# Supplementary material for: Just noticeable differences for elbow joint torque feedback
Source: Sci Rep. 2021 Dec 7;11:23553. doi: 10.1038/s41598-021-02630-3 (PMC8651665; doi:10.1038/s41598-021-02630-3)
Supplement: Supplementary file 1 — Supplementary Table 1. [file 41598_2021_2630_MOESM1_ESM.xlsx]

## Sheet: Sheet1
	Table Title: Processed Experimental Data
	Legend:	This file contains the processed data for each subject. The first set of measurements is the Converged Torque for each participant, i.e. the JND torque found after the psychophysics tool converged to a constant value. The conditions are described more fully in the paper. The next set of measurements (Response Time) is the mean response time during the JND torque measurement tests. The third set o…
	Converged Torque [mNm]																			Response Time [s]																			Range of Motion [deg]									Velocity at midpoint [deg/sec]
	Neutral		Weight lv. 1 extensor contraction		Weight lv. 2 extensor contraction		Weight lv. 1 flexor contraction		Weight lv. 2 flexor contraction		Arm speed lv. 1 assist		Arm speed lv. 2 assist		Arm speed lv. 1 oppose		Arm speed lv. 2 oppose			Neutral		Weight lv. 1 extensor contraction		Weight lv. 2 extensor contraction		Weight lv. 1 flexor contraction		Weight lv. 2 flexor contraction		Arm speed lv.1 assist		Arm speed lv.2 assist		Arm speed lv.1 oppose		Arm speed lv.2 oppose			Speed lv.1 assist		Speed lv.2 assist		Speed lv.1 oppose		Speed lv2 oppose			Speed lv.1 assist	Speed lv.2 assist
Subjects\Conditions	NTE	NTF	ECE1	ECF1	ECE2	ECF2	FCE1	FCF1	FCE2	FCF2	EME1	FMF1	EME2	FMF2	EMF1	FME1	EMF2	FME2		NTE	NTF	ECE1	ECF1	ECE2	ECF2	FCE1	FCF1	FCE2	FCF2	EME1	FMF1	EME2	FMF2	EMF1	FME1	EMF2	FME2		EME1, FMF1	EME1, FMF1	EME2, FMF2	EME2, FMF2	EMF1, FME1	EMF1, FME1	EMF2, FME2	EMF2, FME2		EME1, FMF1	EME2, FMF2
S1	-61.0318	150.795	-155.624	92.3196	-203.434	196.805	-153.535	150.795	-101.561	239.007	-820.919	1303.42	-622.941	1948.2	587.763	-1128.97	1186.75	-5251.43		0.508125	0.442143	0.353333	0.44	0.4175	0.356429	0.495833	0.4175	0.454375	0.382857	0.34625	0.405	0.206667	0.202083	0.466786	0.376333	0.217	0.275476		-9.45	64.667	-8.44759	68.1952	-9.27529	70.5533	-8.7975	70.5105		112.491	208.036
S2	-105.254	37.8862	-149.971	100.016	-150.795	150.795	-153.535	150.795	-161.499	155.624	-632.145	923.046	-1210.62	2101.71	512.043	-479.85	792.266	-1066.94		0.490714	0.599444	0.503333	0.64	0.579167	0.484167	0.5975	0.536667	0.679444	0.620833	0.403889	0.342857	0.187	0.21	0.258667	0.405	0.237222	0.315		-4.95	65.3246	-12.9703	63.6069	-8.568	64.9763	-10.7455	67.4945		76.7421	194.329
S3	-47.8103	40.3639	-148.835	155.208	-145.783	218.155	-135.426	85.4714	-191.325	56.2033	-187.378	571.207	-307.381	1105.59	110.462	-628.279	196.171	-205.29		0.415625	0.362	0.395714	0.374286	0.295714	0.352	0.366667	0.449375	0.292857	0.42875	0.47875	0.313542	0.238667	0.1865	0.406	0.31125	0.137778	0.145385		-12.4047	68.369	-10.8778	71.3676	-16.68	77.0968	-12.5503	69.8028		80.7904	224.307
S4	-97.1481	59.3589	-145.142	81.0584	-124.988	52.2232	-40.5292	92.3196	-49.3551	51.625	-339.092	512.754	-359.243	851.733	627.651	-495.096	1203.33	-1184		0.260714	0.278571	0.406875	0.307778	0.425625	0.475	0.503333	0.385	0.32	0.371875	0.33	0.42625	0.218235	0.235	0.273889	0.4225	0.200556	0.286667		-9.69231	64.9728	-7.20923	63.4741	-11.48	65.6826	-10.7234	67.8307		116.765	223.731
S5	-150.63	105.254	-147.103	81.0249	-185.514	191.325	-105.254	105.254	-97.1481	153.632	-145.288	251.165	-130.706	415.564	141.91	-114.596	432.841	-188.228		0.31	0.279286	0.304286	0.359	0.297143	0.2975	0.260714	0.247857	0.258571	0.215714	0.381071	0.443182	0.204286	0.212941	0.375333	0.384615	0.228214	0.256429		-10.9694	67.3537	-10.6249	66.2968	-9.48343	68.1429	-8.15351	67.6421		91.0843	201.482
S6	-95.1877	51.7903	-148.098	105.254	-105.254	155.624	-121.751	153.248	-106.249	97.1481	-180.23	523.983	-398.305	507.838	309.932	-432.711	180.365	-1032.34		0.526667	0.427143	0.558125	0.502857	0.392857	0.385833	0.47875	0.45	0.4525	0.591875	0.520714	0.650625	0.223409	0.253529	0.460455	0.6075	0.311	0.302917		-11.3533	64.215	-12.7708	66.5305	-8.40316	66.84	-8.83459	66.3158		92.6743	215.611
S7	-101.561	95.7503	-191.519	101.561	-190.994	102.884	-155.043	64.7245	-150.795	155.624	-138.953	406.386	-458.601	642.859	541.661	-689.07	723.277	-2127.18		0.413125	0.436111	0.454375	0.481875	0.42625	0.586667	0.36125	0.320714	0.330833	0.265	0.459583	0.49625	0.270357	0.283333	0.370625	0.5605	0.330556	0.343478		-11.2846	67.4862	-9.492	63.216	-8.46	69.0155	-9.10588	69.7096		80.7779	176.884
S8	-99.443	150.795	-202.298	105.254	-162.305	221.44	-150.795	196.805	-56.2033	155.624	-280.343	518.006	-335.924	1243.64	317.625	-372.134	642.775	-485.147		0.438125	0.3475	0.569286	0.607143	0.441	0.5375	0.318333	0.316429	0.359375	0.3225	0.459545	0.407727	0.306667	0.26875	0.3125	0.754118	0.26125	0.2845		-6.24	61.0237	-3.93702	60.5127	-9.44667	62.2877	-9.04721	62.805		130.214	205.844
S9	-150.795	153.535	-314.237	176.664	-580.538	153.535	-78.054	168.588	-191.325	416.746	-287.967	84.8695	-1233.47	904.411	110.462	-321.892	163.397	-267.66		0.703333	0.711667	0.550833	0.533333	0.636667	0.3875	0.42375	0.646667	0.4675	0.592	0.303	0.281333	0.136154	0.136667	0.430556	0.2325	0.216944	0.18119		-11.0618	69.6494	-11.43	68.2282	-15.7935	68.4562	-12.9825	67.8931		85.5077	227.386
S10	-54.5304	64.7245	-201.889	113.442	-245.879	105.254	-150.795	115.746	-147.103	115.746	-332.824	376.724	-722.677	635.753	367.671	-346.829	471.492	-880.774		0.552143	0.35	0.508125	0.526364	0.483571	0.415	0.2975	0.365714	0.391429	0.367857	0.4555	0.51	0.291818	0.238824	0.333929	0.413125	0.231429	0.251923		-10.2032	66.26	-7.45116	65.0571	-11.4664	66.5609	-12.809	66.6116		74.3524	182.711
S11	-96.7325	145.618	-250.521	331.763	-191.325	150.63	-239.319	247.84	-92.3196	247.84	-86.8692	454.197	-820.169	746.04	110.462	-61.1445	211.64	-697.037		0.516875	0.455	0.371429	0.375833	0.496667	0.365	0.392857	0.418333	0.374286	0.365833	0.436905	0.486579	0.2675	0.2365	0.596562	0.469444	0.2975	0.246923		-16.7977	72.6438	-18.6912	74.1888	-17.6767	71.8425	-11.268	69.8748		153.977	295.264
S12	-150.795	137.512	-150.795	56.4535	-148.835	182.803	-61.0318	69.553	-54.6584	95.1877	-249.997	215.114	-458.185	1152.87	300.277	-384.183	127.468	-582.241		0.563333	0.4475	0.605	0.686875	0.598571	0.567857	0.565625	0.501429	0.656875	0.56	0.475577	0.476389	0.235	0.204412	0.528077	0.481	0.263636	0.235		-12.6609	64.2109	-14.4251	67.5343	-13.0358	67.32	-16.3964	67.23		87.2201	223.517
S13	-103.293	105.254	-241.279	72.2931	-163.729	244.147	-40.5292	150.63	-47.6822	149.555	-180.23	160.671	-388.705	630.183	329.698	-430.693	383.127	-744.372		0.434375	0.51	0.43	0.494286	0.513333	0.438571	0.385	0.417143	0.539444	0.492778	0.408182	0.32325	0.273077	0.266667	0.555625	0.554286	0.32	0.2775		-5.48308	58.9292	-6.09	58.6694	-9.72	61.8253	-9.95077	62.091		92.9738	203.802
S14	-54.5304	51.7903	-104.724	47.8103	-158.364	135.426	-43.2692	106.249	-81.0584	121.751	-138.953	214.644	-378.657	353.981	143.366	-454.237	155.83	-423.847		0.332143	0.348571	0.532273	0.520625	0.404167	0.389444	0.476667	0.421875	0.572273	0.419375	0.356667	0.303077	0.176111	0.182857	0.323571	0.363889	0.187083	0.235333		-11.7523	70.1564	-10.6036	69.8651	-9.792	68.0143	-14.6	70.8		78.7925	214.719
Mean	-97.7673	96.4591	-182.288	115.723	-196.981	161.503	-116.348	132.716	-109.163	157.951	-285.799	465.442	-558.971	945.74	322.213	-452.835	490.767	-1081.18		0.461807	0.42821	0.467356	0.489304	0.457731	0.431319	0.423127	0.42105	0.439269	0.428375	0.415402	0.419004	0.231068	0.222719	0.406612	0.452576	0.245726	0.259837		-10.3074	66.0901	-10.3586	66.1959	-11.3772	67.7582	-11.1403	67.6151		96.7401	214.116
Median	-98.2955	100.502	-153.21	100.789	-163.017	154.58	-128.588	133.188	-99.3546	151.594	-218.688	430.292	-428.245	798.886	313.778	-431.702	407.984	-720.704
																																																Combined Mean Lv. 1	97.1308
													Blue values are greater than 1100 mNm which was the maximum torque provided by the device.																																			Combined StDev. Lv. 1	23.2467
													Since these values were unknown, the medians were used in analysis.																																			Combined Mean Lv. 2	213.103
													The values shown are those reported by the software system, which continued adjusting the																																			Combined StDev. Lv. 2	23.5269
													commanded torque arbitrarily high even as the hardware could only provide 1100 mNm.
[truncated: 14 more columns]
