# Supplementary material for: Just noticeable differences for elbow joint torque feedback
Source: Sci Rep. 2021 Dec 7;11:23553. doi: 10.1038/s41598-021-02630-3 (PMC8651665; doi:10.1038/s41598-021-02630-3)
Supplement: Supplementary file 2 — Supplementary Information. [file 41598_2021_2630_MOESM2_ESM.zip]

Archive with 128 entries (127 files):
- readme.txt
- SupplementaryData_ScientificReports_KimAsbeck2021/
- SupplementaryData_ScientificReports_KimAsbeck2021/S10_NTR.csv
- SupplementaryData_ScientificReports_KimAsbeck2021/S10_S1A.csv
- SupplementaryData_ScientificReports_KimAsbeck2021/S10_S1O.csv
- SupplementaryData_ScientificReports_KimAsbeck2021/S10_S2A.csv
- SupplementaryData_ScientificReports_KimAsbeck2021/S10_S2O.csv
- SupplementaryData_ScientificReports_KimAsbeck2021/S10_W1E.csv
- SupplementaryData_ScientificReports_KimAsbeck2021/S10_W1F.csv
- SupplementaryData_ScientificReports_KimAsbeck2021/S10_W2E.csv
- SupplementaryData_ScientificReports_KimAsbeck2021/S10_W2F.csv
- SupplementaryData_ScientificReports_KimAsbeck2021/S11_NTR.csv
- SupplementaryData_ScientificReports_KimAsbeck2021/S11_S1A.csv
- SupplementaryData_ScientificReports_KimAsbeck2021/S11_S1O.csv
- SupplementaryData_ScientificReports_KimAsbeck2021/S11_S2A.csv
- SupplementaryData_ScientificReports_KimAsbeck2021/S11_S2O.csv
- SupplementaryData_ScientificReports_KimAsbeck2021/S11_W1E.csv
- SupplementaryData_ScientificReports_KimAsbeck2021/S11_W1F.csv
- SupplementaryData_ScientificReports_KimAsbeck2021/S11_W2E.csv
- SupplementaryData_ScientificReports_KimAsbeck2021/S11_W2F.csv
- SupplementaryData_ScientificReports_KimAsbeck2021/S12_NTR.csv
- SupplementaryData_ScientificReports_KimAsbeck2021/S12_S1A.csv
- SupplementaryData_ScientificReports_KimAsbeck2021/S12_S1O.csv
- SupplementaryData_ScientificReports_KimAsbeck2021/S12_S2A.csv
- SupplementaryData_ScientificReports_KimAsbeck2021/S12_S2O.csv
- SupplementaryData_ScientificReports_KimAsbeck2021/S12_W1E.csv
- SupplementaryData_ScientificReports_KimAsbeck2021/S12_W1F.csv
- SupplementaryData_ScientificReports_KimAsbeck2021/S12_W2E.csv
- SupplementaryData_ScientificReports_KimAsbeck2021/S12_W2F.csv
- SupplementaryData_ScientificReports_KimAsbeck2021/S13_NTR.csv
- SupplementaryData_ScientificReports_KimAsbeck2021/S13_S1A.csv
- SupplementaryData_ScientificReports_KimAsbeck2021/S13_S1O.csv
- SupplementaryData_ScientificReports_KimAsbeck2021/S13_S2A.csv
- SupplementaryData_ScientificReports_KimAsbeck2021/S13_S2O.csv
- SupplementaryData_ScientificReports_KimAsbeck2021/S13_W1E.csv
- SupplementaryData_ScientificReports_KimAsbeck2021/S13_W1F.csv
- SupplementaryData_ScientificReports_KimAsbeck2021/S13_W2E.csv
- SupplementaryData_ScientificReports_KimAsbeck2021/S13_W2F.csv
- SupplementaryData_ScientificReports_KimAsbeck2021/S14_NTR.csv
- SupplementaryData_ScientificReports_KimAsbeck2021/S14_S1A.csv
- SupplementaryData_ScientificReports_KimAsbeck2021/S14_S1O.csv
- SupplementaryData_ScientificReports_KimAsbeck2021/S14_S2A.csv
- SupplementaryData_ScientificReports_KimAsbeck2021/S14_S2O.csv
- SupplementaryData_ScientificReports_KimAsbeck2021/S14_W1E.csv
- SupplementaryData_ScientificReports_KimAsbeck2021/S14_W1F.csv
- SupplementaryData_ScientificReports_KimAsbeck2021/S14_W2E.csv
- SupplementaryData_ScientificReports_KimAsbeck2021/S14_W2F.csv
- SupplementaryData_ScientificReports_KimAsbeck2021/S1_NTR.csv
- SupplementaryData_ScientificReports_KimAsbeck2021/S1_S1A.csv
- SupplementaryData_ScientificReports_KimAsbeck2021/S1_S1O.csv
- SupplementaryData_ScientificReports_KimAsbeck2021/S1_S2A.csv
- SupplementaryData_ScientificReports_KimAsbeck2021/S1_S2O.csv
- SupplementaryData_ScientificReports_KimAsbeck2021/S1_W1E.csv
- SupplementaryData_ScientificReports_KimAsbeck2021/S1_W1F.csv
- SupplementaryData_ScientificReports_KimAsbeck2021/S1_W2E.csv
- SupplementaryData_ScientificReports_KimAsbeck2021/S1_W2F.csv
- SupplementaryData_ScientificReports_KimAsbeck2021/S2_NTR.csv
- SupplementaryData_ScientificReports_KimAsbeck2021/S2_S1A.csv
- SupplementaryData_ScientificReports_KimAsbeck2021/S2_S1O.csv
- SupplementaryData_ScientificReports_KimAsbeck2021/S2_S2A.csv
- SupplementaryData_ScientificReports_KimAsbeck2021/S2_S2O.csv
- SupplementaryData_ScientificReports_KimAsbeck2021/S2_W1E.csv
- SupplementaryData_ScientificReports_KimAsbeck2021/S2_W1F.csv
- SupplementaryData_ScientificReports_KimAsbeck2021/S2_W2E.csv
- SupplementaryData_ScientificReports_KimAsbeck2021/S2_W2F.csv
- SupplementaryData_ScientificReports_KimAsbeck2021/S3_NTR.csv
- SupplementaryData_ScientificReports_KimAsbeck2021/S3_S1A.csv
- SupplementaryData_ScientificReports_KimAsbeck2021/S3_S1O.csv
- SupplementaryData_ScientificReports_KimAsbeck2021/S3_S2A.csv
- SupplementaryData_ScientificReports_KimAsbeck2021/S3_S2O.csv
- SupplementaryData_ScientificReports_KimAsbeck2021/S3_W1E.csv
- SupplementaryData_ScientificReports_KimAsbeck2021/S3_W1F.csv
- SupplementaryData_ScientificReports_KimAsbeck2021/S3_W2E.csv
- SupplementaryData_ScientificReports_KimAsbeck2021/S3_W2F.csv
- SupplementaryData_ScientificReports_KimAsbeck2021/S4_NTR.csv
- SupplementaryData_ScientificReports_KimAsbeck2021/S4_S1A.csv
- SupplementaryData_ScientificReports_KimAsbeck2021/S4_S1O.csv
- SupplementaryData_ScientificReports_KimAsbeck2021/S4_S2A.csv
- SupplementaryData_ScientificReports_KimAsbeck2021/S4_S2O.csv
- SupplementaryData_ScientificReports_KimAsbeck2021/S4_W1E.csv
- SupplementaryData_ScientificReports_KimAsbeck2021/S4_W1F.csv
- SupplementaryData_ScientificReports_KimAsbeck2021/S4_W2E.csv
- SupplementaryData_ScientificReports_KimAsbeck2021/S4_W2F.csv
- SupplementaryData_ScientificReports_KimAsbeck2021/S5_NTR.csv
- SupplementaryData_ScientificReports_KimAsbeck2021/S5_S1A.csv
- SupplementaryData_ScientificReports_KimAsbeck2021/S5_S1O.csv
- SupplementaryData_ScientificReports_KimAsbeck2021/S5_S2A.csv
- SupplementaryData_ScientificReports_KimAsbeck2021/S5_S2O.csv
- SupplementaryData_ScientificReports_KimAsbeck2021/S5_W1E.csv
- SupplementaryData_ScientificReports_KimAsbeck2021/S5_W1F.csv
- SupplementaryData_ScientificReports_KimAsbeck2021/S5_W2E.csv
- SupplementaryData_ScientificReports_KimAsbeck2021/S5_W2F.csv
- SupplementaryData_ScientificReports_KimAsbeck2021/S6_NTR.csv
- SupplementaryData_ScientificReports_KimAsbeck2021/S6_S1A.csv
- SupplementaryData_ScientificReports_KimAsbeck2021/S6_S1O.csv
- SupplementaryData_ScientificReports_KimAsbeck2021/S6_S2A.csv
- SupplementaryData_ScientificReports_KimAsbeck2021/S6_S2O.csv
- SupplementaryData_ScientificReports_KimAsbeck2021/S6_W1E.csv
- SupplementaryData_ScientificReports_KimAsbeck2021/S6_W1F.csv
- SupplementaryData_ScientificReports_KimAsbeck2021/S6_W2E.csv
- SupplementaryData_ScientificReports_KimAsbeck2021/S6_W2F.csv
- SupplementaryData_ScientificReports_KimAsbeck2021/S7_NTR.csv
- SupplementaryData_ScientificReports_KimAsbeck2021/S7_S1A.csv
- SupplementaryData_ScientificReports_KimAsbeck2021/S7_S1O.csv
- SupplementaryData_ScientificReports_KimAsbeck2021/S7_S2A.csv
- SupplementaryData_ScientificReports_KimAsbeck2021/S7_S2O.csv
- SupplementaryData_ScientificReports_KimAsbeck2021/S7_W1E.csv
- SupplementaryData_ScientificReports_KimAsbeck2021/S7_W1F.csv
- SupplementaryData_ScientificReports_KimAsbeck2021/S7_W2E.csv
- SupplementaryData_ScientificReports_KimAsbeck2021/S7_W2F.csv
- SupplementaryData_ScientificReports_KimAsbeck2021/S8_NTR.csv
- SupplementaryData_ScientificReports_KimAsbeck2021/S8_S1A.csv
- SupplementaryData_ScientificReports_KimAsbeck2021/S8_S1O.csv
- SupplementaryData_ScientificReports_KimAsbeck2021/S8_S2A.csv
- SupplementaryData_ScientificReports_KimAsbeck2021/S8_S2O.csv
- SupplementaryData_ScientificReports_KimAsbeck2021/S8_W1E.csv
- SupplementaryData_ScientificReports_KimAsbeck2021/S8_W1F.csv
- SupplementaryData_ScientificReports_KimAsbeck2021/S8_W2E.csv
- SupplementaryData_ScientificReports_KimAsbeck2021/S8_W2F.csv
- SupplementaryData_ScientificReports_KimAsbeck2021/S9_NTR.csv
- SupplementaryData_ScientificReports_KimAsbeck2021/S9_S1A.csv
- SupplementaryData_ScientificReports_KimAsbeck2021/S9_S1O.csv
- SupplementaryData_ScientificReports_KimAsbeck2021/S9_S2A.csv
- SupplementaryData_ScientificReports_KimAsbeck2021/S9_S2O.csv
- SupplementaryData_ScientificReports_KimAsbeck2021/S9_W1E.csv
- SupplementaryData_ScientificReports_KimAsbeck2021/S9_W1F.csv
- SupplementaryData_ScientificReports_KimAsbeck2021/S9_W2E.csv
- SupplementaryData_ScientificReports_KimAsbeck2021/S9_W2F.csv
