# Supplementary material for: Just noticeable differences for elbow joint torque feedback
Source: Sci Rep. 2021 Dec 7;11:23553. doi: 10.1038/s41598-021-02630-3 (PMC8651665; doi:10.1038/s41598-021-02630-3)
Supplement: Supplementary file 2 — Supplementary Information. [file 41598_2021_2630_MOESM2_ESM.zip › readme.txt]

Supplementary material, raw data

 The file name is ordered by:
	"subject number", "test condition".
 where 
	"subject number" lists the subject code assigned to an individual from S1 to S14. 
	"test condition" describes the type of the fixed effect. In specific, the static conditions include
		- NTR: The arm is neither preloaded by weight nor involving movement.
		- W1E: Weight level 1 extensor isometrically contracted.
		- W2E: Weight level 2 extensor isometrically contracted.
		- W1F: Weight level 1 flexor isometrically contracted.
		- W2F: Weight level 2 flexor isometrically contracted.
	Similarly, the dynamic conditions are labeled as
		- S1O: The JTF is applied to the arm at the opposing direction of the arm, speed level 1.
		- S2O: The JTF is applied to the arm at the opposing direction of the arm, speed level 2.
		- S1A: The JTF is applied to the arm at assisting the direction of the arm, speed level 1.
		- S2A: The JTF is applied to the arm at assisting the direction of the arm, speed level 2.

Within the file, each columns of static condition (NTR, W1E ~ W2F) involve
	- column 1: calculated current output from the Processing User Interface.
	- column 2: converted torque output from column 1.
    	- column 3: state variable of the flxional direction torque. (how many trials conducted)
	- column 4: state variable of the extensional direction torque. (how many trials conducted)
	- column 5: the magnitude of the extensional torque (absolute value).
	- column 6: the magnitude of the flexional torque (absolute value).
	- column 7: user's response.
	- column 8: recorded transition points for flexional direction.
	- column 9: recorded transition points for extensional direction.
	- column 10: converged value of the torque, extensional direction.
	- column 11: converged value of the torque, flexional direction.
	- column 12: state machine indicator.
	- column 13: arm's position feedback.
	- column 14: torque estimation from the CCS.
	- column 15: current feedback (low-level pid loop feedback) from the CCS.
	- column 16: delivered command from Processing to CCS.
	- column 13: timer counter for sync.

	Similarly, columns of the dynamic condition (S1O ~ S2A) include
	- column 1: calculated current output from the Processing User Interface.
	- column 2: converted torque output from column 1.
    	- column 3: magnitude of the step difference in flexional torque.
	- column 4: magnitude of the step difference in extensional torque.
	- column 5: user's reponse.
	- column 6: converged value of the torque, extensional torque.
	- column 7: converged value of the torque, flexional torque.
	- column 8: arm's position feedback.
	- column 9: state machine's random decision in "on" or "off", extensional torque.
	- column 10: User Interface's framerate: for debugging purpose.
	- column 11: delivered command from Processing to CCS.
	- column 12: state machine's random decision in "on" or "off", flexional torque.
	- column 13: state variable of the flxional direction torque. (how many trials conducted)
	- column 14: state variable of the extensional direction torque. (how many trials conducted)
	- column 15: state machine indicator
	- column 16: recorded transition points for extensional direction torque.
	- column 17: recorded transition points for flexional direction torque.
