# Supplementary material for: Just noticeable differences for elbow joint torque feedback
Source: Sci Rep. 2021 Dec 7;11:23553. doi: 10.1038/s41598-021-02630-3 (PMC8651665; doi:10.1038/s41598-021-02630-3)
Supplement: Supplementary file 2 — Supplementary Information. [file 41598_2021_2630_MOESM2_ESM.zip › SupplementaryData_ScientificReports_KimAsbeck2021/S10_NTR.csv]

data 1	data 2	data 3	data 4	data 5	data 6	data 7	data 8	data 9	data 10	data 11	data 12	data 13	data 14	data 15	data 16	data 17
0.0	0.0	1	1	400.0	400.0	0	1	1	245.87947	105.25374	1	0.208	-0.001	-0.029	0.0	1111.0
0.0	0.0	1	1	400.0	400.0	0	1	1	245.87947	105.25374	0	0.208	-0.001	-0.034	0.0	1111.0
0.0	0.0	1	1	400.0	400.0	0	1	1	245.87947	105.25374	0	0.208	-0.001	-0.028	0.0	1111.0
0.0	0.0	1	1	400.0	400.0	0	1	1	245.87947	105.25374	0	0.208	0.0	0.08	0.0	1111.0
0.0	0.0	1	1	400.0	400.0	0	1	1	245.87947	105.25374	0	0.208	0.0	-0.007	0.0	1111.0
0.0	0.0	1	1	400.0	400.0	0	1	1	245.87947	105.25374	0	0.208	-0.001	-0.013	0.0	1111.0
0.0	0.0	1	1	400.0	400.0	0	1	1	245.87947	105.25374	0	0.208	0.0	0.0	0.0	1111.0
0.0	0.0	1	1	400.0	400.0	0	1	1	245.87947	105.25374	0	0.208	0.0	0.011	0.0	1111.0
0.0	0.0	1	1	400.0	400.0	0	1	1	245.87947	105.25374	0	0.208	0.0	-0.008	0.0	1111.0
0.0	0.0	1	1	400.0	400.0	0	1	1	245.87947	105.25374	0	0.208	0.0	0.026	0.0	1111.0
0.0	0.0	1	1	400.0	400.0	0	1	1	245.87947	105.25374	0	0.208	-0.001	-0.027	0.0	1111.0
0.0	0.0	1	1	400.0	400.0	0	1	1	245.87947	105.25374	0	0.208	0.0	0.039	0.0	1111.0
0.0	0.0	1	1	400.0	400.0	0	1	1	245.87947	105.25374	0	0.208	0.0	0.018	0.0	1111.0
0.0	0.0	1	1	400.0	400.0	0	1	1	245.87947	105.25374	0	0.208	0.0	0.011	0.0	1111.0
0.0	0.0	1	1	400.0	400.0	0	1	1	245.87947	105.25374	0	0.208	0.0	0.011	0.0	1111.0
0.0	0.0	1	1	400.0	400.0	0	1	1	245.87947	105.25374	0	0.208	0.0	0.011	0.0	1111.0
0.0	0.0	1	1	400.0	400.0	0	1	1	245.87947	105.25374	0	0.208	0.0	-0.008	0.0	1111.0
0.0	0.0	1	1	400.0	400.0	0	1	1	245.87947	105.25374	0	0.208	-0.001	-0.014	0.0	1111.0
0.0	0.0	1	1	400.0	400.0	0	1	1	245.87947	105.25374	0	0.208	-0.001	-0.144	0.0	1111.0
0.0	0.0	1	1	400.0	400.0	0	1	1	245.87947	105.25374	0	0.208	0.0	0.091	0.0	1111.0
0.0	0.0	1	1	400.0	400.0	0	1	1	245.87947	105.25374	0	0.208	0.0	0.123	0.0	1111.0
0.0	0.0	1	1	400.0	400.0	0	1	1	245.87947	105.25374	0	0.208	-0.001	-0.014	0.0	1111.0
0.0	0.0	1	1	400.0	400.0	0	1	1	245.87947	105.25374	0	0.208	-0.001	-0.021	0.0	1111.0
0.0	0.0	1	1	400.0	400.0	0	1	1	245.87947	105.25374	0	0.208	0.0	0.002	0.0	1111.0
0.0	0.0	1	1	400.0	400.0	0	1	1	245.87947	105.25374	0	0.208	-0.001	-0.021	0.0	1111.0
0.0	0.0	1	1	400.0	400.0	0	1	1	245.87947	105.25374	0	0.208	0.0	0.044	0.0	1111.0
0.0	0.0	1	1	400.0	400.0	0	1	1	245.87947	105.25374	0	0.208	0.0	0.005	0.0	1111.0
0.0	0.0	1	1	400.0	400.0	0	1	1	245.87947	105.25374	0	0.208	0.0	0.012	0.0	1111.0
0.0	0.0	1	1	400.0	400.0	0	1	1	245.87947	105.25374	0	0.208	0.0	-0.001	0.0	1111.0
0.0	0.0	1	1	400.0	400.0	0	1	1	245.87947	105.25374	0	0.208	-0.001	-0.087	0.0	1111.0
0.0	0.0	1	1	400.0	400.0	0	1	1	245.87947	105.25374	0	0.208	-0.001	-0.014	0.0	1111.0
0.0	0.0	1	1	400.0	400.0	0	1	1	245.87947	105.25374	0	0.208	-0.001	-0.014	0.0	1111.0
0.0	0.0	1	1	400.0	400.0	0	1	1	245.87947	105.25374	0	0.208	0.0	-0.001	0.0	1111.0
0.0	0.0	1	1	400.0	400.0	0	1	1	245.87947	105.25374	0	0.208	0.0	0.045	0.0	1111.0
0.0	0.0	1	1	400.0	400.0	0	1	1	245.87947	105.25374	0	0.208	0.0	0.005	0.0	1111.0
0.0	0.0	1	1	400.0	400.0	0	1	1	245.87947	105.25374	0	0.208	0.0	0.105	0.0	1111.0
0.0	0.0	1	1	400.0	400.0	0	1	1	245.87947	105.25374	0	0.208	0.0	-0.007	0.0	1111.0
0.0	0.0	1	1	400.0	400.0	0	1	1	245.87947	105.25374	0	0.208	0.0	-0.001	0.0	1111.0
0.0	0.0	1	1	400.0	400.0	0	1	1	245.87947	105.25374	0	0.208	0.0	0.031	0.0	1111.0
0.0	0.0	1	1	400.0	400.0	0	1	1	245.87947	105.25374	0	0.208	0.0	0.072	0.0	1111.0
0.0	0.0	1	1	400.0	400.0	0	1	1	245.87947	105.25374	0	0.208	0.0	0.025	0.0	1111.0
0.0	0.0	1	1	400.0	400.0	0	1	1	245.87947	105.25374	0	0.208	0.0	0.005	0.0	1111.0
0.0	0.0	1	1	400.0	400.0	0	1	1	245.87947	105.25374	0	0.208	-0.001	-0.013	0.0	1111.0
0.0	0.0	1	1	400.0	400.0	0	1	1	245.87947	105.25374	0	0.208	0.0	-0.001	0.0	1111.0
0.0	0.0	1	1	400.0	400.0	0	1	1	245.87947	105.25374	0	0.207	-0.001	-0.014	0.0	1111.0
0.0	0.0	1	1	400.0	400.0	0	1	1	245.87947	105.25374	0	0.207	0.0	-0.007	0.0	1111.0
0.0	0.0	1	1	400.0	400.0	0	1	1	245.87947	105.25374	0	0.207	0.0	-0.001	0.0	1111.0
0.0	0.0	1	1	400.0	400.0	0	1	1	245.87947	105.25374	0	0.207	0.0	0.025	0.0	1111.0
0.0	0.0	1	1	400.0	400.0	0	1	1	245.87947	105.25374	0	0.207	-0.001	-0.021	0.0	1111.0
0.0	0.0	1	1	400.0	400.0	0	1	1	245.87947	105.25374	0	0.207	0.0	0.145	0.0	1111.0
0.0	0.0	1	1	400.0	400.0	0	1	1	245.87947	105.25374	0	0.207	0.0	0.019	0.0	1111.0
0.0	0.0	1	1	400.0	400.0	0	1	1	245.87947	105.25374	0	0.207	0.0	-0.001	0.0	1111.0
0.0	0.0	1	1	400.0	400.0	0	1	1	245.87947	105.25374	0	0.207	-0.001	-0.048	0.0	1111.0
0.0	0.0	1	1	400.0	400.0	0	1	1	245.87947	105.25374	0	0.207	0.0	0.166	0.0	1111.0
0.0	0.0	1	1	400.0	400.0	0	1	1	245.87947	105.25374	0	0.207	0.0	-0.007	0.0	1111.0
0.0	0.0	1	1	400.0	400.0	0	1	1	245.87947	105.25374	0	0.207	-0.001	-0.093	0.0	1111.0
0.0	0.0	1	1	400.0	400.0	0	1	1	245.87947	105.25374	0	0.207	0.0	-0.007	0.0	1111.0
0.0	0.0	1	1	400.0	400.0	0	1	1	245.87947	105.25374	0	0.207	-0.001	-0.02	0.0	1111.0
0.0	0.0	1	1	400.0	400.0	0	1	1	245.87947	105.25374	0	0.207	0.0	0.031	0.0	1111.0
0.0	0.0	1	1	400.0	400.0	0	1	1	245.87947	105.25374	0	0.207	-0.001	-0.205	0.0	1111.0
0.0	0.0	1	1	400.0	400.0	0	1	1	245.87947	105.25374	0	0.207	-0.001	-0.014	0.0	1111.0
0.0	0.0	1	1	400.0	400.0	0	1	1	245.87947	105.25374	0	0.207	-0.001	-0.016	0.0	1111.0
0.0	0.0	1	1	400.0	400.0	0	1	1	245.87947	105.25374	0	0.207	-0.001	-0.128	0.0	1111.0
0.0	0.0	1	1	400.0	400.0	0	1	1	245.87947	105.25374	0	0.207	-0.001	-0.014	0.0	1111.0
0.0	0.0	1	1	400.0	400.0	0	1	1	245.87947	105.25374	0	0.207	0.0	0.005	0.0	1111.0
0.0	0.0	1	1	400.0	400.0	0	1	1	245.87947	105.25374	0	0.207	-0.001	-0.014	0.0	1111.0
0.0	0.0	1	1	400.0	400.0	0	1	1	245.87947	105.25374	0	0.207	-0.001	-0.021	0.0	1111.0
0.0	0.0	1	1	400.0	400.0	0	1	1	245.87947	105.25374	0	0.207	-0.001	-0.014	0.0	1111.0
0.0	0.0	1	1	400.0	400.0	0	1	1	245.87947	105.25374	0	0.207	0.0	0.005	0.0	1111.0
0.0	0.0	1	1	400.0	400.0	0	1	1	245.87947	105.25374	0	0.208	0.0	0.012	0.0	1111.0
0.0	0.0	1	1	400.0	400.0	0	1	1	245.87947	105.25374	0	0.208	0.0	0.005	0.0	1111.0
0.0	0.0	1	1	400.0	400.0	0	1	1	245.87947	105.25374	0	0.208	0.0	-0.001	0.0	1111.0
0.0	0.0	1	1	400.0	400.0	0	1	1	245.87947	105.25374	0	0.208	-0.001	-0.034	0.0	1111.0
0.0	0.0	1	1	400.0	400.0	0	1	1	245.87947	105.25374	0	0.208	0.0	-0.001	0.0	1111.0
0.0	0.0	1	1	400.0	400.0	0	1	1	245.87947	105.25374	0	0.208	0.0	0.005	0.0	1111.0
0.0	0.0	1	1	400.0	400.0	0	1	1	245.87947	105.25374	0	0.208	-0.001	-0.014	0.0	1111.0
0.0	0.0	1	1	400.0	400.0	0	1	1	245.87947	105.25374	0	0.208	0.0	0.031	0.0	1111.0
0.0	0.0	1	1	400.0	400.0	0	1	1	245.87947	105.25374	0	0.208	-0.001	-0.027	0.0	1111.0
0.0	0.0	1	1	400.0	400.0	0	1	1	245.87947	105.25374	0	0.208	-0.001	-0.034	0.0	1111.0
0.0	0.0	1	1	400.0	400.0	0	1	1	245.87947	105.25374	0	0.208	0.0	-0.001	0.0	1111.0
0.0	0.0	1	1	400.0	400.0	0	1	1	245.87947	105.25374	0	0.208	0.0	0.0	0.0	1111.0
0.0	0.0	1	1	400.0	400.0	0	1	1	245.87947	105.25374	0	0.208	-0.001	-0.113	0.0	1111.0
0.0	0.0	1	1	400.0	400.0	0	1	1	245.87947	105.25374	0	0.208	-0.001	-0.047	0.0	1111.0
0.0	0.0	1	1	400.0	400.0	0	1	1	245.87947	105.25374	0	0.208	-0.001	-0.021	0.0	1111.0
0.0	0.0	1	1	400.0	400.0	0	1	1	245.87947	105.25374	0	0.208	0.0	-0.007	0.0	1111.0
0.0	0.0	1	1	400.0	400.0	0	1	1	245.87947	105.25374	0	0.208	0.0	-0.001	0.0	1111.0
0.0	0.0	1	1	400.0	400.0	0	1	1	245.87947	105.25374	0	0.208	0.0	-0.001	0.0	1111.0
0.0	0.0	1	1	400.0	400.0	0	1	1	245.87947	105.25374	0	0.208	0.0	-0.001	0.0	1111.0
0.0	0.0	1	1	400.0	400.0	0	1	1	245.87947	105.25374	0	0.208	0.0	-0.001	0.0	1111.0
0.0	0.0	1	1	400.0	400.0	0	1	1	245.87947	105.25374	0	0.208	0.0	-0.007	0.0	1111.0
0.0	0.0	1	1	400.0	400.0	0	1	1	245.87947	105.25374	0	0.208	0.0	0.005	0.0	1111.0
0.0	0.0	1	1	400.0	400.0	0	1	1	245.87947	105.25374	0	0.208	-0.001	-0.021	0.0	1111.0
0.0	0.0	1	1	400.0	400.0	0	1	1	245.87947	105.25374	0	0.208	0.0	0.005	0.0	1111.0
0.0	0.0	1	1	400.0	400.0	0	1	1	245.87947	105.25374	0	0.208	0.0	0.011	0.0	1111.0
0.0	0.0	1	1	400.0	400.0	0	1	1	245.87947	105.25374	0	0.208	-0.001	-0.027	0.0	1111.0
0.0	0.0	1	1	400.0	400.0	0	1	1	245.87947	105.25374	0	0.208	0.0	0.012	0.0	1111.0
0.0	0.0	1	1	400.0	400.0	0	1	1	245.87947	105.25374	0	0.208	0.0	0.012	0.0	1111.0
0.0	0.0	1	1	400.0	400.0	0	1	1	245.87947	105.25374	0	0.208	0.0	0.012	0.0	1111.0
0.0	0.0	1	1	400.0	400.0	0	1	1	245.87947	105.25374	0	0.208	0.0	-0.001	0.0	1111.0
0.0	0.0	1	1	400.0	400.0	0	1	1	245.87947	105.25374	0	0.208	0.0	-0.007	0.0	1111.0
0.0	0.0	1	1	400.0	400.0	0	1	1	245.87947	105.25374	0	0.208	0.0	0.032	0.0	1111.0
0.0	0.0	1	1	400.0	400.0	0	1	1	245.87947	105.25374	0	0.208	0.0	-0.001	0.0	1111.0
0.0	0.0	1	1	400.0	400.0	0	1	1	245.87947	105.25374	0	0.208	-0.001	-0.02	0.0	1111.0
0.0	0.0	1	1	400.0	400.0	0	1	1	245.87947	105.25374	0	0.208	-0.001	-0.094	0.0	1111.0
0.0	0.0	1	1	400.0	400.0	0	1	1	245.87947	105.25374	0	0.208	-0.001	-0.014	0.0	1111.0
0.0	0.0	1	1	400.0	400.0	0	1	1	245.87947	105.25374	0	0.208	-0.001	-0.014	0.0	1111.0
0.0	0.0	1	1	400.0	400.0	0	1	1	245.87947	105.25374	0	0.208	0.0	0.012	0.0	1111.0
0.0	0.0	1	1	400.0	400.0	0	1	1	245.87947	105.25374	0	0.208	0.0	-0.001	0.0	1111.0
0.0	0.0	1	1	400.0	400.0	0	1	1	245.87947	105.25374	0	0.208	0.0	-0.007	0.0	1111.0
0.0	0.0	1	1	400.0	400.0	0	1	1	245.87947	105.25374	0	0.208	0.0	-0.001	0.0	1111.0
0.0	0.0	1	1	400.0	400.0	0	1	1	245.87947	105.25374	0	0.208	0.0	0.0	0.0	1111.0
0.0	0.0	1	1	400.0	400.0	0	1	1	245.87947	105.25374	0	0.208	0.0	0.005	0.0	1111.0
0.0	0.0	1	1	400.0	400.0	0	1	1	245.87947	105.25374	0	0.208	0.0	0.011	0.0	1111.0
0.0	0.0	1	1	400.0	400.0	0	1	1	245.87947	105.25374	0	0.208	0.0	-0.001	0.0	1111.0
0.0	0.0	1	1	400.0	400.0	0	1	1	245.87947	105.25374	0	0.208	-0.001	-0.014	0.0	1111.0
0.0	0.0	1	1	400.0	400.0	0	1	1	245.87947	105.25374	0	0.208	0.0	0.012	0.0	1111.0
0.0	0.0	1	1	400.0	400.0	0	1	1	245.87947	105.25374	0	0.208	0.0	0.031	0.0	1111.0
0.0	0.0	1	1	400.0	400.0	0	1	1	245.87947	105.25374	0	0.208	-0.001	-0.014	0.0	1111.0
0.0	0.0	1	1	400.0	400.0	0	1	1	245.87947	105.25374	0	0.208	0.0	0.025	0.0	1111.0
0.0	0.0	1	1	400.0	400.0	0	1	1	245.87947	105.25374	0	0.208	-0.001	-0.021	0.0	1111.0
0.0	0.0	1	1	400.0	400.0	0	1	1	245.87947	105.25374	0	0.208	0.0	0.012	0.0	1111.0
0.0	0.0	1	1	400.0	400.0	0	1	1	245.87947	105.25374	0	0.208	0.0	0.012	0.0	1111.0
0.0	0.0	1	1	400.0	400.0	0	1	1	245.87947	105.25374	0	0.208	0.0	-0.001	0.0	1111.0
0.0	0.0	1	1	400.0	400.0	0	1	1	245.87947	105.25374	0	0.208	0.0	0.005	0.0	1111.0
0.0	0.0	1	1	400.0	400.0	0	1	1	245.87947	105.25374	0	0.208	0.0	0.012	0.0	1111.0
0.0	0.0	1	1	400.0	400.0	0	1	1	245.87947	105.25374	0	0.208	-0.001	-0.034	0.0	1111.0
0.0	0.0	1	1	400.0	400.0	0	1	1	245.87947	105.25374	0	0.208	0.0	-0.007	0.0	1111.0
0.0	0.0	1	1	400.0	400.0	0	1	1	245.87947	105.25374	0	0.208	0.0	0.012	0.0	1111.0
0.0	0.0	1	1	400.0	400.0	0	1	1	245.87947	105.25374	0	0.208	0.0	-0.001	0.0	1111.0
0.0	0.0	1	1	400.0	400.0	0	1	1	245.87947	105.25374	0	0.208	0.0	0.005	0.0	1111.0
0.0	0.0	1	1	400.0	400.0	0	1	1	245.87947	105.25374	0	0.208	0.0	0.052	0.0	1111.0
0.0	0.0	1	1	400.0	400.0	0	1	1	245.87947	105.25374	0	0.208	0.0	0.138	0.0	1111.0
0.0	0.0	1	1	400.0	400.0	0	1	1	245.87947	105.25374	0	0.208	-0.001	-0.027	0.0	1111.0
0.0	0.0	1	1	400.0	400.0	0	1	1	245.87947	105.25374	0	0.208	0.0	0.012	0.0	1111.0
0.0	0.0	1	1	400.0	400.0	0	1	1	245.87947	105.25374	0	0.208	0.0	0.045	0.0	1111.0
0.0	0.0	1	1	400.0	400.0	0	1	1	245.87947	105.25374	0	0.208	0.0	0.012	0.0	1111.0
0.0	0.0	1	1	400.0	400.0	0	1	1	245.87947	105.25374	0	0.208	-0.001	-0.021	0.0	1111.0
0.0	0.0	1	1	400.0	400.0	0	1	1	245.87947	105.25374	0	0.208	0.0	0.018	0.0	1111.0
0.0	0.0	1	1	400.0	400.0	0	1	1	245.87947	105.25374	0	0.208	-0.001	-0.034	0.0	1111.0
0.0	0.0	1	1	400.0	400.0	0	1	1	245.87947	105.25374	0	0.208	-0.001	-0.014	0.0	1111.0
0.0	0.0	1	1	400.0	400.0	0	1	1	245.87947	105.25374	0	0.208	0.0	0.005	0.0	1111.0
0.0	0.0	1	1	400.0	400.0	0	1	1	245.87947	105.25374	0	0.208	-0.002	-0.26	0.0	1111.0
0.0	0.0	1	1	400.0	400.0	0	1	1	245.87947	105.25374	0	0.208	0.0	-0.007	0.0	1111.0
0.0	0.0	1	1	400.0	400.0	0	1	1	245.87947	105.25374	0	0.208	-0.001	-0.041	0.0	1111.0
0.0	0.0	1	1	400.0	400.0	0	1	1	245.87947	105.25374	0	0.208	0.0	-0.001	0.0	1111.0
0.0	0.0	1	1	400.0	400.0	0	1	1	245.87947	105.25374	0	0.208	0.0	-0.001	0.0	1111.0
0.0	0.0	1	1	400.0	400.0	0	1	1	245.87947	105.25374	0	0.208	0.0	-0.001	0.0	1111.0
0.0	0.0	1	1	400.0	400.0	0	1	1	245.87947	105.25374	0	0.208	-0.001	-0.014	0.0	1111.0
0.0	0.0	1	1	400.0	400.0	0	1	1	245.87947	105.25374	0	0.208	0.0	0.005	0.0	1111.0
0.0	0.0	1	1	400.0	400.0	0	1	1	245.87947	105.25374	0	0.208	0.0	0.012	0.0	1111.0
0.0	0.0	1	1	400.0	400.0	0	1	1	245.87947	105.25374	0	0.208	0.0	0.012	0.0	1111.0
0.0	0.0	1	1	400.0	400.0	0	1	1	245.87947	105.25374	0	0.208	0.0	0.144	0.0	1111.0
0.0	0.0	1	1	400.0	400.0	0	1	1	245.87947	105.25374	0	0.208	-0.001	-0.027	0.0	1111.0
0.0	0.0	1	1	400.0	400.0	0	1	1	245.87947	105.25374	0	0.208	0.0	-0.007	0.0	1111.0
0.0	0.0	1	1	400.0	400.0	0	1	1	245.87947	105.25374	0	0.208	0.0	-0.007	0.0	1111.0
0.0	0.0	1	1	400.0	400.0	0	1	1	245.87947	105.25374	0	0.208	0.0	0.058	0.0	1111.0
0.0	0.0	1	1	400.0	400.0	0	1	1	245.87947	105.25374	0	0.208	0.0	0.005	0.0	1111.0
0.0	0.0	1	1	400.0	400.0	0	1	1	245.87947	105.25374	0	0.208	0.0	0.005	0.0	1111.0
0.0	0.0	1	1	400.0	400.0	0	1	1	245.87947	105.25374	0	0.208	-0.001	-0.02	0.0	1111.0
0.0	0.0	1	1	400.0	400.0	0	1	1	245.87947	105.25374	0	0.208	0.0	0.0	0.0	1111.0
0.0	0.0	1	1	400.0	400.0	0	1	1	245.87947	105.25374	0	0.208	-0.001	-0.04	0.0	1111.0
0.0	0.0	1	1	400.0	400.0	0	1	1	245.87947	105.25374	0	0.208	-0.001	-0.021	0.0	1111.0
0.0	0.0	1	1	400.0	400.0	0	1	1	245.87947	105.25374	0	0.208	0.0	0.032	0.0	1111.0
0.0	0.0	1	1	400.0	400.0	0	1	1	245.87947	105.25374	0	0.208	0.0	0.025	0.0	1111.0
0.0	0.0	1	1	400.0	400.0	0	1	1	245.87947	105.25374	0	0.208	0.0	0.012	0.0	1111.0
0.0	0.0	1	1	400.0	400.0	0	1	1	245.87947	105.25374	0	0.208	-0.001	-0.087	0.0	1111.0
0.0	0.0	1	1	400.0	400.0	0	1	1	245.87947	105.25374	0	0.208	0.0	0.0	0.0	1111.0
0.0	0.0	1	1	400.0	400.0	0	1	1	245.87947	105.25374	0	0.208	0.0	0.005	0.0	1111.0
0.0	0.0	1	1	400.0	400.0	0	1	1	245.87947	105.25374	0	0.208	0.0	0.005	0.0	1111.0
0.0	0.0	1	1	400.0	400.0	0	1	1	245.87947	105.25374	0	0.208	0.0	-0.005	0.0	1111.0
0.0	0.0	1	1	400.0	400.0	0	1	1	245.87947	105.25374	0	0.208	0.0	-0.001	0.0	1111.0
0.0	0.0	1	1	400.0	400.0	0	1	1	245.87947	105.25374	0	0.208	-0.001	-0.081	0.0	1111.0
0.0	0.0	1	1	400.0	400.0	0	1	1	245.87947	105.25374	0	0.208	-0.001	-0.014	0.0	1111.0
0.0	0.0	1	1	400.0	400.0	0	1	1	245.87947	105.25374	0	0.208	-0.001	-0.02	0.0	1111.0
0.0	0.0	1	1	400.0	400.0	0	1	1	245.87947	105.25374	0	0.208	0.0	-0.001	0.0	1111.0
0.0	0.0	1	1	400.0	400.0	0	1	1	245.87947	105.25374	0	0.208	-0.001	-0.026	0.0	1111.0
0.0	0.0	1	1	400.0	400.0	0	1	1	245.87947	105.25374	0	0.208	-0.001	-0.041	0.0	1111.0
0.0	0.0	1	1	400.0	400.0	0	1	1	245.87947	105.25374	0	0.208	0.0	0.005	0.0	1111.0
0.0	0.0	1	1	400.0	400.0	0	1	1	245.87947	105.25374	0	0.208	0.0	-0.001	0.0	1111.0
0.0	0.0	1	1	400.0	400.0	0	1	1	245.87947	105.25374	0	0.208	0.0	0.005	0.0	1111.0
0.0	0.0	1	1	400.0	400.0	0	1	1	245.87947	105.25374	0	0.208	0.0	-0.007	0.0	1111.0
0.0	0.0	1	1	400.0	400.0	0	1	1	245.87947	105.25374	0	0.208	0.0	0.094	0.0	1111.0
0.0	0.0	1	1	400.0	400.0	0	1	1	245.87947	105.25374	0	0.208	0.0	-0.001	0.0	1111.0
0.0	0.0	1	1	400.0	400.0	0	1	1	245.87947	105.25374	0	0.208	0.0	0.018	0.0	1111.0
0.0	0.0	1	1	400.0	400.0	0	1	1	245.87947	105.25374	0	0.208	0.0	0.004	0.0	1111.0
0.0	0.0	1	1	400.0	400.0	0	1	1	245.87947	105.25374	0	0.208	-0.001	-0.064	0.0	1111.0
0.0	0.0	1	1	400.0	400.0	0	1	1	245.87947	105.25374	0	0.209	0.0	0.012	0.0	1111.0
0.0	0.0	1	1	400.0	400.0	0	1	1	245.87947	105.25374	0	0.209	0.0	0.005	0.0	1111.0
0.0	0.0	1	1	400.0	400.0	0	1	1	245.87947	105.25374	0	0.209	0.0	0.034	0.0	1111.0
0.0	0.0	1	1	400.0	400.0	0	1	1	245.87947	105.25374	0	0.209	0.0	0.013	0.0	1111.0
0.0	0.0	1	1	400.0	400.0	0	1	1	245.87947	105.25374	0	0.209	-0.001	-0.032	0.0	1111.0
0.0	0.0	1	1	400.0	400.0	0	1	1	245.87947	105.25374	0	0.209	0.0	-0.003	0.0	1111.0
0.0	0.0	1	1	400.0	400.0	0	1	1	245.87947	105.25374	0	0.209	0.0	0.001	0.0	1111.0
0.0	0.0	1	1	400.0	400.0	0	1	1	245.87947	105.25374	0	0.209	-0.001	-0.035	0.0	1111.0
0.0	0.0	1	1	400.0	400.0	0	1	1	245.87947	105.25374	0	0.21	0.0	0.004	0.0	1111.0
0.0	0.0	1	1	400.0	400.0	0	1	1	245.87947	105.25374	0	0.21	-0.001	-0.029	0.0	1111.0
0.0	0.0	1	1	400.0	400.0	0	1	1	245.87947	105.25374	0	0.21	-0.001	-0.025	0.0	1111.0
0.0	0.0	1	1	400.0	400.0	0	1	1	245.87947	105.25374	0	0.21	0.0	0.002	0.0	1111.0
0.0	0.0	1	1	400.0	400.0	0	1	1	245.87947	105.25374	0	0.21	-0.001	-0.019	0.0	1111.0
0.0	0.0	1	1	400.0	400.0	0	1	1	245.87947	105.25374	0	0.21	-0.001	-0.027	0.0	1111.0
0.0	0.0	1	1	400.0	400.0	0	1	1	245.87947	105.25374	0	0.21	0.0	0.027	0.0	1111.0
0.0	0.0	1	1	400.0	400.0	0	1	1	245.87947	105.25374	0	0.21	-0.001	-0.136	0.0	1111.0
0.0	0.0	1	1	400.0	400.0	0	1	1	245.87947	105.25374	0	0.21	0.0	0.002	0.0	1111.0
0.0	0.0	1	1	400.0	400.0	0	1	1	245.87947	105.25374	0	0.21	0.0	-0.009	0.0	1111.0
0.0	0.0	1	1	400.0	400.0	0	1	1	245.87947	105.25374	0	0.21	0.0	-0.002	0.0	1111.0
0.0	0.0	1	1	400.0	400.0	0	1	1	245.87947	105.25374	0	0.21	0.0	0.008	0.0	1111.0
0.0	0.0	1	1	400.0	400.0	0	1	1	245.87947	105.25374	0	0.21	0.0	0.009	0.0	1111.0
0.0	0.0	1	1	400.0	400.0	0	1	1	245.87947	105.25374	0	0.21	0.0	0.003	0.0	1111.0
0.0	0.0	1	1	400.0	400.0	0	1	1	245.87947	105.25374	0	0.21	0.0	0.125	0.0	1111.0
5555.5557	400.0	1	1	400.0	400.0	0	1	1	245.87947	105.25374	1	0.21	0.0	0.008	0.0	1111.0
5555.5557	400.0	1	1	400.0	400.0	0	1	1	245.87947	105.25374	1	0.21	-0.001	-0.057	0.0	1111.0
5555.5557	400.0	1	1	400.0	400.0	0	1	1	245.87947	105.25374	1	0.209	0.0	0.126	0.0	1111.0
5555.5557	400.0	1	1	400.0	400.0	0	1	1	245.87947	105.25374	1	0.209	0.0	0.241	0.392	1111.0
5555.5557	400.0	1	1	400.0	400.0	0	1	1	245.87947	105.25374	1	0.209	0.002	0.39	0.392	1111.0
5555.5557	400.0	1	1	400.0	400.0	0	1	1	245.87947	105.25374	1	0.209	0.009	1.1	1.097	1111.0
5555.5557	400.0	1	1	400.0	400.0	0	1	1	245.87947	105.25374	1	0.209	0.017	1.064	1.097	1111.0
5555.5557	400.0	1	1	400.0	400.0	0	1	1	245.87947	105.25374	1	0.209	0.026	1.415	1.413	1111.0
5555.5557	400.0	1	1	400.0	400.0	0	1	1	245.87947	105.25374	1	0.21	0.041	2.152	1.978	1111.0
5555.5557	400.0	1	1	400.0	400.0	0	1	1	245.87947	105.25374	1	0.21	0.053	1.975	1.978	1111.0
5555.5557	400.0	1	1	400.0	400.0	0	1	1	245.87947	105.25374	1	0.21	0.067	2.212	2.232	1111.0
5555.5557	400.0	1	1	400.0	400.0	0	1	1	245.87947	105.25374	1	0.21	0.08	2.613	2.686	1111.0
5555.5557	400.0	1	1	400.0	400.0	0	1	1	245.87947	105.25374	1	0.21	0.095	2.698	2.686	1111.0
5555.5557	400.0	1	1	400.0	400.0	0	1	1	245.87947	105.25374	1	0.21	0.108	2.895	2.889	1111.0
5555.5557	400.0	1	1	400.0	400.0	0	1	1	245.87947	105.25374	1	0.21	0.121	2.869	2.889	1111.0
5555.5557	400.0	1	1	400.0	400.0	0	1	1	245.87947	105.25374	1	0.21	0.135	3.234	3.255	1111.0
5555.5557	400.0	1	1	400.0	400.0	0	1	1	245.87947	105.25374	1	0.211	0.15	3.483	3.417	1111.0
5555.5557	400.0	1	1	400.0	400.0	0	1	1	245.87947	105.25374	1	0.211	0.164	3.434	3.417	1111.0
5555.5557	400.0	1	1	400.0	400.0	0	1	1	245.87947	105.25374	1	0.211	0.178	3.704	3.71	1111.0
5555.5557	400.0	1	1	400.0	400.0	0	1	1	245.87947	105.25374	1	0.211	0.191	3.824	3.84	1111.0
5555.5557	400.0	1	1	400.0	400.0	0	1	1	245.87947	105.25374	1	0.211	0.204	3.909	3.84	1111.0
5555.5557	400.0	1	1	400.0	400.0	0	1	1	245.87947	105.25374	1	0.211	0.216	4.027	4.075	1111.0
5555.5557	400.0	1	1	400.0	400.0	0	1	1	245.87947	105.25374	1	0.211	0.228	4.161	4.075	1111.0
5555.5557	400.0	1	1	400.0	400.0	0	1	1	245.87947	105.25374	1	0.211	0.24	4.124	4.181	1111.0
5555.5557	400.0	1	1	400.0	400.0	0	1	1	245.87947	105.25374	1	0.211	0.252	4.427	4.369	1111.0
5555.5557	400.0	1	1	400.0	400.0	0	1	1	245.87947	105.25374	1	0.211	0.263	4.355	4.369	1111.0
5555.5557	400.0	1	1	400.0	400.0	0	1	1	245.87947	105.25374	1	0.212	0.273	4.576	4.531	1111.0
5555.5557	400.0	1	1	400.0	400.0	0	1	1	245.87947	105.25374	1	0.212	0.283	4.566	4.604	1111.0
5555.5557	400.0	1	1	400.0	400.0	0	1	1	245.87947	105.25374	1	0.212	0.293	4.623	4.604	1111.0
5555.5557	400.0	1	1	400.0	400.0	0	1	1	245.87947	105.25374	1	0.212	0.303	4.654	4.736	1111.0
5555.5557	400.0	1	1	400.0	400.0	0	1	1	245.87947	105.25374	1	0.212	0.311	4.768	4.736	1111.0
5555.5557	400.0	1	1	400.0	400.0	0	1	1	245.87947	105.25374	1	0.212	0.319	4.785	4.794	1111.0
5555.5557	400.0	1	1	400.0	400.0	0	1	1	245.87947	105.25374	1	0.212	0.328	4.892	4.898	1111.0
5555.5557	400.0	1	1	400.0	400.0	0	1	1	245.87947	105.25374	1	0.212	0.336	4.915	4.898	1111.0
5555.5557	400.0	1	1	400.0	400.0	0	1	1	245.87947	105.25374	1	0.213	0.344	4.968	4.945	1111.0
5555.5557	400.0	1	1	400.0	400.0	0	1	1	245.87947	105.25374	1	0.213	0.35	5.02	5.03	1111.0
5555.5557	400.0	1	1	400.0	400.0	0	1	1	245.87947	105.25374	1	0.213	0.356	5.019	5.03	1111.0
5555.5557	400.0	1	1	400.0	400.0	0	1	1	245.87947	105.25374	1	0.213	0.362	5.027	5.068	1111.0
5555.5557	400.0	1	1	400.0	400.0	0	1	1	245.87947	105.25374	1	0.214	0.368	5.083	5.068	1111.0
5555.5557	400.0	1	1	400.0	400.0	0	1	1	245.87947	105.25374	1	0.214	0.374	5.134	5.134	1111.0
5555.5557	400.0	1	1	400.0	400.0	0	1	1	245.87947	105.25374	1	0.214	0.38	5.178	5.165	1111.0
5555.5557	400.0	1	1	400.0	400.0	0	1	1	245.87947	105.25374	1	0.214	0.385	5.157	5.165	1111.0
5555.5557	400.0	1	1	400.0	400.0	0	1	1	245.87947	105.25374	1	0.215	0.389	5.252	5.218	1111.0
5555.5557	400.0	1	1	400.0	400.0	0	1	1	245.87947	105.25374	1	0.215	0.393	5.205	5.266	1111.0
5555.5557	400.0	1	1	400.0	400.0	0	1	1	245.87947	105.25374	1	0.215	0.398	5.322	5.266	1111.0
5555.5557	400.0	1	1	400.0	400.0	0	1	1	245.87947	105.25374	1	0.215	0.403	5.319	5.287	1111.0
5555.5557	400.0	1	1	400.0	400.0	0	1	1	245.87947	105.25374	1	0.216	0.406	5.339	5.287	1111.0
5555.5557	400.0	1	1	400.0	400.0	0	1	1	245.87947	105.25374	1	0.216	0.408	5.28	5.307	1111.0
5555.5557	400.0	1	1	400.0	400.0	0	1	1	245.87947	105.25374	1	0.216	0.411	5.331	5.34	1111.0
5555.5557	400.0	1	1	400.0	400.0	0	1	1	245.87947	105.25374	1	0.216	0.415	5.346	5.34	1111.0
5555.5557	400.0	1	1	400.0	400.0	0	1	1	245.87947	105.25374	1	0.217	0.419	5.46	5.371	1111.0
5555.5557	400.0	1	1	400.0	400.0	0	1	1	245.87947	105.25374	1	0.217	0.422	5.358	5.385	1111.0
5555.5557	400.0	1	1	400.0	400.0	0	1	1	245.87947	105.25374	1	0.217	0.425	5.394	5.385	1111.0
5555.5557	400.0	1	1	400.0	400.0	0	1	1	245.87947	105.25374	1	0.218	0.427	5.426	5.409	1111.0
5555.5557	400.0	1	1	400.0	400.0	0	1	1	245.87947	105.25374	1	0.218	0.428	5.489	5.409	1111.0
5555.5557	400.0	1	1	400.0	400.0	0	1	1	245.87947	105.25374	1	0.219	0.43	5.418	5.419	1111.0
5555.5557	400.0	1	1	400.0	400.0	0	1	1	245.87947	105.25374	1	0.219	0.432	5.44	5.438	1111.0
5555.5557	400.0	1	1	400.0	400.0	1	1	1	245.87947	105.25374	1	0.22	0.434	5.458	5.438	1111.0
5555.5557	400.0	1	1	400.0	400.0	1	1	1	245.87947	105.25374	1	0.22	0.437	5.456	5.448	1111.0
5555.5557	400.0	1	1	400.0	400.0	1	1	1	245.87947	105.25374	1	0.221	0.439	5.463	5.464	1111.0
5555.5557	400.0	1	1	400.0	400.0	1	1	1	245.87947	105.25374	1	0.222	0.441	5.459	5.464	1111.0
5555.5557	400.0	1	1	400.0	400.0	1	1	1	245.87947	105.25374	1	0.223	0.441	5.327	5.47	1111.0
5555.5557	400.0	1	1	400.0	400.0	1	1	1	245.87947	105.25374	1	0.223	0.441	5.42	5.47	1111.0
5555.5557	400.0	1	1	400.0	400.0	1	1	1	245.87947	105.25374	1	0.224	0.441	5.474	5.483	1111.0
5555.5557	400.0	1	1	400.0	400.0	1	1	1	245.87947	105.25374	1	0.224	0.441	5.502	5.493	1111.0
5555.5557	400.0	1	1	400.0	400.0	1	1	1	245.87947	105.25374	1	0.225	0.441	5.508	5.493	1111.0
5555.5557	400.0	1	1	400.0	400.0	1	1	1	245.87947	105.25374	1	0.225	0.442	5.566	5.498	1111.0
5555.5557	400.0	1	1	400.0	400.0	1	1	1	245.87947	105.25374	1	0.226	0.442	5.525	5.508	1111.0
5555.5557	400.0	1	1	400.0	400.0	1	1	1	245.87947	105.25374	1	0.226	0.442	5.545	5.508	1111.0
5555.5557	400.0	1	1	400.0	400.0	1	1	1	245.87947	105.25374	1	0.227	0.442	5.524	5.51	1111.0
5555.5557	400.0	1	1	400.0	400.0	1	1	1	245.87947	105.25374	1	0.227	0.442	5.515	5.51	1111.0
5555.5557	400.0	1	1	400.0	400.0	1	1	1	245.87947	105.25374	1	0.228	0.442	5.551	5.517	1111.0
5555.5557	400.0	1	1	400.0	400.0	1	1	1	245.87947	105.25374	1	0.228	0.442	5.537	5.521	1111.0
5555.5557	400.0	1	1	400.0	400.0	1	1	1	245.87947	105.25374	1	0.228	0.442	5.539	5.521	1111.0
5555.5557	400.0	1	1	400.0	400.0	1	1	1	245.87947	105.25374	1	0.229	0.442	5.511	5.527	1111.0
5555.5557	400.0	1	1	400.0	400.0	1	1	1	245.87947	105.25374	1	0.229	0.442	5.488	5.529	1111.0
5555.5557	400.0	1	1	400.0	400.0	1	1	1	245.87947	105.25374	1	0.229	0.443	5.531	5.529	1111.0
5555.5557	400.0	1	1	400.0	400.0	1	1	1	245.87947	105.25374	1	0.229	0.444	5.532	5.533	1111.0
5555.5557	400.0	1	1	400.0	400.0	1	1	1	245.87947	105.25374	1	0.229	0.445	5.509	5.533	1111.0
5555.5557	400.0	1	1	400.0	400.0	1	1	1	245.87947	105.25374	1	0.229	0.445	5.554	5.535	1111.0
5555.5557	400.0	1	1	400.0	400.0	1	1	1	245.87947	105.25374	1	0.229	0.447	5.567	5.54	1111.0
5555.5557	400.0	1	1	400.0	400.0	1	1	1	245.87947	105.25374	1	0.229	0.448	5.575	5.54	1111.0
5555.5557	400.0	1	1	400.0	400.0	1	1	1	245.87947	105.25374	1	0.229	0.449	5.555	5.541	1111.0
5555.5557	400.0	1	1	400.0	400.0	1	1	1	245.87947	105.25374	1	0.229	0.449	5.503	5.541	1111.0
5555.5557	400.0	1	1	400.0	400.0	1	1	1	245.87947	105.25374	1	0.229	0.449	5.501	5.544	1111.0
5555.5557	400.0	1	1	400.0	400.0	1	1	1	245.87947	105.25374	1	0.229	0.449	5.501	5.545	1111.0
5555.5557	400.0	1	1	400.0	400.0	1	1	1	245.87947	105.25374	1	0.229	0.449	5.554	5.545	1111.0
5555.5557	400.0	1	1	400.0	400.0	1	1	1	245.87947	105.25374	1	0.229	0.449	5.544	5.547	1111.0
5555.5557	400.0	1	1	400.0	400.0	1	1	1	245.87947	105.25374	1	0.229	0.45	5.518	5.548	1111.0
5555.5557	400.0	1	1	400.0	400.0	1	1	1	245.87947	105.25374	1	0.229	0.45	5.536	5.548	1111.0
5555.5557	400.0	1	1	400.0	400.0	1	1	1	245.87947	105.25374	1	0.229	0.451	5.545	5.55	1111.0
5555.5557	400.0	1	1	400.0	400.0	1	1	1	245.87947	105.25374	1	0.229	0.451	5.537	5.55	1111.0
5555.5557	400.0	1	1	400.0	400.0	1	1	1	245.87947	105.25374	1	0.229	0.451	5.44	5.55	1111.0
5555.5557	400.0	1	1	400.0	400.0	1	1	1	245.87947	105.25374	1	0.229	0.452	5.569	5.552	1111.0
5555.5557	400.0	1	1	400.0	400.0	1	1	1	245.87947	105.25374	1	0.229	0.453	5.571	5.552	1111.0
5555.5557	400.0	1	1	400.0	400.0	1	1	1	245.87947	105.25374	1	0.229	0.453	5.545	5.553	1111.0
5555.5557	400.0	1	1	400.0	400.0	1	1	1	245.87947	105.25374	1	0.229	0.455	5.56	5.554	1111.0
5555.5557	400.0	1	1	400.0	400.0	1	1	1	245.87947	105.25374	1	0.228	0.456	5.514	5.554	1111.0
5555.5557	400.0	1	1	400.0	400.0	1	1	1	245.87947	105.25374	1	0.228	0.457	5.558	5.555	1111.0
5555.5557	400.0	1	1	400.0	400.0	1	1	1	245.87947	105.25374	1	0.228	0.458	5.553	5.555	1111.0
5555.5557	400.0	1	1	400.0	400.0	1	1	1	245.87947	105.25374	1	0.228	0.459	5.544	5.555	1111.0
5555.5557	400.0	1	1	400.0	400.0	1	1	1	245.87947	105.25374	1	0.228	0.46	5.562	5.556	1111.0
5555.5557	400.0	1	1	400.0	400.0	1	1	1	245.87947	105.25374	1	0.228	0.46	5.528	5.556	1111.0
5555.5557	400.0	1	1	400.0	400.0	1	1	1	245.87947	105.25374	1	0.228	0.461	5.591	5.557	1111.0
5555.5557	400.0	1	1	400.0	400.0	1	1	1	245.87947	105.25374	1	0.228	0.46	5.546	5.557	1111.0
5555.5557	400.0	1	1	400.0	400.0	1	1	1	245.87947	105.25374	1	0.228	0.461	5.574	5.557	1111.0
5555.5557	400.0	1	1	400.0	400.0	1	1	1	245.87947	105.25374	1	0.228	0.461	5.565	5.559	1111.0
5555.5557	400.0	1	1	400.0	400.0	1	1	1	245.87947	105.25374	1	0.228	0.461	5.584	5.559	1111.0
5555.5557	400.0	1	1	400.0	400.0	1	1	1	245.87947	105.25374	1	0.228	0.46	5.483	5.559	1111.0
5555.5557	400.0	1	1	400.0	400.0	1	1	1	245.87947	105.25374	1	0.228	0.46	5.527	5.559	1111.0
5555.5557	400.0	1	1	400.0	400.0	1	1	1	245.87947	105.25374	1	0.228	0.461	5.59	5.559	1111.0
5555.5557	400.0	1	1	400.0	400.0	1	1	1	245.87947	105.25374	1	0.228	0.461	5.586	5.56	1111.0
5555.5557	400.0	1	1	400.0	400.0	1	1	1	245.87947	105.25374	1	0.228	0.461	5.6	5.56	1111.0
5555.5557	400.0	1	1	400.0	400.0	1	1	1	245.87947	105.25374	1	0.228	0.461	5.564	5.56	1111.0
5555.5557	400.0	1	1	400.0	400.0	1	1	1	245.87947	105.25374	1	0.228	0.461	5.575	5.56	1111.0
5555.5557	400.0	1	1	400.0	400.0	1	1	1	245.87947	105.25374	1	0.228	0.46	5.537	5.56	1111.0
5555.5557	400.0	1	1	400.0	400.0	1	1	1	245.87947	105.25374	1	0.228	0.461	5.576	5.56	1111.0
5555.5557	400.0	1	1	400.0	400.0	1	1	1	245.87947	105.25374	1	0.228	0.461	5.576	5.561	1111.0
5555.5557	400.0	1	1	400.0	400.0	1	1	1	245.87947	105.25374	1	0.228	0.461	5.635	5.561	1111.0
5555.5557	400.0	1	1	400.0	400.0	1	1	1	245.87947	105.25374	1	0.228	0.46	5.538	5.561	1111.0
5555.5557	400.0	1	1	400.0	400.0	1	1	1	245.87947	105.25374	1	0.228	0.461	5.603	5.561	1111.0
5555.5557	400.0	1	1	400.0	400.0	1	1	1	245.87947	105.25374	1	0.228	0.461	5.576	5.561	1111.0
5555.5557	400.0	1	1	400.0	400.0	1	1	1	245.87947	105.25374	1	0.228	0.46	5.532	5.561	1111.0
5555.5557	400.0	1	1	400.0	400.0	1	1	1	245.87947	105.25374	1	0.228	0.461	5.636	5.561	1111.0
5555.5557	400.0	1	1	400.0	400.0	1	1	1	245.87947	105.25374	1	0.228	0.461	5.583	5.561	1111.0
5555.5557	400.0	1	1	400.0	400.0	1	1	1	245.87947	105.25374	1	0.228	0.461	5.558	5.561	1111.0
5555.5557	400.0	1	1	400.0	400.0	1	1	1	245.87947	105.25374	1	0.228	0.461	5.677	5.561	1111.0
5555.5557	400.0	1	1	400.0	400.0	1	1	1	245.87947	105.25374	1	0.228	0.461	5.584	5.562	1111.0
5555.5557	400.0	1	1	400.0	400.0	1	1	1	245.87947	105.25374	1	0.228	0.46	5.503	5.562	1111.0
5555.5557	400.0	1	1	400.0	400.0	1	1	1	245.87947	105.25374	1	0.228	0.46	5.511	5.562	1111.0
5555.5557	400.0	1	1	400.0	400.0	1	1	1	245.87947	105.25374	1	0.228	0.461	5.687	5.562	1111.0
5555.5557	400.0	1	1	400.0	400.0	1	1	1	245.87947	105.25374	1	0.227	0.461	5.602	5.562	1111.0
5555.5557	400.0	1	1	400.0	400.0	1	1	1	245.87947	105.25374	1	0.227	0.461	5.572	5.562	1111.0
5555.5557	400.0	1	1	400.0	400.0	1	1	1	245.87947	105.25374	1	0.227	0.46	5.465	5.562	1111.0
5555.5557	400.0	1	1	400.0	400.0	1	1	1	245.87947	105.25374	1	0.227	0.46	5.466	5.562	1111.0
5555.5557	400.0	1	1	400.0	400.0	1	1	1	245.87947	105.25374	1	0.227	0.461	5.594	5.562	1111.0
5555.5557	400.0	1	1	400.0	400.0	1	1	1	245.87947	105.25374	1	0.227	0.46	5.553	5.562	1111.0
5555.5557	400.0	1	1	400.0	400.0	1	1	1	245.87947	105.25374	1	0.227	0.46	5.538	5.562	1111.0
5555.5557	400.0	1	1	400.0	400.0	1	1	1	245.87947	105.25374	1	0.227	0.46	5.536	5.562	1111.0
5555.5557	400.0	1	1	400.0	400.0	1	1	1	245.87947	105.25374	1	0.226	0.461	5.581	5.562	1111.0
5555.5557	400.0	1	1	400.0	400.0	1	1	1	245.87947	105.25374	1	0.226	0.461	5.586	5.562	1111.0
5555.5557	400.0	1	1	400.0	400.0	1	1	1	245.87947	105.25374	1	0.226	0.461	5.582	5.562	1111.0
5555.5557	400.0	1	1	400.0	400.0	1	1	1	245.87947	105.25374	1	0.226	0.46	5.525	5.562	1111.0
5555.5557	400.0	1	1	400.0	400.0	1	1	1	245.87947	105.25374	1	0.225	0.461	5.566	5.562	1111.0
5555.5557	400.0	1	1	400.0	400.0	1	1	1	245.87947	105.25374	1	0.225	0.461	5.712	5.562	1111.0
5555.5557	400.0	1	1	400.0	400.0	1	1	1	245.87947	105.25374	1	0.225	0.461	5.582	5.562	1111.0
5555.5557	400.0	1	1	400.0	400.0	1	1	1	245.87947	105.25374	1	0.225	0.461	5.588	5.562	1111.0
5555.5557	400.0	1	1	400.0	400.0	1	1	1	245.87947	105.25374	1	0.224	0.461	5.558	5.562	1111.0
5555.5557	400.0	1	1	400.0	400.0	1	1	1	245.87947	105.25374	1	0.224	0.46	5.509	5.562	1111.0
5555.5557	400.0	1	1	400.0	400.0	1	1	1	245.87947	105.25374	1	0.224	0.46	5.531	5.562	1111.0
5555.5557	400.0	1	1	400.0	400.0	1	1	1	245.87947	105.25374	1	0.224	0.46	5.545	5.562	1111.0
5555.5557	400.0	1	1	400.0	400.0	1	1	1	245.87947	105.25374	1	0.224	0.46	5.557	5.562	1111.0
5555.5557	400.0	1	1	400.0	400.0	1	1	1	245.87947	105.25374	1	0.223	0.461	5.621	5.562	1111.0
5555.5557	400.0	1	1	400.0	400.0	1	1	1	245.87947	105.25374	1	0.223	0.46	5.541	5.562	1111.0
5555.5557	400.0	1	1	400.0	400.0	1	1	1	245.87947	105.25374	1	0.223	0.46	5.54	5.562	1111.0
5555.5557	400.0	1	1	400.0	400.0	1	1	1	245.87947	105.25374	1	0.223	0.46	5.556	5.562	1111.0
5555.5557	400.0	1	1	400.0	400.0	1	1	1	245.87947	105.25374	1	0.223	0.46	5.534	5.562	1111.0
5555.5557	400.0	1	1	400.0	400.0	1	1	1	245.87947	105.25374	1	0.223	0.461	5.598	5.562	1111.0
5555.5557	400.0	1	1	400.0	400.0	1	1	1	245.87947	105.25374	1	0.223	0.461	5.577	5.562	1111.0
5555.5557	400.0	1	1	400.0	400.0	1	1	1	245.87947	105.25374	1	0.223	0.461	5.604	5.562	1111.0
5555.5557	400.0	1	1	400.0	400.0	1	1	1	245.87947	105.25374	1	0.222	0.46	5.554	5.562	1111.0
5555.5557	400.0	1	1	400.0	400.0	1	1	1	245.87947	105.25374	1	0.222	0.461	5.563	5.562	1111.0
5555.5557	400.0	1	1	400.0	400.0	1	1	1	245.87947	105.25374	1	0.222	0.46	5.524	5.562	1111.0
5555.5557	400.0	1	1	400.0	400.0	1	1	1	245.87947	105.25374	1	0.222	0.461	5.579	5.562	1111.0
5555.5557	400.0	1	1	400.0	400.0	1	1	1	245.87947	105.25374	1	0.222	0.46	5.554	5.562	1111.0
5555.5557	400.0	1	1	400.0	400.0	1	1	1	245.87947	105.25374	1	0.222	0.461	5.585	5.562	1111.0
5555.5557	400.0	1	1	400.0	400.0	1	1	1	245.87947	105.25374	1	0.222	0.461	5.59	5.562	1111.0
5555.5557	400.0	1	1	400.0	400.0	1	1	1	245.87947	105.25374	1	0.222	0.461	5.607	5.562	1111.0
5555.5557	400.0	1	1	400.0	400.0	1	1	1	245.87947	105.25374	1	0.221	0.461	5.651	5.562	1111.0
5555.5557	400.0	1	1	400.0	400.0	1	1	1	245.87947	105.25374	1	0.221	0.461	5.583	5.562	1111.0
5555.5557	400.0	1	1	400.0	400.0	1	1	1	245.87947	105.25374	1	0.221	0.46	5.431	5.562	1111.0
5555.5557	400.0	1	1	400.0	400.0	1	1	1	245.87947	105.25374	1	0.221	0.46	5.549	5.562	1111.0
5555.5557	400.0	1	1	400.0	400.0	1	1	1	245.87947	105.25374	1	0.221	0.461	5.584	5.562	1111.0
5555.5557	400.0	1	1	400.0	400.0	1	1	1	245.87947	105.25374	1	0.221	0.461	5.674	5.562	1111.0
5555.5557	400.0	1	1	400.0	400.0	1	1	1	245.87947	105.25374	1	0.221	0.46	5.465	5.562	1111.0
5555.5557	400.0	1	1	400.0	400.0	1	1	1	245.87947	105.25374	1	0.221	0.461	5.558	5.562	1111.0
5555.5557	400.0	1	1	400.0	400.0	1	1	1	245.87947	105.25374	1	0.221	0.461	5.571	5.562	1111.0
5555.5557	400.0	1	1	400.0	400.0	1	1	1	245.87947	105.25374	1	0.221	0.461	5.566	5.562	1111.0
5555.5557	400.0	1	1	400.0	400.0	1	1	1	245.87947	105.25374	1	0.221	0.461	5.573	5.562	1111.0
5555.5557	400.0	1	1	400.0	400.0	1	1	1	245.87947	105.25374	1	0.221	0.46	5.428	5.562	1111.0
5555.5557	400.0	1	1	400.0	400.0	1	1	1	245.87947	105.25374	1	0.221	0.461	5.598	5.562	1111.0
5555.5557	400.0	1	1	400.0	400.0	1	1	1	245.87947	105.25374	1	0.221	0.46	5.509	5.562	1111.0
5555.5557	400.0	1	1	400.0	400.0	1	1	1	245.87947	105.25374	1	0.221	0.46	5.546	5.562	1111.0
5555.5557	400.0	1	1	400.0	400.0	1	1	1	245.87947	105.25374	1	0.221	0.46	5.554	5.562	1111.0
5555.5557	400.0	1	1	400.0	400.0	1	1	1	245.87947	105.25374	1	0.221	0.46	5.545	5.562	1111.0
5555.5557	400.0	1	1	400.0	400.0	1	1	1	245.87947	105.25374	1	0.221	0.46	5.502	5.562	1111.0
5555.5557	400.0	1	1	400.0	400.0	1	1	1	245.87947	105.25374	1	0.221	0.46	5.544	5.562	1111.0
5555.5557	400.0	1	1	400.0	400.0	1	1	1	245.87947	105.25374	1	0.221	0.461	5.587	5.562	1111.0
5555.5557	400.0	1	1	400.0	400.0	1	1	1	245.87947	105.25374	1	0.221	0.461	5.59	5.562	1111.0
5555.5557	400.0	1	1	400.0	400.0	1	1	1	245.87947	105.25374	1	0.221	0.461	5.589	5.562	1111.0
5555.5557	400.0	1	1	400.0	400.0	1	1	1	245.87947	105.25374	1	0.221	0.46	5.515	5.562	1111.0
5555.5557	400.0	1	1	400.0	400.0	1	1	1	245.87947	105.25374	1	0.221	0.461	5.59	5.562	1111.0
5555.5557	400.0	1	1	400.0	400.0	1	1	1	245.87947	105.25374	1	0.221	0.46	5.529	5.562	1111.0
5555.5557	400.0	1	1	400.0	400.0	1	1	1	245.87947	105.25374	1	0.221	0.461	5.599	5.562	1111.0
5555.5557	400.0	1	1	400.0	400.0	1	1	1	245.87947	105.25374	1	0.221	0.461	5.564	5.562	1111.0
5555.5557	400.0	1	1	400.0	400.0	1	1	1	245.87947	105.25374	1	0.221	0.46	5.502	5.562	1111.0
5555.5557	400.0	1	1	400.0	400.0	1	1	1	245.87947	105.25374	1	0.221	0.461	5.602	5.562	1111.0
5555.5557	400.0	1	1	400.0	400.0	1	1	1	245.87947	105.25374	1	0.221	0.461	5.563	5.562	1111.0
5555.5557	400.0	1	1	400.0	400.0	1	1	1	245.87947	105.25374	1	0.221	0.461	5.565	5.562	1111.0
5555.5557	400.0	1	1	400.0	400.0	1	1	1	245.87947	105.25374	1	0.221	0.46	5.549	5.562	1111.0
5555.5557	400.0	1	1	400.0	400.0	1	1	1	245.87947	105.25374	1	0.221	0.461	5.581	5.562	1111.0
5555.5557	400.0	1	1	400.0	400.0	1	1	1	245.87947	105.25374	1	0.221	0.46	5.552	5.562	1111.0
5555.5557	400.0	1	1	400.0	400.0	1	1	1	245.87947	105.25374	1	0.221	0.46	5.551	5.562	1111.0
5555.5557	400.0	1	1	400.0	400.0	1	1	1	245.87947	105.25374	1	0.221	0.46	5.543	5.562	1111.0
5555.5557	400.0	1	1	400.0	400.0	1	1	1	245.87947	105.25374	1	0.221	0.461	5.683	5.562	1111.0
5555.5557	400.0	1	1	400.0	400.0	1	1	1	245.87947	105.25374	1	0.221	0.461	5.615	5.562	1111.0
5555.5557	400.0	1	1	400.0	400.0	1	1	1	245.87947	105.25374	1	0.221	0.461	5.56	5.562	1111.0
5555.5557	400.0	1	1	400.0	400.0	1	1	1	245.87947	105.25374	1	0.221	0.461	5.726	5.562	1111.0
5555.5557	400.0	1	1	400.0	400.0	1	1	1	245.87947	105.25374	1	0.221	0.46	5.539	5.562	1111.0
5555.5557	400.0	1	1	400.0	400.0	1	1	1	245.87947	105.25374	1	0.221	0.46	5.523	5.562	1111.0
5555.5557	400.0	1	1	400.0	400.0	1	1	1	245.87947	105.25374	1	0.221	0.461	5.579	5.562	1111.0
5555.5557	400.0	1	1	400.0	400.0	1	1	1	245.87947	105.25374	1	0.221	0.461	5.558	5.562	1111.0
5555.5557	400.0	1	1	400.0	400.0	1	1	1	245.87947	105.25374	1	0.221	0.461	5.78	5.562	1111.0
5555.5557	400.0	1	1	400.0	400.0	1	1	1	245.87947	105.25374	1	0.221	0.46	5.513	5.562	1111.0
5555.5557	400.0	1	1	400.0	400.0	1	1	1	245.87947	105.25374	1	0.221	0.461	5.593	5.562	1111.0
5555.5557	400.0	1	1	400.0	400.0	1	1	1	245.87947	105.25374	1	0.221	0.461	5.589	5.562	1111.0
5555.5557	400.0	1	1	400.0	400.0	1	1	1	245.87947	105.25374	1	0.221	0.461	5.569	5.562	1111.0
5555.5557	400.0	1	1	400.0	400.0	1	1	1	245.87947	105.25374	1	0.221	0.461	5.671	5.562	1111.0
5555.5557	400.0	1	1	400.0	400.0	1	1	1	245.87947	105.25374	1	0.221	0.46	5.532	5.562	1111.0
5555.5557	400.0	1	1	400.0	400.0	1	1	1	245.87947	105.25374	1	0.221	0.461	5.577	5.562	1111.0
5555.5557	400.0	1	1	400.0	400.0	1	1	1	245.87947	105.25374	1	0.221	0.46	5.553	5.562	1111.0
5555.5557	400.0	1	1	400.0	400.0	1	1	1	245.87947	105.25374	1	0.221	0.46	5.53	5.562	1111.0
5555.5557	400.0	1	1	400.0	400.0	1	1	1	245.87947	105.25374	1	0.221	0.461	5.586	5.562	1111.0
5555.5557	400.0	1	1	400.0	400.0	1	1	1	245.87947	105.25374	1	0.221	0.46	5.548	5.562	1111.0
5555.5557	400.0	1	1	400.0	400.0	1	1	1	245.87947	105.25374	1	0.221	0.46	5.459	5.562	1111.0
5555.5557	400.0	1	1	400.0	400.0	1	1	1	245.87947	105.25374	1	0.221	0.461	5.673	5.562	1111.0
5555.5557	400.0	1	1	400.0	400.0	1	1	1	245.87947	105.25374	1	0.221	0.461	5.558	5.562	1111.0
5555.5557	400.0	1	1	400.0	400.0	1	1	1	245.87947	105.25374	1	0.221	0.461	5.58	5.562	1111.0
5555.5557	400.0	1	1	400.0	400.0	1	1	1	245.87947	105.25374	1	0.221	0.46	5.411	5.562	1111.0
5555.5557	400.0	1	1	400.0	400.0	1	1	1	245.87947	105.25374	1	0.221	0.46	5.505	5.562	1111.0
5555.5557	400.0	1	1	400.0	400.0	1	1	1	245.87947	105.25374	1	0.221	0.461	5.582	5.562	1111.0
5555.5557	400.0	1	1	400.0	400.0	1	1	1	245.87947	105.25374	1	0.221	0.461	5.56	5.562	1111.0
5555.5557	400.0	1	1	400.0	400.0	1	1	1	245.87947	105.25374	1	0.221	0.461	5.564	5.562	1111.0
5555.5557	400.0	1	1	400.0	400.0	1	1	1	245.87947	105.25374	1	0.221	0.461	5.563	5.562	1111.0
5555.5557	400.0	1	1	400.0	400.0	1	1	1	245.87947	105.25374	1	0.221	0.46	5.501	5.562	1111.0
5555.5557	400.0	1	1	400.0	400.0	1	1	1	245.87947	105.25374	1	0.221	0.461	5.57	5.562	1111.0
0.0	0.0	1	1	400.0	400.0	1	1	1	245.87947	105.25374	0	0.221	0.46	5.522	5.562	1111.0
0.0	0.0	1	1	400.0	400.0	1	1	1	245.87947	105.25374	0	0.221	0.46	5.52	5.562	1111.0
0.0	0.0	1	1	400.0	400.0	1	1	1	245.87947	105.25374	0	0.221	0.46	5.552	5.562	1111.0
0.0	0.0	1	1	400.0	400.0	1	1	1	245.87947	105.25374	0	0.221	0.458	5.135	5.169	1111.0
0.0	0.0	1	1	400.0	400.0	1	1	1	245.87947	105.25374	0	0.221	0.456	5.145	5.169	1111.0
0.0	0.0	1	1	400.0	400.0	1	1	1	245.87947	105.25374	0	0.221	0.45	4.832	4.803	1111.0
0.0	0.0	1	1	400.0	400.0	1	1	1	245.87947	105.25374	0	0.221	0.44	4.142	4.147	1111.0
0.0	0.0	1	1	400.0	400.0	1	1	1	245.87947	105.25374	0	0.22	0.432	4.163	4.147	1111.0
0.0	0.0	1	1	400.0	400.0	1	1	1	245.87947	105.25374	0	0.22	0.421	3.881	3.854	1111.0
0.0	0.0	1	1	400.0	400.0	1	1	1	245.87947	105.25374	0	0.22	0.411	3.766	3.328	1111.0
0.0	0.0	1	1	400.0	400.0	1	1	1	245.87947	105.25374	0	0.22	0.397	3.301	3.328	1111.0
0.0	0.0	1	1	400.0	400.0	1	1	1	245.87947	105.25374	0	0.22	0.381	2.88	2.874	1111.0
0.0	0.0	1	1	400.0	400.0	1	1	1	245.87947	105.25374	0	0.22	0.367	2.932	2.874	1111.0
0.0	0.0	1	1	400.0	400.0	1	1	1	245.87947	105.25374	0	0.219	0.353	2.68	2.671	1111.0
0.0	0.0	1	1	400.0	400.0	1	1	1	245.87947	105.25374	0	0.219	0.337	2.275	2.307	1111.0
0.0	0.0	1	1	400.0	400.0	1	1	1	245.87947	105.25374	0	0.219	0.323	2.283	2.307	1111.0
0.0	0.0	1	1	400.0	400.0	1	1	1	245.87947	105.25374	0	0.219	0.308	1.965	2.143	1111.0
0.0	0.0	1	1	400.0	400.0	1	1	1	245.87947	105.25374	0	0.219	0.293	1.882	1.85	1111.0
0.0	0.0	1	1	400.0	400.0	1	1	1	245.87947	105.25374	0	0.219	0.279	1.88	1.85	1111.0
0.0	0.0	1	1	400.0	400.0	1	1	1	245.87947	105.25374	0	0.218	0.266	1.739	1.599	1111.0
0.0	0.0	1	1	400.0	400.0	1	1	1	245.87947	105.25374	0	0.218	0.253	1.616	1.599	1111.0
0.0	0.0	1	1	400.0	400.0	1	1	1	245.87947	105.25374	0	0.218	0.241	1.482	1.485	1111.0
0.0	0.0	1	1	400.0	400.0	1	1	1	245.87947	105.25374	0	0.218	0.228	1.3	1.283	1111.0
0.0	0.0	1	1	400.0	400.0	1	1	1	245.87947	105.25374	0	0.218	0.216	1.263	1.283	1111.0
0.0	0.0	1	1	400.0	400.0	1	1	1	245.87947	105.25374	0	0.218	0.205	1.149	1.191	1111.0
0.0	0.0	1	1	400.0	400.0	1	1	1	245.87947	105.25374	0	0.217	0.194	1.185	1.191	1111.0
0.0	0.0	1	1	400.0	400.0	1	1	1	245.87947	105.25374	0	0.217	0.184	1.009	1.029	1111.0
0.0	0.0	1	1	400.0	400.0	1	1	1	245.87947	105.25374	0	0.217	0.173	0.941	0.956	1111.0
0.0	0.0	1	1	400.0	400.0	1	1	1	245.87947	105.25374	0	0.217	0.163	0.934	0.956	1111.0
0.0	0.0	1	1	400.0	400.0	1	1	1	245.87947	105.25374	0	0.217	0.154	0.836	0.825	1111.0
0.0	0.0	1	1	400.0	400.0	1	1	1	245.87947	105.25374	0	0.217	0.146	0.801	0.767	1111.0
0.0	0.0	1	1	400.0	400.0	1	1	1	245.87947	105.25374	0	0.216	0.137	0.724	0.767	1111.0
0.0	0.0	1	1	400.0	400.0	1	1	1	245.87947	105.25374	0	0.216	0.129	0.666	0.662	1111.0
0.0	0.0	1	1	400.0	400.0	1	1	1	245.87947	105.25374	0	0.216	0.121	0.662	0.615	1111.0
0.0	0.0	1	1	400.0	400.0	1	1	1	245.87947	105.25374	0	0.216	0.114	0.634	0.615	1111.0
0.0	0.0	1	1	400.0	400.0	1	1	1	245.87947	105.25374	0	0.216	0.107	0.551	0.531	1111.0
0.0	0.0	1	1	400.0	400.0	1	1	1	245.87947	105.25374	0	0.215	0.101	0.528	0.531	1111.0
0.0	0.0	1	1	400.0	400.0	1	1	1	245.87947	105.25374	0	0.215	0.095	0.461	0.493	1111.0
0.0	0.0	1	1	400.0	400.0	1	1	1	245.87947	105.25374	0	0.215	0.089	0.441	0.426	1111.0
0.0	0.0	1	1	400.0	400.0	1	1	1	245.87947	105.25374	0	0.215	0.083	0.439	0.426	1111.0
0.0	0.0	1	1	400.0	400.0	1	1	1	245.87947	105.25374	0	0.214	0.078	0.387	0.368	1111.0
0.0	0.0	1	1	400.0	400.0	1	1	1	245.87947	105.25374	0	0.214	0.074	0.37	0.341	1111.0
0.0	0.0	1	1	400.0	400.0	1	1	1	245.87947	105.25374	0	0.214	0.069	0.149	0.341	1111.0
0.0	0.0	1	1	400.0	400.0	1	1	1	245.87947	105.25374	0	0.214	0.065	0.334	0.296	1111.0
0.0	0.0	1	1	400.0	400.0	1	1	1	245.87947	105.25374	0	0.213	0.061	0.288	0.296	1111.0
0.0	0.0	1	1	400.0	400.0	1	1	1	245.87947	105.25374	0	0.213	0.058	0.277	0.274	1111.0
0.0	0.0	1	1	400.0	400.0	1	1	1	245.87947	105.25374	0	0.213	0.056	0.256	0.236	1111.0
0.0	0.0	1	1	400.0	400.0	1	1	1	245.87947	105.25374	0	0.213	0.052	0.218	0.236	1111.0
0.0	0.0	1	1	400.0	400.0	1	1	1	245.87947	105.25374	0	0.213	0.05	0.259	0.204	1111.0
0.0	0.0	1	1	400.0	400.0	1	1	1	245.87947	105.25374	0	0.212	0.046	0.146	0.189	1111.0
0.0	0.0	1	1	400.0	400.0	1	1	1	245.87947	105.25374	0	0.212	0.042	0.09	0.189	1111.0
0.0	0.0	1	1	400.0	400.0	1	1	1	245.87947	105.25374	0	0.212	0.039	0.145	0.163	1111.0
0.0	0.0	1	1	400.0	400.0	1	1	1	245.87947	105.25374	0	0.212	0.037	0.154	0.163	1111.0
0.0	0.0	1	1	400.0	400.0	1	1	1	245.87947	105.25374	0	0.212	0.035	0.154	0.152	1111.0
0.0	0.0	1	1	400.0	400.0	1	1	1	245.87947	105.25374	0	0.212	0.033	0.205	0.131	1111.0
0.0	0.0	1	1	400.0	400.0	1	1	1	245.87947	105.25374	0	0.212	0.031	0.14	0.131	1111.0
0.0	0.0	1	1	400.0	400.0	1	1	1	245.87947	105.25374	0	0.212	0.029	0.195	0.121	1111.0
0.0	0.0	1	1	400.0	400.0	1	1	1	245.87947	105.25374	0	0.212	0.027	0.118	0.105	1111.0
0.0	0.0	1	1	400.0	400.0	1	1	1	245.87947	105.25374	0	0.211	0.025	0.073	0.105	1111.0
0.0	0.0	1	1	400.0	400.0	1	1	1	245.87947	105.25374	0	0.211	0.023	0.08	0.09	1111.0
0.0	0.0	1	1	400.0	400.0	1	1	1	245.87947	105.25374	0	0.211	0.021	0.065	0.09	1111.0
0.0	0.0	1	1	400.0	400.0	1	1	1	245.87947	105.25374	0	0.211	0.02	0.085	0.084	1111.0
0.0	0.0	1	1	400.0	400.0	1	1	1	245.87947	105.25374	0	0.211	0.02	0.098	0.084	1111.0
0.0	0.0	1	1	400.0	400.0	1	1	1	245.87947	105.25374	0	0.211	0.02	0.095	0.072	1111.0
0.0	0.0	1	1	400.0	400.0	1	1	1	245.87947	105.25374	0	0.211	0.02	0.078	0.067	1111.0
0.0	0.0	1	1	400.0	400.0	1	1	1	245.87947	105.25374	0	0.21	0.02	0.09	0.067	1111.0
0.0	0.0	1	1	400.0	400.0	1	1	1	245.87947	105.25374	0	0.21	0.02	0.08	0.058	1111.0
0.0	0.0	1	1	400.0	400.0	1	1	1	245.87947	105.25374	0	0.21	0.019	0.068	0.049	1111.0
0.0	0.0	1	1	400.0	400.0	1	1	1	245.87947	105.25374	0	0.21	0.019	0.193	0.049	1111.0
0.0	0.0	1	1	400.0	400.0	1	1	1	245.87947	105.25374	0	0.209	0.019	0.038	0.046	1111.0
0.0	0.0	1	1	400.0	400.0	1	1	1	245.87947	105.25374	0	0.209	0.019	0.073	0.039	1111.0
0.0	0.0	1	1	400.0	400.0	1	1	1	245.87947	105.25374	0	0.209	0.019	0.066	0.039	1111.0
0.0	0.0	1	1	400.0	400.0	1	1	1	245.87947	105.25374	0	0.208	0.019	0.027	0.037	1111.0
0.0	0.0	1	1	400.0	400.0	1	1	1	245.87947	105.25374	0	0.208	0.019	0.038	0.031	1111.0
0.0	0.0	1	1	400.0	400.0	1	1	1	245.87947	105.25374	0	0.208	0.018	0.025	0.031	1111.0
0.0	0.0	1	1	400.0	400.0	1	1	1	245.87947	105.25374	0	0.208	0.018	0.032	0.029	1111.0
0.0	0.0	1	1	400.0	400.0	1	1	1	245.87947	105.25374	0	0.207	0.018	0.017	0.029	1111.0
0.0	0.0	1	1	400.0	400.0	1	1	1	245.87947	105.25374	0	0.207	0.018	0.007	0.025	1111.0
0.0	0.0	1	1	400.0	400.0	1	1	1	245.87947	105.25374	0	0.207	0.018	0.113	0.023	1111.0
0.0	0.0	1	1	400.0	400.0	1	1	1	245.87947	105.25374	0	0.206	0.018	0.059	0.023	1111.0
0.0	0.0	1	1	400.0	400.0	1	1	1	245.87947	105.25374	0	0.206	0.018	0.042	0.02	1111.0
0.0	0.0	1	1	400.0	400.0	1	1	1	245.87947	105.25374	0	0.206	0.018	-0.007	0.018	1111.0
0.0	0.0	1	1	400.0	400.0	1	1	1	245.87947	105.25374	0	0.206	0.018	0.007	0.018	1111.0
0.0	0.0	1	1	400.0	400.0	1	1	1	245.87947	105.25374	0	0.206	0.018	0.011	0.015	1111.0
0.0	0.0	1	1	400.0	400.0	1	1	1	245.87947	105.25374	0	0.205	0.018	0.014	0.015	1111.0
0.0	0.0	1	1	400.0	400.0	1	1	1	245.87947	105.25374	0	0.205	0.018	0.009	0.013	1111.0
0.0	0.0	1	1	400.0	400.0	1	1	1	245.87947	105.25374	0	0.205	0.018	0.018	0.012	1111.0
0.0	0.0	1	1	400.0	400.0	1	1	1	245.87947	105.25374	0	0.205	0.018	0.143	0.012	1111.0
0.0	0.0	1	1	400.0	400.0	1	1	1	245.87947	105.25374	0	0.204	0.018	0.074	0.01	1111.0
0.0	0.0	1	1	400.0	400.0	1	1	1	245.87947	105.25374	0	0.204	0.018	-0.002	0.01	1111.0
0.0	0.0	1	1	400.0	400.0	1	1	1	245.87947	105.25374	0	0.203	0.017	0.019	0.009	1111.0
0.0	0.0	1	1	400.0	400.0	1	1	1	245.87947	105.25374	0	0.203	0.017	0.011	0.008	1111.0
0.0	0.0	1	1	400.0	400.0	1	1	1	245.87947	105.25374	0	0.203	0.017	-0.001	0.008	1111.0
0.0	0.0	1	1	400.0	400.0	1	1	1	245.87947	105.25374	0	0.202	0.017	0.008	0.007	1111.0
0.0	0.0	1	1	400.0	400.0	1	1	1	245.87947	105.25374	0	0.202	0.017	-0.01	0.006	1111.0
0.0	0.0	1	1	400.0	400.0	1	1	1	245.87947	105.25374	0	0.201	0.016	-0.045	0.006	1111.0
0.0	0.0	1	1	400.0	400.0	1	1	1	245.87947	105.25374	0	0.201	0.016	0.092	0.005	1111.0
0.0	0.0	1	1	400.0	400.0	1	1	1	245.87947	105.25374	0	0.2	0.015	-0.024	0.005	1111.0
0.0	0.0	1	1	400.0	400.0	1	1	1	245.87947	105.25374	0	0.2	0.013	-0.013	0.005	1111.0
0.0	0.0	1	1	400.0	400.0	1	1	1	245.87947	105.25374	0	0.2	0.013	0.008	0.004	1111.0
0.0	0.0	1	1	400.0	400.0	1	1	1	245.87947	105.25374	0	0.199	0.013	0.009	0.004	1111.0
0.0	0.0	1	1	400.0	400.0	1	1	1	245.87947	105.25374	0	0.199	0.013	0.011	0.003	1111.0
0.0	0.0	1	1	400.0	400.0	1	1	1	245.87947	105.25374	0	0.199	0.013	-0.005	0.003	1111.0
0.0	0.0	1	1	400.0	400.0	1	1	1	245.87947	105.25374	0	0.199	0.013	0.009	0.003	1111.0
0.0	0.0	1	1	400.0	400.0	1	1	1	245.87947	105.25374	0	0.198	0.013	0.005	0.002	1111.0
0.0	0.0	1	1	400.0	400.0	1	1	1	245.87947	105.25374	0	0.198	0.013	0.003	0.002	1111.0
0.0	0.0	1	1	400.0	400.0	1	1	1	245.87947	105.25374	0	0.198	0.013	-0.003	0.002	1111.0
0.0	0.0	1	1	400.0	400.0	1	1	1	245.87947	105.25374	0	0.198	0.013	0.0	0.002	1111.0
0.0	0.0	1	1	400.0	400.0	1	1	1	245.87947	105.25374	0	0.198	0.013	0.007	0.002	1111.0
0.0	0.0	1	1	400.0	400.0	1	1	1	245.87947	105.25374	0	0.198	0.013	-0.009	0.001	1111.0
0.0	0.0	1	1	400.0	400.0	1	1	1	245.87947	105.25374	0	0.198	0.013	0.001	0.001	1111.0
0.0	0.0	1	1	400.0	400.0	1	1	1	245.87947	105.25374	0	0.198	0.013	0.022	0.001	1111.0
0.0	0.0	1	1	400.0	400.0	1	1	1	245.87947	105.25374	0	0.198	0.012	0.073	0.001	1111.0
0.0	0.0	1	1	400.0	400.0	1	1	1	245.87947	105.25374	0	0.198	0.012	0.015	0.001	1111.0
0.0	0.0	1	1	400.0	400.0	1	1	1	245.87947	105.25374	0	0.198	0.012	0.028	0.001	1111.0
0.0	0.0	1	1	400.0	400.0	1	1	1	245.87947	105.25374	0	0.198	0.012	0.005	0.0	1111.0
0.0	0.0	1	1	400.0	400.0	1	1	1	245.87947	105.25374	0	0.198	0.011	0.0	0.0	1111.0
0.0	0.0	1	1	400.0	400.0	1	1	1	245.87947	105.25374	0	0.198	0.011	0.205	0.0	1111.0
0.0	0.0	1	1	400.0	400.0	1	1	1	245.87947	105.25374	0	0.198	0.011	0.011	0.0	1111.0
0.0	0.0	1	1	400.0	400.0	1	1	1	245.87947	105.25374	0	0.198	0.011	0.054	0.0	1111.0
0.0	0.0	1	1	400.0	400.0	1	1	1	245.87947	105.25374	0	0.198	0.01	0.04	0.0	1111.0
0.0	0.0	1	1	400.0	400.0	1	1	1	245.87947	105.25374	0	0.198	0.01	0.014	0.0	1111.0
0.0	0.0	1	1	400.0	400.0	1	1	1	245.87947	105.25374	0	0.198	0.009	-0.007	0.0	1111.0
0.0	0.0	1	1	400.0	400.0	1	1	1	245.87947	105.25374	0	0.198	0.009	0.038	0.0	1111.0
0.0	0.0	1	1	400.0	400.0	1	1	1	245.87947	105.25374	0	0.198	0.007	-0.017	0.0	1111.0
0.0	0.0	1	1	400.0	400.0	1	1	1	245.87947	105.25374	0	0.198	0.007	0.035	0.0	1111.0
0.0	0.0	1	1	400.0	400.0	1	1	1	245.87947	105.25374	0	0.198	0.007	0.013	0.0	1111.0
0.0	0.0	1	1	400.0	400.0	1	1	1	245.87947	105.25374	0	0.198	0.007	-0.009	0.0	1111.0
0.0	0.0	1	1	400.0	400.0	1	1	1	245.87947	105.25374	0	0.198	0.007	0.012	0.0	1111.0
0.0	0.0	1	1	400.0	400.0	1	1	1	245.87947	105.25374	0	0.198	0.007	0.0	0.0	1111.0
0.0	0.0	1	1	400.0	400.0	1	1	1	245.87947	105.25374	0	0.198	0.006	-0.041	0.0	1111.0
0.0	0.0	1	1	400.0	400.0	1	1	1	245.87947	105.25374	0	0.198	0.005	-0.014	0.0	1111.0
0.0	0.0	1	1	400.0	400.0	1	1	1	245.87947	105.25374	0	0.198	0.004	-0.014	0.0	1111.0
0.0	0.0	1	1	400.0	400.0	1	1	1	245.87947	105.25374	0	0.197	0.004	0.014	0.0	1111.0
0.0	0.0	1	1	400.0	400.0	1	1	1	245.87947	105.25374	0	0.197	0.004	0.035	0.0	1111.0
0.0	0.0	1	1	400.0	400.0	1	1	1	245.87947	105.25374	0	0.197	0.004	0.016	0.0	1111.0
0.0	0.0	1	1	400.0	400.0	1	1	1	245.87947	105.25374	0	0.197	0.003	-0.019	0.0	1111.0
0.0	0.0	1	1	400.0	400.0	1	1	1	245.87947	105.25374	0	0.197	0.003	0.086	0.0	1111.0
0.0	0.0	1	1	400.0	400.0	1	1	1	245.87947	105.25374	0	0.197	0.002	0.009	0.0	1111.0
0.0	0.0	1	1	400.0	400.0	1	1	1	245.87947	105.25374	0	0.197	0.002	0.002	0.0	1111.0
0.0	0.0	1	1	400.0	400.0	1	1	1	245.87947	105.25374	0	0.197	0.002	0.003	0.0	1111.0
0.0	0.0	1	1	400.0	400.0	1	1	1	245.87947	105.25374	0	0.197	0.001	0.021	0.0	1111.0
0.0	0.0	1	1	400.0	400.0	1	1	1	245.87947	105.25374	0	0.197	-0.001	-0.02	0.0	1111.0
0.0	0.0	1	1	400.0	400.0	1	1	1	245.87947	105.25374	0	0.197	0.0	0.003	0.0	1111.0
0.0	0.0	1	1	400.0	400.0	1	1	1	245.87947	105.25374	0	0.197	0.0	-0.01	0.0	1111.0
0.0	0.0	1	1	400.0	400.0	1	1	1	245.87947	105.25374	0	0.197	0.0	0.003	0.0	1111.0
0.0	0.0	1	1	400.0	400.0	1	1	1	245.87947	105.25374	0	0.197	-0.001	-0.039	0.0	1111.0
0.0	0.0	1	1	400.0	400.0	1	1	1	245.87947	105.25374	0	0.197	0.0	0.015	0.0	1111.0
0.0	0.0	1	1	400.0	400.0	1	1	1	245.87947	105.25374	0	0.197	0.0	-0.009	0.0	1111.0
0.0	0.0	1	1	400.0	400.0	1	1	1	245.87947	105.25374	0	0.197	0.0	0.053	0.0	1111.0
0.0	0.0	1	1	400.0	400.0	1	1	1	245.87947	105.25374	0	0.197	-0.001	-0.033	0.0	1111.0
0.0	0.0	1	1	400.0	400.0	1	1	1	245.87947	105.25374	0	0.197	0.0	-0.009	0.0	1111.0
0.0	0.0	1	1	400.0	400.0	1	1	1	245.87947	105.25374	0	0.197	0.0	0.005	0.0	1111.0
0.0	0.0	1	1	400.0	400.0	1	1	1	245.87947	105.25374	0	0.197	-0.001	-0.154	0.0	1111.0
0.0	0.0	1	1	400.0	400.0	1	1	1	245.87947	105.25374	0	0.197	0.0	0.022	0.0	1111.0
0.0	0.0	1	1	400.0	400.0	1	1	1	245.87947	105.25374	0	0.197	0.0	0.006	0.0	1111.0
0.0	0.0	1	1	400.0	400.0	1	1	1	245.87947	105.25374	0	0.197	0.0	-0.001	0.0	1111.0
0.0	0.0	1	1	400.0	400.0	1	1	1	245.87947	105.25374	0	0.197	0.0	-0.005	0.0	1111.0
0.0	0.0	1	1	400.0	400.0	1	1	1	245.87947	105.25374	0	0.196	0.0	-0.003	0.0	1111.0
0.0	0.0	1	1	400.0	400.0	1	1	1	245.87947	105.25374	0	0.196	0.0	-0.007	0.0	1111.0
0.0	0.0	1	1	400.0	400.0	1	1	1	245.87947	105.25374	0	0.196	0.0	-0.002	0.0	1111.0
0.0	0.0	1	1	400.0	400.0	1	1	1	245.87947	105.25374	0	0.196	0.0	-0.009	0.0	1111.0
0.0	0.0	1	1	400.0	400.0	1	1	1	245.87947	105.25374	0	0.196	0.0	-0.009	0.0	1111.0
0.0	0.0	1	1	400.0	400.0	1	1	1	245.87947	105.25374	0	0.196	-0.001	-0.054	0.0	1111.0
0.0	0.0	1	1	400.0	400.0	1	1	1	245.87947	105.25374	0	0.196	0.0	-0.008	0.0	1111.0
0.0	0.0	1	1	400.0	400.0	1	1	1	245.87947	105.25374	0	0.196	0.0	0.002	0.0	1111.0
0.0	0.0	1	1	400.0	400.0	1	1	1	245.87947	105.25374	0	0.196	0.0	-0.007	0.0	1111.0
0.0	0.0	1	1	400.0	400.0	1	1	1	245.87947	105.25374	0	0.196	-0.001	-0.158	0.0	1111.0
0.0	0.0	1	1	400.0	400.0	1	1	1	245.87947	105.25374	0	0.196	-0.001	-0.031	0.0	1111.0
0.0	0.0	1	1	400.0	400.0	1	1	1	245.87947	105.25374	0	0.196	0.0	0.137	0.0	1111.0
0.0	0.0	1	1	400.0	400.0	1	1	1	245.87947	105.25374	0	0.196	0.0	0.178	0.0	1111.0
0.0	0.0	1	1	400.0	400.0	1	1	1	245.87947	105.25374	0	0.196	0.0	0.004	0.0	1111.0
0.0	0.0	1	1	400.0	400.0	1	1	1	245.87947	105.25374	0	0.196	0.0	0.002	0.0	1111.0
0.0	0.0	1	1	400.0	400.0	1	1	1	245.87947	105.25374	0	0.196	-0.001	-0.148	0.0	1111.0
0.0	0.0	1	1	400.0	400.0	1	1	1	245.87947	105.25374	0	0.196	0.0	0.016	0.0	1111.0
0.0	0.0	1	1	400.0	400.0	1	1	1	245.87947	105.25374	0	0.196	-0.001	-0.017	0.0	1111.0
0.0	0.0	1	1	400.0	400.0	1	1	1	245.87947	105.25374	0	0.196	0.0	0.0	0.0	1111.0
0.0	0.0	1	1	400.0	400.0	1	1	1	245.87947	105.25374	0	0.196	0.0	0.055	0.0	1111.0
0.0	0.0	1	1	400.0	400.0	1	1	1	245.87947	105.25374	0	0.196	0.0	0.034	0.0	1111.0
0.0	0.0	1	1	400.0	400.0	1	1	1	245.87947	105.25374	0	0.196	0.0	0.008	0.0	1111.0
0.0	0.0	1	1	400.0	400.0	1	1	1	245.87947	105.25374	0	0.196	0.0	0.008	0.0	1111.0
0.0	0.0	1	1	400.0	400.0	1	1	1	245.87947	105.25374	0	0.196	0.0	0.022	0.0	1111.0
0.0	0.0	1	1	400.0	400.0	1	1	1	245.87947	105.25374	0	0.196	-0.001	-0.016	0.0	1111.0
0.0	0.0	1	1	400.0	400.0	1	1	1	245.87947	105.25374	0	0.196	0.0	0.043	0.0	1111.0
0.0	0.0	1	1	400.0	400.0	1	1	1	245.87947	105.25374	0	0.196	0.0	0.016	0.0	1111.0
0.0	0.0	1	1	400.0	400.0	1	1	1	245.87947	105.25374	0	0.196	0.0	0.023	0.0	1111.0
0.0	0.0	1	1	400.0	400.0	1	1	1	245.87947	105.25374	0	0.196	0.0	0.002	0.0	1111.0
0.0	0.0	1	1	400.0	400.0	1	1	1	245.87947	105.25374	0	0.196	0.0	0.029	0.0	1111.0
0.0	0.0	1	1	400.0	400.0	1	1	1	245.87947	105.25374	0	0.196	0.0	-0.01	0.0	1111.0
0.0	0.0	1	1	400.0	400.0	1	1	1	245.87947	105.25374	0	0.196	0.0	-0.01	0.0	1111.0
0.0	0.0	1	1	400.0	400.0	1	1	1	245.87947	105.25374	0	0.196	0.0	0.042	0.0	1111.0
0.0	0.0	1	1	400.0	400.0	1	1	1	245.87947	105.25374	0	0.196	0.0	0.009	0.0	1111.0
0.0	0.0	1	1	400.0	400.0	1	1	1	245.87947	105.25374	0	0.196	-0.001	-0.017	0.0	1111.0
0.0	0.0	1	1	400.0	400.0	1	1	1	245.87947	105.25374	0	0.196	0.0	0.016	0.0	1111.0
0.0	0.0	1	1	400.0	400.0	1	1	1	245.87947	105.25374	0	0.196	0.0	0.22	0.0	1111.0
0.0	0.0	1	1	400.0	400.0	1	1	1	245.87947	105.25374	0	0.195	-0.001	-0.016	0.0	1111.0
0.0	0.0	1	1	400.0	400.0	1	1	1	245.87947	105.25374	0	0.195	0.0	0.023	0.0	1111.0
0.0	0.0	1	1	400.0	400.0	1	1	1	245.87947	105.25374	0	0.195	0.0	-0.004	0.0	1111.0
0.0	0.0	1	1	400.0	400.0	1	1	1	245.87947	105.25374	0	0.195	0.0	-0.003	0.0	1111.0
0.0	0.0	1	1	400.0	400.0	1	1	1	245.87947	105.25374	0	0.195	0.0	0.173	0.0	1111.0
0.0	0.0	1	1	400.0	400.0	1	1	1	245.87947	105.25374	0	0.195	0.0	0.01	0.0	1111.0
0.0	0.0	1	1	400.0	400.0	1	1	1	245.87947	105.25374	0	0.195	-0.001	-0.036	0.0	1111.0
0.0	0.0	1	1	400.0	400.0	1	1	1	245.87947	105.25374	0	0.195	0.0	0.015	0.0	1111.0
0.0	0.0	1	1	400.0	400.0	1	1	1	245.87947	105.25374	0	0.195	0.0	-0.009	0.0	1111.0
0.0	0.0	1	1	400.0	400.0	1	1	1	245.87947	105.25374	0	0.195	-0.001	-0.024	0.0	1111.0
0.0	0.0	1	1	400.0	400.0	1	1	1	245.87947	105.25374	0	0.195	0.0	-0.003	0.0	1111.0
0.0	0.0	1	1	400.0	400.0	1	1	1	245.87947	105.25374	0	0.195	-0.001	-0.049	0.0	1135.0
0.0	0.0	1	1	400.0	400.0	1	1	1	245.87947	105.25374	0	0.195	0.0	0.023	0.0	1111.0
0.0	0.0	1	1	400.0	400.0	1	1	1	245.87947	105.25374	0	0.195	0.0	0.062	0.0	1111.0
0.0	0.0	1	1	400.0	400.0	1	1	1	245.87947	105.25374	0	0.195	0.0	0.002	0.0	1111.0
0.0	0.0	1	1	400.0	400.0	1	1	1	245.87947	105.25374	0	0.195	0.0	0.015	0.0	1111.0
0.0	0.0	1	1	400.0	400.0	1	1	1	245.87947	105.25374	0	0.195	0.0	0.011	0.0	1111.0
0.0	0.0	1	1	400.0	400.0	1	1	1	245.87947	105.25374	0	0.195	0.0	0.002	0.0	1111.0
0.0	0.0	1	1	400.0	400.0	1	1	1	245.87947	105.25374	0	0.195	-0.001	-0.037	0.0	1111.0
0.0	0.0	1	1	400.0	400.0	1	1	1	245.87947	105.25374	0	0.195	0.0	0.015	0.0	1111.0
0.0	0.0	1	1	400.0	400.0	1	1	1	245.87947	105.25374	0	0.195	0.0	0.004	0.0	1111.0
0.0	0.0	1	1	400.0	400.0	1	1	1	245.87947	105.25374	0	0.195	0.0	0.002	0.0	1111.0
0.0	0.0	1	1	400.0	400.0	1	1	1	245.87947	105.25374	0	0.195	0.0	0.002	0.0	1111.0
0.0	0.0	1	1	400.0	400.0	1	1	1	245.87947	105.25374	0	0.195	0.0	-0.01	0.0	1111.0
0.0	0.0	1	1	400.0	400.0	1	1	1	245.87947	105.25374	0	0.195	-0.001	-0.016	0.0	1111.0
0.0	0.0	1	1	400.0	400.0	1	1	1	245.87947	105.25374	0	0.195	0.0	0.034	0.0	1111.0
0.0	0.0	1	1	400.0	400.0	1	1	1	245.87947	105.25374	0	0.195	0.0	0.028	0.0	1111.0
0.0	0.0	1	1	400.0	400.0	1	1	1	245.87947	105.25374	0	0.195	-0.001	-0.043	0.0	1111.0
0.0	0.0	1	1	400.0	400.0	1	1	1	245.87947	105.25374	0	0.195	0.0	0.022	0.0	1111.0
0.0	0.0	1	1	400.0	400.0	1	1	1	245.87947	105.25374	0	0.195	-0.001	-0.148	0.0	1111.0
0.0	0.0	1	1	400.0	400.0	1	1	1	245.87947	105.25374	0	0.195	0.0	-0.003	0.0	1111.0
0.0	0.0	1	1	400.0	400.0	1	1	1	245.87947	105.25374	0	0.195	0.0	0.016	0.0	1111.0
0.0	0.0	1	1	400.0	400.0	1	1	1	245.87947	105.25374	0	0.195	0.0	0.002	0.0	1111.0
0.0	0.0	1	1	400.0	400.0	1	1	1	245.87947	105.25374	0	0.195	0.0	-0.003	0.0	1111.0
0.0	0.0	1	1	400.0	400.0	1	1	1	245.87947	105.25374	0	0.195	0.0	0.016	0.0	1111.0
0.0	0.0	1	1	400.0	400.0	1	1	1	245.87947	105.25374	0	0.195	0.0	0.03	0.0	1111.0
4180.487	300.99503	2	1	400.0	300.99503	1	2	1	245.87947	105.25374	1	0.195	0.0	0.009	0.0	1111.0
4180.487	300.99503	2	1	400.0	300.99503	1	2	1	245.87947	105.25374	1	0.195	-0.001	-0.017	0.0	1111.0
4180.487	300.99503	2	1	400.0	300.99503	0	2	1	245.87947	105.25374	1	0.195	0.0	0.023	0.0	1111.0
4180.487	300.99503	2	1	400.0	300.99503	0	2	1	245.87947	105.25374	1	0.195	0.0	0.013	0.0	1111.0
4180.487	300.99503	2	1	400.0	300.99503	0	2	1	245.87947	105.25374	1	0.195	0.0	0.245	0.294	1111.0
4180.487	300.99503	2	1	400.0	300.99503	0	2	1	245.87947	105.25374	1	0.195	0.001	0.261	0.294	1111.0
4180.487	300.99503	2	1	400.0	300.99503	0	2	1	245.87947	105.25374	1	0.195	0.007	0.747	0.825	1111.0
4180.487	300.99503	2	1	400.0	300.99503	0	2	1	245.87947	105.25374	1	0.196	0.013	0.833	0.825	1111.0
4180.487	300.99503	2	1	400.0	300.99503	0	2	1	245.87947	105.25374	1	0.196	0.023	1.271	1.283	1111.0
4180.487	300.99503	2	1	400.0	300.99503	0	2	1	245.87947	105.25374	1	0.196	0.033	1.524	1.488	1111.0
4180.487	300.99503	2	1	400.0	300.99503	0	2	1	245.87947	105.25374	1	0.196	0.042	1.504	1.488	1111.0
4180.487	300.99503	2	1	400.0	300.99503	0	2	1	245.87947	105.25374	1	0.196	0.052	1.896	1.856	1111.0
4180.487	300.99503	2	1	400.0	300.99503	0	2	1	245.87947	105.25374	1	0.196	0.062	1.825	1.856	1111.0
4180.487	300.99503	2	1	400.0	300.99503	0	2	1	245.87947	105.25374	1	0.196	0.072	2.171	2.021	1111.0
4180.487	300.99503	2	1	400.0	300.99503	0	2	1	245.87947	105.25374	1	0.196	0.084	2.351	2.316	1111.0
4180.487	300.99503	2	1	400.0	300.99503	0	2	1	245.87947	105.25374	1	0.197	0.094	2.355	2.316	1111.0
4180.487	300.99503	2	1	400.0	300.99503	0	2	1	245.87947	105.25374	1	0.197	0.106	2.604	2.571	1111.0
4180.487	300.99503	2	1	400.0	300.99503	0	2	1	245.87947	105.25374	1	0.197	0.118	2.705	2.685	1111.0
4180.487	300.99503	2	1	400.0	300.99503	0	2	1	245.87947	105.25374	1	0.197	0.129	2.68	2.685	1111.0
4180.487	300.99503	2	1	400.0	300.99503	0	2	1	245.87947	105.25374	1	0.197	0.139	2.898	2.889	1111.0
4180.487	300.99503	2	1	400.0	300.99503	0	2	1	245.87947	105.25374	1	0.197	0.148	2.9	2.981	1111.0
4180.487	300.99503	2	1	400.0	300.99503	0	2	1	245.87947	105.25374	1	0.197	0.158	2.978	2.981	1111.0
4180.487	300.99503	2	1	400.0	300.99503	0	2	1	245.87947	105.25374	1	0.198	0.168	3.339	3.145	1111.0
4180.487	300.99503	2	1	400.0	300.99503	0	2	1	245.87947	105.25374	1	0.198	0.176	3.138	3.145	1111.0
4180.487	300.99503	2	1	400.0	300.99503	0	2	1	245.87947	105.25374	1	0.198	0.185	3.233	3.219	1111.0
4180.487	300.99503	2	1	400.0	300.99503	0	2	1	245.87947	105.25374	1	0.198	0.193	3.364	3.35	1111.0
4180.487	300.99503	2	1	400.0	300.99503	0	2	1	245.87947	105.25374	1	0.199	0.202	3.389	3.35	1111.0
4180.487	300.99503	2	1	400.0	300.99503	0	2	1	245.87947	105.25374	1	0.199	0.21	3.398	3.409	1111.0
4180.487	300.99503	2	1	400.0	300.99503	0	2	1	245.87947	105.25374	1	0.199	0.217	3.339	3.515	1111.0
4180.487	300.99503	2	1	400.0	300.99503	0	2	1	245.87947	105.25374	1	0.199	0.223	3.312	3.515	1111.0
4180.487	300.99503	2	1	400.0	300.99503	0	2	1	245.87947	105.25374	1	0.2	0.229	3.477	3.562	1111.0
4180.487	300.99503	2	1	400.0	300.99503	0	2	1	245.87947	105.25374	1	0.2	0.235	3.564	3.562	1111.0
4180.487	300.99503	2	1	400.0	300.99503	0	2	1	245.87947	105.25374	1	0.2	0.242	3.627	3.648	1111.0
4180.487	300.99503	2	1	400.0	300.99503	0	2	1	245.87947	105.25374	1	0.201	0.248	3.67	3.685	1111.0
4180.487	300.99503	2	1	400.0	300.99503	0	2	1	245.87947	105.25374	1	0.201	0.253	3.713	3.685	1111.0
4180.487	300.99503	2	1	400.0	300.99503	0	2	1	245.87947	105.25374	1	0.202	0.259	3.768	3.753	1111.0
4180.487	300.99503	2	1	400.0	300.99503	0	2	1	245.87947	105.25374	1	0.202	0.264	3.751	3.753	1111.0
4180.487	300.99503	2	1	400.0	300.99503	0	2	1	245.87947	105.25374	1	0.203	0.268	3.851	3.784	1111.0
4180.487	300.99503	2	1	400.0	300.99503	0	2	1	245.87947	105.25374	1	0.203	0.272	3.828	3.838	1111.0
4180.487	300.99503	2	1	400.0	300.99503	0	2	1	245.87947	105.25374	1	0.204	0.276	3.841	3.838	1111.0
4180.487	300.99503	2	1	400.0	300.99503	0	2	1	245.87947	105.25374	1	0.205	0.28	3.857	3.863	1111.0
4180.487	300.99503	2	1	400.0	300.99503	0	2	1	245.87947	105.25374	1	0.205	0.284	3.975	3.908	1111.0
4180.487	300.99503	2	1	400.0	300.99503	0	2	1	245.87947	105.25374	1	0.206	0.288	3.923	3.908	1111.0
4180.487	300.99503	2	1	400.0	300.99503	0	2	1	245.87947	105.25374	1	0.207	0.292	3.901	3.927	1111.0
4180.487	300.99503	2	1	400.0	300.99503	0	2	1	245.87947	105.25374	1	0.207	0.296	3.908	3.963	1111.0
4180.487	300.99503	2	1	400.0	300.99503	0	2	1	245.87947	105.25374	1	0.208	0.3	3.999	3.963	1111.0
4180.487	300.99503	2	1	400.0	300.99503	0	2	1	245.87947	105.25374	1	0.209	0.303	3.985	3.992	1111.0
4180.487	300.99503	2	1	400.0	300.99503	0	2	1	245.87947	105.25374	1	0.209	0.305	3.902	3.992	1111.0
4180.487	300.99503	2	1	400.0	300.99503	0	2	1	245.87947	105.25374	1	0.21	0.309	4.162	4.007	1111.0
4180.487	300.99503	2	1	400.0	300.99503	0	2	1	245.87947	105.25374	1	0.211	0.311	4.032	4.03	1111.0
4180.487	300.99503	2	1	400.0	300.99503	0	2	1	245.87947	105.25374	1	0.211	0.313	4.053	4.03	1111.0
4180.487	300.99503	2	1	400.0	300.99503	0	2	1	245.87947	105.25374	1	0.212	0.316	4.064	4.042	1111.0
4180.487	300.99503	2	1	400.0	300.99503	0	2	1	245.87947	105.25374	1	0.213	0.318	4.039	4.06	1111.0
4180.487	300.99503	2	1	400.0	300.99503	0	2	1	245.87947	105.25374	1	0.213	0.32	4.075	4.06	1111.0
4180.487	300.99503	2	1	400.0	300.99503	0	2	1	245.87947	105.25374	1	0.214	0.321	4.105	4.069	1111.0
4180.487	300.99503	2	1	400.0	300.99503	0	2	1	245.87947	105.25374	1	0.215	0.322	4.067	4.069	1111.0
4180.487	300.99503	2	1	400.0	300.99503	0	2	1	245.87947	105.25374	1	0.215	0.322	4.108	4.086	1111.0
4180.487	300.99503	2	1	400.0	300.99503	0	2	1	245.87947	105.25374	1	0.216	0.322	4.075	4.098	1111.0
4180.487	300.99503	2	1	400.0	300.99503	0	2	1	245.87947	105.25374	1	0.217	0.323	4.053	4.098	1111.0
4180.487	300.99503	2	1	400.0	300.99503	0	2	1	245.87947	105.25374	1	0.217	0.324	4.136	4.106	1111.0
4180.487	300.99503	2	1	400.0	300.99503	0	2	1	245.87947	105.25374	1	0.218	0.326	4.137	4.106	1111.0
4180.487	300.99503	2	1	400.0	300.99503	1	2	1	245.87947	105.25374	1	0.218	0.328	4.127	4.115	1111.0
4180.487	300.99503	2	1	400.0	300.99503	1	2	1	245.87947	105.25374	1	0.219	0.33	4.127	4.121	1111.0
4180.487	300.99503	2	1	400.0	300.99503	1	2	1	245.87947	105.25374	1	0.219	0.332	4.136	4.121	1111.0
4180.487	300.99503	2	1	400.0	300.99503	1	2	1	245.87947	105.25374	1	0.219	0.334	4.17	4.129	1111.0
4180.487	300.99503	2	1	400.0	300.99503	1	2	1	245.87947	105.25374	1	0.22	0.335	4.102	4.133	1111.0
4180.487	300.99503	2	1	400.0	300.99503	1	2	1	245.87947	105.25374	1	0.22	0.337	4.136	4.133	1111.0
4180.487	300.99503	2	1	400.0	300.99503	1	2	1	245.87947	105.25374	1	0.22	0.339	4.147	4.141	1111.0
4180.487	300.99503	2	1	400.0	300.99503	1	2	1	245.87947	105.25374	1	0.22	0.34	4.298	4.144	1111.0
4180.487	300.99503	2	1	400.0	300.99503	1	2	1	245.87947	105.25374	1	0.221	0.34	4.095	4.144	1111.0
4180.487	300.99503	2	1	400.0	300.99503	1	2	1	245.87947	105.25374	1	0.221	0.341	4.125	4.149	1111.0
4180.487	300.99503	2	1	400.0	300.99503	1	2	1	245.87947	105.25374	1	0.221	0.341	4.156	4.149	1111.0
4180.487	300.99503	2	1	400.0	300.99503	1	2	1	245.87947	105.25374	1	0.221	0.341	4.14	4.151	1111.0
4180.487	300.99503	2	1	400.0	300.99503	1	2	1	245.87947	105.25374	1	0.221	0.341	4.141	4.156	1111.0
4180.487	300.99503	2	1	400.0	300.99503	1	2	1	245.87947	105.25374	1	0.221	0.341	4.347	4.156	1111.0
4180.487	300.99503	2	1	400.0	300.99503	1	2	1	245.87947	105.25374	1	0.221	0.341	4.123	4.161	1111.0
4180.487	300.99503	2	1	400.0	300.99503	1	2	1	245.87947	105.25374	1	0.222	0.341	4.118	4.161	1111.0
4180.487	300.99503	2	1	400.0	300.99503	1	2	1	245.87947	105.25374	1	0.222	0.341	4.161	4.162	1111.0
4180.487	300.99503	2	1	400.0	300.99503	1	2	1	245.87947	105.25374	1	0.222	0.341	4.138	4.166	1111.0
4180.487	300.99503	2	1	400.0	300.99503	1	2	1	245.87947	105.25374	1	0.222	0.341	4.173	4.166	1111.0
4180.487	300.99503	2	1	400.0	300.99503	1	2	1	245.87947	105.25374	1	0.222	0.34	4.106	4.166	1111.0
4180.487	300.99503	2	1	400.0	300.99503	1	2	1	245.87947	105.25374	1	0.222	0.341	4.214	4.169	1111.0
4180.487	300.99503	2	1	400.0	300.99503	1	2	1	245.87947	105.25374	1	0.222	0.341	4.152	4.169	1111.0
4180.487	300.99503	2	1	400.0	300.99503	1	2	1	245.87947	105.25374	1	0.222	0.341	4.262	4.17	1111.0
4180.487	300.99503	2	1	400.0	300.99503	1	2	1	245.87947	105.25374	1	0.222	0.34	4.088	4.17	1111.0
4180.487	300.99503	2	1	400.0	300.99503	1	2	1	245.87947	105.25374	1	0.222	0.341	4.173	4.172	1111.0
4180.487	300.99503	2	1	400.0	300.99503	1	2	1	245.87947	105.25374	1	0.222	0.341	4.184	4.173	1111.0
4180.487	300.99503	2	1	400.0	300.99503	1	2	1	245.87947	105.25374	1	0.222	0.341	4.142	4.173	1111.0
4180.487	300.99503	2	1	400.0	300.99503	1	2	1	245.87947	105.25374	1	0.222	0.341	4.134	4.174	1111.0
4180.487	300.99503	2	1	400.0	300.99503	1	2	1	245.87947	105.25374	1	0.222	0.341	4.133	4.176	1111.0
4180.487	300.99503	2	1	400.0	300.99503	1	2	1	245.87947	105.25374	1	0.222	0.341	4.151	4.176	1111.0
4180.487	300.99503	2	1	400.0	300.99503	1	2	1	245.87947	105.25374	1	0.222	0.341	4.136	4.176	1111.0
4180.487	300.99503	2	1	400.0	300.99503	1	2	1	245.87947	105.25374	1	0.222	0.341	4.231	4.176	1111.0
4180.487	300.99503	2	1	400.0	300.99503	1	2	1	245.87947	105.25374	1	0.222	0.341	4.143	4.177	1111.0
4180.487	300.99503	2	1	400.0	300.99503	1	2	1	245.87947	105.25374	1	0.222	0.34	3.872	4.179	1111.0
4180.487	300.99503	2	1	400.0	300.99503	1	2	1	245.87947	105.25374	1	0.222	0.341	4.206	4.179	1111.0
4180.487	300.99503	2	1	400.0	300.99503	1	2	1	245.87947	105.25374	1	0.222	0.341	4.124	4.18	1111.0
4180.487	300.99503	2	1	400.0	300.99503	1	2	1	245.87947	105.25374	1	0.222	0.341	4.199	4.18	1111.0
4180.487	300.99503	2	1	400.0	300.99503	1	2	1	245.87947	105.25374	1	0.222	0.341	4.157	4.18	1111.0
4180.487	300.99503	2	1	400.0	300.99503	1	2	1	245.87947	105.25374	1	0.222	0.341	4.18	4.181	1111.0
4180.487	300.99503	2	1	400.0	300.99503	1	2	1	245.87947	105.25374	1	0.222	0.341	4.171	4.181	1111.0
4180.487	300.99503	2	1	400.0	300.99503	1	2	1	245.87947	105.25374	1	0.222	0.341	4.217	4.181	1111.0
4180.487	300.99503	2	1	400.0	300.99503	1	2	1	245.87947	105.25374	1	0.222	0.341	4.203	4.182	1111.0
4180.487	300.99503	2	1	400.0	300.99503	1	2	1	245.87947	105.25374	1	0.222	0.341	4.284	4.182	1111.0
4180.487	300.99503	2	1	400.0	300.99503	1	2	1	245.87947	105.25374	1	0.222	0.341	4.307	4.182	1111.0
4180.487	300.99503	2	1	400.0	300.99503	1	2	1	245.87947	105.25374	1	0.222	0.341	4.147	4.182	1111.0
4180.487	300.99503	2	1	400.0	300.99503	1	2	1	245.87947	105.25374	1	0.222	0.341	4.23	4.182	1111.0
4180.487	300.99503	2	1	400.0	300.99503	1	2	1	245.87947	105.25374	1	0.222	0.341	4.267	4.183	1111.0
4180.487	300.99503	2	1	400.0	300.99503	1	2	1	245.87947	105.25374	1	0.222	0.341	4.177	4.183	1111.0
4180.487	300.99503	2	1	400.0	300.99503	1	2	1	245.87947	105.25374	1	0.222	0.341	4.274	4.183	1111.0
4180.487	300.99503	2	1	400.0	300.99503	1	2	1	245.87947	105.25374	1	0.222	0.34	4.101	4.183	1111.0
4180.487	300.99503	2	1	400.0	300.99503	1	2	1	245.87947	105.25374	1	0.222	0.34	4.021	4.183	1111.0
4180.487	300.99503	2	1	400.0	300.99503	1	2	1	245.87947	105.25374	1	0.222	0.341	4.191	4.184	1111.0
4180.487	300.99503	2	1	400.0	300.99503	1	2	1	245.87947	105.25374	1	0.222	0.341	4.19	4.184	1111.0
4180.487	300.99503	2	1	400.0	300.99503	1	2	1	245.87947	105.25374	1	0.222	0.341	4.196	4.184	1111.0
4180.487	300.99503	2	1	400.0	300.99503	1	2	1	245.87947	105.25374	1	0.222	0.341	4.171	4.184	1111.0
4180.487	300.99503	2	1	400.0	300.99503	1	2	1	245.87947	105.25374	1	0.222	0.341	4.197	4.184	1111.0
4180.487	300.99503	2	1	400.0	300.99503	1	2	1	245.87947	105.25374	1	0.222	0.341	4.2	4.184	1111.0
4180.487	300.99503	2	1	400.0	300.99503	1	2	1	245.87947	105.25374	1	0.222	0.341	4.251	4.184	1111.0
4180.487	300.99503	2	1	400.0	300.99503	1	2	1	245.87947	105.25374	1	0.222	0.341	4.219	4.184	1111.0
4180.487	300.99503	2	1	400.0	300.99503	1	2	1	245.87947	105.25374	1	0.222	0.341	4.169	4.184	1111.0
4180.487	300.99503	2	1	400.0	300.99503	1	2	1	245.87947	105.25374	1	0.222	0.341	4.177	4.184	1111.0
4180.487	300.99503	2	1	400.0	300.99503	1	2	1	245.87947	105.25374	1	0.222	0.341	4.248	4.184	1111.0
4180.487	300.99503	2	1	400.0	300.99503	1	2	1	245.87947	105.25374	1	0.222	0.341	4.217	4.185	1111.0
4180.487	300.99503	2	1	400.0	300.99503	1	2	1	245.87947	105.25374	1	0.222	0.341	4.116	4.185	1111.0
4180.487	300.99503	2	1	400.0	300.99503	1	2	1	245.87947	105.25374	1	0.222	0.341	4.173	4.185	1111.0
4180.487	300.99503	2	1	400.0	300.99503	1	2	1	245.87947	105.25374	1	0.222	0.341	4.136	4.185	1111.0
4180.487	300.99503	2	1	400.0	300.99503	1	2	1	245.87947	105.25374	1	0.222	0.341	4.193	4.185	1111.0
4180.487	300.99503	2	1	400.0	300.99503	1	2	1	245.87947	105.25374	1	0.222	0.341	4.155	4.185	1111.0
4180.487	300.99503	2	1	400.0	300.99503	1	2	1	245.87947	105.25374	1	0.222	0.341	4.195	4.185	1111.0
4180.487	300.99503	2	1	400.0	300.99503	1	2	1	245.87947	105.25374	1	0.222	0.341	4.177	4.185	1111.0
4180.487	300.99503	2	1	400.0	300.99503	1	2	1	245.87947	105.25374	1	0.222	0.341	4.204	4.185	1111.0
4180.487	300.99503	2	1	400.0	300.99503	1	2	1	245.87947	105.25374	1	0.222	0.341	4.134	4.185	1111.0
4180.487	300.99503	2	1	400.0	300.99503	1	2	1	245.87947	105.25374	1	0.222	0.341	4.186	4.185	1111.0
4180.487	300.99503	2	1	400.0	300.99503	1	2	1	245.87947	105.25374	1	0.222	0.34	4.098	4.185	1111.0
4180.487	300.99503	2	1	400.0	300.99503	1	2	1	245.87947	105.25374	1	0.222	0.341	4.125	4.185	1111.0
4180.487	300.99503	2	1	400.0	300.99503	1	2	1	245.87947	105.25374	1	0.222	0.341	4.304	4.185	1111.0
4180.487	300.99503	2	1	400.0	300.99503	1	2	1	245.87947	105.25374	1	0.222	0.341	4.144	4.185	1111.0
4180.487	300.99503	2	1	400.0	300.99503	1	2	1	245.87947	105.25374	1	0.222	0.341	4.187	4.185	1111.0
4180.487	300.99503	2	1	400.0	300.99503	1	2	1	245.87947	105.25374	1	0.222	0.341	4.214	4.185	1111.0
4180.487	300.99503	2	1	400.0	300.99503	1	2	1	245.87947	105.25374	1	0.222	0.341	4.212	4.185	1111.0
4180.487	300.99503	2	1	400.0	300.99503	1	2	1	245.87947	105.25374	1	0.222	0.341	4.133	4.185	1111.0
4180.487	300.99503	2	1	400.0	300.99503	1	2	1	245.87947	105.25374	1	0.222	0.341	4.193	4.185	1111.0
4180.487	300.99503	2	1	400.0	300.99503	1	2	1	245.87947	105.25374	1	0.222	0.341	4.135	4.185	1111.0
4180.487	300.99503	2	1	400.0	300.99503	1	2	1	245.87947	105.25374	1	0.222	0.341	4.169	4.185	1111.0
4180.487	300.99503	2	1	400.0	300.99503	1	2	1	245.87947	105.25374	1	0.222	0.341	4.205	4.185	1111.0
4180.487	300.99503	2	1	400.0	300.99503	1	2	1	245.87947	105.25374	1	0.222	0.341	4.19	4.185	1111.0
4180.487	300.99503	2	1	400.0	300.99503	1	2	1	245.87947	105.25374	1	0.222	0.341	4.159	4.185	1111.0
4180.487	300.99503	2	1	400.0	300.99503	1	2	1	245.87947	105.25374	1	0.222	0.341	4.116	4.185	1111.0
4180.487	300.99503	2	1	400.0	300.99503	1	2	1	245.87947	105.25374	1	0.222	0.341	4.155	4.185	1111.0
4180.487	300.99503	2	1	400.0	300.99503	1	2	1	245.87947	105.25374	1	0.222	0.341	4.153	4.185	1111.0
4180.487	300.99503	2	1	400.0	300.99503	1	2	1	245.87947	105.25374	1	0.222	0.341	4.179	4.185	1111.0
4180.487	300.99503	2	1	400.0	300.99503	1	2	1	245.87947	105.25374	1	0.222	0.341	4.342	4.185	1111.0
4180.487	300.99503	2	1	400.0	300.99503	1	2	1	245.87947	105.25374	1	0.222	0.341	4.214	4.185	1111.0
4180.487	300.99503	2	1	400.0	300.99503	1	2	1	245.87947	105.25374	1	0.222	0.341	4.186	4.185	1111.0
4180.487	300.99503	2	1	400.0	300.99503	1	2	1	245.87947	105.25374	1	0.222	0.342	4.127	4.185	1111.0
4180.487	300.99503	2	1	400.0	300.99503	1	2	1	245.87947	105.25374	1	0.222	0.342	4.188	4.185	1111.0
4180.487	300.99503	2	1	400.0	300.99503	1	2	1	245.87947	105.25374	1	0.222	0.341	4.197	4.185	1111.0
4180.487	300.99503	2	1	400.0	300.99503	1	2	1	245.87947	105.25374	1	0.222	0.341	4.18	4.185	1111.0
4180.487	300.99503	2	1	400.0	300.99503	1	2	1	245.87947	105.25374	1	0.222	0.341	4.145	4.185	1111.0
4180.487	300.99503	2	1	400.0	300.99503	1	2	1	245.87947	105.25374	1	0.222	0.341	4.243	4.185	1111.0
4180.487	300.99503	2	1	400.0	300.99503	1	2	1	245.87947	105.25374	1	0.222	0.341	4.25	4.185	1111.0
4180.487	300.99503	2	1	400.0	300.99503	1	2	1	245.87947	105.25374	1	0.222	0.341	4.173	4.185	1111.0
4180.487	300.99503	2	1	400.0	300.99503	1	2	1	245.87947	105.25374	1	0.222	0.341	4.164	4.185	1111.0
4180.487	300.99503	2	1	400.0	300.99503	1	2	1	245.87947	105.25374	1	0.222	0.341	4.225	4.185	1111.0
4180.487	300.99503	2	1	400.0	300.99503	1	2	1	245.87947	105.25374	1	0.222	0.341	4.219	4.185	1111.0
4180.487	300.99503	2	1	400.0	300.99503	1	2	1	245.87947	105.25374	1	0.222	0.341	4.153	4.185	1111.0
4180.487	300.99503	2	1	400.0	300.99503	1	2	1	245.87947	105.25374	1	0.222	0.341	4.196	4.185	1111.0
4180.487	300.99503	2	1	400.0	300.99503	1	2	1	245.87947	105.25374	1	0.222	0.341	4.179	4.185	1111.0
4180.487	300.99503	2	1	400.0	300.99503	1	2	1	245.87947	105.25374	1	0.222	0.341	4.204	4.185	1111.0
4180.487	300.99503	2	1	400.0	300.99503	1	2	1	245.87947	105.25374	1	0.222	0.341	4.205	4.185	1111.0
4180.487	300.99503	2	1	400.0	300.99503	1	2	1	245.87947	105.25374	1	0.222	0.34	4.095	4.185	1111.0
4180.487	300.99503	2	1	400.0	300.99503	1	2	1	245.87947	105.25374	1	0.222	0.341	4.2	4.185	1111.0
4180.487	300.99503	2	1	400.0	300.99503	1	2	1	245.87947	105.25374	1	0.222	0.341	4.246	4.185	1111.0
4180.487	300.99503	2	1	400.0	300.99503	1	2	1	245.87947	105.25374	1	0.222	0.341	4.219	4.185	1111.0
4180.487	300.99503	2	1	400.0	300.99503	1	2	1	245.87947	105.25374	1	0.222	0.341	4.16	4.185	1111.0
4180.487	300.99503	2	1	400.0	300.99503	1	2	1	245.87947	105.25374	1	0.222	0.341	4.19	4.185	1111.0
4180.487	300.99503	2	1	400.0	300.99503	1	2	1	245.87947	105.25374	1	0.222	0.341	4.263	4.185	1111.0
4180.487	300.99503	2	1	400.0	300.99503	1	2	1	245.87947	105.25374	1	0.222	0.341	4.2	4.185	1111.0
4180.487	300.99503	2	1	400.0	300.99503	1	2	1	245.87947	105.25374	1	0.222	0.341	4.159	4.185	1111.0
4180.487	300.99503	2	1	400.0	300.99503	1	2	1	245.87947	105.25374	1	0.222	0.341	4.186	4.185	1111.0
4180.487	300.99503	2	1	400.0	300.99503	1	2	1	245.87947	105.25374	1	0.222	0.341	4.185	4.185	1111.0
4180.487	300.99503	2	1	400.0	300.99503	1	2	1	245.87947	105.25374	1	0.222	0.341	4.152	4.185	1111.0
4180.487	300.99503	2	1	400.0	300.99503	1	2	1	245.87947	105.25374	1	0.222	0.341	4.137	4.185	1111.0
4180.487	300.99503	2	1	400.0	300.99503	1	2	1	245.87947	105.25374	1	0.222	0.341	4.189	4.185	1111.0
4180.487	300.99503	2	1	400.0	300.99503	1	2	1	245.87947	105.25374	1	0.222	0.341	4.116	4.185	1111.0
4180.487	300.99503	2	1	400.0	300.99503	1	2	1	245.87947	105.25374	1	0.222	0.341	4.205	4.185	1111.0
4180.487	300.99503	2	1	400.0	300.99503	1	2	1	245.87947	105.25374	1	0.222	0.341	4.169	4.185	1111.0
4180.487	300.99503	2	1	400.0	300.99503	1	2	1	245.87947	105.25374	1	0.222	0.341	4.194	4.185	1111.0
4180.487	300.99503	2	1	400.0	300.99503	1	2	1	245.87947	105.25374	1	0.222	0.341	4.161	4.185	1111.0
4180.487	300.99503	2	1	400.0	300.99503	1	2	1	245.87947	105.25374	1	0.222	0.341	4.166	4.185	1111.0
4180.487	300.99503	2	1	400.0	300.99503	1	2	1	245.87947	105.25374	1	0.222	0.341	4.184	4.185	1111.0
4180.487	300.99503	2	1	400.0	300.99503	1	2	1	245.87947	105.25374	1	0.222	0.341	4.15	4.185	1111.0
4180.487	300.99503	2	1	400.0	300.99503	1	2	1	245.87947	105.25374	1	0.222	0.341	4.178	4.185	1111.0
4180.487	300.99503	2	1	400.0	300.99503	1	2	1	245.87947	105.25374	1	0.222	0.341	4.172	4.185	1111.0
4180.487	300.99503	2	1	400.0	300.99503	1	2	1	245.87947	105.25374	1	0.222	0.341	4.219	4.185	1111.0
4180.487	300.99503	2	1	400.0	300.99503	1	2	1	245.87947	105.25374	1	0.222	0.341	4.275	4.185	1111.0
4180.487	300.99503	2	1	400.0	300.99503	1	2	1	245.87947	105.25374	1	0.222	0.341	4.149	4.185	1111.0
4180.487	300.99503	2	1	400.0	300.99503	1	2	1	245.87947	105.25374	1	0.222	0.341	4.143	4.185	1111.0
4180.487	300.99503	2	1	400.0	300.99503	1	2	1	245.87947	105.25374	1	0.222	0.341	4.193	4.185	1111.0
4180.487	300.99503	2	1	400.0	300.99503	1	2	1	245.87947	105.25374	1	0.222	0.341	4.176	4.185	1111.0
4180.487	300.99503	2	1	400.0	300.99503	1	2	1	245.87947	105.25374	1	0.222	0.341	4.197	4.185	1111.0
4180.487	300.99503	2	1	400.0	300.99503	1	2	1	245.87947	105.25374	1	0.222	0.341	4.186	4.185	1111.0
4180.487	300.99503	2	1	400.0	300.99503	1	2	1	245.87947	105.25374	1	0.222	0.341	4.155	4.185	1111.0
4180.487	300.99503	2	1	400.0	300.99503	1	2	1	245.87947	105.25374	1	0.222	0.341	4.218	4.185	1111.0
4180.487	300.99503	2	1	400.0	300.99503	1	2	1	245.87947	105.25374	1	0.222	0.341	4.192	4.185	1111.0
4180.487	300.99503	2	1	400.0	300.99503	1	2	1	245.87947	105.25374	1	0.222	0.34	4.081	4.185	1111.0
4180.487	300.99503	2	1	400.0	300.99503	1	2	1	245.87947	105.25374	1	0.222	0.341	4.2	4.185	1111.0
4180.487	300.99503	2	1	400.0	300.99503	1	2	1	245.87947	105.25374	1	0.222	0.341	4.147	4.185	1111.0
4180.487	300.99503	2	1	400.0	300.99503	1	2	1	245.87947	105.25374	1	0.222	0.341	4.176	4.185	1111.0
4180.487	300.99503	2	1	400.0	300.99503	1	2	1	245.87947	105.25374	1	0.222	0.341	4.315	4.185	1111.0
4180.487	300.99503	2	1	400.0	300.99503	1	2	1	245.87947	105.25374	1	0.222	0.341	4.149	4.185	1111.0
4180.487	300.99503	2	1	400.0	300.99503	1	2	1	245.87947	105.25374	1	0.222	0.341	4.2	4.185	1111.0
4180.487	300.99503	2	1	400.0	300.99503	1	2	1	245.87947	105.25374	1	0.222	0.341	4.216	4.185	1111.0
4180.487	300.99503	2	1	400.0	300.99503	1	2	1	245.87947	105.25374	1	0.222	0.341	4.146	4.185	1111.0
4180.487	300.99503	2	1	400.0	300.99503	1	2	1	245.87947	105.25374	1	0.222	0.341	4.154	4.185	1111.0
4180.487	300.99503	2	1	400.0	300.99503	1	2	1	245.87947	105.25374	1	0.222	0.341	4.17	4.185	1111.0
4180.487	300.99503	2	1	400.0	300.99503	1	2	1	245.87947	105.25374	1	0.222	0.341	4.168	4.185	1111.0
4180.487	300.99503	2	1	400.0	300.99503	1	2	1	245.87947	105.25374	1	0.222	0.341	4.162	4.185	1111.0
4180.487	300.99503	2	1	400.0	300.99503	1	2	1	245.87947	105.25374	1	0.222	0.341	4.18	4.185	1111.0
4180.487	300.99503	2	1	400.0	300.99503	1	2	1	245.87947	105.25374	1	0.222	0.34	4.006	4.185	1111.0
4180.487	300.99503	2	1	400.0	300.99503	1	2	1	245.87947	105.25374	1	0.222	0.341	4.171	4.185	1111.0
4180.487	300.99503	2	1	400.0	300.99503	1	2	1	245.87947	105.25374	1	0.222	0.341	4.161	4.185	1111.0
4180.487	300.99503	2	1	400.0	300.99503	1	2	1	245.87947	105.25374	1	0.222	0.341	4.299	4.185	1111.0
4180.487	300.99503	2	1	400.0	300.99503	1	2	1	245.87947	105.25374	1	0.222	0.341	4.197	4.185	1111.0
4180.487	300.99503	2	1	400.0	300.99503	1	2	1	245.87947	105.25374	1	0.222	0.341	4.215	4.185	1111.0
4180.487	300.99503	2	1	400.0	300.99503	1	2	1	245.87947	105.25374	1	0.222	0.341	4.161	4.185	1111.0
4180.487	300.99503	2	1	400.0	300.99503	1	2	1	245.87947	105.25374	1	0.222	0.341	4.223	4.185	1111.0
4180.487	300.99503	2	1	400.0	300.99503	1	2	1	245.87947	105.25374	1	0.222	0.341	4.162	4.185	1111.0
4180.487	300.99503	2	1	400.0	300.99503	1	2	1	245.87947	105.25374	1	0.222	0.341	4.183	4.185	1111.0
4180.487	300.99503	2	1	400.0	300.99503	1	2	1	245.87947	105.25374	1	0.222	0.341	4.207	4.185	1111.0
4180.487	300.99503	2	1	400.0	300.99503	1	2	1	245.87947	105.25374	1	0.222	0.341	4.136	4.185	1111.0
4180.487	300.99503	2	1	400.0	300.99503	1	2	1	245.87947	105.25374	1	0.222	0.341	4.141	4.185	1111.0
0.0	0.0	2	1	400.0	300.99503	1	2	1	245.87947	105.25374	0	0.222	0.341	4.175	4.185	1111.0
0.0	0.0	2	1	400.0	300.99503	1	2	1	245.87947	105.25374	0	0.222	0.34	4.083	4.185	1111.0
0.0	0.0	2	1	400.0	300.99503	1	2	1	245.87947	105.25374	0	0.222	0.341	4.197	4.185	1111.0
0.0	0.0	2	1	400.0	300.99503	1	2	1	245.87947	105.25374	0	0.222	0.341	4.191	4.185	1111.0
0.0	0.0	2	1	400.0	300.99503	1	2	1	245.87947	105.25374	0	0.222	0.338	3.747	3.889	1111.0
0.0	0.0	2	1	400.0	300.99503	1	2	1	245.87947	105.25374	0	0.222	0.338	3.906	3.889	1111.0
0.0	0.0	2	1	400.0	300.99503	1	2	1	245.87947	105.25374	0	0.221	0.332	3.369	3.358	1111.0
0.0	0.0	2	1	400.0	300.99503	1	2	1	245.87947	105.25374	0	0.221	0.324	3.131	3.12	1111.0
0.0	0.0	2	1	400.0	300.99503	1	2	1	245.87947	105.25374	0	0.221	0.317	3.128	3.12	1111.0
0.0	0.0	2	1	400.0	300.99503	1	2	1	245.87947	105.25374	0	0.221	0.309	2.711	2.695	1111.0
0.0	0.0	2	1	400.0	300.99503	1	2	1	245.87947	105.25374	0	0.221	0.299	2.545	2.505	1111.0
0.0	0.0	2	1	400.0	300.99503	1	2	1	245.87947	105.25374	0	0.221	0.292	2.475	2.505	1111.0
0.0	0.0	2	1	400.0	300.99503	1	2	1	245.87947	105.25374	0	0.221	0.28	2.146	2.162	1111.0
0.0	0.0	2	1	400.0	300.99503	1	2	1	245.87947	105.25374	0	0.221	0.271	2.184	2.009	1111.0
0.0	0.0	2	1	400.0	300.99503	1	2	1	245.87947	105.25374	0	0.22	0.261	1.995	2.009	1111.0
0.0	0.0	2	1	400.0	300.99503	1	2	1	245.87947	105.25374	0	0.22	0.25	1.758	1.736	1111.0
0.0	0.0	2	1	400.0	300.99503	1	2	1	245.87947	105.25374	0	0.22	0.24	1.764	1.736	1111.0
0.0	0.0	2	1	400.0	300.99503	1	2	1	245.87947	105.25374	0	0.22	0.23	1.51	1.499	1111.0
0.0	0.0	2	1	400.0	300.99503	1	2	1	245.87947	105.25374	0	0.22	0.218	1.417	1.392	1111.0
0.0	0.0	2	1	400.0	300.99503	1	2	1	245.87947	105.25374	0	0.22	0.208	1.404	1.392	1111.0
0.0	0.0	2	1	400.0	300.99503	1	2	1	245.87947	105.25374	0	0.219	0.196	1.198	1.203	1111.0
0.0	0.0	2	1	400.0	300.99503	1	2	1	245.87947	105.25374	0	0.219	0.187	1.124	1.038	1111.0
0.0	0.0	2	1	400.0	300.99503	1	2	1	245.87947	105.25374	0	0.219	0.177	1.02	1.038	1111.0
0.0	0.0	2	1	400.0	300.99503	1	2	1	245.87947	105.25374	0	0.219	0.167	0.96	0.964	1111.0
0.0	0.0	2	1	400.0	300.99503	1	2	1	245.87947	105.25374	0	0.219	0.157	0.938	0.964	1111.0
0.0	0.0	2	1	400.0	300.99503	1	2	1	245.87947	105.25374	0	0.219	0.149	0.847	0.833	1111.0
0.0	0.0	2	1	400.0	300.99503	1	2	1	245.87947	105.25374	0	0.218	0.141	0.808	0.774	1111.0
0.0	0.0	2	1	400.0	300.99503	1	2	1	245.87947	105.25374	0	0.218	0.134	0.773	0.774	1111.0
0.0	0.0	2	1	400.0	300.99503	1	2	1	245.87947	105.25374	0	0.218	0.126	0.669	0.668	1111.0
0.0	0.0	2	1	400.0	300.99503	1	2	1	245.87947	105.25374	0	0.218	0.118	0.676	0.668	1111.0
0.0	0.0	2	1	400.0	300.99503	1	2	1	245.87947	105.25374	0	0.217	0.112	0.645	0.621	1111.0
0.0	0.0	2	1	400.0	300.99503	1	2	1	245.87947	105.25374	0	0.217	0.107	0.527	0.536	1111.0
0.0	0.0	2	1	400.0	300.99503	1	2	1	245.87947	105.25374	0	0.217	0.101	0.514	0.536	1111.0
0.0	0.0	2	1	400.0	300.99503	1	2	1	245.87947	105.25374	0	0.217	0.096	0.56	0.498	1111.0
0.0	0.0	2	1	400.0	300.99503	1	2	1	245.87947	105.25374	0	0.216	0.09	0.365	0.43	1111.0
0.0	0.0	2	1	400.0	300.99503	1	2	1	245.87947	105.25374	0	0.216	0.085	0.549	0.43	1111.0
0.0	0.0	2	1	400.0	300.99503	1	2	1	245.87947	105.25374	0	0.215	0.079	0.436	0.399	1111.0
0.0	0.0	2	1	400.0	300.99503	1	2	1	245.87947	105.25374	0	0.215	0.075	0.43	0.399	1111.0
0.0	0.0	2	1	400.0	300.99503	1	2	1	245.87947	105.25374	0	0.214	0.071	0.342	0.345	1111.0
0.0	0.0	2	1	400.0	300.99503	1	2	1	245.87947	105.25374	0	0.214	0.066	0.31	0.32	1111.0
0.0	0.0	2	1	400.0	300.99503	1	2	1	245.87947	105.25374	0	0.213	0.062	0.404	0.32	1111.0
0.0	0.0	2	1	400.0	300.99503	1	2	1	245.87947	105.25374	0	0.213	0.059	0.27	0.276	1111.0
0.0	0.0	2	1	400.0	300.99503	1	2	1	245.87947	105.25374	0	0.212	0.057	0.271	0.238	1111.0
0.0	0.0	2	1	400.0	300.99503	1	2	1	245.87947	105.25374	0	0.212	0.053	0.222	0.238	1111.0
0.0	0.0	2	1	400.0	300.99503	1	2	1	245.87947	105.25374	0	0.212	0.049	0.203	0.221	1111.0
0.0	0.0	2	1	400.0	300.99503	1	2	1	245.87947	105.25374	0	0.211	0.045	0.208	0.221	1111.0
0.0	0.0	2	1	400.0	300.99503	1	2	1	245.87947	105.25374	0	0.211	0.041	0.194	0.191	1111.0
0.0	0.0	2	1	400.0	300.99503	1	2	1	245.87947	105.25374	0	0.21	0.038	0.103	0.177	1111.0
0.0	0.0	2	1	400.0	300.99503	1	2	1	245.87947	105.25374	0	0.21	0.036	0.183	0.177	1111.0
0.0	0.0	2	1	400.0	300.99503	1	2	1	245.87947	105.25374	0	0.21	0.034	0.139	0.153	1111.0
0.0	0.0	2	1	400.0	300.99503	1	2	1	245.87947	105.25374	0	0.209	0.032	0.183	0.142	1111.0
0.0	0.0	2	1	400.0	300.99503	1	2	1	245.87947	105.25374	0	0.209	0.03	0.152	0.142	1111.0
0.0	0.0	2	1	400.0	300.99503	1	2	1	245.87947	105.25374	0	0.208	0.028	0.114	0.122	1111.0
0.0	0.0	2	1	400.0	300.99503	1	2	1	245.87947	105.25374	0	0.208	0.026	0.145	0.122	1111.0
0.0	0.0	2	1	400.0	300.99503	1	2	1	245.87947	105.25374	0	0.207	0.024	0.111	0.106	1111.0
0.0	0.0	2	1	400.0	300.99503	1	2	1	245.87947	105.25374	0	0.207	0.022	0.092	0.098	1111.0
0.0	0.0	2	1	400.0	300.99503	1	2	1	245.87947	105.25374	0	0.207	0.02	0.105	0.098	1111.0
0.0	0.0	2	1	400.0	300.99503	1	2	1	245.87947	105.25374	0	0.206	0.02	0.12	0.084	1111.0
0.0	0.0	2	1	400.0	300.99503	1	2	1	245.87947	105.25374	0	0.206	0.02	0.081	0.078	1111.0
0.0	0.0	2	1	400.0	300.99503	1	2	1	245.87947	105.25374	0	0.205	0.02	0.077	0.078	1111.0
0.0	0.0	2	1	400.0	300.99503	1	2	1	245.87947	105.25374	0	0.205	0.02	0.093	0.067	1111.0
0.0	0.0	2	1	400.0	300.99503	1	2	1	245.87947	105.25374	0	0.205	0.02	0.073	0.067	1111.0
0.0	0.0	2	1	400.0	300.99503	1	2	1	245.87947	105.25374	0	0.204	0.02	0.06	0.063	1111.0
0.0	0.0	2	1	400.0	300.99503	1	2	1	245.87947	105.25374	0	0.204	0.02	0.08	0.054	1111.0
0.0	0.0	2	1	400.0	300.99503	1	2	1	245.87947	105.25374	0	0.204	0.02	0.063	0.054	1111.0
0.0	0.0	2	1	400.0	300.99503	1	2	1	245.87947	105.25374	0	0.203	0.02	0.201	0.046	1111.0
0.0	0.0	2	1	400.0	300.99503	1	2	1	245.87947	105.25374	0	0.203	0.02	0.059	0.043	1111.0
0.0	0.0	2	1	400.0	300.99503	1	2	1	245.87947	105.25374	0	0.202	0.02	0.041	0.043	1111.0
0.0	0.0	2	1	400.0	300.99503	1	2	1	245.87947	105.25374	0	0.202	0.02	0.034	0.037	1111.0
0.0	0.0	2	1	400.0	300.99503	1	2	1	245.87947	105.25374	0	0.202	0.02	0.162	0.037	1111.0
0.0	0.0	2	1	400.0	300.99503	1	2	1	245.87947	105.25374	0	0.201	0.02	0.016	0.034	1111.0
0.0	0.0	2	1	400.0	300.99503	1	2	1	245.87947	105.25374	0	0.201	0.019	-0.034	0.029	1111.0
0.0	0.0	2	1	400.0	300.99503	1	2	1	245.87947	105.25374	0	0.201	0.019	0.13	0.029	1111.0
0.0	0.0	2	1	400.0	300.99503	1	2	1	245.87947	105.25374	0	0.201	0.019	0.03	0.027	1111.0
0.0	0.0	2	1	400.0	300.99503	1	2	1	245.87947	105.25374	0	0.2	0.018	0.001	0.023	1111.0
0.0	0.0	2	1	400.0	300.99503	1	2	1	245.87947	105.25374	0	0.2	0.018	0.074	0.023	1111.0
0.0	0.0	2	1	400.0	300.99503	1	2	1	245.87947	105.25374	0	0.2	0.018	0.043	0.021	1111.0
0.0	0.0	2	1	400.0	300.99503	1	2	1	245.87947	105.25374	0	0.2	0.018	0.075	0.021	1111.0
0.0	0.0	2	1	400.0	300.99503	1	2	1	245.87947	105.25374	0	0.2	0.018	0.019	0.018	1111.0
0.0	0.0	2	1	400.0	300.99503	1	2	1	245.87947	105.25374	0	0.2	0.017	-0.03	0.017	1111.0
0.0	0.0	2	1	400.0	300.99503	1	2	1	245.87947	105.25374	0	0.2	0.017	0.034	0.017	1111.0
0.0	0.0	2	1	400.0	300.99503	1	2	1	245.87947	105.25374	0	0.2	0.016	-0.008	0.014	1111.0
0.0	0.0	2	1	400.0	300.99503	1	2	1	245.87947	105.25374	0	0.2	0.016	0.009	0.014	1111.0
0.0	0.0	2	1	400.0	300.99503	1	2	1	245.87947	105.25374	0	0.2	0.016	0.021	0.012	1111.0
0.0	0.0	2	1	400.0	300.99503	1	2	1	245.87947	105.25374	0	0.2	0.015	0.014	0.011	1111.0
0.0	0.0	2	1	400.0	300.99503	1	2	1	245.87947	105.25374	0	0.2	0.015	0.014	0.011	1111.0
0.0	0.0	2	1	400.0	300.99503	1	2	1	245.87947	105.25374	0	0.2	0.015	0.057	0.01	1111.0
0.0	0.0	2	1	400.0	300.99503	1	2	1	245.87947	105.25374	0	0.2	0.015	0.019	0.009	1111.0
0.0	0.0	2	1	400.0	300.99503	1	2	1	245.87947	105.25374	0	0.2	0.015	0.144	0.009	1111.0
0.0	0.0	2	1	400.0	300.99503	1	2	1	245.87947	105.25374	0	0.2	0.014	0.011	0.007	1111.0
0.0	0.0	2	1	400.0	300.99503	1	2	1	245.87947	105.25374	0	0.2	0.014	0.021	0.007	1111.0
0.0	0.0	2	1	400.0	300.99503	1	2	1	245.87947	105.25374	0	0.2	0.013	-0.028	0.007	1111.0
0.0	0.0	2	1	400.0	300.99503	1	2	1	245.87947	105.25374	0	0.2	0.012	-0.025	0.006	1111.0
0.0	0.0	2	1	400.0	300.99503	1	2	1	245.87947	105.25374	0	0.2	0.012	0.019	0.006	1111.0
0.0	0.0	2	1	400.0	300.99503	1	2	1	245.87947	105.25374	0	0.2	0.012	-0.008	0.005	1111.0
0.0	0.0	2	1	400.0	300.99503	1	2	1	245.87947	105.25374	0	0.2	0.011	-0.043	0.004	1111.0
0.0	0.0	2	1	400.0	300.99503	1	2	1	245.87947	105.25374	0	0.2	0.011	0.014	0.004	1111.0
0.0	0.0	2	1	400.0	300.99503	1	2	1	245.87947	105.25374	0	0.2	0.01	0.026	0.003	1111.0
0.0	0.0	2	1	400.0	300.99503	1	2	1	245.87947	105.25374	0	0.2	0.01	0.0	0.003	1111.0
0.0	0.0	2	1	400.0	300.99503	1	2	1	245.87947	105.25374	0	0.2	0.009	-0.021	0.003	1111.0
0.0	0.0	2	1	400.0	300.99503	1	2	1	245.87947	105.25374	0	0.2	0.008	-0.096	0.002	1111.0
0.0	0.0	2	1	400.0	300.99503	1	2	1	245.87947	105.25374	0	0.2	0.007	-0.01	0.002	1111.0
0.0	0.0	2	1	400.0	300.99503	1	2	1	245.87947	105.25374	0	0.2	0.007	0.0	0.002	1111.0
0.0	0.0	2	1	400.0	300.99503	1	2	1	245.87947	105.25374	0	0.2	0.007	-0.003	0.002	1111.0
0.0	0.0	2	1	400.0	300.99503	1	2	1	245.87947	105.25374	0	0.2	0.007	0.026	0.002	1111.0
0.0	0.0	2	1	400.0	300.99503	1	2	1	245.87947	105.25374	0	0.2	0.007	0.001	0.001	1111.0
0.0	0.0	2	1	400.0	300.99503	1	2	1	245.87947	105.25374	0	0.2	0.007	0.029	0.001	1111.0
0.0	0.0	2	1	400.0	300.99503	1	2	1	245.87947	105.25374	0	0.2	0.006	-0.005	0.001	1111.0
0.0	0.0	2	1	400.0	300.99503	1	2	1	245.87947	105.25374	0	0.2	0.006	0.011	0.001	1111.0
0.0	0.0	2	1	400.0	300.99503	1	2	1	245.87947	105.25374	0	0.2	0.006	0.006	0.001	1111.0
0.0	0.0	2	1	400.0	300.99503	1	2	1	245.87947	105.25374	0	0.2	0.006	-0.002	0.001	1111.0
0.0	0.0	2	1	400.0	300.99503	1	2	1	245.87947	105.25374	0	0.2	0.006	0.006	0.0	1111.0
0.0	0.0	2	1	400.0	300.99503	1	2	1	245.87947	105.25374	0	0.2	0.006	-0.003	0.0	1111.0
0.0	0.0	2	1	400.0	300.99503	1	2	1	245.87947	105.25374	0	0.2	0.006	0.012	0.0	1111.0
0.0	0.0	2	1	400.0	300.99503	1	2	1	245.87947	105.25374	0	0.2	0.006	0.017	0.0	1111.0
0.0	0.0	2	1	400.0	300.99503	1	2	1	245.87947	105.25374	0	0.2	0.006	0.054	0.0	1111.0
0.0	0.0	2	1	400.0	300.99503	1	2	1	245.87947	105.25374	0	0.2	0.006	0.016	0.0	1111.0
0.0	0.0	2	1	400.0	300.99503	1	2	1	245.87947	105.25374	0	0.2	0.006	0.0	0.0	1111.0
0.0	0.0	2	1	400.0	300.99503	1	2	1	245.87947	105.25374	0	0.2	0.006	0.004	0.0	1111.0
0.0	0.0	2	1	400.0	300.99503	1	2	1	245.87947	105.25374	0	0.2	0.006	0.004	0.0	1111.0
0.0	0.0	2	1	400.0	300.99503	1	2	1	245.87947	105.25374	0	0.2	0.005	0.001	0.0	1111.0
0.0	0.0	2	1	400.0	300.99503	1	2	1	245.87947	105.25374	0	0.2	0.005	0.012	0.0	1111.0
0.0	0.0	2	1	400.0	300.99503	1	2	1	245.87947	105.25374	0	0.2	0.003	-0.013	0.0	1111.0
0.0	0.0	2	1	400.0	300.99503	1	2	1	245.87947	105.25374	0	0.2	0.001	-0.041	0.0	1111.0
0.0	0.0	2	1	400.0	300.99503	1	2	1	245.87947	105.25374	0	0.2	-0.001	-0.048	0.0	1111.0
0.0	0.0	2	1	400.0	300.99503	1	2	1	245.87947	105.25374	0	0.2	0.0	0.019	0.0	1111.0
0.0	0.0	2	1	400.0	300.99503	1	2	1	245.87947	105.25374	0	0.2	0.0	0.001	0.0	1111.0
0.0	0.0	2	1	400.0	300.99503	1	2	1	245.87947	105.25374	0	0.2	-0.001	-0.015	0.0	1111.0
0.0	0.0	2	1	400.0	300.99503	1	2	1	245.87947	105.25374	0	0.2	0.0	0.018	0.0	1111.0
0.0	0.0	2	1	400.0	300.99503	1	2	1	245.87947	105.25374	0	0.2	0.0	0.019	0.0	1111.0
0.0	0.0	2	1	400.0	300.99503	1	2	1	245.87947	105.25374	0	0.2	0.0	-0.009	0.0	1111.0
0.0	0.0	2	1	400.0	300.99503	1	2	1	245.87947	105.25374	0	0.2	-0.001	-0.013	0.0	1111.0
0.0	0.0	2	1	400.0	300.99503	1	2	1	245.87947	105.25374	0	0.2	0.0	0.003	0.0	1111.0
0.0	0.0	2	1	400.0	300.99503	1	2	1	245.87947	105.25374	0	0.2	0.0	0.05	0.0	1111.0
0.0	0.0	2	1	400.0	300.99503	1	2	1	245.87947	105.25374	0	0.2	0.0	0.016	0.0	1111.0
0.0	0.0	2	1	400.0	300.99503	1	2	1	245.87947	105.25374	0	0.2	0.0	0.004	0.0	1111.0
0.0	0.0	2	1	400.0	300.99503	1	2	1	245.87947	105.25374	0	0.2	0.0	-0.006	0.0	1111.0
0.0	0.0	2	1	400.0	300.99503	1	2	1	245.87947	105.25374	0	0.2	-0.001	-0.03	0.0	1111.0
0.0	0.0	2	1	400.0	300.99503	1	2	1	245.87947	105.25374	0	0.2	-0.001	-0.012	0.0	1111.0
0.0	0.0	2	1	400.0	300.99503	1	2	1	245.87947	105.25374	0	0.2	-0.001	-0.045	0.0	1111.0
0.0	0.0	2	1	400.0	300.99503	1	2	1	245.87947	105.25374	0	0.2	0.0	-0.003	0.0	1111.0
0.0	0.0	2	1	400.0	300.99503	1	2	1	245.87947	105.25374	0	0.2	0.0	0.055	0.0	1111.0
0.0	0.0	2	1	400.0	300.99503	1	2	1	245.87947	105.25374	0	0.2	0.0	-0.005	0.0	1111.0
0.0	0.0	2	1	400.0	300.99503	1	2	1	245.87947	105.25374	0	0.2	0.0	0.007	0.0	1111.0
0.0	0.0	2	1	400.0	300.99503	1	2	1	245.87947	105.25374	0	0.2	-0.001	-0.022	0.0	1111.0
0.0	0.0	2	1	400.0	300.99503	1	2	1	245.87947	105.25374	0	0.2	0.0	-0.004	0.0	1111.0
0.0	0.0	2	1	400.0	300.99503	1	2	1	245.87947	105.25374	0	0.2	0.0	0.085	0.0	1111.0
0.0	0.0	2	1	400.0	300.99503	1	2	1	245.87947	105.25374	0	0.2	0.0	-0.001	0.0	1111.0
0.0	0.0	2	1	400.0	300.99503	1	2	1	245.87947	105.25374	0	0.2	0.0	0.024	0.0	1111.0
0.0	0.0	2	1	400.0	300.99503	1	2	1	245.87947	105.25374	0	0.2	-0.001	-0.021	0.0	1111.0
0.0	0.0	2	1	400.0	300.99503	1	2	1	245.87947	105.25374	0	0.2	0.0	0.043	0.0	1111.0
0.0	0.0	2	1	400.0	300.99503	1	2	1	245.87947	105.25374	0	0.2	-0.001	-0.016	0.0	1111.0
0.0	0.0	2	1	400.0	300.99503	1	2	1	245.87947	105.25374	0	0.2	-0.001	-0.026	0.0	1111.0
0.0	0.0	2	1	400.0	300.99503	1	2	1	245.87947	105.25374	0	0.2	0.0	0.104	0.0	1111.0
0.0	0.0	2	1	400.0	300.99503	1	2	1	245.87947	105.25374	0	0.2	-0.001	-0.024	0.0	1111.0
0.0	0.0	2	1	400.0	300.99503	1	2	1	245.87947	105.25374	0	0.2	0.0	0.018	0.0	1111.0
0.0	0.0	2	1	400.0	300.99503	1	2	1	245.87947	105.25374	0	0.2	0.0	0.076	0.0	1111.0
0.0	0.0	2	1	400.0	300.99503	1	2	1	245.87947	105.25374	0	0.2	0.0	0.032	0.0	1111.0
0.0	0.0	2	1	400.0	300.99503	1	2	1	245.87947	105.25374	0	0.2	0.0	0.033	0.0	1111.0
0.0	0.0	2	1	400.0	300.99503	1	2	1	245.87947	105.25374	0	0.2	0.0	0.04	0.0	1111.0
0.0	0.0	2	1	400.0	300.99503	1	2	1	245.87947	105.25374	0	0.2	0.0	0.047	0.0	1111.0
0.0	0.0	2	1	400.0	300.99503	1	2	1	245.87947	105.25374	0	0.2	0.0	-0.004	0.0	1111.0
0.0	0.0	2	1	400.0	300.99503	1	2	1	245.87947	105.25374	0	0.2	-0.001	-0.023	0.0	1111.0
0.0	0.0	2	1	400.0	300.99503	1	2	1	245.87947	105.25374	0	0.2	0.0	0.016	0.0	1111.0
0.0	0.0	2	1	400.0	300.99503	1	2	1	245.87947	105.25374	0	0.2	0.0	0.195	0.0	1111.0
0.0	0.0	2	1	400.0	300.99503	1	2	1	245.87947	105.25374	0	0.2	-0.001	-0.03	0.0	1111.0
0.0	0.0	2	1	400.0	300.99503	1	2	1	245.87947	105.25374	0	0.2	0.0	0.002	0.0	1111.0
0.0	0.0	2	1	400.0	300.99503	1	2	1	245.87947	105.25374	0	0.201	-0.001	-0.012	0.0	1111.0
0.0	0.0	2	1	400.0	300.99503	1	2	1	245.87947	105.25374	0	0.201	0.0	0.004	0.0	1111.0
0.0	0.0	2	1	400.0	300.99503	1	2	1	245.87947	105.25374	0	0.201	0.0	0.03	0.0	1111.0
0.0	0.0	2	1	400.0	300.99503	1	2	1	245.87947	105.25374	0	0.201	0.0	0.006	0.0	1111.0
0.0	0.0	2	1	400.0	300.99503	1	2	1	245.87947	105.25374	0	0.201	0.0	-0.006	0.0	1111.0
0.0	0.0	2	1	400.0	300.99503	1	2	1	245.87947	105.25374	0	0.201	0.0	0.01	0.0	1111.0
0.0	0.0	2	1	400.0	300.99503	1	2	1	245.87947	105.25374	0	0.201	-0.001	-0.047	0.0	1111.0
0.0	0.0	2	1	400.0	300.99503	1	2	1	245.87947	105.25374	0	0.201	-0.001	-0.022	0.0	1111.0
0.0	0.0	2	1	400.0	300.99503	1	2	1	245.87947	105.25374	0	0.201	0.0	0.008	0.0	1111.0
0.0	0.0	2	1	400.0	300.99503	1	2	1	245.87947	105.25374	0	0.201	-0.001	-0.013	0.0	1111.0
0.0	0.0	2	1	400.0	300.99503	1	2	1	245.87947	105.25374	0	0.201	0.0	0.011	0.0	1111.0
0.0	0.0	2	1	400.0	300.99503	1	2	1	245.87947	105.25374	0	0.201	0.0	-0.001	0.0	1111.0
0.0	0.0	2	1	400.0	300.99503	1	2	1	245.87947	105.25374	0	0.201	-0.001	-0.077	0.0	1111.0
0.0	0.0	2	1	400.0	300.99503	1	2	1	245.87947	105.25374	0	0.201	0.0	0.007	0.0	1111.0
0.0	0.0	2	1	400.0	300.99503	1	2	1	245.87947	105.25374	0	0.201	-0.001	-0.034	0.0	1111.0
0.0	0.0	2	1	400.0	300.99503	1	2	1	245.87947	105.25374	0	0.201	0.0	-0.002	0.0	1111.0
0.0	0.0	2	1	400.0	300.99503	1	2	1	245.87947	105.25374	0	0.201	0.0	0.028	0.0	1111.0
0.0	0.0	2	1	400.0	300.99503	1	2	1	245.87947	105.25374	0	0.201	-0.001	-0.025	0.0	1111.0
0.0	0.0	2	1	400.0	300.99503	1	2	1	245.87947	105.25374	0	0.201	0.0	-0.01	0.0	1111.0
0.0	0.0	2	1	400.0	300.99503	1	2	1	245.87947	105.25374	0	0.201	0.0	0.054	0.0	1111.0
0.0	0.0	2	1	400.0	300.99503	1	2	1	245.87947	105.25374	0	0.201	-0.001	-0.019	0.0	1111.0
0.0	0.0	2	1	400.0	300.99503	1	2	1	245.87947	105.25374	0	0.201	0.0	0.036	0.0	1111.0
0.0	0.0	2	1	400.0	300.99503	1	2	1	245.87947	105.25374	0	0.201	-0.001	-0.014	0.0	1111.0
0.0	0.0	2	1	400.0	300.99503	1	2	1	245.87947	105.25374	0	0.201	0.0	0.018	0.0	1111.0
0.0	0.0	2	1	400.0	300.99503	1	2	1	245.87947	105.25374	0	0.201	0.0	-0.008	0.0	1111.0
0.0	0.0	2	1	400.0	300.99503	1	2	1	245.87947	105.25374	0	0.201	0.0	-0.001	0.0	1111.0
0.0	0.0	2	1	400.0	300.99503	1	2	1	245.87947	105.25374	0	0.201	0.0	0.004	0.0	1111.0
0.0	0.0	2	1	400.0	300.99503	1	2	1	245.87947	105.25374	0	0.201	-0.001	-0.054	0.0	1111.0
0.0	0.0	2	1	400.0	300.99503	1	2	1	245.87947	105.25374	0	0.201	-0.001	-0.021	0.0	1111.0
0.0	0.0	2	1	400.0	300.99503	1	2	1	245.87947	105.25374	0	0.201	0.0	0.021	0.0	1111.0
0.0	0.0	2	1	400.0	300.99503	1	2	1	245.87947	105.25374	0	0.201	-0.001	-0.067	0.0	1111.0
0.0	0.0	2	1	400.0	300.99503	1	2	1	245.87947	105.25374	0	0.201	0.0	0.004	0.0	1111.0
0.0	0.0	2	1	400.0	300.99503	1	2	1	245.87947	105.25374	0	0.201	0.0	0.011	0.0	1111.0
0.0	0.0	2	1	400.0	300.99503	1	2	1	245.87947	105.25374	0	0.201	-0.001	-0.018	0.0	1111.0
0.0	0.0	2	1	400.0	300.99503	1	2	1	245.87947	105.25374	0	0.201	0.0	-0.002	0.0	1111.0
0.0	0.0	2	1	400.0	300.99503	1	2	1	245.87947	105.25374	0	0.201	0.0	0.043	0.0	1111.0
0.0	0.0	2	1	400.0	300.99503	1	2	1	245.87947	105.25374	0	0.201	0.0	0.025	0.0	1111.0
0.0	0.0	2	1	400.0	300.99503	1	2	1	245.87947	105.25374	0	0.201	0.0	0.009	0.0	1111.0
0.0	0.0	2	1	400.0	300.99503	1	2	1	245.87947	105.25374	0	0.201	0.0	0.086	0.0	1111.0
0.0	0.0	2	1	400.0	300.99503	1	2	1	245.87947	105.25374	0	0.201	-0.001	-0.025	0.0	1111.0
0.0	0.0	2	1	400.0	300.99503	1	2	1	245.87947	105.25374	0	0.201	0.0	0.199	0.0	1111.0
0.0	0.0	2	1	400.0	300.99503	1	2	1	245.87947	105.25374	0	0.2	0.0	-0.005	0.0	1111.0
0.0	0.0	2	1	400.0	300.99503	1	2	1	245.87947	105.25374	0	0.2	0.0	-0.005	0.0	1111.0
0.0	0.0	2	1	400.0	300.99503	1	2	1	245.87947	105.25374	0	0.2	-0.001	-0.053	0.0	1111.0
0.0	0.0	2	1	400.0	300.99503	1	2	1	245.87947	105.25374	0	0.2	0.0	0.003	0.0	1111.0
0.0	0.0	2	1	400.0	300.99503	1	2	1	245.87947	105.25374	0	0.2	-0.001	-0.019	0.0	1111.0
0.0	0.0	2	1	400.0	300.99503	1	2	1	245.87947	105.25374	0	0.2	-0.001	-0.134	0.0	1111.0
0.0	0.0	2	1	400.0	300.99503	1	2	1	245.87947	105.25374	0	0.2	0.0	0.015	0.0	1111.0
0.0	0.0	2	1	400.0	300.99503	1	2	1	245.87947	105.25374	0	0.2	0.0	0.007	0.0	1111.0
0.0	0.0	2	1	400.0	300.99503	1	2	1	245.87947	105.25374	0	0.2	0.0	0.02	0.0	1111.0
0.0	0.0	2	1	400.0	300.99503	1	2	1	245.87947	105.25374	0	0.2	0.0	0.004	0.0	1111.0
0.0	0.0	2	1	400.0	300.99503	1	2	1	245.87947	105.25374	0	0.2	0.0	0.006	0.0	1111.0
0.0	0.0	2	1	400.0	300.99503	1	2	1	245.87947	105.25374	0	0.2	-0.001	-0.015	0.0	1111.0
0.0	0.0	2	1	400.0	300.99503	1	2	1	245.87947	105.25374	0	0.2	0.0	0.019	0.0	1111.0
0.0	0.0	2	1	400.0	300.99503	1	2	1	245.87947	105.25374	0	0.2	-0.001	-0.016	0.0	1111.0
0.0	0.0	2	1	400.0	300.99503	1	2	1	245.87947	105.25374	0	0.2	-0.001	-0.014	0.0	1111.0
0.0	0.0	2	1	400.0	300.99503	1	2	1	245.87947	105.25374	0	0.2	-0.001	-0.018	0.0	1111.0
0.0	0.0	2	1	400.0	300.99503	1	2	1	245.87947	105.25374	0	0.2	0.0	0.025	0.0	1111.0
0.0	0.0	2	1	400.0	300.99503	1	2	1	245.87947	105.25374	0	0.2	0.0	-0.006	0.0	1111.0
0.0	0.0	2	1	400.0	300.99503	1	2	1	245.87947	105.25374	0	0.2	-0.001	-0.024	0.0	1111.0
0.0	0.0	2	1	400.0	300.99503	1	2	1	245.87947	105.25374	0	0.2	-0.001	-0.068	0.0	1111.0
0.0	0.0	2	1	400.0	300.99503	1	2	1	245.87947	105.25374	0	0.2	0.0	0.007	0.0	1111.0
0.0	0.0	2	1	400.0	300.99503	1	2	1	245.87947	105.25374	0	0.2	0.0	0.018	0.0	1111.0
0.0	0.0	2	1	400.0	300.99503	1	2	1	245.87947	105.25374	0	0.2	0.0	0.027	0.0	1111.0
0.0	0.0	2	1	400.0	300.99503	1	2	1	245.87947	105.25374	0	0.2	-0.001	-0.022	0.0	1111.0
0.0	0.0	2	1	400.0	300.99503	1	2	1	245.87947	105.25374	0	0.2	0.0	0.016	0.0	1111.0
0.0	0.0	2	1	400.0	300.99503	1	2	1	245.87947	105.25374	0	0.201	-0.001	-0.06	0.0	1111.0
0.0	0.0	2	1	400.0	300.99503	1	2	1	245.87947	105.25374	0	0.201	0.0	0.033	0.0	1111.0
0.0	0.0	2	1	400.0	300.99503	1	2	1	245.87947	105.25374	0	0.201	-0.001	-0.037	0.0	1111.0
0.0	0.0	2	1	400.0	300.99503	1	2	1	245.87947	105.25374	0	0.201	0.0	-0.004	0.0	1111.0
0.0	0.0	2	1	400.0	300.99503	1	2	1	245.87947	105.25374	0	0.201	-0.001	-0.012	0.0	1111.0
0.0	0.0	2	1	400.0	300.99503	1	2	1	245.87947	105.25374	0	0.201	0.0	-0.01	0.0	1111.0
0.0	0.0	2	1	400.0	300.99503	1	2	1	245.87947	105.25374	0	0.201	0.0	0.015	0.0	1111.0
0.0	0.0	2	1	400.0	300.99503	1	2	1	245.87947	105.25374	0	0.201	0.0	0.08	0.0	1111.0
0.0	0.0	2	1	400.0	300.99503	1	2	1	245.87947	105.25374	0	0.201	0.0	0.002	0.0	1111.0
0.0	0.0	2	1	400.0	300.99503	1	2	1	245.87947	105.25374	0	0.201	-0.001	-0.032	0.0	1111.0
0.0	0.0	2	1	400.0	300.99503	1	2	1	245.87947	105.25374	0	0.201	-0.001	-0.018	0.0	1111.0
0.0	0.0	2	1	400.0	300.99503	1	2	1	245.87947	105.25374	0	0.201	-0.001	-0.013	0.0	1111.0
0.0	0.0	2	1	400.0	300.99503	1	2	1	245.87947	105.25374	0	0.201	0.0	0.002	0.0	1111.0
0.0	0.0	2	1	400.0	300.99503	1	2	1	245.87947	105.25374	0	0.201	0.0	0.016	0.0	1111.0
0.0	0.0	2	1	400.0	300.99503	1	2	1	245.87947	105.25374	0	0.201	0.0	-0.009	0.0	1111.0
0.0	0.0	2	1	400.0	300.99503	1	2	1	245.87947	105.25374	0	0.201	0.0	0.001	0.0	1111.0
0.0	0.0	2	1	400.0	300.99503	1	2	1	245.87947	105.25374	0	0.201	0.0	0.007	0.0	1111.0
0.0	0.0	2	1	400.0	300.99503	1	2	1	245.87947	105.25374	0	0.201	0.0	-0.006	0.0	1111.0
0.0	0.0	2	1	400.0	300.99503	1	2	1	245.87947	105.25374	0	0.201	-0.001	-0.025	0.0	1111.0
0.0	0.0	2	1	400.0	300.99503	1	2	1	245.87947	105.25374	0	0.201	-0.001	-0.029	0.0	1111.0
0.0	0.0	2	1	400.0	300.99503	1	2	1	245.87947	105.25374	0	0.201	0.0	0.053	0.0	1111.0
0.0	0.0	2	1	400.0	300.99503	1	2	1	245.87947	105.25374	0	0.201	0.0	0.037	0.0	1111.0
0.0	0.0	2	1	400.0	300.99503	1	2	1	245.87947	105.25374	0	0.201	0.0	0.032	0.0	1111.0
0.0	0.0	2	1	400.0	300.99503	1	2	1	245.87947	105.25374	0	0.201	0.0	0.029	0.0	1111.0
0.0	0.0	2	1	400.0	300.99503	1	2	1	245.87947	105.25374	0	0.201	-0.001	-0.025	0.0	1111.0
2805.4175	201.99005	3	1	400.0	201.99005	1	2	1	245.87947	105.25374	1	0.201	0.0	-0.005	0.0	1111.0
2805.4175	201.99005	3	1	400.0	201.99005	0	2	1	245.87947	105.25374	1	0.201	-0.001	-0.029	0.0	1111.0
2805.4175	201.99005	3	1	400.0	201.99005	0	2	1	245.87947	105.25374	1	0.201	0.0	0.023	0.0	1111.0
2805.4175	201.99005	3	1	400.0	201.99005	0	2	1	245.87947	105.25374	1	0.201	-0.001	-0.017	0.0	1111.0
2805.4175	201.99005	3	1	400.0	201.99005	0	2	1	245.87947	105.25374	1	0.201	0.0	0.179	0.197	1111.0
2805.4175	201.99005	3	1	400.0	201.99005	0	2	1	245.87947	105.25374	1	0.201	0.0	0.242	0.197	1111.0
2805.4175	201.99005	3	1	400.0	201.99005	0	2	1	245.87947	105.25374	1	0.201	0.004	0.587	0.553	1111.0
2805.4175	201.99005	3	1	400.0	201.99005	0	2	1	245.87947	105.25374	1	0.201	0.008	0.692	0.713	1111.0
2805.4175	201.99005	3	1	400.0	201.99005	0	2	1	245.87947	105.25374	1	0.201	0.014	0.744	0.713	1111.0
2805.4175	201.99005	3	1	400.0	201.99005	0	2	1	245.87947	105.25374	1	0.201	0.021	0.96	0.998	1111.0
2805.4175	201.99005	3	1	400.0	201.99005	0	2	1	245.87947	105.25374	1	0.201	0.028	1.105	1.126	1111.0
2805.4175	201.99005	3	1	400.0	201.99005	0	2	1	245.87947	105.25374	1	0.201	0.034	1.129	1.126	1111.0
2805.4175	201.99005	3	1	400.0	201.99005	0	2	1	245.87947	105.25374	1	0.201	0.042	1.358	1.356	1111.0
2805.4175	201.99005	3	1	400.0	201.99005	0	2	1	245.87947	105.25374	1	0.201	0.048	1.34	1.356	1111.0
2805.4175	201.99005	3	1	400.0	201.99005	0	2	1	245.87947	105.25374	1	0.201	0.056	1.486	1.459	1111.0
2805.4175	201.99005	3	1	400.0	201.99005	0	2	1	245.87947	105.25374	1	0.201	0.064	1.551	1.642	1111.0
2805.4175	201.99005	3	1	400.0	201.99005	0	2	1	245.87947	105.25374	1	0.201	0.07	1.646	1.642	1111.0
2805.4175	201.99005	3	1	400.0	201.99005	0	2	1	245.87947	105.25374	1	0.201	0.078	1.723	1.801	1111.0
2805.4175	201.99005	3	1	400.0	201.99005	0	2	1	245.87947	105.25374	1	0.202	0.085	1.834	1.873	1111.0
2805.4175	201.99005	3	1	400.0	201.99005	0	2	1	245.87947	105.25374	1	0.202	0.091	1.858	1.873	1111.0
2805.4175	201.99005	3	1	400.0	201.99005	0	2	1	245.87947	105.25374	1	0.202	0.099	2.157	2.0	1111.0
2805.4175	201.99005	3	1	400.0	201.99005	0	2	1	245.87947	105.25374	1	0.202	0.106	2.003	2.0	1111.0
2805.4175	201.99005	3	1	400.0	201.99005	0	2	1	245.87947	105.25374	1	0.202	0.112	2.064	2.057	1111.0
2805.4175	201.99005	3	1	400.0	201.99005	0	2	1	245.87947	105.25374	1	0.202	0.118	2.142	2.159	1111.0
2805.4175	201.99005	3	1	400.0	201.99005	0	2	1	245.87947	105.25374	1	0.202	0.123	2.088	2.159	1111.0
2805.4175	201.99005	3	1	400.0	201.99005	0	2	1	245.87947	105.25374	1	0.202	0.128	2.062	2.205	1111.0
2805.4175	201.99005	3	1	400.0	201.99005	0	2	1	245.87947	105.25374	1	0.202	0.134	2.266	2.288	1111.0
2805.4175	201.99005	3	1	400.0	201.99005	0	2	1	245.87947	105.25374	1	0.202	0.14	2.328	2.288	1111.0
2805.4175	201.99005	3	1	400.0	201.99005	0	2	1	245.87947	105.25374	1	0.202	0.145	2.412	2.324	1111.0
2805.4175	201.99005	3	1	400.0	201.99005	0	2	1	245.87947	105.25374	1	0.202	0.149	2.312	2.324	1111.0
2805.4175	201.99005	3	1	400.0	201.99005	0	2	1	245.87947	105.25374	1	0.202	0.154	2.464	2.39	1111.0
2805.4175	201.99005	3	1	400.0	201.99005	0	2	1	245.87947	105.25374	1	0.203	0.16	2.438	2.448	1111.0
2805.4175	201.99005	3	1	400.0	201.99005	0	2	1	245.87947	105.25374	1	0.203	0.165	2.458	2.448	1111.0
2805.4175	201.99005	3	1	400.0	201.99005	0	2	1	245.87947	105.25374	1	0.203	0.169	2.5	2.472	1111.0
2805.4175	201.99005	3	1	400.0	201.99005	0	2	1	245.87947	105.25374	1	0.203	0.173	2.503	2.518	1111.0
2805.4175	201.99005	3	1	400.0	201.99005	0	2	1	245.87947	105.25374	1	0.203	0.177	2.549	2.518	1111.0
2805.4175	201.99005	3	1	400.0	201.99005	0	2	1	245.87947	105.25374	1	0.203	0.181	2.565	2.539	1111.0
2805.4175	201.99005	3	1	400.0	201.99005	0	2	1	245.87947	105.25374	1	0.204	0.183	2.564	2.539	1111.0
2805.4175	201.99005	3	1	400.0	201.99005	0	2	1	245.87947	105.25374	1	0.204	0.185	2.541	2.575	1111.0
2805.4175	201.99005	3	1	400.0	201.99005	0	2	1	245.87947	105.25374	1	0.204	0.187	2.601	2.592	1111.0
2805.4175	201.99005	3	1	400.0	201.99005	0	2	1	245.87947	105.25374	1	0.205	0.189	2.587	2.592	1111.0
2805.4175	201.99005	3	1	400.0	201.99005	0	2	1	245.87947	105.25374	1	0.205	0.192	2.667	2.622	1111.0
2805.4175	201.99005	3	1	400.0	201.99005	0	2	1	245.87947	105.25374	1	0.205	0.195	2.795	2.634	1111.0
2805.4175	201.99005	3	1	400.0	201.99005	0	2	1	245.87947	105.25374	1	0.206	0.197	2.608	2.634	1111.0
2805.4175	201.99005	3	1	400.0	201.99005	0	2	1	245.87947	105.25374	1	0.206	0.201	2.695	2.658	1111.0
2805.4175	201.99005	3	1	400.0	201.99005	0	2	1	245.87947	105.25374	1	0.206	0.201	2.658	2.658	1111.0
2805.4175	201.99005	3	1	400.0	201.99005	0	2	1	245.87947	105.25374	1	0.207	0.203	2.673	2.678	1111.0
2805.4175	201.99005	3	1	400.0	201.99005	0	2	1	245.87947	105.25374	1	0.207	0.205	2.682	2.687	1111.0
2805.4175	201.99005	3	1	400.0	201.99005	0	2	1	245.87947	105.25374	1	0.207	0.207	2.678	2.687	1111.0
2805.4175	201.99005	3	1	400.0	201.99005	0	2	1	245.87947	105.25374	1	0.208	0.208	2.716	2.704	1111.0
2805.4175	201.99005	3	1	400.0	201.99005	0	2	1	245.87947	105.25374	1	0.208	0.21	2.665	2.711	1111.0
2805.4175	201.99005	3	1	400.0	201.99005	0	2	1	245.87947	105.25374	1	0.208	0.212	2.738	2.711	1111.0
2805.4175	201.99005	3	1	400.0	201.99005	0	2	1	245.87947	105.25374	1	0.209	0.213	2.658	2.724	1111.0
2805.4175	201.99005	3	1	400.0	201.99005	0	2	1	245.87947	105.25374	1	0.209	0.215	2.712	2.724	1111.0
2805.4175	201.99005	3	1	400.0	201.99005	0	2	1	245.87947	105.25374	1	0.21	0.216	2.663	2.73	1111.0
2805.4175	201.99005	3	1	400.0	201.99005	0	2	1	245.87947	105.25374	1	0.21	0.218	2.71	2.742	1111.0
2805.4175	201.99005	3	1	400.0	201.99005	0	2	1	245.87947	105.25374	1	0.21	0.22	2.749	2.742	1111.0
2805.4175	201.99005	3	1	400.0	201.99005	0	2	1	245.87947	105.25374	1	0.211	0.221	2.698	2.75	1111.0
2805.4175	201.99005	3	1	400.0	201.99005	0	2	1	245.87947	105.25374	1	0.211	0.221	2.741	2.754	1111.0
2805.4175	201.99005	3	1	400.0	201.99005	0	2	1	245.87947	105.25374	1	0.211	0.221	2.752	2.754	1111.0
2805.4175	201.99005	3	1	400.0	201.99005	0	2	1	245.87947	105.25374	1	0.212	0.221	2.753	2.762	1111.0
2805.4175	201.99005	3	1	400.0	201.99005	0	2	1	245.87947	105.25374	1	0.212	0.221	2.786	2.762	1111.0
2805.4175	201.99005	3	1	400.0	201.99005	0	2	1	245.87947	105.25374	1	0.212	0.22	2.536	2.764	1111.0
2805.4175	201.99005	3	1	400.0	201.99005	0	2	1	245.87947	105.25374	1	0.213	0.221	2.785	2.77	1111.0
2805.4175	201.99005	3	1	400.0	201.99005	0	2	1	245.87947	105.25374	1	0.213	0.221	2.774	2.77	1111.0
2805.4175	201.99005	3	1	400.0	201.99005	0	2	1	245.87947	105.25374	1	0.213	0.221	2.786	2.773	1111.0
2805.4175	201.99005	3	1	400.0	201.99005	0	2	1	245.87947	105.25374	1	0.214	0.221	2.781	2.778	1111.0
2805.4175	201.99005	3	1	400.0	201.99005	0	2	1	245.87947	105.25374	1	0.214	0.221	2.769	2.778	1111.0
2805.4175	201.99005	3	1	400.0	201.99005	0	2	1	245.87947	105.25374	1	0.214	0.221	2.782	2.781	1111.0
2805.4175	201.99005	3	1	400.0	201.99005	0	2	1	245.87947	105.25374	1	0.215	0.221	2.76	2.781	1111.0
2805.4175	201.99005	3	1	400.0	201.99005	0	2	1	245.87947	105.25374	1	0.215	0.221	2.831	2.784	1111.0
2805.4175	201.99005	3	1	400.0	201.99005	0	2	1	245.87947	105.25374	1	0.215	0.221	2.795	2.785	1111.0
2805.4175	201.99005	3	1	400.0	201.99005	0	2	1	245.87947	105.25374	1	0.216	0.222	2.915	2.785	1111.0
2805.4175	201.99005	3	1	400.0	201.99005	0	2	1	245.87947	105.25374	1	0.216	0.222	2.756	2.788	1111.0
2805.4175	201.99005	3	1	400.0	201.99005	0	2	1	245.87947	105.25374	1	0.216	0.222	2.786	2.788	1111.0
2805.4175	201.99005	3	1	400.0	201.99005	0	2	1	245.87947	105.25374	1	0.216	0.222	2.769	2.79	1111.0
2805.4175	201.99005	3	1	400.0	201.99005	0	2	1	245.87947	105.25374	1	0.217	0.222	2.753	2.792	1111.0
2805.4175	201.99005	3	1	400.0	201.99005	0	2	1	245.87947	105.25374	1	0.217	0.222	2.812	2.792	1111.0
2805.4175	201.99005	3	1	400.0	201.99005	0	2	1	245.87947	105.25374	1	0.217	0.222	2.839	2.793	1111.0
2805.4175	201.99005	3	1	400.0	201.99005	0	2	1	245.87947	105.25374	1	0.217	0.222	2.8	2.795	1111.0
2805.4175	201.99005	3	1	400.0	201.99005	0	2	1	245.87947	105.25374	1	0.217	0.222	2.765	2.795	1111.0
2805.4175	201.99005	3	1	400.0	201.99005	0	2	1	245.87947	105.25374	1	0.217	0.222	2.789	2.796	1111.0
2805.4175	201.99005	3	1	400.0	201.99005	0	2	1	245.87947	105.25374	1	0.217	0.222	2.839	2.798	1111.0
2805.4175	201.99005	3	1	400.0	201.99005	0	2	1	245.87947	105.25374	1	0.217	0.222	2.804	2.798	1111.0
2805.4175	201.99005	3	1	400.0	201.99005	0	2	1	245.87947	105.25374	1	0.217	0.222	2.794	2.798	1111.0
2805.4175	201.99005	3	1	400.0	201.99005	0	2	1	245.87947	105.25374	1	0.218	0.222	2.838	2.798	1111.0
2805.4175	201.99005	3	1	400.0	201.99005	0	2	1	245.87947	105.25374	1	0.218	0.222	2.804	2.801	1111.0
2805.4175	201.99005	3	1	400.0	201.99005	0	2	1	245.87947	105.25374	1	0.218	0.222	2.785	2.802	1111.0
2805.4175	201.99005	3	1	400.0	201.99005	0	2	1	245.87947	105.25374	1	0.218	0.222	2.743	2.802	1111.0
2805.4175	201.99005	3	1	400.0	201.99005	0	2	1	245.87947	105.25374	1	0.218	0.222	2.774	2.802	1111.0
2805.4175	201.99005	3	1	400.0	201.99005	0	2	1	245.87947	105.25374	1	0.218	0.223	3.033	2.803	1111.0
2805.4175	201.99005	3	1	400.0	201.99005	0	2	1	245.87947	105.25374	1	0.218	0.223	2.765	2.803	1111.0
2805.4175	201.99005	3	1	400.0	201.99005	0	2	1	245.87947	105.25374	1	0.218	0.223	2.825	2.803	1111.0
2805.4175	201.99005	3	1	400.0	201.99005	0	2	1	245.87947	105.25374	1	0.218	0.223	2.744	2.803	1111.0
2805.4175	201.99005	3	1	400.0	201.99005	0	2	1	245.87947	105.25374	1	0.218	0.223	2.856	2.803	1111.0
2805.4175	201.99005	3	1	400.0	201.99005	0	2	1	245.87947	105.25374	1	0.218	0.223	2.799	2.803	1111.0
2805.4175	201.99005	3	1	400.0	201.99005	0	2	1	245.87947	105.25374	1	0.218	0.223	2.845	2.803	1111.0
2805.4175	201.99005	3	1	400.0	201.99005	0	2	1	245.87947	105.25374	1	0.218	0.223	2.829	2.804	1111.0
2805.4175	201.99005	3	1	400.0	201.99005	0	2	1	245.87947	105.25374	1	0.218	0.223	2.811	2.804	1111.0
2805.4175	201.99005	3	1	400.0	201.99005	1	2	1	245.87947	105.25374	1	0.218	0.223	2.784	2.804	1111.0
2805.4175	201.99005	3	1	400.0	201.99005	1	2	1	245.87947	105.25374	1	0.218	0.222	2.656	2.805	1111.0
2805.4175	201.99005	3	1	400.0	201.99005	1	2	1	245.87947	105.25374	1	0.218	0.222	2.783	2.805	1111.0
2805.4175	201.99005	3	1	400.0	201.99005	1	2	1	245.87947	105.25374	1	0.218	0.222	2.809	2.805	1111.0
2805.4175	201.99005	3	1	400.0	201.99005	1	2	1	245.87947	105.25374	1	0.218	0.222	2.8	2.805	1111.0
2805.4175	201.99005	3	1	400.0	201.99005	1	2	1	245.87947	105.25374	1	0.218	0.222	2.796	2.805	1111.0
2805.4175	201.99005	3	1	400.0	201.99005	1	2	1	245.87947	105.25374	1	0.218	0.222	2.783	2.805	1111.0
2805.4175	201.99005	3	1	400.0	201.99005	1	2	1	245.87947	105.25374	1	0.218	0.222	2.783	2.805	1111.0
2805.4175	201.99005	3	1	400.0	201.99005	1	2	1	245.87947	105.25374	1	0.218	0.222	2.81	2.806	1111.0
2805.4175	201.99005	3	1	400.0	201.99005	1	2	1	245.87947	105.25374	1	0.218	0.222	2.83	2.806	1111.0
2805.4175	201.99005	3	1	400.0	201.99005	1	2	1	245.87947	105.25374	1	0.218	0.222	2.786	2.806	1111.0
2805.4175	201.99005	3	1	400.0	201.99005	1	2	1	245.87947	105.25374	1	0.218	0.222	2.81	2.806	1111.0
2805.4175	201.99005	3	1	400.0	201.99005	1	2	1	245.87947	105.25374	1	0.218	0.222	2.731	2.806	1111.0
2805.4175	201.99005	3	1	400.0	201.99005	1	2	1	245.87947	105.25374	1	0.218	0.222	2.804	2.806	1111.0
2805.4175	201.99005	3	1	400.0	201.99005	1	2	1	245.87947	105.25374	1	0.218	0.222	2.801	2.806	1111.0
2805.4175	201.99005	3	1	400.0	201.99005	1	2	1	245.87947	105.25374	1	0.218	0.222	2.86	2.806	1111.0
2805.4175	201.99005	3	1	400.0	201.99005	1	2	1	245.87947	105.25374	1	0.218	0.222	2.859	2.806	1111.0
2805.4175	201.99005	3	1	400.0	201.99005	1	2	1	245.87947	105.25374	1	0.218	0.223	2.955	2.807	1111.0
2805.4175	201.99005	3	1	400.0	201.99005	1	2	1	245.87947	105.25374	1	0.218	0.223	2.801	2.807	1111.0
2805.4175	201.99005	3	1	400.0	201.99005	1	2	1	245.87947	105.25374	1	0.218	0.223	2.79	2.807	1111.0
2805.4175	201.99005	3	1	400.0	201.99005	1	2	1	245.87947	105.25374	1	0.218	0.223	2.855	2.807	1111.0
2805.4175	201.99005	3	1	400.0	201.99005	1	2	1	245.87947	105.25374	1	0.218	0.223	2.768	2.807	1111.0
2805.4175	201.99005	3	1	400.0	201.99005	1	2	1	245.87947	105.25374	1	0.218	0.223	2.811	2.807	1111.0
2805.4175	201.99005	3	1	400.0	201.99005	1	2	1	245.87947	105.25374	1	0.218	0.223	2.81	2.807	1111.0
2805.4175	201.99005	3	1	400.0	201.99005	1	2	1	245.87947	105.25374	1	0.218	0.223	2.8	2.807	1111.0
2805.4175	201.99005	3	1	400.0	201.99005	1	2	1	245.87947	105.25374	1	0.218	0.223	2.832	2.807	1111.0
2805.4175	201.99005	3	1	400.0	201.99005	1	2	1	245.87947	105.25374	1	0.218	0.223	2.806	2.807	1111.0
2805.4175	201.99005	3	1	400.0	201.99005	1	2	1	245.87947	105.25374	1	0.218	0.223	2.829	2.807	1111.0
2805.4175	201.99005	3	1	400.0	201.99005	1	2	1	245.87947	105.25374	1	0.218	0.223	2.671	2.807	1111.0
2805.4175	201.99005	3	1	400.0	201.99005	1	2	1	245.87947	105.25374	1	0.218	0.223	2.845	2.807	1111.0
2805.4175	201.99005	3	1	400.0	201.99005	1	2	1	245.87947	105.25374	1	0.218	0.223	2.831	2.807	1111.0
2805.4175	201.99005	3	1	400.0	201.99005	1	2	1	245.87947	105.25374	1	0.218	0.223	2.79	2.807	1111.0
2805.4175	201.99005	3	1	400.0	201.99005	1	2	1	245.87947	105.25374	1	0.218	0.223	2.805	2.807	1111.0
2805.4175	201.99005	3	1	400.0	201.99005	1	2	1	245.87947	105.25374	1	0.218	0.223	2.792	2.807	1111.0
2805.4175	201.99005	3	1	400.0	201.99005	1	2	1	245.87947	105.25374	1	0.218	0.223	2.791	2.807	1111.0
2805.4175	201.99005	3	1	400.0	201.99005	1	2	1	245.87947	105.25374	1	0.218	0.223	2.822	2.807	1111.0
2805.4175	201.99005	3	1	400.0	201.99005	1	2	1	245.87947	105.25374	1	0.218	0.223	2.762	2.807	1111.0
2805.4175	201.99005	3	1	400.0	201.99005	1	2	1	245.87947	105.25374	1	0.218	0.223	2.799	2.807	1111.0
2805.4175	201.99005	3	1	400.0	201.99005	1	2	1	245.87947	105.25374	1	0.218	0.223	2.782	2.807	1111.0
2805.4175	201.99005	3	1	400.0	201.99005	1	2	1	245.87947	105.25374	1	0.218	0.223	2.773	2.807	1111.0
2805.4175	201.99005	3	1	400.0	201.99005	1	2	1	245.87947	105.25374	1	0.218	0.223	2.87	2.807	1111.0
2805.4175	201.99005	3	1	400.0	201.99005	1	2	1	245.87947	105.25374	1	0.218	0.223	2.803	2.807	1111.0
2805.4175	201.99005	3	1	400.0	201.99005	1	2	1	245.87947	105.25374	1	0.218	0.223	2.763	2.807	1111.0
2805.4175	201.99005	3	1	400.0	201.99005	1	2	1	245.87947	105.25374	1	0.218	0.223	2.815	2.807	1111.0
2805.4175	201.99005	3	1	400.0	201.99005	1	2	1	245.87947	105.25374	1	0.218	0.222	2.799	2.807	1111.0
2805.4175	201.99005	3	1	400.0	201.99005	1	2	1	245.87947	105.25374	1	0.218	0.222	2.796	2.807	1111.0
2805.4175	201.99005	3	1	400.0	201.99005	1	2	1	245.87947	105.25374	1	0.218	0.222	2.787	2.807	1111.0
2805.4175	201.99005	3	1	400.0	201.99005	1	2	1	245.87947	105.25374	1	0.218	0.222	2.674	2.807	1111.0
2805.4175	201.99005	3	1	400.0	201.99005	1	2	1	245.87947	105.25374	1	0.218	0.222	2.739	2.807	1111.0
2805.4175	201.99005	3	1	400.0	201.99005	1	2	1	245.87947	105.25374	1	0.218	0.223	2.833	2.807	1111.0
2805.4175	201.99005	3	1	400.0	201.99005	1	2	1	245.87947	105.25374	1	0.218	0.223	2.827	2.807	1111.0
2805.4175	201.99005	3	1	400.0	201.99005	1	2	1	245.87947	105.25374	1	0.218	0.223	2.831	2.807	1111.0
2805.4175	201.99005	3	1	400.0	201.99005	1	2	1	245.87947	105.25374	1	0.218	0.223	2.84	2.807	1111.0
2805.4175	201.99005	3	1	400.0	201.99005	1	2	1	245.87947	105.25374	1	0.218	0.223	2.839	2.807	1111.0
2805.4175	201.99005	3	1	400.0	201.99005	1	2	1	245.87947	105.25374	1	0.218	0.223	2.813	2.807	1111.0
2805.4175	201.99005	3	1	400.0	201.99005	1	2	1	245.87947	105.25374	1	0.217	0.223	2.833	2.807	1111.0
2805.4175	201.99005	3	1	400.0	201.99005	1	2	1	245.87947	105.25374	1	0.217	0.223	2.802	2.807	1111.0
2805.4175	201.99005	3	1	400.0	201.99005	1	2	1	245.87947	105.25374	1	0.217	0.223	2.847	2.807	1111.0
2805.4175	201.99005	3	1	400.0	201.99005	1	2	1	245.87947	105.25374	1	0.217	0.223	2.762	2.807	1111.0
2805.4175	201.99005	3	1	400.0	201.99005	1	2	1	245.87947	105.25374	1	0.217	0.223	2.788	2.807	1111.0
2805.4175	201.99005	3	1	400.0	201.99005	1	2	1	245.87947	105.25374	1	0.217	0.223	2.825	2.807	1111.0
2805.4175	201.99005	3	1	400.0	201.99005	1	2	1	245.87947	105.25374	1	0.217	0.223	2.803	2.807	1111.0
2805.4175	201.99005	3	1	400.0	201.99005	1	2	1	245.87947	105.25374	1	0.217	0.222	2.841	2.807	1111.0
2805.4175	201.99005	3	1	400.0	201.99005	1	2	1	245.87947	105.25374	1	0.217	0.222	2.819	2.807	1111.0
2805.4175	201.99005	3	1	400.0	201.99005	1	2	1	245.87947	105.25374	1	0.217	0.222	2.788	2.807	1111.0
2805.4175	201.99005	3	1	400.0	201.99005	1	2	1	245.87947	105.25374	1	0.217	0.222	2.819	2.807	1111.0
2805.4175	201.99005	3	1	400.0	201.99005	1	2	1	245.87947	105.25374	1	0.217	0.222	2.83	2.807	1111.0
2805.4175	201.99005	3	1	400.0	201.99005	1	2	1	245.87947	105.25374	1	0.217	0.222	2.786	2.807	1111.0
2805.4175	201.99005	3	1	400.0	201.99005	1	2	1	245.87947	105.25374	1	0.217	0.222	2.813	2.807	1111.0
2805.4175	201.99005	3	1	400.0	201.99005	1	2	1	245.87947	105.25374	1	0.217	0.222	2.809	2.807	1111.0
2805.4175	201.99005	3	1	400.0	201.99005	1	2	1	245.87947	105.25374	1	0.217	0.222	2.894	2.807	1111.0
2805.4175	201.99005	3	1	400.0	201.99005	1	2	1	245.87947	105.25374	1	0.217	0.222	2.817	2.807	1111.0
2805.4175	201.99005	3	1	400.0	201.99005	1	2	1	245.87947	105.25374	1	0.217	0.222	2.812	2.807	1111.0
2805.4175	201.99005	3	1	400.0	201.99005	1	2	1	245.87947	105.25374	1	0.217	0.222	2.827	2.807	1111.0
2805.4175	201.99005	3	1	400.0	201.99005	1	2	1	245.87947	105.25374	1	0.217	0.222	2.806	2.807	1111.0
2805.4175	201.99005	3	1	400.0	201.99005	1	2	1	245.87947	105.25374	1	0.217	0.222	2.739	2.807	1111.0
2805.4175	201.99005	3	1	400.0	201.99005	1	2	1	245.87947	105.25374	1	0.217	0.222	2.872	2.807	1111.0
2805.4175	201.99005	3	1	400.0	201.99005	1	2	1	245.87947	105.25374	1	0.217	0.222	2.803	2.807	1111.0
2805.4175	201.99005	3	1	400.0	201.99005	1	2	1	245.87947	105.25374	1	0.217	0.222	2.781	2.807	1111.0
2805.4175	201.99005	3	1	400.0	201.99005	1	2	1	245.87947	105.25374	1	0.217	0.222	2.81	2.807	1111.0
2805.4175	201.99005	3	1	400.0	201.99005	1	2	1	245.87947	105.25374	1	0.217	0.222	2.796	2.807	1111.0
2805.4175	201.99005	3	1	400.0	201.99005	1	2	1	245.87947	105.25374	1	0.217	0.221	2.863	2.807	1111.0
2805.4175	201.99005	3	1	400.0	201.99005	1	2	1	245.87947	105.25374	1	0.217	0.221	2.836	2.807	1111.0
2805.4175	201.99005	3	1	400.0	201.99005	1	2	1	245.87947	105.25374	1	0.217	0.221	2.822	2.807	1111.0
2805.4175	201.99005	3	1	400.0	201.99005	1	2	1	245.87947	105.25374	1	0.217	0.221	2.83	2.807	1111.0
2805.4175	201.99005	3	1	400.0	201.99005	1	2	1	245.87947	105.25374	1	0.217	0.221	2.807	2.807	1111.0
2805.4175	201.99005	3	1	400.0	201.99005	1	2	1	245.87947	105.25374	1	0.217	0.221	2.836	2.807	1111.0
2805.4175	201.99005	3	1	400.0	201.99005	1	2	1	245.87947	105.25374	1	0.217	0.221	2.794	2.807	1111.0
2805.4175	201.99005	3	1	400.0	201.99005	1	2	1	245.87947	105.25374	1	0.217	0.221	2.84	2.807	1111.0
2805.4175	201.99005	3	1	400.0	201.99005	1	2	1	245.87947	105.25374	1	0.217	0.221	2.851	2.807	1111.0
2805.4175	201.99005	3	1	400.0	201.99005	1	2	1	245.87947	105.25374	1	0.217	0.221	2.781	2.807	1111.0
2805.4175	201.99005	3	1	400.0	201.99005	1	2	1	245.87947	105.25374	1	0.217	0.221	2.829	2.807	1111.0
2805.4175	201.99005	3	1	400.0	201.99005	1	2	1	245.87947	105.25374	1	0.217	0.221	2.785	2.807	1111.0
2805.4175	201.99005	3	1	400.0	201.99005	1	2	1	245.87947	105.25374	1	0.217	0.221	2.686	2.807	1111.0
2805.4175	201.99005	3	1	400.0	201.99005	1	2	1	245.87947	105.25374	1	0.217	0.221	2.804	2.807	1111.0
2805.4175	201.99005	3	1	400.0	201.99005	1	2	1	245.87947	105.25374	1	0.217	0.221	2.803	2.807	1111.0
2805.4175	201.99005	3	1	400.0	201.99005	1	2	1	245.87947	105.25374	1	0.217	0.221	2.793	2.807	1111.0
2805.4175	201.99005	3	1	400.0	201.99005	1	2	1	245.87947	105.25374	1	0.217	0.222	2.828	2.807	1111.0
2805.4175	201.99005	3	1	400.0	201.99005	1	2	1	245.87947	105.25374	1	0.217	0.223	2.79	2.807	1111.0
2805.4175	201.99005	3	1	400.0	201.99005	1	2	1	245.87947	105.25374	1	0.217	0.223	2.771	2.807	1111.0
2805.4175	201.99005	3	1	400.0	201.99005	1	2	1	245.87947	105.25374	1	0.217	0.223	2.816	2.807	1111.0
2805.4175	201.99005	3	1	400.0	201.99005	1	2	1	245.87947	105.25374	1	0.217	0.223	2.8	2.807	1111.0
2805.4175	201.99005	3	1	400.0	201.99005	1	2	1	245.87947	105.25374	1	0.217	0.223	2.782	2.807	1111.0
2805.4175	201.99005	3	1	400.0	201.99005	1	2	1	245.87947	105.25374	1	0.217	0.223	2.805	2.807	1111.0
2805.4175	201.99005	3	1	400.0	201.99005	1	2	1	245.87947	105.25374	1	0.217	0.223	2.813	2.807	1111.0
2805.4175	201.99005	3	1	400.0	201.99005	1	2	1	245.87947	105.25374	1	0.217	0.223	2.778	2.807	1111.0
2805.4175	201.99005	3	1	400.0	201.99005	1	2	1	245.87947	105.25374	1	0.217	0.223	2.785	2.807	1111.0
2805.4175	201.99005	3	1	400.0	201.99005	1	2	1	245.87947	105.25374	1	0.217	0.222	2.844	2.807	1111.0
2805.4175	201.99005	3	1	400.0	201.99005	1	2	1	245.87947	105.25374	1	0.217	0.221	2.803	2.807	1111.0
2805.4175	201.99005	3	1	400.0	201.99005	1	2	1	245.87947	105.25374	1	0.217	0.223	2.93	2.807	1111.0
2805.4175	201.99005	3	1	400.0	201.99005	1	2	1	245.87947	105.25374	1	0.217	0.223	2.83	2.807	1111.0
2805.4175	201.99005	3	1	400.0	201.99005	1	2	1	245.87947	105.25374	1	0.217	0.223	2.759	2.807	1111.0
2805.4175	201.99005	3	1	400.0	201.99005	1	2	1	245.87947	105.25374	1	0.217	0.223	2.819	2.807	1111.0
2805.4175	201.99005	3	1	400.0	201.99005	1	2	1	245.87947	105.25374	1	0.217	0.223	2.79	2.807	1111.0
2805.4175	201.99005	3	1	400.0	201.99005	1	2	1	245.87947	105.25374	1	0.217	0.223	2.864	2.807	1111.0
2805.4175	201.99005	3	1	400.0	201.99005	1	2	1	245.87947	105.25374	1	0.217	0.224	2.781	2.807	1111.0
2805.4175	201.99005	3	1	400.0	201.99005	1	2	1	245.87947	105.25374	1	0.217	0.225	2.912	2.807	1111.0
2805.4175	201.99005	3	1	400.0	201.99005	1	2	1	245.87947	105.25374	1	0.217	0.225	2.813	2.807	1111.0
2805.4175	201.99005	3	1	400.0	201.99005	1	2	1	245.87947	105.25374	1	0.217	0.225	2.784	2.807	1111.0
2805.4175	201.99005	3	1	400.0	201.99005	1	2	1	245.87947	105.25374	1	0.217	0.225	2.822	2.807	1111.0
2805.4175	201.99005	3	1	400.0	201.99005	1	2	1	245.87947	105.25374	1	0.217	0.224	2.534	2.807	1111.0
2805.4175	201.99005	3	1	400.0	201.99005	1	2	1	245.87947	105.25374	1	0.217	0.224	2.841	2.807	1111.0
2805.4175	201.99005	3	1	400.0	201.99005	1	2	1	245.87947	105.25374	1	0.217	0.224	2.784	2.807	1111.0
2805.4175	201.99005	3	1	400.0	201.99005	1	2	1	245.87947	105.25374	1	0.217	0.224	2.81	2.807	1111.0
2805.4175	201.99005	3	1	400.0	201.99005	1	2	1	245.87947	105.25374	1	0.217	0.224	2.799	2.807	1111.0
2805.4175	201.99005	3	1	400.0	201.99005	1	2	1	245.87947	105.25374	1	0.217	0.224	2.77	2.807	1111.0
2805.4175	201.99005	3	1	400.0	201.99005	1	2	1	245.87947	105.25374	1	0.217	0.224	2.817	2.807	1111.0
2805.4175	201.99005	3	1	400.0	201.99005	1	2	1	245.87947	105.25374	1	0.217	0.224	2.809	2.807	1111.0
2805.4175	201.99005	3	1	400.0	201.99005	1	2	1	245.87947	105.25374	1	0.217	0.224	2.756	2.807	1111.0
2805.4175	201.99005	3	1	400.0	201.99005	1	2	1	245.87947	105.25374	1	0.217	0.224	2.821	2.807	1111.0
2805.4175	201.99005	3	1	400.0	201.99005	1	2	1	245.87947	105.25374	1	0.217	0.224	2.802	2.807	1111.0
2805.4175	201.99005	3	1	400.0	201.99005	1	2	1	245.87947	105.25374	1	0.217	0.224	2.808	2.807	1111.0
2805.4175	201.99005	3	1	400.0	201.99005	1	2	1	245.87947	105.25374	1	0.217	0.224	2.82	2.807	1111.0
2805.4175	201.99005	3	1	400.0	201.99005	1	2	1	245.87947	105.25374	1	0.217	0.224	2.767	2.807	1111.0
2805.4175	201.99005	3	1	400.0	201.99005	1	2	1	245.87947	105.25374	1	0.217	0.224	2.782	2.807	1111.0
2805.4175	201.99005	3	1	400.0	201.99005	1	2	1	245.87947	105.25374	1	0.217	0.224	2.804	2.807	1111.0
2805.4175	201.99005	3	1	400.0	201.99005	1	2	1	245.87947	105.25374	1	0.217	0.224	2.855	2.807	1111.0
2805.4175	201.99005	3	1	400.0	201.99005	1	2	1	245.87947	105.25374	1	0.217	0.224	2.791	2.807	1111.0
2805.4175	201.99005	3	1	400.0	201.99005	1	2	1	245.87947	105.25374	1	0.217	0.224	2.826	2.807	1111.0
2805.4175	201.99005	3	1	400.0	201.99005	1	2	1	245.87947	105.25374	1	0.217	0.223	2.641	2.807	1111.0
2805.4175	201.99005	3	1	400.0	201.99005	1	2	1	245.87947	105.25374	1	0.217	0.223	2.818	2.807	1111.0
2805.4175	201.99005	3	1	400.0	201.99005	1	2	1	245.87947	105.25374	1	0.217	0.223	2.825	2.807	1111.0
2805.4175	201.99005	3	1	400.0	201.99005	1	2	1	245.87947	105.25374	1	0.217	0.223	2.829	2.807	1111.0
2805.4175	201.99005	3	1	400.0	201.99005	1	2	1	245.87947	105.25374	1	0.217	0.223	2.762	2.807	1111.0
2805.4175	201.99005	3	1	400.0	201.99005	1	2	1	245.87947	105.25374	1	0.217	0.223	2.827	2.807	1111.0
2805.4175	201.99005	3	1	400.0	201.99005	1	2	1	245.87947	105.25374	1	0.217	0.223	2.815	2.807	1111.0
2805.4175	201.99005	3	1	400.0	201.99005	1	2	1	245.87947	105.25374	1	0.217	0.223	2.77	2.807	1111.0
2805.4175	201.99005	3	1	400.0	201.99005	1	2	1	245.87947	105.25374	1	0.217	0.223	2.809	2.807	1111.0
2805.4175	201.99005	3	1	400.0	201.99005	1	2	1	245.87947	105.25374	1	0.217	0.223	2.81	2.807	1111.0
2805.4175	201.99005	3	1	400.0	201.99005	1	2	1	245.87947	105.25374	1	0.217	0.223	2.863	2.807	1111.0
2805.4175	201.99005	3	1	400.0	201.99005	1	2	1	245.87947	105.25374	1	0.217	0.223	2.823	2.807	1111.0
2805.4175	201.99005	3	1	400.0	201.99005	1	2	1	245.87947	105.25374	1	0.217	0.223	2.817	2.807	1111.0
2805.4175	201.99005	3	1	400.0	201.99005	1	2	1	245.87947	105.25374	1	0.217	0.223	2.799	2.807	1111.0
2805.4175	201.99005	3	1	400.0	201.99005	1	2	1	245.87947	105.25374	1	0.217	0.223	2.826	2.807	1111.0
2805.4175	201.99005	3	1	400.0	201.99005	1	2	1	245.87947	105.25374	1	0.217	0.223	2.825	2.807	1111.0
2805.4175	201.99005	3	1	400.0	201.99005	1	2	1	245.87947	105.25374	1	0.217	0.223	2.836	2.807	1111.0
2805.4175	201.99005	3	1	400.0	201.99005	1	2	1	245.87947	105.25374	1	0.217	0.223	2.753	2.807	1111.0
2805.4175	201.99005	3	1	400.0	201.99005	1	2	1	245.87947	105.25374	1	0.217	0.223	2.791	2.807	1111.0
2805.4175	201.99005	3	1	400.0	201.99005	1	2	1	245.87947	105.25374	1	0.217	0.223	2.779	2.807	1111.0
2805.4175	201.99005	3	1	400.0	201.99005	1	2	1	245.87947	105.25374	1	0.217	0.223	2.79	2.807	1111.0
0.0	0.0	3	1	400.0	201.99005	1	2	1	245.87947	105.25374	0	0.217	0.223	2.823	2.807	1111.0
0.0	0.0	3	1	400.0	201.99005	1	2	1	245.87947	105.25374	0	0.217	0.223	2.725	2.807	1111.0
0.0	0.0	3	1	400.0	201.99005	1	2	1	245.87947	105.25374	0	0.217	0.223	2.817	2.807	1111.0
0.0	0.0	3	1	400.0	201.99005	1	2	1	245.87947	105.25374	0	0.217	0.221	2.617	2.609	1111.0
0.0	0.0	3	1	400.0	201.99005	1	2	1	245.87947	105.25374	0	0.217	0.22	2.581	2.609	1111.0
0.0	0.0	3	1	400.0	201.99005	1	2	1	245.87947	105.25374	0	0.217	0.218	2.386	2.425	1111.0
0.0	0.0	3	1	400.0	201.99005	1	2	1	245.87947	105.25374	0	0.217	0.214	2.141	2.093	1111.0
0.0	0.0	3	1	400.0	201.99005	1	2	1	245.87947	105.25374	0	0.217	0.21	2.037	2.093	1111.0
0.0	0.0	3	1	400.0	201.99005	1	2	1	245.87947	105.25374	0	0.216	0.204	1.784	1.808	1111.0
0.0	0.0	3	1	400.0	201.99005	1	2	1	245.87947	105.25374	0	0.216	0.198	1.765	1.68	1111.0
0.0	0.0	3	1	400.0	201.99005	1	2	1	245.87947	105.25374	0	0.216	0.192	1.665	1.68	1111.0
0.0	0.0	3	1	400.0	201.99005	1	2	1	245.87947	105.25374	0	0.216	0.184	1.438	1.45	1111.0
0.0	0.0	3	1	400.0	201.99005	1	2	1	245.87947	105.25374	0	0.216	0.177	1.442	1.45	1111.0
0.0	0.0	3	1	400.0	201.99005	1	2	1	245.87947	105.25374	0	0.216	0.171	1.369	1.348	1111.0
0.0	0.0	3	1	400.0	201.99005	1	2	1	245.87947	105.25374	0	0.216	0.163	1.171	1.164	1111.0
0.0	0.0	3	1	400.0	201.99005	1	2	1	245.87947	105.25374	0	0.216	0.156	1.161	1.164	1111.0
0.0	0.0	3	1	400.0	201.99005	1	2	1	245.87947	105.25374	0	0.216	0.15	1.043	1.006	1111.0
0.0	0.0	3	1	400.0	201.99005	1	2	1	245.87947	105.25374	0	0.216	0.144	1.053	1.006	1111.0
0.0	0.0	3	1	400.0	201.99005	1	2	1	245.87947	105.25374	0	0.216	0.137	0.913	0.934	1111.0
0.0	0.0	3	1	400.0	201.99005	1	2	1	245.87947	105.25374	0	0.216	0.131	0.84	0.806	1111.0
0.0	0.0	3	1	400.0	201.99005	1	2	1	245.87947	105.25374	0	0.216	0.125	0.812	0.806	1111.0
0.0	0.0	3	1	400.0	201.99005	1	2	1	245.87947	105.25374	0	0.215	0.117	0.727	0.75	1111.0
0.0	0.0	3	1	400.0	201.99005	1	2	1	245.87947	105.25374	0	0.215	0.111	0.675	0.647	1111.0
0.0	0.0	3	1	400.0	201.99005	1	2	1	245.87947	105.25374	0	0.215	0.105	0.643	0.647	1111.0
0.0	0.0	3	1	400.0	201.99005	1	2	1	245.87947	105.25374	0	0.215	0.099	0.601	0.601	1111.0
0.0	0.0	3	1	400.0	201.99005	1	2	1	245.87947	105.25374	0	0.215	0.095	0.589	0.519	1111.0
0.0	0.0	3	1	400.0	201.99005	1	2	1	245.87947	105.25374	0	0.215	0.091	0.538	0.519	1111.0
0.0	0.0	3	1	400.0	201.99005	1	2	1	245.87947	105.25374	0	0.214	0.085	0.441	0.448	1111.0
0.0	0.0	3	1	400.0	201.99005	1	2	1	245.87947	105.25374	0	0.214	0.079	0.446	0.448	1111.0
0.0	0.0	3	1	400.0	201.99005	1	2	1	245.87947	105.25374	0	0.214	0.075	0.478	0.416	1111.0
0.0	0.0	3	1	400.0	201.99005	1	2	1	245.87947	105.25374	0	0.214	0.071	0.388	0.386	1111.0
0.0	0.0	3	1	400.0	201.99005	1	2	1	245.87947	105.25374	0	0.213	0.067	0.376	0.386	1111.0
0.0	0.0	3	1	400.0	201.99005	1	2	1	245.87947	105.25374	0	0.213	0.063	0.361	0.334	1111.0
0.0	0.0	3	1	400.0	201.99005	1	2	1	245.87947	105.25374	0	0.212	0.059	0.319	0.334	1111.0
0.0	0.0	3	1	400.0	201.99005	1	2	1	245.87947	105.25374	0	0.212	0.057	0.331	0.288	1111.0
0.0	0.0	3	1	400.0	201.99005	1	2	1	245.87947	105.25374	0	0.211	0.055	0.359	0.288	1111.0
0.0	0.0	3	1	400.0	201.99005	1	2	1	245.87947	105.25374	0	0.211	0.053	0.287	0.267	1111.0
0.0	0.0	3	1	400.0	201.99005	1	2	1	245.87947	105.25374	0	0.21	0.05	0.27	0.248	1111.0
0.0	0.0	3	1	400.0	201.99005	1	2	1	245.87947	105.25374	0	0.21	0.046	0.209	0.214	1111.0
0.0	0.0	3	1	400.0	201.99005	1	2	1	245.87947	105.25374	0	0.209	0.042	0.246	0.214	1111.0
0.0	0.0	3	1	400.0	201.99005	1	2	1	245.87947	105.25374	0	0.208	0.039	0.212	0.199	1111.0
0.0	0.0	3	1	400.0	201.99005	1	2	1	245.87947	105.25374	0	0.208	0.037	0.184	0.172	1111.0
0.0	0.0	3	1	400.0	201.99005	1	2	1	245.87947	105.25374	0	0.207	0.035	0.19	0.172	1111.0
0.0	0.0	3	1	400.0	201.99005	1	2	1	245.87947	105.25374	0	0.206	0.033	0.138	0.148	1111.0
0.0	0.0	3	1	400.0	201.99005	1	2	1	245.87947	105.25374	0	0.206	0.031	0.147	0.148	1111.0
0.0	0.0	3	1	400.0	201.99005	1	2	1	245.87947	105.25374	0	0.205	0.029	0.138	0.138	1111.0
0.0	0.0	3	1	400.0	201.99005	1	2	1	245.87947	105.25374	0	0.205	0.027	0.103	0.119	1111.0
0.0	0.0	3	1	400.0	201.99005	1	2	1	245.87947	105.25374	0	0.204	0.025	0.202	0.119	1111.0
0.0	0.0	3	1	400.0	201.99005	1	2	1	245.87947	105.25374	0	0.204	0.023	0.143	0.11	1111.0
0.0	0.0	3	1	400.0	201.99005	1	2	1	245.87947	105.25374	0	0.203	0.021	0.113	0.095	1111.0
0.0	0.0	3	1	400.0	201.99005	1	2	1	245.87947	105.25374	0	0.203	0.02	0.09	0.095	1111.0
0.0	0.0	3	1	400.0	201.99005	1	2	1	245.87947	105.25374	0	0.202	0.02	0.076	0.088	1111.0
0.0	0.0	3	1	400.0	201.99005	1	2	1	245.87947	105.25374	0	0.202	0.02	0.131	0.088	1111.0
0.0	0.0	3	1	400.0	201.99005	1	2	1	245.87947	105.25374	0	0.201	0.02	0.089	0.076	1111.0
0.0	0.0	3	1	400.0	201.99005	1	2	1	245.87947	105.25374	0	0.201	0.02	0.076	0.07	1111.0
0.0	0.0	3	1	400.0	201.99005	1	2	1	245.87947	105.25374	0	0.2	0.02	0.088	0.07	1111.0
0.0	0.0	3	1	400.0	201.99005	1	2	1	245.87947	105.25374	0	0.2	0.02	0.027	0.061	1111.0
0.0	0.0	3	1	400.0	201.99005	1	2	1	245.87947	105.25374	0	0.2	0.02	0.116	0.061	1111.0
0.0	0.0	3	1	400.0	201.99005	1	2	1	245.87947	105.25374	0	0.2	0.019	0.092	0.056	1111.0
0.0	0.0	3	1	400.0	201.99005	1	2	1	245.87947	105.25374	0	0.2	0.019	0.059	0.048	1111.0
0.0	0.0	3	1	400.0	201.99005	1	2	1	245.87947	105.25374	0	0.199	0.019	0.097	0.048	1111.0
0.0	0.0	3	1	400.0	201.99005	1	2	1	245.87947	105.25374	0	0.199	0.019	0.067	0.041	1111.0
0.0	0.0	3	1	400.0	201.99005	1	2	1	245.87947	105.25374	0	0.199	0.019	0.011	0.038	1111.0
0.0	0.0	3	1	400.0	201.99005	1	2	1	245.87947	105.25374	0	0.199	0.019	0.064	0.038	1111.0
0.0	0.0	3	1	400.0	201.99005	1	2	1	245.87947	105.25374	0	0.199	0.019	0.01	0.033	1111.0
0.0	0.0	3	1	400.0	201.99005	1	2	1	245.87947	105.25374	0	0.199	0.019	0.033	0.033	1111.0
0.0	0.0	3	1	400.0	201.99005	1	2	1	245.87947	105.25374	0	0.199	0.019	0.041	0.031	1111.0
0.0	0.0	3	1	400.0	201.99005	1	2	1	245.87947	105.25374	0	0.199	0.019	0.2	0.026	1111.0
0.0	0.0	3	1	400.0	201.99005	1	2	1	245.87947	105.25374	0	0.199	0.019	0.025	0.026	1111.0
0.0	0.0	3	1	400.0	201.99005	1	2	1	245.87947	105.25374	0	0.199	0.019	0.019	0.024	1111.0
0.0	0.0	3	1	400.0	201.99005	1	2	1	245.87947	105.25374	0	0.199	0.018	0.021	0.021	1111.0
0.0	0.0	3	1	400.0	201.99005	1	2	1	245.87947	105.25374	0	0.199	0.017	-0.027	0.021	1111.0
0.0	0.0	3	1	400.0	201.99005	1	2	1	245.87947	105.25374	0	0.199	0.017	0.002	0.018	1111.0
0.0	0.0	3	1	400.0	201.99005	1	2	1	245.87947	105.25374	0	0.199	0.017	0.03	0.018	1111.0
0.0	0.0	3	1	400.0	201.99005	1	2	1	245.87947	105.25374	0	0.199	0.017	0.013	0.016	1111.0
0.0	0.0	3	1	400.0	201.99005	1	2	1	245.87947	105.25374	0	0.199	0.017	0.013	0.014	1111.0
0.0	0.0	3	1	400.0	201.99005	1	2	1	245.87947	105.25374	0	0.199	0.017	0.118	0.014	1111.0
0.0	0.0	3	1	400.0	201.99005	1	2	1	245.87947	105.25374	0	0.199	0.016	0.033	0.013	1111.0
0.0	0.0	3	1	400.0	201.99005	1	2	1	245.87947	105.25374	0	0.198	0.015	0.068	0.011	1111.0
0.0	0.0	3	1	400.0	201.99005	1	2	1	245.87947	105.25374	0	0.198	0.015	0.111	0.011	1111.0
0.0	0.0	3	1	400.0	201.99005	1	2	1	245.87947	105.25374	0	0.198	0.014	-0.013	0.01	1111.0
0.0	0.0	3	1	400.0	201.99005	1	2	1	245.87947	105.25374	0	0.198	0.014	0.082	0.01	1111.0
0.0	0.0	3	1	400.0	201.99005	1	2	1	245.87947	105.25374	0	0.198	0.014	0.066	0.008	1111.0
0.0	0.0	3	1	400.0	201.99005	1	2	1	245.87947	105.25374	0	0.198	0.013	-0.025	0.007	1111.0
0.0	0.0	3	1	400.0	201.99005	1	2	1	245.87947	105.25374	0	0.198	0.011	-0.082	0.007	1111.0
0.0	0.0	3	1	400.0	201.99005	1	2	1	245.87947	105.25374	0	0.197	0.01	-0.044	0.006	1111.0
0.0	0.0	3	1	400.0	201.99005	1	2	1	245.87947	105.25374	0	0.197	0.009	-0.035	0.005	1111.0
0.0	0.0	3	1	400.0	201.99005	1	2	1	245.87947	105.25374	0	0.197	0.009	0.144	0.005	1111.0
0.0	0.0	3	1	400.0	201.99005	1	2	1	245.87947	105.25374	0	0.197	0.009	0.042	0.005	1111.0
0.0	0.0	3	1	400.0	201.99005	1	2	1	245.87947	105.25374	0	0.197	0.008	-0.025	0.005	1111.0
0.0	0.0	3	1	400.0	201.99005	1	2	1	245.87947	105.25374	0	0.197	0.007	-0.017	0.004	1111.0
0.0	0.0	3	1	400.0	201.99005	1	2	1	245.87947	105.25374	0	0.196	0.007	0.009	0.004	1111.0
0.0	0.0	3	1	400.0	201.99005	1	2	1	245.87947	105.25374	0	0.196	0.007	0.028	0.004	1111.0
0.0	0.0	3	1	400.0	201.99005	1	2	1	245.87947	105.25374	0	0.196	0.006	0.005	0.003	1111.0
0.0	0.0	3	1	400.0	201.99005	1	2	1	245.87947	105.25374	0	0.196	0.005	-0.1	0.003	111.0
0.0	0.0	3	1	400.0	201.99005	1	2	1	245.87947	105.25374	0	0.196	0.003	-0.016	0.003	111.0
0.0	0.0	3	1	400.0	201.99005	1	2	1	245.87947	105.25374	0	0.196	0.003	0.009	0.002	111.0
0.0	0.0	3	1	400.0	201.99005	1	2	1	245.87947	105.25374	0	0.196	0.003	-0.01	0.002	111.0
0.0	0.0	3	1	400.0	201.99005	1	2	1	245.87947	105.25374	0	0.196	0.003	-0.003	0.002	111.0
0.0	0.0	3	1	400.0	201.99005	1	2	1	245.87947	105.25374	0	0.196	0.002	-0.003	0.001	111.0
0.0	0.0	3	1	400.0	201.99005	1	2	1	245.87947	105.25374	0	0.196	0.001	-0.016	0.001	111.0
0.0	0.0	3	1	400.0	201.99005	1	2	1	245.87947	105.25374	0	0.196	0.0	0.164	0.001	111.0
0.0	0.0	3	1	400.0	201.99005	1	2	1	245.87947	105.25374	0	0.196	0.0	0.016	0.001	111.0
0.0	0.0	3	1	400.0	201.99005	1	2	1	245.87947	105.25374	0	0.196	-0.001	-0.024	0.001	111.0
0.0	0.0	3	1	400.0	201.99005	1	2	1	245.87947	105.25374	0	0.196	0.0	0.015	0.0	87.0
0.0	0.0	3	1	400.0	201.99005	1	2	1	245.87947	105.25374	0	0.196	0.0	0.135	0.0	111.0
0.0	0.0	3	1	400.0	201.99005	1	2	1	245.87947	105.25374	0	0.197	0.0	0.014	0.0	1135.0
0.0	0.0	3	1	400.0	201.99005	1	2	1	245.87947	105.25374	0	0.197	0.0	0.019	0.0	111.0
0.0	0.0	3	1	400.0	201.99005	1	2	1	245.87947	105.25374	0	0.197	-0.001	-0.136	0.0	111.0
0.0	0.0	3	1	400.0	201.99005	1	2	1	245.87947	105.25374	0	0.197	-0.001	-0.101	0.0	111.0
0.0	0.0	3	1	400.0	201.99005	1	2	1	245.87947	105.25374	0	0.197	0.0	0.053	0.0	111.0
0.0	0.0	3	1	400.0	201.99005	1	2	1	245.87947	105.25374	0	0.197	0.0	0.019	0.0	111.0
0.0	0.0	3	1	400.0	201.99005	1	2	1	245.87947	105.25374	0	0.197	0.0	-0.006	0.0	1135.0
0.0	0.0	3	1	400.0	201.99005	1	2	1	245.87947	105.25374	0	0.197	0.0	-0.004	0.0	111.0
0.0	0.0	3	1	400.0	201.99005	1	2	1	245.87947	105.25374	0	0.197	-0.001	-0.11	0.0	111.0
0.0	0.0	3	1	400.0	201.99005	1	2	1	245.87947	105.25374	0	0.197	0.0	-0.003	0.0	111.0
0.0	0.0	3	1	400.0	201.99005	1	2	1	245.87947	105.25374	0	0.197	0.0	0.039	0.0	1135.0
0.0	0.0	3	1	400.0	201.99005	1	2	1	245.87947	105.25374	0	0.197	0.0	0.093	0.0	87.0
0.0	0.0	3	1	400.0	201.99005	1	2	1	245.87947	105.25374	0	0.197	0.0	-0.011	0.0	1135.0
0.0	0.0	3	1	400.0	201.99005	1	2	1	245.87947	105.25374	0	0.196	0.0	0.017	0.0	111.0
0.0	0.0	3	1	400.0	201.99005	1	2	1	245.87947	105.25374	0	0.196	0.0	0.016	0.0	111.0
0.0	0.0	3	1	400.0	201.99005	1	2	1	245.87947	105.25374	0	0.196	0.0	-0.009	0.0	111.0
0.0	0.0	3	1	400.0	201.99005	1	2	1	245.87947	105.25374	0	0.196	0.0	0.009	0.0	111.0
0.0	0.0	3	1	400.0	201.99005	1	2	1	245.87947	105.25374	0	0.196	-0.001	-0.017	0.0	111.0
0.0	0.0	3	1	400.0	201.99005	1	2	1	245.87947	105.25374	0	0.196	0.0	0.009	0.0	111.0
0.0	0.0	3	1	400.0	201.99005	1	2	1	245.87947	105.25374	0	0.196	0.0	0.022	0.0	111.0
0.0	0.0	3	1	400.0	201.99005	1	2	1	245.87947	105.25374	0	0.196	0.0	0.003	0.0	111.0
0.0	0.0	3	1	400.0	201.99005	1	2	1	245.87947	105.25374	0	0.196	0.0	0.122	0.0	87.0
0.0	0.0	3	1	400.0	201.99005	1	2	1	245.87947	105.25374	0	0.196	0.0	0.009	0.0	111.0
0.0	0.0	3	1	400.0	201.99005	1	2	1	245.87947	105.25374	0	0.196	0.0	0.142	0.0	1135.0
0.0	0.0	3	1	400.0	201.99005	1	2	1	245.87947	105.25374	0	0.196	-0.001	-0.063	0.0	111.0
0.0	0.0	3	1	400.0	201.99005	1	2	1	245.87947	105.25374	0	0.196	0.0	0.028	0.0	87.0
0.0	0.0	3	1	400.0	201.99005	1	2	1	245.87947	105.25374	0	0.196	0.0	0.004	0.0	1135.0
0.0	0.0	3	1	400.0	201.99005	1	2	1	245.87947	105.25374	0	0.196	0.0	0.015	0.0	111.0
0.0	0.0	3	1	400.0	201.99005	1	2	1	245.87947	105.25374	0	0.196	0.0	0.002	0.0	1135.0
0.0	0.0	3	1	400.0	201.99005	1	2	1	245.87947	105.25374	0	0.196	-0.001	-0.038	0.0	111.0
0.0	0.0	3	1	400.0	201.99005	1	2	1	245.87947	105.25374	0	0.196	0.0	0.107	0.0	111.0
0.0	0.0	3	1	400.0	201.99005	1	2	1	245.87947	105.25374	0	0.196	0.0	0.029	0.0	111.0
0.0	0.0	3	1	400.0	201.99005	1	2	1	245.87947	105.25374	0	0.196	0.0	0.008	0.0	111.0
0.0	0.0	3	1	400.0	201.99005	1	2	1	245.87947	105.25374	0	0.196	0.0	-0.012	0.0	111.0
0.0	0.0	3	1	400.0	201.99005	1	2	1	245.87947	105.25374	0	0.197	-0.001	-0.025	0.0	111.0
0.0	0.0	3	1	400.0	201.99005	1	2	1	245.87947	105.25374	0	0.197	-0.001	-0.017	0.0	111.0
0.0	0.0	3	1	400.0	201.99005	1	2	1	245.87947	105.25374	0	0.197	0.0	-0.001	0.0	1135.0
0.0	0.0	3	1	400.0	201.99005	1	2	1	245.87947	105.25374	0	0.197	0.0	0.043	0.0	111.0
0.0	0.0	3	1	400.0	201.99005	1	2	1	245.87947	105.25374	0	0.197	0.0	0.038	0.0	111.0
0.0	0.0	3	1	400.0	201.99005	1	2	1	245.87947	105.25374	0	0.197	0.0	-0.011	0.0	1111.0
0.0	0.0	3	1	400.0	201.99005	1	2	1	245.87947	105.25374	0	0.197	0.0	0.0	0.0	1111.0
0.0	0.0	3	1	400.0	201.99005	1	2	1	245.87947	105.25374	0	0.197	0.0	-0.005	0.0	1135.0
0.0	0.0	3	1	400.0	201.99005	1	2	1	245.87947	105.25374	0	0.197	-0.001	-0.015	0.0	1135.0
0.0	0.0	3	1	400.0	201.99005	1	2	1	245.87947	105.25374	0	0.197	0.0	-0.008	0.0	1135.0
0.0	0.0	3	1	400.0	201.99005	1	2	1	245.87947	105.25374	0	0.197	0.0	0.003	0.0	111.0
0.0	0.0	3	1	400.0	201.99005	1	2	1	245.87947	105.25374	0	0.197	-0.001	-0.022	0.0	1135.0
0.0	0.0	3	1	400.0	201.99005	1	2	1	245.87947	105.25374	0	0.197	0.0	0.008	0.0	87.0
0.0	0.0	3	1	400.0	201.99005	1	2	1	245.87947	105.25374	0	0.197	0.0	0.009	0.0	1111.0
0.0	0.0	3	1	400.0	201.99005	1	2	1	245.87947	105.25374	0	0.197	0.0	0.004	0.0	1135.0
0.0	0.0	3	1	400.0	201.99005	1	2	1	245.87947	105.25374	0	0.197	0.0	-0.009	0.0	1111.0
0.0	0.0	3	1	400.0	201.99005	1	2	1	245.87947	105.25374	0	0.197	0.0	0.032	0.0	1111.0
0.0	0.0	3	1	400.0	201.99005	1	2	1	245.87947	105.25374	0	0.197	0.0	0.028	0.0	1111.0
0.0	0.0	3	1	400.0	201.99005	1	2	1	245.87947	105.25374	0	0.197	-0.001	-0.012	0.0	1111.0
0.0	0.0	3	1	400.0	201.99005	1	2	1	245.87947	105.25374	0	0.197	-0.001	-0.015	0.0	1111.0
0.0	0.0	3	1	400.0	201.99005	1	2	1	245.87947	105.25374	0	0.197	-0.001	-0.03	0.0	1111.0
0.0	0.0	3	1	400.0	201.99005	1	2	1	245.87947	105.25374	0	0.197	-0.001	-0.023	0.0	1111.0
0.0	0.0	3	1	400.0	201.99005	1	2	1	245.87947	105.25374	0	0.198	0.0	-0.003	0.0	1111.0
0.0	0.0	3	1	400.0	201.99005	1	2	1	245.87947	105.25374	0	0.198	-0.001	-0.078	0.0	1111.0
0.0	0.0	3	1	400.0	201.99005	1	2	1	245.87947	105.25374	0	0.198	-0.001	-0.127	0.0	1111.0
0.0	0.0	3	1	400.0	201.99005	1	2	1	245.87947	105.25374	0	0.198	0.0	-0.007	0.0	1111.0
0.0	0.0	3	1	400.0	201.99005	1	2	1	245.87947	105.25374	0	0.199	-0.001	-0.012	0.0	1111.0
0.0	0.0	3	1	400.0	201.99005	1	2	1	245.87947	105.25374	0	0.199	0.0	0.013	0.0	1111.0
0.0	0.0	3	1	400.0	201.99005	1	2	1	245.87947	105.25374	0	0.199	-0.001	-0.023	0.0	1111.0
0.0	0.0	3	1	400.0	201.99005	1	2	1	245.87947	105.25374	0	0.2	-0.001	-0.041	0.0	1111.0
0.0	0.0	3	1	400.0	201.99005	1	2	1	245.87947	105.25374	0	0.2	-0.001	-0.013	0.0	1111.0
0.0	0.0	3	1	400.0	201.99005	1	2	1	245.87947	105.25374	0	0.2	0.0	-0.003	0.0	1111.0
0.0	0.0	3	1	400.0	201.99005	1	2	1	245.87947	105.25374	0	0.2	0.0	0.024	0.0	1111.0
0.0	0.0	3	1	400.0	201.99005	1	2	1	245.87947	105.25374	0	0.2	0.0	0.001	0.0	1111.0
0.0	0.0	3	1	400.0	201.99005	1	2	1	245.87947	105.25374	0	0.201	0.0	0.006	0.0	1135.0
0.0	0.0	3	1	400.0	201.99005	1	2	1	245.87947	105.25374	0	0.201	-0.001	-0.034	0.0	111.0
0.0	0.0	3	1	400.0	201.99005	1	2	1	245.87947	105.25374	0	0.201	-0.001	-0.03	0.0	111.0
0.0	0.0	3	1	400.0	201.99005	1	2	1	245.87947	105.25374	0	0.201	0.0	0.012	0.0	1135.0
0.0	0.0	3	1	400.0	201.99005	1	2	1	245.87947	105.25374	0	0.201	-0.001	-0.014	0.0	111.0
0.0	0.0	3	1	400.0	201.99005	1	2	1	245.87947	105.25374	0	0.201	-0.001	-0.021	0.0	111.0
0.0	0.0	3	1	400.0	201.99005	1	2	1	245.87947	105.25374	0	0.201	-0.001	-0.137	0.0	111.0
0.0	0.0	3	1	400.0	201.99005	1	2	1	245.87947	105.25374	0	0.201	-0.001	-0.035	0.0	111.0
0.0	0.0	3	1	400.0	201.99005	1	2	1	245.87947	105.25374	0	0.201	0.0	0.021	0.0	111.0
0.0	0.0	3	1	400.0	201.99005	1	2	1	245.87947	105.25374	0	0.2	0.0	0.009	0.0	1135.0
0.0	0.0	3	1	400.0	201.99005	1	2	1	245.87947	105.25374	0	0.2	0.0	0.039	0.0	111.0
0.0	0.0	3	1	400.0	201.99005	1	2	1	245.87947	105.25374	0	0.2	0.0	-0.005	0.0	1135.0
0.0	0.0	3	1	400.0	201.99005	1	2	1	245.87947	105.25374	0	0.2	0.0	0.012	0.0	1111.0
0.0	0.0	3	1	400.0	201.99005	1	2	1	245.87947	105.25374	0	0.2	-0.001	-0.013	0.0	1111.0
0.0	0.0	3	1	400.0	201.99005	1	2	1	245.87947	105.25374	0	0.2	0.0	0.0	0.0	1111.0
0.0	0.0	3	1	400.0	201.99005	1	2	1	245.87947	105.25374	0	0.2	0.0	0.021	0.0	1111.0
0.0	0.0	3	1	400.0	201.99005	1	2	1	245.87947	105.25374	0	0.2	0.0	0.004	0.0	1111.0
0.0	0.0	3	1	400.0	201.99005	1	2	1	245.87947	105.25374	0	0.2	0.0	0.009	0.0	1111.0
0.0	0.0	3	1	400.0	201.99005	1	2	1	245.87947	105.25374	0	0.2	0.0	-0.011	0.0	1111.0
0.0	0.0	3	1	400.0	201.99005	1	2	1	245.87947	105.25374	0	0.2	-0.001	-0.05	0.0	1111.0
0.0	0.0	3	1	400.0	201.99005	1	2	1	245.87947	105.25374	0	0.2	0.0	0.012	0.0	1111.0
0.0	0.0	3	1	400.0	201.99005	1	2	1	245.87947	105.25374	0	0.2	0.0	0.028	0.0	1111.0
0.0	0.0	3	1	400.0	201.99005	1	2	1	245.87947	105.25374	0	0.2	0.0	-0.007	0.0	1111.0
0.0	0.0	3	1	400.0	201.99005	1	2	1	245.87947	105.25374	0	0.2	-0.001	0.009	0.0	1111.0
0.0	0.0	3	1	400.0	201.99005	1	2	1	245.87947	105.25374	0	0.201	0.0	0.001	0.0	1111.0
0.0	0.0	3	1	400.0	201.99005	1	2	1	245.87947	105.25374	0	0.201	0.0	0.016	0.0	1111.0
0.0	0.0	3	1	400.0	201.99005	1	2	1	245.87947	105.25374	0	0.201	0.0	0.01	0.0	1111.0
0.0	0.0	3	1	400.0	201.99005	1	2	1	245.87947	105.25374	0	0.201	-0.001	-0.025	0.0	1111.0
0.0	0.0	3	1	400.0	201.99005	1	2	1	245.87947	105.25374	0	0.201	0.0	-0.014	0.0	1111.0
0.0	0.0	3	1	400.0	201.99005	1	2	1	245.87947	105.25374	0	0.201	-0.001	-0.022	0.0	1111.0
0.0	0.0	3	1	400.0	201.99005	1	2	1	245.87947	105.25374	0	0.201	-0.001	-0.015	0.0	1111.0
0.0	0.0	3	1	400.0	201.99005	1	2	1	245.87947	105.25374	0	0.201	0.0	0.018	0.0	1111.0
0.0	0.0	3	1	400.0	201.99005	1	2	1	245.87947	105.25374	0	0.2	-0.001	-0.016	0.0	1111.0
-5555.5557	-400.0	4	1	400.0	102.98507	0	2	1	245.87947	105.25374	1	0.2	0.0	0.007	0.0	1111.0
-5555.5557	-400.0	4	1	400.0	102.98507	0	2	1	245.87947	105.25374	1	0.2	0.0	0.013	0.0	1111.0
-5555.5557	-400.0	4	1	400.0	102.98507	0	2	1	245.87947	105.25374	1	0.2	0.0	0.018	0.0	1111.0
-5555.5557	-400.0	4	1	400.0	102.98507	0	2	1	245.87947	105.25374	1	0.2	-0.003	-0.306	-0.392	1111.0
-5555.5557	-400.0	4	1	400.0	102.98507	0	2	1	245.87947	105.25374	1	0.2	-0.005	-0.487	-0.757	1111.0
-5555.5557	-400.0	4	1	400.0	102.98507	0	2	1	245.87947	105.25374	1	0.199	-0.01	-0.64	-0.757	1111.0
-5555.5557	-400.0	4	1	400.0	102.98507	0	2	1	245.87947	105.25374	1	0.199	-0.02	-1.402	-1.413	1111.0
-5555.5557	-400.0	4	1	400.0	102.98507	0	2	1	245.87947	105.25374	1	0.199	-0.03	-1.383	-1.413	1111.0
-5555.5557	-400.0	4	1	400.0	102.98507	0	2	1	245.87947	105.25374	1	0.199	-0.041	-1.782	-1.706	1111.0
-5555.5557	-400.0	4	1	400.0	102.98507	0	2	1	245.87947	105.25374	1	0.199	-0.053	-1.959	-1.978	111.0
-5555.5557	-400.0	4	1	400.0	102.98507	0	2	1	245.87947	105.25374	1	0.199	-0.065	-1.953	-1.978	111.0
-5555.5557	-400.0	4	1	400.0	102.98507	0	2	1	245.87947	105.25374	1	0.198	-0.079	-2.483	-2.467	111.0
-5555.5557	-400.0	4	1	400.0	102.98507	0	2	1	245.87947	105.25374	1	0.198	-0.092	-2.462	-2.889	111.0
-5555.5557	-400.0	4	1	400.0	102.98507	0	2	1	245.87947	105.25374	1	0.198	-0.106	-2.881	-2.889	111.0
-5555.5557	-400.0	4	1	400.0	102.98507	0	2	1	245.87947	105.25374	1	0.198	-0.12	-3.071	-3.078	111.0
-5555.5557	-400.0	4	1	400.0	102.98507	0	2	1	245.87947	105.25374	1	0.198	-0.133	-3.093	-3.078	111.0
-5555.5557	-400.0	4	1	400.0	102.98507	0	2	1	245.87947	105.25374	1	0.198	-0.148	-3.43	-3.417	111.0
-5555.5557	-400.0	4	1	400.0	102.98507	0	2	1	245.87947	105.25374	1	0.198	-0.162	-3.586	-3.569	111.0
-5555.5557	-400.0	4	1	400.0	102.98507	0	2	1	245.87947	105.25374	1	0.197	-0.174	-3.57	-3.569	111.0
-5555.5557	-400.0	4	1	400.0	102.98507	0	2	1	245.87947	105.25374	1	0.197	-0.187	-3.837	-3.84	111.0
-5555.5557	-400.0	4	1	400.0	102.98507	0	2	1	245.87947	105.25374	1	0.197	-0.2	-3.93	-3.963	111.0
-5555.5557	-400.0	4	1	400.0	102.98507	0	2	1	245.87947	105.25374	1	0.197	-0.213	-3.966	-3.963	111.0
-5555.5557	-400.0	4	1	400.0	102.98507	0	2	1	245.87947	105.25374	1	0.197	-0.227	-4.18	-4.18	111.0
-5555.5557	-400.0	4	1	400.0	102.98507	0	2	1	245.87947	105.25374	1	0.197	-0.238	-4.09	-4.18	111.0
-5555.5557	-400.0	4	1	400.0	102.98507	0	2	1	245.87947	105.25374	1	0.196	-0.25	-4.371	-4.369	111.0
-5555.5557	-400.0	4	1	400.0	102.98507	0	2	1	245.87947	105.25374	1	0.196	-0.262	-4.46	-4.453	111.0
-5555.5557	-400.0	4	1	400.0	102.98507	0	2	1	245.87947	105.25374	1	0.196	-0.272	-4.45	-4.453	111.0
-5555.5557	-400.0	4	1	400.0	102.98507	0	2	1	245.87947	105.25374	1	0.196	-0.283	-4.641	-4.604	111.0
-5555.5557	-400.0	4	1	400.0	102.98507	0	2	1	245.87947	105.25374	1	0.195	-0.293	-4.629	-4.604	111.0
-5555.5557	-400.0	4	1	400.0	102.98507	0	2	1	245.87947	105.25374	1	0.195	-0.303	-4.782	-4.672	111.0
-5555.5557	-400.0	4	1	400.0	102.98507	0	2	1	245.87947	105.25374	1	0.195	-0.311	-4.824	-4.793	111.0
-5555.5557	-400.0	4	1	400.0	102.98507	0	2	1	245.87947	105.25374	1	0.195	-0.32	-4.838	-4.793	111.0
-5555.5557	-400.0	4	1	400.0	102.98507	0	2	1	245.87947	105.25374	1	0.194	-0.329	-4.864	-4.898	111.0
-5555.5557	-400.0	4	1	400.0	102.98507	0	2	1	245.87947	105.25374	1	0.194	-0.338	-5.096	-4.945	111.0
-5555.5557	-400.0	4	1	400.0	102.98507	0	2	1	245.87947	105.25374	1	0.194	-0.345	-4.923	-4.945	111.0
-5555.5557	-400.0	4	1	400.0	102.98507	0	2	1	245.87947	105.25374	1	0.193	-0.351	-4.952	-5.029	111.0
-5555.5557	-400.0	4	1	400.0	102.98507	0	2	1	245.87947	105.25374	1	0.193	-0.357	-5.023	-5.029	111.0
-5555.5557	-400.0	4	1	400.0	102.98507	0	2	1	245.87947	105.25374	1	0.192	-0.364	-5.087	-5.067	111.0
-5555.5557	-400.0	4	1	400.0	102.98507	0	2	1	245.87947	105.25374	1	0.192	-0.37	-5.117	-5.134	111.0
-5555.5557	-400.0	4	1	400.0	102.98507	0	2	1	245.87947	105.25374	1	0.191	-0.376	-5.139	-5.134	111.0
-5555.5557	-400.0	4	1	400.0	102.98507	0	2	1	245.87947	105.25374	1	0.19	-0.382	-5.148	-5.165	111.0
-5555.5557	-400.0	4	1	400.0	102.98507	0	2	1	245.87947	105.25374	1	0.19	-0.386	-5.21	-5.218	111.0
-5555.5557	-400.0	4	1	400.0	102.98507	0	2	1	245.87947	105.25374	1	0.189	-0.39	-5.239	-5.218	111.0
-5555.5557	-400.0	4	1	400.0	102.98507	0	2	1	245.87947	105.25374	1	0.188	-0.394	-5.262	-5.244	111.0
-5555.5557	-400.0	4	1	400.0	102.98507	0	2	1	245.87947	105.25374	1	0.187	-0.398	-5.271	-5.244	111.0
-5555.5557	-400.0	4	1	400.0	102.98507	0	2	1	245.87947	105.25374	1	0.185	-0.403	-5.318	-5.286	111.0
-5555.5557	-400.0	4	1	400.0	102.98507	0	2	1	245.87947	105.25374	1	0.184	-0.405	-5.275	-5.306	111.0
-5555.5557	-400.0	4	1	400.0	102.98507	0	2	1	245.87947	105.25374	1	0.183	-0.407	-5.282	-5.306	11.0
-5555.5557	-400.0	4	1	400.0	102.98507	0	2	1	245.87947	105.25374	1	0.182	-0.411	-5.356	-5.34	11.0
-5555.5557	-400.0	4	1	400.0	102.98507	0	2	1	245.87947	105.25374	1	0.181	-0.414	-5.306	-5.356	11.0
-5555.5557	-400.0	4	1	400.0	102.98507	0	2	1	245.87947	105.25374	1	0.18	-0.418	-5.355	-5.356	11.0
-5555.5557	-400.0	4	1	400.0	102.98507	0	2	1	245.87947	105.25374	1	0.179	-0.422	-5.416	-5.384	11.0
-5555.5557	-400.0	4	1	400.0	102.98507	0	2	1	245.87947	105.25374	1	0.178	-0.424	-5.36	-5.384	11.0
-5555.5557	-400.0	4	1	400.0	102.98507	0	2	1	245.87947	105.25374	1	0.176	-0.426	-5.413	-5.408	11.0
-5555.5557	-400.0	4	1	400.0	102.98507	0	2	1	245.87947	105.25374	1	0.175	-0.428	-5.383	-5.419	11.0
-5555.5557	-400.0	4	1	400.0	102.98507	0	2	1	245.87947	105.25374	1	0.174	-0.43	-5.42	-5.419	11.0
-5555.5557	-400.0	4	1	400.0	102.98507	0	2	1	245.87947	105.25374	1	0.173	-0.432	-5.457	-5.438	11.0
-5555.5557	-400.0	4	1	400.0	102.98507	0	2	1	245.87947	105.25374	1	0.172	-0.434	-5.419	-5.447	11.0
-5555.5557	-400.0	4	1	400.0	102.98507	0	2	1	245.87947	105.25374	1	0.171	-0.436	-5.403	-5.447	11.0
-5555.5557	-400.0	4	1	400.0	102.98507	0	2	1	245.87947	105.25374	1	0.169	-0.438	-5.421	-5.463	11.0
-5555.5557	-400.0	4	1	400.0	102.98507	0	2	1	245.87947	105.25374	1	0.168	-0.44	-5.487	-5.47	11.0
-5555.5557	-400.0	4	1	400.0	102.98507	0	2	1	245.87947	105.25374	1	0.167	-0.441	-5.495	-5.47	11.0
-5555.5557	-400.0	4	1	400.0	102.98507	0	2	1	245.87947	105.25374	1	0.166	-0.441	-5.442	-5.482	11.0
-5555.5557	-400.0	4	1	400.0	102.98507	0	2	1	245.87947	105.25374	1	0.165	-0.441	-5.524	-5.482	11.0
-5555.5557	-400.0	4	1	400.0	102.98507	0	2	1	245.87947	105.25374	1	0.164	-0.441	-5.463	-5.493	11.0
-5555.5557	-400.0	4	1	400.0	102.98507	0	2	1	245.87947	105.25374	1	0.163	-0.442	-5.473	-5.498	11.0
-5555.5557	-400.0	4	1	400.0	102.98507	0	2	1	245.87947	105.25374	1	0.162	-0.442	-5.436	-5.498	11.0
-5555.5557	-400.0	4	1	400.0	102.98507	0	2	1	245.87947	105.25374	1	0.161	-0.442	-5.415	-5.507	11.0
-5555.5557	-400.0	4	1	400.0	102.98507	0	2	1	245.87947	105.25374	1	0.159	-0.442	-5.524	-5.507	11.0
-5555.5557	-400.0	4	1	400.0	102.98507	0	2	1	245.87947	105.25374	1	0.158	-0.443	-5.621	-5.51	11.0
-5555.5557	-400.0	4	1	400.0	102.98507	0	2	1	245.87947	105.25374	1	0.157	-0.445	-5.564	-5.517	11.0
-5555.5557	-400.0	4	1	400.0	102.98507	0	2	1	245.87947	105.25374	1	0.157	-0.445	-5.552	-5.517	11.0
-5555.5557	-400.0	4	1	400.0	102.98507	0	2	1	245.87947	105.25374	1	0.156	-0.445	-5.526	-5.523	11.0
-5555.5557	-400.0	4	1	400.0	102.98507	0	2	1	245.87947	105.25374	1	0.155	-0.445	-5.524	-5.526	11.0
-5555.5557	-400.0	4	1	400.0	102.98507	0	2	1	245.87947	105.25374	1	0.154	-0.446	-5.507	-5.526	11.0
-5555.5557	-400.0	4	1	400.0	102.98507	0	2	1	245.87947	105.25374	1	0.154	-0.446	-5.513	-5.531	11.0
-5555.5557	-400.0	4	1	400.0	102.98507	0	2	1	245.87947	105.25374	1	0.153	-0.446	-5.507	-5.531	11.0
-5555.5557	-400.0	4	1	400.0	102.98507	0	2	1	245.87947	105.25374	1	0.153	-0.446	-5.543	-5.533	11.0
-5555.5557	-400.0	4	1	400.0	102.98507	0	2	1	245.87947	105.25374	1	0.153	-0.446	-5.519	-5.537	11.0
-5555.5557	-400.0	4	1	400.0	102.98507	0	2	1	245.87947	105.25374	1	0.153	-0.446	-5.516	-5.537	11.0
-5555.5557	-400.0	4	1	400.0	102.98507	0	2	1	245.87947	105.25374	1	0.153	-0.446	-5.554	-5.54	11.0
-5555.5557	-400.0	4	1	400.0	102.98507	0	2	1	245.87947	105.25374	1	0.153	-0.446	-5.55	-5.542	11.0
-5555.5557	-400.0	4	1	400.0	102.98507	0	2	1	245.87947	105.25374	1	0.153	-0.446	-5.525	-5.542	11.0
-5555.5557	-400.0	4	1	400.0	102.98507	0	2	1	245.87947	105.25374	1	0.153	-0.447	-5.469	-5.543	11.0
-5555.5557	-400.0	4	1	400.0	102.98507	0	2	1	245.87947	105.25374	1	0.153	-0.447	-5.514	-5.543	11.0
-5555.5557	-400.0	4	1	400.0	102.98507	0	2	1	245.87947	105.25374	1	0.153	-0.449	-5.591	-5.546	11.0
-5555.5557	-400.0	4	1	400.0	102.98507	0	2	1	245.87947	105.25374	1	0.153	-0.45	-5.552	-5.547	11.0
-5555.5557	-400.0	4	1	400.0	102.98507	0	2	1	245.87947	105.25374	1	0.154	-0.45	-5.498	-5.547	11.0
-5555.5557	-400.0	4	1	400.0	102.98507	0	2	1	245.87947	105.25374	1	0.154	-0.45	-5.541	-5.549	11.0
-5555.5557	-400.0	4	1	400.0	102.98507	0	2	1	245.87947	105.25374	1	0.155	-0.45	-5.545	-5.55	11.0
-5555.5557	-400.0	4	1	400.0	102.98507	0	2	1	245.87947	105.25374	1	0.155	-0.452	-5.572	-5.55	11.0
-5555.5557	-400.0	4	1	400.0	102.98507	0	2	1	245.87947	105.25374	1	0.156	-0.454	-5.583	-5.551	11.0
-5555.5557	-400.0	4	1	400.0	102.98507	0	2	1	245.87947	105.25374	1	0.156	-0.455	-5.652	-5.551	11.0
-5555.5557	-400.0	4	1	400.0	102.98507	0	2	1	245.87947	105.25374	1	0.156	-0.457	-5.585	-5.552	11.0
-5555.5557	-400.0	4	1	400.0	102.98507	0	2	1	245.87947	105.25374	1	0.157	-0.458	-5.517	-5.553	11.0
-5555.5557	-400.0	4	1	400.0	102.98507	0	2	1	245.87947	105.25374	1	0.157	-0.458	-5.417	-5.553	11.0
-5555.5557	-400.0	4	1	400.0	102.98507	0	2	1	245.87947	105.25374	1	0.157	-0.458	-5.529	-5.554	11.0
-5555.5557	-400.0	4	1	400.0	102.98507	0	2	1	245.87947	105.25374	1	0.158	-0.459	-5.613	-5.555	11.0
-5555.5557	-400.0	4	1	400.0	102.98507	0	2	1	245.87947	105.25374	1	0.158	-0.46	-5.577	-5.555	11.0
-5555.5557	-400.0	4	1	400.0	102.98507	0	2	1	245.87947	105.25374	1	0.158	-0.461	-5.575	-5.556	11.0
-5555.5557	-400.0	4	1	400.0	102.98507	0	2	1	245.87947	105.25374	1	0.158	-0.46	-5.433	-5.556	11.0
-5555.5557	-400.0	4	1	400.0	102.98507	0	2	1	245.87947	105.25374	1	0.158	-0.461	-5.582	-5.556	11.0
-5555.5557	-400.0	4	1	400.0	102.98507	0	2	1	245.87947	105.25374	1	0.158	-0.461	-5.625	-5.557	11.0
-5555.5557	-400.0	4	1	400.0	102.98507	0	2	1	245.87947	105.25374	1	0.158	-0.461	-5.599	-5.557	11.0
-5555.5557	-400.0	4	1	400.0	102.98507	0	2	1	245.87947	105.25374	1	0.158	-0.46	-5.536	-5.557	11.0
-5555.5557	-400.0	4	1	400.0	102.98507	0	2	1	245.87947	105.25374	1	0.158	-0.46	-5.529	-5.559	11.0
-5555.5557	-400.0	4	1	400.0	102.98507	0	2	1	245.87947	105.25374	1	0.158	-0.461	-5.595	-5.559	11.0
-5555.5557	-400.0	4	1	400.0	102.98507	0	2	1	245.87947	105.25374	1	0.158	-0.461	-5.581	-5.559	11.0
-5555.5557	-400.0	4	1	400.0	102.98507	0	2	1	245.87947	105.25374	1	0.158	-0.46	-5.556	-5.559	11.0
-5555.5557	-400.0	4	1	400.0	102.98507	0	2	1	245.87947	105.25374	1	0.158	-0.461	-5.562	-5.559	11.0
-5555.5557	-400.0	4	1	400.0	102.98507	0	2	1	245.87947	105.25374	1	0.158	-0.461	-5.605	-5.56	11.0
-5555.5557	-400.0	4	1	400.0	102.98507	0	2	1	245.87947	105.25374	1	0.158	-0.461	-5.58	-5.56	11.0
-5555.5557	-400.0	4	1	400.0	102.98507	0	2	1	245.87947	105.25374	1	0.158	-0.461	-5.563	-5.56	11.0
-5555.5557	-400.0	4	1	400.0	102.98507	0	2	1	245.87947	105.25374	1	0.158	-0.46	-5.555	-5.56	11.0
-5555.5557	-400.0	4	1	400.0	102.98507	0	2	1	245.87947	105.25374	1	0.158	-0.461	-5.563	-5.56	11.0
-5555.5557	-400.0	4	1	400.0	102.98507	0	2	1	245.87947	105.25374	1	0.158	-0.46	-5.549	-5.56	11.0
-5555.5557	-400.0	4	1	400.0	102.98507	0	2	1	245.87947	105.25374	1	0.158	-0.461	-5.584	-5.56	11.0
-5555.5557	-400.0	4	1	400.0	102.98507	0	2	1	245.87947	105.25374	1	0.158	-0.461	-5.652	-5.56	11.0
-5555.5557	-400.0	4	1	400.0	102.98507	0	2	1	245.87947	105.25374	1	0.158	-0.46	-5.556	-5.56	11.0
-5555.5557	-400.0	4	1	400.0	102.98507	0	2	1	245.87947	105.25374	1	0.158	-0.46	-5.531	-5.56	11.0
-5555.5557	-400.0	4	1	400.0	102.98507	0	2	1	245.87947	105.25374	1	0.158	-0.461	-5.617	-5.56	11.0
-5555.5557	-400.0	4	1	400.0	102.98507	0	2	1	245.87947	105.25374	1	0.158	-0.46	-5.556	-5.56	11.0
-5555.5557	-400.0	4	1	400.0	102.98507	0	2	1	245.87947	105.25374	1	0.158	-0.46	-5.54	-5.56	11.0
-5555.5557	-400.0	4	1	400.0	102.98507	0	2	1	245.87947	105.25374	1	0.158	-0.461	-5.567	-5.56	11.0
-5555.5557	-400.0	4	1	400.0	102.98507	0	2	1	245.87947	105.25374	1	0.158	-0.46	-5.548	-5.56	11.0
-5555.5557	-400.0	4	1	400.0	102.98507	0	2	1	245.87947	105.25374	1	0.158	-0.461	-5.568	-5.56	11.0
-5555.5557	-400.0	4	1	400.0	102.98507	0	2	1	245.87947	105.25374	1	0.158	-0.46	-5.551	-5.561	11.0
-5555.5557	-400.0	4	1	400.0	102.98507	0	2	1	245.87947	105.25374	1	0.159	-0.46	-5.557	-5.561	11.0
-5555.5557	-400.0	4	1	400.0	102.98507	0	2	1	245.87947	105.25374	1	0.159	-0.461	-5.591	-5.561	11.0
-5555.5557	-400.0	4	1	400.0	102.98507	0	2	1	245.87947	105.25374	1	0.159	-0.461	-5.571	-5.561	11.0
-5555.5557	-400.0	4	1	400.0	102.98507	0	2	1	245.87947	105.25374	1	0.159	-0.461	-5.558	-5.561	11.0
-5555.5557	-400.0	4	1	400.0	102.98507	0	2	1	245.87947	105.25374	1	0.159	-0.46	-5.552	-5.561	11.0
-5555.5557	-400.0	4	1	400.0	102.98507	0	2	1	245.87947	105.25374	1	0.159	-0.461	-5.57	-5.561	11.0
-5555.5557	-400.0	4	1	400.0	102.98507	0	2	1	245.87947	105.25374	1	0.16	-0.461	-5.56	-5.561	11.0
-5555.5557	-400.0	4	1	400.0	102.98507	0	2	1	245.87947	105.25374	1	0.16	-0.461	-5.573	-5.561	11.0
-5555.5557	-400.0	4	1	400.0	102.98507	0	2	1	245.87947	105.25374	1	0.16	-0.461	-5.577	-5.561	11.0
-5555.5557	-400.0	4	1	400.0	102.98507	0	2	1	245.87947	105.25374	1	0.16	-0.461	-5.58	-5.561	11.0
-5555.5557	-400.0	4	1	400.0	102.98507	0	2	1	245.87947	105.25374	1	0.161	-0.461	-5.564	-5.561	11.0
-5555.5557	-400.0	4	1	400.0	102.98507	0	2	1	245.87947	105.25374	1	0.161	-0.46	-5.551	-5.561	11.0
-5555.5557	-400.0	4	1	400.0	102.98507	0	2	1	245.87947	105.25374	1	0.161	-0.461	-5.581	-5.561	11.0
-5555.5557	-400.0	4	1	400.0	102.98507	0	2	1	245.87947	105.25374	1	0.161	-0.461	-5.563	-5.561	11.0
-5555.5557	-400.0	4	1	400.0	102.98507	0	2	1	245.87947	105.25374	1	0.161	-0.461	-5.615	-5.561	11.0
-5555.5557	-400.0	4	1	400.0	102.98507	0	2	1	245.87947	105.25374	1	0.162	-0.461	-5.578	-5.561	11.0
-5555.5557	-400.0	4	1	400.0	102.98507	0	2	1	245.87947	105.25374	1	0.162	-0.461	-5.595	-5.561	11.0
-5555.5557	-400.0	4	1	400.0	102.98507	0	2	1	245.87947	105.25374	1	0.162	-0.461	-5.564	-5.561	11.0
-5555.5557	-400.0	4	1	400.0	102.98507	0	2	1	245.87947	105.25374	1	0.162	-0.46	-5.467	-5.561	11.0
-5555.5557	-400.0	4	1	400.0	102.98507	1	2	1	245.87947	105.25374	1	0.162	-0.461	-5.58	-5.561	11.0
-5555.5557	-400.0	4	1	400.0	102.98507	1	2	1	245.87947	105.25374	1	0.162	-0.46	-5.536	-5.561	11.0
-5555.5557	-400.0	4	1	400.0	102.98507	1	2	1	245.87947	105.25374	1	0.162	-0.461	-5.595	-5.561	11.0
-5555.5557	-400.0	4	1	400.0	102.98507	1	2	1	245.87947	105.25374	1	0.163	-0.46	-5.547	-5.561	11.0
-5555.5557	-400.0	4	1	400.0	102.98507	1	2	1	245.87947	105.25374	1	0.163	-0.46	-5.551	-5.561	11.0
-5555.5557	-400.0	4	1	400.0	102.98507	1	2	1	245.87947	105.25374	1	0.163	-0.461	-5.595	-5.561	11.0
-5555.5557	-400.0	4	1	400.0	102.98507	1	2	1	245.87947	105.25374	1	0.163	-0.461	-5.578	-5.561	11.0
-5555.5557	-400.0	4	1	400.0	102.98507	1	2	1	245.87947	105.25374	1	0.163	-0.46	-5.536	-5.561	11.0
-5555.5557	-400.0	4	1	400.0	102.98507	1	2	1	245.87947	105.25374	1	0.163	-0.461	-5.558	-5.561	11.0
-5555.5557	-400.0	4	1	400.0	102.98507	1	2	1	245.87947	105.25374	1	0.163	-0.46	-5.549	-5.561	11.0
-5555.5557	-400.0	4	1	400.0	102.98507	1	2	1	245.87947	105.25374	1	0.163	-0.461	-5.612	-5.561	111.0
-5555.5557	-400.0	4	1	400.0	102.98507	1	2	1	245.87947	105.25374	1	0.163	-0.461	-5.579	-5.561	11.0
-5555.5557	-400.0	4	1	400.0	102.98507	1	2	1	245.87947	105.25374	1	0.163	-0.46	-5.525	-5.561	11.0
-5555.5557	-400.0	4	1	400.0	102.98507	1	2	1	245.87947	105.25374	1	0.163	-0.46	-5.403	-5.561	11.0
-5555.5557	-400.0	4	1	400.0	102.98507	1	2	1	245.87947	105.25374	1	0.163	-0.46	-5.549	-5.561	11.0
-5555.5557	-400.0	4	1	400.0	102.98507	1	2	1	245.87947	105.25374	1	0.163	-0.461	-5.564	-5.561	11.0
-5555.5557	-400.0	4	1	400.0	102.98507	1	2	1	245.87947	105.25374	1	0.163	-0.461	-5.578	-5.561	11.0
-5555.5557	-400.0	4	1	400.0	102.98507	1	2	1	245.87947	105.25374	1	0.163	-0.461	-5.622	-5.561	11.0
-5555.5557	-400.0	4	1	400.0	102.98507	1	2	1	245.87947	105.25374	1	0.163	-0.461	-5.584	-5.561	111.0
-5555.5557	-400.0	4	1	400.0	102.98507	1	2	1	245.87947	105.25374	1	0.163	-0.46	-5.527	-5.561	111.0
-5555.5557	-400.0	4	1	400.0	102.98507	1	2	1	245.87947	105.25374	1	0.163	-0.46	-5.541	-5.561	11.0
-5555.5557	-400.0	4	1	400.0	102.98507	1	2	1	245.87947	105.25374	1	0.163	-0.461	-5.602	-5.561	11.0
-5555.5557	-400.0	4	1	400.0	102.98507	1	2	1	245.87947	105.25374	1	0.163	-0.461	-5.558	-5.561	11.0
-5555.5557	-400.0	4	1	400.0	102.98507	1	2	1	245.87947	105.25374	1	0.163	-0.461	-5.584	-5.561	111.0
-5555.5557	-400.0	4	1	400.0	102.98507	1	2	1	245.87947	105.25374	1	0.163	-0.461	-5.63	-5.561	111.0
-5555.5557	-400.0	4	1	400.0	102.98507	1	2	1	245.87947	105.25374	1	0.163	-0.46	-5.51	-5.561	111.0
-5555.5557	-400.0	4	1	400.0	102.98507	1	2	1	245.87947	105.25374	1	0.163	-0.46	-5.448	-5.561	111.0
-5555.5557	-400.0	4	1	400.0	102.98507	1	2	1	245.87947	105.25374	1	0.163	-0.46	-5.521	-5.561	1135.0
-5555.5557	-400.0	4	1	400.0	102.98507	1	2	1	245.87947	105.25374	1	0.163	-0.46	-5.545	-5.561	111.0
-5555.5557	-400.0	4	1	400.0	102.98507	1	2	1	245.87947	105.25374	1	0.163	-0.461	-5.569	-5.561	87.0
-5555.5557	-400.0	4	1	400.0	102.98507	1	2	1	245.87947	105.25374	1	0.163	-0.46	-5.431	-5.561	111.0
-5555.5557	-400.0	4	1	400.0	102.98507	1	2	1	245.87947	105.25374	1	0.163	-0.46	-5.55	-5.561	111.0
-5555.5557	-400.0	4	1	400.0	102.98507	1	2	1	245.87947	105.25374	1	0.163	-0.461	-5.574	-5.561	111.0
-5555.5557	-400.0	4	1	400.0	102.98507	1	2	1	245.87947	105.25374	1	0.163	-0.46	-5.542	-5.561	111.0
-5555.5557	-400.0	4	1	400.0	102.98507	1	2	1	245.87947	105.25374	1	0.163	-0.461	-5.568	-5.561	111.0
-5555.5557	-400.0	4	1	400.0	102.98507	1	2	1	245.87947	105.25374	1	0.163	-0.46	-5.557	-5.561	111.0
-5555.5557	-400.0	4	1	400.0	102.98507	1	2	1	245.87947	105.25374	1	0.163	-0.461	-5.586	-5.561	111.0
-5555.5557	-400.0	4	1	400.0	102.98507	1	2	1	245.87947	105.25374	1	0.163	-0.461	-5.581	-5.561	111.0
-5555.5557	-400.0	4	1	400.0	102.98507	1	2	1	245.87947	105.25374	1	0.163	-0.46	-5.545	-5.561	111.0
-5555.5557	-400.0	4	1	400.0	102.98507	1	2	1	245.87947	105.25374	1	0.163	-0.461	-5.559	-5.561	111.0
-5555.5557	-400.0	4	1	400.0	102.98507	1	2	1	245.87947	105.25374	1	0.164	-0.46	-5.543	-5.561	111.0
-5555.5557	-400.0	4	1	400.0	102.98507	1	2	1	245.87947	105.25374	1	0.164	-0.461	-5.643	-5.561	111.0
-5555.5557	-400.0	4	1	400.0	102.98507	1	2	1	245.87947	105.25374	1	0.164	-0.46	-5.547	-5.561	111.0
-5555.5557	-400.0	4	1	400.0	102.98507	1	2	1	245.87947	105.25374	1	0.164	-0.461	-5.609	-5.561	111.0
-5555.5557	-400.0	4	1	400.0	102.98507	1	2	1	245.87947	105.25374	1	0.164	-0.461	-5.59	-5.561	111.0
-5555.5557	-400.0	4	1	400.0	102.98507	1	2	1	245.87947	105.25374	1	0.164	-0.46	-5.505	-5.561	87.0
-5555.5557	-400.0	4	1	400.0	102.98507	1	2	1	245.87947	105.25374	1	0.164	-0.461	-5.599	-5.561	111.0
-5555.5557	-400.0	4	1	400.0	102.98507	1	2	1	245.87947	105.25374	1	0.164	-0.461	-5.583	-5.561	111.0
-5555.5557	-400.0	4	1	400.0	102.98507	1	2	1	245.87947	105.25374	1	0.164	-0.461	-5.575	-5.561	111.0
-5555.5557	-400.0	4	1	400.0	102.98507	1	2	1	245.87947	105.25374	1	0.164	-0.461	-5.569	-5.561	111.0
-5555.5557	-400.0	4	1	400.0	102.98507	1	2	1	245.87947	105.25374	1	0.164	-0.46	-5.536	-5.561	111.0
-5555.5557	-400.0	4	1	400.0	102.98507	1	2	1	245.87947	105.25374	1	0.164	-0.46	-5.549	-5.561	111.0
-5555.5557	-400.0	4	1	400.0	102.98507	1	2	1	245.87947	105.25374	1	0.164	-0.461	-5.563	-5.561	111.0
-5555.5557	-400.0	4	1	400.0	102.98507	1	2	1	245.87947	105.25374	1	0.164	-0.461	-5.602	-5.561	111.0
-5555.5557	-400.0	4	1	400.0	102.98507	1	2	1	245.87947	105.25374	1	0.164	-0.461	-5.614	-5.561	87.0
-5555.5557	-400.0	4	1	400.0	102.98507	1	2	1	245.87947	105.25374	1	0.164	-0.461	-5.605	-5.561	111.0
-5555.5557	-400.0	4	1	400.0	102.98507	1	2	1	245.87947	105.25374	1	0.164	-0.46	-5.555	-5.561	111.0
-5555.5557	-400.0	4	1	400.0	102.98507	1	2	1	245.87947	105.25374	1	0.164	-0.46	-5.551	-5.561	111.0
-5555.5557	-400.0	4	1	400.0	102.98507	1	2	1	245.87947	105.25374	1	0.164	-0.46	-5.533	-5.561	111.0
-5555.5557	-400.0	4	1	400.0	102.98507	1	2	1	245.87947	105.25374	1	0.164	-0.461	-5.578	-5.561	111.0
-5555.5557	-400.0	4	1	400.0	102.98507	1	2	1	245.87947	105.25374	1	0.164	-0.461	-5.561	-5.561	111.0
-5555.5557	-400.0	4	1	400.0	102.98507	1	2	1	245.87947	105.25374	1	0.164	-0.46	-5.537	-5.561	111.0
-5555.5557	-400.0	4	1	400.0	102.98507	1	2	1	245.87947	105.25374	1	0.164	-0.46	-5.55	-5.561	1111.0
-5555.5557	-400.0	4	1	400.0	102.98507	1	2	1	245.87947	105.25374	1	0.164	-0.461	-5.572	-5.561	1111.0
-5555.5557	-400.0	4	1	400.0	102.98507	1	2	1	245.87947	105.25374	1	0.165	-0.46	-5.545	-5.561	87.0
-5555.5557	-400.0	4	1	400.0	102.98507	1	2	1	245.87947	105.25374	1	0.165	-0.461	-5.564	-5.561	1111.0
-5555.5557	-400.0	4	1	400.0	102.98507	1	2	1	245.87947	105.25374	1	0.165	-0.46	-5.556	-5.561	1135.0
-5555.5557	-400.0	4	1	400.0	102.98507	1	2	1	245.87947	105.25374	1	0.165	-0.46	-5.546	-5.561	1135.0
-5555.5557	-400.0	4	1	400.0	102.98507	1	2	1	245.87947	105.25374	1	0.165	-0.461	-5.557	-5.561	111.0
-5555.5557	-400.0	4	1	400.0	102.98507	1	2	1	245.87947	105.25374	1	0.165	-0.461	-5.579	-5.561	1135.0
-5555.5557	-400.0	4	1	400.0	102.98507	1	2	1	245.87947	105.25374	1	0.165	-0.461	-5.578	-5.561	111.0
-5555.5557	-400.0	4	1	400.0	102.98507	1	2	1	245.87947	105.25374	1	0.165	-0.461	-5.562	-5.561	1135.0
-5555.5557	-400.0	4	1	400.0	102.98507	1	2	1	245.87947	105.25374	1	0.165	-0.46	-5.552	-5.561	1135.0
-5555.5557	-400.0	4	1	400.0	102.98507	1	2	1	245.87947	105.25374	1	0.165	-0.46	-5.524	-5.561	111.0
-5555.5557	-400.0	4	1	400.0	102.98507	1	2	1	245.87947	105.25374	1	0.165	-0.46	-5.555	-5.561	1111.0
-5555.5557	-400.0	4	1	400.0	102.98507	1	2	1	245.87947	105.25374	1	0.165	-0.461	-5.593	-5.561	87.0
-5555.5557	-400.0	4	1	400.0	102.98507	1	2	1	245.87947	105.25374	1	0.165	-0.461	-5.587	-5.561	1135.0
-5555.5557	-400.0	4	1	400.0	102.98507	1	2	1	245.87947	105.25374	1	0.165	-0.461	-5.578	-5.561	111.0
-5555.5557	-400.0	4	1	400.0	102.98507	1	2	1	245.87947	105.25374	1	0.165	-0.46	-5.554	-5.561	111.0
-5555.5557	-400.0	4	1	400.0	102.98507	1	2	1	245.87947	105.25374	1	0.165	-0.461	-5.585	-5.561	1111.0
-5555.5557	-400.0	4	1	400.0	102.98507	1	2	1	245.87947	105.25374	1	0.165	-0.461	-5.582	-5.561	1111.0
-5555.5557	-400.0	4	1	400.0	102.98507	1	2	1	245.87947	105.25374	1	0.165	-0.461	-5.56	-5.561	1111.0
-5555.5557	-400.0	4	1	400.0	102.98507	1	2	1	245.87947	105.25374	1	0.165	-0.461	-5.59	-5.561	111.0
-5555.5557	-400.0	4	1	400.0	102.98507	1	2	1	245.87947	105.25374	1	0.165	-0.461	-5.615	-5.561	111.0
-5555.5557	-400.0	4	1	400.0	102.98507	1	2	1	245.87947	105.25374	1	0.165	-0.46	-5.55	-5.561	111.0
-5555.5557	-400.0	4	1	400.0	102.98507	1	2	1	245.87947	105.25374	1	0.165	-0.46	-5.552	-5.561	87.0
-5555.5557	-400.0	4	1	400.0	102.98507	1	2	1	245.87947	105.25374	1	0.165	-0.461	-5.602	-5.561	111.0
-5555.5557	-400.0	4	1	400.0	102.98507	1	2	1	245.87947	105.25374	1	0.165	-0.46	-5.533	-5.561	111.0
-5555.5557	-400.0	4	1	400.0	102.98507	1	2	1	245.87947	105.25374	1	0.165	-0.461	-5.576	-5.561	111.0
-5555.5557	-400.0	4	1	400.0	102.98507	1	2	1	245.87947	105.25374	1	0.165	-0.461	-5.576	-5.561	111.0
0.0	0.0	4	1	400.0	102.98507	1	2	1	245.87947	105.25374	0	0.165	-0.46	-5.539	-5.561	111.0
0.0	0.0	4	1	400.0	102.98507	1	2	1	245.87947	105.25374	0	0.165	-0.46	-5.544	-5.561	111.0
0.0	0.0	4	1	400.0	102.98507	1	2	1	245.87947	105.25374	0	0.165	-0.46	-5.525	-5.168	111.0
0.0	0.0	4	1	400.0	102.98507	1	2	1	245.87947	105.25374	0	0.165	-0.458	-5.152	-5.168	111.0
0.0	0.0	4	1	400.0	102.98507	1	2	1	245.87947	105.25374	0	0.165	-0.452	-4.776	-4.803	111.0
0.0	0.0	4	1	400.0	102.98507	1	2	1	245.87947	105.25374	0	0.166	-0.447	-4.785	-4.803	111.0
0.0	0.0	4	1	400.0	102.98507	1	2	1	245.87947	105.25374	0	0.166	-0.437	-4.19	-4.147	1135.0
0.0	0.0	4	1	400.0	102.98507	1	2	1	245.87947	105.25374	0	0.166	-0.425	-3.853	-3.854	111.0
0.0	0.0	4	1	400.0	102.98507	1	2	1	245.87947	105.25374	0	0.167	-0.416	-3.882	-3.854	111.0
0.0	0.0	4	1	400.0	102.98507	1	2	1	245.87947	105.25374	0	0.167	-0.402	-3.358	-3.328	111.0
0.0	0.0	4	1	400.0	102.98507	1	2	1	245.87947	105.25374	0	0.168	-0.389	-3.186	-3.093	111.0
0.0	0.0	4	1	400.0	102.98507	1	2	1	245.87947	105.25374	0	0.168	-0.376	-3.149	-3.093	111.0
0.0	0.0	4	1	400.0	102.98507	1	2	1	245.87947	105.25374	0	0.169	-0.361	-2.716	-2.671	111.0
0.0	0.0	4	1	400.0	102.98507	1	2	1	245.87947	105.25374	0	0.169	-0.347	-2.688	-2.671	111.0
0.0	0.0	4	1	400.0	102.98507	1	2	1	245.87947	105.25374	0	0.17	-0.332	-2.324	-2.306	111.0
0.0	0.0	4	1	400.0	102.98507	1	2	1	245.87947	105.25374	0	0.17	-0.316	-2.151	-2.143	111.0
0.0	0.0	4	1	400.0	102.98507	1	2	1	245.87947	105.25374	0	0.171	-0.302	-2.134	-2.143	111.0
0.0	0.0	4	1	400.0	102.98507	1	2	1	245.87947	105.25374	0	0.172	-0.287	-1.834	-1.85	111.0
0.0	0.0	4	1	400.0	102.98507	1	2	1	245.87947	105.25374	0	0.172	-0.274	-1.733	-1.72	111.0
0.0	0.0	4	1	400.0	102.98507	1	2	1	245.87947	105.25374	0	0.173	-0.262	-1.738	-1.72	87.0
0.0	0.0	4	1	400.0	102.98507	1	2	1	245.87947	105.25374	0	0.175	-0.249	-1.476	-1.485	1111.0
0.0	0.0	4	1	400.0	102.98507	1	2	1	245.87947	105.25374	0	0.176	-0.236	-1.506	-1.485	1111.0
0.0	0.0	4	1	400.0	102.98507	1	2	1	245.87947	105.25374	0	0.177	-0.224	-1.391	-1.38	1111.0
0.0	0.0	4	1	400.0	102.98507	1	2	1	245.87947	105.25374	0	0.179	-0.212	-1.206	-1.191	1111.0
0.0	0.0	4	1	400.0	102.98507	1	2	1	245.87947	105.25374	0	0.18	-0.2	-1.174	-1.191	1111.0
0.0	0.0	4	1	400.0	102.98507	1	2	1	245.87947	105.25374	0	0.182	-0.19	-1.133	-1.107	87.0
0.0	0.0	4	1	400.0	102.98507	1	2	1	245.87947	105.25374	0	0.183	-0.18	-1.062	-0.956	1111.0
0.0	0.0	4	1	400.0	102.98507	1	2	1	245.87947	105.25374	0	0.185	-0.17	-0.823	-0.956	1111.0
0.0	0.0	4	1	400.0	102.98507	1	2	1	245.87947	105.25374	0	0.187	-0.16	-0.857	-0.888	1111.0
0.0	0.0	4	1	400.0	102.98507	1	2	1	245.87947	105.25374	0	0.189	-0.152	-0.925	-0.888	1111.0
0.0	0.0	4	1	400.0	102.98507	1	2	1	245.87947	105.25374	0	0.19	-0.144	-0.77	-0.767	1111.0
0.0	0.0	4	1	400.0	102.98507	1	2	1	245.87947	105.25374	0	0.192	-0.136	-0.724	-0.712	87.0
0.0	0.0	4	1	400.0	102.98507	1	2	1	245.87947	105.25374	0	0.193	-0.128	-0.725	-0.712	1111.0
0.0	0.0	4	1	400.0	102.98507	1	2	1	245.87947	105.25374	0	0.195	-0.12	-0.632	-0.615	1111.0
0.0	0.0	4	1	400.0	102.98507	1	2	1	245.87947	105.25374	0	0.196	-0.114	-0.601	-0.571	1111.0
0.0	0.0	4	1	400.0	102.98507	1	2	1	245.87947	105.25374	0	0.197	-0.108	-0.617	-0.571	1111.0
0.0	0.0	4	1	400.0	102.98507	1	2	1	245.87947	105.25374	0	0.198	-0.101	-0.469	-0.493	1135.0
0.0	0.0	4	1	400.0	102.98507	1	2	1	245.87947	105.25374	0	0.2	-0.094	-0.477	-0.493	87.0
0.0	0.0	4	1	400.0	102.98507	1	2	1	245.87947	105.25374	0	0.201	-0.088	-0.465	-0.426	1111.0
0.0	0.0	4	1	400.0	102.98507	1	2	1	245.87947	105.25374	0	0.201	-0.082	-0.39	-0.396	1135.0
0.0	0.0	4	1	400.0	102.98507	1	2	1	245.87947	105.25374	0	0.202	-0.077	-0.421	-0.396	1111.0
0.0	0.0	4	1	400.0	102.98507	1	2	1	245.87947	105.25374	0	0.203	-0.073	-0.366	-0.341	1111.0
0.0	0.0	4	1	400.0	102.98507	1	2	1	245.87947	105.25374	0	0.204	-0.068	-0.203	-0.341	1111.0
0.0	0.0	4	1	400.0	102.98507	1	2	1	245.87947	105.25374	0	0.204	-0.064	-0.397	-0.317	1111.0
0.0	0.0	4	1	400.0	102.98507	1	2	1	245.87947	105.25374	0	0.205	-0.06	-0.346	-0.274	1111.0
0.0	0.0	4	1	400.0	102.98507	1	2	1	245.87947	105.25374	0	0.205	-0.058	-0.266	-0.274	1111.0
0.0	0.0	4	1	400.0	102.98507	1	2	1	245.87947	105.25374	0	0.206	-0.054	-0.241	-0.254	1111.0
0.0	0.0	4	1	400.0	102.98507	1	2	1	245.87947	105.25374	0	0.206	-0.051	-0.251	-0.219	1111.0
0.0	0.0	4	1	400.0	102.98507	1	2	1	245.87947	105.25374	0	0.206	-0.048	-0.259	-0.219	1111.0
0.0	0.0	4	1	400.0	102.98507	1	2	1	245.87947	105.25374	0	0.206	-0.044	-0.196	-0.189	1111.0
0.0	0.0	4	1	400.0	102.98507	1	2	1	245.87947	105.25374	0	0.206	-0.041	-0.106	-0.189	1111.0
0.0	0.0	4	1	400.0	102.98507	1	2	1	245.87947	105.25374	0	0.206	-0.038	-0.185	-0.176	1111.0
0.0	0.0	4	1	400.0	102.98507	1	2	1	245.87947	105.25374	0	0.206	-0.036	-0.176	-0.152	1111.0
0.0	0.0	4	1	400.0	102.98507	1	2	1	245.87947	105.25374	0	0.206	-0.034	-0.147	-0.152	1111.0
0.0	0.0	4	1	400.0	102.98507	1	2	1	245.87947	105.25374	0	0.206	-0.032	-0.174	-0.141	1111.0
0.0	0.0	4	1	400.0	102.98507	1	2	1	245.87947	105.25374	0	0.205	-0.03	-0.141	-0.121	1111.0
0.0	0.0	4	1	400.0	102.98507	1	2	1	245.87947	105.25374	0	0.205	-0.028	-0.092	-0.121	1111.0
0.0	0.0	4	1	400.0	102.98507	1	2	1	245.87947	105.25374	0	0.205	-0.026	-0.11	-0.113	1111.0
0.0	0.0	4	1	400.0	102.98507	1	2	1	245.87947	105.25374	0	0.205	-0.024	-0.134	-0.113	1111.0
0.0	0.0	4	1	400.0	102.98507	1	2	1	245.87947	105.25374	0	0.204	-0.022	-0.104	-0.097	1111.0
0.0	0.0	4	1	400.0	102.98507	1	2	1	245.87947	105.25374	0	0.204	-0.02	-0.23	-0.09	1111.0
0.0	0.0	4	1	400.0	102.98507	1	2	1	245.87947	105.25374	0	0.204	-0.02	-0.077	-0.09	1111.0
0.0	0.0	4	1	400.0	102.98507	1	2	1	245.87947	105.25374	0	0.204	-0.02	-0.055	-0.078	1111.0
0.0	0.0	4	1	400.0	102.98507	1	2	1	245.87947	105.25374	0	0.203	-0.02	-0.113	-0.072	1111.0
0.0	0.0	4	1	400.0	102.98507	1	2	1	245.87947	105.25374	0	0.203	-0.02	-0.132	-0.072	1111.0
0.0	0.0	4	1	400.0	102.98507	1	2	1	245.87947	105.25374	0	0.203	-0.02	-0.2	-0.062	1111.0
0.0	0.0	4	1	400.0	102.98507	1	2	1	245.87947	105.25374	0	0.203	-0.02	-0.087	-0.062	1111.0
0.0	0.0	4	1	400.0	102.98507	1	2	1	245.87947	105.25374	0	0.203	-0.02	-0.058	-0.058	1111.0
0.0	0.0	4	1	400.0	102.98507	1	2	1	245.87947	105.25374	0	0.203	-0.02	-0.096	-0.049	1111.0
0.0	0.0	4	1	400.0	102.98507	1	2	1	245.87947	105.25374	0	0.203	-0.02	-0.072	-0.049	1111.0
0.0	0.0	4	1	400.0	102.98507	1	2	1	245.87947	105.25374	0	0.203	-0.02	-0.073	-0.043	1111.0
0.0	0.0	4	1	400.0	102.98507	1	2	1	245.87947	105.25374	0	0.203	-0.02	-0.021	-0.039	1111.0
0.0	0.0	4	1	400.0	102.98507	1	2	1	245.87947	105.25374	0	0.203	-0.02	-0.064	-0.039	1111.0
0.0	0.0	4	1	400.0	102.98507	1	2	1	245.87947	105.25374	0	0.203	-0.02	-0.017	-0.034	1111.0
0.0	0.0	4	1	400.0	102.98507	1	2	1	245.87947	105.25374	0	0.203	-0.02	-0.027	-0.034	1111.0
0.0	0.0	4	1	400.0	102.98507	1	2	1	245.87947	105.25374	0	0.203	-0.02	-0.057	-0.031	1111.0
0.0	0.0	4	1	400.0	102.98507	1	2	1	245.87947	105.25374	0	0.203	-0.02	-0.019	-0.027	1111.0
0.0	0.0	4	1	400.0	102.98507	1	2	1	245.87947	105.25374	0	0.203	-0.019	-0.064	-0.027	1111.0
0.0	0.0	4	1	400.0	102.98507	1	2	1	245.87947	105.25374	0	0.203	-0.018	0.007	-0.025	1111.0
0.0	0.0	4	1	400.0	102.98507	1	2	1	245.87947	105.25374	0	0.203	-0.017	-0.015	-0.021	1111.0
0.0	0.0	4	1	400.0	102.98507	1	2	1	245.87947	105.25374	0	0.203	-0.017	-0.062	-0.021	1111.0
0.0	0.0	4	1	400.0	102.98507	1	2	1	245.87947	105.25374	0	0.203	-0.016	-0.049	-0.02	1111.0
0.0	0.0	4	1	400.0	102.98507	1	2	1	245.87947	105.25374	0	0.203	-0.014	0.039	-0.02	1111.0
0.0	0.0	4	1	400.0	102.98507	1	2	1	245.87947	105.25374	0	0.203	-0.013	-0.016	-0.017	1111.0
0.0	0.0	4	1	400.0	102.98507	1	2	1	245.87947	105.25374	0	0.203	-0.012	-0.045	-0.015	1111.0
0.0	0.0	4	1	400.0	102.98507	1	2	1	245.87947	105.25374	0	0.203	-0.012	-0.034	-0.015	1111.0
0.0	0.0	4	1	400.0	102.98507	1	2	1	245.87947	105.25374	0	0.203	-0.012	-0.043	-0.013	1111.0
0.0	0.0	4	1	400.0	102.98507	1	2	1	245.87947	105.25374	0	0.203	-0.011	0.114	-0.012	1111.0
0.0	0.0	4	1	400.0	102.98507	1	2	1	245.87947	105.25374	0	0.203	-0.01	-0.027	-0.012	1111.0
0.0	0.0	4	1	400.0	102.98507	1	2	1	245.87947	105.25374	0	0.203	-0.008	0.015	-0.01	1111.0
0.0	0.0	4	1	400.0	102.98507	1	2	1	245.87947	105.25374	0	0.203	-0.007	-0.01	-0.01	1111.0
0.0	0.0	4	1	400.0	102.98507	1	2	1	245.87947	105.25374	0	0.203	-0.005	-0.008	-0.009	1111.0
0.0	0.0	4	1	400.0	102.98507	1	2	1	245.87947	105.25374	0	0.203	-0.004	0.002	-0.008	1111.0
0.0	0.0	4	1	400.0	102.98507	1	2	1	245.87947	105.25374	0	0.203	-0.003	-0.007	-0.008	1111.0
0.0	0.0	4	1	400.0	102.98507	1	2	1	245.87947	105.25374	0	0.203	-0.001	0.002	-0.007	1111.0
0.0	0.0	4	1	400.0	102.98507	1	2	1	245.87947	105.25374	0	0.203	-0.001	-0.025	-0.007	1111.0
0.0	0.0	4	1	400.0	102.98507	1	2	1	245.87947	105.25374	0	0.203	0.0	0.012	-0.006	1111.0
0.0	0.0	4	1	400.0	102.98507	1	2	1	245.87947	105.25374	0	0.203	0.0	-0.007	-0.006	1111.0
0.0	0.0	4	1	400.0	102.98507	1	2	1	245.87947	105.25374	0	0.203	0.0	0.006	-0.006	1111.0
0.0	0.0	4	1	400.0	102.98507	1	2	1	245.87947	105.25374	0	0.203	0.0	0.008	-0.005	1111.0
0.0	0.0	4	1	400.0	102.98507	1	2	1	245.87947	105.25374	0	0.203	-0.001	-0.021	-0.004	1111.0
0.0	0.0	4	1	400.0	102.98507	1	2	1	245.87947	105.25374	0	0.203	0.0	0.151	-0.004	1111.0
0.0	0.0	4	1	400.0	102.98507	1	2	1	245.87947	105.25374	0	0.203	0.0	0.017	-0.003	1111.0
0.0	0.0	4	1	400.0	102.98507	1	2	1	245.87947	105.25374	0	0.203	0.0	0.022	-0.003	1111.0
0.0	0.0	4	1	400.0	102.98507	1	2	1	245.87947	105.25374	0	0.203	-0.001	-0.148	-0.003	1111.0
0.0	0.0	4	1	400.0	102.98507	1	2	1	245.87947	105.25374	0	0.203	0.0	0.003	-0.002	1111.0
0.0	0.0	4	1	400.0	102.98507	1	2	1	245.87947	105.25374	0	0.203	0.0	-0.002	-0.002	1111.0
0.0	0.0	4	1	400.0	102.98507	1	2	1	245.87947	105.25374	0	0.203	0.0	0.006	-0.002	1111.0
0.0	0.0	4	1	400.0	102.98507	1	2	1	245.87947	105.25374	0	0.203	0.0	0.008	-0.002	1111.0
0.0	0.0	4	1	400.0	102.98507	1	2	1	245.87947	105.25374	0	0.203	0.0	0.0	-0.002	1111.0
0.0	0.0	4	1	400.0	102.98507	1	2	1	245.87947	105.25374	0	0.203	0.0	0.001	-0.001	1111.0
0.0	0.0	4	1	400.0	102.98507	1	2	1	245.87947	105.25374	0	0.203	0.0	0.023	-0.001	1111.0
0.0	0.0	4	1	400.0	102.98507	1	2	1	245.87947	105.25374	0	0.203	0.0	-0.008	-0.001	1111.0
0.0	0.0	4	1	400.0	102.98507	1	2	1	245.87947	105.25374	0	0.203	0.0	0.0	-0.001	1111.0
0.0	0.0	4	1	400.0	102.98507	1	2	1	245.87947	105.25374	0	0.203	-0.001	-0.013	-0.001	1111.0
0.0	0.0	4	1	400.0	102.98507	1	2	1	245.87947	105.25374	0	0.203	0.0	0.005	-0.001	1111.0
0.0	0.0	4	1	400.0	102.98507	1	2	1	245.87947	105.25374	0	0.203	0.0	0.019	0.0	1111.0
0.0	0.0	4	1	400.0	102.98507	1	2	1	245.87947	105.25374	0	0.203	0.0	-0.005	0.0	1111.0
0.0	0.0	4	1	400.0	102.98507	1	2	1	245.87947	105.25374	0	0.203	0.0	-0.004	0.0	1111.0
0.0	0.0	4	1	400.0	102.98507	1	2	1	245.87947	105.25374	0	0.203	0.0	0.011	0.0	1111.0
0.0	0.0	4	1	400.0	102.98507	1	2	1	245.87947	105.25374	0	0.203	-0.001	-0.038	0.0	1111.0
0.0	0.0	4	1	400.0	102.98507	1	2	1	245.87947	105.25374	0	0.203	-0.001	-0.076	0.0	1111.0
0.0	0.0	4	1	400.0	102.98507	1	2	1	245.87947	105.25374	0	0.203	0.0	0.1	0.0	1111.0
0.0	0.0	4	1	400.0	102.98507	1	2	1	245.87947	105.25374	0	0.203	0.0	-0.005	0.0	1111.0
0.0	0.0	4	1	400.0	102.98507	1	2	1	245.87947	105.25374	0	0.203	0.0	0.034	0.0	1111.0
0.0	0.0	4	1	400.0	102.98507	1	2	1	245.87947	105.25374	0	0.203	0.0	0.008	0.0	1111.0
0.0	0.0	4	1	400.0	102.98507	1	2	1	245.87947	105.25374	0	0.203	0.0	0.026	0.0	1111.0
0.0	0.0	4	1	400.0	102.98507	1	2	1	245.87947	105.25374	0	0.203	-0.001	-0.022	0.0	1111.0
0.0	0.0	4	1	400.0	102.98507	1	2	1	245.87947	105.25374	0	0.203	0.0	-0.006	0.0	1111.0
0.0	0.0	4	1	400.0	102.98507	1	2	1	245.87947	105.25374	0	0.203	-0.001	-0.019	0.0	1111.0
[truncated: 8,120 more rows]
