# Supplementary material for: Just noticeable differences for elbow joint torque feedback
Source: Sci Rep. 2021 Dec 7;11:23553. doi: 10.1038/s41598-021-02630-3 (PMC8651665; doi:10.1038/s41598-021-02630-3)
Supplement: Supplementary file 2 — Supplementary Information. [file 41598_2021_2630_MOESM2_ESM.zip › SupplementaryData_ScientificReports_KimAsbeck2021/S10_S1A.csv]

data 1	data 2	data 3	data 4	data 5	data 6	data 7	data 8	data 9	data 10	data 11	data 12	data 13	data 14	data 15	data 16	data 17	deg	0.03	filtered vel
0	0	100	100	2	0	0	-0.026	0	96.76249	0	1	0	0	0	0	0	-9.36	-9.36	-1.08
0	0	100	100	2	0	0	-0.027	0	97.17488	0	1	0	0	0	0	0	-9.72	-9.3708	-2.1276
0	0	100	100	2	0	0	-0.028	0	97.278366	0	1	0	0	0	0	0	-10.08	-9.392076	-3.143772
0	0	100	100	2	0	0	-0.029	0	97.278366	0	1	0	0	0	0	0	-10.44	-9.42351372	-4.12945884
0	0	100	100	2	0	0	-0.03	0	97.08491	0	1	0	0	0	0	0	-10.8	-9.464808308	-5.085575075
0	0	100	100	2	0	0	-0.031	0	97.08491	0	1	0	0	0	0	0	-11.16	-9.515664059	-6.013007823
0	0	100	100	2	0	0	-0.032	0	97.57235	0	1	0	0	0	0	0	-11.52	-9.575794137	-6.912617588
0	0	100	100	2	0	0	-0.033	0	97.87165	0	1	0	0	0	0	0	-11.88	-9.644920313	-7.78523906
0	0	100	100	2	0	0	-0.034	0	97.87165	0	1	0	0	0	0	0	-12.24	-9.722772704	-8.631681888
0	0	100	100	2	0	0	-0.035	0	97.92671	0	1	0	0	0	0	0	-12.6	-9.809089523	-9.452731432
0	0	100	100	2	0	0	-0.036	0	97.24636	0	1	0	0	0	0	0	-12.96	-9.903616837	-10.24914949
0	0	100	100	2	0	0	-0.037	0	97.24636	0	1	0	0	0	0	0	-13.32	-10.00610833	-11.021675
0	0	100	100	2	0	0	-0.038	0	96.97384	0	1	0	0	0	0	0	-13.68	-10.11632508	-11.77102475
0	0	100	100	2	0	0	-0.039	0	96.97384	0	1	0	0	0	0	0	-14.04	-10.23403533	-13.57789401
0	0	100	100	2	0	0	-0.041	0	97.14456	0	1	0	0	0	0	0	-14.76	-10.36981427	-14.25055719
0	0	100	100	2	0	0	-0.042	0	96.45478	0	1	0	0	0	0	0	-15.12	-10.51231984	-13.82304048
0	0	100	100	2	0	0	-0.042	0	96.45478	0	1	0	0	0	0	0	-15.12	-10.65055025	-14.48834926
0	0	100	100	2	0	0	-0.043	0	97.25083	0	1	0	0	0	0	0	-15.48	-10.79543374	-15.13369878
0	0	100	100	2	0	0	-0.044	0	97.25083	0	1	0	0	0	0	0	-15.84	-10.94677073	-14.67968782
0	0	100	100	2	0	0	-0.044	0	97.66276	0	1	0	0	0	0	0	-15.84	-11.0935676	-15.31929719
0	0	100	100	2	0	0	-0.045	0	96.70951	0	1	0	0	0	0	0	-16.2	-11.24676058	-14.85971827
0	0	100	100	2	0	0	-0.045	0	96.70951	0	1	0	0	0	0	0	-16.2	-11.39535776	-14.41392672
0	0	100	100	2	0	0	-0.045	0	97.11193	0	1	0	0	0	0	0	-16.2	-11.53949703	-13.98150892
0	0	100	100	2	0	0	-0.045	0	97.20977	0	1	0	0	0	0	0	-16.2	-11.67931212	-13.56206365
0	0	100	100	2	0	0	-0.045	0	97.20977	0	1	0	0	0	0	0	-16.2	-11.81493275	-12.07520174
0	0	100	100	2	0	0	-0.044	0	96.89993	0	1	0	0	1	0	0	-15.84	-11.93568477	-10.63294569
0	0	100	100	2	0	0	-0.043	0	96.89993	0	1	0	0	1	0	0	-15.48	-12.04201423	-10.31395732
0	0	100	100	2	0	0	-0.043	0	96.22746	0	1	0	0	4	0	0	-15.48	-12.1451538	-8.9245386
6944.445	500	100	100	2	0	0	-0.042	0	95.65184	0	1	0	0	4	0	0	-15.12	-12.23439919	-7.576802442
6944.445	500	100	100	2	0	0	-0.041	0	95.13318	0	1	0	0	4	0	0	-14.76	-12.31016721	-6.269498369
6944.445	500	100	100	2	0	0	-0.04	0	95.45216	0	1	0	0	4	0	0	-14.4	-12.37286219	-5.001413418
6944.445	500	100	100	2	0	0	-0.039	0	95.52961	0	1	0	0	4	0	0	-14.04	-12.42287633	-2.691371015
6944.445	500	100	100	2	0	0	-0.037	0	95.52961	0.947	1	0	0	4	0	0	-13.32	-12.44979004	-1.530629885
6944.445	500	100	100	2	0	0	-0.036	0	94.86432	0.947	1	0	0	4	0	0	-12.96	-12.46509634	0.675289012
6944.445	500	100	100	2	0	0	-0.034	0	94.86432	1.372	1	0	0	4	0	0	-12.24	-12.45834345	2.815030341
6944.445	500	100	100	2	0	0	-0.032	0	96.08006	1.372	1	0	0	4	0	0	-11.52	-12.43019314	4.890579431
6944.445	500	100	100	2	0	0	-0.03	0	95.52879	2.133	1	0	0	4	0	0	-10.8	-12.38128735	6.903862048
6944.445	500	100	100	2	0	0	-0.028	0	95.52879	2.474	1	0	0	4	0	0	-10.08	-12.31224873	8.856746187
6944.445	500	100	100	2	0	0	-0.026	0	96.00649	2.474	1	0	0	4	0	0	-9.36	-12.22368127	10.7510438
6944.445	500	100	100	2	0	0	-0.024	0	96.17057	3.084	1	0	0	4	0	0	-8.64	-12.11617083	12.58851249
6944.445	500	100	100	2	0	0	-0.022	0	96.17057	3.358	1	0	0	4	0	0	-7.92	-11.9902857	14.37085711
6944.445	500	100	100	2	0	0	-0.02	0	95.650116	3.358	1	0	0	4	0	0	-7.2	-11.84657713	16.0997314
6944.445	500	100	100	2	0	0	-0.018	0	95.650116	3.849	1	0	0	4	0	0	-6.48	-11.68557982	17.77673946
6944.445	500	100	100	2	0	0	-0.016	0	93.68371	3.849	1	0	0	4	0	0	-5.76	-11.50781242	19.40343727
6944.445	500	100	100	2	0	0	-0.014	0	93.75046	4.068	1	0	0	4	0	0	-5.04	-11.31377805	22.06133416
6944.445	500	100	100	2	0	0	-0.011	0	93.75046	4.462	1	0	0	4	0	0	-3.96	-11.09316471	23.55949413
6944.445	500	100	100	2	0	0	-0.009	0	94.47199	4.462	1	0	0	4	0	0	-3.24	-10.85756977	25.01270931
6944.445	500	100	100	2	0	0	-0.007	0	94.24311	4.638	1	0	0	5	0	0	-2.52	-10.60744268	27.50232803
6944.445	500	100	100	2	0	0	-0.004	0	94.24311	4.954	1	0	0	5	0	0	-1.44	-10.3324194	28.83725819
6944.445	500	100	100	2	0	0	-0.002	0	93.673134	4.954	1	0	0	5	0	0	-0.72	-10.04404681	30.13214044
6944.445	500	100	100	2	0	0	0	0	93.673134	5.094	1	0	0	5	0	0	0	-9.742725409	31.38817623
6944.445	500	100	100	2	0	0	0.002	0	94.03954	5.094	1	0	0	5	0	0	0.72	-9.428843647	32.60653094
6944.445	500	100	100	2	0	0	0.004	0	95.17309	5.349	1	0	0	5	0	0	1.44	-9.102778338	34.86833501
6944.445	500	100	100	2	0	0	0.007	0	95.17309	5.462	1	0	0	5	0	0	2.52	-8.754094987	35.98228496
6944.445	500	100	100	2	0	0	0.009	0	94.69873	5.462	1	0	0	5	0	0	3.24	-8.394272138	38.14281641
6944.445	500	100	100	2	0	0	0.012	0	95.024796	5.666	1	0	0	5	0	0	4.32	-8.012843974	39.15853192
6944.445	500	100	100	2	0	0	0.014	0	95.024796	5.666	1	0	0	5	0	0	5.04	-7.621258654	40.14377596
6944.445	500	100	100	2	0	0	0.016	0	94.58778	5.757	1	0	0	5	0	0	5.76	-7.219820895	42.17946268
6944.445	500	100	100	2	0	0	0.019	0	94.58778	5.92	1	0	0	5	0	0	6.84	-6.798026268	43.0740788
6944.445	500	100	100	2	0	0	0.021	0	94.86639	5.92	1	0	0	5	0	0	7.56	-6.36728548	43.94185644
6944.445	500	100	100	2	0	0	0.023	0	95.245766	5.993	1	0	0	5	0	0	8.28	-5.927866916	44.78360075
6944.445	500	100	100	2	0	0	0.025	0	95.245766	6.123	1	0	0	5	0	0	9	-5.480030908	46.68009272
6944.445	500	100	100	2	0	0	0.028	0	95.32301	6.123	1	0	0	5	0	0	10.08	-5.013229981	47.43968994
6944.445	500	100	100	2	0	0	0.03	0	96.56511	6.237	1	0	0	5	0	0	10.8	-4.538833081	48.17649924
6944.445	500	100	100	2	0	0	0.032	0	96.56511	6.287	1	0	0	5	0	0	11.52	-4.057068089	47.81120427
6944.445	500	100	100	2	0	0	0.033	0	96.86906	6.287	1	0	0	5	0	0	11.88	-3.578956046	48.53686814
6944.445	500	100	100	2	0	0	0.035	0	96.86906	6.378	1	0	0	5	0	0	12.6	-3.093587365	49.24076209
6944.445	500	100	100	2	0	0	0.037	0	95.876305	6.378	1	0	0	5	0	0	13.32	-2.601179744	49.92353923
6944.445	500	100	100	2	0	0	0.039	0	97.57942	6.418	1	0	0	5	0	0	14.04	-2.101944352	50.58583305
6944.445	500	100	100	2	0	0	0.041	0	97.57942	6.492	1	0	0	5	0	0	14.76	-1.596086021	51.22825806
6944.445	500	100	100	2	0	0	0.043	0	97.081825	6.492	1	0	0	5	0	0	15.48	-1.08380344	51.85141032
6944.445	500	100	100	2	0	0	0.045	0	97.45717	6.524	1	0	0	5	0	0	16.2	-0.565289337	52.45586801
6944.445	500	100	100	2	0	0	0.047	0	97.45717	6.582	1	0	0	5	0	0	16.92	-0.040730657	51.96219197
6944.445	500	100	100	2	0	0	0.048	0	97.610466	6.582	1	0	0	5	0	0	17.28	0.478891263	52.56332621
6944.445	500	100	100	2	0	0	0.05	0	97.610466	6.633	1	0	0	5	0	0	18	1.004524525	53.14642643
6944.445	500	100	100	2	0	0	0.052	0	97.78215	6.633	1	0	0	5	0	0	18.72	1.535988789	52.63203363
6944.445	500	100	100	2	0	0	0.053	0	97.881805	6.655	1	0	0	5	0	0	19.08	2.062309125	53.21307262
6944.445	500	100	100	2	0	0	0.055	0	97.881805	6.676	1	0	0	5	0	0	19.8	2.594439852	52.69668045
6944.445	500	100	100	2	0	0	0.056	0	97.37727	6.676	1	0	0	5	0	0	20.16	3.121406656	53.27578003
6944.445	500	100	100	2	0	0	0.058	0	96.70682	6.714	1	0	0	5	0	0	20.88	3.654164456	53.83750663
6944.445	500	100	100	2	0	0	0.06	0	96.70682	6.714	1	0	0	5	0	0	21.6	4.192539523	53.30238143
6944.445	500	100	100	2	0	0	0.061	0	96.010956	6.731	1	0	0	5	0	0	21.96	4.725563337	53.86330999
6944.445	500	100	100	2	0	0	0.063	0	96.010956	6.761	1	0	0	5	0	0	22.68	5.264196437	53.32741069
6944.445	500	100	100	2	0	0	0.064	0	96.24039	6.761	1	0	0	5	0	0	23.04	5.797470544	53.88758837
6944.445	500	100	100	2	0	0	0.066	0	96.96749	6.774	1	0	0	5	0	0	23.76	6.336346427	53.35096072
6944.445	500	100	100	2	0	0	0.067	0	96.96749	6.799	1	0	0	5	0	0	24.12	6.869856035	52.8304319
6944.445	500	100	100	2	0	0	0.068	0	99.44391	6.799	1	0	0	5	0	0	24.48	7.398160354	53.40551894
6944.445	500	100	100	2	0	0	0.07	0	98.581276	6.82	1	0	0	5	0	0	25.2	7.932215543	52.88335337
6944.445	500	100	100	2	0	0	0.071	0	98.581276	6.82	1	0	0	5	0	0	25.56	8.461049077	53.45685277
6944.445	500	100	100	2	0	0	0.073	0	99.19444	6.83	1	0	0	5	0	0	26.28	8.995617604	52.93314719
6944.445	500	100	100	2	0	0	0.074	0	99.19444	6.847	1	0	0	5	0	0	26.64	9.524949076	52.42515277
6944.445	500	100	100	2	0	0	0.075	0	98.232704	6.847	1	0	0	5	0	0	27	10.0492006	53.01239819
6944.445	500	100	100	2	0	0	0.077	0	96.94879	6.861	1	0	0	5	0	0	27.72	10.57932459	52.50202624
6944.445	500	100	100	2	0	0	0.078	0	96.94879	6.868	1	0	0	5	0	0	28.08	11.10434485	53.08696546
6944.445	500	100	100	2	0	0	0.08	0	96.689026	6.868	1	0	0	5	0	0	28.8	11.6352145	52.57435649
6944.445	500	100	100	2	0	0	0.081	0	96.83923	6.879	1	0	0	5	0	0	29.16	12.16095807	52.0771258
6944.445	500	100	100	2	0	0	0.082	0	96.83923	6.879	1	0	0	5	0	0	29.52	12.68172933	51.59481202
6944.445	500	100	100	2	0	0	0.083	0	97.073395	6.885	1	0	0	5	0	0	29.88	13.19767745	51.12696766
6944.445	500	100	100	2	0	0	0.084	0	97.41049	6.893	1	0	0	5	0	0	30.24	13.70894712	51.75315863
6944.445	500	100	100	2	0	0	0.086	0	96.712074	6.893	1	0	0	5	0	0	30.96	14.22647871	51.28056387
6944.445	500	100	100	2	0	0	0.087	0	96.69467	6.897	1	0	0	5	0	0	31.32	14.73928435	50.82214696
6944.445	500	100	100	2	0	0	0.088	0	96.43656	6.906	1	0	0	5	0	0	31.68	15.24750582	50.37748255
6944.445	500	100	100	2	0	0	0.089	0	96.71568	6.906	1	0	0	5	0	0	32.04	15.75128064	49.94615807
6944.445	500	100	100	2	0	0	0.09	0	96.85141	6.909	1	0	0	5	0	0	32.4	16.25074222	49.52777333
6944.445	500	100	100	2	0	0	0.091	0	96.85141	6.909	1	0	0	5	0	0	32.76	16.74601996	49.12194013
6944.445	500	100	100	2	0	0	0.092	0	97.115105	6.914	1	0	0	5	0	0	33.12	17.23723936	48.72828193
6944.445	500	100	100	2	0	0	0.093	0	97.115105	6.917	1	0	0	5	0	0	33.48	17.72452218	48.34643347
6944.445	500	100	100	2	0	0	0.094	0	98.70564	6.917	1	0	0	5	0	0	33.84	18.20798651	47.97604046
6944.445	500	100	100	2	0	0	0.095	0	98.05558	6.92	1	0	0	5	0	0	34.2	18.68774692	47.61675925
6944.445	500	100	100	2	0	0	0.096	0	98.05558	6.925	1	0	0	5	0	0	34.56	19.16391451	47.26825647
6944.445	500	100	100	2	0	0	0.097	0	97.40856	6.925	1	0	0	5	0	0	34.92	19.63659707	46.93020878
6944.445	500	100	100	2	0	0	0.098	0	97.19209	6.929	1	0	0	5	0	0	35.28	20.10589916	46.60230252
6944.445	500	100	100	2	0	0	0.099	0	97.19209	6.929	1	0	0	5	0	0	35.64	20.57192219	46.28423344
6944.445	500	100	100	2	0	0	0.1	0	98.030716	6.929	1	0	0	5	0	0	36	21.03476452	45.97570644
6944.445	500	100	100	2	0	0	0.101	0	98.030716	6.933	1	0	0	5	0	0	36.36	21.49452159	45.67643524
6944.445	500	100	100	2	0	0	0.102	0	98.91599	6.933	1	0	0	5	0	0	36.72	21.95128594	45.38614219
6944.445	500	100	100	2	0	0	0.103	0	98.12342	6.935	1	0	0	5	0	0	37.08	22.40514736	45.10455792
6944.445	500	100	100	2	0	0	0.104	0	98.12342	6.938	1	0	0	5	0	0	37.44	22.85619294	43.75142118
6944.445	500	100	100	2	0	0	0.104	0	97.20139	6.938	1	0	0	5	0	0	37.44	23.29370715	43.51887855
6944.445	500	100	100	2	0	0	0.105	0	97.79649	6.94	1	0	0	5	0	0	37.8	23.72889594	43.29331219
6944.445	500	100	100	2	0	0	0.106	0	97.79649	6.94	1	0	0	5	0	0	38.16	24.16182906	43.07451283
6944.445	500	100	100	2	0	0	0.107	0	97.754196	6.942	1	0	0	5	0	0	38.52	24.59257419	42.86227744
6944.445	500	100	100	2	0	0	0.108	0	97.754196	6.942	1	0	0	5	0	0	38.88	25.02119696	42.65640912
6944.445	500	100	100	2	0	0	0.109	0	98.66327	6.942	1	0	0	5	0	0	39.24	25.44776105	42.45671684
6944.445	500	100	100	2	0	0	0.11	0	98.21248	6.944	1	0	0	5	0	0	39.6	25.87232822	42.26301534
6944.445	500	100	100	2	0	0	0.111	0	98.21248	6.945	1	0	0	5	0	0	39.96	26.29495837	42.07512488
6944.445	500	100	100	2	0	0	0.112	0	98.5192	6.945	1	0	0	5	0	0	40.32	26.71570962	41.89287113
6944.445	500	100	100	2	0	0	0.113	0	98.110565	6.946	1	0	0	5	0	0	40.68	27.13463833	41.716085
6944.445	500	100	100	2	0	0	0.114	0	98.26215	6.946	1	0	0	5	0	0	41.04	27.55179918	41.54460245
6944.445	500	100	100	2	0	0	0.115	0	98.30284	6.946	1	0	0	5	0	0	41.4	27.96724521	41.37826437
6944.445	500	100	100	2	0	0	0.116	0	98.30284	6.947	1	0	0	5	0	0	41.76	28.38102785	41.21691644
6944.445	500	100	100	2	0	0	0.117	0	97.96645	6.947	1	0	0	5	0	0	42.12	28.79319702	41.06040895
6944.445	500	100	100	2	0	0	0.118	0	97.38001	6.948	1	0	0	5	0	0	42.48	29.20380111	40.90859668
6944.445	500	100	100	2	0	0	0.119	0	97.38001	6.948	1	0	0	5	0	0	42.84	29.61288707	40.76133878
6944.445	500	100	100	2	0	0	0.12	0	97.40884	6.948	1	0	0	5	0	0	43.2	30.02050046	40.61849862
6944.445	500	100	100	2	0	0	0.121	0	97.40884	6.949	1	0	0	5	0	0	43.56	30.42668545	41.55994366
6944.445	500	100	100	2	0	0	0.123	0	96.8172	6.949	1	0	0	5	0	0	44.28	30.84228488	41.39314535
6944.445	500	100	100	2	0	0	0.124	0	96.71034	6.949	1	0	0	5	0	0	44.64	31.25621634	41.23135099
6944.445	500	100	100	2	0	0	0.125	0	96.71034	6.949	1	0	0	5	0	0	45	31.66852985	41.07441046
6944.445	500	100	100	2	0	0	0.126	0	98.244316	6.949	1	0	0	5	0	0	45.36	32.07927395	40.92217815
6944.445	500	100	100	2	0	0	0.127	0	97.91874	6.949	1	0	0	5	0	0	45.72	32.48849573	40.7745128
6944.445	500	100	100	2	0	0	0.128	0	98.01799	6.95	1	0	0	5	0	0	46.08	32.89624086	40.63127742
6944.445	500	100	100	2	0	0	0.129	0	97.71207	6.95	1	0	0	5	0	0	46.44	33.30255364	40.49233909
6944.445	500	100	100	2	0	0	0.13	0	97.71207	6.95	1	0	0	5	0	0	46.8	33.70747703	40.35756892
6944.445	500	100	100	2	0	0	0.131	0	97.488014	6.95	1	0	0	5	0	0	47.16	34.11105272	41.30684185
6944.445	500	100	100	2	0	0	0.133	0	97.34138	6.95	1	0	0	5	0	0	47.88	34.52412113	41.1476366
6944.445	500	100	100	2	0	0	0.134	0	97.34138	6.95	1	0	0	5	0	0	48.24	34.9355975	40.9932075
6944.445	500	100	100	2	0	0	0.135	0	97.535194	6.95	1	0	0	5	0	0	48.6	35.34552957	40.84341128
6944.445	500	100	100	2	0	0	0.136	0	96.79532	6.951	1	0	0	5	0	0	48.96	35.75396369	40.69810894
6944.445	500	100	100	2	0	0	0.137	0	96.79532	6.951	1	0	0	5	0	0	49.32	36.16094478	40.55716567
6944.445	500	100	100	2	0	0	0.138	0	95.20143	6.951	1	0	0	5	0	0	49.68	36.56651643	40.4204507
6944.445	500	100	100	1	0	0	0.139	0	95.20143	6.951	1	0	0	5	0	0	50.04	36.97072094	40.28783718
6944.445	500	100	100	1	0	0	0.14	0	96.60449	6.951	1	0	0	5	0	0	50.4	37.37359931	40.15920206
6944.445	500	100	100	1	0	0	0.141	0	95.14973	6.951	1	0	0	5	0	0	50.76	37.77519133	41.114426
6944.445	500	100	100	1	0	0	0.143	0	95.14973	6.951	1	0	0	5	0	0	51.48	38.18633559	40.96099322
6944.445	500	100	100	1	0	0	0.144	0	95.472374	6.951	1	0	0	5	0	0	51.84	38.59594553	40.81216342
6944.445	500	100	100	1	0	0	0.145	0	97.44529	6.951	1	0	0	5	0	0	52.2	39.00406716	40.66779852
6944.445	500	100	100	1	0	0	0.146	0	97.44529	6.951	1	0	0	5	0	0	52.56	39.41074514	40.52776457
6944.445	500	100	100	1	0	0	0.147	0	97.54797	6.951	1	0	0	5	0	0	52.92	39.81602279	41.47193163
6944.445	500	100	100	1	0	0	0.149	0	97.54797	6.952	1	0	0	5	0	0	53.64	40.23074211	41.30777368
6944.445	500	100	100	1	0	0	0.15	0	97.122894	6.952	1	0	0	5	0	0	54	40.64381984	41.14854047
6944.445	500	100	100	1	0	0	0.151	0	96.44694	6.952	1	0	0	5	0	0	54.36	41.05530525	40.99408426
6944.445	500	100	100	1	0	0	0.152	0	96.44694	6.952	1	0	0	5	0	0	54.72	41.46524609	40.84426173
6944.445	500	100	100	1	0	0	0.153	0	96.82217	6.952	1	0	0	6	0	0	55.08	41.87368871	40.69893388
6944.445	500	100	100	0	0	0	0.154	0	95.92007	6.952	1	1	0	7	0	0	55.44	42.28067805	40.55796586
6944.445	500	100	100	0	0	0	0.155	0	95.58328	6.952	1	1	0	7	0	0	55.8	42.68625771	40.42122688
0	500	100	100	0	0	0	0.156	0	95.22246	6.952	1	1	0	0	0	0	56.16	43.09046997	41.36859008
0	500	100	100	0	0	0	0.158	0	95.22246	6.952	1	1	0	0	0	0	56.88	43.50415587	41.20753238
0	500	100	100	0	0	0	0.159	0	95.30035	6.952	1	1	0	0	0	0	57.24	43.9162312	41.0513064
0	500	100	100	0	0	0	0.16	0	95.99742	6.46	1	1	0	0	0	0	57.6	44.32674426	39.81976721
0	500	100	100	0	0	0	0.16	0	95.99742	6.003	1	1	0	0	0	0	57.6	44.72494193	39.7051742
0	500	100	100	0	0	0	0.161	0	96.38438	6.003	1	1	0	0	0	0	57.96	45.12199368	39.59401897
0	500	100	100	0	0	0	0.162	0	96.267334	5.185	1	1	0	0	0	0	58.32	45.51793387	39.4861984
0	500	100	100	0	0	0	0.163	0	96.267334	4.818	1	1	0	0	0	0	58.68	45.91279585	39.38161245
0	500	100	100	0	0	0	0.164	0	95.89258	4.818	1	1	0	0	0	0	59.04	46.30661198	38.20016407
0	500	100	100	0	0	0	0.164	0	95.89258	4.161	1	1	0	0	0	0	59.04	46.68861362	38.13415915
0	500	100	100	0	0	0	0.165	0	95.41329	4.161	1	1	0	0	0	0	59.4	47.06995521	38.07013438
0	500	100	100	0	0	0	0.166	0	95.44686	3.867	1	1	0	0	0	0	59.76	47.45065655	36.92803035
0	500	100	100	0	0	0	0.166	0	95.44686	3.339	1	1	0	0	0	0	59.76	47.81993685	36.90018944
0	500	100	100	0	0	0	0.167	0	94.82356	3.339	1	1	0	0	0	0	60.12	48.18893875	36.87318375
0	500	100	100	0	0	0	0.168	0	94.71086	3.102	1	1	0	0	0	0	60.48	48.55767059	35.76698824
0	500	100	100	0	0	0	0.168	0	94.0983	3.102	1	1	0	0	0	0	60.48	48.91534047	35.77397859
0	500	100	100	0	0	0	0.169	0	94.54884	2.679	1	1	0	0	0	0	60.84	49.27308025	34.70075924
0	500	100	100	0	0	0	0.169	0	94.54884	2.49	1	1	0	0	0	0	60.84	49.62008785	34.73973646
0	500	100	100	0	0	0	0.17	0	94.21947	2.49	1	1	0	0	0	0	61.2	49.96748521	33.69754436
0	500	100	100	0	0	0	0.17	0	95.00779	2.151	1	1	0	0	0	0	61.2	50.30446066	33.76661803
0	500	100	100	0	0	0	0.171	0	95.00779	1.998	1	1	0	0	0	0	61.56	50.64212684	32.75361949
0	500	100	100	0	0	0	0.171	0	95.50018	1.998	1	1	0	0	0	0	61.56	50.96966303	32.85101091
0	500	100	100	0	0	0	0.172	0	95.271164	1.725	1	1	0	0	0	0	61.92	51.29817314	31.86548058
0	500	100	100	0	0	0	0.172	0	95.271164	1.725	1	1	0	0	0	0	61.92	51.61682795	31.98951616
0	500	100	100	0	0	0	0.173	0	94.47004	1.603	1	1	0	0	0	0	62.28	51.93672311	31.02983068
0	500	100	100	0	0	0	0.173	0	94.47004	1.384	1	1	0	0	0	0	62.28	52.24702141	31.17893576
0	500	100	100	0	0	0	0.174	0	94.202896	1.384	1	1	0	0	0	0	62.64	52.55881077	30.24356769
0	500	100	100	0	0	0	0.174	0	95.644135	1.286	1	1	0	0	0	0	62.64	52.86124645	30.41626065
0	500	100	100	0	0	0	0.175	0	95.644135	1.11	1	1	0	0	0	0	63	53.16540905	29.50377284
0	500	100	100	0	0	0	0.175	0	96.55135	1.11	1	1	0	0	0	0	63	53.46044678	28.61865965
0	500	100	100	0	0	0	0.175	0	95.72868	0.959	1	1	0	0	0	0	63	53.74663338	28.84009986
0	500	100	100	0	0	0	0.176	0	95.72868	0.959	1	1	0	0	0	0	63.36	54.03503438	27.97489686
0	500	100	100	0	0	0	0.176	0	96.87305	0.891	1	1	0	0	0	0	63.36	54.31478335	27.13564996
0	500	100	100	0	0	0	0.176	0	96.49148	0.769	1	1	0	0	0	0	63.36	54.58613985	27.40158046
0	500	100	100	0	0	0	0.177	0	96.17609	0.769	1	1	0	0	0	0	63.72	54.86015565	26.57953305
0	500	100	100	0	0	0	0.177	0	97.2908	0.715	1	1	0	0	0	0	63.72	55.12595098	25.78214705
0	500	100	100	0	0	0	0.177	0	97.2908	0.617	1	1	0	0	0	0	63.72	55.38377245	26.08868264
0	500	100	100	0	0	0	0.178	0	97.0941	0.617	1	1	0	0	0	0	64.08	55.64465928	25.30602216
0	500	100	100	0	0	0	0.178	0	96.30272	0.573	1	1	0	0	0	0	64.08	55.8977195	25.6268415
0	500	100	100	0	0	0	0.179	0	96.30272	0.573	1	1	0	0	0	0	64.44	56.15398792	24.85803625
0	500	100	100	0	0	0	0.179	0	96.39784	0.495	1	1	0	0	0	0	64.44	56.40256828	25.19229517
0	500	100	100	0	0	0	0.18	0	96.39784	0.46	1	1	0	0	0	0	64.8	56.65449123	24.43652631
0	500	100	100	0	0	0	0.18	0	97.079834	0.46	1	1	0	0	0	0	64.8	56.89885649	24.78343052
0	500	100	100	0	0	0	0.181	0	96.914894	0.397	1	1	0	0	0	0	65.16	57.1466908	24.03992761
0	500	100	100	0	0	0	0.181	0	96.914894	0.343	1	1	0	0	0	0	65.16	57.38709007	23.31872978
0	500	100	100	0	0	0	0.181	0	96.7935	0.343	1	1	0	0	0	0	65.16	57.62027737	23.69916788
0	500	100	100	0	0	0	0.182	0	96.37001	0.318	1	1	0	0	0	0	65.52	57.85726905	22.98819285
0	500	100	100	0	0	0	0.182	0	96.37001	0.318	1	1	0	0	0	0	65.52	58.08715098	22.29854706
0	500	100	100	0	0	0	0.182	0	96.17523	0.276	1	1	0	0	0	0	65.52	58.31013645	21.62959065
0	500	100	100	0	0	0	0.182	0	96.17523	0.255	1	1	0	0	0	0	65.52	58.52643236	20.98070293
0	500	100	100	0	0	0	0.182	0	96.40883	0.255	1	1	0	0	0	0	65.52	58.73623939	20.35128184
0	500	100	100	0	0	0	0.182	0	96.13458	0.22	1	1	0	0	0	0	65.52	58.9397522	19.74074339
0	500	100	100	0	0	0	0.182	0	96.13458	0.204	1	1	0	0	0	0	65.52	59.13715964	19.14852109
0	500	100	100	0	0	0	0.182	0	96.273285	0.204	1	1	0	0	0	0	65.52	59.32864485	18.57406545
0	500	100	100	0	0	0	0.182	0	95.246086	0.176	1	1	0	0	0	0	65.52	59.5143855	18.01684349
0	500	100	100	0	0	0	0.182	0	95.246086	0.176	1	1	0	0	0	0	65.52	59.69455394	17.47633819
0	500	100	100	0	0	0	0.182	0	94.77341	0.164	1	1	0	0	0	0	65.52	59.86931732	15.87204804
0	500	100	100	0	0	0	0.181	0	94.77341	0.141	1	1	0	0	0	0	65.16	60.0280378	15.3958866
0	500	100	100	0	0	0	0.181	0	95.22105	0.141	1	1	0	14	0	0	65.16	60.18199667	13.85401
0	500	100	100	0	0	0	0.18	0	93.99448	0.131	1	1	0	0	0	0	64.8	60.32053677	13.4383897
0	500	100	100	0	0	0	0.18	0	93.99448	0.113	1	1	0	0	0	0	64.8	60.45492066	11.95523801
0	500	100	100	0	0	0	0.179	0	95.81749	0.113	1	1	0	0	0	0	64.44	60.57447304	10.51658087
0	500	100	100	0	0	0	0.178	0	95.81749	0.105	1	1	0	0	0	0	64.08	60.67963885	9.121083443
0	500	100	100	0	0	0	0.177	0	97.21095	0.105	1	1	0	0	0	0	63.72	60.77084969	7.76745094
0	500	100	100	0	0	0	0.176	0	96.576454	0.09	1	1	0	0	0	0	63.36	60.8485242	6.454427412
0	500	100	100	0	0	0	0.175	0	96.576454	0.09	1	1	0	0	0	0	63	60.91306847	4.10079459
0	500	100	100	0	0	0	0.173	0	97.36394	0.084	1	1	0	0	0	0	62.28	60.95407642	2.897770752
0	500	100	100	0	0	0	0.172	0	97.83318	0.072	1	1	0	0	0	0	61.92	60.98305412	1.730837629
0	500	100	100	0	0	0	0.171	0	97.83318	0.062	1	1	0	0	0	0	61.56	61.0003625	-0.4810875
0	500	100	100	0	0	0	0.169	0	97.50174	0.062	1	1	0	0	0	0	60.84	60.99555162	-1.546654875
0	500	100	100	0	0	0	0.168	0	97.50174	0.058	1	1	0	0	0	0	60.48	60.98008508	-2.580255228
0	500	100	100	0	0	0	0.167	0	97.1831	0.058	1	1	0	0	0	0	60.12	60.95428252	-4.662847571
0	500	100	100	0	0	0	0.165	0	96.75489	0.05	1	1	0	0	0	0	59.4	60.90765405	-6.682962144
0	500	100	100	0	0	0	0.163	0	96.75489	0.046	1	1	0	0	0	0	58.68	60.84082443	-7.56247328
0	500	100	100	0	0	0	0.162	0	97.04714	0.046	1	1	0	0	0	0	58.32	60.76519969	-9.495599082
0	500	100	100	0	0	0	0.16	0	96.901596	0.04	1	1	0	0	0	0	57.6	60.6702437	-11.37073111
0	500	100	100	0	0	0	0.158	0	96.901596	0.04	1	1	0	0	0	0	56.88	60.55653639	-13.18960918
0	500	100	100	0	0	0	0.156	0	96.59261	0.037	1	1	0	0	0	0	56.16	60.4246403	-13.8739209
0	500	100	100	0	0	0	0.155	0	96.59261	0.031	1	1	0	0	0	0	55.8	60.28590109	-15.61770327
0	500	100	100	0	0	0	0.153	0	97.567856	0.031	1	1	0	0	0	0	55.08	60.12972406	-17.30917218
0	500	100	100	0	0	0	0.151	0	96.66467	0.029	1	1	0	0	0	0	54.36	59.95663234	-18.94989701
0	500	100	100	0	0	0	0.149	0	96.66467	0.025	1	1	0	0	0	0	53.64	59.76713337	-19.4614001
0	500	100	100	0	0	0	0.148	0	96.139305	0.025	1	1	0	0	0	0	53.28	59.57251937	-21.0375581
0	500	100	100	0	0	0	0.146	0	95.63646	0.021	1	1	0	0	0	0	52.56	59.36214378	-22.56643135
0	500	100	100	0	0	0	0.144	0	95.63646	0.02	1	1	0	0	0	0	51.84	59.13647947	-24.04943841
0	500	100	100	0	0	0	0.142	0	95.427055	0.02	1	1	0	0	0	0	51.12	58.89598509	-25.48795526
0	500	100	100	0	0	0	0.14	0	95.427055	0.017	1	1	0	0	0	0	50.4	58.64110553	-26.8833166
0	500	100	100	0	0	0	0.138	0	95.48039	0.017	1	1	0	0	0	0	49.68	58.37227237	-27.1568171
0	500	100	100	0	0	0	0.137	0	95.81165	0.016	1	1	0	0	0	0	49.32	58.1007042	-28.50211259
0	500	100	100	0	0	0	0.135	0	95.81165	0.013	1	1	0	0	0	0	48.6	57.81568307	-29.80704921
0	500	100	100	0	0	0	0.133	0	95.78712	0.013	1	1	0	0	0	0	47.88	57.51761258	-31.07283774
0	500	100	100	0	0	0	0.131	0	96.19658	0.012	1	1	0	0	0	0	47.16	57.2068842	-31.22065261
0	500	100	100	0	0	0	0.13	0	96.19658	0.012	1	1	0	0	0	0	46.8	56.89467768	-32.44403303
0	500	100	100	0	0	0	0.128	0	96.35552	0.01	1	1	0	0	0	0	46.08	56.57023735	-33.63071204
0	500	100	100	0	0	0	0.126	0	96.35552	0.009	1	1	0	0	0	0	45.36	56.23393023	-34.78179068
0	500	100	100	0	0	0	0.124	0	96.53212	0.009	1	1	0	0	0	0	44.64	55.88611232	-35.89833696
0	500	100	100	0	0	0	0.122	0	96.73087	0.008	1	1	0	0	0	0	43.92	55.52712895	-36.98138685
0	500	100	100	0	0	0	0.12	0	96.73087	0.007	1	1	0	0	0	0	43.2	55.15731508	-36.95194524
0	500	100	100	0	0	0	0.119	0	96.83672	0.007	1	1	0	0	0	0	42.84	54.78779563	-38.00338688
0	500	100	100	0	0	0	0.117	0	97.21304	0.006	1	1	0	0	0	0	42.12	54.40776176	-39.02328528
0	500	100	100	0	0	0	0.115	0	97.21304	0.006	1	1	0	0	0	0	41.4	54.01752891	-40.01258672
0	500	100	100	0	0	0	0.113	0	98.08788	0.005	1	1	0	0	0	0	40.68	53.61740304	-39.89220912
0	500	100	100	0	0	0	0.112	0	98.08788	0.005	1	1	0	0	0	0	40.32	53.21848095	-40.85544284
0	500	100	100	0	0	0	0.11	0	98.785	0.005	1	1	0	0	0	0	39.6	52.80992652	-41.78977956
0	500	100	100	0	0	0	0.108	0	97.51548	0.004	1	1	0	0	0	0	38.88	52.39202872	-41.61608617
0	500	100	100	0	0	0	0.107	0	97.51548	0.003	1	1	0	0	0	0	38.52	51.97586786	-42.52760359
0	500	100	100	0	0	0	0.105	0	97.40342	0.003	1	1	0	0	0	0	37.8	51.55059183	-43.41177548
0	500	100	100	0	0	0	0.103	0	96.45877	0.003	1	1	0	0	0	0	37.08	51.11647407	-43.18942221
0	500	100	100	0	0	0	0.102	0	96.45877	0.002	1	1	0	0	0	0	36.72	50.68457985	-44.05373955
0	500	100	100	0	0	0	0.1	0	96.37903	0.002	1	1	0	0	0	0	36	50.24404245	-43.81212736
0	500	100	100	0	0	0	0.099	0	96.37903	0.002	1	1	0	0	0	0	35.64	49.80592118	-43.57776354
0	500	100	100	0	0	0	0.098	0	95.52194	0.002	1	1	0	0	0	0	35.28	49.37014354	-44.43043063
0	500	100	100	0	0	0	0.096	0	95.673355	0.002	1	1	0	0	0	0	34.56	48.92583924	-44.17751772
0	500	100	100	0	0	0	0.095	0	96.89658	0.001	1	1	0	0	0	0	34.2	48.48406406	-43.93219218
0	500	100	100	0	0	0	0.094	0	96.75164	0.001	1	1	0	0	0	0	33.84	48.04474214	-43.69422642
0	500	100	100	0	0	0	0.093	0	96.85802	0.001	1	1	0	0	0	0	33.48	47.60779988	-44.54339963
0	500	100	100	0	0	0	0.091	0	96.206154	0.001	1	1	0	0	0	0	32.76	47.16236588	-44.28709764
0	500	100	100	0	0	0	0.09	0	98.50215	0.001	1	1	0	0	0	0	32.4	46.7194949	-44.03848471
0	500	100	100	0	0	0	0.089	0	98.50215	0.001	1	1	0	0	0	0	32.04	46.27911006	-44.87733017
0	500	100	100	0	0	0	0.087	0	98.26901	0.001	1	1	0	0	0	0	31.32	45.83033675	-44.61101026
0	500	100	100	0	0	0	0.086	0	98.42846	0	1	1	0	0	0	0	30.96	45.38422665	-44.35267995
0	500	100	100	0	0	0	0.085	0	98.42846	0	1	1	0	0	0	0	30.6	44.94069985	-44.10209956
0	500	100	100	0	0	0	0.084	0	98.695076	0	1	1	0	0	0	0	30.24	44.49967886	-43.85903657
0	500	100	100	0	0	0	0.083	0	98.35695	0	1	1	0	0	0	0	29.88	44.06108849	-43.62326547
0	500	100	100	0	0	0	0.082	0	97.699875	0	1	1	0	0	0	0	29.52	43.62485584	-43.39456751
0	500	100	100	0	0	0	0.081	0	97.242615	0	1	1	0	0	0	0	29.16	43.19091016	-43.17273048
0	500	100	100	0	0	0	0.08	0	97.242615	0	1	1	0	0	0	0	28.8	42.75918286	-42.95754857
0	500	100	100	0	0	0	0.079	0	97.55208	0	1	1	0	0	0	0	28.44	42.32960737	-42.74882211
0	500	100	100	0	0	0	0.078	0	96.83598	0	1	1	0	0	0	0	28.08	41.90211915	-42.54635745
0	500	100	100	0	0	0	0.077	0	96.83598	0	1	1	0	0	0	0	27.72	41.47665557	-42.34996672
0	500	100	100	0	0	0	0.076	0	97.11285	0	1	1	0	0	0	0	27.36	41.05315591	-42.15946772
0	500	100	100	0	0	0	0.075	0	95.7851	0	1	1	0	0	0	0	27	40.63156123	-41.97468369
0	500	100	100	0	0	0	0.074	0	95.7851	0	1	1	0	0	0	0	26.64	40.21181439	-41.79544318
0	500	100	100	0	0	0	0.073	0	95.70908	0	1	1	0	0	0	0	26.28	39.79385996	-41.62157988
0	500	100	100	0	0	0	0.072	0	95.70908	0	1	1	0	0	0	0	25.92	39.37764416	-41.45293249
0	500	100	100	0	0	0	0.071	0	96.26757	0	1	1	0	0	0	0	25.56	38.96311484	-41.28934451
0	500	100	100	0	0	0	0.07	0	95.662506	0	1	1	0	0	0	0	25.2	38.55022139	-41.13066418
0	500	100	100	0	0	0	0.069	0	95.827896	0	1	1	0	0	0	0	24.84	38.13891475	-40.97674425
0	500	100	100	0	0	0	0.068	0	95.69526	0	1	1	0	0	0	0	24.48	37.72914731	-40.82744193
0	500	100	100	0	0	0	0.067	0	96.9036	0	1	1	0	0	0	0	24.12	37.32087289	-40.68261867
0	500	100	100	0	0	0	0.066	0	96.9036	0	1	1	0	0	0	0	23.76	36.9140467	-40.54214011
0	500	100	100	0	0	0	0.065	0	97.904434	0	1	1	0	0	0	0	23.4	36.5086253	-39.3258759
0	500	100	100	0	0	0	0.065	0	97.904434	0	1	1	0	0	0	0	23.4	36.11536654	-39.22609963
0	500	100	100	0	0	0	0.064	0	97.881935	0	1	1	0	0	0	0	23.04	35.72310555	-39.12931664
0	500	100	100	0	0	0	0.063	0	98.15152	0	1	1	0	0	0	0	22.68	35.33181238	-39.03543714
0	500	100	100	0	0	0	0.062	0	98.15152	0	1	1	0	0	0	0	22.32	34.94145801	-38.94437402
0	500	100	100	0	0	0	0.061	0	97.13693	0	1	1	0	0	0	0	21.96	34.55201427	-38.8560428
0	500	100	100	0	0	0	0.06	0	97.16217	0	1	1	0	0	0	0	21.6	34.16345384	-38.77036152
0	500	100	100	0	0	0	0.059	0	97.16217	0	1	1	0	0	0	0	21.24	33.77575022	-37.60725067
0	500	100	100	0	0	0	0.059	0	95.94801	0	1	1	0	0	0	0	21.24	33.39967772	-37.55903315
0	500	100	100	0	0	0	0.058	0	95.94801	0	1	1	0	0	0	0	20.88	33.02408739	-37.51226216
0	500	100	100	0	0	0	0.057	0	96.24864	0	1	1	0	0	0	0	20.52	32.64896476	-37.46689429
0	500	100	100	0	0	0	0.056	0	96.36874	0	1	1	0	0	0	0	20.16	32.27429582	-37.42288747
0	500	100	100	0	0	0	0.055	0	96.36874	0	1	1	0	0	0	0	19.8	31.90006695	-37.38020084
0	500	100	100	0	0	0	0.054	0	96.52182	0	1	1	0	0	0	0	19.44	31.52626494	-37.33879482
0	500	100	100	0	0	0	0.053	0	95.687775	0	1	1	0	0	0	0	19.08	31.15287699	-37.29863097
0	500	100	100	0	0	0	0.052	0	95.687775	0	1	1	0	0	0	0	18.72	30.77989068	-37.25967204
0	500	100	100	0	0	0	0.051	0	96.5474	0	1	1	0	0	0	0	18.36	30.40729396	-37.22188188
0	500	100	100	0	0	0	0.05	0	95.92093	0	1	1	0	0	0	0	18	30.03507514	-37.18522543
0	500	100	100	0	0	0	0.049	0	95.74539	0	1	1	0	0	0	0	17.64	29.66322289	-36.06966866
0	500	100	100	0	0	0	0.049	0	95.64584	0	1	1	0	0	0	0	17.64	29.3025262	-36.0675786
0	500	100	100	0	0	0	0.048	0	95.64584	0	1	1	0	0	0	0	17.28	28.94185041	-36.06555124
0	500	100	100	0	0	0	0.047	0	95.048096	0	1	1	0	0	0	0	16.92	28.5811949	-36.06358471
0	500	100	100	0	0	0	0.046	0	95.048096	0	1	1	0	0	0	0	16.56	28.22055906	-34.98167717
0	500	100	100	0	0	0	0.046	0	94.54295	0	1	1	0	0	0	0	16.56	27.87074228	-35.01222685
0	500	100	100	0	0	0	0.045	0	94.61939	0	1	1	0	0	0	0	16.2	27.52062002	-35.04186005
0	500	100	100	0	0	0	0.044	0	94.61939	0	1	1	0	0	0	0	15.84	27.17020141	-35.07060424
0	500	100	100	0	0	0	0.043	0	95.78936	0	1	1	0	0	0	0	15.48	26.81949537	-35.09848612
0	500	100	100	0	0	0	0.042	0	96.51319	0	1	1	0	0	0	0	15.12	26.46851051	-35.12553153
0	500	100	100	0	0	0	0.041	0	96.51319	0	1	1	0	0	0	0	14.76	26.1172552	-34.07176559
0	500	100	100	0	0	0	0.041	0	97.016235	0	1	1	0	0	0	0	14.76	25.77653754	-34.12961262
0	500	100	100	0	0	0	0.04	0	97.016235	0	1	1	0	0	0	0	14.4	25.43524141	-34.18572424
0	500	100	100	0	0	0	0.039	0	97.79147	0	1	1	0	0	0	0	14.04	25.09338417	-34.24015251
0	500	100	100	0	0	0	0.038	0	96.47917	0	1	1	0	0	0	0	13.68	24.75098265	-34.29294794
0	500	100	100	0	0	0	0.037	0	96.47917	0	1	1	0	0	0	0	13.32	24.40805317	-34.3441595
0	500	100	100	0	0	0	0.036	0	95.90577	0	1	1	0	0	0	0	12.96	24.06461157	-34.39383472
0	500	100	100	0	0	0	0.035	0	95.91823	0	1	1	0	0	0	0	12.6	23.72067322	-34.44201967
0	500	100	100	0	0	0	0.034	0	95.91823	0	1	1	0	0	0	0	12.24	23.37625303	-33.40875908
0	500	100	100	0	0	0	0.034	0	96.07473	0	1	1	0	0	0	0	12.24	23.04216544	-34.56649631
0	500	100	100	0	0	0	0.032	0	96.07473	0	1	1	0	0	0	0	11.52	22.69650047	-34.60950142
0	500	100	100	0	0	0	0.031	0	96.57794	0	1	1	0	0	0	0	11.16	22.35040546	-33.57121638
0	500	100	100	0	0	0	0.031	0	96.83353	0	1	1	0	0	0	0	11.16	22.0146933	-33.64407989
0	500	100	100	0	0	0	0.03	0	96.83353	0	1	1	0	0	0	0	10.8	21.6782525	-33.71475749
0	500	100	100	0	0	0	0.029	0	97.02554	0	1	1	0	0	0	0	10.44	21.34110492	-33.78331477
0	500	100	100	0	0	0	0.028	0	96.72732	0	1	1	0	0	0	0	10.08	21.00327177	-33.84981532
0	500	100	100	0	0	0	0.027	0	96.72732	0	1	1	0	0	0	0	9.72	20.66477362	-33.91432086
0	500	100	100	0	0	0	0.026	0	96.17277	0	1	1	0	0	0	0	9.36	20.32563041	-33.97689124
0	500	100	100	0	0	0	0.025	0	96.17277	0	1	1	0	0	0	0	9	19.9858615	-34.0375845
0	500	100	100	0	0	0	0.024	0	96.2231	0	1	1	0	0	0	0	8.64	19.64548566	-34.09645697
0	500	100	100	0	0	0	0.023	0	96.293015	0	1	1	0	0	0	0	8.28	19.30452109	-34.15356326
0	500	100	100	0	0	0	0.022	0	96.293015	0	1	1	0	0	0	0	7.92	18.96298545	-34.20895636
0	500	100	100	0	0	0	0.021	0	96.48657	0	1	1	0	0	0	0	7.56	18.62089589	-34.26268767
0	500	100	100	0	0	0	0.02	0	96.72008	0	1	1	0	0	0	0	7.2	18.27826901	-35.39480704
0	500	100	100	0	0	0	0.018	0	96.72008	0	1	1	0	0	0	0	6.48	17.92432094	-35.41296283
0	500	100	100	0	0	0	0.017	0	96.577	0	1	1	0	0	0	0	6.12	17.57019131	-35.43057394
0	500	100	100	0	0	0	0.016	0	96.577	0	1	1	0	0	0	0	5.76	17.21588557	-36.52765672
0	500	100	100	0	0	0	0.014	0	95.914825	0	1	1	0	0	0	0	5.04	16.85060901	-37.59182702
0	500	100	100	0	0	0	0.012	0	95.75052	0	1	1	0	0	0	0	4.32	16.47469074	-37.54407221
0	500	100	100	0	0	0	0.011	0	95.75052	0	1	1	0	0	0	0	3.96	16.09925002	-38.57775005
0	500	100	100	0	0	0	0.009	0	96.11597	0	1	1	0	0	0	0	3.24	15.71347251	-38.50041754
0	500	100	100	0	0	0	0.008	0	97.10681	0	1	1	0	0	0	0	2.88	15.32846834	-39.50540502
0	500	100	100	0	0	0	0.006	0	97.10681	0	1	1	0	0	0	0	2.16	14.93341429	-39.40024287
0	500	100	100	0	0	0	0.005	0	97.28012	0	1	1	0	0	0	0	1.8	14.53941186	-39.29823558
0	500	100	100	0	0	0	0.004	0	97.28012	0	1	1	0	0	0	0	1.44	14.1464295	-40.27928851
0	500	100	100	0	0	0	0.002	0	97.80108	0	1	1	0	0	0	0	0.72	13.74363662	-40.15090986
0	500	100	100	0	0	0	0.001	0	97.24822	0	1	1	0	0	0	0	0.36	13.34212752	-40.02638256
0	500	100	100	0	0	0	0	0	97.24822	0	1	1	0	0	0	0	0	12.9418637	-39.90559109
0	500	100	100	0	0	0	-0.001	0	96.53764	0	1	1	0	0	0	0	-0.36	12.54280778	-39.78842335
0	500	100	100	0	0	0	-0.002	0	95.818375	0	1	1	0	0	0	0	-0.72	12.14492355	-40.75477065
0	500	100	100	0	0	0	-0.004	0	95.818375	0	1	1	0	0	0	0	-1.44	11.73737584	-40.61212753
0	500	100	100	0	0	0	-0.005	0	95.19954	0	1	1	0	0	0	0	-1.8	11.33125457	-40.47376371
0	500	100	100	0	0	0	-0.006	0	95.19954	0	1	1	0	0	0	0	-2.16	10.92651693	-40.3395508
0	500	100	100	0	0	0	-0.007	0	96.0071	0	1	1	0	0	0	0	-2.52	10.52312142	-40.20936427
0	500	100	100	0	0	0	-0.008	0	95.95044	0	1	1	0	0	0	0	-2.88	10.12102778	-40.08308334
0	500	100	100	0	0	0	-0.009	0	95.95044	0	1	1	0	0	0	0	-3.24	9.720196948	-39.96059084
0	500	100	100	0	0	0	-0.01	0	96.32338	0	1	1	0	0	0	0	-3.6	9.320591039	-39.84177312
0	500	100	100	0	0	0	-0.011	0	96.566765	0	1	1	0	0	0	0	-3.96	8.922173308	-39.72651992
0	500	100	100	0	0	0	-0.012	0	96.566765	0	1	1	0	0	0	0	-4.32	8.524908109	-39.61472433
0	500	100	100	0	0	0	-0.013	0	96.99469	0	1	1	0	0	0	0	-4.68	8.128760866	-38.4262826
0	500	100	100	0	0	0	-0.013	0	96.99469	0	1	1	0	0	0	0	-4.68	7.74449804	-38.35349412
0	500	100	100	0	0	0	-0.014	0	96.960976	0	1	1	0	0	0	0	-5.04	7.360963098	-38.2828893
0	500	100	100	0	0	0	-0.015	0	96.63808	0	1	1	0	0	0	0	-5.4	6.978134206	-38.21440262
0	500	100	100	0	0	0	-0.016	0	96.63808	0	1	1	0	0	0	0	-5.76	6.595990179	-38.14797054
0	500	100	100	0	0	0	-0.017	0	96.08017	0	1	1	0	0	0	0	-6.12	6.214510474	-38.08353142
0	500	100	100	0	0	0	-0.018	0	95.9889	0	1	1	0	0	0	0	-6.48	5.83367516	-36.94102548
0	500	100	100	0	0	0	-0.018	0	95.9889	0	1	1	0	0	0	0	-6.48	5.464264905	-36.91279471
0	500	100	100	0	0	0	-0.019	0	96.48149	0	1	1	0	0	0	0	-6.84	5.095136958	-36.88541087
0	500	100	100	0	0	0	-0.02	0	96.48149	0	1	1	0	0	0	0	-7.2	4.726282849	-36.85884855
0	500	100	100	0	0	0	-0.021	0	96.441925	0	1	1	0	0	0	0	-7.56	4.357694364	-36.83308309
0	500	100	100	0	0	0	-0.022	0	97.19675	0	1	1	0	0	0	0	-7.92	3.989363533	-36.8080906
0	500	100	100	0	0	0	-0.023	0	97.19675	0	1	1	0	0	0	0	-8.28	3.621282627	-36.78384788
0	500	100	100	0	0	0	-0.024	0	96.785034	0	1	1	0	0	0	0	-8.64	3.253444148	-35.68033244
0	500	100	100	0	0	0	-0.024	0	97.10177	0	1	1	0	0	0	0	-8.64	2.896640823	-35.68992247
0	500	100	100	0	0	0	-0.025	0	97.10177	0	1	1	0	0	0	0	-9	2.539741599	-35.6992248
0	500	100	100	0	0	0	-0.026	0	98.09036	0	1	1	0	0	0	0	-9.36	2.182749351	-35.70824805
0	500	100	100	0	0	0	-0.027	0	98.09036	0	1	1	0	0	0	0	-9.72	1.82566687	-35.71700061
0	500	100	100	0	0	0	-0.028	0	96.7636	0	1	1	0	0	0	0	-10.08	1.468496864	-35.72549059
0	500	100	100	0	0	0	-0.029	0	97.55515	0	1	1	0	0	0	0	-10.44	1.111241958	-34.65372587
0	500	100	100	0	0	0	-0.029	0	97.55515	0	1	1	0	0	0	0	-10.44	0.7647047	-34.6941141
0	500	100	100	0	0	0	-0.03	0	97.89426	0	1	1	0	0	0	0	-10.8	0.417763559	-33.65329068
0	500	100	100	0	0	0	-0.03	0	98.73058	0	1	1	0	0	0	0	-10.8	0.081230652	-33.72369196
0	500	100	100	0	0	0	-0.031	0	98.73058	0	1	1	0	0	0	0	-11.16	-0.256006268	-33.7919812
0	500	100	100	0	0	0	-0.032	0	98.932755	0	1	1	0	0	0	0	-11.52	-0.59392608	-32.77822176
0	500	100	100	0	0	0	-0.032	0	98.932755	0	1	1	0	0	0	0	-11.52	-0.921708297	-32.87487511
0	500	100	100	0	0	0	-0.033	0	97.84839	0	1	1	0	0	0	0	-11.88	-1.250457048	-32.96862885
0	500	100	100	0	0	0	-0.034	0	97.61796	0	1	1	0	0	0	0	-12.24	-1.580143337	-31.97956999
0	500	100	100	0	0	0	-0.034	0	97.61796	0	1	1	0	0	0	0	-12.24	-1.899939037	-31.02018289
0	500	100	100	0	0	0	-0.034	0	98.204575	0	1	1	0	0	0	0	-12.24	-2.210140866	-30.0895774
0	500	100	100	0	0	0	-0.034	0	99.02277	0	1	1	0	0	0	0	-12.24	-2.51103664	-30.26689008
0	500	100	100	0	0	0	-0.035	0	99.02277	0	1	1	0	0	0	0	-12.6	-2.813705541	-29.35888338
0	500	100	100	0	0	0	-0.035	0	99.64383	0	1	1	0	0	0	0	-12.6	-3.107294374	-28.47811688
0	500	100	100	0	0	0	-0.035	0	99.64383	0	1	1	0	0	0	0	-12.6	-3.392075543	-27.62377337
0	500	100	100	0	0	0	-0.035	0	99.065445	0	1	1	0	0	0	0	-12.6	-3.668313277	-26.79506017
0	500	100	100	0	0	0	-0.035	0	98.861465	0	1	1	0	0	0	0	-12.6	-3.936263879	-25.99120836
0	500	100	100	0	0	0	-0.035	0	98.861465	0	1	1	0	0	0	0	-12.6	-4.196175962	-25.21147211
0	500	100	100	0	0	0	-0.035	0	97.7567	0	1	1	0	0	0	0	-12.6	-4.448290683	-24.45512795
0	500	100	100	0	0	0	-0.035	0	97.76011	0	1	1	0	0	0	0	-12.6	-4.692841963	-23.72147411
0	500	100	100	0	0	0	-0.035	0	98.54573	0	1	1	0	0	0	0	-12.6	-4.930056704	-21.92982989
0	500	100	100	0	0	0	-0.034	0	98.29974	0	1	1	0	1	0	0	-12.24	-5.149355003	-21.27193499
0	500	100	100	0	0	0	-0.034	0	98.29974	0	1	1	0	1	0	0	-12.24	-5.362074353	-20.63377694
0	500	100	100	0	0	0	-0.034	0	98.30484	0	1	1	0	2	0	0	-12.24	-5.568412122	-18.93476363
5555.5557	400	100	100	0	0	0	-0.033	0	99.03599	0	1	1	0	4	0	0	-11.88	-5.757759758	-18.36672072
5555.5557	400	100	100	0	0	0	-0.033	0	99.03599	0	1	1	0	4	0	0	-11.88	-5.941426966	-16.7357191
5555.5557	400	100	100	0	0	0	-0.032	0	97.76797	0	1	1	0	4	0	0	-11.52	-6.108784157	-15.15364753
5555.5557	400	100	100	0	0	0	-0.031	0	98.06305	0	1	1	0	4	0	0	-11.16	-6.260320632	-13.6190381
5555.5557	400	100	100	0	0	0	-0.03	0	98.06305	0	1	1	0	4	0	0	-10.8	-6.396511013	-12.13046696
5555.5557	400	100	100	0	0	0	-0.029	0	96.83131	0.757	1	1	0	4	0	0	-10.44	-6.517815683	-10.68655295
5555.5557	400	100	100	0	0	0	-0.028	0	96.83131	1.097	1	1	0	4	0	0	-10.08	-6.624681212	-9.285956363
5555.5557	400	100	100	0	0	0	-0.027	0	96.02977	1.097	1	1	0	4	0	0	-9.72	-6.717540776	-7.927377672
5555.5557	400	100	100	0	0	0	-0.026	0	95.81379	1.706	1	1	0	4	0	0	-9.36	-6.796814553	-6.609556342
5555.5557	400	100	100	0	0	0	-0.025	0	95.81379	1.978	1	1	0	4	0	0	-9	-6.862910116	-5.331269652
5555.5557	400	100	100	0	0	0	-0.024	0	95.22585	1.978	1	1	0	4	0	0	-8.64	-6.916222813	-3.011331562
5555.5557	400	100	100	0	0	0	-0.022	0	95.22585	2.232	1	1	0	4	0	0	-7.92	-6.946336128	-1.840991616
5555.5557	400	100	100	0	0	0	-0.021	0	95.141655	2.232	1	1	0	4	0	0	-7.56	-6.964746044	0.374238133
5555.5557	400	100	100	0	0	0	-0.019	0	95.85532	2.686	1	1	0	4	0	0	-6.84	-6.961003663	1.443010989
5555.5557	400	100	100	0	0	0	-0.018	0	95.85532	2.889	1	1	0	4	0	0	-6.48	-6.946573553	3.559720659
5555.5557	400	100	100	0	0	0	-0.016	0	96.99489	2.889	1	1	0	4	0	0	-5.76	-6.910976346	5.612929039
5555.5557	400	100	100	0	0	0	-0.014	0	96.777084	3.255	1	1	0	4	0	0	-5.04	-6.854847056	7.604541168
5555.5557	400	100	100	0	0	0	-0.012	0	96.837616	3.569	1	1	0	4	0	0	-4.32	-6.778801644	9.536404933
5555.5557	400	100	100	0	0	0	-0.01	0	96.24773	3.569	1	1	0	4	0	0	-3.6	-6.683437595	11.41031279
5555.5557	400	100	100	0	0	0	-0.008	0	96.24773	3.71	1	1	0	4	0	0	-2.88	-6.569334467	13.2280034
5555.5557	400	100	100	0	0	0	-0.006	0	95.94491	3.71	1	1	0	5	0	0	-2.16	-6.437054433	14.9911633
5555.5557	400	100	100	0	0	0	-0.004	0	96.58512	3.963	1	1	0	5	0	0	-1.44	-6.2871428	16.7014284
5555.5557	400	100	100	0	0	0	-0.002	0	96.58512	4.075	1	1	0	5	0	0	-0.72	-6.120128516	18.36038555
5555.5557	400	100	100	0	0	0	0	0	96.217316	4.075	1	1	0	5	0	0	0	-5.936524661	18.88957398
5555.5557	400	100	100	0	0	0	0.001	0	95.65984	4.279	1	1	0	5	0	0	0.36	-5.747628921	20.48288676
5555.5557	400	100	100	0	0	0	0.003	0	95.65984	4.453	1	1	0	5	0	0	1.08	-5.542800053	23.10840016
5555.5557	400	100	100	0	0	0	0.006	0	94.66892	4.453	1	1	0	5	0	0	2.16	-5.311716052	24.57514816
5555.5557	400	100	100	0	0	0	0.008	0	94.25306	4.531	1	1	0	5	0	0	2.88	-5.06596457	25.99789371
5555.5557	400	100	100	0	0	0	0.01	0	94.00205	4.531	1	1	0	5	0	0	3.6	-4.805985633	27.3779569
5555.5557	400	100	100	0	0	0	0.012	0	94.27654	4.604	1	1	0	5	0	0	4.32	-4.532206064	28.71661819
5555.5557	400	100	100	0	0	0	0.014	0	94.35138	4.736	1	1	0	5	0	0	5.04	-4.245039882	30.01511965
5555.5557	400	100	100	0	0	0	0.016	0	93.945694	4.736	1	1	0	5	0	0	5.76	-3.944888686	31.27466606
5555.5557	400	100	100	0	0	0	0.018	0	94.2128	4.794	1	1	0	5	0	0	6.48	-3.632142025	32.49642608
5555.5557	400	100	100	0	0	0	0.02	0	94.12975	4.794	1	1	0	5	0	0	7.2	-3.307177764	33.68153329
5555.5557	400	100	100	0	0	0	0.022	0	93.74534	4.898	1	1	0	5	0	0	7.92	-2.970362431	34.83108729
5555.5557	400	100	100	0	0	0	0.024	0	93.74534	4.945	1	1	0	5	0	0	8.64	-2.622051558	35.94615468
5555.5557	400	100	100	0	0	0	0.026	0	94.84236	4.945	1	1	0	5	0	0	9.36	-2.262590012	37.02777004
5555.5557	400	100	100	0	0	0	0.028	0	95.25858	5.03	1	1	0	5	0	0	10.08	-1.892312311	36.99693693
5555.5557	400	100	100	0	0	0	0.029	0	95.25858	5.068	1	1	0	5	0	0	10.44	-1.522342942	38.04702883
5555.5557	400	100	100	0	0	0	0.031	0	95.61338	5.068	1	1	0	5	0	0	11.16	-1.141872654	37.98561796
5555.5557	400	100	100	0	0	0	0.032	0	95.67384	5.134	1	1	0	5	0	0	11.52	-0.762016474	37.92604942
5555.5557	400	100	100	0	0	0	0.033	0	95.67384	5.134	1	1	0	5	0	0	11.88	-0.38275598	38.94826794
5555.5557	400	100	100	0	0	0	0.035	0	96.132256	5.192	1	1	0	5	0	0	12.6	0.006726699	38.8598199
5555.5557	400	100	100	0	0	0	0.036	0	96.132256	5.218	1	1	0	5	0	0	12.96	0.395324898	39.8540253
5555.5557	400	100	100	0	0	0	0.038	0	96.78381	5.218	1	1	0	5	0	0	13.68	0.793865152	39.73840455
5555.5557	400	100	100	0	0	0	0.039	0	98.27018	5.266	1	1	0	5	0	0	14.04	1.191249197	39.62625241
5555.5557	400	100	100	0	0	0	0.04	0	98.27018	5.287	1	1	0	5	0	0	14.4	1.587511721	39.51746484
5555.5557	400	100	100	0	0	0	0.041	0	97.16267	5.287	1	1	0	5	0	0	14.76	1.982686369	39.41194089
5555.5557	400	100	100	0	0	0	0.042	0	97.36812	5.325	1	1	0	5	0	0	15.12	2.376805778	39.30958266
5555.5557	400	100	100	0	0	0	0.043	0	97.36812	5.34	1	1	0	5	0	0	15.48	2.769901605	39.21029518
5555.5557	400	100	100	0	0	0	0.044	0	96.91426	5.34	1	1	0	5	0	0	15.84	3.162004557	39.11398633
5555.5557	400	100	100	0	0	0	0.045	0	96.91426	5.371	1	1	0	5	0	0	16.2	3.55314442	39.02056674
5555.5557	400	100	100	0	0	0	0.046	0	96.387276	5.371	1	1	0	5	0	0	16.56	3.943350088	38.92994974
5555.5557	400	100	100	0	0	0	0.047	0	96.04256	5.397	1	1	0	5	0	0	16.92	4.332649585	38.84205125
5555.5557	400	100	100	0	0	0	0.048	0	95.71083	5.409	1	1	0	5	0	0	17.28	4.721070097	38.75678971
5555.5557	400	100	100	0	0	0	0.049	0	95.43091	5.409	1	1	0	5	0	0	17.64	5.108637994	38.67408602
5555.5557	400	100	100	0	0	0	0.05	0	95.756805	5.419	1	1	0	5	0	0	18	5.495378855	38.59386344
5555.5557	400	100	100	0	0	0	0.051	0	95.756805	5.438	1	1	0	5	0	0	18.36	5.881317489	38.51604753
5555.5557	400	100	100	0	0	0	0.052	0	95.11829	5.438	1	1	0	5	0	0	18.72	6.266477964	38.44056611
5555.5557	400	100	100	0	0	0	0.053	0	95.11829	5.448	1	1	0	5	0	0	19.08	6.650883625	38.36734912
5555.5557	400	100	100	0	0	0	0.054	0	95.90822	5.448	1	1	0	5	0	0	19.44	7.034557117	38.29632865
5555.5557	400	100	100	0	0	0	0.055	0	95.32688	5.464	1	1	0	5	0	0	19.8	7.417520403	38.22743879
5555.5557	400	100	100	0	0	0	0.056	0	95.32688	5.47	1	1	0	5	0	0	20.16	7.799794791	37.08061563
5555.5557	400	100	100	0	0	0	0.056	0	96.12676	5.47	1	1	0	5	0	0	20.16	8.170600947	37.04819716
5555.5557	400	100	100	0	0	0	0.057	0	95.74551	5.483	1	1	0	5	0	0	20.52	8.541082919	37.01675124
5555.5557	400	100	100	0	0	0	0.058	0	95.74551	5.488	1	1	0	5	0	0	20.88	8.911250431	36.98624871
5555.5557	400	100	100	0	0	0	0.059	0	95.913124	5.488	1	1	0	5	0	0	21.24	9.281112918	36.95666124
5555.5557	400	100	100	0	0	0	0.06	0	95.913124	5.498	1	1	0	5	0	0	21.6	9.650679531	36.92796141
5555.5557	400	100	100	0	0	0	0.061	0	95.93277	5.498	1	1	0	5	0	0	21.96	10.01995914	36.90012257
5555.5557	400	100	100	0	0	0	0.062	0	94.29883	5.508	1	1	0	5	0	0	22.32	10.38896037	36.87311889
5555.5557	400	100	100	0	0	0	0.063	0	94.29883	5.51	1	1	0	5	0	0	22.68	10.75769156	36.84692532
5555.5557	400	100	100	0	0	0	0.064	0	94.882416	5.51	1	1	0	5	0	0	23.04	11.12616081	35.74151756
5555.5557	400	100	100	0	0	0	0.064	0	96.886856	5.514	1	1	0	5	0	0	23.04	11.48357599	35.74927204
5555.5557	400	100	100	0	0	0	0.065	0	96.886856	5.514	1	1	0	5	0	0	23.4	11.84106871	35.75679387
5555.5557	400	100	100	0	0	0	0.066	0	96.46408	5.521	1	1	0	5	0	0	23.76	12.19863665	35.76409006
5555.5557	400	100	100	0	0	0	0.067	0	96.46408	5.527	1	1	0	5	0	0	24.12	12.55627755	35.77116736
5555.5557	400	100	100	0	0	0	0.068	0	96.272026	5.527	1	1	0	5	0	0	24.48	12.91398922	34.69803234
5555.5557	400	100	100	0	0	0	0.068	0	96.482445	5.529	1	1	0	5	0	0	24.48	13.26096954	34.73709137
5555.5557	400	100	100	0	0	0	0.069	0	96.525734	5.533	1	1	0	5	0	0	24.84	13.60834046	34.77497862
5555.5557	400	100	100	0	0	0	0.07	0	96.96741	5.533	1	1	0	5	0	0	25.2	13.95609024	34.81172927
5555.5557	400	100	100	0	0	0	0.071	0	96.34456	5.535	1	1	0	5	0	0	25.56	14.30420754	33.76737739
5555.5557	400	100	100	0	0	0	0.071	0	96.34456	5.535	1	1	0	5	0	0	25.56	14.64188131	33.83435607
5555.5557	400	100	100	0	0	0	0.072	0	96.490585	5.54	1	1	0	5	0	0	25.92	14.98022487	33.89932538
5555.5557	400	100	100	0	0	0	0.073	0	96.490585	5.541	1	1	0	5	0	0	26.28	15.31921813	33.96234562
5555.5557	400	100	100	0	0	0	0.074	0	95.45499	5.541	1	1	0	5	0	0	26.64	15.65884158	32.94347525
5555.5557	400	100	100	0	0	0	0.074	0	95.55647	5.544	1	1	0	5	0	0	26.64	15.98827633	33.035171
5555.5557	400	100	100	0	0	0	0.075	0	95.55647	5.545	1	1	0	5	0	0	27	16.31862804	32.04411587
5555.5557	400	100	100	0	0	0	0.075	0	96.44318	5.545	1	1	0	5	0	0	27	16.6390692	32.16279239
5555.5557	400	100	100	0	0	0	0.076	0	96.2428	5.547	1	1	0	5	0	0	27.36	16.96069713	32.27790862
5555.5557	400	100	100	0	0	0	0.077	0	96.2428	5.548	1	1	0	5	0	0	27.72	17.28347621	32.38957136
5555.5557	400	100	100	0	0	0	0.078	0	96.4964	5.548	1	1	0	5	0	0	28.08	17.60737193	32.49788422
5555.5557	400	100	100	0	0	0	0.079	0	96.4964	5.55	1	1	0	5	0	0	28.44	17.93235077	31.52294769
5555.5557	400	100	100	0	0	0	0.079	0	96.522484	5.55	1	1	0	5	0	0	28.44	18.24758025	31.65725926
5555.5557	400	100	100	0	0	0	0.08	0	96.23571	5.551	1	1	0	5	0	0	28.8	18.56415284	30.70754148
5555.5557	400	100	100	0	0	0	0.08	0	96.23571	5.552	1	1	0	5	0	0	28.8	18.87122825	30.86631524
5555.5557	400	100	100	0	0	0	0.081	0	96.60397	5.552	1	1	0	5	0	0	29.16	19.17989141	29.94032578
5555.5557	400	100	100	0	0	0	0.081	0	96.24489	5.553	1	1	0	5	0	0	29.16	19.47929466	30.12211601
5555.5557	400	100	100	0	0	0	0.082	0	96.24489	5.553	1	1	0	5	0	0	29.52	19.78051582	30.29845253
5555.5557	400	100	100	0	0	0	0.083	0	96.56217	5.554	1	1	0	5	0	0	29.88	20.08350035	30.46949895
5555.5557	400	100	100	0	0	0	0.084	0	96.56217	5.555	1	1	0	5	0	0	30.24	20.38819534	30.63541398
5555.5557	400	100	100	0	0	0	0.085	0	96.569	5.555	1	1	0	5	0	0	30.6	20.69454948	29.71635156
5555.5557	400	100	100	0	0	0	0.085	0	97.30228	5.555	1	1	0	5	0	0	30.6	20.99171299	29.90486102
5555.5557	400	100	100	0	0	0	0.086	0	97.30228	5.556	1	1	0	5	0	0	30.96	21.2907616	30.08771519
5555.5557	400	100	100	0	0	0	0.087	0	97.02318	5.556	1	1	0	5	0	0	31.32	21.59163876	30.26508373
5555.5557	400	100	100	0	0	0	0.088	0	96.06053	5.556	1	1	0	5	0	0	31.68	21.89428959	29.35713122
5555.5557	400	100	100	0	0	0	0.088	0	96.06053	5.556	1	1	0	5	0	0	31.68	22.18786091	29.55641728
5555.5557	400	100	100	0	0	0	0.089	0	95.89678	5.557	1	1	0	5	0	0	32.04	22.48342508	29.74972476
5555.5557	400	100	100	0	0	0	0.09	0	95.89678	5.557	1	1	0	5	0	0	32.4	22.78092233	29.93723302
5555.5557	400	100	100	0	0	0	0.091	0	96.759964	5.557	1	1	0	5	0	0	32.76	23.08029466	30.11911603
5555.5557	400	100	100	0	0	0	0.092	0	97.608116	5.559	1	1	0	5	0	0	33.12	23.38148582	30.29554255
5555.5557	400	100	100	0	0	0	0.093	0	97.608116	5.559	1	1	0	5	0	0	33.48	23.68444124	30.46667627
5555.5557	400	100	100	0	0	0	0.094	0	98.32809	5.559	1	1	0	5	0	0	33.84	23.989108	30.63267599
5555.5557	400	100	100	0	0	0	0.095	0	98.32809	5.56	1	1	0	5	0	0	34.2	24.29543476	30.79369571
5555.5557	400	100	100	0	0	0	0.096	0	97.97549	5.56	1	1	0	5	0	0	34.56	24.60337172	30.94988483
5555.5557	400	100	100	0	0	0	0.097	0	97.68241	5.56	1	1	0	5	0	0	34.92	24.91287057	31.10138829
5555.5557	400	100	100	0	0	0	0.098	0	97.68241	5.56	1	1	0	5	0	0	35.28	25.22388445	31.24834664
5555.5557	400	100	100	0	0	0	0.099	0	96.73138	5.56	1	1	0	5	0	0	35.64	25.53636792	31.39089624
5555.5557	400	100	100	0	0	0	0.1	0	96.75115	5.56	1	1	0	5	0	0	36	25.85027688	31.52916935
5555.5557	400	100	100	0	0	0	0.101	0	96.75115	5.561	1	1	0	5	0	0	36.36	26.16556858	31.66329427
5555.5557	400	100	100	0	0	0	0.102	0	97.93082	5.561	1	1	0	5	0	0	36.72	26.48220152	31.79339545
5555.5557	400	100	100	0	0	0	0.103	0	97.93082	5.561	1	1	0	5	0	0	37.08	26.80013547	31.91959358
5555.5557	400	100	100	0	0	0	0.104	0	97.15376	5.561	1	1	0	5	0	0	37.44	27.11933141	32.04200577
5555.5557	400	100	100	0	0	0	0.105	0	96.18565	5.561	1	1	0	5	0	0	37.8	27.43975147	32.1607456
5555.5557	400	100	100	0	0	0	0.106	0	96.18565	5.561	1	1	0	5	0	0	38.16	27.76135892	32.27592323
5555.5557	400	100	100	0	0	0	0.107	0	98.18233	5.561	1	1	0	5	0	0	38.52	28.08411815	33.46764554
5555.5557	400	100	100	0	0	0	0.109	0	97.97576	5.561	1	1	0	5	0	0	39.24	28.41879461	33.54361617
5555.5557	400	100	100	0	0	0	0.11	0	97.97576	5.561	1	1	0	5	0	0	39.6	28.75423077	33.61730769
5555.5557	400	100	100	0	0	0	0.111	0	97.65768	5.561	1	1	0	5	0	0	39.96	29.09040385	33.68878845
5555.5557	400	100	100	0	0	0	0.112	0	97.65768	5.562	1	1	0	5	0	0	40.32	29.42729173	34.8381248
5555.5557	400	100	100	0	0	0	0.114	0	97.811806	5.562	1	1	0	5	0	0	41.04	29.77567298	34.87298106
5555.5557	400	100	100	0	0	0	0.115	0	98.0123	5.562	1	1	0	5	0	0	41.4	30.12440279	34.90679163
5555.5557	400	100	100	0	0	0	0.116	0	98.0123	5.562	1	1	0	5	0	0	41.76	30.47347071	34.93958788
5555.5557	400	100	100	0	0	0	0.117	0	97.7628	5.562	1	1	0	5	0	0	42.12	30.82286659	34.97140024
5555.5557	400	100	100	0	0	0	0.118	0	96.3478	5.562	1	1	0	5	0	0	42.48	31.17258059	35.00225823
5555.5557	400	100	100	0	0	0	0.119	0	96.3478	5.562	1	1	0	5	0	0	42.84	31.52260317	36.11219049
5555.5557	400	100	100	0	0	0	0.121	0	96.11336	5.562	1	1	0	5	0	0	43.56	31.88372508	36.10882477
5555.5557	400	100	100	0	0	0	0.122	0	96.11336	5.562	1	1	0	5	0	0	43.92	32.24481332	36.10556003
5555.5557	400	100	100	0	0	0	0.123	0	96.72399	5.562	1	1	0	5	0	0	44.28	32.60586892	36.10239323
5555.5557	400	100	100	0	0	0	0.124	0	96.87823	5.562	1	1	0	5	0	0	44.64	32.96689286	37.17932143
5555.5557	400	100	100	0	0	0	0.126	0	96.87823	5.562	1	1	0	5	0	0	45.36	33.33868607	37.14394179
5555.5557	400	100	100	0	0	0	0.127	0	96.42154	5.562	1	1	0	5	0	0	45.72	33.71012549	37.10962353
5555.5557	400	100	100	0	0	0	0.128	0	97.19266	5.562	1	1	0	5	0	0	46.08	34.08122172	37.07633483
5555.5557	400	100	100	0	0	0	0.129	0	97.19266	5.562	1	1	0	5	0	0	46.44	34.45198507	37.04404478
5555.5557	400	100	100	0	0	0	0.13	0	97.27082	5.562	1	1	0	5	0	0	46.8	34.82242552	37.01272344
5555.5557	400	100	100	0	0	0	0.131	0	97.27082	5.562	1	1	0	5	0	0	47.16	35.19255275	38.06234174
5555.5557	400	100	100	0	0	0	0.133	0	97.23011	5.562	1	1	0	5	0	0	47.88	35.57317617	38.00047148
5555.5557	400	100	100	0	0	0	0.134	0	98.21549	5.562	1	1	0	5	0	0	48.24	35.95318089	37.94045734
5555.5557	400	100	100	0	0	0	0.135	0	98.21549	5.562	1	1	0	5	0	0	48.6	36.33258546	37.88224362
5555.5557	400	100	100	0	0	0	0.136	0	97.376045	5.562	1	1	0	5	0	0	48.96	36.7114079	37.82577631
5555.5557	400	100	100	0	0	0	0.137	0	97.41682	5.562	1	1	0	5	0	0	49.32	37.08966566	37.77100302
5555.5557	400	100	100	0	0	0	0.138	0	97.41682	5.562	1	1	0	5	0	0	49.68	37.46737569	37.71787293
5555.5557	400	100	100	0	0	0	0.139	0	97.52791	5.562	1	1	0	5	0	0	50.04	37.84455442	37.66633674
5555.5557	400	100	100	0	0	0	0.14	0	97.52791	5.562	1	1	0	5	0	0	50.4	38.22121779	37.61634664
5555.5557	400	100	100	0	0	0	0.141	0	98.374916	5.562	1	1	0	5	0	0	50.76	38.59738125	38.64785624
5555.5557	400	100	100	0	0	0	0.143	0	97.68843	5.562	1	1	0	5	0	0	51.48	38.98385982	38.56842055
5555.5557	400	100	100	0	0	0	0.144	0	97.68843	5.562	1	1	0	5	0	0	51.84	39.36954402	38.49136794
5555.5557	400	100	100	0	0	0	0.145	0	97.49983	5.562	1	1	0	5	0	0	52.2	39.7544577	38.4166269
5555.5557	400	100	100	0	0	0	0.146	0	96.555565	5.562	1	1	0	5	0	0	52.56	40.13862397	39.42412809
5555.5557	400	100	100	0	0	0	0.148	0	96.555565	5.562	1	1	0	5	0	0	53.28	40.53286525	39.32140425
5555.5557	400	100	100	0	0	0	0.149	0	95.928276	5.562	1	1	0	5	0	0	53.64	40.92607929	39.22176212
5555.5557	400	100	100	0	0	0	0.15	0	95.928276	5.562	1	1	0	5	0	0	54	41.31829691	39.12510926
5555.5557	400	100	100	0	0	0	0.151	0	95.47019	5.562	1	1	0	5	0	0	54.36	41.70954801	39.03135598
5555.5557	400	100	100	0	0	0	0.152	0	94.92047	5.562	1	1	0	5	0	0	54.72	42.09986157	40.0204153
5555.5557	400	100	100	0	0	0	0.154	0	96.184105	5.562	1	1	0	5	0	0	55.44	42.50006572	39.89980284
5555.5557	400	100	100	0	0	0	0.155	0	96.038155	5.562	1	2	0	7	0	1	55.8	42.89906375	39.78280876
0	400	100	100	0	0	0	0.156	0	96.251076	5.562	1	2	0	0	0	1	56.16	43.29689184	40.74932449
0	400	100	100	0	0	0	0.158	0	96.251076	5.562	1	2	0	0	0	1	56.88	43.70438508	40.60684476
0	400	100	100	0	0	0	0.159	0	96.48635	5.562	1	2	0	0	0	1	57.24	44.11045353	40.46863942
0	400	100	100	0	0	0	0.16	0	96.48635	5.562	1	2	0	0	0	1	57.6	44.51513992	40.33458023
0	400	100	100	0	0	0	0.161	0	97.55037	5.562	1	2	0	0	0	1	57.96	44.91848572	41.28454283
0	400	100	100	0	0	0	0.163	0	97.24384	4.803	1	2	0	0	0	1	58.68	45.33133115	41.12600654
0	400	100	100	0	0	0	0.164	0	97.24384	4.463	1	2	0	0	0	1	59.04	45.74259122	40.97222635
0	400	100	100	0	0	0	0.165	0	98.13151	4.463	1	2	0	0	0	1	59.4	46.15231348	40.82305956
0	400	100	100	0	0	0	0.166	0	98.81501	3.854	1	2	0	0	0	1	59.76	46.56054408	40.67836777
0	400	100	100	0	0	0	0.167	0	98.81501	3.854	1	2	0	0	0	1	60.12	46.96732775	40.53801674
0	400	100	100	0	0	0	0.168	0	99.01805	3.328	1	2	0	0	0	1	60.48	47.37270792	40.40187623
0	400	100	100	0	0	0	0.169	0	99.01805	3.093	1	2	0	0	0	1	60.84	47.77672668	40.26981995
0	400	100	100	0	0	0	0.17	0	98.299866	3.093	1	2	0	0	0	1	61.2	48.17942488	39.06172535
0	400	100	100	0	0	0	0.17	0	98.02763	2.671	1	2	0	0	0	1	61.2	48.57004214	38.96987359
0	400	100	100	0	0	0	0.171	0	98.02763	2.482	1	2	0	0	0	1	61.56	48.95974087	38.88077738
0	400	100	100	0	0	0	0.172	0	98.59189	2.482	1	2	0	0	0	1	61.92	49.34854865	38.79435406
0	400	100	100	0	0	0	0.173	0	98.27908	2.143	1	2	0	0	0	1	62.28	49.73649219	38.71052344
0	400	100	100	0	0	0	0.174	0	98.27908	2.143	1	2	0	0	0	1	62.64	50.12359742	38.62920773
0	400	100	100	0	0	0	0.175	0	98.80566	1.85	1	2	0	0	0	1	63	50.5098895	38.5503315
0	400	100	100	0	0	0	0.176	0	98.80566	1.72	1	2	0	0	0	1	63.36	50.89539281	37.39382156
0	400	100	100	0	0	0	0.176	0	98.90975	1.72	1	2	0	0	0	1	63.36	51.26933103	37.35200691
0	400	100	100	0	0	0	0.177	0	99.05029	1.485	1	2	0	0	0	1	63.72	51.6428511	37.3114467
0	400	100	100	0	0	0	0.178	0	99.05029	1.381	1	2	0	0	0	1	64.08	52.01596557	36.1921033
0	400	100	100	0	0	0	0.178	0	99.075615	1.381	1	2	0	0	0	1	64.08	52.3778866	36.1863402
0	400	100	100	0	0	0	0.179	0	98.10493	1.191	1	2	0	0	0	1	64.44	52.73975	36.18075
0	400	100	100	0	0	0	0.18	0	98.10493	1.029	1	2	0	0	0	1	64.8	53.1015575	35.0953275
0	400	100	100	0	0	0	0.18	0	96.34295	1.029	1	2	0	0	0	1	64.8	53.45251078	34.04246767
0	400	100	100	0	0	0	0.18	0	96.34295	0.956	1	2	0	0	0	1	64.8	53.79293545	34.10119364
0	400	100	100	0	0	0	0.181	0	96.81524	0.956	1	2	0	0	0	1	65.16	54.13394739	33.07815783
0	400	100	100	0	0	0	0.181	0	97.43417	0.888	1	2	0	0	0	1	65.16	54.46472897	32.0858131
0	400	100	100	0	0	0	0.181	0	97.43417	0.767	1	2	0	0	0	1	65.16	54.7855871	31.1232387
0	400	100	100	0	0	0	0.181	0	97.53227	0.767	1	2	0	0	0	1	65.16	55.09681949	30.18954154
0	400	100	100	0	0	0	0.181	0	97.72223	0.662	1	2	0	0	0	1	65.16	55.3987149	29.2838553
0	400	100	100	0	0	0	0.181	0	97.72223	0.662	1	2	0	0	0	1	65.16	55.69155345	28.40533964
0	400	100	100	0	0	0	0.181	0	97.21057	0.615	1	2	0	0	0	1	65.16	55.97560685	26.47317945
0	400	100	100	0	0	0	0.18	0	97.21057	0.531	1	2	0	0	0	1	64.8	56.24033864	25.67898407
0	400	100	100	0	0	0	0.18	0	96.602036	0.531	1	2	0	14	0	1	64.8	56.49712849	24.90861454
0	400	100	100	0	0	0	0.18	0	97.25831	0.493	1	2	0	0	0	1	64.8	56.74621463	23.08135611
0	400	100	100	0	0	0	0.179	0	97.25831	0.426	1	2	0	0	0	1	64.44	56.97702819	21.30891542
0	400	100	100	0	0	0	0.178	0	96.08684	0.426	1	2	0	0	0	1	64.08	57.19011735	20.66964796
0	400	100	100	0	0	0	0.178	0	97.89965	0.426	1	2	0	0	0	1	64.08	57.39681383	18.96955852
0	400	100	100	0	0	0	0.177	0	97.89965	0.396	1	2	0	0	0	1	63.72	57.58650941	17.32047177
0	400	100	100	0	0	0	0.176	0	98.07779	0.341	1	2	0	0	0	1	63.36	57.75971413	15.72085761
0	400	100	100	0	0	0	0.175	0	98.07779	0.317	1	2	0	0	0	1	63	57.9169227	14.16923189
0	400	100	100	0	0	0	0.174	0	98.62236	0.317	1	2	0	0	0	1	62.64	58.05861502	12.66415493
0	400	100	100	0	0	0	0.173	0	99.2386	0.274	1	2	0	0	0	1	62.28	58.18525657	11.20423028
0	400	100	100	0	0	0	0.172	0	99.2386	0.236	1	2	0	0	0	1	61.92	58.29729888	9.788103373
0	400	100	100	0	0	0	0.171	0	99.34664	0.236	1	2	0	0	0	1	61.56	58.39517991	7.334460271
0	400	100	100	0	0	0	0.169	0	99.34664	0.219	1	2	0	0	0	1	60.84	58.46852451	6.034426463
0	400	100	100	0	0	0	0.168	0	98.65842	0.219	1	2	0	0	0	1	60.48	58.52886878	4.773393669
0	400	100	100	0	0	0	0.167	0	97.74669	0.189	1	2	0	0	0	1	60.12	58.57660271	2.470191859
0	400	100	100	0	0	0	0.165	0	97.74669	0.176	1	2	0	0	0	1	59.4	58.60130463	1.316086104
0	400	100	100	0	0	0	0.164	0	96.880585	0.176	1	2	0	0	0	1	59.04	58.61446549	0.19660352
0	400	100	100	0	0	0	0.163	0	96.96512	0.152	1	2	0	0	0	1	58.68	58.61643153	-1.969294585
0	400	100	100	0	0	0	0.161	0	96.96512	0.141	1	2	0	0	0	1	57.96	58.59673858	-2.990215748
0	400	100	100	0	0	0	0.16	0	97.30447	0.141	1	2	0	0	0	1	57.6	58.56683643	-5.060509275
0	400	100	100	0	0	0	0.158	0	97.30447	0.121	1	2	0	0	0	1	56.88	58.51623133	-5.988693997
0	400	100	100	0	0	0	0.157	0	97.20194	0.121	1	2	0	0	0	1	56.52	58.45634439	-7.969033177
0	400	100	100	0	0	0	0.155	0	96.44461	0.113	1	2	0	0	0	1	55.8	58.37665406	-8.809962182
0	400	100	100	0	0	0	0.154	0	96.44461	0.097	1	2	0	0	0	1	55.44	58.28855444	-10.70566332
0	400	100	100	0	0	0	0.152	0	96.346535	0.097	1	2	0	0	0	1	54.72	58.18149781	-11.46449342
0	400	100	100	0	0	0	0.151	0	96.37138	0.09	1	2	0	0	0	1	54.36	58.06685287	-12.20055861
0	400	100	100	0	0	0	0.15	0	96.37138	0.078	1	2	0	0	0	1	54	57.94484729	-13.99454186
0	400	100	100	0	0	0	0.148	0	97.174225	0.078	1	2	0	0	0	1	53.28	57.80490187	-14.6547056
0	400	100	100	0	0	0	0.147	0	97.174225	0.067	1	2	0	0	0	1	52.92	57.65835481	-16.37506443
0	400	100	100	0	0	0	0.145	0	97.12277	0.067	1	2	0	0	0	1	52.2	57.49460417	-16.9638125
0	400	100	100	0	0	0	0.144	0	96.9941	0.062	1	2	0	0	0	1	51.84	57.32496604	-17.53489812
0	400	100	100	0	0	0	0.143	0	96.9941	0.053	1	2	0	0	0	1	51.48	57.14961706	-19.16885118
0	400	100	100	0	0	0	0.141	0	96.69768	0.053	1	2	0	0	0	1	50.76	56.95792855	-19.67378565
0	400	100	100	0	0	0	0.14	0	96.75955	0.049	1	2	0	0	0	1	50.4	56.76119069	-21.24357208
0	400	100	100	0	0	0	0.138	0	97.24477	0.043	1	2	0	0	0	1	49.68	56.54875497	-21.68626491
0	400	100	100	0	0	0	0.137	0	97.40675	0.043	1	2	0	0	0	1	49.32	56.33189232	-23.19567697
0	400	100	100	0	0	0	0.135	0	97.40675	0.037	1	2	0	0	0	1	48.6	56.09993555	-23.57980666
0	400	100	100	0	0	0	0.134	0	96.846886	0.037	1	2	0	0	0	1	48.24	55.86413749	-25.03241246
0	400	100	100	0	0	0	0.132	0	97.31769	0.034	1	2	0	0	0	1	47.52	55.61381336	-25.36144008
0	400	100	100	0	0	0	0.131	0	97.31769	0.029	1	2	0	0	0	1	47.16	55.36019896	-25.68059688
0	400	100	100	0	0	0	0.13	0	97.219635	0.029	1	2	0	0	0	1	46.8	55.10339299	-27.07017897
0	400	100	100	0	0	0	0.128	0	97.22653	0.027	1	2	0	0	0	1	46.08	54.8326912	-27.33807361
0	400	100	100	0	0	0	0.127	0	97.22653	0.023	1	2	0	0	0	1	45.72	54.55931047	-28.6779314
0	400	100	100	0	0	0	0.125	0	97.37107	0.023	1	2	0	0	0	1	45	54.27253115	-28.89759346
0	400	100	100	0	0	0	0.124	0	97.37107	0.021	1	2	0	0	0	1	44.64	53.98355522	-29.11066565
0	400	100	100	0	0	0	0.123	0	98.387634	0.021	1	2	0	0	0	1	44.28	53.69244856	-30.39734568
0	400	100	100	0	0	0	0.121	0	98.63378	0.018	1	2	0	0	0	1	43.56	53.3884751	-30.56542531
0	400	100	100	0	0	0	0.12	0	98.63378	0.017	1	2	0	0	0	1	43.2	53.08282085	-31.80846255
0	400	100	100	0	0	0	0.118	0	98.61472	0.017	1	2	0	0	0	1	42.48	52.76473623	-31.93420868
0	400	100	100	0	0	0	0.117	0	98.40877	0.014	1	2	0	0	0	1	42.12	52.44539414	-32.05618242
0	400	100	100	0	0	0	0.116	0	98.40877	0.012	1	2	0	0	0	1	41.76	52.12483231	-32.17449694
0	400	100	100	0	0	0	0.115	0	97.29609	0.012	1	2	0	0	0	1	41.4	51.80308734	-32.28926203
0	400	100	100	0	0	0	0.114	0	97.29609	0.011	1	2	0	0	0	1	41.04	51.48019472	-32.40058417
0	400	100	100	0	0	0	0.113	0	98.36174	0.011	1	2	0	0	0	1	40.68	51.15618888	-32.50856665
0	400	100	100	0	0	0	0.112	0	98.1747	0.009	1	2	0	0	0	1	40.32	50.83110322	-33.69330965
0	400	100	100	0	0	0	0.11	0	98.1747	0.009	1	2	0	0	0	1	39.6	50.49417012	-33.76251036
0	400	100	100	0	0	0	0.109	0	97.54822	0.009	1	2	0	0	0	1	39.24	50.15654502	-33.82963505
0	400	100	100	0	0	0	0.108	0	96.49662	0.007	1	2	0	0	0	1	38.88	49.81824867	-33.894746
0	400	100	100	0	0	0	0.107	0	96.49662	0.007	1	2	0	0	0	1	38.52	49.47930121	-33.95790362
0	400	100	100	0	0	0	0.106	0	95.93537	0.007	1	2	0	0	0	1	38.16	49.13972217	-34.01916651
0	400	100	100	0	0	0	0.105	0	95.93537	0.006	1	2	0	0	0	1	37.8	48.7995305	-34.07859151
0	400	100	100	0	0	0	0.104	0	97.23428	0.006	1	2	0	0	0	1	37.44	48.45874459	-34.13623377
0	400	100	100	0	0	0	0.103	0	97.57526	0.005	1	2	0	0	0	1	37.08	48.11738225	-34.19214676
0	400	100	100	0	0	0	0.102	0	97.57526	0.004	1	2	0	0	0	1	36.72	47.77546078	-34.24638235
0	400	100	100	0	0	0	0.101	0	97.60944	0.004	1	2	0	0	0	1	36.36	47.43299696	-34.29899088
0	400	100	100	0	0	0	0.1	0	97.7133	0.003	1	2	0	0	0	1	36	47.09000705	-34.35002116
0	400	100	100	0	0	0	0.099	0	97.7133	0.003	1	2	0	0	0	1	35.64	46.74650684	-34.39952052
0	400	100	100	0	0	0	0.098	0	98.14991	0.003	1	2	0	0	0	1	35.28	46.40251164	-34.44753491
0	400	100	100	0	0	0	0.097	0	98.14991	0.002	1	2	0	0	0	1	34.92	46.05803629	-34.49410886
0	400	100	100	0	0	0	0.096	0	97.89569	0.002	1	2	0	0	0	1	34.56	45.7130952	-34.53928559
0	400	100	100	0	0	0	0.095	0	96.30752	0.002	1	2	0	0	0	1	34.2	45.36770234	-33.50310702
0	400	100	100	0	0	0	0.095	0	96.30752	0.002	1	2	0	0	0	1	34.2	45.03267127	-33.57801381
0	400	100	100	0	0	0	0.094	0	95.989815	0.002	1	2	0	0	0	1	33.84	44.69689113	-33.6506734
0	400	100	100	0	0	0	0.093	0	96.28145	0.001	1	2	0	0	0	1	33.48	44.3603844	-33.7211532
0	400	100	100	0	0	0	0.092	0	96.28145	0.001	1	2	0	0	0	1	33.12	44.02317287	-33.7895186
0	400	100	100	0	0	0	0.091	0	95.65416	0.001	1	2	0	0	0	1	32.76	43.68527768	-33.85583304
0	400	100	100	0	0	0	0.09	0	95.65416	0.001	1	2	0	0	0	1	32.4	43.34671935	-33.92015805
0	400	100	100	0	0	0	0.089	0	97.09404	0.001	1	2	0	0	0	1	32.04	43.00751777	-33.98255331
0	400	100	100	0	0	0	0.088	0	97.20958	0.001	1	2	0	0	0	1	31.68	42.66769224	-34.04307671
0	400	100	100	0	0	0	0.087	0	97.20958	0	1	2	0	0	0	1	31.32	42.32726147	-34.10178441
0	400	100	100	0	0	0	0.086	0	97.02866	0	1	2	0	0	0	1	30.96	41.98624363	-34.15873088
0	400	100	100	0	0	0	0.085	0	96.718414	0	1	2	0	0	0	1	30.6	41.64465632	-34.21396895
0	400	100	100	0	0	0	0.084	0	96.718414	0	1	2	0	0	0	1	30.24	41.30251663	-34.26754988
0	400	100	100	0	0	0	0.083	0	96.62951	0	1	2	0	0	0	1	29.88	40.95984113	-34.31952339
0	400	100	100	0	0	0	0.082	0	96.62951	0	1	2	0	0	0	1	29.52	40.61664589	-34.36993768
0	400	100	100	0	0	0	0.081	0	97.36075	0	1	2	0	0	0	1	29.16	40.27294652	-34.41883955
0	400	100	100	0	0	0	0.08	0	97.68727	0	1	2	0	0	0	1	28.8	39.92875812	-34.46627437
0	400	100	100	0	0	0	0.079	0	98.26861	0	1	2	0	0	0	1	28.44	39.58409538	-34.51228614
0	400	100	100	0	0	0	0.078	0	98.14189	0	1	2	0	0	0	1	28.08	39.23897252	-33.47691755
0	400	100	100	0	0	0	0.078	0	97.495834	0	1	2	0	0	0	1	28.08	38.90420334	-33.55261003
0	400	100	100	0	0	0	0.077	0	97.65209	0	1	2	0	0	0	1	27.72	38.56867724	-33.62603173
0	400	100	100	0	0	0	0.076	0	96.92172	0	1	2	0	0	0	1	27.36	38.23241692	-33.69725077
0	400	100	100	0	0	0	0.075	0	96.92172	0	1	2	0	0	0	1	27	37.89544442	-33.76633325
0	400	100	100	0	0	0	0.074	0	97.84658	0	1	2	0	0	0	1	26.64	37.55778108	-33.83334325
0	400	100	100	0	0	0	0.073	0	97.3553	0	1	2	0	0	0	1	26.28	37.21944765	-33.89834296
0	400	100	100	0	0	0	0.072	0	97.3553	0	1	2	0	0	0	1	25.92	36.88046422	-33.96139267
0	400	100	100	0	0	0	0.071	0	95.42724	0	1	2	0	0	0	1	25.56	36.5408503	-32.94255089
0	400	100	100	0	0	0	0.071	0	95.13378	0	1	2	0	0	0	1	25.56	36.21142479	-33.03427436
0	400	100	100	0	0	0	0.07	0	95.13378	0	1	2	0	0	0	1	25.2	35.88108204	-33.12324613
0	400	100	100	0	0	0	0.069	0	95.79256	0	1	2	0	0	0	1	24.84	35.54984958	-33.20954875
0	400	100	100	0	0	0	0.068	0	94.949	0	1	2	0	0	0	1	24.48	35.21775409	-33.29326228
0	400	100	100	0	0	0	0.067	0	95.72313	0	1	2	0	0	0	1	24.12	34.88482147	-33.37446441
0	400	100	100	0	0	0	0.066	0	96.41038	0	1	2	0	0	0	1	23.76	34.55107683	-32.37323048
0	400	100	100	0	0	0	0.066	0	96.41038	0	1	2	0	0	0	1	23.76	34.22734452	-32.48203357
0	400	100	100	0	0	0	0.065	0	97.38027	0	1	2	0	0	0	1	23.4	33.90252419	-32.58757256
0	400	100	100	0	0	0	0.064	0	96.38791	0	1	2	0	0	0	1	23.04	33.57664846	-32.68994538
0	400	100	100	0	0	0	0.063	0	96.38791	0	1	2	0	0	0	1	22.68	33.24974901	-32.78924702
0	400	100	100	0	0	0	0.062	0	96.42793	0	1	2	0	0	0	1	22.32	32.92185654	-32.88556961
0	400	100	100	0	0	0	0.061	0	96.42793	0	1	2	0	0	0	1	21.96	32.59300084	-31.89900252
0	400	100	100	0	0	0	0.061	0	92.62545	0	1	2	0	0	0	1	21.96	32.27401082	-32.02203245
0	400	100	100	0	0	0	0.06	0	96.13784	0	1	2	0	0	0	1	21.6	31.95379049	-32.14137147
0	400	100	100	0	0	0	0.059	0	96.13784	0	1	2	0	0	0	1	21.24	31.63237678	-32.25713033
0	400	100	100	0	0	0	0.058	0	96.43179	0	1	2	0	0	0	1	20.88	31.30980547	-31.28941642
0	400	100	100	0	0	0	0.058	0	96.43179	0	1	2	0	0	0	1	20.88	30.99691131	-31.43073393
0	400	100	100	0	0	0	0.057	0	95.86131	0	1	2	0	0	0	1	20.52	30.68260397	-31.56781191
0	400	100	100	0	0	0	0.056	0	96.82254	0	1	2	0	0	0	1	20.16	30.36692585	-31.70077755
0	400	100	100	0	0	0	0.055	0	96.82254	0	1	2	0	0	0	1	19.8	30.04991808	-31.82975423
0	400	100	100	0	0	0	0.054	0	96.82013	0	1	2	0	0	0	1	19.44	29.73162053	-31.9548616
0	400	100	100	0	0	0	0.053	0	96.97967	0	1	2	0	0	0	1	19.08	29.41207192	-32.07621575
0	400	100	100	0	0	0	0.052	0	96.97967	0	1	2	0	0	0	1	18.72	29.09130976	-31.11392928
0	400	100	100	0	0	0	0.052	0	96.78155	0	1	2	0	0	0	1	18.72	28.78017047	-31.2605114
0	400	100	100	0	0	0	0.051	0	96.78155	0	1	2	0	0	0	1	18.36	28.46756535	-31.40269606
0	400	100	100	0	0	0	0.05	0	96.16246	0	1	2	0	0	0	1	18	28.15353839	-31.54061518
0	400	100	100	0	0	0	0.049	0	95.51246	0	1	2	0	0	0	1	17.64	27.83813224	-31.67439672
0	400	100	100	0	0	0	0.048	0	95.51246	0	1	2	0	0	0	1	17.28	27.52138827	-31.80416482
0	400	100	100	0	0	0	0.047	0	95.97829	0	1	2	0	0	0	1	16.92	27.20334662	-30.85003987
0	400	100	100	0	0	0	0.047	0	95.36383	0	1	2	0	0	0	1	16.92	26.89484623	-31.00453868
0	400	100	100	0	0	0	0.046	0	95.36383	0	1	2	0	0	0	1	16.56	26.58480084	-31.15440252
0	400	100	100	0	0	0	0.045	0	96.101364	0	1	2	0	0	0	1	16.2	26.27325681	-31.29977044
0	400	100	100	0	0	0	0.044	0	96.101364	0	1	2	0	0	0	1	15.84	25.96025911	-31.44077733
0	400	100	100	0	0	0	0.043	0	96.2626	0	1	2	0	0	0	1	15.48	25.64585134	-31.57755401
0	400	100	100	0	0	0	0.042	0	96.779945	0	1	2	0	0	0	1	15.12	25.3300758	-31.71022739
0	400	100	100	0	0	0	0.041	0	96.779945	0	1	2	0	0	0	1	14.76	25.01297352	-30.75892057
0	400	100	100	0	0	0	0.041	0	96.760315	0	1	2	0	0	0	1	14.76	24.70538432	-30.91615295
0	400	100	100	0	0	0	0.04	0	96.84727	0	1	2	0	0	0	1	14.4	24.39622279	-31.06866836
0	400	100	100	0	0	0	0.039	0	96.84727	0	1	2	0	0	0	1	14.04	24.0855361	-31.21660831
0	400	100	100	0	0	0	0.038	0	96.39046	0	1	2	0	0	0	1	13.68	23.77337002	-31.36011006
0	400	100	100	0	0	0	0.037	0	96.39046	0	1	2	0	0	0	1	13.32	23.45976892	-31.49930676
0	400	100	100	0	0	0	0.036	0	95.63445	0	1	2	0	0	0	1	12.96	23.14477585	-31.63432756
0	400	100	100	0	0	0	0.035	0	97.2289	0	1	2	0	0	0	1	12.6	22.82843258	-30.68529773
0	400	100	100	0	0	0	0.035	0	97.2289	0	1	2	0	0	0	1	12.6	22.5215796	-30.8447388
0	400	100	100	0	0	0	0.034	0	98.66467	0	1	2	0	0	0	1	12.24	22.21313221	-30.99939663
0	400	100	100	0	0	0	0.033	0	98.60463	0	1	2	0	0	0	1	11.88	21.90313825	-31.14941474
0	400	100	100	0	0	0	0.032	0	98.60463	0	1	2	0	0	0	1	11.52	21.5916441	-31.29493229
0	400	100	100	0	0	0	0.031	0	98.00741	0	1	2	0	0	0	1	11.16	21.27869477	-30.35608432
0	400	100	100	0	0	0	0.031	0	98.00741	0	1	2	0	0	0	1	11.16	20.97513393	-30.52540179
0	400	100	100	0	0	0	0.03	0	97.22061	0	1	2	0	0	0	1	10.8	20.66987991	-30.68963974
0	400	100	100	0	0	0	0.029	0	97.70862	0	1	2	0	0	0	1	10.44	20.36298352	-29.76895055
0	400	100	100	0	0	0	0.029	0	97.70862	0	1	2	0	0	0	1	10.44	20.06529401	-29.95588203
0	400	100	100	0	0	0	0.028	0	97.13339	0	1	2	0	0	0	1	10.08	19.76573519	-29.05720557
0	400	100	100	0	0	0	0.028	0	96.031906	0	1	2	0	0	0	1	10.08	19.47516313	-29.2654894
0	400	100	100	0	0	0	0.027	0	96.031906	0	1	2	0	0	0	1	9.72	19.18250824	-29.46752472
0	400	100	100	0	0	0	0.026	0	95.98078	0	1	2	0	0	0	1	9.36	18.88783299	-28.58349898
0	400	100	100	0	0	0	0.026	0	95.98078	0	1	2	0	0	0	1	9.36	18.601998	-28.80599401
0	400	100	100	0	0	0	0.025	0	96.56757	0	1	2	0	0	0	1	9	18.31393806	-27.94181419
0	400	100	100	0	0	0	0.025	0	97.33364	0	1	2	0	0	0	1	9	18.03451992	-28.18355976
0	400	100	100	0	0	0	0.024	0	97.33364	0	1	2	0	0	0	1	8.64	17.75268432	-27.33805297
0	400	100	100	0	0	0	0.024	0	96.097	0	1	2	0	0	0	1	8.64	17.47930379	-27.59791138
0	400	100	100	0	0	0	0.023	0	95.50542	0	1	2	0	0	0	1	8.28	17.20332468	-27.84997404
0	400	100	100	0	0	0	0.022	0	95.50542	0	1	2	0	0	0	1	7.92	16.92482494	-27.01447482
0	400	100	100	0	0	0	0.022	0	96.234055	0	1	2	0	0	0	1	7.92	16.65468019	-27.28404058
0	400	100	100	0	0	0	0.021	0	96.234055	0	1	2	0	0	0	1	7.56	16.38183979	-27.54551936
0	400	100	100	0	0	0	0.02	0	97.04344	0	1	2	0	0	0	1	7.2	16.10638459	-27.79915378
0	400	100	100	0	0	0	0.019	0	97.51767	0	1	2	0	0	0	1	6.84	15.82839305	-28.04517916
0	400	100	100	0	0	0	0.018	0	97.51767	0	1	2	0	0	0	1	6.48	15.54794126	-28.28382379
0	400	100	100	0	0	0	0.017	0	96.845245	0	1	2	0	0	0	1	6.12	15.26510303	-28.51530908
0	400	100	100	0	0	0	0.016	0	95.60021	0	1	2	0	0	0	1	5.76	14.97994993	-28.7398498
0	400	100	100	0	0	0	0.015	0	95.60021	0	1	2	0	0	0	1	5.4	14.69255144	-28.95765431
0	400	100	100	0	0	0	0.014	0	95.31587	0	1	2	0	0	0	1	5.04	14.40297489	-29.16892468
0	400	100	100	0	0	0	0.013	0	95.31587	0	1	2	0	0	0	1	4.68	14.11128565	-29.37385694
0	400	100	100	0	0	0	0.012	0	94.05343	0	1	2	0	0	0	1	4.32	13.81754708	-29.57264123
0	400	100	100	0	0	0	0.011	0	94.858315	0	1	2	0	0	0	1	3.96	13.52182066	-29.76546199
0	400	100	100	0	0	0	0.01	0	94.858315	0	1	2	0	0	0	1	3.6	13.22416604	-29.95249813
0	400	100	100	0	0	0	0.009	0	94.35719	0	1	2	0	0	0	1	3.24	12.92464106	-30.13392319
0	400	100	100	0	0	0	0.008	0	94.81583	0	1	2	0	0	0	1	2.88	12.62330183	-30.30990549
0	400	100	100	0	0	0	0.007	0	94.81583	0	1	2	0	0	0	1	2.52	12.32020278	-30.48060833
0	400	100	100	0	0	0	0.006	0	94.16561	0	1	2	0	0	0	1	2.16	12.01539669	-30.64619008
0	400	100	100	0	0	0	0.005	0	94.16561	0	1	2	0	0	0	1	1.8	11.70893479	-30.80680438
0	400	100	100	0	0	0	0.004	0	94.36509	0	1	2	0	0	0	1	1.44	11.40086675	-32.04260025
0	400	100	100	0	0	0	0.002	0	95.63568	0	1	2	0	0	0	1	0.72	11.08044075	-32.16132224
0	400	100	100	0	0	0	0.001	0	95.63568	0	1	2	0	0	0	1	0.36	10.75882752	-32.27648257
0	400	100	100	0	0	0	0	0	96.45328	0	1	2	0	0	0	1	0	10.4360627	-32.38818809
0	400	100	100	0	0	0	-0.001	0	96.77824	0	1	2	0	0	0	1	-0.36	10.11218082	-32.49654245
0	400	100	100	0	0	0	-0.002	0	96.77824	0	1	2	0	0	0	1	-0.72	9.787215393	-33.68164618
0	400	100	100	0	0	0	-0.004	0	96.93388	0	1	2	0	0	0	1	-1.44	9.450398931	-33.75119679
0	400	100	100	0	0	0	-0.005	0	96.93388	0	1	2	0	0	0	1	-1.8	9.112886963	-34.89866089
0	400	100	100	0	0	0	-0.007	0	96.75326	0	1	2	0	0	0	1	-2.52	8.763900354	-34.93170106
0	400	100	100	0	0	0	-0.008	0	97.0552	0	1	2	0	0	0	1	-2.88	8.414583344	-34.96375003
0	400	100	100	0	0	0	-0.009	0	97.0552	0	1	2	0	0	0	1	-3.24	8.064945843	-36.07483753
0	400	100	100	0	0	0	-0.011	0	97.90233	0	1	2	0	0	0	1	-3.96	7.704197468	-36.0725924
0	400	100	100	0	0	0	-0.012	0	98.255295	0	1	2	0	0	0	1	-4.32	7.343471544	-36.07041463
0	400	100	100	0	0	0	-0.013	0	98.255295	0	1	2	0	0	0	1	-4.68	6.982767398	-36.06830219
0	400	100	100	0	0	0	-0.014	0	98.43608	0	1	2	0	0	0	1	-5.04	6.622084376	-36.06625313
0	400	100	100	0	0	0	-0.015	0	98.43608	0	1	2	0	0	0	1	-5.4	6.261421844	-36.06426553
0	400	100	100	0	0	0	-0.016	0	98.31786	0	1	2	0	0	0	1	-5.76	5.900779189	-36.06233757
0	400	100	100	0	0	0	-0.017	0	97.691124	0	1	2	0	0	0	1	-6.12	5.540155813	-36.06046744
0	400	100	100	0	0	0	-0.018	0	97.691124	0	1	2	0	0	0	1	-6.48	5.179551139	-36.05865342
0	400	100	100	0	0	0	-0.019	0	97.67836	0	1	2	0	0	0	1	-6.84	4.818964605	-36.05689381
0	400	100	100	0	0	0	-0.02	0	96.82187	0	1	2	0	0	0	1	-7.2	4.458395667	-34.975187
0	400	100	100	0	0	0	-0.02	0	96.82187	0	1	2	0	0	0	1	-7.2	4.108643797	-35.00593139
0	400	100	100	0	0	0	-0.021	0	97.218636	0	1	2	0	0	0	1	-7.56	3.758584483	-35.03575345
0	400	100	100	0	0	0	-0.022	0	97.107735	0	1	2	0	0	0	1	-7.92	3.408226948	-35.06468084
0	400	100	100	0	0	0	-0.023	0	96.92301	0	1	2	0	0	0	1	-8.28	3.05758014	-34.01274042
0	400	100	100	0	0	0	-0.023	0	96.267944	0	1	2	0	0	0	1	-8.28	2.717452736	-34.07235821
0	400	100	100	0	0	0	-0.024	0	96.267944	0	1	2	0	0	0	1	-8.64	2.376729154	-33.05018746
0	400	100	100	0	0	0	-0.024	0	95.3617	0	1	2	0	0	0	1	-8.64	2.046227279	-33.13868184
0	400	100	100	0	0	0	-0.025	0	95.11796	0	1	2	0	0	0	1	-9	1.714840461	-32.14452138
0	400	100	100	0	0	0	-0.025	0	95.11796	0	1	2	0	0	0	1	-9	1.393395247	-32.26018574
0	400	100	100	0	0	0	-0.026	0	95.11881	0	1	2	0	0	0	1	-9.36	1.070793389	-32.37238017
0	400	100	100	0	0	0	-0.027	0	95.11881	0	1	2	0	0	0	1	-9.72	0.747069588	-32.48120876
0	400	100	100	0	0	0	-0.028	0	95.27545	0	1	2	0	0	0	1	-10.08	0.4222575	-31.5067725
0	400	100	100	0	0	0	-0.028	0	95.33644	0	1	2	0	0	0	1	-10.08	0.107189775	-31.64156933
0	400	100	100	0	0	0	-0.029	0	95.33644	0	1	2	0	0	0	1	-10.44	-0.209225918	-30.69232225
0	400	100	100	0	0	0	-0.029	0	96.00844	0	1	2	0	0	0	1	-10.44	-0.516149141	-30.85155258
0	400	100	100	0	0	0	-0.03	0	97.00092	0	1	2	0	0	0	1	-10.8	-0.824664666	-29.926006
0	400	100	100	0	0	0	-0.03	0	97.00092	0	1	2	0	0	0	1	-10.8	-1.123924726	-29.02822582
0	400	100	100	0	0	0	-0.03	0	96.811356	0	1	2	0	0	0	1	-10.8	-1.414206985	-29.23737905
0	400	100	100	0	0	0	-0.031	0	96.811356	0	1	2	0	0	0	1	-11.16	-1.706580775	-28.36025767
0	400	100	100	0	0	0	-0.031	0	96.51342	0	1	2	0	0	0	1	-11.16	-1.990183352	-27.50944994
0	400	100	100	0	0	0	-0.031	0	96.34643	0	1	2	0	0	0	1	-11.16	-2.265277851	-25.60416645
0	400	100	100	0	0	0	-0.03	0	96.34643	0	1	2	0	0	0	1	-10.8	-2.521319516	-24.83604145
0	400	100	100	0	0	0	-0.03	0	97.24122	0	1	2	0	1	0	1	-10.8	-2.76967993	-23.01096021
0	400	100	100	0	0	0	-0.029	0	97.24122	0	1	2	0	1	0	1	-10.44	-2.999789532	-22.3206314
0	400	100	100	0	0	0	-0.029	0	96.66119	0	1	2	0	4	0	1	-10.44	-3.222995846	-20.57101246
6944.445	500	100	100	0	0	0	-0.028	0	96.3132	0	1	2	0	4	0	1	-10.08	-3.428705971	-18.87388209
6944.445	500	100	100	0	0	0	-0.027	0	96.3132	0	1	2	0	4	0	1	-9.72	-3.617444792	-17.22766562
6944.445	500	100	100	0	0	0	-0.026	0	95.2903	0	1	2	0	4	0	1	-9.36	-3.789721448	-15.63083566
6944.445	500	100	100	0	0	0	-0.025	0	94.786545	0	1	2	0	4	0	1	-9	-3.946029805	-13.00191059
6944.445	500	100	100	0	0	0	-0.023	0	94.786545	0.49	1	2	0	4	0	1	-8.28	-4.076048911	-11.53185327
6944.445	500	100	100	0	0	0	-0.022	0	94.00233	0.49	1	2	0	4	0	1	-7.92	-4.191367443	-9.02589767
6944.445	500	100	100	0	0	0	-0.02	0	94.00233	1.372	1	2	0	4	0	1	-7.2	-4.28162642	-6.59512074
6944.445	500	100	100	0	0	0	-0.018	0	94.62182	1.372	1	2	0	4	0	1	-6.48	-4.347577627	-4.237267118
6944.445	500	100	100	0	0	0	-0.016	0	95.6611	1.766	1	2	0	4	0	1	-5.76	-4.389950299	-1.950149104
6944.445	500	100	100	0	0	0	-0.014	0	95.6611	2.474	1	2	0	4	0	1	-5.04	-4.40945179	0.268355369
6944.445	500	100	100	0	0	0	-0.012	0	95.630035	2.474	1	2	0	4	0	1	-4.32	-4.406768236	3.500304708
6944.445	500	100	100	0	0	0	-0.009	0	96.36819	3.084	1	2	0	4	0	1	-3.24	-4.371765189	5.555295566
6944.445	500	100	100	0	0	0	-0.007	0	96.36819	3.358	1	2	0	4	0	1	-2.52	-4.316212233	7.548636699
6944.445	500	100	100	0	0	0	-0.005	0	96.85896	3.358	1	2	0	5	0	1	-1.8	-4.240725866	10.5621776
6944.445	500	100	100	0	0	0	-0.002	0	96.41043	3.849	1	2	0	5	0	1	-0.72	-4.13510409	12.40531227
6944.445	500	100	100	0	0	0	0	0	97.37949	3.849	1	2	0	5	0	1	0	-4.011050967	13.1131529
6944.445	500	100	100	0	0	0	0.001	0	96.04998	4.272	1	2	0	5	0	1	0.36	-3.879919438	15.95975832
6944.445	500	100	100	0	0	0	0.004	0	96.04998	4.462	1	2	0	5	0	1	1.44	-3.720321855	18.72096557
6944.445	500	100	100	0	0	0	0.007	0	96.350105	4.462	1	2	0	5	0	1	2.52	-3.5331122	20.3193366
6944.445	500	100	100	0	0	0	0.009	0	97.055084	4.801	1	2	0	5	0	1	3.24	-3.329918834	21.8697565
6944.445	500	100	100	0	0	0	0.011	0	97.055084	4.954	1	2	0	5	0	1	3.96	-3.111221269	24.45366381
6944.445	500	100	100	0	0	0	0.014	0	97.139885	4.954	1	2	0	5	0	1	5.04	-2.866684631	25.88005389
6944.445	500	100	100	0	0	0	0.016	0	97.139885	5.227	1	2	0	5	0	1	5.76	-2.607884092	27.26365227
6944.445	500	100	100	0	0	0	0.018	0	98.40625	5.227	1	2	0	5	0	1	6.48	-2.335247569	29.68574271
6944.445	500	100	100	0	0	0	0.021	0	98.85459	5.349	1	2	0	5	0	1	7.56	-2.038390142	30.95517043
6944.445	500	100	100	0	0	0	0.023	0	98.85459	5.567	1	2	0	5	0	1	8.28	-1.728838438	32.18651531
6944.445	500	100	100	0	0	0	0.025	0	98.997696	5.567	1	2	0	5	0	1	9	-1.406973284	33.38091985
6944.445	500	100	100	0	0	0	0.027	0	98.07987	5.757	1	2	0	5	0	1	9.72	-1.073164086	34.53949226
6944.445	500	100	100	0	0	0	0.029	0	98.07987	5.841	1	2	0	5	0	1	10.44	-0.727769163	36.74330749
6944.445	500	100	100	0	0	0	0.032	0	97.36242	5.841	1	2	0	5	0	1	11.52	-0.360336088	36.72100827
6944.445	500	100	100	0	0	0	0.033	0	97.36242	5.993	1	2	0	5	0	1	11.88	0.006873994	38.85937802
6944.445	500	100	100	0	0	0	0.036	0	98.41616	5.993	1	2	0	5	0	1	12.96	0.395467774	39.85359668
6944.445	500	100	100	0	0	0	0.038	0	98.051285	6.06	1	2	0	5	0	1	13.68	0.794003741	40.81798878
6944.445	500	100	100	0	0	0	0.04	0	98.051285	6.182	1	2	0	5	0	1	14.4	1.202183629	41.75344911
6944.445	500	100	100	0	0	0	0.042	0	97.31327	6.182	1	2	0	5	0	1	15.12	1.61971812	42.66084564
6944.445	500	100	100	0	0	0	0.044	0	97.33028	6.237	1	2	0	5	0	1	15.84	2.046326576	43.54102027
6944.445	500	100	100	0	0	0	0.046	0	97.33028	6.335	1	2	0	5	0	1	16.56	2.481736779	44.39478966
6944.445	500	100	100	0	0	0	0.048	0	97.40983	6.335	1	2	0	5	0	1	17.28	2.925684676	44.14294597
6944.445	500	100	100	0	0	0	0.049	0	97.40983	6.378	1	2	0	5	0	1	17.64	3.367114136	44.97865759
6944.445	500	100	100	0	0	0	0.051	0	96.984116	6.378	1	2	0	5	0	1	18.36	3.816900711	45.78929787
6944.445	500	100	100	0	0	0	0.053	0	97.09508	6.456	1	2	0	5	0	1	19.08	4.27479369	46.57561893
6944.445	500	100	100	0	0	0	0.055	0	97.09508	6.492	1	2	0	5	0	1	19.8	4.740549879	46.25835036
6944.445	500	100	100	0	0	0	0.056	0	96.85253	6.492	1	2	0	5	0	1	20.16	5.203133383	47.03059985
6944.445	500	100	100	0	0	0	0.058	0	96.18808	6.554	1	2	0	5	0	1	20.88	5.673439382	46.69968186
6944.445	500	100	100	0	0	0	0.059	0	96.18808	6.582	1	2	0	5	0	1	21.24	6.1404362	47.4586914
6944.445	500	100	100	0	0	0	0.061	0	95.757164	6.582	1	2	0	5	0	1	21.96	6.615023114	48.19493066
6944.445	500	100	100	0	0	0	0.063	0	95.73619	6.633	1	2	0	5	0	1	22.68	7.096972421	47.82908274
6944.445	500	100	100	0	0	0	0.064	0	96.48913	6.633	1	2	0	5	0	1	23.04	7.575263248	47.47421026
6944.445	500	100	100	0	0	0	0.065	0	95.49353	6.655	1	2	0	5	0	1	23.4	8.050005351	48.20998395
6944.445	500	100	100	0	0	0	0.067	0	95.49353	6.696	1	2	0	5	0	1	24.12	8.53210519	47.84368443
6944.445	500	100	100	0	0	0	0.068	0	94.55823	6.696	1	2	0	5	0	1	24.48	9.010542034	47.4883739
6944.445	500	100	100	0	0	0	0.069	0	94.73542	6.714	1	2	0	5	0	1	24.84	9.485425773	47.14372268
6944.445	500	100	100	0	0	0	0.07	0	94.98381	6.714	1	2	0	5	0	1	25.2	9.956863	47.889411
6944.445	500	100	100	0	0	0	0.072	0	93.9788	6.747	1	2	0	5	0	1	25.92	10.43575711	47.53272867
6944.445	500	100	100	0	0	0	0.073	0	93.9788	6.761	1	2	0	5	0	1	26.28	10.9110844	47.18674681
6944.445	500	100	100	0	0	0	0.074	0	93.74167	6.761	1	2	0	5	0	1	26.64	11.38295186	46.85114441
6944.445	500	100	100	0	0	0	0.075	0	94.41893	6.788	1	2	0	5	0	1	27	11.85146331	47.60561007
6944.445	500	100	100	0	0	0	0.077	0	94.41893	6.799	1	2	0	5	0	1	27.72	12.32751941	47.25744177
6944.445	500	100	100	0	0	0	0.078	0	94.76138	6.799	1	2	0	5	0	1	28.08	12.80009383	46.91971852
6944.445	500	100	100	0	0	0	0.079	0	94.80991	6.82	1	2	0	5	0	1	28.44	13.26929101	46.59212696
6944.445	500	100	100	0	0	0	0.08	0	94.80991	6.82	1	2	0	5	0	1	28.8	13.73521228	46.27436315
6944.445	500	100	100	0	0	0	0.081	0	94.51311	6.83	1	2	0	5	0	1	29.16	14.19795591	45.96613226
6944.445	500	100	100	0	0	0	0.082	0	94.63465	6.847	1	2	0	5	0	1	29.52	14.65761724	45.66714829
6944.445	500	100	100	0	0	0	0.083	0	95.64322	6.847	1	2	0	5	0	1	29.88	15.11428872	45.37713384
6944.445	500	100	100	0	0	0	0.084	0	95.85101	6.853	1	2	0	5	0	1	30.24	15.56806006	45.09581983
6944.445	500	100	100	0	0	0	0.085	0	95.85101	6.868	1	2	0	5	0	1	30.6	16.01901826	44.82294523
6944.445	500	100	100	0	0	0	0.086	0	95.65718	6.868	1	2	0	5	0	1	30.96	16.46724771	44.55825688
6944.445	500	100	100	0	0	0	0.087	0	95.091736	6.873	1	2	0	5	0	1	31.32	16.91283028	44.30150917
6944.445	500	100	100	0	0	0	0.088	0	95.091736	6.873	1	2	0	5	0	1	31.68	17.35584537	44.05246389
6944.445	500	100	100	0	0	0	0.089	0	94.8655	6.885	1	2	0	5	0	1	32.04	17.79637001	43.81088998
6944.445	500	100	100	0	0	0	0.09	0	94.8655	6.889	1	2	0	5	0	1	32.4	18.23447891	43.57656328
6944.445	500	100	100	0	0	0	0.091	0	96.22606	6.889	1	2	0	5	0	1	32.76	18.67024454	43.34926638
6944.445	500	100	100	0	0	0	0.092	0	95.638885	6.897	1	2	0	5	0	1	33.12	19.1037372	43.12878839
6944.445	500	100	100	0	0	0	0.093	0	95.638885	6.902	1	2	0	5	0	1	33.48	19.53502509	42.91492474
6944.445	500	100	100	0	0	0	0.094	0	95.832886	6.902	1	2	0	5	0	1	33.84	19.96417434	42.70747699
6944.445	500	100	100	0	0	0	0.095	0	95.5923	6.909	1	2	0	5	0	1	34.2	20.39124911	42.50625268
6944.445	500	100	100	0	0	0	0.096	0	95.5923	6.909	1	2	0	5	0	1	34.56	20.81631163	42.3110651
6944.445	500	100	100	0	0	0	0.097	0	94.34585	6.914	1	2	0	5	0	1	34.92	21.23942228	42.12173315
6944.445	500	100	100	0	0	0	0.098	0	94.34585	6.917	1	2	0	5	0	1	35.28	21.66063961	40.85808116
6944.445	500	100	100	0	0	0	0.098	0	96.017685	6.917	1	2	0	5	0	1	35.28	22.06922043	40.71233872
6944.445	500	100	100	0	0	0	0.099	0	96.35813	6.923	1	2	0	5	0	1	35.64	22.47634381	40.57096856
6944.445	500	100	100	0	0	0	0.1	0	96.35813	6.925	1	2	0	5	0	1	36	22.8820535	40.4338395
6944.445	500	100	100	0	0	0	0.101	0	96.4164	6.925	1	2	0	5	0	1	36.36	23.28639189	40.30082432
6944.445	500	100	100	0	0	0	0.102	0	96.46458	6.929	1	2	0	5	0	1	36.72	23.68940014	40.17179959
6944.445	500	100	100	0	0	0	0.103	0	96.46458	6.929	1	2	0	5	0	1	37.08	24.09111813	40.0466456
6944.445	500	100	100	0	0	0	0.104	0	97.733444	6.929	1	2	0	5	0	1	37.44	24.49158459	39.92524623
6944.445	500	100	100	0	0	0	0.105	0	97.733444	6.933	1	2	0	5	0	1	37.8	24.89083705	38.72748885
6944.445	500	100	100	0	0	0	0.105	0	97.714005	6.933	1	2	0	5	0	1	37.8	25.27811194	38.64566418
6944.445	500	100	100	0	0	0	0.106	0	98.23892	6.935	1	2	0	5	0	1	38.16	25.66456858	38.56629426
6944.445	500	100	100	0	0	0	0.107	0	98.23892	6.936	1	2	0	5	0	1	38.52	26.05023152	38.48930543
6944.445	500	100	100	0	0	0	0.108	0	98.138336	6.936	1	2	0	5	0	1	38.88	26.43512458	38.41462626
6944.445	500	100	100	0	0	0	0.109	0	99.169846	6.94	1	2	0	5	0	1	39.24	26.81927084	38.34218748
6944.445	500	100	100	0	0	0	0.11	0	99.169846	6.94	1	2	0	5	0	1	39.6	27.20269272	38.27192185
6944.445	500	100	100	0	0	0	0.111	0	99.38714	6.941	1	2	0	5	0	1	39.96	27.58541193	38.2037642
6944.445	500	100	100	0	0	0	0.112	0	99.38714	6.942	1	2	0	5	0	1	40.32	27.96744958	38.13765127
6944.445	500	100	100	0	0	0	0.113	0	98.91301	6.942	1	2	0	5	0	1	40.68	28.34882609	38.07352173
6944.445	500	100	100	0	0	0	0.114	0	99.73415	6.944	1	2	0	5	0	1	41.04	28.72956131	38.01131608
6944.445	500	100	100	0	0	0	0.115	0	99.73415	6.945	1	2	0	5	0	1	41.4	29.10967447	37.9509766
6944.445	500	100	100	1	0	0	0.116	0	99.821846	6.945	1	2	0	5	0	1	41.76	29.48918423	36.8124473
6944.445	500	100	100	1	0	0	0.116	0	98.78798	6.946	1	2	0	5	0	1	41.76	29.85730871	36.78807388
6944.445	500	100	100	1	0	0	0.117	0	98.78798	6.946	1	2	0	5	0	1	42.12	30.22518945	36.76443166
6944.445	500	100	100	1	0	0	0.118	0	99.06638	6.946	1	2	0	5	0	1	42.48	30.59283376	36.74149871
6944.445	500	100	100	1	0	0	0.119	0	99.06638	6.947	1	2	0	5	0	1	42.84	30.96024875	36.71925375
6944.445	500	100	100	1	0	0	0.12	0	98.853004	6.947	1	2	0	5	0	1	43.2	31.32744129	36.69767614
6944.445	500	100	100	1	0	0	0.121	0	98.236435	6.948	1	2	0	5	0	1	43.56	31.69441805	35.59674586
6944.445	500	100	100	1	0	0	0.121	0	98.236435	6.948	1	2	0	5	0	1	43.56	32.05038551	35.60884348
6944.445	500	100	100	1	0	0	0.122	0	97.90371	6.948	1	2	0	5	0	1	43.92	32.40647394	35.62057818
6944.445	500	100	100	1	0	0	0.123	0	97.90371	6.949	1	2	0	5	0	1	44.28	32.76267972	35.63196083
6944.445	500	100	100	1	0	0	0.124	0	97.68996	6.949	1	2	0	5	0	1	44.64	33.11899933	35.64300201
6944.445	500	100	100	1	0	0	0.125	0	97.11505	6.949	1	2	0	5	0	1	45	33.47542935	35.65371195
6944.445	500	100	100	1	0	0	0.126	0	97.11505	6.949	1	2	0	5	0	1	45.36	33.83196647	34.58410059
6944.445	500	100	100	1	0	0	0.126	0	97.35808	6.949	1	2	0	5	0	1	45.36	34.17780748	34.62657757
6944.445	500	100	100	1	0	0	0.127	0	97.039474	6.949	1	2	0	5	0	1	45.72	34.52407325	34.66778024
6944.445	500	100	100	1	0	0	0.128	0	97.36372	6.95	1	2	0	5	0	1	46.08	34.87075105	34.70774684
6944.445	500	100	100	1	0	0	0.129	0	97.40994	6.95	1	2	0	5	0	1	46.44	35.21782852	34.74651443
6944.445	500	100	100	1	0	0	0.13	0	97.40994	6.95	1	2	0	5	0	1	46.8	35.56529367	34.784119
6944.445	500	100	100	1	0	0	0.131	0	97.689316	6.95	1	2	0	5	0	1	47.16	35.91313486	34.82059543
6944.445	500	100	100	1	0	0	0.132	0	97.650635	6.95	1	2	0	5	0	1	47.52	36.26134081	34.85597756
6944.445	500	100	100	1	0	0	0.133	0	97.650635	6.95	1	2	0	5	0	1	47.88	36.60990059	33.81029824
6944.445	500	100	100	1	0	0	0.133	0	99.04278	6.95	1	2	0	5	0	1	47.88	36.94800357	33.87598929
6944.445	500	100	100	1	0	0	0.134	0	98.20035	6.951	1	2	0	5	0	1	48.24	37.28676346	33.93970961
6944.445	500	100	100	1	0	0	0.135	0	98.20035	6.951	1	2	0	5	0	1	48.6	37.62616056	34.00151832
6944.445	500	100	100	1	0	0	0.136	0	97.730225	6.951	1	2	0	5	0	1	48.96	37.96617574	34.06147277
6944.445	500	100	100	1	0	0	0.137	0	97.730225	6.951	1	2	0	5	0	1	49.32	38.30679047	34.11962859
6944.445	500	100	100	1	0	0	0.138	0	99.4606	6.951	1	2	0	5	0	1	49.68	38.64798676	34.17603973
6944.445	500	100	100	1	0	0	0.139	0	99.25661	6.951	1	2	0	5	0	1	50.04	38.98974715	33.15075854
6944.445	500	100	100	1	0	0	0.139	0	99.25661	6.951	1	2	0	5	0	1	50.04	39.32125474	33.23623578
6944.445	500	100	100	1	0	0	0.14	0	98.55745	6.951	1	2	0	5	0	1	50.4	39.6536171	33.31914871
6944.445	500	100	100	1	0	0	0.141	0	98.032906	6.951	1	2	0	5	0	1	50.76	39.98680858	33.39957425
6944.445	500	100	100	1	0	0	0.142	0	98.032906	6.951	1	2	0	5	0	1	51.12	40.32080433	33.47758702
6944.445	500	100	100	1	0	0	0.143	0	98.11598	6.951	1	2	0	5	0	1	51.48	40.6555802	33.55325941
6944.445	500	100	100	1	0	0	0.144	0	98.11598	6.952	1	2	0	5	0	1	51.84	40.99111279	33.62666163
6944.445	500	100	100	1	0	0	0.145	0	97.31535	6.952	1	2	0	5	0	1	52.2	41.32737941	33.69786178
6944.445	500	100	100	1	0	0	0.146	0	95.985054	6.952	1	2	0	5	0	1	52.56	41.66435802	33.76692593
6944.445	500	100	100	1	0	0	0.147	0	95.985054	6.952	1	2	0	5	0	1	52.92	42.00202728	33.83391815
6944.445	500	100	100	1	0	0	0.148	0	96.59257	6.952	1	2	0	5	0	1	53.28	42.34036647	33.8989006
6944.445	500	100	100	1	0	0	0.149	0	96.23398	6.952	1	2	0	5	0	1	53.64	42.67935547	33.96193359
6944.445	500	100	100	1	0	0	0.15	0	96.23398	6.952	1	2	0	5	0	1	54	43.01897481	34.02307558
6944.445	500	100	100	1	0	0	0.151	0	96.11473	6.952	1	2	0	5	0	1	54.36	43.35920556	34.08238331
6944.445	500	100	100	1	0	0	0.152	0	96.11473	6.952	1	2	0	5	0	1	54.72	43.7000294	34.13991181
6944.445	500	100	100	1	0	0	0.153	0	95.62897	6.952	1	2	0	5	0	1	55.08	44.04142851	33.11571446
6944.445	500	100	100	1	0	0	0.153	0	95.99138	6.952	1	2	0	6	0	1	55.08	44.37258566	33.20224302
6944.445	500	100	100	1	0	0	0.154	0	95.99138	6.952	1	2	0	6	0	1	55.44	44.70460809	34.36617573
6944.445	500	99.00498	100	0	0	0	0.156	0	96.98191	6.952	1	2	0	7	0	2	56.16	45.04826985	34.41519046
0	500	99.00498	100	0	0	0	0.157	0	97.29792	6.952	1	2	0	0	0	2	56.52	45.39242175	33.38273475
0	500	99.00498	100	0	0	0	0.157	0	97.00618	6.952	1	2	0	0	0	2	56.52	45.7262491	33.46125271
0	500	99.00498	100	0	0	0	0.158	0	97.483025	6.952	1	2	0	0	0	2	56.88	46.06086163	33.53741512
0	500	99.00498	100	0	0	0	0.159	0	97.483025	6.46	1	2	0	0	0	2	57.24	46.39623578	33.61129267
0	500	99.00498	100	0	0	0	0.16	0	98.23428	6.46	1	2	0	0	0	2	57.6	46.7323487	33.68295389
0	500	99.00498	100	0	0	0	0.161	0	98.312744	5.58	1	2	0	0	0	2	57.96	47.06917824	33.75246527
0	500	99.00498	100	0	0	0	0.162	0	98.312744	5.185	1	2	0	0	0	2	58.32	47.40670289	33.81989132
0	500	99.00498	100	0	0	0	0.163	0	98.02737	5.185	1	2	0	0	0	2	58.68	47.74490181	32.80529458
0	500	99.00498	100	0	0	0	0.163	0	97.828476	4.478	1	2	0	0	0	2	58.68	48.07295475	32.90113574
0	500	99.00498	100	0	0	0	0.164	0	97.828476	3.867	1	2	0	0	0	2	59.04	48.40196611	31.91410167
0	500	99.00498	100	0	0	0	0.164	0	97.81444	3.867	1	2	0	0	0	2	59.04	48.72110713	32.03667862
0	500	99.00498	100	0	0	0	0.165	0	97.81444	3.593	1	2	0	0	0	2	59.4	49.04147391	32.15557826
0	500	99.00498	100	0	0	0	0.166	0	97.47072	3.593	1	2	0	0	0	2	59.76	49.3630297	32.27091091
0	500	99.00498	100	0	0	0	0.167	0	98.04886	3.102	1	2	0	0	0	2	60.12	49.68573881	31.30278358
0	500	99.00498	100	0	0	0	0.167	0	98.04886	2.883	1	2	0	0	0	2	60.12	49.99876664	31.44370008
0	500	99.00498	100	0	0	0	0.168	0	97.438034	2.883	1	2	0	0	0	2	60.48	50.31320364	31.58038907
0	500	99.00498	100	0	0	0	0.169	0	97.38611	2.49	1	2	0	0	0	2	60.84	50.62900753	30.6329774
0	500	99.00498	100	0	0	0	0.169	0	97.38611	2.49	1	2	0	0	0	2	60.84	50.93533731	30.79398808
0	500	99.00498	100	0	0	0	0.17	0	98.36044	2.313	1	2	0	0	0	2	61.2	51.24327719	30.95016844
0	500	99.00498	100	0	0	0	0.171	0	98.36044	1.998	1	2	0	0	0	2	61.56	51.55277887	30.02166338
0	500	99.00498	100	0	0	0	0.171	0	97.57393	1.998	1	2	0	0	0	2	61.56	51.85299551	30.20101348
0	500	99.00498	100	0	0	0	0.172	0	96.252975	1.725	1	2	0	0	0	2	61.92	52.15500564	30.37498308
0	500	99.00498	100	0	0	0	0.173	0	96.252975	1.603	1	2	0	0	0	2	62.28	52.45875547	30.54373359
0	500	99.00498	100	0	0	0	0.174	0	96.51808	1.603	1	2	0	0	0	2	62.64	52.76419281	29.62742158
0	500	99.00498	100	0	0	0	0.174	0	97.763565	1.384	1	2	0	0	0	2	62.64	53.06046702	29.81859893
0	500	99.00498	100	0	0	0	0.175	0	97.763565	1.286	1	2	0	0	0	2	63	53.35865301	30.00404096
0	500	99.00498	100	0	0	0	0.176	0	98.46108	1.286	1	2	0	0	0	2	63.36	53.65869342	29.10391973
0	500	99.00498	100	0	0	0	0.176	0	98.46108	1.11	1	2	0	0	0	2	63.36	53.94973262	29.31080214
0	500	99.00498	100	0	0	0	0.177	0	98.307205	1.11	1	2	0	0	0	2	63.72	54.24284064	28.43147808
0	500	99.00498	100	0	0	0	0.177	0	98.01335	1.032	1	2	0	0	0	2	63.72	54.52715542	28.65853373
0	500	99.00498	100	0	0	0	0.178	0	98.01335	0.891	1	2	0	0	0	2	64.08	54.81374076	28.87877772
0	500	99.00498	100	0	0	0	0.179	0	97.824326	0.891	1	2	0	0	0	2	64.44	55.10252854	29.09241439
0	500	99.00498	100	0	0	0	0.18	0	97.36261	0.769	1	2	0	0	0	2	64.8	55.39345268	28.21964196
0	500	99.00498	100	0	0	0	0.18	0	97.36261	0.769	1	2	0	0	0	2	64.8	55.6756491	28.4530527
0	500	99.00498	100	0	0	0	0.181	0	97.115616	0.715	1	2	0	0	0	2	65.16	55.96017963	27.59946112
0	500	99.00498	100	0	0	0	0.181	0	97.115616	0.617	1	2	0	0	0	2	65.16	56.23617424	27.85147729
0	500	99.00498	100	0	0	0	0.182	0	97.22885	0.617	1	2	0	0	0	2	65.52	56.51468901	27.01593297
0	500	99.00498	100	0	0	0	0.182	0	96.66825	0.573	1	2	0	0	0	2	65.52	56.78484834	27.28545498
0	500	99.00498	100	0	0	0	0.183	0	96.66825	0.495	1	2	0	0	0	2	65.88	57.05770289	26.46689133
0	500	99.00498	100	0	0	0	0.183	0	95.22683	0.495	1	2	0	0	0	2	65.88	57.3223718	26.75288459
0	500	99.00498	100	0	0	0	0.184	0	96.318794	0.46	1	2	0	0	0	2	66.24	57.58990065	27.03029805
0	500	99.00498	100	0	0	0	0.185	0	96.318794	0.46	1	2	0	0	0	2	66.6	57.86020363	26.21938911
0	500	99.00498	100	0	0	0	0.185	0	95.9255	0.427	1	2	0	0	0	2	66.6	58.12239752	26.51280744
0	500	99.00498	100	0	0	0	0.186	0	95.9255	0.369	1	2	0	0	0	2	66.96	58.3875256	25.71742321
0	500	99.00498	100	0	0	0	0.186	0	97.385506	0.369	1	2	0	0	0	2	66.96	58.64469983	24.94590052
0	500	99.00498	100	0	0	0	0.186	0	98.36544	0.318	1	2	0	0	0	2	66.96	58.89415883	25.2775235
0	500	99.00498	100	0	0	0	0.187	0	98.36544	0.296	1	2	0	0	0	2	67.32	59.14693407	24.5191978
0	500	99.00498	100	0	0	0	0.187	0	97.81379	0.296	1	2	0	0	0	2	67.32	59.39212605	23.78362186
0	500	99.00498	100	0	0	0	0.187	0	96.92907	0.255	1	2	0	0	0	2	67.32	59.62996226	23.07011321
0	500	99.00498	100	0	0	0	0.187	0	96.92907	0.255	1	2	0	0	0	2	67.32	59.8606634	22.37800981
0	500	99.00498	100	0	0	0	0.187	0	96.42307	0.237	1	2	0	0	0	2	67.32	60.08444349	21.70666952
0	500	99.00498	100	0	0	0	0.187	0	96.42307	0.204	1	2	0	0	0	2	67.32	60.30151019	21.05546943
0	500	99.00498	100	0	0	0	0.187	0	96.8278	0.204	1	2	0	0	0	2	67.32	60.51206488	20.42380535
0	500	99.00498	100	0	0	0	0.187	0	97.3721	0.19	1	2	0	0	0	2	67.32	60.71630294	19.81109119
0	500	99.00498	100	0	0	0	0.187	0	97.3721	0.164	1	2	0	0	0	2	67.32	60.91441385	18.13675845
0	500	99.00498	100	0	0	0	0.186	0	96.52835	0.164	1	2	0	8	0	2	66.96	61.09578143	17.5926557
0	500	99.00498	100	0	0	0	0.186	0	97.44475	0.141	1	2	0	14	0	2	66.96	61.27170799	15.98487603
0	500	99.00498	100	0	0	0	0.185	0	97.44475	0.141	1	2	0	0	0	2	66.6	61.43155675	15.50532975
0	500	99.00498	100	0	0	0	0.185	0	95.53528	0.131	1	2	0	0	0	2	66.6	61.58661005	13.96016985
0	500	99.00498	100	0	0	0	0.184	0	97.96958	0.131	1	2	0	0	0	2	66.24	61.72621175	12.46136476
0	500	99.00498	100	0	0	0	0.183	0	98.01948	0.113	1	2	0	0	0	2	65.88	61.85082539	9.927523816
0	500	99.00498	100	0	0	0	0.181	0	96.86764	0.105	1	2	0	0	0	2	65.16	61.95010063	8.549698101
0	500	99.00498	100	0	0	0	0.18	0	97.227905	0.09	1	2	0	0	0	2	64.8	62.03559761	7.213207158
0	500	99.00498	100	0	0	0	0.179	0	96.45225	0.09	1	2	0	0	0	2	64.44	62.10772969	5.916810944
0	500	99.00498	100	0	0	0	0.178	0	96.58225	0.084	1	2	0	0	0	2	64.08	62.16689779	3.579306615
0	500	99.00498	100	0	0	0	0.176	0	96.58225	0.084	1	2	0	0	0	2	63.36	62.20269086	2.391927417
0	500	99.00498	100	0	0	0	0.175	0	96.64326	0.072	1	2	0	0	0	2	63	62.22661014	0.160169594
0	500	99.00498	100	0	0	0	0.173	0	96.64326	0.067	1	2	0	0	0	2	62.28	62.22821183	-0.924635494
0	500	99.00498	100	0	0	0	0.172	0	97.375046	0.067	1	2	0	0	0	2	61.92	62.21896548	-3.056896429
0	500	99.00498	100	0	0	0	0.17	0	96.80629	0.058	1	2	0	0	0	2	61.2	62.18839651	-5.125189536
0	500	99.00498	100	0	0	0	0.168	0	96.80629	0.054	1	2	0	0	0	2	60.48	62.13714462	-7.13143385
0	500	99.00498	100	0	0	0	0.166	0	97.79039	0.054	1	2	0	0	0	2	59.76	62.06583028	-9.077490834
0	500	99.00498	100	0	0	0	0.164	0	97.79039	0.046	1	2	0	0	0	2	59.04	61.97505537	-9.885166109
0	500	99.00498	100	0	0	0	0.163	0	96.5708	0.046	1	2	0	0	0	2	58.68	61.87620371	-11.74861113
0	500	99.00498	100	0	0	0	0.161	0	95.52792	0.04	1	2	0	0	0	2	57.96	61.7587176	-13.55615279
0	500	99.00498	100	0	0	0	0.159	0	95.52792	0.037	1	2	0	0	0	2	57.24	61.62315607	-15.30946821
0	500	99.00498	100	0	0	0	0.157	0	95.54529	0.037	1	2	0	0	0	2	56.52	61.47006139	-17.01018416
0	500	99.00498	100	0	0	0	0.155	0	95.97976	0.034	1	2	0	0	0	2	55.8	61.29995955	-17.57987864
0	500	99.00498	100	0	0	0	0.154	0	95.97976	0.029	1	2	0	0	0	2	55.44	61.12416076	-19.21248228
0	500	99.00498	100	0	0	0	0.152	0	96.14267	0.029	1	2	0	0	0	2	54.72	60.93203594	-20.79610781
0	500	99.00498	100	0	0	0	0.15	0	96.14267	0.027	1	2	0	0	0	2	54	60.72407486	-22.33222458
0	500	99.00498	100	0	0	0	0.148	0	96.71683	0.027	1	2	0	0	0	2	53.28	60.50075261	-22.74225784
0	500	99.00498	100	0	0	0	0.147	0	97.97938	0.023	1	2	0	0	0	2	52.92	60.27333003	-24.2199901
0	500	99.00498	100	0	0	0	0.145	0	97.97938	0.02	1	2	0	0	0	2	52.2	60.03113013	-25.6533904
0	500	99.00498	100	0	0	0	0.143	0	98.17254	0.02	1	2	0	0	0	2	51.48	59.77459623	-27.04378869
0	500	99.00498	100	0	0	0	0.141	0	97.1327	0.017	1	2	0	0	0	2	50.76	59.50415834	-28.39247503
0	500	99.00498	100	0	0	0	0.139	0	97.1327	0.016	1	2	0	0	0	2	50.04	59.22023359	-29.70070078
0	500	99.00498	100	0	0	0	0.137	0	97.82278	0.016	1	2	0	0	0	2	49.32	58.92322658	-30.96967975
0	500	99.00498	100	0	0	0	0.135	0	97.82278	0.013	1	2	0	0	0	2	48.6	58.61352979	-31.12058936
0	500	99.00498	100	0	0	0	0.134	0	97.375175	0.013	1	2	0	0	0	2	48.24	58.30232389	-32.34697168
0	500	99.00498	100	0	0	0	0.132	0	96.864716	0.012	1	2	0	0	0	2	47.52	57.97885418	-33.53656253
0	500	99.00498	100	0	0	0	0.13	0	96.864716	0.01	1	2	0	0	0	2	46.8	57.64348855	-33.61046565
0	500	99.00498	100	0	0	0	0.129	0	96.165375	0.01	1	2	0	0	0	2	46.44	57.30738389	-34.76215168
0	500	99.00498	100	0	0	0	0.127	0	96.39001	0.009	1	2	0	0	0	2	45.72	56.95976238	-35.87928713
0	500	99.00498	100	0	0	0	0.125	0	96.39001	0.008	1	2	0	0	0	2	45	56.60096951	-35.88290852
0	500	99.00498	100	0	0	0	0.124	0	96.75244	0.008	1	2	0	0	0	2	44.64	56.24214042	-36.96642126
0	500	99.00498	100	0	0	0	0.122	0	96.75244	0.007	1	2	0	0	0	2	43.92	55.87247621	-38.01742863
0	500	99.00498	100	0	0	0	0.12	0	97.02204	0.007	1	2	0	0	0	2	43.2	55.49230192	-39.03690577
0	500	99.00498	100	0	0	0	0.118	0	97.150925	0.006	1	2	0	0	0	2	42.48	55.10193286	-38.94579859
0	500	99.00498	100	0	0	0	0.117	0	97.150925	0.006	1	2	0	0	0	2	42.12	54.71247488	-39.93742464
0	500	99.00498	100	0	0	0	0.115	0	97.44309	0.006	1	2	0	0	0	2	41.4	54.31310063	-39.8193019
0	500	99.00498	100	0	0	0	0.114	0	96.56508	0.005	1	2	0	0	0	2	41.04	53.91490761	-40.78472284
0	500	99.00498	100	0	0	0	0.112	0	96.56508	0.004	1	2	0	0	0	2	40.32	53.50706039	-40.64118116
0	500	99.00498	100	0	0	0	0.111	0	96.91757	0.004	1	2	0	0	0	2	39.96	53.10064857	-41.58194572
0	500	99.00498	100	0	0	0	0.109	0	96.91757	0.003	1	2	0	0	0	2	39.24	52.68482912	-42.49448735
0	500	99.00498	100	0	0	0	0.107	0	96.465996	0.003	1	2	0	0	0	2	38.52	52.25988424	-42.29965273
0	500	99.00498	100	0	0	0	0.106	0	97.37705	0.003	1	2	0	0	0	2	38.16	51.83688772	-42.11066315
0	500	99.00498	100	0	0	0	0.105	0	97.37705	0.002	1	2	0	0	0	2	37.8	51.41578108	-43.00734325
0	500	99.00498	100	0	0	0	0.103	0	97.05168	0.002	1	2	0	0	0	2	37.08	50.98570765	-43.87712295
0	500	99.00498	100	0	0	0	0.101	0	96.654564	0.002	1	2	0	0	0	2	36.36	50.54693642	-43.64080927
0	500	99.00498	100	0	0	0	0.1	0	96.654564	0.002	1	2	0	0	0	2	36	50.11052833	-43.41158499
0	500	99.00498	100	0	0	0	0.099	0	96.9857	0.002	1	2	0	0	0	2	35.64	49.67641248	-44.26923744
0	500	99.00498	100	0	0	0	0.097	0	97.86228	0.001	1	2	0	0	0	2	34.92	49.23372011	-44.02116032
0	500	99.00498	100	0	0	0	0.096	0	96.58081	0.001	1	2	0	0	0	2	34.56	48.7935085	-43.78052551
0	500	99.00498	100	0	0	0	0.095	0	95.25883	0.001	1	2	0	0	0	2	34.2	48.35570325	-43.54710974
0	500	99.00498	100	0	0	0	0.094	0	95.25883	0.001	1	2	0	0	0	2	33.84	47.92023215	-43.32069645
0	500	99.00498	100	0	0	0	0.093	0	93.86285	0.001	1	2	0	0	0	2	33.48	47.48702518	-44.18107555
0	500	99.00498	100	0	0	0	0.091	0	92.41084	0.001	1	2	0	0	0	2	32.76	47.04521443	-43.93564329
0	500	99.00498	100	0	0	0	0.09	0	92.41084	0.001	1	2	0	0	0	2	32.4	46.605858	-43.69757399
0	500	99.00498	100	0	0	0	0.089	0	94.74839	0	1	2	0	0	0	2	32.04	46.16888226	-43.46664677
0	500	99.00498	100	0	0	0	0.088	0	94.74839	0	1	2	0	0	0	2	31.68	45.73421579	-43.24264737
0	500	99.00498	100	0	0	0	0.087	0	94.228325	0	1	2	0	0	0	2	31.32	45.30178932	-44.10536795
0	500	99.00498	100	0	0	0	0.085	0	96.04938	0	1	2	0	0	0	2	30.6	44.86073564	-43.86220691
0	500	99.00498	100	0	0	0	0.084	0	96.04938	0	1	2	0	0	0	2	30.24	44.42211357	-43.6263407
0	500	99.00498	100	0	0	0	0.083	0	96.2739	0	1	2	0	0	0	2	29.88	43.98585016	-43.39755048
0	500	99.00498	100	0	0	0	0.082	0	96.82569	0	1	2	0	0	0	2	29.52	43.55187465	-43.17562396
0	500	99.00498	100	0	0	0	0.081	0	96.82569	0	1	2	0	0	0	2	29.16	43.12011842	-42.96035525
0	500	99.00498	100	0	0	0	0.08	0	95.96241	0	1	2	0	0	0	2	28.8	42.69051486	-42.75154459
0	500	99.00498	100	0	0	0	0.079	0	95.96241	0	1	2	0	0	0	2	28.44	42.26299942	-42.54899825
0	500	99.00498	100	0	0	0	0.078	0	95.901505	0	1	2	0	0	0	2	28.08	41.83750943	-42.3525283
0	500	99.00498	100	0	0	0	0.077	0	95.65919	0	1	2	0	0	0	2	27.72	41.41398415	-41.08195245
0	500	99.00498	100	0	0	0	0.077	0	95.65919	0	1	2	0	0	0	2	27.72	41.00316463	-40.92949388
0	500	99.00498	100	0	0	0	0.076	0	96.25832	0	1	2	0	0	0	2	27.36	40.59386969	-40.78160906
0	500	99.00498	100	0	0	0	0.075	0	96.910805	0	1	2	0	0	0	2	27	40.1860536	-41.71816079
0	500	99.00498	100	0	0	0	0.073	0	96.910805	0	1	2	0	0	0	2	26.28	39.76887199	-41.54661597
0	500	99.00498	100	0	0	0	0.072	0	97.567825	0	1	2	0	0	0	2	25.92	39.35340583	-41.38021749
0	500	99.00498	100	0	0	0	0.071	0	97.567825	0	1	2	0	0	0	2	25.56	38.93960365	-40.13881096
0	500	99.00498	100	0	0	0	0.071	0	96.887794	0	1	2	0	0	0	2	25.56	38.53821555	-40.01464664
0	500	99.00498	100	0	0	0	0.07	0	97.08118	0	1	2	0	0	0	2	25.2	38.13806908	-40.97420724
0	500	99.00498	100	0	0	0	0.068	0	97.08118	0	1	2	0	0	0	2	24.48	37.72832701	-40.82498102
0	500	99.00498	100	0	0	0	0.067	0	98.285515	0	1	2	0	0	0	2	24.12	37.3200772	-40.68023159
0	500	99.00498	100	0	0	0	0.066	0	98.13475	0	1	2	0	0	0	2	23.76	36.91327488	-40.53982464
0	500	99.00498	100	0	0	0	0.065	0	98.13475	0	1	2	0	0	0	2	23.4	36.50787663	-39.3236299
0	500	99.00498	100	0	0	0	0.065	0	97.27549	0	1	2	0	0	0	2	23.4	36.11464034	-39.22392101
0	500	99.00498	100	0	0	0	0.064	0	97.27549	0	1	2	0	0	0	2	23.04	35.72240112	-39.12720337
0	500	99.00498	100	0	0	0	0.063	0	98.24932	0	1	2	0	0	0	2	22.68	35.33112909	-40.11338727
0	500	99.00498	100	0	0	0	0.061	0	97.79952	0	1	2	0	0	0	2	21.96	34.92999522	-39.98998566
0	500	99.00498	100	0	0	0	0.06	0	97.79952	0	1	2	0	0	0	2	21.6	34.53009536	-38.79028609
0	500	99.00498	100	0	0	0	0.06	0	97.793976	0	1	2	0	0	0	2	21.6	34.1421925	-38.7065775
0	500	99.00498	100	0	0	0	0.059	0	97.09906	0	1	2	0	0	0	2	21.24	33.75512673	-38.62538018
0	500	99.00498	100	0	0	0	0.058	0	97.09906	0	1	2	0	0	0	2	20.88	33.36887292	-38.54661877
0	500	99.00498	100	0	0	0	0.057	0	96.79059	0	1	2	0	0	0	2	20.52	32.98340674	-38.47022021
0	500	99.00498	100	0	0	0	0.056	0	96.79059	0	1	2	0	0	0	2	20.16	32.59870453	-39.4761136
0	500	99.00498	100	0	0	0	0.054	0	97.70763	0	1	2	0	0	0	2	19.44	32.2039434	-39.3718302
0	500	99.00498	100	0	0	0	0.053	0	97.24029	0	1	2	0	0	0	2	19.08	31.8102251	-39.27067529
0	500	99.00498	100	0	0	0	0.052	0	97.24029	0	1	2	0	0	0	2	18.72	31.41751834	-38.09255503
0	500	99.00498	100	0	0	0	0.052	0	97.20229	0	1	2	0	0	0	2	18.72	31.03659279	-39.10977838
0	500	99.00498	100	0	0	0	0.05	0	97.78362	0	1	2	0	0	0	2	18	30.64549501	-39.01648503
0	500	99.00498	100	0	0	0	0.049	0	97.78362	0	1	2	0	0	0	2	17.64	30.25533016	-37.84599048
0	500	99.00498	100	0	0	0	0.049	0	96.78284	0	1	2	0	0	0	2	17.64	29.87687025	-37.79061076
0	500	99.00498	100	0	0	0	0.048	0	96.78284	0	1	2	0	0	0	2	17.28	29.49896415	-37.73689244
0	500	99.00498	100	0	0	0	0.047	0	96.34699	0	1	2	0	0	0	2	16.92	29.12159522	-37.68478567
0	500	99.00498	100	0	0	0	0.046	0	95.5094	0	1	2	0	0	0	2	16.56	28.74474737	-36.5542421
0	500	99.00498	100	0	0	0	0.046	0	95.5094	0	1	2	0	0	0	2	16.56	28.37920494	-36.53761483
0	500	99.00498	100	0	0	0	0.045	0	97.727875	0	1	2	0	0	0	2	16.2	28.0138288	-37.60148639
0	500	99.00498	100	0	0	0	0.043	0	96.94527	0	1	2	0	0	0	2	15.48	27.63781393	-36.4734418
0	500	99.00498	100	0	0	0	0.043	0	96.94527	0	1	2	0	0	0	2	15.48	27.27307951	-36.45923854
0	500	99.00498	100	0	0	0	0.042	0	95.67622	0	1	2	0	0	0	2	15.12	26.90848713	-36.44546139
0	500	99.00498	100	0	0	0	0.041	0	95.67622	0	1	2	0	0	0	2	14.76	26.54403252	-36.43209755
0	500	99.00498	100	0	0	0	0.04	0	95.32039	0	1	2	0	0	0	2	14.4	26.17971154	-35.33913462
0	500	99.00498	100	0	0	0	0.04	0	96.07619	0	1	2	0	0	0	2	14.4	25.82632019	-35.35896058
0	500	99.00498	100	0	0	0	0.039	0	96.07619	0	1	2	0	0	0	2	14.04	25.47273059	-36.45819176
0	500	99.00498	100	0	0	0	0.037	0	95.39054	0	1	2	0	0	0	2	13.32	25.10814867	-35.36444601
0	500	99.00498	100	0	0	0	0.037	0	95.38672	0	1	2	0	0	0	2	13.32	24.75450421	-35.38351263
0	500	99.00498	100	0	0	0	0.036	0	95.38672	0	1	2	0	0	0	2	12.96	24.40066908	-35.40200725
0	500	99.00498	100	0	0	0	0.035	0	95.421745	0	1	2	0	0	0	2	12.6	24.04664901	-35.41994703
0	500	99.00498	100	0	0	0	0.034	0	95.421745	0	1	2	0	0	0	2	12.24	23.69244954	-35.43734862
0	500	99.00498	100	0	0	0	0.033	0	95.13135	0	1	2	0	0	0	2	11.88	23.33807605	-35.45422816
0	500	99.00498	100	0	0	0	0.032	0	95.055824	0	1	2	0	0	0	2	11.52	22.98353377	-35.47060132
0	500	99.00498	100	0	0	0	0.031	0	95.055824	0	1	2	0	0	0	2	11.16	22.62882776	-35.48648328
0	500	99.00498	100	0	0	0	0.03	0	95.076294	0	1	2	0	0	0	2	10.8	22.27396293	-35.50188878
0	500	99.00498	100	0	0	0	0.029	0	95.076294	0	1	2	0	0	0	2	10.44	21.91894404	-35.51683212
0	500	99.00498	100	0	0	0	0.028	0	95.52903	0	1	2	0	0	0	2	10.08	21.56377572	-35.53132715
0	500	99.00498	100	0	0	0	0.027	0	95.69321	0	1	2	0	0	0	2	9.72	21.20846245	-35.54538734
0	500	99.00498	100	0	0	0	0.026	0	95.69321	0	1	2	0	0	0	2	9.36	20.85300857	-36.63902572
0	500	99.00498	100	0	0	0	0.024	0	95.43993	0	1	2	0	0	0	2	8.64	20.48661832	-36.61985495
0	500	99.00498	100	0	0	0	0.023	0	95.05914	0	1	2	0	0	0	2	8.28	20.12041977	-36.6012593
0	500	99.00498	100	0	0	0	0.022	0	95.05914	0	1	2	0	0	0	2	7.92	19.75440717	-36.58322152
0	500	99.00498	100	0	0	0	0.021	0	96.283806	0	1	2	0	0	0	2	7.56	19.38857496	-36.56572487
0	500	99.00498	100	0	0	0	0.02	0	96.283806	0	1	2	0	0	0	2	7.2	19.02291771	-37.62875313
0	500	99.00498	100	0	0	0	0.018	0	97.12626	0	1	2	0	0	0	2	6.48	18.64663018	-37.57989053
0	500	99.00498	100	0	0	0	0.017	0	97.13835	0	1	2	0	0	0	2	6.12	18.27083127	-37.53249382
0	500	99.00498	100	0	0	0	0.016	0	97.13835	0	1	2	0	0	0	2	5.76	17.89550633	-38.566519
0	500	99.00498	100	0	0	0	0.014	0	96.88581	0	1	2	0	0	0	2	5.04	17.50984114	-38.48952343
0	500	99.00498	100	0	0	0	0.013	0	96.878265	0	1	2	0	0	0	2	4.68	17.12494591	-39.49483773
0	500	99.00498	100	0	0	0	0.011	0	96.878265	0	1	2	0	0	0	2	3.96	16.72999753	-39.3899926
0	500	99.00498	100	0	0	0	0.01	0	95.89047	0	1	2	0	0	0	2	3.6	16.33609761	-39.28829282
0	500	99.00498	100	0	0	0	0.009	0	95.91204	0	1	2	0	0	0	2	3.24	15.94321468	-40.26964404
0	500	99.00498	100	0	0	0	0.007	0	96.399414	0	1	2	0	0	0	2	2.52	15.54051824	-40.14155472
0	500	99.00498	100	0	0	0	0.006	0	97.549	0	1	2	0	0	0	2	2.16	15.13910269	-40.01730807
0	500	99.00498	100	0	0	0	0.005	0	97.549	0	1	2	0	0	0	2	1.8	14.73892961	-39.89678883
0	500	99.00498	100	0	0	0	0.004	0	96.90194	0	1	2	0	0	0	2	1.44	14.33996172	-39.77988517
0	500	99.00498	100	0	0	0	0.003	0	96.53313	0	1	2	0	0	0	2	1.08	13.94216287	-40.74648861
0	500	99.00498	100	0	0	0	0.001	0	96.53313	0	1	2	0	0	0	2	0.36	13.53469798	-40.60409395
0	500	99.00498	100	0	0	0	0	0	97.33861	0	1	2	0	0	0	2	0	13.12865704	-39.38597113
0	500	99.00498	100	0	0	0	0	0	97.33861	0	1	2	0	0	0	2	0	12.73479733	-39.284392
0	500	99.00498	100	0	0	0	-0.001	0	97.54911	0	1	2	0	0	0	2	-0.36	12.34195341	-39.18586024
0	500	99.00498	100	0	0	0	-0.002	0	98.1017	0	1	2	0	0	0	2	-0.72	11.95009481	-39.09028443
0	500	99.00498	100	0	0	0	-0.003	0	98.1017	0	1	2	0	0	0	2	-1.08	11.55919197	-38.9975759
0	500	99.00498	100	0	0	0	-0.004	0	97.269875	0	1	2	0	0	0	2	-1.44	11.16921621	-38.90764862
0	500	99.00498	100	0	0	0	-0.005	0	97.55333	0	1	2	0	0	0	2	-1.8	10.78013972	-38.82041916
0	500	99.00498	100	0	0	0	-0.006	0	97.55333	0	1	2	0	0	0	2	-2.16	10.39193553	-38.73580659
0	500	99.00498	100	0	0	0	-0.007	0	97.213905	0	1	2	0	0	0	2	-2.52	10.00457746	-38.65373239
0	500	99.00498	100	0	0	0	-0.008	0	97.213905	0	1	2	0	0	0	2	-2.88	9.61804014	-38.57412042
0	500	99.00498	100	0	0	0	-0.009	0	95.83999	0	1	2	0	0	0	2	-3.24	9.232298936	-39.57689681
0	500	99.00498	100	0	0	0	-0.011	0	96.3866	0	1	2	0	0	0	2	-3.96	8.836529968	-39.4695899
0	500	99.00498	100	0	0	0	-0.012	0	96.3866	0	1	2	0	0	0	2	-4.32	8.441834069	-39.36550221
0	500	99.00498	100	0	0	0	-0.013	0	96.02842	0	1	2	0	0	0	2	-4.68	8.048179047	-39.26453714
0	500	99.00498	100	0	0	0	-0.014	0	96.78744	0	1	2	0	0	0	2	-5.04	7.655533675	-39.16660103
0	500	99.00498	100	0	0	0	-0.015	0	96.78744	0	1	2	0	0	0	2	-5.4	7.263867665	-40.151603
0	500	99.00498	100	0	0	0	-0.017	0	97.02308	0	1	2	0	0	0	2	-6.12	6.862351635	-40.02705491
0	500	99.00498	100	0	0	0	-0.018	0	97.02308	0	1	2	0	0	0	2	-6.48	6.462081086	-39.90624326
0	500	99.00498	100	0	0	0	-0.019	0	96.82062	0	1	2	0	0	0	2	-6.84	6.063018653	-39.78905596
0	500	99.00498	100	0	0	0	-0.02	0	98.002335	0	1	2	0	0	0	2	-7.2	5.665128094	-39.67538428
0	500	99.00498	100	0	0	0	-0.021	0	98.002335	0	1	2	0	0	0	2	-7.56	5.268374251	-39.56512275
0	500	99.00498	100	0	0	0	-0.022	0	97.81702	0	1	2	0	0	0	2	-7.92	4.872723024	-39.45816907
0	500	99.00498	100	0	0	0	-0.023	0	97.141624	0	1	2	0	0	0	2	-8.28	4.478141333	-39.354424
0	500	99.00498	100	0	0	0	-0.024	0	97.141624	0	1	2	0	0	0	2	-8.64	4.084597093	-38.17379128
0	500	99.00498	100	0	0	0	-0.024	0	97.05266	0	1	2	0	0	0	2	-8.64	3.70285918	-38.10857754
0	500	99.00498	100	0	0	0	-0.025	0	96.49646	0	1	2	0	0	0	2	-9	3.321773405	-36.96532021
0	500	99.00498	100	0	0	0	-0.025	0	96.28846	0	1	2	0	0	0	2	-9	2.952120203	-36.93636061
0	500	99.00498	100	0	0	0	-0.026	0	96.0691	0	1	2	0	0	0	2	-9.36	2.582756596	-35.82826979
0	500	99.00498	100	0	0	0	-0.026	0	96.0691	0	1	2	0	0	0	2	-9.36	2.224473899	-34.7534217
0	500	99.00498	100	0	0	0	-0.026	0	97.51417	0	1	2	0	0	0	2	-9.36	1.876939682	-34.79081904
0	500	99.00498	100	0	0	0	-0.027	0	98.3179	0	1	2	0	0	0	2	-9.72	1.529031491	-33.74709447
0	500	99.00498	100	0	0	0	-0.027	0	98.3179	0	1	2	0	0	0	2	-9.72	1.191560546	-32.73468164
0	500	99.00498	100	0	0	0	-0.027	0	97.12471	0	1	2	0	0	0	2	-9.72	0.86421373	-30.67264119
0	500	99.00498	100	0	0	0	-0.026	0	97.12471	0	1	2	0	0	0	2	-9.36	0.557487318	-29.75246195
0	500	99.00498	100	0	0	0	-0.026	0	97.31196	0	1	2	0	2	0	2	-9.36	0.259962699	-28.8598881
0	500	99.00498	100	0	0	0	-0.026	0	97.0575	0	1	2	0	4	0	2	-9.36	-0.028636182	-27.99409145
0	500	99.00498	100	0	0	0	-0.026	0	97.0575	0	1	2	0	4	0	2	-9.36	-0.308577097	-27.15426871
5569.3755	400.99503	99.00498	100	0	0	0	-0.026	0	96.746925	0	1	2	0	4	0	2	-9.36	-0.580119784	-25.25964065
5569.3755	400.99503	99.00498	100	0	0	0	-0.025	0	96.13408	0	1	2	0	4	0	2	-9	-0.83271619	-24.50185143
5569.3755	400.99503	99.00498	100	0	0	0	-0.025	0	96.13408	0	1	2	0	4	0	2	-9	-1.077734705	-22.68679589
5569.3755	400.99503	99.00498	100	0	0	0	-0.024	0	95.30391	0.393	1	2	0	4	0	2	-8.64	-1.304602664	-22.00619201
5569.3755	400.99503	99.00498	100	0	0	0	-0.024	0	95.30391	0.759	1	2	0	4	0	2	-8.64	-1.524664584	-20.26600625
5569.3755	400.99503	99.00498	100	0	0	0	-0.023	0	95.676125	0.759	1	2	0	4	0	2	-8.28	-1.727324646	-19.65802606
5569.3755	400.99503	99.00498	100	0	0	0	-0.023	0	95.87378	1.416	1	2	0	4	0	2	-8.28	-1.923904907	-19.06828528
5569.3755	400.99503	99.00498	100	0	0	0	-0.023	0	95.87378	1.71	1	2	0	4	0	2	-8.28	-2.11458776	-17.41623672
5569.3755	400.99503	99.00498	100	0	0	0	-0.022	0	96.5549	1.71	1	2	0	4	0	2	-7.92	-2.288750127	-16.89374962
5569.3755	400.99503	99.00498	100	0	0	0	-0.022	0	96.46857	2.237	1	2	0	4	0	2	-7.92	-2.457687623	-15.30693713
5569.3755	400.99503	99.00498	100	0	0	0	-0.021	0	96.46857	2.237	1	2	0	4	0	2	-7.56	-2.610756994	-14.84772902
5569.3755	400.99503	99.00498	100	0	0	0	-0.021	0	96.281075	2.473	1	2	0	4	0	2	-7.56	-2.759234285	-13.32229715
5569.3755	400.99503	99.00498	100	0	0	0	-0.02	0	96.281075	2.898	1	2	0	4	0	2	-7.2	-2.892457256	-12.92262823
5569.3755	400.99503	99.00498	100	0	0	0	-0.02	0	95.92108	2.898	1	2	0	4	0	2	-7.2	-3.021683538	-11.45494939
5569.3755	400.99503	99.00498	100	0	0	0	-0.019	0	97.41381	3.086	1	2	0	4	0	2	-6.84	-3.136233032	-10.0313009
5569.3755	400.99503	99.00498	100	0	0	0	-0.018	0	97.41381	3.425	1	2	0	4	0	2	-6.48	-3.236546041	-8.650361876
5569.3755	400.99503	99.00498	100	0	0	0	-0.017	0	98.51747	3.425	1	2	0	4	0	2	-6.12	-3.32304966	-7.31085102
5569.3755	400.99503	99.00498	100	0	0	0	-0.016	0	98.460594	3.719	1	2	0	4	0	2	-5.76	-3.39615817	-6.01152549
5569.3755	400.99503	99.00498	100	0	0	0	-0.015	0	98.460594	3.719	1	2	0	4	0	2	-5.4	-3.456273425	-5.831179725
5569.3755	400.99503	99.00498	100	0	0	0	-0.015	0	98.33214	3.85	1	2	0	4	0	2	-5.4	-3.514585222	-4.576244333
5569.3755	400.99503	99.00498	100	0	0	0	-0.014	0	98.33214	4.086	1	2	0	4	0	2	-5.04	-3.560347666	-2.278957003
5569.3755	400.99503	99.00498	100	0	0	0	-0.012	0	97.37157	4.086	1	2	0	4	0	2	-4.32	-3.583137236	-1.130588293
5569.3755	400.99503	99.00498	100	0	0	0	-0.011	0	97.39166	4.191	1	2	0	4	0	2	-3.96	-3.594443119	-0.016670644
5569.3755	400.99503	99.00498	100	0	0	0	-0.01	0	97.39166	4.381	1	2	0	4	0	2	-3.6	-3.594609825	2.143829475
5569.3755	400.99503	99.00498	100	0	0	0	-0.008	0	97.93779	4.381	1	2	0	5	0	2	-2.88	-3.57317153	3.159514591
5569.3755	400.99503	99.00498	100	0	0	0	-0.007	0	98.45257	4.464	1	2	0	5	0	2	-2.52	-3.541576384	4.144729153
5569.3755	400.99503	99.00498	100	0	0	0	-0.006	0	98.45257	4.464	1	2	0	5	0	2	-2.16	-3.500129093	6.180387279
5569.3755	400.99503	99.00498	100	0	0	0	-0.004	0	98.363655	4.617	1	2	0	5	0	2	-1.44	-3.43832522	7.07497566
5569.3755	400.99503	99.00498	100	0	0	0	-0.003	0	98.151474	4.747	1	2	0	5	0	2	-1.08	-3.367575463	9.02272639
5569.3755	400.99503	99.00498	100	0	0	0	-0.001	0	97.69057	4.747	1	2	0	5	0	2	-0.36	-3.2773482	9.832044599
5569.3755	400.99503	99.00498	100	0	0	0	0	0	97.21299	4.805	1	2	0	5	0	2	0	-3.179027754	10.61708326
5569.3755	400.99503	99.00498	100	0	0	0	0.001	0	97.46271	4.911	1	2	0	5	0	2	0.36	-3.072856921	12.45857076
5569.3755	400.99503	99.00498	100	0	0	0	0.003	0	97.62264	4.911	1	2	0	5	0	2	1.08	-2.948271213	13.16481364
5569.3755	400.99503	99.00498	100	0	0	0	0.004	0	98.37115	4.957	1	2	0	5	0	2	1.44	-2.816623077	14.92986923
5569.3755	400.99503	99.00498	100	0	0	0	0.006	0	98.37115	4.957	1	2	0	5	0	2	2.16	-2.667324385	16.64197315
5569.3755	400.99503	99.00498	100	0	0	0	0.008	0	98.45573	5.042	1	2	0	5	0	2	2.88	-2.500904653	17.22271396
5569.3755	400.99503	99.00498	100	0	0	0	0.009	0	98.45573	5.114	1	2	0	5	0	2	3.24	-2.328677513	17.78603254
5569.3755	400.99503	99.00498	100	0	0	0	0.01	0	98.12682	5.114	1	2	0	5	0	2	3.6	-2.150817188	19.41245156
5569.3755	400.99503	99.00498	100	0	0	0	0.012	0	97.587616	5.148	1	2	0	5	0	2	4.32	-1.956692672	19.91007802
5569.3755	400.99503	99.00498	100	0	0	0	0.013	0	97.587616	5.206	1	2	0	5	0	2	4.68	-1.757591892	21.47277568
5569.3755	400.99503	99.00498	100	0	0	0	0.015	0	99.068924	5.206	1	2	0	5	0	2	5.4	-1.542864135	21.90859241
5569.3755	400.99503	99.00498	100	0	0	0	0.016	0	99.068924	5.232	1	2	0	5	0	2	5.76	-1.323778211	23.41133463
5569.3755	400.99503	99.00498	100	0	0	0	0.018	0	98.16556	5.232	1	2	0	5	0	2	6.48	-1.089664865	23.7889946
5569.3755	400.99503	99.00498	100	0	0	0	0.019	0	98.48511	5.278	1	2	0	5	0	2	6.84	-0.851774919	24.15532476
5569.3755	400.99503	99.00498	100	0	0	0	0.02	0	98.48511	5.299	1	2	0	5	0	2	7.2	-0.610221672	25.59066501
5569.3755	400.99503	99.00498	100	0	0	0	0.022	0	98.13655	5.299	1	2	0	5	0	2	7.92	-0.354315021	25.90294506
5569.3755	400.99503	99.00498	100	0	0	0	0.023	0	98.52548	5.337	1	2	0	5	0	2	8.28	-0.095285571	26.20585671
5569.3755	400.99503	99.00498	100	0	0	0	0.024	0	98.52548	5.337	1	2	0	5	0	2	8.64	0.166772996	27.57968101
5569.3755	400.99503	99.00498	100	0	0	0	0.026	0	98.67975	5.37	1	2	0	5	0	2	9.36	0.442569806	27.83229058
5569.3755	400.99503	99.00498	100	0	0	0	0.027	0	98.67975	5.385	1	2	0	5	0	2	9.72	0.720892712	28.07732186
5569.3755	400.99503	99.00498	100	0	0	0	0.028	0	98.330505	5.385	1	2	0	5	0	2	10.08	1.001665931	28.31500221
5569.3755	400.99503	99.00498	100	0	0	0	0.029	0	96.961365	5.41	1	2	0	5	0	2	10.44	1.284815953	28.54555214
5569.3755	400.99503	99.00498	100	0	0	0	0.03	0	96.961365	5.423	1	2	0	5	0	2	10.8	1.570271474	28.76918558
5569.3755	400.99503	99.00498	100	0	0	0	0.031	0	97.33191	5.423	1	2	0	5	0	2	11.16	1.85796333	28.98611001
5569.3755	400.99503	99.00498	100	0	0	0	0.032	0	97.40406	5.444	1	2	0	5	0	2	11.52	2.14782443	29.19652671
5569.3755	400.99503	99.00498	100	0	0	0	0.033	0	97.40406	5.452	1	2	0	5	0	2	11.88	2.439789697	29.40063091
5569.3755	400.99503	99.00498	100	0	0	0	0.034	0	97.62957	5.452	1	2	0	5	0	2	12.24	2.733796006	30.67861198
5569.3755	400.99503	99.00498	100	0	0	0	0.036	0	97.62957	5.469	1	2	0	5	0	2	12.96	3.040582126	30.83825362
5569.3755	400.99503	99.00498	100	0	0	0	0.037	0	96.80378	5.469	1	2	0	5	0	2	13.32	3.348964662	30.99310601
5569.3755	400.99503	99.00498	100	0	0	0	0.038	0	97.07913	5.477	1	2	0	5	0	2	13.68	3.658895723	31.14331283
5569.3755	400.99503	99.00498	100	0	0	0	0.039	0	97.07913	5.49	1	2	0	5	0	2	14.04	3.970328851	31.28901345
5569.3755	400.99503	99.00498	100	0	0	0	0.04	0	96.485016	5.49	1	2	0	5	0	2	14.4	4.283218985	31.43034304
5569.3755	400.99503	99.00498	100	0	0	0	0.041	0	96.81705	5.496	1	2	0	5	0	2	14.76	4.597522416	31.56743275
5569.3755	400.99503	99.00498	100	0	0	0	0.042	0	96.81705	5.508	1	2	0	5	0	2	15.12	4.913196743	31.70040977
5569.3755	400.99503	99.00498	100	0	0	0	0.043	0	97.01643	5.508	1	2	0	5	0	2	15.48	5.230200841	31.82939748
5569.3755	400.99503	99.00498	100	0	0	0	0.044	0	97.01643	5.516	1	2	0	5	0	2	15.84	5.548494816	31.95451555
5569.3755	400.99503	99.00498	100	0	0	0	0.045	0	97.09987	5.516	1	2	0	5	0	2	16.2	5.868039971	32.07588009
5569.3755	400.99503	99.00498	100	0	0	0	0.046	0	97.66626	5.521	1	2	0	5	0	2	16.56	6.188798772	32.19360368
5569.3755	400.99503	99.00498	100	0	0	0	0.047	0	97.66626	5.528	1	2	0	5	0	2	16.92	6.510734809	32.30779557
5569.3755	400.99503	99.00498	100	0	0	0	0.048	0	96.845375	5.528	1	2	0	5	0	2	17.28	6.833812765	32.41856171
5569.3755	400.99503	99.00498	100	0	0	0	0.049	0	97.41983	5.531	1	2	0	5	0	2	17.64	7.157998382	32.52600485
5569.3755	400.99503	99.00498	100	0	0	0	0.05	0	97.79192	5.534	1	2	0	5	0	2	18	7.48325843	31.55022471
5569.3755	400.99503	99.00498	100	0	0	0	0.05	0	97.68983	5.534	1	2	0	5	0	2	18	7.798760677	31.68371797
5569.3755	400.99503	99.00498	100	0	0	0	0.051	0	97.68983	5.541	1	2	0	5	0	2	18.36	8.115597857	31.81320643
5569.3755	400.99503	99.00498	100	0	0	0	0.052	0	98.11389	5.541	1	2	0	5	0	2	18.72	8.433729921	31.93881024
5569.3755	400.99503	99.00498	100	0	0	0	0.053	0	98.05431	5.546	1	2	0	5	0	2	19.08	8.753118024	32.06064593
5569.3755	400.99503	99.00498	100	0	0	0	0.054	0	98.05431	5.547	1	2	0	5	0	2	19.44	9.073724483	32.17882655
5569.3755	400.99503	99.00498	100	0	0	0	0.055	0	96.84841	5.547	1	2	0	5	0	2	19.8	9.395512749	32.29346175
5569.3755	400.99503	99.00498	100	0	0	0	0.056	0	96.51973	5.551	1	2	0	5	0	2	20.16	9.718447366	31.3246579
5569.3755	400.99503	99.00498	100	0	0	0	0.056	0	96.51973	5.551	1	2	0	5	0	2	20.16	10.03169395	31.46491816
5569.3755	400.99503	99.00498	100	0	0	0	0.057	0	96.794876	5.553	1	2	0	5	0	2	20.52	10.34634313	31.60097062
5569.3755	400.99503	99.00498	100	0	0	0	0.058	0	96.794876	5.556	1	2	0	5	0	2	20.88	10.66235283	31.7329415
5569.3755	400.99503	99.00498	100	0	0	0	0.059	0	98.24901	5.556	1	2	0	5	0	2	21.24	10.97968225	31.86095326
5569.3755	400.99503	99.00498	100	0	0	0	0.06	0	99.060524	5.557	1	2	0	5	0	2	21.6	11.29829178	31.98512466
5569.3755	400.99503	99.00498	100	0	0	0	0.061	0	99.060524	5.561	1	2	0	5	0	2	21.96	11.61814303	32.10557092
5569.3755	400.99503	99.00498	100	0	0	0	0.062	0	99.2535	5.561	1	2	0	5	0	2	22.32	11.93919874	32.22240379
5569.3755	400.99503	99.00498	100	0	0	0	0.063	0	99.316696	5.563	1	2	0	5	0	2	22.68	12.26142277	32.33573168
5569.3755	400.99503	99.00498	100	0	0	0	0.064	0	99.316696	5.564	1	2	0	5	0	2	23.04	12.58478009	32.44565973
5569.3755	400.99503	99.00498	100	0	0	0	0.065	0	99.356606	5.564	1	2	0	5	0	2	23.4	12.90923669	32.55228994
5569.3755	400.99503	99.00498	100	0	0	0	0.066	0	99.356606	5.565	1	2	0	5	0	2	23.76	13.23475959	32.65572124
5569.3755	400.99503	99.00498	100	0	0	0	0.067	0	98.46237	5.565	1	2	0	5	0	2	24.12	13.5613168	32.7560496
5569.3755	400.99503	99.00498	100	0	0	0	0.068	0	98.73381	5.567	1	2	0	5	0	2	24.48	13.8888773	31.77336811
5569.3755	400.99503	99.00498	100	0	0	0	0.068	0	98.73381	5.567	1	2	0	5	0	2	24.48	14.20661098	31.90016707
5569.3755	400.99503	99.00498	100	0	0	0	0.069	0	98.66834	5.567	1	2	0	5	0	2	24.84	14.52561265	32.02316206
5569.3755	400.99503	99.00498	100	0	0	0	0.07	0	98.87005	5.568	1	2	0	5	0	2	25.2	14.84584427	32.14246719
5569.3755	400.99503	99.00498	100	0	0	0	0.071	0	98.87005	5.568	1	2	0	5	0	2	25.56	15.16726894	32.25819318
5569.3755	400.99503	99.00498	100	0	0	0	0.072	0	98.341	5.568	1	2	0	5	0	2	25.92	15.48985087	32.37044738
5569.3755	400.99503	99.00498	100	0	0	0	0.073	0	98.341	5.569	1	2	0	5	0	2	26.28	15.81355535	32.47933396
5569.3755	400.99503	99.00498	100	0	0	0	0.074	0	99.15843	5.569	1	2	0	5	0	2	26.64	16.13834869	32.58495394
5569.3755	400.99503	99.00498	100	0	0	0	0.075	0	98.67149	5.57	1	2	0	5	0	2	27	16.46419822	32.68740533
5569.3755	400.99503	99.00498	100	0	0	0	0.076	0	98.67149	5.57	1	2	0	5	0	2	27.36	16.79107228	33.86678317
5569.3755	400.99503	99.00498	100	0	0	0	0.078	0	99.12973	5.57	1	2	0	5	0	2	28.08	17.12974011	33.93077967
5569.3755	400.99503	99.00498	100	0	0	0	0.079	0	99.282745	5.571	1	2	0	5	0	2	28.44	17.46904791	32.91285628
5569.3755	400.99503	99.00498	100	0	0	0	0.079	0	99.282745	5.571	1	2	0	5	0	2	28.44	17.79817647	33.00547059
5569.3755	400.99503	99.00498	100	0	0	0	0.08	0	98.54268	5.571	1	2	0	5	0	2	28.8	18.12823118	33.09530647
5569.3755	400.99503	99.00498	100	0	0	0	0.081	0	98.72029	5.572	1	2	0	5	0	2	29.16	18.45918424	33.18244728
5569.3755	400.99503	99.00498	100	0	0	0	0.082	0	98.4949	5.572	1	2	0	5	0	2	29.52	18.79100871	33.26697386
5569.3755	400.99503	99.00498	100	0	0	0	0.083	0	98.93451	5.572	1	2	0	5	0	2	29.88	19.12367845	33.34896465
5569.3755	400.99503	99.00498	100	0	0	0	0.084	0	98.93451	5.573	1	2	0	5	0	2	30.24	19.4571681	33.42849571
5569.3755	400.99503	99.00498	100	0	0	0	0.085	0	98.52175	5.573	1	2	0	5	0	2	30.6	19.79145305	33.50564084
5569.3755	400.99503	99.00498	100	0	0	0	0.086	0	98.05679	5.573	1	2	0	5	0	2	30.96	20.12650946	33.58047161
5569.3755	400.99503	99.00498	100	0	0	0	0.087	0	98.05679	5.573	1	2	0	5	0	2	31.32	20.46231418	33.65305746
5569.3755	400.99503	99.00498	100	0	0	0	0.088	0	97.90015	5.573	1	2	0	5	0	2	31.68	20.79884475	33.72346574
5569.3755	400.99503	99.00498	100	0	0	0	0.089	0	97.90015	5.573	1	2	0	5	0	2	32.04	21.13607941	33.79176177
5569.3755	400.99503	99.00498	100	0	0	0	0.09	0	98.07255	5.573	1	2	0	5	0	2	32.4	21.47399703	33.85800891
5569.3755	400.99503	99.00498	100	1	0	0	0.091	0	98.33717	5.574	1	2	0	5	0	2	32.76	21.81257712	33.92226865
5569.3755	400.99503	99.00498	100	1	0	0	0.092	0	98.33717	5.574	1	2	0	5	0	2	33.12	22.1517998	33.98460059
5569.3755	400.99503	99.00498	100	1	0	0	0.093	0	98.12344	5.574	1	2	0	5	0	2	33.48	22.49164581	34.04506257
5569.3755	400.99503	99.00498	100	1	0	0	0.094	0	98.04308	5.574	1	2	0	5	0	2	33.84	22.83209644	34.10371069
5569.3755	400.99503	99.00498	100	1	0	0	0.095	0	98.04308	5.574	1	2	0	5	0	2	34.2	23.17313354	34.16059937
5569.3755	400.99503	99.00498	100	1	0	0	0.096	0	97.84268	5.574	1	2	0	5	0	2	34.56	23.51473954	34.21578139
5569.3755	400.99503	99.00498	100	1	0	0	0.097	0	97.84268	5.574	1	2	0	5	0	2	34.92	23.85689735	34.26930795
5569.3755	400.99503	99.00498	100	1	0	0	0.098	0	97.82465	5.574	1	2	0	5	0	2	35.28	24.19959043	34.32122871
5569.3755	400.99503	99.00498	100	1	0	0	0.099	0	97.53509	5.574	1	2	0	5	0	2	35.64	24.54280272	34.37159185
5569.3755	400.99503	99.00498	100	1	0	0	0.1	0	97.53509	5.574	1	2	0	5	0	2	36	24.88651864	34.42044409
5569.3755	400.99503	99.00498	100	1	0	0	0.101	0	96.68417	5.574	1	2	0	5	0	2	36.36	25.23072308	34.46783077
5569.3755	400.99503	99.00498	100	1	0	0	0.102	0	97.13209	5.575	1	2	0	5	0	2	36.72	25.57540138	34.51379585
5569.3755	400.99503	99.00498	100	1	0	0	0.103	0	97.13209	5.575	1	2	0	5	0	2	37.08	25.92053934	34.55838197
5569.3755	400.99503	99.00498	100	1	0	0	0.104	0	97.01993	5.575	1	2	0	5	0	2	37.44	26.26612316	33.52163051
5569.3755	400.99503	99.00498	100	1	0	0	0.104	0	97.01993	5.575	1	2	0	5	0	2	37.44	26.60133947	33.5959816
5569.3755	400.99503	99.00498	100	1	0	0	0.105	0	97.29369	5.575	1	2	0	5	0	2	37.8	26.93729928	33.66810215
5569.3755	400.99503	99.00498	100	1	0	0	0.106	0	97.23108	5.575	1	2	0	5	0	2	38.16	27.27398031	33.73805908
5569.3755	400.99503	99.00498	100	1	0	0	0.107	0	97.23108	5.575	1	2	0	5	0	2	38.52	27.6113609	33.80591731
5569.3755	400.99503	99.00498	100	1	0	0	0.108	0	97.28775	5.575	1	2	0	5	0	2	38.88	27.94942007	33.87173979
5569.3755	400.99503	99.00498	100	1	0	0	0.109	0	97.388374	5.575	1	2	0	5	0	2	39.24	28.28813747	33.9355876
5569.3755	400.99503	99.00498	100	1	0	0	0.11	0	97.388374	5.575	1	2	0	5	0	2	39.6	28.62749334	33.99751997
5569.3755	400.99503	99.00498	100	1	0	0	0.111	0	97.17758	5.575	1	2	0	5	0	2	39.96	28.96746854	34.05759437
5569.3755	400.99503	99.00498	100	1	0	0	0.112	0	97.02026	5.575	1	2	0	5	0	2	40.32	29.30804449	34.11586654
5569.3755	400.99503	99.00498	100	1	0	0	0.113	0	97.71247	5.575	1	2	0	5	0	2	40.68	29.64920315	34.17239054
5569.3755	400.99503	99.00498	100	1	0	0	0.114	0	96.87124	5.575	1	2	0	5	0	2	41.04	29.99092706	34.22721883
5569.3755	400.99503	99.00498	100	1	0	0	0.115	0	96.87124	5.575	1	2	0	5	0	2	41.4	30.33319925	34.28040226
5569.3755	400.99503	99.00498	100	1	0	0	0.116	0	96.67239	5.575	1	2	0	5	0	2	41.76	30.67600327	33.2519902
5569.3755	400.99503	99.00498	100	1	0	0	0.116	0	95.92508	5.575	1	2	0	5	0	2	41.76	31.00852317	33.33443049
5569.3755	400.99503	99.00498	100	1	0	0	0.117	0	95.92508	5.575	1	2	0	5	0	2	42.12	31.34186748	33.41439757
5569.3755	400.99503	99.00498	100	1	0	0	0.118	0	97.15585	5.575	1	2	0	5	0	2	42.48	31.67601145	33.49196565
5569.3755	400.99503	99.00498	100	1	0	0	0.119	0	97.15585	5.575	1	2	0	5	0	2	42.84	32.01093111	33.56720668
5569.3755	400.99503	99.00498	100	1	0	0	0.12	0	97.407	5.575	1	2	0	5	0	2	43.2	32.34660317	33.64019048
5569.3755	400.99503	99.00498	100	1	0	0	0.121	0	97.347176	5.575	1	2	0	5	0	2	43.56	32.68300508	33.71098476
5569.3755	400.99503	99.00498	100	1	0	0	0.122	0	97.347176	5.575	1	2	0	5	0	2	43.92	33.02011493	33.77965522
5569.3755	400.99503	99.00498	100	1	0	0	0.123	0	97.34701	5.575	1	2	0	5	0	2	44.28	33.35791148	33.84626556
5569.3755	400.99503	99.00498	100	1	0	0	0.124	0	97.34701	5.575	1	2	0	5	0	2	44.64	33.69637413	33.9108776
5569.3755	400.99503	99.00498	100	1	0	0	0.125	0	97.176765	5.575	1	2	0	5	0	2	45	34.03548291	33.97355127
5569.3755	400.99503	99.00498	100	1	0	0	0.126	0	96.4574	5.575	1	2	0	5	0	2	45.36	34.37521842	34.03434473
5569.3755	400.99503	99.00498	100	1	0	0	0.127	0	96.4574	5.575	1	2	0	5	0	2	45.72	34.71556187	33.01331439
5569.3755	400.99503	99.00498	100	1	0	0	0.127	0	96.337036	5.575	1	2	0	5	0	2	45.72	35.04569501	33.10291496
5569.3755	400.99503	99.00498	100	1	0	0	0.128	0	97.38858	5.575	1	2	0	5	0	2	46.08	35.37672416	33.18982751
5569.3755	400.99503	99.00498	100	1	0	0	0.129	0	97.38858	5.575	1	2	0	5	0	2	46.44	35.70862244	33.27413268
5569.3755	400.99503	99.00498	100	1	0	0	0.13	0	97.833786	5.575	1	2	0	5	0	2	46.8	36.04136377	34.4359087
5569.3755	400.99503	99.00498	100	1	0	0	0.132	0	97.833786	5.575	1	2	0	5	0	2	47.52	36.38572285	34.48283144
5569.3755	400.99503	99.00498	100	1	0	0	0.133	0	98.22598	5.575	1	2	0	5	0	2	47.88	36.73055117	34.5283465
5569.3755	400.99503	99.00498	100	1	0	0	0.134	0	97.80794	5.575	1	2	0	5	0	2	48.24	37.07583463	34.5724961
5569.3755	400.99503	99.00498	100	1	0	0	0.135	0	97.80794	5.575	1	2	0	5	0	2	48.6	37.42155959	34.61532122
5569.3755	400.99503	99.00498	100	1	0	0	0.136	0	97.6266	5.575	1	2	0	5	0	2	48.96	37.76771281	34.65686158
5569.3755	400.99503	99.00498	100	1	0	0	0.137	0	96.574005	5.575	1	2	0	5	0	2	49.32	38.11428142	34.69715574
5569.3755	400.99503	99.00498	100	1	0	0	0.138	0	96.574005	5.575	1	2	0	5	0	2	49.68	38.46125298	34.73624106
5569.3755	400.99503	99.00498	100	1	0	0	0.139	0	96.923836	5.575	1	2	0	5	0	2	50.04	38.80861539	34.77415383
5569.3755	400.99503	99.00498	100	1	0	0	0.14	0	96.923836	5.575	1	2	0	5	0	2	50.4	39.15635693	34.81092922
5569.3755	400.99503	99.00498	100	1	0	0	0.141	0	97.3117	5.575	1	2	0	5	0	2	50.76	39.50446622	34.84660134
5569.3755	400.99503	99.00498	100	1	0	0	0.142	0	97.54245	5.575	1	2	0	5	0	2	51.12	39.85293223	35.9612033
5569.3755	400.99503	99.00498	100	1	0	0	0.144	0	97.60918	5.575	1	2	0	5	0	2	51.84	40.21254427	35.9623672
5569.3755	400.99503	99.00498	100	1	0	0	0.145	0	97.33258	5.575	1	2	0	5	0	2	52.2	40.57216794	35.96349619
5569.3755	400.99503	99.00498	100	1	0	0	0.146	0	97.25645	5.575	1	2	0	5	0	2	52.56	40.9318029	35.9645913
5569.3755	400.99503	99.00498	100	1	0	0	0.147	0	97.25645	5.575	1	2	0	5	0	2	52.92	41.29144881	35.96565356
5569.3755	400.99503	99.00498	100	1	0	0	0.148	0	97.31901	5.575	1	2	0	5	0	2	53.28	41.65110535	37.04668395
5569.3755	400.99503	99.00498	100	1	0	0	0.15	0	97.31901	5.575	1	2	0	5	0	2	54	42.02157219	37.01528344
5569.3755	400.99503	99.00498	100	1	0	0	0.151	0	96.83055	5.575	1	2	0	5	0	2	54.36	42.39172502	36.98482493
5569.3755	400.99503	99.00498	100	1	0	0	0.152	0	96.29871	5.575	1	2	0	5	0	2	54.72	42.76157327	36.95528018
5569.3755	400.99503	99.00498	100	1	0	0	0.153	0	96.29871	5.575	1	2	0	5	0	2	55.08	43.13112607	36.92662178
5569.3755	400.99503	99.00498	100	1	0	0	0.154	0	95.86523	5.575	1	2	0	6	0	2	55.44	43.50039229	36.89882313
0	400.99503	99.00498	100	0	0	0	0.155	0	96.86452	5.575	1	3	0	0	0	2	55.8	43.86938052	36.87185843
0	400.99503	99.00498	100	0	0	0	0.156	0	96.86452	5.575	1	3	0	0	0	2	56.16	44.23809911	36.84570268
0	400.99503	99.00498	100	0	0	0	0.157	0	97.31301	5.575	1	3	0	0	0	2	56.52	44.60655613	36.8203316
0	400.99503	99.00498	100	0	0	0	0.158	0	97.31301	5.575	1	3	0	0	0	2	56.88	44.97475945	36.79572165
0	400.99503	99.00498	100	0	0	0	0.159	0	96.76497	5.575	1	3	0	0	0	2	57.24	45.34271667	36.77185
0	400.99503	99.00498	100	0	0	0	0.16	0	97.040245	4.816	1	3	0	0	0	2	57.6	45.71043517	36.7486945
0	400.99503	99.00498	100	0	0	0	0.161	0	97.040245	4.475	1	3	0	0	0	2	57.96	46.07792211	36.72623367
0	400.99503	99.00498	100	0	0	0	0.162	0	98.4241	4.475	1	3	0	0	0	2	58.32	46.44518445	35.62444666
0	400.99503	99.00498	100	0	0	0	0.162	0	98.082855	3.865	1	3	0	0	0	2	58.32	46.80142891	35.63571326
0	400.99503	99.00498	100	0	0	0	0.163	0	98.082855	3.591	1	3	0	0	0	2	58.68	47.15778605	35.64664186
0	400.99503	99.00498	100	0	0	0	0.164	0	98.80301	3.591	1	3	0	0	0	2	59.04	47.51425247	35.6572426
0	400.99503	99.00498	100	0	0	0	0.165	0	98.80301	3.1	1	3	0	0	0	2	59.4	47.87082489	35.66752532
0	400.99503	99.00498	100	0	0	0	0.166	0	98.04242	3.1	1	3	0	0	0	2	59.76	48.22750014	34.59749957
0	400.99503	99.00498	100	0	0	0	0.166	0	97.195114	2.677	1	3	0	0	0	2	59.76	48.57347514	34.63957458
0	400.99503	99.00498	100	0	0	0	0.167	0	97.195114	2.488	1	3	0	0	0	2	60.12	48.91987089	34.68038734
0	400.99503	99.00498	100	0	0	0	0.168	0	96.53355	2.488	1	3	0	0	0	2	60.48	49.26667476	34.71997572
0	400.99503	99.00498	100	0	0	0	0.169	0	97.110016	2.149	1	3	0	0	0	2	60.84	49.61387452	34.75837645
0	400.99503	99.00498	100	0	0	0	0.17	0	97.110016	1.996	1	3	0	0	0	2	61.2	49.96145828	34.79562516
0	400.99503	99.00498	100	0	0	0	0.171	0	97.93251	1.996	1	3	0	0	0	2	61.56	50.30941453	34.8317564
0	400.99503	99.00498	100	0	0	0	0.172	0	97.93251	1.724	1	3	0	0	0	2	61.92	50.6577321	34.86680371
0	400.99503	99.00498	100	0	0	0	0.173	0	97.87889	1.724	1	3	0	0	0	2	62.28	51.00640013	34.9007996
0	400.99503	99.00498	100	0	0	0	0.174	0	97.59564	1.602	1	3	0	0	0	2	62.64	51.35540813	34.93377561
0	400.99503	99.00498	100	0	0	0	0.175	0	97.59564	1.383	1	3	0	0	0	2	63	51.70474589	33.88576234
0	400.99503	99.00498	100	0	0	0	0.175	0	97.93518	1.383	1	3	0	0	0	2	63	52.04360351	33.94918947
0	400.99503	99.00498	100	0	0	0	0.176	0	96.76859	1.285	1	3	0	0	0	2	63.36	52.3830954	34.01071379
0	400.99503	99.00498	100	0	0	0	0.177	0	96.76859	1.11	1	3	0	0	0	2	63.72	52.72320254	34.07039237
0	400.99503	99.00498	100	0	0	0	0.178	0	96.48235	1.11	1	3	0	0	0	2	64.08	53.06390647	34.1282806
0	400.99503	99.00498	100	0	0	0	0.179	0	96.48235	1.031	1	3	0	0	0	2	64.44	53.40518927	34.18443218
0	400.99503	99.00498	100	0	0	0	0.18	0	97.28445	1.031	1	3	0	0	0	2	64.8	53.74703359	34.23889922
0	400.99503	99.00498	100	0	0	0	0.181	0	97.187996	0.89	1	3	0	0	0	2	65.16	54.08942259	33.21173224
0	400.99503	99.00498	100	0	0	0	0.181	0	97.187996	0.828	1	3	0	0	0	2	65.16	54.42153991	33.29538027
0	400.99503	99.00498	100	0	0	0	0.182	0	96.70094	0.828	1	3	0	0	0	2	65.52	54.75449371	33.37651887
0	400.99503	99.00498	100	0	0	0	0.183	0	96.48952	0.714	1	3	0	0	0	2	65.88	55.0882589	33.4552233
0	400.99503	99.00498	100	0	0	0	0.184	0	96.48952	0.714	1	3	0	0	0	2	66.24	55.42281113	32.4515666
0	400.99503	99.00498	100	0	0	0	0.184	0	92.58835	0.664	1	3	0	0	0	2	66.24	55.7473268	32.5580196
0	400.99503	99.00498	100	0	0	0	0.185	0	92.58835	0.617	1	3	0	0	0	2	66.6	56.07290699	32.66127902
0	400.99503	99.00498	100	0	0	0	0.186	0	94.9684	0.573	1	3	0	0	0	2	66.96	56.39951979	31.68144064
0	400.99503	99.00498	100	0	0	0	0.186	0	94.762085	0.533	1	3	0	0	0	2	66.96	56.71633419	31.81099743
0	400.99503	99.00498	100	0	0	0	0.187	0	94.762085	0.459	1	3	0	0	0	2	67.32	57.03444417	30.8566675
0	400.99503	99.00498	100	0	0	0	0.187	0	95.10327	0.459	1	3	0	0	0	2	67.32	57.34301084	31.01096748
0	400.99503	99.00498	100	0	0	0	0.188	0	95.29206	0.427	1	3	0	0	0	2	67.68	57.65312052	30.08063845
0	400.99503	99.00498	100	0	0	0	0.188	0	95.47544	0.427	1	3	0	0	0	2	67.68	57.9539269	29.1782193
0	400.99503	99.00498	100	0	0	0	0.188	0	95.133156	0.368	1	3	0	0	0	2	67.68	58.24570909	28.30287272
0	400.99503	99.00498	100	0	0	0	0.188	0	95.133156	0.342	1	3	0	0	0	2	67.68	58.52873782	27.45378654
0	400.99503	99.00498	100	0	0	0	0.188	0	95.64841	0.342	1	3	0	0	0	2	67.68	58.80327569	26.63017294
0	400.99503	99.00498	100	0	0	0	0.188	0	96.08969	0.296	1	3	0	0	0	2	67.68	59.06957742	25.83126775
0	400.99503	99.00498	100	0	0	0	0.188	0	96.08969	0.274	1	3	0	0	0	2	67.68	59.32789009	23.97632972
0	400.99503	99.00498	100	0	0	0	0.187	0	97.33244	0.274	1	3	0	8	0	2	67.32	59.56765339	23.25703983
0	400.99503	99.00498	100	0	0	0	0.187	0	97.49212	0.237	1	3	0	0	0	2	67.32	59.80022379	21.47932864
0	400.99503	99.00498	100	0	0	0	0.186	0	97.49212	0.237	1	3	0	0	0	2	66.96	60.01501707	20.83494878
0	400.99503	99.00498	100	0	0	0	0.186	0	96.812904	0.22	1	3	0	0	0	2	66.96	60.22336656	19.12990031
0	400.99503	99.00498	100	0	0	0	0.185	0	96.812904	0.19	1	3	0	0	0	2	66.6	60.41466557	17.4760033
0	400.99503	99.00498	100	0	0	0	0.184	0	97.034225	0.19	1	3	0	0	0	2	66.24	60.5894256	15.8717232
0	400.99503	99.00498	100	0	0	0	0.183	0	97.557304	0.164	1	3	0	0	0	2	65.88	60.74814283	13.23557151
0	400.99503	99.00498	100	0	0	0	0.181	0	97.557304	0.152	1	3	0	0	0	2	65.16	60.88049855	11.75850436
0	400.99503	99.00498	100	0	0	0	0.18	0	97.87856	0.152	1	3	0	0	0	2	64.8	60.99808359	10.32574923
0	400.99503	99.00498	100	0	0	0	0.179	0	97.65584	0.131	1	3	0	0	0	2	64.44	61.10134108	7.855976755
0	400.99503	99.00498	100	0	0	0	0.177	0	97.65584	0.131	1	3	0	0	0	2	63.72	61.17990085	5.460297453
0	400.99503	99.00498	100	0	0	0	0.175	0	97.567085	0.122	1	3	0	0	0	2	63	61.23450382	4.216488529
0	400.99503	99.00498	100	0	0	0	0.174	0	97.567085	0.105	1	3	0	0	0	2	62.64	61.27666871	1.929993873
0	400.99503	99.00498	100	0	0	0	0.172	0	97.19357	0.105	1	3	0	0	0	2	61.92	61.29596865	0.792094057
0	400.99503	99.00498	100	0	0	0	0.171	0	97.489105	0.097	1	3	0	0	0	2	61.56	61.30388959	-1.391668765
0	400.99503	99.00498	100	0	0	0	0.169	0	97.489105	0.084	1	3	0	0	0	2	60.84	61.2899729	-3.509918702
0	400.99503	99.00498	100	0	0	0	0.167	0	97.972244	0.084	1	3	0	0	0	2	60.12	61.25487371	-5.564621141
0	400.99503	99.00498	100	0	0	0	0.165	0	98.37063	0.072	1	3	0	0	0	2	59.4	61.1992275	-7.557682506
0	400.99503	99.00498	100	0	0	0	0.163	0	98.37063	0.072	1	3	0	0	0	2	58.68	61.12365068	-9.490952031
0	400.99503	99.00498	100	0	0	0	0.161	0	98.44137	0.067	1	3	0	0	0	2	57.96	61.02874116	-11.36622347
0	400.99503	99.00498	100	0	0	0	0.159	0	98.44137	0.058	1	3	0	0	0	2	57.24	60.91507892	-14.26523677
0	400.99503	99.00498	100	0	0	0	0.156	0	98.45832	0.058	1	3	0	0	0	2	56.16	60.77242655	-15.99727966
0	400.99503	99.00498	100	0	0	0	0.154	0	99.41439	0.053	1	3	0	0	0	2	55.44	60.61245376	-17.67736127
0	400.99503	99.00498	100	0	0	0	0.152	0	99.41439	0.046	1	3	0	0	0	2	54.72	60.43568015	-19.30704044
0	400.99503	99.00498	100	0	0	0	0.15	0	99.21258	0.046	1	3	0	0	0	2	54	60.24260974	-20.88782922
0	400.99503	99.00498	100	0	0	0	0.148	0	99.21258	0.04	1	3	0	0	0	2	53.28	60.03373145	-22.42119435
0	400.99503	99.00498	100	0	0	0	0.146	0	99.95141	0.04	1	3	0	0	0	2	52.56	59.80951951	-24.98855852
0	400.99503	99.00498	100	0	0	0	0.143	0	99.523	0.037	1	3	0	0	0	2	51.48	59.55963392	-26.39890176
0	400.99503	99.00498	100	0	0	0	0.141	0	99.523	0.031	1	3	0	0	0	2	50.76	59.2956449	-27.76693471
0	400.99503	99.00498	100	0	0	0	0.139	0	100.13643	0.031	1	3	0	0	0	2	50.04	59.01797556	-30.17392667
0	400.99503	99.00498	100	0	0	0	0.136	0	98.62898	0.027	1	3	0	0	0	2	48.96	58.71623629	-31.42870887
0	400.99503	99.00498	100	0	0	0	0.134	0	98.62898	0.025	1	3	0	0	0	2	48.24	58.4019492	-32.6458476
0	400.99503	99.00498	100	0	0	0	0.132	0	98.66008	0.025	1	3	0	0	0	2	47.52	58.07549072	-33.82647217
0	400.99503	99.00498	100	0	0	0	0.13	0	98.66008	0.021	1	3	0	0	0	2	46.8	57.737226	-34.97167801
0	400.99503	99.00498	100	0	0	0	0.128	0	98.85333	0.021	1	3	0	0	0	2	46.08	57.38750922	-36.08252767
0	400.99503	99.00498	100	0	0	0	0.126	0	98.31647	0.02	1	3	0	0	0	2	45.36	57.02668395	-37.16005184
0	400.99503	99.00498	100	0	0	0	0.124	0	99.67048	0.017	1	3	0	0	0	2	44.64	56.65508343	-37.12525028
0	400.99503	99.00498	100	0	0	0	0.123	0	98.55305	0.017	1	3	0	0	0	2	44.28	56.28383092	-38.17149277
0	400.99503	99.00498	100	0	0	0	0.121	0	98.63866	0.014	1	3	0	0	0	2	43.56	55.902116	-39.18634799
0	400.99503	99.00498	100	0	0	0	0.119	0	98.63866	0.013	1	3	0	0	0	2	42.84	55.51025252	-40.17075755
0	400.99503	99.00498	100	0	0	0	0.117	0	98.15637	0.013	1	3	0	0	0	2	42.12	55.10854494	-40.04563482
0	400.99503	99.00498	100	0	0	0	0.116	0	98.15637	0.011	1	3	0	0	0	2	41.76	54.70808859	-41.00426578
0	400.99503	99.00498	100	0	0	0	0.114	0	98.13171	0.011	1	3	0	0	0	2	41.04	54.29804594	-40.85413781
0	400.99503	99.00498	100	0	0	0	0.113	0	98.57213	0.01	1	3	0	0	0	2	40.68	53.88950456	-41.78851367
0	400.99503	99.00498	100	0	0	0	0.111	0	98.57213	0.009	1	3	0	0	0	2	39.96	53.47161942	-41.61485826
0	400.99503	99.00498	100	0	0	0	0.11	0	98.35095	0.009	1	3	0	0	0	2	39.6	53.05547084	-42.52641251
0	400.99503	99.00498	100	0	0	0	0.108	0	98.38301	0.008	1	3	0	0	0	2	38.88	52.63020671	-42.33062014
0	400.99503	99.00498	100	0	0	0	0.107	0	98.57659	0.007	1	3	0	0	0	2	38.52	52.20690051	-42.14070153
0	400.99503	99.00498	100	0	0	0	0.106	0	98.810196	0.007	1	3	0	0	0	2	38.16	51.7854935	-43.03648049
0	400.99503	99.00498	100	0	0	0	0.104	0	98.810196	0.006	1	3	0	0	0	2	37.44	51.35512869	-42.82538607
0	400.99503	99.00498	100	0	0	0	0.103	0	98.87224	0.006	1	3	0	0	0	2	37.08	50.92687483	-42.62062449
0	400.99503	99.00498	100	0	0	0	0.102	0	99.184166	0.005	1	3	0	0	0	2	36.72	50.50066859	-42.42200576
0	400.99503	99.00498	100	0	0	0	0.101	0	99.184166	0.004	1	3	0	0	0	2	36.36	50.07644853	-42.22934558
0	400.99503	99.00498	100	0	0	0	0.1	0	98.58796	0.004	1	3	0	0	0	2	36	49.65415507	-43.12246522
0	400.99503	99.00498	100	0	0	0	0.098	0	98.271545	0.004	1	3	0	0	0	2	35.28	49.22293042	-42.90879126
0	400.99503	99.00498	100	0	0	0	0.097	0	98.271545	0.003	1	3	0	0	0	2	34.92	48.79384251	-42.70152752
0	400.99503	99.00498	100	0	0	0	0.096	0	98.375206	0.003	1	3	0	0	0	2	34.56	48.36682723	-42.5004817
0	400.99503	99.00498	100	0	0	0	0.095	0	98.375206	0.003	1	3	0	0	0	2	34.2	47.94182242	-41.22546725
0	400.99503	99.00498	100	0	0	0	0.095	0	97.667465	0.003	1	3	0	0	0	2	34.2	47.52956774	-41.06870323
0	400.99503	99.00498	100	0	0	0	0.094	0	97.008995	0.002	1	3	0	0	0	2	33.84	47.11888071	-40.91664213
0	400.99503	99.00498	100	0	0	0	0.093	0	97.008995	0.002	1	3	0	0	0	2	33.48	46.70971429	-40.76914287
0	400.99503	99.00498	100	0	0	0	0.092	0	97.62255	0.002	1	3	0	0	0	2	33.12	46.30202286	-40.62606858
0	400.99503	99.00498	100	0	0	0	0.091	0	97.45716	0.001	1	3	0	0	0	2	32.76	45.89576217	-40.48728652
0	400.99503	99.00498	100	0	0	0	0.09	0	97.45716	0.001	1	3	0	0	0	2	32.4	45.49088931	-40.35266793
0	400.99503	99.00498	100	0	0	0	0.089	0	97.641884	0.001	1	3	0	0	0	2	32.04	45.08736263	-40.22208789
0	400.99503	99.00498	100	0	0	0	0.088	0	97.641884	0.001	1	3	0	0	0	2	31.68	44.68514175	-40.09542525
0	400.99503	99.00498	100	0	0	0	0.087	0	100.050606	0.001	1	3	0	0	0	2	31.32	44.2841875	-39.9725625
0	400.99503	99.00498	100	0	0	0	0.086	0	99.320114	0.001	1	3	0	0	0	2	30.96	43.88446187	-39.85338562
0	400.99503	99.00498	100	0	0	0	0.085	0	99.320114	0	1	3	0	0	0	2	30.6	43.48592802	-39.73778405
0	400.99503	99.00498	100	0	0	0	0.084	0	99.224304	0	1	3	0	0	0	2	30.24	43.08855018	-38.54565053
0	400.99503	99.00498	100	0	0	0	0.084	0	98.76675	0	1	3	0	0	0	2	30.24	42.70309367	-38.46928101
0	400.99503	99.00498	100	0	0	0	0.083	0	98.76675	0	1	3	0	0	0	2	29.88	42.31840086	-38.39520258
0	400.99503	99.00498	100	0	0	0	0.082	0	97.77253	0	1	3	0	0	0	2	29.52	41.93444884	-38.32334651
0	400.99503	99.00498	100	0	0	0	0.081	0	98.13492	0	1	3	0	0	0	2	29.16	41.55121537	-38.25364611
0	400.99503	99.00498	100	0	0	0	0.08	0	97.692696	0	1	3	0	0	0	2	28.8	41.16867891	-38.18603673
0	400.99503	99.00498	100	0	0	0	0.079	0	98.50915	0	1	3	0	0	0	2	28.44	40.78681854	-37.04045563
0	400.99503	99.00498	100	0	0	0	0.079	0	98.50915	0	1	3	0	0	0	2	28.44	40.41641399	-37.00924196
0	400.99503	99.00498	100	0	0	0	0.078	0	98.05824	0	1	3	0	0	0	2	28.08	40.04632157	-36.9789647
0	400.99503	99.00498	100	0	0	0	0.077	0	97.05863	0	1	3	0	0	0	2	27.72	39.67653192	-36.94959576
0	400.99503	99.00498	100	0	0	0	0.076	0	97.05863	0	1	3	0	0	0	2	27.36	39.30703596	-36.92110789
0	400.99503	99.00498	100	0	0	0	0.075	0	97.05863	0	1	3	0	0	0	2	27	38.93782488	-36.89347465
0	400.99503	99.00498	100	0	0	0	0.074	0	92.75328	0	1	3	0	0	0	2	26.64	38.56889014	-36.86667041
0	400.99503	99.00498	100	0	0	0	0.073	0	98.51776	0	1	3	0	0	0	2	26.28	38.20022343	-36.8406703
0	400.99503	99.00498	100	0	0	0	0.072	0	97.85659	0	1	3	0	0	0	2	25.92	37.83181673	-36.81545019
0	400.99503	99.00498	100	0	0	0	0.071	0	97.85659	0	1	3	0	0	0	2	25.56	37.46366223	-36.79098668
0	400.99503	99.00498	100	0	0	0	0.07	0	97.87673	0	1	3	0	0	0	2	25.2	37.09575236	-36.76725708
0	400.99503	99.00498	100	0	0	0	0.069	0	96.554016	0	1	3	0	0	0	2	24.84	36.72807979	-36.74423937
0	400.99503	99.00498	100	0	0	0	0.068	0	96.554016	0	1	3	0	0	0	2	24.48	36.3606374	-36.72191219
0	400.99503	99.00498	100	0	0	0	0.067	0	95.51539	0	1	3	0	0	0	2	24.12	35.99341827	-36.70025482
0	400.99503	99.00498	100	0	0	0	0.066	0	95.51539	0	1	3	0	0	0	2	23.76	35.62641573	-36.67924718
0	400.99503	99.00498	100	0	0	0	0.065	0	96.36196	0	1	3	0	0	0	2	23.4	35.25962325	-36.65886976
0	400.99503	99.00498	100	0	0	0	0.064	0	96.58293	0	1	3	0	0	0	2	23.04	34.89303456	-36.63910367
0	400.99503	99.00498	100	0	0	0	0.063	0	96.66462	0	1	3	0	0	0	2	22.68	34.52664352	-36.61993056
0	400.99503	99.00498	100	0	0	0	0.062	0	95.90818	0	1	3	0	0	0	2	22.32	34.16044421	-36.60133264
0	400.99503	99.00498	100	0	0	0	0.061	0	96.039986	0	1	3	0	0	0	2	21.96	33.79443089	-36.58329266
0	400.99503	99.00498	100	0	0	0	0.06	0	96.40773	0	1	3	0	0	0	2	21.6	33.42859796	-36.56579388
0	400.99503	99.00498	100	0	0	0	0.059	0	97.12606	0	1	3	0	0	0	2	21.24	33.06294002	-36.54882007
0	400.99503	99.00498	100	0	0	0	0.058	0	97.12606	0	1	3	0	0	0	2	20.88	32.69745182	-36.53235547
0	400.99503	99.00498	100	0	0	0	0.057	0	97.6637	0	1	3	0	0	0	2	20.52	32.33212827	-36.5163848
0	400.99503	99.00498	100	0	0	0	0.056	0	98.49465	0	1	3	0	0	0	2	20.16	31.96696442	-37.58089326
0	400.99503	99.00498	100	0	0	0	0.054	0	98.49465	0	1	3	0	0	0	2	19.44	31.59115549	-37.53346646
0	400.99503	99.00498	100	0	0	0	0.053	0	97.50264	0	1	3	0	0	0	2	19.08	31.21582082	-37.48746247
0	400.99503	99.00498	100	0	0	0	0.052	0	97.82649	0	1	3	0	0	0	2	18.72	30.8409462	-37.44283859
0	400.99503	99.00498	100	0	0	0	0.051	0	97.82649	0	1	3	0	0	0	2	18.36	30.46651781	-37.39955343
0	400.99503	99.00498	100	0	0	0	0.05	0	97.58214	0	1	3	0	0	0	2	18	30.09252228	-37.35756683
0	400.99503	99.00498	100	0	0	0	0.049	0	97.58214	0	1	3	0	0	0	2	17.64	29.71894661	-37.31683983
0	400.99503	99.00498	100	0	0	0	0.048	0	97.24503	0	1	3	0	0	0	2	17.28	29.34577821	-37.27733463
0	400.99503	99.00498	100	0	0	0	0.047	0	96.83452	0	1	3	0	0	0	2	16.92	28.97300486	-36.15901459
0	400.99503	99.00498	100	0	0	0	0.047	0	96.83452	0	1	3	0	0	0	2	16.92	28.61141472	-36.15424415
0	400.99503	99.00498	100	0	0	0	0.046	0	96.54492	0	1	3	0	0	0	2	16.56	28.24987228	-36.14961683
0	400.99503	99.00498	100	0	0	0	0.045	0	97.174835	0	1	3	0	0	0	2	16.2	27.88837611	-37.22512832
0	400.99503	99.00498	100	0	0	0	0.043	0	97.174835	0	1	3	0	0	0	2	15.48	27.51612483	-37.18837448
0	400.99503	99.00498	100	0	0	0	0.042	0	97.194725	0	1	3	0	0	0	2	15.12	27.14424108	-37.15272324
0	400.99503	99.00498	100	0	0	0	0.041	0	97.194725	0	1	3	0	0	0	2	14.76	26.77271385	-36.03814154
0	400.99503	99.00498	100	0	0	0	0.041	0	96.66408	0	1	3	0	0	0	2	14.76	26.41233243	-36.0369973
0	400.99503	99.00498	100	0	0	0	0.04	0	96.658485	0	1	3	0	0	0	2	14.4	26.05196246	-36.03588738
0	400.99503	99.00498	100	0	0	0	0.039	0	96.658485	0	1	3	0	0	0	2	14.04	25.69160359	-36.03481076
0	400.99503	99.00498	100	0	0	0	0.038	0	96.32512	0	1	3	0	0	0	2	13.68	25.33125548	-36.03376643
0	400.99503	99.00498	100	0	0	0	0.037	0	96.665565	0	1	3	0	0	0	2	13.32	24.97091781	-36.03275344
0	400.99503	99.00498	100	0	0	0	0.036	0	96.665565	0	1	3	0	0	0	2	12.96	24.61059028	-36.03177084
0	400.99503	99.00498	100	0	0	0	0.035	0	96.36835	0	1	3	0	0	0	2	12.6	24.25027257	-36.03081771
0	400.99503	99.00498	100	0	0	0	0.034	0	96.36835	0	1	3	0	0	0	2	12.24	23.88996439	-37.10989318
0	400.99503	99.00498	100	0	0	0	0.032	0	95.16795	0	1	3	0	0	0	2	11.52	23.51886546	-37.07659639
0	400.99503	99.00498	100	0	0	0	0.031	0	94.21518	0	1	3	0	0	0	2	11.16	23.1480995	-37.04429849
0	400.99503	99.00498	100	0	0	0	0.03	0	94.21518	0	1	3	0	0	0	2	10.8	22.77765651	-37.01296954
0	400.99503	99.00498	100	0	0	0	0.029	0	93.94608	0	1	3	0	0	0	2	10.44	22.40752682	-35.90258045
0	400.99503	99.00498	100	0	0	0	0.029	0	94.36044	0	1	3	0	0	0	2	10.44	22.04850101	-35.90550304
0	400.99503	99.00498	100	0	0	0	0.028	0	94.36044	0	1	3	0	0	0	2	10.08	21.68944598	-35.90833795
0	400.99503	99.00498	100	0	0	0	0.027	0	94.2784	0	1	3	0	0	0	2	9.72	21.3303626	-35.91108781
0	400.99503	99.00498	100	0	0	0	0.026	0	94.2784	0	1	3	0	0	0	2	9.36	20.97125173	-35.91375518
0	400.99503	99.00498	100	0	0	0	0.025	0	95.10107	0	1	3	0	0	0	2	9	20.61211417	-35.91634252
0	400.99503	99.00498	100	0	0	0	0.024	0	96.05307	0	1	3	0	0	0	2	8.64	20.25295075	-34.83885225
0	400.99503	99.00498	100	0	0	0	0.024	0	96.05307	0	1	3	0	0	0	2	8.64	19.90456223	-34.87368668
0	400.99503	99.00498	100	0	0	0	0.023	0	96.01155	0	1	3	0	0	0	2	8.28	19.55582536	-34.90747608
0	400.99503	99.00498	100	0	0	0	0.022	0	96.01155	0	1	3	0	0	0	2	7.92	19.2067506	-34.9402518
0	400.99503	99.00498	100	0	0	0	0.021	0	97.29082	0	1	3	0	0	0	2	7.56	18.85734808	-33.89204424
0	400.99503	99.00498	100	0	0	0	0.021	0	96.69427	0	1	3	0	0	0	2	7.56	18.51842764	-33.95528291
0	400.99503	99.00498	100	0	0	0	0.02	0	96.742966	0	1	3	0	0	0	2	7.2	18.17887481	-34.01662443
0	400.99503	99.00498	100	0	0	0	0.019	0	96.10411	0	1	3	0	0	0	2	6.84	17.83870856	-34.07612569
0	400.99503	99.00498	100	0	0	0	0.018	0	96.0881	0	1	3	0	0	0	2	6.48	17.49794731	-34.13384192
0	400.99503	99.00498	100	0	0	0	0.017	0	96.39269	0	1	3	0	0	0	2	6.12	17.15660889	-34.18982667
0	400.99503	99.00498	100	0	0	0	0.016	0	96.39835	0	1	3	0	0	0	2	5.76	16.81471062	-34.24413187
0	400.99503	99.00498	100	0	0	0	0.015	0	96.39835	0	1	3	0	0	0	2	5.4	16.4722693	-34.29680791
0	400.99503	99.00498	100	0	0	0	0.014	0	97.06807	0	1	3	0	0	0	2	5.04	16.12930122	-34.34790367
0	400.99503	99.00498	100	0	0	0	0.013	0	97.573784	0	1	3	0	0	0	2	4.68	15.78582219	-34.39746656
0	400.99503	99.00498	100	0	0	0	0.012	0	97.573784	0	1	3	0	0	0	2	4.32	15.44184752	-34.44554257
0	400.99503	99.00498	100	0	0	0	0.011	0	97.19566	0	1	3	0	0	0	2	3.96	15.0973921	-33.41217629
0	400.99503	99.00498	100	0	0	0	0.011	0	97.803444	0	1	3	0	0	0	2	3.96	14.76327033	-33.489811
0	400.99503	99.00498	100	0	0	0	0.01	0	97.803444	0	1	3	0	0	0	2	3.6	14.42837222	-33.56511667
0	400.99503	99.00498	100	0	0	0	0.009	0	97.098656	0	1	3	0	0	0	2	3.24	14.09272106	-33.63816317
0	400.99503	99.00498	100	0	0	0	0.008	0	97.098656	0	1	3	0	0	0	2	2.88	13.75633942	-33.70901827
0	400.99503	99.00498	100	0	0	0	0.007	0	96.782326	0	1	3	0	0	0	2	2.52	13.41924924	-33.77774773
0	400.99503	99.00498	100	0	0	0	0.006	0	96.41328	0	1	3	0	0	0	2	2.16	13.08147176	-33.84441529
0	400.99503	99.00498	100	0	0	0	0.005	0	96.41328	0	1	3	0	0	0	2	1.8	12.74302761	-33.90908284
0	400.99503	99.00498	100	0	0	0	0.004	0	96.54193	0	1	3	0	0	0	2	1.44	12.40393678	-33.97181035
0	400.99503	99.00498	100	0	0	0	0.003	0	96.72083	0	1	3	0	0	0	2	1.08	12.06421868	-34.03265604
0	400.99503	99.00498	100	0	0	0	0.002	0	96.72083	0	1	3	0	0	0	2	0.72	11.72389212	-34.09167636
0	400.99503	99.00498	100	0	0	0	0.001	0	97.75878	0	1	3	0	0	0	2	0.36	11.38297536	-34.14892607
0	400.99503	99.00498	100	0	0	0	0	0	97.75878	0	1	3	0	0	0	2	0	11.0414861	-33.12445829
0	400.99503	99.00498	100	0	0	0	0	0	96.98614	0	1	3	0	0	0	2	0	10.71024151	-33.21072454
0	400.99503	99.00498	100	0	0	0	-0.001	0	97.82778	0	1	3	0	0	0	2	-0.36	10.37813427	-33.2944028
0	400.99503	99.00498	100	0	0	0	-0.002	0	97.82778	0	1	3	0	0	0	2	-0.72	10.04519024	-33.37557072
0	400.99503	99.00498	100	0	0	0	-0.003	0	97.32415	0	1	3	0	0	0	2	-1.08	9.711434532	-33.4543036
0	400.99503	99.00498	100	0	0	0	-0.004	0	97.68024	0	1	3	0	0	0	2	-1.44	9.376891496	-33.53067449
0	400.99503	99.00498	100	0	0	0	-0.005	0	97.68024	0	1	3	0	0	0	2	-1.8	9.041584751	-33.60475425
0	400.99503	99.00498	100	0	0	0	-0.006	0	97.51133	0	1	3	0	0	0	2	-2.16	8.705537209	-33.67661163
0	400.99503	99.00498	100	0	0	0	-0.007	0	97.09076	0	1	3	0	0	0	2	-2.52	8.368771092	-33.74631328
0	400.99503	99.00498	100	0	0	0	-0.008	0	97.428345	0	1	3	0	0	0	2	-2.88	8.031307959	-33.81392388
0	400.99503	99.00498	100	0	0	0	-0.009	0	96.99792	0	1	3	0	0	0	2	-3.24	7.693168721	-33.87950616
0	400.99503	99.00498	100	0	0	0	-0.01	0	97.12618	0	1	3	0	0	0	2	-3.6	7.354373659	-33.94312098
0	400.99503	99.00498	100	0	0	0	-0.011	0	97.960495	0	1	3	0	0	0	2	-3.96	7.014942449	-34.00482735
0	400.99503	99.00498	100	0	0	0	-0.012	0	97.44581	0	1	3	0	0	0	2	-4.32	6.674894176	-34.06468253
0	400.99503	99.00498	100	0	0	0	-0.013	0	96.98575	0	1	3	0	0	0	2	-4.68	6.334247351	-34.12274205
0	400.99503	99.00498	100	0	0	0	-0.014	0	97.851265	0	1	3	0	0	0	2	-5.04	5.99301993	-34.17905979
0	400.99503	99.00498	100	0	0	0	-0.015	0	97.851265	0	1	3	0	0	0	2	-5.4	5.651229332	-34.233688
0	400.99503	99.00498	100	0	0	0	-0.016	0	97.50026	0	1	3	0	0	0	2	-5.76	5.308892452	-34.28667736
0	400.99503	99.00498	100	0	0	0	-0.017	0	97.2306	0	1	3	0	0	0	2	-6.12	4.966025679	-35.41807704
0	400.99503	99.00498	100	0	0	0	-0.019	0	97.2306	0	1	3	0	0	0	2	-6.84	4.611844908	-35.43553472
0	400.99503	99.00498	100	0	0	0	-0.02	0	97.947784	0	1	3	0	0	0	2	-7.2	4.257489561	-35.45246868
0	400.99503	99.00498	100	0	0	0	-0.021	0	97.20013	0	1	3	0	0	0	2	-7.56	3.902964874	-35.46889462
0	400.99503	99.00498	100	0	0	0	-0.022	0	97.20013	0	1	3	0	0	0	2	-7.92	3.548275928	-35.48482778
0	400.99503	99.00498	100	0	0	0	-0.023	0	97.41385	0	1	3	0	0	0	2	-8.28	3.19342765	-35.50028295
0	400.99503	99.00498	100	0	0	0	-0.024	0	97.41385	0	1	3	0	0	0	2	-8.64	2.838424821	-34.43527446
0	400.99503	99.00498	100	0	0	0	-0.024	0	97.54819	0	1	3	0	0	0	2	-8.64	2.494072076	-34.48221623
0	400.99503	99.00498	100	0	0	0	-0.025	0	97.7683	0	1	3	0	0	0	2	-9	2.149249914	-33.44774974
0	400.99503	99.00498	100	0	0	0	-0.025	0	97.7683	0	1	3	0	0	0	2	-9	1.814772416	-33.52431725
0	400.99503	99.00498	100	0	0	0	-0.026	0	97.27369	0	1	3	0	0	0	2	-9.36	1.479529244	-32.51858773
0	400.99503	99.00498	100	0	0	0	-0.026	0	96.87848	0	1	3	0	0	0	2	-9.36	1.154343366	-32.6230301
0	400.99503	99.00498	100	0	0	0	-0.027	0	96.87848	0	1	3	0	0	0	2	-9.72	0.828113066	-31.6443392
0	400.99503	99.00498	100	0	0	0	-0.027	0	96.206635	0	1	3	0	0	0	2	-9.72	0.511669674	-31.77500902
0	400.99503	99.00498	100	0	0	0	-0.028	0	96.206635	0	1	3	0	0	0	2	-10.08	0.193919583	-30.82175875
0	400.99503	99.00498	100	0	0	0	-0.028	0	96.54207	0	1	3	0	0	0	2	-10.08	-0.114298004	-29.89710599
0	400.99503	99.00498	100	0	0	0	-0.028	0	96.733185	0	1	3	0	0	0	2	-10.08	-0.413269064	-29.00019281
0	400.99503	99.00498	100	0	0	0	-0.028	0	96.733185	0	1	3	0	0	0	2	-10.08	-0.703270992	-28.13018702
0	400.99503	99.00498	100	0	0	0	-0.028	0	96.93344	0	1	3	0	0	0	2	-10.08	-0.984572862	-28.36628141
0	400.99503	99.00498	100	0	0	0	-0.029	0	96.800316	0	1	3	0	0	0	2	-10.44	-1.268235676	-27.51529297
0	400.99503	99.00498	100	0	0	0	-0.029	0	96.800316	0	1	3	0	0	0	2	-10.44	-1.543388606	-26.68983418
0	400.99503	99.00498	100	0	0	0	-0.029	0	97.59755	0	1	3	0	0	0	2	-10.44	-1.810286948	-25.88913916
0	400.99503	99.00498	100	0	0	0	-0.029	0	97.86931	0	1	3	0	0	0	2	-10.44	-2.06917834	-25.11246498
0	400.99503	99.00498	100	0	0	0	-0.029	0	97.37797	0	1	3	0	0	0	2	-10.44	-2.320302989	-24.35909103
0	400.99503	99.00498	100	0	0	0	-0.029	0	96.83054	0	1	3	0	0	0	2	-10.44	-2.5638939	-23.6283183
0	400.99503	99.00498	100	0	0	0	-0.029	0	96.996826	0	1	3	0	0	0	2	-10.44	-2.800177083	-22.91946875
0	400.99503	99.00498	100	0	0	0	-0.029	0	96.351776	0	1	3	0	0	0	2	-10.44	-3.02937177	-22.23188469
0	400.99503	99.00498	100	0	0	0	-0.029	0	96.41468	0	1	3	0	0	0	2	-10.44	-3.251690617	-21.56492815
0	400.99503	99.00498	100	0	0	0	-0.029	0	96.340355	0	1	3	0	0	0	2	-10.44	-3.467339899	-20.9179803
0	400.99503	99.00498	100	0	0	0	-0.029	0	97.63302	0	1	3	0	0	0	2	-10.44	-3.676519702	-20.2904409
0	400.99503	99.00498	100	0	0	0	-0.029	0	97.63302	0	1	3	0	0	0	2	-10.44	-3.879424111	-18.60172767
0	400.99503	99.00498	100	0	0	0	-0.028	0	98.22777	0	1	3	0	0	0	2	-10.08	-4.065441387	-18.04367584
0	400.99503	99.00498	100	0	0	0	-0.028	0	98.816284	0	1	3	0	1	0	2	-10.08	-4.245878146	-17.50236556
0	400.99503	99.00498	100	0	0	0	-0.028	0	98.816284	0	1	3	0	1	0	2	-10.08	-4.420901801	-15.8972946
0	400.99503	99.00498	100	0	0	0	-0.027	0	98.827415	0	1	3	0	4	0	2	-9.72	-4.579874747	-15.42037576
4194.3066	301.99005	99.00498	100	0	0	0	-0.027	0	98.217834	0	1	3	0	4	0	2	-9.72	-4.734078505	-14.95776449
4194.3066	301.99005	99.00498	100	0	0	0	-0.027	0	98.86367	0	1	3	0	4	0	2	-9.72	-4.88365615	-13.42903155
4194.3066	301.99005	99.00498	100	0	0	0	-0.026	0	98.29003	0	1	3	0	4	0	2	-9.36	-5.017946465	-11.9461606
4194.3066	301.99005	99.00498	100	0	0	0	-0.025	0	98.29003	0	1	3	0	4	0	2	-9	-5.137408071	-11.58777579
4194.3066	301.99005	99.00498	100	0	0	0	-0.025	0	98.86084	0	1	3	0	4	0	2	-9	-5.253285829	-10.16014251
4194.3066	301.99005	99.00498	100	0	0	0	-0.024	0	98.07136	0.572	1	3	0	4	0	2	-8.64	-5.354887254	-8.775338237
4194.3066	301.99005	99.00498	100	0	0	0	-0.023	0	98.07136	0.829	1	3	0	4	0	2	-8.28	-5.442640637	-7.43207809
4194.3066	301.99005	99.00498	100	0	0	0	-0.022	0	97.33335	0.829	1	3	0	4	0	2	-7.92	-5.516961418	-6.129115747
4194.3066	301.99005	99.00498	100	0	0	0	-0.021	0	97.472885	1.288	1	3	0	4	0	2	-7.56	-5.578252575	-4.865242275
4194.3066	301.99005	99.00498	100	0	0	0	-0.02	0	97.472885	1.288	1	3	0	4	0	2	-7.2	-5.626904998	-3.639285007
4194.3066	301.99005	99.00498	100	0	0	0	-0.019	0	98.10484	1.493	1	3	0	4	0	2	-6.84	-5.663297848	-1.370106457
4194.3066	301.99005	99.00498	100	0	0	0	-0.017	0	98.10484	1.862	1	3	0	4	0	2	-6.12	-5.676998912	-0.249003263
4194.3066	301.99005	99.00498	100	0	0	0	-0.016	0	98.34509	1.862	1	3	0	4	0	2	-5.76	-5.679488945	1.918466835
4194.3066	301.99005	99.00498	100	0	0	0	-0.014	0	98.41013	2.181	1	3	0	4	0	2	-5.04	-5.660304277	2.94091283
4194.3066	301.99005	99.00498	100	0	0	0	-0.013	0	98.41013	2.324	1	3	0	4	0	2	-4.68	-5.630895148	5.012685445
4194.3066	301.99005	99.00498	100	0	0	0	-0.011	0	98.50418	2.324	1	3	0	4	0	2	-3.96	-5.580768294	5.942304882
4194.3066	301.99005	99.00498	100	0	0	0	-0.01	0	97.00221	2.579	1	3	0	4	0	2	-3.6	-5.521345245	7.924035735
4194.3066	301.99005	99.00498	100	0	0	0	-0.008	0	97.00221	2.579	1	3	0	4	0	2	-2.88	-5.442104888	9.846314663
4194.3066	301.99005	99.00498	100	0	0	0	-0.006	0	97.56175	2.694	1	3	0	5	0	2	-2.16	-5.343641741	10.63092522
4194.3066	301.99005	99.00498	100	0	0	0	-0.005	0	97.56175	2.9	1	3	0	5	0	2	-1.8	-5.237332489	12.47199747
4194.3066	301.99005	99.00498	100	0	0	0	-0.003	0	96.534546	2.9	1	3	0	5	0	2	-1.08	-5.112612514	13.17783754
4194.3066	301.99005	99.00498	100	0	0	0	-0.002	0	96.18969	2.991	1	3	0	5	0	2	-0.72	-4.980834139	14.94250242
4194.3066	301.99005	99.00498	100	0	0	0	0	0	96.18969	3.157	1	3	0	5	0	2	0	-4.831409115	15.57422734
4194.3066	301.99005	99.00498	100	0	0	0	0.001	0	96.519905	3.157	1	3	0	5	0	2	0.36	-4.675666841	17.26700052
4194.3066	301.99005	99.00498	100	0	0	0	0.003	0	96.93051	3.229	1	3	0	5	0	2	1.08	-4.502996836	17.82899051
4194.3066	301.99005	99.00498	100	0	0	0	0.004	0	96.7805	3.229	1	3	0	5	0	2	1.44	-4.324706931	19.45412079
4194.3066	301.99005	99.00498	100	0	0	0	0.006	0	97.566055	3.362	1	3	0	5	0	2	2.16	-4.130165723	21.03049717
4194.3066	301.99005	99.00498	100	0	0	0	0.008	0	97.566055	3.421	1	3	0	5	0	2	2.88	-3.919860751	21.47958225
4194.3066	301.99005	99.00498	100	0	0	0	0.009	0	96.8808	3.421	1	3	0	5	0	2	3.24	-3.705064929	22.99519479
4194.3066	301.99005	99.00498	100	0	0	0	0.011	0	97.47026	3.527	1	3	0	5	0	2	3.96	-3.475112981	24.46533894
4194.3066	301.99005	99.00498	100	0	0	0	0.013	0	97.47026	3.574	1	3	0	5	0	2	4.68	-3.230459591	24.81137877
4194.3066	301.99005	99.00498	100	0	0	0	0.014	0	96.77399	3.574	1	3	0	5	0	2	5.04	-2.982345804	26.22703741
4194.3066	301.99005	99.00498	100	0	0	0	0.016	0	96.77399	3.659	1	3	0	5	0	2	5.76	-2.72007543	27.60022629
4194.3066	301.99005	99.00498	100	0	0	0	0.018	0	97.19345	3.659	1	3	0	5	0	2	6.48	-2.444073167	27.8522195
4194.3066	301.99005	99.00498	100	0	0	0	0.019	0	97.77255	3.733	1	3	0	5	0	2	6.84	-2.165550972	29.17665292
4194.3066	301.99005	99.00498	100	0	0	0	0.021	0	97.77255	3.767	1	3	0	5	0	2	7.56	-1.873784443	29.38135333
4194.3066	301.99005	99.00498	100	0	0	0	0.022	0	97.99776	3.767	1	3	0	5	0	2	7.92	-1.579970909	30.65991273
4194.3066	301.99005	99.00498	100	0	0	0	0.024	0	97.5574	3.826	1	3	0	5	0	2	8.64	-1.273371782	30.82011535
4194.3066	301.99005	99.00498	100	0	0	0	0.025	0	97.5574	3.851	1	3	0	5	0	2	9	-0.965170629	30.97551189
4194.3066	301.99005	99.00498	100	0	0	0	0.026	0	97.54645	3.851	1	3	0	5	0	2	9.36	-0.65541551	32.20624653
4194.3066	301.99005	99.00498	100	0	0	0	0.028	0	97.54645	3.899	1	3	0	5	0	2	10.08	-0.333353044	32.32005913
4194.3066	301.99005	99.00498	100	0	0	0	0.029	0	98.09146	3.899	1	3	0	5	0	2	10.44	-0.010152453	32.43045736
4194.3066	301.99005	99.00498	100	0	0	0	0.03	0	98.699615	3.94	1	3	0	5	0	2	10.8	0.314152121	32.53754364
4194.3066	301.99005	99.00498	100	0	0	0	0.031	0	98.699615	3.958	1	3	0	5	0	2	11.16	0.639527557	32.64141733
4194.3066	301.99005	99.00498	100	0	0	0	0.032	0	97.82843	3.958	1	3	0	5	0	2	11.52	0.96594173	32.74217481
4194.3066	301.99005	99.00498	100	0	0	0	0.033	0	98.10678	3.991	1	3	0	5	0	2	11.88	1.293363478	33.91990957
4194.3066	301.99005	99.00498	100	0	0	0	0.035	0	98.10678	4.006	1	3	0	5	0	2	12.6	1.632562574	33.98231228
4194.3066	301.99005	99.00498	100	0	0	0	0.036	0	97.56358	4.006	1	3	0	5	0	2	12.96	1.972385697	34.04284291
4194.3066	301.99005	99.00498	100	0	0	0	0.037	0	97.20205	4.032	1	3	0	5	0	2	13.32	2.312814126	34.10155762
4194.3066	301.99005	99.00498	100	0	0	0	0.038	0	97.12678	4.032	1	3	0	5	0	2	13.68	2.653829702	34.15851089
4194.3066	301.99005	99.00498	100	0	0	0	0.039	0	96.83228	4.044	1	3	0	5	0	2	14.04	2.995414811	34.21375557
4194.3066	301.99005	99.00498	100	0	0	0	0.04	0	97.19461	4.066	1	3	0	5	0	2	14.4	3.337552367	34.2673429
4194.3066	301.99005	99.00498	100	0	0	0	0.041	0	97.39072	4.066	1	3	0	5	0	2	14.76	3.680225796	34.31932261
4194.3066	301.99005	99.00498	100	0	0	0	0.042	0	97.90627	4.074	1	3	0	5	0	2	15.12	4.023419022	34.36974293
4194.3066	301.99005	99.00498	100	0	0	0	0.043	0	97.90627	4.091	1	3	0	5	0	2	15.48	4.367116451	34.41865065
4194.3066	301.99005	99.00498	100	0	0	0	0.044	0	98.79136	4.091	1	3	0	5	0	2	15.84	4.711302958	34.46609113
4194.3066	301.99005	99.00498	100	0	0	0	0.045	0	98.79136	4.106	1	3	0	5	0	2	16.2	5.055963869	33.43210839
4194.3066	301.99005	99.00498	100	0	0	0	0.045	0	98.45836	4.106	1	3	0	5	0	2	16.2	5.390284953	33.50914514
4194.3066	301.99005	99.00498	100	0	0	0	0.046	0	98.10113	4.112	1	3	0	5	0	2	16.56	5.725376404	33.58387079
4194.3066	301.99005	99.00498	100	0	0	0	0.047	0	98.10113	4.125	1	3	0	5	0	2	16.92	6.061215112	34.73635466
4194.3066	301.99005	99.00498	100	0	0	0	0.049	0	97.05797	4.125	1	3	0	5	0	2	17.64	6.408578659	34.77426402
4194.3066	301.99005	99.00498	100	0	0	0	0.05	0	97.61231	4.129	1	3	0	5	0	2	18	6.756321299	33.7310361
4194.3066	301.99005	99.00498	100	0	0	0	0.05	0	98.05902	4.129	1	3	0	5	0	2	18	7.09363166	33.79910502
4194.3066	301.99005	99.00498	100	0	0	0	0.051	0	97.48392	4.134	1	3	0	5	0	2	18.36	7.43162271	33.86513187
4194.3066	301.99005	99.00498	100	0	0	0	0.052	0	97.48392	4.144	1	3	0	5	0	2	18.72	7.770274029	33.92917791
4194.3066	301.99005	99.00498	100	0	0	0	0.053	0	99.365265	4.144	1	3	0	5	0	2	19.08	8.109565808	33.99130258
4194.3066	301.99005	99.00498	100	0	0	0	0.054	0	98.21083	4.15	1	3	0	5	0	2	19.44	8.449478834	34.0515635
4194.3066	301.99005	99.00498	100	0	0	0	0.055	0	98.21083	4.154	1	3	0	5	0	2	19.8	8.789994469	34.11001659
4194.3066	301.99005	99.00498	100	0	0	0	0.056	0	98.89899	4.154	1	3	0	5	0	2	20.16	9.131094635	34.1667161
4194.3066	301.99005	99.00498	100	0	0	0	0.057	0	99.9035	4.161	1	3	0	5	0	2	20.52	9.472761796	34.22171461
4194.3066	301.99005	99.00498	100	0	0	0	0.058	0	99.9035	4.164	1	3	0	5	0	2	20.88	9.814978942	34.27506317
4194.3066	301.99005	99.00498	100	0	0	0	0.059	0	99.4666	4.164	1	3	0	5	0	2	21.24	10.15772957	34.32681128
4194.3066	301.99005	99.00498	100	0	0	0	0.06	0	99.4666	4.168	1	3	0	5	0	2	21.6	10.50099769	34.37700694
4194.3066	301.99005	99.00498	100	0	0	0	0.061	0	98.77291	4.168	1	3	0	5	0	2	21.96	10.84476776	34.42569673
4194.3066	301.99005	99.00498	100	0	0	0	0.062	0	98.44802	4.172	1	3	0	5	0	2	22.32	11.18902472	34.47292583
4194.3066	301.99005	99.00498	100	0	0	0	0.063	0	98.44802	4.174	1	3	0	5	0	2	22.68	11.53375398	34.51873806
4194.3066	301.99005	99.00498	100	0	0	0	0.064	0	98.57817	4.174	1	3	0	5	0	2	23.04	11.87894136	34.56317591
4194.3066	301.99005	99.00498	100	0	0	0	0.065	0	98.01373	4.177	1	3	0	5	0	2	23.4	12.22457312	34.60628064
4194.3066	301.99005	99.00498	100	0	0	0	0.066	0	98.01373	4.18	1	3	0	5	0	2	23.76	12.57063593	34.64809222
4194.3066	301.99005	99.00498	100	0	0	0	0.067	0	98.08388	4.18	1	3	0	5	0	2	24.12	12.91711685	34.68864945
4194.3066	301.99005	99.00498	100	0	0	0	0.068	0	98.08388	4.182	1	3	0	5	0	2	24.48	13.26400334	34.72798997
4194.3066	301.99005	99.00498	100	0	0	0	0.069	0	97.560326	4.182	1	3	0	5	0	2	24.84	13.61128324	33.68615027
4194.3066	301.99005	99.00498	100	0	0	0	0.069	0	97.9229	4.185	1	3	0	5	0	2	24.84	13.94814475	33.75556576
4194.3066	301.99005	99.00498	100	0	0	0	0.07	0	97.9229	4.185	1	3	0	5	0	2	25.2	14.2857004	34.90289879
4194.3066	301.99005	99.00498	100	0	0	0	0.072	0	98.01241	4.185	1	3	0	5	0	2	25.92	14.63472939	34.93581182
4194.3066	301.99005	99.00498	100	0	0	0	0.073	0	98.01944	4.187	1	3	0	5	0	2	26.28	14.98408751	34.96773747
4194.3066	301.99005	99.00498	100	0	0	0	0.074	0	98.01944	4.187	1	3	0	5	0	2	26.64	15.33376488	34.99870535
4194.3066	301.99005	99.00498	100	0	0	0	0.075	0	98.17734	4.187	1	3	0	5	0	2	27	15.68375194	35.02874418
4194.3066	301.99005	99.00498	100	0	0	0	0.076	0	98.17734	4.189	1	3	0	5	0	2	27.36	16.03403938	35.05788186
4194.3066	301.99005	99.00498	100	0	0	0	0.077	0	97.78039	4.189	1	3	0	5	0	2	27.72	16.3846182	35.0861454
4194.3066	301.99005	99.00498	100	0	0	0	0.078	0	97.96308	4.19	1	3	0	5	0	2	28.08	16.73547965	35.11356104
4194.3066	301.99005	99.00498	100	0	0	0	0.079	0	97.96308	4.191	1	3	0	5	0	2	28.44	17.08661526	35.14015421
4194.3066	301.99005	99.00498	100	0	0	0	0.08	0	98.045	4.191	1	3	0	5	0	2	28.8	17.43801681	35.16594958
4194.3066	301.99005	99.00498	100	0	0	0	0.081	0	98.437035	4.191	1	3	0	5	0	2	29.16	17.7896763	35.1909711
4194.3066	301.99005	99.00498	100	0	0	0	0.082	0	98.437035	4.192	1	3	0	5	0	2	29.52	18.14158601	35.21524196
4194.3066	301.99005	99.00498	100	0	0	0	0.083	0	98.56982	4.192	1	3	0	5	0	2	29.88	18.49373843	35.2387847
4194.3066	301.99005	99.00498	100	0	0	0	0.084	0	98.7425	4.193	1	3	0	5	0	2	30.24	18.84612628	35.26162116
4194.3066	301.99005	99.00498	100	0	0	0	0.085	0	98.88099	4.193	1	3	0	5	0	2	30.6	19.19874249	35.28377253
4194.3066	301.99005	99.00498	100	0	0	0	0.086	0	98.980225	4.193	1	3	0	5	0	2	30.96	19.55158022	35.30525935
4194.3066	301.99005	99.00498	100	0	0	0	0.087	0	98.980225	4.194	1	3	0	5	0	2	31.32	19.90463281	35.32610157
4194.3066	301.99005	99.00498	100	0	0	0	0.088	0	99.32809	4.194	1	3	0	5	0	2	31.68	20.25789383	35.34631852
4194.3066	301.99005	99.00498	100	0	0	0	0.089	0	99.08243	4.195	1	3	0	5	0	2	32.04	20.61135701	35.36592897
4194.3066	301.99005	99.00498	100	0	0	0	0.09	0	99.08243	4.195	1	3	0	5	0	2	32.4	20.9650163	35.3849511
4194.3066	301.99005	99.00498	100	0	0	0	0.091	0	98.37758	4.195	1	3	0	5	0	2	32.76	21.31886581	35.40340257
4194.3066	301.99005	99.00498	100	0	0	0	0.092	0	98.37758	4.195	1	3	0	5	0	2	33.12	21.67289984	35.42130049
4194.3066	301.99005	99.00498	100	0	0	0	0.093	0	97.9218	4.195	1	3	0	5	0	2	33.48	22.02711284	36.51866148
4194.3066	301.99005	99.00498	100	0	0	0	0.095	0	97.4688	4.196	1	3	0	5	0	2	34.2	22.39229946	36.50310163
4194.3066	301.99005	99.00498	100	0	0	0	0.096	0	97.4688	4.196	1	3	0	5	0	2	34.56	22.75733047	36.48800858
4194.3066	301.99005	99.00498	100	0	0	0	0.097	0	96.04529	4.196	1	3	0	5	0	2	34.92	23.12221056	36.47336832
4194.3066	301.99005	99.00498	100	0	0	0	0.098	0	96.586815	4.196	1	3	0	5	0	2	35.28	23.48694424	36.45916727
4194.3066	301.99005	99.00498	100	0	0	0	0.099	0	96.586815	4.196	1	3	0	5	0	2	35.64	23.85153591	36.44539226
4194.3066	301.99005	99.00498	100	0	0	0	0.1	0	97.37193	4.198	1	3	0	5	0	2	36	24.21598984	36.43203049
4194.3066	301.99005	99.00498	100	0	0	0	0.101	0	97.37193	4.198	1	3	0	5	0	2	36.36	24.58031014	36.41906957
4194.3066	301.99005	99.00498	100	0	0	0	0.102	0	97.66548	4.198	1	3	0	5	0	2	36.72	24.94450084	36.40649749
4194.3066	301.99005	99.00498	100	0	0	0	0.103	0	97.93414	4.198	1	3	0	5	0	2	37.08	25.30856581	36.39430256
4194.3066	301.99005	99.00498	100	0	0	0	0.104	0	97.93414	4.198	1	3	0	5	0	2	37.44	25.67250884	36.38247349
4194.3066	301.99005	99.00498	100	0	0	0	0.105	0	97.43483	4.198	1	3	0	5	0	2	37.8	26.03633357	37.45099928
4194.3066	301.99005	99.00498	100	0	0	0	0.107	0	97.472885	4.198	1	3	0	5	0	2	38.52	26.41084357	37.4074693
4194.3066	301.99005	99.00498	100	0	0	0	0.108	0	97.472885	4.198	1	3	0	5	0	2	38.88	26.78491826	37.36524522
4194.3066	301.99005	99.00498	100	0	0	0	0.109	0	97.34245	4.198	1	3	0	5	0	2	39.24	27.15857071	37.32428787
4194.3066	301.99005	99.00498	100	0	0	0	0.11	0	97.34245	4.198	1	3	0	5	0	2	39.6	27.53181359	37.28455923
4194.3066	301.99005	99.00498	100	0	0	0	0.111	0	97.09748	4.198	1	3	0	5	0	2	39.96	27.90465918	37.24602245
4194.3066	301.99005	99.00498	100	0	0	0	0.112	0	96.36262	4.199	1	3	0	5	0	2	40.32	28.27711941	37.20864178
4194.3066	301.99005	99.00498	100	0	0	0	0.113	0	96.36262	4.199	1	3	0	5	0	2	40.68	28.64920582	37.17238253
4194.3066	301.99005	99.00498	100	0	0	0	0.114	0	96.816124	4.199	1	3	0	5	0	2	41.04	29.02092965	37.13721105
4194.3066	301.99005	99.00498	100	0	0	0	0.115	0	97.02814	4.199	1	3	0	5	0	2	41.4	29.39230176	37.10309472
4194.3066	301.99005	99.00498	100	0	0	0	0.116	0	97.02814	4.199	1	3	0	5	0	2	41.76	29.76333271	37.07000188
4194.3066	301.99005	99.00498	100	0	0	0	0.117	0	97.13747	4.199	1	3	0	5	0	2	42.12	30.13403273	37.03790182
4194.3066	301.99005	99.00498	100	0	0	0	0.118	0	97.13747	4.199	1	3	0	5	0	2	42.48	30.50441174	37.00676477
4194.3066	301.99005	99.00498	100	0	0	0	0.119	0	96.424545	4.199	1	3	0	5	0	2	42.84	30.87447939	36.97656182
4194.3066	301.99005	99.00498	100	0	0	0	0.12	0	96.3238	4.199	1	3	0	5	0	2	43.2	31.24424501	36.94726497
4194.3066	301.99005	99.00498	100	0	0	0	0.121	0	96.40849	4.199	1	3	0	5	0	2	43.56	31.61371766	36.91884702
4194.3066	301.99005	99.00498	100	0	0	0	0.122	0	96.484726	4.199	1	3	0	5	0	2	43.92	31.98290613	36.89128161
4194.3066	301.99005	99.00498	100	0	0	0	0.123	0	96.484726	4.199	1	3	0	5	0	2	44.28	32.35181895	36.86454316
4194.3066	301.99005	99.00498	100	0	0	0	0.124	0	95.90982	4.199	1	3	0	5	0	2	44.64	32.72046438	36.83860687
4194.3066	301.99005	99.00498	100	0	0	0	0.125	0	95.56497	4.199	1	3	0	5	0	2	45	33.08885045	37.89344866
4194.3066	301.99005	99.00498	100	0	0	0	0.127	0	95.56497	4.199	1	3	0	5	0	2	45.72	33.46778493	36.7566452
4194.3066	301.99005	99.00498	100	0	0	0	0.127	0	95.23773	4.199	1	3	0	5	0	2	45.72	33.83535139	36.73394584
4194.3066	301.99005	99.00498	100	0	0	0	0.128	0	95.1723	4.199	1	3	0	5	0	2	46.08	34.20269084	36.71192747
4194.3066	301.99005	99.00498	100	0	0	0	0.129	0	95.1723	4.199	1	3	0	5	0	2	46.44	34.56981012	37.77056965
4194.3066	301.99005	99.00498	100	0	0	0	0.131	0	94.98175	4.199	1	3	0	5	0	2	47.16	34.94751581	37.71745256
4194.3066	301.99005	99.00498	100	0	0	0	0.132	0	94.98175	4.199	1	3	0	5	0	2	47.52	35.32469034	37.66592898
4194.3066	301.99005	99.00498	100	0	0	0	0.133	0	95.2936	4.199	1	3	0	5	0	2	47.88	35.70134963	37.61595111
4194.3066	301.99005	99.00498	100	0	0	0	0.134	0	95.38885	4.199	1	3	0	5	0	2	48.24	36.07750914	37.56747258
4194.3066	301.99005	99.00498	100	0	0	0	0.135	0	95.38885	4.199	1	3	0	5	0	2	48.6	36.45318387	37.5204484
4194.3066	301.99005	99.00498	100	0	0	0	0.136	0	95.43694	4.199	1	3	0	5	0	2	48.96	36.82838835	37.47483495
4194.3066	301.99005	99.00498	100	0	0	0	0.137	0	94.99622	4.199	1	3	0	5	0	2	49.32	37.2031367	38.5105899
4194.3066	301.99005	99.00498	100	0	0	0	0.139	0	94.01304	4.199	1	3	0	5	0	2	50.04	37.5882426	38.4352722
4194.3066	301.99005	99.00498	100	0	0	0	0.14	0	95.37123	4.199	1	3	0	5	0	2	50.4	37.97259532	38.36221404
4194.3066	301.99005	99.00498	100	0	0	0	0.141	0	95.37123	4.199	1	3	0	5	0	2	50.76	38.35621746	38.29134761
4194.3066	301.99005	99.00498	100	0	0	0	0.142	0	96.497795	4.199	1	3	0	5	0	2	51.12	38.73913094	38.22260719
4194.3066	301.99005	99.00498	100	0	0	0	0.143	0	96.26132	4.199	1	3	0	5	0	2	51.48	39.12135701	39.23592897
4194.3066	301.99005	99.00498	100	0	0	0	0.145	0	96.26132	4.199	1	3	0	5	0	2	52.2	39.5137163	39.1388511
4194.3066	301.99005	99.00498	100	0	0	0	0.146	0	96.098656	4.199	1	3	0	5	0	2	52.56	39.90510481	39.04468557
4194.3066	301.99005	99.00498	100	0	0	0	0.147	0	96.5373	4.199	1	3	0	5	0	2	52.92	40.29555167	40.033345
4194.3066	301.99005	99.00498	100	0	0	0	0.149	0	96.86371	4.199	1	3	0	5	0	2	53.64	40.69588512	39.91234465
4194.3066	301.99005	99.00498	100	0	0	0	0.15	0	96.933685	4.199	1	3	0	5	0	2	54	41.09500856	40.87497431
4194.3066	301.99005	99.00498	100	0	0	0	0.152	0	96.933685	4.199	1	3	0	5	0	2	54.72	41.50375831	40.72872508
4194.3066	301.99005	99.00498	100	0	0	0	0.153	0	97.27873	4.199	1	3	0	5	0	2	55.08	41.91104556	41.66686333
4194.3066	301.99005	99.00498	100	0	0	0	0.155	0	96.984344	4.199	1	3	0	6	0	2	55.8	42.32771419	41.49685743
4194.3066	301.99005	99.00498	100	0	0	0	0.156	0	96.984344	4.199	1	3	0	6	0	2	56.16	42.74268276	42.41195171
0	301.99005	97.044556	100	0	0	0	0.158	0	97.23181	4.199	1	2	0	0	0	3	56.88	43.16680228	42.21959316
0	301.99005	97.044556	100	0	0	0	0.159	0	98.04945	4.199	1	2	0	0	0	3	57.24	43.58899821	43.11300536
0	301.99005	97.044556	100	0	0	0	0.161	0	98.04945	4.199	1	2	0	0	0	3	57.96	44.02012827	43.9796152
0	301.99005	97.044556	100	0	0	0	0.163	0	97.06398	4.199	1	2	0	0	0	3	58.68	44.45992442	43.74022674
0	301.99005	97.044556	100	0	0	0	0.164	0	97.06398	3.901	1	2	0	0	0	3	59.04	44.89732669	44.58801994
0	301.99005	97.044556	100	0	0	0	0.166	0	97.04981	3.901	1	2	0	0	0	3	59.76	45.34320689	44.33037934
0	301.99005	97.044556	100	0	0	0	0.167	0	97.30295	3.369	1	2	0	0	0	3	60.12	45.78651068	45.16046796
0	301.99005	97.044556	100	0	0	0	0.169	0	97.30295	3.131	1	2	0	0	0	3	60.84	46.23811536	44.88565392
0	301.99005	97.044556	100	0	0	0	0.17	0	98.66231	3.131	1	2	0	0	0	3	61.2	46.6869719	44.61908431
0	301.99005	97.044556	100	0	0	0	0.171	0	98.56116	2.704	1	2	0	0	0	3	61.56	47.13316274	45.44051178
0	301.99005	97.044556	100	0	0	0	0.173	0	98.56116	2.512	1	2	0	0	0	3	62.28	47.58756786	45.15729642
0	301.99005	97.044556	100	0	0	0	0.174	0	98.166595	2.512	1	2	0	0	0	3	62.64	48.03914082	45.96257753
0	301.99005	97.044556	100	0	0	0	0.176	0	98.166595	2.17	1	2	0	0	0	3	63.36	48.4987666	45.66370021
0	301.99005	97.044556	100	0	0	0	0.177	0	98.69961	2.17	1	2	0	0	0	3	63.72	48.9554036	45.3737892
0	301.99005	97.044556	100	0	0	0	0.178	0	98.010025	1.874	1	2	0	0	0	3	64.08	49.40914149	46.17257552
0	301.99005	97.044556	100	0	0	0	0.18	0	98.010025	1.741	1	2	0	0	0	3	64.8	49.87086725	45.86739826
0	301.99005	97.044556	100	0	0	0	0.181	0	98.2531	1.741	1	2	0	0	0	3	65.16	50.32954123	45.57137631
0	301.99005	97.044556	100	0	0	0	0.182	0	97.39078	1.503	1	2	0	0	0	3	65.52	50.78525499	45.28423502
0	301.99005	97.044556	100	0	0	0	0.183	0	97.39078	1.503	1	2	0	0	0	3	65.88	51.23809734	45.00570797
0	301.99005	97.044556	100	0	0	0	0.184	0	97.16512	1.397	1	2	0	0	0	3	66.24	51.68815442	44.73553673
0	301.99005	97.044556	100	0	0	0	0.185	0	97.35878	1.206	1	2	0	0	0	3	66.6	52.13550979	44.47347063
0	301.99005	97.044556	100	0	0	0	0.186	0	98.06608	1.206	1	2	0	0	0	3	66.96	52.5802445	44.21926651
0	301.99005	97.044556	100	0	0	0	0.187	0	98.35834	1.121	1	2	0	0	0	3	67.32	53.02243716	42.89268851
0	301.99005	97.044556	100	0	0	0	0.187	0	98.35834	0.968	1	2	0	0	0	3	67.32	53.45136405	42.68590786
0	301.99005	97.044556	100	0	0	0	0.188	0	98.21576	0.968	1	2	0	0	0	3	67.68	53.87822313	42.48533062
0	301.99005	97.044556	100	0	0	0	0.189	0	99.03089	0.899	1	2	0	0	0	3	68.04	54.30307643	41.21077071
0	301.99005	97.044556	100	0	0	0	0.189	0	99.03089	0.899	1	2	0	0	0	3	68.04	54.71518414	41.05444758
0	301.99005	97.044556	100	0	0	0	0.19	0	98.803185	0.776	1	2	0	0	0	3	68.4	55.12572861	39.82281416
0	301.99005	97.044556	100	0	0	0	0.19	0	98.3051	0.671	1	2	0	0	0	3	68.4	55.52395676	39.70812973
0	301.99005	97.044556	100	0	0	0	0.191	0	97.97278	0.671	1	2	0	0	0	3	68.76	55.92103805	38.51688584
0	301.99005	97.044556	100	0	0	0	0.191	0	98.19233	0.623	1	2	0	0	0	3	68.76	56.30620691	38.44137926
0	301.99005	97.044556	100	0	0	0	0.192	0	98.19233	0.538	1	2	0	0	0	3	69.12	56.6906207	37.28813789
0	301.99005	97.044556	100	0	0	0	0.192	0	98.4131	0.538	1	2	0	0	0	3	69.12	57.06350208	36.16949375
0	301.99005	97.044556	100	0	0	0	0.192	0	98.29106	0.499	1	2	0	0	0	3	69.12	57.42519702	35.08440894
0	301.99005	97.044556	100	0	0	0	0.192	0	98.29106	0.499	1	2	0	0	0	3	69.12	57.77604111	34.03187667
0	301.99005	97.044556	100	0	0	0	0.192	0	98.44757	0.431	1	2	0	0	0	3	69.12	58.11635988	31.93092037
0	301.99005	97.044556	100	0	0	0	0.191	0	98.44757	0.401	1	2	0	0	0	3	68.76	58.43566908	30.97299276
0	301.99005	97.044556	100	0	0	0	0.191	1	98.51251	0.401	1	2	0	9	0	3	68.76	58.74539901	30.04380298
0	301.99005	97.044556	100	0	0	0	0.191	1	98.65016	0.346	1	2	0	11	0	3	68.76	59.04583704	28.06248889
0	301.99005	97.044556	100	0	0	0	0.19	1	99.35291	0.298	1	2	0	11	0	3	68.4	59.32646193	27.22061422
-6944.445	500	97.044556	100	0	0	0	0.19	1	99.26376	0.298	1	2	0	11	0	3	68.4	59.59866807	25.32399579
-6944.445	500	97.044556	100	0	0	0	0.189	1	98.03687	0.277	1	2	0	11	0	3	68.04	59.85190803	23.48427592
-6944.445	500	97.044556	100	0	0	0	0.188	1	98.23748	0.277	1	2	0	11	0	3	67.68	60.08675079	21.69974764
-6944.445	500	97.044556	100	0	0	0	0.187	1	98.01556	-0.25	1	2	0	11	0	3	67.32	60.30374826	19.96875521
-6944.445	500	97.044556	100	0	0	0	0.186	1	98.01556	-0.723	1	2	0	11	0	3	66.96	60.50343581	18.28969256
-6944.445	500	97.044556	100	0	0	0	0.185	1	95.88898	-0.723	1	2	0	11	0	3	66.6	60.68633274	16.66100178
-6944.445	500	97.044556	100	0	0	0	0.184	1	95.393074	-1.573	1	2	0	11	0	3	66.24	60.85294276	14.00117173
-6944.445	500	97.044556	100	0	0	0	0.182	1	95.393074	-1.953	1	2	0	11	0	3	65.52	60.99295448	12.50113657
-6944.445	500	97.044556	100	0	0	0	0.181	1	96.30655	-1.953	1	2	0	11	0	3	65.16	61.11796584	9.966102477
-6944.445	500	97.044556	100	0	0	0	0.179	1	96.4372	-2.635	1	2	0	11	0	3	64.44	61.21762687	8.587119403
-6944.445	500	97.044556	100	0	0	0	0.178	1	96.4372	-2.635	1	2	0	11	0	3	64.08	61.30349806	6.169505821
-6944.445	500	97.044556	100	0	0	0	0.176	1	96.31605	-2.94	1	2	0	11	0	3	63.36	61.36519312	3.824420646
-6944.445	500	97.044556	100	0	0	0	0.174	1	96.31605	-3.488	1	2	0	11	0	3	62.64	61.40343732	1.549688027
-6944.445	500	97.044556	100	0	0	0	0.172	1	95.98193	-3.488	1	2	0	11	0	3	61.92	61.4189342	-0.656802614
-6944.445	500	97.044556	100	0	0	0	0.17	1	96.35875	-3.733	1	2	0	11	0	3	61.2	61.41236618	-2.797098536
-6944.445	500	97.044556	100	0	0	0	0.168	1	96.35875	-4.172	1	2	0	11	0	3	60.48	61.38439519	-4.87318558
-6944.445	500	97.044556	100	0	0	0	0.166	1	95.80342	-4.172	1	2	0	11	0	3	59.76	61.33566334	-6.886990012
-6944.445	500	97.044556	100	0	0	0	0.164	1	96.15594	-4.368	1	2	0	11	0	3	59.04	61.26679344	-9.920380312
-6944.445	500	97.044556	100	0	0	0	0.161	1	96.15594	-4.368	1	2	0	11	0	3	57.96	61.16758963	-12.8627689
-6944.445	500	97.044556	100	0	0	0	0.158	1	96.38898	-4.721	1	2	0	11	0	3	56.88	61.03896195	-14.63688584
-6944.445	500	97.044556	100	0	0	0	0.156	1	96.38898	-4.879	1	2	0	11	0	3	56.16	60.89259309	-17.43777926
-6944.445	500	97.044556	100	0	0	0	0.153	1	98.02435	-4.879	1	2	0	11	0	3	55.08	60.71821529	-20.15464588
-6944.445	500	97.044556	100	0	0	0	0.15	1	97.294014	-5.161	1	2	0	12	0	3	54	60.51666884	-22.79000651
-6944.445	500	97.044556	100	0	0	0	0.147	1	97.294014	-5.406	1	2	0	12	0	3	52.92	60.28876877	-25.34630631
-6944.445	500	97.044556	100	0	0	0	0.144	1	97.09405	-5.406	1	2	0	12	0	3	51.84	60.03530571	-27.82591712
-6944.445	500	97.044556	100	0	0	0	0.141	1	98.14162	-5.515	1	2	0	12	0	3	50.76	59.75704654	-30.23113961
-6944.445	500	97.044556	100	0	0	0	0.138	1	98.14162	-5.515	1	2	0	12	0	3	49.68	59.45473514	-32.56420542
-6944.445	500	97.044556	100	0	0	0	0.135	1	98.28392	-5.711	1	2	0	12	0	3	48.6	59.12909309	-35.90727926
-6944.445	500	97.044556	100	0	0	0	0.131	1	98.28392	-5.88	1	2	0	12	0	3	47.16	58.77002029	-38.07006088
-6944.445	500	97.044556	100	0	0	0	0.128	1	98.52962	-5.88	1	2	0	12	0	3	46.08	58.38931968	-40.16795905
-6944.445	500	97.044556	100	0	0	0	0.125	1	98.27307	-5.956	1	2	0	12	0	3	45	57.98764009	-42.20292028
-6944.445	500	97.044556	100	0	0	0	0.122	1	98.27307	-6.093	1	2	0	12	0	3	43.92	57.56561089	-44.17683267
-6944.445	500	97.044556	100	0	0	0	0.119	1	97.507706	-6.093	1	2	0	12	0	3	42.84	57.12384256	-46.09152769
-6944.445	500	97.044556	100	0	0	0	0.116	1	97.507706	-6.153	1	2	0	12	0	3	41.76	56.66292729	-47.94878186
-6944.445	500	97.044556	100	0	0	0	0.113	1	97.00338	-6.153	1	2	0	12	0	3	40.68	56.18343947	-49.75031841
-6944.445	500	97.044556	100	0	0	0	0.11	1	95.9914	-6.262	1	2	0	12	0	3	39.6	55.68593628	-51.49780885
-6944.445	500	97.044556	100	0	0	0	0.107	1	95.9914	-6.311	1	2	0	12	0	3	38.52	55.1709582	-53.19287459
-6944.445	500	97.044556	100	0	0	0	0.104	1	96.90465	-6.311	1	2	0	12	0	3	37.44	54.63902945	-54.83708835
-6944.445	500	97.044556	100	0	0	0	0.101	1	97.60501	-6.398	1	2	0	12	0	3	36.36	54.09065857	-56.4319757
-6944.445	500	97.044556	100	0	0	0	0.098	1	97.60501	-6.437	1	2	0	12	0	3	35.28	53.52633881	-56.89901643
-6944.445	500	97.044556	100	0	0	0	0.096	1	98.11749	-6.437	1	2	0	12	0	3	34.56	52.95734865	-58.43204594
-6944.445	500	97.044556	100	0	0	0	0.093	1	98.11749	-6.508	1	2	0	12	0	3	33.48	52.37302819	-59.91908456
-6944.445	500	97.044556	100	0	0	0	0.09	1	97.597534	-6.508	1	2	0	12	0	3	32.4	51.77383734	-60.28151202
-6944.445	500	97.044556	100	0	0	0	0.088	1	96.69267	-6.539	1	2	0	12	0	3	31.68	51.17102222	-60.63306666
-6944.445	500	97.044556	100	0	0	0	0.086	1	96.69267	-6.595	1	2	0	12	0	3	30.96	50.56469155	-62.05407466
-6944.445	500	97.044556	100	0	0	0	0.083	1	96.70531	-6.595	1	2	0	12	0	3	29.88	49.94415081	-62.35245242
-6944.445	500	97.044556	100	0	0	0	0.081	1	97.82715	-6.621	1	2	0	12	0	3	29.16	49.32062628	-62.64187885
-6944.445	500	97.044556	100	0	0	0	0.079	1	97.82715	-6.666	1	2	0	12	0	3	28.44	48.69420749	-62.92262248
-6944.445	500	97.044556	100	0	0	0	0.077	1	95.21885	-6.666	1	2	0	12	0	3	27.72	48.06498127	-63.19494381
-6944.445	500	97.044556	100	0	0	0	0.075	1	95.21885	-6.686	1	2	0	12	0	3	27	47.43303183	-63.45909549
-6944.445	500	97.044556	100	0	0	0	0.073	1	97.41919	-6.686	1	2	0	12	0	3	26.28	46.79844088	-63.71532263
-6944.445	500	97.044556	100	0	0	0	0.071	1	97.16193	-6.723	1	2	0	12	0	3	25.56	46.16128765	-63.96386295
-6944.445	500	97.044556	100	0	0	0	0.069	1	97.16193	-6.739	1	2	0	12	0	3	24.84	45.52164902	-64.20494706
-6944.445	500	97.044556	100	0	0	0	0.067	1	97.4333	-6.739	1	2	0	12	0	3	24.12	44.87959955	-64.43879865
-6944.445	500	97.044556	100	0	0	0	0.065	1	96.67186	-6.768	1	2	0	12	0	3	23.4	44.23521156	-63.58563469
-6944.445	500	97.044556	100	0	0	0	0.064	1	96.67186	-6.782	1	2	0	12	0	3	23.04	43.59935522	-63.83806565
-6944.445	500	97.044556	100	0	0	0	0.062	1	97.19309	-6.782	1	2	0	12	0	3	22.32	42.96097456	-63.00292368
-6944.445	500	97.044556	100	0	0	0	0.061	1	97.19309	-6.804	1	2	0	12	0	3	21.96	42.33094532	-63.27283597
-6944.445	500	97.044556	100	0	0	0	0.059	1	96.71427	-6.804	1	2	0	12	0	3	21.24	41.69821696	-62.45465089
-6944.445	500	97.044556	100	0	0	0	0.058	1	97.1725	-6.824	1	2	0	12	0	3	20.88	41.07367045	-61.66101136
-6944.445	500	97.044556	100	0	0	0	0.057	1	97.1725	-6.834	1	2	0	12	0	3	20.52	40.45706034	-61.97118102
-6944.445	500	97.044556	100	0	0	0	0.055	1	97.60163	-6.834	1	2	0	12	0	3	19.8	39.83734853	-62.27204559
-6944.445	500	97.044556	100	0	0	0	0.053	1	98.29065	-6.85	1	2	0	12	0	3	19.08	39.21462807	-61.48388422
-6944.445	500	97.044556	100	0	0	0	0.052	1	98.29065	-6.85	1	2	0	12	0	3	18.72	38.59978923	-61.7993677
-6944.445	500	97.044556	100	0	0	0	0.05	1	97.42015	-6.857	1	2	0	12	0	3	18	37.98179556	-61.02538667
-6944.445	500	97.044556	100	0	0	0	0.049	1	97.42015	-6.87	1	2	0	12	0	3	17.64	37.37154169	-60.27462507
-6944.445	500	97.044556	100	0	0	0	0.048	1	97.72369	-6.87	1	2	0	12	0	3	17.28	36.76879544	-59.54638632
-6944.445	500	97.044556	100	0	0	0	0.047	1	98.1471	-6.876	1	2	0	12	0	3	16.92	36.17333158	-58.83999473
-6944.445	500	97.044556	100	0	0	0	0.046	1	98.1471	-6.886	1	2	0	12	0	3	16.56	35.58493163	-59.23479488
-6944.445	500	97.044556	100	0	0	0	0.044	1	98.20133	-6.886	1	2	0	12	0	3	15.84	34.99258368	-58.53775104
-6944.445	500	97.044556	100	0	0	0	0.043	1	98.38909	-6.895	1	2	0	12	0	3	15.48	34.40720617	-58.94161851
-6944.445	500	97.044556	100	0	0	0	0.041	1	98.38909	-6.899	1	2	0	12	0	3	14.76	33.81778998	-58.25336995
-6944.445	500	97.044556	100	0	0	0	0.04	1	97.272194	-6.899	1	2	0	12	0	3	14.4	33.23525628	-57.58576885
-6944.445	500	97.044556	100	0	0	0	0.039	1	96.97064	-6.907	1	2	0	12	0	3	14.04	32.6593986	-56.93819579
-6944.445	500	97.044556	100	0	0	0	0.038	1	97.10765	-6.907	1	2	0	12	0	3	13.68	32.09001664	-57.39004991
-6944.445	500	97.044556	100	0	0	0	0.036	1	97.46969	-6.91	1	2	0	12	0	3	12.96	31.51611614	-55.66834842
-6944.445	500	97.044556	100	0	0	0	0.036	1	97.46969	-6.916	1	2	0	12	0	3	12.96	30.95943265	-55.07829796
-6944.445	500	97.044556	100	0	0	0	0.035	1	97.223885	-6.916	1	2	0	12	0	3	12.6	30.40864967	-55.58594902
-6944.445	500	97.044556	100	1	0	0	0.033	1	97.34683	-6.922	1	2	0	12	0	3	11.88	29.85279018	-54.99837055
-6944.445	500	97.044556	100	1	0	0	0.032	1	97.34683	-6.922	1	2	0	12	0	3	11.52	29.30280648	-54.42841944
-6944.445	500	97.044556	100	1	0	0	0.031	1	96.98953	-6.923	1	2	0	12	0	3	11.16	28.75852228	-53.87556685
-6944.445	500	97.044556	100	1	0	0	0.03	1	96.98953	-6.927	1	2	0	12	0	3	10.8	28.21976662	-53.33929985
-6944.445	500	97.044556	100	1	0	0	0.029	1	97.34776	-6.927	1	2	0	12	0	3	10.44	27.68637362	-52.81912085
-6944.445	500	97.044556	100	1	0	0	0.028	1	97.6938	-6.929	1	2	0	12	0	3	10.08	27.15818241	-52.31454723
-6944.445	500	97.044556	100	1	0	0	0.027	1	97.890335	-6.932	1	2	0	12	0	3	9.72	26.63503694	-52.90511081
-6944.445	500	97.044556	100	1	0	0	0.025	1	97.306244	-6.932	1	2	0	12	0	3	9	26.10598583	-52.39795749
-6944.445	500	97.044556	100	1	0	0	0.024	1	97.85818	-6.933	1	2	0	12	0	3	8.64	25.58200625	-51.90601876
-6944.445	500	97.044556	100	1	0	0	0.023	1	97.85818	-6.933	1	2	0	12	0	3	8.28	25.06294607	-51.4288382
-6944.445	500	97.044556	100	1	0	0	0.022	1	97.935585	-6.936	1	2	0	12	0	3	7.92	24.54865768	-50.96597305
-6944.445	500	97.044556	100	1	0	0	0.021	1	97.935585	-6.938	1	2	0	12	0	3	7.56	24.03899795	-50.51699386
-6944.445	500	97.044556	100	1	0	0	0.02	1	97.42876	-6.938	1	2	0	12	0	3	7.2	23.53382802	-50.08148405
-6944.445	500	97.044556	100	1	0	0	0.019	1	97.22625	-6.94	1	2	0	12	0	3	6.84	23.03301317	-49.65903952
-6944.445	500	97.044556	100	1	0	0	0.018	1	97.22625	-6.942	1	2	0	12	0	3	6.48	22.53642278	-50.32926834
-6944.445	500	97.044556	100	1	0	0	0.016	1	98.51163	-6.942	1	2	0	12	0	3	5.76	22.0331301	-49.89939029
-6944.445	500	97.044556	100	1	0	0	0.015	1	98.125374	-6.942	1	2	0	12	0	3	5.4	21.53413619	-49.48240858
-6944.445	500	97.044556	100	1	0	0	0.014	1	98.125374	-6.943	1	2	0	12	0	3	5.04	21.03931211	-50.15793632
-6944.445	500	97.044556	100	1	0	0	0.012	1	98.74356	-6.943	1	2	0	12	0	3	4.32	20.53773274	-49.73319823
-6944.445	500	97.044556	100	1	0	0	0.011	1	98.74356	-6.944	1	2	0	12	0	3	3.96	20.04040076	-49.32120229
-6944.445	500	97.044556	100	1	0	0	0.01	1	98.52143	-6.944	1	2	0	12	0	3	3.6	19.54718874	-48.92156622
-6944.445	500	97.044556	100	1	0	0	0.009	1	98.393295	-6.945	1	2	0	12	0	3	3.24	19.05797308	-48.53391923
-6944.445	500	97.044556	100	1	0	0	0.008	1	98.393295	-6.946	1	2	0	12	0	3	2.88	18.57263388	-48.15790165
-6944.445	500	97.044556	100	1	0	0	0.007	1	97.84151	-6.946	1	2	0	12	0	3	2.52	18.09105487	-47.7931646
-6944.445	500	97.044556	100	1	0	0	0.006	1	98.988	-6.946	1	2	0	12	0	3	2.16	17.61312322	-47.43936967
-6944.445	500	97.044556	100	1	0	0	0.005	1	98.988	-6.946	1	2	0	12	0	3	1.8	17.13872953	-47.09618858
-6944.445	500	97.044556	100	1	0	0	0.004	1	98.35605	-6.947	1	2	0	12	0	3	1.44	16.66776764	-46.76330292
-6944.445	500	97.044556	100	1	0	0	0.003	1	98.35605	-6.948	1	2	0	12	0	3	1.08	16.20013461	-46.44040383
-6944.445	500	97.044556	100	1	0	0	0.002	1	98.794495	-6.948	1	2	0	12	0	3	0.72	15.73573057	-46.12719172
-6944.445	500	97.044556	100	1	0	0	0.001	1	99.58458	-6.948	1	2	0	12	0	3	0.36	15.27445865	-45.82337596
-6944.445	500	97.044556	100	1	0	0	0	1	99.58458	-6.949	1	2	0	12	0	3	0	14.8162249	-44.44867469
-6944.445	500	97.044556	100	1	0	0	0	1	99.43947	-6.949	1	2	0	12	0	3	0	14.37173815	-44.19521445
-6944.445	500	97.044556	100	1	0	0	-0.001	1	99.34878	-6.949	1	2	0	12	0	3	-0.36	13.929786	-43.94935801
-6944.445	500	97.044556	100	1	0	0	-0.002	1	99.34878	-6.949	1	2	0	12	0	3	-0.72	13.49029242	-43.71087727
-6944.445	500	97.044556	100	1	0	0	-0.003	1	98.693115	-6.949	1	2	0	12	0	3	-1.08	13.05318365	-43.47955095
-6944.445	500	97.044556	100	1	0	0	-0.004	1	98.693115	-6.95	1	2	0	12	0	3	-1.44	12.61838814	-43.25516442
-6944.445	500	97.044556	100	1	0	0	-0.005	1	98.361176	-6.95	1	2	0	12	0	3	-1.8	12.1858365	-43.03750949
-6944.445	500	97.044556	100	1	0	0	-0.006	1	98.91122	-6.95	1	2	0	12	0	3	-2.16	11.7554614	-41.74638421
-6944.445	500	97.044556	100	1	0	0	-0.006	1	98.91122	-6.95	1	2	0	12	0	3	-2.16	11.33799756	-41.57399268
-6944.445	500	97.044556	100	1	0	0	-0.007	1	99.162895	-6.95	1	2	0	12	0	3	-2.52	10.92225763	-41.4067729
-6944.445	500	97.044556	100	1	0	0	-0.008	1	98.90588	-6.95	1	2	0	12	0	3	-2.88	10.5081899	-41.24456971
-6944.445	500	97.044556	100	1	0	0	-0.009	1	98.90588	-6.95	1	2	0	12	0	3	-3.24	10.09574421	-41.08723262
-6944.445	500	97.044556	100	1	0	0	-0.01	1	97.87117	-6.951	1	2	0	13	0	3	-3.6	9.684871881	-40.93461564
-6944.445	500	97.044556	100	1	0	0	-0.011	1	97.87117	-6.951	1	2	0	13	0	3	-3.96	9.275525725	-40.78657717
0	500	97.044556	100	0	0	0	-0.012	1	97.68588	-6.951	1	2	1	0	0	3	-4.32	8.867659953	-39.56297986
0	500	97.044556	100	0	0	0	-0.012	1	96.956375	-6.951	1	2	1	0	0	3	-4.32	8.472030154	-39.45609046
[truncated: 12,852 more rows]
