# Supplementary material for: Just noticeable differences for elbow joint torque feedback
Source: Sci Rep. 2021 Dec 7;11:23553. doi: 10.1038/s41598-021-02630-3 (PMC8651665; doi:10.1038/s41598-021-02630-3)
Supplement: Supplementary file 2 — Supplementary Information. [file 41598_2021_2630_MOESM2_ESM.zip › SupplementaryData_ScientificReports_KimAsbeck2021/S10_S1O.csv]

data 1	data 2	data 3	data 4	data 5	data 6	data 7	data 8	data 9	data 10	data 11	data 12	data 13	data 14	data 15	data 16	data 17
0.0	0.0	100.0	100.0	2	0.0	0.0	-0.021	1.0	97.75792	0.0	1	0.0	0.0	0.0	0.0	0.0
0.0	0.0	100.0	100.0	2	0.0	0.0	-0.019	1.0	98.409134	0.0	1	0.0	0.0	0.0	0.0	0.0
0.0	0.0	100.0	100.0	2	0.0	0.0	-0.018	1.0	98.409134	0.0	1	0.0	0.0	0.0	0.0	0.0
0.0	0.0	100.0	100.0	2	0.0	0.0	-0.017	1.0	98.338646	0.0	1	0.0	0.0	0.0	0.0	0.0
0.0	0.0	100.0	100.0	2	0.0	0.0	-0.015	1.0	98.338646	0.0	1	0.0	0.0	0.0	0.0	0.0
0.0	0.0	100.0	100.0	2	0.0	0.0	-0.014	1.0	98.533714	0.0	1	0.0	0.0	0.0	0.0	0.0
0.0	0.0	100.0	100.0	2	0.0	0.0	-0.012	1.0	99.335526	0.0	1	0.0	0.0	0.0	0.0	0.0
0.0	0.0	100.0	100.0	2	0.0	0.0	-0.011	1.0	99.335526	0.0	1	0.0	0.0	0.0	0.0	0.0
0.0	0.0	100.0	100.0	2	0.0	0.0	-0.01	1.0	98.49433	0.0	1	0.0	0.0	0.0	0.0	0.0
0.0	0.0	100.0	100.0	2	0.0	0.0	-0.008	1.0	98.951324	0.0	1	0.0	0.0	0.0	0.0	0.0
0.0	0.0	100.0	100.0	2	0.0	0.0	-0.007	1.0	98.951324	0.0	1	0.0	0.0	0.0	0.0	0.0
0.0	0.0	100.0	100.0	2	0.0	0.0	-0.006	1.0	98.39067	0.0	1	0.0	0.0	0.0	0.0	0.0
0.0	0.0	100.0	100.0	2	0.0	0.0	-0.004	1.0	98.39067	0.0	1	0.0	0.0	0.0	0.0	0.0
0.0	0.0	100.0	100.0	2	0.0	0.0	-0.003	1.0	99.049835	0.0	1	0.0	0.0	0.0	0.0	0.0
0.0	0.0	100.0	100.0	2	0.0	0.0	-0.001	1.0	98.19621	0.0	1	0.0	0.0	0.0	0.0	0.0
0.0	0.0	100.0	100.0	2	0.0	0.0	0.0	1.0	98.19621	0.0	1	0.0	0.0	0.0	0.0	0.0
0.0	0.0	100.0	100.0	2	0.0	0.0	0.0	1.0	99.13566	0.0	1	0.0	0.0	0.0	0.0	0.0
0.0	0.0	100.0	100.0	2	0.0	0.0	0.002	1.0	98.796524	0.0	1	0.0	0.0	0.0	0.0	0.0
0.0	0.0	100.0	100.0	2	0.0	0.0	0.003	1.0	98.796524	0.0	1	0.0	0.0	0.0	0.0	0.0
0.0	0.0	100.0	100.0	2	0.0	0.0	0.005	1.0	98.64816	0.0	1	0.0	0.0	0.0	0.0	0.0
0.0	0.0	100.0	100.0	2	0.0	0.0	0.006	1.0	98.64586	0.0	1	0.0	0.0	0.0	0.0	0.0
0.0	0.0	100.0	100.0	2	0.0	0.0	0.007	1.0	98.261314	0.0	1	0.0	0.0	0.0	0.0	0.0
0.0	0.0	100.0	100.0	2	0.0	0.0	0.009	1.0	98.2271	0.0	1	0.0	0.0	0.0	0.0	0.0
0.0	0.0	100.0	100.0	2	0.0	0.0	0.01	1.0	98.2271	0.0	1	0.0	0.0	0.0	0.0	0.0
0.0	0.0	100.0	100.0	2	0.0	0.0	0.011	1.0	98.65066	0.0	1	0.0	0.0	0.0	0.0	0.0
0.0	0.0	100.0	100.0	2	0.0	0.0	0.012	1.0	97.178604	0.0	1	0.0	0.0	0.0	0.0	0.0
0.0	0.0	100.0	100.0	2	0.0	0.0	0.014	1.0	97.178604	0.0	1	0.0	0.0	0.0	0.0	0.0
0.0	0.0	100.0	100.0	2	0.0	0.0	0.015	1.0	97.592476	0.0	1	0.0	0.0	0.0	0.0	0.0
0.0	0.0	100.0	100.0	2	0.0	0.0	0.016	1.0	97.592476	0.0	1	0.0	0.0	0.0	0.0	0.0
0.0	0.0	100.0	100.0	2	0.0	0.0	0.017	1.0	97.7103	0.0	1	0.0	0.0	0.0	0.0	0.0
0.0	0.0	100.0	100.0	2	0.0	0.0	0.018	1.0	97.8408	0.0	1	0.0	0.0	0.0	0.0	0.0
0.0	0.0	100.0	100.0	2	0.0	0.0	0.019	1.0	97.700294	0.0	1	0.0	0.0	0.0	0.0	0.0
0.0	0.0	100.0	100.0	2	0.0	0.0	0.02	1.0	97.50513	0.0	1	0.0	0.0	0.0	0.0	0.0
0.0	0.0	100.0	100.0	2	0.0	0.0	0.021	1.0	96.97013	0.0	1	0.0	0.0	0.0	0.0	0.0
0.0	0.0	100.0	100.0	2	0.0	0.0	0.023	1.0	96.97013	0.0	1	0.0	0.0	0.0	0.0	0.0
0.0	0.0	100.0	100.0	2	0.0	0.0	0.024	1.0	96.72447	0.0	1	0.0	0.0	0.0	0.0	0.0
0.0	0.0	100.0	100.0	2	0.0	0.0	0.025	1.0	96.72447	0.0	1	0.0	0.0	0.0	0.0	0.0
0.0	0.0	100.0	100.0	2	0.0	0.0	0.026	1.0	97.2304	0.0	1	0.0	0.0	0.0	0.0	0.0
0.0	0.0	100.0	100.0	2	0.0	0.0	0.027	1.0	96.46889	0.0	1	0.0	0.0	0.0	0.0	0.0
0.0	0.0	100.0	100.0	2	0.0	0.0	0.028	1.0	96.46889	0.0	1	0.0	0.0	0.0	0.0	0.0
0.0	0.0	100.0	100.0	2	0.0	0.0	0.029	1.0	98.41592	0.0	1	0.0	0.0	0.0	0.0	0.0
0.0	0.0	100.0	100.0	2	0.0	0.0	0.03	1.0	96.7872	0.0	1	0.0	0.0	0.0	0.0	0.0
0.0	0.0	100.0	100.0	2	0.0	0.0	0.031	1.0	96.7872	0.0	1	0.0	0.0	0.0	0.0	0.0
0.0	0.0	100.0	100.0	2	0.0	0.0	0.031	1.0	97.97751	0.0	1	0.0	0.0	0.0	0.0	0.0
0.0	0.0	100.0	100.0	2	0.0	0.0	0.032	1.0	97.97751	0.0	1	0.0	0.0	0.0	0.0	0.0
0.0	0.0	100.0	100.0	2	0.0	0.0	0.033	1.0	98.77873	0.0	1	0.0	0.0	0.0	0.0	0.0
0.0	0.0	100.0	100.0	2	0.0	0.0	0.034	1.0	98.98575	0.0	1	0.0	0.0	0.0	0.0	0.0
0.0	0.0	100.0	100.0	2	0.0	0.0	0.035	1.0	98.98575	0.0	1	0.0	0.0	0.0	0.0	0.0
0.0	0.0	100.0	100.0	2	0.0	0.0	0.036	1.0	98.954124	0.0	1	0.0	0.0	0.0	0.0	0.0
0.0	0.0	100.0	100.0	2	0.0	0.0	0.037	1.0	100.243454	0.0	1	0.0	0.0	0.0	0.0	0.0
0.0	0.0	100.0	100.0	2	0.0	0.0	0.038	1.0	100.243454	0.0	1	0.0	0.0	0.0	0.0	0.0
0.0	0.0	100.0	100.0	2	0.0	0.0	0.039	1.0	99.95687	0.0	1	0.0	0.0	0.0	0.0	0.0
0.0	0.0	100.0	100.0	2	0.0	0.0	0.04	1.0	99.95687	0.0	1	0.0	0.0	0.0	0.0	0.0
0.0	0.0	100.0	100.0	2	0.0	0.0	0.041	1.0	99.20794	0.0	1	0.0	0.0	0.0	0.0	0.0
0.0	0.0	100.0	100.0	2	0.0	0.0	0.042	1.0	97.93678	0.0	1	0.0	0.0	0.0	0.0	0.0
0.0	0.0	100.0	100.0	2	0.0	0.0	0.043	1.0	97.93678	0.0	1	0.0	0.0	0.0	0.0	0.0
0.0	0.0	100.0	100.0	2	0.0	0.0	0.044	1.0	97.2934	0.0	1	0.0	0.0	0.0	0.0	0.0
0.0	0.0	100.0	100.0	2	0.0	0.0	0.045	1.0	96.83312	0.0	1	0.0	0.0	0.0	0.0	0.0
0.0	0.0	100.0	100.0	2	0.0	0.0	0.046	1.0	96.83312	0.0	1	0.0	0.0	0.0	0.0	0.0
0.0	0.0	100.0	100.0	2	0.0	0.0	0.047	1.0	97.18613	0.0	1	0.0	0.0	0.0	0.0	0.0
0.0	0.0	100.0	100.0	2	0.0	0.0	0.048	1.0	97.18613	0.0	1	0.0	0.0	0.0	0.0	0.0
0.0	0.0	100.0	100.0	2	0.0	0.0	0.049	1.0	96.10848	0.0	1	0.0	0.0	0.0	0.0	0.0
0.0	0.0	100.0	100.0	2	0.0	0.0	0.05	1.0	96.38948	0.0	1	0.0	0.0	0.0	0.0	0.0
0.0	0.0	100.0	100.0	2	0.0	0.0	0.051	1.0	96.833206	0.0	1	0.0	0.0	0.0	0.0	0.0
0.0	0.0	100.0	100.0	2	0.0	0.0	0.052	1.0	96.626625	0.0	1	0.0	0.0	0.0	0.0	0.0
0.0	0.0	100.0	100.0	2	0.0	0.0	0.053	1.0	97.2559	0.0	1	0.0	0.0	0.0	0.0	0.0
0.0	0.0	100.0	100.0	2	0.0	0.0	0.054	1.0	97.2559	0.0	1	0.0	0.0	0.0	0.0	0.0
0.0	0.0	100.0	100.0	2	0.0	0.0	0.055	1.0	96.93485	0.0	1	0.0	0.0	0.0	0.0	0.0
0.0	0.0	100.0	100.0	2	0.0	0.0	0.056	1.0	96.93485	0.0	1	0.0	0.0	0.0	0.0	0.0
0.0	0.0	100.0	100.0	2	0.0	0.0	0.057	1.0	96.68354	0.0	1	0.0	0.0	0.0	0.0	0.0
0.0	0.0	100.0	100.0	2	0.0	0.0	0.058	1.0	97.213196	0.0	1	0.0	0.0	0.0	0.0	0.0
0.0	0.0	100.0	100.0	2	0.0	0.0	0.059	1.0	97.213196	0.0	1	0.0	0.0	0.0	0.0	0.0
0.0	0.0	100.0	100.0	2	0.0	0.0	0.06	1.0	98.14563	0.0	1	0.0	0.0	0.0	0.0	0.0
0.0	0.0	100.0	100.0	2	0.0	0.0	0.061	1.0	97.943375	0.0	1	0.0	0.0	0.0	0.0	0.0
0.0	0.0	100.0	100.0	2	0.0	0.0	0.061	1.0	97.943375	0.0	1	0.0	0.0	0.0	0.0	0.0
0.0	0.0	100.0	100.0	2	0.0	0.0	0.062	1.0	98.53863	0.0	1	0.0	0.0	0.0	0.0	0.0
0.0	0.0	100.0	100.0	2	0.0	0.0	0.063	1.0	98.53863	0.0	1	0.0	0.0	0.0	0.0	0.0
0.0	0.0	100.0	100.0	2	0.0	0.0	0.064	1.0	98.107254	0.0	1	0.0	0.0	0.0	0.0	0.0
0.0	0.0	100.0	100.0	2	0.0	0.0	0.065	1.0	98.49187	0.0	1	0.0	0.0	0.0	0.0	0.0
0.0	0.0	100.0	100.0	2	0.0	0.0	0.066	1.0	98.49187	0.0	1	0.0	0.0	0.0	0.0	0.0
0.0	0.0	100.0	100.0	2	0.0	0.0	0.066	1.0	96.7547	0.0	1	0.0	0.0	0.0	0.0	0.0
0.0	0.0	100.0	100.0	2	0.0	0.0	0.067	1.0	96.50131	0.0	1	0.0	0.0	0.0	0.0	0.0
0.0	0.0	100.0	100.0	2	0.0	0.0	0.068	1.0	96.50131	0.0	1	0.0	0.0	0.0	0.0	0.0
0.0	0.0	100.0	100.0	2	0.0	0.0	0.068	1.0	95.24344	0.0	1	0.0	0.0	0.0	0.0	0.0
0.0	0.0	100.0	100.0	2	0.0	0.0	0.069	1.0	95.24344	0.0	1	0.0	0.0	0.0	0.0	0.0
0.0	0.0	100.0	100.0	2	0.0	0.0	0.07	1.0	96.41949	0.0	1	0.0	0.0	0.0	0.0	0.0
0.0	0.0	100.0	100.0	2	0.0	0.0	0.071	1.0	96.31889	0.0	1	0.0	0.0	0.0	0.0	0.0
0.0	0.0	100.0	100.0	2	0.0	0.0	0.072	1.0	96.31889	0.0	1	0.0	0.0	0.0	0.0	0.0
0.0	0.0	100.0	100.0	2	0.0	0.0	0.072	1.0	96.32854	0.0	1	0.0	0.0	0.0	0.0	0.0
0.0	0.0	100.0	100.0	2	0.0	0.0	0.073	1.0	96.47161	0.0	1	0.0	0.0	0.0	0.0	0.0
0.0	0.0	100.0	100.0	2	0.0	0.0	0.073	1.0	96.47161	0.0	1	0.0	0.0	0.0	0.0	0.0
0.0	0.0	100.0	100.0	2	0.0	0.0	0.074	1.0	96.95242	0.0	1	0.0	0.0	0.0	0.0	0.0
0.0	0.0	100.0	100.0	2	0.0	0.0	0.075	1.0	96.95242	0.0	1	0.0	0.0	0.0	0.0	0.0
0.0	0.0	100.0	100.0	2	0.0	0.0	0.076	1.0	96.98463	0.0	1	0.0	0.0	0.0	0.0	0.0
0.0	0.0	100.0	100.0	2	0.0	0.0	0.077	1.0	97.20245	0.0	1	0.0	0.0	0.0	0.0	0.0
0.0	0.0	100.0	100.0	2	0.0	0.0	0.078	1.0	97.20245	0.0	1	0.0	0.0	0.0	0.0	0.0
0.0	0.0	100.0	100.0	2	0.0	0.0	0.079	1.0	96.52482	0.0	1	0.0	0.0	0.0	0.0	0.0
0.0	0.0	100.0	100.0	2	0.0	0.0	0.08	1.0	95.61531	0.0	1	0.0	0.0	0.0	0.0	0.0
0.0	0.0	100.0	100.0	2	0.0	0.0	0.08	1.0	95.61531	0.0	1	0.0	0.0	0.0	0.0	0.0
0.0	0.0	100.0	100.0	2	0.0	0.0	0.081	1.0	96.70634	0.0	1	0.0	0.0	0.0	0.0	0.0
0.0	0.0	100.0	100.0	2	0.0	0.0	0.083	1.0	96.70634	0.0	1	0.0	0.0	0.0	0.0	0.0
0.0	0.0	100.0	100.0	2	0.0	0.0	0.084	1.0	97.900826	0.0	1	0.0	0.0	0.0	0.0	0.0
0.0	0.0	100.0	100.0	2	0.0	0.0	0.084	1.0	97.697044	0.0	1	0.0	0.0	0.0	0.0	0.0
0.0	0.0	100.0	100.0	2	0.0	0.0	0.085	1.0	97.697044	0.0	1	0.0	0.0	0.0	0.0	0.0
0.0	0.0	100.0	100.0	2	0.0	0.0	0.086	1.0	97.78232	0.0	1	0.0	0.0	0.0	0.0	0.0
0.0	0.0	100.0	100.0	2	0.0	0.0	0.087	1.0	96.93014	0.0	1	0.0	0.0	0.0	0.0	0.0
0.0	0.0	100.0	100.0	2	0.0	0.0	0.089	1.0	96.93014	0.0	1	0.0	0.0	0.0	0.0	0.0
0.0	0.0	100.0	100.0	2	0.0	0.0	0.09	1.0	96.83441	0.0	1	0.0	0.0	0.0	0.0	0.0
0.0	0.0	100.0	100.0	2	0.0	0.0	0.091	1.0	96.83441	0.0	1	0.0	0.0	0.0	0.0	0.0
0.0	0.0	100.0	100.0	2	0.0	0.0	0.092	1.0	96.10104	0.0	1	0.0	0.0	0.0	0.0	0.0
0.0	0.0	100.0	100.0	2	0.0	0.0	0.093	1.0	95.74212	0.0	1	0.0	0.0	0.0	0.0	0.0
0.0	0.0	100.0	100.0	2	0.0	0.0	0.094	1.0	95.74212	0.0	1	0.0	0.0	0.0	0.0	0.0
0.0	0.0	100.0	100.0	2	0.0	0.0	0.096	1.0	96.497986	0.0	1	0.0	0.0	0.0	0.0	0.0
0.0	0.0	100.0	100.0	2	0.0	0.0	0.097	1.0	96.497986	0.0	1	0.0	0.0	0.0	0.0	0.0
0.0	0.0	100.0	100.0	2	0.0	0.0	0.098	1.0	96.52237	0.0	1	0.0	0.0	0.0	0.0	0.0
0.0	0.0	100.0	100.0	2	0.0	0.0	0.099	1.0	95.776955	0.0	1	0.0	0.0	0.0	0.0	0.0
0.0	0.0	100.0	100.0	2	0.0	0.0	0.1	1.0	95.776955	0.0	1	0.0	0.0	0.0	0.0	0.0
0.0	0.0	100.0	100.0	2	0.0	0.0	0.101	1.0	96.12244	0.0	1	0.0	0.0	0.0	0.0	0.0
0.0	0.0	100.0	100.0	2	0.0	0.0	0.102	1.0	96.58468	0.0	1	0.0	0.0	0.0	0.0	0.0
0.0	0.0	100.0	100.0	2	0.0	0.0	0.103	1.0	96.36035	0.0	1	0.0	0.0	0.0	0.0	0.0
0.0	0.0	100.0	100.0	2	0.0	0.0	0.105	1.0	96.6352	0.0	1	0.0	0.0	0.0	0.0	0.0
0.0	0.0	100.0	100.0	2	0.0	0.0	0.106	1.0	96.6352	0.0	1	0.0	0.0	0.0	0.0	0.0
0.0	0.0	100.0	100.0	2	0.0	0.0	0.107	1.0	96.1728	0.0	1	0.0	0.0	0.0	0.0	0.0
0.0	0.0	100.0	100.0	2	0.0	0.0	0.108	1.0	96.53384	0.0	1	0.0	0.0	0.0	0.0	0.0
0.0	0.0	100.0	100.0	2	0.0	0.0	0.109	1.0	96.53384	0.0	1	0.0	0.0	0.0	0.0	0.0
0.0	0.0	100.0	100.0	2	0.0	0.0	0.11	1.0	96.554245	0.0	1	0.0	0.0	0.0	0.0	0.0
0.0	0.0	100.0	100.0	2	0.0	0.0	0.112	1.0	96.53116	0.0	1	0.0	0.0	0.0	0.0	0.0
0.0	0.0	100.0	100.0	2	0.0	0.0	0.113	1.0	96.53116	0.0	1	0.0	0.0	0.0	0.0	0.0
0.0	0.0	100.0	100.0	2	0.0	0.0	0.114	1.0	95.8511	0.0	1	0.0	0.0	0.0	0.0	0.0
0.0	0.0	100.0	100.0	2	0.0	0.0	0.115	1.0	95.8511	0.0	1	0.0	0.0	0.0	0.0	0.0
0.0	0.0	100.0	100.0	2	0.0	0.0	0.116	1.0	96.71556	0.0	1	0.0	0.0	0.0	0.0	0.0
0.0	0.0	100.0	100.0	2	0.0	0.0	0.118	1.0	97.27169	0.0	1	0.0	0.0	0.0	0.0	0.0
0.0	0.0	100.0	100.0	2	0.0	0.0	0.119	1.0	97.27169	0.0	1	0.0	0.0	0.0	0.0	0.0
0.0	0.0	100.0	100.0	2	0.0	0.0	0.12	1.0	97.92329	0.0	1	0.0	0.0	0.0	0.0	0.0
0.0	0.0	100.0	100.0	2	0.0	0.0	0.121	1.0	97.44178	0.0	1	0.0	0.0	0.0	0.0	0.0
0.0	0.0	100.0	100.0	2	0.0	0.0	0.123	1.0	97.44178	0.0	1	0.0	0.0	0.0	0.0	0.0
0.0	0.0	100.0	100.0	2	0.0	0.0	0.124	1.0	97.881676	0.0	1	0.0	0.0	0.0	0.0	0.0
0.0	0.0	100.0	100.0	2	0.0	0.0	0.125	1.0	97.881676	0.0	1	0.0	0.0	0.0	0.0	0.0
0.0	0.0	100.0	100.0	2	0.0	0.0	0.127	1.0	98.04525	0.0	1	0.0	0.0	0.0	0.0	0.0
0.0	0.0	100.0	100.0	2	0.0	0.0	0.128	1.0	93.52174	0.0	1	0.0	0.0	0.0	0.0	0.0
0.0	0.0	100.0	100.0	2	0.0	0.0	0.129	1.0	93.52174	0.0	1	0.0	0.0	0.0	0.0	0.0
0.0	0.0	100.0	100.0	2	0.0	0.0	0.131	1.0	97.7015	0.0	1	0.0	0.0	0.0	0.0	0.0
0.0	0.0	100.0	100.0	2	0.0	0.0	0.132	1.0	97.90784	0.0	1	0.0	0.0	0.0	0.0	0.0
0.0	0.0	100.0	100.0	2	0.0	0.0	0.133	1.0	97.90784	0.0	1	0.0	0.0	0.0	0.0	0.0
0.0	0.0	100.0	100.0	2	0.0	0.0	0.135	1.0	97.95308	0.0	1	0.0	0.0	0.0	0.0	0.0
0.0	0.0	100.0	100.0	2	0.0	0.0	0.136	1.0	97.95308	0.0	1	0.0	0.0	0.0	0.0	0.0
0.0	0.0	100.0	100.0	2	0.0	0.0	0.137	1.0	97.96321	0.0	1	0.0	0.0	0.0	0.0	0.0
0.0	0.0	100.0	100.0	2	0.0	0.0	0.139	1.0	97.23218	0.0	1	0.0	0.0	0.0	0.0	0.0
0.0	0.0	100.0	100.0	2	0.0	0.0	0.14	1.0	97.23218	0.0	1	0.0	0.0	0.0	0.0	0.0
0.0	0.0	100.0	100.0	2	0.0	0.0	0.141	1.0	97.117546	0.0	1	0.0	0.0	0.0	0.0	0.0
0.0	0.0	100.0	100.0	2	0.0	0.0	0.143	1.0	98.0411	0.0	1	0.0	0.0	0.0	0.0	0.0
0.0	0.0	100.0	100.0	2	0.0	0.0	0.144	1.0	98.0411	0.0	1	0.0	0.0	0.0	0.0	0.0
0.0	0.0	100.0	100.0	2	0.0	0.0	0.145	1.0	98.314285	0.0	1	0.0	0.0	0.0	0.0	0.0
0.0	0.0	100.0	100.0	2	0.0	0.0	0.147	1.0	98.314285	0.0	1	0.0	0.0	0.0	0.0	0.0
0.0	0.0	100.0	100.0	2	0.0	0.0	0.148	1.0	98.38439	0.0	1	0.0	0.0	0.0	0.0	0.0
0.0	0.0	100.0	100.0	2	0.0	0.0	0.149	1.0	98.09961	0.0	1	0.0	0.0	0.0	0.0	0.0
0.0	0.0	100.0	100.0	2	0.0	0.0	0.151	1.0	98.09961	0.0	1	0.0	0.0	0.0	0.0	0.0
0.0	0.0	100.0	100.0	2	0.0	0.0	0.152	1.0	98.62747	0.0	1	0.0	0.0	0.0	0.0	0.0
0.0	0.0	100.0	100.0	2	0.0	0.0	0.153	1.0	98.36689	0.0	1	0.0	0.0	8.0	0.0	0.0
0.0	0.0	100.0	100.0	2	0.0	0.0	0.155	1.0	98.36689	0.0	1	0.0	0.0	8.0	0.0	0.0
0.0	0.0	100.0	100.0	2	0.0	0.0	0.156	0.0	98.27301	0.0	1	0.0	0.0	14.0	0.0	0.0
0.0	0.0	100.0	100.0	2	0.0	0.0	0.157	0.0	98.27301	0.0	1	0.0	0.0	14.0	0.0	0.0
0.0	0.0	100.0	100.0	2	0.0	0.0	0.158	0.0	97.719185	0.0	1	0.0	0.0	0.0	0.0	0.0
0.0	0.0	100.0	100.0	2	0.0	0.0	0.16	0.0	96.88758	0.0	1	0.0	0.0	0.0	0.0	0.0
0.0	0.0	100.0	100.0	2	0.0	0.0	0.161	0.0	96.88758	0.0	1	0.0	0.0	0.0	0.0	0.0
0.0	0.0	100.0	100.0	2	0.0	0.0	0.163	0.0	97.01945	0.0	1	0.0	0.0	0.0	0.0	0.0
0.0	0.0	100.0	100.0	2	0.0	0.0	0.164	0.0	98.890976	0.0	1	0.0	0.0	0.0	0.0	0.0
0.0	0.0	100.0	100.0	2	0.0	0.0	0.166	0.0	98.890976	0.0	1	0.0	0.0	0.0	0.0	0.0
0.0	0.0	100.0	100.0	2	0.0	0.0	0.167	0.0	99.43382	0.0	1	0.0	0.0	0.0	0.0	0.0
0.0	0.0	100.0	100.0	2	0.0	0.0	0.168	0.0	99.43382	0.0	1	0.0	0.0	0.0	0.0	0.0
0.0	0.0	100.0	100.0	2	0.0	0.0	0.17	0.0	99.99635	0.0	1	0.0	0.0	0.0	0.0	0.0
0.0	0.0	100.0	100.0	2	0.0	0.0	0.171	0.0	99.09189	0.0	1	0.0	0.0	0.0	0.0	0.0
0.0	0.0	100.0	100.0	2	0.0	0.0	0.173	0.0	99.09189	0.0	1	0.0	0.0	0.0	0.0	0.0
0.0	0.0	100.0	100.0	2	0.0	0.0	0.174	0.0	98.810616	0.0	1	0.0	0.0	0.0	0.0	0.0
0.0	0.0	100.0	100.0	2	0.0	0.0	0.175	0.0	98.97504	0.0	1	0.0	0.0	0.0	0.0	0.0
0.0	0.0	100.0	100.0	2	0.0	0.0	0.176	0.0	98.97504	0.0	1	0.0	0.0	0.0	0.0	0.0
0.0	0.0	100.0	100.0	2	0.0	0.0	0.177	0.0	99.338066	0.0	1	0.0	0.0	0.0	0.0	0.0
0.0	0.0	100.0	100.0	2	0.0	0.0	0.179	0.0	98.45889	0.0	1	0.0	0.0	0.0	0.0	0.0
0.0	0.0	100.0	100.0	2	0.0	0.0	0.18	0.0	98.29628	0.0	1	0.0	0.0	0.0	0.0	0.0
0.0	0.0	100.0	100.0	2	0.0	0.0	0.181	0.0	97.98838	0.0	1	0.0	0.0	0.0	0.0	0.0
0.0	0.0	100.0	100.0	2	0.0	0.0	0.182	0.0	97.614555	0.0	1	0.0	0.0	0.0	0.0	0.0
0.0	0.0	100.0	100.0	2	0.0	0.0	0.183	0.0	97.513405	0.0	1	0.0	0.0	0.0	0.0	0.0
0.0	0.0	100.0	100.0	2	0.0	0.0	0.184	0.0	97.4788	0.0	1	0.0	0.0	0.0	0.0	0.0
0.0	0.0	100.0	100.0	2	0.0	0.0	0.184	0.0	97.29136	0.0	1	0.0	0.0	0.0	0.0	0.0
0.0	0.0	100.0	100.0	2	0.0	0.0	0.185	0.0	97.52668	0.0	1	0.0	0.0	0.0	0.0	0.0
0.0	0.0	100.0	100.0	2	0.0	0.0	0.186	0.0	97.52668	0.0	1	0.0	0.0	0.0	0.0	0.0
0.0	0.0	100.0	100.0	2	0.0	0.0	0.186	0.0	96.85283	0.0	1	0.0	0.0	0.0	0.0	0.0
0.0	0.0	100.0	100.0	2	0.0	0.0	0.186	0.0	97.02685	0.0	1	0.0	0.0	0.0	0.0	0.0
0.0	0.0	100.0	100.0	2	0.0	0.0	0.187	0.0	97.02685	0.0	1	0.0	0.0	0.0	0.0	0.0
0.0	0.0	100.0	100.0	2	0.0	0.0	0.187	0.0	97.13917	0.0	1	0.0	0.0	0.0	0.0	0.0
0.0	0.0	100.0	100.0	2	0.0	0.0	0.187	0.0	97.23775	0.0	1	0.0	0.0	0.0	0.0	0.0
0.0	0.0	100.0	100.0	2	0.0	0.0	0.187	0.0	97.23775	0.0	1	0.0	0.0	0.0	0.0	0.0
0.0	0.0	100.0	100.0	2	0.0	0.0	0.187	0.0	98.220345	0.0	1	0.0	0.0	0.0	0.0	0.0
0.0	0.0	100.0	100.0	2	0.0	0.0	0.187	0.0	98.220345	0.0	1	0.0	0.0	0.0	0.0	0.0
0.0	0.0	100.0	100.0	2	0.0	0.0	0.187	0.0	97.758644	0.0	1	0.0	0.0	0.0	0.0	0.0
0.0	0.0	100.0	100.0	2	0.0	0.0	0.186	0.0	97.17488	0.0	1	0.0	0.0	0.0	0.0	0.0
0.0	0.0	100.0	100.0	2	0.0	0.0	0.186	0.0	97.17488	0.0	1	0.0	0.0	0.0	0.0	0.0
0.0	0.0	100.0	100.0	2	0.0	0.0	0.185	0.0	96.90296	0.0	1	0.0	0.0	0.0	0.0	0.0
0.0	0.0	100.0	100.0	2	0.0	0.0	0.184	0.0	95.97042	0.0	1	0.0	0.0	0.0	0.0	0.0
0.0	0.0	100.0	100.0	2	0.0	0.0	0.184	0.0	95.97042	0.0	1	0.0	0.0	0.0	0.0	0.0
0.0	0.0	100.0	100.0	2	0.0	0.0	0.183	0.0	96.92072	0.0	1	0.0	0.0	0.0	0.0	0.0
0.0	0.0	100.0	100.0	2	0.0	0.0	0.182	0.0	97.04997	0.0	1	0.0	0.0	0.0	0.0	0.0
0.0	0.0	100.0	100.0	2	0.0	0.0	0.181	0.0	96.48515	0.0	1	0.0	0.0	0.0	0.0	0.0
0.0	0.0	100.0	100.0	2	0.0	0.0	0.179	0.0	97.44206	0.0	1	0.0	0.0	0.0	0.0	0.0
0.0	0.0	100.0	100.0	2	0.0	0.0	0.178	0.0	97.44206	0.0	1	0.0	0.0	0.0	0.0	0.0
0.0	0.0	100.0	100.0	2	0.0	0.0	0.177	0.0	96.77116	0.0	1	0.0	0.0	0.0	0.0	0.0
0.0	0.0	100.0	100.0	2	0.0	0.0	0.175	0.0	97.73071	0.0	1	0.0	0.0	0.0	0.0	0.0
0.0	0.0	100.0	100.0	2	0.0	0.0	0.174	0.0	97.73071	0.0	1	0.0	0.0	0.0	0.0	0.0
0.0	0.0	100.0	100.0	2	0.0	0.0	0.172	0.0	97.532845	0.0	1	0.0	0.0	0.0	0.0	0.0
0.0	0.0	100.0	100.0	2	0.0	0.0	0.171	0.0	97.532845	0.0	1	0.0	0.0	0.0	0.0	0.0
0.0	0.0	100.0	100.0	2	0.0	0.0	0.169	0.0	97.29052	0.0	1	0.0	0.0	0.0	0.0	0.0
0.0	0.0	100.0	100.0	2	0.0	0.0	0.168	0.0	97.40796	0.0	1	0.0	0.0	0.0	0.0	0.0
0.0	0.0	100.0	100.0	2	0.0	0.0	0.166	0.0	97.74574	0.0	1	0.0	0.0	0.0	0.0	0.0
0.0	0.0	100.0	100.0	2	0.0	0.0	0.164	0.0	97.51088	0.0	1	0.0	0.0	0.0	0.0	0.0
0.0	0.0	100.0	100.0	2	0.0	0.0	0.163	0.0	97.51088	0.0	1	0.0	0.0	0.0	0.0	0.0
0.0	0.0	100.0	100.0	2	0.0	0.0	0.161	0.0	98.45842	0.0	1	0.0	0.0	0.0	0.0	0.0
0.0	0.0	100.0	100.0	2	0.0	0.0	0.16	0.0	98.631195	0.0	1	0.0	0.0	0.0	0.0	0.0
0.0	0.0	100.0	100.0	2	0.0	0.0	0.158	0.0	98.631195	0.0	1	0.0	0.0	0.0	0.0	0.0
0.0	0.0	100.0	100.0	2	0.0	0.0	0.156	0.0	98.19043	0.0	1	0.0	0.0	0.0	0.0	0.0
0.0	0.0	100.0	100.0	2	0.0	0.0	0.154	0.0	98.33076	0.0	1	0.0	0.0	0.0	0.0	0.0
0.0	0.0	100.0	100.0	2	0.0	0.0	0.152	0.0	98.33076	0.0	1	0.0	0.0	0.0	0.0	0.0
0.0	0.0	100.0	100.0	2	0.0	0.0	0.151	0.0	97.55121	0.0	1	0.0	0.0	0.0	0.0	0.0
0.0	0.0	100.0	100.0	2	0.0	0.0	0.149	0.0	97.55121	0.0	1	0.0	0.0	0.0	0.0	0.0
0.0	0.0	100.0	100.0	2	0.0	0.0	0.147	0.0	97.49278	0.0	1	0.0	0.0	0.0	0.0	0.0
0.0	0.0	100.0	100.0	2	0.0	0.0	0.146	0.0	98.21999	0.0	1	0.0	0.0	0.0	0.0	0.0
0.0	0.0	100.0	100.0	2	0.0	0.0	0.144	0.0	98.21999	0.0	1	0.0	0.0	0.0	0.0	0.0
0.0	0.0	100.0	100.0	2	0.0	0.0	0.142	0.0	98.26172	0.0	1	0.0	0.0	0.0	0.0	0.0
0.0	0.0	100.0	100.0	2	0.0	0.0	0.14	0.0	97.87524	0.0	1	0.0	0.0	0.0	0.0	0.0
0.0	0.0	100.0	100.0	2	0.0	0.0	0.138	0.0	97.87524	0.0	1	0.0	0.0	0.0	0.0	0.0
0.0	0.0	100.0	100.0	2	0.0	0.0	0.136	0.0	96.70376	0.0	1	0.0	0.0	0.0	0.0	0.0
0.0	0.0	100.0	100.0	2	0.0	0.0	0.134	0.0	96.70376	0.0	1	0.0	0.0	0.0	0.0	0.0
0.0	0.0	100.0	100.0	2	0.0	0.0	0.132	0.0	95.785614	0.0	1	0.0	0.0	0.0	0.0	0.0
0.0	0.0	100.0	100.0	2	0.0	0.0	0.13	0.0	95.843056	0.0	1	0.0	0.0	0.0	0.0	0.0
0.0	0.0	100.0	100.0	2	0.0	0.0	0.129	0.0	95.843056	0.0	1	0.0	0.0	0.0	0.0	0.0
0.0	0.0	100.0	100.0	2	0.0	0.0	0.127	0.0	96.988625	0.0	1	0.0	0.0	0.0	0.0	0.0
0.0	0.0	100.0	100.0	2	0.0	0.0	0.125	0.0	97.9412	0.0	1	0.0	0.0	0.0	0.0	0.0
0.0	0.0	100.0	100.0	2	0.0	0.0	0.124	0.0	97.9412	0.0	1	0.0	0.0	0.0	0.0	0.0
0.0	0.0	100.0	100.0	2	0.0	0.0	0.122	0.0	97.18222	0.0	1	0.0	0.0	0.0	0.0	0.0
0.0	0.0	100.0	100.0	2	0.0	0.0	0.12	0.0	97.18222	0.0	1	0.0	0.0	0.0	0.0	0.0
0.0	0.0	100.0	100.0	2	0.0	0.0	0.118	0.0	97.89873	0.0	1	0.0	0.0	0.0	0.0	0.0
0.0	0.0	100.0	100.0	2	0.0	0.0	0.117	0.0	98.14664	0.0	1	0.0	0.0	0.0	0.0	0.0
0.0	0.0	100.0	100.0	2	0.0	0.0	0.115	0.0	97.793594	0.0	1	0.0	0.0	0.0	0.0	0.0
0.0	0.0	100.0	100.0	2	0.0	0.0	0.114	0.0	97.76326	0.0	1	0.0	0.0	0.0	0.0	0.0
0.0	0.0	100.0	100.0	2	0.0	0.0	0.112	0.0	97.15538	0.0	1	0.0	0.0	0.0	0.0	0.0
0.0	0.0	100.0	100.0	2	0.0	0.0	0.111	0.0	96.85965	0.0	1	0.0	0.0	0.0	0.0	0.0
0.0	0.0	100.0	100.0	2	0.0	0.0	0.109	0.0	96.182274	0.0	1	0.0	0.0	0.0	0.0	0.0
0.0	0.0	100.0	100.0	2	0.0	0.0	0.108	0.0	96.182274	0.0	1	0.0	0.0	0.0	0.0	0.0
0.0	0.0	100.0	100.0	2	0.0	0.0	0.106	0.0	95.37404	0.0	1	0.0	0.0	0.0	0.0	0.0
0.0	0.0	100.0	100.0	2	0.0	0.0	0.104	0.0	96.528656	0.0	1	0.0	0.0	0.0	0.0	0.0
0.0	0.0	100.0	100.0	2	0.0	0.0	0.103	0.0	96.528656	0.0	1	0.0	0.0	0.0	0.0	0.0
0.0	0.0	100.0	100.0	2	0.0	0.0	0.101	0.0	96.41833	0.0	1	0.0	0.0	0.0	0.0	0.0
0.0	0.0	100.0	100.0	2	0.0	0.0	0.099	0.0	96.291245	0.0	1	0.0	0.0	0.0	0.0	0.0
0.0	0.0	100.0	100.0	2	0.0	0.0	0.098	0.0	96.291245	0.0	1	0.0	0.0	0.0	0.0	0.0
0.0	0.0	100.0	100.0	2	0.0	0.0	0.096	0.0	97.20093	0.0	1	0.0	0.0	0.0	0.0	0.0
0.0	0.0	100.0	100.0	2	0.0	0.0	0.094	0.0	97.20093	0.0	1	0.0	0.0	0.0	0.0	0.0
0.0	0.0	100.0	100.0	2	0.0	0.0	0.093	0.0	96.98664	0.0	1	0.0	0.0	0.0	0.0	0.0
0.0	0.0	100.0	100.0	2	0.0	0.0	0.091	0.0	96.72126	0.0	1	0.0	0.0	0.0	0.0	0.0
0.0	0.0	100.0	100.0	2	0.0	0.0	0.09	0.0	96.72126	0.0	1	0.0	0.0	0.0	0.0	0.0
0.0	0.0	100.0	100.0	2	0.0	0.0	0.088	0.0	96.98059	0.0	1	0.0	0.0	0.0	0.0	0.0
0.0	0.0	100.0	100.0	2	0.0	0.0	0.086	0.0	96.62872	0.0	1	0.0	0.0	0.0	0.0	0.0
0.0	0.0	100.0	100.0	2	0.0	0.0	0.085	0.0	96.62872	0.0	1	0.0	0.0	0.0	0.0	0.0
0.0	0.0	100.0	100.0	2	0.0	0.0	0.083	0.0	97.75471	0.0	1	0.0	0.0	0.0	0.0	0.0
0.0	0.0	100.0	100.0	2	0.0	0.0	0.082	0.0	97.75471	0.0	1	0.0	0.0	0.0	0.0	0.0
0.0	0.0	100.0	100.0	2	0.0	0.0	0.08	0.0	97.04369	0.0	1	0.0	0.0	0.0	0.0	0.0
0.0	0.0	100.0	100.0	2	0.0	0.0	0.079	0.0	96.88265	0.0	1	0.0	0.0	0.0	0.0	0.0
0.0	0.0	100.0	100.0	2	0.0	0.0	0.077	0.0	96.88265	0.0	1	0.0	0.0	0.0	0.0	0.0
0.0	0.0	100.0	100.0	2	0.0	0.0	0.076	0.0	96.172134	0.0	1	0.0	0.0	0.0	0.0	0.0
0.0	0.0	100.0	100.0	2	0.0	0.0	0.075	0.0	95.75273	0.0	1	0.0	0.0	0.0	0.0	0.0
0.0	0.0	100.0	100.0	2	0.0	0.0	0.074	0.0	95.63253	0.0	1	0.0	0.0	0.0	0.0	0.0
0.0	0.0	100.0	100.0	2	0.0	0.0	0.072	0.0	96.07761	0.0	1	0.0	0.0	0.0	0.0	0.0
0.0	0.0	100.0	100.0	2	0.0	0.0	0.071	0.0	96.07761	0.0	1	0.0	0.0	0.0	0.0	0.0
0.0	0.0	100.0	100.0	2	0.0	0.0	0.07	0.0	90.95813	0.0	1	0.0	0.0	0.0	0.0	0.0
0.0	0.0	100.0	100.0	2	0.0	0.0	0.069	0.0	94.52275	0.0	1	0.0	0.0	0.0	0.0	0.0
0.0	0.0	100.0	100.0	2	0.0	0.0	0.068	0.0	94.52275	0.0	1	0.0	0.0	0.0	0.0	0.0
0.0	0.0	100.0	100.0	2	0.0	0.0	0.067	0.0	95.74557	0.0	1	0.0	0.0	0.0	0.0	0.0
0.0	0.0	100.0	100.0	2	0.0	0.0	0.065	0.0	96.71754	0.0	1	0.0	0.0	0.0	0.0	0.0
0.0	0.0	100.0	100.0	2	0.0	0.0	0.064	0.0	96.71754	0.0	1	0.0	0.0	0.0	0.0	0.0
0.0	0.0	100.0	100.0	2	0.0	0.0	0.063	0.0	96.335236	0.0	1	0.0	0.0	0.0	0.0	0.0
0.0	0.0	100.0	100.0	2	0.0	0.0	0.063	0.0	96.335236	0.0	1	0.0	0.0	0.0	0.0	0.0
0.0	0.0	100.0	100.0	2	0.0	0.0	0.061	0.0	96.40379	0.0	1	0.0	0.0	0.0	0.0	0.0
0.0	0.0	100.0	100.0	2	0.0	0.0	0.06	0.0	95.891365	0.0	1	0.0	0.0	0.0	0.0	0.0
0.0	0.0	100.0	100.0	2	0.0	0.0	0.059	0.0	95.891365	0.0	1	0.0	0.0	0.0	0.0	0.0
0.0	0.0	100.0	100.0	2	0.0	0.0	0.059	0.0	96.18733	0.0	1	0.0	0.0	0.0	0.0	0.0
0.0	0.0	100.0	100.0	2	0.0	0.0	0.058	0.0	96.484886	0.0	1	0.0	0.0	0.0	0.0	0.0
0.0	0.0	100.0	100.0	2	0.0	0.0	0.057	0.0	96.484886	0.0	1	0.0	0.0	0.0	0.0	0.0
0.0	0.0	100.0	100.0	2	0.0	0.0	0.056	0.0	96.70389	0.0	1	0.0	0.0	0.0	0.0	0.0
0.0	0.0	100.0	100.0	2	0.0	0.0	0.055	0.0	96.70389	0.0	1	0.0	0.0	0.0	0.0	0.0
0.0	0.0	100.0	100.0	2	0.0	0.0	0.054	0.0	97.541435	0.0	1	0.0	0.0	0.0	0.0	0.0
0.0	0.0	100.0	100.0	2	0.0	0.0	0.053	0.0	98.382454	0.0	1	0.0	0.0	0.0	0.0	0.0
0.0	0.0	100.0	100.0	2	0.0	0.0	0.052	0.0	98.382454	0.0	1	0.0	0.0	0.0	0.0	0.0
0.0	0.0	100.0	100.0	2	0.0	0.0	0.052	0.0	97.99448	0.0	1	0.0	0.0	0.0	0.0	0.0
0.0	0.0	100.0	100.0	2	0.0	0.0	0.051	0.0	98.15112	0.0	1	0.0	0.0	0.0	0.0	0.0
0.0	0.0	100.0	100.0	2	0.0	0.0	0.05	0.0	98.15112	0.0	1	0.0	0.0	0.0	0.0	0.0
0.0	0.0	100.0	100.0	2	0.0	0.0	0.049	0.0	98.33251	0.0	1	0.0	0.0	0.0	0.0	0.0
0.0	0.0	100.0	100.0	2	0.0	0.0	0.049	0.0	98.33251	0.0	1	0.0	0.0	0.0	0.0	0.0
0.0	0.0	100.0	100.0	2	0.0	0.0	0.048	0.0	97.49271	0.0	1	0.0	0.0	0.0	0.0	0.0
0.0	0.0	100.0	100.0	2	0.0	0.0	0.047	0.0	96.67496	0.0	1	0.0	0.0	0.0	0.0	0.0
0.0	0.0	100.0	100.0	2	0.0	0.0	0.047	0.0	96.67496	0.0	1	0.0	0.0	0.0	0.0	0.0
0.0	0.0	100.0	100.0	2	0.0	0.0	0.046	0.0	97.33246	0.0	1	0.0	0.0	0.0	0.0	0.0
0.0	0.0	100.0	100.0	2	0.0	0.0	0.046	0.0	95.8772	0.0	1	0.0	0.0	0.0	0.0	0.0
0.0	0.0	100.0	100.0	2	0.0	0.0	0.045	0.0	95.8772	0.0	1	0.0	0.0	0.0	0.0	0.0
0.0	0.0	100.0	100.0	2	0.0	0.0	0.044	0.0	96.12319	0.0	1	0.0	0.0	0.0	0.0	0.0
0.0	0.0	100.0	100.0	2	0.0	0.0	0.043	0.0	96.12319	0.0	1	0.0	0.0	0.0	0.0	0.0
0.0	0.0	100.0	100.0	2	0.0	0.0	0.043	0.0	94.90891	0.0	1	0.0	0.0	0.0	0.0	0.0
0.0	0.0	100.0	100.0	2	0.0	0.0	0.042	0.0	96.209015	0.0	1	0.0	0.0	0.0	0.0	0.0
0.0	0.0	100.0	100.0	2	0.0	0.0	0.041	0.0	96.209015	0.0	1	0.0	0.0	0.0	0.0	0.0
0.0	0.0	100.0	100.0	2	0.0	0.0	0.041	0.0	96.214355	0.0	1	0.0	0.0	0.0	0.0	0.0
0.0	0.0	100.0	100.0	2	0.0	0.0	0.04	0.0	98.23095	0.0	1	0.0	0.0	0.0	0.0	0.0
0.0	0.0	100.0	100.0	2	0.0	0.0	0.039	0.0	97.9636	0.0	1	0.0	0.0	0.0	0.0	0.0
0.0	0.0	100.0	100.0	2	0.0	0.0	0.039	0.0	97.47076	0.0	1	0.0	0.0	0.0	0.0	0.0
0.0	0.0	100.0	100.0	2	0.0	0.0	0.038	0.0	97.47076	0.0	1	0.0	0.0	0.0	0.0	0.0
0.0	0.0	100.0	100.0	2	0.0	0.0	0.037	0.0	96.68126	0.0	1	0.0	0.0	0.0	0.0	0.0
0.0	0.0	100.0	100.0	2	0.0	0.0	0.036	0.0	96.77472	0.0	1	0.0	0.0	0.0	0.0	0.0
0.0	0.0	100.0	100.0	2	0.0	0.0	0.035	0.0	96.77472	0.0	1	0.0	0.0	0.0	0.0	0.0
0.0	0.0	100.0	100.0	2	0.0	0.0	0.035	0.0	97.16727	0.0	1	0.0	0.0	0.0	0.0	0.0
0.0	0.0	100.0	100.0	2	0.0	0.0	0.034	0.0	96.69291	0.0	1	0.0	0.0	0.0	0.0	0.0
0.0	0.0	100.0	100.0	2	0.0	0.0	0.033	0.0	96.69291	0.0	1	0.0	0.0	0.0	0.0	0.0
0.0	0.0	100.0	100.0	2	0.0	0.0	0.032	0.0	97.32068	0.0	1	0.0	0.0	0.0	0.0	0.0
0.0	0.0	100.0	100.0	2	0.0	0.0	0.031	0.0	97.32068	0.0	1	0.0	0.0	0.0	0.0	0.0
0.0	0.0	100.0	100.0	2	0.0	0.0	0.03	0.0	97.907745	0.0	1	0.0	0.0	0.0	0.0	0.0
0.0	0.0	100.0	100.0	2	0.0	0.0	0.029	0.0	97.58519	0.0	1	0.0	0.0	0.0	0.0	0.0
0.0	0.0	100.0	100.0	2	0.0	0.0	0.029	0.0	97.58519	0.0	1	0.0	0.0	0.0	0.0	0.0
0.0	0.0	100.0	100.0	2	0.0	0.0	0.028	0.0	97.79987	0.0	1	0.0	0.0	0.0	0.0	0.0
0.0	0.0	100.0	100.0	2	0.0	0.0	0.027	0.0	97.248184	0.0	1	0.0	0.0	0.0	0.0	0.0
0.0	0.0	100.0	100.0	2	0.0	0.0	0.026	0.0	97.229385	0.0	1	0.0	0.0	0.0	0.0	0.0
0.0	0.0	100.0	100.0	2	0.0	0.0	0.025	0.0	97.62413	0.0	1	0.0	0.0	0.0	0.0	0.0
0.0	0.0	100.0	100.0	2	0.0	0.0	0.024	0.0	97.62413	0.0	1	0.0	0.0	0.0	0.0	0.0
0.0	0.0	100.0	100.0	2	0.0	0.0	0.023	0.0	97.16365	0.0	1	0.0	0.0	0.0	0.0	0.0
0.0	0.0	100.0	100.0	2	0.0	0.0	0.022	0.0	96.99258	0.0	1	0.0	0.0	0.0	0.0	0.0
0.0	0.0	100.0	100.0	2	0.0	0.0	0.022	0.0	96.99258	0.0	1	0.0	0.0	0.0	0.0	0.0
0.0	0.0	100.0	100.0	2	0.0	0.0	0.021	0.0	96.081924	0.0	1	0.0	0.0	0.0	0.0	0.0
0.0	0.0	100.0	100.0	2	0.0	0.0	0.02	0.0	96.081924	0.0	1	0.0	0.0	0.0	0.0	0.0
0.0	0.0	100.0	100.0	2	0.0	0.0	0.019	0.0	96.82225	0.0	1	0.0	0.0	0.0	0.0	0.0
0.0	0.0	100.0	100.0	2	0.0	0.0	0.018	0.0	97.52239	0.0	1	0.0	0.0	0.0	0.0	0.0
0.0	0.0	100.0	100.0	2	0.0	0.0	0.017	0.0	97.52239	0.0	1	0.0	0.0	0.0	0.0	0.0
0.0	0.0	100.0	100.0	2	0.0	0.0	0.016	0.0	97.59119	0.0	1	0.0	0.0	0.0	0.0	0.0
0.0	0.0	100.0	100.0	2	0.0	0.0	0.015	0.0	97.72821	0.0	1	0.0	0.0	0.0	0.0	0.0
0.0	0.0	100.0	100.0	2	0.0	0.0	0.014	0.0	97.87492	0.0	1	0.0	0.0	0.0	0.0	0.0
0.0	0.0	100.0	100.0	2	0.0	0.0	0.013	0.0	98.486015	0.0	1	0.0	0.0	0.0	0.0	0.0
0.0	0.0	100.0	100.0	2	0.0	0.0	0.012	0.0	98.486015	0.0	1	0.0	0.0	0.0	0.0	0.0
0.0	0.0	100.0	100.0	2	0.0	0.0	0.011	0.0	98.5215	0.0	1	0.0	0.0	0.0	0.0	0.0
0.0	0.0	100.0	100.0	2	0.0	0.0	0.01	0.0	98.61783	0.0	1	0.0	0.0	0.0	0.0	0.0
0.0	0.0	100.0	100.0	2	0.0	0.0	0.009	0.0	98.61783	0.0	1	0.0	0.0	0.0	0.0	0.0
0.0	0.0	100.0	100.0	2	0.0	0.0	0.008	0.0	99.63333	0.0	1	0.0	0.0	0.0	0.0	0.0
0.0	0.0	100.0	100.0	2	0.0	0.0	0.007	0.0	98.73155	0.0	1	0.0	0.0	0.0	0.0	0.0
0.0	0.0	100.0	100.0	2	0.0	0.0	0.006	0.0	98.73155	0.0	1	0.0	0.0	0.0	0.0	0.0
0.0	0.0	100.0	100.0	2	0.0	0.0	0.005	0.0	98.24597	0.0	1	0.0	0.0	0.0	0.0	0.0
0.0	0.0	100.0	100.0	2	0.0	0.0	0.004	0.0	98.24597	0.0	1	0.0	0.0	0.0	0.0	0.0
0.0	0.0	100.0	100.0	2	0.0	0.0	0.003	0.0	97.52313	0.0	1	0.0	0.0	0.0	0.0	0.0
0.0	0.0	100.0	100.0	2	0.0	0.0	0.001	0.0	97.245544	0.0	1	0.0	0.0	0.0	0.0	0.0
0.0	0.0	100.0	100.0	2	0.0	0.0	0.0	0.0	97.245544	0.0	1	0.0	0.0	0.0	0.0	0.0
0.0	0.0	100.0	100.0	2	0.0	0.0	0.0	0.0	96.67897	0.0	1	0.0	0.0	0.0	0.0	0.0
0.0	0.0	100.0	100.0	2	0.0	0.0	-0.001	0.0	96.82165	0.0	1	0.0	0.0	0.0	0.0	0.0
0.0	0.0	100.0	100.0	2	0.0	0.0	-0.002	0.0	96.82165	0.0	1	0.0	0.0	0.0	0.0	0.0
0.0	0.0	100.0	100.0	2	0.0	0.0	-0.003	0.0	97.26958	0.0	1	0.0	0.0	0.0	0.0	0.0
0.0	0.0	100.0	100.0	2	0.0	0.0	-0.004	0.0	97.26958	0.0	1	0.0	0.0	0.0	0.0	0.0
0.0	0.0	100.0	100.0	2	0.0	0.0	-0.005	0.0	97.47624	0.0	1	0.0	0.0	0.0	0.0	0.0
0.0	0.0	100.0	100.0	2	0.0	0.0	-0.006	0.0	97.73638	0.0	1	0.0	0.0	0.0	0.0	0.0
0.0	0.0	100.0	100.0	2	0.0	0.0	-0.007	0.0	97.73638	0.0	1	0.0	0.0	0.0	0.0	0.0
0.0	0.0	100.0	100.0	2	0.0	0.0	-0.008	0.0	97.97952	0.0	1	0.0	0.0	0.0	0.0	0.0
0.0	0.0	100.0	100.0	2	0.0	0.0	-0.009	0.0	97.41746	0.0	1	0.0	0.0	0.0	0.0	0.0
0.0	0.0	100.0	100.0	2	0.0	0.0	-0.009	0.0	97.41746	0.0	1	0.0	0.0	0.0	0.0	0.0
0.0	0.0	100.0	100.0	2	0.0	0.0	-0.01	0.0	96.838615	0.0	1	0.0	0.0	0.0	0.0	0.0
0.0	0.0	100.0	100.0	2	0.0	0.0	-0.011	0.0	98.09988	0.0	1	0.0	0.0	0.0	0.0	0.0
0.0	0.0	100.0	100.0	2	0.0	0.0	-0.012	0.0	97.87956	0.0	1	0.0	0.0	0.0	0.0	0.0
0.0	0.0	100.0	100.0	2	0.0	0.0	-0.013	0.0	98.182976	0.0	1	0.0	0.0	0.0	0.0	0.0
0.0	0.0	100.0	100.0	2	0.0	0.0	-0.013	0.0	98.182976	0.0	1	0.0	0.0	0.0	0.0	0.0
0.0	0.0	100.0	100.0	2	0.0	0.0	-0.014	0.0	97.940216	0.0	1	0.0	0.0	0.0	0.0	0.0
0.0	0.0	100.0	100.0	2	0.0	0.0	-0.015	0.0	97.50973	0.0	1	0.0	0.0	0.0	0.0	0.0
0.0	0.0	100.0	100.0	2	0.0	0.0	-0.016	0.0	97.50973	0.0	1	0.0	0.0	0.0	0.0	0.0
0.0	0.0	100.0	100.0	2	0.0	0.0	-0.017	0.0	97.09858	0.0	1	0.0	0.0	0.0	0.0	0.0
0.0	0.0	100.0	100.0	2	0.0	0.0	-0.017	0.0	97.09858	0.0	1	0.0	0.0	0.0	0.0	0.0
0.0	0.0	100.0	100.0	2	0.0	0.0	-0.018	0.0	98.02597	0.0	1	0.0	0.0	0.0	0.0	0.0
0.0	0.0	100.0	100.0	2	0.0	0.0	-0.019	0.0	98.10805	0.0	1	0.0	0.0	0.0	0.0	0.0
0.0	0.0	100.0	100.0	2	0.0	0.0	-0.02	0.0	98.10805	0.0	1	0.0	0.0	0.0	0.0	0.0
0.0	0.0	100.0	100.0	2	0.0	0.0	-0.021	0.0	98.05524	0.0	1	0.0	0.0	0.0	0.0	0.0
0.0	0.0	100.0	100.0	2	0.0	0.0	-0.022	0.0	98.791756	0.0	1	0.0	0.0	0.0	0.0	0.0
0.0	0.0	100.0	100.0	2	0.0	0.0	-0.023	0.0	98.48912	0.0	1	0.0	0.0	0.0	0.0	0.0
0.0	0.0	100.0	100.0	2	0.0	0.0	-0.023	0.0	97.955795	0.0	1	0.0	0.0	0.0	0.0	0.0
0.0	0.0	100.0	100.0	2	0.0	0.0	-0.024	0.0	97.955795	0.0	1	0.0	0.0	0.0	0.0	0.0
0.0	0.0	100.0	100.0	2	0.0	0.0	-0.025	0.0	98.04757	0.0	1	0.0	0.0	0.0	0.0	0.0
0.0	0.0	100.0	100.0	2	0.0	0.0	-0.026	0.0	98.19528	0.0	1	0.0	0.0	0.0	0.0	0.0
0.0	0.0	100.0	100.0	2	0.0	0.0	-0.027	0.0	98.19528	0.0	1	0.0	0.0	0.0	0.0	0.0
0.0	0.0	100.0	100.0	2	0.0	0.0	-0.028	0.0	97.652695	0.0	1	0.0	0.0	0.0	0.0	0.0
0.0	0.0	100.0	100.0	2	0.0	0.0	-0.029	0.0	97.246475	0.0	1	0.0	0.0	0.0	0.0	0.0
0.0	0.0	100.0	100.0	2	0.0	0.0	-0.03	0.0	97.246475	0.0	1	0.0	0.0	0.0	0.0	0.0
0.0	0.0	100.0	100.0	2	0.0	0.0	-0.03	0.0	97.14341	0.0	1	0.0	0.0	0.0	0.0	0.0
0.0	0.0	100.0	100.0	2	0.0	0.0	-0.031	0.0	97.14341	0.0	1	0.0	0.0	0.0	0.0	0.0
0.0	0.0	100.0	100.0	2	0.0	0.0	-0.031	0.0	96.4822	0.0	1	0.0	0.0	0.0	0.0	0.0
0.0	0.0	100.0	100.0	2	0.0	0.0	-0.032	0.0	96.78106	0.0	1	0.0	0.0	0.0	0.0	0.0
0.0	0.0	100.0	100.0	2	0.0	0.0	-0.032	0.0	96.78106	0.0	1	0.0	0.0	0.0	0.0	0.0
0.0	0.0	100.0	100.0	2	0.0	0.0	-0.033	0.0	95.64072	0.0	1	0.0	0.0	0.0	0.0	0.0
0.0	0.0	100.0	100.0	2	0.0	0.0	-0.033	0.0	95.793015	0.0	1	0.0	0.0	0.0	0.0	0.0
0.0	0.0	100.0	100.0	2	0.0	0.0	-0.033	0.0	95.793015	0.0	1	0.0	0.0	0.0	0.0	0.0
0.0	0.0	100.0	100.0	2	0.0	0.0	-0.034	0.0	96.43198	0.0	1	0.0	0.0	0.0	0.0	0.0
0.0	0.0	100.0	100.0	2	0.0	0.0	-0.034	0.0	96.65557	0.0	1	0.0	0.0	0.0	0.0	0.0
0.0	0.0	100.0	100.0	2	0.0	0.0	-0.034	0.0	97.038155	0.0	1	0.0	0.0	0.0	0.0	0.0
0.0	0.0	100.0	100.0	2	0.0	0.0	-0.034	0.0	97.58751	0.0	1	0.0	0.0	0.0	0.0	0.0
0.0	0.0	100.0	100.0	2	0.0	0.0	-0.033	0.0	97.58751	0.0	1	0.0	0.0	0.0	0.0	0.0
0.0	0.0	100.0	100.0	2	0.0	0.0	-0.033	0.0	98.1561	0.0	1	0.0	0.0	1.0	0.0	0.0
0.0	0.0	100.0	100.0	2	0.0	0.0	-0.033	0.0	97.66687	0.0	1	0.0	0.0	2.0	0.0	0.0
0.0	0.0	100.0	100.0	2	0.0	0.0	-0.032	0.0	97.66687	0.0	1	0.0	0.0	3.0	0.0	0.0
-6944.445	500.0	100.0	100.0	2	0.0	0.0	-0.032	0.0	97.908875	0.0	1	0.0	0.0	3.0	0.0	0.0
-6944.445	500.0	100.0	100.0	2	0.0	0.0	-0.031	0.0	97.908875	0.0	1	0.0	0.0	3.0	0.0	0.0
-6944.445	500.0	100.0	100.0	2	0.0	0.0	-0.03	0.0	97.44633	0.0	1	0.0	0.0	3.0	0.0	0.0
-6944.445	500.0	100.0	100.0	2	0.0	0.0	-0.03	0.0	96.80497	0.0	1	0.0	0.0	3.0	0.0	0.0
-6944.445	500.0	100.0	100.0	2	0.0	0.0	-0.029	0.0	96.80497	-0.947	1	0.0	0.0	3.0	0.0	0.0
-6944.445	500.0	100.0	100.0	2	0.0	0.0	-0.028	0.0	96.876175	-0.947	1	0.0	0.0	3.0	0.0	0.0
-6944.445	500.0	100.0	100.0	2	0.0	0.0	-0.027	0.0	96.31345	-1.372	1	0.0	0.0	3.0	0.0	0.0
-6944.445	500.0	100.0	100.0	2	0.0	0.0	-0.026	0.0	96.31345	-1.372	1	0.0	0.0	3.0	0.0	0.0
-6944.445	500.0	100.0	100.0	2	0.0	0.0	-0.025	0.0	96.28582	-2.133	1	0.0	0.0	3.0	0.0	0.0
-6944.445	500.0	100.0	100.0	2	0.0	0.0	-0.024	0.0	96.28582	-2.474	1	0.0	0.0	3.0	0.0	0.0
-6944.445	500.0	100.0	100.0	2	0.0	0.0	-0.023	0.0	95.93355	-2.474	1	0.0	0.0	3.0	0.0	0.0
-6944.445	500.0	100.0	100.0	2	0.0	0.0	-0.022	0.0	96.650696	-3.084	1	0.0	0.0	3.0	0.0	0.0
-6944.445	500.0	100.0	100.0	2	0.0	0.0	-0.021	0.0	96.650696	-3.358	1	0.0	0.0	3.0	0.0	0.0
-6944.445	500.0	100.0	100.0	2	0.0	0.0	-0.02	0.0	96.420746	-3.358	1	0.0	0.0	3.0	0.0	0.0
-6944.445	500.0	100.0	100.0	2	0.0	0.0	-0.018	0.0	95.12999	-3.848	1	0.0	0.0	3.0	0.0	0.0
-6944.445	500.0	100.0	100.0	2	0.0	0.0	-0.017	0.0	95.12999	-3.848	1	0.0	0.0	3.0	0.0	0.0
-6944.445	500.0	100.0	100.0	2	0.0	0.0	-0.016	0.0	94.59386	-4.068	1	0.0	0.0	3.0	0.0	0.0
-6944.445	500.0	100.0	100.0	2	0.0	0.0	-0.015	0.0	94.59386	-4.461	1	0.0	0.0	3.0	0.0	0.0
-6944.445	500.0	100.0	100.0	2	0.0	0.0	-0.013	0.0	95.03275	-4.461	1	0.0	0.0	3.0	0.0	0.0
-6944.445	500.0	100.0	100.0	2	0.0	0.0	-0.012	0.0	96.17809	-4.637	1	0.0	0.0	3.0	0.0	0.0
-6944.445	500.0	100.0	100.0	2	0.0	0.0	-0.011	0.0	96.17809	-4.953	1	0.0	0.0	3.0	0.0	0.0
-6944.445	500.0	100.0	100.0	2	0.0	0.0	-0.009	0.0	95.846344	-4.953	1	0.0	0.0	3.0	0.0	0.0
-6944.445	500.0	100.0	100.0	2	0.0	0.0	-0.008	0.0	95.846344	-5.094	1	0.0	0.0	3.0	0.0	0.0
-6944.445	500.0	100.0	100.0	2	0.0	0.0	-0.007	0.0	97.014046	-5.094	1	0.0	0.0	5.0	0.0	0.0
-6944.445	500.0	100.0	100.0	2	0.0	0.0	-0.006	0.0	97.27929	-5.348	1	0.0	0.0	5.0	0.0	0.0
-6944.445	500.0	100.0	100.0	2	0.0	0.0	-0.005	0.0	97.27929	-5.567	1	0.0	0.0	5.0	0.0	0.0
-6944.445	500.0	100.0	100.0	2	0.0	0.0	-0.003	0.0	95.60064	-5.567	1	0.0	0.0	5.0	0.0	0.0
-6944.445	500.0	100.0	100.0	2	0.0	0.0	-0.002	0.0	95.20378	-5.665	1	0.0	0.0	5.0	0.0	0.0
-6944.445	500.0	100.0	100.0	2	0.0	0.0	-0.001	0.0	95.20378	-5.84	1	0.0	0.0	5.0	0.0	0.0
-6944.445	500.0	100.0	100.0	2	0.0	0.0	0.0	0.0	95.566284	-5.84	1	0.0	0.0	5.0	0.0	0.0
-6944.445	500.0	100.0	100.0	2	0.0	0.0	0.0	0.0	95.566284	-5.919	1	0.0	0.0	5.0	0.0	0.0
-6944.445	500.0	100.0	100.0	2	0.0	0.0	0.0	0.0	95.33735	-5.919	1	0.0	0.0	5.0	0.0	0.0
-6944.445	500.0	100.0	100.0	2	0.0	0.0	0.001	0.0	94.72412	-6.06	1	0.0	0.0	5.0	0.0	0.0
-6944.445	500.0	100.0	100.0	2	0.0	0.0	0.002	0.0	94.05563	-6.123	1	0.0	0.0	5.0	0.0	0.0
-6944.445	500.0	100.0	100.0	2	0.0	0.0	0.003	0.0	95.137	-6.123	1	0.0	0.0	5.0	0.0	0.0
-6944.445	500.0	100.0	100.0	2	0.0	0.0	0.004	0.0	94.59102	-6.236	1	0.0	0.0	5.0	0.0	0.0
-6944.445	500.0	100.0	100.0	2	0.0	0.0	0.005	0.0	93.744064	-6.236	1	0.0	0.0	5.0	0.0	0.0
-6944.445	500.0	100.0	100.0	2	0.0	0.0	0.005	0.0	93.88475	-6.287	1	0.0	0.0	5.0	0.0	0.0
-6944.445	500.0	100.0	100.0	2	0.0	0.0	0.006	0.0	93.88475	-6.334	1	0.0	0.0	5.0	0.0	0.0
-6944.445	500.0	100.0	100.0	2	0.0	0.0	0.007	0.0	96.08939	-6.334	1	0.0	0.0	5.0	0.0	0.0
-6944.445	500.0	100.0	100.0	2	0.0	0.0	0.008	0.0	96.24274	-6.418	1	0.0	0.0	5.0	0.0	0.0
-6944.445	500.0	100.0	100.0	2	0.0	0.0	0.008	0.0	96.24274	-6.491	1	0.0	0.0	5.0	0.0	0.0
-6944.445	500.0	100.0	100.0	2	0.0	0.0	0.009	0.0	96.30488	-6.491	1	0.0	0.0	5.0	0.0	0.0
-6944.445	500.0	100.0	100.0	2	0.0	0.0	0.01	0.0	95.60103	-6.524	1	0.0	0.0	5.0	0.0	0.0
-6944.445	500.0	100.0	100.0	2	0.0	0.0	0.011	0.0	95.60103	-6.582	1	0.0	0.0	5.0	0.0	0.0
-6944.445	500.0	100.0	100.0	2	0.0	0.0	0.012	0.0	96.0928	-6.582	1	0.0	0.0	5.0	0.0	0.0
-6944.445	500.0	100.0	100.0	2	0.0	0.0	0.012	0.0	96.0928	-6.608	1	0.0	0.0	5.0	0.0	0.0
-6944.445	500.0	100.0	100.0	2	0.0	0.0	0.013	0.0	96.39656	-6.608	1	0.0	0.0	5.0	0.0	0.0
-6944.445	500.0	100.0	100.0	2	0.0	0.0	0.014	0.0	96.30655	-6.655	1	0.0	0.0	5.0	0.0	0.0
-6944.445	500.0	100.0	100.0	2	0.0	0.0	0.014	0.0	96.30655	-6.676	1	0.0	0.0	5.0	0.0	0.0
-6944.445	500.0	100.0	100.0	2	0.0	0.0	0.015	0.0	95.77037	-6.676	1	0.0	0.0	5.0	0.0	0.0
-6944.445	500.0	100.0	100.0	2	0.0	0.0	0.016	0.0	94.49385	-6.714	1	0.0	0.0	5.0	0.0	0.0
-6944.445	500.0	100.0	100.0	2	0.0	0.0	0.018	0.0	94.49385	-6.714	1	0.0	0.0	5.0	0.0	0.0
-6944.445	500.0	100.0	100.0	2	0.0	0.0	0.019	0.0	95.146935	-6.731	1	0.0	0.0	5.0	0.0	0.0
-6944.445	500.0	100.0	100.0	2	0.0	0.0	0.019	0.0	94.5478	-6.761	1	0.0	0.0	5.0	0.0	0.0
-6944.445	500.0	100.0	100.0	2	0.0	0.0	0.02	0.0	95.26897	-6.761	1	0.0	0.0	5.0	0.0	0.0
-6944.445	500.0	100.0	100.0	2	0.0	0.0	0.021	0.0	96.085464	-6.774	1	0.0	0.0	5.0	0.0	0.0
-6944.445	500.0	100.0	100.0	2	0.0	0.0	0.023	0.0	95.285385	-6.799	1	0.0	0.0	5.0	0.0	0.0
-6944.445	500.0	100.0	100.0	2	0.0	0.0	0.024	0.0	94.94258	-6.799	1	0.0	0.0	5.0	0.0	0.0
-6944.445	500.0	100.0	100.0	2	0.0	0.0	0.025	0.0	94.55373	-6.81	1	0.0	0.0	5.0	0.0	0.0
-6944.445	500.0	100.0	100.0	2	0.0	0.0	0.026	0.0	95.03559	-6.829	1	0.0	0.0	5.0	0.0	0.0
-6944.445	500.0	100.0	100.0	2	0.0	0.0	0.027	0.0	95.19439	-6.829	1	0.0	0.0	5.0	0.0	0.0
-6944.445	500.0	100.0	100.0	2	0.0	0.0	0.028	0.0	95.19439	-6.838	1	0.0	0.0	5.0	0.0	0.0
-6944.445	500.0	100.0	100.0	2	0.0	0.0	0.029	0.0	95.63669	-6.838	1	0.0	0.0	5.0	0.0	0.0
-6944.445	500.0	100.0	100.0	2	0.0	0.0	0.031	0.0	95.606064	-6.853	1	0.0	0.0	5.0	0.0	0.0
-6944.445	500.0	100.0	100.0	2	0.0	0.0	0.032	0.0	95.606064	-6.861	1	0.0	0.0	5.0	0.0	0.0
-6944.445	500.0	100.0	100.0	2	0.0	0.0	0.033	0.0	96.406784	-6.861	1	0.0	0.0	5.0	0.0	0.0
-6944.445	500.0	100.0	100.0	2	0.0	0.0	0.034	0.0	96.71639	-6.873	1	0.0	0.0	5.0	0.0	0.0
-6944.445	500.0	100.0	100.0	2	0.0	0.0	0.035	0.0	96.71639	-6.873	1	0.0	0.0	5.0	0.0	0.0
-6944.445	500.0	100.0	100.0	2	0.0	0.0	0.036	0.0	96.92505	-6.884	1	0.0	0.0	5.0	0.0	0.0
-6944.445	500.0	100.0	100.0	2	0.0	0.0	0.037	0.0	96.92505	-6.889	1	0.0	0.0	5.0	0.0	0.0
-6944.445	500.0	100.0	100.0	2	0.0	0.0	0.038	0.0	96.580376	-6.889	1	0.0	0.0	5.0	0.0	0.0
-6944.445	500.0	100.0	100.0	2	0.0	0.0	0.039	0.0	97.183304	-6.897	1	0.0	0.0	5.0	0.0	0.0
-6944.445	500.0	100.0	100.0	2	0.0	0.0	0.041	0.0	97.183304	-6.902	1	0.0	0.0	5.0	0.0	0.0
-6944.445	500.0	100.0	100.0	2	0.0	0.0	0.042	0.0	97.02876	-6.902	1	0.0	0.0	5.0	0.0	0.0
-6944.445	500.0	100.0	100.0	2	0.0	0.0	0.043	0.0	97.22754	-6.908	1	0.0	0.0	5.0	0.0	0.0
-6944.445	500.0	100.0	100.0	2	0.0	0.0	0.043	0.0	97.22754	-6.908	1	0.0	0.0	5.0	0.0	0.0
-6944.445	500.0	100.0	100.0	2	0.0	0.0	0.044	0.0	97.72017	-6.911	1	0.0	0.0	5.0	0.0	0.0
-6944.445	500.0	100.0	100.0	2	0.0	0.0	0.045	0.0	97.72017	-6.917	1	0.0	0.0	5.0	0.0	0.0
-6944.445	500.0	100.0	100.0	1	0.0	0.0	0.046	0.0	97.82853	-6.917	1	0.0	0.0	5.0	0.0	0.0
-6944.445	500.0	100.0	100.0	1	0.0	0.0	0.047	0.0	97.29126	-6.922	1	0.0	0.0	5.0	0.0	0.0
-6944.445	500.0	100.0	100.0	1	0.0	0.0	0.048	0.0	97.29126	-6.924	1	0.0	0.0	5.0	0.0	0.0
-6944.445	500.0	100.0	100.0	1	0.0	0.0	0.049	0.0	97.33002	-6.924	1	0.0	0.0	5.0	0.0	0.0
-6944.445	500.0	100.0	100.0	1	0.0	0.0	0.049	0.0	96.93453	-6.928	1	0.0	0.0	5.0	0.0	0.0
-6944.445	500.0	100.0	100.0	1	0.0	0.0	0.05	0.0	96.93453	-6.929	1	0.0	0.0	5.0	0.0	0.0
-6944.445	500.0	100.0	100.0	1	0.0	0.0	0.05	0.0	97.61002	-6.929	1	0.0	0.0	5.0	0.0	0.0
-6944.445	500.0	100.0	100.0	1	0.0	0.0	0.051	0.0	97.61002	-6.931	1	0.0	0.0	5.0	0.0	0.0
-6944.445	500.0	100.0	100.0	1	0.0	0.0	0.052	0.0	97.53756	-6.931	1	0.0	0.0	5.0	0.0	0.0
-6944.445	500.0	100.0	100.0	1	0.0	0.0	0.053	0.0	97.01929	-6.934	1	0.0	0.0	5.0	0.0	0.0
-6944.445	500.0	100.0	100.0	1	0.0	0.0	0.054	0.0	97.07336	-6.936	1	0.0	0.0	5.0	0.0	0.0
-6944.445	500.0	100.0	100.0	1	0.0	0.0	0.054	0.0	97.718056	-6.936	1	0.0	0.0	5.0	0.0	0.0
-6944.445	500.0	100.0	100.0	1	0.0	0.0	0.055	0.0	97.21598	-6.938	1	0.0	0.0	5.0	0.0	0.0
-6944.445	500.0	100.0	100.0	1	0.0	0.0	0.055	0.0	97.21598	-6.938	1	0.0	0.0	5.0	0.0	0.0
-6944.445	500.0	100.0	100.0	1	0.0	0.0	0.056	0.0	98.15215	-6.941	1	0.0	0.0	5.0	0.0	0.0
-6944.445	500.0	100.0	100.0	1	0.0	0.0	0.057	0.0	98.15215	-6.942	1	0.0	0.0	5.0	0.0	0.0
-6944.445	500.0	100.0	100.0	1	0.0	0.0	0.058	0.0	98.973305	-6.942	1	0.0	0.0	5.0	0.0	0.0
-6944.445	500.0	100.0	100.0	1	0.0	0.0	0.059	0.0	97.83017	-6.942	1	0.0	0.0	5.0	0.0	0.0
-6944.445	500.0	100.0	100.0	1	0.0	0.0	0.059	0.0	97.83017	-6.944	1	0.0	0.0	5.0	0.0	0.0
-6944.445	500.0	100.0	100.0	1	0.0	0.0	0.06	0.0	97.35539	-6.944	1	0.0	0.0	5.0	0.0	0.0
-6944.445	500.0	100.0	100.0	1	0.0	0.0	0.061	0.0	96.7846	-6.944	1	0.0	0.0	5.0	0.0	0.0
-6944.445	500.0	100.0	100.0	1	0.0	0.0	0.061	0.0	96.7846	-6.944	1	0.0	0.0	5.0	0.0	0.0
-6944.445	500.0	100.0	100.0	1	0.0	0.0	0.062	0.0	95.884575	-6.945	1	0.0	0.0	5.0	0.0	0.0
-6944.445	500.0	100.0	100.0	1	0.0	0.0	0.063	0.0	95.884575	-6.946	1	0.0	0.0	5.0	0.0	0.0
-6944.445	500.0	100.0	100.0	1	0.0	0.0	0.063	0.0	96.86757	-6.946	1	0.0	0.0	5.0	0.0	0.0
-6944.445	500.0	100.0	100.0	1	0.0	0.0	0.064	0.0	96.48845	-6.947	1	0.0	0.0	5.0	0.0	0.0
-6944.445	500.0	100.0	100.0	1	0.0	0.0	0.065	0.0	96.48845	-6.947	1	0.0	0.0	5.0	0.0	0.0
-6944.445	500.0	100.0	100.0	1	0.0	0.0	0.066	0.0	96.77549	-6.947	1	0.0	0.0	5.0	0.0	0.0
-6944.445	500.0	100.0	100.0	1	0.0	0.0	0.066	0.0	96.92564	-6.948	1	0.0	0.0	5.0	0.0	0.0
-6944.445	500.0	100.0	100.0	1	0.0	0.0	0.067	0.0	96.92564	-6.948	1	0.0	0.0	5.0	0.0	0.0
-6944.445	500.0	100.0	100.0	1	0.0	0.0	0.068	0.0	96.704216	-6.948	1	0.0	0.0	5.0	0.0	0.0
-6944.445	500.0	100.0	100.0	1	0.0	0.0	0.068	0.0	96.704216	-6.949	1	0.0	0.0	5.0	0.0	0.0
-6944.445	500.0	100.0	100.0	1	0.0	0.0	0.069	0.0	95.428375	-6.949	1	0.0	0.0	5.0	0.0	0.0
-6944.445	500.0	100.0	100.0	1	0.0	0.0	0.07	0.0	95.83952	-6.949	1	0.0	0.0	5.0	0.0	0.0
-6944.445	500.0	100.0	100.0	1	0.0	0.0	0.071	0.0	95.83952	-6.949	1	0.0	0.0	5.0	0.0	0.0
-6944.445	500.0	100.0	100.0	1	0.0	0.0	0.072	0.0	96.53234	-6.949	1	0.0	0.0	5.0	0.0	0.0
-6944.445	500.0	100.0	100.0	1	0.0	0.0	0.073	0.0	96.535194	-6.95	1	0.0	0.0	5.0	0.0	0.0
-6944.445	500.0	100.0	100.0	1	0.0	0.0	0.073	0.0	96.535194	-6.95	1	0.0	0.0	5.0	0.0	0.0
-6944.445	500.0	100.0	100.0	1	0.0	0.0	0.074	0.0	96.91135	-6.95	1	0.0	0.0	5.0	0.0	0.0
-6944.445	500.0	100.0	100.0	1	0.0	0.0	0.075	0.0	96.91135	-6.95	1	0.0	0.0	5.0	0.0	0.0
-6944.445	500.0	100.0	100.0	1	0.0	0.0	0.076	0.0	96.58119	-6.95	1	0.0	0.0	5.0	0.0	0.0
-6944.445	500.0	100.0	100.0	1	0.0	0.0	0.077	0.0	103.95366	-6.95	1	0.0	0.0	5.0	0.0	0.0
-6944.445	500.0	100.0	100.0	1	0.0	0.0	0.078	0.0	103.95366	-6.95	1	0.0	0.0	5.0	0.0	0.0
-6944.445	500.0	100.0	100.0	1	0.0	0.0	0.079	0.0	103.34169	-6.951	1	0.0	0.0	5.0	0.0	0.0
-6944.445	500.0	100.0	100.0	1	0.0	0.0	0.08	0.0	102.35951	-6.951	1	0.0	0.0	5.0	0.0	0.0
-6944.445	500.0	100.0	100.0	1	0.0	0.0	0.081	0.0	102.06768	-6.951	1	0.0	0.0	5.0	0.0	0.0
-6944.445	500.0	100.0	100.0	1	0.0	0.0	0.082	0.0	101.1765	-6.951	1	0.0	0.0	5.0	0.0	0.0
-6944.445	500.0	100.0	100.0	1	0.0	0.0	0.083	0.0	101.1765	-6.951	1	0.0	0.0	5.0	0.0	0.0
-6944.445	500.0	100.0	100.0	1	0.0	0.0	0.084	0.0	100.61493	-6.951	1	0.0	0.0	5.0	0.0	0.0
-6944.445	500.0	100.0	100.0	1	0.0	0.0	0.085	0.0	99.97957	-6.951	1	0.0	0.0	5.0	0.0	0.0
-6944.445	500.0	100.0	100.0	1	0.0	0.0	0.086	0.0	99.97957	-6.951	1	0.0	0.0	5.0	0.0	0.0
-6944.445	500.0	100.0	100.0	1	0.0	0.0	0.087	0.0	99.89633	-6.951	1	0.0	0.0	5.0	0.0	0.0
-6944.445	500.0	100.0	100.0	1	0.0	0.0	0.089	0.0	99.89633	-6.951	1	0.0	0.0	5.0	0.0	0.0
-6944.445	500.0	100.0	100.0	1	0.0	0.0	0.09	0.0	100.31322	-6.951	1	0.0	0.0	5.0	0.0	0.0
-6944.445	500.0	100.0	100.0	1	0.0	0.0	0.091	0.0	99.97225	-6.952	1	0.0	0.0	5.0	0.0	0.0
-6944.445	500.0	100.0	100.0	1	0.0	0.0	0.092	0.0	99.97225	-6.952	1	0.0	0.0	5.0	0.0	0.0
-6944.445	500.0	100.0	100.0	1	0.0	0.0	0.094	0.0	98.964615	-6.952	1	0.0	0.0	5.0	0.0	0.0
-6944.445	500.0	100.0	100.0	1	0.0	0.0	0.095	0.0	97.65202	-6.952	1	0.0	0.0	5.0	0.0	0.0
-6944.445	500.0	100.0	100.0	1	0.0	0.0	0.096	0.0	97.65202	-6.952	1	0.0	0.0	5.0	0.0	0.0
-6944.445	500.0	100.0	100.0	1	0.0	0.0	0.097	0.0	97.64352	-6.952	1	0.0	0.0	5.0	0.0	0.0
-6944.445	500.0	100.0	100.0	1	0.0	0.0	0.098	0.0	97.64352	-6.952	1	0.0	0.0	5.0	0.0	0.0
-6944.445	500.0	100.0	100.0	1	0.0	0.0	0.1	0.0	97.73709	-6.952	1	0.0	0.0	5.0	0.0	0.0
-6944.445	500.0	100.0	100.0	1	0.0	0.0	0.101	0.0	97.91113	-6.952	1	0.0	0.0	5.0	0.0	0.0
-6944.445	500.0	100.0	100.0	1	0.0	0.0	0.102	0.0	97.84992	-6.952	1	0.0	0.0	5.0	0.0	0.0
-6944.445	500.0	100.0	100.0	1	0.0	0.0	0.103	0.0	96.72465	-6.952	1	0.0	0.0	5.0	0.0	0.0
-6944.445	500.0	100.0	100.0	1	0.0	0.0	0.104	0.0	97.508965	-6.952	1	0.0	0.0	5.0	0.0	0.0
-6944.445	500.0	100.0	100.0	1	0.0	0.0	0.106	0.0	96.86864	-6.952	1	0.0	0.0	5.0	0.0	0.0
-6944.445	500.0	100.0	100.0	1	0.0	0.0	0.107	0.0	96.28262	-6.952	1	0.0	0.0	5.0	0.0	0.0
-6944.445	500.0	100.0	100.0	1	0.0	0.0	0.108	0.0	96.28262	-6.952	1	0.0	0.0	5.0	0.0	0.0
-6944.445	500.0	100.0	100.0	1	0.0	0.0	0.109	0.0	95.74036	-6.952	1	0.0	0.0	5.0	0.0	0.0
-6944.445	500.0	100.0	100.0	1	0.0	0.0	0.11	0.0	96.1189	-6.952	1	0.0	0.0	5.0	0.0	0.0
-6944.445	500.0	100.0	100.0	1	0.0	0.0	0.111	0.0	96.1189	-6.952	1	0.0	0.0	5.0	0.0	0.0
-6944.445	500.0	100.0	100.0	1	0.0	0.0	0.112	0.0	96.769966	-6.952	1	0.0	0.0	5.0	0.0	0.0
-6944.445	500.0	100.0	100.0	1	0.0	0.0	0.113	0.0	96.6581	-6.952	1	0.0	0.0	5.0	0.0	0.0
-6944.445	500.0	100.0	100.0	1	0.0	0.0	0.114	0.0	96.6581	-6.952	1	0.0	0.0	5.0	0.0	0.0
-6944.445	500.0	100.0	100.0	1	0.0	0.0	0.115	0.0	96.27259	-6.952	1	0.0	0.0	5.0	0.0	0.0
-6944.445	500.0	100.0	100.0	1	0.0	0.0	0.116	0.0	96.27259	-6.952	1	0.0	0.0	5.0	0.0	0.0
-6944.445	500.0	100.0	100.0	1	0.0	0.0	0.117	0.0	96.22524	-6.952	1	0.0	0.0	5.0	0.0	0.0
-6944.445	500.0	100.0	100.0	1	0.0	0.0	0.118	0.0	95.2164	-6.952	1	0.0	0.0	5.0	0.0	0.0
-6944.445	500.0	100.0	100.0	1	0.0	0.0	0.119	0.0	95.2164	-6.952	1	0.0	0.0	5.0	0.0	0.0
-6944.445	500.0	100.0	100.0	1	0.0	0.0	0.12	0.0	94.86289	-6.952	1	0.0	0.0	5.0	0.0	0.0
-6944.445	500.0	100.0	100.0	1	0.0	0.0	0.121	0.0	94.865326	-6.952	1	0.0	0.0	5.0	0.0	0.0
-6944.445	500.0	100.0	100.0	1	0.0	0.0	0.122	0.0	94.865326	-6.952	1	0.0	0.0	5.0	0.0	0.0
-6944.445	500.0	100.0	100.0	1	0.0	0.0	0.124	0.0	95.16665	-6.952	1	0.0	0.0	5.0	0.0	0.0
-6944.445	500.0	100.0	100.0	1	0.0	0.0	0.125	0.0	95.16665	-6.952	1	0.0	0.0	5.0	0.0	0.0
-6944.445	500.0	100.0	100.0	1	0.0	0.0	0.126	0.0	97.243484	-6.952	1	0.0	0.0	5.0	0.0	0.0
-6944.445	500.0	100.0	100.0	1	0.0	0.0	0.127	0.0	96.89653	-6.952	1	0.0	0.0	5.0	0.0	0.0
-6944.445	500.0	100.0	100.0	1	0.0	0.0	0.128	0.0	96.89653	-6.952	1	0.0	0.0	5.0	0.0	0.0
-6944.445	500.0	100.0	100.0	1	0.0	0.0	0.13	0.0	98.14754	-6.952	1	0.0	0.0	5.0	0.0	0.0
-6944.445	500.0	100.0	100.0	1	0.0	0.0	0.131	0.0	97.56201	-6.952	1	0.0	0.0	5.0	0.0	0.0
-6944.445	500.0	100.0	100.0	1	0.0	0.0	0.132	0.0	97.56201	-6.952	1	0.0	0.0	5.0	0.0	0.0
-6944.445	500.0	100.0	100.0	1	0.0	0.0	0.134	0.0	97.859505	-6.952	1	0.0	0.0	5.0	0.0	0.0
-6944.445	500.0	100.0	100.0	1	0.0	0.0	0.135	0.0	97.859505	-6.952	1	0.0	0.0	5.0	0.0	0.0
-6944.445	500.0	100.0	100.0	1	0.0	0.0	0.137	0.0	96.577774	-6.952	1	0.0	0.0	5.0	0.0	0.0
-6944.445	500.0	100.0	100.0	1	0.0	0.0	0.138	0.0	95.891846	-6.952	1	0.0	0.0	5.0	0.0	0.0
-6944.445	500.0	100.0	100.0	1	0.0	0.0	0.139	0.0	95.891846	-6.952	1	0.0	0.0	5.0	0.0	0.0
-6944.445	500.0	100.0	100.0	1	0.0	0.0	0.141	0.0	95.45488	-6.952	1	0.0	0.0	5.0	0.0	0.0
-6944.445	500.0	100.0	100.0	1	0.0	0.0	0.142	0.0	96.00887	-6.952	1	0.0	0.0	5.0	0.0	0.0
-6944.445	500.0	100.0	100.0	1	0.0	0.0	0.144	0.0	96.00887	-6.952	1	0.0	0.0	5.0	0.0	0.0
-6944.445	500.0	100.0	100.0	1	0.0	0.0	0.145	0.0	95.87626	-6.952	1	0.0	0.0	5.0	0.0	0.0
-6944.445	500.0	100.0	100.0	1	0.0	0.0	0.147	0.0	95.87626	-6.952	1	0.0	0.0	5.0	0.0	0.0
-6944.445	500.0	100.0	100.0	1	0.0	0.0	0.148	0.0	96.022	-6.952	1	0.0	0.0	5.0	0.0	0.0
-6944.445	500.0	100.0	100.0	1	0.0	0.0	0.15	0.0	97.83535	-6.952	1	0.0	0.0	5.0	0.0	0.0
-6944.445	500.0	100.0	100.0	1	0.0	0.0	0.151	0.0	97.83535	-6.952	1	0.0	0.0	5.0	0.0	0.0
-6944.445	500.0	100.0	100.0	1	0.0	0.0	0.152	0.0	97.570885	-6.952	1	0.0	0.0	5.0	0.0	0.0
-6944.445	500.0	100.0	100.0	0	0.0	0.0	0.154	0.0	97.40486	-6.952	1	1.0	0.0	7.0	0.0	0.0
-6944.445	500.0	100.0	100.0	0	0.0	0.0	0.155	0.0	97.40486	-6.952	1	1.0	0.0	7.0	0.0	0.0
0.0	500.0	100.0	100.0	0	0.0	0.0	0.156	0.0	98.089455	-6.952	1	1.0	0.0	0.0	0.0	0.0
0.0	500.0	100.0	100.0	0	0.0	0.0	0.158	0.0	98.089455	-6.952	1	1.0	0.0	0.0	0.0	0.0
0.0	500.0	100.0	100.0	0	0.0	0.0	0.159	0.0	97.91387	-6.952	1	1.0	0.0	0.0	0.0	0.0
0.0	500.0	100.0	100.0	0	0.0	0.0	0.161	0.0	98.56079	-6.952	1	1.0	0.0	0.0	0.0	0.0
0.0	500.0	100.0	100.0	0	0.0	0.0	0.162	0.0	98.56079	-6.004	1	1.0	0.0	0.0	0.0	0.0
0.0	500.0	100.0	100.0	0	0.0	0.0	0.164	0.0	98.978775	-6.004	1	1.0	0.0	0.0	0.0	0.0
0.0	500.0	100.0	100.0	0	0.0	0.0	0.165	0.0	98.51313	-5.185	1	1.0	0.0	0.0	0.0	0.0
0.0	500.0	100.0	100.0	0	0.0	0.0	0.167	0.0	98.51313	-4.818	1	1.0	0.0	0.0	0.0	0.0
0.0	500.0	100.0	100.0	0	0.0	0.0	0.169	0.0	97.70954	-4.818	1	1.0	0.0	0.0	0.0	0.0
0.0	500.0	100.0	100.0	0	0.0	0.0	0.17	0.0	97.70954	-4.161	1	1.0	0.0	0.0	0.0	0.0
0.0	500.0	100.0	100.0	0	0.0	0.0	0.172	0.0	97.46091	-4.161	1	1.0	0.0	0.0	0.0	0.0
0.0	500.0	100.0	100.0	0	0.0	0.0	0.173	0.0	97.230896	-3.866	1	1.0	0.0	0.0	0.0	0.0
0.0	500.0	100.0	100.0	0	0.0	0.0	0.175	0.0	97.230896	-3.339	1	1.0	0.0	0.0	0.0	0.0
0.0	500.0	100.0	100.0	0	0.0	0.0	0.176	0.0	96.667755	-3.339	1	1.0	0.0	0.0	0.0	0.0
0.0	500.0	100.0	100.0	0	0.0	0.0	0.178	0.0	96.97746	-3.103	1	1.0	0.0	0.0	0.0	0.0
0.0	500.0	100.0	100.0	0	0.0	0.0	0.179	0.0	96.97746	-3.103	1	1.0	0.0	0.0	0.0	0.0
0.0	500.0	100.0	100.0	0	0.0	0.0	0.18	0.0	96.97746	-2.679	1	1.0	0.0	0.0	0.0	0.0
0.0	500.0	100.0	100.0	0	0.0	0.0	0.182	0.0	96.97746	-2.679	1	1.0	0.0	0.0	0.0	0.0
0.0	500.0	100.0	100.0	0	0.0	0.0	0.183	0.0	96.97746	-2.679	1	1.0	0.0	0.0	0.0	0.0
0.0	500.0	100.0	100.0	0	0.0	0.0	0.184	0.0	96.97746	-2.679	1	1.0	0.0	0.0	0.0	0.0
0.0	500.0	100.0	100.0	0	0.0	0.0	0.185	0.0	96.97746	-2.679	1	1.0	0.0	0.0	0.0	0.0
0.0	500.0	100.0	100.0	0	0.0	0.0	0.186	0.0	88.15994	-2.679	1	1.0	0.0	0.0	0.0	0.0
0.0	500.0	100.0	100.0	0	0.0	0.0	0.187	0.0	88.15994	-2.679	1	1.0	0.0	0.0	0.0	0.0
0.0	500.0	100.0	100.0	0	0.0	0.0	0.188	0.0	88.15994	-2.679	1	1.0	0.0	0.0	0.0	0.0
0.0	500.0	100.0	100.0	0	0.0	0.0	0.188	0.0	88.15994	-2.679	1	1.0	0.0	0.0	0.0	0.0
0.0	500.0	100.0	100.0	0	0.0	0.0	0.188	0.0	88.15994	-2.679	1	1.0	0.0	0.0	0.0	0.0
0.0	500.0	100.0	100.0	0	0.0	0.0	0.189	0.0	88.15994	-2.679	1	1.0	0.0	0.0	0.0	0.0
0.0	500.0	100.0	100.0	0	0.0	0.0	0.189	0.0	91.73192	-2.49	1	1.0	0.0	0.0	0.0	0.0
0.0	500.0	100.0	100.0	0	0.0	0.0	0.189	0.0	91.73192	-2.314	1	1.0	0.0	0.0	0.0	0.0
0.0	500.0	100.0	100.0	0	0.0	0.0	0.189	0.0	92.84999	-2.314	1	1.0	0.0	0.0	0.0	0.0
0.0	500.0	100.0	100.0	0	0.0	0.0	0.188	0.0	93.00827	-1.998	1	1.0	0.0	8.0	0.0	0.0
0.0	500.0	100.0	100.0	0	0.0	0.0	0.188	0.0	93.00827	-1.998	1	1.0	0.0	8.0	0.0	0.0
0.0	500.0	100.0	100.0	0	0.0	0.0	0.187	0.0	94.46492	-1.856	1	1.0	0.0	0.0	0.0	0.0
0.0	500.0	100.0	100.0	0	0.0	0.0	0.187	0.0	94.46492	-1.603	1	1.0	0.0	0.0	0.0	0.0
0.0	500.0	100.0	100.0	0	0.0	0.0	0.186	0.0	94.71341	-1.603	1	1.0	0.0	0.0	0.0	0.0
0.0	500.0	100.0	100.0	0	0.0	0.0	0.185	0.0	94.783035	-1.384	1	1.0	0.0	0.0	0.0	0.0
0.0	500.0	100.0	100.0	0	0.0	0.0	0.184	0.0	94.783035	-1.286	1	1.0	0.0	0.0	0.0	0.0
0.0	500.0	100.0	100.0	0	0.0	0.0	0.183	0.0	94.59463	-1.286	1	1.0	0.0	0.0	0.0	0.0
0.0	500.0	100.0	100.0	0	0.0	0.0	0.183	0.0	94.77549	-1.111	1	1.0	0.0	0.0	0.0	0.0
0.0	500.0	100.0	100.0	0	0.0	0.0	0.182	0.0	94.77549	-1.111	1	1.0	0.0	0.0	0.0	0.0
0.0	500.0	100.0	100.0	0	0.0	0.0	0.18	0.0	95.643684	-1.032	1	1.0	0.0	0.0	0.0	0.0
0.0	500.0	100.0	100.0	0	0.0	0.0	0.179	0.0	95.643684	-0.891	1	1.0	0.0	0.0	0.0	0.0
0.0	500.0	100.0	100.0	0	0.0	0.0	0.178	0.0	95.622314	-0.891	1	1.0	0.0	0.0	0.0	0.0
0.0	500.0	100.0	100.0	0	0.0	0.0	0.177	0.0	95.74314	-0.828	1	1.0	0.0	0.0	0.0	0.0
0.0	500.0	100.0	100.0	0	0.0	0.0	0.176	0.0	95.74314	-0.715	1	1.0	0.0	0.0	0.0	0.0
0.0	500.0	100.0	100.0	0	0.0	0.0	0.175	0.0	95.59384	-0.715	1	1.0	0.0	0.0	0.0	0.0
0.0	500.0	100.0	100.0	0	0.0	0.0	0.174	0.0	95.537926	-0.664	1	1.0	0.0	0.0	0.0	0.0
0.0	500.0	100.0	100.0	0	0.0	0.0	0.173	0.0	95.537926	-0.664	1	1.0	0.0	0.0	0.0	0.0
0.0	500.0	100.0	100.0	0	0.0	0.0	0.171	0.0	96.77214	-0.573	1	1.0	0.0	0.0	0.0	0.0
0.0	500.0	100.0	100.0	0	0.0	0.0	0.17	0.0	96.77214	-0.533	1	1.0	0.0	0.0	0.0	0.0
0.0	500.0	100.0	100.0	0	0.0	0.0	0.169	0.0	96.96751	-0.533	1	1.0	0.0	0.0	0.0	0.0
0.0	500.0	100.0	100.0	0	0.0	0.0	0.168	0.0	97.43609	-0.46	1	1.0	0.0	0.0	0.0	0.0
0.0	500.0	100.0	100.0	0	0.0	0.0	0.166	0.0	97.43609	-0.397	1	1.0	0.0	0.0	0.0	0.0
0.0	500.0	100.0	100.0	0	0.0	0.0	0.165	0.0	97.65533	-0.397	1	1.0	0.0	0.0	0.0	0.0
0.0	500.0	100.0	100.0	0	0.0	0.0	0.164	0.0	97.65533	-0.369	1	1.0	0.0	0.0	0.0	0.0
0.0	500.0	100.0	100.0	0	0.0	0.0	0.163	0.0	97.4977	-0.369	1	1.0	0.0	0.0	0.0	0.0
0.0	500.0	100.0	100.0	0	0.0	0.0	0.162	0.0	97.32066	-0.318	1	1.0	0.0	0.0	0.0	0.0
0.0	500.0	100.0	100.0	0	0.0	0.0	0.16	0.0	97.32066	-0.296	1	1.0	0.0	0.0	0.0	0.0
0.0	500.0	100.0	100.0	0	0.0	0.0	0.159	0.0	97.67512	-0.296	1	1.0	0.0	0.0	0.0	0.0
0.0	500.0	100.0	100.0	0	0.0	0.0	0.158	0.0	97.79872	-0.255	1	1.0	0.0	0.0	0.0	0.0
0.0	500.0	100.0	100.0	0	0.0	0.0	0.156	0.0	97.79872	-0.237	1	1.0	0.0	0.0	0.0	0.0
0.0	500.0	100.0	100.0	0	0.0	0.0	0.155	0.0	98.30908	-0.237	1	1.0	0.0	0.0	0.0	0.0
0.0	500.0	100.0	100.0	0	0.0	0.0	0.153	0.0	98.30908	-0.204	1	1.0	0.0	0.0	0.0	0.0
0.0	500.0	100.0	100.0	0	0.0	0.0	0.152	0.0	98.438995	-0.204	1	1.0	0.0	0.0	0.0	0.0
0.0	500.0	100.0	100.0	0	0.0	0.0	0.151	0.0	98.28634	-0.176	1	1.0	0.0	0.0	0.0	0.0
0.0	500.0	100.0	100.0	0	0.0	0.0	0.149	0.0	98.28634	-0.164	1	1.0	0.0	0.0	0.0	0.0
0.0	500.0	100.0	100.0	0	0.0	0.0	0.148	0.0	98.504105	-0.164	1	1.0	0.0	0.0	0.0	0.0
0.0	500.0	100.0	100.0	0	0.0	0.0	0.146	0.0	97.98841	-0.141	1	1.0	0.0	0.0	0.0	0.0
0.0	500.0	100.0	100.0	0	0.0	0.0	0.145	0.0	97.98841	-0.131	1	1.0	0.0	0.0	0.0	0.0
0.0	500.0	100.0	100.0	0	0.0	0.0	0.143	0.0	97.83388	-0.131	1	1.0	0.0	0.0	0.0	0.0
0.0	500.0	100.0	100.0	0	0.0	0.0	0.141	0.0	97.83388	-0.113	1	1.0	0.0	0.0	0.0	0.0
0.0	500.0	100.0	100.0	0	0.0	0.0	0.139	0.0	99.07923	-0.113	1	1.0	0.0	0.0	0.0	0.0
0.0	500.0	100.0	100.0	0	0.0	0.0	0.137	0.0	98.35445	-0.097	1	1.0	0.0	0.0	0.0	0.0
0.0	500.0	100.0	100.0	0	0.0	0.0	0.135	0.0	98.35445	-0.09	1	1.0	0.0	0.0	0.0	0.0
0.0	500.0	100.0	100.0	0	0.0	0.0	0.133	0.0	97.89993	-0.09	1	1.0	0.0	0.0	0.0	0.0
0.0	500.0	100.0	100.0	0	0.0	0.0	0.131	0.0	98.82993	-0.078	1	1.0	0.0	0.0	0.0	0.0
0.0	500.0	100.0	100.0	0	0.0	0.0	0.129	0.0	98.82993	-0.072	1	1.0	0.0	0.0	0.0	0.0
0.0	500.0	100.0	100.0	0	0.0	0.0	0.128	0.0	97.84476	-0.072	1	1.0	0.0	0.0	0.0	0.0
0.0	500.0	100.0	100.0	0	0.0	0.0	0.126	0.0	97.84476	-0.062	1	1.0	0.0	0.0	0.0	0.0
0.0	500.0	100.0	100.0	0	0.0	0.0	0.124	0.0	96.48344	-0.062	1	1.0	0.0	0.0	0.0	0.0
0.0	500.0	100.0	100.0	0	0.0	0.0	0.122	0.0	96.92784	-0.058	1	1.0	0.0	0.0	0.0	0.0
0.0	500.0	100.0	100.0	0	0.0	0.0	0.12	0.0	96.92784	-0.05	1	1.0	0.0	0.0	0.0	0.0
0.0	500.0	100.0	100.0	0	0.0	0.0	0.118	0.0	96.45579	-0.05	1	1.0	0.0	0.0	0.0	0.0
0.0	500.0	100.0	100.0	0	0.0	0.0	0.116	0.0	97.384125	-0.046	1	1.0	0.0	0.0	0.0	0.0
0.0	500.0	100.0	100.0	0	0.0	0.0	0.114	0.0	97.01569	-0.04	1	1.0	0.0	0.0	0.0	0.0
0.0	500.0	100.0	100.0	0	0.0	0.0	0.112	0.0	97.708755	-0.04	1	1.0	0.0	0.0	0.0	0.0
0.0	500.0	100.0	100.0	0	0.0	0.0	0.11	0.0	97.708755	-0.034	1	1.0	0.0	0.0	0.0	0.0
0.0	500.0	100.0	100.0	0	0.0	0.0	0.108	0.0	97.28085	-0.034	1	1.0	0.0	0.0	0.0	0.0
0.0	500.0	100.0	100.0	0	0.0	0.0	0.106	0.0	98.0228	-0.031	1	1.0	0.0	0.0	0.0	0.0
0.0	500.0	100.0	100.0	0	0.0	0.0	0.104	0.0	98.0228	-0.027	1	1.0	0.0	0.0	0.0	0.0
0.0	500.0	100.0	100.0	0	0.0	0.0	0.102	0.0	98.42157	-0.027	1	1.0	0.0	0.0	0.0	0.0
0.0	500.0	100.0	100.0	0	0.0	0.0	0.101	0.0	97.892456	-0.025	1	1.0	0.0	0.0	0.0	0.0
0.0	500.0	100.0	100.0	0	0.0	0.0	0.099	0.0	98.59377	-0.025	1	1.0	0.0	0.0	0.0	0.0
0.0	500.0	100.0	100.0	0	0.0	0.0	0.097	0.0	97.55824	-0.021	1	1.0	0.0	0.0	0.0	0.0
0.0	500.0	100.0	100.0	0	0.0	0.0	0.095	0.0	97.55824	-0.02	1	1.0	0.0	0.0	0.0	0.0
0.0	500.0	100.0	100.0	0	0.0	0.0	0.094	0.0	97.93289	-0.02	1	1.0	0.0	0.0	0.0	0.0
0.0	500.0	100.0	100.0	0	0.0	0.0	0.092	0.0	96.94324	-0.017	1	1.0	0.0	0.0	0.0	0.0
0.0	500.0	100.0	100.0	0	0.0	0.0	0.091	0.0	96.94324	-0.017	1	1.0	0.0	0.0	0.0	0.0
0.0	500.0	100.0	100.0	0	0.0	0.0	0.089	0.0	98.59622	-0.016	1	1.0	0.0	0.0	0.0	0.0
0.0	500.0	100.0	100.0	0	0.0	0.0	0.088	0.0	98.39999	-0.013	1	1.0	0.0	0.0	0.0	0.0
0.0	500.0	100.0	100.0	0	0.0	0.0	0.087	0.0	98.39999	-0.012	1	1.0	0.0	0.0	0.0	0.0
0.0	500.0	100.0	100.0	0	0.0	0.0	0.085	0.0	98.76722	-0.012	1	1.0	0.0	0.0	0.0	0.0
0.0	500.0	100.0	100.0	0	0.0	0.0	0.084	0.0	98.76722	-0.01	1	1.0	0.0	0.0	0.0	0.0
0.0	500.0	100.0	100.0	0	0.0	0.0	0.082	0.0	98.56348	-0.01	1	1.0	0.0	0.0	0.0	0.0
0.0	500.0	100.0	100.0	0	0.0	0.0	0.081	0.0	98.722336	-0.009	1	1.0	0.0	0.0	0.0	0.0
0.0	500.0	100.0	100.0	0	0.0	0.0	0.08	0.0	98.722336	-0.008	1	1.0	0.0	0.0	0.0	0.0
0.0	500.0	100.0	100.0	0	0.0	0.0	0.079	0.0	99.21415	-0.008	1	1.0	0.0	0.0	0.0	0.0
0.0	500.0	100.0	100.0	0	0.0	0.0	0.078	0.0	99.25756	-0.007	1	1.0	0.0	0.0	0.0	0.0
0.0	500.0	100.0	100.0	0	0.0	0.0	0.077	0.0	99.25756	-0.006	1	1.0	0.0	0.0	0.0	0.0
0.0	500.0	100.0	100.0	0	0.0	0.0	0.076	0.0	99.596146	-0.006	1	1.0	0.0	0.0	0.0	0.0
0.0	500.0	100.0	100.0	0	0.0	0.0	0.075	0.0	99.596146	-0.005	1	1.0	0.0	0.0	0.0	0.0
0.0	500.0	100.0	100.0	0	0.0	0.0	0.074	0.0	98.39241	-0.005	1	1.0	0.0	0.0	0.0	0.0
0.0	500.0	100.0	100.0	0	0.0	0.0	0.073	0.0	98.31926	-0.004	1	1.0	0.0	0.0	0.0	0.0
0.0	500.0	100.0	100.0	0	0.0	0.0	0.072	0.0	98.31926	-0.004	1	1.0	0.0	0.0	0.0	0.0
0.0	500.0	100.0	100.0	0	0.0	0.0	0.071	0.0	98.192314	-0.004	1	1.0	0.0	0.0	0.0	0.0
0.0	500.0	100.0	100.0	0	0.0	0.0	0.07	0.0	97.18447	-0.003	1	1.0	0.0	0.0	0.0	0.0
0.0	500.0	100.0	100.0	0	0.0	0.0	0.069	0.0	97.18447	-0.003	1	1.0	0.0	0.0	0.0	0.0
0.0	500.0	100.0	100.0	0	0.0	0.0	0.068	0.0	98.63794	-0.003	1	1.0	0.0	0.0	0.0	0.0
0.0	500.0	100.0	100.0	0	0.0	0.0	0.067	0.0	98.63794	-0.002	1	1.0	0.0	0.0	0.0	0.0
0.0	500.0	100.0	100.0	0	0.0	0.0	0.066	0.0	97.584145	-0.002	1	1.0	0.0	0.0	0.0	0.0
0.0	500.0	100.0	100.0	0	0.0	0.0	0.066	0.0	96.89964	-0.002	1	1.0	0.0	0.0	0.0	0.0
0.0	500.0	100.0	100.0	0	0.0	0.0	0.065	0.0	96.89964	-0.001	1	1.0	0.0	0.0	0.0	0.0
0.0	500.0	100.0	100.0	0	0.0	0.0	0.064	0.0	96.94432	-0.001	1	1.0	0.0	0.0	0.0	0.0
0.0	500.0	100.0	100.0	0	0.0	0.0	0.063	0.0	96.81759	-0.001	1	1.0	0.0	0.0	0.0	0.0
0.0	500.0	100.0	100.0	0	0.0	0.0	0.063	0.0	96.81759	-0.001	1	1.0	0.0	0.0	0.0	0.0
0.0	500.0	100.0	100.0	0	0.0	0.0	0.062	0.0	96.794426	-0.001	1	1.0	0.0	0.0	0.0	0.0
0.0	500.0	100.0	100.0	0	0.0	0.0	0.061	0.0	96.794426	-0.001	1	1.0	0.0	0.0	0.0	0.0
0.0	500.0	100.0	100.0	0	0.0	0.0	0.06	0.0	96.65552	-0.001	1	1.0	0.0	0.0	0.0	0.0
0.0	500.0	100.0	100.0	0	0.0	0.0	0.059	0.0	97.552	0.0	1	1.0	0.0	0.0	0.0	0.0
0.0	500.0	100.0	100.0	0	0.0	0.0	0.058	0.0	97.552	0.0	1	1.0	0.0	0.0	0.0	0.0
0.0	500.0	100.0	100.0	0	0.0	0.0	0.058	0.0	97.20688	0.0	1	1.0	0.0	0.0	0.0	0.0
0.0	500.0	100.0	100.0	0	0.0	0.0	0.057	0.0	97.98119	0.0	1	1.0	0.0	0.0	0.0	0.0
0.0	500.0	100.0	100.0	0	0.0	0.0	0.056	0.0	97.69949	0.0	1	1.0	0.0	0.0	0.0	0.0
0.0	500.0	100.0	100.0	0	0.0	0.0	0.055	0.0	95.83723	0.0	1	1.0	0.0	0.0	0.0	0.0
0.0	500.0	100.0	100.0	0	0.0	0.0	0.054	0.0	95.83723	0.0	1	1.0	0.0	0.0	0.0	0.0
0.0	500.0	100.0	100.0	0	0.0	0.0	0.053	0.0	96.27176	0.0	1	1.0	0.0	0.0	0.0	0.0
0.0	500.0	100.0	100.0	0	0.0	0.0	0.052	0.0	95.42021	0.0	1	1.0	0.0	0.0	0.0	0.0
0.0	500.0	100.0	100.0	0	0.0	0.0	0.051	0.0	95.42021	0.0	1	1.0	0.0	0.0	0.0	0.0
0.0	500.0	100.0	100.0	0	0.0	0.0	0.05	0.0	97.63813	0.0	1	1.0	0.0	0.0	0.0	0.0
0.0	500.0	100.0	100.0	0	0.0	0.0	0.049	0.0	97.1563	0.0	1	1.0	0.0	0.0	0.0	0.0
0.0	500.0	100.0	100.0	0	0.0	0.0	0.048	0.0	97.1563	0.0	1	1.0	0.0	0.0	0.0	0.0
0.0	500.0	100.0	100.0	0	0.0	0.0	0.047	0.0	96.98606	0.0	1	1.0	0.0	0.0	0.0	0.0
0.0	500.0	100.0	100.0	0	0.0	0.0	0.046	0.0	97.24428	0.0	1	1.0	0.0	0.0	0.0	0.0
0.0	500.0	100.0	100.0	0	0.0	0.0	0.045	0.0	97.62793	0.0	1	1.0	0.0	0.0	0.0	0.0
0.0	500.0	100.0	100.0	0	0.0	0.0	0.044	0.0	97.91207	0.0	1	1.0	0.0	0.0	0.0	0.0
0.0	500.0	100.0	100.0	0	0.0	0.0	0.042	0.0	97.91207	0.0	1	1.0	0.0	0.0	0.0	0.0
0.0	500.0	100.0	100.0	0	0.0	0.0	0.041	0.0	97.99909	0.0	1	1.0	0.0	0.0	0.0	0.0
0.0	500.0	100.0	100.0	0	0.0	0.0	0.04	0.0	98.310905	0.0	1	1.0	0.0	0.0	0.0	0.0
0.0	500.0	100.0	100.0	0	0.0	0.0	0.039	0.0	98.310905	0.0	1	1.0	0.0	0.0	0.0	0.0
0.0	500.0	100.0	100.0	0	0.0	0.0	0.038	0.0	98.88599	0.0	1	1.0	0.0	0.0	0.0	0.0
0.0	500.0	100.0	100.0	0	0.0	0.0	0.037	0.0	98.88599	0.0	1	1.0	0.0	0.0	0.0	0.0
0.0	500.0	100.0	100.0	0	0.0	0.0	0.036	0.0	98.64915	0.0	1	1.0	0.0	0.0	0.0	0.0
0.0	500.0	100.0	100.0	0	0.0	0.0	0.034	0.0	97.98738	0.0	1	1.0	0.0	0.0	0.0	0.0
0.0	500.0	100.0	100.0	0	0.0	0.0	0.034	0.0	97.98738	0.0	1	1.0	0.0	0.0	0.0	0.0
0.0	500.0	100.0	100.0	0	0.0	0.0	0.033	0.0	98.13095	0.0	1	1.0	0.0	0.0	0.0	0.0
0.0	500.0	100.0	100.0	0	0.0	0.0	0.031	0.0	98.13095	0.0	1	1.0	0.0	0.0	0.0	0.0
0.0	500.0	100.0	100.0	0	0.0	0.0	0.03	0.0	96.80084	0.0	1	1.0	0.0	0.0	0.0	0.0
0.0	500.0	100.0	100.0	0	0.0	0.0	0.029	0.0	98.82068	0.0	1	1.0	0.0	0.0	0.0	0.0
0.0	500.0	100.0	100.0	0	0.0	0.0	0.028	0.0	99.48432	0.0	1	1.0	0.0	0.0	0.0	0.0
0.0	500.0	100.0	100.0	0	0.0	0.0	0.027	0.0	98.88308	0.0	1	1.0	0.0	0.0	0.0	0.0
0.0	500.0	100.0	100.0	0	0.0	0.0	0.026	0.0	98.853004	0.0	1	1.0	0.0	0.0	0.0	0.0
0.0	500.0	100.0	100.0	0	0.0	0.0	0.025	0.0	98.32355	0.0	1	1.0	0.0	0.0	0.0	0.0
0.0	500.0	100.0	100.0	0	0.0	0.0	0.024	0.0	98.572754	0.0	1	1.0	0.0	0.0	0.0	0.0
0.0	500.0	100.0	100.0	0	0.0	0.0	0.023	0.0	98.572754	0.0	1	1.0	0.0	0.0	0.0	0.0
0.0	500.0	100.0	100.0	0	0.0	0.0	0.022	0.0	98.78011	0.0	1	1.0	0.0	0.0	0.0	0.0
0.0	500.0	100.0	100.0	0	0.0	0.0	0.021	0.0	98.66369	0.0	1	1.0	0.0	0.0	0.0	0.0
0.0	500.0	100.0	100.0	0	0.0	0.0	0.02	0.0	98.66369	0.0	1	1.0	0.0	0.0	0.0	0.0
0.0	500.0	100.0	100.0	0	0.0	0.0	0.018	0.0	98.91838	0.0	1	1.0	0.0	0.0	0.0	0.0
0.0	500.0	100.0	100.0	0	0.0	0.0	0.017	0.0	99.11407	0.0	1	1.0	0.0	0.0	0.0	0.0
0.0	500.0	100.0	100.0	0	0.0	0.0	0.016	0.0	99.70776	0.0	1	1.0	0.0	0.0	0.0	0.0
0.0	500.0	100.0	100.0	0	0.0	0.0	0.015	0.0	99.12826	0.0	1	1.0	0.0	0.0	0.0	0.0
0.0	500.0	100.0	100.0	0	0.0	0.0	0.013	0.0	99.12826	0.0	1	1.0	0.0	0.0	0.0	0.0
0.0	500.0	100.0	100.0	0	0.0	0.0	0.012	0.0	99.18553	0.0	1	1.0	0.0	0.0	0.0	0.0
0.0	500.0	100.0	100.0	0	0.0	0.0	0.011	0.0	98.79802	0.0	1	1.0	0.0	0.0	0.0	0.0
0.0	500.0	100.0	100.0	0	0.0	0.0	0.009	0.0	98.79802	0.0	1	1.0	0.0	0.0	0.0	0.0
0.0	500.0	100.0	100.0	0	0.0	0.0	0.008	0.0	99.1229	0.0	1	1.0	0.0	0.0	0.0	0.0
0.0	500.0	100.0	100.0	0	0.0	0.0	0.007	0.0	99.08205	0.0	1	1.0	0.0	0.0	0.0	0.0
0.0	500.0	100.0	100.0	0	0.0	0.0	0.006	0.0	99.08205	0.0	1	1.0	0.0	0.0	0.0	0.0
0.0	500.0	100.0	100.0	0	0.0	0.0	0.004	0.0	99.152054	0.0	1	1.0	0.0	0.0	0.0	0.0
0.0	500.0	100.0	100.0	0	0.0	0.0	0.003	0.0	99.152054	0.0	1	1.0	0.0	0.0	0.0	0.0
0.0	500.0	100.0	100.0	0	0.0	0.0	0.002	0.0	99.586914	0.0	1	1.0	0.0	0.0	0.0	0.0
0.0	500.0	100.0	100.0	0	0.0	0.0	0.001	0.0	98.94048	0.0	1	1.0	0.0	0.0	0.0	0.0
0.0	500.0	100.0	100.0	0	0.0	0.0	0.0	0.0	98.94048	0.0	1	1.0	0.0	0.0	0.0	0.0
0.0	500.0	100.0	100.0	0	0.0	0.0	0.0	0.0	98.75558	0.0	1	1.0	0.0	0.0	0.0	0.0
0.0	500.0	100.0	100.0	0	0.0	0.0	-0.001	0.0	98.53828	0.0	1	1.0	0.0	0.0	0.0	0.0
0.0	500.0	100.0	100.0	0	0.0	0.0	-0.002	0.0	98.53828	0.0	1	1.0	0.0	0.0	0.0	0.0
0.0	500.0	100.0	100.0	0	0.0	0.0	-0.003	0.0	97.945	0.0	1	1.0	0.0	0.0	0.0	0.0
0.0	500.0	100.0	100.0	0	0.0	0.0	-0.004	0.0	97.945	0.0	1	1.0	0.0	0.0	0.0	0.0
0.0	500.0	100.0	100.0	0	0.0	0.0	-0.005	0.0	98.18312	0.0	1	1.0	0.0	0.0	0.0	0.0
0.0	500.0	100.0	100.0	0	0.0	0.0	-0.006	0.0	97.57146	0.0	1	1.0	0.0	0.0	0.0	0.0
0.0	500.0	100.0	100.0	0	0.0	0.0	-0.007	0.0	97.57146	0.0	1	1.0	0.0	0.0	0.0	0.0
0.0	500.0	100.0	100.0	0	0.0	0.0	-0.008	0.0	97.47359	0.0	1	1.0	0.0	0.0	0.0	0.0
0.0	500.0	100.0	100.0	0	0.0	0.0	-0.009	0.0	97.28289	0.0	1	1.0	0.0	0.0	0.0	0.0
0.0	500.0	100.0	100.0	0	0.0	0.0	-0.01	0.0	97.28289	0.0	1	1.0	0.0	0.0	0.0	0.0
0.0	500.0	100.0	100.0	0	0.0	0.0	-0.011	0.0	98.1314	0.0	1	1.0	0.0	0.0	0.0	0.0
0.0	500.0	100.0	100.0	0	0.0	0.0	-0.011	0.0	98.1314	0.0	1	1.0	0.0	0.0	0.0	0.0
0.0	500.0	100.0	100.0	0	0.0	0.0	-0.012	0.0	97.33459	0.0	1	1.0	0.0	0.0	0.0	0.0
0.0	500.0	100.0	100.0	0	0.0	0.0	-0.013	0.0	97.08126	0.0	1	1.0	0.0	0.0	0.0	0.0
0.0	500.0	100.0	100.0	0	0.0	0.0	-0.014	0.0	97.08126	0.0	1	1.0	0.0	0.0	0.0	0.0
0.0	500.0	100.0	100.0	0	0.0	0.0	-0.015	0.0	96.81445	0.0	1	1.0	0.0	0.0	0.0	0.0
0.0	500.0	100.0	100.0	0	0.0	0.0	-0.016	0.0	96.655876	0.0	1	1.0	0.0	0.0	0.0	0.0
0.0	500.0	100.0	100.0	0	0.0	0.0	-0.017	0.0	96.655876	0.0	1	1.0	0.0	0.0	0.0	0.0
0.0	500.0	100.0	100.0	0	0.0	0.0	-0.018	0.0	96.456184	0.0	1	1.0	0.0	0.0	0.0	0.0
0.0	500.0	100.0	100.0	0	0.0	0.0	-0.019	0.0	96.456184	0.0	1	1.0	0.0	0.0	0.0	0.0
0.0	500.0	100.0	100.0	0	0.0	0.0	-0.02	0.0	97.265335	0.0	1	1.0	0.0	0.0	0.0	0.0
0.0	500.0	100.0	100.0	0	0.0	0.0	-0.022	0.0	97.58324	0.0	1	1.0	0.0	0.0	0.0	0.0
0.0	500.0	100.0	100.0	0	0.0	0.0	-0.023	0.0	97.58324	0.0	1	1.0	0.0	0.0	0.0	0.0
0.0	500.0	100.0	100.0	0	0.0	0.0	-0.024	0.0	97.696815	0.0	1	1.0	0.0	0.0	0.0	0.0
0.0	500.0	100.0	100.0	0	0.0	0.0	-0.025	0.0	98.097015	0.0	1	1.0	0.0	0.0	0.0	0.0
0.0	500.0	100.0	100.0	0	0.0	0.0	-0.026	0.0	98.097015	0.0	1	1.0	0.0	0.0	0.0	0.0
0.0	500.0	100.0	100.0	0	0.0	0.0	-0.027	0.0	96.66195	0.0	1	1.0	0.0	0.0	0.0	0.0
0.0	500.0	100.0	100.0	0	0.0	0.0	-0.028	0.0	96.66195	0.0	1	1.0	0.0	0.0	0.0	0.0
0.0	500.0	100.0	100.0	0	0.0	0.0	-0.029	0.0	96.70074	0.0	1	1.0	0.0	0.0	0.0	0.0
0.0	500.0	100.0	100.0	0	0.0	0.0	-0.029	0.0	96.50683	0.0	1	1.0	0.0	0.0	0.0	0.0
0.0	500.0	100.0	100.0	0	0.0	0.0	-0.03	0.0	96.50683	0.0	1	1.0	0.0	0.0	0.0	0.0
0.0	500.0	100.0	100.0	0	0.0	0.0	-0.03	0.0	96.669914	0.0	1	1.0	0.0	0.0	0.0	0.0
0.0	500.0	100.0	100.0	0	0.0	0.0	-0.031	0.0	96.793236	0.0	1	1.0	0.0	0.0	0.0	0.0
0.0	500.0	100.0	100.0	0	0.0	0.0	-0.031	0.0	96.793236	0.0	1	1.0	0.0	0.0	0.0	0.0
0.0	500.0	100.0	100.0	0	0.0	0.0	-0.031	0.0	96.594505	0.0	1	1.0	0.0	0.0	0.0	0.0
0.0	500.0	100.0	100.0	0	0.0	0.0	-0.031	0.0	96.594505	0.0	1	1.0	0.0	0.0	0.0	0.0
0.0	500.0	100.0	100.0	0	0.0	0.0	-0.031	0.0	97.04051	0.0	1	1.0	0.0	0.0	0.0	0.0
0.0	500.0	100.0	100.0	0	0.0	0.0	-0.031	0.0	97.56037	0.0	1	1.0	0.0	0.0	0.0	0.0
0.0	500.0	100.0	100.0	0	0.0	0.0	-0.031	0.0	97.56037	0.0	1	1.0	0.0	0.0	0.0	0.0
0.0	500.0	100.0	100.0	0	0.0	0.0	-0.031	0.0	97.97573	0.0	1	1.0	0.0	0.0	0.0	0.0
0.0	500.0	100.0	100.0	0	0.0	0.0	-0.03	0.0	97.78023	0.0	1	1.0	0.0	1.0	0.0	0.0
0.0	500.0	100.0	100.0	0	0.0	0.0	-0.03	0.0	97.78023	0.0	1	1.0	0.0	1.0	0.0	0.0
0.0	500.0	100.0	100.0	0	0.0	0.0	-0.03	0.0	96.969925	0.0	1	1.0	0.0	2.0	0.0	0.0
0.0	500.0	100.0	100.0	0	0.0	0.0	-0.029	0.0	96.969925	0.0	1	1.0	0.0	2.0	0.0	0.0
-5555.5557	400.0	100.0	100.0	0	0.0	0.0	-0.029	0.0	96.31851	0.0	1	1.0	0.0	3.0	0.0	0.0
-5555.5557	400.0	100.0	100.0	0	0.0	0.0	-0.028	0.0	95.80454	0.0	1	1.0	0.0	3.0	0.0	0.0
-5555.5557	400.0	100.0	100.0	0	0.0	0.0	-0.028	0.0	97.077324	0.0	1	1.0	0.0	3.0	0.0	0.0
-5555.5557	400.0	100.0	100.0	0	0.0	0.0	-0.027	0.0	96.170105	0.0	1	1.0	0.0	3.0	0.0	0.0
-5555.5557	400.0	100.0	100.0	0	0.0	0.0	-0.026	0.0	95.82846	-0.392	1	1.0	0.0	3.0	0.0	0.0
-5555.5557	400.0	100.0	100.0	0	0.0	0.0	-0.025	0.0	96.01454	-0.392	1	1.0	0.0	3.0	0.0	0.0
-5555.5557	400.0	100.0	100.0	0	0.0	0.0	-0.024	0.0	95.50333	-1.097	1	1.0	0.0	3.0	0.0	0.0
-5555.5557	400.0	100.0	100.0	0	0.0	0.0	-0.024	0.0	95.50333	-1.413	1	1.0	0.0	3.0	0.0	0.0
-5555.5557	400.0	100.0	100.0	0	0.0	0.0	-0.023	0.0	94.99622	-1.413	1	1.0	0.0	3.0	0.0	0.0
-5555.5557	400.0	100.0	100.0	0	0.0	0.0	-0.022	0.0	94.315285	-1.978	1	1.0	0.0	3.0	0.0	0.0
-5555.5557	400.0	100.0	100.0	0	0.0	0.0	-0.021	0.0	94.315285	-2.232	1	1.0	0.0	3.0	0.0	0.0
-5555.5557	400.0	100.0	100.0	0	0.0	0.0	-0.02	0.0	95.07986	-2.232	1	1.0	0.0	3.0	0.0	0.0
-5555.5557	400.0	100.0	100.0	0	0.0	0.0	-0.018	0.0	94.79615	-2.686	1	1.0	0.0	3.0	0.0	0.0
-5555.5557	400.0	100.0	100.0	0	0.0	0.0	-0.017	0.0	94.79615	-2.686	1	1.0	0.0	3.0	0.0	0.0
-5555.5557	400.0	100.0	100.0	0	0.0	0.0	-0.016	0.0	94.925125	-2.889	1	1.0	0.0	3.0	0.0	0.0
-5555.5557	400.0	100.0	100.0	0	0.0	0.0	-0.014	0.0	95.39926	-3.254	1	1.0	0.0	3.0	0.0	0.0
-5555.5557	400.0	100.0	100.0	0	0.0	0.0	-0.013	0.0	96.51462	-3.254	1	1.0	0.0	3.0	0.0	0.0
-5555.5557	400.0	100.0	100.0	0	0.0	0.0	-0.011	0.0	95.59412	-3.417	1	1.0	0.0	3.0	0.0	0.0
-5555.5557	400.0	100.0	100.0	0	0.0	0.0	-0.01	0.0	95.59412	-3.709	1	1.0	0.0	3.0	0.0	0.0
-5555.5557	400.0	100.0	100.0	0	0.0	0.0	-0.009	0.0	96.35423	-3.709	1	1.0	0.0	3.0	0.0	0.0
-5555.5557	400.0	100.0	100.0	0	0.0	0.0	-0.007	0.0	96.290565	-3.84	1	1.0	0.0	5.0	0.0	0.0
-5555.5557	400.0	100.0	100.0	0	0.0	0.0	-0.006	0.0	96.290565	-3.84	1	1.0	0.0	5.0	0.0	0.0
-5555.5557	400.0	100.0	100.0	0	0.0	0.0	-0.004	0.0	96.92474	-4.075	1	1.0	0.0	5.0	0.0	0.0
-5555.5557	400.0	100.0	100.0	0	0.0	0.0	-0.003	0.0	96.92474	-4.278	1	1.0	0.0	5.0	0.0	0.0
-5555.5557	400.0	100.0	100.0	0	0.0	0.0	-0.001	0.0	96.68004	-4.278	1	1.0	0.0	5.0	0.0	0.0
-5555.5557	400.0	100.0	100.0	0	0.0	0.0	0.0	0.0	96.84186	-4.369	1	1.0	0.0	5.0	0.0	0.0
-5555.5557	400.0	100.0	100.0	0	0.0	0.0	0.001	0.0	97.17188	-4.531	1	1.0	0.0	5.0	0.0	0.0
-5555.5557	400.0	100.0	100.0	0	0.0	0.0	0.002	0.0	97.066666	-4.531	1	1.0	0.0	5.0	0.0	0.0
-5555.5557	400.0	100.0	100.0	0	0.0	0.0	0.003	0.0	97.45674	-4.604	1	1.0	0.0	5.0	0.0	0.0
-5555.5557	400.0	100.0	100.0	0	0.0	0.0	0.004	0.0	97.45674	-4.604	1	1.0	0.0	5.0	0.0	0.0
-5555.5557	400.0	100.0	100.0	0	0.0	0.0	0.006	0.0	97.173355	-4.735	1	1.0	0.0	5.0	0.0	0.0
-5555.5557	400.0	100.0	100.0	0	0.0	0.0	0.007	0.0	97.173355	-4.847	1	1.0	0.0	5.0	0.0	0.0
-5555.5557	400.0	100.0	100.0	0	0.0	0.0	0.008	0.0	96.90203	-4.847	1	1.0	0.0	5.0	0.0	0.0
-5555.5557	400.0	100.0	100.0	0	0.0	0.0	0.009	0.0	97.79477	-4.898	1	1.0	0.0	5.0	0.0	0.0
-5555.5557	400.0	100.0	100.0	0	0.0	0.0	0.01	0.0	97.79477	-4.988	1	1.0	0.0	5.0	0.0	0.0
-5555.5557	400.0	100.0	100.0	0	0.0	0.0	0.011	0.0	96.55668	-4.988	1	1.0	0.0	5.0	0.0	0.0
-5555.5557	400.0	100.0	100.0	0	0.0	0.0	0.012	0.0	96.55668	-5.029	1	1.0	0.0	5.0	0.0	0.0
-5555.5557	400.0	100.0	100.0	0	0.0	0.0	0.013	0.0	97.02147	-5.029	1	1.0	0.0	5.0	0.0	0.0
-5555.5557	400.0	100.0	100.0	0	0.0	0.0	0.014	0.0	98.37758	-5.102	1	1.0	0.0	5.0	0.0	0.0
-5555.5557	400.0	100.0	100.0	0	0.0	0.0	0.015	0.0	98.37758	-5.134	1	1.0	0.0	5.0	0.0	0.0
-5555.5557	400.0	100.0	100.0	0	0.0	0.0	0.016	0.0	98.67565	-5.134	1	1.0	0.0	5.0	0.0	0.0
-5555.5557	400.0	100.0	100.0	0	0.0	0.0	0.017	0.0	98.30264	-5.192	1	1.0	0.0	5.0	0.0	0.0
-5555.5557	400.0	100.0	100.0	0	0.0	0.0	0.019	0.0	98.30264	-5.244	1	1.0	0.0	5.0	0.0	0.0
-5555.5557	400.0	100.0	100.0	0	0.0	0.0	0.019	0.0	98.005264	-5.244	1	1.0	0.0	5.0	0.0	0.0
-5555.5557	400.0	100.0	100.0	0	0.0	0.0	0.02	0.0	98.005264	-5.265	1	1.0	0.0	5.0	0.0	0.0
-5555.5557	400.0	100.0	100.0	0	0.0	0.0	0.021	0.0	97.49368	-5.265	1	1.0	0.0	5.0	0.0	0.0
-5555.5557	400.0	100.0	100.0	0	0.0	0.0	0.023	0.0	97.71736	-5.306	1	1.0	0.0	5.0	0.0	0.0
-5555.5557	400.0	100.0	100.0	0	0.0	0.0	0.024	0.0	97.71736	-5.324	1	1.0	0.0	5.0	0.0	0.0
-5555.5557	400.0	100.0	100.0	0	0.0	0.0	0.025	0.0	97.61141	-5.324	1	1.0	0.0	5.0	0.0	0.0
-5555.5557	400.0	100.0	100.0	0	0.0	0.0	0.026	0.0	97.27864	-5.356	1	1.0	0.0	5.0	0.0	0.0
-5555.5557	400.0	100.0	100.0	0	0.0	0.0	0.027	0.0	97.27864	-5.371	1	1.0	0.0	5.0	0.0	0.0
-5555.5557	400.0	100.0	100.0	0	0.0	0.0	0.028	0.0	97.68025	-5.371	1	1.0	0.0	5.0	0.0	0.0
-5555.5557	400.0	100.0	100.0	0	0.0	0.0	0.029	0.0	98.103	-5.397	1	1.0	0.0	5.0	0.0	0.0
-5555.5557	400.0	100.0	100.0	0	0.0	0.0	0.03	0.0	98.353065	-5.397	1	1.0	0.0	5.0	0.0	0.0
-5555.5557	400.0	100.0	100.0	0	0.0	0.0	0.031	0.0	99.40921	-5.408	1	1.0	0.0	5.0	0.0	0.0
-5555.5557	400.0	100.0	100.0	0	0.0	0.0	0.032	0.0	99.40921	-5.429	1	1.0	0.0	5.0	0.0	0.0
-5555.5557	400.0	100.0	100.0	0	0.0	0.0	0.033	0.0	98.97144	-5.429	1	1.0	0.0	5.0	0.0	0.0
-5555.5557	400.0	100.0	100.0	0	0.0	0.0	0.034	0.0	99.23167	-5.447	1	1.0	0.0	5.0	0.0	0.0
-5555.5557	400.0	100.0	100.0	0	0.0	0.0	0.036	0.0	99.23167	-5.455	1	1.0	0.0	5.0	0.0	0.0
-5555.5557	400.0	100.0	100.0	0	0.0	0.0	0.037	0.0	99.322334	-5.455	1	1.0	0.0	5.0	0.0	0.0
-5555.5557	400.0	100.0	100.0	0	0.0	0.0	0.038	0.0	99.322334	-5.47	1	1.0	0.0	5.0	0.0	0.0
-5555.5557	400.0	100.0	100.0	0	0.0	0.0	0.039	0.0	99.409	-5.47	1	1.0	0.0	5.0	0.0	0.0
-5555.5557	400.0	100.0	100.0	0	0.0	0.0	0.04	0.0	99.04487	-5.476	1	1.0	0.0	5.0	0.0	0.0
-5555.5557	400.0	100.0	100.0	0	0.0	0.0	0.042	0.0	99.04487	-5.488	1	1.0	0.0	5.0	0.0	0.0
-5555.5557	400.0	100.0	100.0	0	0.0	0.0	0.043	0.0	99.11213	-5.488	1	1.0	0.0	5.0	0.0	0.0
-5555.5557	400.0	100.0	100.0	0	0.0	0.0	0.044	0.0	98.84724	-5.498	1	1.0	0.0	5.0	0.0	0.0
-5555.5557	400.0	100.0	100.0	0	0.0	0.0	0.045	0.0	98.84724	-5.502	1	1.0	0.0	5.0	0.0	0.0
-5555.5557	400.0	100.0	100.0	0	0.0	0.0	0.046	0.0	98.90591	-5.502	1	1.0	0.0	5.0	0.0	0.0
-5555.5557	400.0	100.0	100.0	0	0.0	0.0	0.048	0.0	98.90591	-5.51	1	1.0	0.0	5.0	0.0	0.0
-5555.5557	400.0	100.0	100.0	0	0.0	0.0	0.049	0.0	99.11005	-5.51	1	1.0	0.0	5.0	0.0	0.0
-5555.5557	400.0	100.0	100.0	0	0.0	0.0	0.05	0.0	99.02461	-5.514	1	1.0	0.0	5.0	0.0	0.0
-5555.5557	400.0	100.0	100.0	0	0.0	0.0	0.051	0.0	99.0244	-5.521	1	1.0	0.0	5.0	0.0	0.0
-5555.5557	400.0	100.0	100.0	0	0.0	0.0	0.052	0.0	99.39331	-5.521	1	1.0	0.0	5.0	0.0	0.0
-5555.5557	400.0	100.0	100.0	0	0.0	0.0	0.053	0.0	99.08543	-5.523	1	1.0	0.0	5.0	0.0	0.0
-5555.5557	400.0	100.0	100.0	0	0.0	0.0	0.054	0.0	99.08543	-5.529	1	1.0	0.0	5.0	0.0	0.0
-5555.5557	400.0	100.0	100.0	0	0.0	0.0	0.055	0.0	99.72056	-5.529	1	1.0	0.0	5.0	0.0	0.0
-5555.5557	400.0	100.0	100.0	0	0.0	0.0	0.056	0.0	99.72056	-5.531	1	1.0	0.0	5.0	0.0	0.0
-5555.5557	400.0	100.0	100.0	0	0.0	0.0	0.057	0.0	100.04251	-5.531	1	1.0	0.0	5.0	0.0	0.0
-5555.5557	400.0	100.0	100.0	0	0.0	0.0	0.058	0.0	100.40078	-5.535	1	1.0	0.0	5.0	0.0	0.0
-5555.5557	400.0	100.0	100.0	0	0.0	0.0	0.059	0.0	100.40078	-5.54	1	1.0	0.0	5.0	0.0	0.0
-5555.5557	400.0	100.0	100.0	0	0.0	0.0	0.06	0.0	99.05492	-5.54	1	1.0	0.0	5.0	0.0	0.0
-5555.5557	400.0	100.0	100.0	0	0.0	0.0	0.061	0.0	98.35624	-5.541	1	1.0	0.0	5.0	0.0	0.0
-5555.5557	400.0	100.0	100.0	0	0.0	0.0	0.062	0.0	98.35624	-5.543	1	1.0	0.0	5.0	0.0	0.0
-5555.5557	400.0	100.0	100.0	1	0.0	0.0	0.063	0.0	99.43683	-5.543	1	1.0	0.0	5.0	0.0	0.0
-5555.5557	400.0	100.0	100.0	1	0.0	0.0	0.063	0.0	99.43683	-5.544	1	1.0	0.0	5.0	0.0	0.0
-5555.5557	400.0	100.0	100.0	1	0.0	0.0	0.064	0.0	98.45102	-5.544	1	1.0	0.0	5.0	0.0	0.0
-5555.5557	400.0	100.0	100.0	1	0.0	0.0	0.065	0.0	98.607635	-5.547	1	1.0	0.0	5.0	0.0	0.0
-5555.5557	400.0	100.0	100.0	1	0.0	0.0	0.066	0.0	98.607635	-5.549	1	1.0	0.0	5.0	0.0	0.0
-5555.5557	400.0	100.0	100.0	1	0.0	0.0	0.067	0.0	98.60446	-5.549	1	1.0	0.0	5.0	0.0	0.0
-5555.5557	400.0	100.0	100.0	1	0.0	0.0	0.067	0.0	98.67799	-5.55	1	1.0	0.0	5.0	0.0	0.0
-5555.5557	400.0	100.0	100.0	1	0.0	0.0	0.068	0.0	98.67799	-5.55	1	1.0	0.0	5.0	0.0	0.0
-5555.5557	400.0	100.0	100.0	1	0.0	0.0	0.069	0.0	99.3893	-5.551	1	1.0	0.0	5.0	0.0	0.0
-5555.5557	400.0	100.0	100.0	1	0.0	0.0	0.07	0.0	99.3893	-5.552	1	1.0	0.0	5.0	0.0	0.0
-5555.5557	400.0	100.0	100.0	1	0.0	0.0	0.071	0.0	98.92044	-5.552	1	1.0	0.0	5.0	0.0	0.0
-5555.5557	400.0	100.0	100.0	1	0.0	0.0	0.072	0.0	98.52031	-5.553	1	1.0	0.0	5.0	0.0	0.0
-5555.5557	400.0	100.0	100.0	1	0.0	0.0	0.073	0.0	98.52031	-5.554	1	1.0	0.0	5.0	0.0	0.0
-5555.5557	400.0	100.0	100.0	1	0.0	0.0	0.073	0.0	98.29455	-5.554	1	1.0	0.0	5.0	0.0	0.0
-5555.5557	400.0	100.0	100.0	1	0.0	0.0	0.074	0.0	98.183556	-5.555	1	1.0	0.0	5.0	0.0	0.0
-5555.5557	400.0	100.0	100.0	1	0.0	0.0	0.075	0.0	98.183556	-5.555	1	1.0	0.0	5.0	0.0	0.0
-5555.5557	400.0	100.0	100.0	1	0.0	0.0	0.076	0.0	98.66627	-5.555	1	1.0	0.0	5.0	0.0	0.0
-5555.5557	400.0	100.0	100.0	1	0.0	0.0	0.077	0.0	98.66627	-5.556	1	1.0	0.0	5.0	0.0	0.0
-5555.5557	400.0	100.0	100.0	1	0.0	0.0	0.078	0.0	99.10803	-5.556	1	1.0	0.0	5.0	0.0	0.0
-5555.5557	400.0	100.0	100.0	1	0.0	0.0	0.079	0.0	99.776886	-5.557	1	1.0	0.0	5.0	0.0	0.0
-5555.5557	400.0	100.0	100.0	1	0.0	0.0	0.079	0.0	99.776886	-5.557	1	1.0	0.0	5.0	0.0	0.0
-5555.5557	400.0	100.0	100.0	1	0.0	0.0	0.08	0.0	99.40318	-5.557	1	1.0	0.0	5.0	0.0	0.0
-5555.5557	400.0	100.0	100.0	1	0.0	0.0	0.081	0.0	99.3318	-5.559	1	1.0	0.0	5.0	0.0	0.0
-5555.5557	400.0	100.0	100.0	1	0.0	0.0	0.082	0.0	99.3318	-5.559	1	1.0	0.0	5.0	0.0	0.0
-5555.5557	400.0	100.0	100.0	1	0.0	0.0	0.083	0.0	99.31622	-5.559	1	1.0	0.0	5.0	0.0	0.0
-5555.5557	400.0	100.0	100.0	1	0.0	0.0	0.084	0.0	99.31622	-5.559	1	1.0	0.0	5.0	0.0	0.0
-5555.5557	400.0	100.0	100.0	1	0.0	0.0	0.085	0.0	99.07786	-5.559	1	1.0	0.0	5.0	0.0	0.0
-5555.5557	400.0	100.0	100.0	1	0.0	0.0	0.085	0.0	99.29735	-5.56	1	1.0	0.0	5.0	0.0	0.0
-5555.5557	400.0	100.0	100.0	1	0.0	0.0	0.086	0.0	99.29735	-5.56	1	1.0	0.0	5.0	0.0	0.0
-5555.5557	400.0	100.0	100.0	1	0.0	0.0	0.087	0.0	98.11526	-5.56	1	1.0	0.0	5.0	0.0	0.0
-5555.5557	400.0	100.0	100.0	1	0.0	0.0	0.089	0.0	99.952194	-5.56	1	1.0	0.0	5.0	0.0	0.0
-5555.5557	400.0	100.0	100.0	1	0.0	0.0	0.09	0.0	99.952194	-5.56	1	1.0	0.0	5.0	0.0	0.0
-5555.5557	400.0	100.0	100.0	1	0.0	0.0	0.091	0.0	98.91014	-5.56	1	1.0	0.0	5.0	0.0	0.0
-5555.5557	400.0	100.0	100.0	1	0.0	0.0	0.091	0.0	98.91014	-5.56	1	1.0	0.0	5.0	0.0	0.0
-5555.5557	400.0	100.0	100.0	1	0.0	0.0	0.092	0.0	99.050644	-5.56	1	1.0	0.0	5.0	0.0	0.0
-5555.5557	400.0	100.0	100.0	1	0.0	0.0	0.094	0.0	98.88359	-5.56	1	1.0	0.0	5.0	0.0	0.0
-5555.5557	400.0	100.0	100.0	1	0.0	0.0	0.095	0.0	98.88359	-5.56	1	1.0	0.0	5.0	0.0	0.0
-5555.5557	400.0	100.0	100.0	1	0.0	0.0	0.096	0.0	99.75217	-5.56	1	1.0	0.0	5.0	0.0	0.0
-5555.5557	400.0	100.0	100.0	1	0.0	0.0	0.097	0.0	99.784546	-5.56	1	1.0	0.0	5.0	0.0	0.0
-5555.5557	400.0	100.0	100.0	1	0.0	0.0	0.098	0.0	99.784546	-5.56	1	1.0	0.0	5.0	0.0	0.0
-5555.5557	400.0	100.0	100.0	1	0.0	0.0	0.099	0.0	99.464584	-5.56	1	1.0	0.0	5.0	0.0	0.0
-5555.5557	400.0	100.0	100.0	1	0.0	0.0	0.1	0.0	99.464584	-5.56	1	1.0	0.0	5.0	0.0	0.0
-5555.5557	400.0	100.0	100.0	1	0.0	0.0	0.102	0.0	99.94932	-5.56	1	1.0	0.0	5.0	0.0	0.0
-5555.5557	400.0	100.0	100.0	1	0.0	0.0	0.103	0.0	98.48034	-5.561	1	1.0	0.0	5.0	0.0	0.0
-5555.5557	400.0	100.0	100.0	1	0.0	0.0	0.104	0.0	98.48034	-5.561	1	1.0	0.0	5.0	0.0	0.0
-5555.5557	400.0	100.0	100.0	1	0.0	0.0	0.105	0.0	98.53312	-5.561	1	1.0	0.0	5.0	0.0	0.0
-5555.5557	400.0	100.0	100.0	1	0.0	0.0	0.107	0.0	96.71684	-5.561	1	1.0	0.0	5.0	0.0	0.0
-5555.5557	400.0	100.0	100.0	1	0.0	0.0	0.108	0.0	96.71684	-5.561	1	1.0	0.0	5.0	0.0	0.0
-5555.5557	400.0	100.0	100.0	1	0.0	0.0	0.109	0.0	95.987305	-5.561	1	1.0	0.0	5.0	0.0	0.0
-5555.5557	400.0	100.0	100.0	1	0.0	0.0	0.111	0.0	95.987305	-5.561	1	1.0	0.0	5.0	0.0	0.0
-5555.5557	400.0	100.0	100.0	1	0.0	0.0	0.112	0.0	95.597084	-5.561	1	1.0	0.0	5.0	0.0	0.0
-5555.5557	400.0	100.0	100.0	1	0.0	0.0	0.114	0.0	96.6413	-5.561	1	1.0	0.0	5.0	0.0	0.0
-5555.5557	400.0	100.0	100.0	1	0.0	0.0	0.115	0.0	96.6413	-5.561	1	1.0	0.0	5.0	0.0	0.0
-5555.5557	400.0	100.0	100.0	1	0.0	0.0	0.116	0.0	96.90878	-5.561	1	1.0	0.0	5.0	0.0	0.0
-5555.5557	400.0	100.0	100.0	1	0.0	0.0	0.118	0.0	97.81318	-5.561	1	1.0	0.0	5.0	0.0	0.0
-5555.5557	400.0	100.0	100.0	1	0.0	0.0	0.119	0.0	96.98516	-5.561	1	1.0	0.0	5.0	0.0	0.0
-5555.5557	400.0	100.0	100.0	1	0.0	0.0	0.121	0.0	96.69184	-5.561	1	1.0	0.0	5.0	0.0	0.0
-5555.5557	400.0	100.0	100.0	1	0.0	0.0	0.122	0.0	96.69184	-5.561	1	1.0	0.0	5.0	0.0	0.0
-5555.5557	400.0	100.0	100.0	1	0.0	0.0	0.123	0.0	97.32464	-5.561	1	1.0	0.0	5.0	0.0	0.0
-5555.5557	400.0	100.0	100.0	1	0.0	0.0	0.125	0.0	97.82116	-5.561	1	1.0	0.0	5.0	0.0	0.0
-5555.5557	400.0	100.0	100.0	1	0.0	0.0	0.126	0.0	97.82116	-5.561	1	1.0	0.0	5.0	0.0	0.0
-5555.5557	400.0	100.0	100.0	1	0.0	0.0	0.127	0.0	97.73755	-5.561	1	1.0	0.0	5.0	0.0	0.0
-5555.5557	400.0	100.0	100.0	1	0.0	0.0	0.129	0.0	97.73755	-5.561	1	1.0	0.0	5.0	0.0	0.0
-5555.5557	400.0	100.0	100.0	1	0.0	0.0	0.13	0.0	97.8338	-5.561	1	1.0	0.0	5.0	0.0	0.0
-5555.5557	400.0	100.0	100.0	1	0.0	0.0	0.131	0.0	98.2068	-5.561	1	1.0	0.0	5.0	0.0	0.0
-5555.5557	400.0	100.0	100.0	1	0.0	0.0	0.133	0.0	98.2068	-5.561	1	1.0	0.0	5.0	0.0	0.0
-5555.5557	400.0	100.0	100.0	1	0.0	0.0	0.134	0.0	99.10388	-5.561	1	1.0	0.0	5.0	0.0	0.0
-5555.5557	400.0	100.0	100.0	1	0.0	0.0	0.135	0.0	99.23276	-5.561	1	1.0	0.0	5.0	0.0	0.0
-5555.5557	400.0	100.0	100.0	1	0.0	0.0	0.136	0.0	99.23276	-5.561	1	1.0	0.0	5.0	0.0	0.0
-5555.5557	400.0	100.0	100.0	1	0.0	0.0	0.137	0.0	98.09418	-5.561	1	1.0	0.0	5.0	0.0	0.0
-5555.5557	400.0	100.0	100.0	1	0.0	0.0	0.139	0.0	98.09418	-5.561	1	1.0	0.0	5.0	0.0	0.0
-5555.5557	400.0	100.0	100.0	1	0.0	0.0	0.14	0.0	98.16872	-5.561	1	1.0	0.0	5.0	0.0	0.0
-5555.5557	400.0	100.0	100.0	1	0.0	0.0	0.141	0.0	97.01722	-5.561	1	1.0	0.0	5.0	0.0	0.0
-5555.5557	400.0	100.0	100.0	1	0.0	0.0	0.142	0.0	97.01722	-5.561	1	1.0	0.0	5.0	0.0	0.0
-5555.5557	400.0	100.0	100.0	1	0.0	0.0	0.143	0.0	98.60625	-5.561	1	1.0	0.0	5.0	0.0	0.0
-5555.5557	400.0	100.0	100.0	1	0.0	0.0	0.144	0.0	97.93231	-5.561	1	1.0	0.0	5.0	0.0	0.0
-5555.5557	400.0	100.0	100.0	1	0.0	0.0	0.145	0.0	97.93231	-5.561	1	1.0	0.0	5.0	0.0	0.0
-5555.5557	400.0	100.0	100.0	1	0.0	0.0	0.146	0.0	98.03415	-5.561	1	1.0	0.0	5.0	0.0	0.0
-5555.5557	400.0	100.0	100.0	1	0.0	0.0	0.148	0.0	98.13011	-5.561	1	1.0	0.0	5.0	0.0	0.0
-5555.5557	400.0	100.0	100.0	1	0.0	0.0	0.149	0.0	98.01484	-5.561	1	1.0	0.0	5.0	0.0	0.0
-5555.5557	400.0	100.0	100.0	1	0.0	0.0	0.15	0.0	96.443825	-5.561	1	1.0	0.0	5.0	0.0	0.0
-5555.5557	400.0	100.0	100.0	1	0.0	0.0	0.151	0.0	96.806305	-5.561	1	1.0	0.0	5.0	0.0	0.0
-5555.5557	400.0	100.0	100.0	1	0.0	0.0	0.152	0.0	96.98391	-5.561	1	1.0	0.0	5.0	0.0	0.0
-5555.5557	400.0	100.0	100.0	1	0.0	0.0	0.153	0.0	97.513794	-5.561	1	1.0	0.0	6.0	0.0	0.0
-5555.5557	400.0	100.0	100.0	1	0.0	0.0	0.154	0.0	97.513794	-5.561	1	1.0	0.0	6.0	0.0	0.0
0.0	400.0	100.0	100.0	0	0.0	0.0	0.155	0.0	98.195206	-5.561	1	2.0	0.0	0.0	0.0	0.0
0.0	400.0	100.0	100.0	0	0.0	0.0	0.156	0.0	98.195206	-5.561	1	2.0	0.0	0.0	0.0	0.0
0.0	400.0	100.0	100.0	0	0.0	0.0	0.157	0.0	97.43654	-5.561	1	2.0	0.0	0.0	0.0	0.0
0.0	400.0	100.0	100.0	0	0.0	0.0	0.158	0.0	98.3067	-5.561	1	2.0	0.0	0.0	0.0	0.0
0.0	400.0	100.0	100.0	0	0.0	0.0	0.159	0.0	98.3067	-5.168	1	2.0	0.0	0.0	0.0	0.0
0.0	400.0	100.0	100.0	0	0.0	0.0	0.16	0.0	97.11037	-5.168	1	2.0	0.0	0.0	0.0	0.0
0.0	400.0	100.0	100.0	0	0.0	0.0	0.162	0.0	98.21428	-4.463	1	2.0	0.0	0.0	0.0	0.0
0.0	400.0	100.0	100.0	0	0.0	0.0	0.163	0.0	98.21428	-4.147	1	2.0	0.0	0.0	0.0	0.0
0.0	400.0	100.0	100.0	0	0.0	0.0	0.164	0.0	97.04117	-4.147	1	2.0	0.0	0.0	0.0	0.0
0.0	400.0	100.0	100.0	0	0.0	0.0	0.166	0.0	97.04117	-3.581	1	2.0	0.0	0.0	0.0	0.0
0.0	400.0	100.0	100.0	0	0.0	0.0	0.167	0.0	96.88879	-3.581	1	2.0	0.0	0.0	0.0	0.0
0.0	400.0	100.0	100.0	0	0.0	0.0	0.168	0.0	97.9738	-3.093	1	2.0	0.0	0.0	0.0	0.0
0.0	400.0	100.0	100.0	0	0.0	0.0	0.169	0.0	97.9738	-2.874	1	2.0	0.0	0.0	0.0	0.0
0.0	400.0	100.0	100.0	0	0.0	0.0	0.17	0.0	98.23653	-2.874	1	2.0	0.0	0.0	0.0	0.0
0.0	400.0	100.0	100.0	0	0.0	0.0	0.172	0.0	98.288246	-2.482	1	2.0	0.0	0.0	0.0	0.0
0.0	400.0	100.0	100.0	0	0.0	0.0	0.173	0.0	98.288246	-2.306	1	2.0	0.0	0.0	0.0	0.0
0.0	400.0	100.0	100.0	0	0.0	0.0	0.174	0.0	99.1015	-2.306	1	2.0	0.0	0.0	0.0	0.0
0.0	400.0	100.0	100.0	0	0.0	0.0	0.175	0.0	99.1015	-1.992	1	2.0	0.0	0.0	0.0	0.0
0.0	400.0	100.0	100.0	0	0.0	0.0	0.177	0.0	98.66052	-1.992	1	2.0	0.0	0.0	0.0	0.0
0.0	400.0	100.0	100.0	0	0.0	0.0	0.178	0.0	99.582886	-1.72	1	2.0	0.0	0.0	0.0	0.0
0.0	400.0	100.0	100.0	0	0.0	0.0	0.179	0.0	99.582886	-1.598	1	2.0	0.0	0.0	0.0	0.0
0.0	400.0	100.0	100.0	0	0.0	0.0	0.18	0.0	99.593735	-1.598	1	2.0	0.0	0.0	0.0	0.0
0.0	400.0	100.0	100.0	0	0.0	0.0	0.181	0.0	99.16241	-1.38	1	2.0	0.0	0.0	0.0	0.0
0.0	400.0	100.0	100.0	0	0.0	0.0	0.182	0.0	99.16241	-1.38	1	2.0	0.0	0.0	0.0	0.0
0.0	400.0	100.0	100.0	0	0.0	0.0	0.183	0.0	99.3519	-1.282	1	2.0	0.0	0.0	0.0	0.0
0.0	400.0	100.0	100.0	0	0.0	0.0	0.183	0.0	99.3519	-1.107	1	2.0	0.0	0.0	0.0	0.0
0.0	400.0	100.0	100.0	0	0.0	0.0	0.184	0.0	99.2444	-1.107	1	2.0	0.0	0.0	0.0	0.0
0.0	400.0	100.0	100.0	0	0.0	0.0	0.185	0.0	98.61847	-0.956	1	2.0	0.0	0.0	0.0	0.0
0.0	400.0	100.0	100.0	0	0.0	0.0	0.185	0.0	98.61847	-0.888	1	2.0	0.0	0.0	0.0	0.0
0.0	400.0	100.0	100.0	0	0.0	0.0	0.185	0.0	99.14571	-0.888	1	2.0	0.0	0.0	0.0	0.0
0.0	400.0	100.0	100.0	0	0.0	0.0	0.186	0.0	99.965324	-0.767	1	2.0	0.0	0.0	0.0	0.0
0.0	400.0	100.0	100.0	0	0.0	0.0	0.186	0.0	99.965324	-0.712	1	2.0	0.0	0.0	0.0	0.0
0.0	400.0	100.0	100.0	0	0.0	0.0	0.186	0.0	99.799194	-0.712	1	2.0	0.0	0.0	0.0	0.0
0.0	400.0	100.0	100.0	0	0.0	0.0	0.186	0.0	99.799194	-0.615	1	2.0	0.0	0.0	0.0	0.0
0.0	400.0	100.0	100.0	0	0.0	0.0	0.186	0.0	99.83532	-0.615	1	2.0	0.0	0.0	0.0	0.0
0.0	400.0	100.0	100.0	0	0.0	0.0	0.187	0.0	99.777534	-0.531	1	2.0	0.0	0.0	0.0	0.0
0.0	400.0	100.0	100.0	0	0.0	0.0	0.187	0.0	99.777534	-0.493	1	2.0	0.0	0.0	0.0	0.0
0.0	400.0	100.0	100.0	0	0.0	0.0	0.187	0.0	100.06107	-0.493	1	2.0	0.0	0.0	0.0	0.0
0.0	400.0	100.0	100.0	0	0.0	0.0	0.187	0.0	100.25374	-0.426	1	2.0	0.0	0.0	0.0	0.0
0.0	400.0	100.0	100.0	0	0.0	0.0	0.186	0.0	100.25374	-0.426	1	2.0	0.0	0.0	0.0	0.0
0.0	400.0	100.0	100.0	0	0.0	0.0	0.186	0.0	99.563835	-0.396	1	2.0	0.0	8.0	0.0	0.0
0.0	400.0	100.0	100.0	0	0.0	0.0	0.186	1.0	99.563835	-0.341	1	2.0	0.0	9.0	0.0	0.0
0.0	400.0	100.0	100.0	0	0.0	0.0	0.186	1.0	98.70921	-0.341	1	2.0	0.0	10.0	0.0	0.0
6944.445	500.0	100.0	100.0	0	0.0	0.0	0.186	1.0	98.38047	-0.317	1	2.0	0.0	10.0	0.0	0.0
6944.445	500.0	100.0	100.0	0	0.0	0.0	0.185	1.0	98.38047	-0.274	1	2.0	0.0	10.0	0.0	0.0
6944.445	500.0	100.0	100.0	0	0.0	0.0	0.185	1.0	98.48147	-0.274	1	2.0	0.0	10.0	0.0	0.0
6944.445	500.0	100.0	100.0	0	0.0	0.0	0.184	1.0	96.70913	0.252	1	2.0	0.0	10.0	0.0	0.0
6944.445	500.0	100.0	100.0	0	0.0	0.0	0.184	1.0	96.70913	0.252	1	2.0	0.0	10.0	0.0	0.0
6944.445	500.0	100.0	100.0	0	0.0	0.0	0.184	1.0	96.91109	0.726	1	2.0	0.0	10.0	0.0	0.0
6944.445	500.0	100.0	100.0	0	0.0	0.0	0.183	1.0	96.91109	1.575	1	2.0	0.0	10.0	0.0	0.0
6944.445	500.0	100.0	100.0	0	0.0	0.0	0.183	1.0	96.366295	1.575	1	2.0	0.0	10.0	0.0	0.0
6944.445	500.0	100.0	100.0	0	0.0	0.0	0.182	1.0	95.85761	1.956	1	2.0	0.0	10.0	0.0	0.0
6944.445	500.0	100.0	100.0	0	0.0	0.0	0.181	1.0	95.85761	2.637	1	2.0	0.0	10.0	0.0	0.0
6944.445	500.0	100.0	100.0	0	0.0	0.0	0.18	1.0	96.79364	2.637	1	2.0	0.0	10.0	0.0	0.0
6944.445	500.0	100.0	100.0	0	0.0	0.0	0.179	1.0	97.66774	2.942	1	2.0	0.0	10.0	0.0	0.0
6944.445	500.0	100.0	100.0	0	0.0	0.0	0.178	1.0	97.66774	3.49	1	2.0	0.0	10.0	0.0	0.0
6944.445	500.0	100.0	100.0	0	0.0	0.0	0.177	1.0	97.517456	3.49	1	2.0	0.0	10.0	0.0	0.0
6944.445	500.0	100.0	100.0	0	0.0	0.0	0.176	1.0	97.517456	3.734	1	2.0	0.0	10.0	0.0	0.0
6944.445	500.0	100.0	100.0	0	0.0	0.0	0.175	1.0	98.46628	3.734	1	2.0	0.0	10.0	0.0	0.0
6944.445	500.0	100.0	100.0	0	0.0	0.0	0.174	1.0	98.66964	4.173	1	2.0	0.0	10.0	0.0	0.0
6944.445	500.0	100.0	100.0	0	0.0	0.0	0.172	1.0	98.66964	4.553	1	2.0	0.0	10.0	0.0	0.0
6944.445	500.0	100.0	100.0	0	0.0	0.0	0.171	1.0	98.74162	4.553	1	2.0	0.0	10.0	0.0	0.0
6944.445	500.0	100.0	100.0	0	0.0	0.0	0.169	1.0	98.35904	4.722	1	2.0	0.0	10.0	0.0	0.0
6944.445	500.0	100.0	100.0	0	0.0	0.0	0.167	1.0	98.35904	4.722	1	2.0	0.0	10.0	0.0	0.0
6944.445	500.0	100.0	100.0	0	0.0	0.0	0.166	1.0	97.77242	4.88	1	2.0	0.0	10.0	0.0	0.0
6944.445	500.0	100.0	100.0	0	0.0	0.0	0.164	1.0	97.77242	5.162	1	2.0	0.0	10.0	0.0	0.0
6944.445	500.0	100.0	100.0	0	0.0	0.0	0.162	1.0	97.19858	5.162	1	2.0	0.0	10.0	0.0	0.0
6944.445	500.0	100.0	100.0	0	0.0	0.0	0.16	1.0	97.075264	5.407	1	2.0	0.0	10.0	0.0	0.0
6944.445	500.0	100.0	100.0	0	0.0	0.0	0.159	1.0	97.075264	5.516	1	2.0	0.0	10.0	0.0	0.0
6944.445	500.0	100.0	100.0	0	0.0	0.0	0.157	1.0	96.7895	5.516	1	2.0	0.0	10.0	0.0	0.0
6944.445	500.0	100.0	100.0	0	0.0	0.0	0.155	1.0	96.01214	5.712	1	2.0	0.0	10.0	0.0	0.0
6944.445	500.0	100.0	100.0	0	0.0	0.0	0.153	1.0	96.01214	5.712	1	2.0	0.0	10.0	0.0	0.0
6944.445	500.0	100.0	100.0	0	0.0	0.0	0.151	1.0	97.10232	5.8	1	2.0	0.0	12.0	0.0	0.0
6944.445	500.0	100.0	100.0	0	0.0	0.0	0.148	1.0	97.10232	5.958	1	2.0	0.0	12.0	0.0	0.0
6944.445	500.0	100.0	100.0	0	0.0	0.0	0.147	1.0	96.90684	5.958	1	2.0	0.0	12.0	0.0	0.0
6944.445	500.0	100.0	100.0	0	0.0	0.0	0.145	1.0	98.8407	6.093	1	2.0	0.0	12.0	0.0	0.0
6944.445	500.0	100.0	100.0	0	0.0	0.0	0.143	1.0	98.8407	6.154	1	2.0	0.0	12.0	0.0	0.0
6944.445	500.0	100.0	100.0	0	0.0	0.0	0.141	1.0	98.87364	6.154	1	2.0	0.0	12.0	0.0	0.0
6944.445	500.0	100.0	100.0	0	0.0	0.0	0.139	1.0	99.69387	6.262	1	2.0	0.0	12.0	0.0	0.0
6944.445	500.0	100.0	100.0	0	0.0	0.0	0.137	1.0	99.69387	6.262	1	2.0	0.0	12.0	0.0	0.0
6944.445	500.0	100.0	100.0	0	0.0	0.0	0.135	1.0	99.72985	6.312	1	2.0	0.0	12.0	0.0	0.0
6944.445	500.0	100.0	100.0	0	0.0	0.0	0.133	1.0	99.72985	6.398	1	2.0	0.0	12.0	0.0	0.0
6944.445	500.0	100.0	100.0	0	0.0	0.0	0.131	1.0	100.227295	6.398	1	2.0	0.0	12.0	0.0	0.0
6944.445	500.0	100.0	100.0	0	0.0	0.0	0.13	1.0	100.18956	6.475	1	2.0	0.0	12.0	0.0	0.0
6944.445	500.0	100.0	100.0	0	0.0	0.0	0.128	1.0	100.18956	6.509	1	2.0	0.0	12.0	0.0	0.0
6944.445	500.0	100.0	100.0	0	0.0	0.0	0.127	1.0	98.91022	6.509	1	2.0	0.0	12.0	0.0	0.0
6944.445	500.0	100.0	100.0	0	0.0	0.0	0.125	1.0	99.06401	6.569	1	2.0	0.0	12.0	0.0	0.0
6944.445	500.0	100.0	100.0	0	0.0	0.0	0.123	1.0	99.07931	6.569	1	2.0	0.0	12.0	0.0	0.0
6944.445	500.0	100.0	100.0	0	0.0	0.0	0.122	1.0	98.96003	6.596	1	2.0	0.0	12.0	0.0	0.0
6944.445	500.0	100.0	100.0	0	0.0	0.0	0.12	1.0	98.96003	6.645	1	2.0	0.0	12.0	0.0	0.0
6944.445	500.0	100.0	100.0	0	0.0	0.0	0.119	1.0	98.87229	6.645	1	2.0	0.0	12.0	0.0	0.0
6944.445	500.0	100.0	100.0	0	0.0	0.0	0.117	1.0	97.606926	6.687	1	2.0	0.0	12.0	0.0	0.0
6944.445	500.0	100.0	100.0	0	0.0	0.0	0.116	1.0	97.606926	6.687	1	2.0	0.0	12.0	0.0	0.0
6944.445	500.0	100.0	100.0	0	0.0	0.0	0.115	1.0	97.87185	6.706	1	2.0	0.0	12.0	0.0	0.0
6944.445	500.0	100.0	100.0	0	0.0	0.0	0.114	1.0	97.87185	6.739	1	2.0	0.0	12.0	0.0	0.0
6944.445	500.0	100.0	100.0	0	0.0	0.0	0.112	1.0	96.640976	6.739	1	2.0	0.0	12.0	0.0	0.0
6944.445	500.0	100.0	100.0	1	0.0	0.0	0.112	1.0	97.03354	6.754	1	2.0	0.0	12.0	0.0	0.0
6944.445	500.0	100.0	100.0	1	0.0	0.0	0.111	1.0	97.03354	6.769	1	2.0	0.0	12.0	0.0	0.0
6944.445	500.0	100.0	100.0	1	0.0	0.0	0.11	1.0	97.46541	6.769	1	2.0	0.0	12.0	0.0	0.0
6944.445	500.0	100.0	100.0	1	0.0	0.0	0.109	1.0	97.65791	6.793	1	2.0	0.0	12.0	0.0	0.0
6944.445	500.0	100.0	100.0	1	0.0	0.0	0.108	1.0	97.65791	6.793	1	2.0	0.0	12.0	0.0	0.0
6944.445	500.0	100.0	100.0	1	0.0	0.0	0.107	1.0	97.26067	6.815	1	2.0	0.0	12.0	0.0	0.0
6944.445	500.0	100.0	100.0	1	0.0	0.0	0.106	1.0	97.26067	6.826	1	2.0	0.0	12.0	0.0	0.0
6944.445	500.0	100.0	100.0	1	0.0	0.0	0.105	1.0	97.565384	6.826	1	2.0	0.0	12.0	0.0	0.0
6944.445	500.0	100.0	100.0	1	0.0	0.0	0.104	1.0	98.47686	6.843	1	2.0	0.0	12.0	0.0	0.0
6944.445	500.0	100.0	100.0	1	0.0	0.0	0.103	1.0	98.47686	6.85	1	2.0	0.0	12.0	0.0	0.0
6944.445	500.0	100.0	100.0	1	0.0	0.0	0.103	1.0	98.27775	6.85	1	2.0	0.0	12.0	0.0	0.0
6944.445	500.0	100.0	100.0	1	0.0	0.0	0.102	1.0	98.45537	6.865	1	2.0	0.0	12.0	0.0	0.0
6944.445	500.0	100.0	100.0	1	0.0	0.0	0.101	1.0	98.45537	6.865	1	2.0	0.0	12.0	0.0	0.0
6944.445	500.0	100.0	100.0	1	0.0	0.0	0.1	1.0	98.81326	6.876	1	2.0	0.0	12.0	0.0	0.0
6944.445	500.0	100.0	100.0	1	0.0	0.0	0.099	1.0	98.81326	6.882	1	2.0	0.0	12.0	0.0	0.0
6944.445	500.0	100.0	100.0	1	0.0	0.0	0.098	1.0	98.42021	6.882	1	2.0	0.0	12.0	0.0	0.0
6944.445	500.0	100.0	100.0	1	0.0	0.0	0.097	1.0	98.86845	6.891	1	2.0	0.0	12.0	0.0	0.0
6944.445	500.0	100.0	100.0	1	0.0	0.0	0.096	1.0	98.86845	6.895	1	2.0	0.0	12.0	0.0	0.0
6944.445	500.0	100.0	100.0	1	0.0	0.0	0.095	1.0	99.13602	6.895	1	2.0	0.0	12.0	0.0	0.0
6944.445	500.0	100.0	100.0	1	0.0	0.0	0.094	1.0	99.14447	6.904	1	2.0	0.0	12.0	0.0	0.0
6944.445	500.0	100.0	100.0	1	0.0	0.0	0.093	1.0	99.14447	6.908	1	2.0	0.0	12.0	0.0	0.0
6944.445	500.0	100.0	100.0	1	0.0	0.0	0.092	1.0	98.49089	6.908	1	2.0	0.0	12.0	0.0	0.0
6944.445	500.0	100.0	100.0	1	0.0	0.0	0.091	1.0	98.49089	6.913	1	2.0	0.0	12.0	0.0	0.0
6944.445	500.0	100.0	100.0	1	0.0	0.0	0.09	1.0	98.553764	6.913	1	2.0	0.0	12.0	0.0	0.0
6944.445	500.0	100.0	100.0	1	0.0	0.0	0.088	1.0	98.840324	6.918	1	2.0	0.0	12.0	0.0	0.0
6944.445	500.0	100.0	100.0	1	0.0	0.0	0.087	1.0	98.840324	6.922	1	2.0	0.0	12.0	0.0	0.0
6944.445	500.0	100.0	100.0	1	0.0	0.0	0.085	1.0	99.47395	6.922	1	2.0	0.0	12.0	0.0	0.0
6944.445	500.0	100.0	100.0	1	0.0	0.0	0.084	1.0	99.05358	6.926	1	2.0	0.0	12.0	0.0	0.0
6944.445	500.0	100.0	100.0	1	0.0	0.0	0.082	1.0	99.05358	6.928	1	2.0	0.0	12.0	0.0	0.0
6944.445	500.0	100.0	100.0	1	0.0	0.0	0.08	1.0	99.735466	6.928	1	2.0	0.0	12.0	0.0	0.0
6944.445	500.0	100.0	100.0	1	0.0	0.0	0.079	1.0	99.735466	6.93	1	2.0	0.0	12.0	0.0	0.0
6944.445	500.0	100.0	100.0	1	0.0	0.0	0.077	1.0	99.270706	6.93	1	2.0	0.0	12.0	0.0	0.0
6944.445	500.0	100.0	100.0	1	0.0	0.0	0.076	1.0	98.74016	6.933	1	2.0	0.0	12.0	0.0	0.0
6944.445	500.0	100.0	100.0	1	0.0	0.0	0.074	1.0	98.74016	6.935	1	2.0	0.0	12.0	0.0	0.0
6944.445	500.0	100.0	100.0	1	0.0	0.0	0.073	1.0	98.413864	6.935	1	2.0	0.0	12.0	0.0	0.0
6944.445	500.0	100.0	100.0	1	0.0	0.0	0.071	1.0	98.31335	6.937	1	2.0	0.0	12.0	0.0	0.0
6944.445	500.0	100.0	100.0	1	0.0	0.0	0.069	1.0	98.31335	6.937	1	2.0	0.0	12.0	0.0	0.0
6944.445	500.0	100.0	100.0	1	0.0	0.0	0.068	1.0	98.465805	6.938	1	2.0	0.0	12.0	0.0	0.0
6944.445	500.0	100.0	100.0	1	0.0	0.0	0.066	1.0	98.099594	6.941	1	2.0	0.0	12.0	0.0	0.0
6944.445	500.0	100.0	100.0	1	0.0	0.0	0.064	1.0	98.1575	6.941	1	2.0	0.0	12.0	0.0	0.0
6944.445	500.0	100.0	100.0	1	0.0	0.0	0.063	1.0	98.93881	6.942	1	2.0	0.0	12.0	0.0	0.0
6944.445	500.0	100.0	100.0	1	0.0	0.0	0.062	1.0	98.93881	6.944	1	2.0	0.0	12.0	0.0	0.0
6944.445	500.0	100.0	100.0	1	0.0	0.0	0.06	1.0	97.543594	6.944	1	2.0	0.0	12.0	0.0	0.0
6944.445	500.0	100.0	100.0	1	0.0	0.0	0.059	1.0	97.93518	6.944	1	2.0	0.0	12.0	0.0	0.0
6944.445	500.0	100.0	100.0	1	0.0	0.0	0.057	1.0	97.93518	6.944	1	2.0	0.0	12.0	0.0	0.0
6944.445	500.0	100.0	100.0	1	0.0	0.0	0.056	1.0	98.33777	6.945	1	2.0	0.0	12.0	0.0	0.0
6944.445	500.0	100.0	100.0	1	0.0	0.0	0.055	1.0	98.33777	6.946	1	2.0	0.0	12.0	0.0	0.0
6944.445	500.0	100.0	100.0	1	0.0	0.0	0.054	1.0	96.67405	6.946	1	2.0	0.0	12.0	0.0	0.0
6944.445	500.0	100.0	100.0	1	0.0	0.0	0.052	1.0	102.07682	6.947	1	2.0	0.0	12.0	0.0	0.0
6944.445	500.0	100.0	100.0	1	0.0	0.0	0.051	1.0	102.07682	6.947	1	2.0	0.0	12.0	0.0	0.0
6944.445	500.0	100.0	100.0	1	0.0	0.0	0.05	1.0	101.37593	6.947	1	2.0	0.0	12.0	0.0	0.0
6944.445	500.0	100.0	100.0	1	0.0	0.0	0.049	1.0	99.87198	6.948	1	2.0	0.0	12.0	0.0	0.0
6944.445	500.0	100.0	100.0	1	0.0	0.0	0.048	1.0	99.87198	6.949	1	2.0	0.0	12.0	0.0	0.0
6944.445	500.0	100.0	100.0	1	0.0	0.0	0.047	1.0	99.857254	6.949	1	2.0	0.0	12.0	0.0	0.0
6944.445	500.0	100.0	100.0	1	0.0	0.0	0.046	1.0	99.857254	6.949	1	2.0	0.0	12.0	0.0	0.0
6944.445	500.0	100.0	100.0	1	0.0	0.0	0.045	1.0	98.6117	6.949	1	2.0	0.0	12.0	0.0	0.0
6944.445	500.0	100.0	100.0	1	0.0	0.0	0.045	1.0	97.53658	6.949	1	2.0	0.0	12.0	0.0	0.0
6944.445	500.0	100.0	100.0	1	0.0	0.0	0.044	1.0	97.53658	6.949	1	2.0	0.0	12.0	0.0	0.0
6944.445	500.0	100.0	100.0	1	0.0	0.0	0.043	1.0	97.970566	6.949	1	2.0	0.0	12.0	0.0	0.0
6944.445	500.0	100.0	100.0	1	0.0	0.0	0.042	1.0	97.807205	6.949	1	2.0	0.0	12.0	0.0	0.0
6944.445	500.0	100.0	100.0	1	0.0	0.0	0.041	1.0	97.807205	6.949	1	2.0	0.0	12.0	0.0	0.0
6944.445	500.0	100.0	100.0	1	0.0	0.0	0.04	1.0	97.812	6.95	1	2.0	0.0	12.0	0.0	0.0
6944.445	500.0	100.0	100.0	1	0.0	0.0	0.04	1.0	97.812	6.95	1	2.0	0.0	12.0	0.0	0.0
6944.445	500.0	100.0	100.0	1	0.0	0.0	0.039	1.0	98.71469	6.95	1	2.0	0.0	12.0	0.0	0.0
6944.445	500.0	100.0	100.0	1	0.0	0.0	0.038	1.0	98.14991	6.95	1	2.0	0.0	12.0	0.0	0.0
6944.445	500.0	100.0	100.0	1	0.0	0.0	0.038	1.0	98.14991	6.951	1	2.0	0.0	12.0	0.0	0.0
6944.445	500.0	100.0	100.0	1	0.0	0.0	0.037	1.0	98.35788	6.951	1	2.0	0.0	12.0	0.0	0.0
6944.445	500.0	100.0	100.0	1	0.0	0.0	0.036	1.0	98.53813	6.951	1	2.0	0.0	12.0	0.0	0.0
6944.445	500.0	100.0	100.0	1	0.0	0.0	0.035	1.0	98.53813	6.951	1	2.0	0.0	12.0	0.0	0.0
6944.445	500.0	100.0	100.0	1	0.0	0.0	0.034	1.0	98.0991	6.951	1	2.0	0.0	12.0	0.0	0.0
6944.445	500.0	100.0	100.0	1	0.0	0.0	0.034	1.0	98.0991	6.951	1	2.0	0.0	12.0	0.0	0.0
6944.445	500.0	100.0	100.0	1	0.0	0.0	0.033	1.0	97.756065	6.951	1	2.0	0.0	12.0	0.0	0.0
6944.445	500.0	100.0	100.0	1	0.0	0.0	0.032	1.0	99.09983	6.951	1	2.0	0.0	12.0	0.0	0.0
6944.445	500.0	100.0	100.0	1	0.0	0.0	0.031	1.0	99.09983	6.951	1	2.0	0.0	12.0	0.0	0.0
6944.445	500.0	100.0	100.0	1	0.0	0.0	0.03	1.0	98.89776	6.951	1	2.0	0.0	12.0	0.0	0.0
6944.445	500.0	100.0	100.0	1	0.0	0.0	0.029	1.0	98.61826	6.951	1	2.0	0.0	12.0	0.0	0.0
6944.445	500.0	100.0	100.0	1	0.0	0.0	0.029	1.0	98.61826	6.951	1	2.0	0.0	12.0	0.0	0.0
6944.445	500.0	100.0	100.0	1	0.0	0.0	0.028	1.0	99.18896	6.952	1	2.0	0.0	12.0	0.0	0.0
6944.445	500.0	100.0	100.0	1	0.0	0.0	0.028	1.0	99.18896	6.952	1	2.0	0.0	12.0	0.0	0.0
6944.445	500.0	100.0	100.0	1	0.0	0.0	0.027	1.0	99.39991	6.952	1	2.0	0.0	12.0	0.0	0.0
6944.445	500.0	100.0	100.0	1	0.0	0.0	0.026	1.0	99.49228	6.952	1	2.0	0.0	12.0	0.0	0.0
6944.445	500.0	100.0	100.0	1	0.0	0.0	0.025	1.0	99.49228	6.952	1	2.0	0.0	12.0	0.0	0.0
6944.445	500.0	100.0	100.0	1	0.0	0.0	0.024	1.0	100.087326	6.952	1	2.0	0.0	12.0	0.0	0.0
6944.445	500.0	100.0	100.0	1	0.0	0.0	0.023	1.0	100.48115	6.952	1	2.0	0.0	12.0	0.0	0.0
6944.445	500.0	100.0	100.0	1	0.0	0.0	0.023	1.0	100.48115	6.952	1	2.0	0.0	12.0	0.0	0.0
6944.445	500.0	100.0	100.0	1	0.0	0.0	0.022	1.0	99.9568	6.952	1	2.0	0.0	12.0	0.0	0.0
6944.445	500.0	100.0	100.0	1	0.0	0.0	0.021	1.0	99.9568	6.952	1	2.0	0.0	12.0	0.0	0.0
6944.445	500.0	100.0	100.0	1	0.0	0.0	0.02	1.0	99.778915	6.952	1	2.0	0.0	12.0	0.0	0.0
6944.445	500.0	100.0	100.0	1	0.0	0.0	0.019	1.0	99.178734	6.952	1	2.0	0.0	12.0	0.0	0.0
6944.445	500.0	100.0	100.0	1	0.0	0.0	0.018	1.0	99.178734	6.952	1	2.0	0.0	12.0	0.0	0.0
6944.445	500.0	100.0	100.0	1	0.0	0.0	0.017	1.0	99.157005	6.952	1	2.0	0.0	12.0	0.0	0.0
6944.445	500.0	100.0	100.0	1	0.0	0.0	0.016	1.0	98.19772	6.952	1	2.0	0.0	12.0	0.0	0.0
6944.445	500.0	100.0	100.0	1	0.0	0.0	0.016	1.0	98.19772	6.952	1	2.0	0.0	12.0	0.0	0.0
6944.445	500.0	100.0	100.0	1	0.0	0.0	0.015	1.0	99.38054	6.952	1	2.0	0.0	12.0	0.0	0.0
6944.445	500.0	100.0	100.0	1	0.0	0.0	0.014	1.0	99.38054	6.952	1	2.0	0.0	12.0	0.0	0.0
6944.445	500.0	100.0	100.0	1	0.0	0.0	0.013	1.0	99.39786	6.952	1	2.0	0.0	12.0	0.0	0.0
6944.445	500.0	100.0	100.0	1	0.0	0.0	0.012	1.0	98.7039	6.952	1	2.0	0.0	12.0	0.0	0.0
6944.445	500.0	100.0	100.0	1	0.0	0.0	0.011	1.0	98.7039	6.952	1	2.0	0.0	12.0	0.0	0.0
6944.445	500.0	100.0	100.0	1	0.0	0.0	0.011	1.0	99.52973	6.952	1	2.0	0.0	12.0	0.0	0.0
6944.445	500.0	100.0	100.0	1	0.0	0.0	0.01	1.0	99.16812	6.952	1	2.0	0.0	12.0	0.0	0.0
6944.445	500.0	100.0	100.0	1	0.0	0.0	0.009	1.0	99.49451	6.952	1	2.0	0.0	12.0	0.0	0.0
6944.445	500.0	100.0	100.0	1	0.0	0.0	0.009	1.0	99.56551	6.952	1	2.0	0.0	12.0	0.0	0.0
6944.445	500.0	100.0	100.0	1	0.0	0.0	0.008	1.0	98.97123	6.952	1	2.0	0.0	12.0	0.0	0.0
6944.445	500.0	100.0	100.0	1	0.0	0.0	0.007	1.0	98.99941	6.952	1	2.0	0.0	12.0	0.0	0.0
6944.445	500.0	100.0	100.0	1	0.0	0.0	0.006	1.0	97.94383	6.952	1	2.0	0.0	12.0	0.0	0.0
6944.445	500.0	100.0	100.0	1	0.0	0.0	0.006	1.0	97.94383	6.952	1	2.0	0.0	12.0	0.0	0.0
6944.445	500.0	100.0	100.0	1	0.0	0.0	0.005	1.0	97.7062	6.952	1	2.0	0.0	12.0	0.0	0.0
6944.445	500.0	100.0	100.0	1	0.0	0.0	0.004	1.0	97.7062	6.952	1	2.0	0.0	12.0	0.0	0.0
6944.445	500.0	100.0	100.0	1	0.0	0.0	0.004	1.0	97.69292	6.952	1	2.0	0.0	12.0	0.0	0.0
6944.445	500.0	100.0	100.0	1	0.0	0.0	0.003	1.0	97.06625	6.952	1	2.0	0.0	12.0	0.0	0.0
6944.445	500.0	100.0	100.0	1	0.0	0.0	0.002	1.0	97.06625	6.952	1	2.0	0.0	12.0	0.0	0.0
6944.445	500.0	100.0	100.0	1	0.0	0.0	0.001	1.0	98.32637	6.952	1	2.0	0.0	12.0	0.0	0.0
6944.445	500.0	100.0	100.0	1	0.0	0.0	0.0	1.0	98.841835	6.952	1	2.0	0.0	12.0	0.0	0.0
6944.445	500.0	100.0	100.0	1	0.0	0.0	0.0	1.0	98.841835	6.952	1	2.0	0.0	12.0	0.0	0.0
6944.445	500.0	100.0	100.0	1	0.0	0.0	-0.002	1.0	98.5852	6.952	1	2.0	0.0	12.0	0.0	0.0
6944.445	500.0	100.0	100.0	1	0.0	0.0	-0.003	1.0	98.5852	6.952	1	2.0	0.0	12.0	0.0	0.0
6944.445	500.0	100.0	100.0	1	0.0	0.0	-0.004	1.0	97.61088	6.952	1	2.0	0.0	12.0	0.0	0.0
6944.445	500.0	100.0	100.0	1	0.0	0.0	-0.005	1.0	98.19534	6.952	1	2.0	0.0	12.0	0.0	0.0
6944.445	500.0	100.0	100.0	1	0.0	0.0	-0.006	1.0	98.19534	6.952	1	2.0	0.0	12.0	0.0	0.0
6944.445	500.0	100.0	100.0	1	0.0	0.0	-0.007	1.0	98.22331	6.952	1	2.0	0.0	12.0	0.0	0.0
6944.445	500.0	100.0	100.0	1	0.0	0.0	-0.008	1.0	97.96477	6.952	1	2.0	0.0	12.0	0.0	0.0
6944.445	500.0	100.0	100.0	1	0.0	0.0	-0.009	1.0	97.96477	6.952	1	2.0	0.0	12.0	0.0	0.0
6944.445	500.0	100.0	100.0	0	0.0	0.0	-0.01	1.0	98.03846	6.952	1	2.0	1.0	14.0	0.0	0.0
6944.445	500.0	100.0	100.0	0	0.0	0.0	-0.011	1.0	98.03846	6.952	1	2.0	1.0	14.0	0.0	0.0
0.0	500.0	100.0	100.0	0	0.0	0.0	-0.011	1.0	98.404495	6.952	1	2.0	1.0	0.0	0.0	0.0
0.0	500.0	100.0	100.0	0	0.0	0.0	-0.012	1.0	98.6637	6.952	1	2.0	1.0	0.0	0.0	0.0
0.0	500.0	100.0	100.0	0	0.0	0.0	-0.013	1.0	98.6637	6.952	1	2.0	1.0	0.0	0.0	0.0
0.0	500.0	100.0	100.0	0	0.0	0.0	-0.014	1.0	98.910965	6.952	1	2.0	1.0	0.0	0.0	0.0
0.0	500.0	100.0	100.0	0	0.0	0.0	-0.015	1.0	99.17234	6.004	1	2.0	1.0	0.0	0.0	0.0
0.0	500.0	100.0	100.0	0	0.0	0.0	-0.016	1.0	99.17234	6.004	1	2.0	1.0	0.0	0.0	0.0
0.0	500.0	100.0	100.0	0	0.0	0.0	-0.017	1.0	99.61179	5.58	1	2.0	1.0	0.0	0.0	0.0
0.0	500.0	100.0	100.0	0	0.0	0.0	-0.018	1.0	99.61179	4.818	1	2.0	1.0	0.0	0.0	0.0
0.0	500.0	100.0	100.0	0	0.0	0.0	-0.018	1.0	99.5669	4.818	1	2.0	1.0	0.0	0.0	0.0
0.0	500.0	100.0	100.0	0	0.0	0.0	-0.019	1.0	100.645996	4.478	1	2.0	1.0	0.0	0.0	0.0
0.0	500.0	100.0	100.0	0	0.0	0.0	-0.02	1.0	100.645996	3.867	1	2.0	1.0	0.0	0.0	0.0
0.0	500.0	100.0	100.0	0	0.0	0.0	-0.021	1.0	100.08223	3.867	1	2.0	1.0	0.0	0.0	0.0
0.0	500.0	100.0	100.0	0	0.0	0.0	-0.022	1.0	100.6677	3.339	1	2.0	1.0	0.0	0.0	0.0
0.0	500.0	100.0	100.0	0	0.0	0.0	-0.023	1.0	100.6677	3.103	1	2.0	1.0	0.0	0.0	0.0
0.0	500.0	100.0	100.0	0	0.0	0.0	-0.024	1.0	100.06633	3.103	1	2.0	1.0	0.0	0.0	0.0
0.0	500.0	100.0	100.0	0	0.0	0.0	-0.025	1.0	100.06633	2.679	1	2.0	1.0	0.0	0.0	0.0
0.0	500.0	100.0	100.0	0	0.0	0.0	-0.025	1.0	99.9944	2.679	1	2.0	1.0	0.0	0.0	0.0
0.0	500.0	100.0	100.0	0	0.0	0.0	-0.026	1.0	99.675896	2.49	1	2.0	1.0	0.0	0.0	0.0
0.0	500.0	100.0	100.0	0	0.0	0.0	-0.027	1.0	99.675896	2.151	1	2.0	1.0	0.0	0.0	0.0
0.0	500.0	100.0	100.0	0	0.0	0.0	-0.028	1.0	99.20749	2.151	1	2.0	1.0	0.0	0.0	0.0
0.0	500.0	100.0	100.0	0	0.0	0.0	-0.029	1.0	98.863976	1.856	1	2.0	1.0	0.0	0.0	0.0
0.0	500.0	100.0	100.0	0	0.0	0.0	-0.029	1.0	98.863976	1.856	1	2.0	1.0	0.0	0.0	0.0
0.0	500.0	100.0	100.0	0	0.0	0.0	-0.03	1.0	98.008835	1.725	1	2.0	1.0	0.0	0.0	0.0
0.0	500.0	100.0	100.0	0	0.0	0.0	-0.03	1.0	98.88867	1.49	1	2.0	1.0	0.0	0.0	0.0
0.0	500.0	100.0	100.0	0	0.0	0.0	-0.031	1.0	98.69685	1.49	1	2.0	1.0	0.0	0.0	0.0
0.0	500.0	100.0	100.0	0	0.0	0.0	-0.031	1.0	98.91506	1.384	1	2.0	1.0	0.0	0.0	0.0
0.0	500.0	100.0	100.0	0	0.0	0.0	-0.031	1.0	98.48222	1.195	1	2.0	1.0	0.0	0.0	0.0
0.0	500.0	100.0	100.0	0	0.0	0.0	-0.032	1.0	97.675125	1.195	1	2.0	1.0	0.0	0.0	0.0
0.0	500.0	100.0	100.0	0	0.0	0.0	-0.032	1.0	99.238014	1.111	1	2.0	1.0	0.0	0.0	0.0
0.0	500.0	100.0	100.0	0	0.0	0.0	-0.032	1.0	99.238014	0.959	1	2.0	1.0	0.0	0.0	0.0
0.0	500.0	100.0	100.0	0	0.0	0.0	-0.032	1.0	98.14006	0.959	1	2.0	1.0	0.0	0.0	0.0
0.0	500.0	100.0	100.0	0	0.0	0.0	-0.031	1.0	98.14006	0.829	1	2.0	1.0	0.0	0.0	0.0
0.0	500.0	100.0	100.0	0	0.0	0.0	-0.031	1.0	98.110596	0.829	0	2.0	1.0	7.0	0.0	0.0
0.0	500.0	100.0	100.0	0	0.0	0.0	-0.03	1.0	97.87843	0.769	0	2.0	1.0	0.0	0.0	0.0
0.0	500.0	100.0	100.0	0	0.0	0.0	-0.03	1.0	97.87843	0.664	0	2.0	1.0	0.0	0.0	0.0
0.0	500.0	100.0	100.0	0	0.0	0.0	-0.029	1.0	96.98497	0.664	0	2.0	1.0	0.0	0.0	0.0
0.0	500.0	100.0	100.0	0	0.0	0.0	-0.028	1.0	97.36133	0.617	0	2.0	1.0	0.0	0.0	0.0
0.0	500.0	100.0	100.0	0	0.0	0.0	-0.027	1.0	97.36133	0.533	0	2.0	1.0	0.0	0.0	0.0
0.0	500.0	100.0	100.0	0	0.0	0.0	-0.026	1.0	97.670876	0.533	0	2.0	1.0	0.0	0.0	0.0
0.0	500.0	100.0	100.0	0	0.0	0.0	-0.025	1.0	97.670876	0.495	0	2.0	1.0	0.0	0.0	0.0
0.0	500.0	100.0	100.0	0	0.0	0.0	-0.024	1.0	97.257065	0.495	0	2.0	1.0	0.0	0.0	0.0
0.0	500.0	100.0	100.0	0	0.0	0.0	-0.022	1.0	96.941284	0.427	0	2.0	1.0	0.0	0.0	0.0
0.0	500.0	100.0	100.0	0	0.0	0.0	-0.021	1.0	96.941284	0.397	0	2.0	1.0	0.0	0.0	0.0
0.0	500.0	100.0	100.0	0	0.0	0.0	-0.019	1.0	97.13201	0.397	0	2.0	1.0	0.0	0.0	0.0
0.0	500.0	100.0	100.0	0	0.0	0.0	-0.017	1.0	97.37854	0.343	0	2.0	1.0	0.0	0.0	0.0
0.0	500.0	100.0	100.0	0	0.0	0.0	-0.016	1.0	97.37854	0.343	0	2.0	1.0	0.0	0.0	0.0
0.0	500.0	100.0	100.0	0	0.0	0.0	-0.014	1.0	98.03094	0.318	0	2.0	1.0	0.0	0.0	0.0
0.0	500.0	100.0	100.0	0	0.0	0.0	-0.012	1.0	98.03094	0.276	0	2.0	1.0	0.0	0.0	0.0
0.0	500.0	100.0	100.0	0	0.0	0.0	-0.011	1.0	98.66223	0.276	0	2.0	1.0	0.0	0.0	0.0
0.0	500.0	100.0	100.0	0	0.0	0.0	-0.009	1.0	97.16846	0.255	0	2.0	1.0	0.0	0.0	0.0
0.0	500.0	100.0	100.0	0	0.0	0.0	-0.007	1.0	97.16846	0.22	0	2.0	1.0	0.0	0.0	0.0
0.0	500.0	100.0	100.0	0	0.0	0.0	-0.006	1.0	97.70443	0.22	0	2.0	1.0	0.0	0.0	0.0
0.0	500.0	100.0	100.0	0	0.0	0.0	-0.004	1.0	96.355705	0.204	0	2.0	1.0	0.0	0.0	0.0
0.0	500.0	100.0	100.0	0	0.0	0.0	-0.003	1.0	96.355705	0.204	0	2.0	1.0	0.0	0.0	0.0
0.0	500.0	100.0	100.0	0	0.0	0.0	-0.001	1.0	95.027794	0.176	0	2.0	1.0	0.0	0.0	0.0
0.0	500.0	100.0	100.0	0	0.0	0.0	0.0	1.0	95.027794	0.152	0	2.0	1.0	0.0	0.0	0.0
0.0	500.0	100.0	100.0	0	0.0	0.0	0.001	1.0	100.240616	0.152	0	2.0	1.0	0.0	0.0	0.0
0.0	500.0	100.0	100.0	0	0.0	0.0	0.002	1.0	99.660126	0.141	0	2.0	1.0	0.0	0.0	0.0
0.0	500.0	100.0	100.0	0	0.0	0.0	0.004	1.0	99.660126	0.122	0	2.0	1.0	0.0	0.0	0.0
0.0	500.0	100.0	100.0	0	0.0	0.0	0.005	1.0	99.080536	0.122	0	2.0	1.0	0.0	0.0	0.0
0.0	500.0	100.0	100.0	0	0.0	0.0	0.007	1.0	98.4393	0.105	0	2.0	1.0	0.0	0.0	0.0
0.0	500.0	100.0	100.0	0	0.0	0.0	0.008	1.0	98.4393	0.105	0	2.0	1.0	0.0	0.0	0.0
0.0	500.0	100.0	100.0	0	0.0	0.0	0.009	1.0	98.29862	0.097	0	2.0	1.0	0.0	0.0	0.0
0.0	500.0	100.0	100.0	0	0.0	0.0	0.011	1.0	98.29862	0.084	0	2.0	1.0	0.0	0.0	0.0
0.0	500.0	100.0	100.0	0	0.0	0.0	0.012	1.0	97.596466	0.084	0	2.0	1.0	0.0	0.0	0.0
0.0	500.0	100.0	100.0	0	0.0	0.0	0.013	1.0	97.92397	0.078	0	2.0	1.0	0.0	0.0	0.0
0.0	500.0	100.0	100.0	0	0.0	0.0	0.014	1.0	97.92397	0.067	0	2.0	1.0	0.0	0.0	0.0
0.0	500.0	100.0	100.0	0	0.0	0.0	0.016	1.0	98.28792	0.067	0	2.0	1.0	0.0	0.0	0.0
0.0	500.0	100.0	100.0	0	0.0	0.0	0.017	1.0	98.427956	0.062	0	2.0	1.0	0.0	0.0	0.0
0.0	500.0	100.0	100.0	0	0.0	0.0	0.018	1.0	98.620735	0.062	0	2.0	1.0	0.0	0.0	0.0
0.0	500.0	100.0	100.0	0	0.0	0.0	0.019	1.0	98.871994	0.054	0	2.0	1.0	0.0	0.0	0.0
0.0	500.0	100.0	100.0	0	0.0	0.0	0.021	1.0	98.871994	0.046	0	2.0	1.0	0.0	0.0	0.0
0.0	500.0	100.0	100.0	0	0.0	0.0	0.022	1.0	99.07364	0.046	0	2.0	1.0	0.0	0.0	0.0
0.0	500.0	100.0	100.0	0	0.0	0.0	0.023	1.0	99.21775	0.043	0	2.0	1.0	0.0	0.0	0.0
0.0	500.0	100.0	100.0	0	0.0	0.0	0.024	1.0	99.21775	0.037	0	2.0	1.0	0.0	0.0	0.0
0.0	500.0	100.0	100.0	0	0.0	0.0	0.025	1.0	99.28017	0.037	0	2.0	1.0	0.0	0.0	0.0
0.0	500.0	100.0	100.0	0	0.0	0.0	0.026	1.0	99.30135	0.034	0	2.0	1.0	0.0	0.0	0.0
0.0	500.0	100.0	100.0	0	0.0	0.0	0.028	1.0	99.40864	0.034	0	2.0	1.0	0.0	0.0	0.0
0.0	500.0	100.0	100.0	0	0.0	0.0	0.029	1.0	99.329575	0.029	0	2.0	1.0	0.0	0.0	0.0
0.0	500.0	100.0	100.0	0	0.0	0.0	0.03	1.0	99.329575	0.025	0	2.0	1.0	0.0	0.0	0.0
0.0	500.0	100.0	100.0	0	0.0	0.0	0.031	1.0	99.27867	0.025	0	2.0	1.0	0.0	0.0	0.0
0.0	500.0	100.0	100.0	0	0.0	0.0	0.032	1.0	98.74078	0.023	0	2.0	1.0	0.0	0.0	0.0
0.0	500.0	100.0	100.0	0	0.0	0.0	0.033	1.0	98.74078	0.023	0	2.0	1.0	0.0	0.0	0.0
0.0	500.0	100.0	100.0	0	0.0	0.0	0.034	1.0	99.27091	0.02	0	2.0	1.0	0.0	0.0	0.0
0.0	500.0	100.0	100.0	0	0.0	0.0	0.035	1.0	99.27091	0.018	0	2.0	1.0	0.0	0.0	0.0
0.0	500.0	100.0	100.0	0	0.0	0.0	0.036	1.0	98.96393	0.018	0	2.0	1.0	0.0	0.0	0.0
0.0	500.0	100.0	100.0	0	0.0	0.0	0.037	1.0	99.07521	0.016	0	2.0	1.0	0.0	0.0	0.0
0.0	500.0	100.0	100.0	0	0.0	0.0	0.038	1.0	99.07521	0.014	0	2.0	1.0	0.0	0.0	0.0
0.0	500.0	100.0	100.0	0	0.0	0.0	0.038	1.0	98.581856	0.014	0	2.0	1.0	0.0	0.0	0.0
0.0	500.0	100.0	100.0	0	0.0	0.0	0.039	1.0	97.7777	0.012	0	2.0	1.0	0.0	0.0	0.0
0.0	500.0	100.0	100.0	0	0.0	0.0	0.04	1.0	97.7777	0.011	0	2.0	1.0	0.0	0.0	0.0
0.0	500.0	100.0	100.0	0	0.0	0.0	0.041	1.0	97.64282	0.011	0	2.0	1.0	0.0	0.0	0.0
0.0	500.0	100.0	100.0	0	0.0	0.0	0.042	1.0	97.40992	0.009	0	2.0	1.0	0.0	0.0	0.0
0.0	500.0	100.0	100.0	0	0.0	0.0	0.042	1.0	96.81217	0.009	0	2.0	1.0	0.0	0.0	0.0
0.0	500.0	100.0	100.0	0	0.0	0.0	0.043	1.0	97.12418	0.008	0	2.0	1.0	0.0	0.0	0.0
0.0	500.0	100.0	100.0	0	0.0	0.0	0.044	1.0	97.12418	0.007	0	2.0	1.0	0.0	0.0	0.0
0.0	500.0	100.0	100.0	0	0.0	0.0	0.044	1.0	97.42781	0.007	0	2.0	1.0	0.0	0.0	0.0
0.0	500.0	100.0	100.0	0	0.0	0.0	0.045	1.0	96.212135	0.006	0	2.0	1.0	0.0	0.0	0.0
0.0	500.0	100.0	100.0	0	0.0	0.0	0.046	1.0	96.212135	0.006	0	2.0	1.0	0.0	0.0	0.0
0.0	500.0	100.0	100.0	0	0.0	0.0	0.047	1.0	96.129295	0.006	0	2.0	1.0	0.0	0.0	0.0
0.0	500.0	100.0	100.0	0	0.0	0.0	0.047	1.0	96.129295	0.005	0	2.0	1.0	0.0	0.0	0.0
0.0	500.0	100.0	100.0	0	0.0	0.0	0.048	1.0	97.63356	0.005	0	2.0	1.0	0.0	0.0	0.0
0.0	500.0	100.0	100.0	0	0.0	0.0	0.049	1.0	97.39758	0.004	0	2.0	1.0	0.0	0.0	0.0
0.0	500.0	100.0	100.0	0	0.0	0.0	0.049	1.0	97.39758	0.003	0	2.0	1.0	0.0	0.0	0.0
0.0	500.0	100.0	100.0	0	0.0	0.0	0.05	1.0	97.65891	0.003	0	2.0	1.0	0.0	0.0	0.0
0.0	500.0	100.0	100.0	0	0.0	0.0	0.05	1.0	98.393524	0.003	0	2.0	1.0	0.0	0.0	0.0
0.0	500.0	100.0	100.0	0	0.0	0.0	0.051	1.0	98.393524	0.002	0	2.0	1.0	0.0	0.0	0.0
0.0	500.0	100.0	100.0	0	0.0	0.0	0.052	1.0	98.17326	0.002	0	2.0	1.0	0.0	0.0	0.0
0.0	500.0	100.0	100.0	0	0.0	0.0	0.053	1.0	98.17326	0.002	0	2.0	1.0	0.0	0.0	0.0
0.0	500.0	100.0	100.0	0	0.0	0.0	0.054	1.0	98.89272	0.002	0	2.0	1.0	0.0	0.0	0.0
0.0	500.0	100.0	100.0	0	0.0	0.0	0.054	1.0	98.404106	0.002	0	2.0	1.0	0.0	0.0	0.0
0.0	500.0	100.0	100.0	0	0.0	0.0	0.055	1.0	98.404106	0.001	0	2.0	1.0	0.0	0.0	0.0
0.0	500.0	100.0	100.0	0	0.0	0.0	0.056	1.0	97.659966	0.001	0	2.0	1.0	0.0	0.0	0.0
0.0	500.0	100.0	100.0	0	0.0	0.0	0.056	1.0	97.84317	0.001	0	2.0	1.0	0.0	0.0	0.0
0.0	500.0	100.0	100.0	0	0.0	0.0	0.057	1.0	97.84317	0.001	0	2.0	1.0	0.0	0.0	0.0
0.0	500.0	100.0	100.0	0	0.0	0.0	0.059	1.0	97.59459	0.001	0	2.0	1.0	0.0	0.0	0.0
0.0	500.0	100.0	100.0	0	0.0	0.0	0.06	1.0	97.59459	0.001	0	2.0	1.0	0.0	0.0	0.0
0.0	500.0	100.0	100.0	0	0.0	0.0	0.06	1.0	97.55672	0.001	0	2.0	1.0	0.0	0.0	0.0
0.0	500.0	100.0	100.0	0	0.0	0.0	0.061	1.0	97.96237	0.0	0	2.0	1.0	0.0	0.0	0.0
0.0	500.0	100.0	100.0	0	0.0	0.0	0.062	1.0	97.96237	0.0	0	2.0	1.0	0.0	0.0	0.0
0.0	500.0	100.0	100.0	0	0.0	0.0	0.063	1.0	97.615585	0.0	0	2.0	1.0	0.0	0.0	0.0
0.0	500.0	100.0	100.0	0	0.0	0.0	0.065	1.0	97.35685	0.0	0	2.0	1.0	0.0	0.0	0.0
0.0	500.0	100.0	100.0	0	0.0	0.0	0.066	1.0	97.35685	0.0	0	2.0	1.0	0.0	0.0	0.0
0.0	500.0	100.0	100.0	0	0.0	0.0	0.067	1.0	98.20108	0.0	0	2.0	1.0	0.0	0.0	0.0
0.0	500.0	100.0	100.0	0	0.0	0.0	0.068	1.0	98.20108	0.0	0	2.0	1.0	0.0	0.0	0.0
0.0	500.0	100.0	100.0	0	0.0	0.0	0.069	1.0	98.1534	0.0	0	2.0	1.0	0.0	0.0	0.0
0.0	500.0	100.0	100.0	0	0.0	0.0	0.071	1.0	97.4038	0.0	0	2.0	1.0	0.0	0.0	0.0
0.0	500.0	100.0	100.0	0	0.0	0.0	0.072	1.0	97.4038	0.0	0	2.0	1.0	0.0	0.0	0.0
0.0	500.0	100.0	100.0	0	0.0	0.0	0.073	1.0	98.05845	0.0	0	2.0	1.0	0.0	0.0	0.0
0.0	500.0	100.0	100.0	0	0.0	0.0	0.074	1.0	97.06148	0.0	0	2.0	1.0	0.0	0.0	0.0
0.0	500.0	100.0	100.0	0	0.0	0.0	0.076	1.0	97.06148	0.0	0	2.0	1.0	0.0	0.0	0.0
0.0	500.0	100.0	100.0	0	0.0	0.0	0.077	1.0	97.26082	0.0	0	2.0	1.0	0.0	0.0	0.0
0.0	500.0	100.0	100.0	0	0.0	0.0	0.079	1.0	97.533165	0.0	0	2.0	1.0	0.0	0.0	0.0
0.0	500.0	100.0	100.0	0	0.0	0.0	0.08	1.0	97.965675	0.0	0	2.0	1.0	0.0	0.0	0.0
0.0	500.0	100.0	100.0	0	0.0	0.0	0.081	1.0	98.13426	0.0	0	2.0	1.0	0.0	0.0	0.0
0.0	500.0	100.0	100.0	0	0.0	0.0	0.083	1.0	98.13426	0.0	0	2.0	1.0	0.0	0.0	0.0
0.0	500.0	100.0	100.0	0	0.0	0.0	0.084	1.0	98.138626	0.0	0	2.0	1.0	0.0	0.0	0.0
0.0	500.0	100.0	100.0	0	0.0	0.0	0.085	1.0	97.485794	0.0	0	2.0	1.0	0.0	0.0	0.0
0.0	500.0	100.0	100.0	0	0.0	0.0	0.086	1.0	97.485794	0.0	0	2.0	1.0	0.0	0.0	0.0
0.0	500.0	100.0	100.0	0	0.0	0.0	0.088	1.0	97.12622	0.0	0	2.0	1.0	0.0	0.0	0.0
0.0	500.0	100.0	100.0	0	0.0	0.0	0.089	1.0	97.12622	0.0	0	2.0	1.0	0.0	0.0	0.0
0.0	500.0	100.0	100.0	0	0.0	0.0	0.091	1.0	96.18114	0.0	0	2.0	1.0	0.0	0.0	0.0
0.0	500.0	100.0	100.0	0	0.0	0.0	0.092	1.0	96.13654	0.0	0	2.0	1.0	0.0	0.0	0.0
0.0	500.0	100.0	100.0	0	0.0	0.0	0.094	1.0	96.13654	0.0	0	2.0	1.0	0.0	0.0	0.0
0.0	500.0	100.0	100.0	0	0.0	0.0	0.095	1.0	95.86988	0.0	0	2.0	1.0	0.0	0.0	0.0
0.0	500.0	100.0	100.0	0	0.0	0.0	0.096	1.0	96.167206	0.0	0	2.0	1.0	0.0	0.0	0.0
0.0	500.0	100.0	100.0	0	0.0	0.0	0.098	1.0	96.167206	0.0	0	2.0	1.0	0.0	0.0	0.0
0.0	500.0	100.0	100.0	0	0.0	0.0	0.099	1.0	96.29134	0.0	0	2.0	1.0	0.0	0.0	0.0
0.0	500.0	100.0	100.0	0	0.0	0.0	0.1	1.0	96.29134	0.0	0	2.0	1.0	0.0	0.0	0.0
0.0	500.0	100.0	100.0	0	0.0	0.0	0.102	1.0	96.62413	0.0	0	2.0	1.0	0.0	0.0	0.0
0.0	500.0	100.0	100.0	0	0.0	0.0	0.103	1.0	97.73919	0.0	0	2.0	1.0	0.0	0.0	0.0
0.0	500.0	100.0	100.0	0	0.0	0.0	0.104	1.0	97.73919	0.0	0	2.0	1.0	0.0	0.0	0.0
0.0	500.0	100.0	100.0	0	0.0	0.0	0.106	1.0	97.713425	0.0	0	2.0	1.0	0.0	0.0	0.0
0.0	500.0	100.0	100.0	0	0.0	0.0	0.107	1.0	98.39766	0.0	0	2.0	1.0	0.0	0.0	0.0
0.0	500.0	100.0	100.0	0	0.0	0.0	0.108	1.0	98.39766	0.0	0	2.0	1.0	0.0	0.0	0.0
0.0	500.0	100.0	100.0	0	0.0	0.0	0.11	1.0	99.24543	0.0	0	2.0	1.0	0.0	0.0	0.0
0.0	500.0	100.0	100.0	0	0.0	0.0	0.111	1.0	99.24543	0.0	0	2.0	1.0	0.0	0.0	0.0
0.0	500.0	100.0	100.0	0	0.0	0.0	0.113	1.0	99.106285	0.0	0	2.0	1.0	0.0	0.0	0.0
0.0	500.0	100.0	100.0	0	0.0	0.0	0.114	1.0	97.86823	0.0	0	2.0	1.0	0.0	0.0	0.0
0.0	500.0	100.0	100.0	0	0.0	0.0	0.115	1.0	97.86823	0.0	0	2.0	1.0	0.0	0.0	0.0
0.0	500.0	100.0	100.0	0	0.0	0.0	0.117	1.0	97.468475	0.0	0	2.0	1.0	0.0	0.0	0.0
0.0	500.0	100.0	100.0	0	0.0	0.0	0.118	1.0	96.6798	0.0	0	2.0	1.0	0.0	0.0	0.0
0.0	500.0	100.0	100.0	0	0.0	0.0	0.12	1.0	96.6798	0.0	0	2.0	1.0	0.0	0.0	0.0
0.0	500.0	100.0	100.0	0	0.0	0.0	0.121	1.0	97.96474	0.0	0	2.0	1.0	0.0	0.0	0.0
0.0	500.0	100.0	100.0	0	0.0	0.0	0.122	1.0	97.96474	0.0	0	2.0	1.0	0.0	0.0	0.0
0.0	500.0	100.0	100.0	0	0.0	0.0	0.124	1.0	97.6539	0.0	0	2.0	1.0	0.0	0.0	0.0
0.0	500.0	100.0	100.0	0	0.0	0.0	0.126	1.0	97.865074	0.0	0	2.0	1.0	0.0	0.0	0.0
0.0	500.0	100.0	100.0	0	0.0	0.0	0.127	1.0	97.865074	0.0	0	2.0	1.0	0.0	0.0	0.0
0.0	500.0	100.0	100.0	0	0.0	0.0	0.129	1.0	97.82411	0.0	0	2.0	1.0	0.0	0.0	0.0
0.0	500.0	100.0	100.0	0	0.0	0.0	0.13	1.0	97.27218	0.0	0	2.0	1.0	0.0	0.0	0.0
0.0	500.0	100.0	100.0	0	0.0	0.0	0.132	1.0	97.27218	0.0	0	2.0	1.0	0.0	0.0	0.0
0.0	500.0	100.0	100.0	0	0.0	0.0	0.133	1.0	97.49126	0.0	0	2.0	1.0	0.0	0.0	0.0
0.0	500.0	100.0	100.0	0	0.0	0.0	0.135	1.0	97.49126	0.0	0	2.0	1.0	0.0	0.0	0.0
0.0	500.0	100.0	100.0	0	0.0	0.0	0.137	1.0	97.716255	0.0	0	2.0	1.0	0.0	0.0	0.0
0.0	500.0	100.0	100.0	0	0.0	0.0	0.138	1.0	97.8458	0.0	0	2.0	1.0	0.0	0.0	0.0
0.0	500.0	100.0	100.0	0	0.0	0.0	0.14	1.0	97.45896	0.0	0	2.0	1.0	0.0	0.0	0.0
0.0	500.0	100.0	100.0	0	0.0	0.0	0.142	1.0	97.40185	0.0	0	2.0	1.0	0.0	0.0	0.0
0.0	500.0	100.0	100.0	0	0.0	0.0	0.143	1.0	97.702675	0.0	0	2.0	1.0	0.0	0.0	0.0
0.0	500.0	100.0	100.0	0	0.0	0.0	0.145	1.0	97.702675	0.0	0	2.0	1.0	0.0	0.0	0.0
0.0	500.0	100.0	100.0	0	0.0	0.0	0.147	1.0	97.87725	0.0	0	2.0	1.0	0.0	0.0	0.0
0.0	500.0	100.0	100.0	0	0.0	0.0	0.149	1.0	97.87725	0.0	0	2.0	1.0	0.0	0.0	0.0
0.0	500.0	100.0	100.0	0	0.0	0.0	0.15	1.0	97.5591	0.0	0	2.0	1.0	0.0	0.0	0.0
0.0	500.0	100.0	100.0	0	0.0	0.0	0.152	1.0	97.80418	0.0	0	2.0	1.0	0.0	0.0	0.0
0.0	500.0	100.0	100.0	0	0.0	0.0	0.154	1.0	97.80418	0.0	0	2.0	1.0	0.0	0.0	0.0
0.0	500.0	100.0	100.0	0	0.0	0.0	0.155	1.0	98.21081	0.0	0	2.0	1.0	0.0	0.0	0.0
0.0	500.0	100.0	100.0	0	0.0	0.0	0.157	1.0	98.28731	0.0	0	2.0	1.0	0.0	0.0	0.0
0.0	500.0	100.0	100.0	0	0.0	0.0	0.159	1.0	97.36336	0.0	0	2.0	1.0	0.0	0.0	0.0
0.0	500.0	100.0	100.0	0	0.0	0.0	0.161	1.0	96.82825	0.0	0	2.0	1.0	0.0	0.0	0.0
0.0	500.0	100.0	100.0	0	0.0	0.0	0.162	1.0	96.82825	0.0	0	2.0	1.0	0.0	0.0	0.0
0.0	500.0	100.0	100.0	0	0.0	0.0	0.164	1.0	95.87748	0.0	0	2.0	1.0	0.0	0.0	0.0
0.0	500.0	100.0	100.0	0	0.0	0.0	0.166	1.0	94.04962	0.0	0	2.0	1.0	0.0	0.0	0.0
0.0	500.0	100.0	100.0	0	0.0	0.0	0.167	1.0	94.04962	0.0	0	2.0	1.0	0.0	0.0	0.0
0.0	500.0	100.0	100.0	0	0.0	0.0	0.169	1.0	94.17837	0.0	0	2.0	1.0	0.0	0.0	0.0
0.0	500.0	100.0	100.0	0	0.0	0.0	0.17	1.0	94.17837	0.0	0	2.0	1.0	0.0	0.0	0.0
0.0	500.0	100.0	100.0	0	0.0	0.0	0.172	1.0	95.131035	0.0	0	2.0	1.0	0.0	0.0	0.0
0.0	500.0	100.0	100.0	0	0.0	0.0	0.173	1.0	92.471176	0.0	0	2.0	1.0	0.0	0.0	0.0
0.0	500.0	100.0	100.0	0	0.0	0.0	0.174	1.0	92.471176	0.0	0	2.0	1.0	0.0	0.0	0.0
0.0	500.0	100.0	100.0	0	0.0	0.0	0.176	1.0	94.91819	0.0	0	2.0	1.0	0.0	0.0	0.0
0.0	500.0	100.0	100.0	0	0.0	0.0	0.177	1.0	95.85597	0.0	0	2.0	1.0	0.0	0.0	0.0
0.0	500.0	100.0	100.0	0	0.0	0.0	0.178	1.0	95.85597	0.0	0	2.0	1.0	0.0	0.0	0.0
0.0	500.0	100.0	100.0	0	0.0	0.0	0.179	1.0	96.04057	0.0	0	2.0	1.0	0.0	0.0	0.0
0.0	500.0	100.0	100.0	0	0.0	0.0	0.181	1.0	96.04057	0.0	0	2.0	1.0	0.0	0.0	0.0
0.0	500.0	100.0	100.0	0	0.0	0.0	0.182	1.0	95.790436	0.0	0	2.0	1.0	0.0	0.0	0.0
0.0	500.0	100.0	100.0	0	0.0	0.0	0.183	1.0	96.87663	0.0	0	2.0	1.0	0.0	0.0	0.0
0.0	500.0	100.0	100.0	0	0.0	0.0	0.184	1.0	96.87663	0.0	0	2.0	1.0	0.0	0.0	0.0
0.0	500.0	100.0	100.0	0	0.0	0.0	0.185	1.0	97.13381	0.0	0	2.0	1.0	0.0	0.0	0.0
0.0	500.0	100.0	100.0	0	0.0	0.0	0.186	1.0	97.67555	0.0	0	2.0	1.0	0.0	0.0	0.0
0.0	500.0	100.0	100.0	0	0.0	0.0	0.187	1.0	97.67555	0.0	0	2.0	1.0	0.0	0.0	0.0
0.0	500.0	100.0	100.0	0	0.0	0.0	0.188	1.0	97.18999	0.0	0	2.0	1.0	0.0	0.0	0.0
0.0	500.0	100.0	100.0	0	0.0	0.0	0.189	1.0	95.99834	0.0	0	2.0	1.0	0.0	0.0	0.0
0.0	500.0	100.0	100.0	0	0.0	0.0	0.19	1.0	96.27816	0.0	0	2.0	1.0	0.0	0.0	0.0
0.0	500.0	100.0	100.0	0	0.0	0.0	0.19	1.0	96.67532	0.0	0	2.0	1.0	0.0	0.0	0.0
0.0	500.0	100.0	100.0	0	0.0	0.0	0.191	1.0	96.67532	0.0	0	2.0	1.0	0.0	0.0	0.0
0.0	500.0	100.0	100.0	0	0.0	0.0	0.191	1.0	96.20591	0.0	0	2.0	1.0	0.0	0.0	0.0
0.0	500.0	100.0	100.0	0	0.0	0.0	0.192	1.0	96.0224	0.0	0	2.0	1.0	0.0	0.0	0.0
0.0	500.0	100.0	100.0	0	0.0	0.0	0.192	1.0	95.26518	0.0	0	2.0	1.0	0.0	0.0	0.0
0.0	500.0	100.0	100.0	0	0.0	0.0	0.193	1.0	95.19734	0.0	0	2.0	1.0	0.0	0.0	0.0
0.0	500.0	100.0	100.0	0	0.0	0.0	0.193	1.0	95.19734	0.0	0	2.0	1.0	0.0	0.0	0.0
0.0	500.0	100.0	100.0	0	0.0	0.0	0.193	1.0	95.95205	0.0	0	2.0	1.0	0.0	0.0	0.0
0.0	500.0	100.0	100.0	0	0.0	0.0	0.194	1.0	96.112144	0.0	0	2.0	1.0	0.0	0.0	0.0
0.0	500.0	100.0	100.0	0	0.0	0.0	0.194	1.0	96.112144	0.0	0	2.0	1.0	0.0	0.0	0.0
0.0	500.0	100.0	100.0	0	0.0	0.0	0.194	1.0	96.51841	0.0	0	2.0	1.0	0.0	0.0	0.0
0.0	500.0	100.0	100.0	0	0.0	0.0	0.194	1.0	96.48634	0.0	0	2.0	1.0	0.0	0.0	0.0
0.0	500.0	100.0	100.0	0	0.0	0.0	0.193	1.0	96.48634	0.0	0	2.0	1.0	0.0	0.0	0.0
0.0	500.0	100.0	100.0	0	0.0	0.0	0.193	1.0	97.25311	0.0	0	2.0	1.0	9.0	0.0	0.0
0.0	500.0	100.0	100.0	0	0.0	0.0	0.193	1.0	97.25311	0.0	0	2.0	1.0	9.0	0.0	0.0
0.0	500.0	100.0	100.0	0	0.0	0.0	0.192	1.0	97.03195	0.0	0	2.0	1.0	10.0	0.0	0.0
5555.5557	400.0	100.0	100.0	0	0.0	0.0	0.192	1.0	97.65302	0.0	0	2.0	1.0	10.0	0.0	0.0
5555.5557	400.0	100.0	100.0	0	0.0	0.0	0.191	1.0	97.65302	0.0	0	2.0	1.0	10.0	0.0	0.0
5555.5557	400.0	100.0	100.0	0	0.0	0.0	0.191	1.0	97.78121	0.0	0	2.0	1.0	10.0	0.0	0.0
5555.5557	400.0	100.0	100.0	0	0.0	0.0	0.19	1.0	97.73057	0.392	0	2.0	1.0	10.0	0.0	0.0
5555.5557	400.0	100.0	100.0	0	0.0	0.0	0.189	1.0	97.73057	0.757	0	2.0	1.0	10.0	0.0	0.0
5555.5557	400.0	100.0	100.0	0	0.0	0.0	0.189	1.0	96.91805	0.757	0	2.0	1.0	10.0	0.0	0.0
5555.5557	400.0	100.0	100.0	0	0.0	0.0	0.188	1.0	96.91805	1.413	0	2.0	1.0	10.0	0.0	0.0
5555.5557	400.0	100.0	100.0	0	0.0	0.0	0.187	1.0	98.17575	1.413	0	2.0	1.0	10.0	0.0	0.0
5555.5557	400.0	100.0	100.0	0	0.0	0.0	0.187	1.0	97.15738	1.978	0	2.0	1.0	10.0	0.0	0.0
5555.5557	400.0	100.0	100.0	0	0.0	0.0	0.186	1.0	97.15738	2.232	0	2.0	1.0	10.0	0.0	0.0
5555.5557	400.0	100.0	100.0	0	0.0	0.0	0.185	1.0	96.9438	2.232	0	2.0	1.0	10.0	0.0	0.0
5555.5557	400.0	100.0	100.0	0	0.0	0.0	0.184	1.0	98.25581	2.686	0	2.0	1.0	10.0	0.0	0.0
5555.5557	400.0	100.0	100.0	0	0.0	0.0	0.183	1.0	98.25581	2.889	0	2.0	1.0	10.0	0.0	0.0
5555.5557	400.0	100.0	100.0	0	0.0	0.0	0.183	1.0	98.33623	2.889	0	2.0	1.0	10.0	0.0	0.0
5555.5557	400.0	100.0	100.0	0	0.0	0.0	0.182	1.0	98.33623	3.255	0	2.0	1.0	10.0	0.0	0.0
5555.5557	400.0	100.0	100.0	0	0.0	0.0	0.181	1.0	98.07478	3.255	0	2.0	1.0	10.0	0.0	0.0
5555.5557	400.0	100.0	100.0	0	0.0	0.0	0.179	1.0	98.163895	3.417	0	2.0	1.0	10.0	0.0	0.0
5555.5557	400.0	100.0	100.0	0	0.0	0.0	0.178	1.0	98.163895	3.71	0	2.0	1.0	10.0	0.0	0.0
5555.5557	400.0	100.0	100.0	0	0.0	0.0	0.177	1.0	97.56614	3.71	0	2.0	1.0	10.0	0.0	0.0
5555.5557	400.0	100.0	100.0	0	0.0	0.0	0.176	1.0	98.99114	3.963	0	2.0	1.0	10.0	0.0	0.0
5555.5557	400.0	100.0	100.0	0	0.0	0.0	0.174	1.0	98.99114	4.075	0	2.0	1.0	10.0	0.0	0.0
5555.5557	400.0	100.0	100.0	0	0.0	0.0	0.173	1.0	99.08386	4.075	0	2.0	1.0	10.0	0.0	0.0
5555.5557	400.0	100.0	100.0	0	0.0	0.0	0.172	1.0	99.08386	4.279	0	2.0	1.0	10.0	0.0	0.0
5555.5557	400.0	100.0	100.0	0	0.0	0.0	0.17	1.0	98.14687	4.279	0	2.0	1.0	10.0	0.0	0.0
5555.5557	400.0	100.0	100.0	0	0.0	0.0	0.169	1.0	97.8317	4.369	0	2.0	1.0	10.0	0.0	0.0
5555.5557	400.0	100.0	100.0	0	0.0	0.0	0.168	1.0	97.8317	4.531	0	2.0	1.0	10.0	0.0	0.0
5555.5557	400.0	100.0	100.0	0	0.0	0.0	0.166	1.0	97.21258	4.531	0	2.0	1.0	10.0	0.0	0.0
5555.5557	400.0	100.0	100.0	0	0.0	0.0	0.165	1.0	97.00312	4.604	0	2.0	1.0	10.0	0.0	0.0
5555.5557	400.0	100.0	100.0	0	0.0	0.0	0.163	1.0	97.00312	4.604	0	2.0	1.0	10.0	0.0	0.0
5555.5557	400.0	100.0	100.0	0	0.0	0.0	0.162	1.0	96.95388	4.736	0	2.0	1.0	10.0	0.0	0.0
5555.5557	400.0	100.0	100.0	0	0.0	0.0	0.16	1.0	96.95388	4.794	0	2.0	1.0	10.0	0.0	0.0
5555.5557	400.0	100.0	100.0	0	0.0	0.0	0.159	1.0	95.93279	4.794	0	2.0	1.0	10.0	0.0	0.0
5555.5557	400.0	100.0	100.0	0	0.0	0.0	0.157	1.0	95.59191	4.898	0	2.0	1.0	10.0	0.0	0.0
5555.5557	400.0	100.0	100.0	0	0.0	0.0	0.156	1.0	95.59191	4.945	0	2.0	1.0	10.0	0.0	0.0
5555.5557	400.0	100.0	100.0	0	0.0	0.0	0.154	1.0	97.38083	4.945	0	2.0	1.0	10.0	0.0	0.0
5555.5557	400.0	100.0	100.0	0	0.0	0.0	0.152	1.0	96.63263	5.03	0	2.0	1.0	12.0	0.0	0.0
5555.5557	400.0	100.0	100.0	0	0.0	0.0	0.151	1.0	96.63263	5.03	0	2.0	1.0	12.0	0.0	0.0
5555.5557	400.0	100.0	100.0	0	0.0	0.0	0.149	1.0	96.30214	5.068	0	2.0	1.0	12.0	0.0	0.0
5555.5557	400.0	100.0	100.0	0	0.0	0.0	0.147	1.0	96.30214	5.134	0	2.0	1.0	12.0	0.0	0.0
5555.5557	400.0	100.0	100.0	0	0.0	0.0	0.146	1.0	97.60607	5.134	0	2.0	1.0	12.0	0.0	0.0
5555.5557	400.0	100.0	100.0	0	0.0	0.0	0.144	1.0	97.86061	5.192	0	2.0	1.0	12.0	0.0	0.0
5555.5557	400.0	100.0	100.0	0	0.0	0.0	0.142	1.0	97.86061	5.218	0	2.0	1.0	12.0	0.0	0.0
5555.5557	400.0	100.0	100.0	0	0.0	0.0	0.141	1.0	98.882385	5.218	0	2.0	1.0	12.0	0.0	0.0
5555.5557	400.0	100.0	100.0	0	0.0	0.0	0.139	1.0	97.854965	5.266	0	2.0	1.0	12.0	0.0	0.0
5555.5557	400.0	100.0	100.0	0	0.0	0.0	0.137	1.0	97.854965	5.266	0	2.0	1.0	12.0	0.0	0.0
5555.5557	400.0	100.0	100.0	0	0.0	0.0	0.136	1.0	96.97218	5.307	0	2.0	1.0	12.0	0.0	0.0
5555.5557	400.0	100.0	100.0	0	0.0	0.0	0.134	1.0	96.97218	5.325	0	2.0	1.0	12.0	0.0	0.0
5555.5557	400.0	100.0	100.0	0	0.0	0.0	0.132	1.0	96.51953	5.325	0	2.0	1.0	12.0	0.0	0.0
5555.5557	400.0	100.0	100.0	0	0.0	0.0	0.131	1.0	96.748634	5.356	0	2.0	1.0	12.0	0.0	0.0
5555.5557	400.0	100.0	100.0	0	0.0	0.0	0.129	1.0	96.748634	5.371	0	2.0	1.0	12.0	0.0	0.0
5555.5557	400.0	100.0	100.0	0	0.0	0.0	0.128	1.0	97.504166	5.371	0	2.0	1.0	12.0	0.0	0.0
5555.5557	400.0	100.0	100.0	0	0.0	0.0	0.127	1.0	96.80239	5.397	0	2.0	1.0	12.0	0.0	0.0
5555.5557	400.0	100.0	100.0	0	0.0	0.0	0.125	1.0	96.80239	5.397	0	2.0	1.0	12.0	0.0	0.0
5555.5557	400.0	100.0	100.0	0	0.0	0.0	0.123	1.0	96.692986	5.409	0	2.0	1.0	12.0	0.0	0.0
5555.5557	400.0	100.0	100.0	0	0.0	0.0	0.122	1.0	96.692986	5.429	0	2.0	1.0	12.0	0.0	0.0
5555.5557	400.0	100.0	100.0	0	0.0	0.0	0.121	1.0	95.835686	5.429	0	2.0	1.0	12.0	0.0	0.0
5555.5557	400.0	100.0	100.0	1	0.0	0.0	0.119	1.0	96.33256	5.438	0	2.0	1.0	12.0	0.0	0.0
5555.5557	400.0	100.0	100.0	1	0.0	0.0	0.118	1.0	96.33256	5.455	0	2.0	1.0	12.0	0.0	0.0
5555.5557	400.0	100.0	100.0	1	0.0	0.0	0.117	1.0	96.84939	5.455	0	2.0	1.0	12.0	0.0	0.0
5555.5557	400.0	100.0	100.0	1	0.0	0.0	0.116	1.0	96.18227	5.464	0	2.0	1.0	12.0	0.0	0.0
5555.5557	400.0	100.0	100.0	1	0.0	0.0	0.114	1.0	96.18227	5.464	0	2.0	1.0	12.0	0.0	0.0
5555.5557	400.0	100.0	100.0	1	0.0	0.0	0.113	1.0	96.24304	5.476	0	2.0	1.0	12.0	0.0	0.0
5555.5557	400.0	100.0	100.0	1	0.0	0.0	0.112	1.0	96.24304	5.483	0	2.0	1.0	12.0	0.0	0.0
5555.5557	400.0	100.0	100.0	1	0.0	0.0	0.111	1.0	95.05328	5.483	0	2.0	1.0	12.0	0.0	0.0
5555.5557	400.0	100.0	100.0	1	0.0	0.0	0.11	1.0	95.87979	5.493	0	2.0	1.0	12.0	0.0	0.0
5555.5557	400.0	100.0	100.0	1	0.0	0.0	0.109	1.0	95.87979	5.498	0	2.0	1.0	12.0	0.0	0.0
5555.5557	400.0	100.0	100.0	1	0.0	0.0	0.108	1.0	94.67349	5.498	0	2.0	1.0	12.0	0.0	0.0
5555.5557	400.0	100.0	100.0	1	0.0	0.0	0.107	1.0	95.87373	5.508	0	2.0	1.0	12.0	0.0	0.0
5555.5557	400.0	100.0	100.0	1	0.0	0.0	0.106	1.0	95.87373	5.508	0	2.0	1.0	12.0	0.0	0.0
5555.5557	400.0	100.0	100.0	1	0.0	0.0	0.105	1.0	95.76673	5.51	0	2.0	1.0	12.0	0.0	0.0
5555.5557	400.0	100.0	100.0	1	0.0	0.0	0.105	1.0	95.72943	5.517	0	2.0	1.0	12.0	0.0	0.0
5555.5557	400.0	100.0	100.0	1	0.0	0.0	0.104	1.0	96.53096	5.517	0	2.0	1.0	12.0	0.0	0.0
5555.5557	400.0	100.0	100.0	1	0.0	0.0	0.103	1.0	97.545235	5.524	0	2.0	1.0	12.0	0.0	0.0
5555.5557	400.0	100.0	100.0	1	0.0	0.0	0.102	1.0	97.545235	5.527	0	2.0	1.0	12.0	0.0	0.0
5555.5557	400.0	100.0	100.0	1	0.0	0.0	0.101	1.0	97.42169	5.527	0	2.0	1.0	12.0	0.0	0.0
5555.5557	400.0	100.0	100.0	1	0.0	0.0	0.1	1.0	97.42169	5.531	0	2.0	1.0	12.0	0.0	0.0
5555.5557	400.0	100.0	100.0	1	0.0	0.0	0.099	1.0	97.992386	5.531	0	2.0	1.0	12.0	0.0	0.0
5555.5557	400.0	100.0	100.0	1	0.0	0.0	0.098	1.0	98.7642	5.533	0	2.0	1.0	12.0	0.0	0.0
5555.5557	400.0	100.0	100.0	1	0.0	0.0	0.098	1.0	98.7642	5.537	0	2.0	1.0	12.0	0.0	0.0
5555.5557	400.0	100.0	100.0	1	0.0	0.0	0.097	1.0	98.24463	5.537	0	2.0	1.0	12.0	0.0	0.0
5555.5557	400.0	100.0	100.0	1	0.0	0.0	0.096	1.0	99.089676	5.54	0	2.0	1.0	12.0	0.0	0.0
5555.5557	400.0	100.0	100.0	1	0.0	0.0	0.095	1.0	99.089676	5.543	0	2.0	1.0	12.0	0.0	0.0
5555.5557	400.0	100.0	100.0	1	0.0	0.0	0.094	1.0	98.94718	5.543	0	2.0	1.0	12.0	0.0	0.0
5555.5557	400.0	100.0	100.0	1	0.0	0.0	0.093	1.0	98.94718	5.545	0	2.0	1.0	12.0	0.0	0.0
5555.5557	400.0	100.0	100.0	1	0.0	0.0	0.092	1.0	98.037506	5.545	0	2.0	1.0	12.0	0.0	0.0
5555.5557	400.0	100.0	100.0	1	0.0	0.0	0.091	1.0	97.73095	5.547	0	2.0	1.0	12.0	0.0	0.0
5555.5557	400.0	100.0	100.0	1	0.0	0.0	0.09	1.0	97.73095	5.548	0	2.0	1.0	12.0	0.0	0.0
5555.5557	400.0	100.0	100.0	1	0.0	0.0	0.088	1.0	97.89651	5.548	0	2.0	1.0	12.0	0.0	0.0
5555.5557	400.0	100.0	100.0	1	0.0	0.0	0.088	1.0	97.875084	5.549	0	2.0	1.0	12.0	0.0	0.0
5555.5557	400.0	100.0	100.0	1	0.0	0.0	0.087	1.0	97.9089	5.55	0	2.0	1.0	12.0	0.0	0.0
5555.5557	400.0	100.0	100.0	1	0.0	0.0	0.085	1.0	97.23254	5.55	0	2.0	1.0	12.0	0.0	0.0
5555.5557	400.0	100.0	100.0	1	0.0	0.0	0.084	1.0	97.23254	5.551	0	2.0	1.0	12.0	0.0	0.0
5555.5557	400.0	100.0	100.0	1	0.0	0.0	0.083	1.0	97.59979	5.551	0	2.0	1.0	12.0	0.0	0.0
5555.5557	400.0	100.0	100.0	1	0.0	0.0	0.081	1.0	97.954834	5.553	0	2.0	1.0	12.0	0.0	0.0
5555.5557	400.0	100.0	100.0	1	0.0	0.0	0.08	1.0	97.954834	5.553	0	2.0	1.0	12.0	0.0	0.0
5555.5557	400.0	100.0	100.0	1	0.0	0.0	0.079	1.0	97.35866	5.553	0	2.0	1.0	12.0	0.0	0.0
5555.5557	400.0	100.0	100.0	1	0.0	0.0	0.078	1.0	97.06248	5.554	0	2.0	1.0	12.0	0.0	0.0
5555.5557	400.0	100.0	100.0	1	0.0	0.0	0.077	1.0	97.06248	5.555	0	2.0	1.0	12.0	0.0	0.0
5555.5557	400.0	100.0	100.0	1	0.0	0.0	0.076	1.0	97.61036	5.555	0	2.0	1.0	12.0	0.0	0.0
5555.5557	400.0	100.0	100.0	1	0.0	0.0	0.075	1.0	97.61036	5.556	0	2.0	1.0	12.0	0.0	0.0
5555.5557	400.0	100.0	100.0	1	0.0	0.0	0.073	1.0	97.71148	5.556	0	2.0	1.0	12.0	0.0	0.0
5555.5557	400.0	100.0	100.0	1	0.0	0.0	0.072	1.0	95.91611	5.556	0	2.0	1.0	12.0	0.0	0.0
5555.5557	400.0	100.0	100.0	1	0.0	0.0	0.071	1.0	95.91611	5.557	0	2.0	1.0	12.0	0.0	0.0
5555.5557	400.0	100.0	100.0	1	0.0	0.0	0.069	1.0	96.27551	5.557	0	2.0	1.0	12.0	0.0	0.0
5555.5557	400.0	100.0	100.0	1	0.0	0.0	0.068	1.0	98.57013	5.557	0	2.0	1.0	12.0	0.0	0.0
5555.5557	400.0	100.0	100.0	1	0.0	0.0	0.067	1.0	98.57013	5.559	0	2.0	1.0	12.0	0.0	0.0
5555.5557	400.0	100.0	100.0	1	0.0	0.0	0.066	1.0	98.48228	5.559	0	2.0	1.0	12.0	0.0	0.0
5555.5557	400.0	100.0	100.0	1	0.0	0.0	0.065	1.0	98.48228	5.559	0	2.0	1.0	12.0	0.0	0.0
5555.5557	400.0	100.0	100.0	1	0.0	0.0	0.064	1.0	98.55142	5.559	0	2.0	1.0	12.0	0.0	0.0
5555.5557	400.0	100.0	100.0	1	0.0	0.0	0.063	1.0	99.004814	5.559	0	2.0	1.0	12.0	0.0	0.0
5555.5557	400.0	100.0	100.0	1	0.0	0.0	0.062	1.0	99.004814	5.56	0	2.0	1.0	12.0	0.0	0.0
5555.5557	400.0	100.0	100.0	1	0.0	0.0	0.061	1.0	98.64137	5.56	0	2.0	1.0	12.0	0.0	0.0
5555.5557	400.0	100.0	100.0	1	0.0	0.0	0.06	1.0	97.4887	5.56	0	2.0	1.0	12.0	0.0	0.0
5555.5557	400.0	100.0	100.0	1	0.0	0.0	0.059	1.0	97.4887	5.56	0	2.0	1.0	12.0	0.0	0.0
5555.5557	400.0	100.0	100.0	1	0.0	0.0	0.058	1.0	97.996506	5.56	0	2.0	1.0	12.0	0.0	0.0
5555.5557	400.0	100.0	100.0	1	0.0	0.0	0.057	1.0	97.996506	5.561	0	2.0	1.0	12.0	0.0	0.0
5555.5557	400.0	100.0	100.0	1	0.0	0.0	0.056	1.0	98.673904	5.561	0	2.0	1.0	12.0	0.0	0.0
5555.5557	400.0	100.0	100.0	1	0.0	0.0	0.055	1.0	98.208786	5.561	0	2.0	1.0	12.0	0.0	0.0
5555.5557	400.0	100.0	100.0	1	0.0	0.0	0.054	1.0	97.32098	5.561	0	2.0	1.0	12.0	0.0	0.0
5555.5557	400.0	100.0	100.0	1	0.0	0.0	0.053	1.0	97.318436	5.561	0	2.0	1.0	12.0	0.0	0.0
5555.5557	400.0	100.0	100.0	1	0.0	0.0	0.052	1.0	97.296326	5.561	0	2.0	1.0	12.0	0.0	0.0
5555.5557	400.0	100.0	100.0	1	0.0	0.0	0.051	1.0	97.296326	5.561	0	2.0	1.0	12.0	0.0	0.0
5555.5557	400.0	100.0	100.0	1	0.0	0.0	0.05	1.0	97.170204	5.561	0	2.0	1.0	12.0	0.0	0.0
5555.5557	400.0	100.0	100.0	1	0.0	0.0	0.049	1.0	97.170204	5.561	0	2.0	1.0	12.0	0.0	0.0
5555.5557	400.0	100.0	100.0	1	0.0	0.0	0.048	1.0	96.5289	5.561	0	2.0	1.0	12.0	0.0	0.0
5555.5557	400.0	100.0	100.0	1	0.0	0.0	0.047	1.0	96.559975	5.561	0	2.0	1.0	12.0	0.0	0.0
5555.5557	400.0	100.0	100.0	1	0.0	0.0	0.045	1.0	96.559975	5.562	0	2.0	1.0	12.0	0.0	0.0
5555.5557	400.0	100.0	100.0	1	0.0	0.0	0.044	1.0	97.04224	5.562	0	2.0	1.0	12.0	0.0	0.0
5555.5557	400.0	100.0	100.0	1	0.0	0.0	0.043	1.0	96.86673	5.562	0	2.0	1.0	12.0	0.0	0.0
5555.5557	400.0	100.0	100.0	1	0.0	0.0	0.041	1.0	96.86673	5.562	0	2.0	1.0	12.0	0.0	0.0
5555.5557	400.0	100.0	100.0	1	0.0	0.0	0.04	1.0	96.87749	5.562	0	2.0	1.0	12.0	0.0	0.0
5555.5557	400.0	100.0	100.0	1	0.0	0.0	0.039	1.0	96.87749	5.562	0	2.0	1.0	12.0	0.0	0.0
5555.5557	400.0	100.0	100.0	1	0.0	0.0	0.037	1.0	97.46534	5.562	0	2.0	1.0	12.0	0.0	0.0
5555.5557	400.0	100.0	100.0	1	0.0	0.0	0.036	1.0	97.58796	5.562	0	2.0	1.0	12.0	0.0	0.0
5555.5557	400.0	100.0	100.0	1	0.0	0.0	0.034	1.0	97.58796	5.562	0	2.0	1.0	12.0	0.0	0.0
5555.5557	400.0	100.0	100.0	1	0.0	0.0	0.033	1.0	97.227875	5.562	0	2.0	1.0	12.0	0.0	0.0
5555.5557	400.0	100.0	100.0	1	0.0	0.0	0.031	1.0	97.833626	5.562	0	2.0	1.0	12.0	0.0	0.0
5555.5557	400.0	100.0	100.0	1	0.0	0.0	0.029	1.0	97.833626	5.562	0	2.0	1.0	12.0	0.0	0.0
5555.5557	400.0	100.0	100.0	1	0.0	0.0	0.028	1.0	96.87866	5.562	0	2.0	1.0	12.0	0.0	0.0
5555.5557	400.0	100.0	100.0	1	0.0	0.0	0.026	1.0	96.87866	5.562	0	2.0	1.0	12.0	0.0	0.0
5555.5557	400.0	100.0	100.0	1	0.0	0.0	0.025	1.0	97.57949	5.562	0	2.0	1.0	12.0	0.0	0.0
5555.5557	400.0	100.0	100.0	1	0.0	0.0	0.023	1.0	97.64086	5.562	0	2.0	1.0	12.0	0.0	0.0
5555.5557	400.0	100.0	100.0	1	0.0	0.0	0.021	1.0	97.64086	5.562	0	2.0	1.0	12.0	0.0	0.0
5555.5557	400.0	100.0	100.0	1	0.0	0.0	0.02	1.0	97.51251	5.562	0	2.0	1.0	12.0	0.0	0.0
5555.5557	400.0	100.0	100.0	1	0.0	0.0	0.018	1.0	97.35646	5.562	0	2.0	1.0	12.0	0.0	0.0
5555.5557	400.0	100.0	100.0	1	0.0	0.0	0.017	1.0	97.35646	5.562	0	2.0	1.0	12.0	0.0	0.0
5555.5557	400.0	100.0	100.0	1	0.0	0.0	0.015	1.0	97.45134	5.562	0	2.0	1.0	12.0	0.0	0.0
5555.5557	400.0	100.0	100.0	1	0.0	0.0	0.014	1.0	97.45134	5.562	0	2.0	1.0	12.0	0.0	0.0
5555.5557	400.0	100.0	100.0	1	0.0	0.0	0.012	1.0	95.75576	5.562	0	2.0	1.0	12.0	0.0	0.0
5555.5557	400.0	100.0	100.0	1	0.0	0.0	0.011	1.0	96.85506	5.562	0	2.0	1.0	12.0	0.0	0.0
5555.5557	400.0	100.0	100.0	1	0.0	0.0	0.009	1.0	96.85506	5.562	0	2.0	1.0	12.0	0.0	0.0
5555.5557	400.0	100.0	100.0	1	0.0	0.0	0.008	1.0	97.16548	5.562	0	2.0	1.0	12.0	0.0	0.0
5555.5557	400.0	100.0	100.0	1	0.0	0.0	0.007	1.0	97.69944	5.562	0	2.0	1.0	12.0	0.0	0.0
5555.5557	400.0	100.0	100.0	1	0.0	0.0	0.006	1.0	97.15063	5.562	0	2.0	1.0	12.0	0.0	0.0
5555.5557	400.0	100.0	100.0	1	0.0	0.0	0.005	1.0	97.78131	5.562	0	2.0	1.0	12.0	0.0	0.0
5555.5557	400.0	100.0	100.0	1	0.0	0.0	0.004	1.0	97.78131	5.562	0	2.0	1.0	12.0	0.0	0.0
5555.5557	400.0	100.0	100.0	1	0.0	0.0	0.002	1.0	98.69118	5.562	0	2.0	1.0	12.0	0.0	0.0
5555.5557	400.0	100.0	100.0	1	0.0	0.0	0.001	1.0	98.80841	5.562	0	2.0	1.0	12.0	0.0	0.0
5555.5557	400.0	100.0	100.0	1	0.0	0.0	0.0	1.0	98.80841	5.562	0	2.0	1.0	12.0	0.0	0.0
5555.5557	400.0	100.0	100.0	1	0.0	0.0	0.0	1.0	99.35946	5.562	0	2.0	1.0	12.0	0.0	0.0
5555.5557	400.0	100.0	100.0	1	0.0	0.0	-0.001	1.0	98.76193	5.562	0	2.0	1.0	12.0	0.0	0.0
5555.5557	400.0	100.0	100.0	1	0.0	0.0	-0.002	1.0	98.76193	5.562	0	2.0	1.0	12.0	0.0	0.0
5555.5557	400.0	100.0	100.0	1	0.0	0.0	-0.003	1.0	99.37549	5.562	0	2.0	1.0	12.0	0.0	0.0
5555.5557	400.0	100.0	100.0	1	0.0	0.0	-0.004	1.0	99.37549	5.562	0	2.0	1.0	12.0	0.0	0.0
5555.5557	400.0	100.0	100.0	1	0.0	0.0	-0.005	1.0	98.86755	5.562	0	2.0	1.0	12.0	0.0	0.0
5555.5557	400.0	100.0	100.0	1	0.0	0.0	-0.006	1.0	98.53454	5.562	0	2.0	1.0	12.0	0.0	0.0
5555.5557	400.0	100.0	100.0	1	0.0	0.0	-0.007	1.0	98.53454	5.562	0	2.0	1.0	12.0	0.0	0.0
5555.5557	400.0	100.0	100.0	1	0.0	0.0	-0.008	1.0	98.75842	5.562	0	2.0	1.0	12.0	0.0	0.0
5555.5557	400.0	100.0	100.0	1	0.0	0.0	-0.009	1.0	99.27444	5.562	0	2.0	1.0	13.0	0.0	0.0
5555.5557	400.0	100.0	100.0	1	0.0	0.0	-0.01	1.0	99.17292	5.562	0	2.0	1.0	13.0	0.0	0.0
0.0	400.0	100.0	100.0	0	0.0	0.0	-0.011	1.0	98.24522	5.562	0	2.0	2.0	0.0	0.0	0.0
0.0	400.0	100.0	100.0	0	0.0	0.0	-0.012	1.0	98.24522	5.562	0	2.0	2.0	0.0	0.0	0.0
0.0	400.0	100.0	100.0	0	0.0	0.0	-0.013	1.0	98.31177	5.562	0	2.0	2.0	0.0	0.0	0.0
0.0	400.0	100.0	100.0	0	0.0	0.0	-0.014	1.0	99.099785	5.562	0	2.0	2.0	0.0	0.0	0.0
0.0	400.0	100.0	100.0	0	0.0	0.0	-0.015	1.0	99.099785	5.169	0	2.0	2.0	0.0	0.0	0.0
0.0	400.0	100.0	100.0	0	0.0	0.0	-0.016	1.0	98.81787	5.169	0	2.0	2.0	0.0	0.0	0.0
0.0	400.0	100.0	100.0	0	0.0	0.0	-0.017	1.0	98.90309	4.463	0	2.0	2.0	0.0	0.0	0.0
0.0	400.0	100.0	100.0	0	0.0	0.0	-0.018	1.0	98.90309	4.463	0	2.0	2.0	0.0	0.0	0.0
0.0	400.0	100.0	100.0	0	0.0	0.0	-0.019	1.0	98.79239	3.854	0	2.0	2.0	0.0	0.0	0.0
0.0	400.0	100.0	100.0	0	0.0	0.0	-0.02	1.0	98.79239	3.581	0	2.0	2.0	0.0	0.0	0.0
0.0	400.0	100.0	100.0	0	0.0	0.0	-0.021	1.0	98.52452	3.581	0	2.0	2.0	0.0	0.0	0.0
0.0	400.0	100.0	100.0	0	0.0	0.0	-0.022	1.0	99.50505	3.093	0	2.0	2.0	0.0	0.0	0.0
0.0	400.0	100.0	100.0	0	0.0	0.0	-0.023	1.0	99.50505	2.874	0	2.0	2.0	0.0	0.0	0.0
0.0	400.0	100.0	100.0	0	0.0	0.0	-0.024	1.0	99.65366	2.874	0	2.0	2.0	0.0	0.0	0.0
0.0	400.0	100.0	100.0	0	0.0	0.0	-0.024	1.0	99.65366	2.482	0	2.0	2.0	0.0	0.0	0.0
0.0	400.0	100.0	100.0	0	0.0	0.0	-0.025	1.0	98.936615	2.482	0	2.0	2.0	0.0	0.0	0.0
0.0	400.0	100.0	100.0	0	0.0	0.0	-0.026	1.0	98.156525	2.307	0	2.0	2.0	0.0	0.0	0.0
0.0	400.0	100.0	100.0	0	0.0	0.0	-0.027	1.0	98.156525	1.992	0	2.0	2.0	0.0	0.0	0.0
0.0	400.0	100.0	100.0	0	0.0	0.0	-0.027	1.0	98.30424	1.992	0	2.0	2.0	0.0	0.0	0.0
0.0	400.0	100.0	100.0	0	0.0	0.0	-0.028	1.0	98.010086	1.72	0	2.0	2.0	0.0	0.0	0.0
0.0	400.0	100.0	100.0	0	0.0	0.0	-0.029	1.0	98.010086	1.599	0	2.0	2.0	0.0	0.0	0.0
0.0	400.0	100.0	100.0	0	0.0	0.0	-0.029	1.0	98.011	1.599	0	2.0	2.0	0.0	0.0	0.0
0.0	400.0	100.0	100.0	0	0.0	0.0	-0.029	1.0	98.15366	1.381	0	2.0	2.0	0.0	0.0	0.0
0.0	400.0	100.0	100.0	0	0.0	0.0	-0.03	1.0	97.87467	1.381	0	2.0	2.0	0.0	0.0	0.0
0.0	400.0	100.0	100.0	0	0.0	0.0	-0.03	1.0	97.99812	1.283	0	2.0	2.0	0.0	0.0	0.0
0.0	400.0	100.0	100.0	0	0.0	0.0	-0.03	1.0	97.99812	1.191	0	2.0	2.0	0.0	0.0	0.0
0.0	400.0	100.0	100.0	0	0.0	0.0	-0.03	1.0	97.81571	1.191	0	2.0	2.0	0.0	0.0	0.0
0.0	400.0	100.0	100.0	0	0.0	0.0	-0.03	1.0	98.38179	1.029	0	2.0	2.0	0.0	0.0	0.0
0.0	400.0	100.0	100.0	0	0.0	0.0	-0.03	1.0	98.38179	1.029	0	2.0	2.0	0.0	0.0	0.0
0.0	400.0	100.0	100.0	0	0.0	0.0	-0.03	1.0	97.38204	0.888	0	2.0	2.0	0.0	0.0	0.0
0.0	400.0	100.0	100.0	0	0.0	0.0	-0.03	1.0	97.38204	0.767	0	2.0	2.0	0.0	0.0	0.0
0.0	400.0	100.0	100.0	0	0.0	0.0	-0.03	1.0	97.27254	0.767	0	2.0	2.0	0.0	0.0	0.0
0.0	400.0	100.0	100.0	0	0.0	0.0	-0.03	1.0	98.29418	0.712	0	2.0	2.0	0.0	0.0	0.0
0.0	400.0	100.0	100.0	0	0.0	0.0	-0.03	1.0	97.878395	0.662	0	2.0	2.0	0.0	0.0	0.0
0.0	400.0	100.0	100.0	0	0.0	0.0	-0.03	1.0	97.9806	0.662	0	2.0	2.0	0.0	0.0	0.0
0.0	400.0	100.0	100.0	0	0.0	0.0	-0.029	1.0	99.26622	0.572	0	2.0	2.0	1.0	0.0	0.0
0.0	400.0	100.0	100.0	0	0.0	0.0	-0.029	1.0	99.26622	0.531	0	2.0	2.0	1.0	0.0	0.0
0.0	400.0	100.0	100.0	0	0.0	0.0	-0.029	1.0	98.51297	0.531	1	2.0	2.0	3.0	0.0	0.0
0.0	400.0	100.0	100.0	0	0.0	0.0	-0.029	1.0	98.51297	0.458	1	2.0	2.0	3.0	0.0	0.0
-4166.667	300.0	100.0	100.0	0	0.0	0.0	-0.029	1.0	98.42909	0.458	1	2.0	2.0	3.0	0.0	0.0
-4166.667	300.0	100.0	100.0	0	0.0	0.0	-0.028	1.0	98.89869	0.396	1	2.0	2.0	3.0	0.0	0.0
-4166.667	300.0	100.0	100.0	0	0.0	0.0	-0.028	1.0	98.89869	0.368	1	2.0	2.0	3.0	0.0	0.0
-4166.667	300.0	100.0	100.0	0	0.0	0.0	-0.028	1.0	98.608025	0.368	1	2.0	2.0	3.0	0.0	0.0
-4166.667	300.0	100.0	100.0	0	0.0	0.0	-0.027	1.0	98.79426	-0.249	1	2.0	2.0	3.0	0.0	0.0
-4166.667	300.0	100.0	100.0	0	0.0	0.0	-0.027	1.0	98.79426	-0.784	1	2.0	2.0	3.0	0.0	0.0
-4166.667	300.0	100.0	100.0	0	0.0	0.0	-0.026	1.0	98.50296	-0.784	1	2.0	2.0	3.0	0.0	0.0
-4166.667	300.0	100.0	100.0	0	0.0	0.0	-0.025	1.0	98.50296	-1.023	1	2.0	2.0	3.0	0.0	0.0
-4166.667	300.0	100.0	100.0	0	0.0	0.0	-0.024	1.0	99.01606	-1.023	1	2.0	2.0	3.0	0.0	0.0
-4166.667	300.0	100.0	100.0	0	0.0	0.0	-0.023	1.0	98.72304	-1.452	1	2.0	2.0	3.0	0.0	0.0
-4166.667	300.0	100.0	100.0	0	0.0	0.0	-0.022	1.0	98.72304	-1.645	1	2.0	2.0	3.0	0.0	0.0
-4166.667	300.0	100.0	100.0	0	0.0	0.0	-0.021	1.0	98.79575	-1.645	1	2.0	2.0	3.0	0.0	0.0
-4166.667	300.0	100.0	100.0	0	0.0	0.0	-0.02	1.0	98.40017	-1.989	1	2.0	2.0	3.0	0.0	0.0
-4166.667	300.0	100.0	100.0	0	0.0	0.0	-0.019	1.0	98.40017	-2.287	1	2.0	2.0	3.0	0.0	0.0
-4166.667	300.0	100.0	100.0	0	0.0	0.0	-0.017	1.0	97.36594	-2.287	1	2.0	2.0	3.0	0.0	0.0
-4166.667	300.0	100.0	100.0	0	0.0	0.0	-0.016	1.0	97.36594	-2.42	1	2.0	2.0	3.0	0.0	0.0
-4166.667	300.0	100.0	100.0	0	0.0	0.0	-0.014	1.0	98.35964	-2.42	1	2.0	2.0	3.0	0.0	0.0
-4166.667	300.0	100.0	100.0	0	0.0	0.0	-0.012	1.0	98.32112	-2.659	1	2.0	2.0	3.0	0.0	0.0
-4166.667	300.0	100.0	100.0	0	0.0	0.0	-0.011	1.0	98.32112	-2.766	1	2.0	2.0	3.0	0.0	0.0
-4166.667	300.0	100.0	100.0	0	0.0	0.0	-0.009	1.0	97.62123	-2.766	1	2.0	2.0	3.0	0.0	0.0
-4166.667	300.0	100.0	100.0	0	0.0	0.0	-0.008	1.0	97.98548	-2.958	1	2.0	2.0	5.0	0.0	0.0
-4166.667	300.0	100.0	100.0	0	0.0	0.0	-0.006	1.0	97.98548	-3.043	1	2.0	2.0	5.0	0.0	0.0
-4166.667	300.0	100.0	100.0	0	0.0	0.0	-0.004	1.0	97.11985	-3.043	1	2.0	2.0	5.0	0.0	0.0
-4166.667	300.0	100.0	100.0	0	0.0	0.0	-0.003	1.0	97.11985	-3.197	1	2.0	2.0	5.0	0.0	0.0
-4166.667	300.0	100.0	100.0	0	0.0	0.0	-0.001	1.0	96.27646	-3.197	1	2.0	2.0	5.0	0.0	0.0
-4166.667	300.0	100.0	100.0	0	0.0	0.0	0.0	1.0	96.490974	-3.33	1	2.0	2.0	5.0	0.0	0.0
-4166.667	300.0	100.0	100.0	0	0.0	0.0	0.001	1.0	96.490974	-3.389	1	2.0	2.0	5.0	0.0	0.0
-4166.667	300.0	100.0	100.0	0	0.0	0.0	0.003	1.0	97.29866	-3.389	1	2.0	2.0	5.0	0.0	0.0
-4166.667	300.0	100.0	100.0	0	0.0	0.0	0.004	1.0	97.82002	-3.496	1	2.0	2.0	5.0	0.0	0.0
-4166.667	300.0	100.0	100.0	0	0.0	0.0	0.006	1.0	97.82002	-3.496	1	2.0	2.0	5.0	0.0	0.0
-4166.667	300.0	100.0	100.0	0	0.0	0.0	0.008	1.0	97.15134	-3.543	1	2.0	2.0	5.0	0.0	0.0
-4166.667	300.0	100.0	100.0	0	0.0	0.0	0.009	1.0	97.15134	-3.629	1	2.0	2.0	5.0	0.0	0.0
-4166.667	300.0	100.0	100.0	0	0.0	0.0	0.011	1.0	96.550766	-3.629	1	2.0	2.0	5.0	0.0	0.0
-4166.667	300.0	100.0	100.0	0	0.0	0.0	0.012	1.0	95.417175	-3.668	1	2.0	2.0	5.0	0.0	0.0
-4166.667	300.0	100.0	100.0	0	0.0	0.0	0.013	1.0	95.417175	-3.736	1	2.0	2.0	5.0	0.0	0.0
-4166.667	300.0	100.0	100.0	0	0.0	0.0	0.015	1.0	95.44407	-3.736	1	2.0	2.0	5.0	0.0	0.0
-4166.667	300.0	100.0	100.0	0	0.0	0.0	0.016	1.0	95.5521	-3.767	1	2.0	2.0	5.0	0.0	0.0
-4166.667	300.0	100.0	100.0	0	0.0	0.0	0.018	1.0	95.5521	-3.767	1	2.0	2.0	5.0	0.0	0.0
-4166.667	300.0	100.0	100.0	0	0.0	0.0	0.019	1.0	95.610466	-3.822	1	2.0	2.0	5.0	0.0	0.0
-4166.667	300.0	100.0	100.0	0	0.0	0.0	0.02	1.0	95.610466	-3.846	1	2.0	2.0	5.0	0.0	0.0
-4166.667	300.0	100.0	100.0	0	0.0	0.0	0.022	1.0	95.69879	-3.846	1	2.0	2.0	5.0	0.0	0.0
-4166.667	300.0	100.0	100.0	0	0.0	0.0	0.023	1.0	96.384415	-3.89	1	2.0	2.0	5.0	0.0	0.0
-4166.667	300.0	100.0	100.0	0	0.0	0.0	0.024	1.0	96.384415	-3.91	1	2.0	2.0	5.0	0.0	0.0
-4166.667	300.0	100.0	100.0	0	0.0	0.0	0.025	1.0	96.67815	-3.91	1	2.0	2.0	5.0	0.0	0.0
-4166.667	300.0	100.0	100.0	0	0.0	0.0	0.027	1.0	95.992226	-3.946	1	2.0	2.0	5.0	0.0	0.0
-4166.667	300.0	100.0	100.0	0	0.0	0.0	0.028	1.0	95.992226	-3.946	1	2.0	2.0	5.0	0.0	0.0
-4166.667	300.0	100.0	100.0	0	0.0	0.0	0.029	1.0	96.05433	-3.963	1	2.0	2.0	5.0	0.0	0.0
-4166.667	300.0	100.0	100.0	0	0.0	0.0	0.03	1.0	95.41278	-3.99	1	2.0	2.0	5.0	0.0	0.0
-4166.667	300.0	100.0	100.0	0	0.0	0.0	0.031	1.0	95.63798	-3.99	1	2.0	2.0	5.0	0.0	0.0
-4166.667	300.0	100.0	100.0	0	0.0	0.0	0.033	1.0	95.950264	-4.003	1	2.0	2.0	5.0	0.0	0.0
-4166.667	300.0	100.0	100.0	0	0.0	0.0	0.034	1.0	95.601364	-4.026	1	2.0	2.0	5.0	0.0	0.0
-4166.667	300.0	100.0	100.0	0	0.0	0.0	0.035	1.0	95.555984	-4.026	1	2.0	2.0	5.0	0.0	0.0
-4166.667	300.0	100.0	100.0	0	0.0	0.0	0.036	1.0	95.84085	-4.045	1	2.0	2.0	5.0	0.0	0.0
-4166.667	300.0	100.0	100.0	0	0.0	0.0	0.037	1.0	95.84085	-4.045	1	2.0	2.0	5.0	0.0	0.0
-4166.667	300.0	100.0	100.0	0	0.0	0.0	0.038	1.0	95.41137	-4.054	1	2.0	2.0	5.0	0.0	0.0
-4166.667	300.0	100.0	100.0	0	0.0	0.0	0.039	1.0	95.41137	-4.07	1	2.0	2.0	5.0	0.0	0.0
-4166.667	300.0	100.0	100.0	0	0.0	0.0	0.04	1.0	95.861984	-4.07	1	2.0	2.0	5.0	0.0	0.0
-4166.667	300.0	100.0	100.0	0	0.0	0.0	0.041	1.0	96.01716	-4.077	1	2.0	2.0	5.0	0.0	0.0
-4166.667	300.0	100.0	100.0	0	0.0	0.0	0.042	1.0	96.01716	-4.09	1	2.0	2.0	5.0	0.0	0.0
-4166.667	300.0	100.0	100.0	0	0.0	0.0	0.043	1.0	95.359276	-4.09	1	2.0	2.0	5.0	0.0	0.0
-4166.667	300.0	100.0	100.0	0	0.0	0.0	0.044	1.0	95.71699	-4.096	1	2.0	2.0	5.0	0.0	0.0
-4166.667	300.0	100.0	100.0	0	0.0	0.0	0.045	1.0	95.71699	-4.096	1	2.0	2.0	5.0	0.0	0.0
-4166.667	300.0	100.0	100.0	0	0.0	0.0	0.046	1.0	95.53077	-4.106	1	2.0	2.0	5.0	0.0	0.0
-4166.667	300.0	100.0	100.0	0	0.0	0.0	0.047	1.0	95.53077	-4.11	1	2.0	2.0	5.0	0.0	0.0
-4166.667	300.0	100.0	100.0	0	0.0	0.0	0.048	1.0	96.10905	-4.11	1	2.0	2.0	5.0	0.0	0.0
-4166.667	300.0	100.0	100.0	0	0.0	0.0	0.049	1.0	96.85659	-4.12	1	2.0	2.0	5.0	0.0	0.0
-4166.667	300.0	100.0	100.0	0	0.0	0.0	0.05	1.0	96.85659	-4.122	1	2.0	2.0	5.0	0.0	0.0
-4166.667	300.0	100.0	100.0	0	0.0	0.0	0.051	1.0	96.896324	-4.122	1	2.0	2.0	5.0	0.0	0.0
-4166.667	300.0	100.0	100.0	0	0.0	0.0	0.052	1.0	96.86274	-4.129	1	2.0	2.0	5.0	0.0	0.0
-4166.667	300.0	100.0	100.0	0	0.0	0.0	0.053	1.0	96.86274	-4.129	1	2.0	2.0	5.0	0.0	0.0
-4166.667	300.0	100.0	100.0	0	0.0	0.0	0.054	1.0	97.463425	-4.132	1	2.0	2.0	5.0	0.0	0.0
-4166.667	300.0	100.0	100.0	0	0.0	0.0	0.055	1.0	97.463425	-4.137	1	2.0	2.0	5.0	0.0	0.0
-4166.667	300.0	100.0	100.0	0	0.0	0.0	0.056	1.0	96.31105	-4.137	1	2.0	2.0	5.0	0.0	0.0
-4166.667	300.0	100.0	100.0	0	0.0	0.0	0.056	1.0	97.27093	-4.139	1	2.0	2.0	5.0	0.0	0.0
-4166.667	300.0	100.0	100.0	0	0.0	0.0	0.058	1.0	97.27093	-4.144	1	2.0	2.0	5.0	0.0	0.0
-4166.667	300.0	100.0	100.0	0	0.0	0.0	0.059	1.0	96.99792	-4.144	1	2.0	2.0	5.0	0.0	0.0
-4166.667	300.0	100.0	100.0	0	0.0	0.0	0.06	1.0	96.87584	-4.147	1	2.0	2.0	5.0	0.0	0.0
-4166.667	300.0	100.0	100.0	0	0.0	0.0	0.06	1.0	96.87584	-4.147	1	2.0	2.0	5.0	0.0	0.0
-4166.667	300.0	100.0	100.0	0	0.0	0.0	0.061	1.0	97.1013	-4.149	1	2.0	2.0	5.0	0.0	0.0
-4166.667	300.0	100.0	100.0	0	0.0	0.0	0.062	1.0	97.1013	-4.152	1	2.0	2.0	5.0	0.0	0.0
-4166.667	300.0	100.0	100.0	0	0.0	0.0	0.063	1.0	97.65965	-4.152	1	2.0	2.0	5.0	0.0	0.0
-4166.667	300.0	100.0	100.0	0	0.0	0.0	0.064	1.0	97.12917	-4.153	1	2.0	2.0	5.0	0.0	0.0
-4166.667	300.0	100.0	100.0	0	0.0	0.0	0.065	1.0	97.434875	-4.155	1	2.0	2.0	5.0	0.0	0.0
-4166.667	300.0	100.0	100.0	0	0.0	0.0	0.066	1.0	97.5205	-4.155	1	2.0	2.0	5.0	0.0	0.0
-4166.667	300.0	100.0	100.0	0	0.0	0.0	0.067	1.0	97.5205	-4.157	1	2.0	2.0	5.0	0.0	0.0
-4166.667	300.0	100.0	100.0	0	0.0	0.0	0.068	1.0	97.8237	-4.157	1	2.0	2.0	5.0	0.0	0.0
-4166.667	300.0	100.0	100.0	0	0.0	0.0	0.069	1.0	97.75945	-4.159	1	2.0	2.0	5.0	0.0	0.0
-4166.667	300.0	100.0	100.0	0	0.0	0.0	0.07	1.0	97.75945	-4.159	1	2.0	2.0	5.0	0.0	0.0
-4166.667	300.0	100.0	100.0	0	0.0	0.0	0.071	1.0	97.86225	-4.159	1	2.0	2.0	5.0	0.0	0.0
-4166.667	300.0	100.0	100.0	0	0.0	0.0	0.072	1.0	98.43435	-4.161	1	2.0	2.0	5.0	0.0	0.0
-4166.667	300.0	100.0	100.0	0	0.0	0.0	0.073	1.0	98.75436	-4.161	1	2.0	2.0	5.0	0.0	0.0
-4166.667	300.0	100.0	100.0	0	0.0	0.0	0.074	1.0	98.21491	-4.161	1	2.0	2.0	5.0	0.0	0.0
-4166.667	300.0	100.0	100.0	0	0.0	0.0	0.075	1.0	98.21491	-4.163	1	2.0	2.0	5.0	0.0	0.0
-4166.667	300.0	100.0	100.0	0	0.0	0.0	0.076	1.0	98.268074	-4.163	1	2.0	2.0	5.0	0.0	0.0
-4166.667	300.0	100.0	100.0	0	0.0	0.0	0.077	1.0	98.48099	-4.164	1	2.0	2.0	5.0	0.0	0.0
-4166.667	300.0	100.0	100.0	0	0.0	0.0	0.078	1.0	98.48099	-4.164	1	2.0	2.0	5.0	0.0	0.0
-4166.667	300.0	100.0	100.0	0	0.0	0.0	0.079	1.0	97.56913	-4.164	1	2.0	2.0	5.0	0.0	0.0
-4166.667	300.0	100.0	100.0	0	0.0	0.0	0.08	1.0	97.98286	-4.165	1	2.0	2.0	5.0	0.0	0.0
-4166.667	300.0	100.0	100.0	0	0.0	0.0	0.081	1.0	97.98286	-4.165	1	2.0	2.0	5.0	0.0	0.0
-4166.667	300.0	100.0	100.0	0	0.0	0.0	0.082	1.0	98.955605	-4.165	1	2.0	2.0	5.0	0.0	0.0
-4166.667	300.0	100.0	100.0	0	0.0	0.0	0.083	1.0	98.955605	-4.166	1	2.0	2.0	5.0	0.0	0.0
-4166.667	300.0	100.0	100.0	0	0.0	0.0	0.084	1.0	98.10897	-4.166	1	2.0	2.0	5.0	0.0	0.0
-4166.667	300.0	100.0	100.0	0	0.0	0.0	0.084	1.0	97.72406	-4.167	1	2.0	2.0	5.0	0.0	0.0
-4166.667	300.0	100.0	100.0	0	0.0	0.0	0.085	1.0	97.72406	-4.167	1	2.0	2.0	5.0	0.0	0.0
-4166.667	300.0	100.0	100.0	0	0.0	0.0	0.086	1.0	96.97962	-4.167	1	2.0	2.0	5.0	0.0	0.0
-4166.667	300.0	100.0	100.0	0	0.0	0.0	0.087	1.0	97.06788	-4.167	1	2.0	2.0	5.0	0.0	0.0
-4166.667	300.0	100.0	100.0	0	0.0	0.0	0.088	1.0	97.06788	-4.168	1	2.0	2.0	5.0	0.0	0.0
-4166.667	300.0	100.0	100.0	0	0.0	0.0	0.089	1.0	97.529076	-4.168	1	2.0	2.0	5.0	0.0	0.0
-4166.667	300.0	100.0	100.0	0	0.0	0.0	0.09	1.0	97.71631	-4.168	1	2.0	2.0	5.0	0.0	0.0
-4166.667	300.0	100.0	100.0	0	0.0	0.0	0.091	1.0	97.92262	-4.168	1	2.0	2.0	5.0	0.0	0.0
-4166.667	300.0	100.0	100.0	0	0.0	0.0	0.092	1.0	98.173904	-4.168	1	2.0	2.0	5.0	0.0	0.0
-4166.667	300.0	100.0	100.0	0	0.0	0.0	0.093	1.0	98.173904	-4.168	1	2.0	2.0	5.0	0.0	0.0
-4166.667	300.0	100.0	100.0	0	0.0	0.0	0.094	1.0	97.67751	-4.168	1	2.0	2.0	5.0	0.0	0.0
-4166.667	300.0	100.0	100.0	0	0.0	0.0	0.095	1.0	97.5984	-4.169	1	2.0	2.0	5.0	0.0	0.0
-4166.667	300.0	100.0	100.0	0	0.0	0.0	0.096	1.0	97.5984	-4.169	1	2.0	2.0	5.0	0.0	0.0
-4166.667	300.0	100.0	100.0	0	0.0	0.0	0.096	1.0	97.5294	-4.169	1	2.0	2.0	5.0	0.0	0.0
-4166.667	300.0	100.0	100.0	0	0.0	0.0	0.097	1.0	97.5294	-4.169	1	2.0	2.0	5.0	0.0	0.0
-4166.667	300.0	100.0	100.0	0	0.0	0.0	0.098	1.0	96.60519	-4.169	1	2.0	2.0	5.0	0.0	0.0
-4166.667	300.0	100.0	100.0	0	0.0	0.0	0.099	1.0	96.98837	-4.169	1	2.0	2.0	5.0	0.0	0.0
-4166.667	300.0	100.0	100.0	0	0.0	0.0	0.1	1.0	97.864685	-4.169	1	2.0	2.0	5.0	0.0	0.0
-4166.667	300.0	100.0	100.0	0	0.0	0.0	0.101	1.0	97.36274	-4.169	1	2.0	2.0	5.0	0.0	0.0
-4166.667	300.0	100.0	100.0	0	0.0	0.0	0.102	1.0	96.88389	-4.169	1	2.0	2.0	5.0	0.0	0.0
-4166.667	300.0	100.0	100.0	0	0.0	0.0	0.102	1.0	97.21301	-4.17	1	2.0	2.0	5.0	0.0	0.0
-4166.667	300.0	100.0	100.0	0	0.0	0.0	0.103	1.0	97.04913	-4.17	1	2.0	2.0	5.0	0.0	0.0
-4166.667	300.0	100.0	100.0	0	0.0	0.0	0.104	1.0	97.04913	-4.17	1	2.0	2.0	5.0	0.0	0.0
-4166.667	300.0	100.0	100.0	0	0.0	0.0	0.105	1.0	96.78489	-4.17	1	2.0	2.0	5.0	0.0	0.0
-4166.667	300.0	100.0	100.0	0	0.0	0.0	0.106	1.0	95.55895	-4.17	1	2.0	2.0	5.0	0.0	0.0
-4166.667	300.0	100.0	100.0	0	0.0	0.0	0.107	1.0	95.55895	-4.17	1	2.0	2.0	5.0	0.0	0.0
-4166.667	300.0	100.0	100.0	0	0.0	0.0	0.108	1.0	95.18816	-4.17	1	2.0	2.0	5.0	0.0	0.0
-4166.667	300.0	100.0	100.0	0	0.0	0.0	0.108	1.0	94.83008	-4.17	1	2.0	2.0	5.0	0.0	0.0
-4166.667	300.0	100.0	100.0	0	0.0	0.0	0.109	1.0	94.83008	-4.17	1	2.0	2.0	5.0	0.0	0.0
-4166.667	300.0	100.0	100.0	0	0.0	0.0	0.11	1.0	95.33086	-4.17	1	2.0	2.0	5.0	0.0	0.0
-4166.667	300.0	100.0	100.0	0	0.0	0.0	0.111	1.0	95.0439	-4.17	1	2.0	2.0	5.0	0.0	0.0
-4166.667	300.0	100.0	100.0	0	0.0	0.0	0.112	1.0	95.447876	-4.17	1	2.0	2.0	5.0	0.0	0.0
-4166.667	300.0	100.0	100.0	0	0.0	0.0	0.113	1.0	96.47606	-4.17	1	2.0	2.0	5.0	0.0	0.0
-4166.667	300.0	100.0	100.0	0	0.0	0.0	0.114	1.0	96.47606	-4.17	1	2.0	2.0	5.0	0.0	0.0
-4166.667	300.0	100.0	100.0	0	0.0	0.0	0.115	1.0	96.60368	-4.17	1	2.0	2.0	5.0	0.0	0.0
-4166.667	300.0	100.0	100.0	0	0.0	0.0	0.116	1.0	95.89936	-4.17	1	2.0	2.0	5.0	0.0	0.0
-4166.667	300.0	100.0	100.0	0	0.0	0.0	0.117	1.0	95.89936	-4.17	1	2.0	2.0	5.0	0.0	0.0
-4166.667	300.0	100.0	100.0	0	0.0	0.0	0.118	1.0	95.47233	-4.17	1	2.0	2.0	5.0	0.0	0.0
-4166.667	300.0	100.0	100.0	0	0.0	0.0	0.119	1.0	95.47233	-4.17	1	2.0	2.0	5.0	0.0	0.0
-4166.667	300.0	100.0	100.0	0	0.0	0.0	0.12	1.0	96.22618	-4.17	1	2.0	2.0	5.0	0.0	0.0
-4166.667	300.0	100.0	100.0	0	0.0	0.0	0.121	1.0	95.71566	-4.17	1	2.0	2.0	5.0	0.0	0.0
-4166.667	300.0	100.0	100.0	0	0.0	0.0	0.122	1.0	95.71566	-4.17	1	2.0	2.0	5.0	0.0	0.0
-4166.667	300.0	100.0	100.0	0	0.0	0.0	0.123	1.0	94.13227	-4.17	1	2.0	2.0	5.0	0.0	0.0
-4166.667	300.0	100.0	100.0	0	0.0	0.0	0.125	1.0	94.628845	-4.17	1	2.0	2.0	5.0	0.0	0.0
-4166.667	300.0	100.0	100.0	0	0.0	0.0	0.126	1.0	94.628845	-4.17	1	2.0	2.0	5.0	0.0	0.0
-4166.667	300.0	100.0	100.0	0	0.0	0.0	0.127	1.0	96.20247	-4.17	1	2.0	2.0	5.0	0.0	0.0
-4166.667	300.0	100.0	100.0	0	0.0	0.0	0.128	1.0	96.20247	-4.17	1	2.0	2.0	5.0	0.0	0.0
-4166.667	300.0	100.0	100.0	0	0.0	0.0	0.129	1.0	95.57092	-4.17	1	2.0	2.0	5.0	0.0	0.0
-4166.667	300.0	100.0	100.0	0	0.0	0.0	0.131	1.0	95.96385	-4.17	1	2.0	2.0	5.0	0.0	0.0
-4166.667	300.0	100.0	100.0	0	0.0	0.0	0.132	1.0	95.96385	-4.17	1	2.0	2.0	5.0	0.0	0.0
-4166.667	300.0	100.0	100.0	0	0.0	0.0	0.133	1.0	96.86852	-4.17	1	2.0	2.0	5.0	0.0	0.0
-4166.667	300.0	100.0	100.0	0	0.0	0.0	0.134	1.0	97.29318	-4.17	1	2.0	2.0	5.0	0.0	0.0
-4166.667	300.0	100.0	100.0	0	0.0	0.0	0.135	1.0	97.29318	-4.17	1	2.0	2.0	5.0	0.0	0.0
-4166.667	300.0	100.0	100.0	0	0.0	0.0	0.136	1.0	96.9561	-4.17	1	2.0	2.0	5.0	0.0	0.0
-4166.667	300.0	100.0	100.0	0	0.0	0.0	0.137	1.0	96.40834	-4.17	1	2.0	2.0	5.0	0.0	0.0
-4166.667	300.0	100.0	100.0	0	0.0	0.0	0.138	1.0	96.9659	-4.17	1	2.0	2.0	5.0	0.0	0.0
-4166.667	300.0	100.0	100.0	0	0.0	0.0	0.139	1.0	96.24132	-4.17	1	2.0	2.0	5.0	0.0	0.0
-4166.667	300.0	100.0	100.0	0	0.0	0.0	0.141	1.0	96.24132	-4.17	1	2.0	2.0	5.0	0.0	0.0
-4166.667	300.0	100.0	100.0	0	0.0	0.0	0.142	1.0	96.41523	-4.17	1	2.0	2.0	5.0	0.0	0.0
-4166.667	300.0	100.0	100.0	0	0.0	0.0	0.143	1.0	96.71302	-4.17	1	2.0	2.0	5.0	0.0	0.0
-4166.667	300.0	100.0	100.0	0	0.0	0.0	0.144	1.0	96.71302	-4.17	1	2.0	2.0	5.0	0.0	0.0
-4166.667	300.0	100.0	100.0	0	0.0	0.0	0.145	1.0	97.354614	-4.17	1	2.0	2.0	5.0	0.0	0.0
-4166.667	300.0	100.0	100.0	0	0.0	0.0	0.146	1.0	97.354614	-4.17	1	2.0	2.0	5.0	0.0	0.0
-4166.667	300.0	100.0	100.0	0	0.0	0.0	0.147	1.0	97.90191	-4.17	1	2.0	2.0	5.0	0.0	0.0
-4166.667	300.0	100.0	100.0	0	0.0	0.0	0.148	1.0	97.18684	-4.17	1	2.0	2.0	5.0	0.0	0.0
-4166.667	300.0	100.0	100.0	0	0.0	0.0	0.149	1.0	97.18684	-4.17	1	2.0	2.0	5.0	0.0	0.0
-4166.667	300.0	100.0	100.0	0	0.0	0.0	0.15	1.0	97.073975	-4.17	1	2.0	2.0	5.0	0.0	0.0
-4166.667	300.0	100.0	100.0	0	0.0	0.0	0.151	1.0	97.30201	-4.17	1	2.0	2.0	5.0	0.0	0.0
-4166.667	300.0	100.0	100.0	0	0.0	0.0	0.152	1.0	96.47137	-4.17	1	2.0	2.0	5.0	0.0	0.0
-4166.667	300.0	100.0	100.0	0	0.0	0.0	0.153	1.0	96.84543	-4.17	1	2.0	2.0	6.0	0.0	0.0
-4166.667	300.0	100.0	100.0	0	0.0	0.0	0.154	1.0	96.84543	-4.17	1	2.0	2.0	6.0	0.0	0.0
-4166.667	300.0	100.0	100.0	0	0.0	0.0	0.155	1.0	96.74959	-4.17	1	2.0	2.0	7.0	0.0	1.0
0.0	300.0	100.0	100.0	0	0.0	0.0	0.156	1.0	97.59918	-4.17	1	2.0	2.0	0.0	0.0	1.0
0.0	300.0	100.0	100.0	0	0.0	0.0	0.157	1.0	97.59918	-4.17	1	2.0	2.0	0.0	0.0	1.0
0.0	300.0	100.0	100.0	0	0.0	0.0	0.159	1.0	97.95572	-4.17	1	2.0	2.0	0.0	0.0	1.0
0.0	300.0	100.0	100.0	0	0.0	0.0	0.16	1.0	98.31299	-3.875	1	2.0	2.0	0.0	0.0	1.0
0.0	300.0	100.0	100.0	0	0.0	0.0	0.161	1.0	98.31299	-3.875	1	2.0	2.0	0.0	0.0	1.0
0.0	300.0	100.0	100.0	0	0.0	0.0	0.162	1.0	97.17059	-3.601	1	2.0	2.0	0.0	0.0	1.0
0.0	300.0	100.0	100.0	0	0.0	0.0	0.163	1.0	97.17059	-3.11	1	2.0	2.0	0.0	0.0	1.0
0.0	300.0	100.0	100.0	0	0.0	0.0	0.165	1.0	96.87204	-3.11	1	2.0	2.0	0.0	0.0	1.0
0.0	300.0	100.0	100.0	0	0.0	0.0	0.166	1.0	96.148705	-2.685	1	2.0	2.0	0.0	0.0	1.0
0.0	300.0	100.0	100.0	0	0.0	0.0	0.167	1.0	96.148705	-2.496	1	2.0	2.0	0.0	0.0	1.0
0.0	300.0	100.0	100.0	0	0.0	0.0	0.168	1.0	96.045265	-2.496	1	2.0	2.0	0.0	0.0	1.0
0.0	300.0	100.0	100.0	0	0.0	0.0	0.169	1.0	96.045265	-2.319	1	2.0	2.0	0.0	0.0	1.0
0.0	300.0	100.0	100.0	0	0.0	0.0	0.17	1.0	95.903046	-2.319	1	2.0	2.0	0.0	0.0	1.0
0.0	300.0	100.0	100.0	0	0.0	0.0	0.172	1.0	95.210556	-2.002	1	2.0	2.0	0.0	0.0	1.0
0.0	300.0	100.0	100.0	0	0.0	0.0	0.173	1.0	95.210556	-1.729	1	2.0	2.0	0.0	0.0	1.0
0.0	300.0	100.0	100.0	0	0.0	0.0	0.174	1.0	94.6289	-1.729	1	2.0	2.0	0.0	0.0	1.0
0.0	300.0	100.0	100.0	0	0.0	0.0	0.175	1.0	94.800385	-1.607	1	2.0	2.0	0.0	0.0	1.0
0.0	300.0	100.0	100.0	0	0.0	0.0	0.176	1.0	94.800385	-1.493	1	2.0	2.0	0.0	0.0	1.0
0.0	300.0	100.0	100.0	0	0.0	0.0	0.177	1.0	94.67165	-1.493	1	2.0	2.0	0.0	0.0	1.0
0.0	300.0	100.0	100.0	0	0.0	0.0	0.178	1.0	94.67165	-1.289	1	2.0	2.0	0.0	0.0	1.0
0.0	300.0	100.0	100.0	0	0.0	0.0	0.179	1.0	95.229	-1.289	1	2.0	2.0	0.0	0.0	1.0
0.0	300.0	100.0	100.0	0	0.0	0.0	0.18	1.0	95.78252	-1.198	1	2.0	2.0	0.0	0.0	1.0
0.0	300.0	100.0	100.0	0	0.0	0.0	0.181	1.0	95.78252	-1.034	1	2.0	2.0	0.0	0.0	1.0
0.0	300.0	100.0	100.0	0	0.0	0.0	0.182	1.0	96.665054	-1.034	1	2.0	2.0	0.0	0.0	1.0
0.0	300.0	100.0	100.0	0	0.0	0.0	0.183	1.0	95.4717	-0.893	1	2.0	2.0	0.0	0.0	1.0
0.0	300.0	100.0	100.0	0	0.0	0.0	0.184	1.0	95.4717	-0.83	1	2.0	2.0	0.0	0.0	1.0
0.0	300.0	100.0	100.0	0	0.0	0.0	0.184	1.0	96.76109	-0.83	1	2.0	2.0	0.0	0.0	1.0
0.0	300.0	100.0	100.0	0	0.0	0.0	0.185	1.0	96.76109	-0.716	1	2.0	2.0	0.0	0.0	1.0
0.0	300.0	100.0	100.0	0	0.0	0.0	0.185	1.0	96.38502	-0.716	1	2.0	2.0	0.0	0.0	1.0
0.0	300.0	100.0	100.0	0	0.0	0.0	0.186	1.0	96.981865	-0.666	1	2.0	2.0	0.0	0.0	1.0
0.0	300.0	100.0	100.0	0	0.0	0.0	0.186	1.0	96.981865	-0.575	1	2.0	2.0	0.0	0.0	1.0
0.0	300.0	100.0	100.0	0	0.0	0.0	0.186	1.0	97.31483	-0.575	1	2.0	2.0	0.0	0.0	1.0
0.0	300.0	100.0	100.0	0	0.0	0.0	0.186	1.0	97.81562	-0.496	1	2.0	2.0	0.0	0.0	1.0
0.0	300.0	100.0	100.0	0	0.0	0.0	0.186	1.0	97.81562	-0.461	1	2.0	2.0	0.0	0.0	1.0
0.0	300.0	100.0	100.0	0	0.0	0.0	0.186	1.0	98.143265	-0.461	1	2.0	2.0	0.0	0.0	1.0
0.0	300.0	100.0	100.0	0	0.0	0.0	0.186	1.0	97.83209	-0.398	1	2.0	2.0	0.0	0.0	1.0
0.0	300.0	100.0	100.0	0	0.0	0.0	0.185	1.0	98.13902	-0.398	1	2.0	2.0	0.0	0.0	1.0
0.0	300.0	100.0	100.0	0	0.0	0.0	0.184	0.0	98.92903	-0.37	1	2.0	2.0	14.0	0.0	1.0
0.0	300.0	100.0	100.0	0	0.0	0.0	0.184	0.0	98.92903	-0.319	1	2.0	2.0	14.0	0.0	1.0
0.0	300.0	100.0	100.0	0	0.0	0.0	0.183	0.0	98.30834	-0.319	1	2.0	2.0	0.0	0.0	1.0
0.0	300.0	100.0	100.0	0	0.0	0.0	0.182	0.0	97.988945	-0.276	1	2.0	2.0	0.0	0.0	1.0
0.0	300.0	100.0	100.0	0	0.0	0.0	0.181	0.0	97.988945	-0.256	1	2.0	2.0	0.0	0.0	1.0
0.0	300.0	100.0	100.0	0	0.0	0.0	0.179	0.0	95.90082	-0.256	1	2.0	2.0	0.0	0.0	1.0
0.0	300.0	100.0	100.0	0	0.0	0.0	0.178	0.0	95.90082	-0.221	1	2.0	2.0	0.0	0.0	1.0
0.0	300.0	100.0	100.0	0	0.0	0.0	0.177	0.0	98.17475	-0.221	1	2.0	2.0	0.0	0.0	1.0
0.0	300.0	100.0	100.0	0	0.0	0.0	0.175	0.0	97.456	-0.205	1	2.0	2.0	0.0	0.0	1.0
0.0	300.0	100.0	100.0	0	0.0	0.0	0.174	0.0	97.456	-0.177	1	2.0	2.0	0.0	0.0	1.0
0.0	300.0	100.0	100.0	0	0.0	0.0	0.172	0.0	97.830376	-0.177	1	2.0	2.0	0.0	0.0	1.0
0.0	300.0	100.0	100.0	0	0.0	0.0	0.171	0.0	98.042465	-0.164	1	2.0	2.0	0.0	0.0	1.0
0.0	300.0	100.0	100.0	0	0.0	0.0	0.17	0.0	98.04789	-0.142	1	2.0	2.0	0.0	0.0	1.0
0.0	300.0	100.0	100.0	0	0.0	0.0	0.168	0.0	97.91642	-0.142	1	2.0	2.0	0.0	0.0	1.0
0.0	300.0	100.0	100.0	0	0.0	0.0	0.167	0.0	97.91642	-0.131	1	2.0	2.0	0.0	0.0	1.0
0.0	300.0	100.0	100.0	0	0.0	0.0	0.166	0.0	97.344025	-0.131	1	2.0	2.0	0.0	0.0	1.0
0.0	300.0	100.0	100.0	0	0.0	0.0	0.164	0.0	98.16227	-0.113	1	2.0	2.0	0.0	0.0	1.0
0.0	300.0	100.0	100.0	0	0.0	0.0	0.163	0.0	98.16227	-0.105	1	2.0	2.0	0.0	0.0	1.0
0.0	300.0	100.0	100.0	0	0.0	0.0	0.162	0.0	98.68959	-0.105	1	2.0	2.0	0.0	0.0	1.0
0.0	300.0	100.0	100.0	0	0.0	0.0	0.161	0.0	98.27013	-0.091	1	2.0	2.0	0.0	0.0	1.0
0.0	300.0	100.0	100.0	0	0.0	0.0	0.159	0.0	98.27013	-0.084	1	2.0	2.0	0.0	0.0	1.0
0.0	300.0	100.0	100.0	0	0.0	0.0	0.158	0.0	98.41872	-0.084	1	2.0	2.0	0.0	0.0	1.0
0.0	300.0	100.0	100.0	0	0.0	0.0	0.157	0.0	98.41872	-0.072	1	2.0	2.0	0.0	0.0	1.0
0.0	300.0	100.0	100.0	0	0.0	0.0	0.155	0.0	97.340324	-0.072	1	2.0	2.0	0.0	0.0	1.0
0.0	300.0	100.0	100.0	0	0.0	0.0	0.154	0.0	96.217674	-0.062	1	2.0	2.0	0.0	0.0	1.0
0.0	300.0	100.0	100.0	0	0.0	0.0	0.153	0.0	96.217674	-0.058	1	2.0	2.0	0.0	0.0	1.0
0.0	300.0	100.0	100.0	0	0.0	0.0	0.152	0.0	96.17615	-0.058	1	2.0	2.0	0.0	0.0	1.0
0.0	300.0	100.0	100.0	0	0.0	0.0	0.15	0.0	97.06532	-0.05	1	2.0	2.0	0.0	0.0	1.0
0.0	300.0	100.0	100.0	0	0.0	0.0	0.149	0.0	97.06532	-0.05	1	2.0	2.0	0.0	0.0	1.0
0.0	300.0	100.0	100.0	0	0.0	0.0	0.148	0.0	98.24278	-0.046	1	2.0	2.0	0.0	0.0	1.0
0.0	300.0	100.0	100.0	0	0.0	0.0	0.147	0.0	98.24278	-0.04	1	2.0	2.0	0.0	0.0	1.0
0.0	300.0	100.0	100.0	0	0.0	0.0	0.145	0.0	98.27283	-0.04	1	2.0	2.0	0.0	0.0	1.0
0.0	300.0	100.0	100.0	0	0.0	0.0	0.144	0.0	97.05836	-0.034	1	2.0	2.0	0.0	0.0	1.0
0.0	300.0	100.0	100.0	0	0.0	0.0	0.142	0.0	97.05836	-0.032	1	2.0	2.0	0.0	0.0	1.0
0.0	300.0	100.0	100.0	0	0.0	0.0	0.141	0.0	97.14705	-0.032	1	2.0	2.0	0.0	0.0	1.0
0.0	300.0	100.0	100.0	0	0.0	0.0	0.14	0.0	97.57788	-0.027	1	2.0	2.0	0.0	0.0	1.0
0.0	300.0	100.0	100.0	0	0.0	0.0	0.138	0.0	97.57788	-0.027	1	2.0	2.0	0.0	0.0	1.0
0.0	300.0	100.0	100.0	0	0.0	0.0	0.136	0.0	97.08538	-0.025	1	2.0	2.0	0.0	0.0	1.0
0.0	300.0	100.0	100.0	0	0.0	0.0	0.135	0.0	97.08538	-0.021	1	2.0	2.0	0.0	0.0	1.0
0.0	300.0	100.0	100.0	0	0.0	0.0	0.133	0.0	96.088745	-0.021	1	2.0	2.0	0.0	0.0	1.0
0.0	300.0	100.0	100.0	0	0.0	0.0	0.132	0.0	96.32779	-0.02	1	2.0	2.0	0.0	0.0	1.0
0.0	300.0	100.0	100.0	0	0.0	0.0	0.13	0.0	96.32779	-0.017	1	2.0	2.0	0.0	0.0	1.0
0.0	300.0	100.0	100.0	0	0.0	0.0	0.128	0.0	95.85618	-0.017	1	2.0	2.0	0.0	0.0	1.0
0.0	300.0	100.0	100.0	0	0.0	0.0	0.127	0.0	96.56633	-0.016	1	2.0	2.0	0.0	0.0	1.0
0.0	300.0	100.0	100.0	0	0.0	0.0	0.125	0.0	96.56633	-0.016	1	2.0	2.0	0.0	0.0	1.0
0.0	300.0	100.0	100.0	0	0.0	0.0	0.123	0.0	95.7318	-0.013	1	2.0	2.0	0.0	0.0	1.0
0.0	300.0	100.0	100.0	0	0.0	0.0	0.122	0.0	95.7318	-0.012	1	2.0	2.0	0.0	0.0	1.0
0.0	300.0	100.0	100.0	0	0.0	0.0	0.12	0.0	96.75677	-0.012	1	2.0	2.0	0.0	0.0	1.0
0.0	300.0	100.0	100.0	0	0.0	0.0	0.118	0.0	95.863625	-0.01	1	2.0	2.0	0.0	0.0	1.0
0.0	300.0	100.0	100.0	0	0.0	0.0	0.117	0.0	95.863625	-0.009	1	2.0	2.0	0.0	0.0	1.0
0.0	300.0	100.0	100.0	0	0.0	0.0	0.115	0.0	96.42145	-0.009	1	2.0	2.0	0.0	0.0	1.0
0.0	300.0	100.0	100.0	0	0.0	0.0	0.114	0.0	97.01135	-0.008	1	2.0	2.0	0.0	0.0	1.0
0.0	300.0	100.0	100.0	0	0.0	0.0	0.112	0.0	97.01135	-0.007	1	2.0	2.0	0.0	0.0	1.0
0.0	300.0	100.0	100.0	0	0.0	0.0	0.111	0.0	96.02451	-0.007	1	2.0	2.0	0.0	0.0	1.0
0.0	300.0	100.0	100.0	0	0.0	0.0	0.11	0.0	96.02451	-0.006	1	2.0	2.0	0.0	0.0	1.0
0.0	300.0	100.0	100.0	0	0.0	0.0	0.108	0.0	96.85365	-0.006	1	2.0	2.0	0.0	0.0	1.0
0.0	300.0	100.0	100.0	0	0.0	0.0	0.107	0.0	96.92159	-0.005	1	2.0	2.0	0.0	0.0	1.0
0.0	300.0	100.0	100.0	0	0.0	0.0	0.105	0.0	96.92159	-0.005	1	2.0	2.0	0.0	0.0	1.0
0.0	300.0	100.0	100.0	0	0.0	0.0	0.104	0.0	96.378815	-0.005	1	2.0	2.0	0.0	0.0	1.0
0.0	300.0	100.0	100.0	0	0.0	0.0	0.103	0.0	96.658844	-0.004	1	2.0	2.0	0.0	0.0	1.0
0.0	300.0	100.0	100.0	0	0.0	0.0	0.101	0.0	96.658844	-0.004	1	2.0	2.0	0.0	0.0	1.0
0.0	300.0	100.0	100.0	0	0.0	0.0	0.1	0.0	95.59018	-0.003	1	2.0	2.0	0.0	0.0	1.0
0.0	300.0	100.0	100.0	0	0.0	0.0	0.099	0.0	95.59018	-0.003	1	2.0	2.0	0.0	0.0	1.0
0.0	300.0	100.0	100.0	0	0.0	0.0	0.098	0.0	97.97403	-0.003	1	2.0	2.0	0.0	0.0	1.0
0.0	300.0	100.0	100.0	0	0.0	0.0	0.096	0.0	98.18349	-0.002	1	2.0	2.0	0.0	0.0	1.0
0.0	300.0	100.0	100.0	0	0.0	0.0	0.095	0.0	97.804825	-0.002	1	2.0	2.0	0.0	0.0	1.0
0.0	300.0	100.0	100.0	0	0.0	0.0	0.094	0.0	98.69963	-0.002	1	2.0	2.0	0.0	0.0	1.0
0.0	300.0	100.0	100.0	0	0.0	0.0	0.093	0.0	97.922424	-0.002	1	2.0	2.0	0.0	0.0	1.0
0.0	300.0	100.0	100.0	0	0.0	0.0	0.092	0.0	97.922424	-0.002	1	2.0	2.0	0.0	0.0	1.0
0.0	300.0	100.0	100.0	0	0.0	0.0	0.09	0.0	97.824814	-0.001	1	2.0	2.0	0.0	0.0	1.0
0.0	300.0	100.0	100.0	0	0.0	0.0	0.089	0.0	97.824814	-0.001	1	2.0	2.0	0.0	0.0	1.0
0.0	300.0	100.0	100.0	0	0.0	0.0	0.088	0.0	97.86711	-0.001	1	2.0	2.0	0.0	0.0	1.0
0.0	300.0	100.0	100.0	0	0.0	0.0	0.087	0.0	98.18362	-0.001	1	2.0	2.0	0.0	0.0	1.0
0.0	300.0	100.0	100.0	0	0.0	0.0	0.086	0.0	98.18362	0.0	1	2.0	2.0	0.0	0.0	1.0
0.0	300.0	100.0	100.0	0	0.0	0.0	0.084	0.0	98.96784	0.0	1	2.0	2.0	0.0	0.0	1.0
0.0	300.0	100.0	100.0	0	0.0	0.0	0.083	0.0	97.69028	0.0	1	2.0	2.0	0.0	0.0	1.0
0.0	300.0	100.0	100.0	0	0.0	0.0	0.082	0.0	97.69028	0.0	1	2.0	2.0	0.0	0.0	1.0
0.0	300.0	100.0	100.0	0	0.0	0.0	0.081	0.0	98.42629	0.0	1	2.0	2.0	0.0	0.0	1.0
0.0	300.0	100.0	100.0	0	0.0	0.0	0.08	0.0	98.42629	0.0	1	2.0	2.0	0.0	0.0	1.0
0.0	300.0	100.0	100.0	0	0.0	0.0	0.079	0.0	98.765785	0.0	1	2.0	2.0	0.0	0.0	1.0
0.0	300.0	100.0	100.0	0	0.0	0.0	0.078	0.0	98.87519	0.0	1	2.0	2.0	0.0	0.0	1.0
0.0	300.0	100.0	100.0	0	0.0	0.0	0.077	0.0	98.87519	0.0	1	2.0	2.0	0.0	0.0	1.0
0.0	300.0	100.0	100.0	0	0.0	0.0	0.076	0.0	97.99547	0.0	1	2.0	2.0	0.0	0.0	1.0
0.0	300.0	100.0	100.0	0	0.0	0.0	0.075	0.0	97.99547	0.0	1	2.0	2.0	0.0	0.0	1.0
0.0	300.0	100.0	100.0	0	0.0	0.0	0.075	0.0	97.36837	0.0	1	2.0	2.0	0.0	0.0	1.0
0.0	300.0	100.0	100.0	0	0.0	0.0	0.074	0.0	97.6289	0.0	1	2.0	2.0	0.0	0.0	1.0
0.0	300.0	100.0	100.0	0	0.0	0.0	0.073	0.0	97.6289	0.0	1	2.0	2.0	0.0	0.0	1.0
0.0	300.0	100.0	100.0	0	0.0	0.0	0.072	0.0	97.27542	0.0	1	2.0	2.0	0.0	0.0	1.0
0.0	300.0	100.0	100.0	0	0.0	0.0	0.071	0.0	97.54443	0.0	1	2.0	2.0	0.0	0.0	1.0
0.0	300.0	100.0	100.0	0	0.0	0.0	0.071	0.0	97.54443	0.0	1	2.0	2.0	0.0	0.0	1.0
0.0	300.0	100.0	100.0	0	0.0	0.0	0.07	0.0	97.69584	0.0	1	2.0	2.0	0.0	0.0	1.0
0.0	300.0	100.0	100.0	0	0.0	0.0	0.07	0.0	97.051765	0.0	1	2.0	2.0	0.0	0.0	1.0
0.0	300.0	100.0	100.0	0	0.0	0.0	0.069	0.0	96.57926	0.0	1	2.0	2.0	0.0	0.0	1.0
0.0	300.0	100.0	100.0	0	0.0	0.0	0.068	0.0	97.17091	0.0	1	2.0	2.0	0.0	0.0	1.0
0.0	300.0	100.0	100.0	0	0.0	0.0	0.068	0.0	97.17091	0.0	1	2.0	2.0	0.0	0.0	1.0
0.0	300.0	100.0	100.0	0	0.0	0.0	0.067	0.0	98.80565	0.0	1	2.0	2.0	0.0	0.0	1.0
0.0	300.0	100.0	100.0	0	0.0	0.0	0.066	0.0	97.61827	0.0	1	2.0	2.0	0.0	0.0	1.0
0.0	300.0	100.0	100.0	0	0.0	0.0	0.066	0.0	97.61827	0.0	1	2.0	2.0	0.0	0.0	1.0
0.0	300.0	100.0	100.0	0	0.0	0.0	0.065	0.0	96.58822	0.0	1	2.0	2.0	0.0	0.0	1.0
0.0	300.0	100.0	100.0	0	0.0	0.0	0.064	0.0	96.58822	0.0	1	2.0	2.0	0.0	0.0	1.0
0.0	300.0	100.0	100.0	0	0.0	0.0	0.064	0.0	97.837006	0.0	1	2.0	2.0	0.0	0.0	1.0
0.0	300.0	100.0	100.0	0	0.0	0.0	0.063	0.0	97.54785	0.0	1	2.0	2.0	0.0	0.0	1.0
0.0	300.0	100.0	100.0	0	0.0	0.0	0.062	0.0	97.54785	0.0	1	2.0	2.0	0.0	0.0	1.0
0.0	300.0	100.0	100.0	0	0.0	0.0	0.062	0.0	97.55788	0.0	1	2.0	2.0	0.0	0.0	1.0
0.0	300.0	100.0	100.0	0	0.0	0.0	0.061	0.0	97.35416	0.0	1	2.0	2.0	0.0	0.0	1.0
0.0	300.0	100.0	100.0	0	0.0	0.0	0.06	0.0	97.5473	0.0	1	2.0	2.0	0.0	0.0	1.0
0.0	300.0	100.0	100.0	0	0.0	0.0	0.059	0.0	97.71103	0.0	1	2.0	2.0	0.0	0.0	1.0
0.0	300.0	100.0	100.0	0	0.0	0.0	0.058	0.0	97.71103	0.0	1	2.0	2.0	0.0	0.0	1.0
0.0	300.0	100.0	100.0	0	0.0	0.0	0.057	0.0	97.360435	0.0	1	2.0	2.0	0.0	0.0	1.0
0.0	300.0	100.0	100.0	0	0.0	0.0	0.056	0.0	98.73036	0.0	1	2.0	2.0	0.0	0.0	1.0
0.0	300.0	100.0	100.0	0	0.0	0.0	0.054	0.0	98.73036	0.0	1	2.0	2.0	0.0	0.0	1.0
0.0	300.0	100.0	100.0	0	0.0	0.0	0.053	0.0	97.722755	0.0	1	2.0	2.0	0.0	0.0	1.0
0.0	300.0	100.0	100.0	0	0.0	0.0	0.052	0.0	98.06306	0.0	1	2.0	2.0	0.0	0.0	1.0
0.0	300.0	100.0	100.0	0	0.0	0.0	0.051	0.0	98.06306	0.0	1	2.0	2.0	0.0	0.0	1.0
0.0	300.0	100.0	100.0	0	0.0	0.0	0.049	0.0	98.70134	0.0	1	2.0	2.0	0.0	0.0	1.0
0.0	300.0	100.0	100.0	0	0.0	0.0	0.048	0.0	98.70134	0.0	1	2.0	2.0	0.0	0.0	1.0
0.0	300.0	100.0	100.0	0	0.0	0.0	0.047	0.0	97.83117	0.0	1	2.0	2.0	0.0	0.0	1.0
0.0	300.0	100.0	100.0	0	0.0	0.0	0.046	0.0	97.475426	0.0	1	2.0	2.0	0.0	0.0	1.0
0.0	300.0	100.0	100.0	0	0.0	0.0	0.045	0.0	97.475426	0.0	1	2.0	2.0	0.0	0.0	1.0
0.0	300.0	100.0	100.0	0	0.0	0.0	0.044	0.0	96.48855	0.0	1	2.0	2.0	0.0	0.0	1.0
0.0	300.0	100.0	100.0	0	0.0	0.0	0.042	0.0	97.17462	0.0	1	2.0	2.0	0.0	0.0	1.0
0.0	300.0	100.0	100.0	0	0.0	0.0	0.041	0.0	97.17462	0.0	1	2.0	2.0	0.0	0.0	1.0
0.0	300.0	100.0	100.0	0	0.0	0.0	0.04	0.0	96.91125	0.0	1	2.0	2.0	0.0	0.0	1.0
0.0	300.0	100.0	100.0	0	0.0	0.0	0.039	0.0	96.91125	0.0	1	2.0	2.0	0.0	0.0	1.0
0.0	300.0	100.0	100.0	0	0.0	0.0	0.038	0.0	97.6342	0.0	1	2.0	2.0	0.0	0.0	1.0
0.0	300.0	100.0	100.0	0	0.0	0.0	0.037	0.0	98.2072	0.0	1	2.0	2.0	0.0	0.0	1.0
0.0	300.0	100.0	100.0	0	0.0	0.0	0.036	0.0	98.2072	0.0	1	2.0	2.0	0.0	0.0	1.0
0.0	300.0	100.0	100.0	0	0.0	0.0	0.035	0.0	98.8557	0.0	1	2.0	2.0	0.0	0.0	1.0
0.0	300.0	100.0	100.0	0	0.0	0.0	0.034	0.0	98.08924	0.0	1	2.0	2.0	0.0	0.0	1.0
0.0	300.0	100.0	100.0	0	0.0	0.0	0.033	0.0	98.08924	0.0	1	2.0	2.0	0.0	0.0	1.0
0.0	300.0	100.0	100.0	0	0.0	0.0	0.032	0.0	97.76892	0.0	1	2.0	2.0	0.0	0.0	1.0
0.0	300.0	100.0	100.0	0	0.0	0.0	0.031	0.0	97.794304	0.0	1	2.0	2.0	0.0	0.0	1.0
0.0	300.0	100.0	100.0	0	0.0	0.0	0.03	0.0	98.1297	0.0	1	2.0	2.0	0.0	0.0	1.0
0.0	300.0	100.0	100.0	0	0.0	0.0	0.029	0.0	97.86381	0.0	1	2.0	2.0	0.0	0.0	1.0
0.0	300.0	100.0	100.0	0	0.0	0.0	0.028	0.0	97.86381	0.0	1	2.0	2.0	0.0	0.0	1.0
0.0	300.0	100.0	100.0	0	0.0	0.0	0.027	0.0	97.40034	0.0	1	2.0	2.0	0.0	0.0	1.0
0.0	300.0	100.0	100.0	0	0.0	0.0	0.026	0.0	97.58698	0.0	1	2.0	2.0	0.0	0.0	1.0
0.0	300.0	100.0	100.0	0	0.0	0.0	0.025	0.0	97.58698	0.0	1	2.0	2.0	0.0	0.0	1.0
0.0	300.0	100.0	100.0	0	0.0	0.0	0.024	0.0	97.822685	0.0	1	2.0	2.0	0.0	0.0	1.0
0.0	300.0	100.0	100.0	0	0.0	0.0	0.023	0.0	97.822685	0.0	1	2.0	2.0	0.0	0.0	1.0
0.0	300.0	100.0	100.0	0	0.0	0.0	0.022	0.0	98.16369	0.0	1	2.0	2.0	0.0	0.0	1.0
0.0	300.0	100.0	100.0	0	0.0	0.0	0.021	0.0	98.40769	0.0	1	2.0	2.0	0.0	0.0	1.0
0.0	300.0	100.0	100.0	0	0.0	0.0	0.02	0.0	98.535385	0.0	1	2.0	2.0	0.0	0.0	1.0
0.0	300.0	100.0	100.0	0	0.0	0.0	0.019	0.0	97.51141	0.0	1	2.0	2.0	0.0	0.0	1.0
0.0	300.0	100.0	100.0	0	0.0	0.0	0.018	0.0	96.31839	0.0	1	2.0	2.0	0.0	0.0	1.0
0.0	300.0	100.0	100.0	0	0.0	0.0	0.017	0.0	96.31839	0.0	1	2.0	2.0	0.0	0.0	1.0
0.0	300.0	100.0	100.0	0	0.0	0.0	0.016	0.0	96.6267	0.0	1	2.0	2.0	0.0	0.0	1.0
0.0	300.0	100.0	100.0	0	0.0	0.0	0.015	0.0	96.6267	0.0	1	2.0	2.0	0.0	0.0	1.0
[truncated: 16,975 more rows]
