# Supplementary material for: Just noticeable differences for elbow joint torque feedback
Source: Sci Rep. 2021 Dec 7;11:23553. doi: 10.1038/s41598-021-02630-3 (PMC8651665; doi:10.1038/s41598-021-02630-3)
Supplement: Supplementary file 2 — Supplementary Information. [file 41598_2021_2630_MOESM2_ESM.zip › SupplementaryData_ScientificReports_KimAsbeck2021/S10_S2A.csv]

data 1	data 2	data 3	data 4	data 5	data 6	data 7	data 8	data 9	data 10	data 11	data 12	data 13	data 14	data 15	data 16	data 17		0.03
0	0	100	100	2	0	0	0.124	0	95.998665	0	1	0	0	0	0	0	44.64
0	0	100	100	2	0	0	0.125	0	95.998665	0	1	0	0	0	0	0	45
0	0	100	100	2	0	0	0.128	0	96.822334	0	1	0	0	0	0	0	46.08
0	0	100	100	2	0	0	0.129	0	96.33574	0	1	0	0	0	0	0	46.44
0	0	100	100	2	0	0	0.131	0	96.33574	0	1	0	0	0	0	0	47.16
0	0	100	100	2	0	0	0.134	0	96.51352	0	1	0	0	0	0	0	48.24
0	0	100	100	2	0	0	0.136	0	96.39921	0	1	0	0	0	0	0	48.96
0	0	100	100	2	0	0	0.138	0	96.39921	0	1	0	0	0	0	0	49.68
0	0	100	100	2	0	0	0.14	0	97.371506	0	1	0	0	0	0	0	50.4
0	0	100	100	2	0	0	0.142	0	97.371506	0	1	0	0	0	0	0	51.12
0	0	100	100	2	0	0	0.144	0	96.587364	0	1	0	0	0	0	0	51.84
0	0	100	100	2	0	0	0.146	0	97.67485	0	1	0	0	0	0	0	52.56
0	0	100	100	2	0	0	0.148	0	97.67485	0	1	0	0	0	0	0	53.28
0	0	100	100	2	0	0	0.15	0	97.42909	0	1	0	0	0	0	0	54
0	0	100	100	2	0	0	0.153	0	96.43045	0	1	0	0	14	0	0	55.08
0	0	100	100	2	0	0	0.155	0	96.43045	0	1	0	0	14	0	0	55.8
0	0	100	100	2	0	0	0.157	0	97.19551	0	1	0	0	0	0	0	56.52
0	0	100	100	2	0	0	0.159	0	97.19551	0	1	0	0	0	0	0	57.24
0	0	100	100	2	0	0	0.161	0	96.28179	0	1	0	0	0	0	0	57.96
0	0	100	100	2	0	0	0.163	0	95.64794	0	1	0	0	0	0	0	58.68
0	0	100	100	2	0	0	0.166	0	96.637024	0	1	0	0	0	0	0	59.76
0	0	100	100	2	0	0	0.168	0	96.454346	0	1	0	0	0	0	0	60.48
0	0	100	100	2	0	0	0.17	0	96.40402	0	1	0	0	0	0	0	61.2
0	0	100	100	2	0	0	0.172	0	96.40402	0	1	0	0	0	0	0	61.92
0	0	100	100	2	0	0	0.174	0	96.63899	0	1	0	0	0	0	0	62.64
0	0	100	100	2	0	0	0.176	0	96.63899	0	1	0	0	0	0	0	63.36
0	0	100	100	2	0	0	0.178	0	93.44953	0	1	0	0	0	0	0	64.08
0	0	100	100	2	0	0	0.18	0	95.87672	0	1	0	0	0	0	0	64.8
0	0	100	100	2	0	0	0.182	0	95.87672	0	1	0	0	0	0	0	65.52
0	0	100	100	2	0	0	0.184	0	95.369896	0	1	0	0	0	0	0	66.24
0	0	100	100	2	0	0	0.186	0	95.49839	0	1	0	0	0	0	0	66.96
0	0	100	100	2	0	0	0.188	0	95.49839	0	1	0	0	0	0	0	67.68
0	0	100	100	2	0	0	0.189	0	96.3052	0	1	0	0	0	0	0	68.04
0	0	100	100	2	0	0	0.191	0	96.3052	0	1	0	0	0	0	0	68.76
0	0	100	100	2	0	0	0.192	0	96.6933	0	1	0	0	0	0	0	69.12
0	0	100	100	2	0	0	0.193	0	97.11213	0	1	0	0	0	0	0	69.48
0	0	100	100	2	0	0	0.194	0	97.11213	0	1	0	0	0	0	0	69.84
0	0	100	100	2	0	0	0.194	0	97.422485	0	1	0	0	0	0	0	69.84
0	0	100	100	2	0	0	0.195	0	97.422485	0	1	0	0	0	0	0	70.2
0	0	100	100	2	0	0	0.195	0	97.95476	0	1	0	0	0	0	0	70.2
0	0	100	100	2	0	0	0.195	0	98.77806	0	1	0	0	0	0	0	70.2
0	0	100	100	2	0	0	0.195	0	98.3849	0	1	0	0	0	0	0	70.2
0	0	100	100	2	0	0	0.195	0	98.99399	0	1	0	0	0	0	0	70.2
0	0	100	100	2	0	0	0.194	0	98.65253	0	1	0	0	0	0	0	69.84
0	0	100	100	2	0	0	0.193	0	98.65253	0	1	0	0	0	0	0	69.48
0	0	100	100	2	0	0	0.192	0	99.31061	0	1	0	0	0	0	0	69.12
0	0	100	100	2	0	0	0.19	0	99.31061	0	1	0	0	0	0	0	68.4
0	0	100	100	2	0	0	0.188	0	97.54294	0	1	0	0	0	0	0	67.68
0	0	100	100	2	0	0	0.185	0	97.11634	0	1	0	0	0	0	0	66.6
0	0	100	100	2	0	0	0.182	0	97.11634	0	1	0	0	0	0	0	65.52
0	0	100	100	2	0	0	0.179	0	97.7825	0	1	0	0	0	0	0	64.44
0	0	100	100	2	0	0	0.176	0	97.50906	0	1	0	0	0	0	0	63.36
0	0	100	100	2	0	0	0.173	0	97.679855	0	1	0	0	0	0	0	62.28
0	0	100	100	2	0	0	0.169	0	97.602715	0	1	0	0	0	0	0	60.84
0	0	100	100	2	0	0	0.166	0	97.602715	0	1	0	0	0	0	0	59.76
0	0	100	100	2	0	0	0.162	0	97.58207	0	1	0	0	0	0	0	58.32
0	0	100	100	2	0	0	0.158	0	97.21289	0	1	0	0	0	0	0	56.88
0	0	100	100	2	0	0	0.153	0	97.21289	0	1	0	0	0	0	0	55.08
0	0	100	100	2	0	0	0.149	0	96.316315	0	1	0	0	0	0	0	53.64
0	0	100	100	2	0	0	0.144	0	95.415436	0	1	0	0	0	0	0	51.84
0	0	100	100	2	0	0	0.139	0	95.415436	0	1	0	0	0	0	0	50.04
0	0	100	100	2	0	0	0.134	0	95.41427	0	1	0	0	0	0	0	48.24
0	0	100	100	2	0	0	0.13	0	95.31319	0	1	0	0	0	0	0	46.8
0	0	100	100	2	0	0	0.125	0	94.88332	0	1	0	0	0	0	0	45
0	0	100	100	2	0	0	0.12	0	95.107574	0	1	0	0	0	0	0	43.2
0	0	100	100	2	0	0	0.115	0	95.589386	0	1	0	0	0	0	0	41.4
0	0	100	100	2	0	0	0.11	0	95.57984	0	1	0	0	0	0	0	39.6
0	0	100	100	2	0	0	0.105	0	96.21759	0	1	0	0	0	0	0	37.8
0	0	100	100	2	0	0	0.101	0	95.55795	0	1	0	0	0	0	0	36.36
0	0	100	100	2	0	0	0.096	0	95.65631	0	1	0	0	0	0	0	34.56
0	0	100	100	2	0	0	0.091	0	95.65631	0	1	0	0	0	0	0	32.76
0	0	100	100	2	0	0	0.087	0	96.49224	0	1	0	0	0	0	0	31.32
0	0	100	100	2	0	0	0.083	0	96.810394	0	1	0	0	0	0	0	29.88
0	0	100	100	2	0	0	0.078	0	96.810394	0	1	0	0	0	0	0	28.08
0	0	100	100	2	0	0	0.074	0	96.4905	0	1	0	0	0	0	0	26.64
0	0	100	100	2	0	0	0.07	0	97.295425	0	1	0	0	0	0	0	25.2
0	0	100	100	2	0	0	0.066	0	97.295425	0	1	0	0	0	0	0	23.76
0	0	100	100	2	0	0	0.062	0	96.68876	0	1	0	0	0	0	0	22.32
0	0	100	100	2	0	0	0.058	0	96.68876	0	1	0	0	0	0	0	20.88
0	0	100	100	2	0	0	0.054	0	97.85244	0	1	0	0	0	0	0	19.44
0	0	100	100	2	0	0	0.051	0	98.27173	0	1	0	0	0	0	0	18.36
0	0	100	100	2	0	0	0.047	0	98.27173	0	1	0	0	0	0	0	16.92
0	0	100	100	2	0	0	0.044	0	98.32023	0	1	0	0	0	0	0	15.84
0	0	100	100	2	0	0	0.041	0	97.79712	0	1	0	0	0	0	0	14.76
0	0	100	100	2	0	0	0.039	0	97.79712	0	1	0	0	0	0	0	14.04
0	0	100	100	2	0	0	0.036	0	96.52223	0	1	0	0	0	0	0	12.96
0	0	100	100	2	0	0	0.034	0	96.52223	0	1	0	0	0	0	0	12.24
0	0	100	100	2	0	0	0.032	0	96.104866	0	1	0	0	0	0	0	11.52
0	0	100	100	2	0	0	0.03	0	95.91391	0	1	0	0	0	0	0	10.8
0	0	100	100	2	0	0	0.029	0	95.91391	0	1	0	0	0	0	0	10.44
0	0	100	100	2	0	0	0.028	0	96.47234	0	1	0	0	0	0	0	10.08
0	0	100	100	2	0	0	0.027	0	96.624405	0	1	0	0	0	0	0	9.72
0	0	100	100	2	0	0	0.026	0	96.624405	0	1	0	0	0	0	0	9.36
0	0	100	100	2	0	0	0.025	0	96.9505	0	1	0	0	0	0	0	9
0	0	100	100	2	0	0	0.024	0	97.68306	0	1	0	0	0	0	0	8.64
0	0	100	100	2	0	0	0.024	0	97.258095	0	1	0	0	0	0	0	8.64
0	0	100	100	2	0	0	0.023	0	98.856865	0	1	0	0	0	0	0	8.28
0	0	100	100	2	0	0	0.023	0	98.856865	0	1	0	0	0	0	0	8.28
0	0	100	100	2	0	0	0.022	0	99.02636	0	1	0	0	0	0	0	7.92
0	0	100	100	2	0	0	0.021	0	98.32456	0	1	0	0	0	0	0	7.56
0	0	100	100	2	0	0	0.02	0	98.32456	0	1	0	0	0	0	0	7.2
0	0	100	100	2	0	0	0.02	0	98.96897	0	1	0	0	0	0	0	7.2
0	0	100	100	2	0	0	0.019	0	98.96897	0	1	0	0	0	0	0	6.84
0	0	100	100	2	0	0	0.018	0	98.68885	0	1	0	0	0	0	0	6.48
0	0	100	100	2	0	0	0.017	0	97.869194	0	1	0	0	0	0	0	6.12
0	0	100	100	2	0	0	0.016	0	98.03402	0	1	0	0	0	0	0	5.76
0	0	100	100	2	0	0	0.015	0	97.8964	0	1	0	0	0	0	0	5.4
0	0	100	100	2	0	0	0.014	0	97.769196	0	1	0	0	0	0	0	5.04
0	0	100	100	2	0	0	0.013	0	97.769196	0	1	0	0	0	0	0	4.68
0	0	100	100	2	0	0	0.011	0	97.39358	0	1	0	0	0	0	0	3.96
0	0	100	100	2	0	0	0.01	0	97.39358	0	1	0	0	0	0	0	3.6
0	0	100	100	2	0	0	0.009	0	97.23354	0	1	0	0	0	0	0	3.24
0	0	100	100	2	0	0	0.008	0	96.54682	0	1	0	0	0	0	0	2.88
0	0	100	100	2	0	0	0.006	0	96.54682	0	1	0	0	0	0	0	2.16
0	0	100	100	2	0	0	0.005	0	96.13919	0	1	0	0	0	0	0	1.8
0	0	100	100	2	0	0	0.004	0	96.50468	0	1	0	0	0	0	0	1.44
0	0	100	100	2	0	0	0.002	0	96.50468	0	1	0	0	0	0	0	0.72
0	0	100	100	2	0	0	0	0	97.16933	0	1	0	0	0	0	0	0
0	0	100	100	2	0	0	0	0	97.16933	0	1	0	0	0	0	0	0
0	0	100	100	2	0	0	-0.002	0	97.122635	0	1	0	0	0	0	0	-0.72
0	0	100	100	2	0	0	-0.003	0	95.883934	0	1	0	0	0	0	0	-1.08
0	0	100	100	2	0	0	-0.005	0	95.883934	0	1	0	0	0	0	0	-1.8
0	0	100	100	2	0	0	-0.006	0	96.1795	0	1	0	0	0	0	0	-2.16
0	0	100	100	2	0	0	-0.008	0	96.849365	0	1	0	0	0	0	0	-2.88
0	0	100	100	2	0	0	-0.01	0	96.849365	0	1	0	0	0	0	0	-3.6
0	0	100	100	2	0	0	-0.011	0	96.941055	0	1	0	0	0	0	0	-3.96
0	0	100	100	2	0	0	-0.013	0	97.37906	0	1	0	0	0	0	0	-4.68
0	0	100	100	2	0	0	-0.014	0	96.79391	0	1	0	0	0	0	0	-5.04
0	0	100	100	2	0	0	-0.016	0	96.509026	0	1	0	0	0	0	0	-5.76
0	0	100	100	2	0	0	-0.018	0	97.24168	0	1	0	0	0	0	0	-6.48
0	0	100	100	2	0	0	-0.019	0	97.22008	0	1	0	0	0	0	0	-6.84
0	0	100	100	2	0	0	-0.021	0	97.39078	0	1	0	0	0	0	0	-7.56
0	0	100	100	2	0	0	-0.023	0	97.39078	0	1	0	0	0	0	0	-8.28
0	0	100	100	2	0	0	-0.024	0	97.71244	0	1	0	0	0	0	0	-8.64
0	0	100	100	2	0	0	-0.025	0	97.71244	0	1	0	0	0	0	0	-9
0	0	100	100	2	0	0	-0.026	0	98.65923	0	1	0	0	0	0	0	-9.36
0	0	100	100	2	0	0	-0.027	0	98.4287	0	1	0	0	0	0	0	-9.72
0	0	100	100	2	0	0	-0.028	0	98.4287	0	1	0	0	0	0	0	-10.08
0	0	100	100	2	0	0	-0.029	0	97.74543	0	1	0	0	0	0	0	-10.44
0	0	100	100	2	0	0	-0.029	0	97.74543	0	1	0	0	0	0	0	-10.44
0	0	100	100	2	0	0	-0.03	0	97.56023	0	1	0	0	0	0	0	-10.8
0	0	100	100	2	0	0	-0.03	0	97.588165	0	1	0	0	0	0	0	-10.8
0	0	100	100	2	0	0	-0.03	0	97.588165	0	1	0	0	0	0	0	-10.8
0	0	100	100	2	0	0	-0.03	0	98.17278	0	1	0	0	0	0	0	-10.8
0	0	100	100	2	0	0	-0.03	0	97.53042	0	1	0	0	0	0	0	-10.8
0	0	100	100	2	0	0	-0.03	0	97.53042	0	1	0	0	0	0	0	-10.8
0	0	100	100	2	0	0	-0.029	0	97.74091	0	1	0	0	1	0	0	-10.44
0	0	100	100	2	0	0	-0.029	0	97.74091	0	1	0	0	2	0	0	-10.44
0	0	100	100	2	0	0	-0.028	0	97.746605	0	1	0	0	4	0	0	-10.08
12500.001	900	100	100	2	0	0	-0.028	0	97.733215	0	1	0	0	4	0	0	-10.08
12500.001	900	100	100	2	0	0	-0.027	0	97.733215	0	1	0	0	4	0	0	-9.72
12500.001	900	100	100	2	0	0	-0.026	0	98.54941	0	1	0	0	4	0	0	-9.36
12500.001	900	100	100	2	0	0	-0.024	0	98.46185	0.884	1	0	0	4	0	0	-8.64
12500.001	900	100	100	2	0	0	-0.023	0	98.46185	1.706	1	0	0	4	0	0	-8.28
12500.001	900	100	100	2	0	0	-0.021	0	98.00532	1.706	1	0	0	4	0	0	-7.56
12500.001	900	100	100	2	0	0	-0.019	0	98.00532	3.18	1	0	0	4	0	0	-6.84
12500.001	900	100	100	2	0	0	-0.016	0	96.83379	3.18	1	0	0	4	0	0	-5.76
12500.001	900	100	100	2	0	0	-0.014	0	96.906296	3.841	1	0	0	4	0	0	-5.04
12500.001	900	100	100	2	0	0	-0.011	0	96.906296	5.024	1	0	0	4	0	0	-3.96
12500.001	900	100	100	2	0	0	-0.009	0	96.89551	5.024	1	0	0	4	0	0	-3.24
12500.001	900	100	100	2	0	0	-0.006	0	96.185486	5.554	1	0	0	5	0	0	-2.16
12500.001	900	100	100	2	0	0	-0.003	0	95.73507	5.554	1	0	0	5	0	0	-1.08
12500.001	900	100	100	2	0	0	0	0	95.54766	6.503	1	0	0	5	0	0	0
12500.001	900	100	100	2	0	0	0.003	0	95.54766	7.324	1	0	0	5	0	0	1.08
12500.001	900	100	100	2	0	0	0.006	0	95.71089	7.324	1	0	0	5	0	0	2.16
12500.001	900	100	100	2	0	0	0.01	0	96.3485	7.692	1	0	0	5	0	0	3.6
12500.001	900	100	100	2	0	0	0.014	0	96.3485	8.033	1	0	0	5	0	0	5.04
12500.001	900	100	100	2	0	0	0.018	0	96.564255	8.033	1	0	0	5	0	0	6.48
12500.001	900	100	100	2	0	0	0.021	0	96.675705	8.644	1	0	0	5	0	0	7.56
12500.001	900	100	100	2	0	0	0.025	0	96.675705	9.173	1	0	0	5	0	0	9
12500.001	900	100	100	2	0	0	0.03	0	96.15145	9.173	1	0	0	5	0	0	10.8
12500.001	900	100	100	2	0	0	0.034	0	96.15145	9.409	1	0	0	5	0	0	12.24
12500.001	900	100	100	2	0	0	0.038	0	96.65639	9.409	1	0	0	5	0	0	13.68
12500.001	900	100	100	2	0	0	0.042	0	97.67044	9.832	1	0	0	5	0	0	15.12
12500.001	900	100	100	2	0	0	0.046	0	97.67044	10.023	1	0	0	5	0	0	16.56
12500.001	900	100	100	2	0	0	0.05	0	98.03168	10.023	1	0	0	5	0	0	18
12500.001	900	100	100	2	0	0	0.054	0	97.9546	10.363	1	0	0	5	0	0	19.44
12500.001	900	100	100	2	0	0	0.058	0	97.9546	10.515	1	0	0	5	0	0	20.88
12500.001	900	100	100	2	0	0	0.062	0	97.27937	10.515	1	0	0	5	0	0	22.32
12500.001	900	100	100	2	0	0	0.066	0	97.27937	10.787	1	0	0	5	0	0	23.76
12500.001	900	100	100	2	0	0	0.07	0	96.6745	10.787	1	0	0	5	0	0	25.2
12500.001	900	100	100	2	0	0	0.074	0	97.40624	10.911	1	0	0	5	0	0	26.64
12500.001	900	100	100	2	0	0	0.078	0	97.40624	11.13	1	0	0	5	0	0	28.08
12500.001	900	100	100	2	0	0	0.082	0	97.37751	11.13	1	0	0	5	0	0	29.52
12500.001	900	100	100	2	0	0	0.086	0	98.065735	11.227	1	0	0	5	0	0	30.96
12500.001	900	100	100	2	0	0	0.09	0	98.065735	11.227	1	0	0	5	0	0	32.4
12500.001	900	100	100	2	0	0	0.093	0	97.31439	11.404	1	0	0	5	0	0	33.48
12500.001	900	100	100	2	0	0	0.097	0	97.31439	11.556	1	0	0	5	0	0	34.92
12500.001	900	100	100	2	0	0	0.1	0	97.00925	11.556	1	0	0	5	0	0	36
12500.001	900	100	100	2	0	0	0.104	0	96.87915	11.623	1	0	0	5	0	0	37.44
12500.001	900	100	100	2	0	0	0.107	0	96.87915	11.745	1	0	0	5	0	0	38.52
12500.001	900	100	100	2	0	0	0.11	0	96.02672	11.745	1	0	0	5	0	0	39.6
12500.001	900	100	100	2	0	0	0.114	0	96.38705	11.8	1	0	0	5	0	0	41.04
12500.001	900	100	100	2	0	0	0.117	0	95.7037	11.898	1	0	0	5	0	0	42.12
12500.001	900	100	100	2	0	0	0.12	0	95.55248	11.898	1	0	0	5	0	0	43.2
12500.001	900	100	100	2	0	0	0.123	0	95.55248	11.941	1	0	0	5	0	0	44.28
12500.001	900	100	100	2	0	0	0.126	0	91.84606	11.941	1	0	0	5	0	0	45.36
12500.001	900	100	100	2	0	0	0.129	0	96.02168	11.941	1	0	0	5	0	0	46.44
12500.001	900	100	100	2	0	0	0.131	0	96.02168	12.055	1	0	0	5	0	0	47.16
12500.001	900	100	100	2	0	0	0.134	0	95.69551	12.055	1	0	0	5	0	0	48.24
12500.001	900	100	100	2	0	0	0.137	0	95.705444	12.118	1	0	0	5	0	0	49.32
12500.001	900	100	100	2	0	0	0.139	0	95.705444	12.118	1	0	0	5	0	0	50.04
12500.001	900	100	100	2	0	0	0.141	0	95.92205	12.146	1	0	0	5	0	0	50.76
12500.001	900	100	100	2	0	0	0.144	0	95.92205	12.196	1	0	0	5	0	0	51.84
12500.001	900	100	100	2	0	0	0.146	0	96.06523	12.196	1	0	0	5	0	0	52.56
12500.001	900	100	100	2	0	0	0.149	0	96.5187	12.219	1	0	0	5	0	0	53.64
12500.001	900	100	100	2	0	0	0.151	0	97.11388	12.259	1	0	0	5	0	0	54.36
12500.001	900	100	100	2	0	0	0.153	0	97.35169	12.259	1	0	0	6	0	0	55.08
12500.001	900	100	100	0	0	0	0.155	0	97.54049	12.278	1	0	0	7	0	0	55.8
12500.001	900	100	100	0	0	0	0.157	0	97.54049	12.278	1	0	0	7	0	0	56.52
0	900	100	100	0	0	0	0.159	0	97.764755	12.311	1	0	0	0	0	0	57.24
0	900	100	100	0	0	0	0.16	0	97.764755	12.325	1	0	0	0	0	0	57.6
0	900	100	100	0	0	0	0.162	0	98.15193	12.325	1	0	0	0	0	0	58.32
0	900	100	100	0	0	0	0.164	0	98.33846	11.467	1	0	0	0	0	0	59.04
0	900	100	100	0	0	0	0.166	0	98.33846	9.903	1	0	0	0	0	0	59.76
0	900	100	100	0	0	0	0.167	0	98.20072	9.903	1	0	0	0	0	0	60.12
0	900	100	100	0	0	0	0.169	0	98.35203	9.201	1	0	0	0	0	0	60.84
0	900	100	100	0	0	0	0.17	0	98.35203	9.201	1	0	0	0	0	0	61.2
0	900	100	100	0	0	0	0.171	0	97.20915	7.947	1	0	0	0	0	0	61.56
0	900	100	100	0	0	0	0.172	0	97.20915	7.384	1	0	0	0	0	0	61.92
0	900	100	100	0	0	0	0.174	0	97.20359	7.384	1	0	0	0	0	0	62.64
0	900	100	100	0	0	0	0.175	0	96.125565	6.377	1	0	0	0	0	0	63
0	900	100	100	0	0	0	0.176	0	96.125565	5.926	1	0	0	0	0	0	63.36
0	900	100	100	0	0	0	0.177	0	95.92729	5.926	1	0	0	0	0	0	63.72
0	900	100	100	0	0	0	0.179	0	95.763145	5.117	1	0	0	0	0	0	64.44
0	900	100	100	0	0	0	0.18	0	95.763145	5.117	1	0	0	0	0	0	64.8
0	900	100	100	0	0	0	0.181	0	95.089005	4.756	1	0	0	0	0	0	65.16
0	900	100	100	0	0	0	0.182	0	95.43087	4.107	1	0	0	0	0	0	65.52
0	900	100	100	0	0	0	0.183	0	95.17483	4.107	1	0	0	0	0	0	65.88
0	900	100	100	0	0	0	0.184	0	94.52969	3.816	1	0	0	0	0	0	66.24
0	900	100	100	0	0	0	0.185	0	94.52969	3.296	1	0	0	0	0	0	66.6
0	900	100	100	0	0	0	0.186	0	94.006966	3.296	1	0	0	0	0	0	66.96
0	900	100	100	0	0	0	0.187	0	94.077095	3.062	1	0	0	0	0	0	67.32
0	900	100	100	0	0	0	0.187	0	94.077095	3.062	1	0	0	0	0	0	67.32
0	900	100	100	0	0	0	0.188	0	94.57044	2.645	1	0	0	0	0	0	67.68
0	900	100	100	0	0	0	0.188	0	94.57044	2.457	1	0	0	0	0	0	67.68
0	900	100	100	0	0	0	0.189	0	94.06347	2.457	1	0	0	0	0	0	68.04
0	900	100	100	0	0	0	0.189	0	96.1669	2.122	1	0	0	0	0	0	68.04
0	900	100	100	0	0	0	0.189	0	96.1669	1.973	1	0	0	0	0	0	68.04
0	900	100	100	0	0	0	0.189	0	96.86439	1.973	1	0	0	0	0	0	68.04
0	900	100	100	0	0	0	0.189	0	96.86439	1.703	1	0	0	0	0	0	68.04
0	900	100	100	0	0	0	0.189	0	96.61046	1.703	1	0	0	0	0	0	68.04
0	900	100	100	0	0	0	0.189	0	97.52024	1.47	1	0	0	0	0	0	68.04
0	900	100	100	0	0	0	0.189	0	97.52024	1.366	1	0	0	0	0	0	68.04
0	900	100	100	0	0	0	0.188	0	96.93635	1.366	1	0	0	8	0	0	67.68
0	900	100	100	0	0	0	0.188	0	95.90673	1.18	1	0	0	14	0	0	67.68
0	900	100	100	0	0	0	0.187	0	95.90673	1.096	1	0	0	14	0	0	67.32
0	900	100	100	0	0	0	0.186	0	95.38333	1.096	1	0	0	0	0	0	66.96
0	900	100	100	0	0	0	0.186	0	95.38333	1.019	1	0	0	0	0	0	66.96
0	900	100	100	0	0	0	0.185	0	96.04873	1.019	1	0	0	0	0	0	66.6
0	900	100	100	0	0	0	0.184	0	96.38435	0.879	1	0	0	0	0	0	66.24
0	900	100	100	0	0	0	0.182	0	97.27576	0.817	1	0	0	0	0	0	65.52
0	900	100	100	0	0	0	0.181	0	97.293724	0.817	1	0	0	0	0	0	65.16
0	900	100	100	0	0	0	0.18	0	97.13414	0.705	1	0	0	0	0	0	64.8
0	900	100	100	0	0	0	0.179	0	97.13414	0.609	1	0	0	0	0	0	64.44
0	900	100	100	0	0	0	0.177	0	97.269356	0.609	1	0	0	0	0	0	63.72
0	900	100	100	0	0	0	0.176	0	97.269356	0.566	1	0	0	0	0	0	63.36
0	900	100	100	0	0	0	0.174	0	97.827614	0.566	1	0	0	0	0	0	62.64
0	900	100	100	0	0	0	0.172	0	97.01081	0.488	1	0	0	0	0	0	61.92
0	900	100	100	0	0	0	0.171	0	97.01081	0.454	1	0	0	0	0	0	61.56
0	900	100	100	0	0	0	0.169	0	96.26423	0.454	1	0	0	0	0	0	60.84
0	900	100	100	0	0	0	0.167	0	97.13442	0.392	1	0	0	0	0	0	60.12
0	900	100	100	0	0	0	0.166	0	97.13442	0.364	1	0	0	0	0	0	59.76
0	900	100	100	0	0	0	0.164	0	98.09297	0.364	1	0	0	0	0	0	59.04
0	900	100	100	0	0	0	0.162	0	98.09297	0.314	1	0	0	0	0	0	58.32
0	900	100	100	0	0	0	0.16	0	97.65044	0.314	1	0	0	0	0	0	57.6
0	900	100	100	0	0	0	0.158	0	97.01168	0.271	1	0	0	0	0	0	56.88
0	900	100	100	0	0	0	0.156	0	97.01168	0.252	1	0	0	0	0	0	56.16
0	900	100	100	0	0	0	0.155	0	97.34443	0.252	1	0	0	0	0	0	55.8
0	900	100	100	0	0	0	0.153	0	96.93513	0.217	1	0	0	0	0	0	55.08
0	900	100	100	0	0	0	0.151	0	96.93513	0.202	1	0	0	0	0	0	54.36
0	900	100	100	0	0	0	0.149	0	97.433655	0.202	1	0	0	0	0	0	53.64
0	900	100	100	0	0	0	0.147	0	97.433655	0.174	1	0	0	0	0	0	52.92
0	900	100	100	0	0	0	0.145	0	97.700455	0.174	1	0	0	0	0	0	52.2
0	900	100	100	0	0	0	0.144	0	97.44092	0.15	1	0	0	0	0	0	51.84
0	900	100	100	0	0	0	0.142	0	97.44092	0.139	1	0	0	0	0	0	51.12
0	900	100	100	0	0	0	0.14	0	96.68256	0.139	1	0	0	0	0	0	50.4
0	900	100	100	0	0	0	0.138	0	96.41724	0.12	1	0	0	0	0	0	49.68
0	900	100	100	0	0	0	0.137	0	96.41724	0.112	1	0	0	0	0	0	49.32
0	900	100	100	0	0	0	0.135	0	96.33394	0.112	1	0	0	0	0	0	48.6
0	900	100	100	0	0	0	0.133	0	96.33394	0.096	1	0	0	0	0	0	47.88
0	900	100	100	0	0	0	0.132	0	95.51954	0.096	1	0	0	0	0	0	47.52
0	900	100	100	0	0	0	0.13	0	94.07839	0.089	1	0	0	0	0	0	46.8
0	900	100	100	0	0	0	0.128	0	94.07839	0.077	1	0	0	0	0	0	46.08
0	900	100	100	0	0	0	0.126	0	96.556145	0.077	1	0	0	0	0	0	45.36
0	900	100	100	0	0	0	0.125	0	96.268585	0.071	1	0	0	0	0	0	45
0	900	100	100	0	0	0	0.123	0	96.268585	0.071	1	0	0	0	0	0	44.28
0	900	100	100	0	0	0	0.121	0	96.94129	0.061	1	0	0	0	0	0	43.56
0	900	100	100	0	0	0	0.119	0	96.94129	0.057	1	0	0	0	0	0	42.84
0	900	100	100	0	0	0	0.117	0	97.1254	0.057	1	0	0	0	0	0	42.12
0	900	100	100	0	0	0	0.115	0	96.26873	0.049	1	0	0	0	0	0	41.4
0	900	100	100	0	0	0	0.113	0	96.26873	0.045	1	0	0	0	0	0	40.68
0	900	100	100	0	0	0	0.111	0	96.26637	0.045	1	0	0	0	0	0	39.96
0	900	100	100	0	0	0	0.109	0	96.383804	0.039	1	0	0	0	0	0	39.24
0	900	100	100	0	0	0	0.107	0	96.383804	0.036	1	0	0	0	0	0	38.52
0	900	100	100	0	0	0	0.104	0	96.41814	0.036	1	0	0	0	0	0	37.44
0	900	100	100	0	0	0	0.102	0	96.41814	0.031	1	0	0	0	0	0	36.72
0	900	100	100	0	0	0	0.1	0	96.68361	0.031	1	0	0	0	0	0	36
0	900	100	100	0	0	0	0.097	0	97.11069	0.027	1	0	0	0	0	0	34.92
0	900	100	100	0	0	0	0.095	0	97.11069	0.025	1	0	0	0	0	0	34.2
0	900	100	100	0	0	0	0.093	0	95.4943	0.025	1	0	0	0	0	0	33.48
0	900	100	100	0	0	0	0.091	0	94.93832	0.023	1	0	0	0	0	0	32.76
0	900	100	100	0	0	0	0.089	0	94.93832	0.023	1	0	0	0	0	0	32.04
0	900	100	100	0	0	0	0.087	0	93.75493	0.019	1	0	0	0	0	0	31.32
0	900	100	100	0	0	0	0.084	0	93.75493	0.018	1	0	0	0	0	0	30.24
0	900	100	100	0	0	0	0.082	0	93.05567	0.018	1	0	0	0	0	0	29.52
0	900	100	100	0	0	0	0.08	0	93.72923	0.017	1	0	0	0	0	0	28.8
0	900	100	100	0	0	0	0.078	0	93.72923	0.014	1	0	0	0	0	0	28.08
0	900	100	100	0	0	0	0.076	0	94.73325	0.014	1	0	0	0	0	0	27.36
0	900	100	100	0	0	0	0.074	0	94.68364	0.012	1	0	0	0	0	0	26.64
0	900	100	100	0	0	0	0.072	0	94.68364	0.012	1	0	0	0	0	0	25.92
0	900	100	100	0	0	0	0.07	0	95.33963	0.011	1	0	0	0	0	0	25.2
0	900	100	100	0	0	0	0.068	0	95.33963	0.009	1	0	0	0	0	0	24.48
0	900	100	100	0	0	0	0.066	0	95.09177	0.009	1	0	0	0	0	0	23.76
0	900	100	100	0	0	0	0.064	0	96.351166	0.009	1	0	0	0	0	0	23.04
0	900	100	100	0	0	0	0.062	0	96.351166	0.007	1	0	0	0	0	0	22.32
0	900	100	100	0	0	0	0.061	0	95.88234	0.007	1	0	0	0	0	0	21.96
0	900	100	100	0	0	0	0.059	0	95.96157	0.006	1	0	0	0	0	0	21.24
0	900	100	100	0	0	0	0.057	0	95.96157	0.006	1	0	0	0	0	0	20.52
0	900	100	100	0	0	0	0.056	0	96.306274	0.005	1	0	0	0	0	0	20.16
0	900	100	100	0	0	0	0.054	0	96.306274	0.005	1	0	0	0	0	0	19.44
0	900	100	100	0	0	0	0.052	0	95.4117	0.005	1	0	0	0	0	0	18.72
0	900	100	100	0	0	0	0.05	0	95.99888	0.004	1	0	0	0	0	0	18
0	900	100	100	0	0	0	0.049	0	96.004196	0.003	1	0	0	0	0	0	17.64
0	900	100	100	0	0	0	0.047	0	95.95952	0.003	1	0	0	0	0	0	16.92
0	900	100	100	0	0	0	0.045	0	96.33896	0.003	1	0	0	0	0	0	16.2
0	900	100	100	0	0	0	0.043	0	96.4684	0.003	1	0	0	0	0	0	15.48
0	900	100	100	0	0	0	0.042	0	96.62665	0.002	1	0	0	0	0	0	15.12
0	900	100	100	0	0	0	0.04	0	96.62665	0.002	1	0	0	0	0	0	14.4
0	900	100	100	0	0	0	0.037	0	95.95107	0.002	1	0	0	0	0	0	13.32
0	900	100	100	0	0	0	0.035	0	96.50995	0.002	1	0	0	0	0	0	12.6
0	900	100	100	0	0	0	0.033	0	96.50995	0.001	1	0	0	0	0	0	11.88
0	900	100	100	0	0	0	0.031	0	97.70378	0.001	1	0	0	0	0	0	11.16
0	900	100	100	0	0	0	0.029	0	97.74343	0.001	1	0	0	0	0	0	10.44
0	900	100	100	0	0	0	0.027	0	97.74343	0.001	1	0	0	0	0	0	9.72
0	900	100	100	0	0	0	0.025	0	97.3641	0.001	1	0	0	0	0	0	9
0	900	100	100	0	0	0	0.022	0	97.3641	0.001	1	0	0	0	0	0	7.92
0	900	100	100	0	0	0	0.02	0	97.86896	0.001	1	0	0	0	0	0	7.2
0	900	100	100	0	0	0	0.017	0	97.28062	0	1	0	0	0	0	0	6.12
0	900	100	100	0	0	0	0.015	0	97.28062	0	1	0	0	0	0	0	5.4
0	900	100	100	0	0	0	0.012	0	96.87483	0	1	0	0	0	0	0	4.32
0	900	100	100	0	0	0	0.009	0	96.87483	0	1	0	0	0	0	0	3.24
0	900	100	100	0	0	0	0.006	0	97.22699	0	1	0	0	0	0	0	2.16
0	900	100	100	0	0	0	0.004	0	97.72974	0	1	0	0	0	0	0	1.44
0	900	100	100	0	0	0	0	0	97.72974	0	1	0	0	0	0	0	0
0	900	100	100	0	0	0	-0.001	0	97.97207	0	1	0	0	0	0	0	-0.36
0	900	100	100	0	0	0	-0.005	0	98.12855	0	1	0	0	0	0	0	-1.8
0	900	100	100	0	0	0	-0.007	0	98.12855	0	1	0	0	0	0	0	-2.52
0	900	100	100	0	0	0	-0.01	0	98.24389	0	1	0	0	0	0	0	-3.6
0	900	100	100	0	0	0	-0.013	0	98.24389	0	1	0	0	0	0	0	-4.68
0	900	100	100	0	0	0	-0.016	0	98.36235	0	1	0	0	0	0	0	-5.76
0	900	100	100	0	0	0	-0.018	0	98.1073	0	1	0	0	0	0	0	-6.48
0	900	100	100	0	0	0	-0.02	0	98.1073	0	1	0	0	0	0	0	-7.2
0	900	100	100	0	0	0	-0.023	0	98.44942	0	1	0	0	0	0	0	-8.28
0	900	100	100	0	0	0	-0.024	0	99.053925	0	1	0	0	0	0	0	-8.64
0	900	100	100	0	0	0	-0.026	0	99.053925	0	1	0	0	0	0	0	-9.36
0	900	100	100	0	0	0	-0.027	0	98.56087	0	1	0	0	0	0	0	-9.72
0	900	100	100	0	0	0	-0.028	0	98.56087	0	1	0	0	0	0	0	-10.08
0	900	100	100	0	0	0	-0.028	0	97.60015	0	1	0	0	0	0	0	-10.08
0	900	100	100	0	0	0	-0.028	0	97.44061	0	1	0	0	0	0	0	-10.08
0	900	100	100	0	0	0	-0.028	0	97.44061	0	1	0	0	0	0	0	-10.08
0	900	100	100	0	0	0	-0.028	0	97.69423	0	1	0	0	0	0	0	-10.08
0	900	100	100	0	0	0	-0.027	0	97.87691	0	1	0	0	1	0	0	-9.72
0	900	100	100	0	0	0	-0.026	0	97.87691	0	1	0	0	1	0	0	-9.36
0	900	100	100	0	0	0	-0.025	0	97.17997	0	1	0	0	4	0	0	-9
0	900	100	100	0	0	0	-0.024	0	97.17997	0	1	0	0	4	0	0	-8.64
12500.001	900	100	100	0	0	0	-0.023	0	97.4749	0	1	0	0	4	0	0	-8.28
12500.001	900	100	100	0	0	0	-0.021	0	97.54061	0	1	0	0	4	0	0	-7.56
12500.001	900	100	100	0	0	0	-0.02	0	97.54061	0	1	0	0	4	0	0	-7.2
12500.001	900	100	100	0	0	0	-0.018	0	98.05695	0	1	0	0	4	0	0	-6.48
12500.001	900	100	100	0	0	0	-0.016	0	98.850235	1.706	1	0	0	4	0	0	-5.76
12500.001	900	100	100	0	0	0	-0.014	0	98.850235	3.181	1	0	0	4	0	0	-5.04
12500.001	900	100	100	0	0	0	-0.012	0	98.10008	3.181	1	0	0	4	0	0	-4.32
12500.001	900	100	100	0	0	0	-0.009	0	98.10008	3.841	1	0	0	4	0	0	-3.24
12500.001	900	100	100	0	0	0	-0.007	0	98.73405	3.841	1	0	0	4	0	0	-2.52
12500.001	900	100	100	0	0	0	-0.005	0	97.670235	5.024	1	0	0	5	0	0	-1.8
12500.001	900	100	100	0	0	0	-0.003	0	97.670235	5.554	1	0	0	5	0	0	-1.08
12500.001	900	100	100	0	0	0	0	0	98.14756	5.554	1	0	0	5	0	0	0
12500.001	900	100	100	0	0	0	0.002	0	97.50308	6.503	1	0	0	5	0	0	0.72
12500.001	900	100	100	0	0	0	0.004	0	97.50308	6.929	1	0	0	5	0	0	1.44
12500.001	900	100	100	0	0	0	0.007	0	97.201324	6.929	1	0	0	5	0	0	2.52
12500.001	900	100	100	0	0	0	0.01	0	97.201324	7.692	1	0	0	5	0	0	3.6
12500.001	900	100	100	0	0	0	0.013	0	97.34299	7.692	1	0	0	5	0	0	4.68
12500.001	900	100	100	0	0	0	0.016	0	96.91343	8.349	1	0	0	5	0	0	5.76
12500.001	900	100	100	0	0	0	0.019	0	96.91343	8.644	1	0	0	5	0	0	6.84
12500.001	900	100	100	0	0	0	0.022	0	97.46951	8.644	1	0	0	5	0	0	7.92
12500.001	900	100	100	0	0	0	0.026	0	98.718	9.173	1	0	0	5	0	0	9.36
12500.001	900	100	100	0	0	0	0.029	0	98.718	9.173	1	0	0	5	0	0	10.44
12500.001	900	100	100	0	0	0	0.032	0	98.78561	9.409	1	0	0	5	0	0	11.52
12500.001	900	100	100	0	0	0	0.035	0	98.78561	9.832	1	0	0	5	0	0	12.6
12500.001	900	100	100	0	0	0	0.039	0	99.05838	9.832	1	0	0	5	0	0	14.04
12500.001	900	100	100	0	0	0	0.042	0	98.45484	10.199	1	0	0	5	0	0	15.12
12500.001	900	100	100	0	0	0	0.046	0	98.45484	10.363	1	0	0	5	0	0	16.56
12500.001	900	100	100	0	0	0	0.049	0	98.30468	10.363	1	0	0	5	0	0	17.64
12500.001	900	100	100	0	0	0	0.053	0	97.04007	10.656	1	0	0	5	0	0	19.08
12500.001	900	100	100	0	0	0	0.056	0	97.04007	10.656	1	0	0	5	0	0	20.16
12500.001	900	100	100	0	0	0	0.06	0	97.66497	10.787	1	0	0	5	0	0	21.6
12500.001	900	100	100	0	0	0	0.063	0	97.66497	10.911	1	0	0	5	0	0	22.68
12500.001	900	100	100	0	0	0	0.067	0	96.771805	10.911	1	0	0	5	0	0	24.12
12500.001	900	100	100	0	0	0	0.07	0	96.67756	11.13	1	0	0	5	0	0	25.2
12500.001	900	100	100	0	0	0	0.074	0	96.67756	11.227	1	0	0	5	0	0	26.64
12500.001	900	100	100	1	0	0	0.077	0	96.18945	11.227	1	0	0	5	0	0	27.72
12500.001	900	100	100	1	0	0	0.081	0	96.75633	11.404	1	0	0	5	0	0	29.16
12500.001	900	100	100	1	0	0	0.084	0	96.75633	11.404	1	0	0	5	0	0	30.24
12500.001	900	100	100	1	0	0	0.087	0	97.576126	11.482	1	0	0	5	0	0	31.32
12500.001	900	100	100	1	0	0	0.09	0	97.576126	11.623	1	0	0	5	0	0	32.4
12500.001	900	100	100	1	0	0	0.093	0	96.725044	11.623	1	0	0	5	0	0	33.48
12500.001	900	100	100	1	0	0	0.096	0	97.03148	11.745	1	0	0	5	0	0	34.56
12500.001	900	100	100	1	0	0	0.099	0	97.03148	11.8	1	0	0	5	0	0	35.64
12500.001	900	100	100	1	0	0	0.102	0	97.76511	11.8	1	0	0	5	0	0	36.72
12500.001	900	100	100	1	0	0	0.104	0	97.93852	11.898	1	0	0	5	0	0	37.44
12500.001	900	100	100	1	0	0	0.107	0	97.93852	11.981	1	0	0	5	0	0	38.52
12500.001	900	100	100	1	0	0	0.109	0	97.50493	11.981	1	0	0	5	0	0	39.24
12500.001	900	100	100	1	0	0	0.112	0	97.50493	12.019	1	0	0	5	0	0	40.32
12500.001	900	100	100	1	0	0	0.114	0	97.29281	12.019	1	0	0	5	0	0	41.04
12500.001	900	100	100	1	0	0	0.116	0	96.94767	12.087	1	0	0	5	0	0	41.76
12500.001	900	100	100	1	0	0	0.118	0	96.94767	12.118	1	0	0	5	0	0	42.48
12500.001	900	100	100	1	0	0	0.121	0	96.66913	12.118	1	0	0	5	0	0	43.56
12500.001	900	100	100	1	0	0	0.123	0	96.54379	12.173	1	0	0	5	0	0	44.28
12500.001	900	100	100	1	0	0	0.125	0	96.54379	12.173	1	0	0	5	0	0	45
12500.001	900	100	100	1	0	0	0.128	0	96.63357	12.196	1	0	0	5	0	0	46.08
12500.001	900	100	100	1	0	0	0.13	0	96.63357	12.24	1	0	0	5	0	0	46.8
12500.001	900	100	100	1	0	0	0.132	0	98.408394	12.24	1	0	0	5	0	0	47.52
12500.001	900	100	100	1	0	0	0.134	0	96.796776	12.259	1	0	0	5	0	0	48.24
12500.001	900	100	100	1	0	0	0.137	0	96.796776	12.295	1	0	0	5	0	0	49.32
12500.001	900	100	100	1	0	0	0.139	0	96.72738	12.295	1	0	0	5	0	0	50.04
12500.001	900	100	100	1	0	0	0.141	0	96.62447	12.311	1	0	0	5	0	0	50.76
12500.001	900	100	100	1	0	0	0.143	0	96.81279	12.311	1	0	0	5	0	0	51.48
12500.001	900	100	100	1	0	0	0.145	0	96.96381	12.338	1	0	0	5	0	0	52.2
12500.001	900	100	100	1	0	0	0.148	0	96.96381	12.352	1	0	0	5	0	0	53.28
12500.001	900	100	100	1	0	0	0.15	0	96.00304	12.352	1	0	0	5	0	0	54
12500.001	900	100	100	1	0	0	0.152	0	95.442665	12.373	1	0	0	5	0	0	54.72
12500.001	900	100	100	1	0	0	0.154	0	95.442665	12.384	1	0	0	5	0	0	55.44
12500.001	900	100	100	1	0	0	0.157	0	95.22923	12.384	1	0	0	6	0	0	56.52
0	900	100	100	0	0	0	0.159	0	95.14012	12.401	1	1	0	0	0	0	57.24
0	900	100	100	0	0	0	0.161	0	95.14012	12.401	1	1	0	0	0	0	57.96
0	900	100	100	0	0	0	0.163	0	95.04104	12.411	1	1	0	0	0	0	58.68
0	900	100	100	0	0	0	0.165	0	95.04104	12.424	1	1	0	0	0	0	59.4
0	900	100	100	0	0	0	0.167	0	94.56501	12.424	1	1	0	0	0	0	60.12
0	900	100	100	0	0	0	0.169	0	94.2995	11.547	1	1	0	0	0	0	60.84
0	900	100	100	0	0	0	0.171	0	95.00467	9.971	1	1	0	0	0	0	61.56
0	900	100	100	0	0	0	0.172	0	95.47486	9.971	1	1	0	0	0	0	61.92
0	900	100	100	0	0	0	0.174	0	95.47486	9.266	1	1	0	0	0	0	62.64
0	900	100	100	0	0	0	0.175	0	95.47322	9.266	1	1	0	0	0	0	63
0	900	100	100	0	0	0	0.176	0	95.68469	8.002	1	1	0	0	0	0	63.36
0	900	100	100	0	0	0	0.178	0	95.68469	7.437	1	1	0	0	0	0	64.08
0	900	100	100	0	0	0	0.179	0	95.428024	7.437	1	1	0	0	0	0	64.44
0	900	100	100	0	0	0	0.18	0	95.64821	6.421	1	1	0	0	0	0	64.8
0	900	100	100	0	0	0	0.181	0	95.64821	5.967	1	1	0	0	0	0	65.16
0	900	100	100	0	0	0	0.183	0	96.32133	5.967	1	1	0	0	0	0	65.88
0	900	100	100	0	0	0	0.184	0	96.32133	5.153	1	1	0	0	0	0	66.24
0	900	100	100	0	0	0	0.184	0	96.11812	5.153	1	1	0	0	0	0	66.24
0	900	100	100	0	0	0	0.185	0	96.278175	4.45	1	1	0	0	0	0	66.6
0	900	100	100	0	0	0	0.186	0	96.278175	4.135	1	1	0	0	0	0	66.96
0	900	100	100	0	0	0	0.186	0	96.09462	4.135	1	1	0	0	0	0	66.96
0	900	100	100	0	0	0	0.187	0	96.64972	3.572	1	1	0	0	0	0	67.32
0	900	100	100	0	0	0	0.187	0	96.64972	3.318	1	1	0	0	0	0	67.32
0	900	100	100	0	0	0	0.187	0	96.99451	3.318	1	1	0	0	0	0	67.32
0	900	100	100	0	0	0	0.187	0	96.99451	2.866	1	1	0	0	0	0	67.32
0	900	100	100	0	0	0	0.187	0	96.62338	2.866	1	1	0	0	0	0	67.32
0	900	100	100	0	0	0	0.186	0	96.78841	2.664	1	1	0	8	0	0	66.96
0	900	100	100	0	0	0	0.186	0	96.78841	2.299	1	1	0	8	0	0	66.96
0	900	100	100	0	0	0	0.185	0	96.81041	2.299	1	1	0	0	0	0	66.6
0	900	100	100	0	0	0	0.184	0	97.9286	2.137	1	1	0	0	0	0	66.24
0	900	100	100	0	0	0	0.183	0	97.9286	1.845	1	1	0	0	0	0	65.88
0	900	100	100	0	0	0	0.181	0	97.675446	1.845	1	1	0	0	0	0	65.16
0	900	100	100	0	0	0	0.18	0	97.675446	1.593	1	1	0	0	0	0	64.8
0	900	100	100	0	0	0	0.178	0	98.91336	1.593	1	1	0	0	0	0	64.08
0	900	100	100	0	0	0	0.176	0	99.05169	1.48	1	1	0	0	0	0	63.36
0	900	100	100	0	0	0	0.174	0	98.17388	1.278	1	1	0	0	0	0	62.64
0	900	100	100	0	0	0	0.172	0	97.6877	1.278	1	1	0	0	0	0	61.92
0	900	100	100	0	0	0	0.17	0	98.0558	1.188	1	1	0	0	0	0	61.2
0	900	100	100	0	0	0	0.168	0	98.0558	1.026	1	1	0	0	0	0	60.48
0	900	100	100	0	0	0	0.166	0	97.562	1.026	1	1	0	0	0	0	59.76
0	900	100	100	0	0	0	0.164	0	97.562	0.886	1	1	0	0	0	0	59.04
0	900	100	100	0	0	0	0.161	0	98.29877	0.886	1	1	0	0	0	0	57.96
0	900	100	100	0	0	0	0.159	0	98.49377	0.823	1	1	0	0	0	0	57.24
0	900	100	100	0	0	0	0.156	0	98.49377	0.765	1	1	0	0	0	0	56.16
0	900	100	100	0	0	0	0.154	0	98.763725	0.765	1	1	0	0	0	0	55.44
0	900	100	100	0	0	0	0.152	0	98.44611	0.66	1	1	0	0	0	0	54.72
0	900	100	100	0	0	0	0.15	0	98.44611	0.57	1	1	0	0	0	0	54
0	900	100	100	0	0	0	0.147	0	97.68244	0.57	1	1	0	0	0	0	52.92
0	900	100	100	0	0	0	0.145	0	97.68244	0.529	1	1	0	0	0	0	52.2
0	900	100	100	0	0	0	0.143	0	97.34531	0.529	1	1	0	0	0	0	51.48
0	900	100	100	0	0	0	0.14	0	96.78847	0.457	1	1	0	0	0	0	50.4
0	900	100	100	0	0	0	0.138	0	96.78847	0.425	1	1	0	0	0	0	49.68
0	900	100	100	0	0	0	0.136	0	97.12081	0.425	1	1	0	0	0	0	48.96
0	900	100	100	0	0	0	0.134	0	96.58983	0.366	1	1	0	0	0	0	48.24
0	900	100	100	0	0	0	0.132	0	96.58983	0.366	1	1	0	0	0	0	47.52
0	900	100	100	0	0	0	0.13	0	97.71756	0.316	1	1	0	0	0	0	46.8
0	900	100	100	0	0	0	0.127	0	97.71756	0.294	1	1	0	0	0	0	45.72
0	900	100	100	0	0	0	0.125	0	97.94826	0.294	1	1	0	0	0	0	45
0	900	100	100	0	0	0	0.123	0	97.45846	0.254	1	1	0	0	0	0	44.28
0	900	100	100	0	0	0	0.12	0	97.45846	0.235	1	1	0	0	0	0	43.2
0	900	100	100	0	0	0	0.118	0	96.954666	0.235	1	1	0	0	0	0	42.48
0	900	100	100	0	0	0	0.116	0	96.99622	0.203	1	1	0	0	0	0	41.76
0	900	100	100	0	0	0	0.114	0	96.99622	0.189	1	1	0	0	0	0	41.04
0	900	100	100	0	0	0	0.112	0	96.60425	0.189	1	1	0	0	0	0	40.32
0	900	100	100	0	0	0	0.11	0	96.49823	0.163	1	1	0	0	0	0	39.6
0	900	100	100	0	0	0	0.107	0	97.16325	0.163	1	1	0	0	0	0	38.52
0	900	100	100	0	0	0	0.105	0	96.91996	0.151	1	1	0	0	0	0	37.8
0	900	100	100	0	0	0	0.103	0	96.91996	0.13	1	1	0	0	0	0	37.08
0	900	100	100	0	0	0	0.1	0	96.9006	0.13	1	1	0	0	0	0	36
0	900	100	100	0	0	0	0.098	0	96.93044	0.112	1	1	0	0	0	0	35.28
0	900	100	100	0	0	0	0.096	0	96.93044	0.112	1	1	0	0	0	0	34.56
0	900	100	100	0	0	0	0.094	0	96.73791	0.104	1	1	0	0	0	0	33.84
0	900	100	100	0	0	0	0.092	0	96.73791	0.097	1	1	0	0	0	0	33.12
0	900	100	100	0	0	0	0.09	0	96.521805	0.097	1	1	0	0	0	0	32.4
0	900	100	100	0	0	0	0.087	0	98.925766	0.083	1	1	0	0	0	0	31.32
0	900	100	100	0	0	0	0.085	0	98.925766	0.077	1	1	0	0	0	0	30.6
0	900	100	100	0	0	0	0.083	0	98.50568	0.077	1	1	0	0	0	0	29.88
0	900	100	100	0	0	0	0.081	0	98.74935	0.067	1	1	0	0	0	0	29.16
0	900	100	100	0	0	0	0.078	0	98.74935	0.062	1	1	0	0	0	0	28.08
0	900	100	100	0	0	0	0.076	0	99.641716	0.062	1	1	0	0	0	0	27.36
0	900	100	100	0	0	0	0.074	0	99.641716	0.053	1	1	0	0	0	0	26.64
0	900	100	100	0	0	0	0.072	0	100.17019	0.053	1	1	0	0	0	0	25.92
0	900	100	100	0	0	0	0.07	0	100.09584	0.046	1	1	0	0	0	0	25.2
0	900	100	100	0	0	0	0.067	0	100.09584	0.042	1	1	0	0	0	0	24.12
0	900	100	100	0	0	0	0.065	0	100.21531	0.042	1	1	0	0	0	0	23.4
0	900	100	100	0	0	0	0.063	0	100.191475	0.036	1	1	0	0	0	0	22.68
0	900	100	100	0	0	0	0.061	0	100.191475	0.036	1	1	0	0	0	0	21.96
0	900	100	100	0	0	0	0.059	0	98.91309	0.031	1	1	0	0	0	0	21.24
0	900	100	100	0	0	0	0.056	0	98.91309	0.029	1	1	0	0	0	0	20.16
0	900	100	100	0	0	0	0.054	0	98.55445	0.029	1	1	0	0	0	0	19.44
0	900	100	100	0	0	0	0.052	0	98.81646	0.025	1	1	0	0	0	0	18.72
0	900	100	100	0	0	0	0.05	0	98.81646	0.023	1	1	0	0	0	0	18
0	900	100	100	0	0	0	0.048	0	98.989395	0.023	1	1	0	0	0	0	17.28
0	900	100	100	0	0	0	0.046	0	98.431244	0.02	1	1	0	0	0	0	16.56
0	900	100	100	0	0	0	0.044	0	98.431244	0.02	1	1	0	0	0	0	15.84
0	900	100	100	0	0	0	0.042	0	97.697945	0.018	1	1	0	0	0	0	15.12
0	900	100	100	0	0	0	0.04	0	97.697945	0.015	1	1	0	0	0	0	14.4
0	900	100	100	0	0	0	0.038	0	97.17083	0.015	1	1	0	0	0	0	13.68
0	900	100	100	0	0	0	0.035	0	97.49324	0.013	1	1	0	0	0	0	12.6
0	900	100	100	0	0	0	0.034	0	97.49324	0.012	1	1	0	0	0	0	12.24
0	900	100	100	0	0	0	0.031	0	98.19469	0.012	1	1	0	0	0	0	11.16
0	900	100	100	0	0	0	0.029	0	98.27572	0.01	1	1	0	0	0	0	10.44
0	900	100	100	0	0	0	0.028	0	98.27572	0.01	1	1	0	0	0	0	10.08
0	900	100	100	0	0	0	0.026	0	98.70819	0.009	1	1	0	0	0	0	9.36
0	900	100	100	0	0	0	0.024	0	98.70819	0.008	1	1	0	0	0	0	8.64
0	900	100	100	0	0	0	0.022	0	97.99597	0.008	1	1	0	0	0	0	7.92
0	900	100	100	0	0	0	0.02	0	97.197235	0.007	1	1	0	0	0	0	7.2
0	900	100	100	0	0	0	0.018	0	96.45349	0.007	1	1	0	0	0	0	6.48
0	900	100	100	0	0	0	0.016	0	96.45648	0.006	1	1	0	0	0	0	5.76
0	900	100	100	0	0	0	0.014	0	96.45648	0.005	1	1	0	0	0	0	5.04
0	900	100	100	0	0	0	0.012	0	96.852066	0.005	1	1	0	0	0	0	4.32
0	900	100	100	0	0	0	0.01	0	97.07846	0.005	1	1	0	0	0	0	3.6
0	900	100	100	0	0	0	0.008	0	97.07846	0.004	1	1	0	0	0	0	2.88
0	900	100	100	0	0	0	0.006	0	97.47989	0.004	1	1	0	0	0	0	2.16
0	900	100	100	0	0	0	0.004	0	97.40145	0.003	1	1	0	0	0	0	1.44
0	900	100	100	0	0	0	0.001	0	97.40145	0.003	1	1	0	0	0	0	0.36
0	900	100	100	0	0	0	0	0	97.107086	0.003	1	1	0	0	0	0	0
0	900	100	100	0	0	0	-0.002	0	97.107086	0.002	1	1	0	0	0	0	-0.72
0	900	100	100	0	0	0	-0.005	0	96.70212	0.002	1	1	0	0	0	0	-1.8
0	900	100	100	0	0	0	-0.007	0	94.14401	0.002	1	1	0	0	0	0	-2.52
0	900	100	100	0	0	0	-0.01	0	94.14401	0.002	1	1	0	0	0	0	-3.6
0	900	100	100	0	0	0	-0.012	0	96.07577	0.002	1	1	0	0	0	0	-4.32
0	900	100	100	0	0	0	-0.015	0	95.520485	0.001	1	1	0	0	0	0	-5.4
0	900	100	100	0	0	0	-0.017	0	95.520485	0.001	1	1	0	0	0	0	-6.12
0	900	100	100	0	0	0	-0.019	0	96.273544	0.001	1	1	0	0	0	0	-6.84
0	900	100	100	0	0	0	-0.021	0	96.273544	0.001	1	1	0	0	0	0	-7.56
0	900	100	100	0	0	0	-0.023	0	95.715004	0.001	1	1	0	0	0	0	-8.28
0	900	100	100	0	0	0	-0.025	0	95.234344	0.001	1	1	0	0	0	0	-9
0	900	100	100	0	0	0	-0.026	0	95.234344	0	1	1	0	0	0	0	-9.36
0	900	100	100	0	0	0	-0.027	0	94.8414	0	1	1	0	0	0	0	-9.72
0	900	100	100	0	0	0	-0.028	0	95.18602	0	1	1	0	0	0	0	-10.08
0	900	100	100	0	0	0	-0.029	0	95.18602	0	1	1	0	0	0	0	-10.44
0	900	100	100	0	0	0	-0.029	0	94.979935	0	1	1	0	0	0	0	-10.44
0	900	100	100	0	0	0	-0.029	0	94.979935	0	1	1	0	0	0	0	-10.44
0	900	100	100	0	0	0	-0.029	0	95.055466	0	1	1	0	0	0	0	-10.44
0	900	100	100	0	0	0	-0.028	0	95.610146	0	1	1	0	2	0	0	-10.08
0	900	100	100	0	0	0	-0.027	0	95.610146	0	1	1	0	2	0	0	-9.72
0	900	100	100	0	0	0	-0.026	0	96.53684	0	1	1	0	4	0	0	-9.36
11111.111	800	100	100	0	0	0	-0.024	0	96.57883	0	1	1	0	4	0	0	-8.64
11111.111	800	100	100	0	0	0	-0.023	0	96.57883	0	1	1	0	4	0	0	-8.28
11111.111	800	100	100	0	0	0	-0.021	0	97.34747	0	1	1	0	4	0	0	-7.56
11111.111	800	100	100	0	0	0	-0.019	0	97.34747	0.786	1	1	0	4	0	0	-6.84
11111.111	800	100	100	0	0	0	-0.016	0	97.1471	0.786	1	1	0	4	0	0	-5.76
11111.111	800	100	100	0	0	0	-0.014	0	95.26547	2.196	1	1	0	4	0	0	-5.04
11111.111	800	100	100	0	0	0	-0.011	0	95.26547	2.827	1	1	0	4	0	0	-3.96
11111.111	800	100	100	0	0	0	-0.008	0	96.443535	2.827	1	1	0	5	0	0	-2.88
11111.111	800	100	100	0	0	0	-0.005	0	96.721954	3.415	1	1	0	5	0	0	-1.8
11111.111	800	100	100	0	0	0	-0.002	0	96.721954	4.466	1	1	0	5	0	0	-0.72
11111.111	800	100	100	0	0	0	0	0	97.03757	4.466	1	1	0	5	0	0	0
11111.111	800	100	100	0	0	0	0.004	0	97.03757	5.374	1	1	0	5	0	0	1.44
11111.111	800	100	100	0	0	0	0.008	0	96.4607	5.374	1	1	0	5	0	0	2.88
11111.111	800	100	100	0	0	0	0.011	0	97.3779	5.782	1	1	0	5	0	0	3.96
11111.111	800	100	100	0	0	0	0.014	0	97.35615	6.511	1	1	0	5	0	0	5.04
11111.111	800	100	100	0	0	0	0.018	0	96.79144	6.511	1	1	0	5	0	0	6.48
11111.111	800	100	100	0	0	0	0.021	0	97.0939	7.14	1	1	0	5	0	0	7.56
11111.111	800	100	100	1	0	0	0.024	0	97.0939	7.422	1	1	0	5	0	0	8.64
11111.111	800	100	100	1	0	0	0.028	0	97.459366	7.422	1	1	0	5	0	0	10.08
11111.111	800	100	100	1	0	0	0.031	0	97.459366	7.927	1	1	0	5	0	0	11.16
11111.111	800	100	100	1	0	0	0.034	0	96.98387	7.927	1	1	0	5	0	0	12.24
11111.111	800	100	100	1	0	0	0.037	0	97.13483	8.153	1	1	0	5	0	0	13.32
11111.111	800	100	100	1	0	0	0.04	0	97.13483	8.558	1	1	0	5	0	0	14.4
11111.111	800	100	100	1	0	0	0.044	0	97.39751	8.558	1	1	0	5	0	0	15.84
11111.111	800	100	100	1	0	0	0.047	0	97.34035	8.741	1	1	0	5	0	0	16.92
11111.111	800	100	100	1	0	0	0.05	0	97.34035	8.741	1	1	0	5	0	0	18
11111.111	800	100	100	1	0	0	0.053	0	97.03956	9.065	1	1	0	5	0	0	19.08
11111.111	800	100	100	1	0	0	0.056	0	97.03956	9.212	1	1	0	5	0	0	20.16
11111.111	800	100	100	1	0	0	0.058	0	96.473335	9.212	1	1	0	5	0	0	20.88
11111.111	800	100	100	1	0	0	0.061	0	95.382065	9.472	1	1	0	5	0	0	21.96
11111.111	800	100	100	1	0	0	0.064	0	95.382065	9.59	1	1	0	5	0	0	23.04
11111.111	800	100	100	1	0	0	0.067	0	95.29991	9.59	1	1	0	5	0	0	24.12
11111.111	800	100	100	1	0	0	0.069	0	94.79657	9.799	1	1	0	5	0	0	24.84
11111.111	800	100	100	1	0	0	0.071	0	94.79657	9.799	1	1	0	5	0	0	25.56
11111.111	800	100	100	1	0	0	0.074	0	94.603325	9.892	1	1	0	5	0	0	26.64
11111.111	800	100	100	1	0	0	0.076	0	94.603325	9.98	1	1	0	5	0	0	27.36
11111.111	800	100	100	1	0	0	0.079	0	95.175415	9.98	1	1	0	5	0	0	28.44
11111.111	800	100	100	1	0	0	0.081	0	95.9774	10.136	1	1	0	5	0	0	29.16
11111.111	800	100	100	1	0	0	0.083	0	95.853775	10.207	1	1	0	5	0	0	29.88
11111.111	800	100	100	1	0	0	0.085	0	96.040474	10.207	1	1	0	5	0	0	30.6
11111.111	800	100	100	1	0	0	0.087	0	96.7057	10.332	1	1	0	5	0	0	31.32
11111.111	800	100	100	1	0	0	0.089	0	96.7057	10.332	1	1	0	5	0	0	32.04
11111.111	800	100	100	1	0	0	0.091	0	96.054146	10.439	1	1	0	5	0	0	32.76
11111.111	800	100	100	1	0	0	0.093	0	96.054146	10.488	1	1	0	5	0	0	33.48
11111.111	800	100	100	1	0	0	0.094	0	96.08197	10.488	1	1	0	5	0	0	33.84
11111.111	800	100	100	1	0	0	0.096	0	96.79213	10.576	1	1	0	5	0	0	34.56
11111.111	800	100	100	1	0	0	0.098	0	96.79213	10.615	1	1	0	5	0	0	35.28
11111.111	800	100	100	1	0	0	0.1	0	96.07097	10.615	1	1	0	5	0	0	36
11111.111	800	100	100	1	0	0	0.101	0	96.81315	10.684	1	1	0	5	0	0	36.36
11111.111	800	100	100	1	0	0	0.103	0	96.81315	10.684	1	1	0	5	0	0	37.08
11111.111	800	100	100	1	0	0	0.104	0	97.46185	10.745	1	1	0	5	0	0	37.44
11111.111	800	100	100	1	0	0	0.106	0	97.46185	10.772	1	1	0	5	0	0	38.16
11111.111	800	100	100	1	0	0	0.108	0	97.69301	10.772	1	1	0	5	0	0	38.88
11111.111	800	100	100	1	0	0	0.11	0	96.20414	10.819	1	1	0	5	0	0	39.6
11111.111	800	100	100	1	0	0	0.111	0	96.20414	10.842	1	1	0	5	0	0	39.96
11111.111	800	100	100	1	0	0	0.113	0	97.73573	10.842	1	1	0	5	0	0	40.68
11111.111	800	100	100	1	0	0	0.115	0	97.57379	10.879	1	1	0	5	0	0	41.4
11111.111	800	100	100	1	0	0	0.116	0	97.57379	10.879	1	1	0	5	0	0	41.76
11111.111	800	100	100	1	0	0	0.118	0	98.27159	10.898	1	1	0	5	0	0	42.48
11111.111	800	100	100	1	0	0	0.12	0	98.27159	10.929	1	1	0	5	0	0	43.2
11111.111	800	100	100	1	0	0	0.122	0	98.54241	10.929	1	1	0	5	0	0	43.92
11111.111	800	100	100	1	0	0	0.123	0	99.346214	10.955	1	1	0	5	0	0	44.28
11111.111	800	100	100	1	0	0	0.125	0	99.346214	10.968	1	1	0	5	0	0	45
11111.111	800	100	100	1	0	0	0.127	0	98.82301	10.968	1	1	0	5	0	0	45.72
11111.111	800	100	100	1	0	0	0.129	0	98.11656	10.99	1	1	0	5	0	0	46.44
11111.111	800	100	100	1	0	0	0.13	0	98.11656	10.99	1	1	0	5	0	0	46.8
11111.111	800	100	100	1	0	0	0.132	0	97.523384	10.998	1	1	0	5	0	0	47.52
11111.111	800	100	100	1	0	0	0.134	0	97.523384	11.016	1	1	0	5	0	0	48.24
11111.111	800	100	100	1	0	0	0.136	0	97.46189	11.016	1	1	0	5	0	0	48.96
11111.111	800	100	100	1	0	0	0.138	0	97.19539	11.023	1	1	0	5	0	0	49.68
11111.111	800	100	100	1	0	0	0.14	0	97.19539	11.037	1	1	0	5	0	0	50.4
11111.111	800	100	100	1	0	0	0.142	0	96.720726	11.037	1	1	0	5	0	0	51.12
11111.111	800	100	100	1	0	0	0.144	0	96.720726	11.05	1	1	0	5	0	0	51.84
11111.111	800	100	100	1	0	0	0.146	0	96.296036	11.05	1	1	0	5	0	0	52.56
11111.111	800	100	100	1	0	0	0.148	0	96.28586	11.056	1	1	0	5	0	0	53.28
11111.111	800	100	100	1	0	0	0.15	0	96.28586	11.065	1	1	0	5	0	0	54
11111.111	800	100	100	1	0	0	0.152	0	95.61714	11.065	1	1	0	5	0	0	54.72
11111.111	800	100	100	1	0	0	0.154	0	94.799805	11.069	1	1	0	6	0	0	55.44
11111.111	800	100	100	1	0	0	0.156	0	94.799805	11.076	1	1	0	6	0	0	56.16
11111.111	800	100	100	0	0	0	0.158	0	96.228516	11.076	1	2	0	7	0	0	56.88
11111.111	800	100	100	0	0	0	0.16	0	96.228516	11.08	1	2	0	7	0	0	57.6
0	800	100	100	0	0	0	0.162	0	97.08092	11.08	1	2	0	0	0	0	58.32
0	800	100	100	0	0	0	0.164	0	97.75441	11.084	1	2	0	0	0	0	59.04
0	800	100	100	0	0	0	0.166	0	97.75441	10.302	1	2	0	0	0	0	59.76
0	800	100	100	0	0	0	0.167	0	96.922585	10.302	1	2	0	0	0	0	60.12
0	800	100	100	0	0	0	0.169	0	97.25716	8.898	1	2	0	0	0	0	60.84
0	800	100	100	0	0	0	0.17	0	97.25716	8.269	1	2	0	0	0	0	61.2
0	800	100	100	0	0	0	0.171	0	97.84406	8.269	1	2	0	0	0	0	61.56
0	800	100	100	0	0	0	0.172	0	97.84406	7.141	1	2	0	0	0	0	61.92
0	800	100	100	0	0	0	0.173	0	97.146255	7.141	1	2	0	0	0	0	62.28
0	800	100	100	0	0	0	0.174	0	93.12947	6.635	1	2	0	0	0	0	62.64
0	800	100	100	0	0	0	0.174	0	93.12947	6.635	1	2	0	0	0	0	62.64
0	800	100	100	0	0	0	0.175	0	94.90541	6.166	1	2	0	0	0	0	63
0	800	100	100	0	0	0	0.175	0	94.77071	5.325	1	2	0	0	0	0	63
0	800	100	100	0	0	0	0.175	0	94.77071	4.949	1	2	0	0	0	0	63
0	800	100	100	0	0	0	0.175	0	95.255615	4.949	1	2	0	0	0	0	63
0	800	100	100	0	0	0	0.175	0	95.255615	4.273	1	2	0	0	0	0	63
0	800	100	100	0	0	0	0.175	0	96.12785	4.273	1	2	0	0	0	0	63
0	800	100	100	0	0	0	0.174	0	96.08687	3.971	1	2	0	8	0	0	62.64
0	800	100	100	0	0	0	0.174	0	96.08687	3.429	1	2	0	14	0	0	62.64
0	800	100	100	0	0	0	0.173	0	96.39664	3.429	1	2	0	0	0	0	62.28
0	800	100	100	0	0	0	0.172	0	95.75126	2.961	1	2	0	0	0	0	61.92
0	800	100	100	0	0	0	0.171	0	95.75126	2.751	1	2	0	0	0	0	61.56
0	800	100	100	0	0	0	0.169	0	96.525024	2.751	1	2	0	0	0	0	60.84
0	800	100	100	0	0	0	0.168	0	96.42493	2.376	1	2	0	0	0	0	60.48
0	800	100	100	0	0	0	0.167	0	97.51231	2.376	1	2	0	0	0	0	60.12
0	800	100	100	0	0	0	0.165	0	96.66735	2.209	1	2	0	0	0	0	59.4
0	800	100	100	0	0	0	0.163	0	96.66735	1.906	1	2	0	0	0	0	58.68
0	800	100	100	0	0	0	0.161	0	97.213135	1.906	1	2	0	0	0	0	57.96
0	800	100	100	0	0	0	0.159	0	96.43604	1.772	1	2	0	0	0	0	57.24
0	800	100	100	0	0	0	0.157	0	96.43604	1.53	1	2	0	0	0	0	56.52
0	800	100	100	0	0	0	0.155	0	96.28039	1.53	1	2	0	0	0	0	55.8
0	800	100	100	0	0	0	0.153	0	96.28039	1.421	1	2	0	0	0	0	55.08
0	800	100	100	0	0	0	0.15	0	96.72484	1.421	1	2	0	0	0	0	54
0	800	100	100	0	0	0	0.148	0	96.51299	1.227	1	2	0	0	0	0	53.28
0	800	100	100	0	0	0	0.146	0	96.51299	1.06	1	2	0	0	0	0	52.56
0	800	100	100	0	0	0	0.144	0	96.86415	1.06	1	2	0	0	0	0	51.84
0	800	100	100	0	0	0	0.142	0	98.299515	0.986	1	2	0	0	0	0	51.12
0	800	100	100	0	0	0	0.139	0	98.299515	0.85	1	2	0	0	0	0	50.04
0	800	100	100	0	0	0	0.137	0	98.00727	0.85	1	2	0	0	0	0	49.32
0	800	100	100	0	0	0	0.135	0	98.00727	0.734	1	2	0	0	0	0	48.6
0	800	100	100	0	0	0	0.132	0	98.41244	0.734	1	2	0	0	0	0	47.52
0	800	100	100	0	0	0	0.13	0	98.46303	0.682	1	2	0	0	0	0	46.8
0	800	100	100	0	0	0	0.128	0	98.46303	0.589	1	2	0	0	0	0	46.08
0	800	100	100	0	0	0	0.126	0	97.573296	0.589	1	2	0	0	0	0	45.36
0	800	100	100	0	0	0	0.124	0	97.78443	0.547	1	2	0	0	0	0	44.64
0	800	100	100	0	0	0	0.122	0	97.78443	0.472	1	2	0	0	0	0	43.92
0	800	100	100	0	0	0	0.12	0	98.78014	0.472	1	2	0	0	0	0	43.2
0	800	100	100	0	0	0	0.117	0	98.78014	0.439	1	2	0	0	0	0	42.12
0	800	100	100	0	0	0	0.115	0	99.441444	0.439	1	2	0	0	0	0	41.4
0	800	100	100	0	0	0	0.113	0	98.01693	0.379	1	2	0	0	0	0	40.68
0	800	100	100	0	0	0	0.111	0	98.01693	0.327	1	2	0	0	0	0	39.96
0	800	100	100	0	0	0	0.109	0	99.25698	0.327	1	2	0	0	0	0	39.24
0	800	100	100	0	0	0	0.107	0	99.3477	0.304	1	2	0	0	0	0	38.52
0	800	100	100	0	0	0	0.105	0	99.3477	0.304	1	2	0	0	0	0	37.8
0	800	100	100	0	0	0	0.102	0	98.37037	0.262	1	2	0	0	0	0	36.72
0	800	100	100	0	0	0	0.1	0	98.37037	0.243	1	2	0	0	0	0	36
0	800	100	100	0	0	0	0.098	0	97.7939	0.243	1	2	0	0	0	0	35.28
0	800	100	100	0	0	0	0.096	0	97.53641	0.21	1	2	0	0	0	0	34.56
0	800	100	100	0	0	0	0.094	0	97.53641	0.195	1	2	0	0	0	0	33.84
0	800	100	100	0	0	0	0.092	0	97.80396	0.195	1	2	0	0	0	0	33.12
0	800	100	100	0	0	0	0.09	0	98.664116	0.168	1	2	0	0	0	0	32.4
0	800	100	100	0	0	0	0.088	0	98.664116	0.168	1	2	0	0	0	0	31.68
0	800	100	100	0	0	0	0.086	0	98.02816	0.156	1	2	0	0	0	0	30.96
0	800	100	100	0	0	0	0.084	0	98.02816	0.135	1	2	0	0	0	0	30.24
0	800	100	100	0	0	0	0.082	0	96.942894	0.135	1	2	0	0	0	0	29.52
0	800	100	100	0	0	0	0.08	0	97.20447	0.125	1	2	0	0	0	0	28.8
0	800	100	100	0	0	0	0.078	0	97.20447	0.108	1	2	0	0	0	0	28.08
0	800	100	100	0	0	0	0.076	0	96.990814	0.108	1	2	0	0	0	0	27.36
0	800	100	100	0	0	0	0.074	0	98.265305	0.1	1	2	0	0	0	0	26.64
0	800	100	100	0	0	0	0.072	0	98.265305	0.1	1	2	0	0	0	0	25.92
0	800	100	100	0	0	0	0.07	0	99.72145	0.086	1	2	0	0	0	0	25.2
0	800	100	100	0	0	0	0.068	0	99.72145	0.074	1	2	0	0	0	0	24.48
0	800	100	100	0	0	0	0.066	0	100.11905	0.074	1	2	0	0	0	0	23.76
0	800	100	100	0	0	0	0.064	0	99.19586	0.069	1	2	0	0	0	0	23.04
0	800	100	100	0	0	0	0.062	0	99.19586	0.059	1	2	0	0	0	0	22.32
0	800	100	100	0	0	0	0.06	0	98.474335	0.059	1	2	0	0	0	0	21.6
0	800	100	100	0	0	0	0.058	0	98.435265	0.055	1	2	0	0	0	0	20.88
0	800	100	100	0	0	0	0.056	0	98.435265	0.055	1	2	0	0	0	0	20.16
0	800	100	100	0	0	0	0.054	0	97.4974	0.047	1	2	0	0	0	0	19.44
0	800	100	100	0	0	0	0.052	0	97.4974	0.044	1	2	0	0	0	0	18.72
0	800	100	100	0	0	0	0.05	0	97.97575	0.044	1	2	0	0	0	0	18
0	800	100	100	0	0	0	0.049	0	97.67604	0.038	1	2	0	0	0	0	17.64
0	800	100	100	0	0	0	0.047	0	97.67604	0.032	1	2	0	0	0	0	16.92
0	800	100	100	0	0	0	0.045	0	96.7864	0.032	1	2	0	0	0	0	16.2
0	800	100	100	0	0	0	0.043	0	96.78795	0.03	1	2	0	0	0	0	15.48
0	800	100	100	0	0	0	0.042	0	96.78795	0.03	1	2	0	0	0	0	15.12
0	800	100	100	0	0	0	0.04	0	96.74574	0.026	1	2	0	0	0	0	14.4
0	800	100	100	0	0	0	0.038	0	96.74574	0.024	1	2	0	0	0	0	13.68
0	800	100	100	0	0	0	0.037	0	96.11769	0.024	1	2	0	0	0	0	13.32
0	800	100	100	0	0	0	0.035	0	96.72224	0.02	1	2	0	0	0	0	12.6
0	800	100	100	0	0	0	0.033	0	96.72224	0.02	1	2	0	0	0	0	11.88
0	800	100	100	0	0	0	0.031	0	96.053246	0.019	1	2	0	0	0	0	11.16
0	800	100	100	0	0	0	0.03	0	96.396034	0.016	1	2	0	0	0	0	10.8
0	800	100	100	0	0	0	0.028	0	96.39183	0.016	1	2	0	0	0	0	10.08
0	800	100	100	0	0	0	0.026	0	97.32697	0.015	1	2	0	0	0	0	9.36
0	800	100	100	0	0	0	0.024	0	96.43042	0.013	1	2	0	0	0	0	8.64
0	800	100	100	0	0	0	0.023	0	96.13809	0.013	1	2	0	0	0	0	8.28
0	800	100	100	0	0	0	0.021	0	96.92227	0.011	1	2	0	0	0	0	7.56
0	800	100	100	0	0	0	0.019	0	96.92227	0.01	1	2	0	0	0	0	6.84
0	800	100	100	0	0	0	0.017	0	97.522316	0.01	1	2	0	0	0	0	6.12
0	800	100	100	0	0	0	0.015	0	97.522316	0.008	1	2	0	0	0	0	5.4
0	800	100	100	0	0	0	0.013	0	98.105194	0.008	1	2	0	0	0	0	4.68
0	800	100	100	0	0	0	0.01	0	98.486206	0.008	1	2	0	0	0	0	3.6
0	800	100	100	0	0	0	0.008	0	98.68276	0.006	1	2	0	0	0	0	2.88
0	800	100	100	0	0	0	0.006	0	98.815475	0.006	1	2	0	0	0	0	2.16
0	800	100	100	0	0	0	0.004	0	98.172226	0.006	1	2	0	0	0	0	1.44
0	800	100	100	0	0	0	0.001	0	97.68206	0.005	1	2	0	0	0	0	0.36
0	800	100	100	0	0	0	-0.001	0	97.39422	0.005	1	2	0	0	0	0	-0.36
0	800	100	100	0	0	0	-0.003	0	97.39422	0.004	1	2	0	0	0	0	-1.08
0	800	100	100	0	0	0	-0.006	0	96.93611	0.004	1	2	0	0	0	0	-2.16
0	800	100	100	0	0	0	-0.008	0	96.385445	0.004	1	2	0	0	0	0	-2.88
0	800	100	100	0	0	0	-0.011	0	96.385445	0.003	1	2	0	0	0	0	-3.96
0	800	100	100	0	0	0	-0.013	0	96.601616	0.003	1	2	0	0	0	0	-4.68
0	800	100	100	0	0	0	-0.015	0	97.06078	0.003	1	2	0	0	0	0	-5.4
0	800	100	100	0	0	0	-0.018	0	97.06078	0.002	1	2	0	0	0	0	-6.48
0	800	100	100	0	0	0	-0.02	0	98.17354	0.002	1	2	0	0	0	0	-7.2
0	800	100	100	0	0	0	-0.023	0	98.17354	0.002	1	2	0	0	0	0	-8.28
0	800	100	100	0	0	0	-0.024	0	98.0546	0.002	1	2	0	0	0	0	-8.64
0	800	100	100	0	0	0	-0.026	0	97.900665	0.001	1	2	0	0	0	0	-9.36
0	800	100	100	0	0	0	-0.028	0	97.900665	0.001	1	2	0	0	0	0	-10.08
0	800	100	100	0	0	0	-0.029	0	98.03139	0.001	1	2	0	0	0	0	-10.44
0	800	100	100	0	0	0	-0.03	0	97.645454	0.001	1	2	0	0	0	0	-10.8
0	800	100	100	0	0	0	-0.031	0	97.645454	0.001	1	2	0	0	0	0	-11.16
0	800	100	100	0	0	0	-0.031	0	97.81149	0.001	1	2	0	0	0	0	-11.16
0	800	100	100	0	0	0	-0.031	0	97.81149	0	1	2	0	0	0	0	-11.16
0	800	100	100	0	0	0	-0.031	0	98.0486	0	1	2	0	0	0	0	-11.16
0	800	100	100	0	0	0	-0.031	0	97.99846	0	1	2	0	0	0	0	-11.16
0	800	100	100	0	0	0	-0.03	0	97.99846	0	1	2	0	0	0	0	-10.8
0	800	100	100	0	0	0	-0.029	0	97.95322	0	1	2	0	1	0	0	-10.44
0	800	100	100	0	0	0	-0.028	0	98.70095	0	1	2	0	4	0	0	-10.08
0	800	100	100	0	0	0	-0.027	0	98.70095	0	1	2	0	4	0	0	-9.72
9722.223	700	100	100	0	0	0	-0.026	0	97.88819	0	1	2	0	4	0	0	-9.36
9722.223	700	100	100	0	0	0	-0.024	0	97.88819	0	1	2	0	4	0	0	-8.64
9722.223	700	100	100	0	0	0	-0.022	0	97.94765	0	1	2	0	4	0	0	-7.92
9722.223	700	100	100	0	0	0	-0.021	0	98.53895	0	1	2	0	4	0	0	-7.56
9722.223	700	100	100	0	0	0	-0.019	0	98.53895	1.327	1	2	0	4	0	0	-6.84
9722.223	700	100	100	0	0	0	-0.016	0	99.53527	1.327	1	2	0	4	0	0	-5.76
9722.223	700	100	100	0	0	0	-0.014	0	99.33268	1.922	1	2	0	4	0	0	-5.04
9722.223	700	100	100	0	0	0	-0.011	0	99.33268	2.987	1	2	0	4	0	0	-3.96
9722.223	700	100	100	0	0	0	-0.008	0	99.63211	2.987	1	2	0	5	0	0	-2.88
9722.223	700	100	100	0	0	0	-0.005	0	99.63211	3.908	1	2	0	5	0	0	-1.8
9722.223	700	100	100	0	0	0	-0.002	0	99.24814	3.908	1	2	0	5	0	0	-0.72
9722.223	700	100	100	0	0	0	0	0	98.59476	4.702	1	2	0	5	0	0	0
9722.223	700	100	100	0	0	0	0.003	0	98.59476	5.058	1	2	0	5	0	0	1.08
9722.223	700	100	100	0	0	0	0.006	0	97.04167	5.058	1	2	0	5	0	0	2.16
9722.223	700	100	100	0	0	0	0.009	0	98.62007	5.697	1	2	0	5	0	0	3.24
9722.223	700	100	100	0	0	0	0.012	0	98.62007	5.981	1	2	0	5	0	0	4.32
9722.223	700	100	100	0	0	0	0.015	0	98.52175	5.981	1	2	0	5	0	0	5.4
9722.223	700	100	100	0	0	0	0.019	0	98.52175	6.494	1	2	0	5	0	0	6.84
9722.223	700	100	100	0	0	0	0.022	0	97.845116	6.494	1	2	0	5	0	0	7.92
9722.223	700	100	100	0	0	0	0.025	0	97.81556	6.723	1	2	0	5	0	0	9
9722.223	700	100	100	0	0	0	0.028	0	98.107	7.133	1	2	0	5	0	0	10.08
9722.223	700	100	100	0	0	0	0.031	0	98.27061	7.133	1	2	0	5	0	0	11.16
9722.223	700	100	100	0	0	0	0.034	0	98.14706	7.318	1	2	0	5	0	0	12.24
9722.223	700	100	100	0	0	0	0.037	0	98.14706	7.318	1	2	0	5	0	0	13.32
9722.223	700	100	100	0	0	0	0.04	0	97.895134	7.647	1	2	0	5	0	0	14.4
9722.223	700	100	100	0	0	0	0.043	0	97.895134	7.933	1	2	0	5	0	0	15.48
9722.223	700	100	100	0	0	0	0.046	0	98.367035	7.933	1	2	0	5	0	0	16.56
9722.223	700	100	100	0	0	0	0.049	0	98.58032	8.059	1	2	0	5	0	0	17.64
9722.223	700	100	100	0	0	0	0.051	0	98.58032	8.288	1	2	0	5	0	0	18.36
9722.223	700	100	100	0	0	0	0.054	0	98.55821	8.288	1	2	0	5	0	0	19.44
9722.223	700	100	100	0	0	0	0.057	0	98.59925	8.391	1	2	0	5	0	0	20.52
9722.223	700	100	100	0	0	0	0.06	0	98.689255	8.391	1	2	0	5	0	0	21.6
9722.223	700	100	100	0	0	0	0.063	0	97.56779	8.486	1	2	0	5	0	0	22.68
9722.223	700	100	100	0	0	0	0.065	0	97.56779	8.655	1	2	0	5	0	0	23.4
9722.223	700	100	100	0	0	0	0.068	0	98.47513	8.655	1	2	0	5	0	0	24.48
9722.223	700	100	100	0	0	0	0.07	0	98.19542	8.802	1	2	0	5	0	0	25.2
9722.223	700	100	100	0	0	0	0.072	0	98.19542	8.868	1	2	0	5	0	0	25.92
9722.223	700	100	100	0	0	0	0.075	0	98.828804	8.868	1	2	0	5	0	0	27
9722.223	700	100	100	0	0	0	0.077	0	99.60245	8.986	1	2	0	5	0	0	27.72
9722.223	700	100	100	0	0	0	0.08	0	99.60245	8.986	1	2	0	5	0	0	28.8
9722.223	700	100	100	0	0	0	0.082	0	99.59416	9.04	1	2	0	5	0	0	29.52
9722.223	700	100	100	0	0	0	0.084	0	99.59416	9.135	1	2	0	5	0	0	30.24
9722.223	700	100	100	0	0	0	0.086	0	99.069534	9.135	1	2	0	5	0	0	30.96
9722.223	700	100	100	0	0	0	0.088	0	98.76084	9.217	1	2	0	5	0	0	31.68
9722.223	700	100	100	0	0	0	0.091	0	98.76084	9.253	1	2	0	5	0	0	32.76
9722.223	700	100	100	0	0	0	0.092	0	97.87729	9.253	1	2	0	5	0	0	33.12
9722.223	700	100	100	0	0	0	0.094	0	97.248764	9.318	1	2	0	5	0	0	33.84
9722.223	700	100	100	0	0	0	0.096	0	97.248764	9.318	1	2	0	5	0	0	34.56
9722.223	700	100	100	0	0	0	0.098	0	97.537766	9.348	1	2	0	5	0	0	35.28
9722.223	700	100	100	0	0	0	0.1	0	97.537766	9.4	1	2	0	5	0	0	36
9722.223	700	100	100	0	0	0	0.102	0	97.58028	9.4	1	2	0	5	0	0	36.72
9722.223	700	100	100	0	0	0	0.104	0	98.654915	9.424	1	2	0	5	0	0	37.44
9722.223	700	100	100	0	0	0	0.105	0	98.654915	9.466	1	2	0	5	0	0	37.8
9722.223	700	100	100	0	0	0	0.107	0	98.75643	9.466	1	2	0	5	0	0	38.52
9722.223	700	100	100	0	0	0	0.109	0	98.27835	9.504	1	2	0	5	0	0	39.24
9722.223	700	100	100	0	0	0	0.111	0	98.27835	9.504	1	2	0	5	0	0	39.96
9722.223	700	100	100	0	0	0	0.113	0	98.20686	9.519	1	2	0	5	0	0	40.68
9722.223	700	100	100	0	0	0	0.115	0	98.20686	9.55	1	2	0	5	0	0	41.4
9722.223	700	100	100	0	0	0	0.116	0	97.5034	9.55	1	2	0	5	0	0	41.76
9722.223	700	100	100	0	0	0	0.118	0	98.06315	9.563	1	2	0	5	0	0	42.48
9722.223	700	100	100	0	0	0	0.12	0	98.06315	9.586	1	2	0	5	0	0	43.2
9722.223	700	100	100	0	0	0	0.122	0	98.291664	9.586	1	2	0	5	0	0	43.92
9722.223	700	100	100	0	0	0	0.124	0	97.81798	9.607	1	2	0	5	0	0	44.64
9722.223	700	100	100	0	0	0	0.126	0	97.81798	9.607	1	2	0	5	0	0	45.36
9722.223	700	100	100	0	0	0	0.128	0	97.45209	9.615	1	2	0	5	0	0	46.08
9722.223	700	100	100	0	0	0	0.13	0	97.45209	9.632	1	2	0	5	0	0	46.8
9722.223	700	100	100	1	0	0	0.133	0	98.60101	9.632	1	2	0	5	0	0	47.88
9722.223	700	100	100	1	0	0	0.135	0	98.09964	9.639	1	2	0	5	0	0	48.6
9722.223	700	100	100	1	0	0	0.137	0	98.09964	9.651	1	2	0	5	0	0	49.32
9722.223	700	100	100	1	0	0	0.139	0	96.65343	9.651	1	2	0	5	0	0	50.04
9722.223	700	100	100	1	0	0	0.141	0	96.65343	9.657	1	2	0	5	0	0	50.76
9722.223	700	100	100	1	0	0	0.144	0	95.6114	9.657	1	2	0	5	0	0	51.84
9722.223	700	100	100	1	0	0	0.146	0	96.910965	9.668	1	2	0	5	0	0	52.56
9722.223	700	100	100	1	0	0	0.149	0	96.910965	9.672	1	2	0	5	0	0	53.64
9722.223	700	100	100	1	0	0	0.151	0	98.22548	9.672	1	2	0	5	0	0	54.36
9722.223	700	100	100	0	0	0	0.154	0	97.30413	9.681	1	3	0	7	0	0	55.44
9722.223	700	100	100	0	0	0	0.156	0	97.30413	9.686	1	3	0	7	0	0	56.16
0	700	100	100	0	0	0	0.159	0	96.98865	9.686	1	3	0	0	0	0	57.24
0	700	100	100	0	0	0	0.161	0	96.59045	9.691	1	3	0	0	0	0	57.96
0	700	100	100	0	0	0	0.164	0	96.38483	9.691	1	3	0	0	0	0	59.04
0	700	100	100	0	0	0	0.166	0	95.62707	9.694	1	3	0	0	0	0	59.76
0	700	100	100	0	0	0	0.168	0	95.20822	8.372	1	3	0	0	0	0	60.48
0	700	100	100	0	0	0	0.17	0	94.406624	8.372	1	3	0	0	0	0	61.2
0	700	100	100	0	0	0	0.172	0	95.42034	7.78	1	3	0	0	0	0	61.92
0	700	100	100	0	0	0	0.174	0	94.96975	6.719	1	3	0	0	0	0	62.64
0	700	100	100	0	0	0	0.175	0	94.389496	6.719	1	3	0	0	0	0	63
0	700	100	100	0	0	0	0.177	0	94.389496	6.243	1	3	0	0	0	0	63.72
0	700	100	100	0	0	0	0.178	0	92.474396	6.243	1	3	0	0	0	0	64.08
0	700	100	100	0	0	0	0.179	0	95.29727	5.392	1	3	0	0	0	0	64.44
0	700	100	100	0	0	0	0.18	0	95.29727	5.011	1	3	0	0	0	0	64.8
0	700	100	100	0	0	0	0.181	0	95.69105	5.011	1	3	0	0	0	0	65.16
0	700	100	100	0	0	0	0.181	0	95.55186	4.327	1	3	0	0	0	0	65.16
0	700	100	100	0	0	0	0.181	0	95.55186	4.021	1	3	0	0	0	0	65.16
0	700	100	100	0	0	0	0.181	0	96.43211	4.021	1	3	0	0	0	0	65.16
0	700	100	100	0	0	0	0.181	0	96.43211	3.473	1	3	0	0	0	0	65.16
0	700	100	100	0	0	0	0.181	0	97.1994	3.473	1	3	0	0	0	0	65.16
0	700	100	100	0	0	0	0.18	0	97.644775	3.226	1	3	0	8	0	0	64.8
0	700	100	100	0	0	0	0.179	0	97.644775	2.786	1	3	0	14	0	0	64.44
0	700	100	100	0	0	0	0.178	0	97.79911	2.786	1	3	0	0	0	0	64.08
0	700	100	100	0	0	0	0.177	0	98.01524	2.407	1	3	0	0	0	0	63.72
0	700	100	100	0	0	0	0.175	0	98.01524	2.407	1	3	0	0	0	0	63
0	700	100	100	0	0	0	0.174	0	98.54796	2.236	1	3	0	0	0	0	62.64
0	700	100	100	0	0	0	0.172	0	98.54796	1.931	1	3	0	0	0	0	61.92
0	700	100	100	0	0	0	0.169	0	98.557816	1.931	1	3	0	0	0	0	60.84
0	700	100	100	0	0	0	0.167	0	99.46203	1.795	1	3	0	0	0	0	60.12
0	700	100	100	0	0	0	0.165	0	99.46203	1.549	1	3	0	0	0	0	59.4
0	700	100	100	0	0	0	0.162	0	99.05887	1.549	1	3	0	0	0	0	58.32
0	700	100	100	0	0	0	0.16	0	99.52948	1.338	1	3	0	0	0	0	57.6
0	700	100	100	0	0	0	0.157	0	99.52948	1.243	1	3	0	0	0	0	56.52
0	700	100	100	0	0	0	0.154	0	100.114624	1.243	1	3	0	0	0	0	55.44
0	700	100	100	0	0	0	0.152	0	100.114624	1.073	1	3	0	0	0	0	54.72
0	700	100	100	0	0	0	0.149	0	100.16576	1.073	1	3	0	0	0	0	53.64
0	700	100	100	0	0	0	0.146	0	99.36966	0.927	1	3	0	0	0	0	52.56
0	700	100	100	0	0	0	0.143	0	99.36966	0.861	1	3	0	0	0	0	51.48
0	700	100	100	0	0	0	0.14	0	99.15636	0.861	1	3	0	0	0	0	50.4
0	700	100	100	0	0	0	0.137	0	97.45677	0.743	1	3	0	0	0	0	49.32
0	700	100	100	0	0	0	0.135	0	97.45677	0.691	1	3	0	0	0	0	48.6
0	700	100	100	0	0	0	0.132	0	97.355	0.691	1	3	0	0	0	0	47.52
0	700	100	100	0	0	0	0.13	0	97.355	0.596	1	3	0	0	0	0	46.8
0	700	100	100	0	0	0	0.127	0	97.25919	0.596	1	3	0	0	0	0	45.72
0	700	100	100	0	0	0	0.124	0	98.06555	0.554	1	3	0	0	0	0	44.64
0	700	100	100	0	0	0	0.121	0	98.06555	0.478	1	3	0	0	0	0	43.56
0	700	100	100	0	0	0	0.118	0	96.776276	0.478	1	3	0	0	0	0	42.48
0	700	100	100	0	0	0	0.116	0	96.73916	0.444	1	3	0	0	0	0	41.76
0	700	100	100	0	0	0	0.113	0	96.73916	0.444	1	3	0	0	0	0	40.68
0	700	100	100	0	0	0	0.111	0	95.39917	0.383	1	3	0	0	0	0	39.96
0	700	100	100	0	0	0	0.108	0	95.39917	0.356	1	3	0	0	0	0	38.88
0	700	100	100	0	0	0	0.106	0	95.42371	0.356	1	3	0	0	0	0	38.16
0	700	100	100	0	0	0	0.103	0	95.313835	0.307	1	3	0	0	0	0	37.08
0	700	100	100	0	0	0	0.101	0	95.313835	0.286	1	3	0	0	0	0	36.36
0	700	100	100	0	0	0	0.099	0	95.31349	0.286	1	3	0	0	0	0	35.64
0	700	100	100	0	0	0	0.097	0	95.74156	0.246	1	3	0	0	0	0	34.92
0	700	100	100	0	0	0	0.095	0	95.74156	0.246	1	3	0	0	0	0	34.2
0	700	100	100	0	0	0	0.094	0	97.090096	0.229	1	3	0	0	0	0	33.84
0	700	100	100	0	0	0	0.092	0	97.090096	0.198	1	3	0	0	0	0	33.12
0	700	100	100	0	0	0	0.09	0	96.82731	0.198	1	3	0	0	0	0	32.4
0	700	100	100	0	0	0	0.089	0	97.228386	0.183	1	3	0	0	0	0	32.04
0	700	100	100	0	0	0	0.087	0	97.228386	0.158	1	3	0	0	0	0	31.32
0	700	100	100	0	0	0	0.085	0	95.61756	0.158	1	3	0	0	0	0	30.6
0	700	100	100	0	0	0	0.083	0	95.47269	0.147	1	3	0	0	0	0	29.88
0	700	100	100	0	0	0	0.082	0	94.3801	0.147	1	3	0	0	0	0	29.52
0	700	100	100	0	0	0	0.08	0	92.137314	0.127	1	3	0	0	0	0	28.8
0	700	100	100	0	0	0	0.078	0	92.137314	0.118	1	3	0	0	0	0	28.08
0	700	100	100	0	0	0	0.077	0	91.90578	0.118	1	3	0	0	0	0	27.72
0	700	100	100	0	0	0	0.075	0	92.75471	0.109	1	3	0	0	0	0	27
0	700	100	100	0	0	0	0.073	0	92.75471	0.094	1	3	0	0	0	0	26.28
0	700	100	100	0	0	0	0.071	0	92.62034	0.094	1	3	0	0	0	0	25.56
0	700	100	100	0	0	0	0.069	0	95.11515	0.087	1	3	0	0	0	0	24.84
0	700	100	100	0	0	0	0.067	0	95.11515	0.087	1	3	0	0	0	0	24.12
0	700	100	100	0	0	0	0.065	0	94.96686	0.075	1	3	0	0	0	0	23.4
0	700	100	100	0	0	0	0.063	0	95.09198	0.065	1	3	0	0	0	0	22.68
0	700	100	100	0	0	0	0.061	0	95.29398	0.065	1	3	0	0	0	0	21.96
0	700	100	100	0	0	0	0.06	0	95.36843	0.06	1	3	0	0	0	0	21.6
0	700	100	100	0	0	0	0.058	0	94.61312	0.052	1	3	0	0	0	0	20.88
0	700	100	100	0	0	0	0.056	0	94.92004	0.052	1	3	0	0	0	0	20.16
0	700	100	100	0	0	0	0.054	0	95.61534	0.048	1	3	0	0	0	0	19.44
0	700	100	100	0	0	0	0.052	0	95.61534	0.048	1	3	0	0	0	0	18.72
0	700	100	100	0	0	0	0.05	0	95.32854	0.044	1	3	0	0	0	0	18
0	700	100	100	0	0	0	0.048	0	95.32854	0.038	1	3	0	0	0	0	17.28
0	700	100	100	0	0	0	0.046	0	95.47893	0.038	1	3	0	0	0	0	16.56
0	700	100	100	0	0	0	0.044	0	96.25798	0.033	1	3	0	0	0	0	15.84
0	700	100	100	0	0	0	0.042	0	96.25798	0.03	1	3	0	0	0	0	15.12
0	700	100	100	0	0	0	0.04	0	97.06743	0.03	1	3	0	0	0	0	14.4
0	700	100	100	0	0	0	0.038	0	97.22141	0.026	1	3	0	0	0	0	13.68
0	700	100	100	0	0	0	0.036	0	97.22141	0.026	1	3	0	0	0	0	12.96
0	700	100	100	0	0	0	0.035	0	97.06088	0.022	1	3	0	0	0	0	12.6
0	700	100	100	0	0	0	0.033	0	97.06088	0.021	1	3	0	0	0	0	11.88
0	700	100	100	0	0	0	0.031	0	96.69942	0.021	1	3	0	0	0	0	11.16
0	700	100	100	0	0	0	0.029	0	95.99672	0.018	1	3	0	0	0	0	10.44
0	700	100	100	0	0	0	0.027	0	95.99672	0.016	1	3	0	0	0	0	9.72
0	700	100	100	0	0	0	0.025	0	97.63646	0.016	1	3	0	0	0	0	9
0	700	100	100	0	0	0	0.023	0	97.63646	0.014	1	3	0	0	0	0	8.28
0	700	100	100	0	0	0	0.021	0	97.12364	0.014	1	3	0	0	0	0	7.56
0	700	100	100	0	0	0	0.019	0	97.44535	0.012	1	3	0	0	0	0	6.84
0	700	100	100	0	0	0	0.017	0	97.44535	0.011	1	3	0	0	0	0	6.12
0	700	100	100	0	0	0	0.015	0	97.63408	0.011	1	3	0	0	0	0	5.4
0	700	100	100	0	0	0	0.012	0	97.498566	0.009	1	3	0	0	0	0	4.32
0	700	100	100	0	0	0	0.01	0	97.498566	0.008	1	3	0	0	0	0	3.6
0	700	100	100	0	0	0	0.008	0	97.76291	0.008	1	3	0	0	0	0	2.88
0	700	100	100	0	0	0	0.006	0	97.76291	0.007	1	3	0	0	0	0	2.16
0	700	100	100	0	0	0	0.004	0	97.85959	0.007	1	3	0	0	0	0	1.44
0	700	100	100	0	0	0	0.001	0	97.86675	0.006	1	3	0	0	0	0	0.36
0	700	100	100	0	0	0	0	0	97.86675	0.005	1	3	0	0	0	0	0
0	700	100	100	0	0	0	-0.002	0	96.82734	0.005	1	3	0	0	0	0	-0.72
0	700	100	100	0	0	0	-0.004	0	97.03035	0.005	1	3	0	0	0	0	-1.44
0	700	100	100	0	0	0	-0.007	0	96.60204	0.004	1	3	0	0	0	0	-2.52
0	700	100	100	0	0	0	-0.009	0	97.06492	0.004	1	3	0	0	0	0	-3.24
0	700	100	100	0	0	0	-0.011	0	97.06492	0.004	1	3	0	0	0	0	-3.96
0	700	100	100	0	0	0	-0.012	0	97.271034	0.004	1	3	0	0	0	0	-4.32
0	700	100	100	0	0	0	-0.014	0	98.314476	0.003	1	3	0	0	0	0	-5.04
0	700	100	100	0	0	0	-0.016	0	98.314476	0.003	1	3	0	0	0	0	-5.76
0	700	100	100	0	0	0	-0.018	0	98.754524	0.003	1	3	0	0	0	0	-6.48
0	700	100	100	0	0	0	-0.019	0	99.08166	0.002	1	3	0	0	0	0	-6.84
0	700	100	100	0	0	0	-0.021	0	98.76823	0.002	1	3	0	0	0	0	-7.56
0	700	100	100	0	0	0	-0.022	0	98.92477	0.002	1	3	0	0	0	0	-7.92
0	700	100	100	0	0	0	-0.023	0	98.92477	0.001	1	3	0	0	0	0	-8.28
0	700	100	100	0	0	0	-0.024	0	98.59788	0.001	1	3	0	0	0	0	-8.64
0	700	100	100	0	0	0	-0.025	0	98.52349	0.001	1	3	0	0	0	0	-9
0	700	100	100	0	0	0	-0.025	0	98.52349	0.001	1	3	0	0	0	0	-9
0	700	100	100	0	0	0	-0.025	0	97.559105	0.001	1	3	0	0	0	0	-9
0	700	100	100	0	0	0	-0.025	0	96.95902	0	1	3	0	0	0	0	-9
0	700	100	100	0	0	0	-0.025	0	96.95902	0	1	3	0	0	0	0	-9
0	700	100	100	0	0	0	-0.025	0	97.15059	0	1	3	0	0	0	0	-9
0	700	100	100	0	0	0	-0.024	0	97.15059	0	1	3	0	0	0	0	-8.64
0	700	100	100	0	0	0	-0.023	0	97.56801	0	1	3	0	1	0	0	-8.28
0	700	100	100	0	0	0	-0.022	0	95.64546	0	1	3	0	2	0	0	-7.92
0	700	100	100	0	0	0	-0.021	0	95.64546	0	1	3	0	2	0	0	-7.56
8333.334	600	100	100	0	0	0	-0.02	0	96.41687	0	1	3	0	4	0	0	-7.2
8333.334	600	100	100	0	0	0	-0.018	0	96.87495	0	1	3	0	4	0	0	-6.48
8333.334	600	100	100	0	0	0	-0.016	0	96.87495	0	1	3	0	4	0	0	-5.76
8333.334	600	100	100	0	0	0	-0.014	0	96.672104	0	1	3	0	4	0	0	-5.04
8333.334	600	100	100	0	0	0	-0.012	0	96.672104	1.138	1	3	0	4	0	0	-4.32
8333.334	600	100	100	0	0	0	-0.009	0	96.11166	1.138	1	3	0	4	0	0	-3.24
8333.334	600	100	100	0	0	0	-0.006	0	96.08006	1.647	1	3	0	5	0	0	-2.16
8333.334	600	100	100	0	0	0	-0.003	0	96.08006	2.56	1	3	0	5	0	0	-1.08
8333.334	600	100	100	0	0	0	0	0	95.22116	2.56	1	3	0	5	0	0	0
8333.334	600	100	100	0	0	0	0.002	0	95.024506	2.969	1	3	0	5	0	0	0.72
8333.334	600	100	100	0	0	0	0.005	0	95.024506	3.702	1	3	0	5	0	0	1.8
8333.334	600	100	100	0	0	0	0.008	0	95.844345	3.702	1	3	0	5	0	0	2.88
8333.334	600	100	100	0	0	0	0.012	0	95.844345	4.03	1	3	0	5	0	0	4.32
8333.334	600	100	100	0	0	0	0.015	0	94.9822	4.03	1	3	0	5	0	0	5.4
8333.334	600	100	100	0	0	0	0.018	0	95.57921	4.62	1	3	0	5	0	0	6.48
8333.334	600	100	100	0	0	0	0.021	0	95.57921	4.882	1	3	0	5	0	0	7.56
8333.334	600	100	100	0	0	0	0.025	0	94.9383	4.882	1	3	0	5	0	0	9
8333.334	600	100	100	0	0	0	0.028	0	96.258606	5.354	1	3	0	5	0	0	10.08
8333.334	600	100	100	0	0	0	0.031	0	96.258606	5.354	1	3	0	5	0	0	11.16
8333.334	600	100	100	0	0	0	0.034	0	95.432686	5.566	1	3	0	5	0	0	12.24
8333.334	600	100	100	0	0	0	0.038	0	95.432686	5.944	1	3	0	5	0	0	13.68
8333.334	600	100	100	0	0	0	0.041	0	95.01033	5.944	1	3	0	5	0	0	14.76
8333.334	600	100	100	0	0	0	0.044	0	96.35763	6.115	1	3	0	5	0	0	15.84
8333.334	600	100	100	0	0	0	0.047	0	96.35763	6.418	1	3	0	5	0	0	16.92
8333.334	600	100	100	0	0	0	0.05	0	95.615906	6.418	1	3	0	5	0	0	18
8333.334	600	100	100	0	0	0	0.053	0	96.55996	6.681	1	3	0	5	0	0	19.08
8333.334	600	100	100	0	0	0	0.056	0	96.55996	6.681	1	3	0	5	0	0	20.16
8333.334	600	100	100	0	0	0	0.059	0	96.342674	6.798	1	3	0	5	0	0	21.24
8333.334	600	100	100	0	0	0	0.062	0	96.342674	6.908	1	3	0	5	0	0	22.32
8333.334	600	100	100	0	0	0	0.065	0	96.58201	6.908	1	3	0	5	0	0	23.4
8333.334	600	100	100	0	0	0	0.068	0	96.322845	7.104	1	3	0	5	0	0	24.48
8333.334	600	100	100	0	0	0	0.07	0	96.322845	7.191	1	3	0	5	0	0	25.2
8333.334	600	100	100	0	0	0	0.073	0	97.55631	7.191	1	3	0	5	0	0	26.28
8333.334	600	100	100	0	0	0	0.076	0	97.70402	7.348	1	3	0	5	0	0	27.36
8333.334	600	100	100	0	0	0	0.079	0	97.54559	7.348	1	3	0	5	0	0	28.44
8333.334	600	100	100	0	0	0	0.081	0	97.8023	7.42	1	3	0	5	0	0	29.16
8333.334	600	100	100	0	0	0	0.084	0	97.8023	7.545	1	3	0	5	0	0	30.24
8333.334	600	100	100	0	0	0	0.087	0	97.79662	7.545	1	3	0	5	0	0	31.32
8333.334	600	100	100	0	0	0	0.089	0	97.80903	7.655	1	3	0	5	0	0	32.04
8333.334	600	100	100	0	0	0	0.092	0	97.80903	7.702	1	3	0	5	0	0	33.12
8333.334	600	100	100	0	0	0	0.094	0	97.44605	7.702	1	3	0	5	0	0	33.84
8333.334	600	100	100	0	0	0	0.097	0	97.46024	7.791	1	3	0	5	0	0	34.92
8333.334	600	100	100	0	0	0	0.099	0	97.46024	7.791	1	3	0	5	0	0	35.64
8333.334	600	100	100	0	0	0	0.102	0	98.747475	7.865	1	3	0	5	0	0	36.72
8333.334	600	100	100	0	0	0	0.104	0	98.747475	7.899	1	3	0	5	0	0	37.44
8333.334	600	100	100	0	0	0	0.106	0	98.95421	7.899	1	3	0	5	0	0	38.16
8333.334	600	100	100	0	0	0	0.109	0	99.441154	7.96	1	3	0	5	0	0	39.24
8333.334	600	100	100	0	0	0	0.111	0	99.441154	7.988	1	3	0	5	0	0	39.96
8333.334	600	100	100	0	0	0	0.114	0	98.470215	7.988	1	3	0	5	0	0	41.04
8333.334	600	100	100	0	0	0	0.116	0	98.11312	8.035	1	3	0	5	0	0	41.76
8333.334	600	100	100	0	0	0	0.119	0	98.11312	8.035	1	3	0	5	0	0	42.84
8333.334	600	100	100	0	0	0	0.121	0	98.02166	8.077	1	3	0	5	0	0	43.56
8333.334	600	100	100	0	0	0	0.124	0	98.02166	8.096	1	3	0	5	0	0	44.64
8333.334	600	100	100	0	0	0	0.127	0	98.23003	8.096	1	3	0	5	0	0	45.72
8333.334	600	100	100	1	0	0	0.129	0	98.324936	8.13	1	3	0	5	0	0	46.44
8333.334	600	100	100	1	0	0	0.132	0	98.324936	8.145	1	3	0	5	0	0	47.52
8333.334	600	100	100	1	0	0	0.134	0	97.66921	8.145	1	3	0	5	0	0	48.24
8333.334	600	100	100	1	0	0	0.137	0	97.782974	8.172	1	3	0	5	0	0	49.32
8333.334	600	100	100	1	0	0	0.139	0	97.782974	8.172	1	3	0	5	0	0	50.04
8333.334	600	100	100	1	0	0	0.142	0	97.42926	8.185	1	3	0	5	0	0	51.12
8333.334	600	100	100	1	0	0	0.144	0	97.42926	8.207	1	3	0	5	0	0	51.84
8333.334	600	100	100	1	0	0	0.147	0	97.62575	8.207	1	3	0	5	0	0	52.92
8333.334	600	100	100	1	0	0	0.149	0	98.226776	8.226	1	3	0	5	0	0	53.64
8333.334	600	100	100	1	0	0	0.152	0	98.226776	8.233	1	3	0	5	0	0	54.72
8333.334	600	100	100	1	0	0	0.154	0	98.28412	8.233	1	3	0	6	0	0	55.44
8333.334	600	100	100	1	0	0	0.157	0	98.28412	8.248	1	3	0	6	0	0	56.52
8333.334	600	100	100	0	0	0	0.159	0	96.79226	8.248	1	4	0	7	0	0	57.24
0	600	100	100	0	0	0	0.161	0	96.13025	8.255	1	4	0	0	0	0	57.96
0	600	100	100	0	0	0	0.163	0	96.13025	8.261	1	4	0	0	0	0	58.68
0	600	100	100	0	0	0	0.166	0	97.32838	8.261	1	4	0	0	0	0	59.76
0	600	100	100	0	0	0	0.168	0	96.460106	7.682	1	4	0	0	0	0	60.48
0	600	100	100	0	0	0	0.17	0	96.460106	6.634	1	4	0	0	0	0	61.2
0	600	100	100	0	0	0	0.171	0	95.65983	6.634	1	4	0	0	0	0	61.56
0	600	100	100	0	0	0	0.173	0	95.65983	6.165	1	4	0	0	0	0	62.28
0	600	100	100	0	0	0	0.175	0	96.80939	6.165	1	4	0	0	0	0	63
0	600	100	100	0	0	0	0.176	0	96.5423	5.325	1	4	0	0	0	0	63.36
0	600	100	100	0	0	0	0.177	0	96.5423	4.948	1	4	0	0	0	0	63.72
0	600	100	100	0	0	0	0.179	0	96.45118	4.948	1	4	0	0	0	0	64.44
0	600	100	100	0	0	0	0.18	0	96.74352	4.272	1	4	0	0	0	0	64.8
0	600	100	100	0	0	0	0.181	0	96.74352	3.97	1	4	0	0	0	0	65.16
0	600	100	100	0	0	0	0.182	0	96.25428	3.97	1	4	0	0	0	0	65.52
0	600	100	100	0	0	0	0.182	0	96.45514	3.428	1	4	0	0	0	0	65.52
0	600	100	100	0	0	0	0.183	0	96.24834	3.428	1	4	0	0	0	0	65.88
0	600	100	100	0	0	0	0.183	0	96.20625	3.186	1	4	0	0	0	0	65.88
0	600	100	100	0	0	0	0.184	0	96.20625	2.751	1	4	0	0	0	0	66.24
0	600	100	100	0	0	0	0.184	0	95.54598	2.751	1	4	0	0	0	0	66.24
0	600	100	100	0	0	0	0.183	0	96.77525	2.557	1	4	0	8	0	0	65.88
0	600	100	100	0	0	0	0.183	0	96.77525	2.209	1	4	0	8	0	0	65.88
0	600	100	100	0	0	0	0.182	1	96.57579	2.209	1	4	0	11	0	0	65.52
0	600	100	100	0	0	0	0.182	1	96.57579	2.052	1	4	0	11	0	0	65.52
-12500.001	900	100	100	0	0	0	0.181	1	95.70271	2.052	1	4	0	11	0	0	65.16
-12500.001	900	100	100	0	0	0	0.179	1	96.12098	1.771	1	4	0	11	0	0	64.44
-12500.001	900	100	100	0	0	0	0.178	1	96.12098	1.646	1	4	0	11	0	0	64.08
-12500.001	900	100	100	0	0	0	0.176	1	97.13977	1.646	1	4	0	11	0	0	63.36
-12500.001	900	100	100	0	0	0	0.174	1	96.33872	-0.283	1	4	0	11	0	0	62.64
-12500.001	900	100	100	0	0	0	0.172	1	96.33872	-1.952	1	4	0	11	0	0	61.92
-12500.001	900	100	100	0	0	0	0.169	1	95.39234	-1.952	1	4	0	11	0	0	60.84
-12500.001	900	100	100	0	0	0	0.166	1	95.39234	-2.699	1	4	0	11	0	0	59.76
-12500.001	900	100	100	0	0	0	0.164	1	95.515465	-2.699	1	4	0	11	0	0	59.04
-12500.001	900	100	100	0	0	0	0.16	1	95.39448	-3.393	1	4	0	11	0	0	57.6
-12500.001	900	100	100	0	0	0	0.157	1	95.39448	-4.637	1	4	0	11	0	0	56.52
-12500.001	900	100	100	0	0	0	0.154	1	96.0401	-4.637	1	4	0	11	0	0	55.44
-12500.001	900	100	100	0	0	0	0.15	1	96.34976	-5.194	1	4	0	12	0	0	54
-12500.001	900	100	100	0	0	0	0.147	1	96.34976	-6.193	1	4	0	12	0	0	52.92
-12500.001	900	100	100	0	0	0	0.143	1	97.09983	-6.193	1	4	0	12	0	0	51.48
-12500.001	900	100	100	0	0	0	0.139	1	97.09983	-7.055	1	4	0	12	0	0	50.04
-12500.001	900	100	100	0	0	0	0.135	1	97.38974	-7.055	1	4	0	12	0	0	48.6
-12500.001	900	100	100	0	0	0	0.131	1	97.7243	-7.8	1	4	0	12	0	0	47.16
-12500.001	900	100	100	0	0	0	0.126	1	97.7243	-8.134	1	4	0	12	0	0	45.36
-12500.001	900	100	100	0	0	0	0.122	1	97.379814	-8.134	1	4	0	12	0	0	43.92
-12500.001	900	100	100	0	0	0	0.118	1	98.52577	-8.731	1	4	0	12	0	0	42.48
-12500.001	900	100	100	0	0	0	0.114	1	98.52577	-8.999	1	4	0	12	0	0	41.04
-12500.001	900	100	100	0	0	0	0.11	1	98.24101	-8.999	1	4	0	12	0	0	39.6
-12500.001	900	100	100	0	0	0	0.107	1	98.63058	-9.479	1	4	0	12	0	0	38.52
-12500.001	900	100	100	0	0	0	0.102	1	98.1285	-9.479	1	4	0	12	0	0	36.72
-12500.001	900	100	100	0	0	0	0.098	1	98.0835	-9.893	1	4	0	12	0	0	35.28
-12500.001	900	100	100	0	0	0	0.094	1	98.0835	-10.08	1	4	0	12	0	0	33.84
-12500.001	900	100	100	0	0	0	0.09	1	98.04828	-10.08	1	4	0	12	0	0	32.4
-12500.001	900	100	100	0	0	0	0.087	1	98.3518	-10.252	1	4	0	12	0	0	31.32
-12500.001	900	100	100	0	0	0	0.083	1	98.3518	-10.252	1	4	0	12	0	0	29.88
-12500.001	900	100	100	0	0	0	0.08	1	97.99336	-10.56	1	4	0	12	0	0	28.8
-12500.001	900	100	100	0	0	0	0.077	1	97.99336	-10.827	1	4	0	12	0	0	27.72
-12500.001	900	100	100	0	0	0	0.073	1	97.38144	-10.827	1	4	0	12	0	0	26.28
-12500.001	900	100	100	0	0	0	0.069	1	97.56175	-10.946	1	4	0	12	0	0	24.84
-12500.001	900	100	100	0	0	0	0.066	1	97.56175	-11.16	1	4	0	12	0	0	23.76
-12500.001	900	100	100	0	0	0	0.062	1	96.5368	-11.16	1	4	0	12	0	0	22.32
-12500.001	900	100	100	0	0	0	0.059	1	98.11258	-11.257	1	4	0	12	0	0	21.24
-12500.001	900	100	100	0	0	0	0.055	1	98.11258	-11.428	1	4	0	12	0	0	19.8
-12500.001	900	100	100	0	0	0	0.052	1	97.96265	-11.428	1	4	0	12	0	0	18.72
-12500.001	900	100	100	0	0	0	0.049	1	97.96265	-11.505	1	4	0	12	0	0	17.64
-12500.001	900	100	100	0	0	0	0.047	1	97.39471	-11.505	1	4	0	12	0	0	16.92
-12500.001	900	100	100	0	0	0	0.044	1	97.99001	-11.643	1	4	0	12	0	0	15.84
-12500.001	900	100	100	0	0	0	0.041	1	97.99001	-11.705	1	4	0	12	0	0	14.76
-12500.001	900	100	100	0	0	0	0.038	1	98.762	-11.705	1	4	0	12	0	0	13.68
-12500.001	900	100	100	0	0	0	0.035	1	98.20361	-11.816	1	4	0	12	0	0	12.6
-12500.001	900	100	100	0	0	0	0.033	1	98.894424	-11.816	1	4	0	12	0	0	11.88
-12500.001	900	100	100	0	0	0	0.03	1	97.96947	-11.911	1	4	0	12	0	0	10.8
-12500.001	900	100	100	0	0	0	0.027	1	97.96947	-11.955	1	4	0	12	0	0	9.72
-12500.001	900	100	100	0	0	0	0.025	1	98.81227	-11.955	1	4	0	12	0	0	9
-12500.001	900	100	100	0	0	0	0.022	1	97.82857	-12.03	1	4	0	12	0	0	7.92
-12500.001	900	100	100	0	0	0	0.019	1	97.82857	-12.066	1	4	0	12	0	0	6.84
-12500.001	900	100	100	0	0	0	0.017	1	99.47913	-12.066	1	4	0	12	0	0	6.12
-12500.001	900	100	100	0	0	0	0.014	1	99.0195	-12.127	1	4	0	12	0	0	5.04
-12500.001	900	100	100	0	0	0	0.011	1	99.0195	-12.127	1	4	0	12	0	0	3.96
-12500.001	900	100	100	0	0	0	0.008	1	99.41197	-12.18	1	4	0	12	0	0	2.88
-12500.001	900	100	100	0	0	0	0.006	1	99.41197	-12.203	1	4	0	12	0	0	2.16
-12500.001	900	100	100	0	0	0	0.003	1	99.93772	-12.203	1	4	0	12	0	0	1.08
-12500.001	900	100	100	0	0	0	0	1	99.21238	-12.246	1	4	0	12	0	0	0
-12500.001	900	100	100	0	0	0	-0.002	1	99.21238	-12.266	1	4	0	12	0	0	-0.72
-12500.001	900	100	100	0	0	0	-0.005	1	98.11152	-12.266	1	4	0	12	0	0	-1.8
-12500.001	900	100	100	0	0	0	-0.008	1	97.41398	-12.299	1	4	0	12	0	0	-2.88
-12500.001	900	100	100	0	0	0	-0.011	1	97.41398	-12.299	1	4	0	12	0	0	-3.96
-12500.001	900	100	100	0	0	0	-0.014	1	97.42862	-12.315	1	4	0	13	0	0	-5.04
-12500.001	900	100	100	0	0	0	-0.017	1	97.42862	-12.342	1	4	0	13	0	0	-6.12
0	900	100	100	0	0	0	-0.021	1	97.03038	-12.342	1	4	1	0	0	0	-7.56
0	900	100	100	0	0	0	-0.024	1	97.69798	-12.354	1	4	1	0	0	0	-8.64
0	900	100	100	0	0	0	-0.027	1	97.69798	-12.377	1	4	1	0	0	0	-9.72
0	900	100	100	0	0	0	-0.029	1	97.87195	-12.377	1	4	1	0	0	0	-10.44
0	900	100	100	0	0	0	-0.031	1	98.16191	-11.502	1	4	1	0	0	0	-11.16
0	900	100	100	0	0	0	-0.034	1	98.16191	-11.502	1	4	1	0	0	0	-12.24
0	900	100	100	0	0	0	-0.035	1	98.77955	-9.932	1	4	1	0	0	0	-12.6
0	900	100	100	0	0	0	-0.036	1	98.77955	-8.577	1	4	1	0	0	0	-12.96
0	900	100	100	0	0	0	-0.038	1	98.379	-8.577	1	4	1	0	0	0	-13.68
0	900	100	100	0	0	0	-0.039	1	98.05588	-7.971	1	4	1	0	0	0	-14.04
0	900	100	100	0	0	0	-0.039	1	98.05588	-6.883	1	4	1	0	0	0	-14.04
0	900	100	100	0	0	0	-0.04	1	98.68069	-6.883	1	4	1	0	0	0	-14.4
0	900	100	100	0	0	0	-0.04	1	98.68069	-6.397	1	4	1	0	0	0	-14.4
0	900	100	100	0	0	0	-0.04	1	97.83045	-6.397	1	4	1	0	0	0	-14.4
0	900	100	100	0	0	0	-0.039	1	97.18361	-5.524	1	4	1	1	0	0	-14.04
0	900	100	100	0	0	0	-0.039	1	97.18361	-5.133	1	4	1	1	0	0	-14.04
0	900	100	100	0	0	0	-0.039	1	96.4575	-5.133	1	4	1	2	0	0	-14.04
6944.445	500	100	100	0	0	0	-0.038	1	97.415665	-4.433	1	4	1	4	0	0	-13.68
6944.445	500	100	100	0	0	0	-0.037	1	97.415665	-4.12	1	4	1	4	0	0	-13.32
6944.445	500	100	100	0	0	0	-0.036	1	96.99591	-4.12	1	4	1	4	0	0	-12.96
6944.445	500	100	100	0	0	0	-0.035	1	96.99591	-3.557	1	4	1	4	0	0	-12.6
6944.445	500	100	100	0	0	0	-0.034	1	95.976974	-3.557	1	4	1	4	0	0	-12.24
6944.445	500	100	100	0	0	0	-0.033	1	96.613235	-2.123	1	4	1	4	0	0	-11.88
6944.445	500	100	100	0	0	0	-0.032	1	96.613235	-1.481	1	4	1	4	0	0	-11.52
6944.445	500	100	100	0	0	0	-0.03	1	96.336075	-1.481	1	4	1	4	0	0	-10.8
6944.445	500	100	100	0	0	0	-0.028	1	95.82234	-0.331	1	4	1	4	0	0	-10.08
6944.445	500	100	100	0	0	0	-0.026	1	95.82234	0.181	1	4	1	4	0	0	-9.36
6944.445	500	100	100	0	0	0	-0.024	1	95.89187	0.181	1	4	1	4	0	0	-8.64
6944.445	500	100	100	0	0	0	-0.022	1	95.89187	1.105	1	4	1	4	0	0	-7.92
6944.445	500	100	100	0	0	0	-0.02	1	96.79879	1.105	1	4	1	4	0	0	-7.2
6944.445	500	100	100	0	0	0	-0.017	1	97.07402	1.519	1	4	1	4	0	0	-6.12
6944.445	500	100	100	0	0	0	-0.015	1	97.07402	2.26	1	4	1	4	0	0	-5.4
6944.445	500	100	100	0	0	0	-0.012	1	97.57684	2.26	1	4	1	4	0	0	-4.32
6944.445	500	100	100	0	0	0	-0.009	1	97.80327	2.591	1	4	1	4	0	0	-3.24
6944.445	500	100	100	0	0	0	-0.006	1	97.80327	3.186	1	4	1	4	0	0	-2.16
6944.445	500	100	100	0	0	0	-0.003	1	98.06554	3.186	1	4	1	5	0	0	-1.08
6944.445	500	100	100	0	0	0	0	1	98.06554	3.7	1	4	1	5	0	0	0
6944.445	500	100	100	0	0	0	0.002	1	97.663605	3.7	1	4	1	5	0	0	0.72
6944.445	500	100	100	0	0	0	0.005	1	98.25208	3.93	1	4	1	5	0	0	1.8
6944.445	500	100	100	0	0	0	0.008	1	98.25208	4.343	1	4	1	5	0	0	2.88
6944.445	500	100	100	0	0	0	0.012	1	97.93831	4.343	1	4	1	5	0	0	4.32
6944.445	500	100	100	0	0	0	0.015	1	97.321625	4.699	1	4	1	5	0	0	5.4
6944.445	500	100	100	0	0	0	0.018	1	97.321625	4.699	1	4	1	5	0	0	6.48
6944.445	500	100	100	0	0	0	0.021	1	97.73703	4.858	1	4	1	5	0	0	7.56
6944.445	500	100	100	0	0	0	0.024	1	97.73703	5.143	1	4	1	5	0	0	8.64
6944.445	500	100	100	0	0	0	0.027	1	97.04256	5.143	1	4	1	5	0	0	9.72
6944.445	500	100	100	0	0	0	0.03	1	98.15282	5.271	1	4	1	5	0	0	10.8
6944.445	500	100	100	0	0	0	0.033	1	98.15282	5.501	1	4	1	5	0	0	11.88
6944.445	500	100	100	0	0	0	0.036	1	98.41599	5.501	1	4	1	5	0	0	12.96
6944.445	500	100	100	0	0	0	0.038	1	98.93114	5.604	1	4	1	5	0	0	13.68
6944.445	500	100	100	0	0	0	0.041	1	98.93114	5.787	1	4	1	5	0	0	14.76
6944.445	500	100	100	0	0	0	0.044	1	98.245766	5.787	1	4	1	5	0	0	15.84
6944.445	500	100	100	0	0	0	0.046	1	98.245766	5.946	1	4	1	5	0	0	16.56
6944.445	500	100	100	0	0	0	0.048	1	98.25689	5.946	1	4	1	5	0	0	17.28
6944.445	500	100	100	0	0	0	0.051	1	98.446144	6.018	1	4	1	5	0	0	18.36
6944.445	500	100	100	0	0	0	0.053	1	98.446144	6.145	1	4	1	5	0	0	19.08
6944.445	500	100	100	0	0	0	0.055	1	97.58419	6.145	1	4	1	5	0	0	19.8
6944.445	500	100	100	0	0	0	0.057	1	97.305145	6.202	1	4	1	5	0	0	20.52
6944.445	500	100	100	0	0	0	0.059	1	97.305145	6.202	1	4	1	5	0	0	21.24
6944.445	500	100	100	0	0	0	0.061	1	97.84544	6.256	1	4	1	5	0	0	21.96
6944.445	500	100	100	0	0	0	0.063	1	97.84544	6.351	1	4	1	5	0	0	22.68
6944.445	500	100	100	0	0	0	0.065	1	97.45508	6.351	1	4	1	5	0	0	23.4
6944.445	500	100	100	0	0	0	0.067	1	96.93571	6.433	1	4	1	5	0	0	24.12
6944.445	500	100	100	0	0	0	0.068	1	96.93571	6.47	1	4	1	5	0	0	24.48
6944.445	500	100	100	0	0	0	0.07	1	96.60858	6.47	1	4	1	5	0	0	25.2
6944.445	500	100	100	0	0	0	0.072	1	95.51137	6.535	1	4	1	5	0	0	25.92
6944.445	500	100	100	0	0	0	0.074	1	95.51137	6.535	1	4	1	5	0	0	26.64
6944.445	500	100	100	0	0	0	0.076	1	95.99432	6.565	1	4	1	5	0	0	27.36
6944.445	500	100	100	0	0	0	0.078	1	95.99432	6.617	1	4	1	5	0	0	28.08
6944.445	500	100	100	0	0	0	0.08	1	95.23395	6.617	1	4	1	5	0	0	28.8
6944.445	500	100	100	0	0	0	0.082	1	96.90034	6.641	1	4	1	5	0	0	29.52
6944.445	500	100	100	0	0	0	0.084	1	97.07033	6.664	1	4	1	5	0	0	30.24
6944.445	500	100	100	0	0	0	0.086	1	97.9086	6.664	1	4	1	5	0	0	30.96
6944.445	500	100	100	0	0	0	0.088	1	97.866714	6.703	1	4	1	5	0	0	31.68
6944.445	500	100	100	0	0	0	0.089	1	97.866714	6.737	1	4	1	5	0	0	32.04
6944.445	500	100	100	0	0	0	0.091	1	98.18064	6.737	1	4	1	5	0	0	32.76
6944.445	500	100	100	0	0	0	0.093	1	98.18064	6.767	1	4	1	5	0	0	33.48
6944.445	500	100	100	0	0	0	0.095	1	98.18421	6.767	1	4	1	5	0	0	34.2
6944.445	500	100	100	0	0	0	0.097	1	97.44846	6.779	1	4	1	5	0	0	34.92
6944.445	500	100	100	0	0	0	0.099	1	97.44846	6.804	1	4	1	5	0	0	35.64
6944.445	500	100	100	0	0	0	0.101	1	97.46233	6.804	1	4	1	5	0	0	36.36
6944.445	500	100	100	0	0	0	0.103	1	97.505005	6.813	1	4	1	5	0	0	37.08
6944.445	500	100	100	0	0	0	0.105	1	97.69247	6.813	1	4	1	5	0	0	37.8
6944.445	500	100	100	0	0	0	0.107	1	96.978455	6.832	1	4	1	5	0	0	38.52
6944.445	500	100	100	0	0	0	0.109	1	96.978455	6.85	1	4	1	5	0	0	39.24
6944.445	500	100	100	0	0	0	0.111	1	97.09452	6.85	1	4	1	5	0	0	39.96
6944.445	500	100	100	0	0	0	0.113	1	97.54509	6.856	1	4	1	5	0	0	40.68
6944.445	500	100	100	0	0	0	0.115	1	97.54509	6.864	1	4	1	5	0	0	41.4
6944.445	500	100	100	0	0	0	0.117	1	98.221985	6.864	1	4	1	5	0	0	42.12
6944.445	500	100	100	0	0	0	0.119	1	98.32834	6.875	1	4	1	5	0	0	42.84
6944.445	500	100	100	0	0	0	0.121	1	98.32834	6.875	1	4	1	5	0	0	43.56
6944.445	500	100	100	0	0	0	0.123	1	97.804886	6.887	1	4	1	5	0	0	44.28
6944.445	500	100	100	0	0	0	0.125	1	97.804886	6.89	1	4	1	5	0	0	45
6944.445	500	100	100	0	0	0	0.127	1	98.38822	6.89	1	4	1	5	0	0	45.72
6944.445	500	100	100	0	0	0	0.129	1	96.714615	6.899	1	4	1	5	0	0	46.44
6944.445	500	100	100	0	0	0	0.131	1	96.714615	6.904	1	4	1	5	0	0	47.16
6944.445	500	100	100	0	0	0	0.133	1	96.347626	6.904	1	4	1	5	0	0	47.88
6944.445	500	100	100	0	0	0	0.135	1	97.14213	6.909	1	4	1	5	0	0	48.6
6944.445	500	100	100	0	0	0	0.137	1	97.14213	6.909	1	4	1	5	0	0	49.32
6944.445	500	100	100	0	0	0	0.139	1	98.25471	6.912	1	4	1	5	0	0	50.04
6944.445	500	100	100	0	0	0	0.141	1	98.25471	6.918	1	4	1	5	0	0	50.76
6944.445	500	100	100	0	0	0	0.143	1	98.05885	6.918	1	4	1	5	0	0	51.48
6944.445	500	100	100	0	0	0	0.145	1	97.20069	6.924	1	4	1	5	0	0	52.2
6944.445	500	100	100	0	0	0	0.147	1	96.8029	6.926	1	4	1	5	0	0	52.92
6944.445	500	100	100	0	0	0	0.149	1	96.56851	6.926	1	4	1	5	0	0	53.64
6944.445	500	100	100	0	0	0	0.151	1	96.56851	6.928	1	4	1	5	0	0	54.36
6944.445	500	100	100	0	0	0	0.153	1	96.77699	6.928	1	4	1	5	0	0	55.08
6944.445	500	100	100	0	0	0	0.156	1	97.395065	6.93	1	4	1	6	0	0	56.16
6944.445	500	100	100	0	0	0	0.158	1	97.395065	6.933	1	4	1	6	0	0	56.88
6944.445	500	100	100	0	0	0	0.16	1	97.79509	6.933	1	2	1	7	0	1	57.6
0	500	100	100	0	0	0	0.162	1	96.85172	6.934	1	2	1	0	0	1	58.32
0	500	100	100	0	0	0	0.164	1	96.85172	6.936	1	2	1	0	0	1	59.04
0	500	100	100	0	0	0	0.166	1	97.23998	6.936	1	2	1	0	0	1	59.76
0	500	100	100	0	0	0	0.168	1	97.23998	6.447	1	2	1	0	0	1	60.48
0	500	100	100	0	0	0	0.17	1	98.40736	6.447	1	2	1	0	0	1	61.2
0	500	100	100	0	0	0	0.171	1	97.48248	5.567	1	2	1	0	0	1	61.56
0	500	100	100	0	0	0	0.173	1	97.48248	5.173	1	2	1	0	0	1	62.28
0	500	100	100	0	0	0	0.175	1	98.48341	5.173	1	2	1	0	0	1	63
0	500	100	100	0	0	0	0.177	1	97.89627	4.467	1	2	1	0	0	1	63.72
0	500	100	100	0	0	0	0.178	1	97.89627	4.151	1	2	1	0	0	1	64.08
0	500	100	100	0	0	0	0.18	1	96.94148	4.151	1	2	1	0	0	1	64.8
0	500	100	100	0	0	0	0.182	1	96.94148	3.585	1	2	1	0	0	1	65.52
0	500	100	100	0	0	0	0.183	1	96.81682	3.585	1	2	1	0	0	1	65.88
0	500	100	100	0	0	0	0.185	1	95.756256	3.332	1	2	1	0	0	1	66.6
0	500	100	100	0	0	0	0.186	1	95.756256	2.877	1	2	1	0	0	1	66.96
0	500	100	100	0	0	0	0.188	1	96.01151	2.877	1	2	1	0	0	1	67.68
0	500	100	100	0	0	0	0.189	1	95.65269	2.673	1	2	1	0	0	1	68.04
0	500	100	100	0	0	0	0.19	1	95.65269	2.309	1	2	1	0	0	1	68.4
0	500	100	100	0	0	0	0.191	1	96.53379	2.309	1	2	1	0	0	1	68.76
0	500	100	100	0	0	0	0.192	1	96.53379	2.145	1	2	1	0	0	1	69.12
0	500	100	100	0	0	0	0.193	1	95.93347	2.145	1	2	1	0	0	1	69.48
0	500	100	100	0	0	0	0.194	1	96.580246	1.852	1	2	1	0	0	1	69.84
0	500	100	100	0	0	0	0.194	1	96.580246	1.721	1	2	1	0	0	1	69.84
0	500	100	100	0	0	0	0.195	1	96.274536	1.721	1	2	1	0	0	1	70.2
0	500	100	100	0	0	0	0.195	1	96.10248	1.486	1	2	1	0	0	1	70.2
0	500	100	100	0	0	0	0.195	1	96.10248	1.382	1	2	1	0	0	1	70.2
0	500	100	100	0	0	0	0.195	1	97.05468	1.382	1	2	1	0	0	1	70.2
0	500	100	100	0	0	0	0.194	1	97.05468	1.192	1	2	1	0	0	1	69.84
0	500	100	100	0	0	0	0.194	1	97.52338	1.192	1	2	1	8	0	1	69.84
0	500	100	100	0	0	0	0.193	0	97.024376	1.03	1	2	1	0	0	1	69.48
0	500	100	100	0	0	0	0.192	0	97.024376	0.957	1	2	1	0	0	1	69.12
0	500	100	100	0	0	0	0.191	0	96.6832	0.957	1	2	1	0	0	1	68.76
0	500	100	100	0	0	0	0.189	0	95.91995	0.826	1	2	1	0	0	1	68.04
0	500	100	100	0	0	0	0.187	0	95.91995	0.769	1	2	1	0	0	1	67.32
0	500	100	100	0	0	0	0.185	0	97.72512	0.769	1	2	1	0	0	1	66.6
0	500	100	100	0	0	0	0.183	0	97.72512	0.663	1	2	1	0	0	1	65.88
0	500	100	100	0	0	0	0.181	0	96.8848	0.663	1	2	1	0	0	1	65.16
0	500	100	100	0	0	0	0.178	0	97.1788	0.572	1	2	1	0	0	1	64.08
0	500	100	100	0	0	0	0.175	0	97.1788	0.531	1	2	1	0	0	1	63
0	500	100	100	0	0	0	0.173	0	96.98531	0.531	1	2	1	0	0	1	62.28
0	500	100	100	0	0	0	0.17	0	96.7095	0.459	1	2	1	0	0	1	61.2
0	500	100	100	0	0	0	0.167	0	96.7095	0.426	1	2	1	0	0	1	60.12
0	500	100	100	0	0	0	0.164	0	96.66545	0.426	1	2	1	0	0	1	59.04
0	500	100	100	0	0	0	0.161	0	96.66545	0.368	1	2	1	0	0	1	57.96
0	500	100	100	0	0	0	0.159	0	97.446434	0.368	1	2	1	0	0	1	57.24
0	500	100	100	0	0	0	0.156	0	98.32662	0.342	1	2	1	0	0	1	56.16
0	500	100	100	0	0	0	0.153	0	98.32662	0.296	1	2	1	0	0	1	55.08
0	500	100	100	0	0	0	0.15	0	98.346504	0.296	1	2	1	0	0	1	54
0	500	100	100	0	0	0	0.147	0	97.36961	0.255	1	2	1	0	0	1	52.92
0	500	100	100	0	0	0	0.143	0	97.36961	0.255	1	2	1	0	0	1	51.48
0	500	100	100	0	0	0	0.14	0	97.4163	0.236	1	2	1	0	0	1	50.4
0	500	100	100	0	0	0	0.137	0	97.4163	0.204	1	2	1	0	0	1	49.32
0	500	100	100	0	0	0	0.134	0	97.37456	0.204	1	2	1	0	0	1	48.24
0	500	100	100	0	0	0	0.131	0	97.072876	0.189	1	2	1	0	0	1	47.16
0	500	100	100	0	0	0	0.129	0	97.072876	0.163	1	2	1	0	0	1	46.44
0	500	100	100	0	0	0	0.126	0	97.30061	0.163	1	2	1	0	0	1	45.36
0	500	100	100	0	0	0	0.123	0	97.72264	0.152	1	2	1	0	0	1	44.28
0	500	100	100	0	0	0	0.12	0	97.72264	0.152	1	2	1	0	0	1	43.2
0	500	100	100	0	0	0	0.117	0	98.96709	0.131	1	2	1	0	0	1	42.12
0	500	100	100	0	0	0	0.114	0	98.96709	0.121	1	2	1	0	0	1	41.04
0	500	100	100	0	0	0	0.111	0	98.41995	0.121	1	2	1	0	0	1	39.96
0	500	100	100	0	0	0	0.109	0	97.86279	0.105	1	2	1	0	0	1	39.24
0	500	100	100	0	0	0	0.106	0	97.86279	0.09	1	2	1	0	0	1	38.16
0	500	100	100	0	0	0	0.104	0	97.084045	0.09	1	2	1	0	0	1	37.44
0	500	100	100	0	0	0	0.101	0	97.21859	0.084	1	2	1	0	0	1	36.36
0	500	100	100	0	0	0	0.099	0	97.21859	0.072	1	2	1	0	0	1	35.64
0	500	100	100	0	0	0	0.097	0	97.12377	0.072	1	2	1	0	0	1	34.92
0	500	100	100	0	0	0	0.095	0	97.12377	0.067	1	2	1	0	0	1	34.2
0	500	100	100	0	0	0	0.093	0	97.06281	0.067	1	2	1	0	0	1	33.48
0	500	100	100	0	0	0	0.091	0	95.9488	0.058	1	2	1	0	0	1	32.76
0	500	100	100	0	0	0	0.089	0	95.9488	0.053	1	2	1	0	0	1	32.04
0	500	100	100	0	0	0	0.087	0	96.90167	0.053	1	2	1	0	0	1	31.32
0	500	100	100	0	0	0	0.085	0	97.49715	0.05	1	2	1	0	0	1	30.6
0	500	100	100	0	0	0	0.084	0	97.49715	0.05	1	2	1	0	0	1	30.24
0	500	100	100	0	0	0	0.082	0	98.34344	0.043	1	2	1	0	0	1	29.52
0	500	100	100	0	0	0	0.081	0	98.34344	0.037	1	2	1	0	0	1	29.16
0	500	100	100	0	0	0	0.079	0	96.73782	0.037	1	2	1	0	0	1	28.44
0	500	100	100	0	0	0	0.078	0	97.86673	0.034	1	2	1	0	0	1	28.08
0	500	100	100	0	0	0	0.077	0	97.86673	0.029	1	2	1	0	0	1	27.72
0	500	100	100	0	0	0	0.076	0	97.780205	0.029	1	2	1	0	0	1	27.36
0	500	100	100	0	0	0	0.075	0	97.55345	0.027	1	2	1	0	0	1	27
0	500	100	100	0	0	0	0.074	0	97.55345	0.027	1	2	1	0	0	1	26.64
0	500	100	100	0	0	0	0.073	0	96.923004	0.023	1	2	1	0	0	1	26.28
0	500	100	100	0	0	0	0.072	0	96.923004	0.021	1	2	1	0	0	1	25.92
0	500	100	100	0	0	0	0.072	0	97.6853	0.021	1	2	1	0	0	1	25.92
0	500	100	100	0	0	0	0.071	0	97.45048	0.018	1	2	1	0	0	1	25.56
0	500	100	100	0	0	0	0.07	0	97.45048	0.015	1	2	1	0	0	1	25.2
0	500	100	100	0	0	0	0.07	0	93.83992	0.015	1	2	1	0	0	1	25.2
0	500	100	100	0	0	0	0.069	0	94.66397	0.015	1	2	1	0	0	1	24.84
0	500	100	100	0	0	0	0.068	0	94.66397	0.014	1	2	1	0	0	1	24.48
0	500	100	100	0	0	0	0.067	0	95.35345	0.013	1	2	1	0	0	1	24.12
0	500	100	100	0	0	0	0.066	0	95.34648	0.011	1	2	1	0	0	1	23.76
0	500	100	100	0	0	0	0.065	0	95.26493	0.011	1	2	1	0	0	1	23.4
0	500	100	100	0	0	0	0.064	0	95.43342	0.01	1	2	1	0	0	1	23.04
0	500	100	100	0	0	0	0.063	0	95.039764	0.009	1	2	1	0	0	1	22.68
0	500	100	100	0	0	0	0.061	0	95.68826	0.009	1	2	1	0	0	1	21.96
0	500	100	100	0	0	0	0.06	0	95.68826	0.008	1	2	1	0	0	1	21.6
0	500	100	100	0	0	0	0.059	0	96.453995	0.008	1	2	1	0	0	1	21.24
0	500	100	100	0	0	0	0.057	0	97.19847	0.007	1	2	1	0	0	1	20.52
0	500	100	100	0	0	0	0.055	0	97.19847	0.006	1	2	1	0	0	1	19.8
0	500	100	100	0	0	0	0.053	0	96.39907	0.006	1	2	1	0	0	1	19.08
0	500	100	100	0	0	0	0.051	0	96.802124	0.005	1	2	1	0	0	1	18.36
0	500	100	100	0	0	0	0.049	0	96.802124	0.005	1	2	1	0	0	1	17.64
0	500	100	100	0	0	0	0.047	0	96.19325	0.005	1	2	1	0	0	1	16.92
0	500	100	100	0	0	0	0.045	0	96.19325	0.004	1	2	1	0	0	1	16.2
0	500	100	100	0	0	0	0.043	0	95.984634	0.004	1	2	1	0	0	1	15.48
0	500	100	100	0	0	0	0.041	0	96.18096	0.003	1	2	1	0	0	1	14.76
0	500	100	100	0	0	0	0.038	0	96.18096	0.003	1	2	1	0	0	1	13.68
0	500	100	100	0	0	0	0.036	0	95.91679	0.003	1	2	1	0	0	1	12.96
0	500	100	100	0	0	0	0.034	0	96.46761	0.002	1	2	1	0	0	1	12.24
0	500	100	100	0	0	0	0.031	0	96.46761	0.002	1	2	1	0	0	1	11.16
0	500	100	100	0	0	0	0.029	0	97.016136	0.002	1	2	1	0	0	1	10.44
0	500	100	100	0	0	0	0.026	0	97.016136	0.001	1	2	1	0	0	1	9.36
0	500	100	100	0	0	0	0.024	0	97.83705	0.001	1	2	1	0	0	1	8.64
0	500	100	100	0	0	0	0.022	0	98.14792	0.001	1	2	1	0	0	1	7.92
0	500	100	100	0	0	0	0.02	0	98.14792	0.001	1	2	1	0	0	1	7.2
0	500	100	100	0	0	0	0.018	0	97.81217	0.001	1	2	1	0	0	1	6.48
0	500	100	100	0	0	0	0.015	0	96.60098	0.001	1	2	1	0	0	1	5.4
0	500	100	100	0	0	0	0.013	0	96.60098	0	1	2	1	0	0	1	4.68
0	500	100	100	0	0	0	0.011	0	96.99199	0	1	2	1	0	0	1	3.96
0	500	100	100	0	0	0	0.009	0	96.99199	0	1	2	1	0	0	1	3.24
0	500	100	100	0	0	0	0.007	0	97.68854	0	1	2	1	0	0	1	2.52
0	500	100	100	0	0	0	0.005	0	97.12711	0	1	2	1	0	0	1	1.8
0	500	100	100	0	0	0	0.003	0	97.094246	0	1	2	1	0	0	1	1.08
0	500	100	100	0	0	0	0	0	96.50667	0	1	2	1	0	0	1	0
0	500	100	100	0	0	0	-0.001	0	97.45098	0	1	2	1	0	0	1	-0.36
0	500	100	100	0	0	0	-0.003	0	97.45098	0	1	2	1	0	0	1	-1.08
0	500	100	100	0	0	0	-0.006	0	97.72046	0	1	2	1	0	0	1	-2.16
0	500	100	100	0	0	0	-0.008	0	97.72046	0	1	2	1	0	0	1	-2.88
0	500	100	100	0	0	0	-0.01	0	97.267426	0	1	2	1	0	0	1	-3.6
0	500	100	100	0	0	0	-0.013	0	97.56372	0	1	2	1	0	0	1	-4.68
0	500	100	100	0	0	0	-0.015	0	97.56372	0	1	2	1	0	0	1	-5.4
0	500	100	100	0	0	0	-0.017	0	97.80494	0	1	2	1	0	0	1	-6.12
0	500	100	100	0	0	0	-0.02	0	97.86065	0	1	2	1	0	0	1	-7.2
0	500	100	100	0	0	0	-0.022	0	97.940674	0	1	2	1	0	0	1	-7.92
0	500	100	100	0	0	0	-0.024	0	97.60397	0	1	2	1	0	0	1	-8.64
0	500	100	100	0	0	0	-0.026	0	97.60397	0	1	2	1	0	0	1	-9.36
0	500	100	100	0	0	0	-0.028	0	97.77906	0	1	2	1	0	0	1	-10.08
0	500	100	100	0	0	0	-0.029	0	98.11261	0	1	2	1	0	0	1	-10.44
0	500	100	100	0	0	0	-0.031	0	98.11261	0	1	2	1	0	0	1	-11.16
0	500	100	100	0	0	0	-0.032	0	96.58589	0	1	2	1	0	0	1	-11.52
0	500	100	100	0	0	0	-0.032	0	98.43184	0	1	2	1	0	0	1	-11.52
0	500	100	100	0	0	0	-0.033	0	98.43184	0	1	2	1	0	0	1	-11.88
0	500	100	100	0	0	0	-0.033	0	98.23473	0	1	2	1	0	0	1	-11.88
0	500	100	100	0	0	0	-0.033	0	98.23473	0	1	2	1	0	0	1	-11.88
0	500	100	100	0	0	0	-0.032	0	97.967674	0	1	2	1	0	0	1	-11.52
0	500	100	100	0	0	0	-0.031	0	98.01248	0	1	2	1	1	0	1	-11.16
0	500	100	100	0	0	0	-0.03	0	98.01248	0	1	2	1	1	0	1	-10.8
0	500	100	100	0	0	0	-0.028	0	98.226906	0	1	2	1	4	0	1	-10.08
8333.334	600	100	100	0	0	0	-0.027	0	97.89325	0	1	2	1	4	0	1	-9.72
8333.334	600	100	100	0	0	0	-0.025	0	97.89325	0	1	2	1	4	0	1	-9
8333.334	600	100	100	0	0	0	-0.023	0	98.0267	0	1	2	1	4	0	1	-8.28
8333.334	600	100	100	0	0	0	-0.02	0	98.0267	0.589	1	2	1	4	0	1	-7.2
8333.334	600	100	100	0	0	0	-0.018	0	98.26637	0.589	1	2	1	4	0	1	-6.48
8333.334	600	100	100	0	0	0	-0.015	0	98.18981	1.137	1	2	1	4	0	1	-5.4
8333.334	600	100	100	0	0	0	-0.012	0	98.18981	2.12	1	2	1	4	0	1	-4.32
8333.334	600	100	100	0	0	0	-0.009	0	97.738335	2.12	1	2	1	4	0	1	-3.24
8333.334	600	100	100	0	0	0	-0.006	0	98.60219	2.56	1	2	1	5	0	1	-2.16
8333.334	600	100	100	0	0	0	-0.003	0	98.60219	2.56	1	2	1	5	0	1	-1.08
8333.334	600	100	100	0	0	0	0	0	98.250755	3.349	1	2	1	5	0	1	0
8333.334	600	100	100	0	0	0	0.002	0	98.250755	4.03	1	2	1	5	0	1	0.72
8333.334	600	100	100	0	0	0	0.006	0	97.96683	4.03	1	2	1	5	0	1	2.16
8333.334	600	100	100	0	0	0	0.009	0	98.04158	4.336	1	2	1	5	0	1	3.24
8333.334	600	100	100	0	0	0	0.012	0	98.04158	4.882	1	2	1	5	0	1	4.32
8333.334	600	100	100	0	0	0	0.015	0	98.59093	4.882	1	2	1	5	0	1	5.4
8333.334	600	100	100	0	0	0	0.018	0	98.73592	5.127	1	2	1	5	0	1	6.48
8333.334	600	100	100	0	0	0	0.021	0	98.73592	5.127	1	2	1	5	0	1	7.56
8333.334	600	100	100	0	0	0	0.024	0	98.94986	5.566	1	2	1	5	0	1	8.64
8333.334	600	100	100	0	0	0	0.027	0	98.94986	5.944	1	2	1	5	0	1	9.72
8333.334	600	100	100	0	0	0	0.029	0	99.39491	5.944	1	2	1	5	0	1	10.44
8333.334	600	100	100	0	0	0	0.032	0	99.48141	6.115	1	2	1	5	0	1	11.52
8333.334	600	100	100	0	0	0	0.035	0	99.48141	6.418	1	2	1	5	0	1	12.6
8333.334	600	100	100	0	0	0	0.037	0	98.55385	6.418	1	2	1	5	0	1	13.32
8333.334	600	100	100	0	0	0	0.04	0	98.64948	6.554	1	2	1	5	0	1	14.4
8333.334	600	100	100	0	0	0	0.043	0	98.64948	6.554	1	2	1	5	0	1	15.48
8333.334	600	100	100	0	0	0	0.045	0	99.41537	6.798	1	2	1	5	0	1	16.2
8333.334	600	100	100	0	0	0	0.047	0	99.41537	6.908	1	2	1	5	0	1	16.92
8333.334	600	100	100	0	0	0	0.05	0	98.520355	6.908	1	2	1	5	0	1	18
8333.334	600	100	100	0	0	0	0.052	0	97.82021	7.104	1	2	1	5	0	1	18.72
8333.334	600	100	100	0	0	0	0.054	0	97.82021	7.191	1	2	1	5	0	1	19.44
8333.334	600	100	100	0	0	0	0.056	0	97.58092	7.191	1	2	1	5	0	1	20.16
8333.334	600	100	100	0	0	0	0.058	0	96.371284	7.348	1	2	1	5	0	1	20.88
8333.334	600	100	100	0	0	0	0.06	0	96.371284	7.348	1	2	1	5	0	1	21.6
8333.334	600	100	100	0	0	0	0.062	0	97.56606	7.419	1	2	1	5	0	1	22.32
8333.334	600	100	100	0	0	0	0.064	0	97.56606	7.545	1	2	1	5	0	1	23.04
8333.334	600	100	100	0	0	0	0.066	0	97.76083	7.545	1	2	1	5	0	1	23.76
8333.334	600	100	100	0	0	0	0.068	0	98.30083	7.601	1	2	1	5	0	1	24.48
8333.334	600	100	100	0	0	0	0.069	0	98.30083	7.702	1	2	1	5	0	1	24.84
8333.334	600	100	100	0	0	0	0.071	0	98.42212	7.702	1	2	1	5	0	1	25.56
8333.334	600	100	100	0	0	0	0.073	0	97.6754	7.791	1	2	1	5	0	1	26.28
8333.334	600	100	100	0	0	0	0.075	0	97.6754	7.791	1	2	1	5	0	1	27
8333.334	600	100	100	0	0	0	0.077	0	97.668396	7.83	1	2	1	5	0	1	27.72
8333.334	600	100	100	0	0	0	0.079	0	97.668396	7.899	1	2	1	5	0	1	28.44
8333.334	600	100	100	0	0	0	0.08	0	97.56297	7.899	1	2	1	5	0	1	28.8
8333.334	600	100	100	0	0	0	0.082	0	97.61275	7.931	1	2	1	5	0	1	29.52
8333.334	600	100	100	0	0	0	0.084	0	97.61275	7.988	1	2	1	5	0	1	30.24
8333.334	600	100	100	0	0	0	0.086	0	97.68803	7.988	1	2	1	5	0	1	30.96
8333.334	600	100	100	0	0	0	0.087	0	97.68803	8.012	1	2	1	5	0	1	31.32
8333.334	600	100	100	0	0	0	0.089	0	97.83731	8.012	1	2	1	5	0	1	32.04
8333.334	600	100	100	0	0	0	0.091	0	99.85094	8.057	1	2	1	5	0	1	32.76
8333.334	600	100	100	0	0	0	0.093	0	99.85094	8.057	1	2	1	5	0	1	33.48
8333.334	600	100	100	0	0	0	0.094	0	99.68575	8.077	1	2	1	5	0	1	33.84
8333.334	600	100	100	0	0	0	0.096	0	98.96094	8.115	1	2	1	5	0	1	34.56
8333.334	600	100	100	0	0	0	0.098	0	98.96094	8.13	1	2	1	5	0	1	35.28
8333.334	600	100	100	0	0	0	0.1	0	98.47783	8.13	1	2	1	5	0	1	36
8333.334	600	100	100	0	0	0	0.102	0	98.30131	8.159	1	2	1	5	0	1	36.72
8333.334	600	100	100	0	0	0	0.104	0	97.14659	8.159	1	2	1	5	0	1	37.44
8333.334	600	100	100	0	0	0	0.106	0	97.531784	8.185	1	2	1	5	0	1	38.16
8333.334	600	100	100	0	0	0	0.108	0	97.43515	8.195	1	2	1	5	0	1	38.88
8333.334	600	100	100	0	0	0	0.11	0	97.932526	8.195	1	2	1	5	0	1	39.6
8333.334	600	100	100	1	0	0	0.112	0	98.859634	8.216	1	2	1	5	0	1	40.32
8333.334	600	100	100	1	0	0	0.114	0	98.859634	8.216	1	2	1	5	0	1	41.04
8333.334	600	100	100	1	0	0	0.116	0	99.660255	8.226	1	2	1	5	0	1	41.76
8333.334	600	100	100	1	0	0	0.119	0	99.67437	8.242	1	2	1	5	0	1	42.84
8333.334	600	100	100	1	0	0	0.121	0	99.75175	8.242	1	2	1	5	0	1	43.56
8333.334	600	100	100	1	0	0	0.123	0	99.354515	8.248	1	2	1	5	0	1	44.28
8333.334	600	100	100	1	0	0	0.126	0	99.354515	8.261	1	2	1	5	0	1	45.36
8333.334	600	100	100	1	0	0	0.128	0	99.26769	8.261	1	2	1	5	0	1	46.08
8333.334	600	100	100	1	0	0	0.13	0	99.05996	8.273	1	2	1	5	0	1	46.8
8333.334	600	100	100	1	0	0	0.133	0	99.05996	8.278	1	2	1	5	0	1	47.88
8333.334	600	100	100	1	0	0	0.135	0	99.15899	8.278	1	2	1	5	0	1	48.6
8333.334	600	100	100	1	0	0	0.138	0	99.23566	8.286	1	2	1	5	0	1	49.68
8333.334	600	100	100	1	0	0	0.14	0	99.77168	8.286	1	2	1	5	0	1	50.4
8333.334	600	100	100	1	0	0	0.142	0	98.753105	8.29	1	2	1	5	0	1	51.12
8333.334	600	100	100	1	0	0	0.145	0	98.50911	8.299	1	2	1	5	0	1	52.2
8333.334	600	100	100	1	0	0	0.148	0	98.59001	8.299	1	2	1	5	0	1	53.28
8333.334	600	100	100	1	0	0	0.15	0	97.98028	8.301	1	2	1	5	0	1	54
8333.334	600	100	100	1	0	0	0.152	0	97.734985	8.301	1	2	1	5	0	1	54.72
8333.334	600	100	100	1	0	0	0.155	0	96.56603	8.307	1	2	1	6	0	1	55.8
8333.334	600	100	100	1	0	0	0.157	0	96.56603	8.312	1	2	1	6	0	1	56.52
8333.334	600	99.00498	100	0	0	0	0.159	0	96.973206	8.312	1	2	1	7	0	2	57.24
0	600	99.00498	100	0	0	0	0.161	0	97.97252	8.314	1	2	1	0	0	2	57.96
0	600	99.00498	100	0	0	0	0.163	0	97.97252	8.316	1	2	1	0	0	2	58.68
0	600	99.00498	100	0	0	0	0.165	0	97.64765	8.316	1	2	1	0	0	2	59.4
0	600	99.00498	100	0	0	0	0.167	0	97.30627	7.731	1	2	1	0	0	2	60.12
0	600	99.00498	100	0	0	0	0.169	0	97.30627	7.731	1	2	1	0	0	2	60.84
0	600	99.00498	100	0	0	0	0.17	0	96.83122	7.184	1	2	1	0	0	2	61.2
0	600	99.00498	100	0	0	0	0.172	0	96.83122	6.203	1	2	1	0	0	2	61.92
0	600	99.00498	100	0	0	0	0.173	0	96.58452	6.203	1	2	1	0	0	2	62.28
0	600	99.00498	100	0	0	0	0.174	0	97.31493	5.357	1	2	1	0	0	2	62.64
0	600	99.00498	100	0	0	0	0.175	0	97.31493	4.978	1	2	1	0	0	2	63
0	600	99.00498	100	0	0	0	0.176	0	97.2571	4.978	1	2	1	0	0	2	63.36
0	600	99.00498	100	0	0	0	0.176	0	96.696014	4.3	1	2	1	0	0	2	63.36
0	600	99.00498	100	0	0	0	0.177	0	96.696014	3.995	1	2	1	0	0	2	63.72
0	600	99.00498	100	0	0	0	0.177	0	96.79289	3.995	1	2	1	0	0	2	63.72
0	600	99.00498	100	0	0	0	0.178	0	97.20076	3.451	1	2	1	0	0	2	64.08
0	600	99.00498	100	0	0	0	0.178	0	97.02506	3.451	1	2	1	0	0	2	64.08
0	600	99.00498	100	0	0	0	0.178	0	98.05903	3.206	1	2	1	0	0	2	64.08
0	600	99.00498	100	0	0	0	0.177	0	98.05903	2.768	1	2	1	0	0	2	63.72
0	600	99.00498	100	0	0	0	0.177	0	98.48441	2.768	1	2	1	8	0	2	63.72
0	600	99.00498	100	0	0	0	0.176	1	97.705055	2.572	1	2	1	11	0	2	63.36
0	600	99.00498	100	0	0	0	0.175	1	97.705055	2.221	1	2	1	11	0	2	63
-13888.89	1000	99.00498	100	0	0	0	0.174	1	98.10367	2.221	1	2	1	11	0	2	62.64
-13888.89	1000	99.00498	100	0	0	0	0.172	1	98.10367	1.918	1	2	1	11	0	2	61.92
-13888.89	1000	99.00498	100	0	0	0	0.17	1	98.12038	1.918	1	2	1	11	0	2	61.2
-13888.89	1000	99.00498	100	0	0	0	0.168	1	98.33469	1.782	1	2	1	11	0	2	60.48
-13888.89	1000	99.00498	100	0	0	0	0.166	1	98.33469	-0.355	1	2	1	11	0	2	59.76
-13888.89	1000	99.00498	100	0	0	0	0.163	1	97.00951	-0.355	1	2	1	11	0	2	58.68
-13888.89	1000	99.00498	100	0	0	0	0.16	1	98.28552	-1.313	1	2	1	11	0	2	57.6
-13888.89	1000	99.00498	100	0	0	0	0.157	1	98.28552	-3.031	1	2	1	11	0	2	56.52
-13888.89	1000	99.00498	100	0	0	0	0.153	1	98.81215	-3.031	1	2	1	11	0	2	55.08
-13888.89	1000	99.00498	100	0	0	0	0.15	1	98.81215	-3.8	1	2	1	11	0	2	54
-13888.89	1000	99.00498	100	0	0	0	0.146	1	98.54644	-3.8	1	2	1	12	0	2	52.56
-13888.89	1000	99.00498	100	0	0	0	0.142	1	97.560974	-5.178	1	2	1	12	0	2	51.12
-13888.89	1000	99.00498	100	0	0	0	0.137	1	97.560974	-6.37	1	2	1	12	0	2	49.32
-13888.89	1000	99.00498	100	0	0	0	0.133	1	97.74171	-6.37	1	2	1	12	0	2	47.88
-13888.89	1000	99.00498	100	0	0	0	0.129	1	97.98874	-6.903	1	2	1	12	0	2	46.44
-13888.89	1000	99.00498	100	0	0	0	0.124	1	97.606094	-6.903	1	2	1	12	0	2	44.64
-13888.89	1000	99.00498	100	0	0	0	0.12	1	98.14981	-7.857	1	2	1	12	0	2	43.2
-13888.89	1000	99.00498	100	0	0	0	0.115	1	98.14981	-8.285	1	2	1	12	0	2	41.4
-13888.89	1000	99.00498	100	0	0	0	0.111	1	97.51082	-8.285	1	2	1	12	0	2	39.96
-13888.89	1000	99.00498	100	0	0	0	0.106	1	97.89147	-9.051	1	2	1	12	0	2	38.16
-13888.89	1000	99.00498	100	0	0	0	0.102	1	97.89147	-9.395	1	2	1	12	0	2	36.72
-13888.89	1000	99.00498	100	0	0	0	0.097	1	97.37337	-9.395	1	2	1	12	0	2	34.92
-13888.89	1000	99.00498	100	0	0	0	0.093	1	97.01245	-10.01	1	2	1	12	0	2	33.48
-13888.89	1000	99.00498	100	0	0	0	0.089	1	97.01245	-10.01	1	2	1	12	0	2	32.04
-13888.89	1000	99.00498	100	0	0	0	0.085	1	96.53711	-10.286	1	2	1	12	0	2	30.6
-13888.89	1000	99.00498	100	0	0	0	0.082	1	96.53711	-10.779	1	2	1	12	0	2	29.52
-13888.89	1000	99.00498	100	0	0	0	0.078	1	97.02002	-10.779	1	2	1	12	0	2	28.08
-13888.89	1000	99.00498	100	0	0	0	0.074	1	98.10765	-11	1	2	1	12	0	2	26.64
-13888.89	1000	99.00498	100	0	0	0	0.071	1	98.10765	-11.398	1	2	1	12	0	2	25.56
-13888.89	1000	99.00498	100	0	0	0	0.067	1	97.01917	-11.398	1	2	1	12	0	2	24.12
-13888.89	1000	99.00498	100	0	0	0	0.064	1	97.37402	-11.74	1	2	1	12	0	2	23.04
-13888.89	1000	99.00498	100	0	0	0	0.061	1	97.37402	-11.74	1	2	1	12	0	2	21.96
-13888.89	1000	99.00498	100	0	0	0	0.058	1	97.60036	-11.892	1	2	1	12	0	2	20.88
-13888.89	1000	99.00498	100	0	0	0	0.056	1	97.06956	-12.167	1	2	1	12	0	2	20.16
-13888.89	1000	99.00498	100	0	0	0	0.054	1	96.300354	-12.167	1	2	1	12	0	2	19.44
-13888.89	1000	99.00498	100	0	0	0	0.052	1	97.17023	-12.29	1	2	1	12	0	2	18.72
-13888.89	1000	99.00498	100	0	0	0	0.05	1	97.17023	-12.51	1	2	1	12	0	2	18
-13888.89	1000	99.00498	100	0	0	0	0.048	1	97.73384	-12.51	1	2	1	12	0	2	17.28
-13888.89	1000	99.00498	100	0	0	0	0.046	1	98.14474	-12.609	1	2	1	12	0	2	16.56
-13888.89	1000	99.00498	100	0	0	0	0.043	1	98.14474	-12.609	1	2	1	12	0	2	15.48
-13888.89	1000	99.00498	100	0	0	0	0.042	1	98.194565	-12.786	1	2	1	12	0	2	15.12
-13888.89	1000	99.00498	100	0	0	0	0.04	1	98.194565	-12.939	1	2	1	12	0	2	14.4
-13888.89	1000	99.00498	100	0	0	0	0.038	1	98.26723	-12.939	1	2	1	12	0	2	13.68
-13888.89	1000	99.00498	100	0	0	0	0.036	1	97.49844	-13.007	1	2	1	12	0	2	12.96
-13888.89	1000	99.00498	100	0	0	0	0.034	1	97.23523	-13.13	1	2	1	12	0	2	12.24
-13888.89	1000	99.00498	100	0	0	0	0.032	1	98.26654	-13.13	1	2	1	12	0	2	11.52
-13888.89	1000	99.00498	100	0	0	0	0.029	1	98.26654	-13.185	1	2	1	12	0	2	10.44
-13888.89	1000	99.00498	100	0	0	0	0.026	1	97.06085	-13.185	1	2	1	12	0	2	9.36
-13888.89	1000	99.00498	100	1	0	0	0.024	1	96.82921	-13.283	1	2	1	12	0	2	8.64
-13888.89	1000	99.00498	100	1	0	0	0.021	1	96.82921	-13.328	1	2	1	12	0	2	7.56
-13888.89	1000	99.00498	100	1	0	0	0.019	1	97.177025	-13.328	1	2	1	12	0	2	6.84
-13888.89	1000	99.00498	100	1	0	0	0.017	1	97.40852	-13.406	1	2	1	12	0	2	6.12
-13888.89	1000	99.00498	100	1	0	0	0.015	1	97.40852	-13.474	1	2	1	12	0	2	5.4
-13888.89	1000	99.00498	100	1	0	0	0.012	1	96.544624	-13.474	1	2	1	12	0	2	4.32
-13888.89	1000	99.00498	100	1	0	0	0.009	1	96.544624	-13.505	1	2	1	12	0	2	3.24
-13888.89	1000	99.00498	100	1	0	0	0.007	1	96.61382	-13.505	1	2	1	12	0	2	2.52
-13888.89	1000	99.00498	100	1	0	0	0.005	1	96.435715	-13.56	1	2	1	12	0	2	1.8
-13888.89	1000	99.00498	100	1	0	0	0.003	1	96.435715	-13.585	1	2	1	12	0	2	1.08
-13888.89	1000	99.00498	100	1	0	0	0.001	1	96.808556	-13.585	1	2	1	12	0	2	0.36
-13888.89	1000	99.00498	100	1	0	0	0	1	96.54478	-13.628	1	2	1	12	0	2	0
-13888.89	1000	99.00498	100	1	0	0	-0.002	1	96.54478	-13.628	1	2	1	12	0	2	-0.72
-13888.89	1000	99.00498	100	1	0	0	-0.004	1	97.056015	-13.649	1	2	1	12	0	2	-1.44
-13888.89	1000	99.00498	100	1	0	0	-0.005	1	96.94144	-13.684	1	2	1	12	0	2	-1.8
-13888.89	1000	99.00498	100	1	0	0	-0.007	1	95.31111	-13.684	1	2	1	12	0	2	-2.52
-13888.89	1000	99.00498	100	1	0	0	-0.008	1	97.07729	-13.699	1	2	1	12	0	2	-2.88
-13888.89	1000	99.00498	100	1	0	0	-0.01	1	97.32094	-13.727	1	2	1	12	0	2	-3.6
-13888.89	1000	99.00498	100	0	0	0	-0.011	1	97.337875	-13.727	1	2	2	14	1	2	-3.96
0	1000	99.00498	100	0	0	0	-0.013	1	97.61327	-13.741	1	2	2	0	1	2	-4.68
0	1000	99.00498	100	0	0	0	-0.014	1	97.61327	-13.762	1	2	2	0	1	2	-5.04
0	1000	99.00498	100	0	0	0	-0.015	1	97.193695	-13.762	1	2	2	0	1	2	-5.4
0	1000	99.00498	100	0	0	0	-0.016	1	97.193695	-13.773	1	2	2	0	1	2	-5.76
0	1000	99.00498	100	0	0	0	-0.017	1	96.61163	-13.773	1	2	2	0	1	2	-6.12
0	1000	99.00498	100	0	0	0	-0.018	1	96.10292	-11.894	1	2	2	0	1	2	-6.48
0	1000	99.00498	100	0	0	0	-0.019	1	96.10292	-11.053	1	2	2	0	1	2	-6.84
0	1000	99.00498	100	0	0	0	-0.02	1	96.61909	-11.053	1	2	2	0	1	2	-7.2
0	1000	99.00498	100	0	0	0	-0.02	1	97.94904	-9.545	1	2	2	0	1	2	-7.2
0	1000	99.00498	100	0	0	0	-0.021	1	97.94904	-8.87	1	2	2	0	1	2	-7.56
0	1000	99.00498	100	0	0	0	-0.022	1	98.37477	-8.87	1	2	2	0	1	2	-7.92
0	1000	99.00498	100	0	0	0	-0.023	1	98.37477	-7.66	1	2	2	0	1	2	-8.28
0	1000	99.00498	100	0	0	0	-0.024	1	98.7715	-7.66	1	2	2	0	1	2	-8.64
0	1000	99.00498	100	0	0	0	-0.025	1	98.16782	-6.615	1	2	2	0	1	2	-9
0	1000	99.00498	100	0	0	0	-0.026	1	98.16782	-6.147	1	2	2	0	1	2	-9.36
0	1000	99.00498	100	0	0	0	-0.027	1	98.24044	-6.147	1	2	2	0	1	2	-9.72
0	1000	99.00498	100	0	0	0	-0.028	1	98.12311	-5.308	1	2	2	0	1	2	-10.08
0	1000	99.00498	100	0	0	0	-0.029	1	98.12311	-4.933	1	2	2	0	1	2	-10.44
0	1000	99.00498	100	0	0	0	-0.029	1	98.75831	-4.933	1	2	2	0	1	2	-10.44
0	1000	99.00498	100	0	0	0	-0.03	1	98.75831	-4.26	1	2	2	0	1	2	-10.8
0	1000	99.00498	100	0	0	0	-0.03	1	98.93803	-4.26	1	2	2	0	1	2	-10.8
0	1000	99.00498	100	0	0	0	-0.031	1	97.68298	-3.679	1	2	2	0	1	2	-11.16
0	1000	99.00498	100	0	0	0	-0.031	1	97.68298	-3.418	1	2	2	0	1	2	-11.16
0	1000	99.00498	100	0	0	0	-0.031	1	97.3189	-3.418	1	2	2	0	1	2	-11.16
0	1000	99.00498	100	0	0	0	-0.031	1	98.00847	-2.952	1	2	2	0	1	2	-11.16
0	1000	99.00498	100	0	0	0	-0.03	1	98.00847	-2.743	1	2	2	0	1	2	-10.8
0	1000	99.00498	100	0	0	0	-0.03	1	98.673874	-2.743	1	2	2	1	1	2	-10.8
0	1000	99.00498	100	0	0	0	-0.029	1	98.673874	-2.369	1	2	2	2	1	2	-10.44
0	1000	99.00498	100	0	0	0	-0.028	1	97.32026	-2.369	1	2	2	4	1	2	-10.08
6958.2646	500.99503	99.00498	100	0	0	0	-0.027	1	97.62987	-2.201	1	2	2	4	1	2	-9.72
6958.2646	500.99503	99.00498	100	0	0	0	-0.026	1	97.62987	-1.901	1	2	2	4	1	2	-9.36
6958.2646	500.99503	99.00498	100	0	0	0	-0.024	1	97.53814	-1.901	1	2	2	4	1	2	-8.64
6958.2646	500.99503	99.00498	100	0	0	0	-0.022	1	98.39992	-1.149	1	2	2	4	1	2	-7.92
6958.2646	500.99503	99.00498	100	0	0	0	-0.021	1	98.39992	-1.149	1	2	2	4	1	2	-7.56
6958.2646	500.99503	99.00498	100	0	0	0	-0.019	1	98.271126	-0.575	1	2	2	4	1	2	-6.84
6958.2646	500.99503	99.00498	100	0	0	0	-0.016	1	98.271126	0.451	1	2	2	4	1	2	-5.76
6958.2646	500.99503	99.00498	100	0	0	0	-0.014	1	98.77232	0.451	1	2	2	4	1	2	-5.04
6958.2646	500.99503	99.00498	100	0	0	0	-0.012	1	97.28451	0.912	1	2	2	4	1	2	-4.32
6958.2646	500.99503	99.00498	100	0	0	0	-0.009	1	97.40967	0.912	1	2	2	4	1	2	-3.24
6958.2646	500.99503	99.00498	100	0	0	0	-0.007	1	97.361275	1.738	1	2	2	5	1	2	-2.52
6958.2646	500.99503	99.00498	100	0	0	0	-0.004	1	97.68649	2.107	1	2	2	5	1	2	-1.44
6958.2646	500.99503	99.00498	100	0	0	0	-0.001	1	97.68649	2.77	1	2	2	5	1	2	-0.36
6958.2646	500.99503	99.00498	100	0	0	0	0.001	1	98.1254	2.77	1	2	2	5	1	2	0.36
6958.2646	500.99503	99.00498	100	0	0	0	0.004	1	98.1254	3.343	1	2	2	5	1	2	1.44
6958.2646	500.99503	99.00498	100	0	0	0	0.007	1	98.47204	3.343	1	2	2	5	1	2	2.52
6958.2646	500.99503	99.00498	100	0	0	0	0.01	1	98.493416	3.599	1	2	2	5	1	2	3.6
6958.2646	500.99503	99.00498	100	0	0	0	0.014	1	98.60781	4.058	1	2	2	5	1	2	5.04
6958.2646	500.99503	99.00498	100	0	0	0	0.017	1	99.140076	4.058	1	2	2	5	1	2	6.12
6958.2646	500.99503	99.00498	100	0	0	0	0.02	1	98.17849	4.264	1	2	2	5	1	2	7.2
6958.2646	500.99503	99.00498	100	0	0	0	0.023	1	98.17173	4.264	1	2	2	5	1	2	8.28
6958.2646	500.99503	99.00498	100	0	0	0	0.026	1	98.71209	4.633	1	2	2	5	1	2	9.36
6958.2646	500.99503	99.00498	100	0	0	0	0.03	1	98.71209	4.952	1	2	2	5	1	2	10.8
6958.2646	500.99503	99.00498	100	0	0	0	0.033	1	97.5245	4.952	1	2	2	5	1	2	11.88
6958.2646	500.99503	99.00498	100	0	0	0	0.036	1	97.343895	5.093	1	2	2	5	1	2	12.96
6958.2646	500.99503	99.00498	100	0	0	0	0.039	1	97.343895	5.35	1	2	2	5	1	2	14.04
6958.2646	500.99503	99.00498	100	0	0	0	0.042	1	98.38724	5.35	1	2	2	5	1	2	15.12
6958.2646	500.99503	99.00498	100	0	0	0	0.045	1	98.05232	5.464	1	2	2	5	1	2	16.2
6958.2646	500.99503	99.00498	100	0	0	0	0.048	1	98.05232	5.464	1	2	2	5	1	2	17.28
6958.2646	500.99503	99.00498	100	0	0	0	0.051	1	98.30553	5.668	1	2	2	5	1	2	18.36
6958.2646	500.99503	99.00498	100	0	0	0	0.054	1	98.30553	5.761	1	2	2	5	1	2	19.44
6958.2646	500.99503	99.00498	100	0	0	0	0.056	1	99.137314	5.761	1	2	2	5	1	2	20.16
6958.2646	500.99503	99.00498	100	0	0	0	0.059	1	98.40189	5.924	1	2	2	5	1	2	21.24
6958.2646	500.99503	99.00498	100	0	0	0	0.062	1	98.40189	5.999	1	2	2	5	1	2	22.32
6958.2646	500.99503	99.00498	100	0	0	0	0.064	1	99.15206	5.999	1	2	2	5	1	2	23.04
6958.2646	500.99503	99.00498	100	0	0	0	0.067	1	98.80333	6.131	1	2	2	5	1	2	24.12
6958.2646	500.99503	99.00498	100	0	0	0	0.069	1	98.80333	6.131	1	2	2	5	1	2	24.84
6958.2646	500.99503	99.00498	100	0	0	0	0.071	1	99.3397	6.189	1	2	2	5	1	2	25.56
6958.2646	500.99503	99.00498	100	0	0	0	0.074	1	99.3397	6.296	1	2	2	5	1	2	26.64
6958.2646	500.99503	99.00498	100	0	0	0	0.076	1	99.26931	6.296	1	2	2	5	1	2	27.36
6958.2646	500.99503	99.00498	100	0	0	0	0.078	1	99.2311	6.388	1	2	2	5	1	2	28.08
6958.2646	500.99503	99.00498	100	0	0	0	0.08	1	99.2311	6.429	1	2	2	5	1	2	28.8
6958.2646	500.99503	99.00498	100	0	0	0	0.082	1	98.40156	6.429	1	2	2	5	1	2	29.52
6958.2646	500.99503	99.00498	100	0	0	0	0.084	1	97.08238	6.501	1	2	2	5	1	2	30.24
6958.2646	500.99503	99.00498	100	0	0	0	0.086	1	97.08238	6.501	1	2	2	5	1	2	30.96
6958.2646	500.99503	99.00498	100	0	0	0	0.088	1	97.104675	6.534	1	2	2	5	1	2	31.68
6958.2646	500.99503	99.00498	100	0	0	0	0.09	1	97.104675	6.593	1	2	2	5	1	2	32.4
6958.2646	500.99503	99.00498	100	0	0	0	0.091	1	96.93258	6.593	1	2	2	5	1	2	32.76
6958.2646	500.99503	99.00498	100	0	0	0	0.093	1	97.37375	6.619	1	2	2	5	1	2	33.48
6958.2646	500.99503	99.00498	100	0	0	0	0.094	1	97.37375	6.668	1	2	2	5	1	2	33.84
6958.2646	500.99503	99.00498	100	0	0	0	0.096	1	97.58993	6.668	1	2	2	5	1	2	34.56
6958.2646	500.99503	99.00498	100	0	0	0	0.097	1	97.58993	6.709	1	2	2	5	1	2	34.92
6958.2646	500.99503	99.00498	100	0	0	0	0.098	1	97.54094	6.709	1	2	2	5	1	2	35.28
6958.2646	500.99503	99.00498	100	0	0	0	0.099	1	97.22882	6.727	1	2	2	5	1	2	35.64
6958.2646	500.99503	99.00498	100	0	0	0	0.101	1	97.85051	6.744	1	2	2	5	1	2	36.36
6958.2646	500.99503	99.00498	100	0	0	0	0.102	1	97.41777	6.744	1	2	2	5	1	2	36.72
6958.2646	500.99503	99.00498	100	0	0	0	0.103	1	97.97067	6.773	1	2	2	5	1	2	37.08
6958.2646	500.99503	99.00498	100	0	0	0	0.104	1	97.97067	6.8	1	2	2	5	1	2	37.44
6958.2646	500.99503	99.00498	100	0	0	0	0.105	1	98.46743	6.8	1	2	2	5	1	2	37.8
6958.2646	500.99503	99.00498	100	0	0	0	0.106	1	98.46743	6.823	1	2	2	5	1	2	38.16
6958.2646	500.99503	99.00498	100	0	0	0	0.107	1	97.37326	6.823	1	2	2	5	1	2	38.52
6958.2646	500.99503	99.00498	100	0	0	0	0.108	1	96.06814	6.833	1	2	2	5	1	2	38.88
6958.2646	500.99503	99.00498	100	0	0	0	0.109	1	96.06814	6.833	1	2	2	5	1	2	39.24
6958.2646	500.99503	99.00498	100	0	0	0	0.11	1	97.80906	6.851	1	2	2	5	1	2	39.6
6958.2646	500.99503	99.00498	100	0	0	0	0.112	1	97.419106	6.859	1	2	2	5	1	2	40.32
6958.2646	500.99503	99.00498	100	0	0	0	0.113	1	97.419106	6.859	1	2	2	5	1	2	40.68
6958.2646	500.99503	99.00498	100	0	0	0	0.114	1	98.32088	6.874	1	2	2	5	1	2	41.04
6958.2646	500.99503	99.00498	100	0	0	0	0.116	1	98.32088	6.881	1	2	2	5	1	2	41.76
6958.2646	500.99503	99.00498	100	0	0	0	0.117	1	97.936	6.881	1	2	2	5	1	2	42.12
6958.2646	500.99503	99.00498	100	0	0	0	0.118	1	98.11206	6.892	1	2	2	5	1	2	42.48
6958.2646	500.99503	99.00498	100	0	0	0	0.12	1	98.11206	6.897	1	2	2	5	1	2	43.2
6958.2646	500.99503	99.00498	100	0	0	0	0.122	1	98.63856	6.897	1	2	2	5	1	2	43.92
6958.2646	500.99503	99.00498	100	0	0	0	0.123	1	98.29244	6.908	1	2	2	5	1	2	44.28
6958.2646	500.99503	99.00498	100	0	0	0	0.124	1	98.29244	6.915	1	2	2	5	1	2	44.64
6958.2646	500.99503	99.00498	100	0	0	0	0.126	1	98.64538	6.915	1	2	2	5	1	2	45.36
6958.2646	500.99503	99.00498	100	0	0	0	0.128	1	98.64538	6.918	1	2	2	5	1	2	46.08
6958.2646	500.99503	99.00498	100	0	0	0	0.129	1	98.69965	6.918	1	2	2	5	1	2	46.44
6958.2646	500.99503	99.00498	100	0	0	0	0.131	1	98.90159	6.926	1	2	2	5	1	2	47.16
6958.2646	500.99503	99.00498	100	0	0	0	0.133	1	98.90159	6.929	1	2	2	5	1	2	47.88
6958.2646	500.99503	99.00498	100	0	0	0	0.134	1	99.48198	6.929	1	2	2	5	1	2	48.24
6958.2646	500.99503	99.00498	100	0	0	0	0.136	1	98.54385	6.933	1	2	2	5	1	2	48.96
6958.2646	500.99503	99.00498	100	0	0	0	0.138	1	98.54385	6.935	1	2	2	5	1	2	49.68
6958.2646	500.99503	99.00498	100	0	0	0	0.139	1	98.539505	6.935	1	2	2	5	1	2	50.04
6958.2646	500.99503	99.00498	100	0	0	0	0.141	1	98.539505	6.941	1	2	2	5	1	2	50.76
6958.2646	500.99503	99.00498	100	0	0	0	0.143	1	98.71265	6.941	1	2	2	5	1	2	51.48
6958.2646	500.99503	99.00498	100	0	0	0	0.145	1	98.969734	6.944	1	2	2	5	1	2	52.2
6958.2646	500.99503	99.00498	100	0	0	0	0.147	1	98.969734	6.946	1	2	2	5	1	2	52.92
6958.2646	500.99503	99.00498	100	0	0	0	0.15	1	98.81726	6.946	1	2	2	5	1	2	54
6958.2646	500.99503	99.00498	100	0	0	0	0.152	1	98.75366	6.949	1	2	2	5	1	2	54.72
6958.2646	500.99503	99.00498	100	0	0	0	0.154	1	98.75366	6.949	1	2	2	5	1	2	55.44
6958.2646	500.99503	99.00498	100	0	0	0	0.156	1	97.42248	6.949	1	2	2	6	1	2	56.16
6958.2646	500.99503	99.00498	100	0	0	0	0.158	1	98.38526	6.952	1	2	2	6	1	2	56.88
0	500.99503	97.044556	100	0	0	0	0.16	1	98.28393	6.952	1	2	2	0	1	3	57.6
0	500.99503	97.044556	100	0	0	0	0.163	1	97.46008	6.953	1	2	2	0	1	3	58.68
0	500.99503	97.044556	100	0	0	0	0.165	1	97.46008	6.954	1	2	2	0	1	3	59.4
0	500.99503	97.044556	100	0	0	0	0.167	1	97.50684	6.954	1	2	2	0	1	3	60.12
0	500.99503	97.044556	100	0	0	0	0.169	1	98.58734	6.463	1	2	2	0	1	3	60.84
0	500.99503	97.044556	100	0	0	0	0.171	1	98.58734	6.463	1	2	2	0	1	3	61.56
0	500.99503	97.044556	100	0	0	0	0.172	1	98.46372	5.582	1	2	2	0	1	3	61.92
0	500.99503	97.044556	100	0	0	0	0.173	1	98.46372	4.819	1	2	2	0	1	3	62.28
0	500.99503	97.044556	100	0	0	0	0.174	1	97.62083	4.819	1	2	2	0	1	3	62.64
0	500.99503	97.044556	100	0	0	0	0.175	1	97.34769	4.48	1	2	2	0	1	3	63
0	500.99503	97.044556	100	0	0	0	0.176	1	97.34769	3.869	1	2	2	0	1	3	63.36
0	500.99503	97.044556	100	0	0	0	0.176	1	98.45932	3.869	1	2	2	0	1	3	63.36
0	500.99503	97.044556	100	0	0	0	0.176	1	98.54387	3.594	1	2	2	0	1	3	63.36
0	500.99503	97.044556	100	0	0	0	0.176	1	98.54387	3.594	1	2	2	0	1	3	63.36
0	500.99503	97.044556	100	0	0	0	0.176	1	98.62672	3.104	1	2	2	0	1	3	63.36
0	500.99503	97.044556	100	0	0	0	0.175	1	98.62672	2.884	1	2	2	0	1	3	63
0	500.99503	97.044556	100	0	0	0	0.175	1	97.48761	2.884	1	2	2	8	1	3	63
0	500.99503	97.044556	100	0	0	0	0.174	0	98.09127	2.49	1	2	2	0	1	3	62.64
0	500.99503	97.044556	100	0	0	0	0.173	0	98.09127	2.314	1	2	2	0	1	3	62.28
0	500.99503	97.044556	100	0	0	0	0.171	0	99.08938	2.314	1	2	2	0	1	3	61.56
0	500.99503	97.044556	100	0	0	0	0.169	0	99.20789	1.998	1	2	2	0	1	3	60.84
0	500.99503	97.044556	100	0	0	0	0.168	0	98.76846	1.726	1	2	2	0	1	3	60.48
0	500.99503	97.044556	100	0	0	0	0.166	0	98.72924	1.726	1	2	2	0	1	3	59.76
0	500.99503	97.044556	100	0	0	0	0.163	0	98.72924	1.603	1	2	2	0	1	3	58.68
0	500.99503	97.044556	100	0	0	0	0.161	0	97.966675	1.603	1	2	2	0	1	3	57.96
0	500.99503	97.044556	100	0	0	0	0.158	0	97.348015	1.385	1	2	2	0	1	3	56.88
0	500.99503	97.044556	100	0	0	0	0.156	0	97.348015	1.385	1	2	2	0	1	3	56.16
0	500.99503	97.044556	100	0	0	0	0.153	0	98.71459	1.287	1	2	2	0	1	3	55.08
0	500.99503	97.044556	100	0	0	0	0.15	0	98.856606	1.111	1	2	2	0	1	3	54
0	500.99503	97.044556	100	0	0	0	0.148	0	98.856606	1.111	1	2	2	0	1	3	53.28
0	500.99503	97.044556	100	0	0	0	0.145	0	97.87845	1.032	1	2	2	0	1	3	52.2
0	500.99503	97.044556	100	0	0	0	0.142	0	97.87845	0.891	1	2	2	0	1	3	51.12
0	500.99503	97.044556	100	0	0	0	0.139	0	97.563065	0.891	1	2	2	0	1	3	50.04
0	500.99503	97.044556	100	0	0	0	0.137	0	97.96432	0.769	1	2	2	0	1	3	49.32
0	500.99503	97.044556	100	0	0	0	0.134	0	97.96432	0.715	1	2	2	0	1	3	48.24
0	500.99503	97.044556	100	0	0	0	0.131	0	98.78019	0.715	1	2	2	0	1	3	47.16
0	500.99503	97.044556	100	0	0	0	0.129	0	98.32816	0.617	1	2	2	0	1	3	46.44
0	500.99503	97.044556	100	0	0	0	0.126	0	98.32816	0.617	1	2	2	0	1	3	45.36
0	500.99503	97.044556	100	0	0	0	0.124	0	98.70276	0.573	1	2	2	0	1	3	44.64
0	500.99503	97.044556	100	0	0	0	0.121	0	98.70276	0.495	1	2	2	0	1	3	43.56
0	500.99503	97.044556	100	0	0	0	0.119	0	98.85074	0.495	1	2	2	0	1	3	42.84
0	500.99503	97.044556	100	0	0	0	0.117	0	99.43023	0.427	1	2	2	0	1	3	42.12
0	500.99503	97.044556	100	0	0	0	0.114	0	99.43023	0.397	1	2	2	0	1	3	41.04
0	500.99503	97.044556	100	0	0	0	0.112	0	99.15672	0.397	1	2	2	0	1	3	40.32
0	500.99503	97.044556	100	0	0	0	0.11	0	99.719925	0.343	1	2	2	0	1	3	39.6
0	500.99503	97.044556	100	0	0	0	0.108	0	99.719925	0.343	1	2	2	0	1	3	38.88
0	500.99503	97.044556	100	0	0	0	0.105	0	99.4508	0.318	1	2	2	0	1	3	37.8
0	500.99503	97.044556	100	0	0	0	0.103	0	99.4508	0.276	1	2	2	0	1	3	37.08
0	500.99503	97.044556	100	0	0	0	0.101	0	99.45056	0.276	1	2	2	0	1	3	36.36
0	500.99503	97.044556	100	0	0	0	0.098	0	99.348724	0.237	1	2	2	0	1	3	35.28
0	500.99503	97.044556	100	0	0	0	0.096	0	99.348724	0.22	1	2	2	0	1	3	34.56
0	500.99503	97.044556	100	0	0	0	0.094	0	98.900154	0.22	1	2	2	0	1	3	33.84
0	500.99503	97.044556	100	0	0	0	0.092	0	99.340614	0.19	1	2	2	0	1	3	33.12
0	500.99503	97.044556	100	0	0	0	0.09	0	99.68022	0.19	1	2	2	0	1	3	32.4
0	500.99503	97.044556	100	0	0	0	0.088	0	99.779915	0.176	1	2	2	0	1	3	31.68
0	500.99503	97.044556	100	0	0	0	0.085	0	99.779915	0.152	1	2	2	0	1	3	30.6
0	500.99503	97.044556	100	0	0	0	0.083	0	99.31468	0.152	1	2	2	0	1	3	29.88
0	500.99503	97.044556	100	0	0	0	0.081	0	98.68385	0.141	1	2	2	0	1	3	29.16
0	500.99503	97.044556	100	0	0	0	0.078	0	98.68385	0.122	1	2	2	0	1	3	28.08
0	500.99503	97.044556	100	0	0	0	0.076	0	98.78248	0.122	1	2	2	0	1	3	27.36
0	500.99503	97.044556	100	0	0	0	0.074	0	98.78248	0.105	1	2	2	0	1	3	26.64
0	500.99503	97.044556	100	0	0	0	0.072	0	97.96544	0.105	1	2	2	0	1	3	25.92
0	500.99503	97.044556	100	0	0	0	0.07	0	97.48894	0.097	1	2	2	0	1	3	25.2
0	500.99503	97.044556	100	0	0	0	0.067	0	97.48894	0.084	1	2	2	0	1	3	24.12
0	500.99503	97.044556	100	0	0	0	0.065	0	96.86043	0.084	1	2	2	0	1	3	23.4
0	500.99503	97.044556	100	0	0	0	0.063	0	97.181244	0.078	1	2	2	0	1	3	22.68
0	500.99503	97.044556	100	0	0	0	0.061	0	97.181244	0.067	1	2	2	0	1	3	21.96
0	500.99503	97.044556	100	0	0	0	0.059	0	96.9365	0.067	1	2	2	0	1	3	21.24
0	500.99503	97.044556	100	0	0	0	0.057	0	96.9365	0.062	1	2	2	0	1	3	20.52
0	500.99503	97.044556	100	0	0	0	0.054	0	97.437035	0.062	1	2	2	0	1	3	19.44
0	500.99503	97.044556	100	0	0	0	0.052	0	97.54765	0.054	1	2	2	0	1	3	18.72
0	500.99503	97.044556	100	0	0	0	0.05	0	97.54765	0.05	1	2	2	0	1	3	18
0	500.99503	97.044556	100	0	0	0	0.048	0	97.989174	0.05	1	2	2	0	1	3	17.28
0	500.99503	97.044556	100	0	0	0	0.046	0	97.086914	0.043	1	2	2	0	1	3	16.56
0	500.99503	97.044556	100	0	0	0	0.044	0	97.086914	0.043	1	2	2	0	1	3	15.84
0	500.99503	97.044556	100	0	0	0	0.042	0	98.327515	0.037	1	2	2	0	1	3	15.12
0	500.99503	97.044556	100	0	0	0	0.04	0	98.327515	0.034	1	2	2	0	1	3	14.4
0	500.99503	97.044556	100	0	0	0	0.038	0	98.2539	0.034	1	2	2	0	1	3	13.68
0	500.99503	97.044556	100	0	0	0	0.036	0	97.64865	0.029	1	2	2	0	1	3	12.96
0	500.99503	97.044556	100	0	0	0	0.034	0	97.64865	0.027	1	2	2	0	1	3	12.24
0	500.99503	97.044556	100	0	0	0	0.031	0	97.57291	0.027	1	2	2	0	1	3	11.16
0	500.99503	97.044556	100	0	0	0	0.029	0	97.077286	0.023	1	2	2	0	1	3	10.44
0	500.99503	97.044556	100	0	0	0	0.027	0	97.077286	0.021	1	2	2	0	1	3	9.72
0	500.99503	97.044556	100	0	0	0	0.025	0	97.08154	0.021	1	2	2	0	1	3	9
0	500.99503	97.044556	100	0	0	0	0.023	0	97.08154	0.018	1	2	2	0	1	3	8.28
0	500.99503	97.044556	100	0	0	0	0.021	0	97.08182	0.018	1	2	2	0	1	3	7.56
0	500.99503	97.044556	100	0	0	0	0.019	0	98.402756	0.016	1	2	2	0	1	3	6.84
0	500.99503	97.044556	100	0	0	0	0.017	0	98.402756	0.014	1	2	2	0	1	3	6.12
0	500.99503	97.044556	100	0	0	0	0.014	0	98.179535	0.014	1	2	2	0	1	3	5.04
0	500.99503	97.044556	100	0	0	0	0.012	0	98.5815	0.012	1	2	2	0	1	3	4.32
0	500.99503	97.044556	100	0	0	0	0.01	0	98.5815	0.012	1	2	2	0	1	3	3.6
0	500.99503	97.044556	100	0	0	0	0.008	0	98.98869	0.011	1	2	2	0	1	3	2.88
0	500.99503	97.044556	100	0	0	0	0.006	0	98.98869	0.009	1	2	2	0	1	3	2.16
0	500.99503	97.044556	100	0	0	0	0.004	0	98.34065	0.009	1	2	2	0	1	3	1.44
0	500.99503	97.044556	100	0	0	0	0.001	0	99.55451	0.008	1	2	2	0	1	3	0.36
0	500.99503	97.044556	100	0	0	0	0	0	99.55451	0.007	1	2	2	0	1	3	0
0	500.99503	97.044556	100	0	0	0	-0.003	0	98.83893	0.007	1	2	2	0	1	3	-1.08
0	500.99503	97.044556	100	0	0	0	-0.005	0	98.083954	0.006	1	2	2	0	1	3	-1.8
0	500.99503	97.044556	100	0	0	0	-0.008	0	98.083954	0.006	1	2	2	0	1	3	-2.88
0	500.99503	97.044556	100	0	0	0	-0.01	0	97.13178	0.006	1	2	2	0	1	3	-3.6
0	500.99503	97.044556	100	0	0	0	-0.013	0	97.13178	0.005	1	2	2	0	1	3	-4.68
0	500.99503	97.044556	100	0	0	0	-0.015	0	97.24091	0.005	1	2	2	0	1	3	-5.4
0	500.99503	97.044556	100	0	0	0	-0.017	0	96.80324	0.004	1	2	2	0	1	3	-6.12
0	500.99503	97.044556	100	0	0	0	-0.019	0	96.80324	0.004	1	2	2	0	1	3	-6.84
0	500.99503	97.044556	100	0	0	0	-0.022	0	97.76669	0.004	1	2	2	0	1	3	-7.92
0	500.99503	97.044556	100	0	0	0	-0.023	0	99.49503	0.003	1	2	2	0	1	3	-8.28
0	500.99503	97.044556	100	0	0	0	-0.025	0	99.49503	0.003	1	2	2	0	1	3	-9
0	500.99503	97.044556	100	0	0	0	-0.026	0	98.58186	0.002	1	2	2	0	1	3	-9.36
0	500.99503	97.044556	100	0	0	0	-0.028	0	98.58186	0.002	1	2	2	0	1	3	-10.08
0	500.99503	97.044556	100	0	0	0	-0.029	0	99.27523	0.002	1	2	2	0	1	3	-10.44
0	500.99503	97.044556	100	0	0	0	-0.029	0	99.505844	0.002	1	2	2	0	1	3	-10.44
0	500.99503	97.044556	100	0	0	0	-0.03	0	99.505844	0.001	1	2	2	0	1	3	-10.8
0	500.99503	97.044556	100	0	0	0	-0.03	0	98.94339	0.001	1	2	2	0	1	3	-10.8
0	500.99503	97.044556	100	0	0	0	-0.029	0	99.64967	0.001	1	2	2	1	1	3	-10.44
0	500.99503	97.044556	100	0	0	0	-0.029	0	98.92488	0.001	1	2	2	1	1	3	-10.44
0	500.99503	97.044556	100	0	0	0	-0.028	0	99.647446	0.001	1	2	2	4	1	3	-10.08
0	500.99503	97.044556	100	0	0	0	-0.027	0	99.647446	0.001	1	2	2	4	1	3	-9.72
8306.105	598.03955	97.044556	100	0	0	0	-0.026	0	98.51772	0.001	1	2	2	4	1	3	-9.36
8306.105	598.03955	97.044556	100	0	0	0	-0.024	0	98.54704	0	1	2	2	4	1	3	-8.64
8306.105	598.03955	97.044556	100	0	0	0	-0.022	0	98.54704	0	1	2	2	4	1	3	-7.92
8306.105	598.03955	97.044556	100	0	0	0	-0.021	0	98.08115	0	1	2	2	4	1	3	-7.56
8306.105	598.03955	97.044556	100	0	0	0	-0.019	0	98.11349	1.134	1	2	2	4	1	3	-6.84
8306.105	598.03955	97.044556	100	0	0	0	-0.016	0	98.11349	2.114	1	2	2	4	1	3	-5.76
8306.105	598.03955	97.044556	100	0	0	0	-0.013	0	98.4952	2.114	1	2	2	4	1	3	-4.68
8306.105	598.03955	97.044556	100	0	0	0	-0.01	0	98.4952	2.553	1	2	2	4	1	3	-3.6
8306.105	598.03955	97.044556	100	0	0	0	-0.008	0	99.0415	2.553	1	2	2	4	1	3	-2.88
8306.105	598.03955	97.044556	100	0	0	0	-0.005	0	98.77231	3.339	1	2	2	5	1	3	-1.8
8306.105	598.03955	97.044556	100	0	0	0	-0.002	0	98.77231	3.691	1	2	2	5	1	3	-0.72
8306.105	598.03955	97.044556	100	0	0	0	0	0	98.24086	3.691	1	2	2	5	1	3	0
8306.105	598.03955	97.044556	100	0	0	0	0.003	0	98.78257	4.323	1	2	2	5	1	3	1.08
8306.105	598.03955	97.044556	100	0	0	0	0.006	0	98.78257	4.323	1	2	2	5	1	3	2.16
8306.105	598.03955	97.044556	100	0	0	0	0.009	0	98.59789	4.866	1	2	2	5	1	3	3.24
8306.105	598.03955	97.044556	100	0	0	0	0.013	0	98.59789	5.111	1	2	2	5	1	3	4.68
8306.105	598.03955	97.044556	100	0	0	0	0.016	0	98.25816	5.111	1	2	2	5	1	3	5.76
8306.105	598.03955	97.044556	100	0	0	0	0.019	0	98.096214	5.548	1	2	2	5	1	3	6.84
8306.105	598.03955	97.044556	100	0	0	0	0.022	0	98.096214	5.744	1	2	2	5	1	3	7.92
8306.105	598.03955	97.044556	100	0	0	0	0.025	0	98.46525	5.744	1	2	2	5	1	3	9
8306.105	598.03955	97.044556	100	0	0	0	0.028	0	98.57228	6.095	1	2	2	5	1	3	10.08
8306.105	598.03955	97.044556	100	0	0	0	0.031	0	98.57228	6.095	1	2	2	5	1	3	11.16
8306.105	598.03955	97.044556	100	0	0	0	0.034	0	98.7952	6.252	1	2	2	5	1	3	12.24
8306.105	598.03955	97.044556	100	0	0	0	0.037	0	98.7952	6.534	1	2	2	5	1	3	13.32
8306.105	598.03955	97.044556	100	0	0	0	0.04	0	98.88888	6.534	1	2	2	5	1	3	14.4
8306.105	598.03955	97.044556	100	0	0	0	0.043	0	98.28268	6.776	1	2	2	5	1	3	15.48
8306.105	598.03955	97.044556	100	0	0	0	0.046	0	98.28268	6.886	1	2	2	5	1	3	16.56
8306.105	598.03955	97.044556	100	0	0	0	0.048	0	97.94764	6.886	1	2	2	5	1	3	17.28
8306.105	598.03955	97.044556	100	0	0	0	0.051	0	98.12256	7.081	1	2	2	5	1	3	18.36
8306.105	598.03955	97.044556	100	0	0	0	0.054	0	98.12256	7.081	1	2	2	5	1	3	19.44
8306.105	598.03955	97.044556	100	0	0	0	0.057	0	97.78113	7.168	1	2	2	5	1	3	20.52
8306.105	598.03955	97.044556	100	0	0	0	0.059	0	97.78113	7.324	1	2	2	5	1	3	21.24
8306.105	598.03955	97.044556	100	0	0	0	0.062	0	95.822395	7.324	1	2	2	5	1	3	22.32
8306.105	598.03955	97.044556	100	0	0	0	0.065	0	96.744446	7.396	1	2	2	5	1	3	23.4
8306.105	598.03955	97.044556	100	0	0	0	0.067	0	96.744446	7.461	1	2	2	5	1	3	24.12
8306.105	598.03955	97.044556	100	0	0	0	0.069	0	95.816315	7.461	1	2	2	5	1	3	24.84
8306.105	598.03955	97.044556	100	0	0	0	0.072	0	95.816315	7.578	1	2	2	5	1	3	25.92
8306.105	598.03955	97.044556	100	0	0	0	0.074	0	96.964134	7.578	1	2	2	5	1	3	26.64
8306.105	598.03955	97.044556	100	0	0	0	0.077	0	97.64756	7.678	1	2	2	5	1	3	27.72
8306.105	598.03955	97.044556	100	0	0	0	0.079	0	97.64756	7.723	1	2	2	5	1	3	28.44
8306.105	598.03955	97.044556	100	0	0	0	0.081	0	99.02711	7.723	1	2	2	5	1	3	29.16
8306.105	598.03955	97.044556	100	0	0	0	0.084	0	98.25418	7.804	1	2	2	5	1	3	30.24
8306.105	598.03955	97.044556	100	0	0	0	0.086	0	98.25418	7.874	1	2	2	5	1	3	30.96
8306.105	598.03955	97.044556	100	0	0	0	0.088	0	97.65814	7.874	1	2	2	5	1	3	31.68
8306.105	598.03955	97.044556	100	0	0	0	0.09	0	97.65814	7.905	1	2	2	5	1	3	32.4
8306.105	598.03955	97.044556	100	0	0	0	0.092	0	97.77091	7.905	1	2	2	5	1	3	33.12
8306.105	598.03955	97.044556	100	0	0	0	0.093	0	97.16495	7.961	1	2	2	5	1	3	33.48
8306.105	598.03955	97.044556	100	0	0	0	0.095	0	97.16495	7.987	1	2	2	5	1	3	34.2
8306.105	598.03955	97.044556	100	0	0	0	0.097	0	96.82971	7.987	1	2	2	5	1	3	34.92
8306.105	598.03955	97.044556	100	0	0	0	0.099	0	97.74217	8.031	1	2	2	5	1	3	35.64
8306.105	598.03955	97.044556	100	0	0	0	0.101	0	97.74217	8.052	1	2	2	5	1	3	36.36
8306.105	598.03955	97.044556	100	0	0	0	0.103	0	97.482376	8.052	1	2	2	5	1	3	37.08
8306.105	598.03955	97.044556	100	0	0	0	0.104	0	97.22209	8.088	1	2	2	5	1	3	37.44
8306.105	598.03955	97.044556	100	0	0	0	0.106	0	97.56062	8.088	1	2	2	5	1	3	38.16
8306.105	598.03955	97.044556	100	0	0	0	0.108	0	96.855255	8.105	1	2	2	5	1	3	38.88
8306.105	598.03955	97.044556	100	0	0	0	0.11	0	96.855255	8.134	1	2	2	5	1	3	39.6
8306.105	598.03955	97.044556	100	0	0	0	0.111	0	96.369705	8.134	1	2	2	5	1	3	39.96
8306.105	598.03955	97.044556	100	0	0	0	0.113	0	95.94242	8.158	1	2	2	5	1	3	40.68
8306.105	598.03955	97.044556	100	0	0	0	0.115	0	95.94242	8.17	1	2	2	5	1	3	41.4
8306.105	598.03955	97.044556	100	0	0	0	0.116	0	95.982216	8.17	1	2	2	5	1	3	41.76
8306.105	598.03955	97.044556	100	0	0	0	0.118	0	95.982216	8.179	1	2	2	5	1	3	42.48
8306.105	598.03955	97.044556	100	0	0	0	0.12	0	92.64549	8.179	1	2	2	5	1	3	43.2
8306.105	598.03955	97.044556	100	0	0	0	0.122	0	95.66956	8.198	1	2	2	5	1	3	43.92
8306.105	598.03955	97.044556	100	0	0	0	0.123	0	95.66956	8.207	1	2	2	5	1	3	44.28
8306.105	598.03955	97.044556	100	0	0	0	0.125	0	96.01061	8.207	1	2	2	5	1	3	45
8306.105	598.03955	97.044556	100	0	0	0	0.127	0	96.81328	8.221	1	2	2	5	1	3	45.72
8306.105	598.03955	97.044556	100	0	0	0	0.129	0	96.81328	8.229	1	2	2	5	1	3	46.44
8306.105	598.03955	97.044556	100	0	0	0	0.131	0	97.27683	8.229	1	2	2	5	1	3	47.16
8306.105	598.03955	97.044556	100	0	0	0	0.133	0	97.27683	8.24	1	2	2	5	1	3	47.88
8306.105	598.03955	97.044556	100	0	0	0	0.135	0	97.277664	8.24	1	2	2	5	1	3	48.6
8306.105	598.03955	97.044556	100	0	0	0	0.137	0	97.31429	8.25	1	2	2	5	1	3	49.32
8306.105	598.03955	97.044556	100	0	0	0	0.139	0	97.31429	8.255	1	2	2	5	1	3	50.04
8306.105	598.03955	97.044556	100	0	0	0	0.141	0	97.92744	8.255	1	2	2	5	1	3	50.76
8306.105	598.03955	97.044556	100	0	0	0	0.143	0	98.37619	8.263	1	2	2	5	1	3	51.48
8306.105	598.03955	97.044556	100	0	0	0	0.146	0	98.37619	8.263	1	2	2	5	1	3	52.56
8306.105	598.03955	97.044556	100	0	0	0	0.148	0	98.65632	8.267	1	2	2	5	1	3	53.28
8306.105	598.03955	97.044556	100	0	0	0	0.15	0	98.65632	8.274	1	2	2	5	1	3	54
8306.105	598.03955	97.044556	100	0	0	0	0.152	0	97.99316	8.274	1	2	2	5	1	3	54.72
8306.105	598.03955	97.044556	100	0	0	0	0.154	0	97.22416	8.28	1	2	2	6	1	3	55.44
8306.105	598.03955	97.044556	100	0	0	0	0.156	0	97.22416	8.282	1	2	2	6	1	3	56.16
0	598.03955	97.044556	100	0	0	0	0.158	0	97.1083	8.282	1	3	2	0	1	3	56.88
0	598.03955	97.044556	100	0	0	0	0.16	0	97.79556	8.286	1	3	2	0	1	3	57.6
0	598.03955	97.044556	100	0	0	0	0.162	0	97.79556	8.29	1	3	2	0	1	3	58.32
0	598.03955	97.044556	100	0	0	0	0.164	0	98.16131	8.29	1	3	2	0	1	3	59.04
0	598.03955	97.044556	100	0	0	0	0.165	0	98.91336	7.703	1	3	2	0	1	3	59.4
0	598.03955	97.044556	100	0	0	0	0.167	0	98.316666	7.703	1	3	2	0	1	3	60.12
0	598.03955	97.044556	100	0	0	0	0.168	0	98.97272	6.653	1	3	2	0	1	3	60.48
0	598.03955	97.044556	100	0	0	0	0.169	0	98.97272	5.745	1	3	2	0	1	3	60.84
0	598.03955	97.044556	100	0	0	0	0.17	0	98.69657	5.745	1	3	2	0	1	3	61.2
0	598.03955	97.044556	100	0	0	0	0.171	0	99.06803	5.338	1	3	2	0	1	3	61.56
0	598.03955	97.044556	100	0	0	0	0.172	0	99.06803	5.338	1	3	2	0	1	3	61.92
0	598.03955	97.044556	100	0	0	0	0.173	0	99.72695	4.61	1	3	2	0	1	3	62.28
0	598.03955	97.044556	100	0	0	0	0.173	0	99.72695	4.284	1	3	2	0	1	3	62.28
0	598.03955	97.044556	100	0	0	0	0.174	0	99.167496	4.284	1	3	2	0	1	3	62.64
0	598.03955	97.044556	100	0	0	0	0.174	0	98.78345	3.699	1	3	2	0	1	3	62.64
0	598.03955	97.044556	100	0	0	0	0.174	0	98.40098	3.195	1	3	2	0	1	3	62.64
0	598.03955	97.044556	100	0	0	0	0.174	0	98.566635	3.195	1	3	2	0	1	3	62.64
0	598.03955	97.044556	100	0	0	0	0.173	0	98.980545	2.969	1	3	2	8	1	3	62.28
0	598.03955	97.044556	100	0	0	0	0.173	0	98.980545	2.969	1	3	2	8	1	3	62.28
0	598.03955	97.044556	100	0	0	0	0.172	0	98.71585	2.564	1	3	2	0	1	3	61.92
0	598.03955	97.044556	100	0	0	0	0.17	0	98.71585	2.382	1	3	2	0	1	3	61.2
0	598.03955	97.044556	100	0	0	0	0.169	0	98.966484	2.382	1	3	2	0	1	3	60.84
0	598.03955	97.044556	100	0	0	0	0.167	0	98.35847	2.057	1	3	2	0	1	3	60.12
0	598.03955	97.044556	100	0	0	0	0.166	0	98.35847	1.776	1	3	2	0	1	3	59.76
0	598.03955	97.044556	100	0	0	0	0.164	0	98.84394	1.776	1	3	2	0	1	3	59.04
0	598.03955	97.044556	100	0	0	0	0.161	0	99.296165	1.65	1	3	2	0	1	3	57.96
0	598.03955	97.044556	100	0	0	0	0.159	0	99.296165	1.65	1	3	2	0	1	3	57.24
0	598.03955	97.044556	100	0	0	0	0.157	0	98.50367	1.425	1	3	2	0	1	3	56.52
0	598.03955	97.044556	100	0	0	0	0.154	0	98.50367	1.425	1	3	2	0	1	3	55.44
0	598.03955	97.044556	100	0	0	0	0.152	0	98.032684	1.324	1	3	2	0	1	3	54.72
0	598.03955	97.044556	100	0	0	0	0.149	0	96.703	1.144	1	3	2	0	1	3	53.64
0	598.03955	97.044556	100	0	0	0	0.147	0	96.703	1.063	1	3	2	0	1	3	52.92
0	598.03955	97.044556	100	0	0	0	0.144	0	98.47121	1.063	1	3	2	0	1	3	51.84
0	598.03955	97.044556	100	0	0	0	0.142	0	98.29055	0.917	1	3	2	0	1	3	51.12
0	598.03955	97.044556	100	0	0	0	0.139	0	98.29055	0.917	1	3	2	0	1	3	50.04
0	598.03955	97.044556	100	0	0	0	0.136	0	98.05978	0.792	1	3	2	0	1	3	48.96
0	598.03955	97.044556	100	0	0	0	0.134	0	98.05978	0.736	1	3	2	0	1	3	48.24
0	598.03955	97.044556	100	0	0	0	0.131	0	97.68175	0.736	1	3	2	0	1	3	47.16
0	598.03955	97.044556	100	0	0	0	0.129	0	97.638695	0.635	1	3	2	0	1	3	46.44
0	598.03955	97.044556	100	0	0	0	0.126	0	97.638695	0.59	1	3	2	0	1	3	45.36
0	598.03955	97.044556	100	0	0	0	0.124	0	97.969574	0.59	1	3	2	0	1	3	44.64
0	598.03955	97.044556	100	0	0	0	0.122	0	97.39624	0.51	1	3	2	0	1	3	43.92
0	598.03955	97.044556	100	0	0	0	0.12	0	97.39624	0.51	1	3	2	0	1	3	43.2
0	598.03955	97.044556	100	0	0	0	0.118	0	97.91959	0.473	1	3	2	0	1	3	42.48
0	598.03955	97.044556	100	0	0	0	0.116	0	97.91959	0.409	1	3	2	0	1	3	41.76
0	598.03955	97.044556	100	0	0	0	0.114	0	97.35531	0.409	1	3	2	0	1	3	41.04
0	598.03955	97.044556	100	0	0	0	0.112	0	97.48697	0.353	1	3	2	0	1	3	40.32
0	598.03955	97.044556	100	0	0	0	0.11	0	97.48697	0.328	1	3	2	0	1	3	39.6
0	598.03955	97.044556	100	0	0	0	0.108	0	96.30391	0.328	1	3	2	0	1	3	38.88
0	598.03955	97.044556	100	0	0	0	0.106	0	97.000114	0.283	1	3	2	0	1	3	38.16
0	598.03955	97.044556	100	0	0	0	0.105	0	97.000114	0.283	1	3	2	0	1	3	37.8
0	598.03955	97.044556	100	0	0	0	0.103	0	97.53216	0.263	1	3	2	0	1	3	37.08
0	598.03955	97.044556	100	0	0	0	0.101	0	98.54056	0.227	1	3	2	0	1	3	36.36
0	598.03955	97.044556	100	0	0	0	0.099	0	98.07034	0.227	1	3	2	0	1	3	35.64
0	598.03955	97.044556	100	0	0	0	0.098	0	98.32235	0.211	1	3	2	0	1	3	35.28
0	598.03955	97.044556	100	0	0	0	0.096	0	98.32235	0.182	1	3	2	0	1	3	34.56
0	598.03955	97.044556	100	0	0	0	0.094	0	98.31074	0.182	1	3	2	0	1	3	33.84
0	598.03955	97.044556	100	0	0	0	0.091	0	98.31074	0.169	1	3	2	0	1	3	32.76
0	598.03955	97.044556	100	0	0	0	0.089	0	98.34704	0.169	1	3	2	0	1	3	32.04
0	598.03955	97.044556	100	0	0	0	0.087	0	98.39485	0.145	1	3	2	0	1	3	31.32
0	598.03955	97.044556	100	0	0	0	0.084	0	98.39485	0.135	1	3	2	0	1	3	30.24
0	598.03955	97.044556	100	0	0	0	0.082	0	98.11896	0.135	1	3	2	0	1	3	29.52
0	598.03955	97.044556	100	0	0	0	0.08	0	98.2799	0.116	1	3	2	0	1	3	28.8
0	598.03955	97.044556	100	0	0	0	0.077	0	98.2799	0.108	1	3	2	0	1	3	27.72
0	598.03955	97.044556	100	0	0	0	0.075	0	97.883125	0.108	1	3	2	0	1	3	27
0	598.03955	97.044556	100	0	0	0	0.072	0	97.883125	0.093	1	3	2	0	1	3	25.92
0	598.03955	97.044556	100	0	0	0	0.07	0	97.76402	0.093	1	3	2	0	1	3	25.2
0	598.03955	97.044556	100	0	0	0	0.067	0	97.22351	0.08	1	3	2	0	1	3	24.12
0	598.03955	97.044556	100	0	0	0	0.064	0	97.22351	0.074	1	3	2	0	1	3	23.04
0	598.03955	97.044556	100	0	0	0	0.062	0	97.4282	0.074	1	3	2	0	1	3	22.32
0	598.03955	97.044556	100	0	0	0	0.059	0	97.864365	0.064	1	3	2	0	1	3	21.24
0	598.03955	97.044556	100	0	0	0	0.057	0	97.864365	0.059	1	3	2	0	1	3	20.52
0	598.03955	97.044556	100	0	0	0	0.055	0	97.92791	0.059	1	3	2	0	1	3	19.8
0	598.03955	97.044556	100	0	0	0	0.052	0	97.92791	0.051	1	3	2	0	1	3	18.72
0	598.03955	97.044556	100	0	0	0	0.05	0	98.09267	0.051	1	3	2	0	1	3	18
0	598.03955	97.044556	100	0	0	0	0.048	0	98.251495	0.044	1	3	2	0	1	3	17.28
0	598.03955	97.044556	100	0	0	0	0.045	0	95.43164	0.041	1	3	2	0	1	3	16.2
0	598.03955	97.044556	100	0	0	0	0.043	0	96.6095	0.041	1	3	2	0	1	3	15.48
0	598.03955	97.044556	100	0	0	0	0.041	0	97.60327	0.038	1	3	2	0	1	3	14.76
0	598.03955	97.044556	100	0	0	0	0.038	0	97.60327	0.032	1	3	2	0	1	3	13.68
0	598.03955	97.044556	100	0	0	0	0.036	0	97.28394	0.032	1	3	2	0	1	3	12.96
0	598.03955	97.044556	100	0	0	0	0.034	0	97.28394	0.028	1	3	2	0	1	3	12.24
0	598.03955	97.044556	100	0	0	0	0.032	0	97.69226	0.028	1	3	2	0	1	3	11.52
0	598.03955	97.044556	100	0	0	0	0.029	0	97.30591	0.026	1	3	2	0	1	3	10.44
0	598.03955	97.044556	100	0	0	0	0.027	0	97.891335	0.022	1	3	2	0	1	3	9.72
0	598.03955	97.044556	100	0	0	0	0.025	0	97.27866	0.022	1	3	2	0	1	3	9
0	598.03955	97.044556	100	0	0	0	0.023	0	97.42927	0.019	1	3	2	0	1	3	8.28
0	598.03955	97.044556	100	0	0	0	0.022	0	97.42927	0.017	1	3	2	0	1	3	7.92
0	598.03955	97.044556	100	0	0	0	0.02	0	97.89084	0.017	1	3	2	0	1	3	7.2
0	598.03955	97.044556	100	0	0	0	0.018	0	97.89084	0.015	1	3	2	0	1	3	6.48
0	598.03955	97.044556	100	0	0	0	0.017	0	98.44642	0.015	1	3	2	0	1	3	6.12
0	598.03955	97.044556	100	0	0	0	0.015	0	98.88629	0.014	1	3	2	0	1	3	5.4
0	598.03955	97.044556	100	0	0	0	0.014	0	98.88629	0.012	1	3	2	0	1	3	5.04
0	598.03955	97.044556	100	0	0	0	0.012	0	97.82875	0.012	1	3	2	0	1	3	4.32
0	598.03955	97.044556	100	0	0	0	0.011	0	97.30267	0.011	1	3	2	0	1	3	3.96
0	598.03955	97.044556	100	0	0	0	0.01	0	97.30267	0.009	1	3	2	0	1	3	3.6
0	598.03955	97.044556	100	0	0	0	0.009	0	97.2951	0.009	1	3	2	0	1	3	3.24
0	598.03955	97.044556	100	0	0	0	0.007	0	97.2951	0.008	1	3	2	0	1	3	2.52
0	598.03955	97.044556	100	0	0	0	0.006	0	96.43678	0.008	1	3	2	0	1	3	2.16
0	598.03955	97.044556	100	0	0	0	0.005	0	95.92124	0.007	1	3	2	0	1	3	1.8
0	598.03955	97.044556	100	0	0	0	0.003	0	95.92124	0.006	1	3	2	0	1	3	1.08
0	598.03955	97.044556	100	0	0	0	0.002	0	95.62883	0.006	1	3	2	0	1	3	0.72
0	598.03955	97.044556	100	0	0	0	0	0	95.730194	0.005	1	3	2	0	1	3	0
0	598.03955	97.044556	100	0	0	0	0	0	95.730194	0.005	1	3	2	0	1	3	0
0	598.03955	97.044556	100	0	0	0	-0.002	0	96.06194	0.005	1	3	2	0	1	3	-0.72
0	598.03955	97.044556	100	0	0	0	-0.003	0	96.50315	0.004	1	3	2	0	1	3	-1.08
0	598.03955	97.044556	100	0	0	0	-0.005	0	96.508354	0.004	1	3	2	0	1	3	-1.8
[truncated: 6,598 more rows]
