# Supplementary material for: Just noticeable differences for elbow joint torque feedback
Source: Sci Rep. 2021 Dec 7;11:23553. doi: 10.1038/s41598-021-02630-3 (PMC8651665; doi:10.1038/s41598-021-02630-3)
Supplement: Supplementary file 2 — Supplementary Information. [file 41598_2021_2630_MOESM2_ESM.zip › SupplementaryData_ScientificReports_KimAsbeck2021/S10_S2O.csv]

data 1	data 2	data 3	data 4	data 5	data 6	data 7	data 8	data 9	data 10	data 11	data 12	data 13	data 14	data 15	data 16	data 17
0.0	0.0	100.0	100.0	2	0.0	0.0	0.148	1.0	99.32279	0.0	0	0.0	0.0	0.0	0.0	0.0
0.0	0.0	100.0	100.0	2	0.0	0.0	0.145	1.0	99.32279	0.0	0	0.0	0.0	0.0	0.0	0.0
0.0	0.0	100.0	100.0	2	0.0	0.0	0.142	1.0	99.387955	0.0	0	0.0	0.0	0.0	0.0	0.0
0.0	0.0	100.0	100.0	2	0.0	0.0	0.139	1.0	99.387955	0.0	0	0.0	0.0	0.0	0.0	0.0
0.0	0.0	100.0	100.0	2	0.0	0.0	0.136	1.0	99.599365	0.0	0	0.0	0.0	0.0	0.0	0.0
0.0	0.0	100.0	100.0	2	0.0	0.0	0.132	1.0	98.89961	0.0	0	0.0	0.0	0.0	0.0	0.0
0.0	0.0	100.0	100.0	2	0.0	0.0	0.129	1.0	98.89961	0.0	0	0.0	0.0	0.0	0.0	0.0
0.0	0.0	100.0	100.0	2	0.0	0.0	0.126	1.0	98.94255	0.0	0	0.0	0.0	0.0	0.0	0.0
0.0	0.0	100.0	100.0	2	0.0	0.0	0.123	1.0	98.86114	0.0	0	0.0	0.0	0.0	0.0	0.0
0.0	0.0	100.0	100.0	2	0.0	0.0	0.12	1.0	98.86114	0.0	0	0.0	0.0	0.0	0.0	0.0
0.0	0.0	100.0	100.0	2	0.0	0.0	0.116	1.0	97.9289	0.0	0	0.0	0.0	0.0	0.0	0.0
0.0	0.0	100.0	100.0	2	0.0	0.0	0.113	1.0	97.9289	0.0	0	0.0	0.0	0.0	0.0	0.0
0.0	0.0	100.0	100.0	2	0.0	0.0	0.11	1.0	99.41602	0.0	0	0.0	0.0	0.0	0.0	0.0
0.0	0.0	100.0	100.0	2	0.0	0.0	0.106	1.0	99.8677	0.0	0	0.0	0.0	0.0	0.0	0.0
0.0	0.0	100.0	100.0	2	0.0	0.0	0.103	1.0	99.8677	0.0	0	0.0	0.0	0.0	0.0	0.0
0.0	0.0	100.0	100.0	2	0.0	0.0	0.1	1.0	99.99051	0.0	0	0.0	0.0	0.0	0.0	0.0
0.0	0.0	100.0	100.0	2	0.0	0.0	0.096	1.0	99.19824	0.0	0	0.0	0.0	0.0	0.0	0.0
0.0	0.0	100.0	100.0	2	0.0	0.0	0.093	1.0	99.19824	0.0	0	0.0	0.0	0.0	0.0	0.0
0.0	0.0	100.0	100.0	2	0.0	0.0	0.09	1.0	98.8248	0.0	0	0.0	0.0	0.0	0.0	0.0
0.0	0.0	100.0	100.0	2	0.0	0.0	0.086	1.0	98.617355	0.0	0	0.0	0.0	0.0	0.0	0.0
0.0	0.0	100.0	100.0	2	0.0	0.0	0.083	1.0	98.491776	0.0	0	0.0	0.0	0.0	0.0	0.0
0.0	0.0	100.0	100.0	2	0.0	0.0	0.08	1.0	98.59324	0.0	0	0.0	0.0	0.0	0.0	0.0
0.0	0.0	100.0	100.0	2	0.0	0.0	0.077	1.0	98.59324	0.0	0	0.0	0.0	0.0	0.0	0.0
0.0	0.0	100.0	100.0	2	0.0	0.0	0.074	1.0	98.464165	0.0	0	0.0	0.0	0.0	0.0	0.0
0.0	0.0	100.0	100.0	2	0.0	0.0	0.071	1.0	97.8428	0.0	0	0.0	0.0	0.0	0.0	0.0
0.0	0.0	100.0	100.0	2	0.0	0.0	0.069	1.0	97.8428	0.0	0	0.0	0.0	0.0	0.0	0.0
0.0	0.0	100.0	100.0	2	0.0	0.0	0.066	1.0	98.37922	0.0	0	0.0	0.0	0.0	0.0	0.0
0.0	0.0	100.0	100.0	2	0.0	0.0	0.064	1.0	98.37922	0.0	0	0.0	0.0	0.0	0.0	0.0
0.0	0.0	100.0	100.0	2	0.0	0.0	0.062	1.0	98.10753	0.0	0	0.0	0.0	0.0	0.0	0.0
0.0	0.0	100.0	100.0	2	0.0	0.0	0.06	1.0	97.75316	0.0	0	0.0	0.0	0.0	0.0	0.0
0.0	0.0	100.0	100.0	2	0.0	0.0	0.058	1.0	97.75316	0.0	0	0.0	0.0	0.0	0.0	0.0
0.0	0.0	100.0	100.0	2	0.0	0.0	0.057	1.0	97.74969	0.0	0	0.0	0.0	0.0	0.0	0.0
0.0	0.0	100.0	100.0	2	0.0	0.0	0.055	1.0	97.09687	0.0	0	0.0	0.0	0.0	0.0	0.0
0.0	0.0	100.0	100.0	2	0.0	0.0	0.053	1.0	97.09687	0.0	0	0.0	0.0	0.0	0.0	0.0
0.0	0.0	100.0	100.0	2	0.0	0.0	0.052	1.0	96.69657	0.0	0	0.0	0.0	0.0	0.0	0.0
0.0	0.0	100.0	100.0	2	0.0	0.0	0.051	1.0	96.69657	0.0	0	0.0	0.0	0.0	0.0	0.0
0.0	0.0	100.0	100.0	2	0.0	0.0	0.049	1.0	96.33582	0.0	0	0.0	0.0	0.0	0.0	0.0
0.0	0.0	100.0	100.0	2	0.0	0.0	0.048	1.0	97.29825	0.0	0	0.0	0.0	0.0	0.0	0.0
0.0	0.0	100.0	100.0	2	0.0	0.0	0.047	1.0	97.29825	0.0	0	0.0	0.0	0.0	0.0	0.0
0.0	0.0	100.0	100.0	2	0.0	0.0	0.045	1.0	97.234436	0.0	0	0.0	0.0	0.0	0.0	0.0
0.0	0.0	100.0	100.0	2	0.0	0.0	0.044	1.0	99.087776	0.0	0	0.0	0.0	0.0	0.0	0.0
0.0	0.0	100.0	100.0	2	0.0	0.0	0.042	1.0	99.087776	0.0	0	0.0	0.0	0.0	0.0	0.0
0.0	0.0	100.0	100.0	2	0.0	0.0	0.041	1.0	99.60676	0.0	0	0.0	0.0	0.0	0.0	0.0
0.0	0.0	100.0	100.0	2	0.0	0.0	0.039	1.0	99.60676	0.0	0	0.0	0.0	0.0	0.0	0.0
0.0	0.0	100.0	100.0	2	0.0	0.0	0.038	1.0	98.69951	0.0	0	0.0	0.0	0.0	0.0	0.0
0.0	0.0	100.0	100.0	2	0.0	0.0	0.036	1.0	97.98179	0.0	0	0.0	0.0	0.0	0.0	0.0
0.0	0.0	100.0	100.0	2	0.0	0.0	0.034	1.0	97.98179	0.0	0	0.0	0.0	0.0	0.0	0.0
0.0	0.0	100.0	100.0	2	0.0	0.0	0.032	1.0	98.726875	0.0	0	0.0	0.0	0.0	0.0	0.0
0.0	0.0	100.0	100.0	2	0.0	0.0	0.031	1.0	98.212975	0.0	0	0.0	0.0	0.0	0.0	0.0
0.0	0.0	100.0	100.0	2	0.0	0.0	0.029	1.0	98.212975	0.0	0	0.0	0.0	0.0	0.0	0.0
0.0	0.0	100.0	100.0	2	0.0	0.0	0.027	1.0	98.540565	0.0	0	0.0	0.0	0.0	0.0	0.0
0.0	0.0	100.0	100.0	2	0.0	0.0	0.025	1.0	98.540565	0.0	0	0.0	0.0	0.0	0.0	0.0
0.0	0.0	100.0	100.0	2	0.0	0.0	0.023	1.0	98.32532	0.0	0	0.0	0.0	0.0	0.0	0.0
0.0	0.0	100.0	100.0	2	0.0	0.0	0.021	1.0	97.01006	0.0	0	0.0	0.0	0.0	0.0	0.0
0.0	0.0	100.0	100.0	2	0.0	0.0	0.019	1.0	97.01006	0.0	0	0.0	0.0	0.0	0.0	0.0
0.0	0.0	100.0	100.0	2	0.0	0.0	0.016	1.0	96.31199	0.0	0	0.0	0.0	0.0	0.0	0.0
0.0	0.0	100.0	100.0	2	0.0	0.0	0.014	1.0	97.2707	0.0	0	0.0	0.0	0.0	0.0	0.0
0.0	0.0	100.0	100.0	2	0.0	0.0	0.012	1.0	97.2707	0.0	0	0.0	0.0	0.0	0.0	0.0
0.0	0.0	100.0	100.0	2	0.0	0.0	0.01	1.0	97.40436	0.0	0	0.0	0.0	0.0	0.0	0.0
0.0	0.0	100.0	100.0	2	0.0	0.0	0.007	1.0	97.69027	0.0	0	0.0	0.0	0.0	0.0	0.0
0.0	0.0	100.0	100.0	2	0.0	0.0	0.005	1.0	98.2717	0.0	0	0.0	0.0	0.0	0.0	0.0
0.0	0.0	100.0	100.0	2	0.0	0.0	0.003	1.0	98.39373	0.0	0	0.0	0.0	0.0	0.0	0.0
0.0	0.0	100.0	100.0	2	0.0	0.0	0.0	1.0	97.86676	0.0	0	0.0	0.0	0.0	0.0	0.0
0.0	0.0	100.0	100.0	2	0.0	0.0	-0.001	1.0	97.23069	0.0	0	0.0	0.0	0.0	0.0	0.0
0.0	0.0	100.0	100.0	2	0.0	0.0	-0.004	1.0	96.86925	0.0	0	0.0	0.0	0.0	0.0	0.0
0.0	0.0	100.0	100.0	2	0.0	0.0	-0.006	1.0	96.37208	0.0	0	0.0	0.0	0.0	0.0	0.0
0.0	0.0	100.0	100.0	2	0.0	0.0	-0.009	1.0	96.572495	0.0	0	0.0	0.0	1.0	0.0	0.0
0.0	0.0	100.0	100.0	2	0.0	0.0	-0.011	1.0	96.572495	0.0	0	0.0	0.0	1.0	0.0	0.0
0.0	0.0	100.0	100.0	2	0.0	0.0	-0.013	1.0	97.184235	0.0	1	0.0	0.0	2.0	0.0	0.0
-6944.445	500.0	100.0	100.0	2	0.0	0.0	-0.015	1.0	97.89102	0.0	1	0.0	0.0	3.0	0.0	0.0
-6944.445	500.0	100.0	100.0	2	0.0	0.0	-0.018	1.0	97.89102	0.0	1	0.0	0.0	3.0	0.0	0.0
-6944.445	500.0	100.0	100.0	2	0.0	0.0	-0.02	1.0	98.15159	0.0	1	0.0	0.0	3.0	0.0	0.0
-6944.445	500.0	100.0	100.0	2	0.0	0.0	-0.022	1.0	98.625984	0.0	1	0.0	0.0	3.0	0.0	0.0
-6944.445	500.0	100.0	100.0	2	0.0	0.0	-0.024	1.0	99.098946	0.0	1	0.0	0.0	3.0	0.0	0.0
-6944.445	500.0	100.0	100.0	2	0.0	0.0	-0.025	1.0	98.82139	-0.49	1	0.0	0.0	3.0	0.0	0.0
-6944.445	500.0	100.0	100.0	2	0.0	0.0	-0.027	1.0	98.82139	-1.372	1	0.0	0.0	3.0	0.0	0.0
-6944.445	500.0	100.0	100.0	2	0.0	0.0	-0.029	1.0	99.71078	-1.372	1	0.0	0.0	3.0	0.0	0.0
-6944.445	500.0	100.0	100.0	2	0.0	0.0	-0.03	1.0	99.18724	-2.133	1	0.0	0.0	3.0	0.0	0.0
-6944.445	500.0	100.0	100.0	2	0.0	0.0	-0.031	1.0	99.18724	-2.79	1	0.0	0.0	3.0	0.0	0.0
-6944.445	500.0	100.0	100.0	2	0.0	0.0	-0.032	1.0	98.454926	-2.79	1	0.0	0.0	3.0	0.0	0.0
-6944.445	500.0	100.0	100.0	2	0.0	0.0	-0.033	1.0	97.916756	-3.084	1	0.0	0.0	3.0	0.0	0.0
-6944.445	500.0	100.0	100.0	2	0.0	0.0	-0.033	1.0	97.916756	-3.084	1	0.0	0.0	3.0	0.0	0.0
-6944.445	500.0	100.0	100.0	2	0.0	0.0	-0.033	1.0	98.07049	-3.358	1	0.0	0.0	3.0	0.0	0.0
-6944.445	500.0	100.0	100.0	2	0.0	0.0	-0.033	1.0	98.07049	-3.848	1	0.0	0.0	3.0	0.0	0.0
-6944.445	500.0	100.0	100.0	2	0.0	0.0	-0.033	1.0	97.64567	-3.848	1	0.0	0.0	3.0	0.0	0.0
-6944.445	500.0	100.0	100.0	2	0.0	0.0	-0.032	1.0	98.49431	-4.272	1	0.0	0.0	3.0	0.0	0.0
-6944.445	500.0	100.0	100.0	2	0.0	0.0	-0.031	1.0	98.49431	-4.461	1	0.0	0.0	3.0	0.0	0.0
-6944.445	500.0	100.0	100.0	2	0.0	0.0	-0.03	1.0	98.526344	-4.461	1	0.0	0.0	3.0	0.0	0.0
-6944.445	500.0	100.0	100.0	2	0.0	0.0	-0.029	1.0	97.9167	-4.801	1	0.0	0.0	3.0	0.0	0.0
-6944.445	500.0	100.0	100.0	2	0.0	0.0	-0.028	1.0	97.9167	-4.801	1	0.0	0.0	3.0	0.0	0.0
-6944.445	500.0	100.0	100.0	2	0.0	0.0	-0.026	1.0	97.305405	-4.953	1	0.0	0.0	3.0	0.0	0.0
-6944.445	500.0	100.0	100.0	2	0.0	0.0	-0.024	1.0	97.305405	-5.226	1	0.0	0.0	3.0	0.0	0.0
-6944.445	500.0	100.0	100.0	2	0.0	0.0	-0.022	1.0	96.99044	-5.226	1	0.0	0.0	3.0	0.0	0.0
-6944.445	500.0	100.0	100.0	2	0.0	0.0	-0.02	1.0	97.96642	-5.348	1	0.0	0.0	3.0	0.0	0.0
-6944.445	500.0	100.0	100.0	2	0.0	0.0	-0.018	1.0	97.96642	-5.567	1	0.0	0.0	3.0	0.0	0.0
-6944.445	500.0	100.0	100.0	2	0.0	0.0	-0.016	1.0	98.00456	-5.567	1	0.0	0.0	3.0	0.0	0.0
-6944.445	500.0	100.0	100.0	2	0.0	0.0	-0.014	1.0	98.12504	-5.757	1	0.0	0.0	3.0	0.0	0.0
-6944.445	500.0	100.0	100.0	2	0.0	0.0	-0.012	1.0	98.12504	-5.757	1	0.0	0.0	3.0	0.0	0.0
-6944.445	500.0	100.0	100.0	2	0.0	0.0	-0.009	1.0	96.84682	-5.84	1	0.0	0.0	3.0	0.0	0.0
-6944.445	500.0	100.0	100.0	2	0.0	0.0	-0.007	1.0	96.84682	-5.993	1	0.0	0.0	3.0	0.0	0.0
-6944.445	500.0	100.0	100.0	2	0.0	0.0	-0.005	1.0	95.45413	-5.993	1	0.0	0.0	5.0	0.0	0.0
-6944.445	500.0	100.0	100.0	2	0.0	0.0	-0.003	1.0	95.11056	-6.06	1	0.0	0.0	5.0	0.0	0.0
-6944.445	500.0	100.0	100.0	2	0.0	0.0	0.0	1.0	95.11056	-6.123	1	0.0	0.0	5.0	0.0	0.0
-6944.445	500.0	100.0	100.0	2	0.0	0.0	0.001	1.0	94.91701	-6.123	1	0.0	0.0	5.0	0.0	0.0
-6944.445	500.0	100.0	100.0	2	0.0	0.0	0.003	1.0	94.42083	-6.236	1	0.0	0.0	5.0	0.0	0.0
-6944.445	500.0	100.0	100.0	2	0.0	0.0	0.005	1.0	93.3943	-6.236	1	0.0	0.0	5.0	0.0	0.0
-6944.445	500.0	100.0	100.0	2	0.0	0.0	0.007	1.0	96.51694	-6.287	1	0.0	0.0	5.0	0.0	0.0
-6944.445	500.0	100.0	100.0	2	0.0	0.0	0.009	1.0	96.51694	-6.378	1	0.0	0.0	5.0	0.0	0.0
-6944.445	500.0	100.0	100.0	2	0.0	0.0	0.011	1.0	95.99167	-6.378	1	0.0	0.0	5.0	0.0	0.0
-6944.445	500.0	100.0	100.0	2	0.0	0.0	0.013	1.0	95.577255	-6.456	1	0.0	0.0	5.0	0.0	0.0
-6944.445	500.0	100.0	100.0	2	0.0	0.0	0.015	1.0	95.577255	-6.491	1	0.0	0.0	5.0	0.0	0.0
-6944.445	500.0	100.0	100.0	2	0.0	0.0	0.018	1.0	95.87741	-6.491	1	0.0	0.0	5.0	0.0	0.0
-6944.445	500.0	100.0	100.0	2	0.0	0.0	0.02	1.0	95.87741	-6.554	1	0.0	0.0	5.0	0.0	0.0
-6944.445	500.0	100.0	100.0	2	0.0	0.0	0.022	1.0	95.99781	-6.554	1	0.0	0.0	5.0	0.0	0.0
-6944.445	500.0	100.0	100.0	2	0.0	0.0	0.024	1.0	96.1203	-6.582	1	0.0	0.0	5.0	0.0	0.0
-6944.445	500.0	100.0	100.0	2	0.0	0.0	0.026	1.0	96.63211	-6.633	1	0.0	0.0	5.0	0.0	0.0
-6944.445	500.0	100.0	100.0	2	0.0	0.0	0.028	1.0	97.068375	-6.633	1	0.0	0.0	5.0	0.0	0.0
-6944.445	500.0	100.0	100.0	2	0.0	0.0	0.03	1.0	97.44069	-6.655	1	0.0	0.0	5.0	0.0	0.0
-6944.445	500.0	100.0	100.0	2	0.0	0.0	0.031	1.0	97.44069	-6.655	1	0.0	0.0	5.0	0.0	0.0
-6944.445	500.0	100.0	100.0	2	0.0	0.0	0.033	1.0	97.48798	-6.696	1	0.0	0.0	5.0	0.0	0.0
-6944.445	500.0	100.0	100.0	2	0.0	0.0	0.035	1.0	97.48798	-6.731	1	0.0	0.0	5.0	0.0	0.0
-6944.445	500.0	100.0	100.0	2	0.0	0.0	0.037	1.0	97.88661	-6.731	1	0.0	0.0	5.0	0.0	0.0
-6944.445	500.0	100.0	100.0	2	0.0	0.0	0.039	1.0	98.12688	-6.746	1	0.0	0.0	5.0	0.0	0.0
-6944.445	500.0	100.0	100.0	2	0.0	0.0	0.04	1.0	98.12688	-6.774	1	0.0	0.0	5.0	0.0	0.0
-6944.445	500.0	100.0	100.0	2	0.0	0.0	0.042	1.0	97.83843	-6.774	1	0.0	0.0	5.0	0.0	0.0
-6944.445	500.0	100.0	100.0	2	0.0	0.0	0.044	1.0	97.7262	-6.787	1	0.0	0.0	5.0	0.0	0.0
-6944.445	500.0	100.0	100.0	2	0.0	0.0	0.046	1.0	97.995804	-6.81	1	0.0	0.0	5.0	0.0	0.0
-6944.445	500.0	100.0	100.0	2	0.0	0.0	0.047	1.0	98.04841	-6.81	1	0.0	0.0	5.0	0.0	0.0
-6944.445	500.0	100.0	100.0	2	0.0	0.0	0.049	1.0	98.04841	-6.82	1	0.0	0.0	5.0	0.0	0.0
-6944.445	500.0	100.0	100.0	2	0.0	0.0	0.05	1.0	98.584625	-6.82	1	0.0	0.0	5.0	0.0	0.0
-6944.445	500.0	100.0	100.0	2	0.0	0.0	0.052	1.0	98.73779	-6.838	1	0.0	0.0	5.0	0.0	0.0
-6944.445	500.0	100.0	100.0	2	0.0	0.0	0.054	1.0	98.73779	-6.846	1	0.0	0.0	5.0	0.0	0.0
-6944.445	500.0	100.0	100.0	2	0.0	0.0	0.055	1.0	99.71411	-6.846	1	0.0	0.0	5.0	0.0	0.0
-6944.445	500.0	100.0	100.0	2	0.0	0.0	0.057	1.0	99.1958	-6.861	1	0.0	0.0	5.0	0.0	0.0
-6944.445	500.0	100.0	100.0	2	0.0	0.0	0.059	1.0	98.924904	-6.861	1	0.0	0.0	5.0	0.0	0.0
-6944.445	500.0	100.0	100.0	2	0.0	0.0	0.061	1.0	98.57146	-6.867	1	0.0	0.0	5.0	0.0	0.0
-6944.445	500.0	100.0	100.0	2	0.0	0.0	0.062	1.0	98.57146	-6.879	1	0.0	0.0	5.0	0.0	0.0
-6944.445	500.0	100.0	100.0	2	0.0	0.0	0.064	1.0	98.42671	-6.879	1	0.0	0.0	5.0	0.0	0.0
-6944.445	500.0	100.0	100.0	2	0.0	0.0	0.066	1.0	97.984375	-6.889	1	0.0	0.0	5.0	0.0	0.0
-6944.445	500.0	100.0	100.0	2	0.0	0.0	0.068	1.0	97.984375	-6.893	1	0.0	0.0	5.0	0.0	0.0
-6944.445	500.0	100.0	100.0	1	0.0	0.0	0.069	1.0	98.32406	-6.893	1	0.0	0.0	5.0	0.0	0.0
-6944.445	500.0	100.0	100.0	1	0.0	0.0	0.071	1.0	98.983025	-6.902	1	0.0	0.0	5.0	0.0	0.0
-6944.445	500.0	100.0	100.0	1	0.0	0.0	0.073	1.0	98.983025	-6.905	1	0.0	0.0	5.0	0.0	0.0
-6944.445	500.0	100.0	100.0	1	0.0	0.0	0.074	1.0	99.173615	-6.905	1	0.0	0.0	5.0	0.0	0.0
-6944.445	500.0	100.0	100.0	1	0.0	0.0	0.076	1.0	99.173615	-6.911	1	0.0	0.0	5.0	0.0	0.0
-6944.445	500.0	100.0	100.0	1	0.0	0.0	0.078	1.0	99.78121	-6.911	1	0.0	0.0	5.0	0.0	0.0
-6944.445	500.0	100.0	100.0	1	0.0	0.0	0.08	1.0	99.95298	-6.917	1	0.0	0.0	5.0	0.0	0.0
-6944.445	500.0	100.0	100.0	1	0.0	0.0	0.082	1.0	99.95298	-6.92	1	0.0	0.0	5.0	0.0	0.0
-6944.445	500.0	100.0	100.0	1	0.0	0.0	0.085	1.0	99.9999	-6.92	1	0.0	0.0	5.0	0.0	0.0
-6944.445	500.0	100.0	100.0	1	0.0	0.0	0.087	1.0	100.05731	-6.924	1	0.0	0.0	5.0	0.0	0.0
-6944.445	500.0	100.0	100.0	1	0.0	0.0	0.089	1.0	100.05731	-6.926	1	0.0	0.0	5.0	0.0	0.0
-6944.445	500.0	100.0	100.0	1	0.0	0.0	0.092	1.0	99.42476	-6.926	1	0.0	0.0	5.0	0.0	0.0
-6944.445	500.0	100.0	100.0	1	0.0	0.0	0.094	1.0	99.42476	-6.929	1	0.0	0.0	5.0	0.0	0.0
-6944.445	500.0	100.0	100.0	1	0.0	0.0	0.097	1.0	99.103065	-6.929	1	0.0	0.0	5.0	0.0	0.0
-6944.445	500.0	100.0	100.0	1	0.0	0.0	0.099	1.0	98.078285	-6.933	1	0.0	0.0	5.0	0.0	0.0
-6944.445	500.0	100.0	100.0	1	0.0	0.0	0.102	1.0	98.078285	-6.934	1	0.0	0.0	5.0	0.0	0.0
-6944.445	500.0	100.0	100.0	1	0.0	0.0	0.105	1.0	99.10989	-6.934	1	0.0	0.0	5.0	0.0	0.0
-6944.445	500.0	100.0	100.0	1	0.0	0.0	0.108	1.0	98.76802	-6.936	1	0.0	0.0	5.0	0.0	0.0
-6944.445	500.0	100.0	100.0	1	0.0	0.0	0.111	1.0	98.76802	-6.938	1	0.0	0.0	5.0	0.0	0.0
-6944.445	500.0	100.0	100.0	1	0.0	0.0	0.114	1.0	98.17194	-6.938	1	0.0	0.0	5.0	0.0	0.0
-6944.445	500.0	100.0	100.0	1	0.0	0.0	0.117	1.0	97.55845	-6.941	1	0.0	0.0	5.0	0.0	0.0
-6944.445	500.0	100.0	100.0	1	0.0	0.0	0.12	1.0	97.24328	-6.941	1	0.0	0.0	5.0	0.0	0.0
-6944.445	500.0	100.0	100.0	1	0.0	0.0	0.122	1.0	96.88818	-6.942	1	0.0	0.0	5.0	0.0	0.0
-6944.445	500.0	100.0	100.0	1	0.0	0.0	0.126	1.0	96.88818	-6.942	1	0.0	0.0	5.0	0.0	0.0
-6944.445	500.0	100.0	100.0	1	0.0	0.0	0.128	1.0	96.72642	-6.942	1	0.0	0.0	5.0	0.0	0.0
-6944.445	500.0	100.0	100.0	1	0.0	0.0	0.132	1.0	97.212036	-6.944	1	0.0	0.0	5.0	0.0	0.0
-6944.445	500.0	100.0	100.0	1	0.0	0.0	0.134	1.0	97.212036	-6.944	1	0.0	0.0	5.0	0.0	0.0
-6944.445	500.0	100.0	100.0	1	0.0	0.0	0.138	1.0	97.543045	-6.944	1	0.0	0.0	5.0	0.0	0.0
-6944.445	500.0	100.0	100.0	1	0.0	0.0	0.141	1.0	97.543045	-6.945	1	0.0	0.0	5.0	0.0	0.0
-6944.445	500.0	100.0	100.0	1	0.0	0.0	0.144	1.0	97.31762	-6.945	1	0.0	0.0	5.0	0.0	0.0
-6944.445	500.0	100.0	100.0	1	0.0	0.0	0.146	1.0	97.38883	-6.946	1	0.0	0.0	5.0	0.0	0.0
-6944.445	500.0	100.0	100.0	1	0.0	0.0	0.15	1.0	98.09352	-6.947	1	0.0	0.0	5.0	0.0	0.0
-6944.445	500.0	100.0	100.0	1	0.0	0.0	0.152	1.0	98.11222	-6.947	1	0.0	0.0	5.0	0.0	0.0
-6944.445	500.0	100.0	100.0	1	0.0	0.0	0.155	1.0	96.88226	-6.947	1	0.0	0.0	6.0	0.0	0.0
-6944.445	500.0	100.0	100.0	1	0.0	0.0	0.158	1.0	97.0023	-6.947	1	0.0	0.0	6.0	0.0	0.0
-6944.445	500.0	100.0	100.0	0	0.0	0.0	0.161	1.0	95.82116	-6.948	1	1.0	0.0	7.0	0.0	0.0
0.0	500.0	100.0	100.0	0	0.0	0.0	0.164	1.0	95.82116	-6.948	1	1.0	0.0	0.0	0.0	0.0
0.0	500.0	100.0	100.0	0	0.0	0.0	0.167	1.0	95.7204	-6.948	1	1.0	0.0	0.0	0.0	0.0
0.0	500.0	100.0	100.0	0	0.0	0.0	0.169	1.0	91.55733	-6.949	1	1.0	0.0	0.0	0.0	0.0
0.0	500.0	100.0	100.0	0	0.0	0.0	0.172	1.0	95.73463	-6.949	1	1.0	0.0	0.0	0.0	0.0
0.0	500.0	100.0	100.0	0	0.0	0.0	0.174	1.0	96.139114	-6.457	1	1.0	0.0	0.0	0.0	0.0
0.0	500.0	100.0	100.0	0	0.0	0.0	0.177	1.0	97.29115	-6.001	1	1.0	0.0	0.0	0.0	0.0
0.0	500.0	100.0	100.0	0	0.0	0.0	0.179	1.0	97.29115	-6.001	1	1.0	0.0	0.0	0.0	0.0
0.0	500.0	100.0	100.0	0	0.0	0.0	0.181	1.0	96.5389	-5.182	1	1.0	0.0	0.0	0.0	0.0
0.0	500.0	100.0	100.0	0	0.0	0.0	0.183	1.0	96.5389	-4.815	1	1.0	0.0	0.0	0.0	0.0
0.0	500.0	100.0	100.0	0	0.0	0.0	0.185	1.0	96.143555	-4.815	1	1.0	0.0	0.0	0.0	0.0
0.0	500.0	100.0	100.0	0	0.0	0.0	0.186	1.0	95.640686	-4.159	1	1.0	0.0	0.0	0.0	0.0
0.0	500.0	100.0	100.0	0	0.0	0.0	0.188	1.0	95.640686	-3.865	1	1.0	0.0	0.0	0.0	0.0
0.0	500.0	100.0	100.0	0	0.0	0.0	0.189	1.0	96.68599	-3.865	1	1.0	0.0	0.0	0.0	0.0
0.0	500.0	100.0	100.0	0	0.0	0.0	0.189	1.0	97.01618	-3.337	1	1.0	0.0	0.0	0.0	0.0
0.0	500.0	100.0	100.0	0	0.0	0.0	0.19	1.0	97.01618	-3.101	1	1.0	0.0	0.0	0.0	0.0
0.0	500.0	100.0	100.0	0	0.0	0.0	0.19	1.0	96.62067	-3.101	1	1.0	0.0	0.0	0.0	0.0
0.0	500.0	100.0	100.0	0	0.0	0.0	0.19	1.0	96.62067	-2.678	1	1.0	0.0	0.0	0.0	0.0
0.0	500.0	100.0	100.0	0	0.0	0.0	0.19	1.0	96.04792	-2.678	1	1.0	0.0	0.0	0.0	0.0
0.0	500.0	100.0	100.0	0	0.0	0.0	0.189	0.0	95.58533	-2.312	1	1.0	0.0	14.0	0.0	0.0
0.0	500.0	100.0	100.0	0	0.0	0.0	0.188	0.0	95.58533	-2.149	1	1.0	0.0	14.0	0.0	0.0
0.0	500.0	100.0	100.0	0	0.0	0.0	0.187	0.0	95.98544	-2.149	1	1.0	0.0	0.0	0.0	0.0
0.0	500.0	100.0	100.0	0	0.0	0.0	0.185	0.0	96.13379	-1.855	1	1.0	0.0	0.0	0.0	0.0
0.0	500.0	100.0	100.0	0	0.0	0.0	0.183	0.0	96.13379	-1.855	1	1.0	0.0	0.0	0.0	0.0
0.0	500.0	100.0	100.0	0	0.0	0.0	0.182	0.0	96.47978	-1.724	1	1.0	0.0	0.0	0.0	0.0
0.0	500.0	100.0	100.0	0	0.0	0.0	0.179	0.0	96.61861	-1.489	1	1.0	0.0	0.0	0.0	0.0
0.0	500.0	100.0	100.0	0	0.0	0.0	0.177	0.0	97.25407	-1.489	1	1.0	0.0	0.0	0.0	0.0
0.0	500.0	100.0	100.0	0	0.0	0.0	0.174	0.0	96.968185	-1.383	1	1.0	0.0	0.0	0.0	0.0
0.0	500.0	100.0	100.0	0	0.0	0.0	0.172	0.0	96.968185	-1.195	1	1.0	0.0	0.0	0.0	0.0
0.0	500.0	100.0	100.0	0	0.0	0.0	0.169	0.0	97.16859	-1.195	1	1.0	0.0	0.0	0.0	0.0
0.0	500.0	100.0	100.0	0	0.0	0.0	0.166	0.0	97.557205	-1.11	1	1.0	0.0	0.0	0.0	0.0
0.0	500.0	100.0	100.0	0	0.0	0.0	0.164	0.0	97.557205	-1.11	1	1.0	0.0	0.0	0.0	0.0
0.0	500.0	100.0	100.0	0	0.0	0.0	0.161	0.0	97.62529	-0.958	1	1.0	0.0	0.0	0.0	0.0
0.0	500.0	100.0	100.0	0	0.0	0.0	0.158	0.0	97.62529	-0.828	1	1.0	0.0	0.0	0.0	0.0
0.0	500.0	100.0	100.0	0	0.0	0.0	0.155	0.0	98.74768	-0.828	1	1.0	0.0	0.0	0.0	0.0
0.0	500.0	100.0	100.0	0	0.0	0.0	0.152	0.0	98.79919	-0.769	1	1.0	0.0	0.0	0.0	0.0
0.0	500.0	100.0	100.0	0	0.0	0.0	0.149	0.0	98.79919	-0.664	1	1.0	0.0	0.0	0.0	0.0
0.0	500.0	100.0	100.0	0	0.0	0.0	0.146	0.0	98.7498	-0.664	1	1.0	0.0	0.0	0.0	0.0
0.0	500.0	100.0	100.0	0	0.0	0.0	0.143	0.0	98.32938	-0.573	1	1.0	0.0	0.0	0.0	0.0
0.0	500.0	100.0	100.0	0	0.0	0.0	0.14	0.0	98.32938	-0.573	1	1.0	0.0	0.0	0.0	0.0
0.0	500.0	100.0	100.0	0	0.0	0.0	0.137	0.0	98.625916	-0.532	1	1.0	0.0	0.0	0.0	0.0
0.0	500.0	100.0	100.0	0	0.0	0.0	0.134	0.0	98.625916	-0.46	1	1.0	0.0	0.0	0.0	0.0
0.0	500.0	100.0	100.0	0	0.0	0.0	0.131	0.0	98.00792	-0.46	1	1.0	0.0	0.0	0.0	0.0
0.0	500.0	100.0	100.0	0	0.0	0.0	0.128	0.0	97.1326	-0.427	1	1.0	0.0	0.0	0.0	0.0
0.0	500.0	100.0	100.0	0	0.0	0.0	0.125	0.0	97.1326	-0.369	1	1.0	0.0	0.0	0.0	0.0
0.0	500.0	100.0	100.0	0	0.0	0.0	0.121	0.0	97.54716	-0.369	1	1.0	0.0	0.0	0.0	0.0
0.0	500.0	100.0	100.0	0	0.0	0.0	0.118	0.0	97.54716	-0.342	1	1.0	0.0	0.0	0.0	0.0
0.0	500.0	100.0	100.0	0	0.0	0.0	0.115	0.0	97.22333	-0.342	1	1.0	0.0	0.0	0.0	0.0
0.0	500.0	100.0	100.0	0	0.0	0.0	0.113	0.0	97.40087	-0.295	1	1.0	0.0	0.0	0.0	0.0
0.0	500.0	100.0	100.0	0	0.0	0.0	0.11	0.0	97.40087	-0.274	1	1.0	0.0	0.0	0.0	0.0
0.0	500.0	100.0	100.0	0	0.0	0.0	0.107	0.0	97.08426	-0.274	1	1.0	0.0	0.0	0.0	0.0
0.0	500.0	100.0	100.0	0	0.0	0.0	0.104	0.0	97.17282	-0.237	1	1.0	0.0	0.0	0.0	0.0
0.0	500.0	100.0	100.0	0	0.0	0.0	0.101	0.0	97.17282	-0.22	1	1.0	0.0	0.0	0.0	0.0
0.0	500.0	100.0	100.0	0	0.0	0.0	0.098	0.0	98.61597	-0.22	1	1.0	0.0	0.0	0.0	0.0
0.0	500.0	100.0	100.0	0	0.0	0.0	0.095	0.0	98.61597	-0.19	1	1.0	0.0	0.0	0.0	0.0
0.0	500.0	100.0	100.0	0	0.0	0.0	0.092	0.0	98.678955	-0.19	1	1.0	0.0	0.0	0.0	0.0
0.0	500.0	100.0	100.0	0	0.0	0.0	0.089	0.0	98.10197	-0.164	1	1.0	0.0	0.0	0.0	0.0
0.0	500.0	100.0	100.0	0	0.0	0.0	0.087	0.0	98.10197	-0.152	1	1.0	0.0	0.0	0.0	0.0
0.0	500.0	100.0	100.0	0	0.0	0.0	0.084	0.0	98.24446	-0.152	1	1.0	0.0	0.0	0.0	0.0
0.0	500.0	100.0	100.0	0	0.0	0.0	0.081	0.0	98.8532	-0.131	1	1.0	0.0	0.0	0.0	0.0
0.0	500.0	100.0	100.0	0	0.0	0.0	0.078	0.0	98.8532	-0.122	1	1.0	0.0	0.0	0.0	0.0
0.0	500.0	100.0	100.0	0	0.0	0.0	0.076	0.0	98.466736	-0.122	1	1.0	0.0	0.0	0.0	0.0
0.0	500.0	100.0	100.0	0	0.0	0.0	0.073	0.0	98.466736	-0.105	1	1.0	0.0	0.0	0.0	0.0
0.0	500.0	100.0	100.0	0	0.0	0.0	0.07	0.0	96.17508	-0.105	1	1.0	0.0	0.0	0.0	0.0
0.0	500.0	100.0	100.0	0	0.0	0.0	0.068	0.0	96.548676	-0.097	1	1.0	0.0	0.0	0.0	0.0
0.0	500.0	100.0	100.0	0	0.0	0.0	0.065	0.0	96.548676	-0.09	1	1.0	0.0	0.0	0.0	0.0
0.0	500.0	100.0	100.0	0	0.0	0.0	0.063	0.0	97.26993	-0.09	1	1.0	0.0	0.0	0.0	0.0
0.0	500.0	100.0	100.0	0	0.0	0.0	0.06	0.0	96.71353	-0.078	1	1.0	0.0	0.0	0.0	0.0
0.0	500.0	100.0	100.0	0	0.0	0.0	0.058	0.0	96.71353	-0.067	1	1.0	0.0	0.0	0.0	0.0
0.0	500.0	100.0	100.0	0	0.0	0.0	0.056	0.0	95.35982	-0.067	1	1.0	0.0	0.0	0.0	0.0
0.0	500.0	100.0	100.0	0	0.0	0.0	0.054	0.0	95.35982	-0.062	1	1.0	0.0	0.0	0.0	0.0
0.0	500.0	100.0	100.0	0	0.0	0.0	0.051	0.0	95.78357	-0.062	1	1.0	0.0	0.0	0.0	0.0
0.0	500.0	100.0	100.0	0	0.0	0.0	0.049	0.0	96.868065	-0.053	1	1.0	0.0	0.0	0.0	0.0
0.0	500.0	100.0	100.0	0	0.0	0.0	0.047	0.0	96.868065	-0.05	1	1.0	0.0	0.0	0.0	0.0
0.0	500.0	100.0	100.0	0	0.0	0.0	0.044	0.0	97.06342	-0.05	1	1.0	0.0	0.0	0.0	0.0
0.0	500.0	100.0	100.0	0	0.0	0.0	0.042	0.0	97.4328	-0.043	1	1.0	0.0	0.0	0.0	0.0
0.0	500.0	100.0	100.0	0	0.0	0.0	0.04	0.0	97.4328	-0.04	1	1.0	0.0	0.0	0.0	0.0
0.0	500.0	100.0	100.0	0	0.0	0.0	0.038	0.0	97.05746	-0.04	1	1.0	0.0	0.0	0.0	0.0
0.0	500.0	100.0	100.0	0	0.0	0.0	0.035	0.0	97.05746	-0.034	1	1.0	0.0	0.0	0.0	0.0
0.0	500.0	100.0	100.0	0	0.0	0.0	0.033	0.0	96.73039	-0.034	1	1.0	0.0	0.0	0.0	0.0
0.0	500.0	100.0	100.0	0	0.0	0.0	0.03	0.0	97.05107	-0.029	1	1.0	0.0	0.0	0.0	0.0
0.0	500.0	100.0	100.0	0	0.0	0.0	0.028	0.0	97.05107	-0.027	1	1.0	0.0	0.0	0.0	0.0
0.0	500.0	100.0	100.0	0	0.0	0.0	0.025	0.0	96.44742	-0.027	1	1.0	0.0	0.0	0.0	0.0
0.0	500.0	100.0	100.0	0	0.0	0.0	0.023	0.0	97.57396	-0.023	1	1.0	0.0	0.0	0.0	0.0
0.0	500.0	100.0	100.0	0	0.0	0.0	0.02	0.0	97.57396	-0.023	1	1.0	0.0	0.0	0.0	0.0
0.0	500.0	100.0	100.0	0	0.0	0.0	0.018	0.0	97.38337	-0.021	1	1.0	0.0	0.0	0.0	0.0
0.0	500.0	100.0	100.0	0	0.0	0.0	0.015	0.0	97.38337	-0.018	1	1.0	0.0	0.0	0.0	0.0
0.0	500.0	100.0	100.0	0	0.0	0.0	0.012	0.0	97.81902	-0.018	1	1.0	0.0	0.0	0.0	0.0
0.0	500.0	100.0	100.0	0	0.0	0.0	0.009	0.0	98.31287	-0.017	1	1.0	0.0	0.0	0.0	0.0
0.0	500.0	100.0	100.0	0	0.0	0.0	0.006	0.0	98.31287	-0.014	1	1.0	0.0	0.0	0.0	0.0
0.0	500.0	100.0	100.0	0	0.0	0.0	0.003	0.0	98.23827	-0.014	1	1.0	0.0	0.0	0.0	0.0
0.0	500.0	100.0	100.0	0	0.0	0.0	0.0	0.0	97.83081	-0.012	1	1.0	0.0	0.0	0.0	0.0
0.0	500.0	100.0	100.0	0	0.0	0.0	-0.001	0.0	97.83081	-0.011	1	1.0	0.0	0.0	0.0	0.0
0.0	500.0	100.0	100.0	0	0.0	0.0	-0.004	0.0	98.19718	-0.011	1	1.0	0.0	0.0	0.0	0.0
0.0	500.0	100.0	100.0	0	0.0	0.0	-0.007	0.0	98.19718	-0.009	1	1.0	0.0	0.0	0.0	0.0
0.0	500.0	100.0	100.0	0	0.0	0.0	-0.01	0.0	98.37397	-0.009	1	1.0	0.0	0.0	0.0	0.0
0.0	500.0	100.0	100.0	0	0.0	0.0	-0.013	0.0	99.12197	-0.009	1	1.0	0.0	0.0	0.0	0.0
0.0	500.0	100.0	100.0	0	0.0	0.0	-0.016	0.0	98.53364	-0.007	1	1.0	0.0	0.0	0.0	0.0
0.0	500.0	100.0	100.0	0	0.0	0.0	-0.018	0.0	98.58649	-0.007	1	1.0	0.0	0.0	0.0	0.0
0.0	500.0	100.0	100.0	0	0.0	0.0	-0.021	0.0	97.778564	-0.007	1	1.0	0.0	0.0	0.0	0.0
0.0	500.0	100.0	100.0	0	0.0	0.0	-0.024	0.0	97.58297	-0.007	1	1.0	0.0	0.0	0.0	0.0
0.0	500.0	100.0	100.0	0	0.0	0.0	-0.026	0.0	98.45503	-0.006	1	1.0	0.0	0.0	0.0	0.0
0.0	500.0	100.0	100.0	0	0.0	0.0	-0.028	0.0	98.45503	-0.005	1	1.0	0.0	0.0	0.0	0.0
0.0	500.0	100.0	100.0	0	0.0	0.0	-0.03	0.0	98.69833	-0.005	1	1.0	0.0	0.0	0.0	0.0
0.0	500.0	100.0	100.0	0	0.0	0.0	-0.032	0.0	98.159065	-0.004	1	1.0	0.0	0.0	0.0	0.0
0.0	500.0	100.0	100.0	0	0.0	0.0	-0.033	0.0	98.159065	-0.004	1	1.0	0.0	0.0	0.0	0.0
0.0	500.0	100.0	100.0	0	0.0	0.0	-0.034	0.0	98.62805	-0.004	1	1.0	0.0	0.0	0.0	0.0
0.0	500.0	100.0	100.0	0	0.0	0.0	-0.035	0.0	98.73808	-0.003	1	1.0	0.0	0.0	0.0	0.0
0.0	500.0	100.0	100.0	0	0.0	0.0	-0.035	0.0	98.73808	-0.003	1	1.0	0.0	0.0	0.0	0.0
0.0	500.0	100.0	100.0	0	0.0	0.0	-0.035	0.0	98.41141	-0.002	1	1.0	0.0	0.0	0.0	0.0
0.0	500.0	100.0	100.0	0	0.0	0.0	-0.034	0.0	98.41141	-0.002	1	1.0	0.0	0.0	0.0	0.0
0.0	500.0	100.0	100.0	0	0.0	0.0	-0.033	0.0	98.48848	-0.002	1	1.0	0.0	1.0	0.0	0.0
0.0	500.0	100.0	100.0	0	0.0	0.0	-0.032	0.0	97.720184	-0.002	1	1.0	0.0	3.0	0.0	0.0
0.0	500.0	100.0	100.0	0	0.0	0.0	-0.031	0.0	97.720184	-0.001	1	1.0	0.0	3.0	0.0	0.0
-5555.5557	400.0	100.0	100.0	0	0.0	0.0	-0.029	0.0	97.654976	-0.001	1	1.0	0.0	3.0	0.0	0.0
-5555.5557	400.0	100.0	100.0	0	0.0	0.0	-0.027	0.0	96.95765	-0.001	1	1.0	0.0	3.0	0.0	0.0
-5555.5557	400.0	100.0	100.0	0	0.0	0.0	-0.024	0.0	96.95765	-0.001	1	1.0	0.0	3.0	0.0	0.0
-5555.5557	400.0	100.0	100.0	0	0.0	0.0	-0.022	0.0	96.4294	-0.001	1	1.0	0.0	3.0	0.0	0.0
-5555.5557	400.0	100.0	100.0	0	0.0	0.0	-0.019	0.0	96.2553	-0.759	1	1.0	0.0	3.0	0.0	0.0
-5555.5557	400.0	100.0	100.0	0	0.0	0.0	-0.017	0.0	95.667305	-0.759	1	1.0	0.0	3.0	0.0	0.0
-5555.5557	400.0	100.0	100.0	0	0.0	0.0	-0.014	0.0	96.880486	-1.099	1	1.0	0.0	3.0	0.0	0.0
-5555.5557	400.0	100.0	100.0	0	0.0	0.0	-0.011	0.0	96.880486	-1.708	1	1.0	0.0	3.0	0.0	0.0
-5555.5557	400.0	100.0	100.0	0	0.0	0.0	-0.008	0.0	97.5843	-1.708	1	1.0	0.0	5.0	0.0	0.0
-5555.5557	400.0	100.0	100.0	0	0.0	0.0	-0.005	0.0	97.92152	-2.233	1	1.0	0.0	5.0	0.0	0.0
-5555.5557	400.0	100.0	100.0	0	0.0	0.0	-0.002	0.0	97.92152	-2.233	1	1.0	0.0	5.0	0.0	0.0
-5555.5557	400.0	100.0	100.0	0	0.0	0.0	0.0	0.0	98.508965	-2.468	1	1.0	0.0	5.0	0.0	0.0
-5555.5557	400.0	100.0	100.0	0	0.0	0.0	0.003	0.0	98.29585	-2.89	1	1.0	0.0	5.0	0.0	0.0
-5555.5557	400.0	100.0	100.0	0	0.0	0.0	0.007	0.0	98.44494	-2.89	1	1.0	0.0	5.0	0.0	0.0
-5555.5557	400.0	100.0	100.0	0	0.0	0.0	0.01	0.0	97.633316	-3.079	1	1.0	0.0	5.0	0.0	0.0
-5555.5557	400.0	100.0	100.0	0	0.0	0.0	0.013	0.0	97.633316	-3.418	1	1.0	0.0	5.0	0.0	0.0
-5555.5557	400.0	100.0	100.0	0	0.0	0.0	0.016	0.0	97.75931	-3.418	1	1.0	0.0	5.0	0.0	0.0
-5555.5557	400.0	100.0	100.0	0	0.0	0.0	0.019	0.0	97.350525	-3.71	1	1.0	0.0	5.0	0.0	0.0
-5555.5557	400.0	100.0	100.0	0	0.0	0.0	0.021	0.0	97.350525	-3.71	1	1.0	0.0	5.0	0.0	0.0
-5555.5557	400.0	100.0	100.0	0	0.0	0.0	0.024	0.0	97.40087	-3.841	1	1.0	0.0	5.0	0.0	0.0
-5555.5557	400.0	100.0	100.0	0	0.0	0.0	0.027	0.0	97.40087	-4.076	1	1.0	0.0	5.0	0.0	0.0
-5555.5557	400.0	100.0	100.0	0	0.0	0.0	0.03	0.0	97.25193	-4.076	1	1.0	0.0	5.0	0.0	0.0
-5555.5557	400.0	100.0	100.0	0	0.0	0.0	0.033	0.0	97.52223	-4.181	1	1.0	0.0	5.0	0.0	0.0
-5555.5557	400.0	100.0	100.0	0	0.0	0.0	0.035	0.0	97.52223	-4.369	1	1.0	0.0	5.0	0.0	0.0
-5555.5557	400.0	100.0	100.0	0	0.0	0.0	0.038	0.0	97.285934	-4.369	1	1.0	0.0	5.0	0.0	0.0
-5555.5557	400.0	100.0	100.0	0	0.0	0.0	0.041	0.0	97.88194	-4.453	1	1.0	0.0	5.0	0.0	0.0
-5555.5557	400.0	100.0	100.0	0	0.0	0.0	0.043	0.0	98.23075	-4.453	1	1.0	0.0	5.0	0.0	0.0
-5555.5557	400.0	100.0	100.0	0	0.0	0.0	0.046	0.0	98.12961	-4.604	1	1.0	0.0	5.0	0.0	0.0
-5555.5557	400.0	100.0	100.0	0	0.0	0.0	0.048	0.0	98.12961	-4.672	1	1.0	0.0	5.0	0.0	0.0
-5555.5557	400.0	100.0	100.0	0	0.0	0.0	0.051	0.0	98.412674	-4.672	1	1.0	0.0	5.0	0.0	0.0
-5555.5557	400.0	100.0	100.0	0	0.0	0.0	0.053	0.0	97.44029	-4.793	1	1.0	0.0	5.0	0.0	0.0
-5555.5557	400.0	100.0	100.0	0	0.0	0.0	0.056	0.0	97.44029	-4.849	1	1.0	0.0	5.0	0.0	0.0
-5555.5557	400.0	100.0	100.0	0	0.0	0.0	0.058	0.0	98.08494	-4.849	1	1.0	0.0	5.0	0.0	0.0
-5555.5557	400.0	100.0	100.0	0	0.0	0.0	0.061	0.0	98.234726	-4.945	1	1.0	0.0	5.0	0.0	0.0
-5555.5557	400.0	100.0	100.0	0	0.0	0.0	0.063	0.0	98.234726	-4.945	1	1.0	0.0	5.0	0.0	0.0
-5555.5557	400.0	100.0	100.0	0	0.0	0.0	0.065	0.0	99.06038	-4.989	1	1.0	0.0	5.0	0.0	0.0
-5555.5557	400.0	100.0	100.0	0	0.0	0.0	0.067	0.0	99.06038	-5.067	1	1.0	0.0	5.0	0.0	0.0
-5555.5557	400.0	100.0	100.0	0	0.0	0.0	0.07	0.0	98.51467	-5.067	1	1.0	0.0	5.0	0.0	0.0
-5555.5557	400.0	100.0	100.0	0	0.0	0.0	0.072	0.0	98.28186	-5.134	1	1.0	0.0	5.0	0.0	0.0
-5555.5557	400.0	100.0	100.0	0	0.0	0.0	0.074	0.0	98.28186	-5.165	1	1.0	0.0	5.0	0.0	0.0
-5555.5557	400.0	100.0	100.0	0	0.0	0.0	0.076	0.0	99.07425	-5.165	1	1.0	0.0	5.0	0.0	0.0
-5555.5557	400.0	100.0	100.0	0	0.0	0.0	0.078	0.0	99.02364	-5.219	1	1.0	0.0	5.0	0.0	0.0
-5555.5557	400.0	100.0	100.0	0	0.0	0.0	0.081	0.0	99.02364	-5.219	1	1.0	0.0	5.0	0.0	0.0
-5555.5557	400.0	100.0	100.0	0	0.0	0.0	0.083	0.0	97.75491	-5.244	1	1.0	0.0	5.0	0.0	0.0
-5555.5557	400.0	100.0	100.0	0	0.0	0.0	0.085	0.0	97.75491	-5.286	1	1.0	0.0	5.0	0.0	0.0
-5555.5557	400.0	100.0	100.0	0	0.0	0.0	0.087	0.0	97.30296	-5.286	1	1.0	0.0	5.0	0.0	0.0
-5555.5557	400.0	100.0	100.0	0	0.0	0.0	0.089	0.0	97.20894	-5.306	1	1.0	0.0	5.0	0.0	0.0
-5555.5557	400.0	100.0	100.0	0	0.0	0.0	0.091	0.0	97.20894	-5.342	1	1.0	0.0	5.0	0.0	0.0
-5555.5557	400.0	100.0	100.0	0	0.0	0.0	0.093	0.0	97.40722	-5.342	1	1.0	0.0	5.0	0.0	0.0
-5555.5557	400.0	100.0	100.0	0	0.0	0.0	0.095	0.0	97.40722	-5.371	1	1.0	0.0	5.0	0.0	0.0
-5555.5557	400.0	100.0	100.0	0	0.0	0.0	0.097	0.0	97.8754	-5.371	1	1.0	0.0	5.0	0.0	0.0
-5555.5557	400.0	100.0	100.0	0	0.0	0.0	0.099	0.0	97.92512	-5.384	1	1.0	0.0	5.0	0.0	0.0
-5555.5557	400.0	100.0	100.0	0	0.0	0.0	0.101	0.0	97.570015	-5.408	1	1.0	0.0	5.0	0.0	0.0
-5555.5557	400.0	100.0	100.0	0	0.0	0.0	0.103	0.0	97.77093	-5.408	1	1.0	0.0	5.0	0.0	0.0
-5555.5557	400.0	100.0	100.0	0	0.0	0.0	0.105	0.0	97.20283	-5.419	1	1.0	0.0	5.0	0.0	0.0
-5555.5557	400.0	100.0	100.0	0	0.0	0.0	0.107	0.0	96.03288	-5.439	1	1.0	0.0	5.0	0.0	0.0
-5555.5557	400.0	100.0	100.0	0	0.0	0.0	0.109	0.0	96.395874	-5.439	1	1.0	0.0	5.0	0.0	0.0
-5555.5557	400.0	100.0	100.0	0	0.0	0.0	0.111	0.0	96.395874	-5.447	1	1.0	0.0	5.0	0.0	0.0
-5555.5557	400.0	100.0	100.0	0	0.0	0.0	0.114	0.0	96.26096	-5.447	1	1.0	0.0	5.0	0.0	0.0
-5555.5557	400.0	100.0	100.0	0	0.0	0.0	0.116	0.0	96.50381	-5.463	1	1.0	0.0	5.0	0.0	0.0
-5555.5557	400.0	100.0	100.0	0	0.0	0.0	0.118	0.0	96.50381	-5.476	1	1.0	0.0	5.0	0.0	0.0
-5555.5557	400.0	100.0	100.0	0	0.0	0.0	0.12	0.0	97.19082	-5.476	1	1.0	0.0	5.0	0.0	0.0
-5555.5557	400.0	100.0	100.0	0	0.0	0.0	0.122	0.0	97.48116	-5.482	1	1.0	0.0	5.0	0.0	0.0
-5555.5557	400.0	100.0	100.0	0	0.0	0.0	0.124	0.0	97.48116	-5.482	1	1.0	0.0	5.0	0.0	0.0
-5555.5557	400.0	100.0	100.0	0	0.0	0.0	0.126	0.0	97.81199	-5.493	1	1.0	0.0	5.0	0.0	0.0
-5555.5557	400.0	100.0	100.0	0	0.0	0.0	0.128	0.0	97.81199	-5.498	1	1.0	0.0	5.0	0.0	0.0
-5555.5557	400.0	100.0	100.0	0	0.0	0.0	0.13	0.0	98.00034	-5.498	1	1.0	0.0	5.0	0.0	0.0
-5555.5557	400.0	100.0	100.0	0	0.0	0.0	0.132	0.0	97.54535	-5.507	1	1.0	0.0	5.0	0.0	0.0
-5555.5557	400.0	100.0	100.0	0	0.0	0.0	0.134	0.0	97.54535	-5.51	1	1.0	0.0	5.0	0.0	0.0
-5555.5557	400.0	100.0	100.0	0	0.0	0.0	0.136	0.0	96.53014	-5.51	1	1.0	0.0	5.0	0.0	0.0
-5555.5557	400.0	100.0	100.0	0	0.0	0.0	0.139	0.0	97.508606	-5.517	1	1.0	0.0	5.0	0.0	0.0
-5555.5557	400.0	100.0	100.0	0	0.0	0.0	0.141	0.0	97.508606	-5.521	1	1.0	0.0	5.0	0.0	0.0
-5555.5557	400.0	100.0	100.0	0	0.0	0.0	0.143	0.0	97.50984	-5.521	1	1.0	0.0	5.0	0.0	0.0
-5555.5557	400.0	100.0	100.0	0	0.0	0.0	0.145	0.0	97.50984	-5.526	1	1.0	0.0	5.0	0.0	0.0
-5555.5557	400.0	100.0	100.0	0	0.0	0.0	0.148	0.0	97.2919	-5.526	1	1.0	0.0	5.0	0.0	0.0
-5555.5557	400.0	100.0	100.0	0	0.0	0.0	0.15	0.0	99.27469	-5.531	1	1.0	0.0	5.0	0.0	0.0
-5555.5557	400.0	100.0	100.0	0	0.0	0.0	0.152	0.0	99.27469	-5.533	1	1.0	0.0	5.0	0.0	0.0
-5555.5557	400.0	100.0	100.0	0	0.0	0.0	0.155	0.0	98.81311	-5.533	1	1.0	0.0	6.0	0.0	0.0
0.0	400.0	100.0	100.0	0	0.0	0.0	0.157	0.0	99.75588	-5.537	1	2.0	0.0	0.0	0.0	1.0
0.0	400.0	100.0	100.0	0	0.0	0.0	0.16	0.0	99.75588	-5.54	1	2.0	0.0	0.0	0.0	1.0
0.0	400.0	100.0	100.0	0	0.0	0.0	0.162	0.0	99.77298	-5.54	1	2.0	0.0	0.0	0.0	1.0
0.0	400.0	100.0	100.0	0	0.0	0.0	0.165	0.0	99.77298	-5.542	1	2.0	0.0	0.0	0.0	1.0
0.0	400.0	100.0	100.0	0	0.0	0.0	0.167	0.0	99.57091	-5.542	1	2.0	0.0	0.0	0.0	1.0
0.0	400.0	100.0	100.0	0	0.0	0.0	0.17	0.0	98.144714	-4.786	1	2.0	0.0	0.0	0.0	1.0
0.0	400.0	100.0	100.0	0	0.0	0.0	0.172	0.0	98.144714	-4.447	1	2.0	0.0	0.0	0.0	1.0
0.0	400.0	100.0	100.0	0	0.0	0.0	0.174	0.0	99.283264	-4.447	1	2.0	0.0	0.0	0.0	1.0
0.0	400.0	100.0	100.0	0	0.0	0.0	0.176	0.0	99.14636	-4.133	1	2.0	0.0	0.0	0.0	1.0
0.0	400.0	100.0	100.0	0	0.0	0.0	0.178	0.0	99.14636	-3.569	1	2.0	0.0	0.0	0.0	1.0
0.0	400.0	100.0	100.0	0	0.0	0.0	0.18	0.0	98.9655	-3.569	1	2.0	0.0	0.0	0.0	1.0
0.0	400.0	100.0	100.0	0	0.0	0.0	0.181	0.0	98.9655	-3.082	1	2.0	0.0	0.0	0.0	1.0
0.0	400.0	100.0	100.0	0	0.0	0.0	0.183	0.0	98.56086	-3.082	1	2.0	0.0	0.0	0.0	1.0
0.0	400.0	100.0	100.0	0	0.0	0.0	0.184	0.0	99.10252	-2.864	1	2.0	0.0	0.0	0.0	1.0
0.0	400.0	100.0	100.0	0	0.0	0.0	0.185	0.0	99.10252	-2.473	1	2.0	0.0	0.0	0.0	1.0
0.0	400.0	100.0	100.0	0	0.0	0.0	0.186	0.0	99.43316	-2.473	1	2.0	0.0	0.0	0.0	1.0
0.0	400.0	100.0	100.0	0	0.0	0.0	0.186	0.0	98.40479	-2.135	1	2.0	0.0	0.0	0.0	1.0
0.0	400.0	100.0	100.0	0	0.0	0.0	0.186	0.0	98.40479	-2.135	1	2.0	0.0	0.0	0.0	1.0
0.0	400.0	100.0	100.0	0	0.0	0.0	0.186	0.0	98.045006	-1.984	1	2.0	0.0	0.0	0.0	1.0
0.0	400.0	100.0	100.0	0	0.0	0.0	0.185	0.0	98.045006	-1.713	1	2.0	0.0	0.0	0.0	1.0
0.0	400.0	100.0	100.0	0	0.0	0.0	0.185	0.0	98.15257	-1.713	1	2.0	0.0	14.0	0.0	1.0
0.0	400.0	100.0	100.0	0	0.0	0.0	0.184	0.0	97.84312	-1.592	1	2.0	0.0	0.0	0.0	1.0
0.0	400.0	100.0	100.0	0	0.0	0.0	0.183	0.0	98.110275	-1.375	1	2.0	0.0	0.0	0.0	1.0
0.0	400.0	100.0	100.0	0	0.0	0.0	0.182	0.0	98.090614	-1.375	1	2.0	0.0	0.0	0.0	1.0
0.0	400.0	100.0	100.0	0	0.0	0.0	0.18	0.0	97.65207	-1.278	1	2.0	0.0	0.0	0.0	1.0
0.0	400.0	100.0	100.0	0	0.0	0.0	0.178	0.0	97.65207	-1.104	1	2.0	0.0	0.0	0.0	1.0
0.0	400.0	100.0	100.0	0	0.0	0.0	0.176	0.0	97.361626	-1.104	1	2.0	0.0	0.0	0.0	1.0
0.0	400.0	100.0	100.0	0	0.0	0.0	0.174	0.0	97.361626	-1.025	1	2.0	0.0	0.0	0.0	1.0
0.0	400.0	100.0	100.0	0	0.0	0.0	0.172	0.0	97.267944	-1.025	1	2.0	0.0	0.0	0.0	1.0
0.0	400.0	100.0	100.0	0	0.0	0.0	0.17	0.0	97.75979	-0.885	1	2.0	0.0	0.0	0.0	1.0
0.0	400.0	100.0	100.0	0	0.0	0.0	0.167	0.0	97.75979	-0.822	1	2.0	0.0	0.0	0.0	1.0
0.0	400.0	100.0	100.0	0	0.0	0.0	0.165	0.0	97.00174	-0.822	1	2.0	0.0	0.0	0.0	1.0
0.0	400.0	100.0	100.0	0	0.0	0.0	0.163	0.0	97.95476	-0.71	1	2.0	0.0	0.0	0.0	1.0
0.0	400.0	100.0	100.0	0	0.0	0.0	0.16	0.0	97.95476	-0.71	1	2.0	0.0	0.0	0.0	1.0
0.0	400.0	100.0	100.0	0	0.0	0.0	0.157	0.0	98.28275	-0.66	1	2.0	0.0	0.0	0.0	1.0
0.0	400.0	100.0	100.0	0	0.0	0.0	0.154	0.0	98.28275	-0.569	1	2.0	0.0	0.0	0.0	1.0
0.0	400.0	100.0	100.0	0	0.0	0.0	0.152	0.0	98.48001	-0.569	1	2.0	0.0	0.0	0.0	1.0
0.0	400.0	100.0	100.0	0	0.0	0.0	0.149	0.0	98.96365	-0.493	1	2.0	0.0	0.0	0.0	1.0
0.0	400.0	100.0	100.0	0	0.0	0.0	0.146	0.0	98.96365	-0.457	1	2.0	0.0	0.0	0.0	1.0
0.0	400.0	100.0	100.0	0	0.0	0.0	0.143	0.0	98.85848	-0.457	1	2.0	0.0	0.0	0.0	1.0
0.0	400.0	100.0	100.0	0	0.0	0.0	0.139	0.0	98.93201	-0.394	1	2.0	0.0	0.0	0.0	1.0
0.0	400.0	100.0	100.0	0	0.0	0.0	0.136	0.0	98.93201	-0.394	1	2.0	0.0	0.0	0.0	1.0
0.0	400.0	100.0	100.0	0	0.0	0.0	0.133	0.0	98.23115	-0.34	1	2.0	0.0	0.0	0.0	1.0
0.0	400.0	100.0	100.0	0	0.0	0.0	0.13	0.0	98.23115	-0.316	1	2.0	0.0	0.0	0.0	1.0
0.0	400.0	100.0	100.0	0	0.0	0.0	0.126	0.0	97.62573	-0.316	1	2.0	0.0	0.0	0.0	1.0
0.0	400.0	100.0	100.0	0	0.0	0.0	0.123	0.0	97.031975	-0.273	1	2.0	0.0	0.0	0.0	1.0
0.0	400.0	100.0	100.0	0	0.0	0.0	0.12	0.0	97.031975	-0.253	1	2.0	0.0	0.0	0.0	1.0
0.0	400.0	100.0	100.0	0	0.0	0.0	0.117	0.0	97.27616	-0.253	1	2.0	0.0	0.0	0.0	1.0
0.0	400.0	100.0	100.0	0	0.0	0.0	0.114	0.0	97.27943	-0.219	1	2.0	0.0	0.0	0.0	1.0
0.0	400.0	100.0	100.0	0	0.0	0.0	0.112	0.0	97.27943	-0.219	1	2.0	0.0	0.0	0.0	1.0
0.0	400.0	100.0	100.0	0	0.0	0.0	0.109	0.0	97.13509	-0.203	1	2.0	0.0	0.0	0.0	1.0
0.0	400.0	100.0	100.0	0	0.0	0.0	0.105	0.0	96.96564	-0.175	1	2.0	0.0	0.0	0.0	1.0
0.0	400.0	100.0	100.0	0	0.0	0.0	0.102	0.0	96.32702	-0.175	1	2.0	0.0	0.0	0.0	1.0
0.0	400.0	100.0	100.0	0	0.0	0.0	0.099	0.0	96.36421	-0.151	1	2.0	0.0	0.0	0.0	1.0
0.0	400.0	100.0	100.0	0	0.0	0.0	0.096	0.0	96.52443	-0.14	1	2.0	0.0	0.0	0.0	1.0
0.0	400.0	100.0	100.0	0	0.0	0.0	0.093	0.0	96.91236	-0.14	1	2.0	0.0	0.0	0.0	1.0
0.0	400.0	100.0	100.0	0	0.0	0.0	0.091	0.0	97.06439	-0.13	1	2.0	0.0	0.0	0.0	1.0
0.0	400.0	100.0	100.0	0	0.0	0.0	0.088	0.0	97.06439	-0.13	1	2.0	0.0	0.0	0.0	1.0
0.0	400.0	100.0	100.0	0	0.0	0.0	0.085	0.0	96.789154	-0.112	1	2.0	0.0	0.0	0.0	1.0
0.0	400.0	100.0	100.0	0	0.0	0.0	0.082	0.0	96.789154	-0.104	1	2.0	0.0	0.0	0.0	1.0
0.0	400.0	100.0	100.0	0	0.0	0.0	0.079	0.0	97.7315	-0.104	1	2.0	0.0	0.0	0.0	1.0
0.0	400.0	100.0	100.0	0	0.0	0.0	0.076	0.0	101.52473	-0.09	1	2.0	0.0	0.0	0.0	1.0
0.0	400.0	100.0	100.0	0	0.0	0.0	0.074	0.0	101.79707	-0.083	1	2.0	0.0	0.0	0.0	1.0
0.0	400.0	100.0	100.0	0	0.0	0.0	0.071	0.0	100.33102	-0.083	1	2.0	0.0	0.0	0.0	1.0
0.0	400.0	100.0	100.0	0	0.0	0.0	0.068	0.0	99.736626	-0.072	1	2.0	0.0	0.0	0.0	1.0
0.0	400.0	100.0	100.0	0	0.0	0.0	0.065	0.0	99.705635	-0.072	1	2.0	0.0	0.0	0.0	1.0
0.0	400.0	100.0	100.0	0	0.0	0.0	0.063	0.0	98.86119	-0.062	1	2.0	0.0	0.0	0.0	1.0
0.0	400.0	100.0	100.0	0	0.0	0.0	0.06	0.0	98.86119	-0.057	1	2.0	0.0	0.0	0.0	1.0
0.0	400.0	100.0	100.0	0	0.0	0.0	0.058	0.0	100.31914	-0.057	1	2.0	0.0	0.0	0.0	1.0
0.0	400.0	100.0	100.0	0	0.0	0.0	0.055	0.0	99.60409	-0.049	1	2.0	0.0	0.0	0.0	1.0
0.0	400.0	100.0	100.0	0	0.0	0.0	0.053	0.0	99.60409	-0.042	1	2.0	0.0	0.0	0.0	1.0
0.0	400.0	100.0	100.0	0	0.0	0.0	0.05	0.0	98.844826	-0.042	1	2.0	0.0	0.0	0.0	1.0
0.0	400.0	100.0	100.0	0	0.0	0.0	0.048	0.0	98.765785	-0.039	1	2.0	0.0	0.0	0.0	1.0
0.0	400.0	100.0	100.0	0	0.0	0.0	0.045	0.0	98.765785	-0.039	1	2.0	0.0	0.0	0.0	1.0
0.0	400.0	100.0	100.0	0	0.0	0.0	0.043	0.0	98.6889	-0.036	1	2.0	0.0	0.0	0.0	1.0
0.0	400.0	100.0	100.0	0	0.0	0.0	0.04	0.0	98.6889	-0.031	1	2.0	0.0	0.0	0.0	1.0
0.0	400.0	100.0	100.0	0	0.0	0.0	0.038	0.0	99.22759	-0.031	1	2.0	0.0	0.0	0.0	1.0
0.0	400.0	100.0	100.0	0	0.0	0.0	0.036	0.0	99.13749	-0.027	1	2.0	0.0	0.0	0.0	1.0
0.0	400.0	100.0	100.0	0	0.0	0.0	0.033	0.0	99.13749	-0.025	1	2.0	0.0	0.0	0.0	1.0
0.0	400.0	100.0	100.0	0	0.0	0.0	0.031	0.0	98.368065	-0.025	1	2.0	0.0	0.0	0.0	1.0
0.0	400.0	100.0	100.0	0	0.0	0.0	0.029	0.0	98.368065	-0.021	1	2.0	0.0	0.0	0.0	1.0
0.0	400.0	100.0	100.0	0	0.0	0.0	0.026	0.0	97.63575	-0.021	1	2.0	0.0	0.0	0.0	1.0
0.0	400.0	100.0	100.0	0	0.0	0.0	0.024	0.0	96.67689	-0.018	1	2.0	0.0	0.0	0.0	1.0
0.0	400.0	100.0	100.0	0	0.0	0.0	0.022	0.0	96.67689	-0.017	1	2.0	0.0	0.0	0.0	1.0
0.0	400.0	100.0	100.0	0	0.0	0.0	0.02	0.0	96.524284	-0.017	1	2.0	0.0	0.0	0.0	1.0
0.0	400.0	100.0	100.0	0	0.0	0.0	0.018	0.0	96.536705	-0.015	1	2.0	0.0	0.0	0.0	1.0
0.0	400.0	100.0	100.0	0	0.0	0.0	0.016	0.0	96.536705	-0.013	1	2.0	0.0	0.0	0.0	1.0
0.0	400.0	100.0	100.0	0	0.0	0.0	0.014	0.0	96.12823	-0.013	1	2.0	0.0	0.0	0.0	1.0
0.0	400.0	100.0	100.0	0	0.0	0.0	0.011	0.0	96.12823	-0.011	1	2.0	0.0	0.0	0.0	1.0
0.0	400.0	100.0	100.0	0	0.0	0.0	0.009	0.0	96.77177	-0.011	1	2.0	0.0	0.0	0.0	1.0
0.0	400.0	100.0	100.0	0	0.0	0.0	0.007	0.0	97.42623	-0.01	1	2.0	0.0	0.0	0.0	1.0
0.0	400.0	100.0	100.0	0	0.0	0.0	0.004	0.0	97.42623	-0.009	1	2.0	0.0	0.0	0.0	1.0
0.0	400.0	100.0	100.0	0	0.0	0.0	0.002	0.0	97.52641	-0.009	1	2.0	0.0	0.0	0.0	1.0
0.0	400.0	100.0	100.0	0	0.0	0.0	0.0	0.0	96.76454	-0.008	1	2.0	0.0	0.0	0.0	1.0
0.0	400.0	100.0	100.0	0	0.0	0.0	-0.002	0.0	96.9889	-0.008	1	2.0	0.0	0.0	0.0	1.0
0.0	400.0	100.0	100.0	0	0.0	0.0	-0.004	0.0	97.11948	-0.007	1	2.0	0.0	0.0	0.0	1.0
0.0	400.0	100.0	100.0	0	0.0	0.0	-0.007	0.0	97.11948	-0.006	1	2.0	0.0	0.0	0.0	1.0
0.0	400.0	100.0	100.0	0	0.0	0.0	-0.009	0.0	95.99744	-0.006	1	2.0	0.0	0.0	0.0	1.0
0.0	400.0	100.0	100.0	0	0.0	0.0	-0.012	0.0	96.48092	-0.005	1	2.0	0.0	0.0	0.0	1.0
0.0	400.0	100.0	100.0	0	0.0	0.0	-0.015	0.0	96.48092	-0.005	1	2.0	0.0	0.0	0.0	1.0
0.0	400.0	100.0	100.0	0	0.0	0.0	-0.017	0.0	97.03476	-0.005	1	2.0	0.0	0.0	0.0	1.0
0.0	400.0	100.0	100.0	0	0.0	0.0	-0.02	0.0	96.673996	-0.004	1	2.0	0.0	0.0	0.0	1.0
0.0	400.0	100.0	100.0	0	0.0	0.0	-0.022	0.0	96.673996	-0.003	1	2.0	0.0	0.0	0.0	1.0
0.0	400.0	100.0	100.0	0	0.0	0.0	-0.025	0.0	96.300705	-0.003	1	2.0	0.0	0.0	0.0	1.0
0.0	400.0	100.0	100.0	0	0.0	0.0	-0.027	0.0	96.300705	-0.003	1	2.0	0.0	0.0	0.0	1.0
0.0	400.0	100.0	100.0	0	0.0	0.0	-0.029	0.0	96.20434	-0.003	1	2.0	0.0	0.0	0.0	1.0
0.0	400.0	100.0	100.0	0	0.0	0.0	-0.031	0.0	97.05731	-0.002	1	2.0	0.0	0.0	0.0	1.0
0.0	400.0	100.0	100.0	0	0.0	0.0	-0.034	0.0	97.05731	-0.002	1	2.0	0.0	0.0	0.0	1.0
0.0	400.0	100.0	100.0	0	0.0	0.0	-0.035	0.0	97.88061	-0.002	1	2.0	0.0	0.0	0.0	1.0
0.0	400.0	100.0	100.0	0	0.0	0.0	-0.037	0.0	97.00358	-0.001	1	2.0	0.0	0.0	0.0	1.0
0.0	400.0	100.0	100.0	0	0.0	0.0	-0.038	0.0	97.00358	-0.001	1	2.0	0.0	0.0	0.0	1.0
0.0	400.0	100.0	100.0	0	0.0	0.0	-0.039	0.0	97.04354	-0.001	1	2.0	0.0	0.0	0.0	1.0
0.0	400.0	100.0	100.0	0	0.0	0.0	-0.04	0.0	97.170425	-0.001	1	2.0	0.0	0.0	0.0	1.0
0.0	400.0	100.0	100.0	0	0.0	0.0	-0.041	0.0	96.85468	-0.001	1	2.0	0.0	0.0	0.0	1.0
0.0	400.0	100.0	100.0	0	0.0	0.0	-0.041	0.0	96.69527	-0.001	1	2.0	0.0	0.0	0.0	1.0
0.0	400.0	100.0	100.0	0	0.0	0.0	-0.041	0.0	96.347374	0.0	1	2.0	0.0	0.0	0.0	1.0
0.0	400.0	100.0	100.0	0	0.0	0.0	-0.041	0.0	96.42072	0.0	1	2.0	0.0	0.0	0.0	1.0
0.0	400.0	100.0	100.0	0	0.0	0.0	-0.04	0.0	95.64465	0.0	1	2.0	0.0	1.0	0.0	1.0
0.0	400.0	100.0	100.0	0	0.0	0.0	-0.04	0.0	95.64465	0.0	1	2.0	0.0	1.0	0.0	1.0
0.0	400.0	100.0	100.0	0	0.0	0.0	-0.039	0.0	95.76732	0.0	1	2.0	0.0	3.0	0.0	1.0
0.0	400.0	100.0	100.0	0	0.0	0.0	-0.037	0.0	95.76732	0.0	1	2.0	0.0	3.0	0.0	1.0
0.0	400.0	100.0	100.0	0	0.0	0.0	-0.036	0.0	91.45073	0.0	1	2.0	0.0	3.0	0.0	1.0
-6944.445	500.0	100.0	100.0	0	0.0	0.0	-0.035	0.0	94.07676	0.0	1	2.0	0.0	3.0	0.0	1.0
-6944.445	500.0	100.0	100.0	0	0.0	0.0	-0.033	0.0	94.07676	0.0	1	2.0	0.0	3.0	0.0	1.0
-6944.445	500.0	100.0	100.0	0	0.0	0.0	-0.031	0.0	94.92464	0.0	1	2.0	0.0	3.0	0.0	1.0
-6944.445	500.0	100.0	100.0	0	0.0	0.0	-0.029	0.0	94.52211	-0.491	1	2.0	0.0	3.0	0.0	1.0
-6944.445	500.0	100.0	100.0	0	0.0	0.0	-0.027	0.0	94.52211	-1.372	1	2.0	0.0	3.0	0.0	1.0
-6944.445	500.0	100.0	100.0	0	0.0	0.0	-0.025	0.0	96.08266	-1.372	1	2.0	0.0	3.0	0.0	1.0
-6944.445	500.0	100.0	100.0	0	0.0	0.0	-0.023	0.0	96.08266	-1.767	1	2.0	0.0	3.0	0.0	1.0
-6944.445	500.0	100.0	100.0	0	0.0	0.0	-0.021	0.0	95.68925	-1.767	1	2.0	0.0	3.0	0.0	1.0
-6944.445	500.0	100.0	100.0	0	0.0	0.0	-0.018	0.0	95.49836	-2.474	1	2.0	0.0	3.0	0.0	1.0
-6944.445	500.0	100.0	100.0	0	0.0	0.0	-0.016	0.0	95.49836	-2.791	1	2.0	0.0	3.0	0.0	1.0
-6944.445	500.0	100.0	100.0	0	0.0	0.0	-0.013	0.0	95.81323	-2.791	1	2.0	0.0	3.0	0.0	1.0
-6944.445	500.0	100.0	100.0	0	0.0	0.0	-0.011	0.0	95.917946	-3.358	1	2.0	0.0	3.0	0.0	1.0
-6944.445	500.0	100.0	100.0	0	0.0	0.0	-0.008	0.0	95.917946	-3.613	1	2.0	0.0	3.0	0.0	1.0
-6944.445	500.0	100.0	100.0	0	0.0	0.0	-0.005	0.0	97.76478	-3.613	1	2.0	0.0	5.0	0.0	1.0
-6944.445	500.0	100.0	100.0	0	0.0	0.0	-0.002	0.0	97.76478	-4.068	1	2.0	0.0	5.0	0.0	1.0
-6944.445	500.0	100.0	100.0	0	0.0	0.0	0.0	0.0	97.94512	-4.068	1	2.0	0.0	5.0	0.0	1.0
-6944.445	500.0	100.0	100.0	0	0.0	0.0	0.002	0.0	97.49706	-4.462	1	2.0	0.0	5.0	0.0	1.0
-6944.445	500.0	100.0	100.0	0	0.0	0.0	0.005	0.0	97.49706	-4.638	1	2.0	0.0	5.0	0.0	1.0
-6944.445	500.0	100.0	100.0	0	0.0	0.0	0.008	0.0	96.89931	-4.638	1	2.0	0.0	5.0	0.0	1.0
-6944.445	500.0	100.0	100.0	0	0.0	0.0	0.011	0.0	97.24716	-4.953	1	2.0	0.0	5.0	0.0	1.0
-6944.445	500.0	100.0	100.0	0	0.0	0.0	0.013	0.0	97.24716	-4.953	1	2.0	0.0	5.0	0.0	1.0
-6944.445	500.0	100.0	100.0	0	0.0	0.0	0.016	0.0	97.596214	-5.095	1	2.0	0.0	5.0	0.0	1.0
-6944.445	500.0	100.0	100.0	0	0.0	0.0	0.019	0.0	97.596214	-5.348	1	2.0	0.0	5.0	0.0	1.0
-6944.445	500.0	100.0	100.0	0	0.0	0.0	0.021	0.0	98.25107	-5.348	1	2.0	0.0	5.0	0.0	1.0
-6944.445	500.0	100.0	100.0	0	0.0	0.0	0.024	0.0	98.33514	-5.567	1	2.0	0.0	5.0	0.0	1.0
-6944.445	500.0	100.0	100.0	0	0.0	0.0	0.027	0.0	98.33514	-5.665	1	2.0	0.0	5.0	0.0	1.0
-6944.445	500.0	100.0	100.0	0	0.0	0.0	0.029	0.0	98.16398	-5.665	1	2.0	0.0	5.0	0.0	1.0
-6944.445	500.0	100.0	100.0	0	0.0	0.0	0.031	0.0	97.26802	-5.84	1	2.0	0.0	5.0	0.0	1.0
-6944.445	500.0	100.0	100.0	0	0.0	0.0	0.034	0.0	97.26802	-5.84	1	2.0	0.0	5.0	0.0	1.0
-6944.445	500.0	100.0	100.0	0	0.0	0.0	0.036	0.0	97.697876	-5.919	1	2.0	0.0	5.0	0.0	1.0
-6944.445	500.0	100.0	100.0	0	0.0	0.0	0.038	0.0	97.697876	-6.06	1	2.0	0.0	5.0	0.0	1.0
-6944.445	500.0	100.0	100.0	0	0.0	0.0	0.041	0.0	97.29453	-6.06	1	2.0	0.0	5.0	0.0	1.0
-6944.445	500.0	100.0	100.0	0	0.0	0.0	0.043	0.0	97.53517	-6.182	1	2.0	0.0	5.0	0.0	1.0
-6944.445	500.0	100.0	100.0	0	0.0	0.0	0.045	0.0	97.53517	-6.236	1	2.0	0.0	5.0	0.0	1.0
-6944.445	500.0	100.0	100.0	0	0.0	0.0	0.047	0.0	97.65238	-6.236	1	2.0	0.0	5.0	0.0	1.0
-6944.445	500.0	100.0	100.0	0	0.0	0.0	0.049	0.0	98.487854	-6.334	1	2.0	0.0	5.0	0.0	1.0
-6944.445	500.0	100.0	100.0	0	0.0	0.0	0.051	0.0	98.487854	-6.334	1	2.0	0.0	5.0	0.0	1.0
-6944.445	500.0	100.0	100.0	0	0.0	0.0	0.054	0.0	99.91812	-6.378	1	2.0	0.0	5.0	0.0	1.0
-6944.445	500.0	100.0	100.0	0	0.0	0.0	0.056	0.0	99.91812	-6.456	1	2.0	0.0	5.0	0.0	1.0
-6944.445	500.0	100.0	100.0	0	0.0	0.0	0.058	0.0	98.92954	-6.456	1	2.0	0.0	5.0	0.0	1.0
-6944.445	500.0	100.0	100.0	0	0.0	0.0	0.06	0.0	99.39288	-6.491	1	2.0	0.0	5.0	0.0	1.0
-6944.445	500.0	100.0	100.0	0	0.0	0.0	0.062	0.0	99.39288	-6.554	1	2.0	0.0	5.0	0.0	1.0
-6944.445	500.0	100.0	100.0	0	0.0	0.0	0.065	0.0	98.48066	-6.554	1	2.0	0.0	5.0	0.0	1.0
-6944.445	500.0	100.0	100.0	0	0.0	0.0	0.067	0.0	97.587456	-6.582	1	2.0	0.0	5.0	0.0	1.0
-6944.445	500.0	100.0	100.0	0	0.0	0.0	0.069	0.0	97.587456	-6.582	1	2.0	0.0	5.0	0.0	1.0
-6944.445	500.0	100.0	100.0	0	0.0	0.0	0.071	0.0	97.65994	-6.633	1	2.0	0.0	5.0	0.0	1.0
-6944.445	500.0	100.0	100.0	0	0.0	0.0	0.073	0.0	97.65994	-6.655	1	2.0	0.0	5.0	0.0	1.0
-6944.445	500.0	100.0	100.0	0	0.0	0.0	0.075	0.0	97.82979	-6.655	1	2.0	0.0	5.0	0.0	1.0
-6944.445	500.0	100.0	100.0	0	0.0	0.0	0.078	0.0	97.37195	-6.696	1	2.0	0.0	5.0	0.0	1.0
-6944.445	500.0	100.0	100.0	0	0.0	0.0	0.08	0.0	97.37195	-6.714	1	2.0	0.0	5.0	0.0	1.0
-6944.445	500.0	100.0	100.0	0	0.0	0.0	0.082	0.0	97.85186	-6.714	1	2.0	0.0	5.0	0.0	1.0
-6944.445	500.0	100.0	100.0	0	0.0	0.0	0.084	0.0	98.84883	-6.746	1	2.0	0.0	5.0	0.0	1.0
-6944.445	500.0	100.0	100.0	0	0.0	0.0	0.086	0.0	98.84883	-6.746	1	2.0	0.0	5.0	0.0	1.0
-6944.445	500.0	100.0	100.0	0	0.0	0.0	0.087	0.0	98.14226	-6.775	1	2.0	0.0	5.0	0.0	1.0
-6944.445	500.0	100.0	100.0	0	0.0	0.0	0.089	0.0	98.14226	-6.787	1	2.0	0.0	5.0	0.0	1.0
-6944.445	500.0	100.0	100.0	0	0.0	0.0	0.091	0.0	97.56983	-6.787	1	2.0	0.0	5.0	0.0	1.0
-6944.445	500.0	100.0	100.0	0	0.0	0.0	0.093	0.0	97.233955	-6.81	1	2.0	0.0	5.0	0.0	1.0
-6944.445	500.0	100.0	100.0	0	0.0	0.0	0.095	0.0	97.233955	-6.82	1	2.0	0.0	5.0	0.0	1.0
-6944.445	500.0	100.0	100.0	0	0.0	0.0	0.097	0.0	94.6251	-6.82	1	2.0	0.0	5.0	0.0	1.0
-6944.445	500.0	100.0	100.0	0	0.0	0.0	0.099	0.0	95.015945	-6.829	1	2.0	0.0	5.0	0.0	1.0
-6944.445	500.0	100.0	100.0	0	0.0	0.0	0.102	0.0	95.015945	-6.838	1	2.0	0.0	5.0	0.0	1.0
-6944.445	500.0	100.0	100.0	0	0.0	0.0	0.104	0.0	95.52378	-6.846	1	2.0	0.0	5.0	0.0	1.0
-6944.445	500.0	100.0	100.0	0	0.0	0.0	0.106	0.0	95.52378	-6.861	1	2.0	0.0	5.0	0.0	1.0
-6944.445	500.0	100.0	100.0	0	0.0	0.0	0.108	0.0	95.43234	-6.861	1	2.0	0.0	5.0	0.0	1.0
-6944.445	500.0	100.0	100.0	0	0.0	0.0	0.11	0.0	95.100586	-6.867	1	2.0	0.0	5.0	0.0	1.0
-6944.445	500.0	100.0	100.0	0	0.0	0.0	0.113	0.0	96.106155	-6.879	1	2.0	0.0	5.0	0.0	1.0
-6944.445	500.0	100.0	100.0	0	0.0	0.0	0.115	0.0	96.64687	-6.879	1	2.0	0.0	5.0	0.0	1.0
-6944.445	500.0	100.0	100.0	0	0.0	0.0	0.118	0.0	96.64687	-6.889	1	2.0	0.0	5.0	0.0	1.0
-6944.445	500.0	100.0	100.0	0	0.0	0.0	0.12	0.0	96.92707	-6.889	1	2.0	0.0	5.0	0.0	1.0
-6944.445	500.0	100.0	100.0	0	0.0	0.0	0.123	0.0	97.19555	-6.893	1	2.0	0.0	5.0	0.0	1.0
-6944.445	500.0	100.0	100.0	0	0.0	0.0	0.126	0.0	97.19555	-6.902	1	2.0	0.0	5.0	0.0	1.0
-6944.445	500.0	100.0	100.0	0	0.0	0.0	0.13	0.0	97.42557	-6.902	1	2.0	0.0	5.0	0.0	1.0
-6944.445	500.0	100.0	100.0	0	0.0	0.0	0.133	0.0	97.35839	-6.905	1	2.0	0.0	5.0	0.0	1.0
-6944.445	500.0	100.0	100.0	0	0.0	0.0	0.136	0.0	97.35839	-6.911	1	2.0	0.0	5.0	0.0	1.0
-6944.445	500.0	100.0	100.0	0	0.0	0.0	0.14	0.0	96.95203	-6.911	1	2.0	0.0	5.0	0.0	1.0
-6944.445	500.0	100.0	100.0	0	0.0	0.0	0.144	0.0	96.95203	-6.914	1	2.0	0.0	5.0	0.0	1.0
-6944.445	500.0	100.0	100.0	0	0.0	0.0	0.147	0.0	97.75825	-6.914	1	2.0	0.0	5.0	0.0	1.0
-6944.445	500.0	100.0	100.0	0	0.0	0.0	0.151	0.0	97.23263	-6.92	1	2.0	0.0	5.0	0.0	1.0
-6944.445	500.0	100.0	100.0	0	0.0	0.0	0.154	0.0	97.23263	-6.922	1	2.0	0.0	5.0	0.0	1.0
-6944.445	500.0	100.0	100.0	0	0.0	0.0	0.158	0.0	98.71301	-6.922	1	3.0	0.0	7.0	0.0	1.0
0.0	500.0	100.0	100.0	0	0.0	0.0	0.161	0.0	98.02249	-6.926	1	3.0	0.0	0.0	0.0	1.0
0.0	500.0	100.0	100.0	0	0.0	0.0	0.164	0.0	98.02249	-6.929	1	3.0	0.0	0.0	0.0	1.0
0.0	500.0	100.0	100.0	0	0.0	0.0	0.167	0.0	97.09907	-6.929	1	3.0	0.0	0.0	0.0	1.0
0.0	500.0	100.0	100.0	0	0.0	0.0	0.17	0.0	97.09907	-6.931	1	3.0	0.0	0.0	0.0	1.0
0.0	500.0	100.0	100.0	0	0.0	0.0	0.173	0.0	97.80204	-6.931	1	3.0	0.0	0.0	0.0	1.0
0.0	500.0	100.0	100.0	0	0.0	0.0	0.175	0.0	97.30172	-5.985	1	3.0	0.0	0.0	0.0	1.0
0.0	500.0	100.0	100.0	0	0.0	0.0	0.178	0.0	97.30172	-5.562	1	3.0	0.0	0.0	0.0	1.0
0.0	500.0	100.0	100.0	0	0.0	0.0	0.18	0.0	96.68365	-5.562	1	3.0	0.0	0.0	0.0	1.0
0.0	500.0	100.0	100.0	0	0.0	0.0	0.182	0.0	96.61729	-4.803	1	3.0	0.0	0.0	0.0	1.0
0.0	500.0	100.0	100.0	0	0.0	0.0	0.184	0.0	96.61729	-4.464	1	3.0	0.0	0.0	0.0	1.0
0.0	500.0	100.0	100.0	0	0.0	0.0	0.185	0.0	96.81594	-4.464	1	3.0	0.0	0.0	0.0	1.0
0.0	500.0	100.0	100.0	0	0.0	0.0	0.186	0.0	96.82107	-3.855	1	3.0	0.0	0.0	0.0	1.0
0.0	500.0	100.0	100.0	0	0.0	0.0	0.187	0.0	96.644104	-3.855	1	3.0	0.0	0.0	0.0	1.0
0.0	500.0	100.0	100.0	0	0.0	0.0	0.188	0.0	96.76439	-3.582	1	3.0	0.0	0.0	0.0	1.0
0.0	500.0	100.0	100.0	0	0.0	0.0	0.188	0.0	96.69755	-3.093	1	3.0	0.0	0.0	0.0	1.0
0.0	500.0	100.0	100.0	0	0.0	0.0	0.188	0.0	96.739	-3.093	1	3.0	0.0	0.0	0.0	1.0
0.0	500.0	100.0	100.0	0	0.0	0.0	0.188	0.0	97.01355	-2.874	1	3.0	0.0	0.0	0.0	1.0
0.0	500.0	100.0	100.0	0	0.0	0.0	0.187	0.0	97.01355	-2.874	1	3.0	0.0	0.0	0.0	1.0
0.0	500.0	100.0	100.0	0	0.0	0.0	0.186	0.0	96.52896	-2.482	1	3.0	0.0	8.0	0.0	1.0
0.0	500.0	100.0	100.0	0	0.0	0.0	0.185	0.0	96.52896	-2.307	1	3.0	0.0	8.0	0.0	1.0
0.0	500.0	100.0	100.0	0	0.0	0.0	0.184	1.0	98.6407	-2.307	1	3.0	0.0	10.0	0.0	1.0
6944.445	500.0	100.0	100.0	0	0.0	0.0	0.182	1.0	98.26161	-1.992	1	3.0	0.0	10.0	0.0	1.0
6944.445	500.0	100.0	100.0	0	0.0	0.0	0.18	1.0	98.73783	-1.72	1	3.0	0.0	10.0	0.0	1.0
6944.445	500.0	100.0	100.0	0	0.0	0.0	0.178	1.0	99.58759	-1.72	1	3.0	0.0	10.0	0.0	1.0
6944.445	500.0	100.0	100.0	0	0.0	0.0	0.176	1.0	98.89951	-1.598	1	3.0	0.0	10.0	0.0	1.0
6944.445	500.0	100.0	100.0	0	0.0	0.0	0.173	1.0	98.89951	-0.431	1	3.0	0.0	10.0	0.0	1.0
6944.445	500.0	100.0	100.0	0	0.0	0.0	0.171	1.0	99.29563	-0.431	1	3.0	0.0	10.0	0.0	1.0
6944.445	500.0	100.0	100.0	0	0.0	0.0	0.168	1.0	99.29563	0.088	1	3.0	0.0	10.0	0.0	1.0
6944.445	500.0	100.0	100.0	0	0.0	0.0	0.166	1.0	99.79132	0.088	1	3.0	0.0	10.0	0.0	1.0
6944.445	500.0	100.0	100.0	0	0.0	0.0	0.163	1.0	99.795975	1.025	1	3.0	0.0	10.0	0.0	1.0
6944.445	500.0	100.0	100.0	0	0.0	0.0	0.161	1.0	99.3298	1.834	1	3.0	0.0	10.0	0.0	1.0
6944.445	500.0	100.0	100.0	0	0.0	0.0	0.158	1.0	99.87811	1.834	1	3.0	0.0	10.0	0.0	1.0
6944.445	500.0	100.0	100.0	0	0.0	0.0	0.155	1.0	98.73402	2.195	1	3.0	0.0	10.0	0.0	1.0
6944.445	500.0	100.0	100.0	0	0.0	0.0	0.152	1.0	98.73402	2.844	1	3.0	0.0	10.0	0.0	1.0
6944.445	500.0	100.0	100.0	0	0.0	0.0	0.149	1.0	98.39965	2.844	1	3.0	0.0	12.0	0.0	1.0
6944.445	500.0	100.0	100.0	0	0.0	0.0	0.147	1.0	98.39965	3.135	1	3.0	0.0	12.0	0.0	1.0
6944.445	500.0	100.0	100.0	0	0.0	0.0	0.144	1.0	98.50526	3.135	1	3.0	0.0	12.0	0.0	1.0
6944.445	500.0	100.0	100.0	0	0.0	0.0	0.142	1.0	97.6854	3.655	1	3.0	0.0	12.0	0.0	1.0
6944.445	500.0	100.0	100.0	0	0.0	0.0	0.139	1.0	97.6854	3.889	1	3.0	0.0	12.0	0.0	1.0
6944.445	500.0	100.0	100.0	0	0.0	0.0	0.136	1.0	97.20236	3.889	1	3.0	0.0	12.0	0.0	1.0
6944.445	500.0	100.0	100.0	0	0.0	0.0	0.134	1.0	97.41901	4.306	1	3.0	0.0	12.0	0.0	1.0
6944.445	500.0	100.0	100.0	0	0.0	0.0	0.131	1.0	97.41901	4.306	1	3.0	0.0	12.0	0.0	1.0
6944.445	500.0	100.0	100.0	0	0.0	0.0	0.129	1.0	97.446106	4.667	1	3.0	0.0	12.0	0.0	1.0
6944.445	500.0	100.0	100.0	0	0.0	0.0	0.127	1.0	97.446106	4.83	1	3.0	0.0	12.0	0.0	1.0
6944.445	500.0	100.0	100.0	0	0.0	0.0	0.125	1.0	97.61202	4.83	1	3.0	0.0	12.0	0.0	1.0
6944.445	500.0	100.0	100.0	0	0.0	0.0	0.123	1.0	97.03541	5.118	1	3.0	0.0	12.0	0.0	1.0
6944.445	500.0	100.0	100.0	0	0.0	0.0	0.121	1.0	97.03541	5.249	1	3.0	0.0	12.0	0.0	1.0
6944.445	500.0	100.0	100.0	0	0.0	0.0	0.119	1.0	96.97442	5.249	1	3.0	0.0	12.0	0.0	1.0
6944.445	500.0	100.0	100.0	0	0.0	0.0	0.117	1.0	96.83494	5.481	1	3.0	0.0	12.0	0.0	1.0
6944.445	500.0	100.0	100.0	0	0.0	0.0	0.115	1.0	96.83494	5.481	1	3.0	0.0	12.0	0.0	1.0
6944.445	500.0	100.0	100.0	0	0.0	0.0	0.113	1.0	96.60684	5.585	1	3.0	0.0	12.0	0.0	1.0
6944.445	500.0	100.0	100.0	0	0.0	0.0	0.111	1.0	96.60684	5.771	1	3.0	0.0	12.0	0.0	1.0
6944.445	500.0	100.0	100.0	0	0.0	0.0	0.109	1.0	111.61556	5.771	1	3.0	0.0	12.0	0.0	1.0
6944.445	500.0	100.0	100.0	0	0.0	0.0	0.107	1.0	109.588066	5.856	1	3.0	0.0	12.0	0.0	1.0
6944.445	500.0	100.0	100.0	0	0.0	0.0	0.105	1.0	109.588066	6.004	1	3.0	0.0	12.0	0.0	1.0
6944.445	500.0	100.0	100.0	0	0.0	0.0	0.102	1.0	107.86336	6.004	1	3.0	0.0	12.0	0.0	1.0
6944.445	500.0	100.0	100.0	0	0.0	0.0	0.1	1.0	106.50464	6.072	1	3.0	0.0	12.0	0.0	1.0
6944.445	500.0	100.0	100.0	0	0.0	0.0	0.098	1.0	105.34509	6.072	1	3.0	0.0	12.0	0.0	1.0
6944.445	500.0	100.0	100.0	0	0.0	0.0	0.096	1.0	104.9506	6.192	1	3.0	0.0	12.0	0.0	1.0
6944.445	500.0	100.0	100.0	0	0.0	0.0	0.094	1.0	104.9506	6.245	1	3.0	0.0	12.0	0.0	1.0
6944.445	500.0	100.0	100.0	0	0.0	0.0	0.091	1.0	103.79091	6.245	1	3.0	0.0	12.0	0.0	1.0
6944.445	500.0	100.0	100.0	0	0.0	0.0	0.089	1.0	102.749725	6.342	1	3.0	0.0	12.0	0.0	1.0
6944.445	500.0	100.0	100.0	0	0.0	0.0	0.087	1.0	102.749725	6.385	1	3.0	0.0	12.0	0.0	1.0
6944.445	500.0	100.0	100.0	0	0.0	0.0	0.084	1.0	102.17824	6.385	1	3.0	0.0	12.0	0.0	1.0
6944.445	500.0	100.0	100.0	0	0.0	0.0	0.082	1.0	101.262024	6.462	1	3.0	0.0	12.0	0.0	1.0
6944.445	500.0	100.0	100.0	0	0.0	0.0	0.079	1.0	101.262024	6.497	1	3.0	0.0	12.0	0.0	1.0
6944.445	500.0	100.0	100.0	0	0.0	0.0	0.077	1.0	101.12497	6.497	1	3.0	0.0	12.0	0.0	1.0
6944.445	500.0	100.0	100.0	0	0.0	0.0	0.074	1.0	101.12497	6.559	1	3.0	0.0	12.0	0.0	1.0
6944.445	500.0	100.0	100.0	0	0.0	0.0	0.072	1.0	100.88141	6.559	1	3.0	0.0	12.0	0.0	1.0
6944.445	500.0	100.0	100.0	0	0.0	0.0	0.069	1.0	100.063835	6.613	1	3.0	0.0	12.0	0.0	1.0
6944.445	500.0	100.0	100.0	0	0.0	0.0	0.067	1.0	100.063835	6.637	1	3.0	0.0	12.0	0.0	1.0
6944.445	500.0	100.0	100.0	0	0.0	0.0	0.064	1.0	99.33187	6.637	1	3.0	0.0	12.0	0.0	1.0
6944.445	500.0	100.0	100.0	0	0.0	0.0	0.062	1.0	98.826324	6.68	1	3.0	0.0	12.0	0.0	1.0
6944.445	500.0	100.0	100.0	0	0.0	0.0	0.06	1.0	98.826324	6.68	1	3.0	0.0	12.0	0.0	1.0
6944.445	500.0	100.0	100.0	0	0.0	0.0	0.058	1.0	98.71779	6.699	1	3.0	0.0	12.0	0.0	1.0
6944.445	500.0	100.0	100.0	0	0.0	0.0	0.056	1.0	98.71779	6.734	1	3.0	0.0	12.0	0.0	1.0
6944.445	500.0	100.0	100.0	0	0.0	0.0	0.054	1.0	98.04258	6.734	1	3.0	0.0	12.0	0.0	1.0
6944.445	500.0	100.0	100.0	0	0.0	0.0	0.052	1.0	97.61296	6.75	1	3.0	0.0	12.0	0.0	1.0
6944.445	500.0	100.0	100.0	0	0.0	0.0	0.051	1.0	97.61296	6.777	1	3.0	0.0	12.0	0.0	1.0
6944.445	500.0	100.0	100.0	0	0.0	0.0	0.049	1.0	97.9755	6.777	1	3.0	0.0	12.0	0.0	1.0
6944.445	500.0	100.0	100.0	0	0.0	0.0	0.047	1.0	98.96318	6.79	1	3.0	0.0	12.0	0.0	1.0
6944.445	500.0	100.0	100.0	0	0.0	0.0	0.046	1.0	98.96318	6.79	1	3.0	0.0	12.0	0.0	1.0
6944.445	500.0	100.0	100.0	0	0.0	0.0	0.044	1.0	99.52685	6.802	1	3.0	0.0	12.0	0.0	1.0
6944.445	500.0	100.0	100.0	0	0.0	0.0	0.043	1.0	98.489716	6.831	1	3.0	0.0	12.0	0.0	1.0
6944.445	500.0	100.0	100.0	0	0.0	0.0	0.042	1.0	98.057945	6.831	1	3.0	0.0	12.0	0.0	1.0
6944.445	500.0	100.0	100.0	0	0.0	0.0	0.04	1.0	98.23266	6.839	1	3.0	0.0	12.0	0.0	1.0
6944.445	500.0	100.0	100.0	0	0.0	0.0	0.039	1.0	98.31057	6.855	1	3.0	0.0	12.0	0.0	1.0
6944.445	500.0	100.0	100.0	0	0.0	0.0	0.038	1.0	98.7815	6.855	1	3.0	0.0	12.0	0.0	1.0
6944.445	500.0	100.0	100.0	0	0.0	0.0	0.037	1.0	98.835175	6.869	1	3.0	0.0	12.0	0.0	1.0
6944.445	500.0	100.0	100.0	0	0.0	0.0	0.036	1.0	98.835175	6.869	1	3.0	0.0	12.0	0.0	1.0
6944.445	500.0	100.0	100.0	0	0.0	0.0	0.035	1.0	99.158066	6.874	1	3.0	0.0	12.0	0.0	1.0
6944.445	500.0	100.0	100.0	0	0.0	0.0	0.034	1.0	99.64085	6.886	1	3.0	0.0	12.0	0.0	1.0
6944.445	500.0	100.0	100.0	0	0.0	0.0	0.033	1.0	99.72897	6.886	1	3.0	0.0	12.0	0.0	1.0
6944.445	500.0	100.0	100.0	0	0.0	0.0	0.031	1.0	97.90687	6.889	1	3.0	0.0	12.0	0.0	1.0
6944.445	500.0	100.0	100.0	0	0.0	0.0	0.03	1.0	97.90687	6.898	1	3.0	0.0	12.0	0.0	1.0
6944.445	500.0	100.0	100.0	0	0.0	0.0	0.029	1.0	96.82475	6.898	1	3.0	0.0	12.0	0.0	1.0
6944.445	500.0	100.0	100.0	0	0.0	0.0	0.028	1.0	95.941086	6.903	1	3.0	0.0	12.0	0.0	1.0
6944.445	500.0	100.0	100.0	0	0.0	0.0	0.027	1.0	95.941086	6.903	1	3.0	0.0	12.0	0.0	1.0
6944.445	500.0	100.0	100.0	0	0.0	0.0	0.025	1.0	98.8275	6.909	1	3.0	0.0	12.0	0.0	1.0
6944.445	500.0	100.0	100.0	0	0.0	0.0	0.024	1.0	98.8275	6.912	1	3.0	0.0	12.0	0.0	1.0
6944.445	500.0	100.0	100.0	0	0.0	0.0	0.023	1.0	99.99606	6.912	1	3.0	0.0	12.0	0.0	1.0
6944.445	500.0	100.0	100.0	0	0.0	0.0	0.021	1.0	99.3703	6.917	1	3.0	0.0	12.0	0.0	1.0
6944.445	500.0	100.0	100.0	0	0.0	0.0	0.019	1.0	99.3703	6.921	1	3.0	0.0	12.0	0.0	1.0
6944.445	500.0	100.0	100.0	0	0.0	0.0	0.018	1.0	99.13686	6.921	1	3.0	0.0	12.0	0.0	1.0
6944.445	500.0	100.0	100.0	0	0.0	0.0	0.016	1.0	99.13686	6.925	1	3.0	0.0	12.0	0.0	1.0
6944.445	500.0	100.0	100.0	0	0.0	0.0	0.014	1.0	99.18109	6.925	1	3.0	0.0	12.0	0.0	1.0
6944.445	500.0	100.0	100.0	0	0.0	0.0	0.012	1.0	99.5289	6.929	1	3.0	0.0	12.0	0.0	1.0
6944.445	500.0	100.0	100.0	0	0.0	0.0	0.011	1.0	99.5289	6.93	1	3.0	0.0	12.0	0.0	1.0
6944.445	500.0	100.0	100.0	0	0.0	0.0	0.009	1.0	99.20596	6.93	1	3.0	0.0	12.0	0.0	1.0
6944.445	500.0	100.0	100.0	0	0.0	0.0	0.007	1.0	99.90981	6.933	1	3.0	0.0	12.0	0.0	1.0
6944.445	500.0	100.0	100.0	0	0.0	0.0	0.005	1.0	99.90981	6.934	1	3.0	0.0	12.0	0.0	1.0
6944.445	500.0	100.0	100.0	0	0.0	0.0	0.003	1.0	99.672424	6.934	1	3.0	0.0	12.0	0.0	1.0
6944.445	500.0	100.0	100.0	0	0.0	0.0	0.001	1.0	99.672424	6.937	1	3.0	0.0	12.0	0.0	1.0
6944.445	500.0	100.0	100.0	0	0.0	0.0	0.0	1.0	100.222435	6.937	1	3.0	0.0	12.0	0.0	1.0
6944.445	500.0	100.0	100.0	0	0.0	0.0	-0.002	1.0	100.3687	6.94	1	3.0	0.0	12.0	0.0	1.0
6944.445	500.0	100.0	100.0	0	0.0	0.0	-0.004	1.0	100.3687	6.941	1	3.0	0.0	12.0	0.0	1.0
6944.445	500.0	100.0	100.0	0	0.0	0.0	-0.007	1.0	99.79575	6.941	1	3.0	0.0	12.0	0.0	1.0
6944.445	500.0	100.0	100.0	0	0.0	0.0	-0.009	1.0	99.80584	6.942	1	3.0	1.0	14.0	0.0	1.0
6944.445	500.0	100.0	100.0	0	0.0	0.0	-0.011	1.0	99.80584	6.943	1	3.0	1.0	14.0	0.0	1.0
0.0	500.0	100.0	100.0	0	0.0	0.0	-0.013	1.0	99.761	6.943	1	3.0	1.0	0.0	0.0	1.0
0.0	500.0	100.0	100.0	0	0.0	0.0	-0.015	1.0	99.761	6.945	1	3.0	1.0	0.0	0.0	1.0
0.0	500.0	100.0	100.0	0	0.0	0.0	-0.017	1.0	99.84787	6.945	1	3.0	1.0	0.0	0.0	1.0
0.0	500.0	100.0	100.0	0	0.0	0.0	-0.019	1.0	100.07457	6.945	1	3.0	1.0	0.0	0.0	1.0
0.0	500.0	100.0	100.0	0	0.0	0.0	-0.021	1.0	100.07457	5.998	1	3.0	1.0	0.0	0.0	1.0
0.0	500.0	100.0	100.0	0	0.0	0.0	-0.023	1.0	99.66286	5.998	1	3.0	1.0	0.0	0.0	1.0
0.0	500.0	100.0	100.0	0	0.0	0.0	-0.025	1.0	98.31063	5.179	1	3.0	1.0	0.0	0.0	1.0
0.0	500.0	100.0	100.0	0	0.0	0.0	-0.027	1.0	98.31063	4.813	1	3.0	1.0	0.0	0.0	1.0
0.0	500.0	100.0	100.0	0	0.0	0.0	-0.029	1.0	98.55369	4.813	1	3.0	1.0	0.0	0.0	1.0
0.0	500.0	100.0	100.0	0	0.0	0.0	-0.03	1.0	99.193726	4.156	1	3.0	1.0	0.0	0.0	1.0
0.0	500.0	100.0	100.0	0	0.0	0.0	-0.032	1.0	98.606514	4.156	1	3.0	1.0	0.0	0.0	1.0
0.0	500.0	100.0	100.0	0	0.0	0.0	-0.033	1.0	97.2105	3.862	1	3.0	1.0	0.0	0.0	1.0
0.0	500.0	100.0	100.0	0	0.0	0.0	-0.034	1.0	97.94743	3.862	1	3.0	1.0	0.0	0.0	1.0
0.0	500.0	100.0	100.0	0	0.0	0.0	-0.035	1.0	98.28894	3.336	1	3.0	1.0	0.0	0.0	1.0
0.0	500.0	100.0	100.0	0	0.0	0.0	-0.036	1.0	98.39334	3.099	1	3.0	1.0	0.0	0.0	1.0
0.0	500.0	100.0	100.0	0	0.0	0.0	-0.036	1.0	98.39334	2.676	1	3.0	1.0	0.0	0.0	1.0
0.0	500.0	100.0	100.0	0	0.0	0.0	-0.036	1.0	98.1188	2.676	1	3.0	1.0	0.0	0.0	1.0
0.0	500.0	100.0	100.0	0	0.0	0.0	-0.035	1.0	98.1188	2.311	1	3.0	1.0	0.0	0.0	1.0
0.0	500.0	100.0	100.0	0	0.0	0.0	-0.035	1.0	97.56206	2.311	1	3.0	1.0	2.0	0.0	1.0
0.0	500.0	100.0	100.0	0	0.0	0.0	-0.034	1.0	97.3143	2.147	1	3.0	1.0	3.0	0.0	1.0
0.0	500.0	100.0	100.0	0	0.0	0.0	-0.033	1.0	97.3143	1.855	1	3.0	1.0	3.0	0.0	1.0
-8333.334	600.0	100.0	100.0	0	0.0	0.0	-0.032	1.0	97.400276	1.855	1	3.0	1.0	3.0	0.0	1.0
-8333.334	600.0	100.0	100.0	0	0.0	0.0	-0.03	1.0	96.25883	1.723	1	3.0	1.0	3.0	0.0	1.0
-8333.334	600.0	100.0	100.0	0	0.0	0.0	-0.028	1.0	96.25883	0.898	1	3.0	1.0	3.0	0.0	1.0
-8333.334	600.0	100.0	100.0	0	0.0	0.0	-0.027	1.0	97.63212	0.898	1	3.0	1.0	3.0	0.0	1.0
-8333.334	600.0	100.0	100.0	0	0.0	0.0	-0.025	1.0	97.63212	0.244	1	3.0	1.0	3.0	0.0	1.0
-8333.334	600.0	100.0	100.0	0	0.0	0.0	-0.022	1.0	96.93407	0.244	1	3.0	1.0	3.0	0.0	1.0
-8333.334	600.0	100.0	100.0	0	0.0	0.0	-0.02	1.0	96.29025	-0.924	1	3.0	1.0	3.0	0.0	1.0
-8333.334	600.0	100.0	100.0	0	0.0	0.0	-0.018	1.0	96.29025	-1.449	1	3.0	1.0	3.0	0.0	1.0
-8333.334	600.0	100.0	100.0	0	0.0	0.0	-0.015	1.0	95.70386	-1.449	1	3.0	1.0	3.0	0.0	1.0
-8333.334	600.0	100.0	100.0	0	0.0	0.0	-0.013	1.0	95.55176	-2.389	1	3.0	1.0	3.0	0.0	1.0
-8333.334	600.0	100.0	100.0	0	0.0	0.0	-0.01	1.0	95.55176	-2.81	1	3.0	1.0	3.0	0.0	1.0
-8333.334	600.0	100.0	100.0	0	0.0	0.0	-0.008	1.0	96.01888	-2.81	1	3.0	1.0	5.0	0.0	1.0
-8333.334	600.0	100.0	100.0	0	0.0	0.0	-0.005	1.0	96.01888	-3.565	1	3.0	1.0	5.0	0.0	1.0
-8333.334	600.0	100.0	100.0	0	0.0	0.0	-0.002	1.0	95.84048	-3.565	1	3.0	1.0	5.0	0.0	1.0
-8333.334	600.0	100.0	100.0	0	0.0	0.0	0.0	1.0	95.81887	-3.904	1	3.0	1.0	5.0	0.0	1.0
-8333.334	600.0	100.0	100.0	0	0.0	0.0	0.002	1.0	95.67047	-4.509	1	3.0	1.0	5.0	0.0	1.0
-8333.334	600.0	100.0	100.0	0	0.0	0.0	0.004	1.0	95.95135	-4.509	1	3.0	1.0	5.0	0.0	1.0
-8333.334	600.0	100.0	100.0	0	0.0	0.0	0.007	1.0	96.58591	-4.78	1	3.0	1.0	5.0	0.0	1.0
-8333.334	600.0	100.0	100.0	0	0.0	0.0	0.009	1.0	96.58591	-4.78	1	3.0	1.0	5.0	0.0	1.0
-8333.334	600.0	100.0	100.0	0	0.0	0.0	0.012	1.0	96.29472	-5.266	1	3.0	1.0	5.0	0.0	1.0
-8333.334	600.0	100.0	100.0	0	0.0	0.0	0.014	1.0	96.29472	-5.686	1	3.0	1.0	5.0	0.0	1.0
-8333.334	600.0	100.0	100.0	0	0.0	0.0	0.016	1.0	96.67978	-5.686	1	3.0	1.0	5.0	0.0	1.0
-8333.334	600.0	100.0	100.0	0	0.0	0.0	0.018	1.0	96.663216	-5.873	1	3.0	1.0	5.0	0.0	1.0
-8333.334	600.0	100.0	100.0	0	0.0	0.0	0.02	1.0	96.663216	-6.211	1	3.0	1.0	5.0	0.0	1.0
-8333.334	600.0	100.0	100.0	0	0.0	0.0	0.022	1.0	97.07092	-6.211	1	3.0	1.0	5.0	0.0	1.0
-8333.334	600.0	100.0	100.0	0	0.0	0.0	0.024	1.0	96.61215	-6.361	1	3.0	1.0	5.0	0.0	1.0
-8333.334	600.0	100.0	100.0	0	0.0	0.0	0.026	1.0	96.61215	-6.631	1	3.0	1.0	5.0	0.0	1.0
-8333.334	600.0	100.0	100.0	0	0.0	0.0	0.028	1.0	97.224045	-6.631	1	3.0	1.0	5.0	0.0	1.0
-8333.334	600.0	100.0	100.0	0	0.0	0.0	0.03	1.0	97.224045	-6.753	1	3.0	1.0	5.0	0.0	1.0
-8333.334	600.0	100.0	100.0	0	0.0	0.0	0.032	1.0	96.84828	-6.753	1	3.0	1.0	5.0	0.0	1.0
-8333.334	600.0	100.0	100.0	0	0.0	0.0	0.034	1.0	97.74968	-6.969	1	3.0	1.0	5.0	0.0	1.0
-8333.334	600.0	100.0	100.0	0	0.0	0.0	0.036	1.0	97.74968	-7.067	1	3.0	1.0	5.0	0.0	1.0
-8333.334	600.0	100.0	100.0	0	0.0	0.0	0.037	1.0	97.894104	-7.067	1	3.0	1.0	5.0	0.0	1.0
-8333.334	600.0	100.0	100.0	0	0.0	0.0	0.039	1.0	97.293205	-7.241	1	3.0	1.0	5.0	0.0	1.0
-8333.334	600.0	100.0	100.0	0	0.0	0.0	0.041	1.0	97.293205	-7.241	1	3.0	1.0	5.0	0.0	1.0
-8333.334	600.0	100.0	100.0	0	0.0	0.0	0.043	1.0	98.39322	-7.391	1	3.0	1.0	5.0	0.0	1.0
-8333.334	600.0	100.0	100.0	0	0.0	0.0	0.045	1.0	98.39322	-7.458	1	3.0	1.0	5.0	0.0	1.0
-8333.334	600.0	100.0	100.0	0	0.0	0.0	0.047	1.0	97.65383	-7.458	1	3.0	1.0	5.0	0.0	1.0
-8333.334	600.0	100.0	100.0	0	0.0	0.0	0.048	1.0	97.57527	-7.579	1	3.0	1.0	5.0	0.0	1.0
-8333.334	600.0	100.0	100.0	0	0.0	0.0	0.05	1.0	97.57527	-7.633	1	3.0	1.0	5.0	0.0	1.0
-8333.334	600.0	100.0	100.0	0	0.0	0.0	0.052	1.0	97.77157	-7.633	1	3.0	1.0	5.0	0.0	1.0
-8333.334	600.0	100.0	100.0	0	0.0	0.0	0.054	1.0	97.89163	-7.731	1	3.0	1.0	5.0	0.0	1.0
-8333.334	600.0	100.0	100.0	0	0.0	0.0	0.055	1.0	97.89163	-7.731	1	3.0	1.0	5.0	0.0	1.0
-8333.334	600.0	100.0	100.0	0	0.0	0.0	0.057	1.0	98.35082	-7.773	1	3.0	1.0	5.0	0.0	1.0
-8333.334	600.0	100.0	100.0	0	0.0	0.0	0.058	1.0	98.35082	-7.851	1	3.0	1.0	5.0	0.0	1.0
-8333.334	600.0	100.0	100.0	1	0.0	0.0	0.06	1.0	97.534454	-7.851	1	3.0	1.0	5.0	0.0	1.0
-8333.334	600.0	100.0	100.0	1	0.0	0.0	0.062	1.0	97.41121	-7.887	1	3.0	1.0	5.0	0.0	1.0
-8333.334	600.0	100.0	100.0	1	0.0	0.0	0.063	1.0	97.41121	-7.949	1	3.0	1.0	5.0	0.0	1.0
-8333.334	600.0	100.0	100.0	1	0.0	0.0	0.065	1.0	97.91174	-7.949	1	3.0	1.0	5.0	0.0	1.0
-8333.334	600.0	100.0	100.0	1	0.0	0.0	0.067	1.0	98.648506	-7.976	1	3.0	1.0	5.0	0.0	1.0
-8333.334	600.0	100.0	100.0	1	0.0	0.0	0.068	1.0	98.648506	-7.976	1	3.0	1.0	5.0	0.0	1.0
-8333.334	600.0	100.0	100.0	1	0.0	0.0	0.07	1.0	98.43737	-8.026	1	3.0	1.0	5.0	0.0	1.0
-8333.334	600.0	100.0	100.0	1	0.0	0.0	0.072	1.0	98.43737	-8.07	1	3.0	1.0	5.0	0.0	1.0
-8333.334	600.0	100.0	100.0	1	0.0	0.0	0.074	1.0	98.17792	-8.07	1	3.0	1.0	5.0	0.0	1.0
-8333.334	600.0	100.0	100.0	1	0.0	0.0	0.075	1.0	97.34357	-8.089	1	3.0	1.0	5.0	0.0	1.0
-8333.334	600.0	100.0	100.0	1	0.0	0.0	0.077	1.0	97.34357	-8.124	1	3.0	1.0	5.0	0.0	1.0
-8333.334	600.0	100.0	100.0	1	0.0	0.0	0.079	1.0	97.63519	-8.124	1	3.0	1.0	5.0	0.0	1.0
-8333.334	600.0	100.0	100.0	1	0.0	0.0	0.081	1.0	94.2088	-8.139	1	3.0	1.0	5.0	0.0	1.0
-8333.334	600.0	100.0	100.0	1	0.0	0.0	0.083	1.0	94.2088	-8.139	1	3.0	1.0	5.0	0.0	1.0
-8333.334	600.0	100.0	100.0	1	0.0	0.0	0.085	1.0	97.95816	-8.154	1	3.0	1.0	5.0	0.0	1.0
-8333.334	600.0	100.0	100.0	1	0.0	0.0	0.087	1.0	97.95816	-8.179	1	3.0	1.0	5.0	0.0	1.0
-8333.334	600.0	100.0	100.0	1	0.0	0.0	0.089	1.0	98.15059	-8.179	1	3.0	1.0	5.0	0.0	1.0
-8333.334	600.0	100.0	100.0	1	0.0	0.0	0.091	1.0	98.29926	-8.202	1	3.0	1.0	5.0	0.0	1.0
-8333.334	600.0	100.0	100.0	1	0.0	0.0	0.093	1.0	98.29926	-8.212	1	3.0	1.0	5.0	0.0	1.0
-8333.334	600.0	100.0	100.0	1	0.0	0.0	0.096	1.0	98.700264	-8.212	1	3.0	1.0	5.0	0.0	1.0
-8333.334	600.0	100.0	100.0	1	0.0	0.0	0.098	1.0	98.77944	-8.23	1	3.0	1.0	5.0	0.0	1.0
-8333.334	600.0	100.0	100.0	1	0.0	0.0	0.1	1.0	98.77944	-8.23	1	3.0	1.0	5.0	0.0	1.0
-8333.334	600.0	100.0	100.0	1	0.0	0.0	0.102	1.0	98.34717	-8.245	1	3.0	1.0	5.0	0.0	1.0
-8333.334	600.0	100.0	100.0	1	0.0	0.0	0.104	1.0	98.34717	-8.252	1	3.0	1.0	5.0	0.0	1.0
-8333.334	600.0	100.0	100.0	1	0.0	0.0	0.107	1.0	97.94235	-8.252	1	3.0	1.0	5.0	0.0	1.0
-8333.334	600.0	100.0	100.0	1	0.0	0.0	0.109	1.0	97.18056	-8.266	1	3.0	1.0	5.0	0.0	1.0
-8333.334	600.0	100.0	100.0	1	0.0	0.0	0.112	1.0	97.18056	-8.27	1	3.0	1.0	5.0	0.0	1.0
-8333.334	600.0	100.0	100.0	1	0.0	0.0	0.114	1.0	96.65133	-8.27	1	3.0	1.0	5.0	0.0	1.0
-8333.334	600.0	100.0	100.0	1	0.0	0.0	0.117	1.0	96.65133	-8.28	1	3.0	1.0	5.0	0.0	1.0
-8333.334	600.0	100.0	100.0	1	0.0	0.0	0.12	1.0	96.572655	-8.28	1	3.0	1.0	5.0	0.0	1.0
-8333.334	600.0	100.0	100.0	1	0.0	0.0	0.122	1.0	97.97586	-8.285	1	3.0	1.0	5.0	0.0	1.0
-8333.334	600.0	100.0	100.0	1	0.0	0.0	0.125	1.0	97.97586	-8.293	1	3.0	1.0	5.0	0.0	1.0
-8333.334	600.0	100.0	100.0	1	0.0	0.0	0.128	1.0	98.286354	-8.293	1	3.0	1.0	5.0	0.0	1.0
-8333.334	600.0	100.0	100.0	1	0.0	0.0	0.131	1.0	97.20319	-8.3	1	3.0	1.0	5.0	0.0	1.0
-8333.334	600.0	100.0	100.0	1	0.0	0.0	0.134	1.0	97.20319	-8.304	1	3.0	1.0	5.0	0.0	1.0
-8333.334	600.0	100.0	100.0	1	0.0	0.0	0.137	1.0	97.35288	-8.304	1	3.0	1.0	5.0	0.0	1.0
-8333.334	600.0	100.0	100.0	1	0.0	0.0	0.14	1.0	97.35288	-8.308	1	3.0	1.0	5.0	0.0	1.0
-8333.334	600.0	100.0	100.0	1	0.0	0.0	0.144	1.0	96.652145	-8.308	1	3.0	1.0	5.0	0.0	1.0
-8333.334	600.0	100.0	100.0	1	0.0	0.0	0.147	1.0	96.9296	-8.311	1	3.0	1.0	5.0	0.0	1.0
-8333.334	600.0	100.0	100.0	1	0.0	0.0	0.15	1.0	96.9296	-8.315	1	3.0	1.0	5.0	0.0	1.0
-8333.334	600.0	100.0	100.0	1	0.0	0.0	0.153	1.0	96.51594	-8.315	1	3.0	1.0	6.0	0.0	1.0
-8333.334	600.0	99.00498	100.0	0	0.0	0.0	0.156	1.0	95.69505	-8.318	1	2.0	1.0	7.0	0.0	2.0
-8333.334	600.0	99.00498	100.0	0	0.0	0.0	0.159	1.0	95.69505	-8.321	1	2.0	1.0	7.0	0.0	2.0
0.0	600.0	99.00498	100.0	0	0.0	0.0	0.162	1.0	95.913475	-8.321	1	2.0	1.0	0.0	0.0	2.0
0.0	600.0	99.00498	100.0	0	0.0	0.0	0.165	1.0	95.913475	-8.322	1	2.0	1.0	0.0	0.0	2.0
0.0	600.0	99.00498	100.0	0	0.0	0.0	0.168	1.0	95.31943	-8.322	1	2.0	1.0	0.0	0.0	2.0
0.0	600.0	99.00498	100.0	0	0.0	0.0	0.17	1.0	96.14984	-7.735	1	2.0	1.0	0.0	0.0	2.0
0.0	600.0	99.00498	100.0	0	0.0	0.0	0.173	1.0	96.14984	-7.188	1	2.0	1.0	0.0	0.0	2.0
0.0	600.0	99.00498	100.0	0	0.0	0.0	0.175	1.0	95.88845	-7.188	1	2.0	1.0	0.0	0.0	2.0
0.0	600.0	99.00498	100.0	0	0.0	0.0	0.178	1.0	95.032555	-6.207	1	2.0	1.0	0.0	0.0	2.0
0.0	600.0	99.00498	100.0	0	0.0	0.0	0.18	1.0	95.032555	-5.769	1	2.0	1.0	0.0	0.0	2.0
0.0	600.0	99.00498	100.0	0	0.0	0.0	0.182	1.0	97.06984	-5.769	1	2.0	1.0	0.0	0.0	2.0
0.0	600.0	99.00498	100.0	0	0.0	0.0	0.183	1.0	97.06984	-4.981	1	2.0	1.0	0.0	0.0	2.0
0.0	600.0	99.00498	100.0	0	0.0	0.0	0.185	1.0	98.36004	-4.981	1	2.0	1.0	0.0	0.0	2.0
0.0	600.0	99.00498	100.0	0	0.0	0.0	0.185	1.0	98.591354	-4.629	1	2.0	1.0	0.0	0.0	2.0
0.0	600.0	99.00498	100.0	0	0.0	0.0	0.186	1.0	98.591354	-3.998	1	2.0	1.0	0.0	0.0	2.0
0.0	600.0	99.00498	100.0	0	0.0	0.0	0.186	1.0	98.952	-3.998	1	2.0	1.0	0.0	0.0	2.0
0.0	600.0	99.00498	100.0	0	0.0	0.0	0.186	1.0	98.61537	-3.715	1	2.0	1.0	0.0	0.0	2.0
0.0	600.0	99.00498	100.0	0	0.0	0.0	0.186	1.0	98.61537	-3.208	1	2.0	1.0	0.0	0.0	2.0
0.0	600.0	99.00498	100.0	0	0.0	0.0	0.186	1.0	98.6192	-3.208	1	2.0	1.0	0.0	0.0	2.0
0.0	600.0	99.00498	100.0	0	0.0	0.0	0.185	1.0	98.43232	-2.77	1	2.0	1.0	0.0	0.0	2.0
0.0	600.0	99.00498	100.0	0	0.0	0.0	0.184	1.0	97.59025	-2.77	1	2.0	1.0	8.0	0.0	2.0
0.0	600.0	99.00498	100.0	0	0.0	0.0	0.182	0.0	97.87492	-2.574	1	2.0	1.0	14.0	0.0	2.0
0.0	600.0	99.00498	100.0	0	0.0	0.0	0.181	0.0	97.164955	-2.223	1	2.0	1.0	14.0	0.0	2.0
0.0	600.0	99.00498	100.0	0	0.0	0.0	0.179	0.0	96.83585	-2.223	1	2.0	1.0	0.0	0.0	2.0
0.0	600.0	99.00498	100.0	0	0.0	0.0	0.176	0.0	97.76504	-2.066	1	2.0	1.0	0.0	0.0	2.0
0.0	600.0	99.00498	100.0	0	0.0	0.0	0.174	0.0	97.76504	-1.784	1	2.0	1.0	0.0	0.0	2.0
0.0	600.0	99.00498	100.0	0	0.0	0.0	0.171	0.0	97.3322	-1.784	1	2.0	1.0	0.0	0.0	2.0
0.0	600.0	99.00498	100.0	0	0.0	0.0	0.169	0.0	97.3322	-1.657	1	2.0	1.0	0.0	0.0	2.0
0.0	600.0	99.00498	100.0	0	0.0	0.0	0.166	0.0	96.920975	-1.657	1	2.0	1.0	0.0	0.0	2.0
0.0	600.0	99.00498	100.0	0	0.0	0.0	0.163	0.0	96.575424	-1.431	1	2.0	1.0	0.0	0.0	2.0
0.0	600.0	99.00498	100.0	0	0.0	0.0	0.16	0.0	96.575424	-1.33	1	2.0	1.0	0.0	0.0	2.0
0.0	600.0	99.00498	100.0	0	0.0	0.0	0.157	0.0	96.583664	-1.33	1	2.0	1.0	0.0	0.0	2.0
0.0	600.0	99.00498	100.0	0	0.0	0.0	0.154	0.0	96.7433	-1.148	1	2.0	1.0	0.0	0.0	2.0
0.0	600.0	99.00498	100.0	0	0.0	0.0	0.151	0.0	96.7433	-1.148	1	2.0	1.0	0.0	0.0	2.0
0.0	600.0	99.00498	100.0	0	0.0	0.0	0.148	0.0	96.53891	-1.067	1	2.0	1.0	0.0	0.0	2.0
0.0	600.0	99.00498	100.0	0	0.0	0.0	0.145	0.0	96.53891	-0.921	1	2.0	1.0	0.0	0.0	2.0
0.0	600.0	99.00498	100.0	0	0.0	0.0	0.142	0.0	96.77973	-0.921	1	2.0	1.0	0.0	0.0	2.0
0.0	600.0	99.00498	100.0	0	0.0	0.0	0.138	0.0	97.229416	-0.795	1	2.0	1.0	0.0	0.0	2.0
0.0	600.0	99.00498	100.0	0	0.0	0.0	0.135	0.0	97.229416	-0.739	1	2.0	1.0	0.0	0.0	2.0
0.0	600.0	99.00498	100.0	0	0.0	0.0	0.132	0.0	96.67831	-0.739	1	2.0	1.0	0.0	0.0	2.0
0.0	600.0	99.00498	100.0	0	0.0	0.0	0.129	0.0	97.088165	-0.638	1	2.0	1.0	0.0	0.0	2.0
0.0	600.0	99.00498	100.0	0	0.0	0.0	0.126	0.0	97.088165	-0.593	1	2.0	1.0	0.0	0.0	2.0
0.0	600.0	99.00498	100.0	0	0.0	0.0	0.123	0.0	97.62973	-0.593	1	2.0	1.0	0.0	0.0	2.0
0.0	600.0	99.00498	100.0	0	0.0	0.0	0.12	0.0	97.62973	-0.512	1	2.0	1.0	0.0	0.0	2.0
0.0	600.0	99.00498	100.0	0	0.0	0.0	0.117	0.0	97.20531	-0.512	1	2.0	1.0	0.0	0.0	2.0
0.0	600.0	99.00498	100.0	0	0.0	0.0	0.114	0.0	97.32682	-0.442	1	2.0	1.0	0.0	0.0	2.0
0.0	600.0	99.00498	100.0	0	0.0	0.0	0.111	0.0	97.32682	-0.41	1	2.0	1.0	0.0	0.0	2.0
0.0	600.0	99.00498	100.0	0	0.0	0.0	0.108	0.0	97.65377	-0.41	1	2.0	1.0	0.0	0.0	2.0
0.0	600.0	99.00498	100.0	0	0.0	0.0	0.105	0.0	97.87833	-0.354	1	2.0	1.0	0.0	0.0	2.0
0.0	600.0	99.00498	100.0	0	0.0	0.0	0.103	0.0	97.87833	-0.329	1	2.0	1.0	0.0	0.0	2.0
0.0	600.0	99.00498	100.0	0	0.0	0.0	0.1	0.0	97.243866	-0.329	1	2.0	1.0	0.0	0.0	2.0
0.0	600.0	99.00498	100.0	0	0.0	0.0	0.097	0.0	97.243866	-0.284	1	2.0	1.0	0.0	0.0	2.0
0.0	600.0	99.00498	100.0	0	0.0	0.0	0.095	0.0	95.96583	-0.284	1	2.0	1.0	0.0	0.0	2.0
0.0	600.0	99.00498	100.0	0	0.0	0.0	0.092	0.0	95.61255	-0.264	1	2.0	1.0	0.0	0.0	2.0
0.0	600.0	99.00498	100.0	0	0.0	0.0	0.09	0.0	95.61255	-0.228	1	2.0	1.0	0.0	0.0	2.0
0.0	600.0	99.00498	100.0	0	0.0	0.0	0.088	0.0	95.70078	-0.228	1	2.0	1.0	0.0	0.0	2.0
0.0	600.0	99.00498	100.0	0	0.0	0.0	0.085	0.0	97.97026	-0.211	1	2.0	1.0	0.0	0.0	2.0
0.0	600.0	99.00498	100.0	0	0.0	0.0	0.083	0.0	97.97026	-0.211	1	2.0	1.0	0.0	0.0	2.0
0.0	600.0	99.00498	100.0	0	0.0	0.0	0.08	0.0	97.457085	-0.182	1	2.0	1.0	0.0	0.0	2.0
0.0	600.0	99.00498	100.0	0	0.0	0.0	0.078	0.0	97.457085	-0.169	1	2.0	1.0	0.0	0.0	2.0
0.0	600.0	99.00498	100.0	0	0.0	0.0	0.076	0.0	97.584045	-0.169	1	2.0	1.0	0.0	0.0	2.0
0.0	600.0	99.00498	100.0	0	0.0	0.0	0.074	0.0	97.28726	-0.146	1	2.0	1.0	0.0	0.0	2.0
0.0	600.0	99.00498	100.0	0	0.0	0.0	0.071	0.0	97.28726	-0.136	1	2.0	1.0	0.0	0.0	2.0
0.0	600.0	99.00498	100.0	0	0.0	0.0	0.069	0.0	97.67581	-0.136	1	2.0	1.0	0.0	0.0	2.0
0.0	600.0	99.00498	100.0	0	0.0	0.0	0.067	0.0	97.860695	-0.117	1	2.0	1.0	0.0	0.0	2.0
0.0	600.0	99.00498	100.0	0	0.0	0.0	0.065	0.0	97.860695	-0.117	1	2.0	1.0	0.0	0.0	2.0
0.0	600.0	99.00498	100.0	0	0.0	0.0	0.063	0.0	97.39463	-0.109	1	2.0	1.0	0.0	0.0	2.0
0.0	600.0	99.00498	100.0	0	0.0	0.0	0.06	0.0	97.39463	-0.094	1	2.0	1.0	0.0	0.0	2.0
0.0	600.0	99.00498	100.0	0	0.0	0.0	0.058	0.0	98.394684	-0.094	1	2.0	1.0	0.0	0.0	2.0
0.0	600.0	99.00498	100.0	0	0.0	0.0	0.056	0.0	97.83942	-0.081	1	2.0	1.0	0.0	0.0	2.0
0.0	600.0	99.00498	100.0	0	0.0	0.0	0.054	0.0	97.83942	-0.075	1	2.0	1.0	0.0	0.0	2.0
0.0	600.0	99.00498	100.0	0	0.0	0.0	0.052	0.0	97.039734	-0.075	1	2.0	1.0	0.0	0.0	2.0
0.0	600.0	99.00498	100.0	0	0.0	0.0	0.05	0.0	95.80601	-0.064	1	2.0	1.0	0.0	0.0	2.0
0.0	600.0	99.00498	100.0	0	0.0	0.0	0.048	0.0	95.80601	-0.064	1	2.0	1.0	0.0	0.0	2.0
0.0	600.0	99.00498	100.0	0	0.0	0.0	0.046	0.0	96.51652	-0.06	1	2.0	1.0	0.0	0.0	2.0
0.0	600.0	99.00498	100.0	0	0.0	0.0	0.044	0.0	95.85801	-0.051	1	2.0	1.0	0.0	0.0	2.0
0.0	600.0	99.00498	100.0	0	0.0	0.0	0.042	0.0	94.98809	-0.051	1	2.0	1.0	0.0	0.0	2.0
0.0	600.0	99.00498	100.0	0	0.0	0.0	0.04	0.0	97.062	-0.048	1	2.0	1.0	0.0	0.0	2.0
0.0	600.0	99.00498	100.0	0	0.0	0.0	0.038	0.0	97.062	-0.041	1	2.0	1.0	0.0	0.0	2.0
0.0	600.0	99.00498	100.0	0	0.0	0.0	0.036	0.0	97.35642	-0.041	1	2.0	1.0	0.0	0.0	2.0
0.0	600.0	99.00498	100.0	0	0.0	0.0	0.034	0.0	97.3078	-0.035	1	2.0	1.0	0.0	0.0	2.0
0.0	600.0	99.00498	100.0	0	0.0	0.0	0.032	0.0	97.3078	-0.035	1	2.0	1.0	0.0	0.0	2.0
0.0	600.0	99.00498	100.0	0	0.0	0.0	0.03	0.0	96.88753	-0.033	1	2.0	1.0	0.0	0.0	2.0
0.0	600.0	99.00498	100.0	0	0.0	0.0	0.028	0.0	96.88753	-0.028	1	2.0	1.0	0.0	0.0	2.0
0.0	600.0	99.00498	100.0	0	0.0	0.0	0.027	0.0	96.625786	-0.028	1	2.0	1.0	0.0	0.0	2.0
0.0	600.0	99.00498	100.0	0	0.0	0.0	0.025	0.0	97.43846	-0.026	1	2.0	1.0	0.0	0.0	2.0
0.0	600.0	99.00498	100.0	0	0.0	0.0	0.023	0.0	97.43846	-0.022	1	2.0	1.0	0.0	0.0	2.0
0.0	600.0	99.00498	100.0	0	0.0	0.0	0.021	0.0	96.585335	-0.022	1	2.0	1.0	0.0	0.0	2.0
0.0	600.0	99.00498	100.0	0	0.0	0.0	0.019	0.0	97.26431	-0.02	1	2.0	1.0	0.0	0.0	2.0
0.0	600.0	99.00498	100.0	0	0.0	0.0	0.017	0.0	97.294235	-0.02	1	2.0	1.0	0.0	0.0	2.0
0.0	600.0	99.00498	100.0	0	0.0	0.0	0.015	0.0	97.68227	-0.017	1	2.0	1.0	0.0	0.0	2.0
0.0	600.0	99.00498	100.0	0	0.0	0.0	0.013	0.0	97.68227	-0.016	1	2.0	1.0	0.0	0.0	2.0
0.0	600.0	99.00498	100.0	0	0.0	0.0	0.01	0.0	97.41429	-0.016	1	2.0	1.0	0.0	0.0	2.0
0.0	600.0	99.00498	100.0	0	0.0	0.0	0.008	0.0	97.22794	-0.014	1	2.0	1.0	0.0	0.0	2.0
0.0	600.0	99.00498	100.0	0	0.0	0.0	0.006	0.0	97.22794	-0.012	1	2.0	1.0	0.0	0.0	2.0
0.0	600.0	99.00498	100.0	0	0.0	0.0	0.004	0.0	97.35371	-0.012	1	2.0	1.0	0.0	0.0	2.0
0.0	600.0	99.00498	100.0	0	0.0	0.0	0.001	0.0	97.35371	-0.011	1	2.0	1.0	0.0	0.0	2.0
0.0	600.0	99.00498	100.0	0	0.0	0.0	-0.001	0.0	98.16853	-0.011	1	2.0	1.0	0.0	0.0	2.0
0.0	600.0	99.00498	100.0	0	0.0	0.0	-0.003	0.0	97.71569	-0.009	1	2.0	1.0	0.0	0.0	2.0
0.0	600.0	99.00498	100.0	0	0.0	0.0	-0.006	0.0	97.71569	-0.008	1	2.0	1.0	0.0	0.0	2.0
0.0	600.0	99.00498	100.0	0	0.0	0.0	-0.009	0.0	97.1556	-0.008	1	2.0	1.0	0.0	0.0	2.0
0.0	600.0	99.00498	100.0	0	0.0	0.0	-0.011	0.0	97.96797	-0.007	1	2.0	1.0	0.0	0.0	2.0
0.0	600.0	99.00498	100.0	0	0.0	0.0	-0.014	0.0	97.96797	-0.006	1	2.0	1.0	0.0	0.0	2.0
0.0	600.0	99.00498	100.0	0	0.0	0.0	-0.017	0.0	97.584656	-0.006	1	2.0	1.0	0.0	0.0	2.0
0.0	600.0	99.00498	100.0	0	0.0	0.0	-0.02	0.0	97.584656	-0.005	1	2.0	1.0	0.0	0.0	2.0
0.0	600.0	99.00498	100.0	0	0.0	0.0	-0.023	0.0	96.94651	-0.005	1	2.0	1.0	0.0	0.0	2.0
0.0	600.0	99.00498	100.0	0	0.0	0.0	-0.026	0.0	93.13081	-0.005	1	2.0	1.0	0.0	0.0	2.0
0.0	600.0	99.00498	100.0	0	0.0	0.0	-0.028	0.0	93.13081	-0.005	1	2.0	1.0	0.0	0.0	2.0
0.0	600.0	99.00498	100.0	0	0.0	0.0	-0.031	0.0	95.63678	-0.004	1	2.0	1.0	0.0	0.0	2.0
0.0	600.0	99.00498	100.0	0	0.0	0.0	-0.034	0.0	96.11052	-0.004	1	2.0	1.0	0.0	0.0	2.0
0.0	600.0	99.00498	100.0	0	0.0	0.0	-0.036	0.0	96.11052	-0.003	1	2.0	1.0	0.0	0.0	2.0
0.0	600.0	99.00498	100.0	0	0.0	0.0	-0.038	0.0	96.79802	-0.003	1	2.0	1.0	0.0	0.0	2.0
0.0	600.0	99.00498	100.0	0	0.0	0.0	-0.04	0.0	96.79802	-0.003	1	2.0	1.0	0.0	0.0	2.0
0.0	600.0	99.00498	100.0	0	0.0	0.0	-0.041	0.0	97.269554	-0.003	1	2.0	1.0	0.0	0.0	2.0
0.0	600.0	99.00498	100.0	0	0.0	0.0	-0.042	0.0	97.397484	-0.002	1	2.0	1.0	0.0	0.0	2.0
0.0	600.0	99.00498	100.0	0	0.0	0.0	-0.042	0.0	97.397484	-0.002	1	2.0	1.0	0.0	0.0	2.0
0.0	600.0	99.00498	100.0	0	0.0	0.0	-0.043	0.0	97.80284	-0.002	1	2.0	1.0	0.0	0.0	2.0
0.0	600.0	99.00498	100.0	0	0.0	0.0	-0.042	0.0	98.141136	-0.001	1	2.0	1.0	1.0	0.0	2.0
0.0	600.0	99.00498	100.0	0	0.0	0.0	-0.042	0.0	98.141136	-0.001	1	2.0	1.0	1.0	0.0	2.0
0.0	600.0	99.00498	100.0	0	0.0	0.0	-0.041	0.0	98.29277	-0.001	1	2.0	1.0	2.0	0.0	2.0
0.0	600.0	99.00498	100.0	0	0.0	0.0	-0.039	0.0	98.29277	-0.001	1	2.0	1.0	3.0	0.0	2.0
-6958.2646	500.99503	99.00498	100.0	0	0.0	0.0	-0.038	0.0	97.74075	-0.001	1	2.0	1.0	3.0	0.0	2.0
-6958.2646	500.99503	99.00498	100.0	0	0.0	0.0	-0.036	0.0	97.85637	0.0	1	2.0	1.0	3.0	0.0	2.0
-6958.2646	500.99503	99.00498	100.0	0	0.0	0.0	-0.034	0.0	97.85637	0.0	1	2.0	1.0	3.0	0.0	2.0
-6958.2646	500.99503	99.00498	100.0	0	0.0	0.0	-0.031	0.0	98.04941	0.0	1	2.0	1.0	3.0	0.0	2.0
-6958.2646	500.99503	99.00498	100.0	0	0.0	0.0	-0.029	0.0	98.32681	-0.95	1	2.0	1.0	3.0	0.0	2.0
-6958.2646	500.99503	99.00498	100.0	0	0.0	0.0	-0.026	0.0	98.32681	-1.376	1	2.0	1.0	3.0	0.0	2.0
-6958.2646	500.99503	99.00498	100.0	0	0.0	0.0	-0.024	0.0	97.97243	-1.376	1	2.0	1.0	3.0	0.0	2.0
-6958.2646	500.99503	99.00498	100.0	0	0.0	0.0	-0.021	0.0	97.97243	-2.138	1	2.0	1.0	3.0	0.0	2.0
-6958.2646	500.99503	99.00498	100.0	0	0.0	0.0	-0.018	0.0	98.48964	-2.138	1	2.0	1.0	3.0	0.0	2.0
-6958.2646	500.99503	99.00498	100.0	0	0.0	0.0	-0.015	0.0	99.13097	-2.48	1	2.0	1.0	3.0	0.0	2.0
-6958.2646	500.99503	99.00498	100.0	0	0.0	0.0	-0.012	0.0	99.13097	-3.092	1	2.0	1.0	3.0	0.0	2.0
-6958.2646	500.99503	99.00498	100.0	0	0.0	0.0	-0.009	0.0	97.95077	-3.092	1	2.0	1.0	3.0	0.0	2.0
-6958.2646	500.99503	99.00498	100.0	0	0.0	0.0	-0.006	0.0	98.26862	-3.62	1	2.0	1.0	5.0	0.0	2.0
-6958.2646	500.99503	99.00498	100.0	0	0.0	0.0	-0.003	0.0	98.26862	-3.857	1	2.0	1.0	5.0	0.0	2.0
-6958.2646	500.99503	99.00498	100.0	0	0.0	0.0	0.0	0.0	98.323204	-3.857	1	2.0	1.0	5.0	0.0	2.0
-6958.2646	500.99503	99.00498	100.0	0	0.0	0.0	0.003	0.0	98.54199	-4.281	1	2.0	1.0	5.0	0.0	2.0
-6958.2646	500.99503	99.00498	100.0	0	0.0	0.0	0.006	0.0	97.789856	-4.281	1	2.0	1.0	5.0	0.0	2.0
-6958.2646	500.99503	99.00498	100.0	0	0.0	0.0	0.009	0.0	98.01517	-4.471	1	2.0	1.0	5.0	0.0	2.0
-6958.2646	500.99503	99.00498	100.0	0	0.0	0.0	0.012	0.0	98.01517	-4.811	1	2.0	1.0	5.0	0.0	2.0
-6958.2646	500.99503	99.00498	100.0	0	0.0	0.0	0.015	0.0	98.09152	-4.811	1	2.0	1.0	5.0	0.0	2.0
-6958.2646	500.99503	99.00498	100.0	0	0.0	0.0	0.018	0.0	98.60066	-5.106	1	2.0	1.0	5.0	0.0	2.0
-6958.2646	500.99503	99.00498	100.0	0	0.0	0.0	0.02	0.0	98.60066	-5.237	1	2.0	1.0	5.0	0.0	2.0
-6958.2646	500.99503	99.00498	100.0	0	0.0	0.0	0.023	0.0	99.019295	-5.237	1	2.0	1.0	5.0	0.0	2.0
-6958.2646	500.99503	99.00498	100.0	0	0.0	0.0	0.026	0.0	99.019295	-5.473	1	2.0	1.0	5.0	0.0	2.0
-6958.2646	500.99503	99.00498	100.0	0	0.0	0.0	0.028	0.0	98.345146	-5.473	1	2.0	1.0	5.0	0.0	2.0
-6958.2646	500.99503	99.00498	100.0	0	0.0	0.0	0.031	0.0	97.599655	-5.579	1	2.0	1.0	5.0	0.0	2.0
-6958.2646	500.99503	99.00498	100.0	0	0.0	0.0	0.034	0.0	97.599655	-5.768	1	2.0	1.0	5.0	0.0	2.0
-6958.2646	500.99503	99.00498	100.0	0	0.0	0.0	0.036	0.0	97.647125	-5.768	1	2.0	1.0	5.0	0.0	2.0
-6958.2646	500.99503	99.00498	100.0	0	0.0	0.0	0.038	0.0	97.45123	-5.852	1	2.0	1.0	5.0	0.0	2.0
-6958.2646	500.99503	99.00498	100.0	0	0.0	0.0	0.041	0.0	97.45123	-6.004	1	2.0	1.0	5.0	0.0	2.0
-6958.2646	500.99503	99.00498	100.0	0	0.0	0.0	0.043	0.0	96.76596	-6.004	1	2.0	1.0	5.0	0.0	2.0
-6958.2646	500.99503	99.00498	100.0	0	0.0	0.0	0.045	0.0	96.76596	-6.073	1	2.0	1.0	5.0	0.0	2.0
-6958.2646	500.99503	99.00498	100.0	0	0.0	0.0	0.047	0.0	97.01776	-6.073	1	2.0	1.0	5.0	0.0	2.0
-6958.2646	500.99503	99.00498	100.0	0	0.0	0.0	0.049	0.0	97.21177	-6.194	1	2.0	1.0	5.0	0.0	2.0
-6958.2646	500.99503	99.00498	100.0	0	0.0	0.0	0.051	0.0	97.21177	-6.25	1	2.0	1.0	5.0	0.0	2.0
-6958.2646	500.99503	99.00498	100.0	0	0.0	0.0	0.054	0.0	97.11865	-6.25	1	2.0	1.0	5.0	0.0	2.0
-6958.2646	500.99503	99.00498	100.0	0	0.0	0.0	0.056	0.0	97.421	-6.348	1	2.0	1.0	5.0	0.0	2.0
-6958.2646	500.99503	99.00498	100.0	0	0.0	0.0	0.058	0.0	97.421	-6.348	1	2.0	1.0	5.0	0.0	2.0
-6958.2646	500.99503	99.00498	100.0	0	0.0	0.0	0.06	0.0	97.06929	-6.391	1	2.0	1.0	5.0	0.0	2.0
-6958.2646	500.99503	99.00498	100.0	0	0.0	0.0	0.062	0.0	97.06929	-6.469	1	2.0	1.0	5.0	0.0	2.0
-6958.2646	500.99503	99.00498	100.0	0	0.0	0.0	0.064	0.0	97.57832	-6.469	1	2.0	1.0	5.0	0.0	2.0
-6958.2646	500.99503	99.00498	100.0	0	0.0	0.0	0.066	0.0	98.643	-6.504	1	2.0	1.0	5.0	0.0	2.0
-6958.2646	500.99503	99.00498	100.0	0	0.0	0.0	0.068	0.0	98.643	-6.567	1	2.0	1.0	5.0	0.0	2.0
-6958.2646	500.99503	99.00498	100.0	0	0.0	0.0	0.07	0.0	98.303566	-6.567	1	2.0	1.0	5.0	0.0	2.0
-6958.2646	500.99503	99.00498	100.0	0	0.0	0.0	0.072	0.0	97.589874	-6.622	1	2.0	1.0	5.0	0.0	2.0
-6958.2646	500.99503	99.00498	100.0	0	0.0	0.0	0.074	0.0	97.589874	-6.646	1	2.0	1.0	5.0	0.0	2.0
-6958.2646	500.99503	99.00498	100.0	0	0.0	0.0	0.076	0.0	98.162224	-6.646	1	2.0	1.0	5.0	0.0	2.0
-6958.2646	500.99503	99.00498	100.0	0	0.0	0.0	0.078	0.0	98.162224	-6.69	1	2.0	1.0	5.0	0.0	2.0
-6958.2646	500.99503	99.00498	100.0	0	0.0	0.0	0.08	0.0	98.86853	-6.69	1	2.0	1.0	5.0	0.0	2.0
-6958.2646	500.99503	99.00498	100.0	0	0.0	0.0	0.082	0.0	98.158745	-6.709	1	2.0	1.0	5.0	0.0	2.0
-6958.2646	500.99503	99.00498	100.0	0	0.0	0.0	0.084	0.0	98.158745	-6.745	1	2.0	1.0	5.0	0.0	2.0
-6958.2646	500.99503	99.00498	100.0	0	0.0	0.0	0.086	0.0	97.818954	-6.745	1	2.0	1.0	5.0	0.0	2.0
-6958.2646	500.99503	99.00498	100.0	0	0.0	0.0	0.088	0.0	97.80834	-6.76	1	2.0	1.0	5.0	0.0	2.0
-6958.2646	500.99503	99.00498	100.0	0	0.0	0.0	0.09	0.0	97.80834	-6.76	1	2.0	1.0	5.0	0.0	2.0
-6958.2646	500.99503	99.00498	100.0	0	0.0	0.0	0.092	0.0	97.048004	-6.788	1	2.0	1.0	5.0	0.0	2.0
-6958.2646	500.99503	99.00498	100.0	0	0.0	0.0	0.094	0.0	97.048004	-6.812	1	2.0	1.0	5.0	0.0	2.0
-6958.2646	500.99503	99.00498	100.0	0	0.0	0.0	0.096	0.0	96.699104	-6.812	1	2.0	1.0	5.0	0.0	2.0
-6958.2646	500.99503	99.00498	100.0	0	0.0	0.0	0.097	0.0	96.50758	-6.824	1	2.0	1.0	5.0	0.0	2.0
-6958.2646	500.99503	99.00498	100.0	0	0.0	0.0	0.099	0.0	97.305595	-6.833	1	2.0	1.0	5.0	0.0	2.0
-6958.2646	500.99503	99.00498	100.0	0	0.0	0.0	0.101	0.0	96.84567	-6.833	1	2.0	1.0	5.0	0.0	2.0
-6958.2646	500.99503	99.00498	100.0	0	0.0	0.0	0.103	0.0	98.197586	-6.852	1	2.0	1.0	5.0	0.0	2.0
-6958.2646	500.99503	99.00498	100.0	0	0.0	0.0	0.105	0.0	98.197586	-6.852	1	2.0	1.0	5.0	0.0	2.0
-6958.2646	500.99503	99.00498	100.0	0	0.0	0.0	0.107	0.0	98.4027	-6.861	1	2.0	1.0	5.0	0.0	2.0
-6958.2646	500.99503	99.00498	100.0	0	0.0	0.0	0.109	0.0	98.4027	-6.882	1	2.0	1.0	5.0	0.0	2.0
-6958.2646	500.99503	99.00498	100.0	0	0.0	0.0	0.111	0.0	98.24299	-6.882	1	2.0	1.0	5.0	0.0	2.0
-6958.2646	500.99503	99.00498	100.0	0	0.0	0.0	0.113	0.0	98.44504	-6.887	1	2.0	1.0	5.0	0.0	2.0
-6958.2646	500.99503	99.00498	100.0	0	0.0	0.0	0.115	0.0	98.44504	-6.898	1	2.0	1.0	5.0	0.0	2.0
-6958.2646	500.99503	99.00498	100.0	0	0.0	0.0	0.117	0.0	98.00778	-6.898	1	2.0	1.0	5.0	0.0	2.0
-6958.2646	500.99503	99.00498	100.0	0	0.0	0.0	0.119	0.0	97.73372	-6.903	1	2.0	1.0	5.0	0.0	2.0
-6958.2646	500.99503	99.00498	100.0	0	0.0	0.0	0.121	0.0	97.73372	-6.903	1	2.0	1.0	5.0	0.0	2.0
-6958.2646	500.99503	99.00498	100.0	0	0.0	0.0	0.124	0.0	97.68999	-6.911	1	2.0	1.0	5.0	0.0	2.0
-6958.2646	500.99503	99.00498	100.0	0	0.0	0.0	0.126	0.0	97.68999	-6.915	1	2.0	1.0	5.0	0.0	2.0
-6958.2646	500.99503	99.00498	100.0	0	0.0	0.0	0.128	0.0	97.38775	-6.915	1	2.0	1.0	5.0	0.0	2.0
-6958.2646	500.99503	99.00498	100.0	0	0.0	0.0	0.131	0.0	97.93349	-6.922	1	2.0	1.0	5.0	0.0	2.0
-6958.2646	500.99503	99.00498	100.0	0	0.0	0.0	0.133	0.0	97.93349	-6.925	1	2.0	1.0	5.0	0.0	2.0
-6958.2646	500.99503	99.00498	100.0	0	0.0	0.0	0.136	0.0	96.810745	-6.925	1	2.0	1.0	5.0	0.0	2.0
-6958.2646	500.99503	99.00498	100.0	0	0.0	0.0	0.138	0.0	96.88637	-6.931	1	2.0	1.0	5.0	0.0	2.0
-6958.2646	500.99503	99.00498	100.0	0	0.0	0.0	0.141	0.0	96.88637	-6.931	1	2.0	1.0	5.0	0.0	2.0
-6958.2646	500.99503	99.00498	100.0	0	0.0	0.0	0.143	0.0	96.804794	-6.936	1	2.0	1.0	5.0	0.0	2.0
-6958.2646	500.99503	99.00498	100.0	0	0.0	0.0	0.146	0.0	96.804794	-6.938	1	2.0	1.0	5.0	0.0	2.0
-6958.2646	500.99503	99.00498	100.0	0	0.0	0.0	0.149	0.0	97.00433	-6.938	1	2.0	1.0	5.0	0.0	2.0
-6958.2646	500.99503	99.00498	100.0	0	0.0	0.0	0.151	0.0	97.868576	-6.942	1	2.0	1.0	5.0	0.0	2.0
-6958.2646	500.99503	99.00498	100.0	0	0.0	0.0	0.154	0.0	97.868576	-6.943	1	2.0	1.0	5.0	0.0	2.0
-6958.2646	500.99503	99.00498	100.0	0	0.0	0.0	0.156	0.0	97.16288	-6.943	1	2.0	1.0	6.0	0.0	2.0
-6958.2646	500.99503	99.00498	100.0	0	0.0	0.0	0.159	0.0	97.16288	-6.947	1	2.0	1.0	6.0	0.0	2.0
0.0	500.99503	97.044556	100.0	0	0.0	0.0	0.161	0.0	97.23842	-6.947	1	2.0	1.0	0.0	0.0	3.0
0.0	500.99503	97.044556	100.0	0	0.0	0.0	0.164	0.0	98.33335	-6.948	1	2.0	1.0	0.0	0.0	3.0
0.0	500.99503	97.044556	100.0	0	0.0	0.0	0.166	0.0	98.33335	-6.95	1	2.0	1.0	0.0	0.0	3.0
0.0	500.99503	97.044556	100.0	0	0.0	0.0	0.168	0.0	97.949844	-6.95	1	2.0	1.0	0.0	0.0	3.0
0.0	500.99503	97.044556	100.0	0	0.0	0.0	0.17	0.0	98.04504	-6.459	1	2.0	1.0	0.0	0.0	3.0
0.0	500.99503	97.044556	100.0	0	0.0	0.0	0.172	0.0	98.04504	-5.579	1	2.0	1.0	0.0	0.0	3.0
0.0	500.99503	97.044556	100.0	0	0.0	0.0	0.175	0.0	96.53229	-5.579	1	2.0	1.0	0.0	0.0	3.0
0.0	500.99503	97.044556	100.0	0	0.0	0.0	0.176	0.0	96.53229	-4.817	1	2.0	1.0	0.0	0.0	3.0
0.0	500.99503	97.044556	100.0	0	0.0	0.0	0.178	0.0	96.32966	-4.817	1	2.0	1.0	0.0	0.0	3.0
0.0	500.99503	97.044556	100.0	0	0.0	0.0	0.18	0.0	96.77044	-4.476	1	2.0	1.0	0.0	0.0	3.0
0.0	500.99503	97.044556	100.0	0	0.0	0.0	0.181	0.0	96.77044	-4.16	1	2.0	1.0	0.0	0.0	3.0
0.0	500.99503	97.044556	100.0	0	0.0	0.0	0.182	0.0	97.6647	-4.16	1	2.0	1.0	0.0	0.0	3.0
0.0	500.99503	97.044556	100.0	0	0.0	0.0	0.183	0.0	97.35756	-3.592	1	2.0	1.0	0.0	0.0	3.0
0.0	500.99503	97.044556	100.0	0	0.0	0.0	0.183	0.0	97.35756	-3.102	1	2.0	1.0	0.0	0.0	3.0
0.0	500.99503	97.044556	100.0	0	0.0	0.0	0.184	0.0	97.49267	-3.102	1	2.0	1.0	0.0	0.0	3.0
0.0	500.99503	97.044556	100.0	0	0.0	0.0	0.184	0.0	97.49267	-2.882	1	2.0	1.0	0.0	0.0	3.0
0.0	500.99503	97.044556	100.0	0	0.0	0.0	0.183	0.0	97.63632	-2.882	1	2.0	1.0	0.0	0.0	3.0
0.0	500.99503	97.044556	100.0	0	0.0	0.0	0.183	1.0	97.25418	-2.489	1	2.0	1.0	9.0	0.0	3.0
0.0	500.99503	97.044556	100.0	0	0.0	0.0	0.182	1.0	97.25418	-2.313	1	2.0	1.0	9.0	0.0	3.0
0.0	500.99503	97.044556	100.0	0	0.0	0.0	0.18	1.0	96.62215	-2.313	1	2.0	1.0	10.0	0.0	3.0
8333.334	600.0	97.044556	100.0	0	0.0	0.0	0.179	1.0	96.46044	-1.997	1	2.0	1.0	10.0	0.0	3.0
8333.334	600.0	97.044556	100.0	0	0.0	0.0	0.177	1.0	96.46044	-1.856	1	2.0	1.0	10.0	0.0	3.0
8333.334	600.0	97.044556	100.0	0	0.0	0.0	0.175	1.0	97.25742	-1.856	1	2.0	1.0	10.0	0.0	3.0
8333.334	600.0	97.044556	100.0	0	0.0	0.0	0.173	1.0	97.25742	-1.013	1	2.0	1.0	10.0	0.0	3.0
8333.334	600.0	97.044556	100.0	0	0.0	0.0	0.171	1.0	97.573166	-1.013	1	2.0	1.0	10.0	0.0	3.0
8333.334	600.0	97.044556	100.0	0	0.0	0.0	0.169	1.0	97.13628	-0.351	1	2.0	1.0	10.0	0.0	3.0
8333.334	600.0	97.044556	100.0	0	0.0	0.0	0.167	1.0	97.13628	0.832	1	2.0	1.0	10.0	0.0	3.0
8333.334	600.0	97.044556	100.0	0	0.0	0.0	0.165	1.0	97.30052	0.832	1	2.0	1.0	10.0	0.0	3.0
8333.334	600.0	97.044556	100.0	0	0.0	0.0	0.163	1.0	97.644615	1.857	1	2.0	1.0	10.0	0.0	3.0
8333.334	600.0	97.044556	100.0	0	0.0	0.0	0.161	1.0	97.644615	2.315	1	2.0	1.0	10.0	0.0	3.0
8333.334	600.0	97.044556	100.0	0	0.0	0.0	0.159	1.0	97.01727	2.315	1	2.0	1.0	10.0	0.0	3.0
8333.334	600.0	97.044556	100.0	0	0.0	0.0	0.156	1.0	97.01727	3.139	1	2.0	1.0	10.0	0.0	3.0
8333.334	600.0	97.044556	100.0	0	0.0	0.0	0.154	1.0	96.88461	3.139	1	2.0	1.0	10.0	0.0	3.0
8333.334	600.0	97.044556	100.0	0	0.0	0.0	0.151	1.0	96.86399	3.506	1	2.0	1.0	12.0	0.0	3.0
8333.334	600.0	97.044556	100.0	0	0.0	0.0	0.149	1.0	96.01889	4.166	1	2.0	1.0	12.0	0.0	3.0
8333.334	600.0	97.044556	100.0	0	0.0	0.0	0.147	1.0	96.18523	4.166	1	2.0	1.0	12.0	0.0	3.0
8333.334	600.0	97.044556	100.0	0	0.0	0.0	0.144	1.0	95.96898	4.462	1	2.0	1.0	12.0	0.0	3.0
8333.334	600.0	97.044556	100.0	0	0.0	0.0	0.142	1.0	95.72889	4.991	1	2.0	1.0	12.0	0.0	3.0
8333.334	600.0	97.044556	100.0	0	0.0	0.0	0.14	1.0	95.99468	4.991	1	2.0	1.0	12.0	0.0	3.0
8333.334	600.0	97.044556	100.0	0	0.0	0.0	0.137	1.0	95.99468	5.229	1	2.0	1.0	12.0	0.0	3.0
8333.334	600.0	97.044556	100.0	0	0.0	0.0	0.135	1.0	96.36431	5.229	1	2.0	1.0	12.0	0.0	3.0
8333.334	600.0	97.044556	100.0	0	0.0	0.0	0.132	1.0	96.446	5.653	1	2.0	1.0	12.0	0.0	3.0
8333.334	600.0	97.044556	100.0	0	0.0	0.0	0.13	1.0	96.446	5.843	1	2.0	1.0	12.0	0.0	3.0
8333.334	600.0	97.044556	100.0	0	0.0	0.0	0.128	1.0	97.65447	5.843	1	2.0	1.0	12.0	0.0	3.0
8333.334	600.0	97.044556	100.0	0	0.0	0.0	0.126	1.0	97.870255	6.184	1	2.0	1.0	12.0	0.0	3.0
8333.334	600.0	97.044556	100.0	0	0.0	0.0	0.124	1.0	97.870255	6.184	1	2.0	1.0	12.0	0.0	3.0
8333.334	600.0	97.044556	100.0	0	0.0	0.0	0.121	1.0	98.776146	6.478	1	2.0	1.0	12.0	0.0	3.0
8333.334	600.0	97.044556	100.0	0	0.0	0.0	0.119	1.0	98.776146	6.611	1	2.0	1.0	12.0	0.0	3.0
8333.334	600.0	97.044556	100.0	0	0.0	0.0	0.117	1.0	97.951965	6.611	1	2.0	1.0	12.0	0.0	3.0
8333.334	600.0	97.044556	100.0	0	0.0	0.0	0.114	1.0	97.78679	6.848	1	2.0	1.0	12.0	0.0	3.0
8333.334	600.0	97.044556	100.0	0	0.0	0.0	0.112	1.0	97.78679	6.952	1	2.0	1.0	12.0	0.0	3.0
8333.334	600.0	97.044556	100.0	0	0.0	0.0	0.109	1.0	96.96045	6.952	1	2.0	1.0	12.0	0.0	3.0
8333.334	600.0	97.044556	100.0	0	0.0	0.0	0.107	1.0	96.178795	7.143	1	2.0	1.0	12.0	0.0	3.0
8333.334	600.0	97.044556	100.0	0	0.0	0.0	0.104	1.0	96.178795	7.143	1	2.0	1.0	12.0	0.0	3.0
8333.334	600.0	97.044556	100.0	0	0.0	0.0	0.101	1.0	96.97408	7.227	1	2.0	1.0	12.0	0.0	3.0
8333.334	600.0	97.044556	100.0	0	0.0	0.0	0.099	1.0	96.97408	7.38	1	2.0	1.0	12.0	0.0	3.0
8333.334	600.0	97.044556	100.0	0	0.0	0.0	0.096	1.0	97.439735	7.38	1	2.0	1.0	12.0	0.0	3.0
8333.334	600.0	97.044556	100.0	1	0.0	0.0	0.094	1.0	98.19034	7.512	1	2.0	1.0	12.0	0.0	3.0
8333.334	600.0	97.044556	100.0	1	0.0	0.0	0.092	1.0	98.19034	7.571	1	2.0	1.0	12.0	0.0	3.0
8333.334	600.0	97.044556	100.0	1	0.0	0.0	0.089	1.0	98.117195	7.571	1	2.0	1.0	12.0	0.0	3.0
8333.334	600.0	97.044556	100.0	1	0.0	0.0	0.087	1.0	98.18297	7.676	1	2.0	1.0	12.0	0.0	3.0
8333.334	600.0	97.044556	100.0	1	0.0	0.0	0.085	1.0	98.18297	7.722	1	2.0	1.0	12.0	0.0	3.0
8333.334	600.0	97.044556	100.0	1	0.0	0.0	0.082	1.0	98.14045	7.722	1	2.0	1.0	12.0	0.0	3.0
8333.334	600.0	97.044556	100.0	1	0.0	0.0	0.08	1.0	98.14045	7.808	1	2.0	1.0	12.0	0.0	3.0
8333.334	600.0	97.044556	100.0	1	0.0	0.0	0.078	1.0	97.37683	7.808	1	2.0	1.0	12.0	0.0	3.0
8333.334	600.0	97.044556	100.0	1	0.0	0.0	0.076	1.0	96.99862	7.845	1	2.0	1.0	12.0	0.0	3.0
8333.334	600.0	97.044556	100.0	1	0.0	0.0	0.075	1.0	96.99862	7.914	1	2.0	1.0	12.0	0.0	3.0
8333.334	600.0	97.044556	100.0	1	0.0	0.0	0.073	1.0	97.65236	7.914	1	2.0	1.0	12.0	0.0	3.0
8333.334	600.0	97.044556	100.0	1	0.0	0.0	0.071	1.0	97.40564	7.943	1	2.0	1.0	12.0	0.0	3.0
8333.334	600.0	97.044556	100.0	1	0.0	0.0	0.069	1.0	97.40564	7.943	1	2.0	1.0	12.0	0.0	3.0
8333.334	600.0	97.044556	100.0	1	0.0	0.0	0.067	1.0	97.75521	7.998	1	2.0	1.0	12.0	0.0	3.0
8333.334	600.0	97.044556	100.0	1	0.0	0.0	0.065	1.0	97.75521	8.022	1	2.0	1.0	12.0	0.0	3.0
8333.334	600.0	97.044556	100.0	1	0.0	0.0	0.064	1.0	96.62671	8.022	1	2.0	1.0	12.0	0.0	3.0
8333.334	600.0	97.044556	100.0	1	0.0	0.0	0.062	1.0	95.787605	8.067	1	2.0	1.0	12.0	0.0	3.0
8333.334	600.0	97.044556	100.0	1	0.0	0.0	0.06	1.0	95.787605	8.086	1	2.0	1.0	12.0	0.0	3.0
8333.334	600.0	97.044556	100.0	1	0.0	0.0	0.059	1.0	96.796265	8.086	1	2.0	1.0	12.0	0.0	3.0
8333.334	600.0	97.044556	100.0	1	0.0	0.0	0.057	1.0	97.19671	8.121	1	2.0	1.0	12.0	0.0	3.0
8333.334	600.0	97.044556	100.0	1	0.0	0.0	0.055	1.0	98.39238	8.121	1	2.0	1.0	12.0	0.0	3.0
8333.334	600.0	97.044556	100.0	1	0.0	0.0	0.053	1.0	98.184456	8.137	1	2.0	1.0	12.0	0.0	3.0
8333.334	600.0	97.044556	100.0	1	0.0	0.0	0.052	1.0	98.184456	8.166	1	2.0	1.0	12.0	0.0	3.0
8333.334	600.0	97.044556	100.0	1	0.0	0.0	0.05	1.0	98.14333	8.166	1	2.0	1.0	12.0	0.0	3.0
8333.334	600.0	97.044556	100.0	1	0.0	0.0	0.048	1.0	96.76792	8.189	1	2.0	1.0	12.0	0.0	3.0
8333.334	600.0	97.044556	100.0	1	0.0	0.0	0.046	1.0	96.76792	8.189	1	2.0	1.0	12.0	0.0	3.0
8333.334	600.0	97.044556	100.0	1	0.0	0.0	0.044	1.0	96.495995	8.2	1	2.0	1.0	12.0	0.0	3.0
8333.334	600.0	97.044556	100.0	1	0.0	0.0	0.042	1.0	95.298706	8.221	1	2.0	1.0	12.0	0.0	3.0
8333.334	600.0	97.044556	100.0	1	0.0	0.0	0.04	1.0	95.298706	8.221	1	2.0	1.0	12.0	0.0	3.0
8333.334	600.0	97.044556	100.0	1	0.0	0.0	0.038	1.0	95.09876	8.229	1	2.0	1.0	12.0	0.0	3.0
8333.334	600.0	97.044556	100.0	1	0.0	0.0	0.035	1.0	95.09876	8.245	1	2.0	1.0	12.0	0.0	3.0
8333.334	600.0	97.044556	100.0	1	0.0	0.0	0.033	1.0	95.68676	8.245	1	2.0	1.0	12.0	0.0	3.0
8333.334	600.0	97.044556	100.0	1	0.0	0.0	0.031	1.0	96.36285	8.252	1	2.0	1.0	12.0	0.0	3.0
8333.334	600.0	97.044556	100.0	1	0.0	0.0	0.028	1.0	96.36285	8.265	1	2.0	1.0	12.0	0.0	3.0
8333.334	600.0	97.044556	100.0	1	0.0	0.0	0.026	1.0	95.5587	8.265	1	2.0	1.0	12.0	0.0	3.0
8333.334	600.0	97.044556	100.0	1	0.0	0.0	0.023	1.0	95.64436	8.274	1	2.0	1.0	12.0	0.0	3.0
8333.334	600.0	97.044556	100.0	1	0.0	0.0	0.021	1.0	95.90125	8.274	1	2.0	1.0	12.0	0.0	3.0
8333.334	600.0	97.044556	100.0	1	0.0	0.0	0.018	1.0	95.97075	8.28	1	2.0	1.0	12.0	0.0	3.0
8333.334	600.0	97.044556	100.0	1	0.0	0.0	0.015	1.0	95.97075	8.288	1	2.0	1.0	12.0	0.0	3.0
8333.334	600.0	97.044556	100.0	1	0.0	0.0	0.013	1.0	96.05103	8.288	1	2.0	1.0	12.0	0.0	3.0
8333.334	600.0	97.044556	100.0	1	0.0	0.0	0.01	1.0	95.61591	8.292	1	2.0	1.0	12.0	0.0	3.0
8333.334	600.0	97.044556	100.0	1	0.0	0.0	0.007	1.0	95.61591	8.299	1	2.0	1.0	12.0	0.0	3.0
8333.334	600.0	97.044556	100.0	1	0.0	0.0	0.004	1.0	95.26466	8.299	1	2.0	1.0	12.0	0.0	3.0
8333.334	600.0	97.044556	100.0	1	0.0	0.0	0.002	1.0	95.99719	8.303	1	2.0	1.0	12.0	0.0	3.0
8333.334	600.0	97.044556	100.0	1	0.0	0.0	0.0	1.0	95.99719	8.303	1	2.0	1.0	12.0	0.0	3.0
8333.334	600.0	97.044556	100.0	1	0.0	0.0	-0.003	1.0	95.31637	8.309	1	2.0	1.0	12.0	0.0	3.0
8333.334	600.0	97.044556	100.0	1	0.0	0.0	-0.006	1.0	95.31637	8.311	1	2.0	1.0	12.0	0.0	3.0
8333.334	600.0	97.044556	100.0	1	0.0	0.0	-0.009	1.0	95.56943	8.311	1	2.0	1.0	13.0	0.0	3.0
8333.334	600.0	97.044556	100.0	0	0.0	0.0	-0.012	1.0	96.990486	8.315	1	2.0	2.0	14.0	1.0	3.0
8333.334	600.0	97.044556	100.0	0	0.0	0.0	-0.015	1.0	96.990486	8.318	1	2.0	2.0	14.0	1.0	3.0
0.0	600.0	97.044556	100.0	0	0.0	0.0	-0.017	1.0	96.7672	8.318	1	2.0	2.0	0.0	1.0	3.0
0.0	600.0	97.044556	100.0	0	0.0	0.0	-0.02	1.0	96.7672	8.32	1	2.0	2.0	0.0	1.0	3.0
0.0	600.0	97.044556	100.0	0	0.0	0.0	-0.022	1.0	96.79464	8.32	1	2.0	2.0	0.0	1.0	3.0
0.0	600.0	97.044556	100.0	0	0.0	0.0	-0.025	1.0	97.85353	7.733	1	2.0	2.0	0.0	1.0	3.0
0.0	600.0	97.044556	100.0	0	0.0	0.0	-0.027	1.0	97.85353	6.677	1	2.0	2.0	0.0	1.0	3.0
0.0	600.0	97.044556	100.0	0	0.0	0.0	-0.03	1.0	97.29367	6.677	1	2.0	2.0	0.0	1.0	3.0
0.0	600.0	97.044556	100.0	0	0.0	0.0	-0.032	1.0	98.858925	6.205	1	2.0	2.0	0.0	1.0	3.0
0.0	600.0	97.044556	100.0	0	0.0	0.0	-0.033	1.0	98.858925	5.358	1	2.0	2.0	0.0	1.0	3.0
0.0	600.0	97.044556	100.0	0	0.0	0.0	-0.035	1.0	98.43958	5.358	1	2.0	2.0	0.0	1.0	3.0
0.0	600.0	97.044556	100.0	0	0.0	0.0	-0.036	1.0	98.43958	4.627	1	2.0	2.0	0.0	1.0	3.0
0.0	600.0	97.044556	100.0	0	0.0	0.0	-0.037	1.0	98.93008	4.627	1	2.0	2.0	0.0	1.0	3.0
0.0	600.0	97.044556	100.0	0	0.0	0.0	-0.038	1.0	98.8402	4.301	1	2.0	2.0	0.0	1.0	3.0
0.0	600.0	97.044556	100.0	0	0.0	0.0	-0.038	1.0	98.8402	3.713	1	2.0	2.0	0.0	1.0	3.0
0.0	600.0	97.044556	100.0	0	0.0	0.0	-0.038	1.0	97.95555	3.713	1	2.0	2.0	0.0	1.0	3.0
0.0	600.0	97.044556	100.0	0	0.0	0.0	-0.038	1.0	97.46701	3.452	1	2.0	2.0	0.0	1.0	3.0
0.0	600.0	97.044556	100.0	0	0.0	0.0	-0.037	1.0	97.16163	2.981	1	2.0	2.0	0.0	1.0	3.0
0.0	600.0	97.044556	100.0	0	0.0	0.0	-0.037	1.0	97.08733	2.981	1	2.0	2.0	1.0	1.0	3.0
0.0	600.0	97.044556	100.0	0	0.0	0.0	-0.036	1.0	97.08733	2.769	1	2.0	2.0	1.0	1.0	3.0
0.0	600.0	97.044556	100.0	0	0.0	0.0	-0.035	1.0	96.71654	2.769	1	2.0	2.0	2.0	1.0	3.0
-8306.105	598.03955	97.044556	100.0	0	0.0	0.0	-0.033	1.0	96.4197	2.391	1	2.0	2.0	3.0	1.0	3.0
-8306.105	598.03955	97.044556	100.0	0	0.0	0.0	-0.032	1.0	96.4197	2.222	1	2.0	2.0	3.0	1.0	3.0
-8306.105	598.03955	97.044556	100.0	0	0.0	0.0	-0.03	1.0	96.77534	2.222	1	2.0	2.0	3.0	1.0	3.0
-8306.105	598.03955	97.044556	100.0	0	0.0	0.0	-0.028	1.0	96.97138	1.919	1	2.0	2.0	3.0	1.0	3.0
-8306.105	598.03955	97.044556	100.0	0	0.0	0.0	-0.027	1.0	96.97138	0.522	1	2.0	2.0	3.0	1.0	3.0
-8306.105	598.03955	97.044556	100.0	0	0.0	0.0	-0.025	1.0	97.38228	0.522	1	2.0	2.0	3.0	1.0	3.0
-8306.105	598.03955	97.044556	100.0	0	0.0	0.0	-0.023	1.0	97.38228	-0.1	1	2.0	2.0	3.0	1.0	3.0
-8306.105	598.03955	97.044556	100.0	0	0.0	0.0	-0.021	1.0	96.76468	-0.1	1	2.0	2.0	3.0	1.0	3.0
-8306.105	598.03955	97.044556	100.0	0	0.0	0.0	-0.019	1.0	96.53549	-1.221	1	2.0	2.0	3.0	1.0	3.0
-8306.105	598.03955	97.044556	100.0	0	0.0	0.0	-0.016	1.0	96.53549	-1.722	1	2.0	2.0	3.0	1.0	3.0
-8306.105	598.03955	97.044556	100.0	0	0.0	0.0	-0.014	1.0	96.93823	-1.722	1	2.0	2.0	3.0	1.0	3.0
-8306.105	598.03955	97.044556	100.0	0	0.0	0.0	-0.012	1.0	96.6767	-2.622	1	2.0	2.0	3.0	1.0	3.0
-8306.105	598.03955	97.044556	100.0	0	0.0	0.0	-0.01	1.0	96.6767	-3.024	1	2.0	2.0	3.0	1.0	3.0
-8306.105	598.03955	97.044556	100.0	0	0.0	0.0	-0.008	1.0	93.47304	-3.024	1	2.0	2.0	5.0	1.0	3.0
-8306.105	598.03955	97.044556	100.0	0	0.0	0.0	-0.005	1.0	93.47304	-3.024	1	2.0	2.0	5.0	1.0	3.0
-8306.105	598.03955	97.044556	100.0	0	0.0	0.0	-0.003	1.0	94.33016	-3.747	1	2.0	2.0	5.0	1.0	3.0
-8306.105	598.03955	97.044556	100.0	0	0.0	0.0	0.0	1.0	96.33272	-4.069	1	2.0	2.0	5.0	1.0	3.0
-8306.105	598.03955	97.044556	100.0	0	0.0	0.0	0.001	1.0	96.33272	-4.37	1	2.0	2.0	5.0	1.0	3.0
-8306.105	598.03955	97.044556	100.0	0	0.0	0.0	0.003	1.0	97.05553	-4.37	1	2.0	2.0	5.0	1.0	3.0
-8306.105	598.03955	97.044556	100.0	0	0.0	0.0	0.006	1.0	97.07363	-4.909	1	2.0	2.0	5.0	1.0	3.0
-8306.105	598.03955	97.044556	100.0	0	0.0	0.0	0.008	1.0	97.07363	-5.373	1	2.0	2.0	5.0	1.0	3.0
-8306.105	598.03955	97.044556	100.0	0	0.0	0.0	0.01	1.0	97.25422	-5.373	1	2.0	2.0	5.0	1.0	3.0
-8306.105	598.03955	97.044556	100.0	0	0.0	0.0	0.013	1.0	97.25422	-5.581	1	2.0	2.0	5.0	1.0	3.0
-8306.105	598.03955	97.044556	100.0	0	0.0	0.0	0.015	1.0	97.08053	-5.581	1	2.0	2.0	5.0	1.0	3.0
-8306.105	598.03955	97.044556	100.0	0	0.0	0.0	0.017	1.0	97.397	-5.955	1	2.0	2.0	5.0	1.0	3.0
-8306.105	598.03955	97.044556	100.0	0	0.0	0.0	0.02	1.0	97.397	-6.121	1	2.0	2.0	5.0	1.0	3.0
-8306.105	598.03955	97.044556	100.0	0	0.0	0.0	0.022	1.0	96.87098	-6.121	1	2.0	2.0	5.0	1.0	3.0
-8306.105	598.03955	97.044556	100.0	0	0.0	0.0	0.024	1.0	96.5574	-6.42	1	2.0	2.0	5.0	1.0	3.0
-8306.105	598.03955	97.044556	100.0	0	0.0	0.0	0.026	1.0	96.5574	-6.42	1	2.0	2.0	5.0	1.0	3.0
-8306.105	598.03955	97.044556	100.0	0	0.0	0.0	0.029	1.0	96.84677	-6.554	1	2.0	2.0	5.0	1.0	3.0
-8306.105	598.03955	97.044556	100.0	0	0.0	0.0	0.031	1.0	96.84677	-6.795	1	2.0	2.0	5.0	1.0	3.0
-8306.105	598.03955	97.044556	100.0	0	0.0	0.0	0.033	1.0	96.24355	-6.795	1	2.0	2.0	5.0	1.0	3.0
-8306.105	598.03955	97.044556	100.0	0	0.0	0.0	0.035	1.0	96.488846	-7.002	1	2.0	2.0	5.0	1.0	3.0
-8306.105	598.03955	97.044556	100.0	0	0.0	0.0	0.037	1.0	96.488846	-7.095	1	2.0	2.0	5.0	1.0	3.0
-8306.105	598.03955	97.044556	100.0	0	0.0	0.0	0.039	1.0	96.34047	-7.095	1	2.0	2.0	5.0	1.0	3.0
-8306.105	598.03955	97.044556	100.0	0	0.0	0.0	0.041	1.0	97.37656	-7.262	1	2.0	2.0	5.0	1.0	3.0
-8306.105	598.03955	97.044556	100.0	0	0.0	0.0	0.043	1.0	97.37656	-7.337	1	2.0	2.0	5.0	1.0	3.0
-8306.105	598.03955	97.044556	100.0	0	0.0	0.0	0.045	1.0	97.60482	-7.337	1	2.0	2.0	5.0	1.0	3.0
-8306.105	598.03955	97.044556	100.0	0	0.0	0.0	0.048	1.0	97.86369	-7.47	1	2.0	2.0	5.0	1.0	3.0
-8306.105	598.03955	97.044556	100.0	0	0.0	0.0	0.049	1.0	97.62004	-7.47	1	2.0	2.0	5.0	1.0	3.0
-8306.105	598.03955	97.044556	100.0	0	0.0	0.0	0.051	1.0	98.037964	-7.585	1	2.0	2.0	5.0	1.0	3.0
-8306.105	598.03955	97.044556	100.0	0	0.0	0.0	0.053	1.0	98.037964	-7.637	1	2.0	2.0	5.0	1.0	3.0
-8306.105	598.03955	97.044556	100.0	0	0.0	0.0	0.055	1.0	97.799965	-7.637	1	2.0	2.0	5.0	1.0	3.0
-8306.105	598.03955	97.044556	100.0	0	0.0	0.0	0.057	1.0	97.03969	-7.731	1	2.0	2.0	5.0	1.0	3.0
-8306.105	598.03955	97.044556	100.0	0	0.0	0.0	0.059	1.0	97.03969	-7.771	1	2.0	2.0	5.0	1.0	3.0
-8306.105	598.03955	97.044556	100.0	0	0.0	0.0	0.06	1.0	97.13165	-7.771	1	2.0	2.0	5.0	1.0	3.0
-8306.105	598.03955	97.044556	100.0	0	0.0	0.0	0.062	1.0	97.13165	-7.847	1	2.0	2.0	5.0	1.0	3.0
-8306.105	598.03955	97.044556	100.0	1	0.0	0.0	0.063	1.0	96.685394	-7.847	1	2.0	2.0	5.0	1.0	3.0
-8306.105	598.03955	97.044556	100.0	1	0.0	0.0	0.065	1.0	96.67409	-7.879	1	2.0	2.0	5.0	1.0	3.0
-8306.105	598.03955	97.044556	100.0	1	0.0	0.0	0.066	1.0	96.67409	-7.938	1	2.0	2.0	5.0	1.0	3.0
-8306.105	598.03955	97.044556	100.0	1	0.0	0.0	0.068	1.0	95.79806	-7.938	1	2.0	2.0	5.0	1.0	3.0
-8306.105	598.03955	97.044556	100.0	1	0.0	0.0	0.069	1.0	96.792984	-7.966	1	2.0	2.0	5.0	1.0	3.0
-8306.105	598.03955	97.044556	100.0	1	0.0	0.0	0.07	1.0	96.792984	-7.966	1	2.0	2.0	5.0	1.0	3.0
-8306.105	598.03955	97.044556	100.0	1	0.0	0.0	0.072	1.0	97.030624	-7.99	1	2.0	2.0	5.0	1.0	3.0
-8306.105	598.03955	97.044556	100.0	1	0.0	0.0	0.073	1.0	97.030624	-8.035	1	2.0	2.0	5.0	1.0	3.0
-8306.105	598.03955	97.044556	100.0	1	0.0	0.0	0.075	1.0	98.015656	-8.035	1	2.0	2.0	5.0	1.0	3.0
-8306.105	598.03955	97.044556	100.0	1	0.0	0.0	0.076	1.0	98.726074	-8.073	1	2.0	2.0	5.0	1.0	3.0
-8306.105	598.03955	97.044556	100.0	1	0.0	0.0	0.078	1.0	98.726074	-8.09	1	2.0	2.0	5.0	1.0	3.0
-8306.105	598.03955	97.044556	100.0	1	0.0	0.0	0.08	1.0	98.17476	-8.09	1	2.0	2.0	5.0	1.0	3.0
-8306.105	598.03955	97.044556	100.0	1	0.0	0.0	0.081	1.0	98.10666	-8.121	1	2.0	2.0	5.0	1.0	3.0
-8306.105	598.03955	97.044556	100.0	1	0.0	0.0	0.083	1.0	98.10666	-8.121	1	2.0	2.0	5.0	1.0	3.0
-8306.105	598.03955	97.044556	100.0	1	0.0	0.0	0.085	1.0	97.87445	-8.148	1	2.0	2.0	5.0	1.0	3.0
-8306.105	598.03955	97.044556	100.0	1	0.0	0.0	0.086	1.0	97.87445	-8.16	1	2.0	2.0	5.0	1.0	3.0
-8306.105	598.03955	97.044556	100.0	1	0.0	0.0	0.088	1.0	96.68965	-8.16	1	2.0	2.0	5.0	1.0	3.0
-8306.105	598.03955	97.044556	100.0	1	0.0	0.0	0.09	1.0	96.93992	-8.181	1	2.0	2.0	5.0	1.0	3.0
-8306.105	598.03955	97.044556	100.0	1	0.0	0.0	0.092	1.0	96.93992	-8.19	1	2.0	2.0	5.0	1.0	3.0
-8306.105	598.03955	97.044556	100.0	1	0.0	0.0	0.094	1.0	97.493744	-8.19	1	2.0	2.0	5.0	1.0	3.0
-8306.105	598.03955	97.044556	100.0	1	0.0	0.0	0.096	1.0	97.78536	-8.208	1	2.0	2.0	5.0	1.0	3.0
-8306.105	598.03955	97.044556	100.0	1	0.0	0.0	0.098	1.0	97.78536	-8.208	1	2.0	2.0	5.0	1.0	3.0
-8306.105	598.03955	97.044556	100.0	1	0.0	0.0	0.101	1.0	98.420166	-8.215	1	2.0	2.0	5.0	1.0	3.0
-8306.105	598.03955	97.044556	100.0	1	0.0	0.0	0.103	1.0	98.420166	-8.229	1	2.0	2.0	5.0	1.0	3.0
-8306.105	598.03955	97.044556	100.0	1	0.0	0.0	0.105	1.0	98.522995	-8.229	1	2.0	2.0	5.0	1.0	3.0
-8306.105	598.03955	97.044556	100.0	1	0.0	0.0	0.107	1.0	98.383575	-8.241	1	2.0	2.0	5.0	1.0	3.0
-8306.105	598.03955	97.044556	100.0	1	0.0	0.0	0.11	1.0	98.383575	-8.246	1	2.0	2.0	5.0	1.0	3.0
-8306.105	598.03955	97.044556	100.0	1	0.0	0.0	0.112	1.0	98.06262	-8.246	1	2.0	2.0	5.0	1.0	3.0
-8306.105	598.03955	97.044556	100.0	1	0.0	0.0	0.115	1.0	97.85987	-8.256	1	2.0	2.0	5.0	1.0	3.0
-8306.105	598.03955	97.044556	100.0	1	0.0	0.0	0.117	1.0	94.8576	-8.256	1	2.0	2.0	5.0	1.0	3.0
-8306.105	598.03955	97.044556	100.0	1	0.0	0.0	0.12	1.0	97.14751	-8.26	1	2.0	2.0	5.0	1.0	3.0
-8306.105	598.03955	97.044556	100.0	1	0.0	0.0	0.122	1.0	97.14751	-8.264	1	2.0	2.0	5.0	1.0	3.0
-8306.105	598.03955	97.044556	100.0	1	0.0	0.0	0.124	1.0	95.9696	-8.264	1	2.0	2.0	5.0	1.0	3.0
-8306.105	598.03955	97.044556	100.0	1	0.0	0.0	0.127	1.0	95.19307	-8.271	1	2.0	2.0	5.0	1.0	3.0
-8306.105	598.03955	97.044556	100.0	1	0.0	0.0	0.129	1.0	95.19307	-8.278	1	2.0	2.0	5.0	1.0	3.0
-8306.105	598.03955	97.044556	100.0	1	0.0	0.0	0.132	1.0	95.60296	-8.278	1	2.0	2.0	5.0	1.0	3.0
-8306.105	598.03955	97.044556	100.0	1	0.0	0.0	0.134	1.0	95.84001	-8.28	1	2.0	2.0	5.0	1.0	3.0
-8306.105	598.03955	97.044556	100.0	1	0.0	0.0	0.137	1.0	95.84001	-8.28	1	2.0	2.0	5.0	1.0	3.0
-8306.105	598.03955	97.044556	100.0	1	0.0	0.0	0.139	1.0	94.52058	-8.285	1	2.0	2.0	5.0	1.0	3.0
-8306.105	598.03955	97.044556	100.0	1	0.0	0.0	0.142	1.0	94.52058	-8.287	1	2.0	2.0	5.0	1.0	3.0
-8306.105	598.03955	97.044556	100.0	1	0.0	0.0	0.144	1.0	95.93257	-8.287	1	2.0	2.0	5.0	1.0	3.0
-8306.105	598.03955	97.044556	100.0	1	0.0	0.0	0.147	1.0	96.41224	-8.291	1	2.0	2.0	5.0	1.0	3.0
-8306.105	598.03955	97.044556	100.0	1	0.0	0.0	0.149	1.0	96.41224	-8.293	1	2.0	2.0	5.0	1.0	3.0
-8306.105	598.03955	97.044556	100.0	1	0.0	0.0	0.152	1.0	96.70825	-8.293	1	2.0	2.0	5.0	1.0	3.0
-8306.105	598.03955	97.044556	100.0	1	0.0	0.0	0.154	1.0	98.046585	-8.296	1	2.0	2.0	5.0	1.0	3.0
-8306.105	598.03955	97.044556	100.0	1	0.0	0.0	0.156	1.0	98.81215	-8.296	1	2.0	2.0	6.0	1.0	3.0
-8306.105	598.03955	94.17645	100.0	0	0.0	0.0	0.159	1.0	98.53376	-8.299	1	2.0	2.0	7.0	1.0	4.0
0.0	598.03955	94.17645	100.0	0	0.0	0.0	0.161	1.0	98.53376	-8.3	1	2.0	2.0	0.0	1.0	4.0
0.0	598.03955	94.17645	100.0	0	0.0	0.0	0.164	1.0	98.2741	-8.3	1	2.0	2.0	0.0	1.0	4.0
0.0	598.03955	94.17645	100.0	0	0.0	0.0	0.166	1.0	98.6635	-8.302	1	2.0	2.0	0.0	1.0	4.0
0.0	598.03955	94.17645	100.0	0	0.0	0.0	0.168	1.0	98.6635	-7.715	1	2.0	2.0	0.0	1.0	4.0
0.0	598.03955	94.17645	100.0	0	0.0	0.0	0.17	1.0	97.966515	-7.715	1	2.0	2.0	0.0	1.0	4.0
0.0	598.03955	94.17645	100.0	0	0.0	0.0	0.172	1.0	97.966515	-6.664	1	2.0	2.0	0.0	1.0	4.0
0.0	598.03955	94.17645	100.0	0	0.0	0.0	0.174	1.0	98.22643	-6.664	1	2.0	2.0	0.0	1.0	4.0
0.0	598.03955	94.17645	100.0	0	0.0	0.0	0.176	1.0	97.694	-6.192	1	2.0	2.0	0.0	1.0	4.0
0.0	598.03955	94.17645	100.0	0	0.0	0.0	0.178	1.0	98.32557	-5.347	1	2.0	2.0	0.0	1.0	4.0
0.0	598.03955	94.17645	100.0	0	0.0	0.0	0.179	1.0	97.837	-5.347	1	2.0	2.0	0.0	1.0	4.0
0.0	598.03955	94.17645	100.0	0	0.0	0.0	0.18	1.0	97.13295	-4.969	1	2.0	2.0	0.0	1.0	4.0
0.0	598.03955	94.17645	100.0	0	0.0	0.0	0.181	1.0	96.630196	-4.291	1	2.0	2.0	0.0	1.0	4.0
0.0	598.03955	94.17645	100.0	0	0.0	0.0	0.183	1.0	97.07039	-4.291	1	2.0	2.0	0.0	1.0	4.0
0.0	598.03955	94.17645	100.0	0	0.0	0.0	0.183	1.0	97.07039	-3.987	1	2.0	2.0	0.0	1.0	4.0
0.0	598.03955	94.17645	100.0	0	0.0	0.0	0.184	1.0	97.37745	-3.987	1	2.0	2.0	0.0	1.0	4.0
0.0	598.03955	94.17645	100.0	0	0.0	0.0	0.184	1.0	96.924225	-3.443	1	2.0	2.0	0.0	1.0	4.0
0.0	598.03955	94.17645	100.0	0	0.0	0.0	0.184	1.0	96.924225	-3.2	1	2.0	2.0	0.0	1.0	4.0
0.0	598.03955	94.17645	100.0	0	0.0	0.0	0.183	1.0	97.26687	-3.2	1	2.0	2.0	8.0	1.0	4.0
0.0	598.03955	94.17645	100.0	0	0.0	0.0	0.183	1.0	96.965195	-2.763	1	2.0	2.0	10.0	1.0	4.0
0.0	598.03955	94.17645	100.0	0	0.0	0.0	0.182	1.0	96.965195	-2.568	1	2.0	2.0	10.0	1.0	4.0
6944.445	500.0	94.17645	100.0	0	0.0	0.0	0.18	1.0	96.73999	-2.568	1	2.0	2.0	10.0	1.0	4.0
6944.445	500.0	94.17645	100.0	0	0.0	0.0	0.179	1.0	96.73999	-2.217	1	2.0	2.0	10.0	1.0	4.0
6944.445	500.0	94.17645	100.0	0	0.0	0.0	0.177	1.0	96.6973	-2.217	1	2.0	2.0	10.0	1.0	4.0
6944.445	500.0	94.17645	100.0	0	0.0	0.0	0.175	1.0	97.29363	-2.06	1	2.0	2.0	10.0	1.0	4.0
6944.445	500.0	94.17645	100.0	0	0.0	0.0	0.172	1.0	97.29363	-0.831	1	2.0	2.0	10.0	1.0	4.0
6944.445	500.0	94.17645	100.0	0	0.0	0.0	0.17	1.0	97.397995	-0.831	1	2.0	2.0	10.0	1.0	4.0
6944.445	500.0	94.17645	100.0	0	0.0	0.0	0.168	1.0	97.3254	0.228	1	2.0	2.0	10.0	1.0	4.0
6944.445	500.0	94.17645	100.0	0	0.0	0.0	0.166	1.0	97.3254	0.704	1	2.0	2.0	10.0	1.0	4.0
6944.445	500.0	94.17645	100.0	0	0.0	0.0	0.163	1.0	98.107445	0.704	1	2.0	2.0	10.0	1.0	4.0
6944.445	500.0	94.17645	100.0	0	0.0	0.0	0.161	1.0	98.107445	1.556	1	2.0	2.0	10.0	1.0	4.0
6944.445	500.0	94.17645	100.0	0	0.0	0.0	0.158	1.0	98.33597	1.556	1	2.0	2.0	10.0	1.0	4.0
6944.445	500.0	94.17645	100.0	0	0.0	0.0	0.155	1.0	98.39375	2.292	1	2.0	2.0	10.0	1.0	4.0
6944.445	500.0	94.17645	100.0	0	0.0	0.0	0.153	1.0	98.39375	2.623	1	2.0	2.0	10.0	1.0	4.0
6944.445	500.0	94.17645	100.0	0	0.0	0.0	0.15	1.0	98.24557	2.623	1	2.0	2.0	12.0	1.0	4.0
6944.445	500.0	94.17645	100.0	0	0.0	0.0	0.147	1.0	97.71196	3.212	1	2.0	2.0	12.0	1.0	4.0
6944.445	500.0	94.17645	100.0	0	0.0	0.0	0.145	1.0	97.71196	3.477	1	2.0	2.0	12.0	1.0	4.0
6944.445	500.0	94.17645	100.0	0	0.0	0.0	0.142	1.0	98.01339	3.477	1	2.0	2.0	12.0	1.0	4.0
6944.445	500.0	94.17645	100.0	0	0.0	0.0	0.14	1.0	98.01339	3.951	1	2.0	2.0	12.0	1.0	4.0
6944.445	500.0	94.17645	100.0	0	0.0	0.0	0.137	1.0	98.29173	3.951	1	2.0	2.0	12.0	1.0	4.0
6944.445	500.0	94.17645	100.0	0	0.0	0.0	0.135	1.0	98.38586	4.164	1	2.0	2.0	12.0	1.0	4.0
6944.445	500.0	94.17645	100.0	0	0.0	0.0	0.132	1.0	98.38586	4.544	1	2.0	2.0	12.0	1.0	4.0
6944.445	500.0	94.17645	100.0	0	0.0	0.0	0.13	1.0	97.36856	4.544	1	2.0	2.0	12.0	1.0	4.0
6944.445	500.0	94.17645	100.0	0	0.0	0.0	0.127	1.0	96.74902	4.873	1	2.0	2.0	12.0	1.0	4.0
6944.445	500.0	94.17645	100.0	0	0.0	0.0	0.125	1.0	96.74902	4.873	1	2.0	2.0	12.0	1.0	4.0
6944.445	500.0	94.17645	100.0	0	0.0	0.0	0.123	1.0	96.85005	5.019	1	2.0	2.0	12.0	1.0	4.0
6944.445	500.0	94.17645	100.0	0	0.0	0.0	0.121	1.0	96.85005	5.284	1	2.0	2.0	12.0	1.0	4.0
6944.445	500.0	94.17645	100.0	0	0.0	0.0	0.119	1.0	96.686844	5.284	1	2.0	2.0	12.0	1.0	4.0
6944.445	500.0	94.17645	100.0	0	0.0	0.0	0.117	1.0	96.06769	5.402	1	2.0	2.0	12.0	1.0	4.0
6944.445	500.0	94.17645	100.0	0	0.0	0.0	0.115	1.0	96.06769	5.612	1	2.0	2.0	12.0	1.0	4.0
6944.445	500.0	94.17645	100.0	0	0.0	0.0	0.113	1.0	96.0652	5.612	1	2.0	2.0	12.0	1.0	4.0
6944.445	500.0	94.17645	100.0	0	0.0	0.0	0.112	1.0	95.51873	5.707	1	2.0	2.0	12.0	1.0	4.0
6944.445	500.0	94.17645	100.0	0	0.0	0.0	0.11	1.0	95.51873	5.707	1	2.0	2.0	12.0	1.0	4.0
6944.445	500.0	94.17645	100.0	0	0.0	0.0	0.108	1.0	96.39748	5.878	1	2.0	2.0	12.0	1.0	4.0
6944.445	500.0	94.17645	100.0	0	0.0	0.0	0.106	1.0	96.39748	5.954	1	2.0	2.0	12.0	1.0	4.0
6944.445	500.0	94.17645	100.0	0	0.0	0.0	0.104	1.0	96.65244	5.954	1	2.0	2.0	12.0	1.0	4.0
6944.445	500.0	94.17645	100.0	0	0.0	0.0	0.102	1.0	96.44062	6.089	1	2.0	2.0	12.0	1.0	4.0
6944.445	500.0	94.17645	100.0	0	0.0	0.0	0.1	1.0	96.44062	6.151	1	2.0	2.0	12.0	1.0	4.0
6944.445	500.0	94.17645	100.0	0	0.0	0.0	0.098	1.0	96.744835	6.151	1	2.0	2.0	12.0	1.0	4.0
6944.445	500.0	94.17645	100.0	0	0.0	0.0	0.096	1.0	97.14186	6.26	1	2.0	2.0	12.0	1.0	4.0
6944.445	500.0	94.17645	100.0	0	0.0	0.0	0.094	1.0	97.14186	6.26	1	2.0	2.0	12.0	1.0	4.0
6944.445	500.0	94.17645	100.0	0	0.0	0.0	0.092	1.0	97.06949	6.31	1	2.0	2.0	12.0	1.0	4.0
6944.445	500.0	94.17645	100.0	0	0.0	0.0	0.09	1.0	97.06949	6.397	1	2.0	2.0	12.0	1.0	4.0
6944.445	500.0	94.17645	100.0	0	0.0	0.0	0.088	1.0	96.812035	6.397	1	2.0	2.0	12.0	1.0	4.0
6944.445	500.0	94.17645	100.0	0	0.0	0.0	0.086	1.0	96.32651	6.436	1	2.0	2.0	12.0	1.0	4.0
6944.445	500.0	94.17645	100.0	0	0.0	0.0	0.083	1.0	96.32651	6.507	1	2.0	2.0	12.0	1.0	4.0
6944.445	500.0	94.17645	100.0	0	0.0	0.0	0.081	1.0	96.57745	6.507	1	2.0	2.0	12.0	1.0	4.0
6944.445	500.0	94.17645	100.0	0	0.0	0.0	0.079	1.0	97.179375	6.538	1	2.0	2.0	12.0	1.0	4.0
6944.445	500.0	94.17645	100.0	0	0.0	0.0	0.077	1.0	97.179375	6.538	1	2.0	2.0	12.0	1.0	4.0
6944.445	500.0	94.17645	100.0	0	0.0	0.0	0.075	1.0	96.45754	6.594	1	2.0	2.0	12.0	1.0	4.0
6944.445	500.0	94.17645	100.0	0	0.0	0.0	0.073	1.0	96.45754	6.644	1	2.0	2.0	12.0	1.0	4.0
6944.445	500.0	94.17645	100.0	0	0.0	0.0	0.07	1.0	96.34841	6.644	1	2.0	2.0	12.0	1.0	4.0
6944.445	500.0	94.17645	100.0	0	0.0	0.0	0.068	1.0	96.725204	6.666	1	2.0	2.0	12.0	1.0	4.0
6944.445	500.0	94.17645	100.0	0	0.0	0.0	0.066	1.0	97.13722	6.686	1	2.0	2.0	12.0	1.0	4.0
6944.445	500.0	94.17645	100.0	0	0.0	0.0	0.064	1.0	96.52132	6.686	1	2.0	2.0	12.0	1.0	4.0
6944.445	500.0	94.17645	100.0	0	0.0	0.0	0.062	1.0	95.85966	6.723	1	2.0	2.0	12.0	1.0	4.0
6944.445	500.0	94.17645	100.0	0	0.0	0.0	0.06	1.0	96.419365	6.723	1	2.0	2.0	12.0	1.0	4.0
6944.445	500.0	94.17645	100.0	0	0.0	0.0	0.057	1.0	95.69007	6.738	1	2.0	2.0	12.0	1.0	4.0
6944.445	500.0	94.17645	100.0	0	0.0	0.0	0.055	1.0	95.69007	6.768	1	2.0	2.0	12.0	1.0	4.0
6944.445	500.0	94.17645	100.0	0	0.0	0.0	0.053	1.0	96.53673	6.768	1	2.0	2.0	12.0	1.0	4.0
6944.445	500.0	94.17645	100.0	1	0.0	0.0	0.051	1.0	96.32667	6.793	1	2.0	2.0	12.0	1.0	4.0
6944.445	500.0	94.17645	100.0	1	0.0	0.0	0.049	1.0	96.32667	6.805	1	2.0	2.0	12.0	1.0	4.0
6944.445	500.0	94.17645	100.0	1	0.0	0.0	0.046	1.0	96.14961	6.805	1	2.0	2.0	12.0	1.0	4.0
6944.445	500.0	94.17645	100.0	1	0.0	0.0	0.044	1.0	95.835625	6.825	1	2.0	2.0	12.0	1.0	4.0
6944.445	500.0	94.17645	100.0	1	0.0	0.0	0.042	1.0	95.835625	6.833	1	2.0	2.0	12.0	1.0	4.0
6944.445	500.0	94.17645	100.0	1	0.0	0.0	0.04	1.0	95.53379	6.833	1	2.0	2.0	12.0	1.0	4.0
6944.445	500.0	94.17645	100.0	1	0.0	0.0	0.038	1.0	95.53379	6.85	1	2.0	2.0	12.0	1.0	4.0
6944.445	500.0	94.17645	100.0	1	0.0	0.0	0.036	1.0	96.02596	6.85	1	2.0	2.0	12.0	1.0	4.0
6944.445	500.0	94.17645	100.0	1	0.0	0.0	0.034	1.0	96.6105	6.864	1	2.0	2.0	12.0	1.0	4.0
6944.445	500.0	94.17645	100.0	1	0.0	0.0	0.032	1.0	96.6105	6.87	1	2.0	2.0	12.0	1.0	4.0
6944.445	500.0	94.17645	100.0	1	0.0	0.0	0.03	1.0	96.867905	6.87	1	2.0	2.0	12.0	1.0	4.0
6944.445	500.0	94.17645	100.0	1	0.0	0.0	0.028	1.0	97.53342	6.882	1	2.0	2.0	12.0	1.0	4.0
6944.445	500.0	94.17645	100.0	1	0.0	0.0	0.026	1.0	97.53342	6.882	1	2.0	2.0	12.0	1.0	4.0
6944.445	500.0	94.17645	100.0	1	0.0	0.0	0.024	1.0	97.641525	6.887	1	2.0	2.0	12.0	1.0	4.0
6944.445	500.0	94.17645	100.0	1	0.0	0.0	0.022	1.0	97.72281	6.895	1	2.0	2.0	12.0	1.0	4.0
6944.445	500.0	94.17645	100.0	1	0.0	0.0	0.02	1.0	97.258484	6.895	1	2.0	2.0	12.0	1.0	4.0
6944.445	500.0	94.17645	100.0	1	0.0	0.0	0.018	1.0	97.38781	6.899	1	2.0	2.0	12.0	1.0	4.0
6944.445	500.0	94.17645	100.0	1	0.0	0.0	0.016	1.0	97.38781	6.907	1	2.0	2.0	12.0	1.0	4.0
6944.445	500.0	94.17645	100.0	1	0.0	0.0	0.013	1.0	97.948296	6.907	1	2.0	2.0	12.0	1.0	4.0
6944.445	500.0	94.17645	100.0	1	0.0	0.0	0.011	1.0	97.80879	6.913	1	2.0	2.0	12.0	1.0	4.0
6944.445	500.0	94.17645	100.0	1	0.0	0.0	0.009	1.0	97.80879	6.913	1	2.0	2.0	12.0	1.0	4.0
6944.445	500.0	94.17645	100.0	1	0.0	0.0	0.006	1.0	97.84111	6.915	1	2.0	2.0	12.0	1.0	4.0
6944.445	500.0	94.17645	100.0	1	0.0	0.0	0.004	1.0	97.84111	6.921	1	2.0	2.0	12.0	1.0	4.0
6944.445	500.0	94.17645	100.0	1	0.0	0.0	0.001	1.0	97.33684	6.921	1	2.0	2.0	12.0	1.0	4.0
6944.445	500.0	94.17645	100.0	1	0.0	0.0	0.0	1.0	96.94938	6.924	1	2.0	2.0	12.0	1.0	4.0
6944.445	500.0	94.17645	100.0	1	0.0	0.0	-0.003	1.0	96.94938	6.928	1	2.0	2.0	12.0	1.0	4.0
6944.445	500.0	94.17645	100.0	1	0.0	0.0	-0.006	1.0	98.37962	6.928	1	2.0	2.0	12.0	1.0	4.0
6944.445	500.0	94.17645	100.0	1	0.0	0.0	-0.009	1.0	98.37962	6.929	1	2.0	2.0	12.0	1.0	4.0
6944.445	500.0	94.17645	100.0	1	0.0	0.0	-0.012	1.0	97.823654	6.929	1	2.0	2.0	13.0	1.0	4.0
0.0	500.0	94.17645	100.0	0	0.0	0.0	-0.014	1.0	98.42596	6.932	1	2.0	3.0	0.0	1.0	4.0
0.0	500.0	94.17645	100.0	0	0.0	0.0	-0.017	1.0	98.42596	6.933	1	2.0	3.0	0.0	1.0	4.0
0.0	500.0	94.17645	100.0	0	0.0	0.0	-0.02	1.0	96.50718	6.933	1	2.0	3.0	0.0	1.0	4.0
0.0	500.0	94.17645	100.0	0	0.0	0.0	-0.022	1.0	96.07665	6.936	1	2.0	3.0	0.0	1.0	4.0
0.0	500.0	94.17645	100.0	0	0.0	0.0	-0.025	1.0	96.07665	6.445	1	2.0	3.0	0.0	1.0	4.0
0.0	500.0	94.17645	100.0	0	0.0	0.0	-0.027	1.0	95.48055	6.445	1	2.0	3.0	0.0	1.0	4.0
0.0	500.0	94.17645	100.0	0	0.0	0.0	-0.03	1.0	95.14273	5.567	1	2.0	3.0	0.0	1.0	4.0
0.0	500.0	94.17645	100.0	0	0.0	0.0	-0.032	1.0	95.32585	5.567	1	2.0	3.0	0.0	1.0	4.0
0.0	500.0	94.17645	100.0	0	0.0	0.0	-0.034	1.0	95.64738	5.172	1	2.0	3.0	0.0	1.0	4.0
0.0	500.0	94.17645	100.0	0	0.0	0.0	-0.036	1.0	95.64738	4.467	1	2.0	3.0	0.0	1.0	4.0
0.0	500.0	94.17645	100.0	0	0.0	0.0	-0.038	1.0	95.888435	4.467	1	2.0	3.0	0.0	1.0	4.0
0.0	500.0	94.17645	100.0	0	0.0	0.0	-0.039	1.0	96.48518	4.151	1	2.0	3.0	0.0	1.0	4.0
0.0	500.0	94.17645	100.0	0	0.0	0.0	-0.04	1.0	96.48518	3.584	1	2.0	3.0	0.0	1.0	4.0
0.0	500.0	94.17645	100.0	0	0.0	0.0	-0.041	1.0	96.83546	3.584	1	2.0	3.0	0.0	1.0	4.0
0.0	500.0	94.17645	100.0	0	0.0	0.0	-0.041	1.0	96.83546	3.332	1	2.0	3.0	0.0	1.0	4.0
0.0	500.0	94.17645	100.0	0	0.0	0.0	-0.041	1.0	96.910545	3.332	1	2.0	3.0	0.0	1.0	4.0
0.0	500.0	94.17645	100.0	0	0.0	0.0	-0.041	1.0	96.33585	2.876	1	2.0	3.0	0.0	1.0	4.0
0.0	500.0	94.17645	100.0	0	0.0	0.0	-0.04	1.0	96.33585	2.673	1	2.0	3.0	0.0	1.0	4.0
0.0	500.0	94.17645	100.0	0	0.0	0.0	-0.039	1.0	96.59456	2.673	1	2.0	3.0	1.0	1.0	4.0
0.0	500.0	94.17645	100.0	0	0.0	0.0	-0.037	1.0	97.35394	2.309	1	2.0	3.0	3.0	1.0	4.0
0.0	500.0	94.17645	100.0	0	0.0	0.0	-0.036	1.0	97.0095	2.145	1	2.0	3.0	3.0	1.0	4.0
-6998.099	503.8631	94.17645	100.0	0	0.0	0.0	-0.034	1.0	96.98908	2.145	1	2.0	3.0	3.0	1.0	4.0
-6998.099	503.8631	94.17645	100.0	0	0.0	0.0	-0.032	1.0	96.98908	1.852	1	2.0	3.0	3.0	1.0	4.0
-6998.099	503.8631	94.17645	100.0	0	0.0	0.0	-0.029	1.0	96.8723	1.852	1	2.0	3.0	3.0	1.0	4.0
-6998.099	503.8631	94.17645	100.0	0	0.0	0.0	-0.027	1.0	97.48161	1.105	1	2.0	3.0	3.0	1.0	4.0
-6998.099	503.8631	94.17645	100.0	0	0.0	0.0	-0.025	1.0	97.48161	0.53	1	2.0	3.0	3.0	1.0	4.0
-6998.099	503.8631	94.17645	100.0	0	0.0	0.0	-0.022	1.0	97.577705	0.53	1	2.0	3.0	3.0	1.0	4.0
-6998.099	503.8631	94.17645	100.0	0	0.0	0.0	-0.019	1.0	96.478546	-0.495	1	2.0	3.0	3.0	1.0	4.0
-6998.099	503.8631	94.17645	100.0	0	0.0	0.0	-0.017	1.0	96.478546	-0.495	1	2.0	3.0	3.0	1.0	4.0
-6998.099	503.8631	94.17645	100.0	0	0.0	0.0	-0.014	1.0	96.60671	-0.956	1	2.0	3.0	3.0	1.0	4.0
-6998.099	503.8631	94.17645	100.0	0	0.0	0.0	-0.011	1.0	96.60671	-1.781	1	2.0	3.0	3.0	1.0	4.0
-6998.099	503.8631	94.17645	100.0	0	0.0	0.0	-0.008	1.0	95.92705	-1.781	1	2.0	3.0	3.0	1.0	4.0
-6998.099	503.8631	94.17645	100.0	0	0.0	0.0	-0.005	1.0	95.93896	-2.15	1	2.0	3.0	5.0	1.0	4.0
-6998.099	503.8631	94.17645	100.0	0	0.0	0.0	-0.002	1.0	95.93896	-2.813	1	2.0	3.0	5.0	1.0	4.0
-6998.099	503.8631	94.17645	100.0	0	0.0	0.0	0.0	1.0	95.484634	-2.813	1	2.0	3.0	5.0	1.0	4.0
-6998.099	503.8631	94.17645	100.0	0	0.0	0.0	0.002	1.0	96.4695	-3.385	1	2.0	3.0	5.0	1.0	4.0
-6998.099	503.8631	94.17645	100.0	0	0.0	0.0	0.005	1.0	96.4695	-3.385	1	2.0	3.0	5.0	1.0	4.0
-6998.099	503.8631	94.17645	100.0	0	0.0	0.0	0.007	1.0	96.05273	-3.641	1	2.0	3.0	5.0	1.0	4.0
-6998.099	503.8631	94.17645	100.0	0	0.0	0.0	0.01	1.0	96.05273	-4.1	1	2.0	3.0	5.0	1.0	4.0
-6998.099	503.8631	94.17645	100.0	0	0.0	0.0	0.013	1.0	95.8695	-4.1	1	2.0	3.0	5.0	1.0	4.0
-6998.099	503.8631	94.17645	100.0	0	0.0	0.0	0.015	1.0	96.17439	-4.305	1	2.0	3.0	5.0	1.0	4.0
-6998.099	503.8631	94.17645	100.0	0	0.0	0.0	0.018	1.0	96.709045	-4.674	1	2.0	3.0	5.0	1.0	4.0
-6998.099	503.8631	94.17645	100.0	0	0.0	0.0	0.02	1.0	97.05529	-4.674	1	2.0	3.0	5.0	1.0	4.0
-6998.099	503.8631	94.17645	100.0	0	0.0	0.0	0.023	1.0	97.08926	-4.839	1	2.0	3.0	5.0	1.0	4.0
-6998.099	503.8631	94.17645	100.0	0	0.0	0.0	0.025	1.0	97.08926	-4.839	1	2.0	3.0	5.0	1.0	4.0
-6998.099	503.8631	94.17645	100.0	0	0.0	0.0	0.027	1.0	97.73865	-5.134	1	2.0	3.0	5.0	1.0	4.0
-6998.099	503.8631	94.17645	100.0	0	0.0	0.0	0.03	1.0	97.73865	-5.39	1	2.0	3.0	5.0	1.0	4.0
-6998.099	503.8631	94.17645	100.0	0	0.0	0.0	0.032	1.0	97.71164	-5.39	1	2.0	3.0	5.0	1.0	4.0
-6998.099	503.8631	94.17645	100.0	0	0.0	0.0	0.034	1.0	98.00122	-5.504	1	2.0	3.0	5.0	1.0	4.0
-6998.099	503.8631	94.17645	100.0	0	0.0	0.0	0.037	1.0	98.00122	-5.709	1	2.0	3.0	5.0	1.0	4.0
-6998.099	503.8631	94.17645	100.0	0	0.0	0.0	0.039	1.0	97.26144	-5.709	1	2.0	3.0	5.0	1.0	4.0
-6998.099	503.8631	94.17645	100.0	0	0.0	0.0	0.042	1.0	96.48713	-5.801	1	2.0	3.0	5.0	1.0	4.0
-6998.099	503.8631	94.17645	100.0	0	0.0	0.0	0.044	1.0	96.48713	-5.965	1	2.0	3.0	5.0	1.0	4.0
-6998.099	503.8631	94.17645	100.0	0	0.0	0.0	0.047	1.0	97.39968	-5.965	1	2.0	3.0	5.0	1.0	4.0
-6998.099	503.8631	94.17645	100.0	0	0.0	0.0	0.049	1.0	97.39968	-6.039	1	2.0	3.0	5.0	1.0	4.0
-6998.099	503.8631	94.17645	100.0	0	0.0	0.0	0.052	1.0	97.16254	-6.039	1	2.0	3.0	5.0	1.0	4.0
-6998.099	503.8631	94.17645	100.0	0	0.0	0.0	0.054	1.0	97.286064	-6.172	1	2.0	3.0	5.0	1.0	4.0
-6998.099	503.8631	94.17645	100.0	0	0.0	0.0	0.057	1.0	97.286064	-6.231	1	2.0	3.0	5.0	1.0	4.0
-6998.099	503.8631	94.17645	100.0	0	0.0	0.0	0.059	1.0	96.71144	-6.231	1	2.0	3.0	5.0	1.0	4.0
-6998.099	503.8631	94.17645	100.0	0	0.0	0.0	0.062	1.0	95.82294	-6.336	1	2.0	3.0	5.0	1.0	4.0
-6998.099	503.8631	94.17645	100.0	0	0.0	0.0	0.065	1.0	95.82294	-6.383	1	2.0	3.0	5.0	1.0	4.0
-6998.099	503.8631	94.17645	100.0	0	0.0	0.0	0.067	1.0	96.33665	-6.383	1	2.0	3.0	5.0	1.0	4.0
-6998.099	503.8631	94.17645	100.0	0	0.0	0.0	0.07	1.0	96.33665	-6.468	1	2.0	3.0	5.0	1.0	4.0
-6998.099	503.8631	94.17645	100.0	0	0.0	0.0	0.073	1.0	96.07586	-6.468	1	2.0	3.0	5.0	1.0	4.0
-6998.099	503.8631	94.17645	100.0	0	0.0	0.0	0.075	1.0	97.160225	-6.507	1	2.0	3.0	5.0	1.0	4.0
-6998.099	503.8631	94.17645	100.0	0	0.0	0.0	0.078	1.0	97.160225	-6.574	1	2.0	3.0	5.0	1.0	4.0
-6998.099	503.8631	94.17645	100.0	0	0.0	0.0	0.081	1.0	96.465	-6.574	1	2.0	3.0	5.0	1.0	4.0
-6998.099	503.8631	94.17645	100.0	0	0.0	0.0	0.084	1.0	95.43645	-6.633	1	2.0	3.0	5.0	1.0	4.0
-6998.099	503.8631	94.17645	100.0	0	0.0	0.0	0.087	1.0	95.43645	-6.633	1	2.0	3.0	5.0	1.0	4.0
-6998.099	503.8631	94.17645	100.0	0	0.0	0.0	0.09	1.0	96.108765	-6.66	1	2.0	3.0	5.0	1.0	4.0
-6998.099	503.8631	94.17645	100.0	0	0.0	0.0	0.093	1.0	96.108765	-6.685	1	2.0	3.0	5.0	1.0	4.0
-6998.099	503.8631	94.17645	100.0	0	0.0	0.0	0.096	1.0	96.12924	-6.685	1	2.0	3.0	5.0	1.0	4.0
-6998.099	503.8631	94.17645	100.0	0	0.0	0.0	0.098	1.0	96.13642	-6.728	1	2.0	3.0	5.0	1.0	4.0
-6998.099	503.8631	94.17645	100.0	0	0.0	0.0	0.101	1.0	96.13642	-6.748	1	2.0	3.0	5.0	1.0	4.0
-6998.099	503.8631	94.17645	100.0	0	0.0	0.0	0.104	1.0	96.51447	-6.748	1	2.0	3.0	5.0	1.0	4.0
-6998.099	503.8631	94.17645	100.0	0	0.0	0.0	0.107	1.0	97.38515	-6.784	1	2.0	3.0	5.0	1.0	4.0
-6998.099	503.8631	94.17645	100.0	0	0.0	0.0	0.109	1.0	96.812	-6.814	1	2.0	3.0	5.0	1.0	4.0
-6998.099	503.8631	94.17645	100.0	0	0.0	0.0	0.112	1.0	97.023705	-6.814	1	2.0	3.0	5.0	1.0	4.0
-6998.099	503.8631	94.17645	100.0	0	0.0	0.0	0.115	1.0	97.023705	-6.827	1	2.0	3.0	5.0	1.0	4.0
-6998.099	503.8631	94.17645	100.0	0	0.0	0.0	0.118	1.0	97.7247	-6.827	1	2.0	3.0	5.0	1.0	4.0
-6998.099	503.8631	94.17645	100.0	0	0.0	0.0	0.121	1.0	97.145386	-6.852	1	2.0	3.0	5.0	1.0	4.0
-6998.099	503.8631	94.17645	100.0	0	0.0	0.0	0.124	1.0	97.145386	-6.873	1	2.0	3.0	5.0	1.0	4.0
-6998.099	503.8631	94.17645	100.0	0	0.0	0.0	0.127	1.0	97.21995	-6.873	1	2.0	3.0	5.0	1.0	4.0
-6998.099	503.8631	94.17645	100.0	0	0.0	0.0	0.13	1.0	96.91906	-6.883	1	2.0	3.0	5.0	1.0	4.0
-6998.099	503.8631	94.17645	100.0	0	0.0	0.0	0.133	1.0	96.91906	-6.883	1	2.0	3.0	5.0	1.0	4.0
-6998.099	503.8631	94.17645	100.0	0	0.0	0.0	0.137	1.0	96.83232	-6.899	1	2.0	3.0	5.0	1.0	4.0
-6998.099	503.8631	94.17645	100.0	0	0.0	0.0	0.14	1.0	96.83232	-6.907	1	2.0	3.0	5.0	1.0	4.0
-6998.099	503.8631	94.17645	100.0	0	0.0	0.0	0.143	1.0	95.79371	-6.907	1	2.0	3.0	5.0	1.0	4.0
-6998.099	503.8631	94.17645	100.0	0	0.0	0.0	0.146	1.0	95.94601	-6.921	1	2.0	3.0	5.0	1.0	4.0
-6998.099	503.8631	94.17645	100.0	0	0.0	0.0	0.149	1.0	95.94601	-6.926	1	2.0	3.0	5.0	1.0	4.0
-6998.099	503.8631	94.17645	100.0	0	0.0	0.0	0.152	1.0	95.69155	-6.926	1	2.0	3.0	5.0	1.0	4.0
-6998.099	503.8631	94.17645	100.0	0	0.0	0.0	0.155	1.0	95.897156	-6.937	1	2.0	3.0	6.0	1.0	4.0
-6998.099	503.8631	90.48374	100.0	0	0.0	0.0	0.157	1.0	95.897156	-6.937	1	2.0	3.0	7.0	1.0	5.0
0.0	503.8631	90.48374	100.0	0	0.0	0.0	0.16	1.0	95.30325	-6.942	1	2.0	3.0	0.0	1.0	5.0
0.0	503.8631	90.48374	100.0	0	0.0	0.0	0.163	1.0	95.30325	-6.951	1	2.0	3.0	0.0	1.0	5.0
0.0	503.8631	90.48374	100.0	0	0.0	0.0	0.165	1.0	95.712845	-6.951	1	2.0	3.0	0.0	1.0	5.0
0.0	503.8631	90.48374	100.0	0	0.0	0.0	0.167	1.0	94.995766	-6.955	1	2.0	3.0	0.0	1.0	5.0
0.0	503.8631	90.48374	100.0	0	0.0	0.0	0.169	1.0	94.995766	-6.463	1	2.0	3.0	0.0	1.0	5.0
0.0	503.8631	90.48374	100.0	0	0.0	0.0	0.171	1.0	95.59239	-6.463	1	2.0	3.0	0.0	1.0	5.0
0.0	503.8631	90.48374	100.0	0	0.0	0.0	0.173	1.0	95.93972	-5.581	1	2.0	3.0	0.0	1.0	5.0
0.0	503.8631	90.48374	100.0	0	0.0	0.0	0.174	1.0	95.93972	-5.581	1	2.0	3.0	0.0	1.0	5.0
0.0	503.8631	90.48374	100.0	0	0.0	0.0	0.176	1.0	96.153404	-4.82	1	2.0	3.0	0.0	1.0	5.0
0.0	503.8631	90.48374	100.0	0	0.0	0.0	0.177	1.0	96.153404	-4.479	1	2.0	3.0	0.0	1.0	5.0
0.0	503.8631	90.48374	100.0	0	0.0	0.0	0.178	1.0	96.709885	-4.479	1	2.0	3.0	0.0	1.0	5.0
0.0	503.8631	90.48374	100.0	0	0.0	0.0	0.179	1.0	97.19477	-3.868	1	2.0	3.0	0.0	1.0	5.0
0.0	503.8631	90.48374	100.0	0	0.0	0.0	0.179	1.0	97.19477	-3.594	1	2.0	3.0	0.0	1.0	5.0
0.0	503.8631	90.48374	100.0	0	0.0	0.0	0.179	1.0	96.420845	-3.594	1	2.0	3.0	0.0	1.0	5.0
0.0	503.8631	90.48374	100.0	0	0.0	0.0	0.179	1.0	96.420845	-3.104	1	2.0	3.0	0.0	1.0	5.0
0.0	503.8631	90.48374	100.0	0	0.0	0.0	0.178	1.0	97.04469	-3.104	1	2.0	3.0	0.0	1.0	5.0
0.0	503.8631	90.48374	100.0	0	0.0	0.0	0.177	1.0	96.5028	-2.884	1	2.0	3.0	8.0	1.0	5.0
0.0	503.8631	90.48374	100.0	0	0.0	0.0	0.176	1.0	96.5028	-2.491	1	2.0	3.0	9.0	1.0	5.0
0.0	503.8631	90.48374	100.0	0	0.0	0.0	0.175	1.0	97.0433	-2.491	1	2.0	3.0	10.0	1.0	5.0
5555.5557	400.0	90.48374	100.0	0	0.0	0.0	0.173	1.0	97.162155	-2.151	1	2.0	3.0	10.0	1.0	5.0
5555.5557	400.0	90.48374	100.0	0	0.0	0.0	0.171	1.0	97.162155	-1.999	1	2.0	3.0	10.0	1.0	5.0
5555.5557	400.0	90.48374	100.0	0	0.0	0.0	0.168	1.0	97.29564	-1.999	1	2.0	3.0	10.0	1.0	5.0
5555.5557	400.0	90.48374	100.0	0	0.0	0.0	0.166	1.0	97.29564	-1.332	1	2.0	3.0	10.0	1.0	5.0
5555.5557	400.0	90.48374	100.0	0	0.0	0.0	0.164	1.0	97.161514	-1.332	1	2.0	3.0	10.0	1.0	5.0
5555.5557	400.0	90.48374	100.0	0	0.0	0.0	0.161	1.0	96.56538	-0.845	1	2.0	3.0	10.0	1.0	5.0
5555.5557	400.0	90.48374	100.0	0	0.0	0.0	0.158	1.0	96.56538	0.026	1	2.0	3.0	10.0	1.0	5.0
5555.5557	400.0	90.48374	100.0	0	0.0	0.0	0.155	1.0	96.618576	0.026	1	2.0	3.0	10.0	1.0	5.0
5555.5557	400.0	90.48374	100.0	0	0.0	0.0	0.152	1.0	97.14842	0.418	1	2.0	3.0	12.0	1.0	5.0
5555.5557	400.0	90.48374	100.0	0	0.0	0.0	0.149	1.0	97.14842	1.119	1	2.0	3.0	12.0	1.0	5.0
5555.5557	400.0	90.48374	100.0	0	0.0	0.0	0.145	1.0	97.45883	1.119	1	2.0	3.0	12.0	1.0	5.0
5555.5557	400.0	90.48374	100.0	0	0.0	0.0	0.142	1.0	97.45883	1.725	1	2.0	3.0	12.0	1.0	5.0
5555.5557	400.0	90.48374	100.0	0	0.0	0.0	0.139	1.0	97.63196	1.725	1	2.0	3.0	12.0	1.0	5.0
5555.5557	400.0	90.48374	100.0	0	0.0	0.0	0.136	1.0	97.75021	1.996	1	2.0	3.0	12.0	1.0	5.0
5555.5557	400.0	90.48374	100.0	0	0.0	0.0	0.132	1.0	97.75021	2.484	1	2.0	3.0	12.0	1.0	5.0
5555.5557	400.0	90.48374	100.0	0	0.0	0.0	0.129	1.0	98.58541	2.484	1	2.0	3.0	12.0	1.0	5.0
5555.5557	400.0	90.48374	100.0	0	0.0	0.0	0.125	1.0	98.365555	2.701	1	2.0	3.0	12.0	1.0	5.0
5555.5557	400.0	90.48374	100.0	0	0.0	0.0	0.122	1.0	98.365555	3.091	1	2.0	3.0	12.0	1.0	5.0
5555.5557	400.0	90.48374	100.0	0	0.0	0.0	0.118	1.0	98.306335	3.091	1	2.0	3.0	12.0	1.0	5.0
5555.5557	400.0	90.48374	100.0	0	0.0	0.0	0.114	1.0	98.306335	3.428	1	2.0	3.0	12.0	1.0	5.0
5555.5557	400.0	90.48374	100.0	0	0.0	0.0	0.111	1.0	97.98549	3.428	1	2.0	3.0	12.0	1.0	5.0
5555.5557	400.0	90.48374	100.0	0	0.0	0.0	0.107	1.0	97.922745	3.578	1	2.0	3.0	12.0	1.0	5.0
5555.5557	400.0	90.48374	100.0	0	0.0	0.0	0.104	1.0	97.922745	3.849	1	2.0	3.0	12.0	1.0	5.0
5555.5557	400.0	90.48374	100.0	0	0.0	0.0	0.1	1.0	97.334724	3.849	1	2.0	3.0	12.0	1.0	5.0
5555.5557	400.0	90.48374	100.0	0	0.0	0.0	0.097	1.0	97.07569	3.97	1	2.0	3.0	12.0	1.0	5.0
5555.5557	400.0	90.48374	100.0	0	0.0	0.0	0.094	1.0	97.07569	4.187	1	2.0	3.0	12.0	1.0	5.0
5555.5557	400.0	90.48374	100.0	0	0.0	0.0	0.091	1.0	97.44482	4.187	1	2.0	3.0	12.0	1.0	5.0
5555.5557	400.0	90.48374	100.0	0	0.0	0.0	0.088	1.0	97.44482	4.284	1	2.0	3.0	12.0	1.0	5.0
5555.5557	400.0	90.48374	100.0	0	0.0	0.0	0.085	1.0	98.48919	4.284	1	2.0	3.0	12.0	1.0	5.0
5555.5557	400.0	90.48374	100.0	0	0.0	0.0	0.082	1.0	98.11746	4.376	1	2.0	3.0	12.0	1.0	5.0
5555.5557	400.0	90.48374	100.0	0	0.0	0.0	0.079	1.0	98.11746	4.537	1	2.0	3.0	12.0	1.0	5.0
5555.5557	400.0	90.48374	100.0	0	0.0	0.0	0.077	1.0	98.14115	4.537	1	2.0	3.0	12.0	1.0	5.0
5555.5557	400.0	90.48374	100.0	1	0.0	0.0	0.074	1.0	97.99659	4.677	1	2.0	3.0	12.0	1.0	5.0
5555.5557	400.0	90.48374	100.0	1	0.0	0.0	0.072	1.0	97.99659	4.739	1	2.0	3.0	12.0	1.0	5.0
5555.5557	400.0	90.48374	100.0	1	0.0	0.0	0.07	1.0	97.43637	4.739	1	2.0	3.0	12.0	1.0	5.0
5555.5557	400.0	90.48374	100.0	1	0.0	0.0	0.067	1.0	97.43637	4.852	1	2.0	3.0	12.0	1.0	5.0
5555.5557	400.0	90.48374	100.0	1	0.0	0.0	0.065	1.0	96.99752	4.852	1	2.0	3.0	12.0	1.0	5.0
5555.5557	400.0	90.48374	100.0	1	0.0	0.0	0.063	1.0	96.13133	4.901	1	2.0	3.0	12.0	1.0	5.0
5555.5557	400.0	90.48374	100.0	1	0.0	0.0	0.061	1.0	95.70826	4.992	1	2.0	3.0	12.0	1.0	5.0
5555.5557	400.0	90.48374	100.0	1	0.0	0.0	0.059	1.0	95.705246	4.992	1	2.0	3.0	12.0	1.0	5.0
5555.5557	400.0	90.48374	100.0	1	0.0	0.0	0.058	1.0	95.96065	5.033	1	2.0	3.0	12.0	1.0	5.0
5555.5557	400.0	90.48374	100.0	1	0.0	0.0	0.056	1.0	95.25746	5.104	1	2.0	3.0	12.0	1.0	5.0
5555.5557	400.0	90.48374	100.0	1	0.0	0.0	0.055	1.0	95.20517	5.104	1	2.0	3.0	12.0	1.0	5.0
5555.5557	400.0	90.48374	100.0	1	0.0	0.0	0.053	1.0	95.20517	5.136	1	2.0	3.0	12.0	1.0	5.0
5555.5557	400.0	90.48374	100.0	1	0.0	0.0	0.052	1.0	94.918144	5.136	1	2.0	3.0	12.0	1.0	5.0
5555.5557	400.0	90.48374	100.0	1	0.0	0.0	0.051	1.0	94.962036	5.194	1	2.0	3.0	12.0	1.0	5.0
5555.5557	400.0	90.48374	100.0	1	0.0	0.0	0.05	1.0	94.962036	5.22	1	2.0	3.0	12.0	1.0	5.0
5555.5557	400.0	90.48374	100.0	1	0.0	0.0	0.048	1.0	94.488266	5.22	1	2.0	3.0	12.0	1.0	5.0
5555.5557	400.0	90.48374	100.0	1	0.0	0.0	0.047	1.0	95.32434	5.268	1	2.0	3.0	12.0	1.0	5.0
5555.5557	400.0	90.48374	100.0	1	0.0	0.0	0.046	1.0	95.32434	5.289	1	2.0	3.0	12.0	1.0	5.0
5555.5557	400.0	90.48374	100.0	1	0.0	0.0	0.045	1.0	94.954185	5.289	1	2.0	3.0	12.0	1.0	5.0
5555.5557	400.0	90.48374	100.0	1	0.0	0.0	0.044	1.0	94.954185	5.326	1	2.0	3.0	12.0	1.0	5.0
5555.5557	400.0	90.48374	100.0	1	0.0	0.0	0.042	1.0	95.75803	5.326	1	2.0	3.0	12.0	1.0	5.0
5555.5557	400.0	90.48374	100.0	1	0.0	0.0	0.041	1.0	95.13934	5.357	1	2.0	3.0	12.0	1.0	5.0
5555.5557	400.0	90.48374	100.0	1	0.0	0.0	0.039	1.0	95.13934	5.372	1	2.0	3.0	12.0	1.0	5.0
5555.5557	400.0	90.48374	100.0	1	0.0	0.0	0.038	1.0	96.2446	5.372	1	2.0	3.0	12.0	1.0	5.0
5555.5557	400.0	90.48374	100.0	1	0.0	0.0	0.036	1.0	95.66612	5.397	1	2.0	3.0	12.0	1.0	5.0
5555.5557	400.0	90.48374	100.0	1	0.0	0.0	0.035	1.0	95.66612	5.397	1	2.0	3.0	12.0	1.0	5.0
5555.5557	400.0	90.48374	100.0	1	0.0	0.0	0.033	1.0	95.90214	5.409	1	2.0	3.0	12.0	1.0	5.0
5555.5557	400.0	90.48374	100.0	1	0.0	0.0	0.031	1.0	95.90214	5.43	1	2.0	3.0	12.0	1.0	5.0
5555.5557	400.0	90.48374	100.0	1	0.0	0.0	0.029	1.0	96.47342	5.43	1	2.0	3.0	12.0	1.0	5.0
5555.5557	400.0	90.48374	100.0	1	0.0	0.0	0.027	1.0	96.74092	5.439	1	2.0	3.0	12.0	1.0	5.0
5555.5557	400.0	90.48374	100.0	1	0.0	0.0	0.025	1.0	96.62425	5.456	1	2.0	3.0	12.0	1.0	5.0
5555.5557	400.0	90.48374	100.0	1	0.0	0.0	0.023	1.0	97.08041	5.456	1	2.0	3.0	12.0	1.0	5.0
5555.5557	400.0	90.48374	100.0	1	0.0	0.0	0.021	1.0	96.81531	5.47	1	2.0	3.0	12.0	1.0	5.0
5555.5557	400.0	90.48374	100.0	1	0.0	0.0	0.018	1.0	96.81531	5.47	1	2.0	3.0	12.0	1.0	5.0
5555.5557	400.0	90.48374	100.0	1	0.0	0.0	0.016	1.0	97.84848	5.477	1	2.0	3.0	12.0	1.0	5.0
5555.5557	400.0	90.48374	100.0	1	0.0	0.0	0.014	1.0	97.84848	5.488	1	2.0	3.0	12.0	1.0	5.0
5555.5557	400.0	90.48374	100.0	1	0.0	0.0	0.011	1.0	97.96129	5.488	1	2.0	3.0	12.0	1.0	5.0
5555.5557	400.0	90.48374	100.0	1	0.0	0.0	0.008	1.0	98.202576	5.493	1	2.0	3.0	12.0	1.0	5.0
5555.5557	400.0	90.48374	100.0	1	0.0	0.0	0.006	1.0	98.202576	5.504	1	2.0	3.0	12.0	1.0	5.0
5555.5557	400.0	90.48374	100.0	1	0.0	0.0	0.003	1.0	97.9989	5.504	1	2.0	3.0	12.0	1.0	5.0
5555.5557	400.0	90.48374	100.0	1	0.0	0.0	0.0	1.0	97.27201	5.508	1	2.0	3.0	12.0	1.0	5.0
5555.5557	400.0	90.48374	100.0	1	0.0	0.0	-0.002	1.0	97.27201	5.514	1	2.0	3.0	12.0	1.0	5.0
5555.5557	400.0	90.48374	100.0	1	0.0	0.0	-0.005	1.0	96.07491	5.514	1	2.0	3.0	12.0	1.0	5.0
5555.5557	400.0	90.48374	100.0	1	0.0	0.0	-0.008	1.0	96.07491	5.518	1	2.0	3.0	12.0	1.0	5.0
5555.5557	400.0	90.48374	100.0	1	0.0	0.0	-0.011	1.0	97.12145	5.518	1	2.0	3.0	12.0	1.0	5.0
5555.5557	400.0	90.48374	100.0	0	0.0	0.0	-0.013	1.0	95.76221	5.525	1	2.0	4.0	14.0	1.0	5.0
5555.5557	400.0	90.48374	100.0	0	0.0	0.0	-0.016	1.0	95.76221	5.527	1	2.0	4.0	14.0	1.0	5.0
0.0	400.0	90.48374	100.0	0	0.0	0.0	-0.019	1.0	97.19137	5.527	1	2.0	4.0	0.0	1.0	5.0
0.0	400.0	90.48374	100.0	0	0.0	0.0	-0.021	1.0	96.666016	5.531	1	2.0	4.0	0.0	1.0	5.0
0.0	400.0	90.48374	100.0	0	0.0	0.0	-0.024	1.0	96.666016	5.531	1	2.0	4.0	0.0	1.0	5.0
0.0	400.0	90.48374	100.0	0	0.0	0.0	-0.026	1.0	96.436905	5.533	1	2.0	4.0	0.0	1.0	5.0
0.0	400.0	90.48374	100.0	0	0.0	0.0	-0.028	1.0	96.436905	4.778	1	2.0	4.0	0.0	1.0	5.0
0.0	400.0	90.48374	100.0	0	0.0	0.0	-0.031	1.0	96.51168	4.778	1	2.0	4.0	0.0	1.0	5.0
0.0	400.0	90.48374	100.0	0	0.0	0.0	-0.032	1.0	96.061424	4.441	1	2.0	4.0	0.0	1.0	5.0
0.0	400.0	90.48374	100.0	0	0.0	0.0	-0.034	1.0	95.08514	3.834	1	2.0	4.0	0.0	1.0	5.0
0.0	400.0	90.48374	100.0	0	0.0	0.0	-0.035	1.0	95.63217	3.834	1	2.0	4.0	0.0	1.0	5.0
0.0	400.0	90.48374	100.0	0	0.0	0.0	-0.036	1.0	97.02007	3.563	1	2.0	4.0	0.0	1.0	5.0
0.0	400.0	90.48374	100.0	0	0.0	0.0	-0.036	1.0	97.02007	3.563	1	2.0	4.0	0.0	1.0	5.0
0.0	400.0	90.48374	100.0	0	0.0	0.0	-0.036	1.0	97.31759	3.078	1	2.0	4.0	0.0	1.0	5.0
0.0	400.0	90.48374	100.0	0	0.0	0.0	-0.036	1.0	97.31759	2.86	1	2.0	4.0	0.0	1.0	5.0
0.0	400.0	90.48374	100.0	0	0.0	0.0	-0.036	1.0	97.16919	2.86	1	2.0	4.0	0.0	1.0	5.0
0.0	400.0	90.48374	100.0	0	0.0	0.0	-0.035	1.0	98.70971	2.469	1	2.0	4.0	1.0	1.0	5.0
0.0	400.0	90.48374	100.0	0	0.0	0.0	-0.034	1.0	98.70971	2.132	1	2.0	4.0	1.0	1.0	5.0
0.0	400.0	90.48374	100.0	0	0.0	0.0	-0.032	1.0	99.06389	2.132	0	2.0	4.0	0.0	1.0	5.0
0.0	400.0	90.48374	100.0	0	0.0	0.0	-0.03	1.0	98.26808	1.981	0	2.0	4.0	0.0	1.0	5.0
0.0	400.0	90.48374	100.0	0	0.0	0.0	-0.028	1.0	98.26808	1.981	0	2.0	4.0	0.0	1.0	5.0
0.0	400.0	90.48374	100.0	0	0.0	0.0	-0.026	1.0	97.507034	1.711	0	2.0	4.0	0.0	1.0	5.0
0.0	400.0	90.48374	100.0	0	0.0	0.0	-0.023	1.0	97.507034	1.477	0	2.0	4.0	0.0	1.0	5.0
0.0	400.0	90.48374	100.0	0	0.0	0.0	-0.02	1.0	97.51568	1.477	0	2.0	4.0	0.0	1.0	5.0
0.0	400.0	90.48374	100.0	0	0.0	0.0	-0.017	1.0	97.06858	1.373	0	2.0	4.0	0.0	1.0	5.0
0.0	400.0	90.48374	100.0	0	0.0	0.0	-0.014	1.0	97.06858	1.185	0	2.0	4.0	0.0	1.0	5.0
0.0	400.0	90.48374	100.0	0	0.0	0.0	-0.011	1.0	95.80048	1.185	0	2.0	4.0	0.0	1.0	5.0
0.0	400.0	90.48374	100.0	0	0.0	0.0	-0.008	1.0	92.32637	1.101	0	2.0	4.0	0.0	1.0	5.0
0.0	400.0	90.48374	100.0	0	0.0	0.0	-0.005	1.0	92.32637	1.101	0	2.0	4.0	0.0	1.0	5.0
0.0	400.0	90.48374	100.0	0	0.0	0.0	-0.001	1.0	95.1297	1.023	0	2.0	4.0	0.0	1.0	5.0
0.0	400.0	90.48374	100.0	0	0.0	0.0	0.002	1.0	95.73494	0.951	0	2.0	4.0	0.0	1.0	5.0
0.0	400.0	90.48374	100.0	0	0.0	0.0	0.005	1.0	95.73027	0.951	0	2.0	4.0	0.0	1.0	5.0
0.0	400.0	90.48374	100.0	0	0.0	0.0	0.009	1.0	96.09666	0.821	0	2.0	4.0	0.0	1.0	5.0
0.0	400.0	90.48374	100.0	0	0.0	0.0	0.013	1.0	96.20685	0.71	0	2.0	4.0	0.0	1.0	5.0
0.0	400.0	90.48374	100.0	0	0.0	0.0	0.016	1.0	96.71113	0.71	0	2.0	4.0	0.0	1.0	5.0
0.0	400.0	90.48374	100.0	0	0.0	0.0	0.02	1.0	96.71113	0.659	0	2.0	4.0	0.0	1.0	5.0
0.0	400.0	90.48374	100.0	0	0.0	0.0	0.024	1.0	96.45352	0.659	0	2.0	4.0	0.0	1.0	5.0
0.0	400.0	90.48374	100.0	0	0.0	0.0	0.027	1.0	96.15056	0.569	0	2.0	4.0	0.0	1.0	5.0
0.0	400.0	90.48374	100.0	0	0.0	0.0	0.031	1.0	96.15056	0.491	0	2.0	4.0	0.0	1.0	5.0
0.0	400.0	90.48374	100.0	0	0.0	0.0	0.034	1.0	95.66352	0.491	0	2.0	4.0	0.0	1.0	5.0
0.0	400.0	90.48374	100.0	0	0.0	0.0	0.038	1.0	96.05872	0.456	0	2.0	4.0	0.0	1.0	5.0
0.0	400.0	90.48374	100.0	0	0.0	0.0	0.041	1.0	96.05872	0.394	0	2.0	4.0	0.0	1.0	5.0
0.0	400.0	90.48374	100.0	0	0.0	0.0	0.045	1.0	95.0763	0.394	0	2.0	4.0	0.0	1.0	5.0
0.0	400.0	90.48374	100.0	0	0.0	0.0	0.049	1.0	95.0763	0.366	0	2.0	4.0	0.0	1.0	5.0
0.0	400.0	90.48374	100.0	0	0.0	0.0	0.052	1.0	95.5895	0.366	0	2.0	4.0	0.0	1.0	5.0
0.0	400.0	90.48374	100.0	0	0.0	0.0	0.055	1.0	94.73483	0.316	0	2.0	4.0	0.0	1.0	5.0
0.0	400.0	90.48374	100.0	0	0.0	0.0	0.059	1.0	94.73483	0.293	0	2.0	4.0	0.0	1.0	5.0
0.0	400.0	90.48374	100.0	0	0.0	0.0	0.062	1.0	94.66395	0.293	0	2.0	4.0	0.0	1.0	5.0
0.0	400.0	90.48374	100.0	0	0.0	0.0	0.065	1.0	95.372536	0.272	0	2.0	4.0	0.0	1.0	5.0
0.0	400.0	90.48374	100.0	0	0.0	0.0	0.068	1.0	95.372536	0.235	0	2.0	4.0	0.0	1.0	5.0
0.0	400.0	90.48374	100.0	0	0.0	0.0	0.071	1.0	95.133095	0.235	0	2.0	4.0	0.0	1.0	5.0
0.0	400.0	90.48374	100.0	0	0.0	0.0	0.074	1.0	95.133095	0.218	0	2.0	4.0	0.0	1.0	5.0
0.0	400.0	90.48374	100.0	0	0.0	0.0	0.077	1.0	94.945625	0.218	0	2.0	4.0	0.0	1.0	5.0
0.0	400.0	90.48374	100.0	0	0.0	0.0	0.08	1.0	94.35759	0.188	0	2.0	4.0	0.0	1.0	5.0
0.0	400.0	90.48374	100.0	0	0.0	0.0	0.082	1.0	94.35759	0.175	0	2.0	4.0	0.0	1.0	5.0
0.0	400.0	90.48374	100.0	0	0.0	0.0	0.085	1.0	95.86014	0.175	0	2.0	4.0	0.0	1.0	5.0
0.0	400.0	90.48374	100.0	0	0.0	0.0	0.088	1.0	96.3371	0.151	0	2.0	4.0	0.0	1.0	5.0
0.0	400.0	90.48374	100.0	0	0.0	0.0	0.09	1.0	96.3371	0.151	0	2.0	4.0	0.0	1.0	5.0
0.0	400.0	90.48374	100.0	0	0.0	0.0	0.093	1.0	96.77977	0.14	0	2.0	4.0	0.0	1.0	5.0
0.0	400.0	90.48374	100.0	0	0.0	0.0	0.095	1.0	96.77977	0.121	0	2.0	4.0	0.0	1.0	5.0
0.0	400.0	90.48374	100.0	0	0.0	0.0	0.098	1.0	97.53568	0.121	0	2.0	4.0	0.0	1.0	5.0
0.0	400.0	90.48374	100.0	0	0.0	0.0	0.1	1.0	97.59108	0.104	0	2.0	4.0	0.0	1.0	5.0
0.0	400.0	90.48374	100.0	0	0.0	0.0	0.102	1.0	97.59108	0.097	0	2.0	4.0	0.0	1.0	5.0
0.0	400.0	90.48374	100.0	0	0.0	0.0	0.105	1.0	98.53917	0.097	0	2.0	4.0	0.0	1.0	5.0
0.0	400.0	90.48374	100.0	0	0.0	0.0	0.107	1.0	98.373	0.083	0	2.0	4.0	0.0	1.0	5.0
0.0	400.0	90.48374	100.0	0	0.0	0.0	0.11	1.0	98.373	0.072	0	2.0	4.0	0.0	1.0	5.0
0.0	400.0	90.48374	100.0	0	0.0	0.0	0.112	1.0	97.1881	0.072	0	2.0	4.0	0.0	1.0	5.0
0.0	400.0	90.48374	100.0	0	0.0	0.0	0.115	1.0	97.1881	0.066	0	2.0	4.0	0.0	1.0	5.0
0.0	400.0	90.48374	100.0	0	0.0	0.0	0.117	1.0	96.8917	0.066	0	2.0	4.0	0.0	1.0	5.0
0.0	400.0	90.48374	100.0	0	0.0	0.0	0.119	1.0	97.20477	0.057	0	2.0	4.0	0.0	1.0	5.0
0.0	400.0	90.48374	100.0	0	0.0	0.0	0.121	1.0	97.20477	0.053	0	2.0	4.0	0.0	1.0	5.0
0.0	400.0	90.48374	100.0	0	0.0	0.0	0.123	1.0	97.50181	0.053	0	2.0	4.0	0.0	1.0	5.0
0.0	400.0	90.48374	100.0	0	0.0	0.0	0.126	1.0	97.52398	0.046	0	2.0	4.0	0.0	1.0	5.0
0.0	400.0	90.48374	100.0	0	0.0	0.0	0.128	1.0	97.52398	0.042	0	2.0	4.0	0.0	1.0	5.0
0.0	400.0	90.48374	100.0	0	0.0	0.0	0.13	1.0	97.05817	0.042	0	2.0	4.0	0.0	1.0	5.0
0.0	400.0	90.48374	100.0	0	0.0	0.0	0.133	1.0	97.05817	0.036	0	2.0	4.0	0.0	1.0	5.0
0.0	400.0	90.48374	100.0	0	0.0	0.0	0.135	1.0	96.59566	0.036	0	2.0	4.0	0.0	1.0	5.0
0.0	400.0	90.48374	100.0	0	0.0	0.0	0.137	1.0	96.37524	0.031	0	2.0	4.0	0.0	1.0	5.0
0.0	400.0	90.48374	100.0	0	0.0	0.0	0.139	1.0	96.37524	0.029	0	2.0	4.0	0.0	1.0	5.0
0.0	400.0	90.48374	100.0	0	0.0	0.0	0.141	1.0	96.20886	0.029	0	2.0	4.0	0.0	1.0	5.0
0.0	400.0	90.48374	100.0	0	0.0	0.0	0.144	1.0	96.78708	0.025	0	2.0	4.0	0.0	1.0	5.0
0.0	400.0	90.48374	100.0	0	0.0	0.0	0.146	1.0	96.78708	0.025	0	2.0	4.0	0.0	1.0	5.0
0.0	400.0	90.48374	100.0	0	0.0	0.0	0.148	1.0	97.04272	0.023	0	2.0	4.0	0.0	1.0	5.0
0.0	400.0	90.48374	100.0	0	0.0	0.0	0.15	1.0	97.04272	0.02	0	2.0	4.0	0.0	1.0	5.0
0.0	400.0	90.48374	100.0	0	0.0	0.0	0.152	1.0	97.29035	0.02	0	2.0	4.0	0.0	1.0	5.0
0.0	400.0	90.48374	100.0	0	0.0	0.0	0.155	1.0	97.90903	0.018	0	2.0	4.0	0.0	1.0	5.0
0.0	400.0	90.48374	100.0	0	0.0	0.0	0.157	1.0	97.58697	0.015	0	2.0	4.0	0.0	1.0	5.0
0.0	400.0	90.48374	100.0	0	0.0	0.0	0.159	1.0	99.33183	0.015	0	2.0	4.0	0.0	1.0	5.0
0.0	400.0	90.48374	100.0	0	0.0	0.0	0.161	1.0	98.00913	0.014	0	2.0	4.0	0.0	1.0	5.0
0.0	400.0	90.48374	100.0	0	0.0	0.0	0.164	1.0	98.00913	0.012	0	2.0	4.0	0.0	1.0	5.0
0.0	400.0	90.48374	100.0	0	0.0	0.0	0.166	1.0	97.56149	0.012	0	2.0	4.0	0.0	1.0	5.0
0.0	400.0	90.48374	100.0	0	0.0	0.0	0.168	1.0	97.56149	0.011	0	2.0	4.0	0.0	1.0	5.0
0.0	400.0	90.48374	100.0	0	0.0	0.0	0.17	1.0	98.6879	0.011	0	2.0	4.0	0.0	1.0	5.0
0.0	400.0	90.48374	100.0	0	0.0	0.0	0.172	1.0	98.883194	0.009	0	2.0	4.0	0.0	1.0	5.0
0.0	400.0	90.48374	100.0	0	0.0	0.0	0.174	1.0	98.944435	0.008	0	2.0	4.0	0.0	1.0	5.0
0.0	400.0	90.48374	100.0	0	0.0	0.0	0.176	1.0	98.12722	0.008	0	2.0	4.0	0.0	1.0	5.0
0.0	400.0	90.48374	100.0	0	0.0	0.0	0.178	1.0	98.4421	0.007	0	2.0	4.0	0.0	1.0	5.0
0.0	400.0	90.48374	100.0	0	0.0	0.0	0.179	1.0	97.69449	0.007	0	2.0	4.0	0.0	1.0	5.0
0.0	400.0	90.48374	100.0	0	0.0	0.0	0.181	1.0	97.7164	0.006	0	2.0	4.0	0.0	1.0	5.0
0.0	400.0	90.48374	100.0	0	0.0	0.0	0.183	1.0	97.7164	0.006	0	2.0	4.0	0.0	1.0	5.0
0.0	400.0	90.48374	100.0	0	0.0	0.0	0.185	1.0	97.72454	0.006	0	2.0	4.0	0.0	1.0	5.0
0.0	400.0	90.48374	100.0	0	0.0	0.0	0.186	1.0	98.391335	0.005	0	2.0	4.0	0.0	1.0	5.0
0.0	400.0	90.48374	100.0	0	0.0	0.0	0.187	1.0	98.391335	0.004	0	2.0	4.0	0.0	1.0	5.0
0.0	400.0	90.48374	100.0	0	0.0	0.0	0.188	1.0	97.98091	0.004	0	2.0	4.0	0.0	1.0	5.0
0.0	400.0	90.48374	100.0	0	0.0	0.0	0.189	1.0	97.51817	0.003	0	2.0	4.0	0.0	1.0	5.0
0.0	400.0	90.48374	100.0	0	0.0	0.0	0.19	1.0	97.51817	0.003	0	2.0	4.0	0.0	1.0	5.0
0.0	400.0	90.48374	100.0	0	0.0	0.0	0.19	1.0	95.87902	0.003	0	2.0	4.0	0.0	1.0	5.0
0.0	400.0	90.48374	100.0	0	0.0	0.0	0.191	1.0	95.87902	0.002	0	2.0	4.0	0.0	1.0	5.0
0.0	400.0	90.48374	100.0	0	0.0	0.0	0.191	1.0	96.08143	0.002	0	2.0	4.0	0.0	1.0	5.0
0.0	400.0	90.48374	100.0	0	0.0	0.0	0.19	1.0	96.79761	0.002	0	2.0	4.0	8.0	1.0	5.0
0.0	400.0	90.48374	100.0	0	0.0	0.0	0.19	1.0	96.79761	0.002	0	2.0	4.0	8.0	1.0	5.0
0.0	400.0	90.48374	100.0	0	0.0	0.0	0.189	1.0	97.39848	0.002	0	2.0	4.0	10.0	1.0	5.0
4166.667	300.0	90.48374	100.0	0	0.0	0.0	0.188	1.0	96.59863	0.001	0	2.0	4.0	10.0	1.0	5.0
4166.667	300.0	90.48374	100.0	0	0.0	0.0	0.187	1.0	96.59863	0.001	0	2.0	4.0	10.0	1.0	5.0
4166.667	300.0	90.48374	100.0	0	0.0	0.0	0.186	1.0	96.197136	0.001	0	2.0	4.0	10.0	1.0	5.0
4166.667	300.0	90.48374	100.0	0	0.0	0.0	0.184	1.0	96.197136	0.296	0	2.0	4.0	10.0	1.0	5.0
4166.667	300.0	90.48374	100.0	0	0.0	0.0	0.182	1.0	95.594894	0.296	0	2.0	4.0	10.0	1.0	5.0
4166.667	300.0	90.48374	100.0	0	0.0	0.0	0.18	1.0	95.13018	0.57	0	2.0	4.0	10.0	1.0	5.0
4166.667	300.0	90.48374	100.0	0	0.0	0.0	0.177	1.0	95.13018	1.061	0	2.0	4.0	10.0	1.0	5.0
4166.667	300.0	90.48374	100.0	0	0.0	0.0	0.175	1.0	95.14877	1.061	0	2.0	4.0	10.0	1.0	5.0
4166.667	300.0	90.48374	100.0	0	0.0	0.0	0.172	1.0	95.85368	1.282	0	2.0	4.0	10.0	1.0	5.0
4166.667	300.0	90.48374	100.0	0	0.0	0.0	0.169	1.0	95.332275	1.282	0	2.0	4.0	10.0	1.0	5.0
4166.667	300.0	90.48374	100.0	0	0.0	0.0	0.166	1.0	95.54773	1.485	0	2.0	4.0	10.0	1.0	5.0
4166.667	300.0	90.48374	100.0	0	0.0	0.0	0.163	1.0	95.54773	1.851	0	2.0	4.0	10.0	1.0	5.0
4166.667	300.0	90.48374	100.0	0	0.0	0.0	0.159	1.0	96.312035	1.851	0	2.0	4.0	10.0	1.0	5.0
4166.667	300.0	90.48374	100.0	0	0.0	0.0	0.156	1.0	96.00215	2.015	0	2.0	4.0	10.0	1.0	5.0
4166.667	300.0	90.48374	100.0	0	0.0	0.0	0.153	1.0	96.00215	2.31	0	2.0	4.0	10.0	1.0	5.0
4166.667	300.0	90.48374	100.0	0	0.0	0.0	0.149	1.0	98.25335	2.31	0	2.0	4.0	12.0	1.0	5.0
4166.667	300.0	90.48374	100.0	0	0.0	0.0	0.145	1.0	97.656	2.564	0	2.0	4.0	12.0	1.0	5.0
4166.667	300.0	90.48374	100.0	0	0.0	0.0	0.141	1.0	97.656	2.564	0	2.0	4.0	12.0	1.0	5.0
4166.667	300.0	90.48374	100.0	0	0.0	0.0	0.137	1.0	97.25607	2.783	0	2.0	4.0	12.0	1.0	5.0
4166.667	300.0	90.48374	100.0	0	0.0	0.0	0.134	1.0	97.25607	2.881	0	2.0	4.0	12.0	1.0	5.0
4166.667	300.0	90.48374	100.0	0	0.0	0.0	0.13	1.0	96.72084	2.881	0	2.0	4.0	12.0	1.0	5.0
4166.667	300.0	90.48374	100.0	0	0.0	0.0	0.126	1.0	97.50047	3.057	0	2.0	4.0	12.0	1.0	5.0
4166.667	300.0	90.48374	100.0	0	0.0	0.0	0.122	1.0	97.50047	3.136	0	2.0	4.0	12.0	1.0	5.0
4166.667	300.0	90.48374	100.0	0	0.0	0.0	0.119	1.0	96.668304	3.136	0	2.0	4.0	12.0	1.0	5.0
4166.667	300.0	90.48374	100.0	0	0.0	0.0	0.115	1.0	98.04939	3.277	0	2.0	4.0	12.0	1.0	5.0
4166.667	300.0	90.48374	100.0	0	0.0	0.0	0.112	1.0	98.04939	3.277	0	2.0	4.0	12.0	1.0	5.0
4166.667	300.0	90.48374	100.0	0	0.0	0.0	0.108	1.0	97.92603	3.34	0	2.0	4.0	12.0	1.0	5.0
4166.667	300.0	90.48374	100.0	0	0.0	0.0	0.105	1.0	97.92603	3.454	0	2.0	4.0	12.0	1.0	5.0
4166.667	300.0	90.48374	100.0	0	0.0	0.0	0.101	1.0	97.75185	3.454	0	2.0	4.0	12.0	1.0	5.0
4166.667	300.0	90.48374	100.0	0	0.0	0.0	0.097	1.0	97.277565	3.552	0	2.0	4.0	12.0	1.0	5.0
4166.667	300.0	90.48374	100.0	0	0.0	0.0	0.094	1.0	97.277565	3.595	0	2.0	4.0	12.0	1.0	5.0
4166.667	300.0	90.48374	100.0	0	0.0	0.0	0.09	1.0	97.96428	3.595	0	2.0	4.0	12.0	1.0	5.0
4166.667	300.0	90.48374	100.0	0	0.0	0.0	0.087	1.0	97.96428	3.635	0	2.0	4.0	12.0	1.0	5.0
4166.667	300.0	90.48374	100.0	0	0.0	0.0	0.084	1.0	98.374435	3.635	0	2.0	4.0	12.0	1.0	5.0
4166.667	300.0	90.48374	100.0	0	0.0	0.0	0.081	1.0	98.54128	3.709	0	2.0	4.0	12.0	1.0	5.0
4166.667	300.0	90.48374	100.0	0	0.0	0.0	0.078	1.0	98.39144	3.771	0	2.0	4.0	12.0	1.0	5.0
4166.667	300.0	90.48374	100.0	0	0.0	0.0	0.075	1.0	98.01195	3.771	0	2.0	4.0	12.0	1.0	5.0
4166.667	300.0	90.48374	100.0	0	0.0	0.0	0.072	1.0	97.64205	3.8	0	2.0	4.0	12.0	1.0	5.0
4166.667	300.0	90.48374	100.0	0	0.0	0.0	0.068	1.0	97.64205	3.85	0	2.0	4.0	12.0	1.0	5.0
4166.667	300.0	90.48374	100.0	0	0.0	0.0	0.065	1.0	96.958405	3.85	0	2.0	4.0	12.0	1.0	5.0
4166.667	300.0	90.48374	100.0	0	0.0	0.0	0.062	1.0	96.958405	3.873	0	2.0	4.0	12.0	1.0	5.0
4166.667	300.0	90.48374	100.0	0	0.0	0.0	0.06	1.0	97.33261	3.873	0	2.0	4.0	12.0	1.0	5.0
4166.667	300.0	90.48374	100.0	0	0.0	0.0	0.057	1.0	94.290886	3.913	0	2.0	4.0	12.0	1.0	5.0
4166.667	300.0	90.48374	100.0	0	0.0	0.0	0.054	1.0	94.290886	3.932	0	2.0	4.0	12.0	1.0	5.0
4166.667	300.0	90.48374	100.0	0	0.0	0.0	0.052	1.0	92.79477	3.932	0	2.0	4.0	12.0	1.0	5.0
4166.667	300.0	90.48374	100.0	0	0.0	0.0	0.049	1.0	93.05233	3.948	0	2.0	4.0	12.0	1.0	5.0
4166.667	300.0	90.48374	100.0	0	0.0	0.0	0.047	1.0	92.89678	3.979	0	2.0	4.0	12.0	1.0	5.0
4166.667	300.0	90.48374	100.0	0	0.0	0.0	0.044	1.0	95.254074	3.979	0	2.0	4.0	12.0	1.0	5.0
4166.667	300.0	90.48374	100.0	0	0.0	0.0	0.042	1.0	95.254074	3.992	0	2.0	4.0	12.0	1.0	5.0
4166.667	300.0	90.48374	100.0	0	0.0	0.0	0.04	1.0	95.17627	3.992	0	2.0	4.0	12.0	1.0	5.0
4166.667	300.0	90.48374	100.0	0	0.0	0.0	0.037	1.0	94.68004	4.017	0	2.0	4.0	12.0	1.0	5.0
4166.667	300.0	90.48374	100.0	0	0.0	0.0	0.035	1.0	94.68004	4.038	0	2.0	4.0	12.0	1.0	5.0
4166.667	300.0	90.48374	100.0	0	0.0	0.0	0.033	1.0	95.4486	4.038	0	2.0	4.0	12.0	1.0	5.0
4166.667	300.0	90.48374	100.0	0	0.0	0.0	0.031	1.0	95.03352	4.047	0	2.0	4.0	12.0	1.0	5.0
4166.667	300.0	90.48374	100.0	0	0.0	0.0	0.029	1.0	95.03352	4.065	0	2.0	4.0	12.0	1.0	5.0
4166.667	300.0	90.48374	100.0	0	0.0	0.0	0.028	1.0	94.55091	4.065	0	2.0	4.0	12.0	1.0	5.0
4166.667	300.0	90.48374	100.0	0	0.0	0.0	0.026	1.0	94.55091	4.071	0	2.0	4.0	12.0	1.0	5.0
4166.667	300.0	90.48374	100.0	0	0.0	0.0	0.025	1.0	95.35442	4.071	0	2.0	4.0	12.0	1.0	5.0
4166.667	300.0	90.48374	100.0	0	0.0	0.0	0.023	1.0	96.13609	4.086	0	2.0	4.0	12.0	1.0	5.0
4166.667	300.0	90.48374	100.0	0	0.0	0.0	0.022	1.0	96.13609	4.091	0	2.0	4.0	12.0	1.0	5.0
4166.667	300.0	90.48374	100.0	0	0.0	0.0	0.02	1.0	96.470345	4.091	0	2.0	4.0	12.0	1.0	5.0
4166.667	300.0	90.48374	100.0	0	0.0	0.0	0.019	1.0	96.28231	4.103	0	2.0	4.0	12.0	1.0	5.0
4166.667	300.0	90.48374	100.0	0	0.0	0.0	0.017	1.0	96.28231	4.107	0	2.0	4.0	12.0	1.0	5.0
4166.667	300.0	90.48374	100.0	0	0.0	0.0	0.015	1.0	95.806915	4.107	0	2.0	4.0	12.0	1.0	5.0
4166.667	300.0	90.48374	100.0	0	0.0	0.0	0.014	1.0	95.806915	4.115	0	2.0	4.0	12.0	1.0	5.0
4166.667	300.0	90.48374	100.0	0	0.0	0.0	0.012	1.0	95.44081	4.115	0	2.0	4.0	12.0	1.0	5.0
4166.667	300.0	90.48374	100.0	0	0.0	0.0	0.01	1.0	95.706406	4.124	0	2.0	4.0	12.0	1.0	5.0
4166.667	300.0	90.48374	100.0	0	0.0	0.0	0.008	1.0	95.706406	4.126	0	2.0	4.0	12.0	1.0	5.0
4166.667	300.0	90.48374	100.0	0	0.0	0.0	0.006	1.0	96.54706	4.126	0	2.0	4.0	12.0	1.0	5.0
4166.667	300.0	90.48374	100.0	0	0.0	0.0	0.004	1.0	95.99201	4.132	0	2.0	4.0	12.0	1.0	5.0
4166.667	300.0	90.48374	100.0	0	0.0	0.0	0.002	1.0	95.99201	4.132	0	2.0	4.0	12.0	1.0	5.0
4166.667	300.0	90.48374	100.0	0	0.0	0.0	0.0	1.0	96.797745	4.135	0	2.0	4.0	12.0	1.0	5.0
4166.667	300.0	90.48374	100.0	0	0.0	0.0	-0.001	1.0	96.797745	4.141	0	2.0	4.0	12.0	1.0	5.0
4166.667	300.0	90.48374	100.0	0	0.0	0.0	-0.003	1.0	95.69424	4.141	0	2.0	4.0	12.0	1.0	5.0
4166.667	300.0	90.48374	100.0	0	0.0	0.0	-0.006	1.0	94.9888	4.143	0	2.0	4.0	12.0	1.0	5.0
4166.667	300.0	90.48374	100.0	0	0.0	0.0	-0.008	1.0	94.9888	4.146	0	2.0	4.0	12.0	1.0	5.0
4166.667	300.0	90.48374	100.0	0	0.0	0.0	-0.01	1.0	95.17135	4.146	0	2.0	4.0	13.0	1.0	5.0
0.0	300.0	90.48374	99.00498	0	0.0	0.0	-0.012	1.0	95.2113	4.148	0	2.0	2.0	0.0	2.0	5.0
0.0	300.0	90.48374	99.00498	0	0.0	0.0	-0.014	1.0	95.2113	4.149	0	2.0	2.0	0.0	2.0	5.0
0.0	300.0	90.48374	99.00498	0	0.0	0.0	-0.016	1.0	95.24077	4.149	0	2.0	2.0	0.0	2.0	5.0
0.0	300.0	90.48374	99.00498	0	0.0	0.0	-0.018	1.0	95.24077	4.152	0	2.0	2.0	0.0	2.0	5.0
0.0	300.0	90.48374	99.00498	0	0.0	0.0	-0.02	1.0	95.86614	4.152	0	2.0	2.0	0.0	2.0	5.0
0.0	300.0	90.48374	99.00498	0	0.0	0.0	-0.022	1.0	95.800835	3.585	0	2.0	2.0	0.0	2.0	5.0
0.0	300.0	90.48374	99.00498	0	0.0	0.0	-0.025	1.0	95.800835	3.333	0	2.0	2.0	0.0	2.0	5.0
0.0	300.0	90.48374	99.00498	0	0.0	0.0	-0.026	1.0	96.17068	3.333	0	2.0	2.0	0.0	2.0	5.0
0.0	300.0	90.48374	99.00498	0	0.0	0.0	-0.028	1.0	95.40325	2.877	0	2.0	2.0	0.0	2.0	5.0
0.0	300.0	90.48374	99.00498	0	0.0	0.0	-0.03	1.0	95.40325	2.674	0	2.0	2.0	0.0	2.0	5.0
0.0	300.0	90.48374	99.00498	0	0.0	0.0	-0.032	1.0	96.09306	2.674	0	2.0	2.0	0.0	2.0	5.0
0.0	300.0	90.48374	99.00498	0	0.0	0.0	-0.034	1.0	96.08018	2.31	0	2.0	2.0	0.0	2.0	5.0
0.0	300.0	90.48374	99.00498	0	0.0	0.0	-0.035	1.0	96.27655	2.31	0	2.0	2.0	0.0	2.0	5.0
0.0	300.0	90.48374	99.00498	0	0.0	0.0	-0.036	1.0	95.01721	2.145	0	2.0	2.0	0.0	2.0	5.0
0.0	300.0	90.48374	99.00498	0	0.0	0.0	-0.037	1.0	95.51282	1.854	0	2.0	2.0	0.0	2.0	5.0
0.0	300.0	90.48374	99.00498	0	0.0	0.0	-0.038	1.0	96.559685	1.854	0	2.0	2.0	0.0	2.0	5.0
0.0	300.0	90.48374	99.00498	0	0.0	0.0	-0.039	1.0	96.97731	1.722	0	2.0	2.0	0.0	2.0	5.0
0.0	300.0	90.48374	99.00498	0	0.0	0.0	-0.039	1.0	96.97731	1.722	0	2.0	2.0	0.0	2.0	5.0
0.0	300.0	90.48374	99.00498	0	0.0	0.0	-0.039	1.0	97.62298	1.486	0	2.0	2.0	0.0	2.0	5.0
0.0	300.0	90.48374	99.00498	0	0.0	0.0	-0.039	1.0	97.62298	1.284	0	2.0	2.0	0.0	2.0	5.0
0.0	300.0	90.48374	99.00498	0	0.0	0.0	-0.039	1.0	98.513954	1.284	0	2.0	2.0	0.0	2.0	5.0
0.0	300.0	90.48374	99.00498	0	0.0	0.0	-0.039	1.0	98.83206	1.193	0	2.0	2.0	0.0	2.0	5.0
0.0	300.0	90.48374	99.00498	0	0.0	0.0	-0.038	1.0	98.409164	1.03	0	2.0	2.0	0.0	2.0	5.0
0.0	300.0	90.48374	99.00498	0	0.0	0.0	-0.037	1.0	97.69467	1.03	0	2.0	2.0	1.0	2.0	5.0
0.0	300.0	90.48374	99.00498	0	0.0	0.0	-0.036	1.0	97.239204	0.957	1	2.0	2.0	2.0	2.0	5.0
0.0	300.0	90.48374	99.00498	0	0.0	0.0	-0.035	1.0	97.29086	0.826	1	2.0	2.0	2.0	2.0	5.0
-8254.818	594.34686	90.48374	99.00498	0	0.0	0.0	-0.034	1.0	97.10883	0.826	1	2.0	2.0	3.0	2.0	5.0
-8254.818	594.34686	90.48374	99.00498	0	0.0	0.0	-0.033	1.0	97.10883	0.769	1	2.0	2.0	3.0	2.0	5.0
-8254.818	594.34686	90.48374	99.00498	0	0.0	0.0	-0.032	1.0	97.89159	0.769	1	2.0	2.0	3.0	2.0	5.0
-8254.818	594.34686	90.48374	99.00498	0	0.0	0.0	-0.03	1.0	98.10892	0.663	1	2.0	2.0	3.0	2.0	5.0
-8254.818	594.34686	90.48374	99.00498	0	0.0	0.0	-0.029	1.0	98.10892	0.031	1	2.0	2.0	3.0	2.0	5.0
-8254.818	594.34686	90.48374	99.00498	0	0.0	0.0	-0.027	1.0	98.53309	0.031	1	2.0	2.0	3.0	2.0	5.0
-8254.818	594.34686	90.48374	99.00498	0	0.0	0.0	-0.026	1.0	98.426025	-1.098	1	2.0	2.0	3.0	2.0	5.0
-8254.818	594.34686	90.48374	99.00498	0	0.0	0.0	-0.024	1.0	98.426025	-1.098	1	2.0	2.0	3.0	2.0	5.0
-8254.818	594.34686	90.48374	99.00498	0	0.0	0.0	-0.023	1.0	98.369095	-2.075	1	2.0	2.0	3.0	2.0	5.0
-8254.818	594.34686	90.48374	99.00498	0	0.0	0.0	-0.021	1.0	98.369095	-2.513	1	2.0	2.0	3.0	2.0	5.0
-8254.818	594.34686	90.48374	99.00498	0	0.0	0.0	-0.019	1.0	98.30115	-2.513	1	2.0	2.0	3.0	2.0	5.0
-8254.818	594.34686	90.48374	99.00498	0	0.0	0.0	-0.017	1.0	97.38164	-3.297	1	2.0	2.0	3.0	2.0	5.0
-8254.818	594.34686	90.48374	99.00498	0	0.0	0.0	-0.015	1.0	97.38164	-3.648	1	2.0	2.0	3.0	2.0	5.0
-8254.818	594.34686	90.48374	99.00498	0	0.0	0.0	-0.013	1.0	96.59971	-3.648	1	2.0	2.0	3.0	2.0	5.0
-8254.818	594.34686	90.48374	99.00498	0	0.0	0.0	-0.011	1.0	97.63603	-4.278	1	2.0	2.0	3.0	2.0	5.0
-8254.818	594.34686	90.48374	99.00498	0	0.0	0.0	-0.009	1.0	97.63603	-4.278	1	2.0	2.0	3.0	2.0	5.0
-8254.818	594.34686	90.48374	99.00498	0	0.0	0.0	-0.006	1.0	97.633286	-4.56	1	2.0	2.0	5.0	2.0	5.0
-8254.818	594.34686	90.48374	99.00498	0	0.0	0.0	-0.004	1.0	97.633286	-5.066	1	2.0	2.0	5.0	2.0	5.0
-8254.818	594.34686	90.48374	99.00498	0	0.0	0.0	-0.002	1.0	97.57011	-5.066	1	2.0	2.0	5.0	2.0	5.0
-8254.818	594.34686	90.48374	99.00498	0	0.0	0.0	0.0	1.0	97.48631	-5.501	1	2.0	2.0	5.0	2.0	5.0
-8254.818	594.34686	90.48374	99.00498	0	0.0	0.0	0.001	1.0	97.48631	-5.698	1	2.0	2.0	5.0	2.0	5.0
-8254.818	594.34686	90.48374	99.00498	0	0.0	0.0	0.004	1.0	96.84126	-5.698	1	2.0	2.0	5.0	2.0	5.0
-8254.818	594.34686	90.48374	99.00498	0	0.0	0.0	0.006	1.0	95.9463	-6.047	1	2.0	2.0	5.0	2.0	5.0
-8254.818	594.34686	90.48374	99.00498	0	0.0	0.0	0.009	1.0	95.9463	-6.047	1	2.0	2.0	5.0	2.0	5.0
-8254.818	594.34686	90.48374	99.00498	0	0.0	0.0	0.011	1.0	96.75026	-6.204	1	2.0	2.0	5.0	2.0	5.0
-8254.818	594.34686	90.48374	99.00498	0	0.0	0.0	0.014	1.0	96.49895	-6.486	1	2.0	2.0	5.0	2.0	5.0
-8254.818	594.34686	90.48374	99.00498	0	0.0	0.0	0.016	1.0	96.65203	-6.486	1	2.0	2.0	5.0	2.0	5.0
-8254.818	594.34686	90.48374	99.00498	0	0.0	0.0	0.019	1.0	97.351234	-6.611	1	2.0	2.0	5.0	2.0	5.0
-8254.818	594.34686	90.48374	99.00498	0	0.0	0.0	0.021	1.0	97.351234	-6.836	1	2.0	2.0	5.0	2.0	5.0
-8254.818	594.34686	90.48374	99.00498	0	0.0	0.0	0.024	1.0	97.44771	-6.836	1	2.0	2.0	5.0	2.0	5.0
-8254.818	594.34686	90.48374	99.00498	0	0.0	0.0	0.026	1.0	96.53881	-7.031	1	2.0	2.0	5.0	2.0	5.0
-8254.818	594.34686	90.48374	99.00498	0	0.0	0.0	0.029	1.0	96.53881	-7.031	1	2.0	2.0	5.0	2.0	5.0
-8254.818	594.34686	90.48374	99.00498	0	0.0	0.0	0.031	1.0	96.877495	-7.119	1	2.0	2.0	5.0	2.0	5.0
-8254.818	594.34686	90.48374	99.00498	0	0.0	0.0	0.034	1.0	96.877495	-7.275	1	2.0	2.0	5.0	2.0	5.0
-8254.818	594.34686	90.48374	99.00498	0	0.0	0.0	0.036	1.0	96.65166	-7.275	1	2.0	2.0	5.0	2.0	5.0
-8254.818	594.34686	90.48374	99.00498	0	0.0	0.0	0.039	1.0	96.59034	-7.344	1	2.0	2.0	5.0	2.0	5.0
-8254.818	594.34686	90.48374	99.00498	0	0.0	0.0	0.041	1.0	96.59034	-7.47	1	2.0	2.0	5.0	2.0	5.0
-8254.818	594.34686	90.48374	99.00498	0	0.0	0.0	0.043	1.0	96.54657	-7.47	1	2.0	2.0	5.0	2.0	5.0
-8254.818	594.34686	90.48374	99.00498	0	0.0	0.0	0.046	1.0	95.8898	-7.526	1	2.0	2.0	5.0	2.0	5.0
-8254.818	594.34686	90.48374	99.00498	0	0.0	0.0	0.048	1.0	95.8898	-7.526	1	2.0	2.0	5.0	2.0	5.0
-8254.818	594.34686	90.48374	99.00498	0	0.0	0.0	0.05	1.0	96.1795	-7.627	1	2.0	2.0	5.0	2.0	5.0
-8254.818	594.34686	90.48374	99.00498	0	0.0	0.0	0.053	1.0	96.1795	-7.672	1	2.0	2.0	5.0	2.0	5.0
-8254.818	594.34686	90.48374	99.00498	0	0.0	0.0	0.055	1.0	96.49951	-7.672	1	2.0	2.0	5.0	2.0	5.0
-8254.818	594.34686	90.48374	99.00498	0	0.0	0.0	0.057	1.0	97.07952	-7.714	1	2.0	2.0	5.0	2.0	5.0
-8254.818	594.34686	90.48374	99.00498	0	0.0	0.0	0.059	1.0	97.07952	-7.714	1	2.0	2.0	5.0	2.0	5.0
-8254.818	594.34686	90.48374	99.00498	0	0.0	0.0	0.061	1.0	96.711075	-7.79	1	2.0	2.0	5.0	2.0	5.0
-8254.818	594.34686	90.48374	99.00498	0	0.0	0.0	0.063	1.0	96.711075	-7.854	1	2.0	2.0	5.0	2.0	5.0
-8254.818	594.34686	90.48374	99.00498	0	0.0	0.0	0.065	1.0	96.598175	-7.854	1	2.0	2.0	5.0	2.0	5.0
-8254.818	594.34686	90.48374	99.00498	0	0.0	0.0	0.067	1.0	96.51423	-7.883	1	2.0	2.0	5.0	2.0	5.0
-8254.818	594.34686	90.48374	99.00498	0	0.0	0.0	0.069	1.0	96.37424	-7.935	1	2.0	2.0	5.0	2.0	5.0
-8254.818	594.34686	90.48374	99.00498	0	0.0	0.0	0.07	1.0	96.290215	-7.935	1	2.0	2.0	5.0	2.0	5.0
-8254.818	594.34686	90.48374	99.00498	0	0.0	0.0	0.072	1.0	96.5157	-7.958	1	2.0	2.0	5.0	2.0	5.0
-8254.818	594.34686	90.48374	99.00498	0	0.0	0.0	0.074	1.0	96.5157	-8.0	1	2.0	2.0	5.0	2.0	5.0
-8254.818	594.34686	90.48374	99.00498	0	0.0	0.0	0.076	1.0	95.923874	-8.0	1	2.0	2.0	5.0	2.0	5.0
-8254.818	594.34686	90.48374	99.00498	0	0.0	0.0	0.078	1.0	95.923874	-8.018	1	2.0	2.0	5.0	2.0	5.0
-8254.818	594.34686	90.48374	99.00498	0	0.0	0.0	0.08	1.0	95.62194	-8.018	1	2.0	2.0	5.0	2.0	5.0
-8254.818	594.34686	90.48374	99.00498	0	0.0	0.0	0.082	1.0	95.848305	-8.052	1	2.0	2.0	5.0	2.0	5.0
-8254.818	594.34686	90.48374	99.00498	0	0.0	0.0	0.084	1.0	95.848305	-8.067	1	2.0	2.0	5.0	2.0	5.0
-8254.818	594.34686	90.48374	99.00498	0	0.0	0.0	0.086	1.0	97.07647	-8.067	1	2.0	2.0	5.0	2.0	5.0
-8254.818	594.34686	90.48374	99.00498	0	0.0	0.0	0.087	1.0	97.116455	-8.094	1	2.0	2.0	5.0	2.0	5.0
-8254.818	594.34686	90.48374	99.00498	0	0.0	0.0	0.089	1.0	97.116455	-8.117	1	2.0	2.0	5.0	2.0	5.0
-8254.818	594.34686	90.48374	99.00498	0	0.0	0.0	0.091	1.0	95.914635	-8.117	1	2.0	2.0	5.0	2.0	5.0
-8254.818	594.34686	90.48374	99.00498	0	0.0	0.0	0.093	1.0	95.914635	-8.127	1	2.0	2.0	5.0	2.0	5.0
-8254.818	594.34686	90.48374	99.00498	0	0.0	0.0	0.095	1.0	96.4025	-8.127	1	2.0	2.0	5.0	2.0	5.0
-8254.818	594.34686	90.48374	99.00498	0	0.0	0.0	0.097	1.0	96.81283	-8.146	1	2.0	2.0	5.0	2.0	5.0
-8254.818	594.34686	90.48374	99.00498	0	0.0	0.0	0.099	1.0	96.81283	-8.154	1	2.0	2.0	5.0	2.0	5.0
-8254.818	594.34686	90.48374	99.00498	0	0.0	0.0	0.101	1.0	97.56793	-8.154	1	2.0	2.0	5.0	2.0	5.0
-8254.818	594.34686	90.48374	99.00498	0	0.0	0.0	0.103	1.0	94.91638	-8.169	1	2.0	2.0	5.0	2.0	5.0
-8254.818	594.34686	90.48374	99.00498	0	0.0	0.0	0.105	1.0	94.91638	-8.176	1	2.0	2.0	5.0	2.0	5.0
-8254.818	594.34686	90.48374	99.00498	0	0.0	0.0	0.108	1.0	96.35408	-8.176	1	2.0	2.0	5.0	2.0	5.0
-8254.818	594.34686	90.48374	99.00498	0	0.0	0.0	0.11	1.0	96.43921	-8.188	1	2.0	2.0	5.0	2.0	5.0
-8254.818	594.34686	90.48374	99.00498	0	0.0	0.0	0.112	1.0	96.782005	-8.188	1	2.0	2.0	5.0	2.0	5.0
-8254.818	594.34686	90.48374	99.00498	0	0.0	0.0	0.114	1.0	96.44299	-8.194	1	2.0	2.0	5.0	2.0	5.0
-8254.818	594.34686	90.48374	99.00498	0	0.0	0.0	0.117	1.0	96.195465	-8.203	1	2.0	2.0	5.0	2.0	5.0
-8254.818	594.34686	90.48374	99.00498	0	0.0	0.0	0.119	1.0	96.38629	-8.203	1	2.0	2.0	5.0	2.0	5.0
-8254.818	594.34686	90.48374	99.00498	0	0.0	0.0	0.121	1.0	96.492836	-8.207	1	2.0	2.0	5.0	2.0	5.0
-8254.818	594.34686	90.48374	99.00498	0	0.0	0.0	0.124	1.0	96.492836	-8.215	1	2.0	2.0	5.0	2.0	5.0
-8254.818	594.34686	90.48374	99.00498	0	0.0	0.0	0.126	1.0	96.72536	-8.215	1	2.0	2.0	5.0	2.0	5.0
-8254.818	594.34686	90.48374	99.00498	0	0.0	0.0	0.128	1.0	96.72536	-8.222	1	2.0	2.0	5.0	2.0	5.0
-8254.818	594.34686	90.48374	99.00498	0	0.0	0.0	0.131	1.0	96.32114	-8.222	1	2.0	2.0	5.0	2.0	5.0
-8254.818	594.34686	90.48374	99.00498	0	0.0	0.0	0.133	1.0	96.88741	-8.226	1	2.0	2.0	5.0	2.0	5.0
-8254.818	594.34686	90.48374	99.00498	0	0.0	0.0	0.136	1.0	96.88741	-8.23	1	2.0	2.0	5.0	2.0	5.0
-8254.818	594.34686	90.48374	99.00498	0	0.0	0.0	0.139	1.0	97.17089	-8.23	1	2.0	2.0	5.0	2.0	5.0
-8254.818	594.34686	90.48374	99.00498	0	0.0	0.0	0.142	1.0	97.27654	-8.233	1	2.0	2.0	5.0	2.0	5.0
-8254.818	594.34686	90.48374	99.00498	0	0.0	0.0	0.144	1.0	97.47203	-8.237	1	2.0	2.0	5.0	2.0	5.0
-8254.818	594.34686	90.48374	99.00498	0	0.0	0.0	0.147	1.0	97.539085	-8.237	1	2.0	2.0	5.0	2.0	5.0
-8254.818	594.34686	90.48374	99.00498	0	0.0	0.0	0.15	1.0	97.539085	-8.24	1	2.0	2.0	5.0	2.0	5.0
-8254.818	594.34686	90.48374	99.00498	0	0.0	0.0	0.153	1.0	97.83614	-8.24	1	2.0	2.0	5.0	2.0	5.0
-8254.818	594.34686	90.48374	99.00498	0	0.0	0.0	0.156	1.0	97.55039	-8.242	1	2.0	2.0	6.0	2.0	5.0
-8254.818	594.34686	90.48374	99.00498	0	0.0	0.0	0.159	1.0	97.55039	-8.245	1	2.0	2.0	6.0	2.0	5.0
-8254.818	594.34686	90.48374	99.00498	0	0.0	0.0	0.162	1.0	97.33934	-8.245	1	3.0	2.0	7.0	2.0	5.0
0.0	594.34686	90.48374	99.00498	0	0.0	0.0	0.165	1.0	97.11717	-8.247	1	3.0	2.0	0.0	2.0	5.0
0.0	594.34686	90.48374	99.00498	0	0.0	0.0	0.167	1.0	97.11717	-8.247	1	3.0	2.0	0.0	2.0	5.0
0.0	594.34686	90.48374	99.00498	0	0.0	0.0	0.17	1.0	97.15412	-8.248	1	3.0	2.0	0.0	2.0	5.0
0.0	594.34686	90.48374	99.00498	0	0.0	0.0	0.172	1.0	97.15412	-7.666	1	3.0	2.0	0.0	2.0	5.0
0.0	594.34686	90.48374	99.00498	0	0.0	0.0	0.175	1.0	96.600685	-7.666	1	3.0	2.0	0.0	2.0	5.0
0.0	594.34686	90.48374	99.00498	0	0.0	0.0	0.177	1.0	97.17973	-6.62	1	3.0	2.0	0.0	2.0	5.0
0.0	594.34686	90.48374	99.00498	0	0.0	0.0	0.179	1.0	97.17973	-6.153	1	3.0	2.0	0.0	2.0	5.0
0.0	594.34686	90.48374	99.00498	0	0.0	0.0	0.181	1.0	96.84173	-6.153	1	3.0	2.0	0.0	2.0	5.0
0.0	594.34686	90.48374	99.00498	0	0.0	0.0	0.183	1.0	95.98529	-5.312	1	3.0	2.0	0.0	2.0	5.0
0.0	594.34686	90.48374	99.00498	0	0.0	0.0	0.184	1.0	95.98529	-4.937	1	3.0	2.0	0.0	2.0	5.0
0.0	594.34686	90.48374	99.00498	0	0.0	0.0	0.185	1.0	96.79765	-4.937	1	3.0	2.0	0.0	2.0	5.0
0.0	594.34686	90.48374	99.00498	0	0.0	0.0	0.186	1.0	96.79765	-4.263	1	3.0	2.0	0.0	2.0	5.0
0.0	594.34686	90.48374	99.00498	0	0.0	0.0	0.187	1.0	95.9279	-4.263	1	3.0	2.0	0.0	2.0	5.0
0.0	594.34686	90.48374	99.00498	0	0.0	0.0	0.187	1.0	95.359795	-3.963	1	3.0	2.0	0.0	2.0	5.0
0.0	594.34686	90.48374	99.00498	0	0.0	0.0	0.187	1.0	95.359795	-3.421	1	3.0	2.0	0.0	2.0	5.0
0.0	594.34686	90.48374	99.00498	0	0.0	0.0	0.187	1.0	96.06969	-3.421	1	3.0	2.0	0.0	2.0	5.0
0.0	594.34686	90.48374	99.00498	0	0.0	0.0	0.187	1.0	96.469574	-3.179	1	3.0	2.0	0.0	2.0	5.0
0.0	594.34686	90.48374	99.00498	0	0.0	0.0	0.186	1.0	96.5849	-3.179	1	3.0	2.0	0.0	2.0	5.0
0.0	594.34686	90.48374	99.00498	0	0.0	0.0	0.185	1.0	96.878876	-2.745	1	3.0	2.0	8.0	2.0	5.0
0.0	594.34686	90.48374	99.00498	0	0.0	0.0	0.184	1.0	96.878876	-2.551	1	3.0	2.0	8.0	2.0	5.0
0.0	594.34686	90.48374	99.00498	0	0.0	0.0	0.183	0.0	96.47678	-2.551	1	3.0	2.0	14.0	2.0	5.0
0.0	594.34686	90.48374	99.00498	0	0.0	0.0	0.181	0.0	97.372375	-2.203	1	3.0	2.0	0.0	2.0	5.0
0.0	594.34686	90.48374	99.00498	0	0.0	0.0	0.179	0.0	97.372375	-2.047	1	3.0	2.0	0.0	2.0	5.0
0.0	594.34686	90.48374	99.00498	0	0.0	0.0	0.177	0.0	97.43433	-2.047	1	3.0	2.0	0.0	2.0	5.0
0.0	594.34686	90.48374	99.00498	0	0.0	0.0	0.175	0.0	97.01859	-1.768	1	3.0	2.0	0.0	2.0	5.0
0.0	594.34686	90.48374	99.00498	0	0.0	0.0	0.172	0.0	97.01859	-1.768	1	3.0	2.0	0.0	2.0	5.0
0.0	594.34686	90.48374	99.00498	0	0.0	0.0	0.17	0.0	97.02586	-1.643	1	3.0	2.0	0.0	2.0	5.0
0.0	594.34686	90.48374	99.00498	0	0.0	0.0	0.167	0.0	94.11949	-1.418	1	3.0	2.0	0.0	2.0	5.0
0.0	594.34686	90.48374	99.00498	0	0.0	0.0	0.165	0.0	96.855515	-1.418	1	3.0	2.0	0.0	2.0	5.0
0.0	594.34686	90.48374	99.00498	0	0.0	0.0	0.162	0.0	96.58531	-1.318	1	3.0	2.0	0.0	2.0	5.0
0.0	594.34686	90.48374	99.00498	0	0.0	0.0	0.16	0.0	96.58531	-1.138	1	3.0	2.0	0.0	2.0	5.0
0.0	594.34686	90.48374	99.00498	0	0.0	0.0	0.157	0.0	96.67303	-1.138	1	3.0	2.0	0.0	2.0	5.0
0.0	594.34686	90.48374	99.00498	0	0.0	0.0	0.154	0.0	98.02878	-0.983	1	3.0	2.0	0.0	2.0	5.0
0.0	594.34686	90.48374	99.00498	0	0.0	0.0	0.151	0.0	98.02878	-0.913	1	3.0	2.0	0.0	2.0	5.0
0.0	594.34686	90.48374	99.00498	0	0.0	0.0	0.148	0.0	97.86164	-0.913	1	3.0	2.0	0.0	2.0	5.0
0.0	594.34686	90.48374	99.00498	0	0.0	0.0	0.146	0.0	97.86164	-0.788	1	3.0	2.0	0.0	2.0	5.0
0.0	594.34686	90.48374	99.00498	0	0.0	0.0	0.142	0.0	97.854004	-0.788	1	3.0	2.0	0.0	2.0	5.0
0.0	594.34686	90.48374	99.00498	0	0.0	0.0	0.139	0.0	96.69546	-0.732	1	3.0	2.0	0.0	2.0	5.0
0.0	594.34686	90.48374	99.00498	0	0.0	0.0	0.136	0.0	96.69546	-0.632	1	3.0	2.0	0.0	2.0	5.0
0.0	594.34686	90.48374	99.00498	0	0.0	0.0	0.133	0.0	95.96716	-0.632	1	3.0	2.0	0.0	2.0	5.0
0.0	594.34686	90.48374	99.00498	0	0.0	0.0	0.13	0.0	97.5944	-0.587	1	3.0	2.0	0.0	2.0	5.0
0.0	594.34686	90.48374	99.00498	0	0.0	0.0	0.127	0.0	97.5944	-0.587	1	3.0	2.0	0.0	2.0	5.0
0.0	594.34686	90.48374	99.00498	0	0.0	0.0	0.124	0.0	98.28173	-0.507	1	3.0	2.0	0.0	2.0	5.0
0.0	594.34686	90.48374	99.00498	0	0.0	0.0	0.122	0.0	98.28173	-0.438	1	3.0	2.0	0.0	2.0	5.0
0.0	594.34686	90.48374	99.00498	0	0.0	0.0	0.119	0.0	97.75467	-0.438	1	3.0	2.0	0.0	2.0	5.0
0.0	594.34686	90.48374	99.00498	0	0.0	0.0	0.116	0.0	97.004776	-0.407	1	3.0	2.0	0.0	2.0	5.0
0.0	594.34686	90.48374	99.00498	0	0.0	0.0	0.113	0.0	97.004776	-0.351	1	3.0	2.0	0.0	2.0	5.0
0.0	594.34686	90.48374	99.00498	0	0.0	0.0	0.11	0.0	97.037704	-0.351	1	3.0	2.0	0.0	2.0	5.0
0.0	594.34686	90.48374	99.00498	0	0.0	0.0	0.107	0.0	97.079475	-0.326	1	3.0	2.0	0.0	2.0	5.0
0.0	594.34686	90.48374	99.00498	0	0.0	0.0	0.104	0.0	97.67391	-0.326	1	3.0	2.0	0.0	2.0	5.0
0.0	594.34686	90.48374	99.00498	0	0.0	0.0	0.101	0.0	97.074036	-0.281	1	3.0	2.0	0.0	2.0	5.0
0.0	594.34686	90.48374	99.00498	0	0.0	0.0	0.098	0.0	97.074036	-0.261	1	3.0	2.0	0.0	2.0	5.0
0.0	594.34686	90.48374	99.00498	0	0.0	0.0	0.096	0.0	96.4769	-0.261	1	3.0	2.0	0.0	2.0	5.0
0.0	594.34686	90.48374	99.00498	0	0.0	0.0	0.093	0.0	97.21083	-0.226	1	3.0	2.0	0.0	2.0	5.0
0.0	594.34686	90.48374	99.00498	0	0.0	0.0	0.09	0.0	97.21083	-0.209	1	3.0	2.0	0.0	2.0	5.0
0.0	594.34686	90.48374	99.00498	0	0.0	0.0	0.088	0.0	96.83961	-0.209	1	3.0	2.0	0.0	2.0	5.0
0.0	594.34686	90.48374	99.00498	0	0.0	0.0	0.085	0.0	96.46647	-0.181	1	3.0	2.0	0.0	2.0	5.0
0.0	594.34686	90.48374	99.00498	0	0.0	0.0	0.083	0.0	96.46647	-0.181	1	3.0	2.0	0.0	2.0	5.0
0.0	594.34686	90.48374	99.00498	0	0.0	0.0	0.08	0.0	96.127495	-0.168	1	3.0	2.0	0.0	2.0	5.0
0.0	594.34686	90.48374	99.00498	0	0.0	0.0	0.078	0.0	96.127495	-0.145	1	3.0	2.0	0.0	2.0	5.0
0.0	594.34686	90.48374	99.00498	0	0.0	0.0	0.076	0.0	96.08927	-0.145	1	3.0	2.0	0.0	2.0	5.0
0.0	594.34686	90.48374	99.00498	0	0.0	0.0	0.073	0.0	97.203094	-0.134	1	3.0	2.0	0.0	2.0	5.0
0.0	594.34686	90.48374	99.00498	0	0.0	0.0	0.071	0.0	97.203094	-0.116	1	3.0	2.0	0.0	2.0	5.0
0.0	594.34686	90.48374	99.00498	0	0.0	0.0	0.069	0.0	98.03339	-0.116	1	3.0	2.0	0.0	2.0	5.0
0.0	594.34686	90.48374	99.00498	0	0.0	0.0	0.067	0.0	98.03339	-0.108	1	3.0	2.0	0.0	2.0	5.0
0.0	594.34686	90.48374	99.00498	0	0.0	0.0	0.066	0.0	96.78328	-0.108	1	3.0	2.0	0.0	2.0	5.0
0.0	594.34686	90.48374	99.00498	0	0.0	0.0	0.064	0.0	97.54213	-0.093	1	3.0	2.0	0.0	2.0	5.0
0.0	594.34686	90.48374	99.00498	0	0.0	0.0	0.062	0.0	98.13876	-0.08	1	3.0	2.0	0.0	2.0	5.0
0.0	594.34686	90.48374	99.00498	0	0.0	0.0	0.06	0.0	97.74632	-0.08	1	3.0	2.0	0.0	2.0	5.0
0.0	594.34686	90.48374	99.00498	0	0.0	0.0	0.059	0.0	97.85241	-0.074	1	3.0	2.0	0.0	2.0	5.0
0.0	594.34686	90.48374	99.00498	0	0.0	0.0	0.057	0.0	97.85241	-0.064	1	3.0	2.0	0.0	2.0	5.0
0.0	594.34686	90.48374	99.00498	0	0.0	0.0	0.056	0.0	97.26871	-0.064	1	3.0	2.0	0.0	2.0	5.0
0.0	594.34686	90.48374	99.00498	0	0.0	0.0	0.054	0.0	97.26871	-0.059	1	3.0	2.0	0.0	2.0	5.0
0.0	594.34686	90.48374	99.00498	0	0.0	0.0	0.052	0.0	96.7589	-0.059	1	3.0	2.0	0.0	2.0	5.0
0.0	594.34686	90.48374	99.00498	0	0.0	0.0	0.051	0.0	96.29915	-0.051	1	3.0	2.0	0.0	2.0	5.0
0.0	594.34686	90.48374	99.00498	0	0.0	0.0	0.049	0.0	96.29915	-0.047	1	3.0	2.0	0.0	2.0	5.0
0.0	594.34686	90.48374	99.00498	0	0.0	0.0	0.047	0.0	96.31325	-0.047	1	3.0	2.0	0.0	2.0	5.0
0.0	594.34686	90.48374	99.00498	0	0.0	0.0	0.045	0.0	96.2183	-0.041	1	3.0	2.0	0.0	2.0	5.0
0.0	594.34686	90.48374	99.00498	0	0.0	0.0	0.043	0.0	96.2183	-0.035	1	3.0	2.0	0.0	2.0	5.0
0.0	594.34686	90.48374	99.00498	0	0.0	0.0	0.041	0.0	96.74487	-0.035	1	3.0	2.0	0.0	2.0	5.0
0.0	594.34686	90.48374	99.00498	0	0.0	0.0	0.039	0.0	96.74487	-0.032	1	3.0	2.0	0.0	2.0	5.0
0.0	594.34686	90.48374	99.00498	0	0.0	0.0	0.037	0.0	96.42302	-0.032	1	3.0	2.0	0.0	2.0	5.0
0.0	594.34686	90.48374	99.00498	0	0.0	0.0	0.035	0.0	95.33906	-0.028	1	3.0	2.0	0.0	2.0	5.0
0.0	594.34686	90.48374	99.00498	0	0.0	0.0	0.033	0.0	95.33906	-0.026	1	3.0	2.0	0.0	2.0	5.0
0.0	594.34686	90.48374	99.00498	0	0.0	0.0	0.031	0.0	95.765976	-0.026	1	3.0	2.0	0.0	2.0	5.0
0.0	594.34686	90.48374	99.00498	0	0.0	0.0	0.029	0.0	95.651115	-0.022	1	3.0	2.0	0.0	2.0	5.0
0.0	594.34686	90.48374	99.00498	0	0.0	0.0	0.027	0.0	95.651115	-0.02	1	3.0	2.0	0.0	2.0	5.0
0.0	594.34686	90.48374	99.00498	0	0.0	0.0	0.024	0.0	95.13823	-0.02	1	3.0	2.0	0.0	2.0	5.0
0.0	594.34686	90.48374	99.00498	0	0.0	0.0	0.022	0.0	95.13823	-0.017	1	3.0	2.0	0.0	2.0	5.0
0.0	594.34686	90.48374	99.00498	0	0.0	0.0	0.02	0.0	96.12375	-0.017	1	3.0	2.0	0.0	2.0	5.0
0.0	594.34686	90.48374	99.00498	0	0.0	0.0	0.018	0.0	95.60312	-0.016	1	3.0	2.0	0.0	2.0	5.0
0.0	594.34686	90.48374	99.00498	0	0.0	0.0	0.016	0.0	95.60312	-0.014	1	3.0	2.0	0.0	2.0	5.0
0.0	594.34686	90.48374	99.00498	0	0.0	0.0	0.014	0.0	95.11568	-0.014	1	3.0	2.0	0.0	2.0	5.0
0.0	594.34686	90.48374	99.00498	0	0.0	0.0	0.012	0.0	95.13482	-0.012	1	3.0	2.0	0.0	2.0	5.0
0.0	594.34686	90.48374	99.00498	0	0.0	0.0	0.009	0.0	95.13482	-0.011	1	3.0	2.0	0.0	2.0	5.0
0.0	594.34686	90.48374	99.00498	0	0.0	0.0	0.007	0.0	94.04306	-0.011	1	3.0	2.0	0.0	2.0	5.0
0.0	594.34686	90.48374	99.00498	0	0.0	0.0	0.005	0.0	94.04306	-0.01	1	3.0	2.0	0.0	2.0	5.0
0.0	594.34686	90.48374	99.00498	0	0.0	0.0	0.003	0.0	95.278244	-0.01	1	3.0	2.0	0.0	2.0	5.0
0.0	594.34686	90.48374	99.00498	0	0.0	0.0	0.001	0.0	96.330055	-0.008	1	3.0	2.0	0.0	2.0	5.0
0.0	594.34686	90.48374	99.00498	0	0.0	0.0	0.0	0.0	96.330055	-0.008	1	3.0	2.0	0.0	2.0	5.0
0.0	594.34686	90.48374	99.00498	0	0.0	0.0	-0.002	0.0	96.79304	-0.008	1	3.0	2.0	0.0	2.0	5.0
0.0	594.34686	90.48374	99.00498	0	0.0	0.0	-0.004	0.0	96.64444	-0.006	1	3.0	2.0	0.0	2.0	5.0
0.0	594.34686	90.48374	99.00498	0	0.0	0.0	-0.006	0.0	96.64444	-0.006	1	3.0	2.0	0.0	2.0	5.0
0.0	594.34686	90.48374	99.00498	0	0.0	0.0	-0.008	0.0	96.41266	-0.006	1	3.0	2.0	0.0	2.0	5.0
0.0	594.34686	90.48374	99.00498	0	0.0	0.0	-0.01	0.0	96.41266	-0.005	1	3.0	2.0	0.0	2.0	5.0
0.0	594.34686	90.48374	99.00498	0	0.0	0.0	-0.013	0.0	96.37592	-0.005	1	3.0	2.0	0.0	2.0	5.0
0.0	594.34686	90.48374	99.00498	0	0.0	0.0	-0.015	0.0	96.4628	-0.004	1	3.0	2.0	0.0	2.0	5.0
0.0	594.34686	90.48374	99.00498	0	0.0	0.0	-0.017	0.0	96.4628	-0.004	1	3.0	2.0	0.0	2.0	5.0
0.0	594.34686	90.48374	99.00498	0	0.0	0.0	-0.019	0.0	96.12353	-0.004	1	3.0	2.0	0.0	2.0	5.0
0.0	594.34686	90.48374	99.00498	0	0.0	0.0	-0.022	0.0	96.45446	-0.003	1	3.0	2.0	0.0	2.0	5.0
0.0	594.34686	90.48374	99.00498	0	0.0	0.0	-0.024	0.0	96.45446	-0.003	1	3.0	2.0	0.0	2.0	5.0
0.0	594.34686	90.48374	99.00498	0	0.0	0.0	-0.026	0.0	96.7961	-0.003	1	3.0	2.0	0.0	2.0	5.0
0.0	594.34686	90.48374	99.00498	0	0.0	0.0	-0.028	0.0	96.7961	-0.002	1	3.0	2.0	0.0	2.0	5.0
0.0	594.34686	90.48374	99.00498	0	0.0	0.0	-0.031	0.0	96.21894	-0.002	1	3.0	2.0	0.0	2.0	5.0
0.0	594.34686	90.48374	99.00498	0	0.0	0.0	-0.033	0.0	96.41802	-0.002	1	3.0	2.0	0.0	2.0	5.0
0.0	594.34686	90.48374	99.00498	0	0.0	0.0	-0.035	0.0	96.41802	-0.002	1	3.0	2.0	0.0	2.0	5.0
0.0	594.34686	90.48374	99.00498	0	0.0	0.0	-0.037	0.0	96.555244	-0.002	1	3.0	2.0	0.0	2.0	5.0
0.0	594.34686	90.48374	99.00498	0	0.0	0.0	-0.038	0.0	96.10684	-0.001	1	3.0	2.0	0.0	2.0	5.0
0.0	594.34686	90.48374	99.00498	0	0.0	0.0	-0.04	0.0	96.10684	-0.001	1	3.0	2.0	0.0	2.0	5.0
0.0	594.34686	90.48374	99.00498	0	0.0	0.0	-0.041	0.0	95.45424	-0.001	1	3.0	2.0	0.0	2.0	5.0
0.0	594.34686	90.48374	99.00498	0	0.0	0.0	-0.042	0.0	95.45424	-0.001	1	3.0	2.0	0.0	2.0	5.0
0.0	594.34686	90.48374	99.00498	0	0.0	0.0	-0.043	0.0	96.21314	-0.001	1	3.0	2.0	0.0	2.0	5.0
0.0	594.34686	90.48374	99.00498	0	0.0	0.0	-0.044	0.0	96.71317	0.0	1	3.0	2.0	0.0	2.0	5.0
0.0	594.34686	90.48374	99.00498	0	0.0	0.0	-0.044	0.0	96.71317	0.0	1	3.0	2.0	0.0	2.0	5.0
0.0	594.34686	90.48374	99.00498	0	0.0	0.0	-0.044	0.0	96.06743	0.0	1	3.0	2.0	0.0	2.0	5.0
0.0	594.34686	90.48374	99.00498	0	0.0	0.0	-0.044	0.0	95.2528	0.0	1	3.0	2.0	0.0	2.0	5.0
0.0	594.34686	90.48374	99.00498	0	0.0	0.0	-0.044	0.0	95.2528	0.0	1	3.0	2.0	0.0	2.0	5.0
0.0	594.34686	90.48374	99.00498	0	0.0	0.0	-0.043	0.0	96.01411	0.0	1	3.0	2.0	1.0	2.0	5.0
0.0	594.34686	90.48374	99.00498	0	0.0	0.0	-0.042	0.0	96.01411	0.0	1	3.0	2.0	1.0	2.0	5.0
0.0	594.34686	90.48374	99.00498	0	0.0	0.0	-0.041	0.0	95.42724	0.0	1	3.0	2.0	3.0	2.0	5.0
-9511.537	684.8306	90.48374	99.00498	0	0.0	0.0	-0.04	0.0	95.03451	0.0	1	3.0	2.0	3.0	2.0	5.0
-9511.537	684.8306	90.48374	99.00498	0	0.0	0.0	-0.039	0.0	95.03451	0.0	1	3.0	2.0	3.0	2.0	5.0
-9511.537	684.8306	90.48374	99.00498	0	0.0	0.0	-0.038	0.0	95.17601	0.0	1	3.0	2.0	3.0	2.0	5.0
-9511.537	684.8306	90.48374	99.00498	0	0.0	0.0	-0.036	0.0	96.29575	0.0	1	3.0	2.0	3.0	2.0	5.0
-9511.537	684.8306	90.48374	99.00498	0	0.0	0.0	-0.034	0.0	96.29575	0.0	1	3.0	2.0	3.0	2.0	5.0
-9511.537	684.8306	90.48374	99.00498	0	0.0	0.0	-0.033	0.0	96.97985	-1.298	1	3.0	2.0	3.0	2.0	5.0
-9511.537	684.8306	90.48374	99.00498	0	0.0	0.0	-0.031	0.0	96.97985	-1.88	1	3.0	2.0	3.0	2.0	5.0
-9511.537	684.8306	90.48374	99.00498	0	0.0	0.0	-0.03	0.0	97.48923	-1.88	1	3.0	2.0	3.0	2.0	5.0
-9511.537	684.8306	90.48374	99.00498	0	0.0	0.0	-0.028	0.0	97.27401	-2.922	1	3.0	2.0	3.0	2.0	5.0
-9511.537	684.8306	90.48374	99.00498	0	0.0	0.0	-0.026	0.0	97.27401	-3.823	1	3.0	2.0	3.0	2.0	5.0
-9511.537	684.8306	90.48374	99.00498	0	0.0	0.0	-0.024	0.0	96.716064	-3.823	1	3.0	2.0	3.0	2.0	5.0
-9511.537	684.8306	90.48374	99.00498	0	0.0	0.0	-0.022	0.0	97.44463	-4.226	1	3.0	2.0	3.0	2.0	5.0
-9511.537	684.8306	90.48374	99.00498	0	0.0	0.0	-0.02	0.0	97.55413	-4.226	1	3.0	2.0	3.0	2.0	5.0
-9511.537	684.8306	90.48374	99.00498	0	0.0	0.0	-0.018	0.0	97.1016	-4.949	1	3.0	2.0	3.0	2.0	5.0
-9511.537	684.8306	90.48374	99.00498	0	0.0	0.0	-0.015	0.0	97.1016	-5.272	1	3.0	2.0	3.0	2.0	5.0
-9511.537	684.8306	90.48374	99.00498	0	0.0	0.0	-0.013	0.0	97.3017	-5.272	1	3.0	2.0	3.0	2.0	5.0
-9511.537	684.8306	90.48374	99.00498	0	0.0	0.0	-0.011	0.0	98.0629	-5.852	1	3.0	2.0	3.0	2.0	5.0
-9511.537	684.8306	90.48374	99.00498	0	0.0	0.0	-0.008	0.0	98.0629	-6.112	1	3.0	2.0	3.0	2.0	5.0
-9511.537	684.8306	90.48374	99.00498	0	0.0	0.0	-0.006	0.0	96.62405	-6.112	1	3.0	2.0	5.0	2.0	5.0
-9511.537	684.8306	90.48374	99.00498	0	0.0	0.0	-0.003	0.0	96.351944	-6.577	1	3.0	2.0	5.0	2.0	5.0
-9511.537	684.8306	90.48374	99.00498	0	0.0	0.0	-0.001	0.0	96.351944	-6.979	1	3.0	2.0	5.0	2.0	5.0
-9511.537	684.8306	90.48374	99.00498	0	0.0	0.0	0.001	0.0	94.944435	-6.979	1	3.0	2.0	5.0	2.0	5.0
-9511.537	684.8306	90.48374	99.00498	0	0.0	0.0	0.003	0.0	94.944435	-7.159	1	3.0	2.0	5.0	2.0	5.0
-9511.537	684.8306	90.48374	99.00498	0	0.0	0.0	0.006	0.0	95.54461	-7.159	1	3.0	2.0	5.0	2.0	5.0
-9511.537	684.8306	90.48374	99.00498	0	0.0	0.0	0.008	0.0	96.547874	-7.481	1	3.0	2.0	5.0	2.0	5.0
-9511.537	684.8306	90.48374	99.00498	0	0.0	0.0	0.011	0.0	96.547874	-7.625	1	3.0	2.0	5.0	2.0	5.0
-9511.537	684.8306	90.48374	99.00498	0	0.0	0.0	0.014	0.0	96.66166	-7.625	1	3.0	2.0	5.0	2.0	5.0
-9511.537	684.8306	90.48374	99.00498	0	0.0	0.0	0.016	0.0	96.293205	-7.884	1	3.0	2.0	5.0	2.0	5.0
-9511.537	684.8306	90.48374	99.00498	0	0.0	0.0	0.019	0.0	96.293205	-7.884	1	3.0	2.0	5.0	2.0	5.0
-9511.537	684.8306	90.48374	99.00498	0	0.0	0.0	0.021	0.0	95.69992	-8.0	1	3.0	2.0	5.0	2.0	5.0
-9511.537	684.8306	90.48374	99.00498	0	0.0	0.0	0.024	0.0	95.69992	-8.208	1	3.0	2.0	5.0	2.0	5.0
-9511.537	684.8306	90.48374	99.00498	0	0.0	0.0	0.027	0.0	95.717514	-8.208	1	3.0	2.0	5.0	2.0	5.0
-9511.537	684.8306	90.48374	99.00498	0	0.0	0.0	0.029	0.0	95.337685	-8.301	1	3.0	2.0	5.0	2.0	5.0
-9511.537	684.8306	90.48374	99.00498	0	0.0	0.0	0.032	0.0	95.337685	-8.467	1	3.0	2.0	5.0	2.0	5.0
-9511.537	684.8306	90.48374	99.00498	0	0.0	0.0	0.034	0.0	95.87426	-8.467	1	3.0	2.0	5.0	2.0	5.0
-9511.537	684.8306	90.48374	99.00498	0	0.0	0.0	0.037	0.0	95.73503	-8.542	1	3.0	2.0	5.0	2.0	5.0
-9511.537	684.8306	90.48374	99.00498	0	0.0	0.0	0.039	0.0	95.806465	-8.542	1	3.0	2.0	5.0	2.0	5.0
-9511.537	684.8306	90.48374	99.00498	0	0.0	0.0	0.042	0.0	96.05741	-8.676	1	3.0	2.0	5.0	2.0	5.0
-9511.537	684.8306	90.48374	99.00498	0	0.0	0.0	0.044	0.0	96.05741	-8.736	1	3.0	2.0	5.0	2.0	5.0
-9511.537	684.8306	90.48374	99.00498	0	0.0	0.0	0.046	0.0	96.3136	-8.736	1	3.0	2.0	5.0	2.0	5.0
-9511.537	684.8306	90.48374	99.00498	0	0.0	0.0	0.049	0.0	95.763695	-8.843	1	3.0	2.0	5.0	2.0	5.0
-9511.537	684.8306	90.48374	99.00498	0	0.0	0.0	0.051	0.0	95.763695	-8.891	1	3.0	2.0	5.0	2.0	5.0
-9511.537	684.8306	90.48374	99.00498	0	0.0	0.0	0.053	0.0	95.46616	-8.891	1	3.0	2.0	5.0	2.0	5.0
-9511.537	684.8306	90.48374	99.00498	0	0.0	0.0	0.055	0.0	95.0631	-8.977	1	3.0	2.0	5.0	2.0	5.0
-9511.537	684.8306	90.48374	99.00498	0	0.0	0.0	0.058	0.0	95.0631	-8.977	1	3.0	2.0	5.0	2.0	5.0
[truncated: 4,492 more rows]
