# Supplementary material for: Just noticeable differences for elbow joint torque feedback
Source: Sci Rep. 2021 Dec 7;11:23553. doi: 10.1038/s41598-021-02630-3 (PMC8651665; doi:10.1038/s41598-021-02630-3)
Supplement: Supplementary file 2 — Supplementary Information. [file 41598_2021_2630_MOESM2_ESM.zip › SupplementaryData_ScientificReports_KimAsbeck2021/S10_W1E.csv]

data 1	data 2	data 3	data 4	data 5	data 6	data 7	data 8	data 9	data 10	data 11	data 12	data 13	data 14	data 15	data 16	data 17
0.0	0.0	1	1	400.0	400.0	0	1	1	0.0	0.0	0	0.21	0.0	0.01	0.0	111.0
0.0	0.0	1	1	400.0	400.0	0	1	1	0.0	0.0	0	0.21	-0.001	-0.029	0.0	111.0
0.0	0.0	1	1	400.0	400.0	0	1	1	0.0	0.0	0	0.21	-0.001	-0.019	0.0	111.0
0.0	0.0	1	1	400.0	400.0	0	1	1	0.0	0.0	0	0.209	-0.011	-1.362	-1.367	111.0
0.0	0.0	1	1	400.0	400.0	0	1	1	0.0	0.0	0	0.209	-0.021	-1.329	-1.27	111.0
0.0	0.0	1	1	400.0	400.0	0	1	1	0.0	0.0	0	0.209	-0.029	-1.286	-1.27	111.0
0.0	0.0	1	1	400.0	400.0	0	1	1	0.0	0.0	0	0.209	-0.035	-1.099	-1.096	111.0
0.0	0.0	1	1	400.0	400.0	0	1	1	0.0	0.0	0	0.209	-0.041	-1.125	-1.096	111.0
0.0	0.0	1	1	400.0	400.0	0	1	1	0.0	0.0	0	0.209	-0.045	-1.001	-1.019	111.0
0.0	0.0	1	1	400.0	400.0	0	1	1	0.0	0.0	0	0.209	-0.047	-0.873	-0.88	111.0
0.0	0.0	1	1	400.0	400.0	0	1	1	0.0	0.0	0	0.209	-0.049	-0.899	-0.88	111.0
0.0	0.0	1	1	400.0	400.0	0	1	1	0.0	0.0	0	0.209	-0.051	-0.79	-0.817	111.0
0.0	0.0	1	1	400.0	400.0	0	1	1	0.0	0.0	0	0.209	-0.053	-0.766	-0.817	111.0
0.0	0.0	1	1	400.0	400.0	0	1	1	0.0	0.0	0	0.209	-0.053	-0.719	-0.706	111.0
0.0	0.0	1	1	400.0	400.0	0	1	1	0.0	0.0	0	0.209	-0.053	-0.66	-0.656	111.0
0.0	0.0	1	1	400.0	400.0	0	1	1	0.0	0.0	0	0.209	-0.053	-0.625	-0.656	111.0
0.0	0.0	1	1	400.0	400.0	0	1	1	0.0	0.0	0	0.209	-0.053	-0.604	-0.566	111.0
0.0	0.0	1	1	400.0	400.0	0	1	1	0.0	0.0	0	0.209	-0.053	-0.537	-0.489	111.0
0.0	0.0	1	1	400.0	400.0	0	1	1	0.0	0.0	0	0.209	-0.053	-0.532	-0.489	111.0
0.0	0.0	1	1	400.0	400.0	0	1	1	0.0	0.0	0	0.209	-0.051	-0.425	-0.454	111.0
0.0	0.0	1	1	400.0	400.0	0	1	1	0.0	0.0	0	0.209	-0.049	-0.469	-0.454	111.0
0.0	0.0	1	1	400.0	400.0	0	1	1	0.0	0.0	0	0.209	-0.047	-0.408	-0.392	111.0
0.0	0.0	1	1	400.0	400.0	0	1	1	0.0	0.0	0	0.209	-0.045	-0.41	-0.364	111.0
0.0	0.0	1	1	400.0	400.0	0	1	1	0.0	0.0	0	0.209	-0.043	-0.396	-0.364	111.0
0.0	0.0	1	1	400.0	400.0	0	1	1	0.0	0.0	0	0.209	-0.041	-0.34	-0.314	111.0
0.0	0.0	1	1	400.0	400.0	0	1	1	0.0	0.0	0	0.209	-0.04	-0.293	-0.292	111.0
0.0	0.0	1	1	400.0	400.0	0	1	1	0.0	0.0	0	0.209	-0.04	-0.297	-0.292	111.0
0.0	0.0	1	1	400.0	400.0	0	1	1	0.0	0.0	0	0.209	-0.038	-0.228	-0.252	111.0
0.0	0.0	1	1	400.0	400.0	0	1	1	0.0	0.0	0	0.209	-0.037	-0.242	-0.252	111.0
0.0	0.0	1	1	400.0	400.0	0	1	1	0.0	0.0	0	0.209	-0.037	-0.264	-0.234	111.0
0.0	0.0	1	1	400.0	400.0	0	1	1	0.0	0.0	0	0.209	-0.035	-0.224	-0.202	111.0
0.0	0.0	1	1	400.0	400.0	0	1	1	0.0	0.0	0	0.209	-0.034	-0.177	-0.202	111.0
0.0	0.0	1	1	400.0	400.0	0	1	1	0.0	0.0	0	0.209	-0.033	-0.407	-0.187	111.0
0.0	0.0	1	1	400.0	400.0	0	1	1	0.0	0.0	0	0.209	-0.031	-0.168	-0.162	111.0
0.0	0.0	1	1	400.0	400.0	0	1	1	0.0	0.0	0	0.209	-0.029	-0.189	-0.162	111.0
0.0	0.0	1	1	400.0	400.0	0	1	1	0.0	0.0	0	0.209	-0.028	-0.21	-0.15	111.0
0.0	0.0	1	1	400.0	400.0	0	1	1	0.0	0.0	0	0.209	-0.026	-0.147	-0.15	111.0
0.0	0.0	1	1	400.0	400.0	0	1	1	0.0	0.0	0	0.209	-0.024	-0.107	-0.129	111.0
0.0	0.0	1	1	400.0	400.0	0	1	1	0.0	0.0	0	0.209	-0.022	-0.119	-0.112	111.0
0.0	0.0	1	1	400.0	400.0	0	1	1	0.0	0.0	0	0.209	-0.02	-0.13	-0.112	111.0
0.0	0.0	1	1	400.0	400.0	0	1	1	0.0	0.0	0	0.209	-0.02	-0.162	-0.104	111.0
0.0	0.0	1	1	400.0	400.0	0	1	1	0.0	0.0	0	0.209	-0.019	0.021	-0.089	111.0
0.0	0.0	1	1	400.0	400.0	0	1	1	0.0	0.0	0	0.209	-0.019	-0.091	-0.089	111.0
0.0	0.0	1	1	400.0	400.0	0	1	1	0.0	0.0	0	0.209	-0.019	-0.134	-0.083	111.0
0.0	0.0	1	1	400.0	400.0	0	1	1	0.0	0.0	0	0.209	-0.019	-0.05	-0.083	111.0
0.0	0.0	1	1	400.0	400.0	0	1	1	0.0	0.0	0	0.209	-0.019	-0.049	-0.071	111.0
0.0	0.0	1	1	400.0	400.0	0	1	1	0.0	0.0	0	0.209	-0.019	-0.078	-0.066	111.0
0.0	0.0	1	1	400.0	400.0	0	1	1	0.0	0.0	0	0.209	-0.019	-0.106	-0.066	111.0
0.0	0.0	1	1	400.0	400.0	0	1	1	0.0	0.0	0	0.209	-0.019	-0.046	-0.057	111.0
0.0	0.0	1	1	400.0	400.0	0	1	1	0.0	0.0	0	0.209	-0.019	-0.11	-0.053	111.0
0.0	0.0	1	1	400.0	400.0	0	1	1	0.0	0.0	0	0.209	-0.019	-0.051	-0.053	111.0
0.0	0.0	1	1	400.0	400.0	0	1	1	0.0	0.0	0	0.209	-0.019	-0.018	-0.045	111.0
0.0	0.0	1	1	400.0	400.0	0	1	1	0.0	0.0	0	0.209	-0.019	-0.031	-0.045	111.0
0.0	0.0	1	1	400.0	400.0	0	1	1	0.0	0.0	0	0.209	-0.019	-0.019	-0.042	111.0
0.0	0.0	1	1	400.0	400.0	0	1	1	0.0	0.0	0	0.209	-0.019	-0.037	-0.036	111.0
0.0	0.0	1	1	400.0	400.0	0	1	1	0.0	0.0	0	0.209	-0.019	-0.018	-0.036	111.0
0.0	0.0	1	1	400.0	400.0	0	1	1	0.0	0.0	0	0.209	-0.019	-0.031	-0.031	111.0
0.0	0.0	1	1	400.0	400.0	0	1	1	0.0	0.0	0	0.21	-0.019	-0.029	-0.029	111.0
0.0	0.0	1	1	400.0	400.0	0	1	1	0.0	0.0	0	0.21	-0.019	-0.022	-0.029	111.0
0.0	0.0	1	1	400.0	400.0	0	1	1	0.0	0.0	0	0.21	-0.019	-0.018	-0.025	111.0
0.0	0.0	1	1	400.0	400.0	0	1	1	0.0	0.0	0	0.21	-0.019	-0.033	-0.025	111.0
0.0	0.0	1	1	400.0	400.0	0	1	1	0.0	0.0	0	0.21	-0.017	0.024	-0.023	111.0
0.0	0.0	1	1	400.0	400.0	0	1	1	0.0	0.0	0	0.21	-0.017	-0.016	-0.019	111.0
0.0	0.0	1	1	400.0	400.0	0	1	1	0.0	0.0	0	0.21	-0.017	-0.028	-0.019	111.0
0.0	0.0	1	1	400.0	400.0	0	1	1	0.0	0.0	0	0.21	-0.016	-0.02	-0.018	111.0
0.0	0.0	1	1	400.0	400.0	0	1	1	0.0	0.0	0	0.21	-0.015	0.009	-0.015	111.0
0.0	0.0	1	1	400.0	400.0	0	1	1	0.0	0.0	0	0.21	-0.013	0.012	-0.015	111.0
0.0	0.0	1	1	400.0	400.0	0	1	1	0.0	0.0	0	0.21	-0.012	-0.01	-0.014	111.0
0.0	0.0	1	1	400.0	400.0	0	1	1	0.0	0.0	0	0.21	-0.01	-0.005	-0.014	111.0
0.0	0.0	1	1	400.0	400.0	0	1	1	0.0	0.0	0	0.21	-0.01	-0.036	-0.012	111.0
0.0	0.0	1	1	400.0	400.0	0	1	1	0.0	0.0	0	0.21	-0.008	0.005	-0.01	111.0
0.0	0.0	1	1	400.0	400.0	0	1	1	0.0	0.0	0	0.21	-0.006	-0.003	-0.01	111.0
0.0	0.0	1	1	400.0	400.0	0	1	1	0.0	0.0	0	0.21	-0.004	0.099	-0.009	111.0
0.0	0.0	1	1	400.0	400.0	0	1	1	0.0	0.0	0	0.21	-0.004	-0.026	-0.008	111.0
0.0	0.0	1	1	400.0	400.0	0	1	1	0.0	0.0	0	0.21	-0.003	-0.012	-0.008	111.0
0.0	0.0	1	1	400.0	400.0	0	1	1	0.0	0.0	0	0.21	-0.001	0.009	-0.007	111.0
0.0	0.0	1	1	400.0	400.0	0	1	1	0.0	0.0	0	0.21	0.0	0.011	-0.007	111.0
0.0	0.0	1	1	400.0	400.0	0	1	1	0.0	0.0	0	0.21	0.0	0.005	-0.006	111.0
0.0	0.0	1	1	400.0	400.0	0	1	1	0.0	0.0	0	0.21	-0.001	-0.204	-0.005	111.0
0.0	0.0	1	1	400.0	400.0	0	1	1	0.0	0.0	0	0.21	-0.001	-0.021	-0.005	111.0
0.0	0.0	1	1	400.0	400.0	0	1	1	0.0	0.0	0	0.21	0.0	-0.01	-0.005	111.0
0.0	0.0	1	1	400.0	400.0	0	1	1	0.0	0.0	0	0.21	0.0	-0.007	-0.004	111.0
0.0	0.0	1	1	400.0	400.0	0	1	1	0.0	0.0	0	0.21	0.0	-0.001	-0.004	111.0
0.0	0.0	1	1	400.0	400.0	0	1	1	0.0	0.0	0	0.21	0.0	0.057	-0.003	111.0
0.0	0.0	1	1	400.0	400.0	0	1	1	0.0	0.0	0	0.21	0.0	-0.006	-0.003	111.0
0.0	0.0	1	1	400.0	400.0	0	1	1	0.0	0.0	0	0.21	-0.001	-0.018	-0.003	111.0
0.0	0.0	1	1	400.0	400.0	0	1	1	0.0	0.0	0	0.21	0.0	0.006	-0.002	111.0
0.0	0.0	1	1	400.0	400.0	0	1	1	0.0	0.0	0	0.21	0.0	0.01	-0.002	111.0
0.0	0.0	1	1	400.0	400.0	0	1	1	0.0	0.0	0	0.21	0.0	0.024	-0.002	111.0
0.0	0.0	1	1	400.0	400.0	0	1	1	0.0	0.0	0	0.21	-0.001	-0.045	-0.002	111.0
0.0	0.0	1	1	400.0	400.0	0	1	1	0.0	0.0	0	0.21	0.0	0.058	-0.002	111.0
0.0	0.0	1	1	400.0	400.0	0	1	1	0.0	0.0	0	0.21	-0.001	-0.012	-0.001	111.0
0.0	0.0	1	1	400.0	400.0	0	1	1	0.0	0.0	0	0.21	0.0	0.0	-0.001	111.0
0.0	0.0	1	1	400.0	400.0	0	1	1	0.0	0.0	0	0.21	0.0	0.061	-0.001	111.0
0.0	0.0	1	1	400.0	400.0	0	1	1	0.0	0.0	0	0.21	0.0	0.0	-0.001	111.0
0.0	0.0	1	1	400.0	400.0	0	1	1	0.0	0.0	0	0.21	0.0	-0.009	-0.001	111.0
0.0	0.0	1	1	400.0	400.0	0	1	1	0.0	0.0	0	0.21	-0.001	-0.026	-0.001	111.0
0.0	0.0	1	1	400.0	400.0	0	1	1	0.0	0.0	0	0.21	0.0	0.104	-0.001	111.0
0.0	0.0	1	1	400.0	400.0	0	1	1	0.0	0.0	0	0.21	-0.001	-0.027	0.0	111.0
0.0	0.0	1	1	400.0	400.0	0	1	1	0.0	0.0	0	0.21	0.0	0.006	0.0	111.0
0.0	0.0	1	1	400.0	400.0	0	1	1	0.0	0.0	0	0.21	0.0	-0.001	0.0	111.0
0.0	0.0	1	1	400.0	400.0	0	1	1	0.0	0.0	0	0.21	0.0	0.034	0.0	111.0
0.0	0.0	1	1	400.0	400.0	0	1	1	0.0	0.0	0	0.21	0.0	0.009	0.0	111.0
0.0	0.0	1	1	400.0	400.0	0	1	1	0.0	0.0	0	0.21	-0.001	-0.012	0.0	111.0
0.0	0.0	1	1	400.0	400.0	0	1	1	0.0	0.0	0	0.21	-0.001	-0.013	0.0	111.0
0.0	0.0	1	1	400.0	400.0	0	1	1	0.0	0.0	0	0.21	0.0	0.027	0.0	111.0
0.0	0.0	1	1	400.0	400.0	0	1	1	0.0	0.0	0	0.21	-0.001	-0.059	0.0	111.0
0.0	0.0	1	1	400.0	400.0	0	1	1	0.0	0.0	0	0.21	-0.001	-0.022	0.0	111.0
0.0	0.0	1	1	400.0	400.0	0	1	1	0.0	0.0	0	0.21	-0.001	-0.048	0.0	111.0
0.0	0.0	1	1	400.0	400.0	0	1	1	0.0	0.0	0	0.21	-0.001	-0.014	0.0	111.0
0.0	0.0	1	1	400.0	400.0	0	1	1	0.0	0.0	0	0.21	-0.001	-0.016	0.0	111.0
0.0	0.0	1	1	400.0	400.0	0	1	1	0.0	0.0	0	0.21	0.0	0.078	0.0	111.0
0.0	0.0	1	1	400.0	400.0	0	1	1	0.0	0.0	0	0.21	0.0	0.015	0.0	111.0
0.0	0.0	1	1	400.0	400.0	0	1	1	0.0	0.0	0	0.21	0.0	0.024	0.0	111.0
0.0	0.0	1	1	400.0	400.0	0	1	1	0.0	0.0	0	0.21	-0.001	-0.119	0.0	111.0
0.0	0.0	1	1	400.0	400.0	0	1	1	0.0	0.0	0	0.21	0.0	0.002	0.0	111.0
0.0	0.0	1	1	400.0	400.0	0	1	1	0.0	0.0	0	0.21	0.0	0.029	0.0	111.0
0.0	0.0	1	1	400.0	400.0	0	1	1	0.0	0.0	0	0.21	0.0	-0.006	0.0	111.0
0.0	0.0	1	1	400.0	400.0	0	1	1	0.0	0.0	0	0.21	0.0	0.018	0.0	111.0
0.0	0.0	1	1	400.0	400.0	0	1	1	0.0	0.0	0	0.21	0.0	-0.009	0.0	111.0
0.0	0.0	1	1	400.0	400.0	0	1	1	0.0	0.0	0	0.21	0.0	-0.007	0.0	111.0
0.0	0.0	1	1	400.0	400.0	0	1	1	0.0	0.0	0	0.21	-0.001	-0.054	0.0	111.0
0.0	0.0	1	1	400.0	400.0	0	1	1	0.0	0.0	0	0.21	0.0	0.01	0.0	111.0
0.0	0.0	1	1	400.0	400.0	0	1	1	0.0	0.0	0	0.21	0.0	0.093	0.0	111.0
0.0	0.0	1	1	400.0	400.0	0	1	1	0.0	0.0	0	0.21	-0.001	-0.033	0.0	111.0
0.0	0.0	1	1	400.0	400.0	0	1	1	0.0	0.0	0	0.21	0.0	0.008	0.0	111.0
0.0	0.0	1	1	400.0	400.0	0	1	1	0.0	0.0	0	0.21	0.0	-0.004	0.0	111.0
0.0	0.0	1	1	400.0	400.0	0	1	1	0.0	0.0	0	0.21	0.0	0.007	0.0	111.0
0.0	0.0	1	1	400.0	400.0	0	1	1	0.0	0.0	0	0.21	-0.001	-0.078	0.0	111.0
0.0	0.0	1	1	400.0	400.0	0	1	1	0.0	0.0	0	0.21	0.0	-0.005	0.0	111.0
0.0	0.0	1	1	400.0	400.0	0	1	1	0.0	0.0	0	0.21	-0.001	-0.018	0.0	111.0
0.0	0.0	1	1	400.0	400.0	0	1	1	0.0	0.0	0	0.21	-0.001	-0.041	0.0	111.0
0.0	0.0	1	1	400.0	400.0	0	1	1	0.0	0.0	0	0.21	0.0	0.027	0.0	111.0
0.0	0.0	1	1	400.0	400.0	0	1	1	0.0	0.0	0	0.21	-0.001	-0.014	0.0	111.0
0.0	0.0	1	1	400.0	400.0	0	1	1	0.0	0.0	0	0.21	0.0	-0.005	0.0	111.0
0.0	0.0	1	1	400.0	400.0	0	1	1	0.0	0.0	0	0.21	-0.001	-0.175	0.0	111.0
0.0	0.0	1	1	400.0	400.0	0	1	1	0.0	0.0	0	0.21	0.0	0.012	0.0	111.0
0.0	0.0	1	1	400.0	400.0	0	1	1	0.0	0.0	0	0.21	0.0	0.008	0.0	111.0
0.0	0.0	1	1	400.0	400.0	0	1	1	0.0	0.0	0	0.21	0.0	0.002	0.0	111.0
0.0	0.0	1	1	400.0	400.0	0	1	1	0.0	0.0	0	0.21	-0.001	-0.053	0.0	111.0
0.0	0.0	1	1	400.0	400.0	0	1	1	0.0	0.0	0	0.21	-0.001	-0.017	0.0	111.0
0.0	0.0	1	1	400.0	400.0	0	1	1	0.0	0.0	0	0.21	0.0	0.002	0.0	111.0
0.0	0.0	1	1	400.0	400.0	0	1	1	0.0	0.0	0	0.21	0.0	0.0	0.0	111.0
0.0	0.0	1	1	400.0	400.0	0	1	1	0.0	0.0	0	0.21	0.0	0.036	0.0	111.0
0.0	0.0	1	1	400.0	400.0	0	1	1	0.0	0.0	0	0.21	-0.001	-0.02	0.0	111.0
0.0	0.0	1	1	400.0	400.0	0	1	1	0.0	0.0	0	0.21	0.0	0.0	0.0	111.0
0.0	0.0	1	1	400.0	400.0	0	1	1	0.0	0.0	0	0.21	-0.001	-0.058	0.0	111.0
0.0	0.0	1	1	400.0	400.0	0	1	1	0.0	0.0	0	0.21	-0.001	-0.054	0.0	111.0
0.0	0.0	1	1	400.0	400.0	0	1	1	0.0	0.0	0	0.21	0.0	0.026	0.0	111.0
0.0	0.0	1	1	400.0	400.0	0	1	1	0.0	0.0	0	0.21	-0.001	-0.046	0.0	111.0
0.0	0.0	1	1	400.0	400.0	0	1	1	0.0	0.0	0	0.21	0.0	0.027	0.0	111.0
0.0	0.0	1	1	400.0	400.0	0	1	1	0.0	0.0	0	0.21	0.0	0.002	0.0	111.0
0.0	0.0	1	1	400.0	400.0	0	1	1	0.0	0.0	0	0.21	0.0	0.021	0.0	111.0
0.0	0.0	1	1	400.0	400.0	0	1	1	0.0	0.0	0	0.21	-0.001	-0.031	0.0	111.0
0.0	0.0	1	1	400.0	400.0	0	1	1	0.0	0.0	0	0.21	0.0	0.032	0.0	111.0
0.0	0.0	1	1	400.0	400.0	0	1	1	0.0	0.0	0	0.21	0.0	0.009	0.0	111.0
0.0	0.0	1	1	400.0	400.0	0	1	1	0.0	0.0	0	0.21	0.0	0.004	0.0	111.0
0.0	0.0	1	1	400.0	400.0	0	1	1	0.0	0.0	0	0.21	0.0	-0.009	0.0	111.0
0.0	0.0	1	1	400.0	400.0	0	1	1	0.0	0.0	0	0.21	-0.001	-0.023	0.0	111.0
0.0	0.0	1	1	400.0	400.0	0	1	1	0.0	0.0	0	0.21	0.0	0.024	0.0	111.0
0.0	0.0	1	1	400.0	400.0	0	1	1	0.0	0.0	0	0.21	-0.001	-0.014	0.0	111.0
0.0	0.0	1	1	400.0	400.0	0	1	1	0.0	0.0	0	0.21	-0.001	-0.023	0.0	111.0
0.0	0.0	1	1	400.0	400.0	0	1	1	0.0	0.0	0	0.21	0.0	-0.009	0.0	111.0
0.0	0.0	1	1	400.0	400.0	0	1	1	0.0	0.0	0	0.21	-0.001	-0.022	0.0	111.0
0.0	0.0	1	1	400.0	400.0	0	1	1	0.0	0.0	0	0.21	0.0	-0.006	0.0	111.0
0.0	0.0	1	1	400.0	400.0	0	1	1	0.0	0.0	0	0.21	-0.001	-0.024	0.0	111.0
0.0	0.0	1	1	400.0	400.0	0	1	1	0.0	0.0	0	0.21	0.0	0.034	0.0	111.0
0.0	0.0	1	1	400.0	400.0	0	1	1	0.0	0.0	0	0.21	0.0	0.013	0.0	111.0
0.0	0.0	1	1	400.0	400.0	0	1	1	0.0	0.0	0	0.21	-0.001	-0.019	0.0	111.0
0.0	0.0	1	1	400.0	400.0	0	1	1	0.0	0.0	0	0.21	0.0	-0.008	0.0	111.0
0.0	0.0	1	1	400.0	400.0	0	1	1	0.0	0.0	0	0.21	-0.001	-0.051	0.0	111.0
0.0	0.0	1	1	400.0	400.0	0	1	1	0.0	0.0	0	0.21	0.0	-0.007	0.0	111.0
0.0	0.0	1	1	400.0	400.0	0	1	1	0.0	0.0	0	0.21	0.0	0.012	0.0	111.0
0.0	0.0	1	1	400.0	400.0	0	1	1	0.0	0.0	0	0.21	0.0	0.202	0.0	111.0
0.0	0.0	1	1	400.0	400.0	0	1	1	0.0	0.0	0	0.21	0.0	0.217	0.0	111.0
0.0	0.0	1	1	400.0	400.0	0	1	1	0.0	0.0	0	0.21	0.0	-0.009	0.0	111.0
0.0	0.0	1	1	400.0	400.0	0	1	1	0.0	0.0	0	0.21	-0.001	-0.022	0.0	111.0
0.0	0.0	1	1	400.0	400.0	0	1	1	0.0	0.0	0	0.21	0.0	0.031	0.0	111.0
0.0	0.0	1	1	400.0	400.0	0	1	1	0.0	0.0	0	0.21	0.0	-0.005	0.0	111.0
0.0	0.0	1	1	400.0	400.0	0	1	1	0.0	0.0	0	0.21	0.0	0.071	0.0	111.0
0.0	0.0	1	1	400.0	400.0	0	1	1	0.0	0.0	0	0.21	0.0	-0.011	0.0	111.0
0.0	0.0	1	1	400.0	400.0	0	1	1	0.0	0.0	0	0.21	0.0	0.03	0.0	111.0
0.0	0.0	1	1	400.0	400.0	0	1	1	0.0	0.0	0	0.21	0.0	0.03	0.0	111.0
0.0	0.0	1	1	400.0	400.0	0	1	1	0.0	0.0	0	0.21	0.0	-0.005	0.0	111.0
0.0	0.0	1	1	400.0	400.0	0	1	1	0.0	0.0	0	0.21	0.0	0.086	0.0	111.0
0.0	0.0	1	1	400.0	400.0	0	1	1	0.0	0.0	0	0.21	0.0	0.057	0.0	111.0
0.0	0.0	1	1	400.0	400.0	0	1	1	0.0	0.0	0	0.21	-0.001	-0.012	0.0	111.0
0.0	0.0	1	1	400.0	400.0	0	1	1	0.0	0.0	0	0.21	0.0	0.014	0.0	111.0
0.0	0.0	1	1	400.0	400.0	0	1	1	0.0	0.0	0	0.21	0.0	0.017	0.0	111.0
0.0	0.0	1	1	400.0	400.0	0	1	1	0.0	0.0	0	0.21	-0.001	-0.018	0.0	111.0
0.0	0.0	1	1	400.0	400.0	0	1	1	0.0	0.0	0	0.21	0.0	0.114	0.0	111.0
0.0	0.0	1	1	400.0	400.0	0	1	1	0.0	0.0	0	0.21	-0.001	-0.043	0.0	111.0
0.0	0.0	1	1	400.0	400.0	0	1	1	0.0	0.0	0	0.21	-0.001	-0.014	0.0	111.0
0.0	0.0	1	1	400.0	400.0	0	1	1	0.0	0.0	0	0.21	-0.001	-0.033	0.0	111.0
0.0	0.0	1	1	400.0	400.0	0	1	1	0.0	0.0	0	0.21	0.0	0.004	0.0	111.0
0.0	0.0	1	1	400.0	400.0	0	1	1	0.0	0.0	0	0.21	0.0	0.008	0.0	111.0
0.0	0.0	1	1	400.0	400.0	0	1	1	0.0	0.0	0	0.21	0.0	-0.008	0.0	111.0
0.0	0.0	1	1	400.0	400.0	0	1	1	0.0	0.0	0	0.21	-0.001	0.015	0.0	111.0
0.0	0.0	1	1	400.0	400.0	0	1	1	0.0	0.0	0	0.21	0.0	-0.004	0.0	111.0
0.0	0.0	1	1	400.0	400.0	0	1	1	0.0	0.0	0	0.21	0.0	0.011	0.0	111.0
0.0	0.0	1	1	400.0	400.0	0	1	1	0.0	0.0	0	0.21	-0.001	-0.06	0.0	111.0
0.0	0.0	1	1	400.0	400.0	0	1	1	0.0	0.0	0	0.21	0.0	0.016	0.0	111.0
0.0	0.0	1	1	400.0	400.0	0	1	1	0.0	0.0	0	0.21	0.0	0.0	0.0	111.0
0.0	0.0	1	1	400.0	400.0	0	1	1	0.0	0.0	0	0.21	0.0	0.004	0.0	111.0
0.0	0.0	1	1	400.0	400.0	0	1	1	0.0	0.0	0	0.21	-0.001	-0.011	0.0	111.0
0.0	0.0	1	1	400.0	400.0	0	1	1	0.0	0.0	0	0.21	0.0	0.02	0.0	111.0
0.0	0.0	1	1	400.0	400.0	0	1	1	0.0	0.0	0	0.21	0.0	0.01	0.0	111.0
0.0	0.0	1	1	400.0	400.0	0	1	1	0.0	0.0	0	0.21	0.0	-0.007	0.0	111.0
0.0	0.0	1	1	400.0	400.0	0	1	1	0.0	0.0	0	0.21	0.0	0.012	0.0	111.0
0.0	0.0	1	1	400.0	400.0	0	1	1	0.0	0.0	0	0.21	0.0	0.041	0.0	111.0
0.0	0.0	1	1	400.0	400.0	0	1	1	0.0	0.0	0	0.21	0.0	0.017	0.0	111.0
0.0	0.0	1	1	400.0	400.0	0	1	1	0.0	0.0	0	0.21	0.0	0.019	0.0	111.0
0.0	0.0	1	1	400.0	400.0	0	1	1	0.0	0.0	0	0.21	0.0	0.018	0.0	111.0
0.0	0.0	1	1	400.0	400.0	0	1	1	0.0	0.0	0	0.21	0.0	0.008	0.0	111.0
0.0	0.0	1	1	400.0	400.0	0	1	1	0.0	0.0	0	0.21	0.0	0.041	0.0	111.0
0.0	0.0	1	1	400.0	400.0	0	1	1	0.0	0.0	0	0.21	0.0	0.005	0.0	111.0
0.0	0.0	1	1	400.0	400.0	0	1	1	0.0	0.0	0	0.21	0.0	0.028	0.0	111.0
0.0	0.0	1	1	400.0	400.0	0	1	1	0.0	0.0	0	0.21	-0.001	-0.013	0.0	111.0
0.0	0.0	1	1	400.0	400.0	0	1	1	0.0	0.0	0	0.21	0.0	0.015	0.0	111.0
0.0	0.0	1	1	400.0	400.0	0	1	1	0.0	0.0	0	0.21	0.0	0.045	0.0	111.0
0.0	0.0	1	1	400.0	400.0	0	1	1	0.0	0.0	0	0.21	0.0	0.019	0.0	111.0
0.0	0.0	1	1	400.0	400.0	0	1	1	0.0	0.0	0	0.21	0.0	-0.006	0.0	111.0
0.0	0.0	1	1	400.0	400.0	0	1	1	0.0	0.0	0	0.21	0.0	0.062	0.0	111.0
0.0	0.0	1	1	400.0	400.0	0	1	1	0.0	0.0	0	0.21	0.0	-0.011	0.0	111.0
0.0	0.0	1	1	400.0	400.0	0	1	1	0.0	0.0	0	0.21	0.0	-0.001	0.0	111.0
0.0	0.0	1	1	400.0	400.0	0	1	1	0.0	0.0	0	0.21	-0.001	-0.023	0.0	111.0
0.0	0.0	1	1	400.0	400.0	0	1	1	0.0	0.0	0	0.21	0.0	0.027	0.0	111.0
0.0	0.0	1	1	400.0	400.0	0	1	1	0.0	0.0	0	0.21	0.0	0.068	0.0	111.0
0.0	0.0	1	1	400.0	400.0	0	1	1	0.0	0.0	0	0.21	0.0	0.034	0.0	111.0
0.0	0.0	1	1	400.0	400.0	0	1	1	0.0	0.0	0	0.21	0.0	0.044	0.0	111.0
0.0	0.0	1	1	400.0	400.0	0	1	1	0.0	0.0	0	0.21	0.001	0.26	0.0	111.0
0.0	0.0	1	1	400.0	400.0	0	1	1	0.0	0.0	0	0.21	-0.001	-0.012	0.0	111.0
0.0	0.0	1	1	400.0	400.0	0	1	1	0.0	0.0	0	0.21	-0.001	-0.025	0.0	111.0
0.0	0.0	1	1	400.0	400.0	0	1	1	0.0	0.0	0	0.21	0.0	-0.001	0.0	111.0
0.0	0.0	1	1	400.0	400.0	0	1	1	0.0	0.0	0	0.21	0.0	0.026	0.0	111.0
0.0	0.0	1	1	400.0	400.0	0	1	1	0.0	0.0	0	0.21	0.0	-0.005	0.0	111.0
5555.5557	400.0	1	1	400.0	400.0	0	1	1	0.0	0.0	1	0.21	0.0	0.079	0.0	111.0
5555.5557	400.0	1	1	400.0	400.0	0	1	1	0.0	0.0	1	0.21	0.0	-0.005	0.0	111.0
5555.5557	400.0	1	1	400.0	400.0	0	1	1	0.0	0.0	1	0.21	0.0	0.069	0.392	111.0
5555.5557	400.0	1	1	400.0	400.0	0	1	1	0.0	0.0	1	0.21	0.002	0.349	0.392	111.0
5555.5557	400.0	1	1	400.0	400.0	0	1	1	0.0	0.0	1	0.21	0.007	0.806	0.757	111.0
5555.5557	400.0	1	1	400.0	400.0	0	1	1	0.0	0.0	1	0.21	0.013	0.746	0.757	111.0
5555.5557	400.0	1	1	400.0	400.0	0	1	1	0.0	0.0	1	0.21	0.023	1.427	1.413	111.0
5555.5557	400.0	1	1	400.0	400.0	0	1	1	0.0	0.0	1	0.21	0.034	1.667	1.706	111.0
5555.5557	400.0	1	1	400.0	400.0	0	1	1	0.0	0.0	1	0.21	0.046	1.786	1.706	111.0
5555.5557	400.0	1	1	400.0	400.0	0	1	1	0.0	0.0	1	0.21	0.06	2.21	2.232	111.0
5555.5557	400.0	1	1	400.0	400.0	0	1	1	0.0	0.0	1	0.21	0.073	2.19	2.686	111.0
5555.5557	400.0	1	1	400.0	400.0	0	1	1	0.0	0.0	1	0.21	0.088	2.705	2.686	111.0
5555.5557	400.0	1	1	400.0	400.0	0	1	1	0.0	0.0	1	0.21	0.103	3.04	2.889	111.0
5555.5557	400.0	1	1	400.0	400.0	0	1	1	0.0	0.0	1	0.21	0.115	2.874	2.889	111.0
5555.5557	400.0	1	1	400.0	400.0	0	1	1	0.0	0.0	1	0.211	0.13	3.232	3.255	111.0
5555.5557	400.0	1	1	400.0	400.0	0	1	1	0.0	0.0	1	0.211	0.146	3.485	3.417	111.0
5555.5557	400.0	1	1	400.0	400.0	0	1	1	0.0	0.0	1	0.211	0.159	3.378	3.417	111.0
5555.5557	400.0	1	1	400.0	400.0	0	1	1	0.0	0.0	1	0.211	0.174	3.704	3.71	111.0
5555.5557	400.0	1	1	400.0	400.0	0	1	1	0.0	0.0	1	0.211	0.187	3.714	3.71	111.0
5555.5557	400.0	1	1	400.0	400.0	0	1	1	0.0	0.0	1	0.211	0.199	3.855	3.84	111.0
5555.5557	400.0	1	1	400.0	400.0	0	1	1	0.0	0.0	1	0.211	0.213	4.112	4.075	111.0
5555.5557	400.0	1	1	400.0	400.0	0	1	1	0.0	0.0	1	0.211	0.225	4.076	4.075	111.0
5555.5557	400.0	1	1	400.0	400.0	0	1	1	0.0	0.0	1	0.211	0.237	4.156	4.181	111.0
5555.5557	400.0	1	1	400.0	400.0	0	1	1	0.0	0.0	1	0.212	0.25	4.403	4.369	111.0
5555.5557	400.0	1	1	400.0	400.0	0	1	1	0.0	0.0	1	0.212	0.262	4.395	4.369	111.0
5555.5557	400.0	1	1	400.0	400.0	0	1	1	0.0	0.0	1	0.212	0.273	4.577	4.531	111.0
5555.5557	400.0	1	1	400.0	400.0	0	1	1	0.0	0.0	1	0.212	0.283	4.518	4.531	111.0
5555.5557	400.0	1	1	400.0	400.0	0	1	1	0.0	0.0	1	0.212	0.292	4.578	4.604	111.0
5555.5557	400.0	1	1	400.0	400.0	0	1	1	0.0	0.0	1	0.212	0.302	4.764	4.736	111.0
5555.5557	400.0	1	1	400.0	400.0	0	1	1	0.0	0.0	1	0.212	0.31	4.747	4.736	111.0
5555.5557	400.0	1	1	400.0	400.0	0	1	1	0.0	0.0	1	0.212	0.319	4.831	4.794	111.0
5555.5557	400.0	1	1	400.0	400.0	0	1	1	0.0	0.0	1	0.212	0.328	4.836	4.898	111.0
5555.5557	400.0	1	1	400.0	400.0	0	1	1	0.0	0.0	1	0.212	0.336	4.881	4.898	111.0
5555.5557	400.0	1	1	400.0	400.0	0	1	1	0.0	0.0	1	0.213	0.344	4.882	4.945	111.0
5555.5557	400.0	1	1	400.0	400.0	0	1	1	0.0	0.0	1	0.213	0.35	5.001	4.989	111.0
5555.5557	400.0	1	1	400.0	400.0	0	1	1	0.0	0.0	1	0.213	0.356	4.998	4.989	111.0
5555.5557	400.0	1	1	400.0	400.0	0	1	1	0.0	0.0	1	0.213	0.364	5.109	5.068	111.0
5555.5557	400.0	1	1	400.0	400.0	0	1	1	0.0	0.0	1	0.213	0.369	5.071	5.068	111.0
5555.5557	400.0	1	1	400.0	400.0	0	1	1	0.0	0.0	1	0.213	0.375	5.187	5.134	111.0
5555.5557	400.0	1	1	400.0	400.0	0	1	1	0.0	0.0	1	0.213	0.381	5.173	5.165	111.0
5555.5557	400.0	1	1	400.0	400.0	0	1	1	0.0	0.0	1	0.213	0.385	5.219	5.165	111.0
5555.5557	400.0	1	1	400.0	400.0	0	1	1	0.0	0.0	1	0.213	0.389	5.153	5.218	111.0
5555.5557	400.0	1	1	400.0	400.0	0	1	1	0.0	0.0	1	0.213	0.393	5.271	5.218	111.0
5555.5557	400.0	1	1	400.0	400.0	0	1	1	0.0	0.0	1	0.213	0.397	5.221	5.244	111.0
5555.5557	400.0	1	1	400.0	400.0	0	1	1	0.0	0.0	1	0.213	0.401	5.286	5.287	111.0
5555.5557	400.0	1	1	400.0	400.0	0	1	1	0.0	0.0	1	0.213	0.403	5.259	5.287	111.0
5555.5557	400.0	1	1	400.0	400.0	0	1	1	0.0	0.0	1	0.213	0.407	5.339	5.325	111.0
5555.5557	400.0	1	1	400.0	400.0	0	1	1	0.0	0.0	1	0.213	0.41	5.369	5.34	111.0
5555.5557	400.0	1	1	400.0	400.0	0	1	1	0.0	0.0	1	0.213	0.414	5.335	5.34	111.0
5555.5557	400.0	1	1	400.0	400.0	0	1	1	0.0	0.0	1	0.213	0.417	5.258	5.371	111.0
5555.5557	400.0	1	1	400.0	400.0	0	1	1	0.0	0.0	1	0.213	0.421	5.404	5.371	111.0
5555.5557	400.0	1	1	400.0	400.0	0	1	1	0.0	0.0	1	0.213	0.423	5.358	5.385	111.0
5555.5557	400.0	1	1	400.0	400.0	0	1	1	0.0	0.0	1	0.213	0.425	5.415	5.409	111.0
5555.5557	400.0	1	1	400.0	400.0	0	1	1	0.0	0.0	1	0.213	0.427	5.483	5.409	111.0
5555.5557	400.0	1	1	400.0	400.0	0	1	1	0.0	0.0	1	0.213	0.429	5.405	5.429	111.0
5555.5557	400.0	1	1	400.0	400.0	0	1	1	0.0	0.0	1	0.213	0.43	5.48	5.438	111.0
5555.5557	400.0	1	1	400.0	400.0	0	1	1	0.0	0.0	1	0.213	0.432	5.46	5.438	111.0
5555.5557	400.0	1	1	400.0	400.0	0	1	1	0.0	0.0	1	0.213	0.434	5.453	5.455	111.0
5555.5557	400.0	1	1	400.0	400.0	0	1	1	0.0	0.0	1	0.213	0.436	5.545	5.464	111.0
5555.5557	400.0	1	1	400.0	400.0	0	1	1	0.0	0.0	1	0.213	0.438	5.342	5.464	111.0
5555.5557	400.0	1	1	400.0	400.0	0	1	1	0.0	0.0	1	0.213	0.44	5.513	5.476	111.0
5555.5557	400.0	1	1	400.0	400.0	0	1	1	0.0	0.0	1	0.213	0.441	5.452	5.476	111.0
5555.5557	400.0	1	1	400.0	400.0	0	1	1	0.0	0.0	1	0.213	0.441	5.445	5.483	111.0
5555.5557	400.0	1	1	400.0	400.0	0	1	1	0.0	0.0	1	0.214	0.441	5.54	5.493	111.0
5555.5557	400.0	1	1	400.0	400.0	0	1	1	0.0	0.0	1	0.214	0.442	5.578	5.493	111.0
5555.5557	400.0	1	1	400.0	400.0	0	1	1	0.0	0.0	1	0.214	0.443	5.513	5.498	111.0
5555.5557	400.0	1	1	400.0	400.0	0	1	1	0.0	0.0	1	0.214	0.443	5.509	5.498	111.0
5555.5557	400.0	1	1	400.0	400.0	0	1	1	0.0	0.0	1	0.214	0.444	5.517	5.508	111.0
5555.5557	400.0	1	1	400.0	400.0	0	1	1	0.0	0.0	1	0.214	0.444	5.513	5.51	111.0
5555.5557	400.0	1	1	400.0	400.0	0	1	1	0.0	0.0	1	0.214	0.444	5.525	5.51	111.0
5555.5557	400.0	1	1	400.0	400.0	0	1	1	0.0	0.0	1	0.214	0.444	5.532	5.517	111.0
5555.5557	400.0	1	1	400.0	400.0	0	1	1	0.0	0.0	1	0.214	0.444	5.513	5.521	111.0
5555.5557	400.0	1	1	400.0	400.0	0	1	1	0.0	0.0	1	0.214	0.444	5.509	5.521	111.0
5555.5557	400.0	1	1	400.0	400.0	1	1	1	0.0	0.0	1	0.214	0.444	5.552	5.527	111.0
5555.5557	400.0	1	1	400.0	400.0	1	1	1	0.0	0.0	1	0.214	0.444	5.548	5.527	111.0
5555.5557	400.0	1	1	400.0	400.0	1	1	1	0.0	0.0	1	0.214	0.444	5.54	5.531	111.0
5555.5557	400.0	1	1	400.0	400.0	1	1	1	0.0	0.0	1	0.214	0.445	5.521	5.533	111.0
5555.5557	400.0	1	1	400.0	400.0	1	1	1	0.0	0.0	1	0.214	0.445	5.495	5.533	111.0
5555.5557	400.0	1	1	400.0	400.0	1	1	1	0.0	0.0	1	0.214	0.446	5.594	5.537	111.0
5555.5557	400.0	1	1	400.0	400.0	1	1	1	0.0	0.0	1	0.214	0.448	5.563	5.54	111.0
5555.5557	400.0	1	1	400.0	400.0	1	1	1	0.0	0.0	1	0.214	0.449	5.607	5.54	111.0
5555.5557	400.0	1	1	400.0	400.0	1	1	1	0.0	0.0	1	0.214	0.449	5.505	5.543	111.0
5555.5557	400.0	1	1	400.0	400.0	1	1	1	0.0	0.0	1	0.214	0.45	5.558	5.543	111.0
5555.5557	400.0	1	1	400.0	400.0	1	1	1	0.0	0.0	1	0.214	0.451	5.543	5.544	111.0
5555.5557	400.0	1	1	400.0	400.0	1	1	1	0.0	0.0	1	0.214	0.452	5.532	5.547	111.0
5555.5557	400.0	1	1	400.0	400.0	1	1	1	0.0	0.0	1	0.214	0.453	5.604	5.547	111.0
5555.5557	400.0	1	1	400.0	400.0	1	1	1	0.0	0.0	1	0.214	0.453	5.514	5.548	111.0
5555.5557	400.0	1	1	400.0	400.0	1	1	1	0.0	0.0	1	0.214	0.453	5.497	5.549	111.0
5555.5557	400.0	1	1	400.0	400.0	1	1	1	0.0	0.0	1	0.214	0.453	5.557	5.549	111.0
5555.5557	400.0	1	1	400.0	400.0	1	1	1	0.0	0.0	1	0.214	0.453	5.536	5.55	111.0
5555.5557	400.0	1	1	400.0	400.0	1	1	1	0.0	0.0	1	0.214	0.454	5.463	5.55	111.0
5555.5557	400.0	1	1	400.0	400.0	1	1	1	0.0	0.0	1	0.214	0.455	5.562	5.551	111.0
5555.5557	400.0	1	1	400.0	400.0	1	1	1	0.0	0.0	1	0.214	0.456	5.602	5.551	111.0
5555.5557	400.0	1	1	400.0	400.0	1	1	1	0.0	0.0	1	0.214	0.457	5.483	5.553	111.0
5555.5557	400.0	1	1	400.0	400.0	1	1	1	0.0	0.0	1	0.214	0.458	5.513	5.553	111.0
5555.5557	400.0	1	1	400.0	400.0	1	1	1	0.0	0.0	1	0.214	0.46	5.587	5.554	111.0
5555.5557	400.0	1	1	400.0	400.0	1	1	1	0.0	0.0	1	0.214	0.46	5.517	5.554	111.0
5555.5557	400.0	1	1	400.0	400.0	1	1	1	0.0	0.0	1	0.214	0.46	5.532	5.555	111.0
5555.5557	400.0	1	1	400.0	400.0	1	1	1	0.0	0.0	1	0.214	0.461	5.578	5.555	111.0
5555.5557	400.0	1	1	400.0	400.0	1	1	1	0.0	0.0	1	0.214	0.46	5.542	5.556	111.0
5555.5557	400.0	1	1	400.0	400.0	1	1	1	0.0	0.0	1	0.214	0.461	5.71	5.556	111.0
5555.5557	400.0	1	1	400.0	400.0	1	1	1	0.0	0.0	1	0.214	0.46	5.531	5.556	111.0
5555.5557	400.0	1	1	400.0	400.0	1	1	1	0.0	0.0	1	0.214	0.461	5.571	5.557	111.0
5555.5557	400.0	1	1	400.0	400.0	1	1	1	0.0	0.0	1	0.214	0.461	5.578	5.557	111.0
5555.5557	400.0	1	1	400.0	400.0	1	1	1	0.0	0.0	1	0.214	0.461	5.637	5.557	111.0
5555.5557	400.0	1	1	400.0	400.0	1	1	1	0.0	0.0	1	0.214	0.46	5.533	5.559	111.0
5555.5557	400.0	1	1	400.0	400.0	1	1	1	0.0	0.0	1	0.214	0.46	5.537	5.559	111.0
5555.5557	400.0	1	1	400.0	400.0	1	1	1	0.0	0.0	1	0.214	0.46	5.542	5.559	111.0
5555.5557	400.0	1	1	400.0	400.0	1	1	1	0.0	0.0	1	0.214	0.46	5.554	5.559	111.0
5555.5557	400.0	1	1	400.0	400.0	1	1	1	0.0	0.0	1	0.214	0.461	5.561	5.559	111.0
5555.5557	400.0	1	1	400.0	400.0	1	1	1	0.0	0.0	1	0.214	0.461	5.598	5.56	111.0
5555.5557	400.0	1	1	400.0	400.0	1	1	1	0.0	0.0	1	0.214	0.46	5.51	5.56	111.0
5555.5557	400.0	1	1	400.0	400.0	1	1	1	0.0	0.0	1	0.214	0.461	5.579	5.56	111.0
5555.5557	400.0	1	1	400.0	400.0	1	1	1	0.0	0.0	1	0.214	0.461	5.567	5.56	111.0
5555.5557	400.0	1	1	400.0	400.0	1	1	1	0.0	0.0	1	0.214	0.46	5.538	5.56	111.0
5555.5557	400.0	1	1	400.0	400.0	1	1	1	0.0	0.0	1	0.214	0.461	5.585	5.561	111.0
5555.5557	400.0	1	1	400.0	400.0	1	1	1	0.0	0.0	1	0.214	0.461	5.581	5.561	111.0
5555.5557	400.0	1	1	400.0	400.0	1	1	1	0.0	0.0	1	0.214	0.461	5.683	5.561	111.0
5555.5557	400.0	1	1	400.0	400.0	1	1	1	0.0	0.0	1	0.214	0.461	5.564	5.561	111.0
5555.5557	400.0	1	1	400.0	400.0	1	1	1	0.0	0.0	1	0.214	0.461	5.562	5.561	111.0
5555.5557	400.0	1	1	400.0	400.0	1	1	1	0.0	0.0	1	0.215	0.461	5.576	5.561	111.0
5555.5557	400.0	1	1	400.0	400.0	1	1	1	0.0	0.0	1	0.215	0.46	5.508	5.561	111.0
5555.5557	400.0	1	1	400.0	400.0	1	1	1	0.0	0.0	1	0.215	0.46	5.469	5.561	111.0
5555.5557	400.0	1	1	400.0	400.0	1	1	1	0.0	0.0	1	0.215	0.461	5.613	5.561	111.0
5555.5557	400.0	1	1	400.0	400.0	1	1	1	0.0	0.0	1	0.215	0.461	5.645	5.561	111.0
5555.5557	400.0	1	1	400.0	400.0	1	1	1	0.0	0.0	1	0.215	0.461	5.598	5.561	111.0
5555.5557	400.0	1	1	400.0	400.0	1	1	1	0.0	0.0	1	0.215	0.46	5.542	5.562	111.0
5555.5557	400.0	1	1	400.0	400.0	1	1	1	0.0	0.0	1	0.215	0.461	5.624	5.562	111.0
5555.5557	400.0	1	1	400.0	400.0	1	1	1	0.0	0.0	1	0.215	0.46	5.545	5.562	111.0
5555.5557	400.0	1	1	400.0	400.0	1	1	1	0.0	0.0	1	0.215	0.461	5.694	5.562	111.0
5555.5557	400.0	1	1	400.0	400.0	1	1	1	0.0	0.0	1	0.215	0.461	5.573	5.562	111.0
5555.5557	400.0	1	1	400.0	400.0	1	1	1	0.0	0.0	1	0.215	0.46	5.517	5.562	111.0
5555.5557	400.0	1	1	400.0	400.0	1	1	1	0.0	0.0	1	0.215	0.461	5.607	5.562	111.0
5555.5557	400.0	1	1	400.0	400.0	1	1	1	0.0	0.0	1	0.215	0.46	5.448	5.562	111.0
5555.5557	400.0	1	1	400.0	400.0	1	1	1	0.0	0.0	1	0.215	0.46	5.554	5.562	111.0
5555.5557	400.0	1	1	400.0	400.0	1	1	1	0.0	0.0	1	0.215	0.461	5.56	5.562	111.0
5555.5557	400.0	1	1	400.0	400.0	1	1	1	0.0	0.0	1	0.215	0.461	5.577	5.562	111.0
5555.5557	400.0	1	1	400.0	400.0	1	1	1	0.0	0.0	1	0.215	0.46	5.533	5.562	111.0
5555.5557	400.0	1	1	400.0	400.0	1	1	1	0.0	0.0	1	0.215	0.46	5.535	5.562	111.0
5555.5557	400.0	1	1	400.0	400.0	1	1	1	0.0	0.0	1	0.215	0.46	5.522	5.562	111.0
5555.5557	400.0	1	1	400.0	400.0	1	1	1	0.0	0.0	1	0.215	0.461	5.598	5.562	111.0
5555.5557	400.0	1	1	400.0	400.0	1	1	1	0.0	0.0	1	0.215	0.46	5.512	5.562	111.0
5555.5557	400.0	1	1	400.0	400.0	1	1	1	0.0	0.0	1	0.215	0.461	5.615	5.562	111.0
5555.5557	400.0	1	1	400.0	400.0	1	1	1	0.0	0.0	1	0.215	0.46	5.553	5.562	111.0
5555.5557	400.0	1	1	400.0	400.0	1	1	1	0.0	0.0	1	0.215	0.46	5.535	5.562	111.0
5555.5557	400.0	1	1	400.0	400.0	1	1	1	0.0	0.0	1	0.215	0.46	5.458	5.562	111.0
5555.5557	400.0	1	1	400.0	400.0	1	1	1	0.0	0.0	1	0.215	0.46	5.541	5.562	111.0
5555.5557	400.0	1	1	400.0	400.0	1	1	1	0.0	0.0	1	0.215	0.461	5.585	5.562	111.0
5555.5557	400.0	1	1	400.0	400.0	1	1	1	0.0	0.0	1	0.215	0.46	5.534	5.562	111.0
5555.5557	400.0	1	1	400.0	400.0	1	1	1	0.0	0.0	1	0.215	0.46	5.554	5.562	111.0
5555.5557	400.0	1	1	400.0	400.0	1	1	1	0.0	0.0	1	0.215	0.46	5.513	5.562	111.0
5555.5557	400.0	1	1	400.0	400.0	1	1	1	0.0	0.0	1	0.215	0.461	5.591	5.562	111.0
5555.5557	400.0	1	1	400.0	400.0	1	1	1	0.0	0.0	1	0.215	0.461	5.565	5.562	111.0
5555.5557	400.0	1	1	400.0	400.0	1	1	1	0.0	0.0	1	0.215	0.46	5.475	5.562	111.0
5555.5557	400.0	1	1	400.0	400.0	1	1	1	0.0	0.0	1	0.215	0.461	5.603	5.562	111.0
5555.5557	400.0	1	1	400.0	400.0	1	1	1	0.0	0.0	1	0.215	0.46	5.533	5.562	111.0
5555.5557	400.0	1	1	400.0	400.0	1	1	1	0.0	0.0	1	0.215	0.461	5.566	5.562	111.0
5555.5557	400.0	1	1	400.0	400.0	1	1	1	0.0	0.0	1	0.215	0.461	5.605	5.562	111.0
5555.5557	400.0	1	1	400.0	400.0	1	1	1	0.0	0.0	1	0.215	0.461	5.563	5.562	111.0
5555.5557	400.0	1	1	400.0	400.0	1	1	1	0.0	0.0	1	0.215	0.46	5.508	5.562	111.0
5555.5557	400.0	1	1	400.0	400.0	1	1	1	0.0	0.0	1	0.215	0.461	5.573	5.562	111.0
5555.5557	400.0	1	1	400.0	400.0	1	1	1	0.0	0.0	1	0.215	0.46	5.474	5.562	111.0
5555.5557	400.0	1	1	400.0	400.0	1	1	1	0.0	0.0	1	0.215	0.461	5.572	5.562	111.0
5555.5557	400.0	1	1	400.0	400.0	1	1	1	0.0	0.0	1	0.215	0.46	5.528	5.562	111.0
5555.5557	400.0	1	1	400.0	400.0	1	1	1	0.0	0.0	1	0.215	0.461	5.604	5.562	111.0
5555.5557	400.0	1	1	400.0	400.0	1	1	1	0.0	0.0	1	0.215	0.461	5.619	5.562	111.0
5555.5557	400.0	1	1	400.0	400.0	1	1	1	0.0	0.0	1	0.215	0.461	5.662	5.562	111.0
5555.5557	400.0	1	1	400.0	400.0	1	1	1	0.0	0.0	1	0.215	0.462	5.842	5.562	111.0
5555.5557	400.0	1	1	400.0	400.0	1	1	1	0.0	0.0	1	0.215	0.46	5.544	5.562	111.0
5555.5557	400.0	1	1	400.0	400.0	1	1	1	0.0	0.0	1	0.215	0.461	5.596	5.562	111.0
5555.5557	400.0	1	1	400.0	400.0	1	1	1	0.0	0.0	1	0.215	0.461	5.577	5.562	111.0
5555.5557	400.0	1	1	400.0	400.0	1	1	1	0.0	0.0	1	0.215	0.46	5.544	5.562	111.0
5555.5557	400.0	1	1	400.0	400.0	1	1	1	0.0	0.0	1	0.215	0.462	5.867	5.562	111.0
5555.5557	400.0	1	1	400.0	400.0	1	1	1	0.0	0.0	1	0.215	0.462	5.565	5.562	111.0
5555.5557	400.0	1	1	400.0	400.0	1	1	1	0.0	0.0	1	0.215	0.461	5.55	5.562	111.0
5555.5557	400.0	1	1	400.0	400.0	1	1	1	0.0	0.0	1	0.215	0.46	5.542	5.562	111.0
5555.5557	400.0	1	1	400.0	400.0	1	1	1	0.0	0.0	1	0.215	0.46	5.545	5.562	111.0
5555.5557	400.0	1	1	400.0	400.0	1	1	1	0.0	0.0	1	0.215	0.461	5.595	5.562	111.0
5555.5557	400.0	1	1	400.0	400.0	1	1	1	0.0	0.0	1	0.215	0.46	5.537	5.562	111.0
5555.5557	400.0	1	1	400.0	400.0	1	1	1	0.0	0.0	1	0.215	0.461	5.573	5.562	111.0
5555.5557	400.0	1	1	400.0	400.0	1	1	1	0.0	0.0	1	0.215	0.46	5.544	5.562	111.0
5555.5557	400.0	1	1	400.0	400.0	1	1	1	0.0	0.0	1	0.215	0.46	5.537	5.562	111.0
5555.5557	400.0	1	1	400.0	400.0	1	1	1	0.0	0.0	1	0.215	0.461	5.604	5.562	111.0
5555.5557	400.0	1	1	400.0	400.0	1	1	1	0.0	0.0	1	0.215	0.46	5.547	5.562	111.0
5555.5557	400.0	1	1	400.0	400.0	1	1	1	0.0	0.0	1	0.215	0.461	5.584	5.562	111.0
5555.5557	400.0	1	1	400.0	400.0	1	1	1	0.0	0.0	1	0.215	0.461	5.569	5.562	111.0
5555.5557	400.0	1	1	400.0	400.0	1	1	1	0.0	0.0	1	0.215	0.461	5.568	5.562	111.0
5555.5557	400.0	1	1	400.0	400.0	1	1	1	0.0	0.0	1	0.215	0.46	5.498	5.562	111.0
5555.5557	400.0	1	1	400.0	400.0	1	1	1	0.0	0.0	1	0.215	0.461	5.578	5.562	111.0
5555.5557	400.0	1	1	400.0	400.0	1	1	1	0.0	0.0	1	0.215	0.461	5.583	5.562	111.0
5555.5557	400.0	1	1	400.0	400.0	1	1	1	0.0	0.0	1	0.215	0.461	5.561	5.562	111.0
5555.5557	400.0	1	1	400.0	400.0	1	1	1	0.0	0.0	1	0.215	0.46	5.483	5.562	111.0
5555.5557	400.0	1	1	400.0	400.0	1	1	1	0.0	0.0	1	0.215	0.461	5.558	5.562	111.0
5555.5557	400.0	1	1	400.0	400.0	1	1	1	0.0	0.0	1	0.215	0.461	5.615	5.562	111.0
5555.5557	400.0	1	1	400.0	400.0	1	1	1	0.0	0.0	1	0.215	0.46	5.54	5.562	111.0
5555.5557	400.0	1	1	400.0	400.0	1	1	1	0.0	0.0	1	0.215	0.46	5.543	5.562	111.0
5555.5557	400.0	1	1	400.0	400.0	1	1	1	0.0	0.0	1	0.215	0.461	5.671	5.562	111.0
5555.5557	400.0	1	1	400.0	400.0	1	1	1	0.0	0.0	1	0.215	0.461	5.558	5.562	111.0
5555.5557	400.0	1	1	400.0	400.0	1	1	1	0.0	0.0	1	0.215	0.46	5.475	5.562	111.0
5555.5557	400.0	1	1	400.0	400.0	1	1	1	0.0	0.0	1	0.215	0.46	5.55	5.562	111.0
5555.5557	400.0	1	1	400.0	400.0	1	1	1	0.0	0.0	1	0.215	0.46	5.509	5.562	111.0
5555.5557	400.0	1	1	400.0	400.0	1	1	1	0.0	0.0	1	0.215	0.461	5.627	5.562	111.0
5555.5557	400.0	1	1	400.0	400.0	1	1	1	0.0	0.0	1	0.215	0.461	5.697	5.562	111.0
5555.5557	400.0	1	1	400.0	400.0	1	1	1	0.0	0.0	1	0.215	0.46	5.548	5.562	111.0
5555.5557	400.0	1	1	400.0	400.0	1	1	1	0.0	0.0	1	0.215	0.461	5.563	5.562	111.0
5555.5557	400.0	1	1	400.0	400.0	1	1	1	0.0	0.0	1	0.215	0.461	5.565	5.562	111.0
5555.5557	400.0	1	1	400.0	400.0	1	1	1	0.0	0.0	1	0.215	0.461	5.705	5.562	111.0
5555.5557	400.0	1	1	400.0	400.0	1	1	1	0.0	0.0	1	0.215	0.461	5.581	5.562	111.0
5555.5557	400.0	1	1	400.0	400.0	1	1	1	0.0	0.0	1	0.215	0.46	5.504	5.562	111.0
5555.5557	400.0	1	1	400.0	400.0	1	1	1	0.0	0.0	1	0.215	0.46	5.541	5.562	111.0
5555.5557	400.0	1	1	400.0	400.0	1	1	1	0.0	0.0	1	0.216	0.461	5.579	5.562	111.0
5555.5557	400.0	1	1	400.0	400.0	1	1	1	0.0	0.0	1	0.216	0.46	5.504	5.562	111.0
5555.5557	400.0	1	1	400.0	400.0	1	1	1	0.0	0.0	1	0.216	0.461	5.63	5.562	111.0
5555.5557	400.0	1	1	400.0	400.0	1	1	1	0.0	0.0	1	0.216	0.461	5.565	5.562	111.0
5555.5557	400.0	1	1	400.0	400.0	1	1	1	0.0	0.0	1	0.216	0.46	5.529	5.562	111.0
5555.5557	400.0	1	1	400.0	400.0	1	1	1	0.0	0.0	1	0.216	0.46	5.518	5.562	111.0
5555.5557	400.0	1	1	400.0	400.0	1	1	1	0.0	0.0	1	0.216	0.461	5.577	5.562	111.0
5555.5557	400.0	1	1	400.0	400.0	1	1	1	0.0	0.0	1	0.216	0.461	5.595	5.562	111.0
5555.5557	400.0	1	1	400.0	400.0	1	1	1	0.0	0.0	1	0.216	0.46	5.542	5.562	111.0
5555.5557	400.0	1	1	400.0	400.0	1	1	1	0.0	0.0	1	0.216	0.46	5.514	5.562	111.0
5555.5557	400.0	1	1	400.0	400.0	1	1	1	0.0	0.0	1	0.216	0.461	5.614	5.562	111.0
5555.5557	400.0	1	1	400.0	400.0	1	1	1	0.0	0.0	1	0.216	0.46	5.543	5.562	111.0
5555.5557	400.0	1	1	400.0	400.0	1	1	1	0.0	0.0	1	0.216	0.461	5.604	5.562	111.0
5555.5557	400.0	1	1	400.0	400.0	1	1	1	0.0	0.0	1	0.216	0.46	5.557	5.562	111.0
5555.5557	400.0	1	1	400.0	400.0	1	1	1	0.0	0.0	1	0.216	0.46	5.355	5.562	111.0
5555.5557	400.0	1	1	400.0	400.0	1	1	1	0.0	0.0	1	0.216	0.46	5.526	5.562	111.0
5555.5557	400.0	1	1	400.0	400.0	1	1	1	0.0	0.0	1	0.216	0.461	5.559	5.562	111.0
5555.5557	400.0	1	1	400.0	400.0	1	1	1	0.0	0.0	1	0.216	0.461	5.639	5.562	111.0
5555.5557	400.0	1	1	400.0	400.0	1	1	1	0.0	0.0	1	0.216	0.46	5.549	5.562	111.0
5555.5557	400.0	1	1	400.0	400.0	1	1	1	0.0	0.0	1	0.216	0.46	5.501	5.562	111.0
5555.5557	400.0	1	1	400.0	400.0	1	1	1	0.0	0.0	1	0.216	0.46	5.531	5.562	111.0
5555.5557	400.0	1	1	400.0	400.0	1	1	1	0.0	0.0	1	0.216	0.461	5.566	5.562	111.0
0.0	0.0	1	1	400.0	400.0	1	1	1	0.0	0.0	0	0.216	0.46	5.496	5.562	111.0
0.0	0.0	1	1	400.0	400.0	1	1	1	0.0	0.0	0	0.216	0.461	5.609	5.562	111.0
0.0	0.0	1	1	400.0	400.0	1	1	1	0.0	0.0	0	0.216	0.46	5.514	5.562	111.0
0.0	0.0	1	1	400.0	400.0	1	1	1	0.0	0.0	0	0.216	0.46	5.557	5.562	111.0
0.0	0.0	1	1	400.0	400.0	1	1	1	0.0	0.0	0	0.216	0.46	5.364	4.803	111.0
0.0	0.0	1	1	400.0	400.0	1	1	1	0.0	0.0	0	0.216	0.454	4.743	4.803	111.0
0.0	0.0	1	1	400.0	400.0	1	1	1	0.0	0.0	0	0.216	0.446	4.459	4.463	111.0
0.0	0.0	1	1	400.0	400.0	1	1	1	0.0	0.0	0	0.216	0.438	4.489	4.463	111.0
0.0	0.0	1	1	400.0	400.0	1	1	1	0.0	0.0	0	0.215	0.427	3.904	3.854	111.0
0.0	0.0	1	1	400.0	400.0	1	1	1	0.0	0.0	0	0.215	0.414	3.575	3.581	111.0
0.0	0.0	1	1	400.0	400.0	1	1	1	0.0	0.0	0	0.215	0.402	3.611	3.581	111.0
0.0	0.0	1	1	400.0	400.0	1	1	1	0.0	0.0	0	0.215	0.388	3.103	3.093	111.0
0.0	0.0	1	1	400.0	400.0	1	1	1	0.0	0.0	0	0.215	0.374	2.989	2.874	111.0
0.0	0.0	1	1	400.0	400.0	1	1	1	0.0	0.0	0	0.215	0.36	2.895	2.874	111.0
0.0	0.0	1	1	400.0	400.0	1	1	1	0.0	0.0	0	0.215	0.344	2.181	2.482	111.0
0.0	0.0	1	1	400.0	400.0	1	1	1	0.0	0.0	0	0.215	0.331	2.463	2.482	111.0
0.0	0.0	1	1	400.0	400.0	1	1	1	0.0	0.0	0	0.215	0.315	2.106	2.143	111.0
0.0	0.0	1	1	400.0	400.0	1	1	1	0.0	0.0	0	0.215	0.301	2.001	1.992	111.0
0.0	0.0	1	1	400.0	400.0	1	1	1	0.0	0.0	0	0.215	0.288	1.973	1.992	111.0
0.0	0.0	1	1	400.0	400.0	1	1	1	0.0	0.0	0	0.215	0.273	1.663	1.72	111.0
0.0	0.0	1	1	400.0	400.0	1	1	1	0.0	0.0	0	0.215	0.259	1.552	1.599	111.0
0.0	0.0	1	1	400.0	400.0	1	1	1	0.0	0.0	0	0.215	0.247	1.576	1.599	111.0
0.0	0.0	1	1	400.0	400.0	1	1	1	0.0	0.0	0	0.215	0.234	1.323	1.381	111.0
0.0	0.0	1	1	400.0	400.0	1	1	1	0.0	0.0	0	0.215	0.222	1.341	1.381	111.0
0.0	0.0	1	1	400.0	400.0	1	1	1	0.0	0.0	0	0.215	0.211	1.251	1.283	111.0
0.0	0.0	1	1	400.0	400.0	1	1	1	0.0	0.0	0	0.214	0.199	1.136	1.107	111.0
0.0	0.0	1	1	400.0	400.0	1	1	1	0.0	0.0	0	0.214	0.189	1.149	1.107	111.0
0.0	0.0	1	1	400.0	400.0	1	1	1	0.0	0.0	0	0.214	0.178	1.048	0.956	111.0
0.0	0.0	1	1	400.0	400.0	1	1	1	0.0	0.0	0	0.214	0.168	0.924	0.888	111.0
0.0	0.0	1	1	400.0	400.0	1	1	1	0.0	0.0	0	0.214	0.158	0.884	0.888	111.0
0.0	0.0	1	1	400.0	400.0	1	1	1	0.0	0.0	0	0.214	0.15	0.829	0.767	111.0
0.0	0.0	1	1	400.0	400.0	1	1	1	0.0	0.0	0	0.214	0.142	0.755	0.767	111.0
0.0	0.0	1	1	400.0	400.0	1	1	1	0.0	0.0	0	0.214	0.133	0.691	0.712	111.0
0.0	0.0	1	1	400.0	400.0	1	1	1	0.0	0.0	0	0.214	0.126	0.758	0.615	111.0
0.0	0.0	1	1	400.0	400.0	1	1	1	0.0	0.0	0	0.214	0.118	0.576	0.615	111.0
0.0	0.0	1	1	400.0	400.0	1	1	1	0.0	0.0	0	0.214	0.112	0.568	0.572	111.0
0.0	0.0	1	1	400.0	400.0	1	1	1	0.0	0.0	0	0.214	0.106	0.58	0.572	111.0
0.0	0.0	1	1	400.0	400.0	1	1	1	0.0	0.0	0	0.214	0.099	0.352	0.493	111.0
0.0	0.0	1	1	400.0	400.0	1	1	1	0.0	0.0	0	0.214	0.093	0.456	0.426	111.0
0.0	0.0	1	1	400.0	400.0	1	1	1	0.0	0.0	0	0.214	0.087	0.439	0.426	111.0
0.0	0.0	1	1	400.0	400.0	1	1	1	0.0	0.0	0	0.214	0.081	0.392	0.396	111.0
0.0	0.0	1	1	400.0	400.0	1	1	1	0.0	0.0	0	0.214	0.076	0.381	0.341	111.0
0.0	0.0	1	1	400.0	400.0	1	1	1	0.0	0.0	0	0.214	0.073	0.614	0.341	111.0
0.0	0.0	1	1	400.0	400.0	1	1	1	0.0	0.0	0	0.214	0.069	0.33	0.317	111.0
0.0	0.0	1	1	400.0	400.0	1	1	1	0.0	0.0	0	0.214	0.065	0.326	0.274	111.0
0.0	0.0	1	1	400.0	400.0	1	1	1	0.0	0.0	0	0.214	0.061	0.269	0.274	111.0
0.0	0.0	1	1	400.0	400.0	1	1	1	0.0	0.0	0	0.214	0.058	0.273	0.254	111.0
0.0	0.0	1	1	400.0	400.0	1	1	1	0.0	0.0	0	0.214	0.055	0.224	0.254	111.0
0.0	0.0	1	1	400.0	400.0	1	1	1	0.0	0.0	0	0.214	0.052	0.187	0.219	111.0
0.0	0.0	1	1	400.0	400.0	1	1	1	0.0	0.0	0	0.214	0.048	0.215	0.204	111.0
0.0	0.0	1	1	400.0	400.0	1	1	1	0.0	0.0	0	0.214	0.044	0.242	0.204	111.0
0.0	0.0	1	1	400.0	400.0	1	1	1	0.0	0.0	0	0.214	0.04	0.169	0.176	111.0
0.0	0.0	1	1	400.0	400.0	1	1	1	0.0	0.0	0	0.214	0.038	0.173	0.152	111.0
0.0	0.0	1	1	400.0	400.0	1	1	1	0.0	0.0	0	0.214	0.036	0.162	0.152	111.0
0.0	0.0	1	1	400.0	400.0	1	1	1	0.0	0.0	0	0.214	0.034	0.161	0.141	111.0
0.0	0.0	1	1	400.0	400.0	1	1	1	0.0	0.0	0	0.214	0.032	0.062	0.141	111.0
0.0	0.0	1	1	400.0	400.0	1	1	1	0.0	0.0	0	0.214	0.03	0.085	0.121	111.0
0.0	0.0	1	1	400.0	400.0	1	1	1	0.0	0.0	0	0.214	0.028	0.115	0.113	111.0
0.0	0.0	1	1	400.0	400.0	1	1	1	0.0	0.0	0	0.214	0.026	0.131	0.113	111.0
0.0	0.0	1	1	400.0	400.0	1	1	1	0.0	0.0	0	0.214	0.024	0.135	0.097	111.0
0.0	0.0	1	1	400.0	400.0	1	1	1	0.0	0.0	0	0.214	0.022	0.073	0.097	111.0
0.0	0.0	1	1	400.0	400.0	1	1	1	0.0	0.0	0	0.214	0.02	0.016	0.09	111.0
0.0	0.0	1	1	400.0	400.0	1	1	1	0.0	0.0	0	0.214	0.02	0.311	0.078	111.0
0.0	0.0	1	1	400.0	400.0	1	1	1	0.0	0.0	0	0.214	0.02	0.069	0.078	111.0
0.0	0.0	1	1	400.0	400.0	1	1	1	0.0	0.0	0	0.214	0.02	0.069	0.072	111.0
0.0	0.0	1	1	400.0	400.0	1	1	1	0.0	0.0	0	0.214	0.02	0.081	0.062	111.0
0.0	0.0	1	1	400.0	400.0	1	1	1	0.0	0.0	0	0.214	0.02	0.062	0.062	111.0
0.0	0.0	1	1	400.0	400.0	1	1	1	0.0	0.0	0	0.214	0.02	0.092	0.053	111.0
0.0	0.0	1	1	400.0	400.0	1	1	1	0.0	0.0	0	0.214	0.02	0.081	0.053	111.0
0.0	0.0	1	1	400.0	400.0	1	1	1	0.0	0.0	0	0.214	0.02	0.023	0.049	111.0
0.0	0.0	1	1	400.0	400.0	1	1	1	0.0	0.0	0	0.214	0.02	0.05	0.043	111.0
0.0	0.0	1	1	400.0	400.0	1	1	1	0.0	0.0	0	0.214	0.02	0.062	0.043	111.0
0.0	0.0	1	1	400.0	400.0	1	1	1	0.0	0.0	0	0.214	0.02	0.034	0.039	111.0
0.0	0.0	1	1	400.0	400.0	1	1	1	0.0	0.0	0	0.214	0.02	0.054	0.034	111.0
0.0	0.0	1	1	400.0	400.0	1	1	1	0.0	0.0	0	0.214	0.019	-0.175	0.034	111.0
0.0	0.0	1	1	400.0	400.0	1	1	1	0.0	0.0	0	0.214	0.019	0.104	0.031	111.0
0.0	0.0	1	1	400.0	400.0	1	1	1	0.0	0.0	0	0.214	0.019	0.043	0.027	111.0
0.0	0.0	1	1	400.0	400.0	1	1	1	0.0	0.0	0	0.213	0.019	0.142	0.027	111.0
0.0	0.0	1	1	400.0	400.0	1	1	1	0.0	0.0	0	0.213	0.018	-0.018	0.023	111.0
0.0	0.0	1	1	400.0	400.0	1	1	1	0.0	0.0	0	0.213	0.018	0.035	0.023	111.0
0.0	0.0	1	1	400.0	400.0	1	1	1	0.0	0.0	0	0.213	0.017	0.074	0.021	111.0
0.0	0.0	1	1	400.0	400.0	1	1	1	0.0	0.0	0	0.213	0.017	0.012	0.018	111.0
0.0	0.0	1	1	400.0	400.0	1	1	1	0.0	0.0	0	0.213	0.017	0.008	0.018	111.0
0.0	0.0	1	1	400.0	400.0	1	1	1	0.0	0.0	0	0.213	0.017	0.058	0.017	111.0
0.0	0.0	1	1	400.0	400.0	1	1	1	0.0	0.0	0	0.213	0.017	0.027	0.017	111.0
0.0	0.0	1	1	400.0	400.0	1	1	1	0.0	0.0	0	0.213	0.017	-0.002	0.014	111.0
0.0	0.0	1	1	400.0	400.0	1	1	1	0.0	0.0	0	0.213	0.017	0.038	0.013	111.0
0.0	0.0	1	1	400.0	400.0	1	1	1	0.0	0.0	0	0.213	0.017	0.0	0.013	111.0
0.0	0.0	1	1	400.0	400.0	1	1	1	0.0	0.0	0	0.213	0.017	-0.01	0.011	111.0
0.0	0.0	1	1	400.0	400.0	1	1	1	0.0	0.0	0	0.213	0.017	0.023	0.01	111.0
0.0	0.0	1	1	400.0	400.0	1	1	1	0.0	0.0	0	0.213	0.017	0.012	0.01	111.0
0.0	0.0	1	1	400.0	400.0	1	1	1	0.0	0.0	0	0.213	0.016	-0.057	0.009	111.0
0.0	0.0	1	1	400.0	400.0	1	1	1	0.0	0.0	0	0.213	0.015	-0.022	0.009	111.0
0.0	0.0	1	1	400.0	400.0	1	1	1	0.0	0.0	0	0.213	0.014	0.012	0.008	111.0
0.0	0.0	1	1	400.0	400.0	1	1	1	0.0	0.0	0	0.213	0.014	-0.011	0.007	111.0
0.0	0.0	1	1	400.0	400.0	1	1	1	0.0	0.0	0	0.213	0.014	0.046	0.007	111.0
0.0	0.0	1	1	400.0	400.0	1	1	1	0.0	0.0	0	0.213	0.013	-0.022	0.006	111.0
0.0	0.0	1	1	400.0	400.0	1	1	1	0.0	0.0	0	0.213	0.011	-0.022	0.005	111.0
0.0	0.0	1	1	400.0	400.0	1	1	1	0.0	0.0	0	0.213	0.011	0.001	0.005	111.0
0.0	0.0	1	1	400.0	400.0	1	1	1	0.0	0.0	0	0.213	0.011	0.02	0.005	111.0
0.0	0.0	1	1	400.0	400.0	1	1	1	0.0	0.0	0	0.213	0.01	-0.01	0.005	111.0
0.0	0.0	1	1	400.0	400.0	1	1	1	0.0	0.0	0	0.213	0.01	-0.01	0.004	111.0
0.0	0.0	1	1	400.0	400.0	1	1	1	0.0	0.0	0	0.213	0.01	0.008	0.003	111.0
0.0	0.0	1	1	400.0	400.0	1	1	1	0.0	0.0	0	0.213	0.01	0.027	0.003	111.0
0.0	0.0	1	1	400.0	400.0	1	1	1	0.0	0.0	0	0.213	0.01	-0.007	0.003	111.0
0.0	0.0	1	1	400.0	400.0	1	1	1	0.0	0.0	0	0.213	0.009	-0.006	0.002	111.0
0.0	0.0	1	1	400.0	400.0	1	1	1	0.0	0.0	0	0.213	0.009	0.015	0.002	111.0
0.0	0.0	1	1	400.0	400.0	1	1	1	0.0	0.0	0	0.213	0.009	0.087	0.002	111.0
0.0	0.0	1	1	400.0	400.0	1	1	1	0.0	0.0	0	0.213	0.008	0.008	0.002	111.0
0.0	0.0	1	1	400.0	400.0	1	1	1	0.0	0.0	0	0.213	0.008	0.004	0.001	111.0
0.0	0.0	1	1	400.0	400.0	1	1	1	0.0	0.0	0	0.213	0.008	0.004	0.001	111.0
0.0	0.0	1	1	400.0	400.0	1	1	1	0.0	0.0	0	0.213	0.008	0.077	0.001	111.0
0.0	0.0	1	1	400.0	400.0	1	1	1	0.0	0.0	0	0.213	0.008	0.004	0.001	111.0
0.0	0.0	1	1	400.0	400.0	1	1	1	0.0	0.0	0	0.213	0.007	-0.048	0.001	111.0
0.0	0.0	1	1	400.0	400.0	1	1	1	0.0	0.0	0	0.213	0.007	0.008	0.001	111.0
0.0	0.0	1	1	400.0	400.0	1	1	1	0.0	0.0	0	0.213	0.007	0.108	0.0	111.0
0.0	0.0	1	1	400.0	400.0	1	1	1	0.0	0.0	0	0.213	0.006	0.008	0.0	111.0
0.0	0.0	1	1	400.0	400.0	1	1	1	0.0	0.0	0	0.213	0.005	0.019	0.0	111.0
0.0	0.0	1	1	400.0	400.0	1	1	1	0.0	0.0	0	0.213	0.004	0.004	0.0	111.0
0.0	0.0	1	1	400.0	400.0	1	1	1	0.0	0.0	0	0.213	0.003	-0.003	0.0	111.0
0.0	0.0	1	1	400.0	400.0	1	1	1	0.0	0.0	0	0.213	0.002	-0.006	0.0	111.0
0.0	0.0	1	1	400.0	400.0	1	1	1	0.0	0.0	0	0.213	0.001	-0.046	0.0	111.0
0.0	0.0	1	1	400.0	400.0	1	1	1	0.0	0.0	0	0.213	0.001	-0.002	0.0	111.0
0.0	0.0	1	1	400.0	400.0	1	1	1	0.0	0.0	0	0.213	0.001	0.023	0.0	111.0
0.0	0.0	1	1	400.0	400.0	1	1	1	0.0	0.0	0	0.213	0.0	0.008	0.0	111.0
0.0	0.0	1	1	400.0	400.0	1	1	1	0.0	0.0	0	0.213	0.0	0.036	0.0	111.0
0.0	0.0	1	1	400.0	400.0	1	1	1	0.0	0.0	0	0.213	0.0	-0.003	0.0	111.0
0.0	0.0	1	1	400.0	400.0	1	1	1	0.0	0.0	0	0.213	0.0	0.016	0.0	111.0
0.0	0.0	1	1	400.0	400.0	1	1	1	0.0	0.0	0	0.213	0.0	0.004	0.0	111.0
0.0	0.0	1	1	400.0	400.0	1	1	1	0.0	0.0	0	0.213	-0.001	-0.145	0.0	111.0
0.0	0.0	1	1	400.0	400.0	1	1	1	0.0	0.0	0	0.213	-0.001	-0.014	0.0	111.0
0.0	0.0	1	1	400.0	400.0	1	1	1	0.0	0.0	0	0.213	-0.001	-0.014	0.0	111.0
0.0	0.0	1	1	400.0	400.0	1	1	1	0.0	0.0	0	0.213	0.0	0.004	0.0	111.0
0.0	0.0	1	1	400.0	400.0	1	1	1	0.0	0.0	0	0.213	0.0	-0.003	0.0	111.0
0.0	0.0	1	1	400.0	400.0	1	1	1	0.0	0.0	0	0.213	0.0	-0.006	0.0	111.0
0.0	0.0	1	1	400.0	400.0	1	1	1	0.0	0.0	0	0.213	-0.001	-0.041	0.0	111.0
0.0	0.0	1	1	400.0	400.0	1	1	1	0.0	0.0	0	0.213	0.0	0.027	0.0	111.0
0.0	0.0	1	1	400.0	400.0	1	1	1	0.0	0.0	0	0.213	0.0	-0.006	0.0	111.0
0.0	0.0	1	1	400.0	400.0	1	1	1	0.0	0.0	0	0.213	0.0	0.012	0.0	111.0
0.0	0.0	1	1	400.0	400.0	1	1	1	0.0	0.0	0	0.213	0.0	-0.006	0.0	111.0
0.0	0.0	1	1	400.0	400.0	1	1	1	0.0	0.0	0	0.213	0.0	-0.003	0.0	111.0
0.0	0.0	1	1	400.0	400.0	1	1	1	0.0	0.0	0	0.213	0.0	0.008	0.0	111.0
0.0	0.0	1	1	400.0	400.0	1	1	1	0.0	0.0	0	0.213	0.0	-0.011	0.0	111.0
0.0	0.0	1	1	400.0	400.0	1	1	1	0.0	0.0	0	0.213	0.0	0.0	0.0	111.0
0.0	0.0	1	1	400.0	400.0	1	1	1	0.0	0.0	0	0.213	0.0	0.127	0.0	111.0
0.0	0.0	1	1	400.0	400.0	1	1	1	0.0	0.0	0	0.213	-0.001	-0.169	0.0	111.0
0.0	0.0	1	1	400.0	400.0	1	1	1	0.0	0.0	0	0.213	-0.001	-0.022	0.0	111.0
0.0	0.0	1	1	400.0	400.0	1	1	1	0.0	0.0	0	0.213	-0.001	-0.221	0.0	111.0
0.0	0.0	1	1	400.0	400.0	1	1	1	0.0	0.0	0	0.213	0.0	0.008	0.0	111.0
0.0	0.0	1	1	400.0	400.0	1	1	1	0.0	0.0	0	0.213	0.0	0.012	0.0	111.0
0.0	0.0	1	1	400.0	400.0	1	1	1	0.0	0.0	0	0.213	0.0	-0.009	0.0	111.0
0.0	0.0	1	1	400.0	400.0	1	1	1	0.0	0.0	0	0.213	0.0	-0.006	0.0	111.0
0.0	0.0	1	1	400.0	400.0	1	1	1	0.0	0.0	0	0.213	0.0	0.03	0.0	111.0
0.0	0.0	1	1	400.0	400.0	1	1	1	0.0	0.0	0	0.213	0.0	0.063	0.0	111.0
0.0	0.0	1	1	400.0	400.0	1	1	1	0.0	0.0	0	0.213	-0.001	-0.044	0.0	111.0
0.0	0.0	1	1	400.0	400.0	1	1	1	0.0	0.0	0	0.213	0.0	0.008	0.0	111.0
0.0	0.0	1	1	400.0	400.0	1	1	1	0.0	0.0	0	0.213	0.001	0.288	0.0	111.0
0.0	0.0	1	1	400.0	400.0	1	1	1	0.0	0.0	0	0.213	0.0	-0.018	0.0	111.0
0.0	0.0	1	1	400.0	400.0	1	1	1	0.0	0.0	0	0.213	-0.001	-0.038	0.0	111.0
0.0	0.0	1	1	400.0	400.0	1	1	1	0.0	0.0	0	0.213	0.0	0.008	0.0	111.0
0.0	0.0	1	1	400.0	400.0	1	1	1	0.0	0.0	0	0.213	-0.001	-0.041	0.0	111.0
0.0	0.0	1	1	400.0	400.0	1	1	1	0.0	0.0	0	0.213	-0.001	-0.028	0.0	111.0
0.0	0.0	1	1	400.0	400.0	1	1	1	0.0	0.0	0	0.213	0.0	-0.01	0.0	111.0
0.0	0.0	1	1	400.0	400.0	1	1	1	0.0	0.0	0	0.213	0.0	-0.006	0.0	111.0
0.0	0.0	1	1	400.0	400.0	1	1	1	0.0	0.0	0	0.213	-0.001	-0.041	0.0	111.0
0.0	0.0	1	1	400.0	400.0	1	1	1	0.0	0.0	0	0.213	0.0	0.008	0.0	111.0
0.0	0.0	1	1	400.0	400.0	1	1	1	0.0	0.0	0	0.213	-0.001	-0.018	0.0	111.0
0.0	0.0	1	1	400.0	400.0	1	1	1	0.0	0.0	0	0.213	0.0	0.012	0.0	111.0
0.0	0.0	1	1	400.0	400.0	1	1	1	0.0	0.0	0	0.213	0.0	0.004	0.0	111.0
0.0	0.0	1	1	400.0	400.0	1	1	1	0.0	0.0	0	0.213	0.0	-0.006	0.0	111.0
0.0	0.0	1	1	400.0	400.0	1	1	1	0.0	0.0	0	0.213	0.0	0.027	0.0	111.0
0.0	0.0	1	1	400.0	400.0	1	1	1	0.0	0.0	0	0.213	0.0	-0.01	0.0	111.0
0.0	0.0	1	1	400.0	400.0	1	1	1	0.0	0.0	0	0.213	0.0	-0.01	0.0	111.0
0.0	0.0	1	1	400.0	400.0	1	1	1	0.0	0.0	0	0.213	0.0	-0.01	0.0	111.0
0.0	0.0	1	1	400.0	400.0	1	1	1	0.0	0.0	0	0.213	0.0	0.017	0.0	111.0
0.0	0.0	1	1	400.0	400.0	1	1	1	0.0	0.0	0	0.213	-0.001	-0.018	0.0	111.0
0.0	0.0	1	1	400.0	400.0	1	1	1	0.0	0.0	0	0.213	-0.001	-0.018	0.0	111.0
0.0	0.0	1	1	400.0	400.0	1	1	1	0.0	0.0	0	0.213	-0.001	-0.022	0.0	111.0
0.0	0.0	1	1	400.0	400.0	1	1	1	0.0	0.0	0	0.213	0.0	0.031	0.0	111.0
0.0	0.0	1	1	400.0	400.0	1	1	1	0.0	0.0	0	0.213	-0.001	-0.094	0.0	111.0
0.0	0.0	1	1	400.0	400.0	1	1	1	0.0	0.0	0	0.213	0.0	0.0	0.0	111.0
0.0	0.0	1	1	400.0	400.0	1	1	1	0.0	0.0	0	0.213	0.0	-0.002	0.0	111.0
0.0	0.0	1	1	400.0	400.0	1	1	1	0.0	0.0	0	0.213	-0.001	-0.029	0.0	111.0
0.0	0.0	1	1	400.0	400.0	1	1	1	0.0	0.0	0	0.213	0.0	0.016	0.0	111.0
0.0	0.0	1	1	400.0	400.0	1	1	1	0.0	0.0	0	0.213	0.0	-0.01	0.0	111.0
0.0	0.0	1	1	400.0	400.0	1	1	1	0.0	0.0	0	0.213	0.0	0.02	0.0	111.0
0.0	0.0	1	1	400.0	400.0	1	1	1	0.0	0.0	0	0.213	0.0	0.004	0.0	111.0
0.0	0.0	1	1	400.0	400.0	1	1	1	0.0	0.0	0	0.213	-0.001	-0.017	0.0	111.0
0.0	0.0	1	1	400.0	400.0	1	1	1	0.0	0.0	0	0.213	0.0	0.008	0.0	111.0
0.0	0.0	1	1	400.0	400.0	1	1	1	0.0	0.0	0	0.213	-0.001	-0.014	0.0	111.0
0.0	0.0	1	1	400.0	400.0	1	1	1	0.0	0.0	0	0.213	0.0	-0.003	0.0	111.0
0.0	0.0	1	1	400.0	400.0	1	1	1	0.0	0.0	0	0.213	-0.001	-0.017	0.0	111.0
0.0	0.0	1	1	400.0	400.0	1	1	1	0.0	0.0	0	0.213	0.0	0.077	0.0	111.0
0.0	0.0	1	1	400.0	400.0	1	1	1	0.0	0.0	0	0.213	0.0	0.027	0.0	111.0
0.0	0.0	1	1	400.0	400.0	1	1	1	0.0	0.0	0	0.213	0.0	0.042	0.0	111.0
0.0	0.0	1	1	400.0	400.0	1	1	1	0.0	0.0	0	0.213	-0.001	-0.018	0.0	111.0
0.0	0.0	1	1	400.0	400.0	1	1	1	0.0	0.0	0	0.213	-0.001	-0.077	0.0	111.0
0.0	0.0	1	1	400.0	400.0	1	1	1	0.0	0.0	0	0.213	0.0	0.019	0.0	111.0
0.0	0.0	1	1	400.0	400.0	1	1	1	0.0	0.0	0	0.213	0.0	0.008	0.0	111.0
0.0	0.0	1	1	400.0	400.0	1	1	1	0.0	0.0	0	0.213	0.0	-0.002	0.0	111.0
0.0	0.0	1	1	400.0	400.0	1	1	1	0.0	0.0	0	0.213	-0.001	-0.017	0.0	111.0
0.0	0.0	1	1	400.0	400.0	1	1	1	0.0	0.0	0	0.213	0.0	0.012	0.0	111.0
0.0	0.0	1	1	400.0	400.0	1	1	1	0.0	0.0	0	0.213	-0.001	-0.049	0.0	111.0
0.0	0.0	1	1	400.0	400.0	1	1	1	0.0	0.0	0	0.213	0.0	-0.003	0.0	111.0
0.0	0.0	1	1	400.0	400.0	1	1	1	0.0	0.0	0	0.213	-0.001	-0.106	0.0	111.0
0.0	0.0	1	1	400.0	400.0	1	1	1	0.0	0.0	0	0.213	0.0	0.035	0.0	111.0
0.0	0.0	1	1	400.0	400.0	1	1	1	0.0	0.0	0	0.213	0.0	0.008	0.0	111.0
0.0	0.0	1	1	400.0	400.0	1	1	1	0.0	0.0	0	0.213	0.0	-0.01	0.0	111.0
0.0	0.0	1	1	400.0	400.0	1	1	1	0.0	0.0	0	0.213	0.0	-0.011	0.0	111.0
0.0	0.0	1	1	400.0	400.0	1	1	1	0.0	0.0	0	0.213	0.0	-0.003	0.0	111.0
0.0	0.0	1	1	400.0	400.0	1	1	1	0.0	0.0	0	0.213	-0.001	-0.04	0.0	111.0
0.0	0.0	1	1	400.0	400.0	1	1	1	0.0	0.0	0	0.213	-0.001	-0.11	0.0	111.0
0.0	0.0	1	1	400.0	400.0	1	1	1	0.0	0.0	0	0.213	0.0	0.016	0.0	111.0
0.0	0.0	1	1	400.0	400.0	1	1	1	0.0	0.0	0	0.213	0.0	-0.01	0.0	111.0
0.0	0.0	1	1	400.0	400.0	1	1	1	0.0	0.0	0	0.213	0.0	0.016	0.0	111.0
0.0	0.0	1	1	400.0	400.0	1	1	1	0.0	0.0	0	0.213	0.0	-0.006	0.0	111.0
0.0	0.0	1	1	400.0	400.0	1	1	1	0.0	0.0	0	0.213	0.0	-0.002	0.0	111.0
0.0	0.0	1	1	400.0	400.0	1	1	1	0.0	0.0	0	0.213	-0.001	-0.023	0.0	111.0
0.0	0.0	1	1	400.0	400.0	1	1	1	0.0	0.0	0	0.213	0.0	0.011	0.0	111.0
0.0	0.0	1	1	400.0	400.0	1	1	1	0.0	0.0	0	0.213	0.0	0.123	0.0	111.0
0.0	0.0	1	1	400.0	400.0	1	1	1	0.0	0.0	0	0.213	-0.001	-0.029	0.0	111.0
0.0	0.0	1	1	400.0	400.0	1	1	1	0.0	0.0	0	0.213	0.0	0.015	0.0	111.0
0.0	0.0	1	1	400.0	400.0	1	1	1	0.0	0.0	0	0.213	0.0	0.019	0.0	111.0
0.0	0.0	1	1	400.0	400.0	1	1	1	0.0	0.0	0	0.213	0.0	-0.003	0.0	111.0
0.0	0.0	1	1	400.0	400.0	1	1	1	0.0	0.0	0	0.213	0.0	0.019	0.0	111.0
0.0	0.0	1	1	400.0	400.0	1	1	1	0.0	0.0	0	0.213	0.0	0.0	0.0	111.0
0.0	0.0	1	1	400.0	400.0	1	1	1	0.0	0.0	0	0.213	0.0	0.007	0.0	111.0
0.0	0.0	1	1	400.0	400.0	1	1	1	0.0	0.0	0	0.213	0.0	0.028	0.0	111.0
0.0	0.0	1	1	400.0	400.0	1	1	1	0.0	0.0	0	0.213	0.0	-0.007	0.0	111.0
0.0	0.0	1	1	400.0	400.0	1	1	1	0.0	0.0	0	0.213	0.0	-0.003	0.0	111.0
0.0	0.0	1	1	400.0	400.0	1	1	1	0.0	0.0	0	0.213	-0.001	-0.077	0.0	111.0
0.0	0.0	1	1	400.0	400.0	1	1	1	0.0	0.0	0	0.213	0.0	-0.002	0.0	111.0
0.0	0.0	1	1	400.0	400.0	1	1	1	0.0	0.0	0	0.213	-0.001	-0.025	0.0	111.0
0.0	0.0	1	1	400.0	400.0	1	1	1	0.0	0.0	0	0.213	0.0	-0.008	0.0	111.0
0.0	0.0	1	1	400.0	400.0	1	1	1	0.0	0.0	0	0.213	-0.001	-0.033	0.0	111.0
0.0	0.0	1	1	400.0	400.0	1	1	1	0.0	0.0	0	0.213	-0.001	-0.037	0.0	111.0
0.0	0.0	1	1	400.0	400.0	1	1	1	0.0	0.0	0	0.213	-0.001	-0.074	0.0	111.0
0.0	0.0	1	1	400.0	400.0	1	1	1	0.0	0.0	0	0.213	0.001	0.327	0.0	111.0
0.0	0.0	1	1	400.0	400.0	1	1	1	0.0	0.0	0	0.213	0.001	-0.003	0.0	111.0
0.0	0.0	1	1	400.0	400.0	1	1	1	0.0	0.0	0	0.213	0.0	-0.018	0.0	111.0
0.0	0.0	1	1	400.0	400.0	1	1	1	0.0	0.0	0	0.213	0.0	0.023	0.0	111.0
0.0	0.0	1	1	400.0	400.0	1	1	1	0.0	0.0	0	0.213	0.0	0.054	0.0	111.0
0.0	0.0	1	1	400.0	400.0	1	1	1	0.0	0.0	0	0.213	-0.001	-0.022	0.0	111.0
0.0	0.0	1	1	400.0	400.0	1	1	1	0.0	0.0	0	0.213	-0.001	-0.018	0.0	111.0
0.0	0.0	1	1	400.0	400.0	1	1	1	0.0	0.0	0	0.213	0.0	0.0	0.0	111.0
0.0	0.0	1	1	400.0	400.0	1	1	1	0.0	0.0	0	0.213	-0.001	-0.022	0.0	111.0
0.0	0.0	1	1	400.0	400.0	1	1	1	0.0	0.0	0	0.213	0.0	0.004	0.0	111.0
0.0	0.0	1	1	400.0	400.0	1	1	1	0.0	0.0	0	0.213	0.0	0.004	0.0	111.0
0.0	0.0	1	1	400.0	400.0	1	1	1	0.0	0.0	0	0.213	-0.001	-0.029	0.0	111.0
0.0	0.0	1	1	400.0	400.0	1	1	1	0.0	0.0	0	0.213	0.0	0.082	0.0	111.0
0.0	0.0	1	1	400.0	400.0	1	1	1	0.0	0.0	0	0.213	-0.001	-0.014	0.0	111.0
0.0	0.0	1	1	400.0	400.0	1	1	1	0.0	0.0	0	0.213	0.0	0.031	0.0	111.0
0.0	0.0	1	1	400.0	400.0	1	1	1	0.0	0.0	0	0.213	0.0	0.001	0.0	111.0
0.0	0.0	1	1	400.0	400.0	1	1	1	0.0	0.0	0	0.213	-0.001	-0.041	0.0	111.0
0.0	0.0	1	1	400.0	400.0	1	1	1	0.0	0.0	0	0.213	0.0	-0.006	0.0	111.0
0.0	0.0	1	1	400.0	400.0	1	1	1	0.0	0.0	0	0.213	-0.001	-0.022	0.0	111.0
0.0	0.0	1	1	400.0	400.0	1	1	1	0.0	0.0	0	0.213	-0.001	-0.039	0.0	111.0
0.0	0.0	1	1	400.0	400.0	1	1	1	0.0	0.0	0	0.213	0.0	-0.01	0.0	111.0
4180.487	300.99503	2	1	400.0	300.99503	1	2	1	0.0	0.0	1	0.213	0.0	-0.007	0.0	111.0
4180.487	300.99503	2	1	400.0	300.99503	1	2	1	0.0	0.0	1	0.213	0.0	0.004	0.0	111.0
4180.487	300.99503	2	1	400.0	300.99503	0	2	1	0.0	0.0	1	0.213	0.0	0.031	0.0	111.0
4180.487	300.99503	2	1	400.0	300.99503	0	2	1	0.0	0.0	1	0.213	-0.001	-0.048	0.0	111.0
4180.487	300.99503	2	1	400.0	300.99503	0	2	1	0.0	0.0	1	0.213	0.0	0.043	0.294	111.0
4180.487	300.99503	2	1	400.0	300.99503	0	2	1	0.0	0.0	1	0.213	0.001	0.235	0.294	111.0
4180.487	300.99503	2	1	400.0	300.99503	0	2	1	0.0	0.0	1	0.213	0.005	0.725	0.825	111.0
4180.487	300.99503	2	1	400.0	300.99503	0	2	1	0.0	0.0	1	0.213	0.011	0.902	0.825	111.0
4180.487	300.99503	2	1	400.0	300.99503	0	2	1	0.0	0.0	1	0.214	0.019	1.074	1.063	111.0
4180.487	300.99503	2	1	400.0	300.99503	0	2	1	0.0	0.0	1	0.214	0.028	1.458	1.488	111.0
4180.487	300.99503	2	1	400.0	300.99503	0	2	1	0.0	0.0	1	0.214	0.038	1.516	1.488	111.0
4180.487	300.99503	2	1	400.0	300.99503	0	2	1	0.0	0.0	1	0.214	0.049	1.861	1.856	111.0
4180.487	300.99503	2	1	400.0	300.99503	0	2	1	0.0	0.0	1	0.214	0.058	1.646	1.856	111.0
4180.487	300.99503	2	1	400.0	300.99503	0	2	1	0.0	0.0	1	0.214	0.069	2.003	2.021	111.0
4180.487	300.99503	2	1	400.0	300.99503	0	2	1	0.0	0.0	1	0.214	0.081	2.281	2.316	111.0
4180.487	300.99503	2	1	400.0	300.99503	0	2	1	0.0	0.0	1	0.214	0.091	2.338	2.316	111.0
4180.487	300.99503	2	1	400.0	300.99503	0	2	1	0.0	0.0	1	0.214	0.103	2.4	2.448	111.0
4180.487	300.99503	2	1	400.0	300.99503	0	2	1	0.0	0.0	1	0.214	0.115	2.697	2.685	111.0
4180.487	300.99503	2	1	400.0	300.99503	0	2	1	0.0	0.0	1	0.214	0.126	2.692	2.685	111.0
4180.487	300.99503	2	1	400.0	300.99503	0	2	1	0.0	0.0	1	0.214	0.136	2.766	2.791	111.0
4180.487	300.99503	2	1	400.0	300.99503	0	2	1	0.0	0.0	1	0.214	0.146	2.911	2.981	111.0
4180.487	300.99503	2	1	400.0	300.99503	0	2	1	0.0	0.0	1	0.214	0.156	3.029	2.981	111.0
4180.487	300.99503	2	1	400.0	300.99503	0	2	1	0.0	0.0	1	0.214	0.165	3.104	3.145	111.0
4180.487	300.99503	2	1	400.0	300.99503	0	2	1	0.0	0.0	1	0.214	0.175	3.169	3.145	111.0
4180.487	300.99503	2	1	400.0	300.99503	0	2	1	0.0	0.0	1	0.214	0.185	3.219	3.219	111.0
4180.487	300.99503	2	1	400.0	300.99503	0	2	1	0.0	0.0	1	0.214	0.193	3.37	3.35	111.0
4180.487	300.99503	2	1	400.0	300.99503	0	2	1	0.0	0.0	1	0.214	0.201	3.352	3.35	111.0
4180.487	300.99503	2	1	400.0	300.99503	0	2	1	0.0	0.0	1	0.214	0.209	3.439	3.409	111.0
4180.487	300.99503	2	1	400.0	300.99503	0	2	1	0.0	0.0	1	0.214	0.217	3.413	3.409	111.0
4180.487	300.99503	2	1	400.0	300.99503	0	2	1	0.0	0.0	1	0.214	0.224	3.573	3.464	111.0
4180.487	300.99503	2	1	400.0	300.99503	0	2	1	0.0	0.0	1	0.214	0.23	3.529	3.562	111.0
4180.487	300.99503	2	1	400.0	300.99503	0	2	1	0.0	0.0	1	0.215	0.236	3.514	3.562	111.0
4180.487	300.99503	2	1	400.0	300.99503	0	2	1	0.0	0.0	1	0.215	0.243	3.681	3.648	111.0
4180.487	300.99503	2	1	400.0	300.99503	0	2	1	0.0	0.0	1	0.215	0.249	3.737	3.685	111.0
4180.487	300.99503	2	1	400.0	300.99503	0	2	1	0.0	0.0	1	0.215	0.255	3.708	3.685	111.0
4180.487	300.99503	2	1	400.0	300.99503	0	2	1	0.0	0.0	1	0.215	0.261	3.77	3.753	111.0
4180.487	300.99503	2	1	400.0	300.99503	0	2	1	0.0	0.0	1	0.215	0.265	3.782	3.784	111.0
4180.487	300.99503	2	1	400.0	300.99503	0	2	1	0.0	0.0	1	0.215	0.27	3.754	3.784	111.0
4180.487	300.99503	2	1	400.0	300.99503	0	2	1	0.0	0.0	1	0.215	0.275	3.875	3.838	111.0
4180.487	300.99503	2	1	400.0	300.99503	0	2	1	0.0	0.0	1	0.215	0.279	3.808	3.838	111.0
4180.487	300.99503	2	1	400.0	300.99503	0	2	1	0.0	0.0	1	0.215	0.282	3.857	3.887	111.0
4180.487	300.99503	2	1	400.0	300.99503	0	2	1	0.0	0.0	1	0.215	0.286	3.893	3.908	111.0
4180.487	300.99503	2	1	400.0	300.99503	0	2	1	0.0	0.0	1	0.215	0.29	3.943	3.908	111.0
4180.487	300.99503	2	1	400.0	300.99503	0	2	1	0.0	0.0	1	0.215	0.294	3.977	3.946	111.0
4180.487	300.99503	2	1	400.0	300.99503	0	2	1	0.0	0.0	1	0.215	0.298	3.94	3.963	111.0
4180.487	300.99503	2	1	400.0	300.99503	0	2	1	0.0	0.0	1	0.215	0.302	4.01	3.963	111.0
4180.487	300.99503	2	1	400.0	300.99503	0	2	1	0.0	0.0	1	0.215	0.304	4.011	3.992	111.0
4180.487	300.99503	2	1	400.0	300.99503	0	2	1	0.0	0.0	1	0.215	0.306	3.982	3.992	111.0
4180.487	300.99503	2	1	400.0	300.99503	0	2	1	0.0	0.0	1	0.215	0.308	4.002	4.007	111.0
4180.487	300.99503	2	1	400.0	300.99503	0	2	1	0.0	0.0	1	0.215	0.31	3.999	4.03	111.0
4180.487	300.99503	2	1	400.0	300.99503	0	2	1	0.0	0.0	1	0.215	0.312	4.042	4.03	111.0
4180.487	300.99503	2	1	400.0	300.99503	0	2	1	0.0	0.0	1	0.215	0.314	4.057	4.042	111.0
4180.487	300.99503	2	1	400.0	300.99503	0	2	1	0.0	0.0	1	0.215	0.317	4.135	4.06	111.0
4180.487	300.99503	2	1	400.0	300.99503	0	2	1	0.0	0.0	1	0.215	0.319	4.027	4.06	111.0
4180.487	300.99503	2	1	400.0	300.99503	0	2	1	0.0	0.0	1	0.215	0.321	4.06	4.077	111.0
4180.487	300.99503	2	1	400.0	300.99503	0	2	1	0.0	0.0	1	0.215	0.323	4.155	4.077	111.0
4180.487	300.99503	2	1	400.0	300.99503	0	2	1	0.0	0.0	1	0.215	0.325	4.131	4.086	111.0
4180.487	300.99503	2	1	400.0	300.99503	0	2	1	0.0	0.0	1	0.215	0.325	4.055	4.098	111.0
4180.487	300.99503	2	1	400.0	300.99503	0	2	1	0.0	0.0	1	0.215	0.327	4.173	4.098	111.0
4180.487	300.99503	2	1	400.0	300.99503	0	2	1	0.0	0.0	1	0.215	0.327	4.088	4.106	111.0
4180.487	300.99503	2	1	400.0	300.99503	0	2	1	0.0	0.0	1	0.215	0.327	4.036	4.115	111.0
4180.487	300.99503	2	1	400.0	300.99503	0	2	1	0.0	0.0	1	0.215	0.329	4.178	4.115	111.0
4180.487	300.99503	2	1	400.0	300.99503	0	2	1	0.0	0.0	1	0.215	0.331	4.155	4.121	111.0
4180.487	300.99503	2	1	400.0	300.99503	0	2	1	0.0	0.0	1	0.215	0.333	4.145	4.121	111.0
4180.487	300.99503	2	1	400.0	300.99503	0	2	1	0.0	0.0	1	0.215	0.335	4.116	4.129	111.0
4180.487	300.99503	2	1	400.0	300.99503	0	2	1	0.0	0.0	1	0.215	0.337	4.121	4.133	111.0
4180.487	300.99503	2	1	400.0	300.99503	0	2	1	0.0	0.0	1	0.215	0.339	4.127	4.133	111.0
4180.487	300.99503	2	1	400.0	300.99503	0	2	1	0.0	0.0	1	0.215	0.341	4.133	4.141	111.0
4180.487	300.99503	2	1	400.0	300.99503	0	2	1	0.0	0.0	1	0.215	0.341	4.149	4.141	111.0
4180.487	300.99503	2	1	400.0	300.99503	0	2	1	0.0	0.0	1	0.215	0.341	4.115	4.144	111.0
4180.487	300.99503	2	1	400.0	300.99503	0	2	1	0.0	0.0	1	0.215	0.341	4.182	4.149	111.0
4180.487	300.99503	2	1	400.0	300.99503	0	2	1	0.0	0.0	1	0.215	0.341	4.203	4.149	111.0
4180.487	300.99503	2	1	400.0	300.99503	0	2	1	0.0	0.0	1	0.215	0.341	4.12	4.154	111.0
4180.487	300.99503	2	1	400.0	300.99503	0	2	1	0.0	0.0	1	0.215	0.341	4.187	4.156	111.0
4180.487	300.99503	2	1	400.0	300.99503	0	2	1	0.0	0.0	1	0.215	0.341	4.177	4.156	111.0
4180.487	300.99503	2	1	400.0	300.99503	0	2	1	0.0	0.0	1	0.215	0.341	4.156	4.161	111.0
4180.487	300.99503	2	1	400.0	300.99503	0	2	1	0.0	0.0	1	0.215	0.341	4.217	4.161	111.0
4180.487	300.99503	2	1	400.0	300.99503	0	2	1	0.0	0.0	1	0.215	0.341	4.158	4.162	111.0
4180.487	300.99503	2	1	400.0	300.99503	0	2	1	0.0	0.0	1	0.215	0.341	4.147	4.166	111.0
4180.487	300.99503	2	1	400.0	300.99503	0	2	1	0.0	0.0	1	0.215	0.341	4.181	4.166	111.0
4180.487	300.99503	2	1	400.0	300.99503	0	2	1	0.0	0.0	1	0.215	0.341	4.129	4.167	111.0
4180.487	300.99503	2	1	400.0	300.99503	0	2	1	0.0	0.0	1	0.215	0.341	4.182	4.169	111.0
4180.487	300.99503	2	1	400.0	300.99503	0	2	1	0.0	0.0	1	0.215	0.341	4.158	4.169	111.0
4180.487	300.99503	2	1	400.0	300.99503	0	2	1	0.0	0.0	1	0.215	0.34	4.077	4.171	111.0
4180.487	300.99503	2	1	400.0	300.99503	0	2	1	0.0	0.0	1	0.215	0.341	4.211	4.171	111.0
4180.487	300.99503	2	1	400.0	300.99503	0	2	1	0.0	0.0	1	0.215	0.341	4.186	4.172	111.0
4180.487	300.99503	2	1	400.0	300.99503	0	2	1	0.0	0.0	1	0.215	0.34	4.097	4.173	111.0
4180.487	300.99503	2	1	400.0	300.99503	0	2	1	0.0	0.0	1	0.215	0.341	4.119	4.173	111.0
4180.487	300.99503	2	1	400.0	300.99503	0	2	1	0.0	0.0	1	0.215	0.341	4.158	4.174	111.0
4180.487	300.99503	2	1	400.0	300.99503	0	2	1	0.0	0.0	1	0.215	0.341	4.178	4.176	111.0
4180.487	300.99503	2	1	400.0	300.99503	0	2	1	0.0	0.0	1	0.215	0.341	4.178	4.176	111.0
4180.487	300.99503	2	1	400.0	300.99503	0	2	1	0.0	0.0	1	0.215	0.341	4.13	4.177	111.0
4180.487	300.99503	2	1	400.0	300.99503	0	2	1	0.0	0.0	1	0.215	0.341	4.167	4.177	111.0
4180.487	300.99503	2	1	400.0	300.99503	0	2	1	0.0	0.0	1	0.215	0.341	4.205	4.177	111.0
4180.487	300.99503	2	1	400.0	300.99503	0	2	1	0.0	0.0	1	0.215	0.34	3.979	4.179	111.0
4180.487	300.99503	2	1	400.0	300.99503	0	2	1	0.0	0.0	1	0.215	0.341	4.331	4.179	111.0
4180.487	300.99503	2	1	400.0	300.99503	0	2	1	0.0	0.0	1	0.215	0.341	4.23	4.18	111.0
4180.487	300.99503	2	1	400.0	300.99503	0	2	1	0.0	0.0	1	0.215	0.341	4.191	4.18	111.0
4180.487	300.99503	2	1	400.0	300.99503	0	2	1	0.0	0.0	1	0.215	0.34	4.095	4.18	111.0
4180.487	300.99503	2	1	400.0	300.99503	0	2	1	0.0	0.0	1	0.215	0.341	4.165	4.181	111.0
4180.487	300.99503	2	1	400.0	300.99503	0	2	1	0.0	0.0	1	0.215	0.341	4.217	4.181	111.0
4180.487	300.99503	2	1	400.0	300.99503	0	2	1	0.0	0.0	1	0.215	0.341	4.176	4.181	111.0
4180.487	300.99503	2	1	400.0	300.99503	0	2	1	0.0	0.0	1	0.215	0.341	4.123	4.182	111.0
4180.487	300.99503	2	1	400.0	300.99503	0	2	1	0.0	0.0	1	0.215	0.341	4.139	4.182	111.0
4180.487	300.99503	2	1	400.0	300.99503	0	2	1	0.0	0.0	1	0.215	0.341	4.144	4.182	111.0
4180.487	300.99503	2	1	400.0	300.99503	0	2	1	0.0	0.0	1	0.215	0.341	4.217	4.183	111.0
4180.487	300.99503	2	1	400.0	300.99503	0	2	1	0.0	0.0	1	0.215	0.341	4.205	4.183	111.0
4180.487	300.99503	2	1	400.0	300.99503	0	2	1	0.0	0.0	1	0.215	0.34	4.006	4.183	111.0
4180.487	300.99503	2	1	400.0	300.99503	0	2	1	0.0	0.0	1	0.215	0.34	4.107	4.183	111.0
4180.487	300.99503	2	1	400.0	300.99503	0	2	1	0.0	0.0	1	0.215	0.341	4.152	4.183	111.0
4180.487	300.99503	2	1	400.0	300.99503	0	2	1	0.0	0.0	1	0.215	0.341	4.264	4.183	111.0
4180.487	300.99503	2	1	400.0	300.99503	0	2	1	0.0	0.0	1	0.215	0.341	4.152	4.183	111.0
4180.487	300.99503	2	1	400.0	300.99503	0	2	1	0.0	0.0	1	0.215	0.341	4.275	4.184	111.0
4180.487	300.99503	2	1	400.0	300.99503	0	2	1	0.0	0.0	1	0.215	0.341	4.185	4.184	111.0
4180.487	300.99503	2	1	400.0	300.99503	0	2	1	0.0	0.0	1	0.215	0.341	4.155	4.184	111.0
4180.487	300.99503	2	1	400.0	300.99503	0	2	1	0.0	0.0	1	0.215	0.341	4.206	4.184	111.0
4180.487	300.99503	2	1	400.0	300.99503	0	2	1	0.0	0.0	1	0.215	0.341	4.299	4.184	111.0
4180.487	300.99503	2	1	400.0	300.99503	0	2	1	0.0	0.0	1	0.215	0.341	4.162	4.184	111.0
4180.487	300.99503	2	1	400.0	300.99503	0	2	1	0.0	0.0	1	0.215	0.341	4.286	4.184	111.0
4180.487	300.99503	2	1	400.0	300.99503	0	2	1	0.0	0.0	1	0.215	0.341	4.225	4.184	111.0
4180.487	300.99503	2	1	400.0	300.99503	0	2	1	0.0	0.0	1	0.215	0.341	4.175	4.184	111.0
4180.487	300.99503	2	1	400.0	300.99503	0	2	1	0.0	0.0	1	0.215	0.341	4.202	4.185	111.0
4180.487	300.99503	2	1	400.0	300.99503	0	2	1	0.0	0.0	1	0.215	0.341	4.204	4.185	111.0
4180.487	300.99503	2	1	400.0	300.99503	0	2	1	0.0	0.0	1	0.215	0.341	4.232	4.185	111.0
4180.487	300.99503	2	1	400.0	300.99503	0	2	1	0.0	0.0	1	0.215	0.34	4.108	4.185	111.0
4180.487	300.99503	2	1	400.0	300.99503	0	2	1	0.0	0.0	1	0.215	0.341	4.185	4.185	111.0
4180.487	300.99503	2	1	400.0	300.99503	0	2	1	0.0	0.0	1	0.215	0.341	4.19	4.185	111.0
4180.487	300.99503	2	1	400.0	300.99503	0	2	1	0.0	0.0	1	0.215	0.342	4.202	4.185	111.0
4180.487	300.99503	2	1	400.0	300.99503	0	2	1	0.0	0.0	1	0.215	0.342	4.187	4.185	111.0
4180.487	300.99503	2	1	400.0	300.99503	0	2	1	0.0	0.0	1	0.215	0.342	4.168	4.185	111.0
4180.487	300.99503	2	1	400.0	300.99503	0	2	1	0.0	0.0	1	0.215	0.342	4.23	4.185	111.0
4180.487	300.99503	2	1	400.0	300.99503	0	2	1	0.0	0.0	1	0.215	0.342	4.154	4.185	111.0
4180.487	300.99503	2	1	400.0	300.99503	0	2	1	0.0	0.0	1	0.215	0.342	4.226	4.185	111.0
4180.487	300.99503	2	1	400.0	300.99503	0	2	1	0.0	0.0	1	0.215	0.341	4.201	4.185	111.0
4180.487	300.99503	2	1	400.0	300.99503	0	2	1	0.0	0.0	1	0.215	0.341	4.227	4.185	111.0
4180.487	300.99503	2	1	400.0	300.99503	0	2	1	0.0	0.0	1	0.215	0.341	4.295	4.185	111.0
4180.487	300.99503	2	1	400.0	300.99503	0	2	1	0.0	0.0	1	0.215	0.341	4.247	4.185	111.0
4180.487	300.99503	2	1	400.0	300.99503	0	2	1	0.0	0.0	1	0.215	0.341	4.178	4.185	111.0
4180.487	300.99503	2	1	400.0	300.99503	0	2	1	0.0	0.0	1	0.215	0.341	4.176	4.185	111.0
4180.487	300.99503	2	1	400.0	300.99503	0	2	1	0.0	0.0	1	0.215	0.341	4.17	4.185	111.0
4180.487	300.99503	2	1	400.0	300.99503	0	2	1	0.0	0.0	1	0.215	0.341	4.224	4.185	111.0
4180.487	300.99503	2	1	400.0	300.99503	0	2	1	0.0	0.0	1	0.215	0.341	4.284	4.185	111.0
4180.487	300.99503	2	1	400.0	300.99503	0	2	1	0.0	0.0	1	0.215	0.341	4.186	4.185	111.0
4180.487	300.99503	2	1	400.0	300.99503	0	2	1	0.0	0.0	1	0.215	0.341	4.175	4.185	111.0
4180.487	300.99503	2	1	400.0	300.99503	0	2	1	0.0	0.0	1	0.215	0.341	4.123	4.185	111.0
4180.487	300.99503	2	1	400.0	300.99503	0	2	1	0.0	0.0	1	0.215	0.341	4.148	4.185	111.0
4180.487	300.99503	2	1	400.0	300.99503	0	2	1	0.0	0.0	1	0.215	0.341	4.186	4.185	111.0
4180.487	300.99503	2	1	400.0	300.99503	0	2	1	0.0	0.0	1	0.215	0.341	4.186	4.185	111.0
4180.487	300.99503	2	1	400.0	300.99503	0	2	1	0.0	0.0	1	0.215	0.341	4.215	4.185	111.0
4180.487	300.99503	2	1	400.0	300.99503	0	2	1	0.0	0.0	1	0.215	0.341	4.177	4.185	111.0
4180.487	300.99503	2	1	400.0	300.99503	1	2	1	0.0	0.0	1	0.215	0.34	4.089	4.185	111.0
4180.487	300.99503	2	1	400.0	300.99503	1	2	1	0.0	0.0	1	0.215	0.34	4.058	4.185	111.0
4180.487	300.99503	2	1	400.0	300.99503	1	2	1	0.0	0.0	1	0.215	0.341	4.212	4.185	111.0
4180.487	300.99503	2	1	400.0	300.99503	1	2	1	0.0	0.0	1	0.215	0.341	4.228	4.185	111.0
4180.487	300.99503	2	1	400.0	300.99503	1	2	1	0.0	0.0	1	0.215	0.341	4.181	4.185	111.0
4180.487	300.99503	2	1	400.0	300.99503	1	2	1	0.0	0.0	1	0.215	0.342	4.399	4.185	111.0
4180.487	300.99503	2	1	400.0	300.99503	1	2	1	0.0	0.0	1	0.215	0.342	4.161	4.185	111.0
4180.487	300.99503	2	1	400.0	300.99503	1	2	1	0.0	0.0	1	0.215	0.342	4.213	4.185	111.0
4180.487	300.99503	2	1	400.0	300.99503	1	2	1	0.0	0.0	1	0.215	0.342	4.175	4.185	111.0
4180.487	300.99503	2	1	400.0	300.99503	1	2	1	0.0	0.0	1	0.215	0.342	4.2	4.185	111.0
4180.487	300.99503	2	1	400.0	300.99503	1	2	1	0.0	0.0	1	0.215	0.342	4.198	4.185	111.0
4180.487	300.99503	2	1	400.0	300.99503	1	2	1	0.0	0.0	1	0.215	0.342	4.14	4.185	111.0
4180.487	300.99503	2	1	400.0	300.99503	1	2	1	0.0	0.0	1	0.215	0.342	4.148	4.185	111.0
4180.487	300.99503	2	1	400.0	300.99503	1	2	1	0.0	0.0	1	0.215	0.342	4.136	4.185	111.0
4180.487	300.99503	2	1	400.0	300.99503	1	2	1	0.0	0.0	1	0.215	0.341	4.19	4.185	111.0
4180.487	300.99503	2	1	400.0	300.99503	1	2	1	0.0	0.0	1	0.215	0.341	4.178	4.185	111.0
4180.487	300.99503	2	1	400.0	300.99503	1	2	1	0.0	0.0	1	0.215	0.341	4.133	4.185	111.0
4180.487	300.99503	2	1	400.0	300.99503	1	2	1	0.0	0.0	1	0.215	0.341	4.208	4.185	111.0
4180.487	300.99503	2	1	400.0	300.99503	1	2	1	0.0	0.0	1	0.215	0.341	4.255	4.185	111.0
4180.487	300.99503	2	1	400.0	300.99503	1	2	1	0.0	0.0	1	0.215	0.342	4.459	4.185	111.0
4180.487	300.99503	2	1	400.0	300.99503	1	2	1	0.0	0.0	1	0.215	0.341	4.134	4.185	111.0
4180.487	300.99503	2	1	400.0	300.99503	1	2	1	0.0	0.0	1	0.215	0.341	4.122	4.185	111.0
4180.487	300.99503	2	1	400.0	300.99503	1	2	1	0.0	0.0	1	0.215	0.341	4.181	4.185	111.0
4180.487	300.99503	2	1	400.0	300.99503	1	2	1	0.0	0.0	1	0.215	0.341	4.171	4.185	111.0
4180.487	300.99503	2	1	400.0	300.99503	1	2	1	0.0	0.0	1	0.215	0.341	4.152	4.185	111.0
4180.487	300.99503	2	1	400.0	300.99503	1	2	1	0.0	0.0	1	0.215	0.341	4.118	4.185	111.0
4180.487	300.99503	2	1	400.0	300.99503	1	2	1	0.0	0.0	1	0.215	0.341	4.188	4.185	111.0
4180.487	300.99503	2	1	400.0	300.99503	1	2	1	0.0	0.0	1	0.215	0.341	4.169	4.185	111.0
4180.487	300.99503	2	1	400.0	300.99503	1	2	1	0.0	0.0	1	0.215	0.341	4.181	4.185	111.0
4180.487	300.99503	2	1	400.0	300.99503	1	2	1	0.0	0.0	1	0.215	0.341	4.198	4.185	111.0
4180.487	300.99503	2	1	400.0	300.99503	1	2	1	0.0	0.0	1	0.215	0.341	4.161	4.185	111.0
4180.487	300.99503	2	1	400.0	300.99503	1	2	1	0.0	0.0	1	0.215	0.341	4.132	4.185	111.0
4180.487	300.99503	2	1	400.0	300.99503	1	2	1	0.0	0.0	1	0.215	0.341	4.203	4.185	111.0
4180.487	300.99503	2	1	400.0	300.99503	1	2	1	0.0	0.0	1	0.215	0.341	4.27	4.185	111.0
4180.487	300.99503	2	1	400.0	300.99503	1	2	1	0.0	0.0	1	0.215	0.341	4.142	4.185	111.0
4180.487	300.99503	2	1	400.0	300.99503	1	2	1	0.0	0.0	1	0.215	0.34	4.08	4.185	111.0
4180.487	300.99503	2	1	400.0	300.99503	1	2	1	0.0	0.0	1	0.215	0.341	4.148	4.185	111.0
4180.487	300.99503	2	1	400.0	300.99503	1	2	1	0.0	0.0	1	0.215	0.341	4.268	4.185	111.0
4180.487	300.99503	2	1	400.0	300.99503	1	2	1	0.0	0.0	1	0.215	0.341	4.112	4.185	111.0
4180.487	300.99503	2	1	400.0	300.99503	1	2	1	0.0	0.0	1	0.215	0.341	4.229	4.185	111.0
4180.487	300.99503	2	1	400.0	300.99503	1	2	1	0.0	0.0	1	0.215	0.341	4.176	4.185	111.0
4180.487	300.99503	2	1	400.0	300.99503	1	2	1	0.0	0.0	1	0.215	0.341	4.201	4.185	111.0
4180.487	300.99503	2	1	400.0	300.99503	1	2	1	0.0	0.0	1	0.215	0.341	4.242	4.185	111.0
4180.487	300.99503	2	1	400.0	300.99503	1	2	1	0.0	0.0	1	0.215	0.341	4.232	4.185	111.0
4180.487	300.99503	2	1	400.0	300.99503	1	2	1	0.0	0.0	1	0.215	0.341	4.154	4.185	111.0
4180.487	300.99503	2	1	400.0	300.99503	1	2	1	0.0	0.0	1	0.215	0.341	4.156	4.185	111.0
4180.487	300.99503	2	1	400.0	300.99503	1	2	1	0.0	0.0	1	0.215	0.341	4.172	4.185	111.0
4180.487	300.99503	2	1	400.0	300.99503	1	2	1	0.0	0.0	1	0.215	0.341	4.22	4.185	111.0
4180.487	300.99503	2	1	400.0	300.99503	1	2	1	0.0	0.0	1	0.215	0.341	4.15	4.185	111.0
4180.487	300.99503	2	1	400.0	300.99503	1	2	1	0.0	0.0	1	0.215	0.341	4.214	4.185	111.0
4180.487	300.99503	2	1	400.0	300.99503	1	2	1	0.0	0.0	1	0.215	0.341	4.198	4.185	111.0
4180.487	300.99503	2	1	400.0	300.99503	1	2	1	0.0	0.0	1	0.215	0.341	4.224	4.185	111.0
4180.487	300.99503	2	1	400.0	300.99503	1	2	1	0.0	0.0	1	0.215	0.341	4.16	4.185	111.0
4180.487	300.99503	2	1	400.0	300.99503	1	2	1	0.0	0.0	1	0.215	0.341	4.196	4.185	111.0
4180.487	300.99503	2	1	400.0	300.99503	1	2	1	0.0	0.0	1	0.215	0.341	4.217	4.185	111.0
4180.487	300.99503	2	1	400.0	300.99503	1	2	1	0.0	0.0	1	0.215	0.341	4.16	4.185	111.0
4180.487	300.99503	2	1	400.0	300.99503	1	2	1	0.0	0.0	1	0.215	0.341	4.261	4.185	111.0
4180.487	300.99503	2	1	400.0	300.99503	1	2	1	0.0	0.0	1	0.215	0.341	4.254	4.185	111.0
4180.487	300.99503	2	1	400.0	300.99503	1	2	1	0.0	0.0	1	0.215	0.341	4.191	4.185	111.0
4180.487	300.99503	2	1	400.0	300.99503	1	2	1	0.0	0.0	1	0.215	0.341	4.167	4.185	111.0
4180.487	300.99503	2	1	400.0	300.99503	1	2	1	0.0	0.0	1	0.215	0.341	4.182	4.185	111.0
4180.487	300.99503	2	1	400.0	300.99503	1	2	1	0.0	0.0	1	0.215	0.341	4.164	4.185	111.0
4180.487	300.99503	2	1	400.0	300.99503	1	2	1	0.0	0.0	1	0.215	0.341	4.187	4.185	111.0
4180.487	300.99503	2	1	400.0	300.99503	1	2	1	0.0	0.0	1	0.215	0.341	4.221	4.185	111.0
4180.487	300.99503	2	1	400.0	300.99503	1	2	1	0.0	0.0	1	0.215	0.341	4.184	4.185	111.0
4180.487	300.99503	2	1	400.0	300.99503	1	2	1	0.0	0.0	1	0.215	0.341	4.23	4.185	111.0
4180.487	300.99503	2	1	400.0	300.99503	1	2	1	0.0	0.0	1	0.215	0.341	4.146	4.185	111.0
4180.487	300.99503	2	1	400.0	300.99503	1	2	1	0.0	0.0	1	0.215	0.341	4.184	4.185	111.0
4180.487	300.99503	2	1	400.0	300.99503	1	2	1	0.0	0.0	1	0.216	0.341	4.133	4.185	111.0
4180.487	300.99503	2	1	400.0	300.99503	1	2	1	0.0	0.0	1	0.216	0.341	4.153	4.185	111.0
4180.487	300.99503	2	1	400.0	300.99503	1	2	1	0.0	0.0	1	0.216	0.341	4.34	4.185	111.0
4180.487	300.99503	2	1	400.0	300.99503	1	2	1	0.0	0.0	1	0.216	0.341	4.173	4.185	111.0
4180.487	300.99503	2	1	400.0	300.99503	1	2	1	0.0	0.0	1	0.216	0.341	4.158	4.185	111.0
4180.487	300.99503	2	1	400.0	300.99503	1	2	1	0.0	0.0	1	0.216	0.341	4.208	4.185	111.0
4180.487	300.99503	2	1	400.0	300.99503	1	2	1	0.0	0.0	1	0.216	0.341	4.148	4.185	111.0
4180.487	300.99503	2	1	400.0	300.99503	1	2	1	0.0	0.0	1	0.216	0.341	4.185	4.185	111.0
4180.487	300.99503	2	1	400.0	300.99503	1	2	1	0.0	0.0	1	0.216	0.341	4.21	4.185	111.0
4180.487	300.99503	2	1	400.0	300.99503	1	2	1	0.0	0.0	1	0.216	0.341	4.16	4.185	111.0
4180.487	300.99503	2	1	400.0	300.99503	1	2	1	0.0	0.0	1	0.216	0.341	4.188	4.185	111.0
4180.487	300.99503	2	1	400.0	300.99503	1	2	1	0.0	0.0	1	0.216	0.341	4.185	4.185	111.0
4180.487	300.99503	2	1	400.0	300.99503	1	2	1	0.0	0.0	1	0.216	0.341	4.235	4.185	111.0
4180.487	300.99503	2	1	400.0	300.99503	1	2	1	0.0	0.0	1	0.216	0.341	4.187	4.185	111.0
4180.487	300.99503	2	1	400.0	300.99503	1	2	1	0.0	0.0	1	0.216	0.341	4.182	4.185	111.0
4180.487	300.99503	2	1	400.0	300.99503	1	2	1	0.0	0.0	1	0.216	0.34	4.079	4.185	111.0
4180.487	300.99503	2	1	400.0	300.99503	1	2	1	0.0	0.0	1	0.216	0.341	4.117	4.185	111.0
4180.487	300.99503	2	1	400.0	300.99503	1	2	1	0.0	0.0	1	0.216	0.341	4.13	4.185	111.0
4180.487	300.99503	2	1	400.0	300.99503	1	2	1	0.0	0.0	1	0.216	0.341	4.162	4.185	111.0
4180.487	300.99503	2	1	400.0	300.99503	1	2	1	0.0	0.0	1	0.216	0.341	4.197	4.185	111.0
4180.487	300.99503	2	1	400.0	300.99503	1	2	1	0.0	0.0	1	0.216	0.341	4.229	4.185	111.0
4180.487	300.99503	2	1	400.0	300.99503	1	2	1	0.0	0.0	1	0.216	0.341	4.348	4.185	111.0
4180.487	300.99503	2	1	400.0	300.99503	1	2	1	0.0	0.0	1	0.216	0.341	4.17	4.185	111.0
4180.487	300.99503	2	1	400.0	300.99503	1	2	1	0.0	0.0	1	0.216	0.341	4.248	4.185	111.0
4180.487	300.99503	2	1	400.0	300.99503	1	2	1	0.0	0.0	1	0.216	0.341	4.234	4.185	111.0
4180.487	300.99503	2	1	400.0	300.99503	1	2	1	0.0	0.0	1	0.216	0.341	4.197	4.185	111.0
4180.487	300.99503	2	1	400.0	300.99503	1	2	1	0.0	0.0	1	0.216	0.341	4.17	4.185	111.0
4180.487	300.99503	2	1	400.0	300.99503	1	2	1	0.0	0.0	1	0.216	0.341	4.163	4.185	111.0
4180.487	300.99503	2	1	400.0	300.99503	1	2	1	0.0	0.0	1	0.216	0.341	4.21	4.185	111.0
4180.487	300.99503	2	1	400.0	300.99503	1	2	1	0.0	0.0	1	0.216	0.341	4.205	4.185	111.0
4180.487	300.99503	2	1	400.0	300.99503	1	2	1	0.0	0.0	1	0.216	0.341	4.213	4.185	111.0
4180.487	300.99503	2	1	400.0	300.99503	1	2	1	0.0	0.0	1	0.216	0.34	4.105	4.185	111.0
4180.487	300.99503	2	1	400.0	300.99503	1	2	1	0.0	0.0	1	0.216	0.341	4.253	4.185	111.0
4180.487	300.99503	2	1	400.0	300.99503	1	2	1	0.0	0.0	1	0.216	0.341	4.254	4.185	111.0
4180.487	300.99503	2	1	400.0	300.99503	1	2	1	0.0	0.0	1	0.216	0.341	4.231	4.185	111.0
4180.487	300.99503	2	1	400.0	300.99503	1	2	1	0.0	0.0	1	0.216	0.341	4.158	4.185	111.0
4180.487	300.99503	2	1	400.0	300.99503	1	2	1	0.0	0.0	1	0.216	0.341	4.19	4.185	111.0
4180.487	300.99503	2	1	400.0	300.99503	1	2	1	0.0	0.0	1	0.216	0.341	4.19	4.185	111.0
0.0	0.0	2	1	400.0	300.99503	1	2	1	0.0	0.0	0	0.216	0.341	4.158	4.185	111.0
0.0	0.0	2	1	400.0	300.99503	1	2	1	0.0	0.0	0	0.216	0.341	4.142	4.185	111.0
0.0	0.0	2	1	400.0	300.99503	1	2	1	0.0	0.0	0	0.216	0.341	4.224	4.185	111.0
0.0	0.0	2	1	400.0	300.99503	1	2	1	0.0	0.0	0	0.216	0.342	4.421	4.185	111.0
0.0	0.0	2	1	400.0	300.99503	1	2	1	0.0	0.0	0	0.216	0.342	4.16	4.185	111.0
0.0	0.0	2	1	400.0	300.99503	1	2	1	0.0	0.0	0	0.216	0.34	3.891	3.889	111.0
0.0	0.0	2	1	400.0	300.99503	1	2	1	0.0	0.0	0	0.216	0.339	3.821	3.358	111.0
0.0	0.0	2	1	400.0	300.99503	1	2	1	0.0	0.0	0	0.216	0.333	3.364	3.358	111.0
0.0	0.0	2	1	400.0	300.99503	1	2	1	0.0	0.0	0	0.216	0.325	2.917	2.901	111.0
0.0	0.0	2	1	400.0	300.99503	1	2	1	0.0	0.0	0	0.216	0.317	2.912	2.901	111.0
0.0	0.0	2	1	400.0	300.99503	1	2	1	0.0	0.0	0	0.216	0.309	2.686	2.695	111.0
0.0	0.0	2	1	400.0	300.99503	1	2	1	0.0	0.0	0	0.216	0.297	2.275	2.328	111.0
0.0	0.0	2	1	400.0	300.99503	1	2	1	0.0	0.0	0	0.216	0.287	2.324	2.328	111.0
0.0	0.0	2	1	400.0	300.99503	1	2	1	0.0	0.0	0	0.215	0.275	2.159	2.162	111.0
0.0	0.0	2	1	400.0	300.99503	1	2	1	0.0	0.0	0	0.215	0.265	2.02	1.867	111.0
0.0	0.0	2	1	400.0	300.99503	1	2	1	0.0	0.0	0	0.215	0.254	1.867	1.867	111.0
0.0	0.0	2	1	400.0	300.99503	1	2	1	0.0	0.0	0	0.215	0.244	1.706	1.736	111.0
0.0	0.0	2	1	400.0	300.99503	1	2	1	0.0	0.0	0	0.215	0.235	1.735	1.736	111.0
0.0	0.0	2	1	400.0	300.99503	1	2	1	0.0	0.0	0	0.215	0.225	1.645	1.499	111.0
0.0	0.0	2	1	400.0	300.99503	1	2	1	0.0	0.0	0	0.215	0.214	1.262	1.294	111.0
0.0	0.0	2	1	400.0	300.99503	1	2	1	0.0	0.0	0	0.215	0.204	1.307	1.294	111.0
0.0	0.0	2	1	400.0	300.99503	1	2	1	0.0	0.0	0	0.215	0.193	1.188	1.203	111.0
0.0	0.0	2	1	400.0	300.99503	1	2	1	0.0	0.0	0	0.215	0.184	1.099	1.038	111.0
0.0	0.0	2	1	400.0	300.99503	1	2	1	0.0	0.0	0	0.215	0.175	1.009	1.038	111.0
0.0	0.0	2	1	400.0	300.99503	1	2	1	0.0	0.0	0	0.215	0.165	0.923	0.896	111.0
0.0	0.0	2	1	400.0	300.99503	1	2	1	0.0	0.0	0	0.215	0.156	0.946	0.896	111.0
0.0	0.0	2	1	400.0	300.99503	1	2	1	0.0	0.0	0	0.215	0.148	0.857	0.833	111.0
0.0	0.0	2	1	400.0	300.99503	1	2	1	0.0	0.0	0	0.215	0.139	0.732	0.719	111.0
0.0	0.0	2	1	400.0	300.99503	1	2	1	0.0	0.0	0	0.215	0.131	0.723	0.719	111.0
0.0	0.0	2	1	400.0	300.99503	1	2	1	0.0	0.0	0	0.215	0.123	0.642	0.668	111.0
0.0	0.0	2	1	400.0	300.99503	1	2	1	0.0	0.0	0	0.215	0.116	0.615	0.577	111.0
0.0	0.0	2	1	400.0	300.99503	1	2	1	0.0	0.0	0	0.215	0.11	0.607	0.577	111.0
0.0	0.0	2	1	400.0	300.99503	1	2	1	0.0	0.0	0	0.215	0.103	0.493	0.536	111.0
0.0	0.0	2	1	400.0	300.99503	1	2	1	0.0	0.0	0	0.215	0.098	0.528	0.536	111.0
0.0	0.0	2	1	400.0	300.99503	1	2	1	0.0	0.0	0	0.215	0.092	0.452	0.462	111.0
0.0	0.0	2	1	400.0	300.99503	1	2	1	0.0	0.0	0	0.215	0.086	0.417	0.399	111.0
0.0	0.0	2	1	400.0	300.99503	1	2	1	0.0	0.0	0	0.215	0.08	0.414	0.399	111.0
0.0	0.0	2	1	400.0	300.99503	1	2	1	0.0	0.0	0	0.215	0.076	0.392	0.371	111.0
0.0	0.0	2	1	400.0	300.99503	1	2	1	0.0	0.0	0	0.215	0.072	0.354	0.32	111.0
0.0	0.0	2	1	400.0	300.99503	1	2	1	0.0	0.0	0	0.215	0.067	0.333	0.32	111.0
0.0	0.0	2	1	400.0	300.99503	1	2	1	0.0	0.0	0	0.215	0.062	0.185	0.297	111.0
0.0	0.0	2	1	400.0	300.99503	1	2	1	0.0	0.0	0	0.215	0.059	0.344	0.297	111.0
0.0	0.0	2	1	400.0	300.99503	1	2	1	0.0	0.0	0	0.215	0.057	0.29	0.257	111.0
0.0	0.0	2	1	400.0	300.99503	1	2	1	0.0	0.0	0	0.215	0.053	0.24	0.238	111.0
0.0	0.0	2	1	400.0	300.99503	1	2	1	0.0	0.0	0	0.215	0.049	0.226	0.238	111.0
0.0	0.0	2	1	400.0	300.99503	1	2	1	0.0	0.0	0	0.215	0.045	0.228	0.206	111.0
0.0	0.0	2	1	400.0	300.99503	1	2	1	0.0	0.0	0	0.215	0.042	0.191	0.206	111.0
0.0	0.0	2	1	400.0	300.99503	1	2	1	0.0	0.0	0	0.215	0.039	0.169	0.191	111.0
0.0	0.0	2	1	400.0	300.99503	1	2	1	0.0	0.0	0	0.215	0.037	0.171	0.165	111.0
0.0	0.0	2	1	400.0	300.99503	1	2	1	0.0	0.0	0	0.215	0.035	0.168	0.165	111.0
0.0	0.0	2	1	400.0	300.99503	1	2	1	0.0	0.0	0	0.215	0.033	0.13	0.142	111.0
0.0	0.0	2	1	400.0	300.99503	1	2	1	0.0	0.0	0	0.215	0.031	0.155	0.132	111.0
0.0	0.0	2	1	400.0	300.99503	1	2	1	0.0	0.0	0	0.215	0.029	0.078	0.132	111.0
0.0	0.0	2	1	400.0	300.99503	1	2	1	0.0	0.0	0	0.215	0.027	0.129	0.114	111.0
0.0	0.0	2	1	400.0	300.99503	1	2	1	0.0	0.0	0	0.215	0.025	0.118	0.106	111.0
0.0	0.0	2	1	400.0	300.99503	1	2	1	0.0	0.0	0	0.215	0.023	0.108	0.106	111.0
0.0	0.0	2	1	400.0	300.99503	1	2	1	0.0	0.0	0	0.215	0.021	0.091	0.091	111.0
0.0	0.0	2	1	400.0	300.99503	1	2	1	0.0	0.0	0	0.215	0.02	0.092	0.091	111.0
0.0	0.0	2	1	400.0	300.99503	1	2	1	0.0	0.0	0	0.215	0.02	0.051	0.084	111.0
0.0	0.0	2	1	400.0	300.99503	1	2	1	0.0	0.0	0	0.215	0.02	0.091	0.073	111.0
0.0	0.0	2	1	400.0	300.99503	1	2	1	0.0	0.0	0	0.215	0.02	0.084	0.073	111.0
0.0	0.0	2	1	400.0	300.99503	1	2	1	0.0	0.0	0	0.215	0.02	0.064	0.063	111.0
0.0	0.0	2	1	400.0	300.99503	1	2	1	0.0	0.0	0	0.215	0.019	-0.125	0.058	111.0
0.0	0.0	2	1	400.0	300.99503	1	2	1	0.0	0.0	0	0.215	0.019	0.064	0.058	111.0
0.0	0.0	2	1	400.0	300.99503	1	2	1	0.0	0.0	0	0.215	0.019	0.24	0.05	111.0
0.0	0.0	2	1	400.0	300.99503	1	2	1	0.0	0.0	0	0.215	0.019	0.045	0.05	111.0
0.0	0.0	2	1	400.0	300.99503	1	2	1	0.0	0.0	0	0.215	0.019	0.06	0.046	111.0
0.0	0.0	2	1	400.0	300.99503	1	2	1	0.0	0.0	0	0.215	0.019	0.052	0.04	111.0
0.0	0.0	2	1	400.0	300.99503	1	2	1	0.0	0.0	0	0.215	0.019	0.055	0.04	111.0
0.0	0.0	2	1	400.0	300.99503	1	2	1	0.0	0.0	0	0.215	0.019	0.066	0.034	111.0
0.0	0.0	2	1	400.0	300.99503	1	2	1	0.0	0.0	0	0.215	0.019	0.04	0.034	111.0
0.0	0.0	2	1	400.0	300.99503	1	2	1	0.0	0.0	0	0.215	0.019	0.038	0.032	111.0
0.0	0.0	2	1	400.0	300.99503	1	2	1	0.0	0.0	0	0.215	0.019	0.006	0.027	111.0
0.0	0.0	2	1	400.0	300.99503	1	2	1	0.0	0.0	0	0.215	0.019	0.029	0.027	111.0
0.0	0.0	2	1	400.0	300.99503	1	2	1	0.0	0.0	0	0.215	0.019	0.006	0.025	111.0
0.0	0.0	2	1	400.0	300.99503	1	2	1	0.0	0.0	0	0.215	0.017	-0.018	0.021	111.0
0.0	0.0	2	1	400.0	300.99503	1	2	1	0.0	0.0	0	0.215	0.016	0.008	0.021	111.0
0.0	0.0	2	1	400.0	300.99503	1	2	1	0.0	0.0	0	0.215	0.016	0.037	0.02	111.0
0.0	0.0	2	1	400.0	300.99503	1	2	1	0.0	0.0	0	0.215	0.016	0.023	0.017	111.0
0.0	0.0	2	1	400.0	300.99503	1	2	1	0.0	0.0	0	0.215	0.016	0.036	0.017	111.0
0.0	0.0	2	1	400.0	300.99503	1	2	1	0.0	0.0	0	0.215	0.015	0.023	0.014	111.0
0.0	0.0	2	1	400.0	300.99503	1	2	1	0.0	0.0	0	0.215	0.015	0.096	0.014	111.0
0.0	0.0	2	1	400.0	300.99503	1	2	1	0.0	0.0	0	0.215	0.015	0.0	0.013	111.0
0.0	0.0	2	1	400.0	300.99503	1	2	1	0.0	0.0	0	0.215	0.014	-0.042	0.011	111.0
0.0	0.0	2	1	400.0	300.99503	1	2	1	0.0	0.0	0	0.215	0.014	0.006	0.011	111.0
0.0	0.0	2	1	400.0	300.99503	1	2	1	0.0	0.0	0	0.215	0.013	-0.023	0.01	111.0
0.0	0.0	2	1	400.0	300.99503	1	2	1	0.0	0.0	0	0.215	0.012	-0.003	0.01	111.0
0.0	0.0	2	1	400.0	300.99503	1	2	1	0.0	0.0	0	0.215	0.012	0.016	0.009	111.0
0.0	0.0	2	1	400.0	300.99503	1	2	1	0.0	0.0	0	0.215	0.011	0.0	0.008	111.0
0.0	0.0	2	1	400.0	300.99503	1	2	1	0.0	0.0	0	0.215	0.011	0.015	0.008	111.0
0.0	0.0	2	1	400.0	300.99503	1	2	1	0.0	0.0	0	0.215	0.009	-0.017	0.007	111.0
0.0	0.0	2	1	400.0	300.99503	1	2	1	0.0	0.0	0	0.215	0.008	0.03	0.006	111.0
0.0	0.0	2	1	400.0	300.99503	1	2	1	0.0	0.0	0	0.215	0.008	0.058	0.006	111.0
0.0	0.0	2	1	400.0	300.99503	1	2	1	0.0	0.0	0	0.215	0.008	0.013	0.005	111.0
0.0	0.0	2	1	400.0	300.99503	1	2	1	0.0	0.0	0	0.215	0.007	0.132	0.005	111.0
0.0	0.0	2	1	400.0	300.99503	1	2	1	0.0	0.0	0	0.215	0.007	0.034	0.005	111.0
0.0	0.0	2	1	400.0	300.99503	1	2	1	0.0	0.0	0	0.215	0.007	-0.006	0.004	111.0
0.0	0.0	2	1	400.0	300.99503	1	2	1	0.0	0.0	0	0.215	0.006	-0.052	0.004	111.0
0.0	0.0	2	1	400.0	300.99503	1	2	1	0.0	0.0	0	0.215	0.006	0.007	0.003	111.0
0.0	0.0	2	1	400.0	300.99503	1	2	1	0.0	0.0	0	0.215	0.004	-0.027	0.003	111.0
0.0	0.0	2	1	400.0	300.99503	1	2	1	0.0	0.0	0	0.215	0.003	0.03	0.003	111.0
0.0	0.0	2	1	400.0	300.99503	1	2	1	0.0	0.0	0	0.215	0.003	0.007	0.002	111.0
0.0	0.0	2	1	400.0	300.99503	1	2	1	0.0	0.0	0	0.215	0.003	0.009	0.002	111.0
0.0	0.0	2	1	400.0	300.99503	1	2	1	0.0	0.0	0	0.215	0.001	-0.021	0.002	111.0
0.0	0.0	2	1	400.0	300.99503	1	2	1	0.0	0.0	0	0.215	0.0	-0.033	0.001	111.0
0.0	0.0	2	1	400.0	300.99503	1	2	1	0.0	0.0	0	0.215	0.0	0.003	0.001	111.0
0.0	0.0	2	1	400.0	300.99503	1	2	1	0.0	0.0	0	0.215	0.0	-0.007	0.001	111.0
0.0	0.0	2	1	400.0	300.99503	1	2	1	0.0	0.0	0	0.215	0.0	0.014	0.001	111.0
0.0	0.0	2	1	400.0	300.99503	1	2	1	0.0	0.0	0	0.215	0.0	0.099	0.001	111.0
0.0	0.0	2	1	400.0	300.99503	1	2	1	0.0	0.0	0	0.215	0.0	0.024	0.001	111.0
0.0	0.0	2	1	400.0	300.99503	1	2	1	0.0	0.0	0	0.215	0.0	0.001	0.001	111.0
0.0	0.0	2	1	400.0	300.99503	1	2	1	0.0	0.0	0	0.215	0.0	0.04	0.0	111.0
0.0	0.0	2	1	400.0	300.99503	1	2	1	0.0	0.0	0	0.215	0.0	0.009	0.0	111.0
0.0	0.0	2	1	400.0	300.99503	1	2	1	0.0	0.0	0	0.215	0.0	-0.005	0.0	111.0
0.0	0.0	2	1	400.0	300.99503	1	2	1	0.0	0.0	0	0.215	0.0	0.004	0.0	111.0
0.0	0.0	2	1	400.0	300.99503	1	2	1	0.0	0.0	0	0.215	-0.001	-0.098	0.0	111.0
0.0	0.0	2	1	400.0	300.99503	1	2	1	0.0	0.0	0	0.215	-0.001	-0.021	0.0	111.0
0.0	0.0	2	1	400.0	300.99503	1	2	1	0.0	0.0	0	0.215	0.0	0.007	0.0	111.0
0.0	0.0	2	1	400.0	300.99503	1	2	1	0.0	0.0	0	0.215	0.0	0.017	0.0	111.0
0.0	0.0	2	1	400.0	300.99503	1	2	1	0.0	0.0	0	0.215	0.0	0.016	0.0	111.0
0.0	0.0	2	1	400.0	300.99503	1	2	1	0.0	0.0	0	0.215	0.0	0.045	0.0	111.0
0.0	0.0	2	1	400.0	300.99503	1	2	1	0.0	0.0	0	0.215	0.0	-0.009	0.0	111.0
0.0	0.0	2	1	400.0	300.99503	1	2	1	0.0	0.0	0	0.215	0.0	0.02	0.0	111.0
0.0	0.0	2	1	400.0	300.99503	1	2	1	0.0	0.0	0	0.215	0.0	0.002	0.0	111.0
0.0	0.0	2	1	400.0	300.99503	1	2	1	0.0	0.0	0	0.215	-0.001	-0.167	0.0	111.0
0.0	0.0	2	1	400.0	300.99503	1	2	1	0.0	0.0	0	0.215	-0.001	-0.014	0.0	111.0
0.0	0.0	2	1	400.0	300.99503	1	2	1	0.0	0.0	0	0.215	0.0	-0.009	0.0	111.0
0.0	0.0	2	1	400.0	300.99503	1	2	1	0.0	0.0	0	0.215	0.0	0.028	0.0	111.0
0.0	0.0	2	1	400.0	300.99503	1	2	1	0.0	0.0	0	0.214	0.0	0.025	0.0	111.0
0.0	0.0	2	1	400.0	300.99503	1	2	1	0.0	0.0	0	0.214	-0.001	-0.031	0.0	111.0
0.0	0.0	2	1	400.0	300.99503	1	2	1	0.0	0.0	0	0.214	0.0	-0.003	0.0	111.0
0.0	0.0	2	1	400.0	300.99503	1	2	1	0.0	0.0	0	0.214	-0.001	-0.044	0.0	111.0
0.0	0.0	2	1	400.0	300.99503	1	2	1	0.0	0.0	0	0.214	0.0	-0.007	0.0	111.0
0.0	0.0	2	1	400.0	300.99503	1	2	1	0.0	0.0	0	0.214	0.0	-0.006	0.0	111.0
0.0	0.0	2	1	400.0	300.99503	1	2	1	0.0	0.0	0	0.214	-0.001	-0.027	0.0	111.0
0.0	0.0	2	1	400.0	300.99503	1	2	1	0.0	0.0	0	0.214	-0.001	-0.029	0.0	111.0
0.0	0.0	2	1	400.0	300.99503	1	2	1	0.0	0.0	0	0.214	0.0	-0.004	0.0	111.0
0.0	0.0	2	1	400.0	300.99503	1	2	1	0.0	0.0	0	0.214	0.0	0.01	0.0	111.0
0.0	0.0	2	1	400.0	300.99503	1	2	1	0.0	0.0	0	0.214	0.0	0.017	0.0	111.0
0.0	0.0	2	1	400.0	300.99503	1	2	1	0.0	0.0	0	0.214	0.0	0.002	0.0	111.0
0.0	0.0	2	1	400.0	300.99503	1	2	1	0.0	0.0	0	0.214	-0.001	-0.013	0.0	111.0
0.0	0.0	2	1	400.0	300.99503	1	2	1	0.0	0.0	0	0.214	0.0	-0.002	0.0	111.0
0.0	0.0	2	1	400.0	300.99503	1	2	1	0.0	0.0	0	0.214	0.0	0.044	0.0	111.0
0.0	0.0	2	1	400.0	300.99503	1	2	1	0.0	0.0	0	0.214	0.0	0.014	0.0	111.0
0.0	0.0	2	1	400.0	300.99503	1	2	1	0.0	0.0	0	0.214	0.0	0.012	0.0	111.0
0.0	0.0	2	1	400.0	300.99503	1	2	1	0.0	0.0	0	0.214	0.0	0.032	0.0	111.0
0.0	0.0	2	1	400.0	300.99503	1	2	1	0.0	0.0	0	0.214	0.0	0.001	0.0	111.0
0.0	0.0	2	1	400.0	300.99503	1	2	1	0.0	0.0	0	0.214	0.0	0.004	0.0	111.0
0.0	0.0	2	1	400.0	300.99503	1	2	1	0.0	0.0	0	0.214	0.0	-0.009	0.0	111.0
0.0	0.0	2	1	400.0	300.99503	1	2	1	0.0	0.0	0	0.214	0.0	0.031	0.0	111.0
0.0	0.0	2	1	400.0	300.99503	1	2	1	0.0	0.0	0	0.214	0.0	0.031	0.0	111.0
0.0	0.0	2	1	400.0	300.99503	1	2	1	0.0	0.0	0	0.214	0.0	-0.001	0.0	111.0
0.0	0.0	2	1	400.0	300.99503	1	2	1	0.0	0.0	0	0.214	0.0	0.001	0.0	111.0
0.0	0.0	2	1	400.0	300.99503	1	2	1	0.0	0.0	0	0.214	-0.001	-0.092	0.0	111.0
0.0	0.0	2	1	400.0	300.99503	1	2	1	0.0	0.0	0	0.214	-0.001	-0.035	0.0	111.0
0.0	0.0	2	1	400.0	300.99503	1	2	1	0.0	0.0	0	0.214	0.0	0.0	0.0	111.0
0.0	0.0	2	1	400.0	300.99503	1	2	1	0.0	0.0	0	0.214	0.0	-0.007	0.0	111.0
0.0	0.0	2	1	400.0	300.99503	1	2	1	0.0	0.0	0	0.214	0.0	0.002	0.0	111.0
0.0	0.0	2	1	400.0	300.99503	1	2	1	0.0	0.0	0	0.214	-0.001	-0.013	0.0	111.0
0.0	0.0	2	1	400.0	300.99503	1	2	1	0.0	0.0	0	0.214	0.0	-0.007	0.0	111.0
0.0	0.0	2	1	400.0	300.99503	1	2	1	0.0	0.0	0	0.214	0.0	0.012	0.0	111.0
0.0	0.0	2	1	400.0	300.99503	1	2	1	0.0	0.0	0	0.214	0.0	0.037	0.0	111.0
0.0	0.0	2	1	400.0	300.99503	1	2	1	0.0	0.0	0	0.214	-0.001	-0.015	0.0	111.0
0.0	0.0	2	1	400.0	300.99503	1	2	1	0.0	0.0	0	0.214	0.0	-0.005	0.0	111.0
0.0	0.0	2	1	400.0	300.99503	1	2	1	0.0	0.0	0	0.214	0.0	0.007	0.0	111.0
0.0	0.0	2	1	400.0	300.99503	1	2	1	0.0	0.0	0	0.214	0.0	0.023	0.0	111.0
0.0	0.0	2	1	400.0	300.99503	1	2	1	0.0	0.0	0	0.214	-0.001	-0.012	0.0	111.0
0.0	0.0	2	1	400.0	300.99503	1	2	1	0.0	0.0	0	0.214	0.0	-0.002	0.0	111.0
0.0	0.0	2	1	400.0	300.99503	1	2	1	0.0	0.0	0	0.214	-0.001	-0.086	0.0	111.0
0.0	0.0	2	1	400.0	300.99503	1	2	1	0.0	0.0	0	0.214	0.0	0.012	0.0	111.0
0.0	0.0	2	1	400.0	300.99503	1	2	1	0.0	0.0	0	0.214	0.0	0.064	0.0	111.0
0.0	0.0	2	1	400.0	300.99503	1	2	1	0.0	0.0	0	0.214	0.0	0.02	0.0	111.0
0.0	0.0	2	1	400.0	300.99503	1	2	1	0.0	0.0	0	0.214	0.0	0.019	0.0	111.0
0.0	0.0	2	1	400.0	300.99503	1	2	1	0.0	0.0	0	0.214	0.0	0.012	0.0	111.0
0.0	0.0	2	1	400.0	300.99503	1	2	1	0.0	0.0	0	0.214	-0.001	-0.019	0.0	111.0
0.0	0.0	2	1	400.0	300.99503	1	2	1	0.0	0.0	0	0.214	-0.001	-0.038	0.0	111.0
0.0	0.0	2	1	400.0	300.99503	1	2	1	0.0	0.0	0	0.214	0.0	0.18	0.0	111.0
0.0	0.0	2	1	400.0	300.99503	1	2	1	0.0	0.0	0	0.214	0.0	0.043	0.0	111.0
0.0	0.0	2	1	400.0	300.99503	1	2	1	0.0	0.0	0	0.214	0.0	0.062	0.0	111.0
0.0	0.0	2	1	400.0	300.99503	1	2	1	0.0	0.0	0	0.214	0.0	-0.006	0.0	111.0
0.0	0.0	2	1	400.0	300.99503	1	2	1	0.0	0.0	0	0.214	0.0	-0.011	0.0	111.0
0.0	0.0	2	1	400.0	300.99503	1	2	1	0.0	0.0	0	0.214	0.0	0.092	0.0	111.0
0.0	0.0	2	1	400.0	300.99503	1	2	1	0.0	0.0	0	0.214	-0.001	-0.043	0.0	111.0
0.0	0.0	2	1	400.0	300.99503	1	2	1	0.0	0.0	0	0.214	0.0	0.018	0.0	111.0
0.0	0.0	2	1	400.0	300.99503	1	2	1	0.0	0.0	0	0.214	0.0	0.014	0.0	111.0
0.0	0.0	2	1	400.0	300.99503	1	2	1	0.0	0.0	0	0.214	0.0	-0.002	0.0	111.0
0.0	0.0	2	1	400.0	300.99503	1	2	1	0.0	0.0	0	0.214	0.0	0.004	0.0	111.0
0.0	0.0	2	1	400.0	300.99503	1	2	1	0.0	0.0	0	0.214	-0.001	-0.03	0.0	111.0
0.0	0.0	2	1	400.0	300.99503	1	2	1	0.0	0.0	0	0.214	0.0	0.004	0.0	111.0
0.0	0.0	2	1	400.0	300.99503	1	2	1	0.0	0.0	0	0.214	0.0	0.013	0.0	111.0
0.0	0.0	2	1	400.0	300.99503	1	2	1	0.0	0.0	0	0.214	-0.001	-0.026	0.0	111.0
0.0	0.0	2	1	400.0	300.99503	1	2	1	0.0	0.0	0	0.214	-0.001	-0.014	0.0	111.0
0.0	0.0	2	1	400.0	300.99503	1	2	1	0.0	0.0	0	0.214	0.0	0.018	0.0	111.0
0.0	0.0	2	1	400.0	300.99503	1	2	1	0.0	0.0	0	0.214	0.0	-0.006	0.0	111.0
0.0	0.0	2	1	400.0	300.99503	1	2	1	0.0	0.0	0	0.214	-0.001	-0.088	0.0	111.0
0.0	0.0	2	1	400.0	300.99503	1	2	1	0.0	0.0	0	0.214	0.0	0.022	0.0	111.0
0.0	0.0	2	1	400.0	300.99503	1	2	1	0.0	0.0	0	0.214	-0.001	-0.016	0.0	111.0
0.0	0.0	2	1	400.0	300.99503	1	2	1	0.0	0.0	0	0.214	-0.001	-0.025	0.0	111.0
0.0	0.0	2	1	400.0	300.99503	1	2	1	0.0	0.0	0	0.214	0.0	0.014	0.0	111.0
0.0	0.0	2	1	400.0	300.99503	1	2	1	0.0	0.0	0	0.214	0.0	-0.004	0.0	111.0
0.0	0.0	2	1	400.0	300.99503	1	2	1	0.0	0.0	0	0.214	0.0	-0.01	0.0	111.0
0.0	0.0	2	1	400.0	300.99503	1	2	1	0.0	0.0	0	0.214	0.0	-0.005	0.0	111.0
0.0	0.0	2	1	400.0	300.99503	1	2	1	0.0	0.0	0	0.214	0.0	0.069	0.0	111.0
0.0	0.0	2	1	400.0	300.99503	1	2	1	0.0	0.0	0	0.214	-0.001	-0.016	0.0	111.0
0.0	0.0	2	1	400.0	300.99503	1	2	1	0.0	0.0	0	0.214	-0.001	-0.034	0.0	111.0
0.0	0.0	2	1	400.0	300.99503	1	2	1	0.0	0.0	0	0.214	0.0	0.047	0.0	111.0
0.0	0.0	2	1	400.0	300.99503	1	2	1	0.0	0.0	0	0.214	0.0	0.016	0.0	111.0
0.0	0.0	2	1	400.0	300.99503	1	2	1	0.0	0.0	0	0.214	-0.001	-0.029	0.0	111.0
0.0	0.0	2	1	400.0	300.99503	1	2	1	0.0	0.0	0	0.214	-0.001	-0.013	0.0	111.0
0.0	0.0	2	1	400.0	300.99503	1	2	1	0.0	0.0	0	0.214	0.0	-0.001	0.0	111.0
0.0	0.0	2	1	400.0	300.99503	1	2	1	0.0	0.0	0	0.214	0.0	0.0	0.0	111.0
0.0	0.0	2	1	400.0	300.99503	1	2	1	0.0	0.0	0	0.214	0.0	0.017	0.0	111.0
0.0	0.0	2	1	400.0	300.99503	1	2	1	0.0	0.0	0	0.214	0.0	-0.007	0.0	111.0
0.0	0.0	2	1	400.0	300.99503	1	2	1	0.0	0.0	0	0.214	-0.001	-0.043	0.0	111.0
0.0	0.0	2	1	400.0	300.99503	1	2	1	0.0	0.0	0	0.214	-0.001	-0.021	0.0	111.0
0.0	0.0	2	1	400.0	300.99503	1	2	1	0.0	0.0	0	0.214	0.0	0.022	0.0	111.0
0.0	0.0	2	1	400.0	300.99503	1	2	1	0.0	0.0	0	0.214	0.0	0.008	0.0	111.0
0.0	0.0	2	1	400.0	300.99503	1	2	1	0.0	0.0	0	0.214	0.0	0.012	0.0	111.0
0.0	0.0	2	1	400.0	300.99503	1	2	1	0.0	0.0	0	0.214	0.0	0.028	0.0	111.0
0.0	0.0	2	1	400.0	300.99503	1	2	1	0.0	0.0	0	0.214	0.0	0.016	0.0	111.0
0.0	0.0	2	1	400.0	300.99503	1	2	1	0.0	0.0	0	0.214	0.0	0.048	0.0	111.0
0.0	0.0	2	1	400.0	300.99503	1	2	1	0.0	0.0	0	0.214	0.0	-0.005	0.0	111.0
0.0	0.0	2	1	400.0	300.99503	1	2	1	0.0	0.0	0	0.214	0.0	0.037	0.0	111.0
0.0	0.0	2	1	400.0	300.99503	1	2	1	0.0	0.0	0	0.214	-0.001	-0.015	0.0	111.0
0.0	0.0	2	1	400.0	300.99503	1	2	1	0.0	0.0	0	0.214	0.0	0.004	0.0	111.0
0.0	0.0	2	1	400.0	300.99503	1	2	1	0.0	0.0	0	0.214	-0.001	-0.019	0.0	111.0
0.0	0.0	2	1	400.0	300.99503	1	2	1	0.0	0.0	0	0.214	0.0	0.032	0.0	111.0
0.0	0.0	2	1	400.0	300.99503	1	2	1	0.0	0.0	0	0.214	-0.001	-0.049	0.0	111.0
0.0	0.0	2	1	400.0	300.99503	1	2	1	0.0	0.0	0	0.214	0.0	0.0	0.0	111.0
0.0	0.0	2	1	400.0	300.99503	1	2	1	0.0	0.0	0	0.214	0.0	-0.007	0.0	111.0
0.0	0.0	2	1	400.0	300.99503	1	2	1	0.0	0.0	0	0.214	0.0	0.004	0.0	111.0
0.0	0.0	2	1	400.0	300.99503	1	2	1	0.0	0.0	0	0.214	0.0	0.012	0.0	111.0
0.0	0.0	2	1	400.0	300.99503	1	2	1	0.0	0.0	0	0.214	0.0	0.02	0.0	111.0
0.0	0.0	2	1	400.0	300.99503	1	2	1	0.0	0.0	0	0.214	0.0	0.023	0.0	111.0
0.0	0.0	2	1	400.0	300.99503	1	2	1	0.0	0.0	0	0.214	0.0	0.051	0.0	111.0
0.0	0.0	2	1	400.0	300.99503	1	2	1	0.0	0.0	0	0.214	-0.001	-0.03	0.0	111.0
0.0	0.0	2	1	400.0	300.99503	1	2	1	0.0	0.0	0	0.214	-0.001	-0.014	0.0	111.0
0.0	0.0	2	1	400.0	300.99503	1	2	1	0.0	0.0	0	0.214	-0.001	-0.19	0.0	111.0
0.0	0.0	2	1	400.0	300.99503	1	2	1	0.0	0.0	0	0.214	-0.001	-0.024	0.0	111.0
0.0	0.0	2	1	400.0	300.99503	1	2	1	0.0	0.0	0	0.214	-0.001	-0.023	0.0	111.0
0.0	0.0	2	1	400.0	300.99503	1	2	1	0.0	0.0	0	0.214	-0.001	-0.052	0.0	111.0
0.0	0.0	2	1	400.0	300.99503	1	2	1	0.0	0.0	0	0.214	-0.001	-0.017	0.0	111.0
0.0	0.0	2	1	400.0	300.99503	1	2	1	0.0	0.0	0	0.214	0.0	0.019	0.0	111.0
0.0	0.0	2	1	400.0	300.99503	1	2	1	0.0	0.0	0	0.214	0.0	0.02	0.0	111.0
0.0	0.0	2	1	400.0	300.99503	1	2	1	0.0	0.0	0	0.214	0.0	0.014	0.0	111.0
0.0	0.0	2	1	400.0	300.99503	1	2	1	0.0	0.0	0	0.214	-0.001	-0.023	0.0	111.0
0.0	0.0	2	1	400.0	300.99503	1	2	1	0.0	0.0	0	0.214	-0.001	-0.015	0.0	111.0
0.0	0.0	2	1	400.0	300.99503	1	2	1	0.0	0.0	0	0.214	0.0	-0.005	0.0	111.0
0.0	0.0	2	1	400.0	300.99503	1	2	1	0.0	0.0	0	0.214	0.0	-0.009	0.0	111.0
0.0	0.0	2	1	400.0	300.99503	1	2	1	0.0	0.0	0	0.214	-0.001	-0.026	0.0	111.0
0.0	0.0	2	1	400.0	300.99503	1	2	1	0.0	0.0	0	0.214	0.0	0.023	0.0	111.0
0.0	0.0	2	1	400.0	300.99503	1	2	1	0.0	0.0	0	0.214	-0.001	-0.012	0.0	111.0
0.0	0.0	2	1	400.0	300.99503	1	2	1	0.0	0.0	0	0.214	-0.001	-0.182	0.0	111.0
0.0	0.0	2	1	400.0	300.99503	1	2	1	0.0	0.0	0	0.214	-0.001	-0.024	0.0	111.0
0.0	0.0	2	1	400.0	300.99503	1	2	1	0.0	0.0	0	0.214	-0.001	-0.015	0.0	111.0
0.0	0.0	2	1	400.0	300.99503	1	2	1	0.0	0.0	0	0.214	0.0	0.051	0.0	111.0
0.0	0.0	2	1	400.0	300.99503	1	2	1	0.0	0.0	0	0.214	-0.001	-0.03	0.0	111.0
0.0	0.0	2	1	400.0	300.99503	1	2	1	0.0	0.0	0	0.214	-0.001	-0.022	0.0	111.0
2805.4175	201.99005	3	1	400.0	201.99005	0	2	1	0.0	0.0	1	0.214	0.0	0.03	0.0	111.0
2805.4175	201.99005	3	1	400.0	201.99005	0	2	1	0.0	0.0	1	0.214	-0.001	-0.061	0.0	111.0
2805.4175	201.99005	3	1	400.0	201.99005	0	2	1	0.0	0.0	1	0.214	-0.001	-0.03	0.0	111.0
2805.4175	201.99005	3	1	400.0	201.99005	0	2	1	0.0	0.0	1	0.214	0.0	0.092	0.197	111.0
2805.4175	201.99005	3	1	400.0	201.99005	0	2	1	0.0	0.0	1	0.214	0.0	0.177	0.197	111.0
2805.4175	201.99005	3	1	400.0	201.99005	0	2	1	0.0	0.0	1	0.214	0.002	0.464	0.553	111.0
2805.4175	201.99005	3	1	400.0	201.99005	0	2	1	0.0	0.0	1	0.214	0.006	0.591	0.713	111.0
2805.4175	201.99005	3	1	400.0	201.99005	0	2	1	0.0	0.0	1	0.214	0.011	0.746	0.713	111.0
2805.4175	201.99005	3	1	400.0	201.99005	0	2	1	0.0	0.0	1	0.214	0.019	0.984	0.998	111.0
2805.4175	201.99005	3	1	400.0	201.99005	0	2	1	0.0	0.0	1	0.214	0.026	1.015	0.998	111.0
2805.4175	201.99005	3	1	400.0	201.99005	0	2	1	0.0	0.0	1	0.214	0.032	1.103	1.126	111.0
2805.4175	201.99005	3	1	400.0	201.99005	0	2	1	0.0	0.0	1	0.214	0.04	1.321	1.356	111.0
2805.4175	201.99005	3	1	400.0	201.99005	0	2	1	0.0	0.0	1	0.214	0.048	1.574	1.356	111.0
2805.4175	201.99005	3	1	400.0	201.99005	0	2	1	0.0	0.0	1	0.214	0.056	1.515	1.459	111.0
2805.4175	201.99005	3	1	400.0	201.99005	0	2	1	0.0	0.0	1	0.214	0.064	1.608	1.642	111.0
2805.4175	201.99005	3	1	400.0	201.99005	0	2	1	0.0	0.0	1	0.215	0.07	1.688	1.642	111.0
2805.4175	201.99005	3	1	400.0	201.99005	0	2	1	0.0	0.0	1	0.215	0.078	1.787	1.801	111.0
2805.4175	201.99005	3	1	400.0	201.99005	0	2	1	0.0	0.0	1	0.215	0.085	1.784	1.801	111.0
2805.4175	201.99005	3	1	400.0	201.99005	0	2	1	0.0	0.0	1	0.215	0.091	1.857	1.873	111.0
2805.4175	201.99005	3	1	400.0	201.99005	0	2	1	0.0	0.0	1	0.215	0.098	2.013	2.0	111.0
2805.4175	201.99005	3	1	400.0	201.99005	0	2	1	0.0	0.0	1	0.215	0.105	2.025	2.0	111.0
2805.4175	201.99005	3	1	400.0	201.99005	0	2	1	0.0	0.0	1	0.215	0.111	1.992	2.057	111.0
2805.4175	201.99005	3	1	400.0	201.99005	0	2	1	0.0	0.0	1	0.215	0.117	2.071	2.159	111.0
2805.4175	201.99005	3	1	400.0	201.99005	0	2	1	0.0	0.0	1	0.215	0.123	2.16	2.159	111.0
2805.4175	201.99005	3	1	400.0	201.99005	0	2	1	0.0	0.0	1	0.215	0.129	2.242	2.249	111.0
2805.4175	201.99005	3	1	400.0	201.99005	0	2	1	0.0	0.0	1	0.215	0.135	2.234	2.249	111.0
2805.4175	201.99005	3	1	400.0	201.99005	0	2	1	0.0	0.0	1	0.215	0.141	2.26	2.288	111.0
2805.4175	201.99005	3	1	400.0	201.99005	0	2	1	0.0	0.0	1	0.215	0.145	2.351	2.358	111.0
2805.4175	201.99005	3	1	400.0	201.99005	0	2	1	0.0	0.0	1	0.215	0.149	2.362	2.358	111.0
2805.4175	201.99005	3	1	400.0	201.99005	0	2	1	0.0	0.0	1	0.215	0.153	2.377	2.39	111.0
2805.4175	201.99005	3	1	400.0	201.99005	0	2	1	0.0	0.0	1	0.215	0.159	2.447	2.448	111.0
2805.4175	201.99005	3	1	400.0	201.99005	0	2	1	0.0	0.0	1	0.215	0.163	2.51	2.448	111.0
2805.4175	201.99005	3	1	400.0	201.99005	0	2	1	0.0	0.0	1	0.215	0.167	2.501	2.472	111.0
2805.4175	201.99005	3	1	400.0	201.99005	0	2	1	0.0	0.0	1	0.215	0.17	2.349	2.472	111.0
2805.4175	201.99005	3	1	400.0	201.99005	0	2	1	0.0	0.0	1	0.215	0.174	2.478	2.518	111.0
2805.4175	201.99005	3	1	400.0	201.99005	0	2	1	0.0	0.0	1	0.215	0.178	2.546	2.539	111.0
2805.4175	201.99005	3	1	400.0	201.99005	0	2	1	0.0	0.0	1	0.215	0.182	2.548	2.539	111.0
2805.4175	201.99005	3	1	400.0	201.99005	0	2	1	0.0	0.0	1	0.215	0.184	2.512	2.575	111.0
2805.4175	201.99005	3	1	400.0	201.99005	0	2	1	0.0	0.0	1	0.215	0.186	2.644	2.575	111.0
2805.4175	201.99005	3	1	400.0	201.99005	0	2	1	0.0	0.0	1	0.215	0.189	2.618	2.607	111.0
2805.4175	201.99005	3	1	400.0	201.99005	0	2	1	0.0	0.0	1	0.215	0.191	2.606	2.622	111.0
2805.4175	201.99005	3	1	400.0	201.99005	0	2	1	0.0	0.0	1	0.215	0.193	2.63	2.622	111.0
2805.4175	201.99005	3	1	400.0	201.99005	0	2	1	0.0	0.0	1	0.215	0.197	2.682	2.647	111.0
2805.4175	201.99005	3	1	400.0	201.99005	0	2	1	0.0	0.0	1	0.215	0.201	2.693	2.658	111.0
2805.4175	201.99005	3	1	400.0	201.99005	0	2	1	0.0	0.0	1	0.215	0.201	2.574	2.658	111.0
2805.4175	201.99005	3	1	400.0	201.99005	0	2	1	0.0	0.0	1	0.215	0.201	2.63	2.678	111.0
2805.4175	201.99005	3	1	400.0	201.99005	0	2	1	0.0	0.0	1	0.215	0.203	2.719	2.696	111.0
2805.4175	201.99005	3	1	400.0	201.99005	0	2	1	0.0	0.0	1	0.215	0.205	2.705	2.696	111.0
2805.4175	201.99005	3	1	400.0	201.99005	0	2	1	0.0	0.0	1	0.215	0.207	2.737	2.704	111.0
2805.4175	201.99005	3	1	400.0	201.99005	0	2	1	0.0	0.0	1	0.215	0.209	2.694	2.704	111.0
2805.4175	201.99005	3	1	400.0	201.99005	0	2	1	0.0	0.0	1	0.215	0.211	2.71	2.718	111.0
2805.4175	201.99005	3	1	400.0	201.99005	0	2	1	0.0	0.0	1	0.215	0.213	2.832	2.724	111.0
2805.4175	201.99005	3	1	400.0	201.99005	0	2	1	0.0	0.0	1	0.215	0.215	2.728	2.724	111.0
2805.4175	201.99005	3	1	400.0	201.99005	0	2	1	0.0	0.0	1	0.215	0.217	2.718	2.736	111.0
2805.4175	201.99005	3	1	400.0	201.99005	0	2	1	0.0	0.0	1	0.215	0.219	2.697	2.736	111.0
2805.4175	201.99005	3	1	400.0	201.99005	0	2	1	0.0	0.0	1	0.215	0.221	2.699	2.742	111.0
2805.4175	201.99005	3	1	400.0	201.99005	0	2	1	0.0	0.0	1	0.215	0.221	2.783	2.75	111.0
2805.4175	201.99005	3	1	400.0	201.99005	0	2	1	0.0	0.0	1	0.215	0.221	2.775	2.75	111.0
2805.4175	201.99005	3	1	400.0	201.99005	0	2	1	0.0	0.0	1	0.215	0.221	2.756	2.754	111.0
2805.4175	201.99005	3	1	400.0	201.99005	0	2	1	0.0	0.0	1	0.215	0.221	2.742	2.762	111.0
2805.4175	201.99005	3	1	400.0	201.99005	0	2	1	0.0	0.0	1	0.215	0.221	2.709	2.762	111.0
2805.4175	201.99005	3	1	400.0	201.99005	0	2	1	0.0	0.0	1	0.215	0.221	2.806	2.764	111.0
2805.4175	201.99005	3	1	400.0	201.99005	0	2	1	0.0	0.0	1	0.215	0.221	2.747	2.77	111.0
2805.4175	201.99005	3	1	400.0	201.99005	0	2	1	0.0	0.0	1	0.215	0.221	2.753	2.77	111.0
2805.4175	201.99005	3	1	400.0	201.99005	0	2	1	0.0	0.0	1	0.215	0.221	2.774	2.775	111.0
2805.4175	201.99005	3	1	400.0	201.99005	0	2	1	0.0	0.0	1	0.215	0.221	2.807	2.775	111.0
2805.4175	201.99005	3	1	400.0	201.99005	0	2	1	0.0	0.0	1	0.215	0.221	2.71	2.778	111.0
2805.4175	201.99005	3	1	400.0	201.99005	0	2	1	0.0	0.0	1	0.215	0.221	2.799	2.781	111.0
2805.4175	201.99005	3	1	400.0	201.99005	0	2	1	0.0	0.0	1	0.215	0.221	2.869	2.781	111.0
2805.4175	201.99005	3	1	400.0	201.99005	0	2	1	0.0	0.0	1	0.215	0.221	2.792	2.784	111.0
2805.4175	201.99005	3	1	400.0	201.99005	0	2	1	0.0	0.0	1	0.215	0.221	2.791	2.784	111.0
2805.4175	201.99005	3	1	400.0	201.99005	0	2	1	0.0	0.0	1	0.215	0.221	2.786	2.787	111.0
2805.4175	201.99005	3	1	400.0	201.99005	0	2	1	0.0	0.0	1	0.215	0.221	2.772	2.788	111.0
2805.4175	201.99005	3	1	400.0	201.99005	0	2	1	0.0	0.0	1	0.215	0.221	2.749	2.788	111.0
2805.4175	201.99005	3	1	400.0	201.99005	0	2	1	0.0	0.0	1	0.215	0.222	2.92	2.791	111.0
2805.4175	201.99005	3	1	400.0	201.99005	0	2	1	0.0	0.0	1	0.215	0.222	2.788	2.792	111.0
2805.4175	201.99005	3	1	400.0	201.99005	0	2	1	0.0	0.0	1	0.215	0.222	2.777	2.792	111.0
2805.4175	201.99005	3	1	400.0	201.99005	0	2	1	0.0	0.0	1	0.215	0.222	2.826	2.794	111.0
2805.4175	201.99005	3	1	400.0	201.99005	0	2	1	0.0	0.0	1	0.215	0.222	2.713	2.794	111.0
2805.4175	201.99005	3	1	400.0	201.99005	0	2	1	0.0	0.0	1	0.215	0.222	2.832	2.795	111.0
2805.4175	201.99005	3	1	400.0	201.99005	0	2	1	0.0	0.0	1	0.215	0.222	2.81	2.797	111.0
2805.4175	201.99005	3	1	400.0	201.99005	0	2	1	0.0	0.0	1	0.215	0.222	2.872	2.797	111.0
2805.4175	201.99005	3	1	400.0	201.99005	0	2	1	0.0	0.0	1	0.215	0.222	2.795	2.798	111.0
2805.4175	201.99005	3	1	400.0	201.99005	0	2	1	0.0	0.0	1	0.215	0.222	2.799	2.8	111.0
2805.4175	201.99005	3	1	400.0	201.99005	0	2	1	0.0	0.0	1	0.215	0.222	2.737	2.8	111.0
2805.4175	201.99005	3	1	400.0	201.99005	0	2	1	0.0	0.0	1	0.215	0.222	2.802	2.801	111.0
2805.4175	201.99005	3	1	400.0	201.99005	0	2	1	0.0	0.0	1	0.215	0.222	2.791	2.801	111.0
2805.4175	201.99005	3	1	400.0	201.99005	0	2	1	0.0	0.0	1	0.215	0.222	2.785	2.802	111.0
2805.4175	201.99005	3	1	400.0	201.99005	0	2	1	0.0	0.0	1	0.215	0.222	2.714	2.803	111.0
2805.4175	201.99005	3	1	400.0	201.99005	0	2	1	0.0	0.0	1	0.215	0.222	2.781	2.803	111.0
2805.4175	201.99005	3	1	400.0	201.99005	0	2	1	0.0	0.0	1	0.215	0.223	2.927	2.803	111.0
2805.4175	201.99005	3	1	400.0	201.99005	0	2	1	0.0	0.0	1	0.215	0.223	2.734	2.803	111.0
2805.4175	201.99005	3	1	400.0	201.99005	0	2	1	0.0	0.0	1	0.215	0.222	2.584	2.803	111.0
2805.4175	201.99005	3	1	400.0	201.99005	0	2	1	0.0	0.0	1	0.215	0.221	2.82	2.803	111.0
2805.4175	201.99005	3	1	400.0	201.99005	0	2	1	0.0	0.0	1	0.215	0.221	2.826	2.803	111.0
2805.4175	201.99005	3	1	400.0	201.99005	0	2	1	0.0	0.0	1	0.215	0.221	2.816	2.804	111.0
2805.4175	201.99005	3	1	400.0	201.99005	0	2	1	0.0	0.0	1	0.215	0.221	2.798	2.804	111.0
2805.4175	201.99005	3	1	400.0	201.99005	0	2	1	0.0	0.0	1	0.215	0.221	2.779	2.804	111.0
2805.4175	201.99005	3	1	400.0	201.99005	0	2	1	0.0	0.0	1	0.215	0.22	2.64	2.804	111.0
2805.4175	201.99005	3	1	400.0	201.99005	0	2	1	0.0	0.0	1	0.215	0.22	2.658	2.804	111.0
2805.4175	201.99005	3	1	400.0	201.99005	0	2	1	0.0	0.0	1	0.215	0.221	2.847	2.805	111.0
2805.4175	201.99005	3	1	400.0	201.99005	0	2	1	0.0	0.0	1	0.215	0.221	2.769	2.805	111.0
2805.4175	201.99005	3	1	400.0	201.99005	0	2	1	0.0	0.0	1	0.215	0.221	2.719	2.805	111.0
2805.4175	201.99005	3	1	400.0	201.99005	0	2	1	0.0	0.0	1	0.215	0.221	2.816	2.805	111.0
2805.4175	201.99005	3	1	400.0	201.99005	0	2	1	0.0	0.0	1	0.215	0.221	2.798	2.805	111.0
2805.4175	201.99005	3	1	400.0	201.99005	0	2	1	0.0	0.0	1	0.215	0.221	2.7	2.805	111.0
2805.4175	201.99005	3	1	400.0	201.99005	0	2	1	0.0	0.0	1	0.215	0.221	2.807	2.806	111.0
2805.4175	201.99005	3	1	400.0	201.99005	0	2	1	0.0	0.0	1	0.215	0.222	2.981	2.806	111.0
2805.4175	201.99005	3	1	400.0	201.99005	0	2	1	0.0	0.0	1	0.215	0.222	2.824	2.806	111.0
2805.4175	201.99005	3	1	400.0	201.99005	0	2	1	0.0	0.0	1	0.215	0.222	2.817	2.806	111.0
2805.4175	201.99005	3	1	400.0	201.99005	0	2	1	0.0	0.0	1	0.215	0.222	2.793	2.806	111.0
2805.4175	201.99005	3	1	400.0	201.99005	0	2	1	0.0	0.0	1	0.215	0.222	2.807	2.806	111.0
2805.4175	201.99005	3	1	400.0	201.99005	0	2	1	0.0	0.0	1	0.215	0.223	2.786	2.806	111.0
2805.4175	201.99005	3	1	400.0	201.99005	0	2	1	0.0	0.0	1	0.215	0.223	2.816	2.806	111.0
2805.4175	201.99005	3	1	400.0	201.99005	0	2	1	0.0	0.0	1	0.215	0.224	2.835	2.807	111.0
2805.4175	201.99005	3	1	400.0	201.99005	0	2	1	0.0	0.0	1	0.215	0.224	2.794	2.807	111.0
2805.4175	201.99005	3	1	400.0	201.99005	0	2	1	0.0	0.0	1	0.215	0.224	2.806	2.807	111.0
2805.4175	201.99005	3	1	400.0	201.99005	0	2	1	0.0	0.0	1	0.215	0.224	2.825	2.807	111.0
2805.4175	201.99005	3	1	400.0	201.99005	0	2	1	0.0	0.0	1	0.215	0.224	2.818	2.807	111.0
2805.4175	201.99005	3	1	400.0	201.99005	0	2	1	0.0	0.0	1	0.215	0.224	2.745	2.807	111.0
2805.4175	201.99005	3	1	400.0	201.99005	0	2	1	0.0	0.0	1	0.215	0.224	2.831	2.807	111.0
2805.4175	201.99005	3	1	400.0	201.99005	0	2	1	0.0	0.0	1	0.215	0.224	2.855	2.807	111.0
2805.4175	201.99005	3	1	400.0	201.99005	0	2	1	0.0	0.0	1	0.215	0.224	2.753	2.807	111.0
2805.4175	201.99005	3	1	400.0	201.99005	0	2	1	0.0	0.0	1	0.215	0.224	2.8	2.807	111.0
2805.4175	201.99005	3	1	400.0	201.99005	0	2	1	0.0	0.0	1	0.215	0.224	2.83	2.807	111.0
2805.4175	201.99005	3	1	400.0	201.99005	0	2	1	0.0	0.0	1	0.215	0.224	2.816	2.807	111.0
2805.4175	201.99005	3	1	400.0	201.99005	0	2	1	0.0	0.0	1	0.215	0.224	2.89	2.807	111.0
2805.4175	201.99005	3	1	400.0	201.99005	0	2	1	0.0	0.0	1	0.215	0.224	2.771	2.807	111.0
2805.4175	201.99005	3	1	400.0	201.99005	0	2	1	0.0	0.0	1	0.215	0.224	2.888	2.807	111.0
2805.4175	201.99005	3	1	400.0	201.99005	0	2	1	0.0	0.0	1	0.215	0.224	2.79	2.807	111.0
2805.4175	201.99005	3	1	400.0	201.99005	0	2	1	0.0	0.0	1	0.215	0.224	2.778	2.807	111.0
2805.4175	201.99005	3	1	400.0	201.99005	0	2	1	0.0	0.0	1	0.215	0.224	2.809	2.807	111.0
2805.4175	201.99005	3	1	400.0	201.99005	0	2	1	0.0	0.0	1	0.215	0.224	2.84	2.807	111.0
2805.4175	201.99005	3	1	400.0	201.99005	0	2	1	0.0	0.0	1	0.215	0.224	2.811	2.807	111.0
2805.4175	201.99005	3	1	400.0	201.99005	0	2	1	0.0	0.0	1	0.215	0.224	2.806	2.807	111.0
2805.4175	201.99005	3	1	400.0	201.99005	0	2	1	0.0	0.0	1	0.215	0.224	2.847	2.807	111.0
2805.4175	201.99005	3	1	400.0	201.99005	0	2	1	0.0	0.0	1	0.215	0.224	2.811	2.807	111.0
2805.4175	201.99005	3	1	400.0	201.99005	0	2	1	0.0	0.0	1	0.215	0.224	2.8	2.807	111.0
2805.4175	201.99005	3	1	400.0	201.99005	0	2	1	0.0	0.0	1	0.215	0.224	2.794	2.807	111.0
2805.4175	201.99005	3	1	400.0	201.99005	0	2	1	0.0	0.0	1	0.215	0.224	2.828	2.807	111.0
2805.4175	201.99005	3	1	400.0	201.99005	0	2	1	0.0	0.0	1	0.215	0.224	2.823	2.807	111.0
2805.4175	201.99005	3	1	400.0	201.99005	0	2	1	0.0	0.0	1	0.215	0.224	2.801	2.807	111.0
2805.4175	201.99005	3	1	400.0	201.99005	0	2	1	0.0	0.0	1	0.215	0.224	2.772	2.807	111.0
2805.4175	201.99005	3	1	400.0	201.99005	0	2	1	0.0	0.0	1	0.215	0.224	2.816	2.807	111.0
2805.4175	201.99005	3	1	400.0	201.99005	0	2	1	0.0	0.0	1	0.215	0.224	2.799	2.807	111.0
2805.4175	201.99005	3	1	400.0	201.99005	0	2	1	0.0	0.0	1	0.215	0.224	2.769	2.807	111.0
2805.4175	201.99005	3	1	400.0	201.99005	0	2	1	0.0	0.0	1	0.215	0.224	2.814	2.807	111.0
2805.4175	201.99005	3	1	400.0	201.99005	0	2	1	0.0	0.0	1	0.215	0.224	2.778	2.807	111.0
2805.4175	201.99005	3	1	400.0	201.99005	0	2	1	0.0	0.0	1	0.215	0.224	2.874	2.807	111.0
2805.4175	201.99005	3	1	400.0	201.99005	0	2	1	0.0	0.0	1	0.215	0.224	2.854	2.807	111.0
2805.4175	201.99005	3	1	400.0	201.99005	0	2	1	0.0	0.0	1	0.215	0.224	2.813	2.807	111.0
2805.4175	201.99005	3	1	400.0	201.99005	0	2	1	0.0	0.0	1	0.215	0.223	2.828	2.807	111.0
2805.4175	201.99005	3	1	400.0	201.99005	0	2	1	0.0	0.0	1	0.215	0.223	2.787	2.807	111.0
2805.4175	201.99005	3	1	400.0	201.99005	0	2	1	0.0	0.0	1	0.215	0.223	2.829	2.807	111.0
2805.4175	201.99005	3	1	400.0	201.99005	0	2	1	0.0	0.0	1	0.215	0.223	2.782	2.807	111.0
2805.4175	201.99005	3	1	400.0	201.99005	0	2	1	0.0	0.0	1	0.215	0.223	2.732	2.807	111.0
2805.4175	201.99005	3	1	400.0	201.99005	0	2	1	0.0	0.0	1	0.215	0.223	2.753	2.807	111.0
2805.4175	201.99005	3	1	400.0	201.99005	0	2	1	0.0	0.0	1	0.215	0.223	2.785	2.807	111.0
2805.4175	201.99005	3	1	400.0	201.99005	0	2	1	0.0	0.0	1	0.215	0.223	2.821	2.807	111.0
2805.4175	201.99005	3	1	400.0	201.99005	0	2	1	0.0	0.0	1	0.215	0.223	2.767	2.807	111.0
2805.4175	201.99005	3	1	400.0	201.99005	0	2	1	0.0	0.0	1	0.215	0.223	2.782	2.807	111.0
2805.4175	201.99005	3	1	400.0	201.99005	0	2	1	0.0	0.0	1	0.215	0.223	2.757	2.807	111.0
2805.4175	201.99005	3	1	400.0	201.99005	0	2	1	0.0	0.0	1	0.215	0.223	2.772	2.807	111.0
2805.4175	201.99005	3	1	400.0	201.99005	0	2	1	0.0	0.0	1	0.215	0.223	2.835	2.807	111.0
2805.4175	201.99005	3	1	400.0	201.99005	0	2	1	0.0	0.0	1	0.215	0.223	2.817	2.807	111.0
2805.4175	201.99005	3	1	400.0	201.99005	0	2	1	0.0	0.0	1	0.215	0.223	2.78	2.807	111.0
2805.4175	201.99005	3	1	400.0	201.99005	0	2	1	0.0	0.0	1	0.215	0.223	2.782	2.807	111.0
2805.4175	201.99005	3	1	400.0	201.99005	0	2	1	0.0	0.0	1	0.215	0.223	2.799	2.807	111.0
2805.4175	201.99005	3	1	400.0	201.99005	0	2	1	0.0	0.0	1	0.215	0.223	2.809	2.807	111.0
2805.4175	201.99005	3	1	400.0	201.99005	0	2	1	0.0	0.0	1	0.215	0.223	2.781	2.807	111.0
2805.4175	201.99005	3	1	400.0	201.99005	1	2	1	0.0	0.0	1	0.215	0.223	2.78	2.807	111.0
2805.4175	201.99005	3	1	400.0	201.99005	1	2	1	0.0	0.0	1	0.215	0.223	2.816	2.807	111.0
2805.4175	201.99005	3	1	400.0	201.99005	1	2	1	0.0	0.0	1	0.215	0.223	2.796	2.807	111.0
2805.4175	201.99005	3	1	400.0	201.99005	1	2	1	0.0	0.0	1	0.215	0.223	2.755	2.807	111.0
2805.4175	201.99005	3	1	400.0	201.99005	1	2	1	0.0	0.0	1	0.215	0.223	2.81	2.807	111.0
2805.4175	201.99005	3	1	400.0	201.99005	1	2	1	0.0	0.0	1	0.215	0.224	2.794	2.807	111.0
2805.4175	201.99005	3	1	400.0	201.99005	1	2	1	0.0	0.0	1	0.215	0.224	2.775	2.807	111.0
2805.4175	201.99005	3	1	400.0	201.99005	1	2	1	0.0	0.0	1	0.215	0.224	2.756	2.807	111.0
2805.4175	201.99005	3	1	400.0	201.99005	1	2	1	0.0	0.0	1	0.215	0.224	2.836	2.807	111.0
2805.4175	201.99005	3	1	400.0	201.99005	1	2	1	0.0	0.0	1	0.215	0.224	2.814	2.807	111.0
2805.4175	201.99005	3	1	400.0	201.99005	1	2	1	0.0	0.0	1	0.215	0.224	2.822	2.807	111.0
2805.4175	201.99005	3	1	400.0	201.99005	1	2	1	0.0	0.0	1	0.215	0.224	2.847	2.807	111.0
2805.4175	201.99005	3	1	400.0	201.99005	1	2	1	0.0	0.0	1	0.215	0.224	2.785	2.807	111.0
2805.4175	201.99005	3	1	400.0	201.99005	1	2	1	0.0	0.0	1	0.215	0.224	2.827	2.807	111.0
2805.4175	201.99005	3	1	400.0	201.99005	1	2	1	0.0	0.0	1	0.215	0.224	2.755	2.807	111.0
2805.4175	201.99005	3	1	400.0	201.99005	1	2	1	0.0	0.0	1	0.215	0.224	2.767	2.807	111.0
2805.4175	201.99005	3	1	400.0	201.99005	1	2	1	0.0	0.0	1	0.215	0.224	2.851	2.807	111.0
2805.4175	201.99005	3	1	400.0	201.99005	1	2	1	0.0	0.0	1	0.215	0.224	2.765	2.807	111.0
2805.4175	201.99005	3	1	400.0	201.99005	1	2	1	0.0	0.0	1	0.215	0.224	2.783	2.807	111.0
2805.4175	201.99005	3	1	400.0	201.99005	1	2	1	0.0	0.0	1	0.215	0.222	2.656	2.807	111.0
2805.4175	201.99005	3	1	400.0	201.99005	1	2	1	0.0	0.0	1	0.215	0.223	2.812	2.807	111.0
2805.4175	201.99005	3	1	400.0	201.99005	1	2	1	0.0	0.0	1	0.215	0.223	2.821	2.807	111.0
2805.4175	201.99005	3	1	400.0	201.99005	1	2	1	0.0	0.0	1	0.215	0.223	2.764	2.807	111.0
2805.4175	201.99005	3	1	400.0	201.99005	1	2	1	0.0	0.0	1	0.215	0.223	2.7	2.807	111.0
2805.4175	201.99005	3	1	400.0	201.99005	1	2	1	0.0	0.0	1	0.215	0.224	2.911	2.807	111.0
2805.4175	201.99005	3	1	400.0	201.99005	1	2	1	0.0	0.0	1	0.215	0.224	2.724	2.807	111.0
2805.4175	201.99005	3	1	400.0	201.99005	1	2	1	0.0	0.0	1	0.215	0.224	2.852	2.807	111.0
2805.4175	201.99005	3	1	400.0	201.99005	1	2	1	0.0	0.0	1	0.215	0.224	2.805	2.807	111.0
2805.4175	201.99005	3	1	400.0	201.99005	1	2	1	0.0	0.0	1	0.215	0.224	2.813	2.807	111.0
2805.4175	201.99005	3	1	400.0	201.99005	1	2	1	0.0	0.0	1	0.215	0.224	2.849	2.807	111.0
2805.4175	201.99005	3	1	400.0	201.99005	1	2	1	0.0	0.0	1	0.215	0.224	2.77	2.807	111.0
2805.4175	201.99005	3	1	400.0	201.99005	1	2	1	0.0	0.0	1	0.215	0.224	2.834	2.807	111.0
2805.4175	201.99005	3	1	400.0	201.99005	1	2	1	0.0	0.0	1	0.215	0.224	2.883	2.807	111.0
2805.4175	201.99005	3	1	400.0	201.99005	1	2	1	0.0	0.0	1	0.215	0.224	2.818	2.807	111.0
2805.4175	201.99005	3	1	400.0	201.99005	1	2	1	0.0	0.0	1	0.215	0.225	2.781	2.807	111.0
2805.4175	201.99005	3	1	400.0	201.99005	1	2	1	0.0	0.0	1	0.215	0.225	2.679	2.807	111.0
2805.4175	201.99005	3	1	400.0	201.99005	1	2	1	0.0	0.0	1	0.215	0.225	2.78	2.807	111.0
0.0	0.0	3	1	400.0	201.99005	1	2	1	0.0	0.0	0	0.215	0.225	2.827	2.807	111.0
0.0	0.0	3	1	400.0	201.99005	1	2	1	0.0	0.0	0	0.215	0.225	2.799	2.807	111.0
0.0	0.0	3	1	400.0	201.99005	1	2	1	0.0	0.0	0	0.215	0.225	2.825	2.807	111.0
0.0	0.0	3	1	400.0	201.99005	1	2	1	0.0	0.0	0	0.215	0.225	2.677	2.609	111.0
0.0	0.0	3	1	400.0	201.99005	1	2	1	0.0	0.0	0	0.215	0.223	2.606	2.609	111.0
0.0	0.0	3	1	400.0	201.99005	1	2	1	0.0	0.0	0	0.215	0.218	2.154	2.253	111.0
0.0	0.0	3	1	400.0	201.99005	1	2	1	0.0	0.0	0	0.215	0.214	2.115	2.093	111.0
0.0	0.0	3	1	400.0	201.99005	1	2	1	0.0	0.0	0	0.215	0.21	2.096	2.093	111.0
0.0	0.0	3	1	400.0	201.99005	1	2	1	0.0	0.0	0	0.215	0.204	1.83	1.808	111.0
0.0	0.0	3	1	400.0	201.99005	1	2	1	0.0	0.0	0	0.215	0.197	1.684	1.68	111.0
0.0	0.0	3	1	400.0	201.99005	1	2	1	0.0	0.0	0	0.215	0.191	1.67	1.68	111.0
0.0	0.0	3	1	400.0	201.99005	1	2	1	0.0	0.0	0	0.215	0.184	1.481	1.45	111.0
0.0	0.0	3	1	400.0	201.99005	1	2	1	0.0	0.0	0	0.215	0.177	1.435	1.45	111.0
0.0	0.0	3	1	400.0	201.99005	1	2	1	0.0	0.0	0	0.215	0.171	1.387	1.348	111.0
0.0	0.0	3	1	400.0	201.99005	1	2	1	0.0	0.0	0	0.215	0.163	1.176	1.164	111.0
0.0	0.0	3	1	400.0	201.99005	1	2	1	0.0	0.0	0	0.215	0.157	1.22	1.164	111.0
0.0	0.0	3	1	400.0	201.99005	1	2	1	0.0	0.0	0	0.215	0.151	1.019	1.006	111.0
0.0	0.0	3	1	400.0	201.99005	1	2	1	0.0	0.0	0	0.215	0.144	0.925	0.934	111.0
0.0	0.0	3	1	400.0	201.99005	1	2	1	0.0	0.0	0	0.215	0.137	0.842	0.934	111.0
0.0	0.0	3	1	400.0	201.99005	1	2	1	0.0	0.0	0	0.215	0.131	0.747	0.806	111.0
0.0	0.0	3	1	400.0	201.99005	1	2	1	0.0	0.0	0	0.215	0.124	0.823	0.806	111.0
0.0	0.0	3	1	400.0	201.99005	1	2	1	0.0	0.0	0	0.215	0.117	0.709	0.75	111.0
0.0	0.0	3	1	400.0	201.99005	1	2	1	0.0	0.0	0	0.215	0.111	0.678	0.647	111.0
0.0	0.0	3	1	400.0	201.99005	1	2	1	0.0	0.0	0	0.215	0.105	0.629	0.647	111.0
0.0	0.0	3	1	400.0	201.99005	1	2	1	0.0	0.0	0	0.215	0.099	0.609	0.558	111.0
0.0	0.0	3	1	400.0	201.99005	1	2	1	0.0	0.0	0	0.215	0.095	0.56	0.519	111.0
0.0	0.0	3	1	400.0	201.99005	1	2	1	0.0	0.0	0	0.215	0.091	0.519	0.519	111.0
0.0	0.0	3	1	400.0	201.99005	1	2	1	0.0	0.0	0	0.215	0.085	0.487	0.448	111.0
0.0	0.0	3	1	400.0	201.99005	1	2	1	0.0	0.0	0	0.215	0.079	0.419	0.448	111.0
0.0	0.0	3	1	400.0	201.99005	1	2	1	0.0	0.0	0	0.215	0.075	0.418	0.416	111.0
0.0	0.0	3	1	400.0	201.99005	1	2	1	0.0	0.0	0	0.215	0.071	0.421	0.359	111.0
0.0	0.0	3	1	400.0	201.99005	1	2	1	0.0	0.0	0	0.215	0.067	0.344	0.359	111.0
0.0	0.0	3	1	400.0	201.99005	1	2	1	0.0	0.0	0	0.215	0.063	0.315	0.31	111.0
0.0	0.0	3	1	400.0	201.99005	1	2	1	0.0	0.0	0	0.215	0.059	0.287	0.288	111.0
0.0	0.0	3	1	400.0	201.99005	1	2	1	0.0	0.0	0	0.215	0.056	0.265	0.288	111.0
0.0	0.0	3	1	400.0	201.99005	1	2	1	0.0	0.0	0	0.215	0.053	0.225	0.248	111.0
0.0	0.0	3	1	400.0	201.99005	1	2	1	0.0	0.0	0	0.215	0.05	0.267	0.248	111.0
0.0	0.0	3	1	400.0	201.99005	1	2	1	0.0	0.0	0	0.215	0.046	0.248	0.231	111.0
0.0	0.0	3	1	400.0	201.99005	1	2	1	0.0	0.0	0	0.215	0.043	0.184	0.199	111.0
0.0	0.0	3	1	400.0	201.99005	1	2	1	0.0	0.0	0	0.215	0.039	0.22	0.199	111.0
0.0	0.0	3	1	400.0	201.99005	1	2	1	0.0	0.0	0	0.215	0.037	0.196	0.185	111.0
0.0	0.0	3	1	400.0	201.99005	1	2	1	0.0	0.0	0	0.215	0.035	0.19	0.159	111.0
0.0	0.0	3	1	400.0	201.99005	1	2	1	0.0	0.0	0	0.215	0.033	0.141	0.159	111.0
0.0	0.0	3	1	400.0	201.99005	1	2	1	0.0	0.0	0	0.215	0.032	0.278	0.148	111.0
0.0	0.0	3	1	400.0	201.99005	1	2	1	0.0	0.0	0	0.215	0.03	0.098	0.148	111.0
0.0	0.0	3	1	400.0	201.99005	1	2	1	0.0	0.0	0	0.215	0.028	0.121	0.128	111.0
0.0	0.0	3	1	400.0	201.99005	1	2	1	0.0	0.0	0	0.215	0.026	0.075	0.11	111.0
0.0	0.0	3	1	400.0	201.99005	1	2	1	0.0	0.0	0	0.215	0.024	0.107	0.11	111.0
0.0	0.0	3	1	400.0	201.99005	1	2	1	0.0	0.0	0	0.215	0.022	0.132	0.102	111.0
0.0	0.0	3	1	400.0	201.99005	1	2	1	0.0	0.0	0	0.215	0.02	0.06	0.088	111.0
0.0	0.0	3	1	400.0	201.99005	1	2	1	0.0	0.0	0	0.215	0.02	0.072	0.088	111.0
0.0	0.0	3	1	400.0	201.99005	1	2	1	0.0	0.0	0	0.215	0.02	0.081	0.082	111.0
0.0	0.0	3	1	400.0	201.99005	1	2	1	0.0	0.0	0	0.215	0.02	0.149	0.082	111.0
0.0	0.0	3	1	400.0	201.99005	1	2	1	0.0	0.0	0	0.215	0.019	-0.084	0.07	111.0
0.0	0.0	3	1	400.0	201.99005	1	2	1	0.0	0.0	0	0.215	0.019	0.046	0.065	111.0
0.0	0.0	3	1	400.0	201.99005	1	2	1	0.0	0.0	0	0.215	0.019	0.081	0.065	111.0
0.0	0.0	3	1	400.0	201.99005	1	2	1	0.0	0.0	0	0.215	0.019	0.046	0.056	111.0
0.0	0.0	3	1	400.0	201.99005	1	2	1	0.0	0.0	0	0.215	0.019	0.05	0.048	111.0
0.0	0.0	3	1	400.0	201.99005	1	2	1	0.0	0.0	0	0.215	0.019	0.041	0.048	111.0
0.0	0.0	3	1	400.0	201.99005	1	2	1	0.0	0.0	0	0.215	0.019	0.051	0.045	111.0
0.0	0.0	3	1	400.0	201.99005	1	2	1	0.0	0.0	0	0.215	0.019	0.032	0.045	111.0
0.0	0.0	3	1	400.0	201.99005	1	2	1	0.0	0.0	0	0.215	0.019	0.049	0.038	111.0
0.0	0.0	3	1	400.0	201.99005	1	2	1	0.0	0.0	0	0.215	0.019	0.005	0.036	111.0
0.0	0.0	3	1	400.0	201.99005	1	2	1	0.0	0.0	0	0.215	0.019	0.029	0.036	111.0
0.0	0.0	3	1	400.0	201.99005	1	2	1	0.0	0.0	0	0.215	0.019	0.007	0.031	111.0
0.0	0.0	3	1	400.0	201.99005	1	2	1	0.0	0.0	0	0.215	0.019	0.02	0.028	111.0
0.0	0.0	3	1	400.0	201.99005	1	2	1	0.0	0.0	0	0.215	0.018	0.05	0.028	111.0
0.0	0.0	3	1	400.0	201.99005	1	2	1	0.0	0.0	0	0.215	0.018	0.045	0.024	111.0
0.0	0.0	3	1	400.0	201.99005	1	2	1	0.0	0.0	0	0.215	0.017	-0.02	0.024	111.0
0.0	0.0	3	1	400.0	201.99005	1	2	1	0.0	0.0	0	0.215	0.017	0.027	0.021	111.0
0.0	0.0	3	1	400.0	201.99005	1	2	1	0.0	0.0	0	0.215	0.017	0.044	0.019	111.0
0.0	0.0	3	1	400.0	201.99005	1	2	1	0.0	0.0	0	0.215	0.015	-0.059	0.019	111.0
0.0	0.0	3	1	400.0	201.99005	1	2	1	0.0	0.0	0	0.215	0.014	0.021	0.016	111.0
0.0	0.0	3	1	400.0	201.99005	1	2	1	0.0	0.0	0	0.215	0.013	0.015	0.016	111.0
0.0	0.0	3	1	400.0	201.99005	1	2	1	0.0	0.0	0	0.215	0.013	0.042	0.015	111.0
0.0	0.0	3	1	400.0	201.99005	1	2	1	0.0	0.0	0	0.215	0.012	0.01	0.013	111.0
0.0	0.0	3	1	400.0	201.99005	1	2	1	0.0	0.0	0	0.215	0.012	-0.003	0.013	111.0
0.0	0.0	3	1	400.0	201.99005	1	2	1	0.0	0.0	0	0.215	0.011	-0.174	0.012	111.0
0.0	0.0	3	1	400.0	201.99005	1	2	1	0.0	0.0	0	0.215	0.011	-0.003	0.01	111.0
0.0	0.0	3	1	400.0	201.99005	1	2	1	0.0	0.0	0	0.215	0.01	-0.018	0.01	111.0
0.0	0.0	3	1	400.0	201.99005	1	2	1	0.0	0.0	0	0.215	0.01	0.009	0.009	111.0
0.0	0.0	3	1	400.0	201.99005	1	2	1	0.0	0.0	0	0.215	0.009	0.013	0.008	111.0
0.0	0.0	3	1	400.0	201.99005	1	2	1	0.0	0.0	0	0.215	0.009	0.022	0.008	111.0
0.0	0.0	3	1	400.0	201.99005	1	2	1	0.0	0.0	0	0.214	0.008	-0.02	0.007	111.0
0.0	0.0	3	1	400.0	201.99005	1	2	1	0.0	0.0	0	0.214	0.008	0.012	0.007	111.0
0.0	0.0	3	1	400.0	201.99005	1	2	1	0.0	0.0	0	0.214	0.008	0.034	0.006	111.0
0.0	0.0	3	1	400.0	201.99005	1	2	1	0.0	0.0	0	0.214	0.007	0.034	0.005	111.0
0.0	0.0	3	1	400.0	201.99005	1	2	1	0.0	0.0	0	0.214	0.007	0.022	0.005	111.0
0.0	0.0	3	1	400.0	201.99005	1	2	1	0.0	0.0	0	0.214	0.007	-0.001	0.004	111.0
0.0	0.0	3	1	400.0	201.99005	1	2	1	0.0	0.0	0	0.214	0.007	0.002	0.004	111.0
0.0	0.0	3	1	400.0	201.99005	1	2	1	0.0	0.0	0	0.214	0.006	-0.072	0.004	111.0
0.0	0.0	3	1	400.0	201.99005	1	2	1	0.0	0.0	0	0.214	0.005	-0.083	0.003	111.0
0.0	0.0	3	1	400.0	201.99005	1	2	1	0.0	0.0	0	0.214	0.003	-0.126	0.003	111.0
0.0	0.0	3	1	400.0	201.99005	1	2	1	0.0	0.0	0	0.214	0.002	0.02	0.003	111.0
0.0	0.0	3	1	400.0	201.99005	1	2	1	0.0	0.0	0	0.214	0.001	0.005	0.002	111.0
0.0	0.0	3	1	400.0	201.99005	1	2	1	0.0	0.0	0	0.214	0.001	0.022	0.002	111.0
0.0	0.0	3	1	400.0	201.99005	1	2	1	0.0	0.0	0	0.214	0.0	-0.225	0.002	111.0
0.0	0.0	3	1	400.0	201.99005	1	2	1	0.0	0.0	0	0.214	0.0	0.008	0.002	111.0
0.0	0.0	3	1	400.0	201.99005	1	2	1	0.0	0.0	0	0.214	0.0	0.017	0.002	111.0
0.0	0.0	3	1	400.0	201.99005	1	2	1	0.0	0.0	0	0.214	-0.001	-0.04	0.001	111.0
0.0	0.0	3	1	400.0	201.99005	1	2	1	0.0	0.0	0	0.214	0.0	0.015	0.001	111.0
0.0	0.0	3	1	400.0	201.99005	1	2	1	0.0	0.0	0	0.214	0.0	0.062	0.001	111.0
0.0	0.0	3	1	400.0	201.99005	1	2	1	0.0	0.0	0	0.214	0.0	0.039	0.001	111.0
0.0	0.0	3	1	400.0	201.99005	1	2	1	0.0	0.0	0	0.214	-0.001	-0.017	0.001	111.0
0.0	0.0	3	1	400.0	201.99005	1	2	1	0.0	0.0	0	0.214	-0.001	-0.014	0.0	111.0
0.0	0.0	3	1	400.0	201.99005	1	2	1	0.0	0.0	0	0.214	-0.001	-0.018	0.0	111.0
0.0	0.0	3	1	400.0	201.99005	1	2	1	0.0	0.0	0	0.214	0.0	0.019	0.0	111.0
0.0	0.0	3	1	400.0	201.99005	1	2	1	0.0	0.0	0	0.214	0.0	0.002	0.0	111.0
0.0	0.0	3	1	400.0	201.99005	1	2	1	0.0	0.0	0	0.214	-0.001	-0.019	0.0	111.0
0.0	0.0	3	1	400.0	201.99005	1	2	1	0.0	0.0	0	0.214	-0.001	-0.034	0.0	111.0
0.0	0.0	3	1	400.0	201.99005	1	2	1	0.0	0.0	0	0.214	0.0	0.02	0.0	111.0
0.0	0.0	3	1	400.0	201.99005	1	2	1	0.0	0.0	0	0.214	-0.001	-0.038	0.0	111.0
0.0	0.0	3	1	400.0	201.99005	1	2	1	0.0	0.0	0	0.214	0.0	0.009	0.0	111.0
0.0	0.0	3	1	400.0	201.99005	1	2	1	0.0	0.0	0	0.214	-0.001	-0.014	0.0	111.0
0.0	0.0	3	1	400.0	201.99005	1	2	1	0.0	0.0	0	0.214	-0.001	-0.04	0.0	111.0
0.0	0.0	3	1	400.0	201.99005	1	2	1	0.0	0.0	0	0.214	0.0	0.006	0.0	111.0
0.0	0.0	3	1	400.0	201.99005	1	2	1	0.0	0.0	0	0.214	0.0	0.03	0.0	111.0
0.0	0.0	3	1	400.0	201.99005	1	2	1	0.0	0.0	0	0.214	0.0	0.076	0.0	111.0
0.0	0.0	3	1	400.0	201.99005	1	2	1	0.0	0.0	0	0.214	0.0	0.035	0.0	111.0
0.0	0.0	3	1	400.0	201.99005	1	2	1	0.0	0.0	0	0.214	0.0	0.019	0.0	111.0
0.0	0.0	3	1	400.0	201.99005	1	2	1	0.0	0.0	0	0.214	-0.001	-0.02	0.0	111.0
0.0	0.0	3	1	400.0	201.99005	1	2	1	0.0	0.0	0	0.214	0.0	0.023	0.0	111.0
0.0	0.0	3	1	400.0	201.99005	1	2	1	0.0	0.0	0	0.214	0.0	0.017	0.0	111.0
0.0	0.0	3	1	400.0	201.99005	1	2	1	0.0	0.0	0	0.214	0.0	0.11	0.0	111.0
0.0	0.0	3	1	400.0	201.99005	1	2	1	0.0	0.0	0	0.214	0.0	0.001	0.0	111.0
0.0	0.0	3	1	400.0	201.99005	1	2	1	0.0	0.0	0	0.214	-0.001	-0.042	0.0	111.0
0.0	0.0	3	1	400.0	201.99005	1	2	1	0.0	0.0	0	0.214	0.0	0.025	0.0	111.0
0.0	0.0	3	1	400.0	201.99005	1	2	1	0.0	0.0	0	0.214	0.0	0.046	0.0	111.0
0.0	0.0	3	1	400.0	201.99005	1	2	1	0.0	0.0	0	0.214	0.0	0.063	0.0	111.0
0.0	0.0	3	1	400.0	201.99005	1	2	1	0.0	0.0	0	0.214	0.0	-0.007	0.0	111.0
0.0	0.0	3	1	400.0	201.99005	1	2	1	0.0	0.0	0	0.214	-0.001	-0.017	0.0	111.0
0.0	0.0	3	1	400.0	201.99005	1	2	1	0.0	0.0	0	0.214	0.0	0.015	0.0	111.0
0.0	0.0	3	1	400.0	201.99005	1	2	1	0.0	0.0	0	0.214	0.0	0.042	0.0	111.0
0.0	0.0	3	1	400.0	201.99005	1	2	1	0.0	0.0	0	0.214	0.0	0.001	0.0	111.0
0.0	0.0	3	1	400.0	201.99005	1	2	1	0.0	0.0	0	0.214	-0.001	-0.026	0.0	111.0
0.0	0.0	3	1	400.0	201.99005	1	2	1	0.0	0.0	0	0.214	0.0	-0.006	0.0	111.0
0.0	0.0	3	1	400.0	201.99005	1	2	1	0.0	0.0	0	0.214	-0.001	-0.052	0.0	111.0
0.0	0.0	3	1	400.0	201.99005	1	2	1	0.0	0.0	0	0.214	0.0	0.018	0.0	111.0
0.0	0.0	3	1	400.0	201.99005	1	2	1	0.0	0.0	0	0.214	0.0	0.008	0.0	111.0
0.0	0.0	3	1	400.0	201.99005	1	2	1	0.0	0.0	0	0.214	-0.001	-0.09	0.0	111.0
0.0	0.0	3	1	400.0	201.99005	1	2	1	0.0	0.0	0	0.214	0.0	0.003	0.0	111.0
0.0	0.0	3	1	400.0	201.99005	1	2	1	0.0	0.0	0	0.214	-0.001	-0.016	0.0	111.0
0.0	0.0	3	1	400.0	201.99005	1	2	1	0.0	0.0	0	0.214	-0.001	-0.027	0.0	111.0
0.0	0.0	3	1	400.0	201.99005	1	2	1	0.0	0.0	0	0.214	0.0	0.023	0.0	111.0
0.0	0.0	3	1	400.0	201.99005	1	2	1	0.0	0.0	0	0.214	0.0	0.01	0.0	111.0
0.0	0.0	3	1	400.0	201.99005	1	2	1	0.0	0.0	0	0.214	0.0	0.005	0.0	111.0
0.0	0.0	3	1	400.0	201.99005	1	2	1	0.0	0.0	0	0.214	-0.001	-0.013	0.0	111.0
0.0	0.0	3	1	400.0	201.99005	1	2	1	0.0	0.0	0	0.214	-0.001	-0.013	0.0	111.0
0.0	0.0	3	1	400.0	201.99005	1	2	1	0.0	0.0	0	0.214	-0.001	-0.027	0.0	111.0
0.0	0.0	3	1	400.0	201.99005	1	2	1	0.0	0.0	0	0.214	0.0	0.023	0.0	111.0
0.0	0.0	3	1	400.0	201.99005	1	2	1	0.0	0.0	0	0.214	0.0	0.005	0.0	111.0
0.0	0.0	3	1	400.0	201.99005	1	2	1	0.0	0.0	0	0.214	0.0	0.001	0.0	111.0
0.0	0.0	3	1	400.0	201.99005	1	2	1	0.0	0.0	0	0.214	0.0	0.003	0.0	111.0
0.0	0.0	3	1	400.0	201.99005	1	2	1	0.0	0.0	0	0.214	-0.001	-0.061	0.0	111.0
0.0	0.0	3	1	400.0	201.99005	1	2	1	0.0	0.0	0	0.214	0.0	-0.004	0.0	111.0
0.0	0.0	3	1	400.0	201.99005	1	2	1	0.0	0.0	0	0.214	-0.001	-0.019	0.0	111.0
0.0	0.0	3	1	400.0	201.99005	1	2	1	0.0	0.0	0	0.214	-0.001	-0.015	0.0	111.0
0.0	0.0	3	1	400.0	201.99005	1	2	1	0.0	0.0	0	0.214	-0.001	-0.02	0.0	111.0
0.0	0.0	3	1	400.0	201.99005	1	2	1	0.0	0.0	0	0.214	0.0	-0.011	0.0	111.0
0.0	0.0	3	1	400.0	201.99005	1	2	1	0.0	0.0	0	0.214	-0.001	-0.038	0.0	111.0
0.0	0.0	3	1	400.0	201.99005	1	2	1	0.0	0.0	0	0.214	0.0	0.017	0.0	111.0
0.0	0.0	3	1	400.0	201.99005	1	2	1	0.0	0.0	0	0.214	0.0	0.017	0.0	111.0
0.0	0.0	3	1	400.0	201.99005	1	2	1	0.0	0.0	0	0.214	0.0	-0.005	0.0	111.0
0.0	0.0	3	1	400.0	201.99005	1	2	1	0.0	0.0	0	0.214	-0.001	-0.023	0.0	111.0
0.0	0.0	3	1	400.0	201.99005	1	2	1	0.0	0.0	0	0.214	0.0	0.001	0.0	111.0
0.0	0.0	3	1	400.0	201.99005	1	2	1	0.0	0.0	0	0.214	0.0	-0.007	0.0	111.0
0.0	0.0	3	1	400.0	201.99005	1	2	1	0.0	0.0	0	0.214	0.0	-0.002	0.0	111.0
0.0	0.0	3	1	400.0	201.99005	1	2	1	0.0	0.0	0	0.214	-0.001	-0.029	0.0	111.0
0.0	0.0	3	1	400.0	201.99005	1	2	1	0.0	0.0	0	0.214	-0.001	-0.015	0.0	111.0
0.0	0.0	3	1	400.0	201.99005	1	2	1	0.0	0.0	0	0.214	-0.001	-0.049	0.0	111.0
0.0	0.0	3	1	400.0	201.99005	1	2	1	0.0	0.0	0	0.214	-0.001	-0.093	0.0	111.0
0.0	0.0	3	1	400.0	201.99005	1	2	1	0.0	0.0	0	0.214	0.0	0.015	0.0	111.0
0.0	0.0	3	1	400.0	201.99005	1	2	1	0.0	0.0	0	0.214	-0.001	-0.019	0.0	111.0
0.0	0.0	3	1	400.0	201.99005	1	2	1	0.0	0.0	0	0.214	0.0	-0.003	0.0	111.0
0.0	0.0	3	1	400.0	201.99005	1	2	1	0.0	0.0	0	0.214	0.0	0.005	0.0	111.0
0.0	0.0	3	1	400.0	201.99005	1	2	1	0.0	0.0	0	0.214	-0.001	-0.019	0.0	111.0
0.0	0.0	3	1	400.0	201.99005	1	2	1	0.0	0.0	0	0.214	0.0	0.003	0.0	111.0
0.0	0.0	3	1	400.0	201.99005	1	2	1	0.0	0.0	0	0.214	-0.001	-0.013	0.0	111.0
0.0	0.0	3	1	400.0	201.99005	1	2	1	0.0	0.0	0	0.214	-0.001	-0.056	0.0	111.0
0.0	0.0	3	1	400.0	201.99005	1	2	1	0.0	0.0	0	0.214	-0.001	-0.045	0.0	111.0
0.0	0.0	3	1	400.0	201.99005	1	2	1	0.0	0.0	0	0.214	0.0	0.016	0.0	111.0
0.0	0.0	3	1	400.0	201.99005	1	2	1	0.0	0.0	0	0.214	-0.001	-0.016	0.0	111.0
0.0	0.0	3	1	400.0	201.99005	1	2	1	0.0	0.0	0	0.214	0.0	0.001	0.0	111.0
0.0	0.0	3	1	400.0	201.99005	1	2	1	0.0	0.0	0	0.214	0.0	0.056	0.0	111.0
0.0	0.0	3	1	400.0	201.99005	1	2	1	0.0	0.0	0	0.214	-0.001	-0.025	0.0	111.0
0.0	0.0	3	1	400.0	201.99005	1	2	1	0.0	0.0	0	0.214	-0.001	-0.082	0.0	111.0
0.0	0.0	3	1	400.0	201.99005	1	2	1	0.0	0.0	0	0.214	-0.001	-0.032	0.0	111.0
0.0	0.0	3	1	400.0	201.99005	1	2	1	0.0	0.0	0	0.214	0.0	0.027	0.0	111.0
0.0	0.0	3	1	400.0	201.99005	1	2	1	0.0	0.0	0	0.214	0.0	0.045	0.0	111.0
0.0	0.0	3	1	400.0	201.99005	1	2	1	0.0	0.0	0	0.214	-0.001	-0.022	0.0	111.0
0.0	0.0	3	1	400.0	201.99005	1	2	1	0.0	0.0	0	0.214	0.0	0.001	0.0	111.0
0.0	0.0	3	1	400.0	201.99005	1	2	1	0.0	0.0	0	0.214	0.0	0.113	0.0	111.0
0.0	0.0	3	1	400.0	201.99005	1	2	1	0.0	0.0	0	0.214	-0.001	-0.079	0.0	111.0
0.0	0.0	3	1	400.0	201.99005	1	2	1	0.0	0.0	0	0.214	-0.001	-0.021	0.0	111.0
0.0	0.0	3	1	400.0	201.99005	1	2	1	0.0	0.0	0	0.214	-0.001	-0.03	0.0	111.0
0.0	0.0	3	1	400.0	201.99005	1	2	1	0.0	0.0	0	0.214	-0.001	-0.017	0.0	111.0
0.0	0.0	3	1	400.0	201.99005	1	2	1	0.0	0.0	0	0.214	0.0	0.114	0.0	111.0
0.0	0.0	3	1	400.0	201.99005	1	2	1	0.0	0.0	0	0.214	0.0	-0.003	0.0	111.0
0.0	0.0	3	1	400.0	201.99005	1	2	1	0.0	0.0	0	0.214	0.0	0.024	0.0	111.0
0.0	0.0	3	1	400.0	201.99005	1	2	1	0.0	0.0	0	0.214	0.0	-0.007	0.0	111.0
0.0	0.0	3	1	400.0	201.99005	1	2	1	0.0	0.0	0	0.214	0.0	0.019	0.0	111.0
0.0	0.0	3	1	400.0	201.99005	1	2	1	0.0	0.0	0	0.214	0.0	0.0	0.0	111.0
0.0	0.0	3	1	400.0	201.99005	1	2	1	0.0	0.0	0	0.214	0.0	0.02	0.0	111.0
0.0	0.0	3	1	400.0	201.99005	1	2	1	0.0	0.0	0	0.214	0.001	0.263	0.0	111.0
0.0	0.0	3	1	400.0	201.99005	1	2	1	0.0	0.0	0	0.214	0.001	0.004	0.0	111.0
0.0	0.0	3	1	400.0	201.99005	1	2	1	0.0	0.0	0	0.214	0.0	0.13	0.0	111.0
0.0	0.0	3	1	400.0	201.99005	1	2	1	0.0	0.0	0	0.214	0.0	0.116	0.0	111.0
0.0	0.0	3	1	400.0	201.99005	1	2	1	0.0	0.0	0	0.214	-0.001	-0.017	0.0	111.0
0.0	0.0	3	1	400.0	201.99005	1	2	1	0.0	0.0	0	0.214	0.0	0.006	0.0	111.0
0.0	0.0	3	1	400.0	201.99005	1	2	1	0.0	0.0	0	0.214	0.0	0.02	0.0	111.0
0.0	0.0	3	1	400.0	201.99005	1	2	1	0.0	0.0	0	0.214	0.0	-0.002	0.0	111.0
0.0	0.0	3	1	400.0	201.99005	1	2	1	0.0	0.0	0	0.214	-0.001	-0.018	0.0	111.0
0.0	0.0	3	1	400.0	201.99005	1	2	1	0.0	0.0	0	0.214	-0.001	-0.017	0.0	111.0
0.0	0.0	3	1	400.0	201.99005	1	2	1	0.0	0.0	0	0.214	0.0	-0.01	0.0	111.0
0.0	0.0	3	1	400.0	201.99005	1	2	1	0.0	0.0	0	0.214	-0.001	-0.056	0.0	111.0
0.0	0.0	3	1	400.0	201.99005	1	2	1	0.0	0.0	0	0.214	0.0	0.05	0.0	111.0
0.0	0.0	3	1	400.0	201.99005	1	2	1	0.0	0.0	0	0.214	0.0	0.008	0.0	111.0
0.0	0.0	3	1	400.0	201.99005	1	2	1	0.0	0.0	0	0.214	-0.001	-0.026	0.0	111.0
0.0	0.0	3	1	400.0	201.99005	1	2	1	0.0	0.0	0	0.214	-0.001	-0.015	0.0	111.0
0.0	0.0	3	1	400.0	201.99005	1	2	1	0.0	0.0	0	0.214	0.0	0.02	0.0	111.0
0.0	0.0	3	1	400.0	201.99005	1	2	1	0.0	0.0	0	0.214	-0.001	-0.095	0.0	111.0
0.0	0.0	3	1	400.0	201.99005	1	2	1	0.0	0.0	0	0.214	-0.001	-0.06	0.0	111.0
0.0	0.0	3	1	400.0	201.99005	1	2	1	0.0	0.0	0	0.214	0.0	-0.008	0.0	111.0
0.0	0.0	3	1	400.0	201.99005	1	2	1	0.0	0.0	0	0.214	-0.001	-0.014	0.0	111.0
0.0	0.0	3	1	400.0	201.99005	1	2	1	0.0	0.0	0	0.214	-0.001	-0.018	0.0	111.0
0.0	0.0	3	1	400.0	201.99005	1	2	1	0.0	0.0	0	0.214	-0.001	-0.038	0.0	111.0
0.0	0.0	3	1	400.0	201.99005	1	2	1	0.0	0.0	0	0.214	0.0	0.098	0.0	111.0
0.0	0.0	3	1	400.0	201.99005	1	2	1	0.0	0.0	0	0.214	0.0	0.03	0.0	111.0
0.0	0.0	3	1	400.0	201.99005	1	2	1	0.0	0.0	0	0.214	0.0	0.063	0.0	111.0
0.0	0.0	3	1	400.0	201.99005	1	2	1	0.0	0.0	0	0.214	-0.001	-0.021	0.0	111.0
0.0	0.0	3	1	400.0	201.99005	1	2	1	0.0	0.0	0	0.214	0.0	-0.008	0.0	111.0
-5555.5557	-400.0	4	1	400.0	102.98507	1	2	1	0.0	0.0	1	0.214	0.0	-0.01	0.0	111.0
-5555.5557	-400.0	4	1	400.0	102.98507	1	2	1	0.0	0.0	1	0.214	0.0	0.007	0.0	111.0
-5555.5557	-400.0	4	1	400.0	102.98507	0	2	1	0.0	0.0	1	0.214	-0.001	-0.177	0.0	111.0
-5555.5557	-400.0	4	1	400.0	102.98507	0	2	1	0.0	0.0	1	0.214	0.0	-0.002	0.0	111.0
-5555.5557	-400.0	4	1	400.0	102.98507	0	2	1	0.0	0.0	1	0.214	-0.001	-0.118	-0.392	111.0
-5555.5557	-400.0	4	1	400.0	102.98507	0	2	1	0.0	0.0	1	0.214	-0.004	-0.368	-0.392	111.0
-5555.5557	-400.0	4	1	400.0	102.98507	0	2	1	0.0	0.0	1	0.214	-0.012	-1.105	-1.097	111.0
-5555.5557	-400.0	4	1	400.0	102.98507	0	2	1	0.0	0.0	1	0.214	-0.02	-1.055	-1.097	111.0
-5555.5557	-400.0	4	1	400.0	102.98507	0	2	1	0.0	0.0	1	0.214	-0.029	-1.431	-1.413	111.0
-5555.5557	-400.0	4	1	400.0	102.98507	0	2	1	0.0	0.0	1	0.214	-0.042	-1.938	-1.978	111.0
-5555.5557	-400.0	4	1	400.0	102.98507	0	2	1	0.0	0.0	1	0.214	-0.054	-2.097	-1.978	111.0
-5555.5557	-400.0	4	1	400.0	102.98507	0	2	1	0.0	0.0	1	0.214	-0.069	-2.427	-2.467	111.0
-5555.5557	-400.0	4	1	400.0	102.98507	0	2	1	0.0	0.0	1	0.213	-0.085	-2.734	-2.686	111.0
-5555.5557	-400.0	4	1	400.0	102.98507	0	2	1	0.0	0.0	1	0.213	-0.098	-2.681	-2.686	111.0
-5555.5557	-400.0	4	1	400.0	102.98507	0	2	1	0.0	0.0	1	0.213	-0.113	-3.091	-3.078	111.0
-5555.5557	-400.0	4	1	400.0	102.98507	0	2	1	0.0	0.0	1	0.213	-0.127	-3.033	-3.254	111.0
-5555.5557	-400.0	4	1	400.0	102.98507	0	2	1	0.0	0.0	1	0.213	-0.141	-3.288	-3.254	111.0
-5555.5557	-400.0	4	1	400.0	102.98507	0	2	1	0.0	0.0	1	0.213	-0.155	-3.594	-3.569	111.0
-5555.5557	-400.0	4	1	400.0	102.98507	0	2	1	0.0	0.0	1	0.213	-0.168	-3.578	-3.569	111.0
-5555.5557	-400.0	4	1	400.0	102.98507	0	2	1	0.0	0.0	1	0.213	-0.183	-3.828	-3.84	111.0
-5555.5557	-400.0	4	1	400.0	102.98507	0	2	1	0.0	0.0	1	0.213	-0.197	-4.046	-3.963	111.0
-5555.5557	-400.0	4	1	400.0	102.98507	0	2	1	0.0	0.0	1	0.212	-0.21	-3.971	-3.963	111.0
-5555.5557	-400.0	4	1	400.0	102.98507	0	2	1	0.0	0.0	1	0.212	-0.224	-4.239	-4.18	111.0
-5555.5557	-400.0	4	1	400.0	102.98507	0	2	1	0.0	0.0	1	0.212	-0.236	-4.243	-4.278	111.0
-5555.5557	-400.0	4	1	400.0	102.98507	0	2	1	0.0	0.0	1	0.212	-0.247	-4.221	-4.278	111.0
-5555.5557	-400.0	4	1	400.0	102.98507	0	2	1	0.0	0.0	1	0.212	-0.259	-4.455	-4.453	111.0
-5555.5557	-400.0	4	1	400.0	102.98507	0	2	1	0.0	0.0	1	0.212	-0.27	-4.471	-4.453	111.0
-5555.5557	-400.0	4	1	400.0	102.98507	0	2	1	0.0	0.0	1	0.212	-0.281	-4.667	-4.531	111.0
-5555.5557	-400.0	4	1	400.0	102.98507	0	2	1	0.0	0.0	1	0.212	-0.291	-4.64	-4.672	111.0
-5555.5557	-400.0	4	1	400.0	102.98507	0	2	1	0.0	0.0	1	0.212	-0.301	-4.684	-4.672	111.0
-5555.5557	-400.0	4	1	400.0	102.98507	0	2	1	0.0	0.0	1	0.211	-0.309	-4.726	-4.735	111.0
-5555.5557	-400.0	4	1	400.0	102.98507	0	2	1	0.0	0.0	1	0.211	-0.317	-4.744	-4.735	111.0
-5555.5557	-400.0	4	1	400.0	102.98507	0	2	1	0.0	0.0	1	0.211	-0.325	-4.794	-4.847	111.0
-5555.5557	-400.0	4	1	400.0	102.98507	0	2	1	0.0	0.0	1	0.211	-0.333	-4.923	-4.898	111.0
-5555.5557	-400.0	4	1	400.0	102.98507	0	2	1	0.0	0.0	1	0.211	-0.341	-4.945	-4.898	111.0
-5555.5557	-400.0	4	1	400.0	102.98507	0	2	1	0.0	0.0	1	0.211	-0.347	-4.952	-4.988	111.0
-5555.5557	-400.0	4	1	400.0	102.98507	0	2	1	0.0	0.0	1	0.211	-0.354	-5.06	-5.029	111.0
-5555.5557	-400.0	4	1	400.0	102.98507	0	2	1	0.0	0.0	1	0.211	-0.36	-5.041	-5.029	111.0
-5555.5557	-400.0	4	1	400.0	102.98507	0	2	1	0.0	0.0	1	0.21	-0.366	-5.155	-5.102	111.0
-5555.5557	-400.0	4	1	400.0	102.98507	0	2	1	0.0	0.0	1	0.21	-0.371	-4.949	-5.134	111.0
-5555.5557	-400.0	4	1	400.0	102.98507	0	2	1	0.0	0.0	1	0.21	-0.377	-5.163	-5.134	111.0
-5555.5557	-400.0	4	1	400.0	102.98507	0	2	1	0.0	0.0	1	0.21	-0.383	-5.234	-5.192	111.0
-5555.5557	-400.0	4	1	400.0	102.98507	0	2	1	0.0	0.0	1	0.21	-0.387	-5.207	-5.192	111.0
-5555.5557	-400.0	4	1	400.0	102.98507	0	2	1	0.0	0.0	1	0.21	-0.391	-5.169	-5.218	111.0
-5555.5557	-400.0	4	1	400.0	102.98507	0	2	1	0.0	0.0	1	0.21	-0.395	-5.219	-5.265	111.0
-5555.5557	-400.0	4	1	400.0	102.98507	0	2	1	0.0	0.0	1	0.209	-0.399	-5.272	-5.265	111.0
-5555.5557	-400.0	4	1	400.0	102.98507	0	2	1	0.0	0.0	1	0.209	-0.403	-5.366	-5.306	111.0
-5555.5557	-400.0	4	1	400.0	102.98507	0	2	1	0.0	0.0	1	0.209	-0.407	-5.333	-5.306	111.0
-5555.5557	-400.0	4	1	400.0	102.98507	0	2	1	0.0	0.0	1	0.209	-0.41	-5.295	-5.324	111.0
-5555.5557	-400.0	4	1	400.0	102.98507	0	2	1	0.0	0.0	1	0.209	-0.414	-5.355	-5.356	111.0
-5555.5557	-400.0	4	1	400.0	102.98507	0	2	1	0.0	0.0	1	0.209	-0.418	-5.353	-5.356	111.0
-5555.5557	-400.0	4	1	400.0	102.98507	0	2	1	0.0	0.0	1	0.209	-0.422	-5.342	-5.371	111.0
-5555.5557	-400.0	4	1	400.0	102.98507	0	2	1	0.0	0.0	1	0.209	-0.424	-5.39	-5.397	111.0
-5555.5557	-400.0	4	1	400.0	102.98507	0	2	1	0.0	0.0	1	0.209	-0.426	-5.428	-5.397	111.0
-5555.5557	-400.0	4	1	400.0	102.98507	0	2	1	0.0	0.0	1	0.209	-0.428	-5.403	-5.408	111.0
-5555.5557	-400.0	4	1	400.0	102.98507	0	2	1	0.0	0.0	1	0.209	-0.43	-5.406	-5.408	111.0
-5555.5557	-400.0	4	1	400.0	102.98507	0	2	1	0.0	0.0	1	0.209	-0.432	-5.413	-5.429	111.0
-5555.5557	-400.0	4	1	400.0	102.98507	0	2	1	0.0	0.0	1	0.209	-0.434	-5.374	-5.438	111.0
-5555.5557	-400.0	4	1	400.0	102.98507	0	2	1	0.0	0.0	1	0.209	-0.437	-5.672	-5.438	111.0
-5555.5557	-400.0	4	1	400.0	102.98507	0	2	1	0.0	0.0	1	0.209	-0.439	-5.416	-5.455	111.0
-5555.5557	-400.0	4	1	400.0	102.98507	0	2	1	0.0	0.0	1	0.209	-0.441	-5.473	-5.463	111.0
-5555.5557	-400.0	4	1	400.0	102.98507	1	2	1	0.0	0.0	1	0.209	-0.441	-5.435	-5.463	111.0
-5555.5557	-400.0	4	1	400.0	102.98507	1	2	1	0.0	0.0	1	0.209	-0.441	-5.489	-5.476	111.0
-5555.5557	-400.0	4	1	400.0	102.98507	1	2	1	0.0	0.0	1	0.209	-0.441	-5.444	-5.476	111.0
-5555.5557	-400.0	4	1	400.0	102.98507	1	2	1	0.0	0.0	1	0.209	-0.441	-5.487	-5.482	111.0
-5555.5557	-400.0	4	1	400.0	102.98507	1	2	1	0.0	0.0	1	0.209	-0.441	-5.491	-5.488	111.0
-5555.5557	-400.0	4	1	400.0	102.98507	1	2	1	0.0	0.0	1	0.209	-0.441	-5.46	-5.488	111.0
-5555.5557	-400.0	4	1	400.0	102.98507	1	2	1	0.0	0.0	1	0.209	-0.441	-5.427	-5.502	111.0
-5555.5557	-400.0	4	1	400.0	102.98507	1	2	1	0.0	0.0	1	0.209	-0.442	-5.491	-5.507	111.0
-5555.5557	-400.0	4	1	400.0	102.98507	1	2	1	0.0	0.0	1	0.209	-0.442	-5.484	-5.507	111.0
-5555.5557	-400.0	4	1	400.0	102.98507	1	2	1	0.0	0.0	1	0.209	-0.442	-5.479	-5.514	111.0
-5555.5557	-400.0	4	1	400.0	102.98507	1	2	1	0.0	0.0	1	0.209	-0.442	-5.542	-5.514	111.0
-5555.5557	-400.0	4	1	400.0	102.98507	1	2	1	0.0	0.0	1	0.209	-0.442	-5.505	-5.517	111.0
-5555.5557	-400.0	4	1	400.0	102.98507	1	2	1	0.0	0.0	1	0.209	-0.444	-5.594	-5.523	111.0
-5555.5557	-400.0	4	1	400.0	102.98507	1	2	1	0.0	0.0	1	0.209	-0.444	-5.547	-5.523	111.0
-5555.5557	-400.0	4	1	400.0	102.98507	1	2	1	0.0	0.0	1	0.209	-0.444	-5.503	-5.529	111.0
-5555.5557	-400.0	4	1	400.0	102.98507	1	2	1	0.0	0.0	1	0.209	-0.444	-5.524	-5.531	111.0
-5555.5557	-400.0	4	1	400.0	102.98507	1	2	1	0.0	0.0	1	0.209	-0.444	-5.537	-5.531	111.0
-5555.5557	-400.0	4	1	400.0	102.98507	1	2	1	0.0	0.0	1	0.209	-0.445	-5.505	-5.535	111.0
-5555.5557	-400.0	4	1	400.0	102.98507	1	2	1	0.0	0.0	1	0.209	-0.445	-5.519	-5.535	111.0
-5555.5557	-400.0	4	1	400.0	102.98507	1	2	1	0.0	0.0	1	0.209	-0.445	-5.555	-5.537	111.0
-5555.5557	-400.0	4	1	400.0	102.98507	1	2	1	0.0	0.0	1	0.209	-0.445	-5.539	-5.541	111.0
-5555.5557	-400.0	4	1	400.0	102.98507	1	2	1	0.0	0.0	1	0.209	-0.445	-5.536	-5.541	111.0
-5555.5557	-400.0	4	1	400.0	102.98507	1	2	1	0.0	0.0	1	0.209	-0.445	-5.533	-5.542	111.0
-5555.5557	-400.0	4	1	400.0	102.98507	1	2	1	0.0	0.0	1	0.209	-0.446	-5.584	-5.544	111.0
-5555.5557	-400.0	4	1	400.0	102.98507	1	2	1	0.0	0.0	1	0.209	-0.447	-5.57	-5.544	111.0
-5555.5557	-400.0	4	1	400.0	102.98507	1	2	1	0.0	0.0	1	0.209	-0.447	-5.518	-5.546	111.0
-5555.5557	-400.0	4	1	400.0	102.98507	1	2	1	0.0	0.0	1	0.209	-0.448	-5.533	-5.546	111.0
-5555.5557	-400.0	4	1	400.0	102.98507	1	2	1	0.0	0.0	1	0.209	-0.449	-5.561	-5.548	111.0
-5555.5557	-400.0	4	1	400.0	102.98507	1	2	1	0.0	0.0	1	0.209	-0.451	-5.57	-5.549	111.0
-5555.5557	-400.0	4	1	400.0	102.98507	1	2	1	0.0	0.0	1	0.209	-0.452	-5.502	-5.549	111.0
-5555.5557	-400.0	4	1	400.0	102.98507	1	2	1	0.0	0.0	1	0.209	-0.452	-5.555	-5.55	111.0
-5555.5557	-400.0	4	1	400.0	102.98507	1	2	1	0.0	0.0	1	0.209	-0.452	-5.554	-5.551	111.0
-5555.5557	-400.0	4	1	400.0	102.98507	1	2	1	0.0	0.0	1	0.209	-0.454	-5.574	-5.551	111.0
-5555.5557	-400.0	4	1	400.0	102.98507	1	2	1	0.0	0.0	1	0.209	-0.454	-5.524	-5.553	111.0
-5555.5557	-400.0	4	1	400.0	102.98507	1	2	1	0.0	0.0	1	0.209	-0.454	-5.458	-5.553	111.0
-5555.5557	-400.0	4	1	400.0	102.98507	1	2	1	0.0	0.0	1	0.209	-0.456	-5.572	-5.553	111.0
-5555.5557	-400.0	4	1	400.0	102.98507	1	2	1	0.0	0.0	1	0.209	-0.456	-5.555	-5.554	111.0
-5555.5557	-400.0	4	1	400.0	102.98507	1	2	1	0.0	0.0	1	0.209	-0.457	-5.541	-5.554	111.0
-5555.5557	-400.0	4	1	400.0	102.98507	1	2	1	0.0	0.0	1	0.209	-0.458	-5.578	-5.555	111.0
-5555.5557	-400.0	4	1	400.0	102.98507	1	2	1	0.0	0.0	1	0.209	-0.459	-5.544	-5.556	111.0
-5555.5557	-400.0	4	1	400.0	102.98507	1	2	1	0.0	0.0	1	0.209	-0.459	-5.538	-5.556	111.0
-5555.5557	-400.0	4	1	400.0	102.98507	1	2	1	0.0	0.0	1	0.209	-0.461	-5.568	-5.556	111.0
-5555.5557	-400.0	4	1	400.0	102.98507	1	2	1	0.0	0.0	1	0.209	-0.461	-5.565	-5.556	111.0
-5555.5557	-400.0	4	1	400.0	102.98507	1	2	1	0.0	0.0	1	0.209	-0.461	-5.558	-5.557	111.0
-5555.5557	-400.0	4	1	400.0	102.98507	1	2	1	0.0	0.0	1	0.209	-0.46	-5.524	-5.557	111.0
-5555.5557	-400.0	4	1	400.0	102.98507	1	2	1	0.0	0.0	1	0.209	-0.461	-5.653	-5.557	111.0
-5555.5557	-400.0	4	1	400.0	102.98507	1	2	1	0.0	0.0	1	0.209	-0.461	-5.572	-5.559	111.0
-5555.5557	-400.0	4	1	400.0	102.98507	1	2	1	0.0	0.0	1	0.209	-0.461	-5.576	-5.559	111.0
-5555.5557	-400.0	4	1	400.0	102.98507	1	2	1	0.0	0.0	1	0.209	-0.461	-5.622	-5.559	111.0
-5555.5557	-400.0	4	1	400.0	102.98507	1	2	1	0.0	0.0	1	0.209	-0.46	-5.557	-5.559	111.0
-5555.5557	-400.0	4	1	400.0	102.98507	1	2	1	0.0	0.0	1	0.209	-0.46	-5.557	-5.559	111.0
-5555.5557	-400.0	4	1	400.0	102.98507	1	2	1	0.0	0.0	1	0.209	-0.461	-5.635	-5.56	111.0
-5555.5557	-400.0	4	1	400.0	102.98507	1	2	1	0.0	0.0	1	0.209	-0.461	-5.593	-5.56	111.0
-5555.5557	-400.0	4	1	400.0	102.98507	1	2	1	0.0	0.0	1	0.209	-0.461	-5.763	-5.56	111.0
-5555.5557	-400.0	4	1	400.0	102.98507	1	2	1	0.0	0.0	1	0.209	-0.461	-5.576	-5.56	111.0
-5555.5557	-400.0	4	1	400.0	102.98507	1	2	1	0.0	0.0	1	0.209	-0.461	-5.58	-5.56	111.0
-5555.5557	-400.0	4	1	400.0	102.98507	1	2	1	0.0	0.0	1	0.209	-0.46	-5.538	-5.56	111.0
-5555.5557	-400.0	4	1	400.0	102.98507	1	2	1	0.0	0.0	1	0.209	-0.461	-5.595	-5.56	111.0
-5555.5557	-400.0	4	1	400.0	102.98507	1	2	1	0.0	0.0	1	0.209	-0.46	-5.554	-5.56	111.0
-5555.5557	-400.0	4	1	400.0	102.98507	1	2	1	0.0	0.0	1	0.209	-0.461	-5.57	-5.56	111.0
-5555.5557	-400.0	4	1	400.0	102.98507	1	2	1	0.0	0.0	1	0.209	-0.46	-5.55	-5.56	111.0
-5555.5557	-400.0	4	1	400.0	102.98507	1	2	1	0.0	0.0	1	0.209	-0.461	-5.653	-5.56	111.0
-5555.5557	-400.0	4	1	400.0	102.98507	1	2	1	0.0	0.0	1	0.209	-0.46	-5.516	-5.56	111.0
-5555.5557	-400.0	4	1	400.0	102.98507	1	2	1	0.0	0.0	1	0.209	-0.46	-5.553	-5.56	111.0
-5555.5557	-400.0	4	1	400.0	102.98507	1	2	1	0.0	0.0	1	0.209	-0.46	-5.534	-5.56	111.0
-5555.5557	-400.0	4	1	400.0	102.98507	1	2	1	0.0	0.0	1	0.209	-0.46	-5.55	-5.56	111.0
-5555.5557	-400.0	4	1	400.0	102.98507	1	2	1	0.0	0.0	1	0.209	-0.461	-5.578	-5.56	111.0
-5555.5557	-400.0	4	1	400.0	102.98507	1	2	1	0.0	0.0	1	0.209	-0.46	-5.537	-5.561	111.0
-5555.5557	-400.0	4	1	400.0	102.98507	1	2	1	0.0	0.0	1	0.209	-0.461	-5.569	-5.561	111.0
-5555.5557	-400.0	4	1	400.0	102.98507	1	2	1	0.0	0.0	1	0.209	-0.46	-5.546	-5.561	111.0
-5555.5557	-400.0	4	1	400.0	102.98507	1	2	1	0.0	0.0	1	0.209	-0.461	-5.565	-5.561	111.0
-5555.5557	-400.0	4	1	400.0	102.98507	1	2	1	0.0	0.0	1	0.209	-0.462	-5.572	-5.561	111.0
-5555.5557	-400.0	4	1	400.0	102.98507	1	2	1	0.0	0.0	1	0.209	-0.461	-5.564	-5.561	111.0
-5555.5557	-400.0	4	1	400.0	102.98507	1	2	1	0.0	0.0	1	0.209	-0.461	-5.573	-5.561	111.0
-5555.5557	-400.0	4	1	400.0	102.98507	1	2	1	0.0	0.0	1	0.209	-0.46	-5.502	-5.561	111.0
-5555.5557	-400.0	4	1	400.0	102.98507	1	2	1	0.0	0.0	1	0.209	-0.46	-5.534	-5.561	111.0
-5555.5557	-400.0	4	1	400.0	102.98507	1	2	1	0.0	0.0	1	0.209	-0.461	-5.569	-5.561	111.0
-5555.5557	-400.0	4	1	400.0	102.98507	1	2	1	0.0	0.0	1	0.209	-0.461	-5.586	-5.561	111.0
-5555.5557	-400.0	4	1	400.0	102.98507	1	2	1	0.0	0.0	1	0.209	-0.46	-5.555	-5.561	111.0
-5555.5557	-400.0	4	1	400.0	102.98507	1	2	1	0.0	0.0	1	0.209	-0.46	-5.542	-5.561	111.0
-5555.5557	-400.0	4	1	400.0	102.98507	1	2	1	0.0	0.0	1	0.209	-0.461	-5.607	-5.561	111.0
-5555.5557	-400.0	4	1	400.0	102.98507	1	2	1	0.0	0.0	1	0.209	-0.461	-5.658	-5.561	111.0
-5555.5557	-400.0	4	1	400.0	102.98507	1	2	1	0.0	0.0	1	0.209	-0.46	-5.547	-5.561	111.0
-5555.5557	-400.0	4	1	400.0	102.98507	1	2	1	0.0	0.0	1	0.209	-0.461	-5.568	-5.561	111.0
-5555.5557	-400.0	4	1	400.0	102.98507	1	2	1	0.0	0.0	1	0.209	-0.46	-5.522	-5.561	111.0
-5555.5557	-400.0	4	1	400.0	102.98507	1	2	1	0.0	0.0	1	0.209	-0.461	-5.604	-5.561	111.0
-5555.5557	-400.0	4	1	400.0	102.98507	1	2	1	0.0	0.0	1	0.209	-0.461	-5.562	-5.561	111.0
-5555.5557	-400.0	4	1	400.0	102.98507	1	2	1	0.0	0.0	1	0.209	-0.46	-5.534	-5.561	111.0
-5555.5557	-400.0	4	1	400.0	102.98507	1	2	1	0.0	0.0	1	0.209	-0.46	-5.54	-5.561	111.0
-5555.5557	-400.0	4	1	400.0	102.98507	1	2	1	0.0	0.0	1	0.209	-0.46	-5.539	-5.561	111.0
-5555.5557	-400.0	4	1	400.0	102.98507	1	2	1	0.0	0.0	1	0.209	-0.46	-5.548	-5.561	111.0
-5555.5557	-400.0	4	1	400.0	102.98507	1	2	1	0.0	0.0	1	0.209	-0.46	-5.497	-5.561	111.0
-5555.5557	-400.0	4	1	400.0	102.98507	1	2	1	0.0	0.0	1	0.209	-0.46	-5.542	-5.561	111.0
-5555.5557	-400.0	4	1	400.0	102.98507	1	2	1	0.0	0.0	1	0.209	-0.46	-5.521	-5.561	111.0
-5555.5557	-400.0	4	1	400.0	102.98507	1	2	1	0.0	0.0	1	0.209	-0.46	-5.555	-5.561	111.0
-5555.5557	-400.0	4	1	400.0	102.98507	1	2	1	0.0	0.0	1	0.209	-0.461	-5.559	-5.561	111.0
-5555.5557	-400.0	4	1	400.0	102.98507	1	2	1	0.0	0.0	1	0.209	-0.461	-5.564	-5.561	111.0
-5555.5557	-400.0	4	1	400.0	102.98507	1	2	1	0.0	0.0	1	0.209	-0.46	-5.556	-5.561	111.0
-5555.5557	-400.0	4	1	400.0	102.98507	1	2	1	0.0	0.0	1	0.209	-0.461	-5.576	-5.561	111.0
-5555.5557	-400.0	4	1	400.0	102.98507	1	2	1	0.0	0.0	1	0.209	-0.461	-5.584	-5.561	111.0
-5555.5557	-400.0	4	1	400.0	102.98507	1	2	1	0.0	0.0	1	0.209	-0.461	-5.582	-5.561	111.0
-5555.5557	-400.0	4	1	400.0	102.98507	1	2	1	0.0	0.0	1	0.209	-0.461	-5.582	-5.561	111.0
-5555.5557	-400.0	4	1	400.0	102.98507	1	2	1	0.0	0.0	1	0.209	-0.46	-5.533	-5.561	111.0
-5555.5557	-400.0	4	1	400.0	102.98507	1	2	1	0.0	0.0	1	0.209	-0.461	-5.572	-5.561	111.0
-5555.5557	-400.0	4	1	400.0	102.98507	1	2	1	0.0	0.0	1	0.209	-0.46	-5.54	-5.561	111.0
-5555.5557	-400.0	4	1	400.0	102.98507	1	2	1	0.0	0.0	1	0.209	-0.46	-5.546	-5.561	111.0
-5555.5557	-400.0	4	1	400.0	102.98507	1	2	1	0.0	0.0	1	0.209	-0.461	-5.608	-5.561	111.0
-5555.5557	-400.0	4	1	400.0	102.98507	1	2	1	0.0	0.0	1	0.209	-0.46	-5.548	-5.561	111.0
-5555.5557	-400.0	4	1	400.0	102.98507	1	2	1	0.0	0.0	1	0.209	-0.46	-5.54	-5.561	111.0
-5555.5557	-400.0	4	1	400.0	102.98507	1	2	1	0.0	0.0	1	0.209	-0.46	-5.555	-5.561	111.0
-5555.5557	-400.0	4	1	400.0	102.98507	1	2	1	0.0	0.0	1	0.209	-0.46	-5.483	-5.561	111.0
-5555.5557	-400.0	4	1	400.0	102.98507	1	2	1	0.0	0.0	1	0.209	-0.461	-5.557	-5.561	111.0
-5555.5557	-400.0	4	1	400.0	102.98507	1	2	1	0.0	0.0	1	0.209	-0.46	-5.547	-5.561	111.0
-5555.5557	-400.0	4	1	400.0	102.98507	1	2	1	0.0	0.0	1	0.209	-0.461	-5.567	-5.561	111.0
-5555.5557	-400.0	4	1	400.0	102.98507	1	2	1	0.0	0.0	1	0.209	-0.461	-5.576	-5.561	111.0
-5555.5557	-400.0	4	1	400.0	102.98507	1	2	1	0.0	0.0	1	0.209	-0.46	-5.554	-5.561	111.0
-5555.5557	-400.0	4	1	400.0	102.98507	1	2	1	0.0	0.0	1	0.209	-0.461	-5.598	-5.561	111.0
-5555.5557	-400.0	4	1	400.0	102.98507	1	2	1	0.0	0.0	1	0.209	-0.46	-5.544	-5.561	111.0
-5555.5557	-400.0	4	1	400.0	102.98507	1	2	1	0.0	0.0	1	0.209	-0.461	-5.565	-5.561	111.0
-5555.5557	-400.0	4	1	400.0	102.98507	1	2	1	0.0	0.0	1	0.209	-0.461	-5.602	-5.561	111.0
-5555.5557	-400.0	4	1	400.0	102.98507	1	2	1	0.0	0.0	1	0.209	-0.46	-5.556	-5.561	111.0
-5555.5557	-400.0	4	1	400.0	102.98507	1	2	1	0.0	0.0	1	0.209	-0.46	-5.548	-5.561	111.0
-5555.5557	-400.0	4	1	400.0	102.98507	1	2	1	0.0	0.0	1	0.209	-0.461	-5.566	-5.561	111.0
-5555.5557	-400.0	4	1	400.0	102.98507	1	2	1	0.0	0.0	1	0.209	-0.46	-5.546	-5.561	111.0
-5555.5557	-400.0	4	1	400.0	102.98507	1	2	1	0.0	0.0	1	0.209	-0.461	-5.614	-5.561	111.0
-5555.5557	-400.0	4	1	400.0	102.98507	1	2	1	0.0	0.0	1	0.209	-0.46	-5.531	-5.561	111.0
-5555.5557	-400.0	4	1	400.0	102.98507	1	2	1	0.0	0.0	1	0.209	-0.46	-5.544	-5.561	111.0
-5555.5557	-400.0	4	1	400.0	102.98507	1	2	1	0.0	0.0	1	0.209	-0.46	-5.547	-5.561	111.0
-5555.5557	-400.0	4	1	400.0	102.98507	1	2	1	0.0	0.0	1	0.209	-0.461	-5.57	-5.561	111.0
-5555.5557	-400.0	4	1	400.0	102.98507	1	2	1	0.0	0.0	1	0.209	-0.46	-5.527	-5.561	111.0
-5555.5557	-400.0	4	1	400.0	102.98507	1	2	1	0.0	0.0	1	0.209	-0.461	-5.559	-5.561	111.0
-5555.5557	-400.0	4	1	400.0	102.98507	1	2	1	0.0	0.0	1	0.209	-0.461	-5.595	-5.561	111.0
-5555.5557	-400.0	4	1	400.0	102.98507	1	2	1	0.0	0.0	1	0.209	-0.46	-5.528	-5.561	111.0
-5555.5557	-400.0	4	1	400.0	102.98507	1	2	1	0.0	0.0	1	0.209	-0.461	-5.59	-5.561	111.0
-5555.5557	-400.0	4	1	400.0	102.98507	1	2	1	0.0	0.0	1	0.209	-0.461	-5.598	-5.561	111.0
-5555.5557	-400.0	4	1	400.0	102.98507	1	2	1	0.0	0.0	1	0.209	-0.46	-5.555	-5.561	111.0
-5555.5557	-400.0	4	1	400.0	102.98507	1	2	1	0.0	0.0	1	0.209	-0.461	-5.56	-5.561	111.0
-5555.5557	-400.0	4	1	400.0	102.98507	1	2	1	0.0	0.0	1	0.209	-0.46	-5.361	-5.561	111.0
-5555.5557	-400.0	4	1	400.0	102.98507	1	2	1	0.0	0.0	1	0.209	-0.46	-5.55	-5.561	111.0
-5555.5557	-400.0	4	1	400.0	102.98507	1	2	1	0.0	0.0	1	0.209	-0.46	-5.551	-5.561	111.0
-5555.5557	-400.0	4	1	400.0	102.98507	1	2	1	0.0	0.0	1	0.209	-0.461	-5.582	-5.561	111.0
-5555.5557	-400.0	4	1	400.0	102.98507	1	2	1	0.0	0.0	1	0.209	-0.461	-5.574	-5.561	111.0
-5555.5557	-400.0	4	1	400.0	102.98507	1	2	1	0.0	0.0	1	0.209	-0.46	-5.536	-5.561	111.0
-5555.5557	-400.0	4	1	400.0	102.98507	1	2	1	0.0	0.0	1	0.209	-0.46	-5.548	-5.561	111.0
-5555.5557	-400.0	4	1	400.0	102.98507	1	2	1	0.0	0.0	1	0.209	-0.461	-5.663	-5.561	111.0
-5555.5557	-400.0	4	1	400.0	102.98507	1	2	1	0.0	0.0	1	0.209	-0.46	-5.521	-5.561	111.0
-5555.5557	-400.0	4	1	400.0	102.98507	1	2	1	0.0	0.0	1	0.209	-0.46	-5.508	-5.561	111.0
-5555.5557	-400.0	4	1	400.0	102.98507	1	2	1	0.0	0.0	1	0.209	-0.46	-5.536	-5.561	111.0
-5555.5557	-400.0	4	1	400.0	102.98507	1	2	1	0.0	0.0	1	0.209	-0.46	-5.545	-5.561	111.0
0.0	0.0	4	1	400.0	102.98507	1	2	1	0.0	0.0	0	0.209	-0.46	-5.534	-5.561	111.0
0.0	0.0	4	1	400.0	102.98507	1	2	1	0.0	0.0	0	0.209	-0.461	-5.559	-5.561	111.0
0.0	0.0	4	1	400.0	102.98507	1	2	1	0.0	0.0	0	0.209	-0.461	-5.576	-5.561	111.0
0.0	0.0	4	1	400.0	102.98507	1	2	1	0.0	0.0	0	0.209	-0.461	-5.574	-5.561	111.0
0.0	0.0	4	1	400.0	102.98507	1	2	1	0.0	0.0	0	0.208	-0.455	-4.777	-4.803	111.0
0.0	0.0	4	1	400.0	102.98507	1	2	1	0.0	0.0	0	0.209	-0.449	-4.799	-4.803	111.0
0.0	0.0	4	1	400.0	102.98507	1	2	1	0.0	0.0	0	0.209	-0.441	-4.478	-4.463	111.0
0.0	0.0	4	1	400.0	102.98507	1	2	1	0.0	0.0	0	0.209	-0.43	-3.888	-3.854	111.0
0.0	0.0	4	1	400.0	102.98507	1	2	1	0.0	0.0	0	0.209	-0.418	-3.829	-3.854	111.0
0.0	0.0	4	1	400.0	102.98507	1	2	1	0.0	0.0	0	0.209	-0.407	-3.631	-3.581	111.0
0.0	0.0	4	1	400.0	102.98507	1	2	1	0.0	0.0	0	0.209	-0.395	-3.533	-3.581	111.0
0.0	0.0	4	1	400.0	102.98507	1	2	1	0.0	0.0	0	0.209	-0.381	-3.107	-3.093	111.0
0.0	0.0	4	1	400.0	102.98507	1	2	1	0.0	0.0	0	0.209	-0.366	-2.851	-2.874	111.0
0.0	0.0	4	1	400.0	102.98507	1	2	1	0.0	0.0	0	0.209	-0.354	-2.922	-2.874	111.0
0.0	0.0	4	1	400.0	102.98507	1	2	1	0.0	0.0	0	0.209	-0.34	-2.528	-2.482	111.0
0.0	0.0	4	1	400.0	102.98507	1	2	1	0.0	0.0	0	0.209	-0.327	-2.375	-2.306	111.0
0.0	0.0	4	1	400.0	102.98507	1	2	1	0.0	0.0	0	0.209	-0.314	-2.245	-2.306	111.0
0.0	0.0	4	1	400.0	102.98507	1	2	1	0.0	0.0	0	0.209	-0.299	-1.933	-1.992	111.0
0.0	0.0	4	1	400.0	102.98507	1	2	1	0.0	0.0	0	0.209	-0.287	-1.988	-1.992	111.0
0.0	0.0	4	1	400.0	102.98507	1	2	1	0.0	0.0	0	0.21	-0.274	-1.816	-1.85	111.0
0.0	0.0	4	1	400.0	102.98507	1	2	1	0.0	0.0	0	0.21	-0.26	-1.634	-1.598	111.0
0.0	0.0	4	1	400.0	102.98507	1	2	1	0.0	0.0	0	0.21	-0.248	-1.619	-1.598	111.0
0.0	0.0	4	1	400.0	102.98507	1	2	1	0.0	0.0	0	0.21	-0.234	-1.361	-1.38	111.0
0.0	0.0	4	1	400.0	102.98507	1	2	1	0.0	0.0	0	0.21	-0.222	-1.317	-1.282	111.0
0.0	0.0	4	1	400.0	102.98507	1	2	1	0.0	0.0	0	0.21	-0.211	-1.372	-1.282	111.0
0.0	0.0	4	1	400.0	102.98507	1	2	1	0.0	0.0	0	0.21	-0.199	-1.137	-1.107	111.0
0.0	0.0	4	1	400.0	102.98507	1	2	1	0.0	0.0	0	0.21	-0.189	-1.119	-1.107	111.0
0.0	0.0	4	1	400.0	102.98507	1	2	1	0.0	0.0	0	0.21	-0.179	-1.028	-1.029	111.0
0.0	0.0	4	1	400.0	102.98507	1	2	1	0.0	0.0	0	0.21	-0.169	-0.886	-0.888	111.0
0.0	0.0	4	1	400.0	102.98507	1	2	1	0.0	0.0	0	0.21	-0.159	-0.877	-0.888	111.0
0.0	0.0	4	1	400.0	102.98507	1	2	1	0.0	0.0	0	0.21	-0.151	-0.84	-0.825	111.0
0.0	0.0	4	1	400.0	102.98507	1	2	1	0.0	0.0	0	0.21	-0.143	-0.87	-0.712	111.0
0.0	0.0	4	1	400.0	102.98507	1	2	1	0.0	0.0	0	0.21	-0.135	-0.757	-0.712	111.0
0.0	0.0	4	1	400.0	102.98507	1	2	1	0.0	0.0	0	0.21	-0.127	-0.684	-0.662	111.0
0.0	0.0	4	1	400.0	102.98507	1	2	1	0.0	0.0	0	0.21	-0.119	-0.691	-0.662	111.0
0.0	0.0	4	1	400.0	102.98507	1	2	1	0.0	0.0	0	0.21	-0.113	-0.577	-0.571	111.0
0.0	0.0	4	1	400.0	102.98507	1	2	1	0.0	0.0	0	0.211	-0.106	-0.486	-0.493	111.0
0.0	0.0	4	1	400.0	102.98507	1	2	1	0.0	0.0	0	0.211	-0.099	-0.505	-0.493	111.0
0.0	0.0	4	1	400.0	102.98507	1	2	1	0.0	0.0	0	0.211	-0.093	-0.457	-0.458	111.0
0.0	0.0	4	1	400.0	102.98507	1	2	1	0.0	0.0	0	0.211	-0.087	-0.372	-0.396	111.0
0.0	0.0	4	1	400.0	102.98507	1	2	1	0.0	0.0	0	0.211	-0.081	-0.466	-0.396	111.0
0.0	0.0	4	1	400.0	102.98507	1	2	1	0.0	0.0	0	0.211	-0.076	-0.44	-0.368	111.0
0.0	0.0	4	1	400.0	102.98507	1	2	1	0.0	0.0	0	0.211	-0.072	-0.357	-0.368	111.0
0.0	0.0	4	1	400.0	102.98507	1	2	1	0.0	0.0	0	0.211	-0.068	-0.305	-0.317	111.0
0.0	0.0	4	1	400.0	102.98507	1	2	1	0.0	0.0	0	0.211	-0.064	-0.301	-0.295	111.0
0.0	0.0	4	1	400.0	102.98507	1	2	1	0.0	0.0	0	0.211	-0.059	-0.251	-0.295	111.0
0.0	0.0	4	1	400.0	102.98507	1	2	1	0.0	0.0	0	0.211	-0.056	-0.275	-0.254	111.0
0.0	0.0	4	1	400.0	102.98507	1	2	1	0.0	0.0	0	0.211	-0.052	-0.19	-0.254	111.0
0.0	0.0	4	1	400.0	102.98507	1	2	1	0.0	0.0	0	0.211	-0.048	-0.205	-0.236	111.0
0.0	0.0	4	1	400.0	102.98507	1	2	1	0.0	0.0	0	0.211	-0.044	-0.204	-0.204	111.0
0.0	0.0	4	1	400.0	102.98507	1	2	1	0.0	0.0	0	0.211	-0.04	-0.127	-0.204	111.0
0.0	0.0	4	1	400.0	102.98507	1	2	1	0.0	0.0	0	0.211	-0.038	-0.18	-0.189	111.0
0.0	0.0	4	1	400.0	102.98507	1	2	1	0.0	0.0	0	0.211	-0.036	-0.173	-0.163	111.0
0.0	0.0	4	1	400.0	102.98507	1	2	1	0.0	0.0	0	0.211	-0.034	-0.187	-0.163	111.0
0.0	0.0	4	1	400.0	102.98507	1	2	1	0.0	0.0	0	0.211	-0.032	-0.168	-0.152	111.0
0.0	0.0	4	1	400.0	102.98507	1	2	1	0.0	0.0	0	0.211	-0.031	-0.138	-0.131	111.0
0.0	0.0	4	1	400.0	102.98507	1	2	1	0.0	0.0	0	0.211	-0.028	0.082	-0.131	111.0
0.0	0.0	4	1	400.0	102.98507	1	2	1	0.0	0.0	0	0.211	-0.026	-0.11	-0.121	111.0
0.0	0.0	4	1	400.0	102.98507	1	2	1	0.0	0.0	0	0.211	-0.024	-0.122	-0.121	111.0
0.0	0.0	4	1	400.0	102.98507	1	2	1	0.0	0.0	0	0.211	-0.022	-0.107	-0.105	111.0
0.0	0.0	4	1	400.0	102.98507	1	2	1	0.0	0.0	0	0.211	-0.02	-0.096	-0.09	111.0
0.0	0.0	4	1	400.0	102.98507	1	2	1	0.0	0.0	0	0.211	-0.02	-0.058	-0.09	111.0
0.0	0.0	4	1	400.0	102.98507	1	2	1	0.0	0.0	0	0.211	-0.02	-0.109	-0.084	111.0
0.0	0.0	4	1	400.0	102.98507	1	2	1	0.0	0.0	0	0.211	-0.02	-0.063	-0.084	111.0
0.0	0.0	4	1	400.0	102.98507	1	2	1	0.0	0.0	0	0.211	-0.02	-0.106	-0.072	111.0
0.0	0.0	4	1	400.0	102.98507	1	2	1	0.0	0.0	0	0.211	-0.02	-0.059	-0.067	111.0
0.0	0.0	4	1	400.0	102.98507	1	2	1	0.0	0.0	0	0.211	-0.02	-0.066	-0.067	111.0
0.0	0.0	4	1	400.0	102.98507	1	2	1	0.0	0.0	0	0.211	-0.02	-0.165	-0.058	111.0
0.0	0.0	4	1	400.0	102.98507	1	2	1	0.0	0.0	0	0.211	-0.02	-0.06	-0.053	111.0
0.0	0.0	4	1	400.0	102.98507	1	2	1	0.0	0.0	0	0.211	-0.019	-0.068	-0.053	111.0
0.0	0.0	4	1	400.0	102.98507	1	2	1	0.0	0.0	0	0.211	-0.019	-0.056	-0.046	111.0
0.0	0.0	4	1	400.0	102.98507	1	2	1	0.0	0.0	0	0.211	-0.019	-0.019	-0.046	111.0
0.0	0.0	4	1	400.0	102.98507	1	2	1	0.0	0.0	0	0.211	-0.019	-0.046	-0.043	111.0
0.0	0.0	4	1	400.0	102.98507	1	2	1	0.0	0.0	0	0.211	-0.018	-0.033	-0.037	111.0
0.0	0.0	4	1	400.0	102.98507	1	2	1	0.0	0.0	0	0.211	-0.018	-0.062	-0.037	111.0
0.0	0.0	4	1	400.0	102.98507	1	2	1	0.0	0.0	0	0.211	-0.017	-0.03	-0.031	111.0
0.0	0.0	4	1	400.0	102.98507	1	2	1	0.0	0.0	0	0.211	-0.016	0.137	-0.031	111.0
0.0	0.0	4	1	400.0	102.98507	1	2	1	0.0	0.0	0	0.211	-0.016	-0.06	-0.029	111.0
0.0	0.0	4	1	400.0	102.98507	1	2	1	0.0	0.0	0	0.211	-0.015	-0.195	-0.025	111.0
0.0	0.0	4	1	400.0	102.98507	1	2	1	0.0	0.0	0	0.211	-0.014	0.015	-0.025	111.0
0.0	0.0	4	1	400.0	102.98507	1	2	1	0.0	0.0	0	0.211	-0.013	-0.002	-0.023	111.0
0.0	0.0	4	1	400.0	102.98507	1	2	1	0.0	0.0	0	0.211	-0.013	-0.05	-0.02	111.0
0.0	0.0	4	1	400.0	102.98507	1	2	1	0.0	0.0	0	0.211	-0.013	-0.03	-0.02	111.0
0.0	0.0	4	1	400.0	102.98507	1	2	1	0.0	0.0	0	0.211	-0.013	-0.025	-0.018	111.0
0.0	0.0	4	1	400.0	102.98507	1	2	1	0.0	0.0	0	0.211	-0.013	-0.04	-0.015	111.0
0.0	0.0	4	1	400.0	102.98507	1	2	1	0.0	0.0	0	0.211	-0.012	0.0	-0.015	111.0
0.0	0.0	4	1	400.0	102.98507	1	2	1	0.0	0.0	0	0.211	-0.01	-0.005	-0.014	111.0
0.0	0.0	4	1	400.0	102.98507	1	2	1	0.0	0.0	0	0.211	-0.009	-0.011	-0.014	111.0
0.0	0.0	4	1	400.0	102.98507	1	2	1	0.0	0.0	0	0.211	-0.009	-0.016	-0.012	111.0
0.0	0.0	4	1	400.0	102.98507	1	2	1	0.0	0.0	0	0.211	-0.007	0.003	-0.011	111.0
0.0	0.0	4	1	400.0	102.98507	1	2	1	0.0	0.0	0	0.211	-0.005	-0.005	-0.011	111.0
0.0	0.0	4	1	400.0	102.98507	1	2	1	0.0	0.0	0	0.211	-0.003	0.014	-0.009	111.0
0.0	0.0	4	1	400.0	102.98507	1	2	1	0.0	0.0	0	0.211	-0.002	-0.214	-0.009	111.0
0.0	0.0	4	1	400.0	102.98507	1	2	1	0.0	0.0	0	0.211	-0.002	-0.034	-0.009	111.0
0.0	0.0	4	1	400.0	102.98507	1	2	1	0.0	0.0	0	0.211	0.0	0.017	-0.007	111.0
0.0	0.0	4	1	400.0	102.98507	1	2	1	0.0	0.0	0	0.211	0.0	-0.001	-0.007	111.0
0.0	0.0	4	1	400.0	102.98507	1	2	1	0.0	0.0	0	0.211	-0.001	-0.02	-0.007	111.0
0.0	0.0	4	1	400.0	102.98507	1	2	1	0.0	0.0	0	0.211	0.0	0.015	-0.006	111.0
0.0	0.0	4	1	400.0	102.98507	1	2	1	0.0	0.0	0	0.211	-0.001	-0.019	-0.006	111.0
0.0	0.0	4	1	400.0	102.98507	1	2	1	0.0	0.0	0	0.211	0.0	0.151	-0.005	111.0
0.0	0.0	4	1	400.0	102.98507	1	2	1	0.0	0.0	0	0.211	0.0	0.077	-0.004	111.0
0.0	0.0	4	1	400.0	102.98507	1	2	1	0.0	0.0	0	0.211	-0.001	-0.013	-0.004	111.0
0.0	0.0	4	1	400.0	102.98507	1	2	1	0.0	0.0	0	0.211	0.0	-0.007	-0.003	111.0
0.0	0.0	4	1	400.0	102.98507	1	2	1	0.0	0.0	0	0.211	0.0	0.02	-0.003	111.0
0.0	0.0	4	1	400.0	102.98507	1	2	1	0.0	0.0	0	0.211	-0.001	-0.053	-0.003	111.0
0.0	0.0	4	1	400.0	102.98507	1	2	1	0.0	0.0	0	0.211	-0.001	-0.191	-0.002	111.0
0.0	0.0	4	1	400.0	102.98507	1	2	1	0.0	0.0	0	0.211	-0.001	-0.013	-0.002	111.0
0.0	0.0	4	1	400.0	102.98507	1	2	1	0.0	0.0	0	0.211	-0.001	-0.014	-0.002	111.0
0.0	0.0	4	1	400.0	102.98507	1	2	1	0.0	0.0	0	0.211	0.0	0.025	-0.002	111.0
0.0	0.0	4	1	400.0	102.98507	1	2	1	0.0	0.0	0	0.211	0.0	0.001	-0.002	111.0
0.0	0.0	4	1	400.0	102.98507	1	2	1	0.0	0.0	0	0.211	0.0	0.026	-0.001	111.0
[truncated: 13,805 more rows]
