# Supplementary material for: Just noticeable differences for elbow joint torque feedback
Source: Sci Rep. 2021 Dec 7;11:23553. doi: 10.1038/s41598-021-02630-3 (PMC8651665; doi:10.1038/s41598-021-02630-3)
Supplement: Supplementary file 2 — Supplementary Information. [file 41598_2021_2630_MOESM2_ESM.zip › SupplementaryData_ScientificReports_KimAsbeck2021/S10_W1F.csv]

data 1	data 2	data 3	data 4	data 5	data 6	data 7	data 8	data 9	data 10	data 11	data 12	data 13	data 14	data 15	data 16	data 17
0.0	0.0	1	1	400.0	400.0	0	1	1	147.10263	115.74616	1	0.208	0.0	-0.001	0.0	111.0
0.0	0.0	1	1	400.0	400.0	0	1	1	147.10263	115.74616	1	0.208	0.0	0.031	0.0	111.0
0.0	0.0	1	1	400.0	400.0	0	1	1	147.10263	115.74616	0	0.208	-0.001	-0.034	0.0	111.0
0.0	0.0	1	1	400.0	400.0	0	1	1	147.10263	115.74616	0	0.208	0.0	0.012	0.0	111.0
0.0	0.0	1	1	400.0	400.0	0	1	1	147.10263	115.74616	0	0.208	-0.001	-0.034	0.0	111.0
0.0	0.0	1	1	400.0	400.0	0	1	1	147.10263	115.74616	0	0.208	-0.001	-0.054	0.0	111.0
0.0	0.0	1	1	400.0	400.0	0	1	1	147.10263	115.74616	0	0.208	0.0	0.025	0.0	111.0
0.0	0.0	1	1	400.0	400.0	0	1	1	147.10263	115.74616	0	0.208	0.0	0.025	0.0	111.0
0.0	0.0	1	1	400.0	400.0	0	1	1	147.10263	115.74616	0	0.208	-0.001	-0.014	0.0	111.0
0.0	0.0	1	1	400.0	400.0	0	1	1	147.10263	115.74616	0	0.208	0.0	0.025	0.0	111.0
0.0	0.0	1	1	400.0	400.0	0	1	1	147.10263	115.74616	0	0.208	0.0	-0.001	0.0	111.0
0.0	0.0	1	1	400.0	400.0	0	1	1	147.10263	115.74616	0	0.208	0.0	-0.001	0.0	111.0
0.0	0.0	1	1	400.0	400.0	0	1	1	147.10263	115.74616	0	0.208	0.0	-0.007	0.0	111.0
0.0	0.0	1	1	400.0	400.0	0	1	1	147.10263	115.74616	0	0.208	-0.001	-0.014	0.0	111.0
0.0	0.0	1	1	400.0	400.0	0	1	1	147.10263	115.74616	0	0.208	0.0	0.005	0.0	111.0
0.0	0.0	1	1	400.0	400.0	0	1	1	147.10263	115.74616	0	0.208	0.0	0.011	0.0	111.0
0.0	0.0	1	1	400.0	400.0	0	1	1	147.10263	115.74616	0	0.208	-0.002	-0.259	0.0	111.0
0.0	0.0	1	1	400.0	400.0	0	1	1	147.10263	115.74616	0	0.208	0.0	0.005	0.0	111.0
0.0	0.0	1	1	400.0	400.0	0	1	1	147.10263	115.74616	0	0.208	0.0	0.065	0.0	111.0
0.0	0.0	1	1	400.0	400.0	0	1	1	147.10263	115.74616	0	0.208	-0.001	-0.127	0.0	111.0
0.0	0.0	1	1	400.0	400.0	0	1	1	147.10263	115.74616	0	0.208	0.0	0.005	0.0	111.0
0.0	0.0	1	1	400.0	400.0	0	1	1	147.10263	115.74616	0	0.208	0.0	0.005	0.0	111.0
0.0	0.0	1	1	400.0	400.0	0	1	1	147.10263	115.74616	0	0.208	0.0	0.012	0.0	111.0
0.0	0.0	1	1	400.0	400.0	0	1	1	147.10263	115.74616	0	0.208	0.0	0.025	0.0	111.0
0.0	0.0	1	1	400.0	400.0	0	1	1	147.10263	115.74616	0	0.208	-0.001	-0.014	0.0	111.0
0.0	0.0	1	1	400.0	400.0	0	1	1	147.10263	115.74616	0	0.208	-0.001	-0.014	0.0	111.0
0.0	0.0	1	1	400.0	400.0	0	1	1	147.10263	115.74616	0	0.208	0.0	0.005	0.0	111.0
0.0	0.0	1	1	400.0	400.0	0	1	1	147.10263	115.74616	0	0.208	-0.001	-0.027	0.0	111.0
0.0	0.0	1	1	400.0	400.0	0	1	1	147.10263	115.74616	0	0.208	0.0	0.032	0.0	111.0
0.0	0.0	1	1	400.0	400.0	0	1	1	147.10263	115.74616	0	0.208	0.0	0.031	0.0	111.0
0.0	0.0	1	1	400.0	400.0	0	1	1	147.10263	115.74616	0	0.208	0.0	0.051	0.0	111.0
0.0	0.0	1	1	400.0	400.0	0	1	1	147.10263	115.74616	0	0.208	0.0	0.012	0.0	111.0
0.0	0.0	1	1	400.0	400.0	0	1	1	147.10263	115.74616	0	0.208	-0.001	-0.04	0.0	111.0
0.0	0.0	1	1	400.0	400.0	0	1	1	147.10263	115.74616	0	0.208	0.0	0.0	0.0	111.0
0.0	0.0	1	1	400.0	400.0	0	1	1	147.10263	115.74616	0	0.208	0.0	0.025	0.0	111.0
0.0	0.0	1	1	400.0	400.0	0	1	1	147.10263	115.74616	0	0.208	-0.001	-0.1	0.0	111.0
0.0	0.0	1	1	400.0	400.0	0	1	1	147.10263	115.74616	0	0.208	0.0	0.012	0.0	111.0
0.0	0.0	1	1	400.0	400.0	0	1	1	147.10263	115.74616	0	0.208	-0.001	-0.027	0.0	111.0
0.0	0.0	1	1	400.0	400.0	0	1	1	147.10263	115.74616	0	0.208	0.0	0.025	0.0	111.0
0.0	0.0	1	1	400.0	400.0	0	1	1	147.10263	115.74616	0	0.208	0.0	0.012	0.0	111.0
0.0	0.0	1	1	400.0	400.0	0	1	1	147.10263	115.74616	0	0.208	-0.001	-0.04	0.0	111.0
0.0	0.0	1	1	400.0	400.0	0	1	1	147.10263	115.74616	0	0.208	0.0	0.012	0.0	111.0
0.0	0.0	1	1	400.0	400.0	0	1	1	147.10263	115.74616	0	0.208	0.0	0.018	0.0	111.0
0.0	0.0	1	1	400.0	400.0	0	1	1	147.10263	115.74616	0	0.208	-0.001	-0.034	0.0	111.0
0.0	0.0	1	1	400.0	400.0	0	1	1	147.10263	115.74616	0	0.208	0.0	0.018	0.0	111.0
0.0	0.0	1	1	400.0	400.0	0	1	1	147.10263	115.74616	0	0.208	-0.001	-0.021	0.0	111.0
0.0	0.0	1	1	400.0	400.0	0	1	1	147.10263	115.74616	0	0.208	0.0	0.005	0.0	111.0
0.0	0.0	1	1	400.0	400.0	0	1	1	147.10263	115.74616	0	0.208	0.0	0.105	0.0	111.0
0.0	0.0	1	1	400.0	400.0	0	1	1	147.10263	115.74616	0	0.208	0.0	-0.007	0.0	111.0
0.0	0.0	1	1	400.0	400.0	0	1	1	147.10263	115.74616	0	0.208	-0.001	-0.014	0.0	111.0
0.0	0.0	1	1	400.0	400.0	0	1	1	147.10263	115.74616	0	0.208	0.0	0.025	0.0	111.0
0.0	0.0	1	1	400.0	400.0	0	1	1	147.10263	115.74616	0	0.208	0.0	0.012	0.0	111.0
0.0	0.0	1	1	400.0	400.0	0	1	1	147.10263	115.74616	0	0.208	-0.001	-0.04	0.0	111.0
0.0	0.0	1	1	400.0	400.0	0	1	1	147.10263	115.74616	0	0.208	0.0	-0.001	0.0	111.0
0.0	0.0	1	1	400.0	400.0	0	1	1	147.10263	115.74616	0	0.208	-0.001	-0.027	0.0	111.0
0.0	0.0	1	1	400.0	400.0	0	1	1	147.10263	115.74616	0	0.208	-0.001	-0.014	0.0	111.0
0.0	0.0	1	1	400.0	400.0	0	1	1	147.10263	115.74616	0	0.208	0.0	0.012	0.0	111.0
0.0	0.0	1	1	400.0	400.0	0	1	1	147.10263	115.74616	0	0.208	0.0	0.005	0.0	111.0
0.0	0.0	1	1	400.0	400.0	0	1	1	147.10263	115.74616	0	0.208	-0.001	-0.02	0.0	111.0
0.0	0.0	1	1	400.0	400.0	0	1	1	147.10263	115.74616	0	0.208	0.0	0.018	0.0	111.0
0.0	0.0	1	1	400.0	400.0	0	1	1	147.10263	115.74616	0	0.208	0.0	0.032	0.0	111.0
0.0	0.0	1	1	400.0	400.0	0	1	1	147.10263	115.74616	0	0.208	-0.001	-0.127	0.0	111.0
0.0	0.0	1	1	400.0	400.0	0	1	1	147.10263	115.74616	0	0.208	-0.001	-0.04	0.0	111.0
0.0	0.0	1	1	400.0	400.0	0	1	1	147.10263	115.74616	0	0.208	0.0	0.012	0.0	111.0
0.0	0.0	1	1	400.0	400.0	0	1	1	147.10263	115.74616	0	0.208	0.0	0.005	0.0	111.0
0.0	0.0	1	1	400.0	400.0	0	1	1	147.10263	115.74616	0	0.208	0.0	0.032	0.0	111.0
0.0	0.0	1	1	400.0	400.0	0	1	1	147.10263	115.74616	0	0.208	0.0	0.005	0.0	111.0
0.0	0.0	1	1	400.0	400.0	0	1	1	147.10263	115.74616	0	0.208	0.0	0.045	0.0	111.0
0.0	0.0	1	1	400.0	400.0	0	1	1	147.10263	115.74616	0	0.208	-0.001	-0.021	0.0	111.0
0.0	0.0	1	1	400.0	400.0	0	1	1	147.10263	115.74616	0	0.208	0.0	-0.001	0.0	111.0
0.0	0.0	1	1	400.0	400.0	0	1	1	147.10263	115.74616	0	0.208	0.0	0.098	0.0	111.0
0.0	0.0	1	1	400.0	400.0	0	1	1	147.10263	115.74616	0	0.208	-0.001	-0.087	0.0	111.0
0.0	0.0	1	1	400.0	400.0	0	1	1	147.10263	115.74616	0	0.208	0.0	0.025	0.0	111.0
0.0	0.0	1	1	400.0	400.0	0	1	1	147.10263	115.74616	0	0.208	0.0	0.018	0.0	111.0
0.0	0.0	1	1	400.0	400.0	0	1	1	147.10263	115.74616	0	0.208	0.0	0.005	0.0	111.0
0.0	0.0	1	1	400.0	400.0	0	1	1	147.10263	115.74616	0	0.208	0.0	0.012	0.0	111.0
0.0	0.0	1	1	400.0	400.0	0	1	1	147.10263	115.74616	0	0.208	-0.001	-0.027	0.0	111.0
0.0	0.0	1	1	400.0	400.0	0	1	1	147.10263	115.74616	0	0.208	0.0	0.018	0.0	111.0
0.0	0.0	1	1	400.0	400.0	0	1	1	147.10263	115.74616	0	0.208	0.0	0.052	0.0	111.0
0.0	0.0	1	1	400.0	400.0	0	1	1	147.10263	115.74616	0	0.208	0.0	0.038	0.0	111.0
0.0	0.0	1	1	400.0	400.0	0	1	1	147.10263	115.74616	0	0.208	-0.001	-0.014	0.0	111.0
0.0	0.0	1	1	400.0	400.0	0	1	1	147.10263	115.74616	0	0.208	0.0	0.025	0.0	111.0
0.0	0.0	1	1	400.0	400.0	0	1	1	147.10263	115.74616	0	0.208	0.0	0.045	0.0	111.0
0.0	0.0	1	1	400.0	400.0	0	1	1	147.10263	115.74616	0	0.208	0.0	0.072	0.0	111.0
0.0	0.0	1	1	400.0	400.0	0	1	1	147.10263	115.74616	0	0.208	-0.001	-0.14	0.0	111.0
0.0	0.0	1	1	400.0	400.0	0	1	1	147.10263	115.74616	0	0.208	-0.001	-0.021	0.0	111.0
0.0	0.0	1	1	400.0	400.0	0	1	1	147.10263	115.74616	0	0.208	0.0	-0.007	0.0	111.0
0.0	0.0	1	1	400.0	400.0	0	1	1	147.10263	115.74616	0	0.208	0.0	0.012	0.0	111.0
0.0	0.0	1	1	400.0	400.0	0	1	1	147.10263	115.74616	0	0.208	0.0	0.005	0.0	111.0
0.0	0.0	1	1	400.0	400.0	0	1	1	147.10263	115.74616	0	0.208	-0.001	-0.041	0.0	111.0
0.0	0.0	1	1	400.0	400.0	0	1	1	147.10263	115.74616	0	0.208	-0.001	-0.027	0.0	111.0
0.0	0.0	1	1	400.0	400.0	0	1	1	147.10263	115.74616	0	0.208	-0.001	-0.021	0.0	111.0
0.0	0.0	1	1	400.0	400.0	0	1	1	147.10263	115.74616	0	0.208	0.0	0.031	0.0	111.0
0.0	0.0	1	1	400.0	400.0	0	1	1	147.10263	115.74616	0	0.208	0.0	0.085	0.0	111.0
0.0	0.0	1	1	400.0	400.0	0	1	1	147.10263	115.74616	0	0.208	0.0	-0.007	0.0	111.0
0.0	0.0	1	1	400.0	400.0	0	1	1	147.10263	115.74616	0	0.208	0.0	0.018	0.0	111.0
0.0	0.0	1	1	400.0	400.0	0	1	1	147.10263	115.74616	0	0.208	-0.001	-0.021	0.0	111.0
0.0	0.0	1	1	400.0	400.0	0	1	1	147.10263	115.74616	0	0.208	-0.001	-0.014	0.0	111.0
0.0	0.0	1	1	400.0	400.0	0	1	1	147.10263	115.74616	0	0.208	0.0	0.012	0.0	111.0
0.0	0.0	1	1	400.0	400.0	0	1	1	147.10263	115.74616	0	0.208	0.0	0.012	0.0	111.0
0.0	0.0	1	1	400.0	400.0	0	1	1	147.10263	115.74616	0	0.208	0.0	0.0	0.0	111.0
0.0	0.0	1	1	400.0	400.0	0	1	1	147.10263	115.74616	0	0.208	0.0	-0.001	0.0	111.0
0.0	0.0	1	1	400.0	400.0	0	1	1	147.10263	115.74616	0	0.208	-0.001	-0.022	0.0	111.0
0.0	0.0	1	1	400.0	400.0	0	1	1	147.10263	115.74616	0	0.208	0.0	0.031	0.0	111.0
0.0	0.0	1	1	400.0	400.0	0	1	1	147.10263	115.74616	0	0.208	0.0	0.004	0.0	111.0
0.0	0.0	1	1	400.0	400.0	0	1	1	147.10263	115.74616	0	0.208	0.0	0.091	0.0	111.0
0.0	0.0	1	1	400.0	400.0	0	1	1	147.10263	115.74616	0	0.208	0.0	0.012	0.0	111.0
0.0	0.0	1	1	400.0	400.0	0	1	1	147.10263	115.74616	0	0.208	0.0	-0.007	0.0	111.0
0.0	0.0	1	1	400.0	400.0	0	1	1	147.10263	115.74616	0	0.208	0.0	-0.001	0.0	111.0
0.0	0.0	1	1	400.0	400.0	0	1	1	147.10263	115.74616	0	0.208	0.0	0.032	0.0	111.0
0.0	0.0	1	1	400.0	400.0	0	1	1	147.10263	115.74616	0	0.208	0.0	0.005	0.0	111.0
0.0	0.0	1	1	400.0	400.0	0	1	1	147.10263	115.74616	0	0.208	0.0	0.065	0.0	111.0
0.0	0.0	1	1	400.0	400.0	0	1	1	147.10263	115.74616	0	0.208	0.0	-0.001	0.0	111.0
0.0	0.0	1	1	400.0	400.0	0	1	1	147.10263	115.74616	0	0.208	-0.001	-0.021	0.0	111.0
0.0	0.0	1	1	400.0	400.0	0	1	1	147.10263	115.74616	0	0.208	0.0	0.058	0.0	111.0
0.0	0.0	1	1	400.0	400.0	0	1	1	147.10263	115.74616	0	0.208	0.0	0.032	0.0	111.0
0.0	0.0	1	1	400.0	400.0	0	1	1	147.10263	115.74616	0	0.208	0.0	0.012	0.0	111.0
0.0	0.0	1	1	400.0	400.0	0	1	1	147.10263	115.74616	0	0.208	0.0	0.005	0.0	111.0
0.0	0.0	1	1	400.0	400.0	0	1	1	147.10263	115.74616	0	0.208	0.0	0.091	0.0	111.0
0.0	0.0	1	1	400.0	400.0	0	1	1	147.10263	115.74616	0	0.208	0.0	0.011	0.0	111.0
0.0	0.0	1	1	400.0	400.0	0	1	1	147.10263	115.74616	0	0.208	0.0	0.058	0.0	111.0
0.0	0.0	1	1	400.0	400.0	0	1	1	147.10263	115.74616	0	0.208	0.0	0.005	0.0	111.0
0.0	0.0	1	1	400.0	400.0	0	1	1	147.10263	115.74616	0	0.208	0.0	0.032	0.0	111.0
0.0	0.0	1	1	400.0	400.0	0	1	1	147.10263	115.74616	0	0.208	0.0	-0.001	0.0	111.0
0.0	0.0	1	1	400.0	400.0	0	1	1	147.10263	115.74616	0	0.208	0.0	0.018	0.0	111.0
0.0	0.0	1	1	400.0	400.0	0	1	1	147.10263	115.74616	0	0.208	0.0	-0.007	0.0	111.0
0.0	0.0	1	1	400.0	400.0	0	1	1	147.10263	115.74616	0	0.208	-0.001	-0.027	0.0	111.0
0.0	0.0	1	1	400.0	400.0	0	1	1	147.10263	115.74616	0	0.208	-0.001	-0.026	0.0	111.0
0.0	0.0	1	1	400.0	400.0	0	1	1	147.10263	115.74616	0	0.208	0.0	0.019	0.0	111.0
0.0	0.0	1	1	400.0	400.0	0	1	1	147.10263	115.74616	0	0.208	-0.001	-0.034	0.0	111.0
0.0	0.0	1	1	400.0	400.0	0	1	1	147.10263	115.74616	0	0.208	0.0	0.032	0.0	111.0
0.0	0.0	1	1	400.0	400.0	0	1	1	147.10263	115.74616	0	0.208	-0.001	-0.014	0.0	111.0
0.0	0.0	1	1	400.0	400.0	0	1	1	147.10263	115.74616	0	0.208	0.0	0.018	0.0	111.0
0.0	0.0	1	1	400.0	400.0	0	1	1	147.10263	115.74616	0	0.208	-0.001	-0.014	0.0	111.0
0.0	0.0	1	1	400.0	400.0	0	1	1	147.10263	115.74616	0	0.208	-0.001	-0.014	0.0	111.0
0.0	0.0	1	1	400.0	400.0	0	1	1	147.10263	115.74616	0	0.208	0.0	0.019	0.0	111.0
0.0	0.0	1	1	400.0	400.0	0	1	1	147.10263	115.74616	0	0.208	0.0	0.012	0.0	111.0
0.0	0.0	1	1	400.0	400.0	0	1	1	147.10263	115.74616	0	0.208	0.0	0.012	0.0	111.0
0.0	0.0	1	1	400.0	400.0	0	1	1	147.10263	115.74616	0	0.208	-0.001	-0.014	0.0	111.0
0.0	0.0	1	1	400.0	400.0	0	1	1	147.10263	115.74616	0	0.208	0.0	-0.001	0.0	111.0
0.0	0.0	1	1	400.0	400.0	0	1	1	147.10263	115.74616	0	0.208	0.0	0.018	0.0	111.0
0.0	0.0	1	1	400.0	400.0	0	1	1	147.10263	115.74616	0	0.208	-0.001	-0.166	0.0	111.0
0.0	0.0	1	1	400.0	400.0	0	1	1	147.10263	115.74616	0	0.208	0.0	-0.001	0.0	111.0
0.0	0.0	1	1	400.0	400.0	0	1	1	147.10263	115.74616	0	0.208	0.0	0.005	0.0	111.0
0.0	0.0	1	1	400.0	400.0	0	1	1	147.10263	115.74616	0	0.208	-0.001	-0.014	0.0	111.0
0.0	0.0	1	1	400.0	400.0	0	1	1	147.10263	115.74616	0	0.208	0.0	0.018	0.0	111.0
0.0	0.0	1	1	400.0	400.0	0	1	1	147.10263	115.74616	0	0.208	-0.001	-0.034	0.0	111.0
0.0	0.0	1	1	400.0	400.0	0	1	1	147.10263	115.74616	0	0.208	0.0	0.005	0.0	111.0
0.0	0.0	1	1	400.0	400.0	0	1	1	147.10263	115.74616	0	0.208	-0.001	-0.027	0.0	111.0
0.0	0.0	1	1	400.0	400.0	0	1	1	147.10263	115.74616	0	0.208	-0.001	-0.074	0.0	111.0
0.0	0.0	1	1	400.0	400.0	0	1	1	147.10263	115.74616	0	0.208	-0.001	-0.074	0.0	111.0
0.0	0.0	1	1	400.0	400.0	0	1	1	147.10263	115.74616	0	0.208	-0.001	-0.014	0.0	111.0
0.0	0.0	1	1	400.0	400.0	0	1	1	147.10263	115.74616	0	0.208	-0.001	-0.06	0.0	111.0
0.0	0.0	1	1	400.0	400.0	0	1	1	147.10263	115.74616	0	0.208	-0.001	-0.014	0.0	111.0
0.0	0.0	1	1	400.0	400.0	0	1	1	147.10263	115.74616	0	0.208	-0.001	-0.027	0.0	111.0
0.0	0.0	1	1	400.0	400.0	0	1	1	147.10263	115.74616	0	0.208	-0.001	-0.021	0.0	111.0
0.0	0.0	1	1	400.0	400.0	0	1	1	147.10263	115.74616	0	0.208	0.0	0.025	0.0	111.0
0.0	0.0	1	1	400.0	400.0	0	1	1	147.10263	115.74616	0	0.208	0.0	0.005	0.0	111.0
0.0	0.0	1	1	400.0	400.0	0	1	1	147.10263	115.74616	0	0.208	0.0	-0.007	0.0	111.0
0.0	0.0	1	1	400.0	400.0	0	1	1	147.10263	115.74616	0	0.208	-0.001	-0.074	0.0	111.0
0.0	0.0	1	1	400.0	400.0	0	1	1	147.10263	115.74616	0	0.208	-0.001	-0.027	0.0	111.0
0.0	0.0	1	1	400.0	400.0	0	1	1	147.10263	115.74616	0	0.208	0.0	-0.001	0.0	111.0
0.0	0.0	1	1	400.0	400.0	0	1	1	147.10263	115.74616	0	0.208	-0.001	-0.021	0.0	111.0
0.0	0.0	1	1	400.0	400.0	0	1	1	147.10263	115.74616	0	0.208	0.0	0.051	0.0	111.0
0.0	0.0	1	1	400.0	400.0	0	1	1	147.10263	115.74616	0	0.208	-0.001	-0.034	0.0	111.0
0.0	0.0	1	1	400.0	400.0	0	1	1	147.10263	115.74616	0	0.208	0.0	0.197	0.0	111.0
0.0	0.0	1	1	400.0	400.0	0	1	1	147.10263	115.74616	0	0.208	0.0	0.012	0.0	111.0
0.0	0.0	1	1	400.0	400.0	0	1	1	147.10263	115.74616	0	0.208	-0.001	-0.014	0.0	111.0
0.0	0.0	1	1	400.0	400.0	0	1	1	147.10263	115.74616	0	0.208	-0.001	-0.094	0.0	111.0
0.0	0.0	1	1	400.0	400.0	0	1	1	147.10263	115.74616	0	0.208	-0.001	-0.021	0.0	111.0
0.0	0.0	1	1	400.0	400.0	0	1	1	147.10263	115.74616	0	0.208	0.0	0.005	0.0	111.0
0.0	0.0	1	1	400.0	400.0	0	1	1	147.10263	115.74616	0	0.208	0.0	0.032	0.0	111.0
0.0	0.0	1	1	400.0	400.0	0	1	1	147.10263	115.74616	0	0.208	0.0	0.011	0.0	111.0
0.0	0.0	1	1	400.0	400.0	0	1	1	147.10263	115.74616	0	0.208	0.0	0.018	0.0	111.0
0.0	0.0	1	1	400.0	400.0	0	1	1	147.10263	115.74616	0	0.208	0.0	0.012	0.0	111.0
0.0	0.0	1	1	400.0	400.0	0	1	1	147.10263	115.74616	0	0.208	0.0	0.012	0.0	111.0
0.0	0.0	1	1	400.0	400.0	0	1	1	147.10263	115.74616	0	0.208	0.0	0.018	0.0	111.0
0.0	0.0	1	1	400.0	400.0	0	1	1	147.10263	115.74616	0	0.208	0.0	0.012	0.0	111.0
0.0	0.0	1	1	400.0	400.0	0	1	1	147.10263	115.74616	0	0.208	0.0	-0.001	0.0	111.0
0.0	0.0	1	1	400.0	400.0	0	1	1	147.10263	115.74616	0	0.208	-0.001	-0.014	0.0	111.0
0.0	0.0	1	1	400.0	400.0	0	1	1	147.10263	115.74616	0	0.208	0.0	-0.001	0.0	111.0
0.0	0.0	1	1	400.0	400.0	0	1	1	147.10263	115.74616	0	0.208	-0.001	-0.027	0.0	111.0
0.0	0.0	1	1	400.0	400.0	0	1	1	147.10263	115.74616	0	0.208	0.0	0.005	0.0	111.0
0.0	0.0	1	1	400.0	400.0	0	1	1	147.10263	115.74616	0	0.208	0.0	0.185	0.0	111.0
0.0	0.0	1	1	400.0	400.0	0	1	1	147.10263	115.74616	0	0.208	0.0	0.005	0.0	111.0
0.0	0.0	1	1	400.0	400.0	0	1	1	147.10263	115.74616	0	0.208	0.0	0.005	0.0	111.0
0.0	0.0	1	1	400.0	400.0	0	1	1	147.10263	115.74616	0	0.208	0.0	0.071	0.0	111.0
0.0	0.0	1	1	400.0	400.0	0	1	1	147.10263	115.74616	0	0.208	0.0	0.137	0.0	111.0
0.0	0.0	1	1	400.0	400.0	0	1	1	147.10263	115.74616	0	0.208	0.0	0.031	0.0	111.0
0.0	0.0	1	1	400.0	400.0	0	1	1	147.10263	115.74616	0	0.208	0.0	0.012	0.0	111.0
0.0	0.0	1	1	400.0	400.0	0	1	1	147.10263	115.74616	0	0.208	0.0	-0.007	0.0	111.0
0.0	0.0	1	1	400.0	400.0	0	1	1	147.10263	115.74616	0	0.208	0.0	-0.007	0.0	111.0
0.0	0.0	1	1	400.0	400.0	0	1	1	147.10263	115.74616	0	0.208	0.0	-0.007	0.0	111.0
0.0	0.0	1	1	400.0	400.0	0	1	1	147.10263	115.74616	0	0.208	0.0	0.005	0.0	111.0
0.0	0.0	1	1	400.0	400.0	0	1	1	147.10263	115.74616	0	0.208	0.0	0.032	0.0	111.0
0.0	0.0	1	1	400.0	400.0	0	1	1	147.10263	115.74616	0	0.208	0.0	0.118	0.0	111.0
0.0	0.0	1	1	400.0	400.0	0	1	1	147.10263	115.74616	0	0.208	-0.001	-0.107	0.0	111.0
0.0	0.0	1	1	400.0	400.0	0	1	1	147.10263	115.74616	0	0.208	0.0	0.018	0.0	111.0
0.0	0.0	1	1	400.0	400.0	0	1	1	147.10263	115.74616	0	0.208	0.0	-0.001	0.0	111.0
0.0	0.0	1	1	400.0	400.0	0	1	1	147.10263	115.74616	0	0.208	0.0	0.018	0.0	111.0
0.0	0.0	1	1	400.0	400.0	0	1	1	147.10263	115.74616	0	0.208	0.0	-0.007	0.0	111.0
0.0	0.0	1	1	400.0	400.0	0	1	1	147.10263	115.74616	0	0.208	-0.001	-0.18	0.0	111.0
0.0	0.0	1	1	400.0	400.0	0	1	1	147.10263	115.74616	0	0.208	0.0	0.005	0.0	111.0
0.0	0.0	1	1	400.0	400.0	0	1	1	147.10263	115.74616	0	0.208	-0.001	-0.027	0.0	111.0
0.0	0.0	1	1	400.0	400.0	0	1	1	147.10263	115.74616	0	0.208	0.0	0.012	0.0	111.0
0.0	0.0	1	1	400.0	400.0	0	1	1	147.10263	115.74616	0	0.208	0.0	-0.007	0.0	111.0
0.0	0.0	1	1	400.0	400.0	0	1	1	147.10263	115.74616	0	0.208	0.0	-0.007	0.0	111.0
0.0	0.0	1	1	400.0	400.0	0	1	1	147.10263	115.74616	0	0.208	0.0	0.0	0.0	111.0
0.0	0.0	1	1	400.0	400.0	0	1	1	147.10263	115.74616	0	0.208	-0.001	-0.081	0.0	111.0
0.0	0.0	1	1	400.0	400.0	0	1	1	147.10263	115.74616	0	0.208	0.0	0.0	0.0	111.0
0.0	0.0	1	1	400.0	400.0	0	1	1	147.10263	115.74616	0	0.208	-0.001	-0.021	0.0	111.0
0.0	0.0	1	1	400.0	400.0	0	1	1	147.10263	115.74616	0	0.208	0.0	0.005	0.0	111.0
0.0	0.0	1	1	400.0	400.0	0	1	1	147.10263	115.74616	0	0.208	0.0	-0.001	0.0	111.0
0.0	0.0	1	1	400.0	400.0	0	1	1	147.10263	115.74616	0	0.208	0.0	0.025	0.0	111.0
0.0	0.0	1	1	400.0	400.0	0	1	1	147.10263	115.74616	0	0.208	-0.001	-0.022	0.0	111.0
0.0	0.0	1	1	400.0	400.0	0	1	1	147.10263	115.74616	0	0.208	0.0	-0.001	0.0	111.0
0.0	0.0	1	1	400.0	400.0	0	1	1	147.10263	115.74616	0	0.208	0.0	-0.007	0.0	111.0
0.0	0.0	1	1	400.0	400.0	0	1	1	147.10263	115.74616	0	0.208	0.0	-0.001	0.0	111.0
0.0	0.0	1	1	400.0	400.0	0	1	1	147.10263	115.74616	0	0.208	0.0	0.031	0.0	111.0
0.0	0.0	1	1	400.0	400.0	0	1	1	147.10263	115.74616	0	0.208	0.0	-0.007	0.0	111.0
0.0	0.0	1	1	400.0	400.0	0	1	1	147.10263	115.74616	0	0.208	0.0	0.005	0.0	111.0
0.0	0.0	1	1	400.0	400.0	0	1	1	147.10263	115.74616	0	0.208	0.0	0.018	0.0	111.0
0.0	0.0	1	1	400.0	400.0	0	1	1	147.10263	115.74616	0	0.208	0.0	0.005	0.0	111.0
0.0	0.0	1	1	400.0	400.0	0	1	1	147.10263	115.74616	0	0.208	0.0	0.005	0.0	111.0
0.0	0.0	1	1	400.0	400.0	0	1	1	147.10263	115.74616	0	0.208	0.0	-0.007	0.0	111.0
0.0	0.0	1	1	400.0	400.0	0	1	1	147.10263	115.74616	0	0.208	-0.001	-0.021	0.0	111.0
0.0	0.0	1	1	400.0	400.0	0	1	1	147.10263	115.74616	0	0.208	-0.001	-0.014	0.0	111.0
0.0	0.0	1	1	400.0	400.0	0	1	1	147.10263	115.74616	0	0.208	0.0	0.038	0.0	111.0
0.0	0.0	1	1	400.0	400.0	0	1	1	147.10263	115.74616	0	0.208	0.0	0.011	0.0	111.0
0.0	0.0	1	1	400.0	400.0	0	1	1	147.10263	115.74616	0	0.208	0.0	0.005	0.0	111.0
0.0	0.0	1	1	400.0	400.0	0	1	1	147.10263	115.74616	0	0.208	0.0	0.012	0.0	111.0
0.0	0.0	1	1	400.0	400.0	0	1	1	147.10263	115.74616	0	0.208	0.0	0.031	0.0	111.0
0.0	0.0	1	1	400.0	400.0	0	1	1	147.10263	115.74616	0	0.208	-0.001	-0.054	0.0	111.0
0.0	0.0	1	1	400.0	400.0	0	1	1	147.10263	115.74616	0	0.208	-0.001	-0.04	0.0	111.0
0.0	0.0	1	1	400.0	400.0	0	1	1	147.10263	115.74616	0	0.208	0.0	-0.001	0.0	111.0
0.0	0.0	1	1	400.0	400.0	0	1	1	147.10263	115.74616	0	0.208	0.0	0.0	0.0	111.0
5555.5557	400.0	1	1	400.0	400.0	0	1	1	147.10263	115.74616	1	0.208	0.0	0.104	0.0	111.0
5555.5557	400.0	1	1	400.0	400.0	0	1	1	147.10263	115.74616	1	0.208	0.0	-0.007	0.0	111.0
5555.5557	400.0	1	1	400.0	400.0	0	1	1	147.10263	115.74616	1	0.208	0.0	0.204	0.392	111.0
5555.5557	400.0	1	1	400.0	400.0	0	1	1	147.10263	115.74616	1	0.208	0.002	0.384	0.392	111.0
5555.5557	400.0	1	1	400.0	400.0	0	1	1	147.10263	115.74616	1	0.208	0.007	0.736	0.757	111.0
5555.5557	400.0	1	1	400.0	400.0	0	1	1	147.10263	115.74616	1	0.208	0.013	0.737	0.757	111.0
5555.5557	400.0	1	1	400.0	400.0	0	1	1	147.10263	115.74616	1	0.208	0.023	1.436	1.413	111.0
5555.5557	400.0	1	1	400.0	400.0	0	1	1	147.10263	115.74616	1	0.208	0.037	2.142	1.978	111.0
5555.5557	400.0	1	1	400.0	400.0	0	1	1	147.10263	115.74616	1	0.208	0.049	1.983	1.978	111.0
5555.5557	400.0	1	1	400.0	400.0	0	1	1	147.10263	115.74616	1	0.209	0.063	2.207	2.232	111.0
5555.5557	400.0	1	1	400.0	400.0	0	1	1	147.10263	115.74616	1	0.209	0.078	2.724	2.686	111.0
5555.5557	400.0	1	1	400.0	400.0	0	1	1	147.10263	115.74616	1	0.209	0.093	2.724	2.686	111.0
5555.5557	400.0	1	1	400.0	400.0	0	1	1	147.10263	115.74616	1	0.209	0.107	2.86	2.889	111.0
5555.5557	400.0	1	1	400.0	400.0	0	1	1	147.10263	115.74616	1	0.209	0.119	2.719	2.889	111.0
5555.5557	400.0	1	1	400.0	400.0	0	1	1	147.10263	115.74616	1	0.209	0.134	3.238	3.255	111.0
5555.5557	400.0	1	1	400.0	400.0	0	1	1	147.10263	115.74616	1	0.21	0.148	3.359	3.417	111.0
5555.5557	400.0	1	1	400.0	400.0	0	1	1	147.10263	115.74616	1	0.21	0.161	3.427	3.417	111.0
5555.5557	400.0	1	1	400.0	400.0	0	1	1	147.10263	115.74616	1	0.21	0.175	3.704	3.71	111.0
5555.5557	400.0	1	1	400.0	400.0	0	1	1	147.10263	115.74616	1	0.21	0.189	4.1	3.84	111.0
5555.5557	400.0	1	1	400.0	400.0	0	1	1	147.10263	115.74616	1	0.21	0.201	3.841	3.84	111.0
5555.5557	400.0	1	1	400.0	400.0	0	1	1	147.10263	115.74616	1	0.21	0.213	4.053	4.075	111.0
5555.5557	400.0	1	1	400.0	400.0	0	1	1	147.10263	115.74616	1	0.21	0.224	4.068	4.181	111.0
5555.5557	400.0	1	1	400.0	400.0	0	1	1	147.10263	115.74616	1	0.21	0.236	4.256	4.181	111.0
5555.5557	400.0	1	1	400.0	400.0	0	1	1	147.10263	115.74616	1	0.211	0.249	4.397	4.369	111.0
5555.5557	400.0	1	1	400.0	400.0	0	1	1	147.10263	115.74616	1	0.211	0.259	4.347	4.369	111.0
5555.5557	400.0	1	1	400.0	400.0	0	1	1	147.10263	115.74616	1	0.211	0.27	4.489	4.453	111.0
5555.5557	400.0	1	1	400.0	400.0	0	1	1	147.10263	115.74616	1	0.211	0.281	4.594	4.604	111.0
5555.5557	400.0	1	1	400.0	400.0	0	1	1	147.10263	115.74616	1	0.211	0.291	4.603	4.604	111.0
5555.5557	400.0	1	1	400.0	400.0	0	1	1	147.10263	115.74616	1	0.211	0.301	4.71	4.673	111.0
5555.5557	400.0	1	1	400.0	400.0	0	1	1	147.10263	115.74616	1	0.211	0.309	4.751	4.673	111.0
5555.5557	400.0	1	1	400.0	400.0	0	1	1	147.10263	115.74616	1	0.211	0.318	4.821	4.794	111.0
5555.5557	400.0	1	1	400.0	400.0	0	1	1	147.10263	115.74616	1	0.211	0.326	4.821	4.847	111.0
5555.5557	400.0	1	1	400.0	400.0	0	1	1	147.10263	115.74616	1	0.211	0.332	4.821	4.847	111.0
5555.5557	400.0	1	1	400.0	400.0	0	1	1	147.10263	115.74616	1	0.211	0.34	5.028	4.945	111.0
5555.5557	400.0	1	1	400.0	400.0	0	1	1	147.10263	115.74616	1	0.211	0.347	4.957	4.989	111.0
5555.5557	400.0	1	1	400.0	400.0	0	1	1	147.10263	115.74616	1	0.211	0.353	5.003	4.989	111.0
5555.5557	400.0	1	1	400.0	400.0	0	1	1	147.10263	115.74616	1	0.211	0.359	5.034	5.068	111.0
5555.5557	400.0	1	1	400.0	400.0	0	1	1	147.10263	115.74616	1	0.211	0.365	5.076	5.068	111.0
5555.5557	400.0	1	1	400.0	400.0	0	1	1	147.10263	115.74616	1	0.211	0.37	5.049	5.102	111.0
5555.5557	400.0	1	1	400.0	400.0	0	1	1	147.10263	115.74616	1	0.211	0.377	5.407	5.165	111.0
5555.5557	400.0	1	1	400.0	400.0	0	1	1	147.10263	115.74616	1	0.211	0.383	5.164	5.165	111.0
5555.5557	400.0	1	1	400.0	400.0	0	1	1	147.10263	115.74616	1	0.211	0.388	5.322	5.218	111.0
5555.5557	400.0	1	1	400.0	400.0	0	1	1	147.10263	115.74616	1	0.211	0.392	5.259	5.244	111.0
5555.5557	400.0	1	1	400.0	400.0	0	1	1	147.10263	115.74616	1	0.211	0.395	5.187	5.244	111.0
5555.5557	400.0	1	1	400.0	400.0	0	1	1	147.10263	115.74616	1	0.211	0.4	5.269	5.287	111.0
5555.5557	400.0	1	1	400.0	400.0	0	1	1	147.10263	115.74616	1	0.211	0.405	5.326	5.287	111.0
5555.5557	400.0	1	1	400.0	400.0	0	1	1	147.10263	115.74616	1	0.211	0.407	5.289	5.307	111.0
5555.5557	400.0	1	1	400.0	400.0	0	1	1	147.10263	115.74616	1	0.211	0.411	5.324	5.34	111.0
5555.5557	400.0	1	1	400.0	400.0	0	1	1	147.10263	115.74616	1	0.211	0.415	5.327	5.34	111.0
5555.5557	400.0	1	1	400.0	400.0	0	1	1	147.10263	115.74616	1	0.211	0.419	5.367	5.371	111.0
5555.5557	400.0	1	1	400.0	400.0	0	1	1	147.10263	115.74616	1	0.212	0.422	5.44	5.385	111.0
5555.5557	400.0	1	1	400.0	400.0	0	1	1	147.10263	115.74616	1	0.212	0.424	5.341	5.385	111.0
5555.5557	400.0	1	1	400.0	400.0	0	1	1	147.10263	115.74616	1	0.212	0.426	5.412	5.409	111.0
5555.5557	400.0	1	1	400.0	400.0	0	1	1	147.10263	115.74616	1	0.212	0.428	5.444	5.409	111.0
5555.5557	400.0	1	1	400.0	400.0	0	1	1	147.10263	115.74616	1	0.212	0.43	5.405	5.419	111.0
5555.5557	400.0	1	1	400.0	400.0	0	1	1	147.10263	115.74616	1	0.212	0.432	5.457	5.438	111.0
5555.5557	400.0	1	1	400.0	400.0	0	1	1	147.10263	115.74616	1	0.212	0.434	5.42	5.438	111.0
5555.5557	400.0	1	1	400.0	400.0	1	1	1	147.10263	115.74616	1	0.212	0.436	5.434	5.455	111.0
5555.5557	400.0	1	1	400.0	400.0	1	1	1	147.10263	115.74616	1	0.212	0.438	5.486	5.464	111.0
5555.5557	400.0	1	1	400.0	400.0	1	1	1	147.10263	115.74616	1	0.212	0.44	5.5	5.464	111.0
5555.5557	400.0	1	1	400.0	400.0	1	1	1	147.10263	115.74616	1	0.212	0.441	5.461	5.476	111.0
5555.5557	400.0	1	1	400.0	400.0	1	1	1	147.10263	115.74616	1	0.212	0.441	5.465	5.476	111.0
5555.5557	400.0	1	1	400.0	400.0	1	1	1	147.10263	115.74616	1	0.212	0.441	5.507	5.483	111.0
5555.5557	400.0	1	1	400.0	400.0	1	1	1	147.10263	115.74616	1	0.212	0.441	5.479	5.493	111.0
5555.5557	400.0	1	1	400.0	400.0	1	1	1	147.10263	115.74616	1	0.212	0.442	5.6	5.493	111.0
5555.5557	400.0	1	1	400.0	400.0	1	1	1	147.10263	115.74616	1	0.212	0.442	5.506	5.498	111.0
5555.5557	400.0	1	1	400.0	400.0	1	1	1	147.10263	115.74616	1	0.212	0.442	5.522	5.508	111.0
5555.5557	400.0	1	1	400.0	400.0	1	1	1	147.10263	115.74616	1	0.212	0.442	5.504	5.508	111.0
5555.5557	400.0	1	1	400.0	400.0	1	1	1	147.10263	115.74616	1	0.212	0.442	5.386	5.51	111.0
5555.5557	400.0	1	1	400.0	400.0	1	1	1	147.10263	115.74616	1	0.212	0.443	5.508	5.51	111.0
5555.5557	400.0	1	1	400.0	400.0	1	1	1	147.10263	115.74616	1	0.212	0.444	5.541	5.517	111.0
5555.5557	400.0	1	1	400.0	400.0	1	1	1	147.10263	115.74616	1	0.212	0.444	5.47	5.521	111.0
5555.5557	400.0	1	1	400.0	400.0	1	1	1	147.10263	115.74616	1	0.212	0.444	5.517	5.521	111.0
5555.5557	400.0	1	1	400.0	400.0	1	1	1	147.10263	115.74616	1	0.212	0.444	5.497	5.527	111.0
5555.5557	400.0	1	1	400.0	400.0	1	1	1	147.10263	115.74616	1	0.212	0.444	5.528	5.527	111.0
5555.5557	400.0	1	1	400.0	400.0	1	1	1	147.10263	115.74616	1	0.212	0.444	5.505	5.527	111.0
5555.5557	400.0	1	1	400.0	400.0	1	1	1	147.10263	115.74616	1	0.212	0.445	5.557	5.533	111.0
5555.5557	400.0	1	1	400.0	400.0	1	1	1	147.10263	115.74616	1	0.212	0.445	5.466	5.533	111.0
5555.5557	400.0	1	1	400.0	400.0	1	1	1	147.10263	115.74616	1	0.212	0.446	5.602	5.535	111.0
5555.5557	400.0	1	1	400.0	400.0	1	1	1	147.10263	115.74616	1	0.212	0.448	5.561	5.54	111.0
5555.5557	400.0	1	1	400.0	400.0	1	1	1	147.10263	115.74616	1	0.212	0.448	5.518	5.54	111.0
5555.5557	400.0	1	1	400.0	400.0	1	1	1	147.10263	115.74616	1	0.212	0.448	5.486	5.541	111.0
5555.5557	400.0	1	1	400.0	400.0	1	1	1	147.10263	115.74616	1	0.212	0.448	5.423	5.544	111.0
5555.5557	400.0	1	1	400.0	400.0	1	1	1	147.10263	115.74616	1	0.212	0.448	5.525	5.544	111.0
5555.5557	400.0	1	1	400.0	400.0	1	1	1	147.10263	115.74616	1	0.212	0.449	5.523	5.545	111.0
5555.5557	400.0	1	1	400.0	400.0	1	1	1	147.10263	115.74616	1	0.212	0.451	5.566	5.545	111.0
5555.5557	400.0	1	1	400.0	400.0	1	1	1	147.10263	115.74616	1	0.212	0.451	5.451	5.547	111.0
5555.5557	400.0	1	1	400.0	400.0	1	1	1	147.10263	115.74616	1	0.212	0.452	5.517	5.549	111.0
5555.5557	400.0	1	1	400.0	400.0	1	1	1	147.10263	115.74616	1	0.212	0.453	5.628	5.549	111.0
5555.5557	400.0	1	1	400.0	400.0	1	1	1	147.10263	115.74616	1	0.212	0.453	5.377	5.55	111.0
5555.5557	400.0	1	1	400.0	400.0	1	1	1	147.10263	115.74616	1	0.212	0.454	5.518	5.551	111.0
5555.5557	400.0	1	1	400.0	400.0	1	1	1	147.10263	115.74616	1	0.212	0.455	5.53	5.551	111.0
5555.5557	400.0	1	1	400.0	400.0	1	1	1	147.10263	115.74616	1	0.212	0.455	5.55	5.552	111.0
5555.5557	400.0	1	1	400.0	400.0	1	1	1	147.10263	115.74616	1	0.212	0.457	5.732	5.552	111.0
5555.5557	400.0	1	1	400.0	400.0	1	1	1	147.10263	115.74616	1	0.212	0.458	5.657	5.553	111.0
5555.5557	400.0	1	1	400.0	400.0	1	1	1	147.10263	115.74616	1	0.212	0.459	5.455	5.554	111.0
5555.5557	400.0	1	1	400.0	400.0	1	1	1	147.10263	115.74616	1	0.212	0.46	5.476	5.554	111.0
5555.5557	400.0	1	1	400.0	400.0	1	1	1	147.10263	115.74616	1	0.212	0.46	5.537	5.555	111.0
5555.5557	400.0	1	1	400.0	400.0	1	1	1	147.10263	115.74616	1	0.212	0.46	5.524	5.556	111.0
5555.5557	400.0	1	1	400.0	400.0	1	1	1	147.10263	115.74616	1	0.212	0.46	5.536	5.556	111.0
5555.5557	400.0	1	1	400.0	400.0	1	1	1	147.10263	115.74616	1	0.212	0.461	5.601	5.556	111.0
5555.5557	400.0	1	1	400.0	400.0	1	1	1	147.10263	115.74616	1	0.212	0.461	5.564	5.556	111.0
5555.5557	400.0	1	1	400.0	400.0	1	1	1	147.10263	115.74616	1	0.212	0.46	5.41	5.557	111.0
5555.5557	400.0	1	1	400.0	400.0	1	1	1	147.10263	115.74616	1	0.212	0.461	5.568	5.557	111.0
5555.5557	400.0	1	1	400.0	400.0	1	1	1	147.10263	115.74616	1	0.212	0.461	5.602	5.557	111.0
5555.5557	400.0	1	1	400.0	400.0	1	1	1	147.10263	115.74616	1	0.212	0.46	5.536	5.559	111.0
5555.5557	400.0	1	1	400.0	400.0	1	1	1	147.10263	115.74616	1	0.212	0.461	5.592	5.559	111.0
5555.5557	400.0	1	1	400.0	400.0	1	1	1	147.10263	115.74616	1	0.212	0.461	5.571	5.559	111.0
5555.5557	400.0	1	1	400.0	400.0	1	1	1	147.10263	115.74616	1	0.212	0.461	5.565	5.559	111.0
5555.5557	400.0	1	1	400.0	400.0	1	1	1	147.10263	115.74616	1	0.212	0.461	5.59	5.559	111.0
5555.5557	400.0	1	1	400.0	400.0	1	1	1	147.10263	115.74616	1	0.212	0.461	5.588	5.56	111.0
5555.5557	400.0	1	1	400.0	400.0	1	1	1	147.10263	115.74616	1	0.212	0.46	5.467	5.56	111.0
5555.5557	400.0	1	1	400.0	400.0	1	1	1	147.10263	115.74616	1	0.212	0.461	5.574	5.56	111.0
5555.5557	400.0	1	1	400.0	400.0	1	1	1	147.10263	115.74616	1	0.212	0.461	5.668	5.56	111.0
5555.5557	400.0	1	1	400.0	400.0	1	1	1	147.10263	115.74616	1	0.212	0.46	5.555	5.56	111.0
5555.5557	400.0	1	1	400.0	400.0	1	1	1	147.10263	115.74616	1	0.212	0.46	5.555	5.56	111.0
5555.5557	400.0	1	1	400.0	400.0	1	1	1	147.10263	115.74616	1	0.212	0.461	5.587	5.561	111.0
5555.5557	400.0	1	1	400.0	400.0	1	1	1	147.10263	115.74616	1	0.212	0.46	5.426	5.561	111.0
5555.5557	400.0	1	1	400.0	400.0	1	1	1	147.10263	115.74616	1	0.212	0.46	5.547	5.561	111.0
5555.5557	400.0	1	1	400.0	400.0	1	1	1	147.10263	115.74616	1	0.212	0.46	5.515	5.561	111.0
5555.5557	400.0	1	1	400.0	400.0	1	1	1	147.10263	115.74616	1	0.212	0.46	5.556	5.561	111.0
5555.5557	400.0	1	1	400.0	400.0	1	1	1	147.10263	115.74616	1	0.212	0.461	5.575	5.561	111.0
5555.5557	400.0	1	1	400.0	400.0	1	1	1	147.10263	115.74616	1	0.212	0.461	5.624	5.561	111.0
5555.5557	400.0	1	1	400.0	400.0	1	1	1	147.10263	115.74616	1	0.212	0.46	5.533	5.561	111.0
5555.5557	400.0	1	1	400.0	400.0	1	1	1	147.10263	115.74616	1	0.212	0.46	5.544	5.561	111.0
5555.5557	400.0	1	1	400.0	400.0	1	1	1	147.10263	115.74616	1	0.212	0.46	5.55	5.561	111.0
5555.5557	400.0	1	1	400.0	400.0	1	1	1	147.10263	115.74616	1	0.212	0.46	5.525	5.562	111.0
5555.5557	400.0	1	1	400.0	400.0	1	1	1	147.10263	115.74616	1	0.212	0.46	5.547	5.562	111.0
5555.5557	400.0	1	1	400.0	400.0	1	1	1	147.10263	115.74616	1	0.212	0.46	5.504	5.562	111.0
5555.5557	400.0	1	1	400.0	400.0	1	1	1	147.10263	115.74616	1	0.212	0.46	5.553	5.562	111.0
5555.5557	400.0	1	1	400.0	400.0	1	1	1	147.10263	115.74616	1	0.212	0.46	5.533	5.562	111.0
5555.5557	400.0	1	1	400.0	400.0	1	1	1	147.10263	115.74616	1	0.212	0.46	5.548	5.562	111.0
5555.5557	400.0	1	1	400.0	400.0	1	1	1	147.10263	115.74616	1	0.212	0.46	5.541	5.562	111.0
5555.5557	400.0	1	1	400.0	400.0	1	1	1	147.10263	115.74616	1	0.212	0.46	5.547	5.562	111.0
5555.5557	400.0	1	1	400.0	400.0	1	1	1	147.10263	115.74616	1	0.212	0.461	5.565	5.562	111.0
5555.5557	400.0	1	1	400.0	400.0	1	1	1	147.10263	115.74616	1	0.212	0.46	5.545	5.562	111.0
5555.5557	400.0	1	1	400.0	400.0	1	1	1	147.10263	115.74616	1	0.212	0.46	5.552	5.562	111.0
5555.5557	400.0	1	1	400.0	400.0	1	1	1	147.10263	115.74616	1	0.212	0.46	5.545	5.562	111.0
5555.5557	400.0	1	1	400.0	400.0	1	1	1	147.10263	115.74616	1	0.212	0.46	5.507	5.562	111.0
5555.5557	400.0	1	1	400.0	400.0	1	1	1	147.10263	115.74616	1	0.212	0.46	5.535	5.562	111.0
5555.5557	400.0	1	1	400.0	400.0	1	1	1	147.10263	115.74616	1	0.212	0.461	5.558	5.562	111.0
5555.5557	400.0	1	1	400.0	400.0	1	1	1	147.10263	115.74616	1	0.212	0.461	5.561	5.562	111.0
5555.5557	400.0	1	1	400.0	400.0	1	1	1	147.10263	115.74616	1	0.212	0.46	5.546	5.562	111.0
5555.5557	400.0	1	1	400.0	400.0	1	1	1	147.10263	115.74616	1	0.212	0.461	5.619	5.562	111.0
5555.5557	400.0	1	1	400.0	400.0	1	1	1	147.10263	115.74616	1	0.212	0.461	5.573	5.562	111.0
5555.5557	400.0	1	1	400.0	400.0	1	1	1	147.10263	115.74616	1	0.212	0.461	5.666	5.562	111.0
5555.5557	400.0	1	1	400.0	400.0	1	1	1	147.10263	115.74616	1	0.212	0.461	5.606	5.562	111.0
5555.5557	400.0	1	1	400.0	400.0	1	1	1	147.10263	115.74616	1	0.212	0.46	5.498	5.562	111.0
5555.5557	400.0	1	1	400.0	400.0	1	1	1	147.10263	115.74616	1	0.212	0.46	5.443	5.562	111.0
5555.5557	400.0	1	1	400.0	400.0	1	1	1	147.10263	115.74616	1	0.212	0.461	5.614	5.562	111.0
5555.5557	400.0	1	1	400.0	400.0	1	1	1	147.10263	115.74616	1	0.212	0.46	5.553	5.562	111.0
5555.5557	400.0	1	1	400.0	400.0	1	1	1	147.10263	115.74616	1	0.212	0.46	5.527	5.562	111.0
5555.5557	400.0	1	1	400.0	400.0	1	1	1	147.10263	115.74616	1	0.212	0.46	5.547	5.562	111.0
5555.5557	400.0	1	1	400.0	400.0	1	1	1	147.10263	115.74616	1	0.212	0.461	5.568	5.562	111.0
5555.5557	400.0	1	1	400.0	400.0	1	1	1	147.10263	115.74616	1	0.212	0.461	5.732	5.562	111.0
5555.5557	400.0	1	1	400.0	400.0	1	1	1	147.10263	115.74616	1	0.212	0.46	5.523	5.562	111.0
5555.5557	400.0	1	1	400.0	400.0	1	1	1	147.10263	115.74616	1	0.212	0.461	5.57	5.562	111.0
5555.5557	400.0	1	1	400.0	400.0	1	1	1	147.10263	115.74616	1	0.212	0.46	5.411	5.562	111.0
5555.5557	400.0	1	1	400.0	400.0	1	1	1	147.10263	115.74616	1	0.212	0.461	5.572	5.562	111.0
5555.5557	400.0	1	1	400.0	400.0	1	1	1	147.10263	115.74616	1	0.212	0.461	5.57	5.562	111.0
5555.5557	400.0	1	1	400.0	400.0	1	1	1	147.10263	115.74616	1	0.212	0.461	5.73	5.562	111.0
5555.5557	400.0	1	1	400.0	400.0	1	1	1	147.10263	115.74616	1	0.212	0.461	5.594	5.562	111.0
5555.5557	400.0	1	1	400.0	400.0	1	1	1	147.10263	115.74616	1	0.212	0.461	5.579	5.562	111.0
5555.5557	400.0	1	1	400.0	400.0	1	1	1	147.10263	115.74616	1	0.212	0.46	5.529	5.562	111.0
5555.5557	400.0	1	1	400.0	400.0	1	1	1	147.10263	115.74616	1	0.212	0.46	5.54	5.562	111.0
5555.5557	400.0	1	1	400.0	400.0	1	1	1	147.10263	115.74616	1	0.212	0.461	5.561	5.562	111.0
5555.5557	400.0	1	1	400.0	400.0	1	1	1	147.10263	115.74616	1	0.212	0.46	5.512	5.562	111.0
5555.5557	400.0	1	1	400.0	400.0	1	1	1	147.10263	115.74616	1	0.212	0.461	5.56	5.562	111.0
5555.5557	400.0	1	1	400.0	400.0	1	1	1	147.10263	115.74616	1	0.212	0.461	5.586	5.562	111.0
5555.5557	400.0	1	1	400.0	400.0	1	1	1	147.10263	115.74616	1	0.212	0.46	5.546	5.562	111.0
5555.5557	400.0	1	1	400.0	400.0	1	1	1	147.10263	115.74616	1	0.212	0.46	5.522	5.562	111.0
5555.5557	400.0	1	1	400.0	400.0	1	1	1	147.10263	115.74616	1	0.212	0.461	5.567	5.562	111.0
5555.5557	400.0	1	1	400.0	400.0	1	1	1	147.10263	115.74616	1	0.212	0.461	5.585	5.562	111.0
5555.5557	400.0	1	1	400.0	400.0	1	1	1	147.10263	115.74616	1	0.212	0.46	5.498	5.562	111.0
5555.5557	400.0	1	1	400.0	400.0	1	1	1	147.10263	115.74616	1	0.212	0.46	5.529	5.562	111.0
5555.5557	400.0	1	1	400.0	400.0	1	1	1	147.10263	115.74616	1	0.212	0.46	5.555	5.562	111.0
5555.5557	400.0	1	1	400.0	400.0	1	1	1	147.10263	115.74616	1	0.212	0.46	5.541	5.562	111.0
5555.5557	400.0	1	1	400.0	400.0	1	1	1	147.10263	115.74616	1	0.212	0.461	5.57	5.562	111.0
5555.5557	400.0	1	1	400.0	400.0	1	1	1	147.10263	115.74616	1	0.212	0.46	5.516	5.562	111.0
5555.5557	400.0	1	1	400.0	400.0	1	1	1	147.10263	115.74616	1	0.212	0.461	5.565	5.562	111.0
5555.5557	400.0	1	1	400.0	400.0	1	1	1	147.10263	115.74616	1	0.213	0.46	5.494	5.562	111.0
5555.5557	400.0	1	1	400.0	400.0	1	1	1	147.10263	115.74616	1	0.213	0.46	5.498	5.562	111.0
5555.5557	400.0	1	1	400.0	400.0	1	1	1	147.10263	115.74616	1	0.213	0.461	5.564	5.562	111.0
5555.5557	400.0	1	1	400.0	400.0	1	1	1	147.10263	115.74616	1	0.213	0.461	5.566	5.562	111.0
5555.5557	400.0	1	1	400.0	400.0	1	1	1	147.10263	115.74616	1	0.213	0.461	5.569	5.562	111.0
5555.5557	400.0	1	1	400.0	400.0	1	1	1	147.10263	115.74616	1	0.213	0.46	5.493	5.562	111.0
5555.5557	400.0	1	1	400.0	400.0	1	1	1	147.10263	115.74616	1	0.213	0.461	5.566	5.562	111.0
5555.5557	400.0	1	1	400.0	400.0	1	1	1	147.10263	115.74616	1	0.213	0.461	5.624	5.562	111.0
5555.5557	400.0	1	1	400.0	400.0	1	1	1	147.10263	115.74616	1	0.213	0.46	5.421	5.562	111.0
5555.5557	400.0	1	1	400.0	400.0	1	1	1	147.10263	115.74616	1	0.213	0.46	5.465	5.562	111.0
5555.5557	400.0	1	1	400.0	400.0	1	1	1	147.10263	115.74616	1	0.213	0.461	5.587	5.562	111.0
5555.5557	400.0	1	1	400.0	400.0	1	1	1	147.10263	115.74616	1	0.213	0.46	5.546	5.562	111.0
5555.5557	400.0	1	1	400.0	400.0	1	1	1	147.10263	115.74616	1	0.213	0.461	5.57	5.562	111.0
5555.5557	400.0	1	1	400.0	400.0	1	1	1	147.10263	115.74616	1	0.213	0.461	5.634	5.562	111.0
5555.5557	400.0	1	1	400.0	400.0	1	1	1	147.10263	115.74616	1	0.213	0.461	5.559	5.562	111.0
5555.5557	400.0	1	1	400.0	400.0	1	1	1	147.10263	115.74616	1	0.213	0.46	5.545	5.562	111.0
5555.5557	400.0	1	1	400.0	400.0	1	1	1	147.10263	115.74616	1	0.213	0.46	5.516	5.562	111.0
5555.5557	400.0	1	1	400.0	400.0	1	1	1	147.10263	115.74616	1	0.213	0.46	5.535	5.562	111.0
5555.5557	400.0	1	1	400.0	400.0	1	1	1	147.10263	115.74616	1	0.213	0.46	5.55	5.562	111.0
5555.5557	400.0	1	1	400.0	400.0	1	1	1	147.10263	115.74616	1	0.213	0.461	5.604	5.562	111.0
5555.5557	400.0	1	1	400.0	400.0	1	1	1	147.10263	115.74616	1	0.213	0.461	5.56	5.562	111.0
5555.5557	400.0	1	1	400.0	400.0	1	1	1	147.10263	115.74616	1	0.213	0.461	5.602	5.562	111.0
5555.5557	400.0	1	1	400.0	400.0	1	1	1	147.10263	115.74616	1	0.213	0.461	5.565	5.562	111.0
5555.5557	400.0	1	1	400.0	400.0	1	1	1	147.10263	115.74616	1	0.213	0.46	5.501	5.562	111.0
5555.5557	400.0	1	1	400.0	400.0	1	1	1	147.10263	115.74616	1	0.213	0.46	5.537	5.562	111.0
5555.5557	400.0	1	1	400.0	400.0	1	1	1	147.10263	115.74616	1	0.213	0.46	5.545	5.562	111.0
5555.5557	400.0	1	1	400.0	400.0	1	1	1	147.10263	115.74616	1	0.213	0.461	5.571	5.562	111.0
5555.5557	400.0	1	1	400.0	400.0	1	1	1	147.10263	115.74616	1	0.213	0.461	5.61	5.562	111.0
5555.5557	400.0	1	1	400.0	400.0	1	1	1	147.10263	115.74616	1	0.213	0.461	5.567	5.562	111.0
5555.5557	400.0	1	1	400.0	400.0	1	1	1	147.10263	115.74616	1	0.213	0.46	5.506	5.562	111.0
5555.5557	400.0	1	1	400.0	400.0	1	1	1	147.10263	115.74616	1	0.213	0.46	5.526	5.562	111.0
5555.5557	400.0	1	1	400.0	400.0	1	1	1	147.10263	115.74616	1	0.213	0.461	5.621	5.562	111.0
5555.5557	400.0	1	1	400.0	400.0	1	1	1	147.10263	115.74616	1	0.213	0.46	5.543	5.562	111.0
5555.5557	400.0	1	1	400.0	400.0	1	1	1	147.10263	115.74616	1	0.213	0.461	5.587	5.562	111.0
5555.5557	400.0	1	1	400.0	400.0	1	1	1	147.10263	115.74616	1	0.213	0.461	5.587	5.562	111.0
5555.5557	400.0	1	1	400.0	400.0	1	1	1	147.10263	115.74616	1	0.213	0.461	5.609	5.562	111.0
5555.5557	400.0	1	1	400.0	400.0	1	1	1	147.10263	115.74616	1	0.213	0.461	5.617	5.562	111.0
5555.5557	400.0	1	1	400.0	400.0	1	1	1	147.10263	115.74616	1	0.213	0.46	5.517	5.562	111.0
5555.5557	400.0	1	1	400.0	400.0	1	1	1	147.10263	115.74616	1	0.213	0.461	5.567	5.562	111.0
5555.5557	400.0	1	1	400.0	400.0	1	1	1	147.10263	115.74616	1	0.213	0.461	5.582	5.562	111.0
5555.5557	400.0	1	1	400.0	400.0	1	1	1	147.10263	115.74616	1	0.213	0.46	5.536	5.562	111.0
5555.5557	400.0	1	1	400.0	400.0	1	1	1	147.10263	115.74616	1	0.213	0.461	5.628	5.562	111.0
5555.5557	400.0	1	1	400.0	400.0	1	1	1	147.10263	115.74616	1	0.214	0.461	5.559	5.562	111.0
5555.5557	400.0	1	1	400.0	400.0	1	1	1	147.10263	115.74616	1	0.214	0.461	5.559	5.562	111.0
5555.5557	400.0	1	1	400.0	400.0	1	1	1	147.10263	115.74616	1	0.214	0.46	5.528	5.562	111.0
5555.5557	400.0	1	1	400.0	400.0	1	1	1	147.10263	115.74616	1	0.214	0.46	5.521	5.562	111.0
5555.5557	400.0	1	1	400.0	400.0	1	1	1	147.10263	115.74616	1	0.214	0.46	5.504	5.562	111.0
5555.5557	400.0	1	1	400.0	400.0	1	1	1	147.10263	115.74616	1	0.214	0.46	5.447	5.562	111.0
5555.5557	400.0	1	1	400.0	400.0	1	1	1	147.10263	115.74616	1	0.214	0.461	5.633	5.562	111.0
5555.5557	400.0	1	1	400.0	400.0	1	1	1	147.10263	115.74616	1	0.214	0.461	5.59	5.562	111.0
5555.5557	400.0	1	1	400.0	400.0	1	1	1	147.10263	115.74616	1	0.214	0.461	5.565	5.562	111.0
5555.5557	400.0	1	1	400.0	400.0	1	1	1	147.10263	115.74616	1	0.214	0.46	5.546	5.562	111.0
5555.5557	400.0	1	1	400.0	400.0	1	1	1	147.10263	115.74616	1	0.214	0.461	5.595	5.562	111.0
5555.5557	400.0	1	1	400.0	400.0	1	1	1	147.10263	115.74616	1	0.214	0.461	5.582	5.562	111.0
5555.5557	400.0	1	1	400.0	400.0	1	1	1	147.10263	115.74616	1	0.214	0.46	5.551	5.562	111.0
5555.5557	400.0	1	1	400.0	400.0	1	1	1	147.10263	115.74616	1	0.214	0.46	5.543	5.562	111.0
5555.5557	400.0	1	1	400.0	400.0	1	1	1	147.10263	115.74616	1	0.214	0.461	5.558	5.562	111.0
5555.5557	400.0	1	1	400.0	400.0	1	1	1	147.10263	115.74616	1	0.214	0.461	5.62	5.562	111.0
5555.5557	400.0	1	1	400.0	400.0	1	1	1	147.10263	115.74616	1	0.214	0.461	5.566	5.562	111.0
5555.5557	400.0	1	1	400.0	400.0	1	1	1	147.10263	115.74616	1	0.214	0.461	5.57	5.562	111.0
5555.5557	400.0	1	1	400.0	400.0	1	1	1	147.10263	115.74616	1	0.214	0.46	5.547	5.562	111.0
5555.5557	400.0	1	1	400.0	400.0	1	1	1	147.10263	115.74616	1	0.214	0.461	5.573	5.562	111.0
5555.5557	400.0	1	1	400.0	400.0	1	1	1	147.10263	115.74616	1	0.214	0.461	5.567	5.562	111.0
5555.5557	400.0	1	1	400.0	400.0	1	1	1	147.10263	115.74616	1	0.214	0.461	5.584	5.562	111.0
5555.5557	400.0	1	1	400.0	400.0	1	1	1	147.10263	115.74616	1	0.214	0.461	5.569	5.562	111.0
5555.5557	400.0	1	1	400.0	400.0	1	1	1	147.10263	115.74616	1	0.214	0.46	5.548	5.562	111.0
5555.5557	400.0	1	1	400.0	400.0	1	1	1	147.10263	115.74616	1	0.214	0.461	5.57	5.562	111.0
5555.5557	400.0	1	1	400.0	400.0	1	1	1	147.10263	115.74616	1	0.214	0.461	5.593	5.562	111.0
5555.5557	400.0	1	1	400.0	400.0	1	1	1	147.10263	115.74616	1	0.214	0.46	5.539	5.562	111.0
5555.5557	400.0	1	1	400.0	400.0	1	1	1	147.10263	115.74616	1	0.214	0.46	5.548	5.562	111.0
5555.5557	400.0	1	1	400.0	400.0	1	1	1	147.10263	115.74616	1	0.214	0.46	5.473	5.562	111.0
5555.5557	400.0	1	1	400.0	400.0	1	1	1	147.10263	115.74616	1	0.214	0.46	5.493	5.562	111.0
5555.5557	400.0	1	1	400.0	400.0	1	1	1	147.10263	115.74616	1	0.214	0.46	5.509	5.562	111.0
5555.5557	400.0	1	1	400.0	400.0	1	1	1	147.10263	115.74616	1	0.214	0.461	5.602	5.562	111.0
5555.5557	400.0	1	1	400.0	400.0	1	1	1	147.10263	115.74616	1	0.214	0.461	5.574	5.562	111.0
5555.5557	400.0	1	1	400.0	400.0	1	1	1	147.10263	115.74616	1	0.214	0.46	5.537	5.562	111.0
5555.5557	400.0	1	1	400.0	400.0	1	1	1	147.10263	115.74616	1	0.214	0.461	5.64	5.562	111.0
5555.5557	400.0	1	1	400.0	400.0	1	1	1	147.10263	115.74616	1	0.214	0.46	5.522	5.562	111.0
0.0	0.0	1	1	400.0	400.0	1	1	1	147.10263	115.74616	0	0.214	0.461	5.559	5.562	111.0
0.0	0.0	1	1	400.0	400.0	1	1	1	147.10263	115.74616	0	0.214	0.461	5.597	5.562	111.0
0.0	0.0	1	1	400.0	400.0	1	1	1	147.10263	115.74616	0	0.214	0.461	5.572	5.562	111.0
0.0	0.0	1	1	400.0	400.0	1	1	1	147.10263	115.74616	0	0.214	0.461	5.559	5.562	111.0
0.0	0.0	1	1	400.0	400.0	1	1	1	147.10263	115.74616	0	0.214	0.459	5.159	5.169	111.0
0.0	0.0	1	1	400.0	400.0	1	1	1	147.10263	115.74616	0	0.214	0.457	5.158	5.169	111.0
0.0	0.0	1	1	400.0	400.0	1	1	1	147.10263	115.74616	0	0.214	0.45	4.71	4.463	111.0
0.0	0.0	1	1	400.0	400.0	1	1	1	147.10263	115.74616	0	0.214	0.44	4.118	4.147	111.0
0.0	0.0	1	1	400.0	400.0	1	1	1	147.10263	115.74616	0	0.214	0.432	4.136	4.147	111.0
0.0	0.0	1	1	400.0	400.0	1	1	1	147.10263	115.74616	0	0.214	0.419	3.637	3.581	111.0
0.0	0.0	1	1	400.0	400.0	1	1	1	147.10263	115.74616	0	0.213	0.405	3.316	3.328	111.0
0.0	0.0	1	1	400.0	400.0	1	1	1	147.10263	115.74616	0	0.213	0.392	3.375	3.328	111.0
0.0	0.0	1	1	400.0	400.0	1	1	1	147.10263	115.74616	0	0.213	0.378	2.913	2.874	111.0
0.0	0.0	1	1	400.0	400.0	1	1	1	147.10263	115.74616	0	0.213	0.364	2.885	2.874	111.0
0.0	0.0	1	1	400.0	400.0	1	1	1	147.10263	115.74616	0	0.213	0.35	2.581	2.671	111.0
0.0	0.0	1	1	400.0	400.0	1	1	1	147.10263	115.74616	0	0.213	0.334	2.295	2.307	111.0
0.0	0.0	1	1	400.0	400.0	1	1	1	147.10263	115.74616	0	0.213	0.32	2.299	2.307	111.0
0.0	0.0	1	1	400.0	400.0	1	1	1	147.10263	115.74616	0	0.213	0.306	1.991	1.992	111.0
0.0	0.0	1	1	400.0	400.0	1	1	1	147.10263	115.74616	0	0.213	0.291	1.846	1.85	111.0
0.0	0.0	1	1	400.0	400.0	1	1	1	147.10263	115.74616	0	0.213	0.277	1.802	1.85	111.0
0.0	0.0	1	1	400.0	400.0	1	1	1	147.10263	115.74616	0	0.213	0.263	1.647	1.599	111.0
0.0	0.0	1	1	400.0	400.0	1	1	1	147.10263	115.74616	0	0.212	0.251	1.766	1.599	111.0
0.0	0.0	1	1	400.0	400.0	1	1	1	147.10263	115.74616	0	0.212	0.238	1.397	1.485	111.0
0.0	0.0	1	1	400.0	400.0	1	1	1	147.10263	115.74616	0	0.212	0.226	1.227	1.283	111.0
0.0	0.0	1	1	400.0	400.0	1	1	1	147.10263	115.74616	0	0.212	0.215	1.258	1.283	111.0
0.0	0.0	1	1	400.0	400.0	1	1	1	147.10263	115.74616	0	0.212	0.203	1.11	1.191	111.0
0.0	0.0	1	1	400.0	400.0	1	1	1	147.10263	115.74616	0	0.212	0.192	1.132	1.029	111.0
0.0	0.0	1	1	400.0	400.0	1	1	1	147.10263	115.74616	0	0.212	0.182	1.015	1.029	111.0
0.0	0.0	1	1	400.0	400.0	1	1	1	147.10263	115.74616	0	0.212	0.171	0.914	0.888	111.0
0.0	0.0	1	1	400.0	400.0	1	1	1	147.10263	115.74616	0	0.212	0.161	0.863	0.888	111.0
0.0	0.0	1	1	400.0	400.0	1	1	1	147.10263	115.74616	0	0.212	0.152	0.815	0.825	111.0
0.0	0.0	1	1	400.0	400.0	1	1	1	147.10263	115.74616	0	0.212	0.144	0.779	0.712	111.0
0.0	0.0	1	1	400.0	400.0	1	1	1	147.10263	115.74616	0	0.212	0.135	0.727	0.712	111.0
0.0	0.0	1	1	400.0	400.0	1	1	1	147.10263	115.74616	0	0.212	0.127	0.657	0.662	111.0
0.0	0.0	1	1	400.0	400.0	1	1	1	147.10263	115.74616	0	0.212	0.119	0.612	0.572	111.0
0.0	0.0	1	1	400.0	400.0	1	1	1	147.10263	115.74616	0	0.212	0.113	0.642	0.572	111.0
0.0	0.0	1	1	400.0	400.0	1	1	1	147.10263	115.74616	0	0.212	0.107	0.5	0.493	111.0
0.0	0.0	1	1	400.0	400.0	1	1	1	147.10263	115.74616	0	0.212	0.099	0.461	0.493	111.0
0.0	0.0	1	1	400.0	400.0	1	1	1	147.10263	115.74616	0	0.212	0.093	0.434	0.458	111.0
0.0	0.0	1	1	400.0	400.0	1	1	1	147.10263	115.74616	0	0.212	0.087	0.452	0.426	111.0
0.0	0.0	1	1	400.0	400.0	1	1	1	147.10263	115.74616	0	0.212	0.082	0.41	0.426	111.0
0.0	0.0	1	1	400.0	400.0	1	1	1	147.10263	115.74616	0	0.212	0.077	0.39	0.368	111.0
0.0	0.0	1	1	400.0	400.0	1	1	1	147.10263	115.74616	0	0.212	0.073	0.322	0.317	111.0
0.0	0.0	1	1	400.0	400.0	1	1	1	147.10263	115.74616	0	0.212	0.069	0.276	0.317	111.0
0.0	0.0	1	1	400.0	400.0	1	1	1	147.10263	115.74616	0	0.212	0.065	0.301	0.296	111.0
0.0	0.0	1	1	400.0	400.0	1	1	1	147.10263	115.74616	0	0.212	0.061	0.279	0.296	111.0
0.0	0.0	1	1	400.0	400.0	1	1	1	147.10263	115.74616	0	0.212	0.056	0.247	0.254	111.0
0.0	0.0	1	1	400.0	400.0	1	1	1	147.10263	115.74616	0	0.212	0.052	0.238	0.236	111.0
0.0	0.0	1	1	400.0	400.0	1	1	1	147.10263	115.74616	0	0.212	0.048	0.127	0.236	111.0
0.0	0.0	1	1	400.0	400.0	1	1	1	147.10263	115.74616	0	0.212	0.044	0.223	0.204	111.0
0.0	0.0	1	1	400.0	400.0	1	1	1	147.10263	115.74616	0	0.212	0.04	0.178	0.189	111.0
0.0	0.0	1	1	400.0	400.0	1	1	1	147.10263	115.74616	0	0.212	0.038	0.229	0.189	111.0
0.0	0.0	1	1	400.0	400.0	1	1	1	147.10263	115.74616	0	0.212	0.036	0.039	0.163	111.0
0.0	0.0	1	1	400.0	400.0	1	1	1	147.10263	115.74616	0	0.212	0.034	0.158	0.163	111.0
0.0	0.0	1	1	400.0	400.0	1	1	1	147.10263	115.74616	0	0.212	0.032	0.175	0.152	111.0
0.0	0.0	1	1	400.0	400.0	1	1	1	147.10263	115.74616	0	0.212	0.03	0.155	0.131	111.0
0.0	0.0	1	1	400.0	400.0	1	1	1	147.10263	115.74616	0	0.212	0.028	0.135	0.131	111.0
0.0	0.0	1	1	400.0	400.0	1	1	1	147.10263	115.74616	0	0.212	0.026	0.115	0.113	111.0
0.0	0.0	1	1	400.0	400.0	1	1	1	147.10263	115.74616	0	0.212	0.024	0.115	0.105	111.0
0.0	0.0	1	1	400.0	400.0	1	1	1	147.10263	115.74616	0	0.211	0.022	0.092	0.105	111.0
0.0	0.0	1	1	400.0	400.0	1	1	1	147.10263	115.74616	0	0.211	0.02	0.1	0.09	111.0
0.0	0.0	1	1	400.0	400.0	1	1	1	147.10263	115.74616	0	0.211	0.02	0.035	0.09	111.0
0.0	0.0	1	1	400.0	400.0	1	1	1	147.10263	115.74616	0	0.211	0.02	0.052	0.084	111.0
0.0	0.0	1	1	400.0	400.0	1	1	1	147.10263	115.74616	0	0.211	0.02	0.103	0.072	111.0
0.0	0.0	1	1	400.0	400.0	1	1	1	147.10263	115.74616	0	0.211	0.02	0.042	0.072	111.0
0.0	0.0	1	1	400.0	400.0	1	1	1	147.10263	115.74616	0	0.211	0.02	0.128	0.062	111.0
0.0	0.0	1	1	400.0	400.0	1	1	1	147.10263	115.74616	0	0.211	0.02	0.045	0.058	111.0
0.0	0.0	1	1	400.0	400.0	1	1	1	147.10263	115.74616	0	0.211	0.02	0.075	0.058	111.0
0.0	0.0	1	1	400.0	400.0	1	1	1	147.10263	115.74616	0	0.211	0.019	-0.147	0.049	111.0
0.0	0.0	1	1	400.0	400.0	1	1	1	147.10263	115.74616	0	0.211	0.019	0.035	0.049	111.0
0.0	0.0	1	1	400.0	400.0	1	1	1	147.10263	115.74616	0	0.211	0.019	0.055	0.046	111.0
0.0	0.0	1	1	400.0	400.0	1	1	1	147.10263	115.74616	0	0.211	0.019	0.057	0.039	111.0
0.0	0.0	1	1	400.0	400.0	1	1	1	147.10263	115.74616	0	0.211	0.019	0.075	0.039	111.0
0.0	0.0	1	1	400.0	400.0	1	1	1	147.10263	115.74616	0	0.211	0.019	0.027	0.037	111.0
0.0	0.0	1	1	400.0	400.0	1	1	1	147.10263	115.74616	0	0.211	0.019	0.022	0.031	111.0
0.0	0.0	1	1	400.0	400.0	1	1	1	147.10263	115.74616	0	0.211	0.019	0.035	0.031	111.0
0.0	0.0	1	1	400.0	400.0	1	1	1	147.10263	115.74616	0	0.211	0.019	0.032	0.029	111.0
0.0	0.0	1	1	400.0	400.0	1	1	1	147.10263	115.74616	0	0.211	0.019	0.206	0.029	111.0
0.0	0.0	1	1	400.0	400.0	1	1	1	147.10263	115.74616	0	0.211	0.019	0.004	0.025	111.0
0.0	0.0	1	1	400.0	400.0	1	1	1	147.10263	115.74616	0	0.211	0.019	0.022	0.021	111.0
0.0	0.0	1	1	400.0	400.0	1	1	1	147.10263	115.74616	0	0.211	0.019	0.025	0.021	111.0
0.0	0.0	1	1	400.0	400.0	1	1	1	147.10263	115.74616	0	0.211	0.019	0.053	0.02	111.0
0.0	0.0	1	1	400.0	400.0	1	1	1	147.10263	115.74616	0	0.211	0.019	0.007	0.02	111.0
0.0	0.0	1	1	400.0	400.0	1	1	1	147.10263	115.74616	0	0.211	0.018	-0.022	0.017	111.0
0.0	0.0	1	1	400.0	400.0	1	1	1	147.10263	115.74616	0	0.211	0.018	0.038	0.015	111.0
0.0	0.0	1	1	400.0	400.0	1	1	1	147.10263	115.74616	0	0.211	0.018	0.025	0.015	111.0
0.0	0.0	1	1	400.0	400.0	1	1	1	147.10263	115.74616	0	0.211	0.017	-0.02	0.013	111.0
0.0	0.0	1	1	400.0	400.0	1	1	1	147.10263	115.74616	0	0.211	0.017	0.0	0.011	111.0
0.0	0.0	1	1	400.0	400.0	1	1	1	147.10263	115.74616	0	0.211	0.017	0.187	0.011	111.0
0.0	0.0	1	1	400.0	400.0	1	1	1	147.10263	115.74616	0	0.211	0.017	-0.007	0.01	111.0
0.0	0.0	1	1	400.0	400.0	1	1	1	147.10263	115.74616	0	0.211	0.016	-0.142	0.01	111.0
0.0	0.0	1	1	400.0	400.0	1	1	1	147.10263	115.74616	0	0.211	0.014	-0.017	0.009	111.0
0.0	0.0	1	1	400.0	400.0	1	1	1	147.10263	115.74616	0	0.211	0.014	0.03	0.008	111.0
0.0	0.0	1	1	400.0	400.0	1	1	1	147.10263	115.74616	0	0.211	0.013	-0.007	0.008	111.0
0.0	0.0	1	1	400.0	400.0	1	1	1	147.10263	115.74616	0	0.211	0.013	0.022	0.007	111.0
0.0	0.0	1	1	400.0	400.0	1	1	1	147.10263	115.74616	0	0.211	0.013	-0.007	0.006	111.0
0.0	0.0	1	1	400.0	400.0	1	1	1	147.10263	115.74616	0	0.211	0.013	0.017	0.006	111.0
0.0	0.0	1	1	400.0	400.0	1	1	1	147.10263	115.74616	0	0.211	0.013	-0.01	0.005	111.0
0.0	0.0	1	1	400.0	400.0	1	1	1	147.10263	115.74616	0	0.211	0.013	0.027	0.004	111.0
0.0	0.0	1	1	400.0	400.0	1	1	1	147.10263	115.74616	0	0.211	0.013	0.023	0.004	111.0
0.0	0.0	1	1	400.0	400.0	1	1	1	147.10263	115.74616	0	0.211	0.012	0.002	0.004	111.0
0.0	0.0	1	1	400.0	400.0	1	1	1	147.10263	115.74616	0	0.211	0.012	0.098	0.004	111.0
0.0	0.0	1	1	400.0	400.0	1	1	1	147.10263	115.74616	0	0.211	0.012	0.05	0.003	111.0
0.0	0.0	1	1	400.0	400.0	1	1	1	147.10263	115.74616	0	0.211	0.012	0.002	0.003	111.0
0.0	0.0	1	1	400.0	400.0	1	1	1	147.10263	115.74616	0	0.211	0.012	0.025	0.003	111.0
0.0	0.0	1	1	400.0	400.0	1	1	1	147.10263	115.74616	0	0.211	0.011	0.004	0.002	111.0
0.0	0.0	1	1	400.0	400.0	1	1	1	147.10263	115.74616	0	0.211	0.011	0.019	0.002	111.0
0.0	0.0	1	1	400.0	400.0	1	1	1	147.10263	115.74616	0	0.211	0.01	0.002	0.002	111.0
0.0	0.0	1	1	400.0	400.0	1	1	1	147.10263	115.74616	0	0.211	0.009	-0.002	0.001	111.0
0.0	0.0	1	1	400.0	400.0	1	1	1	147.10263	115.74616	0	0.211	0.008	0.022	0.001	111.0
0.0	0.0	1	1	400.0	400.0	1	1	1	147.10263	115.74616	0	0.211	0.007	-0.072	0.001	111.0
0.0	0.0	1	1	400.0	400.0	1	1	1	147.10263	115.74616	0	0.211	0.007	0.005	0.001	111.0
0.0	0.0	1	1	400.0	400.0	1	1	1	147.10263	115.74616	0	0.211	0.005	-0.013	0.001	111.0
0.0	0.0	1	1	400.0	400.0	1	1	1	147.10263	115.74616	0	0.211	0.005	0.009	0.001	111.0
0.0	0.0	1	1	400.0	400.0	1	1	1	147.10263	115.74616	0	0.211	0.004	-0.012	0.001	111.0
0.0	0.0	1	1	400.0	400.0	1	1	1	147.10263	115.74616	0	0.211	0.004	0.02	0.0	111.0
0.0	0.0	1	1	400.0	400.0	1	1	1	147.10263	115.74616	0	0.211	0.003	-0.025	0.0	111.0
0.0	0.0	1	1	400.0	400.0	1	1	1	147.10263	115.74616	0	0.211	0.002	-0.012	0.0	111.0
0.0	0.0	1	1	400.0	400.0	1	1	1	147.10263	115.74616	0	0.211	0.002	0.187	0.0	111.0
0.0	0.0	1	1	400.0	400.0	1	1	1	147.10263	115.74616	0	0.211	0.002	0.004	0.0	111.0
0.0	0.0	1	1	400.0	400.0	1	1	1	147.10263	115.74616	0	0.211	0.001	-0.026	0.0	111.0
0.0	0.0	1	1	400.0	400.0	1	1	1	147.10263	115.74616	0	0.211	0.0	-0.029	0.0	111.0
0.0	0.0	1	1	400.0	400.0	1	1	1	147.10263	115.74616	0	0.211	0.0	0.006	0.0	111.0
0.0	0.0	1	1	400.0	400.0	1	1	1	147.10263	115.74616	0	0.211	0.0	0.007	0.0	111.0
0.0	0.0	1	1	400.0	400.0	1	1	1	147.10263	115.74616	0	0.211	0.0	-0.009	0.0	111.0
0.0	0.0	1	1	400.0	400.0	1	1	1	147.10263	115.74616	0	0.211	-0.001	-0.031	0.0	111.0
0.0	0.0	1	1	400.0	400.0	1	1	1	147.10263	115.74616	0	0.211	0.0	0.0	0.0	111.0
0.0	0.0	1	1	400.0	400.0	1	1	1	147.10263	115.74616	0	0.211	0.0	0.017	0.0	111.0
0.0	0.0	1	1	400.0	400.0	1	1	1	147.10263	115.74616	0	0.211	0.0	0.059	0.0	111.0
0.0	0.0	1	1	400.0	400.0	1	1	1	147.10263	115.74616	0	0.211	-0.001	-0.033	0.0	111.0
0.0	0.0	1	1	400.0	400.0	1	1	1	147.10263	115.74616	0	0.211	0.0	0.002	0.0	111.0
0.0	0.0	1	1	400.0	400.0	1	1	1	147.10263	115.74616	0	0.211	-0.001	-0.119	0.0	111.0
0.0	0.0	1	1	400.0	400.0	1	1	1	147.10263	115.74616	0	0.211	-0.001	-0.022	0.0	111.0
0.0	0.0	1	1	400.0	400.0	1	1	1	147.10263	115.74616	0	0.211	-0.001	-0.024	0.0	111.0
0.0	0.0	1	1	400.0	400.0	1	1	1	147.10263	115.74616	0	0.211	0.0	-0.004	0.0	111.0
0.0	0.0	1	1	400.0	400.0	1	1	1	147.10263	115.74616	0	0.211	0.0	0.041	0.0	111.0
0.0	0.0	1	1	400.0	400.0	1	1	1	147.10263	115.74616	0	0.211	-0.001	-0.028	0.0	111.0
0.0	0.0	1	1	400.0	400.0	1	1	1	147.10263	115.74616	0	0.211	-0.001	-0.015	0.0	111.0
0.0	0.0	1	1	400.0	400.0	1	1	1	147.10263	115.74616	0	0.211	0.0	0.038	0.0	111.0
0.0	0.0	1	1	400.0	400.0	1	1	1	147.10263	115.74616	0	0.211	0.0	0.007	0.0	111.0
0.0	0.0	1	1	400.0	400.0	1	1	1	147.10263	115.74616	0	0.211	0.0	-0.002	0.0	111.0
0.0	0.0	1	1	400.0	400.0	1	1	1	147.10263	115.74616	0	0.211	-0.001	-0.07	0.0	111.0
0.0	0.0	1	1	400.0	400.0	1	1	1	147.10263	115.74616	0	0.211	0.0	0.02	0.0	111.0
0.0	0.0	1	1	400.0	400.0	1	1	1	147.10263	115.74616	0	0.211	0.0	0.017	0.0	111.0
0.0	0.0	1	1	400.0	400.0	1	1	1	147.10263	115.74616	0	0.211	0.0	0.0	0.0	111.0
0.0	0.0	1	1	400.0	400.0	1	1	1	147.10263	115.74616	0	0.211	-0.001	-0.022	0.0	111.0
0.0	0.0	1	1	400.0	400.0	1	1	1	147.10263	115.74616	0	0.211	0.0	-0.004	0.0	111.0
0.0	0.0	1	1	400.0	400.0	1	1	1	147.10263	115.74616	0	0.211	-0.001	-0.069	0.0	111.0
0.0	0.0	1	1	400.0	400.0	1	1	1	147.10263	115.74616	0	0.211	0.0	0.013	0.0	111.0
0.0	0.0	1	1	400.0	400.0	1	1	1	147.10263	115.74616	0	0.211	0.0	0.0	0.0	111.0
0.0	0.0	1	1	400.0	400.0	1	1	1	147.10263	115.74616	0	0.211	-0.001	-0.229	0.0	111.0
0.0	0.0	1	1	400.0	400.0	1	1	1	147.10263	115.74616	0	0.211	0.0	-0.006	0.0	111.0
0.0	0.0	1	1	400.0	400.0	1	1	1	147.10263	115.74616	0	0.211	0.0	-0.005	0.0	111.0
0.0	0.0	1	1	400.0	400.0	1	1	1	147.10263	115.74616	0	0.211	0.0	0.0	0.0	111.0
0.0	0.0	1	1	400.0	400.0	1	1	1	147.10263	115.74616	0	0.211	0.0	0.007	0.0	111.0
0.0	0.0	1	1	400.0	400.0	1	1	1	147.10263	115.74616	0	0.211	0.0	0.004	0.0	111.0
0.0	0.0	1	1	400.0	400.0	1	1	1	147.10263	115.74616	0	0.211	-0.001	-0.152	0.0	111.0
0.0	0.0	1	1	400.0	400.0	1	1	1	147.10263	115.74616	0	0.211	0.0	-0.006	0.0	111.0
0.0	0.0	1	1	400.0	400.0	1	1	1	147.10263	115.74616	0	0.211	0.0	0.136	0.0	111.0
0.0	0.0	1	1	400.0	400.0	1	1	1	147.10263	115.74616	0	0.211	0.0	0.01	0.0	111.0
0.0	0.0	1	1	400.0	400.0	1	1	1	147.10263	115.74616	0	0.211	0.0	0.024	0.0	111.0
0.0	0.0	1	1	400.0	400.0	1	1	1	147.10263	115.74616	0	0.211	0.0	-0.004	0.0	111.0
0.0	0.0	1	1	400.0	400.0	1	1	1	147.10263	115.74616	0	0.211	0.0	-0.006	0.0	111.0
0.0	0.0	1	1	400.0	400.0	1	1	1	147.10263	115.74616	0	0.211	0.0	-0.005	0.0	111.0
0.0	0.0	1	1	400.0	400.0	1	1	1	147.10263	115.74616	0	0.211	0.0	0.028	0.0	111.0
0.0	0.0	1	1	400.0	400.0	1	1	1	147.10263	115.74616	0	0.211	-0.001	-0.108	0.0	111.0
0.0	0.0	1	1	400.0	400.0	1	1	1	147.10263	115.74616	0	0.211	0.0	0.0	0.0	111.0
0.0	0.0	1	1	400.0	400.0	1	1	1	147.10263	115.74616	0	0.211	0.0	0.005	0.0	111.0
0.0	0.0	1	1	400.0	400.0	1	1	1	147.10263	115.74616	0	0.211	0.0	-0.008	0.0	111.0
0.0	0.0	1	1	400.0	400.0	1	1	1	147.10263	115.74616	0	0.211	0.0	0.016	0.0	111.0
0.0	0.0	1	1	400.0	400.0	1	1	1	147.10263	115.74616	0	0.211	0.0	0.015	0.0	111.0
0.0	0.0	1	1	400.0	400.0	1	1	1	147.10263	115.74616	0	0.211	0.0	0.011	0.0	111.0
0.0	0.0	1	1	400.0	400.0	1	1	1	147.10263	115.74616	0	0.211	-0.001	-0.019	0.0	111.0
0.0	0.0	1	1	400.0	400.0	1	1	1	147.10263	115.74616	0	0.211	0.0	0.039	0.0	111.0
0.0	0.0	1	1	400.0	400.0	1	1	1	147.10263	115.74616	0	0.211	0.0	0.0	0.0	111.0
0.0	0.0	1	1	400.0	400.0	1	1	1	147.10263	115.74616	0	0.211	0.0	-0.01	0.0	111.0
0.0	0.0	1	1	400.0	400.0	1	1	1	147.10263	115.74616	0	0.211	-0.001	-0.042	0.0	111.0
0.0	0.0	1	1	400.0	400.0	1	1	1	147.10263	115.74616	0	0.211	-0.001	-0.038	0.0	111.0
0.0	0.0	1	1	400.0	400.0	1	1	1	147.10263	115.74616	0	0.211	-0.001	-0.056	0.0	111.0
0.0	0.0	1	1	400.0	400.0	1	1	1	147.10263	115.74616	0	0.211	0.0	-0.006	0.0	111.0
0.0	0.0	1	1	400.0	400.0	1	1	1	147.10263	115.74616	0	0.211	0.0	0.018	0.0	111.0
0.0	0.0	1	1	400.0	400.0	1	1	1	147.10263	115.74616	0	0.211	0.0	0.014	0.0	111.0
0.0	0.0	1	1	400.0	400.0	1	1	1	147.10263	115.74616	0	0.211	0.0	0.007	0.0	111.0
0.0	0.0	1	1	400.0	400.0	1	1	1	147.10263	115.74616	0	0.211	0.0	0.003	0.0	111.0
0.0	0.0	1	1	400.0	400.0	1	1	1	147.10263	115.74616	0	0.211	0.0	-0.006	0.0	111.0
0.0	0.0	1	1	400.0	400.0	1	1	1	147.10263	115.74616	0	0.211	0.0	-0.008	0.0	111.0
0.0	0.0	1	1	400.0	400.0	1	1	1	147.10263	115.74616	0	0.211	0.0	0.021	0.0	111.0
0.0	0.0	1	1	400.0	400.0	1	1	1	147.10263	115.74616	0	0.211	0.0	-0.011	0.0	111.0
0.0	0.0	1	1	400.0	400.0	1	1	1	147.10263	115.74616	0	0.211	-0.001	-0.015	0.0	111.0
0.0	0.0	1	1	400.0	400.0	1	1	1	147.10263	115.74616	0	0.211	0.0	-0.005	0.0	111.0
0.0	0.0	1	1	400.0	400.0	1	1	1	147.10263	115.74616	0	0.211	-0.001	-0.054	0.0	111.0
0.0	0.0	1	1	400.0	400.0	1	1	1	147.10263	115.74616	0	0.211	0.0	0.007	0.0	111.0
0.0	0.0	1	1	400.0	400.0	1	1	1	147.10263	115.74616	0	0.21	-0.001	-0.018	0.0	111.0
0.0	0.0	1	1	400.0	400.0	1	1	1	147.10263	115.74616	0	0.21	0.0	0.003	0.0	111.0
0.0	0.0	1	1	400.0	400.0	1	1	1	147.10263	115.74616	0	0.21	0.0	0.025	0.0	111.0
0.0	0.0	1	1	400.0	400.0	1	1	1	147.10263	115.74616	0	0.21	0.0	0.003	0.0	111.0
0.0	0.0	1	1	400.0	400.0	1	1	1	147.10263	115.74616	0	0.21	0.0	0.014	0.0	111.0
0.0	0.0	1	1	400.0	400.0	1	1	1	147.10263	115.74616	0	0.21	-0.001	-0.018	0.0	111.0
0.0	0.0	1	1	400.0	400.0	1	1	1	147.10263	115.74616	0	0.21	-0.001	-0.175	0.0	111.0
0.0	0.0	1	1	400.0	400.0	1	1	1	147.10263	115.74616	0	0.21	0.0	0.018	0.0	111.0
0.0	0.0	1	1	400.0	400.0	1	1	1	147.10263	115.74616	0	0.21	-0.001	-0.018	0.0	111.0
0.0	0.0	1	1	400.0	400.0	1	1	1	147.10263	115.74616	0	0.21	0.0	0.003	0.0	111.0
0.0	0.0	1	1	400.0	400.0	1	1	1	147.10263	115.74616	0	0.21	0.0	0.025	0.0	111.0
0.0	0.0	1	1	400.0	400.0	1	1	1	147.10263	115.74616	0	0.21	0.0	0.038	0.0	111.0
0.0	0.0	1	1	400.0	400.0	1	1	1	147.10263	115.74616	0	0.21	-0.001	-0.013	0.0	111.0
0.0	0.0	1	1	400.0	400.0	1	1	1	147.10263	115.74616	0	0.21	0.0	0.007	0.0	111.0
4180.487	300.99503	2	1	400.0	300.99503	0	2	1	147.10263	115.74616	1	0.21	0.0	0.029	0.0	111.0
4180.487	300.99503	2	1	400.0	300.99503	0	2	1	147.10263	115.74616	1	0.21	-0.001	-0.031	0.0	111.0
4180.487	300.99503	2	1	400.0	300.99503	0	2	1	147.10263	115.74616	1	0.21	0.0	-0.002	0.0	111.0
4180.487	300.99503	2	1	400.0	300.99503	0	2	1	147.10263	115.74616	1	0.21	0.001	0.275	0.294	111.0
4180.487	300.99503	2	1	400.0	300.99503	0	2	1	147.10263	115.74616	1	0.21	0.003	0.287	0.294	111.0
4180.487	300.99503	2	1	400.0	300.99503	0	2	1	147.10263	115.74616	1	0.211	0.009	0.79	0.825	111.0
4180.487	300.99503	2	1	400.0	300.99503	0	2	1	147.10263	115.74616	1	0.211	0.016	1.04	1.063	111.0
4180.487	300.99503	2	1	400.0	300.99503	0	2	1	147.10263	115.74616	1	0.211	0.024	1.162	1.063	111.0
4180.487	300.99503	2	1	400.0	300.99503	0	2	1	147.10263	115.74616	1	0.211	0.033	1.507	1.488	111.0
4180.487	300.99503	2	1	400.0	300.99503	0	2	1	147.10263	115.74616	1	0.211	0.043	1.592	1.856	111.0
4180.487	300.99503	2	1	400.0	300.99503	0	2	1	147.10263	115.74616	1	0.211	0.053	1.792	1.856	111.0
4180.487	300.99503	2	1	400.0	300.99503	0	2	1	147.10263	115.74616	1	0.211	0.065	2.058	2.021	111.0
4180.487	300.99503	2	1	400.0	300.99503	0	2	1	147.10263	115.74616	1	0.211	0.075	1.998	2.021	111.0
4180.487	300.99503	2	1	400.0	300.99503	0	2	1	147.10263	115.74616	1	0.211	0.086	2.341	2.316	111.0
4180.487	300.99503	2	1	400.0	300.99503	0	2	1	147.10263	115.74616	1	0.211	0.098	2.491	2.448	111.0
4180.487	300.99503	2	1	400.0	300.99503	0	2	1	147.10263	115.74616	1	0.211	0.108	2.389	2.448	111.0
4180.487	300.99503	2	1	400.0	300.99503	0	2	1	147.10263	115.74616	1	0.211	0.12	2.699	2.685	111.0
4180.487	300.99503	2	1	400.0	300.99503	0	2	1	147.10263	115.74616	1	0.211	0.131	2.795	2.791	111.0
4180.487	300.99503	2	1	400.0	300.99503	0	2	1	147.10263	115.74616	1	0.211	0.141	2.807	2.791	111.0
4180.487	300.99503	2	1	400.0	300.99503	0	2	1	147.10263	115.74616	1	0.211	0.151	3.038	2.981	111.0
4180.487	300.99503	2	1	400.0	300.99503	0	2	1	147.10263	115.74616	1	0.211	0.161	2.961	2.981	111.0
4180.487	300.99503	2	1	400.0	300.99503	0	2	1	147.10263	115.74616	1	0.211	0.169	3.064	3.066	111.0
4180.487	300.99503	2	1	400.0	300.99503	0	2	1	147.10263	115.74616	1	0.212	0.177	3.111	3.066	111.0
4180.487	300.99503	2	1	400.0	300.99503	0	2	1	147.10263	115.74616	1	0.212	0.185	3.138	3.219	111.0
4180.487	300.99503	2	1	400.0	300.99503	0	2	1	147.10263	115.74616	1	0.212	0.193	3.285	3.287	111.0
4180.487	300.99503	2	1	400.0	300.99503	0	2	1	147.10263	115.74616	1	0.212	0.201	3.298	3.287	111.0
4180.487	300.99503	2	1	400.0	300.99503	0	2	1	147.10263	115.74616	1	0.212	0.208	3.421	3.409	111.0
4180.487	300.99503	2	1	400.0	300.99503	0	2	1	147.10263	115.74616	1	0.212	0.216	3.494	3.515	111.0
4180.487	300.99503	2	1	400.0	300.99503	0	2	1	147.10263	115.74616	1	0.212	0.224	3.429	3.515	111.0
4180.487	300.99503	2	1	400.0	300.99503	0	2	1	147.10263	115.74616	1	0.212	0.231	3.634	3.562	111.0
4180.487	300.99503	2	1	400.0	300.99503	0	2	1	147.10263	115.74616	1	0.212	0.238	3.683	3.648	111.0
4180.487	300.99503	2	1	400.0	300.99503	0	2	1	147.10263	115.74616	1	0.212	0.245	3.73	3.648	111.0
4180.487	300.99503	2	1	400.0	300.99503	0	2	1	147.10263	115.74616	1	0.212	0.251	3.697	3.685	111.0
4180.487	300.99503	2	1	400.0	300.99503	0	2	1	147.10263	115.74616	1	0.212	0.257	3.727	3.753	111.0
4180.487	300.99503	2	1	400.0	300.99503	0	2	1	147.10263	115.74616	1	0.212	0.263	3.773	3.753	111.0
4180.487	300.99503	2	1	400.0	300.99503	0	2	1	147.10263	115.74616	1	0.212	0.267	3.758	3.784	111.0
4180.487	300.99503	2	1	400.0	300.99503	0	2	1	147.10263	115.74616	1	0.212	0.271	3.734	3.784	111.0
4180.487	300.99503	2	1	400.0	300.99503	0	2	1	147.10263	115.74616	1	0.212	0.276	3.873	3.838	111.0
4180.487	300.99503	2	1	400.0	300.99503	0	2	1	147.10263	115.74616	1	0.212	0.28	3.858	3.863	111.0
4180.487	300.99503	2	1	400.0	300.99503	0	2	1	147.10263	115.74616	1	0.212	0.284	3.888	3.863	111.0
4180.487	300.99503	2	1	400.0	300.99503	0	2	1	147.10263	115.74616	1	0.212	0.288	3.947	3.908	111.0
4180.487	300.99503	2	1	400.0	300.99503	0	2	1	147.10263	115.74616	1	0.212	0.292	3.88	3.908	111.0
4180.487	300.99503	2	1	400.0	300.99503	0	2	1	147.10263	115.74616	1	0.212	0.296	3.897	3.927	111.0
4180.487	300.99503	2	1	400.0	300.99503	0	2	1	147.10263	115.74616	1	0.212	0.3	3.956	3.963	111.0
4180.487	300.99503	2	1	400.0	300.99503	0	2	1	147.10263	115.74616	1	0.212	0.303	3.95	3.963	111.0
4180.487	300.99503	2	1	400.0	300.99503	0	2	1	147.10263	115.74616	1	0.212	0.305	3.927	3.992	111.0
4180.487	300.99503	2	1	400.0	300.99503	0	2	1	147.10263	115.74616	1	0.212	0.307	3.948	4.007	111.0
4180.487	300.99503	2	1	400.0	300.99503	0	2	1	147.10263	115.74616	1	0.212	0.31	4.156	4.007	111.0
4180.487	300.99503	2	1	400.0	300.99503	0	2	1	147.10263	115.74616	1	0.212	0.312	4.022	4.03	111.0
4180.487	300.99503	2	1	400.0	300.99503	0	2	1	147.10263	115.74616	1	0.212	0.314	4.027	4.03	111.0
4180.487	300.99503	2	1	400.0	300.99503	0	2	1	147.10263	115.74616	1	0.212	0.316	3.947	4.042	111.0
4180.487	300.99503	2	1	400.0	300.99503	0	2	1	147.10263	115.74616	1	0.212	0.318	4.063	4.06	111.0
4180.487	300.99503	2	1	400.0	300.99503	0	2	1	147.10263	115.74616	1	0.212	0.321	4.024	4.06	111.0
4180.487	300.99503	2	1	400.0	300.99503	0	2	1	147.10263	115.74616	1	0.212	0.322	4.056	4.077	111.0
4180.487	300.99503	2	1	400.0	300.99503	0	2	1	147.10263	115.74616	1	0.212	0.323	4.147	4.086	111.0
4180.487	300.99503	2	1	400.0	300.99503	0	2	1	147.10263	115.74616	1	0.212	0.323	4.051	4.086	111.0
4180.487	300.99503	2	1	400.0	300.99503	0	2	1	147.10263	115.74616	1	0.212	0.324	4.076	4.098	111.0
4180.487	300.99503	2	1	400.0	300.99503	0	2	1	147.10263	115.74616	1	0.212	0.326	4.119	4.098	111.0
4180.487	300.99503	2	1	400.0	300.99503	0	2	1	147.10263	115.74616	1	0.212	0.327	4.092	4.106	111.0
4180.487	300.99503	2	1	400.0	300.99503	0	2	1	147.10263	115.74616	1	0.212	0.328	4.09	4.115	111.0
4180.487	300.99503	2	1	400.0	300.99503	0	2	1	147.10263	115.74616	1	0.212	0.328	4.105	4.115	111.0
4180.487	300.99503	2	1	400.0	300.99503	0	2	1	147.10263	115.74616	1	0.212	0.328	4.094	4.121	111.0
4180.487	300.99503	2	1	400.0	300.99503	0	2	1	147.10263	115.74616	1	0.212	0.328	4.096	4.129	111.0
4180.487	300.99503	2	1	400.0	300.99503	0	2	1	147.10263	115.74616	1	0.212	0.329	4.034	4.129	111.0
4180.487	300.99503	2	1	400.0	300.99503	0	2	1	147.10263	115.74616	1	0.212	0.329	4.094	4.137	111.0
4180.487	300.99503	2	1	400.0	300.99503	0	2	1	147.10263	115.74616	1	0.212	0.331	4.153	4.137	111.0
4180.487	300.99503	2	1	400.0	300.99503	0	2	1	147.10263	115.74616	1	0.212	0.332	4.063	4.141	111.0
4180.487	300.99503	2	1	400.0	300.99503	0	2	1	147.10263	115.74616	1	0.212	0.334	4.16	4.146	111.0
4180.487	300.99503	2	1	400.0	300.99503	0	2	1	147.10263	115.74616	1	0.212	0.336	4.142	4.146	111.0
4180.487	300.99503	2	1	400.0	300.99503	0	2	1	147.10263	115.74616	1	0.212	0.338	4.143	4.149	111.0
4180.487	300.99503	2	1	400.0	300.99503	0	2	1	147.10263	115.74616	1	0.212	0.34	4.171	4.154	111.0
4180.487	300.99503	2	1	400.0	300.99503	0	2	1	147.10263	115.74616	1	0.212	0.341	4.152	4.154	111.0
4180.487	300.99503	2	1	400.0	300.99503	0	2	1	147.10263	115.74616	1	0.212	0.341	4.19	4.156	111.0
4180.487	300.99503	2	1	400.0	300.99503	0	2	1	147.10263	115.74616	1	0.212	0.341	4.161	4.156	111.0
4180.487	300.99503	2	1	400.0	300.99503	0	2	1	147.10263	115.74616	1	0.212	0.341	4.163	4.161	111.0
4180.487	300.99503	2	1	400.0	300.99503	0	2	1	147.10263	115.74616	1	0.212	0.341	4.175	4.162	111.0
4180.487	300.99503	2	1	400.0	300.99503	0	2	1	147.10263	115.74616	1	0.212	0.341	4.206	4.162	111.0
4180.487	300.99503	2	1	400.0	300.99503	0	2	1	147.10263	115.74616	1	0.212	0.34	4.04	4.166	111.0
4180.487	300.99503	2	1	400.0	300.99503	0	2	1	147.10263	115.74616	1	0.212	0.341	4.268	4.166	111.0
4180.487	300.99503	2	1	400.0	300.99503	0	2	1	147.10263	115.74616	1	0.212	0.34	4.081	4.166	111.0
4180.487	300.99503	2	1	400.0	300.99503	0	2	1	147.10263	115.74616	1	0.212	0.341	4.15	4.169	111.0
4180.487	300.99503	2	1	400.0	300.99503	0	2	1	147.10263	115.74616	1	0.212	0.341	4.166	4.169	111.0
4180.487	300.99503	2	1	400.0	300.99503	0	2	1	147.10263	115.74616	1	0.212	0.341	4.219	4.17	111.0
4180.487	300.99503	2	1	400.0	300.99503	0	2	1	147.10263	115.74616	1	0.212	0.341	4.179	4.172	111.0
4180.487	300.99503	2	1	400.0	300.99503	1	2	1	147.10263	115.74616	1	0.212	0.34	3.966	4.172	111.0
4180.487	300.99503	2	1	400.0	300.99503	1	2	1	147.10263	115.74616	1	0.212	0.341	4.205	4.173	111.0
4180.487	300.99503	2	1	400.0	300.99503	1	2	1	147.10263	115.74616	1	0.212	0.341	4.2	4.174	111.0
4180.487	300.99503	2	1	400.0	300.99503	1	2	1	147.10263	115.74616	1	0.212	0.341	4.195	4.174	111.0
4180.487	300.99503	2	1	400.0	300.99503	1	2	1	147.10263	115.74616	1	0.212	0.341	4.167	4.176	111.0
4180.487	300.99503	2	1	400.0	300.99503	1	2	1	147.10263	115.74616	1	0.212	0.341	4.114	4.176	111.0
4180.487	300.99503	2	1	400.0	300.99503	1	2	1	147.10263	115.74616	1	0.212	0.342	4.214	4.176	111.0
4180.487	300.99503	2	1	400.0	300.99503	1	2	1	147.10263	115.74616	1	0.212	0.342	4.167	4.177	111.0
4180.487	300.99503	2	1	400.0	300.99503	1	2	1	147.10263	115.74616	1	0.212	0.342	4.163	4.177	111.0
4180.487	300.99503	2	1	400.0	300.99503	1	2	1	147.10263	115.74616	1	0.212	0.342	4.191	4.179	111.0
4180.487	300.99503	2	1	400.0	300.99503	1	2	1	147.10263	115.74616	1	0.212	0.342	4.161	4.18	111.0
4180.487	300.99503	2	1	400.0	300.99503	1	2	1	147.10263	115.74616	1	0.212	0.341	4.226	4.18	111.0
4180.487	300.99503	2	1	400.0	300.99503	1	2	1	147.10263	115.74616	1	0.212	0.341	4.203	4.18	111.0
4180.487	300.99503	2	1	400.0	300.99503	1	2	1	147.10263	115.74616	1	0.212	0.341	4.151	4.18	111.0
4180.487	300.99503	2	1	400.0	300.99503	1	2	1	147.10263	115.74616	1	0.212	0.34	4.021	4.181	111.0
4180.487	300.99503	2	1	400.0	300.99503	1	2	1	147.10263	115.74616	1	0.212	0.341	4.153	4.181	111.0
4180.487	300.99503	2	1	400.0	300.99503	1	2	1	147.10263	115.74616	1	0.212	0.341	4.195	4.181	111.0
4180.487	300.99503	2	1	400.0	300.99503	1	2	1	147.10263	115.74616	1	0.212	0.341	4.124	4.182	111.0
4180.487	300.99503	2	1	400.0	300.99503	1	2	1	147.10263	115.74616	1	0.212	0.341	4.198	4.182	111.0
4180.487	300.99503	2	1	400.0	300.99503	1	2	1	147.10263	115.74616	1	0.212	0.341	4.147	4.182	111.0
4180.487	300.99503	2	1	400.0	300.99503	1	2	1	147.10263	115.74616	1	0.212	0.341	4.163	4.182	111.0
4180.487	300.99503	2	1	400.0	300.99503	1	2	1	147.10263	115.74616	1	0.212	0.341	4.207	4.182	111.0
4180.487	300.99503	2	1	400.0	300.99503	1	2	1	147.10263	115.74616	1	0.212	0.341	4.173	4.183	111.0
4180.487	300.99503	2	1	400.0	300.99503	1	2	1	147.10263	115.74616	1	0.212	0.341	4.192	4.183	111.0
4180.487	300.99503	2	1	400.0	300.99503	1	2	1	147.10263	115.74616	1	0.212	0.341	4.169	4.183	111.0
4180.487	300.99503	2	1	400.0	300.99503	1	2	1	147.10263	115.74616	1	0.212	0.341	4.171	4.183	111.0
4180.487	300.99503	2	1	400.0	300.99503	1	2	1	147.10263	115.74616	1	0.212	0.341	4.162	4.183	111.0
4180.487	300.99503	2	1	400.0	300.99503	1	2	1	147.10263	115.74616	1	0.212	0.341	4.18	4.184	111.0
4180.487	300.99503	2	1	400.0	300.99503	1	2	1	147.10263	115.74616	1	0.212	0.341	4.186	4.184	111.0
4180.487	300.99503	2	1	400.0	300.99503	1	2	1	147.10263	115.74616	1	0.212	0.341	4.192	4.184	111.0
4180.487	300.99503	2	1	400.0	300.99503	1	2	1	147.10263	115.74616	1	0.212	0.341	4.13	4.184	111.0
4180.487	300.99503	2	1	400.0	300.99503	1	2	1	147.10263	115.74616	1	0.212	0.341	4.182	4.184	111.0
4180.487	300.99503	2	1	400.0	300.99503	1	2	1	147.10263	115.74616	1	0.212	0.341	4.21	4.184	111.0
4180.487	300.99503	2	1	400.0	300.99503	1	2	1	147.10263	115.74616	1	0.212	0.341	4.143	4.184	111.0
4180.487	300.99503	2	1	400.0	300.99503	1	2	1	147.10263	115.74616	1	0.212	0.341	4.187	4.184	111.0
4180.487	300.99503	2	1	400.0	300.99503	1	2	1	147.10263	115.74616	1	0.212	0.341	4.164	4.184	111.0
4180.487	300.99503	2	1	400.0	300.99503	1	2	1	147.10263	115.74616	1	0.212	0.341	4.111	4.185	111.0
4180.487	300.99503	2	1	400.0	300.99503	1	2	1	147.10263	115.74616	1	0.212	0.341	4.158	4.185	111.0
4180.487	300.99503	2	1	400.0	300.99503	1	2	1	147.10263	115.74616	1	0.212	0.341	4.177	4.185	111.0
4180.487	300.99503	2	1	400.0	300.99503	1	2	1	147.10263	115.74616	1	0.212	0.341	4.123	4.185	111.0
4180.487	300.99503	2	1	400.0	300.99503	1	2	1	147.10263	115.74616	1	0.212	0.341	4.181	4.185	111.0
4180.487	300.99503	2	1	400.0	300.99503	1	2	1	147.10263	115.74616	1	0.212	0.341	4.203	4.185	111.0
4180.487	300.99503	2	1	400.0	300.99503	1	2	1	147.10263	115.74616	1	0.212	0.341	4.205	4.185	111.0
4180.487	300.99503	2	1	400.0	300.99503	1	2	1	147.10263	115.74616	1	0.212	0.341	4.185	4.185	111.0
4180.487	300.99503	2	1	400.0	300.99503	1	2	1	147.10263	115.74616	1	0.212	0.34	4.055	4.185	111.0
4180.487	300.99503	2	1	400.0	300.99503	1	2	1	147.10263	115.74616	1	0.212	0.341	4.203	4.185	111.0
4180.487	300.99503	2	1	400.0	300.99503	1	2	1	147.10263	115.74616	1	0.212	0.341	4.192	4.185	111.0
4180.487	300.99503	2	1	400.0	300.99503	1	2	1	147.10263	115.74616	1	0.212	0.341	4.191	4.185	111.0
4180.487	300.99503	2	1	400.0	300.99503	1	2	1	147.10263	115.74616	1	0.212	0.341	4.204	4.185	111.0
4180.487	300.99503	2	1	400.0	300.99503	1	2	1	147.10263	115.74616	1	0.212	0.341	4.133	4.185	111.0
4180.487	300.99503	2	1	400.0	300.99503	1	2	1	147.10263	115.74616	1	0.212	0.341	4.124	4.185	111.0
4180.487	300.99503	2	1	400.0	300.99503	1	2	1	147.10263	115.74616	1	0.212	0.341	4.34	4.185	111.0
4180.487	300.99503	2	1	400.0	300.99503	1	2	1	147.10263	115.74616	1	0.212	0.341	4.203	4.185	111.0
4180.487	300.99503	2	1	400.0	300.99503	1	2	1	147.10263	115.74616	1	0.212	0.341	4.168	4.185	111.0
4180.487	300.99503	2	1	400.0	300.99503	1	2	1	147.10263	115.74616	1	0.212	0.341	4.168	4.185	111.0
4180.487	300.99503	2	1	400.0	300.99503	1	2	1	147.10263	115.74616	1	0.212	0.341	4.208	4.185	111.0
4180.487	300.99503	2	1	400.0	300.99503	1	2	1	147.10263	115.74616	1	0.212	0.341	4.133	4.185	111.0
4180.487	300.99503	2	1	400.0	300.99503	1	2	1	147.10263	115.74616	1	0.212	0.341	4.147	4.185	111.0
4180.487	300.99503	2	1	400.0	300.99503	1	2	1	147.10263	115.74616	1	0.212	0.341	4.258	4.185	111.0
4180.487	300.99503	2	1	400.0	300.99503	1	2	1	147.10263	115.74616	1	0.212	0.341	4.132	4.185	111.0
4180.487	300.99503	2	1	400.0	300.99503	1	2	1	147.10263	115.74616	1	0.212	0.341	4.16	4.185	111.0
4180.487	300.99503	2	1	400.0	300.99503	1	2	1	147.10263	115.74616	1	0.212	0.341	4.2	4.185	111.0
4180.487	300.99503	2	1	400.0	300.99503	1	2	1	147.10263	115.74616	1	0.212	0.341	4.184	4.185	111.0
4180.487	300.99503	2	1	400.0	300.99503	1	2	1	147.10263	115.74616	1	0.212	0.34	4.1	4.185	111.0
4180.487	300.99503	2	1	400.0	300.99503	1	2	1	147.10263	115.74616	1	0.212	0.341	4.346	4.185	111.0
4180.487	300.99503	2	1	400.0	300.99503	1	2	1	147.10263	115.74616	1	0.212	0.341	4.218	4.185	111.0
4180.487	300.99503	2	1	400.0	300.99503	1	2	1	147.10263	115.74616	1	0.212	0.341	4.19	4.185	111.0
4180.487	300.99503	2	1	400.0	300.99503	1	2	1	147.10263	115.74616	1	0.212	0.341	4.173	4.185	111.0
4180.487	300.99503	2	1	400.0	300.99503	1	2	1	147.10263	115.74616	1	0.212	0.341	4.197	4.185	111.0
4180.487	300.99503	2	1	400.0	300.99503	1	2	1	147.10263	115.74616	1	0.212	0.341	4.164	4.185	111.0
4180.487	300.99503	2	1	400.0	300.99503	1	2	1	147.10263	115.74616	1	0.212	0.341	4.2	4.185	111.0
4180.487	300.99503	2	1	400.0	300.99503	1	2	1	147.10263	115.74616	1	0.212	0.341	4.205	4.185	111.0
4180.487	300.99503	2	1	400.0	300.99503	1	2	1	147.10263	115.74616	1	0.212	0.341	4.223	4.185	111.0
4180.487	300.99503	2	1	400.0	300.99503	1	2	1	147.10263	115.74616	1	0.212	0.341	4.164	4.185	111.0
4180.487	300.99503	2	1	400.0	300.99503	1	2	1	147.10263	115.74616	1	0.212	0.341	4.181	4.185	111.0
4180.487	300.99503	2	1	400.0	300.99503	1	2	1	147.10263	115.74616	1	0.212	0.341	4.196	4.185	111.0
4180.487	300.99503	2	1	400.0	300.99503	1	2	1	147.10263	115.74616	1	0.212	0.341	4.201	4.185	111.0
4180.487	300.99503	2	1	400.0	300.99503	1	2	1	147.10263	115.74616	1	0.212	0.341	4.208	4.185	111.0
4180.487	300.99503	2	1	400.0	300.99503	1	2	1	147.10263	115.74616	1	0.212	0.341	4.177	4.185	111.0
4180.487	300.99503	2	1	400.0	300.99503	1	2	1	147.10263	115.74616	1	0.212	0.342	4.374	4.185	111.0
4180.487	300.99503	2	1	400.0	300.99503	1	2	1	147.10263	115.74616	1	0.212	0.342	4.186	4.185	111.0
4180.487	300.99503	2	1	400.0	300.99503	1	2	1	147.10263	115.74616	1	0.212	0.342	4.242	4.185	111.0
4180.487	300.99503	2	1	400.0	300.99503	1	2	1	147.10263	115.74616	1	0.212	0.342	4.155	4.185	111.0
4180.487	300.99503	2	1	400.0	300.99503	1	2	1	147.10263	115.74616	1	0.212	0.342	4.149	4.185	111.0
4180.487	300.99503	2	1	400.0	300.99503	1	2	1	147.10263	115.74616	1	0.212	0.342	4.165	4.185	111.0
4180.487	300.99503	2	1	400.0	300.99503	1	2	1	147.10263	115.74616	1	0.212	0.342	4.206	4.185	111.0
4180.487	300.99503	2	1	400.0	300.99503	1	2	1	147.10263	115.74616	1	0.212	0.342	4.155	4.185	111.0
4180.487	300.99503	2	1	400.0	300.99503	1	2	1	147.10263	115.74616	1	0.212	0.342	4.183	4.185	111.0
4180.487	300.99503	2	1	400.0	300.99503	1	2	1	147.10263	115.74616	1	0.212	0.342	4.212	4.185	111.0
4180.487	300.99503	2	1	400.0	300.99503	1	2	1	147.10263	115.74616	1	0.212	0.342	4.18	4.185	111.0
4180.487	300.99503	2	1	400.0	300.99503	1	2	1	147.10263	115.74616	1	0.212	0.341	3.898	4.185	111.0
4180.487	300.99503	2	1	400.0	300.99503	1	2	1	147.10263	115.74616	1	0.212	0.341	4.222	4.185	111.0
4180.487	300.99503	2	1	400.0	300.99503	1	2	1	147.10263	115.74616	1	0.212	0.341	4.116	4.185	111.0
4180.487	300.99503	2	1	400.0	300.99503	1	2	1	147.10263	115.74616	1	0.212	0.341	4.241	4.185	111.0
4180.487	300.99503	2	1	400.0	300.99503	1	2	1	147.10263	115.74616	1	0.212	0.341	4.117	4.185	111.0
4180.487	300.99503	2	1	400.0	300.99503	1	2	1	147.10263	115.74616	1	0.212	0.341	4.18	4.185	111.0
4180.487	300.99503	2	1	400.0	300.99503	1	2	1	147.10263	115.74616	1	0.212	0.341	4.227	4.185	111.0
4180.487	300.99503	2	1	400.0	300.99503	1	2	1	147.10263	115.74616	1	0.212	0.341	4.157	4.185	111.0
4180.487	300.99503	2	1	400.0	300.99503	1	2	1	147.10263	115.74616	1	0.212	0.341	4.223	4.185	111.0
4180.487	300.99503	2	1	400.0	300.99503	1	2	1	147.10263	115.74616	1	0.212	0.341	4.222	4.185	111.0
4180.487	300.99503	2	1	400.0	300.99503	1	2	1	147.10263	115.74616	1	0.212	0.341	4.206	4.185	111.0
4180.487	300.99503	2	1	400.0	300.99503	1	2	1	147.10263	115.74616	1	0.212	0.341	4.207	4.185	111.0
4180.487	300.99503	2	1	400.0	300.99503	1	2	1	147.10263	115.74616	1	0.212	0.341	4.21	4.185	111.0
4180.487	300.99503	2	1	400.0	300.99503	1	2	1	147.10263	115.74616	1	0.212	0.341	4.131	4.185	111.0
4180.487	300.99503	2	1	400.0	300.99503	1	2	1	147.10263	115.74616	1	0.212	0.342	4.161	4.185	111.0
4180.487	300.99503	2	1	400.0	300.99503	1	2	1	147.10263	115.74616	1	0.212	0.341	4.232	4.185	111.0
4180.487	300.99503	2	1	400.0	300.99503	1	2	1	147.10263	115.74616	1	0.212	0.341	4.199	4.185	111.0
4180.487	300.99503	2	1	400.0	300.99503	1	2	1	147.10263	115.74616	1	0.212	0.341	4.165	4.185	111.0
4180.487	300.99503	2	1	400.0	300.99503	1	2	1	147.10263	115.74616	1	0.212	0.341	4.226	4.185	111.0
4180.487	300.99503	2	1	400.0	300.99503	1	2	1	147.10263	115.74616	1	0.212	0.341	4.174	4.185	111.0
4180.487	300.99503	2	1	400.0	300.99503	1	2	1	147.10263	115.74616	1	0.212	0.341	4.194	4.185	111.0
4180.487	300.99503	2	1	400.0	300.99503	1	2	1	147.10263	115.74616	1	0.212	0.341	4.144	4.185	111.0
4180.487	300.99503	2	1	400.0	300.99503	1	2	1	147.10263	115.74616	1	0.212	0.341	4.194	4.185	111.0
4180.487	300.99503	2	1	400.0	300.99503	1	2	1	147.10263	115.74616	1	0.212	0.341	4.175	4.185	111.0
4180.487	300.99503	2	1	400.0	300.99503	1	2	1	147.10263	115.74616	1	0.212	0.341	4.178	4.185	111.0
4180.487	300.99503	2	1	400.0	300.99503	1	2	1	147.10263	115.74616	1	0.212	0.341	4.216	4.185	111.0
4180.487	300.99503	2	1	400.0	300.99503	1	2	1	147.10263	115.74616	1	0.212	0.341	4.21	4.185	111.0
4180.487	300.99503	2	1	400.0	300.99503	1	2	1	147.10263	115.74616	1	0.212	0.341	4.166	4.185	111.0
4180.487	300.99503	2	1	400.0	300.99503	1	2	1	147.10263	115.74616	1	0.212	0.341	4.174	4.185	111.0
4180.487	300.99503	2	1	400.0	300.99503	1	2	1	147.10263	115.74616	1	0.212	0.341	4.164	4.185	111.0
4180.487	300.99503	2	1	400.0	300.99503	1	2	1	147.10263	115.74616	1	0.212	0.341	4.221	4.185	111.0
4180.487	300.99503	2	1	400.0	300.99503	1	2	1	147.10263	115.74616	1	0.212	0.341	4.183	4.185	111.0
4180.487	300.99503	2	1	400.0	300.99503	1	2	1	147.10263	115.74616	1	0.212	0.341	4.203	4.185	111.0
4180.487	300.99503	2	1	400.0	300.99503	1	2	1	147.10263	115.74616	1	0.212	0.341	4.185	4.185	111.0
4180.487	300.99503	2	1	400.0	300.99503	1	2	1	147.10263	115.74616	1	0.212	0.341	4.12	4.185	111.0
4180.487	300.99503	2	1	400.0	300.99503	1	2	1	147.10263	115.74616	1	0.212	0.341	4.209	4.185	111.0
4180.487	300.99503	2	1	400.0	300.99503	1	2	1	147.10263	115.74616	1	0.212	0.341	4.218	4.185	111.0
4180.487	300.99503	2	1	400.0	300.99503	1	2	1	147.10263	115.74616	1	0.212	0.341	4.223	4.185	111.0
4180.487	300.99503	2	1	400.0	300.99503	1	2	1	147.10263	115.74616	1	0.212	0.341	4.183	4.185	111.0
4180.487	300.99503	2	1	400.0	300.99503	1	2	1	147.10263	115.74616	1	0.212	0.34	4.087	4.185	111.0
4180.487	300.99503	2	1	400.0	300.99503	1	2	1	147.10263	115.74616	1	0.212	0.34	4.1	4.185	111.0
4180.487	300.99503	2	1	400.0	300.99503	1	2	1	147.10263	115.74616	1	0.212	0.341	4.207	4.185	111.0
4180.487	300.99503	2	1	400.0	300.99503	1	2	1	147.10263	115.74616	1	0.212	0.341	4.204	4.185	111.0
4180.487	300.99503	2	1	400.0	300.99503	1	2	1	147.10263	115.74616	1	0.212	0.341	4.146	4.185	111.0
4180.487	300.99503	2	1	400.0	300.99503	1	2	1	147.10263	115.74616	1	0.212	0.341	4.161	4.185	111.0
4180.487	300.99503	2	1	400.0	300.99503	1	2	1	147.10263	115.74616	1	0.212	0.341	4.172	4.185	111.0
4180.487	300.99503	2	1	400.0	300.99503	1	2	1	147.10263	115.74616	1	0.212	0.341	4.179	4.185	111.0
4180.487	300.99503	2	1	400.0	300.99503	1	2	1	147.10263	115.74616	1	0.212	0.341	4.276	4.185	111.0
4180.487	300.99503	2	1	400.0	300.99503	1	2	1	147.10263	115.74616	1	0.212	0.341	4.141	4.185	111.0
4180.487	300.99503	2	1	400.0	300.99503	1	2	1	147.10263	115.74616	1	0.212	0.341	4.171	4.185	111.0
4180.487	300.99503	2	1	400.0	300.99503	1	2	1	147.10263	115.74616	1	0.212	0.341	4.169	4.185	111.0
4180.487	300.99503	2	1	400.0	300.99503	1	2	1	147.10263	115.74616	1	0.212	0.341	4.142	4.185	111.0
4180.487	300.99503	2	1	400.0	300.99503	1	2	1	147.10263	115.74616	1	0.212	0.341	4.129	4.185	111.0
4180.487	300.99503	2	1	400.0	300.99503	1	2	1	147.10263	115.74616	1	0.212	0.341	4.179	4.185	111.0
4180.487	300.99503	2	1	400.0	300.99503	1	2	1	147.10263	115.74616	1	0.212	0.341	4.143	4.185	111.0
4180.487	300.99503	2	1	400.0	300.99503	1	2	1	147.10263	115.74616	1	0.212	0.341	4.145	4.185	111.0
4180.487	300.99503	2	1	400.0	300.99503	1	2	1	147.10263	115.74616	1	0.212	0.34	3.973	4.185	111.0
0.0	0.0	2	1	400.0	300.99503	1	2	1	147.10263	115.74616	0	0.212	0.341	4.226	4.185	111.0
0.0	0.0	2	1	400.0	300.99503	1	2	1	147.10263	115.74616	0	0.212	0.341	4.134	4.185	111.0
0.0	0.0	2	1	400.0	300.99503	1	2	1	147.10263	115.74616	0	0.212	0.341	4.192	4.185	111.0
0.0	0.0	2	1	400.0	300.99503	1	2	1	147.10263	115.74616	0	0.212	0.341	4.13	4.185	111.0
0.0	0.0	2	1	400.0	300.99503	1	2	1	147.10263	115.74616	0	0.212	0.34	3.901	3.613	111.0
0.0	0.0	2	1	400.0	300.99503	1	2	1	147.10263	115.74616	0	0.212	0.336	3.589	3.613	111.0
0.0	0.0	2	1	400.0	300.99503	1	2	1	147.10263	115.74616	0	0.212	0.33	3.281	3.358	111.0
0.0	0.0	2	1	400.0	300.99503	1	2	1	147.10263	115.74616	0	0.212	0.324	3.352	3.358	111.0
0.0	0.0	2	1	400.0	300.99503	1	2	1	147.10263	115.74616	0	0.212	0.316	2.907	2.901	111.0
0.0	0.0	2	1	400.0	300.99503	1	2	1	147.10263	115.74616	0	0.212	0.309	2.879	2.695	111.0
0.0	0.0	2	1	400.0	300.99503	1	2	1	147.10263	115.74616	0	0.212	0.301	2.715	2.695	111.0
0.0	0.0	2	1	400.0	300.99503	1	2	1	147.10263	115.74616	0	0.212	0.29	2.28	2.328	111.0
0.0	0.0	2	1	400.0	300.99503	1	2	1	147.10263	115.74616	0	0.212	0.28	2.293	2.328	111.0
0.0	0.0	2	1	400.0	300.99503	1	2	1	147.10263	115.74616	0	0.212	0.27	2.158	2.162	111.0
0.0	0.0	2	1	400.0	300.99503	1	2	1	147.10263	115.74616	0	0.212	0.258	1.897	1.867	111.0
0.0	0.0	2	1	400.0	300.99503	1	2	1	147.10263	115.74616	0	0.212	0.248	1.93	1.867	111.0
0.0	0.0	2	1	400.0	300.99503	1	2	1	147.10263	115.74616	0	0.212	0.238	1.706	1.736	111.0
0.0	0.0	2	1	400.0	300.99503	1	2	1	147.10263	115.74616	0	0.212	0.228	1.504	1.499	111.0
0.0	0.0	2	1	400.0	300.99503	1	2	1	147.10263	115.74616	0	0.212	0.217	1.525	1.499	111.0
0.0	0.0	2	1	400.0	300.99503	1	2	1	147.10263	115.74616	0	0.212	0.207	1.387	1.392	111.0
0.0	0.0	2	1	400.0	300.99503	1	2	1	147.10263	115.74616	0	0.212	0.197	1.369	1.203	111.0
0.0	0.0	2	1	400.0	300.99503	1	2	1	147.10263	115.74616	0	0.212	0.187	1.129	1.203	111.0
0.0	0.0	2	1	400.0	300.99503	1	2	1	147.10263	115.74616	0	0.212	0.177	1.082	1.117	111.0
0.0	0.0	2	1	400.0	300.99503	1	2	1	147.10263	115.74616	0	0.212	0.169	1.107	1.117	111.0
0.0	0.0	2	1	400.0	300.99503	1	2	1	147.10263	115.74616	0	0.212	0.161	0.987	0.964	111.0
0.0	0.0	2	1	400.0	300.99503	1	2	1	147.10263	115.74616	0	0.212	0.152	0.921	0.896	111.0
0.0	0.0	2	1	400.0	300.99503	1	2	1	147.10263	115.74616	0	0.212	0.144	0.869	0.896	111.0
0.0	0.0	2	1	400.0	300.99503	1	2	1	147.10263	115.74616	0	0.211	0.137	0.791	0.774	111.0
0.0	0.0	2	1	400.0	300.99503	1	2	1	147.10263	115.74616	0	0.211	0.13	0.73	0.774	111.0
0.0	0.0	2	1	400.0	300.99503	1	2	1	147.10263	115.74616	0	0.211	0.123	0.693	0.719	111.0
0.0	0.0	2	1	400.0	300.99503	1	2	1	147.10263	115.74616	0	0.211	0.116	0.62	0.621	111.0
0.0	0.0	2	1	400.0	300.99503	1	2	1	147.10263	115.74616	0	0.211	0.109	0.479	0.621	111.0
0.0	0.0	2	1	400.0	300.99503	1	2	1	147.10263	115.74616	0	0.211	0.103	0.507	0.536	111.0
0.0	0.0	2	1	400.0	300.99503	1	2	1	147.10263	115.74616	0	0.211	0.098	0.505	0.498	111.0
0.0	0.0	2	1	400.0	300.99503	1	2	1	147.10263	115.74616	0	0.211	0.094	0.527	0.498	111.0
0.0	0.0	2	1	400.0	300.99503	1	2	1	147.10263	115.74616	0	0.211	0.088	0.353	0.43	111.0
0.0	0.0	2	1	400.0	300.99503	1	2	1	147.10263	115.74616	0	0.211	0.083	0.512	0.43	111.0
0.0	0.0	2	1	400.0	300.99503	1	2	1	147.10263	115.74616	0	0.211	0.078	0.391	0.399	111.0
0.0	0.0	2	1	400.0	300.99503	1	2	1	147.10263	115.74616	0	0.211	0.074	0.374	0.345	111.0
0.0	0.0	2	1	400.0	300.99503	1	2	1	147.10263	115.74616	0	0.211	0.07	0.319	0.345	111.0
0.0	0.0	2	1	400.0	300.99503	1	2	1	147.10263	115.74616	0	0.211	0.065	0.219	0.297	111.0
0.0	0.0	2	1	400.0	300.99503	1	2	1	147.10263	115.74616	0	0.211	0.06	0.306	0.276	111.0
0.0	0.0	2	1	400.0	300.99503	1	2	1	147.10263	115.74616	0	0.211	0.058	0.289	0.276	111.0
0.0	0.0	2	1	400.0	300.99503	1	2	1	147.10263	115.74616	0	0.211	0.056	0.278	0.238	111.0
0.0	0.0	2	1	400.0	300.99503	1	2	1	147.10263	115.74616	0	0.211	0.054	0.269	0.221	111.0
0.0	0.0	2	1	400.0	300.99503	1	2	1	147.10263	115.74616	0	0.211	0.051	0.255	0.221	111.0
0.0	0.0	2	1	400.0	300.99503	1	2	1	147.10263	115.74616	0	0.211	0.047	0.178	0.191	111.0
0.0	0.0	2	1	400.0	300.99503	1	2	1	147.10263	115.74616	0	0.211	0.043	0.213	0.191	111.0
0.0	0.0	2	1	400.0	300.99503	1	2	1	147.10263	115.74616	0	0.211	0.039	0.18	0.165	111.0
0.0	0.0	2	1	400.0	300.99503	1	2	1	147.10263	115.74616	0	0.211	0.037	0.124	0.153	111.0
0.0	0.0	2	1	400.0	300.99503	1	2	1	147.10263	115.74616	0	0.211	0.035	0.135	0.153	111.0
0.0	0.0	2	1	400.0	300.99503	1	2	1	147.10263	115.74616	0	0.211	0.033	0.133	0.132	111.0
0.0	0.0	2	1	400.0	300.99503	1	2	1	147.10263	115.74616	0	0.211	0.031	0.107	0.132	111.0
0.0	0.0	2	1	400.0	300.99503	1	2	1	147.10263	115.74616	0	0.211	0.029	0.109	0.122	111.0
0.0	0.0	2	1	400.0	300.99503	1	2	1	147.10263	115.74616	0	0.211	0.027	0.133	0.106	111.0
0.0	0.0	2	1	400.0	300.99503	1	2	1	147.10263	115.74616	0	0.211	0.025	0.088	0.106	111.0
0.0	0.0	2	1	400.0	300.99503	1	2	1	147.10263	115.74616	0	0.211	0.023	0.085	0.098	111.0
0.0	0.0	2	1	400.0	300.99503	1	2	1	147.10263	115.74616	0	0.211	0.021	0.071	0.084	111.0
0.0	0.0	2	1	400.0	300.99503	1	2	1	147.10263	115.74616	0	0.211	0.02	0.082	0.084	111.0
0.0	0.0	2	1	400.0	300.99503	1	2	1	147.10263	115.74616	0	0.211	0.02	0.065	0.073	111.0
0.0	0.0	2	1	400.0	300.99503	1	2	1	147.10263	115.74616	0	0.211	0.02	0.08	0.073	111.0
0.0	0.0	2	1	400.0	300.99503	1	2	1	147.10263	115.74616	0	0.211	0.02	0.061	0.067	111.0
0.0	0.0	2	1	400.0	300.99503	1	2	1	147.10263	115.74616	0	0.211	0.019	0.012	0.058	111.0
0.0	0.0	2	1	400.0	300.99503	1	2	1	147.10263	115.74616	0	0.211	0.019	0.065	0.058	111.0
0.0	0.0	2	1	400.0	300.99503	1	2	1	147.10263	115.74616	0	0.211	0.019	-0.006	0.054	111.0
0.0	0.0	2	1	400.0	300.99503	1	2	1	147.10263	115.74616	0	0.211	0.019	0.044	0.05	111.0
0.0	0.0	2	1	400.0	300.99503	1	2	1	147.10263	115.74616	0	0.211	0.018	0.04	0.05	111.0
0.0	0.0	2	1	400.0	300.99503	1	2	1	147.10263	115.74616	0	0.211	0.018	0.049	0.043	111.0
0.0	0.0	2	1	400.0	300.99503	1	2	1	147.10263	115.74616	0	0.211	0.018	0.036	0.043	111.0
0.0	0.0	2	1	400.0	300.99503	1	2	1	147.10263	115.74616	0	0.211	0.018	0.023	0.04	111.0
0.0	0.0	2	1	400.0	300.99503	1	2	1	147.10263	115.74616	0	0.211	0.018	0.066	0.034	111.0
0.0	0.0	2	1	400.0	300.99503	1	2	1	147.10263	115.74616	0	0.211	0.018	0.159	0.034	111.0
0.0	0.0	2	1	400.0	300.99503	1	2	1	147.10263	115.74616	0	0.211	0.018	0.045	0.029	111.0
0.0	0.0	2	1	400.0	300.99503	1	2	1	147.10263	115.74616	0	0.211	0.017	-0.173	0.027	111.0
0.0	0.0	2	1	400.0	300.99503	1	2	1	147.10263	115.74616	0	0.211	0.017	-0.008	0.027	111.0
0.0	0.0	2	1	400.0	300.99503	1	2	1	147.10263	115.74616	0	0.211	0.017	0.03	0.023	111.0
0.0	0.0	2	1	400.0	300.99503	1	2	1	147.10263	115.74616	0	0.211	0.017	0.001	0.023	111.0
0.0	0.0	2	1	400.0	300.99503	1	2	1	147.10263	115.74616	0	0.211	0.017	0.025	0.021	111.0
0.0	0.0	2	1	400.0	300.99503	1	2	1	147.10263	115.74616	0	0.211	0.017	0.023	0.018	111.0
0.0	0.0	2	1	400.0	300.99503	1	2	1	147.10263	115.74616	0	0.211	0.017	-0.01	0.018	111.0
0.0	0.0	2	1	400.0	300.99503	1	2	1	147.10263	115.74616	0	0.211	0.017	0.01	0.017	111.0
0.0	0.0	2	1	400.0	300.99503	1	2	1	147.10263	115.74616	0	0.211	0.017	0.009	0.014	111.0
0.0	0.0	2	1	400.0	300.99503	1	2	1	147.10263	115.74616	0	0.211	0.017	0.031	0.014	111.0
0.0	0.0	2	1	400.0	300.99503	1	2	1	147.10263	115.74616	0	0.211	0.017	0.013	0.013	111.0
0.0	0.0	2	1	400.0	300.99503	1	2	1	147.10263	115.74616	0	0.211	0.017	0.047	0.013	111.0
0.0	0.0	2	1	400.0	300.99503	1	2	1	147.10263	115.74616	0	0.211	0.016	-0.07	0.011	111.0
0.0	0.0	2	1	400.0	300.99503	1	2	1	147.10263	115.74616	0	0.211	0.016	-0.006	0.011	111.0
0.0	0.0	2	1	400.0	300.99503	1	2	1	147.10263	115.74616	0	0.211	0.016	-0.009	0.01	111.0
0.0	0.0	2	1	400.0	300.99503	1	2	1	147.10263	115.74616	0	0.211	0.016	0.011	0.009	111.0
0.0	0.0	2	1	400.0	300.99503	1	2	1	147.10263	115.74616	0	0.211	0.015	0.017	0.008	111.0
0.0	0.0	2	1	400.0	300.99503	1	2	1	147.10263	115.74616	0	0.211	0.015	0.006	0.008	111.0
0.0	0.0	2	1	400.0	300.99503	1	2	1	147.10263	115.74616	0	0.211	0.015	0.005	0.007	111.0
0.0	0.0	2	1	400.0	300.99503	1	2	1	147.10263	115.74616	0	0.211	0.015	0.034	0.007	111.0
0.0	0.0	2	1	400.0	300.99503	1	2	1	147.10263	115.74616	0	0.211	0.015	-0.002	0.006	111.0
0.0	0.0	2	1	400.0	300.99503	1	2	1	147.10263	115.74616	0	0.211	0.015	0.032	0.005	111.0
0.0	0.0	2	1	400.0	300.99503	1	2	1	147.10263	115.74616	0	0.211	0.015	-0.011	0.005	111.0
0.0	0.0	2	1	400.0	300.99503	1	2	1	147.10263	115.74616	0	0.211	0.014	-0.04	0.004	111.0
0.0	0.0	2	1	400.0	300.99503	1	2	1	147.10263	115.74616	0	0.211	0.014	0.073	0.004	111.0
0.0	0.0	2	1	400.0	300.99503	1	2	1	147.10263	115.74616	0	0.211	0.014	0.01	0.004	111.0
0.0	0.0	2	1	400.0	300.99503	1	2	1	147.10263	115.74616	0	0.211	0.014	0.018	0.003	111.0
0.0	0.0	2	1	400.0	300.99503	1	2	1	147.10263	115.74616	0	0.211	0.013	-0.072	0.003	111.0
0.0	0.0	2	1	400.0	300.99503	1	2	1	147.10263	115.74616	0	0.211	0.013	0.01	0.002	111.0
0.0	0.0	2	1	400.0	300.99503	1	2	1	147.10263	115.74616	0	0.211	0.012	-0.033	0.002	111.0
0.0	0.0	2	1	400.0	300.99503	1	2	1	147.10263	115.74616	0	0.211	0.012	0.015	0.002	111.0
0.0	0.0	2	1	400.0	300.99503	1	2	1	147.10263	115.74616	0	0.211	0.011	-0.011	0.002	111.0
0.0	0.0	2	1	400.0	300.99503	1	2	1	147.10263	115.74616	0	0.211	0.01	0.01	0.001	111.0
0.0	0.0	2	1	400.0	300.99503	1	2	1	147.10263	115.74616	0	0.211	0.01	-0.009	0.001	111.0
0.0	0.0	2	1	400.0	300.99503	1	2	1	147.10263	115.74616	0	0.211	0.01	0.003	0.001	111.0
0.0	0.0	2	1	400.0	300.99503	1	2	1	147.10263	115.74616	0	0.211	0.009	-0.031	0.001	111.0
0.0	0.0	2	1	400.0	300.99503	1	2	1	147.10263	115.74616	0	0.211	0.009	0.0	0.001	111.0
0.0	0.0	2	1	400.0	300.99503	1	2	1	147.10263	115.74616	0	0.211	0.009	0.009	0.001	111.0
0.0	0.0	2	1	400.0	300.99503	1	2	1	147.10263	115.74616	0	0.211	0.009	0.024	0.001	111.0
0.0	0.0	2	1	400.0	300.99503	1	2	1	147.10263	115.74616	0	0.211	0.009	0.078	0.0	111.0
0.0	0.0	2	1	400.0	300.99503	1	2	1	147.10263	115.74616	0	0.211	0.008	0.008	0.0	111.0
0.0	0.0	2	1	400.0	300.99503	1	2	1	147.10263	115.74616	0	0.211	0.008	0.001	0.0	111.0
0.0	0.0	2	1	400.0	300.99503	1	2	1	147.10263	115.74616	0	0.211	0.007	0.006	0.0	111.0
0.0	0.0	2	1	400.0	300.99503	1	2	1	147.10263	115.74616	0	0.211	0.006	-0.016	0.0	111.0
0.0	0.0	2	1	400.0	300.99503	1	2	1	147.10263	115.74616	0	0.211	0.005	-0.072	0.0	111.0
0.0	0.0	2	1	400.0	300.99503	1	2	1	147.10263	115.74616	0	0.211	0.004	0.007	0.0	111.0
0.0	0.0	2	1	400.0	300.99503	1	2	1	147.10263	115.74616	0	0.211	0.002	-0.021	0.0	111.0
0.0	0.0	2	1	400.0	300.99503	1	2	1	147.10263	115.74616	0	0.211	0.001	-0.01	0.0	111.0
0.0	0.0	2	1	400.0	300.99503	1	2	1	147.10263	115.74616	0	0.211	0.0	-0.012	0.0	111.0
0.0	0.0	2	1	400.0	300.99503	1	2	1	147.10263	115.74616	0	0.211	0.0	-0.007	0.0	111.0
0.0	0.0	2	1	400.0	300.99503	1	2	1	147.10263	115.74616	0	0.211	0.0	-0.003	0.0	111.0
0.0	0.0	2	1	400.0	300.99503	1	2	1	147.10263	115.74616	0	0.211	0.0	0.013	0.0	111.0
0.0	0.0	2	1	400.0	300.99503	1	2	1	147.10263	115.74616	0	0.211	0.0	0.007	0.0	111.0
0.0	0.0	2	1	400.0	300.99503	1	2	1	147.10263	115.74616	0	0.211	0.0	-0.008	0.0	111.0
0.0	0.0	2	1	400.0	300.99503	1	2	1	147.10263	115.74616	0	0.211	-0.001	-0.036	0.0	111.0
0.0	0.0	2	1	400.0	300.99503	1	2	1	147.10263	115.74616	0	0.211	0.0	0.01	0.0	111.0
0.0	0.0	2	1	400.0	300.99503	1	2	1	147.10263	115.74616	0	0.211	0.0	0.014	0.0	111.0
0.0	0.0	2	1	400.0	300.99503	1	2	1	147.10263	115.74616	0	0.211	0.0	0.042	0.0	111.0
0.0	0.0	2	1	400.0	300.99503	1	2	1	147.10263	115.74616	0	0.211	0.0	0.024	0.0	111.0
0.0	0.0	2	1	400.0	300.99503	1	2	1	147.10263	115.74616	0	0.211	0.0	0.014	0.0	111.0
0.0	0.0	2	1	400.0	300.99503	1	2	1	147.10263	115.74616	0	0.211	0.0	-0.008	0.0	111.0
0.0	0.0	2	1	400.0	300.99503	1	2	1	147.10263	115.74616	0	0.211	0.0	-0.007	0.0	111.0
0.0	0.0	2	1	400.0	300.99503	1	2	1	147.10263	115.74616	0	0.211	0.0	0.039	0.0	111.0
0.0	0.0	2	1	400.0	300.99503	1	2	1	147.10263	115.74616	0	0.211	0.0	0.033	0.0	111.0
0.0	0.0	2	1	400.0	300.99503	1	2	1	147.10263	115.74616	0	0.211	0.0	0.051	0.0	111.0
0.0	0.0	2	1	400.0	300.99503	1	2	1	147.10263	115.74616	0	0.211	-0.001	-0.023	0.0	111.0
0.0	0.0	2	1	400.0	300.99503	1	2	1	147.10263	115.74616	0	0.211	0.0	-0.01	0.0	111.0
0.0	0.0	2	1	400.0	300.99503	1	2	1	147.10263	115.74616	0	0.211	-0.001	-0.016	0.0	111.0
0.0	0.0	2	1	400.0	300.99503	1	2	1	147.10263	115.74616	0	0.211	-0.001	-0.021	0.0	111.0
0.0	0.0	2	1	400.0	300.99503	1	2	1	147.10263	115.74616	0	0.211	0.0	0.032	0.0	111.0
0.0	0.0	2	1	400.0	300.99503	1	2	1	147.10263	115.74616	0	0.211	0.0	-0.007	0.0	111.0
0.0	0.0	2	1	400.0	300.99503	1	2	1	147.10263	115.74616	0	0.211	0.0	0.014	0.0	111.0
0.0	0.0	2	1	400.0	300.99503	1	2	1	147.10263	115.74616	0	0.211	0.0	0.001	0.0	111.0
0.0	0.0	2	1	400.0	300.99503	1	2	1	147.10263	115.74616	0	0.211	-0.001	-0.087	0.0	111.0
0.0	0.0	2	1	400.0	300.99503	1	2	1	147.10263	115.74616	0	0.211	0.0	-0.007	0.0	111.0
0.0	0.0	2	1	400.0	300.99503	1	2	1	147.10263	115.74616	0	0.211	0.0	0.003	0.0	111.0
0.0	0.0	2	1	400.0	300.99503	1	2	1	147.10263	115.74616	0	0.211	0.0	-0.004	0.0	111.0
0.0	0.0	2	1	400.0	300.99503	1	2	1	147.10263	115.74616	0	0.211	0.0	-0.007	0.0	111.0
0.0	0.0	2	1	400.0	300.99503	1	2	1	147.10263	115.74616	0	0.211	0.0	0.185	0.0	111.0
0.0	0.0	2	1	400.0	300.99503	1	2	1	147.10263	115.74616	0	0.211	0.0	0.015	0.0	111.0
0.0	0.0	2	1	400.0	300.99503	1	2	1	147.10263	115.74616	0	0.211	0.0	0.001	0.0	111.0
0.0	0.0	2	1	400.0	300.99503	1	2	1	147.10263	115.74616	0	0.211	0.0	0.016	0.0	111.0
0.0	0.0	2	1	400.0	300.99503	1	2	1	147.10263	115.74616	0	0.211	-0.001	-0.033	0.0	111.0
0.0	0.0	2	1	400.0	300.99503	1	2	1	147.10263	115.74616	0	0.211	-0.001	-0.017	0.0	111.0
0.0	0.0	2	1	400.0	300.99503	1	2	1	147.10263	115.74616	0	0.211	0.0	0.025	0.0	111.0
0.0	0.0	2	1	400.0	300.99503	1	2	1	147.10263	115.74616	0	0.211	0.0	-0.009	0.0	111.0
0.0	0.0	2	1	400.0	300.99503	1	2	1	147.10263	115.74616	0	0.211	0.0	0.008	0.0	111.0
0.0	0.0	2	1	400.0	300.99503	1	2	1	147.10263	115.74616	0	0.211	0.0	-0.008	0.0	111.0
0.0	0.0	2	1	400.0	300.99503	1	2	1	147.10263	115.74616	0	0.211	0.0	0.117	0.0	111.0
0.0	0.0	2	1	400.0	300.99503	1	2	1	147.10263	115.74616	0	0.211	-0.001	-0.199	0.0	111.0
0.0	0.0	2	1	400.0	300.99503	1	2	1	147.10263	115.74616	0	0.211	0.0	0.01	0.0	111.0
0.0	0.0	2	1	400.0	300.99503	1	2	1	147.10263	115.74616	0	0.211	0.0	0.014	0.0	111.0
0.0	0.0	2	1	400.0	300.99503	1	2	1	147.10263	115.74616	0	0.211	0.0	-0.008	0.0	111.0
0.0	0.0	2	1	400.0	300.99503	1	2	1	147.10263	115.74616	0	0.211	-0.001	-0.113	0.0	111.0
0.0	0.0	2	1	400.0	300.99503	1	2	1	147.10263	115.74616	0	0.211	0.0	0.008	0.0	111.0
0.0	0.0	2	1	400.0	300.99503	1	2	1	147.10263	115.74616	0	0.211	0.0	0.014	0.0	111.0
0.0	0.0	2	1	400.0	300.99503	1	2	1	147.10263	115.74616	0	0.211	0.0	0.024	0.0	111.0
0.0	0.0	2	1	400.0	300.99503	1	2	1	147.10263	115.74616	0	0.211	0.0	-0.003	0.0	111.0
0.0	0.0	2	1	400.0	300.99503	1	2	1	147.10263	115.74616	0	0.211	0.0	-0.01	0.0	111.0
0.0	0.0	2	1	400.0	300.99503	1	2	1	147.10263	115.74616	0	0.211	-0.001	-0.013	0.0	111.0
0.0	0.0	2	1	400.0	300.99503	1	2	1	147.10263	115.74616	0	0.211	-0.001	-0.024	0.0	111.0
0.0	0.0	2	1	400.0	300.99503	1	2	1	147.10263	115.74616	0	0.211	-0.001	-0.069	0.0	111.0
0.0	0.0	2	1	400.0	300.99503	1	2	1	147.10263	115.74616	0	0.211	0.0	0.0	0.0	111.0
0.0	0.0	2	1	400.0	300.99503	1	2	1	147.10263	115.74616	0	0.211	0.0	0.012	0.0	111.0
0.0	0.0	2	1	400.0	300.99503	1	2	1	147.10263	115.74616	0	0.211	0.0	0.003	0.0	111.0
0.0	0.0	2	1	400.0	300.99503	1	2	1	147.10263	115.74616	0	0.211	-0.001	-0.017	0.0	111.0
0.0	0.0	2	1	400.0	300.99503	1	2	1	147.10263	115.74616	0	0.211	0.0	-0.006	0.0	111.0
0.0	0.0	2	1	400.0	300.99503	1	2	1	147.10263	115.74616	0	0.211	-0.001	-0.148	0.0	111.0
0.0	0.0	2	1	400.0	300.99503	1	2	1	147.10263	115.74616	0	0.211	-0.001	-0.017	0.0	111.0
0.0	0.0	2	1	400.0	300.99503	1	2	1	147.10263	115.74616	0	0.211	0.0	0.0	0.0	111.0
0.0	0.0	2	1	400.0	300.99503	1	2	1	147.10263	115.74616	0	0.211	-0.001	-0.042	0.0	111.0
0.0	0.0	2	1	400.0	300.99503	1	2	1	147.10263	115.74616	0	0.211	0.0	0.008	0.0	111.0
0.0	0.0	2	1	400.0	300.99503	1	2	1	147.10263	115.74616	0	0.211	0.0	0.014	0.0	111.0
0.0	0.0	2	1	400.0	300.99503	1	2	1	147.10263	115.74616	0	0.211	0.0	0.02	0.0	111.0
0.0	0.0	2	1	400.0	300.99503	1	2	1	147.10263	115.74616	0	0.211	0.0	0.026	0.0	111.0
0.0	0.0	2	1	400.0	300.99503	1	2	1	147.10263	115.74616	0	0.211	-0.001	-0.077	0.0	111.0
0.0	0.0	2	1	400.0	300.99503	1	2	1	147.10263	115.74616	0	0.211	-0.001	-0.034	0.0	111.0
0.0	0.0	2	1	400.0	300.99503	1	2	1	147.10263	115.74616	0	0.211	-0.001	-0.033	0.0	111.0
0.0	0.0	2	1	400.0	300.99503	1	2	1	147.10263	115.74616	0	0.211	0.0	0.03	0.0	111.0
0.0	0.0	2	1	400.0	300.99503	1	2	1	147.10263	115.74616	0	0.211	0.0	0.009	0.0	111.0
0.0	0.0	2	1	400.0	300.99503	1	2	1	147.10263	115.74616	0	0.211	-0.001	-0.021	0.0	111.0
0.0	0.0	2	1	400.0	300.99503	1	2	1	147.10263	115.74616	0	0.211	0.0	-0.003	0.0	111.0
0.0	0.0	2	1	400.0	300.99503	1	2	1	147.10263	115.74616	0	0.211	-0.001	-0.106	0.0	111.0
0.0	0.0	2	1	400.0	300.99503	1	2	1	147.10263	115.74616	0	0.211	0.0	0.0	0.0	111.0
0.0	0.0	2	1	400.0	300.99503	1	2	1	147.10263	115.74616	0	0.211	0.0	0.205	0.0	111.0
0.0	0.0	2	1	400.0	300.99503	1	2	1	147.10263	115.74616	0	0.211	0.0	0.0	0.0	111.0
0.0	0.0	2	1	400.0	300.99503	1	2	1	147.10263	115.74616	0	0.211	-0.001	-0.046	0.0	111.0
0.0	0.0	2	1	400.0	300.99503	1	2	1	147.10263	115.74616	0	0.211	-0.001	-0.028	0.0	111.0
0.0	0.0	2	1	400.0	300.99503	1	2	1	147.10263	115.74616	0	0.211	0.0	0.028	0.0	111.0
0.0	0.0	2	1	400.0	300.99503	1	2	1	147.10263	115.74616	0	0.211	0.0	0.028	0.0	111.0
0.0	0.0	2	1	400.0	300.99503	1	2	1	147.10263	115.74616	0	0.211	0.0	0.042	0.0	111.0
0.0	0.0	2	1	400.0	300.99503	1	2	1	147.10263	115.74616	0	0.211	-0.001	-0.017	0.0	111.0
0.0	0.0	2	1	400.0	300.99503	1	2	1	147.10263	115.74616	0	0.211	0.0	0.039	0.0	111.0
0.0	0.0	2	1	400.0	300.99503	1	2	1	147.10263	115.74616	0	0.211	0.0	0.111	0.0	111.0
0.0	0.0	2	1	400.0	300.99503	1	2	1	147.10263	115.74616	0	0.211	-0.001	-0.018	0.0	111.0
-5555.5557	-400.0	3	1	400.0	201.99005	1	2	1	147.10263	115.74616	1	0.211	0.0	0.067	0.0	111.0
-5555.5557	-400.0	3	1	400.0	201.99005	1	2	1	147.10263	115.74616	1	0.211	0.0	0.0	0.0	111.0
-5555.5557	-400.0	3	1	400.0	201.99005	0	2	1	147.10263	115.74616	1	0.211	0.0	0.0	0.0	111.0
-5555.5557	-400.0	3	1	400.0	201.99005	0	2	1	147.10263	115.74616	1	0.211	0.0	0.03	0.0	111.0
-5555.5557	-400.0	3	1	400.0	201.99005	0	2	1	147.10263	115.74616	1	0.211	-0.001	-0.023	0.0	111.0
-5555.5557	-400.0	3	1	400.0	201.99005	0	2	1	147.10263	115.74616	1	0.211	-0.007	-0.776	-0.757	111.0
-5555.5557	-400.0	3	1	400.0	201.99005	0	2	1	147.10263	115.74616	1	0.21	-0.015	-1.147	-1.413	111.0
-5555.5557	-400.0	3	1	400.0	201.99005	0	2	1	147.10263	115.74616	1	0.21	-0.025	-1.404	-1.413	111.0
-5555.5557	-400.0	3	1	400.0	201.99005	0	2	1	147.10263	115.74616	1	0.21	-0.035	-1.64	-1.706	111.0
-5555.5557	-400.0	3	1	400.0	201.99005	0	2	1	147.10263	115.74616	1	0.21	-0.045	-1.687	-1.706	111.0
-5555.5557	-400.0	3	1	400.0	201.99005	0	2	1	147.10263	115.74616	1	0.21	-0.059	-2.209	-2.232	111.0
-5555.5557	-400.0	3	1	400.0	201.99005	0	2	1	147.10263	115.74616	1	0.21	-0.074	-2.463	-2.467	111.0
-5555.5557	-400.0	3	1	400.0	201.99005	0	2	1	147.10263	115.74616	1	0.21	-0.087	-2.495	-2.467	111.0
-5555.5557	-400.0	3	1	400.0	201.99005	0	2	1	147.10263	115.74616	1	0.21	-0.101	-2.679	-2.889	111.0
-5555.5557	-400.0	3	1	400.0	201.99005	0	2	1	147.10263	115.74616	1	0.209	-0.116	-3.284	-3.078	111.0
-5555.5557	-400.0	3	1	400.0	201.99005	0	2	1	147.10263	115.74616	1	0.209	-0.129	-3.04	-3.078	111.0
-5555.5557	-400.0	3	1	400.0	201.99005	0	2	1	147.10263	115.74616	1	0.209	-0.145	-3.396	-3.417	111.0
-5555.5557	-400.0	3	1	400.0	201.99005	0	2	1	147.10263	115.74616	1	0.209	-0.159	-3.422	-3.417	111.0
-5555.5557	-400.0	3	1	400.0	201.99005	0	2	1	147.10263	115.74616	1	0.209	-0.172	-3.569	-3.569	111.0
-5555.5557	-400.0	3	1	400.0	201.99005	0	2	1	147.10263	115.74616	1	0.209	-0.187	-3.837	-3.84	111.0
-5555.5557	-400.0	3	1	400.0	201.99005	0	2	1	147.10263	115.74616	1	0.209	-0.199	-3.775	-3.84	111.0
-5555.5557	-400.0	3	1	400.0	201.99005	0	2	1	147.10263	115.74616	1	0.209	-0.212	-3.948	-3.963	111.0
-5555.5557	-400.0	3	1	400.0	201.99005	0	2	1	147.10263	115.74616	1	0.209	-0.225	-4.147	-4.18	111.0
-5555.5557	-400.0	3	1	400.0	201.99005	0	2	1	147.10263	115.74616	1	0.209	-0.237	-4.194	-4.18	111.0
-5555.5557	-400.0	3	1	400.0	201.99005	0	2	1	147.10263	115.74616	1	0.209	-0.25	-4.363	-4.369	111.0
-5555.5557	-400.0	3	1	400.0	201.99005	0	2	1	147.10263	115.74616	1	0.208	-0.261	-4.334	-4.369	111.0
-5555.5557	-400.0	3	1	400.0	201.99005	0	2	1	147.10263	115.74616	1	0.208	-0.271	-4.462	-4.453	111.0
-5555.5557	-400.0	3	1	400.0	201.99005	0	2	1	147.10263	115.74616	1	0.208	-0.282	-4.709	-4.531	111.0
-5555.5557	-400.0	3	1	400.0	201.99005	0	2	1	147.10263	115.74616	1	0.208	-0.29	-4.481	-4.531	111.0
-5555.5557	-400.0	3	1	400.0	201.99005	0	2	1	147.10263	115.74616	1	0.208	-0.3	-4.678	-4.672	111.0
-5555.5557	-400.0	3	1	400.0	201.99005	0	2	1	147.10263	115.74616	1	0.208	-0.309	-4.662	-4.672	111.0
-5555.5557	-400.0	3	1	400.0	201.99005	0	2	1	147.10263	115.74616	1	0.208	-0.317	-4.743	-4.735	111.0
-5555.5557	-400.0	3	1	400.0	201.99005	0	2	1	147.10263	115.74616	1	0.208	-0.325	-4.875	-4.847	111.0
-5555.5557	-400.0	3	1	400.0	201.99005	0	2	1	147.10263	115.74616	1	0.208	-0.333	-4.868	-4.847	111.0
-5555.5557	-400.0	3	1	400.0	201.99005	0	2	1	147.10263	115.74616	1	0.208	-0.341	-4.933	-4.945	111.0
-5555.5557	-400.0	3	1	400.0	201.99005	0	2	1	147.10263	115.74616	1	0.208	-0.347	-4.986	-4.988	111.0
-5555.5557	-400.0	3	1	400.0	201.99005	0	2	1	147.10263	115.74616	1	0.208	-0.353	-4.959	-4.988	111.0
-5555.5557	-400.0	3	1	400.0	201.99005	0	2	1	147.10263	115.74616	1	0.208	-0.36	-5.104	-5.067	111.0
-5555.5557	-400.0	3	1	400.0	201.99005	0	2	1	147.10263	115.74616	1	0.208	-0.366	-5.124	-5.067	111.0
-5555.5557	-400.0	3	1	400.0	201.99005	0	2	1	147.10263	115.74616	1	0.208	-0.371	-5.078	-5.102	111.0
-5555.5557	-400.0	3	1	400.0	201.99005	0	2	1	147.10263	115.74616	1	0.208	-0.377	-5.177	-5.165	111.0
-5555.5557	-400.0	3	1	400.0	201.99005	0	2	1	147.10263	115.74616	1	0.208	-0.383	-5.151	-5.165	111.0
-5555.5557	-400.0	3	1	400.0	201.99005	0	2	1	147.10263	115.74616	1	0.208	-0.387	-5.204	-5.192	111.0
-5555.5557	-400.0	3	1	400.0	201.99005	0	2	1	147.10263	115.74616	1	0.208	-0.391	-5.25	-5.244	111.0
-5555.5557	-400.0	3	1	400.0	201.99005	0	2	1	147.10263	115.74616	1	0.208	-0.395	-5.263	-5.244	111.0
-5555.5557	-400.0	3	1	400.0	201.99005	0	2	1	147.10263	115.74616	1	0.208	-0.4	-5.257	-5.286	111.0
-5555.5557	-400.0	3	1	400.0	201.99005	0	2	1	147.10263	115.74616	1	0.208	-0.404	-5.323	-5.306	111.0
-5555.5557	-400.0	3	1	400.0	201.99005	0	2	1	147.10263	115.74616	1	0.208	-0.406	-5.296	-5.306	111.0
-5555.5557	-400.0	3	1	400.0	201.99005	0	2	1	147.10263	115.74616	1	0.208	-0.409	-5.383	-5.34	111.0
-5555.5557	-400.0	3	1	400.0	201.99005	0	2	1	147.10263	115.74616	1	0.208	-0.412	-5.27	-5.34	111.0
-5555.5557	-400.0	3	1	400.0	201.99005	0	2	1	147.10263	115.74616	1	0.208	-0.416	-5.376	-5.356	111.0
-5555.5557	-400.0	3	1	400.0	201.99005	0	2	1	147.10263	115.74616	1	0.208	-0.42	-5.403	-5.384	111.0
-5555.5557	-400.0	3	1	400.0	201.99005	0	2	1	147.10263	115.74616	1	0.207	-0.423	-5.43	-5.384	111.0
-5555.5557	-400.0	3	1	400.0	201.99005	0	2	1	147.10263	115.74616	1	0.207	-0.425	-5.37	-5.397	111.0
-5555.5557	-400.0	3	1	400.0	201.99005	0	2	1	147.10263	115.74616	1	0.207	-0.427	-5.45	-5.397	111.0
-5555.5557	-400.0	3	1	400.0	201.99005	0	2	1	147.10263	115.74616	1	0.207	-0.429	-5.377	-5.419	111.0
-5555.5557	-400.0	3	1	400.0	201.99005	0	2	1	147.10263	115.74616	1	0.207	-0.43	-5.423	-5.429	111.0
-5555.5557	-400.0	3	1	400.0	201.99005	0	2	1	147.10263	115.74616	1	0.207	-0.432	-5.424	-5.429	111.0
-5555.5557	-400.0	3	1	400.0	201.99005	1	2	1	147.10263	115.74616	1	0.207	-0.434	-5.417	-5.447	111.0
-5555.5557	-400.0	3	1	400.0	201.99005	1	2	1	147.10263	115.74616	1	0.207	-0.436	-5.548	-5.455	111.0
-5555.5557	-400.0	3	1	400.0	201.99005	1	2	1	147.10263	115.74616	1	0.207	-0.438	-5.478	-5.455	111.0
-5555.5557	-400.0	3	1	400.0	201.99005	1	2	1	147.10263	115.74616	1	0.207	-0.44	-5.478	-5.47	111.0
-5555.5557	-400.0	3	1	400.0	201.99005	1	2	1	147.10263	115.74616	1	0.207	-0.442	-5.414	-5.482	111.0
-5555.5557	-400.0	3	1	400.0	201.99005	1	2	1	147.10263	115.74616	1	0.207	-0.442	-5.505	-5.482	111.0
-5555.5557	-400.0	3	1	400.0	201.99005	1	2	1	147.10263	115.74616	1	0.207	-0.442	-5.466	-5.488	111.0
-5555.5557	-400.0	3	1	400.0	201.99005	1	2	1	147.10263	115.74616	1	0.207	-0.442	-5.478	-5.488	111.0
-5555.5557	-400.0	3	1	400.0	201.99005	1	2	1	147.10263	115.74616	1	0.207	-0.442	-5.479	-5.493	111.0
-5555.5557	-400.0	3	1	400.0	201.99005	1	2	1	147.10263	115.74616	1	0.207	-0.442	-5.46	-5.502	111.0
-5555.5557	-400.0	3	1	400.0	201.99005	1	2	1	147.10263	115.74616	1	0.207	-0.442	-5.526	-5.502	111.0
-5555.5557	-400.0	3	1	400.0	201.99005	1	2	1	147.10263	115.74616	1	0.207	-0.442	-5.525	-5.51	111.0
-5555.5557	-400.0	3	1	400.0	201.99005	1	2	1	147.10263	115.74616	1	0.207	-0.443	-5.521	-5.514	111.0
-5555.5557	-400.0	3	1	400.0	201.99005	1	2	1	147.10263	115.74616	1	0.207	-0.443	-5.526	-5.514	111.0
-5555.5557	-400.0	3	1	400.0	201.99005	1	2	1	147.10263	115.74616	1	0.207	-0.443	-5.534	-5.521	111.0
-5555.5557	-400.0	3	1	400.0	201.99005	1	2	1	147.10263	115.74616	1	0.207	-0.443	-5.5	-5.521	111.0
-5555.5557	-400.0	3	1	400.0	201.99005	1	2	1	147.10263	115.74616	1	0.207	-0.443	-5.542	-5.523	111.0
-5555.5557	-400.0	3	1	400.0	201.99005	1	2	1	147.10263	115.74616	1	0.207	-0.443	-5.523	-5.529	111.0
-5555.5557	-400.0	3	1	400.0	201.99005	1	2	1	147.10263	115.74616	1	0.207	-0.443	-5.512	-5.529	111.0
-5555.5557	-400.0	3	1	400.0	201.99005	1	2	1	147.10263	115.74616	1	0.207	-0.443	-5.413	-5.531	111.0
-5555.5557	-400.0	3	1	400.0	201.99005	1	2	1	147.10263	115.74616	1	0.207	-0.443	-5.531	-5.531	111.0
-5555.5557	-400.0	3	1	400.0	201.99005	1	2	1	147.10263	115.74616	1	0.207	-0.443	-5.555	-5.535	111.0
-5555.5557	-400.0	3	1	400.0	201.99005	1	2	1	147.10263	115.74616	1	0.207	-0.443	-5.538	-5.537	111.0
-5555.5557	-400.0	3	1	400.0	201.99005	1	2	1	147.10263	115.74616	1	0.207	-0.444	-5.578	-5.537	111.0
-5555.5557	-400.0	3	1	400.0	201.99005	1	2	1	147.10263	115.74616	1	0.207	-0.444	-5.512	-5.541	111.0
-5555.5557	-400.0	3	1	400.0	201.99005	1	2	1	147.10263	115.74616	1	0.207	-0.444	-5.538	-5.542	111.0
-5555.5557	-400.0	3	1	400.0	201.99005	1	2	1	147.10263	115.74616	1	0.207	-0.444	-5.517	-5.542	111.0
-5555.5557	-400.0	3	1	400.0	201.99005	1	2	1	147.10263	115.74616	1	0.207	-0.444	-5.511	-5.544	111.0
-5555.5557	-400.0	3	1	400.0	201.99005	1	2	1	147.10263	115.74616	1	0.207	-0.444	-5.512	-5.544	111.0
-5555.5557	-400.0	3	1	400.0	201.99005	1	2	1	147.10263	115.74616	1	0.207	-0.444	-5.528	-5.546	111.0
-5555.5557	-400.0	3	1	400.0	201.99005	1	2	1	147.10263	115.74616	1	0.207	-0.444	-5.504	-5.548	111.0
-5555.5557	-400.0	3	1	400.0	201.99005	1	2	1	147.10263	115.74616	1	0.207	-0.445	-5.558	-5.548	111.0
-5555.5557	-400.0	3	1	400.0	201.99005	1	2	1	147.10263	115.74616	1	0.207	-0.445	-5.527	-5.549	111.0
-5555.5557	-400.0	3	1	400.0	201.99005	1	2	1	147.10263	115.74616	1	0.207	-0.447	-5.59	-5.55	111.0
-5555.5557	-400.0	3	1	400.0	201.99005	1	2	1	147.10263	115.74616	1	0.207	-0.447	-5.477	-5.55	111.0
-5555.5557	-400.0	3	1	400.0	201.99005	1	2	1	147.10263	115.74616	1	0.207	-0.448	-5.606	-5.552	111.0
-5555.5557	-400.0	3	1	400.0	201.99005	1	2	1	147.10263	115.74616	1	0.207	-0.449	-5.541	-5.552	111.0
-5555.5557	-400.0	3	1	400.0	201.99005	1	2	1	147.10263	115.74616	1	0.207	-0.45	-5.678	-5.553	111.0
-5555.5557	-400.0	3	1	400.0	201.99005	1	2	1	147.10263	115.74616	1	0.207	-0.452	-5.592	-5.554	111.0
-5555.5557	-400.0	3	1	400.0	201.99005	1	2	1	147.10263	115.74616	1	0.207	-0.452	-5.556	-5.554	111.0
-5555.5557	-400.0	3	1	400.0	201.99005	1	2	1	147.10263	115.74616	1	0.207	-0.454	-5.573	-5.554	111.0
-5555.5557	-400.0	3	1	400.0	201.99005	1	2	1	147.10263	115.74616	1	0.207	-0.454	-5.445	-5.555	111.0
-5555.5557	-400.0	3	1	400.0	201.99005	1	2	1	147.10263	115.74616	1	0.207	-0.455	-5.523	-5.555	111.0
-5555.5557	-400.0	3	1	400.0	201.99005	1	2	1	147.10263	115.74616	1	0.207	-0.456	-5.594	-5.556	111.0
-5555.5557	-400.0	3	1	400.0	201.99005	1	2	1	147.10263	115.74616	1	0.207	-0.457	-5.556	-5.556	111.0
-5555.5557	-400.0	3	1	400.0	201.99005	1	2	1	147.10263	115.74616	1	0.207	-0.458	-5.466	-5.556	111.0
-5555.5557	-400.0	3	1	400.0	201.99005	1	2	1	147.10263	115.74616	1	0.207	-0.46	-5.571	-5.557	111.0
-5555.5557	-400.0	3	1	400.0	201.99005	1	2	1	147.10263	115.74616	1	0.207	-0.46	-5.556	-5.557	111.0
-5555.5557	-400.0	3	1	400.0	201.99005	1	2	1	147.10263	115.74616	1	0.207	-0.461	-5.689	-5.557	111.0
-5555.5557	-400.0	3	1	400.0	201.99005	1	2	1	147.10263	115.74616	1	0.207	-0.46	-5.542	-5.559	111.0
-5555.5557	-400.0	3	1	400.0	201.99005	1	2	1	147.10263	115.74616	1	0.207	-0.461	-5.599	-5.559	111.0
-5555.5557	-400.0	3	1	400.0	201.99005	1	2	1	147.10263	115.74616	1	0.207	-0.461	-5.559	-5.559	111.0
-5555.5557	-400.0	3	1	400.0	201.99005	1	2	1	147.10263	115.74616	1	0.207	-0.46	-5.546	-5.559	111.0
-5555.5557	-400.0	3	1	400.0	201.99005	1	2	1	147.10263	115.74616	1	0.207	-0.461	-5.568	-5.56	111.0
-5555.5557	-400.0	3	1	400.0	201.99005	1	2	1	147.10263	115.74616	1	0.207	-0.46	-5.521	-5.56	111.0
-5555.5557	-400.0	3	1	400.0	201.99005	1	2	1	147.10263	115.74616	1	0.207	-0.46	-5.548	-5.56	111.0
-5555.5557	-400.0	3	1	400.0	201.99005	1	2	1	147.10263	115.74616	1	0.207	-0.461	-5.586	-5.56	111.0
-5555.5557	-400.0	3	1	400.0	201.99005	1	2	1	147.10263	115.74616	1	0.207	-0.461	-5.558	-5.56	111.0
-5555.5557	-400.0	3	1	400.0	201.99005	1	2	1	147.10263	115.74616	1	0.207	-0.46	-5.494	-5.56	111.0
-5555.5557	-400.0	3	1	400.0	201.99005	1	2	1	147.10263	115.74616	1	0.207	-0.46	-5.527	-5.56	111.0
-5555.5557	-400.0	3	1	400.0	201.99005	1	2	1	147.10263	115.74616	1	0.207	-0.461	-5.559	-5.56	111.0
-5555.5557	-400.0	3	1	400.0	201.99005	1	2	1	147.10263	115.74616	1	0.207	-0.46	-5.557	-5.56	111.0
-5555.5557	-400.0	3	1	400.0	201.99005	1	2	1	147.10263	115.74616	1	0.207	-0.461	-5.582	-5.56	111.0
-5555.5557	-400.0	3	1	400.0	201.99005	1	2	1	147.10263	115.74616	1	0.207	-0.46	-5.505	-5.56	111.0
-5555.5557	-400.0	3	1	400.0	201.99005	1	2	1	147.10263	115.74616	1	0.207	-0.46	-5.514	-5.56	111.0
-5555.5557	-400.0	3	1	400.0	201.99005	1	2	1	147.10263	115.74616	1	0.207	-0.461	-5.643	-5.56	111.0
-5555.5557	-400.0	3	1	400.0	201.99005	1	2	1	147.10263	115.74616	1	0.207	-0.461	-5.559	-5.56	111.0
-5555.5557	-400.0	3	1	400.0	201.99005	1	2	1	147.10263	115.74616	1	0.207	-0.461	-5.578	-5.56	111.0
-5555.5557	-400.0	3	1	400.0	201.99005	1	2	1	147.10263	115.74616	1	0.207	-0.461	-5.598	-5.56	111.0
-5555.5557	-400.0	3	1	400.0	201.99005	1	2	1	147.10263	115.74616	1	0.207	-0.461	-5.58	-5.56	111.0
-5555.5557	-400.0	3	1	400.0	201.99005	1	2	1	147.10263	115.74616	1	0.207	-0.46	-5.527	-5.561	111.0
-5555.5557	-400.0	3	1	400.0	201.99005	1	2	1	147.10263	115.74616	1	0.207	-0.461	-5.578	-5.561	111.0
-5555.5557	-400.0	3	1	400.0	201.99005	1	2	1	147.10263	115.74616	1	0.207	-0.461	-5.639	-5.561	111.0
-5555.5557	-400.0	3	1	400.0	201.99005	1	2	1	147.10263	115.74616	1	0.207	-0.46	-5.552	-5.561	111.0
-5555.5557	-400.0	3	1	400.0	201.99005	1	2	1	147.10263	115.74616	1	0.207	-0.461	-5.575	-5.561	111.0
-5555.5557	-400.0	3	1	400.0	201.99005	1	2	1	147.10263	115.74616	1	0.207	-0.46	-5.513	-5.561	111.0
-5555.5557	-400.0	3	1	400.0	201.99005	1	2	1	147.10263	115.74616	1	0.206	-0.461	-5.594	-5.561	111.0
-5555.5557	-400.0	3	1	400.0	201.99005	1	2	1	147.10263	115.74616	1	0.206	-0.461	-5.576	-5.561	111.0
-5555.5557	-400.0	3	1	400.0	201.99005	1	2	1	147.10263	115.74616	1	0.206	-0.46	-5.508	-5.561	111.0
-5555.5557	-400.0	3	1	400.0	201.99005	1	2	1	147.10263	115.74616	1	0.206	-0.461	-5.58	-5.561	111.0
-5555.5557	-400.0	3	1	400.0	201.99005	1	2	1	147.10263	115.74616	1	0.206	-0.461	-5.558	-5.561	111.0
-5555.5557	-400.0	3	1	400.0	201.99005	1	2	1	147.10263	115.74616	1	0.206	-0.46	-5.537	-5.561	111.0
-5555.5557	-400.0	3	1	400.0	201.99005	1	2	1	147.10263	115.74616	1	0.206	-0.461	-5.605	-5.561	111.0
-5555.5557	-400.0	3	1	400.0	201.99005	1	2	1	147.10263	115.74616	1	0.206	-0.461	-5.565	-5.561	111.0
-5555.5557	-400.0	3	1	400.0	201.99005	1	2	1	147.10263	115.74616	1	0.206	-0.461	-5.566	-5.561	111.0
-5555.5557	-400.0	3	1	400.0	201.99005	1	2	1	147.10263	115.74616	1	0.206	-0.461	-5.597	-5.561	111.0
-5555.5557	-400.0	3	1	400.0	201.99005	1	2	1	147.10263	115.74616	1	0.206	-0.46	-5.539	-5.561	111.0
-5555.5557	-400.0	3	1	400.0	201.99005	1	2	1	147.10263	115.74616	1	0.206	-0.46	-5.55	-5.561	111.0
-5555.5557	-400.0	3	1	400.0	201.99005	1	2	1	147.10263	115.74616	1	0.206	-0.461	-5.568	-5.561	111.0
-5555.5557	-400.0	3	1	400.0	201.99005	1	2	1	147.10263	115.74616	1	0.206	-0.461	-5.617	-5.561	111.0
-5555.5557	-400.0	3	1	400.0	201.99005	1	2	1	147.10263	115.74616	1	0.206	-0.46	-5.502	-5.561	111.0
-5555.5557	-400.0	3	1	400.0	201.99005	1	2	1	147.10263	115.74616	1	0.206	-0.46	-5.551	-5.561	111.0
-5555.5557	-400.0	3	1	400.0	201.99005	1	2	1	147.10263	115.74616	1	0.206	-0.46	-5.554	-5.561	111.0
-5555.5557	-400.0	3	1	400.0	201.99005	1	2	1	147.10263	115.74616	1	0.206	-0.461	-5.599	-5.561	111.0
-5555.5557	-400.0	3	1	400.0	201.99005	1	2	1	147.10263	115.74616	1	0.206	-0.461	-5.593	-5.561	111.0
-5555.5557	-400.0	3	1	400.0	201.99005	1	2	1	147.10263	115.74616	1	0.206	-0.46	-5.551	-5.561	111.0
-5555.5557	-400.0	3	1	400.0	201.99005	1	2	1	147.10263	115.74616	1	0.206	-0.46	-5.545	-5.561	111.0
-5555.5557	-400.0	3	1	400.0	201.99005	1	2	1	147.10263	115.74616	1	0.206	-0.46	-5.536	-5.561	111.0
-5555.5557	-400.0	3	1	400.0	201.99005	1	2	1	147.10263	115.74616	1	0.206	-0.461	-5.592	-5.561	111.0
-5555.5557	-400.0	3	1	400.0	201.99005	1	2	1	147.10263	115.74616	1	0.206	-0.461	-5.569	-5.561	111.0
-5555.5557	-400.0	3	1	400.0	201.99005	1	2	1	147.10263	115.74616	1	0.206	-0.461	-5.584	-5.561	111.0
-5555.5557	-400.0	3	1	400.0	201.99005	1	2	1	147.10263	115.74616	1	0.206	-0.461	-5.588	-5.561	111.0
-5555.5557	-400.0	3	1	400.0	201.99005	1	2	1	147.10263	115.74616	1	0.206	-0.46	-5.521	-5.561	111.0
-5555.5557	-400.0	3	1	400.0	201.99005	1	2	1	147.10263	115.74616	1	0.206	-0.461	-5.566	-5.561	111.0
-5555.5557	-400.0	3	1	400.0	201.99005	1	2	1	147.10263	115.74616	1	0.206	-0.461	-5.583	-5.561	111.0
-5555.5557	-400.0	3	1	400.0	201.99005	1	2	1	147.10263	115.74616	1	0.206	-0.46	-5.524	-5.561	111.0
-5555.5557	-400.0	3	1	400.0	201.99005	1	2	1	147.10263	115.74616	1	0.206	-0.461	-5.584	-5.561	111.0
-5555.5557	-400.0	3	1	400.0	201.99005	1	2	1	147.10263	115.74616	1	0.206	-0.46	-5.546	-5.561	111.0
-5555.5557	-400.0	3	1	400.0	201.99005	1	2	1	147.10263	115.74616	1	0.206	-0.461	-5.583	-5.561	111.0
-5555.5557	-400.0	3	1	400.0	201.99005	1	2	1	147.10263	115.74616	1	0.206	-0.461	-5.606	-5.561	111.0
-5555.5557	-400.0	3	1	400.0	201.99005	1	2	1	147.10263	115.74616	1	0.206	-0.461	-5.565	-5.561	111.0
-5555.5557	-400.0	3	1	400.0	201.99005	1	2	1	147.10263	115.74616	1	0.206	-0.46	-5.549	-5.561	111.0
-5555.5557	-400.0	3	1	400.0	201.99005	1	2	1	147.10263	115.74616	1	0.206	-0.461	-5.631	-5.561	111.0
-5555.5557	-400.0	3	1	400.0	201.99005	1	2	1	147.10263	115.74616	1	0.206	-0.46	-5.525	-5.561	111.0
-5555.5557	-400.0	3	1	400.0	201.99005	1	2	1	147.10263	115.74616	1	0.206	-0.46	-5.54	-5.561	111.0
-5555.5557	-400.0	3	1	400.0	201.99005	1	2	1	147.10263	115.74616	1	0.206	-0.46	-5.556	-5.561	111.0
-5555.5557	-400.0	3	1	400.0	201.99005	1	2	1	147.10263	115.74616	1	0.206	-0.461	-5.615	-5.561	111.0
-5555.5557	-400.0	3	1	400.0	201.99005	1	2	1	147.10263	115.74616	1	0.206	-0.461	-5.566	-5.561	111.0
-5555.5557	-400.0	3	1	400.0	201.99005	1	2	1	147.10263	115.74616	1	0.206	-0.461	-5.654	-5.561	111.0
-5555.5557	-400.0	3	1	400.0	201.99005	1	2	1	147.10263	115.74616	1	0.206	-0.461	-5.568	-5.561	111.0
-5555.5557	-400.0	3	1	400.0	201.99005	1	2	1	147.10263	115.74616	1	0.206	-0.461	-5.598	-5.561	111.0
-5555.5557	-400.0	3	1	400.0	201.99005	1	2	1	147.10263	115.74616	1	0.206	-0.46	-5.556	-5.561	111.0
-5555.5557	-400.0	3	1	400.0	201.99005	1	2	1	147.10263	115.74616	1	0.206	-0.461	-5.591	-5.561	111.0
-5555.5557	-400.0	3	1	400.0	201.99005	1	2	1	147.10263	115.74616	1	0.206	-0.46	-5.525	-5.561	111.0
-5555.5557	-400.0	3	1	400.0	201.99005	1	2	1	147.10263	115.74616	1	0.206	-0.46	-5.537	-5.561	111.0
-5555.5557	-400.0	3	1	400.0	201.99005	1	2	1	147.10263	115.74616	1	0.206	-0.461	-5.577	-5.561	111.0
-5555.5557	-400.0	3	1	400.0	201.99005	1	2	1	147.10263	115.74616	1	0.206	-0.46	-5.327	-5.561	111.0
-5555.5557	-400.0	3	1	400.0	201.99005	1	2	1	147.10263	115.74616	1	0.206	-0.461	-5.561	-5.561	111.0
-5555.5557	-400.0	3	1	400.0	201.99005	1	2	1	147.10263	115.74616	1	0.206	-0.461	-5.577	-5.561	111.0
-5555.5557	-400.0	3	1	400.0	201.99005	1	2	1	147.10263	115.74616	1	0.206	-0.46	-5.551	-5.561	111.0
-5555.5557	-400.0	3	1	400.0	201.99005	1	2	1	147.10263	115.74616	1	0.206	-0.46	-5.542	-5.561	111.0
-5555.5557	-400.0	3	1	400.0	201.99005	1	2	1	147.10263	115.74616	1	0.206	-0.461	-5.683	-5.561	111.0
-5555.5557	-400.0	3	1	400.0	201.99005	1	2	1	147.10263	115.74616	1	0.206	-0.461	-5.595	-5.561	111.0
-5555.5557	-400.0	3	1	400.0	201.99005	1	2	1	147.10263	115.74616	1	0.206	-0.461	-5.697	-5.561	111.0
-5555.5557	-400.0	3	1	400.0	201.99005	1	2	1	147.10263	115.74616	1	0.206	-0.46	-5.516	-5.561	111.0
-5555.5557	-400.0	3	1	400.0	201.99005	1	2	1	147.10263	115.74616	1	0.206	-0.46	-5.553	-5.561	111.0
-5555.5557	-400.0	3	1	400.0	201.99005	1	2	1	147.10263	115.74616	1	0.206	-0.461	-5.569	-5.561	111.0
-5555.5557	-400.0	3	1	400.0	201.99005	1	2	1	147.10263	115.74616	1	0.206	-0.461	-5.56	-5.561	111.0
-5555.5557	-400.0	3	1	400.0	201.99005	1	2	1	147.10263	115.74616	1	0.206	-0.461	-5.558	-5.561	111.0
-5555.5557	-400.0	3	1	400.0	201.99005	1	2	1	147.10263	115.74616	1	0.206	-0.46	-5.528	-5.561	111.0
-5555.5557	-400.0	3	1	400.0	201.99005	1	2	1	147.10263	115.74616	1	0.206	-0.46	-5.5	-5.561	111.0
-5555.5557	-400.0	3	1	400.0	201.99005	1	2	1	147.10263	115.74616	1	0.206	-0.46	-5.54	-5.561	111.0
-5555.5557	-400.0	3	1	400.0	201.99005	1	2	1	147.10263	115.74616	1	0.206	-0.461	-5.602	-5.561	111.0
-5555.5557	-400.0	3	1	400.0	201.99005	1	2	1	147.10263	115.74616	1	0.206	-0.461	-5.557	-5.561	111.0
-5555.5557	-400.0	3	1	400.0	201.99005	1	2	1	147.10263	115.74616	1	0.206	-0.461	-5.581	-5.561	111.0
-5555.5557	-400.0	3	1	400.0	201.99005	1	2	1	147.10263	115.74616	1	0.206	-0.461	-5.564	-5.561	111.0
-5555.5557	-400.0	3	1	400.0	201.99005	1	2	1	147.10263	115.74616	1	0.206	-0.461	-5.583	-5.561	111.0
-5555.5557	-400.0	3	1	400.0	201.99005	1	2	1	147.10263	115.74616	1	0.206	-0.46	-5.517	-5.561	111.0
-5555.5557	-400.0	3	1	400.0	201.99005	1	2	1	147.10263	115.74616	1	0.206	-0.46	-5.551	-5.561	111.0
-5555.5557	-400.0	3	1	400.0	201.99005	1	2	1	147.10263	115.74616	1	0.206	-0.46	-5.552	-5.561	111.0
-5555.5557	-400.0	3	1	400.0	201.99005	1	2	1	147.10263	115.74616	1	0.206	-0.461	-5.613	-5.561	111.0
-5555.5557	-400.0	3	1	400.0	201.99005	1	2	1	147.10263	115.74616	1	0.206	-0.461	-5.558	-5.561	111.0
-5555.5557	-400.0	3	1	400.0	201.99005	1	2	1	147.10263	115.74616	1	0.206	-0.461	-5.606	-5.561	111.0
-5555.5557	-400.0	3	1	400.0	201.99005	1	2	1	147.10263	115.74616	1	0.206	-0.46	-5.498	-5.561	111.0
-5555.5557	-400.0	3	1	400.0	201.99005	1	2	1	147.10263	115.74616	1	0.206	-0.461	-5.577	-5.561	111.0
-5555.5557	-400.0	3	1	400.0	201.99005	1	2	1	147.10263	115.74616	1	0.206	-0.46	-5.555	-5.561	111.0
-5555.5557	-400.0	3	1	400.0	201.99005	1	2	1	147.10263	115.74616	1	0.206	-0.46	-5.542	-5.561	111.0
-5555.5557	-400.0	3	1	400.0	201.99005	1	2	1	147.10263	115.74616	1	0.206	-0.46	-5.543	-5.561	111.0
-5555.5557	-400.0	3	1	400.0	201.99005	1	2	1	147.10263	115.74616	1	0.206	-0.46	-5.534	-5.561	111.0
-5555.5557	-400.0	3	1	400.0	201.99005	1	2	1	147.10263	115.74616	1	0.206	-0.46	-5.45	-5.561	111.0
-5555.5557	-400.0	3	1	400.0	201.99005	1	2	1	147.10263	115.74616	1	0.206	-0.461	-5.595	-5.561	111.0
-5555.5557	-400.0	3	1	400.0	201.99005	1	2	1	147.10263	115.74616	1	0.206	-0.461	-5.598	-5.561	111.0
-5555.5557	-400.0	3	1	400.0	201.99005	1	2	1	147.10263	115.74616	1	0.206	-0.46	-5.4	-5.561	111.0
-5555.5557	-400.0	3	1	400.0	201.99005	1	2	1	147.10263	115.74616	1	0.206	-0.461	-5.624	-5.561	111.0
-5555.5557	-400.0	3	1	400.0	201.99005	1	2	1	147.10263	115.74616	1	0.206	-0.461	-5.588	-5.561	111.0
-5555.5557	-400.0	3	1	400.0	201.99005	1	2	1	147.10263	115.74616	1	0.206	-0.461	-5.563	-5.561	111.0
-5555.5557	-400.0	3	1	400.0	201.99005	1	2	1	147.10263	115.74616	1	0.206	-0.46	-5.546	-5.561	111.0
-5555.5557	-400.0	3	1	400.0	201.99005	1	2	1	147.10263	115.74616	1	0.206	-0.46	-5.547	-5.561	111.0
-5555.5557	-400.0	3	1	400.0	201.99005	1	2	1	147.10263	115.74616	1	0.206	-0.46	-5.547	-5.561	111.0
-5555.5557	-400.0	3	1	400.0	201.99005	1	2	1	147.10263	115.74616	1	0.206	-0.461	-5.573	-5.561	111.0
-5555.5557	-400.0	3	1	400.0	201.99005	1	2	1	147.10263	115.74616	1	0.206	-0.46	-5.533	-5.561	111.0
-5555.5557	-400.0	3	1	400.0	201.99005	1	2	1	147.10263	115.74616	1	0.206	-0.46	-5.523	-5.561	111.0
-5555.5557	-400.0	3	1	400.0	201.99005	1	2	1	147.10263	115.74616	1	0.206	-0.461	-5.577	-5.561	111.0
-5555.5557	-400.0	3	1	400.0	201.99005	1	2	1	147.10263	115.74616	1	0.206	-0.461	-5.617	-5.561	111.0
-5555.5557	-400.0	3	1	400.0	201.99005	1	2	1	147.10263	115.74616	1	0.206	-0.46	-5.514	-5.561	111.0
-5555.5557	-400.0	3	1	400.0	201.99005	1	2	1	147.10263	115.74616	1	0.206	-0.46	-5.526	-5.561	111.0
-5555.5557	-400.0	3	1	400.0	201.99005	1	2	1	147.10263	115.74616	1	0.206	-0.461	-5.589	-5.561	111.0
-5555.5557	-400.0	3	1	400.0	201.99005	1	2	1	147.10263	115.74616	1	0.206	-0.461	-5.569	-5.561	111.0
-5555.5557	-400.0	3	1	400.0	201.99005	1	2	1	147.10263	115.74616	1	0.206	-0.461	-5.605	-5.561	111.0
-5555.5557	-400.0	3	1	400.0	201.99005	1	2	1	147.10263	115.74616	1	0.206	-0.46	-5.524	-5.561	111.0
-5555.5557	-400.0	3	1	400.0	201.99005	1	2	1	147.10263	115.74616	1	0.206	-0.461	-5.578	-5.561	111.0
-5555.5557	-400.0	3	1	400.0	201.99005	1	2	1	147.10263	115.74616	1	0.206	-0.46	-5.555	-5.561	111.0
-5555.5557	-400.0	3	1	400.0	201.99005	1	2	1	147.10263	115.74616	1	0.206	-0.461	-5.575	-5.561	111.0
-5555.5557	-400.0	3	1	400.0	201.99005	1	2	1	147.10263	115.74616	1	0.206	-0.461	-5.6	-5.561	111.0
-5555.5557	-400.0	3	1	400.0	201.99005	1	2	1	147.10263	115.74616	1	0.206	-0.461	-5.563	-5.561	111.0
-5555.5557	-400.0	3	1	400.0	201.99005	1	2	1	147.10263	115.74616	1	0.206	-0.46	-5.502	-5.561	111.0
-5555.5557	-400.0	3	1	400.0	201.99005	1	2	1	147.10263	115.74616	1	0.206	-0.461	-5.584	-5.561	111.0
-5555.5557	-400.0	3	1	400.0	201.99005	1	2	1	147.10263	115.74616	1	0.206	-0.46	-5.533	-5.561	111.0
-5555.5557	-400.0	3	1	400.0	201.99005	1	2	1	147.10263	115.74616	1	0.206	-0.461	-5.572	-5.561	111.0
-5555.5557	-400.0	3	1	400.0	201.99005	1	2	1	147.10263	115.74616	1	0.206	-0.46	-5.529	-5.561	111.0
-5555.5557	-400.0	3	1	400.0	201.99005	1	2	1	147.10263	115.74616	1	0.206	-0.461	-5.623	-5.561	111.0
-5555.5557	-400.0	3	1	400.0	201.99005	1	2	1	147.10263	115.74616	1	0.206	-0.461	-5.569	-5.561	111.0
-5555.5557	-400.0	3	1	400.0	201.99005	1	2	1	147.10263	115.74616	1	0.206	-0.46	-5.556	-5.561	111.0
-5555.5557	-400.0	3	1	400.0	201.99005	1	2	1	147.10263	115.74616	1	0.206	-0.46	-5.552	-5.561	111.0
-5555.5557	-400.0	3	1	400.0	201.99005	1	2	1	147.10263	115.74616	1	0.206	-0.461	-5.783	-5.561	111.0
-5555.5557	-400.0	3	1	400.0	201.99005	1	2	1	147.10263	115.74616	1	0.206	-0.46	-5.509	-5.561	111.0
-5555.5557	-400.0	3	1	400.0	201.99005	1	2	1	147.10263	115.74616	1	0.206	-0.461	-5.559	-5.561	111.0
-5555.5557	-400.0	3	1	400.0	201.99005	1	2	1	147.10263	115.74616	1	0.206	-0.461	-5.595	-5.561	111.0
-5555.5557	-400.0	3	1	400.0	201.99005	1	2	1	147.10263	115.74616	1	0.206	-0.46	-5.533	-5.561	111.0
-5555.5557	-400.0	3	1	400.0	201.99005	1	2	1	147.10263	115.74616	1	0.206	-0.461	-5.569	-5.561	111.0
-5555.5557	-400.0	3	1	400.0	201.99005	1	2	1	147.10263	115.74616	1	0.206	-0.461	-5.558	-5.561	111.0
-5555.5557	-400.0	3	1	400.0	201.99005	1	2	1	147.10263	115.74616	1	0.206	-0.461	-5.617	-5.561	111.0
-5555.5557	-400.0	3	1	400.0	201.99005	1	2	1	147.10263	115.74616	1	0.205	-0.46	-5.556	-5.561	111.0
-5555.5557	-400.0	3	1	400.0	201.99005	1	2	1	147.10263	115.74616	1	0.205	-0.461	-5.594	-5.561	111.0
0.0	0.0	3	1	400.0	201.99005	1	2	1	147.10263	115.74616	0	0.205	-0.461	-5.647	-5.561	111.0
0.0	0.0	3	1	400.0	201.99005	1	2	1	147.10263	115.74616	0	0.205	-0.461	-5.578	-5.561	111.0
0.0	0.0	3	1	400.0	201.99005	1	2	1	147.10263	115.74616	0	0.205	-0.46	-5.442	-5.168	111.0
0.0	0.0	3	1	400.0	201.99005	1	2	1	147.10263	115.74616	0	0.205	-0.458	-5.312	-5.168	111.0
0.0	0.0	3	1	400.0	201.99005	1	2	1	147.10263	115.74616	0	0.206	-0.452	-4.775	-4.803	111.0
0.0	0.0	3	1	400.0	201.99005	1	2	1	147.10263	115.74616	0	0.206	-0.446	-4.791	-4.803	111.0
0.0	0.0	3	1	400.0	201.99005	1	2	1	147.10263	115.74616	0	0.206	-0.436	-4.125	-4.147	111.0
0.0	0.0	3	1	400.0	201.99005	1	2	1	147.10263	115.74616	0	0.206	-0.425	-3.826	-3.854	111.0
0.0	0.0	3	1	400.0	201.99005	1	2	1	147.10263	115.74616	0	0.206	-0.414	-3.852	-3.854	111.0
0.0	0.0	3	1	400.0	201.99005	1	2	1	147.10263	115.74616	0	0.206	-0.4	-3.276	-3.328	111.0
0.0	0.0	3	1	400.0	201.99005	1	2	1	147.10263	115.74616	0	0.206	-0.388	-3.24	-3.093	111.0
0.0	0.0	3	1	400.0	201.99005	1	2	1	147.10263	115.74616	0	0.206	-0.374	-3.057	-3.093	111.0
0.0	0.0	3	1	400.0	201.99005	1	2	1	147.10263	115.74616	0	0.206	-0.358	-2.656	-2.671	111.0
0.0	0.0	3	1	400.0	201.99005	1	2	1	147.10263	115.74616	0	0.207	-0.345	-2.664	-2.671	111.0
0.0	0.0	3	1	400.0	201.99005	1	2	1	147.10263	115.74616	0	0.207	-0.332	-2.439	-2.482	111.0
0.0	0.0	3	1	400.0	201.99005	1	2	1	147.10263	115.74616	0	0.207	-0.316	-2.01	-2.143	111.0
0.0	0.0	3	1	400.0	201.99005	1	2	1	147.10263	115.74616	0	0.207	-0.302	-2.167	-2.143	111.0
0.0	0.0	3	1	400.0	201.99005	1	2	1	147.10263	115.74616	0	0.207	-0.289	-1.999	-1.992	111.0
0.0	0.0	3	1	400.0	201.99005	1	2	1	147.10263	115.74616	0	0.207	-0.277	-2.016	-1.72	111.0
0.0	0.0	3	1	400.0	201.99005	1	2	1	147.10263	115.74616	0	0.207	-0.264	-1.724	-1.72	111.0
0.0	0.0	3	1	400.0	201.99005	1	2	1	147.10263	115.74616	0	0.207	-0.25	-1.477	-1.485	111.0
0.0	0.0	3	1	400.0	201.99005	1	2	1	147.10263	115.74616	0	0.207	-0.238	-1.47	-1.485	111.0
0.0	0.0	3	1	400.0	201.99005	1	2	1	147.10263	115.74616	0	0.207	-0.225	-1.403	-1.38	111.0
0.0	0.0	3	1	400.0	201.99005	1	2	1	147.10263	115.74616	0	0.207	-0.213	-1.184	-1.191	111.0
0.0	0.0	3	1	400.0	201.99005	1	2	1	147.10263	115.74616	0	0.207	-0.201	-1.19	-1.191	111.0
0.0	0.0	3	1	400.0	201.99005	1	2	1	147.10263	115.74616	0	0.207	-0.19	-1.103	-1.107	111.0
0.0	0.0	3	1	400.0	201.99005	1	2	1	147.10263	115.74616	0	0.207	-0.179	-1.117	-1.107	111.0
0.0	0.0	3	1	400.0	201.99005	1	2	1	147.10263	115.74616	0	0.208	-0.17	-0.831	-0.956	111.0
0.0	0.0	3	1	400.0	201.99005	1	2	1	147.10263	115.74616	0	0.208	-0.161	-1.063	-0.888	111.0
0.0	0.0	3	1	400.0	201.99005	1	2	1	147.10263	115.74616	0	0.208	-0.152	-0.931	-0.888	111.0
0.0	0.0	3	1	400.0	201.99005	1	2	1	147.10263	115.74616	0	0.208	-0.143	-0.758	-0.767	111.0
0.0	0.0	3	1	400.0	201.99005	1	2	1	147.10263	115.74616	0	0.208	-0.136	-0.772	-0.712	111.0
0.0	0.0	3	1	400.0	201.99005	1	2	1	147.10263	115.74616	0	0.208	-0.129	-0.732	-0.712	111.0
0.0	0.0	3	1	400.0	201.99005	1	2	1	147.10263	115.74616	0	0.208	-0.123	-0.745	-0.712	111.0
0.0	0.0	3	1	400.0	201.99005	1	2	1	147.10263	115.74616	0	0.208	-0.116	-0.599	-0.615	111.0
0.0	0.0	3	1	400.0	201.99005	1	2	1	147.10263	115.74616	0	0.208	-0.11	-0.645	-0.571	111.0
0.0	0.0	3	1	400.0	201.99005	1	2	1	147.10263	115.74616	0	0.208	-0.103	-0.473	-0.493	111.0
0.0	0.0	3	1	400.0	201.99005	1	2	1	147.10263	115.74616	0	0.208	-0.097	-0.512	-0.493	111.0
0.0	0.0	3	1	400.0	201.99005	1	2	1	147.10263	115.74616	0	0.208	-0.091	-0.419	-0.426	111.0
0.0	0.0	3	1	400.0	201.99005	1	2	1	147.10263	115.74616	0	0.208	-0.085	-0.425	-0.396	111.0
0.0	0.0	3	1	400.0	201.99005	1	2	1	147.10263	115.74616	0	0.208	-0.079	-0.406	-0.396	111.0
0.0	0.0	3	1	400.0	201.99005	1	2	1	147.10263	115.74616	0	0.208	-0.075	-0.326	-0.341	111.0
0.0	0.0	3	1	400.0	201.99005	1	2	1	147.10263	115.74616	0	0.208	-0.071	-0.346	-0.317	111.0
0.0	0.0	3	1	400.0	201.99005	1	2	1	147.10263	115.74616	0	0.208	-0.067	-0.346	-0.317	111.0
0.0	0.0	3	1	400.0	201.99005	1	2	1	147.10263	115.74616	0	0.208	-0.062	-0.327	-0.274	111.0
0.0	0.0	3	1	400.0	201.99005	1	2	1	147.10263	115.74616	0	0.208	-0.058	-0.253	-0.274	111.0
0.0	0.0	3	1	400.0	201.99005	1	2	1	147.10263	115.74616	0	0.208	-0.056	-0.253	-0.254	111.0
0.0	0.0	3	1	400.0	201.99005	1	2	1	147.10263	115.74616	0	0.208	-0.052	-0.136	-0.219	111.0
0.0	0.0	3	1	400.0	201.99005	1	2	1	147.10263	115.74616	0	0.208	-0.049	-0.207	-0.219	111.0
0.0	0.0	3	1	400.0	201.99005	1	2	1	147.10263	115.74616	0	0.208	-0.045	-0.233	-0.204	111.0
0.0	0.0	3	1	400.0	201.99005	1	2	1	147.10263	115.74616	0	0.208	-0.041	-0.194	-0.176	111.0
0.0	0.0	3	1	400.0	201.99005	1	2	1	147.10263	115.74616	0	0.208	-0.038	-0.208	-0.176	111.0
0.0	0.0	3	1	400.0	201.99005	1	2	1	147.10263	115.74616	0	0.208	-0.036	-0.146	-0.152	111.0
0.0	0.0	3	1	400.0	201.99005	1	2	1	147.10263	115.74616	0	0.208	-0.034	-0.118	-0.152	111.0
0.0	0.0	3	1	400.0	201.99005	1	2	1	147.10263	115.74616	0	0.208	-0.032	-0.167	-0.141	111.0
0.0	0.0	3	1	400.0	201.99005	1	2	1	147.10263	115.74616	0	0.208	-0.03	-0.162	-0.131	111.0
0.0	0.0	3	1	400.0	201.99005	1	2	1	147.10263	115.74616	0	0.208	-0.028	-0.126	-0.131	111.0
0.0	0.0	3	1	400.0	201.99005	1	2	1	147.10263	115.74616	0	0.208	-0.026	-0.166	-0.113	111.0
0.0	0.0	3	1	400.0	201.99005	1	2	1	147.10263	115.74616	0	0.208	-0.024	-0.12	-0.113	111.0
0.0	0.0	3	1	400.0	201.99005	1	2	1	147.10263	115.74616	0	0.208	-0.022	-0.067	-0.097	111.0
0.0	0.0	3	1	400.0	201.99005	1	2	1	147.10263	115.74616	0	0.208	-0.019	0.002	-0.09	111.0
0.0	0.0	3	1	400.0	201.99005	1	2	1	147.10263	115.74616	0	0.208	-0.018	-0.102	-0.09	111.0
0.0	0.0	3	1	400.0	201.99005	1	2	1	147.10263	115.74616	0	0.208	-0.018	-0.054	-0.078	111.0
0.0	0.0	3	1	400.0	201.99005	1	2	1	147.10263	115.74616	0	0.208	-0.017	-0.048	-0.072	111.0
0.0	0.0	3	1	400.0	201.99005	1	2	1	147.10263	115.74616	0	0.208	-0.017	-0.06	-0.072	111.0
0.0	0.0	3	1	400.0	201.99005	1	2	1	147.10263	115.74616	0	0.208	-0.017	-0.112	-0.062	111.0
0.0	0.0	3	1	400.0	201.99005	1	2	1	147.10263	115.74616	0	0.208	-0.017	-0.085	-0.053	111.0
0.0	0.0	3	1	400.0	201.99005	1	2	1	147.10263	115.74616	0	0.208	-0.017	-0.073	-0.053	111.0
0.0	0.0	3	1	400.0	201.99005	1	2	1	147.10263	115.74616	0	0.208	-0.017	-0.036	-0.049	111.0
0.0	0.0	3	1	400.0	201.99005	1	2	1	147.10263	115.74616	0	0.208	-0.017	-0.244	-0.049	111.0
0.0	0.0	3	1	400.0	201.99005	1	2	1	147.10263	115.74616	0	0.208	-0.017	-0.048	-0.043	111.0
0.0	0.0	3	1	400.0	201.99005	1	2	1	147.10263	115.74616	0	0.208	-0.017	-0.047	-0.039	111.0
0.0	0.0	3	1	400.0	201.99005	1	2	1	147.10263	115.74616	0	0.208	-0.017	-0.036	-0.039	111.0
0.0	0.0	3	1	400.0	201.99005	1	2	1	147.10263	115.74616	0	0.208	-0.017	-0.055	-0.034	111.0
0.0	0.0	3	1	400.0	201.99005	1	2	1	147.10263	115.74616	0	0.208	-0.016	-0.041	-0.034	111.0
0.0	0.0	3	1	400.0	201.99005	1	2	1	147.10263	115.74616	0	0.208	-0.016	-0.04	-0.031	111.0
0.0	0.0	3	1	400.0	201.99005	1	2	1	147.10263	115.74616	0	0.208	-0.016	-0.045	-0.027	111.0
0.0	0.0	3	1	400.0	201.99005	1	2	1	147.10263	115.74616	0	0.208	-0.015	0.087	-0.027	111.0
0.0	0.0	3	1	400.0	201.99005	1	2	1	147.10263	115.74616	0	0.208	-0.014	-0.061	-0.025	111.0
0.0	0.0	3	1	400.0	201.99005	1	2	1	147.10263	115.74616	0	0.208	-0.014	-0.039	-0.021	111.0
0.0	0.0	3	1	400.0	201.99005	1	2	1	147.10263	115.74616	0	0.208	-0.014	-0.021	-0.021	111.0
0.0	0.0	3	1	400.0	201.99005	1	2	1	147.10263	115.74616	0	0.208	-0.014	-0.027	-0.018	111.0
0.0	0.0	3	1	400.0	201.99005	1	2	1	147.10263	115.74616	0	0.208	-0.014	-0.029	-0.018	111.0
0.0	0.0	3	1	400.0	201.99005	1	2	1	147.10263	115.74616	0	0.208	-0.013	-0.021	-0.017	111.0
0.0	0.0	3	1	400.0	201.99005	1	2	1	147.10263	115.74616	0	0.208	-0.012	-0.085	-0.015	111.0
0.0	0.0	3	1	400.0	201.99005	1	2	1	147.10263	115.74616	0	0.208	-0.011	-0.021	-0.015	111.0
0.0	0.0	3	1	400.0	201.99005	1	2	1	147.10263	115.74616	0	0.208	-0.009	-0.006	-0.013	111.0
0.0	0.0	3	1	400.0	201.99005	1	2	1	147.10263	115.74616	0	0.208	-0.008	0.004	-0.011	111.0
0.0	0.0	3	1	400.0	201.99005	1	2	1	147.10263	115.74616	0	0.208	-0.006	0.021	-0.011	111.0
0.0	0.0	3	1	400.0	201.99005	1	2	1	147.10263	115.74616	0	0.208	-0.005	0.002	-0.01	111.0
0.0	0.0	3	1	400.0	201.99005	1	2	1	147.10263	115.74616	0	0.208	-0.005	-0.055	-0.01	111.0
0.0	0.0	3	1	400.0	201.99005	1	2	1	147.10263	115.74616	0	0.208	-0.003	-0.001	-0.009	111.0
0.0	0.0	3	1	400.0	201.99005	1	2	1	147.10263	115.74616	0	0.208	-0.001	-0.006	-0.008	111.0
0.0	0.0	3	1	400.0	201.99005	1	2	1	147.10263	115.74616	0	0.208	-0.001	-0.015	-0.008	111.0
0.0	0.0	3	1	400.0	201.99005	1	2	1	147.10263	115.74616	0	0.208	-0.001	-0.04	-0.007	111.0
0.0	0.0	3	1	400.0	201.99005	1	2	1	147.10263	115.74616	0	0.208	-0.001	-0.019	-0.006	111.0
0.0	0.0	3	1	400.0	201.99005	1	2	1	147.10263	115.74616	0	0.208	0.0	0.012	-0.006	111.0
0.0	0.0	3	1	400.0	201.99005	1	2	1	147.10263	115.74616	0	0.208	-0.001	-0.027	-0.005	111.0
0.0	0.0	3	1	400.0	201.99005	1	2	1	147.10263	115.74616	0	0.208	-0.001	-0.015	-0.005	111.0
0.0	0.0	3	1	400.0	201.99005	1	2	1	147.10263	115.74616	0	0.208	0.0	0.011	-0.005	111.0
0.0	0.0	3	1	400.0	201.99005	1	2	1	147.10263	115.74616	0	0.208	0.0	0.0	-0.005	111.0
0.0	0.0	3	1	400.0	201.99005	1	2	1	147.10263	115.74616	0	0.208	0.0	0.035	-0.004	111.0
0.0	0.0	3	1	400.0	201.99005	1	2	1	147.10263	115.74616	0	0.208	-0.001	-0.024	-0.003	111.0
0.0	0.0	3	1	400.0	201.99005	1	2	1	147.10263	115.74616	0	0.208	0.0	-0.007	-0.003	111.0
0.0	0.0	3	1	400.0	201.99005	1	2	1	147.10263	115.74616	0	0.208	-0.001	-0.021	-0.003	111.0
0.0	0.0	3	1	400.0	201.99005	1	2	1	147.10263	115.74616	0	0.208	0.0	0.005	-0.002	111.0
0.0	0.0	3	1	400.0	201.99005	1	2	1	147.10263	115.74616	0	0.208	0.0	-0.008	-0.002	111.0
0.0	0.0	3	1	400.0	201.99005	1	2	1	147.10263	115.74616	0	0.208	0.0	0.023	-0.002	111.0
0.0	0.0	3	1	400.0	201.99005	1	2	1	147.10263	115.74616	0	0.208	0.0	0.031	-0.001	111.0
0.0	0.0	3	1	400.0	201.99005	1	2	1	147.10263	115.74616	0	0.208	0.0	0.199	-0.001	111.0
0.0	0.0	3	1	400.0	201.99005	1	2	1	147.10263	115.74616	0	0.208	-0.001	-0.021	-0.001	111.0
0.0	0.0	3	1	400.0	201.99005	1	2	1	147.10263	115.74616	0	0.208	-0.001	-0.026	-0.001	111.0
0.0	0.0	3	1	400.0	201.99005	1	2	1	147.10263	115.74616	0	0.208	0.0	0.018	-0.001	111.0
0.0	0.0	3	1	400.0	201.99005	1	2	1	147.10263	115.74616	0	0.208	-0.001	-0.02	-0.001	111.0
0.0	0.0	3	1	400.0	201.99005	1	2	1	147.10263	115.74616	0	0.208	-0.001	-0.088	-0.001	111.0
0.0	0.0	3	1	400.0	201.99005	1	2	1	147.10263	115.74616	0	0.208	0.0	0.006	0.0	111.0
0.0	0.0	3	1	400.0	201.99005	1	2	1	147.10263	115.74616	0	0.208	-0.001	-0.013	0.0	111.0
0.0	0.0	3	1	400.0	201.99005	1	2	1	147.10263	115.74616	0	0.208	0.0	0.0	0.0	111.0
0.0	0.0	3	1	400.0	201.99005	1	2	1	147.10263	115.74616	0	0.208	-0.001	-0.02	0.0	111.0
0.0	0.0	3	1	400.0	201.99005	1	2	1	147.10263	115.74616	0	0.208	-0.001	-0.047	0.0	111.0
0.0	0.0	3	1	400.0	201.99005	1	2	1	147.10263	115.74616	0	0.208	0.0	0.019	0.0	111.0
0.0	0.0	3	1	400.0	201.99005	1	2	1	147.10263	115.74616	0	0.208	-0.001	-0.015	0.0	111.0
0.0	0.0	3	1	400.0	201.99005	1	2	1	147.10263	115.74616	0	0.208	0.0	-0.005	0.0	111.0
0.0	0.0	3	1	400.0	201.99005	1	2	1	147.10263	115.74616	0	0.208	-0.001	-0.031	0.0	111.0
0.0	0.0	3	1	400.0	201.99005	1	2	1	147.10263	115.74616	0	0.208	0.0	0.011	0.0	111.0
0.0	0.0	3	1	400.0	201.99005	1	2	1	147.10263	115.74616	0	0.208	0.0	0.02	0.0	111.0
0.0	0.0	3	1	400.0	201.99005	1	2	1	147.10263	115.74616	0	0.208	-0.001	-0.015	0.0	111.0
0.0	0.0	3	1	400.0	201.99005	1	2	1	147.10263	115.74616	0	0.208	0.0	0.005	0.0	111.0
0.0	0.0	3	1	400.0	201.99005	1	2	1	147.10263	115.74616	0	0.208	-0.001	-0.109	0.0	111.0
0.0	0.0	3	1	400.0	201.99005	1	2	1	147.10263	115.74616	0	0.208	0.0	0.0	0.0	111.0
0.0	0.0	3	1	400.0	201.99005	1	2	1	147.10263	115.74616	0	0.208	0.0	0.012	0.0	111.0
0.0	0.0	3	1	400.0	201.99005	1	2	1	147.10263	115.74616	0	0.208	0.0	-0.001	0.0	111.0
0.0	0.0	3	1	400.0	201.99005	1	2	1	147.10263	115.74616	0	0.208	-0.001	-0.165	0.0	111.0
0.0	0.0	3	1	400.0	201.99005	1	2	1	147.10263	115.74616	0	0.208	-0.001	-0.013	0.0	111.0
0.0	0.0	3	1	400.0	201.99005	1	2	1	147.10263	115.74616	0	0.208	0.0	0.011	0.0	111.0
0.0	0.0	3	1	400.0	201.99005	1	2	1	147.10263	115.74616	0	0.208	0.0	0.024	0.0	111.0
0.0	0.0	3	1	400.0	201.99005	1	2	1	147.10263	115.74616	0	0.208	-0.001	-0.02	0.0	111.0
0.0	0.0	3	1	400.0	201.99005	1	2	1	147.10263	115.74616	0	0.208	-0.001	-0.038	0.0	111.0
0.0	0.0	3	1	400.0	201.99005	1	2	1	147.10263	115.74616	0	0.208	0.0	0.025	0.0	111.0
0.0	0.0	3	1	400.0	201.99005	1	2	1	147.10263	115.74616	0	0.208	0.0	-0.008	0.0	111.0
0.0	0.0	3	1	400.0	201.99005	1	2	1	147.10263	115.74616	0	0.208	0.0	0.005	0.0	111.0
0.0	0.0	3	1	400.0	201.99005	1	2	1	147.10263	115.74616	0	0.208	0.0	0.004	0.0	111.0
0.0	0.0	3	1	400.0	201.99005	1	2	1	147.10263	115.74616	0	0.208	0.0	0.114	0.0	111.0
0.0	0.0	3	1	400.0	201.99005	1	2	1	147.10263	115.74616	0	0.208	0.0	0.0	0.0	111.0
0.0	0.0	3	1	400.0	201.99005	1	2	1	147.10263	115.74616	0	0.208	0.0	-0.007	0.0	111.0
0.0	0.0	3	1	400.0	201.99005	1	2	1	147.10263	115.74616	0	0.208	-0.001	-0.048	0.0	111.0
0.0	0.0	3	1	400.0	201.99005	1	2	1	147.10263	115.74616	0	0.208	0.0	0.0	0.0	111.0
0.0	0.0	3	1	400.0	201.99005	1	2	1	147.10263	115.74616	0	0.208	-0.001	-0.014	0.0	111.0
0.0	0.0	3	1	400.0	201.99005	1	2	1	147.10263	115.74616	0	0.208	0.0	0.018	0.0	111.0
0.0	0.0	3	1	400.0	201.99005	1	2	1	147.10263	115.74616	0	0.208	-0.001	-0.028	0.0	111.0
0.0	0.0	3	1	400.0	201.99005	1	2	1	147.10263	115.74616	0	0.208	0.0	0.012	0.0	111.0
0.0	0.0	3	1	400.0	201.99005	1	2	1	147.10263	115.74616	0	0.208	-0.001	-0.021	0.0	111.0
0.0	0.0	3	1	400.0	201.99005	1	2	1	147.10263	115.74616	0	0.208	0.0	0.013	0.0	111.0
0.0	0.0	3	1	400.0	201.99005	1	2	1	147.10263	115.74616	0	0.208	-0.001	-0.076	0.0	111.0
0.0	0.0	3	1	400.0	201.99005	1	2	1	147.10263	115.74616	0	0.208	0.0	-0.002	0.0	111.0
0.0	0.0	3	1	400.0	201.99005	1	2	1	147.10263	115.74616	0	0.208	-0.001	-0.02	0.0	111.0
0.0	0.0	3	1	400.0	201.99005	1	2	1	147.10263	115.74616	0	0.208	-0.001	-0.021	0.0	111.0
0.0	0.0	3	1	400.0	201.99005	1	2	1	147.10263	115.74616	0	0.208	0.0	0.011	0.0	111.0
0.0	0.0	3	1	400.0	201.99005	1	2	1	147.10263	115.74616	0	0.208	0.0	0.018	0.0	111.0
0.0	0.0	3	1	400.0	201.99005	1	2	1	147.10263	115.74616	0	0.208	0.0	0.005	0.0	111.0
0.0	0.0	3	1	400.0	201.99005	1	2	1	147.10263	115.74616	0	0.208	-0.001	0.039	0.0	111.0
0.0	0.0	3	1	400.0	201.99005	1	2	1	147.10263	115.74616	0	0.208	0.0	-0.007	0.0	111.0
0.0	0.0	3	1	400.0	201.99005	1	2	1	147.10263	115.74616	0	0.208	0.0	-0.007	0.0	111.0
0.0	0.0	3	1	400.0	201.99005	1	2	1	147.10263	115.74616	0	0.208	-0.001	-0.02	0.0	111.0
0.0	0.0	3	1	400.0	201.99005	1	2	1	147.10263	115.74616	0	0.208	0.0	0.026	0.0	111.0
0.0	0.0	3	1	400.0	201.99005	1	2	1	147.10263	115.74616	0	0.208	0.0	0.111	0.0	111.0
0.0	0.0	3	1	400.0	201.99005	1	2	1	147.10263	115.74616	0	0.208	0.0	0.017	0.0	111.0
0.0	0.0	3	1	400.0	201.99005	1	2	1	147.10263	115.74616	0	0.208	-0.001	-0.012	0.0	111.0
0.0	0.0	3	1	400.0	201.99005	1	2	1	147.10263	115.74616	0	0.208	0.0	-0.001	0.0	111.0
0.0	0.0	3	1	400.0	201.99005	1	2	1	147.10263	115.74616	0	0.208	0.0	-0.001	0.0	111.0
0.0	0.0	3	1	400.0	201.99005	1	2	1	147.10263	115.74616	0	0.208	0.0	-0.002	0.0	111.0
0.0	0.0	3	1	400.0	201.99005	1	2	1	147.10263	115.74616	0	0.208	0.0	-0.002	0.0	111.0
0.0	0.0	3	1	400.0	201.99005	1	2	1	147.10263	115.74616	0	0.208	0.0	0.011	0.0	111.0
0.0	0.0	3	1	400.0	201.99005	1	2	1	147.10263	115.74616	0	0.208	0.0	0.005	0.0	111.0
0.0	0.0	3	1	400.0	201.99005	1	2	1	147.10263	115.74616	0	0.208	0.0	0.004	0.0	111.0
0.0	0.0	3	1	400.0	201.99005	1	2	1	147.10263	115.74616	0	0.208	0.0	-0.005	0.0	111.0
0.0	0.0	3	1	400.0	201.99005	1	2	1	147.10263	115.74616	0	0.208	-0.001	-0.013	0.0	111.0
0.0	0.0	3	1	400.0	201.99005	1	2	1	147.10263	115.74616	0	0.208	-0.001	-0.069	0.0	111.0
0.0	0.0	3	1	400.0	201.99005	1	2	1	147.10263	115.74616	0	0.208	0.0	0.106	0.0	111.0
0.0	0.0	3	1	400.0	201.99005	1	2	1	147.10263	115.74616	0	0.208	-0.001	-0.015	0.0	111.0
0.0	0.0	3	1	400.0	201.99005	1	2	1	147.10263	115.74616	0	0.208	0.0	-0.002	0.0	111.0
0.0	0.0	3	1	400.0	201.99005	1	2	1	147.10263	115.74616	0	0.208	0.0	0.019	0.0	111.0
0.0	0.0	3	1	400.0	201.99005	1	2	1	147.10263	115.74616	0	0.208	0.0	-0.007	0.0	111.0
0.0	0.0	3	1	400.0	201.99005	1	2	1	147.10263	115.74616	0	0.208	0.0	0.025	0.0	111.0
0.0	0.0	3	1	400.0	201.99005	1	2	1	147.10263	115.74616	0	0.208	-0.001	-0.027	0.0	111.0
0.0	0.0	3	1	400.0	201.99005	1	2	1	147.10263	115.74616	0	0.208	0.0	0.0	0.0	111.0
0.0	0.0	3	1	400.0	201.99005	1	2	1	147.10263	115.74616	0	0.208	0.0	0.021	0.0	111.0
0.0	0.0	3	1	400.0	201.99005	1	2	1	147.10263	115.74616	0	0.208	0.0	-0.001	0.0	111.0
0.0	0.0	3	1	400.0	201.99005	1	2	1	147.10263	115.74616	0	0.208	0.0	0.005	0.0	111.0
0.0	0.0	3	1	400.0	201.99005	1	2	1	147.10263	115.74616	0	0.208	-0.001	-0.02	0.0	111.0
0.0	0.0	3	1	400.0	201.99005	1	2	1	147.10263	115.74616	0	0.208	0.0	0.012	0.0	111.0
0.0	0.0	3	1	400.0	201.99005	1	2	1	147.10263	115.74616	0	0.208	0.0	0.077	0.0	111.0
0.0	0.0	3	1	400.0	201.99005	1	2	1	147.10263	115.74616	0	0.208	0.0	0.027	0.0	111.0
0.0	0.0	3	1	400.0	201.99005	1	2	1	147.10263	115.74616	0	0.208	0.0	0.025	0.0	111.0
0.0	0.0	3	1	400.0	201.99005	1	2	1	147.10263	115.74616	0	0.208	-0.001	-0.015	0.0	111.0
0.0	0.0	3	1	400.0	201.99005	1	2	1	147.10263	115.74616	0	0.208	0.0	0.011	0.0	111.0
0.0	0.0	3	1	400.0	201.99005	1	2	1	147.10263	115.74616	0	0.208	0.0	-0.004	0.0	111.0
0.0	0.0	3	1	400.0	201.99005	1	2	1	147.10263	115.74616	0	0.208	-0.001	-0.013	0.0	111.0
0.0	0.0	3	1	400.0	201.99005	1	2	1	147.10263	115.74616	0	0.208	0.0	0.005	0.0	111.0
0.0	0.0	3	1	400.0	201.99005	1	2	1	147.10263	115.74616	0	0.208	0.0	-0.01	0.0	111.0
0.0	0.0	3	1	400.0	201.99005	1	2	1	147.10263	115.74616	0	0.208	0.0	0.121	0.0	111.0
0.0	0.0	3	1	400.0	201.99005	1	2	1	147.10263	115.74616	0	0.208	-0.001	-0.089	0.0	111.0
0.0	0.0	3	1	400.0	201.99005	1	2	1	147.10263	115.74616	0	0.208	0.0	0.0	0.0	111.0
0.0	0.0	3	1	400.0	201.99005	1	2	1	147.10263	115.74616	0	0.208	0.0	0.004	0.0	111.0
0.0	0.0	3	1	400.0	201.99005	1	2	1	147.10263	115.74616	0	0.208	0.0	0.003	0.0	111.0
0.0	0.0	3	1	400.0	201.99005	1	2	1	147.10263	115.74616	0	0.208	-0.001	-0.02	0.0	111.0
0.0	0.0	3	1	400.0	201.99005	1	2	1	147.10263	115.74616	0	0.208	0.0	0.023	0.0	111.0
0.0	0.0	3	1	400.0	201.99005	1	2	1	147.10263	115.74616	0	0.208	0.0	0.011	0.0	111.0
0.0	0.0	3	1	400.0	201.99005	1	2	1	147.10263	115.74616	0	0.208	0.0	0.0	0.0	111.0
0.0	0.0	3	1	400.0	201.99005	1	2	1	147.10263	115.74616	0	0.208	0.0	0.012	0.0	111.0
0.0	0.0	3	1	400.0	201.99005	1	2	1	147.10263	115.74616	0	0.208	0.0	-0.007	0.0	111.0
0.0	0.0	3	1	400.0	201.99005	1	2	1	147.10263	115.74616	0	0.208	0.0	0.012	0.0	111.0
0.0	0.0	3	1	400.0	201.99005	1	2	1	147.10263	115.74616	0	0.208	0.0	0.0	0.0	111.0
0.0	0.0	3	1	400.0	201.99005	1	2	1	147.10263	115.74616	0	0.208	-0.001	-0.022	0.0	111.0
0.0	0.0	3	1	400.0	201.99005	1	2	1	147.10263	115.74616	0	0.208	-0.001	-0.014	0.0	111.0
0.0	0.0	3	1	400.0	201.99005	1	2	1	147.10263	115.74616	0	0.208	0.0	0.04	0.0	111.0
0.0	0.0	3	1	400.0	201.99005	1	2	1	147.10263	115.74616	0	0.208	-0.001	-0.123	0.0	111.0
0.0	0.0	3	1	400.0	201.99005	1	2	1	147.10263	115.74616	0	0.208	0.0	-0.001	0.0	111.0
0.0	0.0	3	1	400.0	201.99005	1	2	1	147.10263	115.74616	0	0.208	0.0	-0.001	0.0	111.0
0.0	0.0	3	1	400.0	201.99005	1	2	1	147.10263	115.74616	0	0.208	0.0	0.004	0.0	111.0
0.0	0.0	3	1	400.0	201.99005	1	2	1	147.10263	115.74616	0	0.208	0.0	0.03	0.0	111.0
0.0	0.0	3	1	400.0	201.99005	1	2	1	147.10263	115.74616	0	0.208	-0.001	-0.034	0.0	111.0
0.0	0.0	3	1	400.0	201.99005	1	2	1	147.10263	115.74616	0	0.208	0.0	0.01	0.0	111.0
0.0	0.0	3	1	400.0	201.99005	1	2	1	147.10263	115.74616	0	0.208	0.0	0.0	0.0	111.0
0.0	0.0	3	1	400.0	201.99005	1	2	1	147.10263	115.74616	0	0.208	-0.001	-0.027	0.0	111.0
0.0	0.0	3	1	400.0	201.99005	1	2	1	147.10263	115.74616	0	0.208	-0.001	-0.028	0.0	111.0
0.0	0.0	3	1	400.0	201.99005	1	2	1	147.10263	115.74616	0	0.208	0.0	0.036	0.0	111.0
0.0	0.0	3	1	400.0	201.99005	1	2	1	147.10263	115.74616	0	0.208	-0.001	-0.045	0.0	111.0
0.0	0.0	3	1	400.0	201.99005	1	2	1	147.10263	115.74616	0	0.208	0.0	-0.007	0.0	111.0
0.0	0.0	3	1	400.0	201.99005	1	2	1	147.10263	115.74616	0	0.208	0.0	0.025	0.0	111.0
0.0	0.0	3	1	400.0	201.99005	1	2	1	147.10263	115.74616	0	0.208	0.0	0.011	0.0	111.0
0.0	0.0	3	1	400.0	201.99005	1	2	1	147.10263	115.74616	0	0.208	-0.001	-0.042	0.0	111.0
0.0	0.0	3	1	400.0	201.99005	1	2	1	147.10263	115.74616	0	0.208	0.0	0.031	0.0	111.0
0.0	0.0	3	1	400.0	201.99005	1	2	1	147.10263	115.74616	0	0.208	0.0	0.011	0.0	111.0
0.0	0.0	3	1	400.0	201.99005	1	2	1	147.10263	115.74616	0	0.208	0.0	-0.006	0.0	111.0
2805.4175	201.99005	3	2	300.99503	201.99005	1	2	2	147.10263	115.74616	1	0.208	0.0	0.074	0.0	111.0
2805.4175	201.99005	3	2	300.99503	201.99005	0	2	2	147.10263	115.74616	1	0.208	-0.001	-0.035	0.0	111.0
2805.4175	201.99005	3	2	300.99503	201.99005	0	2	2	147.10263	115.74616	1	0.208	0.0	0.062	0.0	111.0
2805.4175	201.99005	3	2	300.99503	201.99005	0	2	2	147.10263	115.74616	1	0.208	0.0	0.214	0.197	111.0
2805.4175	201.99005	3	2	300.99503	201.99005	0	2	2	147.10263	115.74616	1	0.208	0.0	0.232	0.197	111.0
2805.4175	201.99005	3	2	300.99503	201.99005	0	2	2	147.10263	115.74616	1	0.208	0.002	0.358	0.382	111.0
2805.4175	201.99005	3	2	300.99503	201.99005	0	2	2	147.10263	115.74616	1	0.208	0.006	0.557	0.713	111.0
2805.4175	201.99005	3	2	300.99503	201.99005	0	2	2	147.10263	115.74616	1	0.208	0.011	0.718	0.713	111.0
2805.4175	201.99005	3	2	300.99503	201.99005	0	2	2	147.10263	115.74616	1	0.209	0.017	0.893	0.861	111.0
2805.4175	201.99005	3	2	300.99503	201.99005	0	2	2	147.10263	115.74616	1	0.209	0.024	1.05	1.126	111.0
2805.4175	201.99005	3	2	300.99503	201.99005	0	2	2	147.10263	115.74616	1	0.209	0.031	1.167	1.126	111.0
2805.4175	201.99005	3	2	300.99503	201.99005	0	2	2	147.10263	115.74616	1	0.209	0.039	1.262	1.245	111.0
2805.4175	201.99005	3	2	300.99503	201.99005	0	2	2	147.10263	115.74616	1	0.209	0.045	1.207	1.245	111.0
2805.4175	201.99005	3	2	300.99503	201.99005	0	2	2	147.10263	115.74616	1	0.209	0.051	1.218	1.459	111.0
2805.4175	201.99005	3	2	300.99503	201.99005	0	2	2	147.10263	115.74616	1	0.209	0.059	1.547	1.554	111.0
2805.4175	201.99005	3	2	300.99503	201.99005	0	2	2	147.10263	115.74616	1	0.209	0.065	1.428	1.554	111.0
2805.4175	201.99005	3	2	300.99503	201.99005	0	2	2	147.10263	115.74616	1	0.209	0.072	1.78	1.725	111.0
2805.4175	201.99005	3	2	300.99503	201.99005	0	2	2	147.10263	115.74616	1	0.209	0.08	1.782	1.801	111.0
2805.4175	201.99005	3	2	300.99503	201.99005	0	2	2	147.10263	115.74616	1	0.209	0.087	1.799	1.801	111.0
2805.4175	201.99005	3	2	300.99503	201.99005	0	2	2	147.10263	115.74616	1	0.209	0.094	1.943	1.938	111.0
2805.4175	201.99005	3	2	300.99503	201.99005	0	2	2	147.10263	115.74616	1	0.209	0.102	1.981	1.938	111.0
2805.4175	201.99005	3	2	300.99503	201.99005	0	2	2	147.10263	115.74616	1	0.209	0.108	2.136	2.0	111.0
2805.4175	201.99005	3	2	300.99503	201.99005	0	2	2	147.10263	115.74616	1	0.209	0.114	2.055	2.111	111.0
2805.4175	201.99005	3	2	300.99503	201.99005	0	2	2	147.10263	115.74616	1	0.209	0.12	2.086	2.111	111.0
2805.4175	201.99005	3	2	300.99503	201.99005	0	2	2	147.10263	115.74616	1	0.209	0.125	2.166	2.159	111.0
2805.4175	201.99005	3	2	300.99503	201.99005	0	2	2	147.10263	115.74616	1	0.209	0.13	2.186	2.159	111.0
2805.4175	201.99005	3	2	300.99503	201.99005	0	2	2	147.10263	115.74616	1	0.209	0.136	2.332	2.249	111.0
2805.4175	201.99005	3	2	300.99503	201.99005	0	2	2	147.10263	115.74616	1	0.209	0.142	2.322	2.288	111.0
2805.4175	201.99005	3	2	300.99503	201.99005	0	2	2	147.10263	115.74616	1	0.209	0.146	2.258	2.288	111.0
2805.4175	201.99005	3	2	300.99503	201.99005	0	2	2	147.10263	115.74616	1	0.209	0.15	2.368	2.358	111.0
2805.4175	201.99005	3	2	300.99503	201.99005	0	2	2	147.10263	115.74616	1	0.209	0.155	2.444	2.39	111.0
2805.4175	201.99005	3	2	300.99503	201.99005	0	2	2	147.10263	115.74616	1	0.209	0.159	2.38	2.39	111.0
2805.4175	201.99005	3	2	300.99503	201.99005	0	2	2	147.10263	115.74616	1	0.209	0.163	2.319	2.448	111.0
2805.4175	201.99005	3	2	300.99503	201.99005	0	2	2	147.10263	115.74616	1	0.21	0.166	2.278	2.472	111.0
2805.4175	201.99005	3	2	300.99503	201.99005	0	2	2	147.10263	115.74616	1	0.21	0.17	2.486	2.472	111.0
2805.4175	201.99005	3	2	300.99503	201.99005	0	2	2	147.10263	115.74616	1	0.21	0.174	2.451	2.518	111.0
2805.4175	201.99005	3	2	300.99503	201.99005	0	2	2	147.10263	115.74616	1	0.21	0.178	2.545	2.518	111.0
2805.4175	201.99005	3	2	300.99503	201.99005	0	2	2	147.10263	115.74616	1	0.21	0.182	2.591	2.539	111.0
2805.4175	201.99005	3	2	300.99503	201.99005	0	2	2	147.10263	115.74616	1	0.21	0.184	2.544	2.575	111.0
2805.4175	201.99005	3	2	300.99503	201.99005	0	2	2	147.10263	115.74616	1	0.21	0.186	2.583	2.575	111.0
2805.4175	201.99005	3	2	300.99503	201.99005	0	2	2	147.10263	115.74616	1	0.21	0.188	2.6	2.592	111.0
2805.4175	201.99005	3	2	300.99503	201.99005	0	2	2	147.10263	115.74616	1	0.21	0.19	2.634	2.622	111.0
2805.4175	201.99005	3	2	300.99503	201.99005	0	2	2	147.10263	115.74616	1	0.21	0.192	2.637	2.622	111.0
2805.4175	201.99005	3	2	300.99503	201.99005	0	2	2	147.10263	115.74616	1	0.21	0.194	2.651	2.647	111.0
2805.4175	201.99005	3	2	300.99503	201.99005	0	2	2	147.10263	115.74616	1	0.21	0.198	2.751	2.647	111.0
2805.4175	201.99005	3	2	300.99503	201.99005	0	2	2	147.10263	115.74616	1	0.21	0.2	2.626	2.658	111.0
2805.4175	201.99005	3	2	300.99503	201.99005	0	2	2	147.10263	115.74616	1	0.21	0.201	2.627	2.678	111.0
2805.4175	201.99005	3	2	300.99503	201.99005	0	2	2	147.10263	115.74616	1	0.21	0.202	2.687	2.678	111.0
2805.4175	201.99005	3	2	300.99503	201.99005	0	2	2	147.10263	115.74616	1	0.21	0.203	2.513	2.687	111.0
2805.4175	201.99005	3	2	300.99503	201.99005	0	2	2	147.10263	115.74616	1	0.21	0.205	2.719	2.687	111.0
2805.4175	201.99005	3	2	300.99503	201.99005	0	2	2	147.10263	115.74616	1	0.21	0.207	2.697	2.704	111.0
2805.4175	201.99005	3	2	300.99503	201.99005	0	2	2	147.10263	115.74616	1	0.21	0.209	2.782	2.718	111.0
2805.4175	201.99005	3	2	300.99503	201.99005	0	2	2	147.10263	115.74616	1	0.21	0.211	2.685	2.718	111.0
2805.4175	201.99005	3	2	300.99503	201.99005	0	2	2	147.10263	115.74616	1	0.21	0.213	2.726	2.724	111.0
2805.4175	201.99005	3	2	300.99503	201.99005	0	2	2	147.10263	115.74616	1	0.21	0.215	2.701	2.736	111.0
2805.4175	201.99005	3	2	300.99503	201.99005	0	2	2	147.10263	115.74616	1	0.21	0.217	2.676	2.736	111.0
2805.4175	201.99005	3	2	300.99503	201.99005	0	2	2	147.10263	115.74616	1	0.21	0.219	2.779	2.742	111.0
2805.4175	201.99005	3	2	300.99503	201.99005	0	2	2	147.10263	115.74616	1	0.21	0.221	2.727	2.742	111.0
2805.4175	201.99005	3	2	300.99503	201.99005	0	2	2	147.10263	115.74616	1	0.21	0.221	2.777	2.75	111.0
2805.4175	201.99005	3	2	300.99503	201.99005	0	2	2	147.10263	115.74616	1	0.21	0.221	2.761	2.754	111.0
2805.4175	201.99005	3	2	300.99503	201.99005	0	2	2	147.10263	115.74616	1	0.21	0.221	2.726	2.754	111.0
2805.4175	201.99005	3	2	300.99503	201.99005	1	2	2	147.10263	115.74616	1	0.21	0.221	2.794	2.762	111.0
2805.4175	201.99005	3	2	300.99503	201.99005	1	2	2	147.10263	115.74616	1	0.21	0.221	2.748	2.762	111.0
2805.4175	201.99005	3	2	300.99503	201.99005	1	2	2	147.10263	115.74616	1	0.21	0.221	2.787	2.762	111.0
2805.4175	201.99005	3	2	300.99503	201.99005	1	2	2	147.10263	115.74616	1	0.21	0.221	2.765	2.77	111.0
2805.4175	201.99005	3	2	300.99503	201.99005	1	2	2	147.10263	115.74616	1	0.21	0.221	2.79	2.77	111.0
2805.4175	201.99005	3	2	300.99503	201.99005	1	2	2	147.10263	115.74616	1	0.21	0.221	2.775	2.773	111.0
2805.4175	201.99005	3	2	300.99503	201.99005	1	2	2	147.10263	115.74616	1	0.21	0.221	2.778	2.778	111.0
2805.4175	201.99005	3	2	300.99503	201.99005	1	2	2	147.10263	115.74616	1	0.21	0.221	2.73	2.778	111.0
2805.4175	201.99005	3	2	300.99503	201.99005	1	2	2	147.10263	115.74616	1	0.21	0.221	2.752	2.781	111.0
2805.4175	201.99005	3	2	300.99503	201.99005	1	2	2	147.10263	115.74616	1	0.21	0.221	2.797	2.784	111.0
2805.4175	201.99005	3	2	300.99503	201.99005	1	2	2	147.10263	115.74616	1	0.21	0.221	2.815	2.784	111.0
2805.4175	201.99005	3	2	300.99503	201.99005	1	2	2	147.10263	115.74616	1	0.21	0.221	2.754	2.787	111.0
2805.4175	201.99005	3	2	300.99503	201.99005	1	2	2	147.10263	115.74616	1	0.21	0.221	2.743	2.787	111.0
2805.4175	201.99005	3	2	300.99503	201.99005	1	2	2	147.10263	115.74616	1	0.21	0.221	2.791	2.788	111.0
2805.4175	201.99005	3	2	300.99503	201.99005	1	2	2	147.10263	115.74616	1	0.21	0.221	2.773	2.791	111.0
2805.4175	201.99005	3	2	300.99503	201.99005	1	2	2	147.10263	115.74616	1	0.21	0.221	2.762	2.791	111.0
2805.4175	201.99005	3	2	300.99503	201.99005	1	2	2	147.10263	115.74616	1	0.21	0.221	2.755	2.792	111.0
2805.4175	201.99005	3	2	300.99503	201.99005	1	2	2	147.10263	115.74616	1	0.21	0.221	2.798	2.794	111.0
2805.4175	201.99005	3	2	300.99503	201.99005	1	2	2	147.10263	115.74616	1	0.21	0.221	2.741	2.794	111.0
2805.4175	201.99005	3	2	300.99503	201.99005	1	2	2	147.10263	115.74616	1	0.21	0.221	2.747	2.795	111.0
2805.4175	201.99005	3	2	300.99503	201.99005	1	2	2	147.10263	115.74616	1	0.21	0.221	2.815	2.795	111.0
2805.4175	201.99005	3	2	300.99503	201.99005	1	2	2	147.10263	115.74616	1	0.21	0.221	2.742	2.797	111.0
2805.4175	201.99005	3	2	300.99503	201.99005	1	2	2	147.10263	115.74616	1	0.21	0.221	2.752	2.798	111.0
2805.4175	201.99005	3	2	300.99503	201.99005	1	2	2	147.10263	115.74616	1	0.21	0.221	2.821	2.798	111.0
2805.4175	201.99005	3	2	300.99503	201.99005	1	2	2	147.10263	115.74616	1	0.21	0.221	2.8	2.8	111.0
2805.4175	201.99005	3	2	300.99503	201.99005	1	2	2	147.10263	115.74616	1	0.21	0.221	2.793	2.801	111.0
2805.4175	201.99005	3	2	300.99503	201.99005	1	2	2	147.10263	115.74616	1	0.21	0.221	2.824	2.801	111.0
2805.4175	201.99005	3	2	300.99503	201.99005	1	2	2	147.10263	115.74616	1	0.21	0.221	2.779	2.802	111.0
2805.4175	201.99005	3	2	300.99503	201.99005	1	2	2	147.10263	115.74616	1	0.21	0.221	2.849	2.802	111.0
2805.4175	201.99005	3	2	300.99503	201.99005	1	2	2	147.10263	115.74616	1	0.21	0.221	2.749	2.803	111.0
2805.4175	201.99005	3	2	300.99503	201.99005	1	2	2	147.10263	115.74616	1	0.21	0.221	2.766	2.803	111.0
2805.4175	201.99005	3	2	300.99503	201.99005	1	2	2	147.10263	115.74616	1	0.21	0.221	2.826	2.803	111.0
2805.4175	201.99005	3	2	300.99503	201.99005	1	2	2	147.10263	115.74616	1	0.21	0.221	2.819	2.803	111.0
2805.4175	201.99005	3	2	300.99503	201.99005	1	2	2	147.10263	115.74616	1	0.21	0.221	2.778	2.803	111.0
2805.4175	201.99005	3	2	300.99503	201.99005	1	2	2	147.10263	115.74616	1	0.21	0.221	2.823	2.803	111.0
2805.4175	201.99005	3	2	300.99503	201.99005	1	2	2	147.10263	115.74616	1	0.21	0.221	2.807	2.803	111.0
2805.4175	201.99005	3	2	300.99503	201.99005	1	2	2	147.10263	115.74616	1	0.21	0.221	2.8	2.803	111.0
2805.4175	201.99005	3	2	300.99503	201.99005	1	2	2	147.10263	115.74616	1	0.21	0.221	2.846	2.804	111.0
2805.4175	201.99005	3	2	300.99503	201.99005	1	2	2	147.10263	115.74616	1	0.21	0.221	2.774	2.804	111.0
2805.4175	201.99005	3	2	300.99503	201.99005	1	2	2	147.10263	115.74616	1	0.21	0.221	2.839	2.804	111.0
2805.4175	201.99005	3	2	300.99503	201.99005	1	2	2	147.10263	115.74616	1	0.21	0.221	2.783	2.805	111.0
2805.4175	201.99005	3	2	300.99503	201.99005	1	2	2	147.10263	115.74616	1	0.21	0.221	2.827	2.805	111.0
2805.4175	201.99005	3	2	300.99503	201.99005	1	2	2	147.10263	115.74616	1	0.21	0.221	2.785	2.805	111.0
2805.4175	201.99005	3	2	300.99503	201.99005	1	2	2	147.10263	115.74616	1	0.21	0.221	2.862	2.805	111.0
2805.4175	201.99005	3	2	300.99503	201.99005	1	2	2	147.10263	115.74616	1	0.21	0.221	2.805	2.805	111.0
2805.4175	201.99005	3	2	300.99503	201.99005	1	2	2	147.10263	115.74616	1	0.21	0.221	2.732	2.805	111.0
2805.4175	201.99005	3	2	300.99503	201.99005	1	2	2	147.10263	115.74616	1	0.21	0.221	2.783	2.806	111.0
2805.4175	201.99005	3	2	300.99503	201.99005	1	2	2	147.10263	115.74616	1	0.21	0.221	2.809	2.806	111.0
2805.4175	201.99005	3	2	300.99503	201.99005	1	2	2	147.10263	115.74616	1	0.21	0.221	2.807	2.806	111.0
2805.4175	201.99005	3	2	300.99503	201.99005	1	2	2	147.10263	115.74616	1	0.21	0.221	2.807	2.806	111.0
2805.4175	201.99005	3	2	300.99503	201.99005	1	2	2	147.10263	115.74616	1	0.21	0.221	2.831	2.806	111.0
2805.4175	201.99005	3	2	300.99503	201.99005	1	2	2	147.10263	115.74616	1	0.21	0.221	2.824	2.806	111.0
2805.4175	201.99005	3	2	300.99503	201.99005	1	2	2	147.10263	115.74616	1	0.21	0.221	2.862	2.806	111.0
2805.4175	201.99005	3	2	300.99503	201.99005	1	2	2	147.10263	115.74616	1	0.21	0.221	2.811	2.806	111.0
2805.4175	201.99005	3	2	300.99503	201.99005	1	2	2	147.10263	115.74616	1	0.21	0.221	2.801	2.806	111.0
2805.4175	201.99005	3	2	300.99503	201.99005	1	2	2	147.10263	115.74616	1	0.21	0.221	2.828	2.806	111.0
2805.4175	201.99005	3	2	300.99503	201.99005	1	2	2	147.10263	115.74616	1	0.21	0.221	2.773	2.807	111.0
2805.4175	201.99005	3	2	300.99503	201.99005	1	2	2	147.10263	115.74616	1	0.21	0.221	2.851	2.807	111.0
2805.4175	201.99005	3	2	300.99503	201.99005	1	2	2	147.10263	115.74616	1	0.21	0.221	2.831	2.807	111.0
2805.4175	201.99005	3	2	300.99503	201.99005	1	2	2	147.10263	115.74616	1	0.21	0.221	2.825	2.807	111.0
2805.4175	201.99005	3	2	300.99503	201.99005	1	2	2	147.10263	115.74616	1	0.21	0.221	2.81	2.807	111.0
2805.4175	201.99005	3	2	300.99503	201.99005	1	2	2	147.10263	115.74616	1	0.21	0.221	2.822	2.807	111.0
2805.4175	201.99005	3	2	300.99503	201.99005	1	2	2	147.10263	115.74616	1	0.21	0.221	2.903	2.807	111.0
2805.4175	201.99005	3	2	300.99503	201.99005	1	2	2	147.10263	115.74616	1	0.21	0.221	2.784	2.807	111.0
2805.4175	201.99005	3	2	300.99503	201.99005	1	2	2	147.10263	115.74616	1	0.21	0.221	2.752	2.807	111.0
2805.4175	201.99005	3	2	300.99503	201.99005	1	2	2	147.10263	115.74616	1	0.21	0.221	2.773	2.807	111.0
2805.4175	201.99005	3	2	300.99503	201.99005	1	2	2	147.10263	115.74616	1	0.21	0.221	2.882	2.807	111.0
2805.4175	201.99005	3	2	300.99503	201.99005	1	2	2	147.10263	115.74616	1	0.21	0.221	2.816	2.807	111.0
2805.4175	201.99005	3	2	300.99503	201.99005	1	2	2	147.10263	115.74616	1	0.21	0.221	2.827	2.807	111.0
2805.4175	201.99005	3	2	300.99503	201.99005	1	2	2	147.10263	115.74616	1	0.21	0.221	2.783	2.807	111.0
2805.4175	201.99005	3	2	300.99503	201.99005	1	2	2	147.10263	115.74616	1	0.21	0.222	2.79	2.807	111.0
2805.4175	201.99005	3	2	300.99503	201.99005	1	2	2	147.10263	115.74616	1	0.21	0.222	2.796	2.807	111.0
2805.4175	201.99005	3	2	300.99503	201.99005	1	2	2	147.10263	115.74616	1	0.21	0.222	2.816	2.807	111.0
2805.4175	201.99005	3	2	300.99503	201.99005	1	2	2	147.10263	115.74616	1	0.21	0.222	2.822	2.807	111.0
2805.4175	201.99005	3	2	300.99503	201.99005	1	2	2	147.10263	115.74616	1	0.21	0.222	2.816	2.807	111.0
2805.4175	201.99005	3	2	300.99503	201.99005	1	2	2	147.10263	115.74616	1	0.21	0.222	2.876	2.807	111.0
2805.4175	201.99005	3	2	300.99503	201.99005	1	2	2	147.10263	115.74616	1	0.21	0.222	2.836	2.807	111.0
2805.4175	201.99005	3	2	300.99503	201.99005	1	2	2	147.10263	115.74616	1	0.21	0.221	2.552	2.807	111.0
2805.4175	201.99005	3	2	300.99503	201.99005	1	2	2	147.10263	115.74616	1	0.21	0.221	2.816	2.807	111.0
2805.4175	201.99005	3	2	300.99503	201.99005	1	2	2	147.10263	115.74616	1	0.21	0.221	2.839	2.807	111.0
2805.4175	201.99005	3	2	300.99503	201.99005	1	2	2	147.10263	115.74616	1	0.21	0.221	2.787	2.807	111.0
2805.4175	201.99005	3	2	300.99503	201.99005	1	2	2	147.10263	115.74616	1	0.21	0.221	2.772	2.807	111.0
2805.4175	201.99005	3	2	300.99503	201.99005	1	2	2	147.10263	115.74616	1	0.21	0.221	2.818	2.807	111.0
2805.4175	201.99005	3	2	300.99503	201.99005	1	2	2	147.10263	115.74616	1	0.21	0.221	2.688	2.807	111.0
2805.4175	201.99005	3	2	300.99503	201.99005	1	2	2	147.10263	115.74616	1	0.21	0.221	2.788	2.807	111.0
2805.4175	201.99005	3	2	300.99503	201.99005	1	2	2	147.10263	115.74616	1	0.21	0.221	2.801	2.807	111.0
2805.4175	201.99005	3	2	300.99503	201.99005	1	2	2	147.10263	115.74616	1	0.21	0.221	2.831	2.807	111.0
2805.4175	201.99005	3	2	300.99503	201.99005	1	2	2	147.10263	115.74616	1	0.21	0.221	2.813	2.807	111.0
2805.4175	201.99005	3	2	300.99503	201.99005	1	2	2	147.10263	115.74616	1	0.21	0.221	2.814	2.807	111.0
2805.4175	201.99005	3	2	300.99503	201.99005	1	2	2	147.10263	115.74616	1	0.21	0.221	2.792	2.807	111.0
2805.4175	201.99005	3	2	300.99503	201.99005	1	2	2	147.10263	115.74616	1	0.21	0.221	2.818	2.807	111.0
2805.4175	201.99005	3	2	300.99503	201.99005	1	2	2	147.10263	115.74616	1	0.21	0.221	2.795	2.807	111.0
2805.4175	201.99005	3	2	300.99503	201.99005	1	2	2	147.10263	115.74616	1	0.21	0.221	2.814	2.807	111.0
2805.4175	201.99005	3	2	300.99503	201.99005	1	2	2	147.10263	115.74616	1	0.21	0.22	2.601	2.807	111.0
2805.4175	201.99005	3	2	300.99503	201.99005	1	2	2	147.10263	115.74616	1	0.21	0.221	2.774	2.807	111.0
2805.4175	201.99005	3	2	300.99503	201.99005	1	2	2	147.10263	115.74616	1	0.21	0.221	2.702	2.807	111.0
2805.4175	201.99005	3	2	300.99503	201.99005	1	2	2	147.10263	115.74616	1	0.21	0.221	2.828	2.807	111.0
2805.4175	201.99005	3	2	300.99503	201.99005	1	2	2	147.10263	115.74616	1	0.21	0.221	2.809	2.807	111.0
2805.4175	201.99005	3	2	300.99503	201.99005	1	2	2	147.10263	115.74616	1	0.21	0.221	2.795	2.807	111.0
2805.4175	201.99005	3	2	300.99503	201.99005	1	2	2	147.10263	115.74616	1	0.21	0.221	2.832	2.807	111.0
2805.4175	201.99005	3	2	300.99503	201.99005	1	2	2	147.10263	115.74616	1	0.21	0.221	2.825	2.807	111.0
2805.4175	201.99005	3	2	300.99503	201.99005	1	2	2	147.10263	115.74616	1	0.21	0.221	2.844	2.807	111.0
2805.4175	201.99005	3	2	300.99503	201.99005	1	2	2	147.10263	115.74616	1	0.21	0.221	2.823	2.807	111.0
2805.4175	201.99005	3	2	300.99503	201.99005	1	2	2	147.10263	115.74616	1	0.21	0.221	2.816	2.807	111.0
2805.4175	201.99005	3	2	300.99503	201.99005	1	2	2	147.10263	115.74616	1	0.21	0.221	2.78	2.807	111.0
2805.4175	201.99005	3	2	300.99503	201.99005	1	2	2	147.10263	115.74616	1	0.21	0.221	2.785	2.807	111.0
2805.4175	201.99005	3	2	300.99503	201.99005	1	2	2	147.10263	115.74616	1	0.21	0.221	2.809	2.807	111.0
2805.4175	201.99005	3	2	300.99503	201.99005	1	2	2	147.10263	115.74616	1	0.21	0.221	2.807	2.807	111.0
2805.4175	201.99005	3	2	300.99503	201.99005	1	2	2	147.10263	115.74616	1	0.21	0.221	2.801	2.807	111.0
2805.4175	201.99005	3	2	300.99503	201.99005	1	2	2	147.10263	115.74616	1	0.21	0.221	2.828	2.807	111.0
2805.4175	201.99005	3	2	300.99503	201.99005	1	2	2	147.10263	115.74616	1	0.21	0.221	2.819	2.807	111.0
2805.4175	201.99005	3	2	300.99503	201.99005	1	2	2	147.10263	115.74616	1	0.21	0.221	2.76	2.807	111.0
2805.4175	201.99005	3	2	300.99503	201.99005	1	2	2	147.10263	115.74616	1	0.21	0.221	2.747	2.807	111.0
2805.4175	201.99005	3	2	300.99503	201.99005	1	2	2	147.10263	115.74616	1	0.21	0.221	2.88	2.807	111.0
2805.4175	201.99005	3	2	300.99503	201.99005	1	2	2	147.10263	115.74616	1	0.21	0.221	2.84	2.807	111.0
2805.4175	201.99005	3	2	300.99503	201.99005	1	2	2	147.10263	115.74616	1	0.21	0.223	2.992	2.807	111.0
2805.4175	201.99005	3	2	300.99503	201.99005	1	2	2	147.10263	115.74616	1	0.21	0.223	2.814	2.807	111.0
2805.4175	201.99005	3	2	300.99503	201.99005	1	2	2	147.10263	115.74616	1	0.21	0.223	2.834	2.807	111.0
2805.4175	201.99005	3	2	300.99503	201.99005	1	2	2	147.10263	115.74616	1	0.21	0.223	2.792	2.807	111.0
2805.4175	201.99005	3	2	300.99503	201.99005	1	2	2	147.10263	115.74616	1	0.21	0.223	2.838	2.807	111.0
2805.4175	201.99005	3	2	300.99503	201.99005	1	2	2	147.10263	115.74616	1	0.21	0.223	2.809	2.807	111.0
2805.4175	201.99005	3	2	300.99503	201.99005	1	2	2	147.10263	115.74616	1	0.21	0.223	2.77	2.807	111.0
2805.4175	201.99005	3	2	300.99503	201.99005	1	2	2	147.10263	115.74616	1	0.21	0.223	2.787	2.807	111.0
2805.4175	201.99005	3	2	300.99503	201.99005	1	2	2	147.10263	115.74616	1	0.21	0.223	2.799	2.807	111.0
2805.4175	201.99005	3	2	300.99503	201.99005	1	2	2	147.10263	115.74616	1	0.21	0.223	2.762	2.807	111.0
2805.4175	201.99005	3	2	300.99503	201.99005	1	2	2	147.10263	115.74616	1	0.21	0.223	2.786	2.807	111.0
2805.4175	201.99005	3	2	300.99503	201.99005	1	2	2	147.10263	115.74616	1	0.21	0.223	2.791	2.807	111.0
2805.4175	201.99005	3	2	300.99503	201.99005	1	2	2	147.10263	115.74616	1	0.21	0.223	2.752	2.807	111.0
2805.4175	201.99005	3	2	300.99503	201.99005	1	2	2	147.10263	115.74616	1	0.21	0.224	2.993	2.807	111.0
2805.4175	201.99005	3	2	300.99503	201.99005	1	2	2	147.10263	115.74616	1	0.21	0.224	2.753	2.807	111.0
2805.4175	201.99005	3	2	300.99503	201.99005	1	2	2	147.10263	115.74616	1	0.21	0.224	2.823	2.807	111.0
2805.4175	201.99005	3	2	300.99503	201.99005	1	2	2	147.10263	115.74616	1	0.21	0.224	2.816	2.807	111.0
2805.4175	201.99005	3	2	300.99503	201.99005	1	2	2	147.10263	115.74616	1	0.21	0.224	2.804	2.807	111.0
2805.4175	201.99005	3	2	300.99503	201.99005	1	2	2	147.10263	115.74616	1	0.21	0.224	2.795	2.807	111.0
2805.4175	201.99005	3	2	300.99503	201.99005	1	2	2	147.10263	115.74616	1	0.21	0.224	2.812	2.807	111.0
2805.4175	201.99005	3	2	300.99503	201.99005	1	2	2	147.10263	115.74616	1	0.21	0.224	2.807	2.807	111.0
2805.4175	201.99005	3	2	300.99503	201.99005	1	2	2	147.10263	115.74616	1	0.21	0.224	2.795	2.807	111.0
2805.4175	201.99005	3	2	300.99503	201.99005	1	2	2	147.10263	115.74616	1	0.21	0.224	2.815	2.807	111.0
2805.4175	201.99005	3	2	300.99503	201.99005	1	2	2	147.10263	115.74616	1	0.21	0.224	2.856	2.807	111.0
2805.4175	201.99005	3	2	300.99503	201.99005	1	2	2	147.10263	115.74616	1	0.21	0.224	2.796	2.807	111.0
2805.4175	201.99005	3	2	300.99503	201.99005	1	2	2	147.10263	115.74616	1	0.21	0.224	2.824	2.807	111.0
2805.4175	201.99005	3	2	300.99503	201.99005	1	2	2	147.10263	115.74616	1	0.21	0.224	2.835	2.807	111.0
2805.4175	201.99005	3	2	300.99503	201.99005	1	2	2	147.10263	115.74616	1	0.21	0.224	2.816	2.807	111.0
2805.4175	201.99005	3	2	300.99503	201.99005	1	2	2	147.10263	115.74616	1	0.21	0.224	2.795	2.807	111.0
2805.4175	201.99005	3	2	300.99503	201.99005	1	2	2	147.10263	115.74616	1	0.21	0.224	2.828	2.807	111.0
2805.4175	201.99005	3	2	300.99503	201.99005	1	2	2	147.10263	115.74616	1	0.21	0.224	2.765	2.807	111.0
2805.4175	201.99005	3	2	300.99503	201.99005	1	2	2	147.10263	115.74616	1	0.21	0.224	2.84	2.807	111.0
2805.4175	201.99005	3	2	300.99503	201.99005	1	2	2	147.10263	115.74616	1	0.21	0.224	2.8	2.807	111.0
2805.4175	201.99005	3	2	300.99503	201.99005	1	2	2	147.10263	115.74616	1	0.21	0.224	2.774	2.807	111.0
2805.4175	201.99005	3	2	300.99503	201.99005	1	2	2	147.10263	115.74616	1	0.21	0.224	2.78	2.807	111.0
2805.4175	201.99005	3	2	300.99503	201.99005	1	2	2	147.10263	115.74616	1	0.21	0.224	2.789	2.807	111.0
2805.4175	201.99005	3	2	300.99503	201.99005	1	2	2	147.10263	115.74616	1	0.21	0.224	2.836	2.807	111.0
2805.4175	201.99005	3	2	300.99503	201.99005	1	2	2	147.10263	115.74616	1	0.21	0.223	2.626	2.807	111.0
2805.4175	201.99005	3	2	300.99503	201.99005	1	2	2	147.10263	115.74616	1	0.21	0.223	2.801	2.807	111.0
2805.4175	201.99005	3	2	300.99503	201.99005	1	2	2	147.10263	115.74616	1	0.21	0.223	2.791	2.807	111.0
2805.4175	201.99005	3	2	300.99503	201.99005	1	2	2	147.10263	115.74616	1	0.21	0.223	2.82	2.807	111.0
2805.4175	201.99005	3	2	300.99503	201.99005	1	2	2	147.10263	115.74616	1	0.21	0.223	2.76	2.807	111.0
2805.4175	201.99005	3	2	300.99503	201.99005	1	2	2	147.10263	115.74616	1	0.21	0.223	2.754	2.807	111.0
2805.4175	201.99005	3	2	300.99503	201.99005	1	2	2	147.10263	115.74616	1	0.21	0.224	2.933	2.807	111.0
2805.4175	201.99005	3	2	300.99503	201.99005	1	2	2	147.10263	115.74616	1	0.21	0.224	2.828	2.807	111.0
2805.4175	201.99005	3	2	300.99503	201.99005	1	2	2	147.10263	115.74616	1	0.21	0.224	2.824	2.807	111.0
2805.4175	201.99005	3	2	300.99503	201.99005	1	2	2	147.10263	115.74616	1	0.21	0.224	2.86	2.807	111.0
2805.4175	201.99005	3	2	300.99503	201.99005	1	2	2	147.10263	115.74616	1	0.21	0.224	2.831	2.807	111.0
2805.4175	201.99005	3	2	300.99503	201.99005	1	2	2	147.10263	115.74616	1	0.21	0.224	2.834	2.807	111.0
2805.4175	201.99005	3	2	300.99503	201.99005	1	2	2	147.10263	115.74616	1	0.21	0.224	2.827	2.807	111.0
2805.4175	201.99005	3	2	300.99503	201.99005	1	2	2	147.10263	115.74616	1	0.21	0.224	2.785	2.807	111.0
2805.4175	201.99005	3	2	300.99503	201.99005	1	2	2	147.10263	115.74616	1	0.21	0.224	2.822	2.807	111.0
2805.4175	201.99005	3	2	300.99503	201.99005	1	2	2	147.10263	115.74616	1	0.21	0.224	2.783	2.807	111.0
2805.4175	201.99005	3	2	300.99503	201.99005	1	2	2	147.10263	115.74616	1	0.21	0.224	2.768	2.807	111.0
2805.4175	201.99005	3	2	300.99503	201.99005	1	2	2	147.10263	115.74616	1	0.21	0.224	2.805	2.807	111.0
2805.4175	201.99005	3	2	300.99503	201.99005	1	2	2	147.10263	115.74616	1	0.21	0.224	2.904	2.807	111.0
2805.4175	201.99005	3	2	300.99503	201.99005	1	2	2	147.10263	115.74616	1	0.21	0.224	2.865	2.807	111.0
2805.4175	201.99005	3	2	300.99503	201.99005	1	2	2	147.10263	115.74616	1	0.21	0.224	2.751	2.807	111.0
2805.4175	201.99005	3	2	300.99503	201.99005	1	2	2	147.10263	115.74616	1	0.21	0.224	2.837	2.807	111.0
2805.4175	201.99005	3	2	300.99503	201.99005	1	2	2	147.10263	115.74616	1	0.21	0.224	2.757	2.807	111.0
2805.4175	201.99005	3	2	300.99503	201.99005	1	2	2	147.10263	115.74616	1	0.21	0.224	2.889	2.807	111.0
2805.4175	201.99005	3	2	300.99503	201.99005	1	2	2	147.10263	115.74616	1	0.21	0.224	2.845	2.807	111.0
2805.4175	201.99005	3	2	300.99503	201.99005	1	2	2	147.10263	115.74616	1	0.21	0.224	2.789	2.807	111.0
2805.4175	201.99005	3	2	300.99503	201.99005	1	2	2	147.10263	115.74616	1	0.21	0.224	2.833	2.807	111.0
2805.4175	201.99005	3	2	300.99503	201.99005	1	2	2	147.10263	115.74616	1	0.21	0.224	2.824	2.807	111.0
2805.4175	201.99005	3	2	300.99503	201.99005	1	2	2	147.10263	115.74616	1	0.21	0.224	2.769	2.807	111.0
2805.4175	201.99005	3	2	300.99503	201.99005	1	2	2	147.10263	115.74616	1	0.21	0.224	2.786	2.807	111.0
2805.4175	201.99005	3	2	300.99503	201.99005	1	2	2	147.10263	115.74616	1	0.21	0.224	2.829	2.807	111.0
2805.4175	201.99005	3	2	300.99503	201.99005	1	2	2	147.10263	115.74616	1	0.21	0.224	2.812	2.807	111.0
2805.4175	201.99005	3	2	300.99503	201.99005	1	2	2	147.10263	115.74616	1	0.21	0.224	2.84	2.807	111.0
2805.4175	201.99005	3	2	300.99503	201.99005	1	2	2	147.10263	115.74616	1	0.21	0.224	2.827	2.807	111.0
2805.4175	201.99005	3	2	300.99503	201.99005	1	2	2	147.10263	115.74616	1	0.21	0.224	2.843	2.807	111.0
2805.4175	201.99005	3	2	300.99503	201.99005	1	2	2	147.10263	115.74616	1	0.21	0.224	2.802	2.807	111.0
2805.4175	201.99005	3	2	300.99503	201.99005	1	2	2	147.10263	115.74616	1	0.21	0.224	2.824	2.807	111.0
2805.4175	201.99005	3	2	300.99503	201.99005	1	2	2	147.10263	115.74616	1	0.21	0.224	2.788	2.807	111.0
2805.4175	201.99005	3	2	300.99503	201.99005	1	2	2	147.10263	115.74616	1	0.21	0.224	2.775	2.807	111.0
2805.4175	201.99005	3	2	300.99503	201.99005	1	2	2	147.10263	115.74616	1	0.21	0.224	2.76	2.807	111.0
2805.4175	201.99005	3	2	300.99503	201.99005	1	2	2	147.10263	115.74616	1	0.21	0.224	2.775	2.807	111.0
2805.4175	201.99005	3	2	300.99503	201.99005	1	2	2	147.10263	115.74616	1	0.21	0.224	2.839	2.807	111.0
2805.4175	201.99005	3	2	300.99503	201.99005	1	2	2	147.10263	115.74616	1	0.21	0.224	2.79	2.807	111.0
2805.4175	201.99005	3	2	300.99503	201.99005	1	2	2	147.10263	115.74616	1	0.21	0.224	2.848	2.807	111.0
2805.4175	201.99005	3	2	300.99503	201.99005	1	2	2	147.10263	115.74616	1	0.21	0.225	3.045	2.807	111.0
2805.4175	201.99005	3	2	300.99503	201.99005	1	2	2	147.10263	115.74616	1	0.21	0.225	2.825	2.807	111.0
2805.4175	201.99005	3	2	300.99503	201.99005	1	2	2	147.10263	115.74616	1	0.21	0.225	2.752	2.807	111.0
2805.4175	201.99005	3	2	300.99503	201.99005	1	2	2	147.10263	115.74616	1	0.21	0.225	2.769	2.807	111.0
2805.4175	201.99005	3	2	300.99503	201.99005	1	2	2	147.10263	115.74616	1	0.21	0.225	2.801	2.807	111.0
0.0	0.0	3	2	300.99503	201.99005	1	2	2	147.10263	115.74616	0	0.21	0.225	2.826	2.807	111.0
0.0	0.0	3	2	300.99503	201.99005	1	2	2	147.10263	115.74616	0	0.21	0.225	2.851	2.807	111.0
0.0	0.0	3	2	300.99503	201.99005	1	2	2	147.10263	115.74616	0	0.21	0.223	2.583	2.609	111.0
0.0	0.0	3	2	300.99503	201.99005	1	2	2	147.10263	115.74616	0	0.21	0.22	2.613	2.609	111.0
0.0	0.0	3	2	300.99503	201.99005	1	2	2	147.10263	115.74616	0	0.21	0.219	2.448	2.425	111.0
0.0	0.0	3	2	300.99503	201.99005	1	2	2	147.10263	115.74616	0	0.21	0.216	2.159	2.093	111.0
0.0	0.0	3	2	300.99503	201.99005	1	2	2	147.10263	115.74616	0	0.21	0.212	2.072	2.093	111.0
0.0	0.0	3	2	300.99503	201.99005	1	2	2	147.10263	115.74616	0	0.21	0.207	1.948	1.945	111.0
0.0	0.0	3	2	300.99503	201.99005	1	2	2	147.10263	115.74616	0	0.21	0.202	1.928	1.945	111.0
0.0	0.0	3	2	300.99503	201.99005	1	2	2	147.10263	115.74616	0	0.21	0.196	1.642	1.68	111.0
0.0	0.0	3	2	300.99503	201.99005	1	2	2	147.10263	115.74616	0	0.21	0.19	1.573	1.561	111.0
0.0	0.0	3	2	300.99503	201.99005	1	2	2	147.10263	115.74616	0	0.21	0.184	1.533	1.561	111.0
0.0	0.0	3	2	300.99503	201.99005	1	2	2	147.10263	115.74616	0	0.21	0.177	1.375	1.348	111.0
0.0	0.0	3	2	300.99503	201.99005	1	2	2	147.10263	115.74616	0	0.21	0.171	1.236	1.252	111.0
0.0	0.0	3	2	300.99503	201.99005	1	2	2	147.10263	115.74616	0	0.21	0.165	1.272	1.252	111.0
0.0	0.0	3	2	300.99503	201.99005	1	2	2	147.10263	115.74616	0	0.21	0.157	1.053	1.081	111.0
0.0	0.0	3	2	300.99503	201.99005	1	2	2	147.10263	115.74616	0	0.21	0.151	1.058	1.081	111.0
0.0	0.0	3	2	300.99503	201.99005	1	2	2	147.10263	115.74616	0	0.21	0.145	1.026	1.006	111.0
0.0	0.0	3	2	300.99503	201.99005	1	2	2	147.10263	115.74616	0	0.21	0.137	0.908	0.868	111.0
0.0	0.0	3	2	300.99503	201.99005	1	2	2	147.10263	115.74616	0	0.21	0.131	0.892	0.868	111.0
0.0	0.0	3	2	300.99503	201.99005	1	2	2	147.10263	115.74616	0	0.21	0.125	0.752	0.75	111.0
0.0	0.0	3	2	300.99503	201.99005	1	2	2	147.10263	115.74616	0	0.21	0.119	0.743	0.696	111.0
0.0	0.0	3	2	300.99503	201.99005	1	2	2	147.10263	115.74616	0	0.21	0.113	0.665	0.696	111.0
0.0	0.0	3	2	300.99503	201.99005	1	2	2	147.10263	115.74616	0	0.21	0.107	0.603	0.601	111.0
0.0	0.0	3	2	300.99503	201.99005	1	2	2	147.10263	115.74616	0	0.209	0.101	0.607	0.601	111.0
0.0	0.0	3	2	300.99503	201.99005	1	2	2	147.10263	115.74616	0	0.209	0.096	0.58	0.558	111.0
0.0	0.0	3	2	300.99503	201.99005	1	2	2	147.10263	115.74616	0	0.209	0.091	0.531	0.482	111.0
0.0	0.0	3	2	300.99503	201.99005	1	2	2	147.10263	115.74616	0	0.209	0.086	0.476	0.482	111.0
0.0	0.0	3	2	300.99503	201.99005	1	2	2	147.10263	115.74616	0	0.209	0.081	0.448	0.448	111.0
0.0	0.0	3	2	300.99503	201.99005	1	2	2	147.10263	115.74616	0	0.209	0.076	0.424	0.448	111.0
0.0	0.0	3	2	300.99503	201.99005	1	2	2	147.10263	115.74616	0	0.209	0.072	0.38	0.386	111.0
0.0	0.0	3	2	300.99503	201.99005	1	2	2	147.10263	115.74616	0	0.209	0.068	0.363	0.359	111.0
0.0	0.0	3	2	300.99503	201.99005	1	2	2	147.10263	115.74616	0	0.209	0.064	0.358	0.359	111.0
0.0	0.0	3	2	300.99503	201.99005	1	2	2	147.10263	115.74616	0	0.209	0.06	0.34	0.31	111.0
0.0	0.0	3	2	300.99503	201.99005	1	2	2	147.10263	115.74616	0	0.209	0.058	0.328	0.288	111.0
0.0	0.0	3	2	300.99503	201.99005	1	2	2	147.10263	115.74616	0	0.209	0.056	0.279	0.288	111.0
0.0	0.0	3	2	300.99503	201.99005	1	2	2	147.10263	115.74616	0	0.209	0.052	0.24	0.248	111.0
0.0	0.0	3	2	300.99503	201.99005	1	2	2	147.10263	115.74616	0	0.209	0.05	0.406	0.231	111.0
0.0	0.0	3	2	300.99503	201.99005	1	2	2	147.10263	115.74616	0	0.209	0.046	0.149	0.231	111.0
0.0	0.0	3	2	300.99503	201.99005	1	2	2	147.10263	115.74616	0	0.209	0.042	0.207	0.199	111.0
0.0	0.0	3	2	300.99503	201.99005	1	2	2	147.10263	115.74616	0	0.209	0.039	0.18	0.199	111.0
0.0	0.0	3	2	300.99503	201.99005	1	2	2	147.10263	115.74616	0	0.209	0.037	0.174	0.172	111.0
0.0	0.0	3	2	300.99503	201.99005	1	2	2	147.10263	115.74616	0	0.209	0.035	0.161	0.159	111.0
0.0	0.0	3	2	300.99503	201.99005	1	2	2	147.10263	115.74616	0	0.209	0.033	0.161	0.159	111.0
0.0	0.0	3	2	300.99503	201.99005	1	2	2	147.10263	115.74616	0	0.209	0.031	0.068	0.138	111.0
0.0	0.0	3	2	300.99503	201.99005	1	2	2	147.10263	115.74616	0	0.209	0.029	0.119	0.138	111.0
0.0	0.0	3	2	300.99503	201.99005	1	2	2	147.10263	115.74616	0	0.209	0.027	0.155	0.128	111.0
0.0	0.0	3	2	300.99503	201.99005	1	2	2	147.10263	115.74616	0	0.209	0.025	0.142	0.11	111.0
0.0	0.0	3	2	300.99503	201.99005	1	2	2	147.10263	115.74616	0	0.209	0.023	0.017	0.11	111.0
0.0	0.0	3	2	300.99503	201.99005	1	2	2	147.10263	115.74616	0	0.209	0.021	0.105	0.102	111.0
0.0	0.0	3	2	300.99503	201.99005	1	2	2	147.10263	115.74616	0	0.209	0.02	0.085	0.088	111.0
0.0	0.0	3	2	300.99503	201.99005	1	2	2	147.10263	115.74616	0	0.209	0.02	0.072	0.088	111.0
0.0	0.0	3	2	300.99503	201.99005	1	2	2	147.10263	115.74616	0	0.209	0.019	-0.035	0.082	111.0
0.0	0.0	3	2	300.99503	201.99005	1	2	2	147.10263	115.74616	0	0.209	0.019	0.066	0.082	111.0
0.0	0.0	3	2	300.99503	201.99005	1	2	2	147.10263	115.74616	0	0.209	0.019	0.055	0.07	111.0
0.0	0.0	3	2	300.99503	201.99005	1	2	2	147.10263	115.74616	0	0.209	0.019	0.082	0.065	111.0
0.0	0.0	3	2	300.99503	201.99005	1	2	2	147.10263	115.74616	0	0.209	0.018	0.08	0.065	111.0
0.0	0.0	3	2	300.99503	201.99005	1	2	2	147.10263	115.74616	0	0.209	0.018	0.13	0.056	111.0
0.0	0.0	3	2	300.99503	201.99005	1	2	2	147.10263	115.74616	0	0.209	0.018	0.059	0.052	111.0
0.0	0.0	3	2	300.99503	201.99005	1	2	2	147.10263	115.74616	0	0.209	0.018	0.073	0.052	111.0
0.0	0.0	3	2	300.99503	201.99005	1	2	2	147.10263	115.74616	0	0.209	0.018	0.041	0.045	111.0
0.0	0.0	3	2	300.99503	201.99005	1	2	2	147.10263	115.74616	0	0.209	0.018	0.027	0.045	111.0
0.0	0.0	3	2	300.99503	201.99005	1	2	2	147.10263	115.74616	0	0.209	0.018	0.072	0.041	111.0
0.0	0.0	3	2	300.99503	201.99005	1	2	2	147.10263	115.74616	0	0.209	0.017	-0.034	0.036	111.0
0.0	0.0	3	2	300.99503	201.99005	1	2	2	147.10263	115.74616	0	0.209	0.017	0.047	0.036	111.0
0.0	0.0	3	2	300.99503	201.99005	1	2	2	147.10263	115.74616	0	0.209	0.017	0.001	0.033	111.0
0.0	0.0	3	2	300.99503	201.99005	1	2	2	147.10263	115.74616	0	0.209	0.016	0.04	0.028	111.0
0.0	0.0	3	2	300.99503	201.99005	1	2	2	147.10263	115.74616	0	0.209	0.016	0.019	0.028	111.0
0.0	0.0	3	2	300.99503	201.99005	1	2	2	147.10263	115.74616	0	0.209	0.016	0.139	0.026	111.0
0.0	0.0	3	2	300.99503	201.99005	1	2	2	147.10263	115.74616	0	0.209	0.015	-0.023	0.026	111.0
0.0	0.0	3	2	300.99503	201.99005	1	2	2	147.10263	115.74616	0	0.209	0.015	0.03	0.022	111.0
0.0	0.0	3	2	300.99503	201.99005	1	2	2	147.10263	115.74616	0	0.209	0.015	0.007	0.021	111.0
0.0	0.0	3	2	300.99503	201.99005	1	2	2	147.10263	115.74616	0	0.209	0.015	0.028	0.021	111.0
0.0	0.0	3	2	300.99503	201.99005	1	2	2	147.10263	115.74616	0	0.209	0.015	0.008	0.018	111.0
0.0	0.0	3	2	300.99503	201.99005	1	2	2	147.10263	115.74616	0	0.209	0.015	0.007	0.015	111.0
0.0	0.0	3	2	300.99503	201.99005	1	2	2	147.10263	115.74616	0	0.209	0.015	0.047	0.015	111.0
0.0	0.0	3	2	300.99503	201.99005	1	2	2	147.10263	115.74616	0	0.209	0.015	0.038	0.014	111.0
0.0	0.0	3	2	300.99503	201.99005	1	2	2	147.10263	115.74616	0	0.209	0.014	-0.014	0.014	111.0
0.0	0.0	3	2	300.99503	201.99005	1	2	2	147.10263	115.74616	0	0.209	0.014	0.023	0.012	111.0
0.0	0.0	3	2	300.99503	201.99005	1	2	2	147.10263	115.74616	0	0.209	0.014	0.019	0.011	111.0
0.0	0.0	3	2	300.99503	201.99005	1	2	2	147.10263	115.74616	0	0.209	0.014	0.08	0.011	111.0
0.0	0.0	3	2	300.99503	201.99005	1	2	2	147.10263	115.74616	0	0.209	0.014	-0.007	0.009	111.0
0.0	0.0	3	2	300.99503	201.99005	1	2	2	147.10263	115.74616	0	0.209	0.014	0.025	0.008	111.0
0.0	0.0	3	2	300.99503	201.99005	1	2	2	147.10263	115.74616	0	0.209	0.013	-0.015	0.008	111.0
0.0	0.0	3	2	300.99503	201.99005	1	2	2	147.10263	115.74616	0	0.209	0.013	0.12	0.007	111.0
0.0	0.0	3	2	300.99503	201.99005	1	2	2	147.10263	115.74616	0	0.209	0.012	0.015	0.007	111.0
0.0	0.0	3	2	300.99503	201.99005	1	2	2	147.10263	115.74616	0	0.209	0.012	0.055	0.006	111.0
0.0	0.0	3	2	300.99503	201.99005	1	2	2	147.10263	115.74616	0	0.209	0.012	-0.007	0.005	111.0
0.0	0.0	3	2	300.99503	201.99005	1	2	2	147.10263	115.74616	0	0.209	0.011	0.005	0.005	111.0
0.0	0.0	3	2	300.99503	201.99005	1	2	2	147.10263	115.74616	0	0.209	0.01	-0.021	0.004	111.0
0.0	0.0	3	2	300.99503	201.99005	1	2	2	147.10263	115.74616	0	0.209	0.01	0.037	0.004	111.0
0.0	0.0	3	2	300.99503	201.99005	1	2	2	147.10263	115.74616	0	0.209	0.009	-0.016	0.004	111.0
0.0	0.0	3	2	300.99503	201.99005	1	2	2	147.10263	115.74616	0	0.209	0.009	0.018	0.003	111.0
0.0	0.0	3	2	300.99503	201.99005	1	2	2	147.10263	115.74616	0	0.209	0.008	-0.006	0.003	111.0
0.0	0.0	3	2	300.99503	201.99005	1	2	2	147.10263	115.74616	0	0.209	0.007	-0.035	0.003	111.0
0.0	0.0	3	2	300.99503	201.99005	1	2	2	147.10263	115.74616	0	0.209	0.007	-0.002	0.002	111.0
0.0	0.0	3	2	300.99503	201.99005	1	2	2	147.10263	115.74616	0	0.209	0.007	0.032	0.002	111.0
0.0	0.0	3	2	300.99503	201.99005	1	2	2	147.10263	115.74616	0	0.209	0.007	0.039	0.002	111.0
0.0	0.0	3	2	300.99503	201.99005	1	2	2	147.10263	115.74616	0	0.209	0.007	0.0	0.002	111.0
0.0	0.0	3	2	300.99503	201.99005	1	2	2	147.10263	115.74616	0	0.209	0.007	-0.005	0.002	111.0
0.0	0.0	3	2	300.99503	201.99005	1	2	2	147.10263	115.74616	0	0.209	0.006	0.006	0.001	111.0
[truncated: 7,450 more rows]
