# Supplementary material for: Just noticeable differences for elbow joint torque feedback
Source: Sci Rep. 2021 Dec 7;11:23553. doi: 10.1038/s41598-021-02630-3 (PMC8651665; doi:10.1038/s41598-021-02630-3)
Supplement: Supplementary file 2 — Supplementary Information. [file 41598_2021_2630_MOESM2_ESM.zip › SupplementaryData_ScientificReports_KimAsbeck2021/S10_W2E.csv]

data 1	data 2	data 3	data 4	data 5	data 6	data 7	data 8	data 9	data 10	data 11	data 12	data 13	data 14	data 15	data 16	data 17
0.0	0.0	1	1	400.0	400.0	0	1	1	201.88927	113.44246	0	0.209	-0.001	-0.031	0.0	111.0
0.0	0.0	1	1	400.0	400.0	0	1	1	201.88927	113.44246	0	0.209	0.0	-0.003	0.0	111.0
0.0	0.0	1	1	400.0	400.0	0	1	1	201.88927	113.44246	0	0.209	-0.001	-0.05	0.0	111.0
0.0	0.0	1	1	400.0	400.0	0	1	1	201.88927	113.44246	0	0.209	0.0	0.016	0.0	111.0
0.0	0.0	1	1	400.0	400.0	0	1	1	201.88927	113.44246	0	0.209	0.0	0.008	0.0	111.0
0.0	0.0	1	1	400.0	400.0	0	1	1	201.88927	113.44246	0	0.209	0.0	0.19	0.0	111.0
0.0	0.0	1	1	400.0	400.0	0	1	1	201.88927	113.44246	0	0.209	0.0	0.031	0.0	111.0
0.0	0.0	1	1	400.0	400.0	0	1	1	201.88927	113.44246	0	0.209	0.0	0.009	0.0	111.0
0.0	0.0	1	1	400.0	400.0	0	1	1	201.88927	113.44246	0	0.209	0.0	0.011	0.0	111.0
0.0	0.0	1	1	400.0	400.0	0	1	1	201.88927	113.44246	0	0.209	-0.001	-0.041	0.0	111.0
0.0	0.0	1	1	400.0	400.0	0	1	1	201.88927	113.44246	0	0.209	0.0	0.006	0.0	111.0
0.0	0.0	1	1	400.0	400.0	0	1	1	201.88927	113.44246	0	0.209	0.0	0.0	0.0	111.0
0.0	0.0	1	1	400.0	400.0	0	1	1	201.88927	113.44246	0	0.209	0.0	0.004	0.0	111.0
0.0	0.0	1	1	400.0	400.0	0	1	1	201.88927	113.44246	0	0.209	0.0	0.0	0.0	111.0
0.0	0.0	1	1	400.0	400.0	0	1	1	201.88927	113.44246	0	0.209	0.0	0.005	0.0	111.0
0.0	0.0	1	1	400.0	400.0	0	1	1	201.88927	113.44246	0	0.209	-0.001	-0.032	0.0	111.0
0.0	0.0	1	1	400.0	400.0	0	1	1	201.88927	113.44246	0	0.209	0.0	0.0	0.0	111.0
0.0	0.0	1	1	400.0	400.0	0	1	1	201.88927	113.44246	0	0.209	-0.001	-0.035	0.0	111.0
0.0	0.0	1	1	400.0	400.0	0	1	1	201.88927	113.44246	0	0.209	-0.001	-0.014	0.0	111.0
0.0	0.0	1	1	400.0	400.0	0	1	1	201.88927	113.44246	0	0.209	0.0	0.007	0.0	111.0
0.0	0.0	1	1	400.0	400.0	0	1	1	201.88927	113.44246	0	0.209	0.0	0.02	0.0	111.0
0.0	0.0	1	1	400.0	400.0	0	1	1	201.88927	113.44246	0	0.209	-0.001	-0.012	0.0	111.0
0.0	0.0	1	1	400.0	400.0	0	1	1	201.88927	113.44246	0	0.209	0.0	0.001	0.0	111.0
0.0	0.0	1	1	400.0	400.0	0	1	1	201.88927	113.44246	0	0.209	0.0	0.061	0.0	111.0
0.0	0.0	1	1	400.0	400.0	0	1	1	201.88927	113.44246	0	0.209	-0.001	-0.019	0.0	111.0
0.0	0.0	1	1	400.0	400.0	0	1	1	201.88927	113.44246	0	0.209	-0.001	-0.012	0.0	111.0
0.0	0.0	1	1	400.0	400.0	0	1	1	201.88927	113.44246	0	0.209	-0.001	-0.039	0.0	111.0
0.0	0.0	1	1	400.0	400.0	0	1	1	201.88927	113.44246	0	0.209	-0.001	-0.012	0.0	111.0
0.0	0.0	1	1	400.0	400.0	0	1	1	201.88927	113.44246	0	0.209	0.0	-0.001	0.0	111.0
0.0	0.0	1	1	400.0	400.0	0	1	1	201.88927	113.44246	0	0.209	-0.001	-0.023	0.0	111.0
0.0	0.0	1	1	400.0	400.0	0	1	1	201.88927	113.44246	0	0.209	-0.001	-0.029	0.0	111.0
0.0	0.0	1	1	400.0	400.0	0	1	1	201.88927	113.44246	0	0.209	0.0	0.01	0.0	111.0
0.0	0.0	1	1	400.0	400.0	0	1	1	201.88927	113.44246	0	0.209	0.0	0.009	0.0	111.0
0.0	0.0	1	1	400.0	400.0	0	1	1	201.88927	113.44246	0	0.209	0.0	0.024	0.0	111.0
0.0	0.0	1	1	400.0	400.0	0	1	1	201.88927	113.44246	0	0.209	-0.001	-0.017	0.0	111.0
0.0	0.0	1	1	400.0	400.0	0	1	1	201.88927	113.44246	0	0.209	-0.001	-0.146	0.0	111.0
0.0	0.0	1	1	400.0	400.0	0	1	1	201.88927	113.44246	0	0.209	-0.001	-0.014	0.0	111.0
0.0	0.0	1	1	400.0	400.0	0	1	1	201.88927	113.44246	0	0.209	-0.001	-0.031	0.0	111.0
0.0	0.0	1	1	400.0	400.0	0	1	1	201.88927	113.44246	0	0.209	-0.001	-0.12	0.0	111.0
0.0	0.0	1	1	400.0	400.0	0	1	1	201.88927	113.44246	0	0.209	-0.001	-0.016	0.0	111.0
0.0	0.0	1	1	400.0	400.0	0	1	1	201.88927	113.44246	0	0.209	-0.001	-0.024	0.0	111.0
0.0	0.0	1	1	400.0	400.0	0	1	1	201.88927	113.44246	0	0.209	0.0	-0.008	0.0	111.0
0.0	0.0	1	1	400.0	400.0	0	1	1	201.88927	113.44246	0	0.209	0.0	0.019	0.0	111.0
0.0	0.0	1	1	400.0	400.0	0	1	1	201.88927	113.44246	0	0.209	0.0	0.01	0.0	111.0
0.0	0.0	1	1	400.0	400.0	0	1	1	201.88927	113.44246	0	0.209	0.0	0.193	0.0	111.0
0.0	0.0	1	1	400.0	400.0	0	1	1	201.88927	113.44246	0	0.209	0.0	0.026	0.0	111.0
0.0	0.0	1	1	400.0	400.0	0	1	1	201.88927	113.44246	0	0.209	0.0	-0.011	0.0	111.0
0.0	0.0	1	1	400.0	400.0	0	1	1	201.88927	113.44246	0	0.209	0.0	0.007	0.0	111.0
0.0	0.0	1	1	400.0	400.0	0	1	1	201.88927	113.44246	0	0.209	-0.001	-0.17	0.0	111.0
0.0	0.0	1	1	400.0	400.0	0	1	1	201.88927	113.44246	0	0.209	0.0	0.01	0.0	111.0
0.0	0.0	1	1	400.0	400.0	0	1	1	201.88927	113.44246	0	0.209	0.0	0.123	0.0	111.0
0.0	0.0	1	1	400.0	400.0	0	1	1	201.88927	113.44246	0	0.209	0.0	0.0	0.0	111.0
0.0	0.0	1	1	400.0	400.0	0	1	1	201.88927	113.44246	0	0.209	-0.001	-0.041	0.0	111.0
0.0	0.0	1	1	400.0	400.0	0	1	1	201.88927	113.44246	0	0.209	-0.001	-0.016	0.0	111.0
0.0	0.0	1	1	400.0	400.0	0	1	1	201.88927	113.44246	0	0.209	0.0	0.023	0.0	111.0
0.0	0.0	1	1	400.0	400.0	0	1	1	201.88927	113.44246	0	0.209	0.0	0.021	0.0	111.0
0.0	0.0	1	1	400.0	400.0	0	1	1	201.88927	113.44246	0	0.209	0.0	0.014	0.0	111.0
0.0	0.0	1	1	400.0	400.0	0	1	1	201.88927	113.44246	0	0.209	0.0	0.004	0.0	111.0
0.0	0.0	1	1	400.0	400.0	0	1	1	201.88927	113.44246	0	0.209	0.0	0.01	0.0	111.0
0.0	0.0	1	1	400.0	400.0	0	1	1	201.88927	113.44246	0	0.209	0.0	0.004	0.0	111.0
0.0	0.0	1	1	400.0	400.0	0	1	1	201.88927	113.44246	0	0.209	0.0	-0.01	0.0	111.0
0.0	0.0	1	1	400.0	400.0	0	1	1	201.88927	113.44246	0	0.209	0.0	0.043	0.0	111.0
0.0	0.0	1	1	400.0	400.0	0	1	1	201.88927	113.44246	0	0.209	0.0	0.017	0.0	111.0
0.0	0.0	1	1	400.0	400.0	0	1	1	201.88927	113.44246	0	0.209	0.0	0.025	0.0	111.0
0.0	0.0	1	1	400.0	400.0	0	1	1	201.88927	113.44246	0	0.209	0.0	0.0	0.0	111.0
0.0	0.0	1	1	400.0	400.0	0	1	1	201.88927	113.44246	0	0.209	0.0	-0.002	0.0	111.0
0.0	0.0	1	1	400.0	400.0	0	1	1	201.88927	113.44246	0	0.209	0.0	0.019	0.0	111.0
0.0	0.0	1	1	400.0	400.0	0	1	1	201.88927	113.44246	0	0.209	0.0	-0.001	0.0	111.0
0.0	0.0	1	1	400.0	400.0	0	1	1	201.88927	113.44246	0	0.209	0.0	-0.006	0.0	111.0
0.0	0.0	1	1	400.0	400.0	0	1	1	201.88927	113.44246	0	0.209	0.0	0.008	0.0	111.0
0.0	0.0	1	1	400.0	400.0	0	1	1	201.88927	113.44246	0	0.209	0.0	0.005	0.0	111.0
0.0	0.0	1	1	400.0	400.0	0	1	1	201.88927	113.44246	0	0.209	-0.001	-0.017	0.0	111.0
0.0	0.0	1	1	400.0	400.0	0	1	1	201.88927	113.44246	0	0.209	0.0	0.01	0.0	111.0
0.0	0.0	1	1	400.0	400.0	0	1	1	201.88927	113.44246	0	0.209	-0.001	-0.023	0.0	111.0
0.0	0.0	1	1	400.0	400.0	0	1	1	201.88927	113.44246	0	0.209	-0.001	-0.014	0.0	111.0
0.0	0.0	1	1	400.0	400.0	0	1	1	201.88927	113.44246	0	0.209	0.0	0.176	0.0	111.0
0.0	0.0	1	1	400.0	400.0	0	1	1	201.88927	113.44246	0	0.209	-0.001	-0.03	0.0	111.0
0.0	0.0	1	1	400.0	400.0	0	1	1	201.88927	113.44246	0	0.209	0.0	0.007	0.0	111.0
0.0	0.0	1	1	400.0	400.0	0	1	1	201.88927	113.44246	0	0.209	0.0	0.022	0.0	111.0
0.0	0.0	1	1	400.0	400.0	0	1	1	201.88927	113.44246	0	0.209	-0.001	-0.055	0.0	111.0
0.0	0.0	1	1	400.0	400.0	0	1	1	201.88927	113.44246	0	0.209	0.0	0.079	0.0	111.0
0.0	0.0	1	1	400.0	400.0	0	1	1	201.88927	113.44246	0	0.209	0.0	0.006	0.0	111.0
0.0	0.0	1	1	400.0	400.0	0	1	1	201.88927	113.44246	0	0.209	0.0	0.03	0.0	111.0
0.0	0.0	1	1	400.0	400.0	0	1	1	201.88927	113.44246	0	0.209	-0.001	-0.014	0.0	111.0
0.0	0.0	1	1	400.0	400.0	0	1	1	201.88927	113.44246	0	0.209	0.0	0.007	0.0	111.0
0.0	0.0	1	1	400.0	400.0	0	1	1	201.88927	113.44246	0	0.209	0.0	0.0	0.0	111.0
0.0	0.0	1	1	400.0	400.0	0	1	1	201.88927	113.44246	0	0.209	-0.001	-0.031	0.0	111.0
0.0	0.0	1	1	400.0	400.0	0	1	1	201.88927	113.44246	0	0.209	0.0	0.026	0.0	111.0
0.0	0.0	1	1	400.0	400.0	0	1	1	201.88927	113.44246	0	0.209	-0.001	-0.012	0.0	111.0
0.0	0.0	1	1	400.0	400.0	0	1	1	201.88927	113.44246	0	0.209	-0.001	-0.035	0.0	111.0
0.0	0.0	1	1	400.0	400.0	0	1	1	201.88927	113.44246	0	0.209	0.0	0.029	0.0	111.0
0.0	0.0	1	1	400.0	400.0	0	1	1	201.88927	113.44246	0	0.209	0.0	0.003	0.0	111.0
0.0	0.0	1	1	400.0	400.0	0	1	1	201.88927	113.44246	0	0.209	-0.001	-0.04	0.0	111.0
0.0	0.0	1	1	400.0	400.0	0	1	1	201.88927	113.44246	0	0.209	-0.001	-0.164	0.0	111.0
0.0	0.0	1	1	400.0	400.0	0	1	1	201.88927	113.44246	0	0.209	0.0	0.016	0.0	111.0
0.0	0.0	1	1	400.0	400.0	0	1	1	201.88927	113.44246	0	0.209	-0.001	-0.017	0.0	111.0
0.0	0.0	1	1	400.0	400.0	0	1	1	201.88927	113.44246	0	0.209	0.0	0.004	0.0	111.0
0.0	0.0	1	1	400.0	400.0	0	1	1	201.88927	113.44246	0	0.209	0.0	0.004	0.0	111.0
0.0	0.0	1	1	400.0	400.0	0	1	1	201.88927	113.44246	0	0.209	0.0	0.011	0.0	111.0
0.0	0.0	1	1	400.0	400.0	0	1	1	201.88927	113.44246	0	0.209	-0.001	-0.047	0.0	111.0
0.0	0.0	1	1	400.0	400.0	0	1	1	201.88927	113.44246	0	0.209	0.0	0.0	0.0	111.0
0.0	0.0	1	1	400.0	400.0	0	1	1	201.88927	113.44246	0	0.209	-0.001	-0.037	0.0	111.0
0.0	0.0	1	1	400.0	400.0	0	1	1	201.88927	113.44246	0	0.209	-0.001	-0.014	0.0	111.0
0.0	0.0	1	1	400.0	400.0	0	1	1	201.88927	113.44246	0	0.209	0.0	0.002	0.0	111.0
0.0	0.0	1	1	400.0	400.0	0	1	1	201.88927	113.44246	0	0.209	0.0	0.021	0.0	111.0
0.0	0.0	1	1	400.0	400.0	0	1	1	201.88927	113.44246	0	0.209	-0.001	-0.022	0.0	111.0
0.0	0.0	1	1	400.0	400.0	0	1	1	201.88927	113.44246	0	0.209	0.0	0.005	0.0	111.0
0.0	0.0	1	1	400.0	400.0	0	1	1	201.88927	113.44246	0	0.209	-0.001	-0.018	0.0	111.0
0.0	0.0	1	1	400.0	400.0	0	1	1	201.88927	113.44246	0	0.209	-0.001	-0.012	0.0	111.0
0.0	0.0	1	1	400.0	400.0	0	1	1	201.88927	113.44246	0	0.209	0.0	0.011	0.0	111.0
0.0	0.0	1	1	400.0	400.0	0	1	1	201.88927	113.44246	0	0.209	-0.001	-0.014	0.0	111.0
0.0	0.0	1	1	400.0	400.0	0	1	1	201.88927	113.44246	0	0.209	-0.001	-0.041	0.0	111.0
0.0	0.0	1	1	400.0	400.0	0	1	1	201.88927	113.44246	0	0.209	-0.001	-0.02	0.0	111.0
0.0	0.0	1	1	400.0	400.0	0	1	1	201.88927	113.44246	0	0.209	0.0	0.006	0.0	111.0
0.0	0.0	1	1	400.0	400.0	0	1	1	201.88927	113.44246	0	0.209	0.0	-0.008	0.0	111.0
0.0	0.0	1	1	400.0	400.0	0	1	1	201.88927	113.44246	0	0.209	-0.001	-0.052	0.0	111.0
0.0	0.0	1	1	400.0	400.0	0	1	1	201.88927	113.44246	0	0.209	-0.001	-0.061	0.0	111.0
0.0	0.0	1	1	400.0	400.0	0	1	1	201.88927	113.44246	0	0.209	-0.001	-0.099	0.0	111.0
0.0	0.0	1	1	400.0	400.0	0	1	1	201.88927	113.44246	0	0.209	-0.001	-0.193	0.0	111.0
0.0	0.0	1	1	400.0	400.0	0	1	1	201.88927	113.44246	0	0.209	0.0	-0.004	0.0	111.0
0.0	0.0	1	1	400.0	400.0	0	1	1	201.88927	113.44246	0	0.209	-0.001	-0.012	0.0	111.0
0.0	0.0	1	1	400.0	400.0	0	1	1	201.88927	113.44246	0	0.209	0.0	-0.008	0.0	111.0
0.0	0.0	1	1	400.0	400.0	0	1	1	201.88927	113.44246	0	0.209	0.0	0.005	0.0	111.0
0.0	0.0	1	1	400.0	400.0	0	1	1	201.88927	113.44246	0	0.209	0.0	-0.006	0.0	111.0
0.0	0.0	1	1	400.0	400.0	0	1	1	201.88927	113.44246	0	0.209	0.0	0.05	0.0	111.0
0.0	0.0	1	1	400.0	400.0	0	1	1	201.88927	113.44246	0	0.209	0.0	0.167	0.0	111.0
0.0	0.0	1	1	400.0	400.0	0	1	1	201.88927	113.44246	0	0.21	0.0	0.002	0.0	111.0
0.0	0.0	1	1	400.0	400.0	0	1	1	201.88927	113.44246	0	0.21	0.0	-0.011	0.0	111.0
0.0	0.0	1	1	400.0	400.0	0	1	1	201.88927	113.44246	0	0.21	0.0	0.03	0.0	111.0
0.0	0.0	1	1	400.0	400.0	0	1	1	201.88927	113.44246	0	0.21	0.0	0.004	0.0	111.0
0.0	0.0	1	1	400.0	400.0	0	1	1	201.88927	113.44246	0	0.21	-0.001	-0.019	0.0	111.0
0.0	0.0	1	1	400.0	400.0	0	1	1	201.88927	113.44246	0	0.21	-0.001	-0.016	0.0	111.0
0.0	0.0	1	1	400.0	400.0	0	1	1	201.88927	113.44246	0	0.21	0.0	0.01	0.0	111.0
0.0	0.0	1	1	400.0	400.0	0	1	1	201.88927	113.44246	0	0.21	0.0	0.018	0.0	111.0
0.0	0.0	1	1	400.0	400.0	0	1	1	201.88927	113.44246	0	0.21	0.0	0.01	0.0	111.0
0.0	0.0	1	1	400.0	400.0	0	1	1	201.88927	113.44246	0	0.21	0.0	-0.003	0.0	111.0
0.0	0.0	1	1	400.0	400.0	0	1	1	201.88927	113.44246	0	0.21	0.0	-0.009	0.0	111.0
0.0	0.0	1	1	400.0	400.0	0	1	1	201.88927	113.44246	0	0.21	0.0	-0.005	0.0	111.0
0.0	0.0	1	1	400.0	400.0	0	1	1	201.88927	113.44246	0	0.21	-0.001	-0.03	0.0	111.0
0.0	0.0	1	1	400.0	400.0	0	1	1	201.88927	113.44246	0	0.21	0.0	0.009	0.0	111.0
0.0	0.0	1	1	400.0	400.0	0	1	1	201.88927	113.44246	0	0.21	0.0	0.044	0.0	111.0
0.0	0.0	1	1	400.0	400.0	0	1	1	201.88927	113.44246	0	0.21	0.0	-0.009	0.0	111.0
0.0	0.0	1	1	400.0	400.0	0	1	1	201.88927	113.44246	0	0.21	0.0	0.042	0.0	111.0
0.0	0.0	1	1	400.0	400.0	0	1	1	201.88927	113.44246	0	0.21	0.0	-0.004	0.0	111.0
0.0	0.0	1	1	400.0	400.0	0	1	1	201.88927	113.44246	0	0.21	-0.001	-0.02	0.0	111.0
0.0	0.0	1	1	400.0	400.0	0	1	1	201.88927	113.44246	0	0.21	-0.001	-0.233	0.0	111.0
0.0	0.0	1	1	400.0	400.0	0	1	1	201.88927	113.44246	0	0.21	0.0	0.015	0.0	111.0
0.0	0.0	1	1	400.0	400.0	0	1	1	201.88927	113.44246	0	0.21	0.0	0.009	0.0	111.0
0.0	0.0	1	1	400.0	400.0	0	1	1	201.88927	113.44246	0	0.21	-0.001	-0.013	0.0	111.0
0.0	0.0	1	1	400.0	400.0	0	1	1	201.88927	113.44246	0	0.21	-0.001	-0.036	0.0	111.0
0.0	0.0	1	1	400.0	400.0	0	1	1	201.88927	113.44246	0	0.21	0.0	0.035	0.0	111.0
0.0	0.0	1	1	400.0	400.0	0	1	1	201.88927	113.44246	0	0.21	-0.001	-0.02	0.0	111.0
0.0	0.0	1	1	400.0	400.0	0	1	1	201.88927	113.44246	0	0.21	-0.001	-0.016	0.0	111.0
0.0	0.0	1	1	400.0	400.0	0	1	1	201.88927	113.44246	0	0.21	0.0	0.015	0.0	111.0
0.0	0.0	1	1	400.0	400.0	0	1	1	201.88927	113.44246	0	0.21	0.0	0.048	0.0	111.0
0.0	0.0	1	1	400.0	400.0	0	1	1	201.88927	113.44246	0	0.21	-0.001	-0.058	0.0	111.0
0.0	0.0	1	1	400.0	400.0	0	1	1	201.88927	113.44246	0	0.21	0.0	0.007	0.0	111.0
0.0	0.0	1	1	400.0	400.0	0	1	1	201.88927	113.44246	0	0.21	0.0	-0.004	0.0	111.0
0.0	0.0	1	1	400.0	400.0	0	1	1	201.88927	113.44246	0	0.21	-0.001	-0.057	0.0	111.0
0.0	0.0	1	1	400.0	400.0	0	1	1	201.88927	113.44246	0	0.21	0.0	0.012	0.0	111.0
0.0	0.0	1	1	400.0	400.0	0	1	1	201.88927	113.44246	0	0.21	0.0	0.025	0.0	111.0
0.0	0.0	1	1	400.0	400.0	0	1	1	201.88927	113.44246	0	0.21	0.0	-0.003	0.0	111.0
0.0	0.0	1	1	400.0	400.0	0	1	1	201.88927	113.44246	0	0.21	-0.001	-0.019	0.0	111.0
0.0	0.0	1	1	400.0	400.0	0	1	1	201.88927	113.44246	0	0.21	-0.001	-0.108	0.0	111.0
0.0	0.0	1	1	400.0	400.0	0	1	1	201.88927	113.44246	0	0.21	0.0	0.15	0.0	111.0
0.0	0.0	1	1	400.0	400.0	0	1	1	201.88927	113.44246	0	0.21	0.0	0.067	0.0	111.0
0.0	0.0	1	1	400.0	400.0	0	1	1	201.88927	113.44246	0	0.21	-0.001	-0.012	0.0	111.0
0.0	0.0	1	1	400.0	400.0	0	1	1	201.88927	113.44246	0	0.21	0.0	0.002	0.0	111.0
0.0	0.0	1	1	400.0	400.0	0	1	1	201.88927	113.44246	0	0.21	0.0	0.0	0.0	111.0
0.0	0.0	1	1	400.0	400.0	0	1	1	201.88927	113.44246	0	0.21	0.0	-0.004	0.0	111.0
0.0	0.0	1	1	400.0	400.0	0	1	1	201.88927	113.44246	0	0.21	0.0	-0.003	0.0	111.0
0.0	0.0	1	1	400.0	400.0	0	1	1	201.88927	113.44246	0	0.21	0.0	0.011	0.0	111.0
0.0	0.0	1	1	400.0	400.0	0	1	1	201.88927	113.44246	0	0.21	0.0	0.015	0.0	111.0
0.0	0.0	1	1	400.0	400.0	0	1	1	201.88927	113.44246	0	0.21	0.0	-0.012	0.0	111.0
0.0	0.0	1	1	400.0	400.0	0	1	1	201.88927	113.44246	0	0.21	0.0	-0.009	0.0	111.0
0.0	0.0	1	1	400.0	400.0	0	1	1	201.88927	113.44246	0	0.21	0.0	0.0	0.0	111.0
0.0	0.0	1	1	400.0	400.0	0	1	1	201.88927	113.44246	0	0.21	0.0	0.057	0.0	111.0
0.0	0.0	1	1	400.0	400.0	0	1	1	201.88927	113.44246	0	0.21	-0.001	-0.029	0.0	111.0
0.0	0.0	1	1	400.0	400.0	0	1	1	201.88927	113.44246	0	0.21	0.0	0.043	0.0	111.0
0.0	0.0	1	1	400.0	400.0	0	1	1	201.88927	113.44246	0	0.21	0.0	0.014	0.0	111.0
0.0	0.0	1	1	400.0	400.0	0	1	1	201.88927	113.44246	0	0.21	0.0	0.057	0.0	111.0
0.0	0.0	1	1	400.0	400.0	0	1	1	201.88927	113.44246	0	0.21	0.0	-0.004	0.0	111.0
0.0	0.0	1	1	400.0	400.0	0	1	1	201.88927	113.44246	0	0.21	0.0	0.014	0.0	111.0
0.0	0.0	1	1	400.0	400.0	0	1	1	201.88927	113.44246	0	0.21	0.0	0.014	0.0	111.0
0.0	0.0	1	1	400.0	400.0	0	1	1	201.88927	113.44246	0	0.21	0.0	0.014	0.0	111.0
0.0	0.0	1	1	400.0	400.0	0	1	1	201.88927	113.44246	0	0.21	-0.001	-0.016	0.0	111.0
0.0	0.0	1	1	400.0	400.0	0	1	1	201.88927	113.44246	0	0.21	-0.001	-0.012	0.0	111.0
0.0	0.0	1	1	400.0	400.0	0	1	1	201.88927	113.44246	0	0.21	0.0	0.021	0.0	111.0
0.0	0.0	1	1	400.0	400.0	0	1	1	201.88927	113.44246	0	0.21	0.0	0.009	0.0	111.0
0.0	0.0	1	1	400.0	400.0	0	1	1	201.88927	113.44246	0	0.21	0.0	-0.007	0.0	111.0
0.0	0.0	1	1	400.0	400.0	0	1	1	201.88927	113.44246	0	0.21	0.0	0.0	0.0	111.0
0.0	0.0	1	1	400.0	400.0	0	1	1	201.88927	113.44246	0	0.21	0.0	0.014	0.0	111.0
0.0	0.0	1	1	400.0	400.0	0	1	1	201.88927	113.44246	0	0.21	0.0	-0.007	0.0	111.0
0.0	0.0	1	1	400.0	400.0	0	1	1	201.88927	113.44246	0	0.21	0.0	0.0	0.0	111.0
0.0	0.0	1	1	400.0	400.0	0	1	1	201.88927	113.44246	0	0.21	0.0	0.001	0.0	111.0
0.0	0.0	1	1	400.0	400.0	0	1	1	201.88927	113.44246	0	0.21	0.0	0.073	0.0	111.0
0.0	0.0	1	1	400.0	400.0	0	1	1	201.88927	113.44246	0	0.21	-0.001	-0.017	0.0	111.0
0.0	0.0	1	1	400.0	400.0	0	1	1	201.88927	113.44246	0	0.21	-0.001	-0.03	0.0	111.0
0.0	0.0	1	1	400.0	400.0	0	1	1	201.88927	113.44246	0	0.21	0.0	-0.009	0.0	111.0
0.0	0.0	1	1	400.0	400.0	0	1	1	201.88927	113.44246	0	0.21	0.0	-0.003	0.0	111.0
0.0	0.0	1	1	400.0	400.0	0	1	1	201.88927	113.44246	0	0.21	-0.001	-0.032	0.0	111.0
0.0	0.0	1	1	400.0	400.0	0	1	1	201.88927	113.44246	0	0.21	0.0	0.15	0.0	111.0
0.0	0.0	1	1	400.0	400.0	0	1	1	201.88927	113.44246	0	0.21	-0.001	-0.019	0.0	111.0
0.0	0.0	1	1	400.0	400.0	0	1	1	201.88927	113.44246	0	0.21	-0.001	-0.031	0.0	111.0
0.0	0.0	1	1	400.0	400.0	0	1	1	201.88927	113.44246	0	0.21	0.0	0.024	0.0	111.0
0.0	0.0	1	1	400.0	400.0	0	1	1	201.88927	113.44246	0	0.21	0.0	0.028	0.0	111.0
0.0	0.0	1	1	400.0	400.0	0	1	1	201.88927	113.44246	0	0.21	0.0	0.03	0.0	111.0
0.0	0.0	1	1	400.0	400.0	0	1	1	201.88927	113.44246	0	0.21	0.0	0.105	0.0	111.0
0.0	0.0	1	1	400.0	400.0	0	1	1	201.88927	113.44246	0	0.21	-0.001	-0.023	0.0	111.0
0.0	0.0	1	1	400.0	400.0	0	1	1	201.88927	113.44246	0	0.21	0.0	-0.001	0.0	111.0
0.0	0.0	1	1	400.0	400.0	0	1	1	201.88927	113.44246	0	0.21	0.0	-0.007	0.0	111.0
0.0	0.0	1	1	400.0	400.0	0	1	1	201.88927	113.44246	0	0.21	-0.001	-0.02	0.0	111.0
0.0	0.0	1	1	400.0	400.0	0	1	1	201.88927	113.44246	0	0.21	0.0	-0.003	0.0	111.0
0.0	0.0	1	1	400.0	400.0	0	1	1	201.88927	113.44246	0	0.21	-0.001	-0.017	0.0	111.0
0.0	0.0	1	1	400.0	400.0	0	1	1	201.88927	113.44246	0	0.21	-0.001	-0.098	0.0	111.0
0.0	0.0	1	1	400.0	400.0	0	1	1	201.88927	113.44246	0	0.21	-0.001	-0.024	0.0	111.0
0.0	0.0	1	1	400.0	400.0	0	1	1	201.88927	113.44246	0	0.21	-0.001	-0.05	0.0	111.0
0.0	0.0	1	1	400.0	400.0	0	1	1	201.88927	113.44246	0	0.21	-0.001	-0.064	0.0	111.0
0.0	0.0	1	1	400.0	400.0	0	1	1	201.88927	113.44246	0	0.21	0.0	0.002	0.0	111.0
0.0	0.0	1	1	400.0	400.0	0	1	1	201.88927	113.44246	0	0.21	0.0	0.151	0.0	111.0
0.0	0.0	1	1	400.0	400.0	0	1	1	201.88927	113.44246	0	0.21	-0.001	-0.022	0.0	111.0
0.0	0.0	1	1	400.0	400.0	0	1	1	201.88927	113.44246	0	0.21	0.0	0.012	0.0	111.0
0.0	0.0	1	1	400.0	400.0	0	1	1	201.88927	113.44246	0	0.21	0.0	0.004	0.0	111.0
0.0	0.0	1	1	400.0	400.0	0	1	1	201.88927	113.44246	0	0.21	0.0	0.017	0.0	111.0
0.0	0.0	1	1	400.0	400.0	0	1	1	201.88927	113.44246	0	0.21	-0.001	-0.042	0.0	111.0
0.0	0.0	1	1	400.0	400.0	0	1	1	201.88927	113.44246	0	0.21	-0.001	-0.048	0.0	111.0
0.0	0.0	1	1	400.0	400.0	0	1	1	201.88927	113.44246	0	0.21	-0.001	-0.173	0.0	111.0
0.0	0.0	1	1	400.0	400.0	0	1	1	201.88927	113.44246	0	0.21	0.0	-0.007	0.0	111.0
0.0	0.0	1	1	400.0	400.0	0	1	1	201.88927	113.44246	0	0.21	0.0	-0.003	0.0	111.0
0.0	0.0	1	1	400.0	400.0	0	1	1	201.88927	113.44246	0	0.21	0.0	0.065	0.0	111.0
0.0	0.0	1	1	400.0	400.0	0	1	1	201.88927	113.44246	0	0.21	0.0	0.002	0.0	111.0
0.0	0.0	1	1	400.0	400.0	0	1	1	201.88927	113.44246	0	0.21	-0.001	-0.022	0.0	111.0
0.0	0.0	1	1	400.0	400.0	0	1	1	201.88927	113.44246	0	0.21	-0.001	-0.041	0.0	111.0
0.0	0.0	1	1	400.0	400.0	0	1	1	201.88927	113.44246	0	0.21	-0.001	-0.029	0.0	111.0
0.0	0.0	1	1	400.0	400.0	0	1	1	201.88927	113.44246	0	0.21	0.0	0.052	0.0	111.0
0.0	0.0	1	1	400.0	400.0	0	1	1	201.88927	113.44246	0	0.21	0.0	0.014	0.0	111.0
0.0	0.0	1	1	400.0	400.0	0	1	1	201.88927	113.44246	0	0.21	0.0	-0.01	0.0	111.0
0.0	0.0	1	1	400.0	400.0	0	1	1	201.88927	113.44246	0	0.21	0.0	-0.008	0.0	111.0
0.0	0.0	1	1	400.0	400.0	0	1	1	201.88927	113.44246	0	0.21	0.0	0.003	0.0	111.0
0.0	0.0	1	1	400.0	400.0	0	1	1	201.88927	113.44246	0	0.21	0.0	0.0	0.0	111.0
0.0	0.0	1	1	400.0	400.0	0	1	1	201.88927	113.44246	0	0.21	0.0	-0.003	0.0	111.0
0.0	0.0	1	1	400.0	400.0	0	1	1	201.88927	113.44246	0	0.21	0.0	-0.008	0.0	111.0
0.0	0.0	1	1	400.0	400.0	0	1	1	201.88927	113.44246	0	0.21	0.0	0.01	0.0	111.0
0.0	0.0	1	1	400.0	400.0	0	1	1	201.88927	113.44246	0	0.21	-0.001	-0.02	0.0	111.0
0.0	0.0	1	1	400.0	400.0	0	1	1	201.88927	113.44246	0	0.21	0.0	0.0	0.0	111.0
0.0	0.0	1	1	400.0	400.0	0	1	1	201.88927	113.44246	0	0.21	0.0	0.032	0.0	111.0
0.0	0.0	1	1	400.0	400.0	0	1	1	201.88927	113.44246	0	0.21	-0.001	-0.02	0.0	111.0
0.0	0.0	1	1	400.0	400.0	0	1	1	201.88927	113.44246	0	0.21	0.0	0.027	0.0	111.0
0.0	0.0	1	1	400.0	400.0	0	1	1	201.88927	113.44246	0	0.21	0.0	-0.003	0.0	111.0
0.0	0.0	1	1	400.0	400.0	0	1	1	201.88927	113.44246	0	0.21	0.0	0.004	0.0	111.0
0.0	0.0	1	1	400.0	400.0	0	1	1	201.88927	113.44246	0	0.21	-0.001	-0.018	0.0	111.0
0.0	0.0	1	1	400.0	400.0	0	1	1	201.88927	113.44246	0	0.21	-0.001	-0.032	0.0	111.0
0.0	0.0	1	1	400.0	400.0	0	1	1	201.88927	113.44246	0	0.21	0.0	0.018	0.0	111.0
0.0	0.0	1	1	400.0	400.0	0	1	1	201.88927	113.44246	0	0.21	0.0	0.029	0.0	111.0
0.0	0.0	1	1	400.0	400.0	0	1	1	201.88927	113.44246	0	0.21	-0.001	-0.073	0.0	111.0
0.0	0.0	1	1	400.0	400.0	0	1	1	201.88927	113.44246	0	0.21	0.0	0.121	0.0	111.0
0.0	0.0	1	1	400.0	400.0	0	1	1	201.88927	113.44246	0	0.21	0.0	-0.009	0.0	111.0
0.0	0.0	1	1	400.0	400.0	0	1	1	201.88927	113.44246	0	0.21	0.0	0.032	0.0	111.0
0.0	0.0	1	1	400.0	400.0	0	1	1	201.88927	113.44246	0	0.21	0.0	0.015	0.0	111.0
0.0	0.0	1	1	400.0	400.0	0	1	1	201.88927	113.44246	0	0.21	-0.001	-0.028	0.0	111.0
0.0	0.0	1	1	400.0	400.0	0	1	1	201.88927	113.44246	0	0.21	0.0	-0.01	0.0	111.0
0.0	0.0	1	1	400.0	400.0	0	1	1	201.88927	113.44246	0	0.21	-0.001	-0.025	0.0	111.0
0.0	0.0	1	1	400.0	400.0	0	1	1	201.88927	113.44246	0	0.21	-0.001	-0.046	0.0	111.0
5555.5557	400.0	1	1	400.0	400.0	0	1	1	201.88927	113.44246	1	0.21	-0.001	-0.014	0.0	111.0
5555.5557	400.0	1	1	400.0	400.0	0	1	1	201.88927	113.44246	1	0.21	0.0	0.019	0.0	111.0
5555.5557	400.0	1	1	400.0	400.0	0	1	1	201.88927	113.44246	1	0.21	0.0	-0.009	0.0	111.0
5555.5557	400.0	1	1	400.0	400.0	0	1	1	201.88927	113.44246	1	0.21	0.0	-0.01	0.0	111.0
5555.5557	400.0	1	1	400.0	400.0	0	1	1	201.88927	113.44246	1	0.21	0.004	0.598	0.757	111.0
5555.5557	400.0	1	1	400.0	400.0	0	1	1	201.88927	113.44246	1	0.21	0.009	0.698	0.757	111.0
5555.5557	400.0	1	1	400.0	400.0	0	1	1	201.88927	113.44246	1	0.21	0.017	1.108	1.097	111.0
5555.5557	400.0	1	1	400.0	400.0	0	1	1	201.88927	113.44246	1	0.21	0.029	1.734	1.706	111.0
5555.5557	400.0	1	1	400.0	400.0	0	1	1	201.88927	113.44246	1	0.21	0.039	1.658	1.706	111.0
5555.5557	400.0	1	1	400.0	400.0	0	1	1	201.88927	113.44246	1	0.21	0.054	2.222	2.232	111.0
5555.5557	400.0	1	1	400.0	400.0	0	1	1	201.88927	113.44246	1	0.21	0.069	2.428	2.467	111.0
5555.5557	400.0	1	1	400.0	400.0	0	1	1	201.88927	113.44246	1	0.21	0.083	2.467	2.467	111.0
5555.5557	400.0	1	1	400.0	400.0	0	1	1	201.88927	113.44246	1	0.21	0.098	2.872	2.889	111.0
5555.5557	400.0	1	1	400.0	400.0	0	1	1	201.88927	113.44246	1	0.211	0.112	2.835	2.889	111.0
5555.5557	400.0	1	1	400.0	400.0	0	1	1	201.88927	113.44246	1	0.211	0.126	3.124	3.079	111.0
5555.5557	400.0	1	1	400.0	400.0	0	1	1	201.88927	113.44246	1	0.211	0.14	3.279	3.255	111.0
5555.5557	400.0	1	1	400.0	400.0	0	1	1	201.88927	113.44246	1	0.211	0.153	3.266	3.255	111.0
5555.5557	400.0	1	1	400.0	400.0	0	1	1	201.88927	113.44246	1	0.211	0.167	3.506	3.569	111.0
5555.5557	400.0	1	1	400.0	400.0	0	1	1	201.88927	113.44246	1	0.211	0.182	3.812	3.84	111.0
5555.5557	400.0	1	1	400.0	400.0	0	1	1	201.88927	113.44246	1	0.211	0.194	3.865	3.84	111.0
5555.5557	400.0	1	1	400.0	400.0	0	1	1	201.88927	113.44246	1	0.212	0.207	3.996	3.963	111.0
5555.5557	400.0	1	1	400.0	400.0	0	1	1	201.88927	113.44246	1	0.212	0.219	3.961	4.181	111.0
5555.5557	400.0	1	1	400.0	400.0	0	1	1	201.88927	113.44246	1	0.212	0.232	4.162	4.181	111.0
5555.5557	400.0	1	1	400.0	400.0	0	1	1	201.88927	113.44246	1	0.212	0.245	4.333	4.369	111.0
5555.5557	400.0	1	1	400.0	400.0	0	1	1	201.88927	113.44246	1	0.212	0.256	4.339	4.369	111.0
5555.5557	400.0	1	1	400.0	400.0	0	1	1	201.88927	113.44246	1	0.212	0.267	4.401	4.453	111.0
5555.5557	400.0	1	1	400.0	400.0	0	1	1	201.88927	113.44246	1	0.212	0.277	4.568	4.604	111.0
5555.5557	400.0	1	1	400.0	400.0	0	1	1	201.88927	113.44246	1	0.212	0.288	4.61	4.604	111.0
5555.5557	400.0	1	1	400.0	400.0	0	1	1	201.88927	113.44246	1	0.212	0.298	4.737	4.673	111.0
5555.5557	400.0	1	1	400.0	400.0	0	1	1	201.88927	113.44246	1	0.213	0.307	4.692	4.673	111.0
5555.5557	400.0	1	1	400.0	400.0	0	1	1	201.88927	113.44246	1	0.213	0.315	4.715	4.736	111.0
5555.5557	400.0	1	1	400.0	400.0	0	1	1	201.88927	113.44246	1	0.213	0.325	4.912	4.847	111.0
5555.5557	400.0	1	1	400.0	400.0	0	1	1	201.88927	113.44246	1	0.213	0.333	4.839	4.847	111.0
5555.5557	400.0	1	1	400.0	400.0	0	1	1	201.88927	113.44246	1	0.213	0.341	4.921	4.945	111.0
5555.5557	400.0	1	1	400.0	400.0	0	1	1	201.88927	113.44246	1	0.213	0.347	5.021	4.989	111.0
5555.5557	400.0	1	1	400.0	400.0	0	1	1	201.88927	113.44246	1	0.213	0.353	4.944	4.989	111.0
5555.5557	400.0	1	1	400.0	400.0	0	1	1	201.88927	113.44246	1	0.213	0.36	5.162	5.068	111.0
5555.5557	400.0	1	1	400.0	400.0	0	1	1	201.88927	113.44246	1	0.213	0.365	5.036	5.068	111.0
5555.5557	400.0	1	1	400.0	400.0	0	1	1	201.88927	113.44246	1	0.213	0.371	5.138	5.102	111.0
5555.5557	400.0	1	1	400.0	400.0	0	1	1	201.88927	113.44246	1	0.213	0.377	5.11	5.165	111.0
5555.5557	400.0	1	1	400.0	400.0	0	1	1	201.88927	113.44246	1	0.213	0.383	5.131	5.165	111.0
5555.5557	400.0	1	1	400.0	400.0	0	1	1	201.88927	113.44246	1	0.213	0.387	5.135	5.192	111.0
5555.5557	400.0	1	1	400.0	400.0	0	1	1	201.88927	113.44246	1	0.213	0.391	5.211	5.218	111.0
5555.5557	400.0	1	1	400.0	400.0	0	1	1	201.88927	113.44246	1	0.213	0.395	5.218	5.218	111.0
5555.5557	400.0	1	1	400.0	400.0	0	1	1	201.88927	113.44246	1	0.213	0.399	5.315	5.266	111.0
5555.5557	400.0	1	1	400.0	400.0	0	1	1	201.88927	113.44246	1	0.213	0.402	5.272	5.266	111.0
5555.5557	400.0	1	1	400.0	400.0	0	1	1	201.88927	113.44246	1	0.213	0.404	5.292	5.307	111.0
5555.5557	400.0	1	1	400.0	400.0	0	1	1	201.88927	113.44246	1	0.213	0.407	5.287	5.325	111.0
5555.5557	400.0	1	1	400.0	400.0	0	1	1	201.88927	113.44246	1	0.213	0.411	5.341	5.325	111.0
5555.5557	400.0	1	1	400.0	400.0	0	1	1	201.88927	113.44246	1	0.213	0.415	5.39	5.356	111.0
5555.5557	400.0	1	1	400.0	400.0	0	1	1	201.88927	113.44246	1	0.213	0.419	5.333	5.371	111.0
5555.5557	400.0	1	1	400.0	400.0	0	1	1	201.88927	113.44246	1	0.213	0.422	5.348	5.371	111.0
5555.5557	400.0	1	1	400.0	400.0	0	1	1	201.88927	113.44246	1	0.213	0.424	5.402	5.397	111.0
5555.5557	400.0	1	1	400.0	400.0	0	1	1	201.88927	113.44246	1	0.214	0.426	5.413	5.397	111.0
5555.5557	400.0	1	1	400.0	400.0	0	1	1	201.88927	113.44246	1	0.214	0.428	5.425	5.409	111.0
5555.5557	400.0	1	1	400.0	400.0	0	1	1	201.88927	113.44246	1	0.214	0.43	5.406	5.429	111.0
5555.5557	400.0	1	1	400.0	400.0	0	1	1	201.88927	113.44246	1	0.214	0.432	5.421	5.429	111.0
5555.5557	400.0	1	1	400.0	400.0	0	1	1	201.88927	113.44246	1	0.214	0.434	5.426	5.438	111.0
5555.5557	400.0	1	1	400.0	400.0	0	1	1	201.88927	113.44246	1	0.214	0.436	5.46	5.455	111.0
5555.5557	400.0	1	1	400.0	400.0	0	1	1	201.88927	113.44246	1	0.214	0.438	5.397	5.455	111.0
5555.5557	400.0	1	1	400.0	400.0	0	1	1	201.88927	113.44246	1	0.214	0.44	5.463	5.47	111.0
5555.5557	400.0	1	1	400.0	400.0	0	1	1	201.88927	113.44246	1	0.214	0.441	5.373	5.47	111.0
5555.5557	400.0	1	1	400.0	400.0	0	1	1	201.88927	113.44246	1	0.214	0.441	5.496	5.476	111.0
5555.5557	400.0	1	1	400.0	400.0	0	1	1	201.88927	113.44246	1	0.214	0.441	5.452	5.488	111.0
5555.5557	400.0	1	1	400.0	400.0	0	1	1	201.88927	113.44246	1	0.214	0.442	5.455	5.488	111.0
5555.5557	400.0	1	1	400.0	400.0	0	1	1	201.88927	113.44246	1	0.214	0.442	5.498	5.493	111.0
5555.5557	400.0	1	1	400.0	400.0	0	1	1	201.88927	113.44246	1	0.214	0.442	5.518	5.503	111.0
5555.5557	400.0	1	1	400.0	400.0	0	1	1	201.88927	113.44246	1	0.214	0.442	5.508	5.503	111.0
5555.5557	400.0	1	1	400.0	400.0	0	1	1	201.88927	113.44246	1	0.214	0.442	5.524	5.508	111.0
5555.5557	400.0	1	1	400.0	400.0	0	1	1	201.88927	113.44246	1	0.214	0.442	5.48	5.508	111.0
5555.5557	400.0	1	1	400.0	400.0	1	1	1	201.88927	113.44246	1	0.214	0.442	5.486	5.514	111.0
5555.5557	400.0	1	1	400.0	400.0	1	1	1	201.88927	113.44246	1	0.214	0.442	5.502	5.517	111.0
5555.5557	400.0	1	1	400.0	400.0	1	1	1	201.88927	113.44246	1	0.215	0.443	5.553	5.517	111.0
5555.5557	400.0	1	1	400.0	400.0	1	1	1	201.88927	113.44246	1	0.215	0.443	5.466	5.521	111.0
5555.5557	400.0	1	1	400.0	400.0	1	1	1	201.88927	113.44246	1	0.215	0.443	5.512	5.527	111.0
5555.5557	400.0	1	1	400.0	400.0	1	1	1	201.88927	113.44246	1	0.215	0.443	5.55	5.527	111.0
5555.5557	400.0	1	1	400.0	400.0	1	1	1	201.88927	113.44246	1	0.215	0.443	5.449	5.529	111.0
5555.5557	400.0	1	1	400.0	400.0	1	1	1	201.88927	113.44246	1	0.215	0.443	5.491	5.529	111.0
5555.5557	400.0	1	1	400.0	400.0	1	1	1	201.88927	113.44246	1	0.215	0.444	5.515	5.533	111.0
5555.5557	400.0	1	1	400.0	400.0	1	1	1	201.88927	113.44246	1	0.215	0.444	5.539	5.535	111.0
5555.5557	400.0	1	1	400.0	400.0	1	1	1	201.88927	113.44246	1	0.215	0.444	5.502	5.535	111.0
5555.5557	400.0	1	1	400.0	400.0	1	1	1	201.88927	113.44246	1	0.215	0.445	5.584	5.54	111.0
5555.5557	400.0	1	1	400.0	400.0	1	1	1	201.88927	113.44246	1	0.215	0.446	5.571	5.543	111.0
5555.5557	400.0	1	1	400.0	400.0	1	1	1	201.88927	113.44246	1	0.215	0.448	5.572	5.543	111.0
5555.5557	400.0	1	1	400.0	400.0	1	1	1	201.88927	113.44246	1	0.215	0.448	5.435	5.544	111.0
5555.5557	400.0	1	1	400.0	400.0	1	1	1	201.88927	113.44246	1	0.215	0.448	5.499	5.544	111.0
5555.5557	400.0	1	1	400.0	400.0	1	1	1	201.88927	113.44246	1	0.215	0.449	5.554	5.547	111.0
5555.5557	400.0	1	1	400.0	400.0	1	1	1	201.88927	113.44246	1	0.215	0.45	5.606	5.547	111.0
5555.5557	400.0	1	1	400.0	400.0	1	1	1	201.88927	113.44246	1	0.215	0.45	5.538	5.547	111.0
5555.5557	400.0	1	1	400.0	400.0	1	1	1	201.88927	113.44246	1	0.215	0.451	5.584	5.549	111.0
5555.5557	400.0	1	1	400.0	400.0	1	1	1	201.88927	113.44246	1	0.215	0.452	5.528	5.55	111.0
5555.5557	400.0	1	1	400.0	400.0	1	1	1	201.88927	113.44246	1	0.216	0.454	5.684	5.55	111.0
5555.5557	400.0	1	1	400.0	400.0	1	1	1	201.88927	113.44246	1	0.216	0.455	5.564	5.551	111.0
5555.5557	400.0	1	1	400.0	400.0	1	1	1	201.88927	113.44246	1	0.216	0.455	5.509	5.551	111.0
5555.5557	400.0	1	1	400.0	400.0	1	1	1	201.88927	113.44246	1	0.216	0.456	5.569	5.553	111.0
5555.5557	400.0	1	1	400.0	400.0	1	1	1	201.88927	113.44246	1	0.216	0.457	5.567	5.553	111.0
5555.5557	400.0	1	1	400.0	400.0	1	1	1	201.88927	113.44246	1	0.216	0.458	5.561	5.553	111.0
5555.5557	400.0	1	1	400.0	400.0	1	1	1	201.88927	113.44246	1	0.216	0.459	5.557	5.554	111.0
5555.5557	400.0	1	1	400.0	400.0	1	1	1	201.88927	113.44246	1	0.216	0.46	5.592	5.555	111.0
5555.5557	400.0	1	1	400.0	400.0	1	1	1	201.88927	113.44246	1	0.216	0.461	5.566	5.555	111.0
5555.5557	400.0	1	1	400.0	400.0	1	1	1	201.88927	113.44246	1	0.216	0.46	5.464	5.556	111.0
5555.5557	400.0	1	1	400.0	400.0	1	1	1	201.88927	113.44246	1	0.217	0.46	5.525	5.556	111.0
5555.5557	400.0	1	1	400.0	400.0	1	1	1	201.88927	113.44246	1	0.217	0.46	5.527	5.556	111.0
5555.5557	400.0	1	1	400.0	400.0	1	1	1	201.88927	113.44246	1	0.217	0.461	5.628	5.557	111.0
5555.5557	400.0	1	1	400.0	400.0	1	1	1	201.88927	113.44246	1	0.217	0.461	5.669	5.557	111.0
5555.5557	400.0	1	1	400.0	400.0	1	1	1	201.88927	113.44246	1	0.217	0.46	5.553	5.557	111.0
5555.5557	400.0	1	1	400.0	400.0	1	1	1	201.88927	113.44246	1	0.217	0.46	5.541	5.559	111.0
5555.5557	400.0	1	1	400.0	400.0	1	1	1	201.88927	113.44246	1	0.217	0.461	5.56	5.559	111.0
5555.5557	400.0	1	1	400.0	400.0	1	1	1	201.88927	113.44246	1	0.217	0.46	5.544	5.559	111.0
5555.5557	400.0	1	1	400.0	400.0	1	1	1	201.88927	113.44246	1	0.217	0.46	5.51	5.559	111.0
5555.5557	400.0	1	1	400.0	400.0	1	1	1	201.88927	113.44246	1	0.217	0.46	5.438	5.559	111.0
5555.5557	400.0	1	1	400.0	400.0	1	1	1	201.88927	113.44246	1	0.218	0.461	5.569	5.56	111.0
5555.5557	400.0	1	1	400.0	400.0	1	1	1	201.88927	113.44246	1	0.218	0.461	5.558	5.56	111.0
5555.5557	400.0	1	1	400.0	400.0	1	1	1	201.88927	113.44246	1	0.218	0.46	5.507	5.56	111.0
5555.5557	400.0	1	1	400.0	400.0	1	1	1	201.88927	113.44246	1	0.218	0.461	5.634	5.56	111.0
5555.5557	400.0	1	1	400.0	400.0	1	1	1	201.88927	113.44246	1	0.218	0.46	5.519	5.56	111.0
5555.5557	400.0	1	1	400.0	400.0	1	1	1	201.88927	113.44246	1	0.218	0.461	5.563	5.56	111.0
5555.5557	400.0	1	1	400.0	400.0	1	1	1	201.88927	113.44246	1	0.218	0.46	5.544	5.56	111.0
5555.5557	400.0	1	1	400.0	400.0	1	1	1	201.88927	113.44246	1	0.218	0.46	5.52	5.561	111.0
5555.5557	400.0	1	1	400.0	400.0	1	1	1	201.88927	113.44246	1	0.218	0.461	5.565	5.561	111.0
5555.5557	400.0	1	1	400.0	400.0	1	1	1	201.88927	113.44246	1	0.218	0.46	5.46	5.561	111.0
5555.5557	400.0	1	1	400.0	400.0	1	1	1	201.88927	113.44246	1	0.219	0.461	5.621	5.561	111.0
5555.5557	400.0	1	1	400.0	400.0	1	1	1	201.88927	113.44246	1	0.219	0.46	5.435	5.561	111.0
5555.5557	400.0	1	1	400.0	400.0	1	1	1	201.88927	113.44246	1	0.219	0.461	5.571	5.561	111.0
5555.5557	400.0	1	1	400.0	400.0	1	1	1	201.88927	113.44246	1	0.219	0.46	5.465	5.561	111.0
5555.5557	400.0	1	1	400.0	400.0	1	1	1	201.88927	113.44246	1	0.219	0.461	5.578	5.561	111.0
5555.5557	400.0	1	1	400.0	400.0	1	1	1	201.88927	113.44246	1	0.219	0.461	5.57	5.561	111.0
5555.5557	400.0	1	1	400.0	400.0	1	1	1	201.88927	113.44246	1	0.219	0.46	5.508	5.561	111.0
5555.5557	400.0	1	1	400.0	400.0	1	1	1	201.88927	113.44246	1	0.219	0.461	5.587	5.561	111.0
5555.5557	400.0	1	1	400.0	400.0	1	1	1	201.88927	113.44246	1	0.219	0.461	5.579	5.562	111.0
5555.5557	400.0	1	1	400.0	400.0	1	1	1	201.88927	113.44246	1	0.219	0.461	5.577	5.562	111.0
5555.5557	400.0	1	1	400.0	400.0	1	1	1	201.88927	113.44246	1	0.219	0.461	5.564	5.562	111.0
5555.5557	400.0	1	1	400.0	400.0	1	1	1	201.88927	113.44246	1	0.22	0.461	5.623	5.562	111.0
5555.5557	400.0	1	1	400.0	400.0	1	1	1	201.88927	113.44246	1	0.22	0.46	5.557	5.562	111.0
5555.5557	400.0	1	1	400.0	400.0	1	1	1	201.88927	113.44246	1	0.22	0.461	5.557	5.562	111.0
5555.5557	400.0	1	1	400.0	400.0	1	1	1	201.88927	113.44246	1	0.22	0.461	5.564	5.562	111.0
5555.5557	400.0	1	1	400.0	400.0	1	1	1	201.88927	113.44246	1	0.22	0.46	5.551	5.562	111.0
5555.5557	400.0	1	1	400.0	400.0	1	1	1	201.88927	113.44246	1	0.22	0.461	5.558	5.562	111.0
5555.5557	400.0	1	1	400.0	400.0	1	1	1	201.88927	113.44246	1	0.22	0.461	5.598	5.562	111.0
5555.5557	400.0	1	1	400.0	400.0	1	1	1	201.88927	113.44246	1	0.22	0.461	5.573	5.562	111.0
5555.5557	400.0	1	1	400.0	400.0	1	1	1	201.88927	113.44246	1	0.22	0.461	5.567	5.562	111.0
5555.5557	400.0	1	1	400.0	400.0	1	1	1	201.88927	113.44246	1	0.22	0.46	5.535	5.562	111.0
5555.5557	400.0	1	1	400.0	400.0	1	1	1	201.88927	113.44246	1	0.22	0.461	5.603	5.562	111.0
5555.5557	400.0	1	1	400.0	400.0	1	1	1	201.88927	113.44246	1	0.22	0.46	5.524	5.562	111.0
5555.5557	400.0	1	1	400.0	400.0	1	1	1	201.88927	113.44246	1	0.22	0.46	5.423	5.562	111.0
5555.5557	400.0	1	1	400.0	400.0	1	1	1	201.88927	113.44246	1	0.22	0.461	5.613	5.562	111.0
5555.5557	400.0	1	1	400.0	400.0	1	1	1	201.88927	113.44246	1	0.22	0.461	5.562	5.562	111.0
5555.5557	400.0	1	1	400.0	400.0	1	1	1	201.88927	113.44246	1	0.22	0.46	5.554	5.562	111.0
5555.5557	400.0	1	1	400.0	400.0	1	1	1	201.88927	113.44246	1	0.22	0.46	5.499	5.562	111.0
5555.5557	400.0	1	1	400.0	400.0	1	1	1	201.88927	113.44246	1	0.22	0.461	5.611	5.562	111.0
5555.5557	400.0	1	1	400.0	400.0	1	1	1	201.88927	113.44246	1	0.22	0.461	5.586	5.562	111.0
5555.5557	400.0	1	1	400.0	400.0	1	1	1	201.88927	113.44246	1	0.22	0.46	5.53	5.562	111.0
5555.5557	400.0	1	1	400.0	400.0	1	1	1	201.88927	113.44246	1	0.22	0.461	5.611	5.562	111.0
5555.5557	400.0	1	1	400.0	400.0	1	1	1	201.88927	113.44246	1	0.22	0.46	5.548	5.562	111.0
5555.5557	400.0	1	1	400.0	400.0	1	1	1	201.88927	113.44246	1	0.22	0.46	5.515	5.562	111.0
5555.5557	400.0	1	1	400.0	400.0	1	1	1	201.88927	113.44246	1	0.22	0.46	5.424	5.562	111.0
5555.5557	400.0	1	1	400.0	400.0	1	1	1	201.88927	113.44246	1	0.221	0.46	5.513	5.562	111.0
5555.5557	400.0	1	1	400.0	400.0	1	1	1	201.88927	113.44246	1	0.221	0.46	5.478	5.562	111.0
5555.5557	400.0	1	1	400.0	400.0	1	1	1	201.88927	113.44246	1	0.221	0.461	5.629	5.562	111.0
5555.5557	400.0	1	1	400.0	400.0	1	1	1	201.88927	113.44246	1	0.221	0.46	5.502	5.562	111.0
5555.5557	400.0	1	1	400.0	400.0	1	1	1	201.88927	113.44246	1	0.221	0.46	5.5	5.562	111.0
5555.5557	400.0	1	1	400.0	400.0	1	1	1	201.88927	113.44246	1	0.221	0.46	5.523	5.562	111.0
5555.5557	400.0	1	1	400.0	400.0	1	1	1	201.88927	113.44246	1	0.221	0.46	5.488	5.562	111.0
5555.5557	400.0	1	1	400.0	400.0	1	1	1	201.88927	113.44246	1	0.221	0.461	5.573	5.562	111.0
5555.5557	400.0	1	1	400.0	400.0	1	1	1	201.88927	113.44246	1	0.221	0.461	5.568	5.562	111.0
5555.5557	400.0	1	1	400.0	400.0	1	1	1	201.88927	113.44246	1	0.221	0.461	5.59	5.562	111.0
5555.5557	400.0	1	1	400.0	400.0	1	1	1	201.88927	113.44246	1	0.221	0.46	5.531	5.562	111.0
5555.5557	400.0	1	1	400.0	400.0	1	1	1	201.88927	113.44246	1	0.221	0.46	5.53	5.562	111.0
5555.5557	400.0	1	1	400.0	400.0	1	1	1	201.88927	113.44246	1	0.221	0.46	5.532	5.562	111.0
5555.5557	400.0	1	1	400.0	400.0	1	1	1	201.88927	113.44246	1	0.221	0.46	5.542	5.562	111.0
5555.5557	400.0	1	1	400.0	400.0	1	1	1	201.88927	113.44246	1	0.221	0.46	5.553	5.562	111.0
5555.5557	400.0	1	1	400.0	400.0	1	1	1	201.88927	113.44246	1	0.221	0.461	5.699	5.562	111.0
5555.5557	400.0	1	1	400.0	400.0	1	1	1	201.88927	113.44246	1	0.221	0.461	5.562	5.562	111.0
5555.5557	400.0	1	1	400.0	400.0	1	1	1	201.88927	113.44246	1	0.221	0.46	5.55	5.562	111.0
5555.5557	400.0	1	1	400.0	400.0	1	1	1	201.88927	113.44246	1	0.221	0.461	5.579	5.562	111.0
5555.5557	400.0	1	1	400.0	400.0	1	1	1	201.88927	113.44246	1	0.221	0.46	5.517	5.562	111.0
5555.5557	400.0	1	1	400.0	400.0	1	1	1	201.88927	113.44246	1	0.221	0.46	5.489	5.562	111.0
5555.5557	400.0	1	1	400.0	400.0	1	1	1	201.88927	113.44246	1	0.221	0.461	5.602	5.562	111.0
5555.5557	400.0	1	1	400.0	400.0	1	1	1	201.88927	113.44246	1	0.221	0.46	5.501	5.562	111.0
5555.5557	400.0	1	1	400.0	400.0	1	1	1	201.88927	113.44246	1	0.221	0.46	5.525	5.562	111.0
5555.5557	400.0	1	1	400.0	400.0	1	1	1	201.88927	113.44246	1	0.221	0.461	5.558	5.562	111.0
5555.5557	400.0	1	1	400.0	400.0	1	1	1	201.88927	113.44246	1	0.221	0.46	5.499	5.562	111.0
5555.5557	400.0	1	1	400.0	400.0	1	1	1	201.88927	113.44246	1	0.221	0.46	5.555	5.562	111.0
5555.5557	400.0	1	1	400.0	400.0	1	1	1	201.88927	113.44246	1	0.221	0.46	5.502	5.562	111.0
5555.5557	400.0	1	1	400.0	400.0	1	1	1	201.88927	113.44246	1	0.221	0.46	5.553	5.562	111.0
5555.5557	400.0	1	1	400.0	400.0	1	1	1	201.88927	113.44246	1	0.221	0.461	5.61	5.562	111.0
5555.5557	400.0	1	1	400.0	400.0	1	1	1	201.88927	113.44246	1	0.221	0.461	5.565	5.562	111.0
5555.5557	400.0	1	1	400.0	400.0	1	1	1	201.88927	113.44246	1	0.221	0.46	5.535	5.562	111.0
5555.5557	400.0	1	1	400.0	400.0	1	1	1	201.88927	113.44246	1	0.221	0.461	5.616	5.562	111.0
5555.5557	400.0	1	1	400.0	400.0	1	1	1	201.88927	113.44246	1	0.221	0.46	5.544	5.562	111.0
5555.5557	400.0	1	1	400.0	400.0	1	1	1	201.88927	113.44246	1	0.221	0.461	5.583	5.562	111.0
5555.5557	400.0	1	1	400.0	400.0	1	1	1	201.88927	113.44246	1	0.221	0.46	5.539	5.562	111.0
5555.5557	400.0	1	1	400.0	400.0	1	1	1	201.88927	113.44246	1	0.221	0.46	5.551	5.562	111.0
5555.5557	400.0	1	1	400.0	400.0	1	1	1	201.88927	113.44246	1	0.221	0.461	5.58	5.562	111.0
5555.5557	400.0	1	1	400.0	400.0	1	1	1	201.88927	113.44246	1	0.221	0.461	5.591	5.562	111.0
5555.5557	400.0	1	1	400.0	400.0	1	1	1	201.88927	113.44246	1	0.221	0.46	5.52	5.562	111.0
5555.5557	400.0	1	1	400.0	400.0	1	1	1	201.88927	113.44246	1	0.221	0.46	5.554	5.562	111.0
5555.5557	400.0	1	1	400.0	400.0	1	1	1	201.88927	113.44246	1	0.221	0.461	5.563	5.562	111.0
5555.5557	400.0	1	1	400.0	400.0	1	1	1	201.88927	113.44246	1	0.221	0.461	5.607	5.562	111.0
5555.5557	400.0	1	1	400.0	400.0	1	1	1	201.88927	113.44246	1	0.221	0.461	5.713	5.562	111.0
5555.5557	400.0	1	1	400.0	400.0	1	1	1	201.88927	113.44246	1	0.221	0.461	5.57	5.562	111.0
5555.5557	400.0	1	1	400.0	400.0	1	1	1	201.88927	113.44246	1	0.221	0.461	5.6	5.562	111.0
5555.5557	400.0	1	1	400.0	400.0	1	1	1	201.88927	113.44246	1	0.221	0.46	5.508	5.562	111.0
5555.5557	400.0	1	1	400.0	400.0	1	1	1	201.88927	113.44246	1	0.222	0.46	5.555	5.562	111.0
5555.5557	400.0	1	1	400.0	400.0	1	1	1	201.88927	113.44246	1	0.222	0.461	5.579	5.562	111.0
5555.5557	400.0	1	1	400.0	400.0	1	1	1	201.88927	113.44246	1	0.222	0.46	5.537	5.562	111.0
5555.5557	400.0	1	1	400.0	400.0	1	1	1	201.88927	113.44246	1	0.222	0.46	5.538	5.562	111.0
5555.5557	400.0	1	1	400.0	400.0	1	1	1	201.88927	113.44246	1	0.222	0.46	5.509	5.562	111.0
5555.5557	400.0	1	1	400.0	400.0	1	1	1	201.88927	113.44246	1	0.222	0.46	5.513	5.562	111.0
5555.5557	400.0	1	1	400.0	400.0	1	1	1	201.88927	113.44246	1	0.222	0.461	5.716	5.562	111.0
5555.5557	400.0	1	1	400.0	400.0	1	1	1	201.88927	113.44246	1	0.222	0.46	5.539	5.562	111.0
5555.5557	400.0	1	1	400.0	400.0	1	1	1	201.88927	113.44246	1	0.222	0.461	5.598	5.562	111.0
5555.5557	400.0	1	1	400.0	400.0	1	1	1	201.88927	113.44246	1	0.222	0.461	5.611	5.562	111.0
5555.5557	400.0	1	1	400.0	400.0	1	1	1	201.88927	113.44246	1	0.222	0.461	5.561	5.562	111.0
5555.5557	400.0	1	1	400.0	400.0	1	1	1	201.88927	113.44246	1	0.222	0.461	5.594	5.562	111.0
5555.5557	400.0	1	1	400.0	400.0	1	1	1	201.88927	113.44246	1	0.222	0.46	5.545	5.562	111.0
5555.5557	400.0	1	1	400.0	400.0	1	1	1	201.88927	113.44246	1	0.222	0.46	5.498	5.562	111.0
5555.5557	400.0	1	1	400.0	400.0	1	1	1	201.88927	113.44246	1	0.222	0.461	5.667	5.562	111.0
5555.5557	400.0	1	1	400.0	400.0	1	1	1	201.88927	113.44246	1	0.222	0.461	5.59	5.562	111.0
5555.5557	400.0	1	1	400.0	400.0	1	1	1	201.88927	113.44246	1	0.222	0.461	5.574	5.562	111.0
5555.5557	400.0	1	1	400.0	400.0	1	1	1	201.88927	113.44246	1	0.222	0.46	5.551	5.562	111.0
5555.5557	400.0	1	1	400.0	400.0	1	1	1	201.88927	113.44246	1	0.222	0.461	5.574	5.562	111.0
5555.5557	400.0	1	1	400.0	400.0	1	1	1	201.88927	113.44246	1	0.222	0.46	5.547	5.562	111.0
5555.5557	400.0	1	1	400.0	400.0	1	1	1	201.88927	113.44246	1	0.222	0.46	5.538	5.562	111.0
5555.5557	400.0	1	1	400.0	400.0	1	1	1	201.88927	113.44246	1	0.222	0.46	5.531	5.562	111.0
5555.5557	400.0	1	1	400.0	400.0	1	1	1	201.88927	113.44246	1	0.222	0.461	5.618	5.562	111.0
5555.5557	400.0	1	1	400.0	400.0	1	1	1	201.88927	113.44246	1	0.222	0.461	5.792	5.562	111.0
5555.5557	400.0	1	1	400.0	400.0	1	1	1	201.88927	113.44246	1	0.222	0.461	5.578	5.562	111.0
5555.5557	400.0	1	1	400.0	400.0	1	1	1	201.88927	113.44246	1	0.222	0.461	5.578	5.562	111.0
5555.5557	400.0	1	1	400.0	400.0	1	1	1	201.88927	113.44246	1	0.222	0.46	5.524	5.562	111.0
5555.5557	400.0	1	1	400.0	400.0	1	1	1	201.88927	113.44246	1	0.222	0.461	5.605	5.562	111.0
5555.5557	400.0	1	1	400.0	400.0	1	1	1	201.88927	113.44246	1	0.222	0.461	5.565	5.562	111.0
5555.5557	400.0	1	1	400.0	400.0	1	1	1	201.88927	113.44246	1	0.222	0.461	5.578	5.562	111.0
5555.5557	400.0	1	1	400.0	400.0	1	1	1	201.88927	113.44246	1	0.222	0.46	5.514	5.562	111.0
5555.5557	400.0	1	1	400.0	400.0	1	1	1	201.88927	113.44246	1	0.222	0.461	5.557	5.562	111.0
5555.5557	400.0	1	1	400.0	400.0	1	1	1	201.88927	113.44246	1	0.222	0.461	5.582	5.562	111.0
5555.5557	400.0	1	1	400.0	400.0	1	1	1	201.88927	113.44246	1	0.222	0.461	5.601	5.562	111.0
5555.5557	400.0	1	1	400.0	400.0	1	1	1	201.88927	113.44246	1	0.222	0.46	5.495	5.562	111.0
5555.5557	400.0	1	1	400.0	400.0	1	1	1	201.88927	113.44246	1	0.222	0.46	5.494	5.562	111.0
5555.5557	400.0	1	1	400.0	400.0	1	1	1	201.88927	113.44246	1	0.222	0.46	5.44	5.562	111.0
5555.5557	400.0	1	1	400.0	400.0	1	1	1	201.88927	113.44246	1	0.222	0.461	5.56	5.562	111.0
5555.5557	400.0	1	1	400.0	400.0	1	1	1	201.88927	113.44246	1	0.222	0.461	5.567	5.562	111.0
5555.5557	400.0	1	1	400.0	400.0	1	1	1	201.88927	113.44246	1	0.222	0.46	5.556	5.562	111.0
5555.5557	400.0	1	1	400.0	400.0	1	1	1	201.88927	113.44246	1	0.222	0.46	5.55	5.562	111.0
5555.5557	400.0	1	1	400.0	400.0	1	1	1	201.88927	113.44246	1	0.222	0.46	5.556	5.562	111.0
5555.5557	400.0	1	1	400.0	400.0	1	1	1	201.88927	113.44246	1	0.222	0.461	5.585	5.562	111.0
5555.5557	400.0	1	1	400.0	400.0	1	1	1	201.88927	113.44246	1	0.222	0.46	5.551	5.562	111.0
5555.5557	400.0	1	1	400.0	400.0	1	1	1	201.88927	113.44246	1	0.222	0.461	5.557	5.562	111.0
5555.5557	400.0	1	1	400.0	400.0	1	1	1	201.88927	113.44246	1	0.222	0.46	5.474	5.562	111.0
5555.5557	400.0	1	1	400.0	400.0	1	1	1	201.88927	113.44246	1	0.222	0.461	5.597	5.562	111.0
5555.5557	400.0	1	1	400.0	400.0	1	1	1	201.88927	113.44246	1	0.222	0.461	5.594	5.562	111.0
5555.5557	400.0	1	1	400.0	400.0	1	1	1	201.88927	113.44246	1	0.222	0.461	5.624	5.562	111.0
5555.5557	400.0	1	1	400.0	400.0	1	1	1	201.88927	113.44246	1	0.222	0.46	5.542	5.562	111.0
5555.5557	400.0	1	1	400.0	400.0	1	1	1	201.88927	113.44246	1	0.222	0.461	5.589	5.562	111.0
5555.5557	400.0	1	1	400.0	400.0	1	1	1	201.88927	113.44246	1	0.222	0.461	5.603	5.562	111.0
5555.5557	400.0	1	1	400.0	400.0	1	1	1	201.88927	113.44246	1	0.222	0.46	5.538	5.562	111.0
5555.5557	400.0	1	1	400.0	400.0	1	1	1	201.88927	113.44246	1	0.222	0.46	5.532	5.562	111.0
5555.5557	400.0	1	1	400.0	400.0	1	1	1	201.88927	113.44246	1	0.222	0.461	5.583	5.562	111.0
5555.5557	400.0	1	1	400.0	400.0	1	1	1	201.88927	113.44246	1	0.222	0.461	5.562	5.562	111.0
5555.5557	400.0	1	1	400.0	400.0	1	1	1	201.88927	113.44246	1	0.222	0.46	5.551	5.562	111.0
5555.5557	400.0	1	1	400.0	400.0	1	1	1	201.88927	113.44246	1	0.222	0.461	5.585	5.562	111.0
5555.5557	400.0	1	1	400.0	400.0	1	1	1	201.88927	113.44246	1	0.222	0.461	5.593	5.562	111.0
0.0	0.0	1	1	400.0	400.0	1	1	1	201.88927	113.44246	0	0.222	0.461	5.558	5.562	111.0
0.0	0.0	1	1	400.0	400.0	1	1	1	201.88927	113.44246	0	0.222	0.461	5.739	5.562	111.0
0.0	0.0	1	1	400.0	400.0	1	1	1	201.88927	113.44246	0	0.222	0.461	5.602	5.562	111.0
0.0	0.0	1	1	400.0	400.0	1	1	1	201.88927	113.44246	0	0.222	0.458	5.16	5.169	111.0
0.0	0.0	1	1	400.0	400.0	1	1	1	201.88927	113.44246	0	0.222	0.456	5.12	5.169	111.0
0.0	0.0	1	1	400.0	400.0	1	1	1	201.88927	113.44246	0	0.222	0.45	4.805	4.803	111.0
0.0	0.0	1	1	400.0	400.0	1	1	1	201.88927	113.44246	0	0.222	0.441	4.253	4.147	111.0
0.0	0.0	1	1	400.0	400.0	1	1	1	201.88927	113.44246	0	0.222	0.432	4.193	4.147	111.0
0.0	0.0	1	1	400.0	400.0	1	1	1	201.88927	113.44246	0	0.222	0.421	3.757	3.854	111.0
0.0	0.0	1	1	400.0	400.0	1	1	1	201.88927	113.44246	0	0.222	0.411	3.893	3.854	111.0
0.0	0.0	1	1	400.0	400.0	1	1	1	201.88927	113.44246	0	0.221	0.398	3.384	3.328	111.0
0.0	0.0	1	1	400.0	400.0	1	1	1	201.88927	113.44246	0	0.221	0.384	3.097	3.093	111.0
0.0	0.0	1	1	400.0	400.0	1	1	1	201.88927	113.44246	0	0.221	0.372	3.168	3.093	111.0
0.0	0.0	1	1	400.0	400.0	1	1	1	201.88927	113.44246	0	0.221	0.357	2.67	2.671	111.0
0.0	0.0	1	1	400.0	400.0	1	1	1	201.88927	113.44246	0	0.221	0.343	2.532	2.482	111.0
0.0	0.0	1	1	400.0	400.0	1	1	1	201.88927	113.44246	0	0.221	0.33	2.484	2.482	111.0
0.0	0.0	1	1	400.0	400.0	1	1	1	201.88927	113.44246	0	0.221	0.314	2.164	2.143	111.0
0.0	0.0	1	1	400.0	400.0	1	1	1	201.88927	113.44246	0	0.221	0.301	2.191	2.143	111.0
0.0	0.0	1	1	400.0	400.0	1	1	1	201.88927	113.44246	0	0.221	0.288	1.987	1.992	111.0
0.0	0.0	1	1	400.0	400.0	1	1	1	201.88927	113.44246	0	0.221	0.273	1.689	1.72	111.0
0.0	0.0	1	1	400.0	400.0	1	1	1	201.88927	113.44246	0	0.221	0.26	1.684	1.72	111.0
0.0	0.0	1	1	400.0	400.0	1	1	1	201.88927	113.44246	0	0.221	0.247	1.495	1.485	111.0
0.0	0.0	1	1	400.0	400.0	1	1	1	201.88927	113.44246	0	0.221	0.234	1.418	1.381	111.0
0.0	0.0	1	1	400.0	400.0	1	1	1	201.88927	113.44246	0	0.221	0.222	1.402	1.381	111.0
0.0	0.0	1	1	400.0	400.0	1	1	1	201.88927	113.44246	0	0.221	0.21	1.199	1.191	111.0
0.0	0.0	1	1	400.0	400.0	1	1	1	201.88927	113.44246	0	0.22	0.198	1.173	1.191	111.0
0.0	0.0	1	1	400.0	400.0	1	1	1	201.88927	113.44246	0	0.22	0.188	1.116	1.107	111.0
0.0	0.0	1	1	400.0	400.0	1	1	1	201.88927	113.44246	0	0.22	0.176	0.946	0.956	111.0
0.0	0.0	1	1	400.0	400.0	1	1	1	201.88927	113.44246	0	0.22	0.167	0.956	0.956	111.0
0.0	0.0	1	1	400.0	400.0	1	1	1	201.88927	113.44246	0	0.22	0.157	0.964	0.888	111.0
0.0	0.0	1	1	400.0	400.0	1	1	1	201.88927	113.44246	0	0.22	0.149	0.826	0.767	111.0
0.0	0.0	1	1	400.0	400.0	1	1	1	201.88927	113.44246	0	0.22	0.141	0.767	0.767	111.0
0.0	0.0	1	1	400.0	400.0	1	1	1	201.88927	113.44246	0	0.22	0.132	0.714	0.712	111.0
0.0	0.0	1	1	400.0	400.0	1	1	1	201.88927	113.44246	0	0.22	0.125	0.735	0.712	111.0
0.0	0.0	1	1	400.0	400.0	1	1	1	201.88927	113.44246	0	0.22	0.117	0.62	0.615	111.0
0.0	0.0	1	1	400.0	400.0	1	1	1	201.88927	113.44246	0	0.22	0.11	0.486	0.531	111.0
0.0	0.0	1	1	400.0	400.0	1	1	1	201.88927	113.44246	0	0.22	0.104	0.52	0.531	111.0
0.0	0.0	1	1	400.0	400.0	1	1	1	201.88927	113.44246	0	0.22	0.098	0.5	0.493	111.0
0.0	0.0	1	1	400.0	400.0	1	1	1	201.88927	113.44246	0	0.22	0.093	0.494	0.426	111.0
0.0	0.0	1	1	400.0	400.0	1	1	1	201.88927	113.44246	0	0.22	0.088	0.607	0.426	111.0
0.0	0.0	1	1	400.0	400.0	1	1	1	201.88927	113.44246	0	0.219	0.082	0.4	0.396	111.0
0.0	0.0	1	1	400.0	400.0	1	1	1	201.88927	113.44246	0	0.219	0.077	0.381	0.396	111.0
0.0	0.0	1	1	400.0	400.0	1	1	1	201.88927	113.44246	0	0.219	0.073	0.347	0.341	111.0
0.0	0.0	1	1	400.0	400.0	1	1	1	201.88927	113.44246	0	0.219	0.069	0.301	0.317	111.0
0.0	0.0	1	1	400.0	400.0	1	1	1	201.88927	113.44246	0	0.219	0.065	0.281	0.317	111.0
0.0	0.0	1	1	400.0	400.0	1	1	1	201.88927	113.44246	0	0.219	0.061	0.314	0.274	111.0
0.0	0.0	1	1	400.0	400.0	1	1	1	201.88927	113.44246	0	0.219	0.057	0.243	0.254	111.0
0.0	0.0	1	1	400.0	400.0	1	1	1	201.88927	113.44246	0	0.219	0.054	0.261	0.254	111.0
0.0	0.0	1	1	400.0	400.0	1	1	1	201.88927	113.44246	0	0.219	0.051	0.371	0.219	111.0
0.0	0.0	1	1	400.0	400.0	1	1	1	201.88927	113.44246	0	0.219	0.047	0.221	0.219	111.0
0.0	0.0	1	1	400.0	400.0	1	1	1	201.88927	113.44246	0	0.219	0.044	0.37	0.204	111.0
0.0	0.0	1	1	400.0	400.0	1	1	1	201.88927	113.44246	0	0.219	0.04	0.195	0.176	111.0
0.0	0.0	1	1	400.0	400.0	1	1	1	201.88927	113.44246	0	0.219	0.038	0.194	0.176	111.0
0.0	0.0	1	1	400.0	400.0	1	1	1	201.88927	113.44246	0	0.219	0.036	0.149	0.163	111.0
0.0	0.0	1	1	400.0	400.0	1	1	1	201.88927	113.44246	0	0.219	0.034	0.155	0.141	111.0
0.0	0.0	1	1	400.0	400.0	1	1	1	201.88927	113.44246	0	0.219	0.033	0.325	0.141	111.0
0.0	0.0	1	1	400.0	400.0	1	1	1	201.88927	113.44246	0	0.219	0.032	0.122	0.131	111.0
0.0	0.0	1	1	400.0	400.0	1	1	1	201.88927	113.44246	0	0.219	0.03	0.088	0.131	111.0
0.0	0.0	1	1	400.0	400.0	1	1	1	201.88927	113.44246	0	0.219	0.028	0.102	0.113	111.0
0.0	0.0	1	1	400.0	400.0	1	1	1	201.88927	113.44246	0	0.219	0.026	0.1	0.097	111.0
0.0	0.0	1	1	400.0	400.0	1	1	1	201.88927	113.44246	0	0.219	0.024	0.085	0.097	111.0
0.0	0.0	1	1	400.0	400.0	1	1	1	201.88927	113.44246	0	0.219	0.022	0.102	0.09	111.0
0.0	0.0	1	1	400.0	400.0	1	1	1	201.88927	113.44246	0	0.219	0.02	0.1	0.078	111.0
0.0	0.0	1	1	400.0	400.0	1	1	1	201.88927	113.44246	0	0.219	0.02	0.069	0.078	111.0
0.0	0.0	1	1	400.0	400.0	1	1	1	201.88927	113.44246	0	0.219	0.02	-0.01	0.072	111.0
0.0	0.0	1	1	400.0	400.0	1	1	1	201.88927	113.44246	0	0.219	0.02	0.076	0.072	111.0
0.0	0.0	1	1	400.0	400.0	1	1	1	201.88927	113.44246	0	0.219	0.02	0.061	0.062	111.0
0.0	0.0	1	1	400.0	400.0	1	1	1	201.88927	113.44246	0	0.219	0.02	0.058	0.058	111.0
0.0	0.0	1	1	400.0	400.0	1	1	1	201.88927	113.44246	0	0.219	0.02	0.059	0.058	111.0
0.0	0.0	1	1	400.0	400.0	1	1	1	201.88927	113.44246	0	0.219	0.02	0.03	0.049	111.0
0.0	0.0	1	1	400.0	400.0	1	1	1	201.88927	113.44246	0	0.219	0.02	0.108	0.046	111.0
0.0	0.0	1	1	400.0	400.0	1	1	1	201.88927	113.44246	0	0.219	0.02	0.043	0.046	111.0
0.0	0.0	1	1	400.0	400.0	1	1	1	201.88927	113.44246	0	0.218	0.019	-0.013	0.039	111.0
0.0	0.0	1	1	400.0	400.0	1	1	1	201.88927	113.44246	0	0.218	0.019	0.044	0.039	111.0
0.0	0.0	1	1	400.0	400.0	1	1	1	201.88927	113.44246	0	0.218	0.019	0.007	0.037	111.0
0.0	0.0	1	1	400.0	400.0	1	1	1	201.88927	113.44246	0	0.218	0.019	0.045	0.031	111.0
0.0	0.0	1	1	400.0	400.0	1	1	1	201.88927	113.44246	0	0.218	0.019	-0.008	0.031	111.0
0.0	0.0	1	1	400.0	400.0	1	1	1	201.88927	113.44246	0	0.218	0.019	0.03	0.029	111.0
0.0	0.0	1	1	400.0	400.0	1	1	1	201.88927	113.44246	0	0.217	0.019	0.046	0.025	111.0
0.0	0.0	1	1	400.0	400.0	1	1	1	201.88927	113.44246	0	0.217	0.019	0.054	0.025	111.0
0.0	0.0	1	1	400.0	400.0	1	1	1	201.88927	113.44246	0	0.217	0.019	0.23	0.021	111.0
0.0	0.0	1	1	400.0	400.0	1	1	1	201.88927	113.44246	0	0.216	0.018	0.01	0.021	111.0
0.0	0.0	1	1	400.0	400.0	1	1	1	201.88927	113.44246	0	0.216	0.018	0.014	0.02	111.0
0.0	0.0	1	1	400.0	400.0	1	1	1	201.88927	113.44246	0	0.216	0.018	0.031	0.017	111.0
0.0	0.0	1	1	400.0	400.0	1	1	1	201.88927	113.44246	0	0.215	0.018	0.163	0.017	111.0
0.0	0.0	1	1	400.0	400.0	1	1	1	201.88927	113.44246	0	0.215	0.018	-0.005	0.015	111.0
0.0	0.0	1	1	400.0	400.0	1	1	1	201.88927	113.44246	0	0.215	0.017	-0.045	0.014	111.0
0.0	0.0	1	1	400.0	400.0	1	1	1	201.88927	113.44246	0	0.214	0.017	0.018	0.014	111.0
0.0	0.0	1	1	400.0	400.0	1	1	1	201.88927	113.44246	0	0.214	0.017	0.021	0.012	111.0
0.0	0.0	1	1	400.0	400.0	1	1	1	201.88927	113.44246	0	0.214	0.016	-0.125	0.012	111.0
0.0	0.0	1	1	400.0	400.0	1	1	1	201.88927	113.44246	0	0.214	0.015	-0.033	0.01	111.0
0.0	0.0	1	1	400.0	400.0	1	1	1	201.88927	113.44246	0	0.213	0.015	-0.011	0.009	111.0
0.0	0.0	1	1	400.0	400.0	1	1	1	201.88927	113.44246	0	0.213	0.015	0.011	0.009	111.0
0.0	0.0	1	1	400.0	400.0	1	1	1	201.88927	113.44246	0	0.213	0.015	0.024	0.008	111.0
0.0	0.0	1	1	400.0	400.0	1	1	1	201.88927	113.44246	0	0.212	0.014	0.033	0.008	111.0
0.0	0.0	1	1	400.0	400.0	1	1	1	201.88927	113.44246	0	0.212	0.013	-0.06	0.007	111.0
0.0	0.0	1	1	400.0	400.0	1	1	1	201.88927	113.44246	0	0.212	0.012	0.055	0.006	111.0
0.0	0.0	1	1	400.0	400.0	1	1	1	201.88927	113.44246	0	0.212	0.012	0.022	0.006	111.0
0.0	0.0	1	1	400.0	400.0	1	1	1	201.88927	113.44246	0	0.212	0.011	0.012	0.006	111.0
0.0	0.0	1	1	400.0	400.0	1	1	1	201.88927	113.44246	0	0.212	0.01	0.002	0.005	111.0
0.0	0.0	1	1	400.0	400.0	1	1	1	201.88927	113.44246	0	0.211	0.008	-0.053	0.005	111.0
0.0	0.0	1	1	400.0	400.0	1	1	1	201.88927	113.44246	0	0.211	0.007	0.04	0.004	111.0
0.0	0.0	1	1	400.0	400.0	1	1	1	201.88927	113.44246	0	0.211	0.006	-0.06	0.004	111.0
0.0	0.0	1	1	400.0	400.0	1	1	1	201.88927	113.44246	0	0.211	0.006	0.034	0.003	111.0
0.0	0.0	1	1	400.0	400.0	1	1	1	201.88927	113.44246	0	0.211	0.006	-0.002	0.003	111.0
0.0	0.0	1	1	400.0	400.0	1	1	1	201.88927	113.44246	0	0.211	0.006	0.019	0.003	111.0
0.0	0.0	1	1	400.0	400.0	1	1	1	201.88927	113.44246	0	0.211	0.006	0.187	0.002	111.0
0.0	0.0	1	1	400.0	400.0	1	1	1	201.88927	113.44246	0	0.211	0.005	0.029	0.002	111.0
0.0	0.0	1	1	400.0	400.0	1	1	1	201.88927	113.44246	0	0.211	0.003	-0.014	0.002	111.0
0.0	0.0	1	1	400.0	400.0	1	1	1	201.88927	113.44246	0	0.211	0.002	-0.016	0.002	111.0
0.0	0.0	1	1	400.0	400.0	1	1	1	201.88927	113.44246	0	0.211	0.001	-0.032	0.002	111.0
0.0	0.0	1	1	400.0	400.0	1	1	1	201.88927	113.44246	0	0.211	0.0	-0.037	0.001	111.0
0.0	0.0	1	1	400.0	400.0	1	1	1	201.88927	113.44246	0	0.211	0.0	0.024	0.001	111.0
0.0	0.0	1	1	400.0	400.0	1	1	1	201.88927	113.44246	0	0.211	0.0	0.015	0.001	111.0
0.0	0.0	1	1	400.0	400.0	1	1	1	201.88927	113.44246	0	0.211	0.0	0.005	0.001	111.0
0.0	0.0	1	1	400.0	400.0	1	1	1	201.88927	113.44246	0	0.211	-0.001	-0.077	0.001	111.0
0.0	0.0	1	1	400.0	400.0	1	1	1	201.88927	113.44246	0	0.211	0.001	0.008	0.001	111.0
0.0	0.0	1	1	400.0	400.0	1	1	1	201.88927	113.44246	0	0.211	0.0	-0.027	0.0	111.0
0.0	0.0	1	1	400.0	400.0	1	1	1	201.88927	113.44246	0	0.211	-0.001	-0.013	0.0	111.0
0.0	0.0	1	1	400.0	400.0	1	1	1	201.88927	113.44246	0	0.211	0.0	0.002	0.0	111.0
0.0	0.0	1	1	400.0	400.0	1	1	1	201.88927	113.44246	0	0.211	0.0	-0.002	0.0	111.0
0.0	0.0	1	1	400.0	400.0	1	1	1	201.88927	113.44246	0	0.211	0.0	0.047	0.0	111.0
0.0	0.0	1	1	400.0	400.0	1	1	1	201.88927	113.44246	0	0.211	0.0	0.0	0.0	111.0
0.0	0.0	1	1	400.0	400.0	1	1	1	201.88927	113.44246	0	0.211	0.0	0.005	0.0	111.0
0.0	0.0	1	1	400.0	400.0	1	1	1	201.88927	113.44246	0	0.211	0.0	0.004	0.0	111.0
0.0	0.0	1	1	400.0	400.0	1	1	1	201.88927	113.44246	0	0.211	-0.001	-0.042	0.0	111.0
0.0	0.0	1	1	400.0	400.0	1	1	1	201.88927	113.44246	0	0.211	-0.001	-0.012	0.0	111.0
0.0	0.0	1	1	400.0	400.0	1	1	1	201.88927	113.44246	0	0.211	0.0	0.0	0.0	111.0
0.0	0.0	1	1	400.0	400.0	1	1	1	201.88927	113.44246	0	0.211	0.0	-0.009	0.0	111.0
0.0	0.0	1	1	400.0	400.0	1	1	1	201.88927	113.44246	0	0.211	0.0	0.104	0.0	111.0
0.0	0.0	1	1	400.0	400.0	1	1	1	201.88927	113.44246	0	0.211	0.0	-0.01	0.0	111.0
0.0	0.0	1	1	400.0	400.0	1	1	1	201.88927	113.44246	0	0.211	0.0	-0.007	0.0	111.0
0.0	0.0	1	1	400.0	400.0	1	1	1	201.88927	113.44246	0	0.21	0.0	0.012	0.0	111.0
0.0	0.0	1	1	400.0	400.0	1	1	1	201.88927	113.44246	0	0.21	0.0	-0.005	0.0	111.0
0.0	0.0	1	1	400.0	400.0	1	1	1	201.88927	113.44246	0	0.21	-0.001	0.008	0.0	111.0
0.0	0.0	1	1	400.0	400.0	1	1	1	201.88927	113.44246	0	0.21	0.0	0.077	0.0	111.0
0.0	0.0	1	1	400.0	400.0	1	1	1	201.88927	113.44246	0	0.21	0.0	0.001	0.0	111.0
0.0	0.0	1	1	400.0	400.0	1	1	1	201.88927	113.44246	0	0.21	-0.001	-0.023	0.0	111.0
0.0	0.0	1	1	400.0	400.0	1	1	1	201.88927	113.44246	0	0.21	-0.001	-0.059	0.0	111.0
0.0	0.0	1	1	400.0	400.0	1	1	1	201.88927	113.44246	0	0.21	-0.001	-0.016	0.0	111.0
0.0	0.0	1	1	400.0	400.0	1	1	1	201.88927	113.44246	0	0.21	0.0	0.012	0.0	111.0
0.0	0.0	1	1	400.0	400.0	1	1	1	201.88927	113.44246	0	0.21	0.0	0.008	0.0	111.0
0.0	0.0	1	1	400.0	400.0	1	1	1	201.88927	113.44246	0	0.21	-0.001	-0.019	0.0	111.0
0.0	0.0	1	1	400.0	400.0	1	1	1	201.88927	113.44246	0	0.21	0.0	0.018	0.0	111.0
0.0	0.0	1	1	400.0	400.0	1	1	1	201.88927	113.44246	0	0.21	0.0	0.012	0.0	111.0
0.0	0.0	1	1	400.0	400.0	1	1	1	201.88927	113.44246	0	0.21	-0.001	-0.043	0.0	111.0
0.0	0.0	1	1	400.0	400.0	1	1	1	201.88927	113.44246	0	0.21	-0.001	-0.028	0.0	111.0
0.0	0.0	1	1	400.0	400.0	1	1	1	201.88927	113.44246	0	0.21	0.0	0.011	0.0	111.0
0.0	0.0	1	1	400.0	400.0	1	1	1	201.88927	113.44246	0	0.21	0.0	-0.011	0.0	111.0
0.0	0.0	1	1	400.0	400.0	1	1	1	201.88927	113.44246	0	0.21	0.0	0.086	0.0	111.0
0.0	0.0	1	1	400.0	400.0	1	1	1	201.88927	113.44246	0	0.21	-0.001	-0.031	0.0	111.0
0.0	0.0	1	1	400.0	400.0	1	1	1	201.88927	113.44246	0	0.21	0.0	0.005	0.0	111.0
0.0	0.0	1	1	400.0	400.0	1	1	1	201.88927	113.44246	0	0.21	-0.001	-0.029	0.0	111.0
0.0	0.0	1	1	400.0	400.0	1	1	1	201.88927	113.44246	0	0.21	-0.001	-0.022	0.0	111.0
0.0	0.0	1	1	400.0	400.0	1	1	1	201.88927	113.44246	0	0.21	0.0	0.016	0.0	111.0
0.0	0.0	1	1	400.0	400.0	1	1	1	201.88927	113.44246	0	0.21	0.0	0.071	0.0	111.0
0.0	0.0	1	1	400.0	400.0	1	1	1	201.88927	113.44246	0	0.21	-0.001	-0.099	0.0	111.0
0.0	0.0	1	1	400.0	400.0	1	1	1	201.88927	113.44246	0	0.21	0.0	0.002	0.0	111.0
0.0	0.0	1	1	400.0	400.0	1	1	1	201.88927	113.44246	0	0.21	0.0	-0.001	0.0	111.0
0.0	0.0	1	1	400.0	400.0	1	1	1	201.88927	113.44246	0	0.21	0.0	0.054	0.0	111.0
0.0	0.0	1	1	400.0	400.0	1	1	1	201.88927	113.44246	0	0.21	0.0	0.024	0.0	111.0
0.0	0.0	1	1	400.0	400.0	1	1	1	201.88927	113.44246	0	0.21	0.0	0.016	0.0	111.0
0.0	0.0	1	1	400.0	400.0	1	1	1	201.88927	113.44246	0	0.21	0.0	0.009	0.0	111.0
0.0	0.0	1	1	400.0	400.0	1	1	1	201.88927	113.44246	0	0.21	-0.001	-0.061	0.0	111.0
0.0	0.0	1	1	400.0	400.0	1	1	1	201.88927	113.44246	0	0.21	-0.001	-0.079	0.0	111.0
0.0	0.0	1	1	400.0	400.0	1	1	1	201.88927	113.44246	0	0.21	0.0	-0.01	0.0	111.0
0.0	0.0	1	1	400.0	400.0	1	1	1	201.88927	113.44246	0	0.21	-0.001	-0.021	0.0	111.0
0.0	0.0	1	1	400.0	400.0	1	1	1	201.88927	113.44246	0	0.21	-0.001	-0.012	0.0	111.0
0.0	0.0	1	1	400.0	400.0	1	1	1	201.88927	113.44246	0	0.21	0.0	-0.006	0.0	111.0
0.0	0.0	1	1	400.0	400.0	1	1	1	201.88927	113.44246	0	0.21	0.0	-0.001	0.0	111.0
0.0	0.0	1	1	400.0	400.0	1	1	1	201.88927	113.44246	0	0.21	0.0	0.001	0.0	111.0
0.0	0.0	1	1	400.0	400.0	1	1	1	201.88927	113.44246	0	0.21	0.0	0.021	0.0	111.0
0.0	0.0	1	1	400.0	400.0	1	1	1	201.88927	113.44246	0	0.21	0.0	0.03	0.0	111.0
0.0	0.0	1	1	400.0	400.0	1	1	1	201.88927	113.44246	0	0.21	0.0	0.005	0.0	111.0
0.0	0.0	1	1	400.0	400.0	1	1	1	201.88927	113.44246	0	0.21	-0.001	-0.055	0.0	111.0
0.0	0.0	1	1	400.0	400.0	1	1	1	201.88927	113.44246	0	0.21	0.0	-0.006	0.0	111.0
0.0	0.0	1	1	400.0	400.0	1	1	1	201.88927	113.44246	0	0.21	0.0	-0.01	0.0	111.0
0.0	0.0	1	1	400.0	400.0	1	1	1	201.88927	113.44246	0	0.21	-0.001	-0.02	0.0	111.0
0.0	0.0	1	1	400.0	400.0	1	1	1	201.88927	113.44246	0	0.21	0.0	-0.011	0.0	111.0
0.0	0.0	1	1	400.0	400.0	1	1	1	201.88927	113.44246	0	0.21	0.0	0.014	0.0	111.0
0.0	0.0	1	1	400.0	400.0	1	1	1	201.88927	113.44246	0	0.21	0.0	0.0	0.0	111.0
0.0	0.0	1	1	400.0	400.0	1	1	1	201.88927	113.44246	0	0.21	0.0	0.022	0.0	111.0
0.0	0.0	1	1	400.0	400.0	1	1	1	201.88927	113.44246	0	0.21	0.0	0.008	0.0	111.0
0.0	0.0	1	1	400.0	400.0	1	1	1	201.88927	113.44246	0	0.21	0.0	-0.003	0.0	111.0
0.0	0.0	1	1	400.0	400.0	1	1	1	201.88927	113.44246	0	0.21	-0.001	-0.026	0.0	111.0
0.0	0.0	1	1	400.0	400.0	1	1	1	201.88927	113.44246	0	0.21	0.0	0.014	0.0	111.0
0.0	0.0	1	1	400.0	400.0	1	1	1	201.88927	113.44246	0	0.21	0.0	-0.004	0.0	111.0
0.0	0.0	1	1	400.0	400.0	1	1	1	201.88927	113.44246	0	0.21	0.0	0.044	0.0	111.0
0.0	0.0	1	1	400.0	400.0	1	1	1	201.88927	113.44246	0	0.21	0.0	-0.006	0.0	111.0
0.0	0.0	1	1	400.0	400.0	1	1	1	201.88927	113.44246	0	0.21	0.0	0.063	0.0	111.0
0.0	0.0	1	1	400.0	400.0	1	1	1	201.88927	113.44246	0	0.21	0.0	-0.009	0.0	111.0
0.0	0.0	1	1	400.0	400.0	1	1	1	201.88927	113.44246	0	0.21	0.0	0.034	0.0	111.0
0.0	0.0	1	1	400.0	400.0	1	1	1	201.88927	113.44246	0	0.21	0.0	0.006	0.0	111.0
0.0	0.0	1	1	400.0	400.0	1	1	1	201.88927	113.44246	0	0.21	-0.001	-0.022	0.0	111.0
0.0	0.0	1	1	400.0	400.0	1	1	1	201.88927	113.44246	0	0.21	0.0	0.003	0.0	111.0
0.0	0.0	1	1	400.0	400.0	1	1	1	201.88927	113.44246	0	0.21	0.0	-0.003	0.0	111.0
0.0	0.0	1	1	400.0	400.0	1	1	1	201.88927	113.44246	0	0.21	-0.001	-0.02	0.0	111.0
0.0	0.0	1	1	400.0	400.0	1	1	1	201.88927	113.44246	0	0.21	0.0	0.0	0.0	111.0
0.0	0.0	1	1	400.0	400.0	1	1	1	201.88927	113.44246	0	0.21	0.0	0.035	0.0	111.0
0.0	0.0	1	1	400.0	400.0	1	1	1	201.88927	113.44246	0	0.21	-0.001	-0.012	0.0	111.0
0.0	0.0	1	1	400.0	400.0	1	1	1	201.88927	113.44246	0	0.21	0.0	-0.009	0.0	111.0
0.0	0.0	1	1	400.0	400.0	1	1	1	201.88927	113.44246	0	0.21	0.0	-0.006	0.0	111.0
0.0	0.0	1	1	400.0	400.0	1	1	1	201.88927	113.44246	0	0.21	-0.001	-0.096	0.0	111.0
0.0	0.0	1	1	400.0	400.0	1	1	1	201.88927	113.44246	0	0.21	0.0	0.027	0.0	111.0
0.0	0.0	1	1	400.0	400.0	1	1	1	201.88927	113.44246	0	0.21	0.0	0.041	0.0	111.0
0.0	0.0	1	1	400.0	400.0	1	1	1	201.88927	113.44246	0	0.21	-0.001	-0.03	0.0	111.0
0.0	0.0	1	1	400.0	400.0	1	1	1	201.88927	113.44246	0	0.21	0.0	-0.008	0.0	111.0
0.0	0.0	1	1	400.0	400.0	1	1	1	201.88927	113.44246	0	0.21	0.0	0.011	0.0	111.0
0.0	0.0	1	1	400.0	400.0	1	1	1	201.88927	113.44246	0	0.21	-0.001	-0.069	0.0	111.0
0.0	0.0	1	1	400.0	400.0	1	1	1	201.88927	113.44246	0	0.21	0.0	0.012	0.0	111.0
0.0	0.0	1	1	400.0	400.0	1	1	1	201.88927	113.44246	0	0.21	0.0	-0.003	0.0	111.0
0.0	0.0	1	1	400.0	400.0	1	1	1	201.88927	113.44246	0	0.21	-0.001	-0.035	0.0	111.0
0.0	0.0	1	1	400.0	400.0	1	1	1	201.88927	113.44246	0	0.21	0.0	0.028	0.0	111.0
0.0	0.0	1	1	400.0	400.0	1	1	1	201.88927	113.44246	0	0.21	0.0	-0.007	0.0	111.0
0.0	0.0	1	1	400.0	400.0	1	1	1	201.88927	113.44246	0	0.21	0.0	0.012	0.0	111.0
0.0	0.0	1	1	400.0	400.0	1	1	1	201.88927	113.44246	0	0.21	0.0	0.021	0.0	111.0
0.0	0.0	1	1	400.0	400.0	1	1	1	201.88927	113.44246	0	0.21	0.0	0.011	0.0	111.0
0.0	0.0	1	1	400.0	400.0	1	1	1	201.88927	113.44246	0	0.21	0.0	0.004	0.0	111.0
0.0	0.0	1	1	400.0	400.0	1	1	1	201.88927	113.44246	0	0.21	0.0	0.188	0.0	111.0
0.0	0.0	1	1	400.0	400.0	1	1	1	201.88927	113.44246	0	0.21	0.0	0.112	0.0	111.0
0.0	0.0	1	1	400.0	400.0	1	1	1	201.88927	113.44246	0	0.21	0.0	0.006	0.0	111.0
0.0	0.0	1	1	400.0	400.0	1	1	1	201.88927	113.44246	0	0.21	0.0	0.027	0.0	111.0
0.0	0.0	1	1	400.0	400.0	1	1	1	201.88927	113.44246	0	0.21	0.0	0.041	0.0	111.0
0.0	0.0	1	1	400.0	400.0	1	1	1	201.88927	113.44246	0	0.21	-0.001	-0.096	0.0	111.0
0.0	0.0	1	1	400.0	400.0	1	1	1	201.88927	113.44246	0	0.21	0.0	0.005	0.0	111.0
0.0	0.0	1	1	400.0	400.0	1	1	1	201.88927	113.44246	0	0.21	0.0	0.006	0.0	111.0
0.0	0.0	1	1	400.0	400.0	1	1	1	201.88927	113.44246	0	0.21	0.0	0.018	0.0	111.0
0.0	0.0	1	1	400.0	400.0	1	1	1	201.88927	113.44246	0	0.21	0.0	0.047	0.0	111.0
0.0	0.0	1	1	400.0	400.0	1	1	1	201.88927	113.44246	0	0.21	-0.001	-0.019	0.0	111.0
0.0	0.0	1	1	400.0	400.0	1	1	1	201.88927	113.44246	0	0.21	-0.001	-0.012	0.0	111.0
0.0	0.0	1	1	400.0	400.0	1	1	1	201.88927	113.44246	0	0.21	-0.001	-0.013	0.0	111.0
0.0	0.0	1	1	400.0	400.0	1	1	1	201.88927	113.44246	0	0.21	0.0	0.0	0.0	111.0
0.0	0.0	1	1	400.0	400.0	1	1	1	201.88927	113.44246	0	0.21	0.0	0.009	0.0	111.0
0.0	0.0	1	1	400.0	400.0	1	1	1	201.88927	113.44246	0	0.21	0.0	0.027	0.0	111.0
0.0	0.0	1	1	400.0	400.0	1	1	1	201.88927	113.44246	0	0.21	-0.001	-0.017	0.0	111.0
0.0	0.0	1	1	400.0	400.0	1	1	1	201.88927	113.44246	0	0.21	0.0	0.028	0.0	111.0
0.0	0.0	1	1	400.0	400.0	1	1	1	201.88927	113.44246	0	0.21	0.0	0.014	0.0	111.0
0.0	0.0	1	1	400.0	400.0	1	1	1	201.88927	113.44246	0	0.21	-0.001	-0.028	0.0	111.0
0.0	0.0	1	1	400.0	400.0	1	1	1	201.88927	113.44246	0	0.21	-0.001	-0.02	0.0	111.0
0.0	0.0	1	1	400.0	400.0	1	1	1	201.88927	113.44246	0	0.21	-0.001	-0.014	0.0	111.0
0.0	0.0	1	1	400.0	400.0	1	1	1	201.88927	113.44246	0	0.21	-0.001	-0.019	0.0	111.0
0.0	0.0	1	1	400.0	400.0	1	1	1	201.88927	113.44246	0	0.21	0.0	0.038	0.0	111.0
0.0	0.0	1	1	400.0	400.0	1	1	1	201.88927	113.44246	0	0.21	0.0	0.003	0.0	111.0
0.0	0.0	1	1	400.0	400.0	1	1	1	201.88927	113.44246	0	0.21	0.0	0.0	0.0	111.0
0.0	0.0	1	1	400.0	400.0	1	1	1	201.88927	113.44246	0	0.21	0.0	0.012	0.0	111.0
0.0	0.0	1	1	400.0	400.0	1	1	1	201.88927	113.44246	0	0.21	-0.001	-0.129	0.0	111.0
0.0	0.0	1	1	400.0	400.0	1	1	1	201.88927	113.44246	0	0.21	-0.001	-0.126	0.0	111.0
0.0	0.0	1	1	400.0	400.0	1	1	1	201.88927	113.44246	0	0.21	0.0	0.005	0.0	111.0
0.0	0.0	1	1	400.0	400.0	1	1	1	201.88927	113.44246	0	0.21	-0.001	-0.129	0.0	111.0
0.0	0.0	1	1	400.0	400.0	1	1	1	201.88927	113.44246	0	0.21	0.0	0.022	0.0	111.0
0.0	0.0	1	1	400.0	400.0	1	1	1	201.88927	113.44246	0	0.21	0.0	0.0	0.0	111.0
0.0	0.0	1	1	400.0	400.0	1	1	1	201.88927	113.44246	0	0.21	0.0	0.005	0.0	111.0
0.0	0.0	1	1	400.0	400.0	1	1	1	201.88927	113.44246	0	0.21	0.0	-0.01	0.0	111.0
0.0	0.0	1	1	400.0	400.0	1	1	1	201.88927	113.44246	0	0.21	0.0	0.0	0.0	111.0
0.0	0.0	1	1	400.0	400.0	1	1	1	201.88927	113.44246	0	0.21	0.0	0.002	0.0	111.0
0.0	0.0	1	1	400.0	400.0	1	1	1	201.88927	113.44246	0	0.21	0.0	0.011	0.0	111.0
0.0	0.0	1	1	400.0	400.0	1	1	1	201.88927	113.44246	0	0.21	0.0	0.029	0.0	111.0
0.0	0.0	1	1	400.0	400.0	1	1	1	201.88927	113.44246	0	0.21	-0.001	-0.033	0.0	111.0
0.0	0.0	1	1	400.0	400.0	1	1	1	201.88927	113.44246	0	0.21	-0.001	-0.064	0.0	111.0
0.0	0.0	1	1	400.0	400.0	1	1	1	201.88927	113.44246	0	0.21	0.0	-0.009	0.0	111.0
0.0	0.0	1	1	400.0	400.0	1	1	1	201.88927	113.44246	0	0.21	0.0	0.07	0.0	111.0
0.0	0.0	1	1	400.0	400.0	1	1	1	201.88927	113.44246	0	0.21	0.0	-0.012	0.0	111.0
-5555.5557	-400.0	2	1	400.0	300.99503	1	2	1	201.88927	113.44246	1	0.21	-0.001	-0.019	0.0	111.0
-5555.5557	-400.0	2	1	400.0	300.99503	0	2	1	201.88927	113.44246	1	0.21	-0.001	-0.014	0.0	111.0
-5555.5557	-400.0	2	1	400.0	300.99503	0	2	1	201.88927	113.44246	1	0.21	0.0	0.04	0.0	111.0
-5555.5557	-400.0	2	1	400.0	300.99503	0	2	1	201.88927	113.44246	1	0.21	-0.001	-0.016	0.0	111.0
-5555.5557	-400.0	2	1	400.0	300.99503	0	2	1	201.88927	113.44246	1	0.21	-0.001	-0.252	-0.392	111.0
-5555.5557	-400.0	2	1	400.0	300.99503	0	2	1	201.88927	113.44246	1	0.21	-0.002	-0.182	-0.392	111.0
-5555.5557	-400.0	2	1	400.0	300.99503	0	2	1	201.88927	113.44246	1	0.21	-0.01	-1.055	-1.097	111.0
-5555.5557	-400.0	2	1	400.0	300.99503	0	2	1	201.88927	113.44246	1	0.209	-0.021	-1.418	-1.413	111.0
-5555.5557	-400.0	2	1	400.0	300.99503	0	2	1	201.88927	113.44246	1	0.209	-0.029	-1.413	-1.413	111.0
-5555.5557	-400.0	2	1	400.0	300.99503	0	2	1	201.88927	113.44246	1	0.209	-0.043	-1.988	-1.978	111.0
-5555.5557	-400.0	2	1	400.0	300.99503	0	2	1	201.88927	113.44246	1	0.209	-0.055	-2.158	-2.232	111.0
-5555.5557	-400.0	2	1	400.0	300.99503	0	2	1	201.88927	113.44246	1	0.209	-0.068	-2.196	-2.232	111.0
-5555.5557	-400.0	2	1	400.0	300.99503	0	2	1	201.88927	113.44246	1	0.209	-0.084	-2.779	-2.686	111.0
-5555.5557	-400.0	2	1	400.0	300.99503	0	2	1	201.88927	113.44246	1	0.209	-0.097	-2.655	-2.686	111.0
-5555.5557	-400.0	2	1	400.0	300.99503	0	2	1	201.88927	113.44246	1	0.209	-0.11	-2.889	-2.889	111.0
-5555.5557	-400.0	2	1	400.0	300.99503	0	2	1	201.88927	113.44246	1	0.209	-0.126	-3.285	-3.254	111.0
-5555.5557	-400.0	2	1	400.0	300.99503	0	2	1	201.88927	113.44246	1	0.208	-0.14	-3.278	-3.254	111.0
-5555.5557	-400.0	2	1	400.0	300.99503	0	2	1	201.88927	113.44246	1	0.208	-0.155	-3.546	-3.569	111.0
-5555.5557	-400.0	2	1	400.0	300.99503	0	2	1	201.88927	113.44246	1	0.208	-0.17	-3.717	-3.709	111.0
-5555.5557	-400.0	2	1	400.0	300.99503	0	2	1	201.88927	113.44246	1	0.208	-0.184	-3.724	-3.709	111.0
-5555.5557	-400.0	2	1	400.0	300.99503	0	2	1	201.88927	113.44246	1	0.208	-0.198	-3.961	-3.963	111.0
-5555.5557	-400.0	2	1	400.0	300.99503	0	2	1	201.88927	113.44246	1	0.208	-0.211	-3.954	-3.963	111.0
-5555.5557	-400.0	2	1	400.0	300.99503	0	2	1	201.88927	113.44246	1	0.208	-0.223	-4.047	-4.075	111.0
-5555.5557	-400.0	2	1	400.0	300.99503	0	2	1	201.88927	113.44246	1	0.207	-0.235	-4.267	-4.278	111.0
-5555.5557	-400.0	2	1	400.0	300.99503	0	2	1	201.88927	113.44246	1	0.207	-0.246	-4.273	-4.278	111.0
-5555.5557	-400.0	2	1	400.0	300.99503	0	2	1	201.88927	113.44246	1	0.207	-0.258	-4.455	-4.369	111.0
-5555.5557	-400.0	2	1	400.0	300.99503	0	2	1	201.88927	113.44246	1	0.207	-0.269	-4.403	-4.531	111.0
-5555.5557	-400.0	2	1	400.0	300.99503	0	2	1	201.88927	113.44246	1	0.207	-0.279	-4.521	-4.531	111.0
-5555.5557	-400.0	2	1	400.0	300.99503	0	2	1	201.88927	113.44246	1	0.207	-0.29	-4.617	-4.604	111.0
-5555.5557	-400.0	2	1	400.0	300.99503	0	2	1	201.88927	113.44246	1	0.207	-0.299	-4.415	-4.604	111.0
-5555.5557	-400.0	2	1	400.0	300.99503	0	2	1	201.88927	113.44246	1	0.207	-0.308	-4.761	-4.735	111.0
-5555.5557	-400.0	2	1	400.0	300.99503	0	2	1	201.88927	113.44246	1	0.206	-0.316	-4.796	-4.793	111.0
-5555.5557	-400.0	2	1	400.0	300.99503	0	2	1	201.88927	113.44246	1	0.206	-0.324	-4.789	-4.793	111.0
-5555.5557	-400.0	2	1	400.0	300.99503	0	2	1	201.88927	113.44246	1	0.206	-0.332	-4.891	-4.898	111.0
-5555.5557	-400.0	2	1	400.0	300.99503	0	2	1	201.88927	113.44246	1	0.206	-0.34	-4.964	-4.945	111.0
-5555.5557	-400.0	2	1	400.0	300.99503	0	2	1	201.88927	113.44246	1	0.206	-0.347	-4.931	-4.945	111.0
-5555.5557	-400.0	2	1	400.0	300.99503	0	2	1	201.88927	113.44246	1	0.206	-0.354	-5.101	-5.029	111.0
-5555.5557	-400.0	2	1	400.0	300.99503	0	2	1	201.88927	113.44246	1	0.206	-0.361	-5.144	-5.029	111.0
-5555.5557	-400.0	2	1	400.0	300.99503	0	2	1	201.88927	113.44246	1	0.206	-0.367	-5.083	-5.102	111.0
-5555.5557	-400.0	2	1	400.0	300.99503	0	2	1	201.88927	113.44246	1	0.206	-0.373	-5.198	-5.134	111.0
-5555.5557	-400.0	2	1	400.0	300.99503	0	2	1	201.88927	113.44246	1	0.206	-0.379	-5.151	-5.134	111.0
-5555.5557	-400.0	2	1	400.0	300.99503	0	2	1	201.88927	113.44246	1	0.206	-0.384	-5.221	-5.192	111.0
-5555.5557	-400.0	2	1	400.0	300.99503	0	2	1	201.88927	113.44246	1	0.205	-0.388	-5.217	-5.218	111.0
-5555.5557	-400.0	2	1	400.0	300.99503	0	2	1	201.88927	113.44246	1	0.205	-0.392	-5.178	-5.218	111.0
-5555.5557	-400.0	2	1	400.0	300.99503	0	2	1	201.88927	113.44246	1	0.205	-0.396	-5.256	-5.265	111.0
-5555.5557	-400.0	2	1	400.0	300.99503	0	2	1	201.88927	113.44246	1	0.205	-0.4	-5.263	-5.265	111.0
-5555.5557	-400.0	2	1	400.0	300.99503	0	2	1	201.88927	113.44246	1	0.205	-0.403	-5.286	-5.286	111.0
-5555.5557	-400.0	2	1	400.0	300.99503	0	2	1	201.88927	113.44246	1	0.205	-0.405	-5.283	-5.324	111.0
-5555.5557	-400.0	2	1	400.0	300.99503	0	2	1	201.88927	113.44246	1	0.205	-0.409	-5.334	-5.324	111.0
-5555.5557	-400.0	2	1	400.0	300.99503	0	2	1	201.88927	113.44246	1	0.205	-0.412	-5.37	-5.34	111.0
-5555.5557	-400.0	2	1	400.0	300.99503	0	2	1	201.88927	113.44246	1	0.205	-0.416	-5.326	-5.371	111.0
-5555.5557	-400.0	2	1	400.0	300.99503	0	2	1	201.88927	113.44246	1	0.205	-0.42	-5.389	-5.371	111.0
-5555.5557	-400.0	2	1	400.0	300.99503	0	2	1	201.88927	113.44246	1	0.205	-0.423	-5.472	-5.384	111.0
-5555.5557	-400.0	2	1	400.0	300.99503	0	2	1	201.88927	113.44246	1	0.205	-0.425	-5.379	-5.384	111.0
-5555.5557	-400.0	2	1	400.0	300.99503	0	2	1	201.88927	113.44246	1	0.205	-0.427	-5.556	-5.408	111.0
-5555.5557	-400.0	2	1	400.0	300.99503	0	2	1	201.88927	113.44246	1	0.205	-0.429	-5.452	-5.419	111.0
-5555.5557	-400.0	2	1	400.0	300.99503	0	2	1	201.88927	113.44246	1	0.205	-0.431	-5.411	-5.419	111.0
-5555.5557	-400.0	2	1	400.0	300.99503	0	2	1	201.88927	113.44246	1	0.205	-0.433	-5.414	-5.438	111.0
-5555.5557	-400.0	2	1	400.0	300.99503	0	2	1	201.88927	113.44246	1	0.205	-0.435	-5.399	-5.447	111.0
-5555.5557	-400.0	2	1	400.0	300.99503	0	2	1	201.88927	113.44246	1	0.205	-0.437	-5.495	-5.447	111.0
-5555.5557	-400.0	2	1	400.0	300.99503	0	2	1	201.88927	113.44246	1	0.205	-0.439	-5.482	-5.463	111.0
-5555.5557	-400.0	2	1	400.0	300.99503	0	2	1	201.88927	113.44246	1	0.205	-0.441	-5.471	-5.463	111.0
-5555.5557	-400.0	2	1	400.0	300.99503	0	2	1	201.88927	113.44246	1	0.205	-0.441	-5.486	-5.476	111.0
-5555.5557	-400.0	2	1	400.0	300.99503	0	2	1	201.88927	113.44246	1	0.205	-0.442	-5.517	-5.482	111.0
-5555.5557	-400.0	2	1	400.0	300.99503	0	2	1	201.88927	113.44246	1	0.205	-0.443	-5.575	-5.482	111.0
-5555.5557	-400.0	2	1	400.0	300.99503	0	2	1	201.88927	113.44246	1	0.205	-0.443	-5.503	-5.493	111.0
-5555.5557	-400.0	2	1	400.0	300.99503	0	2	1	201.88927	113.44246	1	0.205	-0.443	-5.466	-5.498	111.0
-5555.5557	-400.0	2	1	400.0	300.99503	1	2	1	201.88927	113.44246	1	0.205	-0.443	-5.529	-5.498	111.0
-5555.5557	-400.0	2	1	400.0	300.99503	1	2	1	201.88927	113.44246	1	0.205	-0.443	-5.527	-5.507	111.0
-5555.5557	-400.0	2	1	400.0	300.99503	1	2	1	201.88927	113.44246	1	0.205	-0.443	-5.533	-5.507	111.0
-5555.5557	-400.0	2	1	400.0	300.99503	1	2	1	201.88927	113.44246	1	0.205	-0.443	-5.514	-5.51	111.0
-5555.5557	-400.0	2	1	400.0	300.99503	1	2	1	201.88927	113.44246	1	0.205	-0.443	-5.545	-5.517	111.0
-5555.5557	-400.0	2	1	400.0	300.99503	1	2	1	201.88927	113.44246	1	0.205	-0.444	-5.679	-5.517	111.0
-5555.5557	-400.0	2	1	400.0	300.99503	1	2	1	201.88927	113.44246	1	0.205	-0.444	-5.547	-5.521	111.0
-5555.5557	-400.0	2	1	400.0	300.99503	1	2	1	201.88927	113.44246	1	0.205	-0.444	-5.497	-5.523	111.0
-5555.5557	-400.0	2	1	400.0	300.99503	1	2	1	201.88927	113.44246	1	0.205	-0.444	-5.525	-5.523	111.0
-5555.5557	-400.0	2	1	400.0	300.99503	1	2	1	201.88927	113.44246	1	0.205	-0.445	-5.584	-5.529	111.0
-5555.5557	-400.0	2	1	400.0	300.99503	1	2	1	201.88927	113.44246	1	0.205	-0.445	-5.46	-5.529	111.0
-5555.5557	-400.0	2	1	400.0	300.99503	1	2	1	201.88927	113.44246	1	0.205	-0.447	-5.576	-5.533	111.0
-5555.5557	-400.0	2	1	400.0	300.99503	1	2	1	201.88927	113.44246	1	0.205	-0.447	-5.554	-5.535	111.0
-5555.5557	-400.0	2	1	400.0	300.99503	1	2	1	201.88927	113.44246	1	0.205	-0.447	-5.539	-5.535	111.0
-5555.5557	-400.0	2	1	400.0	300.99503	1	2	1	201.88927	113.44246	1	0.205	-0.448	-5.525	-5.54	111.0
-5555.5557	-400.0	2	1	400.0	300.99503	1	2	1	201.88927	113.44246	1	0.205	-0.448	-5.502	-5.54	111.0
-5555.5557	-400.0	2	1	400.0	300.99503	1	2	1	201.88927	113.44246	1	0.205	-0.448	-5.534	-5.541	111.0
-5555.5557	-400.0	2	1	400.0	300.99503	1	2	1	201.88927	113.44246	1	0.205	-0.449	-5.542	-5.543	111.0
-5555.5557	-400.0	2	1	400.0	300.99503	1	2	1	201.88927	113.44246	1	0.205	-0.45	-5.513	-5.543	111.0
-5555.5557	-400.0	2	1	400.0	300.99503	1	2	1	201.88927	113.44246	1	0.205	-0.451	-5.476	-5.546	111.0
-5555.5557	-400.0	2	1	400.0	300.99503	1	2	1	201.88927	113.44246	1	0.205	-0.452	-5.595	-5.547	111.0
-5555.5557	-400.0	2	1	400.0	300.99503	1	2	1	201.88927	113.44246	1	0.205	-0.452	-5.519	-5.547	111.0
-5555.5557	-400.0	2	1	400.0	300.99503	1	2	1	201.88927	113.44246	1	0.205	-0.454	-5.586	-5.548	111.0
-5555.5557	-400.0	2	1	400.0	300.99503	1	2	1	201.88927	113.44246	1	0.205	-0.455	-5.536	-5.548	111.0
-5555.5557	-400.0	2	1	400.0	300.99503	1	2	1	201.88927	113.44246	1	0.205	-0.456	-5.438	-5.55	111.0
-5555.5557	-400.0	2	1	400.0	300.99503	1	2	1	201.88927	113.44246	1	0.204	-0.456	-5.539	-5.55	111.0
-5555.5557	-400.0	2	1	400.0	300.99503	1	2	1	201.88927	113.44246	1	0.204	-0.456	-5.537	-5.55	111.0
-5555.5557	-400.0	2	1	400.0	300.99503	1	2	1	201.88927	113.44246	1	0.204	-0.457	-5.5	-5.552	111.0
-5555.5557	-400.0	2	1	400.0	300.99503	1	2	1	201.88927	113.44246	1	0.204	-0.459	-5.565	-5.553	111.0
-5555.5557	-400.0	2	1	400.0	300.99503	1	2	1	201.88927	113.44246	1	0.204	-0.46	-5.553	-5.553	111.0
-5555.5557	-400.0	2	1	400.0	300.99503	1	2	1	201.88927	113.44246	1	0.204	-0.46	-5.499	-5.554	111.0
-5555.5557	-400.0	2	1	400.0	300.99503	1	2	1	201.88927	113.44246	1	0.204	-0.46	-5.52	-5.554	111.0
-5555.5557	-400.0	2	1	400.0	300.99503	1	2	1	201.88927	113.44246	1	0.204	-0.461	-5.595	-5.555	111.0
-5555.5557	-400.0	2	1	400.0	300.99503	1	2	1	201.88927	113.44246	1	0.204	-0.46	-5.496	-5.555	111.0
-5555.5557	-400.0	2	1	400.0	300.99503	1	2	1	201.88927	113.44246	1	0.204	-0.461	-5.562	-5.555	111.0
-5555.5557	-400.0	2	1	400.0	300.99503	1	2	1	201.88927	113.44246	1	0.204	-0.46	-5.517	-5.556	111.0
-5555.5557	-400.0	2	1	400.0	300.99503	1	2	1	201.88927	113.44246	1	0.204	-0.46	-5.535	-5.556	111.0
-5555.5557	-400.0	2	1	400.0	300.99503	1	2	1	201.88927	113.44246	1	0.204	-0.46	-5.527	-5.556	111.0
-5555.5557	-400.0	2	1	400.0	300.99503	1	2	1	201.88927	113.44246	1	0.204	-0.46	-5.547	-5.557	111.0
-5555.5557	-400.0	2	1	400.0	300.99503	1	2	1	201.88927	113.44246	1	0.204	-0.46	-5.555	-5.557	111.0
-5555.5557	-400.0	2	1	400.0	300.99503	1	2	1	201.88927	113.44246	1	0.204	-0.461	-5.6	-5.557	111.0
-5555.5557	-400.0	2	1	400.0	300.99503	1	2	1	201.88927	113.44246	1	0.204	-0.46	-5.554	-5.559	111.0
-5555.5557	-400.0	2	1	400.0	300.99503	1	2	1	201.88927	113.44246	1	0.204	-0.461	-5.582	-5.559	111.0
-5555.5557	-400.0	2	1	400.0	300.99503	1	2	1	201.88927	113.44246	1	0.204	-0.46	-5.527	-5.559	111.0
-5555.5557	-400.0	2	1	400.0	300.99503	1	2	1	201.88927	113.44246	1	0.204	-0.461	-5.557	-5.56	111.0
-5555.5557	-400.0	2	1	400.0	300.99503	1	2	1	201.88927	113.44246	1	0.204	-0.461	-5.562	-5.56	111.0
-5555.5557	-400.0	2	1	400.0	300.99503	1	2	1	201.88927	113.44246	1	0.204	-0.46	-5.554	-5.56	111.0
-5555.5557	-400.0	2	1	400.0	300.99503	1	2	1	201.88927	113.44246	1	0.204	-0.461	-5.597	-5.56	111.0
-5555.5557	-400.0	2	1	400.0	300.99503	1	2	1	201.88927	113.44246	1	0.204	-0.46	-5.55	-5.56	111.0
-5555.5557	-400.0	2	1	400.0	300.99503	1	2	1	201.88927	113.44246	1	0.204	-0.461	-5.563	-5.56	111.0
-5555.5557	-400.0	2	1	400.0	300.99503	1	2	1	201.88927	113.44246	1	0.204	-0.46	-5.538	-5.56	111.0
-5555.5557	-400.0	2	1	400.0	300.99503	1	2	1	201.88927	113.44246	1	0.204	-0.46	-5.545	-5.56	111.0
-5555.5557	-400.0	2	1	400.0	300.99503	1	2	1	201.88927	113.44246	1	0.204	-0.461	-5.608	-5.56	111.0
-5555.5557	-400.0	2	1	400.0	300.99503	1	2	1	201.88927	113.44246	1	0.204	-0.461	-5.66	-5.56	111.0
-5555.5557	-400.0	2	1	400.0	300.99503	1	2	1	201.88927	113.44246	1	0.204	-0.461	-5.597	-5.56	111.0
-5555.5557	-400.0	2	1	400.0	300.99503	1	2	1	201.88927	113.44246	1	0.204	-0.461	-5.586	-5.56	111.0
-5555.5557	-400.0	2	1	400.0	300.99503	1	2	1	201.88927	113.44246	1	0.204	-0.46	-5.498	-5.56	111.0
-5555.5557	-400.0	2	1	400.0	300.99503	1	2	1	201.88927	113.44246	1	0.204	-0.46	-5.553	-5.56	111.0
-5555.5557	-400.0	2	1	400.0	300.99503	1	2	1	201.88927	113.44246	1	0.204	-0.461	-5.57	-5.56	111.0
-5555.5557	-400.0	2	1	400.0	300.99503	1	2	1	201.88927	113.44246	1	0.204	-0.461	-5.646	-5.56	111.0
-5555.5557	-400.0	2	1	400.0	300.99503	1	2	1	201.88927	113.44246	1	0.204	-0.46	-5.517	-5.561	111.0
-5555.5557	-400.0	2	1	400.0	300.99503	1	2	1	201.88927	113.44246	1	0.204	-0.461	-5.608	-5.561	111.0
-5555.5557	-400.0	2	1	400.0	300.99503	1	2	1	201.88927	113.44246	1	0.204	-0.461	-5.584	-5.561	111.0
-5555.5557	-400.0	2	1	400.0	300.99503	1	2	1	201.88927	113.44246	1	0.204	-0.461	-5.56	-5.561	111.0
-5555.5557	-400.0	2	1	400.0	300.99503	1	2	1	201.88927	113.44246	1	0.204	-0.461	-5.573	-5.561	111.0
-5555.5557	-400.0	2	1	400.0	300.99503	1	2	1	201.88927	113.44246	1	0.204	-0.46	-5.531	-5.561	111.0
-5555.5557	-400.0	2	1	400.0	300.99503	1	2	1	201.88927	113.44246	1	0.204	-0.46	-5.546	-5.561	111.0
-5555.5557	-400.0	2	1	400.0	300.99503	1	2	1	201.88927	113.44246	1	0.204	-0.461	-5.572	-5.561	111.0
-5555.5557	-400.0	2	1	400.0	300.99503	1	2	1	201.88927	113.44246	1	0.204	-0.46	-5.526	-5.561	111.0
-5555.5557	-400.0	2	1	400.0	300.99503	1	2	1	201.88927	113.44246	1	0.204	-0.46	-5.536	-5.561	111.0
-5555.5557	-400.0	2	1	400.0	300.99503	1	2	1	201.88927	113.44246	1	0.204	-0.461	-5.561	-5.561	111.0
-5555.5557	-400.0	2	1	400.0	300.99503	1	2	1	201.88927	113.44246	1	0.204	-0.461	-5.576	-5.561	111.0
-5555.5557	-400.0	2	1	400.0	300.99503	1	2	1	201.88927	113.44246	1	0.204	-0.461	-5.566	-5.561	111.0
-5555.5557	-400.0	2	1	400.0	300.99503	1	2	1	201.88927	113.44246	1	0.204	-0.46	-5.554	-5.561	111.0
-5555.5557	-400.0	2	1	400.0	300.99503	1	2	1	201.88927	113.44246	1	0.204	-0.461	-5.587	-5.561	111.0
-5555.5557	-400.0	2	1	400.0	300.99503	1	2	1	201.88927	113.44246	1	0.204	-0.46	-5.551	-5.561	111.0
-5555.5557	-400.0	2	1	400.0	300.99503	1	2	1	201.88927	113.44246	1	0.204	-0.46	-5.549	-5.561	111.0
-5555.5557	-400.0	2	1	400.0	300.99503	1	2	1	201.88927	113.44246	1	0.205	-0.46	-5.47	-5.561	111.0
-5555.5557	-400.0	2	1	400.0	300.99503	1	2	1	201.88927	113.44246	1	0.205	-0.461	-5.584	-5.561	111.0
-5555.5557	-400.0	2	1	400.0	300.99503	1	2	1	201.88927	113.44246	1	0.205	-0.461	-5.567	-5.561	111.0
-5555.5557	-400.0	2	1	400.0	300.99503	1	2	1	201.88927	113.44246	1	0.205	-0.46	-5.549	-5.561	111.0
-5555.5557	-400.0	2	1	400.0	300.99503	1	2	1	201.88927	113.44246	1	0.205	-0.461	-5.586	-5.561	111.0
-5555.5557	-400.0	2	1	400.0	300.99503	1	2	1	201.88927	113.44246	1	0.205	-0.46	-5.526	-5.561	111.0
-5555.5557	-400.0	2	1	400.0	300.99503	1	2	1	201.88927	113.44246	1	0.205	-0.46	-5.414	-5.561	111.0
-5555.5557	-400.0	2	1	400.0	300.99503	1	2	1	201.88927	113.44246	1	0.205	-0.46	-5.503	-5.561	111.0
-5555.5557	-400.0	2	1	400.0	300.99503	1	2	1	201.88927	113.44246	1	0.205	-0.461	-5.562	-5.561	111.0
-5555.5557	-400.0	2	1	400.0	300.99503	1	2	1	201.88927	113.44246	1	0.205	-0.461	-5.589	-5.561	111.0
-5555.5557	-400.0	2	1	400.0	300.99503	1	2	1	201.88927	113.44246	1	0.205	-0.461	-5.607	-5.561	111.0
-5555.5557	-400.0	2	1	400.0	300.99503	1	2	1	201.88927	113.44246	1	0.205	-0.461	-5.642	-5.561	111.0
-5555.5557	-400.0	2	1	400.0	300.99503	1	2	1	201.88927	113.44246	1	0.205	-0.461	-5.605	-5.561	111.0
-5555.5557	-400.0	2	1	400.0	300.99503	1	2	1	201.88927	113.44246	1	0.205	-0.46	-5.524	-5.561	111.0
-5555.5557	-400.0	2	1	400.0	300.99503	1	2	1	201.88927	113.44246	1	0.205	-0.461	-5.56	-5.561	111.0
-5555.5557	-400.0	2	1	400.0	300.99503	1	2	1	201.88927	113.44246	1	0.205	-0.461	-5.562	-5.561	111.0
-5555.5557	-400.0	2	1	400.0	300.99503	1	2	1	201.88927	113.44246	1	0.205	-0.461	-5.562	-5.561	111.0
-5555.5557	-400.0	2	1	400.0	300.99503	1	2	1	201.88927	113.44246	1	0.205	-0.461	-5.561	-5.561	111.0
-5555.5557	-400.0	2	1	400.0	300.99503	1	2	1	201.88927	113.44246	1	0.205	-0.461	-5.594	-5.561	111.0
-5555.5557	-400.0	2	1	400.0	300.99503	1	2	1	201.88927	113.44246	1	0.205	-0.461	-5.569	-5.561	111.0
-5555.5557	-400.0	2	1	400.0	300.99503	1	2	1	201.88927	113.44246	1	0.205	-0.461	-5.569	-5.561	111.0
-5555.5557	-400.0	2	1	400.0	300.99503	1	2	1	201.88927	113.44246	1	0.205	-0.461	-5.568	-5.561	111.0
-5555.5557	-400.0	2	1	400.0	300.99503	1	2	1	201.88927	113.44246	1	0.205	-0.461	-5.605	-5.561	111.0
-5555.5557	-400.0	2	1	400.0	300.99503	1	2	1	201.88927	113.44246	1	0.205	-0.462	-5.873	-5.561	111.0
-5555.5557	-400.0	2	1	400.0	300.99503	1	2	1	201.88927	113.44246	1	0.205	-0.461	-5.558	-5.561	111.0
-5555.5557	-400.0	2	1	400.0	300.99503	1	2	1	201.88927	113.44246	1	0.205	-0.461	-5.574	-5.561	111.0
-5555.5557	-400.0	2	1	400.0	300.99503	1	2	1	201.88927	113.44246	1	0.205	-0.461	-5.572	-5.561	111.0
-5555.5557	-400.0	2	1	400.0	300.99503	1	2	1	201.88927	113.44246	1	0.205	-0.461	-5.57	-5.561	111.0
-5555.5557	-400.0	2	1	400.0	300.99503	1	2	1	201.88927	113.44246	1	0.205	-0.46	-5.54	-5.561	111.0
-5555.5557	-400.0	2	1	400.0	300.99503	1	2	1	201.88927	113.44246	1	0.205	-0.46	-5.527	-5.561	111.0
-5555.5557	-400.0	2	1	400.0	300.99503	1	2	1	201.88927	113.44246	1	0.205	-0.461	-5.572	-5.561	111.0
-5555.5557	-400.0	2	1	400.0	300.99503	1	2	1	201.88927	113.44246	1	0.206	-0.46	-5.516	-5.561	111.0
-5555.5557	-400.0	2	1	400.0	300.99503	1	2	1	201.88927	113.44246	1	0.206	-0.461	-5.581	-5.561	111.0
-5555.5557	-400.0	2	1	400.0	300.99503	1	2	1	201.88927	113.44246	1	0.206	-0.46	-5.427	-5.561	111.0
-5555.5557	-400.0	2	1	400.0	300.99503	1	2	1	201.88927	113.44246	1	0.206	-0.46	-5.516	-5.561	111.0
-5555.5557	-400.0	2	1	400.0	300.99503	1	2	1	201.88927	113.44246	1	0.206	-0.46	-5.549	-5.561	111.0
-5555.5557	-400.0	2	1	400.0	300.99503	1	2	1	201.88927	113.44246	1	0.206	-0.46	-5.541	-5.561	111.0
-5555.5557	-400.0	2	1	400.0	300.99503	1	2	1	201.88927	113.44246	1	0.206	-0.46	-5.549	-5.561	111.0
-5555.5557	-400.0	2	1	400.0	300.99503	1	2	1	201.88927	113.44246	1	0.206	-0.46	-5.549	-5.561	111.0
-5555.5557	-400.0	2	1	400.0	300.99503	1	2	1	201.88927	113.44246	1	0.206	-0.46	-5.6	-5.561	111.0
-5555.5557	-400.0	2	1	400.0	300.99503	1	2	1	201.88927	113.44246	1	0.206	-0.461	-5.716	-5.561	111.0
-5555.5557	-400.0	2	1	400.0	300.99503	1	2	1	201.88927	113.44246	1	0.206	-0.461	-5.559	-5.561	111.0
-5555.5557	-400.0	2	1	400.0	300.99503	1	2	1	201.88927	113.44246	1	0.206	-0.461	-5.621	-5.561	111.0
-5555.5557	-400.0	2	1	400.0	300.99503	1	2	1	201.88927	113.44246	1	0.206	-0.461	-5.573	-5.561	111.0
-5555.5557	-400.0	2	1	400.0	300.99503	1	2	1	201.88927	113.44246	1	0.206	-0.461	-5.561	-5.561	111.0
-5555.5557	-400.0	2	1	400.0	300.99503	1	2	1	201.88927	113.44246	1	0.206	-0.46	-5.495	-5.561	111.0
-5555.5557	-400.0	2	1	400.0	300.99503	1	2	1	201.88927	113.44246	1	0.206	-0.461	-5.601	-5.561	111.0
-5555.5557	-400.0	2	1	400.0	300.99503	1	2	1	201.88927	113.44246	1	0.206	-0.46	-5.534	-5.561	111.0
-5555.5557	-400.0	2	1	400.0	300.99503	1	2	1	201.88927	113.44246	1	0.206	-0.461	-5.619	-5.561	111.0
-5555.5557	-400.0	2	1	400.0	300.99503	1	2	1	201.88927	113.44246	1	0.206	-0.461	-5.628	-5.561	111.0
-5555.5557	-400.0	2	1	400.0	300.99503	1	2	1	201.88927	113.44246	1	0.206	-0.461	-5.592	-5.561	111.0
-5555.5557	-400.0	2	1	400.0	300.99503	1	2	1	201.88927	113.44246	1	0.206	-0.46	-5.536	-5.561	111.0
-5555.5557	-400.0	2	1	400.0	300.99503	1	2	1	201.88927	113.44246	1	0.206	-0.461	-5.671	-5.561	111.0
-5555.5557	-400.0	2	1	400.0	300.99503	1	2	1	201.88927	113.44246	1	0.206	-0.46	-5.529	-5.561	111.0
-5555.5557	-400.0	2	1	400.0	300.99503	1	2	1	201.88927	113.44246	1	0.206	-0.46	-5.553	-5.561	111.0
-5555.5557	-400.0	2	1	400.0	300.99503	1	2	1	201.88927	113.44246	1	0.206	-0.461	-5.66	-5.561	111.0
-5555.5557	-400.0	2	1	400.0	300.99503	1	2	1	201.88927	113.44246	1	0.206	-0.461	-5.56	-5.561	111.0
-5555.5557	-400.0	2	1	400.0	300.99503	1	2	1	201.88927	113.44246	1	0.206	-0.461	-5.579	-5.561	111.0
-5555.5557	-400.0	2	1	400.0	300.99503	1	2	1	201.88927	113.44246	1	0.206	-0.461	-5.609	-5.561	111.0
-5555.5557	-400.0	2	1	400.0	300.99503	1	2	1	201.88927	113.44246	1	0.206	-0.46	-5.534	-5.561	111.0
-5555.5557	-400.0	2	1	400.0	300.99503	1	2	1	201.88927	113.44246	1	0.206	-0.46	-5.518	-5.561	111.0
-5555.5557	-400.0	2	1	400.0	300.99503	1	2	1	201.88927	113.44246	1	0.206	-0.46	-5.536	-5.561	111.0
-5555.5557	-400.0	2	1	400.0	300.99503	1	2	1	201.88927	113.44246	1	0.206	-0.461	-5.589	-5.561	111.0
-5555.5557	-400.0	2	1	400.0	300.99503	1	2	1	201.88927	113.44246	1	0.206	-0.461	-5.573	-5.561	111.0
-5555.5557	-400.0	2	1	400.0	300.99503	1	2	1	201.88927	113.44246	1	0.206	-0.46	-5.561	-5.561	111.0
-5555.5557	-400.0	2	1	400.0	300.99503	1	2	1	201.88927	113.44246	1	0.206	-0.461	-5.585	-5.561	111.0
-5555.5557	-400.0	2	1	400.0	300.99503	1	2	1	201.88927	113.44246	1	0.206	-0.46	-5.537	-5.561	111.0
-5555.5557	-400.0	2	1	400.0	300.99503	1	2	1	201.88927	113.44246	1	0.206	-0.461	-5.57	-5.561	111.0
-5555.5557	-400.0	2	1	400.0	300.99503	1	2	1	201.88927	113.44246	1	0.206	-0.461	-5.606	-5.561	111.0
-5555.5557	-400.0	2	1	400.0	300.99503	1	2	1	201.88927	113.44246	1	0.206	-0.461	-5.564	-5.561	111.0
-5555.5557	-400.0	2	1	400.0	300.99503	1	2	1	201.88927	113.44246	1	0.206	-0.461	-5.564	-5.561	111.0
-5555.5557	-400.0	2	1	400.0	300.99503	1	2	1	201.88927	113.44246	1	0.206	-0.461	-5.592	-5.561	111.0
-5555.5557	-400.0	2	1	400.0	300.99503	1	2	1	201.88927	113.44246	1	0.206	-0.461	-5.604	-5.561	111.0
-5555.5557	-400.0	2	1	400.0	300.99503	1	2	1	201.88927	113.44246	1	0.206	-0.46	-5.531	-5.561	111.0
-5555.5557	-400.0	2	1	400.0	300.99503	1	2	1	201.88927	113.44246	1	0.206	-0.46	-5.484	-5.561	111.0
-5555.5557	-400.0	2	1	400.0	300.99503	1	2	1	201.88927	113.44246	1	0.206	-0.46	-5.539	-5.561	111.0
-5555.5557	-400.0	2	1	400.0	300.99503	1	2	1	201.88927	113.44246	1	0.206	-0.46	-5.549	-5.561	111.0
-5555.5557	-400.0	2	1	400.0	300.99503	1	2	1	201.88927	113.44246	1	0.206	-0.461	-5.562	-5.561	111.0
-5555.5557	-400.0	2	1	400.0	300.99503	1	2	1	201.88927	113.44246	1	0.206	-0.461	-5.559	-5.561	111.0
-5555.5557	-400.0	2	1	400.0	300.99503	1	2	1	201.88927	113.44246	1	0.206	-0.461	-5.56	-5.561	111.0
-5555.5557	-400.0	2	1	400.0	300.99503	1	2	1	201.88927	113.44246	1	0.206	-0.46	-5.532	-5.561	111.0
-5555.5557	-400.0	2	1	400.0	300.99503	1	2	1	201.88927	113.44246	1	0.206	-0.46	-5.555	-5.561	111.0
-5555.5557	-400.0	2	1	400.0	300.99503	1	2	1	201.88927	113.44246	1	0.206	-0.461	-5.564	-5.561	111.0
-5555.5557	-400.0	2	1	400.0	300.99503	1	2	1	201.88927	113.44246	1	0.206	-0.46	-5.557	-5.561	111.0
-5555.5557	-400.0	2	1	400.0	300.99503	1	2	1	201.88927	113.44246	1	0.206	-0.461	-5.571	-5.561	111.0
-5555.5557	-400.0	2	1	400.0	300.99503	1	2	1	201.88927	113.44246	1	0.206	-0.461	-5.566	-5.561	111.0
-5555.5557	-400.0	2	1	400.0	300.99503	1	2	1	201.88927	113.44246	1	0.206	-0.46	-5.548	-5.561	111.0
-5555.5557	-400.0	2	1	400.0	300.99503	1	2	1	201.88927	113.44246	1	0.206	-0.461	-5.568	-5.561	111.0
-5555.5557	-400.0	2	1	400.0	300.99503	1	2	1	201.88927	113.44246	1	0.206	-0.461	-5.698	-5.561	111.0
-5555.5557	-400.0	2	1	400.0	300.99503	1	2	1	201.88927	113.44246	1	0.206	-0.46	-5.538	-5.561	111.0
-5555.5557	-400.0	2	1	400.0	300.99503	1	2	1	201.88927	113.44246	1	0.206	-0.461	-5.589	-5.561	111.0
0.0	0.0	2	1	400.0	300.99503	1	2	1	201.88927	113.44246	0	0.206	-0.461	-5.671	-5.561	111.0
0.0	0.0	2	1	400.0	300.99503	1	2	1	201.88927	113.44246	0	0.206	-0.46	-5.384	-5.561	111.0
0.0	0.0	2	1	400.0	300.99503	1	2	1	201.88927	113.44246	0	0.206	-0.461	-5.579	-5.561	111.0
0.0	0.0	2	1	400.0	300.99503	1	2	1	201.88927	113.44246	0	0.206	-0.46	-5.529	-5.561	111.0
0.0	0.0	2	1	400.0	300.99503	1	2	1	201.88927	113.44246	0	0.206	-0.46	-5.534	-5.561	111.0
0.0	0.0	2	1	400.0	300.99503	1	2	1	201.88927	113.44246	0	0.206	-0.458	-5.148	-5.168	111.0
0.0	0.0	2	1	400.0	300.99503	1	2	1	201.88927	113.44246	0	0.206	-0.45	-4.437	-4.463	111.0
0.0	0.0	2	1	400.0	300.99503	1	2	1	201.88927	113.44246	0	0.207	-0.442	-4.495	-4.463	111.0
0.0	0.0	2	1	400.0	300.99503	1	2	1	201.88927	113.44246	0	0.207	-0.431	-3.874	-3.854	111.0
0.0	0.0	2	1	400.0	300.99503	1	2	1	201.88927	113.44246	0	0.207	-0.418	-3.584	-3.581	111.0
0.0	0.0	2	1	400.0	300.99503	1	2	1	201.88927	113.44246	0	0.207	-0.406	-3.562	-3.581	111.0
0.0	0.0	2	1	400.0	300.99503	1	2	1	201.88927	113.44246	0	0.207	-0.392	-3.176	-3.093	111.0
0.0	0.0	2	1	400.0	300.99503	1	2	1	201.88927	113.44246	0	0.207	-0.379	-3.085	-3.093	111.0
0.0	0.0	2	1	400.0	300.99503	1	2	1	201.88927	113.44246	0	0.208	-0.365	-2.871	-2.874	111.0
0.0	0.0	2	1	400.0	300.99503	1	2	1	201.88927	113.44246	0	0.208	-0.349	-2.486	-2.482	111.0
0.0	0.0	2	1	400.0	300.99503	1	2	1	201.88927	113.44246	0	0.208	-0.335	-2.529	-2.482	111.0
0.0	0.0	2	1	400.0	300.99503	1	2	1	201.88927	113.44246	0	0.208	-0.32	-2.36	-2.306	111.0
0.0	0.0	2	1	400.0	300.99503	1	2	1	201.88927	113.44246	0	0.208	-0.308	-2.185	-1.992	111.0
0.0	0.0	2	1	400.0	300.99503	1	2	1	201.88927	113.44246	0	0.209	-0.294	-1.986	-1.992	111.0
0.0	0.0	2	1	400.0	300.99503	1	2	1	201.88927	113.44246	0	0.209	-0.279	-1.597	-1.72	111.0
0.0	0.0	2	1	400.0	300.99503	1	2	1	201.88927	113.44246	0	0.209	-0.267	-1.712	-1.72	111.0
0.0	0.0	2	1	400.0	300.99503	1	2	1	201.88927	113.44246	0	0.209	-0.254	-1.601	-1.598	111.0
0.0	0.0	2	1	400.0	300.99503	1	2	1	201.88927	113.44246	0	0.209	-0.24	-1.393	-1.38	111.0
0.0	0.0	2	1	400.0	300.99503	1	2	1	201.88927	113.44246	0	0.21	-0.229	-1.335	-1.38	111.0
0.0	0.0	2	1	400.0	300.99503	1	2	1	201.88927	113.44246	0	0.21	-0.217	-1.25	-1.282	111.0
0.0	0.0	2	1	400.0	300.99503	1	2	1	201.88927	113.44246	0	0.21	-0.205	-1.124	-1.107	111.0
0.0	0.0	2	1	400.0	300.99503	1	2	1	201.88927	113.44246	0	0.21	-0.194	-1.158	-1.107	111.0
0.0	0.0	2	1	400.0	300.99503	1	2	1	201.88927	113.44246	0	0.21	-0.183	-0.971	-1.029	111.0
0.0	0.0	2	1	400.0	300.99503	1	2	1	201.88927	113.44246	0	0.21	-0.174	-1.043	-1.029	111.0
0.0	0.0	2	1	400.0	300.99503	1	2	1	201.88927	113.44246	0	0.211	-0.164	-0.857	-0.888	111.0
0.0	0.0	2	1	400.0	300.99503	1	2	1	201.88927	113.44246	0	0.211	-0.155	-0.846	-0.825	111.0
0.0	0.0	2	1	400.0	300.99503	1	2	1	201.88927	113.44246	0	0.211	-0.147	-0.853	-0.825	111.0
0.0	0.0	2	1	400.0	300.99503	1	2	1	201.88927	113.44246	0	0.211	-0.137	-0.688	-0.712	111.0
0.0	0.0	2	1	400.0	300.99503	1	2	1	201.88927	113.44246	0	0.211	-0.129	-0.666	-0.662	111.0
0.0	0.0	2	1	400.0	300.99503	1	2	1	201.88927	113.44246	0	0.211	-0.121	-0.58	-0.662	111.0
0.0	0.0	2	1	400.0	300.99503	1	2	1	201.88927	113.44246	0	0.211	-0.113	-0.315	-0.571	111.0
0.0	0.0	2	1	400.0	300.99503	1	2	1	201.88927	113.44246	0	0.211	-0.107	-0.595	-0.571	111.0
0.0	0.0	2	1	400.0	300.99503	1	2	1	201.88927	113.44246	0	0.211	-0.101	-0.512	-0.531	111.0
0.0	0.0	2	1	400.0	300.99503	1	2	1	201.88927	113.44246	0	0.211	-0.094	-0.487	-0.458	111.0
0.0	0.0	2	1	400.0	300.99503	1	2	1	201.88927	113.44246	0	0.211	-0.089	-0.504	-0.458	111.0
0.0	0.0	2	1	400.0	300.99503	1	2	1	201.88927	113.44246	0	0.211	-0.084	-0.465	-0.426	111.0
0.0	0.0	2	1	400.0	300.99503	1	2	1	201.88927	113.44246	0	0.211	-0.078	-0.385	-0.368	111.0
0.0	0.0	2	1	400.0	300.99503	1	2	1	201.88927	113.44246	0	0.211	-0.074	-0.357	-0.368	111.0
0.0	0.0	2	1	400.0	300.99503	1	2	1	201.88927	113.44246	0	0.211	-0.07	-0.346	-0.341	111.0
0.0	0.0	2	1	400.0	300.99503	1	2	1	201.88927	113.44246	0	0.211	-0.066	-0.349	-0.341	111.0
0.0	0.0	2	1	400.0	300.99503	1	2	1	201.88927	113.44246	0	0.211	-0.062	-0.349	-0.295	111.0
0.0	0.0	2	1	400.0	300.99503	1	2	1	201.88927	113.44246	0	0.211	-0.059	-0.286	-0.254	111.0
0.0	0.0	2	1	400.0	300.99503	1	2	1	201.88927	113.44246	0	0.211	-0.055	-0.241	-0.254	111.0
0.0	0.0	2	1	400.0	300.99503	1	2	1	201.88927	113.44246	0	0.211	-0.052	-0.26	-0.236	111.0
0.0	0.0	2	1	400.0	300.99503	1	2	1	201.88927	113.44246	0	0.211	-0.048	-0.196	-0.204	111.0
0.0	0.0	2	1	400.0	300.99503	1	2	1	201.88927	113.44246	0	0.211	-0.044	-0.176	-0.204	111.0
0.0	0.0	2	1	400.0	300.99503	1	2	1	201.88927	113.44246	0	0.211	-0.041	-0.263	-0.189	111.0
0.0	0.0	2	1	400.0	300.99503	1	2	1	201.88927	113.44246	0	0.211	-0.038	-0.186	-0.189	111.0
0.0	0.0	2	1	400.0	300.99503	1	2	1	201.88927	113.44246	0	0.211	-0.036	-0.195	-0.163	111.0
0.0	0.0	2	1	400.0	300.99503	1	2	1	201.88927	113.44246	0	0.211	-0.034	-0.15	-0.152	111.0
0.0	0.0	2	1	400.0	300.99503	1	2	1	201.88927	113.44246	0	0.211	-0.032	-0.132	-0.152	111.0
0.0	0.0	2	1	400.0	300.99503	1	2	1	201.88927	113.44246	0	0.211	-0.03	-0.127	-0.131	111.0
0.0	0.0	2	1	400.0	300.99503	1	2	1	201.88927	113.44246	0	0.211	-0.027	0.136	-0.121	111.0
0.0	0.0	2	1	400.0	300.99503	1	2	1	201.88927	113.44246	0	0.211	-0.025	-0.125	-0.121	111.0
0.0	0.0	2	1	400.0	300.99503	1	2	1	201.88927	113.44246	0	0.211	-0.023	-0.118	-0.105	111.0
0.0	0.0	2	1	400.0	300.99503	1	2	1	201.88927	113.44246	0	0.211	-0.021	-0.087	-0.105	111.0
0.0	0.0	2	1	400.0	300.99503	1	2	1	201.88927	113.44246	0	0.211	-0.02	-0.075	-0.09	111.0
0.0	0.0	2	1	400.0	300.99503	1	2	1	201.88927	113.44246	0	0.211	-0.02	-0.068	-0.084	111.0
0.0	0.0	2	1	400.0	300.99503	1	2	1	201.88927	113.44246	0	0.211	-0.02	-0.056	-0.084	111.0
0.0	0.0	2	1	400.0	300.99503	1	2	1	201.88927	113.44246	0	0.211	-0.02	-0.127	-0.072	111.0
0.0	0.0	2	1	400.0	300.99503	1	2	1	201.88927	113.44246	0	0.211	-0.02	-0.079	-0.067	111.0
0.0	0.0	2	1	400.0	300.99503	1	2	1	201.88927	113.44246	0	0.211	-0.02	-0.047	-0.067	111.0
0.0	0.0	2	1	400.0	300.99503	1	2	1	201.88927	113.44246	0	0.211	-0.02	-0.063	-0.058	111.0
0.0	0.0	2	1	400.0	300.99503	1	2	1	201.88927	113.44246	0	0.211	-0.02	-0.073	-0.058	111.0
0.0	0.0	2	1	400.0	300.99503	1	2	1	201.88927	113.44246	0	0.211	-0.021	-0.272	-0.053	111.0
0.0	0.0	2	1	400.0	300.99503	1	2	1	201.88927	113.44246	0	0.211	-0.02	-0.088	-0.046	111.0
0.0	0.0	2	1	400.0	300.99503	1	2	1	201.88927	113.44246	0	0.211	-0.019	-0.081	-0.046	111.0
0.0	0.0	2	1	400.0	300.99503	1	2	1	201.88927	113.44246	0	0.211	-0.018	0.002	-0.043	111.0
0.0	0.0	2	1	400.0	300.99503	1	2	1	201.88927	113.44246	0	0.211	-0.018	-0.049	-0.043	111.0
0.0	0.0	2	1	400.0	300.99503	1	2	1	201.88927	113.44246	0	0.211	-0.017	0.0	-0.037	111.0
0.0	0.0	2	1	400.0	300.99503	1	2	1	201.88927	113.44246	0	0.211	-0.017	-0.034	-0.034	111.0
0.0	0.0	2	1	400.0	300.99503	1	2	1	201.88927	113.44246	0	0.211	-0.016	-0.037	-0.034	111.0
0.0	0.0	2	1	400.0	300.99503	1	2	1	201.88927	113.44246	0	0.211	-0.016	-0.045	-0.029	111.0
0.0	0.0	2	1	400.0	300.99503	1	2	1	201.88927	113.44246	0	0.211	-0.016	-0.048	-0.025	111.0
0.0	0.0	2	1	400.0	300.99503	1	2	1	201.88927	113.44246	0	0.211	-0.016	-0.037	-0.025	111.0
0.0	0.0	2	1	400.0	300.99503	1	2	1	201.88927	113.44246	0	0.211	-0.014	0.011	-0.023	111.0
0.0	0.0	2	1	400.0	300.99503	1	2	1	201.88927	113.44246	0	0.211	-0.013	-0.015	-0.021	111.0
0.0	0.0	2	1	400.0	300.99503	1	2	1	201.88927	113.44246	0	0.211	-0.012	0.011	-0.021	111.0
0.0	0.0	2	1	400.0	300.99503	1	2	1	201.88927	113.44246	0	0.211	-0.012	-0.029	-0.018	111.0
0.0	0.0	2	1	400.0	300.99503	1	2	1	201.88927	113.44246	0	0.211	-0.011	0.119	-0.018	111.0
0.0	0.0	2	1	400.0	300.99503	1	2	1	201.88927	113.44246	0	0.211	-0.009	-0.012	-0.015	111.0
0.0	0.0	2	1	400.0	300.99503	1	2	1	201.88927	113.44246	0	0.211	-0.008	-0.015	-0.014	111.0
0.0	0.0	2	1	400.0	300.99503	1	2	1	201.88927	113.44246	0	0.211	-0.007	0.122	-0.014	111.0
0.0	0.0	2	1	400.0	300.99503	1	2	1	201.88927	113.44246	0	0.211	-0.007	-0.147	-0.012	111.0
0.0	0.0	2	1	400.0	300.99503	1	2	1	201.88927	113.44246	0	0.211	-0.007	-0.025	-0.012	111.0
0.0	0.0	2	1	400.0	300.99503	1	2	1	201.88927	113.44246	0	0.211	-0.007	-0.018	-0.011	111.0
0.0	0.0	2	1	400.0	300.99503	1	2	1	201.88927	113.44246	0	0.211	-0.005	0.098	-0.009	111.0
0.0	0.0	2	1	400.0	300.99503	1	2	1	201.88927	113.44246	0	0.211	-0.003	0.0	-0.009	111.0
0.0	0.0	2	1	400.0	300.99503	1	2	1	201.88927	113.44246	0	0.211	-0.001	0.0	-0.009	111.0
0.0	0.0	2	1	400.0	300.99503	1	2	1	201.88927	113.44246	0	0.211	-0.001	-0.018	-0.007	111.0
0.0	0.0	2	1	400.0	300.99503	1	2	1	201.88927	113.44246	0	0.211	-0.001	-0.07	-0.007	111.0
0.0	0.0	2	1	400.0	300.99503	1	2	1	201.88927	113.44246	0	0.211	0.0	0.0	-0.007	111.0
0.0	0.0	2	1	400.0	300.99503	1	2	1	201.88927	113.44246	0	0.211	0.0	0.067	-0.007	111.0
0.0	0.0	2	1	400.0	300.99503	1	2	1	201.88927	113.44246	0	0.211	0.0	-0.007	-0.006	111.0
0.0	0.0	2	1	400.0	300.99503	1	2	1	201.88927	113.44246	0	0.211	0.0	0.0	-0.005	111.0
0.0	0.0	2	1	400.0	300.99503	1	2	1	201.88927	113.44246	0	0.211	0.0	0.119	-0.005	111.0
0.0	0.0	2	1	400.0	300.99503	1	2	1	201.88927	113.44246	0	0.211	0.0	0.021	-0.004	111.0
0.0	0.0	2	1	400.0	300.99503	1	2	1	201.88927	113.44246	0	0.211	0.0	-0.003	-0.004	111.0
0.0	0.0	2	1	400.0	300.99503	1	2	1	201.88927	113.44246	0	0.211	0.0	0.017	-0.004	111.0
0.0	0.0	2	1	400.0	300.99503	1	2	1	201.88927	113.44246	0	0.211	0.0	-0.01	-0.003	111.0
0.0	0.0	2	1	400.0	300.99503	1	2	1	201.88927	113.44246	0	0.211	0.0	-0.005	-0.003	111.0
0.0	0.0	2	1	400.0	300.99503	1	2	1	201.88927	113.44246	0	0.211	-0.001	-0.05	-0.003	111.0
0.0	0.0	2	1	400.0	300.99503	1	2	1	201.88927	113.44246	0	0.211	0.0	-0.001	-0.002	111.0
0.0	0.0	2	1	400.0	300.99503	1	2	1	201.88927	113.44246	0	0.211	0.0	-0.009	-0.002	111.0
0.0	0.0	2	1	400.0	300.99503	1	2	1	201.88927	113.44246	0	0.211	0.0	0.127	-0.002	111.0
0.0	0.0	2	1	400.0	300.99503	1	2	1	201.88927	113.44246	0	0.211	0.0	-0.005	-0.001	111.0
0.0	0.0	2	1	400.0	300.99503	1	2	1	201.88927	113.44246	0	0.211	-0.001	-0.017	-0.001	111.0
0.0	0.0	2	1	400.0	300.99503	1	2	1	201.88927	113.44246	0	0.211	0.0	0.002	-0.001	111.0
0.0	0.0	2	1	400.0	300.99503	1	2	1	201.88927	113.44246	0	0.211	-0.001	-0.037	-0.001	111.0
0.0	0.0	2	1	400.0	300.99503	1	2	1	201.88927	113.44246	0	0.211	0.0	-0.007	-0.001	111.0
0.0	0.0	2	1	400.0	300.99503	1	2	1	201.88927	113.44246	0	0.211	-0.001	-0.023	-0.001	111.0
0.0	0.0	2	1	400.0	300.99503	1	2	1	201.88927	113.44246	0	0.211	-0.001	-0.02	-0.001	111.0
0.0	0.0	2	1	400.0	300.99503	1	2	1	201.88927	113.44246	0	0.211	0.0	0.0	0.0	111.0
0.0	0.0	2	1	400.0	300.99503	1	2	1	201.88927	113.44246	0	0.211	0.0	0.035	0.0	111.0
0.0	0.0	2	1	400.0	300.99503	1	2	1	201.88927	113.44246	0	0.211	0.0	0.142	0.0	111.0
0.0	0.0	2	1	400.0	300.99503	1	2	1	201.88927	113.44246	0	0.211	-0.001	-0.045	0.0	111.0
0.0	0.0	2	1	400.0	300.99503	1	2	1	201.88927	113.44246	0	0.211	0.0	0.007	0.0	111.0
0.0	0.0	2	1	400.0	300.99503	1	2	1	201.88927	113.44246	0	0.211	0.0	0.007	0.0	111.0
0.0	0.0	2	1	400.0	300.99503	1	2	1	201.88927	113.44246	0	0.211	0.0	0.002	0.0	111.0
0.0	0.0	2	1	400.0	300.99503	1	2	1	201.88927	113.44246	0	0.211	0.0	-0.002	0.0	111.0
0.0	0.0	2	1	400.0	300.99503	1	2	1	201.88927	113.44246	0	0.211	-0.001	-0.026	0.0	111.0
0.0	0.0	2	1	400.0	300.99503	1	2	1	201.88927	113.44246	0	0.211	0.0	0.012	0.0	111.0
0.0	0.0	2	1	400.0	300.99503	1	2	1	201.88927	113.44246	0	0.211	-0.001	-0.024	0.0	111.0
0.0	0.0	2	1	400.0	300.99503	1	2	1	201.88927	113.44246	0	0.211	-0.001	-0.092	0.0	111.0
0.0	0.0	2	1	400.0	300.99503	1	2	1	201.88927	113.44246	0	0.211	-0.001	-0.02	0.0	111.0
0.0	0.0	2	1	400.0	300.99503	1	2	1	201.88927	113.44246	0	0.211	0.0	0.01	0.0	111.0
0.0	0.0	2	1	400.0	300.99503	1	2	1	201.88927	113.44246	0	0.211	0.0	0.0	0.0	111.0
0.0	0.0	2	1	400.0	300.99503	1	2	1	201.88927	113.44246	0	0.211	-0.001	-0.012	0.0	111.0
0.0	0.0	2	1	400.0	300.99503	1	2	1	201.88927	113.44246	0	0.211	0.0	0.095	0.0	111.0
0.0	0.0	2	1	400.0	300.99503	1	2	1	201.88927	113.44246	0	0.211	0.0	0.02	0.0	111.0
0.0	0.0	2	1	400.0	300.99503	1	2	1	201.88927	113.44246	0	0.211	0.0	0.012	0.0	111.0
0.0	0.0	2	1	400.0	300.99503	1	2	1	201.88927	113.44246	0	0.211	-0.001	-0.085	0.0	111.0
0.0	0.0	2	1	400.0	300.99503	1	2	1	201.88927	113.44246	0	0.211	0.0	0.007	0.0	111.0
0.0	0.0	2	1	400.0	300.99503	1	2	1	201.88927	113.44246	0	0.211	0.0	0.04	0.0	111.0
0.0	0.0	2	1	400.0	300.99503	1	2	1	201.88927	113.44246	0	0.211	0.0	0.007	0.0	111.0
0.0	0.0	2	1	400.0	300.99503	1	2	1	201.88927	113.44246	0	0.211	0.0	0.025	0.0	111.0
0.0	0.0	2	1	400.0	300.99503	1	2	1	201.88927	113.44246	0	0.211	0.0	-0.007	0.0	111.0
0.0	0.0	2	1	400.0	300.99503	1	2	1	201.88927	113.44246	0	0.211	-0.001	-0.012	0.0	111.0
0.0	0.0	2	1	400.0	300.99503	1	2	1	201.88927	113.44246	0	0.211	-0.001	-0.032	0.0	111.0
0.0	0.0	2	1	400.0	300.99503	1	2	1	201.88927	113.44246	0	0.211	0.0	0.0	0.0	111.0
0.0	0.0	2	1	400.0	300.99503	1	2	1	201.88927	113.44246	0	0.211	0.0	0.007	0.0	111.0
0.0	0.0	2	1	400.0	300.99503	1	2	1	201.88927	113.44246	0	0.211	0.0	0.002	0.0	111.0
0.0	0.0	2	1	400.0	300.99503	1	2	1	201.88927	113.44246	0	0.211	0.0	-0.004	0.0	111.0
0.0	0.0	2	1	400.0	300.99503	1	2	1	201.88927	113.44246	0	0.211	0.0	0.01	0.0	111.0
0.0	0.0	2	1	400.0	300.99503	1	2	1	201.88927	113.44246	0	0.211	-0.001	-0.08	0.0	111.0
0.0	0.0	2	1	400.0	300.99503	1	2	1	201.88927	113.44246	0	0.211	0.0	0.0	0.0	111.0
0.0	0.0	2	1	400.0	300.99503	1	2	1	201.88927	113.44246	0	0.211	-0.001	-0.025	0.0	111.0
0.0	0.0	2	1	400.0	300.99503	1	2	1	201.88927	113.44246	0	0.211	0.0	-0.004	0.0	111.0
0.0	0.0	2	1	400.0	300.99503	1	2	1	201.88927	113.44246	0	0.211	0.0	-0.002	0.0	111.0
0.0	0.0	2	1	400.0	300.99503	1	2	1	201.88927	113.44246	0	0.211	-0.001	-0.03	0.0	111.0
0.0	0.0	2	1	400.0	300.99503	1	2	1	201.88927	113.44246	0	0.211	0.0	0.017	0.0	111.0
0.0	0.0	2	1	400.0	300.99503	1	2	1	201.88927	113.44246	0	0.211	0.0	0.05	0.0	111.0
0.0	0.0	2	1	400.0	300.99503	1	2	1	201.88927	113.44246	0	0.211	-0.001	-0.07	0.0	111.0
0.0	0.0	2	1	400.0	300.99503	1	2	1	201.88927	113.44246	0	0.211	0.0	-0.009	0.0	111.0
0.0	0.0	2	1	400.0	300.99503	1	2	1	201.88927	113.44246	0	0.211	0.0	0.007	0.0	111.0
0.0	0.0	2	1	400.0	300.99503	1	2	1	201.88927	113.44246	0	0.211	-0.001	-0.077	0.0	111.0
0.0	0.0	2	1	400.0	300.99503	1	2	1	201.88927	113.44246	0	0.211	0.0	0.02	0.0	111.0
0.0	0.0	2	1	400.0	300.99503	1	2	1	201.88927	113.44246	0	0.211	-0.001	-0.024	0.0	111.0
0.0	0.0	2	1	400.0	300.99503	1	2	1	201.88927	113.44246	0	0.211	-0.001	-0.035	0.0	111.0
0.0	0.0	2	1	400.0	300.99503	1	2	1	201.88927	113.44246	0	0.211	0.0	0.052	0.0	111.0
0.0	0.0	2	1	400.0	300.99503	1	2	1	201.88927	113.44246	0	0.211	0.0	0.04	0.0	111.0
0.0	0.0	2	1	400.0	300.99503	1	2	1	201.88927	113.44246	0	0.211	0.0	0.007	0.0	111.0
0.0	0.0	2	1	400.0	300.99503	1	2	1	201.88927	113.44246	0	0.211	0.0	0.02	0.0	111.0
0.0	0.0	2	1	400.0	300.99503	1	2	1	201.88927	113.44246	0	0.211	-0.001	-0.017	0.0	111.0
0.0	0.0	2	1	400.0	300.99503	1	2	1	201.88927	113.44246	0	0.211	0.0	0.052	0.0	111.0
0.0	0.0	2	1	400.0	300.99503	1	2	1	201.88927	113.44246	0	0.211	0.0	-0.005	0.0	111.0
0.0	0.0	2	1	400.0	300.99503	1	2	1	201.88927	113.44246	0	0.211	0.0	0.002	0.0	111.0
0.0	0.0	2	1	400.0	300.99503	1	2	1	201.88927	113.44246	0	0.211	0.0	0.007	0.0	111.0
0.0	0.0	2	1	400.0	300.99503	1	2	1	201.88927	113.44246	0	0.211	-0.001	-0.026	0.0	111.0
0.0	0.0	2	1	400.0	300.99503	1	2	1	201.88927	113.44246	0	0.211	-0.001	-0.032	0.0	111.0
0.0	0.0	2	1	400.0	300.99503	1	2	1	201.88927	113.44246	0	0.211	0.0	-0.002	0.0	111.0
0.0	0.0	2	1	400.0	300.99503	1	2	1	201.88927	113.44246	0	0.211	-0.001	-0.035	0.0	111.0
0.0	0.0	2	1	400.0	300.99503	1	2	1	201.88927	113.44246	0	0.211	0.0	0.045	0.0	111.0
0.0	0.0	2	1	400.0	300.99503	1	2	1	201.88927	113.44246	0	0.211	0.0	0.007	0.0	111.0
0.0	0.0	2	1	400.0	300.99503	1	2	1	201.88927	113.44246	0	0.211	-0.001	-0.045	0.0	111.0
0.0	0.0	2	1	400.0	300.99503	1	2	1	201.88927	113.44246	0	0.211	-0.001	-0.04	0.0	111.0
0.0	0.0	2	1	400.0	300.99503	1	2	1	201.88927	113.44246	0	0.211	0.0	0.014	0.0	111.0
0.0	0.0	2	1	400.0	300.99503	1	2	1	201.88927	113.44246	0	0.211	-0.001	-0.171	0.0	111.0
0.0	0.0	2	1	400.0	300.99503	1	2	1	201.88927	113.44246	0	0.211	0.0	0.028	0.0	111.0
0.0	0.0	2	1	400.0	300.99503	1	2	1	201.88927	113.44246	0	0.211	-0.001	-0.017	0.0	111.0
0.0	0.0	2	1	400.0	300.99503	1	2	1	201.88927	113.44246	0	0.211	0.0	0.015	0.0	111.0
0.0	0.0	2	1	400.0	300.99503	1	2	1	201.88927	113.44246	0	0.211	0.0	0.025	0.0	111.0
0.0	0.0	2	1	400.0	300.99503	1	2	1	201.88927	113.44246	0	0.211	0.0	0.032	0.0	111.0
0.0	0.0	2	1	400.0	300.99503	1	2	1	201.88927	113.44246	0	0.211	-0.001	-0.065	0.0	111.0
0.0	0.0	2	1	400.0	300.99503	1	2	1	201.88927	113.44246	0	0.211	-0.001	-0.034	0.0	111.0
0.0	0.0	2	1	400.0	300.99503	1	2	1	201.88927	113.44246	0	0.211	0.0	0.004	0.0	111.0
0.0	0.0	2	1	400.0	300.99503	1	2	1	201.88927	113.44246	0	0.211	0.0	0.228	0.0	111.0
0.0	0.0	2	1	400.0	300.99503	1	2	1	201.88927	113.44246	0	0.211	0.0	0.004	0.0	111.0
0.0	0.0	2	1	400.0	300.99503	1	2	1	201.88927	113.44246	0	0.211	0.0	0.075	0.0	111.0
0.0	0.0	2	1	400.0	300.99503	1	2	1	201.88927	113.44246	0	0.211	0.0	-0.009	0.0	111.0
0.0	0.0	2	1	400.0	300.99503	1	2	1	201.88927	113.44246	0	0.211	0.0	0.015	0.0	111.0
0.0	0.0	2	1	400.0	300.99503	1	2	1	201.88927	113.44246	0	0.211	0.0	0.055	0.0	111.0
0.0	0.0	2	1	400.0	300.99503	1	2	1	201.88927	113.44246	0	0.211	0.0	0.004	0.0	111.0
0.0	0.0	2	1	400.0	300.99503	1	2	1	201.88927	113.44246	0	0.211	0.0	0.071	0.0	111.0
0.0	0.0	2	1	400.0	300.99503	1	2	1	201.88927	113.44246	0	0.211	0.0	0.005	0.0	111.0
0.0	0.0	2	1	400.0	300.99503	1	2	1	201.88927	113.44246	0	0.211	0.0	0.002	0.0	111.0
0.0	0.0	2	1	400.0	300.99503	1	2	1	201.88927	113.44246	0	0.211	0.0	0.045	0.0	111.0
0.0	0.0	2	1	400.0	300.99503	1	2	1	201.88927	113.44246	0	0.211	0.0	-0.009	0.0	111.0
0.0	0.0	2	1	400.0	300.99503	1	2	1	201.88927	113.44246	0	0.211	0.0	0.002	0.0	111.0
0.0	0.0	2	1	400.0	300.99503	1	2	1	201.88927	113.44246	0	0.211	-0.001	-0.017	0.0	111.0
0.0	0.0	2	1	400.0	300.99503	1	2	1	201.88927	113.44246	0	0.211	0.0	-0.004	0.0	111.0
0.0	0.0	2	1	400.0	300.99503	1	2	1	201.88927	113.44246	0	0.211	-0.001	-0.088	0.0	111.0
0.0	0.0	2	1	400.0	300.99503	1	2	1	201.88927	113.44246	0	0.211	0.0	0.037	0.0	111.0
0.0	0.0	2	1	400.0	300.99503	1	2	1	201.88927	113.44246	0	0.211	-0.001	-0.015	0.0	111.0
0.0	0.0	2	1	400.0	300.99503	1	2	1	201.88927	113.44246	0	0.211	-0.001	-0.185	0.0	111.0
0.0	0.0	2	1	400.0	300.99503	1	2	1	201.88927	113.44246	0	0.211	0.0	-0.002	0.0	111.0
0.0	0.0	2	1	400.0	300.99503	1	2	1	201.88927	113.44246	0	0.211	0.0	0.025	0.0	111.0
0.0	0.0	2	1	400.0	300.99503	1	2	1	201.88927	113.44246	0	0.211	0.0	0.043	0.0	111.0
0.0	0.0	2	1	400.0	300.99503	1	2	1	201.88927	113.44246	0	0.211	0.0	0.081	0.0	111.0
0.0	0.0	2	1	400.0	300.99503	1	2	1	201.88927	113.44246	0	0.211	0.0	0.082	0.0	111.0
0.0	0.0	2	1	400.0	300.99503	1	2	1	201.88927	113.44246	0	0.211	-0.001	-0.024	0.0	111.0
0.0	0.0	2	1	400.0	300.99503	1	2	1	201.88927	113.44246	0	0.211	-0.001	-0.025	0.0	111.0
0.0	0.0	2	1	400.0	300.99503	1	2	1	201.88927	113.44246	0	0.211	-0.001	-0.042	0.0	111.0
0.0	0.0	2	1	400.0	300.99503	1	2	1	201.88927	113.44246	0	0.211	0.0	0.02	0.0	111.0
0.0	0.0	2	1	400.0	300.99503	1	2	1	201.88927	113.44246	0	0.211	-0.001	-0.045	0.0	111.0
0.0	0.0	2	1	400.0	300.99503	1	2	1	201.88927	113.44246	0	0.211	-0.001	-0.012	0.0	111.0
0.0	0.0	2	1	400.0	300.99503	1	2	1	201.88927	113.44246	0	0.211	0.0	0.042	0.0	111.0
0.0	0.0	2	1	400.0	300.99503	1	2	1	201.88927	113.44246	0	0.211	0.0	0.01	0.0	111.0
0.0	0.0	2	1	400.0	300.99503	1	2	1	201.88927	113.44246	0	0.211	0.0	-0.002	0.0	111.0
0.0	0.0	2	1	400.0	300.99503	1	2	1	201.88927	113.44246	0	0.211	-0.001	-0.012	0.0	111.0
0.0	0.0	2	1	400.0	300.99503	1	2	1	201.88927	113.44246	0	0.211	0.0	0.002	0.0	111.0
0.0	0.0	2	1	400.0	300.99503	1	2	1	201.88927	113.44246	0	0.211	0.0	0.02	0.0	111.0
0.0	0.0	2	1	400.0	300.99503	1	2	1	201.88927	113.44246	0	0.211	-0.001	-0.03	0.0	111.0
0.0	0.0	2	1	400.0	300.99503	1	2	1	201.88927	113.44246	0	0.211	0.0	0.009	0.0	111.0
0.0	0.0	2	1	400.0	300.99503	1	2	1	201.88927	113.44246	0	0.211	0.0	-0.005	0.0	111.0
0.0	0.0	2	1	400.0	300.99503	1	2	1	201.88927	113.44246	0	0.211	0.0	0.012	0.0	111.0
0.0	0.0	2	1	400.0	300.99503	1	2	1	201.88927	113.44246	0	0.211	0.0	0.037	0.0	111.0
0.0	0.0	2	1	400.0	300.99503	1	2	1	201.88927	113.44246	0	0.211	-0.001	-0.028	0.0	111.0
0.0	0.0	2	1	400.0	300.99503	1	2	1	201.88927	113.44246	0	0.211	0.0	-0.002	0.0	111.0
0.0	0.0	2	1	400.0	300.99503	1	2	1	201.88927	113.44246	0	0.211	-0.001	-0.014	0.0	111.0
0.0	0.0	2	1	400.0	300.99503	1	2	1	201.88927	113.44246	0	0.211	-0.001	-0.012	0.0	111.0
0.0	0.0	2	1	400.0	300.99503	1	2	1	201.88927	113.44246	0	0.211	-0.001	-0.03	0.0	111.0
0.0	0.0	2	1	400.0	300.99503	1	2	1	201.88927	113.44246	0	0.211	0.0	0.002	0.0	111.0
0.0	0.0	2	1	400.0	300.99503	1	2	1	201.88927	113.44246	0	0.211	0.0	0.027	0.0	111.0
0.0	0.0	2	1	400.0	300.99503	1	2	1	201.88927	113.44246	0	0.212	0.0	0.035	0.0	111.0
0.0	0.0	2	1	400.0	300.99503	1	2	1	201.88927	113.44246	0	0.212	-0.001	-0.029	0.0	111.0
0.0	0.0	2	1	400.0	300.99503	1	2	1	201.88927	113.44246	0	0.212	0.0	-0.009	0.0	111.0
0.0	0.0	2	1	400.0	300.99503	1	2	1	201.88927	113.44246	0	0.212	0.0	0.01	0.0	111.0
0.0	0.0	2	1	400.0	300.99503	1	2	1	201.88927	113.44246	0	0.212	-0.001	-0.074	0.0	111.0
0.0	0.0	2	1	400.0	300.99503	1	2	1	201.88927	113.44246	0	0.212	-0.001	-0.063	0.0	111.0
0.0	0.0	2	1	400.0	300.99503	1	2	1	201.88927	113.44246	0	0.212	-0.001	-0.017	0.0	111.0
0.0	0.0	2	1	400.0	300.99503	1	2	1	201.88927	113.44246	0	0.212	0.0	0.009	0.0	111.0
0.0	0.0	2	1	400.0	300.99503	1	2	1	201.88927	113.44246	0	0.212	0.0	0.015	0.0	111.0
0.0	0.0	2	1	400.0	300.99503	1	2	1	201.88927	113.44246	0	0.212	0.0	0.133	0.0	111.0
0.0	0.0	2	1	400.0	300.99503	1	2	1	201.88927	113.44246	0	0.212	0.0	0.022	0.0	111.0
0.0	0.0	2	1	400.0	300.99503	1	2	1	201.88927	113.44246	0	0.212	-0.001	-0.059	0.0	111.0
0.0	0.0	2	1	400.0	300.99503	1	2	1	201.88927	113.44246	0	0.212	0.0	0.003	0.0	111.0
0.0	0.0	2	1	400.0	300.99503	1	2	1	201.88927	113.44246	0	0.212	-0.001	-0.019	0.0	111.0
0.0	0.0	2	1	400.0	300.99503	1	2	1	201.88927	113.44246	0	0.212	0.0	0.223	0.0	111.0
0.0	0.0	2	1	400.0	300.99503	1	2	1	201.88927	113.44246	0	0.212	0.0	0.028	0.0	111.0
0.0	0.0	2	1	400.0	300.99503	1	2	1	201.88927	113.44246	0	0.212	-0.001	-0.014	0.0	111.0
0.0	0.0	2	1	400.0	300.99503	1	2	1	201.88927	113.44246	0	0.212	0.0	-0.004	0.0	111.0
0.0	0.0	2	1	400.0	300.99503	1	2	1	201.88927	113.44246	0	0.212	0.0	-0.004	0.0	111.0
0.0	0.0	2	1	400.0	300.99503	1	2	1	201.88927	113.44246	0	0.212	0.0	0.005	0.0	111.0
0.0	0.0	2	1	400.0	300.99503	1	2	1	201.88927	113.44246	0	0.212	-0.001	-0.017	0.0	111.0
0.0	0.0	2	1	400.0	300.99503	1	2	1	201.88927	113.44246	0	0.212	0.0	0.041	0.0	111.0
-4180.487	-300.99503	2	2	300.99503	300.99503	0	2	2	201.88927	113.44246	1	0.212	0.0	0.063	0.0	111.0
-4180.487	-300.99503	2	2	300.99503	300.99503	0	2	2	201.88927	113.44246	1	0.212	0.0	-0.006	0.0	111.0
-4180.487	-300.99503	2	2	300.99503	300.99503	0	2	2	201.88927	113.44246	1	0.212	0.0	0.025	0.0	111.0
-4180.487	-300.99503	2	2	300.99503	300.99503	0	2	2	201.88927	113.44246	1	0.212	-0.001	-0.165	-0.294	111.0
-4180.487	-300.99503	2	2	300.99503	300.99503	0	2	2	201.88927	113.44246	1	0.212	-0.003	-0.271	-0.294	111.0
-4180.487	-300.99503	2	2	300.99503	300.99503	0	2	2	201.88927	113.44246	1	0.212	-0.009	-0.812	-0.825	111.0
-4180.487	-300.99503	2	2	300.99503	300.99503	0	2	2	201.88927	113.44246	1	0.212	-0.015	-0.952	-1.063	111.0
-4180.487	-300.99503	2	2	300.99503	300.99503	0	2	2	201.88927	113.44246	1	0.212	-0.023	-1.019	-1.063	111.0
-4180.487	-300.99503	2	2	300.99503	300.99503	0	2	2	201.88927	113.44246	1	0.212	-0.033	-1.526	-1.488	111.0
-4180.487	-300.99503	2	2	300.99503	300.99503	0	2	2	201.88927	113.44246	1	0.212	-0.043	-1.514	-1.488	111.0
-4180.487	-300.99503	2	2	300.99503	300.99503	0	2	2	201.88927	113.44246	1	0.212	-0.052	-1.713	-1.679	111.0
-4180.487	-300.99503	2	2	300.99503	300.99503	0	2	2	201.88927	113.44246	1	0.212	-0.064	-2.029	-2.021	111.0
-4180.487	-300.99503	2	2	300.99503	300.99503	0	2	2	201.88927	113.44246	1	0.211	-0.074	-2.026	-2.021	111.0
-4180.487	-300.99503	2	2	300.99503	300.99503	0	2	2	201.88927	113.44246	1	0.211	-0.084	-2.142	-2.174	111.0
-4180.487	-300.99503	2	2	300.99503	300.99503	0	2	2	201.88927	113.44246	1	0.211	-0.094	-2.415	-2.448	111.0
-4180.487	-300.99503	2	2	300.99503	300.99503	0	2	2	201.88927	113.44246	1	0.211	-0.105	-2.451	-2.448	111.0
-4180.487	-300.99503	2	2	300.99503	300.99503	0	2	2	201.88927	113.44246	1	0.211	-0.115	-2.604	-2.571	111.0
-4180.487	-300.99503	2	2	300.99503	300.99503	0	2	2	201.88927	113.44246	1	0.211	-0.125	-2.559	-2.571	111.0
-4180.487	-300.99503	2	2	300.99503	300.99503	0	2	2	201.88927	113.44246	1	0.211	-0.136	-2.937	-2.791	111.0
-4180.487	-300.99503	2	2	300.99503	300.99503	0	2	2	201.88927	113.44246	1	0.211	-0.146	-2.833	-2.981	111.0
-4180.487	-300.99503	2	2	300.99503	300.99503	0	2	2	201.88927	113.44246	1	0.211	-0.155	-2.996	-2.981	111.0
-4180.487	-300.99503	2	2	300.99503	300.99503	0	2	2	201.88927	113.44246	1	0.211	-0.164	-2.903	-3.066	111.0
-4180.487	-300.99503	2	2	300.99503	300.99503	0	2	2	201.88927	113.44246	1	0.211	-0.172	-3.094	-3.145	111.0
-4180.487	-300.99503	2	2	300.99503	300.99503	0	2	2	201.88927	113.44246	1	0.211	-0.182	-3.204	-3.145	111.0
-4180.487	-300.99503	2	2	300.99503	300.99503	0	2	2	201.88927	113.44246	1	0.211	-0.19	-3.297	-3.287	111.0
-4180.487	-300.99503	2	2	300.99503	300.99503	0	2	2	201.88927	113.44246	1	0.211	-0.198	-3.287	-3.287	111.0
-4180.487	-300.99503	2	2	300.99503	300.99503	0	2	2	201.88927	113.44246	1	0.211	-0.207	-3.428	-3.409	111.0
-4180.487	-300.99503	2	2	300.99503	300.99503	0	2	2	201.88927	113.44246	1	0.211	-0.214	-3.433	-3.464	111.0
-4180.487	-300.99503	2	2	300.99503	300.99503	0	2	2	201.88927	113.44246	1	0.211	-0.222	-3.591	-3.464	111.0
-4180.487	-300.99503	2	2	300.99503	300.99503	0	2	2	201.88927	113.44246	1	0.211	-0.228	-3.525	-3.562	111.0
-4180.487	-300.99503	2	2	300.99503	300.99503	0	2	2	201.88927	113.44246	1	0.211	-0.234	-3.618	-3.606	111.0
-4180.487	-300.99503	2	2	300.99503	300.99503	0	2	2	201.88927	113.44246	1	0.211	-0.241	-3.671	-3.606	111.0
-4180.487	-300.99503	2	2	300.99503	300.99503	0	2	2	201.88927	113.44246	1	0.211	-0.247	-3.689	-3.685	111.0
-4180.487	-300.99503	2	2	300.99503	300.99503	0	2	2	201.88927	113.44246	1	0.211	-0.252	-3.624	-3.685	111.0
-4180.487	-300.99503	2	2	300.99503	300.99503	0	2	2	201.88927	113.44246	1	0.211	-0.258	-3.759	-3.72	111.0
-4180.487	-300.99503	2	2	300.99503	300.99503	0	2	2	201.88927	113.44246	1	0.211	-0.263	-3.739	-3.784	111.0
-4180.487	-300.99503	2	2	300.99503	300.99503	0	2	2	201.88927	113.44246	1	0.211	-0.267	-3.779	-3.784	111.0
-4180.487	-300.99503	2	2	300.99503	300.99503	0	2	2	201.88927	113.44246	1	0.211	-0.271	-3.812	-3.812	111.0
-4180.487	-300.99503	2	2	300.99503	300.99503	0	2	2	201.88927	113.44246	1	0.211	-0.275	-3.804	-3.812	111.0
-4180.487	-300.99503	2	2	300.99503	300.99503	0	2	2	201.88927	113.44246	1	0.211	-0.28	-3.912	-3.863	111.0
-4180.487	-300.99503	2	2	300.99503	300.99503	0	2	2	201.88927	113.44246	1	0.211	-0.285	-3.895	-3.907	111.0
-4180.487	-300.99503	2	2	300.99503	300.99503	0	2	2	201.88927	113.44246	1	0.211	-0.289	-3.931	-3.907	111.0
-4180.487	-300.99503	2	2	300.99503	300.99503	0	2	2	201.88927	113.44246	1	0.211	-0.292	-3.973	-3.926	111.0
-4180.487	-300.99503	2	2	300.99503	300.99503	0	2	2	201.88927	113.44246	1	0.211	-0.296	-3.943	-3.963	111.0
-4180.487	-300.99503	2	2	300.99503	300.99503	0	2	2	201.88927	113.44246	1	0.211	-0.3	-4.001	-3.963	111.0
-4180.487	-300.99503	2	2	300.99503	300.99503	0	2	2	201.88927	113.44246	1	0.211	-0.303	-3.961	-3.977	111.0
-4180.487	-300.99503	2	2	300.99503	300.99503	0	2	2	201.88927	113.44246	1	0.211	-0.306	-3.973	-4.006	111.0
-4180.487	-300.99503	2	2	300.99503	300.99503	0	2	2	201.88927	113.44246	1	0.211	-0.308	-4.028	-4.006	111.0
-4180.487	-300.99503	2	2	300.99503	300.99503	0	2	2	201.88927	113.44246	1	0.211	-0.31	-4.056	-4.03	111.0
-4180.487	-300.99503	2	2	300.99503	300.99503	0	2	2	201.88927	113.44246	1	0.211	-0.312	-3.994	-4.03	111.0
-4180.487	-300.99503	2	2	300.99503	300.99503	0	2	2	201.88927	113.44246	1	0.211	-0.314	-4.009	-4.041	111.0
-4180.487	-300.99503	2	2	300.99503	300.99503	0	2	2	201.88927	113.44246	1	0.211	-0.316	-4.072	-4.06	111.0
-4180.487	-300.99503	2	2	300.99503	300.99503	0	2	2	201.88927	113.44246	1	0.211	-0.318	-4.034	-4.06	111.0
-4180.487	-300.99503	2	2	300.99503	300.99503	0	2	2	201.88927	113.44246	1	0.211	-0.321	-4.037	-4.069	111.0
-4180.487	-300.99503	2	2	300.99503	300.99503	0	2	2	201.88927	113.44246	1	0.211	-0.321	-4.008	-4.069	111.0
-4180.487	-300.99503	2	2	300.99503	300.99503	0	2	2	201.88927	113.44246	1	0.211	-0.321	-4.06	-4.085	111.0
-4180.487	-300.99503	2	2	300.99503	300.99503	0	2	2	201.88927	113.44246	1	0.211	-0.321	-4.062	-4.092	111.0
-4180.487	-300.99503	2	2	300.99503	300.99503	0	2	2	201.88927	113.44246	1	0.211	-0.321	-4.099	-4.092	111.0
-4180.487	-300.99503	2	2	300.99503	300.99503	0	2	2	201.88927	113.44246	1	0.211	-0.321	-4.034	-4.105	111.0
-4180.487	-300.99503	2	2	300.99503	300.99503	0	2	2	201.88927	113.44246	1	0.211	-0.322	-4.108	-4.115	111.0
-4180.487	-300.99503	2	2	300.99503	300.99503	0	2	2	201.88927	113.44246	1	0.211	-0.324	-4.121	-4.115	111.0
-4180.487	-300.99503	2	2	300.99503	300.99503	0	2	2	201.88927	113.44246	1	0.211	-0.324	-4.104	-4.12	111.0
-4180.487	-300.99503	2	2	300.99503	300.99503	0	2	2	201.88927	113.44246	1	0.211	-0.326	-4.119	-4.129	111.0
-4180.487	-300.99503	2	2	300.99503	300.99503	0	2	2	201.88927	113.44246	1	0.211	-0.328	-4.163	-4.129	111.0
-4180.487	-300.99503	2	2	300.99503	300.99503	0	2	2	201.88927	113.44246	1	0.211	-0.33	-4.147	-4.133	111.0
-4180.487	-300.99503	2	2	300.99503	300.99503	0	2	2	201.88927	113.44246	1	0.211	-0.332	-4.164	-4.133	111.0
-4180.487	-300.99503	2	2	300.99503	300.99503	0	2	2	201.88927	113.44246	1	0.211	-0.334	-4.128	-4.14	111.0
-4180.487	-300.99503	2	2	300.99503	300.99503	0	2	2	201.88927	113.44246	1	0.211	-0.336	-4.176	-4.143	111.0
-4180.487	-300.99503	2	2	300.99503	300.99503	0	2	2	201.88927	113.44246	1	0.211	-0.338	-4.15	-4.143	111.0
-4180.487	-300.99503	2	2	300.99503	300.99503	0	2	2	201.88927	113.44246	1	0.21	-0.34	-4.13	-4.149	111.0
-4180.487	-300.99503	2	2	300.99503	300.99503	0	2	2	201.88927	113.44246	1	0.21	-0.341	-4.137	-4.149	111.0
-4180.487	-300.99503	2	2	300.99503	300.99503	0	2	2	201.88927	113.44246	1	0.21	-0.341	-4.17	-4.151	111.0
-4180.487	-300.99503	2	2	300.99503	300.99503	0	2	2	201.88927	113.44246	1	0.21	-0.34	-4.099	-4.154	111.0
-4180.487	-300.99503	2	2	300.99503	300.99503	0	2	2	201.88927	113.44246	1	0.21	-0.341	-4.133	-4.154	111.0
-4180.487	-300.99503	2	2	300.99503	300.99503	0	2	2	201.88927	113.44246	1	0.21	-0.341	-4.213	-4.159	111.0
-4180.487	-300.99503	2	2	300.99503	300.99503	0	2	2	201.88927	113.44246	1	0.21	-0.341	-4.171	-4.16	111.0
-4180.487	-300.99503	2	2	300.99503	300.99503	0	2	2	201.88927	113.44246	1	0.21	-0.341	-4.215	-4.16	111.0
-4180.487	-300.99503	2	2	300.99503	300.99503	0	2	2	201.88927	113.44246	1	0.21	-0.341	-4.167	-4.163	111.0
-4180.487	-300.99503	2	2	300.99503	300.99503	0	2	2	201.88927	113.44246	1	0.21	-0.341	-4.117	-4.163	111.0
-4180.487	-300.99503	2	2	300.99503	300.99503	0	2	2	201.88927	113.44246	1	0.21	-0.341	-4.2	-4.166	111.0
-4180.487	-300.99503	2	2	300.99503	300.99503	0	2	2	201.88927	113.44246	1	0.21	-0.341	-4.187	-4.167	111.0
-4180.487	-300.99503	2	2	300.99503	300.99503	0	2	2	201.88927	113.44246	1	0.21	-0.341	-4.15	-4.167	111.0
-4180.487	-300.99503	2	2	300.99503	300.99503	0	2	2	201.88927	113.44246	1	0.21	-0.341	-4.216	-4.17	111.0
-4180.487	-300.99503	2	2	300.99503	300.99503	0	2	2	201.88927	113.44246	1	0.21	-0.341	-4.165	-4.172	111.0
-4180.487	-300.99503	2	2	300.99503	300.99503	0	2	2	201.88927	113.44246	1	0.21	-0.341	-4.139	-4.172	111.0
-4180.487	-300.99503	2	2	300.99503	300.99503	0	2	2	201.88927	113.44246	1	0.21	-0.341	-4.159	-4.173	111.0
-4180.487	-300.99503	2	2	300.99503	300.99503	0	2	2	201.88927	113.44246	1	0.21	-0.341	-4.144	-4.174	111.0
-4180.487	-300.99503	2	2	300.99503	300.99503	0	2	2	201.88927	113.44246	1	0.21	-0.341	-4.179	-4.174	111.0
-4180.487	-300.99503	2	2	300.99503	300.99503	0	2	2	201.88927	113.44246	1	0.21	-0.341	-4.18	-4.175	111.0
-4180.487	-300.99503	2	2	300.99503	300.99503	0	2	2	201.88927	113.44246	1	0.21	-0.341	-4.117	-4.175	111.0
-4180.487	-300.99503	2	2	300.99503	300.99503	0	2	2	201.88927	113.44246	1	0.21	-0.341	-4.179	-4.176	111.0
-4180.487	-300.99503	2	2	300.99503	300.99503	0	2	2	201.88927	113.44246	1	0.21	-0.341	-4.191	-4.177	111.0
-4180.487	-300.99503	2	2	300.99503	300.99503	0	2	2	201.88927	113.44246	1	0.21	-0.341	-4.198	-4.177	111.0
-4180.487	-300.99503	2	2	300.99503	300.99503	0	2	2	201.88927	113.44246	1	0.21	-0.341	-4.136	-4.179	111.0
-4180.487	-300.99503	2	2	300.99503	300.99503	0	2	2	201.88927	113.44246	1	0.21	-0.341	-4.213	-4.179	111.0
-4180.487	-300.99503	2	2	300.99503	300.99503	0	2	2	201.88927	113.44246	1	0.21	-0.341	-4.183	-4.179	111.0
-4180.487	-300.99503	2	2	300.99503	300.99503	0	2	2	201.88927	113.44246	1	0.21	-0.341	-4.191	-4.179	111.0
-4180.487	-300.99503	2	2	300.99503	300.99503	0	2	2	201.88927	113.44246	1	0.21	-0.341	-4.176	-4.179	111.0
-4180.487	-300.99503	2	2	300.99503	300.99503	0	2	2	201.88927	113.44246	1	0.21	-0.341	-4.231	-4.18	111.0
-4180.487	-300.99503	2	2	300.99503	300.99503	0	2	2	201.88927	113.44246	1	0.21	-0.341	-4.172	-4.18	111.0
-4180.487	-300.99503	2	2	300.99503	300.99503	0	2	2	201.88927	113.44246	1	0.21	-0.341	-4.156	-4.18	111.0
-4180.487	-300.99503	2	2	300.99503	300.99503	0	2	2	201.88927	113.44246	1	0.21	-0.341	-4.174	-4.181	111.0
-4180.487	-300.99503	2	2	300.99503	300.99503	0	2	2	201.88927	113.44246	1	0.21	-0.341	-4.184	-4.181	111.0
-4180.487	-300.99503	2	2	300.99503	300.99503	0	2	2	201.88927	113.44246	1	0.21	-0.341	-4.18	-4.181	111.0
-4180.487	-300.99503	2	2	300.99503	300.99503	0	2	2	201.88927	113.44246	1	0.21	-0.341	-4.154	-4.181	111.0
-4180.487	-300.99503	2	2	300.99503	300.99503	0	2	2	201.88927	113.44246	1	0.209	-0.341	-4.226	-4.181	111.0
-4180.487	-300.99503	2	2	300.99503	300.99503	0	2	2	201.88927	113.44246	1	0.209	-0.341	-4.147	-4.182	111.0
-4180.487	-300.99503	2	2	300.99503	300.99503	0	2	2	201.88927	113.44246	1	0.209	-0.341	-4.23	-4.182	111.0
-4180.487	-300.99503	2	2	300.99503	300.99503	0	2	2	201.88927	113.44246	1	0.209	-0.341	-4.131	-4.182	111.0
-4180.487	-300.99503	2	2	300.99503	300.99503	0	2	2	201.88927	113.44246	1	0.209	-0.341	-4.163	-4.182	111.0
-4180.487	-300.99503	2	2	300.99503	300.99503	0	2	2	201.88927	113.44246	1	0.209	-0.341	-4.175	-4.182	111.0
-4180.487	-300.99503	2	2	300.99503	300.99503	0	2	2	201.88927	113.44246	1	0.209	-0.341	-4.184	-4.183	111.0
-4180.487	-300.99503	2	2	300.99503	300.99503	0	2	2	201.88927	113.44246	1	0.209	-0.341	-4.16	-4.183	111.0
-4180.487	-300.99503	2	2	300.99503	300.99503	0	2	2	201.88927	113.44246	1	0.209	-0.341	-4.157	-4.183	111.0
-4180.487	-300.99503	2	2	300.99503	300.99503	0	2	2	201.88927	113.44246	1	0.209	-0.341	-4.218	-4.183	111.0
-4180.487	-300.99503	2	2	300.99503	300.99503	0	2	2	201.88927	113.44246	1	0.209	-0.341	-4.199	-4.183	111.0
-4180.487	-300.99503	2	2	300.99503	300.99503	0	2	2	201.88927	113.44246	1	0.209	-0.341	-4.177	-4.183	111.0
-4180.487	-300.99503	2	2	300.99503	300.99503	0	2	2	201.88927	113.44246	1	0.209	-0.341	-4.183	-4.183	111.0
-4180.487	-300.99503	2	2	300.99503	300.99503	0	2	2	201.88927	113.44246	1	0.209	-0.341	-4.145	-4.183	111.0
-4180.487	-300.99503	2	2	300.99503	300.99503	0	2	2	201.88927	113.44246	1	0.209	-0.341	-4.173	-4.183	111.0
-4180.487	-300.99503	2	2	300.99503	300.99503	0	2	2	201.88927	113.44246	1	0.209	-0.341	-4.337	-4.183	111.0
-4180.487	-300.99503	2	2	300.99503	300.99503	0	2	2	201.88927	113.44246	1	0.209	-0.341	-4.172	-4.183	111.0
-4180.487	-300.99503	2	2	300.99503	300.99503	0	2	2	201.88927	113.44246	1	0.209	-0.341	-4.173	-4.184	111.0
-4180.487	-300.99503	2	2	300.99503	300.99503	0	2	2	201.88927	113.44246	1	0.209	-0.341	-4.204	-4.184	111.0
-4180.487	-300.99503	2	2	300.99503	300.99503	0	2	2	201.88927	113.44246	1	0.209	-0.341	-4.17	-4.184	111.0
-4180.487	-300.99503	2	2	300.99503	300.99503	0	2	2	201.88927	113.44246	1	0.209	-0.341	-4.191	-4.184	111.0
-4180.487	-300.99503	2	2	300.99503	300.99503	0	2	2	201.88927	113.44246	1	0.209	-0.341	-4.223	-4.184	111.0
-4180.487	-300.99503	2	2	300.99503	300.99503	1	2	2	201.88927	113.44246	1	0.209	-0.34	-4.075	-4.184	111.0
-4180.487	-300.99503	2	2	300.99503	300.99503	1	2	2	201.88927	113.44246	1	0.209	-0.341	-4.19	-4.184	111.0
-4180.487	-300.99503	2	2	300.99503	300.99503	1	2	2	201.88927	113.44246	1	0.209	-0.341	-4.15	-4.184	111.0
-4180.487	-300.99503	2	2	300.99503	300.99503	1	2	2	201.88927	113.44246	1	0.209	-0.341	-4.118	-4.184	111.0
-4180.487	-300.99503	2	2	300.99503	300.99503	1	2	2	201.88927	113.44246	1	0.209	-0.341	-4.17	-4.184	111.0
-4180.487	-300.99503	2	2	300.99503	300.99503	1	2	2	201.88927	113.44246	1	0.209	-0.341	-4.135	-4.184	111.0
-4180.487	-300.99503	2	2	300.99503	300.99503	1	2	2	201.88927	113.44246	1	0.209	-0.341	-4.17	-4.184	111.0
-4180.487	-300.99503	2	2	300.99503	300.99503	1	2	2	201.88927	113.44246	1	0.209	-0.341	-4.174	-4.184	111.0
-4180.487	-300.99503	2	2	300.99503	300.99503	1	2	2	201.88927	113.44246	1	0.209	-0.341	-4.22	-4.184	111.0
-4180.487	-300.99503	2	2	300.99503	300.99503	1	2	2	201.88927	113.44246	1	0.209	-0.341	-4.177	-4.184	111.0
-4180.487	-300.99503	2	2	300.99503	300.99503	1	2	2	201.88927	113.44246	1	0.209	-0.341	-4.114	-4.184	111.0
-4180.487	-300.99503	2	2	300.99503	300.99503	1	2	2	201.88927	113.44246	1	0.209	-0.341	-4.177	-4.184	111.0
-4180.487	-300.99503	2	2	300.99503	300.99503	1	2	2	201.88927	113.44246	1	0.209	-0.341	-4.189	-4.184	111.0
-4180.487	-300.99503	2	2	300.99503	300.99503	1	2	2	201.88927	113.44246	1	0.209	-0.341	-4.156	-4.184	111.0
-4180.487	-300.99503	2	2	300.99503	300.99503	1	2	2	201.88927	113.44246	1	0.209	-0.341	-4.203	-4.184	111.0
-4180.487	-300.99503	2	2	300.99503	300.99503	1	2	2	201.88927	113.44246	1	0.209	-0.341	-4.165	-4.184	111.0
-4180.487	-300.99503	2	2	300.99503	300.99503	1	2	2	201.88927	113.44246	1	0.209	-0.341	-4.155	-4.184	111.0
-4180.487	-300.99503	2	2	300.99503	300.99503	1	2	2	201.88927	113.44246	1	0.209	-0.341	-4.254	-4.184	111.0
-4180.487	-300.99503	2	2	300.99503	300.99503	1	2	2	201.88927	113.44246	1	0.209	-0.341	-4.167	-4.184	111.0
-4180.487	-300.99503	2	2	300.99503	300.99503	1	2	2	201.88927	113.44246	1	0.209	-0.341	-4.169	-4.184	111.0
-4180.487	-300.99503	2	2	300.99503	300.99503	1	2	2	201.88927	113.44246	1	0.209	-0.341	-4.192	-4.184	111.0
-4180.487	-300.99503	2	2	300.99503	300.99503	1	2	2	201.88927	113.44246	1	0.209	-0.341	-4.206	-4.184	111.0
-4180.487	-300.99503	2	2	300.99503	300.99503	1	2	2	201.88927	113.44246	1	0.209	-0.341	-4.189	-4.184	111.0
-4180.487	-300.99503	2	2	300.99503	300.99503	1	2	2	201.88927	113.44246	1	0.209	-0.341	-4.157	-4.184	111.0
-4180.487	-300.99503	2	2	300.99503	300.99503	1	2	2	201.88927	113.44246	1	0.209	-0.341	-4.198	-4.184	111.0
-4180.487	-300.99503	2	2	300.99503	300.99503	1	2	2	201.88927	113.44246	1	0.209	-0.341	-4.135	-4.184	111.0
-4180.487	-300.99503	2	2	300.99503	300.99503	1	2	2	201.88927	113.44246	1	0.209	-0.341	-4.191	-4.184	111.0
-4180.487	-300.99503	2	2	300.99503	300.99503	1	2	2	201.88927	113.44246	1	0.209	-0.341	-4.165	-4.184	111.0
-4180.487	-300.99503	2	2	300.99503	300.99503	1	2	2	201.88927	113.44246	1	0.209	-0.341	-4.188	-4.184	111.0
-4180.487	-300.99503	2	2	300.99503	300.99503	1	2	2	201.88927	113.44246	1	0.209	-0.341	-4.16	-4.184	111.0
-4180.487	-300.99503	2	2	300.99503	300.99503	1	2	2	201.88927	113.44246	1	0.209	-0.341	-4.16	-4.184	111.0
-4180.487	-300.99503	2	2	300.99503	300.99503	1	2	2	201.88927	113.44246	1	0.209	-0.341	-4.137	-4.184	111.0
-4180.487	-300.99503	2	2	300.99503	300.99503	1	2	2	201.88927	113.44246	1	0.209	-0.341	-4.148	-4.184	111.0
-4180.487	-300.99503	2	2	300.99503	300.99503	1	2	2	201.88927	113.44246	1	0.209	-0.341	-4.163	-4.184	111.0
-4180.487	-300.99503	2	2	300.99503	300.99503	1	2	2	201.88927	113.44246	1	0.209	-0.341	-4.153	-4.184	111.0
-4180.487	-300.99503	2	2	300.99503	300.99503	1	2	2	201.88927	113.44246	1	0.209	-0.341	-4.167	-4.184	111.0
-4180.487	-300.99503	2	2	300.99503	300.99503	1	2	2	201.88927	113.44246	1	0.209	-0.341	-4.219	-4.184	111.0
-4180.487	-300.99503	2	2	300.99503	300.99503	1	2	2	201.88927	113.44246	1	0.209	-0.34	-4.037	-4.184	111.0
-4180.487	-300.99503	2	2	300.99503	300.99503	1	2	2	201.88927	113.44246	1	0.209	-0.341	-4.218	-4.184	111.0
-4180.487	-300.99503	2	2	300.99503	300.99503	1	2	2	201.88927	113.44246	1	0.209	-0.341	-4.234	-4.184	111.0
-4180.487	-300.99503	2	2	300.99503	300.99503	1	2	2	201.88927	113.44246	1	0.209	-0.341	-4.192	-4.184	111.0
-4180.487	-300.99503	2	2	300.99503	300.99503	1	2	2	201.88927	113.44246	1	0.209	-0.341	-4.145	-4.184	111.0
-4180.487	-300.99503	2	2	300.99503	300.99503	1	2	2	201.88927	113.44246	1	0.209	-0.341	-4.299	-4.184	111.0
-4180.487	-300.99503	2	2	300.99503	300.99503	1	2	2	201.88927	113.44246	1	0.209	-0.341	-4.238	-4.184	111.0
-4180.487	-300.99503	2	2	300.99503	300.99503	1	2	2	201.88927	113.44246	1	0.209	-0.341	-4.175	-4.184	111.0
-4180.487	-300.99503	2	2	300.99503	300.99503	1	2	2	201.88927	113.44246	1	0.209	-0.341	-4.174	-4.184	111.0
-4180.487	-300.99503	2	2	300.99503	300.99503	1	2	2	201.88927	113.44246	1	0.209	-0.341	-4.21	-4.184	111.0
-4180.487	-300.99503	2	2	300.99503	300.99503	1	2	2	201.88927	113.44246	1	0.209	-0.341	-4.197	-4.184	111.0
-4180.487	-300.99503	2	2	300.99503	300.99503	1	2	2	201.88927	113.44246	1	0.209	-0.341	-4.205	-4.184	111.0
-4180.487	-300.99503	2	2	300.99503	300.99503	1	2	2	201.88927	113.44246	1	0.209	-0.341	-4.205	-4.184	111.0
-4180.487	-300.99503	2	2	300.99503	300.99503	1	2	2	201.88927	113.44246	1	0.209	-0.341	-4.23	-4.184	111.0
-4180.487	-300.99503	2	2	300.99503	300.99503	1	2	2	201.88927	113.44246	1	0.209	-0.341	-4.145	-4.184	111.0
-4180.487	-300.99503	2	2	300.99503	300.99503	1	2	2	201.88927	113.44246	1	0.209	-0.341	-4.229	-4.184	111.0
-4180.487	-300.99503	2	2	300.99503	300.99503	1	2	2	201.88927	113.44246	1	0.209	-0.341	-4.197	-4.184	111.0
-4180.487	-300.99503	2	2	300.99503	300.99503	1	2	2	201.88927	113.44246	1	0.209	-0.341	-4.215	-4.184	111.0
-4180.487	-300.99503	2	2	300.99503	300.99503	1	2	2	201.88927	113.44246	1	0.209	-0.341	-4.179	-4.184	111.0
-4180.487	-300.99503	2	2	300.99503	300.99503	1	2	2	201.88927	113.44246	1	0.209	-0.341	-4.177	-4.184	111.0
-4180.487	-300.99503	2	2	300.99503	300.99503	1	2	2	201.88927	113.44246	1	0.209	-0.341	-4.174	-4.184	111.0
-4180.487	-300.99503	2	2	300.99503	300.99503	1	2	2	201.88927	113.44246	1	0.209	-0.341	-4.278	-4.184	111.0
-4180.487	-300.99503	2	2	300.99503	300.99503	1	2	2	201.88927	113.44246	1	0.209	-0.341	-4.241	-4.184	111.0
-4180.487	-300.99503	2	2	300.99503	300.99503	1	2	2	201.88927	113.44246	1	0.209	-0.341	-4.166	-4.184	111.0
-4180.487	-300.99503	2	2	300.99503	300.99503	1	2	2	201.88927	113.44246	1	0.209	-0.341	-4.22	-4.184	111.0
-4180.487	-300.99503	2	2	300.99503	300.99503	1	2	2	201.88927	113.44246	1	0.209	-0.341	-4.18	-4.184	111.0
-4180.487	-300.99503	2	2	300.99503	300.99503	1	2	2	201.88927	113.44246	1	0.209	-0.341	-4.158	-4.184	111.0
-4180.487	-300.99503	2	2	300.99503	300.99503	1	2	2	201.88927	113.44246	1	0.209	-0.341	-4.217	-4.184	111.0
-4180.487	-300.99503	2	2	300.99503	300.99503	1	2	2	201.88927	113.44246	1	0.209	-0.341	-4.181	-4.184	111.0
-4180.487	-300.99503	2	2	300.99503	300.99503	1	2	2	201.88927	113.44246	1	0.209	-0.341	-4.172	-4.184	111.0
-4180.487	-300.99503	2	2	300.99503	300.99503	1	2	2	201.88927	113.44246	1	0.209	-0.341	-4.313	-4.184	111.0
-4180.487	-300.99503	2	2	300.99503	300.99503	1	2	2	201.88927	113.44246	1	0.209	-0.341	-4.185	-4.184	111.0
-4180.487	-300.99503	2	2	300.99503	300.99503	1	2	2	201.88927	113.44246	1	0.209	-0.341	-4.143	-4.184	111.0
-4180.487	-300.99503	2	2	300.99503	300.99503	1	2	2	201.88927	113.44246	1	0.209	-0.341	-4.2	-4.184	111.0
-4180.487	-300.99503	2	2	300.99503	300.99503	1	2	2	201.88927	113.44246	1	0.209	-0.341	-4.223	-4.184	111.0
-4180.487	-300.99503	2	2	300.99503	300.99503	1	2	2	201.88927	113.44246	1	0.209	-0.341	-4.167	-4.184	111.0
-4180.487	-300.99503	2	2	300.99503	300.99503	1	2	2	201.88927	113.44246	1	0.209	-0.341	-4.139	-4.184	111.0
-4180.487	-300.99503	2	2	300.99503	300.99503	1	2	2	201.88927	113.44246	1	0.209	-0.341	-4.214	-4.184	111.0
-4180.487	-300.99503	2	2	300.99503	300.99503	1	2	2	201.88927	113.44246	1	0.209	-0.341	-4.176	-4.184	111.0
-4180.487	-300.99503	2	2	300.99503	300.99503	1	2	2	201.88927	113.44246	1	0.209	-0.341	-4.169	-4.184	111.0
-4180.487	-300.99503	2	2	300.99503	300.99503	1	2	2	201.88927	113.44246	1	0.209	-0.341	-4.17	-4.184	111.0
-4180.487	-300.99503	2	2	300.99503	300.99503	1	2	2	201.88927	113.44246	1	0.209	-0.341	-4.189	-4.184	111.0
-4180.487	-300.99503	2	2	300.99503	300.99503	1	2	2	201.88927	113.44246	1	0.209	-0.341	-4.189	-4.184	111.0
-4180.487	-300.99503	2	2	300.99503	300.99503	1	2	2	201.88927	113.44246	1	0.209	-0.341	-4.158	-4.184	111.0
-4180.487	-300.99503	2	2	300.99503	300.99503	1	2	2	201.88927	113.44246	1	0.209	-0.341	-4.21	-4.184	111.0
-4180.487	-300.99503	2	2	300.99503	300.99503	1	2	2	201.88927	113.44246	1	0.209	-0.341	-4.143	-4.184	111.0
-4180.487	-300.99503	2	2	300.99503	300.99503	1	2	2	201.88927	113.44246	1	0.209	-0.341	-4.175	-4.184	111.0
-4180.487	-300.99503	2	2	300.99503	300.99503	1	2	2	201.88927	113.44246	1	0.209	-0.341	-4.253	-4.184	111.0
-4180.487	-300.99503	2	2	300.99503	300.99503	1	2	2	201.88927	113.44246	1	0.209	-0.341	-4.161	-4.184	111.0
-4180.487	-300.99503	2	2	300.99503	300.99503	1	2	2	201.88927	113.44246	1	0.209	-0.341	-4.164	-4.184	111.0
-4180.487	-300.99503	2	2	300.99503	300.99503	1	2	2	201.88927	113.44246	1	0.209	-0.34	-3.999	-4.184	111.0
-4180.487	-300.99503	2	2	300.99503	300.99503	1	2	2	201.88927	113.44246	1	0.209	-0.341	-4.159	-4.184	111.0
-4180.487	-300.99503	2	2	300.99503	300.99503	1	2	2	201.88927	113.44246	1	0.209	-0.341	-4.173	-4.184	111.0
-4180.487	-300.99503	2	2	300.99503	300.99503	1	2	2	201.88927	113.44246	1	0.209	-0.341	-4.214	-4.184	111.0
-4180.487	-300.99503	2	2	300.99503	300.99503	1	2	2	201.88927	113.44246	1	0.209	-0.341	-4.159	-4.184	111.0
-4180.487	-300.99503	2	2	300.99503	300.99503	1	2	2	201.88927	113.44246	1	0.209	-0.341	-4.16	-4.184	111.0
-4180.487	-300.99503	2	2	300.99503	300.99503	1	2	2	201.88927	113.44246	1	0.209	-0.341	-4.166	-4.184	111.0
-4180.487	-300.99503	2	2	300.99503	300.99503	1	2	2	201.88927	113.44246	1	0.209	-0.341	-4.159	-4.184	111.0
-4180.487	-300.99503	2	2	300.99503	300.99503	1	2	2	201.88927	113.44246	1	0.209	-0.341	-4.195	-4.184	111.0
-4180.487	-300.99503	2	2	300.99503	300.99503	1	2	2	201.88927	113.44246	1	0.209	-0.341	-4.172	-4.184	111.0
-4180.487	-300.99503	2	2	300.99503	300.99503	1	2	2	201.88927	113.44246	1	0.209	-0.341	-4.112	-4.184	111.0
-4180.487	-300.99503	2	2	300.99503	300.99503	1	2	2	201.88927	113.44246	1	0.209	-0.341	-4.17	-4.184	111.0
-4180.487	-300.99503	2	2	300.99503	300.99503	1	2	2	201.88927	113.44246	1	0.209	-0.341	-4.21	-4.184	111.0
-4180.487	-300.99503	2	2	300.99503	300.99503	1	2	2	201.88927	113.44246	1	0.209	-0.341	-4.202	-4.184	111.0
-4180.487	-300.99503	2	2	300.99503	300.99503	1	2	2	201.88927	113.44246	1	0.209	-0.341	-4.183	-4.184	111.0
-4180.487	-300.99503	2	2	300.99503	300.99503	1	2	2	201.88927	113.44246	1	0.209	-0.341	-4.149	-4.184	111.0
-4180.487	-300.99503	2	2	300.99503	300.99503	1	2	2	201.88927	113.44246	1	0.21	-0.341	-4.224	-4.184	111.0
-4180.487	-300.99503	2	2	300.99503	300.99503	1	2	2	201.88927	113.44246	1	0.21	-0.341	-4.207	-4.184	111.0
-4180.487	-300.99503	2	2	300.99503	300.99503	1	2	2	201.88927	113.44246	1	0.21	-0.341	-4.15	-4.184	111.0
0.0	0.0	2	2	300.99503	300.99503	1	2	2	201.88927	113.44246	0	0.21	-0.341	-4.214	-4.184	111.0
0.0	0.0	2	2	300.99503	300.99503	1	2	2	201.88927	113.44246	0	0.21	-0.341	-4.18	-4.184	111.0
0.0	0.0	2	2	300.99503	300.99503	1	2	2	201.88927	113.44246	0	0.21	-0.341	-4.17	-4.184	111.0
0.0	0.0	2	2	300.99503	300.99503	1	2	2	201.88927	113.44246	0	0.21	-0.342	-4.191	-4.184	111.0
0.0	0.0	2	2	300.99503	300.99503	1	2	2	201.88927	113.44246	0	0.21	-0.337	-3.59	-3.613	111.0
0.0	0.0	2	2	300.99503	300.99503	1	2	2	201.88927	113.44246	0	0.21	-0.334	-3.585	-3.613	111.0
0.0	0.0	2	2	300.99503	300.99503	1	2	2	201.88927	113.44246	0	0.21	-0.33	-3.484	-3.358	111.0
0.0	0.0	2	2	300.99503	300.99503	1	2	2	201.88927	113.44246	0	0.21	-0.325	-3.363	-3.358	111.0
0.0	0.0	2	2	300.99503	300.99503	1	2	2	201.88927	113.44246	0	0.21	-0.317	-2.913	-2.9	111.0
0.0	0.0	2	2	300.99503	300.99503	1	2	2	201.88927	113.44246	0	0.211	-0.31	-3.0	-2.695	111.0
0.0	0.0	2	2	300.99503	300.99503	1	2	2	201.88927	113.44246	0	0.211	-0.301	-2.655	-2.695	111.0
0.0	0.0	2	2	300.99503	300.99503	1	2	2	201.88927	113.44246	0	0.211	-0.29	-2.292	-2.327	111.0
0.0	0.0	2	2	300.99503	300.99503	1	2	2	201.88927	113.44246	0	0.211	-0.278	-2.001	-2.009	111.0
0.0	0.0	2	2	300.99503	300.99503	1	2	2	201.88927	113.44246	0	0.211	-0.268	-2.011	-2.009	111.0
0.0	0.0	2	2	300.99503	300.99503	1	2	2	201.88927	113.44246	0	0.211	-0.256	-1.847	-1.867	111.0
0.0	0.0	2	2	300.99503	300.99503	1	2	2	201.88927	113.44246	0	0.211	-0.244	-1.624	-1.612	111.0
0.0	0.0	2	2	300.99503	300.99503	1	2	2	201.88927	113.44246	0	0.211	-0.233	-1.63	-1.612	111.0
0.0	0.0	2	2	300.99503	300.99503	1	2	2	201.88927	113.44246	0	0.211	-0.223	-1.463	-1.498	111.0
0.0	0.0	2	2	300.99503	300.99503	1	2	2	201.88927	113.44246	0	0.211	-0.214	-1.479	-1.498	111.0
0.0	0.0	2	2	300.99503	300.99503	1	2	2	201.88927	113.44246	0	0.211	-0.204	-1.351	-1.294	111.0
0.0	0.0	2	2	300.99503	300.99503	1	2	2	201.88927	113.44246	0	0.212	-0.193	-1.17	-1.202	111.0
0.0	0.0	2	2	300.99503	300.99503	1	2	2	201.88927	113.44246	0	0.212	-0.184	-1.212	-1.202	111.0
0.0	0.0	2	2	300.99503	300.99503	1	2	2	201.88927	113.44246	0	0.212	-0.175	-1.037	-1.038	111.0
0.0	0.0	2	2	300.99503	300.99503	1	2	2	201.88927	113.44246	0	0.212	-0.166	-0.937	-0.964	111.0
0.0	0.0	2	2	300.99503	300.99503	1	2	2	201.88927	113.44246	0	0.212	-0.156	-0.914	-0.964	111.0
0.0	0.0	2	2	300.99503	300.99503	1	2	2	201.88927	113.44246	0	0.212	-0.148	-0.812	-0.833	111.0
0.0	0.0	2	2	300.99503	300.99503	1	2	2	201.88927	113.44246	0	0.212	-0.14	-0.779	-0.833	111.0
0.0	0.0	2	2	300.99503	300.99503	1	2	2	201.88927	113.44246	0	0.212	-0.132	-0.717	-0.719	111.0
0.0	0.0	2	2	300.99503	300.99503	1	2	2	201.88927	113.44246	0	0.212	-0.124	-0.708	-0.668	111.0
0.0	0.0	2	2	300.99503	300.99503	1	2	2	201.88927	113.44246	0	0.212	-0.117	-0.641	-0.668	111.0
0.0	0.0	2	2	300.99503	300.99503	1	2	2	201.88927	113.44246	0	0.213	-0.11	-0.475	-0.577	111.0
0.0	0.0	2	2	300.99503	300.99503	1	2	2	201.88927	113.44246	0	0.213	-0.104	-0.549	-0.536	111.0
0.0	0.0	2	2	300.99503	300.99503	1	2	2	201.88927	113.44246	0	0.213	-0.097	-0.435	-0.536	111.0
0.0	0.0	2	2	300.99503	300.99503	1	2	2	201.88927	113.44246	0	0.213	-0.091	-0.453	-0.462	111.0
0.0	0.0	2	2	300.99503	300.99503	1	2	2	201.88927	113.44246	0	0.213	-0.085	-0.385	-0.462	111.0
0.0	0.0	2	2	300.99503	300.99503	1	2	2	201.88927	113.44246	0	0.213	-0.079	-0.443	-0.43	111.0
0.0	0.0	2	2	300.99503	300.99503	1	2	2	201.88927	113.44246	0	0.214	-0.075	-0.409	-0.371	111.0
0.0	0.0	2	2	300.99503	300.99503	1	2	2	201.88927	113.44246	0	0.214	-0.071	-0.417	-0.371	111.0
0.0	0.0	2	2	300.99503	300.99503	1	2	2	201.88927	113.44246	0	0.214	-0.067	-0.357	-0.32	111.0
0.0	0.0	2	2	300.99503	300.99503	1	2	2	201.88927	113.44246	0	0.214	-0.063	-0.289	-0.297	111.0
0.0	0.0	2	2	300.99503	300.99503	1	2	2	201.88927	113.44246	0	0.214	-0.059	-0.355	-0.297	111.0
0.0	0.0	2	2	300.99503	300.99503	1	2	2	201.88927	113.44246	0	0.214	-0.057	-0.28	-0.257	111.0
0.0	0.0	2	2	300.99503	300.99503	1	2	2	201.88927	113.44246	0	0.214	-0.054	-0.23	-0.257	111.0
0.0	0.0	2	2	300.99503	300.99503	1	2	2	201.88927	113.44246	0	0.214	-0.05	-0.197	-0.238	111.0
0.0	0.0	2	2	300.99503	300.99503	1	2	2	201.88927	113.44246	0	0.214	-0.046	-0.243	-0.206	111.0
0.0	0.0	2	2	300.99503	300.99503	1	2	2	201.88927	113.44246	0	0.214	-0.042	-0.154	-0.206	111.0
0.0	0.0	2	2	300.99503	300.99503	1	2	2	201.88927	113.44246	0	0.214	-0.039	-0.2	-0.191	111.0
0.0	0.0	2	2	300.99503	300.99503	1	2	2	201.88927	113.44246	0	0.214	-0.037	-0.165	-0.165	111.0
0.0	0.0	2	2	300.99503	300.99503	1	2	2	201.88927	113.44246	0	0.214	-0.036	-0.272	-0.165	111.0
0.0	0.0	2	2	300.99503	300.99503	1	2	2	201.88927	113.44246	0	0.214	-0.034	-0.176	-0.153	111.0
0.0	0.0	2	2	300.99503	300.99503	1	2	2	201.88927	113.44246	0	0.214	-0.032	-0.129	-0.153	111.0
0.0	0.0	2	2	300.99503	300.99503	1	2	2	201.88927	113.44246	0	0.214	-0.03	-0.145	-0.132	111.0
0.0	0.0	2	2	300.99503	300.99503	1	2	2	201.88927	113.44246	0	0.214	-0.028	-0.179	-0.114	111.0
0.0	0.0	2	2	300.99503	300.99503	1	2	2	201.88927	113.44246	0	0.214	-0.026	-0.122	-0.114	111.0
0.0	0.0	2	2	300.99503	300.99503	1	2	2	201.88927	113.44246	0	0.214	-0.024	-0.086	-0.106	111.0
0.0	0.0	2	2	300.99503	300.99503	1	2	2	201.88927	113.44246	0	0.214	-0.022	-0.121	-0.091	111.0
0.0	0.0	2	2	300.99503	300.99503	1	2	2	201.88927	113.44246	0	0.214	-0.02	-0.064	-0.091	111.0
0.0	0.0	2	2	300.99503	300.99503	1	2	2	201.88927	113.44246	0	0.215	-0.02	-0.067	-0.084	111.0
0.0	0.0	2	2	300.99503	300.99503	1	2	2	201.88927	113.44246	0	0.215	-0.02	-0.102	-0.084	111.0
0.0	0.0	2	2	300.99503	300.99503	1	2	2	201.88927	113.44246	0	0.215	-0.02	-0.108	-0.073	111.0
0.0	0.0	2	2	300.99503	300.99503	1	2	2	201.88927	113.44246	0	0.215	-0.02	-0.067	-0.067	111.0
0.0	0.0	2	2	300.99503	300.99503	1	2	2	201.88927	113.44246	0	0.215	-0.02	-0.1	-0.067	111.0
0.0	0.0	2	2	300.99503	300.99503	1	2	2	201.88927	113.44246	0	0.215	-0.019	0.031	-0.058	111.0
0.0	0.0	2	2	300.99503	300.99503	1	2	2	201.88927	113.44246	0	0.215	-0.018	-0.055	-0.05	111.0
0.0	0.0	2	2	300.99503	300.99503	1	2	2	201.88927	113.44246	0	0.215	-0.018	-0.14	-0.05	111.0
0.0	0.0	2	2	300.99503	300.99503	1	2	2	201.88927	113.44246	0	0.215	-0.018	-0.039	-0.046	111.0
0.0	0.0	2	2	300.99503	300.99503	1	2	2	201.88927	113.44246	0	0.215	-0.018	-0.032	-0.046	111.0
0.0	0.0	2	2	300.99503	300.99503	1	2	2	201.88927	113.44246	0	0.215	-0.018	-0.045	-0.04	111.0
0.0	0.0	2	2	300.99503	300.99503	1	2	2	201.88927	113.44246	0	0.215	-0.018	-0.11	-0.037	111.0
0.0	0.0	2	2	300.99503	300.99503	1	2	2	201.88927	113.44246	0	0.215	-0.018	-0.076	-0.037	111.0
0.0	0.0	2	2	300.99503	300.99503	1	2	2	201.88927	113.44246	0	0.215	-0.018	-0.057	-0.032	111.0
0.0	0.0	2	2	300.99503	300.99503	1	2	2	201.88927	113.44246	0	0.215	-0.018	-0.039	-0.029	111.0
0.0	0.0	2	2	300.99503	300.99503	1	2	2	201.88927	113.44246	0	0.215	-0.017	-0.021	-0.029	111.0
0.0	0.0	2	2	300.99503	300.99503	1	2	2	201.88927	113.44246	0	0.215	-0.016	-0.041	-0.025	111.0
0.0	0.0	2	2	300.99503	300.99503	1	2	2	201.88927	113.44246	0	0.215	-0.015	-0.048	-0.025	111.0
0.0	0.0	2	2	300.99503	300.99503	1	2	2	201.88927	113.44246	0	0.215	-0.014	0.005	-0.023	111.0
0.0	0.0	2	2	300.99503	300.99503	1	2	2	201.88927	113.44246	0	0.215	-0.013	-0.038	-0.02	111.0
0.0	0.0	2	2	300.99503	300.99503	1	2	2	201.88927	113.44246	0	0.215	-0.013	-0.039	-0.02	111.0
0.0	0.0	2	2	300.99503	300.99503	1	2	2	201.88927	113.44246	0	0.215	-0.013	-0.029	-0.017	111.0
0.0	0.0	2	2	300.99503	300.99503	1	2	2	201.88927	113.44246	0	0.215	-0.013	-0.026	-0.016	111.0
0.0	0.0	2	2	300.99503	300.99503	1	2	2	201.88927	113.44246	0	0.215	-0.013	-0.032	-0.016	111.0
0.0	0.0	2	2	300.99503	300.99503	1	2	2	201.88927	113.44246	0	0.215	-0.012	-0.03	-0.013	111.0
0.0	0.0	2	2	300.99503	300.99503	1	2	2	201.88927	113.44246	0	0.215	-0.012	-0.022	-0.013	111.0
0.0	0.0	2	2	300.99503	300.99503	1	2	2	201.88927	113.44246	0	0.215	-0.011	-0.037	-0.012	111.0
0.0	0.0	2	2	300.99503	300.99503	1	2	2	201.88927	113.44246	0	0.215	-0.01	-0.008	-0.01	111.0
0.0	0.0	2	2	300.99503	300.99503	1	2	2	201.88927	113.44246	0	0.215	-0.009	0.002	-0.01	111.0
0.0	0.0	2	2	300.99503	300.99503	1	2	2	201.88927	113.44246	0	0.215	-0.007	0.006	-0.01	111.0
0.0	0.0	2	2	300.99503	300.99503	1	2	2	201.88927	113.44246	0	0.215	-0.006	0.008	-0.01	111.0
0.0	0.0	2	2	300.99503	300.99503	1	2	2	201.88927	113.44246	0	0.215	-0.005	0.003	-0.008	111.0
0.0	0.0	2	2	300.99503	300.99503	1	2	2	201.88927	113.44246	0	0.215	-0.004	-0.005	-0.007	111.0
0.0	0.0	2	2	300.99503	300.99503	1	2	2	201.88927	113.44246	0	0.215	-0.004	-0.027	-0.007	111.0
0.0	0.0	2	2	300.99503	300.99503	1	2	2	201.88927	113.44246	0	0.215	-0.003	-0.005	-0.006	111.0
0.0	0.0	2	2	300.99503	300.99503	1	2	2	201.88927	113.44246	0	0.215	-0.001	0.004	-0.006	111.0
0.0	0.0	2	2	300.99503	300.99503	1	2	2	201.88927	113.44246	0	0.215	0.0	0.043	-0.006	111.0
0.0	0.0	2	2	300.99503	300.99503	1	2	2	201.88927	113.44246	0	0.215	0.0	0.004	-0.005	111.0
0.0	0.0	2	2	300.99503	300.99503	1	2	2	201.88927	113.44246	0	0.215	-0.001	-0.034	-0.005	111.0
0.0	0.0	2	2	300.99503	300.99503	1	2	2	201.88927	113.44246	0	0.215	-0.001	-0.013	-0.004	111.0
0.0	0.0	2	2	300.99503	300.99503	1	2	2	201.88927	113.44246	0	0.215	0.0	0.007	-0.003	111.0
0.0	0.0	2	2	300.99503	300.99503	1	2	2	201.88927	113.44246	0	0.215	0.0	0.007	-0.003	111.0
0.0	0.0	2	2	300.99503	300.99503	1	2	2	201.88927	113.44246	0	0.215	-0.001	-0.015	-0.003	111.0
0.0	0.0	2	2	300.99503	300.99503	1	2	2	201.88927	113.44246	0	0.215	0.0	-0.01	-0.002	111.0
0.0	0.0	2	2	300.99503	300.99503	1	2	2	201.88927	113.44246	0	0.215	0.0	0.001	-0.002	111.0
0.0	0.0	2	2	300.99503	300.99503	1	2	2	201.88927	113.44246	0	0.215	0.0	0.015	-0.002	111.0
0.0	0.0	2	2	300.99503	300.99503	1	2	2	201.88927	113.44246	0	0.215	0.0	0.034	-0.002	111.0
0.0	0.0	2	2	300.99503	300.99503	1	2	2	201.88927	113.44246	0	0.215	0.0	-0.003	-0.002	111.0
0.0	0.0	2	2	300.99503	300.99503	1	2	2	201.88927	113.44246	0	0.215	-0.001	-0.017	-0.001	111.0
0.0	0.0	2	2	300.99503	300.99503	1	2	2	201.88927	113.44246	0	0.215	0.0	-0.001	-0.001	111.0
0.0	0.0	2	2	300.99503	300.99503	1	2	2	201.88927	113.44246	0	0.215	0.0	0.223	-0.001	111.0
0.0	0.0	2	2	300.99503	300.99503	1	2	2	201.88927	113.44246	0	0.215	-0.001	-0.014	-0.001	111.0
0.0	0.0	2	2	300.99503	300.99503	1	2	2	201.88927	113.44246	0	0.215	0.0	-0.003	-0.001	111.0
0.0	0.0	2	2	300.99503	300.99503	1	2	2	201.88927	113.44246	0	0.215	0.0	0.024	-0.001	111.0
0.0	0.0	2	2	300.99503	300.99503	1	2	2	201.88927	113.44246	0	0.215	0.0	0.043	-0.001	111.0
0.0	0.0	2	2	300.99503	300.99503	1	2	2	201.88927	113.44246	0	0.215	0.0	0.011	0.0	111.0
0.0	0.0	2	2	300.99503	300.99503	1	2	2	201.88927	113.44246	0	0.215	-0.001	-0.018	0.0	111.0
0.0	0.0	2	2	300.99503	300.99503	1	2	2	201.88927	113.44246	0	0.215	0.0	0.023	0.0	111.0
0.0	0.0	2	2	300.99503	300.99503	1	2	2	201.88927	113.44246	0	0.215	0.0	-0.009	0.0	111.0
0.0	0.0	2	2	300.99503	300.99503	1	2	2	201.88927	113.44246	0	0.215	-0.001	-0.015	0.0	111.0
0.0	0.0	2	2	300.99503	300.99503	1	2	2	201.88927	113.44246	0	0.215	-0.001	-0.032	0.0	111.0
0.0	0.0	2	2	300.99503	300.99503	1	2	2	201.88927	113.44246	0	0.215	-0.001	-0.078	0.0	111.0
0.0	0.0	2	2	300.99503	300.99503	1	2	2	201.88927	113.44246	0	0.215	0.0	-0.01	0.0	111.0
0.0	0.0	2	2	300.99503	300.99503	1	2	2	201.88927	113.44246	0	0.215	0.0	0.001	0.0	111.0
0.0	0.0	2	2	300.99503	300.99503	1	2	2	201.88927	113.44246	0	0.215	0.0	-0.007	0.0	111.0
0.0	0.0	2	2	300.99503	300.99503	1	2	2	201.88927	113.44246	0	0.215	0.0	0.138	0.0	111.0
0.0	0.0	2	2	300.99503	300.99503	1	2	2	201.88927	113.44246	0	0.215	0.0	-0.01	0.0	111.0
0.0	0.0	2	2	300.99503	300.99503	1	2	2	201.88927	113.44246	0	0.215	-0.001	-0.025	0.0	111.0
0.0	0.0	2	2	300.99503	300.99503	1	2	2	201.88927	113.44246	0	0.215	0.0	0.05	0.0	111.0
0.0	0.0	2	2	300.99503	300.99503	1	2	2	201.88927	113.44246	0	0.215	0.0	0.014	0.0	111.0
0.0	0.0	2	2	300.99503	300.99503	1	2	2	201.88927	113.44246	0	0.215	0.0	0.007	0.0	111.0
0.0	0.0	2	2	300.99503	300.99503	1	2	2	201.88927	113.44246	0	0.215	0.0	0.115	0.0	111.0
0.0	0.0	2	2	300.99503	300.99503	1	2	2	201.88927	113.44246	0	0.215	-0.001	-0.068	0.0	111.0
0.0	0.0	2	2	300.99503	300.99503	1	2	2	201.88927	113.44246	0	0.215	0.0	0.002	0.0	111.0
0.0	0.0	2	2	300.99503	300.99503	1	2	2	201.88927	113.44246	0	0.215	-0.001	-0.219	0.0	111.0
0.0	0.0	2	2	300.99503	300.99503	1	2	2	201.88927	113.44246	0	0.215	0.0	-0.006	0.0	111.0
0.0	0.0	2	2	300.99503	300.99503	1	2	2	201.88927	113.44246	0	0.215	0.0	0.019	0.0	111.0
0.0	0.0	2	2	300.99503	300.99503	1	2	2	201.88927	113.44246	0	0.215	0.0	-0.005	0.0	111.0
0.0	0.0	2	2	300.99503	300.99503	1	2	2	201.88927	113.44246	0	0.215	0.0	0.013	0.0	111.0
0.0	0.0	2	2	300.99503	300.99503	1	2	2	201.88927	113.44246	0	0.215	0.0	0.011	0.0	111.0
0.0	0.0	2	2	300.99503	300.99503	1	2	2	201.88927	113.44246	0	0.215	-0.001	-0.023	0.0	111.0
0.0	0.0	2	2	300.99503	300.99503	1	2	2	201.88927	113.44246	0	0.215	-0.001	-0.03	0.0	111.0
0.0	0.0	2	2	300.99503	300.99503	1	2	2	201.88927	113.44246	0	0.215	0.0	0.017	0.0	111.0
0.0	0.0	2	2	300.99503	300.99503	1	2	2	201.88927	113.44246	0	0.215	0.0	0.071	0.0	111.0
0.0	0.0	2	2	300.99503	300.99503	1	2	2	201.88927	113.44246	0	0.215	-0.001	-0.018	0.0	111.0
0.0	0.0	2	2	300.99503	300.99503	1	2	2	201.88927	113.44246	0	0.215	0.0	-0.005	0.0	111.0
0.0	0.0	2	2	300.99503	300.99503	1	2	2	201.88927	113.44246	0	0.215	0.0	-0.005	0.0	111.0
0.0	0.0	2	2	300.99503	300.99503	1	2	2	201.88927	113.44246	0	0.215	0.0	-0.005	0.0	111.0
0.0	0.0	2	2	300.99503	300.99503	1	2	2	201.88927	113.44246	0	0.215	0.0	0.037	0.0	111.0
0.0	0.0	2	2	300.99503	300.99503	1	2	2	201.88927	113.44246	0	0.215	0.0	0.027	0.0	111.0
0.0	0.0	2	2	300.99503	300.99503	1	2	2	201.88927	113.44246	0	0.215	0.0	-0.009	0.0	111.0
0.0	0.0	2	2	300.99503	300.99503	1	2	2	201.88927	113.44246	0	0.215	0.0	0.031	0.0	111.0
0.0	0.0	2	2	300.99503	300.99503	1	2	2	201.88927	113.44246	0	0.215	0.0	-0.006	0.0	111.0
0.0	0.0	2	2	300.99503	300.99503	1	2	2	201.88927	113.44246	0	0.215	0.0	-0.005	0.0	111.0
0.0	0.0	2	2	300.99503	300.99503	1	2	2	201.88927	113.44246	0	0.215	-0.001	-0.018	0.0	111.0
0.0	0.0	2	2	300.99503	300.99503	1	2	2	201.88927	113.44246	0	0.215	0.0	0.014	0.0	111.0
0.0	0.0	2	2	300.99503	300.99503	1	2	2	201.88927	113.44246	0	0.215	-0.001	-0.015	0.0	111.0
0.0	0.0	2	2	300.99503	300.99503	1	2	2	201.88927	113.44246	0	0.215	0.0	0.018	0.0	111.0
0.0	0.0	2	2	300.99503	300.99503	1	2	2	201.88927	113.44246	0	0.215	0.0	-0.006	0.0	111.0
0.0	0.0	2	2	300.99503	300.99503	1	2	2	201.88927	113.44246	0	0.215	0.0	0.004	0.0	111.0
0.0	0.0	2	2	300.99503	300.99503	1	2	2	201.88927	113.44246	0	0.215	-0.001	-0.059	0.0	111.0
0.0	0.0	2	2	300.99503	300.99503	1	2	2	201.88927	113.44246	0	0.215	0.0	0.016	0.0	111.0
0.0	0.0	2	2	300.99503	300.99503	1	2	2	201.88927	113.44246	0	0.215	0.0	0.018	0.0	111.0
0.0	0.0	2	2	300.99503	300.99503	1	2	2	201.88927	113.44246	0	0.215	0.0	0.017	0.0	111.0
0.0	0.0	2	2	300.99503	300.99503	1	2	2	201.88927	113.44246	0	0.215	0.0	0.028	0.0	111.0
0.0	0.0	2	2	300.99503	300.99503	1	2	2	201.88927	113.44246	0	0.215	-0.001	-0.099	0.0	111.0
0.0	0.0	2	2	300.99503	300.99503	1	2	2	201.88927	113.44246	0	0.215	0.0	0.005	0.0	111.0
0.0	0.0	2	2	300.99503	300.99503	1	2	2	201.88927	113.44246	0	0.215	0.0	0.022	0.0	111.0
0.0	0.0	2	2	300.99503	300.99503	1	2	2	201.88927	113.44246	0	0.215	-0.001	-0.021	0.0	111.0
0.0	0.0	2	2	300.99503	300.99503	1	2	2	201.88927	113.44246	0	0.215	0.0	0.004	0.0	111.0
0.0	0.0	2	2	300.99503	300.99503	1	2	2	201.88927	113.44246	0	0.215	-0.001	-0.039	0.0	111.0
0.0	0.0	2	2	300.99503	300.99503	1	2	2	201.88927	113.44246	0	0.215	0.0	-0.009	0.0	111.0
0.0	0.0	2	2	300.99503	300.99503	1	2	2	201.88927	113.44246	0	0.215	-0.001	-0.023	0.0	111.0
0.0	0.0	2	2	300.99503	300.99503	1	2	2	201.88927	113.44246	0	0.215	0.0	0.001	0.0	111.0
0.0	0.0	2	2	300.99503	300.99503	1	2	2	201.88927	113.44246	0	0.215	-0.001	-0.013	0.0	111.0
0.0	0.0	2	2	300.99503	300.99503	1	2	2	201.88927	113.44246	0	0.215	-0.001	-0.05	0.0	111.0
0.0	0.0	2	2	300.99503	300.99503	1	2	2	201.88927	113.44246	0	0.215	-0.001	-0.024	0.0	111.0
0.0	0.0	2	2	300.99503	300.99503	1	2	2	201.88927	113.44246	0	0.215	-0.001	-0.097	0.0	111.0
0.0	0.0	2	2	300.99503	300.99503	1	2	2	201.88927	113.44246	0	0.215	0.0	0.031	0.0	111.0
0.0	0.0	2	2	300.99503	300.99503	1	2	2	201.88927	113.44246	0	0.215	0.0	0.0	0.0	111.0
0.0	0.0	2	2	300.99503	300.99503	1	2	2	201.88927	113.44246	0	0.215	0.0	0.016	0.0	111.0
0.0	0.0	2	2	300.99503	300.99503	1	2	2	201.88927	113.44246	0	0.215	-0.001	-0.045	0.0	111.0
0.0	0.0	2	2	300.99503	300.99503	1	2	2	201.88927	113.44246	0	0.215	0.0	-0.005	0.0	111.0
0.0	0.0	2	2	300.99503	300.99503	1	2	2	201.88927	113.44246	0	0.215	-0.001	-0.043	0.0	111.0
0.0	0.0	2	2	300.99503	300.99503	1	2	2	201.88927	113.44246	0	0.215	0.0	0.039	0.0	111.0
0.0	0.0	2	2	300.99503	300.99503	1	2	2	201.88927	113.44246	0	0.215	-0.001	-0.017	0.0	111.0
0.0	0.0	2	2	300.99503	300.99503	1	2	2	201.88927	113.44246	0	0.215	0.0	0.079	0.0	111.0
0.0	0.0	2	2	300.99503	300.99503	1	2	2	201.88927	113.44246	0	0.215	0.0	-0.007	0.0	111.0
0.0	0.0	2	2	300.99503	300.99503	1	2	2	201.88927	113.44246	0	0.215	-0.001	-0.014	0.0	111.0
0.0	0.0	2	2	300.99503	300.99503	1	2	2	201.88927	113.44246	0	0.215	-0.001	-0.083	0.0	111.0
0.0	0.0	2	2	300.99503	300.99503	1	2	2	201.88927	113.44246	0	0.215	0.0	0.024	0.0	111.0
0.0	0.0	2	2	300.99503	300.99503	1	2	2	201.88927	113.44246	0	0.215	0.0	0.021	0.0	111.0
0.0	0.0	2	2	300.99503	300.99503	1	2	2	201.88927	113.44246	0	0.215	-0.001	-0.023	0.0	111.0
0.0	0.0	2	2	300.99503	300.99503	1	2	2	201.88927	113.44246	0	0.215	-0.001	-0.013	0.0	111.0
0.0	0.0	2	2	300.99503	300.99503	1	2	2	201.88927	113.44246	0	0.215	0.0	0.007	0.0	111.0
0.0	0.0	2	2	300.99503	300.99503	1	2	2	201.88927	113.44246	0	0.215	0.0	0.0	0.0	111.0
0.0	0.0	2	2	300.99503	300.99503	1	2	2	201.88927	113.44246	0	0.215	-0.001	-0.013	0.0	111.0
0.0	0.0	2	2	300.99503	300.99503	1	2	2	201.88927	113.44246	0	0.215	-0.001	-0.14	0.0	111.0
0.0	0.0	2	2	300.99503	300.99503	1	2	2	201.88927	113.44246	0	0.215	0.0	-0.007	0.0	111.0
0.0	0.0	2	2	300.99503	300.99503	1	2	2	201.88927	113.44246	0	0.215	0.0	0.054	0.0	111.0
0.0	0.0	2	2	300.99503	300.99503	1	2	2	201.88927	113.44246	0	0.215	-0.001	-0.038	0.0	111.0
0.0	0.0	2	2	300.99503	300.99503	1	2	2	201.88927	113.44246	0	0.215	-0.001	-0.136	0.0	111.0
0.0	0.0	2	2	300.99503	300.99503	1	2	2	201.88927	113.44246	0	0.215	0.0	0.001	0.0	111.0
0.0	0.0	2	2	300.99503	300.99503	1	2	2	201.88927	113.44246	0	0.215	-0.001	-0.014	0.0	111.0
0.0	0.0	2	2	300.99503	300.99503	1	2	2	201.88927	113.44246	0	0.215	0.0	0.004	0.0	111.0
0.0	0.0	2	2	300.99503	300.99503	1	2	2	201.88927	113.44246	0	0.215	0.0	0.003	0.0	111.0
0.0	0.0	2	2	300.99503	300.99503	1	2	2	201.88927	113.44246	0	0.215	0.0	0.013	0.0	111.0
0.0	0.0	2	2	300.99503	300.99503	1	2	2	201.88927	113.44246	0	0.215	-0.001	-0.029	0.0	111.0
0.0	0.0	2	2	300.99503	300.99503	1	2	2	201.88927	113.44246	0	0.215	0.0	0.004	0.0	111.0
0.0	0.0	2	2	300.99503	300.99503	1	2	2	201.88927	113.44246	0	0.215	-0.001	-0.036	0.0	111.0
0.0	0.0	2	2	300.99503	300.99503	1	2	2	201.88927	113.44246	0	0.215	0.0	0.086	0.0	111.0
0.0	0.0	2	2	300.99503	300.99503	1	2	2	201.88927	113.44246	0	0.215	0.0	0.008	0.0	111.0
0.0	0.0	2	2	300.99503	300.99503	1	2	2	201.88927	113.44246	0	0.215	-0.001	-0.109	0.0	111.0
0.0	0.0	2	2	300.99503	300.99503	1	2	2	201.88927	113.44246	0	0.215	0.0	-0.005	0.0	111.0
0.0	0.0	2	2	300.99503	300.99503	1	2	2	201.88927	113.44246	0	0.215	0.0	-0.001	0.0	111.0
0.0	0.0	2	2	300.99503	300.99503	1	2	2	201.88927	113.44246	0	0.215	0.0	0.005	0.0	111.0
0.0	0.0	2	2	300.99503	300.99503	1	2	2	201.88927	113.44246	0	0.215	-0.001	-0.017	0.0	111.0
0.0	0.0	2	2	300.99503	300.99503	1	2	2	201.88927	113.44246	0	0.215	0.0	-0.001	0.0	111.0
0.0	0.0	2	2	300.99503	300.99503	1	2	2	201.88927	113.44246	0	0.215	0.0	0.015	0.0	111.0
0.0	0.0	2	2	300.99503	300.99503	1	2	2	201.88927	113.44246	0	0.215	-0.001	-0.019	0.0	111.0
0.0	0.0	2	2	300.99503	300.99503	1	2	2	201.88927	113.44246	0	0.215	0.0	0.007	0.0	111.0
0.0	0.0	2	2	300.99503	300.99503	1	2	2	201.88927	113.44246	0	0.215	-0.001	-0.117	0.0	111.0
0.0	0.0	2	2	300.99503	300.99503	1	2	2	201.88927	113.44246	0	0.215	0.0	-0.004	0.0	111.0
0.0	0.0	2	2	300.99503	300.99503	1	2	2	201.88927	113.44246	0	0.215	0.0	-0.007	0.0	111.0
0.0	0.0	2	2	300.99503	300.99503	1	2	2	201.88927	113.44246	0	0.215	0.0	-0.009	0.0	111.0
0.0	0.0	2	2	300.99503	300.99503	1	2	2	201.88927	113.44246	0	0.215	0.0	0.008	0.0	111.0
0.0	0.0	2	2	300.99503	300.99503	1	2	2	201.88927	113.44246	0	0.215	0.0	-0.009	0.0	111.0
0.0	0.0	2	2	300.99503	300.99503	1	2	2	201.88927	113.44246	0	0.215	-0.001	-0.028	0.0	111.0
0.0	0.0	2	2	300.99503	300.99503	1	2	2	201.88927	113.44246	0	0.215	0.0	0.067	0.0	111.0
0.0	0.0	2	2	300.99503	300.99503	1	2	2	201.88927	113.44246	0	0.215	-0.001	-0.013	0.0	111.0
0.0	0.0	2	2	300.99503	300.99503	1	2	2	201.88927	113.44246	0	0.215	-0.001	-0.041	0.0	111.0
0.0	0.0	2	2	300.99503	300.99503	1	2	2	201.88927	113.44246	0	0.215	0.0	0.019	0.0	111.0
0.0	0.0	2	2	300.99503	300.99503	1	2	2	201.88927	113.44246	0	0.215	0.0	-0.009	0.0	111.0
0.0	0.0	2	2	300.99503	300.99503	1	2	2	201.88927	113.44246	0	0.215	0.0	0.01	0.0	111.0
0.0	0.0	2	2	300.99503	300.99503	1	2	2	201.88927	113.44246	0	0.215	-0.001	-0.021	0.0	111.0
0.0	0.0	2	2	300.99503	300.99503	1	2	2	201.88927	113.44246	0	0.215	0.0	0.058	0.0	111.0
0.0	0.0	2	2	300.99503	300.99503	1	2	2	201.88927	113.44246	0	0.215	0.0	0.008	0.0	111.0
0.0	0.0	2	2	300.99503	300.99503	1	2	2	201.88927	113.44246	0	0.215	0.0	0.019	0.0	111.0
0.0	0.0	2	2	300.99503	300.99503	1	2	2	201.88927	113.44246	0	0.215	0.0	0.001	0.0	111.0
0.0	0.0	2	2	300.99503	300.99503	1	2	2	201.88927	113.44246	0	0.215	-0.001	-0.126	0.0	111.0
0.0	0.0	2	2	300.99503	300.99503	1	2	2	201.88927	113.44246	0	0.215	-0.001	-0.022	0.0	111.0
0.0	0.0	2	2	300.99503	300.99503	1	2	2	201.88927	113.44246	0	0.215	0.0	0.004	0.0	111.0
0.0	0.0	2	2	300.99503	300.99503	1	2	2	201.88927	113.44246	0	0.215	0.0	0.03	0.0	111.0
0.0	0.0	2	2	300.99503	300.99503	1	2	2	201.88927	113.44246	0	0.215	-0.001	-0.139	0.0	111.0
0.0	0.0	2	2	300.99503	300.99503	1	2	2	201.88927	113.44246	0	0.215	0.0	0.005	0.0	111.0
0.0	0.0	2	2	300.99503	300.99503	1	2	2	201.88927	113.44246	0	0.215	0.0	-0.006	0.0	111.0
0.0	0.0	2	2	300.99503	300.99503	1	2	2	201.88927	113.44246	0	0.215	0.0	0.009	0.0	111.0
0.0	0.0	2	2	300.99503	300.99503	1	2	2	201.88927	113.44246	0	0.215	0.0	-0.005	0.0	111.0
0.0	0.0	2	2	300.99503	300.99503	1	2	2	201.88927	113.44246	0	0.215	0.0	0.03	0.0	111.0
0.0	0.0	2	2	300.99503	300.99503	1	2	2	201.88927	113.44246	0	0.215	0.0	-0.001	0.0	111.0
0.0	0.0	2	2	300.99503	300.99503	1	2	2	201.88927	113.44246	0	0.215	-0.001	-0.034	0.0	111.0
0.0	0.0	2	2	300.99503	300.99503	1	2	2	201.88927	113.44246	0	0.215	-0.001	-0.016	0.0	111.0
0.0	0.0	2	2	300.99503	300.99503	1	2	2	201.88927	113.44246	0	0.215	-0.001	-0.024	0.0	111.0
0.0	0.0	2	2	300.99503	300.99503	1	2	2	201.88927	113.44246	0	0.215	-0.001	-0.041	0.0	111.0
0.0	0.0	2	2	300.99503	300.99503	1	2	2	201.88927	113.44246	0	0.215	0.0	0.111	0.0	111.0
0.0	0.0	2	2	300.99503	300.99503	1	2	2	201.88927	113.44246	0	0.215	0.0	0.022	0.0	111.0
0.0	0.0	2	2	300.99503	300.99503	1	2	2	201.88927	113.44246	0	0.215	0.0	0.076	0.0	111.0
0.0	0.0	2	2	300.99503	300.99503	1	2	2	201.88927	113.44246	0	0.215	0.0	0.04	0.0	111.0
0.0	0.0	2	2	300.99503	300.99503	1	2	2	201.88927	113.44246	0	0.215	0.0	-0.001	0.0	111.0
0.0	0.0	2	2	300.99503	300.99503	1	2	2	201.88927	113.44246	0	0.215	0.0	0.006	0.0	111.0
0.0	0.0	2	2	300.99503	300.99503	1	2	2	201.88927	113.44246	0	0.215	-0.001	-0.061	0.0	111.0
0.0	0.0	2	2	300.99503	300.99503	1	2	2	201.88927	113.44246	0	0.215	0.0	0.021	0.0	111.0
4180.487	300.99503	2	3	201.99005	300.99503	0	2	2	201.88927	113.44246	1	0.215	-0.001	-0.036	0.0	111.0
4180.487	300.99503	2	3	201.99005	300.99503	0	2	2	201.88927	113.44246	1	0.215	0.0	0.011	0.0	111.0
4180.487	300.99503	2	3	201.99005	300.99503	0	2	2	201.88927	113.44246	1	0.215	0.0	-0.005	0.0	111.0
4180.487	300.99503	2	3	201.99005	300.99503	0	2	2	201.88927	113.44246	1	0.215	0.0	0.128	0.294	111.0
4180.487	300.99503	2	3	201.99005	300.99503	0	2	2	201.88927	113.44246	1	0.215	0.001	0.252	0.294	111.0
4180.487	300.99503	2	3	201.99005	300.99503	0	2	2	201.88927	113.44246	1	0.215	0.005	0.538	0.569	111.0
4180.487	300.99503	2	3	201.99005	300.99503	0	2	2	201.88927	113.44246	1	0.215	0.009	0.674	1.063	111.0
4180.487	300.99503	2	3	201.99005	300.99503	0	2	2	201.88927	113.44246	1	0.215	0.017	1.069	1.063	111.0
4180.487	300.99503	2	3	201.99005	300.99503	0	2	2	201.88927	113.44246	1	0.215	0.028	1.464	1.488	111.0
4180.487	300.99503	2	3	201.99005	300.99503	0	2	2	201.88927	113.44246	1	0.215	0.038	1.53	1.488	111.0
4180.487	300.99503	2	3	201.99005	300.99503	0	2	2	201.88927	113.44246	1	0.215	0.048	1.65	1.679	111.0
4180.487	300.99503	2	3	201.99005	300.99503	0	2	2	201.88927	113.44246	1	0.215	0.059	2.002	2.021	111.0
4180.487	300.99503	2	3	201.99005	300.99503	0	2	2	201.88927	113.44246	1	0.215	0.07	2.073	2.021	111.0
4180.487	300.99503	2	3	201.99005	300.99503	0	2	2	201.88927	113.44246	1	0.215	0.08	2.169	2.174	111.0
4180.487	300.99503	2	3	201.99005	300.99503	0	2	2	201.88927	113.44246	1	0.215	0.092	2.437	2.448	111.0
4180.487	300.99503	2	3	201.99005	300.99503	0	2	2	201.88927	113.44246	1	0.215	0.103	2.364	2.448	111.0
4180.487	300.99503	2	3	201.99005	300.99503	0	2	2	201.88927	113.44246	1	0.215	0.113	2.457	2.571	111.0
4180.487	300.99503	2	3	201.99005	300.99503	0	2	2	201.88927	113.44246	1	0.215	0.123	2.559	2.571	111.0
4180.487	300.99503	2	3	201.99005	300.99503	0	2	2	201.88927	113.44246	1	0.215	0.133	2.783	2.791	111.0
4180.487	300.99503	2	3	201.99005	300.99503	0	2	2	201.88927	113.44246	1	0.215	0.143	2.669	2.791	111.0
4180.487	300.99503	2	3	201.99005	300.99503	0	2	2	201.88927	113.44246	1	0.215	0.151	2.846	2.889	111.0
4180.487	300.99503	2	3	201.99005	300.99503	0	2	2	201.88927	113.44246	1	0.216	0.161	3.114	3.066	111.0
4180.487	300.99503	2	3	201.99005	300.99503	0	2	2	201.88927	113.44246	1	0.216	0.171	3.152	3.219	111.0
4180.487	300.99503	2	3	201.99005	300.99503	0	2	2	201.88927	113.44246	1	0.216	0.181	3.208	3.219	111.0
4180.487	300.99503	2	3	201.99005	300.99503	0	2	2	201.88927	113.44246	1	0.216	0.189	3.238	3.287	111.0
4180.487	300.99503	2	3	201.99005	300.99503	0	2	2	201.88927	113.44246	1	0.216	0.197	3.311	3.287	111.0
4180.487	300.99503	2	3	201.99005	300.99503	0	2	2	201.88927	113.44246	1	0.216	0.205	3.495	3.409	111.0
4180.487	300.99503	2	3	201.99005	300.99503	0	2	2	201.88927	113.44246	1	0.216	0.213	3.432	3.464	111.0
4180.487	300.99503	2	3	201.99005	300.99503	0	2	2	201.88927	113.44246	1	0.216	0.221	3.582	3.464	111.0
4180.487	300.99503	2	3	201.99005	300.99503	0	2	2	201.88927	113.44246	1	0.216	0.227	3.615	3.562	111.0
4180.487	300.99503	2	3	201.99005	300.99503	0	2	2	201.88927	113.44246	1	0.216	0.234	3.659	3.648	111.0
4180.487	300.99503	2	3	201.99005	300.99503	0	2	2	201.88927	113.44246	1	0.216	0.242	3.67	3.648	111.0
4180.487	300.99503	2	3	201.99005	300.99503	0	2	2	201.88927	113.44246	1	0.216	0.248	3.676	3.685	111.0
4180.487	300.99503	2	3	201.99005	300.99503	0	2	2	201.88927	113.44246	1	0.216	0.254	3.72	3.685	111.0
4180.487	300.99503	2	3	201.99005	300.99503	0	2	2	201.88927	113.44246	1	0.216	0.26	3.784	3.753	111.0
4180.487	300.99503	2	3	201.99005	300.99503	0	2	2	201.88927	113.44246	1	0.216	0.265	3.728	3.784	111.0
4180.487	300.99503	2	3	201.99005	300.99503	0	2	2	201.88927	113.44246	1	0.216	0.269	3.783	3.784	111.0
4180.487	300.99503	2	3	201.99005	300.99503	0	2	2	201.88927	113.44246	1	0.216	0.273	3.846	3.838	111.0
4180.487	300.99503	2	3	201.99005	300.99503	0	2	2	201.88927	113.44246	1	0.216	0.277	3.791	3.838	111.0
4180.487	300.99503	2	3	201.99005	300.99503	0	2	2	201.88927	113.44246	1	0.216	0.282	3.994	3.863	111.0
4180.487	300.99503	2	3	201.99005	300.99503	0	2	2	201.88927	113.44246	1	0.216	0.285	3.93	3.908	111.0
4180.487	300.99503	2	3	201.99005	300.99503	0	2	2	201.88927	113.44246	1	0.216	0.289	3.901	3.908	111.0
4180.487	300.99503	2	3	201.99005	300.99503	0	2	2	201.88927	113.44246	1	0.217	0.293	3.907	3.946	111.0
4180.487	300.99503	2	3	201.99005	300.99503	0	2	2	201.88927	113.44246	1	0.217	0.297	3.956	3.963	111.0
4180.487	300.99503	2	3	201.99005	300.99503	0	2	2	201.88927	113.44246	1	0.217	0.301	3.966	3.963	111.0
4180.487	300.99503	2	3	201.99005	300.99503	0	2	2	201.88927	113.44246	1	0.217	0.303	3.962	3.992	111.0
4180.487	300.99503	2	3	201.99005	300.99503	0	2	2	201.88927	113.44246	1	0.217	0.305	4.043	4.007	111.0
4180.487	300.99503	2	3	201.99005	300.99503	0	2	2	201.88927	113.44246	1	0.217	0.307	4.105	4.007	111.0
4180.487	300.99503	2	3	201.99005	300.99503	0	2	2	201.88927	113.44246	1	0.217	0.308	4.023	4.03	111.0
4180.487	300.99503	2	3	201.99005	300.99503	0	2	2	201.88927	113.44246	1	0.217	0.31	4.003	4.03	111.0
4180.487	300.99503	2	3	201.99005	300.99503	0	2	2	201.88927	113.44246	1	0.217	0.312	4.048	4.042	111.0
4180.487	300.99503	2	3	201.99005	300.99503	0	2	2	201.88927	113.44246	1	0.217	0.314	4.081	4.06	111.0
4180.487	300.99503	2	3	201.99005	300.99503	0	2	2	201.88927	113.44246	1	0.217	0.316	4.028	4.06	111.0
4180.487	300.99503	2	3	201.99005	300.99503	0	2	2	201.88927	113.44246	1	0.217	0.319	4.115	4.069	111.0
4180.487	300.99503	2	3	201.99005	300.99503	0	2	2	201.88927	113.44246	1	0.217	0.321	4.072	4.069	111.0
4180.487	300.99503	2	3	201.99005	300.99503	0	2	2	201.88927	113.44246	1	0.218	0.322	4.075	4.086	111.0
4180.487	300.99503	2	3	201.99005	300.99503	0	2	2	201.88927	113.44246	1	0.218	0.322	4.095	4.092	111.0
4180.487	300.99503	2	3	201.99005	300.99503	0	2	2	201.88927	113.44246	1	0.218	0.323	4.13	4.092	111.0
4180.487	300.99503	2	3	201.99005	300.99503	0	2	2	201.88927	113.44246	1	0.218	0.325	4.112	4.106	111.0
4180.487	300.99503	2	3	201.99005	300.99503	0	2	2	201.88927	113.44246	1	0.218	0.326	4.169	4.11	111.0
4180.487	300.99503	2	3	201.99005	300.99503	0	2	2	201.88927	113.44246	1	0.218	0.326	4.094	4.11	111.0
4180.487	300.99503	2	3	201.99005	300.99503	0	2	2	201.88927	113.44246	1	0.218	0.327	4.107	4.121	111.0
4180.487	300.99503	2	3	201.99005	300.99503	0	2	2	201.88927	113.44246	1	0.219	0.328	4.114	4.126	111.0
4180.487	300.99503	2	3	201.99005	300.99503	0	2	2	201.88927	113.44246	1	0.219	0.329	4.155	4.126	111.0
4180.487	300.99503	2	3	201.99005	300.99503	0	2	2	201.88927	113.44246	1	0.219	0.331	4.201	4.133	111.0
4180.487	300.99503	2	3	201.99005	300.99503	0	2	2	201.88927	113.44246	1	0.219	0.332	4.13	4.133	111.0
4180.487	300.99503	2	3	201.99005	300.99503	0	2	2	201.88927	113.44246	1	0.219	0.334	4.168	4.141	111.0
4180.487	300.99503	2	3	201.99005	300.99503	0	2	2	201.88927	113.44246	1	0.22	0.335	4.102	4.144	111.0
4180.487	300.99503	2	3	201.99005	300.99503	0	2	2	201.88927	113.44246	1	0.22	0.337	4.17	4.144	111.0
4180.487	300.99503	2	3	201.99005	300.99503	0	2	2	201.88927	113.44246	1	0.22	0.339	4.175	4.149	111.0
4180.487	300.99503	2	3	201.99005	300.99503	0	2	2	201.88927	113.44246	1	0.22	0.341	4.191	4.149	111.0
4180.487	300.99503	2	3	201.99005	300.99503	0	2	2	201.88927	113.44246	1	0.221	0.341	4.118	4.151	111.0
4180.487	300.99503	2	3	201.99005	300.99503	0	2	2	201.88927	113.44246	1	0.221	0.34	4.008	4.156	111.0
4180.487	300.99503	2	3	201.99005	300.99503	0	2	2	201.88927	113.44246	1	0.221	0.341	4.176	4.156	111.0
4180.487	300.99503	2	3	201.99005	300.99503	0	2	2	201.88927	113.44246	1	0.221	0.341	4.13	4.161	111.0
4180.487	300.99503	2	3	201.99005	300.99503	0	2	2	201.88927	113.44246	1	0.222	0.341	4.137	4.162	111.0
4180.487	300.99503	2	3	201.99005	300.99503	0	2	2	201.88927	113.44246	1	0.222	0.341	4.257	4.162	111.0
4180.487	300.99503	2	3	201.99005	300.99503	0	2	2	201.88927	113.44246	1	0.222	0.341	4.209	4.166	111.0
4180.487	300.99503	2	3	201.99005	300.99503	0	2	2	201.88927	113.44246	1	0.222	0.341	4.157	4.166	111.0
4180.487	300.99503	2	3	201.99005	300.99503	0	2	2	201.88927	113.44246	1	0.222	0.341	4.204	4.166	111.0
4180.487	300.99503	2	3	201.99005	300.99503	0	2	2	201.88927	113.44246	1	0.222	0.341	4.228	4.169	111.0
4180.487	300.99503	2	3	201.99005	300.99503	0	2	2	201.88927	113.44246	1	0.223	0.341	4.15	4.169	111.0
4180.487	300.99503	2	3	201.99005	300.99503	0	2	2	201.88927	113.44246	1	0.223	0.341	4.148	4.17	111.0
4180.487	300.99503	2	3	201.99005	300.99503	0	2	2	201.88927	113.44246	1	0.223	0.341	4.161	4.172	111.0
4180.487	300.99503	2	3	201.99005	300.99503	1	2	2	201.88927	113.44246	1	0.223	0.341	4.297	4.172	111.0
4180.487	300.99503	2	3	201.99005	300.99503	1	2	2	201.88927	113.44246	1	0.223	0.341	4.158	4.173	111.0
4180.487	300.99503	2	3	201.99005	300.99503	1	2	2	201.88927	113.44246	1	0.223	0.341	4.189	4.173	111.0
4180.487	300.99503	2	3	201.99005	300.99503	1	2	2	201.88927	113.44246	1	0.223	0.341	4.189	4.174	111.0
4180.487	300.99503	2	3	201.99005	300.99503	1	2	2	201.88927	113.44246	1	0.223	0.341	4.23	4.176	111.0
4180.487	300.99503	2	3	201.99005	300.99503	1	2	2	201.88927	113.44246	1	0.223	0.341	4.184	4.176	111.0
4180.487	300.99503	2	3	201.99005	300.99503	1	2	2	201.88927	113.44246	1	0.223	0.341	4.154	4.176	111.0
4180.487	300.99503	2	3	201.99005	300.99503	1	2	2	201.88927	113.44246	1	0.223	0.341	4.21	4.177	111.0
4180.487	300.99503	2	3	201.99005	300.99503	1	2	2	201.88927	113.44246	1	0.224	0.341	4.218	4.177	111.0
4180.487	300.99503	2	3	201.99005	300.99503	1	2	2	201.88927	113.44246	1	0.224	0.341	4.189	4.179	111.0
4180.487	300.99503	2	3	201.99005	300.99503	1	2	2	201.88927	113.44246	1	0.224	0.341	4.162	4.179	111.0
4180.487	300.99503	2	3	201.99005	300.99503	1	2	2	201.88927	113.44246	1	0.224	0.341	4.157	4.18	111.0
4180.487	300.99503	2	3	201.99005	300.99503	1	2	2	201.88927	113.44246	1	0.224	0.341	4.221	4.18	111.0
4180.487	300.99503	2	3	201.99005	300.99503	1	2	2	201.88927	113.44246	1	0.224	0.341	4.194	4.18	111.0
4180.487	300.99503	2	3	201.99005	300.99503	1	2	2	201.88927	113.44246	1	0.224	0.341	4.169	4.181	111.0
4180.487	300.99503	2	3	201.99005	300.99503	1	2	2	201.88927	113.44246	1	0.224	0.341	4.228	4.181	111.0
4180.487	300.99503	2	3	201.99005	300.99503	1	2	2	201.88927	113.44246	1	0.224	0.341	4.203	4.181	111.0
4180.487	300.99503	2	3	201.99005	300.99503	1	2	2	201.88927	113.44246	1	0.225	0.341	4.271	4.182	111.0
4180.487	300.99503	2	3	201.99005	300.99503	1	2	2	201.88927	113.44246	1	0.225	0.34	4.104	4.182	111.0
4180.487	300.99503	2	3	201.99005	300.99503	1	2	2	201.88927	113.44246	1	0.225	0.341	4.157	4.182	111.0
4180.487	300.99503	2	3	201.99005	300.99503	1	2	2	201.88927	113.44246	1	0.225	0.34	4.041	4.182	111.0
4180.487	300.99503	2	3	201.99005	300.99503	1	2	2	201.88927	113.44246	1	0.225	0.341	4.175	4.182	111.0
4180.487	300.99503	2	3	201.99005	300.99503	1	2	2	201.88927	113.44246	1	0.225	0.341	4.147	4.183	111.0
4180.487	300.99503	2	3	201.99005	300.99503	1	2	2	201.88927	113.44246	1	0.225	0.341	4.208	4.183	111.0
4180.487	300.99503	2	3	201.99005	300.99503	1	2	2	201.88927	113.44246	1	0.226	0.342	4.369	4.183	111.0
4180.487	300.99503	2	3	201.99005	300.99503	1	2	2	201.88927	113.44246	1	0.226	0.343	4.355	4.183	111.0
4180.487	300.99503	2	3	201.99005	300.99503	1	2	2	201.88927	113.44246	1	0.226	0.343	4.15	4.183	111.0
4180.487	300.99503	2	3	201.99005	300.99503	1	2	2	201.88927	113.44246	1	0.226	0.343	4.214	4.184	111.0
4180.487	300.99503	2	3	201.99005	300.99503	1	2	2	201.88927	113.44246	1	0.226	0.343	4.25	4.184	111.0
4180.487	300.99503	2	3	201.99005	300.99503	1	2	2	201.88927	113.44246	1	0.226	0.343	4.191	4.184	111.0
4180.487	300.99503	2	3	201.99005	300.99503	1	2	2	201.88927	113.44246	1	0.226	0.343	4.153	4.184	111.0
4180.487	300.99503	2	3	201.99005	300.99503	1	2	2	201.88927	113.44246	1	0.226	0.343	4.343	4.184	111.0
4180.487	300.99503	2	3	201.99005	300.99503	1	2	2	201.88927	113.44246	1	0.226	0.343	4.141	4.184	111.0
4180.487	300.99503	2	3	201.99005	300.99503	1	2	2	201.88927	113.44246	1	0.227	0.343	4.19	4.184	111.0
4180.487	300.99503	2	3	201.99005	300.99503	1	2	2	201.88927	113.44246	1	0.227	0.342	4.11	4.184	111.0
4180.487	300.99503	2	3	201.99005	300.99503	1	2	2	201.88927	113.44246	1	0.227	0.342	4.228	4.184	111.0
4180.487	300.99503	2	3	201.99005	300.99503	1	2	2	201.88927	113.44246	1	0.227	0.341	4.212	4.185	111.0
4180.487	300.99503	2	3	201.99005	300.99503	1	2	2	201.88927	113.44246	1	0.227	0.342	4.162	4.185	111.0
4180.487	300.99503	2	3	201.99005	300.99503	1	2	2	201.88927	113.44246	1	0.227	0.342	4.188	4.185	111.0
4180.487	300.99503	2	3	201.99005	300.99503	1	2	2	201.88927	113.44246	1	0.227	0.342	4.169	4.185	111.0
4180.487	300.99503	2	3	201.99005	300.99503	1	2	2	201.88927	113.44246	1	0.227	0.341	4.212	4.185	111.0
4180.487	300.99503	2	3	201.99005	300.99503	1	2	2	201.88927	113.44246	1	0.227	0.341	4.23	4.185	111.0
4180.487	300.99503	2	3	201.99005	300.99503	1	2	2	201.88927	113.44246	1	0.226	0.341	4.224	4.185	111.0
4180.487	300.99503	2	3	201.99005	300.99503	1	2	2	201.88927	113.44246	1	0.226	0.341	4.255	4.185	111.0
4180.487	300.99503	2	3	201.99005	300.99503	1	2	2	201.88927	113.44246	1	0.226	0.341	4.186	4.185	111.0
4180.487	300.99503	2	3	201.99005	300.99503	1	2	2	201.88927	113.44246	1	0.226	0.341	4.156	4.185	111.0
4180.487	300.99503	2	3	201.99005	300.99503	1	2	2	201.88927	113.44246	1	0.226	0.341	4.149	4.185	111.0
4180.487	300.99503	2	3	201.99005	300.99503	1	2	2	201.88927	113.44246	1	0.226	0.341	4.193	4.185	111.0
4180.487	300.99503	2	3	201.99005	300.99503	1	2	2	201.88927	113.44246	1	0.226	0.341	4.199	4.185	111.0
4180.487	300.99503	2	3	201.99005	300.99503	1	2	2	201.88927	113.44246	1	0.226	0.341	4.18	4.185	111.0
4180.487	300.99503	2	3	201.99005	300.99503	1	2	2	201.88927	113.44246	1	0.226	0.341	4.243	4.185	111.0
4180.487	300.99503	2	3	201.99005	300.99503	1	2	2	201.88927	113.44246	1	0.226	0.341	4.113	4.185	111.0
4180.487	300.99503	2	3	201.99005	300.99503	1	2	2	201.88927	113.44246	1	0.226	0.341	4.17	4.185	111.0
4180.487	300.99503	2	3	201.99005	300.99503	1	2	2	201.88927	113.44246	1	0.226	0.341	4.182	4.185	111.0
4180.487	300.99503	2	3	201.99005	300.99503	1	2	2	201.88927	113.44246	1	0.226	0.341	4.298	4.185	111.0
4180.487	300.99503	2	3	201.99005	300.99503	1	2	2	201.88927	113.44246	1	0.226	0.341	4.174	4.185	111.0
4180.487	300.99503	2	3	201.99005	300.99503	1	2	2	201.88927	113.44246	1	0.226	0.342	4.179	4.185	111.0
4180.487	300.99503	2	3	201.99005	300.99503	1	2	2	201.88927	113.44246	1	0.226	0.342	4.227	4.185	111.0
4180.487	300.99503	2	3	201.99005	300.99503	1	2	2	201.88927	113.44246	1	0.226	0.342	4.286	4.185	111.0
4180.487	300.99503	2	3	201.99005	300.99503	1	2	2	201.88927	113.44246	1	0.226	0.342	4.232	4.185	111.0
4180.487	300.99503	2	3	201.99005	300.99503	1	2	2	201.88927	113.44246	1	0.226	0.342	4.239	4.185	111.0
4180.487	300.99503	2	3	201.99005	300.99503	1	2	2	201.88927	113.44246	1	0.226	0.342	4.198	4.185	111.0
4180.487	300.99503	2	3	201.99005	300.99503	1	2	2	201.88927	113.44246	1	0.226	0.342	4.208	4.185	111.0
4180.487	300.99503	2	3	201.99005	300.99503	1	2	2	201.88927	113.44246	1	0.226	0.341	4.173	4.185	111.0
4180.487	300.99503	2	3	201.99005	300.99503	1	2	2	201.88927	113.44246	1	0.226	0.341	4.169	4.185	111.0
4180.487	300.99503	2	3	201.99005	300.99503	1	2	2	201.88927	113.44246	1	0.226	0.341	4.333	4.185	111.0
4180.487	300.99503	2	3	201.99005	300.99503	1	2	2	201.88927	113.44246	1	0.226	0.341	4.132	4.185	111.0
4180.487	300.99503	2	3	201.99005	300.99503	1	2	2	201.88927	113.44246	1	0.226	0.341	4.148	4.185	111.0
4180.487	300.99503	2	3	201.99005	300.99503	1	2	2	201.88927	113.44246	1	0.226	0.341	4.193	4.185	111.0
4180.487	300.99503	2	3	201.99005	300.99503	1	2	2	201.88927	113.44246	1	0.226	0.341	4.157	4.185	111.0
4180.487	300.99503	2	3	201.99005	300.99503	1	2	2	201.88927	113.44246	1	0.226	0.341	4.178	4.185	111.0
4180.487	300.99503	2	3	201.99005	300.99503	1	2	2	201.88927	113.44246	1	0.226	0.341	4.161	4.185	111.0
4180.487	300.99503	2	3	201.99005	300.99503	1	2	2	201.88927	113.44246	1	0.226	0.341	4.165	4.185	111.0
4180.487	300.99503	2	3	201.99005	300.99503	1	2	2	201.88927	113.44246	1	0.226	0.341	4.234	4.185	111.0
4180.487	300.99503	2	3	201.99005	300.99503	1	2	2	201.88927	113.44246	1	0.226	0.34	3.922	4.185	111.0
4180.487	300.99503	2	3	201.99005	300.99503	1	2	2	201.88927	113.44246	1	0.226	0.34	4.103	4.185	111.0
4180.487	300.99503	2	3	201.99005	300.99503	1	2	2	201.88927	113.44246	1	0.226	0.341	4.147	4.185	111.0
4180.487	300.99503	2	3	201.99005	300.99503	1	2	2	201.88927	113.44246	1	0.226	0.341	4.295	4.185	111.0
4180.487	300.99503	2	3	201.99005	300.99503	1	2	2	201.88927	113.44246	1	0.226	0.341	4.137	4.185	111.0
4180.487	300.99503	2	3	201.99005	300.99503	1	2	2	201.88927	113.44246	1	0.226	0.341	4.137	4.185	111.0
4180.487	300.99503	2	3	201.99005	300.99503	1	2	2	201.88927	113.44246	1	0.226	0.341	4.2	4.185	111.0
4180.487	300.99503	2	3	201.99005	300.99503	1	2	2	201.88927	113.44246	1	0.226	0.341	4.169	4.185	111.0
4180.487	300.99503	2	3	201.99005	300.99503	1	2	2	201.88927	113.44246	1	0.225	0.341	4.3	4.185	111.0
4180.487	300.99503	2	3	201.99005	300.99503	1	2	2	201.88927	113.44246	1	0.225	0.341	4.22	4.185	111.0
4180.487	300.99503	2	3	201.99005	300.99503	1	2	2	201.88927	113.44246	1	0.225	0.341	4.162	4.185	111.0
4180.487	300.99503	2	3	201.99005	300.99503	1	2	2	201.88927	113.44246	1	0.225	0.341	4.156	4.185	111.0
4180.487	300.99503	2	3	201.99005	300.99503	1	2	2	201.88927	113.44246	1	0.224	0.341	4.191	4.185	111.0
4180.487	300.99503	2	3	201.99005	300.99503	1	2	2	201.88927	113.44246	1	0.224	0.341	4.199	4.185	111.0
4180.487	300.99503	2	3	201.99005	300.99503	1	2	2	201.88927	113.44246	1	0.224	0.341	4.155	4.185	111.0
4180.487	300.99503	2	3	201.99005	300.99503	1	2	2	201.88927	113.44246	1	0.224	0.341	4.182	4.185	111.0
4180.487	300.99503	2	3	201.99005	300.99503	1	2	2	201.88927	113.44246	1	0.223	0.341	4.166	4.185	111.0
4180.487	300.99503	2	3	201.99005	300.99503	1	2	2	201.88927	113.44246	1	0.223	0.341	4.12	4.185	111.0
4180.487	300.99503	2	3	201.99005	300.99503	1	2	2	201.88927	113.44246	1	0.223	0.341	4.136	4.185	111.0
4180.487	300.99503	2	3	201.99005	300.99503	1	2	2	201.88927	113.44246	1	0.222	0.341	4.146	4.185	111.0
4180.487	300.99503	2	3	201.99005	300.99503	1	2	2	201.88927	113.44246	1	0.222	0.341	4.165	4.185	111.0
4180.487	300.99503	2	3	201.99005	300.99503	1	2	2	201.88927	113.44246	1	0.222	0.341	4.194	4.185	111.0
4180.487	300.99503	2	3	201.99005	300.99503	1	2	2	201.88927	113.44246	1	0.221	0.341	4.135	4.185	111.0
4180.487	300.99503	2	3	201.99005	300.99503	1	2	2	201.88927	113.44246	1	0.221	0.341	4.205	4.185	111.0
4180.487	300.99503	2	3	201.99005	300.99503	1	2	2	201.88927	113.44246	1	0.221	0.341	4.165	4.185	111.0
4180.487	300.99503	2	3	201.99005	300.99503	1	2	2	201.88927	113.44246	1	0.221	0.341	4.188	4.185	111.0
4180.487	300.99503	2	3	201.99005	300.99503	1	2	2	201.88927	113.44246	1	0.221	0.341	4.202	4.185	111.0
4180.487	300.99503	2	3	201.99005	300.99503	1	2	2	201.88927	113.44246	1	0.22	0.341	4.171	4.185	111.0
4180.487	300.99503	2	3	201.99005	300.99503	1	2	2	201.88927	113.44246	1	0.22	0.341	4.189	4.185	111.0
4180.487	300.99503	2	3	201.99005	300.99503	1	2	2	201.88927	113.44246	1	0.22	0.341	4.206	4.185	111.0
4180.487	300.99503	2	3	201.99005	300.99503	1	2	2	201.88927	113.44246	1	0.22	0.341	4.135	4.185	111.0
4180.487	300.99503	2	3	201.99005	300.99503	1	2	2	201.88927	113.44246	1	0.22	0.341	4.161	4.185	111.0
4180.487	300.99503	2	3	201.99005	300.99503	1	2	2	201.88927	113.44246	1	0.22	0.341	4.115	4.185	111.0
4180.487	300.99503	2	3	201.99005	300.99503	1	2	2	201.88927	113.44246	1	0.22	0.341	4.155	4.185	111.0
4180.487	300.99503	2	3	201.99005	300.99503	1	2	2	201.88927	113.44246	1	0.22	0.341	4.149	4.185	111.0
4180.487	300.99503	2	3	201.99005	300.99503	1	2	2	201.88927	113.44246	1	0.22	0.341	4.228	4.185	111.0
4180.487	300.99503	2	3	201.99005	300.99503	1	2	2	201.88927	113.44246	1	0.22	0.341	4.188	4.185	111.0
4180.487	300.99503	2	3	201.99005	300.99503	1	2	2	201.88927	113.44246	1	0.22	0.341	4.162	4.185	111.0
4180.487	300.99503	2	3	201.99005	300.99503	1	2	2	201.88927	113.44246	1	0.22	0.341	4.175	4.185	111.0
4180.487	300.99503	2	3	201.99005	300.99503	1	2	2	201.88927	113.44246	1	0.22	0.341	4.229	4.185	111.0
4180.487	300.99503	2	3	201.99005	300.99503	1	2	2	201.88927	113.44246	1	0.22	0.341	4.202	4.185	111.0
4180.487	300.99503	2	3	201.99005	300.99503	1	2	2	201.88927	113.44246	1	0.22	0.341	4.215	4.185	111.0
4180.487	300.99503	2	3	201.99005	300.99503	1	2	2	201.88927	113.44246	1	0.22	0.341	4.188	4.185	111.0
4180.487	300.99503	2	3	201.99005	300.99503	1	2	2	201.88927	113.44246	1	0.22	0.341	4.175	4.185	111.0
4180.487	300.99503	2	3	201.99005	300.99503	1	2	2	201.88927	113.44246	1	0.22	0.341	4.162	4.185	111.0
4180.487	300.99503	2	3	201.99005	300.99503	1	2	2	201.88927	113.44246	1	0.22	0.341	4.195	4.185	111.0
4180.487	300.99503	2	3	201.99005	300.99503	1	2	2	201.88927	113.44246	1	0.219	0.341	4.148	4.185	111.0
4180.487	300.99503	2	3	201.99005	300.99503	1	2	2	201.88927	113.44246	1	0.219	0.341	4.168	4.185	111.0
4180.487	300.99503	2	3	201.99005	300.99503	1	2	2	201.88927	113.44246	1	0.219	0.341	4.135	4.185	111.0
4180.487	300.99503	2	3	201.99005	300.99503	1	2	2	201.88927	113.44246	1	0.219	0.341	4.176	4.185	111.0
4180.487	300.99503	2	3	201.99005	300.99503	1	2	2	201.88927	113.44246	1	0.219	0.341	4.286	4.185	111.0
4180.487	300.99503	2	3	201.99005	300.99503	1	2	2	201.88927	113.44246	1	0.219	0.341	4.191	4.185	111.0
4180.487	300.99503	2	3	201.99005	300.99503	1	2	2	201.88927	113.44246	1	0.219	0.341	4.204	4.185	111.0
4180.487	300.99503	2	3	201.99005	300.99503	1	2	2	201.88927	113.44246	1	0.219	0.341	4.168	4.185	111.0
4180.487	300.99503	2	3	201.99005	300.99503	1	2	2	201.88927	113.44246	1	0.219	0.341	4.222	4.185	111.0
4180.487	300.99503	2	3	201.99005	300.99503	1	2	2	201.88927	113.44246	1	0.219	0.341	4.163	4.185	111.0
4180.487	300.99503	2	3	201.99005	300.99503	1	2	2	201.88927	113.44246	1	0.219	0.341	4.166	4.185	111.0
4180.487	300.99503	2	3	201.99005	300.99503	1	2	2	201.88927	113.44246	1	0.219	0.341	4.179	4.185	111.0
4180.487	300.99503	2	3	201.99005	300.99503	1	2	2	201.88927	113.44246	1	0.219	0.341	4.227	4.185	111.0
4180.487	300.99503	2	3	201.99005	300.99503	1	2	2	201.88927	113.44246	1	0.219	0.341	4.216	4.185	111.0
4180.487	300.99503	2	3	201.99005	300.99503	1	2	2	201.88927	113.44246	1	0.219	0.341	4.158	4.185	111.0
4180.487	300.99503	2	3	201.99005	300.99503	1	2	2	201.88927	113.44246	1	0.218	0.341	4.153	4.185	111.0
4180.487	300.99503	2	3	201.99005	300.99503	1	2	2	201.88927	113.44246	1	0.218	0.341	4.172	4.185	111.0
4180.487	300.99503	2	3	201.99005	300.99503	1	2	2	201.88927	113.44246	1	0.218	0.341	4.211	4.185	111.0
4180.487	300.99503	2	3	201.99005	300.99503	1	2	2	201.88927	113.44246	1	0.218	0.34	4.035	4.185	111.0
4180.487	300.99503	2	3	201.99005	300.99503	1	2	2	201.88927	113.44246	1	0.218	0.341	4.169	4.185	111.0
[truncated: 9,322 more rows]
