# Supplementary material for: Just noticeable differences for elbow joint torque feedback
Source: Sci Rep. 2021 Dec 7;11:23553. doi: 10.1038/s41598-021-02630-3 (PMC8651665; doi:10.1038/s41598-021-02630-3)
Supplement: Supplementary file 2 — Supplementary Information. [file 41598_2021_2630_MOESM2_ESM.zip › SupplementaryData_ScientificReports_KimAsbeck2021/S10_W2F.csv]

data 1	data 2	data 3	data 4	data 5	data 6	data 7	data 8	data 9	data 10	data 11	data 12	data 13	data 14	data 15	data 16	data 17
0.0	0.0	1	1	400.0	400.0	0	1	1	54.53037	64.724525	1	0.214	-0.001	-0.014	0.0	111.0
0.0	0.0	1	1	400.0	400.0	0	1	1	54.53037	64.724525	1	0.214	-0.001	-0.015	0.0	111.0
0.0	0.0	1	1	400.0	400.0	0	1	1	54.53037	64.724525	0	0.214	-0.001	-0.055	0.0	111.0
0.0	0.0	1	1	400.0	400.0	0	1	1	54.53037	64.724525	0	0.214	0.0	0.075	0.0	111.0
0.0	0.0	1	1	400.0	400.0	0	1	1	54.53037	64.724525	0	0.214	0.0	0.027	0.0	111.0
0.0	0.0	1	1	400.0	400.0	0	1	1	54.53037	64.724525	0	0.214	0.0	0.013	0.0	111.0
0.0	0.0	1	1	400.0	400.0	0	1	1	54.53037	64.724525	0	0.214	-0.001	-0.02	0.0	111.0
0.0	0.0	1	1	400.0	400.0	0	1	1	54.53037	64.724525	0	0.214	-0.001	-0.086	0.0	111.0
0.0	0.0	1	1	400.0	400.0	0	1	1	54.53037	64.724525	0	0.214	0.0	0.028	0.0	111.0
0.0	0.0	1	1	400.0	400.0	0	1	1	54.53037	64.724525	0	0.215	-0.001	-0.036	0.0	111.0
0.0	0.0	1	1	400.0	400.0	0	1	1	54.53037	64.724525	0	0.215	-0.001	-0.172	0.0	111.0
0.0	0.0	1	1	400.0	400.0	0	1	1	54.53037	64.724525	0	0.215	0.0	0.004	0.0	111.0
0.0	0.0	1	1	400.0	400.0	0	1	1	54.53037	64.724525	0	0.215	-0.001	-0.016	0.0	111.0
0.0	0.0	1	1	400.0	400.0	0	1	1	54.53037	64.724525	0	0.215	0.0	-0.005	0.0	111.0
0.0	0.0	1	1	400.0	400.0	0	1	1	54.53037	64.724525	0	0.215	0.0	0.013	0.0	111.0
0.0	0.0	1	1	400.0	400.0	0	1	1	54.53037	64.724525	0	0.215	-0.001	-0.025	0.0	111.0
0.0	0.0	1	1	400.0	400.0	0	1	1	54.53037	64.724525	0	0.215	0.0	-0.002	0.0	111.0
0.0	0.0	1	1	400.0	400.0	0	1	1	54.53037	64.724525	0	0.215	0.0	0.049	0.0	111.0
0.0	0.0	1	1	400.0	400.0	0	1	1	54.53037	64.724525	0	0.215	-0.001	-0.017	0.0	111.0
0.0	0.0	1	1	400.0	400.0	0	1	1	54.53037	64.724525	0	0.215	0.0	0.017	0.0	111.0
0.0	0.0	1	1	400.0	400.0	0	1	1	54.53037	64.724525	0	0.215	0.0	0.029	0.0	111.0
0.0	0.0	1	1	400.0	400.0	0	1	1	54.53037	64.724525	0	0.215	-0.001	-0.029	0.0	111.0
0.0	0.0	1	1	400.0	400.0	0	1	1	54.53037	64.724525	0	0.215	-0.001	-0.023	0.0	111.0
0.0	0.0	1	1	400.0	400.0	0	1	1	54.53037	64.724525	0	0.215	0.0	-0.003	0.0	111.0
0.0	0.0	1	1	400.0	400.0	0	1	1	54.53037	64.724525	0	0.215	0.0	-0.008	0.0	111.0
0.0	0.0	1	1	400.0	400.0	0	1	1	54.53037	64.724525	0	0.215	0.0	0.031	0.0	111.0
0.0	0.0	1	1	400.0	400.0	0	1	1	54.53037	64.724525	0	0.215	0.0	0.001	0.0	111.0
0.0	0.0	1	1	400.0	400.0	0	1	1	54.53037	64.724525	0	0.215	0.0	-0.006	0.0	111.0
0.0	0.0	1	1	400.0	400.0	0	1	1	54.53037	64.724525	0	0.215	-0.001	-0.019	0.0	111.0
0.0	0.0	1	1	400.0	400.0	0	1	1	54.53037	64.724525	0	0.215	0.0	0.039	0.0	111.0
0.0	0.0	1	1	400.0	400.0	0	1	1	54.53037	64.724525	0	0.215	-0.001	-0.016	0.0	111.0
0.0	0.0	1	1	400.0	400.0	0	1	1	54.53037	64.724525	0	0.215	0.0	0.001	0.0	111.0
0.0	0.0	1	1	400.0	400.0	0	1	1	54.53037	64.724525	0	0.215	0.0	0.004	0.0	111.0
0.0	0.0	1	1	400.0	400.0	0	1	1	54.53037	64.724525	0	0.215	0.0	0.005	0.0	111.0
0.0	0.0	1	1	400.0	400.0	0	1	1	54.53037	64.724525	0	0.215	-0.001	-0.025	0.0	111.0
0.0	0.0	1	1	400.0	400.0	0	1	1	54.53037	64.724525	0	0.215	0.0	0.0	0.0	111.0
0.0	0.0	1	1	400.0	400.0	0	1	1	54.53037	64.724525	0	0.215	0.0	0.005	0.0	111.0
0.0	0.0	1	1	400.0	400.0	0	1	1	54.53037	64.724525	0	0.215	-0.001	-0.024	0.0	111.0
0.0	0.0	1	1	400.0	400.0	0	1	1	54.53037	64.724525	0	0.215	0.0	0.007	0.0	111.0
0.0	0.0	1	1	400.0	400.0	0	1	1	54.53037	64.724525	0	0.215	0.0	0.03	0.0	111.0
0.0	0.0	1	1	400.0	400.0	0	1	1	54.53037	64.724525	0	0.215	-0.001	-0.044	0.0	111.0
0.0	0.0	1	1	400.0	400.0	0	1	1	54.53037	64.724525	0	0.215	-0.001	-0.05	0.0	111.0
0.0	0.0	1	1	400.0	400.0	0	1	1	54.53037	64.724525	0	0.215	0.0	0.004	0.0	111.0
0.0	0.0	1	1	400.0	400.0	0	1	1	54.53037	64.724525	0	0.215	-0.001	-0.017	0.0	111.0
0.0	0.0	1	1	400.0	400.0	0	1	1	54.53037	64.724525	0	0.215	0.0	0.022	0.0	111.0
0.0	0.0	1	1	400.0	400.0	0	1	1	54.53037	64.724525	0	0.215	0.0	0.02	0.0	111.0
0.0	0.0	1	1	400.0	400.0	0	1	1	54.53037	64.724525	0	0.215	0.0	0.001	0.0	111.0
0.0	0.0	1	1	400.0	400.0	0	1	1	54.53037	64.724525	0	0.215	-0.001	-0.012	0.0	111.0
0.0	0.0	1	1	400.0	400.0	0	1	1	54.53037	64.724525	0	0.215	-0.001	-0.021	0.0	111.0
0.0	0.0	1	1	400.0	400.0	0	1	1	54.53037	64.724525	0	0.215	-0.001	-0.018	0.0	111.0
0.0	0.0	1	1	400.0	400.0	0	1	1	54.53037	64.724525	0	0.215	-0.001	-0.03	0.0	111.0
0.0	0.0	1	1	400.0	400.0	0	1	1	54.53037	64.724525	0	0.215	0.0	0.005	0.0	111.0
0.0	0.0	1	1	400.0	400.0	0	1	1	54.53037	64.724525	0	0.215	-0.001	-0.015	0.0	111.0
0.0	0.0	1	1	400.0	400.0	0	1	1	54.53037	64.724525	0	0.215	0.0	0.003	0.0	111.0
0.0	0.0	1	1	400.0	400.0	0	1	1	54.53037	64.724525	0	0.215	0.0	0.025	0.0	111.0
0.0	0.0	1	1	400.0	400.0	0	1	1	54.53037	64.724525	0	0.215	0.0	0.017	0.0	111.0
0.0	0.0	1	1	400.0	400.0	0	1	1	54.53037	64.724525	0	0.215	-0.001	-0.032	0.0	111.0
0.0	0.0	1	1	400.0	400.0	0	1	1	54.53037	64.724525	0	0.215	0.0	0.048	0.0	111.0
0.0	0.0	1	1	400.0	400.0	0	1	1	54.53037	64.724525	0	0.215	-0.001	-0.014	0.0	111.0
0.0	0.0	1	1	400.0	400.0	0	1	1	54.53037	64.724525	0	0.215	-0.001	-0.027	0.0	111.0
0.0	0.0	1	1	400.0	400.0	0	1	1	54.53037	64.724525	0	0.215	0.0	0.024	0.0	111.0
0.0	0.0	1	1	400.0	400.0	0	1	1	54.53037	64.724525	0	0.215	0.0	0.003	0.0	111.0
0.0	0.0	1	1	400.0	400.0	0	1	1	54.53037	64.724525	0	0.215	-0.001	-0.015	0.0	111.0
0.0	0.0	1	1	400.0	400.0	0	1	1	54.53037	64.724525	0	0.215	0.0	0.005	0.0	111.0
0.0	0.0	1	1	400.0	400.0	0	1	1	54.53037	64.724525	0	0.215	-0.001	-0.066	0.0	111.0
0.0	0.0	1	1	400.0	400.0	0	1	1	54.53037	64.724525	0	0.215	0.0	0.01	0.0	111.0
0.0	0.0	1	1	400.0	400.0	0	1	1	54.53037	64.724525	0	0.215	0.0	0.0	0.0	111.0
0.0	0.0	1	1	400.0	400.0	0	1	1	54.53037	64.724525	0	0.215	0.0	-0.011	0.0	111.0
0.0	0.0	1	1	400.0	400.0	0	1	1	54.53037	64.724525	0	0.215	0.0	-0.009	0.0	111.0
0.0	0.0	1	1	400.0	400.0	0	1	1	54.53037	64.724525	0	0.215	0.0	-0.006	0.0	111.0
0.0	0.0	1	1	400.0	400.0	0	1	1	54.53037	64.724525	0	0.215	0.0	-0.001	0.0	111.0
0.0	0.0	1	1	400.0	400.0	0	1	1	54.53037	64.724525	0	0.215	0.0	0.02	0.0	111.0
0.0	0.0	1	1	400.0	400.0	0	1	1	54.53037	64.724525	0	0.215	-0.001	-0.016	0.0	111.0
0.0	0.0	1	1	400.0	400.0	0	1	1	54.53037	64.724525	0	0.215	0.0	0.011	0.0	111.0
0.0	0.0	1	1	400.0	400.0	0	1	1	54.53037	64.724525	0	0.215	0.0	0.001	0.0	111.0
0.0	0.0	1	1	400.0	400.0	0	1	1	54.53037	64.724525	0	0.215	0.0	0.029	0.0	111.0
0.0	0.0	1	1	400.0	400.0	0	1	1	54.53037	64.724525	0	0.215	0.0	0.019	0.0	111.0
0.0	0.0	1	1	400.0	400.0	0	1	1	54.53037	64.724525	0	0.215	-0.001	-0.018	0.0	111.0
0.0	0.0	1	1	400.0	400.0	0	1	1	54.53037	64.724525	0	0.215	0.0	0.072	0.0	111.0
0.0	0.0	1	1	400.0	400.0	0	1	1	54.53037	64.724525	0	0.215	0.0	0.044	0.0	111.0
0.0	0.0	1	1	400.0	400.0	0	1	1	54.53037	64.724525	0	0.215	0.0	-0.01	0.0	111.0
0.0	0.0	1	1	400.0	400.0	0	1	1	54.53037	64.724525	0	0.215	0.0	0.011	0.0	111.0
0.0	0.0	1	1	400.0	400.0	0	1	1	54.53037	64.724525	0	0.215	-0.001	-0.012	0.0	111.0
0.0	0.0	1	1	400.0	400.0	0	1	1	54.53037	64.724525	0	0.215	0.0	0.003	0.0	111.0
0.0	0.0	1	1	400.0	400.0	0	1	1	54.53037	64.724525	0	0.215	0.0	0.006	0.0	111.0
0.0	0.0	1	1	400.0	400.0	0	1	1	54.53037	64.724525	0	0.215	-0.001	0.025	0.0	111.0
0.0	0.0	1	1	400.0	400.0	0	1	1	54.53037	64.724525	0	0.215	-0.001	-0.013	0.0	111.0
0.0	0.0	1	1	400.0	400.0	0	1	1	54.53037	64.724525	0	0.215	0.0	0.001	0.0	111.0
0.0	0.0	1	1	400.0	400.0	0	1	1	54.53037	64.724525	0	0.215	0.0	0.017	0.0	111.0
0.0	0.0	1	1	400.0	400.0	0	1	1	54.53037	64.724525	0	0.215	0.0	-0.009	0.0	111.0
0.0	0.0	1	1	400.0	400.0	0	1	1	54.53037	64.724525	0	0.215	0.0	0.103	0.0	111.0
0.0	0.0	1	1	400.0	400.0	0	1	1	54.53037	64.724525	0	0.215	-0.001	-0.023	0.0	111.0
0.0	0.0	1	1	400.0	400.0	0	1	1	54.53037	64.724525	0	0.215	0.0	-0.005	0.0	111.0
0.0	0.0	1	1	400.0	400.0	0	1	1	54.53037	64.724525	0	0.215	0.0	0.011	0.0	111.0
0.0	0.0	1	1	400.0	400.0	0	1	1	54.53037	64.724525	0	0.215	0.0	-0.009	0.0	111.0
0.0	0.0	1	1	400.0	400.0	0	1	1	54.53037	64.724525	0	0.215	-0.001	-0.04	0.0	111.0
0.0	0.0	1	1	400.0	400.0	0	1	1	54.53037	64.724525	0	0.215	0.0	0.028	0.0	111.0
0.0	0.0	1	1	400.0	400.0	0	1	1	54.53037	64.724525	0	0.215	0.0	-0.003	0.0	111.0
0.0	0.0	1	1	400.0	400.0	0	1	1	54.53037	64.724525	0	0.215	-0.001	-0.039	0.0	111.0
0.0	0.0	1	1	400.0	400.0	0	1	1	54.53037	64.724525	0	0.215	0.0	-0.009	0.0	111.0
0.0	0.0	1	1	400.0	400.0	0	1	1	54.53037	64.724525	0	0.215	0.0	0.092	0.0	111.0
0.0	0.0	1	1	400.0	400.0	0	1	1	54.53037	64.724525	0	0.215	0.001	0.294	0.0	111.0
0.0	0.0	1	1	400.0	400.0	0	1	1	54.53037	64.724525	0	0.215	0.001	0.0	0.0	111.0
0.0	0.0	1	1	400.0	400.0	0	1	1	54.53037	64.724525	0	0.215	0.0	-0.014	0.0	111.0
0.0	0.0	1	1	400.0	400.0	0	1	1	54.53037	64.724525	0	0.215	-0.001	-0.014	0.0	111.0
0.0	0.0	1	1	400.0	400.0	0	1	1	54.53037	64.724525	0	0.215	-0.001	-0.022	0.0	111.0
0.0	0.0	1	1	400.0	400.0	0	1	1	54.53037	64.724525	0	0.215	0.0	0.011	0.0	111.0
0.0	0.0	1	1	400.0	400.0	0	1	1	54.53037	64.724525	0	0.215	0.0	0.045	0.0	111.0
0.0	0.0	1	1	400.0	400.0	0	1	1	54.53037	64.724525	0	0.215	0.0	-0.003	0.0	111.0
0.0	0.0	1	1	400.0	400.0	0	1	1	54.53037	64.724525	0	0.215	-0.001	-0.018	0.0	111.0
0.0	0.0	1	1	400.0	400.0	0	1	1	54.53037	64.724525	0	0.215	-0.001	-0.195	0.0	111.0
0.0	0.0	1	1	400.0	400.0	0	1	1	54.53037	64.724525	0	0.215	0.0	-0.002	0.0	111.0
0.0	0.0	1	1	400.0	400.0	0	1	1	54.53037	64.724525	0	0.215	-0.001	-0.012	0.0	111.0
0.0	0.0	1	1	400.0	400.0	0	1	1	54.53037	64.724525	0	0.215	0.0	0.029	0.0	111.0
0.0	0.0	1	1	400.0	400.0	0	1	1	54.53037	64.724525	0	0.215	0.0	0.08	0.0	111.0
0.0	0.0	1	1	400.0	400.0	0	1	1	54.53037	64.724525	0	0.215	0.0	0.001	0.0	111.0
0.0	0.0	1	1	400.0	400.0	0	1	1	54.53037	64.724525	0	0.215	0.0	0.007	0.0	111.0
0.0	0.0	1	1	400.0	400.0	0	1	1	54.53037	64.724525	0	0.215	0.0	0.004	0.0	111.0
0.0	0.0	1	1	400.0	400.0	0	1	1	54.53037	64.724525	0	0.215	-0.001	-0.038	0.0	111.0
0.0	0.0	1	1	400.0	400.0	0	1	1	54.53037	64.724525	0	0.215	-0.001	-0.081	0.0	111.0
0.0	0.0	1	1	400.0	400.0	0	1	1	54.53037	64.724525	0	0.215	-0.001	-0.023	0.0	111.0
0.0	0.0	1	1	400.0	400.0	0	1	1	54.53037	64.724525	0	0.215	0.0	-0.006	0.0	111.0
0.0	0.0	1	1	400.0	400.0	0	1	1	54.53037	64.724525	0	0.215	0.0	-0.002	0.0	111.0
0.0	0.0	1	1	400.0	400.0	0	1	1	54.53037	64.724525	0	0.215	0.0	0.011	0.0	111.0
0.0	0.0	1	1	400.0	400.0	0	1	1	54.53037	64.724525	0	0.215	0.0	0.097	0.0	111.0
0.0	0.0	1	1	400.0	400.0	0	1	1	54.53037	64.724525	0	0.215	-0.001	-0.015	0.0	111.0
0.0	0.0	1	1	400.0	400.0	0	1	1	54.53037	64.724525	0	0.215	-0.001	-0.084	0.0	111.0
0.0	0.0	1	1	400.0	400.0	0	1	1	54.53037	64.724525	0	0.215	-0.001	-0.017	0.0	111.0
0.0	0.0	1	1	400.0	400.0	0	1	1	54.53037	64.724525	0	0.215	0.0	-0.007	0.0	111.0
0.0	0.0	1	1	400.0	400.0	0	1	1	54.53037	64.724525	0	0.215	0.0	0.027	0.0	111.0
0.0	0.0	1	1	400.0	400.0	0	1	1	54.53037	64.724525	0	0.215	-0.001	-0.028	0.0	111.0
0.0	0.0	1	1	400.0	400.0	0	1	1	54.53037	64.724525	0	0.215	0.0	-0.001	0.0	111.0
0.0	0.0	1	1	400.0	400.0	0	1	1	54.53037	64.724525	0	0.215	-0.001	-0.053	0.0	111.0
0.0	0.0	1	1	400.0	400.0	0	1	1	54.53037	64.724525	0	0.215	-0.001	-0.021	0.0	111.0
0.0	0.0	1	1	400.0	400.0	0	1	1	54.53037	64.724525	0	0.215	-0.001	-0.031	0.0	111.0
0.0	0.0	1	1	400.0	400.0	0	1	1	54.53037	64.724525	0	0.215	0.0	-0.002	0.0	111.0
0.0	0.0	1	1	400.0	400.0	0	1	1	54.53037	64.724525	0	0.215	-0.001	-0.018	0.0	111.0
0.0	0.0	1	1	400.0	400.0	0	1	1	54.53037	64.724525	0	0.215	-0.001	-0.016	0.0	111.0
0.0	0.0	1	1	400.0	400.0	0	1	1	54.53037	64.724525	0	0.215	0.0	0.007	0.0	111.0
0.0	0.0	1	1	400.0	400.0	0	1	1	54.53037	64.724525	0	0.215	0.0	0.003	0.0	111.0
0.0	0.0	1	1	400.0	400.0	0	1	1	54.53037	64.724525	0	0.215	0.0	0.018	0.0	111.0
0.0	0.0	1	1	400.0	400.0	0	1	1	54.53037	64.724525	0	0.215	-0.001	-0.055	0.0	111.0
0.0	0.0	1	1	400.0	400.0	0	1	1	54.53037	64.724525	0	0.215	0.0	0.007	0.0	111.0
0.0	0.0	1	1	400.0	400.0	0	1	1	54.53037	64.724525	0	0.215	0.0	0.011	0.0	111.0
0.0	0.0	1	1	400.0	400.0	0	1	1	54.53037	64.724525	0	0.215	0.0	0.005	0.0	111.0
0.0	0.0	1	1	400.0	400.0	0	1	1	54.53037	64.724525	0	0.215	0.0	-0.001	0.0	111.0
0.0	0.0	1	1	400.0	400.0	0	1	1	54.53037	64.724525	0	0.215	0.0	0.004	0.0	111.0
0.0	0.0	1	1	400.0	400.0	0	1	1	54.53037	64.724525	0	0.215	-0.001	-0.068	0.0	111.0
0.0	0.0	1	1	400.0	400.0	0	1	1	54.53037	64.724525	0	0.215	0.0	0.013	0.0	111.0
0.0	0.0	1	1	400.0	400.0	0	1	1	54.53037	64.724525	0	0.215	0.0	0.016	0.0	111.0
0.0	0.0	1	1	400.0	400.0	0	1	1	54.53037	64.724525	0	0.215	0.0	-0.006	0.0	111.0
0.0	0.0	1	1	400.0	400.0	0	1	1	54.53037	64.724525	0	0.215	-0.001	-0.044	0.0	111.0
0.0	0.0	1	1	400.0	400.0	0	1	1	54.53037	64.724525	0	0.215	-0.001	-0.019	0.0	111.0
0.0	0.0	1	1	400.0	400.0	0	1	1	54.53037	64.724525	0	0.215	0.0	0.017	0.0	111.0
0.0	0.0	1	1	400.0	400.0	0	1	1	54.53037	64.724525	0	0.215	0.0	0.024	0.0	111.0
0.0	0.0	1	1	400.0	400.0	0	1	1	54.53037	64.724525	0	0.215	0.0	0.001	0.0	111.0
0.0	0.0	1	1	400.0	400.0	0	1	1	54.53037	64.724525	0	0.215	0.0	0.014	0.0	111.0
0.0	0.0	1	1	400.0	400.0	0	1	1	54.53037	64.724525	0	0.215	-0.001	-0.014	0.0	111.0
0.0	0.0	1	1	400.0	400.0	0	1	1	54.53037	64.724525	0	0.215	0.0	0.016	0.0	111.0
0.0	0.0	1	1	400.0	400.0	0	1	1	54.53037	64.724525	0	0.215	0.0	0.002	0.0	111.0
0.0	0.0	1	1	400.0	400.0	0	1	1	54.53037	64.724525	0	0.215	0.0	-0.003	0.0	111.0
0.0	0.0	1	1	400.0	400.0	0	1	1	54.53037	64.724525	0	0.215	0.0	-0.009	0.0	111.0
0.0	0.0	1	1	400.0	400.0	0	1	1	54.53037	64.724525	0	0.215	-0.001	-0.016	0.0	111.0
0.0	0.0	1	1	400.0	400.0	0	1	1	54.53037	64.724525	0	0.215	0.0	0.03	0.0	111.0
0.0	0.0	1	1	400.0	400.0	0	1	1	54.53037	64.724525	0	0.215	0.0	0.011	0.0	111.0
0.0	0.0	1	1	400.0	400.0	0	1	1	54.53037	64.724525	0	0.215	0.0	0.007	0.0	111.0
0.0	0.0	1	1	400.0	400.0	0	1	1	54.53037	64.724525	0	0.215	0.0	0.011	0.0	111.0
0.0	0.0	1	1	400.0	400.0	0	1	1	54.53037	64.724525	0	0.215	-0.001	-0.02	0.0	111.0
0.0	0.0	1	1	400.0	400.0	0	1	1	54.53037	64.724525	0	0.215	0.0	0.015	0.0	111.0
0.0	0.0	1	1	400.0	400.0	0	1	1	54.53037	64.724525	0	0.215	0.0	0.0	0.0	111.0
0.0	0.0	1	1	400.0	400.0	0	1	1	54.53037	64.724525	0	0.215	0.0	0.027	0.0	111.0
0.0	0.0	1	1	400.0	400.0	0	1	1	54.53037	64.724525	0	0.215	0.0	0.009	0.0	111.0
0.0	0.0	1	1	400.0	400.0	0	1	1	54.53037	64.724525	0	0.215	0.0	0.0	0.0	111.0
0.0	0.0	1	1	400.0	400.0	0	1	1	54.53037	64.724525	0	0.215	0.0	-0.005	0.0	111.0
0.0	0.0	1	1	400.0	400.0	0	1	1	54.53037	64.724525	0	0.215	-0.001	-0.021	0.0	111.0
0.0	0.0	1	1	400.0	400.0	0	1	1	54.53037	64.724525	0	0.215	-0.001	-0.114	0.0	111.0
0.0	0.0	1	1	400.0	400.0	0	1	1	54.53037	64.724525	0	0.215	0.0	0.026	0.0	111.0
0.0	0.0	1	1	400.0	400.0	0	1	1	54.53037	64.724525	0	0.215	-0.001	-0.018	0.0	111.0
0.0	0.0	1	1	400.0	400.0	0	1	1	54.53037	64.724525	0	0.215	0.0	0.011	0.0	111.0
0.0	0.0	1	1	400.0	400.0	0	1	1	54.53037	64.724525	0	0.215	-0.001	-0.024	0.0	111.0
0.0	0.0	1	1	400.0	400.0	0	1	1	54.53037	64.724525	0	0.215	-0.001	-0.017	0.0	111.0
0.0	0.0	1	1	400.0	400.0	0	1	1	54.53037	64.724525	0	0.215	0.0	0.009	0.0	111.0
0.0	0.0	1	1	400.0	400.0	0	1	1	54.53037	64.724525	0	0.215	0.0	0.018	0.0	111.0
0.0	0.0	1	1	400.0	400.0	0	1	1	54.53037	64.724525	0	0.215	0.0	-0.002	0.0	111.0
0.0	0.0	1	1	400.0	400.0	0	1	1	54.53037	64.724525	0	0.215	0.0	-0.007	0.0	111.0
0.0	0.0	1	1	400.0	400.0	0	1	1	54.53037	64.724525	0	0.215	0.0	-0.003	0.0	111.0
0.0	0.0	1	1	400.0	400.0	0	1	1	54.53037	64.724525	0	0.215	0.0	0.018	0.0	111.0
0.0	0.0	1	1	400.0	400.0	0	1	1	54.53037	64.724525	0	0.215	0.0	0.022	0.0	111.0
0.0	0.0	1	1	400.0	400.0	0	1	1	54.53037	64.724525	0	0.215	0.0	0.002	0.0	111.0
0.0	0.0	1	1	400.0	400.0	0	1	1	54.53037	64.724525	0	0.215	0.0	0.003	0.0	111.0
0.0	0.0	1	1	400.0	400.0	0	1	1	54.53037	64.724525	0	0.215	0.0	-0.006	0.0	111.0
0.0	0.0	1	1	400.0	400.0	0	1	1	54.53037	64.724525	0	0.215	0.0	-0.005	0.0	111.0
0.0	0.0	1	1	400.0	400.0	0	1	1	54.53037	64.724525	0	0.215	0.0	0.086	0.0	111.0
0.0	0.0	1	1	400.0	400.0	0	1	1	54.53037	64.724525	0	0.215	0.0	0.005	0.0	111.0
0.0	0.0	1	1	400.0	400.0	0	1	1	54.53037	64.724525	0	0.215	0.0	0.004	0.0	111.0
0.0	0.0	1	1	400.0	400.0	0	1	1	54.53037	64.724525	0	0.215	0.0	0.059	0.0	111.0
0.0	0.0	1	1	400.0	400.0	0	1	1	54.53037	64.724525	0	0.215	0.0	0.024	0.0	111.0
0.0	0.0	1	1	400.0	400.0	0	1	1	54.53037	64.724525	0	0.215	0.0	0.059	0.0	111.0
0.0	0.0	1	1	400.0	400.0	0	1	1	54.53037	64.724525	0	0.215	0.0	0.007	0.0	111.0
0.0	0.0	1	1	400.0	400.0	0	1	1	54.53037	64.724525	0	0.215	0.0	0.025	0.0	111.0
0.0	0.0	1	1	400.0	400.0	0	1	1	54.53037	64.724525	0	0.214	0.0	0.03	0.0	111.0
0.0	0.0	1	1	400.0	400.0	0	1	1	54.53037	64.724525	0	0.214	-0.001	-0.049	0.0	111.0
0.0	0.0	1	1	400.0	400.0	0	1	1	54.53037	64.724525	0	0.214	0.0	0.006	0.0	111.0
0.0	0.0	1	1	400.0	400.0	0	1	1	54.53037	64.724525	0	0.214	0.0	0.003	0.0	111.0
0.0	0.0	1	1	400.0	400.0	0	1	1	54.53037	64.724525	0	0.214	0.0	0.0	0.0	111.0
0.0	0.0	1	1	400.0	400.0	0	1	1	54.53037	64.724525	0	0.214	-0.001	-0.049	0.0	111.0
0.0	0.0	1	1	400.0	400.0	0	1	1	54.53037	64.724525	0	0.214	0.0	0.015	0.0	111.0
0.0	0.0	1	1	400.0	400.0	0	1	1	54.53037	64.724525	0	0.214	-0.001	-0.031	0.0	111.0
0.0	0.0	1	1	400.0	400.0	0	1	1	54.53037	64.724525	0	0.214	-0.001	-0.02	0.0	111.0
0.0	0.0	1	1	400.0	400.0	0	1	1	54.53037	64.724525	0	0.214	0.0	-0.003	0.0	111.0
0.0	0.0	1	1	400.0	400.0	0	1	1	54.53037	64.724525	0	0.214	0.0	0.032	0.0	111.0
0.0	0.0	1	1	400.0	400.0	0	1	1	54.53037	64.724525	0	0.214	0.0	0.004	0.0	111.0
0.0	0.0	1	1	400.0	400.0	0	1	1	54.53037	64.724525	0	0.214	0.0	0.008	0.0	111.0
0.0	0.0	1	1	400.0	400.0	0	1	1	54.53037	64.724525	0	0.214	0.0	0.073	0.0	111.0
0.0	0.0	1	1	400.0	400.0	0	1	1	54.53037	64.724525	0	0.214	0.0	0.006	0.0	111.0
0.0	0.0	1	1	400.0	400.0	0	1	1	54.53037	64.724525	0	0.214	0.0	0.044	0.0	111.0
0.0	0.0	1	1	400.0	400.0	0	1	1	54.53037	64.724525	0	0.214	0.0	0.014	0.0	111.0
0.0	0.0	1	1	400.0	400.0	0	1	1	54.53037	64.724525	0	0.214	-0.001	-0.221	0.0	111.0
0.0	0.0	1	1	400.0	400.0	0	1	1	54.53037	64.724525	0	0.214	0.0	0.017	0.0	111.0
0.0	0.0	1	1	400.0	400.0	0	1	1	54.53037	64.724525	0	0.214	0.0	-0.01	0.0	111.0
0.0	0.0	1	1	400.0	400.0	0	1	1	54.53037	64.724525	0	0.214	0.0	0.078	0.0	111.0
0.0	0.0	1	1	400.0	400.0	0	1	1	54.53037	64.724525	0	0.214	0.0	0.015	0.0	111.0
0.0	0.0	1	1	400.0	400.0	0	1	1	54.53037	64.724525	0	0.214	0.0	-0.006	0.0	111.0
0.0	0.0	1	1	400.0	400.0	0	1	1	54.53037	64.724525	0	0.214	0.0	-0.008	0.0	111.0
0.0	0.0	1	1	400.0	400.0	0	1	1	54.53037	64.724525	0	0.214	0.0	0.007	0.0	111.0
0.0	0.0	1	1	400.0	400.0	0	1	1	54.53037	64.724525	0	0.214	0.0	-0.003	0.0	111.0
0.0	0.0	1	1	400.0	400.0	0	1	1	54.53037	64.724525	0	0.214	-0.001	-0.026	0.0	111.0
0.0	0.0	1	1	400.0	400.0	0	1	1	54.53037	64.724525	0	0.214	-0.001	-0.152	0.0	111.0
0.0	0.0	1	1	400.0	400.0	0	1	1	54.53037	64.724525	0	0.214	0.0	0.015	0.0	111.0
0.0	0.0	1	1	400.0	400.0	0	1	1	54.53037	64.724525	0	0.214	0.0	-0.003	0.0	111.0
0.0	0.0	1	1	400.0	400.0	0	1	1	54.53037	64.724525	0	0.214	0.0	-0.01	0.0	111.0
0.0	0.0	1	1	400.0	400.0	0	1	1	54.53037	64.724525	0	0.214	0.0	0.002	0.0	111.0
0.0	0.0	1	1	400.0	400.0	0	1	1	54.53037	64.724525	0	0.214	-0.001	-0.024	0.0	111.0
0.0	0.0	1	1	400.0	400.0	0	1	1	54.53037	64.724525	0	0.214	0.0	0.165	0.0	111.0
0.0	0.0	1	1	400.0	400.0	0	1	1	54.53037	64.724525	0	0.214	0.0	0.007	0.0	111.0
0.0	0.0	1	1	400.0	400.0	0	1	1	54.53037	64.724525	0	0.214	0.0	0.015	0.0	111.0
0.0	0.0	1	1	400.0	400.0	0	1	1	54.53037	64.724525	0	0.214	0.0	-0.002	0.0	111.0
0.0	0.0	1	1	400.0	400.0	0	1	1	54.53037	64.724525	0	0.214	-0.001	-0.022	0.0	111.0
0.0	0.0	1	1	400.0	400.0	0	1	1	54.53037	64.724525	0	0.214	0.0	0.016	0.0	111.0
0.0	0.0	1	1	400.0	400.0	0	1	1	54.53037	64.724525	0	0.214	0.0	0.002	0.0	111.0
0.0	0.0	1	1	400.0	400.0	0	1	1	54.53037	64.724525	0	0.214	0.0	0.028	0.0	111.0
0.0	0.0	1	1	400.0	400.0	0	1	1	54.53037	64.724525	0	0.214	0.0	0.001	0.0	111.0
0.0	0.0	1	1	400.0	400.0	0	1	1	54.53037	64.724525	0	0.214	-0.001	-0.107	0.0	111.0
0.0	0.0	1	1	400.0	400.0	0	1	1	54.53037	64.724525	0	0.214	-0.001	-0.016	0.0	111.0
0.0	0.0	1	1	400.0	400.0	0	1	1	54.53037	64.724525	0	0.214	0.0	0.028	0.0	111.0
0.0	0.0	1	1	400.0	400.0	0	1	1	54.53037	64.724525	0	0.214	0.0	0.016	0.0	111.0
0.0	0.0	1	1	400.0	400.0	0	1	1	54.53037	64.724525	0	0.214	0.0	-0.005	0.0	111.0
0.0	0.0	1	1	400.0	400.0	0	1	1	54.53037	64.724525	0	0.214	0.0	0.001	0.0	111.0
0.0	0.0	1	1	400.0	400.0	0	1	1	54.53037	64.724525	0	0.214	0.0	-0.003	0.0	111.0
0.0	0.0	1	1	400.0	400.0	0	1	1	54.53037	64.724525	0	0.214	0.0	0.009	0.0	111.0
0.0	0.0	1	1	400.0	400.0	0	1	1	54.53037	64.724525	0	0.214	0.0	-0.008	0.0	111.0
0.0	0.0	1	1	400.0	400.0	0	1	1	54.53037	64.724525	0	0.214	-0.001	-0.02	0.0	111.0
0.0	0.0	1	1	400.0	400.0	0	1	1	54.53037	64.724525	0	0.214	0.0	0.004	0.0	111.0
0.0	0.0	1	1	400.0	400.0	0	1	1	54.53037	64.724525	0	0.214	0.0	0.003	0.0	111.0
0.0	0.0	1	1	400.0	400.0	0	1	1	54.53037	64.724525	0	0.214	0.0	0.023	0.0	111.0
0.0	0.0	1	1	400.0	400.0	0	1	1	54.53037	64.724525	0	0.214	0.0	0.012	0.0	111.0
0.0	0.0	1	1	400.0	400.0	0	1	1	54.53037	64.724525	0	0.214	0.0	-0.002	0.0	111.0
0.0	0.0	1	1	400.0	400.0	0	1	1	54.53037	64.724525	0	0.214	-0.001	-0.017	0.0	111.0
5555.5557	400.0	1	1	400.0	400.0	0	1	1	54.53037	64.724525	1	0.214	0.0	0.001	0.0	111.0
5555.5557	400.0	1	1	400.0	400.0	0	1	1	54.53037	64.724525	1	0.214	0.0	0.0	0.0	111.0
5555.5557	400.0	1	1	400.0	400.0	0	1	1	54.53037	64.724525	1	0.214	0.0	-0.009	0.0	111.0
5555.5557	400.0	1	1	400.0	400.0	0	1	1	54.53037	64.724525	1	0.214	0.0	-0.002	0.0	111.0
5555.5557	400.0	1	1	400.0	400.0	0	1	1	54.53037	64.724525	1	0.214	0.0	0.011	0.0	111.0
5555.5557	400.0	1	1	400.0	400.0	0	1	1	54.53037	64.724525	1	0.214	0.004	0.692	0.757	111.0
5555.5557	400.0	1	1	400.0	400.0	0	1	1	54.53037	64.724525	1	0.214	0.012	1.04	1.097	111.0
5555.5557	400.0	1	1	400.0	400.0	0	1	1	54.53037	64.724525	1	0.215	0.02	0.993	1.097	111.0
5555.5557	400.0	1	1	400.0	400.0	0	1	1	54.53037	64.724525	1	0.215	0.033	1.753	1.706	111.0
5555.5557	400.0	1	1	400.0	400.0	0	1	1	54.53037	64.724525	1	0.215	0.045	1.934	1.978	111.0
5555.5557	400.0	1	1	400.0	400.0	0	1	1	54.53037	64.724525	1	0.215	0.056	1.913	1.978	111.0
5555.5557	400.0	1	1	400.0	400.0	0	1	1	54.53037	64.724525	1	0.215	0.071	2.475	2.467	111.0
5555.5557	400.0	1	1	400.0	400.0	0	1	1	54.53037	64.724525	1	0.215	0.084	2.443	2.467	111.0
5555.5557	400.0	1	1	400.0	400.0	0	1	1	54.53037	64.724525	1	0.215	0.097	2.709	2.686	111.0
5555.5557	400.0	1	1	400.0	400.0	0	1	1	54.53037	64.724525	1	0.216	0.112	3.07	3.079	111.0
5555.5557	400.0	1	1	400.0	400.0	0	1	1	54.53037	64.724525	1	0.216	0.126	3.075	3.079	111.0
5555.5557	400.0	1	1	400.0	400.0	0	1	1	54.53037	64.724525	1	0.216	0.14	3.257	3.255	111.0
5555.5557	400.0	1	1	400.0	400.0	0	1	1	54.53037	64.724525	1	0.216	0.153	3.236	3.255	111.0
5555.5557	400.0	1	1	400.0	400.0	0	1	1	54.53037	64.724525	1	0.216	0.167	3.548	3.569	111.0
5555.5557	400.0	1	1	400.0	400.0	0	1	1	54.53037	64.724525	1	0.216	0.181	3.758	3.71	111.0
5555.5557	400.0	1	1	400.0	400.0	0	1	1	54.53037	64.724525	1	0.216	0.193	3.65	3.71	111.0
5555.5557	400.0	1	1	400.0	400.0	0	1	1	54.53037	64.724525	1	0.216	0.206	3.733	3.84	111.0
5555.5557	400.0	1	1	400.0	400.0	0	1	1	54.53037	64.724525	1	0.216	0.219	4.077	4.075	111.0
5555.5557	400.0	1	1	400.0	400.0	0	1	1	54.53037	64.724525	1	0.216	0.23	4.072	4.075	111.0
5555.5557	400.0	1	1	400.0	400.0	0	1	1	54.53037	64.724525	1	0.216	0.242	4.317	4.279	111.0
5555.5557	400.0	1	1	400.0	400.0	0	1	1	54.53037	64.724525	1	0.216	0.254	4.388	4.453	111.0
5555.5557	400.0	1	1	400.0	400.0	0	1	1	54.53037	64.724525	1	0.217	0.266	4.426	4.453	111.0
5555.5557	400.0	1	1	400.0	400.0	0	1	1	54.53037	64.724525	1	0.217	0.276	4.525	4.531	111.0
5555.5557	400.0	1	1	400.0	400.0	0	1	1	54.53037	64.724525	1	0.217	0.285	4.533	4.531	111.0
5555.5557	400.0	1	1	400.0	400.0	0	1	1	54.53037	64.724525	1	0.217	0.295	4.625	4.673	111.0
5555.5557	400.0	1	1	400.0	400.0	0	1	1	54.53037	64.724525	1	0.217	0.305	4.725	4.736	111.0
5555.5557	400.0	1	1	400.0	400.0	0	1	1	54.53037	64.724525	1	0.217	0.313	4.725	4.736	111.0
5555.5557	400.0	1	1	400.0	400.0	0	1	1	54.53037	64.724525	1	0.217	0.322	4.874	4.847	111.0
5555.5557	400.0	1	1	400.0	400.0	0	1	1	54.53037	64.724525	1	0.217	0.329	4.872	4.898	111.0
5555.5557	400.0	1	1	400.0	400.0	0	1	1	54.53037	64.724525	1	0.217	0.336	4.823	4.898	111.0
5555.5557	400.0	1	1	400.0	400.0	0	1	1	54.53037	64.724525	1	0.217	0.344	5.004	4.989	111.0
5555.5557	400.0	1	1	400.0	400.0	0	1	1	54.53037	64.724525	1	0.217	0.35	4.996	4.989	111.0
5555.5557	400.0	1	1	400.0	400.0	0	1	1	54.53037	64.724525	1	0.217	0.357	5.01	5.03	111.0
5555.5557	400.0	1	1	400.0	400.0	0	1	1	54.53037	64.724525	1	0.217	0.364	5.137	5.102	111.0
5555.5557	400.0	1	1	400.0	400.0	0	1	1	54.53037	64.724525	1	0.217	0.369	5.071	5.102	111.0
5555.5557	400.0	1	1	400.0	400.0	0	1	1	54.53037	64.724525	1	0.217	0.374	5.137	5.134	111.0
5555.5557	400.0	1	1	400.0	400.0	0	1	1	54.53037	64.724525	1	0.217	0.379	5.037	5.134	111.0
5555.5557	400.0	1	1	400.0	400.0	0	1	1	54.53037	64.724525	1	0.217	0.384	5.19	5.192	111.0
5555.5557	400.0	1	1	400.0	400.0	0	1	1	54.53037	64.724525	1	0.217	0.388	5.249	5.244	111.0
5555.5557	400.0	1	1	400.0	400.0	0	1	1	54.53037	64.724525	1	0.217	0.392	5.241	5.244	111.0
5555.5557	400.0	1	1	400.0	400.0	0	1	1	54.53037	64.724525	1	0.217	0.396	5.231	5.266	111.0
5555.5557	400.0	1	1	400.0	400.0	0	1	1	54.53037	64.724525	1	0.217	0.401	5.377	5.307	111.0
5555.5557	400.0	1	1	400.0	400.0	0	1	1	54.53037	64.724525	1	0.217	0.404	5.339	5.307	111.0
5555.5557	400.0	1	1	400.0	400.0	0	1	1	54.53037	64.724525	1	0.217	0.407	5.312	5.325	111.0
5555.5557	400.0	1	1	400.0	400.0	0	1	1	54.53037	64.724525	1	0.217	0.41	5.327	5.325	111.0
5555.5557	400.0	1	1	400.0	400.0	0	1	1	54.53037	64.724525	1	0.217	0.414	5.363	5.356	111.0
5555.5557	400.0	1	1	400.0	400.0	0	1	1	54.53037	64.724525	1	0.217	0.418	5.352	5.371	111.0
5555.5557	400.0	1	1	400.0	400.0	0	1	1	54.53037	64.724525	1	0.217	0.422	5.435	5.371	111.0
5555.5557	400.0	1	1	400.0	400.0	0	1	1	54.53037	64.724525	1	0.217	0.423	5.176	5.397	111.0
5555.5557	400.0	1	1	400.0	400.0	0	1	1	54.53037	64.724525	1	0.217	0.426	5.587	5.409	111.0
5555.5557	400.0	1	1	400.0	400.0	0	1	1	54.53037	64.724525	1	0.217	0.428	5.423	5.409	111.0
5555.5557	400.0	1	1	400.0	400.0	0	1	1	54.53037	64.724525	1	0.217	0.43	5.332	5.429	111.0
5555.5557	400.0	1	1	400.0	400.0	0	1	1	54.53037	64.724525	1	0.217	0.431	5.47	5.429	111.0
5555.5557	400.0	1	1	400.0	400.0	0	1	1	54.53037	64.724525	1	0.217	0.433	5.458	5.438	111.0
5555.5557	400.0	1	1	400.0	400.0	0	1	1	54.53037	64.724525	1	0.217	0.435	5.481	5.455	111.0
5555.5557	400.0	1	1	400.0	400.0	0	1	1	54.53037	64.724525	1	0.217	0.437	5.507	5.455	111.0
5555.5557	400.0	1	1	400.0	400.0	0	1	1	54.53037	64.724525	1	0.217	0.439	5.455	5.47	111.0
5555.5557	400.0	1	1	400.0	400.0	0	1	1	54.53037	64.724525	1	0.217	0.441	5.438	5.476	111.0
5555.5557	400.0	1	1	400.0	400.0	0	1	1	54.53037	64.724525	1	0.217	0.441	5.527	5.476	111.0
5555.5557	400.0	1	1	400.0	400.0	0	1	1	54.53037	64.724525	1	0.217	0.441	5.473	5.488	111.0
5555.5557	400.0	1	1	400.0	400.0	0	1	1	54.53037	64.724525	1	0.217	0.441	5.458	5.488	111.0
5555.5557	400.0	1	1	400.0	400.0	0	1	1	54.53037	64.724525	1	0.217	0.441	5.488	5.493	111.0
5555.5557	400.0	1	1	400.0	400.0	0	1	1	54.53037	64.724525	1	0.217	0.441	5.528	5.503	111.0
5555.5557	400.0	1	1	400.0	400.0	0	1	1	54.53037	64.724525	1	0.217	0.441	5.504	5.503	111.0
5555.5557	400.0	1	1	400.0	400.0	0	1	1	54.53037	64.724525	1	0.217	0.441	5.507	5.508	111.0
5555.5557	400.0	1	1	400.0	400.0	0	1	1	54.53037	64.724525	1	0.217	0.441	5.462	5.514	111.0
5555.5557	400.0	1	1	400.0	400.0	0	1	1	54.53037	64.724525	1	0.217	0.441	5.468	5.514	111.0
5555.5557	400.0	1	1	400.0	400.0	0	1	1	54.53037	64.724525	1	0.217	0.441	5.487	5.521	111.0
5555.5557	400.0	1	1	400.0	400.0	0	1	1	54.53037	64.724525	1	0.217	0.441	5.524	5.521	111.0
5555.5557	400.0	1	1	400.0	400.0	0	1	1	54.53037	64.724525	1	0.217	0.441	5.519	5.524	111.0
5555.5557	400.0	1	1	400.0	400.0	0	1	1	54.53037	64.724525	1	0.217	0.441	5.495	5.529	111.0
5555.5557	400.0	1	1	400.0	400.0	0	1	1	54.53037	64.724525	1	0.217	0.441	5.503	5.529	111.0
5555.5557	400.0	1	1	400.0	400.0	0	1	1	54.53037	64.724525	1	0.217	0.441	5.555	5.531	111.0
5555.5557	400.0	1	1	400.0	400.0	0	1	1	54.53037	64.724525	1	0.217	0.441	5.492	5.535	111.0
5555.5557	400.0	1	1	400.0	400.0	0	1	1	54.53037	64.724525	1	0.217	0.442	5.414	5.535	111.0
5555.5557	400.0	1	1	400.0	400.0	0	1	1	54.53037	64.724525	1	0.217	0.442	5.543	5.537	111.0
5555.5557	400.0	1	1	400.0	400.0	0	1	1	54.53037	64.724525	1	0.217	0.443	5.566	5.537	111.0
5555.5557	400.0	1	1	400.0	400.0	0	1	1	54.53037	64.724525	1	0.217	0.444	5.524	5.541	111.0
5555.5557	400.0	1	1	400.0	400.0	0	1	1	54.53037	64.724525	1	0.217	0.444	5.54	5.543	111.0
5555.5557	400.0	1	1	400.0	400.0	0	1	1	54.53037	64.724525	1	0.217	0.445	5.539	5.543	111.0
5555.5557	400.0	1	1	400.0	400.0	1	1	1	54.53037	64.724525	1	0.217	0.446	5.571	5.545	111.0
5555.5557	400.0	1	1	400.0	400.0	1	1	1	54.53037	64.724525	1	0.217	0.446	5.543	5.547	111.0
5555.5557	400.0	1	1	400.0	400.0	1	1	1	54.53037	64.724525	1	0.217	0.448	5.603	5.547	111.0
5555.5557	400.0	1	1	400.0	400.0	1	1	1	54.53037	64.724525	1	0.217	0.449	5.548	5.548	111.0
5555.5557	400.0	1	1	400.0	400.0	1	1	1	54.53037	64.724525	1	0.217	0.451	5.561	5.548	111.0
5555.5557	400.0	1	1	400.0	400.0	1	1	1	54.53037	64.724525	1	0.217	0.452	5.517	5.55	111.0
5555.5557	400.0	1	1	400.0	400.0	1	1	1	54.53037	64.724525	1	0.217	0.452	5.53	5.55	111.0
5555.5557	400.0	1	1	400.0	400.0	1	1	1	54.53037	64.724525	1	0.217	0.454	5.608	5.55	111.0
5555.5557	400.0	1	1	400.0	400.0	1	1	1	54.53037	64.724525	1	0.217	0.455	5.545	5.552	111.0
5555.5557	400.0	1	1	400.0	400.0	1	1	1	54.53037	64.724525	1	0.217	0.457	5.561	5.553	111.0
5555.5557	400.0	1	1	400.0	400.0	1	1	1	54.53037	64.724525	1	0.217	0.457	5.536	5.553	111.0
5555.5557	400.0	1	1	400.0	400.0	1	1	1	54.53037	64.724525	1	0.217	0.457	5.545	5.554	111.0
5555.5557	400.0	1	1	400.0	400.0	1	1	1	54.53037	64.724525	1	0.217	0.457	5.527	5.554	111.0
5555.5557	400.0	1	1	400.0	400.0	1	1	1	54.53037	64.724525	1	0.217	0.459	5.604	5.555	111.0
5555.5557	400.0	1	1	400.0	400.0	1	1	1	54.53037	64.724525	1	0.217	0.459	5.521	5.555	111.0
5555.5557	400.0	1	1	400.0	400.0	1	1	1	54.53037	64.724525	1	0.217	0.459	5.552	5.555	111.0
5555.5557	400.0	1	1	400.0	400.0	1	1	1	54.53037	64.724525	1	0.217	0.459	5.517	5.556	111.0
5555.5557	400.0	1	1	400.0	400.0	1	1	1	54.53037	64.724525	1	0.217	0.46	5.575	5.556	111.0
5555.5557	400.0	1	1	400.0	400.0	1	1	1	54.53037	64.724525	1	0.217	0.461	5.587	5.556	111.0
5555.5557	400.0	1	1	400.0	400.0	1	1	1	54.53037	64.724525	1	0.217	0.461	5.601	5.557	111.0
5555.5557	400.0	1	1	400.0	400.0	1	1	1	54.53037	64.724525	1	0.217	0.46	5.546	5.557	111.0
5555.5557	400.0	1	1	400.0	400.0	1	1	1	54.53037	64.724525	1	0.217	0.46	5.511	5.557	111.0
5555.5557	400.0	1	1	400.0	400.0	1	1	1	54.53037	64.724525	1	0.217	0.461	5.564	5.559	111.0
5555.5557	400.0	1	1	400.0	400.0	1	1	1	54.53037	64.724525	1	0.217	0.461	5.571	5.559	111.0
5555.5557	400.0	1	1	400.0	400.0	1	1	1	54.53037	64.724525	1	0.217	0.461	5.584	5.559	111.0
5555.5557	400.0	1	1	400.0	400.0	1	1	1	54.53037	64.724525	1	0.217	0.461	5.587	5.56	111.0
5555.5557	400.0	1	1	400.0	400.0	1	1	1	54.53037	64.724525	1	0.217	0.46	5.553	5.56	111.0
5555.5557	400.0	1	1	400.0	400.0	1	1	1	54.53037	64.724525	1	0.217	0.461	5.585	5.56	111.0
5555.5557	400.0	1	1	400.0	400.0	1	1	1	54.53037	64.724525	1	0.217	0.46	5.539	5.56	111.0
5555.5557	400.0	1	1	400.0	400.0	1	1	1	54.53037	64.724525	1	0.217	0.46	5.533	5.56	111.0
5555.5557	400.0	1	1	400.0	400.0	1	1	1	54.53037	64.724525	1	0.217	0.46	5.533	5.56	111.0
5555.5557	400.0	1	1	400.0	400.0	1	1	1	54.53037	64.724525	1	0.217	0.46	5.534	5.56	111.0
5555.5557	400.0	1	1	400.0	400.0	1	1	1	54.53037	64.724525	1	0.217	0.461	5.635	5.561	111.0
5555.5557	400.0	1	1	400.0	400.0	1	1	1	54.53037	64.724525	1	0.217	0.461	5.597	5.561	111.0
5555.5557	400.0	1	1	400.0	400.0	1	1	1	54.53037	64.724525	1	0.217	0.461	5.558	5.561	111.0
5555.5557	400.0	1	1	400.0	400.0	1	1	1	54.53037	64.724525	1	0.217	0.461	5.566	5.561	111.0
5555.5557	400.0	1	1	400.0	400.0	1	1	1	54.53037	64.724525	1	0.217	0.461	5.585	5.561	111.0
5555.5557	400.0	1	1	400.0	400.0	1	1	1	54.53037	64.724525	1	0.217	0.46	5.542	5.561	111.0
5555.5557	400.0	1	1	400.0	400.0	1	1	1	54.53037	64.724525	1	0.217	0.461	5.559	5.561	111.0
5555.5557	400.0	1	1	400.0	400.0	1	1	1	54.53037	64.724525	1	0.217	0.461	5.561	5.561	111.0
5555.5557	400.0	1	1	400.0	400.0	1	1	1	54.53037	64.724525	1	0.217	0.461	5.584	5.561	111.0
5555.5557	400.0	1	1	400.0	400.0	1	1	1	54.53037	64.724525	1	0.217	0.46	5.552	5.561	111.0
5555.5557	400.0	1	1	400.0	400.0	1	1	1	54.53037	64.724525	1	0.217	0.461	5.564	5.561	111.0
5555.5557	400.0	1	1	400.0	400.0	1	1	1	54.53037	64.724525	1	0.217	0.461	5.584	5.562	111.0
5555.5557	400.0	1	1	400.0	400.0	1	1	1	54.53037	64.724525	1	0.217	0.461	5.579	5.562	111.0
5555.5557	400.0	1	1	400.0	400.0	1	1	1	54.53037	64.724525	1	0.217	0.461	5.564	5.562	111.0
5555.5557	400.0	1	1	400.0	400.0	1	1	1	54.53037	64.724525	1	0.217	0.46	5.542	5.562	111.0
5555.5557	400.0	1	1	400.0	400.0	1	1	1	54.53037	64.724525	1	0.217	0.461	5.597	5.562	111.0
5555.5557	400.0	1	1	400.0	400.0	1	1	1	54.53037	64.724525	1	0.217	0.46	5.54	5.562	111.0
5555.5557	400.0	1	1	400.0	400.0	1	1	1	54.53037	64.724525	1	0.217	0.46	5.344	5.562	111.0
5555.5557	400.0	1	1	400.0	400.0	1	1	1	54.53037	64.724525	1	0.217	0.46	5.383	5.562	111.0
5555.5557	400.0	1	1	400.0	400.0	1	1	1	54.53037	64.724525	1	0.217	0.46	5.552	5.562	111.0
5555.5557	400.0	1	1	400.0	400.0	1	1	1	54.53037	64.724525	1	0.217	0.461	5.559	5.562	111.0
5555.5557	400.0	1	1	400.0	400.0	1	1	1	54.53037	64.724525	1	0.217	0.461	5.559	5.562	111.0
5555.5557	400.0	1	1	400.0	400.0	1	1	1	54.53037	64.724525	1	0.217	0.461	5.605	5.562	111.0
5555.5557	400.0	1	1	400.0	400.0	1	1	1	54.53037	64.724525	1	0.217	0.461	5.587	5.562	111.0
5555.5557	400.0	1	1	400.0	400.0	1	1	1	54.53037	64.724525	1	0.217	0.461	5.591	5.562	111.0
5555.5557	400.0	1	1	400.0	400.0	1	1	1	54.53037	64.724525	1	0.217	0.46	5.523	5.562	111.0
5555.5557	400.0	1	1	400.0	400.0	1	1	1	54.53037	64.724525	1	0.217	0.46	5.539	5.562	111.0
5555.5557	400.0	1	1	400.0	400.0	1	1	1	54.53037	64.724525	1	0.217	0.461	5.6	5.562	111.0
5555.5557	400.0	1	1	400.0	400.0	1	1	1	54.53037	64.724525	1	0.217	0.46	5.506	5.562	111.0
5555.5557	400.0	1	1	400.0	400.0	1	1	1	54.53037	64.724525	1	0.217	0.461	5.578	5.562	111.0
5555.5557	400.0	1	1	400.0	400.0	1	1	1	54.53037	64.724525	1	0.217	0.461	5.564	5.562	111.0
5555.5557	400.0	1	1	400.0	400.0	1	1	1	54.53037	64.724525	1	0.217	0.461	5.579	5.562	111.0
5555.5557	400.0	1	1	400.0	400.0	1	1	1	54.53037	64.724525	1	0.217	0.46	5.605	5.562	111.0
5555.5557	400.0	1	1	400.0	400.0	1	1	1	54.53037	64.724525	1	0.217	0.46	5.536	5.562	111.0
5555.5557	400.0	1	1	400.0	400.0	1	1	1	54.53037	64.724525	1	0.217	0.46	5.552	5.562	111.0
5555.5557	400.0	1	1	400.0	400.0	1	1	1	54.53037	64.724525	1	0.217	0.462	5.82	5.562	111.0
5555.5557	400.0	1	1	400.0	400.0	1	1	1	54.53037	64.724525	1	0.217	0.461	5.568	5.562	111.0
5555.5557	400.0	1	1	400.0	400.0	1	1	1	54.53037	64.724525	1	0.217	0.46	5.545	5.562	111.0
5555.5557	400.0	1	1	400.0	400.0	1	1	1	54.53037	64.724525	1	0.217	0.461	5.561	5.562	111.0
5555.5557	400.0	1	1	400.0	400.0	1	1	1	54.53037	64.724525	1	0.217	0.461	5.577	5.562	111.0
5555.5557	400.0	1	1	400.0	400.0	1	1	1	54.53037	64.724525	1	0.217	0.461	5.604	5.562	111.0
5555.5557	400.0	1	1	400.0	400.0	1	1	1	54.53037	64.724525	1	0.217	0.46	5.555	5.562	111.0
5555.5557	400.0	1	1	400.0	400.0	1	1	1	54.53037	64.724525	1	0.217	0.461	5.565	5.562	111.0
5555.5557	400.0	1	1	400.0	400.0	1	1	1	54.53037	64.724525	1	0.217	0.461	5.604	5.562	111.0
5555.5557	400.0	1	1	400.0	400.0	1	1	1	54.53037	64.724525	1	0.217	0.461	5.596	5.562	111.0
5555.5557	400.0	1	1	400.0	400.0	1	1	1	54.53037	64.724525	1	0.217	0.461	5.573	5.562	111.0
5555.5557	400.0	1	1	400.0	400.0	1	1	1	54.53037	64.724525	1	0.217	0.461	5.572	5.562	111.0
5555.5557	400.0	1	1	400.0	400.0	1	1	1	54.53037	64.724525	1	0.217	0.46	5.553	5.562	111.0
5555.5557	400.0	1	1	400.0	400.0	1	1	1	54.53037	64.724525	1	0.217	0.461	5.574	5.562	111.0
5555.5557	400.0	1	1	400.0	400.0	1	1	1	54.53037	64.724525	1	0.217	0.461	5.585	5.562	111.0
5555.5557	400.0	1	1	400.0	400.0	1	1	1	54.53037	64.724525	1	0.217	0.46	5.523	5.562	111.0
5555.5557	400.0	1	1	400.0	400.0	1	1	1	54.53037	64.724525	1	0.217	0.461	5.568	5.562	111.0
5555.5557	400.0	1	1	400.0	400.0	1	1	1	54.53037	64.724525	1	0.217	0.46	5.556	5.562	111.0
5555.5557	400.0	1	1	400.0	400.0	1	1	1	54.53037	64.724525	1	0.217	0.461	5.565	5.562	111.0
5555.5557	400.0	1	1	400.0	400.0	1	1	1	54.53037	64.724525	1	0.217	0.461	5.559	5.562	111.0
5555.5557	400.0	1	1	400.0	400.0	1	1	1	54.53037	64.724525	1	0.217	0.46	5.542	5.562	111.0
5555.5557	400.0	1	1	400.0	400.0	1	1	1	54.53037	64.724525	1	0.217	0.461	5.566	5.562	111.0
5555.5557	400.0	1	1	400.0	400.0	1	1	1	54.53037	64.724525	1	0.217	0.46	5.533	5.562	111.0
5555.5557	400.0	1	1	400.0	400.0	1	1	1	54.53037	64.724525	1	0.217	0.461	5.568	5.562	111.0
5555.5557	400.0	1	1	400.0	400.0	1	1	1	54.53037	64.724525	1	0.217	0.461	5.562	5.562	111.0
5555.5557	400.0	1	1	400.0	400.0	1	1	1	54.53037	64.724525	1	0.217	0.461	5.558	5.562	111.0
5555.5557	400.0	1	1	400.0	400.0	1	1	1	54.53037	64.724525	1	0.217	0.461	5.598	5.562	111.0
5555.5557	400.0	1	1	400.0	400.0	1	1	1	54.53037	64.724525	1	0.217	0.46	5.556	5.562	111.0
5555.5557	400.0	1	1	400.0	400.0	1	1	1	54.53037	64.724525	1	0.217	0.46	5.552	5.562	111.0
5555.5557	400.0	1	1	400.0	400.0	1	1	1	54.53037	64.724525	1	0.218	0.461	5.57	5.562	111.0
5555.5557	400.0	1	1	400.0	400.0	1	1	1	54.53037	64.724525	1	0.218	0.46	5.542	5.562	111.0
5555.5557	400.0	1	1	400.0	400.0	1	1	1	54.53037	64.724525	1	0.218	0.46	5.546	5.562	111.0
5555.5557	400.0	1	1	400.0	400.0	1	1	1	54.53037	64.724525	1	0.218	0.461	5.594	5.562	111.0
5555.5557	400.0	1	1	400.0	400.0	1	1	1	54.53037	64.724525	1	0.218	0.46	5.551	5.562	111.0
5555.5557	400.0	1	1	400.0	400.0	1	1	1	54.53037	64.724525	1	0.218	0.461	5.565	5.562	111.0
5555.5557	400.0	1	1	400.0	400.0	1	1	1	54.53037	64.724525	1	0.218	0.461	5.592	5.562	111.0
5555.5557	400.0	1	1	400.0	400.0	1	1	1	54.53037	64.724525	1	0.218	0.461	5.668	5.562	111.0
5555.5557	400.0	1	1	400.0	400.0	1	1	1	54.53037	64.724525	1	0.218	0.461	5.643	5.562	111.0
5555.5557	400.0	1	1	400.0	400.0	1	1	1	54.53037	64.724525	1	0.218	0.461	5.597	5.562	111.0
5555.5557	400.0	1	1	400.0	400.0	1	1	1	54.53037	64.724525	1	0.218	0.461	5.576	5.562	111.0
5555.5557	400.0	1	1	400.0	400.0	1	1	1	54.53037	64.724525	1	0.218	0.461	5.594	5.562	111.0
5555.5557	400.0	1	1	400.0	400.0	1	1	1	54.53037	64.724525	1	0.218	0.461	5.561	5.562	111.0
5555.5557	400.0	1	1	400.0	400.0	1	1	1	54.53037	64.724525	1	0.218	0.461	5.571	5.562	111.0
5555.5557	400.0	1	1	400.0	400.0	1	1	1	54.53037	64.724525	1	0.218	0.461	5.573	5.562	111.0
5555.5557	400.0	1	1	400.0	400.0	1	1	1	54.53037	64.724525	1	0.218	0.46	5.507	5.562	111.0
5555.5557	400.0	1	1	400.0	400.0	1	1	1	54.53037	64.724525	1	0.218	0.461	5.581	5.562	111.0
5555.5557	400.0	1	1	400.0	400.0	1	1	1	54.53037	64.724525	1	0.218	0.461	5.579	5.562	111.0
5555.5557	400.0	1	1	400.0	400.0	1	1	1	54.53037	64.724525	1	0.218	0.461	5.603	5.562	111.0
5555.5557	400.0	1	1	400.0	400.0	1	1	1	54.53037	64.724525	1	0.218	0.461	5.578	5.562	111.0
5555.5557	400.0	1	1	400.0	400.0	1	1	1	54.53037	64.724525	1	0.218	0.461	5.588	5.562	111.0
5555.5557	400.0	1	1	400.0	400.0	1	1	1	54.53037	64.724525	1	0.218	0.461	5.576	5.562	111.0
5555.5557	400.0	1	1	400.0	400.0	1	1	1	54.53037	64.724525	1	0.218	0.461	5.597	5.562	111.0
5555.5557	400.0	1	1	400.0	400.0	1	1	1	54.53037	64.724525	1	0.218	0.46	5.552	5.562	111.0
5555.5557	400.0	1	1	400.0	400.0	1	1	1	54.53037	64.724525	1	0.218	0.46	5.542	5.562	111.0
5555.5557	400.0	1	1	400.0	400.0	1	1	1	54.53037	64.724525	1	0.218	0.46	5.548	5.562	111.0
5555.5557	400.0	1	1	400.0	400.0	1	1	1	54.53037	64.724525	1	0.218	0.461	5.573	5.562	111.0
5555.5557	400.0	1	1	400.0	400.0	1	1	1	54.53037	64.724525	1	0.218	0.461	5.582	5.562	111.0
5555.5557	400.0	1	1	400.0	400.0	1	1	1	54.53037	64.724525	1	0.218	0.461	5.578	5.562	111.0
5555.5557	400.0	1	1	400.0	400.0	1	1	1	54.53037	64.724525	1	0.218	0.46	5.529	5.562	111.0
5555.5557	400.0	1	1	400.0	400.0	1	1	1	54.53037	64.724525	1	0.218	0.461	5.6	5.562	111.0
5555.5557	400.0	1	1	400.0	400.0	1	1	1	54.53037	64.724525	1	0.218	0.461	5.611	5.562	111.0
5555.5557	400.0	1	1	400.0	400.0	1	1	1	54.53037	64.724525	1	0.218	0.46	5.543	5.562	111.0
5555.5557	400.0	1	1	400.0	400.0	1	1	1	54.53037	64.724525	1	0.218	0.461	5.601	5.562	111.0
5555.5557	400.0	1	1	400.0	400.0	1	1	1	54.53037	64.724525	1	0.218	0.461	5.595	5.562	111.0
5555.5557	400.0	1	1	400.0	400.0	1	1	1	54.53037	64.724525	1	0.218	0.461	5.61	5.562	111.0
5555.5557	400.0	1	1	400.0	400.0	1	1	1	54.53037	64.724525	1	0.218	0.461	5.608	5.562	111.0
5555.5557	400.0	1	1	400.0	400.0	1	1	1	54.53037	64.724525	1	0.218	0.46	5.543	5.562	111.0
5555.5557	400.0	1	1	400.0	400.0	1	1	1	54.53037	64.724525	1	0.218	0.461	5.62	5.562	111.0
5555.5557	400.0	1	1	400.0	400.0	1	1	1	54.53037	64.724525	1	0.218	0.461	5.557	5.562	111.0
5555.5557	400.0	1	1	400.0	400.0	1	1	1	54.53037	64.724525	1	0.218	0.46	5.516	5.562	111.0
5555.5557	400.0	1	1	400.0	400.0	1	1	1	54.53037	64.724525	1	0.218	0.46	5.534	5.562	111.0
5555.5557	400.0	1	1	400.0	400.0	1	1	1	54.53037	64.724525	1	0.218	0.461	5.563	5.562	111.0
5555.5557	400.0	1	1	400.0	400.0	1	1	1	54.53037	64.724525	1	0.218	0.461	5.566	5.562	111.0
5555.5557	400.0	1	1	400.0	400.0	1	1	1	54.53037	64.724525	1	0.218	0.46	5.528	5.562	111.0
5555.5557	400.0	1	1	400.0	400.0	1	1	1	54.53037	64.724525	1	0.218	0.46	5.527	5.562	111.0
5555.5557	400.0	1	1	400.0	400.0	1	1	1	54.53037	64.724525	1	0.218	0.46	5.52	5.562	111.0
5555.5557	400.0	1	1	400.0	400.0	1	1	1	54.53037	64.724525	1	0.218	0.46	5.553	5.562	111.0
5555.5557	400.0	1	1	400.0	400.0	1	1	1	54.53037	64.724525	1	0.218	0.461	5.582	5.562	111.0
5555.5557	400.0	1	1	400.0	400.0	1	1	1	54.53037	64.724525	1	0.218	0.461	5.568	5.562	111.0
5555.5557	400.0	1	1	400.0	400.0	1	1	1	54.53037	64.724525	1	0.218	0.46	5.54	5.562	111.0
5555.5557	400.0	1	1	400.0	400.0	1	1	1	54.53037	64.724525	1	0.218	0.461	5.561	5.562	111.0
0.0	0.0	1	1	400.0	400.0	1	1	1	54.53037	64.724525	0	0.218	0.461	5.605	5.562	111.0
0.0	0.0	1	1	400.0	400.0	1	1	1	54.53037	64.724525	0	0.218	0.46	5.453	5.562	111.0
0.0	0.0	1	1	400.0	400.0	1	1	1	54.53037	64.724525	0	0.218	0.461	5.615	5.562	111.0
0.0	0.0	1	1	400.0	400.0	1	1	1	54.53037	64.724525	0	0.218	0.46	5.521	5.562	111.0
0.0	0.0	1	1	400.0	400.0	1	1	1	54.53037	64.724525	0	0.218	0.46	5.538	5.562	111.0
0.0	0.0	1	1	400.0	400.0	1	1	1	54.53037	64.724525	0	0.218	0.458	5.167	5.169	111.0
0.0	0.0	1	1	400.0	400.0	1	1	1	54.53037	64.724525	0	0.218	0.45	4.446	4.463	111.0
0.0	0.0	1	1	400.0	400.0	1	1	1	54.53037	64.724525	0	0.218	0.436	3.818	3.854	111.0
0.0	0.0	1	1	400.0	400.0	1	1	1	54.53037	64.724525	0	0.218	0.424	3.835	3.854	111.0
0.0	0.0	1	1	400.0	400.0	1	1	1	54.53037	64.724525	0	0.218	0.411	3.611	3.581	111.0
0.0	0.0	1	1	400.0	400.0	1	1	1	54.53037	64.724525	0	0.218	0.399	3.324	3.093	111.0
0.0	0.0	1	1	400.0	400.0	1	1	1	54.53037	64.724525	0	0.217	0.385	3.116	3.093	111.0
0.0	0.0	1	1	400.0	400.0	1	1	1	54.53037	64.724525	0	0.217	0.37	2.882	2.874	111.0
0.0	0.0	1	1	400.0	400.0	1	1	1	54.53037	64.724525	0	0.217	0.356	2.801	2.874	111.0
0.0	0.0	1	1	400.0	400.0	1	1	1	54.53037	64.724525	0	0.217	0.341	2.388	2.482	111.0
0.0	0.0	1	1	400.0	400.0	1	1	1	54.53037	64.724525	0	0.217	0.326	2.316	2.307	111.0
0.0	0.0	1	1	400.0	400.0	1	1	1	54.53037	64.724525	0	0.217	0.313	2.221	2.307	111.0
0.0	0.0	1	1	400.0	400.0	1	1	1	54.53037	64.724525	0	0.217	0.299	1.966	1.992	111.0
0.0	0.0	1	1	400.0	400.0	1	1	1	54.53037	64.724525	0	0.217	0.287	2.104	1.992	111.0
0.0	0.0	1	1	400.0	400.0	1	1	1	54.53037	64.724525	0	0.217	0.274	1.898	1.85	111.0
0.0	0.0	1	1	400.0	400.0	1	1	1	54.53037	64.724525	0	0.217	0.26	1.616	1.599	111.0
0.0	0.0	1	1	400.0	400.0	1	1	1	54.53037	64.724525	0	0.217	0.248	1.564	1.599	111.0
0.0	0.0	1	1	400.0	400.0	1	1	1	54.53037	64.724525	0	0.217	0.235	1.402	1.381	111.0
0.0	0.0	1	1	400.0	400.0	1	1	1	54.53037	64.724525	0	0.217	0.223	1.286	1.283	111.0
0.0	0.0	1	1	400.0	400.0	1	1	1	54.53037	64.724525	0	0.217	0.211	1.153	1.283	111.0
0.0	0.0	1	1	400.0	400.0	1	1	1	54.53037	64.724525	0	0.216	0.198	1.083	1.107	111.0
0.0	0.0	1	1	400.0	400.0	1	1	1	54.53037	64.724525	0	0.216	0.188	1.068	1.029	111.0
0.0	0.0	1	1	400.0	400.0	1	1	1	54.53037	64.724525	0	0.216	0.178	1.004	1.029	111.0
0.0	0.0	1	1	400.0	400.0	1	1	1	54.53037	64.724525	0	0.216	0.168	0.896	0.888	111.0
0.0	0.0	1	1	400.0	400.0	1	1	1	54.53037	64.724525	0	0.216	0.158	0.91	0.888	111.0
0.0	0.0	1	1	400.0	400.0	1	1	1	54.53037	64.724525	0	0.216	0.15	0.832	0.825	111.0
0.0	0.0	1	1	400.0	400.0	1	1	1	54.53037	64.724525	0	0.216	0.14	0.713	0.712	111.0
0.0	0.0	1	1	400.0	400.0	1	1	1	54.53037	64.724525	0	0.216	0.133	0.744	0.712	111.0
0.0	0.0	1	1	400.0	400.0	1	1	1	54.53037	64.724525	0	0.216	0.125	0.601	0.615	111.0
0.0	0.0	1	1	400.0	400.0	1	1	1	54.53037	64.724525	0	0.216	0.117	0.589	0.572	111.0
0.0	0.0	1	1	400.0	400.0	1	1	1	54.53037	64.724525	0	0.216	0.111	0.565	0.572	111.0
0.0	0.0	1	1	400.0	400.0	1	1	1	54.53037	64.724525	0	0.216	0.105	0.524	0.493	111.0
0.0	0.0	1	1	400.0	400.0	1	1	1	54.53037	64.724525	0	0.216	0.097	0.465	0.493	111.0
0.0	0.0	1	1	400.0	400.0	1	1	1	54.53037	64.724525	0	0.216	0.091	0.444	0.426	111.0
0.0	0.0	1	1	400.0	400.0	1	1	1	54.53037	64.724525	0	0.216	0.085	0.417	0.396	111.0
0.0	0.0	1	1	400.0	400.0	1	1	1	54.53037	64.724525	0	0.216	0.079	0.406	0.396	111.0
0.0	0.0	1	1	400.0	400.0	1	1	1	54.53037	64.724525	0	0.216	0.075	0.383	0.341	111.0
0.0	0.0	1	1	400.0	400.0	1	1	1	54.53037	64.724525	0	0.216	0.07	0.353	0.317	111.0
0.0	0.0	1	1	400.0	400.0	1	1	1	54.53037	64.724525	0	0.216	0.066	0.289	0.317	111.0
0.0	0.0	1	1	400.0	400.0	1	1	1	54.53037	64.724525	0	0.216	0.062	0.294	0.274	111.0
0.0	0.0	1	1	400.0	400.0	1	1	1	54.53037	64.724525	0	0.216	0.058	0.402	0.274	111.0
0.0	0.0	1	1	400.0	400.0	1	1	1	54.53037	64.724525	0	0.216	0.056	0.27	0.254	111.0
0.0	0.0	1	1	400.0	400.0	1	1	1	54.53037	64.724525	0	0.216	0.052	0.229	0.219	111.0
0.0	0.0	1	1	400.0	400.0	1	1	1	54.53037	64.724525	0	0.216	0.049	0.207	0.219	111.0
0.0	0.0	1	1	400.0	400.0	1	1	1	54.53037	64.724525	0	0.216	0.045	0.221	0.204	111.0
0.0	0.0	1	1	400.0	400.0	1	1	1	54.53037	64.724525	0	0.216	0.041	0.214	0.204	111.0
0.0	0.0	1	1	400.0	400.0	1	1	1	54.53037	64.724525	0	0.216	0.038	0.226	0.176	111.0
0.0	0.0	1	1	400.0	400.0	1	1	1	54.53037	64.724525	0	0.216	0.037	0.282	0.152	111.0
0.0	0.0	1	1	400.0	400.0	1	1	1	54.53037	64.724525	0	0.216	0.035	0.147	0.152	111.0
0.0	0.0	1	1	400.0	400.0	1	1	1	54.53037	64.724525	0	0.216	0.033	0.121	0.141	111.0
0.0	0.0	1	1	400.0	400.0	1	1	1	54.53037	64.724525	0	0.216	0.031	0.067	0.121	111.0
0.0	0.0	1	1	400.0	400.0	1	1	1	54.53037	64.724525	0	0.216	0.029	0.144	0.121	111.0
0.0	0.0	1	1	400.0	400.0	1	1	1	54.53037	64.724525	0	0.216	0.027	0.109	0.113	111.0
0.0	0.0	1	1	400.0	400.0	1	1	1	54.53037	64.724525	0	0.216	0.025	0.081	0.113	111.0
0.0	0.0	1	1	400.0	400.0	1	1	1	54.53037	64.724525	0	0.216	0.023	0.124	0.097	111.0
0.0	0.0	1	1	400.0	400.0	1	1	1	54.53037	64.724525	0	0.216	0.021	0.091	0.09	111.0
0.0	0.0	1	1	400.0	400.0	1	1	1	54.53037	64.724525	0	0.216	0.02	0.049	0.09	111.0
0.0	0.0	1	1	400.0	400.0	1	1	1	54.53037	64.724525	0	0.216	0.02	0.061	0.078	111.0
0.0	0.0	1	1	400.0	400.0	1	1	1	54.53037	64.724525	0	0.216	0.02	0.051	0.072	111.0
0.0	0.0	1	1	400.0	400.0	1	1	1	54.53037	64.724525	0	0.216	0.02	0.117	0.072	111.0
0.0	0.0	1	1	400.0	400.0	1	1	1	54.53037	64.724525	0	0.216	0.02	0.059	0.062	111.0
0.0	0.0	1	1	400.0	400.0	1	1	1	54.53037	64.724525	0	0.216	0.02	0.076	0.062	111.0
0.0	0.0	1	1	400.0	400.0	1	1	1	54.53037	64.724525	0	0.216	0.02	0.036	0.053	111.0
0.0	0.0	1	1	400.0	400.0	1	1	1	54.53037	64.724525	0	0.216	0.02	0.026	0.049	111.0
0.0	0.0	1	1	400.0	400.0	1	1	1	54.53037	64.724525	0	0.216	0.02	0.029	0.049	111.0
0.0	0.0	1	1	400.0	400.0	1	1	1	54.53037	64.724525	0	0.216	0.02	0.031	0.043	111.0
0.0	0.0	1	1	400.0	400.0	1	1	1	54.53037	64.724525	0	0.216	0.02	0.054	0.039	111.0
0.0	0.0	1	1	400.0	400.0	1	1	1	54.53037	64.724525	0	0.216	0.02	0.036	0.039	111.0
0.0	0.0	1	1	400.0	400.0	1	1	1	54.53037	64.724525	0	0.216	0.02	0.038	0.034	111.0
0.0	0.0	1	1	400.0	400.0	1	1	1	54.53037	64.724525	0	0.216	0.019	-0.034	0.034	111.0
0.0	0.0	1	1	400.0	400.0	1	1	1	54.53037	64.724525	0	0.216	0.019	0.043	0.031	111.0
0.0	0.0	1	1	400.0	400.0	1	1	1	54.53037	64.724525	0	0.216	0.018	0.051	0.027	111.0
0.0	0.0	1	1	400.0	400.0	1	1	1	54.53037	64.724525	0	0.216	0.018	0.001	0.027	111.0
0.0	0.0	1	1	400.0	400.0	1	1	1	54.53037	64.724525	0	0.216	0.018	0.049	0.023	111.0
0.0	0.0	1	1	400.0	400.0	1	1	1	54.53037	64.724525	0	0.216	0.018	0.004	0.021	111.0
0.0	0.0	1	1	400.0	400.0	1	1	1	54.53037	64.724525	0	0.216	0.017	0.041	0.021	111.0
0.0	0.0	1	1	400.0	400.0	1	1	1	54.53037	64.724525	0	0.216	0.017	0.031	0.018	111.0
0.0	0.0	1	1	400.0	400.0	1	1	1	54.53037	64.724525	0	0.216	0.017	0.031	0.018	111.0
0.0	0.0	1	1	400.0	400.0	1	1	1	54.53037	64.724525	0	0.216	0.016	-0.016	0.017	111.0
0.0	0.0	1	1	400.0	400.0	1	1	1	54.53037	64.724525	0	0.216	0.016	0.006	0.014	111.0
0.0	0.0	1	1	400.0	400.0	1	1	1	54.53037	64.724525	0	0.216	0.016	-0.008	0.014	111.0
0.0	0.0	1	1	400.0	400.0	1	1	1	54.53037	64.724525	0	0.216	0.016	0.011	0.012	111.0
0.0	0.0	1	1	400.0	400.0	1	1	1	54.53037	64.724525	0	0.216	0.016	0.159	0.011	111.0
0.0	0.0	1	1	400.0	400.0	1	1	1	54.53037	64.724525	0	0.216	0.016	0.039	0.011	111.0
0.0	0.0	1	1	400.0	400.0	1	1	1	54.53037	64.724525	0	0.216	0.016	0.004	0.009	111.0
0.0	0.0	1	1	400.0	400.0	1	1	1	54.53037	64.724525	0	0.215	0.015	-0.107	0.009	111.0
0.0	0.0	1	1	400.0	400.0	1	1	1	54.53037	64.724525	0	0.215	0.015	0.028	0.009	111.0
0.0	0.0	1	1	400.0	400.0	1	1	1	54.53037	64.724525	0	0.215	0.015	0.051	0.007	111.0
0.0	0.0	1	1	400.0	400.0	1	1	1	54.53037	64.724525	0	0.215	0.015	-0.004	0.007	111.0
0.0	0.0	1	1	400.0	400.0	1	1	1	54.53037	64.724525	0	0.215	0.014	0.031	0.007	111.0
0.0	0.0	1	1	400.0	400.0	1	1	1	54.53037	64.724525	0	0.215	0.012	-0.023	0.006	111.0
0.0	0.0	1	1	400.0	400.0	1	1	1	54.53037	64.724525	0	0.215	0.01	-0.016	0.006	111.0
0.0	0.0	1	1	400.0	400.0	1	1	1	54.53037	64.724525	0	0.215	0.01	-0.004	0.005	111.0
0.0	0.0	1	1	400.0	400.0	1	1	1	54.53037	64.724525	0	0.215	0.01	0.0	0.005	111.0
0.0	0.0	1	1	400.0	400.0	1	1	1	54.53037	64.724525	0	0.215	0.01	0.019	0.004	111.0
0.0	0.0	1	1	400.0	400.0	1	1	1	54.53037	64.724525	0	0.215	0.009	-0.073	0.003	111.0
0.0	0.0	1	1	400.0	400.0	1	1	1	54.53037	64.724525	0	0.215	0.009	0.108	0.003	111.0
0.0	0.0	1	1	400.0	400.0	1	1	1	54.53037	64.724525	0	0.215	0.009	0.019	0.003	111.0
0.0	0.0	1	1	400.0	400.0	1	1	1	54.53037	64.724525	0	0.215	0.008	0.236	0.002	111.0
0.0	0.0	1	1	400.0	400.0	1	1	1	54.53037	64.724525	0	0.215	0.008	0.046	0.002	111.0
0.0	0.0	1	1	400.0	400.0	1	1	1	54.53037	64.724525	0	0.215	0.007	0.016	0.002	111.0
0.0	0.0	1	1	400.0	400.0	1	1	1	54.53037	64.724525	0	0.215	0.006	0.004	0.002	111.0
0.0	0.0	1	1	400.0	400.0	1	1	1	54.53037	64.724525	0	0.215	0.005	-0.026	0.002	111.0
0.0	0.0	1	1	400.0	400.0	1	1	1	54.53037	64.724525	0	0.215	0.005	-0.004	0.001	111.0
0.0	0.0	1	1	400.0	400.0	1	1	1	54.53037	64.724525	0	0.215	0.003	-0.097	0.001	111.0
0.0	0.0	1	1	400.0	400.0	1	1	1	54.53037	64.724525	0	0.215	0.003	-0.004	0.001	111.0
0.0	0.0	1	1	400.0	400.0	1	1	1	54.53037	64.724525	0	0.215	0.003	0.042	0.001	111.0
0.0	0.0	1	1	400.0	400.0	1	1	1	54.53037	64.724525	0	0.215	0.002	0.011	0.001	111.0
0.0	0.0	1	1	400.0	400.0	1	1	1	54.53037	64.724525	0	0.215	0.002	0.024	0.001	111.0
0.0	0.0	1	1	400.0	400.0	1	1	1	54.53037	64.724525	0	0.215	0.002	0.058	0.001	111.0
0.0	0.0	1	1	400.0	400.0	1	1	1	54.53037	64.724525	0	0.215	0.001	0.009	0.0	111.0
0.0	0.0	1	1	400.0	400.0	1	1	1	54.53037	64.724525	0	0.215	0.0	-0.083	0.0	111.0
0.0	0.0	1	1	400.0	400.0	1	1	1	54.53037	64.724525	0	0.215	-0.001	-0.02	0.0	111.0
0.0	0.0	1	1	400.0	400.0	1	1	1	54.53037	64.724525	0	0.215	0.0	-0.011	0.0	111.0
0.0	0.0	1	1	400.0	400.0	1	1	1	54.53037	64.724525	0	0.215	0.0	0.026	0.0	111.0
0.0	0.0	1	1	400.0	400.0	1	1	1	54.53037	64.724525	0	0.215	-0.001	-0.045	0.0	111.0
0.0	0.0	1	1	400.0	400.0	1	1	1	54.53037	64.724525	0	0.215	-0.001	-0.091	0.0	111.0
0.0	0.0	1	1	400.0	400.0	1	1	1	54.53037	64.724525	0	0.215	-0.001	-0.018	0.0	111.0
0.0	0.0	1	1	400.0	400.0	1	1	1	54.53037	64.724525	0	0.215	0.0	0.034	0.0	111.0
0.0	0.0	1	1	400.0	400.0	1	1	1	54.53037	64.724525	0	0.215	-0.001	-0.034	0.0	111.0
0.0	0.0	1	1	400.0	400.0	1	1	1	54.53037	64.724525	0	0.215	0.0	-0.008	0.0	111.0
0.0	0.0	1	1	400.0	400.0	1	1	1	54.53037	64.724525	0	0.215	0.0	0.005	0.0	111.0
0.0	0.0	1	1	400.0	400.0	1	1	1	54.53037	64.724525	0	0.215	0.0	0.041	0.0	111.0
0.0	0.0	1	1	400.0	400.0	1	1	1	54.53037	64.724525	0	0.215	0.001	0.295	0.0	111.0
0.0	0.0	1	1	400.0	400.0	1	1	1	54.53037	64.724525	0	0.215	0.001	0.034	0.0	111.0
0.0	0.0	1	1	400.0	400.0	1	1	1	54.53037	64.724525	0	0.215	0.001	0.121	0.0	111.0
0.0	0.0	1	1	400.0	400.0	1	1	1	54.53037	64.724525	0	0.215	0.001	0.014	0.0	111.0
0.0	0.0	1	1	400.0	400.0	1	1	1	54.53037	64.724525	0	0.215	0.0	-0.033	0.0	111.0
0.0	0.0	1	1	400.0	400.0	1	1	1	54.53037	64.724525	0	0.215	0.0	0.025	0.0	111.0
0.0	0.0	1	1	400.0	400.0	1	1	1	54.53037	64.724525	0	0.215	0.0	-0.004	0.0	111.0
0.0	0.0	1	1	400.0	400.0	1	1	1	54.53037	64.724525	0	0.215	-0.001	-0.112	0.0	111.0
0.0	0.0	1	1	400.0	400.0	1	1	1	54.53037	64.724525	0	0.215	0.0	-0.002	0.0	111.0
0.0	0.0	1	1	400.0	400.0	1	1	1	54.53037	64.724525	0	0.215	0.0	0.028	0.0	111.0
0.0	0.0	1	1	400.0	400.0	1	1	1	54.53037	64.724525	0	0.215	0.0	0.01	0.0	111.0
0.0	0.0	1	1	400.0	400.0	1	1	1	54.53037	64.724525	0	0.215	0.0	0.0	0.0	111.0
0.0	0.0	1	1	400.0	400.0	1	1	1	54.53037	64.724525	0	0.215	0.0	0.005	0.0	111.0
0.0	0.0	1	1	400.0	400.0	1	1	1	54.53037	64.724525	0	0.215	-0.001	-0.03	0.0	111.0
0.0	0.0	1	1	400.0	400.0	1	1	1	54.53037	64.724525	0	0.215	-0.001	-0.062	0.0	111.0
0.0	0.0	1	1	400.0	400.0	1	1	1	54.53037	64.724525	0	0.215	0.0	-0.008	0.0	111.0
0.0	0.0	1	1	400.0	400.0	1	1	1	54.53037	64.724525	0	0.215	0.0	0.021	0.0	111.0
0.0	0.0	1	1	400.0	400.0	1	1	1	54.53037	64.724525	0	0.215	0.0	0.077	0.0	111.0
0.0	0.0	1	1	400.0	400.0	1	1	1	54.53037	64.724525	0	0.215	0.0	-0.011	0.0	111.0
0.0	0.0	1	1	400.0	400.0	1	1	1	54.53037	64.724525	0	0.215	0.0	0.005	0.0	111.0
0.0	0.0	1	1	400.0	400.0	1	1	1	54.53037	64.724525	0	0.215	0.0	0.031	0.0	111.0
0.0	0.0	1	1	400.0	400.0	1	1	1	54.53037	64.724525	0	0.215	0.0	-0.009	0.0	111.0
0.0	0.0	1	1	400.0	400.0	1	1	1	54.53037	64.724525	0	0.215	-0.001	-0.018	0.0	111.0
0.0	0.0	1	1	400.0	400.0	1	1	1	54.53037	64.724525	0	0.215	0.0	0.047	0.0	111.0
0.0	0.0	1	1	400.0	400.0	1	1	1	54.53037	64.724525	0	0.215	-0.001	-0.026	0.0	111.0
0.0	0.0	1	1	400.0	400.0	1	1	1	54.53037	64.724525	0	0.215	0.0	-0.005	0.0	111.0
0.0	0.0	1	1	400.0	400.0	1	1	1	54.53037	64.724525	0	0.215	0.0	-0.006	0.0	111.0
0.0	0.0	1	1	400.0	400.0	1	1	1	54.53037	64.724525	0	0.215	0.0	0.004	0.0	111.0
0.0	0.0	1	1	400.0	400.0	1	1	1	54.53037	64.724525	0	0.215	-0.001	-0.051	0.0	111.0
0.0	0.0	1	1	400.0	400.0	1	1	1	54.53037	64.724525	0	0.215	0.0	0.01	0.0	111.0
0.0	0.0	1	1	400.0	400.0	1	1	1	54.53037	64.724525	0	0.215	0.0	-0.001	0.0	111.0
0.0	0.0	1	1	400.0	400.0	1	1	1	54.53037	64.724525	0	0.215	0.0	-0.006	0.0	111.0
0.0	0.0	1	1	400.0	400.0	1	1	1	54.53037	64.724525	0	0.215	0.0	0.064	0.0	111.0
0.0	0.0	1	1	400.0	400.0	1	1	1	54.53037	64.724525	0	0.215	0.0	0.01	0.0	111.0
0.0	0.0	1	1	400.0	400.0	1	1	1	54.53037	64.724525	0	0.215	-0.001	-0.022	0.0	111.0
0.0	0.0	1	1	400.0	400.0	1	1	1	54.53037	64.724525	0	0.215	0.0	0.021	0.0	111.0
0.0	0.0	1	1	400.0	400.0	1	1	1	54.53037	64.724525	0	0.215	0.0	0.015	0.0	111.0
0.0	0.0	1	1	400.0	400.0	1	1	1	54.53037	64.724525	0	0.215	0.0	0.164	0.0	111.0
0.0	0.0	1	1	400.0	400.0	1	1	1	54.53037	64.724525	0	0.215	0.0	0.018	0.0	111.0
0.0	0.0	1	1	400.0	400.0	1	1	1	54.53037	64.724525	0	0.215	-0.001	-0.201	0.0	111.0
0.0	0.0	1	1	400.0	400.0	1	1	1	54.53037	64.724525	0	0.215	0.0	0.074	0.0	111.0
0.0	0.0	1	1	400.0	400.0	1	1	1	54.53037	64.724525	0	0.215	0.0	0.013	0.0	111.0
0.0	0.0	1	1	400.0	400.0	1	1	1	54.53037	64.724525	0	0.215	0.0	0.085	0.0	111.0
0.0	0.0	1	1	400.0	400.0	1	1	1	54.53037	64.724525	0	0.215	0.0	-0.006	0.0	111.0
0.0	0.0	1	1	400.0	400.0	1	1	1	54.53037	64.724525	0	0.215	0.0	0.033	0.0	111.0
0.0	0.0	1	1	400.0	400.0	1	1	1	54.53037	64.724525	0	0.215	0.0	0.01	0.0	111.0
0.0	0.0	1	1	400.0	400.0	1	1	1	54.53037	64.724525	0	0.215	0.0	-0.011	0.0	111.0
0.0	0.0	1	1	400.0	400.0	1	1	1	54.53037	64.724525	0	0.215	0.0	0.016	0.0	111.0
0.0	0.0	1	1	400.0	400.0	1	1	1	54.53037	64.724525	0	0.215	0.0	-0.001	0.0	111.0
0.0	0.0	1	1	400.0	400.0	1	1	1	54.53037	64.724525	0	0.215	0.0	0.001	0.0	111.0
0.0	0.0	1	1	400.0	400.0	1	1	1	54.53037	64.724525	0	0.215	0.0	-0.006	0.0	111.0
0.0	0.0	1	1	400.0	400.0	1	1	1	54.53037	64.724525	0	0.215	0.0	0.025	0.0	111.0
0.0	0.0	1	1	400.0	400.0	1	1	1	54.53037	64.724525	0	0.215	0.0	0.0	0.0	111.0
0.0	0.0	1	1	400.0	400.0	1	1	1	54.53037	64.724525	0	0.215	-0.001	-0.023	0.0	111.0
0.0	0.0	1	1	400.0	400.0	1	1	1	54.53037	64.724525	0	0.215	0.0	0.01	0.0	111.0
0.0	0.0	1	1	400.0	400.0	1	1	1	54.53037	64.724525	0	0.215	-0.001	-0.012	0.0	111.0
0.0	0.0	1	1	400.0	400.0	1	1	1	54.53037	64.724525	0	0.215	0.0	0.005	0.0	111.0
0.0	0.0	1	1	400.0	400.0	1	1	1	54.53037	64.724525	0	0.215	-0.001	-0.042	0.0	111.0
0.0	0.0	1	1	400.0	400.0	1	1	1	54.53037	64.724525	0	0.215	0.0	0.019	0.0	111.0
0.0	0.0	1	1	400.0	400.0	1	1	1	54.53037	64.724525	0	0.215	0.0	-0.004	0.0	111.0
0.0	0.0	1	1	400.0	400.0	1	1	1	54.53037	64.724525	0	0.215	0.0	0.008	0.0	111.0
0.0	0.0	1	1	400.0	400.0	1	1	1	54.53037	64.724525	0	0.215	0.0	0.007	0.0	111.0
0.0	0.0	1	1	400.0	400.0	1	1	1	54.53037	64.724525	0	0.215	-0.001	-0.017	0.0	111.0
0.0	0.0	1	1	400.0	400.0	1	1	1	54.53037	64.724525	0	0.215	0.0	-0.007	0.0	111.0
0.0	0.0	1	1	400.0	400.0	1	1	1	54.53037	64.724525	0	0.215	0.0	-0.004	0.0	111.0
0.0	0.0	1	1	400.0	400.0	1	1	1	54.53037	64.724525	0	0.215	-0.001	-0.064	0.0	111.0
0.0	0.0	1	1	400.0	400.0	1	1	1	54.53037	64.724525	0	0.215	0.0	0.031	0.0	111.0
0.0	0.0	1	1	400.0	400.0	1	1	1	54.53037	64.724525	0	0.215	-0.001	-0.043	0.0	111.0
0.0	0.0	1	1	400.0	400.0	1	1	1	54.53037	64.724525	0	0.215	-0.001	-0.015	0.0	111.0
0.0	0.0	1	1	400.0	400.0	1	1	1	54.53037	64.724525	0	0.215	0.0	0.138	0.0	111.0
0.0	0.0	1	1	400.0	400.0	1	1	1	54.53037	64.724525	0	0.215	0.0	0.034	0.0	111.0
0.0	0.0	1	1	400.0	400.0	1	1	1	54.53037	64.724525	0	0.215	-0.001	-0.064	0.0	111.0
0.0	0.0	1	1	400.0	400.0	1	1	1	54.53037	64.724525	0	0.215	0.0	0.014	0.0	111.0
0.0	0.0	1	1	400.0	400.0	1	1	1	54.53037	64.724525	0	0.215	0.0	0.005	0.0	111.0
0.0	0.0	1	1	400.0	400.0	1	1	1	54.53037	64.724525	0	0.215	0.0	0.025	0.0	111.0
0.0	0.0	1	1	400.0	400.0	1	1	1	54.53037	64.724525	0	0.215	0.0	0.001	0.0	111.0
0.0	0.0	1	1	400.0	400.0	1	1	1	54.53037	64.724525	0	0.215	0.0	-0.006	0.0	111.0
0.0	0.0	1	1	400.0	400.0	1	1	1	54.53037	64.724525	0	0.215	0.0	0.017	0.0	111.0
0.0	0.0	1	1	400.0	400.0	1	1	1	54.53037	64.724525	0	0.215	-0.001	-0.033	0.0	111.0
0.0	0.0	1	1	400.0	400.0	1	1	1	54.53037	64.724525	0	0.215	-0.001	-0.017	0.0	111.0
0.0	0.0	1	1	400.0	400.0	1	1	1	54.53037	64.724525	0	0.215	-0.001	-0.105	0.0	111.0
0.0	0.0	1	1	400.0	400.0	1	1	1	54.53037	64.724525	0	0.215	-0.001	-0.021	0.0	111.0
0.0	0.0	1	1	400.0	400.0	1	1	1	54.53037	64.724525	0	0.215	0.0	-0.006	0.0	111.0
0.0	0.0	1	1	400.0	400.0	1	1	1	54.53037	64.724525	0	0.215	0.0	0.017	0.0	111.0
0.0	0.0	1	1	400.0	400.0	1	1	1	54.53037	64.724525	0	0.215	0.0	0.02	0.0	111.0
0.0	0.0	1	1	400.0	400.0	1	1	1	54.53037	64.724525	0	0.215	-0.001	-0.027	0.0	111.0
0.0	0.0	1	1	400.0	400.0	1	1	1	54.53037	64.724525	0	0.215	0.0	0.016	0.0	111.0
0.0	0.0	1	1	400.0	400.0	1	1	1	54.53037	64.724525	0	0.215	0.0	0.028	0.0	111.0
0.0	0.0	1	1	400.0	400.0	1	1	1	54.53037	64.724525	0	0.215	0.0	0.002	0.0	111.0
0.0	0.0	1	1	400.0	400.0	1	1	1	54.53037	64.724525	0	0.215	0.0	-0.006	0.0	111.0
0.0	0.0	1	1	400.0	400.0	1	1	1	54.53037	64.724525	0	0.215	0.0	0.008	0.0	111.0
0.0	0.0	1	1	400.0	400.0	1	1	1	54.53037	64.724525	0	0.215	0.0	-0.011	0.0	111.0
0.0	0.0	1	1	400.0	400.0	1	1	1	54.53037	64.724525	0	0.215	-0.001	-0.018	0.0	111.0
0.0	0.0	1	1	400.0	400.0	1	1	1	54.53037	64.724525	0	0.215	-0.001	-0.029	0.0	111.0
0.0	0.0	1	1	400.0	400.0	1	1	1	54.53037	64.724525	0	0.215	0.0	-0.004	0.0	111.0
0.0	0.0	1	1	400.0	400.0	1	1	1	54.53037	64.724525	0	0.215	0.0	-0.003	0.0	111.0
0.0	0.0	1	1	400.0	400.0	1	1	1	54.53037	64.724525	0	0.215	0.0	0.057	0.0	111.0
0.0	0.0	1	1	400.0	400.0	1	1	1	54.53037	64.724525	0	0.215	-0.001	-0.02	0.0	111.0
0.0	0.0	1	1	400.0	400.0	1	1	1	54.53037	64.724525	0	0.215	0.0	0.007	0.0	111.0
0.0	0.0	1	1	400.0	400.0	1	1	1	54.53037	64.724525	0	0.215	-0.001	-0.02	0.0	111.0
0.0	0.0	1	1	400.0	400.0	1	1	1	54.53037	64.724525	0	0.215	0.0	0.028	0.0	111.0
0.0	0.0	1	1	400.0	400.0	1	1	1	54.53037	64.724525	0	0.215	0.0	0.019	0.0	111.0
0.0	0.0	1	1	400.0	400.0	1	1	1	54.53037	64.724525	0	0.215	0.0	-0.009	0.0	111.0
0.0	0.0	1	1	400.0	400.0	1	1	1	54.53037	64.724525	0	0.215	-0.001	-0.029	0.0	111.0
0.0	0.0	1	1	400.0	400.0	1	1	1	54.53037	64.724525	0	0.215	0.0	0.005	0.0	111.0
0.0	0.0	1	1	400.0	400.0	1	1	1	54.53037	64.724525	0	0.215	0.0	-0.003	0.0	111.0
0.0	0.0	1	1	400.0	400.0	1	1	1	54.53037	64.724525	0	0.215	0.0	0.001	0.0	111.0
0.0	0.0	1	1	400.0	400.0	1	1	1	54.53037	64.724525	0	0.215	0.0	0.004	0.0	111.0
0.0	0.0	1	1	400.0	400.0	1	1	1	54.53037	64.724525	0	0.215	-0.001	-0.018	0.0	111.0
0.0	0.0	1	1	400.0	400.0	1	1	1	54.53037	64.724525	0	0.215	-0.001	-0.032	0.0	111.0
0.0	0.0	1	1	400.0	400.0	1	1	1	54.53037	64.724525	0	0.215	-0.001	-0.027	0.0	111.0
0.0	0.0	1	1	400.0	400.0	1	1	1	54.53037	64.724525	0	0.215	0.0	0.002	0.0	111.0
0.0	0.0	1	1	400.0	400.0	1	1	1	54.53037	64.724525	0	0.215	-0.001	-0.023	0.0	111.0
0.0	0.0	1	1	400.0	400.0	1	1	1	54.53037	64.724525	0	0.215	0.0	-0.007	0.0	111.0
0.0	0.0	1	1	400.0	400.0	1	1	1	54.53037	64.724525	0	0.215	0.0	0.019	0.0	111.0
0.0	0.0	1	1	400.0	400.0	1	1	1	54.53037	64.724525	0	0.215	-0.001	-0.079	0.0	111.0
0.0	0.0	1	1	400.0	400.0	1	1	1	54.53037	64.724525	0	0.215	0.0	0.045	0.0	111.0
0.0	0.0	1	1	400.0	400.0	1	1	1	54.53037	64.724525	0	0.215	0.0	0.05	0.0	111.0
0.0	0.0	1	1	400.0	400.0	1	1	1	54.53037	64.724525	0	0.215	0.0	0.005	0.0	111.0
0.0	0.0	1	1	400.0	400.0	1	1	1	54.53037	64.724525	0	0.215	0.0	0.01	0.0	111.0
0.0	0.0	1	1	400.0	400.0	1	1	1	54.53037	64.724525	0	0.215	0.0	0.038	0.0	111.0
0.0	0.0	1	1	400.0	400.0	1	1	1	54.53037	64.724525	0	0.215	0.0	0.013	0.0	111.0
0.0	0.0	1	1	400.0	400.0	1	1	1	54.53037	64.724525	0	0.215	0.0	0.008	0.0	111.0
0.0	0.0	1	1	400.0	400.0	1	1	1	54.53037	64.724525	0	0.215	-0.001	-0.06	0.0	111.0
0.0	0.0	1	1	400.0	400.0	1	1	1	54.53037	64.724525	0	0.215	-0.001	-0.021	0.0	111.0
0.0	0.0	1	1	400.0	400.0	1	1	1	54.53037	64.724525	0	0.215	-0.001	-0.021	0.0	111.0
0.0	0.0	1	1	400.0	400.0	1	1	1	54.53037	64.724525	0	0.215	-0.001	-0.018	0.0	111.0
0.0	0.0	1	1	400.0	400.0	1	1	1	54.53037	64.724525	0	0.215	0.0	0.024	0.0	111.0
0.0	0.0	1	1	400.0	400.0	1	1	1	54.53037	64.724525	0	0.215	0.0	0.033	0.0	111.0
0.0	0.0	1	1	400.0	400.0	1	1	1	54.53037	64.724525	0	0.215	-0.001	-0.082	0.0	111.0
4180.487	300.99503	2	1	400.0	300.99503	1	2	1	54.53037	64.724525	1	0.215	0.0	0.005	0.0	111.0
4180.487	300.99503	2	1	400.0	300.99503	0	2	1	54.53037	64.724525	1	0.215	-0.001	-0.014	0.0	111.0
4180.487	300.99503	2	1	400.0	300.99503	0	2	1	54.53037	64.724525	1	0.215	-0.001	-0.027	0.0	111.0
4180.487	300.99503	2	1	400.0	300.99503	0	2	1	54.53037	64.724525	1	0.215	0.0	-0.003	0.0	111.0
4180.487	300.99503	2	1	400.0	300.99503	0	2	1	54.53037	64.724525	1	0.215	0.002	0.389	0.569	111.0
4180.487	300.99503	2	1	400.0	300.99503	0	2	1	54.53037	64.724525	1	0.215	0.006	0.554	0.569	111.0
4180.487	300.99503	2	1	400.0	300.99503	0	2	1	54.53037	64.724525	1	0.215	0.014	1.027	1.063	111.0
4180.487	300.99503	2	1	400.0	300.99503	0	2	1	54.53037	64.724525	1	0.215	0.023	1.217	1.283	111.0
4180.487	300.99503	2	1	400.0	300.99503	0	2	1	54.53037	64.724525	1	0.215	0.031	1.291	1.283	111.0
4180.487	300.99503	2	1	400.0	300.99503	0	2	1	54.53037	64.724525	1	0.215	0.042	1.706	1.679	111.0
4180.487	300.99503	2	1	400.0	300.99503	0	2	1	54.53037	64.724525	1	0.215	0.051	1.721	1.856	111.0
4180.487	300.99503	2	1	400.0	300.99503	0	2	1	54.53037	64.724525	1	0.215	0.061	1.811	1.856	111.0
4180.487	300.99503	2	1	400.0	300.99503	0	2	1	54.53037	64.724525	1	0.215	0.071	2.153	2.174	111.0
4180.487	300.99503	2	1	400.0	300.99503	0	2	1	54.53037	64.724525	1	0.215	0.082	2.176	2.174	111.0
4180.487	300.99503	2	1	400.0	300.99503	0	2	1	54.53037	64.724525	1	0.216	0.092	2.349	2.316	111.0
4180.487	300.99503	2	1	400.0	300.99503	0	2	1	54.53037	64.724525	1	0.216	0.104	2.573	2.571	111.0
4180.487	300.99503	2	1	400.0	300.99503	0	2	1	54.53037	64.724525	1	0.216	0.114	2.552	2.571	111.0
4180.487	300.99503	2	1	400.0	300.99503	0	2	1	54.53037	64.724525	1	0.216	0.126	2.708	2.685	111.0
4180.487	300.99503	2	1	400.0	300.99503	0	2	1	54.53037	64.724525	1	0.216	0.136	2.698	2.685	111.0
4180.487	300.99503	2	1	400.0	300.99503	0	2	1	54.53037	64.724525	1	0.216	0.145	2.886	2.889	111.0
4180.487	300.99503	2	1	400.0	300.99503	0	2	1	54.53037	64.724525	1	0.216	0.155	3.006	2.981	111.0
4180.487	300.99503	2	1	400.0	300.99503	0	2	1	54.53037	64.724525	1	0.216	0.165	3.004	2.981	111.0
4180.487	300.99503	2	1	400.0	300.99503	0	2	1	54.53037	64.724525	1	0.216	0.173	3.125	3.145	111.0
4180.487	300.99503	2	1	400.0	300.99503	0	2	1	54.53037	64.724525	1	0.216	0.183	3.166	3.219	111.0
4180.487	300.99503	2	1	400.0	300.99503	0	2	1	54.53037	64.724525	1	0.216	0.19	3.238	3.219	111.0
4180.487	300.99503	2	1	400.0	300.99503	0	2	1	54.53037	64.724525	1	0.216	0.198	3.352	3.35	111.0
4180.487	300.99503	2	1	400.0	300.99503	0	2	1	54.53037	64.724525	1	0.216	0.205	3.381	3.35	111.0
4180.487	300.99503	2	1	400.0	300.99503	0	2	1	54.53037	64.724525	1	0.216	0.213	3.434	3.464	111.0
4180.487	300.99503	2	1	400.0	300.99503	0	2	1	54.53037	64.724525	1	0.216	0.221	3.529	3.515	111.0
4180.487	300.99503	2	1	400.0	300.99503	0	2	1	54.53037	64.724525	1	0.216	0.227	3.509	3.515	111.0
4180.487	300.99503	2	1	400.0	300.99503	0	2	1	54.53037	64.724525	1	0.216	0.233	3.595	3.606	111.0
4180.487	300.99503	2	1	400.0	300.99503	0	2	1	54.53037	64.724525	1	0.216	0.241	3.663	3.648	111.0
4180.487	300.99503	2	1	400.0	300.99503	0	2	1	54.53037	64.724525	1	0.216	0.246	3.637	3.648	111.0
4180.487	300.99503	2	1	400.0	300.99503	0	2	1	54.53037	64.724525	1	0.216	0.252	3.679	3.72	111.0
4180.487	300.99503	2	1	400.0	300.99503	0	2	1	54.53037	64.724525	1	0.216	0.258	3.723	3.753	111.0
4180.487	300.99503	2	1	400.0	300.99503	0	2	1	54.53037	64.724525	1	0.216	0.263	3.794	3.753	111.0
4180.487	300.99503	2	1	400.0	300.99503	0	2	1	54.53037	64.724525	1	0.216	0.268	3.862	3.812	111.0
4180.487	300.99503	2	1	400.0	300.99503	0	2	1	54.53037	64.724525	1	0.216	0.272	3.804	3.812	111.0
4180.487	300.99503	2	1	400.0	300.99503	0	2	1	54.53037	64.724525	1	0.216	0.276	3.807	3.838	111.0
4180.487	300.99503	2	1	400.0	300.99503	0	2	1	54.53037	64.724525	1	0.216	0.282	3.916	3.887	111.0
4180.487	300.99503	2	1	400.0	300.99503	0	2	1	54.53037	64.724525	1	0.216	0.286	4.007	3.887	111.0
4180.487	300.99503	2	1	400.0	300.99503	0	2	1	54.53037	64.724525	1	0.216	0.29	3.925	3.908	111.0
4180.487	300.99503	2	1	400.0	300.99503	0	2	1	54.53037	64.724525	1	0.216	0.293	3.886	3.908	111.0
4180.487	300.99503	2	1	400.0	300.99503	0	2	1	54.53037	64.724525	1	0.216	0.297	4.034	3.946	111.0
4180.487	300.99503	2	1	400.0	300.99503	0	2	1	54.53037	64.724525	1	0.216	0.301	3.925	3.977	111.0
4180.487	300.99503	2	1	400.0	300.99503	0	2	1	54.53037	64.724525	1	0.216	0.303	4.032	3.977	111.0
4180.487	300.99503	2	1	400.0	300.99503	0	2	1	54.53037	64.724525	1	0.216	0.305	4.072	3.992	111.0
4180.487	300.99503	2	1	400.0	300.99503	0	2	1	54.53037	64.724525	1	0.216	0.307	4.028	4.018	111.0
4180.487	300.99503	2	1	400.0	300.99503	0	2	1	54.53037	64.724525	1	0.216	0.309	4.082	4.018	111.0
4180.487	300.99503	2	1	400.0	300.99503	0	2	1	54.53037	64.724525	1	0.216	0.311	4.071	4.03	111.0
4180.487	300.99503	2	1	400.0	300.99503	0	2	1	54.53037	64.724525	1	0.216	0.313	4.047	4.03	111.0
4180.487	300.99503	2	1	400.0	300.99503	0	2	1	54.53037	64.724525	1	0.216	0.315	4.028	4.051	111.0
4180.487	300.99503	2	1	400.0	300.99503	0	2	1	54.53037	64.724525	1	0.216	0.317	4.065	4.06	111.0
4180.487	300.99503	2	1	400.0	300.99503	0	2	1	54.53037	64.724525	1	0.216	0.319	4.064	4.06	111.0
4180.487	300.99503	2	1	400.0	300.99503	1	2	1	54.53037	64.724525	1	0.216	0.321	4.065	4.077	111.0
4180.487	300.99503	2	1	400.0	300.99503	1	2	1	54.53037	64.724525	1	0.216	0.321	4.082	4.086	111.0
4180.487	300.99503	2	1	400.0	300.99503	1	2	1	54.53037	64.724525	1	0.216	0.321	4.085	4.086	111.0
4180.487	300.99503	2	1	400.0	300.99503	1	2	1	54.53037	64.724525	1	0.216	0.323	4.135	4.098	111.0
4180.487	300.99503	2	1	400.0	300.99503	1	2	1	54.53037	64.724525	1	0.216	0.324	4.129	4.098	111.0
4180.487	300.99503	2	1	400.0	300.99503	1	2	1	54.53037	64.724525	1	0.217	0.324	4.1	4.11	111.0
4180.487	300.99503	2	1	400.0	300.99503	1	2	1	54.53037	64.724525	1	0.217	0.324	4.071	4.115	111.0
4180.487	300.99503	2	1	400.0	300.99503	1	2	1	54.53037	64.724525	1	0.217	0.326	4.191	4.115	111.0
4180.487	300.99503	2	1	400.0	300.99503	1	2	1	54.53037	64.724525	1	0.217	0.327	4.106	4.126	111.0
4180.487	300.99503	2	1	400.0	300.99503	1	2	1	54.53037	64.724525	1	0.217	0.328	4.159	4.129	111.0
4180.487	300.99503	2	1	400.0	300.99503	1	2	1	54.53037	64.724525	1	0.217	0.33	4.136	4.129	111.0
4180.487	300.99503	2	1	400.0	300.99503	1	2	1	54.53037	64.724525	1	0.217	0.332	4.232	4.137	111.0
4180.487	300.99503	2	1	400.0	300.99503	1	2	1	54.53037	64.724525	1	0.217	0.334	4.111	4.137	111.0
4180.487	300.99503	2	1	400.0	300.99503	1	2	1	54.53037	64.724525	1	0.217	0.336	4.152	4.141	111.0
4180.487	300.99503	2	1	400.0	300.99503	1	2	1	54.53037	64.724525	1	0.217	0.338	4.16	4.146	111.0
4180.487	300.99503	2	1	400.0	300.99503	1	2	1	54.53037	64.724525	1	0.217	0.339	4.096	4.146	111.0
4180.487	300.99503	2	1	400.0	300.99503	1	2	1	54.53037	64.724525	1	0.217	0.341	4.15	4.149	111.0
4180.487	300.99503	2	1	400.0	300.99503	1	2	1	54.53037	64.724525	1	0.217	0.341	4.132	4.154	111.0
4180.487	300.99503	2	1	400.0	300.99503	1	2	1	54.53037	64.724525	1	0.217	0.34	4.09	4.154	111.0
4180.487	300.99503	2	1	400.0	300.99503	1	2	1	54.53037	64.724525	1	0.217	0.34	4.036	4.156	111.0
4180.487	300.99503	2	1	400.0	300.99503	1	2	1	54.53037	64.724525	1	0.217	0.341	4.146	4.156	111.0
4180.487	300.99503	2	1	400.0	300.99503	1	2	1	54.53037	64.724525	1	0.217	0.341	4.28	4.161	111.0
4180.487	300.99503	2	1	400.0	300.99503	1	2	1	54.53037	64.724525	1	0.217	0.341	4.12	4.164	111.0
4180.487	300.99503	2	1	400.0	300.99503	1	2	1	54.53037	64.724525	1	0.217	0.341	4.161	4.164	111.0
4180.487	300.99503	2	1	400.0	300.99503	1	2	1	54.53037	64.724525	1	0.217	0.341	4.174	4.166	111.0
4180.487	300.99503	2	1	400.0	300.99503	1	2	1	54.53037	64.724525	1	0.217	0.341	4.271	4.167	111.0
4180.487	300.99503	2	1	400.0	300.99503	1	2	1	54.53037	64.724525	1	0.217	0.341	4.215	4.167	111.0
4180.487	300.99503	2	1	400.0	300.99503	1	2	1	54.53037	64.724525	1	0.217	0.341	4.2	4.169	111.0
4180.487	300.99503	2	1	400.0	300.99503	1	2	1	54.53037	64.724525	1	0.217	0.341	4.194	4.169	111.0
4180.487	300.99503	2	1	400.0	300.99503	1	2	1	54.53037	64.724525	1	0.217	0.341	4.156	4.171	111.0
4180.487	300.99503	2	1	400.0	300.99503	1	2	1	54.53037	64.724525	1	0.217	0.341	4.153	4.172	111.0
4180.487	300.99503	2	1	400.0	300.99503	1	2	1	54.53037	64.724525	1	0.217	0.341	4.212	4.172	111.0
4180.487	300.99503	2	1	400.0	300.99503	1	2	1	54.53037	64.724525	1	0.217	0.341	4.209	4.173	111.0
4180.487	300.99503	2	1	400.0	300.99503	1	2	1	54.53037	64.724525	1	0.217	0.341	4.173	4.174	111.0
4180.487	300.99503	2	1	400.0	300.99503	1	2	1	54.53037	64.724525	1	0.217	0.341	4.248	4.174	111.0
4180.487	300.99503	2	1	400.0	300.99503	1	2	1	54.53037	64.724525	1	0.217	0.341	4.236	4.176	111.0
4180.487	300.99503	2	1	400.0	300.99503	1	2	1	54.53037	64.724525	1	0.217	0.341	4.119	4.176	111.0
4180.487	300.99503	2	1	400.0	300.99503	1	2	1	54.53037	64.724525	1	0.217	0.34	4.037	4.177	111.0
4180.487	300.99503	2	1	400.0	300.99503	1	2	1	54.53037	64.724525	1	0.217	0.34	3.989	4.177	111.0
4180.487	300.99503	2	1	400.0	300.99503	1	2	1	54.53037	64.724525	1	0.217	0.341	4.16	4.177	111.0
4180.487	300.99503	2	1	400.0	300.99503	1	2	1	54.53037	64.724525	1	0.217	0.341	4.141	4.179	111.0
4180.487	300.99503	2	1	400.0	300.99503	1	2	1	54.53037	64.724525	1	0.217	0.341	4.183	4.18	111.0
4180.487	300.99503	2	1	400.0	300.99503	1	2	1	54.53037	64.724525	1	0.217	0.341	4.127	4.18	111.0
4180.487	300.99503	2	1	400.0	300.99503	1	2	1	54.53037	64.724525	1	0.217	0.341	4.133	4.18	111.0
4180.487	300.99503	2	1	400.0	300.99503	1	2	1	54.53037	64.724525	1	0.217	0.341	4.19	4.18	111.0
4180.487	300.99503	2	1	400.0	300.99503	1	2	1	54.53037	64.724525	1	0.217	0.341	4.202	4.181	111.0
4180.487	300.99503	2	1	400.0	300.99503	1	2	1	54.53037	64.724525	1	0.217	0.34	3.989	4.181	111.0
4180.487	300.99503	2	1	400.0	300.99503	1	2	1	54.53037	64.724525	1	0.217	0.341	4.187	4.181	111.0
4180.487	300.99503	2	1	400.0	300.99503	1	2	1	54.53037	64.724525	1	0.217	0.341	4.207	4.182	111.0
4180.487	300.99503	2	1	400.0	300.99503	1	2	1	54.53037	64.724525	1	0.217	0.341	4.144	4.182	111.0
4180.487	300.99503	2	1	400.0	300.99503	1	2	1	54.53037	64.724525	1	0.217	0.341	4.159	4.182	111.0
4180.487	300.99503	2	1	400.0	300.99503	1	2	1	54.53037	64.724525	1	0.217	0.341	4.239	4.183	111.0
4180.487	300.99503	2	1	400.0	300.99503	1	2	1	54.53037	64.724525	1	0.217	0.341	4.208	4.183	111.0
4180.487	300.99503	2	1	400.0	300.99503	1	2	1	54.53037	64.724525	1	0.217	0.341	4.195	4.183	111.0
4180.487	300.99503	2	1	400.0	300.99503	1	2	1	54.53037	64.724525	1	0.217	0.341	4.225	4.183	111.0
4180.487	300.99503	2	1	400.0	300.99503	1	2	1	54.53037	64.724525	1	0.217	0.341	4.133	4.183	111.0
4180.487	300.99503	2	1	400.0	300.99503	1	2	1	54.53037	64.724525	1	0.217	0.341	4.17	4.183	111.0
4180.487	300.99503	2	1	400.0	300.99503	1	2	1	54.53037	64.724525	1	0.217	0.34	4.022	4.184	111.0
4180.487	300.99503	2	1	400.0	300.99503	1	2	1	54.53037	64.724525	1	0.217	0.34	4.099	4.184	111.0
4180.487	300.99503	2	1	400.0	300.99503	1	2	1	54.53037	64.724525	1	0.217	0.341	4.174	4.184	111.0
4180.487	300.99503	2	1	400.0	300.99503	1	2	1	54.53037	64.724525	1	0.217	0.342	4.193	4.184	111.0
4180.487	300.99503	2	1	400.0	300.99503	1	2	1	54.53037	64.724525	1	0.217	0.342	4.209	4.184	111.0
4180.487	300.99503	2	1	400.0	300.99503	1	2	1	54.53037	64.724525	1	0.217	0.342	4.185	4.184	111.0
4180.487	300.99503	2	1	400.0	300.99503	1	2	1	54.53037	64.724525	1	0.217	0.342	4.114	4.184	111.0
4180.487	300.99503	2	1	400.0	300.99503	1	2	1	54.53037	64.724525	1	0.217	0.342	4.18	4.184	111.0
4180.487	300.99503	2	1	400.0	300.99503	1	2	1	54.53037	64.724525	1	0.217	0.342	4.169	4.184	111.0
4180.487	300.99503	2	1	400.0	300.99503	1	2	1	54.53037	64.724525	1	0.217	0.342	4.2	4.184	111.0
4180.487	300.99503	2	1	400.0	300.99503	1	2	1	54.53037	64.724525	1	0.217	0.342	4.127	4.185	111.0
4180.487	300.99503	2	1	400.0	300.99503	1	2	1	54.53037	64.724525	1	0.217	0.342	4.177	4.185	111.0
4180.487	300.99503	2	1	400.0	300.99503	1	2	1	54.53037	64.724525	1	0.217	0.342	4.203	4.185	111.0
4180.487	300.99503	2	1	400.0	300.99503	1	2	1	54.53037	64.724525	1	0.217	0.342	4.16	4.185	111.0
4180.487	300.99503	2	1	400.0	300.99503	1	2	1	54.53037	64.724525	1	0.217	0.342	4.19	4.185	111.0
4180.487	300.99503	2	1	400.0	300.99503	1	2	1	54.53037	64.724525	1	0.217	0.342	4.336	4.185	111.0
4180.487	300.99503	2	1	400.0	300.99503	1	2	1	54.53037	64.724525	1	0.217	0.342	4.204	4.185	111.0
4180.487	300.99503	2	1	400.0	300.99503	1	2	1	54.53037	64.724525	1	0.217	0.341	4.197	4.185	111.0
4180.487	300.99503	2	1	400.0	300.99503	1	2	1	54.53037	64.724525	1	0.217	0.341	4.204	4.185	111.0
4180.487	300.99503	2	1	400.0	300.99503	1	2	1	54.53037	64.724525	1	0.217	0.341	4.17	4.185	111.0
4180.487	300.99503	2	1	400.0	300.99503	1	2	1	54.53037	64.724525	1	0.217	0.341	4.274	4.185	111.0
4180.487	300.99503	2	1	400.0	300.99503	1	2	1	54.53037	64.724525	1	0.217	0.341	4.199	4.185	111.0
4180.487	300.99503	2	1	400.0	300.99503	1	2	1	54.53037	64.724525	1	0.217	0.341	4.198	4.185	111.0
4180.487	300.99503	2	1	400.0	300.99503	1	2	1	54.53037	64.724525	1	0.217	0.341	4.194	4.185	111.0
4180.487	300.99503	2	1	400.0	300.99503	1	2	1	54.53037	64.724525	1	0.217	0.341	4.209	4.185	111.0
4180.487	300.99503	2	1	400.0	300.99503	1	2	1	54.53037	64.724525	1	0.217	0.341	4.173	4.185	111.0
4180.487	300.99503	2	1	400.0	300.99503	1	2	1	54.53037	64.724525	1	0.217	0.341	4.276	4.185	111.0
4180.487	300.99503	2	1	400.0	300.99503	1	2	1	54.53037	64.724525	1	0.217	0.341	4.142	4.185	111.0
4180.487	300.99503	2	1	400.0	300.99503	1	2	1	54.53037	64.724525	1	0.217	0.341	4.199	4.185	111.0
4180.487	300.99503	2	1	400.0	300.99503	1	2	1	54.53037	64.724525	1	0.217	0.341	4.161	4.185	111.0
4180.487	300.99503	2	1	400.0	300.99503	1	2	1	54.53037	64.724525	1	0.217	0.341	4.187	4.185	111.0
4180.487	300.99503	2	1	400.0	300.99503	1	2	1	54.53037	64.724525	1	0.217	0.341	4.314	4.185	111.0
4180.487	300.99503	2	1	400.0	300.99503	1	2	1	54.53037	64.724525	1	0.217	0.341	4.224	4.185	111.0
4180.487	300.99503	2	1	400.0	300.99503	1	2	1	54.53037	64.724525	1	0.217	0.341	4.214	4.185	111.0
4180.487	300.99503	2	1	400.0	300.99503	1	2	1	54.53037	64.724525	1	0.217	0.341	4.145	4.185	111.0
4180.487	300.99503	2	1	400.0	300.99503	1	2	1	54.53037	64.724525	1	0.217	0.341	4.194	4.185	111.0
4180.487	300.99503	2	1	400.0	300.99503	1	2	1	54.53037	64.724525	1	0.217	0.341	4.185	4.185	111.0
4180.487	300.99503	2	1	400.0	300.99503	1	2	1	54.53037	64.724525	1	0.217	0.341	4.209	4.185	111.0
4180.487	300.99503	2	1	400.0	300.99503	1	2	1	54.53037	64.724525	1	0.217	0.341	4.2	4.185	111.0
4180.487	300.99503	2	1	400.0	300.99503	1	2	1	54.53037	64.724525	1	0.217	0.341	4.179	4.185	111.0
4180.487	300.99503	2	1	400.0	300.99503	1	2	1	54.53037	64.724525	1	0.217	0.341	4.208	4.185	111.0
4180.487	300.99503	2	1	400.0	300.99503	1	2	1	54.53037	64.724525	1	0.217	0.341	4.181	4.185	111.0
4180.487	300.99503	2	1	400.0	300.99503	1	2	1	54.53037	64.724525	1	0.217	0.341	4.248	4.185	111.0
4180.487	300.99503	2	1	400.0	300.99503	1	2	1	54.53037	64.724525	1	0.217	0.341	4.2	4.185	111.0
4180.487	300.99503	2	1	400.0	300.99503	1	2	1	54.53037	64.724525	1	0.217	0.34	4.106	4.185	111.0
4180.487	300.99503	2	1	400.0	300.99503	1	2	1	54.53037	64.724525	1	0.217	0.341	4.167	4.185	111.0
4180.487	300.99503	2	1	400.0	300.99503	1	2	1	54.53037	64.724525	1	0.217	0.341	4.18	4.185	111.0
4180.487	300.99503	2	1	400.0	300.99503	1	2	1	54.53037	64.724525	1	0.217	0.341	4.188	4.185	111.0
4180.487	300.99503	2	1	400.0	300.99503	1	2	1	54.53037	64.724525	1	0.217	0.341	4.191	4.185	111.0
4180.487	300.99503	2	1	400.0	300.99503	1	2	1	54.53037	64.724525	1	0.217	0.341	4.224	4.185	111.0
4180.487	300.99503	2	1	400.0	300.99503	1	2	1	54.53037	64.724525	1	0.217	0.341	4.186	4.185	111.0
4180.487	300.99503	2	1	400.0	300.99503	1	2	1	54.53037	64.724525	1	0.217	0.341	4.241	4.185	111.0
4180.487	300.99503	2	1	400.0	300.99503	1	2	1	54.53037	64.724525	1	0.217	0.341	4.188	4.185	111.0
4180.487	300.99503	2	1	400.0	300.99503	1	2	1	54.53037	64.724525	1	0.217	0.341	4.178	4.185	111.0
4180.487	300.99503	2	1	400.0	300.99503	1	2	1	54.53037	64.724525	1	0.217	0.341	4.183	4.185	111.0
4180.487	300.99503	2	1	400.0	300.99503	1	2	1	54.53037	64.724525	1	0.217	0.341	4.285	4.185	111.0
4180.487	300.99503	2	1	400.0	300.99503	1	2	1	54.53037	64.724525	1	0.217	0.341	4.19	4.185	111.0
4180.487	300.99503	2	1	400.0	300.99503	1	2	1	54.53037	64.724525	1	0.217	0.341	4.163	4.185	111.0
4180.487	300.99503	2	1	400.0	300.99503	1	2	1	54.53037	64.724525	1	0.217	0.341	4.32	4.185	111.0
4180.487	300.99503	2	1	400.0	300.99503	1	2	1	54.53037	64.724525	1	0.217	0.341	4.241	4.185	111.0
4180.487	300.99503	2	1	400.0	300.99503	1	2	1	54.53037	64.724525	1	0.217	0.341	4.192	4.185	111.0
4180.487	300.99503	2	1	400.0	300.99503	1	2	1	54.53037	64.724525	1	0.217	0.341	4.264	4.185	111.0
4180.487	300.99503	2	1	400.0	300.99503	1	2	1	54.53037	64.724525	1	0.217	0.34	4.043	4.185	111.0
4180.487	300.99503	2	1	400.0	300.99503	1	2	1	54.53037	64.724525	1	0.217	0.341	4.136	4.185	111.0
4180.487	300.99503	2	1	400.0	300.99503	1	2	1	54.53037	64.724525	1	0.217	0.341	4.215	4.185	111.0
4180.487	300.99503	2	1	400.0	300.99503	1	2	1	54.53037	64.724525	1	0.217	0.341	4.16	4.185	111.0
4180.487	300.99503	2	1	400.0	300.99503	1	2	1	54.53037	64.724525	1	0.217	0.341	4.198	4.185	111.0
4180.487	300.99503	2	1	400.0	300.99503	1	2	1	54.53037	64.724525	1	0.217	0.341	4.183	4.185	111.0
4180.487	300.99503	2	1	400.0	300.99503	1	2	1	54.53037	64.724525	1	0.217	0.341	4.23	4.185	111.0
4180.487	300.99503	2	1	400.0	300.99503	1	2	1	54.53037	64.724525	1	0.217	0.341	4.131	4.185	111.0
4180.487	300.99503	2	1	400.0	300.99503	1	2	1	54.53037	64.724525	1	0.217	0.341	4.114	4.185	111.0
4180.487	300.99503	2	1	400.0	300.99503	1	2	1	54.53037	64.724525	1	0.217	0.341	4.238	4.185	111.0
4180.487	300.99503	2	1	400.0	300.99503	1	2	1	54.53037	64.724525	1	0.217	0.341	4.172	4.185	111.0
4180.487	300.99503	2	1	400.0	300.99503	1	2	1	54.53037	64.724525	1	0.217	0.341	4.239	4.185	111.0
4180.487	300.99503	2	1	400.0	300.99503	1	2	1	54.53037	64.724525	1	0.217	0.341	4.153	4.185	111.0
4180.487	300.99503	2	1	400.0	300.99503	1	2	1	54.53037	64.724525	1	0.217	0.341	4.128	4.185	111.0
4180.487	300.99503	2	1	400.0	300.99503	1	2	1	54.53037	64.724525	1	0.217	0.341	4.22	4.185	111.0
4180.487	300.99503	2	1	400.0	300.99503	1	2	1	54.53037	64.724525	1	0.217	0.341	4.178	4.185	111.0
4180.487	300.99503	2	1	400.0	300.99503	1	2	1	54.53037	64.724525	1	0.217	0.341	4.185	4.185	111.0
4180.487	300.99503	2	1	400.0	300.99503	1	2	1	54.53037	64.724525	1	0.217	0.341	4.164	4.185	111.0
4180.487	300.99503	2	1	400.0	300.99503	1	2	1	54.53037	64.724525	1	0.217	0.341	4.156	4.185	111.0
4180.487	300.99503	2	1	400.0	300.99503	1	2	1	54.53037	64.724525	1	0.217	0.341	4.186	4.185	111.0
4180.487	300.99503	2	1	400.0	300.99503	1	2	1	54.53037	64.724525	1	0.217	0.341	4.19	4.185	111.0
4180.487	300.99503	2	1	400.0	300.99503	1	2	1	54.53037	64.724525	1	0.217	0.341	4.236	4.185	111.0
4180.487	300.99503	2	1	400.0	300.99503	1	2	1	54.53037	64.724525	1	0.217	0.341	4.139	4.185	111.0
4180.487	300.99503	2	1	400.0	300.99503	1	2	1	54.53037	64.724525	1	0.217	0.341	4.186	4.185	111.0
4180.487	300.99503	2	1	400.0	300.99503	1	2	1	54.53037	64.724525	1	0.217	0.341	4.13	4.185	111.0
4180.487	300.99503	2	1	400.0	300.99503	1	2	1	54.53037	64.724525	1	0.217	0.341	4.236	4.185	111.0
4180.487	300.99503	2	1	400.0	300.99503	1	2	1	54.53037	64.724525	1	0.217	0.341	4.172	4.185	111.0
4180.487	300.99503	2	1	400.0	300.99503	1	2	1	54.53037	64.724525	1	0.217	0.341	4.192	4.185	111.0
4180.487	300.99503	2	1	400.0	300.99503	1	2	1	54.53037	64.724525	1	0.217	0.341	4.155	4.185	111.0
4180.487	300.99503	2	1	400.0	300.99503	1	2	1	54.53037	64.724525	1	0.217	0.341	4.201	4.185	111.0
4180.487	300.99503	2	1	400.0	300.99503	1	2	1	54.53037	64.724525	1	0.217	0.341	4.137	4.185	111.0
4180.487	300.99503	2	1	400.0	300.99503	1	2	1	54.53037	64.724525	1	0.217	0.341	4.166	4.185	111.0
4180.487	300.99503	2	1	400.0	300.99503	1	2	1	54.53037	64.724525	1	0.217	0.341	4.188	4.185	111.0
4180.487	300.99503	2	1	400.0	300.99503	1	2	1	54.53037	64.724525	1	0.217	0.341	4.194	4.185	111.0
4180.487	300.99503	2	1	400.0	300.99503	1	2	1	54.53037	64.724525	1	0.217	0.341	4.159	4.185	111.0
4180.487	300.99503	2	1	400.0	300.99503	1	2	1	54.53037	64.724525	1	0.217	0.341	4.341	4.185	111.0
4180.487	300.99503	2	1	400.0	300.99503	1	2	1	54.53037	64.724525	1	0.217	0.341	4.298	4.185	111.0
4180.487	300.99503	2	1	400.0	300.99503	1	2	1	54.53037	64.724525	1	0.217	0.341	4.172	4.185	111.0
4180.487	300.99503	2	1	400.0	300.99503	1	2	1	54.53037	64.724525	1	0.217	0.341	4.141	4.185	111.0
4180.487	300.99503	2	1	400.0	300.99503	1	2	1	54.53037	64.724525	1	0.217	0.341	4.24	4.185	111.0
4180.487	300.99503	2	1	400.0	300.99503	1	2	1	54.53037	64.724525	1	0.217	0.341	4.142	4.185	111.0
4180.487	300.99503	2	1	400.0	300.99503	1	2	1	54.53037	64.724525	1	0.217	0.341	4.207	4.185	111.0
4180.487	300.99503	2	1	400.0	300.99503	1	2	1	54.53037	64.724525	1	0.217	0.341	4.179	4.185	111.0
4180.487	300.99503	2	1	400.0	300.99503	1	2	1	54.53037	64.724525	1	0.217	0.34	4.061	4.185	111.0
4180.487	300.99503	2	1	400.0	300.99503	1	2	1	54.53037	64.724525	1	0.217	0.341	4.242	4.185	111.0
4180.487	300.99503	2	1	400.0	300.99503	1	2	1	54.53037	64.724525	1	0.217	0.341	4.236	4.185	111.0
4180.487	300.99503	2	1	400.0	300.99503	1	2	1	54.53037	64.724525	1	0.217	0.341	4.155	4.185	111.0
4180.487	300.99503	2	1	400.0	300.99503	1	2	1	54.53037	64.724525	1	0.217	0.341	4.146	4.185	111.0
4180.487	300.99503	2	1	400.0	300.99503	1	2	1	54.53037	64.724525	1	0.217	0.341	4.198	4.185	111.0
4180.487	300.99503	2	1	400.0	300.99503	1	2	1	54.53037	64.724525	1	0.217	0.341	4.137	4.185	111.0
4180.487	300.99503	2	1	400.0	300.99503	1	2	1	54.53037	64.724525	1	0.217	0.341	4.192	4.185	111.0
4180.487	300.99503	2	1	400.0	300.99503	1	2	1	54.53037	64.724525	1	0.217	0.341	4.197	4.185	111.0
4180.487	300.99503	2	1	400.0	300.99503	1	2	1	54.53037	64.724525	1	0.217	0.34	4.095	4.185	111.0
4180.487	300.99503	2	1	400.0	300.99503	1	2	1	54.53037	64.724525	1	0.217	0.341	4.155	4.185	111.0
4180.487	300.99503	2	1	400.0	300.99503	1	2	1	54.53037	64.724525	1	0.217	0.341	4.175	4.185	111.0
4180.487	300.99503	2	1	400.0	300.99503	1	2	1	54.53037	64.724525	1	0.217	0.341	4.17	4.185	111.0
4180.487	300.99503	2	1	400.0	300.99503	1	2	1	54.53037	64.724525	1	0.217	0.341	4.2	4.185	111.0
4180.487	300.99503	2	1	400.0	300.99503	1	2	1	54.53037	64.724525	1	0.217	0.341	4.196	4.185	111.0
4180.487	300.99503	2	1	400.0	300.99503	1	2	1	54.53037	64.724525	1	0.217	0.341	4.157	4.185	111.0
4180.487	300.99503	2	1	400.0	300.99503	1	2	1	54.53037	64.724525	1	0.217	0.341	4.175	4.185	111.0
4180.487	300.99503	2	1	400.0	300.99503	1	2	1	54.53037	64.724525	1	0.217	0.341	4.15	4.185	111.0
4180.487	300.99503	2	1	400.0	300.99503	1	2	1	54.53037	64.724525	1	0.217	0.341	4.153	4.185	111.0
4180.487	300.99503	2	1	400.0	300.99503	1	2	1	54.53037	64.724525	1	0.217	0.34	4.042	4.185	111.0
4180.487	300.99503	2	1	400.0	300.99503	1	2	1	54.53037	64.724525	1	0.217	0.341	4.198	4.185	111.0
4180.487	300.99503	2	1	400.0	300.99503	1	2	1	54.53037	64.724525	1	0.217	0.341	4.131	4.185	111.0
4180.487	300.99503	2	1	400.0	300.99503	1	2	1	54.53037	64.724525	1	0.217	0.341	4.168	4.185	111.0
4180.487	300.99503	2	1	400.0	300.99503	1	2	1	54.53037	64.724525	1	0.217	0.341	4.24	4.185	111.0
4180.487	300.99503	2	1	400.0	300.99503	1	2	1	54.53037	64.724525	1	0.217	0.341	4.137	4.185	111.0
4180.487	300.99503	2	1	400.0	300.99503	1	2	1	54.53037	64.724525	1	0.217	0.341	4.148	4.185	111.0
4180.487	300.99503	2	1	400.0	300.99503	1	2	1	54.53037	64.724525	1	0.217	0.341	4.185	4.185	111.0
4180.487	300.99503	2	1	400.0	300.99503	1	2	1	54.53037	64.724525	1	0.217	0.341	4.179	4.185	111.0
4180.487	300.99503	2	1	400.0	300.99503	1	2	1	54.53037	64.724525	1	0.217	0.341	4.196	4.185	111.0
4180.487	300.99503	2	1	400.0	300.99503	1	2	1	54.53037	64.724525	1	0.217	0.341	4.216	4.185	111.0
4180.487	300.99503	2	1	400.0	300.99503	1	2	1	54.53037	64.724525	1	0.217	0.341	4.163	4.185	111.0
4180.487	300.99503	2	1	400.0	300.99503	1	2	1	54.53037	64.724525	1	0.217	0.341	4.185	4.185	111.0
4180.487	300.99503	2	1	400.0	300.99503	1	2	1	54.53037	64.724525	1	0.217	0.341	4.229	4.185	111.0
4180.487	300.99503	2	1	400.0	300.99503	1	2	1	54.53037	64.724525	1	0.217	0.341	4.172	4.185	111.0
4180.487	300.99503	2	1	400.0	300.99503	1	2	1	54.53037	64.724525	1	0.217	0.341	4.155	4.185	111.0
4180.487	300.99503	2	1	400.0	300.99503	1	2	1	54.53037	64.724525	1	0.217	0.341	4.199	4.185	111.0
4180.487	300.99503	2	1	400.0	300.99503	1	2	1	54.53037	64.724525	1	0.217	0.341	4.229	4.185	111.0
4180.487	300.99503	2	1	400.0	300.99503	1	2	1	54.53037	64.724525	1	0.217	0.341	4.12	4.185	111.0
4180.487	300.99503	2	1	400.0	300.99503	1	2	1	54.53037	64.724525	1	0.217	0.341	4.197	4.185	111.0
4180.487	300.99503	2	1	400.0	300.99503	1	2	1	54.53037	64.724525	1	0.217	0.341	4.177	4.185	111.0
4180.487	300.99503	2	1	400.0	300.99503	1	2	1	54.53037	64.724525	1	0.217	0.341	4.221	4.185	111.0
4180.487	300.99503	2	1	400.0	300.99503	1	2	1	54.53037	64.724525	1	0.217	0.341	4.161	4.185	111.0
4180.487	300.99503	2	1	400.0	300.99503	1	2	1	54.53037	64.724525	1	0.217	0.341	4.192	4.185	111.0
0.0	0.0	2	1	400.0	300.99503	1	2	1	54.53037	64.724525	0	0.217	0.341	4.238	4.185	111.0
0.0	0.0	2	1	400.0	300.99503	1	2	1	54.53037	64.724525	0	0.217	0.341	4.207	4.185	111.0
0.0	0.0	2	1	400.0	300.99503	1	2	1	54.53037	64.724525	0	0.217	0.341	4.133	4.185	111.0
0.0	0.0	2	1	400.0	300.99503	1	2	1	54.53037	64.724525	0	0.217	0.34	4.001	4.185	111.0
0.0	0.0	2	1	400.0	300.99503	1	2	1	54.53037	64.724525	0	0.217	0.341	4.205	4.185	111.0
0.0	0.0	2	1	400.0	300.99503	1	2	1	54.53037	64.724525	0	0.217	0.339	3.719	3.889	111.0
0.0	0.0	2	1	400.0	300.99503	1	2	1	54.53037	64.724525	0	0.217	0.333	3.315	3.358	111.0
0.0	0.0	2	1	400.0	300.99503	1	2	1	54.53037	64.724525	0	0.217	0.328	3.532	3.358	111.0
0.0	0.0	2	1	400.0	300.99503	1	2	1	54.53037	64.724525	0	0.217	0.321	3.088	3.12	111.0
0.0	0.0	2	1	400.0	300.99503	1	2	1	54.53037	64.724525	0	0.217	0.313	2.851	2.695	111.0
0.0	0.0	2	1	400.0	300.99503	1	2	1	54.53037	64.724525	0	0.216	0.305	2.692	2.695	111.0
0.0	0.0	2	1	400.0	300.99503	1	2	1	54.53037	64.724525	0	0.216	0.296	2.504	2.505	111.0
0.0	0.0	2	1	400.0	300.99503	1	2	1	54.53037	64.724525	0	0.216	0.288	2.519	2.505	111.0
0.0	0.0	2	1	400.0	300.99503	1	2	1	54.53037	64.724525	0	0.216	0.276	2.15	2.162	111.0
0.0	0.0	2	1	400.0	300.99503	1	2	1	54.53037	64.724525	0	0.216	0.265	1.711	1.867	111.0
0.0	0.0	2	1	400.0	300.99503	1	2	1	54.53037	64.724525	0	0.216	0.254	1.779	1.867	111.0
0.0	0.0	2	1	400.0	300.99503	1	2	1	54.53037	64.724525	0	0.216	0.244	1.762	1.736	111.0
0.0	0.0	2	1	400.0	300.99503	1	2	1	54.53037	64.724525	0	0.216	0.235	1.73	1.736	111.0
0.0	0.0	2	1	400.0	300.99503	1	2	1	54.53037	64.724525	0	0.216	0.225	1.548	1.499	111.0
0.0	0.0	2	1	400.0	300.99503	1	2	1	54.53037	64.724525	0	0.216	0.214	1.352	1.392	111.0
0.0	0.0	2	1	400.0	300.99503	1	2	1	54.53037	64.724525	0	0.216	0.204	1.398	1.392	111.0
0.0	0.0	2	1	400.0	300.99503	1	2	1	54.53037	64.724525	0	0.216	0.194	1.191	1.203	111.0
0.0	0.0	2	1	400.0	300.99503	1	2	1	54.53037	64.724525	0	0.216	0.185	1.263	1.117	111.0
0.0	0.0	2	1	400.0	300.99503	1	2	1	54.53037	64.724525	0	0.216	0.175	1.126	1.117	111.0
0.0	0.0	2	1	400.0	300.99503	1	2	1	54.53037	64.724525	0	0.216	0.165	0.96	0.964	111.0
0.0	0.0	2	1	400.0	300.99503	1	2	1	54.53037	64.724525	0	0.216	0.156	0.935	0.833	111.0
0.0	0.0	2	1	400.0	300.99503	1	2	1	54.53037	64.724525	0	0.216	0.147	0.84	0.833	111.0
0.0	0.0	2	1	400.0	300.99503	1	2	1	54.53037	64.724525	0	0.216	0.139	0.772	0.774	111.0
0.0	0.0	2	1	400.0	300.99503	1	2	1	54.53037	64.724525	0	0.216	0.132	0.785	0.774	111.0
0.0	0.0	2	1	400.0	300.99503	1	2	1	54.53037	64.724525	0	0.216	0.124	0.694	0.668	111.0
0.0	0.0	2	1	400.0	300.99503	1	2	1	54.53037	64.724525	0	0.216	0.117	0.679	0.621	111.0
0.0	0.0	2	1	400.0	300.99503	1	2	1	54.53037	64.724525	0	0.216	0.111	0.659	0.621	111.0
0.0	0.0	2	1	400.0	300.99503	1	2	1	54.53037	64.724525	0	0.216	0.105	0.558	0.536	111.0
0.0	0.0	2	1	400.0	300.99503	1	2	1	54.53037	64.724525	0	0.216	0.098	0.531	0.536	111.0
0.0	0.0	2	1	400.0	300.99503	1	2	1	54.53037	64.724525	0	0.216	0.093	0.528	0.498	111.0
0.0	0.0	2	1	400.0	300.99503	1	2	1	54.53037	64.724525	0	0.216	0.088	0.495	0.43	111.0
0.0	0.0	2	1	400.0	300.99503	1	2	1	54.53037	64.724525	0	0.216	0.082	0.336	0.43	111.0
0.0	0.0	2	1	400.0	300.99503	1	2	1	54.53037	64.724525	0	0.216	0.077	0.383	0.371	111.0
0.0	0.0	2	1	400.0	300.99503	1	2	1	54.53037	64.724525	0	0.216	0.073	0.45	0.345	111.0
0.0	0.0	2	1	400.0	300.99503	1	2	1	54.53037	64.724525	0	0.216	0.069	0.335	0.345	111.0
0.0	0.0	2	1	400.0	300.99503	1	2	1	54.53037	64.724525	0	0.216	0.065	0.305	0.32	111.0
0.0	0.0	2	1	400.0	300.99503	1	2	1	54.53037	64.724525	0	0.216	0.061	0.379	0.32	111.0
0.0	0.0	2	1	400.0	300.99503	1	2	1	54.53037	64.724525	0	0.215	0.058	0.272	0.276	111.0
0.0	0.0	2	1	400.0	300.99503	1	2	1	54.53037	64.724525	0	0.215	0.055	0.198	0.238	111.0
0.0	0.0	2	1	400.0	300.99503	1	2	1	54.53037	64.724525	0	0.215	0.051	0.234	0.238	111.0
0.0	0.0	2	1	400.0	300.99503	1	2	1	54.53037	64.724525	0	0.215	0.047	0.195	0.221	111.0
0.0	0.0	2	1	400.0	300.99503	1	2	1	54.53037	64.724525	0	0.215	0.043	0.221	0.206	111.0
0.0	0.0	2	1	400.0	300.99503	1	2	1	54.53037	64.724525	0	0.215	0.039	0.207	0.206	111.0
0.0	0.0	2	1	400.0	300.99503	1	2	1	54.53037	64.724525	0	0.215	0.038	0.321	0.177	111.0
0.0	0.0	2	1	400.0	300.99503	1	2	1	54.53037	64.724525	0	0.215	0.036	0.248	0.177	111.0
0.0	0.0	2	1	400.0	300.99503	1	2	1	54.53037	64.724525	0	0.215	0.034	0.18	0.165	111.0
0.0	0.0	2	1	400.0	300.99503	1	2	1	54.53037	64.724525	0	0.215	0.032	0.146	0.142	111.0
0.0	0.0	2	1	400.0	300.99503	1	2	1	54.53037	64.724525	0	0.215	0.03	0.131	0.142	111.0
0.0	0.0	2	1	400.0	300.99503	1	2	1	54.53037	64.724525	0	0.215	0.028	0.11	0.132	111.0
0.0	0.0	2	1	400.0	300.99503	1	2	1	54.53037	64.724525	0	0.215	0.026	0.121	0.114	111.0
0.0	0.0	2	1	400.0	300.99503	1	2	1	54.53037	64.724525	0	0.215	0.024	0.11	0.114	111.0
0.0	0.0	2	1	400.0	300.99503	1	2	1	54.53037	64.724525	0	0.215	0.022	0.226	0.106	111.0
0.0	0.0	2	1	400.0	300.99503	1	2	1	54.53037	64.724525	0	0.215	0.02	0.141	0.106	111.0
0.0	0.0	2	1	400.0	300.99503	1	2	1	54.53037	64.724525	0	0.215	0.02	0.099	0.091	111.0
0.0	0.0	2	1	400.0	300.99503	1	2	1	54.53037	64.724525	0	0.215	0.02	0.123	0.078	111.0
0.0	0.0	2	1	400.0	300.99503	1	2	1	54.53037	64.724525	0	0.215	0.02	0.16	0.078	111.0
0.0	0.0	2	1	400.0	300.99503	1	2	1	54.53037	64.724525	0	0.215	0.02	0.07	0.073	111.0
0.0	0.0	2	1	400.0	300.99503	1	2	1	54.53037	64.724525	0	0.215	0.02	0.066	0.063	111.0
0.0	0.0	2	1	400.0	300.99503	1	2	1	54.53037	64.724525	0	0.215	0.02	0.055	0.063	111.0
0.0	0.0	2	1	400.0	300.99503	1	2	1	54.53037	64.724525	0	0.215	0.02	0.133	0.058	111.0
0.0	0.0	2	1	400.0	300.99503	1	2	1	54.53037	64.724525	0	0.215	0.02	0.05	0.058	111.0
0.0	0.0	2	1	400.0	300.99503	1	2	1	54.53037	64.724525	0	0.215	0.02	0.021	0.05	111.0
0.0	0.0	2	1	400.0	300.99503	1	2	1	54.53037	64.724525	0	0.215	0.02	0.108	0.046	111.0
0.0	0.0	2	1	400.0	300.99503	1	2	1	54.53037	64.724525	0	0.215	0.02	0.01	0.046	111.0
0.0	0.0	2	1	400.0	300.99503	1	2	1	54.53037	64.724525	0	0.215	0.02	0.052	0.04	111.0
0.0	0.0	2	1	400.0	300.99503	1	2	1	54.53037	64.724525	0	0.215	0.02	0.036	0.034	111.0
0.0	0.0	2	1	400.0	300.99503	1	2	1	54.53037	64.724525	0	0.215	0.02	-0.002	0.034	111.0
0.0	0.0	2	1	400.0	300.99503	1	2	1	54.53037	64.724525	0	0.215	0.02	-0.004	0.032	111.0
0.0	0.0	2	1	400.0	300.99503	1	2	1	54.53037	64.724525	0	0.215	0.02	0.024	0.032	111.0
0.0	0.0	2	1	400.0	300.99503	1	2	1	54.53037	64.724525	0	0.215	0.018	-0.034	0.027	111.0
0.0	0.0	2	1	400.0	300.99503	1	2	1	54.53037	64.724525	0	0.215	0.018	0.074	0.025	111.0
0.0	0.0	2	1	400.0	300.99503	1	2	1	54.53037	64.724525	0	0.215	0.018	0.01	0.025	111.0
0.0	0.0	2	1	400.0	300.99503	1	2	1	54.53037	64.724525	0	0.215	0.018	0.034	0.021	111.0
0.0	0.0	2	1	400.0	300.99503	1	2	1	54.53037	64.724525	0	0.215	0.018	0.0	0.02	111.0
0.0	0.0	2	1	400.0	300.99503	1	2	1	54.53037	64.724525	0	0.215	0.017	-0.078	0.02	111.0
0.0	0.0	2	1	400.0	300.99503	1	2	1	54.53037	64.724525	0	0.215	0.016	-0.009	0.017	111.0
0.0	0.0	2	1	400.0	300.99503	1	2	1	54.53037	64.724525	0	0.215	0.016	0.033	0.017	111.0
0.0	0.0	2	1	400.0	300.99503	1	2	1	54.53037	64.724525	0	0.215	0.016	0.011	0.016	111.0
0.0	0.0	2	1	400.0	300.99503	1	2	1	54.53037	64.724525	0	0.215	0.016	0.015	0.013	111.0
0.0	0.0	2	1	400.0	300.99503	1	2	1	54.53037	64.724525	0	0.215	0.016	0.022	0.013	111.0
0.0	0.0	2	1	400.0	300.99503	1	2	1	54.53037	64.724525	0	0.215	0.016	0.019	0.011	111.0
0.0	0.0	2	1	400.0	300.99503	1	2	1	54.53037	64.724525	0	0.215	0.015	-0.036	0.011	111.0
0.0	0.0	2	1	400.0	300.99503	1	2	1	54.53037	64.724525	0	0.215	0.015	0.04	0.01	111.0
0.0	0.0	2	1	400.0	300.99503	1	2	1	54.53037	64.724525	0	0.215	0.015	0.017	0.009	111.0
0.0	0.0	2	1	400.0	300.99503	1	2	1	54.53037	64.724525	0	0.215	0.015	0.038	0.009	111.0
0.0	0.0	2	1	400.0	300.99503	1	2	1	54.53037	64.724525	0	0.215	0.014	0.006	0.008	111.0
0.0	0.0	2	1	400.0	300.99503	1	2	1	54.53037	64.724525	0	0.215	0.014	0.01	0.007	111.0
0.0	0.0	2	1	400.0	300.99503	1	2	1	54.53037	64.724525	0	0.215	0.014	0.015	0.007	111.0
0.0	0.0	2	1	400.0	300.99503	1	2	1	54.53037	64.724525	0	0.215	0.013	-0.041	0.006	111.0
0.0	0.0	2	1	400.0	300.99503	1	2	1	54.53037	64.724525	0	0.215	0.013	0.02	0.005	111.0
0.0	0.0	2	1	400.0	300.99503	1	2	1	54.53037	64.724525	0	0.215	0.012	-0.001	0.005	111.0
0.0	0.0	2	1	400.0	300.99503	1	2	1	54.53037	64.724525	0	0.215	0.01	-0.018	0.004	111.0
0.0	0.0	2	1	400.0	300.99503	1	2	1	54.53037	64.724525	0	0.215	0.009	0.032	0.004	111.0
0.0	0.0	2	1	400.0	300.99503	1	2	1	54.53037	64.724525	0	0.215	0.009	0.017	0.004	111.0
0.0	0.0	2	1	400.0	300.99503	1	2	1	54.53037	64.724525	0	0.215	0.008	-0.03	0.003	111.0
0.0	0.0	2	1	400.0	300.99503	1	2	1	54.53037	64.724525	0	0.215	0.008	-0.004	0.003	111.0
0.0	0.0	2	1	400.0	300.99503	1	2	1	54.53037	64.724525	0	0.215	0.008	0.004	0.003	111.0
0.0	0.0	2	1	400.0	300.99503	1	2	1	54.53037	64.724525	0	0.215	0.006	-0.018	0.002	111.0
0.0	0.0	2	1	400.0	300.99503	1	2	1	54.53037	64.724525	0	0.215	0.006	0.017	0.002	111.0
0.0	0.0	2	1	400.0	300.99503	1	2	1	54.53037	64.724525	0	0.215	0.006	-0.005	0.002	111.0
0.0	0.0	2	1	400.0	300.99503	1	2	1	54.53037	64.724525	0	0.215	0.005	-0.022	0.002	111.0
0.0	0.0	2	1	400.0	300.99503	1	2	1	54.53037	64.724525	0	0.215	0.004	-0.064	0.001	111.0
0.0	0.0	2	1	400.0	300.99503	1	2	1	54.53037	64.724525	0	0.215	0.004	0.009	0.001	111.0
0.0	0.0	2	1	400.0	300.99503	1	2	1	54.53037	64.724525	0	0.215	0.004	0.076	0.001	111.0
0.0	0.0	2	1	400.0	300.99503	1	2	1	54.53037	64.724525	0	0.215	0.003	0.002	0.001	111.0
0.0	0.0	2	1	400.0	300.99503	1	2	1	54.53037	64.724525	0	0.215	0.003	0.021	0.001	111.0
0.0	0.0	2	1	400.0	300.99503	1	2	1	54.53037	64.724525	0	0.215	0.002	0.035	0.001	111.0
0.0	0.0	2	1	400.0	300.99503	1	2	1	54.53037	64.724525	0	0.215	0.002	0.037	0.0	111.0
0.0	0.0	2	1	400.0	300.99503	1	2	1	54.53037	64.724525	0	0.215	0.002	-0.003	0.0	111.0
0.0	0.0	2	1	400.0	300.99503	1	2	1	54.53037	64.724525	0	0.215	0.002	0.006	0.0	111.0
0.0	0.0	2	1	400.0	300.99503	1	2	1	54.53037	64.724525	0	0.215	0.001	-0.01	0.0	111.0
0.0	0.0	2	1	400.0	300.99503	1	2	1	54.53037	64.724525	0	0.215	0.001	0.057	0.0	111.0
0.0	0.0	2	1	400.0	300.99503	1	2	1	54.53037	64.724525	0	0.215	0.0	-0.001	0.0	111.0
0.0	0.0	2	1	400.0	300.99503	1	2	1	54.53037	64.724525	0	0.215	-0.001	-0.015	0.0	111.0
0.0	0.0	2	1	400.0	300.99503	1	2	1	54.53037	64.724525	0	0.215	0.0	0.007	0.0	111.0
0.0	0.0	2	1	400.0	300.99503	1	2	1	54.53037	64.724525	0	0.215	0.0	-0.006	0.0	111.0
0.0	0.0	2	1	400.0	300.99503	1	2	1	54.53037	64.724525	0	0.215	0.0	-0.011	0.0	111.0
0.0	0.0	2	1	400.0	300.99503	1	2	1	54.53037	64.724525	0	0.215	-0.001	-0.041	0.0	111.0
0.0	0.0	2	1	400.0	300.99503	1	2	1	54.53037	64.724525	0	0.215	-0.001	-0.017	0.0	111.0
0.0	0.0	2	1	400.0	300.99503	1	2	1	54.53037	64.724525	0	0.215	-0.001	-0.049	0.0	111.0
0.0	0.0	2	1	400.0	300.99503	1	2	1	54.53037	64.724525	0	0.215	0.0	-0.001	0.0	111.0
0.0	0.0	2	1	400.0	300.99503	1	2	1	54.53037	64.724525	0	0.215	0.0	-0.008	0.0	111.0
0.0	0.0	2	1	400.0	300.99503	1	2	1	54.53037	64.724525	0	0.215	0.0	0.015	0.0	111.0
0.0	0.0	2	1	400.0	300.99503	1	2	1	54.53037	64.724525	0	0.215	-0.001	-0.09	0.0	111.0
0.0	0.0	2	1	400.0	300.99503	1	2	1	54.53037	64.724525	0	0.215	0.0	0.033	0.0	111.0
0.0	0.0	2	1	400.0	300.99503	1	2	1	54.53037	64.724525	0	0.215	0.0	0.01	0.0	111.0
0.0	0.0	2	1	400.0	300.99503	1	2	1	54.53037	64.724525	0	0.215	0.0	-0.006	0.0	111.0
0.0	0.0	2	1	400.0	300.99503	1	2	1	54.53037	64.724525	0	0.215	-0.001	-0.015	0.0	111.0
0.0	0.0	2	1	400.0	300.99503	1	2	1	54.53037	64.724525	0	0.215	-0.001	-0.03	0.0	111.0
0.0	0.0	2	1	400.0	300.99503	1	2	1	54.53037	64.724525	0	0.215	0.0	-0.004	0.0	111.0
0.0	0.0	2	1	400.0	300.99503	1	2	1	54.53037	64.724525	0	0.215	0.0	0.004	0.0	111.0
0.0	0.0	2	1	400.0	300.99503	1	2	1	54.53037	64.724525	0	0.215	0.0	0.042	0.0	111.0
0.0	0.0	2	1	400.0	300.99503	1	2	1	54.53037	64.724525	0	0.215	0.0	0.054	0.0	111.0
0.0	0.0	2	1	400.0	300.99503	1	2	1	54.53037	64.724525	0	0.215	0.0	0.008	0.0	111.0
0.0	0.0	2	1	400.0	300.99503	1	2	1	54.53037	64.724525	0	0.215	0.0	0.024	0.0	111.0
0.0	0.0	2	1	400.0	300.99503	1	2	1	54.53037	64.724525	0	0.215	-0.001	-0.035	0.0	111.0
0.0	0.0	2	1	400.0	300.99503	1	2	1	54.53037	64.724525	0	0.215	0.0	-0.001	0.0	111.0
0.0	0.0	2	1	400.0	300.99503	1	2	1	54.53037	64.724525	0	0.215	0.0	-0.005	0.0	111.0
0.0	0.0	2	1	400.0	300.99503	1	2	1	54.53037	64.724525	0	0.215	0.0	0.021	0.0	111.0
0.0	0.0	2	1	400.0	300.99503	1	2	1	54.53037	64.724525	0	0.215	0.0	0.011	0.0	111.0
0.0	0.0	2	1	400.0	300.99503	1	2	1	54.53037	64.724525	0	0.215	0.0	0.025	0.0	111.0
0.0	0.0	2	1	400.0	300.99503	1	2	1	54.53037	64.724525	0	0.215	0.0	0.025	0.0	111.0
0.0	0.0	2	1	400.0	300.99503	1	2	1	54.53037	64.724525	0	0.215	0.0	-0.007	0.0	111.0
0.0	0.0	2	1	400.0	300.99503	1	2	1	54.53037	64.724525	0	0.215	0.0	0.03	0.0	111.0
0.0	0.0	2	1	400.0	300.99503	1	2	1	54.53037	64.724525	0	0.215	-0.001	-0.02	0.0	111.0
0.0	0.0	2	1	400.0	300.99503	1	2	1	54.53037	64.724525	0	0.215	-0.001	-0.04	0.0	111.0
0.0	0.0	2	1	400.0	300.99503	1	2	1	54.53037	64.724525	0	0.215	-0.001	-0.021	0.0	111.0
0.0	0.0	2	1	400.0	300.99503	1	2	1	54.53037	64.724525	0	0.215	0.0	0.025	0.0	111.0
0.0	0.0	2	1	400.0	300.99503	1	2	1	54.53037	64.724525	0	0.215	0.0	0.034	0.0	111.0
0.0	0.0	2	1	400.0	300.99503	1	2	1	54.53037	64.724525	0	0.215	0.0	0.025	0.0	111.0
0.0	0.0	2	1	400.0	300.99503	1	2	1	54.53037	64.724525	0	0.215	0.0	0.034	0.0	111.0
0.0	0.0	2	1	400.0	300.99503	1	2	1	54.53037	64.724525	0	0.215	0.0	0.187	0.0	111.0
0.0	0.0	2	1	400.0	300.99503	1	2	1	54.53037	64.724525	0	0.215	0.0	0.001	0.0	111.0
0.0	0.0	2	1	400.0	300.99503	1	2	1	54.53037	64.724525	0	0.215	0.0	0.005	0.0	111.0
0.0	0.0	2	1	400.0	300.99503	1	2	1	54.53037	64.724525	0	0.215	0.0	0.016	0.0	111.0
0.0	0.0	2	1	400.0	300.99503	1	2	1	54.53037	64.724525	0	0.215	-0.001	-0.024	0.0	111.0
0.0	0.0	2	1	400.0	300.99503	1	2	1	54.53037	64.724525	0	0.215	-0.001	-0.012	0.0	111.0
0.0	0.0	2	1	400.0	300.99503	1	2	1	54.53037	64.724525	0	0.215	0.0	0.071	0.0	111.0
0.0	0.0	2	1	400.0	300.99503	1	2	1	54.53037	64.724525	0	0.215	0.0	0.042	0.0	111.0
0.0	0.0	2	1	400.0	300.99503	1	2	1	54.53037	64.724525	0	0.215	0.0	0.028	0.0	111.0
0.0	0.0	2	1	400.0	300.99503	1	2	1	54.53037	64.724525	0	0.215	-0.002	-0.334	0.0	111.0
0.0	0.0	2	1	400.0	300.99503	1	2	1	54.53037	64.724525	0	0.215	0.0	0.008	0.0	111.0
0.0	0.0	2	1	400.0	300.99503	1	2	1	54.53037	64.724525	0	0.215	0.0	0.002	0.0	111.0
0.0	0.0	2	1	400.0	300.99503	1	2	1	54.53037	64.724525	0	0.215	0.0	0.02	0.0	111.0
0.0	0.0	2	1	400.0	300.99503	1	2	1	54.53037	64.724525	0	0.215	-0.001	-0.041	0.0	111.0
0.0	0.0	2	1	400.0	300.99503	1	2	1	54.53037	64.724525	0	0.215	-0.001	-0.02	0.0	111.0
0.0	0.0	2	1	400.0	300.99503	1	2	1	54.53037	64.724525	0	0.215	-0.001	-0.184	0.0	111.0
0.0	0.0	2	1	400.0	300.99503	1	2	1	54.53037	64.724525	0	0.215	0.0	0.053	0.0	111.0
0.0	0.0	2	1	400.0	300.99503	1	2	1	54.53037	64.724525	0	0.215	0.0	0.029	0.0	111.0
0.0	0.0	2	1	400.0	300.99503	1	2	1	54.53037	64.724525	0	0.215	0.0	0.004	0.0	111.0
0.0	0.0	2	1	400.0	300.99503	1	2	1	54.53037	64.724525	0	0.215	-0.001	-0.032	0.0	111.0
0.0	0.0	2	1	400.0	300.99503	1	2	1	54.53037	64.724525	0	0.215	0.0	0.027	0.0	111.0
0.0	0.0	2	1	400.0	300.99503	1	2	1	54.53037	64.724525	0	0.215	0.0	-0.008	0.0	111.0
0.0	0.0	2	1	400.0	300.99503	1	2	1	54.53037	64.724525	0	0.215	-0.001	-0.039	0.0	111.0
0.0	0.0	2	1	400.0	300.99503	1	2	1	54.53037	64.724525	0	0.215	0.0	0.004	0.0	111.0
0.0	0.0	2	1	400.0	300.99503	1	2	1	54.53037	64.724525	0	0.215	-0.001	-0.029	0.0	111.0
0.0	0.0	2	1	400.0	300.99503	1	2	1	54.53037	64.724525	0	0.215	-0.001	-0.015	0.0	111.0
0.0	0.0	2	1	400.0	300.99503	1	2	1	54.53037	64.724525	0	0.215	-0.001	-0.012	0.0	111.0
0.0	0.0	2	1	400.0	300.99503	1	2	1	54.53037	64.724525	0	0.215	0.0	0.032	0.0	111.0
0.0	0.0	2	1	400.0	300.99503	1	2	1	54.53037	64.724525	0	0.215	0.0	0.06	0.0	111.0
0.0	0.0	2	1	400.0	300.99503	1	2	1	54.53037	64.724525	0	0.215	-0.001	-0.019	0.0	111.0
0.0	0.0	2	1	400.0	300.99503	1	2	1	54.53037	64.724525	0	0.215	-0.001	-0.012	0.0	111.0
0.0	0.0	2	1	400.0	300.99503	1	2	1	54.53037	64.724525	0	0.215	0.0	-0.004	0.0	111.0
0.0	0.0	2	1	400.0	300.99503	1	2	1	54.53037	64.724525	0	0.215	-0.001	-0.015	0.0	111.0
0.0	0.0	2	1	400.0	300.99503	1	2	1	54.53037	64.724525	0	0.215	0.0	0.004	0.0	111.0
0.0	0.0	2	1	400.0	300.99503	1	2	1	54.53037	64.724525	0	0.215	-0.001	-0.023	0.0	111.0
0.0	0.0	2	1	400.0	300.99503	1	2	1	54.53037	64.724525	0	0.215	0.0	0.016	0.0	111.0
0.0	0.0	2	1	400.0	300.99503	1	2	1	54.53037	64.724525	0	0.215	0.0	0.013	0.0	111.0
0.0	0.0	2	1	400.0	300.99503	1	2	1	54.53037	64.724525	0	0.215	0.0	-0.002	0.0	111.0
0.0	0.0	2	1	400.0	300.99503	1	2	1	54.53037	64.724525	0	0.215	0.0	0.055	0.0	111.0
0.0	0.0	2	1	400.0	300.99503	1	2	1	54.53037	64.724525	0	0.215	0.0	-0.003	0.0	111.0
0.0	0.0	2	1	400.0	300.99503	1	2	1	54.53037	64.724525	0	0.215	0.0	0.001	0.0	111.0
0.0	0.0	2	1	400.0	300.99503	1	2	1	54.53037	64.724525	0	0.215	0.0	0.019	0.0	111.0
0.0	0.0	2	1	400.0	300.99503	1	2	1	54.53037	64.724525	0	0.215	-0.001	-0.046	0.0	111.0
0.0	0.0	2	1	400.0	300.99503	1	2	1	54.53037	64.724525	0	0.215	0.0	0.012	0.0	111.0
0.0	0.0	2	1	400.0	300.99503	1	2	1	54.53037	64.724525	0	0.215	-0.001	-0.072	0.0	111.0
0.0	0.0	2	1	400.0	300.99503	1	2	1	54.53037	64.724525	0	0.215	-0.001	-0.021	0.0	111.0
0.0	0.0	2	1	400.0	300.99503	1	2	1	54.53037	64.724525	0	0.215	-0.001	-0.027	0.0	111.0
0.0	0.0	2	1	400.0	300.99503	1	2	1	54.53037	64.724525	0	0.215	0.0	0.002	0.0	111.0
0.0	0.0	2	1	400.0	300.99503	1	2	1	54.53037	64.724525	0	0.215	-0.001	-0.033	0.0	111.0
0.0	0.0	2	1	400.0	300.99503	1	2	1	54.53037	64.724525	0	0.215	0.0	-0.008	0.0	111.0
0.0	0.0	2	1	400.0	300.99503	1	2	1	54.53037	64.724525	0	0.215	-0.001	-0.019	0.0	111.0
0.0	0.0	2	1	400.0	300.99503	1	2	1	54.53037	64.724525	0	0.215	-0.001	-0.014	0.0	111.0
0.0	0.0	2	1	400.0	300.99503	1	2	1	54.53037	64.724525	0	0.215	0.0	0.019	0.0	111.0
0.0	0.0	2	1	400.0	300.99503	1	2	1	54.53037	64.724525	0	0.215	0.0	0.003	0.0	111.0
0.0	0.0	2	1	400.0	300.99503	1	2	1	54.53037	64.724525	0	0.215	-0.001	-0.036	0.0	111.0
0.0	0.0	2	1	400.0	300.99503	1	2	1	54.53037	64.724525	0	0.215	0.0	0.028	0.0	111.0
0.0	0.0	2	1	400.0	300.99503	1	2	1	54.53037	64.724525	0	0.215	0.0	0.019	0.0	111.0
0.0	0.0	2	1	400.0	300.99503	1	2	1	54.53037	64.724525	0	0.215	-0.001	-0.021	0.0	111.0
0.0	0.0	2	1	400.0	300.99503	1	2	1	54.53037	64.724525	0	0.215	0.0	0.006	0.0	111.0
0.0	0.0	2	1	400.0	300.99503	1	2	1	54.53037	64.724525	0	0.215	-0.001	-0.015	0.0	111.0
0.0	0.0	2	1	400.0	300.99503	1	2	1	54.53037	64.724525	0	0.215	0.0	-0.008	0.0	111.0
0.0	0.0	2	1	400.0	300.99503	1	2	1	54.53037	64.724525	0	0.215	-0.001	-0.014	0.0	111.0
0.0	0.0	2	1	400.0	300.99503	1	2	1	54.53037	64.724525	0	0.215	0.0	0.006	0.0	111.0
0.0	0.0	2	1	400.0	300.99503	1	2	1	54.53037	64.724525	0	0.215	0.0	0.044	0.0	111.0
0.0	0.0	2	1	400.0	300.99503	1	2	1	54.53037	64.724525	0	0.215	0.0	0.004	0.0	111.0
0.0	0.0	2	1	400.0	300.99503	1	2	1	54.53037	64.724525	0	0.215	0.0	-0.004	0.0	111.0
0.0	0.0	2	1	400.0	300.99503	1	2	1	54.53037	64.724525	0	0.215	-0.001	-0.033	0.0	111.0
0.0	0.0	2	1	400.0	300.99503	1	2	1	54.53037	64.724525	0	0.215	0.0	-0.008	0.0	111.0
0.0	0.0	2	1	400.0	300.99503	1	2	1	54.53037	64.724525	0	0.215	-0.001	-0.012	0.0	111.0
0.0	0.0	2	1	400.0	300.99503	1	2	1	54.53037	64.724525	0	0.215	0.0	0.018	0.0	111.0
0.0	0.0	2	1	400.0	300.99503	1	2	1	54.53037	64.724525	0	0.215	0.0	0.003	0.0	111.0
0.0	0.0	2	1	400.0	300.99503	1	2	1	54.53037	64.724525	0	0.215	-0.001	-0.013	0.0	111.0
0.0	0.0	2	1	400.0	300.99503	1	2	1	54.53037	64.724525	0	0.215	0.0	0.047	0.0	111.0
0.0	0.0	2	1	400.0	300.99503	1	2	1	54.53037	64.724525	0	0.215	0.0	0.039	0.0	111.0
0.0	0.0	2	1	400.0	300.99503	1	2	1	54.53037	64.724525	0	0.215	0.0	0.005	0.0	111.0
0.0	0.0	2	1	400.0	300.99503	1	2	1	54.53037	64.724525	0	0.215	-0.001	-0.132	0.0	111.0
0.0	0.0	2	1	400.0	300.99503	1	2	1	54.53037	64.724525	0	0.215	0.0	0.037	0.0	111.0
0.0	0.0	2	1	400.0	300.99503	1	2	1	54.53037	64.724525	0	0.215	-0.001	-0.061	0.0	111.0
-5555.5557	-400.0	3	1	400.0	201.99005	1	2	1	54.53037	64.724525	1	0.215	0.0	0.009	0.0	111.0
-5555.5557	-400.0	3	1	400.0	201.99005	1	2	1	54.53037	64.724525	1	0.215	-0.001	-0.016	0.0	111.0
-5555.5557	-400.0	3	1	400.0	201.99005	0	2	1	54.53037	64.724525	1	0.215	0.0	0.04	0.0	111.0
-5555.5557	-400.0	3	1	400.0	201.99005	0	2	1	54.53037	64.724525	1	0.215	-0.001	-0.012	0.0	111.0
-5555.5557	-400.0	3	1	400.0	201.99005	0	2	1	54.53037	64.724525	1	0.215	0.0	-0.009	0.0	111.0
-5555.5557	-400.0	3	1	400.0	201.99005	0	2	1	54.53037	64.724525	1	0.215	-0.003	-0.311	-0.392	111.0
-5555.5557	-400.0	3	1	400.0	201.99005	0	2	1	54.53037	64.724525	1	0.215	-0.008	-0.791	-1.097	111.0
-5555.5557	-400.0	3	1	400.0	201.99005	0	2	1	54.53037	64.724525	1	0.214	-0.016	-1.103	-1.097	111.0
-5555.5557	-400.0	3	1	400.0	201.99005	0	2	1	54.53037	64.724525	1	0.214	-0.025	-1.437	-1.413	111.0
-5555.5557	-400.0	3	1	400.0	201.99005	0	2	1	54.53037	64.724525	1	0.214	-0.033	-1.45	-1.978	111.0
-5555.5557	-400.0	3	1	400.0	201.99005	0	2	1	54.53037	64.724525	1	0.214	-0.047	-1.979	-1.978	111.0
-5555.5557	-400.0	3	1	400.0	201.99005	0	2	1	54.53037	64.724525	1	0.214	-0.061	-2.266	-2.232	111.0
-5555.5557	-400.0	3	1	400.0	201.99005	0	2	1	54.53037	64.724525	1	0.213	-0.073	-2.298	-2.232	111.0
-5555.5557	-400.0	3	1	400.0	201.99005	0	2	1	54.53037	64.724525	1	0.213	-0.088	-2.694	-2.686	111.0
-5555.5557	-400.0	3	1	400.0	201.99005	0	2	1	54.53037	64.724525	1	0.213	-0.102	-2.851	-2.889	111.0
-5555.5557	-400.0	3	1	400.0	201.99005	0	2	1	54.53037	64.724525	1	0.213	-0.116	-3.0	-2.889	111.0
-5555.5557	-400.0	3	1	400.0	201.99005	0	2	1	54.53037	64.724525	1	0.213	-0.131	-3.276	-3.254	111.0
-5555.5557	-400.0	3	1	400.0	201.99005	0	2	1	54.53037	64.724525	1	0.213	-0.145	-3.26	-3.254	111.0
-5555.5557	-400.0	3	1	400.0	201.99005	0	2	1	54.53037	64.724525	1	0.212	-0.158	-3.417	-3.417	111.0
-5555.5557	-400.0	3	1	400.0	201.99005	0	2	1	54.53037	64.724525	1	0.212	-0.173	-3.679	-3.709	111.0
-5555.5557	-400.0	3	1	400.0	201.99005	0	2	1	54.53037	64.724525	1	0.212	-0.187	-3.723	-3.709	111.0
-5555.5557	-400.0	3	1	400.0	201.99005	0	2	1	54.53037	64.724525	1	0.212	-0.201	-3.984	-3.963	111.0
-5555.5557	-400.0	3	1	400.0	201.99005	0	2	1	54.53037	64.724525	1	0.212	-0.213	-4.083	-4.075	111.0
-5555.5557	-400.0	3	1	400.0	201.99005	0	2	1	54.53037	64.724525	1	0.212	-0.225	-4.066	-4.075	111.0
-5555.5557	-400.0	3	1	400.0	201.99005	0	2	1	54.53037	64.724525	1	0.212	-0.237	-4.284	-4.278	111.0
-5555.5557	-400.0	3	1	400.0	201.99005	0	2	1	54.53037	64.724525	1	0.212	-0.248	-4.25	-4.278	111.0
-5555.5557	-400.0	3	1	400.0	201.99005	0	2	1	54.53037	64.724525	1	0.212	-0.259	-4.345	-4.369	111.0
-5555.5557	-400.0	3	1	400.0	201.99005	0	2	1	54.53037	64.724525	1	0.212	-0.27	-4.458	-4.531	111.0
-5555.5557	-400.0	3	1	400.0	201.99005	0	2	1	54.53037	64.724525	1	0.211	-0.28	-4.53	-4.531	111.0
-5555.5557	-400.0	3	1	400.0	201.99005	0	2	1	54.53037	64.724525	1	0.211	-0.29	-4.598	-4.604	111.0
-5555.5557	-400.0	3	1	400.0	201.99005	0	2	1	54.53037	64.724525	1	0.211	-0.3	-4.716	-4.735	111.0
-5555.5557	-400.0	3	1	400.0	201.99005	0	2	1	54.53037	64.724525	1	0.211	-0.31	-4.849	-4.735	111.0
-5555.5557	-400.0	3	1	400.0	201.99005	0	2	1	54.53037	64.724525	1	0.211	-0.32	-4.862	-4.847	111.0
-5555.5557	-400.0	3	1	400.0	201.99005	0	2	1	54.53037	64.724525	1	0.211	-0.329	-4.86	-4.898	111.0
-5555.5557	-400.0	3	1	400.0	201.99005	0	2	1	54.53037	64.724525	1	0.211	-0.337	-4.865	-4.898	111.0
-5555.5557	-400.0	3	1	400.0	201.99005	0	2	1	54.53037	64.724525	1	0.211	-0.344	-5.031	-4.988	111.0
-5555.5557	-400.0	3	1	400.0	201.99005	0	2	1	54.53037	64.724525	1	0.211	-0.35	-4.989	-4.988	111.0
-5555.5557	-400.0	3	1	400.0	201.99005	0	2	1	54.53037	64.724525	1	0.211	-0.356	-4.871	-5.029	111.0
-5555.5557	-400.0	3	1	400.0	201.99005	0	2	1	54.53037	64.724525	1	0.211	-0.364	-5.11	-5.102	111.0
-5555.5557	-400.0	3	1	400.0	201.99005	0	2	1	54.53037	64.724525	1	0.211	-0.369	-5.084	-5.102	111.0
-5555.5557	-400.0	3	1	400.0	201.99005	0	2	1	54.53037	64.724525	1	0.211	-0.375	-5.177	-5.165	111.0
-5555.5557	-400.0	3	1	400.0	201.99005	0	2	1	54.53037	64.724525	1	0.211	-0.381	-5.09	-5.165	111.0
-5555.5557	-400.0	3	1	400.0	201.99005	0	2	1	54.53037	64.724525	1	0.211	-0.385	-5.239	-5.192	111.0
-5555.5557	-400.0	3	1	400.0	201.99005	0	2	1	54.53037	64.724525	1	0.211	-0.389	-5.244	-5.244	111.0
-5555.5557	-400.0	3	1	400.0	201.99005	0	2	1	54.53037	64.724525	1	0.211	-0.394	-5.196	-5.244	111.0
-5555.5557	-400.0	3	1	400.0	201.99005	0	2	1	54.53037	64.724525	1	0.211	-0.398	-5.247	-5.265	111.0
-5555.5557	-400.0	3	1	400.0	201.99005	0	2	1	54.53037	64.724525	1	0.211	-0.403	-5.356	-5.306	111.0
-5555.5557	-400.0	3	1	400.0	201.99005	0	2	1	54.53037	64.724525	1	0.21	-0.405	-5.313	-5.306	111.0
-5555.5557	-400.0	3	1	400.0	201.99005	0	2	1	54.53037	64.724525	1	0.21	-0.407	-5.309	-5.324	111.0
-5555.5557	-400.0	3	1	400.0	201.99005	0	2	1	54.53037	64.724525	1	0.21	-0.411	-5.322	-5.324	111.0
-5555.5557	-400.0	3	1	400.0	201.99005	0	2	1	54.53037	64.724525	1	0.21	-0.415	-5.392	-5.356	111.0
-5555.5557	-400.0	3	1	400.0	201.99005	0	2	1	54.53037	64.724525	1	0.21	-0.419	-5.344	-5.384	111.0
-5555.5557	-400.0	3	1	400.0	201.99005	0	2	1	54.53037	64.724525	1	0.21	-0.422	-5.388	-5.384	111.0
-5555.5557	-400.0	3	1	400.0	201.99005	0	2	1	54.53037	64.724525	1	0.21	-0.424	-5.353	-5.397	111.0
-5555.5557	-400.0	3	1	400.0	201.99005	0	2	1	54.53037	64.724525	1	0.21	-0.426	-5.394	-5.419	111.0
-5555.5557	-400.0	3	1	400.0	201.99005	0	2	1	54.53037	64.724525	1	0.21	-0.427	-5.392	-5.419	111.0
-5555.5557	-400.0	3	1	400.0	201.99005	0	2	1	54.53037	64.724525	1	0.21	-0.429	-5.468	-5.429	111.0
-5555.5557	-400.0	3	1	400.0	201.99005	0	2	1	54.53037	64.724525	1	0.21	-0.431	-5.394	-5.429	111.0
-5555.5557	-400.0	3	1	400.0	201.99005	0	2	1	54.53037	64.724525	1	0.21	-0.432	-5.291	-5.447	111.0
-5555.5557	-400.0	3	1	400.0	201.99005	0	2	1	54.53037	64.724525	1	0.21	-0.434	-5.51	-5.455	111.0
-5555.5557	-400.0	3	1	400.0	201.99005	0	2	1	54.53037	64.724525	1	0.21	-0.436	-5.481	-5.455	111.0
-5555.5557	-400.0	3	1	400.0	201.99005	0	2	1	54.53037	64.724525	1	0.21	-0.438	-5.416	-5.47	111.0
-5555.5557	-400.0	3	1	400.0	201.99005	0	2	1	54.53037	64.724525	1	0.21	-0.44	-5.438	-5.476	111.0
-5555.5557	-400.0	3	1	400.0	201.99005	1	2	1	54.53037	64.724525	1	0.21	-0.441	-5.477	-5.476	111.0
-5555.5557	-400.0	3	1	400.0	201.99005	1	2	1	54.53037	64.724525	1	0.21	-0.441	-5.461	-5.488	111.0
-5555.5557	-400.0	3	1	400.0	201.99005	1	2	1	54.53037	64.724525	1	0.21	-0.441	-5.499	-5.488	111.0
-5555.5557	-400.0	3	1	400.0	201.99005	1	2	1	54.53037	64.724525	1	0.21	-0.442	-5.582	-5.493	111.0
-5555.5557	-400.0	3	1	400.0	201.99005	1	2	1	54.53037	64.724525	1	0.21	-0.442	-5.482	-5.502	111.0
-5555.5557	-400.0	3	1	400.0	201.99005	1	2	1	54.53037	64.724525	1	0.21	-0.442	-5.515	-5.502	111.0
-5555.5557	-400.0	3	1	400.0	201.99005	1	2	1	54.53037	64.724525	1	0.21	-0.443	-5.504	-5.51	111.0
-5555.5557	-400.0	3	1	400.0	201.99005	1	2	1	54.53037	64.724525	1	0.21	-0.443	-5.507	-5.514	111.0
-5555.5557	-400.0	3	1	400.0	201.99005	1	2	1	54.53037	64.724525	1	0.21	-0.443	-5.539	-5.514	111.0
-5555.5557	-400.0	3	1	400.0	201.99005	1	2	1	54.53037	64.724525	1	0.21	-0.445	-5.733	-5.517	111.0
-5555.5557	-400.0	3	1	400.0	201.99005	1	2	1	54.53037	64.724525	1	0.21	-0.446	-5.507	-5.517	111.0
-5555.5557	-400.0	3	1	400.0	201.99005	1	2	1	54.53037	64.724525	1	0.21	-0.446	-5.482	-5.523	111.0
-5555.5557	-400.0	3	1	400.0	201.99005	1	2	1	54.53037	64.724525	1	0.21	-0.447	-5.496	-5.529	111.0
-5555.5557	-400.0	3	1	400.0	201.99005	1	2	1	54.53037	64.724525	1	0.21	-0.449	-5.565	-5.529	111.0
-5555.5557	-400.0	3	1	400.0	201.99005	1	2	1	54.53037	64.724525	1	0.21	-0.449	-5.511	-5.531	111.0
-5555.5557	-400.0	3	1	400.0	201.99005	1	2	1	54.53037	64.724525	1	0.21	-0.449	-5.517	-5.533	111.0
-5555.5557	-400.0	3	1	400.0	201.99005	1	2	1	54.53037	64.724525	1	0.21	-0.449	-5.489	-5.533	111.0
-5555.5557	-400.0	3	1	400.0	201.99005	1	2	1	54.53037	64.724525	1	0.21	-0.449	-5.549	-5.537	111.0
-5555.5557	-400.0	3	1	400.0	201.99005	1	2	1	54.53037	64.724525	1	0.21	-0.451	-5.591	-5.537	111.0
-5555.5557	-400.0	3	1	400.0	201.99005	1	2	1	54.53037	64.724525	1	0.21	-0.452	-5.619	-5.541	111.0
-5555.5557	-400.0	3	1	400.0	201.99005	1	2	1	54.53037	64.724525	1	0.21	-0.453	-5.574	-5.542	111.0
-5555.5557	-400.0	3	1	400.0	201.99005	1	2	1	54.53037	64.724525	1	0.21	-0.454	-5.689	-5.542	111.0
-5555.5557	-400.0	3	1	400.0	201.99005	1	2	1	54.53037	64.724525	1	0.21	-0.455	-5.576	-5.544	111.0
-5555.5557	-400.0	3	1	400.0	201.99005	1	2	1	54.53037	64.724525	1	0.21	-0.456	-5.572	-5.546	111.0
-5555.5557	-400.0	3	1	400.0	201.99005	1	2	1	54.53037	64.724525	1	0.21	-0.456	-5.533	-5.546	111.0
-5555.5557	-400.0	3	1	400.0	201.99005	1	2	1	54.53037	64.724525	1	0.21	-0.457	-5.539	-5.548	111.0
-5555.5557	-400.0	3	1	400.0	201.99005	1	2	1	54.53037	64.724525	1	0.21	-0.458	-5.528	-5.548	111.0
-5555.5557	-400.0	3	1	400.0	201.99005	1	2	1	54.53037	64.724525	1	0.21	-0.459	-5.527	-5.549	111.0
-5555.5557	-400.0	3	1	400.0	201.99005	1	2	1	54.53037	64.724525	1	0.21	-0.46	-5.58	-5.55	111.0
-5555.5557	-400.0	3	1	400.0	201.99005	1	2	1	54.53037	64.724525	1	0.21	-0.461	-5.593	-5.55	111.0
-5555.5557	-400.0	3	1	400.0	201.99005	1	2	1	54.53037	64.724525	1	0.21	-0.46	-5.517	-5.552	111.0
-5555.5557	-400.0	3	1	400.0	201.99005	1	2	1	54.53037	64.724525	1	0.21	-0.461	-5.572	-5.553	111.0
-5555.5557	-400.0	3	1	400.0	201.99005	1	2	1	54.53037	64.724525	1	0.21	-0.461	-5.714	-5.553	111.0
-5555.5557	-400.0	3	1	400.0	201.99005	1	2	1	54.53037	64.724525	1	0.21	-0.46	-5.523	-5.553	111.0
-5555.5557	-400.0	3	1	400.0	201.99005	1	2	1	54.53037	64.724525	1	0.21	-0.461	-5.566	-5.553	111.0
-5555.5557	-400.0	3	1	400.0	201.99005	1	2	1	54.53037	64.724525	1	0.21	-0.461	-5.562	-5.554	111.0
-5555.5557	-400.0	3	1	400.0	201.99005	1	2	1	54.53037	64.724525	1	0.21	-0.46	-5.556	-5.555	111.0
-5555.5557	-400.0	3	1	400.0	201.99005	1	2	1	54.53037	64.724525	1	0.21	-0.461	-5.572	-5.555	111.0
-5555.5557	-400.0	3	1	400.0	201.99005	1	2	1	54.53037	64.724525	1	0.21	-0.461	-5.572	-5.556	111.0
-5555.5557	-400.0	3	1	400.0	201.99005	1	2	1	54.53037	64.724525	1	0.21	-0.46	-5.523	-5.556	111.0
-5555.5557	-400.0	3	1	400.0	201.99005	1	2	1	54.53037	64.724525	1	0.21	-0.46	-5.5	-5.556	111.0
-5555.5557	-400.0	3	1	400.0	201.99005	1	2	1	54.53037	64.724525	1	0.21	-0.46	-5.546	-5.557	111.0
-5555.5557	-400.0	3	1	400.0	201.99005	1	2	1	54.53037	64.724525	1	0.21	-0.461	-5.576	-5.557	111.0
-5555.5557	-400.0	3	1	400.0	201.99005	1	2	1	54.53037	64.724525	1	0.21	-0.461	-5.589	-5.557	111.0
-5555.5557	-400.0	3	1	400.0	201.99005	1	2	1	54.53037	64.724525	1	0.21	-0.46	-5.547	-5.559	111.0
-5555.5557	-400.0	3	1	400.0	201.99005	1	2	1	54.53037	64.724525	1	0.21	-0.461	-5.574	-5.559	111.0
-5555.5557	-400.0	3	1	400.0	201.99005	1	2	1	54.53037	64.724525	1	0.21	-0.46	-5.557	-5.559	111.0
-5555.5557	-400.0	3	1	400.0	201.99005	1	2	1	54.53037	64.724525	1	0.21	-0.46	-5.491	-5.559	111.0
-5555.5557	-400.0	3	1	400.0	201.99005	1	2	1	54.53037	64.724525	1	0.21	-0.461	-5.613	-5.559	111.0
-5555.5557	-400.0	3	1	400.0	201.99005	1	2	1	54.53037	64.724525	1	0.21	-0.461	-5.572	-5.56	111.0
-5555.5557	-400.0	3	1	400.0	201.99005	1	2	1	54.53037	64.724525	1	0.21	-0.46	-5.546	-5.56	111.0
-5555.5557	-400.0	3	1	400.0	201.99005	1	2	1	54.53037	64.724525	1	0.21	-0.461	-5.589	-5.56	111.0
-5555.5557	-400.0	3	1	400.0	201.99005	1	2	1	54.53037	64.724525	1	0.21	-0.46	-5.522	-5.56	111.0
-5555.5557	-400.0	3	1	400.0	201.99005	1	2	1	54.53037	64.724525	1	0.21	-0.461	-5.576	-5.56	111.0
-5555.5557	-400.0	3	1	400.0	201.99005	1	2	1	54.53037	64.724525	1	0.21	-0.461	-5.587	-5.56	111.0
-5555.5557	-400.0	3	1	400.0	201.99005	1	2	1	54.53037	64.724525	1	0.21	-0.461	-5.581	-5.56	111.0
-5555.5557	-400.0	3	1	400.0	201.99005	1	2	1	54.53037	64.724525	1	0.21	-0.46	-5.535	-5.56	111.0
-5555.5557	-400.0	3	1	400.0	201.99005	1	2	1	54.53037	64.724525	1	0.21	-0.461	-5.598	-5.56	111.0
-5555.5557	-400.0	3	1	400.0	201.99005	1	2	1	54.53037	64.724525	1	0.21	-0.46	-5.547	-5.56	111.0
-5555.5557	-400.0	3	1	400.0	201.99005	1	2	1	54.53037	64.724525	1	0.209	-0.461	-5.57	-5.56	111.0
-5555.5557	-400.0	3	1	400.0	201.99005	1	2	1	54.53037	64.724525	1	0.209	-0.46	-5.55	-5.56	111.0
-5555.5557	-400.0	3	1	400.0	201.99005	1	2	1	54.53037	64.724525	1	0.209	-0.46	-5.464	-5.56	111.0
-5555.5557	-400.0	3	1	400.0	201.99005	1	2	1	54.53037	64.724525	1	0.209	-0.46	-5.554	-5.56	111.0
-5555.5557	-400.0	3	1	400.0	201.99005	1	2	1	54.53037	64.724525	1	0.209	-0.46	-5.546	-5.56	111.0
-5555.5557	-400.0	3	1	400.0	201.99005	1	2	1	54.53037	64.724525	1	0.209	-0.46	-5.548	-5.56	111.0
-5555.5557	-400.0	3	1	400.0	201.99005	1	2	1	54.53037	64.724525	1	0.209	-0.46	-5.557	-5.561	111.0
-5555.5557	-400.0	3	1	400.0	201.99005	1	2	1	54.53037	64.724525	1	0.209	-0.461	-5.568	-5.561	111.0
-5555.5557	-400.0	3	1	400.0	201.99005	1	2	1	54.53037	64.724525	1	0.209	-0.461	-5.56	-5.561	111.0
-5555.5557	-400.0	3	1	400.0	201.99005	1	2	1	54.53037	64.724525	1	0.209	-0.461	-5.588	-5.561	111.0
-5555.5557	-400.0	3	1	400.0	201.99005	1	2	1	54.53037	64.724525	1	0.209	-0.461	-5.578	-5.561	111.0
-5555.5557	-400.0	3	1	400.0	201.99005	1	2	1	54.53037	64.724525	1	0.209	-0.461	-5.571	-5.561	111.0
-5555.5557	-400.0	3	1	400.0	201.99005	1	2	1	54.53037	64.724525	1	0.209	-0.461	-5.56	-5.561	111.0
-5555.5557	-400.0	3	1	400.0	201.99005	1	2	1	54.53037	64.724525	1	0.209	-0.461	-5.579	-5.561	111.0
-5555.5557	-400.0	3	1	400.0	201.99005	1	2	1	54.53037	64.724525	1	0.209	-0.46	-5.534	-5.561	111.0
-5555.5557	-400.0	3	1	400.0	201.99005	1	2	1	54.53037	64.724525	1	0.209	-0.46	-5.554	-5.561	111.0
-5555.5557	-400.0	3	1	400.0	201.99005	1	2	1	54.53037	64.724525	1	0.209	-0.461	-5.576	-5.561	111.0
-5555.5557	-400.0	3	1	400.0	201.99005	1	2	1	54.53037	64.724525	1	0.209	-0.46	-5.533	-5.561	111.0
-5555.5557	-400.0	3	1	400.0	201.99005	1	2	1	54.53037	64.724525	1	0.209	-0.461	-5.573	-5.561	111.0
-5555.5557	-400.0	3	1	400.0	201.99005	1	2	1	54.53037	64.724525	1	0.209	-0.461	-5.572	-5.561	111.0
-5555.5557	-400.0	3	1	400.0	201.99005	1	2	1	54.53037	64.724525	1	0.209	-0.461	-5.588	-5.561	111.0
-5555.5557	-400.0	3	1	400.0	201.99005	1	2	1	54.53037	64.724525	1	0.209	-0.46	-5.549	-5.561	111.0
-5555.5557	-400.0	3	1	400.0	201.99005	1	2	1	54.53037	64.724525	1	0.209	-0.461	-5.575	-5.561	111.0
-5555.5557	-400.0	3	1	400.0	201.99005	1	2	1	54.53037	64.724525	1	0.209	-0.461	-5.576	-5.561	111.0
-5555.5557	-400.0	3	1	400.0	201.99005	1	2	1	54.53037	64.724525	1	0.209	-0.46	-5.542	-5.561	111.0
-5555.5557	-400.0	3	1	400.0	201.99005	1	2	1	54.53037	64.724525	1	0.209	-0.459	-5.28	-5.561	111.0
-5555.5557	-400.0	3	1	400.0	201.99005	1	2	1	54.53037	64.724525	1	0.209	-0.46	-5.547	-5.561	111.0
-5555.5557	-400.0	3	1	400.0	201.99005	1	2	1	54.53037	64.724525	1	0.209	-0.461	-5.563	-5.561	111.0
-5555.5557	-400.0	3	1	400.0	201.99005	1	2	1	54.53037	64.724525	1	0.209	-0.461	-5.563	-5.561	111.0
-5555.5557	-400.0	3	1	400.0	201.99005	1	2	1	54.53037	64.724525	1	0.209	-0.461	-5.593	-5.561	111.0
-5555.5557	-400.0	3	1	400.0	201.99005	1	2	1	54.53037	64.724525	1	0.209	-0.461	-5.613	-5.561	111.0
-5555.5557	-400.0	3	1	400.0	201.99005	1	2	1	54.53037	64.724525	1	0.209	-0.461	-5.591	-5.561	111.0
-5555.5557	-400.0	3	1	400.0	201.99005	1	2	1	54.53037	64.724525	1	0.209	-0.46	-5.552	-5.561	111.0
-5555.5557	-400.0	3	1	400.0	201.99005	1	2	1	54.53037	64.724525	1	0.209	-0.46	-5.546	-5.561	111.0
-5555.5557	-400.0	3	1	400.0	201.99005	1	2	1	54.53037	64.724525	1	0.209	-0.461	-5.591	-5.561	111.0
-5555.5557	-400.0	3	1	400.0	201.99005	1	2	1	54.53037	64.724525	1	0.209	-0.46	-5.557	-5.561	111.0
-5555.5557	-400.0	3	1	400.0	201.99005	1	2	1	54.53037	64.724525	1	0.209	-0.461	-5.576	-5.561	111.0
-5555.5557	-400.0	3	1	400.0	201.99005	1	2	1	54.53037	64.724525	1	0.209	-0.46	-5.485	-5.561	111.0
-5555.5557	-400.0	3	1	400.0	201.99005	1	2	1	54.53037	64.724525	1	0.209	-0.461	-5.564	-5.561	111.0
-5555.5557	-400.0	3	1	400.0	201.99005	1	2	1	54.53037	64.724525	1	0.209	-0.46	-5.516	-5.561	111.0
-5555.5557	-400.0	3	1	400.0	201.99005	1	2	1	54.53037	64.724525	1	0.209	-0.461	-5.558	-5.561	111.0
-5555.5557	-400.0	3	1	400.0	201.99005	1	2	1	54.53037	64.724525	1	0.209	-0.461	-5.614	-5.561	111.0
-5555.5557	-400.0	3	1	400.0	201.99005	1	2	1	54.53037	64.724525	1	0.209	-0.461	-5.57	-5.561	111.0
-5555.5557	-400.0	3	1	400.0	201.99005	1	2	1	54.53037	64.724525	1	0.209	-0.46	-5.548	-5.561	111.0
-5555.5557	-400.0	3	1	400.0	201.99005	1	2	1	54.53037	64.724525	1	0.209	-0.461	-5.598	-5.561	111.0
-5555.5557	-400.0	3	1	400.0	201.99005	1	2	1	54.53037	64.724525	1	0.209	-0.461	-5.559	-5.561	111.0
-5555.5557	-400.0	3	1	400.0	201.99005	1	2	1	54.53037	64.724525	1	0.209	-0.461	-5.574	-5.561	111.0
-5555.5557	-400.0	3	1	400.0	201.99005	1	2	1	54.53037	64.724525	1	0.209	-0.46	-5.531	-5.561	111.0
-5555.5557	-400.0	3	1	400.0	201.99005	1	2	1	54.53037	64.724525	1	0.209	-0.46	-5.546	-5.561	111.0
-5555.5557	-400.0	3	1	400.0	201.99005	1	2	1	54.53037	64.724525	1	0.209	-0.461	-5.571	-5.561	111.0
-5555.5557	-400.0	3	1	400.0	201.99005	1	2	1	54.53037	64.724525	1	0.209	-0.461	-5.559	-5.561	111.0
-5555.5557	-400.0	3	1	400.0	201.99005	1	2	1	54.53037	64.724525	1	0.209	-0.46	-5.527	-5.561	111.0
-5555.5557	-400.0	3	1	400.0	201.99005	1	2	1	54.53037	64.724525	1	0.209	-0.46	-5.503	-5.561	111.0
-5555.5557	-400.0	3	1	400.0	201.99005	1	2	1	54.53037	64.724525	1	0.209	-0.461	-5.571	-5.561	111.0
-5555.5557	-400.0	3	1	400.0	201.99005	1	2	1	54.53037	64.724525	1	0.209	-0.461	-5.593	-5.561	111.0
-5555.5557	-400.0	3	1	400.0	201.99005	1	2	1	54.53037	64.724525	1	0.209	-0.461	-5.629	-5.561	111.0
-5555.5557	-400.0	3	1	400.0	201.99005	1	2	1	54.53037	64.724525	1	0.209	-0.46	-5.53	-5.561	111.0
-5555.5557	-400.0	3	1	400.0	201.99005	1	2	1	54.53037	64.724525	1	0.209	-0.46	-5.546	-5.561	111.0
-5555.5557	-400.0	3	1	400.0	201.99005	1	2	1	54.53037	64.724525	1	0.209	-0.461	-5.564	-5.561	111.0
-5555.5557	-400.0	3	1	400.0	201.99005	1	2	1	54.53037	64.724525	1	0.209	-0.461	-5.584	-5.561	111.0
-5555.5557	-400.0	3	1	400.0	201.99005	1	2	1	54.53037	64.724525	1	0.209	-0.461	-5.565	-5.561	111.0
-5555.5557	-400.0	3	1	400.0	201.99005	1	2	1	54.53037	64.724525	1	0.209	-0.461	-5.781	-5.561	111.0
-5555.5557	-400.0	3	1	400.0	201.99005	1	2	1	54.53037	64.724525	1	0.209	-0.461	-5.569	-5.561	111.0
-5555.5557	-400.0	3	1	400.0	201.99005	1	2	1	54.53037	64.724525	1	0.209	-0.461	-5.595	-5.561	111.0
-5555.5557	-400.0	3	1	400.0	201.99005	1	2	1	54.53037	64.724525	1	0.209	-0.461	-5.573	-5.561	111.0
-5555.5557	-400.0	3	1	400.0	201.99005	1	2	1	54.53037	64.724525	1	0.209	-0.461	-5.578	-5.561	111.0
-5555.5557	-400.0	3	1	400.0	201.99005	1	2	1	54.53037	64.724525	1	0.209	-0.46	-5.525	-5.561	111.0
-5555.5557	-400.0	3	1	400.0	201.99005	1	2	1	54.53037	64.724525	1	0.209	-0.461	-5.561	-5.561	111.0
-5555.5557	-400.0	3	1	400.0	201.99005	1	2	1	54.53037	64.724525	1	0.209	-0.461	-5.573	-5.561	111.0
-5555.5557	-400.0	3	1	400.0	201.99005	1	2	1	54.53037	64.724525	1	0.209	-0.461	-5.565	-5.561	111.0
-5555.5557	-400.0	3	1	400.0	201.99005	1	2	1	54.53037	64.724525	1	0.209	-0.461	-5.629	-5.561	111.0
-5555.5557	-400.0	3	1	400.0	201.99005	1	2	1	54.53037	64.724525	1	0.209	-0.461	-5.584	-5.561	111.0
-5555.5557	-400.0	3	1	400.0	201.99005	1	2	1	54.53037	64.724525	1	0.209	-0.461	-5.565	-5.561	111.0
-5555.5557	-400.0	3	1	400.0	201.99005	1	2	1	54.53037	64.724525	1	0.209	-0.461	-5.574	-5.561	111.0
-5555.5557	-400.0	3	1	400.0	201.99005	1	2	1	54.53037	64.724525	1	0.209	-0.461	-5.57	-5.561	111.0
-5555.5557	-400.0	3	1	400.0	201.99005	1	2	1	54.53037	64.724525	1	0.209	-0.46	-5.552	-5.561	111.0
-5555.5557	-400.0	3	1	400.0	201.99005	1	2	1	54.53037	64.724525	1	0.209	-0.46	-5.548	-5.561	111.0
-5555.5557	-400.0	3	1	400.0	201.99005	1	2	1	54.53037	64.724525	1	0.209	-0.46	-5.538	-5.561	111.0
-5555.5557	-400.0	3	1	400.0	201.99005	1	2	1	54.53037	64.724525	1	0.209	-0.461	-5.585	-5.561	111.0
-5555.5557	-400.0	3	1	400.0	201.99005	1	2	1	54.53037	64.724525	1	0.209	-0.461	-5.576	-5.561	111.0
-5555.5557	-400.0	3	1	400.0	201.99005	1	2	1	54.53037	64.724525	1	0.209	-0.46	-5.506	-5.561	111.0
-5555.5557	-400.0	3	1	400.0	201.99005	1	2	1	54.53037	64.724525	1	0.209	-0.461	-5.573	-5.561	111.0
-5555.5557	-400.0	3	1	400.0	201.99005	1	2	1	54.53037	64.724525	1	0.209	-0.461	-5.58	-5.561	111.0
-5555.5557	-400.0	3	1	400.0	201.99005	1	2	1	54.53037	64.724525	1	0.209	-0.461	-5.566	-5.561	111.0
-5555.5557	-400.0	3	1	400.0	201.99005	1	2	1	54.53037	64.724525	1	0.209	-0.46	-5.345	-5.561	111.0
-5555.5557	-400.0	3	1	400.0	201.99005	1	2	1	54.53037	64.724525	1	0.209	-0.461	-5.564	-5.561	111.0
-5555.5557	-400.0	3	1	400.0	201.99005	1	2	1	54.53037	64.724525	1	0.209	-0.461	-5.573	-5.561	111.0
0.0	0.0	3	1	400.0	201.99005	1	2	1	54.53037	64.724525	0	0.209	-0.461	-5.572	-5.561	111.0
0.0	0.0	3	1	400.0	201.99005	1	2	1	54.53037	64.724525	0	0.209	-0.461	-5.611	-5.561	111.0
0.0	0.0	3	1	400.0	201.99005	1	2	1	54.53037	64.724525	0	0.209	-0.461	-5.56	-5.561	111.0
0.0	0.0	3	1	400.0	201.99005	1	2	1	54.53037	64.724525	0	0.209	-0.461	-5.562	-5.561	111.0
0.0	0.0	3	1	400.0	201.99005	1	2	1	54.53037	64.724525	0	0.209	-0.454	-4.772	-4.803	111.0
0.0	0.0	3	1	400.0	201.99005	1	2	1	54.53037	64.724525	0	0.209	-0.449	-4.874	-4.803	111.0
0.0	0.0	3	1	400.0	201.99005	1	2	1	54.53037	64.724525	0	0.209	-0.441	-4.515	-4.463	111.0
0.0	0.0	3	1	400.0	201.99005	1	2	1	54.53037	64.724525	0	0.209	-0.429	-3.874	-3.854	111.0
0.0	0.0	3	1	400.0	201.99005	1	2	1	54.53037	64.724525	0	0.209	-0.418	-3.841	-3.854	111.0
0.0	0.0	3	1	400.0	201.99005	1	2	1	54.53037	64.724525	0	0.21	-0.406	-3.594	-3.581	111.0
0.0	0.0	3	1	400.0	201.99005	1	2	1	54.53037	64.724525	0	0.21	-0.394	-3.373	-3.328	111.0
0.0	0.0	3	1	400.0	201.99005	1	2	1	54.53037	64.724525	0	0.21	-0.382	-3.376	-3.328	111.0
0.0	0.0	3	1	400.0	201.99005	1	2	1	54.53037	64.724525	0	0.21	-0.367	-2.856	-2.874	111.0
0.0	0.0	3	1	400.0	201.99005	1	2	1	54.53037	64.724525	0	0.21	-0.354	-2.765	-2.874	111.0
0.0	0.0	3	1	400.0	201.99005	1	2	1	54.53037	64.724525	0	0.21	-0.341	-2.645	-2.671	111.0
0.0	0.0	3	1	400.0	201.99005	1	2	1	54.53037	64.724525	0	0.21	-0.326	-2.345	-2.306	111.0
0.0	0.0	3	1	400.0	201.99005	1	2	1	54.53037	64.724525	0	0.21	-0.313	-2.281	-2.306	111.0
0.0	0.0	3	1	400.0	201.99005	1	2	1	54.53037	64.724525	0	0.21	-0.299	-2.003	-1.992	111.0
0.0	0.0	3	1	400.0	201.99005	1	2	1	54.53037	64.724525	0	0.21	-0.287	-2.008	-1.992	111.0
0.0	0.0	3	1	400.0	201.99005	1	2	1	54.53037	64.724525	0	0.211	-0.274	-1.719	-1.85	111.0
0.0	0.0	3	1	400.0	201.99005	1	2	1	54.53037	64.724525	0	0.211	-0.26	-1.59	-1.598	111.0
0.0	0.0	3	1	400.0	201.99005	1	2	1	54.53037	64.724525	0	0.211	-0.248	-1.587	-1.598	111.0
0.0	0.0	3	1	400.0	201.99005	1	2	1	54.53037	64.724525	0	0.211	-0.235	-1.445	-1.485	111.0
0.0	0.0	3	1	400.0	201.99005	1	2	1	54.53037	64.724525	0	0.211	-0.223	-1.249	-1.282	111.0
0.0	0.0	3	1	400.0	201.99005	1	2	1	54.53037	64.724525	0	0.211	-0.212	-1.289	-1.282	111.0
0.0	0.0	3	1	400.0	201.99005	1	2	1	54.53037	64.724525	0	0.211	-0.2	-1.128	-1.191	111.0
0.0	0.0	3	1	400.0	201.99005	1	2	1	54.53037	64.724525	0	0.211	-0.19	-1.189	-1.029	111.0
0.0	0.0	3	1	400.0	201.99005	1	2	1	54.53037	64.724525	0	0.211	-0.179	-1.093	-1.029	111.0
0.0	0.0	3	1	400.0	201.99005	1	2	1	54.53037	64.724525	0	0.211	-0.17	-0.976	-0.956	111.0
0.0	0.0	3	1	400.0	201.99005	1	2	1	54.53037	64.724525	0	0.211	-0.161	-1.024	-0.956	111.0
0.0	0.0	3	1	400.0	201.99005	1	2	1	54.53037	64.724525	0	0.211	-0.152	-0.826	-0.825	111.0
0.0	0.0	3	1	400.0	201.99005	1	2	1	54.53037	64.724525	0	0.211	-0.143	-0.853	-0.767	111.0
0.0	0.0	3	1	400.0	201.99005	1	2	1	54.53037	64.724525	0	0.211	-0.136	-0.741	-0.767	111.0
0.0	0.0	3	1	400.0	201.99005	1	2	1	54.53037	64.724525	0	0.211	-0.128	-0.64	-0.662	111.0
0.0	0.0	3	1	400.0	201.99005	1	2	1	54.53037	64.724525	0	0.211	-0.12	-0.602	-0.571	111.0
0.0	0.0	3	1	400.0	201.99005	1	2	1	54.53037	64.724525	0	0.211	-0.114	-0.603	-0.571	111.0
0.0	0.0	3	1	400.0	201.99005	1	2	1	54.53037	64.724525	0	0.211	-0.106	-0.387	-0.531	111.0
0.0	0.0	3	1	400.0	201.99005	1	2	1	54.53037	64.724525	0	0.211	-0.099	-0.492	-0.531	111.0
0.0	0.0	3	1	400.0	201.99005	1	2	1	54.53037	64.724525	0	0.211	-0.093	-0.362	-0.458	111.0
0.0	0.0	3	1	400.0	201.99005	1	2	1	54.53037	64.724525	0	0.211	-0.087	-0.399	-0.396	111.0
0.0	0.0	3	1	400.0	201.99005	1	2	1	54.53037	64.724525	0	0.211	-0.082	-0.497	-0.396	111.0
0.0	0.0	3	1	400.0	201.99005	1	2	1	54.53037	64.724525	0	0.211	-0.077	-0.345	-0.368	111.0
0.0	0.0	3	1	400.0	201.99005	1	2	1	54.53037	64.724525	0	0.211	-0.073	-0.368	-0.368	111.0
0.0	0.0	3	1	400.0	201.99005	1	2	1	54.53037	64.724525	0	0.211	-0.069	-0.364	-0.317	111.0
0.0	0.0	3	1	400.0	201.99005	1	2	1	54.53037	64.724525	0	0.211	-0.065	-0.313	-0.295	111.0
0.0	0.0	3	1	400.0	201.99005	1	2	1	54.53037	64.724525	0	0.211	-0.061	-0.346	-0.295	111.0
0.0	0.0	3	1	400.0	201.99005	1	2	1	54.53037	64.724525	0	0.211	-0.058	-0.291	-0.274	111.0
0.0	0.0	3	1	400.0	201.99005	1	2	1	54.53037	64.724525	0	0.211	-0.054	-0.226	-0.236	111.0
0.0	0.0	3	1	400.0	201.99005	1	2	1	54.53037	64.724525	0	0.211	-0.052	-0.268	-0.236	111.0
0.0	0.0	3	1	400.0	201.99005	1	2	1	54.53037	64.724525	0	0.211	-0.048	-0.195	-0.204	111.0
0.0	0.0	3	1	400.0	201.99005	1	2	1	54.53037	64.724525	0	0.211	-0.044	-0.198	-0.189	111.0
0.0	0.0	3	1	400.0	201.99005	1	2	1	54.53037	64.724525	0	0.211	-0.04	-0.145	-0.189	111.0
0.0	0.0	3	1	400.0	201.99005	1	2	1	54.53037	64.724525	0	0.211	-0.038	-0.158	-0.163	111.0
0.0	0.0	3	1	400.0	201.99005	1	2	1	54.53037	64.724525	0	0.211	-0.036	-0.247	-0.163	111.0
0.0	0.0	3	1	400.0	201.99005	1	2	1	54.53037	64.724525	0	0.211	-0.034	-0.14	-0.152	111.0
0.0	0.0	3	1	400.0	201.99005	1	2	1	54.53037	64.724525	0	0.211	-0.032	-0.158	-0.131	111.0
0.0	0.0	3	1	400.0	201.99005	1	2	1	54.53037	64.724525	0	0.211	-0.03	-0.175	-0.131	111.0
0.0	0.0	3	1	400.0	201.99005	1	2	1	54.53037	64.724525	0	0.211	-0.028	-0.137	-0.121	111.0
0.0	0.0	3	1	400.0	201.99005	1	2	1	54.53037	64.724525	0	0.211	-0.026	-0.102	-0.121	111.0
0.0	0.0	3	1	400.0	201.99005	1	2	1	54.53037	64.724525	0	0.211	-0.024	-0.1	-0.105	111.0
0.0	0.0	3	1	400.0	201.99005	1	2	1	54.53037	64.724525	0	0.211	-0.022	-0.097	-0.097	111.0
0.0	0.0	3	1	400.0	201.99005	1	2	1	54.53037	64.724525	0	0.211	-0.02	-0.115	-0.097	111.0
0.0	0.0	3	1	400.0	201.99005	1	2	1	54.53037	64.724525	0	0.211	-0.02	-0.067	-0.084	111.0
0.0	0.0	3	1	400.0	201.99005	1	2	1	54.53037	64.724525	0	0.211	-0.02	-0.102	-0.078	111.0
0.0	0.0	3	1	400.0	201.99005	1	2	1	54.53037	64.724525	0	0.211	-0.02	-0.07	-0.078	111.0
0.0	0.0	3	1	400.0	201.99005	1	2	1	54.53037	64.724525	0	0.211	-0.02	-0.09	-0.067	111.0
0.0	0.0	3	1	400.0	201.99005	1	2	1	54.53037	64.724525	0	0.211	-0.02	-0.181	-0.067	111.0
0.0	0.0	3	1	400.0	201.99005	1	2	1	54.53037	64.724525	0	0.211	-0.02	-0.045	-0.062	111.0
0.0	0.0	3	1	400.0	201.99005	1	2	1	54.53037	64.724525	0	0.211	-0.02	-0.027	-0.053	111.0
0.0	0.0	3	1	400.0	201.99005	1	2	1	54.53037	64.724525	0	0.211	-0.02	-0.012	-0.053	111.0
0.0	0.0	3	1	400.0	201.99005	1	2	1	54.53037	64.724525	0	0.211	-0.02	-0.06	-0.046	111.0
0.0	0.0	3	1	400.0	201.99005	1	2	1	54.53037	64.724525	0	0.211	-0.02	-0.075	-0.043	111.0
0.0	0.0	3	1	400.0	201.99005	1	2	1	54.53037	64.724525	0	0.211	-0.019	-0.022	-0.043	111.0
0.0	0.0	3	1	400.0	201.99005	1	2	1	54.53037	64.724525	0	0.211	-0.017	-0.002	-0.037	111.0
0.0	0.0	3	1	400.0	201.99005	1	2	1	54.53037	64.724525	0	0.211	-0.017	-0.125	-0.037	111.0
0.0	0.0	3	1	400.0	201.99005	1	2	1	54.53037	64.724525	0	0.211	-0.016	-0.02	-0.034	111.0
0.0	0.0	3	1	400.0	201.99005	1	2	1	54.53037	64.724525	0	0.211	-0.015	-0.004	-0.029	111.0
0.0	0.0	3	1	400.0	201.99005	1	2	1	54.53037	64.724525	0	0.211	-0.014	-0.007	-0.029	111.0
0.0	0.0	3	1	400.0	201.99005	1	2	1	54.53037	64.724525	0	0.211	-0.014	-0.06	-0.027	111.0
0.0	0.0	3	1	400.0	201.99005	1	2	1	54.53037	64.724525	0	0.211	-0.014	-0.014	-0.023	111.0
0.0	0.0	3	1	400.0	201.99005	1	2	1	54.53037	64.724525	0	0.211	-0.012	-0.004	-0.023	111.0
0.0	0.0	3	1	400.0	201.99005	1	2	1	54.53037	64.724525	0	0.211	-0.011	0.002	-0.021	111.0
0.0	0.0	3	1	400.0	201.99005	1	2	1	54.53037	64.724525	0	0.211	-0.011	-0.02	-0.021	111.0
0.0	0.0	3	1	400.0	201.99005	1	2	1	54.53037	64.724525	0	0.211	-0.01	-0.017	-0.018	111.0
0.0	0.0	3	1	400.0	201.99005	1	2	1	54.53037	64.724525	0	0.211	-0.009	-0.047	-0.017	111.0
0.0	0.0	3	1	400.0	201.99005	1	2	1	54.53037	64.724525	0	0.211	-0.009	-0.022	-0.017	111.0
0.0	0.0	3	1	400.0	201.99005	1	2	1	54.53037	64.724525	0	0.211	-0.008	-0.009	-0.014	111.0
0.0	0.0	3	1	400.0	201.99005	1	2	1	54.53037	64.724525	0	0.211	-0.008	-0.032	-0.013	111.0
0.0	0.0	3	1	400.0	201.99005	1	2	1	54.53037	64.724525	0	0.211	-0.008	-0.022	-0.013	111.0
0.0	0.0	3	1	400.0	201.99005	1	2	1	54.53037	64.724525	0	0.211	-0.007	0.05	-0.011	111.0
0.0	0.0	3	1	400.0	201.99005	1	2	1	54.53037	64.724525	0	0.211	-0.006	-0.045	-0.011	111.0
0.0	0.0	3	1	400.0	201.99005	1	2	1	54.53037	64.724525	0	0.211	-0.005	-0.027	-0.009	111.0
0.0	0.0	3	1	400.0	201.99005	1	2	1	54.53037	64.724525	0	0.211	-0.004	-0.022	-0.009	111.0
0.0	0.0	3	1	400.0	201.99005	1	2	1	54.53037	64.724525	0	0.211	-0.003	0.0	-0.009	111.0
0.0	0.0	3	1	400.0	201.99005	1	2	1	54.53037	64.724525	0	0.211	-0.001	-0.007	-0.007	111.0
0.0	0.0	3	1	400.0	201.99005	1	2	1	54.53037	64.724525	0	0.211	-0.001	-0.014	-0.007	111.0
0.0	0.0	3	1	400.0	201.99005	1	2	1	54.53037	64.724525	0	0.211	0.0	0.015	-0.007	111.0
0.0	0.0	3	1	400.0	201.99005	1	2	1	54.53037	64.724525	0	0.211	0.0	0.0	-0.006	111.0
0.0	0.0	3	1	400.0	201.99005	1	2	1	54.53037	64.724525	0	0.211	-0.001	-0.022	-0.006	111.0
0.0	0.0	3	1	400.0	201.99005	1	2	1	54.53037	64.724525	0	0.211	-0.001	-0.05	-0.005	111.0
0.0	0.0	3	1	400.0	201.99005	1	2	1	54.53037	64.724525	0	0.211	0.0	0.0	-0.004	111.0
0.0	0.0	3	1	400.0	201.99005	1	2	1	54.53037	64.724525	0	0.211	0.0	0.005	-0.004	111.0
0.0	0.0	3	1	400.0	201.99005	1	2	1	54.53037	64.724525	0	0.211	0.0	0.0	-0.004	111.0
0.0	0.0	3	1	400.0	201.99005	1	2	1	54.53037	64.724525	0	0.211	0.0	0.012	-0.003	111.0
0.0	0.0	3	1	400.0	201.99005	1	2	1	54.53037	64.724525	0	0.211	-0.001	-0.135	-0.003	111.0
0.0	0.0	3	1	400.0	201.99005	1	2	1	54.53037	64.724525	0	0.211	0.0	0.015	-0.003	111.0
0.0	0.0	3	1	400.0	201.99005	1	2	1	54.53037	64.724525	0	0.211	-0.001	-0.017	-0.003	111.0
0.0	0.0	3	1	400.0	201.99005	1	2	1	54.53037	64.724525	0	0.211	0.0	0.037	-0.002	111.0
0.0	0.0	3	1	400.0	201.99005	1	2	1	54.53037	64.724525	0	0.211	-0.001	-0.012	-0.002	111.0
0.0	0.0	3	1	400.0	201.99005	1	2	1	54.53037	64.724525	0	0.211	-0.001	-0.03	-0.002	111.0
0.0	0.0	3	1	400.0	201.99005	1	2	1	54.53037	64.724525	0	0.211	0.0	0.02	-0.001	111.0
0.0	0.0	3	1	400.0	201.99005	1	2	1	54.53037	64.724525	0	0.211	-0.001	-0.014	-0.001	111.0
0.0	0.0	3	1	400.0	201.99005	1	2	1	54.53037	64.724525	0	0.211	-0.001	-0.014	-0.001	111.0
0.0	0.0	3	1	400.0	201.99005	1	2	1	54.53037	64.724525	0	0.211	-0.001	-0.02	-0.001	111.0
0.0	0.0	3	1	400.0	201.99005	1	2	1	54.53037	64.724525	0	0.211	-0.001	-0.017	-0.001	111.0
0.0	0.0	3	1	400.0	201.99005	1	2	1	54.53037	64.724525	0	0.211	-0.001	-0.042	-0.001	111.0
0.0	0.0	3	1	400.0	201.99005	1	2	1	54.53037	64.724525	0	0.211	-0.001	-0.012	0.0	111.0
0.0	0.0	3	1	400.0	201.99005	1	2	1	54.53037	64.724525	0	0.211	-0.001	-0.025	0.0	111.0
0.0	0.0	3	1	400.0	201.99005	1	2	1	54.53037	64.724525	0	0.211	0.0	0.007	0.0	111.0
0.0	0.0	3	1	400.0	201.99005	1	2	1	54.53037	64.724525	0	0.211	0.0	-0.005	0.0	111.0
0.0	0.0	3	1	400.0	201.99005	1	2	1	54.53037	64.724525	0	0.211	0.0	0.171	0.0	111.0
0.0	0.0	3	1	400.0	201.99005	1	2	1	54.53037	64.724525	0	0.211	-0.001	-0.032	0.0	111.0
0.0	0.0	3	1	400.0	201.99005	1	2	1	54.53037	64.724525	0	0.211	0.0	0.027	0.0	111.0
0.0	0.0	3	1	400.0	201.99005	1	2	1	54.53037	64.724525	0	0.211	0.0	0.002	0.0	111.0
0.0	0.0	3	1	400.0	201.99005	1	2	1	54.53037	64.724525	0	0.211	-0.001	-0.032	0.0	111.0
0.0	0.0	3	1	400.0	201.99005	1	2	1	54.53037	64.724525	0	0.211	-0.001	-0.012	0.0	111.0
0.0	0.0	3	1	400.0	201.99005	1	2	1	54.53037	64.724525	0	0.212	0.0	-0.01	0.0	111.0
0.0	0.0	3	1	400.0	201.99005	1	2	1	54.53037	64.724525	0	0.212	0.0	-0.002	0.0	111.0
0.0	0.0	3	1	400.0	201.99005	1	2	1	54.53037	64.724525	0	0.212	-0.001	-0.042	0.0	111.0
0.0	0.0	3	1	400.0	201.99005	1	2	1	54.53037	64.724525	0	0.212	-0.001	-0.034	0.0	111.0
0.0	0.0	3	1	400.0	201.99005	1	2	1	54.53037	64.724525	0	0.212	-0.001	-0.025	0.0	111.0
0.0	0.0	3	1	400.0	201.99005	1	2	1	54.53037	64.724525	0	0.212	-0.001	-0.014	0.0	111.0
0.0	0.0	3	1	400.0	201.99005	1	2	1	54.53037	64.724525	0	0.212	0.0	0.015	0.0	111.0
0.0	0.0	3	1	400.0	201.99005	1	2	1	54.53037	64.724525	0	0.212	-0.001	-0.017	0.0	111.0
0.0	0.0	3	1	400.0	201.99005	1	2	1	54.53037	64.724525	0	0.212	0.0	0.007	0.0	111.0
0.0	0.0	3	1	400.0	201.99005	1	2	1	54.53037	64.724525	0	0.212	-0.001	-0.012	0.0	111.0
0.0	0.0	3	1	400.0	201.99005	1	2	1	54.53037	64.724525	0	0.212	0.0	-0.01	0.0	111.0
0.0	0.0	3	1	400.0	201.99005	1	2	1	54.53037	64.724525	0	0.212	0.0	0.0	0.0	111.0
0.0	0.0	3	1	400.0	201.99005	1	2	1	54.53037	64.724525	0	0.212	0.0	0.121	0.0	111.0
0.0	0.0	3	1	400.0	201.99005	1	2	1	54.53037	64.724525	0	0.212	-0.001	-0.03	0.0	111.0
0.0	0.0	3	1	400.0	201.99005	1	2	1	54.53037	64.724525	0	0.212	0.0	0.009	0.0	111.0
0.0	0.0	3	1	400.0	201.99005	1	2	1	54.53037	64.724525	0	0.212	0.0	0.128	0.0	111.0
0.0	0.0	3	1	400.0	201.99005	1	2	1	54.53037	64.724525	0	0.212	0.0	0.002	0.0	111.0
0.0	0.0	3	1	400.0	201.99005	1	2	1	54.53037	64.724525	0	0.212	0.0	0.017	0.0	111.0
0.0	0.0	3	1	400.0	201.99005	1	2	1	54.53037	64.724525	0	0.212	0.0	0.016	0.0	111.0
0.0	0.0	3	1	400.0	201.99005	1	2	1	54.53037	64.724525	0	0.212	0.0	0.0	0.0	111.0
0.0	0.0	3	1	400.0	201.99005	1	2	1	54.53037	64.724525	0	0.212	-0.001	-0.208	0.0	111.0
0.0	0.0	3	1	400.0	201.99005	1	2	1	54.53037	64.724525	0	0.212	0.0	0.015	0.0	111.0
0.0	0.0	3	1	400.0	201.99005	1	2	1	54.53037	64.724525	0	0.212	0.0	0.022	0.0	111.0
0.0	0.0	3	1	400.0	201.99005	1	2	1	54.53037	64.724525	0	0.212	-0.001	-0.058	0.0	111.0
0.0	0.0	3	1	400.0	201.99005	1	2	1	54.53037	64.724525	0	0.212	-0.001	-0.072	0.0	111.0
0.0	0.0	3	1	400.0	201.99005	1	2	1	54.53037	64.724525	0	0.212	-0.001	-0.036	0.0	111.0
0.0	0.0	3	1	400.0	201.99005	1	2	1	54.53037	64.724525	0	0.212	0.0	-0.009	0.0	111.0
0.0	0.0	3	1	400.0	201.99005	1	2	1	54.53037	64.724525	0	0.212	-0.001	-0.014	0.0	111.0
0.0	0.0	3	1	400.0	201.99005	1	2	1	54.53037	64.724525	0	0.212	0.0	-0.007	0.0	111.0
0.0	0.0	3	1	400.0	201.99005	1	2	1	54.53037	64.724525	0	0.212	-0.001	-0.019	0.0	111.0
0.0	0.0	3	1	400.0	201.99005	1	2	1	54.53037	64.724525	0	0.212	0.0	0.002	0.0	111.0
0.0	0.0	3	1	400.0	201.99005	1	2	1	54.53037	64.724525	0	0.212	-0.001	-0.071	0.0	111.0
0.0	0.0	3	1	400.0	201.99005	1	2	1	54.53037	64.724525	0	0.212	0.0	-0.004	0.0	111.0
0.0	0.0	3	1	400.0	201.99005	1	2	1	54.53037	64.724525	0	0.212	0.0	-0.006	0.0	111.0
0.0	0.0	3	1	400.0	201.99005	1	2	1	54.53037	64.724525	0	0.212	0.0	0.0	0.0	111.0
0.0	0.0	3	1	400.0	201.99005	1	2	1	54.53037	64.724525	0	0.212	0.0	0.016	0.0	111.0
0.0	0.0	3	1	400.0	201.99005	1	2	1	54.53037	64.724525	0	0.212	0.0	0.017	0.0	111.0
0.0	0.0	3	1	400.0	201.99005	1	2	1	54.53037	64.724525	0	0.212	0.0	-0.002	0.0	111.0
0.0	0.0	3	1	400.0	201.99005	1	2	1	54.53037	64.724525	0	0.212	-0.001	-0.022	0.0	111.0
0.0	0.0	3	1	400.0	201.99005	1	2	1	54.53037	64.724525	0	0.212	-0.001	-0.014	0.0	111.0
0.0	0.0	3	1	400.0	201.99005	1	2	1	54.53037	64.724525	0	0.212	0.0	0.023	0.0	111.0
0.0	0.0	3	1	400.0	201.99005	1	2	1	54.53037	64.724525	0	0.212	0.0	0.037	0.0	111.0
0.0	0.0	3	1	400.0	201.99005	1	2	1	54.53037	64.724525	0	0.212	0.0	0.0	0.0	111.0
0.0	0.0	3	1	400.0	201.99005	1	2	1	54.53037	64.724525	0	0.212	0.0	0.004	0.0	111.0
0.0	0.0	3	1	400.0	201.99005	1	2	1	54.53037	64.724525	0	0.212	0.0	0.029	0.0	111.0
0.0	0.0	3	1	400.0	201.99005	1	2	1	54.53037	64.724525	0	0.212	-0.001	-0.014	0.0	111.0
0.0	0.0	3	1	400.0	201.99005	1	2	1	54.53037	64.724525	0	0.212	-0.001	-0.143	0.0	111.0
0.0	0.0	3	1	400.0	201.99005	1	2	1	54.53037	64.724525	0	0.212	0.0	0.037	0.0	111.0
0.0	0.0	3	1	400.0	201.99005	1	2	1	54.53037	64.724525	0	0.212	-0.001	-0.055	0.0	111.0
0.0	0.0	3	1	400.0	201.99005	1	2	1	54.53037	64.724525	0	0.212	0.0	-0.007	0.0	111.0
0.0	0.0	3	1	400.0	201.99005	1	2	1	54.53037	64.724525	0	0.212	0.0	0.005	0.0	111.0
0.0	0.0	3	1	400.0	201.99005	1	2	1	54.53037	64.724525	0	0.212	0.0	-0.01	0.0	111.0
0.0	0.0	3	1	400.0	201.99005	1	2	1	54.53037	64.724525	0	0.212	-0.001	-0.025	0.0	111.0
0.0	0.0	3	1	400.0	201.99005	1	2	1	54.53037	64.724525	0	0.212	0.0	0.005	0.0	111.0
0.0	0.0	3	1	400.0	201.99005	1	2	1	54.53037	64.724525	0	0.212	-0.001	-0.025	0.0	111.0
0.0	0.0	3	1	400.0	201.99005	1	2	1	54.53037	64.724525	0	0.212	-0.001	-0.052	0.0	111.0
0.0	0.0	3	1	400.0	201.99005	1	2	1	54.53037	64.724525	0	0.212	0.0	-0.004	0.0	111.0
0.0	0.0	3	1	400.0	201.99005	1	2	1	54.53037	64.724525	0	0.212	-0.001	-0.027	0.0	111.0
0.0	0.0	3	1	400.0	201.99005	1	2	1	54.53037	64.724525	0	0.212	0.0	0.01	0.0	111.0
0.0	0.0	3	1	400.0	201.99005	1	2	1	54.53037	64.724525	0	0.212	-0.001	-0.03	0.0	111.0
0.0	0.0	3	1	400.0	201.99005	1	2	1	54.53037	64.724525	0	0.212	0.0	0.0	0.0	111.0
0.0	0.0	3	1	400.0	201.99005	1	2	1	54.53037	64.724525	0	0.212	0.0	0.019	0.0	111.0
0.0	0.0	3	1	400.0	201.99005	1	2	1	54.53037	64.724525	0	0.212	0.0	-0.007	0.0	111.0
0.0	0.0	3	1	400.0	201.99005	1	2	1	54.53037	64.724525	0	0.212	0.0	-0.002	0.0	111.0
0.0	0.0	3	1	400.0	201.99005	1	2	1	54.53037	64.724525	0	0.212	0.0	0.031	0.0	111.0
0.0	0.0	3	1	400.0	201.99005	1	2	1	54.53037	64.724525	0	0.212	0.0	0.007	0.0	111.0
0.0	0.0	3	1	400.0	201.99005	1	2	1	54.53037	64.724525	0	0.212	-0.001	-0.017	0.0	111.0
0.0	0.0	3	1	400.0	201.99005	1	2	1	54.53037	64.724525	0	0.212	0.0	0.005	0.0	111.0
0.0	0.0	3	1	400.0	201.99005	1	2	1	54.53037	64.724525	0	0.212	0.0	0.004	0.0	111.0
0.0	0.0	3	1	400.0	201.99005	1	2	1	54.53037	64.724525	0	0.212	0.0	0.01	0.0	111.0
0.0	0.0	3	1	400.0	201.99005	1	2	1	54.53037	64.724525	0	0.212	-0.001	-0.019	0.0	111.0
0.0	0.0	3	1	400.0	201.99005	1	2	1	54.53037	64.724525	0	0.212	0.0	-0.007	0.0	111.0
0.0	0.0	3	1	400.0	201.99005	1	2	1	54.53037	64.724525	0	0.212	0.0	0.01	0.0	111.0
0.0	0.0	3	1	400.0	201.99005	1	2	1	54.53037	64.724525	0	0.212	0.0	0.005	0.0	111.0
0.0	0.0	3	1	400.0	201.99005	1	2	1	54.53037	64.724525	0	0.212	0.0	-0.005	0.0	111.0
0.0	0.0	3	1	400.0	201.99005	1	2	1	54.53037	64.724525	0	0.212	-0.001	-0.111	0.0	111.0
0.0	0.0	3	1	400.0	201.99005	1	2	1	54.53037	64.724525	0	0.212	0.0	-0.002	0.0	111.0
0.0	0.0	3	1	400.0	201.99005	1	2	1	54.53037	64.724525	0	0.212	-0.001	-0.015	0.0	111.0
0.0	0.0	3	1	400.0	201.99005	1	2	1	54.53037	64.724525	0	0.212	0.0	-0.01	0.0	111.0
0.0	0.0	3	1	400.0	201.99005	1	2	1	54.53037	64.724525	0	0.212	0.0	-0.008	0.0	111.0
0.0	0.0	3	1	400.0	201.99005	1	2	1	54.53037	64.724525	0	0.212	0.0	0.022	0.0	111.0
0.0	0.0	3	1	400.0	201.99005	1	2	1	54.53037	64.724525	0	0.212	-0.001	-0.014	0.0	111.0
0.0	0.0	3	1	400.0	201.99005	1	2	1	54.53037	64.724525	0	0.212	0.0	0.016	0.0	111.0
0.0	0.0	3	1	400.0	201.99005	1	2	1	54.53037	64.724525	0	0.212	-0.001	-0.022	0.0	111.0
0.0	0.0	3	1	400.0	201.99005	1	2	1	54.53037	64.724525	0	0.212	0.0	-0.005	0.0	111.0
0.0	0.0	3	1	400.0	201.99005	1	2	1	54.53037	64.724525	0	0.212	0.0	0.049	0.0	111.0
0.0	0.0	3	1	400.0	201.99005	1	2	1	54.53037	64.724525	0	0.212	0.0	0.03	0.0	111.0
0.0	0.0	3	1	400.0	201.99005	1	2	1	54.53037	64.724525	0	0.212	0.0	0.017	0.0	111.0
0.0	0.0	3	1	400.0	201.99005	1	2	1	54.53037	64.724525	0	0.212	-0.001	-0.148	0.0	111.0
0.0	0.0	3	1	400.0	201.99005	1	2	1	54.53037	64.724525	0	0.212	0.0	0.017	0.0	111.0
0.0	0.0	3	1	400.0	201.99005	1	2	1	54.53037	64.724525	0	0.212	0.0	0.001	0.0	111.0
0.0	0.0	3	1	400.0	201.99005	1	2	1	54.53037	64.724525	0	0.212	-0.001	-0.026	0.0	111.0
0.0	0.0	3	1	400.0	201.99005	1	2	1	54.53037	64.724525	0	0.212	0.0	-0.007	0.0	111.0
0.0	0.0	3	1	400.0	201.99005	1	2	1	54.53037	64.724525	0	0.212	0.0	-0.005	0.0	111.0
0.0	0.0	3	1	400.0	201.99005	1	2	1	54.53037	64.724525	0	0.212	-0.001	-0.032	0.0	111.0
0.0	0.0	3	1	400.0	201.99005	1	2	1	54.53037	64.724525	0	0.212	-0.001	-0.021	0.0	111.0
0.0	0.0	3	1	400.0	201.99005	1	2	1	54.53037	64.724525	0	0.212	0.0	-0.002	0.0	111.0
0.0	0.0	3	1	400.0	201.99005	1	2	1	54.53037	64.724525	0	0.212	0.0	0.0	0.0	111.0
0.0	0.0	3	1	400.0	201.99005	1	2	1	54.53037	64.724525	0	0.212	-0.001	-0.012	0.0	111.0
0.0	0.0	3	1	400.0	201.99005	1	2	1	54.53037	64.724525	0	0.212	0.0	-0.009	0.0	111.0
0.0	0.0	3	1	400.0	201.99005	1	2	1	54.53037	64.724525	0	0.212	-0.001	-0.074	0.0	111.0
0.0	0.0	3	1	400.0	201.99005	1	2	1	54.53037	64.724525	0	0.212	0.0	0.009	0.0	111.0
0.0	0.0	3	1	400.0	201.99005	1	2	1	54.53037	64.724525	0	0.212	-0.001	-0.044	0.0	111.0
0.0	0.0	3	1	400.0	201.99005	1	2	1	54.53037	64.724525	0	0.212	0.0	0.042	0.0	111.0
0.0	0.0	3	1	400.0	201.99005	1	2	1	54.53037	64.724525	0	0.212	0.0	0.03	0.0	111.0
0.0	0.0	3	1	400.0	201.99005	1	2	1	54.53037	64.724525	0	0.212	0.0	0.0	0.0	111.0
0.0	0.0	3	1	400.0	201.99005	1	2	1	54.53037	64.724525	0	0.212	-0.001	-0.017	0.0	111.0
0.0	0.0	3	1	400.0	201.99005	1	2	1	54.53037	64.724525	0	0.212	-0.001	-0.014	0.0	111.0
-4180.487	-300.99503	3	2	300.99503	201.99005	1	2	2	54.53037	64.724525	1	0.212	0.0	-0.007	0.0	111.0
-4180.487	-300.99503	3	2	300.99503	201.99005	0	2	2	54.53037	64.724525	1	0.212	0.0	0.002	0.0	111.0
-4180.487	-300.99503	3	2	300.99503	201.99005	0	2	2	54.53037	64.724525	1	0.212	0.0	0.012	0.0	111.0
-4180.487	-300.99503	3	2	300.99503	201.99005	0	2	2	54.53037	64.724525	1	0.212	0.0	0.0	0.0	111.0
-4180.487	-300.99503	3	2	300.99503	201.99005	0	2	2	54.53037	64.724525	1	0.212	-0.001	-0.168	-0.294	111.0
-4180.487	-300.99503	3	2	300.99503	201.99005	0	2	2	54.53037	64.724525	1	0.212	-0.003	-0.291	-0.294	111.0
-4180.487	-300.99503	3	2	300.99503	201.99005	0	2	2	54.53037	64.724525	1	0.211	-0.009	-0.803	-0.825	111.0
-4180.487	-300.99503	3	2	300.99503	201.99005	0	2	2	54.53037	64.724525	1	0.211	-0.017	-1.049	-1.063	111.0
-4180.487	-300.99503	3	2	300.99503	201.99005	0	2	2	54.53037	64.724525	1	0.211	-0.024	-1.087	-1.063	111.0
-4180.487	-300.99503	3	2	300.99503	201.99005	0	2	2	54.53037	64.724525	1	0.211	-0.034	-1.518	-1.488	111.0
-4180.487	-300.99503	3	2	300.99503	201.99005	0	2	2	54.53037	64.724525	1	0.211	-0.043	-1.425	-1.488	111.0
-4180.487	-300.99503	3	2	300.99503	201.99005	0	2	2	54.53037	64.724525	1	0.211	-0.053	-1.854	-1.856	111.0
-4180.487	-300.99503	3	2	300.99503	201.99005	0	2	2	54.53037	64.724525	1	0.211	-0.065	-2.043	-2.021	111.0
-4180.487	-300.99503	3	2	300.99503	201.99005	0	2	2	54.53037	64.724525	1	0.211	-0.075	-2.04	-2.021	111.0
-4180.487	-300.99503	3	2	300.99503	201.99005	0	2	2	54.53037	64.724525	1	0.211	-0.086	-2.31	-2.316	111.0
-4180.487	-300.99503	3	2	300.99503	201.99005	0	2	2	54.53037	64.724525	1	0.211	-0.098	-2.355	-2.448	111.0
-4180.487	-300.99503	3	2	300.99503	201.99005	0	2	2	54.53037	64.724525	1	0.211	-0.109	-2.5	-2.448	111.0
-4180.487	-300.99503	3	2	300.99503	201.99005	0	2	2	54.53037	64.724525	1	0.211	-0.12	-2.628	-2.685	111.0
-4180.487	-300.99503	3	2	300.99503	201.99005	0	2	2	54.53037	64.724525	1	0.211	-0.131	-2.716	-2.791	111.0
-4180.487	-300.99503	3	2	300.99503	201.99005	0	2	2	54.53037	64.724525	1	0.211	-0.141	-2.754	-2.791	111.0
-4180.487	-300.99503	3	2	300.99503	201.99005	0	2	2	54.53037	64.724525	1	0.211	-0.151	-2.995	-2.981	111.0
-4180.487	-300.99503	3	2	300.99503	201.99005	0	2	2	54.53037	64.724525	1	0.211	-0.161	-2.982	-2.981	111.0
-4180.487	-300.99503	3	2	300.99503	201.99005	0	2	2	54.53037	64.724525	1	0.211	-0.169	-3.076	-3.066	111.0
-4180.487	-300.99503	3	2	300.99503	201.99005	0	2	2	54.53037	64.724525	1	0.211	-0.179	-3.204	-3.219	111.0
-4180.487	-300.99503	3	2	300.99503	201.99005	0	2	2	54.53037	64.724525	1	0.211	-0.188	-3.221	-3.219	111.0
-4180.487	-300.99503	3	2	300.99503	201.99005	0	2	2	54.53037	64.724525	1	0.21	-0.196	-3.264	-3.287	111.0
-4180.487	-300.99503	3	2	300.99503	201.99005	0	2	2	54.53037	64.724525	1	0.21	-0.204	-3.265	-3.287	111.0
-4180.487	-300.99503	3	2	300.99503	201.99005	0	2	2	54.53037	64.724525	1	0.21	-0.212	-3.398	-3.409	111.0
-4180.487	-300.99503	3	2	300.99503	201.99005	0	2	2	54.53037	64.724525	1	0.21	-0.22	-3.394	-3.464	111.0
-4180.487	-300.99503	3	2	300.99503	201.99005	0	2	2	54.53037	64.724525	1	0.21	-0.227	-3.4	-3.464	111.0
-4180.487	-300.99503	3	2	300.99503	201.99005	0	2	2	54.53037	64.724525	1	0.21	-0.233	-3.547	-3.562	111.0
-4180.487	-300.99503	3	2	300.99503	201.99005	0	2	2	54.53037	64.724525	1	0.21	-0.24	-3.616	-3.648	111.0
-4180.487	-300.99503	3	2	300.99503	201.99005	0	2	2	54.53037	64.724525	1	0.21	-0.247	-3.647	-3.648	111.0
-4180.487	-300.99503	3	2	300.99503	201.99005	0	2	2	54.53037	64.724525	1	0.21	-0.253	-3.672	-3.685	111.0
-4180.487	-300.99503	3	2	300.99503	201.99005	0	2	2	54.53037	64.724525	1	0.21	-0.259	-3.681	-3.753	111.0
-4180.487	-300.99503	3	2	300.99503	201.99005	0	2	2	54.53037	64.724525	1	0.21	-0.264	-3.752	-3.753	111.0
-4180.487	-300.99503	3	2	300.99503	201.99005	0	2	2	54.53037	64.724525	1	0.21	-0.268	-3.808	-3.784	111.0
-4180.487	-300.99503	3	2	300.99503	201.99005	0	2	2	54.53037	64.724525	1	0.21	-0.272	-3.766	-3.784	111.0
-4180.487	-300.99503	3	2	300.99503	201.99005	0	2	2	54.53037	64.724525	1	0.21	-0.276	-3.831	-3.838	111.0
-4180.487	-300.99503	3	2	300.99503	201.99005	0	2	2	54.53037	64.724525	1	0.21	-0.281	-3.827	-3.863	111.0
-4180.487	-300.99503	3	2	300.99503	201.99005	0	2	2	54.53037	64.724525	1	0.21	-0.284	-3.879	-3.863	111.0
-4180.487	-300.99503	3	2	300.99503	201.99005	0	2	2	54.53037	64.724525	1	0.21	-0.288	-3.902	-3.863	111.0
-4180.487	-300.99503	3	2	300.99503	201.99005	0	2	2	54.53037	64.724525	1	0.21	-0.292	-3.946	-3.907	111.0
-4180.487	-300.99503	3	2	300.99503	201.99005	0	2	2	54.53037	64.724525	1	0.21	-0.296	-3.932	-3.926	111.0
-4180.487	-300.99503	3	2	300.99503	201.99005	0	2	2	54.53037	64.724525	1	0.21	-0.3	-3.999	-3.963	111.0
-4180.487	-300.99503	3	2	300.99503	201.99005	0	2	2	54.53037	64.724525	1	0.21	-0.303	-4.038	-3.963	111.0
-4180.487	-300.99503	3	2	300.99503	201.99005	0	2	2	54.53037	64.724525	1	0.21	-0.305	-4.025	-3.977	111.0
-4180.487	-300.99503	3	2	300.99503	201.99005	0	2	2	54.53037	64.724525	1	0.21	-0.308	-4.026	-4.006	111.0
-4180.487	-300.99503	3	2	300.99503	201.99005	0	2	2	54.53037	64.724525	1	0.21	-0.31	-4.093	-4.006	111.0
-4180.487	-300.99503	3	2	300.99503	201.99005	0	2	2	54.53037	64.724525	1	0.21	-0.312	-4.007	-4.03	111.0
-4180.487	-300.99503	3	2	300.99503	201.99005	0	2	2	54.53037	64.724525	1	0.21	-0.314	-4.036	-4.03	111.0
-4180.487	-300.99503	3	2	300.99503	201.99005	0	2	2	54.53037	64.724525	1	0.21	-0.316	-4.013	-4.041	111.0
-4180.487	-300.99503	3	2	300.99503	201.99005	0	2	2	54.53037	64.724525	1	0.21	-0.318	-4.03	-4.06	111.0
-4180.487	-300.99503	3	2	300.99503	201.99005	0	2	2	54.53037	64.724525	1	0.21	-0.321	-4.153	-4.06	111.0
-4180.487	-300.99503	3	2	300.99503	201.99005	0	2	2	54.53037	64.724525	1	0.21	-0.321	-4.056	-4.069	111.0
-4180.487	-300.99503	3	2	300.99503	201.99005	0	2	2	54.53037	64.724525	1	0.21	-0.323	-4.181	-4.085	111.0
-4180.487	-300.99503	3	2	300.99503	201.99005	0	2	2	54.53037	64.724525	1	0.21	-0.324	-4.111	-4.085	111.0
-4180.487	-300.99503	3	2	300.99503	201.99005	0	2	2	54.53037	64.724525	1	0.21	-0.325	-4.068	-4.092	111.0
-4180.487	-300.99503	3	2	300.99503	201.99005	0	2	2	54.53037	64.724525	1	0.21	-0.326	-4.134	-4.105	111.0
-4180.487	-300.99503	3	2	300.99503	201.99005	0	2	2	54.53037	64.724525	1	0.21	-0.326	-4.107	-4.105	111.0
-4180.487	-300.99503	3	2	300.99503	201.99005	0	2	2	54.53037	64.724525	1	0.21	-0.326	-4.095	-4.11	111.0
-4180.487	-300.99503	3	2	300.99503	201.99005	0	2	2	54.53037	64.724525	1	0.21	-0.327	-4.098	-4.11	111.0
-4180.487	-300.99503	3	2	300.99503	201.99005	0	2	2	54.53037	64.724525	1	0.21	-0.329	-4.13	-4.12	111.0
-4180.487	-300.99503	3	2	300.99503	201.99005	0	2	2	54.53037	64.724525	1	0.21	-0.331	-4.153	-4.125	111.0
-4180.487	-300.99503	3	2	300.99503	201.99005	0	2	2	54.53037	64.724525	1	0.21	-0.333	-4.125	-4.125	111.0
-4180.487	-300.99503	3	2	300.99503	201.99005	0	2	2	54.53037	64.724525	1	0.21	-0.334	-4.109	-4.133	111.0
-4180.487	-300.99503	3	2	300.99503	201.99005	0	2	2	54.53037	64.724525	1	0.21	-0.336	-4.145	-4.133	111.0
-4180.487	-300.99503	3	2	300.99503	201.99005	0	2	2	54.53037	64.724525	1	0.21	-0.337	-3.997	-4.137	111.0
-4180.487	-300.99503	3	2	300.99503	201.99005	0	2	2	54.53037	64.724525	1	0.21	-0.338	-4.085	-4.143	111.0
-4180.487	-300.99503	3	2	300.99503	201.99005	0	2	2	54.53037	64.724525	1	0.21	-0.339	-4.171	-4.143	111.0
-4180.487	-300.99503	3	2	300.99503	201.99005	0	2	2	54.53037	64.724525	1	0.21	-0.341	-4.13	-4.149	111.0
-4180.487	-300.99503	3	2	300.99503	201.99005	0	2	2	54.53037	64.724525	1	0.21	-0.341	-4.173	-4.151	111.0
-4180.487	-300.99503	3	2	300.99503	201.99005	0	2	2	54.53037	64.724525	1	0.21	-0.34	-4.084	-4.151	111.0
-4180.487	-300.99503	3	2	300.99503	201.99005	1	2	2	54.53037	64.724525	1	0.21	-0.341	-4.148	-4.156	111.0
-4180.487	-300.99503	3	2	300.99503	201.99005	1	2	2	54.53037	64.724525	1	0.21	-0.341	-4.18	-4.156	111.0
-4180.487	-300.99503	3	2	300.99503	201.99005	1	2	2	54.53037	64.724525	1	0.21	-0.341	-4.14	-4.159	111.0
-4180.487	-300.99503	3	2	300.99503	201.99005	1	2	2	54.53037	64.724525	1	0.21	-0.341	-4.182	-4.16	111.0
-4180.487	-300.99503	3	2	300.99503	201.99005	1	2	2	54.53037	64.724525	1	0.21	-0.341	-4.173	-4.16	111.0
-4180.487	-300.99503	3	2	300.99503	201.99005	1	2	2	54.53037	64.724525	1	0.21	-0.341	-4.154	-4.163	111.0
-4180.487	-300.99503	3	2	300.99503	201.99005	1	2	2	54.53037	64.724525	1	0.21	-0.341	-4.234	-4.166	111.0
-4180.487	-300.99503	3	2	300.99503	201.99005	1	2	2	54.53037	64.724525	1	0.21	-0.341	-4.144	-4.166	111.0
-4180.487	-300.99503	3	2	300.99503	201.99005	1	2	2	54.53037	64.724525	1	0.21	-0.341	-4.159	-4.167	111.0
-4180.487	-300.99503	3	2	300.99503	201.99005	1	2	2	54.53037	64.724525	1	0.21	-0.34	-4.109	-4.17	111.0
-4180.487	-300.99503	3	2	300.99503	201.99005	1	2	2	54.53037	64.724525	1	0.21	-0.341	-4.209	-4.17	111.0
-4180.487	-300.99503	3	2	300.99503	201.99005	1	2	2	54.53037	64.724525	1	0.21	-0.341	-4.138	-4.171	111.0
-4180.487	-300.99503	3	2	300.99503	201.99005	1	2	2	54.53037	64.724525	1	0.21	-0.341	-4.202	-4.171	111.0
-4180.487	-300.99503	3	2	300.99503	201.99005	1	2	2	54.53037	64.724525	1	0.21	-0.341	-4.19	-4.173	111.0
-4180.487	-300.99503	3	2	300.99503	201.99005	1	2	2	54.53037	64.724525	1	0.21	-0.341	-4.128	-4.173	111.0
-4180.487	-300.99503	3	2	300.99503	201.99005	1	2	2	54.53037	64.724525	1	0.21	-0.341	-4.174	-4.173	111.0
-4180.487	-300.99503	3	2	300.99503	201.99005	1	2	2	54.53037	64.724525	1	0.21	-0.341	-4.202	-4.175	111.0
-4180.487	-300.99503	3	2	300.99503	201.99005	1	2	2	54.53037	64.724525	1	0.21	-0.341	-4.173	-4.175	111.0
-4180.487	-300.99503	3	2	300.99503	201.99005	1	2	2	54.53037	64.724525	1	0.21	-0.341	-4.147	-4.176	111.0
-4180.487	-300.99503	3	2	300.99503	201.99005	1	2	2	54.53037	64.724525	1	0.21	-0.342	-4.148	-4.177	111.0
-4180.487	-300.99503	3	2	300.99503	201.99005	1	2	2	54.53037	64.724525	1	0.21	-0.342	-4.169	-4.177	111.0
-4180.487	-300.99503	3	2	300.99503	201.99005	1	2	2	54.53037	64.724525	1	0.21	-0.342	-4.161	-4.177	111.0
-4180.487	-300.99503	3	2	300.99503	201.99005	1	2	2	54.53037	64.724525	1	0.21	-0.342	-4.148	-4.179	111.0
-4180.487	-300.99503	3	2	300.99503	201.99005	1	2	2	54.53037	64.724525	1	0.21	-0.342	-4.16	-4.179	111.0
-4180.487	-300.99503	3	2	300.99503	201.99005	1	2	2	54.53037	64.724525	1	0.21	-0.342	-4.173	-4.179	111.0
-4180.487	-300.99503	3	2	300.99503	201.99005	1	2	2	54.53037	64.724525	1	0.21	-0.342	-4.185	-4.179	111.0
-4180.487	-300.99503	3	2	300.99503	201.99005	1	2	2	54.53037	64.724525	1	0.21	-0.342	-4.145	-4.179	111.0
-4180.487	-300.99503	3	2	300.99503	201.99005	1	2	2	54.53037	64.724525	1	0.21	-0.342	-4.298	-4.18	111.0
-4180.487	-300.99503	3	2	300.99503	201.99005	1	2	2	54.53037	64.724525	1	0.21	-0.342	-4.144	-4.18	111.0
-4180.487	-300.99503	3	2	300.99503	201.99005	1	2	2	54.53037	64.724525	1	0.21	-0.341	-4.167	-4.18	111.0
-4180.487	-300.99503	3	2	300.99503	201.99005	1	2	2	54.53037	64.724525	1	0.21	-0.341	-4.218	-4.181	111.0
-4180.487	-300.99503	3	2	300.99503	201.99005	1	2	2	54.53037	64.724525	1	0.21	-0.341	-4.25	-4.181	111.0
-4180.487	-300.99503	3	2	300.99503	201.99005	1	2	2	54.53037	64.724525	1	0.21	-0.341	-4.209	-4.181	111.0
-4180.487	-300.99503	3	2	300.99503	201.99005	1	2	2	54.53037	64.724525	1	0.21	-0.341	-4.317	-4.181	111.0
-4180.487	-300.99503	3	2	300.99503	201.99005	1	2	2	54.53037	64.724525	1	0.21	-0.341	-4.172	-4.182	111.0
-4180.487	-300.99503	3	2	300.99503	201.99005	1	2	2	54.53037	64.724525	1	0.21	-0.341	-4.18	-4.182	111.0
-4180.487	-300.99503	3	2	300.99503	201.99005	1	2	2	54.53037	64.724525	1	0.21	-0.341	-4.19	-4.182	111.0
-4180.487	-300.99503	3	2	300.99503	201.99005	1	2	2	54.53037	64.724525	1	0.21	-0.341	-4.222	-4.182	111.0
-4180.487	-300.99503	3	2	300.99503	201.99005	1	2	2	54.53037	64.724525	1	0.21	-0.341	-4.27	-4.182	111.0
-4180.487	-300.99503	3	2	300.99503	201.99005	1	2	2	54.53037	64.724525	1	0.21	-0.341	-4.183	-4.182	111.0
-4180.487	-300.99503	3	2	300.99503	201.99005	1	2	2	54.53037	64.724525	1	0.21	-0.341	-4.218	-4.183	111.0
-4180.487	-300.99503	3	2	300.99503	201.99005	1	2	2	54.53037	64.724525	1	0.21	-0.341	-4.219	-4.183	111.0
-4180.487	-300.99503	3	2	300.99503	201.99005	1	2	2	54.53037	64.724525	1	0.21	-0.341	-4.183	-4.183	111.0
-4180.487	-300.99503	3	2	300.99503	201.99005	1	2	2	54.53037	64.724525	1	0.21	-0.341	-4.151	-4.183	111.0
-4180.487	-300.99503	3	2	300.99503	201.99005	1	2	2	54.53037	64.724525	1	0.21	-0.341	-4.156	-4.183	111.0
-4180.487	-300.99503	3	2	300.99503	201.99005	1	2	2	54.53037	64.724525	1	0.21	-0.341	-4.232	-4.183	111.0
-4180.487	-300.99503	3	2	300.99503	201.99005	1	2	2	54.53037	64.724525	1	0.21	-0.341	-4.211	-4.183	111.0
-4180.487	-300.99503	3	2	300.99503	201.99005	1	2	2	54.53037	64.724525	1	0.21	-0.34	-4.058	-4.183	111.0
-4180.487	-300.99503	3	2	300.99503	201.99005	1	2	2	54.53037	64.724525	1	0.21	-0.341	-4.212	-4.183	111.0
-4180.487	-300.99503	3	2	300.99503	201.99005	1	2	2	54.53037	64.724525	1	0.21	-0.341	-4.166	-4.183	111.0
-4180.487	-300.99503	3	2	300.99503	201.99005	1	2	2	54.53037	64.724525	1	0.21	-0.341	-4.281	-4.184	111.0
-4180.487	-300.99503	3	2	300.99503	201.99005	1	2	2	54.53037	64.724525	1	0.21	-0.341	-4.168	-4.184	111.0
-4180.487	-300.99503	3	2	300.99503	201.99005	1	2	2	54.53037	64.724525	1	0.21	-0.341	-4.229	-4.184	111.0
-4180.487	-300.99503	3	2	300.99503	201.99005	1	2	2	54.53037	64.724525	1	0.21	-0.341	-4.205	-4.184	111.0
-4180.487	-300.99503	3	2	300.99503	201.99005	1	2	2	54.53037	64.724525	1	0.21	-0.341	-4.217	-4.184	111.0
-4180.487	-300.99503	3	2	300.99503	201.99005	1	2	2	54.53037	64.724525	1	0.21	-0.341	-4.201	-4.184	111.0
-4180.487	-300.99503	3	2	300.99503	201.99005	1	2	2	54.53037	64.724525	1	0.21	-0.341	-4.237	-4.184	111.0
-4180.487	-300.99503	3	2	300.99503	201.99005	1	2	2	54.53037	64.724525	1	0.21	-0.341	-4.232	-4.184	111.0
-4180.487	-300.99503	3	2	300.99503	201.99005	1	2	2	54.53037	64.724525	1	0.21	-0.341	-4.199	-4.184	111.0
-4180.487	-300.99503	3	2	300.99503	201.99005	1	2	2	54.53037	64.724525	1	0.21	-0.341	-4.187	-4.184	111.0
-4180.487	-300.99503	3	2	300.99503	201.99005	1	2	2	54.53037	64.724525	1	0.21	-0.341	-4.186	-4.184	111.0
-4180.487	-300.99503	3	2	300.99503	201.99005	1	2	2	54.53037	64.724525	1	0.21	-0.341	-4.159	-4.184	111.0
-4180.487	-300.99503	3	2	300.99503	201.99005	1	2	2	54.53037	64.724525	1	0.21	-0.341	-4.151	-4.184	111.0
-4180.487	-300.99503	3	2	300.99503	201.99005	1	2	2	54.53037	64.724525	1	0.21	-0.341	-4.188	-4.184	111.0
-4180.487	-300.99503	3	2	300.99503	201.99005	1	2	2	54.53037	64.724525	1	0.21	-0.341	-4.15	-4.184	111.0
-4180.487	-300.99503	3	2	300.99503	201.99005	1	2	2	54.53037	64.724525	1	0.21	-0.341	-4.316	-4.184	111.0
-4180.487	-300.99503	3	2	300.99503	201.99005	1	2	2	54.53037	64.724525	1	0.21	-0.341	-4.164	-4.184	111.0
-4180.487	-300.99503	3	2	300.99503	201.99005	1	2	2	54.53037	64.724525	1	0.21	-0.341	-4.296	-4.184	111.0
-4180.487	-300.99503	3	2	300.99503	201.99005	1	2	2	54.53037	64.724525	1	0.21	-0.341	-4.205	-4.184	111.0
-4180.487	-300.99503	3	2	300.99503	201.99005	1	2	2	54.53037	64.724525	1	0.21	-0.341	-4.216	-4.184	111.0
-4180.487	-300.99503	3	2	300.99503	201.99005	1	2	2	54.53037	64.724525	1	0.21	-0.341	-4.257	-4.184	111.0
-4180.487	-300.99503	3	2	300.99503	201.99005	1	2	2	54.53037	64.724525	1	0.21	-0.341	-4.199	-4.184	111.0
-4180.487	-300.99503	3	2	300.99503	201.99005	1	2	2	54.53037	64.724525	1	0.21	-0.341	-4.173	-4.184	111.0
-4180.487	-300.99503	3	2	300.99503	201.99005	1	2	2	54.53037	64.724525	1	0.21	-0.341	-4.159	-4.184	111.0
-4180.487	-300.99503	3	2	300.99503	201.99005	1	2	2	54.53037	64.724525	1	0.21	-0.341	-4.22	-4.184	111.0
-4180.487	-300.99503	3	2	300.99503	201.99005	1	2	2	54.53037	64.724525	1	0.21	-0.341	-4.191	-4.184	111.0
-4180.487	-300.99503	3	2	300.99503	201.99005	1	2	2	54.53037	64.724525	1	0.21	-0.341	-4.18	-4.184	111.0
-4180.487	-300.99503	3	2	300.99503	201.99005	1	2	2	54.53037	64.724525	1	0.21	-0.341	-4.168	-4.184	111.0
-4180.487	-300.99503	3	2	300.99503	201.99005	1	2	2	54.53037	64.724525	1	0.21	-0.341	-4.305	-4.184	111.0
-4180.487	-300.99503	3	2	300.99503	201.99005	1	2	2	54.53037	64.724525	1	0.21	-0.341	-4.208	-4.184	111.0
-4180.487	-300.99503	3	2	300.99503	201.99005	1	2	2	54.53037	64.724525	1	0.21	-0.341	-4.193	-4.184	111.0
-4180.487	-300.99503	3	2	300.99503	201.99005	1	2	2	54.53037	64.724525	1	0.21	-0.341	-4.203	-4.184	111.0
-4180.487	-300.99503	3	2	300.99503	201.99005	1	2	2	54.53037	64.724525	1	0.21	-0.341	-4.186	-4.184	111.0
-4180.487	-300.99503	3	2	300.99503	201.99005	1	2	2	54.53037	64.724525	1	0.21	-0.341	-4.273	-4.184	111.0
-4180.487	-300.99503	3	2	300.99503	201.99005	1	2	2	54.53037	64.724525	1	0.21	-0.341	-4.184	-4.184	111.0
-4180.487	-300.99503	3	2	300.99503	201.99005	1	2	2	54.53037	64.724525	1	0.21	-0.341	-4.223	-4.184	111.0
-4180.487	-300.99503	3	2	300.99503	201.99005	1	2	2	54.53037	64.724525	1	0.21	-0.341	-4.165	-4.184	111.0
-4180.487	-300.99503	3	2	300.99503	201.99005	1	2	2	54.53037	64.724525	1	0.21	-0.341	-4.206	-4.184	111.0
-4180.487	-300.99503	3	2	300.99503	201.99005	1	2	2	54.53037	64.724525	1	0.21	-0.341	-4.174	-4.184	111.0
-4180.487	-300.99503	3	2	300.99503	201.99005	1	2	2	54.53037	64.724525	1	0.21	-0.341	-4.158	-4.184	111.0
-4180.487	-300.99503	3	2	300.99503	201.99005	1	2	2	54.53037	64.724525	1	0.21	-0.341	-4.189	-4.184	111.0
-4180.487	-300.99503	3	2	300.99503	201.99005	1	2	2	54.53037	64.724525	1	0.209	-0.341	-4.196	-4.184	111.0
-4180.487	-300.99503	3	2	300.99503	201.99005	1	2	2	54.53037	64.724525	1	0.209	-0.341	-4.189	-4.184	111.0
-4180.487	-300.99503	3	2	300.99503	201.99005	1	2	2	54.53037	64.724525	1	0.209	-0.341	-4.176	-4.184	111.0
-4180.487	-300.99503	3	2	300.99503	201.99005	1	2	2	54.53037	64.724525	1	0.209	-0.341	-4.145	-4.184	111.0
-4180.487	-300.99503	3	2	300.99503	201.99005	1	2	2	54.53037	64.724525	1	0.209	-0.341	-4.176	-4.184	111.0
-4180.487	-300.99503	3	2	300.99503	201.99005	1	2	2	54.53037	64.724525	1	0.209	-0.341	-4.208	-4.184	111.0
-4180.487	-300.99503	3	2	300.99503	201.99005	1	2	2	54.53037	64.724525	1	0.209	-0.341	-4.186	-4.184	111.0
-4180.487	-300.99503	3	2	300.99503	201.99005	1	2	2	54.53037	64.724525	1	0.209	-0.341	-4.172	-4.184	111.0
-4180.487	-300.99503	3	2	300.99503	201.99005	1	2	2	54.53037	64.724525	1	0.209	-0.341	-4.164	-4.184	111.0
-4180.487	-300.99503	3	2	300.99503	201.99005	1	2	2	54.53037	64.724525	1	0.209	-0.341	-4.145	-4.184	111.0
-4180.487	-300.99503	3	2	300.99503	201.99005	1	2	2	54.53037	64.724525	1	0.209	-0.341	-4.161	-4.184	111.0
-4180.487	-300.99503	3	2	300.99503	201.99005	1	2	2	54.53037	64.724525	1	0.209	-0.341	-4.126	-4.184	111.0
-4180.487	-300.99503	3	2	300.99503	201.99005	1	2	2	54.53037	64.724525	1	0.209	-0.341	-4.21	-4.184	111.0
-4180.487	-300.99503	3	2	300.99503	201.99005	1	2	2	54.53037	64.724525	1	0.209	-0.341	-4.192	-4.184	111.0
-4180.487	-300.99503	3	2	300.99503	201.99005	1	2	2	54.53037	64.724525	1	0.209	-0.341	-4.165	-4.184	111.0
-4180.487	-300.99503	3	2	300.99503	201.99005	1	2	2	54.53037	64.724525	1	0.209	-0.341	-4.129	-4.184	111.0
-4180.487	-300.99503	3	2	300.99503	201.99005	1	2	2	54.53037	64.724525	1	0.209	-0.341	-4.14	-4.184	111.0
-4180.487	-300.99503	3	2	300.99503	201.99005	1	2	2	54.53037	64.724525	1	0.209	-0.341	-4.212	-4.184	111.0
-4180.487	-300.99503	3	2	300.99503	201.99005	1	2	2	54.53037	64.724525	1	0.209	-0.34	-4.086	-4.184	111.0
-4180.487	-300.99503	3	2	300.99503	201.99005	1	2	2	54.53037	64.724525	1	0.209	-0.341	-4.177	-4.184	111.0
-4180.487	-300.99503	3	2	300.99503	201.99005	1	2	2	54.53037	64.724525	1	0.209	-0.341	-4.164	-4.184	111.0
-4180.487	-300.99503	3	2	300.99503	201.99005	1	2	2	54.53037	64.724525	1	0.209	-0.341	-4.172	-4.184	111.0
-4180.487	-300.99503	3	2	300.99503	201.99005	1	2	2	54.53037	64.724525	1	0.209	-0.341	-4.138	-4.184	111.0
-4180.487	-300.99503	3	2	300.99503	201.99005	1	2	2	54.53037	64.724525	1	0.209	-0.341	-4.129	-4.184	111.0
-4180.487	-300.99503	3	2	300.99503	201.99005	1	2	2	54.53037	64.724525	1	0.209	-0.341	-4.22	-4.184	111.0
-4180.487	-300.99503	3	2	300.99503	201.99005	1	2	2	54.53037	64.724525	1	0.209	-0.341	-4.219	-4.184	111.0
-4180.487	-300.99503	3	2	300.99503	201.99005	1	2	2	54.53037	64.724525	1	0.209	-0.341	-4.189	-4.184	111.0
-4180.487	-300.99503	3	2	300.99503	201.99005	1	2	2	54.53037	64.724525	1	0.209	-0.341	-4.208	-4.184	111.0
-4180.487	-300.99503	3	2	300.99503	201.99005	1	2	2	54.53037	64.724525	1	0.209	-0.341	-4.19	-4.184	111.0
-4180.487	-300.99503	3	2	300.99503	201.99005	1	2	2	54.53037	64.724525	1	0.209	-0.341	-4.175	-4.184	111.0
-4180.487	-300.99503	3	2	300.99503	201.99005	1	2	2	54.53037	64.724525	1	0.209	-0.341	-4.183	-4.184	111.0
-4180.487	-300.99503	3	2	300.99503	201.99005	1	2	2	54.53037	64.724525	1	0.209	-0.341	-4.177	-4.184	111.0
-4180.487	-300.99503	3	2	300.99503	201.99005	1	2	2	54.53037	64.724525	1	0.209	-0.341	-4.139	-4.184	111.0
-4180.487	-300.99503	3	2	300.99503	201.99005	1	2	2	54.53037	64.724525	1	0.209	-0.341	-4.214	-4.184	111.0
-4180.487	-300.99503	3	2	300.99503	201.99005	1	2	2	54.53037	64.724525	1	0.209	-0.341	-4.17	-4.184	111.0
-4180.487	-300.99503	3	2	300.99503	201.99005	1	2	2	54.53037	64.724525	1	0.209	-0.341	-4.166	-4.184	111.0
-4180.487	-300.99503	3	2	300.99503	201.99005	1	2	2	54.53037	64.724525	1	0.209	-0.341	-4.237	-4.184	111.0
-4180.487	-300.99503	3	2	300.99503	201.99005	1	2	2	54.53037	64.724525	1	0.209	-0.341	-4.173	-4.184	111.0
-4180.487	-300.99503	3	2	300.99503	201.99005	1	2	2	54.53037	64.724525	1	0.209	-0.341	-4.136	-4.184	111.0
-4180.487	-300.99503	3	2	300.99503	201.99005	1	2	2	54.53037	64.724525	1	0.209	-0.341	-4.159	-4.184	111.0
-4180.487	-300.99503	3	2	300.99503	201.99005	1	2	2	54.53037	64.724525	1	0.209	-0.341	-4.225	-4.184	111.0
-4180.487	-300.99503	3	2	300.99503	201.99005	1	2	2	54.53037	64.724525	1	0.209	-0.34	-4.103	-4.184	111.0
-4180.487	-300.99503	3	2	300.99503	201.99005	1	2	2	54.53037	64.724525	1	0.209	-0.341	-4.167	-4.184	111.0
-4180.487	-300.99503	3	2	300.99503	201.99005	1	2	2	54.53037	64.724525	1	0.209	-0.341	-4.138	-4.184	111.0
0.0	0.0	3	2	300.99503	201.99005	1	2	2	54.53037	64.724525	0	0.209	-0.341	-4.159	-4.184	111.0
0.0	0.0	3	2	300.99503	201.99005	1	2	2	54.53037	64.724525	0	0.209	-0.341	-4.232	-4.184	111.0
0.0	0.0	3	2	300.99503	201.99005	1	2	2	54.53037	64.724525	0	0.209	-0.341	-4.227	-4.184	111.0
0.0	0.0	3	2	300.99503	201.99005	1	2	2	54.53037	64.724525	0	0.209	-0.341	-4.157	-4.184	111.0
0.0	0.0	3	2	300.99503	201.99005	1	2	2	54.53037	64.724525	0	0.209	-0.341	-4.202	-3.888	111.0
0.0	0.0	3	2	300.99503	201.99005	1	2	2	54.53037	64.724525	0	0.209	-0.339	-3.868	-3.888	111.0
0.0	0.0	3	2	300.99503	201.99005	1	2	2	54.53037	64.724525	0	0.21	-0.333	-3.373	-3.358	111.0
0.0	0.0	3	2	300.99503	201.99005	1	2	2	54.53037	64.724525	0	0.21	-0.327	-3.344	-3.358	111.0
0.0	0.0	3	2	300.99503	201.99005	1	2	2	54.53037	64.724525	0	0.21	-0.319	-3.13	-3.12	111.0
0.0	0.0	3	2	300.99503	201.99005	1	2	2	54.53037	64.724525	0	0.21	-0.311	-2.693	-2.695	111.0
0.0	0.0	3	2	300.99503	201.99005	1	2	2	54.53037	64.724525	0	0.21	-0.302	-2.654	-2.695	111.0
0.0	0.0	3	2	300.99503	201.99005	1	2	2	54.53037	64.724525	0	0.21	-0.291	-2.319	-2.327	111.0
0.0	0.0	3	2	300.99503	201.99005	1	2	2	54.53037	64.724525	0	0.21	-0.281	-2.25	-2.162	111.0
0.0	0.0	3	2	300.99503	201.99005	1	2	2	54.53037	64.724525	0	0.21	-0.27	-2.166	-2.162	111.0
0.0	0.0	3	2	300.99503	201.99005	1	2	2	54.53037	64.724525	0	0.21	-0.258	-1.842	-1.867	111.0
0.0	0.0	3	2	300.99503	201.99005	1	2	2	54.53037	64.724525	0	0.21	-0.248	-1.892	-1.867	111.0
0.0	0.0	3	2	300.99503	201.99005	1	2	2	54.53037	64.724525	0	0.21	-0.238	-1.709	-1.735	111.0
0.0	0.0	3	2	300.99503	201.99005	1	2	2	54.53037	64.724525	0	0.21	-0.228	-1.516	-1.498	111.0
0.0	0.0	3	2	300.99503	201.99005	1	2	2	54.53037	64.724525	0	0.21	-0.218	-1.498	-1.498	111.0
0.0	0.0	3	2	300.99503	201.99005	1	2	2	54.53037	64.724525	0	0.21	-0.208	-1.332	-1.294	111.0
0.0	0.0	3	2	300.99503	201.99005	1	2	2	54.53037	64.724525	0	0.21	-0.197	-1.187	-1.202	111.0
0.0	0.0	3	2	300.99503	201.99005	1	2	2	54.53037	64.724525	0	0.21	-0.188	-1.253	-1.202	111.0
0.0	0.0	3	2	300.99503	201.99005	1	2	2	54.53037	64.724525	0	0.21	-0.177	-0.975	-1.038	111.0
0.0	0.0	3	2	300.99503	201.99005	1	2	2	54.53037	64.724525	0	0.21	-0.169	-1.024	-1.038	111.0
0.0	0.0	3	2	300.99503	201.99005	1	2	2	54.53037	64.724525	0	0.21	-0.16	-0.999	-0.964	111.0
0.0	0.0	3	2	300.99503	201.99005	1	2	2	54.53037	64.724525	0	0.21	-0.153	-0.993	-0.833	111.0
0.0	0.0	3	2	300.99503	201.99005	1	2	2	54.53037	64.724525	0	0.21	-0.145	-0.853	-0.833	111.0
0.0	0.0	3	2	300.99503	201.99005	1	2	2	54.53037	64.724525	0	0.211	-0.137	-0.807	-0.774	111.0
0.0	0.0	3	2	300.99503	201.99005	1	2	2	54.53037	64.724525	0	0.211	-0.131	-0.761	-0.668	111.0
0.0	0.0	3	2	300.99503	201.99005	1	2	2	54.53037	64.724525	0	0.211	-0.123	-0.622	-0.668	111.0
0.0	0.0	3	2	300.99503	201.99005	1	2	2	54.53037	64.724525	0	0.211	-0.116	-0.63	-0.621	111.0
0.0	0.0	3	2	300.99503	201.99005	1	2	2	54.53037	64.724525	0	0.211	-0.11	-0.64	-0.621	111.0
0.0	0.0	3	2	300.99503	201.99005	1	2	2	54.53037	64.724525	0	0.211	-0.103	-0.369	-0.536	111.0
0.0	0.0	3	2	300.99503	201.99005	1	2	2	54.53037	64.724525	0	0.211	-0.097	-0.52	-0.498	111.0
0.0	0.0	3	2	300.99503	201.99005	1	2	2	54.53037	64.724525	0	0.211	-0.092	-0.498	-0.498	111.0
0.0	0.0	3	2	300.99503	201.99005	1	2	2	54.53037	64.724525	0	0.211	-0.086	-0.433	-0.43	111.0
0.0	0.0	3	2	300.99503	201.99005	1	2	2	54.53037	64.724525	0	0.211	-0.08	-0.44	-0.371	111.0
0.0	0.0	3	2	300.99503	201.99005	1	2	2	54.53037	64.724525	0	0.211	-0.076	-0.354	-0.371	111.0
0.0	0.0	3	2	300.99503	201.99005	1	2	2	54.53037	64.724525	0	0.211	-0.072	-0.306	-0.345	111.0
0.0	0.0	3	2	300.99503	201.99005	1	2	2	54.53037	64.724525	0	0.211	-0.068	-0.391	-0.345	111.0
0.0	0.0	3	2	300.99503	201.99005	1	2	2	54.53037	64.724525	0	0.211	-0.063	-0.266	-0.297	111.0
0.0	0.0	3	2	300.99503	201.99005	1	2	2	54.53037	64.724525	0	0.211	-0.059	-0.291	-0.276	111.0
0.0	0.0	3	2	300.99503	201.99005	1	2	2	54.53037	64.724525	0	0.211	-0.055	-0.228	-0.276	111.0
0.0	0.0	3	2	300.99503	201.99005	1	2	2	54.53037	64.724525	0	0.211	-0.052	-0.272	-0.238	111.0
0.0	0.0	3	2	300.99503	201.99005	1	2	2	54.53037	64.724525	0	0.211	-0.049	-0.295	-0.238	111.0
0.0	0.0	3	2	300.99503	201.99005	1	2	2	54.53037	64.724525	0	0.211	-0.045	-0.223	-0.221	111.0
0.0	0.0	3	2	300.99503	201.99005	1	2	2	54.53037	64.724525	0	0.211	-0.041	-0.222	-0.191	111.0
0.0	0.0	3	2	300.99503	201.99005	1	2	2	54.53037	64.724525	0	0.211	-0.038	-0.186	-0.191	111.0
0.0	0.0	3	2	300.99503	201.99005	1	2	2	54.53037	64.724525	0	0.211	-0.036	-0.183	-0.165	111.0
0.0	0.0	3	2	300.99503	201.99005	1	2	2	54.53037	64.724525	0	0.211	-0.034	-0.022	-0.153	111.0
0.0	0.0	3	2	300.99503	201.99005	1	2	2	54.53037	64.724525	0	0.211	-0.032	-0.152	-0.153	111.0
0.0	0.0	3	2	300.99503	201.99005	1	2	2	54.53037	64.724525	0	0.211	-0.03	-0.054	-0.132	111.0
0.0	0.0	3	2	300.99503	201.99005	1	2	2	54.53037	64.724525	0	0.211	-0.028	-0.131	-0.122	111.0
0.0	0.0	3	2	300.99503	201.99005	1	2	2	54.53037	64.724525	0	0.211	-0.026	-0.163	-0.122	111.0
0.0	0.0	3	2	300.99503	201.99005	1	2	2	54.53037	64.724525	0	0.211	-0.023	0.062	-0.106	111.0
0.0	0.0	3	2	300.99503	201.99005	1	2	2	54.53037	64.724525	0	0.211	-0.021	-0.085	-0.106	111.0
0.0	0.0	3	2	300.99503	201.99005	1	2	2	54.53037	64.724525	0	0.211	-0.02	-0.089	-0.098	111.0
0.0	0.0	3	2	300.99503	201.99005	1	2	2	54.53037	64.724525	0	0.211	-0.02	-0.086	-0.084	111.0
0.0	0.0	3	2	300.99503	201.99005	1	2	2	54.53037	64.724525	0	0.211	-0.02	-0.09	-0.084	111.0
0.0	0.0	3	2	300.99503	201.99005	1	2	2	54.53037	64.724525	0	0.211	-0.019	-0.068	-0.073	111.0
0.0	0.0	3	2	300.99503	201.99005	1	2	2	54.53037	64.724525	0	0.211	-0.019	-0.041	-0.067	111.0
0.0	0.0	3	2	300.99503	201.99005	1	2	2	54.53037	64.724525	0	0.211	-0.019	-0.057	-0.067	111.0
0.0	0.0	3	2	300.99503	201.99005	1	2	2	54.53037	64.724525	0	0.211	-0.019	-0.073	-0.058	111.0
0.0	0.0	3	2	300.99503	201.99005	1	2	2	54.53037	64.724525	0	0.211	-0.019	-0.073	-0.058	111.0
0.0	0.0	3	2	300.99503	201.99005	1	2	2	54.53037	64.724525	0	0.211	-0.019	-0.093	-0.054	111.0
0.0	0.0	3	2	300.99503	201.99005	1	2	2	54.53037	64.724525	0	0.211	-0.019	-0.033	-0.046	111.0
0.0	0.0	3	2	300.99503	201.99005	1	2	2	54.53037	64.724525	0	0.211	-0.019	-0.056	-0.046	111.0
0.0	0.0	3	2	300.99503	201.99005	1	2	2	54.53037	64.724525	0	0.211	-0.019	-0.037	-0.043	111.0
0.0	0.0	3	2	300.99503	201.99005	1	2	2	54.53037	64.724525	0	0.211	-0.019	-0.062	-0.043	111.0
0.0	0.0	3	2	300.99503	201.99005	1	2	2	54.53037	64.724525	0	0.211	-0.018	0.0	-0.037	111.0
0.0	0.0	3	2	300.99503	201.99005	1	2	2	54.53037	64.724525	0	0.211	-0.018	-0.032	-0.034	111.0
0.0	0.0	3	2	300.99503	201.99005	1	2	2	54.53037	64.724525	0	0.211	-0.017	0.005	-0.034	111.0
0.0	0.0	3	2	300.99503	201.99005	1	2	2	54.53037	64.724525	0	0.211	-0.017	-0.025	-0.029	111.0
0.0	0.0	3	2	300.99503	201.99005	1	2	2	54.53037	64.724525	0	0.211	-0.017	-0.076	-0.027	111.0
0.0	0.0	3	2	300.99503	201.99005	1	2	2	54.53037	64.724525	0	0.211	-0.017	-0.044	-0.027	111.0
0.0	0.0	3	2	300.99503	201.99005	1	2	2	54.53037	64.724525	0	0.211	-0.016	0.002	-0.023	111.0
0.0	0.0	3	2	300.99503	201.99005	1	2	2	54.53037	64.724525	0	0.211	-0.016	-0.137	-0.02	111.0
0.0	0.0	3	2	300.99503	201.99005	1	2	2	54.53037	64.724525	0	0.211	-0.016	-0.048	-0.02	111.0
0.0	0.0	3	2	300.99503	201.99005	1	2	2	54.53037	64.724525	0	0.211	-0.014	0.039	-0.018	111.0
0.0	0.0	3	2	300.99503	201.99005	1	2	2	54.53037	64.724525	0	0.211	-0.013	-0.038	-0.018	111.0
0.0	0.0	3	2	300.99503	201.99005	1	2	2	54.53037	64.724525	0	0.211	-0.013	-0.025	-0.016	111.0
0.0	0.0	3	2	300.99503	201.99005	1	2	2	54.53037	64.724525	0	0.211	-0.012	-0.009	-0.014	111.0
0.0	0.0	3	2	300.99503	201.99005	1	2	2	54.53037	64.724525	0	0.211	-0.011	0.0	-0.014	111.0
0.0	0.0	3	2	300.99503	201.99005	1	2	2	54.53037	64.724525	0	0.211	-0.009	0.005	-0.012	111.0
0.0	0.0	3	2	300.99503	201.99005	1	2	2	54.53037	64.724525	0	0.211	-0.009	-0.017	-0.012	111.0
0.0	0.0	3	2	300.99503	201.99005	1	2	2	54.53037	64.724525	0	0.211	-0.007	0.02	-0.011	111.0
0.0	0.0	3	2	300.99503	201.99005	1	2	2	54.53037	64.724525	0	0.211	-0.005	0.014	-0.01	111.0
0.0	0.0	3	2	300.99503	201.99005	1	2	2	54.53037	64.724525	0	0.211	-0.005	-0.013	-0.01	111.0
0.0	0.0	3	2	300.99503	201.99005	1	2	2	54.53037	64.724525	0	0.211	-0.004	-0.008	-0.009	111.0
0.0	0.0	3	2	300.99503	201.99005	1	2	2	54.53037	64.724525	0	0.211	-0.003	0.007	-0.007	111.0
0.0	0.0	3	2	300.99503	201.99005	1	2	2	54.53037	64.724525	0	0.211	-0.003	-0.017	-0.007	111.0
0.0	0.0	3	2	300.99503	201.99005	1	2	2	54.53037	64.724525	0	0.211	-0.002	-0.016	-0.007	111.0
0.0	0.0	3	2	300.99503	201.99005	1	2	2	54.53037	64.724525	0	0.211	-0.001	-0.012	-0.007	111.0
0.0	0.0	3	2	300.99503	201.99005	1	2	2	54.53037	64.724525	0	0.211	0.0	0.004	-0.006	111.0
0.0	0.0	3	2	300.99503	201.99005	1	2	2	54.53037	64.724525	0	0.211	0.0	-0.004	-0.005	111.0
0.0	0.0	3	2	300.99503	201.99005	1	2	2	54.53037	64.724525	0	0.211	0.0	0.015	-0.005	111.0
0.0	0.0	3	2	300.99503	201.99005	1	2	2	54.53037	64.724525	0	0.211	0.0	-0.002	-0.004	111.0
0.0	0.0	3	2	300.99503	201.99005	1	2	2	54.53037	64.724525	0	0.211	-0.001	-0.039	-0.003	111.0
0.0	0.0	3	2	300.99503	201.99005	1	2	2	54.53037	64.724525	0	0.211	0.0	-0.01	-0.003	111.0
0.0	0.0	3	2	300.99503	201.99005	1	2	2	54.53037	64.724525	0	0.211	-0.001	-0.017	-0.003	111.0
0.0	0.0	3	2	300.99503	201.99005	1	2	2	54.53037	64.724525	0	0.211	-0.001	-0.137	-0.003	111.0
0.0	0.0	3	2	300.99503	201.99005	1	2	2	54.53037	64.724525	0	0.211	0.0	0.022	-0.002	111.0
0.0	0.0	3	2	300.99503	201.99005	1	2	2	54.53037	64.724525	0	0.211	0.0	0.0	-0.002	111.0
0.0	0.0	3	2	300.99503	201.99005	1	2	2	54.53037	64.724525	0	0.211	-0.001	-0.142	-0.002	111.0
0.0	0.0	3	2	300.99503	201.99005	1	2	2	54.53037	64.724525	0	0.211	-0.001	-0.016	-0.002	111.0
0.0	0.0	3	2	300.99503	201.99005	1	2	2	54.53037	64.724525	0	0.211	0.0	0.002	-0.001	111.0
[truncated: 8,727 more rows]
