# Supplementary material for: Just noticeable differences for elbow joint torque feedback
Source: Sci Rep. 2021 Dec 7;11:23553. doi: 10.1038/s41598-021-02630-3 (PMC8651665; doi:10.1038/s41598-021-02630-3)
Supplement: Supplementary file 2 — Supplementary Information. [file 41598_2021_2630_MOESM2_ESM.zip › SupplementaryData_ScientificReports_KimAsbeck2021/S11_NTR.csv]

data 1	data 2	data 3	data 4	data 5	data 6	data 7	data 8	data 9	data 10	data 11	data 12	data 13	data 14	data 15	data 16	data 17
0.0	0.0	1	1	400.0	400.0	0	1	1	0.0	0.0	0	0.226	0.0	0.019	0.0	101.0
0.0	0.0	1	1	400.0	400.0	0	1	1	0.0	0.0	0	0.226	-0.001	-0.033	0.0	101.0
0.0	0.0	1	1	400.0	400.0	0	1	1	0.0	0.0	0	0.226	0.0	0.027	0.0	101.0
0.0	0.0	1	1	400.0	400.0	0	1	1	0.0	0.0	0	0.226	0.0	0.016	0.0	101.0
0.0	0.0	1	1	400.0	400.0	0	1	1	0.0	0.0	0	0.226	0.0	0.0	0.0	101.0
0.0	0.0	1	1	400.0	400.0	0	1	1	0.0	0.0	0	0.226	0.0	0.008	0.0	101.0
0.0	0.0	1	1	400.0	400.0	0	1	1	0.0	0.0	0	0.226	-0.001	-0.022	0.0	101.0
0.0	0.0	1	1	400.0	400.0	0	1	1	0.0	0.0	0	0.226	0.0	-0.006	0.0	101.0
0.0	0.0	1	1	400.0	400.0	0	1	1	0.0	0.0	0	0.226	-0.001	-0.064	0.0	101.0
0.0	0.0	1	1	400.0	400.0	0	1	1	0.0	0.0	0	0.226	-0.001	-0.022	0.0	101.0
0.0	0.0	1	1	400.0	400.0	0	1	1	0.0	0.0	0	0.226	0.0	0.004	0.0	101.0
0.0	0.0	1	1	400.0	400.0	0	1	1	0.0	0.0	0	0.226	-0.001	-0.075	0.0	101.0
0.0	0.0	1	1	400.0	400.0	0	1	1	0.0	0.0	0	0.226	-0.001	-0.014	0.0	101.0
0.0	0.0	1	1	400.0	400.0	0	1	1	0.0	0.0	0	0.226	0.0	-0.01	0.0	101.0
0.0	0.0	1	1	400.0	400.0	0	1	1	0.0	0.0	0	0.226	0.0	0.004	0.0	101.0
0.0	0.0	1	1	400.0	400.0	0	1	1	0.0	0.0	0	0.226	-0.001	-0.014	0.0	101.0
0.0	0.0	1	1	400.0	400.0	0	1	1	0.0	0.0	0	0.226	-0.001	-0.237	0.0	101.0
0.0	0.0	1	1	400.0	400.0	0	1	1	0.0	0.0	0	0.226	-0.001	-0.067	0.0	101.0
0.0	0.0	1	1	400.0	400.0	0	1	1	0.0	0.0	0	0.226	-0.001	-0.022	0.0	101.0
0.0	0.0	1	1	400.0	400.0	0	1	1	0.0	0.0	0	0.226	-0.001	-0.029	0.0	101.0
0.0	0.0	1	1	400.0	400.0	0	1	1	0.0	0.0	0	0.226	-0.001	-0.022	0.0	101.0
0.0	0.0	1	1	400.0	400.0	0	1	1	0.0	0.0	0	0.226	0.0	0.035	0.0	101.0
0.0	0.0	1	1	400.0	400.0	0	1	1	0.0	0.0	0	0.226	-0.001	-0.067	0.0	101.0
0.0	0.0	1	1	400.0	400.0	0	1	1	0.0	0.0	0	0.226	0.0	0.047	0.0	101.0
0.0	0.0	1	1	400.0	400.0	0	1	1	0.0	0.0	0	0.226	0.0	-0.003	0.0	101.0
0.0	0.0	1	1	400.0	400.0	0	1	1	0.0	0.0	0	0.226	0.0	0.008	0.0	101.0
0.0	0.0	1	1	400.0	400.0	0	1	1	0.0	0.0	0	0.226	0.0	0.108	0.0	101.0
0.0	0.0	1	1	400.0	400.0	0	1	1	0.0	0.0	0	0.226	-0.001	-0.018	0.0	101.0
0.0	0.0	1	1	400.0	400.0	0	1	1	0.0	0.0	0	0.226	-0.001	-0.033	0.0	101.0
0.0	0.0	1	1	400.0	400.0	0	1	1	0.0	0.0	0	0.226	0.0	0.047	0.0	101.0
0.0	0.0	1	1	400.0	400.0	0	1	1	0.0	0.0	0	0.226	-0.001	-0.018	0.0	101.0
0.0	0.0	1	1	400.0	400.0	0	1	1	0.0	0.0	0	0.226	0.0	0.012	0.0	101.0
0.0	0.0	1	1	400.0	400.0	0	1	1	0.0	0.0	0	0.226	0.0	0.046	0.0	101.0
0.0	0.0	1	1	400.0	400.0	0	1	1	0.0	0.0	0	0.226	-0.001	-0.029	0.0	101.0
0.0	0.0	1	1	400.0	400.0	0	1	1	0.0	0.0	0	0.226	-0.001	-0.014	0.0	101.0
0.0	0.0	1	1	400.0	400.0	0	1	1	0.0	0.0	0	0.226	-0.001	-0.018	0.0	101.0
0.0	0.0	1	1	400.0	400.0	0	1	1	0.0	0.0	0	0.226	0.0	0.012	0.0	101.0
0.0	0.0	1	1	400.0	400.0	0	1	1	0.0	0.0	0	0.226	-0.001	-0.106	0.0	101.0
0.0	0.0	1	1	400.0	400.0	0	1	1	0.0	0.0	0	0.226	-0.001	-0.049	0.0	101.0
0.0	0.0	1	1	400.0	400.0	0	1	1	0.0	0.0	0	0.226	-0.001	-0.06	0.0	101.0
0.0	0.0	1	1	400.0	400.0	0	1	1	0.0	0.0	0	0.226	0.0	0.012	0.0	101.0
0.0	0.0	1	1	400.0	400.0	0	1	1	0.0	0.0	0	0.226	0.0	0.016	0.0	101.0
0.0	0.0	1	1	400.0	400.0	0	1	1	0.0	0.0	0	0.226	-0.001	-0.022	0.0	101.0
0.0	0.0	1	1	400.0	400.0	0	1	1	0.0	0.0	0	0.226	0.0	0.008	0.0	101.0
0.0	0.0	1	1	400.0	400.0	0	1	1	0.0	0.0	0	0.226	0.0	-0.006	0.0	101.0
0.0	0.0	1	1	400.0	400.0	0	1	1	0.0	0.0	0	0.226	-0.001	-0.018	0.0	101.0
0.0	0.0	1	1	400.0	400.0	0	1	1	0.0	0.0	0	0.226	0.0	0.008	0.0	101.0
0.0	0.0	1	1	400.0	400.0	0	1	1	0.0	0.0	0	0.226	0.0	0.023	0.0	101.0
0.0	0.0	1	1	400.0	400.0	0	1	1	0.0	0.0	0	0.226	-0.001	-0.033	0.0	101.0
0.0	0.0	1	1	400.0	400.0	0	1	1	0.0	0.0	0	0.226	0.0	0.016	0.0	101.0
0.0	0.0	1	1	400.0	400.0	0	1	1	0.0	0.0	0	0.226	0.0	0.004	0.0	101.0
0.0	0.0	1	1	400.0	400.0	0	1	1	0.0	0.0	0	0.226	-0.001	-0.049	0.0	101.0
0.0	0.0	1	1	400.0	400.0	0	1	1	0.0	0.0	0	0.226	-0.001	-0.014	0.0	101.0
0.0	0.0	1	1	400.0	400.0	0	1	1	0.0	0.0	0	0.226	0.0	0.004	0.0	101.0
0.0	0.0	1	1	400.0	400.0	0	1	1	0.0	0.0	0	0.226	-0.001	-0.138	0.0	101.0
0.0	0.0	1	1	400.0	400.0	0	1	1	0.0	0.0	0	0.226	0.0	0.016	0.0	101.0
0.0	0.0	1	1	400.0	400.0	0	1	1	0.0	0.0	0	0.226	0.0	0.004	0.0	101.0
0.0	0.0	1	1	400.0	400.0	0	1	1	0.0	0.0	0	0.226	0.0	0.008	0.0	101.0
0.0	0.0	1	1	400.0	400.0	0	1	1	0.0	0.0	0	0.226	-0.001	-0.022	0.0	101.0
0.0	0.0	1	1	400.0	400.0	0	1	1	0.0	0.0	0	0.226	-0.001	-0.06	0.0	101.0
0.0	0.0	1	1	400.0	400.0	0	1	1	0.0	0.0	0	0.226	-0.001	-0.237	0.0	101.0
0.0	0.0	1	1	400.0	400.0	0	1	1	0.0	0.0	0	0.226	0.0	0.035	0.0	101.0
0.0	0.0	1	1	400.0	400.0	0	1	1	0.0	0.0	0	0.226	0.0	0.023	0.0	101.0
0.0	0.0	1	1	400.0	400.0	0	1	1	0.0	0.0	0	0.226	0.0	0.019	0.0	101.0
0.0	0.0	1	1	400.0	400.0	0	1	1	0.0	0.0	0	0.226	-0.001	-0.014	0.0	101.0
0.0	0.0	1	1	400.0	400.0	0	1	1	0.0	0.0	0	0.226	-0.001	-0.014	0.0	101.0
0.0	0.0	1	1	400.0	400.0	0	1	1	0.0	0.0	0	0.226	0.0	0.012	0.0	101.0
0.0	0.0	1	1	400.0	400.0	0	1	1	0.0	0.0	0	0.226	-0.001	-0.13	0.0	101.0
0.0	0.0	1	1	400.0	400.0	0	1	1	0.0	0.0	0	0.226	0.0	0.027	0.0	101.0
0.0	0.0	1	1	400.0	400.0	0	1	1	0.0	0.0	0	0.226	0.0	0.046	0.0	101.0
0.0	0.0	1	1	400.0	400.0	0	1	1	0.0	0.0	0	0.226	0.0	0.05	0.0	101.0
0.0	0.0	1	1	400.0	400.0	0	1	1	0.0	0.0	0	0.226	0.0	0.031	0.0	101.0
0.0	0.0	1	1	400.0	400.0	0	1	1	0.0	0.0	0	0.226	-0.001	-0.056	0.0	101.0
0.0	0.0	1	1	400.0	400.0	0	1	1	0.0	0.0	0	0.226	0.0	0.131	0.0	101.0
0.0	0.0	1	1	400.0	400.0	0	1	1	0.0	0.0	0	0.226	0.0	0.016	0.0	101.0
0.0	0.0	1	1	400.0	400.0	0	1	1	0.0	0.0	0	0.226	0.0	0.027	0.0	101.0
0.0	0.0	1	1	400.0	400.0	0	1	1	0.0	0.0	0	0.226	0.0	0.131	0.0	101.0
0.0	0.0	1	1	400.0	400.0	0	1	1	0.0	0.0	0	0.226	0.0	0.035	0.0	101.0
0.0	0.0	1	1	400.0	400.0	0	1	1	0.0	0.0	0	0.226	0.0	0.027	0.0	101.0
0.0	0.0	1	1	400.0	400.0	0	1	1	0.0	0.0	0	0.226	0.0	0.019	0.0	101.0
0.0	0.0	1	1	400.0	400.0	0	1	1	0.0	0.0	0	0.226	-0.001	-0.026	0.0	101.0
0.0	0.0	1	1	400.0	400.0	0	1	1	0.0	0.0	0	0.226	0.0	-0.003	0.0	101.0
0.0	0.0	1	1	400.0	400.0	0	1	1	0.0	0.0	0	0.226	0.0	0.016	0.0	101.0
0.0	0.0	1	1	400.0	400.0	0	1	1	0.0	0.0	0	0.226	0.0	0.0	0.0	101.0
0.0	0.0	1	1	400.0	400.0	0	1	1	0.0	0.0	0	0.226	0.0	0.019	0.0	101.0
0.0	0.0	1	1	400.0	400.0	0	1	1	0.0	0.0	0	0.226	0.0	0.008	0.0	101.0
0.0	0.0	1	1	400.0	400.0	0	1	1	0.0	0.0	0	0.226	-0.001	-0.037	0.0	101.0
0.0	0.0	1	1	400.0	400.0	0	1	1	0.0	0.0	0	0.226	-0.001	-0.037	0.0	101.0
0.0	0.0	1	1	400.0	400.0	0	1	1	0.0	0.0	0	0.226	-0.001	-0.022	0.0	101.0
0.0	0.0	1	1	400.0	400.0	0	1	1	0.0	0.0	0	0.226	0.0	0.012	0.0	101.0
0.0	0.0	1	1	400.0	400.0	0	1	1	0.0	0.0	0	0.226	0.0	0.0	0.0	101.0
0.0	0.0	1	1	400.0	400.0	0	1	1	0.0	0.0	0	0.226	0.0	-0.006	0.0	101.0
0.0	0.0	1	1	400.0	400.0	0	1	1	0.0	0.0	0	0.226	0.0	0.012	0.0	101.0
0.0	0.0	1	1	400.0	400.0	0	1	1	0.0	0.0	0	0.226	-0.001	-0.018	0.0	101.0
0.0	0.0	1	1	400.0	400.0	0	1	1	0.0	0.0	0	0.226	-0.001	-0.018	0.0	101.0
0.0	0.0	1	1	400.0	400.0	0	1	1	0.0	0.0	0	0.226	-0.001	-0.064	0.0	101.0
0.0	0.0	1	1	400.0	400.0	0	1	1	0.0	0.0	0	0.226	0.0	-0.01	0.0	101.0
0.0	0.0	1	1	400.0	400.0	0	1	1	0.0	0.0	0	0.226	-0.001	-0.052	0.0	101.0
0.0	0.0	1	1	400.0	400.0	0	1	1	0.0	0.0	0	0.226	0.0	-0.003	0.0	101.0
0.0	0.0	1	1	400.0	400.0	0	1	1	0.0	0.0	0	0.226	0.0	0.008	0.0	101.0
0.0	0.0	1	1	400.0	400.0	0	1	1	0.0	0.0	0	0.226	-0.001	-0.026	0.0	101.0
0.0	0.0	1	1	400.0	400.0	0	1	1	0.0	0.0	0	0.226	0.0	0.004	0.0	101.0
0.0	0.0	1	1	400.0	400.0	0	1	1	0.0	0.0	0	0.226	0.0	-0.006	0.0	101.0
0.0	0.0	1	1	400.0	400.0	0	1	1	0.0	0.0	0	0.226	-0.001	-0.083	0.0	101.0
0.0	0.0	1	1	400.0	400.0	0	1	1	0.0	0.0	0	0.226	0.0	-0.01	0.0	101.0
0.0	0.0	1	1	400.0	400.0	0	1	1	0.0	0.0	0	0.226	-0.001	-0.037	0.0	101.0
0.0	0.0	1	1	400.0	400.0	0	1	1	0.0	0.0	0	0.226	0.0	0.004	0.0	101.0
0.0	0.0	1	1	400.0	400.0	0	1	1	0.0	0.0	0	0.226	0.0	0.127	0.0	101.0
0.0	0.0	1	1	400.0	400.0	0	1	1	0.0	0.0	0	0.226	0.0	0.023	0.0	101.0
0.0	0.0	1	1	400.0	400.0	0	1	1	0.0	0.0	0	0.226	0.0	-0.01	0.0	101.0
0.0	0.0	1	1	400.0	400.0	0	1	1	0.0	0.0	0	0.226	-0.001	-0.018	0.0	101.0
0.0	0.0	1	1	400.0	400.0	0	1	1	0.0	0.0	0	0.226	-0.001	-0.076	0.0	101.0
0.0	0.0	1	1	400.0	400.0	0	1	1	0.0	0.0	0	0.226	0.0	0.039	0.0	101.0
0.0	0.0	1	1	400.0	400.0	0	1	1	0.0	0.0	0	0.226	-0.001	-0.041	0.0	101.0
0.0	0.0	1	1	400.0	400.0	0	1	1	0.0	0.0	0	0.226	0.0	-0.006	0.0	101.0
0.0	0.0	1	1	400.0	400.0	0	1	1	0.0	0.0	0	0.226	0.0	-0.003	0.0	101.0
0.0	0.0	1	1	400.0	400.0	0	1	1	0.0	0.0	0	0.226	0.0	0.016	0.0	101.0
0.0	0.0	1	1	400.0	400.0	0	1	1	0.0	0.0	0	0.226	0.0	-0.003	0.0	101.0
0.0	0.0	1	1	400.0	400.0	0	1	1	0.0	0.0	0	0.226	-0.001	-0.049	0.0	101.0
0.0	0.0	1	1	400.0	400.0	0	1	1	0.0	0.0	0	0.226	-0.001	-0.103	0.0	101.0
0.0	0.0	1	1	400.0	400.0	0	1	1	0.0	0.0	0	0.226	0.0	-0.003	0.0	101.0
0.0	0.0	1	1	400.0	400.0	0	1	1	0.0	0.0	0	0.226	0.0	0.019	0.0	101.0
0.0	0.0	1	1	400.0	400.0	0	1	1	0.0	0.0	0	0.226	0.0	-0.01	0.0	101.0
0.0	0.0	1	1	400.0	400.0	0	1	1	0.0	0.0	0	0.226	0.0	0.0	0.0	101.0
0.0	0.0	1	1	400.0	400.0	0	1	1	0.0	0.0	0	0.226	0.0	0.004	0.0	101.0
0.0	0.0	1	1	400.0	400.0	0	1	1	0.0	0.0	0	0.226	-0.001	-0.014	0.0	101.0
0.0	0.0	1	1	400.0	400.0	0	1	1	0.0	0.0	0	0.226	0.0	0.108	0.0	101.0
0.0	0.0	1	1	400.0	400.0	0	1	1	0.0	0.0	0	0.226	0.0	-0.01	0.0	101.0
0.0	0.0	1	1	400.0	400.0	0	1	1	0.0	0.0	0	0.226	0.0	-0.01	0.0	101.0
0.0	0.0	1	1	400.0	400.0	0	1	1	0.0	0.0	0	0.226	0.0	0.008	0.0	101.0
0.0	0.0	1	1	400.0	400.0	0	1	1	0.0	0.0	0	0.226	0.0	0.1	0.0	101.0
0.0	0.0	1	1	400.0	400.0	0	1	1	0.0	0.0	0	0.226	0.0	0.004	0.0	101.0
0.0	0.0	1	1	400.0	400.0	0	1	1	0.0	0.0	0	0.226	0.0	0.043	0.0	101.0
0.0	0.0	1	1	400.0	400.0	0	1	1	0.0	0.0	0	0.226	-0.001	-0.022	0.0	101.0
0.0	0.0	1	1	400.0	400.0	0	1	1	0.0	0.0	0	0.226	0.0	-0.006	0.0	101.0
0.0	0.0	1	1	400.0	400.0	0	1	1	0.0	0.0	0	0.226	0.0	0.02	0.0	101.0
0.0	0.0	1	1	400.0	400.0	0	1	1	0.0	0.0	0	0.226	0.0	0.015	0.0	101.0
0.0	0.0	1	1	400.0	400.0	0	1	1	0.0	0.0	0	0.226	0.0	0.031	0.0	101.0
0.0	0.0	1	1	400.0	400.0	0	1	1	0.0	0.0	0	0.226	0.0	0.134	0.0	101.0
0.0	0.0	1	1	400.0	400.0	0	1	1	0.0	0.0	0	0.226	0.0	0.023	0.0	101.0
0.0	0.0	1	1	400.0	400.0	0	1	1	0.0	0.0	0	0.226	0.0	0.0	0.0	101.0
0.0	0.0	1	1	400.0	400.0	0	1	1	0.0	0.0	0	0.226	0.0	0.012	0.0	101.0
0.0	0.0	1	1	400.0	400.0	0	1	1	0.0	0.0	0	0.226	0.0	0.019	0.0	101.0
0.0	0.0	1	1	400.0	400.0	0	1	1	0.0	0.0	0	0.226	-0.001	-0.125	0.0	101.0
0.0	0.0	1	1	400.0	400.0	0	1	1	0.0	0.0	0	0.226	-0.001	-0.026	0.0	101.0
0.0	0.0	1	1	400.0	400.0	0	1	1	0.0	0.0	0	0.226	0.0	0.0	0.0	101.0
0.0	0.0	1	1	400.0	400.0	0	1	1	0.0	0.0	0	0.226	0.0	0.023	0.0	101.0
0.0	0.0	1	1	400.0	400.0	0	1	1	0.0	0.0	0	0.226	0.0	0.019	0.0	101.0
0.0	0.0	1	1	400.0	400.0	0	1	1	0.0	0.0	0	0.226	-0.001	-0.068	0.0	101.0
0.0	0.0	1	1	400.0	400.0	0	1	1	0.0	0.0	0	0.226	0.0	-0.007	0.0	101.0
0.0	0.0	1	1	400.0	400.0	0	1	1	0.0	0.0	0	0.226	0.0	0.004	0.0	101.0
0.0	0.0	1	1	400.0	400.0	0	1	1	0.0	0.0	0	0.226	0.0	0.035	0.0	101.0
0.0	0.0	1	1	400.0	400.0	0	1	1	0.0	0.0	0	0.226	0.0	-0.01	0.0	101.0
0.0	0.0	1	1	400.0	400.0	0	1	1	0.0	0.0	0	0.226	0.0	0.004	0.0	101.0
0.0	0.0	1	1	400.0	400.0	0	1	1	0.0	0.0	0	0.226	0.0	-0.003	0.0	101.0
0.0	0.0	1	1	400.0	400.0	0	1	1	0.0	0.0	0	0.226	-0.001	-0.041	0.0	101.0
0.0	0.0	1	1	400.0	400.0	0	1	1	0.0	0.0	0	0.226	0.0	-0.003	0.0	101.0
0.0	0.0	1	1	400.0	400.0	0	1	1	0.0	0.0	0	0.226	-0.001	-0.049	0.0	101.0
0.0	0.0	1	1	400.0	400.0	0	1	1	0.0	0.0	0	0.226	0.0	0.023	0.0	101.0
0.0	0.0	1	1	400.0	400.0	0	1	1	0.0	0.0	0	0.226	0.0	0.023	0.0	101.0
0.0	0.0	1	1	400.0	400.0	0	1	1	0.0	0.0	0	0.226	0.0	0.099	0.0	101.0
0.0	0.0	1	1	400.0	400.0	0	1	1	0.0	0.0	0	0.226	0.0	-0.006	0.0	101.0
0.0	0.0	1	1	400.0	400.0	0	1	1	0.0	0.0	0	0.226	0.0	0.043	0.0	101.0
0.0	0.0	1	1	400.0	400.0	0	1	1	0.0	0.0	0	0.226	0.0	0.0	0.0	101.0
0.0	0.0	1	1	400.0	400.0	0	1	1	0.0	0.0	0	0.226	-0.001	-0.018	0.0	101.0
0.0	0.0	1	1	400.0	400.0	0	1	1	0.0	0.0	0	0.226	-0.001	-0.052	0.0	101.0
0.0	0.0	1	1	400.0	400.0	0	1	1	0.0	0.0	0	0.226	0.0	0.074	0.0	101.0
0.0	0.0	1	1	400.0	400.0	0	1	1	0.0	0.0	0	0.226	0.0	0.012	0.0	101.0
0.0	0.0	1	1	400.0	400.0	0	1	1	0.0	0.0	0	0.226	0.0	0.0	0.0	101.0
0.0	0.0	1	1	400.0	400.0	0	1	1	0.0	0.0	0	0.226	0.0	0.012	0.0	101.0
0.0	0.0	1	1	400.0	400.0	0	1	1	0.0	0.0	0	0.226	0.0	0.0	0.0	101.0
0.0	0.0	1	1	400.0	400.0	0	1	1	0.0	0.0	0	0.226	-0.001	-0.064	0.0	101.0
0.0	0.0	1	1	400.0	400.0	0	1	1	0.0	0.0	0	0.226	0.0	0.019	0.0	101.0
0.0	0.0	1	1	400.0	400.0	0	1	1	0.0	0.0	0	0.226	0.0	-0.01	0.0	101.0
0.0	0.0	1	1	400.0	400.0	0	1	1	0.0	0.0	0	0.226	0.0	0.004	0.0	101.0
0.0	0.0	1	1	400.0	400.0	0	1	1	0.0	0.0	0	0.226	0.0	0.016	0.0	101.0
0.0	0.0	1	1	400.0	400.0	0	1	1	0.0	0.0	0	0.226	0.0	0.004	0.0	101.0
0.0	0.0	1	1	400.0	400.0	0	1	1	0.0	0.0	0	0.226	0.0	-0.003	0.0	101.0
0.0	0.0	1	1	400.0	400.0	0	1	1	0.0	0.0	0	0.226	0.0	0.015	0.0	101.0
0.0	0.0	1	1	400.0	400.0	0	1	1	0.0	0.0	0	0.226	0.0	0.012	0.0	101.0
0.0	0.0	1	1	400.0	400.0	0	1	1	0.0	0.0	0	0.226	0.0	0.004	0.0	101.0
0.0	0.0	1	1	400.0	400.0	0	1	1	0.0	0.0	0	0.226	0.0	0.023	0.0	101.0
0.0	0.0	1	1	400.0	400.0	0	1	1	0.0	0.0	0	0.226	0.0	0.016	0.0	101.0
0.0	0.0	1	1	400.0	400.0	0	1	1	0.0	0.0	0	0.226	0.0	0.0	0.0	101.0
0.0	0.0	1	1	400.0	400.0	0	1	1	0.0	0.0	0	0.226	0.0	0.004	0.0	101.0
0.0	0.0	1	1	400.0	400.0	0	1	1	0.0	0.0	0	0.226	0.0	0.0	0.0	101.0
0.0	0.0	1	1	400.0	400.0	0	1	1	0.0	0.0	0	0.226	0.0	0.016	0.0	101.0
0.0	0.0	1	1	400.0	400.0	0	1	1	0.0	0.0	0	0.226	0.0	0.027	0.0	101.0
0.0	0.0	1	1	400.0	400.0	0	1	1	0.0	0.0	0	0.226	-0.001	-0.037	0.0	101.0
0.0	0.0	1	1	400.0	400.0	0	1	1	0.0	0.0	0	0.226	0.0	-0.002	0.0	101.0
0.0	0.0	1	1	400.0	400.0	0	1	1	0.0	0.0	0	0.226	0.0	-0.01	0.0	101.0
0.0	0.0	1	1	400.0	400.0	0	1	1	0.0	0.0	0	0.226	0.0	0.012	0.0	101.0
0.0	0.0	1	1	400.0	400.0	0	1	1	0.0	0.0	0	0.226	0.0	0.02	0.0	101.0
0.0	0.0	1	1	400.0	400.0	0	1	1	0.0	0.0	0	0.226	0.0	0.031	0.0	101.0
0.0	0.0	1	1	400.0	400.0	0	1	1	0.0	0.0	0	0.226	0.0	0.02	0.0	101.0
0.0	0.0	1	1	400.0	400.0	0	1	1	0.0	0.0	0	0.226	0.0	0.019	0.0	101.0
0.0	0.0	1	1	400.0	400.0	0	1	1	0.0	0.0	0	0.226	-0.001	-0.026	0.0	101.0
0.0	0.0	1	1	400.0	400.0	0	1	1	0.0	0.0	0	0.226	0.0	0.008	0.0	101.0
0.0	0.0	1	1	400.0	400.0	0	1	1	0.0	0.0	0	0.226	0.0	0.02	0.0	101.0
0.0	0.0	1	1	400.0	400.0	0	1	1	0.0	0.0	0	0.226	-0.001	-0.144	0.0	101.0
0.0	0.0	1	1	400.0	400.0	0	1	1	0.0	0.0	0	0.226	-0.001	-0.026	0.0	101.0
0.0	0.0	1	1	400.0	400.0	0	1	1	0.0	0.0	0	0.226	-0.001	-0.026	0.0	101.0
0.0	0.0	1	1	400.0	400.0	0	1	1	0.0	0.0	0	0.226	0.0	0.004	0.0	101.0
0.0	0.0	1	1	400.0	400.0	0	1	1	0.0	0.0	0	0.226	0.0	0.019	0.0	101.0
0.0	0.0	1	1	400.0	400.0	0	1	1	0.0	0.0	0	0.226	0.0	0.023	0.0	101.0
0.0	0.0	1	1	400.0	400.0	0	1	1	0.0	0.0	0	0.226	0.0	0.004	0.0	101.0
0.0	0.0	1	1	400.0	400.0	0	1	1	0.0	0.0	0	0.226	-0.001	-0.029	0.0	101.0
0.0	0.0	1	1	400.0	400.0	0	1	1	0.0	0.0	0	0.226	0.0	0.02	0.0	101.0
0.0	0.0	1	1	400.0	400.0	0	1	1	0.0	0.0	0	0.226	-0.001	-0.033	0.0	101.0
0.0	0.0	1	1	400.0	400.0	0	1	1	0.0	0.0	0	0.226	0.0	-0.003	0.0	101.0
0.0	0.0	1	1	400.0	400.0	0	1	1	0.0	0.0	0	0.226	0.0	0.008	0.0	101.0
0.0	0.0	1	1	400.0	400.0	0	1	1	0.0	0.0	0	0.226	0.0	0.05	0.0	101.0
0.0	0.0	1	1	400.0	400.0	0	1	1	0.0	0.0	0	0.226	-0.001	-0.108	0.0	101.0
0.0	0.0	1	1	400.0	400.0	0	1	1	0.0	0.0	0	0.226	0.0	0.043	0.0	101.0
0.0	0.0	1	1	400.0	400.0	0	1	1	0.0	0.0	0	0.226	0.0	0.031	0.0	101.0
0.0	0.0	1	1	400.0	400.0	0	1	1	0.0	0.0	0	0.226	0.0	0.027	0.0	101.0
0.0	0.0	1	1	400.0	400.0	0	1	1	0.0	0.0	0	0.226	0.0	0.046	0.0	101.0
0.0	0.0	1	1	400.0	400.0	0	1	1	0.0	0.0	0	0.226	0.0	0.031	0.0	101.0
0.0	0.0	1	1	400.0	400.0	0	1	1	0.0	0.0	0	0.226	0.0	0.055	0.0	101.0
0.0	0.0	1	1	400.0	400.0	0	1	1	0.0	0.0	0	0.226	-0.001	-0.026	0.0	101.0
0.0	0.0	1	1	400.0	400.0	0	1	1	0.0	0.0	0	0.226	0.0	0.027	0.0	101.0
0.0	0.0	1	1	400.0	400.0	0	1	1	0.0	0.0	0	0.226	0.0	0.039	0.0	101.0
0.0	0.0	1	1	400.0	400.0	0	1	1	0.0	0.0	0	0.226	0.0	0.027	0.0	101.0
0.0	0.0	1	1	400.0	400.0	0	1	1	0.0	0.0	0	0.226	0.0	0.042	0.0	101.0
0.0	0.0	1	1	400.0	400.0	0	1	1	0.0	0.0	0	0.226	0.0	0.008	0.0	101.0
0.0	0.0	1	1	400.0	400.0	0	1	1	0.0	0.0	0	0.226	0.0	0.062	0.0	101.0
0.0	0.0	1	1	400.0	400.0	0	1	1	0.0	0.0	0	0.226	-0.001	0.023	0.0	101.0
0.0	0.0	1	1	400.0	400.0	0	1	1	0.0	0.0	0	0.226	0.0	0.02	0.0	101.0
0.0	0.0	1	1	400.0	400.0	0	1	1	0.0	0.0	0	0.226	0.0	-0.01	0.0	101.0
0.0	0.0	1	1	400.0	400.0	0	1	1	0.0	0.0	0	0.226	0.0	0.053	0.0	101.0
0.0	0.0	1	1	400.0	400.0	0	1	1	0.0	0.0	0	0.226	0.0	0.019	0.0	101.0
0.0	0.0	1	1	400.0	400.0	0	1	1	0.0	0.0	0	0.226	0.0	-0.006	0.0	101.0
0.0	0.0	1	1	400.0	400.0	0	1	1	0.0	0.0	0	0.226	0.0	0.0	0.0	101.0
5555.5557	400.0	1	1	400.0	400.0	0	1	1	0.0	0.0	1	0.226	0.0	0.015	0.0	101.0
5555.5557	400.0	1	1	400.0	400.0	0	1	1	0.0	0.0	1	0.226	0.0	0.012	0.0	101.0
5555.5557	400.0	1	1	400.0	400.0	0	1	1	0.0	0.0	1	0.226	0.0	0.0	0.0	101.0
5555.5557	400.0	1	1	400.0	400.0	0	1	1	0.0	0.0	1	0.226	0.0	0.019	0.0	101.0
5555.5557	400.0	1	1	400.0	400.0	0	1	1	0.0	0.0	1	0.226	0.0	-0.003	0.0	111.0
5555.5557	400.0	1	1	400.0	400.0	0	1	1	0.0	0.0	1	0.226	0.005	0.809	0.757	111.0
5555.5557	400.0	1	1	400.0	400.0	0	1	1	0.0	0.0	1	0.226	0.013	1.062	1.097	111.0
5555.5557	400.0	1	1	400.0	400.0	0	1	1	0.0	0.0	1	0.226	0.02	0.845	1.097	111.0
5555.5557	400.0	1	1	400.0	400.0	0	1	1	0.0	0.0	1	0.226	0.033	1.719	1.706	111.0
5555.5557	400.0	1	1	400.0	400.0	0	1	1	0.0	0.0	1	0.226	0.045	1.706	1.706	111.0
5555.5557	400.0	1	1	400.0	400.0	0	1	1	0.0	0.0	1	0.226	0.057	2.006	1.978	111.0
5555.5557	400.0	1	1	400.0	400.0	0	1	1	0.0	0.0	1	0.226	0.072	2.484	2.467	101.0
5555.5557	400.0	1	1	400.0	400.0	0	1	1	0.0	0.0	1	0.226	0.086	2.444	2.467	101.0
5555.5557	400.0	1	1	400.0	400.0	0	1	1	0.0	0.0	1	0.227	0.099	2.696	2.686	101.0
5555.5557	400.0	1	1	400.0	400.0	0	1	1	0.0	0.0	1	0.227	0.114	3.11	3.079	101.0
5555.5557	400.0	1	1	400.0	400.0	0	1	1	0.0	0.0	1	0.227	0.127	3.077	3.079	111.0
5555.5557	400.0	1	1	400.0	400.0	0	1	1	0.0	0.0	1	0.227	0.143	3.436	3.417	111.0
5555.5557	400.0	1	1	400.0	400.0	0	1	1	0.0	0.0	1	0.227	0.157	3.412	3.417	101.0
5555.5557	400.0	1	1	400.0	400.0	0	1	1	0.0	0.0	1	0.227	0.17	3.605	3.569	101.0
5555.5557	400.0	1	1	400.0	400.0	0	1	1	0.0	0.0	1	0.227	0.184	3.834	3.84	101.0
5555.5557	400.0	1	1	400.0	400.0	0	1	1	0.0	0.0	1	0.227	0.197	3.892	3.84	111.0
5555.5557	400.0	1	1	400.0	400.0	0	1	1	0.0	0.0	1	0.227	0.21	3.982	3.963	111.0
5555.5557	400.0	1	1	400.0	400.0	0	1	1	0.0	0.0	1	0.228	0.223	4.175	4.181	101.0
5555.5557	400.0	1	1	400.0	400.0	0	1	1	0.0	0.0	1	0.228	0.235	4.169	4.181	101.0
5555.5557	400.0	1	1	400.0	400.0	0	1	1	0.0	0.0	1	0.228	0.246	4.263	4.279	111.0
5555.5557	400.0	1	1	400.0	400.0	0	1	1	0.0	0.0	1	0.228	0.257	4.383	4.453	101.0
5555.5557	400.0	1	1	400.0	400.0	0	1	1	0.0	0.0	1	0.228	0.268	4.399	4.453	101.0
5555.5557	400.0	1	1	400.0	400.0	0	1	1	0.0	0.0	1	0.228	0.278	4.504	4.531	101.0
5555.5557	400.0	1	1	400.0	400.0	0	1	1	0.0	0.0	1	0.228	0.287	4.536	4.531	101.0
5555.5557	400.0	1	1	400.0	400.0	0	1	1	0.0	0.0	1	0.228	0.297	4.676	4.673	101.0
5555.5557	400.0	1	1	400.0	400.0	0	1	1	0.0	0.0	1	0.228	0.306	4.77	4.794	111.0
5555.5557	400.0	1	1	400.0	400.0	0	1	1	0.0	0.0	1	0.228	0.316	4.842	4.794	111.0
5555.5557	400.0	1	1	400.0	400.0	0	1	1	0.0	0.0	1	0.229	0.325	4.898	4.847	101.0
5555.5557	400.0	1	1	400.0	400.0	0	1	1	0.0	0.0	1	0.229	0.332	4.857	4.847	101.0
5555.5557	400.0	1	1	400.0	400.0	0	1	1	0.0	0.0	1	0.229	0.34	4.923	4.898	101.0
5555.5557	400.0	1	1	400.0	400.0	0	1	1	0.0	0.0	1	0.229	0.347	4.979	4.989	101.0
5555.5557	400.0	1	1	400.0	400.0	0	1	1	0.0	0.0	1	0.229	0.354	5.131	4.989	101.0
5555.5557	400.0	1	1	400.0	400.0	0	1	1	0.0	0.0	1	0.229	0.361	5.049	5.068	101.0
5555.5557	400.0	1	1	400.0	400.0	0	1	1	0.0	0.0	1	0.229	0.367	5.119	5.102	101.0
5555.5557	400.0	1	1	400.0	400.0	0	1	1	0.0	0.0	1	0.229	0.372	5.097	5.102	101.0
5555.5557	400.0	1	1	400.0	400.0	0	1	1	0.0	0.0	1	0.229	0.378	5.257	5.165	101.0
5555.5557	400.0	1	1	400.0	400.0	0	1	1	0.0	0.0	1	0.229	0.383	5.21	5.192	101.0
5555.5557	400.0	1	1	400.0	400.0	0	1	1	0.0	0.0	1	0.229	0.387	5.213	5.192	101.0
5555.5557	400.0	1	1	400.0	400.0	0	1	1	0.0	0.0	1	0.229	0.391	5.219	5.244	101.0
5555.5557	400.0	1	1	400.0	400.0	0	1	1	0.0	0.0	1	0.229	0.395	5.251	5.244	101.0
5555.5557	400.0	1	1	400.0	400.0	0	1	1	0.0	0.0	1	0.229	0.4	5.319	5.287	101.0
5555.5557	400.0	1	1	400.0	400.0	0	1	1	0.0	0.0	1	0.229	0.404	5.287	5.307	101.0
5555.5557	400.0	1	1	400.0	400.0	0	1	1	0.0	0.0	1	0.229	0.406	5.25	5.307	101.0
5555.5557	400.0	1	1	400.0	400.0	0	1	1	0.0	0.0	1	0.229	0.41	5.337	5.34	101.0
5555.5557	400.0	1	1	400.0	400.0	0	1	1	0.0	0.0	1	0.229	0.414	5.378	5.356	101.0
5555.5557	400.0	1	1	400.0	400.0	0	1	1	0.0	0.0	1	0.229	0.418	5.34	5.356	101.0
5555.5557	400.0	1	1	400.0	400.0	0	1	1	0.0	0.0	1	0.229	0.422	5.379	5.385	101.0
5555.5557	400.0	1	1	400.0	400.0	0	1	1	0.0	0.0	1	0.229	0.423	5.307	5.385	101.0
5555.5557	400.0	1	1	400.0	400.0	0	1	1	0.0	0.0	1	0.229	0.425	5.391	5.397	101.0
5555.5557	400.0	1	1	400.0	400.0	0	1	1	0.0	0.0	1	0.229	0.427	5.431	5.419	101.0
5555.5557	400.0	1	1	400.0	400.0	0	1	1	0.0	0.0	1	0.23	0.428	5.412	5.419	101.0
5555.5557	400.0	1	1	400.0	400.0	0	1	1	0.0	0.0	1	0.23	0.43	5.424	5.438	101.0
5555.5557	400.0	1	1	400.0	400.0	0	1	1	0.0	0.0	1	0.23	0.431	5.292	5.438	101.0
5555.5557	400.0	1	1	400.0	400.0	0	1	1	0.0	0.0	1	0.23	0.433	5.519	5.448	101.0
5555.5557	400.0	1	1	400.0	400.0	0	1	1	0.0	0.0	1	0.23	0.435	5.34	5.464	101.0
5555.5557	400.0	1	1	400.0	400.0	0	1	1	0.0	0.0	1	0.23	0.437	5.411	5.464	101.0
5555.5557	400.0	1	1	400.0	400.0	0	1	1	0.0	0.0	1	0.23	0.439	5.483	5.47	101.0
5555.5557	400.0	1	1	400.0	400.0	0	1	1	0.0	0.0	1	0.23	0.441	5.33	5.483	101.0
5555.5557	400.0	1	1	400.0	400.0	0	1	1	0.0	0.0	1	0.23	0.441	5.439	5.483	101.0
5555.5557	400.0	1	1	400.0	400.0	0	1	1	0.0	0.0	1	0.23	0.441	5.507	5.488	101.0
5555.5557	400.0	1	1	400.0	400.0	0	1	1	0.0	0.0	1	0.23	0.441	5.48	5.498	101.0
5555.5557	400.0	1	1	400.0	400.0	0	1	1	0.0	0.0	1	0.23	0.442	5.472	5.498	101.0
5555.5557	400.0	1	1	400.0	400.0	0	1	1	0.0	0.0	1	0.23	0.442	5.556	5.503	101.0
5555.5557	400.0	1	1	400.0	400.0	0	1	1	0.0	0.0	1	0.23	0.442	5.499	5.503	101.0
5555.5557	400.0	1	1	400.0	400.0	0	1	1	0.0	0.0	1	0.23	0.442	5.488	5.51	101.0
5555.5557	400.0	1	1	400.0	400.0	0	1	1	0.0	0.0	1	0.23	0.442	5.489	5.514	101.0
5555.5557	400.0	1	1	400.0	400.0	0	1	1	0.0	0.0	1	0.23	0.442	5.532	5.514	101.0
5555.5557	400.0	1	1	400.0	400.0	0	1	1	0.0	0.0	1	0.23	0.443	5.563	5.521	101.0
5555.5557	400.0	1	1	400.0	400.0	0	1	1	0.0	0.0	1	0.23	0.443	5.431	5.527	101.0
5555.5557	400.0	1	1	400.0	400.0	0	1	1	0.0	0.0	1	0.23	0.444	5.613	5.527	101.0
5555.5557	400.0	1	1	400.0	400.0	0	1	1	0.0	0.0	1	0.23	0.445	5.571	5.529	101.0
5555.5557	400.0	1	1	400.0	400.0	0	1	1	0.0	0.0	1	0.23	0.445	5.536	5.529	101.0
5555.5557	400.0	1	1	400.0	400.0	1	1	1	0.0	0.0	1	0.23	0.447	5.58	5.533	101.0
5555.5557	400.0	1	1	400.0	400.0	1	1	1	0.0	0.0	1	0.23	0.447	5.53	5.535	101.0
5555.5557	400.0	1	1	400.0	400.0	1	1	1	0.0	0.0	1	0.23	0.448	5.561	5.535	101.0
5555.5557	400.0	1	1	400.0	400.0	1	1	1	0.0	0.0	1	0.23	0.449	5.525	5.54	101.0
5555.5557	400.0	1	1	400.0	400.0	1	1	1	0.0	0.0	1	0.23	0.45	5.532	5.54	101.0
5555.5557	400.0	1	1	400.0	400.0	1	1	1	0.0	0.0	1	0.23	0.45	5.55	5.541	101.0
5555.5557	400.0	1	1	400.0	400.0	1	1	1	0.0	0.0	1	0.23	0.451	5.513	5.544	101.0
5555.5557	400.0	1	1	400.0	400.0	1	1	1	0.0	0.0	1	0.23	0.452	5.458	5.544	101.0
5555.5557	400.0	1	1	400.0	400.0	1	1	1	0.0	0.0	1	0.23	0.452	5.551	5.547	101.0
5555.5557	400.0	1	1	400.0	400.0	1	1	1	0.0	0.0	1	0.23	0.453	5.579	5.547	101.0
5555.5557	400.0	1	1	400.0	400.0	1	1	1	0.0	0.0	1	0.23	0.454	5.394	5.547	101.0
5555.5557	400.0	1	1	400.0	400.0	1	1	1	0.0	0.0	1	0.23	0.456	5.595	5.549	101.0
5555.5557	400.0	1	1	400.0	400.0	1	1	1	0.0	0.0	1	0.23	0.458	5.562	5.549	101.0
5555.5557	400.0	1	1	400.0	400.0	1	1	1	0.0	0.0	1	0.23	0.46	5.646	5.55	101.0
5555.5557	400.0	1	1	400.0	400.0	1	1	1	0.0	0.0	1	0.23	0.461	5.581	5.551	101.0
5555.5557	400.0	1	1	400.0	400.0	1	1	1	0.0	0.0	1	0.23	0.461	5.586	5.551	101.0
5555.5557	400.0	1	1	400.0	400.0	1	1	1	0.0	0.0	1	0.23	0.46	5.526	5.552	101.0
5555.5557	400.0	1	1	400.0	400.0	1	1	1	0.0	0.0	1	0.23	0.461	5.604	5.553	101.0
5555.5557	400.0	1	1	400.0	400.0	1	1	1	0.0	0.0	1	0.23	0.46	5.552	5.553	101.0
5555.5557	400.0	1	1	400.0	400.0	1	1	1	0.0	0.0	1	0.23	0.461	5.598	5.554	101.0
5555.5557	400.0	1	1	400.0	400.0	1	1	1	0.0	0.0	1	0.23	0.46	5.522	5.554	101.0
5555.5557	400.0	1	1	400.0	400.0	1	1	1	0.0	0.0	1	0.23	0.46	5.513	5.555	101.0
5555.5557	400.0	1	1	400.0	400.0	1	1	1	0.0	0.0	1	0.23	0.46	5.549	5.556	101.0
5555.5557	400.0	1	1	400.0	400.0	1	1	1	0.0	0.0	1	0.23	0.461	5.584	5.556	101.0
5555.5557	400.0	1	1	400.0	400.0	1	1	1	0.0	0.0	1	0.23	0.461	5.567	5.556	101.0
5555.5557	400.0	1	1	400.0	400.0	1	1	1	0.0	0.0	1	0.23	0.461	5.584	5.557	101.0
5555.5557	400.0	1	1	400.0	400.0	1	1	1	0.0	0.0	1	0.23	0.46	5.531	5.557	101.0
5555.5557	400.0	1	1	400.0	400.0	1	1	1	0.0	0.0	1	0.23	0.461	5.564	5.557	101.0
5555.5557	400.0	1	1	400.0	400.0	1	1	1	0.0	0.0	1	0.23	0.46	5.523	5.559	101.0
5555.5557	400.0	1	1	400.0	400.0	1	1	1	0.0	0.0	1	0.23	0.461	5.568	5.559	101.0
5555.5557	400.0	1	1	400.0	400.0	1	1	1	0.0	0.0	1	0.23	0.461	5.691	5.559	101.0
5555.5557	400.0	1	1	400.0	400.0	1	1	1	0.0	0.0	1	0.23	0.461	5.569	5.559	101.0
5555.5557	400.0	1	1	400.0	400.0	1	1	1	0.0	0.0	1	0.23	0.46	5.526	5.559	101.0
5555.5557	400.0	1	1	400.0	400.0	1	1	1	0.0	0.0	1	0.23	0.461	5.561	5.56	101.0
5555.5557	400.0	1	1	400.0	400.0	1	1	1	0.0	0.0	1	0.23	0.46	5.552	5.56	101.0
5555.5557	400.0	1	1	400.0	400.0	1	1	1	0.0	0.0	1	0.23	0.46	5.556	5.56	101.0
5555.5557	400.0	1	1	400.0	400.0	1	1	1	0.0	0.0	1	0.23	0.46	5.453	5.56	101.0
5555.5557	400.0	1	1	400.0	400.0	1	1	1	0.0	0.0	1	0.23	0.461	5.57	5.56	101.0
5555.5557	400.0	1	1	400.0	400.0	1	1	1	0.0	0.0	1	0.23	0.46	5.524	5.56	101.0
5555.5557	400.0	1	1	400.0	400.0	1	1	1	0.0	0.0	1	0.23	0.46	5.534	5.56	101.0
5555.5557	400.0	1	1	400.0	400.0	1	1	1	0.0	0.0	1	0.23	0.461	5.566	5.561	101.0
5555.5557	400.0	1	1	400.0	400.0	1	1	1	0.0	0.0	1	0.23	0.46	5.518	5.561	101.0
5555.5557	400.0	1	1	400.0	400.0	1	1	1	0.0	0.0	1	0.23	0.46	5.553	5.561	101.0
5555.5557	400.0	1	1	400.0	400.0	1	1	1	0.0	0.0	1	0.23	0.461	5.603	5.561	101.0
5555.5557	400.0	1	1	400.0	400.0	1	1	1	0.0	0.0	1	0.23	0.461	5.567	5.561	101.0
5555.5557	400.0	1	1	400.0	400.0	1	1	1	0.0	0.0	1	0.23	0.46	5.439	5.561	101.0
5555.5557	400.0	1	1	400.0	400.0	1	1	1	0.0	0.0	1	0.23	0.46	5.542	5.561	101.0
5555.5557	400.0	1	1	400.0	400.0	1	1	1	0.0	0.0	1	0.23	0.46	5.428	5.561	101.0
5555.5557	400.0	1	1	400.0	400.0	1	1	1	0.0	0.0	1	0.23	0.46	5.523	5.561	101.0
5555.5557	400.0	1	1	400.0	400.0	1	1	1	0.0	0.0	1	0.23	0.46	5.535	5.562	101.0
5555.5557	400.0	1	1	400.0	400.0	1	1	1	0.0	0.0	1	0.23	0.46	5.536	5.562	101.0
5555.5557	400.0	1	1	400.0	400.0	1	1	1	0.0	0.0	1	0.23	0.46	5.537	5.562	101.0
5555.5557	400.0	1	1	400.0	400.0	1	1	1	0.0	0.0	1	0.23	0.461	5.569	5.562	101.0
5555.5557	400.0	1	1	400.0	400.0	1	1	1	0.0	0.0	1	0.23	0.461	5.574	5.562	101.0
5555.5557	400.0	1	1	400.0	400.0	1	1	1	0.0	0.0	1	0.23	0.461	5.611	5.562	101.0
5555.5557	400.0	1	1	400.0	400.0	1	1	1	0.0	0.0	1	0.23	0.461	5.581	5.562	101.0
5555.5557	400.0	1	1	400.0	400.0	1	1	1	0.0	0.0	1	0.23	0.46	5.557	5.562	101.0
5555.5557	400.0	1	1	400.0	400.0	1	1	1	0.0	0.0	1	0.23	0.461	5.563	5.562	101.0
5555.5557	400.0	1	1	400.0	400.0	1	1	1	0.0	0.0	1	0.23	0.46	5.551	5.562	101.0
5555.5557	400.0	1	1	400.0	400.0	1	1	1	0.0	0.0	1	0.23	0.461	5.596	5.562	101.0
5555.5557	400.0	1	1	400.0	400.0	1	1	1	0.0	0.0	1	0.23	0.46	5.536	5.562	101.0
5555.5557	400.0	1	1	400.0	400.0	1	1	1	0.0	0.0	1	0.23	0.46	5.553	5.562	101.0
5555.5557	400.0	1	1	400.0	400.0	1	1	1	0.0	0.0	1	0.23	0.46	5.549	5.562	101.0
5555.5557	400.0	1	1	400.0	400.0	1	1	1	0.0	0.0	1	0.23	0.46	5.551	5.562	101.0
5555.5557	400.0	1	1	400.0	400.0	1	1	1	0.0	0.0	1	0.23	0.46	5.508	5.562	101.0
5555.5557	400.0	1	1	400.0	400.0	1	1	1	0.0	0.0	1	0.23	0.461	5.571	5.562	101.0
5555.5557	400.0	1	1	400.0	400.0	1	1	1	0.0	0.0	1	0.23	0.461	5.565	5.562	101.0
5555.5557	400.0	1	1	400.0	400.0	1	1	1	0.0	0.0	1	0.23	0.461	5.572	5.562	101.0
5555.5557	400.0	1	1	400.0	400.0	1	1	1	0.0	0.0	1	0.23	0.46	5.555	5.562	101.0
5555.5557	400.0	1	1	400.0	400.0	1	1	1	0.0	0.0	1	0.23	0.461	5.575	5.562	101.0
5555.5557	400.0	1	1	400.0	400.0	1	1	1	0.0	0.0	1	0.23	0.46	5.557	5.562	101.0
5555.5557	400.0	1	1	400.0	400.0	1	1	1	0.0	0.0	1	0.23	0.46	5.556	5.562	101.0
5555.5557	400.0	1	1	400.0	400.0	1	1	1	0.0	0.0	1	0.23	0.46	5.547	5.562	101.0
5555.5557	400.0	1	1	400.0	400.0	1	1	1	0.0	0.0	1	0.23	0.46	5.512	5.562	101.0
5555.5557	400.0	1	1	400.0	400.0	1	1	1	0.0	0.0	1	0.23	0.46	5.529	5.562	101.0
5555.5557	400.0	1	1	400.0	400.0	1	1	1	0.0	0.0	1	0.23	0.46	5.535	5.562	101.0
5555.5557	400.0	1	1	400.0	400.0	1	1	1	0.0	0.0	1	0.23	0.461	5.623	5.562	101.0
5555.5557	400.0	1	1	400.0	400.0	1	1	1	0.0	0.0	1	0.23	0.46	5.525	5.562	101.0
5555.5557	400.0	1	1	400.0	400.0	1	1	1	0.0	0.0	1	0.23	0.46	5.55	5.562	101.0
5555.5557	400.0	1	1	400.0	400.0	1	1	1	0.0	0.0	1	0.23	0.461	5.675	5.562	101.0
5555.5557	400.0	1	1	400.0	400.0	1	1	1	0.0	0.0	1	0.23	0.46	5.53	5.562	101.0
5555.5557	400.0	1	1	400.0	400.0	1	1	1	0.0	0.0	1	0.23	0.461	5.586	5.562	101.0
5555.5557	400.0	1	1	400.0	400.0	1	1	1	0.0	0.0	1	0.23	0.46	5.536	5.562	101.0
5555.5557	400.0	1	1	400.0	400.0	1	1	1	0.0	0.0	1	0.23	0.461	5.568	5.562	101.0
5555.5557	400.0	1	1	400.0	400.0	1	1	1	0.0	0.0	1	0.23	0.46	5.553	5.562	101.0
5555.5557	400.0	1	1	400.0	400.0	1	1	1	0.0	0.0	1	0.23	0.461	5.609	5.562	101.0
5555.5557	400.0	1	1	400.0	400.0	1	1	1	0.0	0.0	1	0.23	0.461	5.567	5.562	101.0
5555.5557	400.0	1	1	400.0	400.0	1	1	1	0.0	0.0	1	0.23	0.46	5.552	5.562	101.0
5555.5557	400.0	1	1	400.0	400.0	1	1	1	0.0	0.0	1	0.23	0.461	5.618	5.562	101.0
5555.5557	400.0	1	1	400.0	400.0	1	1	1	0.0	0.0	1	0.23	0.46	5.557	5.562	101.0
5555.5557	400.0	1	1	400.0	400.0	1	1	1	0.0	0.0	1	0.23	0.461	5.613	5.562	101.0
5555.5557	400.0	1	1	400.0	400.0	1	1	1	0.0	0.0	1	0.23	0.461	5.589	5.562	101.0
5555.5557	400.0	1	1	400.0	400.0	1	1	1	0.0	0.0	1	0.23	0.461	5.59	5.562	101.0
5555.5557	400.0	1	1	400.0	400.0	1	1	1	0.0	0.0	1	0.23	0.46	5.55	5.562	101.0
5555.5557	400.0	1	1	400.0	400.0	1	1	1	0.0	0.0	1	0.23	0.461	5.608	5.562	101.0
5555.5557	400.0	1	1	400.0	400.0	1	1	1	0.0	0.0	1	0.23	0.461	5.565	5.562	101.0
5555.5557	400.0	1	1	400.0	400.0	1	1	1	0.0	0.0	1	0.23	0.46	5.526	5.562	101.0
5555.5557	400.0	1	1	400.0	400.0	1	1	1	0.0	0.0	1	0.23	0.461	5.602	5.562	101.0
5555.5557	400.0	1	1	400.0	400.0	1	1	1	0.0	0.0	1	0.23	0.461	5.602	5.562	101.0
5555.5557	400.0	1	1	400.0	400.0	1	1	1	0.0	0.0	1	0.23	0.46	5.541	5.562	101.0
5555.5557	400.0	1	1	400.0	400.0	1	1	1	0.0	0.0	1	0.23	0.46	5.508	5.562	101.0
5555.5557	400.0	1	1	400.0	400.0	1	1	1	0.0	0.0	1	0.23	0.461	5.562	5.562	101.0
5555.5557	400.0	1	1	400.0	400.0	1	1	1	0.0	0.0	1	0.23	0.461	5.58	5.562	101.0
5555.5557	400.0	1	1	400.0	400.0	1	1	1	0.0	0.0	1	0.23	0.461	5.63	5.562	101.0
5555.5557	400.0	1	1	400.0	400.0	1	1	1	0.0	0.0	1	0.23	0.46	5.553	5.562	101.0
5555.5557	400.0	1	1	400.0	400.0	1	1	1	0.0	0.0	1	0.23	0.46	5.509	5.562	101.0
5555.5557	400.0	1	1	400.0	400.0	1	1	1	0.0	0.0	1	0.23	0.461	5.561	5.562	101.0
5555.5557	400.0	1	1	400.0	400.0	1	1	1	0.0	0.0	1	0.23	0.46	5.479	5.562	101.0
5555.5557	400.0	1	1	400.0	400.0	1	1	1	0.0	0.0	1	0.23	0.461	5.595	5.562	101.0
5555.5557	400.0	1	1	400.0	400.0	1	1	1	0.0	0.0	1	0.23	0.461	5.562	5.562	101.0
5555.5557	400.0	1	1	400.0	400.0	1	1	1	0.0	0.0	1	0.23	0.46	5.504	5.562	101.0
5555.5557	400.0	1	1	400.0	400.0	1	1	1	0.0	0.0	1	0.23	0.461	5.613	5.562	101.0
5555.5557	400.0	1	1	400.0	400.0	1	1	1	0.0	0.0	1	0.23	0.461	5.583	5.562	101.0
5555.5557	400.0	1	1	400.0	400.0	1	1	1	0.0	0.0	1	0.23	0.46	5.529	5.562	101.0
5555.5557	400.0	1	1	400.0	400.0	1	1	1	0.0	0.0	1	0.23	0.461	5.601	5.562	101.0
5555.5557	400.0	1	1	400.0	400.0	1	1	1	0.0	0.0	1	0.23	0.461	5.6	5.562	101.0
5555.5557	400.0	1	1	400.0	400.0	1	1	1	0.0	0.0	1	0.23	0.46	5.453	5.562	101.0
5555.5557	400.0	1	1	400.0	400.0	1	1	1	0.0	0.0	1	0.23	0.461	5.623	5.562	101.0
5555.5557	400.0	1	1	400.0	400.0	1	1	1	0.0	0.0	1	0.23	0.461	5.559	5.562	101.0
5555.5557	400.0	1	1	400.0	400.0	1	1	1	0.0	0.0	1	0.23	0.461	5.611	5.562	101.0
5555.5557	400.0	1	1	400.0	400.0	1	1	1	0.0	0.0	1	0.23	0.46	5.551	5.562	101.0
5555.5557	400.0	1	1	400.0	400.0	1	1	1	0.0	0.0	1	0.23	0.461	5.578	5.562	101.0
5555.5557	400.0	1	1	400.0	400.0	1	1	1	0.0	0.0	1	0.23	0.46	5.555	5.562	101.0
5555.5557	400.0	1	1	400.0	400.0	1	1	1	0.0	0.0	1	0.23	0.461	5.559	5.562	101.0
5555.5557	400.0	1	1	400.0	400.0	1	1	1	0.0	0.0	1	0.23	0.46	5.549	5.562	101.0
5555.5557	400.0	1	1	400.0	400.0	1	1	1	0.0	0.0	1	0.23	0.46	5.553	5.562	101.0
5555.5557	400.0	1	1	400.0	400.0	1	1	1	0.0	0.0	1	0.23	0.461	5.573	5.562	101.0
5555.5557	400.0	1	1	400.0	400.0	1	1	1	0.0	0.0	1	0.23	0.461	5.573	5.562	101.0
5555.5557	400.0	1	1	400.0	400.0	1	1	1	0.0	0.0	1	0.23	0.46	5.535	5.562	101.0
5555.5557	400.0	1	1	400.0	400.0	1	1	1	0.0	0.0	1	0.23	0.46	5.557	5.562	101.0
5555.5557	400.0	1	1	400.0	400.0	1	1	1	0.0	0.0	1	0.23	0.461	5.599	5.562	101.0
5555.5557	400.0	1	1	400.0	400.0	1	1	1	0.0	0.0	1	0.23	0.46	5.548	5.562	101.0
5555.5557	400.0	1	1	400.0	400.0	1	1	1	0.0	0.0	1	0.23	0.46	5.557	5.562	101.0
5555.5557	400.0	1	1	400.0	400.0	1	1	1	0.0	0.0	1	0.23	0.46	5.522	5.562	101.0
5555.5557	400.0	1	1	400.0	400.0	1	1	1	0.0	0.0	1	0.23	0.461	5.56	5.562	101.0
5555.5557	400.0	1	1	400.0	400.0	1	1	1	0.0	0.0	1	0.23	0.46	5.518	5.562	101.0
5555.5557	400.0	1	1	400.0	400.0	1	1	1	0.0	0.0	1	0.23	0.46	5.489	5.562	101.0
5555.5557	400.0	1	1	400.0	400.0	1	1	1	0.0	0.0	1	0.23	0.46	5.53	5.562	101.0
5555.5557	400.0	1	1	400.0	400.0	1	1	1	0.0	0.0	1	0.23	0.461	5.585	5.562	101.0
5555.5557	400.0	1	1	400.0	400.0	1	1	1	0.0	0.0	1	0.23	0.46	5.527	5.562	101.0
5555.5557	400.0	1	1	400.0	400.0	1	1	1	0.0	0.0	1	0.23	0.46	5.508	5.562	101.0
5555.5557	400.0	1	1	400.0	400.0	1	1	1	0.0	0.0	1	0.23	0.461	5.609	5.562	101.0
5555.5557	400.0	1	1	400.0	400.0	1	1	1	0.0	0.0	1	0.23	0.461	5.579	5.562	101.0
5555.5557	400.0	1	1	400.0	400.0	1	1	1	0.0	0.0	1	0.23	0.461	5.577	5.562	101.0
5555.5557	400.0	1	1	400.0	400.0	1	1	1	0.0	0.0	1	0.23	0.46	5.519	5.562	101.0
5555.5557	400.0	1	1	400.0	400.0	1	1	1	0.0	0.0	1	0.23	0.46	5.531	5.562	101.0
5555.5557	400.0	1	1	400.0	400.0	1	1	1	0.0	0.0	1	0.23	0.461	5.558	5.562	101.0
5555.5557	400.0	1	1	400.0	400.0	1	1	1	0.0	0.0	1	0.23	0.461	5.61	5.562	101.0
5555.5557	400.0	1	1	400.0	400.0	1	1	1	0.0	0.0	1	0.23	0.46	5.517	5.562	101.0
5555.5557	400.0	1	1	400.0	400.0	1	1	1	0.0	0.0	1	0.23	0.461	5.591	5.562	101.0
5555.5557	400.0	1	1	400.0	400.0	1	1	1	0.0	0.0	1	0.23	0.46	5.552	5.562	101.0
5555.5557	400.0	1	1	400.0	400.0	1	1	1	0.0	0.0	1	0.23	0.46	5.547	5.562	101.0
5555.5557	400.0	1	1	400.0	400.0	1	1	1	0.0	0.0	1	0.23	0.46	5.541	5.562	101.0
5555.5557	400.0	1	1	400.0	400.0	1	1	1	0.0	0.0	1	0.23	0.46	5.542	5.562	101.0
5555.5557	400.0	1	1	400.0	400.0	1	1	1	0.0	0.0	1	0.23	0.461	5.574	5.562	101.0
0.0	0.0	1	1	400.0	400.0	1	1	1	0.0	0.0	0	0.23	0.46	5.555	5.562	101.0
0.0	0.0	1	1	400.0	400.0	1	1	1	0.0	0.0	0	0.23	0.461	5.626	5.562	101.0
0.0	0.0	1	1	400.0	400.0	1	1	1	0.0	0.0	0	0.23	0.461	5.583	5.562	101.0
0.0	0.0	1	1	400.0	400.0	1	1	1	0.0	0.0	0	0.23	0.46	5.52	5.562	101.0
0.0	0.0	1	1	400.0	400.0	1	1	1	0.0	0.0	0	0.23	0.461	5.593	5.562	101.0
0.0	0.0	1	1	400.0	400.0	1	1	1	0.0	0.0	0	0.23	0.454	4.769	4.803	111.0
0.0	0.0	1	1	400.0	400.0	1	1	1	0.0	0.0	0	0.23	0.446	4.523	4.463	111.0
0.0	0.0	1	1	400.0	400.0	1	1	1	0.0	0.0	0	0.23	0.438	4.422	4.463	111.0
0.0	0.0	1	1	400.0	400.0	1	1	1	0.0	0.0	0	0.23	0.428	3.892	3.854	111.0
0.0	0.0	1	1	400.0	400.0	1	1	1	0.0	0.0	0	0.23	0.416	3.831	3.854	111.0
0.0	0.0	1	1	400.0	400.0	1	1	1	0.0	0.0	0	0.23	0.404	3.575	3.581	101.0
0.0	0.0	1	1	400.0	400.0	1	1	1	0.0	0.0	0	0.23	0.389	3.095	3.093	111.0
0.0	0.0	1	1	400.0	400.0	1	1	1	0.0	0.0	0	0.23	0.376	3.051	3.093	111.0
0.0	0.0	1	1	400.0	400.0	1	1	1	0.0	0.0	0	0.23	0.36	2.656	2.671	111.0
0.0	0.0	1	1	400.0	400.0	1	1	1	0.0	0.0	0	0.229	0.346	2.584	2.482	101.0
0.0	0.0	1	1	400.0	400.0	1	1	1	0.0	0.0	0	0.229	0.333	2.461	2.482	101.0
0.0	0.0	1	1	400.0	400.0	1	1	1	0.0	0.0	0	0.229	0.317	2.181	2.143	111.0
0.0	0.0	1	1	400.0	400.0	1	1	1	0.0	0.0	0	0.229	0.303	2.163	2.143	101.0
0.0	0.0	1	1	400.0	400.0	1	1	1	0.0	0.0	0	0.229	0.29	2.012	1.992	101.0
0.0	0.0	1	1	400.0	400.0	1	1	1	0.0	0.0	0	0.229	0.276	1.753	1.72	101.0
0.0	0.0	1	1	400.0	400.0	1	1	1	0.0	0.0	0	0.229	0.263	1.756	1.72	111.0
0.0	0.0	1	1	400.0	400.0	1	1	1	0.0	0.0	0	0.229	0.25	1.598	1.599	101.0
0.0	0.0	1	1	400.0	400.0	1	1	1	0.0	0.0	0	0.229	0.236	1.407	1.381	111.0
0.0	0.0	1	1	400.0	400.0	1	1	1	0.0	0.0	0	0.229	0.224	1.388	1.381	111.0
0.0	0.0	1	1	400.0	400.0	1	1	1	0.0	0.0	0	0.229	0.211	1.141	1.191	111.0
0.0	0.0	1	1	400.0	400.0	1	1	1	0.0	0.0	0	0.229	0.199	1.103	1.107	111.0
0.0	0.0	1	1	400.0	400.0	1	1	1	0.0	0.0	0	0.229	0.189	1.058	1.107	101.0
0.0	0.0	1	1	400.0	400.0	1	1	1	0.0	0.0	0	0.228	0.179	1.034	1.029	101.0
0.0	0.0	1	1	400.0	400.0	1	1	1	0.0	0.0	0	0.228	0.171	1.024	1.029	101.0
0.0	0.0	1	1	400.0	400.0	1	1	1	0.0	0.0	0	0.228	0.161	0.917	0.888	101.0
0.0	0.0	1	1	400.0	400.0	1	1	1	0.0	0.0	0	0.228	0.152	0.77	0.767	111.0
0.0	0.0	1	1	400.0	400.0	1	1	1	0.0	0.0	0	0.228	0.144	0.771	0.767	111.0
0.0	0.0	1	1	400.0	400.0	1	1	1	0.0	0.0	0	0.228	0.136	0.755	0.712	101.0
0.0	0.0	1	1	400.0	400.0	1	1	1	0.0	0.0	0	0.228	0.129	0.745	0.615	101.0
0.0	0.0	1	1	400.0	400.0	1	1	1	0.0	0.0	0	0.228	0.121	0.621	0.615	101.0
0.0	0.0	1	1	400.0	400.0	1	1	1	0.0	0.0	0	0.228	0.114	0.603	0.572	101.0
0.0	0.0	1	1	400.0	400.0	1	1	1	0.0	0.0	0	0.228	0.108	0.559	0.572	101.0
0.0	0.0	1	1	400.0	400.0	1	1	1	0.0	0.0	0	0.228	0.102	0.585	0.493	101.0
0.0	0.0	1	1	400.0	400.0	1	1	1	0.0	0.0	0	0.228	0.095	0.48	0.458	101.0
0.0	0.0	1	1	400.0	400.0	1	1	1	0.0	0.0	0	0.228	0.089	0.401	0.458	101.0
0.0	0.0	1	1	400.0	400.0	1	1	1	0.0	0.0	0	0.228	0.083	0.337	0.396	101.0
0.0	0.0	1	1	400.0	400.0	1	1	1	0.0	0.0	0	0.228	0.078	0.412	0.396	101.0
0.0	0.0	1	1	400.0	400.0	1	1	1	0.0	0.0	0	0.228	0.074	0.325	0.341	101.0
0.0	0.0	1	1	400.0	400.0	1	1	1	0.0	0.0	0	0.228	0.07	0.307	0.317	101.0
0.0	0.0	1	1	400.0	400.0	1	1	1	0.0	0.0	0	0.228	0.066	0.34	0.317	101.0
0.0	0.0	1	1	400.0	400.0	1	1	1	0.0	0.0	0	0.228	0.062	0.264	0.274	101.0
0.0	0.0	1	1	400.0	400.0	1	1	1	0.0	0.0	0	0.228	0.058	0.139	0.274	101.0
0.0	0.0	1	1	400.0	400.0	1	1	1	0.0	0.0	0	0.228	0.055	0.246	0.254	101.0
0.0	0.0	1	1	400.0	400.0	1	1	1	0.0	0.0	0	0.228	0.051	0.214	0.219	101.0
0.0	0.0	1	1	400.0	400.0	1	1	1	0.0	0.0	0	0.227	0.047	0.224	0.219	101.0
0.0	0.0	1	1	400.0	400.0	1	1	1	0.0	0.0	0	0.227	0.043	0.199	0.204	101.0
0.0	0.0	1	1	400.0	400.0	1	1	1	0.0	0.0	0	0.227	0.039	0.196	0.176	101.0
0.0	0.0	1	1	400.0	400.0	1	1	1	0.0	0.0	0	0.227	0.037	0.191	0.176	101.0
0.0	0.0	1	1	400.0	400.0	1	1	1	0.0	0.0	0	0.227	0.034	-0.047	0.152	101.0
0.0	0.0	1	1	400.0	400.0	1	1	1	0.0	0.0	0	0.227	0.032	0.2	0.141	101.0
0.0	0.0	1	1	400.0	400.0	1	1	1	0.0	0.0	0	0.227	0.031	0.352	0.141	101.0
0.0	0.0	1	1	400.0	400.0	1	1	1	0.0	0.0	0	0.227	0.029	0.118	0.121	101.0
0.0	0.0	1	1	400.0	400.0	1	1	1	0.0	0.0	0	0.227	0.027	0.132	0.113	101.0
0.0	0.0	1	1	400.0	400.0	1	1	1	0.0	0.0	0	0.227	0.025	0.141	0.113	101.0
0.0	0.0	1	1	400.0	400.0	1	1	1	0.0	0.0	0	0.227	0.023	0.099	0.097	101.0
0.0	0.0	1	1	400.0	400.0	1	1	1	0.0	0.0	0	0.227	0.021	0.066	0.097	101.0
0.0	0.0	1	1	400.0	400.0	1	1	1	0.0	0.0	0	0.227	0.02	0.097	0.09	101.0
0.0	0.0	1	1	400.0	400.0	1	1	1	0.0	0.0	0	0.227	0.02	0.084	0.078	101.0
0.0	0.0	1	1	400.0	400.0	1	1	1	0.0	0.0	0	0.227	0.02	0.088	0.078	101.0
0.0	0.0	1	1	400.0	400.0	1	1	1	0.0	0.0	0	0.227	0.019	0.062	0.067	101.0
0.0	0.0	1	1	400.0	400.0	1	1	1	0.0	0.0	0	0.227	0.019	0.037	0.067	101.0
0.0	0.0	1	1	400.0	400.0	1	1	1	0.0	0.0	0	0.227	0.019	0.073	0.062	101.0
0.0	0.0	1	1	400.0	400.0	1	1	1	0.0	0.0	0	0.227	0.018	-0.069	0.053	101.0
0.0	0.0	1	1	400.0	400.0	1	1	1	0.0	0.0	0	0.227	0.018	0.051	0.053	101.0
0.0	0.0	1	1	400.0	400.0	1	1	1	0.0	0.0	0	0.227	0.018	0.027	0.049	101.0
0.0	0.0	1	1	400.0	400.0	1	1	1	0.0	0.0	0	0.227	0.018	0.099	0.043	101.0
0.0	0.0	1	1	400.0	400.0	1	1	1	0.0	0.0	0	0.227	0.018	0.014	0.043	101.0
0.0	0.0	1	1	400.0	400.0	1	1	1	0.0	0.0	0	0.227	0.018	0.053	0.039	101.0
0.0	0.0	1	1	400.0	400.0	1	1	1	0.0	0.0	0	0.227	0.018	0.036	0.039	101.0
0.0	0.0	1	1	400.0	400.0	1	1	1	0.0	0.0	0	0.227	0.018	0.048	0.034	101.0
0.0	0.0	1	1	400.0	400.0	1	1	1	0.0	0.0	0	0.227	0.018	0.024	0.031	101.0
0.0	0.0	1	1	400.0	400.0	1	1	1	0.0	0.0	0	0.227	0.018	0.048	0.031	101.0
0.0	0.0	1	1	400.0	400.0	1	1	1	0.0	0.0	0	0.227	0.018	0.058	0.027	101.0
0.0	0.0	1	1	400.0	400.0	1	1	1	0.0	0.0	0	0.227	0.017	0.009	0.023	101.0
0.0	0.0	1	1	400.0	400.0	1	1	1	0.0	0.0	0	0.227	0.017	0.032	0.023	101.0
0.0	0.0	1	1	400.0	400.0	1	1	1	0.0	0.0	0	0.227	0.017	0.108	0.021	101.0
0.0	0.0	1	1	400.0	400.0	1	1	1	0.0	0.0	0	0.227	0.017	0.033	0.021	101.0
0.0	0.0	1	1	400.0	400.0	1	1	1	0.0	0.0	0	0.227	0.017	0.046	0.018	101.0
0.0	0.0	1	1	400.0	400.0	1	1	1	0.0	0.0	0	0.227	0.017	0.028	0.017	101.0
0.0	0.0	1	1	400.0	400.0	1	1	1	0.0	0.0	0	0.227	0.017	-0.003	0.017	101.0
0.0	0.0	1	1	400.0	400.0	1	1	1	0.0	0.0	0	0.227	0.017	0.013	0.014	101.0
0.0	0.0	1	1	400.0	400.0	1	1	1	0.0	0.0	0	0.227	0.016	-0.066	0.013	101.0
0.0	0.0	1	1	400.0	400.0	1	1	1	0.0	0.0	0	0.227	0.016	0.02	0.013	101.0
0.0	0.0	1	1	400.0	400.0	1	1	1	0.0	0.0	0	0.227	0.014	-0.017	0.011	101.0
0.0	0.0	1	1	400.0	400.0	1	1	1	0.0	0.0	0	0.227	0.013	-0.015	0.009	101.0
0.0	0.0	1	1	400.0	400.0	1	1	1	0.0	0.0	0	0.227	0.013	0.035	0.009	101.0
0.0	0.0	1	1	400.0	400.0	1	1	1	0.0	0.0	0	0.227	0.012	0.022	0.009	101.0
0.0	0.0	1	1	400.0	400.0	1	1	1	0.0	0.0	0	0.227	0.011	-0.189	0.009	101.0
0.0	0.0	1	1	400.0	400.0	1	1	1	0.0	0.0	0	0.227	0.011	-0.006	0.007	101.0
0.0	0.0	1	1	400.0	400.0	1	1	1	0.0	0.0	0	0.227	0.011	0.02	0.007	101.0
0.0	0.0	1	1	400.0	400.0	1	1	1	0.0	0.0	0	0.227	0.011	0.017	0.007	101.0
0.0	0.0	1	1	400.0	400.0	1	1	1	0.0	0.0	0	0.227	0.011	0.008	0.006	101.0
0.0	0.0	1	1	400.0	400.0	1	1	1	0.0	0.0	0	0.227	0.01	-0.038	0.006	101.0
0.0	0.0	1	1	400.0	400.0	1	1	1	0.0	0.0	0	0.227	0.009	-0.109	0.005	101.0
0.0	0.0	1	1	400.0	400.0	1	1	1	0.0	0.0	0	0.227	0.008	-0.063	0.004	101.0
0.0	0.0	1	1	400.0	400.0	1	1	1	0.0	0.0	0	0.227	0.008	0.014	0.004	101.0
0.0	0.0	1	1	400.0	400.0	1	1	1	0.0	0.0	0	0.227	0.008	0.046	0.003	101.0
0.0	0.0	1	1	400.0	400.0	1	1	1	0.0	0.0	0	0.227	0.008	0.031	0.003	101.0
0.0	0.0	1	1	400.0	400.0	1	1	1	0.0	0.0	0	0.227	0.008	0.008	0.003	101.0
0.0	0.0	1	1	400.0	400.0	1	1	1	0.0	0.0	0	0.227	0.007	0.025	0.002	101.0
0.0	0.0	1	1	400.0	400.0	1	1	1	0.0	0.0	0	0.227	0.005	-0.012	0.002	101.0
0.0	0.0	1	1	400.0	400.0	1	1	1	0.0	0.0	0	0.227	0.005	0.006	0.002	101.0
0.0	0.0	1	1	400.0	400.0	1	1	1	0.0	0.0	0	0.227	0.005	0.019	0.002	101.0
0.0	0.0	1	1	400.0	400.0	1	1	1	0.0	0.0	0	0.227	0.004	0.025	0.002	101.0
0.0	0.0	1	1	400.0	400.0	1	1	1	0.0	0.0	0	0.227	0.003	0.025	0.001	101.0
0.0	0.0	1	1	400.0	400.0	1	1	1	0.0	0.0	0	0.227	0.001	-0.012	0.001	101.0
0.0	0.0	1	1	400.0	400.0	1	1	1	0.0	0.0	0	0.227	0.0	0.01	0.001	101.0
0.0	0.0	1	1	400.0	400.0	1	1	1	0.0	0.0	0	0.227	0.0	-0.011	0.001	101.0
0.0	0.0	1	1	400.0	400.0	1	1	1	0.0	0.0	0	0.227	0.0	-0.005	0.001	101.0
0.0	0.0	1	1	400.0	400.0	1	1	1	0.0	0.0	0	0.227	-0.001	-0.023	0.001	101.0
0.0	0.0	1	1	400.0	400.0	1	1	1	0.0	0.0	0	0.227	0.0	-0.006	0.0	101.0
0.0	0.0	1	1	400.0	400.0	1	1	1	0.0	0.0	0	0.227	0.0	0.022	0.0	101.0
0.0	0.0	1	1	400.0	400.0	1	1	1	0.0	0.0	0	0.227	0.0	0.028	0.0	101.0
0.0	0.0	1	1	400.0	400.0	1	1	1	0.0	0.0	0	0.227	-0.001	-0.047	0.0	101.0
0.0	0.0	1	1	400.0	400.0	1	1	1	0.0	0.0	0	0.227	0.0	0.02	0.0	101.0
0.0	0.0	1	1	400.0	400.0	1	1	1	0.0	0.0	0	0.227	0.0	0.013	0.0	101.0
0.0	0.0	1	1	400.0	400.0	1	1	1	0.0	0.0	0	0.227	-0.001	-0.038	0.0	101.0
0.0	0.0	1	1	400.0	400.0	1	1	1	0.0	0.0	0	0.227	-0.001	-0.045	0.0	101.0
0.0	0.0	1	1	400.0	400.0	1	1	1	0.0	0.0	0	0.227	-0.001	-0.028	0.0	101.0
0.0	0.0	1	1	400.0	400.0	1	1	1	0.0	0.0	0	0.227	0.0	0.003	0.0	101.0
0.0	0.0	1	1	400.0	400.0	1	1	1	0.0	0.0	0	0.227	0.0	-0.005	0.0	101.0
0.0	0.0	1	1	400.0	400.0	1	1	1	0.0	0.0	0	0.227	0.0	0.028	0.0	101.0
0.0	0.0	1	1	400.0	400.0	1	1	1	0.0	0.0	0	0.227	-0.001	-0.038	0.0	101.0
0.0	0.0	1	1	400.0	400.0	1	1	1	0.0	0.0	0	0.227	-0.001	-0.028	0.0	101.0
0.0	0.0	1	1	400.0	400.0	1	1	1	0.0	0.0	0	0.227	0.0	0.022	0.0	101.0
0.0	0.0	1	1	400.0	400.0	1	1	1	0.0	0.0	0	0.227	-0.001	-0.047	0.0	101.0
0.0	0.0	1	1	400.0	400.0	1	1	1	0.0	0.0	0	0.227	0.0	0.131	0.0	101.0
0.0	0.0	1	1	400.0	400.0	1	1	1	0.0	0.0	0	0.227	0.0	0.001	0.0	101.0
0.0	0.0	1	1	400.0	400.0	1	1	1	0.0	0.0	0	0.227	-0.001	-0.034	0.0	101.0
0.0	0.0	1	1	400.0	400.0	1	1	1	0.0	0.0	0	0.227	0.0	0.04	0.0	101.0
0.0	0.0	1	1	400.0	400.0	1	1	1	0.0	0.0	0	0.227	0.0	0.023	0.0	101.0
0.0	0.0	1	1	400.0	400.0	1	1	1	0.0	0.0	0	0.227	0.0	0.04	0.0	101.0
0.0	0.0	1	1	400.0	400.0	1	1	1	0.0	0.0	0	0.227	0.0	0.008	0.0	101.0
0.0	0.0	1	1	400.0	400.0	1	1	1	0.0	0.0	0	0.227	-0.001	-0.037	0.0	101.0
0.0	0.0	1	1	400.0	400.0	1	1	1	0.0	0.0	0	0.227	-0.001	-0.037	0.0	101.0
0.0	0.0	1	1	400.0	400.0	1	1	1	0.0	0.0	0	0.227	0.0	0.019	0.0	101.0
0.0	0.0	1	1	400.0	400.0	1	1	1	0.0	0.0	0	0.227	0.0	0.043	0.0	101.0
0.0	0.0	1	1	400.0	400.0	1	1	1	0.0	0.0	0	0.227	-0.001	-0.027	0.0	101.0
0.0	0.0	1	1	400.0	400.0	1	1	1	0.0	0.0	0	0.227	-0.001	-0.082	0.0	101.0
0.0	0.0	1	1	400.0	400.0	1	1	1	0.0	0.0	0	0.227	0.0	-0.008	0.0	101.0
0.0	0.0	1	1	400.0	400.0	1	1	1	0.0	0.0	0	0.227	-0.001	-0.014	0.0	101.0
0.0	0.0	1	1	400.0	400.0	1	1	1	0.0	0.0	0	0.227	-0.001	-0.027	0.0	101.0
0.0	0.0	1	1	400.0	400.0	1	1	1	0.0	0.0	0	0.227	-0.001	-0.019	0.0	101.0
0.0	0.0	1	1	400.0	400.0	1	1	1	0.0	0.0	0	0.227	0.0	0.189	0.0	101.0
0.0	0.0	1	1	400.0	400.0	1	1	1	0.0	0.0	0	0.227	0.0	0.0	0.0	101.0
0.0	0.0	1	1	400.0	400.0	1	1	1	0.0	0.0	0	0.227	0.0	-0.011	0.0	101.0
0.0	0.0	1	1	400.0	400.0	1	1	1	0.0	0.0	0	0.227	-0.001	-0.03	0.0	101.0
0.0	0.0	1	1	400.0	400.0	1	1	1	0.0	0.0	0	0.227	0.0	0.072	0.0	101.0
0.0	0.0	1	1	400.0	400.0	1	1	1	0.0	0.0	0	0.227	0.0	0.016	0.0	101.0
0.0	0.0	1	1	400.0	400.0	1	1	1	0.0	0.0	0	0.227	0.0	0.007	0.0	101.0
0.0	0.0	1	1	400.0	400.0	1	1	1	0.0	0.0	0	0.227	0.0	0.002	0.0	101.0
0.0	0.0	1	1	400.0	400.0	1	1	1	0.0	0.0	0	0.227	0.0	0.008	0.0	101.0
0.0	0.0	1	1	400.0	400.0	1	1	1	0.0	0.0	0	0.227	0.0	0.067	0.0	101.0
0.0	0.0	1	1	400.0	400.0	1	1	1	0.0	0.0	0	0.227	0.0	-0.006	0.0	101.0
0.0	0.0	1	1	400.0	400.0	1	1	1	0.0	0.0	0	0.227	0.0	-0.008	0.0	101.0
0.0	0.0	1	1	400.0	400.0	1	1	1	0.0	0.0	0	0.227	0.0	0.016	0.0	101.0
0.0	0.0	1	1	400.0	400.0	1	1	1	0.0	0.0	0	0.227	0.0	0.004	0.0	101.0
0.0	0.0	1	1	400.0	400.0	1	1	1	0.0	0.0	0	0.227	-0.001	-0.036	0.0	101.0
0.0	0.0	1	1	400.0	400.0	1	1	1	0.0	0.0	0	0.227	0.0	0.078	0.0	101.0
0.0	0.0	1	1	400.0	400.0	1	1	1	0.0	0.0	0	0.227	-0.001	-0.026	0.0	101.0
0.0	0.0	1	1	400.0	400.0	1	1	1	0.0	0.0	0	0.227	-0.001	-0.046	0.0	101.0
0.0	0.0	1	1	400.0	400.0	1	1	1	0.0	0.0	0	0.227	0.0	0.109	0.0	101.0
0.0	0.0	1	1	400.0	400.0	1	1	1	0.0	0.0	0	0.227	0.0	-0.003	0.0	101.0
0.0	0.0	1	1	400.0	400.0	1	1	1	0.0	0.0	0	0.227	0.0	-0.008	0.0	101.0
0.0	0.0	1	1	400.0	400.0	1	1	1	0.0	0.0	0	0.227	0.0	0.008	0.0	101.0
0.0	0.0	1	1	400.0	400.0	1	1	1	0.0	0.0	0	0.227	-0.001	-0.017	0.0	101.0
0.0	0.0	1	1	400.0	400.0	1	1	1	0.0	0.0	0	0.227	0.0	0.002	0.0	101.0
0.0	0.0	1	1	400.0	400.0	1	1	1	0.0	0.0	0	0.227	0.0	0.005	0.0	101.0
0.0	0.0	1	1	400.0	400.0	1	1	1	0.0	0.0	0	0.227	-0.001	-0.043	0.0	101.0
0.0	0.0	1	1	400.0	400.0	1	1	1	0.0	0.0	0	0.227	0.0	-0.009	0.0	101.0
0.0	0.0	1	1	400.0	400.0	1	1	1	0.0	0.0	0	0.227	0.0	-0.006	0.0	101.0
0.0	0.0	1	1	400.0	400.0	1	1	1	0.0	0.0	0	0.227	-0.001	-0.097	0.0	101.0
0.0	0.0	1	1	400.0	400.0	1	1	1	0.0	0.0	0	0.227	-0.001	-0.162	0.0	101.0
0.0	0.0	1	1	400.0	400.0	1	1	1	0.0	0.0	0	0.227	0.0	0.038	0.0	101.0
0.0	0.0	1	1	400.0	400.0	1	1	1	0.0	0.0	0	0.227	0.0	0.009	0.0	101.0
0.0	0.0	1	1	400.0	400.0	1	1	1	0.0	0.0	0	0.227	0.0	0.019	0.0	101.0
0.0	0.0	1	1	400.0	400.0	1	1	1	0.0	0.0	0	0.227	-0.001	-0.131	0.0	101.0
0.0	0.0	1	1	400.0	400.0	1	1	1	0.0	0.0	0	0.227	-0.001	-0.053	0.0	101.0
0.0	0.0	1	1	400.0	400.0	1	1	1	0.0	0.0	0	0.227	0.0	0.016	0.0	101.0
0.0	0.0	1	1	400.0	400.0	1	1	1	0.0	0.0	0	0.227	0.0	0.021	0.0	101.0
0.0	0.0	1	1	400.0	400.0	1	1	1	0.0	0.0	0	0.227	0.0	-0.003	0.0	101.0
0.0	0.0	1	1	400.0	400.0	1	1	1	0.0	0.0	0	0.227	-0.001	-0.067	0.0	101.0
0.0	0.0	1	1	400.0	400.0	1	1	1	0.0	0.0	0	0.227	0.0	-0.006	0.0	101.0
0.0	0.0	1	1	400.0	400.0	1	1	1	0.0	0.0	0	0.227	0.0	0.091	0.0	101.0
0.0	0.0	1	1	400.0	400.0	1	1	1	0.0	0.0	0	0.227	0.0	0.014	0.0	101.0
0.0	0.0	1	1	400.0	400.0	1	1	1	0.0	0.0	0	0.227	-0.001	-0.021	0.0	101.0
0.0	0.0	1	1	400.0	400.0	1	1	1	0.0	0.0	0	0.227	-0.001	-0.012	0.0	101.0
0.0	0.0	1	1	400.0	400.0	1	1	1	0.0	0.0	0	0.227	-0.001	-0.126	0.0	101.0
0.0	0.0	1	1	400.0	400.0	1	1	1	0.0	0.0	0	0.227	-0.001	-0.034	0.0	101.0
0.0	0.0	1	1	400.0	400.0	1	1	1	0.0	0.0	0	0.227	0.0	0.005	0.0	101.0
0.0	0.0	1	1	400.0	400.0	1	1	1	0.0	0.0	0	0.227	0.0	0.016	0.0	101.0
0.0	0.0	1	1	400.0	400.0	1	1	1	0.0	0.0	0	0.227	0.0	0.025	0.0	101.0
0.0	0.0	1	1	400.0	400.0	1	1	1	0.0	0.0	0	0.227	0.0	0.016	0.0	101.0
0.0	0.0	1	1	400.0	400.0	1	1	1	0.0	0.0	0	0.227	-0.001	-0.039	0.0	101.0
0.0	0.0	1	1	400.0	400.0	1	1	1	0.0	0.0	0	0.227	0.0	0.0	0.0	101.0
0.0	0.0	1	1	400.0	400.0	1	1	1	0.0	0.0	0	0.227	-0.001	-0.101	0.0	101.0
0.0	0.0	1	1	400.0	400.0	1	1	1	0.0	0.0	0	0.227	0.0	0.014	0.0	101.0
0.0	0.0	1	1	400.0	400.0	1	1	1	0.0	0.0	0	0.227	-0.001	-0.018	0.0	101.0
0.0	0.0	1	1	400.0	400.0	1	1	1	0.0	0.0	0	0.227	0.0	0.013	0.0	101.0
0.0	0.0	1	1	400.0	400.0	1	1	1	0.0	0.0	0	0.227	0.0	0.002	0.0	101.0
0.0	0.0	1	1	400.0	400.0	1	1	1	0.0	0.0	0	0.227	-0.001	-0.031	0.0	101.0
0.0	0.0	1	1	400.0	400.0	1	1	1	0.0	0.0	0	0.227	-0.001	-0.074	0.0	101.0
4180.487	300.99503	2	1	400.0	300.99503	1	2	1	0.0	0.0	1	0.227	-0.001	-0.012	0.0	101.0
4180.487	300.99503	2	1	400.0	300.99503	0	2	1	0.0	0.0	1	0.227	-0.001	-0.015	0.0	101.0
4180.487	300.99503	2	1	400.0	300.99503	0	2	1	0.0	0.0	1	0.227	0.0	-0.011	0.0	101.0
4180.487	300.99503	2	1	400.0	300.99503	0	2	1	0.0	0.0	1	0.227	-0.001	-0.046	0.0	111.0
4180.487	300.99503	2	1	400.0	300.99503	0	2	1	0.0	0.0	1	0.227	0.002	0.383	0.569	111.0
4180.487	300.99503	2	1	400.0	300.99503	0	2	1	0.0	0.0	1	0.227	0.006	0.582	0.569	111.0
4180.487	300.99503	2	1	400.0	300.99503	0	2	1	0.0	0.0	1	0.227	0.012	0.819	0.825	101.0
4180.487	300.99503	2	1	400.0	300.99503	0	2	1	0.0	0.0	1	0.227	0.021	1.217	1.283	111.0
4180.487	300.99503	2	1	400.0	300.99503	0	2	1	0.0	0.0	1	0.227	0.029	1.267	1.283	101.0
4180.487	300.99503	2	1	400.0	300.99503	0	2	1	0.0	0.0	1	0.227	0.039	1.508	1.488	111.0
4180.487	300.99503	2	1	400.0	300.99503	0	2	1	0.0	0.0	1	0.227	0.047	1.498	1.856	101.0
4180.487	300.99503	2	1	400.0	300.99503	0	2	1	0.0	0.0	1	0.227	0.057	1.85	1.856	111.0
4180.487	300.99503	2	1	400.0	300.99503	0	2	1	0.0	0.0	1	0.227	0.068	2.041	2.021	101.0
4180.487	300.99503	2	1	400.0	300.99503	0	2	1	0.0	0.0	1	0.227	0.077	1.9	2.021	101.0
4180.487	300.99503	2	1	400.0	300.99503	0	2	1	0.0	0.0	1	0.227	0.088	2.289	2.316	101.0
4180.487	300.99503	2	1	400.0	300.99503	0	2	1	0.0	0.0	1	0.228	0.1	2.552	2.571	101.0
4180.487	300.99503	2	1	400.0	300.99503	0	2	1	0.0	0.0	1	0.228	0.111	2.424	2.571	111.0
4180.487	300.99503	2	1	400.0	300.99503	0	2	1	0.0	0.0	1	0.228	0.123	2.71	2.685	101.0
4180.487	300.99503	2	1	400.0	300.99503	0	2	1	0.0	0.0	1	0.228	0.133	2.736	2.685	101.0
4180.487	300.99503	2	1	400.0	300.99503	0	2	1	0.0	0.0	1	0.228	0.144	2.907	2.889	101.0
4180.487	300.99503	2	1	400.0	300.99503	0	2	1	0.0	0.0	1	0.228	0.154	3.033	2.981	111.0
4180.487	300.99503	2	1	400.0	300.99503	0	2	1	0.0	0.0	1	0.228	0.164	3.009	2.981	101.0
4180.487	300.99503	2	1	400.0	300.99503	0	2	1	0.0	0.0	1	0.228	0.173	3.228	3.145	111.0
4180.487	300.99503	2	1	400.0	300.99503	0	2	1	0.0	0.0	1	0.228	0.183	3.204	3.219	101.0
4180.487	300.99503	2	1	400.0	300.99503	0	2	1	0.0	0.0	1	0.228	0.191	3.162	3.219	101.0
4180.487	300.99503	2	1	400.0	300.99503	0	2	1	0.0	0.0	1	0.228	0.2	3.393	3.35	101.0
4180.487	300.99503	2	1	400.0	300.99503	0	2	1	0.0	0.0	1	0.228	0.207	3.353	3.35	101.0
4180.487	300.99503	2	1	400.0	300.99503	0	2	1	0.0	0.0	1	0.228	0.214	3.511	3.464	101.0
4180.487	300.99503	2	1	400.0	300.99503	0	2	1	0.0	0.0	1	0.228	0.222	3.536	3.515	101.0
4180.487	300.99503	2	1	400.0	300.99503	0	2	1	0.0	0.0	1	0.228	0.228	3.482	3.515	101.0
4180.487	300.99503	2	1	400.0	300.99503	0	2	1	0.0	0.0	1	0.228	0.234	3.59	3.606	101.0
4180.487	300.99503	2	1	400.0	300.99503	0	2	1	0.0	0.0	1	0.228	0.242	3.639	3.648	101.0
4180.487	300.99503	2	1	400.0	300.99503	0	2	1	0.0	0.0	1	0.228	0.247	3.644	3.648	101.0
4180.487	300.99503	2	1	400.0	300.99503	0	2	1	0.0	0.0	1	0.229	0.253	3.779	3.72	111.0
4180.487	300.99503	2	1	400.0	300.99503	0	2	1	0.0	0.0	1	0.229	0.259	3.771	3.784	101.0
4180.487	300.99503	2	1	400.0	300.99503	0	2	1	0.0	0.0	1	0.229	0.264	3.729	3.784	101.0
4180.487	300.99503	2	1	400.0	300.99503	0	2	1	0.0	0.0	1	0.229	0.268	3.85	3.812	101.0
4180.487	300.99503	2	1	400.0	300.99503	0	2	1	0.0	0.0	1	0.229	0.272	3.625	3.812	101.0
4180.487	300.99503	2	1	400.0	300.99503	0	2	1	0.0	0.0	1	0.229	0.277	3.88	3.863	101.0
4180.487	300.99503	2	1	400.0	300.99503	0	2	1	0.0	0.0	1	0.229	0.283	3.884	3.887	101.0
4180.487	300.99503	2	1	400.0	300.99503	0	2	1	0.0	0.0	1	0.229	0.287	3.882	3.887	111.0
4180.487	300.99503	2	1	400.0	300.99503	0	2	1	0.0	0.0	1	0.229	0.291	3.897	3.927	111.0
4180.487	300.99503	2	1	400.0	300.99503	0	2	1	0.0	0.0	1	0.229	0.295	3.91	3.927	101.0
4180.487	300.99503	2	1	400.0	300.99503	0	2	1	0.0	0.0	1	0.229	0.299	3.996	3.946	101.0
4180.487	300.99503	2	1	400.0	300.99503	0	2	1	0.0	0.0	1	0.229	0.302	3.986	3.977	111.0
4180.487	300.99503	2	1	400.0	300.99503	0	2	1	0.0	0.0	1	0.229	0.304	4.019	3.977	101.0
4180.487	300.99503	2	1	400.0	300.99503	0	2	1	0.0	0.0	1	0.229	0.306	3.987	4.007	101.0
4180.487	300.99503	2	1	400.0	300.99503	0	2	1	0.0	0.0	1	0.229	0.308	4.028	4.018	111.0
4180.487	300.99503	2	1	400.0	300.99503	0	2	1	0.0	0.0	1	0.229	0.31	4.038	4.018	101.0
4180.487	300.99503	2	1	400.0	300.99503	0	2	1	0.0	0.0	1	0.229	0.312	4.041	4.042	111.0
4180.487	300.99503	2	1	400.0	300.99503	0	2	1	0.0	0.0	1	0.229	0.314	4.078	4.042	111.0
4180.487	300.99503	2	1	400.0	300.99503	0	2	1	0.0	0.0	1	0.229	0.317	4.049	4.051	111.0
4180.487	300.99503	2	1	400.0	300.99503	0	2	1	0.0	0.0	1	0.229	0.319	4.094	4.069	111.0
4180.487	300.99503	2	1	400.0	300.99503	0	2	1	0.0	0.0	1	0.229	0.321	4.061	4.069	101.0
4180.487	300.99503	2	1	400.0	300.99503	0	2	1	0.0	0.0	1	0.229	0.321	4.103	4.077	101.0
4180.487	300.99503	2	1	400.0	300.99503	0	2	1	0.0	0.0	1	0.229	0.322	4.084	4.092	111.0
4180.487	300.99503	2	1	400.0	300.99503	0	2	1	0.0	0.0	1	0.229	0.322	4.103	4.092	101.0
4180.487	300.99503	2	1	400.0	300.99503	0	2	1	0.0	0.0	1	0.229	0.323	4.129	4.106	111.0
4180.487	300.99503	2	1	400.0	300.99503	0	2	1	0.0	0.0	1	0.229	0.323	4.079	4.11	111.0
4180.487	300.99503	2	1	400.0	300.99503	0	2	1	0.0	0.0	1	0.229	0.325	4.126	4.11	101.0
4180.487	300.99503	2	1	400.0	300.99503	0	2	1	0.0	0.0	1	0.229	0.327	4.187	4.121	101.0
4180.487	300.99503	2	1	400.0	300.99503	0	2	1	0.0	0.0	1	0.229	0.328	4.078	4.121	101.0
4180.487	300.99503	2	1	400.0	300.99503	0	2	1	0.0	0.0	1	0.229	0.329	3.944	4.126	101.0
4180.487	300.99503	2	1	400.0	300.99503	0	2	1	0.0	0.0	1	0.229	0.331	4.124	4.133	111.0
4180.487	300.99503	2	1	400.0	300.99503	0	2	1	0.0	0.0	1	0.229	0.333	4.152	4.133	101.0
4180.487	300.99503	2	1	400.0	300.99503	0	2	1	0.0	0.0	1	0.229	0.334	4.013	4.137	111.0
4180.487	300.99503	2	1	400.0	300.99503	0	2	1	0.0	0.0	1	0.229	0.335	3.966	4.144	101.0
4180.487	300.99503	2	1	400.0	300.99503	0	2	1	0.0	0.0	1	0.229	0.336	4.139	4.144	101.0
4180.487	300.99503	2	1	400.0	300.99503	0	2	1	0.0	0.0	1	0.229	0.338	4.223	4.149	101.0
4180.487	300.99503	2	1	400.0	300.99503	0	2	1	0.0	0.0	1	0.229	0.34	4.148	4.149	101.0
4180.487	300.99503	2	1	400.0	300.99503	0	2	1	0.0	0.0	1	0.229	0.341	4.149	4.151	101.0
4180.487	300.99503	2	1	400.0	300.99503	0	2	1	0.0	0.0	1	0.229	0.34	4.107	4.156	101.0
4180.487	300.99503	2	1	400.0	300.99503	0	2	1	0.0	0.0	1	0.229	0.341	4.168	4.156	111.0
4180.487	300.99503	2	1	400.0	300.99503	0	2	1	0.0	0.0	1	0.229	0.341	4.261	4.159	111.0
4180.487	300.99503	2	1	400.0	300.99503	0	2	1	0.0	0.0	1	0.229	0.341	4.251	4.159	111.0
4180.487	300.99503	2	1	400.0	300.99503	0	2	1	0.0	0.0	1	0.229	0.341	4.155	4.162	111.0
4180.487	300.99503	2	1	400.0	300.99503	0	2	1	0.0	0.0	1	0.229	0.342	4.154	4.164	101.0
4180.487	300.99503	2	1	400.0	300.99503	0	2	1	0.0	0.0	1	0.229	0.342	4.257	4.164	101.0
4180.487	300.99503	2	1	400.0	300.99503	0	2	1	0.0	0.0	1	0.229	0.342	4.146	4.166	111.0
4180.487	300.99503	2	1	400.0	300.99503	0	2	1	0.0	0.0	1	0.229	0.342	4.213	4.167	101.0
4180.487	300.99503	2	1	400.0	300.99503	0	2	1	0.0	0.0	1	0.229	0.342	4.143	4.167	111.0
4180.487	300.99503	2	1	400.0	300.99503	0	2	1	0.0	0.0	1	0.229	0.342	4.148	4.17	101.0
4180.487	300.99503	2	1	400.0	300.99503	0	2	1	0.0	0.0	1	0.229	0.341	4.182	4.171	101.0
4180.487	300.99503	2	1	400.0	300.99503	0	2	1	0.0	0.0	1	0.229	0.341	4.248	4.171	111.0
4180.487	300.99503	2	1	400.0	300.99503	0	2	1	0.0	0.0	1	0.229	0.34	4.099	4.173	111.0
4180.487	300.99503	2	1	400.0	300.99503	0	2	1	0.0	0.0	1	0.229	0.341	4.161	4.173	101.0
4180.487	300.99503	2	1	400.0	300.99503	0	2	1	0.0	0.0	1	0.23	0.341	4.171	4.174	101.0
4180.487	300.99503	2	1	400.0	300.99503	0	2	1	0.0	0.0	1	0.23	0.341	4.213	4.175	111.0
4180.487	300.99503	2	1	400.0	300.99503	0	2	1	0.0	0.0	1	0.23	0.341	4.172	4.175	101.0
4180.487	300.99503	2	1	400.0	300.99503	0	2	1	0.0	0.0	1	0.23	0.341	4.164	4.176	101.0
4180.487	300.99503	2	1	400.0	300.99503	0	2	1	0.0	0.0	1	0.23	0.341	4.199	4.176	111.0
4180.487	300.99503	2	1	400.0	300.99503	0	2	1	0.0	0.0	1	0.23	0.341	4.131	4.177	101.0
4180.487	300.99503	2	1	400.0	300.99503	0	2	1	0.0	0.0	1	0.23	0.341	4.17	4.179	101.0
4180.487	300.99503	2	1	400.0	300.99503	0	2	1	0.0	0.0	1	0.23	0.341	4.189	4.179	101.0
4180.487	300.99503	2	1	400.0	300.99503	0	2	1	0.0	0.0	1	0.23	0.341	4.17	4.179	111.0
4180.487	300.99503	2	1	400.0	300.99503	0	2	1	0.0	0.0	1	0.23	0.341	4.202	4.18	111.0
4180.487	300.99503	2	1	400.0	300.99503	0	2	1	0.0	0.0	1	0.23	0.341	4.141	4.18	101.0
4180.487	300.99503	2	1	400.0	300.99503	0	2	1	0.0	0.0	1	0.23	0.341	4.189	4.18	111.0
4180.487	300.99503	2	1	400.0	300.99503	0	2	1	0.0	0.0	1	0.23	0.341	4.195	4.18	111.0
4180.487	300.99503	2	1	400.0	300.99503	0	2	1	0.0	0.0	1	0.23	0.341	4.132	4.181	101.0
4180.487	300.99503	2	1	400.0	300.99503	0	2	1	0.0	0.0	1	0.23	0.341	4.17	4.182	101.0
4180.487	300.99503	2	1	400.0	300.99503	0	2	1	0.0	0.0	1	0.23	0.341	4.144	4.182	111.0
4180.487	300.99503	2	1	400.0	300.99503	0	2	1	0.0	0.0	1	0.23	0.34	4.093	4.182	101.0
4180.487	300.99503	2	1	400.0	300.99503	0	2	1	0.0	0.0	1	0.23	0.341	4.223	4.182	101.0
4180.487	300.99503	2	1	400.0	300.99503	0	2	1	0.0	0.0	1	0.23	0.341	4.177	4.182	101.0
4180.487	300.99503	2	1	400.0	300.99503	0	2	1	0.0	0.0	1	0.23	0.341	4.15	4.183	111.0
4180.487	300.99503	2	1	400.0	300.99503	0	2	1	0.0	0.0	1	0.23	0.341	4.179	4.183	111.0
4180.487	300.99503	2	1	400.0	300.99503	0	2	1	0.0	0.0	1	0.23	0.341	4.138	4.183	111.0
4180.487	300.99503	2	1	400.0	300.99503	0	2	1	0.0	0.0	1	0.23	0.341	4.193	4.183	111.0
4180.487	300.99503	2	1	400.0	300.99503	0	2	1	0.0	0.0	1	0.23	0.34	4.059	4.183	111.0
4180.487	300.99503	2	1	400.0	300.99503	1	2	1	0.0	0.0	1	0.23	0.341	4.167	4.184	101.0
4180.487	300.99503	2	1	400.0	300.99503	1	2	1	0.0	0.0	1	0.23	0.341	4.179	4.184	101.0
4180.487	300.99503	2	1	400.0	300.99503	1	2	1	0.0	0.0	1	0.23	0.342	4.156	4.184	101.0
4180.487	300.99503	2	1	400.0	300.99503	1	2	1	0.0	0.0	1	0.23	0.342	4.204	4.184	111.0
4180.487	300.99503	2	1	400.0	300.99503	1	2	1	0.0	0.0	1	0.23	0.342	4.194	4.184	101.0
4180.487	300.99503	2	1	400.0	300.99503	1	2	1	0.0	0.0	1	0.23	0.341	4.252	4.184	101.0
4180.487	300.99503	2	1	400.0	300.99503	1	2	1	0.0	0.0	1	0.23	0.341	4.205	4.184	111.0
4180.487	300.99503	2	1	400.0	300.99503	1	2	1	0.0	0.0	1	0.23	0.341	4.185	4.184	101.0
4180.487	300.99503	2	1	400.0	300.99503	1	2	1	0.0	0.0	1	0.23	0.341	4.162	4.184	111.0
4180.487	300.99503	2	1	400.0	300.99503	1	2	1	0.0	0.0	1	0.23	0.341	4.247	4.184	111.0
4180.487	300.99503	2	1	400.0	300.99503	1	2	1	0.0	0.0	1	0.23	0.34	4.108	4.184	111.0
4180.487	300.99503	2	1	400.0	300.99503	1	2	1	0.0	0.0	1	0.23	0.341	4.2	4.185	111.0
4180.487	300.99503	2	1	400.0	300.99503	1	2	1	0.0	0.0	1	0.23	0.341	4.154	4.185	101.0
4180.487	300.99503	2	1	400.0	300.99503	1	2	1	0.0	0.0	1	0.23	0.341	4.129	4.185	101.0
4180.487	300.99503	2	1	400.0	300.99503	1	2	1	0.0	0.0	1	0.23	0.341	4.124	4.185	111.0
4180.487	300.99503	2	1	400.0	300.99503	1	2	1	0.0	0.0	1	0.23	0.341	4.197	4.185	111.0
4180.487	300.99503	2	1	400.0	300.99503	1	2	1	0.0	0.0	1	0.23	0.341	4.168	4.185	101.0
4180.487	300.99503	2	1	400.0	300.99503	1	2	1	0.0	0.0	1	0.23	0.341	4.173	4.185	101.0
4180.487	300.99503	2	1	400.0	300.99503	1	2	1	0.0	0.0	1	0.23	0.34	4.103	4.185	111.0
4180.487	300.99503	2	1	400.0	300.99503	1	2	1	0.0	0.0	1	0.23	0.341	4.189	4.185	101.0
4180.487	300.99503	2	1	400.0	300.99503	1	2	1	0.0	0.0	1	0.23	0.341	4.155	4.185	111.0
4180.487	300.99503	2	1	400.0	300.99503	1	2	1	0.0	0.0	1	0.23	0.341	4.164	4.185	101.0
4180.487	300.99503	2	1	400.0	300.99503	1	2	1	0.0	0.0	1	0.23	0.341	4.23	4.185	101.0
4180.487	300.99503	2	1	400.0	300.99503	1	2	1	0.0	0.0	1	0.23	0.341	4.148	4.185	111.0
4180.487	300.99503	2	1	400.0	300.99503	1	2	1	0.0	0.0	1	0.23	0.34	4.045	4.185	111.0
4180.487	300.99503	2	1	400.0	300.99503	1	2	1	0.0	0.0	1	0.23	0.341	4.143	4.185	111.0
4180.487	300.99503	2	1	400.0	300.99503	1	2	1	0.0	0.0	1	0.23	0.341	4.124	4.185	101.0
4180.487	300.99503	2	1	400.0	300.99503	1	2	1	0.0	0.0	1	0.23	0.341	4.244	4.185	111.0
4180.487	300.99503	2	1	400.0	300.99503	1	2	1	0.0	0.0	1	0.23	0.341	4.18	4.185	101.0
4180.487	300.99503	2	1	400.0	300.99503	1	2	1	0.0	0.0	1	0.23	0.341	4.174	4.185	101.0
4180.487	300.99503	2	1	400.0	300.99503	1	2	1	0.0	0.0	1	0.23	0.341	4.2	4.185	111.0
4180.487	300.99503	2	1	400.0	300.99503	1	2	1	0.0	0.0	1	0.23	0.341	4.17	4.185	111.0
4180.487	300.99503	2	1	400.0	300.99503	1	2	1	0.0	0.0	1	0.23	0.341	4.163	4.185	101.0
4180.487	300.99503	2	1	400.0	300.99503	1	2	1	0.0	0.0	1	0.23	0.341	4.146	4.185	111.0
4180.487	300.99503	2	1	400.0	300.99503	1	2	1	0.0	0.0	1	0.23	0.341	4.256	4.185	111.0
4180.487	300.99503	2	1	400.0	300.99503	1	2	1	0.0	0.0	1	0.23	0.341	4.205	4.185	101.0
4180.487	300.99503	2	1	400.0	300.99503	1	2	1	0.0	0.0	1	0.23	0.341	4.186	4.185	101.0
4180.487	300.99503	2	1	400.0	300.99503	1	2	1	0.0	0.0	1	0.23	0.342	4.377	4.185	111.0
4180.487	300.99503	2	1	400.0	300.99503	1	2	1	0.0	0.0	1	0.23	0.341	4.197	4.185	111.0
4180.487	300.99503	2	1	400.0	300.99503	1	2	1	0.0	0.0	1	0.23	0.341	4.228	4.185	111.0
4180.487	300.99503	2	1	400.0	300.99503	1	2	1	0.0	0.0	1	0.23	0.341	4.166	4.185	101.0
4180.487	300.99503	2	1	400.0	300.99503	1	2	1	0.0	0.0	1	0.23	0.342	4.248	4.185	101.0
4180.487	300.99503	2	1	400.0	300.99503	1	2	1	0.0	0.0	1	0.23	0.342	4.151	4.185	111.0
4180.487	300.99503	2	1	400.0	300.99503	1	2	1	0.0	0.0	1	0.23	0.342	4.173	4.185	101.0
4180.487	300.99503	2	1	400.0	300.99503	1	2	1	0.0	0.0	1	0.23	0.342	4.273	4.185	111.0
4180.487	300.99503	2	1	400.0	300.99503	1	2	1	0.0	0.0	1	0.23	0.343	4.404	4.185	111.0
4180.487	300.99503	2	1	400.0	300.99503	1	2	1	0.0	0.0	1	0.23	0.343	4.158	4.185	101.0
4180.487	300.99503	2	1	400.0	300.99503	1	2	1	0.0	0.0	1	0.23	0.343	4.193	4.185	101.0
4180.487	300.99503	2	1	400.0	300.99503	1	2	1	0.0	0.0	1	0.23	0.343	4.147	4.185	111.0
4180.487	300.99503	2	1	400.0	300.99503	1	2	1	0.0	0.0	1	0.23	0.343	4.162	4.185	111.0
4180.487	300.99503	2	1	400.0	300.99503	1	2	1	0.0	0.0	1	0.23	0.343	4.275	4.185	101.0
4180.487	300.99503	2	1	400.0	300.99503	1	2	1	0.0	0.0	1	0.23	0.343	4.168	4.185	111.0
4180.487	300.99503	2	1	400.0	300.99503	1	2	1	0.0	0.0	1	0.23	0.343	4.143	4.185	101.0
4180.487	300.99503	2	1	400.0	300.99503	1	2	1	0.0	0.0	1	0.23	0.343	4.189	4.185	111.0
4180.487	300.99503	2	1	400.0	300.99503	1	2	1	0.0	0.0	1	0.23	0.343	4.138	4.185	101.0
4180.487	300.99503	2	1	400.0	300.99503	1	2	1	0.0	0.0	1	0.23	0.342	4.243	4.185	111.0
4180.487	300.99503	2	1	400.0	300.99503	1	2	1	0.0	0.0	1	0.23	0.342	4.168	4.185	111.0
4180.487	300.99503	2	1	400.0	300.99503	1	2	1	0.0	0.0	1	0.23	0.341	4.266	4.185	101.0
4180.487	300.99503	2	1	400.0	300.99503	1	2	1	0.0	0.0	1	0.23	0.341	4.224	4.185	111.0
4180.487	300.99503	2	1	400.0	300.99503	1	2	1	0.0	0.0	1	0.23	0.341	4.244	4.185	111.0
4180.487	300.99503	2	1	400.0	300.99503	1	2	1	0.0	0.0	1	0.23	0.341	4.182	4.185	111.0
4180.487	300.99503	2	1	400.0	300.99503	1	2	1	0.0	0.0	1	0.23	0.341	4.156	4.185	111.0
4180.487	300.99503	2	1	400.0	300.99503	1	2	1	0.0	0.0	1	0.23	0.341	4.173	4.185	111.0
4180.487	300.99503	2	1	400.0	300.99503	1	2	1	0.0	0.0	1	0.23	0.341	4.211	4.185	101.0
4180.487	300.99503	2	1	400.0	300.99503	1	2	1	0.0	0.0	1	0.23	0.341	4.182	4.185	101.0
4180.487	300.99503	2	1	400.0	300.99503	1	2	1	0.0	0.0	1	0.23	0.341	4.172	4.185	101.0
4180.487	300.99503	2	1	400.0	300.99503	1	2	1	0.0	0.0	1	0.23	0.342	4.373	4.185	101.0
4180.487	300.99503	2	1	400.0	300.99503	1	2	1	0.0	0.0	1	0.23	0.342	4.199	4.185	111.0
4180.487	300.99503	2	1	400.0	300.99503	1	2	1	0.0	0.0	1	0.23	0.342	4.188	4.185	101.0
4180.487	300.99503	2	1	400.0	300.99503	1	2	1	0.0	0.0	1	0.23	0.341	4.099	4.185	101.0
4180.487	300.99503	2	1	400.0	300.99503	1	2	1	0.0	0.0	1	0.23	0.341	4.147	4.185	111.0
4180.487	300.99503	2	1	400.0	300.99503	1	2	1	0.0	0.0	1	0.23	0.341	4.181	4.185	101.0
4180.487	300.99503	2	1	400.0	300.99503	1	2	1	0.0	0.0	1	0.23	0.341	4.174	4.185	101.0
4180.487	300.99503	2	1	400.0	300.99503	1	2	1	0.0	0.0	1	0.23	0.341	4.187	4.185	111.0
4180.487	300.99503	2	1	400.0	300.99503	1	2	1	0.0	0.0	1	0.23	0.341	4.228	4.185	111.0
4180.487	300.99503	2	1	400.0	300.99503	1	2	1	0.0	0.0	1	0.23	0.341	4.222	4.185	111.0
4180.487	300.99503	2	1	400.0	300.99503	1	2	1	0.0	0.0	1	0.23	0.341	4.166	4.185	111.0
4180.487	300.99503	2	1	400.0	300.99503	1	2	1	0.0	0.0	1	0.23	0.341	4.226	4.185	101.0
4180.487	300.99503	2	1	400.0	300.99503	1	2	1	0.0	0.0	1	0.23	0.341	4.159	4.185	101.0
4180.487	300.99503	2	1	400.0	300.99503	1	2	1	0.0	0.0	1	0.23	0.341	4.174	4.185	111.0
4180.487	300.99503	2	1	400.0	300.99503	1	2	1	0.0	0.0	1	0.23	0.341	4.171	4.185	111.0
4180.487	300.99503	2	1	400.0	300.99503	1	2	1	0.0	0.0	1	0.23	0.341	4.21	4.185	101.0
4180.487	300.99503	2	1	400.0	300.99503	1	2	1	0.0	0.0	1	0.23	0.341	4.18	4.185	111.0
4180.487	300.99503	2	1	400.0	300.99503	1	2	1	0.0	0.0	1	0.23	0.341	4.225	4.185	111.0
4180.487	300.99503	2	1	400.0	300.99503	1	2	1	0.0	0.0	1	0.23	0.341	4.218	4.185	111.0
4180.487	300.99503	2	1	400.0	300.99503	1	2	1	0.0	0.0	1	0.23	0.341	4.171	4.185	111.0
4180.487	300.99503	2	1	400.0	300.99503	1	2	1	0.0	0.0	1	0.23	0.341	4.17	4.185	111.0
4180.487	300.99503	2	1	400.0	300.99503	1	2	1	0.0	0.0	1	0.23	0.341	4.18	4.185	101.0
4180.487	300.99503	2	1	400.0	300.99503	1	2	1	0.0	0.0	1	0.23	0.341	4.142	4.185	101.0
4180.487	300.99503	2	1	400.0	300.99503	1	2	1	0.0	0.0	1	0.23	0.341	4.218	4.185	101.0
4180.487	300.99503	2	1	400.0	300.99503	1	2	1	0.0	0.0	1	0.23	0.341	4.202	4.185	111.0
4180.487	300.99503	2	1	400.0	300.99503	1	2	1	0.0	0.0	1	0.23	0.341	4.225	4.185	111.0
4180.487	300.99503	2	1	400.0	300.99503	1	2	1	0.0	0.0	1	0.23	0.341	4.175	4.185	101.0
4180.487	300.99503	2	1	400.0	300.99503	1	2	1	0.0	0.0	1	0.23	0.341	4.179	4.185	111.0
4180.487	300.99503	2	1	400.0	300.99503	1	2	1	0.0	0.0	1	0.23	0.34	4.019	4.185	111.0
4180.487	300.99503	2	1	400.0	300.99503	1	2	1	0.0	0.0	1	0.23	0.341	4.166	4.185	101.0
0.0	0.0	2	1	400.0	300.99503	1	2	1	0.0	0.0	0	0.23	0.341	4.201	4.185	101.0
0.0	0.0	2	1	400.0	300.99503	1	2	1	0.0	0.0	0	0.23	0.341	4.23	4.185	111.0
0.0	0.0	2	1	400.0	300.99503	1	2	1	0.0	0.0	0	0.23	0.34	4.06	4.185	101.0
0.0	0.0	2	1	400.0	300.99503	1	2	1	0.0	0.0	0	0.23	0.341	4.305	4.185	101.0
0.0	0.0	2	1	400.0	300.99503	1	2	1	0.0	0.0	0	0.23	0.341	4.22	4.185	101.0
0.0	0.0	2	1	400.0	300.99503	1	2	1	0.0	0.0	0	0.23	0.336	3.621	3.613	101.0
0.0	0.0	2	1	400.0	300.99503	1	2	1	0.0	0.0	0	0.23	0.33	3.373	3.358	101.0
0.0	0.0	2	1	400.0	300.99503	1	2	1	0.0	0.0	0	0.23	0.324	3.328	3.358	111.0
0.0	0.0	2	1	400.0	300.99503	1	2	1	0.0	0.0	0	0.23	0.316	2.93	2.901	111.0
0.0	0.0	2	1	400.0	300.99503	1	2	1	0.0	0.0	0	0.229	0.308	2.7	2.695	111.0
0.0	0.0	2	1	400.0	300.99503	1	2	1	0.0	0.0	0	0.229	0.299	2.645	2.695	111.0
0.0	0.0	2	1	400.0	300.99503	1	2	1	0.0	0.0	0	0.229	0.289	2.307	2.328	111.0
0.0	0.0	2	1	400.0	300.99503	1	2	1	0.0	0.0	0	0.229	0.279	2.309	2.328	111.0
0.0	0.0	2	1	400.0	300.99503	1	2	1	0.0	0.0	0	0.229	0.27	2.176	2.162	111.0
0.0	0.0	2	1	400.0	300.99503	1	2	1	0.0	0.0	0	0.229	0.258	1.883	1.867	101.0
0.0	0.0	2	1	400.0	300.99503	1	2	1	0.0	0.0	0	0.229	0.248	1.879	1.867	101.0
0.0	0.0	2	1	400.0	300.99503	1	2	1	0.0	0.0	0	0.229	0.236	1.572	1.612	101.0
0.0	0.0	2	1	400.0	300.99503	1	2	1	0.0	0.0	0	0.229	0.226	1.481	1.499	101.0
0.0	0.0	2	1	400.0	300.99503	1	2	1	0.0	0.0	0	0.229	0.216	1.486	1.499	111.0
0.0	0.0	2	1	400.0	300.99503	1	2	1	0.0	0.0	0	0.229	0.206	1.283	1.294	111.0
0.0	0.0	2	1	400.0	300.99503	1	2	1	0.0	0.0	0	0.229	0.196	1.306	1.294	111.0
0.0	0.0	2	1	400.0	300.99503	1	2	1	0.0	0.0	0	0.229	0.186	1.215	1.203	111.0
0.0	0.0	2	1	400.0	300.99503	1	2	1	0.0	0.0	0	0.228	0.176	1.064	1.038	111.0
0.0	0.0	2	1	400.0	300.99503	1	2	1	0.0	0.0	0	0.228	0.168	1.016	1.038	101.0
0.0	0.0	2	1	400.0	300.99503	1	2	1	0.0	0.0	0	0.228	0.158	0.967	0.964	101.0
0.0	0.0	2	1	400.0	300.99503	1	2	1	0.0	0.0	0	0.228	0.15	0.84	0.833	111.0
0.0	0.0	2	1	400.0	300.99503	1	2	1	0.0	0.0	0	0.228	0.142	0.872	0.833	101.0
0.0	0.0	2	1	400.0	300.99503	1	2	1	0.0	0.0	0	0.228	0.134	0.643	0.719	111.0
0.0	0.0	2	1	400.0	300.99503	1	2	1	0.0	0.0	0	0.228	0.126	0.725	0.719	111.0
0.0	0.0	2	1	400.0	300.99503	1	2	1	0.0	0.0	0	0.228	0.118	0.677	0.668	111.0
0.0	0.0	2	1	400.0	300.99503	1	2	1	0.0	0.0	0	0.228	0.112	0.571	0.577	101.0
0.0	0.0	2	1	400.0	300.99503	1	2	1	0.0	0.0	0	0.228	0.106	0.581	0.577	101.0
0.0	0.0	2	1	400.0	300.99503	1	2	1	0.0	0.0	0	0.228	0.099	0.503	0.536	101.0
0.0	0.0	2	1	400.0	300.99503	1	2	1	0.0	0.0	0	0.228	0.095	0.507	0.462	111.0
0.0	0.0	2	1	400.0	300.99503	1	2	1	0.0	0.0	0	0.228	0.089	0.454	0.462	101.0
0.0	0.0	2	1	400.0	300.99503	1	2	1	0.0	0.0	0	0.228	0.083	0.427	0.43	101.0
0.0	0.0	2	1	400.0	300.99503	1	2	1	0.0	0.0	0	0.228	0.078	0.449	0.371	101.0
0.0	0.0	2	1	400.0	300.99503	1	2	1	0.0	0.0	0	0.228	0.074	0.39	0.371	101.0
0.0	0.0	2	1	400.0	300.99503	1	2	1	0.0	0.0	0	0.228	0.07	0.343	0.32	101.0
0.0	0.0	2	1	400.0	300.99503	1	2	1	0.0	0.0	0	0.228	0.066	0.443	0.32	101.0
0.0	0.0	2	1	400.0	300.99503	1	2	1	0.0	0.0	0	0.228	0.062	0.307	0.297	101.0
0.0	0.0	2	1	400.0	300.99503	1	2	1	0.0	0.0	0	0.228	0.059	0.307	0.257	101.0
0.0	0.0	2	1	400.0	300.99503	1	2	1	0.0	0.0	0	0.228	0.056	0.244	0.257	101.0
0.0	0.0	2	1	400.0	300.99503	1	2	1	0.0	0.0	0	0.228	0.052	0.196	0.238	101.0
0.0	0.0	2	1	400.0	300.99503	1	2	1	0.0	0.0	0	0.228	0.048	0.201	0.238	101.0
0.0	0.0	2	1	400.0	300.99503	1	2	1	0.0	0.0	0	0.228	0.044	0.169	0.206	101.0
0.0	0.0	2	1	400.0	300.99503	1	2	1	0.0	0.0	0	0.228	0.04	0.181	0.191	101.0
0.0	0.0	2	1	400.0	300.99503	1	2	1	0.0	0.0	0	0.228	0.038	0.194	0.191	101.0
0.0	0.0	2	1	400.0	300.99503	1	2	1	0.0	0.0	0	0.228	0.036	0.146	0.165	101.0
0.0	0.0	2	1	400.0	300.99503	1	2	1	0.0	0.0	0	0.228	0.034	0.121	0.153	101.0
0.0	0.0	2	1	400.0	300.99503	1	2	1	0.0	0.0	0	0.227	0.032	0.129	0.153	101.0
0.0	0.0	2	1	400.0	300.99503	1	2	1	0.0	0.0	0	0.227	0.03	0.076	0.132	101.0
0.0	0.0	2	1	400.0	300.99503	1	2	1	0.0	0.0	0	0.227	0.028	0.085	0.132	101.0
0.0	0.0	2	1	400.0	300.99503	1	2	1	0.0	0.0	0	0.227	0.026	0.118	0.122	101.0
0.0	0.0	2	1	400.0	300.99503	1	2	1	0.0	0.0	0	0.227	0.024	0.126	0.106	101.0
0.0	0.0	2	1	400.0	300.99503	1	2	1	0.0	0.0	0	0.227	0.022	0.098	0.106	101.0
0.0	0.0	2	1	400.0	300.99503	1	2	1	0.0	0.0	0	0.227	0.02	0.106	0.091	101.0
0.0	0.0	2	1	400.0	300.99503	1	2	1	0.0	0.0	0	0.227	0.02	0.062	0.084	101.0
0.0	0.0	2	1	400.0	300.99503	1	2	1	0.0	0.0	0	0.227	0.02	0.044	0.084	101.0
0.0	0.0	2	1	400.0	300.99503	1	2	1	0.0	0.0	0	0.227	0.02	0.094	0.073	101.0
0.0	0.0	2	1	400.0	300.99503	1	2	1	0.0	0.0	0	0.227	0.02	0.12	0.067	101.0
0.0	0.0	2	1	400.0	300.99503	1	2	1	0.0	0.0	0	0.227	0.02	0.063	0.067	101.0
0.0	0.0	2	1	400.0	300.99503	1	2	1	0.0	0.0	0	0.227	0.02	0.061	0.058	101.0
0.0	0.0	2	1	400.0	300.99503	1	2	1	0.0	0.0	0	0.227	0.02	0.093	0.058	101.0
0.0	0.0	2	1	400.0	300.99503	1	2	1	0.0	0.0	0	0.227	0.02	0.129	0.05	101.0
0.0	0.0	2	1	400.0	300.99503	1	2	1	0.0	0.0	0	0.227	0.02	0.036	0.046	101.0
0.0	0.0	2	1	400.0	300.99503	1	2	1	0.0	0.0	0	0.227	0.02	0.035	0.046	101.0
0.0	0.0	2	1	400.0	300.99503	1	2	1	0.0	0.0	0	0.227	0.02	0.043	0.04	101.0
0.0	0.0	2	1	400.0	300.99503	1	2	1	0.0	0.0	0	0.227	0.02	0.039	0.04	101.0
0.0	0.0	2	1	400.0	300.99503	1	2	1	0.0	0.0	0	0.227	0.02	0.025	0.037	101.0
0.0	0.0	2	1	400.0	300.99503	1	2	1	0.0	0.0	0	0.227	0.019	-0.099	0.032	101.0
0.0	0.0	2	1	400.0	300.99503	1	2	1	0.0	0.0	0	0.227	0.019	0.038	0.032	101.0
0.0	0.0	2	1	400.0	300.99503	1	2	1	0.0	0.0	0	0.227	0.018	0.054	0.029	101.0
0.0	0.0	2	1	400.0	300.99503	1	2	1	0.0	0.0	0	0.227	0.017	0.059	0.025	101.0
0.0	0.0	2	1	400.0	300.99503	1	2	1	0.0	0.0	0	0.227	0.017	0.046	0.025	101.0
0.0	0.0	2	1	400.0	300.99503	1	2	1	0.0	0.0	0	0.227	0.017	0.031	0.023	101.0
0.0	0.0	2	1	400.0	300.99503	1	2	1	0.0	0.0	0	0.227	0.017	0.028	0.023	101.0
0.0	0.0	2	1	400.0	300.99503	1	2	1	0.0	0.0	0	0.227	0.017	0.051	0.02	101.0
0.0	0.0	2	1	400.0	300.99503	1	2	1	0.0	0.0	0	0.227	0.017	0.036	0.018	101.0
0.0	0.0	2	1	400.0	300.99503	1	2	1	0.0	0.0	0	0.227	0.017	0.017	0.018	101.0
0.0	0.0	2	1	400.0	300.99503	1	2	1	0.0	0.0	0	0.227	0.016	0.029	0.016	101.0
0.0	0.0	2	1	400.0	300.99503	1	2	1	0.0	0.0	0	0.227	0.016	0.008	0.014	101.0
0.0	0.0	2	1	400.0	300.99503	1	2	1	0.0	0.0	0	0.227	0.015	-0.012	0.014	101.0
0.0	0.0	2	1	400.0	300.99503	1	2	1	0.0	0.0	0	0.227	0.015	0.011	0.012	101.0
0.0	0.0	2	1	400.0	300.99503	1	2	1	0.0	0.0	0	0.227	0.014	-0.053	0.012	101.0
0.0	0.0	2	1	400.0	300.99503	1	2	1	0.0	0.0	0	0.227	0.014	0.002	0.011	101.0
0.0	0.0	2	1	400.0	300.99503	1	2	1	0.0	0.0	0	0.227	0.014	0.01	0.01	101.0
0.0	0.0	2	1	400.0	300.99503	1	2	1	0.0	0.0	0	0.227	0.014	0.068	0.01	101.0
0.0	0.0	2	1	400.0	300.99503	1	2	1	0.0	0.0	0	0.227	0.014	0.03	0.008	101.0
0.0	0.0	2	1	400.0	300.99503	1	2	1	0.0	0.0	0	0.227	0.014	0.014	0.007	101.0
0.0	0.0	2	1	400.0	300.99503	1	2	1	0.0	0.0	0	0.227	0.014	0.023	0.007	101.0
0.0	0.0	2	1	400.0	300.99503	1	2	1	0.0	0.0	0	0.227	0.014	0.016	0.006	101.0
0.0	0.0	2	1	400.0	300.99503	1	2	1	0.0	0.0	0	0.227	0.014	0.016	0.006	101.0
0.0	0.0	2	1	400.0	300.99503	1	2	1	0.0	0.0	0	0.227	0.014	0.034	0.006	101.0
0.0	0.0	2	1	400.0	300.99503	1	2	1	0.0	0.0	0	0.227	0.014	0.033	0.005	101.0
0.0	0.0	2	1	400.0	300.99503	1	2	1	0.0	0.0	0	0.227	0.014	-0.008	0.005	101.0
0.0	0.0	2	1	400.0	300.99503	1	2	1	0.0	0.0	0	0.227	0.013	0.018	0.004	101.0
0.0	0.0	2	1	400.0	300.99503	1	2	1	0.0	0.0	0	0.227	0.013	0.0	0.003	101.0
0.0	0.0	2	1	400.0	300.99503	1	2	1	0.0	0.0	0	0.227	0.012	0.0	0.003	101.0
0.0	0.0	2	1	400.0	300.99503	1	2	1	0.0	0.0	0	0.227	0.012	-0.007	0.003	101.0
0.0	0.0	2	1	400.0	300.99503	1	2	1	0.0	0.0	0	0.227	0.011	-0.036	0.003	101.0
0.0	0.0	2	1	400.0	300.99503	1	2	1	0.0	0.0	0	0.227	0.011	0.114	0.002	101.0
0.0	0.0	2	1	400.0	300.99503	1	2	1	0.0	0.0	0	0.227	0.011	0.018	0.002	101.0
0.0	0.0	2	1	400.0	300.99503	1	2	1	0.0	0.0	0	0.227	0.011	0.013	0.002	101.0
0.0	0.0	2	1	400.0	300.99503	1	2	1	0.0	0.0	0	0.227	0.011	-0.003	0.002	101.0
0.0	0.0	2	1	400.0	300.99503	1	2	1	0.0	0.0	0	0.227	0.009	-0.017	0.001	101.0
0.0	0.0	2	1	400.0	300.99503	1	2	1	0.0	0.0	0	0.227	0.008	-0.025	0.001	101.0
0.0	0.0	2	1	400.0	300.99503	1	2	1	0.0	0.0	0	0.227	0.008	0.002	0.001	101.0
0.0	0.0	2	1	400.0	300.99503	1	2	1	0.0	0.0	0	0.227	0.008	0.004	0.001	101.0
0.0	0.0	2	1	400.0	300.99503	1	2	1	0.0	0.0	0	0.227	0.007	0.006	0.001	101.0
0.0	0.0	2	1	400.0	300.99503	1	2	1	0.0	0.0	0	0.227	0.006	-0.038	0.001	101.0
0.0	0.0	2	1	400.0	300.99503	1	2	1	0.0	0.0	0	0.227	0.006	0.101	0.001	101.0
0.0	0.0	2	1	400.0	300.99503	1	2	1	0.0	0.0	0	0.227	0.006	0.053	0.0	101.0
0.0	0.0	2	1	400.0	300.99503	1	2	1	0.0	0.0	0	0.227	0.005	-0.085	0.0	101.0
0.0	0.0	2	1	400.0	300.99503	1	2	1	0.0	0.0	0	0.227	0.005	0.014	0.0	101.0
0.0	0.0	2	1	400.0	300.99503	1	2	1	0.0	0.0	0	0.227	0.005	0.01	0.0	101.0
0.0	0.0	2	1	400.0	300.99503	1	2	1	0.0	0.0	0	0.227	0.005	0.059	0.0	101.0
0.0	0.0	2	1	400.0	300.99503	1	2	1	0.0	0.0	0	0.227	0.004	0.023	0.0	101.0
0.0	0.0	2	1	400.0	300.99503	1	2	1	0.0	0.0	0	0.227	0.004	0.027	0.0	101.0
0.0	0.0	2	1	400.0	300.99503	1	2	1	0.0	0.0	0	0.227	0.003	-0.015	0.0	101.0
0.0	0.0	2	1	400.0	300.99503	1	2	1	0.0	0.0	0	0.227	0.003	0.006	0.0	101.0
0.0	0.0	2	1	400.0	300.99503	1	2	1	0.0	0.0	0	0.227	0.003	0.004	0.0	101.0
0.0	0.0	2	1	400.0	300.99503	1	2	1	0.0	0.0	0	0.227	0.002	-0.014	0.0	101.0
0.0	0.0	2	1	400.0	300.99503	1	2	1	0.0	0.0	0	0.227	0.001	-0.034	0.0	101.0
0.0	0.0	2	1	400.0	300.99503	1	2	1	0.0	0.0	0	0.227	0.001	0.001	0.0	101.0
0.0	0.0	2	1	400.0	300.99503	1	2	1	0.0	0.0	0	0.227	0.001	0.023	0.0	101.0
0.0	0.0	2	1	400.0	300.99503	1	2	1	0.0	0.0	0	0.227	0.0	0.046	0.0	101.0
0.0	0.0	2	1	400.0	300.99503	1	2	1	0.0	0.0	0	0.227	0.0	0.179	0.0	101.0
0.0	0.0	2	1	400.0	300.99503	1	2	1	0.0	0.0	0	0.227	0.0	0.011	0.0	101.0
0.0	0.0	2	1	400.0	300.99503	1	2	1	0.0	0.0	0	0.227	0.0	0.006	0.0	101.0
0.0	0.0	2	1	400.0	300.99503	1	2	1	0.0	0.0	0	0.227	0.0	0.02	0.0	101.0
0.0	0.0	2	1	400.0	300.99503	1	2	1	0.0	0.0	0	0.227	0.0	0.002	0.0	101.0
0.0	0.0	2	1	400.0	300.99503	1	2	1	0.0	0.0	0	0.227	0.0	-0.004	0.0	101.0
0.0	0.0	2	1	400.0	300.99503	1	2	1	0.0	0.0	0	0.227	-0.001	-0.019	0.0	101.0
0.0	0.0	2	1	400.0	300.99503	1	2	1	0.0	0.0	0	0.227	0.0	0.026	0.0	101.0
0.0	0.0	2	1	400.0	300.99503	1	2	1	0.0	0.0	0	0.227	-0.001	-0.017	0.0	101.0
0.0	0.0	2	1	400.0	300.99503	1	2	1	0.0	0.0	0	0.227	0.0	-0.003	0.0	101.0
0.0	0.0	2	1	400.0	300.99503	1	2	1	0.0	0.0	0	0.227	-0.001	-0.037	0.0	101.0
0.0	0.0	2	1	400.0	300.99503	1	2	1	0.0	0.0	0	0.227	-0.001	-0.013	0.0	101.0
0.0	0.0	2	1	400.0	300.99503	1	2	1	0.0	0.0	0	0.227	0.0	-0.005	0.0	101.0
0.0	0.0	2	1	400.0	300.99503	1	2	1	0.0	0.0	0	0.227	0.0	0.018	0.0	101.0
0.0	0.0	2	1	400.0	300.99503	1	2	1	0.0	0.0	0	0.227	0.0	0.057	0.0	101.0
0.0	0.0	2	1	400.0	300.99503	1	2	1	0.0	0.0	0	0.227	-0.001	-0.031	0.0	101.0
0.0	0.0	2	1	400.0	300.99503	1	2	1	0.0	0.0	0	0.227	0.0	0.023	0.0	101.0
0.0	0.0	2	1	400.0	300.99503	1	2	1	0.0	0.0	0	0.227	0.0	0.024	0.0	101.0
0.0	0.0	2	1	400.0	300.99503	1	2	1	0.0	0.0	0	0.227	0.0	0.05	0.0	101.0
0.0	0.0	2	1	400.0	300.99503	1	2	1	0.0	0.0	0	0.227	0.0	0.058	0.0	101.0
0.0	0.0	2	1	400.0	300.99503	1	2	1	0.0	0.0	0	0.227	-0.001	-0.124	0.0	101.0
0.0	0.0	2	1	400.0	300.99503	1	2	1	0.0	0.0	0	0.227	0.0	0.005	0.0	101.0
0.0	0.0	2	1	400.0	300.99503	1	2	1	0.0	0.0	0	0.227	0.0	0.017	0.0	101.0
0.0	0.0	2	1	400.0	300.99503	1	2	1	0.0	0.0	0	0.227	-0.001	-0.02	0.0	101.0
0.0	0.0	2	1	400.0	300.99503	1	2	1	0.0	0.0	0	0.227	0.0	0.002	0.0	101.0
0.0	0.0	2	1	400.0	300.99503	1	2	1	0.0	0.0	0	0.227	0.0	0.0	0.0	101.0
0.0	0.0	2	1	400.0	300.99503	1	2	1	0.0	0.0	0	0.227	0.0	0.011	0.0	101.0
0.0	0.0	2	1	400.0	300.99503	1	2	1	0.0	0.0	0	0.227	0.0	-0.011	0.0	101.0
0.0	0.0	2	1	400.0	300.99503	1	2	1	0.0	0.0	0	0.227	-0.001	-0.041	0.0	101.0
0.0	0.0	2	1	400.0	300.99503	1	2	1	0.0	0.0	0	0.227	0.0	0.005	0.0	101.0
0.0	0.0	2	1	400.0	300.99503	1	2	1	0.0	0.0	0	0.227	0.0	0.019	0.0	101.0
0.0	0.0	2	1	400.0	300.99503	1	2	1	0.0	0.0	0	0.227	-0.001	-0.022	0.0	101.0
0.0	0.0	2	1	400.0	300.99503	1	2	1	0.0	0.0	0	0.227	-0.001	-0.013	0.0	101.0
0.0	0.0	2	1	400.0	300.99503	1	2	1	0.0	0.0	0	0.227	-0.001	-0.162	0.0	101.0
0.0	0.0	2	1	400.0	300.99503	1	2	1	0.0	0.0	0	0.227	0.0	0.042	0.0	101.0
0.0	0.0	2	1	400.0	300.99503	1	2	1	0.0	0.0	0	0.227	0.0	-0.005	0.0	101.0
0.0	0.0	2	1	400.0	300.99503	1	2	1	0.0	0.0	0	0.227	0.0	0.01	0.0	101.0
0.0	0.0	2	1	400.0	300.99503	1	2	1	0.0	0.0	0	0.227	-0.001	-0.013	0.0	101.0
0.0	0.0	2	1	400.0	300.99503	1	2	1	0.0	0.0	0	0.227	-0.001	-0.219	0.0	101.0
0.0	0.0	2	1	400.0	300.99503	1	2	1	0.0	0.0	0	0.227	0.0	0.011	0.0	101.0
0.0	0.0	2	1	400.0	300.99503	1	2	1	0.0	0.0	0	0.227	-0.001	-0.025	0.0	101.0
0.0	0.0	2	1	400.0	300.99503	1	2	1	0.0	0.0	0	0.227	0.0	0.0	0.0	101.0
0.0	0.0	2	1	400.0	300.99503	1	2	1	0.0	0.0	0	0.227	0.0	-0.005	0.0	101.0
0.0	0.0	2	1	400.0	300.99503	1	2	1	0.0	0.0	0	0.227	0.0	0.0	0.0	101.0
0.0	0.0	2	1	400.0	300.99503	1	2	1	0.0	0.0	0	0.227	-0.001	-0.038	0.0	101.0
0.0	0.0	2	1	400.0	300.99503	1	2	1	0.0	0.0	0	0.227	-0.001	-0.015	0.0	101.0
0.0	0.0	2	1	400.0	300.99503	1	2	1	0.0	0.0	0	0.227	0.0	0.045	0.0	101.0
0.0	0.0	2	1	400.0	300.99503	1	2	1	0.0	0.0	0	0.227	0.0	0.006	0.0	101.0
0.0	0.0	2	1	400.0	300.99503	1	2	1	0.0	0.0	0	0.227	0.0	-0.011	0.0	101.0
0.0	0.0	2	1	400.0	300.99503	1	2	1	0.0	0.0	0	0.227	0.0	0.017	0.0	101.0
0.0	0.0	2	1	400.0	300.99503	1	2	1	0.0	0.0	0	0.227	0.0	0.14	0.0	101.0
0.0	0.0	2	1	400.0	300.99503	1	2	1	0.0	0.0	0	0.227	0.0	-0.009	0.0	101.0
0.0	0.0	2	1	400.0	300.99503	1	2	1	0.0	0.0	0	0.227	0.0	-0.006	0.0	101.0
0.0	0.0	2	1	400.0	300.99503	1	2	1	0.0	0.0	0	0.227	0.0	0.054	0.0	101.0
0.0	0.0	2	1	400.0	300.99503	1	2	1	0.0	0.0	0	0.227	0.0	0.058	0.0	101.0
0.0	0.0	2	1	400.0	300.99503	1	2	1	0.0	0.0	0	0.227	0.0	-0.001	0.0	101.0
0.0	0.0	2	1	400.0	300.99503	1	2	1	0.0	0.0	0	0.227	0.0	0.006	0.0	101.0
0.0	0.0	2	1	400.0	300.99503	1	2	1	0.0	0.0	0	0.227	0.0	0.108	0.0	101.0
0.0	0.0	2	1	400.0	300.99503	1	2	1	0.0	0.0	0	0.227	0.0	0.012	0.0	101.0
0.0	0.0	2	1	400.0	300.99503	1	2	1	0.0	0.0	0	0.227	0.0	0.0	0.0	101.0
0.0	0.0	2	1	400.0	300.99503	1	2	1	0.0	0.0	0	0.227	0.0	-0.001	0.0	101.0
0.0	0.0	2	1	400.0	300.99503	1	2	1	0.0	0.0	0	0.227	-0.001	-0.079	0.0	101.0
0.0	0.0	2	1	400.0	300.99503	1	2	1	0.0	0.0	0	0.227	0.0	-0.004	0.0	101.0
0.0	0.0	2	1	400.0	300.99503	1	2	1	0.0	0.0	0	0.227	0.0	0.007	0.0	101.0
0.0	0.0	2	1	400.0	300.99503	1	2	1	0.0	0.0	0	0.227	0.0	0.105	0.0	101.0
0.0	0.0	2	1	400.0	300.99503	1	2	1	0.0	0.0	0	0.227	0.0	0.01	0.0	101.0
0.0	0.0	2	1	400.0	300.99503	1	2	1	0.0	0.0	0	0.227	0.0	0.032	0.0	101.0
0.0	0.0	2	1	400.0	300.99503	1	2	1	0.0	0.0	0	0.227	0.0	0.028	0.0	101.0
0.0	0.0	2	1	400.0	300.99503	1	2	1	0.0	0.0	0	0.227	-0.001	-0.029	0.0	101.0
0.0	0.0	2	1	400.0	300.99503	1	2	1	0.0	0.0	0	0.227	0.0	0.004	0.0	101.0
0.0	0.0	2	1	400.0	300.99503	1	2	1	0.0	0.0	0	0.227	0.0	0.009	0.0	101.0
0.0	0.0	2	1	400.0	300.99503	1	2	1	0.0	0.0	0	0.227	0.0	0.0	0.0	101.0
0.0	0.0	2	1	400.0	300.99503	1	2	1	0.0	0.0	0	0.227	0.0	0.001	0.0	101.0
0.0	0.0	2	1	400.0	300.99503	1	2	1	0.0	0.0	0	0.227	0.0	-0.001	0.0	101.0
0.0	0.0	2	1	400.0	300.99503	1	2	1	0.0	0.0	0	0.227	-0.001	-0.012	0.0	101.0
0.0	0.0	2	1	400.0	300.99503	1	2	1	0.0	0.0	0	0.227	0.0	0.056	0.0	101.0
0.0	0.0	2	1	400.0	300.99503	1	2	1	0.0	0.0	0	0.227	-0.001	-0.017	0.0	101.0
0.0	0.0	2	1	400.0	300.99503	1	2	1	0.0	0.0	0	0.227	-0.001	-0.013	0.0	101.0
0.0	0.0	2	1	400.0	300.99503	1	2	1	0.0	0.0	0	0.227	0.0	0.014	0.0	101.0
0.0	0.0	2	1	400.0	300.99503	1	2	1	0.0	0.0	0	0.227	0.0	-0.003	0.0	101.0
0.0	0.0	2	1	400.0	300.99503	1	2	1	0.0	0.0	0	0.227	0.0	0.026	0.0	101.0
0.0	0.0	2	1	400.0	300.99503	1	2	1	0.0	0.0	0	0.227	0.0	-0.003	0.0	101.0
0.0	0.0	2	1	400.0	300.99503	1	2	1	0.0	0.0	0	0.227	0.0	0.0	0.0	101.0
0.0	0.0	2	1	400.0	300.99503	1	2	1	0.0	0.0	0	0.227	0.0	0.001	0.0	101.0
0.0	0.0	2	1	400.0	300.99503	1	2	1	0.0	0.0	0	0.227	-0.001	-0.017	0.0	101.0
0.0	0.0	2	1	400.0	300.99503	1	2	1	0.0	0.0	0	0.227	-0.001	-0.012	0.0	101.0
0.0	0.0	2	1	400.0	300.99503	1	2	1	0.0	0.0	0	0.227	0.0	0.038	0.0	101.0
0.0	0.0	2	1	400.0	300.99503	1	2	1	0.0	0.0	0	0.227	0.0	-0.004	0.0	101.0
0.0	0.0	2	1	400.0	300.99503	1	2	1	0.0	0.0	0	0.227	-0.001	-0.027	0.0	101.0
0.0	0.0	2	1	400.0	300.99503	1	2	1	0.0	0.0	0	0.227	-0.001	-0.021	0.0	101.0
0.0	0.0	2	1	400.0	300.99503	1	2	1	0.0	0.0	0	0.227	0.0	0.044	0.0	101.0
0.0	0.0	2	1	400.0	300.99503	1	2	1	0.0	0.0	0	0.227	0.0	0.0	0.0	101.0
0.0	0.0	2	1	400.0	300.99503	1	2	1	0.0	0.0	0	0.227	-0.001	-0.03	0.0	101.0
0.0	0.0	2	1	400.0	300.99503	1	2	1	0.0	0.0	0	0.227	0.0	0.011	0.0	101.0
0.0	0.0	2	1	400.0	300.99503	1	2	1	0.0	0.0	0	0.227	-0.001	-0.013	0.0	101.0
0.0	0.0	2	1	400.0	300.99503	1	2	1	0.0	0.0	0	0.227	0.0	0.001	0.0	101.0
0.0	0.0	2	1	400.0	300.99503	1	2	1	0.0	0.0	0	0.227	0.0	0.01	0.0	101.0
0.0	0.0	2	1	400.0	300.99503	1	2	1	0.0	0.0	0	0.227	0.0	0.012	0.0	101.0
0.0	0.0	2	1	400.0	300.99503	1	2	1	0.0	0.0	0	0.227	0.0	0.008	0.0	101.0
0.0	0.0	2	1	400.0	300.99503	1	2	1	0.0	0.0	0	0.227	0.0	0.017	0.0	101.0
0.0	0.0	2	1	400.0	300.99503	1	2	1	0.0	0.0	0	0.227	0.0	0.087	0.0	101.0
0.0	0.0	2	1	400.0	300.99503	1	2	1	0.0	0.0	0	0.227	0.0	-0.007	0.0	101.0
0.0	0.0	2	1	400.0	300.99503	1	2	1	0.0	0.0	0	0.227	-0.001	-0.018	0.0	101.0
0.0	0.0	2	1	400.0	300.99503	1	2	1	0.0	0.0	0	0.227	-0.001	-0.049	0.0	101.0
0.0	0.0	2	1	400.0	300.99503	1	2	1	0.0	0.0	0	0.227	-0.001	-0.155	0.0	101.0
0.0	0.0	2	1	400.0	300.99503	1	2	1	0.0	0.0	0	0.227	-0.001	-0.029	0.0	101.0
0.0	0.0	2	1	400.0	300.99503	1	2	1	0.0	0.0	0	0.227	0.0	0.01	0.0	101.0
0.0	0.0	2	1	400.0	300.99503	1	2	1	0.0	0.0	0	0.227	0.0	-0.002	0.0	101.0
0.0	0.0	2	1	400.0	300.99503	1	2	1	0.0	0.0	0	0.227	0.0	0.002	0.0	101.0
0.0	0.0	2	1	400.0	300.99503	1	2	1	0.0	0.0	0	0.227	-0.001	-0.104	0.0	101.0
0.0	0.0	2	1	400.0	300.99503	1	2	1	0.0	0.0	0	0.227	0.0	0.119	0.0	101.0
0.0	0.0	2	1	400.0	300.99503	1	2	1	0.0	0.0	0	0.227	0.0	0.0	0.0	101.0
0.0	0.0	2	1	400.0	300.99503	1	2	1	0.0	0.0	0	0.227	-0.001	-0.024	0.0	101.0
0.0	0.0	2	1	400.0	300.99503	1	2	1	0.0	0.0	0	0.227	-0.001	-0.041	0.0	101.0
0.0	0.0	2	1	400.0	300.99503	1	2	1	0.0	0.0	0	0.227	0.0	-0.007	0.0	101.0
0.0	0.0	2	1	400.0	300.99503	1	2	1	0.0	0.0	0	0.227	0.0	0.0	0.0	101.0
0.0	0.0	2	1	400.0	300.99503	1	2	1	0.0	0.0	0	0.227	0.0	0.05	0.0	101.0
0.0	0.0	2	1	400.0	300.99503	1	2	1	0.0	0.0	0	0.227	0.0	0.013	0.0	101.0
0.0	0.0	2	1	400.0	300.99503	1	2	1	0.0	0.0	0	0.227	0.0	0.018	0.0	101.0
0.0	0.0	2	1	400.0	300.99503	1	2	1	0.0	0.0	0	0.227	0.0	0.008	0.0	101.0
0.0	0.0	2	1	400.0	300.99503	1	2	1	0.0	0.0	0	0.227	0.0	0.012	0.0	101.0
0.0	0.0	2	1	400.0	300.99503	1	2	1	0.0	0.0	0	0.227	0.0	0.166	0.0	101.0
0.0	0.0	2	1	400.0	300.99503	1	2	1	0.0	0.0	0	0.227	0.0	0.0	0.0	101.0
0.0	0.0	2	1	400.0	300.99503	1	2	1	0.0	0.0	0	0.227	-0.001	-0.091	0.0	101.0
0.0	0.0	2	1	400.0	300.99503	1	2	1	0.0	0.0	0	0.227	0.0	0.014	0.0	101.0
0.0	0.0	2	1	400.0	300.99503	1	2	1	0.0	0.0	0	0.227	-0.001	-0.041	0.0	101.0
0.0	0.0	2	1	400.0	300.99503	1	2	1	0.0	0.0	0	0.227	0.0	0.022	0.0	101.0
0.0	0.0	2	1	400.0	300.99503	1	2	1	0.0	0.0	0	0.227	0.0	0.003	0.0	101.0
0.0	0.0	2	1	400.0	300.99503	1	2	1	0.0	0.0	0	0.227	-0.001	-0.026	0.0	101.0
0.0	0.0	2	1	400.0	300.99503	1	2	1	0.0	0.0	0	0.227	0.0	-0.011	0.0	101.0
0.0	0.0	2	1	400.0	300.99503	1	2	1	0.0	0.0	0	0.227	-0.001	-0.096	0.0	101.0
2805.4175	201.99005	3	1	400.0	201.99005	0	2	1	0.0	0.0	1	0.227	0.0	0.004	0.0	101.0
2805.4175	201.99005	3	1	400.0	201.99005	0	2	1	0.0	0.0	1	0.227	-0.001	-0.067	0.0	101.0
2805.4175	201.99005	3	1	400.0	201.99005	0	2	1	0.0	0.0	1	0.227	-0.001	-0.114	0.0	101.0
2805.4175	201.99005	3	1	400.0	201.99005	0	2	1	0.0	0.0	1	0.227	0.0	0.193	0.197	101.0
2805.4175	201.99005	3	1	400.0	201.99005	0	2	1	0.0	0.0	1	0.227	0.002	0.286	0.382	101.0
2805.4175	201.99005	3	1	400.0	201.99005	0	2	1	0.0	0.0	1	0.227	0.004	0.393	0.382	101.0
2805.4175	201.99005	3	1	400.0	201.99005	0	2	1	0.0	0.0	1	0.227	0.008	0.682	0.713	101.0
2805.4175	201.99005	3	1	400.0	201.99005	0	2	1	0.0	0.0	1	0.227	0.014	0.771	0.861	111.0
2805.4175	201.99005	3	1	400.0	201.99005	0	2	1	0.0	0.0	1	0.227	0.021	1.088	0.861	111.0
2805.4175	201.99005	3	1	400.0	201.99005	0	2	1	0.0	0.0	1	0.227	0.027	1.061	1.126	111.0
2805.4175	201.99005	3	1	400.0	201.99005	0	2	1	0.0	0.0	1	0.227	0.033	1.155	1.126	101.0
2805.4175	201.99005	3	1	400.0	201.99005	0	2	1	0.0	0.0	1	0.227	0.04	1.215	1.245	101.0
2805.4175	201.99005	3	1	400.0	201.99005	0	2	1	0.0	0.0	1	0.227	0.049	1.474	1.459	101.0
2805.4175	201.99005	3	1	400.0	201.99005	0	2	1	0.0	0.0	1	0.227	0.056	1.588	1.459	111.0
2805.4175	201.99005	3	1	400.0	201.99005	0	2	1	0.0	0.0	1	0.228	0.064	1.636	1.642	101.0
2805.4175	201.99005	3	1	400.0	201.99005	0	2	1	0.0	0.0	1	0.228	0.071	1.714	1.725	101.0
2805.4175	201.99005	3	1	400.0	201.99005	0	2	1	0.0	0.0	1	0.228	0.079	1.751	1.725	101.0
2805.4175	201.99005	3	1	400.0	201.99005	0	2	1	0.0	0.0	1	0.228	0.086	1.758	1.873	101.0
2805.4175	201.99005	3	1	400.0	201.99005	0	2	1	0.0	0.0	1	0.228	0.092	1.844	1.873	101.0
2805.4175	201.99005	3	1	400.0	201.99005	0	2	1	0.0	0.0	1	0.228	0.1	1.944	1.938	111.0
2805.4175	201.99005	3	1	400.0	201.99005	0	2	1	0.0	0.0	1	0.228	0.107	2.072	2.057	111.0
2805.4175	201.99005	3	1	400.0	201.99005	0	2	1	0.0	0.0	1	0.228	0.113	2.083	2.057	111.0
2805.4175	201.99005	3	1	400.0	201.99005	0	2	1	0.0	0.0	1	0.228	0.119	2.127	2.111	101.0
2805.4175	201.99005	3	1	400.0	201.99005	0	2	1	0.0	0.0	1	0.228	0.125	2.19	2.205	111.0
2805.4175	201.99005	3	1	400.0	201.99005	0	2	1	0.0	0.0	1	0.228	0.131	2.199	2.205	111.0
2805.4175	201.99005	3	1	400.0	201.99005	0	2	1	0.0	0.0	1	0.228	0.137	2.231	2.249	111.0
2805.4175	201.99005	3	1	400.0	201.99005	0	2	1	0.0	0.0	1	0.228	0.143	2.268	2.249	101.0
2805.4175	201.99005	3	1	400.0	201.99005	0	2	1	0.0	0.0	1	0.228	0.147	2.331	2.324	101.0
2805.4175	201.99005	3	1	400.0	201.99005	0	2	1	0.0	0.0	1	0.228	0.151	2.29	2.358	111.0
2805.4175	201.99005	3	1	400.0	201.99005	0	2	1	0.0	0.0	1	0.228	0.155	2.386	2.358	111.0
2805.4175	201.99005	3	1	400.0	201.99005	0	2	1	0.0	0.0	1	0.228	0.161	2.452	2.42	101.0
2805.4175	201.99005	3	1	400.0	201.99005	0	2	1	0.0	0.0	1	0.228	0.164	2.481	2.472	111.0
2805.4175	201.99005	3	1	400.0	201.99005	0	2	1	0.0	0.0	1	0.228	0.168	2.477	2.472	101.0
2805.4175	201.99005	3	1	400.0	201.99005	0	2	1	0.0	0.0	1	0.228	0.172	2.487	2.496	101.0
2805.4175	201.99005	3	1	400.0	201.99005	0	2	1	0.0	0.0	1	0.228	0.176	2.501	2.496	101.0
2805.4175	201.99005	3	1	400.0	201.99005	0	2	1	0.0	0.0	1	0.228	0.18	2.504	2.539	111.0
2805.4175	201.99005	3	1	400.0	201.99005	0	2	1	0.0	0.0	1	0.228	0.183	2.558	2.558	101.0
2805.4175	201.99005	3	1	400.0	201.99005	0	2	1	0.0	0.0	1	0.228	0.185	2.524	2.558	111.0
2805.4175	201.99005	3	1	400.0	201.99005	0	2	1	0.0	0.0	1	0.228	0.187	2.596	2.592	111.0
2805.4175	201.99005	3	1	400.0	201.99005	0	2	1	0.0	0.0	1	0.228	0.189	2.549	2.607	101.0
2805.4175	201.99005	3	1	400.0	201.99005	0	2	1	0.0	0.0	1	0.228	0.191	2.559	2.607	101.0
2805.4175	201.99005	3	1	400.0	201.99005	0	2	1	0.0	0.0	1	0.228	0.193	2.583	2.634	111.0
2805.4175	201.99005	3	1	400.0	201.99005	0	2	1	0.0	0.0	1	0.228	0.196	2.624	2.634	111.0
2805.4175	201.99005	3	1	400.0	201.99005	0	2	1	0.0	0.0	1	0.228	0.198	2.658	2.647	101.0
2805.4175	201.99005	3	1	400.0	201.99005	0	2	1	0.0	0.0	1	0.228	0.202	2.673	2.668	111.0
2805.4175	201.99005	3	1	400.0	201.99005	0	2	1	0.0	0.0	1	0.228	0.202	2.61	2.668	101.0
2805.4175	201.99005	3	1	400.0	201.99005	0	2	1	0.0	0.0	1	0.228	0.202	2.643	2.687	101.0
2805.4175	201.99005	3	1	400.0	201.99005	0	2	1	0.0	0.0	1	0.228	0.204	2.685	2.696	111.0
2805.4175	201.99005	3	1	400.0	201.99005	0	2	1	0.0	0.0	1	0.228	0.206	2.693	2.696	111.0
2805.4175	201.99005	3	1	400.0	201.99005	0	2	1	0.0	0.0	1	0.228	0.208	2.701	2.711	111.0
2805.4175	201.99005	3	1	400.0	201.99005	0	2	1	0.0	0.0	1	0.228	0.21	2.868	2.718	111.0
2805.4175	201.99005	3	1	400.0	201.99005	0	2	1	0.0	0.0	1	0.228	0.212	2.793	2.718	101.0
2805.4175	201.99005	3	1	400.0	201.99005	0	2	1	0.0	0.0	1	0.228	0.214	2.731	2.73	111.0
2805.4175	201.99005	3	1	400.0	201.99005	0	2	1	0.0	0.0	1	0.228	0.216	2.697	2.73	111.0
2805.4175	201.99005	3	1	400.0	201.99005	0	2	1	0.0	0.0	1	0.228	0.218	2.734	2.742	111.0
2805.4175	201.99005	3	1	400.0	201.99005	0	2	1	0.0	0.0	1	0.228	0.22	2.776	2.745	111.0
2805.4175	201.99005	3	1	400.0	201.99005	0	2	1	0.0	0.0	1	0.228	0.221	2.805	2.745	101.0
2805.4175	201.99005	3	1	400.0	201.99005	0	2	1	0.0	0.0	1	0.228	0.221	2.728	2.754	111.0
2805.4175	201.99005	3	1	400.0	201.99005	0	2	1	0.0	0.0	1	0.228	0.221	2.767	2.754	111.0
2805.4175	201.99005	3	1	400.0	201.99005	0	2	1	0.0	0.0	1	0.228	0.221	2.805	2.758	101.0
2805.4175	201.99005	3	1	400.0	201.99005	0	2	1	0.0	0.0	1	0.228	0.221	2.767	2.758	101.0
2805.4175	201.99005	3	1	400.0	201.99005	0	2	1	0.0	0.0	1	0.228	0.221	2.752	2.764	101.0
2805.4175	201.99005	3	1	400.0	201.99005	0	2	1	0.0	0.0	1	0.228	0.221	2.767	2.768	101.0
2805.4175	201.99005	3	1	400.0	201.99005	0	2	1	0.0	0.0	1	0.228	0.221	2.749	2.773	101.0
2805.4175	201.99005	3	1	400.0	201.99005	0	2	1	0.0	0.0	1	0.228	0.221	2.772	2.773	101.0
2805.4175	201.99005	3	1	400.0	201.99005	0	2	1	0.0	0.0	1	0.228	0.221	2.695	2.778	111.0
2805.4175	201.99005	3	1	400.0	201.99005	0	2	1	0.0	0.0	1	0.228	0.221	2.749	2.778	101.0
2805.4175	201.99005	3	1	400.0	201.99005	0	2	1	0.0	0.0	1	0.228	0.221	2.802	2.781	111.0
2805.4175	201.99005	3	1	400.0	201.99005	0	2	1	0.0	0.0	1	0.228	0.221	2.799	2.784	111.0
2805.4175	201.99005	3	1	400.0	201.99005	0	2	1	0.0	0.0	1	0.228	0.221	2.75	2.784	111.0
2805.4175	201.99005	3	1	400.0	201.99005	0	2	1	0.0	0.0	1	0.228	0.221	2.751	2.785	111.0
2805.4175	201.99005	3	1	400.0	201.99005	0	2	1	0.0	0.0	1	0.228	0.221	2.882	2.787	111.0
2805.4175	201.99005	3	1	400.0	201.99005	0	2	1	0.0	0.0	1	0.228	0.221	2.745	2.787	101.0
2805.4175	201.99005	3	1	400.0	201.99005	0	2	1	0.0	0.0	1	0.228	0.221	2.767	2.79	101.0
2805.4175	201.99005	3	1	400.0	201.99005	0	2	1	0.0	0.0	1	0.228	0.221	2.806	2.79	101.0
2805.4175	201.99005	3	1	400.0	201.99005	0	2	1	0.0	0.0	1	0.228	0.221	2.835	2.792	111.0
2805.4175	201.99005	3	1	400.0	201.99005	0	2	1	0.0	0.0	1	0.228	0.221	2.788	2.794	111.0
2805.4175	201.99005	3	1	400.0	201.99005	0	2	1	0.0	0.0	1	0.228	0.221	2.817	2.794	101.0
2805.4175	201.99005	3	1	400.0	201.99005	0	2	1	0.0	0.0	1	0.228	0.221	2.789	2.795	111.0
2805.4175	201.99005	3	1	400.0	201.99005	0	2	1	0.0	0.0	1	0.228	0.221	2.802	2.797	111.0
2805.4175	201.99005	3	1	400.0	201.99005	1	2	1	0.0	0.0	1	0.228	0.221	2.852	2.797	101.0
2805.4175	201.99005	3	1	400.0	201.99005	1	2	1	0.0	0.0	1	0.228	0.221	2.784	2.798	101.0
2805.4175	201.99005	3	1	400.0	201.99005	1	2	1	0.0	0.0	1	0.228	0.221	2.829	2.798	111.0
2805.4175	201.99005	3	1	400.0	201.99005	1	2	1	0.0	0.0	1	0.228	0.221	2.814	2.8	101.0
2805.4175	201.99005	3	1	400.0	201.99005	1	2	1	0.0	0.0	1	0.228	0.221	2.818	2.801	111.0
2805.4175	201.99005	3	1	400.0	201.99005	1	2	1	0.0	0.0	1	0.228	0.221	2.882	2.801	101.0
2805.4175	201.99005	3	1	400.0	201.99005	1	2	1	0.0	0.0	1	0.228	0.221	2.809	2.802	101.0
2805.4175	201.99005	3	1	400.0	201.99005	1	2	1	0.0	0.0	1	0.228	0.221	2.837	2.802	111.0
2805.4175	201.99005	3	1	400.0	201.99005	1	2	1	0.0	0.0	1	0.228	0.221	2.715	2.802	111.0
2805.4175	201.99005	3	1	400.0	201.99005	1	2	1	0.0	0.0	1	0.228	0.221	2.807	2.803	111.0
2805.4175	201.99005	3	1	400.0	201.99005	1	2	1	0.0	0.0	1	0.228	0.221	2.772	2.803	101.0
2805.4175	201.99005	3	1	400.0	201.99005	1	2	1	0.0	0.0	1	0.228	0.221	2.823	2.803	101.0
2805.4175	201.99005	3	1	400.0	201.99005	1	2	1	0.0	0.0	1	0.228	0.221	2.841	2.803	111.0
2805.4175	201.99005	3	1	400.0	201.99005	1	2	1	0.0	0.0	1	0.228	0.222	2.829	2.803	111.0
2805.4175	201.99005	3	1	400.0	201.99005	1	2	1	0.0	0.0	1	0.228	0.222	2.862	2.804	101.0
2805.4175	201.99005	3	1	400.0	201.99005	1	2	1	0.0	0.0	1	0.228	0.222	2.817	2.804	111.0
2805.4175	201.99005	3	1	400.0	201.99005	1	2	1	0.0	0.0	1	0.228	0.222	2.755	2.804	101.0
2805.4175	201.99005	3	1	400.0	201.99005	1	2	1	0.0	0.0	1	0.228	0.222	2.813	2.804	111.0
2805.4175	201.99005	3	1	400.0	201.99005	1	2	1	0.0	0.0	1	0.228	0.222	2.765	2.804	101.0
2805.4175	201.99005	3	1	400.0	201.99005	1	2	1	0.0	0.0	1	0.228	0.222	2.791	2.805	111.0
2805.4175	201.99005	3	1	400.0	201.99005	1	2	1	0.0	0.0	1	0.228	0.222	2.848	2.805	101.0
2805.4175	201.99005	3	1	400.0	201.99005	1	2	1	0.0	0.0	1	0.228	0.222	2.796	2.805	111.0
2805.4175	201.99005	3	1	400.0	201.99005	1	2	1	0.0	0.0	1	0.228	0.222	2.806	2.805	101.0
2805.4175	201.99005	3	1	400.0	201.99005	1	2	1	0.0	0.0	1	0.228	0.222	2.797	2.805	101.0
2805.4175	201.99005	3	1	400.0	201.99005	1	2	1	0.0	0.0	1	0.228	0.221	2.573	2.805	101.0
2805.4175	201.99005	3	1	400.0	201.99005	1	2	1	0.0	0.0	1	0.228	0.221	2.709	2.806	111.0
2805.4175	201.99005	3	1	400.0	201.99005	1	2	1	0.0	0.0	1	0.228	0.221	2.813	2.806	101.0
2805.4175	201.99005	3	1	400.0	201.99005	1	2	1	0.0	0.0	1	0.228	0.221	2.787	2.806	111.0
2805.4175	201.99005	3	1	400.0	201.99005	1	2	1	0.0	0.0	1	0.228	0.221	2.897	2.806	101.0
2805.4175	201.99005	3	1	400.0	201.99005	1	2	1	0.0	0.0	1	0.228	0.221	2.789	2.806	111.0
2805.4175	201.99005	3	1	400.0	201.99005	1	2	1	0.0	0.0	1	0.228	0.221	2.798	2.806	111.0
2805.4175	201.99005	3	1	400.0	201.99005	1	2	1	0.0	0.0	1	0.228	0.221	2.817	2.806	111.0
2805.4175	201.99005	3	1	400.0	201.99005	1	2	1	0.0	0.0	1	0.228	0.221	2.818	2.806	111.0
2805.4175	201.99005	3	1	400.0	201.99005	1	2	1	0.0	0.0	1	0.228	0.221	2.857	2.807	111.0
2805.4175	201.99005	3	1	400.0	201.99005	1	2	1	0.0	0.0	1	0.228	0.221	2.768	2.807	101.0
2805.4175	201.99005	3	1	400.0	201.99005	1	2	1	0.0	0.0	1	0.228	0.221	2.863	2.807	111.0
2805.4175	201.99005	3	1	400.0	201.99005	1	2	1	0.0	0.0	1	0.228	0.221	2.807	2.807	111.0
2805.4175	201.99005	3	1	400.0	201.99005	1	2	1	0.0	0.0	1	0.228	0.221	2.834	2.807	111.0
2805.4175	201.99005	3	1	400.0	201.99005	1	2	1	0.0	0.0	1	0.228	0.221	2.795	2.807	101.0
2805.4175	201.99005	3	1	400.0	201.99005	1	2	1	0.0	0.0	1	0.228	0.221	2.836	2.807	111.0
2805.4175	201.99005	3	1	400.0	201.99005	1	2	1	0.0	0.0	1	0.228	0.221	2.828	2.807	111.0
2805.4175	201.99005	3	1	400.0	201.99005	1	2	1	0.0	0.0	1	0.228	0.221	2.804	2.807	101.0
2805.4175	201.99005	3	1	400.0	201.99005	1	2	1	0.0	0.0	1	0.228	0.221	2.852	2.807	101.0
2805.4175	201.99005	3	1	400.0	201.99005	1	2	1	0.0	0.0	1	0.228	0.221	2.789	2.807	111.0
2805.4175	201.99005	3	1	400.0	201.99005	1	2	1	0.0	0.0	1	0.228	0.221	2.863	2.807	111.0
2805.4175	201.99005	3	1	400.0	201.99005	1	2	1	0.0	0.0	1	0.228	0.221	2.747	2.807	111.0
2805.4175	201.99005	3	1	400.0	201.99005	1	2	1	0.0	0.0	1	0.228	0.221	2.767	2.807	101.0
2805.4175	201.99005	3	1	400.0	201.99005	1	2	1	0.0	0.0	1	0.228	0.221	2.796	2.807	101.0
2805.4175	201.99005	3	1	400.0	201.99005	1	2	1	0.0	0.0	1	0.228	0.221	2.791	2.807	101.0
2805.4175	201.99005	3	1	400.0	201.99005	1	2	1	0.0	0.0	1	0.228	0.221	2.85	2.807	111.0
2805.4175	201.99005	3	1	400.0	201.99005	1	2	1	0.0	0.0	1	0.228	0.221	2.768	2.807	111.0
2805.4175	201.99005	3	1	400.0	201.99005	1	2	1	0.0	0.0	1	0.228	0.221	2.764	2.807	111.0
2805.4175	201.99005	3	1	400.0	201.99005	1	2	1	0.0	0.0	1	0.228	0.222	2.964	2.807	111.0
2805.4175	201.99005	3	1	400.0	201.99005	1	2	1	0.0	0.0	1	0.228	0.221	2.892	2.807	101.0
2805.4175	201.99005	3	1	400.0	201.99005	1	2	1	0.0	0.0	1	0.228	0.221	2.81	2.807	111.0
2805.4175	201.99005	3	1	400.0	201.99005	1	2	1	0.0	0.0	1	0.228	0.221	2.795	2.807	111.0
2805.4175	201.99005	3	1	400.0	201.99005	1	2	1	0.0	0.0	1	0.228	0.221	2.841	2.807	111.0
2805.4175	201.99005	3	1	400.0	201.99005	1	2	1	0.0	0.0	1	0.228	0.221	2.786	2.807	111.0
2805.4175	201.99005	3	1	400.0	201.99005	1	2	1	0.0	0.0	1	0.228	0.221	2.826	2.807	101.0
2805.4175	201.99005	3	1	400.0	201.99005	1	2	1	0.0	0.0	1	0.228	0.222	2.93	2.807	111.0
2805.4175	201.99005	3	1	400.0	201.99005	1	2	1	0.0	0.0	1	0.228	0.222	2.819	2.807	111.0
2805.4175	201.99005	3	1	400.0	201.99005	1	2	1	0.0	0.0	1	0.228	0.222	2.773	2.807	101.0
2805.4175	201.99005	3	1	400.0	201.99005	1	2	1	0.0	0.0	1	0.228	0.222	2.853	2.807	111.0
2805.4175	201.99005	3	1	400.0	201.99005	1	2	1	0.0	0.0	1	0.228	0.223	2.988	2.807	101.0
2805.4175	201.99005	3	1	400.0	201.99005	1	2	1	0.0	0.0	1	0.228	0.223	2.773	2.807	111.0
2805.4175	201.99005	3	1	400.0	201.99005	1	2	1	0.0	0.0	1	0.228	0.223	2.85	2.807	101.0
2805.4175	201.99005	3	1	400.0	201.99005	1	2	1	0.0	0.0	1	0.228	0.222	2.643	2.807	111.0
2805.4175	201.99005	3	1	400.0	201.99005	1	2	1	0.0	0.0	1	0.228	0.222	2.766	2.807	111.0
2805.4175	201.99005	3	1	400.0	201.99005	1	2	1	0.0	0.0	1	0.228	0.222	2.826	2.807	111.0
2805.4175	201.99005	3	1	400.0	201.99005	1	2	1	0.0	0.0	1	0.228	0.222	2.771	2.807	111.0
2805.4175	201.99005	3	1	400.0	201.99005	1	2	1	0.0	0.0	1	0.228	0.222	2.757	2.807	111.0
2805.4175	201.99005	3	1	400.0	201.99005	1	2	1	0.0	0.0	1	0.228	0.222	2.761	2.807	111.0
2805.4175	201.99005	3	1	400.0	201.99005	1	2	1	0.0	0.0	1	0.228	0.222	2.769	2.807	111.0
2805.4175	201.99005	3	1	400.0	201.99005	1	2	1	0.0	0.0	1	0.228	0.222	2.818	2.807	101.0
2805.4175	201.99005	3	1	400.0	201.99005	1	2	1	0.0	0.0	1	0.228	0.222	2.745	2.807	111.0
2805.4175	201.99005	3	1	400.0	201.99005	1	2	1	0.0	0.0	1	0.228	0.222	2.702	2.807	101.0
2805.4175	201.99005	3	1	400.0	201.99005	1	2	1	0.0	0.0	1	0.228	0.222	2.817	2.807	101.0
2805.4175	201.99005	3	1	400.0	201.99005	1	2	1	0.0	0.0	1	0.228	0.222	2.775	2.807	111.0
2805.4175	201.99005	3	1	400.0	201.99005	1	2	1	0.0	0.0	1	0.228	0.222	2.823	2.807	101.0
2805.4175	201.99005	3	1	400.0	201.99005	1	2	1	0.0	0.0	1	0.228	0.222	2.826	2.807	101.0
2805.4175	201.99005	3	1	400.0	201.99005	1	2	1	0.0	0.0	1	0.228	0.222	2.844	2.807	101.0
2805.4175	201.99005	3	1	400.0	201.99005	1	2	1	0.0	0.0	1	0.228	0.222	2.812	2.807	111.0
2805.4175	201.99005	3	1	400.0	201.99005	1	2	1	0.0	0.0	1	0.228	0.222	2.804	2.807	111.0
2805.4175	201.99005	3	1	400.0	201.99005	1	2	1	0.0	0.0	1	0.228	0.222	2.829	2.807	111.0
2805.4175	201.99005	3	1	400.0	201.99005	1	2	1	0.0	0.0	1	0.228	0.222	2.788	2.807	101.0
2805.4175	201.99005	3	1	400.0	201.99005	1	2	1	0.0	0.0	1	0.228	0.222	2.771	2.807	101.0
2805.4175	201.99005	3	1	400.0	201.99005	1	2	1	0.0	0.0	1	0.228	0.222	2.668	2.807	101.0
2805.4175	201.99005	3	1	400.0	201.99005	1	2	1	0.0	0.0	1	0.228	0.222	2.785	2.807	101.0
2805.4175	201.99005	3	1	400.0	201.99005	1	2	1	0.0	0.0	1	0.228	0.222	2.819	2.807	111.0
2805.4175	201.99005	3	1	400.0	201.99005	1	2	1	0.0	0.0	1	0.228	0.222	2.834	2.807	111.0
2805.4175	201.99005	3	1	400.0	201.99005	1	2	1	0.0	0.0	1	0.228	0.222	2.787	2.807	111.0
2805.4175	201.99005	3	1	400.0	201.99005	1	2	1	0.0	0.0	1	0.228	0.222	2.773	2.807	111.0
2805.4175	201.99005	3	1	400.0	201.99005	1	2	1	0.0	0.0	1	0.228	0.222	2.764	2.807	101.0
2805.4175	201.99005	3	1	400.0	201.99005	1	2	1	0.0	0.0	1	0.228	0.223	2.958	2.807	101.0
2805.4175	201.99005	3	1	400.0	201.99005	1	2	1	0.0	0.0	1	0.228	0.224	2.786	2.807	101.0
2805.4175	201.99005	3	1	400.0	201.99005	1	2	1	0.0	0.0	1	0.228	0.224	2.78	2.807	111.0
2805.4175	201.99005	3	1	400.0	201.99005	1	2	1	0.0	0.0	1	0.228	0.224	2.826	2.807	111.0
2805.4175	201.99005	3	1	400.0	201.99005	1	2	1	0.0	0.0	1	0.228	0.224	2.818	2.807	111.0
2805.4175	201.99005	3	1	400.0	201.99005	1	2	1	0.0	0.0	1	0.228	0.224	2.78	2.807	101.0
2805.4175	201.99005	3	1	400.0	201.99005	1	2	1	0.0	0.0	1	0.228	0.224	2.849	2.807	111.0
2805.4175	201.99005	3	1	400.0	201.99005	1	2	1	0.0	0.0	1	0.228	0.224	2.78	2.807	101.0
2805.4175	201.99005	3	1	400.0	201.99005	1	2	1	0.0	0.0	1	0.228	0.224	2.804	2.807	111.0
2805.4175	201.99005	3	1	400.0	201.99005	1	2	1	0.0	0.0	1	0.228	0.224	2.794	2.807	111.0
2805.4175	201.99005	3	1	400.0	201.99005	1	2	1	0.0	0.0	1	0.228	0.224	2.822	2.807	111.0
2805.4175	201.99005	3	1	400.0	201.99005	1	2	1	0.0	0.0	1	0.228	0.224	2.844	2.807	101.0
2805.4175	201.99005	3	1	400.0	201.99005	1	2	1	0.0	0.0	1	0.228	0.224	2.762	2.807	111.0
2805.4175	201.99005	3	1	400.0	201.99005	1	2	1	0.0	0.0	1	0.228	0.224	2.842	2.807	111.0
2805.4175	201.99005	3	1	400.0	201.99005	1	2	1	0.0	0.0	1	0.228	0.224	2.774	2.807	101.0
2805.4175	201.99005	3	1	400.0	201.99005	1	2	1	0.0	0.0	1	0.228	0.224	2.82	2.807	111.0
2805.4175	201.99005	3	1	400.0	201.99005	1	2	1	0.0	0.0	1	0.228	0.224	2.797	2.807	101.0
2805.4175	201.99005	3	1	400.0	201.99005	1	2	1	0.0	0.0	1	0.228	0.224	2.803	2.807	101.0
2805.4175	201.99005	3	1	400.0	201.99005	1	2	1	0.0	0.0	1	0.228	0.224	2.803	2.807	111.0
2805.4175	201.99005	3	1	400.0	201.99005	1	2	1	0.0	0.0	1	0.228	0.224	2.819	2.807	101.0
2805.4175	201.99005	3	1	400.0	201.99005	1	2	1	0.0	0.0	1	0.228	0.224	2.711	2.807	111.0
2805.4175	201.99005	3	1	400.0	201.99005	1	2	1	0.0	0.0	1	0.228	0.224	2.77	2.807	101.0
2805.4175	201.99005	3	1	400.0	201.99005	1	2	1	0.0	0.0	1	0.228	0.224	2.825	2.807	101.0
2805.4175	201.99005	3	1	400.0	201.99005	1	2	1	0.0	0.0	1	0.228	0.225	2.786	2.807	101.0
2805.4175	201.99005	3	1	400.0	201.99005	1	2	1	0.0	0.0	1	0.228	0.225	2.82	2.807	101.0
2805.4175	201.99005	3	1	400.0	201.99005	1	2	1	0.0	0.0	1	0.228	0.225	2.784	2.807	111.0
2805.4175	201.99005	3	1	400.0	201.99005	1	2	1	0.0	0.0	1	0.228	0.225	2.816	2.807	101.0
2805.4175	201.99005	3	1	400.0	201.99005	1	2	1	0.0	0.0	1	0.228	0.225	2.796	2.807	101.0
2805.4175	201.99005	3	1	400.0	201.99005	1	2	1	0.0	0.0	1	0.228	0.225	2.805	2.807	111.0
2805.4175	201.99005	3	1	400.0	201.99005	1	2	1	0.0	0.0	1	0.228	0.225	2.763	2.807	101.0
2805.4175	201.99005	3	1	400.0	201.99005	1	2	1	0.0	0.0	1	0.228	0.225	2.874	2.807	101.0
2805.4175	201.99005	3	1	400.0	201.99005	1	2	1	0.0	0.0	1	0.228	0.224	2.775	2.807	101.0
2805.4175	201.99005	3	1	400.0	201.99005	1	2	1	0.0	0.0	1	0.228	0.224	2.886	2.807	101.0
2805.4175	201.99005	3	1	400.0	201.99005	1	2	1	0.0	0.0	1	0.228	0.224	2.808	2.807	101.0
2805.4175	201.99005	3	1	400.0	201.99005	1	2	1	0.0	0.0	1	0.228	0.224	2.798	2.807	101.0
2805.4175	201.99005	3	1	400.0	201.99005	1	2	1	0.0	0.0	1	0.228	0.224	2.786	2.807	101.0
2805.4175	201.99005	3	1	400.0	201.99005	1	2	1	0.0	0.0	1	0.228	0.224	2.799	2.807	101.0
2805.4175	201.99005	3	1	400.0	201.99005	1	2	1	0.0	0.0	1	0.228	0.224	2.845	2.807	101.0
2805.4175	201.99005	3	1	400.0	201.99005	1	2	1	0.0	0.0	1	0.228	0.224	2.84	2.807	101.0
2805.4175	201.99005	3	1	400.0	201.99005	1	2	1	0.0	0.0	1	0.228	0.224	2.793	2.807	111.0
2805.4175	201.99005	3	1	400.0	201.99005	1	2	1	0.0	0.0	1	0.228	0.224	2.792	2.807	101.0
2805.4175	201.99005	3	1	400.0	201.99005	1	2	1	0.0	0.0	1	0.228	0.224	2.811	2.807	101.0
2805.4175	201.99005	3	1	400.0	201.99005	1	2	1	0.0	0.0	1	0.228	0.224	2.667	2.807	101.0
2805.4175	201.99005	3	1	400.0	201.99005	1	2	1	0.0	0.0	1	0.228	0.224	2.721	2.807	111.0
2805.4175	201.99005	3	1	400.0	201.99005	1	2	1	0.0	0.0	1	0.228	0.224	2.808	2.807	111.0
2805.4175	201.99005	3	1	400.0	201.99005	1	2	1	0.0	0.0	1	0.228	0.224	2.817	2.807	101.0
2805.4175	201.99005	3	1	400.0	201.99005	1	2	1	0.0	0.0	1	0.228	0.225	2.996	2.807	111.0
2805.4175	201.99005	3	1	400.0	201.99005	1	2	1	0.0	0.0	1	0.228	0.225	2.76	2.807	101.0
2805.4175	201.99005	3	1	400.0	201.99005	1	2	1	0.0	0.0	1	0.228	0.225	2.894	2.807	111.0
2805.4175	201.99005	3	1	400.0	201.99005	1	2	1	0.0	0.0	1	0.228	0.225	2.835	2.807	111.0
2805.4175	201.99005	3	1	400.0	201.99005	1	2	1	0.0	0.0	1	0.228	0.225	2.794	2.807	111.0
2805.4175	201.99005	3	1	400.0	201.99005	1	2	1	0.0	0.0	1	0.228	0.225	2.818	2.807	111.0
2805.4175	201.99005	3	1	400.0	201.99005	1	2	1	0.0	0.0	1	0.228	0.225	2.899	2.807	111.0
2805.4175	201.99005	3	1	400.0	201.99005	1	2	1	0.0	0.0	1	0.228	0.225	2.791	2.807	111.0
2805.4175	201.99005	3	1	400.0	201.99005	1	2	1	0.0	0.0	1	0.228	0.225	2.746	2.807	111.0
2805.4175	201.99005	3	1	400.0	201.99005	1	2	1	0.0	0.0	1	0.228	0.225	2.833	2.807	111.0
2805.4175	201.99005	3	1	400.0	201.99005	1	2	1	0.0	0.0	1	0.228	0.225	2.805	2.807	101.0
2805.4175	201.99005	3	1	400.0	201.99005	1	2	1	0.0	0.0	1	0.228	0.225	2.81	2.807	101.0
2805.4175	201.99005	3	1	400.0	201.99005	1	2	1	0.0	0.0	1	0.228	0.225	2.889	2.807	111.0
2805.4175	201.99005	3	1	400.0	201.99005	1	2	1	0.0	0.0	1	0.228	0.225	2.758	2.807	111.0
2805.4175	201.99005	3	1	400.0	201.99005	1	2	1	0.0	0.0	1	0.228	0.225	2.85	2.807	111.0
2805.4175	201.99005	3	1	400.0	201.99005	1	2	1	0.0	0.0	1	0.228	0.225	2.853	2.807	111.0
2805.4175	201.99005	3	1	400.0	201.99005	1	2	1	0.0	0.0	1	0.228	0.225	2.817	2.807	101.0
2805.4175	201.99005	3	1	400.0	201.99005	1	2	1	0.0	0.0	1	0.228	0.225	2.819	2.807	101.0
2805.4175	201.99005	3	1	400.0	201.99005	1	2	1	0.0	0.0	1	0.228	0.225	2.815	2.807	111.0
2805.4175	201.99005	3	1	400.0	201.99005	1	2	1	0.0	0.0	1	0.228	0.225	2.854	2.807	111.0
2805.4175	201.99005	3	1	400.0	201.99005	1	2	1	0.0	0.0	1	0.228	0.225	2.813	2.807	111.0
2805.4175	201.99005	3	1	400.0	201.99005	1	2	1	0.0	0.0	1	0.228	0.225	2.769	2.807	101.0
2805.4175	201.99005	3	1	400.0	201.99005	1	2	1	0.0	0.0	1	0.228	0.225	2.797	2.807	111.0
2805.4175	201.99005	3	1	400.0	201.99005	1	2	1	0.0	0.0	1	0.228	0.225	2.797	2.807	111.0
2805.4175	201.99005	3	1	400.0	201.99005	1	2	1	0.0	0.0	1	0.228	0.225	2.818	2.807	111.0
2805.4175	201.99005	3	1	400.0	201.99005	1	2	1	0.0	0.0	1	0.228	0.225	2.822	2.807	101.0
2805.4175	201.99005	3	1	400.0	201.99005	1	2	1	0.0	0.0	1	0.228	0.225	2.797	2.807	101.0
2805.4175	201.99005	3	1	400.0	201.99005	1	2	1	0.0	0.0	1	0.228	0.225	2.811	2.807	101.0
2805.4175	201.99005	3	1	400.0	201.99005	1	2	1	0.0	0.0	1	0.228	0.225	2.777	2.807	101.0
2805.4175	201.99005	3	1	400.0	201.99005	1	2	1	0.0	0.0	1	0.228	0.225	2.831	2.807	101.0
2805.4175	201.99005	3	1	400.0	201.99005	1	2	1	0.0	0.0	1	0.228	0.225	2.848	2.807	101.0
2805.4175	201.99005	3	1	400.0	201.99005	1	2	1	0.0	0.0	1	0.228	0.225	2.813	2.807	111.0
2805.4175	201.99005	3	1	400.0	201.99005	1	2	1	0.0	0.0	1	0.228	0.224	2.662	2.807	111.0
2805.4175	201.99005	3	1	400.0	201.99005	1	2	1	0.0	0.0	1	0.228	0.224	2.749	2.807	101.0
2805.4175	201.99005	3	1	400.0	201.99005	1	2	1	0.0	0.0	1	0.228	0.224	2.864	2.807	111.0
2805.4175	201.99005	3	1	400.0	201.99005	1	2	1	0.0	0.0	1	0.228	0.224	2.825	2.807	101.0
2805.4175	201.99005	3	1	400.0	201.99005	1	2	1	0.0	0.0	1	0.228	0.224	2.887	2.807	111.0
0.0	0.0	3	1	400.0	201.99005	1	2	1	0.0	0.0	0	0.228	0.224	2.781	2.807	101.0
0.0	0.0	3	1	400.0	201.99005	1	2	1	0.0	0.0	0	0.228	0.224	2.792	2.807	111.0
0.0	0.0	3	1	400.0	201.99005	1	2	1	0.0	0.0	0	0.228	0.224	2.843	2.807	111.0
0.0	0.0	3	1	400.0	201.99005	1	2	1	0.0	0.0	0	0.228	0.224	2.804	2.807	101.0
0.0	0.0	3	1	400.0	201.99005	1	2	1	0.0	0.0	0	0.228	0.222	2.62	2.609	111.0
0.0	0.0	3	1	400.0	201.99005	1	2	1	0.0	0.0	0	0.228	0.221	2.604	2.609	101.0
0.0	0.0	3	1	400.0	201.99005	1	2	1	0.0	0.0	0	0.228	0.217	2.289	2.253	101.0
0.0	0.0	3	1	400.0	201.99005	1	2	1	0.0	0.0	0	0.228	0.213	1.948	1.945	101.0
0.0	0.0	3	1	400.0	201.99005	1	2	1	0.0	0.0	0	0.228	0.208	1.91	1.945	101.0
0.0	0.0	3	1	400.0	201.99005	1	2	1	0.0	0.0	0	0.228	0.202	1.861	1.808	111.0
0.0	0.0	3	1	400.0	201.99005	1	2	1	0.0	0.0	0	0.228	0.197	1.721	1.808	101.0
0.0	0.0	3	1	400.0	201.99005	1	2	1	0.0	0.0	0	0.228	0.191	1.575	1.561	101.0
0.0	0.0	3	1	400.0	201.99005	1	2	1	0.0	0.0	0	0.228	0.185	1.478	1.45	111.0
0.0	0.0	3	1	400.0	201.99005	1	2	1	0.0	0.0	0	0.228	0.179	1.513	1.45	101.0
0.0	0.0	3	1	400.0	201.99005	1	2	1	0.0	0.0	0	0.228	0.173	1.261	1.252	101.0
0.0	0.0	3	1	400.0	201.99005	1	2	1	0.0	0.0	0	0.228	0.165	1.131	1.081	111.0
0.0	0.0	3	1	400.0	201.99005	1	2	1	0.0	0.0	0	0.228	0.157	1.083	1.081	111.0
0.0	0.0	3	1	400.0	201.99005	1	2	1	0.0	0.0	0	0.228	0.151	1.038	1.006	101.0
0.0	0.0	3	1	400.0	201.99005	1	2	1	0.0	0.0	0	0.228	0.145	1.008	1.006	111.0
0.0	0.0	3	1	400.0	201.99005	1	2	1	0.0	0.0	0	0.228	0.137	0.882	0.868	111.0
0.0	0.0	3	1	400.0	201.99005	1	2	1	0.0	0.0	0	0.227	0.131	0.809	0.806	101.0
0.0	0.0	3	1	400.0	201.99005	1	2	1	0.0	0.0	0	0.227	0.125	0.827	0.806	101.0
0.0	0.0	3	1	400.0	201.99005	1	2	1	0.0	0.0	0	0.227	0.117	0.688	0.696	101.0
0.0	0.0	3	1	400.0	201.99005	1	2	1	0.0	0.0	0	0.227	0.111	0.703	0.696	101.0
0.0	0.0	3	1	400.0	201.99005	1	2	1	0.0	0.0	0	0.227	0.105	0.666	0.647	101.0
0.0	0.0	3	1	400.0	201.99005	1	2	1	0.0	0.0	0	0.227	0.099	0.534	0.558	101.0
0.0	0.0	3	1	400.0	201.99005	1	2	1	0.0	0.0	0	0.227	0.095	0.589	0.558	101.0
0.0	0.0	3	1	400.0	201.99005	1	2	1	0.0	0.0	0	0.227	0.089	0.485	0.482	101.0
0.0	0.0	3	1	400.0	201.99005	1	2	1	0.0	0.0	0	0.227	0.083	0.443	0.448	101.0
0.0	0.0	3	1	400.0	201.99005	1	2	1	0.0	0.0	0	0.227	0.078	0.38	0.448	101.0
0.0	0.0	3	1	400.0	201.99005	1	2	1	0.0	0.0	0	0.227	0.074	0.408	0.386	101.0
0.0	0.0	3	1	400.0	201.99005	1	2	1	0.0	0.0	0	0.227	0.07	0.397	0.359	101.0
0.0	0.0	3	1	400.0	201.99005	1	2	1	0.0	0.0	0	0.227	0.065	0.335	0.359	101.0
0.0	0.0	3	1	400.0	201.99005	1	2	1	0.0	0.0	0	0.227	0.061	0.333	0.31	101.0
0.0	0.0	3	1	400.0	201.99005	1	2	1	0.0	0.0	0	0.227	0.058	0.403	0.31	101.0
0.0	0.0	3	1	400.0	201.99005	1	2	1	0.0	0.0	0	0.227	0.056	0.262	0.288	101.0
0.0	0.0	3	1	400.0	201.99005	1	2	1	0.0	0.0	0	0.227	0.054	0.265	0.248	101.0
0.0	0.0	3	1	400.0	201.99005	1	2	1	0.0	0.0	0	0.227	0.051	0.225	0.248	101.0
0.0	0.0	3	1	400.0	201.99005	1	2	1	0.0	0.0	0	0.227	0.048	0.272	0.231	101.0
0.0	0.0	3	1	400.0	201.99005	1	2	1	0.0	0.0	0	0.227	0.045	0.23	0.199	101.0
0.0	0.0	3	1	400.0	201.99005	1	2	1	0.0	0.0	0	0.227	0.042	0.291	0.199	101.0
0.0	0.0	3	1	400.0	201.99005	1	2	1	0.0	0.0	0	0.227	0.039	0.163	0.185	101.0
0.0	0.0	3	1	400.0	201.99005	1	2	1	0.0	0.0	0	0.227	0.037	0.222	0.185	101.0
0.0	0.0	3	1	400.0	201.99005	1	2	1	0.0	0.0	0	0.227	0.035	0.174	0.159	101.0
0.0	0.0	3	1	400.0	201.99005	1	2	1	0.0	0.0	0	0.227	0.033	0.133	0.138	101.0
0.0	0.0	3	1	400.0	201.99005	1	2	1	0.0	0.0	0	0.227	0.031	0.136	0.138	101.0
0.0	0.0	3	1	400.0	201.99005	1	2	1	0.0	0.0	0	0.227	0.029	0.166	0.128	101.0
0.0	0.0	3	1	400.0	201.99005	1	2	1	0.0	0.0	0	0.227	0.027	0.092	0.11	101.0
0.0	0.0	3	1	400.0	201.99005	1	2	1	0.0	0.0	0	0.227	0.025	0.101	0.11	101.0
0.0	0.0	3	1	400.0	201.99005	1	2	1	0.0	0.0	0	0.227	0.023	0.123	0.102	101.0
0.0	0.0	3	1	400.0	201.99005	1	2	1	0.0	0.0	0	0.227	0.021	0.069	0.102	101.0
0.0	0.0	3	1	400.0	201.99005	1	2	1	0.0	0.0	0	0.227	0.02	0.084	0.088	101.0
0.0	0.0	3	1	400.0	201.99005	1	2	1	0.0	0.0	0	0.227	0.02	0.074	0.076	101.0
0.0	0.0	3	1	400.0	201.99005	1	2	1	0.0	0.0	0	0.227	0.019	0.049	0.076	101.0
0.0	0.0	3	1	400.0	201.99005	1	2	1	0.0	0.0	0	0.227	0.019	0.083	0.07	101.0
0.0	0.0	3	1	400.0	201.99005	1	2	1	0.0	0.0	0	0.227	0.018	0.053	0.061	101.0
0.0	0.0	3	1	400.0	201.99005	1	2	1	0.0	0.0	0	0.227	0.017	0.069	0.061	101.0
0.0	0.0	3	1	400.0	201.99005	1	2	1	0.0	0.0	0	0.227	0.017	0.159	0.056	101.0
0.0	0.0	3	1	400.0	201.99005	1	2	1	0.0	0.0	0	0.227	0.017	0.045	0.056	101.0
0.0	0.0	3	1	400.0	201.99005	1	2	1	0.0	0.0	0	0.227	0.017	0.048	0.048	101.0
0.0	0.0	3	1	400.0	201.99005	1	2	1	0.0	0.0	0	0.227	0.017	0.032	0.045	101.0
0.0	0.0	3	1	400.0	201.99005	1	2	1	0.0	0.0	0	0.227	0.017	0.043	0.045	101.0
0.0	0.0	3	1	400.0	201.99005	1	2	1	0.0	0.0	0	0.227	0.017	0.048	0.038	101.0
0.0	0.0	3	1	400.0	201.99005	1	2	1	0.0	0.0	0	0.227	0.017	0.064	0.036	101.0
0.0	0.0	3	1	400.0	201.99005	1	2	1	0.0	0.0	0	0.227	0.017	-0.002	0.036	101.0
0.0	0.0	3	1	400.0	201.99005	1	2	1	0.0	0.0	0	0.227	0.016	-0.095	0.031	101.0
0.0	0.0	3	1	400.0	201.99005	1	2	1	0.0	0.0	0	0.227	0.016	0.017	0.031	101.0
0.0	0.0	3	1	400.0	201.99005	1	2	1	0.0	0.0	0	0.227	0.016	0.034	0.026	101.0
0.0	0.0	3	1	400.0	201.99005	1	2	1	0.0	0.0	0	0.227	0.016	0.026	0.024	101.0
0.0	0.0	3	1	400.0	201.99005	1	2	1	0.0	0.0	0	0.227	0.016	0.037	0.024	101.0
0.0	0.0	3	1	400.0	201.99005	1	2	1	0.0	0.0	0	0.227	0.016	0.008	0.021	101.0
0.0	0.0	3	1	400.0	201.99005	1	2	1	0.0	0.0	0	0.227	0.016	0.025	0.019	101.0
0.0	0.0	3	1	400.0	201.99005	1	2	1	0.0	0.0	0	0.227	0.016	0.087	0.019	101.0
0.0	0.0	3	1	400.0	201.99005	1	2	1	0.0	0.0	0	0.227	0.016	0.058	0.016	101.0
0.0	0.0	3	1	400.0	201.99005	1	2	1	0.0	0.0	0	0.227	0.015	-0.014	0.016	101.0
0.0	0.0	3	1	400.0	201.99005	1	2	1	0.0	0.0	0	0.227	0.015	-0.009	0.015	101.0
0.0	0.0	3	1	400.0	201.99005	1	2	1	0.0	0.0	0	0.227	0.015	-0.006	0.013	101.0
0.0	0.0	3	1	400.0	201.99005	1	2	1	0.0	0.0	0	0.227	0.015	0.028	0.013	101.0
0.0	0.0	3	1	400.0	201.99005	1	2	1	0.0	0.0	0	0.227	0.014	-0.026	0.011	101.0
0.0	0.0	3	1	400.0	201.99005	1	2	1	0.0	0.0	0	0.227	0.014	-0.003	0.01	101.0
0.0	0.0	3	1	400.0	201.99005	1	2	1	0.0	0.0	0	0.227	0.014	-0.008	0.01	101.0
0.0	0.0	3	1	400.0	201.99005	1	2	1	0.0	0.0	0	0.227	0.014	0.028	0.008	101.0
0.0	0.0	3	1	400.0	201.99005	1	2	1	0.0	0.0	0	0.227	0.013	0.007	0.008	101.0
0.0	0.0	3	1	400.0	201.99005	1	2	1	0.0	0.0	0	0.227	0.013	0.0	0.008	101.0
0.0	0.0	3	1	400.0	201.99005	1	2	1	0.0	0.0	0	0.227	0.013	0.022	0.007	101.0
0.0	0.0	3	1	400.0	201.99005	1	2	1	0.0	0.0	0	0.227	0.013	0.026	0.007	101.0
0.0	0.0	3	1	400.0	201.99005	1	2	1	0.0	0.0	0	0.227	0.012	-0.018	0.006	101.0
0.0	0.0	3	1	400.0	201.99005	1	2	1	0.0	0.0	0	0.227	0.011	-0.026	0.005	101.0
0.0	0.0	3	1	400.0	201.99005	1	2	1	0.0	0.0	0	0.227	0.011	0.02	0.005	101.0
0.0	0.0	3	1	400.0	201.99005	1	2	1	0.0	0.0	0	0.227	0.011	0.154	0.004	101.0
0.0	0.0	3	1	400.0	201.99005	1	2	1	0.0	0.0	0	0.227	0.011	-0.008	0.004	101.0
0.0	0.0	3	1	400.0	201.99005	1	2	1	0.0	0.0	0	0.227	0.01	-0.073	0.004	101.0
0.0	0.0	3	1	400.0	201.99005	1	2	1	0.0	0.0	0	0.227	0.01	-0.009	0.003	101.0
0.0	0.0	3	1	400.0	201.99005	1	2	1	0.0	0.0	0	0.227	0.009	-0.074	0.003	101.0
0.0	0.0	3	1	400.0	201.99005	1	2	1	0.0	0.0	0	0.227	0.008	0.02	0.003	101.0
0.0	0.0	3	1	400.0	201.99005	1	2	1	0.0	0.0	0	0.227	0.007	-0.02	0.002	101.0
0.0	0.0	3	1	400.0	201.99005	1	2	1	0.0	0.0	0	0.227	0.006	-0.012	0.002	101.0
0.0	0.0	3	1	400.0	201.99005	1	2	1	0.0	0.0	0	0.227	0.006	0.014	0.002	101.0
0.0	0.0	3	1	400.0	201.99005	1	2	1	0.0	0.0	0	0.227	0.005	-0.031	0.002	101.0
0.0	0.0	3	1	400.0	201.99005	1	2	1	0.0	0.0	0	0.227	0.004	0.03	0.002	101.0
0.0	0.0	3	1	400.0	201.99005	1	2	1	0.0	0.0	0	0.227	0.004	0.008	0.001	101.0
0.0	0.0	3	1	400.0	201.99005	1	2	1	0.0	0.0	0	0.227	0.003	0.005	0.001	101.0
0.0	0.0	3	1	400.0	201.99005	1	2	1	0.0	0.0	0	0.227	0.002	-0.027	0.001	101.0
0.0	0.0	3	1	400.0	201.99005	1	2	1	0.0	0.0	0	0.227	0.002	0.009	0.001	101.0
0.0	0.0	3	1	400.0	201.99005	1	2	1	0.0	0.0	0	0.227	0.002	-0.008	0.001	101.0
0.0	0.0	3	1	400.0	201.99005	1	2	1	0.0	0.0	0	0.227	0.0	-0.021	0.0	101.0
0.0	0.0	3	1	400.0	201.99005	1	2	1	0.0	0.0	0	0.227	-0.001	-0.02	0.0	101.0
0.0	0.0	3	1	400.0	201.99005	1	2	1	0.0	0.0	0	0.227	0.0	0.0	0.0	101.0
0.0	0.0	3	1	400.0	201.99005	1	2	1	0.0	0.0	0	0.227	-0.001	-0.101	0.0	101.0
0.0	0.0	3	1	400.0	201.99005	1	2	1	0.0	0.0	0	0.227	-0.001	-0.017	0.0	101.0
0.0	0.0	3	1	400.0	201.99005	1	2	1	0.0	0.0	0	0.227	-0.001	-0.039	0.0	101.0
0.0	0.0	3	1	400.0	201.99005	1	2	1	0.0	0.0	0	0.227	0.0	0.02	0.0	101.0
0.0	0.0	3	1	400.0	201.99005	1	2	1	0.0	0.0	0	0.227	0.0	0.0	0.0	101.0
0.0	0.0	3	1	400.0	201.99005	1	2	1	0.0	0.0	0	0.227	-0.001	-0.032	0.0	101.0
0.0	0.0	3	1	400.0	201.99005	1	2	1	0.0	0.0	0	0.227	0.0	0.014	0.0	101.0
0.0	0.0	3	1	400.0	201.99005	1	2	1	0.0	0.0	0	0.227	0.0	0.004	0.0	101.0
0.0	0.0	3	1	400.0	201.99005	1	2	1	0.0	0.0	0	0.227	-0.001	-0.03	0.0	101.0
0.0	0.0	3	1	400.0	201.99005	1	2	1	0.0	0.0	0	0.227	0.0	0.025	0.0	101.0
0.0	0.0	3	1	400.0	201.99005	1	2	1	0.0	0.0	0	0.227	0.0	-0.008	0.0	101.0
0.0	0.0	3	1	400.0	201.99005	1	2	1	0.0	0.0	0	0.227	0.0	0.002	0.0	101.0
0.0	0.0	3	1	400.0	201.99005	1	2	1	0.0	0.0	0	0.227	0.0	0.007	0.0	101.0
0.0	0.0	3	1	400.0	201.99005	1	2	1	0.0	0.0	0	0.227	0.0	0.062	0.0	101.0
0.0	0.0	3	1	400.0	201.99005	1	2	1	0.0	0.0	0	0.227	-0.001	-0.121	0.0	101.0
0.0	0.0	3	1	400.0	201.99005	1	2	1	0.0	0.0	0	0.227	-0.001	-0.156	0.0	101.0
0.0	0.0	3	1	400.0	201.99005	1	2	1	0.0	0.0	0	0.227	0.0	0.02	0.0	101.0
0.0	0.0	3	1	400.0	201.99005	1	2	1	0.0	0.0	0	0.227	-0.001	-0.043	0.0	101.0
0.0	0.0	3	1	400.0	201.99005	1	2	1	0.0	0.0	0	0.227	-0.001	-0.025	0.0	101.0
0.0	0.0	3	1	400.0	201.99005	1	2	1	0.0	0.0	0	0.227	0.0	0.028	0.0	101.0
0.0	0.0	3	1	400.0	201.99005	1	2	1	0.0	0.0	0	0.227	-0.001	-0.027	0.0	101.0
0.0	0.0	3	1	400.0	201.99005	1	2	1	0.0	0.0	0	0.227	0.0	-0.003	0.0	101.0
0.0	0.0	3	1	400.0	201.99005	1	2	1	0.0	0.0	0	0.227	-0.001	-0.041	0.0	101.0
0.0	0.0	3	1	400.0	201.99005	1	2	1	0.0	0.0	0	0.227	-0.001	-0.027	0.0	101.0
0.0	0.0	3	1	400.0	201.99005	1	2	1	0.0	0.0	0	0.227	-0.001	-0.012	0.0	101.0
0.0	0.0	3	1	400.0	201.99005	1	2	1	0.0	0.0	0	0.227	0.0	0.024	0.0	101.0
0.0	0.0	3	1	400.0	201.99005	1	2	1	0.0	0.0	0	0.227	0.0	-0.011	0.0	101.0
0.0	0.0	3	1	400.0	201.99005	1	2	1	0.0	0.0	0	0.227	0.0	0.003	0.0	101.0
0.0	0.0	3	1	400.0	201.99005	1	2	1	0.0	0.0	0	0.227	0.0	0.005	0.0	101.0
0.0	0.0	3	1	400.0	201.99005	1	2	1	0.0	0.0	0	0.227	0.0	0.008	0.0	101.0
0.0	0.0	3	1	400.0	201.99005	1	2	1	0.0	0.0	0	0.227	0.0	0.002	0.0	101.0
0.0	0.0	3	1	400.0	201.99005	1	2	1	0.0	0.0	0	0.227	-0.001	-0.037	0.0	101.0
0.0	0.0	3	1	400.0	201.99005	1	2	1	0.0	0.0	0	0.227	-0.001	-0.043	0.0	101.0
0.0	0.0	3	1	400.0	201.99005	1	2	1	0.0	0.0	0	0.227	0.0	0.002	0.0	101.0
0.0	0.0	3	1	400.0	201.99005	1	2	1	0.0	0.0	0	0.227	0.0	-0.002	0.0	101.0
0.0	0.0	3	1	400.0	201.99005	1	2	1	0.0	0.0	0	0.227	0.0	0.011	0.0	101.0
0.0	0.0	3	1	400.0	201.99005	1	2	1	0.0	0.0	0	0.227	0.0	0.037	0.0	101.0
0.0	0.0	3	1	400.0	201.99005	1	2	1	0.0	0.0	0	0.227	-0.001	-0.029	0.0	101.0
0.0	0.0	3	1	400.0	201.99005	1	2	1	0.0	0.0	0	0.227	0.0	0.017	0.0	101.0
0.0	0.0	3	1	400.0	201.99005	1	2	1	0.0	0.0	0	0.227	-0.001	-0.026	0.0	101.0
0.0	0.0	3	1	400.0	201.99005	1	2	1	0.0	0.0	0	0.227	0.0	-0.002	0.0	101.0
0.0	0.0	3	1	400.0	201.99005	1	2	1	0.0	0.0	0	0.227	0.0	0.025	0.0	101.0
0.0	0.0	3	1	400.0	201.99005	1	2	1	0.0	0.0	0	0.227	0.0	0.002	0.0	101.0
0.0	0.0	3	1	400.0	201.99005	1	2	1	0.0	0.0	0	0.227	0.0	0.028	0.0	101.0
0.0	0.0	3	1	400.0	201.99005	1	2	1	0.0	0.0	0	0.227	-0.001	-0.022	0.0	101.0
0.0	0.0	3	1	400.0	201.99005	1	2	1	0.0	0.0	0	0.227	-0.001	-0.02	0.0	101.0
0.0	0.0	3	1	400.0	201.99005	1	2	1	0.0	0.0	0	0.227	0.0	0.004	0.0	101.0
0.0	0.0	3	1	400.0	201.99005	1	2	1	0.0	0.0	0	0.227	-0.001	-0.023	0.0	101.0
0.0	0.0	3	1	400.0	201.99005	1	2	1	0.0	0.0	0	0.227	0.0	-0.008	0.0	101.0
0.0	0.0	3	1	400.0	201.99005	1	2	1	0.0	0.0	0	0.227	-0.001	-0.023	0.0	101.0
0.0	0.0	3	1	400.0	201.99005	1	2	1	0.0	0.0	0	0.227	-0.001	-0.026	0.0	101.0
0.0	0.0	3	1	400.0	201.99005	1	2	1	0.0	0.0	0	0.227	0.0	0.014	0.0	101.0
0.0	0.0	3	1	400.0	201.99005	1	2	1	0.0	0.0	0	0.227	-0.001	-0.017	0.0	101.0
0.0	0.0	3	1	400.0	201.99005	1	2	1	0.0	0.0	0	0.227	0.0	0.006	0.0	101.0
0.0	0.0	3	1	400.0	201.99005	1	2	1	0.0	0.0	0	0.227	0.0	-0.005	0.0	101.0
0.0	0.0	3	1	400.0	201.99005	1	2	1	0.0	0.0	0	0.227	-0.001	-0.057	0.0	101.0
0.0	0.0	3	1	400.0	201.99005	1	2	1	0.0	0.0	0	0.227	0.0	-0.006	0.0	101.0
0.0	0.0	3	1	400.0	201.99005	1	2	1	0.0	0.0	0	0.227	-0.001	-0.028	0.0	101.0
0.0	0.0	3	1	400.0	201.99005	1	2	1	0.0	0.0	0	0.227	0.0	0.022	0.0	101.0
0.0	0.0	3	1	400.0	201.99005	1	2	1	0.0	0.0	0	0.227	0.0	0.029	0.0	101.0
0.0	0.0	3	1	400.0	201.99005	1	2	1	0.0	0.0	0	0.227	0.0	0.003	0.0	101.0
0.0	0.0	3	1	400.0	201.99005	1	2	1	0.0	0.0	0	0.227	0.0	0.018	0.0	101.0
0.0	0.0	3	1	400.0	201.99005	1	2	1	0.0	0.0	0	0.227	-0.001	-0.018	0.0	101.0
0.0	0.0	3	1	400.0	201.99005	1	2	1	0.0	0.0	0	0.227	-0.001	-0.035	0.0	101.0
0.0	0.0	3	1	400.0	201.99005	1	2	1	0.0	0.0	0	0.227	-0.001	-0.012	0.0	101.0
0.0	0.0	3	1	400.0	201.99005	1	2	1	0.0	0.0	0	0.227	-0.001	-0.11	0.0	101.0
0.0	0.0	3	1	400.0	201.99005	1	2	1	0.0	0.0	0	0.227	0.0	0.005	0.0	101.0
0.0	0.0	3	1	400.0	201.99005	1	2	1	0.0	0.0	0	0.227	0.0	0.051	0.0	101.0
0.0	0.0	3	1	400.0	201.99005	1	2	1	0.0	0.0	0	0.227	-0.001	-0.045	0.0	101.0
0.0	0.0	3	1	400.0	201.99005	1	2	1	0.0	0.0	0	0.227	0.0	0.007	0.0	101.0
0.0	0.0	3	1	400.0	201.99005	1	2	1	0.0	0.0	0	0.227	-0.001	-0.028	0.0	101.0
0.0	0.0	3	1	400.0	201.99005	1	2	1	0.0	0.0	0	0.227	0.0	-0.005	0.0	101.0
0.0	0.0	3	1	400.0	201.99005	1	2	1	0.0	0.0	0	0.227	0.0	0.013	0.0	101.0
0.0	0.0	3	1	400.0	201.99005	1	2	1	0.0	0.0	0	0.227	0.0	0.058	0.0	101.0
0.0	0.0	3	1	400.0	201.99005	1	2	1	0.0	0.0	0	0.227	0.0	0.002	0.0	101.0
0.0	0.0	3	1	400.0	201.99005	1	2	1	0.0	0.0	0	0.227	0.0	0.021	0.0	101.0
0.0	0.0	3	1	400.0	201.99005	1	2	1	0.0	0.0	0	0.227	0.0	0.013	0.0	101.0
0.0	0.0	3	1	400.0	201.99005	1	2	1	0.0	0.0	0	0.227	-0.001	-0.027	0.0	101.0
0.0	0.0	3	1	400.0	201.99005	1	2	1	0.0	0.0	0	0.227	0.0	-0.01	0.0	101.0
0.0	0.0	3	1	400.0	201.99005	1	2	1	0.0	0.0	0	0.227	0.0	-0.011	0.0	101.0
0.0	0.0	3	1	400.0	201.99005	1	2	1	0.0	0.0	0	0.227	0.0	0.003	0.0	101.0
0.0	0.0	3	1	400.0	201.99005	1	2	1	0.0	0.0	0	0.227	-0.001	-0.217	0.0	101.0
0.0	0.0	3	1	400.0	201.99005	1	2	1	0.0	0.0	0	0.227	0.0	-0.002	0.0	101.0
0.0	0.0	3	1	400.0	201.99005	1	2	1	0.0	0.0	0	0.227	0.0	0.011	0.0	101.0
0.0	0.0	3	1	400.0	201.99005	1	2	1	0.0	0.0	0	0.227	-0.001	-0.032	0.0	101.0
0.0	0.0	3	1	400.0	201.99005	1	2	1	0.0	0.0	0	0.227	-0.001	-0.014	0.0	101.0
0.0	0.0	3	1	400.0	201.99005	1	2	1	0.0	0.0	0	0.227	0.0	0.017	0.0	101.0
0.0	0.0	3	1	400.0	201.99005	1	2	1	0.0	0.0	0	0.227	0.0	0.017	0.0	101.0
0.0	0.0	3	1	400.0	201.99005	1	2	1	0.0	0.0	0	0.227	0.0	0.08	0.0	101.0
0.0	0.0	3	1	400.0	201.99005	1	2	1	0.0	0.0	0	0.227	0.0	0.076	0.0	101.0
0.0	0.0	3	1	400.0	201.99005	1	2	1	0.0	0.0	0	0.227	0.0	0.108	0.0	101.0
0.0	0.0	3	1	400.0	201.99005	1	2	1	0.0	0.0	0	0.227	0.0	0.002	0.0	101.0
0.0	0.0	3	1	400.0	201.99005	1	2	1	0.0	0.0	0	0.227	0.0	0.098	0.0	101.0
0.0	0.0	3	1	400.0	201.99005	1	2	1	0.0	0.0	0	0.227	-0.001	-0.038	0.0	101.0
0.0	0.0	3	1	400.0	201.99005	1	2	1	0.0	0.0	0	0.227	0.0	0.047	0.0	101.0
0.0	0.0	3	1	400.0	201.99005	1	2	1	0.0	0.0	0	0.227	-0.001	-0.055	0.0	101.0
0.0	0.0	3	1	400.0	201.99005	1	2	1	0.0	0.0	0	0.227	0.0	0.055	0.0	101.0
0.0	0.0	3	1	400.0	201.99005	1	2	1	0.0	0.0	0	0.227	-0.001	-0.048	0.0	101.0
0.0	0.0	3	1	400.0	201.99005	1	2	1	0.0	0.0	0	0.227	0.0	-0.003	0.0	101.0
0.0	0.0	3	1	400.0	201.99005	1	2	1	0.0	0.0	0	0.227	-0.001	-0.017	0.0	101.0
-5555.5557	-400.0	4	1	400.0	102.98507	0	2	1	0.0	0.0	1	0.227	-0.001	-0.041	0.0	101.0
-5555.5557	-400.0	4	1	400.0	102.98507	0	2	1	0.0	0.0	1	0.227	-0.001	-0.062	0.0	101.0
-5555.5557	-400.0	4	1	400.0	102.98507	0	2	1	0.0	0.0	1	0.227	0.0	0.143	0.0	101.0
-5555.5557	-400.0	4	1	400.0	102.98507	0	2	1	0.0	0.0	1	0.227	-0.003	-0.378	-0.392	101.0
-5555.5557	-400.0	4	1	400.0	102.98507	0	2	1	0.0	0.0	1	0.227	-0.007	-0.641	-0.757	101.0
-5555.5557	-400.0	4	1	400.0	102.98507	0	2	1	0.0	0.0	1	0.227	-0.013	-0.773	-0.757	111.0
-5555.5557	-400.0	4	1	400.0	102.98507	0	2	1	0.0	0.0	1	0.226	-0.023	-1.394	-1.413	111.0
-5555.5557	-400.0	4	1	400.0	102.98507	0	2	1	0.0	0.0	1	0.226	-0.033	-1.69	-1.706	101.0
-5555.5557	-400.0	4	1	400.0	102.98507	0	2	1	0.0	0.0	1	0.226	-0.044	-1.562	-1.706	111.0
-5555.5557	-400.0	4	1	400.0	102.98507	0	2	1	0.0	0.0	1	0.226	-0.058	-2.187	-2.232	101.0
-5555.5557	-400.0	4	1	400.0	102.98507	0	2	1	0.0	0.0	1	0.226	-0.071	-2.229	-2.232	111.0
-5555.5557	-400.0	4	1	400.0	102.98507	0	2	1	0.0	0.0	1	0.226	-0.085	-2.444	-2.467	111.0
-5555.5557	-400.0	4	1	400.0	102.98507	0	2	1	0.0	0.0	1	0.226	-0.099	-2.887	-2.889	111.0
-5555.5557	-400.0	4	1	400.0	102.98507	0	2	1	0.0	0.0	1	0.225	-0.114	-2.918	-2.889	111.0
-5555.5557	-400.0	4	1	400.0	102.98507	0	2	1	0.0	0.0	1	0.225	-0.127	-3.057	-3.078	111.0
-5555.5557	-400.0	4	1	400.0	102.98507	0	2	1	0.0	0.0	1	0.225	-0.14	-3.28	-3.417	111.0
-5555.5557	-400.0	4	1	400.0	102.98507	0	2	1	0.0	0.0	1	0.225	-0.155	-3.407	-3.417	111.0
-5555.5557	-400.0	4	1	400.0	102.98507	0	2	1	0.0	0.0	1	0.225	-0.168	-3.545	-3.569	111.0
-5555.5557	-400.0	4	1	400.0	102.98507	0	2	1	0.0	0.0	1	0.225	-0.18	-3.581	-3.569	111.0
-5555.5557	-400.0	4	1	400.0	102.98507	0	2	1	0.0	0.0	1	0.225	-0.193	-3.777	-3.84	101.0
-5555.5557	-400.0	4	1	400.0	102.98507	0	2	1	0.0	0.0	1	0.225	-0.207	-4.101	-3.963	101.0
-5555.5557	-400.0	4	1	400.0	102.98507	0	2	1	0.0	0.0	1	0.225	-0.219	-3.952	-3.963	101.0
-5555.5557	-400.0	4	1	400.0	102.98507	0	2	1	0.0	0.0	1	0.224	-0.232	-4.19	-4.18	101.0
-5555.5557	-400.0	4	1	400.0	102.98507	0	2	1	0.0	0.0	1	0.224	-0.244	-4.287	-4.278	101.0
-5555.5557	-400.0	4	1	400.0	102.98507	0	2	1	0.0	0.0	1	0.224	-0.255	-4.255	-4.278	101.0
-5555.5557	-400.0	4	1	400.0	102.98507	0	2	1	0.0	0.0	1	0.224	-0.266	-4.424	-4.453	101.0
-5555.5557	-400.0	4	1	400.0	102.98507	0	2	1	0.0	0.0	1	0.224	-0.275	-4.422	-4.453	101.0
-5555.5557	-400.0	4	1	400.0	102.98507	0	2	1	0.0	0.0	1	0.224	-0.285	-4.491	-4.531	101.0
-5555.5557	-400.0	4	1	400.0	102.98507	0	2	1	0.0	0.0	1	0.224	-0.295	-4.678	-4.672	101.0
-5555.5557	-400.0	4	1	400.0	102.98507	0	2	1	0.0	0.0	1	0.224	-0.305	-4.654	-4.672	101.0
-5555.5557	-400.0	4	1	400.0	102.98507	0	2	1	0.0	0.0	1	0.224	-0.313	-4.779	-4.793	101.0
-5555.5557	-400.0	4	1	400.0	102.98507	0	2	1	0.0	0.0	1	0.223	-0.321	-4.818	-4.847	101.0
-5555.5557	-400.0	4	1	400.0	102.98507	0	2	1	0.0	0.0	1	0.223	-0.329	-4.853	-4.847	101.0
-5555.5557	-400.0	4	1	400.0	102.98507	0	2	1	0.0	0.0	1	0.223	-0.337	-4.909	-4.945	101.0
-5555.5557	-400.0	4	1	400.0	102.98507	0	2	1	0.0	0.0	1	0.223	-0.344	-4.959	-4.945	101.0
-5555.5557	-400.0	4	1	400.0	102.98507	0	2	1	0.0	0.0	1	0.223	-0.351	-5.082	-4.988	101.0
-5555.5557	-400.0	4	1	400.0	102.98507	0	2	1	0.0	0.0	1	0.223	-0.358	-5.087	-5.067	101.0
-5555.5557	-400.0	4	1	400.0	102.98507	0	2	1	0.0	0.0	1	0.223	-0.364	-4.869	-5.067	101.0
-5555.5557	-400.0	4	1	400.0	102.98507	0	2	1	0.0	0.0	1	0.223	-0.369	-5.069	-5.102	101.0
-5555.5557	-400.0	4	1	400.0	102.98507	0	2	1	0.0	0.0	1	0.223	-0.374	-5.102	-5.165	101.0
-5555.5557	-400.0	4	1	400.0	102.98507	0	2	1	0.0	0.0	1	0.223	-0.38	-5.166	-5.165	101.0
-5555.5557	-400.0	4	1	400.0	102.98507	0	2	1	0.0	0.0	1	0.223	-0.385	-5.206	-5.218	101.0
-5555.5557	-400.0	4	1	400.0	102.98507	0	2	1	0.0	0.0	1	0.223	-0.389	-5.225	-5.218	101.0
-5555.5557	-400.0	4	1	400.0	102.98507	0	2	1	0.0	0.0	1	0.223	-0.394	-5.368	-5.244	101.0
-5555.5557	-400.0	4	1	400.0	102.98507	0	2	1	0.0	0.0	1	0.223	-0.398	-5.273	-5.286	101.0
-5555.5557	-400.0	4	1	400.0	102.98507	0	2	1	0.0	0.0	1	0.223	-0.402	-5.266	-5.286	101.0
-5555.5557	-400.0	4	1	400.0	102.98507	0	2	1	0.0	0.0	1	0.223	-0.404	-5.289	-5.306	101.0
-5555.5557	-400.0	4	1	400.0	102.98507	0	2	1	0.0	0.0	1	0.223	-0.408	-5.334	-5.34	101.0
-5555.5557	-400.0	4	1	400.0	102.98507	0	2	1	0.0	0.0	1	0.223	-0.412	-5.34	-5.34	101.0
-5555.5557	-400.0	4	1	400.0	102.98507	0	2	1	0.0	0.0	1	0.223	-0.416	-5.369	-5.356	101.0
-5555.5557	-400.0	4	1	400.0	102.98507	0	2	1	0.0	0.0	1	0.223	-0.42	-5.338	-5.356	101.0
-5555.5557	-400.0	4	1	400.0	102.98507	0	2	1	0.0	0.0	1	0.223	-0.423	-5.371	-5.384	101.0
-5555.5557	-400.0	4	1	400.0	102.98507	0	2	1	0.0	0.0	1	0.223	-0.425	-5.434	-5.397	101.0
-5555.5557	-400.0	4	1	400.0	102.98507	0	2	1	0.0	0.0	1	0.223	-0.427	-5.407	-5.397	101.0
-5555.5557	-400.0	4	1	400.0	102.98507	0	2	1	0.0	0.0	1	0.223	-0.429	-5.429	-5.419	101.0
-5555.5557	-400.0	4	1	400.0	102.98507	0	2	1	0.0	0.0	1	0.223	-0.431	-5.447	-5.429	101.0
-5555.5557	-400.0	4	1	400.0	102.98507	0	2	1	0.0	0.0	1	0.223	-0.433	-5.482	-5.429	101.0
-5555.5557	-400.0	4	1	400.0	102.98507	0	2	1	0.0	0.0	1	0.223	-0.435	-5.433	-5.447	101.0
-5555.5557	-400.0	4	1	400.0	102.98507	0	2	1	0.0	0.0	1	0.223	-0.437	-5.455	-5.447	101.0
-5555.5557	-400.0	4	1	400.0	102.98507	0	2	1	0.0	0.0	1	0.223	-0.439	-5.43	-5.455	101.0
-5555.5557	-400.0	4	1	400.0	102.98507	0	2	1	0.0	0.0	1	0.223	-0.441	-5.419	-5.47	101.0
-5555.5557	-400.0	4	1	400.0	102.98507	0	2	1	0.0	0.0	1	0.223	-0.441	-5.318	-5.47	101.0
-5555.5557	-400.0	4	1	400.0	102.98507	0	2	1	0.0	0.0	1	0.223	-0.441	-5.456	-5.476	101.0
-5555.5557	-400.0	4	1	400.0	102.98507	0	2	1	0.0	0.0	1	0.223	-0.441	-5.483	-5.488	101.0
-5555.5557	-400.0	4	1	400.0	102.98507	0	2	1	0.0	0.0	1	0.223	-0.441	-5.506	-5.488	101.0
-5555.5557	-400.0	4	1	400.0	102.98507	0	2	1	0.0	0.0	1	0.223	-0.441	-5.492	-5.493	101.0
-5555.5557	-400.0	4	1	400.0	102.98507	0	2	1	0.0	0.0	1	0.223	-0.441	-5.436	-5.493	101.0
-5555.5557	-400.0	4	1	400.0	102.98507	0	2	1	0.0	0.0	1	0.223	-0.441	-5.489	-5.502	101.0
-5555.5557	-400.0	4	1	400.0	102.98507	0	2	1	0.0	0.0	1	0.223	-0.441	-5.511	-5.507	101.0
-5555.5557	-400.0	4	1	400.0	102.98507	0	2	1	0.0	0.0	1	0.223	-0.442	-5.561	-5.507	101.0
-5555.5557	-400.0	4	1	400.0	102.98507	1	2	1	0.0	0.0	1	0.223	-0.442	-5.483	-5.514	101.0
-5555.5557	-400.0	4	1	400.0	102.98507	1	2	1	0.0	0.0	1	0.223	-0.442	-5.499	-5.517	101.0
-5555.5557	-400.0	4	1	400.0	102.98507	1	2	1	0.0	0.0	1	0.223	-0.442	-5.49	-5.517	101.0
-5555.5557	-400.0	4	1	400.0	102.98507	1	2	1	0.0	0.0	1	0.223	-0.443	-5.573	-5.523	101.0
-5555.5557	-400.0	4	1	400.0	102.98507	1	2	1	0.0	0.0	1	0.223	-0.443	-5.498	-5.523	101.0
-5555.5557	-400.0	4	1	400.0	102.98507	1	2	1	0.0	0.0	1	0.223	-0.444	-5.547	-5.526	101.0
-5555.5557	-400.0	4	1	400.0	102.98507	1	2	1	0.0	0.0	1	0.223	-0.445	-5.639	-5.531	101.0
-5555.5557	-400.0	4	1	400.0	102.98507	1	2	1	0.0	0.0	1	0.223	-0.445	-5.536	-5.531	101.0
-5555.5557	-400.0	4	1	400.0	102.98507	1	2	1	0.0	0.0	1	0.223	-0.445	-5.45	-5.533	101.0
-5555.5557	-400.0	4	1	400.0	102.98507	1	2	1	0.0	0.0	1	0.223	-0.446	-5.536	-5.537	101.0
-5555.5557	-400.0	4	1	400.0	102.98507	1	2	1	0.0	0.0	1	0.223	-0.446	-5.492	-5.537	101.0
-5555.5557	-400.0	4	1	400.0	102.98507	1	2	1	0.0	0.0	1	0.223	-0.446	-5.551	-5.541	101.0
-5555.5557	-400.0	4	1	400.0	102.98507	1	2	1	0.0	0.0	1	0.223	-0.447	-5.56	-5.541	101.0
-5555.5557	-400.0	4	1	400.0	102.98507	1	2	1	0.0	0.0	1	0.223	-0.449	-5.557	-5.542	101.0
-5555.5557	-400.0	4	1	400.0	102.98507	1	2	1	0.0	0.0	1	0.223	-0.449	-5.556	-5.544	101.0
-5555.5557	-400.0	4	1	400.0	102.98507	1	2	1	0.0	0.0	1	0.223	-0.45	-5.541	-5.544	101.0
-5555.5557	-400.0	4	1	400.0	102.98507	1	2	1	0.0	0.0	1	0.223	-0.45	-5.553	-5.546	101.0
-5555.5557	-400.0	4	1	400.0	102.98507	1	2	1	0.0	0.0	1	0.223	-0.45	-5.539	-5.548	101.0
-5555.5557	-400.0	4	1	400.0	102.98507	1	2	1	0.0	0.0	1	0.223	-0.45	-5.551	-5.548	101.0
-5555.5557	-400.0	4	1	400.0	102.98507	1	2	1	0.0	0.0	1	0.223	-0.451	-5.564	-5.549	101.0
-5555.5557	-400.0	4	1	400.0	102.98507	1	2	1	0.0	0.0	1	0.223	-0.452	-5.529	-5.549	101.0
-5555.5557	-400.0	4	1	400.0	102.98507	1	2	1	0.0	0.0	1	0.223	-0.453	-5.578	-5.55	101.0
-5555.5557	-400.0	4	1	400.0	102.98507	1	2	1	0.0	0.0	1	0.223	-0.454	-5.545	-5.551	101.0
-5555.5557	-400.0	4	1	400.0	102.98507	1	2	1	0.0	0.0	1	0.223	-0.456	-5.564	-5.551	101.0
-5555.5557	-400.0	4	1	400.0	102.98507	1	2	1	0.0	0.0	1	0.223	-0.456	-5.53	-5.553	101.0
-5555.5557	-400.0	4	1	400.0	102.98507	1	2	1	0.0	0.0	1	0.223	-0.456	-5.53	-5.554	101.0
-5555.5557	-400.0	4	1	400.0	102.98507	1	2	1	0.0	0.0	1	0.223	-0.457	-5.503	-5.554	101.0
-5555.5557	-400.0	4	1	400.0	102.98507	1	2	1	0.0	0.0	1	0.223	-0.459	-5.59	-5.554	101.0
-5555.5557	-400.0	4	1	400.0	102.98507	1	2	1	0.0	0.0	1	0.223	-0.46	-5.556	-5.554	101.0
-5555.5557	-400.0	4	1	400.0	102.98507	1	2	1	0.0	0.0	1	0.223	-0.46	-5.551	-5.555	101.0
-5555.5557	-400.0	4	1	400.0	102.98507	1	2	1	0.0	0.0	1	0.223	-0.46	-5.534	-5.556	101.0
-5555.5557	-400.0	4	1	400.0	102.98507	1	2	1	0.0	0.0	1	0.222	-0.46	-5.53	-5.556	101.0
-5555.5557	-400.0	4	1	400.0	102.98507	1	2	1	0.0	0.0	1	0.222	-0.46	-5.523	-5.556	101.0
-5555.5557	-400.0	4	1	400.0	102.98507	1	2	1	0.0	0.0	1	0.222	-0.46	-5.556	-5.557	101.0
-5555.5557	-400.0	4	1	400.0	102.98507	1	2	1	0.0	0.0	1	0.222	-0.461	-5.636	-5.557	101.0
-5555.5557	-400.0	4	1	400.0	102.98507	1	2	1	0.0	0.0	1	0.222	-0.461	-5.572	-5.557	101.0
-5555.5557	-400.0	4	1	400.0	102.98507	1	2	1	0.0	0.0	1	0.222	-0.46	-5.55	-5.557	101.0
-5555.5557	-400.0	4	1	400.0	102.98507	1	2	1	0.0	0.0	1	0.222	-0.461	-5.574	-5.559	101.0
-5555.5557	-400.0	4	1	400.0	102.98507	1	2	1	0.0	0.0	1	0.222	-0.46	-5.527	-5.559	101.0
-5555.5557	-400.0	4	1	400.0	102.98507	1	2	1	0.0	0.0	1	0.222	-0.461	-5.587	-5.559	101.0
-5555.5557	-400.0	4	1	400.0	102.98507	1	2	1	0.0	0.0	1	0.222	-0.461	-5.569	-5.56	101.0
-5555.5557	-400.0	4	1	400.0	102.98507	1	2	1	0.0	0.0	1	0.222	-0.46	-5.521	-5.56	101.0
-5555.5557	-400.0	4	1	400.0	102.98507	1	2	1	0.0	0.0	1	0.222	-0.46	-5.539	-5.56	101.0
-5555.5557	-400.0	4	1	400.0	102.98507	1	2	1	0.0	0.0	1	0.222	-0.461	-5.558	-5.56	101.0
-5555.5557	-400.0	4	1	400.0	102.98507	1	2	1	0.0	0.0	1	0.222	-0.461	-5.562	-5.56	101.0
-5555.5557	-400.0	4	1	400.0	102.98507	1	2	1	0.0	0.0	1	0.222	-0.461	-5.563	-5.56	101.0
-5555.5557	-400.0	4	1	400.0	102.98507	1	2	1	0.0	0.0	1	0.222	-0.461	-5.66	-5.56	101.0
-5555.5557	-400.0	4	1	400.0	102.98507	1	2	1	0.0	0.0	1	0.222	-0.461	-5.578	-5.56	101.0
-5555.5557	-400.0	4	1	400.0	102.98507	1	2	1	0.0	0.0	1	0.222	-0.461	-5.569	-5.56	101.0
-5555.5557	-400.0	4	1	400.0	102.98507	1	2	1	0.0	0.0	1	0.222	-0.46	-5.327	-5.56	101.0
-5555.5557	-400.0	4	1	400.0	102.98507	1	2	1	0.0	0.0	1	0.222	-0.461	-5.66	-5.56	101.0
-5555.5557	-400.0	4	1	400.0	102.98507	1	2	1	0.0	0.0	1	0.222	-0.461	-5.572	-5.56	101.0
-5555.5557	-400.0	4	1	400.0	102.98507	1	2	1	0.0	0.0	1	0.222	-0.462	-5.557	-5.56	101.0
-5555.5557	-400.0	4	1	400.0	102.98507	1	2	1	0.0	0.0	1	0.222	-0.461	-5.539	-5.56	101.0
-5555.5557	-400.0	4	1	400.0	102.98507	1	2	1	0.0	0.0	1	0.222	-0.46	-5.465	-5.56	101.0
-5555.5557	-400.0	4	1	400.0	102.98507	1	2	1	0.0	0.0	1	0.222	-0.46	-5.539	-5.56	101.0
-5555.5557	-400.0	4	1	400.0	102.98507	1	2	1	0.0	0.0	1	0.222	-0.461	-5.613	-5.56	101.0
-5555.5557	-400.0	4	1	400.0	102.98507	1	2	1	0.0	0.0	1	0.222	-0.46	-5.53	-5.561	101.0
-5555.5557	-400.0	4	1	400.0	102.98507	1	2	1	0.0	0.0	1	0.222	-0.461	-5.589	-5.561	101.0
-5555.5557	-400.0	4	1	400.0	102.98507	1	2	1	0.0	0.0	1	0.222	-0.46	-5.552	-5.561	101.0
-5555.5557	-400.0	4	1	400.0	102.98507	1	2	1	0.0	0.0	1	0.222	-0.461	-5.764	-5.561	101.0
-5555.5557	-400.0	4	1	400.0	102.98507	1	2	1	0.0	0.0	1	0.222	-0.461	-5.6	-5.561	101.0
-5555.5557	-400.0	4	1	400.0	102.98507	1	2	1	0.0	0.0	1	0.222	-0.461	-5.598	-5.561	101.0
-5555.5557	-400.0	4	1	400.0	102.98507	1	2	1	0.0	0.0	1	0.222	-0.46	-5.55	-5.561	101.0
-5555.5557	-400.0	4	1	400.0	102.98507	1	2	1	0.0	0.0	1	0.222	-0.461	-5.651	-5.561	101.0
-5555.5557	-400.0	4	1	400.0	102.98507	1	2	1	0.0	0.0	1	0.222	-0.46	-5.45	-5.561	101.0
-5555.5557	-400.0	4	1	400.0	102.98507	1	2	1	0.0	0.0	1	0.222	-0.46	-5.552	-5.561	101.0
-5555.5557	-400.0	4	1	400.0	102.98507	1	2	1	0.0	0.0	1	0.222	-0.461	-5.572	-5.561	101.0
-5555.5557	-400.0	4	1	400.0	102.98507	1	2	1	0.0	0.0	1	0.222	-0.461	-5.598	-5.561	101.0
-5555.5557	-400.0	4	1	400.0	102.98507	1	2	1	0.0	0.0	1	0.222	-0.461	-5.67	-5.561	101.0
-5555.5557	-400.0	4	1	400.0	102.98507	1	2	1	0.0	0.0	1	0.222	-0.461	-5.579	-5.561	101.0
-5555.5557	-400.0	4	1	400.0	102.98507	1	2	1	0.0	0.0	1	0.222	-0.46	-5.542	-5.561	101.0
-5555.5557	-400.0	4	1	400.0	102.98507	1	2	1	0.0	0.0	1	0.222	-0.461	-5.609	-5.561	101.0
-5555.5557	-400.0	4	1	400.0	102.98507	1	2	1	0.0	0.0	1	0.222	-0.46	-5.544	-5.561	101.0
-5555.5557	-400.0	4	1	400.0	102.98507	1	2	1	0.0	0.0	1	0.222	-0.46	-5.548	-5.561	101.0
-5555.5557	-400.0	4	1	400.0	102.98507	1	2	1	0.0	0.0	1	0.222	-0.46	-5.552	-5.561	101.0
-5555.5557	-400.0	4	1	400.0	102.98507	1	2	1	0.0	0.0	1	0.222	-0.46	-5.509	-5.561	101.0
-5555.5557	-400.0	4	1	400.0	102.98507	1	2	1	0.0	0.0	1	0.222	-0.46	-5.533	-5.561	101.0
-5555.5557	-400.0	4	1	400.0	102.98507	1	2	1	0.0	0.0	1	0.222	-0.461	-5.57	-5.561	101.0
-5555.5557	-400.0	4	1	400.0	102.98507	1	2	1	0.0	0.0	1	0.222	-0.461	-5.606	-5.561	101.0
-5555.5557	-400.0	4	1	400.0	102.98507	1	2	1	0.0	0.0	1	0.222	-0.46	-5.533	-5.561	101.0
-5555.5557	-400.0	4	1	400.0	102.98507	1	2	1	0.0	0.0	1	0.222	-0.461	-5.699	-5.561	101.0
-5555.5557	-400.0	4	1	400.0	102.98507	1	2	1	0.0	0.0	1	0.222	-0.461	-5.592	-5.561	101.0
-5555.5557	-400.0	4	1	400.0	102.98507	1	2	1	0.0	0.0	1	0.222	-0.461	-5.569	-5.561	101.0
-5555.5557	-400.0	4	1	400.0	102.98507	1	2	1	0.0	0.0	1	0.222	-0.461	-5.577	-5.561	101.0
-5555.5557	-400.0	4	1	400.0	102.98507	1	2	1	0.0	0.0	1	0.222	-0.461	-5.601	-5.561	101.0
-5555.5557	-400.0	4	1	400.0	102.98507	1	2	1	0.0	0.0	1	0.222	-0.46	-5.534	-5.561	101.0
-5555.5557	-400.0	4	1	400.0	102.98507	1	2	1	0.0	0.0	1	0.222	-0.461	-5.604	-5.561	101.0
-5555.5557	-400.0	4	1	400.0	102.98507	1	2	1	0.0	0.0	1	0.222	-0.46	-5.54	-5.561	101.0
-5555.5557	-400.0	4	1	400.0	102.98507	1	2	1	0.0	0.0	1	0.222	-0.461	-5.564	-5.561	101.0
-5555.5557	-400.0	4	1	400.0	102.98507	1	2	1	0.0	0.0	1	0.222	-0.46	-5.55	-5.561	101.0
-5555.5557	-400.0	4	1	400.0	102.98507	1	2	1	0.0	0.0	1	0.222	-0.461	-5.584	-5.561	101.0
-5555.5557	-400.0	4	1	400.0	102.98507	1	2	1	0.0	0.0	1	0.222	-0.461	-5.572	-5.561	101.0
-5555.5557	-400.0	4	1	400.0	102.98507	1	2	1	0.0	0.0	1	0.222	-0.461	-5.562	-5.561	101.0
-5555.5557	-400.0	4	1	400.0	102.98507	1	2	1	0.0	0.0	1	0.222	-0.46	-5.546	-5.561	101.0
-5555.5557	-400.0	4	1	400.0	102.98507	1	2	1	0.0	0.0	1	0.222	-0.461	-5.626	-5.561	101.0
-5555.5557	-400.0	4	1	400.0	102.98507	1	2	1	0.0	0.0	1	0.222	-0.46	-5.534	-5.561	101.0
-5555.5557	-400.0	4	1	400.0	102.98507	1	2	1	0.0	0.0	1	0.222	-0.461	-5.588	-5.561	101.0
-5555.5557	-400.0	4	1	400.0	102.98507	1	2	1	0.0	0.0	1	0.222	-0.461	-5.619	-5.561	101.0
-5555.5557	-400.0	4	1	400.0	102.98507	1	2	1	0.0	0.0	1	0.222	-0.461	-5.576	-5.561	101.0
-5555.5557	-400.0	4	1	400.0	102.98507	1	2	1	0.0	0.0	1	0.222	-0.461	-5.616	-5.561	101.0
-5555.5557	-400.0	4	1	400.0	102.98507	1	2	1	0.0	0.0	1	0.222	-0.461	-5.569	-5.561	101.0
-5555.5557	-400.0	4	1	400.0	102.98507	1	2	1	0.0	0.0	1	0.222	-0.46	-5.49	-5.561	101.0
-5555.5557	-400.0	4	1	400.0	102.98507	1	2	1	0.0	0.0	1	0.222	-0.461	-5.568	-5.561	101.0
-5555.5557	-400.0	4	1	400.0	102.98507	1	2	1	0.0	0.0	1	0.222	-0.46	-5.55	-5.561	101.0
-5555.5557	-400.0	4	1	400.0	102.98507	1	2	1	0.0	0.0	1	0.222	-0.461	-5.584	-5.561	101.0
-5555.5557	-400.0	4	1	400.0	102.98507	1	2	1	0.0	0.0	1	0.222	-0.461	-5.56	-5.561	101.0
-5555.5557	-400.0	4	1	400.0	102.98507	1	2	1	0.0	0.0	1	0.222	-0.461	-5.588	-5.561	101.0
-5555.5557	-400.0	4	1	400.0	102.98507	1	2	1	0.0	0.0	1	0.222	-0.461	-5.577	-5.561	101.0
-5555.5557	-400.0	4	1	400.0	102.98507	1	2	1	0.0	0.0	1	0.222	-0.461	-5.58	-5.561	101.0
-5555.5557	-400.0	4	1	400.0	102.98507	1	2	1	0.0	0.0	1	0.222	-0.46	-5.521	-5.561	101.0
-5555.5557	-400.0	4	1	400.0	102.98507	1	2	1	0.0	0.0	1	0.222	-0.46	-5.529	-5.561	101.0
-5555.5557	-400.0	4	1	400.0	102.98507	1	2	1	0.0	0.0	1	0.222	-0.461	-5.561	-5.561	101.0
-5555.5557	-400.0	4	1	400.0	102.98507	1	2	1	0.0	0.0	1	0.222	-0.461	-5.642	-5.561	101.0
-5555.5557	-400.0	4	1	400.0	102.98507	1	2	1	0.0	0.0	1	0.222	-0.461	-5.571	-5.561	101.0
-5555.5557	-400.0	4	1	400.0	102.98507	1	2	1	0.0	0.0	1	0.222	-0.461	-5.657	-5.561	101.0
-5555.5557	-400.0	4	1	400.0	102.98507	1	2	1	0.0	0.0	1	0.222	-0.461	-5.62	-5.561	101.0
-5555.5557	-400.0	4	1	400.0	102.98507	1	2	1	0.0	0.0	1	0.222	-0.461	-5.571	-5.561	101.0
-5555.5557	-400.0	4	1	400.0	102.98507	1	2	1	0.0	0.0	1	0.222	-0.46	-5.537	-5.561	101.0
-5555.5557	-400.0	4	1	400.0	102.98507	1	2	1	0.0	0.0	1	0.222	-0.461	-5.563	-5.561	101.0
-5555.5557	-400.0	4	1	400.0	102.98507	1	2	1	0.0	0.0	1	0.222	-0.46	-5.538	-5.561	101.0
-5555.5557	-400.0	4	1	400.0	102.98507	1	2	1	0.0	0.0	1	0.222	-0.46	-5.532	-5.561	101.0
-5555.5557	-400.0	4	1	400.0	102.98507	1	2	1	0.0	0.0	1	0.222	-0.46	-5.515	-5.561	101.0
-5555.5557	-400.0	4	1	400.0	102.98507	1	2	1	0.0	0.0	1	0.222	-0.46	-5.526	-5.561	101.0
-5555.5557	-400.0	4	1	400.0	102.98507	1	2	1	0.0	0.0	1	0.222	-0.46	-5.531	-5.561	101.0
-5555.5557	-400.0	4	1	400.0	102.98507	1	2	1	0.0	0.0	1	0.222	-0.461	-5.577	-5.561	101.0
-5555.5557	-400.0	4	1	400.0	102.98507	1	2	1	0.0	0.0	1	0.222	-0.46	-5.508	-5.561	101.0
-5555.5557	-400.0	4	1	400.0	102.98507	1	2	1	0.0	0.0	1	0.222	-0.461	-5.616	-5.561	101.0
-5555.5557	-400.0	4	1	400.0	102.98507	1	2	1	0.0	0.0	1	0.222	-0.46	-5.512	-5.561	101.0
-5555.5557	-400.0	4	1	400.0	102.98507	1	2	1	0.0	0.0	1	0.222	-0.461	-5.608	-5.561	101.0
-5555.5557	-400.0	4	1	400.0	102.98507	1	2	1	0.0	0.0	1	0.222	-0.461	-5.617	-5.561	101.0
-5555.5557	-400.0	4	1	400.0	102.98507	1	2	1	0.0	0.0	1	0.222	-0.46	-5.539	-5.561	101.0
-5555.5557	-400.0	4	1	400.0	102.98507	1	2	1	0.0	0.0	1	0.222	-0.461	-5.587	-5.561	101.0
-5555.5557	-400.0	4	1	400.0	102.98507	1	2	1	0.0	0.0	1	0.222	-0.461	-5.574	-5.561	101.0
-5555.5557	-400.0	4	1	400.0	102.98507	1	2	1	0.0	0.0	1	0.222	-0.461	-5.715	-5.561	101.0
-5555.5557	-400.0	4	1	400.0	102.98507	1	2	1	0.0	0.0	1	0.222	-0.46	-5.47	-5.561	101.0
-5555.5557	-400.0	4	1	400.0	102.98507	1	2	1	0.0	0.0	1	0.222	-0.461	-5.572	-5.561	101.0
-5555.5557	-400.0	4	1	400.0	102.98507	1	2	1	0.0	0.0	1	0.222	-0.46	-5.54	-5.561	101.0
-5555.5557	-400.0	4	1	400.0	102.98507	1	2	1	0.0	0.0	1	0.222	-0.461	-5.584	-5.561	101.0
-5555.5557	-400.0	4	1	400.0	102.98507	1	2	1	0.0	0.0	1	0.222	-0.46	-5.546	-5.561	101.0
-5555.5557	-400.0	4	1	400.0	102.98507	1	2	1	0.0	0.0	1	0.222	-0.461	-5.583	-5.561	101.0
-5555.5557	-400.0	4	1	400.0	102.98507	1	2	1	0.0	0.0	1	0.222	-0.461	-5.648	-5.561	101.0
-5555.5557	-400.0	4	1	400.0	102.98507	1	2	1	0.0	0.0	1	0.222	-0.461	-5.601	-5.561	101.0
-5555.5557	-400.0	4	1	400.0	102.98507	1	2	1	0.0	0.0	1	0.222	-0.461	-5.557	-5.561	101.0
-5555.5557	-400.0	4	1	400.0	102.98507	1	2	1	0.0	0.0	1	0.222	-0.46	-5.543	-5.561	101.0
-5555.5557	-400.0	4	1	400.0	102.98507	1	2	1	0.0	0.0	1	0.222	-0.461	-5.557	-5.561	101.0
-5555.5557	-400.0	4	1	400.0	102.98507	1	2	1	0.0	0.0	1	0.222	-0.46	-5.553	-5.561	101.0
-5555.5557	-400.0	4	1	400.0	102.98507	1	2	1	0.0	0.0	1	0.222	-0.461	-5.703	-5.561	101.0
-5555.5557	-400.0	4	1	400.0	102.98507	1	2	1	0.0	0.0	1	0.222	-0.461	-5.595	-5.561	101.0
-5555.5557	-400.0	4	1	400.0	102.98507	1	2	1	0.0	0.0	1	0.222	-0.46	-5.547	-5.561	101.0
-5555.5557	-400.0	4	1	400.0	102.98507	1	2	1	0.0	0.0	1	0.222	-0.46	-5.53	-5.561	101.0
-5555.5557	-400.0	4	1	400.0	102.98507	1	2	1	0.0	0.0	1	0.222	-0.46	-5.556	-5.561	101.0
-5555.5557	-400.0	4	1	400.0	102.98507	1	2	1	0.0	0.0	1	0.222	-0.46	-5.545	-5.561	101.0
-5555.5557	-400.0	4	1	400.0	102.98507	1	2	1	0.0	0.0	1	0.222	-0.461	-5.575	-5.561	101.0
-5555.5557	-400.0	4	1	400.0	102.98507	1	2	1	0.0	0.0	1	0.222	-0.46	-5.526	-5.561	101.0
-5555.5557	-400.0	4	1	400.0	102.98507	1	2	1	0.0	0.0	1	0.222	-0.46	-5.553	-5.561	101.0
-5555.5557	-400.0	4	1	400.0	102.98507	1	2	1	0.0	0.0	1	0.222	-0.461	-5.618	-5.561	101.0
-5555.5557	-400.0	4	1	400.0	102.98507	1	2	1	0.0	0.0	1	0.222	-0.461	-5.566	-5.561	101.0
-5555.5557	-400.0	4	1	400.0	102.98507	1	2	1	0.0	0.0	1	0.222	-0.46	-5.556	-5.561	101.0
-5555.5557	-400.0	4	1	400.0	102.98507	1	2	1	0.0	0.0	1	0.222	-0.461	-5.557	-5.561	101.0
-5555.5557	-400.0	4	1	400.0	102.98507	1	2	1	0.0	0.0	1	0.222	-0.461	-5.639	-5.561	101.0
-5555.5557	-400.0	4	1	400.0	102.98507	1	2	1	0.0	0.0	1	0.222	-0.46	-5.552	-5.561	101.0
0.0	0.0	4	1	400.0	102.98507	1	2	1	0.0	0.0	0	0.222	-0.461	-5.586	-5.561	101.0
0.0	0.0	4	1	400.0	102.98507	1	2	1	0.0	0.0	0	0.222	-0.461	-5.573	-5.561	101.0
0.0	0.0	4	1	400.0	102.98507	1	2	1	0.0	0.0	0	0.222	-0.46	-5.513	-5.561	101.0
0.0	0.0	4	1	400.0	102.98507	1	2	1	0.0	0.0	0	0.222	-0.46	-5.556	-5.561	101.0
0.0	0.0	4	1	400.0	102.98507	1	2	1	0.0	0.0	0	0.222	-0.458	-5.101	-5.168	101.0
0.0	0.0	4	1	400.0	102.98507	1	2	1	0.0	0.0	0	0.222	-0.456	-5.237	-5.168	101.0
0.0	0.0	4	1	400.0	102.98507	1	2	1	0.0	0.0	0	0.222	-0.448	-4.479	-4.463	101.0
0.0	0.0	4	1	400.0	102.98507	1	2	1	0.0	0.0	0	0.222	-0.44	-4.387	-4.147	101.0
0.0	0.0	4	1	400.0	102.98507	1	2	1	0.0	0.0	0	0.222	-0.432	-4.114	-4.147	101.0
0.0	0.0	4	1	400.0	102.98507	1	2	1	0.0	0.0	0	0.222	-0.418	-3.551	-3.581	111.0
0.0	0.0	4	1	400.0	102.98507	1	2	1	0.0	0.0	0	0.223	-0.406	-3.562	-3.581	101.0
0.0	0.0	4	1	400.0	102.98507	1	2	1	0.0	0.0	0	0.223	-0.394	-3.51	-3.328	111.0
0.0	0.0	4	1	400.0	102.98507	1	2	1	0.0	0.0	0	0.223	-0.377	-2.658	-2.874	101.0
0.0	0.0	4	1	400.0	102.98507	1	2	1	0.0	0.0	0	0.223	-0.365	-2.922	-2.874	111.0
0.0	0.0	4	1	400.0	102.98507	1	2	1	0.0	0.0	0	0.223	-0.352	-2.7	-2.671	101.0
0.0	0.0	4	1	400.0	102.98507	1	2	1	0.0	0.0	0	0.223	-0.338	-2.485	-2.306	101.0
0.0	0.0	4	1	400.0	102.98507	1	2	1	0.0	0.0	0	0.223	-0.324	-2.279	-2.306	111.0
0.0	0.0	4	1	400.0	102.98507	1	2	1	0.0	0.0	0	0.223	-0.309	-1.956	-1.992	101.0
0.0	0.0	4	1	400.0	102.98507	1	2	1	0.0	0.0	0	0.224	-0.295	-1.997	-1.992	111.0
0.0	0.0	4	1	400.0	102.98507	1	2	1	0.0	0.0	0	0.224	-0.281	-1.898	-1.85	111.0
0.0	0.0	4	1	400.0	102.98507	1	2	1	0.0	0.0	0	0.224	-0.266	-1.659	-1.598	111.0
0.0	0.0	4	1	400.0	102.98507	1	2	1	0.0	0.0	0	0.224	-0.253	-1.615	-1.598	101.0
0.0	0.0	4	1	400.0	102.98507	1	2	1	0.0	0.0	0	0.224	-0.241	-1.467	-1.485	111.0
0.0	0.0	4	1	400.0	102.98507	1	2	1	0.0	0.0	0	0.224	-0.229	-1.485	-1.485	101.0
0.0	0.0	4	1	400.0	102.98507	1	2	1	0.0	0.0	0	0.224	-0.217	-1.231	-1.282	101.0
0.0	0.0	4	1	400.0	102.98507	1	2	1	0.0	0.0	0	0.224	-0.206	-1.237	-1.191	111.0
0.0	0.0	4	1	400.0	102.98507	1	2	1	0.0	0.0	0	0.224	-0.196	-1.219	-1.191	101.0
0.0	0.0	4	1	400.0	102.98507	1	2	1	0.0	0.0	0	0.224	-0.186	-1.044	-1.029	101.0
0.0	0.0	4	1	400.0	102.98507	1	2	1	0.0	0.0	0	0.224	-0.176	-0.994	-1.029	101.0
0.0	0.0	4	1	400.0	102.98507	1	2	1	0.0	0.0	0	0.224	-0.168	-1.134	-0.956	101.0
0.0	0.0	4	1	400.0	102.98507	1	2	1	0.0	0.0	0	0.224	-0.158	-0.822	-0.825	101.0
0.0	0.0	4	1	400.0	102.98507	1	2	1	0.0	0.0	0	0.224	-0.15	-0.813	-0.712	101.0
0.0	0.0	4	1	400.0	102.98507	1	2	1	0.0	0.0	0	0.224	-0.141	-0.729	-0.712	101.0
0.0	0.0	4	1	400.0	102.98507	1	2	1	0.0	0.0	0	0.224	-0.132	-0.71	-0.662	101.0
0.0	0.0	4	1	400.0	102.98507	1	2	1	0.0	0.0	0	0.224	-0.124	-0.651	-0.662	101.0
0.0	0.0	4	1	400.0	102.98507	1	2	1	0.0	0.0	0	0.224	-0.117	-0.542	-0.571	101.0
0.0	0.0	4	1	400.0	102.98507	1	2	1	0.0	0.0	0	0.224	-0.11	-0.483	-0.531	101.0
0.0	0.0	4	1	400.0	102.98507	1	2	1	0.0	0.0	0	0.224	-0.103	-0.453	-0.531	101.0
0.0	0.0	4	1	400.0	102.98507	1	2	1	0.0	0.0	0	0.224	-0.097	-0.491	-0.493	101.0
0.0	0.0	4	1	400.0	102.98507	1	2	1	0.0	0.0	0	0.224	-0.091	-0.449	-0.426	101.0
0.0	0.0	4	1	400.0	102.98507	1	2	1	0.0	0.0	0	0.224	-0.085	-0.412	-0.426	101.0
0.0	0.0	4	1	400.0	102.98507	1	2	1	0.0	0.0	0	0.224	-0.079	-0.372	-0.368	101.0
0.0	0.0	4	1	400.0	102.98507	1	2	1	0.0	0.0	0	0.224	-0.075	-0.323	-0.368	101.0
0.0	0.0	4	1	400.0	102.98507	1	2	1	0.0	0.0	0	0.224	-0.071	-0.356	-0.341	101.0
0.0	0.0	4	1	400.0	102.98507	1	2	1	0.0	0.0	0	0.224	-0.067	-0.33	-0.295	101.0
0.0	0.0	4	1	400.0	102.98507	1	2	1	0.0	0.0	0	0.224	-0.063	-0.299	-0.295	101.0
0.0	0.0	4	1	400.0	102.98507	1	2	1	0.0	0.0	0	0.224	-0.059	-0.26	-0.274	101.0
0.0	0.0	4	1	400.0	102.98507	1	2	1	0.0	0.0	0	0.224	-0.055	-0.14	-0.236	101.0
0.0	0.0	4	1	400.0	102.98507	1	2	1	0.0	0.0	0	0.224	-0.052	-0.247	-0.236	101.0
0.0	0.0	4	1	400.0	102.98507	1	2	1	0.0	0.0	0	0.224	-0.049	-0.28	-0.219	101.0
0.0	0.0	4	1	400.0	102.98507	1	2	1	0.0	0.0	0	0.224	-0.045	-0.208	-0.219	101.0
0.0	0.0	4	1	400.0	102.98507	1	2	1	0.0	0.0	0	0.225	-0.041	-0.199	-0.189	101.0
0.0	0.0	4	1	400.0	102.98507	1	2	1	0.0	0.0	0	0.225	-0.038	-0.169	-0.163	101.0
0.0	0.0	4	1	400.0	102.98507	1	2	1	0.0	0.0	0	0.225	-0.036	-0.178	-0.163	101.0
0.0	0.0	4	1	400.0	102.98507	1	2	1	0.0	0.0	0	0.225	-0.034	-0.141	-0.152	101.0
0.0	0.0	4	1	400.0	102.98507	1	2	1	0.0	0.0	0	0.225	-0.032	-0.154	-0.131	101.0
0.0	0.0	4	1	400.0	102.98507	1	2	1	0.0	0.0	0	0.225	-0.03	-0.091	-0.131	101.0
0.0	0.0	4	1	400.0	102.98507	1	2	1	0.0	0.0	0	0.225	-0.028	-0.194	-0.121	101.0
0.0	0.0	4	1	400.0	102.98507	1	2	1	0.0	0.0	0	0.225	-0.026	-0.1	-0.121	101.0
0.0	0.0	4	1	400.0	102.98507	1	2	1	0.0	0.0	0	0.225	-0.024	-0.101	-0.105	101.0
0.0	0.0	4	1	400.0	102.98507	1	2	1	0.0	0.0	0	0.225	-0.022	-0.094	-0.097	101.0
0.0	0.0	4	1	400.0	102.98507	1	2	1	0.0	0.0	0	0.225	-0.02	-0.122	-0.097	101.0
0.0	0.0	4	1	400.0	102.98507	1	2	1	0.0	0.0	0	0.225	-0.02	-0.054	-0.084	101.0
0.0	0.0	4	1	400.0	102.98507	1	2	1	0.0	0.0	0	0.225	-0.02	-0.055	-0.078	101.0
0.0	0.0	4	1	400.0	102.98507	1	2	1	0.0	0.0	0	0.225	-0.019	-0.075	-0.078	101.0
0.0	0.0	4	1	400.0	102.98507	1	2	1	0.0	0.0	0	0.225	-0.018	0.034	-0.067	101.0
0.0	0.0	4	1	400.0	102.98507	1	2	1	0.0	0.0	0	0.225	-0.018	-0.067	-0.067	101.0
0.0	0.0	4	1	400.0	102.98507	1	2	1	0.0	0.0	0	0.225	-0.018	-0.039	-0.058	101.0
0.0	0.0	4	1	400.0	102.98507	1	2	1	0.0	0.0	0	0.225	-0.018	-0.086	-0.053	101.0
0.0	0.0	4	1	400.0	102.98507	1	2	1	0.0	0.0	0	0.225	-0.018	-0.063	-0.053	101.0
0.0	0.0	4	1	400.0	102.98507	1	2	1	0.0	0.0	0	0.225	-0.018	-0.056	-0.046	101.0
0.0	0.0	4	1	400.0	102.98507	1	2	1	0.0	0.0	0	0.225	-0.018	-0.226	-0.043	101.0
0.0	0.0	4	1	400.0	102.98507	1	2	1	0.0	0.0	0	0.225	-0.018	-0.06	-0.043	101.0
0.0	0.0	4	1	400.0	102.98507	1	2	1	0.0	0.0	0	0.225	-0.018	-0.034	-0.037	101.0
0.0	0.0	4	1	400.0	102.98507	1	2	1	0.0	0.0	0	0.225	-0.017	0.022	-0.037	101.0
0.0	0.0	4	1	400.0	102.98507	1	2	1	0.0	0.0	0	0.225	-0.017	-0.045	-0.034	101.0
0.0	0.0	4	1	400.0	102.98507	1	2	1	0.0	0.0	0	0.225	-0.016	-0.006	-0.029	101.0
0.0	0.0	4	1	400.0	102.98507	1	2	1	0.0	0.0	0	0.225	-0.014	-0.004	-0.029	101.0
0.0	0.0	4	1	400.0	102.98507	1	2	1	0.0	0.0	0	0.225	-0.013	0.009	-0.027	101.0
0.0	0.0	4	1	400.0	102.98507	1	2	1	0.0	0.0	0	0.225	-0.011	-0.008	-0.023	101.0
0.0	0.0	4	1	400.0	102.98507	1	2	1	0.0	0.0	0	0.225	-0.01	-0.146	-0.023	101.0
0.0	0.0	4	1	400.0	102.98507	1	2	1	0.0	0.0	0	0.225	-0.01	-0.012	-0.021	101.0
0.0	0.0	4	1	400.0	102.98507	1	2	1	0.0	0.0	0	0.225	-0.008	-0.006	-0.021	101.0
0.0	0.0	4	1	400.0	102.98507	1	2	1	0.0	0.0	0	0.225	-0.008	-0.102	-0.018	101.0
0.0	0.0	4	1	400.0	102.98507	1	2	1	0.0	0.0	0	0.225	-0.008	-0.034	-0.017	101.0
0.0	0.0	4	1	400.0	102.98507	1	2	1	0.0	0.0	0	0.225	-0.008	-0.029	-0.017	101.0
0.0	0.0	4	1	400.0	102.98507	1	2	1	0.0	0.0	0	0.225	-0.007	0.0	-0.015	101.0
0.0	0.0	4	1	400.0	102.98507	1	2	1	0.0	0.0	0	0.225	-0.007	-0.022	-0.013	101.0
0.0	0.0	4	1	400.0	102.98507	1	2	1	0.0	0.0	0	0.225	-0.007	-0.03	-0.013	101.0
0.0	0.0	4	1	400.0	102.98507	1	2	1	0.0	0.0	0	0.225	-0.006	-0.028	-0.011	101.0
0.0	0.0	4	1	400.0	102.98507	1	2	1	0.0	0.0	0	0.225	-0.006	-0.034	-0.011	101.0
0.0	0.0	4	1	400.0	102.98507	1	2	1	0.0	0.0	0	0.225	-0.005	-0.02	-0.01	101.0
0.0	0.0	4	1	400.0	102.98507	1	2	1	0.0	0.0	0	0.225	-0.003	0.009	-0.009	101.0
0.0	0.0	4	1	400.0	102.98507	1	2	1	0.0	0.0	0	0.225	-0.001	-0.006	-0.009	101.0
0.0	0.0	4	1	400.0	102.98507	1	2	1	0.0	0.0	0	0.225	0.0	-0.002	-0.008	101.0
0.0	0.0	4	1	400.0	102.98507	1	2	1	0.0	0.0	0	0.225	-0.001	-0.024	-0.007	101.0
0.0	0.0	4	1	400.0	102.98507	1	2	1	0.0	0.0	0	0.225	-0.001	-0.021	-0.007	101.0
0.0	0.0	4	1	400.0	102.98507	1	2	1	0.0	0.0	0	0.225	0.0	0.009	-0.006	101.0
0.0	0.0	4	1	400.0	102.98507	1	2	1	0.0	0.0	0	0.225	0.0	0.009	-0.006	101.0
0.0	0.0	4	1	400.0	102.98507	1	2	1	0.0	0.0	0	0.225	-0.001	-0.041	-0.005	101.0
0.0	0.0	4	1	400.0	102.98507	1	2	1	0.0	0.0	0	0.225	0.0	0.011	-0.005	101.0
0.0	0.0	4	1	400.0	102.98507	1	2	1	0.0	0.0	0	0.225	0.0	-0.01	-0.005	101.0
0.0	0.0	4	1	400.0	102.98507	1	2	1	0.0	0.0	0	0.225	-0.001	-0.037	-0.004	101.0
0.0	0.0	4	1	400.0	102.98507	1	2	1	0.0	0.0	0	0.225	-0.001	-0.157	-0.003	101.0
0.0	0.0	4	1	400.0	102.98507	1	2	1	0.0	0.0	0	0.225	-0.001	-0.02	-0.003	101.0
0.0	0.0	4	1	400.0	102.98507	1	2	1	0.0	0.0	0	0.225	0.0	0.021	-0.003	101.0
0.0	0.0	4	1	400.0	102.98507	1	2	1	0.0	0.0	0	0.225	0.0	0.016	-0.003	101.0
0.0	0.0	4	1	400.0	102.98507	1	2	1	0.0	0.0	0	0.225	-0.001	-0.025	-0.002	101.0
0.0	0.0	4	1	400.0	102.98507	1	2	1	0.0	0.0	0	0.225	0.0	0.139	-0.002	101.0
0.0	0.0	4	1	400.0	102.98507	1	2	1	0.0	0.0	0	0.225	-0.001	-0.018	-0.002	101.0
0.0	0.0	4	1	400.0	102.98507	1	2	1	0.0	0.0	0	0.225	0.0	0.009	-0.001	101.0
0.0	0.0	4	1	400.0	102.98507	1	2	1	0.0	0.0	0	0.225	0.0	0.064	-0.001	101.0
0.0	0.0	4	1	400.0	102.98507	1	2	1	0.0	0.0	0	0.225	0.0	0.019	-0.001	101.0
0.0	0.0	4	1	400.0	102.98507	1	2	1	0.0	0.0	0	0.225	0.0	0.011	-0.001	101.0
0.0	0.0	4	1	400.0	102.98507	1	2	1	0.0	0.0	0	0.225	0.0	0.057	-0.001	101.0
0.0	0.0	4	1	400.0	102.98507	1	2	1	0.0	0.0	0	0.225	-0.001	-0.034	-0.001	101.0
0.0	0.0	4	1	400.0	102.98507	1	2	1	0.0	0.0	0	0.225	-0.001	-0.15	0.0	101.0
0.0	0.0	4	1	400.0	102.98507	1	2	1	0.0	0.0	0	0.225	0.0	-0.006	0.0	101.0
0.0	0.0	4	1	400.0	102.98507	1	2	1	0.0	0.0	0	0.225	0.0	0.121	0.0	101.0
0.0	0.0	4	1	400.0	102.98507	1	2	1	0.0	0.0	0	0.225	0.0	0.008	0.0	101.0
0.0	0.0	4	1	400.0	102.98507	1	2	1	0.0	0.0	0	0.225	-0.001	-0.027	0.0	101.0
0.0	0.0	4	1	400.0	102.98507	1	2	1	0.0	0.0	0	0.225	0.0	0.035	0.0	101.0
0.0	0.0	4	1	400.0	102.98507	1	2	1	0.0	0.0	0	0.225	0.0	0.004	0.0	101.0
0.0	0.0	4	1	400.0	102.98507	1	2	1	0.0	0.0	0	0.225	0.0	0.005	0.0	101.0
0.0	0.0	4	1	400.0	102.98507	1	2	1	0.0	0.0	0	0.225	-0.001	-0.057	0.0	101.0
0.0	0.0	4	1	400.0	102.98507	1	2	1	0.0	0.0	0	0.225	0.0	0.002	0.0	101.0
0.0	0.0	4	1	400.0	102.98507	1	2	1	0.0	0.0	0	0.225	0.0	0.014	0.0	101.0
0.0	0.0	4	1	400.0	102.98507	1	2	1	0.0	0.0	0	0.225	0.0	-0.002	0.0	101.0
0.0	0.0	4	1	400.0	102.98507	1	2	1	0.0	0.0	0	0.225	-0.001	-0.032	0.0	101.0
0.0	0.0	4	1	400.0	102.98507	1	2	1	0.0	0.0	0	0.225	0.0	0.014	0.0	101.0
0.0	0.0	4	1	400.0	102.98507	1	2	1	0.0	0.0	0	0.225	-0.001	-0.028	0.0	101.0
0.0	0.0	4	1	400.0	102.98507	1	2	1	0.0	0.0	0	0.225	-0.001	-0.018	0.0	101.0
0.0	0.0	4	1	400.0	102.98507	1	2	1	0.0	0.0	0	0.225	-0.001	-0.023	0.0	101.0
0.0	0.0	4	1	400.0	102.98507	1	2	1	0.0	0.0	0	0.225	0.0	0.017	0.0	101.0
0.0	0.0	4	1	400.0	102.98507	1	2	1	0.0	0.0	0	0.225	0.0	-0.001	0.0	101.0
0.0	0.0	4	1	400.0	102.98507	1	2	1	0.0	0.0	0	0.225	0.0	0.106	0.0	101.0
0.0	0.0	4	1	400.0	102.98507	1	2	1	0.0	0.0	0	0.225	-0.001	-0.016	0.0	101.0
0.0	0.0	4	1	400.0	102.98507	1	2	1	0.0	0.0	0	0.225	0.0	0.005	0.0	101.0
0.0	0.0	4	1	400.0	102.98507	1	2	1	0.0	0.0	0	0.225	0.0	0.016	0.0	101.0
0.0	0.0	4	1	400.0	102.98507	1	2	1	0.0	0.0	0	0.225	0.0	0.005	0.0	101.0
0.0	0.0	4	1	400.0	102.98507	1	2	1	0.0	0.0	0	0.225	-0.001	-0.014	0.0	101.0
0.0	0.0	4	1	400.0	102.98507	1	2	1	0.0	0.0	0	0.225	0.0	-0.006	0.0	101.0
0.0	0.0	4	1	400.0	102.98507	1	2	1	0.0	0.0	0	0.225	0.0	-0.001	0.0	101.0
0.0	0.0	4	1	400.0	102.98507	1	2	1	0.0	0.0	0	0.225	-0.001	-0.04	0.0	101.0
0.0	0.0	4	1	400.0	102.98507	1	2	1	0.0	0.0	0	0.225	0.0	0.001	0.0	101.0
0.0	0.0	4	1	400.0	102.98507	1	2	1	0.0	0.0	0	0.225	-0.001	-0.017	0.0	101.0
0.0	0.0	4	1	400.0	102.98507	1	2	1	0.0	0.0	0	0.225	0.0	0.199	0.0	101.0
0.0	0.0	4	1	400.0	102.98507	1	2	1	0.0	0.0	0	0.225	-0.001	-0.012	0.0	101.0
0.0	0.0	4	1	400.0	102.98507	1	2	1	0.0	0.0	0	0.225	0.0	0.01	0.0	101.0
0.0	0.0	4	1	400.0	102.98507	1	2	1	0.0	0.0	0	0.225	0.0	0.019	0.0	101.0
0.0	0.0	4	1	400.0	102.98507	1	2	1	0.0	0.0	0	0.225	-0.001	-0.014	0.0	101.0
0.0	0.0	4	1	400.0	102.98507	1	2	1	0.0	0.0	0	0.225	0.0	0.015	0.0	101.0
0.0	0.0	4	1	400.0	102.98507	1	2	1	0.0	0.0	0	0.225	0.0	0.0	0.0	101.0
0.0	0.0	4	1	400.0	102.98507	1	2	1	0.0	0.0	0	0.225	-0.001	-0.037	0.0	101.0
0.0	0.0	4	1	400.0	102.98507	1	2	1	0.0	0.0	0	0.225	0.0	0.048	0.0	101.0
0.0	0.0	4	1	400.0	102.98507	1	2	1	0.0	0.0	0	0.225	0.0	0.013	0.0	101.0
0.0	0.0	4	1	400.0	102.98507	1	2	1	0.0	0.0	0	0.225	-0.001	-0.066	0.0	101.0
0.0	0.0	4	1	400.0	102.98507	1	2	1	0.0	0.0	0	0.225	-0.001	-0.014	0.0	101.0
0.0	0.0	4	1	400.0	102.98507	1	2	1	0.0	0.0	0	0.225	-0.001	-0.022	0.0	101.0
0.0	0.0	4	1	400.0	102.98507	1	2	1	0.0	0.0	0	0.225	0.0	0.009	0.0	101.0
0.0	0.0	4	1	400.0	102.98507	1	2	1	0.0	0.0	0	0.225	-0.001	-0.194	0.0	101.0
0.0	0.0	4	1	400.0	102.98507	1	2	1	0.0	0.0	0	0.225	0.0	0.01	0.0	101.0
0.0	0.0	4	1	400.0	102.98507	1	2	1	0.0	0.0	0	0.225	0.0	0.0	0.0	101.0
0.0	0.0	4	1	400.0	102.98507	1	2	1	0.0	0.0	0	0.225	0.0	0.0	0.0	101.0
0.0	0.0	4	1	400.0	102.98507	1	2	1	0.0	0.0	0	0.225	-0.001	-0.014	0.0	101.0
0.0	0.0	4	1	400.0	102.98507	1	2	1	0.0	0.0	0	0.225	0.0	0.037	0.0	101.0
0.0	0.0	4	1	400.0	102.98507	1	2	1	0.0	0.0	0	0.225	0.0	0.024	0.0	101.0
[truncated: 10,608 more rows]
