# Supplementary material for: Just noticeable differences for elbow joint torque feedback
Source: Sci Rep. 2021 Dec 7;11:23553. doi: 10.1038/s41598-021-02630-3 (PMC8651665; doi:10.1038/s41598-021-02630-3)
Supplement: Supplementary file 2 — Supplementary Information. [file 41598_2021_2630_MOESM2_ESM.zip › SupplementaryData_ScientificReports_KimAsbeck2021/S11_S1A.csv]

data 1	data 2	data 3	data 4	data 5	data 6	data 7	data 8	data 9	data 10	data 11	data 12	data 13	data 14	data 15	data 16	data 17
0.0	0.0	100.0	100.0	2	0.0	0.0	0.154	1.0	98.399414	0.0	1	0.0	0.0	0.0	0.0	0.0
0.0	0.0	100.0	100.0	2	0.0	0.0	0.152	1.0	97.87697	0.0	1	0.0	0.0	0.0	0.0	0.0
0.0	0.0	100.0	100.0	2	0.0	0.0	0.15	1.0	97.87697	0.0	1	0.0	0.0	0.0	0.0	0.0
0.0	0.0	100.0	100.0	2	0.0	0.0	0.148	1.0	98.76067	0.0	1	0.0	0.0	0.0	0.0	0.0
0.0	0.0	100.0	100.0	2	0.0	0.0	0.146	1.0	98.80162	0.0	1	0.0	0.0	0.0	0.0	0.0
0.0	0.0	100.0	100.0	2	0.0	0.0	0.144	1.0	98.80162	0.0	1	0.0	0.0	0.0	0.0	0.0
0.0	0.0	100.0	100.0	2	0.0	0.0	0.142	1.0	97.445496	0.0	1	0.0	0.0	0.0	0.0	0.0
0.0	0.0	100.0	100.0	2	0.0	0.0	0.139	1.0	97.445496	0.0	1	0.0	0.0	0.0	0.0	0.0
0.0	0.0	100.0	100.0	2	0.0	0.0	0.137	1.0	96.5328	0.0	1	0.0	0.0	0.0	0.0	0.0
0.0	0.0	100.0	100.0	2	0.0	0.0	0.135	1.0	95.583916	0.0	1	0.0	0.0	0.0	0.0	0.0
0.0	0.0	100.0	100.0	2	0.0	0.0	0.133	1.0	95.583916	0.0	1	0.0	0.0	0.0	0.0	0.0
0.0	0.0	100.0	100.0	2	0.0	0.0	0.13	1.0	95.77037	0.0	1	0.0	0.0	0.0	0.0	0.0
0.0	0.0	100.0	100.0	2	0.0	0.0	0.128	1.0	96.54648	0.0	1	0.0	0.0	0.0	0.0	0.0
0.0	0.0	100.0	100.0	2	0.0	0.0	0.126	1.0	96.54648	0.0	1	0.0	0.0	0.0	0.0	0.0
0.0	0.0	100.0	100.0	2	0.0	0.0	0.124	1.0	96.538475	0.0	1	0.0	0.0	0.0	0.0	0.0
0.0	0.0	100.0	100.0	2	0.0	0.0	0.122	1.0	96.65076	0.0	1	0.0	0.0	0.0	0.0	0.0
0.0	0.0	100.0	100.0	2	0.0	0.0	0.12	1.0	97.649704	0.0	1	0.0	0.0	0.0	0.0	0.0
0.0	0.0	100.0	100.0	2	0.0	0.0	0.118	1.0	96.50423	0.0	1	0.0	0.0	0.0	0.0	0.0
0.0	0.0	100.0	100.0	2	0.0	0.0	0.116	1.0	96.31018	0.0	1	0.0	0.0	0.0	0.0	0.0
0.0	0.0	100.0	100.0	2	0.0	0.0	0.113	1.0	96.78051	0.0	1	0.0	0.0	0.0	0.0	0.0
0.0	0.0	100.0	100.0	2	0.0	0.0	0.111	1.0	97.02104	0.0	1	0.0	0.0	0.0	0.0	0.0
0.0	0.0	100.0	100.0	2	0.0	0.0	0.11	1.0	97.02104	0.0	1	0.0	0.0	0.0	0.0	0.0
0.0	0.0	100.0	100.0	2	0.0	0.0	0.107	1.0	97.17219	0.0	1	0.0	0.0	0.0	0.0	0.0
0.0	0.0	100.0	100.0	2	0.0	0.0	0.106	1.0	97.17219	0.0	1	0.0	0.0	0.0	0.0	0.0
0.0	0.0	100.0	100.0	2	0.0	0.0	0.104	1.0	96.71774	0.0	1	0.0	0.0	0.0	0.0	0.0
0.0	0.0	100.0	100.0	2	0.0	0.0	0.102	1.0	97.43862	0.0	1	0.0	0.0	0.0	0.0	0.0
0.0	0.0	100.0	100.0	2	0.0	0.0	0.1	1.0	97.43862	0.0	1	0.0	0.0	0.0	0.0	0.0
0.0	0.0	100.0	100.0	2	0.0	0.0	0.098	1.0	97.66692	0.0	1	0.0	0.0	0.0	0.0	0.0
0.0	0.0	100.0	100.0	2	0.0	0.0	0.097	1.0	97.83313	0.0	1	0.0	0.0	0.0	0.0	0.0
0.0	0.0	100.0	100.0	2	0.0	0.0	0.095	1.0	97.713196	0.0	1	0.0	0.0	0.0	0.0	0.0
0.0	0.0	100.0	100.0	2	0.0	0.0	0.094	1.0	97.62584	0.0	1	0.0	0.0	0.0	0.0	0.0
0.0	0.0	100.0	100.0	2	0.0	0.0	0.092	1.0	97.62584	0.0	1	0.0	0.0	0.0	0.0	0.0
0.0	0.0	100.0	100.0	2	0.0	0.0	0.091	1.0	97.92987	0.0	1	0.0	0.0	0.0	0.0	0.0
0.0	0.0	100.0	100.0	2	0.0	0.0	0.089	1.0	97.91	0.0	1	0.0	0.0	0.0	0.0	0.0
0.0	0.0	100.0	100.0	2	0.0	0.0	0.088	1.0	97.91	0.0	1	0.0	0.0	0.0	0.0	0.0
0.0	0.0	100.0	100.0	2	0.0	0.0	0.087	1.0	97.520004	0.0	1	0.0	0.0	0.0	0.0	0.0
0.0	0.0	100.0	100.0	2	0.0	0.0	0.085	1.0	97.29339	0.0	1	0.0	0.0	0.0	0.0	0.0
0.0	0.0	100.0	100.0	2	0.0	0.0	0.084	1.0	97.29339	0.0	1	0.0	0.0	0.0	0.0	0.0
0.0	0.0	100.0	100.0	2	0.0	0.0	0.082	1.0	96.31034	0.0	1	0.0	0.0	0.0	0.0	0.0
0.0	0.0	100.0	100.0	2	0.0	0.0	0.081	1.0	96.31034	0.0	1	0.0	0.0	0.0	0.0	0.0
0.0	0.0	100.0	100.0	2	0.0	0.0	0.08	1.0	96.67883	0.0	1	0.0	0.0	0.0	0.0	0.0
0.0	0.0	100.0	100.0	2	0.0	0.0	0.079	1.0	96.50606	0.0	1	0.0	0.0	0.0	0.0	0.0
0.0	0.0	100.0	100.0	2	0.0	0.0	0.077	1.0	96.50606	0.0	1	0.0	0.0	0.0	0.0	0.0
0.0	0.0	100.0	100.0	2	0.0	0.0	0.076	1.0	96.283394	0.0	1	0.0	0.0	0.0	0.0	0.0
0.0	0.0	100.0	100.0	2	0.0	0.0	0.075	1.0	95.864525	0.0	1	0.0	0.0	0.0	0.0	0.0
0.0	0.0	100.0	100.0	2	0.0	0.0	0.074	1.0	95.864525	0.0	1	0.0	0.0	0.0	0.0	0.0
0.0	0.0	100.0	100.0	2	0.0	0.0	0.072	1.0	94.849365	0.0	1	0.0	0.0	0.0	0.0	0.0
0.0	0.0	100.0	100.0	2	0.0	0.0	0.071	1.0	94.849365	0.0	1	0.0	0.0	0.0	0.0	0.0
0.0	0.0	100.0	100.0	2	0.0	0.0	0.07	1.0	97.94376	0.0	1	0.0	0.0	0.0	0.0	0.0
0.0	0.0	100.0	100.0	2	0.0	0.0	0.068	1.0	98.66945	0.0	1	0.0	0.0	0.0	0.0	0.0
0.0	0.0	100.0	100.0	2	0.0	0.0	0.067	1.0	98.66945	0.0	1	0.0	0.0	0.0	0.0	0.0
0.0	0.0	100.0	100.0	2	0.0	0.0	0.066	1.0	98.77607	0.0	1	0.0	0.0	0.0	0.0	0.0
0.0	0.0	100.0	100.0	2	0.0	0.0	0.064	1.0	98.18255	0.0	1	0.0	0.0	0.0	0.0	0.0
0.0	0.0	100.0	100.0	2	0.0	0.0	0.063	1.0	98.18255	0.0	1	0.0	0.0	0.0	0.0	0.0
0.0	0.0	100.0	100.0	2	0.0	0.0	0.062	1.0	97.72366	0.0	1	0.0	0.0	0.0	0.0	0.0
0.0	0.0	100.0	100.0	2	0.0	0.0	0.06	1.0	97.72366	0.0	1	0.0	0.0	0.0	0.0	0.0
0.0	0.0	100.0	100.0	2	0.0	0.0	0.059	1.0	97.413025	0.0	1	0.0	0.0	0.0	0.0	0.0
0.0	0.0	100.0	100.0	2	0.0	0.0	0.058	1.0	96.96574	0.0	1	0.0	0.0	0.0	0.0	0.0
0.0	0.0	100.0	100.0	2	0.0	0.0	0.057	1.0	96.96574	0.0	1	0.0	0.0	0.0	0.0	0.0
0.0	0.0	100.0	100.0	2	0.0	0.0	0.055	1.0	96.52387	0.0	1	0.0	0.0	0.0	0.0	0.0
0.0	0.0	100.0	100.0	2	0.0	0.0	0.054	1.0	95.79813	0.0	1	0.0	0.0	0.0	0.0	0.0
0.0	0.0	100.0	100.0	2	0.0	0.0	0.053	1.0	95.79813	0.0	1	0.0	0.0	0.0	0.0	0.0
0.0	0.0	100.0	100.0	2	0.0	0.0	0.051	1.0	95.1318	0.0	1	0.0	0.0	0.0	0.0	0.0
0.0	0.0	100.0	100.0	2	0.0	0.0	0.05	1.0	95.1318	0.0	1	0.0	0.0	0.0	0.0	0.0
0.0	0.0	100.0	100.0	2	0.0	0.0	0.049	1.0	96.25727	0.0	1	0.0	0.0	0.0	0.0	0.0
0.0	0.0	100.0	100.0	2	0.0	0.0	0.048	1.0	96.607666	0.0	1	0.0	0.0	0.0	0.0	0.0
0.0	0.0	100.0	100.0	2	0.0	0.0	0.047	1.0	96.607666	0.0	1	0.0	0.0	0.0	0.0	0.0
0.0	0.0	100.0	100.0	2	0.0	0.0	0.046	1.0	96.82728	0.0	1	0.0	0.0	0.0	0.0	0.0
0.0	0.0	100.0	100.0	2	0.0	0.0	0.045	1.0	95.77508	0.0	1	0.0	0.0	0.0	0.0	0.0
0.0	0.0	100.0	100.0	2	0.0	0.0	0.043	1.0	95.77508	0.0	1	0.0	0.0	0.0	0.0	0.0
0.0	0.0	100.0	100.0	2	0.0	0.0	0.042	1.0	96.481415	0.0	1	0.0	0.0	0.0	0.0	0.0
0.0	0.0	100.0	100.0	2	0.0	0.0	0.041	1.0	96.481415	0.0	1	0.0	0.0	0.0	0.0	0.0
0.0	0.0	100.0	100.0	2	0.0	0.0	0.04	1.0	96.80319	0.0	1	0.0	0.0	0.0	0.0	0.0
0.0	0.0	100.0	100.0	2	0.0	0.0	0.04	1.0	96.77324	0.0	1	0.0	0.0	0.0	0.0	0.0
0.0	0.0	100.0	100.0	2	0.0	0.0	0.039	1.0	96.77324	0.0	1	0.0	0.0	0.0	0.0	0.0
0.0	0.0	100.0	100.0	2	0.0	0.0	0.038	1.0	96.64363	0.0	1	0.0	0.0	0.0	0.0	0.0
0.0	0.0	100.0	100.0	2	0.0	0.0	0.037	1.0	96.85983	0.0	1	0.0	0.0	0.0	0.0	0.0
0.0	0.0	100.0	100.0	2	0.0	0.0	0.036	1.0	96.85983	0.0	1	0.0	0.0	0.0	0.0	0.0
0.0	0.0	100.0	100.0	2	0.0	0.0	0.035	1.0	96.76858	0.0	1	0.0	0.0	0.0	0.0	0.0
0.0	0.0	100.0	100.0	2	0.0	0.0	0.035	1.0	96.76858	0.0	1	0.0	0.0	0.0	0.0	0.0
0.0	0.0	100.0	100.0	2	0.0	0.0	0.034	1.0	96.29072	0.0	1	0.0	0.0	0.0	0.0	0.0
0.0	0.0	100.0	100.0	2	0.0	0.0	0.033	1.0	95.98583	0.0	1	0.0	0.0	0.0	0.0	0.0
0.0	0.0	100.0	100.0	2	0.0	0.0	0.032	1.0	95.98583	0.0	1	0.0	0.0	0.0	0.0	0.0
0.0	0.0	100.0	100.0	2	0.0	0.0	0.031	1.0	96.16266	0.0	1	0.0	0.0	0.0	0.0	0.0
0.0	0.0	100.0	100.0	2	0.0	0.0	0.031	1.0	96.61678	0.0	1	0.0	0.0	0.0	0.0	0.0
0.0	0.0	100.0	100.0	2	0.0	0.0	0.03	1.0	96.61678	0.0	1	0.0	0.0	0.0	0.0	0.0
0.0	0.0	100.0	100.0	2	0.0	0.0	0.029	1.0	97.56775	0.0	1	0.0	0.0	0.0	0.0	0.0
0.0	0.0	100.0	100.0	2	0.0	0.0	0.028	1.0	97.56775	0.0	1	0.0	0.0	0.0	0.0	0.0
0.0	0.0	100.0	100.0	2	0.0	0.0	0.028	1.0	98.08975	0.0	1	0.0	0.0	0.0	0.0	0.0
0.0	0.0	100.0	100.0	2	0.0	0.0	0.027	1.0	97.41545	0.0	1	0.0	0.0	0.0	0.0	0.0
0.0	0.0	100.0	100.0	2	0.0	0.0	0.026	1.0	97.41545	0.0	1	0.0	0.0	0.0	0.0	0.0
0.0	0.0	100.0	100.0	2	0.0	0.0	0.025	1.0	96.64401	0.0	1	0.0	0.0	0.0	0.0	0.0
0.0	0.0	100.0	100.0	2	0.0	0.0	0.024	1.0	96.110916	0.0	1	0.0	0.0	0.0	0.0	0.0
0.0	0.0	100.0	100.0	2	0.0	0.0	0.024	1.0	96.110916	0.0	1	0.0	0.0	0.0	0.0	0.0
0.0	0.0	100.0	100.0	2	0.0	0.0	0.023	1.0	95.79986	0.0	1	0.0	0.0	0.0	0.0	0.0
0.0	0.0	100.0	100.0	2	0.0	0.0	0.022	1.0	94.99124	0.0	1	0.0	0.0	0.0	0.0	0.0
0.0	0.0	100.0	100.0	2	0.0	0.0	0.022	1.0	95.130585	0.0	1	0.0	0.0	0.0	0.0	0.0
0.0	0.0	100.0	100.0	2	0.0	0.0	0.021	1.0	94.42031	0.0	1	0.0	0.0	0.0	0.0	0.0
0.0	0.0	100.0	100.0	2	0.0	0.0	0.02	1.0	94.42031	0.0	1	0.0	0.0	0.0	0.0	0.0
0.0	0.0	100.0	100.0	2	0.0	0.0	0.019	1.0	94.005264	0.0	1	0.0	0.0	0.0	0.0	0.0
0.0	0.0	100.0	100.0	2	0.0	0.0	0.018	1.0	95.56926	0.0	1	0.0	0.0	0.0	0.0	0.0
0.0	0.0	100.0	100.0	2	0.0	0.0	0.018	1.0	95.56926	0.0	1	0.0	0.0	0.0	0.0	0.0
0.0	0.0	100.0	100.0	2	0.0	0.0	0.017	1.0	95.95718	0.0	1	0.0	0.0	0.0	0.0	0.0
0.0	0.0	100.0	100.0	2	0.0	0.0	0.016	1.0	95.95718	0.0	1	0.0	0.0	0.0	0.0	0.0
0.0	0.0	100.0	100.0	2	0.0	0.0	0.016	1.0	95.83614	0.0	1	0.0	0.0	0.0	0.0	0.0
0.0	0.0	100.0	100.0	2	0.0	0.0	0.015	1.0	95.80861	0.0	1	0.0	0.0	0.0	0.0	0.0
0.0	0.0	100.0	100.0	2	0.0	0.0	0.014	1.0	95.80861	0.0	1	0.0	0.0	0.0	0.0	0.0
0.0	0.0	100.0	100.0	2	0.0	0.0	0.013	1.0	95.129105	0.0	1	0.0	0.0	0.0	0.0	0.0
0.0	0.0	100.0	100.0	2	0.0	0.0	0.012	1.0	96.30362	0.0	1	0.0	0.0	0.0	0.0	0.0
0.0	0.0	100.0	100.0	2	0.0	0.0	0.011	1.0	96.30362	0.0	1	0.0	0.0	0.0	0.0	0.0
0.0	0.0	100.0	100.0	2	0.0	0.0	0.01	1.0	96.16542	0.0	1	0.0	0.0	0.0	0.0	0.0
0.0	0.0	100.0	100.0	2	0.0	0.0	0.009	1.0	96.16542	0.0	1	0.0	0.0	0.0	0.0	0.0
0.0	0.0	100.0	100.0	2	0.0	0.0	0.008	1.0	95.1035	0.0	1	0.0	0.0	0.0	0.0	0.0
0.0	0.0	100.0	100.0	2	0.0	0.0	0.007	1.0	94.09953	0.0	1	0.0	0.0	0.0	0.0	0.0
0.0	0.0	100.0	100.0	2	0.0	0.0	0.006	1.0	94.09953	0.0	1	0.0	0.0	0.0	0.0	0.0
0.0	0.0	100.0	100.0	2	0.0	0.0	0.005	1.0	94.00103	0.0	1	0.0	0.0	0.0	0.0	0.0
0.0	0.0	100.0	100.0	2	0.0	0.0	0.004	1.0	96.34696	0.0	1	0.0	0.0	0.0	0.0	0.0
0.0	0.0	100.0	100.0	2	0.0	0.0	0.003	1.0	96.34696	0.0	1	0.0	0.0	0.0	0.0	0.0
0.0	0.0	100.0	100.0	2	0.0	0.0	0.002	1.0	97.28823	0.0	1	0.0	0.0	0.0	0.0	0.0
0.0	0.0	100.0	100.0	2	0.0	0.0	0.001	1.0	97.28823	0.0	1	0.0	0.0	0.0	0.0	0.0
0.0	0.0	100.0	100.0	2	0.0	0.0	0.0	1.0	96.989494	0.0	1	0.0	0.0	0.0	0.0	0.0
0.0	0.0	100.0	100.0	2	0.0	0.0	0.0	1.0	96.47875	0.0	1	0.0	0.0	0.0	0.0	0.0
0.0	0.0	100.0	100.0	2	0.0	0.0	-0.001	1.0	96.103714	0.0	1	0.0	0.0	0.0	0.0	0.0
0.0	0.0	100.0	100.0	2	0.0	0.0	-0.002	1.0	95.69891	0.0	1	0.0	0.0	0.0	0.0	0.0
0.0	0.0	100.0	100.0	2	0.0	0.0	-0.004	1.0	96.08477	0.0	1	0.0	0.0	0.0	0.0	0.0
0.0	0.0	100.0	100.0	2	0.0	0.0	-0.005	1.0	96.08477	0.0	1	0.0	0.0	0.0	0.0	0.0
0.0	0.0	100.0	100.0	2	0.0	0.0	-0.006	1.0	96.29514	0.0	1	0.0	0.0	0.0	0.0	0.0
0.0	0.0	100.0	100.0	2	0.0	0.0	-0.007	1.0	96.29514	0.0	1	0.0	0.0	0.0	0.0	0.0
0.0	0.0	100.0	100.0	2	0.0	0.0	-0.009	1.0	96.3159	0.0	1	0.0	0.0	0.0	0.0	0.0
0.0	0.0	100.0	100.0	2	0.0	0.0	-0.01	1.0	96.36966	0.0	1	0.0	0.0	1.0	0.0	0.0
0.0	0.0	100.0	100.0	2	0.0	0.0	-0.011	1.0	96.36966	0.0	1	0.0	0.0	1.0	0.0	0.0
0.0	0.0	100.0	100.0	2	0.0	0.0	-0.013	1.0	97.11	0.0	1	0.0	0.0	2.0	0.0	0.0
6944.445	500.0	100.0	100.0	2	0.0	0.0	-0.014	1.0	96.412346	0.0	1	0.0	0.0	4.0	0.0	0.0
6944.445	500.0	100.0	100.0	2	0.0	0.0	-0.015	1.0	96.412346	0.0	1	0.0	0.0	4.0	0.0	0.0
6944.445	500.0	100.0	100.0	2	0.0	0.0	-0.017	1.0	95.41296	0.0	1	0.0	0.0	4.0	0.0	0.0
6944.445	500.0	100.0	100.0	2	0.0	0.0	-0.018	1.0	95.41296	0.0	1	0.0	0.0	4.0	0.0	0.0
6944.445	500.0	100.0	100.0	2	0.0	0.0	-0.019	1.0	95.26972	0.0	1	0.0	0.0	4.0	0.0	0.0
6944.445	500.0	100.0	100.0	2	0.0	0.0	-0.02	1.0	96.325485	0.49	1	0.0	0.0	4.0	0.0	0.0
6944.445	500.0	100.0	100.0	2	0.0	0.0	-0.022	1.0	96.325485	1.372	1	0.0	0.0	4.0	0.0	0.0
6944.445	500.0	100.0	100.0	2	0.0	0.0	-0.023	1.0	96.69246	1.372	1	0.0	0.0	4.0	0.0	0.0
6944.445	500.0	100.0	100.0	2	0.0	0.0	-0.024	1.0	96.629425	2.133	1	0.0	0.0	4.0	0.0	0.0
6944.445	500.0	100.0	100.0	2	0.0	0.0	-0.024	1.0	96.629425	2.133	1	0.0	0.0	4.0	0.0	0.0
6944.445	500.0	100.0	100.0	2	0.0	0.0	-0.025	1.0	96.79345	2.474	1	0.0	0.0	4.0	0.0	0.0
6944.445	500.0	100.0	100.0	2	0.0	0.0	-0.026	1.0	96.79345	3.084	1	0.0	0.0	4.0	0.0	0.0
6944.445	500.0	100.0	100.0	2	0.0	0.0	-0.026	1.0	97.07275	3.084	1	0.0	0.0	4.0	0.0	0.0
6944.445	500.0	100.0	100.0	2	0.0	0.0	-0.027	1.0	97.50696	3.358	1	0.0	0.0	4.0	0.0	0.0
6944.445	500.0	100.0	100.0	2	0.0	0.0	-0.028	1.0	97.50696	3.849	1	0.0	0.0	4.0	0.0	0.0
6944.445	500.0	100.0	100.0	2	0.0	0.0	-0.029	1.0	97.8044	3.849	1	0.0	0.0	4.0	0.0	0.0
6944.445	500.0	100.0	100.0	2	0.0	0.0	-0.029	1.0	96.7654	4.068	1	0.0	0.0	4.0	0.0	0.0
6944.445	500.0	100.0	100.0	2	0.0	0.0	-0.03	1.0	96.7654	4.068	1	0.0	0.0	4.0	0.0	0.0
6944.445	500.0	100.0	100.0	2	0.0	0.0	-0.03	1.0	96.20339	4.462	1	0.0	0.0	4.0	0.0	0.0
6944.445	500.0	100.0	100.0	2	0.0	0.0	-0.031	1.0	96.20339	4.638	1	0.0	0.0	4.0	0.0	0.0
6944.445	500.0	100.0	100.0	2	0.0	0.0	-0.031	1.0	97.17248	4.638	1	0.0	0.0	4.0	0.0	0.0
6944.445	500.0	100.0	100.0	2	0.0	0.0	-0.032	1.0	94.93268	4.954	1	0.0	0.0	4.0	0.0	0.0
6944.445	500.0	100.0	100.0	2	0.0	0.0	-0.032	1.0	94.93268	5.094	1	0.0	0.0	4.0	0.0	0.0
6944.445	500.0	100.0	100.0	2	0.0	0.0	-0.033	1.0	98.60004	5.094	1	0.0	0.0	4.0	0.0	0.0
6944.445	500.0	100.0	100.0	2	0.0	0.0	-0.034	1.0	98.88452	5.349	1	0.0	0.0	4.0	0.0	0.0
6944.445	500.0	100.0	100.0	2	0.0	0.0	-0.034	1.0	98.88452	5.349	1	0.0	0.0	4.0	0.0	0.0
6944.445	500.0	100.0	100.0	2	0.0	0.0	-0.035	1.0	98.56321	5.567	1	0.0	0.0	4.0	0.0	0.0
6944.445	500.0	100.0	100.0	2	0.0	0.0	-0.035	1.0	98.56321	5.666	1	0.0	0.0	4.0	0.0	0.0
6944.445	500.0	100.0	100.0	2	0.0	0.0	-0.035	1.0	98.25915	5.666	1	0.0	0.0	4.0	0.0	0.0
6944.445	500.0	100.0	100.0	2	0.0	0.0	-0.036	1.0	98.14028	5.841	1	0.0	0.0	4.0	0.0	0.0
6944.445	500.0	100.0	100.0	2	0.0	0.0	-0.036	1.0	98.14028	5.92	1	0.0	0.0	4.0	0.0	0.0
6944.445	500.0	100.0	100.0	2	0.0	0.0	-0.036	1.0	98.42201	5.92	1	0.0	0.0	4.0	0.0	0.0
6944.445	500.0	100.0	100.0	2	0.0	0.0	-0.036	1.0	97.766785	6.06	1	0.0	0.0	4.0	0.0	0.0
6944.445	500.0	100.0	100.0	2	0.0	0.0	-0.036	1.0	97.766785	6.06	1	0.0	0.0	4.0	0.0	0.0
6944.445	500.0	100.0	100.0	2	0.0	0.0	-0.036	1.0	97.89904	6.182	1	0.0	0.0	4.0	0.0	0.0
6944.445	500.0	100.0	100.0	2	0.0	0.0	-0.036	1.0	97.89904	6.237	1	0.0	0.0	4.0	0.0	0.0
6944.445	500.0	100.0	100.0	2	0.0	0.0	-0.036	1.0	98.87925	6.237	1	0.0	0.0	4.0	0.0	0.0
6944.445	500.0	100.0	100.0	2	0.0	0.0	-0.036	1.0	99.15901	6.335	1	0.0	0.0	4.0	0.0	0.0
6944.445	500.0	100.0	100.0	2	0.0	0.0	-0.036	1.0	99.15901	6.378	1	0.0	0.0	4.0	0.0	0.0
6944.445	500.0	100.0	100.0	2	0.0	0.0	-0.036	1.0	98.48369	6.378	1	0.0	0.0	4.0	0.0	0.0
6944.445	500.0	100.0	100.0	2	0.0	0.0	-0.036	1.0	98.12195	6.456	1	0.0	0.0	4.0	0.0	0.0
6944.445	500.0	100.0	100.0	2	0.0	0.0	-0.036	1.0	98.12195	6.456	1	0.0	0.0	4.0	0.0	0.0
6944.445	500.0	100.0	100.0	2	0.0	0.0	-0.036	1.0	96.714745	6.524	1	0.0	0.0	4.0	0.0	0.0
6944.445	500.0	100.0	100.0	2	0.0	0.0	-0.036	1.0	96.714745	6.554	1	0.0	0.0	4.0	0.0	0.0
6944.445	500.0	100.0	100.0	2	0.0	0.0	-0.036	1.0	96.358536	6.554	1	0.0	0.0	4.0	0.0	0.0
6944.445	500.0	100.0	100.0	2	0.0	0.0	-0.036	1.0	96.0735	6.582	1	0.0	0.0	4.0	0.0	0.0
6944.445	500.0	100.0	100.0	2	0.0	0.0	-0.035	1.0	96.0735	6.633	1	0.0	0.0	4.0	0.0	0.0
6944.445	500.0	100.0	100.0	2	0.0	0.0	-0.035	1.0	95.89638	6.633	1	0.0	0.0	4.0	0.0	0.0
6944.445	500.0	100.0	100.0	2	0.0	0.0	-0.035	1.0	96.73851	6.655	1	0.0	0.0	4.0	0.0	0.0
6944.445	500.0	100.0	100.0	2	0.0	0.0	-0.035	1.0	96.73851	6.655	1	0.0	0.0	4.0	0.0	0.0
6944.445	500.0	100.0	100.0	2	0.0	0.0	-0.035	1.0	96.33121	6.696	1	0.0	0.0	4.0	0.0	0.0
6944.445	500.0	100.0	100.0	2	0.0	0.0	-0.035	1.0	96.33121	6.714	1	0.0	0.0	4.0	0.0	0.0
6944.445	500.0	100.0	100.0	2	0.0	0.0	-0.035	1.0	96.54038	6.714	1	0.0	0.0	4.0	0.0	0.0
6944.445	500.0	100.0	100.0	2	0.0	0.0	-0.035	1.0	97.609474	6.747	1	0.0	0.0	4.0	0.0	0.0
6944.445	500.0	100.0	100.0	2	0.0	0.0	-0.035	1.0	97.609474	6.761	1	0.0	0.0	4.0	0.0	0.0
6944.445	500.0	100.0	100.0	2	0.0	0.0	-0.035	1.0	100.23989	6.761	1	0.0	0.0	4.0	0.0	0.0
6944.445	500.0	100.0	100.0	2	0.0	0.0	-0.035	1.0	99.46699	6.788	1	0.0	0.0	4.0	0.0	0.0
6944.445	500.0	100.0	100.0	2	0.0	0.0	-0.035	1.0	99.46699	6.788	1	0.0	0.0	4.0	0.0	0.0
6944.445	500.0	100.0	100.0	2	0.0	0.0	-0.035	1.0	99.092804	6.81	1	0.0	0.0	4.0	0.0	0.0
6944.445	500.0	100.0	100.0	2	0.0	0.0	-0.034	1.0	99.092804	6.82	1	0.0	0.0	4.0	0.0	0.0
6944.445	500.0	100.0	100.0	2	0.0	0.0	-0.034	1.0	99.62867	6.82	1	0.0	0.0	4.0	0.0	0.0
6944.445	500.0	100.0	100.0	2	0.0	0.0	-0.034	1.0	99.278114	6.838	1	0.0	0.0	4.0	0.0	0.0
6944.445	500.0	100.0	100.0	2	0.0	0.0	-0.033	1.0	99.81752	6.853	1	0.0	0.0	4.0	0.0	0.0
6944.445	500.0	100.0	100.0	2	0.0	0.0	-0.033	1.0	98.79201	6.853	1	0.0	0.0	4.0	0.0	0.0
6944.445	500.0	100.0	100.0	2	0.0	0.0	-0.032	1.0	98.06464	6.861	1	0.0	0.0	4.0	0.0	0.0
6944.445	500.0	100.0	100.0	2	0.0	0.0	-0.031	1.0	98.06464	6.861	1	0.0	0.0	4.0	0.0	0.0
6944.445	500.0	100.0	100.0	2	0.0	0.0	-0.029	1.0	97.429596	6.873	1	0.0	0.0	4.0	0.0	0.0
6944.445	500.0	100.0	100.0	2	0.0	0.0	-0.028	1.0	97.429596	6.879	1	0.0	0.0	4.0	0.0	0.0
6944.445	500.0	100.0	100.0	2	0.0	0.0	-0.027	1.0	96.6866	6.879	1	0.0	0.0	4.0	0.0	0.0
6944.445	500.0	100.0	100.0	2	0.0	0.0	-0.026	1.0	96.20863	6.889	1	0.0	0.0	4.0	0.0	0.0
6944.445	500.0	100.0	100.0	2	0.0	0.0	-0.024	1.0	96.20863	6.893	1	0.0	0.0	4.0	0.0	0.0
6944.445	500.0	100.0	100.0	2	0.0	0.0	-0.022	1.0	95.967415	6.893	1	0.0	0.0	4.0	0.0	0.0
6944.445	500.0	100.0	100.0	2	0.0	0.0	-0.021	1.0	95.41557	6.902	1	0.0	0.0	4.0	0.0	0.0
6944.445	500.0	100.0	100.0	2	0.0	0.0	-0.019	1.0	95.41557	6.902	1	0.0	0.0	4.0	0.0	0.0
6944.445	500.0	100.0	100.0	2	0.0	0.0	-0.017	1.0	96.479996	6.906	1	0.0	0.0	4.0	0.0	0.0
6944.445	500.0	100.0	100.0	2	0.0	0.0	-0.015	1.0	96.339455	6.911	1	0.0	0.0	4.0	0.0	0.0
6944.445	500.0	100.0	100.0	2	0.0	0.0	-0.013	1.0	96.220924	6.911	1	0.0	0.0	4.0	0.0	0.0
6944.445	500.0	100.0	100.0	2	0.0	0.0	-0.011	1.0	95.88461	6.914	1	0.0	0.0	4.0	0.0	0.0
6944.445	500.0	100.0	100.0	2	0.0	0.0	-0.009	1.0	95.98012	6.92	1	0.0	0.0	4.0	0.0	0.0
6944.445	500.0	100.0	100.0	2	0.0	0.0	-0.007	1.0	96.99923	6.92	1	0.0	0.0	5.0	0.0	0.0
6944.445	500.0	100.0	100.0	2	0.0	0.0	-0.005	1.0	96.26073	6.923	1	0.0	0.0	5.0	0.0	0.0
6944.445	500.0	100.0	100.0	2	0.0	0.0	-0.003	1.0	96.26073	6.923	1	0.0	0.0	5.0	0.0	0.0
6944.445	500.0	100.0	100.0	2	0.0	0.0	-0.001	1.0	96.131195	6.927	1	0.0	0.0	5.0	0.0	0.0
6944.445	500.0	100.0	100.0	2	0.0	0.0	0.0	1.0	96.131195	6.929	1	0.0	0.0	5.0	0.0	0.0
6944.445	500.0	100.0	100.0	2	0.0	0.0	0.003	1.0	97.17887	6.929	1	0.0	0.0	5.0	0.0	0.0
6944.445	500.0	100.0	100.0	2	0.0	0.0	0.005	1.0	96.46155	6.931	1	0.0	0.0	5.0	0.0	0.0
6944.445	500.0	100.0	100.0	2	0.0	0.0	0.007	1.0	96.46155	6.934	1	0.0	0.0	5.0	0.0	0.0
6944.445	500.0	100.0	100.0	2	0.0	0.0	0.01	1.0	95.56448	6.934	1	0.0	0.0	5.0	0.0	0.0
6944.445	500.0	100.0	100.0	2	0.0	0.0	0.012	1.0	95.1522	6.935	1	0.0	0.0	5.0	0.0	0.0
6944.445	500.0	100.0	100.0	2	0.0	0.0	0.014	1.0	95.1522	6.935	1	0.0	0.0	5.0	0.0	0.0
6944.445	500.0	100.0	100.0	2	0.0	0.0	0.016	1.0	96.416466	6.938	1	0.0	0.0	5.0	0.0	0.0
6944.445	500.0	100.0	100.0	2	0.0	0.0	0.018	1.0	96.416466	6.94	1	0.0	0.0	5.0	0.0	0.0
6944.445	500.0	100.0	100.0	2	0.0	0.0	0.02	1.0	96.596146	6.94	1	0.0	0.0	5.0	0.0	0.0
6944.445	500.0	100.0	100.0	2	0.0	0.0	0.022	1.0	96.386055	6.942	1	0.0	0.0	5.0	0.0	0.0
6944.445	500.0	100.0	100.0	2	0.0	0.0	0.024	1.0	96.386055	6.942	1	0.0	0.0	5.0	0.0	0.0
6944.445	500.0	100.0	100.0	2	0.0	0.0	0.026	1.0	97.085045	6.942	1	0.0	0.0	5.0	0.0	0.0
6944.445	500.0	100.0	100.0	2	0.0	0.0	0.027	1.0	97.085045	6.944	1	0.0	0.0	5.0	0.0	0.0
6944.445	500.0	100.0	100.0	2	0.0	0.0	0.029	1.0	96.378296	6.944	1	0.0	0.0	5.0	0.0	0.0
6944.445	500.0	100.0	100.0	2	0.0	0.0	0.031	1.0	98.12253	6.945	1	0.0	0.0	5.0	0.0	0.0
6944.445	500.0	100.0	100.0	2	0.0	0.0	0.032	1.0	98.12253	6.946	1	0.0	0.0	5.0	0.0	0.0
6944.445	500.0	100.0	100.0	2	0.0	0.0	0.034	1.0	98.13373	6.946	1	0.0	0.0	5.0	0.0	0.0
6944.445	500.0	100.0	100.0	2	0.0	0.0	0.036	1.0	98.576035	6.947	1	0.0	0.0	5.0	0.0	0.0
6944.445	500.0	100.0	100.0	2	0.0	0.0	0.038	1.0	98.576035	6.947	1	0.0	0.0	5.0	0.0	0.0
6944.445	500.0	100.0	100.0	2	0.0	0.0	0.04	1.0	97.91407	6.947	1	0.0	0.0	5.0	0.0	0.0
6944.445	500.0	100.0	100.0	2	0.0	0.0	0.041	1.0	97.91407	6.948	1	0.0	0.0	5.0	0.0	0.0
6944.445	500.0	100.0	100.0	2	0.0	0.0	0.043	1.0	97.05516	6.948	1	0.0	0.0	5.0	0.0	0.0
6944.445	500.0	100.0	100.0	2	0.0	0.0	0.044	1.0	98.152596	6.948	1	0.0	0.0	5.0	0.0	0.0
6944.445	500.0	100.0	100.0	2	0.0	0.0	0.046	1.0	98.152596	6.949	1	0.0	0.0	5.0	0.0	0.0
6944.445	500.0	100.0	100.0	2	0.0	0.0	0.048	1.0	97.194	6.949	1	0.0	0.0	5.0	0.0	0.0
6944.445	500.0	100.0	100.0	2	0.0	0.0	0.049	1.0	97.23381	6.949	1	0.0	0.0	5.0	0.0	0.0
6944.445	500.0	100.0	100.0	2	0.0	0.0	0.051	1.0	97.23381	6.949	1	0.0	0.0	5.0	0.0	0.0
6944.445	500.0	100.0	100.0	2	0.0	0.0	0.052	1.0	96.92699	6.949	1	0.0	0.0	5.0	0.0	0.0
6944.445	500.0	100.0	100.0	2	0.0	0.0	0.054	1.0	96.92699	6.949	1	0.0	0.0	5.0	0.0	0.0
6944.445	500.0	100.0	100.0	2	0.0	0.0	0.055	1.0	96.75071	6.949	1	0.0	0.0	5.0	0.0	0.0
6944.445	500.0	100.0	100.0	2	0.0	0.0	0.056	1.0	97.39986	6.95	1	0.0	0.0	5.0	0.0	0.0
6944.445	500.0	100.0	100.0	2	0.0	0.0	0.058	1.0	97.39986	6.95	1	0.0	0.0	5.0	0.0	0.0
6944.445	500.0	100.0	100.0	2	0.0	0.0	0.059	1.0	97.193954	6.95	1	0.0	0.0	5.0	0.0	0.0
6944.445	500.0	100.0	100.0	2	0.0	0.0	0.061	1.0	96.29242	6.95	1	0.0	0.0	5.0	0.0	0.0
6944.445	500.0	100.0	100.0	2	0.0	0.0	0.062	1.0	96.29242	6.95	1	0.0	0.0	5.0	0.0	0.0
6944.445	500.0	100.0	100.0	2	0.0	0.0	0.063	1.0	95.3799	6.95	1	0.0	0.0	5.0	0.0	0.0
6944.445	500.0	100.0	100.0	2	0.0	0.0	0.065	1.0	95.3799	6.951	1	0.0	0.0	5.0	0.0	0.0
6944.445	500.0	100.0	100.0	2	0.0	0.0	0.066	1.0	95.74308	6.951	1	0.0	0.0	5.0	0.0	0.0
6944.445	500.0	100.0	100.0	2	0.0	0.0	0.067	1.0	94.88822	6.951	1	0.0	0.0	5.0	0.0	0.0
6944.445	500.0	100.0	100.0	2	0.0	0.0	0.068	1.0	94.88822	6.951	1	0.0	0.0	5.0	0.0	0.0
6944.445	500.0	100.0	100.0	2	0.0	0.0	0.069	1.0	95.00258	6.951	1	0.0	0.0	5.0	0.0	0.0
6944.445	500.0	100.0	100.0	2	0.0	0.0	0.07	1.0	95.61988	6.951	1	0.0	0.0	5.0	0.0	0.0
6944.445	500.0	100.0	100.0	2	0.0	0.0	0.071	1.0	95.61988	6.951	1	0.0	0.0	5.0	0.0	0.0
6944.445	500.0	100.0	100.0	2	0.0	0.0	0.073	1.0	95.4369	6.951	1	0.0	0.0	5.0	0.0	0.0
6944.445	500.0	100.0	100.0	2	0.0	0.0	0.074	1.0	95.4369	6.951	1	0.0	0.0	5.0	0.0	0.0
6944.445	500.0	100.0	100.0	2	0.0	0.0	0.075	1.0	97.30252	6.951	1	0.0	0.0	5.0	0.0	0.0
6944.445	500.0	100.0	100.0	2	0.0	0.0	0.076	1.0	97.36014	6.951	1	0.0	0.0	5.0	0.0	0.0
6944.445	500.0	100.0	100.0	2	0.0	0.0	0.077	1.0	97.36014	6.952	1	0.0	0.0	5.0	0.0	0.0
6944.445	500.0	100.0	100.0	2	0.0	0.0	0.078	1.0	97.13291	6.952	1	0.0	0.0	5.0	0.0	0.0
6944.445	500.0	100.0	100.0	2	0.0	0.0	0.079	1.0	96.55117	6.952	1	0.0	0.0	5.0	0.0	0.0
6944.445	500.0	100.0	100.0	2	0.0	0.0	0.08	1.0	96.55117	6.952	1	0.0	0.0	5.0	0.0	0.0
6944.445	500.0	100.0	100.0	2	0.0	0.0	0.081	1.0	96.69375	6.952	1	0.0	0.0	5.0	0.0	0.0
6944.445	500.0	100.0	100.0	2	0.0	0.0	0.083	1.0	96.69375	6.952	1	0.0	0.0	5.0	0.0	0.0
6944.445	500.0	100.0	100.0	2	0.0	0.0	0.084	1.0	96.41373	6.952	1	0.0	0.0	5.0	0.0	0.0
6944.445	500.0	100.0	100.0	2	0.0	0.0	0.085	1.0	97.5395	6.952	1	0.0	0.0	5.0	0.0	0.0
6944.445	500.0	100.0	100.0	2	0.0	0.0	0.086	1.0	97.5395	6.952	1	0.0	0.0	5.0	0.0	0.0
6944.445	500.0	100.0	100.0	2	0.0	0.0	0.087	1.0	98.07379	6.952	1	0.0	0.0	5.0	0.0	0.0
6944.445	500.0	100.0	100.0	2	0.0	0.0	0.089	1.0	97.73559	6.952	1	0.0	0.0	5.0	0.0	0.0
6944.445	500.0	100.0	100.0	2	0.0	0.0	0.09	1.0	97.73559	6.952	1	0.0	0.0	5.0	0.0	0.0
6944.445	500.0	100.0	100.0	2	0.0	0.0	0.091	1.0	97.54915	6.952	1	0.0	0.0	5.0	0.0	0.0
6944.445	500.0	100.0	100.0	2	0.0	0.0	0.093	1.0	97.54915	6.952	1	0.0	0.0	5.0	0.0	0.0
6944.445	500.0	100.0	100.0	2	0.0	0.0	0.094	1.0	97.637886	6.952	1	0.0	0.0	5.0	0.0	0.0
6944.445	500.0	100.0	100.0	1	0.0	0.0	0.096	1.0	97.89609	6.952	1	0.0	0.0	5.0	0.0	0.0
6944.445	500.0	100.0	100.0	1	0.0	0.0	0.097	1.0	97.89609	6.952	1	0.0	0.0	5.0	0.0	0.0
6944.445	500.0	100.0	100.0	1	0.0	0.0	0.098	1.0	97.58651	6.952	1	0.0	0.0	5.0	0.0	0.0
6944.445	500.0	100.0	100.0	1	0.0	0.0	0.1	1.0	97.8417	6.952	1	0.0	0.0	5.0	0.0	0.0
6944.445	500.0	100.0	100.0	1	0.0	0.0	0.101	1.0	97.8417	6.952	1	0.0	0.0	5.0	0.0	0.0
6944.445	500.0	100.0	100.0	1	0.0	0.0	0.103	1.0	97.05956	6.952	1	0.0	0.0	5.0	0.0	0.0
6944.445	500.0	100.0	100.0	1	0.0	0.0	0.104	1.0	97.05956	6.952	1	0.0	0.0	5.0	0.0	0.0
6944.445	500.0	100.0	100.0	1	0.0	0.0	0.106	1.0	96.36755	6.952	1	0.0	0.0	5.0	0.0	0.0
6944.445	500.0	100.0	100.0	1	0.0	0.0	0.108	1.0	96.2887	6.952	1	0.0	0.0	5.0	0.0	0.0
6944.445	500.0	100.0	100.0	1	0.0	0.0	0.11	1.0	96.2887	6.952	1	0.0	0.0	5.0	0.0	0.0
6944.445	500.0	100.0	100.0	1	0.0	0.0	0.111	1.0	95.70995	6.952	1	0.0	0.0	5.0	0.0	0.0
6944.445	500.0	100.0	100.0	1	0.0	0.0	0.113	1.0	95.0589	6.952	1	0.0	0.0	5.0	0.0	0.0
6944.445	500.0	100.0	100.0	1	0.0	0.0	0.115	1.0	95.0589	6.952	1	0.0	0.0	5.0	0.0	0.0
6944.445	500.0	100.0	100.0	1	0.0	0.0	0.117	1.0	95.10407	6.952	1	0.0	0.0	5.0	0.0	0.0
6944.445	500.0	100.0	100.0	1	0.0	0.0	0.119	1.0	95.10407	6.952	1	0.0	0.0	5.0	0.0	0.0
6944.445	500.0	100.0	100.0	1	0.0	0.0	0.12	1.0	96.134995	6.952	1	0.0	0.0	5.0	0.0	0.0
6944.445	500.0	100.0	100.0	1	0.0	0.0	0.122	1.0	96.62995	6.952	1	0.0	0.0	5.0	0.0	0.0
6944.445	500.0	100.0	100.0	1	0.0	0.0	0.124	1.0	96.62995	6.952	1	0.0	0.0	5.0	0.0	0.0
6944.445	500.0	100.0	100.0	1	0.0	0.0	0.126	1.0	96.26253	6.952	1	0.0	0.0	5.0	0.0	0.0
6944.445	500.0	100.0	100.0	1	0.0	0.0	0.128	1.0	96.159	6.952	1	0.0	0.0	5.0	0.0	0.0
6944.445	500.0	100.0	100.0	1	0.0	0.0	0.13	1.0	96.62242	6.952	1	0.0	0.0	5.0	0.0	0.0
6944.445	500.0	100.0	100.0	1	0.0	0.0	0.132	1.0	96.36375	6.952	1	0.0	0.0	5.0	0.0	0.0
6944.445	500.0	100.0	100.0	1	0.0	0.0	0.133	1.0	96.36375	6.952	1	0.0	0.0	5.0	0.0	0.0
6944.445	500.0	100.0	100.0	1	0.0	0.0	0.135	1.0	96.68385	6.952	1	0.0	0.0	5.0	0.0	0.0
6944.445	500.0	100.0	100.0	1	0.0	0.0	0.137	1.0	97.3124	6.952	1	0.0	0.0	5.0	0.0	0.0
6944.445	500.0	100.0	100.0	1	0.0	0.0	0.139	1.0	97.3124	6.952	1	0.0	0.0	5.0	0.0	0.0
6944.445	500.0	100.0	100.0	1	0.0	0.0	0.141	1.0	97.67435	6.952	1	0.0	0.0	5.0	0.0	0.0
6944.445	500.0	100.0	100.0	1	0.0	0.0	0.143	1.0	98.36931	6.952	1	0.0	0.0	5.0	0.0	0.0
6944.445	500.0	100.0	100.0	1	0.0	0.0	0.145	1.0	98.36931	6.952	1	0.0	0.0	5.0	0.0	0.0
6944.445	500.0	100.0	100.0	1	0.0	0.0	0.147	1.0	98.524475	6.952	1	0.0	0.0	5.0	0.0	0.0
6944.445	500.0	100.0	100.0	1	0.0	0.0	0.149	1.0	98.524475	6.952	1	0.0	0.0	5.0	0.0	0.0
6944.445	500.0	100.0	100.0	1	0.0	0.0	0.151	1.0	99.29669	6.952	1	0.0	0.0	5.0	0.0	0.0
6944.445	500.0	100.0	100.0	1	0.0	0.0	0.152	1.0	98.8768	6.952	1	0.0	0.0	5.0	0.0	0.0
6944.445	500.0	100.0	100.0	1	0.0	0.0	0.154	1.0	98.8768	6.952	1	0.0	0.0	5.0	0.0	0.0
6944.445	500.0	100.0	100.0	1	0.0	0.0	0.156	1.0	97.81354	6.952	1	0.0	0.0	6.0	0.0	0.0
0.0	500.0	100.0	100.0	0	0.0	0.0	0.158	1.0	97.6584	6.952	1	1.0	0.0	0.0	0.0	0.0
0.0	500.0	100.0	100.0	0	0.0	0.0	0.159	1.0	97.6584	6.952	1	1.0	0.0	0.0	0.0	0.0
0.0	500.0	100.0	100.0	0	0.0	0.0	0.161	1.0	96.83798	6.952	1	1.0	0.0	0.0	0.0	0.0
0.0	500.0	100.0	100.0	0	0.0	0.0	0.163	1.0	96.83798	6.952	1	1.0	0.0	0.0	0.0	0.0
0.0	500.0	100.0	100.0	0	0.0	0.0	0.164	1.0	96.713615	6.952	1	1.0	0.0	0.0	0.0	0.0
0.0	500.0	100.0	100.0	0	0.0	0.0	0.166	1.0	96.381805	6.004	1	1.0	0.0	0.0	0.0	0.0
0.0	500.0	100.0	100.0	0	0.0	0.0	0.167	1.0	96.381805	5.58	1	1.0	0.0	0.0	0.0	0.0
0.0	500.0	100.0	100.0	0	0.0	0.0	0.169	1.0	96.50346	5.58	1	1.0	0.0	0.0	0.0	0.0
0.0	500.0	100.0	100.0	0	0.0	0.0	0.17	1.0	95.17682	4.818	1	1.0	0.0	0.0	0.0	0.0
0.0	500.0	100.0	100.0	0	0.0	0.0	0.171	1.0	95.17682	4.818	1	1.0	0.0	0.0	0.0	0.0
0.0	500.0	100.0	100.0	0	0.0	0.0	0.172	1.0	97.983826	4.478	1	1.0	0.0	0.0	0.0	0.0
0.0	500.0	100.0	100.0	0	0.0	0.0	0.173	1.0	97.85088	4.162	1	1.0	0.0	0.0	0.0	0.0
0.0	500.0	100.0	100.0	0	0.0	0.0	0.174	1.0	97.50843	4.162	1	1.0	0.0	0.0	0.0	0.0
0.0	500.0	100.0	100.0	0	0.0	0.0	0.175	1.0	97.680626	3.593	1	1.0	0.0	0.0	0.0	0.0
0.0	500.0	100.0	100.0	0	0.0	0.0	0.176	1.0	97.680626	3.103	1	1.0	0.0	0.0	0.0	0.0
0.0	500.0	100.0	100.0	0	0.0	0.0	0.178	1.0	96.80661	3.103	1	1.0	0.0	0.0	0.0	0.0
0.0	500.0	100.0	100.0	0	0.0	0.0	0.179	1.0	95.77194	2.883	1	1.0	0.0	0.0	0.0	0.0
0.0	500.0	100.0	100.0	0	0.0	0.0	0.179	1.0	96.579094	2.49	1	1.0	0.0	0.0	0.0	0.0
0.0	500.0	100.0	100.0	0	0.0	0.0	0.18	1.0	96.28602	2.49	1	1.0	0.0	0.0	0.0	0.0
0.0	500.0	100.0	100.0	0	0.0	0.0	0.181	1.0	96.28602	2.314	1	1.0	0.0	0.0	0.0	0.0
0.0	500.0	100.0	100.0	0	0.0	0.0	0.182	1.0	98.72679	2.314	1	1.0	0.0	0.0	0.0	0.0
0.0	500.0	100.0	100.0	0	0.0	0.0	0.183	1.0	97.91296	1.998	1	1.0	0.0	0.0	0.0	0.0
0.0	500.0	100.0	100.0	0	0.0	0.0	0.184	1.0	97.91296	1.856	1	1.0	0.0	0.0	0.0	0.0
0.0	500.0	100.0	100.0	0	0.0	0.0	0.185	1.0	98.47034	1.856	1	1.0	0.0	0.0	0.0	0.0
0.0	500.0	100.0	100.0	0	0.0	0.0	0.186	1.0	98.42663	1.603	1	1.0	0.0	0.0	0.0	0.0
0.0	500.0	100.0	100.0	0	0.0	0.0	0.186	1.0	98.42663	1.384	1	1.0	0.0	0.0	0.0	0.0
0.0	500.0	100.0	100.0	0	0.0	0.0	0.187	1.0	98.2317	1.384	1	1.0	0.0	0.0	0.0	0.0
0.0	500.0	100.0	100.0	0	0.0	0.0	0.188	1.0	98.2317	1.286	1	1.0	0.0	0.0	0.0	0.0
0.0	500.0	100.0	100.0	0	0.0	0.0	0.189	1.0	97.66597	1.286	1	1.0	0.0	0.0	0.0	0.0
0.0	500.0	100.0	100.0	0	0.0	0.0	0.19	1.0	98.36217	1.111	1	1.0	0.0	0.0	0.0	0.0
0.0	500.0	100.0	100.0	0	0.0	0.0	0.19	1.0	98.36217	1.032	1	1.0	0.0	0.0	0.0	0.0
0.0	500.0	100.0	100.0	0	0.0	0.0	0.191	1.0	97.768974	1.032	1	1.0	0.0	0.0	0.0	0.0
0.0	500.0	100.0	100.0	0	0.0	0.0	0.192	1.0	97.456	0.891	1	1.0	0.0	0.0	0.0	0.0
0.0	500.0	100.0	100.0	0	0.0	0.0	0.192	1.0	97.456	0.829	1	1.0	0.0	0.0	0.0	0.0
0.0	500.0	100.0	100.0	0	0.0	0.0	0.193	1.0	97.48803	0.829	1	1.0	0.0	0.0	0.0	0.0
0.0	500.0	100.0	100.0	0	0.0	0.0	0.193	1.0	97.48803	0.715	1	1.0	0.0	0.0	0.0	0.0
0.0	500.0	100.0	100.0	0	0.0	0.0	0.194	1.0	98.22213	0.715	1	1.0	0.0	0.0	0.0	0.0
0.0	500.0	100.0	100.0	0	0.0	0.0	0.195	1.0	98.533165	0.617	1	1.0	0.0	0.0	0.0	0.0
0.0	500.0	100.0	100.0	0	0.0	0.0	0.195	1.0	98.533165	0.573	1	1.0	0.0	0.0	0.0	0.0
0.0	500.0	100.0	100.0	0	0.0	0.0	0.196	1.0	98.57349	0.573	1	1.0	0.0	0.0	0.0	0.0
0.0	500.0	100.0	100.0	0	0.0	0.0	0.196	1.0	95.55123	0.495	1	1.0	0.0	0.0	0.0	0.0
0.0	500.0	100.0	100.0	0	0.0	0.0	0.197	1.0	95.55123	0.495	1	1.0	0.0	0.0	0.0	0.0
0.0	500.0	100.0	100.0	0	0.0	0.0	0.197	1.0	98.92107	0.46	1	1.0	0.0	0.0	0.0	0.0
0.0	500.0	100.0	100.0	0	0.0	0.0	0.198	1.0	98.18878	0.427	1	1.0	0.0	0.0	0.0	0.0
0.0	500.0	100.0	100.0	0	0.0	0.0	0.198	1.0	97.51959	0.427	1	1.0	0.0	0.0	0.0	0.0
0.0	500.0	100.0	100.0	0	0.0	0.0	0.198	1.0	97.68897	0.369	1	1.0	0.0	0.0	0.0	0.0
0.0	500.0	100.0	100.0	0	0.0	0.0	0.198	1.0	96.998215	0.318	1	1.0	0.0	0.0	0.0	0.0
0.0	500.0	100.0	100.0	0	0.0	0.0	0.199	1.0	96.110275	0.318	1	1.0	0.0	0.0	0.0	0.0
0.0	500.0	100.0	100.0	0	0.0	0.0	0.199	1.0	96.937225	0.296	1	1.0	0.0	0.0	0.0	0.0
0.0	500.0	100.0	100.0	0	0.0	0.0	0.199	1.0	96.63801	0.296	1	1.0	0.0	0.0	0.0	0.0
0.0	500.0	100.0	100.0	0	0.0	0.0	0.199	1.0	97.08117	0.255	1	1.0	0.0	0.0	0.0	0.0
0.0	500.0	100.0	100.0	0	0.0	0.0	0.199	1.0	97.08117	0.237	1	1.0	0.0	0.0	0.0	0.0
0.0	500.0	100.0	100.0	0	0.0	0.0	0.199	1.0	98.365906	0.237	1	1.0	0.0	0.0	0.0	0.0
0.0	500.0	100.0	100.0	0	0.0	0.0	0.199	1.0	98.08105	0.204	1	1.0	0.0	0.0	0.0	0.0
0.0	500.0	100.0	100.0	0	0.0	0.0	0.199	1.0	98.08105	0.176	1	1.0	0.0	0.0	0.0	0.0
0.0	500.0	100.0	100.0	0	0.0	0.0	0.199	1.0	98.91488	0.176	1	1.0	0.0	0.0	0.0	0.0
0.0	500.0	100.0	100.0	0	0.0	0.0	0.199	1.0	98.44125	0.164	1	1.0	0.0	0.0	0.0	0.0
0.0	500.0	100.0	100.0	0	0.0	0.0	0.199	1.0	98.71683	0.141	1	1.0	0.0	0.0	0.0	0.0
0.0	500.0	100.0	100.0	0	0.0	0.0	0.199	1.0	98.32781	0.141	1	1.0	0.0	0.0	0.0	0.0
0.0	500.0	100.0	100.0	0	0.0	0.0	0.199	1.0	98.32781	0.131	1	1.0	0.0	0.0	0.0	0.0
0.0	500.0	100.0	100.0	0	0.0	0.0	0.198	1.0	98.534966	0.131	1	1.0	0.0	0.0	0.0	0.0
0.0	500.0	100.0	100.0	0	0.0	0.0	0.198	1.0	98.13555	0.113	1	1.0	0.0	8.0	0.0	0.0
0.0	500.0	100.0	100.0	0	0.0	0.0	0.198	1.0	98.13555	0.105	1	1.0	0.0	8.0	0.0	0.0
0.0	500.0	100.0	100.0	0	0.0	0.0	0.198	0.0	98.20233	0.105	1	1.0	0.0	0.0	0.0	0.0
0.0	500.0	100.0	100.0	0	0.0	0.0	0.197	0.0	98.968735	0.09	1	1.0	0.0	0.0	0.0	0.0
0.0	500.0	100.0	100.0	0	0.0	0.0	0.197	0.0	98.968735	0.078	1	1.0	0.0	0.0	0.0	0.0
0.0	500.0	100.0	100.0	0	0.0	0.0	0.197	0.0	98.31299	0.078	1	1.0	0.0	0.0	0.0	0.0
0.0	500.0	100.0	100.0	0	0.0	0.0	0.197	0.0	98.31299	0.072	1	1.0	0.0	0.0	0.0	0.0
0.0	500.0	100.0	100.0	0	0.0	0.0	0.196	0.0	98.24642	0.072	1	1.0	0.0	0.0	0.0	0.0
0.0	500.0	100.0	100.0	0	0.0	0.0	0.196	0.0	98.3087	0.062	1	1.0	0.0	0.0	0.0	0.0
0.0	500.0	100.0	100.0	0	0.0	0.0	0.196	0.0	98.3087	0.058	1	1.0	0.0	0.0	0.0	0.0
0.0	500.0	100.0	100.0	0	0.0	0.0	0.196	0.0	99.595146	0.058	1	1.0	0.0	0.0	0.0	0.0
0.0	500.0	100.0	100.0	0	0.0	0.0	0.195	0.0	98.74742	0.05	1	1.0	0.0	0.0	0.0	0.0
0.0	500.0	100.0	100.0	0	0.0	0.0	0.195	0.0	98.74742	0.05	1	1.0	0.0	0.0	0.0	0.0
0.0	500.0	100.0	100.0	0	0.0	0.0	0.195	0.0	100.13229	0.046	1	1.0	0.0	0.0	0.0	0.0
0.0	500.0	100.0	100.0	0	0.0	0.0	0.194	0.0	100.13229	0.04	1	1.0	0.0	0.0	0.0	0.0
0.0	500.0	100.0	100.0	0	0.0	0.0	0.194	0.0	99.18815	0.04	1	1.0	0.0	0.0	0.0	0.0
0.0	500.0	100.0	100.0	0	0.0	0.0	0.193	0.0	99.33728	0.034	1	1.0	0.0	0.0	0.0	0.0
0.0	500.0	100.0	100.0	0	0.0	0.0	0.192	0.0	99.33728	0.031	1	1.0	0.0	0.0	0.0	0.0
0.0	500.0	100.0	100.0	0	0.0	0.0	0.192	0.0	99.30918	0.031	1	1.0	0.0	0.0	0.0	0.0
0.0	500.0	100.0	100.0	0	0.0	0.0	0.191	0.0	99.3184	0.027	1	1.0	0.0	0.0	0.0	0.0
0.0	500.0	100.0	100.0	0	0.0	0.0	0.19	0.0	99.3184	0.025	1	1.0	0.0	0.0	0.0	0.0
0.0	500.0	100.0	100.0	0	0.0	0.0	0.19	0.0	97.96868	0.025	1	1.0	0.0	0.0	0.0	0.0
0.0	500.0	100.0	100.0	0	0.0	0.0	0.189	0.0	97.96868	0.021	1	1.0	0.0	0.0	0.0	0.0
0.0	500.0	100.0	100.0	0	0.0	0.0	0.188	0.0	97.72154	0.021	1	1.0	0.0	0.0	0.0	0.0
0.0	500.0	100.0	100.0	0	0.0	0.0	0.187	0.0	97.0041	0.018	1	1.0	0.0	0.0	0.0	0.0
0.0	500.0	100.0	100.0	0	0.0	0.0	0.186	0.0	97.0041	0.017	1	1.0	0.0	0.0	0.0	0.0
0.0	500.0	100.0	100.0	0	0.0	0.0	0.184	0.0	97.161575	0.017	1	1.0	0.0	0.0	0.0	0.0
0.0	500.0	100.0	100.0	0	0.0	0.0	0.183	0.0	96.768425	0.016	1	1.0	0.0	0.0	0.0	0.0
0.0	500.0	100.0	100.0	0	0.0	0.0	0.182	0.0	96.768425	0.016	1	1.0	0.0	0.0	0.0	0.0
0.0	500.0	100.0	100.0	0	0.0	0.0	0.181	0.0	97.29112	0.013	1	1.0	0.0	0.0	0.0	0.0
0.0	500.0	100.0	100.0	0	0.0	0.0	0.18	0.0	97.29112	0.012	1	1.0	0.0	0.0	0.0	0.0
0.0	500.0	100.0	100.0	0	0.0	0.0	0.178	0.0	96.01135	0.012	1	1.0	0.0	0.0	0.0	0.0
0.0	500.0	100.0	100.0	0	0.0	0.0	0.177	0.0	96.633835	0.01	1	1.0	0.0	0.0	0.0	0.0
0.0	500.0	100.0	100.0	0	0.0	0.0	0.176	0.0	97.44249	0.009	1	1.0	0.0	0.0	0.0	0.0
0.0	500.0	100.0	100.0	0	0.0	0.0	0.174	0.0	97.73492	0.009	1	1.0	0.0	0.0	0.0	0.0
0.0	500.0	100.0	100.0	0	0.0	0.0	0.173	0.0	97.2243	0.008	1	1.0	0.0	0.0	0.0	0.0
0.0	500.0	100.0	100.0	0	0.0	0.0	0.171	0.0	97.2243	0.008	1	1.0	0.0	0.0	0.0	0.0
0.0	500.0	100.0	100.0	0	0.0	0.0	0.17	0.0	95.18332	0.007	1	1.0	0.0	0.0	0.0	0.0
0.0	500.0	100.0	100.0	0	0.0	0.0	0.168	0.0	95.18332	0.006	1	1.0	0.0	0.0	0.0	0.0
0.0	500.0	100.0	100.0	0	0.0	0.0	0.167	0.0	99.83727	0.006	1	1.0	0.0	0.0	0.0	0.0
0.0	500.0	100.0	100.0	0	0.0	0.0	0.166	0.0	99.88691	0.006	1	1.0	0.0	0.0	0.0	0.0
0.0	500.0	100.0	100.0	0	0.0	0.0	0.164	0.0	99.88691	0.005	1	1.0	0.0	0.0	0.0	0.0
0.0	500.0	100.0	100.0	0	0.0	0.0	0.163	0.0	100.288826	0.005	1	1.0	0.0	0.0	0.0	0.0
0.0	500.0	100.0	100.0	0	0.0	0.0	0.161	0.0	100.82771	0.004	1	1.0	0.0	0.0	0.0	0.0
0.0	500.0	100.0	100.0	0	0.0	0.0	0.16	0.0	100.82771	0.003	1	1.0	0.0	0.0	0.0	0.0
0.0	500.0	100.0	100.0	0	0.0	0.0	0.158	0.0	99.910614	0.003	1	1.0	0.0	0.0	0.0	0.0
0.0	500.0	100.0	100.0	0	0.0	0.0	0.157	0.0	99.910614	0.003	1	1.0	0.0	0.0	0.0	0.0
0.0	500.0	100.0	100.0	0	0.0	0.0	0.155	0.0	99.78173	0.003	1	1.0	0.0	0.0	0.0	0.0
0.0	500.0	100.0	100.0	0	0.0	0.0	0.154	0.0	99.38785	0.002	1	1.0	0.0	0.0	0.0	0.0
0.0	500.0	100.0	100.0	0	0.0	0.0	0.152	0.0	99.38785	0.002	1	1.0	0.0	0.0	0.0	0.0
0.0	500.0	100.0	100.0	0	0.0	0.0	0.151	0.0	99.637794	0.002	1	1.0	0.0	0.0	0.0	0.0
0.0	500.0	100.0	100.0	0	0.0	0.0	0.149	0.0	99.60077	0.001	1	1.0	0.0	0.0	0.0	0.0
0.0	500.0	100.0	100.0	0	0.0	0.0	0.148	0.0	99.60077	0.001	1	1.0	0.0	0.0	0.0	0.0
0.0	500.0	100.0	100.0	0	0.0	0.0	0.146	0.0	99.7385	0.001	1	1.0	0.0	0.0	0.0	0.0
0.0	500.0	100.0	100.0	0	0.0	0.0	0.145	0.0	99.7385	0.001	1	1.0	0.0	0.0	0.0	0.0
0.0	500.0	100.0	100.0	0	0.0	0.0	0.143	0.0	99.170494	0.001	1	1.0	0.0	0.0	0.0	0.0
0.0	500.0	100.0	100.0	0	0.0	0.0	0.141	0.0	97.54648	0.001	1	1.0	0.0	0.0	0.0	0.0
0.0	500.0	100.0	100.0	0	0.0	0.0	0.14	0.0	97.54648	0.0	1	1.0	0.0	0.0	0.0	0.0
0.0	500.0	100.0	100.0	0	0.0	0.0	0.138	0.0	97.09439	0.0	1	1.0	0.0	0.0	0.0	0.0
0.0	500.0	100.0	100.0	0	0.0	0.0	0.137	0.0	96.39848	0.0	1	1.0	0.0	0.0	0.0	0.0
0.0	500.0	100.0	100.0	0	0.0	0.0	0.135	0.0	96.39848	0.0	1	1.0	0.0	0.0	0.0	0.0
0.0	500.0	100.0	100.0	0	0.0	0.0	0.134	0.0	96.637215	0.0	1	1.0	0.0	0.0	0.0	0.0
0.0	500.0	100.0	100.0	0	0.0	0.0	0.132	0.0	96.40013	0.0	1	1.0	0.0	0.0	0.0	0.0
0.0	500.0	100.0	100.0	0	0.0	0.0	0.131	0.0	95.91902	0.0	1	1.0	0.0	0.0	0.0	0.0
0.0	500.0	100.0	100.0	0	0.0	0.0	0.129	0.0	95.40677	0.0	1	1.0	0.0	0.0	0.0	0.0
0.0	500.0	100.0	100.0	0	0.0	0.0	0.128	0.0	95.40677	0.0	1	1.0	0.0	0.0	0.0	0.0
0.0	500.0	100.0	100.0	0	0.0	0.0	0.127	0.0	96.032394	0.0	1	1.0	0.0	0.0	0.0	0.0
0.0	500.0	100.0	100.0	0	0.0	0.0	0.125	0.0	96.39148	0.0	1	1.0	0.0	0.0	0.0	0.0
0.0	500.0	100.0	100.0	0	0.0	0.0	0.124	0.0	96.39148	0.0	1	1.0	0.0	0.0	0.0	0.0
0.0	500.0	100.0	100.0	0	0.0	0.0	0.122	0.0	96.78716	0.0	1	1.0	0.0	0.0	0.0	0.0
0.0	500.0	100.0	100.0	0	0.0	0.0	0.121	0.0	96.78716	0.0	1	1.0	0.0	0.0	0.0	0.0
0.0	500.0	100.0	100.0	0	0.0	0.0	0.119	0.0	96.7232	0.0	1	1.0	0.0	0.0	0.0	0.0
0.0	500.0	100.0	100.0	0	0.0	0.0	0.118	0.0	96.68253	0.0	1	1.0	0.0	0.0	0.0	0.0
0.0	500.0	100.0	100.0	0	0.0	0.0	0.117	0.0	96.68253	0.0	1	1.0	0.0	0.0	0.0	0.0
0.0	500.0	100.0	100.0	0	0.0	0.0	0.116	0.0	95.66784	0.0	1	1.0	0.0	0.0	0.0	0.0
0.0	500.0	100.0	100.0	0	0.0	0.0	0.114	0.0	94.43409	0.0	1	1.0	0.0	0.0	0.0	0.0
0.0	500.0	100.0	100.0	0	0.0	0.0	0.113	0.0	94.43409	0.0	1	1.0	0.0	0.0	0.0	0.0
0.0	500.0	100.0	100.0	0	0.0	0.0	0.112	0.0	96.64864	0.0	1	1.0	0.0	0.0	0.0	0.0
0.0	500.0	100.0	100.0	0	0.0	0.0	0.11	0.0	96.64864	0.0	1	1.0	0.0	0.0	0.0	0.0
0.0	500.0	100.0	100.0	0	0.0	0.0	0.109	0.0	96.91957	0.0	1	1.0	0.0	0.0	0.0	0.0
0.0	500.0	100.0	100.0	0	0.0	0.0	0.108	0.0	95.972115	0.0	1	1.0	0.0	0.0	0.0	0.0
0.0	500.0	100.0	100.0	0	0.0	0.0	0.106	0.0	95.972115	0.0	1	1.0	0.0	0.0	0.0	0.0
0.0	500.0	100.0	100.0	0	0.0	0.0	0.105	0.0	95.86219	0.0	1	1.0	0.0	0.0	0.0	0.0
0.0	500.0	100.0	100.0	0	0.0	0.0	0.104	0.0	97.16139	0.0	1	1.0	0.0	0.0	0.0	0.0
0.0	500.0	100.0	100.0	0	0.0	0.0	0.103	0.0	97.16139	0.0	1	1.0	0.0	0.0	0.0	0.0
0.0	500.0	100.0	100.0	0	0.0	0.0	0.101	0.0	96.79981	0.0	1	1.0	0.0	0.0	0.0	0.0
0.0	500.0	100.0	100.0	0	0.0	0.0	0.1	0.0	96.79981	0.0	1	1.0	0.0	0.0	0.0	0.0
0.0	500.0	100.0	100.0	0	0.0	0.0	0.099	0.0	96.544556	0.0	1	1.0	0.0	0.0	0.0	0.0
0.0	500.0	100.0	100.0	0	0.0	0.0	0.097	0.0	95.82522	0.0	1	1.0	0.0	0.0	0.0	0.0
0.0	500.0	100.0	100.0	0	0.0	0.0	0.096	0.0	95.70596	0.0	1	1.0	0.0	0.0	0.0	0.0
0.0	500.0	100.0	100.0	0	0.0	0.0	0.095	0.0	95.209274	0.0	1	1.0	0.0	0.0	0.0	0.0
0.0	500.0	100.0	100.0	0	0.0	0.0	0.093	0.0	95.83553	0.0	1	1.0	0.0	0.0	0.0	0.0
0.0	500.0	100.0	100.0	0	0.0	0.0	0.092	0.0	95.33374	0.0	1	1.0	0.0	0.0	0.0	0.0
0.0	500.0	100.0	100.0	0	0.0	0.0	0.091	0.0	94.11461	0.0	1	1.0	0.0	0.0	0.0	0.0
0.0	500.0	100.0	100.0	0	0.0	0.0	0.089	0.0	94.11461	0.0	1	1.0	0.0	0.0	0.0	0.0
0.0	500.0	100.0	100.0	0	0.0	0.0	0.088	0.0	95.98501	0.0	1	1.0	0.0	0.0	0.0	0.0
0.0	500.0	100.0	100.0	0	0.0	0.0	0.087	0.0	97.11259	0.0	1	1.0	0.0	0.0	0.0	0.0
0.0	500.0	100.0	100.0	0	0.0	0.0	0.085	0.0	97.11259	0.0	1	1.0	0.0	0.0	0.0	0.0
0.0	500.0	100.0	100.0	0	0.0	0.0	0.084	0.0	96.164246	0.0	1	1.0	0.0	0.0	0.0	0.0
0.0	500.0	100.0	100.0	0	0.0	0.0	0.082	0.0	95.808075	0.0	1	1.0	0.0	0.0	0.0	0.0
0.0	500.0	100.0	100.0	0	0.0	0.0	0.081	0.0	95.808075	0.0	1	1.0	0.0	0.0	0.0	0.0
0.0	500.0	100.0	100.0	0	0.0	0.0	0.079	0.0	95.9405	0.0	1	1.0	0.0	0.0	0.0	0.0
0.0	500.0	100.0	100.0	0	0.0	0.0	0.078	0.0	95.9405	0.0	1	1.0	0.0	0.0	0.0	0.0
0.0	500.0	100.0	100.0	0	0.0	0.0	0.077	0.0	95.15263	0.0	1	1.0	0.0	0.0	0.0	0.0
0.0	500.0	100.0	100.0	0	0.0	0.0	0.075	0.0	95.63653	0.0	1	1.0	0.0	0.0	0.0	0.0
0.0	500.0	100.0	100.0	0	0.0	0.0	0.074	0.0	95.63653	0.0	1	1.0	0.0	0.0	0.0	0.0
0.0	500.0	100.0	100.0	0	0.0	0.0	0.072	0.0	95.40983	0.0	1	1.0	0.0	0.0	0.0	0.0
0.0	500.0	100.0	100.0	0	0.0	0.0	0.071	0.0	95.79649	0.0	1	1.0	0.0	0.0	0.0	0.0
0.0	500.0	100.0	100.0	0	0.0	0.0	0.069	0.0	95.79649	0.0	1	1.0	0.0	0.0	0.0	0.0
0.0	500.0	100.0	100.0	0	0.0	0.0	0.068	0.0	96.42975	0.0	1	1.0	0.0	0.0	0.0	0.0
0.0	500.0	100.0	100.0	0	0.0	0.0	0.066	0.0	96.42975	0.0	1	1.0	0.0	0.0	0.0	0.0
0.0	500.0	100.0	100.0	0	0.0	0.0	0.065	0.0	96.683624	0.0	1	1.0	0.0	0.0	0.0	0.0
0.0	500.0	100.0	100.0	0	0.0	0.0	0.063	0.0	97.80125	0.0	1	1.0	0.0	0.0	0.0	0.0
0.0	500.0	100.0	100.0	0	0.0	0.0	0.062	0.0	97.80125	0.0	1	1.0	0.0	0.0	0.0	0.0
0.0	500.0	100.0	100.0	0	0.0	0.0	0.061	0.0	97.284515	0.0	1	1.0	0.0	0.0	0.0	0.0
0.0	500.0	100.0	100.0	0	0.0	0.0	0.059	0.0	97.28348	0.0	1	1.0	0.0	0.0	0.0	0.0
0.0	500.0	100.0	100.0	0	0.0	0.0	0.058	0.0	97.28348	0.0	1	1.0	0.0	0.0	0.0	0.0
0.0	500.0	100.0	100.0	0	0.0	0.0	0.057	0.0	96.85738	0.0	1	1.0	0.0	0.0	0.0	0.0
0.0	500.0	100.0	100.0	0	0.0	0.0	0.055	0.0	96.85738	0.0	1	1.0	0.0	0.0	0.0	0.0
0.0	500.0	100.0	100.0	0	0.0	0.0	0.054	0.0	96.10578	0.0	1	1.0	0.0	0.0	0.0	0.0
0.0	500.0	100.0	100.0	0	0.0	0.0	0.052	0.0	95.7832	0.0	1	1.0	0.0	0.0	0.0	0.0
0.0	500.0	100.0	100.0	0	0.0	0.0	0.051	0.0	95.7832	0.0	1	1.0	0.0	0.0	0.0	0.0
0.0	500.0	100.0	100.0	0	0.0	0.0	0.049	0.0	96.02505	0.0	1	1.0	0.0	0.0	0.0	0.0
0.0	500.0	100.0	100.0	0	0.0	0.0	0.048	0.0	95.9039	0.0	1	1.0	0.0	0.0	0.0	0.0
0.0	500.0	100.0	100.0	0	0.0	0.0	0.046	0.0	95.9039	0.0	1	1.0	0.0	0.0	0.0	0.0
0.0	500.0	100.0	100.0	0	0.0	0.0	0.045	0.0	96.047226	0.0	1	1.0	0.0	0.0	0.0	0.0
0.0	500.0	100.0	100.0	0	0.0	0.0	0.044	0.0	96.047226	0.0	1	1.0	0.0	0.0	0.0	0.0
0.0	500.0	100.0	100.0	0	0.0	0.0	0.042	0.0	95.6168	0.0	1	1.0	0.0	0.0	0.0	0.0
0.0	500.0	100.0	100.0	0	0.0	0.0	0.041	0.0	96.19016	0.0	1	1.0	0.0	0.0	0.0	0.0
0.0	500.0	100.0	100.0	0	0.0	0.0	0.039	0.0	96.19016	0.0	1	1.0	0.0	0.0	0.0	0.0
0.0	500.0	100.0	100.0	0	0.0	0.0	0.038	0.0	96.99756	0.0	1	1.0	0.0	0.0	0.0	0.0
0.0	500.0	100.0	100.0	0	0.0	0.0	0.036	0.0	96.1063	0.0	1	1.0	0.0	0.0	0.0	0.0
0.0	500.0	100.0	100.0	0	0.0	0.0	0.035	0.0	96.1063	0.0	1	1.0	0.0	0.0	0.0	0.0
0.0	500.0	100.0	100.0	0	0.0	0.0	0.033	0.0	96.00214	0.0	1	1.0	0.0	0.0	0.0	0.0
0.0	500.0	100.0	100.0	0	0.0	0.0	0.031	0.0	96.457466	0.0	1	1.0	0.0	0.0	0.0	0.0
0.0	500.0	100.0	100.0	0	0.0	0.0	0.03	0.0	97.51045	0.0	1	1.0	0.0	0.0	0.0	0.0
0.0	500.0	100.0	100.0	0	0.0	0.0	0.028	0.0	97.47599	0.0	1	1.0	0.0	0.0	0.0	0.0
0.0	500.0	100.0	100.0	0	0.0	0.0	0.027	0.0	97.47599	0.0	1	1.0	0.0	0.0	0.0	0.0
0.0	500.0	100.0	100.0	0	0.0	0.0	0.025	0.0	97.77616	0.0	1	1.0	0.0	0.0	0.0	0.0
0.0	500.0	100.0	100.0	0	0.0	0.0	0.023	0.0	97.77616	0.0	1	1.0	0.0	0.0	0.0	0.0
0.0	500.0	100.0	100.0	0	0.0	0.0	0.022	0.0	97.67106	0.0	1	1.0	0.0	0.0	0.0	0.0
0.0	500.0	100.0	100.0	0	0.0	0.0	0.021	0.0	97.04261	0.0	1	1.0	0.0	0.0	0.0	0.0
0.0	500.0	100.0	100.0	0	0.0	0.0	0.019	0.0	97.04261	0.0	1	1.0	0.0	0.0	0.0	0.0
0.0	500.0	100.0	100.0	0	0.0	0.0	0.017	0.0	95.99727	0.0	1	1.0	0.0	0.0	0.0	0.0
0.0	500.0	100.0	100.0	0	0.0	0.0	0.016	0.0	97.69858	0.0	1	1.0	0.0	0.0	0.0	0.0
0.0	500.0	100.0	100.0	0	0.0	0.0	0.014	0.0	97.69858	0.0	1	1.0	0.0	0.0	0.0	0.0
0.0	500.0	100.0	100.0	0	0.0	0.0	0.013	0.0	98.910225	0.0	1	1.0	0.0	0.0	0.0	0.0
0.0	500.0	100.0	100.0	0	0.0	0.0	0.011	0.0	98.910225	0.0	1	1.0	0.0	0.0	0.0	0.0
0.0	500.0	100.0	100.0	0	0.0	0.0	0.01	0.0	97.99354	0.0	1	1.0	0.0	0.0	0.0	0.0
0.0	500.0	100.0	100.0	0	0.0	0.0	0.008	0.0	99.323265	0.0	1	1.0	0.0	0.0	0.0	0.0
0.0	500.0	100.0	100.0	0	0.0	0.0	0.007	0.0	99.323265	0.0	1	1.0	0.0	0.0	0.0	0.0
0.0	500.0	100.0	100.0	0	0.0	0.0	0.005	0.0	98.60185	0.0	1	1.0	0.0	0.0	0.0	0.0
0.0	500.0	100.0	100.0	0	0.0	0.0	0.004	0.0	98.67601	0.0	1	1.0	0.0	0.0	0.0	0.0
0.0	500.0	100.0	100.0	0	0.0	0.0	0.002	0.0	98.67601	0.0	1	1.0	0.0	0.0	0.0	0.0
0.0	500.0	100.0	100.0	0	0.0	0.0	0.0	0.0	98.71631	0.0	1	1.0	0.0	0.0	0.0	0.0
0.0	500.0	100.0	100.0	0	0.0	0.0	0.0	0.0	98.71631	0.0	1	1.0	0.0	0.0	0.0	0.0
0.0	500.0	100.0	100.0	0	0.0	0.0	-0.002	0.0	98.4976	0.0	1	1.0	0.0	0.0	0.0	0.0
0.0	500.0	100.0	100.0	0	0.0	0.0	-0.004	0.0	98.20861	0.0	1	1.0	0.0	0.0	0.0	0.0
0.0	500.0	100.0	100.0	0	0.0	0.0	-0.005	0.0	98.20861	0.0	1	1.0	0.0	0.0	0.0	0.0
0.0	500.0	100.0	100.0	0	0.0	0.0	-0.007	0.0	97.971375	0.0	1	1.0	0.0	0.0	0.0	0.0
0.0	500.0	100.0	100.0	0	0.0	0.0	-0.008	0.0	97.85786	0.0	1	1.0	0.0	0.0	0.0	0.0
0.0	500.0	100.0	100.0	0	0.0	0.0	-0.01	0.0	97.85786	0.0	1	1.0	0.0	0.0	0.0	0.0
0.0	500.0	100.0	100.0	0	0.0	0.0	-0.012	0.0	99.17326	0.0	1	1.0	0.0	0.0	0.0	0.0
0.0	500.0	100.0	100.0	0	0.0	0.0	-0.013	0.0	99.17326	0.0	1	1.0	0.0	0.0	0.0	0.0
0.0	500.0	100.0	100.0	0	0.0	0.0	-0.015	0.0	98.427155	0.0	1	1.0	0.0	0.0	0.0	0.0
0.0	500.0	100.0	100.0	0	0.0	0.0	-0.017	0.0	99.19032	0.0	1	1.0	0.0	0.0	0.0	0.0
0.0	500.0	100.0	100.0	0	0.0	0.0	-0.018	0.0	99.19032	0.0	1	1.0	0.0	0.0	0.0	0.0
0.0	500.0	100.0	100.0	0	0.0	0.0	-0.02	0.0	99.1488	0.0	1	1.0	0.0	0.0	0.0	0.0
0.0	500.0	100.0	100.0	0	0.0	0.0	-0.022	0.0	98.2781	0.0	1	1.0	0.0	0.0	0.0	0.0
0.0	500.0	100.0	100.0	0	0.0	0.0	-0.023	0.0	98.2781	0.0	1	1.0	0.0	0.0	0.0	0.0
0.0	500.0	100.0	100.0	0	0.0	0.0	-0.025	0.0	98.12355	0.0	1	1.0	0.0	0.0	0.0	0.0
0.0	500.0	100.0	100.0	0	0.0	0.0	-0.026	0.0	98.12355	0.0	1	1.0	0.0	0.0	0.0	0.0
0.0	500.0	100.0	100.0	0	0.0	0.0	-0.028	0.0	97.25951	0.0	1	1.0	0.0	0.0	0.0	0.0
0.0	500.0	100.0	100.0	0	0.0	0.0	-0.029	0.0	96.77655	0.0	1	1.0	0.0	0.0	0.0	0.0
0.0	500.0	100.0	100.0	0	0.0	0.0	-0.03	0.0	96.61398	0.0	1	1.0	0.0	0.0	0.0	0.0
0.0	500.0	100.0	100.0	0	0.0	0.0	-0.032	0.0	97.383385	0.0	1	1.0	0.0	0.0	0.0	0.0
0.0	500.0	100.0	100.0	0	0.0	0.0	-0.033	0.0	96.965866	0.0	1	1.0	0.0	0.0	0.0	0.0
0.0	500.0	100.0	100.0	0	0.0	0.0	-0.035	0.0	96.965866	0.0	1	1.0	0.0	0.0	0.0	0.0
0.0	500.0	100.0	100.0	0	0.0	0.0	-0.036	0.0	96.17785	0.0	1	1.0	0.0	0.0	0.0	0.0
0.0	500.0	100.0	100.0	0	0.0	0.0	-0.037	0.0	96.17785	0.0	1	1.0	0.0	0.0	0.0	0.0
0.0	500.0	100.0	100.0	0	0.0	0.0	-0.038	0.0	96.53054	0.0	1	1.0	0.0	0.0	0.0	0.0
0.0	500.0	100.0	100.0	0	0.0	0.0	-0.039	0.0	97.37047	0.0	1	1.0	0.0	0.0	0.0	0.0
0.0	500.0	100.0	100.0	0	0.0	0.0	-0.04	0.0	97.37047	0.0	1	1.0	0.0	0.0	0.0	0.0
0.0	500.0	100.0	100.0	0	0.0	0.0	-0.041	0.0	96.50209	0.0	1	1.0	0.0	0.0	0.0	0.0
0.0	500.0	100.0	100.0	0	0.0	0.0	-0.042	0.0	96.2254	0.0	1	1.0	0.0	0.0	0.0	0.0
0.0	500.0	100.0	100.0	0	0.0	0.0	-0.042	0.0	96.2254	0.0	1	1.0	0.0	0.0	0.0	0.0
0.0	500.0	100.0	100.0	0	0.0	0.0	-0.043	0.0	95.17158	0.0	1	1.0	0.0	0.0	0.0	0.0
0.0	500.0	100.0	100.0	0	0.0	0.0	-0.044	0.0	95.17158	0.0	1	1.0	0.0	0.0	0.0	0.0
0.0	500.0	100.0	100.0	0	0.0	0.0	-0.044	0.0	94.44699	0.0	1	1.0	0.0	0.0	0.0	0.0
0.0	500.0	100.0	100.0	0	0.0	0.0	-0.045	0.0	96.24669	0.0	1	1.0	0.0	0.0	0.0	0.0
0.0	500.0	100.0	100.0	0	0.0	0.0	-0.045	0.0	96.24669	0.0	1	1.0	0.0	0.0	0.0	0.0
0.0	500.0	100.0	100.0	0	0.0	0.0	-0.046	0.0	95.58179	0.0	1	1.0	0.0	0.0	0.0	0.0
0.0	500.0	100.0	100.0	0	0.0	0.0	-0.046	0.0	95.08648	0.0	1	1.0	0.0	0.0	0.0	0.0
0.0	500.0	100.0	100.0	0	0.0	0.0	-0.046	0.0	95.08648	0.0	1	1.0	0.0	0.0	0.0	0.0
0.0	500.0	100.0	100.0	0	0.0	0.0	-0.047	0.0	94.98789	0.0	1	1.0	0.0	0.0	0.0	0.0
0.0	500.0	100.0	100.0	0	0.0	0.0	-0.047	0.0	94.98789	0.0	1	1.0	0.0	0.0	0.0	0.0
0.0	500.0	100.0	100.0	0	0.0	0.0	-0.047	0.0	96.14363	0.0	1	1.0	0.0	0.0	0.0	0.0
0.0	500.0	100.0	100.0	0	0.0	0.0	-0.047	0.0	97.02279	0.0	1	1.0	0.0	0.0	0.0	0.0
0.0	500.0	100.0	100.0	0	0.0	0.0	-0.047	0.0	97.02279	0.0	1	1.0	0.0	0.0	0.0	0.0
0.0	500.0	100.0	100.0	0	0.0	0.0	-0.047	0.0	97.874794	0.0	1	1.0	0.0	0.0	0.0	0.0
0.0	500.0	100.0	100.0	0	0.0	0.0	-0.047	0.0	96.6704	0.0	1	1.0	0.0	0.0	0.0	0.0
0.0	500.0	100.0	100.0	0	0.0	0.0	-0.047	0.0	96.6704	0.0	1	1.0	0.0	0.0	0.0	0.0
0.0	500.0	100.0	100.0	0	0.0	0.0	-0.047	0.0	97.141495	0.0	1	1.0	0.0	0.0	0.0	0.0
0.0	500.0	100.0	100.0	0	0.0	0.0	-0.047	0.0	97.141495	0.0	1	1.0	0.0	0.0	0.0	0.0
0.0	500.0	100.0	100.0	0	0.0	0.0	-0.047	0.0	96.27391	0.0	1	1.0	0.0	0.0	0.0	0.0
0.0	500.0	100.0	100.0	0	0.0	0.0	-0.047	0.0	95.96052	0.0	1	1.0	0.0	0.0	0.0	0.0
0.0	500.0	100.0	100.0	0	0.0	0.0	-0.047	0.0	95.96052	0.0	1	1.0	0.0	0.0	0.0	0.0
0.0	500.0	100.0	100.0	0	0.0	0.0	-0.047	0.0	96.281494	0.0	1	1.0	0.0	0.0	0.0	0.0
0.0	500.0	100.0	100.0	0	0.0	0.0	-0.047	0.0	96.904625	0.0	1	1.0	0.0	0.0	0.0	0.0
0.0	500.0	100.0	100.0	0	0.0	0.0	-0.046	0.0	96.904625	0.0	1	1.0	0.0	0.0	0.0	0.0
0.0	500.0	100.0	100.0	0	0.0	0.0	-0.046	0.0	97.10145	0.0	1	1.0	0.0	2.0	0.0	0.0
0.0	500.0	100.0	100.0	0	0.0	0.0	-0.046	0.0	97.10145	0.0	1	1.0	0.0	2.0	0.0	0.0
0.0	500.0	100.0	100.0	0	0.0	0.0	-0.046	0.0	97.518906	0.0	1	1.0	0.0	4.0	0.0	0.0
5555.5557	400.0	100.0	100.0	0	0.0	0.0	-0.046	0.0	96.57052	0.0	1	1.0	0.0	4.0	0.0	0.0
5555.5557	400.0	100.0	100.0	0	0.0	0.0	-0.046	0.0	96.57052	0.0	1	1.0	0.0	4.0	0.0	0.0
5555.5557	400.0	100.0	100.0	0	0.0	0.0	-0.046	0.0	96.65936	0.0	1	1.0	0.0	4.0	0.0	0.0
5555.5557	400.0	100.0	100.0	0	0.0	0.0	-0.046	0.0	97.673584	0.392	1	1.0	0.0	4.0	0.0	0.0
5555.5557	400.0	100.0	100.0	0	0.0	0.0	-0.046	0.0	97.673584	0.757	1	1.0	0.0	4.0	0.0	0.0
5555.5557	400.0	100.0	100.0	0	0.0	0.0	-0.046	0.0	97.5095	0.757	1	1.0	0.0	4.0	0.0	0.0
5555.5557	400.0	100.0	100.0	0	0.0	0.0	-0.046	0.0	97.5095	1.413	1	1.0	0.0	4.0	0.0	0.0
5555.5557	400.0	100.0	100.0	0	0.0	0.0	-0.046	0.0	96.910385	1.413	1	1.0	0.0	4.0	0.0	0.0
5555.5557	400.0	100.0	100.0	0	0.0	0.0	-0.046	0.0	98.01189	1.978	1	1.0	0.0	4.0	0.0	0.0
5555.5557	400.0	100.0	100.0	0	0.0	0.0	-0.045	0.0	98.01189	2.232	1	1.0	0.0	4.0	0.0	0.0
5555.5557	400.0	100.0	100.0	0	0.0	0.0	-0.045	0.0	97.61589	2.232	1	1.0	0.0	4.0	0.0	0.0
5555.5557	400.0	100.0	100.0	0	0.0	0.0	-0.044	0.0	96.37837	2.686	1	1.0	0.0	4.0	0.0	0.0
5555.5557	400.0	100.0	100.0	0	0.0	0.0	-0.044	0.0	96.37837	2.686	1	1.0	0.0	4.0	0.0	0.0
5555.5557	400.0	100.0	100.0	0	0.0	0.0	-0.043	0.0	96.81428	2.889	1	1.0	0.0	4.0	0.0	0.0
5555.5557	400.0	100.0	100.0	0	0.0	0.0	-0.042	0.0	96.81428	3.079	1	1.0	0.0	4.0	0.0	0.0
5555.5557	400.0	100.0	100.0	0	0.0	0.0	-0.041	0.0	96.53139	3.079	1	1.0	0.0	4.0	0.0	0.0
5555.5557	400.0	100.0	100.0	0	0.0	0.0	-0.04	0.0	96.04176	3.417	1	1.0	0.0	4.0	0.0	0.0
5555.5557	400.0	100.0	100.0	0	0.0	0.0	-0.039	0.0	96.04176	3.71	1	1.0	0.0	4.0	0.0	0.0
5555.5557	400.0	100.0	100.0	0	0.0	0.0	-0.038	0.0	95.80682	3.71	1	1.0	0.0	4.0	0.0	0.0
5555.5557	400.0	100.0	100.0	0	0.0	0.0	-0.037	0.0	96.081894	3.84	1	1.0	0.0	4.0	0.0	0.0
5555.5557	400.0	100.0	100.0	0	0.0	0.0	-0.035	0.0	96.081894	4.075	1	1.0	0.0	4.0	0.0	0.0
5555.5557	400.0	100.0	100.0	0	0.0	0.0	-0.034	0.0	96.15658	4.075	1	1.0	0.0	4.0	0.0	0.0
5555.5557	400.0	100.0	100.0	0	0.0	0.0	-0.032	0.0	96.15658	4.181	1	1.0	0.0	4.0	0.0	0.0
5555.5557	400.0	100.0	100.0	0	0.0	0.0	-0.031	0.0	95.72449	4.181	1	1.0	0.0	4.0	0.0	0.0
5555.5557	400.0	100.0	100.0	0	0.0	0.0	-0.029	0.0	96.91449	4.369	1	1.0	0.0	4.0	0.0	0.0
5555.5557	400.0	100.0	100.0	0	0.0	0.0	-0.028	0.0	96.91449	4.453	1	1.0	0.0	4.0	0.0	0.0
5555.5557	400.0	100.0	100.0	0	0.0	0.0	-0.026	0.0	96.595024	4.453	1	1.0	0.0	4.0	0.0	0.0
5555.5557	400.0	100.0	100.0	0	0.0	0.0	-0.024	0.0	98.27319	4.604	1	1.0	0.0	4.0	0.0	0.0
5555.5557	400.0	100.0	100.0	0	0.0	0.0	-0.023	0.0	98.27319	4.673	1	1.0	0.0	4.0	0.0	0.0
5555.5557	400.0	100.0	100.0	0	0.0	0.0	-0.021	0.0	98.44309	4.673	1	1.0	0.0	4.0	0.0	0.0
5555.5557	400.0	100.0	100.0	0	0.0	0.0	-0.019	0.0	98.44309	4.794	1	1.0	0.0	4.0	0.0	0.0
5555.5557	400.0	100.0	100.0	0	0.0	0.0	-0.017	0.0	97.62734	4.794	1	1.0	0.0	4.0	0.0	0.0
5555.5557	400.0	100.0	100.0	0	0.0	0.0	-0.016	0.0	97.44639	4.898	1	1.0	0.0	4.0	0.0	0.0
5555.5557	400.0	100.0	100.0	0	0.0	0.0	-0.014	0.0	97.44639	4.945	1	1.0	0.0	4.0	0.0	0.0
5555.5557	400.0	100.0	100.0	0	0.0	0.0	-0.013	0.0	97.4261	4.945	1	1.0	0.0	4.0	0.0	0.0
5555.5557	400.0	100.0	100.0	0	0.0	0.0	-0.011	0.0	97.24561	5.03	1	1.0	0.0	4.0	0.0	0.0
5555.5557	400.0	100.0	100.0	0	0.0	0.0	-0.009	0.0	97.24561	5.03	1	1.0	0.0	4.0	0.0	0.0
5555.5557	400.0	100.0	100.0	0	0.0	0.0	-0.008	0.0	97.219826	5.068	1	1.0	0.0	5.0	0.0	0.0
5555.5557	400.0	100.0	100.0	0	0.0	0.0	-0.006	0.0	97.0623	5.134	1	1.0	0.0	5.0	0.0	0.0
5555.5557	400.0	100.0	100.0	0	0.0	0.0	-0.005	0.0	96.9417	5.134	1	1.0	0.0	5.0	0.0	0.0
5555.5557	400.0	100.0	100.0	0	0.0	0.0	-0.004	0.0	97.400696	5.192	1	1.0	0.0	5.0	0.0	0.0
5555.5557	400.0	100.0	100.0	0	0.0	0.0	-0.002	0.0	97.400696	5.218	1	1.0	0.0	5.0	0.0	0.0
5555.5557	400.0	100.0	100.0	0	0.0	0.0	-0.001	0.0	97.16709	5.218	1	1.0	0.0	5.0	0.0	0.0
5555.5557	400.0	100.0	100.0	0	0.0	0.0	0.0	0.0	97.203766	5.266	1	1.0	0.0	5.0	0.0	0.0
5555.5557	400.0	100.0	100.0	0	0.0	0.0	0.002	0.0	97.203766	5.287	1	1.0	0.0	5.0	0.0	0.0
5555.5557	400.0	100.0	100.0	0	0.0	0.0	0.003	0.0	96.904495	5.287	1	1.0	0.0	5.0	0.0	0.0
5555.5557	400.0	100.0	100.0	0	0.0	0.0	0.005	0.0	96.904495	5.325	1	1.0	0.0	5.0	0.0	0.0
5555.5557	400.0	100.0	100.0	0	0.0	0.0	0.006	0.0	97.42406	5.325	1	1.0	0.0	5.0	0.0	0.0
5555.5557	400.0	100.0	100.0	0	0.0	0.0	0.008	0.0	96.59517	5.34	1	1.0	0.0	5.0	0.0	0.0
5555.5557	400.0	100.0	100.0	0	0.0	0.0	0.009	0.0	97.14129	5.371	1	1.0	0.0	5.0	0.0	0.0
5555.5557	400.0	100.0	100.0	0	0.0	0.0	0.01	0.0	97.80321	5.371	1	1.0	0.0	5.0	0.0	0.0
5555.5557	400.0	100.0	100.0	0	0.0	0.0	0.012	0.0	97.5072	5.385	1	1.0	0.0	5.0	0.0	0.0
5555.5557	400.0	100.0	100.0	0	0.0	0.0	0.013	0.0	97.24509	5.385	1	1.0	0.0	5.0	0.0	0.0
5555.5557	400.0	100.0	100.0	0	0.0	0.0	0.015	0.0	97.62866	5.409	1	1.0	0.0	5.0	0.0	0.0
5555.5557	400.0	100.0	100.0	0	0.0	0.0	0.016	0.0	97.62866	5.429	1	1.0	0.0	5.0	0.0	0.0
5555.5557	400.0	100.0	100.0	0	0.0	0.0	0.017	0.0	97.224594	5.429	1	1.0	0.0	5.0	0.0	0.0
5555.5557	400.0	100.0	100.0	0	0.0	0.0	0.019	0.0	97.7913	5.438	1	1.0	0.0	5.0	0.0	0.0
5555.5557	400.0	100.0	100.0	0	0.0	0.0	0.02	0.0	97.7913	5.455	1	1.0	0.0	5.0	0.0	0.0
5555.5557	400.0	100.0	100.0	0	0.0	0.0	0.021	0.0	97.47436	5.455	1	1.0	0.0	5.0	0.0	0.0
5555.5557	400.0	100.0	100.0	0	0.0	0.0	0.023	0.0	97.24467	5.464	1	1.0	0.0	5.0	0.0	0.0
5555.5557	400.0	100.0	100.0	0	0.0	0.0	0.024	0.0	97.24467	5.464	1	1.0	0.0	5.0	0.0	0.0
5555.5557	400.0	100.0	100.0	0	0.0	0.0	0.026	0.0	97.57816	5.476	1	1.0	0.0	5.0	0.0	0.0
5555.5557	400.0	100.0	100.0	0	0.0	0.0	0.027	0.0	97.57816	5.483	1	1.0	0.0	5.0	0.0	0.0
5555.5557	400.0	100.0	100.0	0	0.0	0.0	0.028	0.0	97.738434	5.483	1	1.0	0.0	5.0	0.0	0.0
5555.5557	400.0	100.0	100.0	0	0.0	0.0	0.03	0.0	97.50265	5.493	1	1.0	0.0	5.0	0.0	0.0
5555.5557	400.0	100.0	100.0	0	0.0	0.0	0.031	0.0	97.50265	5.498	1	1.0	0.0	5.0	0.0	0.0
5555.5557	400.0	100.0	100.0	0	0.0	0.0	0.032	0.0	97.58823	5.498	1	1.0	0.0	5.0	0.0	0.0
5555.5557	400.0	100.0	100.0	0	0.0	0.0	0.034	0.0	97.31669	5.508	1	1.0	0.0	5.0	0.0	0.0
5555.5557	400.0	100.0	100.0	0	0.0	0.0	0.035	0.0	97.31669	5.51	1	1.0	0.0	5.0	0.0	0.0
5555.5557	400.0	100.0	100.0	0	0.0	0.0	0.036	0.0	98.32745	5.51	1	1.0	0.0	5.0	0.0	0.0
5555.5557	400.0	100.0	100.0	0	0.0	0.0	0.038	0.0	98.32745	5.517	1	1.0	0.0	5.0	0.0	0.0
5555.5557	400.0	100.0	100.0	0	0.0	0.0	0.039	0.0	97.75465	5.517	1	1.0	0.0	5.0	0.0	0.0
5555.5557	400.0	100.0	100.0	0	0.0	0.0	0.04	0.0	98.35296	5.524	1	1.0	0.0	5.0	0.0	0.0
5555.5557	400.0	100.0	100.0	0	0.0	0.0	0.042	0.0	98.35296	5.527	1	1.0	0.0	5.0	0.0	0.0
5555.5557	400.0	100.0	100.0	0	0.0	0.0	0.043	0.0	97.70959	5.527	1	1.0	0.0	5.0	0.0	0.0
5555.5557	400.0	100.0	100.0	0	0.0	0.0	0.044	0.0	97.28407	5.531	1	1.0	0.0	5.0	0.0	0.0
5555.5557	400.0	100.0	100.0	0	0.0	0.0	0.045	0.0	97.28407	5.533	1	1.0	0.0	5.0	0.0	0.0
5555.5557	400.0	100.0	100.0	0	0.0	0.0	0.046	0.0	97.17544	5.533	1	1.0	0.0	5.0	0.0	0.0
5555.5557	400.0	100.0	100.0	0	0.0	0.0	0.048	0.0	97.2017	5.537	1	1.0	0.0	5.0	0.0	0.0
5555.5557	400.0	100.0	100.0	0	0.0	0.0	0.049	0.0	97.81709	5.537	1	1.0	0.0	5.0	0.0	0.0
5555.5557	400.0	100.0	100.0	0	0.0	0.0	0.05	0.0	97.22892	5.54	1	1.0	0.0	5.0	0.0	0.0
5555.5557	400.0	100.0	100.0	0	0.0	0.0	0.051	0.0	97.22892	5.543	1	1.0	0.0	5.0	0.0	0.0
5555.5557	400.0	100.0	100.0	0	0.0	0.0	0.052	0.0	96.60475	5.543	1	1.0	0.0	5.0	0.0	0.0
5555.5557	400.0	100.0	100.0	0	0.0	0.0	0.054	0.0	97.61201	5.544	1	1.0	0.0	5.0	0.0	0.0
5555.5557	400.0	100.0	100.0	0	0.0	0.0	0.055	0.0	97.61201	5.544	1	1.0	0.0	5.0	0.0	0.0
5555.5557	400.0	100.0	100.0	0	0.0	0.0	0.056	0.0	97.270615	5.547	1	1.0	0.0	5.0	0.0	0.0
5555.5557	400.0	100.0	100.0	0	0.0	0.0	0.057	0.0	97.270615	5.547	1	1.0	0.0	5.0	0.0	0.0
5555.5557	400.0	100.0	100.0	0	0.0	0.0	0.058	0.0	97.23842	5.547	1	1.0	0.0	5.0	0.0	0.0
5555.5557	400.0	100.0	100.0	0	0.0	0.0	0.06	0.0	97.09415	5.549	1	1.0	0.0	5.0	0.0	0.0
5555.5557	400.0	100.0	100.0	0	0.0	0.0	0.061	0.0	97.09415	5.55	1	1.0	0.0	5.0	0.0	0.0
5555.5557	400.0	100.0	100.0	0	0.0	0.0	0.062	0.0	96.10647	5.55	1	1.0	0.0	5.0	0.0	0.0
5555.5557	400.0	100.0	100.0	0	0.0	0.0	0.063	0.0	96.30832	5.551	1	1.0	0.0	5.0	0.0	0.0
5555.5557	400.0	100.0	100.0	0	0.0	0.0	0.064	0.0	96.30832	5.552	1	1.0	0.0	5.0	0.0	0.0
5555.5557	400.0	100.0	100.0	0	0.0	0.0	0.065	0.0	95.40281	5.552	1	1.0	0.0	5.0	0.0	0.0
5555.5557	400.0	100.0	100.0	0	0.0	0.0	0.067	0.0	95.40281	5.553	1	1.0	0.0	5.0	0.0	0.0
5555.5557	400.0	100.0	100.0	0	0.0	0.0	0.068	0.0	96.788795	5.553	1	1.0	0.0	5.0	0.0	0.0
5555.5557	400.0	100.0	100.0	0	0.0	0.0	0.069	0.0	97.6347	5.554	1	1.0	0.0	5.0	0.0	0.0
5555.5557	400.0	100.0	100.0	0	0.0	0.0	0.07	0.0	97.6347	5.555	1	1.0	0.0	5.0	0.0	0.0
5555.5557	400.0	100.0	100.0	0	0.0	0.0	0.072	0.0	96.78299	5.555	1	1.0	0.0	5.0	0.0	0.0
5555.5557	400.0	100.0	100.0	0	0.0	0.0	0.073	0.0	96.83963	5.556	1	1.0	0.0	5.0	0.0	0.0
5555.5557	400.0	100.0	100.0	0	0.0	0.0	0.074	0.0	96.83963	5.556	1	1.0	0.0	5.0	0.0	0.0
5555.5557	400.0	100.0	100.0	0	0.0	0.0	0.076	0.0	97.34471	5.556	1	1.0	0.0	5.0	0.0	0.0
5555.5557	400.0	100.0	100.0	0	0.0	0.0	0.077	0.0	97.34471	5.557	1	1.0	0.0	5.0	0.0	0.0
5555.5557	400.0	100.0	100.0	0	0.0	0.0	0.078	0.0	98.02034	5.557	1	1.0	0.0	5.0	0.0	0.0
5555.5557	400.0	100.0	100.0	0	0.0	0.0	0.08	0.0	97.47354	5.557	1	1.0	0.0	5.0	0.0	0.0
5555.5557	400.0	100.0	100.0	0	0.0	0.0	0.081	0.0	97.47354	5.559	1	1.0	0.0	5.0	0.0	0.0
5555.5557	400.0	100.0	100.0	0	0.0	0.0	0.082	0.0	96.638245	5.559	1	1.0	0.0	5.0	0.0	0.0
5555.5557	400.0	100.0	100.0	0	0.0	0.0	0.084	0.0	96.55063	5.559	1	1.0	0.0	5.0	0.0	0.0
5555.5557	400.0	100.0	100.0	0	0.0	0.0	0.085	0.0	96.55063	5.559	1	1.0	0.0	5.0	0.0	0.0
5555.5557	400.0	100.0	100.0	0	0.0	0.0	0.087	0.0	95.984886	5.559	1	1.0	0.0	5.0	0.0	0.0
5555.5557	400.0	100.0	100.0	0	0.0	0.0	0.088	0.0	95.984886	5.56	1	1.0	0.0	5.0	0.0	0.0
5555.5557	400.0	100.0	100.0	0	0.0	0.0	0.09	0.0	95.21025	5.56	1	1.0	0.0	5.0	0.0	0.0
5555.5557	400.0	100.0	100.0	0	0.0	0.0	0.091	0.0	95.5807	5.56	1	1.0	0.0	5.0	0.0	0.0
5555.5557	400.0	100.0	100.0	0	0.0	0.0	0.092	0.0	95.5807	5.56	1	1.0	0.0	5.0	0.0	0.0
5555.5557	400.0	100.0	100.0	0	0.0	0.0	0.094	0.0	96.585625	5.56	1	1.0	0.0	5.0	0.0	0.0
5555.5557	400.0	100.0	100.0	0	0.0	0.0	0.095	0.0	97.36984	5.56	1	1.0	0.0	5.0	0.0	0.0
5555.5557	400.0	100.0	100.0	0	0.0	0.0	0.097	0.0	97.19732	5.56	1	1.0	0.0	5.0	0.0	0.0
5555.5557	400.0	100.0	100.0	0	0.0	0.0	0.098	0.0	97.50173	5.561	1	1.0	0.0	5.0	0.0	0.0
5555.5557	400.0	100.0	100.0	0	0.0	0.0	0.1	0.0	97.50173	5.561	1	1.0	0.0	5.0	0.0	0.0
5555.5557	400.0	100.0	100.0	0	0.0	0.0	0.101	0.0	97.02098	5.561	1	1.0	0.0	5.0	0.0	0.0
5555.5557	400.0	100.0	100.0	0	0.0	0.0	0.103	0.0	97.9829	5.561	1	1.0	0.0	5.0	0.0	0.0
5555.5557	400.0	100.0	100.0	0	0.0	0.0	0.104	0.0	97.9829	5.561	1	1.0	0.0	5.0	0.0	0.0
5555.5557	400.0	100.0	100.0	0	0.0	0.0	0.106	0.0	98.552345	5.561	1	1.0	0.0	5.0	0.0	0.0
5555.5557	400.0	100.0	100.0	0	0.0	0.0	0.107	0.0	98.64232	5.561	1	1.0	0.0	5.0	0.0	0.0
5555.5557	400.0	100.0	100.0	0	0.0	0.0	0.109	0.0	98.55857	5.561	1	1.0	0.0	5.0	0.0	0.0
5555.5557	400.0	100.0	100.0	0	0.0	0.0	0.111	0.0	98.84198	5.561	1	1.0	0.0	5.0	0.0	0.0
5555.5557	400.0	100.0	100.0	0	0.0	0.0	0.112	0.0	98.84198	5.562	1	1.0	0.0	5.0	0.0	0.0
5555.5557	400.0	100.0	100.0	0	0.0	0.0	0.114	0.0	99.06899	5.562	1	1.0	0.0	5.0	0.0	0.0
5555.5557	400.0	100.0	100.0	0	0.0	0.0	0.115	0.0	99.16492	5.562	1	1.0	0.0	5.0	0.0	0.0
5555.5557	400.0	100.0	100.0	0	0.0	0.0	0.117	0.0	99.16492	5.562	1	1.0	0.0	5.0	0.0	0.0
5555.5557	400.0	100.0	100.0	0	0.0	0.0	0.119	0.0	98.52138	5.562	1	1.0	0.0	5.0	0.0	0.0
5555.5557	400.0	100.0	100.0	0	0.0	0.0	0.12	0.0	98.73555	5.562	1	1.0	0.0	5.0	0.0	0.0
5555.5557	400.0	100.0	100.0	0	0.0	0.0	0.122	0.0	98.73555	5.562	1	1.0	0.0	5.0	0.0	0.0
5555.5557	400.0	100.0	100.0	0	0.0	0.0	0.123	0.0	98.67824	5.562	1	1.0	0.0	5.0	0.0	0.0
5555.5557	400.0	100.0	100.0	0	0.0	0.0	0.125	0.0	98.67824	5.562	1	1.0	0.0	5.0	0.0	0.0
5555.5557	400.0	100.0	100.0	0	0.0	0.0	0.127	0.0	98.524376	5.562	1	1.0	0.0	5.0	0.0	0.0
5555.5557	400.0	100.0	100.0	0	0.0	0.0	0.128	0.0	97.020485	5.562	1	1.0	0.0	5.0	0.0	0.0
5555.5557	400.0	100.0	100.0	0	0.0	0.0	0.13	0.0	97.020485	5.562	1	1.0	0.0	5.0	0.0	0.0
5555.5557	400.0	100.0	100.0	0	0.0	0.0	0.132	0.0	97.23617	5.562	1	1.0	0.0	5.0	0.0	0.0
5555.5557	400.0	100.0	100.0	0	0.0	0.0	0.133	0.0	96.78996	5.562	1	1.0	0.0	5.0	0.0	0.0
5555.5557	400.0	100.0	100.0	0	0.0	0.0	0.135	0.0	96.78996	5.562	1	1.0	0.0	5.0	0.0	0.0
5555.5557	400.0	100.0	100.0	0	0.0	0.0	0.137	0.0	97.447334	5.562	1	1.0	0.0	5.0	0.0	0.0
5555.5557	400.0	100.0	100.0	0	0.0	0.0	0.138	0.0	97.447334	5.562	1	1.0	0.0	5.0	0.0	0.0
5555.5557	400.0	100.0	100.0	0	0.0	0.0	0.14	0.0	98.776566	5.562	1	1.0	0.0	5.0	0.0	0.0
5555.5557	400.0	100.0	100.0	0	0.0	0.0	0.142	0.0	98.75185	5.562	1	1.0	0.0	5.0	0.0	0.0
5555.5557	400.0	100.0	100.0	0	0.0	0.0	0.144	0.0	98.75185	5.562	1	1.0	0.0	5.0	0.0	0.0
5555.5557	400.0	100.0	100.0	0	0.0	0.0	0.145	0.0	99.35071	5.562	1	1.0	0.0	5.0	0.0	0.0
5555.5557	400.0	100.0	100.0	0	0.0	0.0	0.147	0.0	98.585754	5.562	1	1.0	0.0	5.0	0.0	0.0
5555.5557	400.0	100.0	100.0	0	0.0	0.0	0.149	0.0	98.585754	5.562	1	1.0	0.0	5.0	0.0	0.0
5555.5557	400.0	100.0	100.0	0	0.0	0.0	0.151	0.0	98.45941	5.562	1	1.0	0.0	5.0	0.0	0.0
5555.5557	400.0	100.0	100.0	0	0.0	0.0	0.152	0.0	98.45941	5.562	1	1.0	0.0	5.0	0.0	0.0
5555.5557	400.0	100.0	100.0	1	0.0	0.0	0.154	0.0	98.75235	5.562	1	1.0	0.0	5.0	0.0	0.0
5555.5557	400.0	100.0	100.0	1	0.0	0.0	0.156	0.0	97.70577	5.562	1	1.0	0.0	6.0	0.0	0.0
5555.5557	400.0	100.0	100.0	1	0.0	0.0	0.157	0.0	97.70577	5.562	1	1.0	0.0	6.0	0.0	0.0
0.0	400.0	100.0	100.0	0	0.0	0.0	0.159	0.0	98.44354	5.562	1	2.0	0.0	0.0	0.0	0.0
0.0	400.0	100.0	100.0	0	0.0	0.0	0.161	0.0	99.36908	5.562	1	2.0	0.0	0.0	0.0	0.0
0.0	400.0	100.0	100.0	0	0.0	0.0	0.162	0.0	99.36908	5.562	1	2.0	0.0	0.0	0.0	0.0
0.0	400.0	100.0	100.0	0	0.0	0.0	0.164	0.0	99.651955	5.562	1	2.0	0.0	0.0	0.0	0.0
0.0	400.0	100.0	100.0	0	0.0	0.0	0.166	0.0	98.91631	4.802	1	2.0	0.0	0.0	0.0	0.0
0.0	400.0	100.0	100.0	0	0.0	0.0	0.167	0.0	99.91866	4.802	1	2.0	0.0	0.0	0.0	0.0
0.0	400.0	100.0	100.0	0	0.0	0.0	0.168	0.0	100.125404	4.463	1	2.0	0.0	0.0	0.0	0.0
0.0	400.0	100.0	100.0	0	0.0	0.0	0.17	0.0	100.125404	3.854	1	2.0	0.0	0.0	0.0	0.0
0.0	400.0	100.0	100.0	0	0.0	0.0	0.171	0.0	100.081696	3.854	1	2.0	0.0	0.0	0.0	0.0
0.0	400.0	100.0	100.0	0	0.0	0.0	0.172	0.0	100.08041	3.328	1	2.0	0.0	0.0	0.0	0.0
0.0	400.0	100.0	100.0	0	0.0	0.0	0.173	0.0	100.08041	3.328	1	2.0	0.0	0.0	0.0	0.0
0.0	400.0	100.0	100.0	0	0.0	0.0	0.174	0.0	100.0663	3.093	1	2.0	0.0	0.0	0.0	0.0
0.0	400.0	100.0	100.0	0	0.0	0.0	0.176	0.0	100.0663	2.671	1	2.0	0.0	0.0	0.0	0.0
0.0	400.0	100.0	100.0	0	0.0	0.0	0.177	0.0	100.067635	2.671	1	2.0	0.0	0.0	0.0	0.0
0.0	400.0	100.0	100.0	0	0.0	0.0	0.178	0.0	100.24679	2.482	1	2.0	0.0	0.0	0.0	0.0
0.0	400.0	100.0	100.0	0	0.0	0.0	0.179	0.0	100.24679	2.143	1	2.0	0.0	0.0	0.0	0.0
0.0	400.0	100.0	100.0	0	0.0	0.0	0.18	0.0	99.19484	2.143	1	2.0	0.0	0.0	0.0	0.0
0.0	400.0	100.0	100.0	0	0.0	0.0	0.181	0.0	99.10198	1.85	1	2.0	0.0	0.0	0.0	0.0
0.0	400.0	100.0	100.0	0	0.0	0.0	0.182	0.0	99.10198	1.85	1	2.0	0.0	0.0	0.0	0.0
0.0	400.0	100.0	100.0	0	0.0	0.0	0.183	0.0	99.18911	1.72	1	2.0	0.0	0.0	0.0	0.0
0.0	400.0	100.0	100.0	0	0.0	0.0	0.184	0.0	98.84137	1.485	1	2.0	0.0	0.0	0.0	0.0
0.0	400.0	100.0	100.0	0	0.0	0.0	0.185	0.0	98.51097	1.485	1	2.0	0.0	0.0	0.0	0.0
0.0	400.0	100.0	100.0	0	0.0	0.0	0.186	0.0	98.60001	1.381	1	2.0	0.0	0.0	0.0	0.0
0.0	400.0	100.0	100.0	0	0.0	0.0	0.186	0.0	98.48834	1.283	1	2.0	0.0	0.0	0.0	0.0
0.0	400.0	100.0	100.0	0	0.0	0.0	0.187	0.0	98.835236	1.283	1	2.0	0.0	0.0	0.0	0.0
0.0	400.0	100.0	100.0	0	0.0	0.0	0.188	0.0	99.159225	1.107	1	2.0	0.0	0.0	0.0	0.0
0.0	400.0	100.0	100.0	0	0.0	0.0	0.189	0.0	99.159225	1.107	1	2.0	0.0	0.0	0.0	0.0
0.0	400.0	100.0	100.0	0	0.0	0.0	0.189	0.0	99.5077	1.029	1	2.0	0.0	0.0	0.0	0.0
0.0	400.0	100.0	100.0	0	0.0	0.0	0.19	0.0	99.5077	0.888	1	2.0	0.0	0.0	0.0	0.0
0.0	400.0	100.0	100.0	0	0.0	0.0	0.191	0.0	99.90042	0.888	1	2.0	0.0	0.0	0.0	0.0
0.0	400.0	100.0	100.0	0	0.0	0.0	0.191	0.0	99.08406	0.767	1	2.0	0.0	0.0	0.0	0.0
0.0	400.0	100.0	100.0	0	0.0	0.0	0.191	0.0	99.08406	0.712	1	2.0	0.0	0.0	0.0	0.0
0.0	400.0	100.0	100.0	0	0.0	0.0	0.192	0.0	99.15844	0.712	1	2.0	0.0	0.0	0.0	0.0
0.0	400.0	100.0	100.0	0	0.0	0.0	0.192	0.0	98.67706	0.615	1	2.0	0.0	0.0	0.0	0.0
0.0	400.0	100.0	100.0	0	0.0	0.0	0.193	0.0	98.005	0.615	1	2.0	0.0	0.0	0.0	0.0
0.0	400.0	100.0	100.0	0	0.0	0.0	0.193	0.0	98.93227	0.572	1	2.0	0.0	0.0	0.0	0.0
0.0	400.0	100.0	100.0	0	0.0	0.0	0.193	0.0	98.93227	0.493	1	2.0	0.0	0.0	0.0	0.0
0.0	400.0	100.0	100.0	0	0.0	0.0	0.194	0.0	99.150345	0.493	1	2.0	0.0	0.0	0.0	0.0
0.0	400.0	100.0	100.0	0	0.0	0.0	0.194	0.0	99.09961	0.426	1	2.0	0.0	0.0	0.0	0.0
0.0	400.0	100.0	100.0	0	0.0	0.0	0.194	0.0	99.09961	0.396	1	2.0	0.0	0.0	0.0	0.0
0.0	400.0	100.0	100.0	0	0.0	0.0	0.195	0.0	98.94879	0.396	1	2.0	0.0	0.0	0.0	0.0
0.0	400.0	100.0	100.0	0	0.0	0.0	0.195	0.0	98.72004	0.341	1	2.0	0.0	0.0	0.0	0.0
0.0	400.0	100.0	100.0	0	0.0	0.0	0.195	0.0	98.72004	0.341	1	2.0	0.0	0.0	0.0	0.0
0.0	400.0	100.0	100.0	0	0.0	0.0	0.195	0.0	98.87703	0.296	1	2.0	0.0	0.0	0.0	0.0
0.0	400.0	100.0	100.0	0	0.0	0.0	0.195	0.0	98.87703	0.274	1	2.0	0.0	0.0	0.0	0.0
0.0	400.0	100.0	100.0	0	0.0	0.0	0.195	0.0	98.251465	0.274	1	2.0	0.0	0.0	0.0	0.0
0.0	400.0	100.0	100.0	0	0.0	0.0	0.195	0.0	96.527016	0.236	1	2.0	0.0	0.0	0.0	0.0
0.0	400.0	100.0	100.0	0	0.0	0.0	0.195	0.0	96.527016	0.219	1	2.0	0.0	0.0	0.0	0.0
0.0	400.0	100.0	100.0	0	0.0	0.0	0.195	0.0	97.4993	0.219	1	2.0	0.0	0.0	0.0	0.0
0.0	400.0	100.0	100.0	0	0.0	0.0	0.195	0.0	97.32989	0.189	1	2.0	0.0	0.0	0.0	0.0
0.0	400.0	100.0	100.0	0	0.0	0.0	0.195	0.0	97.32989	0.189	1	2.0	0.0	0.0	0.0	0.0
0.0	400.0	100.0	100.0	0	0.0	0.0	0.195	0.0	97.74559	0.176	1	2.0	0.0	0.0	0.0	0.0
0.0	400.0	100.0	100.0	0	0.0	0.0	0.195	0.0	96.83473	0.152	1	2.0	0.0	0.0	0.0	0.0
0.0	400.0	100.0	100.0	0	0.0	0.0	0.195	0.0	96.63722	0.152	1	2.0	0.0	0.0	0.0	0.0
0.0	400.0	100.0	100.0	0	0.0	0.0	0.195	0.0	97.23558	0.141	1	2.0	0.0	0.0	0.0	0.0
0.0	400.0	100.0	100.0	0	0.0	0.0	0.195	0.0	97.23558	0.121	1	2.0	0.0	0.0	0.0	0.0
0.0	400.0	100.0	100.0	0	0.0	0.0	0.195	0.0	96.99535	0.121	1	2.0	0.0	0.0	0.0	0.0
0.0	400.0	100.0	100.0	0	0.0	0.0	0.195	0.0	98.25062	0.105	1	2.0	0.0	0.0	0.0	0.0
0.0	400.0	100.0	100.0	0	0.0	0.0	0.195	0.0	98.25062	0.105	1	2.0	0.0	0.0	0.0	0.0
0.0	400.0	100.0	100.0	0	0.0	0.0	0.195	0.0	97.173294	0.097	1	2.0	0.0	0.0	0.0	0.0
0.0	400.0	100.0	100.0	0	0.0	0.0	0.194	0.0	97.173294	0.084	1	2.0	0.0	0.0	0.0	0.0
0.0	400.0	100.0	100.0	0	0.0	0.0	0.194	0.0	97.73778	0.084	1	2.0	0.0	14.0	0.0	0.0
0.0	400.0	100.0	100.0	0	0.0	0.0	0.194	0.0	97.65072	0.078	1	2.0	0.0	0.0	0.0	0.0
0.0	400.0	100.0	100.0	0	0.0	0.0	0.194	0.0	97.65072	0.067	1	2.0	0.0	0.0	0.0	0.0
0.0	400.0	100.0	100.0	0	0.0	0.0	0.194	0.0	97.85228	0.067	1	2.0	0.0	0.0	0.0	0.0
0.0	400.0	100.0	100.0	0	0.0	0.0	0.193	0.0	97.85228	0.062	1	2.0	0.0	0.0	0.0	0.0
0.0	400.0	100.0	100.0	0	0.0	0.0	0.193	0.0	97.98032	0.062	1	2.0	0.0	0.0	0.0	0.0
0.0	400.0	100.0	100.0	0	0.0	0.0	0.193	0.0	98.376114	0.053	1	2.0	0.0	0.0	0.0	0.0
0.0	400.0	100.0	100.0	0	0.0	0.0	0.192	0.0	98.376114	0.049	1	2.0	0.0	0.0	0.0	0.0
0.0	400.0	100.0	100.0	0	0.0	0.0	0.192	0.0	98.64021	0.049	1	2.0	0.0	0.0	0.0	0.0
0.0	400.0	100.0	100.0	0	0.0	0.0	0.191	0.0	98.77682	0.043	1	2.0	0.0	0.0	0.0	0.0
0.0	400.0	100.0	100.0	0	0.0	0.0	0.191	0.0	98.77682	0.037	1	2.0	0.0	0.0	0.0	0.0
0.0	400.0	100.0	100.0	0	0.0	0.0	0.191	0.0	98.52325	0.037	1	2.0	0.0	0.0	0.0	0.0
0.0	400.0	100.0	100.0	0	0.0	0.0	0.19	0.0	98.52325	0.034	1	2.0	0.0	0.0	0.0	0.0
0.0	400.0	100.0	100.0	0	0.0	0.0	0.19	0.0	97.88552	0.034	1	2.0	0.0	0.0	0.0	0.0
0.0	400.0	100.0	100.0	0	0.0	0.0	0.189	0.0	99.21018	0.029	1	2.0	0.0	0.0	0.0	0.0
0.0	400.0	100.0	100.0	0	0.0	0.0	0.188	0.0	99.21018	0.027	1	2.0	0.0	0.0	0.0	0.0
0.0	400.0	100.0	100.0	0	0.0	0.0	0.188	0.0	98.21445	0.027	1	2.0	0.0	0.0	0.0	0.0
0.0	400.0	100.0	100.0	0	0.0	0.0	0.187	0.0	98.75447	0.023	1	2.0	0.0	0.0	0.0	0.0
0.0	400.0	100.0	100.0	0	0.0	0.0	0.186	0.0	98.75447	0.021	1	2.0	0.0	0.0	0.0	0.0
0.0	400.0	100.0	100.0	0	0.0	0.0	0.185	0.0	98.66322	0.021	1	2.0	0.0	0.0	0.0	0.0
0.0	400.0	100.0	100.0	0	0.0	0.0	0.184	0.0	98.66322	0.018	1	2.0	0.0	0.0	0.0	0.0
0.0	400.0	100.0	100.0	0	0.0	0.0	0.183	0.0	98.77996	0.018	1	2.0	0.0	0.0	0.0	0.0
0.0	400.0	100.0	100.0	0	0.0	0.0	0.182	0.0	98.3355	0.015	1	2.0	0.0	0.0	0.0	0.0
0.0	400.0	100.0	100.0	0	0.0	0.0	0.181	0.0	98.3355	0.014	1	2.0	0.0	0.0	0.0	0.0
0.0	400.0	100.0	100.0	0	0.0	0.0	0.179	0.0	98.17699	0.014	1	2.0	0.0	0.0	0.0	0.0
0.0	400.0	100.0	100.0	0	0.0	0.0	0.178	0.0	97.715126	0.012	1	2.0	0.0	0.0	0.0	0.0
0.0	400.0	100.0	100.0	0	0.0	0.0	0.177	0.0	97.715126	0.011	1	2.0	0.0	0.0	0.0	0.0
0.0	400.0	100.0	100.0	0	0.0	0.0	0.175	0.0	99.20171	0.011	1	2.0	0.0	0.0	0.0	0.0
0.0	400.0	100.0	100.0	0	0.0	0.0	0.174	0.0	99.20171	0.009	1	2.0	0.0	0.0	0.0	0.0
0.0	400.0	100.0	100.0	0	0.0	0.0	0.172	0.0	99.96352	0.009	1	2.0	0.0	0.0	0.0	0.0
0.0	400.0	100.0	100.0	0	0.0	0.0	0.171	0.0	99.27785	0.008	1	2.0	0.0	0.0	0.0	0.0
0.0	400.0	100.0	100.0	0	0.0	0.0	0.17	0.0	99.27785	0.007	1	2.0	0.0	0.0	0.0	0.0
0.0	400.0	100.0	100.0	0	0.0	0.0	0.168	0.0	99.46358	0.007	1	2.0	0.0	0.0	0.0	0.0
0.0	400.0	100.0	100.0	0	0.0	0.0	0.167	0.0	99.02137	0.006	1	2.0	0.0	0.0	0.0	0.0
0.0	400.0	100.0	100.0	0	0.0	0.0	0.165	0.0	99.02137	0.006	1	2.0	0.0	0.0	0.0	0.0
0.0	400.0	100.0	100.0	0	0.0	0.0	0.164	0.0	98.89951	0.006	1	2.0	0.0	0.0	0.0	0.0
0.0	400.0	100.0	100.0	0	0.0	0.0	0.162	0.0	98.89951	0.005	1	2.0	0.0	0.0	0.0	0.0
0.0	400.0	100.0	100.0	0	0.0	0.0	0.161	0.0	98.855705	0.005	1	2.0	0.0	0.0	0.0	0.0
0.0	400.0	100.0	100.0	0	0.0	0.0	0.159	0.0	99.09045	0.004	1	2.0	0.0	0.0	0.0	0.0
0.0	400.0	100.0	100.0	0	0.0	0.0	0.158	0.0	99.09045	0.003	1	2.0	0.0	0.0	0.0	0.0
0.0	400.0	100.0	100.0	0	0.0	0.0	0.156	0.0	99.67721	0.003	1	2.0	0.0	0.0	0.0	0.0
0.0	400.0	100.0	100.0	0	0.0	0.0	0.155	0.0	97.99263	0.003	1	2.0	0.0	0.0	0.0	0.0
0.0	400.0	100.0	100.0	0	0.0	0.0	0.153	0.0	97.99263	0.002	1	2.0	0.0	0.0	0.0	0.0
0.0	400.0	100.0	100.0	0	0.0	0.0	0.152	0.0	98.403244	0.002	1	2.0	0.0	0.0	0.0	0.0
0.0	400.0	100.0	100.0	0	0.0	0.0	0.15	0.0	98.403244	0.002	1	2.0	0.0	0.0	0.0	0.0
0.0	400.0	100.0	100.0	0	0.0	0.0	0.148	0.0	97.142296	0.002	1	2.0	0.0	0.0	0.0	0.0
0.0	400.0	100.0	100.0	0	0.0	0.0	0.147	0.0	97.4009	0.001	1	2.0	0.0	0.0	0.0	0.0
0.0	400.0	100.0	100.0	0	0.0	0.0	0.145	0.0	97.52725	0.001	1	2.0	0.0	0.0	0.0	0.0
0.0	400.0	100.0	100.0	0	0.0	0.0	0.144	0.0	98.49175	0.001	1	2.0	0.0	0.0	0.0	0.0
0.0	400.0	100.0	100.0	0	0.0	0.0	0.142	0.0	97.80098	0.001	1	2.0	0.0	0.0	0.0	0.0
0.0	400.0	100.0	100.0	0	0.0	0.0	0.14	0.0	97.80098	0.001	1	2.0	0.0	0.0	0.0	0.0
0.0	400.0	100.0	100.0	0	0.0	0.0	0.139	0.0	98.09537	0.001	1	2.0	0.0	0.0	0.0	0.0
0.0	400.0	100.0	100.0	0	0.0	0.0	0.137	0.0	98.09537	0.0	1	2.0	0.0	0.0	0.0	0.0
0.0	400.0	100.0	100.0	0	0.0	0.0	0.135	0.0	98.21251	0.0	1	2.0	0.0	0.0	0.0	0.0
0.0	400.0	100.0	100.0	0	0.0	0.0	0.133	0.0	97.792564	0.0	1	2.0	0.0	0.0	0.0	0.0
0.0	400.0	100.0	100.0	0	0.0	0.0	0.132	0.0	97.792564	0.0	1	2.0	0.0	0.0	0.0	0.0
0.0	400.0	100.0	100.0	0	0.0	0.0	0.13	0.0	98.25273	0.0	1	2.0	0.0	0.0	0.0	0.0
0.0	400.0	100.0	100.0	0	0.0	0.0	0.128	0.0	98.021515	0.0	1	2.0	0.0	0.0	0.0	0.0
0.0	400.0	100.0	100.0	0	0.0	0.0	0.127	0.0	97.80365	0.0	1	2.0	0.0	0.0	0.0	0.0
0.0	400.0	100.0	100.0	0	0.0	0.0	0.125	0.0	97.09629	0.0	1	2.0	0.0	0.0	0.0	0.0
0.0	400.0	100.0	100.0	0	0.0	0.0	0.123	0.0	97.09629	0.0	1	2.0	0.0	0.0	0.0	0.0
0.0	400.0	100.0	100.0	0	0.0	0.0	0.121	0.0	97.42486	0.0	1	2.0	0.0	0.0	0.0	0.0
0.0	400.0	100.0	100.0	0	0.0	0.0	0.119	0.0	97.27138	0.0	1	2.0	0.0	0.0	0.0	0.0
0.0	400.0	100.0	100.0	0	0.0	0.0	0.118	0.0	97.27138	0.0	1	2.0	0.0	0.0	0.0	0.0
0.0	400.0	100.0	100.0	0	0.0	0.0	0.116	0.0	97.832436	0.0	1	2.0	0.0	0.0	0.0	0.0
0.0	400.0	100.0	100.0	0	0.0	0.0	0.114	0.0	98.15203	0.0	1	2.0	0.0	0.0	0.0	0.0
0.0	400.0	100.0	100.0	0	0.0	0.0	0.112	0.0	98.15203	0.0	1	2.0	0.0	0.0	0.0	0.0
0.0	400.0	100.0	100.0	0	0.0	0.0	0.111	0.0	99.51953	0.0	1	2.0	0.0	0.0	0.0	0.0
0.0	400.0	100.0	100.0	0	0.0	0.0	0.109	0.0	99.51953	0.0	1	2.0	0.0	0.0	0.0	0.0
0.0	400.0	100.0	100.0	0	0.0	0.0	0.107	0.0	99.14546	0.0	1	2.0	0.0	0.0	0.0	0.0
0.0	400.0	100.0	100.0	0	0.0	0.0	0.106	0.0	98.36255	0.0	1	2.0	0.0	0.0	0.0	0.0
0.0	400.0	100.0	100.0	0	0.0	0.0	0.104	0.0	98.36255	0.0	1	2.0	0.0	0.0	0.0	0.0
0.0	400.0	100.0	100.0	0	0.0	0.0	0.102	0.0	98.59682	0.0	1	2.0	0.0	0.0	0.0	0.0
0.0	400.0	100.0	100.0	0	0.0	0.0	0.1	0.0	98.472244	0.0	1	2.0	0.0	0.0	0.0	0.0
0.0	400.0	100.0	100.0	0	0.0	0.0	0.098	0.0	98.472244	0.0	1	2.0	0.0	0.0	0.0	0.0
0.0	400.0	100.0	100.0	0	0.0	0.0	0.097	0.0	97.96744	0.0	1	2.0	0.0	0.0	0.0	0.0
0.0	400.0	100.0	100.0	0	0.0	0.0	0.095	0.0	97.96744	0.0	1	2.0	0.0	0.0	0.0	0.0
0.0	400.0	100.0	100.0	0	0.0	0.0	0.093	0.0	96.9974	0.0	1	2.0	0.0	0.0	0.0	0.0
0.0	400.0	100.0	100.0	0	0.0	0.0	0.092	0.0	98.84942	0.0	1	2.0	0.0	0.0	0.0	0.0
0.0	400.0	100.0	100.0	0	0.0	0.0	0.09	0.0	98.84942	0.0	1	2.0	0.0	0.0	0.0	0.0
0.0	400.0	100.0	100.0	0	0.0	0.0	0.088	0.0	98.63298	0.0	1	2.0	0.0	0.0	0.0	0.0
0.0	400.0	100.0	100.0	0	0.0	0.0	0.086	0.0	97.26305	0.0	1	2.0	0.0	0.0	0.0	0.0
0.0	400.0	100.0	100.0	0	0.0	0.0	0.084	0.0	97.26305	0.0	1	2.0	0.0	0.0	0.0	0.0
0.0	400.0	100.0	100.0	0	0.0	0.0	0.082	0.0	97.41854	0.0	1	2.0	0.0	0.0	0.0	0.0
0.0	400.0	100.0	100.0	0	0.0	0.0	0.081	0.0	97.46489	0.0	1	2.0	0.0	0.0	0.0	0.0
0.0	400.0	100.0	100.0	0	0.0	0.0	0.079	0.0	97.66071	0.0	1	2.0	0.0	0.0	0.0	0.0
0.0	400.0	100.0	100.0	0	0.0	0.0	0.077	0.0	98.35991	0.0	1	2.0	0.0	0.0	0.0	0.0
0.0	400.0	100.0	100.0	0	0.0	0.0	0.076	0.0	98.35991	0.0	1	2.0	0.0	0.0	0.0	0.0
0.0	400.0	100.0	100.0	0	0.0	0.0	0.074	0.0	98.2158	0.0	1	2.0	0.0	0.0	0.0	0.0
0.0	400.0	100.0	100.0	0	0.0	0.0	0.072	0.0	99.999435	0.0	1	2.0	0.0	0.0	0.0	0.0
0.0	400.0	100.0	100.0	0	0.0	0.0	0.07	0.0	99.999435	0.0	1	2.0	0.0	0.0	0.0	0.0
0.0	400.0	100.0	100.0	0	0.0	0.0	0.068	0.0	99.43363	0.0	1	2.0	0.0	0.0	0.0	0.0
0.0	400.0	100.0	100.0	0	0.0	0.0	0.066	0.0	99.43363	0.0	1	2.0	0.0	0.0	0.0	0.0
0.0	400.0	100.0	100.0	0	0.0	0.0	0.065	0.0	98.60193	0.0	1	2.0	0.0	0.0	0.0	0.0
0.0	400.0	100.0	100.0	0	0.0	0.0	0.063	0.0	97.799675	0.0	1	2.0	0.0	0.0	0.0	0.0
0.0	400.0	100.0	100.0	0	0.0	0.0	0.061	0.0	97.783394	0.0	1	2.0	0.0	0.0	0.0	0.0
0.0	400.0	100.0	100.0	0	0.0	0.0	0.06	0.0	98.12663	0.0	1	2.0	0.0	0.0	0.0	0.0
0.0	400.0	100.0	100.0	0	0.0	0.0	0.058	0.0	98.45545	0.0	1	2.0	0.0	0.0	0.0	0.0
0.0	400.0	100.0	100.0	0	0.0	0.0	0.057	0.0	98.45545	0.0	1	2.0	0.0	0.0	0.0	0.0
0.0	400.0	100.0	100.0	0	0.0	0.0	0.056	0.0	99.0415	0.0	1	2.0	0.0	0.0	0.0	0.0
0.0	400.0	100.0	100.0	0	0.0	0.0	0.054	0.0	99.0415	0.0	1	2.0	0.0	0.0	0.0	0.0
0.0	400.0	100.0	100.0	0	0.0	0.0	0.052	0.0	99.16846	0.0	1	2.0	0.0	0.0	0.0	0.0
0.0	400.0	100.0	100.0	0	0.0	0.0	0.051	0.0	99.29051	0.0	1	2.0	0.0	0.0	0.0	0.0
0.0	400.0	100.0	100.0	0	0.0	0.0	0.05	0.0	99.11432	0.0	1	2.0	0.0	0.0	0.0	0.0
0.0	400.0	100.0	100.0	0	0.0	0.0	0.048	0.0	99.212685	0.0	1	2.0	0.0	0.0	0.0	0.0
0.0	400.0	100.0	100.0	0	0.0	0.0	0.047	0.0	98.67818	0.0	1	2.0	0.0	0.0	0.0	0.0
0.0	400.0	100.0	100.0	0	0.0	0.0	0.046	0.0	98.67818	0.0	1	2.0	0.0	0.0	0.0	0.0
0.0	400.0	100.0	100.0	0	0.0	0.0	0.044	0.0	97.673195	0.0	1	2.0	0.0	0.0	0.0	0.0
0.0	400.0	100.0	100.0	0	0.0	0.0	0.043	0.0	97.673195	0.0	1	2.0	0.0	0.0	0.0	0.0
0.0	400.0	100.0	100.0	0	0.0	0.0	0.042	0.0	98.59142	0.0	1	2.0	0.0	0.0	0.0	0.0
0.0	400.0	100.0	100.0	0	0.0	0.0	0.04	0.0	99.358505	0.0	1	2.0	0.0	0.0	0.0	0.0
0.0	400.0	100.0	100.0	0	0.0	0.0	0.039	0.0	99.358505	0.0	1	2.0	0.0	0.0	0.0	0.0
0.0	400.0	100.0	100.0	0	0.0	0.0	0.038	0.0	99.187614	0.0	1	2.0	0.0	0.0	0.0	0.0
0.0	400.0	100.0	100.0	0	0.0	0.0	0.037	0.0	99.70444	0.0	1	2.0	0.0	0.0	0.0	0.0
0.0	400.0	100.0	100.0	0	0.0	0.0	0.036	0.0	99.01409	0.0	1	2.0	0.0	0.0	0.0	0.0
0.0	400.0	100.0	100.0	0	0.0	0.0	0.035	0.0	98.24124	0.0	1	2.0	0.0	0.0	0.0	0.0
0.0	400.0	100.0	100.0	0	0.0	0.0	0.034	0.0	98.24124	0.0	1	2.0	0.0	0.0	0.0	0.0
0.0	400.0	100.0	100.0	0	0.0	0.0	0.033	0.0	97.7711	0.0	1	2.0	0.0	0.0	0.0	0.0
0.0	400.0	100.0	100.0	0	0.0	0.0	0.032	0.0	96.96997	0.0	1	2.0	0.0	0.0	0.0	0.0
0.0	400.0	100.0	100.0	0	0.0	0.0	0.03	0.0	96.96997	0.0	1	2.0	0.0	0.0	0.0	0.0
0.0	400.0	100.0	100.0	0	0.0	0.0	0.029	0.0	97.202385	0.0	1	2.0	0.0	0.0	0.0	0.0
0.0	400.0	100.0	100.0	0	0.0	0.0	0.028	0.0	97.428085	0.0	1	2.0	0.0	0.0	0.0	0.0
0.0	400.0	100.0	100.0	0	0.0	0.0	0.027	0.0	97.428085	0.0	1	2.0	0.0	0.0	0.0	0.0
0.0	400.0	100.0	100.0	0	0.0	0.0	0.027	0.0	97.87346	0.0	1	2.0	0.0	0.0	0.0	0.0
0.0	400.0	100.0	100.0	0	0.0	0.0	0.026	0.0	97.87346	0.0	1	2.0	0.0	0.0	0.0	0.0
0.0	400.0	100.0	100.0	0	0.0	0.0	0.024	0.0	97.864494	0.0	1	2.0	0.0	0.0	0.0	0.0
0.0	400.0	100.0	100.0	0	0.0	0.0	0.023	0.0	97.494095	0.0	1	2.0	0.0	0.0	0.0	0.0
0.0	400.0	100.0	100.0	0	0.0	0.0	0.023	0.0	97.494095	0.0	1	2.0	0.0	0.0	0.0	0.0
0.0	400.0	100.0	100.0	0	0.0	0.0	0.022	0.0	96.7631	0.0	1	2.0	0.0	0.0	0.0	0.0
0.0	400.0	100.0	100.0	0	0.0	0.0	0.021	0.0	97.35925	0.0	1	2.0	0.0	0.0	0.0	0.0
0.0	400.0	100.0	100.0	0	0.0	0.0	0.02	0.0	97.35925	0.0	1	2.0	0.0	0.0	0.0	0.0
0.0	400.0	100.0	100.0	0	0.0	0.0	0.019	0.0	97.16837	0.0	1	2.0	0.0	0.0	0.0	0.0
0.0	400.0	100.0	100.0	0	0.0	0.0	0.018	0.0	97.54989	0.0	1	2.0	0.0	0.0	0.0	0.0
0.0	400.0	100.0	100.0	0	0.0	0.0	0.017	0.0	97.52932	0.0	1	2.0	0.0	0.0	0.0	0.0
0.0	400.0	100.0	100.0	0	0.0	0.0	0.017	0.0	97.054565	0.0	1	2.0	0.0	0.0	0.0	0.0
0.0	400.0	100.0	100.0	0	0.0	0.0	0.016	0.0	97.054565	0.0	1	2.0	0.0	0.0	0.0	0.0
0.0	400.0	100.0	100.0	0	0.0	0.0	0.015	0.0	96.88582	0.0	1	2.0	0.0	0.0	0.0	0.0
0.0	400.0	100.0	100.0	0	0.0	0.0	0.014	0.0	97.770615	0.0	1	2.0	0.0	0.0	0.0	0.0
0.0	400.0	100.0	100.0	0	0.0	0.0	0.013	0.0	97.770615	0.0	1	2.0	0.0	0.0	0.0	0.0
0.0	400.0	100.0	100.0	0	0.0	0.0	0.012	0.0	98.55642	0.0	1	2.0	0.0	0.0	0.0	0.0
0.0	400.0	100.0	100.0	0	0.0	0.0	0.011	0.0	98.55642	0.0	1	2.0	0.0	0.0	0.0	0.0
0.0	400.0	100.0	100.0	0	0.0	0.0	0.011	0.0	98.14372	0.0	1	2.0	0.0	0.0	0.0	0.0
0.0	400.0	100.0	100.0	0	0.0	0.0	0.01	0.0	97.895485	0.0	1	2.0	0.0	0.0	0.0	0.0
0.0	400.0	100.0	100.0	0	0.0	0.0	0.009	0.0	97.281784	0.0	1	2.0	0.0	0.0	0.0	0.0
0.0	400.0	100.0	100.0	0	0.0	0.0	0.008	0.0	97.46521	0.0	1	2.0	0.0	0.0	0.0	0.0
0.0	400.0	100.0	100.0	0	0.0	0.0	0.007	0.0	97.37445	0.0	1	2.0	0.0	0.0	0.0	0.0
0.0	400.0	100.0	100.0	0	0.0	0.0	0.007	0.0	97.37445	0.0	1	2.0	0.0	0.0	0.0	0.0
0.0	400.0	100.0	100.0	0	0.0	0.0	0.006	0.0	97.32648	0.0	1	2.0	0.0	0.0	0.0	0.0
0.0	400.0	100.0	100.0	0	0.0	0.0	0.005	0.0	97.32648	0.0	1	2.0	0.0	0.0	0.0	0.0
0.0	400.0	100.0	100.0	0	0.0	0.0	0.004	0.0	96.908035	0.0	1	2.0	0.0	0.0	0.0	0.0
0.0	400.0	100.0	100.0	0	0.0	0.0	0.003	0.0	96.65235	0.0	1	2.0	0.0	0.0	0.0	0.0
0.0	400.0	100.0	100.0	0	0.0	0.0	0.002	0.0	96.65235	0.0	1	2.0	0.0	0.0	0.0	0.0
0.0	400.0	100.0	100.0	0	0.0	0.0	0.001	0.0	96.95783	0.0	1	2.0	0.0	0.0	0.0	0.0
0.0	400.0	100.0	100.0	0	0.0	0.0	0.0	0.0	96.68837	0.0	1	2.0	0.0	0.0	0.0	0.0
0.0	400.0	100.0	100.0	0	0.0	0.0	0.0	0.0	96.68837	0.0	1	2.0	0.0	0.0	0.0	0.0
0.0	400.0	100.0	100.0	0	0.0	0.0	-0.001	0.0	95.94682	0.0	1	2.0	0.0	0.0	0.0	0.0
0.0	400.0	100.0	100.0	0	0.0	0.0	-0.002	0.0	95.94682	0.0	1	2.0	0.0	0.0	0.0	0.0
0.0	400.0	100.0	100.0	0	0.0	0.0	-0.003	0.0	96.342514	0.0	1	2.0	0.0	0.0	0.0	0.0
0.0	400.0	100.0	100.0	0	0.0	0.0	-0.005	0.0	97.32874	0.0	1	2.0	0.0	0.0	0.0	0.0
0.0	400.0	100.0	100.0	0	0.0	0.0	-0.006	0.0	97.32874	0.0	1	2.0	0.0	0.0	0.0	0.0
0.0	400.0	100.0	100.0	0	0.0	0.0	-0.007	0.0	97.967575	0.0	1	2.0	0.0	0.0	0.0	0.0
0.0	400.0	100.0	100.0	0	0.0	0.0	-0.008	0.0	98.465675	0.0	1	2.0	0.0	0.0	0.0	0.0
0.0	400.0	100.0	100.0	0	0.0	0.0	-0.009	0.0	98.465675	0.0	1	2.0	0.0	0.0	0.0	0.0
0.0	400.0	100.0	100.0	0	0.0	0.0	-0.01	0.0	98.611244	0.0	1	2.0	0.0	0.0	0.0	0.0
0.0	400.0	100.0	100.0	0	0.0	0.0	-0.011	0.0	98.611244	0.0	1	2.0	0.0	0.0	0.0	0.0
0.0	400.0	100.0	100.0	0	0.0	0.0	-0.012	0.0	98.84997	0.0	1	2.0	0.0	0.0	0.0	0.0
0.0	400.0	100.0	100.0	0	0.0	0.0	-0.013	0.0	98.31696	0.0	1	2.0	0.0	0.0	0.0	0.0
0.0	400.0	100.0	100.0	0	0.0	0.0	-0.014	0.0	98.31696	0.0	1	2.0	0.0	0.0	0.0	0.0
0.0	400.0	100.0	100.0	0	0.0	0.0	-0.015	0.0	99.04323	0.0	1	2.0	0.0	0.0	0.0	0.0
0.0	400.0	100.0	100.0	0	0.0	0.0	-0.016	0.0	98.93153	0.0	1	2.0	0.0	0.0	0.0	0.0
0.0	400.0	100.0	100.0	0	0.0	0.0	-0.017	0.0	98.93153	0.0	1	2.0	0.0	0.0	0.0	0.0
0.0	400.0	100.0	100.0	0	0.0	0.0	-0.018	0.0	98.35492	0.0	1	2.0	0.0	0.0	0.0	0.0
0.0	400.0	100.0	100.0	0	0.0	0.0	-0.018	0.0	97.83374	0.0	1	2.0	0.0	0.0	0.0	0.0
0.0	400.0	100.0	100.0	0	0.0	0.0	-0.019	0.0	97.33394	0.0	1	2.0	0.0	0.0	0.0	0.0
0.0	400.0	100.0	100.0	0	0.0	0.0	-0.02	0.0	98.924965	0.0	1	2.0	0.0	0.0	0.0	0.0
0.0	400.0	100.0	100.0	0	0.0	0.0	-0.021	0.0	98.924965	0.0	1	2.0	0.0	0.0	0.0	0.0
0.0	400.0	100.0	100.0	0	0.0	0.0	-0.021	0.0	98.90069	0.0	1	2.0	0.0	0.0	0.0	0.0
0.0	400.0	100.0	100.0	0	0.0	0.0	-0.022	0.0	98.404	0.0	1	2.0	0.0	0.0	0.0	0.0
0.0	400.0	100.0	100.0	0	0.0	0.0	-0.023	0.0	98.404	0.0	1	2.0	0.0	0.0	0.0	0.0
0.0	400.0	100.0	100.0	0	0.0	0.0	-0.023	0.0	98.04792	0.0	1	2.0	0.0	0.0	0.0	0.0
0.0	400.0	100.0	100.0	0	0.0	0.0	-0.023	0.0	98.04792	0.0	1	2.0	0.0	0.0	0.0	0.0
0.0	400.0	100.0	100.0	0	0.0	0.0	-0.024	0.0	98.11553	0.0	1	2.0	0.0	0.0	0.0	0.0
0.0	400.0	100.0	100.0	0	0.0	0.0	-0.024	0.0	98.340294	0.0	1	2.0	0.0	0.0	0.0	0.0
0.0	400.0	100.0	100.0	0	0.0	0.0	-0.025	0.0	98.379486	0.0	1	2.0	0.0	0.0	0.0	0.0
0.0	400.0	100.0	100.0	0	0.0	0.0	-0.025	0.0	98.354034	0.0	1	2.0	0.0	0.0	0.0	0.0
0.0	400.0	100.0	100.0	0	0.0	0.0	-0.025	0.0	98.801346	0.0	1	2.0	0.0	0.0	0.0	0.0
0.0	400.0	100.0	100.0	0	0.0	0.0	-0.026	0.0	98.801346	0.0	1	2.0	0.0	0.0	0.0	0.0
0.0	400.0	100.0	100.0	0	0.0	0.0	-0.026	0.0	98.44261	0.0	1	2.0	0.0	0.0	0.0	0.0
0.0	400.0	100.0	100.0	0	0.0	0.0	-0.026	0.0	98.44261	0.0	1	2.0	0.0	0.0	0.0	0.0
0.0	400.0	100.0	100.0	0	0.0	0.0	-0.027	0.0	97.92934	0.0	1	2.0	0.0	0.0	0.0	0.0
0.0	400.0	100.0	100.0	0	0.0	0.0	-0.027	0.0	97.64055	0.0	1	2.0	0.0	0.0	0.0	0.0
0.0	400.0	100.0	100.0	0	0.0	0.0	-0.028	0.0	97.64055	0.0	1	2.0	0.0	0.0	0.0	0.0
0.0	400.0	100.0	100.0	0	0.0	0.0	-0.028	0.0	97.736305	0.0	1	2.0	0.0	0.0	0.0	0.0
0.0	400.0	100.0	100.0	0	0.0	0.0	-0.029	0.0	98.18476	0.0	1	2.0	0.0	0.0	0.0	0.0
0.0	400.0	100.0	100.0	0	0.0	0.0	-0.029	0.0	98.90425	0.0	1	2.0	0.0	0.0	0.0	0.0
0.0	400.0	100.0	100.0	0	0.0	0.0	-0.029	0.0	98.03582	0.0	1	2.0	0.0	0.0	0.0	0.0
0.0	400.0	100.0	100.0	0	0.0	0.0	-0.03	0.0	98.03582	0.0	1	2.0	0.0	0.0	0.0	0.0
0.0	400.0	100.0	100.0	0	0.0	0.0	-0.03	0.0	98.24205	0.0	1	2.0	0.0	0.0	0.0	0.0
0.0	400.0	100.0	100.0	0	0.0	0.0	-0.03	0.0	97.76503	0.0	1	2.0	0.0	0.0	0.0	0.0
0.0	400.0	100.0	100.0	0	0.0	0.0	-0.031	0.0	97.76503	0.0	1	2.0	0.0	0.0	0.0	0.0
0.0	400.0	100.0	100.0	0	0.0	0.0	-0.031	0.0	97.820465	0.0	1	2.0	0.0	0.0	0.0	0.0
0.0	400.0	100.0	100.0	0	0.0	0.0	-0.032	0.0	97.84492	0.0	1	2.0	0.0	0.0	0.0	0.0
0.0	400.0	100.0	100.0	0	0.0	0.0	-0.032	0.0	97.84492	0.0	1	2.0	0.0	0.0	0.0	0.0
0.0	400.0	100.0	100.0	0	0.0	0.0	-0.033	0.0	96.25726	0.0	1	2.0	0.0	0.0	0.0	0.0
0.0	400.0	100.0	100.0	0	0.0	0.0	-0.033	0.0	96.25726	0.0	1	2.0	0.0	0.0	0.0	0.0
0.0	400.0	100.0	100.0	0	0.0	0.0	-0.034	0.0	97.53553	0.0	1	2.0	0.0	0.0	0.0	0.0
0.0	400.0	100.0	100.0	0	0.0	0.0	-0.034	0.0	98.419495	0.0	1	2.0	0.0	0.0	0.0	0.0
0.0	400.0	100.0	100.0	0	0.0	0.0	-0.035	0.0	98.419495	0.0	1	2.0	0.0	0.0	0.0	0.0
0.0	400.0	100.0	100.0	0	0.0	0.0	-0.035	0.0	98.2929	0.0	1	2.0	0.0	0.0	0.0	0.0
0.0	400.0	100.0	100.0	0	0.0	0.0	-0.035	0.0	98.69154	0.0	1	2.0	0.0	0.0	0.0	0.0
0.0	400.0	100.0	100.0	0	0.0	0.0	-0.036	0.0	98.69154	0.0	1	2.0	0.0	0.0	0.0	0.0
0.0	400.0	100.0	100.0	0	0.0	0.0	-0.036	0.0	99.24393	0.0	1	2.0	0.0	0.0	0.0	0.0
0.0	400.0	100.0	100.0	0	0.0	0.0	-0.036	0.0	99.24393	0.0	1	2.0	0.0	0.0	0.0	0.0
0.0	400.0	100.0	100.0	0	0.0	0.0	-0.036	0.0	99.17528	0.0	1	2.0	0.0	0.0	0.0	0.0
0.0	400.0	100.0	100.0	0	0.0	0.0	-0.036	0.0	98.02925	0.0	1	2.0	0.0	0.0	0.0	0.0
0.0	400.0	100.0	100.0	0	0.0	0.0	-0.037	0.0	98.02925	0.0	1	2.0	0.0	0.0	0.0	0.0
0.0	400.0	100.0	100.0	0	0.0	0.0	-0.037	0.0	98.09419	0.0	1	2.0	0.0	0.0	0.0	0.0
0.0	400.0	100.0	100.0	0	0.0	0.0	-0.037	0.0	98.23924	0.0	1	2.0	0.0	0.0	0.0	0.0
0.0	400.0	100.0	100.0	0	0.0	0.0	-0.037	0.0	98.23924	0.0	1	2.0	0.0	0.0	0.0	0.0
0.0	400.0	100.0	100.0	0	0.0	0.0	-0.037	0.0	98.82462	0.0	1	2.0	0.0	0.0	0.0	0.0
0.0	400.0	100.0	100.0	0	0.0	0.0	-0.037	0.0	97.973114	0.0	1	2.0	0.0	0.0	0.0	0.0
0.0	400.0	100.0	100.0	0	0.0	0.0	-0.037	0.0	98.09461	0.0	1	2.0	0.0	0.0	0.0	0.0
0.0	400.0	100.0	100.0	0	0.0	0.0	-0.037	0.0	98.3941	0.0	1	2.0	0.0	0.0	0.0	0.0
0.0	400.0	100.0	100.0	0	0.0	0.0	-0.037	0.0	98.3941	0.0	1	2.0	0.0	0.0	0.0	0.0
0.0	400.0	100.0	100.0	0	0.0	0.0	-0.036	0.0	98.96121	0.0	1	2.0	0.0	1.0	0.0	0.0
0.0	400.0	100.0	100.0	0	0.0	0.0	-0.036	0.0	98.36257	0.0	1	2.0	0.0	2.0	0.0	0.0
0.0	400.0	100.0	100.0	0	0.0	0.0	-0.036	0.0	98.36257	0.0	1	2.0	0.0	2.0	0.0	0.0
4166.667	300.0	100.0	100.0	0	0.0	0.0	-0.036	0.0	98.3061	0.0	1	2.0	0.0	4.0	0.0	0.0
4166.667	300.0	100.0	100.0	0	0.0	0.0	-0.036	0.0	98.3061	0.0	1	2.0	0.0	4.0	0.0	0.0
4166.667	300.0	100.0	100.0	0	0.0	0.0	-0.036	0.0	97.033585	0.0	1	2.0	0.0	4.0	0.0	0.0
4166.667	300.0	100.0	100.0	0	0.0	0.0	-0.036	0.0	96.573845	0.0	1	2.0	0.0	4.0	0.0	0.0
4166.667	300.0	100.0	100.0	0	0.0	0.0	-0.035	0.0	98.95773	0.293	1	2.0	0.0	4.0	0.0	0.0
4166.667	300.0	100.0	100.0	0	0.0	0.0	-0.035	0.0	98.7394	0.293	1	2.0	0.0	4.0	0.0	0.0
4166.667	300.0	100.0	100.0	0	0.0	0.0	-0.035	0.0	98.47981	0.822	1	2.0	0.0	4.0	0.0	0.0
4166.667	300.0	100.0	100.0	0	0.0	0.0	-0.035	0.0	98.47981	0.822	1	2.0	0.0	4.0	0.0	0.0
4166.667	300.0	100.0	100.0	0	0.0	0.0	-0.034	0.0	98.59243	1.279	1	2.0	0.0	4.0	0.0	0.0
4166.667	300.0	100.0	100.0	0	0.0	0.0	-0.034	0.0	98.59243	1.483	1	2.0	0.0	4.0	0.0	0.0
4166.667	300.0	100.0	100.0	0	0.0	0.0	-0.033	0.0	98.0385	1.483	1	2.0	0.0	4.0	0.0	0.0
4166.667	300.0	100.0	100.0	0	0.0	0.0	-0.033	0.0	97.78973	1.85	1	2.0	0.0	4.0	0.0	0.0
4166.667	300.0	100.0	100.0	0	0.0	0.0	-0.033	0.0	97.78973	2.014	1	2.0	0.0	4.0	0.0	0.0
4166.667	300.0	100.0	100.0	0	0.0	0.0	-0.032	0.0	97.31692	2.014	1	2.0	0.0	4.0	0.0	0.0
4166.667	300.0	100.0	100.0	0	0.0	0.0	-0.031	0.0	96.89033	2.309	1	2.0	0.0	4.0	0.0	0.0
4166.667	300.0	100.0	100.0	0	0.0	0.0	-0.031	0.0	96.89033	2.309	1	2.0	0.0	4.0	0.0	0.0
4166.667	300.0	100.0	100.0	0	0.0	0.0	-0.03	0.0	97.68953	2.44	1	2.0	0.0	4.0	0.0	0.0
4166.667	300.0	100.0	100.0	0	0.0	0.0	-0.029	0.0	97.68953	2.676	1	2.0	0.0	4.0	0.0	0.0
4166.667	300.0	100.0	100.0	0	0.0	0.0	-0.028	0.0	98.61931	2.676	1	2.0	0.0	4.0	0.0	0.0
4166.667	300.0	100.0	100.0	0	0.0	0.0	-0.028	0.0	98.08956	2.881	1	2.0	0.0	4.0	0.0	0.0
4166.667	300.0	100.0	100.0	0	0.0	0.0	-0.027	0.0	98.08956	2.971	1	2.0	0.0	4.0	0.0	0.0
4166.667	300.0	100.0	100.0	0	0.0	0.0	-0.026	0.0	97.995476	2.971	1	2.0	0.0	4.0	0.0	0.0
4166.667	300.0	100.0	100.0	0	0.0	0.0	-0.025	0.0	98.49092	3.136	1	2.0	0.0	4.0	0.0	0.0
4166.667	300.0	100.0	100.0	0	0.0	0.0	-0.024	0.0	98.49092	3.136	1	2.0	0.0	4.0	0.0	0.0
4166.667	300.0	100.0	100.0	0	0.0	0.0	-0.023	0.0	98.54394	3.208	1	2.0	0.0	4.0	0.0	0.0
4166.667	300.0	100.0	100.0	0	0.0	0.0	-0.022	0.0	98.54394	3.339	1	2.0	0.0	4.0	0.0	0.0
4166.667	300.0	100.0	100.0	0	0.0	0.0	-0.021	0.0	98.569565	3.339	1	2.0	0.0	4.0	0.0	0.0
4166.667	300.0	100.0	100.0	0	0.0	0.0	-0.02	0.0	99.09622	3.453	1	2.0	0.0	4.0	0.0	0.0
4166.667	300.0	100.0	100.0	0	0.0	0.0	-0.018	0.0	99.09622	3.503	1	2.0	0.0	4.0	0.0	0.0
4166.667	300.0	100.0	100.0	0	0.0	0.0	-0.017	0.0	99.74902	3.503	1	2.0	0.0	4.0	0.0	0.0
4166.667	300.0	100.0	100.0	0	0.0	0.0	-0.016	0.0	99.56408	3.594	1	2.0	0.0	4.0	0.0	0.0
4166.667	300.0	100.0	100.0	0	0.0	0.0	-0.015	0.0	99.56408	3.594	1	2.0	0.0	4.0	0.0	0.0
4166.667	300.0	100.0	100.0	0	0.0	0.0	-0.013	0.0	99.35266	3.635	1	2.0	0.0	4.0	0.0	0.0
4166.667	300.0	100.0	100.0	0	0.0	0.0	-0.012	0.0	99.35266	3.709	1	2.0	0.0	4.0	0.0	0.0
4166.667	300.0	100.0	100.0	0	0.0	0.0	-0.011	0.0	99.462204	3.709	1	2.0	0.0	4.0	0.0	0.0
4166.667	300.0	100.0	100.0	0	0.0	0.0	-0.009	0.0	100.10803	3.771	1	2.0	0.0	4.0	0.0	0.0
4166.667	300.0	100.0	100.0	0	0.0	0.0	-0.008	0.0	100.10803	3.799	1	2.0	0.0	4.0	0.0	0.0
4166.667	300.0	100.0	100.0	0	0.0	0.0	-0.006	0.0	99.25595	3.799	1	2.0	0.0	5.0	0.0	0.0
4166.667	300.0	100.0	100.0	0	0.0	0.0	-0.005	0.0	99.31415	3.85	1	2.0	0.0	5.0	0.0	0.0
4166.667	300.0	100.0	100.0	0	0.0	0.0	-0.004	0.0	99.31415	3.85	1	2.0	0.0	5.0	0.0	0.0
4166.667	300.0	100.0	100.0	0	0.0	0.0	-0.002	0.0	98.77222	3.873	1	2.0	0.0	5.0	0.0	0.0
4166.667	300.0	100.0	100.0	0	0.0	0.0	-0.001	0.0	98.77222	3.913	1	2.0	0.0	5.0	0.0	0.0
4166.667	300.0	100.0	100.0	0	0.0	0.0	0.0	0.0	98.26852	3.913	1	2.0	0.0	5.0	0.0	0.0
4166.667	300.0	100.0	100.0	0	0.0	0.0	0.001	0.0	97.93976	3.948	1	2.0	0.0	5.0	0.0	0.0
4166.667	300.0	100.0	100.0	0	0.0	0.0	0.003	0.0	97.93976	3.965	1	2.0	0.0	5.0	0.0	0.0
4166.667	300.0	100.0	100.0	0	0.0	0.0	0.005	0.0	97.199814	3.965	1	2.0	0.0	5.0	0.0	0.0
4166.667	300.0	100.0	100.0	0	0.0	0.0	0.006	0.0	98.258484	3.992	1	2.0	0.0	5.0	0.0	0.0
4166.667	300.0	100.0	100.0	0	0.0	0.0	0.008	0.0	98.258484	3.992	1	2.0	0.0	5.0	0.0	0.0
4166.667	300.0	100.0	100.0	0	0.0	0.0	0.009	0.0	98.53398	4.006	1	2.0	0.0	5.0	0.0	0.0
4166.667	300.0	100.0	100.0	0	0.0	0.0	0.011	0.0	98.826256	4.028	1	2.0	0.0	5.0	0.0	0.0
4166.667	300.0	100.0	100.0	0	0.0	0.0	0.012	0.0	97.980865	4.028	1	2.0	0.0	5.0	0.0	0.0
4166.667	300.0	100.0	100.0	0	0.0	0.0	0.014	0.0	97.74925	4.037	1	2.0	0.0	5.0	0.0	0.0
4166.667	300.0	100.0	100.0	0	0.0	0.0	0.015	0.0	97.74925	4.056	1	2.0	0.0	5.0	0.0	0.0
4166.667	300.0	100.0	100.0	0	0.0	0.0	0.017	0.0	96.780876	4.056	1	2.0	0.0	5.0	0.0	0.0
4166.667	300.0	100.0	100.0	0	0.0	0.0	0.019	0.0	97.39691	4.065	1	2.0	0.0	5.0	0.0	0.0
4166.667	300.0	100.0	100.0	0	0.0	0.0	0.02	0.0	97.39691	4.065	1	2.0	0.0	5.0	0.0	0.0
4166.667	300.0	100.0	100.0	0	0.0	0.0	0.022	0.0	97.00409	4.078	1	2.0	0.0	5.0	0.0	0.0
4166.667	300.0	100.0	100.0	0	0.0	0.0	0.024	0.0	97.00409	4.091	1	2.0	0.0	5.0	0.0	0.0
4166.667	300.0	100.0	100.0	0	0.0	0.0	0.025	0.0	97.98142	4.091	1	2.0	0.0	5.0	0.0	0.0
4166.667	300.0	100.0	100.0	0	0.0	0.0	0.027	0.0	98.00744	4.096	1	2.0	0.0	5.0	0.0	0.0
4166.667	300.0	100.0	100.0	0	0.0	0.0	0.029	0.0	98.00744	4.107	1	2.0	0.0	5.0	0.0	0.0
4166.667	300.0	100.0	100.0	0	0.0	0.0	0.03	0.0	98.33791	4.107	1	2.0	0.0	5.0	0.0	0.0
4166.667	300.0	100.0	100.0	0	0.0	0.0	0.032	0.0	98.99632	4.111	1	2.0	0.0	5.0	0.0	0.0
4166.667	300.0	100.0	100.0	0	0.0	0.0	0.034	0.0	98.99632	4.111	1	2.0	0.0	5.0	0.0	0.0
4166.667	300.0	100.0	100.0	0	0.0	0.0	0.035	0.0	98.63873	4.12	1	2.0	0.0	5.0	0.0	0.0
4166.667	300.0	100.0	100.0	0	0.0	0.0	0.037	0.0	98.63873	4.126	1	2.0	0.0	5.0	0.0	0.0
4166.667	300.0	100.0	100.0	0	0.0	0.0	0.039	0.0	97.39272	4.126	1	2.0	0.0	5.0	0.0	0.0
4166.667	300.0	100.0	100.0	0	0.0	0.0	0.041	0.0	96.48277	4.129	1	2.0	0.0	5.0	0.0	0.0
4166.667	300.0	100.0	100.0	0	0.0	0.0	0.042	0.0	96.48277	4.132	1	2.0	0.0	5.0	0.0	0.0
4166.667	300.0	100.0	100.0	0	0.0	0.0	0.044	0.0	97.675285	4.132	1	2.0	0.0	5.0	0.0	0.0
4166.667	300.0	100.0	100.0	0	0.0	0.0	0.046	0.0	97.675285	4.137	1	2.0	0.0	5.0	0.0	0.0
4166.667	300.0	100.0	100.0	0	0.0	0.0	0.048	0.0	97.33082	4.137	1	2.0	0.0	5.0	0.0	0.0
4166.667	300.0	100.0	100.0	0	0.0	0.0	0.049	0.0	98.08283	4.143	1	2.0	0.0	5.0	0.0	0.0
4166.667	300.0	100.0	100.0	0	0.0	0.0	0.051	0.0	98.08283	4.145	1	2.0	0.0	5.0	0.0	0.0
4166.667	300.0	100.0	100.0	0	0.0	0.0	0.053	0.0	98.57109	4.145	1	2.0	0.0	5.0	0.0	0.0
4166.667	300.0	100.0	100.0	0	0.0	0.0	0.055	0.0	99.0194	4.146	1	2.0	0.0	5.0	0.0	0.0
4166.667	300.0	100.0	100.0	0	0.0	0.0	0.056	0.0	99.0194	4.149	1	2.0	0.0	5.0	0.0	0.0
4166.667	300.0	100.0	100.0	0	0.0	0.0	0.058	0.0	98.2892	4.149	1	2.0	0.0	5.0	0.0	0.0
4166.667	300.0	100.0	100.0	0	0.0	0.0	0.06	0.0	98.2892	4.152	1	2.0	0.0	5.0	0.0	0.0
4166.667	300.0	100.0	100.0	0	0.0	0.0	0.062	0.0	98.41456	4.152	1	2.0	0.0	5.0	0.0	0.0
4166.667	300.0	100.0	100.0	0	0.0	0.0	0.063	0.0	98.871254	4.153	1	2.0	0.0	5.0	0.0	0.0
4166.667	300.0	100.0	100.0	0	0.0	0.0	0.065	0.0	98.871254	4.156	1	2.0	0.0	5.0	0.0	0.0
4166.667	300.0	100.0	100.0	0	0.0	0.0	0.067	0.0	98.857704	4.156	1	2.0	0.0	5.0	0.0	0.0
4166.667	300.0	100.0	100.0	0	0.0	0.0	0.068	0.0	98.99202	4.159	1	2.0	0.0	5.0	0.0	0.0
4166.667	300.0	100.0	100.0	0	0.0	0.0	0.07	0.0	98.99202	4.16	1	2.0	0.0	5.0	0.0	0.0
4166.667	300.0	100.0	100.0	0	0.0	0.0	0.072	0.0	98.60326	4.16	1	2.0	0.0	5.0	0.0	0.0
4166.667	300.0	100.0	100.0	0	0.0	0.0	0.073	0.0	98.60326	4.161	1	2.0	0.0	5.0	0.0	0.0
4166.667	300.0	100.0	100.0	0	0.0	0.0	0.075	0.0	99.369446	4.161	1	2.0	0.0	5.0	0.0	0.0
4166.667	300.0	100.0	100.0	0	0.0	0.0	0.077	0.0	98.32543	4.162	1	2.0	0.0	5.0	0.0	0.0
4166.667	300.0	100.0	100.0	0	0.0	0.0	0.079	0.0	98.32543	4.163	1	2.0	0.0	5.0	0.0	0.0
4166.667	300.0	100.0	100.0	0	0.0	0.0	0.08	0.0	99.659325	4.163	1	2.0	0.0	5.0	0.0	0.0
4166.667	300.0	100.0	100.0	0	0.0	0.0	0.082	0.0	99.349525	4.164	1	2.0	0.0	5.0	0.0	0.0
4166.667	300.0	100.0	100.0	0	0.0	0.0	0.084	0.0	99.349525	4.165	1	2.0	0.0	5.0	0.0	0.0
4166.667	300.0	100.0	100.0	0	0.0	0.0	0.085	0.0	99.04351	4.165	1	2.0	0.0	5.0	0.0	0.0
4166.667	300.0	100.0	100.0	0	0.0	0.0	0.087	0.0	99.04351	4.166	1	2.0	0.0	5.0	0.0	0.0
4166.667	300.0	100.0	100.0	0	0.0	0.0	0.089	0.0	97.57436	4.166	1	2.0	0.0	5.0	0.0	0.0
4166.667	300.0	100.0	100.0	0	0.0	0.0	0.091	0.0	97.24357	4.166	1	2.0	0.0	5.0	0.0	0.0
4166.667	300.0	100.0	100.0	0	0.0	0.0	0.092	0.0	97.24357	4.166	1	2.0	0.0	5.0	0.0	0.0
4166.667	300.0	100.0	100.0	0	0.0	0.0	0.094	0.0	97.42418	4.166	1	2.0	0.0	5.0	0.0	0.0
4166.667	300.0	100.0	100.0	0	0.0	0.0	0.096	0.0	97.69156	4.166	1	2.0	0.0	5.0	0.0	0.0
4166.667	300.0	100.0	100.0	0	0.0	0.0	0.097	0.0	97.69156	4.167	1	2.0	0.0	5.0	0.0	0.0
4166.667	300.0	100.0	100.0	0	0.0	0.0	0.099	0.0	97.074486	4.167	1	2.0	0.0	5.0	0.0	0.0
4166.667	300.0	100.0	100.0	0	0.0	0.0	0.101	0.0	97.074486	4.167	1	2.0	0.0	5.0	0.0	0.0
4166.667	300.0	100.0	100.0	0	0.0	0.0	0.103	0.0	97.49453	4.167	1	2.0	0.0	5.0	0.0	0.0
4166.667	300.0	100.0	100.0	0	0.0	0.0	0.104	0.0	97.78989	4.167	1	2.0	0.0	5.0	0.0	0.0
4166.667	300.0	100.0	100.0	0	0.0	0.0	0.106	0.0	97.78989	4.168	1	2.0	0.0	5.0	0.0	0.0
4166.667	300.0	100.0	100.0	0	0.0	0.0	0.108	0.0	97.7907	4.168	1	2.0	0.0	5.0	0.0	0.0
4166.667	300.0	100.0	100.0	0	0.0	0.0	0.11	0.0	97.88879	4.168	1	2.0	0.0	5.0	0.0	0.0
4166.667	300.0	100.0	100.0	0	0.0	0.0	0.112	0.0	97.88879	4.168	1	2.0	0.0	5.0	0.0	0.0
4166.667	300.0	100.0	100.0	0	0.0	0.0	0.113	0.0	97.70659	4.168	1	2.0	0.0	5.0	0.0	0.0
4166.667	300.0	100.0	100.0	0	0.0	0.0	0.115	0.0	97.70659	4.169	1	2.0	0.0	5.0	0.0	0.0
4166.667	300.0	100.0	100.0	0	0.0	0.0	0.117	0.0	97.58735	4.169	1	2.0	0.0	5.0	0.0	0.0
4166.667	300.0	100.0	100.0	0	0.0	0.0	0.119	0.0	98.19577	4.169	1	2.0	0.0	5.0	0.0	0.0
4166.667	300.0	100.0	100.0	0	0.0	0.0	0.12	0.0	98.19577	4.169	1	2.0	0.0	5.0	0.0	0.0
4166.667	300.0	100.0	100.0	0	0.0	0.0	0.122	0.0	97.57453	4.169	1	2.0	0.0	5.0	0.0	0.0
4166.667	300.0	100.0	100.0	0	0.0	0.0	0.124	0.0	97.597565	4.169	1	2.0	0.0	5.0	0.0	0.0
4166.667	300.0	100.0	100.0	0	0.0	0.0	0.126	0.0	97.597565	4.169	1	2.0	0.0	5.0	0.0	0.0
4166.667	300.0	100.0	100.0	0	0.0	0.0	0.127	0.0	98.86051	4.169	1	2.0	0.0	5.0	0.0	0.0
4166.667	300.0	100.0	100.0	0	0.0	0.0	0.129	0.0	98.86051	4.169	1	2.0	0.0	5.0	0.0	0.0
4166.667	300.0	100.0	100.0	0	0.0	0.0	0.131	0.0	98.8302	4.169	1	2.0	0.0	5.0	0.0	0.0
4166.667	300.0	100.0	100.0	0	0.0	0.0	0.132	0.0	98.004425	4.169	1	2.0	0.0	5.0	0.0	0.0
4166.667	300.0	100.0	100.0	0	0.0	0.0	0.134	0.0	98.004425	4.17	1	2.0	0.0	5.0	0.0	0.0
4166.667	300.0	100.0	100.0	0	0.0	0.0	0.135	0.0	97.83122	4.17	1	2.0	0.0	5.0	0.0	0.0
4166.667	300.0	100.0	100.0	0	0.0	0.0	0.137	0.0	97.53152	4.17	1	2.0	0.0	5.0	0.0	0.0
4166.667	300.0	100.0	100.0	0	0.0	0.0	0.138	0.0	97.53152	4.17	1	2.0	0.0	5.0	0.0	0.0
4166.667	300.0	100.0	100.0	1	0.0	0.0	0.14	0.0	97.79846	4.17	1	2.0	0.0	5.0	0.0	0.0
4166.667	300.0	100.0	100.0	1	0.0	0.0	0.142	0.0	97.81878	4.17	1	2.0	0.0	5.0	0.0	0.0
4166.667	300.0	100.0	100.0	1	0.0	0.0	0.143	0.0	97.38441	4.17	1	2.0	0.0	5.0	0.0	0.0
4166.667	300.0	100.0	100.0	1	0.0	0.0	0.145	0.0	97.349686	4.17	1	2.0	0.0	5.0	0.0	0.0
4166.667	300.0	100.0	100.0	1	0.0	0.0	0.146	0.0	97.349686	4.17	1	2.0	0.0	5.0	0.0	0.0
4166.667	300.0	100.0	100.0	1	0.0	0.0	0.148	0.0	97.03257	4.17	1	2.0	0.0	5.0	0.0	0.0
4166.667	300.0	100.0	100.0	1	0.0	0.0	0.149	0.0	97.18808	4.17	1	2.0	0.0	5.0	0.0	0.0
4166.667	300.0	100.0	100.0	1	0.0	0.0	0.151	0.0	97.18808	4.17	1	2.0	0.0	5.0	0.0	0.0
4166.667	300.0	100.0	100.0	1	0.0	0.0	0.152	0.0	97.11659	4.17	1	2.0	0.0	5.0	0.0	0.0
4166.667	300.0	100.0	100.0	1	0.0	0.0	0.154	0.0	97.11659	4.17	1	2.0	0.0	5.0	0.0	0.0
4166.667	300.0	100.0	100.0	1	0.0	0.0	0.155	0.0	97.91445	4.17	1	2.0	0.0	6.0	0.0	0.0
0.0	300.0	100.0	100.0	0	0.0	0.0	0.157	0.0	96.73705	4.17	1	3.0	0.0	0.0	0.0	0.0
0.0	300.0	100.0	100.0	0	0.0	0.0	0.158	0.0	96.73705	4.17	1	3.0	0.0	0.0	0.0	0.0
0.0	300.0	100.0	100.0	0	0.0	0.0	0.16	0.0	96.58332	4.17	1	3.0	0.0	0.0	0.0	0.0
0.0	300.0	100.0	100.0	0	0.0	0.0	0.161	0.0	93.41298	4.17	1	3.0	0.0	0.0	0.0	0.0
0.0	300.0	100.0	100.0	0	0.0	0.0	0.163	0.0	93.41298	4.17	1	3.0	0.0	0.0	0.0	0.0
0.0	300.0	100.0	100.0	0	0.0	0.0	0.164	0.0	96.059906	3.875	1	3.0	0.0	0.0	0.0	0.0
0.0	300.0	100.0	100.0	0	0.0	0.0	0.165	0.0	96.059906	3.346	1	3.0	0.0	0.0	0.0	0.0
0.0	300.0	100.0	100.0	0	0.0	0.0	0.167	0.0	95.16228	3.346	1	3.0	0.0	0.0	0.0	0.0
0.0	300.0	100.0	100.0	0	0.0	0.0	0.168	0.0	98.27415	3.11	1	3.0	0.0	0.0	0.0	0.0
0.0	300.0	100.0	100.0	0	0.0	0.0	0.169	0.0	98.27415	2.685	1	3.0	0.0	0.0	0.0	0.0
0.0	300.0	100.0	100.0	0	0.0	0.0	0.17	0.0	98.423584	2.685	1	3.0	0.0	0.0	0.0	0.0
0.0	300.0	100.0	100.0	0	0.0	0.0	0.171	0.0	98.43117	2.319	1	3.0	0.0	0.0	0.0	0.0
0.0	300.0	100.0	100.0	0	0.0	0.0	0.172	0.0	98.43117	2.155	1	3.0	0.0	0.0	0.0	0.0
0.0	300.0	100.0	100.0	0	0.0	0.0	0.173	0.0	98.592575	2.155	1	3.0	0.0	0.0	0.0	0.0
0.0	300.0	100.0	100.0	0	0.0	0.0	0.174	0.0	98.592575	1.861	1	3.0	0.0	0.0	0.0	0.0
0.0	300.0	100.0	100.0	0	0.0	0.0	0.176	0.0	98.74201	1.861	1	3.0	0.0	0.0	0.0	0.0
0.0	300.0	100.0	100.0	0	0.0	0.0	0.177	0.0	96.924065	1.729	1	3.0	0.0	0.0	0.0	0.0
0.0	300.0	100.0	100.0	0	0.0	0.0	0.178	0.0	96.924065	1.493	1	3.0	0.0	0.0	0.0	0.0
0.0	300.0	100.0	100.0	0	0.0	0.0	0.179	0.0	97.85499	1.493	1	3.0	0.0	0.0	0.0	0.0
0.0	300.0	100.0	100.0	0	0.0	0.0	0.18	0.0	97.02063	1.387	1	3.0	0.0	0.0	0.0	0.0
0.0	300.0	100.0	100.0	0	0.0	0.0	0.181	0.0	97.02063	1.198	1	3.0	0.0	0.0	0.0	0.0
0.0	300.0	100.0	100.0	0	0.0	0.0	0.182	0.0	97.36893	1.198	1	3.0	0.0	0.0	0.0	0.0
0.0	300.0	100.0	100.0	0	0.0	0.0	0.183	0.0	97.36893	1.113	1	3.0	0.0	0.0	0.0	0.0
0.0	300.0	100.0	100.0	0	0.0	0.0	0.184	0.0	97.68873	1.113	1	3.0	0.0	0.0	0.0	0.0
0.0	300.0	100.0	100.0	0	0.0	0.0	0.185	0.0	98.4819	0.961	1	3.0	0.0	0.0	0.0	0.0
0.0	300.0	100.0	100.0	0	0.0	0.0	0.185	0.0	98.15345	0.83	1	3.0	0.0	0.0	0.0	0.0
0.0	300.0	100.0	100.0	0	0.0	0.0	0.186	0.0	98.5533	0.83	1	3.0	0.0	0.0	0.0	0.0
0.0	300.0	100.0	100.0	0	0.0	0.0	0.186	0.0	97.84251	0.771	1	3.0	0.0	0.0	0.0	0.0
0.0	300.0	100.0	100.0	0	0.0	0.0	0.187	0.0	97.84251	0.771	1	3.0	0.0	0.0	0.0	0.0
0.0	300.0	100.0	100.0	0	0.0	0.0	0.187	0.0	97.917206	0.666	1	3.0	0.0	0.0	0.0	0.0
0.0	300.0	100.0	100.0	0	0.0	0.0	0.188	0.0	97.917206	0.618	1	3.0	0.0	0.0	0.0	0.0
0.0	300.0	100.0	100.0	0	0.0	0.0	0.188	0.0	98.398285	0.618	1	3.0	0.0	0.0	0.0	0.0
0.0	300.0	100.0	100.0	0	0.0	0.0	0.189	0.0	98.80936	0.534	1	3.0	0.0	0.0	0.0	0.0
0.0	300.0	100.0	100.0	0	0.0	0.0	0.189	0.0	98.80936	0.461	1	3.0	0.0	0.0	0.0	0.0
0.0	300.0	100.0	100.0	0	0.0	0.0	0.189	0.0	99.22599	0.461	1	3.0	0.0	0.0	0.0	0.0
0.0	300.0	100.0	100.0	0	0.0	0.0	0.19	0.0	99.8307	0.428	1	3.0	0.0	0.0	0.0	0.0
0.0	300.0	100.0	100.0	0	0.0	0.0	0.19	0.0	99.8307	0.37	1	3.0	0.0	0.0	0.0	0.0
0.0	300.0	100.0	100.0	0	0.0	0.0	0.19	0.0	99.99595	0.37	1	3.0	0.0	0.0	0.0	0.0
0.0	300.0	100.0	100.0	0	0.0	0.0	0.19	0.0	99.99595	0.343	1	3.0	0.0	0.0	0.0	0.0
0.0	300.0	100.0	100.0	0	0.0	0.0	0.191	0.0	99.262634	0.343	1	3.0	0.0	0.0	0.0	0.0
0.0	300.0	100.0	100.0	0	0.0	0.0	0.191	0.0	99.644585	0.296	1	3.0	0.0	0.0	0.0	0.0
0.0	300.0	100.0	100.0	0	0.0	0.0	0.191	0.0	99.644585	0.256	1	3.0	0.0	0.0	0.0	0.0
0.0	300.0	100.0	100.0	0	0.0	0.0	0.191	0.0	98.65914	0.256	1	3.0	0.0	0.0	0.0	0.0
0.0	300.0	100.0	100.0	0	0.0	0.0	0.191	0.0	98.532166	0.237	1	3.0	0.0	0.0	0.0	0.0
0.0	300.0	100.0	100.0	0	0.0	0.0	0.191	0.0	98.532166	0.205	1	3.0	0.0	0.0	0.0	0.0
0.0	300.0	100.0	100.0	0	0.0	0.0	0.191	0.0	99.35129	0.205	1	3.0	0.0	0.0	0.0	0.0
0.0	300.0	100.0	100.0	0	0.0	0.0	0.191	0.0	99.35129	0.19	1	3.0	0.0	0.0	0.0	0.0
0.0	300.0	100.0	100.0	0	0.0	0.0	0.191	0.0	98.29543	0.19	1	3.0	0.0	0.0	0.0	0.0
0.0	300.0	100.0	100.0	0	0.0	0.0	0.191	0.0	98.15778	0.164	1	3.0	0.0	0.0	0.0	0.0
0.0	300.0	100.0	100.0	0	0.0	0.0	0.191	0.0	98.15778	0.152	1	3.0	0.0	0.0	0.0	0.0
0.0	300.0	100.0	100.0	0	0.0	0.0	0.191	0.0	97.34785	0.152	1	3.0	0.0	0.0	0.0	0.0
0.0	300.0	100.0	100.0	0	0.0	0.0	0.191	0.0	96.8423	0.131	1	3.0	0.0	0.0	0.0	0.0
0.0	300.0	100.0	100.0	0	0.0	0.0	0.191	0.0	96.8423	0.131	1	3.0	0.0	0.0	0.0	0.0
0.0	300.0	100.0	100.0	0	0.0	0.0	0.191	0.0	97.6921	0.122	1	3.0	0.0	0.0	0.0	0.0
0.0	300.0	100.0	100.0	0	0.0	0.0	0.191	0.0	97.6921	0.105	1	3.0	0.0	0.0	0.0	0.0
0.0	300.0	100.0	100.0	0	0.0	0.0	0.191	0.0	97.68797	0.105	1	3.0	0.0	0.0	0.0	0.0
0.0	300.0	100.0	100.0	0	0.0	0.0	0.191	0.0	96.98082	0.091	1	3.0	0.0	0.0	0.0	0.0
0.0	300.0	100.0	100.0	0	0.0	0.0	0.191	0.0	96.98082	0.084	1	3.0	0.0	0.0	0.0	0.0
0.0	300.0	100.0	100.0	0	0.0	0.0	0.191	0.0	97.26982	0.084	1	3.0	0.0	0.0	0.0	0.0
0.0	300.0	100.0	100.0	0	0.0	0.0	0.191	0.0	96.53412	0.072	1	3.0	0.0	0.0	0.0	0.0
0.0	300.0	100.0	100.0	0	0.0	0.0	0.191	0.0	96.53412	0.067	1	3.0	0.0	0.0	0.0	0.0
0.0	300.0	100.0	100.0	0	0.0	0.0	0.191	0.0	96.32759	0.067	1	3.0	0.0	0.0	0.0	0.0
0.0	300.0	100.0	100.0	0	0.0	0.0	0.191	0.0	96.32759	0.058	1	3.0	0.0	0.0	0.0	0.0
0.0	300.0	100.0	100.0	0	0.0	0.0	0.191	0.0	96.39381	0.058	1	3.0	0.0	0.0	0.0	0.0
0.0	300.0	100.0	100.0	0	0.0	0.0	0.191	0.0	95.13869	0.054	1	3.0	0.0	0.0	0.0	0.0
0.0	300.0	100.0	100.0	0	0.0	0.0	0.191	0.0	95.13869	0.05	1	3.0	0.0	0.0	0.0	0.0
0.0	300.0	100.0	100.0	0	0.0	0.0	0.191	0.0	97.074615	0.05	1	3.0	0.0	0.0	0.0	0.0
0.0	300.0	100.0	100.0	0	0.0	0.0	0.191	0.0	96.17647	0.043	1	3.0	0.0	0.0	0.0	0.0
0.0	300.0	100.0	100.0	0	0.0	0.0	0.191	0.0	96.986824	0.043	1	3.0	0.0	0.0	0.0	0.0
0.0	300.0	100.0	100.0	0	0.0	0.0	0.19	0.0	97.16244	0.037	1	3.0	0.0	8.0	0.0	0.0
0.0	300.0	100.0	100.0	0	0.0	0.0	0.19	0.0	97.16244	0.034	1	3.0	0.0	8.0	0.0	0.0
0.0	300.0	100.0	100.0	0	0.0	0.0	0.19	0.0	97.93336	0.034	1	3.0	0.0	14.0	0.0	0.0
0.0	300.0	100.0	100.0	0	0.0	0.0	0.189	0.0	97.9093	0.029	1	3.0	0.0	0.0	0.0	0.0
0.0	300.0	100.0	100.0	0	0.0	0.0	0.189	0.0	97.9093	0.027	1	3.0	0.0	0.0	0.0	0.0
0.0	300.0	100.0	100.0	0	0.0	0.0	0.189	0.0	98.055786	0.027	1	3.0	0.0	0.0	0.0	0.0
0.0	300.0	100.0	100.0	0	0.0	0.0	0.188	0.0	97.654106	0.023	1	3.0	0.0	0.0	0.0	0.0
0.0	300.0	100.0	100.0	0	0.0	0.0	0.188	0.0	97.654106	0.023	1	3.0	0.0	0.0	0.0	0.0
0.0	300.0	100.0	100.0	0	0.0	0.0	0.187	0.0	97.56798	0.02	1	3.0	0.0	0.0	0.0	0.0
0.0	300.0	100.0	100.0	0	0.0	0.0	0.187	0.0	97.56798	0.018	1	3.0	0.0	0.0	0.0	0.0
0.0	300.0	100.0	100.0	0	0.0	0.0	0.186	0.0	97.76837	0.018	1	3.0	0.0	0.0	0.0	0.0
0.0	300.0	100.0	100.0	0	0.0	0.0	0.185	0.0	97.63233	0.016	1	3.0	0.0	0.0	0.0	0.0
0.0	300.0	100.0	100.0	0	0.0	0.0	0.185	0.0	97.63233	0.014	1	3.0	0.0	0.0	0.0	0.0
0.0	300.0	100.0	100.0	0	0.0	0.0	0.184	0.0	97.798515	0.014	1	3.0	0.0	0.0	0.0	0.0
0.0	300.0	100.0	100.0	0	0.0	0.0	0.183	0.0	97.45117	0.012	1	3.0	0.0	0.0	0.0	0.0
0.0	300.0	100.0	100.0	0	0.0	0.0	0.182	0.0	97.45117	0.011	1	3.0	0.0	0.0	0.0	0.0
0.0	300.0	100.0	100.0	0	0.0	0.0	0.181	0.0	96.68867	0.011	1	3.0	0.0	0.0	0.0	0.0
0.0	300.0	100.0	100.0	0	0.0	0.0	0.18	0.0	96.68867	0.009	1	3.0	0.0	0.0	0.0	0.0
0.0	300.0	100.0	100.0	0	0.0	0.0	0.179	0.0	96.78908	0.009	1	3.0	0.0	0.0	0.0	0.0
0.0	300.0	100.0	100.0	0	0.0	0.0	0.178	0.0	97.374344	0.009	1	3.0	0.0	0.0	0.0	0.0
0.0	300.0	100.0	100.0	0	0.0	0.0	0.177	0.0	97.374344	0.007	1	3.0	0.0	0.0	0.0	0.0
0.0	300.0	100.0	100.0	0	0.0	0.0	0.175	0.0	97.14338	0.007	1	3.0	0.0	0.0	0.0	0.0
0.0	300.0	100.0	100.0	0	0.0	0.0	0.174	0.0	96.8178	0.006	1	3.0	0.0	0.0	0.0	0.0
0.0	300.0	100.0	100.0	0	0.0	0.0	0.172	0.0	96.8178	0.006	1	3.0	0.0	0.0	0.0	0.0
0.0	300.0	100.0	100.0	0	0.0	0.0	0.171	0.0	96.91756	0.006	1	3.0	0.0	0.0	0.0	0.0
0.0	300.0	100.0	100.0	0	0.0	0.0	0.17	0.0	96.91756	0.005	1	3.0	0.0	0.0	0.0	0.0
0.0	300.0	100.0	100.0	0	0.0	0.0	0.168	0.0	95.686516	0.005	1	3.0	0.0	0.0	0.0	0.0
0.0	300.0	100.0	100.0	0	0.0	0.0	0.167	0.0	96.95644	0.004	1	3.0	0.0	0.0	0.0	0.0
0.0	300.0	100.0	100.0	0	0.0	0.0	0.165	0.0	97.18214	0.003	1	3.0	0.0	0.0	0.0	0.0
0.0	300.0	100.0	100.0	0	0.0	0.0	0.164	0.0	97.264084	0.003	1	3.0	0.0	0.0	0.0	0.0
0.0	300.0	100.0	100.0	0	0.0	0.0	0.163	0.0	97.773605	0.003	1	3.0	0.0	0.0	0.0	0.0
0.0	300.0	100.0	100.0	0	0.0	0.0	0.161	0.0	97.773605	0.002	1	3.0	0.0	0.0	0.0	0.0
0.0	300.0	100.0	100.0	0	0.0	0.0	0.16	0.0	97.67815	0.002	1	3.0	0.0	0.0	0.0	0.0
0.0	300.0	100.0	100.0	0	0.0	0.0	0.158	0.0	97.67815	0.002	1	3.0	0.0	0.0	0.0	0.0
0.0	300.0	100.0	100.0	0	0.0	0.0	0.156	0.0	97.75742	0.002	1	3.0	0.0	0.0	0.0	0.0
0.0	300.0	100.0	100.0	0	0.0	0.0	0.155	0.0	98.467	0.002	1	3.0	0.0	0.0	0.0	0.0
0.0	300.0	100.0	100.0	0	0.0	0.0	0.153	0.0	98.467	0.001	1	3.0	0.0	0.0	0.0	0.0
0.0	300.0	100.0	100.0	0	0.0	0.0	0.152	0.0	98.42448	0.001	1	3.0	0.0	0.0	0.0	0.0
0.0	300.0	100.0	100.0	0	0.0	0.0	0.15	0.0	98.65522	0.001	1	3.0	0.0	0.0	0.0	0.0
0.0	300.0	100.0	100.0	0	0.0	0.0	0.149	0.0	98.65522	0.001	1	3.0	0.0	0.0	0.0	0.0
0.0	300.0	100.0	100.0	0	0.0	0.0	0.147	0.0	98.50955	0.001	1	3.0	0.0	0.0	0.0	0.0
0.0	300.0	100.0	100.0	0	0.0	0.0	0.146	0.0	98.50955	0.0	1	3.0	0.0	0.0	0.0	0.0
0.0	300.0	100.0	100.0	0	0.0	0.0	0.144	0.0	98.20276	0.0	1	3.0	0.0	0.0	0.0	0.0
0.0	300.0	100.0	100.0	0	0.0	0.0	0.142	0.0	98.61453	0.0	1	3.0	0.0	0.0	0.0	0.0
0.0	300.0	100.0	100.0	0	0.0	0.0	0.141	0.0	98.61453	0.0	1	3.0	0.0	0.0	0.0	0.0
0.0	300.0	100.0	100.0	0	0.0	0.0	0.139	0.0	97.96252	0.0	1	3.0	0.0	0.0	0.0	0.0
0.0	300.0	100.0	100.0	0	0.0	0.0	0.137	0.0	97.92191	0.0	1	3.0	0.0	0.0	0.0	0.0
0.0	300.0	100.0	100.0	0	0.0	0.0	0.136	0.0	97.92191	0.0	1	3.0	0.0	0.0	0.0	0.0
0.0	300.0	100.0	100.0	0	0.0	0.0	0.134	0.0	98.07676	0.0	1	3.0	0.0	0.0	0.0	0.0
0.0	300.0	100.0	100.0	0	0.0	0.0	0.132	0.0	98.07676	0.0	1	3.0	0.0	0.0	0.0	0.0
0.0	300.0	100.0	100.0	0	0.0	0.0	0.131	0.0	97.61115	0.0	1	3.0	0.0	0.0	0.0	0.0
0.0	300.0	100.0	100.0	0	0.0	0.0	0.129	0.0	98.51128	0.0	1	3.0	0.0	0.0	0.0	0.0
0.0	300.0	100.0	100.0	0	0.0	0.0	0.128	0.0	98.51128	0.0	1	3.0	0.0	0.0	0.0	0.0
0.0	300.0	100.0	100.0	0	0.0	0.0	0.126	0.0	98.25374	0.0	1	3.0	0.0	0.0	0.0	0.0
0.0	300.0	100.0	100.0	0	0.0	0.0	0.124	0.0	97.51042	0.0	1	3.0	0.0	0.0	0.0	0.0
0.0	300.0	100.0	100.0	0	0.0	0.0	0.122	0.0	97.51042	0.0	1	3.0	0.0	0.0	0.0	0.0
0.0	300.0	100.0	100.0	0	0.0	0.0	0.12	0.0	97.28856	0.0	1	3.0	0.0	0.0	0.0	0.0
0.0	300.0	100.0	100.0	0	0.0	0.0	0.118	0.0	97.28856	0.0	1	3.0	0.0	0.0	0.0	0.0
0.0	300.0	100.0	100.0	0	0.0	0.0	0.117	0.0	97.12114	0.0	1	3.0	0.0	0.0	0.0	0.0
0.0	300.0	100.0	100.0	0	0.0	0.0	0.115	0.0	97.324745	0.0	1	3.0	0.0	0.0	0.0	0.0
0.0	300.0	100.0	100.0	0	0.0	0.0	0.113	0.0	97.324745	0.0	1	3.0	0.0	0.0	0.0	0.0
0.0	300.0	100.0	100.0	0	0.0	0.0	0.111	0.0	97.11865	0.0	1	3.0	0.0	0.0	0.0	0.0
0.0	300.0	100.0	100.0	0	0.0	0.0	0.11	0.0	95.72809	0.0	1	3.0	0.0	0.0	0.0	0.0
0.0	300.0	100.0	100.0	0	0.0	0.0	0.108	0.0	95.72809	0.0	1	3.0	0.0	0.0	0.0	0.0
0.0	300.0	100.0	100.0	0	0.0	0.0	0.106	0.0	95.74529	0.0	1	3.0	0.0	0.0	0.0	0.0
0.0	300.0	100.0	100.0	0	0.0	0.0	0.104	0.0	95.74529	0.0	1	3.0	0.0	0.0	0.0	0.0
0.0	300.0	100.0	100.0	0	0.0	0.0	0.102	0.0	95.84004	0.0	1	3.0	0.0	0.0	0.0	0.0
0.0	300.0	100.0	100.0	0	0.0	0.0	0.1	0.0	97.08042	0.0	1	3.0	0.0	0.0	0.0	0.0
0.0	300.0	100.0	100.0	0	0.0	0.0	0.099	0.0	97.08042	0.0	1	3.0	0.0	0.0	0.0	0.0
0.0	300.0	100.0	100.0	0	0.0	0.0	0.097	0.0	96.83591	0.0	1	3.0	0.0	0.0	0.0	0.0
0.0	300.0	100.0	100.0	0	0.0	0.0	0.095	0.0	97.21863	0.0	1	3.0	0.0	0.0	0.0	0.0
0.0	300.0	100.0	100.0	0	0.0	0.0	0.093	0.0	97.37857	0.0	1	3.0	0.0	0.0	0.0	0.0
0.0	300.0	100.0	100.0	0	0.0	0.0	0.092	0.0	97.19111	0.0	1	3.0	0.0	0.0	0.0	0.0
0.0	300.0	100.0	100.0	0	0.0	0.0	0.09	0.0	97.19111	0.0	1	3.0	0.0	0.0	0.0	0.0
0.0	300.0	100.0	100.0	0	0.0	0.0	0.088	0.0	96.17898	0.0	1	3.0	0.0	0.0	0.0	0.0
0.0	300.0	100.0	100.0	0	0.0	0.0	0.087	0.0	98.70365	0.0	1	3.0	0.0	0.0	0.0	0.0
0.0	300.0	100.0	100.0	0	0.0	0.0	0.085	0.0	98.70365	0.0	1	3.0	0.0	0.0	0.0	0.0
0.0	300.0	100.0	100.0	0	0.0	0.0	0.083	0.0	98.39082	0.0	1	3.0	0.0	0.0	0.0	0.0
0.0	300.0	100.0	100.0	0	0.0	0.0	0.082	0.0	98.49695	0.0	1	3.0	0.0	0.0	0.0	0.0
0.0	300.0	100.0	100.0	0	0.0	0.0	0.08	0.0	98.34637	0.0	1	3.0	0.0	0.0	0.0	0.0
0.0	300.0	100.0	100.0	0	0.0	0.0	0.079	0.0	98.43271	0.0	1	3.0	0.0	0.0	0.0	0.0
0.0	300.0	100.0	100.0	0	0.0	0.0	0.077	0.0	98.43271	0.0	1	3.0	0.0	0.0	0.0	0.0
0.0	300.0	100.0	100.0	0	0.0	0.0	0.076	0.0	98.2626	0.0	1	3.0	0.0	0.0	0.0	0.0
0.0	300.0	100.0	100.0	0	0.0	0.0	0.074	0.0	98.06086	0.0	1	3.0	0.0	0.0	0.0	0.0
0.0	300.0	100.0	100.0	0	0.0	0.0	0.073	0.0	98.06086	0.0	1	3.0	0.0	0.0	0.0	0.0
0.0	300.0	100.0	100.0	0	0.0	0.0	0.071	0.0	98.47942	0.0	1	3.0	0.0	0.0	0.0	0.0
0.0	300.0	100.0	100.0	0	0.0	0.0	0.07	0.0	98.18422	0.0	1	3.0	0.0	0.0	0.0	0.0
0.0	300.0	100.0	100.0	0	0.0	0.0	0.068	0.0	98.18422	0.0	1	3.0	0.0	0.0	0.0	0.0
0.0	300.0	100.0	100.0	0	0.0	0.0	0.067	0.0	97.509575	0.0	1	3.0	0.0	0.0	0.0	0.0
0.0	300.0	100.0	100.0	0	0.0	0.0	0.065	0.0	97.509575	0.0	1	3.0	0.0	0.0	0.0	0.0
0.0	300.0	100.0	100.0	0	0.0	0.0	0.064	0.0	98.28561	0.0	1	3.0	0.0	0.0	0.0	0.0
0.0	300.0	100.0	100.0	0	0.0	0.0	0.063	0.0	97.63254	0.0	1	3.0	0.0	0.0	0.0	0.0
0.0	300.0	100.0	100.0	0	0.0	0.0	0.061	0.0	97.63254	0.0	1	3.0	0.0	0.0	0.0	0.0
0.0	300.0	100.0	100.0	0	0.0	0.0	0.06	0.0	97.4576	0.0	1	3.0	0.0	0.0	0.0	0.0
0.0	300.0	100.0	100.0	0	0.0	0.0	0.058	0.0	97.080536	0.0	1	3.0	0.0	0.0	0.0	0.0
0.0	300.0	100.0	100.0	0	0.0	0.0	0.057	0.0	97.080536	0.0	1	3.0	0.0	0.0	0.0	0.0
0.0	300.0	100.0	100.0	0	0.0	0.0	0.056	0.0	98.11167	0.0	1	3.0	0.0	0.0	0.0	0.0
0.0	300.0	100.0	100.0	0	0.0	0.0	0.054	0.0	98.11167	0.0	1	3.0	0.0	0.0	0.0	0.0
0.0	300.0	100.0	100.0	0	0.0	0.0	0.053	0.0	97.492424	0.0	1	3.0	0.0	0.0	0.0	0.0
0.0	300.0	100.0	100.0	0	0.0	0.0	0.051	0.0	97.37237	0.0	1	3.0	0.0	0.0	0.0	0.0
0.0	300.0	100.0	100.0	0	0.0	0.0	0.05	0.0	97.37237	0.0	1	3.0	0.0	0.0	0.0	0.0
0.0	300.0	100.0	100.0	0	0.0	0.0	0.049	0.0	97.55827	0.0	1	3.0	0.0	0.0	0.0	0.0
0.0	300.0	100.0	100.0	0	0.0	0.0	0.047	0.0	98.14458	0.0	1	3.0	0.0	0.0	0.0	0.0
0.0	300.0	100.0	100.0	0	0.0	0.0	0.046	0.0	98.14458	0.0	1	3.0	0.0	0.0	0.0	0.0
0.0	300.0	100.0	100.0	0	0.0	0.0	0.045	0.0	98.84291	0.0	1	3.0	0.0	0.0	0.0	0.0
0.0	300.0	100.0	100.0	0	0.0	0.0	0.043	0.0	98.84291	0.0	1	3.0	0.0	0.0	0.0	0.0
0.0	300.0	100.0	100.0	0	0.0	0.0	0.042	0.0	96.10974	0.0	1	3.0	0.0	0.0	0.0	0.0
0.0	300.0	100.0	100.0	0	0.0	0.0	0.041	0.0	98.849686	0.0	1	3.0	0.0	0.0	0.0	0.0
0.0	300.0	100.0	100.0	0	0.0	0.0	0.04	0.0	98.849686	0.0	1	3.0	0.0	0.0	0.0	0.0
0.0	300.0	100.0	100.0	0	0.0	0.0	0.038	0.0	98.643295	0.0	1	3.0	0.0	0.0	0.0	0.0
0.0	300.0	100.0	100.0	0	0.0	0.0	0.037	0.0	99.06561	0.0	1	3.0	0.0	0.0	0.0	0.0
0.0	300.0	100.0	100.0	0	0.0	0.0	0.036	0.0	99.06561	0.0	1	3.0	0.0	0.0	0.0	0.0
0.0	300.0	100.0	100.0	0	0.0	0.0	0.034	0.0	98.142426	0.0	1	3.0	0.0	0.0	0.0	0.0
0.0	300.0	100.0	100.0	0	0.0	0.0	0.033	0.0	98.142426	0.0	1	3.0	0.0	0.0	0.0	0.0
0.0	300.0	100.0	100.0	0	0.0	0.0	0.032	0.0	98.91342	0.0	1	3.0	0.0	0.0	0.0	0.0
0.0	300.0	100.0	100.0	0	0.0	0.0	0.031	0.0	97.65576	0.0	1	3.0	0.0	0.0	0.0	0.0
0.0	300.0	100.0	100.0	0	0.0	0.0	0.029	0.0	97.65576	0.0	1	3.0	0.0	0.0	0.0	0.0
0.0	300.0	100.0	100.0	0	0.0	0.0	0.028	0.0	98.678825	0.0	1	3.0	0.0	0.0	0.0	0.0
0.0	300.0	100.0	100.0	0	0.0	0.0	0.027	0.0	98.62733	0.0	1	3.0	0.0	0.0	0.0	0.0
0.0	300.0	100.0	100.0	0	0.0	0.0	0.026	0.0	98.62733	0.0	1	3.0	0.0	0.0	0.0	0.0
0.0	300.0	100.0	100.0	0	0.0	0.0	0.025	0.0	98.32576	0.0	1	3.0	0.0	0.0	0.0	0.0
0.0	300.0	100.0	100.0	0	0.0	0.0	0.024	0.0	98.32576	0.0	1	3.0	0.0	0.0	0.0	0.0
0.0	300.0	100.0	100.0	0	0.0	0.0	0.023	0.0	98.7044	0.0	1	3.0	0.0	0.0	0.0	0.0
0.0	300.0	100.0	100.0	0	0.0	0.0	0.022	0.0	98.82652	0.0	1	3.0	0.0	0.0	0.0	0.0
0.0	300.0	100.0	100.0	0	0.0	0.0	0.021	0.0	98.82652	0.0	1	3.0	0.0	0.0	0.0	0.0
0.0	300.0	100.0	100.0	0	0.0	0.0	0.019	0.0	98.548416	0.0	1	3.0	0.0	0.0	0.0	0.0
0.0	300.0	100.0	100.0	0	0.0	0.0	0.018	0.0	98.35286	0.0	1	3.0	0.0	0.0	0.0	0.0
0.0	300.0	100.0	100.0	0	0.0	0.0	0.017	0.0	98.35286	0.0	1	3.0	0.0	0.0	0.0	0.0
0.0	300.0	100.0	100.0	0	0.0	0.0	0.016	0.0	97.86143	0.0	1	3.0	0.0	0.0	0.0	0.0
0.0	300.0	100.0	100.0	0	0.0	0.0	0.015	0.0	97.86143	0.0	1	3.0	0.0	0.0	0.0	0.0
0.0	300.0	100.0	100.0	0	0.0	0.0	0.014	0.0	97.9005	0.0	1	3.0	0.0	0.0	0.0	0.0
0.0	300.0	100.0	100.0	0	0.0	0.0	0.013	0.0	97.71967	0.0	1	3.0	0.0	0.0	0.0	0.0
0.0	300.0	100.0	100.0	0	0.0	0.0	0.012	0.0	97.71967	0.0	1	3.0	0.0	0.0	0.0	0.0
0.0	300.0	100.0	100.0	0	0.0	0.0	0.011	0.0	97.92536	0.0	1	3.0	0.0	0.0	0.0	0.0
0.0	300.0	100.0	100.0	0	0.0	0.0	0.01	0.0	96.9661	0.0	1	3.0	0.0	0.0	0.0	0.0
0.0	300.0	100.0	100.0	0	0.0	0.0	0.009	0.0	96.9661	0.0	1	3.0	0.0	0.0	0.0	0.0
0.0	300.0	100.0	100.0	0	0.0	0.0	0.008	0.0	97.332	0.0	1	3.0	0.0	0.0	0.0	0.0
0.0	300.0	100.0	100.0	0	0.0	0.0	0.007	0.0	97.332	0.0	1	3.0	0.0	0.0	0.0	0.0
0.0	300.0	100.0	100.0	0	0.0	0.0	0.006	0.0	97.84431	0.0	1	3.0	0.0	0.0	0.0	0.0
0.0	300.0	100.0	100.0	0	0.0	0.0	0.005	0.0	97.209496	0.0	1	3.0	0.0	0.0	0.0	0.0
0.0	300.0	100.0	100.0	0	0.0	0.0	0.004	0.0	97.209496	0.0	1	3.0	0.0	0.0	0.0	0.0
0.0	300.0	100.0	100.0	0	0.0	0.0	0.003	0.0	98.46802	0.0	1	3.0	0.0	0.0	0.0	0.0
0.0	300.0	100.0	100.0	0	0.0	0.0	0.001	0.0	98.18567	0.0	1	3.0	0.0	0.0	0.0	0.0
0.0	300.0	100.0	100.0	0	0.0	0.0	0.0	0.0	98.18567	0.0	1	3.0	0.0	0.0	0.0	0.0
0.0	300.0	100.0	100.0	0	0.0	0.0	0.0	0.0	97.28178	0.0	1	3.0	0.0	0.0	0.0	0.0
0.0	300.0	100.0	100.0	0	0.0	0.0	-0.001	0.0	97.28178	0.0	1	3.0	0.0	0.0	0.0	0.0
0.0	300.0	100.0	100.0	0	0.0	0.0	-0.003	0.0	96.391205	0.0	1	3.0	0.0	0.0	0.0	0.0
0.0	300.0	100.0	100.0	0	0.0	0.0	-0.004	0.0	96.741356	0.0	1	3.0	0.0	0.0	0.0	0.0
0.0	300.0	100.0	100.0	0	0.0	0.0	-0.006	0.0	97.68682	0.0	1	3.0	0.0	0.0	0.0	0.0
0.0	300.0	100.0	100.0	0	0.0	0.0	-0.007	0.0	96.56112	0.0	1	3.0	0.0	0.0	0.0	0.0
0.0	300.0	100.0	100.0	0	0.0	0.0	-0.009	0.0	97.455574	0.0	1	3.0	0.0	0.0	0.0	0.0
0.0	300.0	100.0	100.0	0	0.0	0.0	-0.01	0.0	97.455574	0.0	1	3.0	0.0	0.0	0.0	0.0
0.0	300.0	100.0	100.0	0	0.0	0.0	-0.012	0.0	97.02783	0.0	1	3.0	0.0	0.0	0.0	0.0
0.0	300.0	100.0	100.0	0	0.0	0.0	-0.014	0.0	97.02783	0.0	1	3.0	0.0	0.0	0.0	0.0
0.0	300.0	100.0	100.0	0	0.0	0.0	-0.015	0.0	96.3199	0.0	1	3.0	0.0	0.0	0.0	0.0
0.0	300.0	100.0	100.0	0	0.0	0.0	-0.017	0.0	96.741974	0.0	1	3.0	0.0	0.0	0.0	0.0
0.0	300.0	100.0	100.0	0	0.0	0.0	-0.019	0.0	96.741974	0.0	1	3.0	0.0	0.0	0.0	0.0
0.0	300.0	100.0	100.0	0	0.0	0.0	-0.021	0.0	97.00454	0.0	1	3.0	0.0	0.0	0.0	0.0
0.0	300.0	100.0	100.0	0	0.0	0.0	-0.023	0.0	97.00454	0.0	1	3.0	0.0	0.0	0.0	0.0
0.0	300.0	100.0	100.0	0	0.0	0.0	-0.025	0.0	96.493225	0.0	1	3.0	0.0	0.0	0.0	0.0
0.0	300.0	100.0	100.0	0	0.0	0.0	-0.026	0.0	97.12448	0.0	1	3.0	0.0	0.0	0.0	0.0
0.0	300.0	100.0	100.0	0	0.0	0.0	-0.028	0.0	97.12448	0.0	1	3.0	0.0	0.0	0.0	0.0
0.0	300.0	100.0	100.0	0	0.0	0.0	-0.03	0.0	96.90461	0.0	1	3.0	0.0	0.0	0.0	0.0
0.0	300.0	100.0	100.0	0	0.0	0.0	-0.031	0.0	97.052124	0.0	1	3.0	0.0	0.0	0.0	0.0
0.0	300.0	100.0	100.0	0	0.0	0.0	-0.033	0.0	94.29192	0.0	1	3.0	0.0	0.0	0.0	0.0
0.0	300.0	100.0	100.0	0	0.0	0.0	-0.035	0.0	96.4602	0.0	1	3.0	0.0	0.0	0.0	0.0
0.0	300.0	100.0	100.0	0	0.0	0.0	-0.036	0.0	96.4602	0.0	1	3.0	0.0	0.0	0.0	0.0
0.0	300.0	100.0	100.0	0	0.0	0.0	-0.037	0.0	96.223694	0.0	1	3.0	0.0	0.0	0.0	0.0
0.0	300.0	100.0	100.0	0	0.0	0.0	-0.039	0.0	97.10157	0.0	1	3.0	0.0	0.0	0.0	0.0
0.0	300.0	100.0	100.0	0	0.0	0.0	-0.04	0.0	97.0442	0.0	1	3.0	0.0	0.0	0.0	0.0
0.0	300.0	100.0	100.0	0	0.0	0.0	-0.041	0.0	97.434395	0.0	1	3.0	0.0	0.0	0.0	0.0
0.0	300.0	100.0	100.0	0	0.0	0.0	-0.042	0.0	97.871445	0.0	1	3.0	0.0	0.0	0.0	0.0
0.0	300.0	100.0	100.0	0	0.0	0.0	-0.043	0.0	97.871445	0.0	1	3.0	0.0	0.0	0.0	0.0
0.0	300.0	100.0	100.0	0	0.0	0.0	-0.043	0.0	97.60835	0.0	1	3.0	0.0	0.0	0.0	0.0
0.0	300.0	100.0	100.0	0	0.0	0.0	-0.044	0.0	97.60835	0.0	1	3.0	0.0	0.0	0.0	0.0
0.0	300.0	100.0	100.0	0	0.0	0.0	-0.045	0.0	97.61931	0.0	1	3.0	0.0	0.0	0.0	0.0
0.0	300.0	100.0	100.0	0	0.0	0.0	-0.045	0.0	97.878944	0.0	1	3.0	0.0	0.0	0.0	0.0
0.0	300.0	100.0	100.0	0	0.0	0.0	-0.045	0.0	97.878944	0.0	1	3.0	0.0	0.0	0.0	0.0
0.0	300.0	100.0	100.0	0	0.0	0.0	-0.046	0.0	98.71111	0.0	1	3.0	0.0	0.0	0.0	0.0
0.0	300.0	100.0	100.0	0	0.0	0.0	-0.046	0.0	98.51916	0.0	1	3.0	0.0	0.0	0.0	0.0
0.0	300.0	100.0	100.0	0	0.0	0.0	-0.046	0.0	98.51916	0.0	1	3.0	0.0	0.0	0.0	0.0
0.0	300.0	100.0	100.0	0	0.0	0.0	-0.047	0.0	98.07182	0.0	1	3.0	0.0	0.0	0.0	0.0
0.0	300.0	100.0	100.0	0	0.0	0.0	-0.047	0.0	98.07182	0.0	1	3.0	0.0	0.0	0.0	0.0
0.0	300.0	100.0	100.0	0	0.0	0.0	-0.047	0.0	98.27943	0.0	1	3.0	0.0	0.0	0.0	0.0
0.0	300.0	100.0	100.0	0	0.0	0.0	-0.047	0.0	97.779495	0.0	1	3.0	0.0	0.0	0.0	0.0
0.0	300.0	100.0	100.0	0	0.0	0.0	-0.047	0.0	97.779495	0.0	1	3.0	0.0	0.0	0.0	0.0
0.0	300.0	100.0	100.0	0	0.0	0.0	-0.047	0.0	98.083115	0.0	1	3.0	0.0	0.0	0.0	0.0
0.0	300.0	100.0	100.0	0	0.0	0.0	-0.047	0.0	98.81481	0.0	1	3.0	0.0	0.0	0.0	0.0
0.0	300.0	100.0	100.0	0	0.0	0.0	-0.047	0.0	98.81481	0.0	1	3.0	0.0	0.0	0.0	0.0
0.0	300.0	100.0	100.0	0	0.0	0.0	-0.047	0.0	97.388275	0.0	1	3.0	0.0	0.0	0.0	0.0
0.0	300.0	100.0	100.0	0	0.0	0.0	-0.047	0.0	97.388275	0.0	1	3.0	0.0	0.0	0.0	0.0
0.0	300.0	100.0	100.0	0	0.0	0.0	-0.048	0.0	97.43169	0.0	1	3.0	0.0	0.0	0.0	0.0
0.0	300.0	100.0	100.0	0	0.0	0.0	-0.048	0.0	97.72511	0.0	1	3.0	0.0	0.0	0.0	0.0
0.0	300.0	100.0	100.0	0	0.0	0.0	-0.048	0.0	97.72511	0.0	1	3.0	0.0	0.0	0.0	0.0
0.0	300.0	100.0	100.0	0	0.0	0.0	-0.048	0.0	97.06774	0.0	1	3.0	0.0	0.0	0.0	0.0
0.0	300.0	100.0	100.0	0	0.0	0.0	-0.048	0.0	98.81651	0.0	1	3.0	0.0	0.0	0.0	0.0
0.0	300.0	100.0	100.0	0	0.0	0.0	-0.047	0.0	98.81651	0.0	1	3.0	0.0	0.0	0.0	0.0
0.0	300.0	100.0	100.0	0	0.0	0.0	-0.047	0.0	97.61203	0.0	1	3.0	0.0	1.0	0.0	0.0
0.0	300.0	100.0	100.0	0	0.0	0.0	-0.047	0.0	97.61203	0.0	1	3.0	0.0	1.0	0.0	0.0
0.0	300.0	100.0	100.0	0	0.0	0.0	-0.047	0.0	97.914536	0.0	1	3.0	0.0	4.0	0.0	0.0
2777.7778	200.0	100.0	100.0	0	0.0	0.0	-0.047	0.0	97.970184	0.0	1	3.0	0.0	4.0	0.0	0.0
2777.7778	200.0	100.0	100.0	0	0.0	0.0	-0.047	0.0	97.970184	0.0	1	3.0	0.0	4.0	0.0	0.0
2777.7778	200.0	100.0	100.0	0	0.0	0.0	-0.046	0.0	98.33017	0.0	1	3.0	0.0	4.0	0.0	0.0
2777.7778	200.0	100.0	100.0	0	0.0	0.0	-0.046	0.0	98.814186	0.0	1	3.0	0.0	4.0	0.0	0.0
2777.7778	200.0	100.0	100.0	0	0.0	0.0	-0.045	0.0	98.814186	0.378	1	3.0	0.0	4.0	0.0	0.0
2777.7778	200.0	100.0	100.0	0	0.0	0.0	-0.044	0.0	98.29439	0.378	1	3.0	0.0	4.0	0.0	0.0
2777.7778	200.0	100.0	100.0	0	0.0	0.0	-0.043	0.0	98.8402	0.705	1	3.0	0.0	4.0	0.0	0.0
2777.7778	200.0	100.0	100.0	0	0.0	0.0	-0.042	0.0	98.97076	0.705	1	3.0	0.0	4.0	0.0	0.0
2777.7778	200.0	100.0	100.0	0	0.0	0.0	-0.041	0.0	100.2727	0.852	1	3.0	0.0	4.0	0.0	0.0
2777.7778	200.0	100.0	100.0	0	0.0	0.0	-0.04	0.0	100.2727	1.115	1	3.0	0.0	4.0	0.0	0.0
2777.7778	200.0	100.0	100.0	0	0.0	0.0	-0.039	0.0	99.16185	1.115	1	3.0	0.0	4.0	0.0	0.0
2777.7778	200.0	100.0	100.0	0	0.0	0.0	-0.037	0.0	100.073746	1.342	1	3.0	0.0	4.0	0.0	0.0
2777.7778	200.0	100.0	100.0	0	0.0	0.0	-0.035	0.0	100.073746	1.444	1	3.0	0.0	4.0	0.0	0.0
2777.7778	200.0	100.0	100.0	0	0.0	0.0	-0.034	0.0	100.152176	1.444	1	3.0	0.0	4.0	0.0	0.0
2777.7778	200.0	100.0	100.0	0	0.0	0.0	-0.032	0.0	100.152176	1.626	1	3.0	0.0	4.0	0.0	0.0
2777.7778	200.0	100.0	100.0	0	0.0	0.0	-0.03	0.0	100.131355	1.626	1	3.0	0.0	4.0	0.0	0.0
2777.7778	200.0	100.0	100.0	0	0.0	0.0	-0.028	0.0	100.14967	1.707	1	3.0	0.0	4.0	0.0	0.0
2777.7778	200.0	100.0	100.0	0	0.0	0.0	-0.026	0.0	100.14967	1.855	1	3.0	0.0	4.0	0.0	0.0
2777.7778	200.0	100.0	100.0	0	0.0	0.0	-0.024	0.0	100.11996	1.855	1	3.0	0.0	4.0	0.0	0.0
2777.7778	200.0	100.0	100.0	0	0.0	0.0	-0.022	0.0	99.74009	1.919	1	3.0	0.0	4.0	0.0	0.0
2777.7778	200.0	100.0	100.0	0	0.0	0.0	-0.02	0.0	99.74009	2.036	1	3.0	0.0	4.0	0.0	0.0
2777.7778	200.0	100.0	100.0	0	0.0	0.0	-0.018	0.0	100.15815	2.036	1	3.0	0.0	4.0	0.0	0.0
2777.7778	200.0	100.0	100.0	0	0.0	0.0	-0.015	0.0	100.15815	2.138	1	3.0	0.0	4.0	0.0	0.0
2777.7778	200.0	100.0	100.0	0	0.0	0.0	-0.013	0.0	99.02104	2.138	1	3.0	0.0	4.0	0.0	0.0
2777.7778	200.0	100.0	100.0	0	0.0	0.0	-0.011	0.0	100.414856	2.183	1	3.0	0.0	4.0	0.0	0.0
2777.7778	200.0	100.0	100.0	0	0.0	0.0	-0.008	0.0	100.414856	2.264	1	3.0	0.0	4.0	0.0	0.0
2777.7778	200.0	100.0	100.0	0	0.0	0.0	-0.006	0.0	100.174934	2.264	1	3.0	0.0	5.0	0.0	0.0
2777.7778	200.0	100.0	100.0	0	0.0	0.0	-0.003	0.0	100.814926	2.335	1	3.0	0.0	5.0	0.0	0.0
2777.7778	200.0	100.0	100.0	0	0.0	0.0	-0.001	0.0	100.814926	2.367	1	3.0	0.0	5.0	0.0	0.0
2777.7778	200.0	100.0	100.0	0	0.0	0.0	0.0	0.0	100.147385	2.367	1	3.0	0.0	5.0	0.0	0.0
2777.7778	200.0	100.0	100.0	0	0.0	0.0	0.003	0.0	99.629845	2.423	1	3.0	0.0	5.0	0.0	0.0
2777.7778	200.0	100.0	100.0	0	0.0	0.0	0.006	0.0	99.30464	2.423	1	3.0	0.0	5.0	0.0	0.0
2777.7778	200.0	100.0	100.0	0	0.0	0.0	0.008	0.0	99.06096	2.471	1	3.0	0.0	5.0	0.0	0.0
2777.7778	200.0	100.0	100.0	0	0.0	0.0	0.01	0.0	99.06096	2.493	1	3.0	0.0	5.0	0.0	0.0
2777.7778	200.0	100.0	100.0	0	0.0	0.0	0.013	0.0	98.4126	2.493	1	3.0	0.0	5.0	0.0	0.0
2777.7778	200.0	100.0	100.0	0	0.0	0.0	0.015	0.0	98.945755	2.532	1	3.0	0.0	5.0	0.0	0.0
2777.7778	200.0	100.0	100.0	0	0.0	0.0	0.017	0.0	98.945755	2.55	1	3.0	0.0	5.0	0.0	0.0
2777.7778	200.0	100.0	100.0	0	0.0	0.0	0.02	0.0	98.3316	2.55	1	3.0	0.0	5.0	0.0	0.0
2777.7778	200.0	100.0	100.0	0	0.0	0.0	0.022	0.0	98.3316	2.581	1	3.0	0.0	5.0	0.0	0.0
2777.7778	200.0	100.0	100.0	0	0.0	0.0	0.024	0.0	97.56859	2.581	1	3.0	0.0	5.0	0.0	0.0
2777.7778	200.0	100.0	100.0	0	0.0	0.0	0.026	0.0	98.30189	2.595	1	3.0	0.0	5.0	0.0	0.0
2777.7778	200.0	100.0	100.0	0	0.0	0.0	0.028	0.0	98.30189	2.62	1	3.0	0.0	5.0	0.0	0.0
2777.7778	200.0	100.0	100.0	0	0.0	0.0	0.03	0.0	97.58861	2.62	1	3.0	0.0	5.0	0.0	0.0
2777.7778	200.0	100.0	100.0	0	0.0	0.0	0.032	0.0	98.35065	2.631	1	3.0	0.0	5.0	0.0	0.0
2777.7778	200.0	100.0	100.0	0	0.0	0.0	0.034	0.0	98.35065	2.631	1	3.0	0.0	5.0	0.0	0.0
2777.7778	200.0	100.0	100.0	0	0.0	0.0	0.036	0.0	97.65717	2.652	1	3.0	0.0	5.0	0.0	0.0
2777.7778	200.0	100.0	100.0	0	0.0	0.0	0.038	0.0	97.65717	2.662	1	3.0	0.0	5.0	0.0	0.0
2777.7778	200.0	100.0	100.0	0	0.0	0.0	0.04	0.0	97.305305	2.662	1	3.0	0.0	5.0	0.0	0.0
2777.7778	200.0	100.0	100.0	0	0.0	0.0	0.042	0.0	96.97835	2.677	1	3.0	0.0	5.0	0.0	0.0
2777.7778	200.0	100.0	100.0	0	0.0	0.0	0.044	0.0	96.97835	2.685	1	3.0	0.0	5.0	0.0	0.0
2777.7778	200.0	100.0	100.0	0	0.0	0.0	0.046	0.0	98.34114	2.685	1	3.0	0.0	5.0	0.0	0.0
2777.7778	200.0	100.0	100.0	0	0.0	0.0	0.048	0.0	98.42043	2.697	1	3.0	0.0	5.0	0.0	0.0
2777.7778	200.0	100.0	100.0	0	0.0	0.0	0.049	0.0	98.42043	2.708	1	3.0	0.0	5.0	0.0	0.0
2777.7778	200.0	100.0	100.0	0	0.0	0.0	0.051	0.0	96.76458	2.708	1	3.0	0.0	5.0	0.0	0.0
2777.7778	200.0	100.0	100.0	0	0.0	0.0	0.053	0.0	96.76458	2.713	1	3.0	0.0	5.0	0.0	0.0
2777.7778	200.0	100.0	100.0	0	0.0	0.0	0.054	0.0	97.61715	2.713	1	3.0	0.0	5.0	0.0	0.0
2777.7778	200.0	100.0	100.0	0	0.0	0.0	0.056	0.0	97.90019	2.723	1	3.0	0.0	5.0	0.0	0.0
2777.7778	200.0	100.0	100.0	0	0.0	0.0	0.058	0.0	97.90019	2.726	1	3.0	0.0	5.0	0.0	0.0
2777.7778	200.0	100.0	100.0	0	0.0	0.0	0.06	0.0	98.1053	2.726	1	3.0	0.0	5.0	0.0	0.0
2777.7778	200.0	100.0	100.0	0	0.0	0.0	0.061	0.0	98.010574	2.734	1	3.0	0.0	5.0	0.0	0.0
2777.7778	200.0	100.0	100.0	0	0.0	0.0	0.063	0.0	98.010574	2.737	1	3.0	0.0	5.0	0.0	0.0
2777.7778	200.0	100.0	100.0	0	0.0	0.0	0.065	0.0	98.579254	2.737	1	3.0	0.0	5.0	0.0	0.0
2777.7778	200.0	100.0	100.0	0	0.0	0.0	0.066	0.0	98.579254	2.744	1	3.0	0.0	5.0	0.0	0.0
2777.7778	200.0	100.0	100.0	0	0.0	0.0	0.068	0.0	98.20994	2.744	1	3.0	0.0	5.0	0.0	0.0
2777.7778	200.0	100.0	100.0	0	0.0	0.0	0.07	0.0	97.68324	2.748	1	3.0	0.0	5.0	0.0	0.0
2777.7778	200.0	100.0	100.0	0	0.0	0.0	0.071	0.0	97.68324	2.75	1	3.0	0.0	5.0	0.0	0.0
2777.7778	200.0	100.0	100.0	0	0.0	0.0	0.073	0.0	97.896515	2.75	1	3.0	0.0	5.0	0.0	0.0
2777.7778	200.0	100.0	100.0	0	0.0	0.0	0.075	0.0	98.329605	2.754	1	3.0	0.0	5.0	0.0	0.0
2777.7778	200.0	100.0	100.0	0	0.0	0.0	0.077	0.0	98.329605	2.756	1	3.0	0.0	5.0	0.0	0.0
2777.7778	200.0	100.0	100.0	0	0.0	0.0	0.079	0.0	100.020706	2.756	1	3.0	0.0	5.0	0.0	0.0
2777.7778	200.0	100.0	100.0	0	0.0	0.0	0.08	0.0	100.020706	2.757	1	3.0	0.0	5.0	0.0	0.0
2777.7778	200.0	100.0	100.0	0	0.0	0.0	0.082	0.0	98.77115	2.757	1	3.0	0.0	5.0	0.0	0.0
2777.7778	200.0	100.0	100.0	0	0.0	0.0	0.084	0.0	99.52075	2.761	1	3.0	0.0	5.0	0.0	0.0
2777.7778	200.0	100.0	100.0	0	0.0	0.0	0.085	0.0	99.52075	2.764	1	3.0	0.0	5.0	0.0	0.0
2777.7778	200.0	100.0	100.0	0	0.0	0.0	0.087	0.0	99.39743	2.764	1	3.0	0.0	5.0	0.0	0.0
2777.7778	200.0	100.0	100.0	0	0.0	0.0	0.089	0.0	98.64061	2.764	1	3.0	0.0	5.0	0.0	0.0
2777.7778	200.0	100.0	100.0	0	0.0	0.0	0.091	0.0	98.64061	2.766	1	3.0	0.0	5.0	0.0	0.0
2777.7778	200.0	100.0	100.0	0	0.0	0.0	0.092	0.0	98.719215	2.766	1	3.0	0.0	5.0	0.0	0.0
2777.7778	200.0	100.0	100.0	0	0.0	0.0	0.094	0.0	98.719215	2.768	1	3.0	0.0	5.0	0.0	0.0
2777.7778	200.0	100.0	100.0	0	0.0	0.0	0.096	0.0	97.980865	2.768	1	3.0	0.0	5.0	0.0	0.0
2777.7778	200.0	100.0	100.0	0	0.0	0.0	0.097	0.0	97.99528	2.769	1	3.0	0.0	5.0	0.0	0.0
2777.7778	200.0	100.0	100.0	0	0.0	0.0	0.099	0.0	97.99528	2.77	1	3.0	0.0	5.0	0.0	0.0
2777.7778	200.0	100.0	100.0	0	0.0	0.0	0.1	0.0	97.5009	2.77	1	3.0	0.0	5.0	0.0	0.0
2777.7778	200.0	100.0	100.0	0	0.0	0.0	0.102	0.0	98.253334	2.771	1	3.0	0.0	5.0	0.0	0.0
2777.7778	200.0	100.0	100.0	0	0.0	0.0	0.103	0.0	98.253334	2.771	1	3.0	0.0	5.0	0.0	0.0
2777.7778	200.0	100.0	100.0	0	0.0	0.0	0.105	0.0	97.27791	2.772	1	3.0	0.0	5.0	0.0	0.0
2777.7778	200.0	100.0	100.0	0	0.0	0.0	0.106	0.0	97.27791	2.773	1	3.0	0.0	5.0	0.0	0.0
2777.7778	200.0	100.0	100.0	0	0.0	0.0	0.108	0.0	98.26427	2.773	1	3.0	0.0	5.0	0.0	0.0
2777.7778	200.0	100.0	100.0	0	0.0	0.0	0.109	0.0	97.83817	2.774	1	3.0	0.0	5.0	0.0	0.0
2777.7778	200.0	100.0	100.0	0	0.0	0.0	0.111	0.0	97.83817	2.774	1	3.0	0.0	5.0	0.0	0.0
2777.7778	200.0	100.0	100.0	0	0.0	0.0	0.113	0.0	98.45935	2.774	1	3.0	0.0	5.0	0.0	0.0
2777.7778	200.0	100.0	100.0	0	0.0	0.0	0.114	0.0	98.44501	2.775	1	3.0	0.0	5.0	0.0	0.0
2777.7778	200.0	100.0	100.0	0	0.0	0.0	0.115	0.0	98.787094	2.775	1	3.0	0.0	5.0	0.0	0.0
2777.7778	200.0	100.0	100.0	0	0.0	0.0	0.117	0.0	98.33502	2.775	1	3.0	0.0	5.0	0.0	0.0
2777.7778	200.0	100.0	100.0	0	0.0	0.0	0.119	0.0	98.33502	2.776	1	3.0	0.0	5.0	0.0	0.0
2777.7778	200.0	100.0	100.0	0	0.0	0.0	0.12	0.0	97.732765	2.776	1	3.0	0.0	5.0	0.0	0.0
2777.7778	200.0	100.0	100.0	0	0.0	0.0	0.122	0.0	97.349144	2.776	1	3.0	0.0	5.0	0.0	0.0
2777.7778	200.0	100.0	100.0	0	0.0	0.0	0.123	0.0	97.349144	2.776	1	3.0	0.0	5.0	0.0	0.0
2777.7778	200.0	100.0	100.0	0	0.0	0.0	0.125	0.0	97.709564	2.776	1	3.0	0.0	5.0	0.0	0.0
2777.7778	200.0	100.0	100.0	0	0.0	0.0	0.126	0.0	97.78724	2.777	1	3.0	0.0	5.0	0.0	0.0
2777.7778	200.0	100.0	100.0	0	0.0	0.0	0.128	0.0	97.78724	2.777	1	3.0	0.0	5.0	0.0	0.0
2777.7778	200.0	100.0	100.0	0	0.0	0.0	0.13	0.0	97.01224	2.777	1	3.0	0.0	5.0	0.0	0.0
2777.7778	200.0	100.0	100.0	0	0.0	0.0	0.131	0.0	97.01224	2.777	1	3.0	0.0	5.0	0.0	0.0
2777.7778	200.0	100.0	100.0	0	0.0	0.0	0.133	0.0	97.16463	2.777	1	3.0	0.0	5.0	0.0	0.0
2777.7778	200.0	100.0	100.0	0	0.0	0.0	0.134	0.0	97.89443	2.778	1	3.0	0.0	5.0	0.0	0.0
2777.7778	200.0	100.0	100.0	0	0.0	0.0	0.136	0.0	97.89443	2.778	1	3.0	0.0	5.0	0.0	0.0
2777.7778	200.0	100.0	100.0	0	0.0	0.0	0.137	0.0	97.9419	2.778	1	3.0	0.0	5.0	0.0	0.0
2777.7778	200.0	100.0	100.0	0	0.0	0.0	0.139	0.0	98.27131	2.778	1	3.0	0.0	5.0	0.0	0.0
2777.7778	200.0	100.0	100.0	0	0.0	0.0	0.14	0.0	98.27131	2.778	1	3.0	0.0	5.0	0.0	0.0
2777.7778	200.0	100.0	100.0	0	0.0	0.0	0.142	0.0	98.08213	2.778	1	3.0	0.0	5.0	0.0	0.0
2777.7778	200.0	100.0	100.0	0	0.0	0.0	0.143	0.0	98.08213	2.778	1	3.0	0.0	5.0	0.0	0.0
2777.7778	200.0	100.0	100.0	0	0.0	0.0	0.145	0.0	98.847015	2.778	1	3.0	0.0	5.0	0.0	0.0
2777.7778	200.0	100.0	100.0	0	0.0	0.0	0.146	0.0	98.29059	2.778	1	3.0	0.0	5.0	0.0	0.0
2777.7778	200.0	100.0	100.0	0	0.0	0.0	0.148	0.0	98.29059	2.778	1	3.0	0.0	5.0	0.0	0.0
2777.7778	200.0	100.0	100.0	0	0.0	0.0	0.149	0.0	98.15754	2.778	1	3.0	0.0	5.0	0.0	0.0
2777.7778	200.0	100.0	100.0	0	0.0	0.0	0.15	0.0	98.438354	2.78	1	3.0	0.0	5.0	0.0	0.0
2777.7778	200.0	100.0	100.0	0	0.0	0.0	0.151	0.0	98.438354	2.78	1	3.0	0.0	5.0	0.0	0.0
2777.7778	200.0	100.0	100.0	0	0.0	0.0	0.153	0.0	98.19904	2.78	1	3.0	0.0	6.0	0.0	0.0
2777.7778	200.0	100.0	100.0	0	0.0	0.0	0.154	0.0	98.19904	2.78	1	3.0	0.0	6.0	0.0	0.0
0.0	200.0	100.0	100.0	1	0.0	0.0	0.155	0.0	98.61451	2.78	1	2.0	0.0	0.0	0.0	1.0
0.0	200.0	100.0	100.0	1	0.0	0.0	0.156	0.0	98.01017	2.78	1	2.0	0.0	0.0	0.0	1.0
0.0	200.0	100.0	100.0	1	0.0	0.0	0.158	0.0	97.53111	2.78	1	2.0	0.0	0.0	0.0	1.0
0.0	200.0	100.0	100.0	1	0.0	0.0	0.159	0.0	97.41817	2.78	1	2.0	0.0	0.0	0.0	1.0
0.0	200.0	100.0	100.0	1	0.0	0.0	0.16	0.0	98.149826	2.583	1	2.0	0.0	0.0	0.0	1.0
0.0	200.0	100.0	100.0	1	0.0	0.0	0.161	0.0	98.149826	2.583	1	2.0	0.0	0.0	0.0	1.0
0.0	200.0	100.0	100.0	1	0.0	0.0	0.162	0.0	98.695915	2.231	1	2.0	0.0	0.0	0.0	1.0
0.0	200.0	100.0	100.0	1	0.0	0.0	0.163	0.0	98.695915	2.073	1	2.0	0.0	0.0	0.0	1.0
0.0	200.0	100.0	100.0	1	0.0	0.0	0.164	0.0	99.17444	2.073	1	2.0	0.0	0.0	0.0	1.0
0.0	200.0	100.0	100.0	1	0.0	0.0	0.165	0.0	99.71177	1.789	1	2.0	0.0	0.0	0.0	1.0
0.0	200.0	100.0	100.0	1	0.0	0.0	0.166	0.0	99.59207	1.545	1	2.0	0.0	0.0	0.0	1.0
0.0	200.0	100.0	100.0	1	0.0	0.0	0.167	0.0	98.97461	1.545	1	2.0	0.0	0.0	0.0	1.0
0.0	200.0	100.0	100.0	1	0.0	0.0	0.168	0.0	98.63413	1.436	1	2.0	0.0	0.0	0.0	1.0
0.0	200.0	100.0	100.0	1	0.0	0.0	0.169	0.0	98.63413	1.436	1	2.0	0.0	0.0	0.0	1.0
0.0	200.0	100.0	100.0	1	0.0	0.0	0.169	0.0	98.81627	1.24	1	2.0	0.0	0.0	0.0	1.0
0.0	200.0	100.0	100.0	1	0.0	0.0	0.17	0.0	98.81627	1.152	1	2.0	0.0	0.0	0.0	1.0
0.0	200.0	100.0	100.0	1	0.0	0.0	0.171	0.0	97.95683	1.152	1	2.0	0.0	0.0	0.0	1.0
0.0	200.0	100.0	100.0	1	0.0	0.0	0.172	0.0	97.83241	0.995	1	2.0	0.0	0.0	0.0	1.0
0.0	200.0	100.0	100.0	1	0.0	0.0	0.173	0.0	97.83241	0.924	1	2.0	0.0	0.0	0.0	1.0
0.0	200.0	100.0	100.0	1	0.0	0.0	0.174	0.0	97.30145	0.924	1	2.0	0.0	0.0	0.0	1.0
0.0	200.0	100.0	100.0	1	0.0	0.0	0.174	0.0	96.94193	0.798	1	2.0	0.0	0.0	0.0	1.0
0.0	200.0	100.0	100.0	1	0.0	0.0	0.175	0.0	96.94193	0.741	1	2.0	0.0	0.0	0.0	1.0
0.0	200.0	100.0	100.0	1	0.0	0.0	0.176	0.0	97.66905	0.741	1	2.0	0.0	0.0	0.0	1.0
0.0	200.0	100.0	100.0	1	0.0	0.0	0.177	0.0	97.66905	0.64	1	2.0	0.0	0.0	0.0	1.0
0.0	200.0	100.0	100.0	1	0.0	0.0	0.178	0.0	97.75149	0.64	1	2.0	0.0	0.0	0.0	1.0
0.0	200.0	100.0	100.0	1	0.0	0.0	0.179	0.0	97.52743	0.553	1	2.0	0.0	0.0	0.0	1.0
0.0	200.0	100.0	100.0	1	0.0	0.0	0.18	0.0	97.52743	0.513	1	2.0	0.0	0.0	0.0	1.0
0.0	200.0	100.0	100.0	1	0.0	0.0	0.18	0.0	97.0274	0.513	1	2.0	0.0	0.0	0.0	1.0
0.0	200.0	100.0	100.0	1	0.0	0.0	0.181	0.0	98.34643	0.443	1	2.0	0.0	0.0	0.0	1.0
0.0	200.0	100.0	100.0	1	0.0	0.0	0.182	0.0	98.34643	0.443	1	2.0	0.0	0.0	0.0	1.0
0.0	200.0	100.0	100.0	1	0.0	0.0	0.183	0.0	98.9793	0.412	1	2.0	0.0	0.0	0.0	1.0
0.0	200.0	100.0	100.0	1	0.0	0.0	0.184	0.0	98.9793	0.355	1	2.0	0.0	0.0	0.0	1.0
0.0	200.0	100.0	100.0	1	0.0	0.0	0.185	0.0	99.00776	0.355	1	2.0	0.0	0.0	0.0	1.0
0.0	200.0	100.0	100.0	1	0.0	0.0	0.186	0.0	98.96324	0.307	1	2.0	0.0	0.0	0.0	1.0
0.0	200.0	100.0	100.0	1	0.0	0.0	0.186	0.0	98.96324	0.285	1	2.0	0.0	0.0	0.0	1.0
0.0	200.0	100.0	100.0	1	0.0	0.0	0.187	0.0	99.00654	0.285	1	2.0	0.0	0.0	0.0	1.0
0.0	200.0	100.0	100.0	1	0.0	0.0	0.188	0.0	99.41293	0.246	1	2.0	0.0	0.0	0.0	1.0
0.0	200.0	100.0	100.0	1	0.0	0.0	0.189	0.0	99.41293	0.246	1	2.0	0.0	0.0	0.0	1.0
0.0	200.0	100.0	100.0	1	0.0	0.0	0.19	0.0	99.43071	0.228	1	2.0	0.0	0.0	0.0	1.0
0.0	200.0	100.0	100.0	1	0.0	0.0	0.19	0.0	99.43071	0.197	1	2.0	0.0	0.0	0.0	1.0
0.0	200.0	100.0	100.0	1	0.0	0.0	0.191	0.0	98.971954	0.197	1	2.0	0.0	0.0	0.0	1.0
0.0	200.0	100.0	100.0	1	0.0	0.0	0.191	0.0	98.59609	0.17	1	2.0	0.0	0.0	0.0	1.0
0.0	200.0	100.0	100.0	1	0.0	0.0	0.192	0.0	98.59609	0.158	1	2.0	0.0	0.0	0.0	1.0
0.0	200.0	100.0	100.0	1	0.0	0.0	0.192	0.0	97.92686	0.158	1	2.0	0.0	0.0	0.0	1.0
0.0	200.0	100.0	100.0	1	0.0	0.0	0.193	0.0	97.359245	0.136	1	2.0	0.0	0.0	0.0	1.0
0.0	200.0	100.0	100.0	1	0.0	0.0	0.193	0.0	97.359245	0.126	1	2.0	0.0	0.0	0.0	1.0
0.0	200.0	100.0	100.0	1	0.0	0.0	0.194	0.0	97.66777	0.126	1	2.0	0.0	0.0	0.0	1.0
0.0	200.0	100.0	100.0	1	0.0	0.0	0.194	0.0	97.896126	0.109	1	2.0	0.0	0.0	0.0	1.0
0.0	200.0	100.0	100.0	1	0.0	0.0	0.195	0.0	97.79392	0.109	1	2.0	0.0	0.0	0.0	1.0
0.0	200.0	100.0	100.0	1	0.0	0.0	0.195	0.0	97.55068	0.101	1	2.0	0.0	0.0	0.0	1.0
0.0	200.0	100.0	100.0	1	0.0	0.0	0.196	0.0	97.55068	0.087	1	2.0	0.0	0.0	0.0	1.0
0.0	200.0	100.0	100.0	1	0.0	0.0	0.196	0.0	97.68172	0.087	1	2.0	0.0	0.0	0.0	1.0
0.0	200.0	100.0	100.0	1	0.0	0.0	0.196	0.0	97.37595	0.081	1	2.0	0.0	0.0	0.0	1.0
0.0	200.0	100.0	100.0	1	0.0	0.0	0.196	0.0	97.37595	0.081	1	2.0	0.0	0.0	0.0	1.0
0.0	200.0	100.0	100.0	1	0.0	0.0	0.197	0.0	97.73522	0.07	1	2.0	0.0	0.0	0.0	1.0
0.0	200.0	100.0	100.0	1	0.0	0.0	0.197	0.0	97.73522	0.065	1	2.0	0.0	0.0	0.0	1.0
0.0	200.0	100.0	100.0	1	0.0	0.0	0.197	0.0	97.79262	0.065	1	2.0	0.0	0.0	0.0	1.0
0.0	200.0	100.0	100.0	1	0.0	0.0	0.197	0.0	97.40689	0.056	1	2.0	0.0	0.0	0.0	1.0
0.0	200.0	100.0	100.0	1	0.0	0.0	0.197	0.0	97.40689	0.048	1	2.0	0.0	0.0	0.0	1.0
0.0	200.0	100.0	100.0	1	0.0	0.0	0.197	0.0	98.05138	0.048	1	2.0	0.0	0.0	0.0	1.0
0.0	200.0	100.0	100.0	1	0.0	0.0	0.197	0.0	98.43365	0.044	1	2.0	0.0	0.0	0.0	1.0
0.0	200.0	100.0	100.0	1	0.0	0.0	0.197	0.0	98.43365	0.044	1	2.0	0.0	0.0	0.0	1.0
0.0	200.0	100.0	100.0	1	0.0	0.0	0.197	0.0	99.30793	0.038	1	2.0	0.0	0.0	0.0	1.0
0.0	200.0	100.0	100.0	1	0.0	0.0	0.197	0.0	99.30793	0.035	1	2.0	0.0	0.0	0.0	1.0
0.0	200.0	100.0	100.0	1	0.0	0.0	0.197	0.0	99.00044	0.035	1	2.0	0.0	0.0	0.0	1.0
0.0	200.0	100.0	100.0	1	0.0	0.0	0.197	0.0	98.93199	0.03	1	2.0	0.0	0.0	0.0	1.0
0.0	200.0	100.0	100.0	1	0.0	0.0	0.197	0.0	98.93199	0.026	1	2.0	0.0	0.0	0.0	1.0
0.0	200.0	100.0	100.0	1	0.0	0.0	0.197	0.0	98.21302	0.026	1	2.0	0.0	0.0	0.0	1.0
0.0	200.0	100.0	100.0	1	0.0	0.0	0.197	0.0	97.512344	0.024	1	2.0	0.0	0.0	0.0	1.0
0.0	200.0	100.0	100.0	1	0.0	0.0	0.197	0.0	97.512344	0.02	1	2.0	0.0	0.0	0.0	1.0
0.0	200.0	100.0	100.0	1	0.0	0.0	0.197	0.0	96.12115	0.02	1	2.0	0.0	0.0	0.0	1.0
0.0	200.0	100.0	100.0	1	0.0	0.0	0.197	0.0	96.12115	0.019	1	2.0	0.0	0.0	0.0	1.0
0.0	200.0	100.0	100.0	1	0.0	0.0	0.197	0.0	96.04808	0.019	1	2.0	0.0	0.0	0.0	1.0
0.0	200.0	100.0	100.0	1	0.0	0.0	0.197	0.0	96.320015	0.016	1	2.0	0.0	0.0	0.0	1.0
0.0	200.0	100.0	100.0	1	0.0	0.0	0.197	0.0	96.320015	0.015	1	2.0	0.0	0.0	0.0	1.0
0.0	200.0	100.0	100.0	1	0.0	0.0	0.197	0.0	94.78222	0.015	1	2.0	0.0	0.0	0.0	1.0
0.0	200.0	100.0	100.0	1	0.0	0.0	0.197	0.0	95.91601	0.013	1	2.0	0.0	0.0	0.0	1.0
0.0	200.0	100.0	100.0	1	0.0	0.0	0.197	0.0	95.91601	0.013	1	2.0	0.0	0.0	0.0	1.0
0.0	200.0	100.0	100.0	1	0.0	0.0	0.197	0.0	95.7949	0.012	1	2.0	0.0	0.0	0.0	1.0
0.0	200.0	100.0	100.0	1	0.0	0.0	0.197	0.0	95.7949	0.01	1	2.0	0.0	0.0	0.0	1.0
0.0	200.0	100.0	100.0	1	0.0	0.0	0.197	0.0	95.90077	0.01	1	2.0	0.0	0.0	0.0	1.0
0.0	200.0	100.0	100.0	1	0.0	0.0	0.197	0.0	96.126724	0.009	1	2.0	0.0	0.0	0.0	1.0
0.0	200.0	100.0	100.0	1	0.0	0.0	0.197	0.0	96.325836	0.008	1	2.0	0.0	0.0	0.0	1.0
0.0	200.0	100.0	100.0	1	0.0	0.0	0.197	0.0	96.25939	0.008	1	2.0	0.0	0.0	0.0	1.0
0.0	200.0	100.0	100.0	1	0.0	0.0	0.196	0.0	96.576256	0.007	1	2.0	0.0	8.0	0.0	1.0
0.0	200.0	100.0	100.0	1	0.0	0.0	0.196	0.0	96.576256	0.007	1	2.0	0.0	8.0	0.0	1.0
0.0	200.0	100.0	100.0	1	0.0	0.0	0.196	0.0	96.34462	0.006	1	2.0	0.0	0.0	0.0	1.0
0.0	200.0	100.0	100.0	1	0.0	0.0	0.196	0.0	96.34462	0.005	1	2.0	0.0	0.0	0.0	1.0
0.0	200.0	100.0	100.0	1	0.0	0.0	0.196	0.0	97.18349	0.005	1	2.0	0.0	0.0	0.0	1.0
0.0	200.0	100.0	100.0	1	0.0	0.0	0.196	0.0	96.12458	0.004	1	2.0	0.0	0.0	0.0	1.0
0.0	200.0	100.0	100.0	1	0.0	0.0	0.196	0.0	96.12458	0.004	1	2.0	0.0	0.0	0.0	1.0
0.0	200.0	100.0	100.0	1	0.0	0.0	0.196	0.0	99.32425	0.004	1	2.0	0.0	0.0	0.0	1.0
0.0	200.0	100.0	100.0	1	0.0	0.0	0.195	0.0	99.029945	0.003	1	2.0	0.0	0.0	0.0	1.0
0.0	200.0	100.0	100.0	1	0.0	0.0	0.195	0.0	99.435555	0.003	1	2.0	0.0	0.0	0.0	1.0
0.0	200.0	100.0	100.0	1	0.0	0.0	0.195	0.0	98.79996	0.003	1	2.0	0.0	0.0	0.0	1.0
0.0	200.0	100.0	100.0	1	0.0	0.0	0.194	0.0	98.79996	0.002	1	2.0	0.0	0.0	0.0	1.0
0.0	200.0	100.0	100.0	1	0.0	0.0	0.193	0.0	97.898155	0.002	1	2.0	0.0	0.0	0.0	1.0
0.0	200.0	100.0	100.0	1	0.0	0.0	0.193	0.0	98.07972	0.002	1	2.0	0.0	0.0	0.0	1.0
0.0	200.0	100.0	100.0	1	0.0	0.0	0.192	0.0	98.07972	0.002	1	2.0	0.0	0.0	0.0	1.0
0.0	200.0	100.0	100.0	1	0.0	0.0	0.191	0.0	98.69625	0.002	1	2.0	0.0	0.0	0.0	1.0
0.0	200.0	100.0	100.0	1	0.0	0.0	0.19	0.0	98.74869	0.001	1	2.0	0.0	0.0	0.0	1.0
0.0	200.0	100.0	100.0	1	0.0	0.0	0.189	0.0	98.74869	0.001	1	2.0	0.0	0.0	0.0	1.0
0.0	200.0	100.0	100.0	1	0.0	0.0	0.188	0.0	98.780174	0.001	1	2.0	0.0	0.0	0.0	1.0
0.0	200.0	100.0	100.0	1	0.0	0.0	0.187	0.0	98.780174	0.001	1	2.0	0.0	0.0	0.0	1.0
0.0	200.0	100.0	100.0	1	0.0	0.0	0.186	0.0	99.10814	0.001	1	2.0	0.0	0.0	0.0	1.0
0.0	200.0	100.0	100.0	1	0.0	0.0	0.184	0.0	99.74956	0.0	1	2.0	0.0	0.0	0.0	1.0
0.0	200.0	100.0	100.0	1	0.0	0.0	0.183	0.0	99.74956	0.0	1	2.0	0.0	0.0	0.0	1.0
0.0	200.0	100.0	100.0	1	0.0	0.0	0.182	0.0	99.77673	0.0	1	2.0	0.0	0.0	0.0	1.0
0.0	200.0	100.0	100.0	1	0.0	0.0	0.18	0.0	99.71139	0.0	1	2.0	0.0	0.0	0.0	1.0
0.0	200.0	100.0	100.0	1	0.0	0.0	0.178	0.0	99.76182	0.0	1	2.0	0.0	0.0	0.0	1.0
0.0	200.0	100.0	100.0	1	0.0	0.0	0.177	0.0	99.67497	0.0	1	2.0	0.0	0.0	0.0	1.0
0.0	200.0	100.0	100.0	1	0.0	0.0	0.175	0.0	99.67497	0.0	1	2.0	0.0	0.0	0.0	1.0
0.0	200.0	100.0	100.0	1	0.0	0.0	0.173	0.0	99.72093	0.0	1	2.0	0.0	0.0	0.0	1.0
0.0	200.0	100.0	100.0	1	0.0	0.0	0.171	0.0	100.091446	0.0	1	2.0	0.0	0.0	0.0	1.0
0.0	200.0	100.0	100.0	1	0.0	0.0	0.169	0.0	100.091446	0.0	1	2.0	0.0	0.0	0.0	1.0
0.0	200.0	100.0	100.0	1	0.0	0.0	0.167	0.0	99.48213	0.0	1	2.0	0.0	0.0	0.0	1.0
0.0	200.0	100.0	100.0	1	0.0	0.0	0.165	0.0	97.82038	0.0	1	2.0	0.0	0.0	0.0	1.0
0.0	200.0	100.0	100.0	1	0.0	0.0	0.163	0.0	97.82038	0.0	1	2.0	0.0	0.0	0.0	1.0
0.0	200.0	100.0	100.0	1	0.0	0.0	0.161	0.0	98.55973	0.0	1	2.0	0.0	0.0	0.0	1.0
0.0	200.0	100.0	100.0	1	0.0	0.0	0.159	0.0	98.55973	0.0	1	2.0	0.0	0.0	0.0	1.0
0.0	200.0	100.0	100.0	1	0.0	0.0	0.156	0.0	98.70659	0.0	1	2.0	0.0	0.0	0.0	1.0
0.0	200.0	100.0	100.0	1	0.0	0.0	0.154	0.0	99.730934	0.0	1	2.0	0.0	0.0	0.0	1.0
0.0	200.0	100.0	100.0	1	0.0	0.0	0.152	0.0	99.730934	0.0	1	2.0	0.0	0.0	0.0	1.0
0.0	200.0	100.0	100.0	1	0.0	0.0	0.149	0.0	99.31497	0.0	1	2.0	0.0	0.0	0.0	1.0
0.0	200.0	100.0	100.0	1	0.0	0.0	0.147	0.0	99.31497	0.0	1	2.0	0.0	0.0	0.0	1.0
0.0	200.0	100.0	100.0	1	0.0	0.0	0.145	0.0	99.339935	0.0	1	2.0	0.0	0.0	0.0	1.0
0.0	200.0	100.0	100.0	1	0.0	0.0	0.142	0.0	99.26308	0.0	1	2.0	0.0	0.0	0.0	1.0
0.0	200.0	100.0	100.0	1	0.0	0.0	0.14	0.0	99.26308	0.0	1	2.0	0.0	0.0	0.0	1.0
0.0	200.0	100.0	100.0	1	0.0	0.0	0.137	0.0	98.715454	0.0	1	2.0	0.0	0.0	0.0	1.0
0.0	200.0	100.0	100.0	1	0.0	0.0	0.135	0.0	98.40023	0.0	1	2.0	0.0	0.0	0.0	1.0
0.0	200.0	100.0	100.0	1	0.0	0.0	0.132	0.0	98.40023	0.0	1	2.0	0.0	0.0	0.0	1.0
0.0	200.0	100.0	100.0	1	0.0	0.0	0.13	0.0	98.49238	0.0	1	2.0	0.0	0.0	0.0	1.0
0.0	200.0	100.0	100.0	1	0.0	0.0	0.128	0.0	98.49238	0.0	1	2.0	0.0	0.0	0.0	1.0
0.0	200.0	100.0	100.0	1	0.0	0.0	0.125	0.0	98.753525	0.0	1	2.0	0.0	0.0	0.0	1.0
0.0	200.0	100.0	100.0	1	0.0	0.0	0.123	0.0	98.55355	0.0	1	2.0	0.0	0.0	0.0	1.0
0.0	200.0	100.0	100.0	1	0.0	0.0	0.12	0.0	98.29327	0.0	1	2.0	0.0	0.0	0.0	1.0
0.0	200.0	100.0	100.0	1	0.0	0.0	0.118	0.0	98.08201	0.0	1	2.0	0.0	0.0	0.0	1.0
0.0	200.0	100.0	100.0	1	0.0	0.0	0.116	0.0	97.980385	0.0	1	2.0	0.0	0.0	0.0	1.0
0.0	200.0	100.0	100.0	1	0.0	0.0	0.113	0.0	97.980385	0.0	1	2.0	0.0	0.0	0.0	1.0
0.0	200.0	100.0	100.0	1	0.0	0.0	0.111	0.0	98.52966	0.0	1	2.0	0.0	0.0	0.0	1.0
0.0	200.0	100.0	100.0	1	0.0	0.0	0.109	0.0	98.52966	0.0	1	2.0	0.0	0.0	0.0	1.0
0.0	200.0	100.0	100.0	1	0.0	0.0	0.107	0.0	98.29829	0.0	1	2.0	0.0	0.0	0.0	1.0
0.0	200.0	100.0	100.0	1	0.0	0.0	0.105	0.0	97.64708	0.0	1	2.0	0.0	0.0	0.0	1.0
0.0	200.0	100.0	100.0	1	0.0	0.0	0.103	0.0	97.64708	0.0	1	2.0	0.0	0.0	0.0	1.0
0.0	200.0	100.0	100.0	1	0.0	0.0	0.1	0.0	97.82471	0.0	1	2.0	0.0	0.0	0.0	1.0
0.0	200.0	100.0	100.0	1	0.0	0.0	0.099	0.0	97.58595	0.0	1	2.0	0.0	0.0	0.0	1.0
0.0	200.0	100.0	100.0	1	0.0	0.0	0.097	0.0	97.58595	0.0	1	2.0	0.0	0.0	0.0	1.0
0.0	200.0	100.0	100.0	1	0.0	0.0	0.095	0.0	96.997	0.0	1	2.0	0.0	0.0	0.0	1.0
0.0	200.0	100.0	100.0	1	0.0	0.0	0.093	0.0	96.997	0.0	1	2.0	0.0	0.0	0.0	1.0
0.0	200.0	100.0	100.0	1	0.0	0.0	0.091	0.0	96.87351	0.0	1	2.0	0.0	0.0	0.0	1.0
0.0	200.0	100.0	100.0	1	0.0	0.0	0.089	0.0	96.20935	0.0	1	2.0	0.0	0.0	0.0	1.0
0.0	200.0	100.0	100.0	1	0.0	0.0	0.087	0.0	96.20935	0.0	1	2.0	0.0	0.0	0.0	1.0
0.0	200.0	100.0	100.0	1	0.0	0.0	0.086	0.0	96.86497	0.0	1	2.0	0.0	0.0	0.0	1.0
0.0	200.0	100.0	100.0	1	0.0	0.0	0.084	0.0	97.15861	0.0	1	2.0	0.0	0.0	0.0	1.0
0.0	200.0	100.0	100.0	1	0.0	0.0	0.082	0.0	97.15861	0.0	1	2.0	0.0	0.0	0.0	1.0
0.0	200.0	100.0	100.0	1	0.0	0.0	0.08	0.0	96.61824	0.0	1	2.0	0.0	0.0	0.0	1.0
0.0	200.0	100.0	100.0	1	0.0	0.0	0.079	0.0	96.61824	0.0	1	2.0	0.0	0.0	0.0	1.0
0.0	200.0	100.0	100.0	1	0.0	0.0	0.077	0.0	96.67384	0.0	1	2.0	0.0	0.0	0.0	1.0
0.0	200.0	100.0	100.0	1	0.0	0.0	0.076	0.0	97.10203	0.0	1	2.0	0.0	0.0	0.0	1.0
0.0	200.0	100.0	100.0	1	0.0	0.0	0.074	0.0	97.10203	0.0	1	2.0	0.0	0.0	0.0	1.0
0.0	200.0	100.0	100.0	1	0.0	0.0	0.072	0.0	96.970055	0.0	1	2.0	0.0	0.0	0.0	1.0
0.0	200.0	100.0	100.0	1	0.0	0.0	0.071	0.0	97.86015	0.0	1	2.0	0.0	0.0	0.0	1.0
0.0	200.0	100.0	100.0	1	0.0	0.0	0.069	0.0	97.86015	0.0	1	2.0	0.0	0.0	0.0	1.0
0.0	200.0	100.0	100.0	1	0.0	0.0	0.067	0.0	98.22035	0.0	1	2.0	0.0	0.0	0.0	1.0
0.0	200.0	100.0	100.0	1	0.0	0.0	0.066	0.0	98.22035	0.0	1	2.0	0.0	0.0	0.0	1.0
0.0	200.0	100.0	100.0	1	0.0	0.0	0.064	0.0	98.31713	0.0	1	2.0	0.0	0.0	0.0	1.0
0.0	200.0	100.0	100.0	1	0.0	0.0	0.063	0.0	97.82996	0.0	1	2.0	0.0	0.0	0.0	1.0
0.0	200.0	100.0	100.0	1	0.0	0.0	0.061	0.0	97.82996	0.0	1	2.0	0.0	0.0	0.0	1.0
0.0	200.0	100.0	100.0	1	0.0	0.0	0.06	0.0	98.3218	0.0	1	2.0	0.0	0.0	0.0	1.0
0.0	200.0	100.0	100.0	1	0.0	0.0	0.058	0.0	98.85989	0.0	1	2.0	0.0	0.0	0.0	1.0
0.0	200.0	100.0	100.0	1	0.0	0.0	0.057	0.0	98.85989	0.0	1	2.0	0.0	0.0	0.0	1.0
0.0	200.0	100.0	100.0	1	0.0	0.0	0.056	0.0	98.50828	0.0	1	2.0	0.0	0.0	0.0	1.0
0.0	200.0	100.0	100.0	1	0.0	0.0	0.054	0.0	98.520325	0.0	1	2.0	0.0	0.0	0.0	1.0
0.0	200.0	100.0	100.0	1	0.0	0.0	0.053	0.0	97.9734	0.0	1	2.0	0.0	0.0	0.0	1.0
0.0	200.0	100.0	100.0	1	0.0	0.0	0.051	0.0	98.687454	0.0	1	2.0	0.0	0.0	0.0	1.0
0.0	200.0	100.0	100.0	1	0.0	0.0	0.05	0.0	98.687454	0.0	1	2.0	0.0	0.0	0.0	1.0
0.0	200.0	100.0	100.0	1	0.0	0.0	0.048	0.0	98.386185	0.0	1	2.0	0.0	0.0	0.0	1.0
0.0	200.0	100.0	100.0	1	0.0	0.0	0.047	0.0	99.05138	0.0	1	2.0	0.0	0.0	0.0	1.0
0.0	200.0	100.0	100.0	1	0.0	0.0	0.046	0.0	99.05138	0.0	1	2.0	0.0	0.0	0.0	1.0
0.0	200.0	100.0	100.0	1	0.0	0.0	0.045	0.0	99.18587	0.0	1	2.0	0.0	0.0	0.0	1.0
0.0	200.0	100.0	100.0	1	0.0	0.0	0.043	0.0	99.18587	0.0	1	2.0	0.0	0.0	0.0	1.0
0.0	200.0	100.0	100.0	1	0.0	0.0	0.042	0.0	98.232605	0.0	1	2.0	0.0	0.0	0.0	1.0
0.0	200.0	100.0	100.0	1	0.0	0.0	0.041	0.0	98.405205	0.0	1	2.0	0.0	0.0	0.0	1.0
0.0	200.0	100.0	100.0	1	0.0	0.0	0.039	0.0	98.95694	0.0	1	2.0	0.0	0.0	0.0	1.0
0.0	200.0	100.0	100.0	1	0.0	0.0	0.038	0.0	98.458336	0.0	1	2.0	0.0	0.0	0.0	1.0
0.0	200.0	100.0	100.0	1	0.0	0.0	0.037	0.0	98.7499	0.0	1	2.0	0.0	0.0	0.0	1.0
0.0	200.0	100.0	100.0	1	0.0	0.0	0.036	0.0	98.7499	0.0	1	2.0	0.0	0.0	0.0	1.0
0.0	200.0	100.0	100.0	1	0.0	0.0	0.035	0.0	98.7894	0.0	1	2.0	0.0	0.0	0.0	1.0
0.0	200.0	100.0	100.0	1	0.0	0.0	0.034	0.0	98.7894	0.0	1	2.0	0.0	0.0	0.0	1.0
0.0	200.0	100.0	100.0	1	0.0	0.0	0.033	0.0	97.415924	0.0	1	2.0	0.0	0.0	0.0	1.0
0.0	200.0	100.0	100.0	1	0.0	0.0	0.031	0.0	96.03649	0.0	1	2.0	0.0	0.0	0.0	1.0
0.0	200.0	100.0	100.0	1	0.0	0.0	0.03	0.0	96.03649	0.0	1	2.0	0.0	0.0	0.0	1.0
0.0	200.0	100.0	100.0	1	0.0	0.0	0.029	0.0	97.65875	0.0	1	2.0	0.0	0.0	0.0	1.0
0.0	200.0	100.0	100.0	1	0.0	0.0	0.028	0.0	97.82976	0.0	1	2.0	0.0	0.0	0.0	1.0
0.0	200.0	100.0	100.0	1	0.0	0.0	0.027	0.0	97.82976	0.0	1	2.0	0.0	0.0	0.0	1.0
0.0	200.0	100.0	100.0	1	0.0	0.0	0.026	0.0	97.8054	0.0	1	2.0	0.0	0.0	0.0	1.0
0.0	200.0	100.0	100.0	1	0.0	0.0	0.025	0.0	97.8054	0.0	1	2.0	0.0	0.0	0.0	1.0
0.0	200.0	100.0	100.0	1	0.0	0.0	0.024	0.0	97.63514	0.0	1	2.0	0.0	0.0	0.0	1.0
0.0	200.0	100.0	100.0	1	0.0	0.0	0.023	0.0	97.65537	0.0	1	2.0	0.0	0.0	0.0	1.0
0.0	200.0	100.0	100.0	1	0.0	0.0	0.022	0.0	97.65537	0.0	1	2.0	0.0	0.0	0.0	1.0
0.0	200.0	100.0	100.0	1	0.0	0.0	0.021	0.0	98.29414	0.0	1	2.0	0.0	0.0	0.0	1.0
0.0	200.0	100.0	100.0	1	0.0	0.0	0.021	0.0	98.101494	0.0	1	2.0	0.0	0.0	0.0	1.0
0.0	200.0	100.0	100.0	1	0.0	0.0	0.02	0.0	98.101494	0.0	1	2.0	0.0	0.0	0.0	1.0
0.0	200.0	100.0	100.0	1	0.0	0.0	0.018	0.0	97.90998	0.0	1	2.0	0.0	0.0	0.0	1.0
0.0	200.0	100.0	100.0	1	0.0	0.0	0.017	0.0	97.90998	0.0	1	2.0	0.0	0.0	0.0	1.0
0.0	200.0	100.0	100.0	1	0.0	0.0	0.016	0.0	97.34385	0.0	1	2.0	0.0	0.0	0.0	1.0
0.0	200.0	100.0	100.0	1	0.0	0.0	0.015	0.0	96.77492	0.0	1	2.0	0.0	0.0	0.0	1.0
0.0	200.0	100.0	100.0	1	0.0	0.0	0.014	0.0	96.77492	0.0	1	2.0	0.0	0.0	0.0	1.0
0.0	200.0	100.0	100.0	1	0.0	0.0	0.013	0.0	97.088524	0.0	1	2.0	0.0	0.0	0.0	1.0
0.0	200.0	100.0	100.0	1	0.0	0.0	0.012	0.0	96.603355	0.0	1	2.0	0.0	0.0	0.0	1.0
0.0	200.0	100.0	100.0	1	0.0	0.0	0.011	0.0	96.603355	0.0	1	2.0	0.0	0.0	0.0	1.0
0.0	200.0	100.0	100.0	1	0.0	0.0	0.01	0.0	97.03241	0.0	1	2.0	0.0	0.0	0.0	1.0
0.0	200.0	100.0	100.0	1	0.0	0.0	0.009	0.0	97.03241	0.0	1	2.0	0.0	0.0	0.0	1.0
0.0	200.0	100.0	100.0	1	0.0	0.0	0.008	0.0	97.09806	0.0	1	2.0	0.0	0.0	0.0	1.0
0.0	200.0	100.0	100.0	1	0.0	0.0	0.007	0.0	96.14189	0.0	1	2.0	0.0	0.0	0.0	1.0
0.0	200.0	100.0	100.0	1	0.0	0.0	0.006	0.0	96.14189	0.0	1	2.0	0.0	0.0	0.0	1.0
0.0	200.0	100.0	100.0	1	0.0	0.0	0.005	0.0	96.10448	0.0	1	2.0	0.0	0.0	0.0	1.0
0.0	200.0	100.0	100.0	1	0.0	0.0	0.005	0.0	95.95566	0.0	1	2.0	0.0	0.0	0.0	1.0
0.0	200.0	100.0	100.0	1	0.0	0.0	0.004	0.0	96.35376	0.0	1	2.0	0.0	0.0	0.0	1.0
0.0	200.0	100.0	100.0	1	0.0	0.0	0.003	0.0	96.296616	0.0	1	2.0	0.0	0.0	0.0	1.0
0.0	200.0	100.0	100.0	1	0.0	0.0	0.002	0.0	96.296616	0.0	1	2.0	0.0	0.0	0.0	1.0
0.0	200.0	100.0	100.0	1	0.0	0.0	0.001	0.0	96.08105	0.0	1	2.0	0.0	0.0	0.0	1.0
0.0	200.0	100.0	100.0	1	0.0	0.0	0.0	0.0	96.55711	0.0	1	2.0	0.0	0.0	0.0	1.0
0.0	200.0	100.0	100.0	1	0.0	0.0	-0.001	0.0	96.55711	0.0	1	2.0	0.0	0.0	0.0	1.0
0.0	200.0	100.0	100.0	1	0.0	0.0	-0.002	0.0	95.72238	0.0	1	2.0	0.0	0.0	0.0	1.0
0.0	200.0	100.0	100.0	1	0.0	0.0	-0.003	0.0	95.795074	0.0	1	2.0	0.0	0.0	0.0	1.0
0.0	200.0	100.0	100.0	1	0.0	0.0	-0.004	0.0	95.795074	0.0	1	2.0	0.0	0.0	0.0	1.0
0.0	200.0	100.0	100.0	1	0.0	0.0	-0.005	0.0	96.33341	0.0	1	2.0	0.0	0.0	0.0	1.0
0.0	200.0	100.0	100.0	1	0.0	0.0	-0.007	0.0	96.33341	0.0	1	2.0	0.0	0.0	0.0	1.0
0.0	200.0	100.0	100.0	1	0.0	0.0	-0.008	0.0	96.81865	0.0	1	2.0	0.0	0.0	0.0	1.0
0.0	200.0	100.0	100.0	1	0.0	0.0	-0.009	0.0	97.98857	0.0	1	2.0	0.0	0.0	0.0	1.0
0.0	200.0	100.0	100.0	1	0.0	0.0	-0.01	0.0	97.98857	0.0	1	2.0	0.0	0.0	0.0	1.0
0.0	200.0	100.0	100.0	1	0.0	0.0	-0.012	0.0	98.57683	0.0	1	2.0	0.0	0.0	0.0	1.0
0.0	200.0	100.0	100.0	1	0.0	0.0	-0.013	0.0	98.605804	0.0	1	2.0	0.0	0.0	0.0	1.0
0.0	200.0	100.0	100.0	1	0.0	0.0	-0.014	0.0	98.605804	0.0	1	2.0	0.0	0.0	0.0	1.0
0.0	200.0	100.0	100.0	1	0.0	0.0	-0.015	0.0	98.12919	0.0	1	2.0	0.0	0.0	0.0	1.0
0.0	200.0	100.0	100.0	1	0.0	0.0	-0.017	0.0	98.12919	0.0	1	2.0	0.0	0.0	0.0	1.0
0.0	200.0	100.0	100.0	1	0.0	0.0	-0.018	0.0	97.48318	0.0	1	2.0	0.0	0.0	0.0	1.0
0.0	200.0	100.0	100.0	1	0.0	0.0	-0.019	0.0	98.00608	0.0	1	2.0	0.0	0.0	0.0	1.0
0.0	200.0	100.0	100.0	1	0.0	0.0	-0.02	0.0	98.00608	0.0	1	2.0	0.0	0.0	0.0	1.0
0.0	200.0	100.0	100.0	1	0.0	0.0	-0.021	0.0	98.244736	0.0	1	2.0	0.0	0.0	0.0	1.0
0.0	200.0	100.0	100.0	1	0.0	0.0	-0.023	0.0	97.75189	0.0	1	2.0	0.0	0.0	0.0	1.0
0.0	200.0	100.0	100.0	1	0.0	0.0	-0.023	0.0	97.75189	0.0	1	2.0	0.0	0.0	0.0	1.0
0.0	200.0	100.0	100.0	1	0.0	0.0	-0.024	0.0	97.78214	0.0	1	2.0	0.0	0.0	0.0	1.0
0.0	200.0	100.0	100.0	1	0.0	0.0	-0.025	0.0	97.78214	0.0	1	2.0	0.0	0.0	0.0	1.0
0.0	200.0	100.0	100.0	1	0.0	0.0	-0.026	0.0	97.949684	0.0	1	2.0	0.0	0.0	0.0	1.0
0.0	200.0	100.0	100.0	1	0.0	0.0	-0.027	0.0	97.39966	0.0	1	2.0	0.0	0.0	0.0	1.0
0.0	200.0	100.0	100.0	1	0.0	0.0	-0.028	0.0	97.39966	0.0	1	2.0	0.0	0.0	0.0	1.0
0.0	200.0	100.0	100.0	1	0.0	0.0	-0.028	0.0	95.75606	0.0	1	2.0	0.0	0.0	0.0	1.0
0.0	200.0	100.0	100.0	1	0.0	0.0	-0.029	0.0	98.22914	0.0	1	2.0	0.0	0.0	0.0	1.0
0.0	200.0	100.0	100.0	1	0.0	0.0	-0.03	0.0	98.22914	0.0	1	2.0	0.0	0.0	0.0	1.0
0.0	200.0	100.0	100.0	1	0.0	0.0	-0.03	0.0	98.026	0.0	1	2.0	0.0	0.0	0.0	1.0
0.0	200.0	100.0	100.0	1	0.0	0.0	-0.031	0.0	98.026	0.0	1	2.0	0.0	0.0	0.0	1.0
0.0	200.0	100.0	100.0	1	0.0	0.0	-0.032	0.0	96.7165	0.0	1	2.0	0.0	0.0	0.0	1.0
0.0	200.0	100.0	100.0	1	0.0	0.0	-0.032	0.0	96.49042	0.0	1	2.0	0.0	0.0	0.0	1.0
0.0	200.0	100.0	100.0	1	0.0	0.0	-0.033	0.0	96.49042	0.0	1	2.0	0.0	0.0	0.0	1.0
0.0	200.0	100.0	100.0	1	0.0	0.0	-0.034	0.0	95.933426	0.0	1	2.0	0.0	0.0	0.0	1.0
0.0	200.0	100.0	100.0	1	0.0	0.0	-0.034	0.0	95.27337	0.0	1	2.0	0.0	0.0	0.0	1.0
0.0	200.0	100.0	100.0	1	0.0	0.0	-0.035	0.0	95.27337	0.0	1	2.0	0.0	0.0	0.0	1.0
0.0	200.0	100.0	100.0	1	0.0	0.0	-0.036	0.0	95.75766	0.0	1	2.0	0.0	0.0	0.0	1.0
0.0	200.0	100.0	100.0	1	0.0	0.0	-0.036	0.0	95.75766	0.0	1	2.0	0.0	0.0	0.0	1.0
0.0	200.0	100.0	100.0	1	0.0	0.0	-0.037	0.0	96.27763	0.0	1	2.0	0.0	0.0	0.0	1.0
0.0	200.0	100.0	100.0	1	0.0	0.0	-0.037	0.0	96.27047	0.0	1	2.0	0.0	0.0	0.0	1.0
0.0	200.0	100.0	100.0	1	0.0	0.0	-0.038	0.0	96.27047	0.0	1	2.0	0.0	0.0	0.0	1.0
0.0	200.0	100.0	100.0	1	0.0	0.0	-0.038	0.0	95.34096	0.0	1	2.0	0.0	0.0	0.0	1.0
0.0	200.0	100.0	100.0	1	0.0	0.0	-0.039	0.0	95.198586	0.0	1	2.0	0.0	0.0	0.0	1.0
0.0	200.0	100.0	100.0	1	0.0	0.0	-0.04	0.0	95.198586	0.0	1	2.0	0.0	0.0	0.0	1.0
0.0	200.0	100.0	100.0	1	0.0	0.0	-0.04	0.0	96.03194	0.0	1	2.0	0.0	0.0	0.0	1.0
0.0	200.0	100.0	100.0	1	0.0	0.0	-0.041	0.0	96.03194	0.0	1	2.0	0.0	0.0	0.0	1.0
0.0	200.0	100.0	100.0	1	0.0	0.0	-0.041	0.0	96.99844	0.0	1	2.0	0.0	0.0	0.0	1.0
0.0	200.0	100.0	100.0	1	0.0	0.0	-0.042	0.0	96.65092	0.0	1	2.0	0.0	0.0	0.0	1.0
0.0	200.0	100.0	100.0	1	0.0	0.0	-0.042	0.0	96.65092	0.0	1	2.0	0.0	0.0	0.0	1.0
0.0	200.0	100.0	100.0	1	0.0	0.0	-0.042	0.0	96.767555	0.0	1	2.0	0.0	0.0	0.0	1.0
0.0	200.0	100.0	100.0	1	0.0	0.0	-0.043	0.0	97.7424	0.0	1	2.0	0.0	0.0	0.0	1.0
0.0	200.0	100.0	100.0	1	0.0	0.0	-0.043	0.0	97.7424	0.0	1	2.0	0.0	0.0	0.0	1.0
0.0	200.0	100.0	100.0	1	0.0	0.0	-0.043	0.0	97.85247	0.0	1	2.0	0.0	0.0	0.0	1.0
0.0	200.0	100.0	100.0	1	0.0	0.0	-0.043	0.0	97.85247	0.0	1	2.0	0.0	0.0	0.0	1.0
0.0	200.0	100.0	100.0	1	0.0	0.0	-0.043	0.0	97.44233	0.0	1	2.0	0.0	0.0	0.0	1.0
0.0	200.0	100.0	100.0	1	0.0	0.0	-0.043	0.0	98.80226	0.0	1	2.0	0.0	0.0	0.0	1.0
0.0	200.0	100.0	100.0	1	0.0	0.0	-0.043	0.0	98.80226	0.0	1	2.0	0.0	0.0	0.0	1.0
0.0	200.0	100.0	100.0	1	0.0	0.0	-0.043	0.0	99.20742	0.0	1	2.0	0.0	0.0	0.0	1.0
0.0	200.0	100.0	100.0	1	0.0	0.0	-0.043	0.0	98.83805	0.0	1	2.0	0.0	0.0	0.0	1.0
0.0	200.0	100.0	100.0	1	0.0	0.0	-0.043	0.0	98.83805	0.0	1	2.0	0.0	0.0	0.0	1.0
0.0	200.0	100.0	100.0	1	0.0	0.0	-0.043	0.0	98.96074	0.0	1	2.0	0.0	0.0	0.0	1.0
0.0	200.0	100.0	100.0	1	0.0	0.0	-0.043	0.0	98.96074	0.0	1	2.0	0.0	0.0	0.0	1.0
0.0	200.0	100.0	100.0	1	0.0	0.0	-0.043	0.0	99.05184	0.0	1	2.0	0.0	0.0	0.0	1.0
0.0	200.0	100.0	100.0	1	0.0	0.0	-0.043	0.0	97.88991	0.0	1	2.0	0.0	0.0	0.0	1.0
0.0	200.0	100.0	100.0	1	0.0	0.0	-0.043	0.0	97.88991	0.0	1	2.0	0.0	0.0	0.0	1.0
0.0	200.0	100.0	100.0	1	0.0	0.0	-0.043	0.0	98.258484	0.0	1	2.0	0.0	0.0	0.0	1.0
0.0	200.0	100.0	100.0	1	0.0	0.0	-0.043	0.0	98.12899	0.0	1	2.0	0.0	0.0	0.0	1.0
0.0	200.0	100.0	100.0	1	0.0	0.0	-0.043	0.0	98.12899	0.0	1	2.0	0.0	0.0	0.0	1.0
0.0	200.0	100.0	100.0	1	0.0	0.0	-0.043	0.0	97.52344	0.0	1	2.0	0.0	0.0	0.0	1.0
0.0	200.0	100.0	100.0	1	0.0	0.0	-0.043	0.0	97.52344	0.0	1	2.0	0.0	0.0	0.0	1.0
0.0	200.0	100.0	100.0	1	0.0	0.0	-0.043	0.0	96.868904	0.0	1	2.0	0.0	0.0	0.0	1.0
0.0	200.0	100.0	100.0	1	0.0	0.0	-0.043	0.0	96.24389	0.0	1	2.0	0.0	0.0	0.0	1.0
0.0	200.0	100.0	100.0	1	0.0	0.0	-0.043	0.0	96.24389	0.0	1	2.0	0.0	0.0	0.0	1.0
0.0	200.0	100.0	100.0	1	0.0	0.0	-0.043	0.0	96.03735	0.0	1	2.0	0.0	0.0	0.0	1.0
0.0	200.0	100.0	100.0	1	0.0	0.0	-0.043	0.0	95.882614	0.0	1	2.0	0.0	0.0	0.0	1.0
0.0	200.0	100.0	100.0	1	0.0	0.0	-0.043	0.0	95.882614	0.0	1	2.0	0.0	0.0	0.0	1.0
0.0	200.0	100.0	100.0	1	0.0	0.0	-0.043	0.0	96.77605	0.0	1	2.0	0.0	0.0	0.0	1.0
0.0	200.0	100.0	100.0	1	0.0	0.0	-0.043	0.0	96.80308	0.0	1	2.0	0.0	0.0	0.0	1.0
0.0	200.0	100.0	100.0	1	0.0	0.0	-0.043	0.0	96.98671	0.0	1	2.0	0.0	0.0	0.0	1.0
0.0	200.0	100.0	100.0	1	0.0	0.0	-0.043	0.0	97.064926	0.0	1	2.0	0.0	0.0	0.0	1.0
0.0	200.0	100.0	100.0	1	0.0	0.0	-0.042	0.0	97.064926	0.0	1	2.0	0.0	0.0	0.0	1.0
0.0	200.0	100.0	100.0	1	0.0	0.0	-0.042	0.0	97.26932	0.0	1	2.0	0.0	1.0	0.0	1.0
0.0	200.0	100.0	100.0	1	0.0	0.0	-0.042	0.0	97.690056	0.0	1	2.0	0.0	2.0	0.0	1.0
0.0	200.0	100.0	100.0	1	0.0	0.0	-0.041	0.0	97.690056	0.0	1	2.0	0.0	2.0	0.0	1.0
4166.667	300.0	100.0	100.0	1	0.0	0.0	-0.041	0.0	96.87318	0.0	1	2.0	0.0	4.0	0.0	1.0
4166.667	300.0	100.0	100.0	1	0.0	0.0	-0.04	0.0	96.87318	0.0	1	2.0	0.0	4.0	0.0	1.0
4166.667	300.0	100.0	100.0	1	0.0	0.0	-0.039	0.0	98.777596	0.0	1	2.0	0.0	4.0	0.0	1.0
4166.667	300.0	100.0	100.0	1	0.0	0.0	-0.038	0.0	98.67403	0.0	1	2.0	0.0	4.0	0.0	1.0
4166.667	300.0	100.0	100.0	1	0.0	0.0	-0.037	0.0	98.67403	0.568	1	2.0	0.0	4.0	0.0	1.0
4166.667	300.0	100.0	100.0	1	0.0	0.0	-0.036	0.0	99.36907	0.568	1	2.0	0.0	4.0	0.0	1.0
4166.667	300.0	100.0	100.0	1	0.0	0.0	-0.035	0.0	99.560616	0.822	1	2.0	0.0	4.0	0.0	1.0
4166.667	300.0	100.0	100.0	1	0.0	0.0	-0.033	0.0	99.560616	0.822	1	2.0	0.0	4.0	0.0	1.0
4166.667	300.0	100.0	100.0	1	0.0	0.0	-0.032	0.0	98.29628	1.279	1	2.0	0.0	4.0	0.0	1.0
4166.667	300.0	100.0	100.0	1	0.0	0.0	-0.03	0.0	98.29628	1.673	1	2.0	0.0	4.0	0.0	1.0
4166.667	300.0	100.0	100.0	1	0.0	0.0	-0.028	0.0	98.24211	1.673	1	2.0	0.0	4.0	0.0	1.0
4166.667	300.0	100.0	100.0	1	0.0	0.0	-0.026	0.0	98.94043	1.85	1	2.0	0.0	4.0	0.0	1.0
4166.667	300.0	100.0	100.0	1	0.0	0.0	-0.025	0.0	99.443	2.014	1	2.0	0.0	4.0	0.0	1.0
4166.667	300.0	100.0	100.0	1	0.0	0.0	-0.023	0.0	98.59106	2.014	1	2.0	0.0	4.0	0.0	1.0
4166.667	300.0	100.0	100.0	1	0.0	0.0	-0.021	0.0	98.363525	2.309	1	2.0	0.0	4.0	0.0	1.0
4166.667	300.0	100.0	100.0	1	0.0	0.0	-0.019	0.0	98.363525	2.309	1	2.0	0.0	4.0	0.0	1.0
4166.667	300.0	100.0	100.0	1	0.0	0.0	-0.017	0.0	98.49855	2.563	1	2.0	0.0	4.0	0.0	1.0
4166.667	300.0	100.0	100.0	1	0.0	0.0	-0.016	0.0	98.49855	2.676	1	2.0	0.0	4.0	0.0	1.0
4166.667	300.0	100.0	100.0	1	0.0	0.0	-0.014	0.0	98.75514	2.676	1	2.0	0.0	4.0	0.0	1.0
4166.667	300.0	100.0	100.0	1	0.0	0.0	-0.012	0.0	98.71547	2.881	1	2.0	0.0	4.0	0.0	1.0
4166.667	300.0	100.0	100.0	1	0.0	0.0	-0.01	0.0	98.71547	2.971	1	2.0	0.0	4.0	0.0	1.0
4166.667	300.0	100.0	100.0	1	0.0	0.0	-0.008	0.0	98.21829	2.971	1	2.0	0.0	5.0	0.0	1.0
4166.667	300.0	100.0	100.0	1	0.0	0.0	-0.006	0.0	98.599815	3.136	1	2.0	0.0	5.0	0.0	1.0
4166.667	300.0	100.0	100.0	1	0.0	0.0	-0.004	0.0	97.943535	3.136	1	2.0	0.0	5.0	0.0	1.0
4166.667	300.0	100.0	100.0	1	0.0	0.0	-0.002	0.0	97.7338	3.277	1	2.0	0.0	5.0	0.0	1.0
4166.667	300.0	100.0	100.0	1	0.0	0.0	0.0	0.0	97.7338	3.339	1	2.0	0.0	5.0	0.0	1.0
4166.667	300.0	100.0	100.0	1	0.0	0.0	0.002	0.0	98.66017	3.339	1	2.0	0.0	5.0	0.0	1.0
4166.667	300.0	100.0	100.0	1	0.0	0.0	0.004	0.0	98.36499	3.453	1	2.0	0.0	5.0	0.0	1.0
4166.667	300.0	100.0	100.0	1	0.0	0.0	0.006	0.0	98.36499	3.551	1	2.0	0.0	5.0	0.0	1.0
4166.667	300.0	100.0	100.0	1	0.0	0.0	0.008	0.0	98.00627	3.551	1	2.0	0.0	5.0	0.0	1.0
4166.667	300.0	100.0	100.0	1	0.0	0.0	0.011	0.0	99.01288	3.594	1	2.0	0.0	5.0	0.0	1.0
4166.667	300.0	100.0	100.0	1	0.0	0.0	0.013	0.0	99.01288	3.594	1	2.0	0.0	5.0	0.0	1.0
4166.667	300.0	100.0	100.0	1	0.0	0.0	0.015	0.0	98.44135	3.673	1	2.0	0.0	5.0	0.0	1.0
4166.667	300.0	100.0	100.0	1	0.0	0.0	0.017	0.0	98.44135	3.709	1	2.0	0.0	5.0	0.0	1.0
4166.667	300.0	100.0	100.0	1	0.0	0.0	0.019	0.0	98.62136	3.709	1	2.0	0.0	5.0	0.0	1.0
4166.667	300.0	100.0	100.0	1	0.0	0.0	0.021	0.0	98.93548	3.771	1	2.0	0.0	5.0	0.0	1.0
4166.667	300.0	100.0	100.0	1	0.0	0.0	0.024	0.0	98.93548	3.799	1	2.0	0.0	5.0	0.0	1.0
4166.667	300.0	100.0	100.0	1	0.0	0.0	0.026	0.0	98.376396	3.799	1	2.0	0.0	5.0	0.0	1.0
4166.667	300.0	100.0	100.0	1	0.0	0.0	0.028	0.0	99.7474	3.85	1	2.0	0.0	5.0	0.0	1.0
4166.667	300.0	100.0	100.0	1	0.0	0.0	0.03	0.0	99.7474	3.894	1	2.0	0.0	5.0	0.0	1.0
4166.667	300.0	100.0	100.0	1	0.0	0.0	0.032	0.0	99.947975	3.894	1	2.0	0.0	5.0	0.0	1.0
4166.667	300.0	100.0	100.0	1	0.0	0.0	0.034	0.0	99.947975	3.913	1	2.0	0.0	5.0	0.0	1.0
4166.667	300.0	100.0	100.0	1	0.0	0.0	0.037	0.0	99.90637	3.913	1	2.0	0.0	5.0	0.0	1.0
4166.667	300.0	100.0	100.0	1	0.0	0.0	0.039	0.0	100.23097	3.948	1	2.0	0.0	5.0	0.0	1.0
4166.667	300.0	100.0	100.0	1	0.0	0.0	0.041	0.0	100.23097	3.965	1	2.0	0.0	5.0	0.0	1.0
4166.667	300.0	100.0	100.0	1	0.0	0.0	0.043	0.0	99.42143	3.965	1	2.0	0.0	5.0	0.0	1.0
4166.667	300.0	100.0	100.0	1	0.0	0.0	0.045	0.0	98.96592	3.992	1	2.0	0.0	5.0	0.0	1.0
4166.667	300.0	100.0	100.0	1	0.0	0.0	0.047	0.0	98.96592	3.992	1	2.0	0.0	5.0	0.0	1.0
4166.667	300.0	100.0	100.0	1	0.0	0.0	0.049	0.0	98.90347	4.016	1	2.0	0.0	5.0	0.0	1.0
4166.667	300.0	100.0	100.0	1	0.0	0.0	0.051	0.0	98.90347	4.028	1	2.0	0.0	5.0	0.0	1.0
4166.667	300.0	100.0	100.0	1	0.0	0.0	0.053	0.0	98.944214	4.028	1	2.0	0.0	5.0	0.0	1.0
4166.667	300.0	100.0	100.0	1	0.0	0.0	0.055	0.0	98.553535	4.047	1	2.0	0.0	5.0	0.0	1.0
4166.667	300.0	100.0	100.0	1	0.0	0.0	0.057	0.0	98.553535	4.056	1	2.0	0.0	5.0	0.0	1.0
4166.667	300.0	100.0	100.0	1	0.0	0.0	0.06	0.0	98.64847	4.056	1	2.0	0.0	5.0	0.0	1.0
4166.667	300.0	100.0	100.0	1	0.0	0.0	0.061	0.0	98.23316	4.071	1	2.0	0.0	5.0	0.0	1.0
4166.667	300.0	100.0	100.0	1	0.0	0.0	0.064	0.0	98.23316	4.071	1	2.0	0.0	5.0	0.0	1.0
4166.667	300.0	100.0	100.0	1	0.0	0.0	0.065	0.0	98.11069	4.078	1	2.0	0.0	5.0	0.0	1.0
4166.667	300.0	100.0	100.0	1	0.0	0.0	0.067	0.0	97.53385	4.091	1	2.0	0.0	5.0	0.0	1.0
4166.667	300.0	100.0	100.0	1	0.0	0.0	0.069	0.0	96.84352	4.091	1	2.0	0.0	5.0	0.0	1.0
4166.667	300.0	100.0	100.0	1	0.0	0.0	0.071	0.0	97.963005	4.096	1	2.0	0.0	5.0	0.0	1.0
4166.667	300.0	100.0	100.0	1	0.0	0.0	0.073	0.0	97.963005	4.107	1	2.0	0.0	5.0	0.0	1.0
4166.667	300.0	100.0	100.0	1	0.0	0.0	0.075	0.0	97.758736	4.107	1	2.0	0.0	5.0	0.0	1.0
4166.667	300.0	100.0	100.0	1	0.0	0.0	0.077	0.0	96.79103	4.111	1	2.0	0.0	5.0	0.0	1.0
4166.667	300.0	100.0	100.0	1	0.0	0.0	0.079	0.0	96.79103	4.111	1	2.0	0.0	5.0	0.0	1.0
4166.667	300.0	100.0	100.0	1	0.0	0.0	0.081	0.0	97.07057	4.12	1	2.0	0.0	5.0	0.0	1.0
4166.667	300.0	100.0	100.0	1	0.0	0.0	0.083	0.0	97.07057	4.124	1	2.0	0.0	5.0	0.0	1.0
4166.667	300.0	100.0	100.0	1	0.0	0.0	0.085	0.0	97.24445	4.124	1	2.0	0.0	5.0	0.0	1.0
4166.667	300.0	100.0	100.0	1	0.0	0.0	0.086	0.0	97.28089	4.129	1	2.0	0.0	5.0	0.0	1.0
4166.667	300.0	100.0	100.0	1	0.0	0.0	0.088	0.0	97.28089	4.135	1	2.0	0.0	5.0	0.0	1.0
4166.667	300.0	100.0	100.0	1	0.0	0.0	0.09	0.0	96.95857	4.135	1	2.0	0.0	5.0	0.0	1.0
4166.667	300.0	100.0	100.0	1	0.0	0.0	0.092	0.0	96.48976	4.137	1	2.0	0.0	5.0	0.0	1.0
4166.667	300.0	100.0	100.0	1	0.0	0.0	0.094	0.0	96.48976	4.137	1	2.0	0.0	5.0	0.0	1.0
4166.667	300.0	100.0	100.0	1	0.0	0.0	0.096	0.0	96.16673	4.143	1	2.0	0.0	5.0	0.0	1.0
4166.667	300.0	100.0	100.0	1	0.0	0.0	0.098	0.0	96.16673	4.145	1	2.0	0.0	5.0	0.0	1.0
4166.667	300.0	100.0	100.0	1	0.0	0.0	0.1	0.0	95.5228	4.145	1	2.0	0.0	5.0	0.0	1.0
4166.667	300.0	100.0	100.0	1	0.0	0.0	0.101	0.0	96.2215	4.148	1	2.0	0.0	5.0	0.0	1.0
4166.667	300.0	100.0	100.0	1	0.0	0.0	0.103	0.0	96.2215	4.149	1	2.0	0.0	5.0	0.0	1.0
4166.667	300.0	100.0	100.0	1	0.0	0.0	0.105	0.0	96.09026	4.149	1	2.0	0.0	5.0	0.0	1.0
4166.667	300.0	100.0	100.0	1	0.0	0.0	0.107	0.0	95.67266	4.152	1	2.0	0.0	5.0	0.0	1.0
4166.667	300.0	100.0	100.0	1	0.0	0.0	0.109	0.0	95.67266	4.152	1	2.0	0.0	5.0	0.0	1.0
4166.667	300.0	100.0	100.0	1	0.0	0.0	0.111	0.0	95.9647	4.153	1	2.0	0.0	5.0	0.0	1.0
4166.667	300.0	100.0	100.0	1	0.0	0.0	0.113	0.0	95.163345	4.156	1	2.0	0.0	5.0	0.0	1.0
4166.667	300.0	100.0	100.0	1	0.0	0.0	0.115	0.0	95.225914	4.156	1	2.0	0.0	5.0	0.0	1.0
4166.667	300.0	100.0	100.0	1	0.0	0.0	0.117	0.0	95.98366	4.157	1	2.0	0.0	5.0	0.0	1.0
4166.667	300.0	100.0	100.0	1	0.0	0.0	0.119	0.0	95.98366	4.16	1	2.0	0.0	5.0	0.0	1.0
4166.667	300.0	100.0	100.0	1	0.0	0.0	0.121	0.0	95.40848	4.16	1	2.0	0.0	5.0	0.0	1.0
4166.667	300.0	100.0	100.0	1	0.0	0.0	0.123	0.0	95.56088	4.161	1	2.0	0.0	5.0	0.0	1.0
4166.667	300.0	100.0	100.0	1	0.0	0.0	0.125	0.0	95.56088	4.161	1	2.0	0.0	5.0	0.0	1.0
4166.667	300.0	100.0	100.0	1	0.0	0.0	0.127	0.0	95.21036	4.162	1	2.0	0.0	5.0	0.0	1.0
4166.667	300.0	100.0	100.0	1	0.0	0.0	0.129	0.0	95.21036	4.163	1	2.0	0.0	5.0	0.0	1.0
4166.667	300.0	100.0	100.0	1	0.0	0.0	0.132	0.0	94.99606	4.163	1	2.0	0.0	5.0	0.0	1.0
4166.667	300.0	100.0	100.0	1	0.0	0.0	0.134	0.0	95.52945	4.164	1	2.0	0.0	5.0	0.0	1.0
4166.667	300.0	100.0	100.0	1	0.0	0.0	0.136	0.0	95.52945	4.164	1	2.0	0.0	5.0	0.0	1.0
4166.667	300.0	100.0	100.0	1	0.0	0.0	0.137	0.0	94.443146	4.164	1	2.0	0.0	5.0	0.0	1.0
4166.667	300.0	100.0	100.0	1	0.0	0.0	0.139	0.0	94.443146	4.165	1	2.0	0.0	5.0	0.0	1.0
4166.667	300.0	100.0	100.0	1	0.0	0.0	0.141	0.0	95.08412	4.165	1	2.0	0.0	5.0	0.0	1.0
4166.667	300.0	100.0	100.0	1	0.0	0.0	0.143	0.0	95.606766	4.166	1	2.0	0.0	5.0	0.0	1.0
4166.667	300.0	100.0	100.0	1	0.0	0.0	0.145	0.0	95.606766	4.166	1	2.0	0.0	5.0	0.0	1.0
4166.667	300.0	100.0	100.0	1	0.0	0.0	0.147	0.0	96.09349	4.166	1	2.0	0.0	5.0	0.0	1.0
4166.667	300.0	100.0	100.0	1	0.0	0.0	0.149	0.0	96.96303	4.166	1	2.0	0.0	5.0	0.0	1.0
4166.667	300.0	100.0	100.0	1	0.0	0.0	0.151	0.0	96.96303	4.166	1	2.0	0.0	5.0	0.0	1.0
4166.667	300.0	100.0	100.0	1	0.0	0.0	0.152	0.0	97.70111	4.166	1	2.0	0.0	5.0	0.0	1.0
4166.667	300.0	100.0	100.0	1	0.0	0.0	0.154	0.0	98.004745	4.167	1	2.0	0.0	5.0	0.0	1.0
4166.667	300.0	100.0	100.0	1	0.0	0.0	0.156	0.0	97.75734	4.167	1	2.0	0.0	6.0	0.0	1.0
4166.667	300.0	99.00498	100.0	0	0.0	0.0	0.158	0.0	97.97681	4.167	1	2.0	0.0	7.0	0.0	2.0
4166.667	300.0	99.00498	100.0	0	0.0	0.0	0.159	0.0	97.97681	4.168	1	2.0	0.0	7.0	0.0	2.0
0.0	300.0	99.00498	100.0	0	0.0	0.0	0.161	0.0	97.68559	4.168	1	2.0	0.0	0.0	0.0	2.0
0.0	300.0	99.00498	100.0	0	0.0	0.0	0.162	0.0	97.195854	4.168	1	2.0	0.0	0.0	0.0	2.0
0.0	300.0	99.00498	100.0	0	0.0	0.0	0.164	0.0	97.195854	3.873	1	2.0	0.0	0.0	0.0	2.0
0.0	300.0	99.00498	100.0	0	0.0	0.0	0.166	0.0	97.49967	3.873	1	2.0	0.0	0.0	0.0	2.0
0.0	300.0	99.00498	100.0	0	0.0	0.0	0.167	0.0	97.49967	3.345	1	2.0	0.0	0.0	0.0	2.0
0.0	300.0	99.00498	100.0	0	0.0	0.0	0.168	0.0	96.77527	3.345	1	2.0	0.0	0.0	0.0	2.0
0.0	300.0	99.00498	100.0	0	0.0	0.0	0.169	0.0	97.21069	3.108	1	2.0	0.0	0.0	0.0	2.0
0.0	300.0	99.00498	100.0	0	0.0	0.0	0.171	0.0	97.21069	2.685	1	2.0	0.0	0.0	0.0	2.0
0.0	300.0	99.00498	100.0	0	0.0	0.0	0.172	0.0	97.9936	2.685	1	2.0	0.0	0.0	0.0	2.0
0.0	300.0	99.00498	100.0	0	0.0	0.0	0.173	0.0	98.06169	2.494	1	2.0	0.0	0.0	0.0	2.0
0.0	300.0	99.00498	100.0	0	0.0	0.0	0.174	0.0	98.06169	2.154	1	2.0	0.0	0.0	0.0	2.0
0.0	300.0	99.00498	100.0	0	0.0	0.0	0.175	0.0	98.18119	2.154	1	2.0	0.0	0.0	0.0	2.0
0.0	300.0	99.00498	100.0	0	0.0	0.0	0.176	0.0	98.18119	2.001	1	2.0	0.0	0.0	0.0	2.0
0.0	300.0	99.00498	100.0	0	0.0	0.0	0.178	0.0	97.749245	2.001	1	2.0	0.0	0.0	0.0	2.0
0.0	300.0	99.00498	100.0	0	0.0	0.0	0.179	0.0	98.660484	1.728	1	2.0	0.0	0.0	0.0	2.0
0.0	300.0	99.00498	100.0	0	0.0	0.0	0.18	0.0	98.660484	1.492	1	2.0	0.0	0.0	0.0	2.0
0.0	300.0	99.00498	100.0	0	0.0	0.0	0.181	0.0	98.03409	1.492	1	2.0	0.0	0.0	0.0	2.0
0.0	300.0	99.00498	100.0	0	0.0	0.0	0.182	0.0	97.742775	1.387	1	2.0	0.0	0.0	0.0	2.0
0.0	300.0	99.00498	100.0	0	0.0	0.0	0.184	0.0	97.742775	1.197	1	2.0	0.0	0.0	0.0	2.0
0.0	300.0	99.00498	100.0	0	0.0	0.0	0.185	0.0	96.75692	1.197	1	2.0	0.0	0.0	0.0	2.0
0.0	300.0	99.00498	100.0	0	0.0	0.0	0.186	0.0	96.75692	1.113	1	2.0	0.0	0.0	0.0	2.0
0.0	300.0	99.00498	100.0	0	0.0	0.0	0.187	0.0	96.13376	1.113	1	2.0	0.0	0.0	0.0	2.0
0.0	300.0	99.00498	100.0	0	0.0	0.0	0.188	0.0	94.921585	0.961	1	2.0	0.0	0.0	0.0	2.0
0.0	300.0	99.00498	100.0	0	0.0	0.0	0.189	0.0	94.921585	0.893	1	2.0	0.0	0.0	0.0	2.0
0.0	300.0	99.00498	100.0	0	0.0	0.0	0.19	0.0	95.15899	0.893	1	2.0	0.0	0.0	0.0	2.0
0.0	300.0	99.00498	100.0	0	0.0	0.0	0.191	0.0	94.66227	0.829	1	2.0	0.0	0.0	0.0	2.0
0.0	300.0	99.00498	100.0	0	0.0	0.0	0.192	0.0	94.66227	0.716	1	2.0	0.0	0.0	0.0	2.0
0.0	300.0	99.00498	100.0	0	0.0	0.0	0.193	0.0	94.4519	0.716	1	2.0	0.0	0.0	0.0	2.0
0.0	300.0	99.00498	100.0	0	0.0	0.0	0.194	0.0	94.4519	0.665	1	2.0	0.0	0.0	0.0	2.0
0.0	300.0	99.00498	100.0	0	0.0	0.0	0.195	0.0	95.51573	0.665	1	2.0	0.0	0.0	0.0	2.0
0.0	300.0	99.00498	100.0	0	0.0	0.0	0.195	0.0	96.81049	0.574	1	2.0	0.0	0.0	0.0	2.0
0.0	300.0	99.00498	100.0	0	0.0	0.0	0.196	0.0	96.97949	0.496	1	2.0	0.0	0.0	0.0	2.0
0.0	300.0	99.00498	100.0	0	0.0	0.0	0.197	0.0	96.67055	0.496	1	2.0	0.0	0.0	0.0	2.0
[truncated: 19,134 more rows]
