# Supplementary material for: Just noticeable differences for elbow joint torque feedback
Source: Sci Rep. 2021 Dec 7;11:23553. doi: 10.1038/s41598-021-02630-3 (PMC8651665; doi:10.1038/s41598-021-02630-3)
Supplement: Supplementary file 2 — Supplementary Information. [file 41598_2021_2630_MOESM2_ESM.zip › SupplementaryData_ScientificReports_KimAsbeck2021/S11_S1O.csv]

data 1	data 2	data 3	data 4	data 5	data 6	data 7	data 8	data 9	data 10	data 11	data 12	data 13	data 14	data 15	data 16	data 17
0.0	0.0	100.0	100.0	2	0.0	0.0	0.205	0.0	96.148155	0.0	1	0.0	0.0	0.0	0.0	0.0
0.0	0.0	100.0	100.0	2	0.0	0.0	0.205	0.0	96.148155	0.0	1	0.0	0.0	0.0	0.0	0.0
0.0	0.0	100.0	100.0	2	0.0	0.0	0.205	0.0	95.980225	0.0	1	0.0	0.0	0.0	0.0	0.0
0.0	0.0	100.0	100.0	2	0.0	0.0	0.205	0.0	95.980225	0.0	1	0.0	0.0	0.0	0.0	0.0
0.0	0.0	100.0	100.0	2	0.0	0.0	0.205	0.0	95.74157	0.0	1	0.0	0.0	0.0	0.0	0.0
0.0	0.0	100.0	100.0	2	0.0	0.0	0.205	0.0	95.69912	0.0	1	0.0	0.0	0.0	0.0	0.0
0.0	0.0	100.0	100.0	2	0.0	0.0	0.205	0.0	95.69912	0.0	1	0.0	0.0	0.0	0.0	0.0
0.0	0.0	100.0	100.0	2	0.0	0.0	0.205	0.0	95.44385	0.0	1	0.0	0.0	0.0	0.0	0.0
0.0	0.0	100.0	100.0	2	0.0	0.0	0.205	0.0	95.259796	0.0	1	0.0	0.0	0.0	0.0	0.0
0.0	0.0	100.0	100.0	2	0.0	0.0	0.205	0.0	94.96774	0.0	1	0.0	0.0	0.0	0.0	0.0
0.0	0.0	100.0	100.0	2	0.0	0.0	0.205	0.0	95.46244	0.0	1	0.0	0.0	0.0	0.0	0.0
0.0	0.0	100.0	100.0	2	0.0	0.0	0.204	0.0	95.46244	0.0	1	0.0	0.0	0.0	0.0	0.0
0.0	0.0	100.0	100.0	2	0.0	0.0	0.204	0.0	95.470726	0.0	1	0.0	0.0	8.0	0.0	0.0
0.0	0.0	100.0	100.0	2	0.0	0.0	0.204	0.0	95.80045	0.0	1	0.0	0.0	0.0	0.0	0.0
0.0	0.0	100.0	100.0	2	0.0	0.0	0.203	0.0	95.80045	0.0	1	0.0	0.0	0.0	0.0	0.0
0.0	0.0	100.0	100.0	2	0.0	0.0	0.203	0.0	96.33205	0.0	1	0.0	0.0	0.0	0.0	0.0
0.0	0.0	100.0	100.0	2	0.0	0.0	0.202	0.0	96.65639	0.0	1	0.0	0.0	0.0	0.0	0.0
0.0	0.0	100.0	100.0	2	0.0	0.0	0.202	0.0	96.65639	0.0	1	0.0	0.0	0.0	0.0	0.0
0.0	0.0	100.0	100.0	2	0.0	0.0	0.201	0.0	96.95975	0.0	1	0.0	0.0	0.0	0.0	0.0
0.0	0.0	100.0	100.0	2	0.0	0.0	0.2	0.0	96.95975	0.0	1	0.0	0.0	0.0	0.0	0.0
0.0	0.0	100.0	100.0	2	0.0	0.0	0.199	0.0	97.8537	0.0	1	0.0	0.0	0.0	0.0	0.0
0.0	0.0	100.0	100.0	2	0.0	0.0	0.197	0.0	97.90511	0.0	1	0.0	0.0	0.0	0.0	0.0
0.0	0.0	100.0	100.0	2	0.0	0.0	0.196	0.0	97.90511	0.0	1	0.0	0.0	0.0	0.0	0.0
0.0	0.0	100.0	100.0	2	0.0	0.0	0.195	0.0	98.30469	0.0	1	0.0	0.0	0.0	0.0	0.0
0.0	0.0	100.0	100.0	2	0.0	0.0	0.193	0.0	98.20342	0.0	1	0.0	0.0	0.0	0.0	0.0
0.0	0.0	100.0	100.0	2	0.0	0.0	0.191	0.0	98.20342	0.0	1	0.0	0.0	0.0	0.0	0.0
0.0	0.0	100.0	100.0	2	0.0	0.0	0.19	0.0	98.262856	0.0	1	0.0	0.0	0.0	0.0	0.0
0.0	0.0	100.0	100.0	2	0.0	0.0	0.188	0.0	98.262856	0.0	1	0.0	0.0	0.0	0.0	0.0
0.0	0.0	100.0	100.0	2	0.0	0.0	0.186	0.0	97.71225	0.0	1	0.0	0.0	0.0	0.0	0.0
0.0	0.0	100.0	100.0	2	0.0	0.0	0.184	0.0	98.937126	0.0	1	0.0	0.0	0.0	0.0	0.0
0.0	0.0	100.0	100.0	2	0.0	0.0	0.182	0.0	98.937126	0.0	1	0.0	0.0	0.0	0.0	0.0
0.0	0.0	100.0	100.0	2	0.0	0.0	0.18	0.0	98.055275	0.0	1	0.0	0.0	0.0	0.0	0.0
0.0	0.0	100.0	100.0	2	0.0	0.0	0.178	0.0	96.70966	0.0	1	0.0	0.0	0.0	0.0	0.0
0.0	0.0	100.0	100.0	2	0.0	0.0	0.176	0.0	96.70966	0.0	1	0.0	0.0	0.0	0.0	0.0
0.0	0.0	100.0	100.0	2	0.0	0.0	0.174	0.0	96.004654	0.0	1	0.0	0.0	0.0	0.0	0.0
0.0	0.0	100.0	100.0	2	0.0	0.0	0.172	0.0	96.004654	0.0	1	0.0	0.0	0.0	0.0	0.0
0.0	0.0	100.0	100.0	2	0.0	0.0	0.17	0.0	97.09666	0.0	1	0.0	0.0	0.0	0.0	0.0
0.0	0.0	100.0	100.0	2	0.0	0.0	0.168	0.0	96.72458	0.0	1	0.0	0.0	0.0	0.0	0.0
0.0	0.0	100.0	100.0	2	0.0	0.0	0.166	0.0	96.72458	0.0	1	0.0	0.0	0.0	0.0	0.0
0.0	0.0	100.0	100.0	2	0.0	0.0	0.164	0.0	96.259094	0.0	1	0.0	0.0	0.0	0.0	0.0
0.0	0.0	100.0	100.0	2	0.0	0.0	0.162	0.0	97.83594	0.0	1	0.0	0.0	0.0	0.0	0.0
0.0	0.0	100.0	100.0	2	0.0	0.0	0.16	0.0	97.83594	0.0	1	0.0	0.0	0.0	0.0	0.0
0.0	0.0	100.0	100.0	2	0.0	0.0	0.157	0.0	97.018	0.0	1	0.0	0.0	0.0	0.0	0.0
0.0	0.0	100.0	100.0	2	0.0	0.0	0.155	0.0	97.018	0.0	1	0.0	0.0	0.0	0.0	0.0
0.0	0.0	100.0	100.0	2	0.0	0.0	0.153	0.0	97.8678	0.0	1	0.0	0.0	0.0	0.0	0.0
0.0	0.0	100.0	100.0	2	0.0	0.0	0.151	0.0	97.71778	0.0	1	0.0	0.0	0.0	0.0	0.0
0.0	0.0	100.0	100.0	2	0.0	0.0	0.148	0.0	97.71778	0.0	1	0.0	0.0	0.0	0.0	0.0
0.0	0.0	100.0	100.0	2	0.0	0.0	0.146	0.0	98.162964	0.0	1	0.0	0.0	0.0	0.0	0.0
0.0	0.0	100.0	100.0	2	0.0	0.0	0.144	0.0	97.74538	0.0	1	0.0	0.0	0.0	0.0	0.0
0.0	0.0	100.0	100.0	2	0.0	0.0	0.142	0.0	97.74538	0.0	1	0.0	0.0	0.0	0.0	0.0
0.0	0.0	100.0	100.0	2	0.0	0.0	0.139	0.0	97.97547	0.0	1	0.0	0.0	0.0	0.0	0.0
0.0	0.0	100.0	100.0	2	0.0	0.0	0.137	0.0	97.97547	0.0	1	0.0	0.0	0.0	0.0	0.0
0.0	0.0	100.0	100.0	2	0.0	0.0	0.135	0.0	97.538284	0.0	1	0.0	0.0	0.0	0.0	0.0
0.0	0.0	100.0	100.0	2	0.0	0.0	0.132	0.0	96.712845	0.0	1	0.0	0.0	0.0	0.0	0.0
0.0	0.0	100.0	100.0	2	0.0	0.0	0.13	0.0	96.712845	0.0	1	0.0	0.0	0.0	0.0	0.0
0.0	0.0	100.0	100.0	2	0.0	0.0	0.128	0.0	96.91983	0.0	1	0.0	0.0	0.0	0.0	0.0
0.0	0.0	100.0	100.0	2	0.0	0.0	0.125	0.0	97.87897	0.0	1	0.0	0.0	0.0	0.0	0.0
0.0	0.0	100.0	100.0	2	0.0	0.0	0.123	0.0	97.87897	0.0	1	0.0	0.0	0.0	0.0	0.0
0.0	0.0	100.0	100.0	2	0.0	0.0	0.121	0.0	97.3527	0.0	1	0.0	0.0	0.0	0.0	0.0
0.0	0.0	100.0	100.0	2	0.0	0.0	0.118	0.0	97.3527	0.0	1	0.0	0.0	0.0	0.0	0.0
0.0	0.0	100.0	100.0	2	0.0	0.0	0.116	0.0	97.46819	0.0	1	0.0	0.0	0.0	0.0	0.0
0.0	0.0	100.0	100.0	2	0.0	0.0	0.114	0.0	96.782845	0.0	1	0.0	0.0	0.0	0.0	0.0
0.0	0.0	100.0	100.0	2	0.0	0.0	0.111	0.0	96.782845	0.0	1	0.0	0.0	0.0	0.0	0.0
0.0	0.0	100.0	100.0	2	0.0	0.0	0.109	0.0	97.224266	0.0	1	0.0	0.0	0.0	0.0	0.0
0.0	0.0	100.0	100.0	2	0.0	0.0	0.107	0.0	95.94726	0.0	1	0.0	0.0	0.0	0.0	0.0
0.0	0.0	100.0	100.0	2	0.0	0.0	0.104	0.0	95.94726	0.0	1	0.0	0.0	0.0	0.0	0.0
0.0	0.0	100.0	100.0	2	0.0	0.0	0.102	0.0	96.79491	0.0	1	0.0	0.0	0.0	0.0	0.0
0.0	0.0	100.0	100.0	2	0.0	0.0	0.1	0.0	96.79491	0.0	1	0.0	0.0	0.0	0.0	0.0
0.0	0.0	100.0	100.0	2	0.0	0.0	0.098	0.0	94.802635	0.0	1	0.0	0.0	0.0	0.0	0.0
0.0	0.0	100.0	100.0	2	0.0	0.0	0.096	0.0	95.29048	0.0	1	0.0	0.0	0.0	0.0	0.0
0.0	0.0	100.0	100.0	2	0.0	0.0	0.094	0.0	95.29048	0.0	1	0.0	0.0	0.0	0.0	0.0
0.0	0.0	100.0	100.0	2	0.0	0.0	0.092	0.0	95.40545	0.0	1	0.0	0.0	0.0	0.0	0.0
0.0	0.0	100.0	100.0	2	0.0	0.0	0.09	0.0	95.74456	0.0	1	0.0	0.0	0.0	0.0	0.0
0.0	0.0	100.0	100.0	2	0.0	0.0	0.088	0.0	95.83658	0.0	1	0.0	0.0	0.0	0.0	0.0
0.0	0.0	100.0	100.0	2	0.0	0.0	0.086	0.0	97.75261	0.0	1	0.0	0.0	0.0	0.0	0.0
0.0	0.0	100.0	100.0	2	0.0	0.0	0.085	0.0	97.75261	0.0	1	0.0	0.0	0.0	0.0	0.0
0.0	0.0	100.0	100.0	2	0.0	0.0	0.083	0.0	98.21503	0.0	1	0.0	0.0	0.0	0.0	0.0
0.0	0.0	100.0	100.0	2	0.0	0.0	0.081	0.0	98.375854	0.0	1	0.0	0.0	0.0	0.0	0.0
0.0	0.0	100.0	100.0	2	0.0	0.0	0.079	0.0	98.375854	0.0	1	0.0	0.0	0.0	0.0	0.0
0.0	0.0	100.0	100.0	2	0.0	0.0	0.078	0.0	99.003624	0.0	1	0.0	0.0	0.0	0.0	0.0
0.0	0.0	100.0	100.0	2	0.0	0.0	0.076	0.0	99.03447	0.0	1	0.0	0.0	0.0	0.0	0.0
0.0	0.0	100.0	100.0	2	0.0	0.0	0.075	0.0	99.03447	0.0	1	0.0	0.0	0.0	0.0	0.0
0.0	0.0	100.0	100.0	2	0.0	0.0	0.073	0.0	99.19065	0.0	1	0.0	0.0	0.0	0.0	0.0
0.0	0.0	100.0	100.0	2	0.0	0.0	0.071	0.0	99.19065	0.0	1	0.0	0.0	0.0	0.0	0.0
0.0	0.0	100.0	100.0	2	0.0	0.0	0.07	0.0	99.39708	0.0	1	0.0	0.0	0.0	0.0	0.0
0.0	0.0	100.0	100.0	2	0.0	0.0	0.068	0.0	99.343475	0.0	1	0.0	0.0	0.0	0.0	0.0
0.0	0.0	100.0	100.0	2	0.0	0.0	0.066	0.0	99.343475	0.0	1	0.0	0.0	0.0	0.0	0.0
0.0	0.0	100.0	100.0	2	0.0	0.0	0.064	0.0	97.92506	0.0	1	0.0	0.0	0.0	0.0	0.0
0.0	0.0	100.0	100.0	2	0.0	0.0	0.063	0.0	100.58561	0.0	1	0.0	0.0	0.0	0.0	0.0
0.0	0.0	100.0	100.0	2	0.0	0.0	0.061	0.0	100.58561	0.0	1	0.0	0.0	0.0	0.0	0.0
0.0	0.0	100.0	100.0	2	0.0	0.0	0.06	0.0	100.40492	0.0	1	0.0	0.0	0.0	0.0	0.0
0.0	0.0	100.0	100.0	2	0.0	0.0	0.058	0.0	100.40492	0.0	1	0.0	0.0	0.0	0.0	0.0
0.0	0.0	100.0	100.0	2	0.0	0.0	0.056	0.0	99.986115	0.0	1	0.0	0.0	0.0	0.0	0.0
0.0	0.0	100.0	100.0	2	0.0	0.0	0.054	0.0	100.37897	0.0	1	0.0	0.0	0.0	0.0	0.0
0.0	0.0	100.0	100.0	2	0.0	0.0	0.053	0.0	100.37897	0.0	1	0.0	0.0	0.0	0.0	0.0
0.0	0.0	100.0	100.0	2	0.0	0.0	0.051	0.0	99.34898	0.0	1	0.0	0.0	0.0	0.0	0.0
0.0	0.0	100.0	100.0	2	0.0	0.0	0.049	0.0	98.46962	0.0	1	0.0	0.0	0.0	0.0	0.0
0.0	0.0	100.0	100.0	2	0.0	0.0	0.047	0.0	98.46962	0.0	1	0.0	0.0	0.0	0.0	0.0
0.0	0.0	100.0	100.0	2	0.0	0.0	0.046	0.0	98.33781	0.0	1	0.0	0.0	0.0	0.0	0.0
0.0	0.0	100.0	100.0	2	0.0	0.0	0.044	0.0	98.33781	0.0	1	0.0	0.0	0.0	0.0	0.0
0.0	0.0	100.0	100.0	2	0.0	0.0	0.042	0.0	98.41458	0.0	1	0.0	0.0	0.0	0.0	0.0
0.0	0.0	100.0	100.0	2	0.0	0.0	0.04	0.0	97.759476	0.0	1	0.0	0.0	0.0	0.0	0.0
0.0	0.0	100.0	100.0	2	0.0	0.0	0.038	0.0	97.759476	0.0	1	0.0	0.0	0.0	0.0	0.0
0.0	0.0	100.0	100.0	2	0.0	0.0	0.036	0.0	98.398315	0.0	1	0.0	0.0	0.0	0.0	0.0
0.0	0.0	100.0	100.0	2	0.0	0.0	0.035	0.0	99.13896	0.0	1	0.0	0.0	0.0	0.0	0.0
0.0	0.0	100.0	100.0	2	0.0	0.0	0.033	0.0	99.13896	0.0	1	0.0	0.0	0.0	0.0	0.0
0.0	0.0	100.0	100.0	2	0.0	0.0	0.031	0.0	99.33857	0.0	1	0.0	0.0	0.0	0.0	0.0
0.0	0.0	100.0	100.0	2	0.0	0.0	0.029	0.0	99.33857	0.0	1	0.0	0.0	0.0	0.0	0.0
0.0	0.0	100.0	100.0	2	0.0	0.0	0.027	0.0	99.8639	0.0	1	0.0	0.0	0.0	0.0	0.0
0.0	0.0	100.0	100.0	2	0.0	0.0	0.025	0.0	99.18952	0.0	1	0.0	0.0	0.0	0.0	0.0
0.0	0.0	100.0	100.0	2	0.0	0.0	0.023	0.0	99.18952	0.0	1	0.0	0.0	0.0	0.0	0.0
0.0	0.0	100.0	100.0	2	0.0	0.0	0.022	0.0	98.676735	0.0	1	0.0	0.0	0.0	0.0	0.0
0.0	0.0	100.0	100.0	2	0.0	0.0	0.02	0.0	99.28429	0.0	1	0.0	0.0	0.0	0.0	0.0
0.0	0.0	100.0	100.0	2	0.0	0.0	0.018	0.0	99.28429	0.0	1	0.0	0.0	0.0	0.0	0.0
0.0	0.0	100.0	100.0	2	0.0	0.0	0.016	0.0	98.47488	0.0	1	0.0	0.0	0.0	0.0	0.0
0.0	0.0	100.0	100.0	2	0.0	0.0	0.014	0.0	98.47488	0.0	1	0.0	0.0	0.0	0.0	0.0
0.0	0.0	100.0	100.0	2	0.0	0.0	0.012	0.0	98.088684	0.0	1	0.0	0.0	0.0	0.0	0.0
0.0	0.0	100.0	100.0	2	0.0	0.0	0.01	0.0	98.145615	0.0	1	0.0	0.0	0.0	0.0	0.0
0.0	0.0	100.0	100.0	2	0.0	0.0	0.008	0.0	98.145615	0.0	1	0.0	0.0	0.0	0.0	0.0
0.0	0.0	100.0	100.0	2	0.0	0.0	0.007	0.0	98.58965	0.0	1	0.0	0.0	0.0	0.0	0.0
0.0	0.0	100.0	100.0	2	0.0	0.0	0.005	0.0	97.889305	0.0	1	0.0	0.0	0.0	0.0	0.0
0.0	0.0	100.0	100.0	2	0.0	0.0	0.003	0.0	97.889305	0.0	1	0.0	0.0	0.0	0.0	0.0
0.0	0.0	100.0	100.0	2	0.0	0.0	0.001	0.0	99.21766	0.0	1	0.0	0.0	0.0	0.0	0.0
0.0	0.0	100.0	100.0	2	0.0	0.0	0.0	0.0	98.93027	0.0	1	0.0	0.0	0.0	0.0	0.0
0.0	0.0	100.0	100.0	2	0.0	0.0	-0.002	0.0	99.0555	0.0	1	0.0	0.0	0.0	0.0	0.0
0.0	0.0	100.0	100.0	2	0.0	0.0	-0.004	0.0	98.856155	0.0	1	0.0	0.0	0.0	0.0	0.0
0.0	0.0	100.0	100.0	2	0.0	0.0	-0.005	0.0	98.856155	0.0	1	0.0	0.0	0.0	0.0	0.0
0.0	0.0	100.0	100.0	2	0.0	0.0	-0.007	0.0	98.64489	0.0	1	0.0	0.0	0.0	0.0	0.0
0.0	0.0	100.0	100.0	2	0.0	0.0	-0.009	0.0	98.867	0.0	1	0.0	0.0	0.0	0.0	0.0
0.0	0.0	100.0	100.0	2	0.0	0.0	-0.011	0.0	98.867	0.0	1	0.0	0.0	0.0	0.0	0.0
0.0	0.0	100.0	100.0	2	0.0	0.0	-0.012	0.0	98.696335	0.0	1	0.0	0.0	0.0	0.0	0.0
0.0	0.0	100.0	100.0	2	0.0	0.0	-0.014	0.0	98.99734	0.0	1	0.0	0.0	0.0	0.0	0.0
0.0	0.0	100.0	100.0	2	0.0	0.0	-0.016	0.0	98.82925	0.0	1	0.0	0.0	0.0	0.0	0.0
0.0	0.0	100.0	100.0	2	0.0	0.0	-0.017	0.0	99.20438	0.0	1	0.0	0.0	0.0	0.0	0.0
0.0	0.0	100.0	100.0	2	0.0	0.0	-0.018	0.0	99.20438	0.0	1	0.0	0.0	0.0	0.0	0.0
0.0	0.0	100.0	100.0	2	0.0	0.0	-0.02	0.0	99.43112	0.0	1	0.0	0.0	0.0	0.0	0.0
0.0	0.0	100.0	100.0	2	0.0	0.0	-0.021	0.0	98.92419	0.0	1	0.0	0.0	0.0	0.0	0.0
0.0	0.0	100.0	100.0	2	0.0	0.0	-0.023	0.0	98.92419	0.0	1	0.0	0.0	0.0	0.0	0.0
0.0	0.0	100.0	100.0	2	0.0	0.0	-0.024	0.0	98.94554	0.0	1	0.0	0.0	0.0	0.0	0.0
0.0	0.0	100.0	100.0	2	0.0	0.0	-0.025	0.0	98.94554	0.0	1	0.0	0.0	0.0	0.0	0.0
0.0	0.0	100.0	100.0	2	0.0	0.0	-0.026	0.0	98.93926	0.0	1	0.0	0.0	0.0	0.0	0.0
0.0	0.0	100.0	100.0	2	0.0	0.0	-0.027	0.0	99.57723	0.0	1	0.0	0.0	0.0	0.0	0.0
0.0	0.0	100.0	100.0	2	0.0	0.0	-0.028	0.0	99.57723	0.0	1	0.0	0.0	0.0	0.0	0.0
0.0	0.0	100.0	100.0	2	0.0	0.0	-0.029	0.0	98.39285	0.0	1	0.0	0.0	0.0	0.0	0.0
0.0	0.0	100.0	100.0	2	0.0	0.0	-0.03	0.0	99.79681	0.0	1	0.0	0.0	0.0	0.0	0.0
0.0	0.0	100.0	100.0	2	0.0	0.0	-0.031	0.0	99.79681	0.0	1	0.0	0.0	0.0	0.0	0.0
0.0	0.0	100.0	100.0	2	0.0	0.0	-0.031	0.0	100.32304	0.0	1	0.0	0.0	0.0	0.0	0.0
0.0	0.0	100.0	100.0	2	0.0	0.0	-0.032	0.0	100.32304	0.0	1	0.0	0.0	0.0	0.0	0.0
0.0	0.0	100.0	100.0	2	0.0	0.0	-0.033	0.0	98.4496	0.0	1	0.0	0.0	0.0	0.0	0.0
0.0	0.0	100.0	100.0	2	0.0	0.0	-0.034	0.0	98.03813	0.0	1	0.0	0.0	0.0	0.0	0.0
0.0	0.0	100.0	100.0	2	0.0	0.0	-0.035	0.0	98.03813	0.0	1	0.0	0.0	0.0	0.0	0.0
0.0	0.0	100.0	100.0	2	0.0	0.0	-0.035	0.0	94.41173	0.0	1	0.0	0.0	0.0	0.0	0.0
0.0	0.0	100.0	100.0	2	0.0	0.0	-0.036	0.0	97.25395	0.0	1	0.0	0.0	0.0	0.0	0.0
0.0	0.0	100.0	100.0	2	0.0	0.0	-0.037	0.0	97.25395	0.0	1	0.0	0.0	0.0	0.0	0.0
0.0	0.0	100.0	100.0	2	0.0	0.0	-0.038	0.0	97.58785	0.0	1	0.0	0.0	0.0	0.0	0.0
0.0	0.0	100.0	100.0	2	0.0	0.0	-0.039	0.0	97.58785	0.0	1	0.0	0.0	0.0	0.0	0.0
0.0	0.0	100.0	100.0	2	0.0	0.0	-0.039	0.0	97.99326	0.0	1	0.0	0.0	0.0	0.0	0.0
0.0	0.0	100.0	100.0	2	0.0	0.0	-0.04	0.0	98.231255	0.0	1	0.0	0.0	0.0	0.0	0.0
0.0	0.0	100.0	100.0	2	0.0	0.0	-0.041	0.0	98.231255	0.0	1	0.0	0.0	0.0	0.0	0.0
0.0	0.0	100.0	100.0	2	0.0	0.0	-0.041	0.0	98.870125	0.0	1	0.0	0.0	0.0	0.0	0.0
0.0	0.0	100.0	100.0	2	0.0	0.0	-0.042	0.0	99.06435	0.0	1	0.0	0.0	0.0	0.0	0.0
0.0	0.0	100.0	100.0	2	0.0	0.0	-0.043	0.0	99.06435	0.0	1	0.0	0.0	0.0	0.0	0.0
0.0	0.0	100.0	100.0	2	0.0	0.0	-0.043	0.0	98.16505	0.0	1	0.0	0.0	0.0	0.0	0.0
0.0	0.0	100.0	100.0	2	0.0	0.0	-0.044	0.0	98.16505	0.0	1	0.0	0.0	0.0	0.0	0.0
0.0	0.0	100.0	100.0	2	0.0	0.0	-0.044	0.0	97.15644	0.0	1	0.0	0.0	0.0	0.0	0.0
0.0	0.0	100.0	100.0	2	0.0	0.0	-0.045	0.0	97.68018	0.0	1	0.0	0.0	0.0	0.0	0.0
0.0	0.0	100.0	100.0	2	0.0	0.0	-0.045	0.0	97.68018	0.0	1	0.0	0.0	0.0	0.0	0.0
0.0	0.0	100.0	100.0	2	0.0	0.0	-0.046	0.0	97.41466	0.0	1	0.0	0.0	0.0	0.0	0.0
0.0	0.0	100.0	100.0	2	0.0	0.0	-0.046	0.0	96.904945	0.0	1	0.0	0.0	0.0	0.0	0.0
0.0	0.0	100.0	100.0	2	0.0	0.0	-0.046	0.0	96.904945	0.0	1	0.0	0.0	0.0	0.0	0.0
0.0	0.0	100.0	100.0	2	0.0	0.0	-0.047	0.0	97.2815	0.0	1	0.0	0.0	0.0	0.0	0.0
0.0	0.0	100.0	100.0	2	0.0	0.0	-0.047	0.0	97.2815	0.0	1	0.0	0.0	0.0	0.0	0.0
0.0	0.0	100.0	100.0	2	0.0	0.0	-0.047	0.0	96.845436	0.0	1	0.0	0.0	0.0	0.0	0.0
0.0	0.0	100.0	100.0	2	0.0	0.0	-0.047	0.0	97.131546	0.0	1	0.0	0.0	0.0	0.0	0.0
0.0	0.0	100.0	100.0	2	0.0	0.0	-0.047	0.0	97.131546	0.0	1	0.0	0.0	0.0	0.0	0.0
0.0	0.0	100.0	100.0	2	0.0	0.0	-0.048	0.0	97.66316	0.0	1	0.0	0.0	0.0	0.0	0.0
0.0	0.0	100.0	100.0	2	0.0	0.0	-0.048	0.0	97.92836	0.0	1	0.0	0.0	0.0	0.0	0.0
0.0	0.0	100.0	100.0	2	0.0	0.0	-0.048	0.0	98.33544	0.0	1	0.0	0.0	0.0	0.0	0.0
0.0	0.0	100.0	100.0	2	0.0	0.0	-0.048	0.0	99.01428	0.0	1	0.0	0.0	0.0	0.0	0.0
0.0	0.0	100.0	100.0	2	0.0	0.0	-0.048	0.0	99.01428	0.0	1	0.0	0.0	0.0	0.0	0.0
0.0	0.0	100.0	100.0	2	0.0	0.0	-0.048	0.0	98.47602	0.0	1	0.0	0.0	0.0	0.0	0.0
0.0	0.0	100.0	100.0	2	0.0	0.0	-0.048	0.0	98.96515	0.0	1	0.0	0.0	0.0	0.0	0.0
0.0	0.0	100.0	100.0	2	0.0	0.0	-0.048	0.0	98.96515	0.0	1	0.0	0.0	0.0	0.0	0.0
0.0	0.0	100.0	100.0	2	0.0	0.0	-0.049	0.0	97.794235	0.0	1	0.0	0.0	0.0	0.0	0.0
0.0	0.0	100.0	100.0	2	0.0	0.0	-0.049	0.0	97.38029	0.0	1	0.0	0.0	0.0	0.0	0.0
0.0	0.0	100.0	100.0	2	0.0	0.0	-0.049	0.0	97.38029	0.0	1	0.0	0.0	0.0	0.0	0.0
0.0	0.0	100.0	100.0	2	0.0	0.0	-0.049	0.0	98.367966	0.0	1	0.0	0.0	0.0	0.0	0.0
0.0	0.0	100.0	100.0	2	0.0	0.0	-0.049	0.0	98.367966	0.0	1	0.0	0.0	0.0	0.0	0.0
0.0	0.0	100.0	100.0	2	0.0	0.0	-0.049	0.0	97.35388	0.0	1	0.0	0.0	0.0	0.0	0.0
0.0	0.0	100.0	100.0	2	0.0	0.0	-0.05	0.0	96.98005	0.0	1	0.0	0.0	0.0	0.0	0.0
0.0	0.0	100.0	100.0	2	0.0	0.0	-0.05	0.0	96.98005	0.0	1	0.0	0.0	0.0	0.0	0.0
0.0	0.0	100.0	100.0	2	0.0	0.0	-0.05	0.0	96.91506	0.0	1	0.0	0.0	0.0	0.0	0.0
0.0	0.0	100.0	100.0	2	0.0	0.0	-0.05	0.0	96.789894	0.0	1	0.0	0.0	0.0	0.0	0.0
0.0	0.0	100.0	100.0	2	0.0	0.0	-0.05	0.0	96.789894	0.0	1	0.0	0.0	0.0	0.0	0.0
0.0	0.0	100.0	100.0	2	0.0	0.0	-0.051	0.0	94.73142	0.0	1	0.0	0.0	0.0	0.0	0.0
0.0	0.0	100.0	100.0	2	0.0	0.0	-0.051	0.0	97.61871	0.0	1	0.0	0.0	0.0	0.0	0.0
0.0	0.0	100.0	100.0	2	0.0	0.0	-0.051	0.0	98.69112	0.0	1	0.0	0.0	0.0	0.0	0.0
0.0	0.0	100.0	100.0	2	0.0	0.0	-0.051	0.0	97.986465	0.0	1	0.0	0.0	0.0	0.0	0.0
0.0	0.0	100.0	100.0	2	0.0	0.0	-0.051	0.0	97.986465	0.0	1	0.0	0.0	0.0	0.0	0.0
0.0	0.0	100.0	100.0	2	0.0	0.0	-0.051	0.0	97.28351	0.0	1	0.0	0.0	0.0	0.0	0.0
0.0	0.0	100.0	100.0	2	0.0	0.0	-0.051	0.0	97.93698	0.0	1	0.0	0.0	0.0	0.0	0.0
0.0	0.0	100.0	100.0	2	0.0	0.0	-0.051	0.0	97.93698	0.0	1	0.0	0.0	0.0	0.0	0.0
0.0	0.0	100.0	100.0	2	0.0	0.0	-0.051	0.0	97.61871	0.0	1	0.0	0.0	0.0	0.0	0.0
0.0	0.0	100.0	100.0	2	0.0	0.0	-0.051	0.0	97.61871	0.0	1	0.0	0.0	0.0	0.0	0.0
0.0	0.0	100.0	100.0	2	0.0	0.0	-0.05	0.0	98.03218	0.0	1	0.0	0.0	0.0	0.0	0.0
0.0	0.0	100.0	100.0	2	0.0	0.0	-0.05	0.0	98.73973	0.0	1	0.0	0.0	1.0	0.0	0.0
0.0	0.0	100.0	100.0	2	0.0	0.0	-0.05	0.0	98.73973	0.0	1	0.0	0.0	1.0	0.0	0.0
0.0	0.0	100.0	100.0	2	0.0	0.0	-0.05	0.0	97.24672	0.0	1	0.0	0.0	3.0	0.0	0.0
-6944.445	500.0	100.0	100.0	2	0.0	0.0	-0.049	0.0	96.97711	0.0	1	0.0	0.0	3.0	0.0	0.0
-6944.445	500.0	100.0	100.0	2	0.0	0.0	-0.048	0.0	96.97711	0.0	1	0.0	0.0	3.0	0.0	0.0
-6944.445	500.0	100.0	100.0	2	0.0	0.0	-0.048	0.0	96.71583	0.0	1	0.0	0.0	3.0	0.0	0.0
-6944.445	500.0	100.0	100.0	2	0.0	0.0	-0.047	0.0	96.71583	0.0	1	0.0	0.0	3.0	0.0	0.0
-6944.445	500.0	100.0	100.0	2	0.0	0.0	-0.046	0.0	96.86615	0.0	1	0.0	0.0	3.0	0.0	0.0
-6944.445	500.0	100.0	100.0	2	0.0	0.0	-0.046	0.0	97.76042	-0.947	1	0.0	0.0	3.0	0.0	0.0
-6944.445	500.0	100.0	100.0	2	0.0	0.0	-0.045	0.0	97.76042	-1.372	1	0.0	0.0	3.0	0.0	0.0
-6944.445	500.0	100.0	100.0	2	0.0	0.0	-0.044	0.0	98.242966	-1.372	1	0.0	0.0	3.0	0.0	0.0
-6944.445	500.0	100.0	100.0	2	0.0	0.0	-0.044	0.0	97.92546	-2.133	1	0.0	0.0	3.0	0.0	0.0
-6944.445	500.0	100.0	100.0	2	0.0	0.0	-0.043	0.0	97.92546	-2.79	1	0.0	0.0	3.0	0.0	0.0
-6944.445	500.0	100.0	100.0	2	0.0	0.0	-0.042	0.0	98.82216	-2.79	1	0.0	0.0	3.0	0.0	0.0
-6944.445	500.0	100.0	100.0	2	0.0	0.0	-0.041	0.0	98.82216	-3.084	1	0.0	0.0	3.0	0.0	0.0
-6944.445	500.0	100.0	100.0	2	0.0	0.0	-0.04	0.0	98.52709	-3.084	1	0.0	0.0	3.0	0.0	0.0
-6944.445	500.0	100.0	100.0	2	0.0	0.0	-0.039	0.0	98.714386	-3.612	1	0.0	0.0	3.0	0.0	0.0
-6944.445	500.0	100.0	100.0	2	0.0	0.0	-0.038	0.0	98.714386	-3.848	1	0.0	0.0	3.0	0.0	0.0
-6944.445	500.0	100.0	100.0	2	0.0	0.0	-0.037	0.0	99.54731	-3.848	1	0.0	0.0	3.0	0.0	0.0
-6944.445	500.0	100.0	100.0	2	0.0	0.0	-0.035	0.0	98.97674	-4.272	1	0.0	0.0	3.0	0.0	0.0
-6944.445	500.0	100.0	100.0	2	0.0	0.0	-0.034	0.0	98.97674	-4.637	1	0.0	0.0	3.0	0.0	0.0
-6944.445	500.0	100.0	100.0	2	0.0	0.0	-0.032	0.0	99.78399	-4.637	1	0.0	0.0	3.0	0.0	0.0
-6944.445	500.0	100.0	100.0	2	0.0	0.0	-0.031	0.0	99.78399	-4.801	1	0.0	0.0	3.0	0.0	0.0
-6944.445	500.0	100.0	100.0	2	0.0	0.0	-0.029	0.0	99.36058	-4.801	1	0.0	0.0	3.0	0.0	0.0
-6944.445	500.0	100.0	100.0	2	0.0	0.0	-0.028	0.0	99.3919	-5.094	1	0.0	0.0	3.0	0.0	0.0
-6944.445	500.0	100.0	100.0	2	0.0	0.0	-0.026	0.0	99.3919	-5.226	1	0.0	0.0	3.0	0.0	0.0
-6944.445	500.0	100.0	100.0	2	0.0	0.0	-0.024	0.0	99.4969	-5.226	1	0.0	0.0	3.0	0.0	0.0
-6944.445	500.0	100.0	100.0	2	0.0	0.0	-0.023	0.0	100.07705	-5.462	1	0.0	0.0	3.0	0.0	0.0
-6944.445	500.0	100.0	100.0	2	0.0	0.0	-0.021	0.0	100.07705	-5.462	1	0.0	0.0	3.0	0.0	0.0
-6944.445	500.0	100.0	100.0	2	0.0	0.0	-0.019	0.0	100.1222	-5.665	1	0.0	0.0	3.0	0.0	0.0
-6944.445	500.0	100.0	100.0	2	0.0	0.0	-0.017	0.0	100.1222	-5.757	1	0.0	0.0	3.0	0.0	0.0
-6944.445	500.0	100.0	100.0	2	0.0	0.0	-0.015	0.0	99.11797	-5.757	1	0.0	0.0	3.0	0.0	0.0
-6944.445	500.0	100.0	100.0	2	0.0	0.0	-0.013	0.0	99.336784	-5.919	1	0.0	0.0	3.0	0.0	0.0
-6944.445	500.0	100.0	100.0	2	0.0	0.0	-0.011	0.0	99.336784	-5.993	1	0.0	0.0	3.0	0.0	0.0
-6944.445	500.0	100.0	100.0	2	0.0	0.0	-0.009	0.0	98.6296	-5.993	1	0.0	0.0	3.0	0.0	0.0
-6944.445	500.0	100.0	100.0	2	0.0	0.0	-0.007	0.0	98.768364	-6.123	1	0.0	0.0	5.0	0.0	0.0
-6944.445	500.0	100.0	100.0	2	0.0	0.0	-0.004	0.0	98.768364	-6.182	1	0.0	0.0	5.0	0.0	0.0
-6944.445	500.0	100.0	100.0	2	0.0	0.0	-0.002	0.0	98.16892	-6.182	1	0.0	0.0	5.0	0.0	0.0
-6944.445	500.0	100.0	100.0	2	0.0	0.0	0.0	0.0	98.16892	-6.287	1	0.0	0.0	5.0	0.0	0.0
-6944.445	500.0	100.0	100.0	2	0.0	0.0	0.001	0.0	98.35009	-6.287	1	0.0	0.0	5.0	0.0	0.0
-6944.445	500.0	100.0	100.0	2	0.0	0.0	0.003	0.0	98.62384	-6.378	1	0.0	0.0	5.0	0.0	0.0
-6944.445	500.0	100.0	100.0	2	0.0	0.0	0.006	0.0	98.62384	-6.418	1	0.0	0.0	5.0	0.0	0.0
-6944.445	500.0	100.0	100.0	2	0.0	0.0	0.008	0.0	98.75695	-6.418	1	0.0	0.0	5.0	0.0	0.0
-6944.445	500.0	100.0	100.0	2	0.0	0.0	0.01	0.0	99.188446	-6.491	1	0.0	0.0	5.0	0.0	0.0
-6944.445	500.0	100.0	100.0	2	0.0	0.0	0.013	0.0	99.188446	-6.491	1	0.0	0.0	5.0	0.0	0.0
-6944.445	500.0	100.0	100.0	2	0.0	0.0	0.015	0.0	97.91724	-6.524	1	0.0	0.0	5.0	0.0	0.0
-6944.445	500.0	100.0	100.0	2	0.0	0.0	0.017	0.0	97.91724	-6.582	1	0.0	0.0	5.0	0.0	0.0
-6944.445	500.0	100.0	100.0	2	0.0	0.0	0.02	0.0	97.37677	-6.582	1	0.0	0.0	5.0	0.0	0.0
-6944.445	500.0	100.0	100.0	2	0.0	0.0	0.022	0.0	97.81129	-6.608	1	0.0	0.0	5.0	0.0	0.0
-6944.445	500.0	100.0	100.0	2	0.0	0.0	0.024	0.0	97.81129	-6.655	1	0.0	0.0	5.0	0.0	0.0
-6944.445	500.0	100.0	100.0	2	0.0	0.0	0.027	0.0	97.195526	-6.655	1	0.0	0.0	5.0	0.0	0.0
-6944.445	500.0	100.0	100.0	2	0.0	0.0	0.029	0.0	97.03402	-6.696	1	0.0	0.0	5.0	0.0	0.0
-6944.445	500.0	100.0	100.0	2	0.0	0.0	0.031	0.0	97.03402	-6.696	1	0.0	0.0	5.0	0.0	0.0
-6944.445	500.0	100.0	100.0	2	0.0	0.0	0.033	0.0	97.92671	-6.714	1	0.0	0.0	5.0	0.0	0.0
-6944.445	500.0	100.0	100.0	2	0.0	0.0	0.035	0.0	97.92671	-6.746	1	0.0	0.0	5.0	0.0	0.0
-6944.445	500.0	100.0	100.0	2	0.0	0.0	0.037	0.0	97.54578	-6.746	1	0.0	0.0	5.0	0.0	0.0
-6944.445	500.0	100.0	100.0	2	0.0	0.0	0.039	0.0	97.381546	-6.761	1	0.0	0.0	5.0	0.0	0.0
-6944.445	500.0	100.0	100.0	2	0.0	0.0	0.042	0.0	97.381546	-6.787	1	0.0	0.0	5.0	0.0	0.0
-6944.445	500.0	100.0	100.0	2	0.0	0.0	0.044	0.0	97.44484	-6.787	1	0.0	0.0	5.0	0.0	0.0
-6944.445	500.0	100.0	100.0	2	0.0	0.0	0.045	0.0	97.634705	-6.799	1	0.0	0.0	5.0	0.0	0.0
-6944.445	500.0	100.0	100.0	2	0.0	0.0	0.047	0.0	97.59386	-6.799	1	0.0	0.0	5.0	0.0	0.0
-6944.445	500.0	100.0	100.0	2	0.0	0.0	0.049	0.0	98.444984	-6.82	1	0.0	0.0	5.0	0.0	0.0
-6944.445	500.0	100.0	100.0	2	0.0	0.0	0.051	0.0	98.444984	-6.838	1	0.0	0.0	5.0	0.0	0.0
-6944.445	500.0	100.0	100.0	2	0.0	0.0	0.053	0.0	97.19749	-6.838	1	0.0	0.0	5.0	0.0	0.0
-6944.445	500.0	100.0	100.0	2	0.0	0.0	0.055	0.0	98.21395	-6.846	1	0.0	0.0	5.0	0.0	0.0
-6944.445	500.0	100.0	100.0	2	0.0	0.0	0.057	0.0	98.21395	-6.853	1	0.0	0.0	5.0	0.0	0.0
-6944.445	500.0	100.0	100.0	2	0.0	0.0	0.059	0.0	98.35202	-6.853	1	0.0	0.0	5.0	0.0	0.0
-6944.445	500.0	100.0	100.0	2	0.0	0.0	0.061	0.0	98.795135	-6.867	1	0.0	0.0	5.0	0.0	0.0
-6944.445	500.0	100.0	100.0	2	0.0	0.0	0.062	0.0	98.795135	-6.867	1	0.0	0.0	5.0	0.0	0.0
-6944.445	500.0	100.0	100.0	2	0.0	0.0	0.064	0.0	98.88743	-6.873	1	0.0	0.0	5.0	0.0	0.0
-6944.445	500.0	100.0	100.0	2	0.0	0.0	0.066	0.0	98.88743	-6.884	1	0.0	0.0	5.0	0.0	0.0
-6944.445	500.0	100.0	100.0	2	0.0	0.0	0.068	0.0	98.89579	-6.884	1	0.0	0.0	5.0	0.0	0.0
-6944.445	500.0	100.0	100.0	2	0.0	0.0	0.069	0.0	99.498795	-6.893	1	0.0	0.0	5.0	0.0	0.0
-6944.445	500.0	100.0	100.0	2	0.0	0.0	0.071	0.0	99.498795	-6.897	1	0.0	0.0	5.0	0.0	0.0
-6944.445	500.0	100.0	100.0	2	0.0	0.0	0.073	0.0	98.7964	-6.897	1	0.0	0.0	5.0	0.0	0.0
-6944.445	500.0	100.0	100.0	2	0.0	0.0	0.074	0.0	98.708824	-6.905	1	0.0	0.0	5.0	0.0	0.0
-6944.445	500.0	100.0	100.0	2	0.0	0.0	0.076	0.0	98.708824	-6.905	1	0.0	0.0	5.0	0.0	0.0
-6944.445	500.0	100.0	100.0	2	0.0	0.0	0.078	0.0	98.79311	-6.908	1	0.0	0.0	5.0	0.0	0.0
-6944.445	500.0	100.0	100.0	2	0.0	0.0	0.08	0.0	98.79311	-6.914	1	0.0	0.0	5.0	0.0	0.0
-6944.445	500.0	100.0	100.0	2	0.0	0.0	0.081	0.0	98.46955	-6.914	1	0.0	0.0	5.0	0.0	0.0
-6944.445	500.0	100.0	100.0	2	0.0	0.0	0.083	0.0	97.71991	-6.92	1	0.0	0.0	5.0	0.0	0.0
-6944.445	500.0	100.0	100.0	2	0.0	0.0	0.085	0.0	97.71991	-6.922	1	0.0	0.0	5.0	0.0	0.0
-6944.445	500.0	100.0	100.0	2	0.0	0.0	0.086	0.0	97.21635	-6.922	1	0.0	0.0	5.0	0.0	0.0
-6944.445	500.0	100.0	100.0	2	0.0	0.0	0.088	0.0	96.811104	-6.926	1	0.0	0.0	5.0	0.0	0.0
-6944.445	500.0	100.0	100.0	2	0.0	0.0	0.089	0.0	96.811104	-6.926	1	0.0	0.0	5.0	0.0	0.0
-6944.445	500.0	100.0	100.0	2	0.0	0.0	0.091	0.0	96.079765	-6.928	1	0.0	0.0	5.0	0.0	0.0
-6944.445	500.0	100.0	100.0	2	0.0	0.0	0.092	0.0	96.079765	-6.931	1	0.0	0.0	5.0	0.0	0.0
-6944.445	500.0	100.0	100.0	2	0.0	0.0	0.094	0.0	95.478775	-6.931	1	0.0	0.0	5.0	0.0	0.0
-6944.445	500.0	100.0	100.0	2	0.0	0.0	0.096	0.0	95.4646	-6.933	1	0.0	0.0	5.0	0.0	0.0
-6944.445	500.0	100.0	100.0	2	0.0	0.0	0.097	0.0	95.4646	-6.934	1	0.0	0.0	5.0	0.0	0.0
-6944.445	500.0	100.0	100.0	2	0.0	0.0	0.098	0.0	90.908844	-6.934	1	0.0	0.0	5.0	0.0	0.0
-6944.445	500.0	100.0	100.0	2	0.0	0.0	0.1	0.0	94.072845	-6.935	1	0.0	0.0	5.0	0.0	0.0
-6944.445	500.0	100.0	100.0	2	0.0	0.0	0.101	0.0	94.072845	-6.936	1	0.0	0.0	5.0	0.0	0.0
-6944.445	500.0	100.0	100.0	2	0.0	0.0	0.102	0.0	94.96561	-6.938	1	0.0	0.0	5.0	0.0	0.0
-6944.445	500.0	100.0	100.0	2	0.0	0.0	0.103	0.0	94.96561	-6.941	1	0.0	0.0	5.0	0.0	0.0
-6944.445	500.0	100.0	100.0	2	0.0	0.0	0.105	0.0	94.98684	-6.941	1	0.0	0.0	5.0	0.0	0.0
-6944.445	500.0	100.0	100.0	2	0.0	0.0	0.106	0.0	95.02253	-6.942	1	0.0	0.0	5.0	0.0	0.0
-6944.445	500.0	100.0	100.0	2	0.0	0.0	0.107	0.0	95.473465	-6.942	1	0.0	0.0	5.0	0.0	0.0
-6944.445	500.0	100.0	100.0	2	0.0	0.0	0.108	0.0	95.76303	-6.942	1	0.0	0.0	5.0	0.0	0.0
-6944.445	500.0	100.0	100.0	2	0.0	0.0	0.11	0.0	96.07474	-6.943	1	0.0	0.0	5.0	0.0	0.0
-6944.445	500.0	100.0	100.0	2	0.0	0.0	0.111	0.0	96.07474	-6.943	1	0.0	0.0	5.0	0.0	0.0
-6944.445	500.0	100.0	100.0	2	0.0	0.0	0.112	0.0	96.830696	-6.944	1	0.0	0.0	5.0	0.0	0.0
-6944.445	500.0	100.0	100.0	2	0.0	0.0	0.114	0.0	96.830696	-6.945	1	0.0	0.0	5.0	0.0	0.0
-6944.445	500.0	100.0	100.0	1	0.0	0.0	0.115	0.0	97.43917	-6.945	1	0.0	0.0	5.0	0.0	0.0
-6944.445	500.0	100.0	100.0	1	0.0	0.0	0.116	0.0	96.91326	-6.946	1	0.0	0.0	5.0	0.0	0.0
-6944.445	500.0	100.0	100.0	1	0.0	0.0	0.117	0.0	96.91326	-6.947	1	0.0	0.0	5.0	0.0	0.0
-6944.445	500.0	100.0	100.0	1	0.0	0.0	0.119	0.0	95.660164	-6.947	1	0.0	0.0	5.0	0.0	0.0
-6944.445	500.0	100.0	100.0	1	0.0	0.0	0.12	0.0	95.980255	-6.947	1	0.0	0.0	5.0	0.0	0.0
-6944.445	500.0	100.0	100.0	1	0.0	0.0	0.122	0.0	95.980255	-6.947	1	0.0	0.0	5.0	0.0	0.0
-6944.445	500.0	100.0	100.0	1	0.0	0.0	0.123	0.0	96.33864	-6.948	1	0.0	0.0	5.0	0.0	0.0
-6944.445	500.0	100.0	100.0	1	0.0	0.0	0.125	0.0	96.33864	-6.948	1	0.0	0.0	5.0	0.0	0.0
-6944.445	500.0	100.0	100.0	1	0.0	0.0	0.126	0.0	95.73035	-6.948	1	0.0	0.0	5.0	0.0	0.0
-6944.445	500.0	100.0	100.0	1	0.0	0.0	0.128	0.0	96.918236	-6.949	1	0.0	0.0	5.0	0.0	0.0
-6944.445	500.0	100.0	100.0	1	0.0	0.0	0.13	0.0	96.918236	-6.949	1	0.0	0.0	5.0	0.0	0.0
-6944.445	500.0	100.0	100.0	1	0.0	0.0	0.132	0.0	97.115005	-6.949	1	0.0	0.0	5.0	0.0	0.0
-6944.445	500.0	100.0	100.0	1	0.0	0.0	0.133	0.0	96.732475	-6.949	1	0.0	0.0	5.0	0.0	0.0
-6944.445	500.0	100.0	100.0	1	0.0	0.0	0.135	0.0	96.732475	-6.949	1	0.0	0.0	5.0	0.0	0.0
-6944.445	500.0	100.0	100.0	1	0.0	0.0	0.137	0.0	96.654976	-6.95	1	0.0	0.0	5.0	0.0	0.0
-6944.445	500.0	100.0	100.0	1	0.0	0.0	0.139	0.0	95.82763	-6.95	1	0.0	0.0	5.0	0.0	0.0
-6944.445	500.0	100.0	100.0	1	0.0	0.0	0.141	0.0	96.3657	-6.95	1	0.0	0.0	5.0	0.0	0.0
-6944.445	500.0	100.0	100.0	1	0.0	0.0	0.143	0.0	97.319626	-6.95	1	0.0	0.0	5.0	0.0	0.0
-6944.445	500.0	100.0	100.0	1	0.0	0.0	0.145	0.0	97.319626	-6.95	1	0.0	0.0	5.0	0.0	0.0
-6944.445	500.0	100.0	100.0	1	0.0	0.0	0.147	0.0	97.15951	-6.95	1	0.0	0.0	5.0	0.0	0.0
-6944.445	500.0	100.0	100.0	1	0.0	0.0	0.149	0.0	96.5081	-6.951	1	0.0	0.0	5.0	0.0	0.0
-6944.445	500.0	100.0	100.0	1	0.0	0.0	0.151	0.0	96.5081	-6.951	1	0.0	0.0	5.0	0.0	0.0
-6944.445	500.0	100.0	100.0	1	0.0	0.0	0.153	0.0	96.51384	-6.951	1	0.0	0.0	6.0	0.0	0.0
-6944.445	500.0	100.0	100.0	1	0.0	0.0	0.155	0.0	96.51384	-6.951	1	0.0	0.0	6.0	0.0	0.0
0.0	500.0	100.0	100.0	0	0.0	0.0	0.157	0.0	96.8982	-6.951	1	1.0	0.0	0.0	0.0	0.0
0.0	500.0	100.0	100.0	0	0.0	0.0	0.159	0.0	96.41271	-6.951	1	1.0	0.0	0.0	0.0	0.0
0.0	500.0	100.0	100.0	0	0.0	0.0	0.161	0.0	96.41271	-6.951	1	1.0	0.0	0.0	0.0	0.0
0.0	500.0	100.0	100.0	0	0.0	0.0	0.163	0.0	95.95325	-6.951	1	1.0	0.0	0.0	0.0	0.0
0.0	500.0	100.0	100.0	0	0.0	0.0	0.165	0.0	95.76798	-6.46	1	1.0	0.0	0.0	0.0	0.0
0.0	500.0	100.0	100.0	0	0.0	0.0	0.167	0.0	95.76798	-6.46	1	1.0	0.0	0.0	0.0	0.0
0.0	500.0	100.0	100.0	0	0.0	0.0	0.169	0.0	95.2582	-5.579	1	1.0	0.0	0.0	0.0	0.0
0.0	500.0	100.0	100.0	0	0.0	0.0	0.171	0.0	95.2582	-5.185	1	1.0	0.0	0.0	0.0	0.0
0.0	500.0	100.0	100.0	0	0.0	0.0	0.173	0.0	95.3234	-5.185	1	1.0	0.0	0.0	0.0	0.0
0.0	500.0	100.0	100.0	0	0.0	0.0	0.175	0.0	96.94391	-4.477	1	1.0	0.0	0.0	0.0	0.0
0.0	500.0	100.0	100.0	0	0.0	0.0	0.177	0.0	96.94391	-4.16	1	1.0	0.0	0.0	0.0	0.0
0.0	500.0	100.0	100.0	0	0.0	0.0	0.179	0.0	98.22991	-4.16	1	1.0	0.0	0.0	0.0	0.0
0.0	500.0	100.0	100.0	0	0.0	0.0	0.181	0.0	97.755714	-3.592	1	1.0	0.0	0.0	0.0	0.0
0.0	500.0	100.0	100.0	0	0.0	0.0	0.183	0.0	97.755714	-3.592	1	1.0	0.0	0.0	0.0	0.0
0.0	500.0	100.0	100.0	0	0.0	0.0	0.186	0.0	97.76281	-3.102	1	1.0	0.0	0.0	0.0	0.0
0.0	500.0	100.0	100.0	0	0.0	0.0	0.187	0.0	97.76281	-2.883	1	1.0	0.0	0.0	0.0	0.0
0.0	500.0	100.0	100.0	0	0.0	0.0	0.189	0.0	97.242386	-2.883	1	1.0	0.0	0.0	0.0	0.0
0.0	500.0	100.0	100.0	0	0.0	0.0	0.191	0.0	97.316345	-2.489	1	1.0	0.0	0.0	0.0	0.0
0.0	500.0	100.0	100.0	0	0.0	0.0	0.193	0.0	97.316345	-2.313	1	1.0	0.0	0.0	0.0	0.0
0.0	500.0	100.0	100.0	0	0.0	0.0	0.194	0.0	97.00062	-2.313	1	1.0	0.0	0.0	0.0	0.0
0.0	500.0	100.0	100.0	0	0.0	0.0	0.196	0.0	96.91513	-1.997	1	1.0	0.0	0.0	0.0	0.0
0.0	500.0	100.0	100.0	0	0.0	0.0	0.197	0.0	96.91513	-1.997	1	1.0	0.0	0.0	0.0	0.0
0.0	500.0	100.0	100.0	0	0.0	0.0	0.198	0.0	97.40071	-1.856	1	1.0	0.0	0.0	0.0	0.0
0.0	500.0	100.0	100.0	0	0.0	0.0	0.2	0.0	97.40071	-1.603	1	1.0	0.0	0.0	0.0	0.0
0.0	500.0	100.0	100.0	0	0.0	0.0	0.201	0.0	96.91963	-1.603	1	1.0	0.0	0.0	0.0	0.0
0.0	500.0	100.0	100.0	0	0.0	0.0	0.203	0.0	97.41199	-1.489	1	1.0	0.0	0.0	0.0	0.0
0.0	500.0	100.0	100.0	0	0.0	0.0	0.204	0.0	97.41199	-1.286	1	1.0	0.0	0.0	0.0	0.0
0.0	500.0	100.0	100.0	0	0.0	0.0	0.205	0.0	96.32528	-1.286	1	1.0	0.0	0.0	0.0	0.0
0.0	500.0	100.0	100.0	0	0.0	0.0	0.206	0.0	96.32528	-1.195	1	1.0	0.0	0.0	0.0	0.0
0.0	500.0	100.0	100.0	0	0.0	0.0	0.207	0.0	96.60862	-1.195	1	1.0	0.0	0.0	0.0	0.0
0.0	500.0	100.0	100.0	0	0.0	0.0	0.208	0.0	96.56922	-1.032	1	1.0	0.0	0.0	0.0	0.0
0.0	500.0	100.0	100.0	0	0.0	0.0	0.208	0.0	96.56922	-0.959	1	1.0	0.0	0.0	0.0	0.0
0.0	500.0	100.0	100.0	0	0.0	0.0	0.209	0.0	95.96802	-0.959	1	1.0	0.0	0.0	0.0	0.0
0.0	500.0	100.0	100.0	0	0.0	0.0	0.209	0.0	95.99744	-0.828	1	1.0	0.0	0.0	0.0	0.0
0.0	500.0	100.0	100.0	0	0.0	0.0	0.21	0.0	95.99744	-0.769	1	1.0	0.0	0.0	0.0	0.0
0.0	500.0	100.0	100.0	0	0.0	0.0	0.21	0.0	95.240204	-0.769	1	1.0	0.0	0.0	0.0	0.0
0.0	500.0	100.0	100.0	0	0.0	0.0	0.211	0.0	95.240204	-0.664	1	1.0	0.0	0.0	0.0	0.0
0.0	500.0	100.0	100.0	0	0.0	0.0	0.211	0.0	95.80296	-0.664	1	1.0	0.0	0.0	0.0	0.0
0.0	500.0	100.0	100.0	0	0.0	0.0	0.212	0.0	96.50094	-0.617	1	1.0	0.0	0.0	0.0	0.0
0.0	500.0	100.0	100.0	0	0.0	0.0	0.212	0.0	96.50094	-0.533	1	1.0	0.0	0.0	0.0	0.0
0.0	500.0	100.0	100.0	0	0.0	0.0	0.212	0.0	96.40359	-0.533	1	1.0	0.0	0.0	0.0	0.0
0.0	500.0	100.0	100.0	0	0.0	0.0	0.213	0.0	96.56212	-0.46	1	1.0	0.0	0.0	0.0	0.0
0.0	500.0	100.0	100.0	0	0.0	0.0	0.213	0.0	96.56212	-0.427	1	1.0	0.0	0.0	0.0	0.0
0.0	500.0	100.0	100.0	0	0.0	0.0	0.213	0.0	97.197586	-0.427	1	1.0	0.0	0.0	0.0	0.0
0.0	500.0	100.0	100.0	0	0.0	0.0	0.213	0.0	97.197586	-0.369	1	1.0	0.0	0.0	0.0	0.0
0.0	500.0	100.0	100.0	0	0.0	0.0	0.214	0.0	97.32894	-0.369	1	1.0	0.0	0.0	0.0	0.0
0.0	500.0	100.0	100.0	0	0.0	0.0	0.214	0.0	98.039696	-0.342	1	1.0	0.0	0.0	0.0	0.0
0.0	500.0	100.0	100.0	0	0.0	0.0	0.214	0.0	98.039696	-0.296	1	1.0	0.0	0.0	0.0	0.0
0.0	500.0	100.0	100.0	0	0.0	0.0	0.214	0.0	98.82195	-0.296	1	1.0	0.0	0.0	0.0	0.0
0.0	500.0	100.0	100.0	0	0.0	0.0	0.214	0.0	98.24789	-0.255	1	1.0	0.0	0.0	0.0	0.0
0.0	500.0	100.0	100.0	0	0.0	0.0	0.214	0.0	98.24789	-0.237	1	1.0	0.0	0.0	0.0	0.0
0.0	500.0	100.0	100.0	0	0.0	0.0	0.214	0.0	97.86802	-0.237	1	1.0	0.0	0.0	0.0	0.0
0.0	500.0	100.0	100.0	0	0.0	0.0	0.214	0.0	97.86802	-0.204	1	1.0	0.0	0.0	0.0	0.0
0.0	500.0	100.0	100.0	0	0.0	0.0	0.214	0.0	97.8096	-0.204	1	1.0	0.0	0.0	0.0	0.0
0.0	500.0	100.0	100.0	0	0.0	0.0	0.214	0.0	97.768585	-0.19	1	1.0	0.0	0.0	0.0	0.0
0.0	500.0	100.0	100.0	0	0.0	0.0	0.214	0.0	97.768585	-0.164	1	1.0	0.0	0.0	0.0	0.0
0.0	500.0	100.0	100.0	0	0.0	0.0	0.214	0.0	97.40698	-0.164	1	1.0	0.0	0.0	0.0	0.0
0.0	500.0	100.0	100.0	0	0.0	0.0	0.214	0.0	96.23461	-0.152	1	1.0	0.0	0.0	0.0	0.0
0.0	500.0	100.0	100.0	0	0.0	0.0	0.214	0.0	96.23461	-0.131	1	1.0	0.0	0.0	0.0	0.0
0.0	500.0	100.0	100.0	0	0.0	0.0	0.214	0.0	95.813995	-0.131	1	1.0	0.0	0.0	0.0	0.0
0.0	500.0	100.0	100.0	0	0.0	0.0	0.214	0.0	95.813995	-0.122	1	1.0	0.0	0.0	0.0	0.0
0.0	500.0	100.0	100.0	0	0.0	0.0	0.215	0.0	96.16298	-0.122	1	1.0	0.0	0.0	0.0	0.0
0.0	500.0	100.0	100.0	0	0.0	0.0	0.215	0.0	95.78279	-0.105	1	1.0	0.0	0.0	0.0	0.0
0.0	500.0	100.0	100.0	0	0.0	0.0	0.215	0.0	95.78279	-0.097	1	1.0	0.0	0.0	0.0	0.0
0.0	500.0	100.0	100.0	0	0.0	0.0	0.215	0.0	97.262955	-0.097	1	1.0	0.0	0.0	0.0	0.0
0.0	500.0	100.0	100.0	0	0.0	0.0	0.215	0.0	98.078705	-0.084	1	1.0	0.0	0.0	0.0	0.0
0.0	500.0	100.0	100.0	0	0.0	0.0	0.215	0.0	98.078705	-0.072	1	1.0	0.0	0.0	0.0	0.0
0.0	500.0	100.0	100.0	0	0.0	0.0	0.215	0.0	97.667305	-0.072	1	1.0	0.0	0.0	0.0	0.0
0.0	500.0	100.0	100.0	0	0.0	0.0	0.215	0.0	97.667305	-0.067	1	1.0	0.0	0.0	0.0	0.0
0.0	500.0	100.0	100.0	0	0.0	0.0	0.215	0.0	97.89168	-0.067	1	1.0	0.0	0.0	0.0	0.0
0.0	500.0	100.0	100.0	0	0.0	0.0	0.215	0.0	97.208405	-0.058	1	1.0	0.0	0.0	0.0	0.0
0.0	500.0	100.0	100.0	0	0.0	0.0	0.214	0.0	97.208405	-0.054	1	1.0	0.0	0.0	0.0	0.0
0.0	500.0	100.0	100.0	0	0.0	0.0	0.214	0.0	97.357574	-0.054	1	1.0	0.0	8.0	0.0	0.0
0.0	500.0	100.0	100.0	0	0.0	0.0	0.214	0.0	97.68247	-0.046	1	1.0	0.0	0.0	0.0	0.0
0.0	500.0	100.0	100.0	0	0.0	0.0	0.214	0.0	97.68247	-0.043	1	1.0	0.0	0.0	0.0	0.0
0.0	500.0	100.0	100.0	0	0.0	0.0	0.214	0.0	97.67966	-0.043	1	1.0	0.0	0.0	0.0	0.0
0.0	500.0	100.0	100.0	0	0.0	0.0	0.214	0.0	97.67966	-0.037	1	1.0	0.0	0.0	0.0	0.0
0.0	500.0	100.0	100.0	0	0.0	0.0	0.214	0.0	95.909386	-0.037	1	1.0	0.0	0.0	0.0	0.0
0.0	500.0	100.0	100.0	0	0.0	0.0	0.213	0.0	95.30685	-0.034	1	1.0	0.0	0.0	0.0	0.0
0.0	500.0	100.0	100.0	0	0.0	0.0	0.213	0.0	95.30685	-0.031	1	1.0	0.0	0.0	0.0	0.0
0.0	500.0	100.0	100.0	0	0.0	0.0	0.213	0.0	95.402885	-0.031	1	1.0	0.0	0.0	0.0	0.0
0.0	500.0	100.0	100.0	0	0.0	0.0	0.212	0.0	95.50651	-0.027	1	1.0	0.0	0.0	0.0	0.0
0.0	500.0	100.0	100.0	0	0.0	0.0	0.212	0.0	95.50651	-0.025	1	1.0	0.0	0.0	0.0	0.0
0.0	500.0	100.0	100.0	0	0.0	0.0	0.211	0.0	96.37533	-0.025	1	1.0	0.0	0.0	0.0	0.0
0.0	500.0	100.0	100.0	0	0.0	0.0	0.21	0.0	96.37533	-0.021	1	1.0	0.0	0.0	0.0	0.0
0.0	500.0	100.0	100.0	0	0.0	0.0	0.209	0.0	96.77558	-0.021	1	1.0	0.0	0.0	0.0	0.0
0.0	500.0	100.0	100.0	0	0.0	0.0	0.208	0.0	97.29324	-0.018	1	1.0	0.0	0.0	0.0	0.0
0.0	500.0	100.0	100.0	0	0.0	0.0	0.207	0.0	97.29324	-0.017	1	1.0	0.0	0.0	0.0	0.0
0.0	500.0	100.0	100.0	0	0.0	0.0	0.206	0.0	98.091965	-0.017	1	1.0	0.0	0.0	0.0	0.0
0.0	500.0	100.0	100.0	0	0.0	0.0	0.205	0.0	97.47531	-0.014	1	1.0	0.0	0.0	0.0	0.0
0.0	500.0	100.0	100.0	0	0.0	0.0	0.204	0.0	97.47531	-0.013	1	1.0	0.0	0.0	0.0	0.0
0.0	500.0	100.0	100.0	0	0.0	0.0	0.202	0.0	97.40688	-0.013	1	1.0	0.0	0.0	0.0	0.0
0.0	500.0	100.0	100.0	0	0.0	0.0	0.201	0.0	97.40688	-0.011	1	1.0	0.0	0.0	0.0	0.0
0.0	500.0	100.0	100.0	0	0.0	0.0	0.199	0.0	98.33564	-0.011	1	1.0	0.0	0.0	0.0	0.0
0.0	500.0	100.0	100.0	0	0.0	0.0	0.197	0.0	97.70592	-0.009	1	1.0	0.0	0.0	0.0	0.0
0.0	500.0	100.0	100.0	0	0.0	0.0	0.196	0.0	97.70592	-0.009	1	1.0	0.0	0.0	0.0	0.0
0.0	500.0	100.0	100.0	0	0.0	0.0	0.194	0.0	97.20754	-0.009	1	1.0	0.0	0.0	0.0	0.0
0.0	500.0	100.0	100.0	0	0.0	0.0	0.192	0.0	96.63858	-0.007	1	1.0	0.0	0.0	0.0	0.0
0.0	500.0	100.0	100.0	0	0.0	0.0	0.19	0.0	96.63858	-0.007	1	1.0	0.0	0.0	0.0	0.0
0.0	500.0	100.0	100.0	0	0.0	0.0	0.188	0.0	96.17067	-0.007	1	1.0	0.0	0.0	0.0	0.0
0.0	500.0	100.0	100.0	0	0.0	0.0	0.186	0.0	96.17067	-0.006	1	1.0	0.0	0.0	0.0	0.0
0.0	500.0	100.0	100.0	0	0.0	0.0	0.184	0.0	96.08742	-0.006	1	1.0	0.0	0.0	0.0	0.0
0.0	500.0	100.0	100.0	0	0.0	0.0	0.181	0.0	96.70611	-0.005	1	1.0	0.0	0.0	0.0	0.0
0.0	500.0	100.0	100.0	0	0.0	0.0	0.179	0.0	96.70611	-0.004	1	1.0	0.0	0.0	0.0	0.0
0.0	500.0	100.0	100.0	0	0.0	0.0	0.177	0.0	97.342155	-0.004	1	1.0	0.0	0.0	0.0	0.0
0.0	500.0	100.0	100.0	0	0.0	0.0	0.174	0.0	98.35325	-0.004	1	1.0	0.0	0.0	0.0	0.0
0.0	500.0	100.0	100.0	0	0.0	0.0	0.172	0.0	98.35325	-0.003	1	1.0	0.0	0.0	0.0	0.0
0.0	500.0	100.0	100.0	0	0.0	0.0	0.169	0.0	97.41748	-0.003	1	1.0	0.0	0.0	0.0	0.0
0.0	500.0	100.0	100.0	0	0.0	0.0	0.167	0.0	97.41748	-0.002	1	1.0	0.0	0.0	0.0	0.0
0.0	500.0	100.0	100.0	0	0.0	0.0	0.164	0.0	98.57546	-0.002	1	1.0	0.0	0.0	0.0	0.0
0.0	500.0	100.0	100.0	0	0.0	0.0	0.162	0.0	98.60351	-0.002	1	1.0	0.0	0.0	0.0	0.0
0.0	500.0	100.0	100.0	0	0.0	0.0	0.159	0.0	98.60351	-0.002	1	1.0	0.0	0.0	0.0	0.0
0.0	500.0	100.0	100.0	0	0.0	0.0	0.156	0.0	98.95721	-0.002	1	1.0	0.0	0.0	0.0	0.0
0.0	500.0	100.0	100.0	0	0.0	0.0	0.153	0.0	98.32966	-0.001	1	1.0	0.0	0.0	0.0	0.0
0.0	500.0	100.0	100.0	0	0.0	0.0	0.151	0.0	98.32966	-0.001	1	1.0	0.0	0.0	0.0	0.0
0.0	500.0	100.0	100.0	0	0.0	0.0	0.148	0.0	98.25932	-0.001	1	1.0	0.0	0.0	0.0	0.0
0.0	500.0	100.0	100.0	0	0.0	0.0	0.145	0.0	98.25932	-0.001	1	1.0	0.0	0.0	0.0	0.0
0.0	500.0	100.0	100.0	0	0.0	0.0	0.142	0.0	98.198395	-0.001	1	1.0	0.0	0.0	0.0	0.0
0.0	500.0	100.0	100.0	0	0.0	0.0	0.14	0.0	97.88999	-0.001	1	1.0	0.0	0.0	0.0	0.0
0.0	500.0	100.0	100.0	0	0.0	0.0	0.137	0.0	97.88999	0.0	1	1.0	0.0	0.0	0.0	0.0
0.0	500.0	100.0	100.0	0	0.0	0.0	0.134	0.0	98.351776	0.0	1	1.0	0.0	0.0	0.0	0.0
0.0	500.0	100.0	100.0	0	0.0	0.0	0.131	0.0	98.093475	0.0	1	1.0	0.0	0.0	0.0	0.0
0.0	500.0	100.0	100.0	0	0.0	0.0	0.128	0.0	98.093475	0.0	1	1.0	0.0	0.0	0.0	0.0
0.0	500.0	100.0	100.0	0	0.0	0.0	0.125	0.0	97.68591	0.0	1	1.0	0.0	0.0	0.0	0.0
0.0	500.0	100.0	100.0	0	0.0	0.0	0.122	0.0	97.68591	0.0	1	1.0	0.0	0.0	0.0	0.0
0.0	500.0	100.0	100.0	0	0.0	0.0	0.12	0.0	97.95427	0.0	1	1.0	0.0	0.0	0.0	0.0
0.0	500.0	100.0	100.0	0	0.0	0.0	0.117	0.0	98.76399	0.0	1	1.0	0.0	0.0	0.0	0.0
0.0	500.0	100.0	100.0	0	0.0	0.0	0.114	0.0	98.76399	0.0	1	1.0	0.0	0.0	0.0	0.0
0.0	500.0	100.0	100.0	0	0.0	0.0	0.112	0.0	98.52604	0.0	1	1.0	0.0	0.0	0.0	0.0
0.0	500.0	100.0	100.0	0	0.0	0.0	0.109	0.0	97.857	0.0	1	1.0	0.0	0.0	0.0	0.0
0.0	500.0	100.0	100.0	0	0.0	0.0	0.106	0.0	97.857	0.0	1	1.0	0.0	0.0	0.0	0.0
0.0	500.0	100.0	100.0	0	0.0	0.0	0.104	0.0	98.38174	0.0	1	1.0	0.0	0.0	0.0	0.0
0.0	500.0	100.0	100.0	0	0.0	0.0	0.101	0.0	98.38174	0.0	1	1.0	0.0	0.0	0.0	0.0
0.0	500.0	100.0	100.0	0	0.0	0.0	0.099	0.0	99.72523	0.0	1	1.0	0.0	0.0	0.0	0.0
0.0	500.0	100.0	100.0	0	0.0	0.0	0.096	0.0	98.39103	0.0	1	1.0	0.0	0.0	0.0	0.0
0.0	500.0	100.0	100.0	0	0.0	0.0	0.094	0.0	98.39103	0.0	1	1.0	0.0	0.0	0.0	0.0
0.0	500.0	100.0	100.0	0	0.0	0.0	0.092	0.0	97.500824	0.0	1	1.0	0.0	0.0	0.0	0.0
0.0	500.0	100.0	100.0	0	0.0	0.0	0.089	0.0	97.28621	0.0	1	1.0	0.0	0.0	0.0	0.0
0.0	500.0	100.0	100.0	0	0.0	0.0	0.087	0.0	97.28621	0.0	1	1.0	0.0	0.0	0.0	0.0
0.0	500.0	100.0	100.0	0	0.0	0.0	0.085	0.0	97.93845	0.0	1	1.0	0.0	0.0	0.0	0.0
0.0	500.0	100.0	100.0	0	0.0	0.0	0.083	0.0	97.93845	0.0	1	1.0	0.0	0.0	0.0	0.0
0.0	500.0	100.0	100.0	0	0.0	0.0	0.081	0.0	98.26958	0.0	1	1.0	0.0	0.0	0.0	0.0
0.0	500.0	100.0	100.0	0	0.0	0.0	0.079	0.0	97.805504	0.0	1	1.0	0.0	0.0	0.0	0.0
0.0	500.0	100.0	100.0	0	0.0	0.0	0.077	0.0	97.805504	0.0	1	1.0	0.0	0.0	0.0	0.0
0.0	500.0	100.0	100.0	0	0.0	0.0	0.075	0.0	98.17062	0.0	1	1.0	0.0	0.0	0.0	0.0
0.0	500.0	100.0	100.0	0	0.0	0.0	0.073	0.0	97.17544	0.0	1	1.0	0.0	0.0	0.0	0.0
0.0	500.0	100.0	100.0	0	0.0	0.0	0.071	0.0	97.17544	0.0	1	1.0	0.0	0.0	0.0	0.0
0.0	500.0	100.0	100.0	0	0.0	0.0	0.069	0.0	97.221924	0.0	1	1.0	0.0	0.0	0.0	0.0
0.0	500.0	100.0	100.0	0	0.0	0.0	0.067	0.0	97.221924	0.0	1	1.0	0.0	0.0	0.0	0.0
0.0	500.0	100.0	100.0	0	0.0	0.0	0.065	0.0	97.22344	0.0	1	1.0	0.0	0.0	0.0	0.0
0.0	500.0	100.0	100.0	0	0.0	0.0	0.064	0.0	96.667694	0.0	1	1.0	0.0	0.0	0.0	0.0
0.0	500.0	100.0	100.0	0	0.0	0.0	0.062	0.0	96.50408	0.0	1	1.0	0.0	0.0	0.0	0.0
0.0	500.0	100.0	100.0	0	0.0	0.0	0.06	0.0	96.33667	0.0	1	1.0	0.0	0.0	0.0	0.0
0.0	500.0	100.0	100.0	0	0.0	0.0	0.058	0.0	96.36126	0.0	1	1.0	0.0	0.0	0.0	0.0
0.0	500.0	100.0	100.0	0	0.0	0.0	0.056	0.0	96.49056	0.0	1	1.0	0.0	0.0	0.0	0.0
0.0	500.0	100.0	100.0	0	0.0	0.0	0.054	0.0	97.941605	0.0	1	1.0	0.0	0.0	0.0	0.0
0.0	500.0	100.0	100.0	0	0.0	0.0	0.053	0.0	97.941605	0.0	1	1.0	0.0	0.0	0.0	0.0
0.0	500.0	100.0	100.0	0	0.0	0.0	0.051	0.0	98.37871	0.0	1	1.0	0.0	0.0	0.0	0.0
0.0	500.0	100.0	100.0	0	0.0	0.0	0.049	0.0	97.165504	0.0	1	1.0	0.0	0.0	0.0	0.0
0.0	500.0	100.0	100.0	0	0.0	0.0	0.048	0.0	97.165504	0.0	1	1.0	0.0	0.0	0.0	0.0
0.0	500.0	100.0	100.0	0	0.0	0.0	0.046	0.0	97.969536	0.0	1	1.0	0.0	0.0	0.0	0.0
0.0	500.0	100.0	100.0	0	0.0	0.0	0.045	0.0	98.16661	0.0	1	1.0	0.0	0.0	0.0	0.0
0.0	500.0	100.0	100.0	0	0.0	0.0	0.043	0.0	98.16661	0.0	1	1.0	0.0	0.0	0.0	0.0
0.0	500.0	100.0	100.0	0	0.0	0.0	0.041	0.0	97.511696	0.0	1	1.0	0.0	0.0	0.0	0.0
0.0	500.0	100.0	100.0	0	0.0	0.0	0.04	0.0	97.511696	0.0	1	1.0	0.0	0.0	0.0	0.0
0.0	500.0	100.0	100.0	0	0.0	0.0	0.038	0.0	97.73774	0.0	1	1.0	0.0	0.0	0.0	0.0
0.0	500.0	100.0	100.0	0	0.0	0.0	0.037	0.0	97.501625	0.0	1	1.0	0.0	0.0	0.0	0.0
0.0	500.0	100.0	100.0	0	0.0	0.0	0.035	0.0	97.501625	0.0	1	1.0	0.0	0.0	0.0	0.0
0.0	500.0	100.0	100.0	0	0.0	0.0	0.034	0.0	97.58501	0.0	1	1.0	0.0	0.0	0.0	0.0
0.0	500.0	100.0	100.0	0	0.0	0.0	0.033	0.0	97.53735	0.0	1	1.0	0.0	0.0	0.0	0.0
0.0	500.0	100.0	100.0	0	0.0	0.0	0.031	0.0	97.53735	0.0	1	1.0	0.0	0.0	0.0	0.0
0.0	500.0	100.0	100.0	0	0.0	0.0	0.03	0.0	97.40468	0.0	1	1.0	0.0	0.0	0.0	0.0
0.0	500.0	100.0	100.0	0	0.0	0.0	0.028	0.0	97.40468	0.0	1	1.0	0.0	0.0	0.0	0.0
0.0	500.0	100.0	100.0	0	0.0	0.0	0.027	0.0	96.97757	0.0	1	1.0	0.0	0.0	0.0	0.0
0.0	500.0	100.0	100.0	0	0.0	0.0	0.026	0.0	96.55788	0.0	1	1.0	0.0	0.0	0.0	0.0
0.0	500.0	100.0	100.0	0	0.0	0.0	0.024	0.0	96.55788	0.0	1	1.0	0.0	0.0	0.0	0.0
0.0	500.0	100.0	100.0	0	0.0	0.0	0.023	0.0	96.67311	0.0	1	1.0	0.0	0.0	0.0	0.0
0.0	500.0	100.0	100.0	0	0.0	0.0	0.021	0.0	95.92799	0.0	1	1.0	0.0	0.0	0.0	0.0
0.0	500.0	100.0	100.0	0	0.0	0.0	0.02	0.0	95.92799	0.0	1	1.0	0.0	0.0	0.0	0.0
0.0	500.0	100.0	100.0	0	0.0	0.0	0.019	0.0	96.277504	0.0	1	1.0	0.0	0.0	0.0	0.0
0.0	500.0	100.0	100.0	0	0.0	0.0	0.017	0.0	96.277504	0.0	1	1.0	0.0	0.0	0.0	0.0
0.0	500.0	100.0	100.0	0	0.0	0.0	0.016	0.0	96.7108	0.0	1	1.0	0.0	0.0	0.0	0.0
0.0	500.0	100.0	100.0	0	0.0	0.0	0.014	0.0	97.684456	0.0	1	1.0	0.0	0.0	0.0	0.0
0.0	500.0	100.0	100.0	0	0.0	0.0	0.013	0.0	97.684456	0.0	1	1.0	0.0	0.0	0.0	0.0
0.0	500.0	100.0	100.0	0	0.0	0.0	0.011	0.0	96.87578	0.0	1	1.0	0.0	0.0	0.0	0.0
0.0	500.0	100.0	100.0	0	0.0	0.0	0.01	0.0	97.81965	0.0	1	1.0	0.0	0.0	0.0	0.0
0.0	500.0	100.0	100.0	0	0.0	0.0	0.009	0.0	97.81965	0.0	1	1.0	0.0	0.0	0.0	0.0
0.0	500.0	100.0	100.0	0	0.0	0.0	0.007	0.0	97.58507	0.0	1	1.0	0.0	0.0	0.0	0.0
0.0	500.0	100.0	100.0	0	0.0	0.0	0.006	0.0	97.58507	0.0	1	1.0	0.0	0.0	0.0	0.0
0.0	500.0	100.0	100.0	0	0.0	0.0	0.005	0.0	97.29009	0.0	1	1.0	0.0	0.0	0.0	0.0
0.0	500.0	100.0	100.0	0	0.0	0.0	0.004	0.0	97.68004	0.0	1	1.0	0.0	0.0	0.0	0.0
0.0	500.0	100.0	100.0	0	0.0	0.0	0.002	0.0	97.68004	0.0	1	1.0	0.0	0.0	0.0	0.0
0.0	500.0	100.0	100.0	0	0.0	0.0	0.001	0.0	97.40578	0.0	1	1.0	0.0	0.0	0.0	0.0
0.0	500.0	100.0	100.0	0	0.0	0.0	0.0	0.0	96.89538	0.0	1	1.0	0.0	0.0	0.0	0.0
0.0	500.0	100.0	100.0	0	0.0	0.0	-0.001	0.0	96.89538	0.0	1	1.0	0.0	0.0	0.0	0.0
0.0	500.0	100.0	100.0	0	0.0	0.0	-0.002	0.0	97.11593	0.0	1	1.0	0.0	0.0	0.0	0.0
0.0	500.0	100.0	100.0	0	0.0	0.0	-0.003	0.0	97.11593	0.0	1	1.0	0.0	0.0	0.0	0.0
0.0	500.0	100.0	100.0	0	0.0	0.0	-0.005	0.0	96.94171	0.0	1	1.0	0.0	0.0	0.0	0.0
0.0	500.0	100.0	100.0	0	0.0	0.0	-0.006	0.0	97.48284	0.0	1	1.0	0.0	0.0	0.0	0.0
0.0	500.0	100.0	100.0	0	0.0	0.0	-0.007	0.0	97.48284	0.0	1	1.0	0.0	0.0	0.0	0.0
0.0	500.0	100.0	100.0	0	0.0	0.0	-0.008	0.0	96.84218	0.0	1	1.0	0.0	0.0	0.0	0.0
0.0	500.0	100.0	100.0	0	0.0	0.0	-0.009	0.0	96.6436	0.0	1	1.0	0.0	0.0	0.0	0.0
0.0	500.0	100.0	100.0	0	0.0	0.0	-0.011	0.0	96.6436	0.0	1	1.0	0.0	0.0	0.0	0.0
0.0	500.0	100.0	100.0	0	0.0	0.0	-0.012	0.0	97.8183	0.0	1	1.0	0.0	0.0	0.0	0.0
0.0	500.0	100.0	100.0	0	0.0	0.0	-0.013	0.0	97.8183	0.0	1	1.0	0.0	0.0	0.0	0.0
0.0	500.0	100.0	100.0	0	0.0	0.0	-0.014	0.0	97.88084	0.0	1	1.0	0.0	0.0	0.0	0.0
0.0	500.0	100.0	100.0	0	0.0	0.0	-0.015	0.0	97.73675	0.0	1	1.0	0.0	0.0	0.0	0.0
0.0	500.0	100.0	100.0	0	0.0	0.0	-0.016	0.0	97.73675	0.0	1	1.0	0.0	0.0	0.0	0.0
0.0	500.0	100.0	100.0	0	0.0	0.0	-0.017	0.0	98.71365	0.0	1	1.0	0.0	0.0	0.0	0.0
0.0	500.0	100.0	100.0	0	0.0	0.0	-0.018	0.0	98.75966	0.0	1	1.0	0.0	0.0	0.0	0.0
0.0	500.0	100.0	100.0	0	0.0	0.0	-0.019	0.0	98.75966	0.0	1	1.0	0.0	0.0	0.0	0.0
0.0	500.0	100.0	100.0	0	0.0	0.0	-0.02	0.0	98.04725	0.0	1	1.0	0.0	0.0	0.0	0.0
0.0	500.0	100.0	100.0	0	0.0	0.0	-0.021	0.0	98.04725	0.0	1	1.0	0.0	0.0	0.0	0.0
0.0	500.0	100.0	100.0	0	0.0	0.0	-0.022	0.0	98.17	0.0	1	1.0	0.0	0.0	0.0	0.0
0.0	500.0	100.0	100.0	0	0.0	0.0	-0.023	0.0	97.61861	0.0	1	1.0	0.0	0.0	0.0	0.0
0.0	500.0	100.0	100.0	0	0.0	0.0	-0.024	0.0	97.61861	0.0	1	1.0	0.0	0.0	0.0	0.0
0.0	500.0	100.0	100.0	0	0.0	0.0	-0.025	0.0	97.74393	0.0	1	1.0	0.0	0.0	0.0	0.0
0.0	500.0	100.0	100.0	0	0.0	0.0	-0.025	0.0	98.02129	0.0	1	1.0	0.0	0.0	0.0	0.0
0.0	500.0	100.0	100.0	0	0.0	0.0	-0.026	0.0	98.02129	0.0	1	1.0	0.0	0.0	0.0	0.0
0.0	500.0	100.0	100.0	0	0.0	0.0	-0.027	0.0	98.80698	0.0	1	1.0	0.0	0.0	0.0	0.0
0.0	500.0	100.0	100.0	0	0.0	0.0	-0.028	0.0	98.80698	0.0	1	1.0	0.0	0.0	0.0	0.0
0.0	500.0	100.0	100.0	0	0.0	0.0	-0.028	0.0	98.00532	0.0	1	1.0	0.0	0.0	0.0	0.0
0.0	500.0	100.0	100.0	0	0.0	0.0	-0.029	0.0	97.59005	0.0	1	1.0	0.0	0.0	0.0	0.0
0.0	500.0	100.0	100.0	0	0.0	0.0	-0.03	0.0	97.59005	0.0	1	1.0	0.0	0.0	0.0	0.0
0.0	500.0	100.0	100.0	0	0.0	0.0	-0.031	0.0	95.411964	0.0	1	1.0	0.0	0.0	0.0	0.0
0.0	500.0	100.0	100.0	0	0.0	0.0	-0.031	0.0	96.47139	0.0	1	1.0	0.0	0.0	0.0	0.0
0.0	500.0	100.0	100.0	0	0.0	0.0	-0.032	0.0	96.47139	0.0	1	1.0	0.0	0.0	0.0	0.0
0.0	500.0	100.0	100.0	0	0.0	0.0	-0.033	0.0	95.4518	0.0	1	1.0	0.0	0.0	0.0	0.0
0.0	500.0	100.0	100.0	0	0.0	0.0	-0.034	0.0	95.4518	0.0	1	1.0	0.0	0.0	0.0	0.0
0.0	500.0	100.0	100.0	0	0.0	0.0	-0.034	0.0	95.36627	0.0	1	1.0	0.0	0.0	0.0	0.0
0.0	500.0	100.0	100.0	0	0.0	0.0	-0.035	0.0	96.3901	0.0	1	1.0	0.0	0.0	0.0	0.0
0.0	500.0	100.0	100.0	0	0.0	0.0	-0.035	0.0	96.3901	0.0	1	1.0	0.0	0.0	0.0	0.0
0.0	500.0	100.0	100.0	0	0.0	0.0	-0.036	0.0	96.46233	0.0	1	1.0	0.0	0.0	0.0	0.0
0.0	500.0	100.0	100.0	0	0.0	0.0	-0.037	0.0	96.680405	0.0	1	1.0	0.0	0.0	0.0	0.0
0.0	500.0	100.0	100.0	0	0.0	0.0	-0.037	0.0	96.680405	0.0	1	1.0	0.0	0.0	0.0	0.0
0.0	500.0	100.0	100.0	0	0.0	0.0	-0.038	0.0	97.03725	0.0	1	1.0	0.0	0.0	0.0	0.0
0.0	500.0	100.0	100.0	0	0.0	0.0	-0.039	0.0	97.03725	0.0	1	1.0	0.0	0.0	0.0	0.0
0.0	500.0	100.0	100.0	0	0.0	0.0	-0.039	0.0	97.114006	0.0	1	1.0	0.0	0.0	0.0	0.0
0.0	500.0	100.0	100.0	0	0.0	0.0	-0.04	0.0	97.66947	0.0	1	1.0	0.0	0.0	0.0	0.0
0.0	500.0	100.0	100.0	0	0.0	0.0	-0.04	0.0	97.66947	0.0	1	1.0	0.0	0.0	0.0	0.0
0.0	500.0	100.0	100.0	0	0.0	0.0	-0.041	0.0	97.53384	0.0	1	1.0	0.0	0.0	0.0	0.0
0.0	500.0	100.0	100.0	0	0.0	0.0	-0.041	0.0	97.582596	0.0	1	1.0	0.0	0.0	0.0	0.0
0.0	500.0	100.0	100.0	0	0.0	0.0	-0.042	0.0	97.582596	0.0	1	1.0	0.0	0.0	0.0	0.0
0.0	500.0	100.0	100.0	0	0.0	0.0	-0.042	0.0	97.25554	0.0	1	1.0	0.0	0.0	0.0	0.0
0.0	500.0	100.0	100.0	0	0.0	0.0	-0.043	0.0	97.25554	0.0	1	1.0	0.0	0.0	0.0	0.0
0.0	500.0	100.0	100.0	0	0.0	0.0	-0.043	0.0	97.557816	0.0	1	1.0	0.0	0.0	0.0	0.0
0.0	500.0	100.0	100.0	0	0.0	0.0	-0.044	0.0	97.734245	0.0	1	1.0	0.0	0.0	0.0	0.0
0.0	500.0	100.0	100.0	0	0.0	0.0	-0.044	0.0	97.734245	0.0	1	1.0	0.0	0.0	0.0	0.0
0.0	500.0	100.0	100.0	0	0.0	0.0	-0.044	0.0	97.419815	0.0	1	1.0	0.0	0.0	0.0	0.0
0.0	500.0	100.0	100.0	0	0.0	0.0	-0.044	0.0	97.60217	0.0	1	1.0	0.0	0.0	0.0	0.0
0.0	500.0	100.0	100.0	0	0.0	0.0	-0.045	0.0	97.60217	0.0	1	1.0	0.0	0.0	0.0	0.0
0.0	500.0	100.0	100.0	0	0.0	0.0	-0.045	0.0	97.29211	0.0	1	1.0	0.0	0.0	0.0	0.0
0.0	500.0	100.0	100.0	0	0.0	0.0	-0.045	0.0	97.29211	0.0	1	1.0	0.0	0.0	0.0	0.0
0.0	500.0	100.0	100.0	0	0.0	0.0	-0.045	0.0	97.1881	0.0	1	1.0	0.0	0.0	0.0	0.0
0.0	500.0	100.0	100.0	0	0.0	0.0	-0.046	0.0	96.18573	0.0	1	1.0	0.0	0.0	0.0	0.0
0.0	500.0	100.0	100.0	0	0.0	0.0	-0.046	0.0	96.18573	0.0	1	1.0	0.0	0.0	0.0	0.0
0.0	500.0	100.0	100.0	0	0.0	0.0	-0.046	0.0	94.911766	0.0	1	1.0	0.0	0.0	0.0	0.0
0.0	500.0	100.0	100.0	0	0.0	0.0	-0.046	0.0	95.41535	0.0	1	1.0	0.0	0.0	0.0	0.0
0.0	500.0	100.0	100.0	0	0.0	0.0	-0.046	0.0	95.41535	0.0	1	1.0	0.0	0.0	0.0	0.0
0.0	500.0	100.0	100.0	0	0.0	0.0	-0.046	0.0	95.004654	0.0	1	1.0	0.0	0.0	0.0	0.0
0.0	500.0	100.0	100.0	0	0.0	0.0	-0.047	0.0	95.004654	0.0	1	1.0	0.0	0.0	0.0	0.0
0.0	500.0	100.0	100.0	0	0.0	0.0	-0.047	0.0	95.085106	0.0	1	1.0	0.0	0.0	0.0	0.0
0.0	500.0	100.0	100.0	0	0.0	0.0	-0.047	0.0	97.07198	0.0	1	1.0	0.0	0.0	0.0	0.0
0.0	500.0	100.0	100.0	0	0.0	0.0	-0.047	0.0	97.07198	0.0	1	1.0	0.0	0.0	0.0	0.0
0.0	500.0	100.0	100.0	0	0.0	0.0	-0.047	0.0	97.62943	0.0	1	1.0	0.0	0.0	0.0	0.0
0.0	500.0	100.0	100.0	0	0.0	0.0	-0.047	0.0	97.08388	0.0	1	1.0	0.0	0.0	0.0	0.0
0.0	500.0	100.0	100.0	0	0.0	0.0	-0.047	0.0	97.08388	0.0	1	1.0	0.0	0.0	0.0	0.0
0.0	500.0	100.0	100.0	0	0.0	0.0	-0.047	0.0	96.472755	0.0	1	1.0	0.0	0.0	0.0	0.0
0.0	500.0	100.0	100.0	0	0.0	0.0	-0.048	0.0	96.472755	0.0	1	1.0	0.0	0.0	0.0	0.0
0.0	500.0	100.0	100.0	0	0.0	0.0	-0.048	0.0	96.89625	0.0	1	1.0	0.0	0.0	0.0	0.0
0.0	500.0	100.0	100.0	0	0.0	0.0	-0.048	0.0	96.638	0.0	1	1.0	0.0	0.0	0.0	0.0
0.0	500.0	100.0	100.0	0	0.0	0.0	-0.048	0.0	96.638	0.0	1	1.0	0.0	0.0	0.0	0.0
0.0	500.0	100.0	100.0	0	0.0	0.0	-0.048	0.0	97.446236	0.0	1	1.0	0.0	0.0	0.0	0.0
0.0	500.0	100.0	100.0	0	0.0	0.0	-0.048	0.0	97.01849	0.0	1	1.0	0.0	0.0	0.0	0.0
0.0	500.0	100.0	100.0	0	0.0	0.0	-0.048	0.0	97.01849	0.0	1	1.0	0.0	0.0	0.0	0.0
0.0	500.0	100.0	100.0	0	0.0	0.0	-0.048	0.0	97.457794	0.0	1	1.0	0.0	0.0	0.0	0.0
0.0	500.0	100.0	100.0	0	0.0	0.0	-0.048	0.0	97.457794	0.0	1	1.0	0.0	0.0	0.0	0.0
0.0	500.0	100.0	100.0	0	0.0	0.0	-0.048	0.0	97.6667	0.0	1	1.0	0.0	0.0	0.0	0.0
0.0	500.0	100.0	100.0	0	0.0	0.0	-0.048	0.0	98.339424	0.0	1	1.0	0.0	0.0	0.0	0.0
0.0	500.0	100.0	100.0	0	0.0	0.0	-0.048	0.0	98.339424	0.0	1	1.0	0.0	0.0	0.0	0.0
0.0	500.0	100.0	100.0	0	0.0	0.0	-0.048	0.0	98.48891	0.0	1	1.0	0.0	0.0	0.0	0.0
0.0	500.0	100.0	100.0	0	0.0	0.0	-0.048	0.0	97.4207	0.0	1	1.0	0.0	0.0	0.0	0.0
0.0	500.0	100.0	100.0	0	0.0	0.0	-0.047	0.0	97.4207	0.0	1	1.0	0.0	0.0	0.0	0.0
0.0	500.0	100.0	100.0	0	0.0	0.0	-0.047	0.0	97.43672	0.0	1	1.0	0.0	1.0	0.0	0.0
0.0	500.0	100.0	100.0	0	0.0	0.0	-0.047	0.0	97.43672	0.0	1	1.0	0.0	1.0	0.0	0.0
0.0	500.0	100.0	100.0	0	0.0	0.0	-0.046	0.0	97.69232	0.0	1	1.0	0.0	2.0	0.0	0.0
-5555.5557	400.0	100.0	100.0	0	0.0	0.0	-0.046	0.0	98.59212	0.0	1	1.0	0.0	3.0	0.0	0.0
-5555.5557	400.0	100.0	100.0	0	0.0	0.0	-0.045	0.0	98.32629	0.0	1	1.0	0.0	3.0	0.0	0.0
-5555.5557	400.0	100.0	100.0	0	0.0	0.0	-0.044	0.0	97.39583	0.0	1	1.0	0.0	3.0	0.0	0.0
-5555.5557	400.0	100.0	100.0	0	0.0	0.0	-0.043	0.0	98.951416	0.0	1	1.0	0.0	3.0	0.0	0.0
-5555.5557	400.0	100.0	100.0	0	0.0	0.0	-0.042	0.0	98.951416	0.0	1	1.0	0.0	3.0	0.0	0.0
-5555.5557	400.0	100.0	100.0	0	0.0	0.0	-0.041	0.0	99.23527	-0.757	1	1.0	0.0	3.0	0.0	0.0
-5555.5557	400.0	100.0	100.0	0	0.0	0.0	-0.04	0.0	99.23527	-1.097	1	1.0	0.0	3.0	0.0	0.0
-5555.5557	400.0	100.0	100.0	0	0.0	0.0	-0.039	0.0	98.76047	-1.097	1	1.0	0.0	3.0	0.0	0.0
-5555.5557	400.0	100.0	100.0	0	0.0	0.0	-0.038	0.0	99.14032	-1.706	1	1.0	0.0	3.0	0.0	0.0
-5555.5557	400.0	100.0	100.0	0	0.0	0.0	-0.037	0.0	99.14032	-2.232	1	1.0	0.0	3.0	0.0	0.0
-5555.5557	400.0	100.0	100.0	0	0.0	0.0	-0.035	0.0	97.61888	-2.232	1	1.0	0.0	3.0	0.0	0.0
-5555.5557	400.0	100.0	100.0	0	0.0	0.0	-0.034	0.0	97.66525	-2.467	1	1.0	0.0	3.0	0.0	0.0
-5555.5557	400.0	100.0	100.0	0	0.0	0.0	-0.032	0.0	97.66525	-2.467	1	1.0	0.0	3.0	0.0	0.0
-5555.5557	400.0	100.0	100.0	0	0.0	0.0	-0.031	0.0	98.720985	-2.889	1	1.0	0.0	3.0	0.0	0.0
-5555.5557	400.0	100.0	100.0	0	0.0	0.0	-0.029	0.0	98.720985	-3.078	1	1.0	0.0	3.0	0.0	0.0
-5555.5557	400.0	100.0	100.0	0	0.0	0.0	-0.027	0.0	98.48043	-3.078	1	1.0	0.0	3.0	0.0	0.0
-5555.5557	400.0	100.0	100.0	0	0.0	0.0	-0.026	0.0	98.599396	-3.417	1	1.0	0.0	3.0	0.0	0.0
-5555.5557	400.0	100.0	100.0	0	0.0	0.0	-0.024	0.0	98.599396	-3.569	1	1.0	0.0	3.0	0.0	0.0
-5555.5557	400.0	100.0	100.0	0	0.0	0.0	-0.022	0.0	98.96759	-3.569	1	1.0	0.0	3.0	0.0	0.0
-5555.5557	400.0	100.0	100.0	0	0.0	0.0	-0.02	0.0	98.10119	-3.84	1	1.0	0.0	3.0	0.0	0.0
-5555.5557	400.0	100.0	100.0	0	0.0	0.0	-0.018	0.0	98.10119	-3.963	1	1.0	0.0	3.0	0.0	0.0
-5555.5557	400.0	100.0	100.0	0	0.0	0.0	-0.016	0.0	97.534294	-3.963	1	1.0	0.0	3.0	0.0	0.0
-5555.5557	400.0	100.0	100.0	0	0.0	0.0	-0.014	0.0	97.534294	-4.18	1	1.0	0.0	3.0	0.0	0.0
-5555.5557	400.0	100.0	100.0	0	0.0	0.0	-0.012	0.0	97.7599	-4.18	1	1.0	0.0	3.0	0.0	0.0
-5555.5557	400.0	100.0	100.0	0	0.0	0.0	-0.01	0.0	97.50501	-4.278	1	1.0	0.0	3.0	0.0	0.0
-5555.5557	400.0	100.0	100.0	0	0.0	0.0	-0.008	0.0	97.50501	-4.453	1	1.0	0.0	3.0	0.0	0.0
-5555.5557	400.0	100.0	100.0	0	0.0	0.0	-0.007	0.0	97.66684	-4.453	1	1.0	0.0	5.0	0.0	0.0
-5555.5557	400.0	100.0	100.0	0	0.0	0.0	-0.004	0.0	98.11499	-4.604	1	1.0	0.0	5.0	0.0	0.0
-5555.5557	400.0	100.0	100.0	0	0.0	0.0	-0.003	0.0	98.11499	-4.604	1	1.0	0.0	5.0	0.0	0.0
-5555.5557	400.0	100.0	100.0	0	0.0	0.0	-0.001	0.0	98.476166	-4.672	1	1.0	0.0	5.0	0.0	0.0
-5555.5557	400.0	100.0	100.0	0	0.0	0.0	0.0	0.0	98.476166	-4.793	1	1.0	0.0	5.0	0.0	0.0
-5555.5557	400.0	100.0	100.0	0	0.0	0.0	0.002	0.0	98.79161	-4.793	1	1.0	0.0	5.0	0.0	0.0
-5555.5557	400.0	100.0	100.0	0	0.0	0.0	0.004	0.0	99.225975	-4.898	1	1.0	0.0	5.0	0.0	0.0
-5555.5557	400.0	100.0	100.0	0	0.0	0.0	0.006	0.0	99.225975	-4.945	1	1.0	0.0	5.0	0.0	0.0
-5555.5557	400.0	100.0	100.0	0	0.0	0.0	0.009	0.0	98.818794	-4.945	1	1.0	0.0	5.0	0.0	0.0
-5555.5557	400.0	100.0	100.0	0	0.0	0.0	0.011	0.0	97.724625	-5.029	1	1.0	0.0	5.0	0.0	0.0
-5555.5557	400.0	100.0	100.0	0	0.0	0.0	0.013	0.0	97.724625	-5.029	1	1.0	0.0	5.0	0.0	0.0
-5555.5557	400.0	100.0	100.0	0	0.0	0.0	0.015	0.0	97.14904	-5.067	1	1.0	0.0	5.0	0.0	0.0
-5555.5557	400.0	100.0	100.0	0	0.0	0.0	0.017	0.0	97.14904	-5.134	1	1.0	0.0	5.0	0.0	0.0
-5555.5557	400.0	100.0	100.0	0	0.0	0.0	0.019	0.0	96.34647	-5.134	1	1.0	0.0	5.0	0.0	0.0
-5555.5557	400.0	100.0	100.0	0	0.0	0.0	0.021	0.0	96.74149	-5.165	1	1.0	0.0	5.0	0.0	0.0
-5555.5557	400.0	100.0	100.0	0	0.0	0.0	0.023	0.0	97.568	-5.218	1	1.0	0.0	5.0	0.0	0.0
-5555.5557	400.0	100.0	100.0	0	0.0	0.0	0.025	0.0	97.42216	-5.218	1	1.0	0.0	5.0	0.0	0.0
-5555.5557	400.0	100.0	100.0	0	0.0	0.0	0.027	0.0	98.00928	-5.265	1	1.0	0.0	5.0	0.0	0.0
-5555.5557	400.0	100.0	100.0	0	0.0	0.0	0.03	0.0	98.00928	-5.286	1	1.0	0.0	5.0	0.0	0.0
-5555.5557	400.0	100.0	100.0	0	0.0	0.0	0.032	0.0	98.21374	-5.286	1	1.0	0.0	5.0	0.0	0.0
-5555.5557	400.0	100.0	100.0	0	0.0	0.0	0.034	0.0	98.21374	-5.324	1	1.0	0.0	5.0	0.0	0.0
-5555.5557	400.0	100.0	100.0	0	0.0	0.0	0.036	0.0	98.30292	-5.324	1	1.0	0.0	5.0	0.0	0.0
-5555.5557	400.0	100.0	100.0	0	0.0	0.0	0.038	0.0	98.6338	-5.34	1	1.0	0.0	5.0	0.0	0.0
-5555.5557	400.0	100.0	100.0	0	0.0	0.0	0.04	0.0	99.00708	-5.371	1	1.0	0.0	5.0	0.0	0.0
-5555.5557	400.0	100.0	100.0	0	0.0	0.0	0.042	0.0	98.96105	-5.371	1	1.0	0.0	5.0	0.0	0.0
-5555.5557	400.0	100.0	100.0	0	0.0	0.0	0.045	0.0	98.36589	-5.384	1	1.0	0.0	5.0	0.0	0.0
-5555.5557	400.0	100.0	100.0	0	0.0	0.0	0.047	0.0	98.36589	-5.384	1	1.0	0.0	5.0	0.0	0.0
-5555.5557	400.0	100.0	100.0	0	0.0	0.0	0.049	0.0	98.761734	-5.408	1	1.0	0.0	5.0	0.0	0.0
-5555.5557	400.0	100.0	100.0	0	0.0	0.0	0.051	0.0	98.761734	-5.429	1	1.0	0.0	5.0	0.0	0.0
-5555.5557	400.0	100.0	100.0	0	0.0	0.0	0.053	0.0	97.37137	-5.429	1	1.0	0.0	5.0	0.0	0.0
-5555.5557	400.0	100.0	100.0	0	0.0	0.0	0.056	0.0	97.94518	-5.438	1	1.0	0.0	5.0	0.0	0.0
-5555.5557	400.0	100.0	100.0	0	0.0	0.0	0.058	0.0	97.94518	-5.447	1	1.0	0.0	5.0	0.0	0.0
-5555.5557	400.0	100.0	100.0	0	0.0	0.0	0.06	0.0	98.53366	-5.447	1	1.0	0.0	5.0	0.0	0.0
-5555.5557	400.0	100.0	100.0	0	0.0	0.0	0.062	0.0	99.11308	-5.463	1	1.0	0.0	5.0	0.0	0.0
-5555.5557	400.0	100.0	100.0	0	0.0	0.0	0.065	0.0	99.11308	-5.463	1	1.0	0.0	5.0	0.0	0.0
-5555.5557	400.0	100.0	100.0	0	0.0	0.0	0.067	0.0	98.81561	-5.476	1	1.0	0.0	5.0	0.0	0.0
-5555.5557	400.0	100.0	100.0	0	0.0	0.0	0.069	0.0	98.81561	-5.482	1	1.0	0.0	5.0	0.0	0.0
-5555.5557	400.0	100.0	100.0	0	0.0	0.0	0.071	0.0	97.93359	-5.482	1	1.0	0.0	5.0	0.0	0.0
-5555.5557	400.0	100.0	100.0	0	0.0	0.0	0.074	0.0	97.93265	-5.493	1	1.0	0.0	5.0	0.0	0.0
-5555.5557	400.0	100.0	100.0	0	0.0	0.0	0.076	0.0	97.93265	-5.498	1	1.0	0.0	5.0	0.0	0.0
-5555.5557	400.0	100.0	100.0	0	0.0	0.0	0.079	0.0	97.25102	-5.498	1	1.0	0.0	5.0	0.0	0.0
-5555.5557	400.0	100.0	100.0	0	0.0	0.0	0.081	0.0	98.28626	-5.507	1	1.0	0.0	5.0	0.0	0.0
-5555.5557	400.0	100.0	100.0	0	0.0	0.0	0.083	0.0	98.28626	-5.51	1	1.0	0.0	5.0	0.0	0.0
-5555.5557	400.0	100.0	100.0	0	0.0	0.0	0.085	0.0	97.67511	-5.51	1	1.0	0.0	5.0	0.0	0.0
-5555.5557	400.0	100.0	100.0	0	0.0	0.0	0.087	0.0	97.67511	-5.517	1	1.0	0.0	5.0	0.0	0.0
-5555.5557	400.0	100.0	100.0	0	0.0	0.0	0.09	0.0	98.26788	-5.517	1	1.0	0.0	5.0	0.0	0.0
-5555.5557	400.0	100.0	100.0	0	0.0	0.0	0.092	0.0	97.77011	-5.523	1	1.0	0.0	5.0	0.0	0.0
-5555.5557	400.0	100.0	100.0	0	0.0	0.0	0.094	0.0	97.77011	-5.526	1	1.0	0.0	5.0	0.0	0.0
-5555.5557	400.0	100.0	100.0	0	0.0	0.0	0.096	0.0	97.73099	-5.526	1	1.0	0.0	5.0	0.0	0.0
-5555.5557	400.0	100.0	100.0	0	0.0	0.0	0.098	0.0	97.58838	-5.531	1	1.0	0.0	5.0	0.0	0.0
-5555.5557	400.0	100.0	100.0	0	0.0	0.0	0.1	0.0	97.58838	-5.531	1	1.0	0.0	5.0	0.0	0.0
-5555.5557	400.0	100.0	100.0	0	0.0	0.0	0.102	0.0	97.023315	-5.533	1	1.0	0.0	5.0	0.0	0.0
-5555.5557	400.0	100.0	100.0	0	0.0	0.0	0.104	0.0	97.023315	-5.537	1	1.0	0.0	5.0	0.0	0.0
-5555.5557	400.0	100.0	100.0	1	0.0	0.0	0.106	0.0	97.99328	-5.537	1	1.0	0.0	5.0	0.0	0.0
-5555.5557	400.0	100.0	100.0	1	0.0	0.0	0.108	0.0	97.789215	-5.54	1	1.0	0.0	5.0	0.0	0.0
-5555.5557	400.0	100.0	100.0	1	0.0	0.0	0.11	0.0	97.789215	-5.542	1	1.0	0.0	5.0	0.0	0.0
-5555.5557	400.0	100.0	100.0	1	0.0	0.0	0.112	0.0	97.62803	-5.542	1	1.0	0.0	5.0	0.0	0.0
-5555.5557	400.0	100.0	100.0	1	0.0	0.0	0.114	0.0	97.950516	-5.544	1	1.0	0.0	5.0	0.0	0.0
-5555.5557	400.0	100.0	100.0	1	0.0	0.0	0.116	0.0	97.950516	-5.544	1	1.0	0.0	5.0	0.0	0.0
-5555.5557	400.0	100.0	100.0	1	0.0	0.0	0.118	0.0	97.24177	-5.546	1	1.0	0.0	5.0	0.0	0.0
-5555.5557	400.0	100.0	100.0	1	0.0	0.0	0.12	0.0	97.61669	-5.548	1	1.0	0.0	5.0	0.0	0.0
-5555.5557	400.0	100.0	100.0	1	0.0	0.0	0.122	0.0	97.63445	-5.548	1	1.0	0.0	5.0	0.0	0.0
-5555.5557	400.0	100.0	100.0	1	0.0	0.0	0.123	0.0	97.85881	-5.549	1	1.0	0.0	5.0	0.0	0.0
-5555.5557	400.0	100.0	100.0	1	0.0	0.0	0.125	0.0	97.890015	-5.55	1	1.0	0.0	5.0	0.0	0.0
-5555.5557	400.0	100.0	100.0	1	0.0	0.0	0.127	0.0	98.45226	-5.55	1	1.0	0.0	5.0	0.0	0.0
-5555.5557	400.0	100.0	100.0	1	0.0	0.0	0.129	0.0	98.7006	-5.552	1	1.0	0.0	5.0	0.0	0.0
-5555.5557	400.0	100.0	100.0	1	0.0	0.0	0.131	0.0	98.7006	-5.552	1	1.0	0.0	5.0	0.0	0.0
-5555.5557	400.0	100.0	100.0	1	0.0	0.0	0.133	0.0	99.13992	-5.553	1	1.0	0.0	5.0	0.0	0.0
-5555.5557	400.0	100.0	100.0	1	0.0	0.0	0.134	0.0	99.13992	-5.554	1	1.0	0.0	5.0	0.0	0.0
-5555.5557	400.0	100.0	100.0	1	0.0	0.0	0.136	0.0	98.2199	-5.554	1	1.0	0.0	5.0	0.0	0.0
-5555.5557	400.0	100.0	100.0	1	0.0	0.0	0.137	0.0	98.57576	-5.554	1	1.0	0.0	5.0	0.0	0.0
-5555.5557	400.0	100.0	100.0	1	0.0	0.0	0.139	0.0	98.72578	-5.555	1	1.0	0.0	5.0	0.0	0.0
-5555.5557	400.0	100.0	100.0	1	0.0	0.0	0.14	0.0	99.18836	-5.555	1	1.0	0.0	5.0	0.0	0.0
-5555.5557	400.0	100.0	100.0	1	0.0	0.0	0.142	0.0	99.154106	-5.556	1	1.0	0.0	5.0	0.0	0.0
-5555.5557	400.0	100.0	100.0	1	0.0	0.0	0.144	0.0	99.154106	-5.556	1	1.0	0.0	5.0	0.0	0.0
-5555.5557	400.0	100.0	100.0	1	0.0	0.0	0.145	0.0	99.12086	-5.556	1	1.0	0.0	5.0	0.0	0.0
-5555.5557	400.0	100.0	100.0	1	0.0	0.0	0.146	0.0	99.12086	-5.557	1	1.0	0.0	5.0	0.0	0.0
-5555.5557	400.0	100.0	100.0	1	0.0	0.0	0.148	0.0	99.49524	-5.557	1	1.0	0.0	5.0	0.0	0.0
-5555.5557	400.0	100.0	100.0	1	0.0	0.0	0.15	0.0	99.58314	-5.557	1	1.0	0.0	5.0	0.0	0.0
-5555.5557	400.0	100.0	100.0	1	0.0	0.0	0.151	0.0	98.98581	-5.559	1	1.0	0.0	5.0	0.0	0.0
-5555.5557	400.0	100.0	100.0	1	0.0	0.0	0.152	0.0	98.590385	-5.559	1	1.0	0.0	5.0	0.0	0.0
-5555.5557	400.0	100.0	100.0	1	0.0	0.0	0.154	0.0	98.56117	-5.559	1	1.0	0.0	6.0	0.0	0.0
-5555.5557	400.0	100.0	100.0	1	0.0	0.0	0.155	0.0	98.849976	-5.559	1	1.0	0.0	6.0	0.0	0.0
-5555.5557	400.0	100.0	100.0	0	0.0	0.0	0.156	0.0	98.57356	-5.56	1	2.0	0.0	7.0	0.0	0.0
0.0	400.0	100.0	100.0	0	0.0	0.0	0.158	0.0	98.57356	-5.56	1	2.0	0.0	0.0	0.0	0.0
0.0	400.0	100.0	100.0	0	0.0	0.0	0.159	0.0	98.54867	-5.56	1	2.0	0.0	0.0	0.0	0.0
0.0	400.0	100.0	100.0	0	0.0	0.0	0.16	0.0	98.99268	-5.56	1	2.0	0.0	0.0	0.0	0.0
0.0	400.0	100.0	100.0	0	0.0	0.0	0.162	0.0	98.99268	-5.166	1	2.0	0.0	0.0	0.0	0.0
0.0	400.0	100.0	100.0	0	0.0	0.0	0.163	0.0	99.134186	-5.166	1	2.0	0.0	0.0	0.0	0.0
0.0	400.0	100.0	100.0	0	0.0	0.0	0.164	0.0	99.45435	-4.461	1	2.0	0.0	0.0	0.0	0.0
0.0	400.0	100.0	100.0	0	0.0	0.0	0.166	0.0	99.45435	-4.461	1	2.0	0.0	0.0	0.0	0.0
0.0	400.0	100.0	100.0	0	0.0	0.0	0.167	0.0	98.15615	-3.852	1	2.0	0.0	0.0	0.0	0.0
0.0	400.0	100.0	100.0	0	0.0	0.0	0.169	0.0	98.15615	-3.58	1	2.0	0.0	0.0	0.0	0.0
0.0	400.0	100.0	100.0	0	0.0	0.0	0.17	0.0	98.043785	-3.58	1	2.0	0.0	0.0	0.0	0.0
0.0	400.0	100.0	100.0	0	0.0	0.0	0.171	0.0	98.352936	-3.091	1	2.0	0.0	0.0	0.0	0.0
0.0	400.0	100.0	100.0	0	0.0	0.0	0.173	0.0	98.352936	-2.873	1	2.0	0.0	0.0	0.0	0.0
0.0	400.0	100.0	100.0	0	0.0	0.0	0.174	0.0	97.67758	-2.873	1	2.0	0.0	0.0	0.0	0.0
0.0	400.0	100.0	100.0	0	0.0	0.0	0.176	0.0	96.653076	-2.481	1	2.0	0.0	0.0	0.0	0.0
0.0	400.0	100.0	100.0	0	0.0	0.0	0.177	0.0	96.653076	-2.481	1	2.0	0.0	0.0	0.0	0.0
0.0	400.0	100.0	100.0	0	0.0	0.0	0.179	0.0	96.92618	-2.305	1	2.0	0.0	0.0	0.0	0.0
0.0	400.0	100.0	100.0	0	0.0	0.0	0.18	0.0	96.92618	-1.992	1	2.0	0.0	0.0	0.0	0.0
0.0	400.0	100.0	100.0	0	0.0	0.0	0.181	0.0	96.653366	-1.992	1	2.0	0.0	0.0	0.0	0.0
0.0	400.0	100.0	100.0	0	0.0	0.0	0.183	0.0	96.7177	-1.85	1	2.0	0.0	0.0	0.0	0.0
0.0	400.0	100.0	100.0	0	0.0	0.0	0.184	0.0	96.7177	-1.597	1	2.0	0.0	0.0	0.0	0.0
0.0	400.0	100.0	100.0	0	0.0	0.0	0.186	0.0	96.31341	-1.597	1	2.0	0.0	0.0	0.0	0.0
0.0	400.0	100.0	100.0	0	0.0	0.0	0.187	0.0	96.80442	-1.484	1	2.0	0.0	0.0	0.0	0.0
0.0	400.0	100.0	100.0	0	0.0	0.0	0.188	0.0	96.80442	-1.282	1	2.0	0.0	0.0	0.0	0.0
0.0	400.0	100.0	100.0	0	0.0	0.0	0.189	0.0	96.99935	-1.282	1	2.0	0.0	0.0	0.0	0.0
0.0	400.0	100.0	100.0	0	0.0	0.0	0.19	0.0	96.99935	-1.107	1	2.0	0.0	0.0	0.0	0.0
0.0	400.0	100.0	100.0	0	0.0	0.0	0.191	0.0	97.951004	-1.107	1	2.0	0.0	0.0	0.0	0.0
0.0	400.0	100.0	100.0	0	0.0	0.0	0.192	0.0	98.64445	-1.028	1	2.0	0.0	0.0	0.0	0.0
0.0	400.0	100.0	100.0	0	0.0	0.0	0.193	0.0	97.97998	-0.888	1	2.0	0.0	0.0	0.0	0.0
0.0	400.0	100.0	100.0	0	0.0	0.0	0.194	0.0	98.56158	-0.888	1	2.0	0.0	0.0	0.0	0.0
0.0	400.0	100.0	100.0	0	0.0	0.0	0.194	0.0	98.46499	-0.825	1	2.0	0.0	0.0	0.0	0.0
0.0	400.0	100.0	100.0	0	0.0	0.0	0.195	0.0	98.46499	-0.825	1	2.0	0.0	0.0	0.0	0.0
0.0	400.0	100.0	100.0	0	0.0	0.0	0.196	0.0	97.815056	-0.712	1	2.0	0.0	0.0	0.0	0.0
0.0	400.0	100.0	100.0	0	0.0	0.0	0.197	0.0	97.815056	-0.662	1	2.0	0.0	0.0	0.0	0.0
0.0	400.0	100.0	100.0	0	0.0	0.0	0.197	0.0	96.80848	-0.662	1	2.0	0.0	0.0	0.0	0.0
0.0	400.0	100.0	100.0	0	0.0	0.0	0.198	0.0	99.85659	-0.571	1	2.0	0.0	0.0	0.0	0.0
0.0	400.0	100.0	100.0	0	0.0	0.0	0.199	0.0	100.15002	-0.531	1	2.0	0.0	0.0	0.0	0.0
0.0	400.0	100.0	100.0	0	0.0	0.0	0.199	0.0	100.02004	-0.531	1	2.0	0.0	0.0	0.0	0.0
0.0	400.0	100.0	100.0	0	0.0	0.0	0.2	0.0	99.26651	-0.458	1	2.0	0.0	0.0	0.0	0.0
0.0	400.0	100.0	100.0	0	0.0	0.0	0.2	0.0	99.26651	-0.458	1	2.0	0.0	0.0	0.0	0.0
0.0	400.0	100.0	100.0	0	0.0	0.0	0.201	0.0	99.42403	-0.395	1	2.0	0.0	0.0	0.0	0.0
0.0	400.0	100.0	100.0	0	0.0	0.0	0.202	0.0	99.42403	-0.367	1	2.0	0.0	0.0	0.0	0.0
0.0	400.0	100.0	100.0	0	0.0	0.0	0.202	0.0	99.68905	-0.367	1	2.0	0.0	0.0	0.0	0.0
0.0	400.0	100.0	100.0	0	0.0	0.0	0.203	0.0	99.89989	-0.317	1	2.0	0.0	0.0	0.0	0.0
0.0	400.0	100.0	100.0	0	0.0	0.0	0.203	0.0	99.7224	-0.274	1	2.0	0.0	0.0	0.0	0.0
0.0	400.0	100.0	100.0	0	0.0	0.0	0.203	0.0	99.037834	-0.274	1	2.0	0.0	0.0	0.0	0.0
0.0	400.0	100.0	100.0	0	0.0	0.0	0.204	0.0	98.465256	-0.254	1	2.0	0.0	0.0	0.0	0.0
0.0	400.0	100.0	100.0	0	0.0	0.0	0.204	0.0	98.465256	-0.254	1	2.0	0.0	0.0	0.0	0.0
0.0	400.0	100.0	100.0	0	0.0	0.0	0.204	0.0	97.369705	-0.219	1	2.0	0.0	0.0	0.0	0.0
0.0	400.0	100.0	100.0	0	0.0	0.0	0.205	0.0	97.369705	-0.219	1	2.0	0.0	0.0	0.0	0.0
0.0	400.0	100.0	100.0	0	0.0	0.0	0.205	0.0	97.37793	-0.204	1	2.0	0.0	0.0	0.0	0.0
0.0	400.0	100.0	100.0	0	0.0	0.0	0.205	0.0	97.659706	-0.189	1	2.0	0.0	0.0	0.0	0.0
0.0	400.0	100.0	100.0	0	0.0	0.0	0.206	0.0	97.659706	-0.163	1	2.0	0.0	0.0	0.0	0.0
0.0	400.0	100.0	100.0	0	0.0	0.0	0.206	0.0	97.830246	-0.163	1	2.0	0.0	0.0	0.0	0.0
0.0	400.0	100.0	100.0	0	0.0	0.0	0.206	0.0	98.462326	-0.152	1	2.0	0.0	0.0	0.0	0.0
0.0	400.0	100.0	100.0	0	0.0	0.0	0.206	0.0	98.462326	-0.152	1	2.0	0.0	0.0	0.0	0.0
0.0	400.0	100.0	100.0	0	0.0	0.0	0.206	0.0	98.234505	-0.131	1	2.0	0.0	0.0	0.0	0.0
0.0	400.0	100.0	100.0	0	0.0	0.0	0.206	0.0	98.6554	-0.113	1	2.0	0.0	0.0	0.0	0.0
0.0	400.0	100.0	100.0	0	0.0	0.0	0.206	0.0	98.18146	-0.113	1	2.0	0.0	0.0	0.0	0.0
0.0	400.0	100.0	100.0	0	0.0	0.0	0.206	0.0	98.675354	-0.105	1	2.0	0.0	0.0	0.0	0.0
0.0	400.0	100.0	100.0	0	0.0	0.0	0.206	0.0	98.675354	-0.09	1	2.0	0.0	0.0	0.0	0.0
0.0	400.0	100.0	100.0	0	0.0	0.0	0.206	0.0	98.73024	-0.09	1	2.0	0.0	0.0	0.0	0.0
0.0	400.0	100.0	100.0	0	0.0	0.0	0.206	0.0	98.17467	-0.084	1	2.0	0.0	0.0	0.0	0.0
0.0	400.0	100.0	100.0	0	0.0	0.0	0.206	0.0	98.17467	-0.084	1	2.0	0.0	0.0	0.0	0.0
0.0	400.0	100.0	100.0	0	0.0	0.0	0.206	0.0	98.70413	-0.072	1	2.0	0.0	0.0	0.0	0.0
0.0	400.0	100.0	100.0	0	0.0	0.0	0.206	0.0	98.70413	-0.067	1	2.0	0.0	0.0	0.0	0.0
0.0	400.0	100.0	100.0	0	0.0	0.0	0.207	0.0	98.63008	-0.067	1	2.0	0.0	0.0	0.0	0.0
0.0	400.0	100.0	100.0	0	0.0	0.0	0.207	0.0	98.5831	-0.057	1	2.0	0.0	0.0	0.0	0.0
0.0	400.0	100.0	100.0	0	0.0	0.0	0.207	0.0	97.806854	-0.049	1	2.0	0.0	0.0	0.0	0.0
0.0	400.0	100.0	100.0	0	0.0	0.0	0.207	0.0	97.19523	-0.049	1	2.0	0.0	0.0	0.0	0.0
0.0	400.0	100.0	100.0	0	0.0	0.0	0.207	0.0	98.185776	-0.046	1	2.0	0.0	0.0	0.0	0.0
0.0	400.0	100.0	100.0	0	0.0	0.0	0.207	0.0	97.84164	-0.046	1	2.0	0.0	0.0	0.0	0.0
0.0	400.0	100.0	100.0	0	0.0	0.0	0.207	0.0	96.77614	-0.042	1	2.0	0.0	0.0	0.0	0.0
0.0	400.0	100.0	100.0	0	0.0	0.0	0.207	0.0	96.77614	-0.036	1	2.0	0.0	0.0	0.0	0.0
0.0	400.0	100.0	100.0	0	0.0	0.0	0.207	0.0	97.31924	-0.036	1	2.0	0.0	0.0	0.0	0.0
0.0	400.0	100.0	100.0	0	0.0	0.0	0.207	0.0	98.01332	-0.031	1	2.0	0.0	0.0	0.0	0.0
0.0	400.0	100.0	100.0	0	0.0	0.0	0.207	0.0	98.01332	-0.029	1	2.0	0.0	0.0	0.0	0.0
0.0	400.0	100.0	100.0	0	0.0	0.0	0.208	0.0	97.81638	-0.029	1	2.0	0.0	0.0	0.0	0.0
0.0	400.0	100.0	100.0	0	0.0	0.0	0.208	0.0	97.81638	-0.025	1	2.0	0.0	0.0	0.0	0.0
0.0	400.0	100.0	100.0	0	0.0	0.0	0.208	0.0	98.82403	-0.025	1	2.0	0.0	0.0	0.0	0.0
0.0	400.0	100.0	100.0	0	0.0	0.0	0.208	0.0	97.43586	-0.021	1	2.0	0.0	0.0	0.0	0.0
0.0	400.0	100.0	100.0	0	0.0	0.0	0.208	0.0	97.43586	-0.02	1	2.0	0.0	0.0	0.0	0.0
0.0	400.0	100.0	100.0	0	0.0	0.0	0.208	0.0	96.8395	-0.02	1	2.0	0.0	0.0	0.0	0.0
0.0	400.0	100.0	100.0	0	0.0	0.0	0.208	0.0	96.91786	-0.017	1	2.0	0.0	0.0	0.0	0.0
0.0	400.0	100.0	100.0	0	0.0	0.0	0.208	0.0	96.91786	-0.015	1	2.0	0.0	0.0	0.0	0.0
0.0	400.0	100.0	100.0	0	0.0	0.0	0.208	0.0	96.2714	-0.015	1	2.0	0.0	0.0	0.0	0.0
0.0	400.0	100.0	100.0	0	0.0	0.0	0.208	0.0	96.2714	-0.013	1	2.0	0.0	0.0	0.0	0.0
0.0	400.0	100.0	100.0	0	0.0	0.0	0.208	0.0	95.650406	-0.013	1	2.0	0.0	0.0	0.0	0.0
0.0	400.0	100.0	100.0	0	0.0	0.0	0.208	0.0	96.365616	-0.012	1	2.0	0.0	0.0	0.0	0.0
0.0	400.0	100.0	100.0	0	0.0	0.0	0.208	0.0	96.365616	-0.01	1	2.0	0.0	0.0	0.0	0.0
0.0	400.0	100.0	100.0	0	0.0	0.0	0.207	0.0	94.91098	-0.01	1	2.0	0.0	14.0	0.0	0.0
0.0	400.0	100.0	100.0	0	0.0	0.0	0.207	0.0	95.49177	-0.009	1	2.0	0.0	0.0	0.0	0.0
0.0	400.0	100.0	100.0	0	0.0	0.0	0.207	0.0	95.49177	-0.008	1	2.0	0.0	0.0	0.0	0.0
0.0	400.0	100.0	100.0	0	0.0	0.0	0.207	0.0	96.12778	-0.008	1	2.0	0.0	0.0	0.0	0.0
0.0	400.0	100.0	100.0	0	0.0	0.0	0.206	0.0	96.12778	-0.007	1	2.0	0.0	0.0	0.0	0.0
0.0	400.0	100.0	100.0	0	0.0	0.0	0.206	0.0	96.52443	-0.007	1	2.0	0.0	0.0	0.0	0.0
0.0	400.0	100.0	100.0	0	0.0	0.0	0.206	0.0	96.02698	-0.006	1	2.0	0.0	0.0	0.0	0.0
0.0	400.0	100.0	100.0	0	0.0	0.0	0.205	0.0	96.02698	-0.006	1	2.0	0.0	0.0	0.0	0.0
0.0	400.0	100.0	100.0	0	0.0	0.0	0.205	0.0	96.24833	-0.006	1	2.0	0.0	0.0	0.0	0.0
0.0	400.0	100.0	100.0	0	0.0	0.0	0.204	0.0	95.831245	-0.005	1	2.0	0.0	0.0	0.0	0.0
0.0	400.0	100.0	100.0	0	0.0	0.0	0.204	0.0	95.831245	-0.004	1	2.0	0.0	0.0	0.0	0.0
0.0	400.0	100.0	100.0	0	0.0	0.0	0.203	0.0	95.49017	-0.004	1	2.0	0.0	0.0	0.0	0.0
0.0	400.0	100.0	100.0	0	0.0	0.0	0.203	0.0	94.717606	-0.003	1	2.0	0.0	0.0	0.0	0.0
0.0	400.0	100.0	100.0	0	0.0	0.0	0.202	0.0	94.84936	-0.003	1	2.0	0.0	0.0	0.0	0.0
0.0	400.0	100.0	100.0	0	0.0	0.0	0.202	0.0	94.653366	-0.003	1	2.0	0.0	0.0	0.0	0.0
0.0	400.0	100.0	100.0	0	0.0	0.0	0.201	0.0	93.96335	-0.002	1	2.0	0.0	0.0	0.0	0.0
0.0	400.0	100.0	100.0	0	0.0	0.0	0.2	0.0	94.74524	-0.002	1	2.0	0.0	0.0	0.0	0.0
0.0	400.0	100.0	100.0	0	0.0	0.0	0.199	0.0	97.59177	-0.002	1	2.0	0.0	0.0	0.0	0.0
0.0	400.0	100.0	100.0	0	0.0	0.0	0.197	0.0	97.59177	-0.002	1	2.0	0.0	0.0	0.0	0.0
0.0	400.0	100.0	100.0	0	0.0	0.0	0.196	0.0	96.51684	-0.002	1	2.0	0.0	0.0	0.0	0.0
0.0	400.0	100.0	100.0	0	0.0	0.0	0.195	0.0	96.51684	-0.001	1	2.0	0.0	0.0	0.0	0.0
0.0	400.0	100.0	100.0	0	0.0	0.0	0.193	0.0	98.64767	-0.001	1	2.0	0.0	0.0	0.0	0.0
0.0	400.0	100.0	100.0	0	0.0	0.0	0.191	0.0	98.20889	-0.001	1	2.0	0.0	0.0	0.0	0.0
0.0	400.0	100.0	100.0	0	0.0	0.0	0.19	0.0	98.496086	-0.001	1	2.0	0.0	0.0	0.0	0.0
0.0	400.0	100.0	100.0	0	0.0	0.0	0.188	0.0	99.128174	-0.001	1	2.0	0.0	0.0	0.0	0.0
0.0	400.0	100.0	100.0	0	0.0	0.0	0.186	0.0	99.15385	-0.001	1	2.0	0.0	0.0	0.0	0.0
0.0	400.0	100.0	100.0	0	0.0	0.0	0.184	0.0	99.15385	0.0	1	2.0	0.0	0.0	0.0	0.0
0.0	400.0	100.0	100.0	0	0.0	0.0	0.182	0.0	99.14862	0.0	1	2.0	0.0	0.0	0.0	0.0
0.0	400.0	100.0	100.0	0	0.0	0.0	0.18	0.0	99.14862	0.0	1	2.0	0.0	0.0	0.0	0.0
0.0	400.0	100.0	100.0	0	0.0	0.0	0.178	0.0	97.73433	0.0	1	2.0	0.0	0.0	0.0	0.0
0.0	400.0	100.0	100.0	0	0.0	0.0	0.175	0.0	98.02423	0.0	1	2.0	0.0	0.0	0.0	0.0
0.0	400.0	100.0	100.0	0	0.0	0.0	0.173	0.0	98.02423	0.0	1	2.0	0.0	0.0	0.0	0.0
0.0	400.0	100.0	100.0	0	0.0	0.0	0.171	0.0	98.090775	0.0	1	2.0	0.0	0.0	0.0	0.0
0.0	400.0	100.0	100.0	0	0.0	0.0	0.168	0.0	97.84481	0.0	1	2.0	0.0	0.0	0.0	0.0
0.0	400.0	100.0	100.0	0	0.0	0.0	0.166	0.0	98.022606	0.0	1	2.0	0.0	0.0	0.0	0.0
0.0	400.0	100.0	100.0	0	0.0	0.0	0.164	0.0	97.820145	0.0	1	2.0	0.0	0.0	0.0	0.0
0.0	400.0	100.0	100.0	0	0.0	0.0	0.161	0.0	97.820145	0.0	1	2.0	0.0	0.0	0.0	0.0
0.0	400.0	100.0	100.0	0	0.0	0.0	0.159	0.0	97.82744	0.0	1	2.0	0.0	0.0	0.0	0.0
0.0	400.0	100.0	100.0	0	0.0	0.0	0.156	0.0	97.65633	0.0	1	2.0	0.0	0.0	0.0	0.0
0.0	400.0	100.0	100.0	0	0.0	0.0	0.154	0.0	97.65633	0.0	1	2.0	0.0	0.0	0.0	0.0
0.0	400.0	100.0	100.0	0	0.0	0.0	0.151	0.0	97.58822	0.0	1	2.0	0.0	0.0	0.0	0.0
0.0	400.0	100.0	100.0	0	0.0	0.0	0.149	0.0	97.03714	0.0	1	2.0	0.0	0.0	0.0	0.0
0.0	400.0	100.0	100.0	0	0.0	0.0	0.146	0.0	97.03714	0.0	1	2.0	0.0	0.0	0.0	0.0
0.0	400.0	100.0	100.0	0	0.0	0.0	0.143	0.0	97.2032	0.0	1	2.0	0.0	0.0	0.0	0.0
0.0	400.0	100.0	100.0	0	0.0	0.0	0.141	0.0	97.2032	0.0	1	2.0	0.0	0.0	0.0	0.0
0.0	400.0	100.0	100.0	0	0.0	0.0	0.138	0.0	98.010284	0.0	1	2.0	0.0	0.0	0.0	0.0
0.0	400.0	100.0	100.0	0	0.0	0.0	0.136	0.0	98.0296	0.0	1	2.0	0.0	0.0	0.0	0.0
0.0	400.0	100.0	100.0	0	0.0	0.0	0.133	0.0	98.0296	0.0	1	2.0	0.0	0.0	0.0	0.0
0.0	400.0	100.0	100.0	0	0.0	0.0	0.131	0.0	98.241585	0.0	1	2.0	0.0	0.0	0.0	0.0
0.0	400.0	100.0	100.0	0	0.0	0.0	0.128	0.0	98.77113	0.0	1	2.0	0.0	0.0	0.0	0.0
0.0	400.0	100.0	100.0	0	0.0	0.0	0.126	0.0	98.77113	0.0	1	2.0	0.0	0.0	0.0	0.0
0.0	400.0	100.0	100.0	0	0.0	0.0	0.123	0.0	99.27743	0.0	1	2.0	0.0	0.0	0.0	0.0
0.0	400.0	100.0	100.0	0	0.0	0.0	0.121	0.0	99.27743	0.0	1	2.0	0.0	0.0	0.0	0.0
0.0	400.0	100.0	100.0	0	0.0	0.0	0.118	0.0	99.28729	0.0	1	2.0	0.0	0.0	0.0	0.0
0.0	400.0	100.0	100.0	0	0.0	0.0	0.116	0.0	98.97466	0.0	1	2.0	0.0	0.0	0.0	0.0
0.0	400.0	100.0	100.0	0	0.0	0.0	0.113	0.0	98.97466	0.0	1	2.0	0.0	0.0	0.0	0.0
0.0	400.0	100.0	100.0	0	0.0	0.0	0.111	0.0	97.68771	0.0	1	2.0	0.0	0.0	0.0	0.0
0.0	400.0	100.0	100.0	0	0.0	0.0	0.108	0.0	97.89986	0.0	1	2.0	0.0	0.0	0.0	0.0
0.0	400.0	100.0	100.0	0	0.0	0.0	0.106	0.0	97.89986	0.0	1	2.0	0.0	0.0	0.0	0.0
0.0	400.0	100.0	100.0	0	0.0	0.0	0.104	0.0	98.10757	0.0	1	2.0	0.0	0.0	0.0	0.0
0.0	400.0	100.0	100.0	0	0.0	0.0	0.101	0.0	98.10757	0.0	1	2.0	0.0	0.0	0.0	0.0
0.0	400.0	100.0	100.0	0	0.0	0.0	0.099	0.0	96.960335	0.0	1	2.0	0.0	0.0	0.0	0.0
0.0	400.0	100.0	100.0	0	0.0	0.0	0.097	0.0	97.44328	0.0	1	2.0	0.0	0.0	0.0	0.0
0.0	400.0	100.0	100.0	0	0.0	0.0	0.095	0.0	97.44328	0.0	1	2.0	0.0	0.0	0.0	0.0
0.0	400.0	100.0	100.0	0	0.0	0.0	0.092	0.0	97.473	0.0	1	2.0	0.0	0.0	0.0	0.0
0.0	400.0	100.0	100.0	0	0.0	0.0	0.09	0.0	97.65752	0.0	1	2.0	0.0	0.0	0.0	0.0
0.0	400.0	100.0	100.0	0	0.0	0.0	0.088	0.0	96.88936	0.0	1	2.0	0.0	0.0	0.0	0.0
0.0	400.0	100.0	100.0	0	0.0	0.0	0.086	0.0	97.18677	0.0	1	2.0	0.0	0.0	0.0	0.0
0.0	400.0	100.0	100.0	0	0.0	0.0	0.084	0.0	97.18677	0.0	1	2.0	0.0	0.0	0.0	0.0
0.0	400.0	100.0	100.0	0	0.0	0.0	0.082	0.0	96.09201	0.0	1	2.0	0.0	0.0	0.0	0.0
0.0	400.0	100.0	100.0	0	0.0	0.0	0.08	0.0	95.55792	0.0	1	2.0	0.0	0.0	0.0	0.0
0.0	400.0	100.0	100.0	0	0.0	0.0	0.078	0.0	95.55792	0.0	1	2.0	0.0	0.0	0.0	0.0
0.0	400.0	100.0	100.0	0	0.0	0.0	0.077	0.0	95.115746	0.0	1	2.0	0.0	0.0	0.0	0.0
0.0	400.0	100.0	100.0	0	0.0	0.0	0.075	0.0	95.03992	0.0	1	2.0	0.0	0.0	0.0	0.0
0.0	400.0	100.0	100.0	0	0.0	0.0	0.073	0.0	95.03992	0.0	1	2.0	0.0	0.0	0.0	0.0
0.0	400.0	100.0	100.0	0	0.0	0.0	0.071	0.0	95.479324	0.0	1	2.0	0.0	0.0	0.0	0.0
0.0	400.0	100.0	100.0	0	0.0	0.0	0.069	0.0	94.75724	0.0	1	2.0	0.0	0.0	0.0	0.0
0.0	400.0	100.0	100.0	0	0.0	0.0	0.068	0.0	95.81949	0.0	1	2.0	0.0	0.0	0.0	0.0
0.0	400.0	100.0	100.0	0	0.0	0.0	0.066	0.0	95.73021	0.0	1	2.0	0.0	0.0	0.0	0.0
0.0	400.0	100.0	100.0	0	0.0	0.0	0.064	0.0	95.73021	0.0	1	2.0	0.0	0.0	0.0	0.0
0.0	400.0	100.0	100.0	0	0.0	0.0	0.062	0.0	95.545555	0.0	1	2.0	0.0	0.0	0.0	0.0
0.0	400.0	100.0	100.0	0	0.0	0.0	0.061	0.0	96.562584	0.0	1	2.0	0.0	0.0	0.0	0.0
0.0	400.0	100.0	100.0	0	0.0	0.0	0.059	0.0	96.562584	0.0	1	2.0	0.0	0.0	0.0	0.0
0.0	400.0	100.0	100.0	0	0.0	0.0	0.057	0.0	96.802475	0.0	1	2.0	0.0	0.0	0.0	0.0
0.0	400.0	100.0	100.0	0	0.0	0.0	0.055	0.0	97.50815	0.0	1	2.0	0.0	0.0	0.0	0.0
0.0	400.0	100.0	100.0	0	0.0	0.0	0.053	0.0	97.05419	0.0	1	2.0	0.0	0.0	0.0	0.0
0.0	400.0	100.0	100.0	0	0.0	0.0	0.052	0.0	97.980255	0.0	1	2.0	0.0	0.0	0.0	0.0
0.0	400.0	100.0	100.0	0	0.0	0.0	0.05	0.0	97.980255	0.0	1	2.0	0.0	0.0	0.0	0.0
0.0	400.0	100.0	100.0	0	0.0	0.0	0.048	0.0	97.65305	0.0	1	2.0	0.0	0.0	0.0	0.0
0.0	400.0	100.0	100.0	0	0.0	0.0	0.046	0.0	98.32456	0.0	1	2.0	0.0	0.0	0.0	0.0
0.0	400.0	100.0	100.0	0	0.0	0.0	0.044	0.0	98.32456	0.0	1	2.0	0.0	0.0	0.0	0.0
0.0	400.0	100.0	100.0	0	0.0	0.0	0.042	0.0	97.88888	0.0	1	2.0	0.0	0.0	0.0	0.0
0.0	400.0	100.0	100.0	0	0.0	0.0	0.041	0.0	97.88888	0.0	1	2.0	0.0	0.0	0.0	0.0
0.0	400.0	100.0	100.0	0	0.0	0.0	0.039	0.0	97.366394	0.0	1	2.0	0.0	0.0	0.0	0.0
0.0	400.0	100.0	100.0	0	0.0	0.0	0.037	0.0	97.01263	0.0	1	2.0	0.0	0.0	0.0	0.0
0.0	400.0	100.0	100.0	0	0.0	0.0	0.035	0.0	97.01263	0.0	1	2.0	0.0	0.0	0.0	0.0
0.0	400.0	100.0	100.0	0	0.0	0.0	0.033	0.0	95.97217	0.0	1	2.0	0.0	0.0	0.0	0.0
0.0	400.0	100.0	100.0	0	0.0	0.0	0.031	0.0	95.930695	0.0	1	2.0	0.0	0.0	0.0	0.0
0.0	400.0	100.0	100.0	0	0.0	0.0	0.03	0.0	95.930695	0.0	1	2.0	0.0	0.0	0.0	0.0
0.0	400.0	100.0	100.0	0	0.0	0.0	0.028	0.0	96.74777	0.0	1	2.0	0.0	0.0	0.0	0.0
0.0	400.0	100.0	100.0	0	0.0	0.0	0.026	0.0	96.74777	0.0	1	2.0	0.0	0.0	0.0	0.0
0.0	400.0	100.0	100.0	0	0.0	0.0	0.024	0.0	97.56961	0.0	1	2.0	0.0	0.0	0.0	0.0
0.0	400.0	100.0	100.0	0	0.0	0.0	0.022	0.0	97.62555	0.0	1	2.0	0.0	0.0	0.0	0.0
0.0	400.0	100.0	100.0	0	0.0	0.0	0.02	0.0	97.62555	0.0	1	2.0	0.0	0.0	0.0	0.0
0.0	400.0	100.0	100.0	0	0.0	0.0	0.018	0.0	97.81512	0.0	1	2.0	0.0	0.0	0.0	0.0
0.0	400.0	100.0	100.0	0	0.0	0.0	0.016	0.0	97.990425	0.0	1	2.0	0.0	0.0	0.0	0.0
0.0	400.0	100.0	100.0	0	0.0	0.0	0.014	0.0	97.990425	0.0	1	2.0	0.0	0.0	0.0	0.0
0.0	400.0	100.0	100.0	0	0.0	0.0	0.012	0.0	98.41586	0.0	1	2.0	0.0	0.0	0.0	0.0
0.0	400.0	100.0	100.0	0	0.0	0.0	0.011	0.0	98.41586	0.0	1	2.0	0.0	0.0	0.0	0.0
0.0	400.0	100.0	100.0	0	0.0	0.0	0.009	0.0	98.92355	0.0	1	2.0	0.0	0.0	0.0	0.0
0.0	400.0	100.0	100.0	0	0.0	0.0	0.007	0.0	97.89597	0.0	1	2.0	0.0	0.0	0.0	0.0
0.0	400.0	100.0	100.0	0	0.0	0.0	0.005	0.0	97.89597	0.0	1	2.0	0.0	0.0	0.0	0.0
0.0	400.0	100.0	100.0	0	0.0	0.0	0.003	0.0	99.88399	0.0	1	2.0	0.0	0.0	0.0	0.0
0.0	400.0	100.0	100.0	0	0.0	0.0	0.001	0.0	99.063416	0.0	1	2.0	0.0	0.0	0.0	0.0
0.0	400.0	100.0	100.0	0	0.0	0.0	0.0	0.0	99.063416	0.0	1	2.0	0.0	0.0	0.0	0.0
0.0	400.0	100.0	100.0	0	0.0	0.0	-0.002	0.0	98.87767	0.0	1	2.0	0.0	0.0	0.0	0.0
0.0	400.0	100.0	100.0	0	0.0	0.0	-0.004	0.0	98.87767	0.0	1	2.0	0.0	0.0	0.0	0.0
0.0	400.0	100.0	100.0	0	0.0	0.0	-0.006	0.0	99.16851	0.0	1	2.0	0.0	0.0	0.0	0.0
0.0	400.0	100.0	100.0	0	0.0	0.0	-0.007	0.0	99.78321	0.0	1	2.0	0.0	0.0	0.0	0.0
0.0	400.0	100.0	100.0	0	0.0	0.0	-0.009	0.0	99.78321	0.0	1	2.0	0.0	0.0	0.0	0.0
0.0	400.0	100.0	100.0	0	0.0	0.0	-0.011	0.0	99.37311	0.0	1	2.0	0.0	0.0	0.0	0.0
0.0	400.0	100.0	100.0	0	0.0	0.0	-0.013	0.0	98.83678	0.0	1	2.0	0.0	0.0	0.0	0.0
0.0	400.0	100.0	100.0	0	0.0	0.0	-0.014	0.0	98.83678	0.0	1	2.0	0.0	0.0	0.0	0.0
0.0	400.0	100.0	100.0	0	0.0	0.0	-0.016	0.0	98.08772	0.0	1	2.0	0.0	0.0	0.0	0.0
0.0	400.0	100.0	100.0	0	0.0	0.0	-0.017	0.0	98.08772	0.0	1	2.0	0.0	0.0	0.0	0.0
0.0	400.0	100.0	100.0	0	0.0	0.0	-0.019	0.0	98.141106	0.0	1	2.0	0.0	0.0	0.0	0.0
0.0	400.0	100.0	100.0	0	0.0	0.0	-0.02	0.0	97.10979	0.0	1	2.0	0.0	0.0	0.0	0.0
0.0	400.0	100.0	100.0	0	0.0	0.0	-0.022	0.0	97.10979	0.0	1	2.0	0.0	0.0	0.0	0.0
0.0	400.0	100.0	100.0	0	0.0	0.0	-0.023	0.0	98.053665	0.0	1	2.0	0.0	0.0	0.0	0.0
0.0	400.0	100.0	100.0	0	0.0	0.0	-0.024	0.0	96.987335	0.0	1	2.0	0.0	0.0	0.0	0.0
0.0	400.0	100.0	100.0	0	0.0	0.0	-0.025	0.0	96.987335	0.0	1	2.0	0.0	0.0	0.0	0.0
0.0	400.0	100.0	100.0	0	0.0	0.0	-0.026	0.0	97.14292	0.0	1	2.0	0.0	0.0	0.0	0.0
0.0	400.0	100.0	100.0	0	0.0	0.0	-0.027	0.0	97.14292	0.0	1	2.0	0.0	0.0	0.0	0.0
0.0	400.0	100.0	100.0	0	0.0	0.0	-0.028	0.0	97.307144	0.0	1	2.0	0.0	0.0	0.0	0.0
0.0	400.0	100.0	100.0	0	0.0	0.0	-0.029	0.0	96.08914	0.0	1	2.0	0.0	0.0	0.0	0.0
0.0	400.0	100.0	100.0	0	0.0	0.0	-0.03	0.0	96.08914	0.0	1	2.0	0.0	0.0	0.0	0.0
0.0	400.0	100.0	100.0	0	0.0	0.0	-0.03	0.0	96.99173	0.0	1	2.0	0.0	0.0	0.0	0.0
0.0	400.0	100.0	100.0	0	0.0	0.0	-0.031	0.0	97.30346	0.0	1	2.0	0.0	0.0	0.0	0.0
0.0	400.0	100.0	100.0	0	0.0	0.0	-0.032	0.0	97.30346	0.0	1	2.0	0.0	0.0	0.0	0.0
0.0	400.0	100.0	100.0	0	0.0	0.0	-0.033	0.0	96.58943	0.0	1	2.0	0.0	0.0	0.0	0.0
0.0	400.0	100.0	100.0	0	0.0	0.0	-0.034	0.0	96.58943	0.0	1	2.0	0.0	0.0	0.0	0.0
0.0	400.0	100.0	100.0	0	0.0	0.0	-0.034	0.0	97.7407	0.0	1	2.0	0.0	0.0	0.0	0.0
0.0	400.0	100.0	100.0	0	0.0	0.0	-0.035	0.0	98.10401	0.0	1	2.0	0.0	0.0	0.0	0.0
0.0	400.0	100.0	100.0	0	0.0	0.0	-0.036	0.0	98.10401	0.0	1	2.0	0.0	0.0	0.0	0.0
0.0	400.0	100.0	100.0	0	0.0	0.0	-0.036	0.0	98.70131	0.0	1	2.0	0.0	0.0	0.0	0.0
0.0	400.0	100.0	100.0	0	0.0	0.0	-0.037	0.0	98.516174	0.0	1	2.0	0.0	0.0	0.0	0.0
0.0	400.0	100.0	100.0	0	0.0	0.0	-0.038	0.0	98.516174	0.0	1	2.0	0.0	0.0	0.0	0.0
0.0	400.0	100.0	100.0	0	0.0	0.0	-0.038	0.0	98.50244	0.0	1	2.0	0.0	0.0	0.0	0.0
0.0	400.0	100.0	100.0	0	0.0	0.0	-0.039	0.0	98.50244	0.0	1	2.0	0.0	0.0	0.0	0.0
0.0	400.0	100.0	100.0	0	0.0	0.0	-0.04	0.0	99.09108	0.0	1	2.0	0.0	0.0	0.0	0.0
0.0	400.0	100.0	100.0	0	0.0	0.0	-0.04	0.0	99.09898	0.0	1	2.0	0.0	0.0	0.0	0.0
0.0	400.0	100.0	100.0	0	0.0	0.0	-0.041	0.0	99.09898	0.0	1	2.0	0.0	0.0	0.0	0.0
0.0	400.0	100.0	100.0	0	0.0	0.0	-0.041	0.0	98.738754	0.0	1	2.0	0.0	0.0	0.0	0.0
0.0	400.0	100.0	100.0	0	0.0	0.0	-0.041	0.0	98.33537	0.0	1	2.0	0.0	0.0	0.0	0.0
0.0	400.0	100.0	100.0	0	0.0	0.0	-0.042	0.0	98.33537	0.0	1	2.0	0.0	0.0	0.0	0.0
0.0	400.0	100.0	100.0	0	0.0	0.0	-0.042	0.0	98.41054	0.0	1	2.0	0.0	0.0	0.0	0.0
0.0	400.0	100.0	100.0	0	0.0	0.0	-0.042	0.0	98.41054	0.0	1	2.0	0.0	0.0	0.0	0.0
0.0	400.0	100.0	100.0	0	0.0	0.0	-0.042	0.0	95.65134	0.0	1	2.0	0.0	0.0	0.0	0.0
0.0	400.0	100.0	100.0	0	0.0	0.0	-0.043	0.0	98.42601	0.0	1	2.0	0.0	0.0	0.0	0.0
0.0	400.0	100.0	100.0	0	0.0	0.0	-0.043	0.0	98.42601	0.0	1	2.0	0.0	0.0	0.0	0.0
0.0	400.0	100.0	100.0	0	0.0	0.0	-0.043	0.0	98.305336	0.0	1	2.0	0.0	0.0	0.0	0.0
0.0	400.0	100.0	100.0	0	0.0	0.0	-0.043	0.0	98.05972	0.0	1	2.0	0.0	0.0	0.0	0.0
0.0	400.0	100.0	100.0	0	0.0	0.0	-0.043	0.0	98.05972	0.0	1	2.0	0.0	0.0	0.0	0.0
0.0	400.0	100.0	100.0	0	0.0	0.0	-0.044	0.0	97.745	0.0	1	2.0	0.0	0.0	0.0	0.0
0.0	400.0	100.0	100.0	0	0.0	0.0	-0.044	0.0	98.566185	0.0	1	2.0	0.0	0.0	0.0	0.0
0.0	400.0	100.0	100.0	0	0.0	0.0	-0.044	0.0	98.1349	0.0	1	2.0	0.0	0.0	0.0	0.0
0.0	400.0	100.0	100.0	0	0.0	0.0	-0.044	0.0	98.3855	0.0	1	2.0	0.0	0.0	0.0	0.0
0.0	400.0	100.0	100.0	0	0.0	0.0	-0.044	0.0	98.3855	0.0	1	2.0	0.0	0.0	0.0	0.0
0.0	400.0	100.0	100.0	0	0.0	0.0	-0.044	0.0	97.50407	0.0	1	2.0	0.0	0.0	0.0	0.0
0.0	400.0	100.0	100.0	0	0.0	0.0	-0.045	0.0	96.90864	0.0	1	2.0	0.0	0.0	0.0	0.0
0.0	400.0	100.0	100.0	0	0.0	0.0	-0.045	0.0	96.90864	0.0	1	2.0	0.0	0.0	0.0	0.0
0.0	400.0	100.0	100.0	0	0.0	0.0	-0.045	0.0	96.7259	0.0	1	2.0	0.0	0.0	0.0	0.0
0.0	400.0	100.0	100.0	0	0.0	0.0	-0.045	0.0	96.7259	0.0	1	2.0	0.0	0.0	0.0	0.0
0.0	400.0	100.0	100.0	0	0.0	0.0	-0.045	0.0	97.54432	0.0	1	2.0	0.0	0.0	0.0	0.0
0.0	400.0	100.0	100.0	0	0.0	0.0	-0.046	0.0	97.71556	0.0	1	2.0	0.0	0.0	0.0	0.0
0.0	400.0	100.0	100.0	0	0.0	0.0	-0.046	0.0	97.71556	0.0	1	2.0	0.0	0.0	0.0	0.0
0.0	400.0	100.0	100.0	0	0.0	0.0	-0.046	0.0	97.32299	0.0	1	2.0	0.0	0.0	0.0	0.0
0.0	400.0	100.0	100.0	0	0.0	0.0	-0.046	0.0	97.72017	0.0	1	2.0	0.0	0.0	0.0	0.0
0.0	400.0	100.0	100.0	0	0.0	0.0	-0.046	0.0	97.89699	0.0	1	2.0	0.0	0.0	0.0	0.0
0.0	400.0	100.0	100.0	0	0.0	0.0	-0.047	0.0	97.7054	0.0	1	2.0	0.0	0.0	0.0	0.0
0.0	400.0	100.0	100.0	0	0.0	0.0	-0.047	0.0	97.7054	0.0	1	2.0	0.0	0.0	0.0	0.0
0.0	400.0	100.0	100.0	0	0.0	0.0	-0.047	0.0	98.140114	0.0	1	2.0	0.0	0.0	0.0	0.0
0.0	400.0	100.0	100.0	0	0.0	0.0	-0.047	0.0	98.29021	0.0	1	2.0	0.0	0.0	0.0	0.0
0.0	400.0	100.0	100.0	0	0.0	0.0	-0.048	0.0	98.29021	0.0	1	2.0	0.0	0.0	0.0	0.0
0.0	400.0	100.0	100.0	0	0.0	0.0	-0.048	0.0	97.494095	0.0	1	2.0	0.0	0.0	0.0	0.0
0.0	400.0	100.0	100.0	0	0.0	0.0	-0.048	0.0	97.49301	0.0	1	2.0	0.0	0.0	0.0	0.0
0.0	400.0	100.0	100.0	0	0.0	0.0	-0.048	0.0	97.49301	0.0	1	2.0	0.0	0.0	0.0	0.0
0.0	400.0	100.0	100.0	0	0.0	0.0	-0.049	0.0	97.12893	0.0	1	2.0	0.0	0.0	0.0	0.0
0.0	400.0	100.0	100.0	0	0.0	0.0	-0.049	0.0	97.12893	0.0	1	2.0	0.0	0.0	0.0	0.0
0.0	400.0	100.0	100.0	0	0.0	0.0	-0.049	0.0	96.49205	0.0	1	2.0	0.0	0.0	0.0	0.0
0.0	400.0	100.0	100.0	0	0.0	0.0	-0.05	0.0	95.71349	0.0	1	2.0	0.0	0.0	0.0	0.0
0.0	400.0	100.0	100.0	0	0.0	0.0	-0.05	0.0	95.71349	0.0	1	2.0	0.0	0.0	0.0	0.0
0.0	400.0	100.0	100.0	0	0.0	0.0	-0.05	0.0	96.79576	0.0	1	2.0	0.0	0.0	0.0	0.0
0.0	400.0	100.0	100.0	0	0.0	0.0	-0.05	0.0	95.881386	0.0	1	2.0	0.0	0.0	0.0	0.0
0.0	400.0	100.0	100.0	0	0.0	0.0	-0.05	0.0	95.881386	0.0	1	2.0	0.0	0.0	0.0	0.0
0.0	400.0	100.0	100.0	0	0.0	0.0	-0.051	0.0	95.6568	0.0	1	2.0	0.0	0.0	0.0	0.0
0.0	400.0	100.0	100.0	0	0.0	0.0	-0.051	0.0	95.6568	0.0	1	2.0	0.0	0.0	0.0	0.0
0.0	400.0	100.0	100.0	0	0.0	0.0	-0.051	0.0	95.17553	0.0	1	2.0	0.0	0.0	0.0	0.0
0.0	400.0	100.0	100.0	0	0.0	0.0	-0.051	0.0	95.9697	0.0	1	2.0	0.0	0.0	0.0	0.0
0.0	400.0	100.0	100.0	0	0.0	0.0	-0.051	0.0	95.9697	0.0	1	2.0	0.0	0.0	0.0	0.0
0.0	400.0	100.0	100.0	0	0.0	0.0	-0.051	0.0	96.87283	0.0	1	2.0	0.0	0.0	0.0	0.0
0.0	400.0	100.0	100.0	0	0.0	0.0	-0.051	0.0	97.223335	0.0	1	2.0	0.0	0.0	0.0	0.0
0.0	400.0	100.0	100.0	0	0.0	0.0	-0.051	0.0	96.90522	0.0	1	2.0	0.0	0.0	0.0	0.0
0.0	400.0	100.0	100.0	0	0.0	0.0	-0.051	0.0	96.78789	0.0	1	2.0	0.0	0.0	0.0	0.0
0.0	400.0	100.0	100.0	0	0.0	0.0	-0.051	0.0	96.78789	0.0	1	2.0	0.0	0.0	0.0	0.0
0.0	400.0	100.0	100.0	0	0.0	0.0	-0.051	0.0	97.24837	0.0	1	2.0	0.0	0.0	0.0	0.0
0.0	400.0	100.0	100.0	0	0.0	0.0	-0.051	0.0	97.100075	0.0	1	2.0	0.0	0.0	0.0	0.0
0.0	400.0	100.0	100.0	0	0.0	0.0	-0.051	0.0	97.100075	0.0	1	2.0	0.0	0.0	0.0	0.0
0.0	400.0	100.0	100.0	0	0.0	0.0	-0.051	0.0	96.5754	0.0	1	2.0	0.0	0.0	0.0	0.0
0.0	400.0	100.0	100.0	0	0.0	0.0	-0.051	0.0	96.73672	0.0	1	2.0	0.0	0.0	0.0	0.0
0.0	400.0	100.0	100.0	0	0.0	0.0	-0.051	0.0	96.73672	0.0	1	2.0	0.0	0.0	0.0	0.0
0.0	400.0	100.0	100.0	0	0.0	0.0	-0.051	0.0	96.15932	0.0	1	2.0	0.0	0.0	0.0	0.0
0.0	400.0	100.0	100.0	0	0.0	0.0	-0.051	0.0	96.15932	0.0	1	2.0	0.0	0.0	0.0	0.0
0.0	400.0	100.0	100.0	0	0.0	0.0	-0.051	0.0	97.43388	0.0	1	2.0	0.0	0.0	0.0	0.0
0.0	400.0	100.0	100.0	0	0.0	0.0	-0.051	0.0	97.4877	0.0	1	2.0	0.0	0.0	0.0	0.0
0.0	400.0	100.0	100.0	0	0.0	0.0	-0.05	0.0	97.4877	0.0	1	2.0	0.0	0.0	0.0	0.0
0.0	400.0	100.0	100.0	0	0.0	0.0	-0.05	0.0	97.79549	0.0	1	2.0	0.0	1.0	0.0	0.0
0.0	400.0	100.0	100.0	0	0.0	0.0	-0.05	0.0	97.71954	0.0	1	2.0	0.0	3.0	0.0	0.0
0.0	400.0	100.0	100.0	0	0.0	0.0	-0.049	0.0	97.71954	0.0	1	2.0	0.0	3.0	0.0	0.0
-4166.667	300.0	100.0	100.0	0	0.0	0.0	-0.048	0.0	96.97493	0.0	1	2.0	0.0	3.0	0.0	0.0
-4166.667	300.0	100.0	100.0	0	0.0	0.0	-0.048	0.0	96.97493	0.0	1	2.0	0.0	3.0	0.0	0.0
-4166.667	300.0	100.0	100.0	0	0.0	0.0	-0.047	0.0	96.7217	0.0	1	2.0	0.0	3.0	0.0	0.0
-4166.667	300.0	100.0	100.0	0	0.0	0.0	-0.046	0.0	97.05991	0.0	1	2.0	0.0	3.0	0.0	0.0
-4166.667	300.0	100.0	100.0	0	0.0	0.0	-0.045	0.0	97.05991	-0.568	1	2.0	0.0	3.0	0.0	0.0
-4166.667	300.0	100.0	100.0	0	0.0	0.0	-0.045	0.0	96.78937	-0.568	1	2.0	0.0	3.0	0.0	0.0
-4166.667	300.0	100.0	100.0	0	0.0	0.0	-0.044	0.0	97.967155	-0.822	1	2.0	0.0	3.0	0.0	0.0
-4166.667	300.0	100.0	100.0	0	0.0	0.0	-0.043	0.0	97.967155	-0.822	1	2.0	0.0	3.0	0.0	0.0
-4166.667	300.0	100.0	100.0	0	0.0	0.0	-0.042	0.0	97.98223	-1.279	1	2.0	0.0	3.0	0.0	0.0
-4166.667	300.0	100.0	100.0	0	0.0	0.0	-0.041	0.0	98.09741	-1.673	1	2.0	0.0	3.0	0.0	0.0
-4166.667	300.0	100.0	100.0	0	0.0	0.0	-0.039	0.0	98.091705	-1.673	1	2.0	0.0	3.0	0.0	0.0
-4166.667	300.0	100.0	100.0	0	0.0	0.0	-0.038	0.0	98.17081	-1.85	1	2.0	0.0	3.0	0.0	0.0
-4166.667	300.0	100.0	100.0	0	0.0	0.0	-0.037	0.0	98.17081	-2.166	1	2.0	0.0	3.0	0.0	0.0
-4166.667	300.0	100.0	100.0	0	0.0	0.0	-0.035	0.0	97.95859	-2.166	1	2.0	0.0	3.0	0.0	0.0
-4166.667	300.0	100.0	100.0	0	0.0	0.0	-0.034	0.0	98.5548	-2.308	1	2.0	0.0	3.0	0.0	0.0
-4166.667	300.0	100.0	100.0	0	0.0	0.0	-0.032	0.0	98.5548	-2.308	1	2.0	0.0	3.0	0.0	0.0
-4166.667	300.0	100.0	100.0	0	0.0	0.0	-0.031	0.0	98.28125	-2.563	1	2.0	0.0	3.0	0.0	0.0
-4166.667	300.0	100.0	100.0	0	0.0	0.0	-0.029	0.0	98.28125	-2.781	1	2.0	0.0	3.0	0.0	0.0
-4166.667	300.0	100.0	100.0	0	0.0	0.0	-0.027	0.0	98.887375	-2.781	1	2.0	0.0	3.0	0.0	0.0
-4166.667	300.0	100.0	100.0	0	0.0	0.0	-0.026	0.0	98.555725	-2.88	1	2.0	0.0	3.0	0.0	0.0
-4166.667	300.0	100.0	100.0	0	0.0	0.0	-0.024	0.0	98.2402	-3.056	1	2.0	0.0	3.0	0.0	0.0
-4166.667	300.0	100.0	100.0	0	0.0	0.0	-0.022	0.0	98.00889	-3.056	1	2.0	0.0	3.0	0.0	0.0
-4166.667	300.0	100.0	100.0	0	0.0	0.0	-0.02	0.0	97.5255	-3.135	1	2.0	0.0	3.0	0.0	0.0
-4166.667	300.0	100.0	100.0	0	0.0	0.0	-0.018	0.0	97.163895	-3.276	1	2.0	0.0	3.0	0.0	0.0
-4166.667	300.0	100.0	100.0	0	0.0	0.0	-0.016	0.0	97.37065	-3.276	1	2.0	0.0	3.0	0.0	0.0
-4166.667	300.0	100.0	100.0	0	0.0	0.0	-0.014	0.0	97.37065	-3.339	1	2.0	0.0	3.0	0.0	0.0
-4166.667	300.0	100.0	100.0	0	0.0	0.0	-0.013	0.0	96.79323	-3.339	1	2.0	0.0	3.0	0.0	0.0
-4166.667	300.0	100.0	100.0	0	0.0	0.0	-0.01	0.0	96.89193	-3.452	1	2.0	0.0	3.0	0.0	0.0
-4166.667	300.0	100.0	100.0	0	0.0	0.0	-0.009	0.0	96.89193	-3.503	1	2.0	0.0	3.0	0.0	0.0
-4166.667	300.0	100.0	100.0	0	0.0	0.0	-0.007	0.0	96.6275	-3.503	1	2.0	0.0	5.0	0.0	0.0
-4166.667	300.0	100.0	100.0	0	0.0	0.0	-0.004	0.0	96.97308	-3.594	1	2.0	0.0	5.0	0.0	0.0
-4166.667	300.0	100.0	100.0	0	0.0	0.0	-0.002	0.0	96.97308	-3.594	1	2.0	0.0	5.0	0.0	0.0
-4166.667	300.0	100.0	100.0	0	0.0	0.0	0.0	0.0	97.15385	-3.673	1	2.0	0.0	5.0	0.0	0.0
-4166.667	300.0	100.0	100.0	0	0.0	0.0	0.001	0.0	97.15385	-3.708	1	2.0	0.0	5.0	0.0	0.0
-4166.667	300.0	100.0	100.0	0	0.0	0.0	0.003	0.0	96.85437	-3.708	1	2.0	0.0	5.0	0.0	0.0
-4166.667	300.0	100.0	100.0	0	0.0	0.0	0.005	0.0	97.07923	-3.771	1	2.0	0.0	5.0	0.0	0.0
-4166.667	300.0	100.0	100.0	0	0.0	0.0	0.007	0.0	97.07923	-3.799	1	2.0	0.0	5.0	0.0	0.0
-4166.667	300.0	100.0	100.0	0	0.0	0.0	0.009	0.0	97.38809	-3.799	1	2.0	0.0	5.0	0.0	0.0
-4166.667	300.0	100.0	100.0	0	0.0	0.0	0.011	0.0	97.46801	-3.85	1	2.0	0.0	5.0	0.0	0.0
-4166.667	300.0	100.0	100.0	0	0.0	0.0	0.013	0.0	97.46801	-3.85	1	2.0	0.0	5.0	0.0	0.0
-4166.667	300.0	100.0	100.0	0	0.0	0.0	0.015	0.0	97.409645	-3.873	1	2.0	0.0	5.0	0.0	0.0
-4166.667	300.0	100.0	100.0	0	0.0	0.0	0.018	0.0	96.81223	-3.913	1	2.0	0.0	5.0	0.0	0.0
-4166.667	300.0	100.0	100.0	0	0.0	0.0	0.02	0.0	97.228615	-3.913	1	2.0	0.0	5.0	0.0	0.0
-4166.667	300.0	100.0	100.0	0	0.0	0.0	0.022	0.0	97.76007	-3.931	1	2.0	0.0	5.0	0.0	0.0
-4166.667	300.0	100.0	100.0	0	0.0	0.0	0.024	0.0	97.76007	-3.964	1	2.0	0.0	5.0	0.0	0.0
-4166.667	300.0	100.0	100.0	0	0.0	0.0	0.026	0.0	98.32354	-3.964	1	2.0	0.0	5.0	0.0	0.0
-4166.667	300.0	100.0	100.0	0	0.0	0.0	0.028	0.0	97.56597	-3.992	1	2.0	0.0	5.0	0.0	0.0
-4166.667	300.0	100.0	100.0	0	0.0	0.0	0.03	0.0	97.56597	-4.005	1	2.0	0.0	5.0	0.0	0.0
-4166.667	300.0	100.0	100.0	0	0.0	0.0	0.032	0.0	97.82542	-4.005	1	2.0	0.0	5.0	0.0	0.0
-4166.667	300.0	100.0	100.0	0	0.0	0.0	0.034	0.0	97.82542	-4.027	1	2.0	0.0	5.0	0.0	0.0
-4166.667	300.0	100.0	100.0	0	0.0	0.0	0.036	0.0	97.25779	-4.027	1	2.0	0.0	5.0	0.0	0.0
-4166.667	300.0	100.0	100.0	0	0.0	0.0	0.038	0.0	96.379326	-4.037	1	2.0	0.0	5.0	0.0	0.0
-4166.667	300.0	100.0	100.0	0	0.0	0.0	0.04	0.0	96.379326	-4.056	1	2.0	0.0	5.0	0.0	0.0
-4166.667	300.0	100.0	100.0	0	0.0	0.0	0.043	0.0	96.552795	-4.056	1	2.0	0.0	5.0	0.0	0.0
-4166.667	300.0	100.0	100.0	0	0.0	0.0	0.044	0.0	96.48382	-4.064	1	2.0	0.0	5.0	0.0	0.0
-4166.667	300.0	100.0	100.0	0	0.0	0.0	0.046	0.0	96.1977	-4.064	1	2.0	0.0	5.0	0.0	0.0
-4166.667	300.0	100.0	100.0	0	0.0	0.0	0.048	0.0	96.620155	-4.078	1	2.0	0.0	5.0	0.0	0.0
-4166.667	300.0	100.0	100.0	0	0.0	0.0	0.05	0.0	96.620155	-4.085	1	2.0	0.0	5.0	0.0	0.0
-4166.667	300.0	100.0	100.0	0	0.0	0.0	0.052	0.0	96.99247	-4.085	1	2.0	0.0	5.0	0.0	0.0
-4166.667	300.0	100.0	100.0	0	0.0	0.0	0.054	0.0	95.64054	-4.096	1	2.0	0.0	5.0	0.0	0.0
-4166.667	300.0	100.0	100.0	0	0.0	0.0	0.056	0.0	95.64054	-4.102	1	2.0	0.0	5.0	0.0	0.0
-4166.667	300.0	100.0	100.0	0	0.0	0.0	0.058	0.0	96.04131	-4.102	1	2.0	0.0	5.0	0.0	0.0
-4166.667	300.0	100.0	100.0	0	0.0	0.0	0.06	0.0	94.99679	-4.111	1	2.0	0.0	5.0	0.0	0.0
-4166.667	300.0	100.0	100.0	0	0.0	0.0	0.061	0.0	94.99679	-4.111	1	2.0	0.0	5.0	0.0	0.0
-4166.667	300.0	100.0	100.0	0	0.0	0.0	0.063	0.0	97.32912	-4.115	1	2.0	0.0	5.0	0.0	0.0
-4166.667	300.0	100.0	100.0	0	0.0	0.0	0.065	0.0	97.32912	-4.123	1	2.0	0.0	5.0	0.0	0.0
-4166.667	300.0	100.0	100.0	0	0.0	0.0	0.067	0.0	97.102005	-4.123	1	2.0	0.0	5.0	0.0	0.0
-4166.667	300.0	100.0	100.0	0	0.0	0.0	0.068	0.0	96.6579	-4.126	1	2.0	0.0	5.0	0.0	0.0
-4166.667	300.0	100.0	100.0	0	0.0	0.0	0.07	0.0	96.6579	-4.132	1	2.0	0.0	5.0	0.0	0.0
-4166.667	300.0	100.0	100.0	0	0.0	0.0	0.072	0.0	96.96422	-4.132	1	2.0	0.0	5.0	0.0	0.0
-4166.667	300.0	100.0	100.0	0	0.0	0.0	0.073	0.0	95.709366	-4.135	1	2.0	0.0	5.0	0.0	0.0
-4166.667	300.0	100.0	100.0	0	0.0	0.0	0.075	0.0	95.709366	-4.14	1	2.0	0.0	5.0	0.0	0.0
-4166.667	300.0	100.0	100.0	0	0.0	0.0	0.077	0.0	95.37454	-4.14	1	2.0	0.0	5.0	0.0	0.0
-4166.667	300.0	100.0	100.0	0	0.0	0.0	0.079	0.0	95.37454	-4.144	1	2.0	0.0	5.0	0.0	0.0
-4166.667	300.0	100.0	100.0	0	0.0	0.0	0.08	0.0	102.32001	-4.144	1	2.0	0.0	5.0	0.0	0.0
-4166.667	300.0	100.0	100.0	0	0.0	0.0	0.082	0.0	102.17516	-4.146	1	2.0	0.0	5.0	0.0	0.0
-4166.667	300.0	100.0	100.0	0	0.0	0.0	0.083	0.0	102.17516	-4.148	1	2.0	0.0	5.0	0.0	0.0
-4166.667	300.0	100.0	100.0	0	0.0	0.0	0.085	0.0	100.828705	-4.148	1	2.0	0.0	5.0	0.0	0.0
-4166.667	300.0	100.0	100.0	0	0.0	0.0	0.086	0.0	100.45185	-4.151	1	2.0	0.0	5.0	0.0	0.0
-4166.667	300.0	100.0	100.0	0	0.0	0.0	0.088	0.0	100.45185	-4.151	1	2.0	0.0	5.0	0.0	0.0
-4166.667	300.0	100.0	100.0	0	0.0	0.0	0.09	0.0	99.34427	-4.152	1	2.0	0.0	5.0	0.0	0.0
-4166.667	300.0	100.0	100.0	0	0.0	0.0	0.091	0.0	99.34427	-4.155	1	2.0	0.0	5.0	0.0	0.0
-4166.667	300.0	100.0	100.0	0	0.0	0.0	0.093	0.0	98.59588	-4.155	1	2.0	0.0	5.0	0.0	0.0
-4166.667	300.0	100.0	100.0	0	0.0	0.0	0.094	0.0	98.23001	-4.157	1	2.0	0.0	5.0	0.0	0.0
-4166.667	300.0	100.0	100.0	0	0.0	0.0	0.096	0.0	98.23001	-4.159	1	2.0	0.0	5.0	0.0	0.0
-4166.667	300.0	100.0	100.0	0	0.0	0.0	0.098	0.0	97.97516	-4.159	1	2.0	0.0	5.0	0.0	0.0
-4166.667	300.0	100.0	100.0	0	0.0	0.0	0.099	0.0	97.94452	-4.159	1	2.0	0.0	5.0	0.0	0.0
-4166.667	300.0	100.0	100.0	0	0.0	0.0	0.101	0.0	97.94452	-4.159	1	2.0	0.0	5.0	0.0	0.0
-4166.667	300.0	100.0	100.0	0	0.0	0.0	0.103	0.0	97.5436	-4.16	1	2.0	0.0	5.0	0.0	0.0
-4166.667	300.0	100.0	100.0	0	0.0	0.0	0.104	0.0	97.01848	-4.162	1	2.0	0.0	5.0	0.0	0.0
-4166.667	300.0	100.0	100.0	0	0.0	0.0	0.106	0.0	96.73774	-4.162	1	2.0	0.0	5.0	0.0	0.0
-4166.667	300.0	100.0	100.0	1	0.0	0.0	0.108	0.0	97.05507	-4.162	1	2.0	0.0	5.0	0.0	0.0
-4166.667	300.0	100.0	100.0	1	0.0	0.0	0.11	0.0	96.779785	-4.163	1	2.0	0.0	5.0	0.0	0.0
-4166.667	300.0	100.0	100.0	1	0.0	0.0	0.111	0.0	95.82521	-4.163	1	2.0	0.0	5.0	0.0	0.0
-4166.667	300.0	100.0	100.0	1	0.0	0.0	0.113	0.0	96.7225	-4.164	1	2.0	0.0	5.0	0.0	0.0
-4166.667	300.0	100.0	100.0	1	0.0	0.0	0.115	0.0	96.7225	-4.164	1	2.0	0.0	5.0	0.0	0.0
-4166.667	300.0	100.0	100.0	1	0.0	0.0	0.117	0.0	97.078445	-4.165	1	2.0	0.0	5.0	0.0	0.0
-4166.667	300.0	100.0	100.0	1	0.0	0.0	0.119	0.0	97.078445	-4.165	1	2.0	0.0	5.0	0.0	0.0
-4166.667	300.0	100.0	100.0	1	0.0	0.0	0.12	0.0	97.535034	-4.165	1	2.0	0.0	5.0	0.0	0.0
-4166.667	300.0	100.0	100.0	1	0.0	0.0	0.122	0.0	98.640816	-4.166	1	2.0	0.0	5.0	0.0	0.0
-4166.667	300.0	100.0	100.0	1	0.0	0.0	0.124	0.0	98.640816	-4.166	1	2.0	0.0	5.0	0.0	0.0
-4166.667	300.0	100.0	100.0	1	0.0	0.0	0.125	0.0	98.015076	-4.166	1	2.0	0.0	5.0	0.0	0.0
-4166.667	300.0	100.0	100.0	1	0.0	0.0	0.127	0.0	98.161316	-4.167	1	2.0	0.0	5.0	0.0	0.0
-4166.667	300.0	100.0	100.0	1	0.0	0.0	0.129	0.0	98.46752	-4.167	1	2.0	0.0	5.0	0.0	0.0
-4166.667	300.0	100.0	100.0	1	0.0	0.0	0.131	0.0	98.17853	-4.167	1	2.0	0.0	5.0	0.0	0.0
-4166.667	300.0	100.0	100.0	1	0.0	0.0	0.132	0.0	98.17853	-4.167	1	2.0	0.0	5.0	0.0	0.0
-4166.667	300.0	100.0	100.0	1	0.0	0.0	0.134	0.0	98.36088	-4.167	1	2.0	0.0	5.0	0.0	0.0
-4166.667	300.0	100.0	100.0	1	0.0	0.0	0.135	0.0	98.224594	-4.168	1	2.0	0.0	5.0	0.0	0.0
-4166.667	300.0	100.0	100.0	1	0.0	0.0	0.137	0.0	98.224594	-4.168	1	2.0	0.0	5.0	0.0	0.0
-4166.667	300.0	100.0	100.0	1	0.0	0.0	0.139	0.0	97.83521	-4.168	1	2.0	0.0	5.0	0.0	0.0
-4166.667	300.0	100.0	100.0	1	0.0	0.0	0.14	0.0	97.80246	-4.168	1	2.0	0.0	5.0	0.0	0.0
-4166.667	300.0	100.0	100.0	1	0.0	0.0	0.142	0.0	97.80246	-4.169	1	2.0	0.0	5.0	0.0	0.0
-4166.667	300.0	100.0	100.0	1	0.0	0.0	0.143	0.0	96.8924	-4.169	1	2.0	0.0	5.0	0.0	0.0
-4166.667	300.0	100.0	100.0	1	0.0	0.0	0.145	0.0	96.8924	-4.169	1	2.0	0.0	5.0	0.0	0.0
-4166.667	300.0	100.0	100.0	1	0.0	0.0	0.146	0.0	97.418365	-4.169	1	2.0	0.0	5.0	0.0	0.0
-4166.667	300.0	100.0	100.0	1	0.0	0.0	0.147	0.0	97.65774	-4.169	1	2.0	0.0	5.0	0.0	0.0
-4166.667	300.0	100.0	100.0	1	0.0	0.0	0.149	0.0	97.65774	-4.169	1	2.0	0.0	5.0	0.0	0.0
-4166.667	300.0	100.0	100.0	1	0.0	0.0	0.15	0.0	98.045135	-4.169	1	2.0	0.0	5.0	0.0	0.0
-4166.667	300.0	100.0	100.0	1	0.0	0.0	0.152	0.0	97.537796	-4.169	1	2.0	0.0	5.0	0.0	0.0
-4166.667	300.0	100.0	100.0	1	0.0	0.0	0.153	0.0	97.537796	-4.169	1	2.0	0.0	5.0	0.0	0.0
-4166.667	300.0	100.0	100.0	1	0.0	0.0	0.154	0.0	97.58527	-4.169	1	2.0	0.0	6.0	0.0	0.0
-4166.667	300.0	100.0	100.0	1	0.0	0.0	0.156	0.0	97.58527	-4.169	1	2.0	0.0	6.0	0.0	0.0
0.0	300.0	100.0	100.0	0	0.0	0.0	0.157	0.0	96.57281	-4.169	1	3.0	0.0	0.0	0.0	0.0
0.0	300.0	100.0	100.0	0	0.0	0.0	0.158	0.0	96.0433	-4.17	1	3.0	0.0	0.0	0.0	0.0
0.0	300.0	100.0	100.0	0	0.0	0.0	0.159	0.0	96.0433	-4.17	1	3.0	0.0	0.0	0.0	0.0
0.0	300.0	100.0	100.0	0	0.0	0.0	0.161	0.0	96.345894	-4.17	1	3.0	0.0	0.0	0.0	0.0
0.0	300.0	100.0	100.0	0	0.0	0.0	0.162	0.0	97.38495	-3.875	1	3.0	0.0	0.0	0.0	0.0
0.0	300.0	100.0	100.0	0	0.0	0.0	0.163	0.0	97.38495	-3.875	1	3.0	0.0	0.0	0.0	0.0
0.0	300.0	100.0	100.0	0	0.0	0.0	0.165	0.0	97.56996	-3.346	1	3.0	0.0	0.0	0.0	0.0
0.0	300.0	100.0	100.0	0	0.0	0.0	0.166	0.0	97.56996	-2.889	1	3.0	0.0	0.0	0.0	0.0
0.0	300.0	100.0	100.0	0	0.0	0.0	0.168	0.0	98.01095	-2.889	1	3.0	0.0	0.0	0.0	0.0
0.0	300.0	100.0	100.0	0	0.0	0.0	0.169	0.0	99.54364	-2.685	1	3.0	0.0	0.0	0.0	0.0
0.0	300.0	100.0	100.0	0	0.0	0.0	0.17	0.0	99.54364	-2.685	1	3.0	0.0	0.0	0.0	0.0
0.0	300.0	100.0	100.0	0	0.0	0.0	0.171	0.0	99.644455	-2.495	1	3.0	0.0	0.0	0.0	0.0
0.0	300.0	100.0	100.0	0	0.0	0.0	0.173	0.0	99.10538	-2.155	1	3.0	0.0	0.0	0.0	0.0
0.0	300.0	100.0	100.0	0	0.0	0.0	0.174	0.0	99.10538	-2.155	1	3.0	0.0	0.0	0.0	0.0
0.0	300.0	100.0	100.0	0	0.0	0.0	0.175	0.0	98.96622	-1.86	1	3.0	0.0	0.0	0.0	0.0
0.0	300.0	100.0	100.0	0	0.0	0.0	0.177	0.0	98.96622	-1.606	1	3.0	0.0	0.0	0.0	0.0
0.0	300.0	100.0	100.0	0	0.0	0.0	0.178	0.0	98.282936	-1.606	1	3.0	0.0	0.0	0.0	0.0
0.0	300.0	100.0	100.0	0	0.0	0.0	0.179	0.0	98.002365	-1.493	1	3.0	0.0	0.0	0.0	0.0
0.0	300.0	100.0	100.0	0	0.0	0.0	0.18	0.0	98.002365	-1.289	1	3.0	0.0	0.0	0.0	0.0
0.0	300.0	100.0	100.0	0	0.0	0.0	0.182	0.0	98.43264	-1.289	1	3.0	0.0	0.0	0.0	0.0
0.0	300.0	100.0	100.0	0	0.0	0.0	0.183	0.0	98.72602	-1.198	1	3.0	0.0	0.0	0.0	0.0
0.0	300.0	100.0	100.0	0	0.0	0.0	0.184	0.0	98.72602	-1.198	1	3.0	0.0	0.0	0.0	0.0
0.0	300.0	100.0	100.0	0	0.0	0.0	0.185	0.0	98.68501	-1.034	1	3.0	0.0	0.0	0.0	0.0
0.0	300.0	100.0	100.0	0	0.0	0.0	0.186	0.0	98.68501	-0.961	1	3.0	0.0	0.0	0.0	0.0
0.0	300.0	100.0	100.0	0	0.0	0.0	0.187	0.0	99.45099	-0.961	1	3.0	0.0	0.0	0.0	0.0
0.0	300.0	100.0	100.0	0	0.0	0.0	0.188	0.0	98.609474	-0.83	1	3.0	0.0	0.0	0.0	0.0
0.0	300.0	100.0	100.0	0	0.0	0.0	0.189	0.0	98.609474	-0.716	1	3.0	0.0	0.0	0.0	0.0
0.0	300.0	100.0	100.0	0	0.0	0.0	0.19	0.0	98.235695	-0.716	1	3.0	0.0	0.0	0.0	0.0
0.0	300.0	100.0	100.0	0	0.0	0.0	0.191	0.0	98.164986	-0.666	1	3.0	0.0	0.0	0.0	0.0
0.0	300.0	100.0	100.0	0	0.0	0.0	0.191	0.0	98.164986	-0.666	1	3.0	0.0	0.0	0.0	0.0
0.0	300.0	100.0	100.0	0	0.0	0.0	0.192	0.0	97.924385	-0.575	1	3.0	0.0	0.0	0.0	0.0
0.0	300.0	100.0	100.0	0	0.0	0.0	0.193	0.0	97.924385	-0.534	1	3.0	0.0	0.0	0.0	0.0
0.0	300.0	100.0	100.0	0	0.0	0.0	0.193	0.0	98.66608	-0.534	1	3.0	0.0	0.0	0.0	0.0
0.0	300.0	100.0	100.0	0	0.0	0.0	0.194	0.0	98.66805	-0.461	1	3.0	0.0	0.0	0.0	0.0
0.0	300.0	100.0	100.0	0	0.0	0.0	0.195	0.0	98.66805	-0.428	1	3.0	0.0	0.0	0.0	0.0
0.0	300.0	100.0	100.0	0	0.0	0.0	0.195	0.0	98.996376	-0.428	1	3.0	0.0	0.0	0.0	0.0
0.0	300.0	100.0	100.0	0	0.0	0.0	0.196	0.0	99.08162	-0.37	1	3.0	0.0	0.0	0.0	0.0
0.0	300.0	100.0	100.0	0	0.0	0.0	0.196	0.0	99.08162	-0.37	1	3.0	0.0	0.0	0.0	0.0
0.0	300.0	100.0	100.0	0	0.0	0.0	0.197	0.0	98.92834	-0.343	1	3.0	0.0	0.0	0.0	0.0
0.0	300.0	100.0	100.0	0	0.0	0.0	0.197	0.0	98.92834	-0.296	1	3.0	0.0	0.0	0.0	0.0
0.0	300.0	100.0	100.0	0	0.0	0.0	0.197	0.0	98.86568	-0.296	1	3.0	0.0	0.0	0.0	0.0
0.0	300.0	100.0	100.0	0	0.0	0.0	0.198	0.0	98.63379	-0.256	1	3.0	0.0	0.0	0.0	0.0
0.0	300.0	100.0	100.0	0	0.0	0.0	0.198	0.0	98.63379	-0.237	1	3.0	0.0	0.0	0.0	0.0
0.0	300.0	100.0	100.0	0	0.0	0.0	0.198	0.0	98.649796	-0.237	1	3.0	0.0	0.0	0.0	0.0
0.0	300.0	100.0	100.0	0	0.0	0.0	0.199	0.0	99.3805	-0.205	1	3.0	0.0	0.0	0.0	0.0
0.0	300.0	100.0	100.0	0	0.0	0.0	0.199	0.0	99.3805	-0.205	1	3.0	0.0	0.0	0.0	0.0
0.0	300.0	100.0	100.0	0	0.0	0.0	0.199	0.0	97.77112	-0.19	1	3.0	0.0	0.0	0.0	0.0
0.0	300.0	100.0	100.0	0	0.0	0.0	0.2	0.0	97.77112	-0.164	1	3.0	0.0	0.0	0.0	0.0
0.0	300.0	100.0	100.0	0	0.0	0.0	0.2	0.0	98.71713	-0.164	1	3.0	0.0	0.0	0.0	0.0
0.0	300.0	100.0	100.0	0	0.0	0.0	0.2	0.0	97.756546	-0.142	1	3.0	0.0	0.0	0.0	0.0
0.0	300.0	100.0	100.0	0	0.0	0.0	0.2	0.0	97.756546	-0.131	1	3.0	0.0	0.0	0.0	0.0
0.0	300.0	100.0	100.0	0	0.0	0.0	0.2	0.0	97.625145	-0.131	1	3.0	0.0	0.0	0.0	0.0
0.0	300.0	100.0	100.0	0	0.0	0.0	0.201	0.0	97.004456	-0.113	1	3.0	0.0	0.0	0.0	0.0
0.0	300.0	100.0	100.0	0	0.0	0.0	0.201	0.0	97.004456	-0.113	1	3.0	0.0	0.0	0.0	0.0
0.0	300.0	100.0	100.0	0	0.0	0.0	0.201	0.0	96.926155	-0.105	1	3.0	0.0	0.0	0.0	0.0
0.0	300.0	100.0	100.0	0	0.0	0.0	0.201	0.0	96.926155	-0.091	1	3.0	0.0	0.0	0.0	0.0
0.0	300.0	100.0	100.0	0	0.0	0.0	0.201	0.0	96.62999	-0.091	1	3.0	0.0	0.0	0.0	0.0
0.0	300.0	100.0	100.0	0	0.0	0.0	0.202	0.0	96.5624	-0.084	1	3.0	0.0	0.0	0.0	0.0
0.0	300.0	100.0	100.0	0	0.0	0.0	0.202	0.0	96.716896	-0.072	1	3.0	0.0	0.0	0.0	0.0
0.0	300.0	100.0	100.0	0	0.0	0.0	0.202	0.0	96.376724	-0.072	1	3.0	0.0	0.0	0.0	0.0
0.0	300.0	100.0	100.0	0	0.0	0.0	0.202	0.0	96.53154	-0.067	1	3.0	0.0	0.0	0.0	0.0
0.0	300.0	100.0	100.0	0	0.0	0.0	0.202	0.0	96.53154	-0.067	1	3.0	0.0	0.0	0.0	0.0
0.0	300.0	100.0	100.0	0	0.0	0.0	0.203	0.0	96.716	-0.058	1	3.0	0.0	0.0	0.0	0.0
0.0	300.0	100.0	100.0	0	0.0	0.0	0.203	0.0	96.716	-0.054	1	3.0	0.0	0.0	0.0	0.0
0.0	300.0	100.0	100.0	0	0.0	0.0	0.203	0.0	95.54142	-0.054	1	3.0	0.0	0.0	0.0	0.0
0.0	300.0	100.0	100.0	0	0.0	0.0	0.203	0.0	94.257164	-0.046	1	3.0	0.0	0.0	0.0	0.0
0.0	300.0	100.0	100.0	0	0.0	0.0	0.203	0.0	94.257164	-0.043	1	3.0	0.0	0.0	0.0	0.0
0.0	300.0	100.0	100.0	0	0.0	0.0	0.203	0.0	94.55268	-0.043	1	3.0	0.0	0.0	0.0	0.0
0.0	300.0	100.0	100.0	0	0.0	0.0	0.203	0.0	95.92735	-0.037	1	3.0	0.0	0.0	0.0	0.0
0.0	300.0	100.0	100.0	0	0.0	0.0	0.203	0.0	95.92735	-0.037	1	3.0	0.0	0.0	0.0	0.0
0.0	300.0	100.0	100.0	0	0.0	0.0	0.203	0.0	95.08644	-0.034	1	3.0	0.0	0.0	0.0	0.0
0.0	300.0	100.0	100.0	0	0.0	0.0	0.203	0.0	95.08644	-0.029	1	3.0	0.0	0.0	0.0	0.0
0.0	300.0	100.0	100.0	0	0.0	0.0	0.203	0.0	97.38865	-0.029	1	3.0	0.0	0.0	0.0	0.0
0.0	300.0	100.0	100.0	0	0.0	0.0	0.203	0.0	97.724	-0.027	1	3.0	0.0	0.0	0.0	0.0
0.0	300.0	100.0	100.0	0	0.0	0.0	0.203	0.0	97.724	-0.023	1	3.0	0.0	0.0	0.0	0.0
0.0	300.0	100.0	100.0	0	0.0	0.0	0.203	0.0	97.231064	-0.023	1	3.0	0.0	0.0	0.0	0.0
0.0	300.0	100.0	100.0	0	0.0	0.0	0.203	0.0	97.380684	-0.02	1	3.0	0.0	0.0	0.0	0.0
0.0	300.0	100.0	100.0	0	0.0	0.0	0.203	0.0	97.380684	-0.02	1	3.0	0.0	0.0	0.0	0.0
0.0	300.0	100.0	100.0	0	0.0	0.0	0.203	0.0	97.918175	-0.018	1	3.0	0.0	0.0	0.0	0.0
0.0	300.0	100.0	100.0	0	0.0	0.0	0.202	0.0	97.918175	-0.016	1	3.0	0.0	0.0	0.0	0.0
0.0	300.0	100.0	100.0	0	0.0	0.0	0.202	0.0	98.47564	-0.016	1	3.0	0.0	8.0	0.0	0.0
0.0	300.0	100.0	100.0	0	0.0	0.0	0.202	0.0	98.23279	-0.014	1	3.0	0.0	14.0	0.0	0.0
0.0	300.0	100.0	100.0	0	0.0	0.0	0.201	0.0	98.23279	-0.012	1	3.0	0.0	0.0	0.0	0.0
0.0	300.0	100.0	100.0	0	0.0	0.0	0.201	0.0	96.7827	-0.012	1	3.0	0.0	0.0	0.0	0.0
0.0	300.0	100.0	100.0	0	0.0	0.0	0.2	0.0	99.01956	-0.011	1	3.0	0.0	0.0	0.0	0.0
0.0	300.0	100.0	100.0	0	0.0	0.0	0.2	0.0	99.01956	-0.011	1	3.0	0.0	0.0	0.0	0.0
0.0	300.0	100.0	100.0	0	0.0	0.0	0.199	0.0	99.06172	-0.009	1	3.0	0.0	0.0	0.0	0.0
0.0	300.0	100.0	100.0	0	0.0	0.0	0.198	0.0	99.06172	-0.008	1	3.0	0.0	0.0	0.0	0.0
0.0	300.0	100.0	100.0	0	0.0	0.0	0.197	0.0	98.93863	-0.008	1	3.0	0.0	0.0	0.0	0.0
0.0	300.0	100.0	100.0	0	0.0	0.0	0.196	0.0	98.645454	-0.007	1	3.0	0.0	0.0	0.0	0.0
0.0	300.0	100.0	100.0	0	0.0	0.0	0.195	0.0	98.645454	-0.006	1	3.0	0.0	0.0	0.0	0.0
0.0	300.0	100.0	100.0	0	0.0	0.0	0.194	0.0	98.611435	-0.006	1	3.0	0.0	0.0	0.0	0.0
0.0	300.0	100.0	100.0	0	0.0	0.0	0.193	0.0	97.95745	-0.006	1	3.0	0.0	0.0	0.0	0.0
0.0	300.0	100.0	100.0	0	0.0	0.0	0.191	0.0	97.95745	-0.006	1	3.0	0.0	0.0	0.0	0.0
0.0	300.0	100.0	100.0	0	0.0	0.0	0.19	0.0	98.296074	-0.005	1	3.0	0.0	0.0	0.0	0.0
0.0	300.0	100.0	100.0	0	0.0	0.0	0.188	0.0	98.296074	-0.004	1	3.0	0.0	0.0	0.0	0.0
0.0	300.0	100.0	100.0	0	0.0	0.0	0.187	0.0	98.52946	-0.004	1	3.0	0.0	0.0	0.0	0.0
0.0	300.0	100.0	100.0	0	0.0	0.0	0.185	0.0	98.30001	-0.003	1	3.0	0.0	0.0	0.0	0.0
0.0	300.0	100.0	100.0	0	0.0	0.0	0.183	0.0	98.30001	-0.003	1	3.0	0.0	0.0	0.0	0.0
0.0	300.0	100.0	100.0	0	0.0	0.0	0.182	0.0	98.40574	-0.003	1	3.0	0.0	0.0	0.0	0.0
0.0	300.0	100.0	100.0	0	0.0	0.0	0.18	0.0	98.13164	-0.002	1	3.0	0.0	0.0	0.0	0.0
0.0	300.0	100.0	100.0	0	0.0	0.0	0.178	0.0	97.76143	-0.002	1	3.0	0.0	0.0	0.0	0.0
0.0	300.0	100.0	100.0	0	0.0	0.0	0.176	0.0	97.69925	-0.002	1	3.0	0.0	0.0	0.0	0.0
0.0	300.0	100.0	100.0	0	0.0	0.0	0.173	0.0	97.69925	-0.002	1	3.0	0.0	0.0	0.0	0.0
0.0	300.0	100.0	100.0	0	0.0	0.0	0.171	0.0	98.24782	-0.002	1	3.0	0.0	0.0	0.0	0.0
0.0	300.0	100.0	100.0	0	0.0	0.0	0.169	0.0	98.44718	-0.001	1	3.0	0.0	0.0	0.0	0.0
0.0	300.0	100.0	100.0	0	0.0	0.0	0.167	0.0	98.44718	-0.001	1	3.0	0.0	0.0	0.0	0.0
0.0	300.0	100.0	100.0	0	0.0	0.0	0.165	0.0	98.19248	-0.001	1	3.0	0.0	0.0	0.0	0.0
0.0	300.0	100.0	100.0	0	0.0	0.0	0.163	0.0	98.02534	-0.001	1	3.0	0.0	0.0	0.0	0.0
0.0	300.0	100.0	100.0	0	0.0	0.0	0.161	0.0	98.02534	-0.001	1	3.0	0.0	0.0	0.0	0.0
0.0	300.0	100.0	100.0	0	0.0	0.0	0.158	0.0	98.07756	0.0	1	3.0	0.0	0.0	0.0	0.0
0.0	300.0	100.0	100.0	0	0.0	0.0	0.156	0.0	98.07756	0.0	1	3.0	0.0	0.0	0.0	0.0
0.0	300.0	100.0	100.0	0	0.0	0.0	0.153	0.0	98.2598	0.0	1	3.0	0.0	0.0	0.0	0.0
0.0	300.0	100.0	100.0	0	0.0	0.0	0.151	0.0	97.0422	0.0	1	3.0	0.0	0.0	0.0	0.0
0.0	300.0	100.0	100.0	0	0.0	0.0	0.149	0.0	97.0422	0.0	1	3.0	0.0	0.0	0.0	0.0
0.0	300.0	100.0	100.0	0	0.0	0.0	0.146	0.0	97.82537	0.0	1	3.0	0.0	0.0	0.0	0.0
0.0	300.0	100.0	100.0	0	0.0	0.0	0.144	0.0	97.82537	0.0	1	3.0	0.0	0.0	0.0	0.0
0.0	300.0	100.0	100.0	0	0.0	0.0	0.142	0.0	98.04199	0.0	1	3.0	0.0	0.0	0.0	0.0
0.0	300.0	100.0	100.0	0	0.0	0.0	0.139	0.0	97.72757	0.0	1	3.0	0.0	0.0	0.0	0.0
0.0	300.0	100.0	100.0	0	0.0	0.0	0.137	0.0	97.72757	0.0	1	3.0	0.0	0.0	0.0	0.0
0.0	300.0	100.0	100.0	0	0.0	0.0	0.134	0.0	97.08032	0.0	1	3.0	0.0	0.0	0.0	0.0
0.0	300.0	100.0	100.0	0	0.0	0.0	0.132	0.0	97.92271	0.0	1	3.0	0.0	0.0	0.0	0.0
0.0	300.0	100.0	100.0	0	0.0	0.0	0.13	0.0	97.92271	0.0	1	3.0	0.0	0.0	0.0	0.0
0.0	300.0	100.0	100.0	0	0.0	0.0	0.127	0.0	98.037	0.0	1	3.0	0.0	0.0	0.0	0.0
0.0	300.0	100.0	100.0	0	0.0	0.0	0.125	0.0	98.037	0.0	1	3.0	0.0	0.0	0.0	0.0
0.0	300.0	100.0	100.0	0	0.0	0.0	0.123	0.0	97.440735	0.0	1	3.0	0.0	0.0	0.0	0.0
0.0	300.0	100.0	100.0	0	0.0	0.0	0.12	0.0	96.75671	0.0	1	3.0	0.0	0.0	0.0	0.0
0.0	300.0	100.0	100.0	0	0.0	0.0	0.118	0.0	97.01574	0.0	1	3.0	0.0	0.0	0.0	0.0
0.0	300.0	100.0	100.0	0	0.0	0.0	0.116	0.0	96.67483	0.0	1	3.0	0.0	0.0	0.0	0.0
0.0	300.0	100.0	100.0	0	0.0	0.0	0.113	0.0	97.318726	0.0	1	3.0	0.0	0.0	0.0	0.0
0.0	300.0	100.0	100.0	0	0.0	0.0	0.111	0.0	97.318726	0.0	1	3.0	0.0	0.0	0.0	0.0
0.0	300.0	100.0	100.0	0	0.0	0.0	0.109	0.0	97.39336	0.0	1	3.0	0.0	0.0	0.0	0.0
0.0	300.0	100.0	100.0	0	0.0	0.0	0.107	0.0	97.39336	0.0	1	3.0	0.0	0.0	0.0	0.0
0.0	300.0	100.0	100.0	0	0.0	0.0	0.105	0.0	97.66438	0.0	1	3.0	0.0	0.0	0.0	0.0
0.0	300.0	100.0	100.0	0	0.0	0.0	0.102	0.0	96.30468	0.0	1	3.0	0.0	0.0	0.0	0.0
0.0	300.0	100.0	100.0	0	0.0	0.0	0.1	0.0	96.30468	0.0	1	3.0	0.0	0.0	0.0	0.0
0.0	300.0	100.0	100.0	0	0.0	0.0	0.098	0.0	95.58531	0.0	1	3.0	0.0	0.0	0.0	0.0
0.0	300.0	100.0	100.0	0	0.0	0.0	0.096	0.0	95.14345	0.0	1	3.0	0.0	0.0	0.0	0.0
0.0	300.0	100.0	100.0	0	0.0	0.0	0.094	0.0	95.14345	0.0	1	3.0	0.0	0.0	0.0	0.0
0.0	300.0	100.0	100.0	0	0.0	0.0	0.092	0.0	95.23905	0.0	1	3.0	0.0	0.0	0.0	0.0
0.0	300.0	100.0	100.0	0	0.0	0.0	0.09	0.0	94.86667	0.0	1	3.0	0.0	0.0	0.0	0.0
0.0	300.0	100.0	100.0	0	0.0	0.0	0.088	0.0	96.248375	0.0	1	3.0	0.0	0.0	0.0	0.0
0.0	300.0	100.0	100.0	0	0.0	0.0	0.086	0.0	96.68605	0.0	1	3.0	0.0	0.0	0.0	0.0
0.0	300.0	100.0	100.0	0	0.0	0.0	0.084	0.0	96.68605	0.0	1	3.0	0.0	0.0	0.0	0.0
0.0	300.0	100.0	100.0	0	0.0	0.0	0.082	0.0	97.24758	0.0	1	3.0	0.0	0.0	0.0	0.0
0.0	300.0	100.0	100.0	0	0.0	0.0	0.08	0.0	97.5845	0.0	1	3.0	0.0	0.0	0.0	0.0
0.0	300.0	100.0	100.0	0	0.0	0.0	0.078	0.0	97.5845	0.0	1	3.0	0.0	0.0	0.0	0.0
0.0	300.0	100.0	100.0	0	0.0	0.0	0.076	0.0	97.64172	0.0	1	3.0	0.0	0.0	0.0	0.0
0.0	300.0	100.0	100.0	0	0.0	0.0	0.074	0.0	97.64172	0.0	1	3.0	0.0	0.0	0.0	0.0
0.0	300.0	100.0	100.0	0	0.0	0.0	0.072	0.0	97.809364	0.0	1	3.0	0.0	0.0	0.0	0.0
0.0	300.0	100.0	100.0	0	0.0	0.0	0.07	0.0	97.962715	0.0	1	3.0	0.0	0.0	0.0	0.0
0.0	300.0	100.0	100.0	0	0.0	0.0	0.067	0.0	97.962715	0.0	1	3.0	0.0	0.0	0.0	0.0
0.0	300.0	100.0	100.0	0	0.0	0.0	0.065	0.0	98.3261	0.0	1	3.0	0.0	0.0	0.0	0.0
0.0	300.0	100.0	100.0	0	0.0	0.0	0.064	0.0	98.1852	0.0	1	3.0	0.0	0.0	0.0	0.0
0.0	300.0	100.0	100.0	0	0.0	0.0	0.062	0.0	98.1852	0.0	1	3.0	0.0	0.0	0.0	0.0
0.0	300.0	100.0	100.0	0	0.0	0.0	0.06	0.0	98.351204	0.0	1	3.0	0.0	0.0	0.0	0.0
0.0	300.0	100.0	100.0	0	0.0	0.0	0.058	0.0	98.50572	0.0	1	3.0	0.0	0.0	0.0	0.0
0.0	300.0	100.0	100.0	0	0.0	0.0	0.056	0.0	98.64113	0.0	1	3.0	0.0	0.0	0.0	0.0
0.0	300.0	100.0	100.0	0	0.0	0.0	0.054	0.0	99.35795	0.0	1	3.0	0.0	0.0	0.0	0.0
0.0	300.0	100.0	100.0	0	0.0	0.0	0.052	0.0	99.35795	0.0	1	3.0	0.0	0.0	0.0	0.0
0.0	300.0	100.0	100.0	0	0.0	0.0	0.05	0.0	98.9612	0.0	1	3.0	0.0	0.0	0.0	0.0
0.0	300.0	100.0	100.0	0	0.0	0.0	0.048	0.0	98.21658	0.0	1	3.0	0.0	0.0	0.0	0.0
0.0	300.0	100.0	100.0	0	0.0	0.0	0.046	0.0	98.21658	0.0	1	3.0	0.0	0.0	0.0	0.0
0.0	300.0	100.0	100.0	0	0.0	0.0	0.044	0.0	97.98932	0.0	1	3.0	0.0	0.0	0.0	0.0
0.0	300.0	100.0	100.0	0	0.0	0.0	0.042	0.0	97.98932	0.0	1	3.0	0.0	0.0	0.0	0.0
0.0	300.0	100.0	100.0	0	0.0	0.0	0.041	0.0	98.520676	0.0	1	3.0	0.0	0.0	0.0	0.0
0.0	300.0	100.0	100.0	0	0.0	0.0	0.039	0.0	97.739494	0.0	1	3.0	0.0	0.0	0.0	0.0
0.0	300.0	100.0	100.0	0	0.0	0.0	0.037	0.0	98.065025	0.0	1	3.0	0.0	0.0	0.0	0.0
0.0	300.0	100.0	100.0	0	0.0	0.0	0.035	0.0	97.68908	0.0	1	3.0	0.0	0.0	0.0	0.0
0.0	300.0	100.0	100.0	0	0.0	0.0	0.033	0.0	97.596924	0.0	1	3.0	0.0	0.0	0.0	0.0
0.0	300.0	100.0	100.0	0	0.0	0.0	0.031	0.0	97.365944	0.0	1	3.0	0.0	0.0	0.0	0.0
0.0	300.0	100.0	100.0	0	0.0	0.0	0.03	0.0	97.071	0.0	1	3.0	0.0	0.0	0.0	0.0
0.0	300.0	100.0	100.0	0	0.0	0.0	0.028	0.0	97.071	0.0	1	3.0	0.0	0.0	0.0	0.0
0.0	300.0	100.0	100.0	0	0.0	0.0	0.026	0.0	98.66343	0.0	1	3.0	0.0	0.0	0.0	0.0
0.0	300.0	100.0	100.0	0	0.0	0.0	0.024	0.0	98.12222	0.0	1	3.0	0.0	0.0	0.0	0.0
0.0	300.0	100.0	100.0	0	0.0	0.0	0.023	0.0	98.12222	0.0	1	3.0	0.0	0.0	0.0	0.0
0.0	300.0	100.0	100.0	0	0.0	0.0	0.021	0.0	97.236465	0.0	1	3.0	0.0	0.0	0.0	0.0
0.0	300.0	100.0	100.0	0	0.0	0.0	0.019	0.0	96.56385	0.0	1	3.0	0.0	0.0	0.0	0.0
0.0	300.0	100.0	100.0	0	0.0	0.0	0.017	0.0	96.56385	0.0	1	3.0	0.0	0.0	0.0	0.0
0.0	300.0	100.0	100.0	0	0.0	0.0	0.016	0.0	96.58952	0.0	1	3.0	0.0	0.0	0.0	0.0
0.0	300.0	100.0	100.0	0	0.0	0.0	0.014	0.0	96.58952	0.0	1	3.0	0.0	0.0	0.0	0.0
0.0	300.0	100.0	100.0	0	0.0	0.0	0.012	0.0	96.35037	0.0	1	3.0	0.0	0.0	0.0	0.0
0.0	300.0	100.0	100.0	0	0.0	0.0	0.01	0.0	97.161026	0.0	1	3.0	0.0	0.0	0.0	0.0
0.0	300.0	100.0	100.0	0	0.0	0.0	0.008	0.0	97.161026	0.0	1	3.0	0.0	0.0	0.0	0.0
0.0	300.0	100.0	100.0	0	0.0	0.0	0.007	0.0	96.207275	0.0	1	3.0	0.0	0.0	0.0	0.0
0.0	300.0	100.0	100.0	0	0.0	0.0	0.005	0.0	97.20548	0.0	1	3.0	0.0	0.0	0.0	0.0
0.0	300.0	100.0	100.0	0	0.0	0.0	0.003	0.0	97.20548	0.0	1	3.0	0.0	0.0	0.0	0.0
0.0	300.0	100.0	100.0	0	0.0	0.0	0.002	0.0	97.38754	0.0	1	3.0	0.0	0.0	0.0	0.0
0.0	300.0	100.0	100.0	0	0.0	0.0	0.0	0.0	97.38754	0.0	1	3.0	0.0	0.0	0.0	0.0
0.0	300.0	100.0	100.0	0	0.0	0.0	-0.001	0.0	97.23234	0.0	1	3.0	0.0	0.0	0.0	0.0
0.0	300.0	100.0	100.0	0	0.0	0.0	-0.002	0.0	96.94292	0.0	1	3.0	0.0	0.0	0.0	0.0
0.0	300.0	100.0	100.0	0	0.0	0.0	-0.004	0.0	96.94292	0.0	1	3.0	0.0	0.0	0.0	0.0
0.0	300.0	100.0	100.0	0	0.0	0.0	-0.006	0.0	95.94045	0.0	1	3.0	0.0	0.0	0.0	0.0
0.0	300.0	100.0	100.0	0	0.0	0.0	-0.007	0.0	97.0231	0.0	1	3.0	0.0	0.0	0.0	0.0
0.0	300.0	100.0	100.0	0	0.0	0.0	-0.009	0.0	97.0231	0.0	1	3.0	0.0	0.0	0.0	0.0
0.0	300.0	100.0	100.0	0	0.0	0.0	-0.01	0.0	96.70172	0.0	1	3.0	0.0	0.0	0.0	0.0
0.0	300.0	100.0	100.0	0	0.0	0.0	-0.012	0.0	96.70172	0.0	1	3.0	0.0	0.0	0.0	0.0
0.0	300.0	100.0	100.0	0	0.0	0.0	-0.013	0.0	96.75434	0.0	1	3.0	0.0	0.0	0.0	0.0
0.0	300.0	100.0	100.0	0	0.0	0.0	-0.015	0.0	97.06818	0.0	1	3.0	0.0	0.0	0.0	0.0
0.0	300.0	100.0	100.0	0	0.0	0.0	-0.016	0.0	97.06818	0.0	1	3.0	0.0	0.0	0.0	0.0
0.0	300.0	100.0	100.0	0	0.0	0.0	-0.018	0.0	96.03336	0.0	1	3.0	0.0	0.0	0.0	0.0
0.0	300.0	100.0	100.0	0	0.0	0.0	-0.019	0.0	95.93484	0.0	1	3.0	0.0	0.0	0.0	0.0
0.0	300.0	100.0	100.0	0	0.0	0.0	-0.02	0.0	95.93484	0.0	1	3.0	0.0	0.0	0.0	0.0
0.0	300.0	100.0	100.0	0	0.0	0.0	-0.022	0.0	97.2446	0.0	1	3.0	0.0	0.0	0.0	0.0
0.0	300.0	100.0	100.0	0	0.0	0.0	-0.023	0.0	97.2446	0.0	1	3.0	0.0	0.0	0.0	0.0
0.0	300.0	100.0	100.0	0	0.0	0.0	-0.024	0.0	97.71243	0.0	1	3.0	0.0	0.0	0.0	0.0
0.0	300.0	100.0	100.0	0	0.0	0.0	-0.026	0.0	97.209595	0.0	1	3.0	0.0	0.0	0.0	0.0
0.0	300.0	100.0	100.0	0	0.0	0.0	-0.027	0.0	97.209595	0.0	1	3.0	0.0	0.0	0.0	0.0
0.0	300.0	100.0	100.0	0	0.0	0.0	-0.028	0.0	97.35775	0.0	1	3.0	0.0	0.0	0.0	0.0
0.0	300.0	100.0	100.0	0	0.0	0.0	-0.029	0.0	97.59153	0.0	1	3.0	0.0	0.0	0.0	0.0
0.0	300.0	100.0	100.0	0	0.0	0.0	-0.03	0.0	97.59153	0.0	1	3.0	0.0	0.0	0.0	0.0
0.0	300.0	100.0	100.0	0	0.0	0.0	-0.031	0.0	97.1848	0.0	1	3.0	0.0	0.0	0.0	0.0
0.0	300.0	100.0	100.0	0	0.0	0.0	-0.032	0.0	97.1848	0.0	1	3.0	0.0	0.0	0.0	0.0
0.0	300.0	100.0	100.0	0	0.0	0.0	-0.033	0.0	98.027954	0.0	1	3.0	0.0	0.0	0.0	0.0
0.0	300.0	100.0	100.0	0	0.0	0.0	-0.034	0.0	98.051025	0.0	1	3.0	0.0	0.0	0.0	0.0
0.0	300.0	100.0	100.0	0	0.0	0.0	-0.035	0.0	98.051025	0.0	1	3.0	0.0	0.0	0.0	0.0
0.0	300.0	100.0	100.0	0	0.0	0.0	-0.035	0.0	98.17376	0.0	1	3.0	0.0	0.0	0.0	0.0
0.0	300.0	100.0	100.0	0	0.0	0.0	-0.036	0.0	98.25465	0.0	1	3.0	0.0	0.0	0.0	0.0
0.0	300.0	100.0	100.0	0	0.0	0.0	-0.037	0.0	98.25465	0.0	1	3.0	0.0	0.0	0.0	0.0
0.0	300.0	100.0	100.0	0	0.0	0.0	-0.038	0.0	97.92001	0.0	1	3.0	0.0	0.0	0.0	0.0
0.0	300.0	100.0	100.0	0	0.0	0.0	-0.038	0.0	97.92001	0.0	1	3.0	0.0	0.0	0.0	0.0
0.0	300.0	100.0	100.0	0	0.0	0.0	-0.039	0.0	98.05151	0.0	1	3.0	0.0	0.0	0.0	0.0
0.0	300.0	100.0	100.0	0	0.0	0.0	-0.04	0.0	98.314026	0.0	1	3.0	0.0	0.0	0.0	0.0
0.0	300.0	100.0	100.0	0	0.0	0.0	-0.04	0.0	98.314026	0.0	1	3.0	0.0	0.0	0.0	0.0
0.0	300.0	100.0	100.0	0	0.0	0.0	-0.041	0.0	98.062195	0.0	1	3.0	0.0	0.0	0.0	0.0
0.0	300.0	100.0	100.0	0	0.0	0.0	-0.041	0.0	97.53516	0.0	1	3.0	0.0	0.0	0.0	0.0
0.0	300.0	100.0	100.0	0	0.0	0.0	-0.042	0.0	97.53516	0.0	1	3.0	0.0	0.0	0.0	0.0
0.0	300.0	100.0	100.0	0	0.0	0.0	-0.042	0.0	97.7863	0.0	1	3.0	0.0	0.0	0.0	0.0
0.0	300.0	100.0	100.0	0	0.0	0.0	-0.042	0.0	97.7863	0.0	1	3.0	0.0	0.0	0.0	0.0
0.0	300.0	100.0	100.0	0	0.0	0.0	-0.043	0.0	98.7272	0.0	1	3.0	0.0	0.0	0.0	0.0
0.0	300.0	100.0	100.0	0	0.0	0.0	-0.043	0.0	98.83973	0.0	1	3.0	0.0	0.0	0.0	0.0
0.0	300.0	100.0	100.0	0	0.0	0.0	-0.044	0.0	98.405914	0.0	1	3.0	0.0	0.0	0.0	0.0
0.0	300.0	100.0	100.0	0	0.0	0.0	-0.044	0.0	98.10904	0.0	1	3.0	0.0	0.0	0.0	0.0
0.0	300.0	100.0	100.0	0	0.0	0.0	-0.045	0.0	97.7046	0.0	1	3.0	0.0	0.0	0.0	0.0
0.0	300.0	100.0	100.0	0	0.0	0.0	-0.045	0.0	97.7046	0.0	1	3.0	0.0	0.0	0.0	0.0
0.0	300.0	100.0	100.0	0	0.0	0.0	-0.046	0.0	97.86125	0.0	1	3.0	0.0	0.0	0.0	0.0
0.0	300.0	100.0	100.0	0	0.0	0.0	-0.046	0.0	97.86125	0.0	1	3.0	0.0	0.0	0.0	0.0
0.0	300.0	100.0	100.0	0	0.0	0.0	-0.046	0.0	97.20384	0.0	1	3.0	0.0	0.0	0.0	0.0
0.0	300.0	100.0	100.0	0	0.0	0.0	-0.047	0.0	97.09746	0.0	1	3.0	0.0	0.0	0.0	0.0
0.0	300.0	100.0	100.0	0	0.0	0.0	-0.047	0.0	97.09746	0.0	1	3.0	0.0	0.0	0.0	0.0
0.0	300.0	100.0	100.0	0	0.0	0.0	-0.047	0.0	97.64082	0.0	1	3.0	0.0	0.0	0.0	0.0
0.0	300.0	100.0	100.0	0	0.0	0.0	-0.048	0.0	98.04662	0.0	1	3.0	0.0	0.0	0.0	0.0
0.0	300.0	100.0	100.0	0	0.0	0.0	-0.048	0.0	98.04662	0.0	1	3.0	0.0	0.0	0.0	0.0
0.0	300.0	100.0	100.0	0	0.0	0.0	-0.049	0.0	98.247696	0.0	1	3.0	0.0	0.0	0.0	0.0
0.0	300.0	100.0	100.0	0	0.0	0.0	-0.049	0.0	98.247696	0.0	1	3.0	0.0	0.0	0.0	0.0
0.0	300.0	100.0	100.0	0	0.0	0.0	-0.049	0.0	98.26664	0.0	1	3.0	0.0	0.0	0.0	0.0
0.0	300.0	100.0	100.0	0	0.0	0.0	-0.05	0.0	97.10299	0.0	1	3.0	0.0	0.0	0.0	0.0
0.0	300.0	100.0	100.0	0	0.0	0.0	-0.05	0.0	97.10299	0.0	1	3.0	0.0	0.0	0.0	0.0
0.0	300.0	100.0	100.0	0	0.0	0.0	-0.05	0.0	97.58841	0.0	1	3.0	0.0	0.0	0.0	0.0
0.0	300.0	100.0	100.0	0	0.0	0.0	-0.051	0.0	96.645645	0.0	1	3.0	0.0	0.0	0.0	0.0
0.0	300.0	100.0	100.0	0	0.0	0.0	-0.051	0.0	96.645645	0.0	1	3.0	0.0	0.0	0.0	0.0
0.0	300.0	100.0	100.0	0	0.0	0.0	-0.051	0.0	96.60779	0.0	1	3.0	0.0	0.0	0.0	0.0
0.0	300.0	100.0	100.0	0	0.0	0.0	-0.051	0.0	96.60779	0.0	1	3.0	0.0	0.0	0.0	0.0
0.0	300.0	100.0	100.0	0	0.0	0.0	-0.052	0.0	96.56576	0.0	1	3.0	0.0	0.0	0.0	0.0
0.0	300.0	100.0	100.0	0	0.0	0.0	-0.052	0.0	96.19799	0.0	1	3.0	0.0	0.0	0.0	0.0
0.0	300.0	100.0	100.0	0	0.0	0.0	-0.052	0.0	96.19799	0.0	1	3.0	0.0	0.0	0.0	0.0
0.0	300.0	100.0	100.0	0	0.0	0.0	-0.052	0.0	94.39904	0.0	1	3.0	0.0	0.0	0.0	0.0
0.0	300.0	100.0	100.0	0	0.0	0.0	-0.052	0.0	96.45654	0.0	1	3.0	0.0	0.0	0.0	0.0
0.0	300.0	100.0	100.0	0	0.0	0.0	-0.052	0.0	96.45654	0.0	1	3.0	0.0	0.0	0.0	0.0
0.0	300.0	100.0	100.0	0	0.0	0.0	-0.052	0.0	96.81224	0.0	1	3.0	0.0	0.0	0.0	0.0
0.0	300.0	100.0	100.0	0	0.0	0.0	-0.052	0.0	96.81224	0.0	1	3.0	0.0	0.0	0.0	0.0
0.0	300.0	100.0	100.0	0	0.0	0.0	-0.052	0.0	96.63285	0.0	1	3.0	0.0	0.0	0.0	0.0
0.0	300.0	100.0	100.0	0	0.0	0.0	-0.052	0.0	96.73465	0.0	1	3.0	0.0	0.0	0.0	0.0
0.0	300.0	100.0	100.0	0	0.0	0.0	-0.052	0.0	96.73465	0.0	1	3.0	0.0	0.0	0.0	0.0
0.0	300.0	100.0	100.0	0	0.0	0.0	-0.052	0.0	96.184586	0.0	1	3.0	0.0	0.0	0.0	0.0
0.0	300.0	100.0	100.0	0	0.0	0.0	-0.052	0.0	96.23431	0.0	1	3.0	0.0	0.0	0.0	0.0
0.0	300.0	100.0	100.0	0	0.0	0.0	-0.052	0.0	97.32979	0.0	1	3.0	0.0	0.0	0.0	0.0
0.0	300.0	100.0	100.0	0	0.0	0.0	-0.052	0.0	96.98485	0.0	1	3.0	0.0	0.0	0.0	0.0
0.0	300.0	100.0	100.0	0	0.0	0.0	-0.052	0.0	96.98485	0.0	1	3.0	0.0	0.0	0.0	0.0
0.0	300.0	100.0	100.0	0	0.0	0.0	-0.052	0.0	97.66412	0.0	1	3.0	0.0	0.0	0.0	0.0
0.0	300.0	100.0	100.0	0	0.0	0.0	-0.052	0.0	97.50799	0.0	1	3.0	0.0	0.0	0.0	0.0
0.0	300.0	100.0	100.0	0	0.0	0.0	-0.052	0.0	97.50799	0.0	1	3.0	0.0	0.0	0.0	0.0
0.0	300.0	100.0	100.0	0	0.0	0.0	-0.052	0.0	97.917915	0.0	1	3.0	0.0	0.0	0.0	0.0
0.0	300.0	100.0	100.0	0	0.0	0.0	-0.052	0.0	97.46243	0.0	1	3.0	0.0	0.0	0.0	0.0
0.0	300.0	100.0	100.0	0	0.0	0.0	-0.052	0.0	97.46243	0.0	1	3.0	0.0	0.0	0.0	0.0
0.0	300.0	100.0	100.0	0	0.0	0.0	-0.052	0.0	96.16209	0.0	1	3.0	0.0	0.0	0.0	0.0
0.0	300.0	100.0	100.0	0	0.0	0.0	-0.052	0.0	96.16209	0.0	1	3.0	0.0	0.0	0.0	0.0
0.0	300.0	100.0	100.0	0	0.0	0.0	-0.052	0.0	95.84559	0.0	1	3.0	0.0	0.0	0.0	0.0
0.0	300.0	100.0	100.0	0	0.0	0.0	-0.052	0.0	97.28834	0.0	1	3.0	0.0	0.0	0.0	0.0
0.0	300.0	100.0	100.0	0	0.0	0.0	-0.052	0.0	97.28834	0.0	1	3.0	0.0	0.0	0.0	0.0
0.0	300.0	100.0	100.0	0	0.0	0.0	-0.052	0.0	97.09521	0.0	1	3.0	0.0	0.0	0.0	0.0
0.0	300.0	100.0	100.0	0	0.0	0.0	-0.052	0.0	97.22863	0.0	1	3.0	0.0	0.0	0.0	0.0
0.0	300.0	100.0	100.0	0	0.0	0.0	-0.052	0.0	97.22863	0.0	1	3.0	0.0	0.0	0.0	0.0
0.0	300.0	100.0	100.0	0	0.0	0.0	-0.051	0.0	96.599945	0.0	1	3.0	0.0	1.0	0.0	0.0
0.0	300.0	100.0	100.0	0	0.0	0.0	-0.051	0.0	96.599945	0.0	1	3.0	0.0	1.0	0.0	0.0
0.0	300.0	100.0	100.0	0	0.0	0.0	-0.051	0.0	96.653206	0.0	1	3.0	0.0	3.0	0.0	0.0
-2777.7778	200.0	100.0	100.0	0	0.0	0.0	-0.05	0.0	96.78699	0.0	1	3.0	0.0	3.0	0.0	0.0
-2777.7778	200.0	100.0	100.0	0	0.0	0.0	-0.05	0.0	97.089516	0.0	1	3.0	0.0	3.0	0.0	0.0
-2777.7778	200.0	100.0	100.0	0	0.0	0.0	-0.049	0.0	97.37313	0.0	1	3.0	0.0	3.0	0.0	0.0
-2777.7778	200.0	100.0	100.0	0	0.0	0.0	-0.049	0.0	97.233315	0.0	1	3.0	0.0	3.0	0.0	0.0
-2777.7778	200.0	100.0	100.0	0	0.0	0.0	-0.048	0.0	97.233315	0.0	1	3.0	0.0	3.0	0.0	0.0
-2777.7778	200.0	100.0	100.0	0	0.0	0.0	-0.047	0.0	97.067406	-0.378	1	3.0	0.0	3.0	0.0	0.0
-2777.7778	200.0	100.0	100.0	0	0.0	0.0	-0.046	0.0	97.067406	-0.548	1	3.0	0.0	3.0	0.0	0.0
-2777.7778	200.0	100.0	100.0	0	0.0	0.0	-0.045	0.0	97.8757	-0.548	1	3.0	0.0	3.0	0.0	0.0
-2777.7778	200.0	100.0	100.0	0	0.0	0.0	-0.044	0.0	97.31986	-0.852	1	3.0	0.0	3.0	0.0	0.0
-2777.7778	200.0	100.0	100.0	0	0.0	0.0	-0.043	0.0	97.31986	-0.988	1	3.0	0.0	3.0	0.0	0.0
-2777.7778	200.0	100.0	100.0	0	0.0	0.0	-0.042	0.0	97.88578	-0.988	1	3.0	0.0	3.0	0.0	0.0
-2777.7778	200.0	100.0	100.0	0	0.0	0.0	-0.041	0.0	94.759964	-1.233	1	3.0	0.0	3.0	0.0	0.0
-2777.7778	200.0	100.0	100.0	0	0.0	0.0	-0.039	0.0	94.759964	-1.233	1	3.0	0.0	3.0	0.0	0.0
-2777.7778	200.0	100.0	100.0	0	0.0	0.0	-0.038	0.0	97.547775	-1.444	1	3.0	0.0	3.0	0.0	0.0
-2777.7778	200.0	100.0	100.0	0	0.0	0.0	-0.037	0.0	97.547775	-1.538	1	3.0	0.0	3.0	0.0	0.0
-2777.7778	200.0	100.0	100.0	0	0.0	0.0	-0.035	0.0	98.37142	-1.538	1	3.0	0.0	3.0	0.0	0.0
-2777.7778	200.0	100.0	100.0	0	0.0	0.0	-0.033	0.0	97.34537	-1.707	1	3.0	0.0	3.0	0.0	0.0
-2777.7778	200.0	100.0	100.0	0	0.0	0.0	-0.032	0.0	97.34537	-1.783	1	3.0	0.0	3.0	0.0	0.0
-2777.7778	200.0	100.0	100.0	0	0.0	0.0	-0.03	0.0	97.898056	-1.783	1	3.0	0.0	3.0	0.0	0.0
-2777.7778	200.0	100.0	100.0	0	0.0	0.0	-0.028	0.0	97.70887	-1.919	1	3.0	0.0	3.0	0.0	0.0
-2777.7778	200.0	100.0	100.0	0	0.0	0.0	-0.026	0.0	97.70887	-1.98	1	3.0	0.0	3.0	0.0	0.0
-2777.7778	200.0	100.0	100.0	0	0.0	0.0	-0.024	0.0	97.50418	-1.98	1	3.0	0.0	3.0	0.0	0.0
-2777.7778	200.0	100.0	100.0	0	0.0	0.0	-0.022	0.0	97.50418	-2.089	1	3.0	0.0	3.0	0.0	0.0
-2777.7778	200.0	100.0	100.0	0	0.0	0.0	-0.021	0.0	97.77091	-2.089	1	3.0	0.0	3.0	0.0	0.0
-2777.7778	200.0	100.0	100.0	0	0.0	0.0	-0.019	0.0	98.54703	-2.138	1	3.0	0.0	3.0	0.0	0.0
-2777.7778	200.0	100.0	100.0	0	0.0	0.0	-0.017	0.0	98.54703	-2.225	1	3.0	0.0	3.0	0.0	0.0
-2777.7778	200.0	100.0	100.0	0	0.0	0.0	-0.015	0.0	97.96044	-2.225	1	3.0	0.0	3.0	0.0	0.0
-2777.7778	200.0	100.0	100.0	0	0.0	0.0	-0.013	0.0	97.239525	-2.301	1	3.0	0.0	3.0	0.0	0.0
-2777.7778	200.0	100.0	100.0	0	0.0	0.0	-0.01	0.0	97.239525	-2.301	1	3.0	0.0	3.0	0.0	0.0
-2777.7778	200.0	100.0	100.0	0	0.0	0.0	-0.008	0.0	97.51803	-2.335	1	3.0	0.0	5.0	0.0	0.0
-2777.7778	200.0	100.0	100.0	0	0.0	0.0	-0.006	0.0	97.51803	-2.395	1	3.0	0.0	5.0	0.0	0.0
-2777.7778	200.0	100.0	100.0	0	0.0	0.0	-0.004	0.0	97.63348	-2.395	1	3.0	0.0	5.0	0.0	0.0
-2777.7778	200.0	100.0	100.0	0	0.0	0.0	-0.002	0.0	98.026825	-2.423	1	3.0	0.0	5.0	0.0	0.0
-2777.7778	200.0	100.0	100.0	0	0.0	0.0	0.0	0.0	98.026825	-2.471	1	3.0	0.0	5.0	0.0	0.0
-2777.7778	200.0	100.0	100.0	0	0.0	0.0	0.001	0.0	97.87488	-2.471	1	3.0	0.0	5.0	0.0	0.0
-2777.7778	200.0	100.0	100.0	0	0.0	0.0	0.003	0.0	97.5716	-2.513	1	3.0	0.0	5.0	0.0	0.0
-2777.7778	200.0	100.0	100.0	0	0.0	0.0	0.005	0.0	97.5716	-2.532	1	3.0	0.0	5.0	0.0	0.0
-2777.7778	200.0	100.0	100.0	0	0.0	0.0	0.007	0.0	97.8338	-2.532	1	3.0	0.0	5.0	0.0	0.0
-2777.7778	200.0	100.0	100.0	0	0.0	0.0	0.009	0.0	97.8338	-2.566	1	3.0	0.0	5.0	0.0	0.0
-2777.7778	200.0	100.0	100.0	0	0.0	0.0	0.012	0.0	98.83415	-2.566	1	3.0	0.0	5.0	0.0	0.0
-2777.7778	200.0	100.0	100.0	0	0.0	0.0	0.014	0.0	98.42946	-2.581	1	3.0	0.0	5.0	0.0	0.0
-2777.7778	200.0	100.0	100.0	0	0.0	0.0	0.015	0.0	98.6391	-2.608	1	3.0	0.0	5.0	0.0	0.0
-2777.7778	200.0	100.0	100.0	0	0.0	0.0	0.018	0.0	99.171005	-2.608	1	3.0	0.0	5.0	0.0	0.0
-2777.7778	200.0	100.0	100.0	0	0.0	0.0	0.02	0.0	98.01004	-2.62	1	3.0	0.0	5.0	0.0	0.0
-2777.7778	200.0	100.0	100.0	0	0.0	0.0	0.022	0.0	98.01004	-2.62	1	3.0	0.0	5.0	0.0	0.0
-2777.7778	200.0	100.0	100.0	0	0.0	0.0	0.024	0.0	97.15939	-2.642	1	3.0	0.0	5.0	0.0	0.0
-2777.7778	200.0	100.0	100.0	0	0.0	0.0	0.026	0.0	97.15939	-2.662	1	3.0	0.0	5.0	0.0	0.0
-2777.7778	200.0	100.0	100.0	0	0.0	0.0	0.028	0.0	97.380394	-2.662	1	3.0	0.0	5.0	0.0	0.0
-2777.7778	200.0	100.0	100.0	0	0.0	0.0	0.03	0.0	98.11359	-2.669	1	3.0	0.0	5.0	0.0	0.0
-2777.7778	200.0	100.0	100.0	0	0.0	0.0	0.032	0.0	98.11359	-2.684	1	3.0	0.0	5.0	0.0	0.0
-2777.7778	200.0	100.0	100.0	0	0.0	0.0	0.034	0.0	97.701	-2.684	1	3.0	0.0	5.0	0.0	0.0
-2777.7778	200.0	100.0	100.0	0	0.0	0.0	0.036	0.0	99.14322	-2.691	1	3.0	0.0	5.0	0.0	0.0
-2777.7778	200.0	100.0	100.0	0	0.0	0.0	0.038	0.0	99.14322	-2.691	1	3.0	0.0	5.0	0.0	0.0
-2777.7778	200.0	100.0	100.0	0	0.0	0.0	0.04	0.0	98.115295	-2.703	1	3.0	0.0	5.0	0.0	0.0
-2777.7778	200.0	100.0	100.0	0	0.0	0.0	0.042	0.0	98.115295	-2.708	1	3.0	0.0	5.0	0.0	0.0
-2777.7778	200.0	100.0	100.0	0	0.0	0.0	0.044	0.0	97.733665	-2.708	1	3.0	0.0	5.0	0.0	0.0
-2777.7778	200.0	100.0	100.0	0	0.0	0.0	0.046	0.0	98.14712	-2.718	1	3.0	0.0	5.0	0.0	0.0
-2777.7778	200.0	100.0	100.0	0	0.0	0.0	0.048	0.0	98.14712	-2.722	1	3.0	0.0	5.0	0.0	0.0
-2777.7778	200.0	100.0	100.0	0	0.0	0.0	0.05	0.0	98.10726	-2.722	1	3.0	0.0	5.0	0.0	0.0
-2777.7778	200.0	100.0	100.0	0	0.0	0.0	0.052	0.0	97.81062	-2.73	1	3.0	0.0	5.0	0.0	0.0
-2777.7778	200.0	100.0	100.0	0	0.0	0.0	0.054	0.0	97.81062	-2.734	1	3.0	0.0	5.0	0.0	0.0
-2777.7778	200.0	100.0	100.0	0	0.0	0.0	0.056	0.0	98.13039	-2.734	1	3.0	0.0	5.0	0.0	0.0
-2777.7778	200.0	100.0	100.0	0	0.0	0.0	0.058	0.0	98.13039	-2.74	1	3.0	0.0	5.0	0.0	0.0
-2777.7778	200.0	100.0	100.0	0	0.0	0.0	0.06	0.0	98.35071	-2.74	1	3.0	0.0	5.0	0.0	0.0
-2777.7778	200.0	100.0	100.0	0	0.0	0.0	0.062	0.0	97.824646	-2.745	1	3.0	0.0	5.0	0.0	0.0
-2777.7778	200.0	100.0	100.0	0	0.0	0.0	0.065	0.0	97.824646	-2.748	1	3.0	0.0	5.0	0.0	0.0
-2777.7778	200.0	100.0	100.0	0	0.0	0.0	0.067	0.0	98.569984	-2.748	1	3.0	0.0	5.0	0.0	0.0
-2777.7778	200.0	100.0	100.0	0	0.0	0.0	0.069	0.0	98.18085	-2.752	1	3.0	0.0	5.0	0.0	0.0
-2777.7778	200.0	100.0	100.0	0	0.0	0.0	0.071	0.0	98.18085	-2.752	1	3.0	0.0	5.0	0.0	0.0
-2777.7778	200.0	100.0	100.0	0	0.0	0.0	0.073	0.0	97.794395	-2.754	1	3.0	0.0	5.0	0.0	0.0
-2777.7778	200.0	100.0	100.0	0	0.0	0.0	0.075	0.0	97.794395	-2.757	1	3.0	0.0	5.0	0.0	0.0
-2777.7778	200.0	100.0	100.0	0	0.0	0.0	0.077	0.0	98.02182	-2.757	1	3.0	0.0	5.0	0.0	0.0
-2777.7778	200.0	100.0	100.0	0	0.0	0.0	0.079	0.0	96.68259	-2.76	1	3.0	0.0	5.0	0.0	0.0
-2777.7778	200.0	100.0	100.0	0	0.0	0.0	0.081	0.0	96.68259	-2.762	1	3.0	0.0	5.0	0.0	0.0
-2777.7778	200.0	100.0	100.0	0	0.0	0.0	0.084	0.0	98.2799	-2.762	1	3.0	0.0	5.0	0.0	0.0
-2777.7778	200.0	100.0	100.0	0	0.0	0.0	0.086	0.0	97.382065	-2.763	1	3.0	0.0	5.0	0.0	0.0
-2777.7778	200.0	100.0	100.0	0	0.0	0.0	0.087	0.0	97.382065	-2.763	1	3.0	0.0	5.0	0.0	0.0
-2777.7778	200.0	100.0	100.0	0	0.0	0.0	0.09	0.0	97.63276	-2.765	1	3.0	0.0	5.0	0.0	0.0
-2777.7778	200.0	100.0	100.0	0	0.0	0.0	0.092	0.0	97.63276	-2.767	1	3.0	0.0	5.0	0.0	0.0
-2777.7778	200.0	100.0	100.0	0	0.0	0.0	0.094	0.0	98.03943	-2.767	1	3.0	0.0	5.0	0.0	0.0
-2777.7778	200.0	100.0	100.0	0	0.0	0.0	0.096	0.0	97.77653	-2.768	1	3.0	0.0	5.0	0.0	0.0
-2777.7778	200.0	100.0	100.0	0	0.0	0.0	0.097	0.0	97.53525	-2.77	1	3.0	0.0	5.0	0.0	0.0
-2777.7778	200.0	100.0	100.0	0	0.0	0.0	0.099	0.0	97.224686	-2.77	1	3.0	0.0	5.0	0.0	0.0
-2777.7778	200.0	100.0	100.0	0	0.0	0.0	0.101	0.0	98.406235	-2.77	1	3.0	0.0	5.0	0.0	0.0
-2777.7778	200.0	100.0	100.0	0	0.0	0.0	0.103	0.0	98.406235	-2.77	1	3.0	0.0	5.0	0.0	0.0
-2777.7778	200.0	100.0	100.0	0	0.0	0.0	0.104	0.0	98.50973	-2.772	1	3.0	0.0	5.0	0.0	0.0
-2777.7778	200.0	100.0	100.0	0	0.0	0.0	0.106	0.0	98.50973	-2.773	1	3.0	0.0	5.0	0.0	0.0
-2777.7778	200.0	100.0	100.0	0	0.0	0.0	0.108	0.0	98.975296	-2.773	1	3.0	0.0	5.0	0.0	0.0
-2777.7778	200.0	100.0	100.0	0	0.0	0.0	0.11	0.0	99.07729	-2.773	1	3.0	0.0	5.0	0.0	0.0
-2777.7778	200.0	100.0	100.0	0	0.0	0.0	0.111	0.0	99.07729	-2.774	1	3.0	0.0	5.0	0.0	0.0
-2777.7778	200.0	100.0	100.0	0	0.0	0.0	0.113	0.0	98.55711	-2.774	1	3.0	0.0	5.0	0.0	0.0
-2777.7778	200.0	100.0	100.0	0	0.0	0.0	0.115	0.0	98.261505	-2.774	1	3.0	0.0	5.0	0.0	0.0
-2777.7778	200.0	100.0	100.0	0	0.0	0.0	0.116	0.0	98.261505	-2.775	1	3.0	0.0	5.0	0.0	0.0
-2777.7778	200.0	100.0	100.0	0	0.0	0.0	0.118	0.0	96.80621	-2.775	1	3.0	0.0	5.0	0.0	0.0
-2777.7778	200.0	100.0	100.0	0	0.0	0.0	0.12	0.0	96.80621	-2.775	1	3.0	0.0	5.0	0.0	0.0
-2777.7778	200.0	100.0	100.0	0	0.0	0.0	0.121	0.0	96.349525	-2.775	1	3.0	0.0	5.0	0.0	0.0
-2777.7778	200.0	100.0	100.0	0	0.0	0.0	0.123	0.0	96.41974	-2.776	1	3.0	0.0	5.0	0.0	0.0
-2777.7778	200.0	100.0	100.0	0	0.0	0.0	0.124	0.0	96.41974	-2.776	1	3.0	0.0	5.0	0.0	0.0
-2777.7778	200.0	100.0	100.0	0	0.0	0.0	0.126	0.0	97.17573	-2.776	1	3.0	0.0	5.0	0.0	0.0
-2777.7778	200.0	100.0	100.0	0	0.0	0.0	0.127	0.0	97.519264	-2.777	1	3.0	0.0	5.0	0.0	0.0
-2777.7778	200.0	100.0	100.0	0	0.0	0.0	0.129	0.0	97.519264	-2.777	1	3.0	0.0	5.0	0.0	0.0
-2777.7778	200.0	100.0	100.0	0	0.0	0.0	0.131	0.0	97.31592	-2.777	1	3.0	0.0	5.0	0.0	0.0
-2777.7778	200.0	100.0	100.0	0	0.0	0.0	0.132	0.0	97.31592	-2.777	1	3.0	0.0	5.0	0.0	0.0
-2777.7778	200.0	100.0	100.0	0	0.0	0.0	0.134	0.0	96.98692	-2.777	1	3.0	0.0	5.0	0.0	0.0
-2777.7778	200.0	100.0	100.0	0	0.0	0.0	0.135	0.0	98.104904	-2.777	1	3.0	0.0	5.0	0.0	0.0
-2777.7778	200.0	100.0	100.0	0	0.0	0.0	0.137	0.0	98.104904	-2.778	1	3.0	0.0	5.0	0.0	0.0
-2777.7778	200.0	100.0	100.0	0	0.0	0.0	0.138	0.0	98.01773	-2.778	1	3.0	0.0	5.0	0.0	0.0
-2777.7778	200.0	100.0	100.0	0	0.0	0.0	0.14	0.0	97.35064	-2.778	1	3.0	0.0	5.0	0.0	0.0
-2777.7778	200.0	100.0	100.0	0	0.0	0.0	0.141	0.0	97.35064	-2.778	1	3.0	0.0	5.0	0.0	0.0
-2777.7778	200.0	100.0	100.0	0	0.0	0.0	0.143	0.0	97.3375	-2.778	1	3.0	0.0	5.0	0.0	0.0
-2777.7778	200.0	100.0	100.0	0	0.0	0.0	0.144	0.0	97.35452	-2.778	1	3.0	0.0	5.0	0.0	0.0
-2777.7778	200.0	100.0	100.0	1	0.0	0.0	0.146	0.0	96.177986	-2.778	1	3.0	0.0	5.0	0.0	0.0
-2777.7778	200.0	100.0	100.0	1	0.0	0.0	0.147	0.0	95.921814	-2.778	1	3.0	0.0	5.0	0.0	0.0
-2777.7778	200.0	100.0	100.0	1	0.0	0.0	0.149	0.0	95.921814	-2.778	1	3.0	0.0	5.0	0.0	0.0
-2777.7778	200.0	100.0	100.0	1	0.0	0.0	0.151	0.0	97.10539	-2.778	1	3.0	0.0	5.0	0.0	0.0
-2777.7778	200.0	100.0	100.0	1	0.0	0.0	0.152	0.0	96.95019	-2.778	1	3.0	0.0	5.0	0.0	0.0
-2777.7778	200.0	100.0	100.0	1	0.0	0.0	0.154	0.0	96.95019	-2.778	1	3.0	0.0	5.0	0.0	0.0
-2777.7778	200.0	100.0	100.0	1	0.0	0.0	0.155	0.0	99.044075	-2.78	1	3.0	0.0	6.0	0.0	0.0
-2777.7778	200.0	100.0	100.0	1	0.0	0.0	0.157	0.0	99.044075	-2.78	1	3.0	0.0	6.0	0.0	0.0
0.0	200.0	100.0	100.0	0	0.0	0.0	0.158	0.0	98.88989	-2.78	1	4.0	0.0	0.0	0.0	0.0
0.0	200.0	100.0	100.0	0	0.0	0.0	0.16	0.0	98.52263	-2.78	1	4.0	0.0	0.0	0.0	0.0
0.0	200.0	100.0	100.0	0	0.0	0.0	0.161	0.0	98.68568	-2.78	1	4.0	0.0	0.0	0.0	0.0
0.0	200.0	100.0	100.0	0	0.0	0.0	0.163	0.0	98.74278	-2.78	1	4.0	0.0	0.0	0.0	0.0
0.0	200.0	100.0	100.0	0	0.0	0.0	0.164	0.0	98.02114	-2.583	1	4.0	0.0	0.0	0.0	0.0
0.0	200.0	100.0	100.0	0	0.0	0.0	0.166	0.0	98.02114	-2.23	1	4.0	0.0	0.0	0.0	0.0
0.0	200.0	100.0	100.0	0	0.0	0.0	0.167	0.0	97.18527	-2.23	1	4.0	0.0	0.0	0.0	0.0
0.0	200.0	100.0	100.0	0	0.0	0.0	0.169	0.0	97.18527	-2.072	1	4.0	0.0	0.0	0.0	0.0
0.0	200.0	100.0	100.0	0	0.0	0.0	0.17	0.0	97.11406	-2.072	1	4.0	0.0	0.0	0.0	0.0
0.0	200.0	100.0	100.0	0	0.0	0.0	0.172	0.0	97.01496	-1.789	1	4.0	0.0	0.0	0.0	0.0
0.0	200.0	100.0	100.0	0	0.0	0.0	0.173	0.0	97.01496	-1.663	1	4.0	0.0	0.0	0.0	0.0
0.0	200.0	100.0	100.0	0	0.0	0.0	0.175	0.0	96.53073	-1.663	1	4.0	0.0	0.0	0.0	0.0
0.0	200.0	100.0	100.0	0	0.0	0.0	0.176	0.0	96.29064	-1.436	1	4.0	0.0	0.0	0.0	0.0
0.0	200.0	100.0	100.0	0	0.0	0.0	0.178	0.0	96.29064	-1.436	1	4.0	0.0	0.0	0.0	0.0
0.0	200.0	100.0	100.0	0	0.0	0.0	0.179	0.0	95.2459	-1.334	1	4.0	0.0	0.0	0.0	0.0
0.0	200.0	100.0	100.0	0	0.0	0.0	0.18	0.0	95.2459	-1.152	1	4.0	0.0	0.0	0.0	0.0
0.0	200.0	100.0	100.0	0	0.0	0.0	0.182	0.0	95.74068	-1.152	1	4.0	0.0	0.0	0.0	0.0
0.0	200.0	100.0	100.0	0	0.0	0.0	0.183	0.0	95.67738	-1.07	1	4.0	0.0	0.0	0.0	0.0
0.0	200.0	100.0	100.0	0	0.0	0.0	0.185	0.0	95.67738	-0.924	1	4.0	0.0	0.0	0.0	0.0
0.0	200.0	100.0	100.0	0	0.0	0.0	0.186	0.0	95.688545	-0.924	1	4.0	0.0	0.0	0.0	0.0
0.0	200.0	100.0	100.0	0	0.0	0.0	0.187	0.0	95.98973	-0.859	1	4.0	0.0	0.0	0.0	0.0
0.0	200.0	100.0	100.0	0	0.0	0.0	0.188	0.0	95.98973	-0.859	1	4.0	0.0	0.0	0.0	0.0
0.0	200.0	100.0	100.0	0	0.0	0.0	0.19	0.0	95.640335	-0.741	1	4.0	0.0	0.0	0.0	0.0
0.0	200.0	100.0	100.0	0	0.0	0.0	0.191	0.0	95.640335	-0.69	1	4.0	0.0	0.0	0.0	0.0
0.0	200.0	100.0	100.0	0	0.0	0.0	0.192	0.0	95.02037	-0.69	1	4.0	0.0	0.0	0.0	0.0
0.0	200.0	100.0	100.0	0	0.0	0.0	0.193	0.0	95.0781	-0.595	1	4.0	0.0	0.0	0.0	0.0
0.0	200.0	100.0	100.0	0	0.0	0.0	0.194	0.0	95.0781	-0.553	1	4.0	0.0	0.0	0.0	0.0
0.0	200.0	100.0	100.0	0	0.0	0.0	0.195	0.0	95.08942	-0.553	1	4.0	0.0	0.0	0.0	0.0
0.0	200.0	100.0	100.0	0	0.0	0.0	0.196	0.0	95.536575	-0.477	1	4.0	0.0	0.0	0.0	0.0
0.0	200.0	100.0	100.0	0	0.0	0.0	0.197	0.0	95.536575	-0.477	1	4.0	0.0	0.0	0.0	0.0
0.0	200.0	100.0	100.0	0	0.0	0.0	0.197	0.0	95.221725	-0.443	1	4.0	0.0	0.0	0.0	0.0
0.0	200.0	100.0	100.0	0	0.0	0.0	0.198	0.0	95.221725	-0.382	1	4.0	0.0	0.0	0.0	0.0
0.0	200.0	100.0	100.0	0	0.0	0.0	0.199	0.0	94.87756	-0.382	1	4.0	0.0	0.0	0.0	0.0
0.0	200.0	100.0	100.0	0	0.0	0.0	0.199	0.0	95.58685	-0.355	1	4.0	0.0	0.0	0.0	0.0
0.0	200.0	100.0	100.0	0	0.0	0.0	0.2	0.0	95.58685	-0.307	1	4.0	0.0	0.0	0.0	0.0
0.0	200.0	100.0	100.0	0	0.0	0.0	0.201	0.0	96.67388	-0.307	1	4.0	0.0	0.0	0.0	0.0
0.0	200.0	100.0	100.0	0	0.0	0.0	0.201	0.0	96.773766	-0.265	1	4.0	0.0	0.0	0.0	0.0
0.0	200.0	100.0	100.0	0	0.0	0.0	0.202	0.0	96.773766	-0.265	1	4.0	0.0	0.0	0.0	0.0
0.0	200.0	100.0	100.0	0	0.0	0.0	0.202	0.0	97.366196	-0.246	1	4.0	0.0	0.0	0.0	0.0
0.0	200.0	100.0	100.0	0	0.0	0.0	0.202	0.0	97.03023	-0.212	1	4.0	0.0	0.0	0.0	0.0
0.0	200.0	100.0	100.0	0	0.0	0.0	0.203	0.0	96.35218	-0.212	1	4.0	0.0	0.0	0.0	0.0
0.0	200.0	100.0	100.0	0	0.0	0.0	0.203	0.0	96.28082	-0.197	1	4.0	0.0	0.0	0.0	0.0
0.0	200.0	100.0	100.0	0	0.0	0.0	0.203	0.0	96.28082	-0.17	1	4.0	0.0	0.0	0.0	0.0
0.0	200.0	100.0	100.0	0	0.0	0.0	0.204	0.0	95.53145	-0.17	1	4.0	0.0	0.0	0.0	0.0
0.0	200.0	100.0	100.0	0	0.0	0.0	0.204	0.0	96.60955	-0.158	1	4.0	0.0	0.0	0.0	0.0
0.0	200.0	100.0	100.0	0	0.0	0.0	0.204	0.0	96.60955	-0.158	1	4.0	0.0	0.0	0.0	0.0
0.0	200.0	100.0	100.0	0	0.0	0.0	0.204	0.0	96.068	-0.136	1	4.0	0.0	0.0	0.0	0.0
0.0	200.0	100.0	100.0	0	0.0	0.0	0.204	0.0	96.068	-0.117	1	4.0	0.0	0.0	0.0	0.0
0.0	200.0	100.0	100.0	0	0.0	0.0	0.204	0.0	97.18074	-0.117	1	4.0	0.0	0.0	0.0	0.0
0.0	200.0	100.0	100.0	0	0.0	0.0	0.204	0.0	97.54497	-0.109	1	4.0	0.0	0.0	0.0	0.0
0.0	200.0	100.0	100.0	0	0.0	0.0	0.204	0.0	97.54497	-0.094	1	4.0	0.0	0.0	0.0	0.0
0.0	200.0	100.0	100.0	0	0.0	0.0	0.204	0.0	97.615654	-0.094	1	4.0	0.0	0.0	0.0	0.0
0.0	200.0	100.0	100.0	0	0.0	0.0	0.204	0.0	97.750595	-0.087	1	4.0	0.0	0.0	0.0	0.0
0.0	200.0	100.0	100.0	0	0.0	0.0	0.204	0.0	97.294304	-0.075	1	4.0	0.0	0.0	0.0	0.0
0.0	200.0	100.0	100.0	0	0.0	0.0	0.204	0.0	97.47036	-0.075	1	4.0	0.0	0.0	0.0	0.0
0.0	200.0	100.0	100.0	0	0.0	0.0	0.204	0.0	97.47036	-0.07	1	4.0	0.0	0.0	0.0	0.0
0.0	200.0	100.0	100.0	0	0.0	0.0	0.204	0.0	97.61732	-0.07	1	4.0	0.0	0.0	0.0	0.0
0.0	200.0	100.0	100.0	0	0.0	0.0	0.204	0.0	96.50994	-0.06	1	4.0	0.0	0.0	0.0	0.0
0.0	200.0	100.0	100.0	0	0.0	0.0	0.204	0.0	96.50994	-0.056	1	4.0	0.0	0.0	0.0	0.0
0.0	200.0	100.0	100.0	0	0.0	0.0	0.204	0.0	96.411804	-0.056	1	4.0	0.0	0.0	0.0	0.0
0.0	200.0	100.0	100.0	0	0.0	0.0	0.204	0.0	96.128395	-0.048	1	4.0	0.0	0.0	0.0	0.0
0.0	200.0	100.0	100.0	0	0.0	0.0	0.204	0.0	96.128395	-0.048	1	4.0	0.0	0.0	0.0	0.0
0.0	200.0	100.0	100.0	0	0.0	0.0	0.205	0.0	92.5805	-0.044	1	4.0	0.0	0.0	0.0	0.0
0.0	200.0	100.0	100.0	0	0.0	0.0	0.205	0.0	92.5805	-0.044	1	4.0	0.0	0.0	0.0	0.0
0.0	200.0	100.0	100.0	0	0.0	0.0	0.205	0.0	95.99981	-0.038	1	4.0	0.0	0.0	0.0	0.0
0.0	200.0	100.0	100.0	0	0.0	0.0	0.205	0.0	96.82624	-0.035	1	4.0	0.0	0.0	0.0	0.0
0.0	200.0	100.0	100.0	0	0.0	0.0	0.205	0.0	97.45145	-0.03	1	4.0	0.0	0.0	0.0	0.0
0.0	200.0	100.0	100.0	0	0.0	0.0	0.205	0.0	98.39288	-0.03	1	4.0	0.0	0.0	0.0	0.0
0.0	200.0	100.0	100.0	0	0.0	0.0	0.205	0.0	98.75325	-0.028	1	4.0	0.0	0.0	0.0	0.0
0.0	200.0	100.0	100.0	0	0.0	0.0	0.205	0.0	98.75325	-0.028	1	4.0	0.0	0.0	0.0	0.0
0.0	200.0	100.0	100.0	0	0.0	0.0	0.205	0.0	98.26726	-0.024	1	4.0	0.0	0.0	0.0	0.0
0.0	200.0	100.0	100.0	0	0.0	0.0	0.205	0.0	98.26726	-0.02	1	4.0	0.0	0.0	0.0	0.0
0.0	200.0	100.0	100.0	0	0.0	0.0	0.206	0.0	98.38422	-0.02	1	4.0	0.0	0.0	0.0	0.0
0.0	200.0	100.0	100.0	0	0.0	0.0	0.206	0.0	98.87861	-0.019	1	4.0	0.0	0.0	0.0	0.0
0.0	200.0	100.0	100.0	0	0.0	0.0	0.206	0.0	99.045555	-0.016	1	4.0	0.0	0.0	0.0	0.0
0.0	200.0	100.0	100.0	0	0.0	0.0	0.206	0.0	99.571	-0.016	1	4.0	0.0	0.0	0.0	0.0
0.0	200.0	100.0	100.0	0	0.0	0.0	0.206	0.0	99.00395	-0.015	1	4.0	0.0	0.0	0.0	0.0
0.0	200.0	100.0	100.0	0	0.0	0.0	0.206	0.0	99.00395	-0.015	1	4.0	0.0	0.0	0.0	0.0
0.0	200.0	100.0	100.0	0	0.0	0.0	0.206	0.0	98.9465	-0.013	1	4.0	0.0	0.0	0.0	0.0
0.0	200.0	100.0	100.0	0	0.0	0.0	0.206	0.0	98.9465	-0.011	1	4.0	0.0	0.0	0.0	0.0
0.0	200.0	100.0	100.0	0	0.0	0.0	0.206	0.0	98.525055	-0.011	1	4.0	0.0	0.0	0.0	0.0
0.0	200.0	100.0	100.0	0	0.0	0.0	0.206	0.0	98.83107	-0.01	1	4.0	0.0	0.0	0.0	0.0
0.0	200.0	100.0	100.0	0	0.0	0.0	0.206	0.0	98.83107	-0.009	1	4.0	0.0	0.0	0.0	0.0
0.0	200.0	100.0	100.0	0	0.0	0.0	0.206	0.0	98.5986	-0.009	1	4.0	0.0	0.0	0.0	0.0
0.0	200.0	100.0	100.0	0	0.0	0.0	0.206	0.0	98.28479	-0.008	1	4.0	0.0	0.0	0.0	0.0
0.0	200.0	100.0	100.0	0	0.0	0.0	0.206	0.0	98.132034	-0.008	1	4.0	0.0	0.0	0.0	0.0
0.0	200.0	100.0	100.0	0	0.0	0.0	0.206	0.0	97.56088	-0.007	1	4.0	0.0	0.0	0.0	0.0
0.0	200.0	100.0	100.0	0	0.0	0.0	0.206	0.0	97.56088	-0.006	1	4.0	0.0	0.0	0.0	0.0
0.0	200.0	100.0	100.0	0	0.0	0.0	0.205	0.0	95.36178	-0.006	1	4.0	0.0	0.0	0.0	0.0
0.0	200.0	100.0	100.0	0	0.0	0.0	0.205	0.0	96.38095	-0.005	1	4.0	0.0	8.0	0.0	0.0
0.0	200.0	100.0	100.0	0	0.0	0.0	0.205	0.0	96.38095	-0.004	1	4.0	0.0	8.0	0.0	0.0
0.0	200.0	100.0	100.0	0	0.0	0.0	0.205	0.0	97.40396	-0.004	1	4.0	0.0	0.0	0.0	0.0
0.0	200.0	100.0	100.0	0	0.0	0.0	0.204	0.0	97.70351	-0.004	1	4.0	0.0	0.0	0.0	0.0
0.0	200.0	100.0	100.0	0	0.0	0.0	0.204	0.0	97.70351	-0.004	1	4.0	0.0	0.0	0.0	0.0
0.0	200.0	100.0	100.0	0	0.0	0.0	0.204	0.0	97.478775	-0.003	1	4.0	0.0	0.0	0.0	0.0
0.0	200.0	100.0	100.0	0	0.0	0.0	0.203	0.0	97.478775	-0.003	1	4.0	0.0	0.0	0.0	0.0
0.0	200.0	100.0	100.0	0	0.0	0.0	0.203	0.0	98.1925	-0.003	1	4.0	0.0	0.0	0.0	0.0
0.0	200.0	100.0	100.0	0	0.0	0.0	0.202	0.0	97.64755	-0.002	1	4.0	0.0	0.0	0.0	0.0
0.0	200.0	100.0	100.0	0	0.0	0.0	0.201	0.0	97.64755	-0.002	1	4.0	0.0	0.0	0.0	0.0
0.0	200.0	100.0	100.0	0	0.0	0.0	0.201	0.0	97.75852	-0.002	1	4.0	0.0	0.0	0.0	0.0
0.0	200.0	100.0	100.0	0	0.0	0.0	0.2	0.0	97.187515	-0.001	1	4.0	0.0	0.0	0.0	0.0
0.0	200.0	100.0	100.0	0	0.0	0.0	0.199	0.0	97.187515	-0.001	1	4.0	0.0	0.0	0.0	0.0
0.0	200.0	100.0	100.0	0	0.0	0.0	0.198	0.0	97.07464	-0.001	1	4.0	0.0	0.0	0.0	0.0
0.0	200.0	100.0	100.0	0	0.0	0.0	0.197	0.0	97.07464	-0.001	1	4.0	0.0	0.0	0.0	0.0
0.0	200.0	100.0	100.0	0	0.0	0.0	0.196	0.0	97.04141	-0.001	1	4.0	0.0	0.0	0.0	0.0
0.0	200.0	100.0	100.0	0	0.0	0.0	0.195	0.0	97.87895	-0.001	1	4.0	0.0	0.0	0.0	0.0
0.0	200.0	100.0	100.0	0	0.0	0.0	0.194	0.0	97.87895	0.0	1	4.0	0.0	0.0	0.0	0.0
0.0	200.0	100.0	100.0	0	0.0	0.0	0.192	0.0	97.974655	0.0	1	4.0	0.0	0.0	0.0	0.0
0.0	200.0	100.0	100.0	0	0.0	0.0	0.191	0.0	97.496506	0.0	1	4.0	0.0	0.0	0.0	0.0
0.0	200.0	100.0	100.0	0	0.0	0.0	0.19	0.0	97.496506	0.0	1	4.0	0.0	0.0	0.0	0.0
0.0	200.0	100.0	100.0	0	0.0	0.0	0.188	0.0	96.88673	0.0	1	4.0	0.0	0.0	0.0	0.0
0.0	200.0	100.0	100.0	0	0.0	0.0	0.187	0.0	96.88673	0.0	1	4.0	0.0	0.0	0.0	0.0
0.0	200.0	100.0	100.0	0	0.0	0.0	0.185	0.0	96.425964	0.0	1	4.0	0.0	0.0	0.0	0.0
0.0	200.0	100.0	100.0	0	0.0	0.0	0.184	0.0	96.508415	0.0	1	4.0	0.0	0.0	0.0	0.0
0.0	200.0	100.0	100.0	0	0.0	0.0	0.182	0.0	96.508415	0.0	1	4.0	0.0	0.0	0.0	0.0
0.0	200.0	100.0	100.0	0	0.0	0.0	0.18	0.0	97.66893	0.0	1	4.0	0.0	0.0	0.0	0.0
0.0	200.0	100.0	100.0	0	0.0	0.0	0.178	0.0	96.688934	0.0	1	4.0	0.0	0.0	0.0	0.0
0.0	200.0	100.0	100.0	0	0.0	0.0	0.177	0.0	96.688934	0.0	1	4.0	0.0	0.0	0.0	0.0
0.0	200.0	100.0	100.0	0	0.0	0.0	0.175	0.0	98.10893	0.0	1	4.0	0.0	0.0	0.0	0.0
0.0	200.0	100.0	100.0	0	0.0	0.0	0.173	0.0	98.10893	0.0	1	4.0	0.0	0.0	0.0	0.0
0.0	200.0	100.0	100.0	0	0.0	0.0	0.171	0.0	98.22371	0.0	1	4.0	0.0	0.0	0.0	0.0
0.0	200.0	100.0	100.0	0	0.0	0.0	0.169	0.0	97.726555	0.0	1	4.0	0.0	0.0	0.0	0.0
0.0	200.0	100.0	100.0	0	0.0	0.0	0.167	0.0	97.726555	0.0	1	4.0	0.0	0.0	0.0	0.0
0.0	200.0	100.0	100.0	0	0.0	0.0	0.165	0.0	97.125084	0.0	1	4.0	0.0	0.0	0.0	0.0
0.0	200.0	100.0	100.0	0	0.0	0.0	0.164	0.0	96.797386	0.0	1	4.0	0.0	0.0	0.0	0.0
0.0	200.0	100.0	100.0	0	0.0	0.0	0.162	0.0	96.797386	0.0	1	4.0	0.0	0.0	0.0	0.0
0.0	200.0	100.0	100.0	0	0.0	0.0	0.16	0.0	96.54916	0.0	1	4.0	0.0	0.0	0.0	0.0
0.0	200.0	100.0	100.0	0	0.0	0.0	0.158	0.0	96.54916	0.0	1	4.0	0.0	0.0	0.0	0.0
0.0	200.0	100.0	100.0	0	0.0	0.0	0.156	0.0	96.8257	0.0	1	4.0	0.0	0.0	0.0	0.0
0.0	200.0	100.0	100.0	0	0.0	0.0	0.154	0.0	96.077835	0.0	1	4.0	0.0	0.0	0.0	0.0
0.0	200.0	100.0	100.0	0	0.0	0.0	0.152	0.0	96.077835	0.0	1	4.0	0.0	0.0	0.0	0.0
0.0	200.0	100.0	100.0	0	0.0	0.0	0.15	0.0	96.364044	0.0	1	4.0	0.0	0.0	0.0	0.0
0.0	200.0	100.0	100.0	0	0.0	0.0	0.148	0.0	96.82541	0.0	1	4.0	0.0	0.0	0.0	0.0
0.0	200.0	100.0	100.0	0	0.0	0.0	0.146	0.0	96.82541	0.0	1	4.0	0.0	0.0	0.0	0.0
0.0	200.0	100.0	100.0	0	0.0	0.0	0.144	0.0	96.137794	0.0	1	4.0	0.0	0.0	0.0	0.0
0.0	200.0	100.0	100.0	0	0.0	0.0	0.142	0.0	96.137794	0.0	1	4.0	0.0	0.0	0.0	0.0
0.0	200.0	100.0	100.0	0	0.0	0.0	0.141	0.0	95.00881	0.0	1	4.0	0.0	0.0	0.0	0.0
0.0	200.0	100.0	100.0	0	0.0	0.0	0.139	0.0	96.426765	0.0	1	4.0	0.0	0.0	0.0	0.0
0.0	200.0	100.0	100.0	0	0.0	0.0	0.137	0.0	96.426765	0.0	1	4.0	0.0	0.0	0.0	0.0
0.0	200.0	100.0	100.0	0	0.0	0.0	0.135	0.0	97.402756	0.0	1	4.0	0.0	0.0	0.0	0.0
0.0	200.0	100.0	100.0	0	0.0	0.0	0.133	0.0	98.56299	0.0	1	4.0	0.0	0.0	0.0	0.0
0.0	200.0	100.0	100.0	0	0.0	0.0	0.131	0.0	97.277176	0.0	1	4.0	0.0	0.0	0.0	0.0
0.0	200.0	100.0	100.0	0	0.0	0.0	0.13	0.0	96.53313	0.0	1	4.0	0.0	0.0	0.0	0.0
0.0	200.0	100.0	100.0	0	0.0	0.0	0.128	0.0	96.53313	0.0	1	4.0	0.0	0.0	0.0	0.0
0.0	200.0	100.0	100.0	0	0.0	0.0	0.126	0.0	97.501495	0.0	1	4.0	0.0	0.0	0.0	0.0
0.0	200.0	100.0	100.0	0	0.0	0.0	0.124	0.0	97.03113	0.0	1	4.0	0.0	0.0	0.0	0.0
0.0	200.0	100.0	100.0	0	0.0	0.0	0.122	0.0	97.03113	0.0	1	4.0	0.0	0.0	0.0	0.0
0.0	200.0	100.0	100.0	0	0.0	0.0	0.119	0.0	96.37215	0.0	1	4.0	0.0	0.0	0.0	0.0
0.0	200.0	100.0	100.0	0	0.0	0.0	0.117	0.0	95.376274	0.0	1	4.0	0.0	0.0	0.0	0.0
0.0	200.0	100.0	100.0	0	0.0	0.0	0.115	0.0	95.376274	0.0	1	4.0	0.0	0.0	0.0	0.0
0.0	200.0	100.0	100.0	0	0.0	0.0	0.113	0.0	94.98956	0.0	1	4.0	0.0	0.0	0.0	0.0
0.0	200.0	100.0	100.0	0	0.0	0.0	0.111	0.0	94.80175	0.0	1	4.0	0.0	0.0	0.0	0.0
0.0	200.0	100.0	100.0	0	0.0	0.0	0.109	0.0	95.2285	0.0	1	4.0	0.0	0.0	0.0	0.0
0.0	200.0	100.0	100.0	0	0.0	0.0	0.107	0.0	95.21112	0.0	1	4.0	0.0	0.0	0.0	0.0
0.0	200.0	100.0	100.0	0	0.0	0.0	0.105	0.0	94.855995	0.0	1	4.0	0.0	0.0	0.0	0.0
0.0	200.0	100.0	100.0	0	0.0	0.0	0.103	0.0	95.765816	0.0	1	4.0	0.0	0.0	0.0	0.0
0.0	200.0	100.0	100.0	0	0.0	0.0	0.101	0.0	95.02738	0.0	1	4.0	0.0	0.0	0.0	0.0
0.0	200.0	100.0	100.0	0	0.0	0.0	0.099	0.0	95.02738	0.0	1	4.0	0.0	0.0	0.0	0.0
0.0	200.0	100.0	100.0	0	0.0	0.0	0.096	0.0	95.29812	0.0	1	4.0	0.0	0.0	0.0	0.0
0.0	200.0	100.0	100.0	0	0.0	0.0	0.094	0.0	95.29812	0.0	1	4.0	0.0	0.0	0.0	0.0
0.0	200.0	100.0	100.0	0	0.0	0.0	0.092	0.0	95.288376	0.0	1	4.0	0.0	0.0	0.0	0.0
0.0	200.0	100.0	100.0	0	0.0	0.0	0.09	0.0	95.76163	0.0	1	4.0	0.0	0.0	0.0	0.0
0.0	200.0	100.0	100.0	0	0.0	0.0	0.088	0.0	95.76163	0.0	1	4.0	0.0	0.0	0.0	0.0
0.0	200.0	100.0	100.0	0	0.0	0.0	0.086	0.0	95.6856	0.0	1	4.0	0.0	0.0	0.0	0.0
0.0	200.0	100.0	100.0	0	0.0	0.0	0.084	0.0	95.72833	0.0	1	4.0	0.0	0.0	0.0	0.0
0.0	200.0	100.0	100.0	0	0.0	0.0	0.082	0.0	95.72833	0.0	1	4.0	0.0	0.0	0.0	0.0
0.0	200.0	100.0	100.0	0	0.0	0.0	0.08	0.0	96.68203	0.0	1	4.0	0.0	0.0	0.0	0.0
0.0	200.0	100.0	100.0	0	0.0	0.0	0.078	0.0	96.68203	0.0	1	4.0	0.0	0.0	0.0	0.0
0.0	200.0	100.0	100.0	0	0.0	0.0	0.076	0.0	96.4965	0.0	1	4.0	0.0	0.0	0.0	0.0
0.0	200.0	100.0	100.0	0	0.0	0.0	0.073	0.0	95.842155	0.0	1	4.0	0.0	0.0	0.0	0.0
0.0	200.0	100.0	100.0	0	0.0	0.0	0.071	0.0	95.842155	0.0	1	4.0	0.0	0.0	0.0	0.0
0.0	200.0	100.0	100.0	0	0.0	0.0	0.069	0.0	95.892654	0.0	1	4.0	0.0	0.0	0.0	0.0
0.0	200.0	100.0	100.0	0	0.0	0.0	0.067	0.0	95.82302	0.0	1	4.0	0.0	0.0	0.0	0.0
0.0	200.0	100.0	100.0	0	0.0	0.0	0.065	0.0	95.82302	0.0	1	4.0	0.0	0.0	0.0	0.0
0.0	200.0	100.0	100.0	0	0.0	0.0	0.063	0.0	96.26449	0.0	1	4.0	0.0	0.0	0.0	0.0
0.0	200.0	100.0	100.0	0	0.0	0.0	0.061	0.0	96.26449	0.0	1	4.0	0.0	0.0	0.0	0.0
0.0	200.0	100.0	100.0	0	0.0	0.0	0.059	0.0	95.800865	0.0	1	4.0	0.0	0.0	0.0	0.0
0.0	200.0	100.0	100.0	0	0.0	0.0	0.057	0.0	96.038574	0.0	1	4.0	0.0	0.0	0.0	0.0
0.0	200.0	100.0	100.0	0	0.0	0.0	0.055	0.0	95.70788	0.0	1	4.0	0.0	0.0	0.0	0.0
0.0	200.0	100.0	100.0	0	0.0	0.0	0.053	0.0	97.37204	0.0	1	4.0	0.0	0.0	0.0	0.0
0.0	200.0	100.0	100.0	0	0.0	0.0	0.051	0.0	95.73201	0.0	1	4.0	0.0	0.0	0.0	0.0
0.0	200.0	100.0	100.0	0	0.0	0.0	0.049	0.0	95.73201	0.0	1	4.0	0.0	0.0	0.0	0.0
0.0	200.0	100.0	100.0	0	0.0	0.0	0.047	0.0	95.15551	0.0	1	4.0	0.0	0.0	0.0	0.0
0.0	200.0	100.0	100.0	0	0.0	0.0	0.045	0.0	95.15551	0.0	1	4.0	0.0	0.0	0.0	0.0
0.0	200.0	100.0	100.0	0	0.0	0.0	0.043	0.0	95.69787	0.0	1	4.0	0.0	0.0	0.0	0.0
0.0	200.0	100.0	100.0	0	0.0	0.0	0.041	0.0	95.90296	0.0	1	4.0	0.0	0.0	0.0	0.0
0.0	200.0	100.0	100.0	0	0.0	0.0	0.039	0.0	95.90296	0.0	1	4.0	0.0	0.0	0.0	0.0
0.0	200.0	100.0	100.0	0	0.0	0.0	0.037	0.0	97.23375	0.0	1	4.0	0.0	0.0	0.0	0.0
0.0	200.0	100.0	100.0	0	0.0	0.0	0.035	0.0	97.23375	0.0	1	4.0	0.0	0.0	0.0	0.0
0.0	200.0	100.0	100.0	0	0.0	0.0	0.033	0.0	97.1635	0.0	1	4.0	0.0	0.0	0.0	0.0
0.0	200.0	100.0	100.0	0	0.0	0.0	0.031	0.0	97.297676	0.0	1	4.0	0.0	0.0	0.0	0.0
0.0	200.0	100.0	100.0	0	0.0	0.0	0.029	0.0	97.297676	0.0	1	4.0	0.0	0.0	0.0	0.0
0.0	200.0	100.0	100.0	0	0.0	0.0	0.027	0.0	97.86085	0.0	1	4.0	0.0	0.0	0.0	0.0
0.0	200.0	100.0	100.0	0	0.0	0.0	0.025	0.0	97.35928	0.0	1	4.0	0.0	0.0	0.0	0.0
0.0	200.0	100.0	100.0	0	0.0	0.0	0.023	0.0	97.35928	0.0	1	4.0	0.0	0.0	0.0	0.0
0.0	200.0	100.0	100.0	0	0.0	0.0	0.021	0.0	97.337845	0.0	1	4.0	0.0	0.0	0.0	0.0
0.0	200.0	100.0	100.0	0	0.0	0.0	0.019	0.0	97.337845	0.0	1	4.0	0.0	0.0	0.0	0.0
0.0	200.0	100.0	100.0	0	0.0	0.0	0.017	0.0	96.81584	0.0	1	4.0	0.0	0.0	0.0	0.0
0.0	200.0	100.0	100.0	0	0.0	0.0	0.015	0.0	96.46548	0.0	1	4.0	0.0	0.0	0.0	0.0
0.0	200.0	100.0	100.0	0	0.0	0.0	0.013	0.0	96.46548	0.0	1	4.0	0.0	0.0	0.0	0.0
0.0	200.0	100.0	100.0	0	0.0	0.0	0.011	0.0	96.442764	0.0	1	4.0	0.0	0.0	0.0	0.0
0.0	200.0	100.0	100.0	0	0.0	0.0	0.009	0.0	97.2975	0.0	1	4.0	0.0	0.0	0.0	0.0
0.0	200.0	100.0	100.0	0	0.0	0.0	0.007	0.0	97.2975	0.0	1	4.0	0.0	0.0	0.0	0.0
0.0	200.0	100.0	100.0	0	0.0	0.0	0.006	0.0	99.21077	0.0	1	4.0	0.0	0.0	0.0	0.0
0.0	200.0	100.0	100.0	0	0.0	0.0	0.004	0.0	99.21077	0.0	1	4.0	0.0	0.0	0.0	0.0
0.0	200.0	100.0	100.0	0	0.0	0.0	0.002	0.0	98.04867	0.0	1	4.0	0.0	0.0	0.0	0.0
0.0	200.0	100.0	100.0	0	0.0	0.0	0.0	0.0	97.96642	0.0	1	4.0	0.0	0.0	0.0	0.0
0.0	200.0	100.0	100.0	0	0.0	0.0	-0.001	0.0	97.96642	0.0	1	4.0	0.0	0.0	0.0	0.0
0.0	200.0	100.0	100.0	0	0.0	0.0	-0.003	0.0	96.6817	0.0	1	4.0	0.0	0.0	0.0	0.0
0.0	200.0	100.0	100.0	0	0.0	0.0	-0.005	0.0	97.14197	0.0	1	4.0	0.0	0.0	0.0	0.0
0.0	200.0	100.0	100.0	0	0.0	0.0	-0.006	0.0	97.14197	0.0	1	4.0	0.0	0.0	0.0	0.0
0.0	200.0	100.0	100.0	0	0.0	0.0	-0.008	0.0	97.12275	0.0	1	4.0	0.0	0.0	0.0	0.0
0.0	200.0	100.0	100.0	0	0.0	0.0	-0.01	0.0	97.12275	0.0	1	4.0	0.0	0.0	0.0	0.0
0.0	200.0	100.0	100.0	0	0.0	0.0	-0.012	0.0	97.5902	0.0	1	4.0	0.0	0.0	0.0	0.0
0.0	200.0	100.0	100.0	0	0.0	0.0	-0.013	0.0	96.883705	0.0	1	4.0	0.0	0.0	0.0	0.0
0.0	200.0	100.0	100.0	0	0.0	0.0	-0.015	0.0	96.883705	0.0	1	4.0	0.0	0.0	0.0	0.0
0.0	200.0	100.0	100.0	0	0.0	0.0	-0.016	0.0	96.9869	0.0	1	4.0	0.0	0.0	0.0	0.0
0.0	200.0	100.0	100.0	0	0.0	0.0	-0.018	0.0	97.42559	0.0	1	4.0	0.0	0.0	0.0	0.0
0.0	200.0	100.0	100.0	0	0.0	0.0	-0.019	0.0	97.42559	0.0	1	4.0	0.0	0.0	0.0	0.0
0.0	200.0	100.0	100.0	0	0.0	0.0	-0.021	0.0	97.40155	0.0	1	4.0	0.0	0.0	0.0	0.0
0.0	200.0	100.0	100.0	0	0.0	0.0	-0.022	0.0	97.40155	0.0	1	4.0	0.0	0.0	0.0	0.0
0.0	200.0	100.0	100.0	0	0.0	0.0	-0.023	0.0	96.78477	0.0	1	4.0	0.0	0.0	0.0	0.0
0.0	200.0	100.0	100.0	0	0.0	0.0	-0.024	0.0	95.74009	0.0	1	4.0	0.0	0.0	0.0	0.0
0.0	200.0	100.0	100.0	0	0.0	0.0	-0.026	0.0	95.74009	0.0	1	4.0	0.0	0.0	0.0	0.0
0.0	200.0	100.0	100.0	0	0.0	0.0	-0.027	0.0	96.022896	0.0	1	4.0	0.0	0.0	0.0	0.0
0.0	200.0	100.0	100.0	0	0.0	0.0	-0.028	0.0	96.71614	0.0	1	4.0	0.0	0.0	0.0	0.0
0.0	200.0	100.0	100.0	0	0.0	0.0	-0.029	0.0	96.71614	0.0	1	4.0	0.0	0.0	0.0	0.0
0.0	200.0	100.0	100.0	0	0.0	0.0	-0.03	0.0	96.615715	0.0	1	4.0	0.0	0.0	0.0	0.0
0.0	200.0	100.0	100.0	0	0.0	0.0	-0.031	0.0	96.615715	0.0	1	4.0	0.0	0.0	0.0	0.0
0.0	200.0	100.0	100.0	0	0.0	0.0	-0.032	0.0	95.91744	0.0	1	4.0	0.0	0.0	0.0	0.0
0.0	200.0	100.0	100.0	0	0.0	0.0	-0.033	0.0	95.56682	0.0	1	4.0	0.0	0.0	0.0	0.0
0.0	200.0	100.0	100.0	0	0.0	0.0	-0.034	0.0	95.68483	0.0	1	4.0	0.0	0.0	0.0	0.0
0.0	200.0	100.0	100.0	0	0.0	0.0	-0.034	0.0	96.21882	0.0	1	4.0	0.0	0.0	0.0	0.0
0.0	200.0	100.0	100.0	0	0.0	0.0	-0.035	0.0	96.552864	0.0	1	4.0	0.0	0.0	0.0	0.0
0.0	200.0	100.0	100.0	0	0.0	0.0	-0.036	0.0	96.552864	0.0	1	4.0	0.0	0.0	0.0	0.0
0.0	200.0	100.0	100.0	0	0.0	0.0	-0.037	0.0	96.640686	0.0	1	4.0	0.0	0.0	0.0	0.0
0.0	200.0	100.0	100.0	0	0.0	0.0	-0.037	0.0	96.640686	0.0	1	4.0	0.0	0.0	0.0	0.0
0.0	200.0	100.0	100.0	0	0.0	0.0	-0.038	0.0	97.743416	0.0	1	4.0	0.0	0.0	0.0	0.0
0.0	200.0	100.0	100.0	0	0.0	0.0	-0.039	0.0	97.19862	0.0	1	4.0	0.0	0.0	0.0	0.0
0.0	200.0	100.0	100.0	0	0.0	0.0	-0.04	0.0	97.44141	0.0	1	4.0	0.0	0.0	0.0	0.0
0.0	200.0	100.0	100.0	0	0.0	0.0	-0.04	0.0	97.198105	0.0	1	4.0	0.0	0.0	0.0	0.0
0.0	200.0	100.0	100.0	0	0.0	0.0	-0.041	0.0	97.27564	0.0	1	4.0	0.0	0.0	0.0	0.0
0.0	200.0	100.0	100.0	0	0.0	0.0	-0.042	0.0	97.581436	0.0	1	4.0	0.0	0.0	0.0	0.0
0.0	200.0	100.0	100.0	0	0.0	0.0	-0.042	0.0	97.79103	0.0	1	4.0	0.0	0.0	0.0	0.0
0.0	200.0	100.0	100.0	0	0.0	0.0	-0.043	0.0	97.79103	0.0	1	4.0	0.0	0.0	0.0	0.0
0.0	200.0	100.0	100.0	0	0.0	0.0	-0.043	0.0	97.94846	0.0	1	4.0	0.0	0.0	0.0	0.0
0.0	200.0	100.0	100.0	0	0.0	0.0	-0.044	0.0	97.747	0.0	1	4.0	0.0	0.0	0.0	0.0
0.0	200.0	100.0	100.0	0	0.0	0.0	-0.045	0.0	97.747	0.0	1	4.0	0.0	0.0	0.0	0.0
0.0	200.0	100.0	100.0	0	0.0	0.0	-0.045	0.0	97.49732	0.0	1	4.0	0.0	0.0	0.0	0.0
0.0	200.0	100.0	100.0	0	0.0	0.0	-0.046	0.0	98.866684	0.0	1	4.0	0.0	0.0	0.0	0.0
0.0	200.0	100.0	100.0	0	0.0	0.0	-0.046	0.0	98.866684	0.0	1	4.0	0.0	0.0	0.0	0.0
0.0	200.0	100.0	100.0	0	0.0	0.0	-0.047	0.0	97.07538	0.0	1	4.0	0.0	0.0	0.0	0.0
0.0	200.0	100.0	100.0	0	0.0	0.0	-0.047	0.0	97.07538	0.0	1	4.0	0.0	0.0	0.0	0.0
0.0	200.0	100.0	100.0	0	0.0	0.0	-0.047	0.0	98.66992	0.0	1	4.0	0.0	0.0	0.0	0.0
0.0	200.0	100.0	100.0	0	0.0	0.0	-0.048	0.0	98.23283	0.0	1	4.0	0.0	0.0	0.0	0.0
0.0	200.0	100.0	100.0	0	0.0	0.0	-0.048	0.0	98.23283	0.0	1	4.0	0.0	0.0	0.0	0.0
0.0	200.0	100.0	100.0	0	0.0	0.0	-0.048	0.0	97.46739	0.0	1	4.0	0.0	0.0	0.0	0.0
0.0	200.0	100.0	100.0	0	0.0	0.0	-0.048	0.0	96.66984	0.0	1	4.0	0.0	0.0	0.0	0.0
0.0	200.0	100.0	100.0	0	0.0	0.0	-0.048	0.0	96.66984	0.0	1	4.0	0.0	0.0	0.0	0.0
0.0	200.0	100.0	100.0	0	0.0	0.0	-0.049	0.0	96.07827	0.0	1	4.0	0.0	0.0	0.0	0.0
0.0	200.0	100.0	100.0	0	0.0	0.0	-0.049	0.0	95.29259	0.0	1	4.0	0.0	0.0	0.0	0.0
0.0	200.0	100.0	100.0	0	0.0	0.0	-0.049	0.0	95.17761	0.0	1	4.0	0.0	0.0	0.0	0.0
0.0	200.0	100.0	100.0	0	0.0	0.0	-0.049	0.0	95.53129	0.0	1	4.0	0.0	0.0	0.0	0.0
0.0	200.0	100.0	100.0	0	0.0	0.0	-0.049	0.0	95.499886	0.0	1	4.0	0.0	0.0	0.0	0.0
0.0	200.0	100.0	100.0	0	0.0	0.0	-0.049	0.0	95.94796	0.0	1	4.0	0.0	0.0	0.0	0.0
0.0	200.0	100.0	100.0	0	0.0	0.0	-0.049	0.0	95.53684	0.0	1	4.0	0.0	0.0	0.0	0.0
0.0	200.0	100.0	100.0	0	0.0	0.0	-0.049	0.0	95.53684	0.0	1	4.0	0.0	0.0	0.0	0.0
0.0	200.0	100.0	100.0	0	0.0	0.0	-0.049	0.0	95.18438	0.0	1	4.0	0.0	0.0	0.0	0.0
0.0	200.0	100.0	100.0	0	0.0	0.0	-0.049	0.0	95.18438	0.0	1	4.0	0.0	0.0	0.0	0.0
0.0	200.0	100.0	100.0	0	0.0	0.0	-0.049	0.0	96.021324	0.0	1	4.0	0.0	0.0	0.0	0.0
0.0	200.0	100.0	100.0	0	0.0	0.0	-0.05	0.0	97.424805	0.0	1	4.0	0.0	0.0	0.0	0.0
0.0	200.0	100.0	100.0	0	0.0	0.0	-0.05	0.0	97.424805	0.0	1	4.0	0.0	0.0	0.0	0.0
0.0	200.0	100.0	100.0	0	0.0	0.0	-0.05	0.0	96.42125	0.0	1	4.0	0.0	0.0	0.0	0.0
0.0	200.0	100.0	100.0	0	0.0	0.0	-0.05	0.0	96.74905	0.0	1	4.0	0.0	0.0	0.0	0.0
0.0	200.0	100.0	100.0	0	0.0	0.0	-0.05	0.0	96.74905	0.0	1	4.0	0.0	0.0	0.0	0.0
0.0	200.0	100.0	100.0	0	0.0	0.0	-0.05	0.0	96.47827	0.0	1	4.0	0.0	0.0	0.0	0.0
0.0	200.0	100.0	100.0	0	0.0	0.0	-0.05	0.0	96.47827	0.0	1	4.0	0.0	0.0	0.0	0.0
0.0	200.0	100.0	100.0	0	0.0	0.0	-0.05	0.0	95.78052	0.0	1	4.0	0.0	0.0	0.0	0.0
0.0	200.0	100.0	100.0	0	0.0	0.0	-0.05	0.0	95.727325	0.0	1	4.0	0.0	0.0	0.0	0.0
0.0	200.0	100.0	100.0	0	0.0	0.0	-0.05	0.0	95.727325	0.0	1	4.0	0.0	0.0	0.0	0.0
0.0	200.0	100.0	100.0	0	0.0	0.0	-0.05	0.0	95.82998	0.0	1	4.0	0.0	0.0	0.0	0.0
0.0	200.0	100.0	100.0	0	0.0	0.0	-0.05	0.0	96.9869	0.0	1	4.0	0.0	0.0	0.0	0.0
0.0	200.0	100.0	100.0	0	0.0	0.0	-0.05	0.0	96.9869	0.0	1	4.0	0.0	0.0	0.0	0.0
0.0	200.0	100.0	100.0	0	0.0	0.0	-0.05	0.0	96.46804	0.0	1	4.0	0.0	0.0	0.0	0.0
0.0	200.0	100.0	100.0	0	0.0	0.0	-0.05	0.0	96.46804	0.0	1	4.0	0.0	0.0	0.0	0.0
0.0	200.0	100.0	100.0	0	0.0	0.0	-0.05	0.0	97.09917	0.0	1	4.0	0.0	0.0	0.0	0.0
0.0	200.0	100.0	100.0	0	0.0	0.0	-0.05	0.0	97.9538	0.0	1	4.0	0.0	0.0	0.0	0.0
0.0	200.0	100.0	100.0	0	0.0	0.0	-0.05	0.0	97.9538	0.0	1	4.0	0.0	0.0	0.0	0.0
0.0	200.0	100.0	100.0	0	0.0	0.0	-0.05	0.0	97.34415	0.0	1	4.0	0.0	0.0	0.0	0.0
0.0	200.0	100.0	100.0	0	0.0	0.0	-0.05	0.0	97.486115	0.0	1	4.0	0.0	0.0	0.0	0.0
0.0	200.0	100.0	100.0	0	0.0	0.0	-0.05	0.0	97.486115	0.0	1	4.0	0.0	0.0	0.0	0.0
0.0	200.0	100.0	100.0	0	0.0	0.0	-0.049	0.0	96.838356	0.0	1	4.0	0.0	1.0	0.0	0.0
0.0	200.0	100.0	100.0	0	0.0	0.0	-0.049	0.0	96.838356	0.0	1	4.0	0.0	1.0	0.0	0.0
0.0	200.0	100.0	100.0	0	0.0	0.0	-0.049	0.0	96.77857	0.0	1	4.0	0.0	3.0	0.0	0.0
-1388.8889	100.0	100.0	100.0	0	0.0	0.0	-0.049	0.0	96.235695	0.0	1	4.0	0.0	3.0	0.0	0.0
-1388.8889	100.0	100.0	100.0	0	0.0	0.0	-0.049	0.0	96.235695	0.0	1	4.0	0.0	3.0	0.0	0.0
-1388.8889	100.0	100.0	100.0	0	0.0	0.0	-0.049	0.0	95.315414	0.0	1	4.0	0.0	3.0	0.0	0.0
-1388.8889	100.0	100.0	100.0	0	0.0	0.0	-0.048	0.0	94.43316	0.0	1	4.0	0.0	3.0	0.0	0.0
-1388.8889	100.0	100.0	100.0	0	0.0	0.0	-0.048	0.0	94.43316	0.0	1	4.0	0.0	3.0	0.0	0.0
-1388.8889	100.0	100.0	100.0	0	0.0	0.0	-0.048	0.0	95.892136	-0.097	1	4.0	0.0	3.0	0.0	0.0
-1388.8889	100.0	100.0	100.0	0	0.0	0.0	-0.047	0.0	95.892136	-0.273	1	4.0	0.0	3.0	0.0	0.0
-1388.8889	100.0	100.0	100.0	0	0.0	0.0	-0.047	0.0	96.43202	-0.273	1	4.0	0.0	3.0	0.0	0.0
-1388.8889	100.0	100.0	100.0	0	0.0	0.0	-0.047	0.0	96.18864	-0.425	1	4.0	0.0	3.0	0.0	0.0
-1388.8889	100.0	100.0	100.0	0	0.0	0.0	-0.046	0.0	96.18864	-0.493	1	4.0	0.0	3.0	0.0	0.0
-1388.8889	100.0	100.0	100.0	0	0.0	0.0	-0.046	0.0	96.01633	-0.493	1	4.0	0.0	3.0	0.0	0.0
-1388.8889	100.0	100.0	100.0	0	0.0	0.0	-0.045	0.0	97.42131	-0.615	1	4.0	0.0	3.0	0.0	0.0
-1388.8889	100.0	100.0	100.0	0	0.0	0.0	-0.045	0.0	97.42131	-0.67	1	4.0	0.0	3.0	0.0	0.0
-1388.8889	100.0	100.0	100.0	0	0.0	0.0	-0.044	0.0	97.97379	-0.67	1	4.0	0.0	3.0	0.0	0.0
-1388.8889	100.0	100.0	100.0	0	0.0	0.0	-0.043	0.0	97.97379	-0.769	1	4.0	0.0	3.0	0.0	0.0
-1388.8889	100.0	100.0	100.0	0	0.0	0.0	-0.043	0.0	97.60013	-0.769	1	4.0	0.0	3.0	0.0	0.0
-1388.8889	100.0	100.0	100.0	0	0.0	0.0	-0.042	0.0	97.55232	-0.853	1	4.0	0.0	3.0	0.0	0.0
-1388.8889	100.0	100.0	100.0	0	0.0	0.0	-0.041	0.0	97.55232	-0.891	1	4.0	0.0	3.0	0.0	0.0
-1388.8889	100.0	100.0	100.0	0	0.0	0.0	-0.04	0.0	97.273834	-0.891	1	4.0	0.0	3.0	0.0	0.0
-1388.8889	100.0	100.0	100.0	0	0.0	0.0	-0.039	0.0	98.3604	-0.958	1	4.0	0.0	3.0	0.0	0.0
-1388.8889	100.0	100.0	100.0	0	0.0	0.0	-0.038	0.0	98.3604	-0.989	1	4.0	0.0	3.0	0.0	0.0
-1388.8889	100.0	100.0	100.0	0	0.0	0.0	-0.037	0.0	98.00219	-0.989	1	4.0	0.0	3.0	0.0	0.0
-1388.8889	100.0	100.0	100.0	0	0.0	0.0	-0.036	0.0	98.00219	-1.043	1	4.0	0.0	3.0	0.0	0.0
-1388.8889	100.0	100.0	100.0	0	0.0	0.0	-0.035	0.0	97.1883	-1.043	1	4.0	0.0	3.0	0.0	0.0
-1388.8889	100.0	100.0	100.0	0	0.0	0.0	-0.033	0.0	97.185486	-1.068	1	4.0	0.0	3.0	0.0	0.0
-1388.8889	100.0	100.0	100.0	0	0.0	0.0	-0.032	0.0	97.185486	-1.111	1	4.0	0.0	3.0	0.0	0.0
-1388.8889	100.0	100.0	100.0	0	0.0	0.0	-0.031	0.0	97.08535	-1.111	1	4.0	0.0	3.0	0.0	0.0
-1388.8889	100.0	100.0	100.0	0	0.0	0.0	-0.029	0.0	97.0062	-1.131	1	4.0	0.0	3.0	0.0	0.0
-1388.8889	100.0	100.0	100.0	0	0.0	0.0	-0.028	0.0	97.0062	-1.166	1	4.0	0.0	3.0	0.0	0.0
-1388.8889	100.0	100.0	100.0	0	0.0	0.0	-0.026	0.0	97.24029	-1.166	1	4.0	0.0	3.0	0.0	0.0
-1388.8889	100.0	100.0	100.0	0	0.0	0.0	-0.024	0.0	97.24029	-1.182	1	4.0	0.0	3.0	0.0	0.0
-1388.8889	100.0	100.0	100.0	0	0.0	0.0	-0.023	0.0	97.32626	-1.182	1	4.0	0.0	3.0	0.0	0.0
-1388.8889	100.0	100.0	100.0	0	0.0	0.0	-0.021	0.0	96.77257	-1.21	1	4.0	0.0	3.0	0.0	0.0
-1388.8889	100.0	100.0	100.0	0	0.0	0.0	-0.019	0.0	97.78985	-1.234	1	4.0	0.0	3.0	0.0	0.0
-1388.8889	100.0	100.0	100.0	0	0.0	0.0	-0.017	0.0	97.84246	-1.234	1	4.0	0.0	3.0	0.0	0.0
-1388.8889	100.0	100.0	100.0	0	0.0	0.0	-0.015	0.0	98.32703	-1.245	1	4.0	0.0	3.0	0.0	0.0
-1388.8889	100.0	100.0	100.0	0	0.0	0.0	-0.013	0.0	98.32703	-1.245	1	4.0	0.0	3.0	0.0	0.0
-1388.8889	100.0	100.0	100.0	0	0.0	0.0	-0.011	0.0	97.99715	-1.265	1	4.0	0.0	3.0	0.0	0.0
-1388.8889	100.0	100.0	100.0	0	0.0	0.0	-0.009	0.0	97.99715	-1.274	1	4.0	0.0	3.0	0.0	0.0
-1388.8889	100.0	100.0	100.0	0	0.0	0.0	-0.007	0.0	97.81325	-1.274	1	4.0	0.0	3.0	0.0	0.0
-1388.8889	100.0	100.0	100.0	0	0.0	0.0	-0.005	0.0	97.618225	-1.289	1	4.0	0.0	5.0	0.0	0.0
-1388.8889	100.0	100.0	100.0	0	0.0	0.0	-0.002	0.0	97.618225	-1.296	1	4.0	0.0	5.0	0.0	0.0
-1388.8889	100.0	100.0	100.0	0	0.0	0.0	0.0	0.0	97.63553	-1.296	1	4.0	0.0	5.0	0.0	0.0
-1388.8889	100.0	100.0	100.0	0	0.0	0.0	0.001	0.0	97.22044	-1.309	1	4.0	0.0	5.0	0.0	0.0
-1388.8889	100.0	100.0	100.0	0	0.0	0.0	0.003	0.0	97.965614	-1.321	1	4.0	0.0	5.0	0.0	0.0
-1388.8889	100.0	100.0	100.0	0	0.0	0.0	0.006	0.0	97.50441	-1.321	1	4.0	0.0	5.0	0.0	0.0
-1388.8889	100.0	100.0	100.0	0	0.0	0.0	0.008	0.0	97.50441	-1.325	1	4.0	0.0	5.0	0.0	0.0
-1388.8889	100.0	100.0	100.0	0	0.0	0.0	0.01	0.0	97.830315	-1.325	1	4.0	0.0	5.0	0.0	0.0
-1388.8889	100.0	100.0	100.0	0	0.0	0.0	0.013	0.0	97.11044	-1.333	1	4.0	0.0	5.0	0.0	0.0
-1388.8889	100.0	100.0	100.0	0	0.0	0.0	0.015	0.0	97.11044	-1.337	1	4.0	0.0	5.0	0.0	0.0
-1388.8889	100.0	100.0	100.0	0	0.0	0.0	0.018	0.0	97.84976	-1.337	1	4.0	0.0	5.0	0.0	0.0
-1388.8889	100.0	100.0	100.0	0	0.0	0.0	0.02	0.0	97.59749	-1.344	1	4.0	0.0	5.0	0.0	0.0
-1388.8889	100.0	100.0	100.0	0	0.0	0.0	0.022	0.0	97.59749	-1.344	1	4.0	0.0	5.0	0.0	0.0
-1388.8889	100.0	100.0	100.0	0	0.0	0.0	0.025	0.0	98.35027	-1.347	1	4.0	0.0	5.0	0.0	0.0
-1388.8889	100.0	100.0	100.0	0	0.0	0.0	0.027	0.0	98.35027	-1.353	1	4.0	0.0	5.0	0.0	0.0
-1388.8889	100.0	100.0	100.0	0	0.0	0.0	0.03	0.0	98.09482	-1.353	1	4.0	0.0	5.0	0.0	0.0
-1388.8889	100.0	100.0	100.0	0	0.0	0.0	0.032	0.0	97.51303	-1.358	1	4.0	0.0	5.0	0.0	0.0
-1388.8889	100.0	100.0	100.0	0	0.0	0.0	0.034	0.0	97.51303	-1.36	1	4.0	0.0	5.0	0.0	0.0
-1388.8889	100.0	100.0	100.0	0	0.0	0.0	0.037	0.0	97.93919	-1.36	1	4.0	0.0	5.0	0.0	0.0
-1388.8889	100.0	100.0	100.0	0	0.0	0.0	0.039	0.0	98.18534	-1.364	1	4.0	0.0	5.0	0.0	0.0
-1388.8889	100.0	100.0	100.0	0	0.0	0.0	0.041	0.0	98.18534	-1.364	1	4.0	0.0	5.0	0.0	0.0
-1388.8889	100.0	100.0	100.0	0	0.0	0.0	0.044	0.0	98.6493	-1.366	1	4.0	0.0	5.0	0.0	0.0
-1388.8889	100.0	100.0	100.0	0	0.0	0.0	0.046	0.0	98.6493	-1.366	1	4.0	0.0	5.0	0.0	0.0
-1388.8889	100.0	100.0	100.0	0	0.0	0.0	0.048	0.0	97.88826	-1.369	1	4.0	0.0	5.0	0.0	0.0
-1388.8889	100.0	100.0	100.0	0	0.0	0.0	0.05	0.0	98.44449	-1.371	1	4.0	0.0	5.0	0.0	0.0
-1388.8889	100.0	100.0	100.0	0	0.0	0.0	0.052	0.0	98.44449	-1.373	1	4.0	0.0	5.0	0.0	0.0
-1388.8889	100.0	100.0	100.0	0	0.0	0.0	0.055	0.0	97.74666	-1.373	1	4.0	0.0	5.0	0.0	0.0
-1388.8889	100.0	100.0	100.0	0	0.0	0.0	0.057	0.0	96.55315	-1.374	1	4.0	0.0	5.0	0.0	0.0
-1388.8889	100.0	100.0	100.0	0	0.0	0.0	0.059	0.0	96.55315	-1.376	1	4.0	0.0	5.0	0.0	0.0
-1388.8889	100.0	100.0	100.0	0	0.0	0.0	0.061	0.0	97.09393	-1.376	1	4.0	0.0	5.0	0.0	0.0
-1388.8889	100.0	100.0	100.0	0	0.0	0.0	0.064	0.0	97.09393	-1.377	1	4.0	0.0	5.0	0.0	0.0
-1388.8889	100.0	100.0	100.0	0	0.0	0.0	0.066	0.0	98.0805	-1.377	1	4.0	0.0	5.0	0.0	0.0
-1388.8889	100.0	100.0	100.0	0	0.0	0.0	0.068	0.0	97.82518	-1.378	1	4.0	0.0	5.0	0.0	0.0
-1388.8889	100.0	100.0	100.0	0	0.0	0.0	0.07	0.0	98.60266	-1.38	1	4.0	0.0	5.0	0.0	0.0
-1388.8889	100.0	100.0	100.0	0	0.0	0.0	0.072	0.0	98.457054	-1.38	1	4.0	0.0	5.0	0.0	0.0
-1388.8889	100.0	100.0	100.0	0	0.0	0.0	0.075	0.0	98.90806	-1.38	1	4.0	0.0	5.0	0.0	0.0
-1388.8889	100.0	100.0	100.0	0	0.0	0.0	0.077	0.0	98.90806	-1.38	1	4.0	0.0	5.0	0.0	0.0
-1388.8889	100.0	100.0	100.0	0	0.0	0.0	0.079	0.0	98.98791	-1.381	1	4.0	0.0	5.0	0.0	0.0
-1388.8889	100.0	100.0	100.0	0	0.0	0.0	0.081	0.0	98.98791	-1.382	1	4.0	0.0	5.0	0.0	0.0
-1388.8889	100.0	100.0	100.0	0	0.0	0.0	0.084	0.0	98.865395	-1.382	1	4.0	0.0	5.0	0.0	0.0
-1388.8889	100.0	100.0	100.0	0	0.0	0.0	0.086	0.0	99.963196	-1.383	1	4.0	0.0	5.0	0.0	0.0
-1388.8889	100.0	100.0	100.0	0	0.0	0.0	0.088	0.0	99.963196	-1.384	1	4.0	0.0	5.0	0.0	0.0
-1388.8889	100.0	100.0	100.0	0	0.0	0.0	0.09	0.0	98.80647	-1.384	1	4.0	0.0	5.0	0.0	0.0
-1388.8889	100.0	100.0	100.0	0	0.0	0.0	0.092	0.0	98.285515	-1.384	1	4.0	0.0	5.0	0.0	0.0
-1388.8889	100.0	100.0	100.0	0	0.0	0.0	0.094	0.0	98.285515	-1.384	1	4.0	0.0	5.0	0.0	0.0
-1388.8889	100.0	100.0	100.0	0	0.0	0.0	0.096	0.0	97.36927	-1.385	1	4.0	0.0	5.0	0.0	0.0
-1388.8889	100.0	100.0	100.0	0	0.0	0.0	0.098	0.0	97.36927	-1.385	1	4.0	0.0	5.0	0.0	0.0
-1388.8889	100.0	100.0	100.0	0	0.0	0.0	0.1	0.0	96.93364	-1.385	1	4.0	0.0	5.0	0.0	0.0
-1388.8889	100.0	100.0	100.0	0	0.0	0.0	0.102	0.0	99.60758	-1.385	1	4.0	0.0	5.0	0.0	0.0
-1388.8889	100.0	100.0	100.0	0	0.0	0.0	0.103	0.0	99.60758	-1.386	1	4.0	0.0	5.0	0.0	0.0
-1388.8889	100.0	100.0	100.0	0	0.0	0.0	0.105	0.0	98.63873	-1.386	1	4.0	0.0	5.0	0.0	0.0
-1388.8889	100.0	100.0	100.0	0	0.0	0.0	0.107	0.0	98.05306	-1.386	1	4.0	0.0	5.0	0.0	0.0
-1388.8889	100.0	100.0	100.0	0	0.0	0.0	0.109	0.0	98.05306	-1.386	1	4.0	0.0	5.0	0.0	0.0
-1388.8889	100.0	100.0	100.0	0	0.0	0.0	0.111	0.0	98.41665	-1.386	1	4.0	0.0	5.0	0.0	0.0
-1388.8889	100.0	100.0	100.0	0	0.0	0.0	0.112	0.0	98.41665	-1.386	1	4.0	0.0	5.0	0.0	0.0
-1388.8889	100.0	100.0	100.0	0	0.0	0.0	0.114	0.0	98.304886	-1.386	1	4.0	0.0	5.0	0.0	0.0
-1388.8889	100.0	100.0	100.0	0	0.0	0.0	0.116	0.0	97.00885	-1.387	1	4.0	0.0	5.0	0.0	0.0
-1388.8889	100.0	100.0	100.0	0	0.0	0.0	0.118	0.0	97.00885	-1.387	1	4.0	0.0	5.0	0.0	0.0
-1388.8889	100.0	100.0	100.0	0	0.0	0.0	0.119	0.0	97.00122	-1.387	1	4.0	0.0	5.0	0.0	0.0
-1388.8889	100.0	100.0	100.0	0	0.0	0.0	0.121	0.0	96.89923	-1.387	1	4.0	0.0	5.0	0.0	0.0
-1388.8889	100.0	100.0	100.0	0	0.0	0.0	0.123	0.0	96.89923	-1.387	1	4.0	0.0	5.0	0.0	0.0
-1388.8889	100.0	100.0	100.0	0	0.0	0.0	0.124	0.0	95.89494	-1.387	1	4.0	0.0	5.0	0.0	0.0
-1388.8889	100.0	100.0	100.0	0	0.0	0.0	0.126	0.0	96.65081	-1.387	1	4.0	0.0	5.0	0.0	0.0
-1388.8889	100.0	100.0	100.0	0	0.0	0.0	0.128	0.0	96.63203	-1.387	1	4.0	0.0	5.0	0.0	0.0
-1388.8889	100.0	100.0	100.0	0	0.0	0.0	0.13	0.0	96.25903	-1.387	1	4.0	0.0	5.0	0.0	0.0
-1388.8889	100.0	100.0	100.0	0	0.0	0.0	0.131	0.0	96.25903	-1.388	1	4.0	0.0	5.0	0.0	0.0
-1388.8889	100.0	100.0	100.0	0	0.0	0.0	0.133	0.0	96.52779	-1.388	1	4.0	0.0	5.0	0.0	0.0
-1388.8889	100.0	100.0	100.0	0	0.0	0.0	0.135	0.0	96.89342	-1.388	1	4.0	0.0	5.0	0.0	0.0
-1388.8889	100.0	100.0	100.0	0	0.0	0.0	0.136	0.0	96.89342	-1.388	1	4.0	0.0	5.0	0.0	0.0
-1388.8889	100.0	100.0	100.0	0	0.0	0.0	0.138	0.0	96.91839	-1.388	1	4.0	0.0	5.0	0.0	0.0
-1388.8889	100.0	100.0	100.0	0	0.0	0.0	0.14	0.0	96.91839	-1.388	1	4.0	0.0	5.0	0.0	0.0
-1388.8889	100.0	100.0	100.0	0	0.0	0.0	0.141	0.0	96.29172	-1.388	1	4.0	0.0	5.0	0.0	0.0
-1388.8889	100.0	100.0	100.0	0	0.0	0.0	0.143	0.0	97.068275	-1.388	1	4.0	0.0	5.0	0.0	0.0
-1388.8889	100.0	100.0	100.0	0	0.0	0.0	0.145	0.0	97.068275	-1.388	1	4.0	0.0	5.0	0.0	0.0
-1388.8889	100.0	100.0	100.0	0	0.0	0.0	0.146	0.0	96.7529	-1.388	1	4.0	0.0	5.0	0.0	0.0
-1388.8889	100.0	100.0	100.0	0	0.0	0.0	0.148	0.0	95.77044	-1.388	1	4.0	0.0	5.0	0.0	0.0
-1388.8889	100.0	100.0	100.0	0	0.0	0.0	0.15	0.0	95.77044	-1.388	1	4.0	0.0	5.0	0.0	0.0
-1388.8889	100.0	100.0	100.0	0	0.0	0.0	0.151	0.0	95.83943	-1.388	1	4.0	0.0	5.0	0.0	0.0
-1388.8889	100.0	100.0	100.0	0	0.0	0.0	0.153	0.0	95.83943	-1.388	1	4.0	0.0	5.0	0.0	0.0
-1388.8889	100.0	100.0	100.0	0	0.0	0.0	0.155	0.0	96.09382	-1.388	1	4.0	0.0	6.0	0.0	0.0
-1388.8889	100.0	100.0	100.0	0	0.0	0.0	0.156	0.0	95.41849	-1.388	1	2.0	0.0	7.0	0.0	1.0
-1388.8889	100.0	100.0	100.0	0	0.0	0.0	0.158	0.0	95.41849	-1.388	1	2.0	0.0	7.0	0.0	1.0
0.0	100.0	100.0	100.0	0	0.0	0.0	0.159	0.0	95.80123	-1.388	1	2.0	0.0	0.0	0.0	1.0
0.0	100.0	100.0	100.0	0	0.0	0.0	0.161	0.0	95.23015	-1.388	1	2.0	0.0	0.0	0.0	1.0
0.0	100.0	100.0	100.0	0	0.0	0.0	0.163	0.0	95.23015	-1.388	1	2.0	0.0	0.0	0.0	1.0
0.0	100.0	100.0	100.0	0	0.0	0.0	0.164	0.0	95.49218	-1.29	1	2.0	0.0	0.0	0.0	1.0
0.0	100.0	100.0	100.0	0	0.0	0.0	0.166	0.0	95.49218	-1.199	1	2.0	0.0	0.0	0.0	1.0
0.0	100.0	100.0	100.0	0	0.0	0.0	0.167	0.0	95.81869	-1.199	1	2.0	0.0	0.0	0.0	1.0
0.0	100.0	100.0	100.0	0	0.0	0.0	0.169	0.0	94.033005	-1.035	1	2.0	0.0	0.0	0.0	1.0
0.0	100.0	100.0	100.0	0	0.0	0.0	0.17	0.0	94.033005	-0.962	1	2.0	0.0	0.0	0.0	1.0
0.0	100.0	100.0	100.0	0	0.0	0.0	0.172	0.0	94.1502	-0.962	1	2.0	0.0	0.0	0.0	1.0
0.0	100.0	100.0	100.0	0	0.0	0.0	0.173	0.0	94.238	-0.83	1	2.0	0.0	0.0	0.0	1.0
0.0	100.0	100.0	100.0	0	0.0	0.0	0.174	0.0	94.238	-0.771	1	2.0	0.0	0.0	0.0	1.0
0.0	100.0	100.0	100.0	0	0.0	0.0	0.176	0.0	94.45864	-0.771	1	2.0	0.0	0.0	0.0	1.0
0.0	100.0	100.0	100.0	0	0.0	0.0	0.177	0.0	94.45864	-0.666	1	2.0	0.0	0.0	0.0	1.0
0.0	100.0	100.0	100.0	0	0.0	0.0	0.179	0.0	94.38598	-0.666	1	2.0	0.0	0.0	0.0	1.0
0.0	100.0	100.0	100.0	0	0.0	0.0	0.18	0.0	94.38619	-0.619	1	2.0	0.0	0.0	0.0	1.0
0.0	100.0	100.0	100.0	0	0.0	0.0	0.181	0.0	94.38619	-0.534	1	2.0	0.0	0.0	0.0	1.0
0.0	100.0	100.0	100.0	0	0.0	0.0	0.182	0.0	93.998	-0.534	1	2.0	0.0	0.0	0.0	1.0
0.0	100.0	100.0	100.0	0	0.0	0.0	0.183	0.0	95.2486	-0.496	1	2.0	0.0	0.0	0.0	1.0
0.0	100.0	100.0	100.0	0	0.0	0.0	0.184	0.0	95.2486	-0.496	1	2.0	0.0	0.0	0.0	1.0
0.0	100.0	100.0	100.0	0	0.0	0.0	0.185	0.0	95.77187	-0.428	1	2.0	0.0	0.0	0.0	1.0
[truncated: 16,748 more rows]
