# Supplementary material for: Just noticeable differences for elbow joint torque feedback
Source: Sci Rep. 2021 Dec 7;11:23553. doi: 10.1038/s41598-021-02630-3 (PMC8651665; doi:10.1038/s41598-021-02630-3)
Supplement: Supplementary file 2 — Supplementary Information. [file 41598_2021_2630_MOESM2_ESM.zip › SupplementaryData_ScientificReports_KimAsbeck2021/S11_S2A.csv]

data 1	data 2	data 3	data 4	data 5	data 6	data 7	data 8	data 9	data 10	data 11	data 12	data 13	data 14	data 15	data 16	data 17
0.0	0.0	100.0	100.0	2	0.0	0.0	0.11	0.0	98.23387	0.0	1	0.0	0.0	0.0	0.0	0.0
0.0	0.0	100.0	100.0	2	0.0	0.0	0.106	0.0	98.67411	0.0	1	0.0	0.0	0.0	0.0	0.0
0.0	0.0	100.0	100.0	2	0.0	0.0	0.101	0.0	98.55294	0.0	1	0.0	0.0	0.0	0.0	0.0
0.0	0.0	100.0	100.0	2	0.0	0.0	0.097	0.0	99.48181	0.0	1	0.0	0.0	0.0	0.0	0.0
0.0	0.0	100.0	100.0	2	0.0	0.0	0.092	0.0	98.66023	0.0	1	0.0	0.0	0.0	0.0	0.0
0.0	0.0	100.0	100.0	2	0.0	0.0	0.088	0.0	98.66023	0.0	1	0.0	0.0	0.0	0.0	0.0
0.0	0.0	100.0	100.0	2	0.0	0.0	0.083	0.0	98.46959	0.0	1	0.0	0.0	0.0	0.0	0.0
0.0	0.0	100.0	100.0	2	0.0	0.0	0.079	0.0	98.46959	0.0	1	0.0	0.0	0.0	0.0	0.0
0.0	0.0	100.0	100.0	2	0.0	0.0	0.074	0.0	99.01311	0.0	1	0.0	0.0	0.0	0.0	0.0
0.0	0.0	100.0	100.0	2	0.0	0.0	0.07	0.0	98.65317	0.0	1	0.0	0.0	0.0	0.0	0.0
0.0	0.0	100.0	100.0	2	0.0	0.0	0.065	0.0	98.65317	0.0	1	0.0	0.0	0.0	0.0	0.0
0.0	0.0	100.0	100.0	2	0.0	0.0	0.061	0.0	98.69064	0.0	1	0.0	0.0	0.0	0.0	0.0
0.0	0.0	100.0	100.0	2	0.0	0.0	0.057	0.0	98.05613	0.0	1	0.0	0.0	0.0	0.0	0.0
0.0	0.0	100.0	100.0	2	0.0	0.0	0.053	0.0	98.05613	0.0	1	0.0	0.0	0.0	0.0	0.0
0.0	0.0	100.0	100.0	2	0.0	0.0	0.049	0.0	98.223434	0.0	1	0.0	0.0	0.0	0.0	0.0
0.0	0.0	100.0	100.0	2	0.0	0.0	0.045	0.0	98.223434	0.0	1	0.0	0.0	0.0	0.0	0.0
0.0	0.0	100.0	100.0	2	0.0	0.0	0.041	0.0	97.89345	0.0	1	0.0	0.0	0.0	0.0	0.0
0.0	0.0	100.0	100.0	2	0.0	0.0	0.037	0.0	98.2528	0.0	1	0.0	0.0	0.0	0.0	0.0
0.0	0.0	100.0	100.0	2	0.0	0.0	0.033	0.0	98.2528	0.0	1	0.0	0.0	0.0	0.0	0.0
0.0	0.0	100.0	100.0	2	0.0	0.0	0.029	0.0	98.63696	0.0	1	0.0	0.0	0.0	0.0	0.0
0.0	0.0	100.0	100.0	2	0.0	0.0	0.026	0.0	98.76181	0.0	1	0.0	0.0	0.0	0.0	0.0
0.0	0.0	100.0	100.0	2	0.0	0.0	0.022	0.0	98.76181	0.0	1	0.0	0.0	0.0	0.0	0.0
0.0	0.0	100.0	100.0	2	0.0	0.0	0.019	0.0	98.12021	0.0	1	0.0	0.0	0.0	0.0	0.0
0.0	0.0	100.0	100.0	2	0.0	0.0	0.015	0.0	98.12021	0.0	1	0.0	0.0	0.0	0.0	0.0
0.0	0.0	100.0	100.0	2	0.0	0.0	0.012	0.0	98.29161	0.0	1	0.0	0.0	0.0	0.0	0.0
0.0	0.0	100.0	100.0	2	0.0	0.0	0.009	0.0	98.13637	0.0	1	0.0	0.0	0.0	0.0	0.0
0.0	0.0	100.0	100.0	2	0.0	0.0	0.005	0.0	98.13637	0.0	1	0.0	0.0	0.0	0.0	0.0
0.0	0.0	100.0	100.0	2	0.0	0.0	0.002	0.0	98.468956	0.0	1	0.0	0.0	0.0	0.0	0.0
0.0	0.0	100.0	100.0	2	0.0	0.0	0.0	0.0	98.61279	0.0	1	0.0	0.0	0.0	0.0	0.0
0.0	0.0	100.0	100.0	2	0.0	0.0	-0.003	0.0	98.61279	0.0	1	0.0	0.0	0.0	0.0	0.0
0.0	0.0	100.0	100.0	2	0.0	0.0	-0.006	0.0	98.85273	0.0	1	0.0	0.0	0.0	0.0	0.0
0.0	0.0	100.0	100.0	2	0.0	0.0	-0.009	0.0	98.85273	0.0	1	0.0	0.0	0.0	0.0	0.0
0.0	0.0	100.0	100.0	2	0.0	0.0	-0.011	0.0	98.10274	0.0	1	0.0	0.0	0.0	0.0	0.0
0.0	0.0	100.0	100.0	2	0.0	0.0	-0.014	0.0	99.406715	0.0	1	0.0	0.0	0.0	0.0	0.0
0.0	0.0	100.0	100.0	2	0.0	0.0	-0.017	0.0	99.406715	0.0	1	0.0	0.0	0.0	0.0	0.0
0.0	0.0	100.0	100.0	2	0.0	0.0	-0.019	0.0	99.605125	0.0	1	0.0	0.0	0.0	0.0	0.0
0.0	0.0	100.0	100.0	2	0.0	0.0	-0.022	0.0	99.050125	0.0	1	0.0	0.0	0.0	0.0	0.0
0.0	0.0	100.0	100.0	2	0.0	0.0	-0.024	0.0	99.050125	0.0	1	0.0	0.0	0.0	0.0	0.0
0.0	0.0	100.0	100.0	2	0.0	0.0	-0.027	0.0	100.28961	0.0	1	0.0	0.0	0.0	0.0	0.0
0.0	0.0	100.0	100.0	2	0.0	0.0	-0.029	0.0	100.28961	0.0	1	0.0	0.0	0.0	0.0	0.0
0.0	0.0	100.0	100.0	2	0.0	0.0	-0.031	0.0	100.303986	0.0	1	0.0	0.0	0.0	0.0	0.0
0.0	0.0	100.0	100.0	2	0.0	0.0	-0.033	0.0	98.91121	0.0	1	0.0	0.0	0.0	0.0	0.0
0.0	0.0	100.0	100.0	2	0.0	0.0	-0.035	0.0	98.91121	0.0	1	0.0	0.0	0.0	0.0	0.0
0.0	0.0	100.0	100.0	2	0.0	0.0	-0.036	0.0	99.07119	0.0	1	0.0	0.0	0.0	0.0	0.0
0.0	0.0	100.0	100.0	2	0.0	0.0	-0.038	0.0	98.83651	0.0	1	0.0	0.0	0.0	0.0	0.0
0.0	0.0	100.0	100.0	2	0.0	0.0	-0.039	0.0	98.83651	0.0	1	0.0	0.0	0.0	0.0	0.0
0.0	0.0	100.0	100.0	2	0.0	0.0	-0.041	0.0	98.05378	0.0	1	0.0	0.0	0.0	0.0	0.0
0.0	0.0	100.0	100.0	2	0.0	0.0	-0.042	0.0	98.05378	0.0	1	0.0	0.0	0.0	0.0	0.0
0.0	0.0	100.0	100.0	2	0.0	0.0	-0.043	0.0	97.63838	0.0	1	0.0	0.0	0.0	0.0	0.0
0.0	0.0	100.0	100.0	2	0.0	0.0	-0.043	0.0	98.77472	0.0	1	0.0	0.0	0.0	0.0	0.0
0.0	0.0	100.0	100.0	2	0.0	0.0	-0.044	0.0	98.77472	0.0	1	0.0	0.0	0.0	0.0	0.0
0.0	0.0	100.0	100.0	2	0.0	0.0	-0.044	0.0	98.9428	0.0	1	0.0	0.0	0.0	0.0	0.0
0.0	0.0	100.0	100.0	2	0.0	0.0	-0.045	0.0	98.69761	0.0	1	0.0	0.0	0.0	0.0	0.0
0.0	0.0	100.0	100.0	2	0.0	0.0	-0.045	0.0	98.69761	0.0	1	0.0	0.0	0.0	0.0	0.0
0.0	0.0	100.0	100.0	2	0.0	0.0	-0.045	0.0	99.27542	0.0	1	0.0	0.0	0.0	0.0	0.0
0.0	0.0	100.0	100.0	2	0.0	0.0	-0.045	0.0	99.27542	0.0	1	0.0	0.0	0.0	0.0	0.0
0.0	0.0	100.0	100.0	2	0.0	0.0	-0.045	0.0	99.03097	0.0	1	0.0	0.0	0.0	0.0	0.0
0.0	0.0	100.0	100.0	2	0.0	0.0	-0.045	0.0	99.170654	0.0	1	0.0	0.0	0.0	0.0	0.0
0.0	0.0	100.0	100.0	2	0.0	0.0	-0.044	0.0	99.170654	0.0	1	0.0	0.0	0.0	0.0	0.0
0.0	0.0	100.0	100.0	2	0.0	0.0	-0.044	0.0	99.69596	0.0	1	0.0	0.0	1.0	0.0	0.0
0.0	0.0	100.0	100.0	2	0.0	0.0	-0.044	0.0	99.32439	0.0	1	0.0	0.0	4.0	0.0	0.0
0.0	0.0	100.0	100.0	2	0.0	0.0	-0.043	0.0	99.32439	0.0	1	0.0	0.0	4.0	0.0	0.0
12500.001	900.0	100.0	100.0	2	0.0	0.0	-0.043	0.0	99.91285	0.0	1	0.0	0.0	4.0	0.0	0.0
12500.001	900.0	100.0	100.0	2	0.0	0.0	-0.043	0.0	99.91285	0.0	1	0.0	0.0	4.0	0.0	0.0
12500.001	900.0	100.0	100.0	2	0.0	0.0	-0.042	0.0	99.06023	0.0	1	0.0	0.0	4.0	0.0	0.0
12500.001	900.0	100.0	100.0	2	0.0	0.0	-0.042	0.0	98.766556	0.0	1	0.0	0.0	4.0	0.0	0.0
12500.001	900.0	100.0	100.0	2	0.0	0.0	-0.041	0.0	98.766556	1.706	1	0.0	0.0	4.0	0.0	0.0
12500.001	900.0	100.0	100.0	2	0.0	0.0	-0.041	0.0	98.33122	1.706	1	0.0	0.0	4.0	0.0	0.0
12500.001	900.0	100.0	100.0	2	0.0	0.0	-0.04	0.0	98.63867	2.47	1	0.0	0.0	4.0	0.0	0.0
12500.001	900.0	100.0	100.0	2	0.0	0.0	-0.039	0.0	98.63867	3.841	1	0.0	0.0	4.0	0.0	0.0
12500.001	900.0	100.0	100.0	2	0.0	0.0	-0.038	0.0	98.73599	3.841	1	0.0	0.0	4.0	0.0	0.0
12500.001	900.0	100.0	100.0	2	0.0	0.0	-0.037	0.0	98.73599	5.024	1	0.0	0.0	4.0	0.0	0.0
12500.001	900.0	100.0	100.0	2	0.0	0.0	-0.035	0.0	98.983574	5.024	1	0.0	0.0	4.0	0.0	0.0
12500.001	900.0	100.0	100.0	2	0.0	0.0	-0.034	0.0	99.16454	5.554	1	0.0	0.0	4.0	0.0	0.0
12500.001	900.0	100.0	100.0	2	0.0	0.0	-0.033	0.0	99.16454	6.503	1	0.0	0.0	4.0	0.0	0.0
12500.001	900.0	100.0	100.0	2	0.0	0.0	-0.031	0.0	98.84414	6.503	1	0.0	0.0	4.0	0.0	0.0
12500.001	900.0	100.0	100.0	2	0.0	0.0	-0.029	0.0	98.239075	6.929	1	0.0	0.0	4.0	0.0	0.0
12500.001	900.0	100.0	100.0	2	0.0	0.0	-0.027	0.0	98.239075	7.692	1	0.0	0.0	4.0	0.0	0.0
12500.001	900.0	100.0	100.0	2	0.0	0.0	-0.025	0.0	98.177795	7.692	1	0.0	0.0	4.0	0.0	0.0
12500.001	900.0	100.0	100.0	2	0.0	0.0	-0.022	0.0	98.177795	8.033	1	0.0	0.0	4.0	0.0	0.0
12500.001	900.0	100.0	100.0	2	0.0	0.0	-0.019	0.0	97.92148	8.033	1	0.0	0.0	4.0	0.0	0.0
12500.001	900.0	100.0	100.0	2	0.0	0.0	-0.016	0.0	98.16158	8.644	1	0.0	0.0	4.0	0.0	0.0
12500.001	900.0	100.0	100.0	2	0.0	0.0	-0.013	0.0	98.16158	8.918	1	0.0	0.0	4.0	0.0	0.0
12500.001	900.0	100.0	100.0	2	0.0	0.0	-0.009	0.0	98.566795	8.918	1	0.0	0.0	4.0	0.0	0.0
12500.001	900.0	100.0	100.0	2	0.0	0.0	-0.005	0.0	98.82382	9.409	1	0.0	0.0	5.0	0.0	0.0
12500.001	900.0	100.0	100.0	2	0.0	0.0	-0.002	0.0	99.355515	9.832	1	0.0	0.0	5.0	0.0	0.0
12500.001	900.0	100.0	100.0	2	0.0	0.0	0.002	0.0	99.40558	9.832	1	0.0	0.0	5.0	0.0	0.0
12500.001	900.0	100.0	100.0	2	0.0	0.0	0.007	0.0	99.40558	10.199	1	0.0	0.0	5.0	0.0	0.0
12500.001	900.0	100.0	100.0	2	0.0	0.0	0.011	0.0	98.453255	10.199	1	0.0	0.0	5.0	0.0	0.0
12500.001	900.0	100.0	100.0	2	0.0	0.0	0.016	0.0	98.0873	10.363	1	0.0	0.0	5.0	0.0	0.0
12500.001	900.0	100.0	100.0	2	0.0	0.0	0.021	0.0	98.0873	10.656	1	0.0	0.0	5.0	0.0	0.0
12500.001	900.0	100.0	100.0	2	0.0	0.0	0.026	0.0	97.92508	10.656	1	0.0	0.0	5.0	0.0	0.0
12500.001	900.0	100.0	100.0	2	0.0	0.0	0.031	0.0	98.05716	10.787	1	0.0	0.0	5.0	0.0	0.0
12500.001	900.0	100.0	100.0	2	0.0	0.0	0.036	0.0	98.05716	10.787	1	0.0	0.0	5.0	0.0	0.0
12500.001	900.0	100.0	100.0	2	0.0	0.0	0.042	0.0	98.50846	11.023	1	0.0	0.0	5.0	0.0	0.0
12500.001	900.0	100.0	100.0	2	0.0	0.0	0.047	0.0	98.50846	11.13	1	0.0	0.0	5.0	0.0	0.0
12500.001	900.0	100.0	100.0	2	0.0	0.0	0.052	0.0	97.84273	11.13	1	0.0	0.0	5.0	0.0	0.0
12500.001	900.0	100.0	100.0	2	0.0	0.0	0.057	0.0	96.75545	11.318	1	0.0	0.0	5.0	0.0	0.0
12500.001	900.0	100.0	100.0	2	0.0	0.0	0.063	0.0	96.75545	11.404	1	0.0	0.0	5.0	0.0	0.0
12500.001	900.0	100.0	100.0	2	0.0	0.0	0.068	0.0	97.03092	11.404	1	0.0	0.0	5.0	0.0	0.0
12500.001	900.0	100.0	100.0	2	0.0	0.0	0.073	0.0	97.107056	11.482	1	0.0	0.0	5.0	0.0	0.0
12500.001	900.0	100.0	100.0	2	0.0	0.0	0.078	0.0	97.107056	11.482	1	0.0	0.0	5.0	0.0	0.0
12500.001	900.0	100.0	100.0	2	0.0	0.0	0.084	0.0	97.94562	11.623	1	0.0	0.0	5.0	0.0	0.0
12500.001	900.0	100.0	100.0	2	0.0	0.0	0.089	0.0	97.94562	11.745	1	0.0	0.0	5.0	0.0	0.0
12500.001	900.0	100.0	100.0	2	0.0	0.0	0.094	0.0	98.11297	11.745	1	0.0	0.0	5.0	0.0	0.0
12500.001	900.0	100.0	100.0	1	0.0	0.0	0.099	0.0	98.78001	11.8	1	0.0	0.0	5.0	0.0	0.0
12500.001	900.0	100.0	100.0	1	0.0	0.0	0.104	0.0	98.78001	11.898	1	0.0	0.0	5.0	0.0	0.0
12500.001	900.0	100.0	100.0	1	0.0	0.0	0.108	0.0	99.12715	11.898	1	0.0	0.0	5.0	0.0	0.0
12500.001	900.0	100.0	100.0	1	0.0	0.0	0.113	0.0	98.181046	11.981	1	0.0	0.0	5.0	0.0	0.0
12500.001	900.0	100.0	100.0	1	0.0	0.0	0.118	0.0	98.181046	12.019	1	0.0	0.0	5.0	0.0	0.0
12500.001	900.0	100.0	100.0	1	0.0	0.0	0.122	0.0	97.60657	12.019	1	0.0	0.0	5.0	0.0	0.0
12500.001	900.0	100.0	100.0	1	0.0	0.0	0.127	0.0	97.60657	12.087	1	0.0	0.0	5.0	0.0	0.0
12500.001	900.0	100.0	100.0	1	0.0	0.0	0.131	0.0	97.85246	12.087	1	0.0	0.0	5.0	0.0	0.0
12500.001	900.0	100.0	100.0	1	0.0	0.0	0.135	0.0	97.920975	12.118	1	0.0	0.0	5.0	0.0	0.0
12500.001	900.0	100.0	100.0	1	0.0	0.0	0.139	0.0	97.920975	12.173	1	0.0	0.0	5.0	0.0	0.0
12500.001	900.0	100.0	100.0	1	0.0	0.0	0.142	0.0	97.1712	12.173	1	0.0	0.0	5.0	0.0	0.0
12500.001	900.0	100.0	100.0	1	0.0	0.0	0.146	0.0	97.011505	12.219	1	0.0	0.0	5.0	0.0	0.0
12500.001	900.0	100.0	100.0	1	0.0	0.0	0.149	0.0	96.55554	12.219	1	0.0	0.0	5.0	0.0	0.0
12500.001	900.0	100.0	100.0	1	0.0	0.0	0.152	0.0	97.43633	12.24	1	0.0	0.0	5.0	0.0	0.0
12500.001	900.0	100.0	100.0	1	0.0	0.0	0.155	0.0	97.43633	12.259	1	0.0	0.0	5.0	0.0	0.0
12500.001	900.0	100.0	100.0	0	0.0	0.0	0.158	0.0	98.535736	12.259	1	1.0	0.0	7.0	0.0	0.0
0.0	900.0	100.0	100.0	0	0.0	0.0	0.161	0.0	98.2577	12.295	1	1.0	0.0	0.0	0.0	0.0
0.0	900.0	100.0	100.0	0	0.0	0.0	0.163	0.0	98.2577	12.325	1	1.0	0.0	0.0	0.0	0.0
0.0	900.0	100.0	100.0	0	0.0	0.0	0.166	0.0	98.42989	12.325	1	1.0	0.0	0.0	0.0	0.0
0.0	900.0	100.0	100.0	0	0.0	0.0	0.168	0.0	98.1759	12.338	1	1.0	0.0	0.0	0.0	0.0
0.0	900.0	100.0	100.0	0	0.0	0.0	0.171	0.0	98.1759	10.656	1	1.0	0.0	0.0	0.0	0.0
0.0	900.0	100.0	100.0	0	0.0	0.0	0.173	0.0	96.88214	10.656	1	1.0	0.0	0.0	0.0	0.0
0.0	900.0	100.0	100.0	0	0.0	0.0	0.175	0.0	96.88214	9.903	1	1.0	0.0	0.0	0.0	0.0
0.0	900.0	100.0	100.0	0	0.0	0.0	0.177	0.0	97.384995	9.903	1	1.0	0.0	0.0	0.0	0.0
0.0	900.0	100.0	100.0	0	0.0	0.0	0.18	0.0	97.21431	8.551	1	1.0	0.0	0.0	0.0	0.0
0.0	900.0	100.0	100.0	0	0.0	0.0	0.182	0.0	97.21431	7.947	1	1.0	0.0	0.0	0.0	0.0
0.0	900.0	100.0	100.0	0	0.0	0.0	0.184	0.0	97.56611	7.947	1	1.0	0.0	0.0	0.0	0.0
0.0	900.0	100.0	100.0	0	0.0	0.0	0.186	0.0	97.93484	6.863	1	1.0	0.0	0.0	0.0	0.0
0.0	900.0	100.0	100.0	0	0.0	0.0	0.188	0.0	97.93484	6.863	1	1.0	0.0	0.0	0.0	0.0
0.0	900.0	100.0	100.0	0	0.0	0.0	0.19	0.0	98.234146	6.377	1	1.0	0.0	0.0	0.0	0.0
0.0	900.0	100.0	100.0	0	0.0	0.0	0.192	0.0	98.234146	5.508	1	1.0	0.0	0.0	0.0	0.0
0.0	900.0	100.0	100.0	0	0.0	0.0	0.194	0.0	98.98588	5.508	1	1.0	0.0	0.0	0.0	0.0
0.0	900.0	100.0	100.0	0	0.0	0.0	0.196	0.0	98.66922	4.756	1	1.0	0.0	0.0	0.0	0.0
0.0	900.0	100.0	100.0	0	0.0	0.0	0.198	0.0	98.66922	4.42	1	1.0	0.0	0.0	0.0	0.0
0.0	900.0	100.0	100.0	0	0.0	0.0	0.2	0.0	97.439804	4.42	1	1.0	0.0	0.0	0.0	0.0
0.0	900.0	100.0	100.0	0	0.0	0.0	0.202	0.0	97.40209	3.816	1	1.0	0.0	0.0	0.0	0.0
0.0	900.0	100.0	100.0	0	0.0	0.0	0.204	0.0	97.40209	3.816	1	1.0	0.0	0.0	0.0	0.0
0.0	900.0	100.0	100.0	0	0.0	0.0	0.205	0.0	96.655914	3.546	1	1.0	0.0	0.0	0.0	0.0
0.0	900.0	100.0	100.0	0	0.0	0.0	0.207	0.0	97.13863	3.062	1	1.0	0.0	0.0	0.0	0.0
0.0	900.0	100.0	100.0	0	0.0	0.0	0.208	0.0	98.14073	3.062	1	1.0	0.0	0.0	0.0	0.0
0.0	900.0	100.0	100.0	0	0.0	0.0	0.209	0.0	97.49397	2.846	1	1.0	0.0	0.0	0.0	0.0
0.0	900.0	100.0	100.0	0	0.0	0.0	0.21	0.0	97.49397	2.457	1	1.0	0.0	0.0	0.0	0.0
0.0	900.0	100.0	100.0	0	0.0	0.0	0.211	0.0	98.65163	2.457	1	1.0	0.0	0.0	0.0	0.0
0.0	900.0	100.0	100.0	0	0.0	0.0	0.212	0.0	98.88367	2.122	1	1.0	0.0	0.0	0.0	0.0
0.0	900.0	100.0	100.0	0	0.0	0.0	0.212	0.0	98.88367	1.973	1	1.0	0.0	0.0	0.0	0.0
0.0	900.0	100.0	100.0	0	0.0	0.0	0.213	0.0	98.97033	1.973	1	1.0	0.0	0.0	0.0	0.0
0.0	900.0	100.0	100.0	0	0.0	0.0	0.214	0.0	98.31943	1.703	1	1.0	0.0	0.0	0.0	0.0
0.0	900.0	100.0	100.0	0	0.0	0.0	0.214	0.0	98.20525	1.703	1	1.0	0.0	0.0	0.0	0.0
0.0	900.0	100.0	100.0	0	0.0	0.0	0.214	0.0	98.32244	1.582	1	1.0	0.0	0.0	0.0	0.0
0.0	900.0	100.0	100.0	0	0.0	0.0	0.214	0.0	98.32244	1.366	1	1.0	0.0	0.0	0.0	0.0
0.0	900.0	100.0	100.0	0	0.0	0.0	0.214	0.0	98.3595	1.366	1	1.0	0.0	0.0	0.0	0.0
0.0	900.0	100.0	100.0	0	0.0	0.0	0.214	0.0	98.452774	1.269	1	1.0	0.0	0.0	0.0	0.0
0.0	900.0	100.0	100.0	0	0.0	0.0	0.214	0.0	98.452774	1.269	1	1.0	0.0	0.0	0.0	0.0
0.0	900.0	100.0	100.0	0	0.0	0.0	0.213	0.0	98.24902	1.096	1	1.0	0.0	8.0	0.0	0.0
0.0	900.0	100.0	100.0	0	0.0	0.0	0.213	0.0	98.24902	0.947	1	1.0	0.0	8.0	0.0	0.0
0.0	900.0	100.0	100.0	0	0.0	0.0	0.212	1.0	96.80239	0.947	1	1.0	0.0	11.0	0.0	0.0
-12500.001	900.0	100.0	100.0	0	0.0	0.0	0.211	1.0	97.69156	0.879	1	1.0	0.0	11.0	0.0	0.0
-12500.001	900.0	100.0	100.0	0	0.0	0.0	0.21	1.0	97.69156	0.759	1	1.0	0.0	11.0	0.0	0.0
-12500.001	900.0	100.0	100.0	0	0.0	0.0	0.209	1.0	97.51071	0.759	1	1.0	0.0	11.0	0.0	0.0
-12500.001	900.0	100.0	100.0	0	0.0	0.0	0.208	1.0	97.611115	0.705	1	1.0	0.0	11.0	0.0	0.0
-12500.001	900.0	100.0	100.0	0	0.0	0.0	0.207	1.0	97.853195	0.705	1	1.0	0.0	11.0	0.0	0.0
-12500.001	900.0	100.0	100.0	0	0.0	0.0	0.206	1.0	98.06447	-1.095	1	1.0	0.0	11.0	0.0	0.0
-12500.001	900.0	100.0	100.0	0	0.0	0.0	0.204	1.0	98.06447	-1.903	1	1.0	0.0	11.0	0.0	0.0
-12500.001	900.0	100.0	100.0	0	0.0	0.0	0.202	1.0	98.82202	-1.903	1	1.0	0.0	11.0	0.0	0.0
-12500.001	900.0	100.0	100.0	0	0.0	0.0	0.2	1.0	97.70583	-3.352	1	1.0	0.0	11.0	0.0	0.0
-12500.001	900.0	100.0	100.0	0	0.0	0.0	0.198	1.0	97.70583	-4.601	1	1.0	0.0	11.0	0.0	0.0
-12500.001	900.0	100.0	100.0	0	0.0	0.0	0.195	1.0	97.74904	-4.601	1	1.0	0.0	11.0	0.0	0.0
-12500.001	900.0	100.0	100.0	0	0.0	0.0	0.193	1.0	97.826675	-5.16	1	1.0	0.0	11.0	0.0	0.0
-12500.001	900.0	100.0	100.0	0	0.0	0.0	0.19	1.0	97.826675	-6.164	1	1.0	0.0	11.0	0.0	0.0
-12500.001	900.0	100.0	100.0	0	0.0	0.0	0.187	1.0	97.93362	-6.164	1	1.0	0.0	11.0	0.0	0.0
-12500.001	900.0	100.0	100.0	0	0.0	0.0	0.184	1.0	97.93362	-6.613	1	1.0	0.0	11.0	0.0	0.0
-12500.001	900.0	100.0	100.0	0	0.0	0.0	0.181	1.0	98.60948	-6.613	1	1.0	0.0	11.0	0.0	0.0
-12500.001	900.0	100.0	100.0	0	0.0	0.0	0.177	1.0	97.39365	-7.418	1	1.0	0.0	11.0	0.0	0.0
-12500.001	900.0	100.0	100.0	0	0.0	0.0	0.174	1.0	97.39365	-7.778	1	1.0	0.0	11.0	0.0	0.0
-12500.001	900.0	100.0	100.0	0	0.0	0.0	0.17	1.0	98.01489	-7.778	1	1.0	0.0	11.0	0.0	0.0
-12500.001	900.0	100.0	100.0	0	0.0	0.0	0.166	1.0	97.65734	-8.425	1	1.0	0.0	11.0	0.0	0.0
-12500.001	900.0	100.0	100.0	0	0.0	0.0	0.162	1.0	97.65734	-8.425	1	1.0	0.0	11.0	0.0	0.0
-12500.001	900.0	100.0	100.0	0	0.0	0.0	0.157	1.0	97.24313	-8.714	1	1.0	0.0	11.0	0.0	0.0
-12500.001	900.0	100.0	100.0	0	0.0	0.0	0.152	1.0	97.24313	-9.233	1	1.0	0.0	11.0	0.0	0.0
-12500.001	900.0	100.0	100.0	0	0.0	0.0	0.147	1.0	98.26814	-9.233	1	1.0	0.0	12.0	0.0	0.0
-12500.001	900.0	100.0	100.0	0	0.0	0.0	0.142	1.0	98.09139	-9.681	1	1.0	0.0	12.0	0.0	0.0
-12500.001	900.0	100.0	100.0	0	0.0	0.0	0.137	1.0	98.09139	-9.882	1	1.0	0.0	12.0	0.0	0.0
-12500.001	900.0	100.0	100.0	0	0.0	0.0	0.131	1.0	98.3821	-9.882	1	1.0	0.0	12.0	0.0	0.0
-12500.001	900.0	100.0	100.0	0	0.0	0.0	0.126	1.0	98.04348	-10.24	1	1.0	0.0	12.0	0.0	0.0
-12500.001	900.0	100.0	100.0	0	0.0	0.0	0.12	1.0	98.04348	-10.401	1	1.0	0.0	12.0	0.0	0.0
-12500.001	900.0	100.0	100.0	0	0.0	0.0	0.114	1.0	98.73505	-10.401	1	1.0	0.0	12.0	0.0	0.0
-12500.001	900.0	100.0	100.0	0	0.0	0.0	0.109	1.0	98.73505	-10.691	1	1.0	0.0	12.0	0.0	0.0
-12500.001	900.0	100.0	100.0	0	0.0	0.0	0.103	1.0	98.484024	-10.691	1	1.0	0.0	12.0	0.0	0.0
-12500.001	900.0	100.0	100.0	0	0.0	0.0	0.097	1.0	98.69908	-10.939	1	1.0	0.0	12.0	0.0	0.0
-12500.001	900.0	100.0	100.0	0	0.0	0.0	0.092	1.0	98.69908	-11.05	1	1.0	0.0	12.0	0.0	0.0
-12500.001	900.0	100.0	100.0	0	0.0	0.0	0.086	1.0	98.41716	-11.05	1	1.0	0.0	12.0	0.0	0.0
-12500.001	900.0	100.0	100.0	0	0.0	0.0	0.08	1.0	98.517365	-11.25	1	1.0	0.0	12.0	0.0	0.0
-12500.001	900.0	100.0	100.0	0	0.0	0.0	0.075	1.0	98.517365	-11.25	1	1.0	0.0	12.0	0.0	0.0
-12500.001	900.0	100.0	100.0	0	0.0	0.0	0.07	1.0	96.59146	-11.34	1	1.0	0.0	12.0	0.0	0.0
-12500.001	900.0	100.0	100.0	0	0.0	0.0	0.064	1.0	96.59146	-11.5	1	1.0	0.0	12.0	0.0	0.0
-12500.001	900.0	100.0	100.0	0	0.0	0.0	0.059	1.0	96.04979	-11.5	1	1.0	0.0	12.0	0.0	0.0
-12500.001	900.0	100.0	100.0	0	0.0	0.0	0.054	1.0	95.928474	-11.573	1	1.0	0.0	12.0	0.0	0.0
-12500.001	900.0	100.0	100.0	0	0.0	0.0	0.049	1.0	95.928474	-11.639	1	1.0	0.0	12.0	0.0	0.0
-12500.001	900.0	100.0	100.0	0	0.0	0.0	0.045	1.0	97.9475	-11.639	1	1.0	0.0	12.0	0.0	0.0
-12500.001	900.0	100.0	100.0	0	0.0	0.0	0.04	1.0	98.12545	-11.759	1	1.0	0.0	12.0	0.0	0.0
-12500.001	900.0	100.0	100.0	0	0.0	0.0	0.036	1.0	98.12545	-11.759	1	1.0	0.0	12.0	0.0	0.0
-12500.001	900.0	100.0	100.0	0	0.0	0.0	0.032	1.0	98.39894	-11.862	1	1.0	0.0	12.0	0.0	0.0
-12500.001	900.0	100.0	100.0	0	0.0	0.0	0.028	1.0	98.39894	-11.951	1	1.0	0.0	12.0	0.0	0.0
-12500.001	900.0	100.0	100.0	0	0.0	0.0	0.024	1.0	99.203865	-11.951	1	1.0	0.0	12.0	0.0	0.0
-12500.001	900.0	100.0	100.0	0	0.0	0.0	0.02	1.0	98.22328	-11.991	1	1.0	0.0	12.0	0.0	0.0
-12500.001	900.0	100.0	100.0	0	0.0	0.0	0.016	1.0	98.22328	-12.063	1	1.0	0.0	12.0	0.0	0.0
-12500.001	900.0	100.0	100.0	0	0.0	0.0	0.012	1.0	97.93589	-12.063	1	1.0	0.0	12.0	0.0	0.0
-12500.001	900.0	100.0	100.0	0	0.0	0.0	0.008	1.0	97.64711	-12.095	1	1.0	0.0	12.0	0.0	0.0
-12500.001	900.0	100.0	100.0	0	0.0	0.0	0.004	1.0	97.64711	-12.153	1	1.0	0.0	12.0	0.0	0.0
-12500.001	900.0	100.0	100.0	0	0.0	0.0	0.001	1.0	97.787796	-12.153	1	1.0	0.0	12.0	0.0	0.0
-12500.001	900.0	100.0	100.0	0	0.0	0.0	-0.002	1.0	97.787796	-12.178	1	1.0	0.0	12.0	0.0	0.0
-12500.001	900.0	100.0	100.0	0	0.0	0.0	-0.006	1.0	97.59329	-12.178	1	1.0	0.0	12.0	0.0	0.0
-12500.001	900.0	100.0	100.0	0	0.0	0.0	-0.009	1.0	96.59793	-12.224	1	1.0	0.0	13.0	0.0	0.0
-12500.001	900.0	100.0	100.0	0	0.0	0.0	-0.012	1.0	96.59793	-12.224	1	1.0	0.0	13.0	0.0	0.0
-12500.001	900.0	100.0	100.0	0	0.0	0.0	-0.016	1.0	97.03629	-12.245	1	1.0	1.0	14.0	0.0	0.0
0.0	900.0	100.0	100.0	0	0.0	0.0	-0.019	1.0	97.38377	-12.283	1	1.0	1.0	0.0	0.0	0.0
0.0	900.0	100.0	100.0	0	0.0	0.0	-0.023	1.0	97.38377	-12.283	1	1.0	1.0	0.0	0.0	0.0
0.0	900.0	100.0	100.0	0	0.0	0.0	-0.026	1.0	98.08998	-12.298	1	1.0	1.0	0.0	0.0	0.0
0.0	900.0	100.0	100.0	0	0.0	0.0	-0.029	1.0	98.08998	-11.443	1	1.0	1.0	0.0	0.0	0.0
0.0	900.0	100.0	100.0	0	0.0	0.0	-0.032	1.0	96.99882	-11.443	1	1.0	1.0	0.0	0.0	0.0
0.0	900.0	100.0	100.0	0	0.0	0.0	-0.035	1.0	96.12154	-9.882	1	1.0	1.0	0.0	0.0	0.0
0.0	900.0	100.0	100.0	0	0.0	0.0	-0.037	1.0	96.12154	-9.183	1	1.0	1.0	0.0	0.0	0.0
0.0	900.0	100.0	100.0	0	0.0	0.0	-0.04	1.0	96.37475	-9.183	1	1.0	1.0	0.0	0.0	0.0
0.0	900.0	100.0	100.0	0	0.0	0.0	-0.042	1.0	96.96092	-8.535	1	1.0	1.0	0.0	0.0	0.0
0.0	900.0	100.0	100.0	0	0.0	0.0	-0.045	1.0	96.96092	-8.535	1	1.0	1.0	0.0	0.0	0.0
0.0	900.0	100.0	100.0	0	0.0	0.0	-0.047	1.0	96.27639	-7.37	1	1.0	1.0	0.0	0.0	0.0
0.0	900.0	100.0	100.0	0	0.0	0.0	-0.048	1.0	96.27639	-6.364	1	1.0	1.0	0.0	0.0	0.0
0.0	900.0	100.0	100.0	0	0.0	0.0	-0.05	1.0	95.6584	-6.364	1	1.0	1.0	0.0	0.0	0.0
0.0	900.0	100.0	100.0	0	0.0	0.0	-0.051	1.0	96.07416	-5.915	1	1.0	1.0	0.0	0.0	0.0
0.0	900.0	100.0	100.0	0	0.0	0.0	-0.053	1.0	96.07416	-5.496	1	1.0	1.0	0.0	0.0	0.0
0.0	900.0	100.0	100.0	0	0.0	0.0	-0.054	1.0	96.27542	-5.496	1	1.0	1.0	0.0	0.0	0.0
0.0	900.0	100.0	100.0	0	0.0	0.0	-0.054	1.0	96.324974	-4.746	1	1.0	1.0	0.0	0.0	0.0
0.0	900.0	100.0	100.0	0	0.0	0.0	-0.055	1.0	96.77292	-4.746	1	1.0	1.0	0.0	0.0	0.0
0.0	900.0	100.0	100.0	0	0.0	0.0	-0.055	1.0	97.64868	-4.098	1	1.0	1.0	0.0	0.0	0.0
0.0	900.0	100.0	100.0	0	0.0	0.0	-0.054	1.0	97.64868	-3.809	1	1.0	1.0	0.0	0.0	0.0
0.0	900.0	100.0	100.0	0	0.0	0.0	-0.054	1.0	97.416115	-3.809	1	1.0	1.0	1.0	0.0	0.0
0.0	900.0	100.0	100.0	0	0.0	0.0	-0.053	1.0	97.17732	-3.289	1	1.0	1.0	4.0	0.0	0.0
0.0	900.0	100.0	100.0	0	0.0	0.0	-0.053	1.0	97.17732	-3.056	1	1.0	1.0	4.0	0.0	0.0
11111.111	800.0	100.0	100.0	0	0.0	0.0	-0.052	1.0	97.49673	-3.056	1	1.0	1.0	4.0	0.0	0.0
11111.111	800.0	100.0	100.0	0	0.0	0.0	-0.051	1.0	97.74878	-2.639	1	1.0	1.0	4.0	0.0	0.0
11111.111	800.0	100.0	100.0	0	0.0	0.0	-0.05	1.0	97.74878	-2.639	1	1.0	1.0	4.0	0.0	0.0
11111.111	800.0	100.0	100.0	0	0.0	0.0	-0.048	1.0	97.14007	-1.492	1	1.0	1.0	4.0	0.0	0.0
11111.111	800.0	100.0	100.0	0	0.0	0.0	-0.047	1.0	97.14007	-0.6	1	1.0	1.0	4.0	0.0	0.0
11111.111	800.0	100.0	100.0	0	0.0	0.0	-0.045	1.0	96.91566	-0.6	1	1.0	1.0	4.0	0.0	0.0
11111.111	800.0	100.0	100.0	0	0.0	0.0	-0.044	1.0	97.49191	0.997	1	1.0	1.0	4.0	0.0	0.0
11111.111	800.0	100.0	100.0	0	0.0	0.0	-0.042	1.0	97.49191	1.713	1	1.0	1.0	4.0	0.0	0.0
11111.111	800.0	100.0	100.0	0	0.0	0.0	-0.04	1.0	98.43278	1.713	1	1.0	1.0	4.0	0.0	0.0
11111.111	800.0	100.0	100.0	0	0.0	0.0	-0.039	1.0	98.645424	2.998	1	1.0	1.0	4.0	0.0	0.0
11111.111	800.0	100.0	100.0	0	0.0	0.0	-0.037	1.0	98.645424	2.998	1	1.0	1.0	4.0	0.0	0.0
11111.111	800.0	100.0	100.0	0	0.0	0.0	-0.035	1.0	98.54389	3.572	1	1.0	1.0	4.0	0.0	0.0
11111.111	800.0	100.0	100.0	0	0.0	0.0	-0.033	1.0	98.54389	4.602	1	1.0	1.0	4.0	0.0	0.0
11111.111	800.0	100.0	100.0	0	0.0	0.0	-0.031	1.0	98.99227	4.602	1	1.0	1.0	4.0	0.0	0.0
11111.111	800.0	100.0	100.0	0	0.0	0.0	-0.029	1.0	99.45037	5.492	1	1.0	1.0	4.0	0.0	0.0
11111.111	800.0	100.0	100.0	0	0.0	0.0	-0.027	1.0	99.45037	5.89	1	1.0	1.0	4.0	0.0	0.0
11111.111	800.0	100.0	100.0	0	0.0	0.0	-0.025	1.0	98.98055	5.89	1	1.0	1.0	4.0	0.0	0.0
11111.111	800.0	100.0	100.0	0	0.0	0.0	-0.022	1.0	98.14255	6.605	1	1.0	1.0	4.0	0.0	0.0
11111.111	800.0	100.0	100.0	0	0.0	0.0	-0.02	1.0	98.14255	6.925	1	1.0	1.0	4.0	0.0	0.0
11111.111	800.0	100.0	100.0	0	0.0	0.0	-0.017	1.0	96.73996	6.925	1	1.0	1.0	4.0	0.0	0.0
11111.111	800.0	100.0	100.0	0	0.0	0.0	-0.015	1.0	97.4709	7.498	1	1.0	1.0	4.0	0.0	0.0
11111.111	800.0	100.0	100.0	0	0.0	0.0	-0.012	1.0	97.72407	7.498	1	1.0	1.0	4.0	0.0	0.0
11111.111	800.0	100.0	100.0	0	0.0	0.0	-0.009	1.0	97.5907	7.754	1	1.0	1.0	4.0	0.0	0.0
11111.111	800.0	100.0	100.0	0	0.0	0.0	-0.006	1.0	97.5907	8.213	1	1.0	1.0	4.0	0.0	0.0
11111.111	800.0	100.0	100.0	0	0.0	0.0	-0.003	1.0	96.529724	8.213	1	1.0	1.0	5.0	0.0	0.0
11111.111	800.0	100.0	100.0	0	0.0	0.0	0.0	1.0	96.097565	8.419	1	1.0	1.0	5.0	0.0	0.0
11111.111	800.0	100.0	100.0	0	0.0	0.0	0.003	1.0	95.451996	8.419	1	1.0	1.0	5.0	0.0	0.0
11111.111	800.0	100.0	100.0	0	0.0	0.0	0.006	1.0	95.87489	8.788	1	1.0	1.0	5.0	0.0	0.0
11111.111	800.0	100.0	100.0	0	0.0	0.0	0.01	1.0	95.87489	8.954	1	1.0	1.0	5.0	0.0	0.0
11111.111	800.0	100.0	100.0	0	0.0	0.0	0.013	1.0	96.122086	8.954	1	1.0	1.0	5.0	0.0	0.0
11111.111	800.0	100.0	100.0	0	0.0	0.0	0.017	1.0	96.22868	9.251	1	1.0	1.0	5.0	0.0	0.0
11111.111	800.0	100.0	100.0	0	0.0	0.0	0.021	1.0	96.22868	9.506	1	1.0	1.0	5.0	0.0	0.0
11111.111	800.0	100.0	100.0	0	0.0	0.0	0.025	1.0	98.06158	9.506	1	1.0	1.0	5.0	0.0	0.0
11111.111	800.0	100.0	100.0	0	0.0	0.0	0.028	1.0	97.56116	9.62	1	1.0	1.0	5.0	0.0	0.0
11111.111	800.0	100.0	100.0	0	0.0	0.0	0.032	1.0	97.56116	9.62	1	1.0	1.0	5.0	0.0	0.0
11111.111	800.0	100.0	100.0	0	0.0	0.0	0.036	1.0	97.180145	9.826	1	1.0	1.0	5.0	0.0	0.0
11111.111	800.0	100.0	100.0	0	0.0	0.0	0.04	1.0	97.180145	9.917	1	1.0	1.0	5.0	0.0	0.0
11111.111	800.0	100.0	100.0	0	0.0	0.0	0.044	1.0	97.27992	9.917	1	1.0	1.0	5.0	0.0	0.0
11111.111	800.0	100.0	100.0	0	0.0	0.0	0.048	1.0	96.754036	10.083	1	1.0	1.0	5.0	0.0	0.0
11111.111	800.0	100.0	100.0	0	0.0	0.0	0.052	1.0	96.754036	10.157	1	1.0	1.0	5.0	0.0	0.0
11111.111	800.0	100.0	100.0	0	0.0	0.0	0.056	1.0	96.40025	10.157	1	1.0	1.0	5.0	0.0	0.0
11111.111	800.0	100.0	100.0	0	0.0	0.0	0.06	1.0	95.89551	10.288	1	1.0	1.0	5.0	0.0	0.0
11111.111	800.0	100.0	100.0	0	0.0	0.0	0.064	1.0	95.89551	10.288	1	1.0	1.0	5.0	0.0	0.0
11111.111	800.0	100.0	100.0	0	0.0	0.0	0.068	1.0	95.42262	10.347	1	1.0	1.0	5.0	0.0	0.0
11111.111	800.0	100.0	100.0	0	0.0	0.0	0.072	1.0	95.47712	10.454	1	1.0	1.0	5.0	0.0	0.0
11111.111	800.0	100.0	100.0	0	0.0	0.0	0.076	1.0	95.316475	10.454	1	1.0	1.0	5.0	0.0	0.0
11111.111	800.0	100.0	100.0	0	0.0	0.0	0.08	1.0	95.53432	10.502	1	1.0	1.0	5.0	0.0	0.0
11111.111	800.0	100.0	100.0	0	0.0	0.0	0.083	1.0	95.53432	10.587	1	1.0	1.0	5.0	0.0	0.0
11111.111	800.0	100.0	100.0	0	0.0	0.0	0.087	1.0	95.51126	10.587	1	1.0	1.0	5.0	0.0	0.0
11111.111	800.0	100.0	100.0	0	0.0	0.0	0.091	1.0	96.07195	10.625	1	1.0	1.0	5.0	0.0	0.0
11111.111	800.0	100.0	100.0	0	0.0	0.0	0.094	1.0	96.07195	10.625	1	1.0	1.0	5.0	0.0	0.0
11111.111	800.0	100.0	100.0	0	0.0	0.0	0.098	1.0	97.00232	10.693	1	1.0	1.0	5.0	0.0	0.0
11111.111	800.0	100.0	100.0	0	0.0	0.0	0.101	1.0	97.00232	10.724	1	1.0	1.0	5.0	0.0	0.0
11111.111	800.0	100.0	100.0	0	0.0	0.0	0.105	1.0	97.23991	10.724	1	1.0	1.0	5.0	0.0	0.0
11111.111	800.0	100.0	100.0	0	0.0	0.0	0.108	1.0	98.01132	10.778	1	1.0	1.0	5.0	0.0	0.0
11111.111	800.0	100.0	100.0	0	0.0	0.0	0.112	1.0	97.519104	10.825	1	1.0	1.0	5.0	0.0	0.0
11111.111	800.0	100.0	100.0	0	0.0	0.0	0.115	1.0	96.88812	10.825	1	1.0	1.0	5.0	0.0	0.0
11111.111	800.0	100.0	100.0	0	0.0	0.0	0.118	1.0	96.55323	10.846	1	1.0	1.0	5.0	0.0	0.0
11111.111	800.0	100.0	100.0	0	0.0	0.0	0.122	1.0	97.272766	10.846	1	1.0	1.0	5.0	0.0	0.0
11111.111	800.0	100.0	100.0	0	0.0	0.0	0.125	1.0	97.524895	10.884	1	1.0	1.0	5.0	0.0	0.0
11111.111	800.0	100.0	100.0	0	0.0	0.0	0.128	1.0	97.524895	10.903	1	1.0	1.0	5.0	0.0	0.0
11111.111	800.0	100.0	100.0	0	0.0	0.0	0.131	1.0	97.29784	10.903	1	1.0	1.0	5.0	0.0	0.0
11111.111	800.0	100.0	100.0	0	0.0	0.0	0.134	1.0	96.00755	10.932	1	1.0	1.0	5.0	0.0	0.0
11111.111	800.0	100.0	100.0	0	0.0	0.0	0.137	1.0	96.00755	10.932	1	1.0	1.0	5.0	0.0	0.0
11111.111	800.0	100.0	100.0	0	0.0	0.0	0.14	1.0	97.88994	10.958	1	1.0	1.0	5.0	0.0	0.0
11111.111	800.0	100.0	100.0	0	0.0	0.0	0.143	1.0	97.52661	10.97	1	1.0	1.0	5.0	0.0	0.0
11111.111	800.0	100.0	100.0	0	0.0	0.0	0.146	1.0	97.52661	10.97	1	1.0	1.0	5.0	0.0	0.0
11111.111	800.0	100.0	100.0	0	0.0	0.0	0.149	1.0	98.07068	10.991	1	1.0	1.0	5.0	0.0	0.0
11111.111	800.0	100.0	100.0	0	0.0	0.0	0.152	1.0	98.07068	11.002	1	1.0	1.0	5.0	0.0	0.0
11111.111	800.0	100.0	100.0	0	0.0	0.0	0.155	1.0	98.364586	11.002	1	1.0	1.0	5.0	0.0	0.0
11111.111	800.0	100.0	100.0	0	0.0	0.0	0.158	1.0	97.45877	11.018	1	2.0	1.0	7.0	0.0	1.0
11111.111	800.0	100.0	100.0	0	0.0	0.0	0.161	1.0	97.45877	11.026	1	2.0	1.0	7.0	0.0	1.0
0.0	800.0	100.0	100.0	0	0.0	0.0	0.163	1.0	97.83273	11.026	1	2.0	1.0	0.0	0.0	1.0
0.0	800.0	100.0	100.0	0	0.0	0.0	0.166	1.0	97.78075	11.04	1	2.0	1.0	0.0	0.0	1.0
0.0	800.0	100.0	100.0	0	0.0	0.0	0.169	1.0	97.78075	11.04	1	2.0	1.0	0.0	0.0	1.0
0.0	800.0	100.0	100.0	0	0.0	0.0	0.171	1.0	96.63374	11.046	1	2.0	1.0	0.0	0.0	1.0
0.0	800.0	100.0	100.0	0	0.0	0.0	0.174	1.0	96.63374	9.538	1	2.0	1.0	0.0	0.0	1.0
0.0	800.0	100.0	100.0	0	0.0	0.0	0.176	1.0	96.96623	9.538	1	2.0	1.0	0.0	0.0	1.0
0.0	800.0	100.0	100.0	0	0.0	0.0	0.178	1.0	97.693886	8.865	1	2.0	1.0	0.0	0.0	1.0
0.0	800.0	100.0	100.0	0	0.0	0.0	0.18	1.0	97.693886	7.656	1	2.0	1.0	0.0	0.0	1.0
0.0	800.0	100.0	100.0	0	0.0	0.0	0.182	1.0	97.58754	7.656	1	2.0	1.0	0.0	0.0	1.0
0.0	800.0	100.0	100.0	0	0.0	0.0	0.183	1.0	97.537674	6.611	1	2.0	1.0	0.0	0.0	1.0
0.0	800.0	100.0	100.0	0	0.0	0.0	0.185	1.0	97.537674	6.611	1	2.0	1.0	0.0	0.0	1.0
0.0	800.0	100.0	100.0	0	0.0	0.0	0.187	1.0	96.84215	6.143	1	2.0	1.0	0.0	0.0	1.0
0.0	800.0	100.0	100.0	0	0.0	0.0	0.188	1.0	96.84215	5.306	1	2.0	1.0	0.0	0.0	1.0
0.0	800.0	100.0	100.0	0	0.0	0.0	0.189	1.0	96.64946	5.306	1	2.0	1.0	0.0	0.0	1.0
0.0	800.0	100.0	100.0	0	0.0	0.0	0.191	1.0	97.02859	4.931	1	2.0	1.0	0.0	0.0	1.0
0.0	800.0	100.0	100.0	0	0.0	0.0	0.192	1.0	97.95278	4.581	1	2.0	1.0	0.0	0.0	1.0
0.0	800.0	100.0	100.0	0	0.0	0.0	0.193	1.0	97.1017	4.581	1	2.0	1.0	0.0	0.0	1.0
0.0	800.0	100.0	100.0	0	0.0	0.0	0.194	1.0	97.07943	3.956	1	2.0	1.0	0.0	0.0	1.0
0.0	800.0	100.0	100.0	0	0.0	0.0	0.195	1.0	97.07943	3.956	1	2.0	1.0	0.0	0.0	1.0
0.0	800.0	100.0	100.0	0	0.0	0.0	0.195	1.0	97.16988	3.416	1	2.0	1.0	0.0	0.0	1.0
0.0	800.0	100.0	100.0	0	0.0	0.0	0.196	1.0	97.16988	3.175	1	2.0	1.0	0.0	0.0	1.0
0.0	800.0	100.0	100.0	0	0.0	0.0	0.197	1.0	97.30168	3.175	1	2.0	1.0	0.0	0.0	1.0
0.0	800.0	100.0	100.0	0	0.0	0.0	0.197	1.0	97.17469	2.742	1	2.0	1.0	0.0	0.0	1.0
0.0	800.0	100.0	100.0	0	0.0	0.0	0.198	1.0	97.17469	2.547	1	2.0	1.0	0.0	0.0	1.0
0.0	800.0	100.0	100.0	0	0.0	0.0	0.198	1.0	97.67061	2.547	1	2.0	1.0	0.0	0.0	1.0
0.0	800.0	100.0	100.0	0	0.0	0.0	0.199	1.0	97.08093	2.2	1	2.0	1.0	0.0	0.0	1.0
0.0	800.0	100.0	100.0	0	0.0	0.0	0.199	1.0	97.08093	2.2	1	2.0	1.0	0.0	0.0	1.0
0.0	800.0	100.0	100.0	0	0.0	0.0	0.199	1.0	96.80526	2.044	1	2.0	1.0	0.0	0.0	1.0
0.0	800.0	100.0	100.0	0	0.0	0.0	0.2	1.0	96.80526	1.765	1	2.0	1.0	0.0	0.0	1.0
0.0	800.0	100.0	100.0	0	0.0	0.0	0.2	1.0	98.6453	1.765	1	2.0	1.0	0.0	0.0	1.0
0.0	800.0	100.0	100.0	0	0.0	0.0	0.2	1.0	97.89378	1.524	1	2.0	1.0	0.0	0.0	1.0
0.0	800.0	100.0	100.0	0	0.0	0.0	0.201	1.0	97.89378	1.416	1	2.0	1.0	0.0	0.0	1.0
0.0	800.0	100.0	100.0	0	0.0	0.0	0.201	1.0	97.220764	1.416	1	2.0	1.0	0.0	0.0	1.0
0.0	800.0	100.0	100.0	0	0.0	0.0	0.202	1.0	96.79213	1.224	1	2.0	1.0	0.0	0.0	1.0
0.0	800.0	100.0	100.0	0	0.0	0.0	0.202	1.0	96.79213	1.224	1	2.0	1.0	0.0	0.0	1.0
0.0	800.0	100.0	100.0	0	0.0	0.0	0.202	1.0	96.83209	1.136	1	2.0	1.0	0.0	0.0	1.0
0.0	800.0	100.0	100.0	0	0.0	0.0	0.203	1.0	96.83209	0.981	1	2.0	1.0	0.0	0.0	1.0
0.0	800.0	100.0	100.0	0	0.0	0.0	0.203	1.0	97.420235	0.981	1	2.0	1.0	0.0	0.0	1.0
0.0	800.0	100.0	100.0	0	0.0	0.0	0.203	1.0	97.19175	0.912	1	2.0	1.0	0.0	0.0	1.0
0.0	800.0	100.0	100.0	0	0.0	0.0	0.204	1.0	97.19175	0.787	1	2.0	1.0	0.0	0.0	1.0
0.0	800.0	100.0	100.0	0	0.0	0.0	0.204	1.0	96.54045	0.787	1	2.0	1.0	0.0	0.0	1.0
0.0	800.0	100.0	100.0	0	0.0	0.0	0.204	1.0	97.13543	0.731	1	2.0	1.0	0.0	0.0	1.0
0.0	800.0	100.0	100.0	0	0.0	0.0	0.204	1.0	97.13543	0.731	1	2.0	1.0	0.0	0.0	1.0
0.0	800.0	100.0	100.0	0	0.0	0.0	0.204	1.0	96.74193	0.631	1	2.0	1.0	0.0	0.0	1.0
0.0	800.0	100.0	100.0	0	0.0	0.0	0.204	1.0	96.74193	0.587	1	2.0	1.0	0.0	0.0	1.0
0.0	800.0	100.0	100.0	0	0.0	0.0	0.204	1.0	96.54301	0.587	1	2.0	1.0	0.0	0.0	1.0
0.0	800.0	100.0	100.0	0	0.0	0.0	0.204	1.0	98.322556	0.506	1	2.0	1.0	0.0	0.0	1.0
0.0	800.0	100.0	100.0	0	0.0	0.0	0.204	1.0	98.322556	0.47	1	2.0	1.0	0.0	0.0	1.0
0.0	800.0	100.0	100.0	0	0.0	0.0	0.203	1.0	98.639366	0.47	1	2.0	1.0	8.0	0.0	1.0
0.0	800.0	100.0	100.0	0	0.0	0.0	0.203	0.0	97.28366	0.406	1	2.0	1.0	14.0	0.0	1.0
0.0	800.0	100.0	100.0	0	0.0	0.0	0.202	0.0	97.28366	0.406	1	2.0	1.0	14.0	0.0	1.0
0.0	800.0	100.0	100.0	0	0.0	0.0	0.202	0.0	97.30362	0.351	1	2.0	1.0	0.0	0.0	1.0
0.0	800.0	100.0	100.0	0	0.0	0.0	0.201	0.0	97.30362	0.326	1	2.0	1.0	0.0	0.0	1.0
0.0	800.0	100.0	100.0	0	0.0	0.0	0.2	0.0	97.45346	0.326	1	2.0	1.0	0.0	0.0	1.0
0.0	800.0	100.0	100.0	0	0.0	0.0	0.199	0.0	96.95331	0.281	1	2.0	1.0	0.0	0.0	1.0
0.0	800.0	100.0	100.0	0	0.0	0.0	0.198	0.0	96.95331	0.261	1	2.0	1.0	0.0	0.0	1.0
0.0	800.0	100.0	100.0	0	0.0	0.0	0.197	0.0	96.70579	0.261	1	2.0	1.0	0.0	0.0	1.0
0.0	800.0	100.0	100.0	0	0.0	0.0	0.196	0.0	96.17387	0.225	1	2.0	1.0	0.0	0.0	1.0
0.0	800.0	100.0	100.0	0	0.0	0.0	0.195	0.0	96.17387	0.225	1	2.0	1.0	0.0	0.0	1.0
0.0	800.0	100.0	100.0	0	0.0	0.0	0.193	0.0	96.49164	0.209	1	2.0	1.0	0.0	0.0	1.0
0.0	800.0	100.0	100.0	0	0.0	0.0	0.191	0.0	96.49164	0.18	1	2.0	1.0	0.0	0.0	1.0
0.0	800.0	100.0	100.0	0	0.0	0.0	0.189	0.0	96.23633	0.18	1	2.0	1.0	0.0	0.0	1.0
0.0	800.0	100.0	100.0	0	0.0	0.0	0.187	0.0	97.18889	0.168	1	2.0	1.0	0.0	0.0	1.0
0.0	800.0	100.0	100.0	0	0.0	0.0	0.184	0.0	97.18889	0.145	1	2.0	1.0	0.0	0.0	1.0
0.0	800.0	100.0	100.0	0	0.0	0.0	0.182	0.0	97.02139	0.145	1	2.0	1.0	0.0	0.0	1.0
0.0	800.0	100.0	100.0	0	0.0	0.0	0.179	0.0	96.70918	0.125	1	2.0	1.0	0.0	0.0	1.0
0.0	800.0	100.0	100.0	0	0.0	0.0	0.176	0.0	96.70918	0.125	1	2.0	1.0	0.0	0.0	1.0
0.0	800.0	100.0	100.0	0	0.0	0.0	0.173	0.0	97.22699	0.116	1	2.0	1.0	0.0	0.0	1.0
0.0	800.0	100.0	100.0	0	0.0	0.0	0.17	0.0	97.22699	0.1	1	2.0	1.0	0.0	0.0	1.0
0.0	800.0	100.0	100.0	0	0.0	0.0	0.166	0.0	97.254715	0.1	1	2.0	1.0	0.0	0.0	1.0
0.0	800.0	100.0	100.0	0	0.0	0.0	0.163	0.0	97.612625	0.093	1	2.0	1.0	0.0	0.0	1.0
0.0	800.0	100.0	100.0	0	0.0	0.0	0.159	0.0	97.612625	0.08	1	2.0	1.0	0.0	0.0	1.0
0.0	800.0	100.0	100.0	0	0.0	0.0	0.155	0.0	97.59134	0.08	1	2.0	1.0	0.0	0.0	1.0
0.0	800.0	100.0	100.0	0	0.0	0.0	0.151	0.0	96.86482	0.069	1	2.0	1.0	0.0	0.0	1.0
0.0	800.0	100.0	100.0	0	0.0	0.0	0.147	0.0	96.86482	0.069	1	2.0	1.0	0.0	0.0	1.0
0.0	800.0	100.0	100.0	0	0.0	0.0	0.142	0.0	96.10936	0.064	1	2.0	1.0	0.0	0.0	1.0
0.0	800.0	100.0	100.0	0	0.0	0.0	0.138	0.0	96.10936	0.055	1	2.0	1.0	0.0	0.0	1.0
0.0	800.0	100.0	100.0	0	0.0	0.0	0.134	0.0	95.830925	0.055	1	2.0	1.0	0.0	0.0	1.0
0.0	800.0	100.0	100.0	0	0.0	0.0	0.129	0.0	95.57394	0.051	1	2.0	1.0	0.0	0.0	1.0
0.0	800.0	100.0	100.0	0	0.0	0.0	0.125	0.0	95.57394	0.044	1	2.0	1.0	0.0	0.0	1.0
0.0	800.0	100.0	100.0	0	0.0	0.0	0.12	0.0	95.12715	0.044	1	2.0	1.0	0.0	0.0	1.0
0.0	800.0	100.0	100.0	0	0.0	0.0	0.116	0.0	95.12715	0.04	1	2.0	1.0	0.0	0.0	1.0
0.0	800.0	100.0	100.0	0	0.0	0.0	0.111	0.0	94.21247	0.04	1	2.0	1.0	0.0	0.0	1.0
0.0	800.0	100.0	100.0	0	0.0	0.0	0.107	0.0	95.36945	0.035	1	2.0	1.0	0.0	0.0	1.0
0.0	800.0	100.0	100.0	0	0.0	0.0	0.102	0.0	95.36945	0.032	1	2.0	1.0	0.0	0.0	1.0
0.0	800.0	100.0	100.0	0	0.0	0.0	0.097	0.0	94.81795	0.032	1	2.0	1.0	0.0	0.0	1.0
0.0	800.0	100.0	100.0	0	0.0	0.0	0.093	0.0	95.29514	0.028	1	2.0	1.0	0.0	0.0	1.0
0.0	800.0	100.0	100.0	0	0.0	0.0	0.089	0.0	95.29514	0.026	1	2.0	1.0	0.0	0.0	1.0
0.0	800.0	100.0	100.0	0	0.0	0.0	0.084	0.0	94.21952	0.026	1	2.0	1.0	0.0	0.0	1.0
0.0	800.0	100.0	100.0	0	0.0	0.0	0.08	0.0	94.21952	0.024	1	2.0	1.0	0.0	0.0	1.0
0.0	800.0	100.0	100.0	0	0.0	0.0	0.076	0.0	96.84621	0.024	1	2.0	1.0	0.0	0.0	1.0
0.0	800.0	100.0	100.0	0	0.0	0.0	0.071	0.0	97.65546	0.02	1	2.0	1.0	0.0	0.0	1.0
0.0	800.0	100.0	100.0	0	0.0	0.0	0.067	0.0	97.65546	0.017	1	2.0	1.0	0.0	0.0	1.0
0.0	800.0	100.0	100.0	0	0.0	0.0	0.062	0.0	97.799355	0.017	1	2.0	1.0	0.0	0.0	1.0
0.0	800.0	100.0	100.0	0	0.0	0.0	0.058	0.0	97.285126	0.016	1	2.0	1.0	0.0	0.0	1.0
0.0	800.0	100.0	100.0	0	0.0	0.0	0.054	0.0	97.285126	0.014	1	2.0	1.0	0.0	0.0	1.0
0.0	800.0	100.0	100.0	0	0.0	0.0	0.05	0.0	96.79022	0.014	1	2.0	1.0	0.0	0.0	1.0
0.0	800.0	100.0	100.0	0	0.0	0.0	0.046	0.0	96.79022	0.011	1	2.0	1.0	0.0	0.0	1.0
0.0	800.0	100.0	100.0	0	0.0	0.0	0.042	0.0	96.91164	0.011	1	2.0	1.0	0.0	0.0	1.0
0.0	800.0	100.0	100.0	0	0.0	0.0	0.037	0.0	96.321014	0.011	1	2.0	1.0	0.0	0.0	1.0
0.0	800.0	100.0	100.0	0	0.0	0.0	0.033	0.0	96.321014	0.009	1	2.0	1.0	0.0	0.0	1.0
0.0	800.0	100.0	100.0	0	0.0	0.0	0.029	0.0	96.77928	0.009	1	2.0	1.0	0.0	0.0	1.0
0.0	800.0	100.0	100.0	0	0.0	0.0	0.026	0.0	95.20036	0.008	1	2.0	1.0	0.0	0.0	1.0
0.0	800.0	100.0	100.0	0	0.0	0.0	0.022	0.0	95.20036	0.008	1	2.0	1.0	0.0	0.0	1.0
0.0	800.0	100.0	100.0	0	0.0	0.0	0.018	0.0	96.9032	0.007	1	2.0	1.0	0.0	0.0	1.0
0.0	800.0	100.0	100.0	0	0.0	0.0	0.015	0.0	96.9032	0.006	1	2.0	1.0	0.0	0.0	1.0
0.0	800.0	100.0	100.0	0	0.0	0.0	0.011	0.0	96.0473	0.006	1	2.0	1.0	0.0	0.0	1.0
0.0	800.0	100.0	100.0	0	0.0	0.0	0.008	0.0	95.295044	0.005	1	2.0	1.0	0.0	0.0	1.0
0.0	800.0	100.0	100.0	0	0.0	0.0	0.004	0.0	95.295044	0.005	1	2.0	1.0	0.0	0.0	1.0
0.0	800.0	100.0	100.0	0	0.0	0.0	0.001	0.0	94.70007	0.005	1	2.0	1.0	0.0	0.0	1.0
0.0	800.0	100.0	100.0	0	0.0	0.0	-0.001	0.0	94.129524	0.004	1	2.0	1.0	0.0	0.0	1.0
0.0	800.0	100.0	100.0	0	0.0	0.0	-0.004	0.0	94.129524	0.004	1	2.0	1.0	0.0	0.0	1.0
0.0	800.0	100.0	100.0	0	0.0	0.0	-0.007	0.0	93.79984	0.004	1	2.0	1.0	0.0	0.0	1.0
0.0	800.0	100.0	100.0	0	0.0	0.0	-0.01	0.0	93.79984	0.003	1	2.0	1.0	0.0	0.0	1.0
0.0	800.0	100.0	100.0	0	0.0	0.0	-0.012	0.0	93.191956	0.003	1	2.0	1.0	0.0	0.0	1.0
0.0	800.0	100.0	100.0	0	0.0	0.0	-0.014	0.0	93.54231	0.003	1	2.0	1.0	0.0	0.0	1.0
0.0	800.0	100.0	100.0	0	0.0	0.0	-0.017	0.0	93.54231	0.002	1	2.0	1.0	0.0	0.0	1.0
0.0	800.0	100.0	100.0	0	0.0	0.0	-0.019	0.0	94.96265	0.002	1	2.0	1.0	0.0	0.0	1.0
0.0	800.0	100.0	100.0	0	0.0	0.0	-0.021	0.0	96.0272	0.002	1	2.0	1.0	0.0	0.0	1.0
0.0	800.0	100.0	100.0	0	0.0	0.0	-0.023	0.0	96.0272	0.001	1	2.0	1.0	0.0	0.0	1.0
0.0	800.0	100.0	100.0	0	0.0	0.0	-0.025	0.0	96.293686	0.001	1	2.0	1.0	0.0	0.0	1.0
0.0	800.0	100.0	100.0	0	0.0	0.0	-0.027	0.0	96.293686	0.001	1	2.0	1.0	0.0	0.0	1.0
0.0	800.0	100.0	100.0	0	0.0	0.0	-0.028	0.0	97.38045	0.001	1	2.0	1.0	0.0	0.0	1.0
0.0	800.0	100.0	100.0	0	0.0	0.0	-0.03	0.0	97.70871	0.001	1	2.0	1.0	0.0	0.0	1.0
0.0	800.0	100.0	100.0	0	0.0	0.0	-0.032	0.0	97.70871	0.001	1	2.0	1.0	0.0	0.0	1.0
0.0	800.0	100.0	100.0	0	0.0	0.0	-0.033	0.0	97.68257	0.001	1	2.0	1.0	0.0	0.0	1.0
0.0	800.0	100.0	100.0	0	0.0	0.0	-0.035	0.0	97.039215	0.0	1	2.0	1.0	0.0	0.0	1.0
0.0	800.0	100.0	100.0	0	0.0	0.0	-0.036	0.0	97.039215	0.0	1	2.0	1.0	0.0	0.0	1.0
0.0	800.0	100.0	100.0	0	0.0	0.0	-0.037	0.0	96.176315	0.0	1	2.0	1.0	0.0	0.0	1.0
0.0	800.0	100.0	100.0	0	0.0	0.0	-0.039	0.0	96.176315	0.0	1	2.0	1.0	0.0	0.0	1.0
0.0	800.0	100.0	100.0	0	0.0	0.0	-0.04	0.0	96.44908	0.0	1	2.0	1.0	0.0	0.0	1.0
0.0	800.0	100.0	100.0	0	0.0	0.0	-0.041	0.0	96.22148	0.0	1	2.0	1.0	0.0	0.0	1.0
0.0	800.0	100.0	100.0	0	0.0	0.0	-0.042	0.0	96.22148	0.0	1	2.0	1.0	0.0	0.0	1.0
0.0	800.0	100.0	100.0	0	0.0	0.0	-0.043	0.0	96.05538	0.0	1	2.0	1.0	0.0	0.0	1.0
0.0	800.0	100.0	100.0	0	0.0	0.0	-0.044	0.0	96.83953	0.0	1	2.0	1.0	0.0	0.0	1.0
0.0	800.0	100.0	100.0	0	0.0	0.0	-0.045	0.0	96.83953	0.0	1	2.0	1.0	0.0	0.0	1.0
0.0	800.0	100.0	100.0	0	0.0	0.0	-0.046	0.0	97.37422	0.0	1	2.0	1.0	0.0	0.0	1.0
0.0	800.0	100.0	100.0	0	0.0	0.0	-0.047	0.0	97.37422	0.0	1	2.0	1.0	0.0	0.0	1.0
0.0	800.0	100.0	100.0	0	0.0	0.0	-0.047	0.0	97.270325	0.0	1	2.0	1.0	0.0	0.0	1.0
0.0	800.0	100.0	100.0	0	0.0	0.0	-0.048	0.0	97.92226	0.0	1	2.0	1.0	0.0	0.0	1.0
0.0	800.0	100.0	100.0	0	0.0	0.0	-0.048	0.0	97.92226	0.0	1	2.0	1.0	0.0	0.0	1.0
0.0	800.0	100.0	100.0	0	0.0	0.0	-0.049	0.0	98.43163	0.0	1	2.0	1.0	0.0	0.0	1.0
0.0	800.0	100.0	100.0	0	0.0	0.0	-0.049	0.0	98.03162	0.0	1	2.0	1.0	0.0	0.0	1.0
0.0	800.0	100.0	100.0	0	0.0	0.0	-0.049	0.0	98.03162	0.0	1	2.0	1.0	0.0	0.0	1.0
0.0	800.0	100.0	100.0	0	0.0	0.0	-0.05	0.0	98.86296	0.0	1	2.0	1.0	0.0	0.0	1.0
0.0	800.0	100.0	100.0	0	0.0	0.0	-0.05	0.0	98.86296	0.0	1	2.0	1.0	0.0	0.0	1.0
0.0	800.0	100.0	100.0	0	0.0	0.0	-0.05	0.0	98.61	0.0	1	2.0	1.0	0.0	0.0	1.0
0.0	800.0	100.0	100.0	0	0.0	0.0	-0.05	0.0	98.08021	0.0	1	2.0	1.0	0.0	0.0	1.0
0.0	800.0	100.0	100.0	0	0.0	0.0	-0.05	0.0	98.19173	0.0	1	2.0	1.0	0.0	0.0	1.0
0.0	800.0	100.0	100.0	0	0.0	0.0	-0.05	0.0	97.86876	0.0	1	2.0	1.0	0.0	0.0	1.0
0.0	800.0	100.0	100.0	0	0.0	0.0	-0.05	0.0	97.8736	0.0	1	2.0	1.0	0.0	0.0	1.0
0.0	800.0	100.0	100.0	0	0.0	0.0	-0.05	0.0	96.846054	0.0	1	2.0	1.0	0.0	0.0	1.0
0.0	800.0	100.0	100.0	0	0.0	0.0	-0.05	0.0	96.21338	0.0	1	2.0	1.0	0.0	0.0	1.0
0.0	800.0	100.0	100.0	0	0.0	0.0	-0.05	0.0	96.21338	0.0	1	2.0	1.0	0.0	0.0	1.0
0.0	800.0	100.0	100.0	0	0.0	0.0	-0.049	0.0	95.989136	0.0	1	2.0	1.0	0.0	0.0	1.0
0.0	800.0	100.0	100.0	0	0.0	0.0	-0.049	0.0	94.81096	0.0	1	2.0	1.0	2.0	0.0	1.0
0.0	800.0	100.0	100.0	0	0.0	0.0	-0.049	0.0	94.81096	0.0	1	2.0	1.0	2.0	0.0	1.0
0.0	800.0	100.0	100.0	0	0.0	0.0	-0.049	0.0	96.09828	0.0	1	2.0	1.0	4.0	0.0	1.0
12500.001	900.0	100.0	100.0	0	0.0	0.0	-0.049	0.0	95.26175	0.0	1	2.0	1.0	4.0	0.0	1.0
12500.001	900.0	100.0	100.0	0	0.0	0.0	-0.048	0.0	95.26175	0.0	1	2.0	1.0	4.0	0.0	1.0
12500.001	900.0	100.0	100.0	0	0.0	0.0	-0.048	0.0	96.200516	0.0	1	2.0	1.0	4.0	0.0	1.0
12500.001	900.0	100.0	100.0	0	0.0	0.0	-0.047	0.0	96.200516	0.884	1	2.0	1.0	4.0	0.0	1.0
12500.001	900.0	100.0	100.0	0	0.0	0.0	-0.047	0.0	96.74996	0.884	1	2.0	1.0	4.0	0.0	1.0
12500.001	900.0	100.0	100.0	0	0.0	0.0	-0.046	0.0	96.91857	1.706	1	2.0	1.0	4.0	0.0	1.0
12500.001	900.0	100.0	100.0	0	0.0	0.0	-0.045	0.0	96.91857	3.181	1	2.0	1.0	4.0	0.0	1.0
12500.001	900.0	100.0	100.0	0	0.0	0.0	-0.044	0.0	96.497986	3.181	1	2.0	1.0	4.0	0.0	1.0
12500.001	900.0	100.0	100.0	0	0.0	0.0	-0.042	0.0	96.498764	4.455	1	2.0	1.0	4.0	0.0	1.0
12500.001	900.0	100.0	100.0	0	0.0	0.0	-0.04	0.0	96.498764	5.024	1	2.0	1.0	4.0	0.0	1.0
12500.001	900.0	100.0	100.0	0	0.0	0.0	-0.039	0.0	96.83962	5.024	1	2.0	1.0	4.0	0.0	1.0
12500.001	900.0	100.0	100.0	0	0.0	0.0	-0.036	0.0	96.83962	6.046	1	2.0	1.0	4.0	0.0	1.0
12500.001	900.0	100.0	100.0	0	0.0	0.0	-0.034	0.0	97.45743	6.046	1	2.0	1.0	4.0	0.0	1.0
12500.001	900.0	100.0	100.0	0	0.0	0.0	-0.031	0.0	97.90618	6.503	1	2.0	1.0	4.0	0.0	1.0
12500.001	900.0	100.0	100.0	0	0.0	0.0	-0.028	0.0	97.90618	7.324	1	2.0	1.0	4.0	0.0	1.0
12500.001	900.0	100.0	100.0	0	0.0	0.0	-0.025	0.0	97.7906	7.324	1	2.0	1.0	4.0	0.0	1.0
12500.001	900.0	100.0	100.0	0	0.0	0.0	-0.022	0.0	98.035355	7.692	1	2.0	1.0	4.0	0.0	1.0
12500.001	900.0	100.0	100.0	0	0.0	0.0	-0.018	0.0	98.035355	8.349	1	2.0	1.0	4.0	0.0	1.0
12500.001	900.0	100.0	100.0	0	0.0	0.0	-0.015	0.0	97.775536	8.349	1	2.0	1.0	4.0	0.0	1.0
12500.001	900.0	100.0	100.0	0	0.0	0.0	-0.011	0.0	97.775536	8.918	1	2.0	1.0	4.0	0.0	1.0
12500.001	900.0	100.0	100.0	0	0.0	0.0	-0.007	0.0	98.10065	8.918	1	2.0	1.0	4.0	0.0	1.0
12500.001	900.0	100.0	100.0	0	0.0	0.0	-0.002	0.0	97.82196	9.173	1	2.0	1.0	5.0	0.0	1.0
12500.001	900.0	100.0	100.0	0	0.0	0.0	0.001	0.0	97.82196	9.628	1	2.0	1.0	5.0	0.0	1.0
12500.001	900.0	100.0	100.0	0	0.0	0.0	0.006	0.0	97.14626	9.628	1	2.0	1.0	5.0	0.0	1.0
12500.001	900.0	100.0	100.0	0	0.0	0.0	0.011	0.0	97.70299	9.832	1	2.0	1.0	5.0	0.0	1.0
12500.001	900.0	100.0	100.0	0	0.0	0.0	0.016	0.0	97.50319	10.199	1	2.0	1.0	5.0	0.0	1.0
12500.001	900.0	100.0	100.0	0	0.0	0.0	0.021	0.0	98.16456	10.199	1	2.0	1.0	5.0	0.0	1.0
12500.001	900.0	100.0	100.0	0	0.0	0.0	0.025	0.0	98.16456	10.363	1	2.0	1.0	5.0	0.0	1.0
12500.001	900.0	100.0	100.0	0	0.0	0.0	0.03	0.0	98.16917	10.363	1	2.0	1.0	5.0	0.0	1.0
12500.001	900.0	100.0	100.0	0	0.0	0.0	0.035	0.0	98.85857	10.656	1	2.0	1.0	5.0	0.0	1.0
12500.001	900.0	100.0	100.0	0	0.0	0.0	0.04	0.0	98.85857	10.911	1	2.0	1.0	5.0	0.0	1.0
12500.001	900.0	100.0	100.0	0	0.0	0.0	0.045	0.0	98.4098	10.911	1	2.0	1.0	5.0	0.0	1.0
12500.001	900.0	100.0	100.0	0	0.0	0.0	0.05	0.0	98.16389	11.023	1	2.0	1.0	5.0	0.0	1.0
12500.001	900.0	100.0	100.0	0	0.0	0.0	0.055	0.0	98.16389	11.227	1	2.0	1.0	5.0	0.0	1.0
12500.001	900.0	100.0	100.0	0	0.0	0.0	0.06	0.0	98.229164	11.227	1	2.0	1.0	5.0	0.0	1.0
12500.001	900.0	100.0	100.0	0	0.0	0.0	0.065	0.0	98.229164	11.318	1	2.0	1.0	5.0	0.0	1.0
12500.001	900.0	100.0	100.0	0	0.0	0.0	0.07	0.0	97.88431	11.318	1	2.0	1.0	5.0	0.0	1.0
12500.001	900.0	100.0	100.0	0	0.0	0.0	0.075	0.0	98.46773	11.482	1	2.0	1.0	5.0	0.0	1.0
12500.001	900.0	100.0	100.0	0	0.0	0.0	0.08	0.0	98.46773	11.556	1	2.0	1.0	5.0	0.0	1.0
12500.001	900.0	100.0	100.0	0	0.0	0.0	0.084	0.0	98.36144	11.556	1	2.0	1.0	5.0	0.0	1.0
12500.001	900.0	100.0	100.0	0	0.0	0.0	0.089	0.0	99.24464	11.686	1	2.0	1.0	5.0	0.0	1.0
12500.001	900.0	100.0	100.0	0	0.0	0.0	0.094	0.0	99.24464	11.8	1	2.0	1.0	5.0	0.0	1.0
12500.001	900.0	100.0	100.0	0	0.0	0.0	0.098	0.0	98.62407	11.8	1	2.0	1.0	5.0	0.0	1.0
12500.001	900.0	100.0	100.0	0	0.0	0.0	0.103	0.0	98.62407	11.851	1	2.0	1.0	5.0	0.0	1.0
12500.001	900.0	100.0	100.0	0	0.0	0.0	0.107	0.0	97.919334	11.851	1	2.0	1.0	5.0	0.0	1.0
12500.001	900.0	100.0	100.0	0	0.0	0.0	0.112	0.0	96.83484	11.941	1	2.0	1.0	5.0	0.0	1.0
12500.001	900.0	100.0	100.0	0	0.0	0.0	0.116	0.0	96.83484	11.981	1	2.0	1.0	5.0	0.0	1.0
12500.001	900.0	100.0	100.0	0	0.0	0.0	0.12	0.0	96.930435	11.981	1	2.0	1.0	5.0	0.0	1.0
12500.001	900.0	100.0	100.0	0	0.0	0.0	0.125	0.0	97.02612	12.055	1	2.0	1.0	5.0	0.0	1.0
12500.001	900.0	100.0	100.0	0	0.0	0.0	0.128	0.0	97.02612	12.087	1	2.0	1.0	5.0	0.0	1.0
12500.001	900.0	100.0	100.0	1	0.0	0.0	0.133	0.0	96.8873	12.087	1	2.0	1.0	5.0	0.0	1.0
12500.001	900.0	100.0	100.0	1	0.0	0.0	0.136	0.0	96.8873	12.146	1	2.0	1.0	5.0	0.0	1.0
12500.001	900.0	100.0	100.0	1	0.0	0.0	0.14	0.0	96.801865	12.146	1	2.0	1.0	5.0	0.0	1.0
12500.001	900.0	100.0	100.0	1	0.0	0.0	0.144	0.0	96.87642	12.173	1	2.0	1.0	5.0	0.0	1.0
12500.001	900.0	100.0	100.0	1	0.0	0.0	0.148	0.0	96.87642	12.219	1	2.0	1.0	5.0	0.0	1.0
12500.001	900.0	100.0	100.0	1	0.0	0.0	0.151	0.0	95.7204	12.219	1	2.0	1.0	5.0	0.0	1.0
12500.001	900.0	100.0	100.0	1	0.0	0.0	0.154	0.0	96.17103	12.259	1	2.0	1.0	6.0	0.0	1.0
12500.001	900.0	100.0	100.0	1	0.0	0.0	0.158	0.0	95.84762	12.278	1	2.0	1.0	6.0	0.0	1.0
0.0	900.0	99.00498	100.0	0	0.0	0.0	0.161	0.0	96.05001	12.278	1	2.0	1.0	0.0	0.0	2.0
0.0	900.0	99.00498	100.0	0	0.0	0.0	0.164	0.0	96.05001	12.295	1	2.0	1.0	0.0	0.0	2.0
0.0	900.0	99.00498	100.0	0	0.0	0.0	0.167	0.0	96.46918	12.295	1	2.0	1.0	0.0	0.0	2.0
0.0	900.0	99.00498	100.0	0	0.0	0.0	0.17	0.0	95.684525	12.325	1	2.0	1.0	0.0	0.0	2.0
0.0	900.0	99.00498	100.0	0	0.0	0.0	0.172	0.0	95.684525	11.453	1	2.0	1.0	0.0	0.0	2.0
0.0	900.0	99.00498	100.0	0	0.0	0.0	0.175	0.0	95.24666	11.453	1	2.0	1.0	0.0	0.0	2.0
0.0	900.0	99.00498	100.0	0	0.0	0.0	0.177	0.0	97.20474	9.891	1	2.0	1.0	0.0	0.0	2.0
0.0	900.0	99.00498	100.0	0	0.0	0.0	0.179	0.0	97.20474	9.192	1	2.0	1.0	0.0	0.0	2.0
0.0	900.0	99.00498	100.0	0	0.0	0.0	0.181	0.0	97.37007	9.192	1	2.0	1.0	0.0	0.0	2.0
0.0	900.0	99.00498	100.0	0	0.0	0.0	0.183	0.0	97.37007	7.937	1	2.0	1.0	0.0	0.0	2.0
0.0	900.0	99.00498	100.0	0	0.0	0.0	0.185	0.0	97.186134	7.937	1	2.0	1.0	0.0	0.0	2.0
0.0	900.0	99.00498	100.0	0	0.0	0.0	0.186	0.0	96.61611	6.855	1	2.0	1.0	0.0	0.0	2.0
0.0	900.0	99.00498	100.0	0	0.0	0.0	0.187	0.0	96.61611	6.371	1	2.0	1.0	0.0	0.0	2.0
0.0	900.0	99.00498	100.0	0	0.0	0.0	0.189	0.0	97.88584	6.371	1	2.0	1.0	0.0	0.0	2.0
0.0	900.0	99.00498	100.0	0	0.0	0.0	0.19	0.0	97.61998	5.502	1	2.0	1.0	0.0	0.0	2.0
0.0	900.0	99.00498	100.0	0	0.0	0.0	0.191	0.0	97.61998	5.113	1	2.0	1.0	0.0	0.0	2.0
0.0	900.0	99.00498	100.0	0	0.0	0.0	0.192	0.0	97.09403	5.113	1	2.0	1.0	0.0	0.0	2.0
0.0	900.0	99.00498	100.0	0	0.0	0.0	0.193	0.0	97.09403	4.415	1	2.0	1.0	0.0	0.0	2.0
0.0	900.0	99.00498	100.0	0	0.0	0.0	0.193	0.0	97.880844	4.415	1	2.0	1.0	0.0	0.0	2.0
0.0	900.0	99.00498	100.0	0	0.0	0.0	0.194	0.0	97.65686	4.103	1	2.0	1.0	0.0	0.0	2.0
0.0	900.0	99.00498	100.0	0	0.0	0.0	0.195	0.0	97.65686	3.542	1	2.0	1.0	0.0	0.0	2.0
0.0	900.0	99.00498	100.0	0	0.0	0.0	0.195	0.0	96.92961	3.542	1	2.0	1.0	0.0	0.0	2.0
0.0	900.0	99.00498	100.0	0	0.0	0.0	0.195	0.0	97.4393	3.06	1	2.0	1.0	0.0	0.0	2.0
0.0	900.0	99.00498	100.0	0	0.0	0.0	0.195	0.0	97.4393	2.843	1	2.0	1.0	0.0	0.0	2.0
0.0	900.0	99.00498	100.0	0	0.0	0.0	0.195	0.0	97.251785	2.843	1	2.0	1.0	0.0	0.0	2.0
0.0	900.0	99.00498	100.0	0	0.0	0.0	0.195	0.0	97.251785	2.455	1	2.0	1.0	0.0	0.0	2.0
0.0	900.0	99.00498	100.0	0	0.0	0.0	0.195	0.0	97.32267	2.455	1	2.0	1.0	0.0	0.0	2.0
0.0	900.0	99.00498	100.0	0	0.0	0.0	0.194	0.0	96.56875	2.281	1	2.0	1.0	8.0	0.0	2.0
0.0	900.0	99.00498	100.0	0	0.0	0.0	0.194	0.0	96.56875	1.97	1	2.0	1.0	8.0	0.0	2.0
0.0	900.0	99.00498	100.0	0	0.0	0.0	0.193	1.0	96.60418	1.97	1	2.0	1.0	11.0	0.0	2.0
-13888.89	1000.0	99.00498	100.0	0	0.0	0.0	0.192	1.0	96.98007	1.83	1	2.0	1.0	11.0	0.0	2.0
-13888.89	1000.0	99.00498	100.0	0	0.0	0.0	0.191	1.0	96.78886	1.58	1	2.0	1.0	11.0	0.0	2.0
-13888.89	1000.0	99.00498	100.0	0	0.0	0.0	0.19	1.0	96.5562	1.58	1	2.0	1.0	11.0	0.0	2.0
-13888.89	1000.0	99.00498	100.0	0	0.0	0.0	0.19	1.0	96.5562	1.469	1	2.0	1.0	11.0	0.0	2.0
-13888.89	1000.0	99.00498	100.0	0	0.0	0.0	0.188	1.0	96.84119	1.469	1	2.0	1.0	11.0	0.0	2.0
-13888.89	1000.0	99.00498	100.0	0	0.0	0.0	0.187	1.0	96.492424	-0.626	1	2.0	1.0	11.0	0.0	2.0
-13888.89	1000.0	99.00498	100.0	0	0.0	0.0	0.185	1.0	96.492424	-1.565	1	2.0	1.0	11.0	0.0	2.0
-13888.89	1000.0	99.00498	100.0	0	0.0	0.0	0.183	1.0	95.488556	-1.565	1	2.0	1.0	11.0	0.0	2.0
-13888.89	1000.0	99.00498	100.0	0	0.0	0.0	0.18	1.0	96.229256	-3.248	1	2.0	1.0	11.0	0.0	2.0
-13888.89	1000.0	99.00498	100.0	0	0.0	0.0	0.178	1.0	96.229256	-4.002	1	2.0	1.0	11.0	0.0	2.0
-13888.89	1000.0	99.00498	100.0	0	0.0	0.0	0.175	1.0	96.80868	-4.002	1	2.0	1.0	11.0	0.0	2.0
-13888.89	1000.0	99.00498	100.0	0	0.0	0.0	0.172	1.0	96.80868	-5.353	1	2.0	1.0	11.0	0.0	2.0
-13888.89	1000.0	99.00498	100.0	0	0.0	0.0	0.169	1.0	96.418335	-5.353	1	2.0	1.0	11.0	0.0	2.0
-13888.89	1000.0	99.00498	100.0	0	0.0	0.0	0.166	1.0	96.91991	-6.519	1	2.0	1.0	11.0	0.0	2.0
-13888.89	1000.0	99.00498	100.0	0	0.0	0.0	0.162	1.0	96.91991	-7.042	1	2.0	1.0	11.0	0.0	2.0
-13888.89	1000.0	99.00498	100.0	0	0.0	0.0	0.159	1.0	96.78534	-7.042	1	2.0	1.0	11.0	0.0	2.0
-13888.89	1000.0	99.00498	100.0	0	0.0	0.0	0.155	1.0	96.47894	-7.978	1	2.0	1.0	11.0	0.0	2.0
-13888.89	1000.0	99.00498	100.0	0	0.0	0.0	0.151	1.0	96.47894	-8.398	1	2.0	1.0	11.0	0.0	2.0
-13888.89	1000.0	99.00498	100.0	0	0.0	0.0	0.147	1.0	97.40087	-8.398	1	2.0	1.0	12.0	0.0	2.0
-13888.89	1000.0	99.00498	100.0	0	0.0	0.0	0.143	1.0	97.21352	-9.149	1	2.0	1.0	12.0	0.0	2.0
-13888.89	1000.0	99.00498	100.0	0	0.0	0.0	0.138	1.0	97.45772	-9.149	1	2.0	1.0	12.0	0.0	2.0
-13888.89	1000.0	99.00498	100.0	0	0.0	0.0	0.133	1.0	97.324165	-9.797	1	2.0	1.0	12.0	0.0	2.0
-13888.89	1000.0	99.00498	100.0	0	0.0	0.0	0.128	1.0	97.324165	-10.088	1	2.0	1.0	12.0	0.0	2.0
-13888.89	1000.0	99.00498	100.0	0	0.0	0.0	0.123	1.0	97.51597	-10.088	1	2.0	1.0	12.0	0.0	2.0
-13888.89	1000.0	99.00498	100.0	0	0.0	0.0	0.118	1.0	97.48797	-10.609	1	2.0	1.0	12.0	0.0	2.0
-13888.89	1000.0	99.00498	100.0	0	0.0	0.0	0.113	1.0	97.48797	-10.842	1	2.0	1.0	12.0	0.0	2.0
-13888.89	1000.0	99.00498	100.0	0	0.0	0.0	0.108	1.0	97.61704	-10.842	1	2.0	1.0	12.0	0.0	2.0
-13888.89	1000.0	99.00498	100.0	0	0.0	0.0	0.103	1.0	97.61704	-11.26	1	2.0	1.0	12.0	0.0	2.0
-13888.89	1000.0	99.00498	100.0	0	0.0	0.0	0.098	1.0	98.09657	-11.26	1	2.0	1.0	12.0	0.0	2.0
-13888.89	1000.0	99.00498	100.0	0	0.0	0.0	0.094	1.0	97.68692	-11.447	1	2.0	1.0	12.0	0.0	2.0
-13888.89	1000.0	99.00498	100.0	0	0.0	0.0	0.089	1.0	97.71311	-11.782	1	2.0	1.0	12.0	0.0	2.0
-13888.89	1000.0	99.00498	100.0	0	0.0	0.0	0.084	1.0	96.759094	-11.782	1	2.0	1.0	12.0	0.0	2.0
-13888.89	1000.0	99.00498	100.0	0	0.0	0.0	0.079	1.0	96.37973	-11.934	1	2.0	1.0	12.0	0.0	2.0
-13888.89	1000.0	99.00498	100.0	0	0.0	0.0	0.074	1.0	96.75045	-12.203	1	2.0	1.0	12.0	0.0	2.0
-13888.89	1000.0	99.00498	100.0	0	0.0	0.0	0.07	1.0	96.86115	-12.203	1	2.0	1.0	12.0	0.0	2.0
-13888.89	1000.0	99.00498	100.0	0	0.0	0.0	0.065	1.0	96.86115	-12.323	1	2.0	1.0	12.0	0.0	2.0
-13888.89	1000.0	99.00498	100.0	0	0.0	0.0	0.061	1.0	96.38801	-12.323	1	2.0	1.0	12.0	0.0	2.0
-13888.89	1000.0	99.00498	100.0	0	0.0	0.0	0.057	1.0	95.707504	-12.538	1	2.0	1.0	12.0	0.0	2.0
-13888.89	1000.0	99.00498	100.0	0	0.0	0.0	0.053	1.0	95.707504	-12.635	1	2.0	1.0	12.0	0.0	2.0
-13888.89	1000.0	99.00498	100.0	0	0.0	0.0	0.049	1.0	95.49003	-12.635	1	2.0	1.0	12.0	0.0	2.0
-13888.89	1000.0	99.00498	100.0	0	0.0	0.0	0.045	1.0	94.13165	-12.808	1	2.0	1.0	12.0	0.0	2.0
-13888.89	1000.0	99.00498	100.0	0	0.0	0.0	0.041	1.0	94.13165	-12.886	1	2.0	1.0	12.0	0.0	2.0
-13888.89	1000.0	99.00498	100.0	0	0.0	0.0	0.037	1.0	93.865105	-12.886	1	2.0	1.0	12.0	0.0	2.0
-13888.89	1000.0	99.00498	100.0	0	0.0	0.0	0.033	1.0	93.865105	-13.025	1	2.0	1.0	12.0	0.0	2.0
-13888.89	1000.0	99.00498	100.0	0	0.0	0.0	0.029	1.0	95.703186	-13.025	1	2.0	1.0	12.0	0.0	2.0
-13888.89	1000.0	99.00498	100.0	0	0.0	0.0	0.025	1.0	95.76528	-13.087	1	2.0	1.0	12.0	0.0	2.0
-13888.89	1000.0	99.00498	100.0	0	0.0	0.0	0.022	1.0	95.76528	-13.2	1	2.0	1.0	12.0	0.0	2.0
-13888.89	1000.0	99.00498	100.0	0	0.0	0.0	0.018	1.0	96.24653	-13.2	1	2.0	1.0	12.0	0.0	2.0
-13888.89	1000.0	99.00498	100.0	0	0.0	0.0	0.014	1.0	95.86734	-13.297	1	2.0	1.0	12.0	0.0	2.0
-13888.89	1000.0	99.00498	100.0	0	0.0	0.0	0.01	1.0	95.86734	-13.339	1	2.0	1.0	12.0	0.0	2.0
-13888.89	1000.0	99.00498	100.0	0	0.0	0.0	0.006	1.0	96.10052	-13.339	1	2.0	1.0	12.0	0.0	2.0
-13888.89	1000.0	99.00498	100.0	0	0.0	0.0	0.003	1.0	96.10052	-13.417	1	2.0	1.0	12.0	0.0	2.0
-13888.89	1000.0	99.00498	100.0	1	0.0	0.0	0.0	1.0	96.327484	-13.417	1	2.0	1.0	12.0	0.0	2.0
-13888.89	1000.0	99.00498	100.0	1	0.0	0.0	-0.004	1.0	96.44864	-13.451	1	2.0	1.0	12.0	0.0	2.0
-13888.89	1000.0	99.00498	100.0	1	0.0	0.0	-0.008	1.0	96.44864	-13.514	1	2.0	1.0	12.0	0.0	2.0
-13888.89	1000.0	99.00498	100.0	0	0.0	0.0	-0.011	1.0	98.20163	-13.514	1	2.0	2.0	14.0	1.0	2.0
0.0	1000.0	99.00498	100.0	0	0.0	0.0	-0.015	1.0	97.46232	-13.541	1	2.0	2.0	0.0	1.0	2.0
0.0	1000.0	99.00498	100.0	0	0.0	0.0	-0.019	1.0	97.46232	-13.592	1	2.0	2.0	0.0	1.0	2.0
0.0	1000.0	99.00498	100.0	0	0.0	0.0	-0.023	1.0	96.58879	-13.592	1	2.0	2.0	0.0	1.0	2.0
0.0	1000.0	99.00498	100.0	0	0.0	0.0	-0.027	1.0	96.58879	-13.613	1	2.0	2.0	0.0	1.0	2.0
0.0	1000.0	99.00498	100.0	0	0.0	0.0	-0.031	1.0	96.56905	-13.613	1	2.0	2.0	0.0	1.0	2.0
0.0	1000.0	99.00498	100.0	0	0.0	0.0	-0.034	1.0	95.857414	-11.757	1	2.0	2.0	0.0	1.0	2.0
0.0	1000.0	99.00498	100.0	0	0.0	0.0	-0.037	1.0	95.857414	-10.925	1	2.0	2.0	0.0	1.0	2.0
0.0	1000.0	99.00498	100.0	0	0.0	0.0	-0.041	1.0	95.92582	-10.925	1	2.0	2.0	0.0	1.0	2.0
0.0	1000.0	99.00498	100.0	0	0.0	0.0	-0.043	1.0	96.009895	-9.434	1	2.0	2.0	0.0	1.0	2.0
0.0	1000.0	99.00498	100.0	0	0.0	0.0	-0.046	1.0	96.009895	-9.434	1	2.0	2.0	0.0	1.0	2.0
0.0	1000.0	99.00498	100.0	0	0.0	0.0	-0.049	1.0	96.73486	-8.767	1	2.0	2.0	0.0	1.0	2.0
0.0	1000.0	99.00498	100.0	0	0.0	0.0	-0.052	1.0	96.73486	-7.572	1	2.0	2.0	0.0	1.0	2.0
0.0	1000.0	99.00498	100.0	0	0.0	0.0	-0.054	1.0	97.11655	-7.572	1	2.0	2.0	0.0	1.0	2.0
0.0	1000.0	99.00498	100.0	0	0.0	0.0	-0.057	1.0	97.58809	-7.036	1	2.0	2.0	0.0	1.0	2.0
0.0	1000.0	99.00498	100.0	0	0.0	0.0	-0.059	1.0	97.58809	-6.076	1	2.0	2.0	0.0	1.0	2.0
0.0	1000.0	99.00498	100.0	0	0.0	0.0	-0.06	1.0	97.638954	-6.076	1	2.0	2.0	0.0	1.0	2.0
0.0	1000.0	99.00498	100.0	0	0.0	0.0	-0.061	1.0	96.4342	-5.247	1	2.0	2.0	0.0	1.0	2.0
0.0	1000.0	99.00498	100.0	0	0.0	0.0	-0.062	1.0	96.4342	-4.876	1	2.0	2.0	0.0	1.0	2.0
0.0	1000.0	99.00498	100.0	0	0.0	0.0	-0.062	1.0	95.62605	-4.876	1	2.0	2.0	0.0	1.0	2.0
0.0	1000.0	99.00498	100.0	0	0.0	0.0	-0.062	1.0	95.62605	-4.211	1	2.0	2.0	0.0	1.0	2.0
0.0	1000.0	99.00498	100.0	0	0.0	0.0	-0.062	1.0	96.70743	-4.211	1	2.0	2.0	0.0	1.0	2.0
0.0	1000.0	99.00498	100.0	0	0.0	0.0	-0.062	1.0	96.02302	-3.913	1	2.0	2.0	0.0	1.0	2.0
0.0	1000.0	99.00498	100.0	0	0.0	0.0	-0.062	1.0	96.02302	-3.379	1	2.0	2.0	0.0	1.0	2.0
0.0	1000.0	99.00498	100.0	0	0.0	0.0	-0.061	1.0	96.36673	-3.379	1	2.0	2.0	2.0	1.0	2.0
0.0	1000.0	99.00498	100.0	0	0.0	0.0	-0.06	1.0	96.90829	-3.14	1	2.0	2.0	4.0	1.0	2.0
0.0	1000.0	99.00498	100.0	0	0.0	0.0	-0.06	1.0	97.09068	-2.711	1	2.0	2.0	4.0	1.0	2.0
11124.931	800.995	99.00498	100.0	0	0.0	0.0	-0.059	1.0	97.4669	-2.711	1	2.0	2.0	4.0	1.0	2.0
11124.931	800.995	99.00498	100.0	0	0.0	0.0	-0.058	1.0	97.4669	-2.52	1	2.0	2.0	4.0	1.0	2.0
11124.931	800.995	99.00498	100.0	0	0.0	0.0	-0.057	1.0	97.03428	-2.52	1	2.0	2.0	4.0	1.0	2.0
11124.931	800.995	99.00498	100.0	0	0.0	0.0	-0.056	1.0	97.842834	-1.388	1	2.0	2.0	4.0	1.0	2.0
11124.931	800.995	99.00498	100.0	0	0.0	0.0	-0.055	1.0	97.842834	-0.502	1	2.0	2.0	4.0	1.0	2.0
11124.931	800.995	99.00498	100.0	0	0.0	0.0	-0.054	1.0	98.079704	-0.502	1	2.0	2.0	4.0	1.0	2.0
11124.931	800.995	99.00498	100.0	0	0.0	0.0	-0.053	1.0	98.6727	1.084	1	2.0	2.0	4.0	1.0	2.0
11124.931	800.995	99.00498	100.0	0	0.0	0.0	-0.052	1.0	98.6727	2.454	1	2.0	2.0	4.0	1.0	2.0
11124.931	800.995	99.00498	100.0	0	0.0	0.0	-0.051	1.0	98.5148	2.454	1	2.0	2.0	4.0	1.0	2.0
11124.931	800.995	99.00498	100.0	0	0.0	0.0	-0.049	1.0	98.5148	3.068	1	2.0	2.0	4.0	1.0	2.0
11124.931	800.995	99.00498	100.0	0	0.0	0.0	-0.048	1.0	99.47155	3.068	1	2.0	2.0	4.0	1.0	2.0
11124.931	800.995	99.00498	100.0	0	0.0	0.0	-0.046	1.0	98.67408	4.169	1	2.0	2.0	4.0	1.0	2.0
11124.931	800.995	99.00498	100.0	0	0.0	0.0	-0.045	1.0	98.67408	4.662	1	2.0	2.0	4.0	1.0	2.0
11124.931	800.995	99.00498	100.0	0	0.0	0.0	-0.043	1.0	99.1235	4.662	1	2.0	2.0	4.0	1.0	2.0
11124.931	800.995	99.00498	100.0	0	0.0	0.0	-0.041	1.0	98.728226	5.546	1	2.0	2.0	4.0	1.0	2.0
11124.931	800.995	99.00498	100.0	0	0.0	0.0	-0.04	1.0	98.728226	6.309	1	2.0	2.0	4.0	1.0	2.0
11124.931	800.995	99.00498	100.0	0	0.0	0.0	-0.038	1.0	98.46036	6.309	1	2.0	2.0	4.0	1.0	2.0
11124.931	800.995	99.00498	100.0	0	0.0	0.0	-0.036	1.0	98.46036	6.651	1	2.0	2.0	4.0	1.0	2.0
11124.931	800.995	99.00498	100.0	0	0.0	0.0	-0.034	1.0	98.086784	6.651	1	2.0	2.0	4.0	1.0	2.0
11124.931	800.995	99.00498	100.0	0	0.0	0.0	-0.032	1.0	97.97544	7.263	1	2.0	2.0	4.0	1.0	2.0
11124.931	800.995	99.00498	100.0	0	0.0	0.0	-0.029	1.0	97.97544	7.537	1	2.0	2.0	4.0	1.0	2.0
11124.931	800.995	99.00498	100.0	0	0.0	0.0	-0.027	1.0	98.00418	7.537	1	2.0	2.0	4.0	1.0	2.0
11124.931	800.995	99.00498	100.0	0	0.0	0.0	-0.024	1.0	97.36524	8.027	1	2.0	2.0	4.0	1.0	2.0
11124.931	800.995	99.00498	100.0	0	0.0	0.0	-0.022	1.0	97.36524	8.248	1	2.0	2.0	4.0	1.0	2.0
11124.931	800.995	99.00498	100.0	0	0.0	0.0	-0.019	1.0	97.50015	8.248	1	2.0	2.0	4.0	1.0	2.0
11124.931	800.995	99.00498	100.0	0	0.0	0.0	-0.016	1.0	97.04003	8.642	1	2.0	2.0	4.0	1.0	2.0
11124.931	800.995	99.00498	100.0	0	0.0	0.0	-0.013	1.0	97.545494	8.642	1	2.0	2.0	4.0	1.0	2.0
11124.931	800.995	99.00498	100.0	0	0.0	0.0	-0.009	1.0	96.572365	8.819	1	2.0	2.0	4.0	1.0	2.0
11124.931	800.995	99.00498	100.0	0	0.0	0.0	-0.006	1.0	96.572365	9.135	1	2.0	2.0	4.0	1.0	2.0
11124.931	800.995	99.00498	100.0	0	0.0	0.0	-0.002	1.0	96.02783	9.135	1	2.0	2.0	5.0	1.0	2.0
11124.931	800.995	99.00498	100.0	0	0.0	0.0	0.001	1.0	96.09225	9.276	1	2.0	2.0	5.0	1.0	2.0
11124.931	800.995	99.00498	100.0	0	0.0	0.0	0.005	1.0	96.09225	9.276	1	2.0	2.0	5.0	1.0	2.0
11124.931	800.995	99.00498	100.0	0	0.0	0.0	0.009	1.0	96.2779	9.531	1	2.0	2.0	5.0	1.0	2.0
11124.931	800.995	99.00498	100.0	0	0.0	0.0	0.013	1.0	96.2779	9.75	1	2.0	2.0	5.0	1.0	2.0
11124.931	800.995	99.00498	100.0	0	0.0	0.0	0.018	1.0	97.4951	9.75	1	2.0	2.0	5.0	1.0	2.0
11124.931	800.995	99.00498	100.0	0	0.0	0.0	0.022	1.0	98.39671	9.849	1	2.0	2.0	5.0	1.0	2.0
11124.931	800.995	99.00498	100.0	0	0.0	0.0	0.026	1.0	98.39671	10.024	1	2.0	2.0	5.0	1.0	2.0
11124.931	800.995	99.00498	100.0	0	0.0	0.0	0.031	1.0	97.86551	10.024	1	2.0	2.0	5.0	1.0	2.0
11124.931	800.995	99.00498	100.0	0	0.0	0.0	0.035	1.0	97.01466	10.104	1	2.0	2.0	5.0	1.0	2.0
11124.931	800.995	99.00498	100.0	0	0.0	0.0	0.04	1.0	97.01466	10.245	1	2.0	2.0	5.0	1.0	2.0
11124.931	800.995	99.00498	100.0	0	0.0	0.0	0.044	1.0	96.26666	10.245	1	2.0	2.0	5.0	1.0	2.0
11124.931	800.995	99.00498	100.0	0	0.0	0.0	0.049	1.0	96.26666	10.307	1	2.0	2.0	5.0	1.0	2.0
11124.931	800.995	99.00498	100.0	0	0.0	0.0	0.054	1.0	96.07022	10.307	1	2.0	2.0	5.0	1.0	2.0
11124.931	800.995	99.00498	100.0	0	0.0	0.0	0.058	1.0	94.59064	10.42	1	2.0	2.0	5.0	1.0	2.0
11124.931	800.995	99.00498	100.0	0	0.0	0.0	0.062	1.0	94.59064	10.471	1	2.0	2.0	5.0	1.0	2.0
11124.931	800.995	99.00498	100.0	0	0.0	0.0	0.067	1.0	96.9841	10.471	1	2.0	2.0	5.0	1.0	2.0
11124.931	800.995	99.00498	100.0	0	0.0	0.0	0.071	1.0	97.65582	10.562	1	2.0	2.0	5.0	1.0	2.0
11124.931	800.995	99.00498	100.0	0	0.0	0.0	0.076	1.0	97.65582	10.562	1	2.0	2.0	5.0	1.0	2.0
11124.931	800.995	99.00498	100.0	0	0.0	0.0	0.08	1.0	97.77369	10.603	1	2.0	2.0	5.0	1.0	2.0
11124.931	800.995	99.00498	100.0	0	0.0	0.0	0.085	1.0	97.77369	10.677	1	2.0	2.0	5.0	1.0	2.0
11124.931	800.995	99.00498	100.0	0	0.0	0.0	0.089	1.0	97.6913	10.677	1	2.0	2.0	5.0	1.0	2.0
11124.931	800.995	99.00498	100.0	0	0.0	0.0	0.093	1.0	98.19074	10.709	1	2.0	2.0	5.0	1.0	2.0
11124.931	800.995	99.00498	100.0	0	0.0	0.0	0.097	1.0	98.19074	10.768	1	2.0	2.0	5.0	1.0	2.0
11124.931	800.995	99.00498	100.0	0	0.0	0.0	0.102	1.0	96.8921	10.768	1	2.0	2.0	5.0	1.0	2.0
11124.931	800.995	99.00498	100.0	0	0.0	0.0	0.106	1.0	97.55373	10.818	1	2.0	2.0	5.0	1.0	2.0
11124.931	800.995	99.00498	100.0	0	0.0	0.0	0.11	1.0	97.55373	10.818	1	2.0	2.0	5.0	1.0	2.0
11124.931	800.995	99.00498	100.0	0	0.0	0.0	0.114	1.0	97.744286	10.84	1	2.0	2.0	5.0	1.0	2.0
11124.931	800.995	99.00498	100.0	0	0.0	0.0	0.117	1.0	97.736336	10.882	1	2.0	2.0	5.0	1.0	2.0
11124.931	800.995	99.00498	100.0	0	0.0	0.0	0.121	1.0	97.770615	10.882	1	2.0	2.0	5.0	1.0	2.0
11124.931	800.995	99.00498	100.0	0	0.0	0.0	0.125	1.0	97.396454	10.899	1	2.0	2.0	5.0	1.0	2.0
11124.931	800.995	99.00498	100.0	0	0.0	0.0	0.129	1.0	97.396454	10.932	1	2.0	2.0	5.0	1.0	2.0
11124.931	800.995	99.00498	100.0	0	0.0	0.0	0.132	1.0	97.501175	10.932	1	2.0	2.0	5.0	1.0	2.0
11124.931	800.995	99.00498	100.0	0	0.0	0.0	0.136	1.0	97.11851	10.96	1	2.0	2.0	5.0	1.0	2.0
11124.931	800.995	99.00498	100.0	0	0.0	0.0	0.139	1.0	97.11851	10.974	1	2.0	2.0	5.0	1.0	2.0
11124.931	800.995	99.00498	100.0	0	0.0	0.0	0.142	1.0	96.51358	10.974	1	2.0	2.0	5.0	1.0	2.0
11124.931	800.995	99.00498	100.0	0	0.0	0.0	0.146	1.0	96.51358	10.995	1	2.0	2.0	5.0	1.0	2.0
11124.931	800.995	99.00498	100.0	0	0.0	0.0	0.149	1.0	95.38706	10.995	1	2.0	2.0	5.0	1.0	2.0
11124.931	800.995	99.00498	100.0	0	0.0	0.0	0.153	1.0	94.66393	11.006	1	2.0	2.0	6.0	1.0	2.0
11124.931	800.995	99.00498	100.0	0	0.0	0.0	0.156	1.0	94.66393	11.016	1	2.0	2.0	6.0	1.0	2.0
11124.931	800.995	97.044556	100.0	0	0.0	0.0	0.159	1.0	95.440384	11.016	1	2.0	2.0	7.0	1.0	3.0
0.0	800.995	97.044556	100.0	0	0.0	0.0	0.162	1.0	95.575165	11.033	1	2.0	2.0	0.0	1.0	3.0
0.0	800.995	97.044556	100.0	0	0.0	0.0	0.165	1.0	95.575165	11.033	1	2.0	2.0	0.0	1.0	3.0
0.0	800.995	97.044556	100.0	0	0.0	0.0	0.169	1.0	96.492455	11.04	1	2.0	2.0	0.0	1.0	3.0
0.0	800.995	97.044556	100.0	0	0.0	0.0	0.171	1.0	96.492455	10.266	1	2.0	2.0	0.0	1.0	3.0
0.0	800.995	97.044556	100.0	0	0.0	0.0	0.174	1.0	95.93981	10.266	1	2.0	2.0	0.0	1.0	3.0
0.0	800.995	97.044556	100.0	0	0.0	0.0	0.176	1.0	95.80735	8.865	1	2.0	2.0	0.0	1.0	3.0
0.0	800.995	97.044556	100.0	0	0.0	0.0	0.179	1.0	95.80735	8.238	1	2.0	2.0	0.0	1.0	3.0
0.0	800.995	97.044556	100.0	0	0.0	0.0	0.181	1.0	95.25847	8.238	1	2.0	2.0	0.0	1.0	3.0
0.0	800.995	97.044556	100.0	0	0.0	0.0	0.184	1.0	95.04391	7.114	1	2.0	2.0	0.0	1.0	3.0
0.0	800.995	97.044556	100.0	0	0.0	0.0	0.186	1.0	95.04391	7.114	1	2.0	2.0	0.0	1.0	3.0
0.0	800.995	97.044556	100.0	0	0.0	0.0	0.188	1.0	95.042336	6.612	1	2.0	2.0	0.0	1.0	3.0
0.0	800.995	97.044556	100.0	0	0.0	0.0	0.191	1.0	95.042336	6.143	1	2.0	2.0	0.0	1.0	3.0
0.0	800.995	97.044556	100.0	0	0.0	0.0	0.193	1.0	95.42028	6.143	1	2.0	2.0	0.0	1.0	3.0
0.0	800.995	97.044556	100.0	0	0.0	0.0	0.194	1.0	95.4183	5.306	1	2.0	2.0	0.0	1.0	3.0
0.0	800.995	97.044556	100.0	0	0.0	0.0	0.196	1.0	95.4183	4.581	1	2.0	2.0	0.0	1.0	3.0
0.0	800.995	97.044556	100.0	0	0.0	0.0	0.197	1.0	96.10789	4.581	1	2.0	2.0	0.0	1.0	3.0
0.0	800.995	97.044556	100.0	0	0.0	0.0	0.199	1.0	96.1451	4.258	1	2.0	2.0	0.0	1.0	3.0
0.0	800.995	97.044556	100.0	0	0.0	0.0	0.2	1.0	96.1451	3.676	1	2.0	2.0	0.0	1.0	3.0
0.0	800.995	97.044556	100.0	0	0.0	0.0	0.201	1.0	97.22784	3.676	1	2.0	2.0	0.0	1.0	3.0
0.0	800.995	97.044556	100.0	0	0.0	0.0	0.202	1.0	97.22784	3.416	1	2.0	2.0	0.0	1.0	3.0
0.0	800.995	97.044556	100.0	0	0.0	0.0	0.203	1.0	97.637634	3.416	1	2.0	2.0	0.0	1.0	3.0
0.0	800.995	97.044556	100.0	0	0.0	0.0	0.203	1.0	97.85072	2.95	1	2.0	2.0	0.0	1.0	3.0
0.0	800.995	97.044556	100.0	0	0.0	0.0	0.203	1.0	97.85072	2.548	1	2.0	2.0	0.0	1.0	3.0
0.0	800.995	97.044556	100.0	0	0.0	0.0	0.203	1.0	96.83029	2.548	1	2.0	2.0	0.0	1.0	3.0
0.0	800.995	97.044556	100.0	0	0.0	0.0	0.203	1.0	97.173615	2.368	1	2.0	2.0	0.0	1.0	3.0
0.0	800.995	97.044556	100.0	0	0.0	0.0	0.202	1.0	97.173615	2.368	1	2.0	2.0	0.0	1.0	3.0
0.0	800.995	97.044556	100.0	0	0.0	0.0	0.202	1.0	97.24696	2.2	1	2.0	2.0	8.0	1.0	3.0
0.0	800.995	97.044556	100.0	0	0.0	0.0	0.201	1.0	97.24696	1.9	1	2.0	2.0	8.0	1.0	3.0
0.0	800.995	97.044556	100.0	0	0.0	0.0	0.2	0.0	97.042	1.9	1	2.0	2.0	0.0	1.0	3.0
0.0	800.995	97.044556	100.0	0	0.0	0.0	0.199	0.0	96.85942	1.765	1	2.0	2.0	0.0	1.0	3.0
0.0	800.995	97.044556	100.0	0	0.0	0.0	0.197	0.0	96.85942	1.524	1	2.0	2.0	0.0	1.0	3.0
0.0	800.995	97.044556	100.0	0	0.0	0.0	0.196	0.0	97.63388	1.524	1	2.0	2.0	0.0	1.0	3.0
0.0	800.995	97.044556	100.0	0	0.0	0.0	0.194	0.0	96.844406	1.316	1	2.0	2.0	0.0	1.0	3.0
0.0	800.995	97.044556	100.0	0	0.0	0.0	0.192	0.0	96.844406	1.316	1	2.0	2.0	0.0	1.0	3.0
0.0	800.995	97.044556	100.0	0	0.0	0.0	0.19	0.0	96.475235	1.224	1	2.0	2.0	0.0	1.0	3.0
0.0	800.995	97.044556	100.0	0	0.0	0.0	0.188	0.0	96.39888	1.056	1	2.0	2.0	0.0	1.0	3.0
0.0	800.995	97.044556	100.0	0	0.0	0.0	0.185	0.0	96.87644	1.056	1	2.0	2.0	0.0	1.0	3.0
0.0	800.995	97.044556	100.0	0	0.0	0.0	0.183	0.0	97.23541	0.981	1	2.0	2.0	0.0	1.0	3.0
0.0	800.995	97.044556	100.0	0	0.0	0.0	0.18	0.0	97.23541	0.848	1	2.0	2.0	0.0	1.0	3.0
0.0	800.995	97.044556	100.0	0	0.0	0.0	0.177	0.0	97.47051	0.848	1	2.0	2.0	0.0	1.0	3.0
0.0	800.995	97.044556	100.0	0	0.0	0.0	0.174	0.0	98.66801	0.787	1	2.0	2.0	0.0	1.0	3.0
0.0	800.995	97.044556	100.0	0	0.0	0.0	0.171	0.0	98.66801	0.68	1	2.0	2.0	0.0	1.0	3.0
0.0	800.995	97.044556	100.0	0	0.0	0.0	0.168	0.0	98.59784	0.68	1	2.0	2.0	0.0	1.0	3.0
0.0	800.995	97.044556	100.0	0	0.0	0.0	0.165	0.0	98.17448	0.587	1	2.0	2.0	0.0	1.0	3.0
0.0	800.995	97.044556	100.0	0	0.0	0.0	0.161	0.0	97.743126	0.587	1	2.0	2.0	0.0	1.0	3.0
0.0	800.995	97.044556	100.0	0	0.0	0.0	0.158	0.0	96.68636	0.545	1	2.0	2.0	0.0	1.0	3.0
0.0	800.995	97.044556	100.0	0	0.0	0.0	0.154	0.0	97.17814	0.471	1	2.0	2.0	0.0	1.0	3.0
0.0	800.995	97.044556	100.0	0	0.0	0.0	0.151	0.0	96.38813	0.471	1	2.0	2.0	0.0	1.0	3.0
0.0	800.995	97.044556	100.0	0	0.0	0.0	0.147	0.0	96.77309	0.437	1	2.0	2.0	0.0	1.0	3.0
0.0	800.995	97.044556	100.0	0	0.0	0.0	0.144	0.0	96.37429	0.437	1	2.0	2.0	0.0	1.0	3.0
0.0	800.995	97.044556	100.0	0	0.0	0.0	0.14	0.0	97.35647	0.377	1	2.0	2.0	0.0	1.0	3.0
0.0	800.995	97.044556	100.0	0	0.0	0.0	0.136	0.0	97.35647	0.351	1	2.0	2.0	0.0	1.0	3.0
0.0	800.995	97.044556	100.0	0	0.0	0.0	0.132	0.0	96.089455	0.351	1	2.0	2.0	0.0	1.0	3.0
0.0	800.995	97.044556	100.0	0	0.0	0.0	0.128	0.0	95.44558	0.303	1	2.0	2.0	0.0	1.0	3.0
0.0	800.995	97.044556	100.0	0	0.0	0.0	0.125	0.0	95.44558	0.281	1	2.0	2.0	0.0	1.0	3.0
0.0	800.995	97.044556	100.0	0	0.0	0.0	0.121	0.0	95.218124	0.281	1	2.0	2.0	0.0	1.0	3.0
0.0	800.995	97.044556	100.0	0	0.0	0.0	0.118	0.0	96.03971	0.242	1	2.0	2.0	0.0	1.0	3.0
0.0	800.995	97.044556	100.0	0	0.0	0.0	0.114	0.0	96.03971	0.242	1	2.0	2.0	0.0	1.0	3.0
0.0	800.995	97.044556	100.0	0	0.0	0.0	0.111	0.0	96.56261	0.225	1	2.0	2.0	0.0	1.0	3.0
0.0	800.995	97.044556	100.0	0	0.0	0.0	0.107	0.0	96.56261	0.194	1	2.0	2.0	0.0	1.0	3.0
0.0	800.995	97.044556	100.0	0	0.0	0.0	0.104	0.0	96.87299	0.194	1	2.0	2.0	0.0	1.0	3.0
0.0	800.995	97.044556	100.0	0	0.0	0.0	0.101	0.0	97.86462	0.168	1	2.0	2.0	0.0	1.0	3.0
0.0	800.995	97.044556	100.0	0	0.0	0.0	0.097	0.0	97.86462	0.156	1	2.0	2.0	0.0	1.0	3.0
0.0	800.995	97.044556	100.0	0	0.0	0.0	0.094	0.0	97.08139	0.156	1	2.0	2.0	0.0	1.0	3.0
0.0	800.995	97.044556	100.0	0	0.0	0.0	0.091	0.0	97.88224	0.134	1	2.0	2.0	0.0	1.0	3.0
0.0	800.995	97.044556	100.0	0	0.0	0.0	0.089	0.0	97.88224	0.134	1	2.0	2.0	0.0	1.0	3.0
0.0	800.995	97.044556	100.0	0	0.0	0.0	0.086	0.0	97.70407	0.125	1	2.0	2.0	0.0	1.0	3.0
0.0	800.995	97.044556	100.0	0	0.0	0.0	0.083	0.0	97.70407	0.107	1	2.0	2.0	0.0	1.0	3.0
0.0	800.995	97.044556	100.0	0	0.0	0.0	0.081	0.0	97.523674	0.107	1	2.0	2.0	0.0	1.0	3.0
0.0	800.995	97.044556	100.0	0	0.0	0.0	0.078	0.0	98.046326	0.1	1	2.0	2.0	0.0	1.0	3.0
0.0	800.995	97.044556	100.0	0	0.0	0.0	0.076	0.0	98.046326	0.086	1	2.0	2.0	0.0	1.0	3.0
0.0	800.995	97.044556	100.0	0	0.0	0.0	0.073	0.0	98.75327	0.086	1	2.0	2.0	0.0	1.0	3.0
0.0	800.995	97.044556	100.0	0	0.0	0.0	0.071	0.0	98.49885	0.074	1	2.0	2.0	0.0	1.0	3.0
0.0	800.995	97.044556	100.0	0	0.0	0.0	0.068	0.0	98.49885	0.074	1	2.0	2.0	0.0	1.0	3.0
0.0	800.995	97.044556	100.0	0	0.0	0.0	0.066	0.0	98.5229	0.069	1	2.0	2.0	0.0	1.0	3.0
0.0	800.995	97.044556	100.0	0	0.0	0.0	0.063	0.0	98.90036	0.059	1	2.0	2.0	0.0	1.0	3.0
0.0	800.995	97.044556	100.0	0	0.0	0.0	0.061	0.0	98.45786	0.059	1	2.0	2.0	0.0	1.0	3.0
0.0	800.995	97.044556	100.0	0	0.0	0.0	0.058	0.0	98.350624	0.055	1	2.0	2.0	0.0	1.0	3.0
0.0	800.995	97.044556	100.0	0	0.0	0.0	0.056	0.0	98.350624	0.047	1	2.0	2.0	0.0	1.0	3.0
0.0	800.995	97.044556	100.0	0	0.0	0.0	0.053	0.0	98.485115	0.047	1	2.0	2.0	0.0	1.0	3.0
0.0	800.995	97.044556	100.0	0	0.0	0.0	0.05	0.0	99.19932	0.044	1	2.0	2.0	0.0	1.0	3.0
0.0	800.995	97.044556	100.0	0	0.0	0.0	0.048	0.0	99.19932	0.038	1	2.0	2.0	0.0	1.0	3.0
0.0	800.995	97.044556	100.0	0	0.0	0.0	0.045	0.0	98.539635	0.038	1	2.0	2.0	0.0	1.0	3.0
0.0	800.995	97.044556	100.0	0	0.0	0.0	0.042	0.0	98.539635	0.032	1	2.0	2.0	0.0	1.0	3.0
0.0	800.995	97.044556	100.0	0	0.0	0.0	0.04	0.0	98.02267	0.032	1	2.0	2.0	0.0	1.0	3.0
0.0	800.995	97.044556	100.0	0	0.0	0.0	0.037	0.0	97.32976	0.03	1	2.0	2.0	0.0	1.0	3.0
0.0	800.995	97.044556	100.0	0	0.0	0.0	0.034	0.0	97.32976	0.026	1	2.0	2.0	0.0	1.0	3.0
0.0	800.995	97.044556	100.0	0	0.0	0.0	0.032	0.0	97.16728	0.026	1	2.0	2.0	0.0	1.0	3.0
0.0	800.995	97.044556	100.0	0	0.0	0.0	0.029	0.0	97.03619	0.024	1	2.0	2.0	0.0	1.0	3.0
0.0	800.995	97.044556	100.0	0	0.0	0.0	0.026	0.0	97.03619	0.024	1	2.0	2.0	0.0	1.0	3.0
0.0	800.995	97.044556	100.0	0	0.0	0.0	0.024	0.0	96.44821	0.02	1	2.0	2.0	0.0	1.0	3.0
0.0	800.995	97.044556	100.0	0	0.0	0.0	0.021	0.0	96.44821	0.019	1	2.0	2.0	0.0	1.0	3.0
0.0	800.995	97.044556	100.0	0	0.0	0.0	0.019	0.0	95.420166	0.019	1	2.0	2.0	0.0	1.0	3.0
0.0	800.995	97.044556	100.0	0	0.0	0.0	0.016	0.0	97.071266	0.016	1	2.0	2.0	0.0	1.0	3.0
0.0	800.995	97.044556	100.0	0	0.0	0.0	0.014	0.0	97.071266	0.015	1	2.0	2.0	0.0	1.0	3.0
0.0	800.995	97.044556	100.0	0	0.0	0.0	0.011	0.0	97.291695	0.015	1	2.0	2.0	0.0	1.0	3.0
0.0	800.995	97.044556	100.0	0	0.0	0.0	0.009	0.0	96.71805	0.012	1	2.0	2.0	0.0	1.0	3.0
0.0	800.995	97.044556	100.0	0	0.0	0.0	0.006	0.0	96.71805	0.012	1	2.0	2.0	0.0	1.0	3.0
0.0	800.995	97.044556	100.0	0	0.0	0.0	0.004	0.0	96.74466	0.011	1	2.0	2.0	0.0	1.0	3.0
0.0	800.995	97.044556	100.0	0	0.0	0.0	0.002	0.0	96.74466	0.01	1	2.0	2.0	0.0	1.0	3.0
0.0	800.995	97.044556	100.0	0	0.0	0.0	0.0	0.0	96.67067	0.01	1	2.0	2.0	0.0	1.0	3.0
0.0	800.995	97.044556	100.0	0	0.0	0.0	-0.001	0.0	97.79694	0.008	1	2.0	2.0	0.0	1.0	3.0
0.0	800.995	97.044556	100.0	0	0.0	0.0	-0.003	0.0	97.79694	0.008	1	2.0	2.0	0.0	1.0	3.0
0.0	800.995	97.044556	100.0	0	0.0	0.0	-0.004	0.0	97.06918	0.008	1	2.0	2.0	0.0	1.0	3.0
0.0	800.995	97.044556	100.0	0	0.0	0.0	-0.006	0.0	97.62355	0.006	1	2.0	2.0	0.0	1.0	3.0
0.0	800.995	97.044556	100.0	0	0.0	0.0	-0.008	0.0	97.62355	0.006	1	2.0	2.0	0.0	1.0	3.0
0.0	800.995	97.044556	100.0	0	0.0	0.0	-0.01	0.0	97.34947	0.006	1	2.0	2.0	0.0	1.0	3.0
0.0	800.995	97.044556	100.0	0	0.0	0.0	-0.011	0.0	97.14058	0.005	1	2.0	2.0	0.0	1.0	3.0
0.0	800.995	97.044556	100.0	0	0.0	0.0	-0.013	0.0	96.98696	0.005	1	2.0	2.0	0.0	1.0	3.0
0.0	800.995	97.044556	100.0	0	0.0	0.0	-0.015	0.0	97.73188	0.004	1	2.0	2.0	0.0	1.0	3.0
0.0	800.995	97.044556	100.0	0	0.0	0.0	-0.017	0.0	97.73188	0.004	1	2.0	2.0	0.0	1.0	3.0
0.0	800.995	97.044556	100.0	0	0.0	0.0	-0.019	0.0	97.918785	0.004	1	2.0	2.0	0.0	1.0	3.0
0.0	800.995	97.044556	100.0	0	0.0	0.0	-0.021	0.0	98.72822	0.003	1	2.0	2.0	0.0	1.0	3.0
0.0	800.995	97.044556	100.0	0	0.0	0.0	-0.023	0.0	98.72822	0.003	1	2.0	2.0	0.0	1.0	3.0
0.0	800.995	97.044556	100.0	0	0.0	0.0	-0.024	0.0	98.81731	0.003	1	2.0	2.0	0.0	1.0	3.0
0.0	800.995	97.044556	100.0	0	0.0	0.0	-0.027	0.0	98.54755	0.002	1	2.0	2.0	0.0	1.0	3.0
0.0	800.995	97.044556	100.0	0	0.0	0.0	-0.029	0.0	98.20688	0.002	1	2.0	2.0	0.0	1.0	3.0
0.0	800.995	97.044556	100.0	0	0.0	0.0	-0.031	0.0	98.34192	0.002	1	2.0	2.0	0.0	1.0	3.0
0.0	800.995	97.044556	100.0	0	0.0	0.0	-0.033	0.0	97.5336	0.001	1	2.0	2.0	0.0	1.0	3.0
0.0	800.995	97.044556	100.0	0	0.0	0.0	-0.035	0.0	97.79591	0.001	1	2.0	2.0	0.0	1.0	3.0
0.0	800.995	97.044556	100.0	0	0.0	0.0	-0.037	0.0	97.305405	0.001	1	2.0	2.0	0.0	1.0	3.0
0.0	800.995	97.044556	100.0	0	0.0	0.0	-0.04	0.0	97.305405	0.001	1	2.0	2.0	0.0	1.0	3.0
0.0	800.995	97.044556	100.0	0	0.0	0.0	-0.042	0.0	97.33714	0.001	1	2.0	2.0	0.0	1.0	3.0
0.0	800.995	97.044556	100.0	0	0.0	0.0	-0.044	0.0	97.33714	0.001	1	2.0	2.0	0.0	1.0	3.0
0.0	800.995	97.044556	100.0	0	0.0	0.0	-0.046	0.0	96.82306	0.001	1	2.0	2.0	0.0	1.0	3.0
0.0	800.995	97.044556	100.0	0	0.0	0.0	-0.048	0.0	96.53299	0.0	1	2.0	2.0	0.0	1.0	3.0
0.0	800.995	97.044556	100.0	0	0.0	0.0	-0.049	0.0	96.53299	0.0	1	2.0	2.0	0.0	1.0	3.0
0.0	800.995	97.044556	100.0	0	0.0	0.0	-0.051	0.0	96.36836	0.0	1	2.0	2.0	0.0	1.0	3.0
0.0	800.995	97.044556	100.0	0	0.0	0.0	-0.052	0.0	96.37169	0.0	1	2.0	2.0	0.0	1.0	3.0
0.0	800.995	97.044556	100.0	0	0.0	0.0	-0.054	0.0	96.37169	0.0	1	2.0	2.0	0.0	1.0	3.0
0.0	800.995	97.044556	100.0	0	0.0	0.0	-0.055	0.0	97.46892	0.0	1	2.0	2.0	0.0	1.0	3.0
0.0	800.995	97.044556	100.0	0	0.0	0.0	-0.056	0.0	97.46892	0.0	1	2.0	2.0	0.0	1.0	3.0
0.0	800.995	97.044556	100.0	0	0.0	0.0	-0.056	0.0	97.79205	0.0	1	2.0	2.0	0.0	1.0	3.0
0.0	800.995	97.044556	100.0	0	0.0	0.0	-0.057	0.0	98.15709	0.0	1	2.0	2.0	0.0	1.0	3.0
0.0	800.995	97.044556	100.0	0	0.0	0.0	-0.057	0.0	98.15709	0.0	1	2.0	2.0	0.0	1.0	3.0
0.0	800.995	97.044556	100.0	0	0.0	0.0	-0.058	0.0	98.273056	0.0	1	2.0	2.0	0.0	1.0	3.0
0.0	800.995	97.044556	100.0	0	0.0	0.0	-0.058	0.0	97.68061	0.0	1	2.0	2.0	0.0	1.0	3.0
0.0	800.995	97.044556	100.0	0	0.0	0.0	-0.057	0.0	97.68061	0.0	1	2.0	2.0	0.0	1.0	3.0
0.0	800.995	97.044556	100.0	0	0.0	0.0	-0.057	0.0	98.197044	0.0	1	2.0	2.0	2.0	1.0	3.0
0.0	800.995	97.044556	100.0	0	0.0	0.0	-0.057	0.0	98.197044	0.0	1	2.0	2.0	2.0	1.0	3.0
0.0	800.995	97.044556	100.0	0	0.0	0.0	-0.056	0.0	97.22236	0.0	1	2.0	2.0	4.0	1.0	3.0
12472.772	898.03955	97.044556	100.0	0	0.0	0.0	-0.056	0.0	97.54657	0.0	1	2.0	2.0	4.0	1.0	3.0
12472.772	898.03955	97.044556	100.0	0	0.0	0.0	-0.055	0.0	97.54657	0.0	1	2.0	2.0	4.0	1.0	3.0
12472.772	898.03955	97.044556	100.0	0	0.0	0.0	-0.055	0.0	98.3806	0.0	1	2.0	2.0	4.0	1.0	3.0
12472.772	898.03955	97.044556	100.0	0	0.0	0.0	-0.054	0.0	97.18375	0.882	1	2.0	2.0	4.0	1.0	3.0
12472.772	898.03955	97.044556	100.0	0	0.0	0.0	-0.053	0.0	97.18375	0.882	1	2.0	2.0	4.0	1.0	3.0
12472.772	898.03955	97.044556	100.0	0	0.0	0.0	-0.053	0.0	97.28564	1.703	1	2.0	2.0	4.0	1.0	3.0
12472.772	898.03955	97.044556	100.0	0	0.0	0.0	-0.052	0.0	97.28564	3.175	1	2.0	2.0	4.0	1.0	3.0
12472.772	898.03955	97.044556	100.0	0	0.0	0.0	-0.052	0.0	98.11647	3.175	1	2.0	2.0	4.0	1.0	3.0
12472.772	898.03955	97.044556	100.0	0	0.0	0.0	-0.051	0.0	97.945404	3.832	1	2.0	2.0	4.0	1.0	3.0
12472.772	898.03955	97.044556	100.0	0	0.0	0.0	-0.05	0.0	97.945404	5.014	1	2.0	2.0	4.0	1.0	3.0
12472.772	898.03955	97.044556	100.0	0	0.0	0.0	-0.05	0.0	98.13502	5.014	1	2.0	2.0	4.0	1.0	3.0
12472.772	898.03955	97.044556	100.0	0	0.0	0.0	-0.049	0.0	96.94719	5.542	1	2.0	2.0	4.0	1.0	3.0
12472.772	898.03955	97.044556	100.0	0	0.0	0.0	-0.048	0.0	96.94719	5.542	1	2.0	2.0	4.0	1.0	3.0
12472.772	898.03955	97.044556	100.0	0	0.0	0.0	-0.047	0.0	96.61441	6.49	1	2.0	2.0	4.0	1.0	3.0
12472.772	898.03955	97.044556	100.0	0	0.0	0.0	-0.046	0.0	96.61441	6.913	1	2.0	2.0	4.0	1.0	3.0
12472.772	898.03955	97.044556	100.0	0	0.0	0.0	-0.046	0.0	97.15599	6.913	1	2.0	2.0	4.0	1.0	3.0
12472.772	898.03955	97.044556	100.0	0	0.0	0.0	-0.045	0.0	97.62432	7.675	1	2.0	2.0	4.0	1.0	3.0
12472.772	898.03955	97.044556	100.0	0	0.0	0.0	-0.043	0.0	97.62432	8.014	1	2.0	2.0	4.0	1.0	3.0
12472.772	898.03955	97.044556	100.0	0	0.0	0.0	-0.042	0.0	98.53849	8.014	1	2.0	2.0	4.0	1.0	3.0
12472.772	898.03955	97.044556	100.0	0	0.0	0.0	-0.041	0.0	97.875946	8.625	1	2.0	2.0	4.0	1.0	3.0
12472.772	898.03955	97.044556	100.0	0	0.0	0.0	-0.039	0.0	97.875946	8.625	1	2.0	2.0	4.0	1.0	3.0
12472.772	898.03955	97.044556	100.0	0	0.0	0.0	-0.037	0.0	96.97002	9.152	1	2.0	2.0	4.0	1.0	3.0
12472.772	898.03955	97.044556	100.0	0	0.0	0.0	-0.035	0.0	96.97002	9.388	1	2.0	2.0	4.0	1.0	3.0
12472.772	898.03955	97.044556	100.0	0	0.0	0.0	-0.033	0.0	96.69217	9.388	1	2.0	2.0	4.0	1.0	3.0
12472.772	898.03955	97.044556	100.0	0	0.0	0.0	-0.03	0.0	96.55883	9.811	1	2.0	2.0	4.0	1.0	3.0
12472.772	898.03955	97.044556	100.0	0	0.0	0.0	-0.028	0.0	96.55883	9.999	1	2.0	2.0	4.0	1.0	3.0
12472.772	898.03955	97.044556	100.0	0	0.0	0.0	-0.025	0.0	95.96962	9.999	1	2.0	2.0	4.0	1.0	3.0
12472.772	898.03955	97.044556	100.0	0	0.0	0.0	-0.022	0.0	96.930756	10.34	1	2.0	2.0	4.0	1.0	3.0
12472.772	898.03955	97.044556	100.0	0	0.0	0.0	-0.019	0.0	96.930756	10.34	1	2.0	2.0	4.0	1.0	3.0
12472.772	898.03955	97.044556	100.0	0	0.0	0.0	-0.015	0.0	96.568436	10.492	1	2.0	2.0	4.0	1.0	3.0
12472.772	898.03955	97.044556	100.0	0	0.0	0.0	-0.012	0.0	96.568436	10.764	1	2.0	2.0	4.0	1.0	3.0
12472.772	898.03955	97.044556	100.0	0	0.0	0.0	-0.008	0.0	96.26359	10.764	1	2.0	2.0	4.0	1.0	3.0
12472.772	898.03955	97.044556	100.0	0	0.0	0.0	-0.004	0.0	96.57587	10.886	1	2.0	2.0	5.0	1.0	3.0
12472.772	898.03955	97.044556	100.0	0	0.0	0.0	-0.001	0.0	96.57587	11.105	1	2.0	2.0	5.0	1.0	3.0
12472.772	898.03955	97.044556	100.0	0	0.0	0.0	0.003	0.0	96.070114	11.105	1	2.0	2.0	5.0	1.0	3.0
12472.772	898.03955	97.044556	100.0	0	0.0	0.0	0.007	0.0	96.90466	11.293	1	2.0	2.0	5.0	1.0	3.0
12472.772	898.03955	97.044556	100.0	0	0.0	0.0	0.012	0.0	96.90466	11.293	1	2.0	2.0	5.0	1.0	3.0
12472.772	898.03955	97.044556	100.0	0	0.0	0.0	0.016	0.0	96.284485	11.377	1	2.0	2.0	5.0	1.0	3.0
12472.772	898.03955	97.044556	100.0	0	0.0	0.0	0.02	0.0	96.284485	11.529	1	2.0	2.0	5.0	1.0	3.0
12472.772	898.03955	97.044556	100.0	0	0.0	0.0	0.025	0.0	95.996735	11.529	1	2.0	2.0	5.0	1.0	3.0
12472.772	898.03955	97.044556	100.0	0	0.0	0.0	0.03	0.0	95.44569	11.598	1	2.0	2.0	5.0	1.0	3.0
12472.772	898.03955	97.044556	100.0	0	0.0	0.0	0.034	0.0	95.44569	11.719	1	2.0	2.0	5.0	1.0	3.0
12472.772	898.03955	97.044556	100.0	0	0.0	0.0	0.039	0.0	95.85789	11.719	1	2.0	2.0	5.0	1.0	3.0
12472.772	898.03955	97.044556	100.0	0	0.0	0.0	0.043	0.0	95.550934	11.773	1	2.0	2.0	5.0	1.0	3.0
12472.772	898.03955	97.044556	100.0	0	0.0	0.0	0.048	0.0	95.550934	11.773	1	2.0	2.0	5.0	1.0	3.0
12472.772	898.03955	97.044556	100.0	0	0.0	0.0	0.052	0.0	95.595406	11.87	1	2.0	2.0	5.0	1.0	3.0
12472.772	898.03955	97.044556	100.0	0	0.0	0.0	0.056	0.0	95.595406	11.915	1	2.0	2.0	5.0	1.0	3.0
12472.772	898.03955	97.044556	100.0	0	0.0	0.0	0.061	0.0	95.22655	11.915	1	2.0	2.0	5.0	1.0	3.0
12472.772	898.03955	97.044556	100.0	0	0.0	0.0	0.065	0.0	95.44435	11.956	1	2.0	2.0	5.0	1.0	3.0
12472.772	898.03955	97.044556	100.0	0	0.0	0.0	0.069	0.0	95.44435	12.028	1	2.0	2.0	5.0	1.0	3.0
12472.772	898.03955	97.044556	100.0	0	0.0	0.0	0.073	0.0	95.47042	12.028	1	2.0	2.0	5.0	1.0	3.0
12472.772	898.03955	97.044556	100.0	0	0.0	0.0	0.078	0.0	95.78597	12.091	1	2.0	2.0	5.0	1.0	3.0
12472.772	898.03955	97.044556	100.0	0	0.0	0.0	0.082	0.0	95.78597	12.091	1	2.0	2.0	5.0	1.0	3.0
12472.772	898.03955	97.044556	100.0	0	0.0	0.0	0.085	0.0	96.223785	12.118	1	2.0	2.0	5.0	1.0	3.0
12472.772	898.03955	97.044556	100.0	0	0.0	0.0	0.089	0.0	96.09398	12.17	1	2.0	2.0	5.0	1.0	3.0
12472.772	898.03955	97.044556	100.0	0	0.0	0.0	0.093	0.0	96.49401	12.17	1	2.0	2.0	5.0	1.0	3.0
12472.772	898.03955	97.044556	100.0	0	0.0	0.0	0.097	0.0	96.74041	12.192	1	2.0	2.0	5.0	1.0	3.0
12472.772	898.03955	97.044556	100.0	0	0.0	0.0	0.1	0.0	96.74041	12.233	1	2.0	2.0	5.0	1.0	3.0
12472.772	898.03955	97.044556	100.0	0	0.0	0.0	0.104	0.0	96.63721	12.233	1	2.0	2.0	5.0	1.0	3.0
12472.772	898.03955	97.044556	100.0	0	0.0	0.0	0.107	0.0	96.9421	12.268	1	2.0	2.0	5.0	1.0	3.0
12472.772	898.03955	97.044556	100.0	0	0.0	0.0	0.11	0.0	96.9421	12.268	1	2.0	2.0	5.0	1.0	3.0
12472.772	898.03955	97.044556	100.0	0	0.0	0.0	0.114	0.0	96.35542	12.283	1	2.0	2.0	5.0	1.0	3.0
12472.772	898.03955	97.044556	100.0	0	0.0	0.0	0.117	0.0	96.35542	12.311	1	2.0	2.0	5.0	1.0	3.0
12472.772	898.03955	97.044556	100.0	0	0.0	0.0	0.12	0.0	96.70564	12.311	1	2.0	2.0	5.0	1.0	3.0
12472.772	898.03955	97.044556	100.0	0	0.0	0.0	0.123	0.0	96.03297	12.323	1	2.0	2.0	5.0	1.0	3.0
12472.772	898.03955	97.044556	100.0	0	0.0	0.0	0.126	0.0	96.03297	12.346	1	2.0	2.0	5.0	1.0	3.0
12472.772	898.03955	97.044556	100.0	0	0.0	0.0	0.129	0.0	97.013405	12.346	1	2.0	2.0	5.0	1.0	3.0
12472.772	898.03955	97.044556	100.0	0	0.0	0.0	0.132	0.0	97.28418	12.356	1	2.0	2.0	5.0	1.0	3.0
12472.772	898.03955	97.044556	100.0	0	0.0	0.0	0.134	0.0	97.28418	12.356	1	2.0	2.0	5.0	1.0	3.0
12472.772	898.03955	97.044556	100.0	0	0.0	0.0	0.137	0.0	95.98421	12.375	1	2.0	2.0	5.0	1.0	3.0
12472.772	898.03955	97.044556	100.0	0	0.0	0.0	0.14	0.0	95.98421	12.382	1	2.0	2.0	5.0	1.0	3.0
12472.772	898.03955	97.044556	100.0	0	0.0	0.0	0.143	0.0	96.39045	12.382	1	2.0	2.0	5.0	1.0	3.0
12472.772	898.03955	97.044556	100.0	0	0.0	0.0	0.146	0.0	96.942406	12.396	1	2.0	2.0	5.0	1.0	3.0
12472.772	898.03955	97.044556	100.0	0	0.0	0.0	0.148	0.0	96.942406	12.403	1	2.0	2.0	5.0	1.0	3.0
12472.772	898.03955	97.044556	100.0	0	0.0	0.0	0.151	0.0	96.946495	12.403	1	2.0	2.0	5.0	1.0	3.0
12472.772	898.03955	97.044556	100.0	0	0.0	0.0	0.154	0.0	97.296295	12.415	1	2.0	2.0	6.0	1.0	3.0
12472.772	898.03955	97.044556	100.0	0	0.0	0.0	0.156	0.0	97.296295	12.415	1	2.0	2.0	6.0	1.0	3.0
12472.772	898.03955	97.044556	100.0	0	0.0	0.0	0.159	0.0	96.71526	12.424	1	3.0	2.0	7.0	1.0	3.0
12472.772	898.03955	97.044556	100.0	0	0.0	0.0	0.162	0.0	96.71526	12.43	1	3.0	2.0	7.0	1.0	3.0
0.0	898.03955	97.044556	100.0	0	0.0	0.0	0.164	0.0	96.88739	12.43	1	3.0	2.0	0.0	1.0	3.0
0.0	898.03955	97.044556	100.0	0	0.0	0.0	0.167	0.0	96.72807	12.434	1	3.0	2.0	0.0	1.0	3.0
0.0	898.03955	97.044556	100.0	0	0.0	0.0	0.17	0.0	96.72807	11.559	1	3.0	2.0	0.0	1.0	3.0
0.0	898.03955	97.044556	100.0	0	0.0	0.0	0.172	0.0	96.162796	11.559	1	3.0	2.0	0.0	1.0	3.0
0.0	898.03955	97.044556	100.0	0	0.0	0.0	0.174	0.0	96.18292	9.982	1	3.0	2.0	0.0	1.0	3.0
0.0	898.03955	97.044556	100.0	0	0.0	0.0	0.176	0.0	96.18292	9.982	1	3.0	2.0	0.0	1.0	3.0
0.0	898.03955	97.044556	100.0	0	0.0	0.0	0.178	0.0	96.149925	9.276	1	3.0	2.0	0.0	1.0	3.0
0.0	898.03955	97.044556	100.0	0	0.0	0.0	0.18	0.0	96.149925	8.01	1	3.0	2.0	0.0	1.0	3.0
0.0	898.03955	97.044556	100.0	0	0.0	0.0	0.182	0.0	96.770935	8.01	1	3.0	2.0	0.0	1.0	3.0
0.0	898.03955	97.044556	100.0	0	0.0	0.0	0.184	0.0	97.378746	7.443	1	3.0	2.0	0.0	1.0	3.0
0.0	898.03955	97.044556	100.0	0	0.0	0.0	0.186	0.0	96.908356	6.429	1	3.0	2.0	0.0	1.0	3.0
0.0	898.03955	97.044556	100.0	0	0.0	0.0	0.187	0.0	98.08806	6.429	1	3.0	2.0	0.0	1.0	3.0
0.0	898.03955	97.044556	100.0	0	0.0	0.0	0.188	0.0	99.10579	5.974	1	3.0	2.0	0.0	1.0	3.0
0.0	898.03955	97.044556	100.0	0	0.0	0.0	0.19	0.0	99.10579	5.974	1	3.0	2.0	0.0	1.0	3.0
0.0	898.03955	97.044556	100.0	0	0.0	0.0	0.19	0.0	98.68349	5.158	1	3.0	2.0	0.0	1.0	3.0
0.0	898.03955	97.044556	100.0	0	0.0	0.0	0.191	0.0	98.68349	4.456	1	3.0	2.0	0.0	1.0	3.0
0.0	898.03955	97.044556	100.0	0	0.0	0.0	0.191	0.0	98.43354	4.456	1	3.0	2.0	0.0	1.0	3.0
0.0	898.03955	97.044556	100.0	0	0.0	0.0	0.192	0.0	98.792404	4.141	1	3.0	2.0	0.0	1.0	3.0
0.0	898.03955	97.044556	100.0	0	0.0	0.0	0.192	0.0	98.792404	3.575	1	3.0	2.0	0.0	1.0	3.0
0.0	898.03955	97.044556	100.0	0	0.0	0.0	0.192	0.0	98.37577	3.575	1	3.0	2.0	0.0	1.0	3.0
0.0	898.03955	97.044556	100.0	0	0.0	0.0	0.192	0.0	98.51357	3.322	1	3.0	2.0	0.0	1.0	3.0
0.0	898.03955	97.044556	100.0	0	0.0	0.0	0.191	0.0	98.51357	3.322	1	3.0	2.0	0.0	1.0	3.0
0.0	898.03955	97.044556	100.0	0	0.0	0.0	0.191	0.0	98.37273	2.869	1	3.0	2.0	8.0	1.0	3.0
0.0	898.03955	97.044556	100.0	0	0.0	0.0	0.19	0.0	98.37273	2.477	1	3.0	2.0	8.0	1.0	3.0
0.0	898.03955	97.044556	100.0	0	0.0	0.0	0.189	0.0	97.8492	2.477	1	3.0	2.0	0.0	1.0	3.0
0.0	898.03955	97.044556	100.0	0	0.0	0.0	0.188	0.0	97.62103	2.302	1	3.0	2.0	0.0	1.0	3.0
0.0	898.03955	97.044556	100.0	0	0.0	0.0	0.187	0.0	97.62103	1.988	1	3.0	2.0	0.0	1.0	3.0
0.0	898.03955	97.044556	100.0	0	0.0	0.0	0.186	0.0	97.772285	1.988	1	3.0	2.0	0.0	1.0	3.0
0.0	898.03955	97.044556	100.0	0	0.0	0.0	0.185	0.0	98.072525	1.847	1	3.0	2.0	0.0	1.0	3.0
0.0	898.03955	97.044556	100.0	0	0.0	0.0	0.183	0.0	98.18949	1.847	1	3.0	2.0	0.0	1.0	3.0
0.0	898.03955	97.044556	100.0	0	0.0	0.0	0.182	0.0	98.06345	1.595	1	3.0	2.0	0.0	1.0	3.0
0.0	898.03955	97.044556	100.0	0	0.0	0.0	0.18	0.0	98.06345	1.482	1	3.0	2.0	0.0	1.0	3.0
0.0	898.03955	97.044556	100.0	0	0.0	0.0	0.179	0.0	97.338135	1.482	1	3.0	2.0	0.0	1.0	3.0
0.0	898.03955	97.044556	100.0	0	0.0	0.0	0.177	0.0	97.591034	1.28	1	3.0	2.0	0.0	1.0	3.0
0.0	898.03955	97.044556	100.0	0	0.0	0.0	0.176	0.0	97.591034	1.189	1	3.0	2.0	0.0	1.0	3.0
0.0	898.03955	97.044556	100.0	0	0.0	0.0	0.174	0.0	97.650314	1.189	1	3.0	2.0	0.0	1.0	3.0
0.0	898.03955	97.044556	100.0	0	0.0	0.0	0.173	0.0	97.78538	1.027	1	3.0	2.0	0.0	1.0	3.0
0.0	898.03955	97.044556	100.0	0	0.0	0.0	0.171	0.0	97.78538	1.027	1	3.0	2.0	0.0	1.0	3.0
0.0	898.03955	97.044556	100.0	0	0.0	0.0	0.169	0.0	98.24625	0.886	1	3.0	2.0	0.0	1.0	3.0
0.0	898.03955	97.044556	100.0	0	0.0	0.0	0.168	0.0	98.24625	0.824	1	3.0	2.0	0.0	1.0	3.0
0.0	898.03955	97.044556	100.0	0	0.0	0.0	0.166	0.0	97.50398	0.824	1	3.0	2.0	0.0	1.0	3.0
0.0	898.03955	97.044556	100.0	0	0.0	0.0	0.164	0.0	98.02738	0.711	1	3.0	2.0	0.0	1.0	3.0
0.0	898.03955	97.044556	100.0	0	0.0	0.0	0.162	0.0	98.02738	0.661	1	3.0	2.0	0.0	1.0	3.0
0.0	898.03955	97.044556	100.0	0	0.0	0.0	0.16	0.0	98.286125	0.661	1	3.0	2.0	0.0	1.0	3.0
0.0	898.03955	97.044556	100.0	0	0.0	0.0	0.158	0.0	97.849434	0.57	1	3.0	2.0	0.0	1.0	3.0
0.0	898.03955	97.044556	100.0	0	0.0	0.0	0.156	0.0	98.06072	0.57	1	3.0	2.0	0.0	1.0	3.0
0.0	898.03955	97.044556	100.0	0	0.0	0.0	0.154	0.0	98.51053	0.53	1	3.0	2.0	0.0	1.0	3.0
0.0	898.03955	97.044556	100.0	0	0.0	0.0	0.152	0.0	98.51053	0.457	1	3.0	2.0	0.0	1.0	3.0
0.0	898.03955	97.044556	100.0	0	0.0	0.0	0.15	0.0	98.729126	0.457	1	3.0	2.0	0.0	1.0	3.0
0.0	898.03955	97.044556	100.0	0	0.0	0.0	0.148	0.0	99.36276	0.395	1	3.0	2.0	0.0	1.0	3.0
0.0	898.03955	97.044556	100.0	0	0.0	0.0	0.146	0.0	99.36276	0.367	1	3.0	2.0	0.0	1.0	3.0
0.0	898.03955	97.044556	100.0	0	0.0	0.0	0.143	0.0	98.916084	0.367	1	3.0	2.0	0.0	1.0	3.0
0.0	898.03955	97.044556	100.0	0	0.0	0.0	0.141	0.0	99.12122	0.317	1	3.0	2.0	0.0	1.0	3.0
0.0	898.03955	97.044556	100.0	0	0.0	0.0	0.139	0.0	99.12122	0.317	1	3.0	2.0	0.0	1.0	3.0
0.0	898.03955	97.044556	100.0	0	0.0	0.0	0.136	0.0	99.8095	0.294	1	3.0	2.0	0.0	1.0	3.0
0.0	898.03955	97.044556	100.0	0	0.0	0.0	0.134	0.0	99.8095	0.254	1	3.0	2.0	0.0	1.0	3.0
0.0	898.03955	97.044556	100.0	0	0.0	0.0	0.132	0.0	99.396034	0.254	1	3.0	2.0	0.0	1.0	3.0
0.0	898.03955	97.044556	100.0	0	0.0	0.0	0.13	0.0	99.77143	0.219	1	3.0	2.0	0.0	1.0	3.0
0.0	898.03955	97.044556	100.0	0	0.0	0.0	0.127	0.0	99.77143	0.203	1	3.0	2.0	0.0	1.0	3.0
0.0	898.03955	97.044556	100.0	0	0.0	0.0	0.125	0.0	99.1402	0.203	1	3.0	2.0	0.0	1.0	3.0
0.0	898.03955	97.044556	100.0	0	0.0	0.0	0.123	0.0	99.21581	0.175	1	3.0	2.0	0.0	1.0	3.0
0.0	898.03955	97.044556	100.0	0	0.0	0.0	0.12	0.0	98.63278	0.175	1	3.0	2.0	0.0	1.0	3.0
0.0	898.03955	97.044556	100.0	0	0.0	0.0	0.118	0.0	99.47044	0.163	1	3.0	2.0	0.0	1.0	3.0
0.0	898.03955	97.044556	100.0	0	0.0	0.0	0.115	0.0	99.47044	0.14	1	3.0	2.0	0.0	1.0	3.0
0.0	898.03955	97.044556	100.0	0	0.0	0.0	0.113	0.0	99.23944	0.14	1	3.0	2.0	0.0	1.0	3.0
0.0	898.03955	97.044556	100.0	0	0.0	0.0	0.11	0.0	99.309906	0.121	1	3.0	2.0	0.0	1.0	3.0
0.0	898.03955	97.044556	100.0	0	0.0	0.0	0.108	0.0	99.309906	0.112	1	3.0	2.0	0.0	1.0	3.0
0.0	898.03955	97.044556	100.0	0	0.0	0.0	0.105	0.0	99.20343	0.112	1	3.0	2.0	0.0	1.0	3.0
0.0	898.03955	97.044556	100.0	0	0.0	0.0	0.102	0.0	99.20343	0.097	1	3.0	2.0	0.0	1.0	3.0
0.0	898.03955	97.044556	100.0	0	0.0	0.0	0.1	0.0	98.902405	0.097	1	3.0	2.0	0.0	1.0	3.0
0.0	898.03955	97.044556	100.0	0	0.0	0.0	0.097	0.0	97.9687	0.09	1	3.0	2.0	0.0	1.0	3.0
0.0	898.03955	97.044556	100.0	0	0.0	0.0	0.094	0.0	97.9687	0.077	1	3.0	2.0	0.0	1.0	3.0
0.0	898.03955	97.044556	100.0	0	0.0	0.0	0.091	0.0	97.84003	0.077	1	3.0	2.0	0.0	1.0	3.0
0.0	898.03955	97.044556	100.0	0	0.0	0.0	0.088	0.0	96.724	0.072	1	3.0	2.0	0.0	1.0	3.0
0.0	898.03955	97.044556	100.0	0	0.0	0.0	0.086	0.0	96.724	0.062	1	3.0	2.0	0.0	1.0	3.0
0.0	898.03955	97.044556	100.0	0	0.0	0.0	0.082	0.0	96.9759	0.062	1	3.0	2.0	0.0	1.0	3.0
0.0	898.03955	97.044556	100.0	0	0.0	0.0	0.079	0.0	96.9759	0.057	1	3.0	2.0	0.0	1.0	3.0
0.0	898.03955	97.044556	100.0	0	0.0	0.0	0.076	0.0	97.6158	0.057	1	3.0	2.0	0.0	1.0	3.0
0.0	898.03955	97.044556	100.0	0	0.0	0.0	0.073	0.0	97.490295	0.049	1	3.0	2.0	0.0	1.0	3.0
0.0	898.03955	97.044556	100.0	0	0.0	0.0	0.07	0.0	97.490295	0.046	1	3.0	2.0	0.0	1.0	3.0
0.0	898.03955	97.044556	100.0	0	0.0	0.0	0.066	0.0	96.86152	0.046	1	3.0	2.0	0.0	1.0	3.0
0.0	898.03955	97.044556	100.0	0	0.0	0.0	0.063	0.0	96.565346	0.039	1	3.0	2.0	0.0	1.0	3.0
0.0	898.03955	97.044556	100.0	0	0.0	0.0	0.059	0.0	96.565346	0.034	1	3.0	2.0	0.0	1.0	3.0
0.0	898.03955	97.044556	100.0	0	0.0	0.0	0.056	0.0	95.98612	0.034	1	3.0	2.0	0.0	1.0	3.0
0.0	898.03955	97.044556	100.0	0	0.0	0.0	0.052	0.0	95.98612	0.031	1	3.0	2.0	0.0	1.0	3.0
0.0	898.03955	97.044556	100.0	0	0.0	0.0	0.049	0.0	95.924545	0.031	1	3.0	2.0	0.0	1.0	3.0
0.0	898.03955	97.044556	100.0	0	0.0	0.0	0.046	0.0	97.241936	0.027	1	3.0	2.0	0.0	1.0	3.0
0.0	898.03955	97.044556	100.0	0	0.0	0.0	0.042	0.0	97.241936	0.025	1	3.0	2.0	0.0	1.0	3.0
0.0	898.03955	97.044556	100.0	0	0.0	0.0	0.039	0.0	96.5183	0.025	1	3.0	2.0	0.0	1.0	3.0
0.0	898.03955	97.044556	100.0	0	0.0	0.0	0.035	0.0	97.22457	0.021	1	3.0	2.0	0.0	1.0	3.0
0.0	898.03955	97.044556	100.0	0	0.0	0.0	0.032	0.0	97.22457	0.02	1	3.0	2.0	0.0	1.0	3.0
0.0	898.03955	97.044556	100.0	0	0.0	0.0	0.028	0.0	97.548035	0.02	1	3.0	2.0	0.0	1.0	3.0
0.0	898.03955	97.044556	100.0	0	0.0	0.0	0.025	0.0	97.16611	0.017	1	3.0	2.0	0.0	1.0	3.0
0.0	898.03955	97.044556	100.0	0	0.0	0.0	0.022	0.0	98.11894	0.017	1	3.0	2.0	0.0	1.0	3.0
0.0	898.03955	97.044556	100.0	0	0.0	0.0	0.019	0.0	97.97023	0.015	1	3.0	2.0	0.0	1.0	3.0
0.0	898.03955	97.044556	100.0	0	0.0	0.0	0.015	0.0	97.97023	0.013	1	3.0	2.0	0.0	1.0	3.0
0.0	898.03955	97.044556	100.0	0	0.0	0.0	0.012	0.0	97.98888	0.013	1	3.0	2.0	0.0	1.0	3.0
0.0	898.03955	97.044556	100.0	0	0.0	0.0	0.009	0.0	97.82968	0.011	1	3.0	2.0	0.0	1.0	3.0
0.0	898.03955	97.044556	100.0	0	0.0	0.0	0.006	0.0	97.82968	0.01	1	3.0	2.0	0.0	1.0	3.0
0.0	898.03955	97.044556	100.0	0	0.0	0.0	0.003	0.0	98.16267	0.01	1	3.0	2.0	0.0	1.0	3.0
0.0	898.03955	97.044556	100.0	0	0.0	0.0	0.0	0.0	98.16267	0.009	1	3.0	2.0	0.0	1.0	3.0
0.0	898.03955	97.044556	100.0	0	0.0	0.0	-0.002	0.0	97.94785	0.009	1	3.0	2.0	0.0	1.0	3.0
0.0	898.03955	97.044556	100.0	0	0.0	0.0	-0.005	0.0	98.12299	0.008	1	3.0	2.0	0.0	1.0	3.0
0.0	898.03955	97.044556	100.0	0	0.0	0.0	-0.008	0.0	98.12299	0.007	1	3.0	2.0	0.0	1.0	3.0
0.0	898.03955	97.044556	100.0	0	0.0	0.0	-0.011	0.0	97.28924	0.007	1	3.0	2.0	0.0	1.0	3.0
0.0	898.03955	97.044556	100.0	0	0.0	0.0	-0.014	0.0	97.452385	0.006	1	3.0	2.0	0.0	1.0	3.0
0.0	898.03955	97.044556	100.0	0	0.0	0.0	-0.017	0.0	97.452385	0.005	1	3.0	2.0	0.0	1.0	3.0
0.0	898.03955	97.044556	100.0	0	0.0	0.0	-0.019	0.0	97.82686	0.005	1	3.0	2.0	0.0	1.0	3.0
0.0	898.03955	97.044556	100.0	0	0.0	0.0	-0.022	0.0	97.82686	0.005	1	3.0	2.0	0.0	1.0	3.0
0.0	898.03955	97.044556	100.0	0	0.0	0.0	-0.025	0.0	97.61999	0.005	1	3.0	2.0	0.0	1.0	3.0
0.0	898.03955	97.044556	100.0	0	0.0	0.0	-0.028	0.0	98.375244	0.004	1	3.0	2.0	0.0	1.0	3.0
0.0	898.03955	97.044556	100.0	0	0.0	0.0	-0.031	0.0	98.375244	0.003	1	3.0	2.0	0.0	1.0	3.0
0.0	898.03955	97.044556	100.0	0	0.0	0.0	-0.034	0.0	98.42103	0.003	1	3.0	2.0	0.0	1.0	3.0
0.0	898.03955	97.044556	100.0	0	0.0	0.0	-0.036	0.0	98.24814	0.003	1	3.0	2.0	0.0	1.0	3.0
0.0	898.03955	97.044556	100.0	0	0.0	0.0	-0.039	0.0	97.907646	0.002	1	3.0	2.0	0.0	1.0	3.0
0.0	898.03955	97.044556	100.0	0	0.0	0.0	-0.041	0.0	96.93732	0.002	1	3.0	2.0	0.0	1.0	3.0
0.0	898.03955	97.044556	100.0	0	0.0	0.0	-0.044	0.0	96.93732	0.002	1	3.0	2.0	0.0	1.0	3.0
0.0	898.03955	97.044556	100.0	0	0.0	0.0	-0.046	0.0	97.677155	0.002	1	3.0	2.0	0.0	1.0	3.0
0.0	898.03955	97.044556	100.0	0	0.0	0.0	-0.048	0.0	96.716484	0.001	1	3.0	2.0	0.0	1.0	3.0
0.0	898.03955	97.044556	100.0	0	0.0	0.0	-0.05	0.0	96.716484	0.001	1	3.0	2.0	0.0	1.0	3.0
0.0	898.03955	97.044556	100.0	0	0.0	0.0	-0.052	0.0	96.88973	0.001	1	3.0	2.0	0.0	1.0	3.0
0.0	898.03955	97.044556	100.0	0	0.0	0.0	-0.053	0.0	96.892296	0.001	1	3.0	2.0	0.0	1.0	3.0
0.0	898.03955	97.044556	100.0	0	0.0	0.0	-0.055	0.0	96.892296	0.001	1	3.0	2.0	0.0	1.0	3.0
0.0	898.03955	97.044556	100.0	0	0.0	0.0	-0.056	0.0	96.15044	0.001	1	3.0	2.0	0.0	1.0	3.0
0.0	898.03955	97.044556	100.0	0	0.0	0.0	-0.057	0.0	96.15044	0.0	1	3.0	2.0	0.0	1.0	3.0
0.0	898.03955	97.044556	100.0	0	0.0	0.0	-0.058	0.0	95.632904	0.0	1	3.0	2.0	0.0	1.0	3.0
0.0	898.03955	97.044556	100.0	0	0.0	0.0	-0.058	0.0	95.57241	0.0	1	3.0	2.0	0.0	1.0	3.0
0.0	898.03955	97.044556	100.0	0	0.0	0.0	-0.059	0.0	95.57241	0.0	1	3.0	2.0	0.0	1.0	3.0
0.0	898.03955	97.044556	100.0	0	0.0	0.0	-0.059	0.0	95.47319	0.0	1	3.0	2.0	0.0	1.0	3.0
0.0	898.03955	97.044556	100.0	0	0.0	0.0	-0.059	0.0	95.64736	0.0	1	3.0	2.0	0.0	1.0	3.0
0.0	898.03955	97.044556	100.0	0	0.0	0.0	-0.059	0.0	95.64736	0.0	1	3.0	2.0	0.0	1.0	3.0
0.0	898.03955	97.044556	100.0	0	0.0	0.0	-0.058	0.0	95.67332	0.0	1	3.0	2.0	1.0	1.0	3.0
0.0	898.03955	97.044556	100.0	0	0.0	0.0	-0.058	0.0	95.67332	0.0	1	3.0	2.0	1.0	1.0	3.0
0.0	898.03955	97.044556	100.0	0	0.0	0.0	-0.057	0.0	96.52383	0.0	1	3.0	2.0	2.0	1.0	3.0
13820.613	995.0841	97.044556	100.0	0	0.0	0.0	-0.057	0.0	96.77909	0.0	1	3.0	2.0	4.0	1.0	3.0
13820.613	995.0841	97.044556	100.0	0	0.0	0.0	-0.056	0.0	96.77909	0.0	1	3.0	2.0	4.0	1.0	3.0
13820.613	995.0841	97.044556	100.0	0	0.0	0.0	-0.056	0.0	96.95209	0.0	1	3.0	2.0	4.0	1.0	3.0
13820.613	995.0841	97.044556	100.0	0	0.0	0.0	-0.055	0.0	97.009735	0.0	1	3.0	2.0	4.0	1.0	3.0
13820.613	995.0841	97.044556	100.0	0	0.0	0.0	-0.055	0.0	96.93159	1.887	1	3.0	2.0	4.0	1.0	3.0
13820.613	995.0841	97.044556	100.0	0	0.0	0.0	-0.054	0.0	96.72044	1.887	1	3.0	2.0	4.0	1.0	3.0
13820.613	995.0841	97.044556	100.0	0	0.0	0.0	-0.053	0.0	96.72044	2.732	1	3.0	2.0	4.0	1.0	3.0
13820.613	995.0841	97.044556	100.0	0	0.0	0.0	-0.052	0.0	98.21676	2.732	1	3.0	2.0	4.0	1.0	3.0
13820.613	995.0841	97.044556	100.0	0	0.0	0.0	-0.051	0.0	97.79024	4.247	1	3.0	2.0	4.0	1.0	3.0
13820.613	995.0841	97.044556	100.0	0	0.0	0.0	-0.05	0.0	97.79024	4.925	1	3.0	2.0	4.0	1.0	3.0
13820.613	995.0841	97.044556	100.0	0	0.0	0.0	-0.049	0.0	97.45963	4.925	1	3.0	2.0	4.0	1.0	3.0
13820.613	995.0841	97.044556	100.0	0	0.0	0.0	-0.047	0.0	97.27712	6.141	1	3.0	2.0	4.0	1.0	3.0
13820.613	995.0841	97.044556	100.0	0	0.0	0.0	-0.046	0.0	97.27712	7.191	1	3.0	2.0	4.0	1.0	3.0
13820.613	995.0841	97.044556	100.0	0	0.0	0.0	-0.044	0.0	98.08869	7.191	1	3.0	2.0	4.0	1.0	3.0
13820.613	995.0841	97.044556	100.0	0	0.0	0.0	-0.042	0.0	98.08869	7.661	1	3.0	2.0	4.0	1.0	3.0
13820.613	995.0841	97.044556	100.0	0	0.0	0.0	-0.04	0.0	98.308975	7.661	1	3.0	2.0	4.0	1.0	3.0
13820.613	995.0841	97.044556	100.0	0	0.0	0.0	-0.038	0.0	98.7789	8.503	1	3.0	2.0	4.0	1.0	3.0
13820.613	995.0841	97.044556	100.0	0	0.0	0.0	-0.036	0.0	98.7789	8.88	1	3.0	2.0	4.0	1.0	3.0
13820.613	995.0841	97.044556	100.0	0	0.0	0.0	-0.033	0.0	98.2621	8.88	1	3.0	2.0	4.0	1.0	3.0
13820.613	995.0841	97.044556	100.0	0	0.0	0.0	-0.03	0.0	97.722305	9.557	1	3.0	2.0	4.0	1.0	3.0
13820.613	995.0841	97.044556	100.0	0	0.0	0.0	-0.028	0.0	97.722305	9.86	1	3.0	2.0	4.0	1.0	3.0
13820.613	995.0841	97.044556	100.0	0	0.0	0.0	-0.025	0.0	98.24401	9.86	1	3.0	2.0	4.0	1.0	3.0
13820.613	995.0841	97.044556	100.0	0	0.0	0.0	-0.022	0.0	98.24401	10.403	1	3.0	2.0	4.0	1.0	3.0
13820.613	995.0841	97.044556	100.0	0	0.0	0.0	-0.018	0.0	97.80701	10.403	1	3.0	2.0	4.0	1.0	3.0
13820.613	995.0841	97.044556	100.0	0	0.0	0.0	-0.015	0.0	97.73778	10.871	1	3.0	2.0	4.0	1.0	3.0
13820.613	995.0841	97.044556	100.0	0	0.0	0.0	-0.011	0.0	97.73778	11.08	1	3.0	2.0	4.0	1.0	3.0
13820.613	995.0841	97.044556	100.0	0	0.0	0.0	-0.008	0.0	98.759796	11.08	1	3.0	2.0	5.0	1.0	3.0
13820.613	995.0841	97.044556	100.0	0	0.0	0.0	-0.004	0.0	97.8826	11.276	1	3.0	2.0	5.0	1.0	3.0
13820.613	995.0841	97.044556	100.0	0	0.0	0.0	0.0	0.0	97.8826	11.276	1	3.0	2.0	5.0	1.0	3.0
13820.613	995.0841	97.044556	100.0	0	0.0	0.0	0.003	0.0	96.95027	11.625	1	3.0	2.0	5.0	1.0	3.0
13820.613	995.0841	97.044556	100.0	0	0.0	0.0	0.008	0.0	96.73462	11.927	1	3.0	2.0	5.0	1.0	3.0
13820.613	995.0841	97.044556	100.0	0	0.0	0.0	0.012	0.0	96.887794	11.927	1	3.0	2.0	5.0	1.0	3.0
13820.613	995.0841	97.044556	100.0	0	0.0	0.0	0.016	0.0	96.59449	12.062	1	3.0	2.0	5.0	1.0	3.0
13820.613	995.0841	97.044556	100.0	0	0.0	0.0	0.021	0.0	95.937386	12.304	1	3.0	2.0	5.0	1.0	3.0
13820.613	995.0841	97.044556	100.0	0	0.0	0.0	0.025	0.0	96.26354	12.304	1	3.0	2.0	5.0	1.0	3.0
13820.613	995.0841	97.044556	100.0	0	0.0	0.0	0.029	0.0	96.09549	12.514	1	3.0	2.0	5.0	1.0	3.0
13820.613	995.0841	97.044556	100.0	0	0.0	0.0	0.034	0.0	96.09549	12.608	1	3.0	2.0	5.0	1.0	3.0
13820.613	995.0841	97.044556	100.0	0	0.0	0.0	0.038	0.0	95.89373	12.608	1	3.0	2.0	5.0	1.0	3.0
13820.613	995.0841	97.044556	100.0	0	0.0	0.0	0.043	0.0	95.89373	12.776	1	3.0	2.0	5.0	1.0	3.0
13820.613	995.0841	97.044556	100.0	0	0.0	0.0	0.047	0.0	95.32933	12.776	1	3.0	2.0	5.0	1.0	3.0
13820.613	995.0841	97.044556	100.0	0	0.0	0.0	0.051	0.0	95.35181	12.851	1	3.0	2.0	5.0	1.0	3.0
13820.613	995.0841	97.044556	100.0	0	0.0	0.0	0.055	0.0	95.35181	12.921	1	3.0	2.0	5.0	1.0	3.0
13820.613	995.0841	97.044556	100.0	0	0.0	0.0	0.059	0.0	96.15196	12.921	1	3.0	2.0	5.0	1.0	3.0
13820.613	995.0841	97.044556	100.0	0	0.0	0.0	0.064	0.0	95.7685	13.045	1	3.0	2.0	5.0	1.0	3.0
13820.613	995.0841	97.044556	100.0	0	0.0	0.0	0.067	0.0	95.7685	13.102	1	3.0	2.0	5.0	1.0	3.0
13820.613	995.0841	97.044556	100.0	0	0.0	0.0	0.071	0.0	96.024666	13.102	1	3.0	2.0	5.0	1.0	3.0
13820.613	995.0841	97.044556	100.0	0	0.0	0.0	0.076	0.0	96.024666	13.203	1	3.0	2.0	5.0	1.0	3.0
13820.613	995.0841	97.044556	100.0	0	0.0	0.0	0.08	0.0	93.19341	13.203	1	3.0	2.0	5.0	1.0	3.0
13820.613	995.0841	97.044556	100.0	0	0.0	0.0	0.083	0.0	93.06104	13.248	1	3.0	2.0	5.0	1.0	3.0
13820.613	995.0841	97.044556	100.0	0	0.0	0.0	0.087	0.0	93.06104	13.328	1	3.0	2.0	5.0	1.0	3.0
13820.613	995.0841	97.044556	100.0	0	0.0	0.0	0.091	0.0	94.121796	13.328	1	3.0	2.0	5.0	1.0	3.0
13820.613	995.0841	97.044556	100.0	0	0.0	0.0	0.094	0.0	94.60397	13.365	1	3.0	2.0	5.0	1.0	3.0
13820.613	995.0841	97.044556	100.0	0	0.0	0.0	0.098	0.0	94.60397	13.429	1	3.0	2.0	5.0	1.0	3.0
13820.613	995.0841	97.044556	100.0	0	0.0	0.0	0.101	0.0	95.00216	13.429	1	3.0	2.0	5.0	1.0	3.0
13820.613	995.0841	97.044556	100.0	0	0.0	0.0	0.104	0.0	95.00216	13.458	1	3.0	2.0	5.0	1.0	3.0
13820.613	995.0841	97.044556	100.0	0	0.0	0.0	0.108	0.0	94.746506	13.458	1	3.0	2.0	5.0	1.0	3.0
13820.613	995.0841	97.044556	100.0	0	0.0	0.0	0.111	0.0	95.31993	13.509	1	3.0	2.0	5.0	1.0	3.0
13820.613	995.0841	97.044556	100.0	0	0.0	0.0	0.114	0.0	95.31993	13.533	1	3.0	2.0	5.0	1.0	3.0
13820.613	995.0841	97.044556	100.0	0	0.0	0.0	0.117	0.0	96.6063	13.533	1	3.0	2.0	5.0	1.0	3.0
13820.613	995.0841	97.044556	100.0	0	0.0	0.0	0.12	0.0	98.127205	13.575	1	3.0	2.0	5.0	1.0	3.0
13820.613	995.0841	97.044556	100.0	0	0.0	0.0	0.124	0.0	98.127205	13.611	1	3.0	2.0	5.0	1.0	3.0
13820.613	995.0841	97.044556	100.0	0	0.0	0.0	0.126	0.0	98.30369	13.611	1	3.0	2.0	5.0	1.0	3.0
13820.613	995.0841	97.044556	100.0	0	0.0	0.0	0.129	0.0	98.30369	13.627	1	3.0	2.0	5.0	1.0	3.0
13820.613	995.0841	97.044556	100.0	1	0.0	0.0	0.132	0.0	98.20026	13.627	1	3.0	2.0	5.0	1.0	3.0
13820.613	995.0841	97.044556	100.0	1	0.0	0.0	0.135	0.0	97.91693	13.656	1	3.0	2.0	5.0	1.0	3.0
13820.613	995.0841	97.044556	100.0	1	0.0	0.0	0.138	0.0	97.91693	13.669	1	3.0	2.0	5.0	1.0	3.0
13820.613	995.0841	97.044556	100.0	1	0.0	0.0	0.14	0.0	98.97169	13.669	1	3.0	2.0	5.0	1.0	3.0
13820.613	995.0841	97.044556	100.0	1	0.0	0.0	0.143	0.0	98.475174	13.692	1	3.0	2.0	5.0	1.0	3.0
13820.613	995.0841	97.044556	100.0	1	0.0	0.0	0.146	0.0	98.475174	13.712	1	3.0	2.0	5.0	1.0	3.0
13820.613	995.0841	97.044556	100.0	1	0.0	0.0	0.149	0.0	98.55456	13.712	1	3.0	2.0	5.0	1.0	3.0
13820.613	995.0841	97.044556	100.0	1	0.0	0.0	0.151	0.0	98.55456	13.72	1	3.0	2.0	5.0	1.0	3.0
13820.613	995.0841	97.044556	100.0	1	0.0	0.0	0.153	0.0	98.179794	13.72	1	3.0	2.0	5.0	1.0	3.0
13820.613	995.0841	94.17645	100.0	0	0.0	0.0	0.156	0.0	98.06725	13.736	1	2.0	2.0	7.0	1.0	4.0
13820.613	995.0841	94.17645	100.0	0	0.0	0.0	0.158	0.0	98.06725	13.743	1	2.0	2.0	7.0	1.0	4.0
0.0	995.0841	94.17645	100.0	0	0.0	0.0	0.161	0.0	98.45367	13.743	1	2.0	2.0	0.0	1.0	4.0
0.0	995.0841	94.17645	100.0	0	0.0	0.0	0.163	0.0	97.72801	13.757	1	2.0	2.0	0.0	1.0	4.0
0.0	995.0841	94.17645	100.0	0	0.0	0.0	0.165	0.0	97.72801	13.762	1	2.0	2.0	0.0	1.0	4.0
0.0	995.0841	94.17645	100.0	0	0.0	0.0	0.168	0.0	99.09156	13.762	1	2.0	2.0	0.0	1.0	4.0
0.0	995.0841	94.17645	100.0	0	0.0	0.0	0.17	0.0	99.09156	11.885	1	2.0	2.0	0.0	1.0	4.0
0.0	995.0841	94.17645	100.0	0	0.0	0.0	0.172	0.0	99.67741	11.885	1	2.0	2.0	0.0	1.0	4.0
0.0	995.0841	94.17645	100.0	0	0.0	0.0	0.173	0.0	100.50382	11.044	1	2.0	2.0	0.0	1.0	4.0
0.0	995.0841	94.17645	100.0	0	0.0	0.0	0.175	0.0	100.50382	9.538	1	2.0	2.0	0.0	1.0	4.0
0.0	995.0841	94.17645	100.0	0	0.0	0.0	0.177	0.0	99.56265	9.538	1	2.0	2.0	0.0	1.0	4.0
0.0	995.0841	94.17645	100.0	0	0.0	0.0	0.179	0.0	98.66342	8.237	1	2.0	2.0	0.0	1.0	4.0
0.0	995.0841	94.17645	100.0	0	0.0	0.0	0.18	0.0	98.66342	7.655	1	2.0	2.0	0.0	1.0	4.0
0.0	995.0841	94.17645	100.0	0	0.0	0.0	0.182	0.0	97.390495	7.655	1	2.0	2.0	0.0	1.0	4.0
0.0	995.0841	94.17645	100.0	0	0.0	0.0	0.184	0.0	97.390495	6.611	1	2.0	2.0	0.0	1.0	4.0
0.0	995.0841	94.17645	100.0	0	0.0	0.0	0.186	0.0	95.71193	6.611	1	2.0	2.0	0.0	1.0	4.0
0.0	995.0841	94.17645	100.0	0	0.0	0.0	0.187	0.0	98.63432	6.142	1	2.0	2.0	0.0	1.0	4.0
0.0	995.0841	94.17645	100.0	0	0.0	0.0	0.188	0.0	98.63432	5.708	1	2.0	2.0	0.0	1.0	4.0
0.0	995.0841	94.17645	100.0	0	0.0	0.0	0.19	0.0	98.31995	5.708	1	2.0	2.0	0.0	1.0	4.0
0.0	995.0841	94.17645	100.0	0	0.0	0.0	0.191	0.0	99.37918	4.93	1	2.0	2.0	0.0	1.0	4.0
0.0	995.0841	94.17645	100.0	0	0.0	0.0	0.193	0.0	99.37918	4.258	1	2.0	2.0	0.0	1.0	4.0
0.0	995.0841	94.17645	100.0	0	0.0	0.0	0.194	0.0	99.405365	4.258	1	2.0	2.0	0.0	1.0	4.0
0.0	995.0841	94.17645	100.0	0	0.0	0.0	0.195	0.0	99.405365	3.676	1	2.0	2.0	0.0	1.0	4.0
0.0	995.0841	94.17645	100.0	0	0.0	0.0	0.196	0.0	98.79986	3.676	1	2.0	2.0	0.0	1.0	4.0
0.0	995.0841	94.17645	100.0	0	0.0	0.0	0.197	0.0	98.90841	3.416	1	2.0	2.0	0.0	1.0	4.0
0.0	995.0841	94.17645	100.0	0	0.0	0.0	0.198	0.0	98.90841	2.95	1	2.0	2.0	0.0	1.0	4.0
0.0	995.0841	94.17645	100.0	0	0.0	0.0	0.198	0.0	98.11479	2.95	1	2.0	2.0	0.0	1.0	4.0
0.0	995.0841	94.17645	100.0	0	0.0	0.0	0.199	0.0	97.87566	2.742	1	2.0	2.0	0.0	1.0	4.0
0.0	995.0841	94.17645	100.0	0	0.0	0.0	0.199	0.0	97.87566	2.368	1	2.0	2.0	0.0	1.0	4.0
0.0	995.0841	94.17645	100.0	0	0.0	0.0	0.2	0.0	97.84794	2.368	1	2.0	2.0	0.0	1.0	4.0
0.0	995.0841	94.17645	100.0	0	0.0	0.0	0.2	0.0	97.84794	2.2	1	2.0	2.0	0.0	1.0	4.0
0.0	995.0841	94.17645	100.0	0	0.0	0.0	0.2	0.0	98.12398	2.2	1	2.0	2.0	0.0	1.0	4.0
0.0	995.0841	94.17645	100.0	0	0.0	0.0	0.201	0.0	97.474174	1.899	1	2.0	2.0	0.0	1.0	4.0
0.0	995.0841	94.17645	100.0	0	0.0	0.0	0.201	0.0	97.474174	1.64	1	2.0	2.0	0.0	1.0	4.0
0.0	995.0841	94.17645	100.0	0	0.0	0.0	0.201	0.0	97.08966	1.64	1	2.0	2.0	0.0	1.0	4.0
0.0	995.0841	94.17645	100.0	0	0.0	0.0	0.201	0.0	97.398575	1.524	1	2.0	2.0	0.0	1.0	4.0
0.0	995.0841	94.17645	100.0	0	0.0	0.0	0.202	0.0	97.398575	1.316	1	2.0	2.0	0.0	1.0	4.0
0.0	995.0841	94.17645	100.0	0	0.0	0.0	0.202	0.0	96.797615	1.316	1	2.0	2.0	0.0	1.0	4.0
0.0	995.0841	94.17645	100.0	0	0.0	0.0	0.202	0.0	96.797615	1.224	1	2.0	2.0	0.0	1.0	4.0
0.0	995.0841	94.17645	100.0	0	0.0	0.0	0.202	0.0	97.10274	1.224	1	2.0	2.0	0.0	1.0	4.0
0.0	995.0841	94.17645	100.0	0	0.0	0.0	0.202	0.0	97.12281	1.056	1	2.0	2.0	0.0	1.0	4.0
0.0	995.0841	94.17645	100.0	0	0.0	0.0	0.202	0.0	97.12281	0.981	1	2.0	2.0	0.0	1.0	4.0
0.0	995.0841	94.17645	100.0	0	0.0	0.0	0.202	0.0	97.72105	0.981	1	2.0	2.0	0.0	1.0	4.0
0.0	995.0841	94.17645	100.0	0	0.0	0.0	0.202	0.0	97.75861	0.848	1	2.0	2.0	0.0	1.0	4.0
0.0	995.0841	94.17645	100.0	0	0.0	0.0	0.202	0.0	97.75861	0.787	1	2.0	2.0	0.0	1.0	4.0
0.0	995.0841	94.17645	100.0	0	0.0	0.0	0.202	0.0	97.05208	0.787	1	2.0	2.0	0.0	1.0	4.0
0.0	995.0841	94.17645	100.0	0	0.0	0.0	0.202	0.0	97.05208	0.679	1	2.0	2.0	0.0	1.0	4.0
0.0	995.0841	94.17645	100.0	0	0.0	0.0	0.202	0.0	97.22546	0.679	1	2.0	2.0	0.0	1.0	4.0
0.0	995.0841	94.17645	100.0	0	0.0	0.0	0.202	0.0	97.21493	0.631	1	2.0	2.0	0.0	1.0	4.0
0.0	995.0841	94.17645	100.0	0	0.0	0.0	0.201	0.0	97.21493	0.545	1	2.0	2.0	0.0	1.0	4.0
0.0	995.0841	94.17645	100.0	0	0.0	0.0	0.201	0.0	96.19569	0.545	1	2.0	2.0	8.0	1.0	4.0
0.0	995.0841	94.17645	100.0	0	0.0	0.0	0.2	0.0	96.18295	0.47	1	2.0	2.0	0.0	1.0	4.0
0.0	995.0841	94.17645	100.0	0	0.0	0.0	0.2	0.0	96.18295	0.437	1	2.0	2.0	0.0	1.0	4.0
0.0	995.0841	94.17645	100.0	0	0.0	0.0	0.199	0.0	95.9048	0.437	1	2.0	2.0	0.0	1.0	4.0
0.0	995.0841	94.17645	100.0	0	0.0	0.0	0.198	0.0	95.9048	0.377	1	2.0	2.0	0.0	1.0	4.0
0.0	995.0841	94.17645	100.0	0	0.0	0.0	0.197	0.0	96.75765	0.377	1	2.0	2.0	0.0	1.0	4.0
0.0	995.0841	94.17645	100.0	0	0.0	0.0	0.196	0.0	98.6723	0.35	1	2.0	2.0	0.0	1.0	4.0
0.0	995.0841	94.17645	100.0	0	0.0	0.0	0.194	0.0	98.6723	0.302	1	2.0	2.0	0.0	1.0	4.0
0.0	995.0841	94.17645	100.0	0	0.0	0.0	0.193	0.0	98.31518	0.302	1	2.0	2.0	0.0	1.0	4.0
0.0	995.0841	94.17645	100.0	0	0.0	0.0	0.191	0.0	98.17	0.281	1	2.0	2.0	0.0	1.0	4.0
0.0	995.0841	94.17645	100.0	0	0.0	0.0	0.189	0.0	98.17	0.242	1	2.0	2.0	0.0	1.0	4.0
0.0	995.0841	94.17645	100.0	0	0.0	0.0	0.187	0.0	97.09625	0.242	1	2.0	2.0	0.0	1.0	4.0
0.0	995.0841	94.17645	100.0	0	0.0	0.0	0.185	0.0	97.09625	0.209	1	2.0	2.0	0.0	1.0	4.0
0.0	995.0841	94.17645	100.0	0	0.0	0.0	0.183	0.0	96.47685	0.209	1	2.0	2.0	0.0	1.0	4.0
0.0	995.0841	94.17645	100.0	0	0.0	0.0	0.18	0.0	96.008095	0.194	1	2.0	2.0	0.0	1.0	4.0
0.0	995.0841	94.17645	100.0	0	0.0	0.0	0.178	0.0	96.008095	0.18	1	2.0	2.0	0.0	1.0	4.0
0.0	995.0841	94.17645	100.0	0	0.0	0.0	0.175	0.0	95.00179	0.18	1	2.0	2.0	0.0	1.0	4.0
0.0	995.0841	94.17645	100.0	0	0.0	0.0	0.172	0.0	94.86517	0.156	1	2.0	2.0	0.0	1.0	4.0
0.0	995.0841	94.17645	100.0	0	0.0	0.0	0.169	0.0	94.86517	0.145	1	2.0	2.0	0.0	1.0	4.0
0.0	995.0841	94.17645	100.0	0	0.0	0.0	0.166	0.0	95.407814	0.145	1	2.0	2.0	0.0	1.0	4.0
0.0	995.0841	94.17645	100.0	0	0.0	0.0	0.163	0.0	95.407814	0.125	1	2.0	2.0	0.0	1.0	4.0
0.0	995.0841	94.17645	100.0	0	0.0	0.0	0.16	0.0	97.02524	0.125	1	2.0	2.0	0.0	1.0	4.0
0.0	995.0841	94.17645	100.0	0	0.0	0.0	0.156	0.0	96.15024	0.116	1	2.0	2.0	0.0	1.0	4.0
0.0	995.0841	94.17645	100.0	0	0.0	0.0	0.152	0.0	96.15024	0.1	1	2.0	2.0	0.0	1.0	4.0
0.0	995.0841	94.17645	100.0	0	0.0	0.0	0.149	0.0	96.82205	0.1	1	2.0	2.0	0.0	1.0	4.0
0.0	995.0841	94.17645	100.0	0	0.0	0.0	0.145	0.0	97.35591	0.093	1	2.0	2.0	0.0	1.0	4.0
0.0	995.0841	94.17645	100.0	0	0.0	0.0	0.142	0.0	97.35591	0.08	1	2.0	2.0	0.0	1.0	4.0
0.0	995.0841	94.17645	100.0	0	0.0	0.0	0.138	0.0	98.331345	0.08	1	2.0	2.0	0.0	1.0	4.0
0.0	995.0841	94.17645	100.0	0	0.0	0.0	0.134	0.0	98.331345	0.069	1	2.0	2.0	0.0	1.0	4.0
0.0	995.0841	94.17645	100.0	0	0.0	0.0	0.13	0.0	97.694466	0.069	1	2.0	2.0	0.0	1.0	4.0
0.0	995.0841	94.17645	100.0	0	0.0	0.0	0.126	0.0	97.996925	0.059	1	2.0	2.0	0.0	1.0	4.0
0.0	995.0841	94.17645	100.0	0	0.0	0.0	0.122	0.0	97.996925	0.055	1	2.0	2.0	0.0	1.0	4.0
0.0	995.0841	94.17645	100.0	0	0.0	0.0	0.118	0.0	97.47354	0.055	1	2.0	2.0	0.0	1.0	4.0
0.0	995.0841	94.17645	100.0	0	0.0	0.0	0.113	0.0	97.498795	0.047	1	2.0	2.0	0.0	1.0	4.0
0.0	995.0841	94.17645	100.0	0	0.0	0.0	0.109	0.0	97.498795	0.044	1	2.0	2.0	0.0	1.0	4.0
0.0	995.0841	94.17645	100.0	0	0.0	0.0	0.105	0.0	97.42635	0.044	1	2.0	2.0	0.0	1.0	4.0
0.0	995.0841	94.17645	100.0	0	0.0	0.0	0.101	0.0	97.42635	0.038	1	2.0	2.0	0.0	1.0	4.0
0.0	995.0841	94.17645	100.0	0	0.0	0.0	0.097	0.0	97.943825	0.038	1	2.0	2.0	0.0	1.0	4.0
0.0	995.0841	94.17645	100.0	0	0.0	0.0	0.093	0.0	98.6509	0.035	1	2.0	2.0	0.0	1.0	4.0
0.0	995.0841	94.17645	100.0	0	0.0	0.0	0.089	0.0	98.18647	0.03	1	2.0	2.0	0.0	1.0	4.0
0.0	995.0841	94.17645	100.0	0	0.0	0.0	0.086	0.0	97.74554	0.03	1	2.0	2.0	0.0	1.0	4.0
0.0	995.0841	94.17645	100.0	0	0.0	0.0	0.082	0.0	97.869995	0.028	1	2.0	2.0	0.0	1.0	4.0
0.0	995.0841	94.17645	100.0	0	0.0	0.0	0.078	0.0	97.40304	0.024	1	2.0	2.0	0.0	1.0	4.0
0.0	995.0841	94.17645	100.0	0	0.0	0.0	0.074	0.0	96.92047	0.024	1	2.0	2.0	0.0	1.0	4.0
0.0	995.0841	94.17645	100.0	0	0.0	0.0	0.07	0.0	96.92047	0.022	1	2.0	2.0	0.0	1.0	4.0
0.0	995.0841	94.17645	100.0	0	0.0	0.0	0.066	0.0	96.70747	0.022	1	2.0	2.0	0.0	1.0	4.0
0.0	995.0841	94.17645	100.0	0	0.0	0.0	0.062	0.0	96.92207	0.019	1	2.0	2.0	0.0	1.0	4.0
0.0	995.0841	94.17645	100.0	0	0.0	0.0	0.059	0.0	96.92207	0.017	1	2.0	2.0	0.0	1.0	4.0
0.0	995.0841	94.17645	100.0	0	0.0	0.0	0.056	0.0	96.955795	0.017	1	2.0	2.0	0.0	1.0	4.0
0.0	995.0841	94.17645	100.0	0	0.0	0.0	0.052	0.0	96.831055	0.015	1	2.0	2.0	0.0	1.0	4.0
0.0	995.0841	94.17645	100.0	0	0.0	0.0	0.049	0.0	96.831055	0.014	1	2.0	2.0	0.0	1.0	4.0
0.0	995.0841	94.17645	100.0	0	0.0	0.0	0.046	0.0	96.37437	0.014	1	2.0	2.0	0.0	1.0	4.0
0.0	995.0841	94.17645	100.0	0	0.0	0.0	0.043	0.0	96.37437	0.011	1	2.0	2.0	0.0	1.0	4.0
0.0	995.0841	94.17645	100.0	0	0.0	0.0	0.04	0.0	95.722374	0.011	1	2.0	2.0	0.0	1.0	4.0
0.0	995.0841	94.17645	100.0	0	0.0	0.0	0.037	0.0	95.742905	0.01	1	2.0	2.0	0.0	1.0	4.0
0.0	995.0841	94.17645	100.0	0	0.0	0.0	0.034	0.0	95.742905	0.009	1	2.0	2.0	0.0	1.0	4.0
0.0	995.0841	94.17645	100.0	0	0.0	0.0	0.032	0.0	95.78533	0.009	1	2.0	2.0	0.0	1.0	4.0
0.0	995.0841	94.17645	100.0	0	0.0	0.0	0.029	0.0	96.41299	0.008	1	2.0	2.0	0.0	1.0	4.0
0.0	995.0841	94.17645	100.0	0	0.0	0.0	0.026	0.0	96.41299	0.007	1	2.0	2.0	0.0	1.0	4.0
0.0	995.0841	94.17645	100.0	0	0.0	0.0	0.023	0.0	96.19344	0.007	1	2.0	2.0	0.0	1.0	4.0
0.0	995.0841	94.17645	100.0	0	0.0	0.0	0.021	0.0	96.19344	0.006	1	2.0	2.0	0.0	1.0	4.0
0.0	995.0841	94.17645	100.0	0	0.0	0.0	0.018	0.0	96.85292	0.006	1	2.0	2.0	0.0	1.0	4.0
0.0	995.0841	94.17645	100.0	0	0.0	0.0	0.015	0.0	97.15873	0.005	1	2.0	2.0	0.0	1.0	4.0
0.0	995.0841	94.17645	100.0	0	0.0	0.0	0.013	0.0	96.4771	0.004	1	2.0	2.0	0.0	1.0	4.0
0.0	995.0841	94.17645	100.0	0	0.0	0.0	0.01	0.0	96.13957	0.004	1	2.0	2.0	0.0	1.0	4.0
0.0	995.0841	94.17645	100.0	0	0.0	0.0	0.007	0.0	95.97413	0.004	1	2.0	2.0	0.0	1.0	4.0
0.0	995.0841	94.17645	100.0	0	0.0	0.0	0.005	0.0	95.98836	0.004	1	2.0	2.0	0.0	1.0	4.0
0.0	995.0841	94.17645	100.0	0	0.0	0.0	0.002	0.0	96.34925	0.003	1	2.0	2.0	0.0	1.0	4.0
0.0	995.0841	94.17645	100.0	0	0.0	0.0	0.0	0.0	96.34925	0.003	1	2.0	2.0	0.0	1.0	4.0
0.0	995.0841	94.17645	100.0	0	0.0	0.0	-0.002	0.0	96.89338	0.003	1	2.0	2.0	0.0	1.0	4.0
0.0	995.0841	94.17645	100.0	0	0.0	0.0	-0.005	0.0	96.93638	0.002	1	2.0	2.0	0.0	1.0	4.0
0.0	995.0841	94.17645	100.0	0	0.0	0.0	-0.008	0.0	96.93638	0.002	1	2.0	2.0	0.0	1.0	4.0
0.0	995.0841	94.17645	100.0	0	0.0	0.0	-0.01	0.0	97.207405	0.002	1	2.0	2.0	0.0	1.0	4.0
0.0	995.0841	94.17645	100.0	0	0.0	0.0	-0.013	0.0	97.825745	0.001	1	2.0	2.0	0.0	1.0	4.0
0.0	995.0841	94.17645	100.0	0	0.0	0.0	-0.015	0.0	97.825745	0.001	1	2.0	2.0	0.0	1.0	4.0
0.0	995.0841	94.17645	100.0	0	0.0	0.0	-0.018	0.0	98.70405	0.001	1	2.0	2.0	0.0	1.0	4.0
0.0	995.0841	94.17645	100.0	0	0.0	0.0	-0.021	0.0	98.70405	0.001	1	2.0	2.0	0.0	1.0	4.0
0.0	995.0841	94.17645	100.0	0	0.0	0.0	-0.023	0.0	98.46904	0.001	1	2.0	2.0	0.0	1.0	4.0
0.0	995.0841	94.17645	100.0	0	0.0	0.0	-0.026	0.0	97.1877	0.001	1	2.0	2.0	0.0	1.0	4.0
0.0	995.0841	94.17645	100.0	0	0.0	0.0	-0.028	0.0	97.1877	0.0	1	2.0	2.0	0.0	1.0	4.0
0.0	995.0841	94.17645	100.0	0	0.0	0.0	-0.031	0.0	97.40726	0.0	1	2.0	2.0	0.0	1.0	4.0
0.0	995.0841	94.17645	100.0	0	0.0	0.0	-0.033	0.0	96.57301	0.0	1	2.0	2.0	0.0	1.0	4.0
0.0	995.0841	94.17645	100.0	0	0.0	0.0	-0.036	0.0	96.57301	0.0	1	2.0	2.0	0.0	1.0	4.0
0.0	995.0841	94.17645	100.0	0	0.0	0.0	-0.038	0.0	97.123146	0.0	1	2.0	2.0	0.0	1.0	4.0
0.0	995.0841	94.17645	100.0	0	0.0	0.0	-0.04	0.0	97.123146	0.0	1	2.0	2.0	0.0	1.0	4.0
0.0	995.0841	94.17645	100.0	0	0.0	0.0	-0.042	0.0	97.27584	0.0	1	2.0	2.0	0.0	1.0	4.0
0.0	995.0841	94.17645	100.0	0	0.0	0.0	-0.044	0.0	97.696045	0.0	1	2.0	2.0	0.0	1.0	4.0
0.0	995.0841	94.17645	100.0	0	0.0	0.0	-0.046	0.0	97.696045	0.0	1	2.0	2.0	0.0	1.0	4.0
0.0	995.0841	94.17645	100.0	0	0.0	0.0	-0.048	0.0	97.64837	0.0	1	2.0	2.0	0.0	1.0	4.0
0.0	995.0841	94.17645	100.0	0	0.0	0.0	-0.049	0.0	98.32683	0.0	1	2.0	2.0	0.0	1.0	4.0
0.0	995.0841	94.17645	100.0	0	0.0	0.0	-0.051	0.0	98.32683	0.0	1	2.0	2.0	0.0	1.0	4.0
0.0	995.0841	94.17645	100.0	0	0.0	0.0	-0.052	0.0	98.01587	0.0	1	2.0	2.0	0.0	1.0	4.0
0.0	995.0841	94.17645	100.0	0	0.0	0.0	-0.053	0.0	98.01587	0.0	1	2.0	2.0	0.0	1.0	4.0
0.0	995.0841	94.17645	100.0	0	0.0	0.0	-0.054	0.0	97.87464	0.0	1	2.0	2.0	0.0	1.0	4.0
0.0	995.0841	94.17645	100.0	0	0.0	0.0	-0.054	0.0	97.33733	0.0	1	2.0	2.0	0.0	1.0	4.0
0.0	995.0841	94.17645	100.0	0	0.0	0.0	-0.055	0.0	97.33733	0.0	1	2.0	2.0	0.0	1.0	4.0
0.0	995.0841	94.17645	100.0	0	0.0	0.0	-0.055	0.0	97.04362	0.0	1	2.0	2.0	0.0	1.0	4.0
0.0	995.0841	94.17645	100.0	0	0.0	0.0	-0.055	0.0	98.13904	0.0	1	2.0	2.0	0.0	1.0	4.0
0.0	995.0841	94.17645	100.0	0	0.0	0.0	-0.055	0.0	98.13904	0.0	1	2.0	2.0	0.0	1.0	4.0
0.0	995.0841	94.17645	100.0	0	0.0	0.0	-0.054	0.0	98.399254	0.0	1	2.0	2.0	1.0	1.0	4.0
0.0	995.0841	94.17645	100.0	0	0.0	0.0	-0.054	0.0	98.399254	0.0	1	2.0	2.0	1.0	1.0	4.0
0.0	995.0841	94.17645	100.0	0	0.0	0.0	-0.054	0.0	98.7315	0.0	1	2.0	2.0	4.0	1.0	4.0
12512.606	900.90765	94.17645	100.0	0	0.0	0.0	-0.053	0.0	98.8264	0.0	1	2.0	2.0	4.0	1.0	4.0
12512.606	900.90765	94.17645	100.0	0	0.0	0.0	-0.053	0.0	98.8264	0.0	1	2.0	2.0	4.0	1.0	4.0
12512.606	900.90765	94.17645	100.0	0	0.0	0.0	-0.052	0.0	99.46913	0.0	1	2.0	2.0	4.0	1.0	4.0
12512.606	900.90765	94.17645	100.0	0	0.0	0.0	-0.051	0.0	99.50313	0.0	1	2.0	2.0	4.0	1.0	4.0
12512.606	900.90765	94.17645	100.0	0	0.0	0.0	-0.051	0.0	99.50313	1.708	1	2.0	2.0	4.0	1.0	4.0
12512.606	900.90765	94.17645	100.0	0	0.0	0.0	-0.05	0.0	97.97538	1.708	1	2.0	2.0	4.0	1.0	4.0
12512.606	900.90765	94.17645	100.0	0	0.0	0.0	-0.049	0.0	97.97538	3.184	1	2.0	2.0	4.0	1.0	4.0
12512.606	900.90765	94.17645	100.0	0	0.0	0.0	-0.047	0.0	97.97274	3.184	1	2.0	2.0	4.0	1.0	4.0
12512.606	900.90765	94.17645	100.0	0	0.0	0.0	-0.046	0.0	97.921005	3.845	1	2.0	2.0	4.0	1.0	4.0
12512.606	900.90765	94.17645	100.0	0	0.0	0.0	-0.045	0.0	97.921005	5.03	1	2.0	2.0	4.0	1.0	4.0
12512.606	900.90765	94.17645	100.0	0	0.0	0.0	-0.044	0.0	98.1188	5.03	1	2.0	2.0	4.0	1.0	4.0
12512.606	900.90765	94.17645	100.0	0	0.0	0.0	-0.043	0.0	98.32113	5.56	1	2.0	2.0	4.0	1.0	4.0
12512.606	900.90765	94.17645	100.0	0	0.0	0.0	-0.042	0.0	98.24536	5.56	1	2.0	2.0	4.0	1.0	4.0
12512.606	900.90765	94.17645	100.0	0	0.0	0.0	-0.04	0.0	97.67731	6.511	1	2.0	2.0	4.0	1.0	4.0
12512.606	900.90765	94.17645	100.0	0	0.0	0.0	-0.039	0.0	97.67731	6.935	1	2.0	2.0	4.0	1.0	4.0
12512.606	900.90765	94.17645	100.0	0	0.0	0.0	-0.038	0.0	98.50693	6.935	1	2.0	2.0	4.0	1.0	4.0
12512.606	900.90765	94.17645	100.0	0	0.0	0.0	-0.036	0.0	97.51792	7.699	1	2.0	2.0	4.0	1.0	4.0
12512.606	900.90765	94.17645	100.0	0	0.0	0.0	-0.034	0.0	97.51792	8.04	1	2.0	2.0	4.0	1.0	4.0
12512.606	900.90765	94.17645	100.0	0	0.0	0.0	-0.032	0.0	98.16294	8.04	1	2.0	2.0	4.0	1.0	4.0
12512.606	900.90765	94.17645	100.0	0	0.0	0.0	-0.03	0.0	98.33665	8.653	1	2.0	2.0	4.0	1.0	4.0
12512.606	900.90765	94.17645	100.0	0	0.0	0.0	-0.028	0.0	98.33665	8.926	1	2.0	2.0	4.0	1.0	4.0
12512.606	900.90765	94.17645	100.0	0	0.0	0.0	-0.025	0.0	98.3183	8.926	1	2.0	2.0	4.0	1.0	4.0
12512.606	900.90765	94.17645	100.0	0	0.0	0.0	-0.023	0.0	98.3183	9.417	1	2.0	2.0	4.0	1.0	4.0
12512.606	900.90765	94.17645	100.0	0	0.0	0.0	-0.02	0.0	99.20884	9.417	1	2.0	2.0	4.0	1.0	4.0
12512.606	900.90765	94.17645	100.0	0	0.0	0.0	-0.017	0.0	99.191284	9.843	1	2.0	2.0	4.0	1.0	4.0
12512.606	900.90765	94.17645	100.0	0	0.0	0.0	-0.014	0.0	99.191284	10.033	1	2.0	2.0	4.0	1.0	4.0
12512.606	900.90765	94.17645	100.0	0	0.0	0.0	-0.011	0.0	99.59138	10.033	1	2.0	2.0	4.0	1.0	4.0
12512.606	900.90765	94.17645	100.0	0	0.0	0.0	-0.007	0.0	99.176956	10.372	1	2.0	2.0	5.0	1.0	4.0
12512.606	900.90765	94.17645	100.0	0	0.0	0.0	-0.004	0.0	99.176956	10.667	1	2.0	2.0	5.0	1.0	4.0
12512.606	900.90765	94.17645	100.0	0	0.0	0.0	0.0	0.0	99.28587	10.667	1	2.0	2.0	5.0	1.0	4.0
12512.606	900.90765	94.17645	100.0	0	0.0	0.0	0.003	0.0	99.28587	10.799	1	2.0	2.0	5.0	1.0	4.0
12512.606	900.90765	94.17645	100.0	0	0.0	0.0	0.007	0.0	98.7096	10.799	1	2.0	2.0	5.0	1.0	4.0
12512.606	900.90765	94.17645	100.0	0	0.0	0.0	0.011	0.0	99.30906	11.035	1	2.0	2.0	5.0	1.0	4.0
12512.606	900.90765	94.17645	100.0	0	0.0	0.0	0.016	0.0	99.30906	11.141	1	2.0	2.0	5.0	1.0	4.0
12512.606	900.90765	94.17645	100.0	0	0.0	0.0	0.02	0.0	99.3539	11.141	1	2.0	2.0	5.0	1.0	4.0
12512.606	900.90765	94.17645	100.0	0	0.0	0.0	0.024	0.0	99.17276	11.33	1	2.0	2.0	5.0	1.0	4.0
12512.606	900.90765	94.17645	100.0	0	0.0	0.0	0.029	0.0	99.17276	11.33	1	2.0	2.0	5.0	1.0	4.0
12512.606	900.90765	94.17645	100.0	0	0.0	0.0	0.033	0.0	98.56295	11.493	1	2.0	2.0	5.0	1.0	4.0
12512.606	900.90765	94.17645	100.0	0	0.0	0.0	0.038	0.0	98.56295	11.566	1	2.0	2.0	5.0	1.0	4.0
12512.606	900.90765	94.17645	100.0	0	0.0	0.0	0.043	0.0	98.92874	11.566	1	2.0	2.0	5.0	1.0	4.0
12512.606	900.90765	94.17645	100.0	0	0.0	0.0	0.047	0.0	97.16179	11.698	1	2.0	2.0	5.0	1.0	4.0
12512.606	900.90765	94.17645	100.0	0	0.0	0.0	0.052	0.0	97.16179	11.757	1	2.0	2.0	5.0	1.0	4.0
12512.606	900.90765	94.17645	100.0	0	0.0	0.0	0.057	0.0	96.72413	11.757	1	2.0	2.0	5.0	1.0	4.0
12512.606	900.90765	94.17645	100.0	0	0.0	0.0	0.061	0.0	96.52464	11.861	1	2.0	2.0	5.0	1.0	4.0
12512.606	900.90765	94.17645	100.0	0	0.0	0.0	0.066	0.0	96.52464	11.908	1	2.0	2.0	5.0	1.0	4.0
12512.606	900.90765	94.17645	100.0	0	0.0	0.0	0.07	0.0	98.18587	11.908	1	2.0	2.0	5.0	1.0	4.0
12512.606	900.90765	94.17645	100.0	0	0.0	0.0	0.075	0.0	98.18587	11.994	1	2.0	2.0	5.0	1.0	4.0
12512.606	900.90765	94.17645	100.0	0	0.0	0.0	0.079	0.0	97.13494	11.994	1	2.0	2.0	5.0	1.0	4.0
12512.606	900.90765	94.17645	100.0	0	0.0	0.0	0.084	0.0	96.826645	12.032	1	2.0	2.0	5.0	1.0	4.0
12512.606	900.90765	94.17645	100.0	0	0.0	0.0	0.088	0.0	97.158554	12.099	1	2.0	2.0	5.0	1.0	4.0
12512.606	900.90765	94.17645	100.0	0	0.0	0.0	0.092	0.0	96.30323	12.099	1	2.0	2.0	5.0	1.0	4.0
12512.606	900.90765	94.17645	100.0	0	0.0	0.0	0.096	0.0	96.30184	12.129	1	2.0	2.0	5.0	1.0	4.0
12512.606	900.90765	94.17645	100.0	0	0.0	0.0	0.1	0.0	96.56673	12.129	1	2.0	2.0	5.0	1.0	4.0
12512.606	900.90765	94.17645	100.0	0	0.0	0.0	0.104	0.0	97.35123	12.184	1	2.0	2.0	5.0	1.0	4.0
12512.606	900.90765	94.17645	100.0	0	0.0	0.0	0.108	0.0	97.35123	12.209	1	2.0	2.0	5.0	1.0	4.0
12512.606	900.90765	94.17645	100.0	0	0.0	0.0	0.112	0.0	97.688484	12.209	1	2.0	2.0	5.0	1.0	4.0
12512.606	900.90765	94.17645	100.0	0	0.0	0.0	0.116	0.0	98.275986	12.252	1	2.0	2.0	5.0	1.0	4.0
12512.606	900.90765	94.17645	100.0	0	0.0	0.0	0.119	0.0	98.275986	12.29	1	2.0	2.0	5.0	1.0	4.0
12512.606	900.90765	94.17645	100.0	0	0.0	0.0	0.123	0.0	97.27254	12.29	1	2.0	2.0	5.0	1.0	4.0
12512.606	900.90765	94.17645	100.0	0	0.0	0.0	0.127	0.0	97.35461	12.306	1	2.0	2.0	5.0	1.0	4.0
12512.606	900.90765	94.17645	100.0	0	0.0	0.0	0.13	0.0	97.35461	12.306	1	2.0	2.0	5.0	1.0	4.0
12512.606	900.90765	94.17645	100.0	1	0.0	0.0	0.134	0.0	96.74836	12.337	1	2.0	2.0	5.0	1.0	4.0
12512.606	900.90765	94.17645	100.0	1	0.0	0.0	0.138	0.0	96.74836	12.351	1	2.0	2.0	5.0	1.0	4.0
12512.606	900.90765	94.17645	100.0	1	0.0	0.0	0.141	0.0	97.87605	12.351	1	2.0	2.0	5.0	1.0	4.0
12512.606	900.90765	94.17645	100.0	1	0.0	0.0	0.145	0.0	97.25184	12.375	1	2.0	2.0	5.0	1.0	4.0
12512.606	900.90765	94.17645	100.0	1	0.0	0.0	0.148	0.0	97.25184	12.386	1	2.0	2.0	5.0	1.0	4.0
12512.606	900.90765	94.17645	100.0	1	0.0	0.0	0.152	0.0	97.26767	12.386	1	2.0	2.0	5.0	1.0	4.0
12512.606	900.90765	94.17645	100.0	1	0.0	0.0	0.155	0.0	97.07919	12.405	1	2.0	2.0	6.0	1.0	4.0
12512.606	900.90765	94.17645	100.0	1	0.0	0.0	0.158	0.0	97.07919	12.405	1	2.0	2.0	6.0	1.0	4.0
12512.606	900.90765	94.17645	100.0	0	0.0	0.0	0.161	0.0	96.4858	12.413	1	3.0	2.0	7.0	1.0	4.0
12512.606	900.90765	94.17645	100.0	0	0.0	0.0	0.164	0.0	96.08335	12.43	1	3.0	2.0	7.0	1.0	4.0
0.0	900.90765	94.17645	100.0	0	0.0	0.0	0.167	0.0	95.21351	12.43	1	3.0	2.0	0.0	1.0	4.0
0.0	900.90765	94.17645	100.0	0	0.0	0.0	0.17	0.0	95.110664	12.436	1	3.0	2.0	0.0	1.0	4.0
0.0	900.90765	94.17645	100.0	0	0.0	0.0	0.173	0.0	95.300095	11.564	1	3.0	2.0	0.0	1.0	4.0
0.0	900.90765	94.17645	100.0	0	0.0	0.0	0.176	0.0	95.47575	11.564	1	3.0	2.0	0.0	1.0	4.0
0.0	900.90765	94.17645	100.0	0	0.0	0.0	0.178	0.0	95.109276	10.745	1	3.0	2.0	0.0	1.0	4.0
0.0	900.90765	94.17645	100.0	0	0.0	0.0	0.181	0.0	95.42003	10.745	1	3.0	2.0	0.0	1.0	4.0
0.0	900.90765	94.17645	100.0	0	0.0	0.0	0.183	0.0	96.09131	9.279	1	3.0	2.0	0.0	1.0	4.0
0.0	900.90765	94.17645	100.0	0	0.0	0.0	0.185	0.0	96.09131	8.623	1	3.0	2.0	0.0	1.0	4.0
0.0	900.90765	94.17645	100.0	0	0.0	0.0	0.187	0.0	96.628075	8.623	1	3.0	2.0	0.0	1.0	4.0
0.0	900.90765	94.17645	100.0	0	0.0	0.0	0.188	0.0	96.376945	7.447	1	3.0	2.0	0.0	1.0	4.0
0.0	900.90765	94.17645	100.0	0	0.0	0.0	0.19	0.0	96.376945	6.432	1	3.0	2.0	0.0	1.0	4.0
0.0	900.90765	94.17645	100.0	0	0.0	0.0	0.192	0.0	96.555534	6.432	1	3.0	2.0	0.0	1.0	4.0
0.0	900.90765	94.17645	100.0	0	0.0	0.0	0.193	0.0	95.683205	5.977	1	3.0	2.0	0.0	1.0	4.0
0.0	900.90765	94.17645	100.0	0	0.0	0.0	0.194	0.0	95.683205	5.553	1	3.0	2.0	0.0	1.0	4.0
0.0	900.90765	94.17645	100.0	0	0.0	0.0	0.196	0.0	95.438034	5.553	1	3.0	2.0	0.0	1.0	4.0
0.0	900.90765	94.17645	100.0	0	0.0	0.0	0.197	0.0	95.438034	4.797	1	3.0	2.0	0.0	1.0	4.0
0.0	900.90765	94.17645	100.0	0	0.0	0.0	0.198	0.0	95.11785	4.797	1	3.0	2.0	0.0	1.0	4.0
0.0	900.90765	94.17645	100.0	0	0.0	0.0	0.199	0.0	94.71521	4.142	1	3.0	2.0	0.0	1.0	4.0
0.0	900.90765	94.17645	100.0	0	0.0	0.0	0.2	0.0	94.71521	3.849	1	3.0	2.0	0.0	1.0	4.0
0.0	900.90765	94.17645	100.0	0	0.0	0.0	0.201	0.0	94.86244	3.849	1	3.0	2.0	0.0	1.0	4.0
0.0	900.90765	94.17645	100.0	0	0.0	0.0	0.202	0.0	95.28834	3.323	1	3.0	2.0	0.0	1.0	4.0
0.0	900.90765	94.17645	100.0	0	0.0	0.0	0.202	0.0	95.28834	3.088	1	3.0	2.0	0.0	1.0	4.0
0.0	900.90765	94.17645	100.0	0	0.0	0.0	0.203	0.0	95.24646	3.088	1	3.0	2.0	0.0	1.0	4.0
0.0	900.90765	94.17645	100.0	0	0.0	0.0	0.203	0.0	95.24646	2.667	1	3.0	2.0	0.0	1.0	4.0
0.0	900.90765	94.17645	100.0	0	0.0	0.0	0.204	0.0	96.161606	2.667	1	3.0	2.0	0.0	1.0	4.0
0.0	900.90765	94.17645	100.0	0	0.0	0.0	0.204	0.0	96.69683	2.478	1	3.0	2.0	0.0	1.0	4.0
0.0	900.90765	94.17645	100.0	0	0.0	0.0	0.204	0.0	96.69683	2.14	1	3.0	2.0	0.0	1.0	4.0
0.0	900.90765	94.17645	100.0	0	0.0	0.0	0.204	0.0	97.07381	2.14	1	3.0	2.0	0.0	1.0	4.0
0.0	900.90765	94.17645	100.0	0	0.0	0.0	0.204	0.0	97.5067	1.989	1	3.0	2.0	0.0	1.0	4.0
0.0	900.90765	94.17645	100.0	0	0.0	0.0	0.204	0.0	97.5067	1.717	1	3.0	2.0	0.0	1.0	4.0
0.0	900.90765	94.17645	100.0	0	0.0	0.0	0.204	0.0	97.386665	1.717	1	3.0	2.0	0.0	1.0	4.0
0.0	900.90765	94.17645	100.0	0	0.0	0.0	0.204	0.0	97.386665	1.483	1	3.0	2.0	0.0	1.0	4.0
0.0	900.90765	94.17645	100.0	0	0.0	0.0	0.203	0.0	97.237305	1.483	1	3.0	2.0	0.0	1.0	4.0
0.0	900.90765	94.17645	100.0	0	0.0	0.0	0.203	0.0	97.67815	1.378	1	3.0	2.0	8.0	1.0	4.0
0.0	900.90765	94.17645	100.0	0	0.0	0.0	0.202	0.0	97.67815	1.19	1	3.0	2.0	8.0	1.0	4.0
0.0	900.90765	94.17645	100.0	0	0.0	0.0	0.202	1.0	97.43481	1.19	1	3.0	2.0	11.0	1.0	4.0
-12500.001	900.0	94.17645	100.0	0	0.0	0.0	0.201	1.0	97.25679	1.105	1	3.0	2.0	11.0	1.0	4.0
-12500.001	900.0	94.17645	100.0	0	0.0	0.0	0.201	1.0	97.163445	0.954	1	3.0	2.0	11.0	1.0	4.0
-12500.001	900.0	94.17645	100.0	0	0.0	0.0	0.2	1.0	97.33141	0.954	1	3.0	2.0	11.0	1.0	4.0
-12500.001	900.0	94.17645	100.0	0	0.0	0.0	0.199	1.0	97.33141	0.888	1	3.0	2.0	11.0	1.0	4.0
-12500.001	900.0	94.17645	100.0	0	0.0	0.0	0.198	1.0	97.25116	0.888	1	3.0	2.0	11.0	1.0	4.0
-12500.001	900.0	94.17645	100.0	0	0.0	0.0	0.196	1.0	97.47597	-0.939	1	3.0	2.0	11.0	1.0	4.0
-12500.001	900.0	94.17645	100.0	0	0.0	0.0	0.195	1.0	97.47597	-1.757	1	3.0	2.0	11.0	1.0	4.0
-12500.001	900.0	94.17645	100.0	0	0.0	0.0	0.193	1.0	96.51541	-1.757	1	3.0	2.0	11.0	1.0	4.0
-12500.001	900.0	94.17645	100.0	0	0.0	0.0	0.191	1.0	96.48941	-3.225	1	3.0	2.0	11.0	1.0	4.0
-12500.001	900.0	94.17645	100.0	0	0.0	0.0	0.189	1.0	96.48941	-3.225	1	3.0	2.0	11.0	1.0	4.0
-12500.001	900.0	94.17645	100.0	0	0.0	0.0	0.186	1.0	96.50295	-3.882	1	3.0	2.0	11.0	1.0	4.0
-12500.001	900.0	94.17645	100.0	0	0.0	0.0	0.184	1.0	96.50295	-5.059	1	3.0	2.0	11.0	1.0	4.0
-12500.001	900.0	94.17645	100.0	0	0.0	0.0	0.181	1.0	96.831696	-5.059	1	3.0	2.0	11.0	1.0	4.0
-12500.001	900.0	94.17645	100.0	0	0.0	0.0	0.178	1.0	97.756966	-5.587	1	3.0	2.0	11.0	1.0	4.0
-12500.001	900.0	94.17645	100.0	0	0.0	0.0	0.175	1.0	97.756966	-6.532	1	3.0	2.0	11.0	1.0	4.0
-12500.001	900.0	94.17645	100.0	0	0.0	0.0	0.171	1.0	96.98629	-6.532	1	3.0	2.0	11.0	1.0	4.0
-12500.001	900.0	94.17645	100.0	0	0.0	0.0	0.168	1.0	97.871994	-7.348	1	3.0	2.0	11.0	1.0	4.0
-12500.001	900.0	94.17645	100.0	0	0.0	0.0	0.164	1.0	97.871994	-7.348	1	3.0	2.0	11.0	1.0	4.0
-12500.001	900.0	94.17645	100.0	0	0.0	0.0	0.16	1.0	98.33666	-7.714	1	3.0	2.0	11.0	1.0	4.0
-12500.001	900.0	94.17645	100.0	0	0.0	0.0	0.156	1.0	98.33666	-8.369	1	3.0	2.0	11.0	1.0	4.0
-12500.001	900.0	94.17645	100.0	0	0.0	0.0	0.151	1.0	97.61691	-8.369	1	3.0	2.0	11.0	1.0	4.0
-12500.001	900.0	94.17645	100.0	0	0.0	0.0	0.147	1.0	97.32083	-8.662	1	3.0	2.0	12.0	1.0	4.0
-12500.001	900.0	94.17645	100.0	0	0.0	0.0	0.142	1.0	97.32083	-9.188	1	3.0	2.0	12.0	1.0	4.0
-12500.001	900.0	94.17645	100.0	0	0.0	0.0	0.136	1.0	97.12312	-9.188	1	3.0	2.0	12.0	1.0	4.0
-12500.001	900.0	94.17645	100.0	0	0.0	0.0	0.131	1.0	97.32767	-9.642	1	3.0	2.0	12.0	1.0	4.0
-12500.001	900.0	94.17645	100.0	0	0.0	0.0	0.126	1.0	97.32767	-9.845	1	3.0	2.0	12.0	1.0	4.0
-12500.001	900.0	94.17645	100.0	0	0.0	0.0	0.12	1.0	97.03818	-9.845	1	3.0	2.0	12.0	1.0	4.0
-12500.001	900.0	94.17645	100.0	0	0.0	0.0	0.115	1.0	97.03818	-10.209	1	3.0	2.0	12.0	1.0	4.0
-12500.001	900.0	94.17645	100.0	0	0.0	0.0	0.109	1.0	97.51465	-10.209	1	3.0	2.0	12.0	1.0	4.0
-12500.001	900.0	94.17645	100.0	0	0.0	0.0	0.103	1.0	97.99716	-10.372	1	3.0	2.0	12.0	1.0	4.0
-12500.001	900.0	94.17645	100.0	0	0.0	0.0	0.098	1.0	97.25478	-10.665	1	3.0	2.0	12.0	1.0	4.0
-12500.001	900.0	94.17645	100.0	0	0.0	0.0	0.092	1.0	96.442825	-10.665	1	3.0	2.0	12.0	1.0	4.0
-12500.001	900.0	94.17645	100.0	0	0.0	0.0	0.086	1.0	96.65322	-10.796	1	3.0	2.0	12.0	1.0	4.0
-12500.001	900.0	94.17645	100.0	0	0.0	0.0	0.08	1.0	96.51029	-10.796	1	3.0	2.0	12.0	1.0	4.0
-12500.001	900.0	94.17645	100.0	0	0.0	0.0	0.074	1.0	95.95041	-11.03	1	3.0	2.0	12.0	1.0	4.0
-12500.001	900.0	94.17645	100.0	0	0.0	0.0	0.068	1.0	95.95041	-11.135	1	3.0	2.0	12.0	1.0	4.0
-12500.001	900.0	94.17645	100.0	0	0.0	0.0	0.062	1.0	95.42294	-11.135	1	3.0	2.0	12.0	1.0	4.0
-12500.001	900.0	94.17645	100.0	0	0.0	0.0	0.057	1.0	95.19748	-11.325	1	3.0	2.0	12.0	1.0	4.0
-12500.001	900.0	94.17645	100.0	0	0.0	0.0	0.051	1.0	95.19748	-11.408	1	3.0	2.0	12.0	1.0	4.0
-12500.001	900.0	94.17645	100.0	0	0.0	0.0	0.046	1.0	96.79612	-11.408	1	3.0	2.0	12.0	1.0	4.0
-12500.001	900.0	94.17645	100.0	0	0.0	0.0	0.041	1.0	96.64855	-11.486	1	3.0	2.0	12.0	1.0	4.0
-12500.001	900.0	94.17645	100.0	0	0.0	0.0	0.035	1.0	96.64855	-11.486	1	3.0	2.0	12.0	1.0	4.0
-12500.001	900.0	94.17645	100.0	0	0.0	0.0	0.03	1.0	96.37509	-11.627	1	3.0	2.0	12.0	1.0	4.0
-12500.001	900.0	94.17645	100.0	0	0.0	0.0	0.025	1.0	96.37509	-11.748	1	3.0	2.0	12.0	1.0	4.0
-12500.001	900.0	94.17645	100.0	0	0.0	0.0	0.02	1.0	97.019	-11.748	1	3.0	2.0	12.0	1.0	4.0
-12500.001	900.0	94.17645	100.0	0	0.0	0.0	0.015	1.0	96.648254	-11.853	1	3.0	2.0	12.0	1.0	4.0
-12500.001	900.0	94.17645	100.0	0	0.0	0.0	0.01	1.0	96.648254	-11.9	1	3.0	2.0	12.0	1.0	4.0
-12500.001	900.0	94.17645	100.0	1	0.0	0.0	0.005	1.0	97.62499	-11.9	1	3.0	2.0	12.0	1.0	4.0
-12500.001	900.0	94.17645	100.0	1	0.0	0.0	0.0	1.0	97.716705	-11.984	1	3.0	2.0	12.0	1.0	4.0
-12500.001	900.0	94.17645	100.0	1	0.0	0.0	-0.004	1.0	97.716705	-11.984	1	3.0	2.0	12.0	1.0	4.0
-12500.001	900.0	94.17645	100.0	1	0.0	0.0	-0.008	1.0	97.96034	-12.022	1	3.0	2.0	12.0	1.0	4.0
-12500.001	900.0	94.17645	100.0	1	0.0	0.0	-0.013	1.0	97.96034	-12.089	1	3.0	2.0	12.0	1.0	4.0
-12500.001	900.0	94.17645	100.0	0	0.0	0.0	-0.017	1.0	97.23283	-12.089	1	3.0	3.0	14.0	1.0	4.0
0.0	900.0	94.17645	100.0	0	0.0	0.0	-0.022	1.0	98.11565	-12.119	1	3.0	3.0	0.0	1.0	4.0
0.0	900.0	94.17645	100.0	0	0.0	0.0	-0.026	1.0	98.11565	-12.174	1	3.0	3.0	0.0	1.0	4.0
0.0	900.0	94.17645	100.0	0	0.0	0.0	-0.031	1.0	98.58046	-12.174	1	3.0	3.0	0.0	1.0	4.0
0.0	900.0	94.17645	100.0	0	0.0	0.0	-0.035	1.0	97.787544	-11.335	1	3.0	3.0	0.0	1.0	4.0
0.0	900.0	94.17645	100.0	0	0.0	0.0	-0.039	1.0	97.787544	-10.535	1	3.0	3.0	0.0	1.0	4.0
0.0	900.0	94.17645	100.0	0	0.0	0.0	-0.043	1.0	97.52288	-10.535	1	3.0	3.0	0.0	1.0	4.0
0.0	900.0	94.17645	100.0	0	0.0	0.0	-0.046	1.0	98.25471	-9.097	1	3.0	3.0	0.0	1.0	4.0
0.0	900.0	94.17645	100.0	0	0.0	0.0	-0.049	1.0	98.594955	-9.097	1	3.0	3.0	0.0	1.0	4.0
0.0	900.0	94.17645	100.0	0	0.0	0.0	-0.053	1.0	97.4211	-8.453	1	3.0	3.0	0.0	1.0	4.0
0.0	900.0	94.17645	100.0	0	0.0	0.0	-0.056	1.0	97.4211	-7.3	1	3.0	3.0	0.0	1.0	4.0
0.0	900.0	94.17645	100.0	0	0.0	0.0	-0.059	1.0	96.81614	-7.3	1	3.0	3.0	0.0	1.0	4.0
0.0	900.0	94.17645	100.0	0	0.0	0.0	-0.061	1.0	97.14249	-6.784	1	3.0	3.0	0.0	1.0	4.0
0.0	900.0	94.17645	100.0	0	0.0	0.0	-0.062	1.0	97.14249	-6.784	1	3.0	3.0	0.0	1.0	4.0
0.0	900.0	94.17645	100.0	0	0.0	0.0	-0.063	1.0	96.83607	-5.858	1	3.0	3.0	0.0	1.0	4.0
0.0	900.0	94.17645	100.0	0	0.0	0.0	-0.063	1.0	96.83607	-5.444	1	3.0	3.0	0.0	1.0	4.0
0.0	900.0	94.17645	100.0	0	0.0	0.0	-0.063	1.0	97.557785	-5.444	1	3.0	3.0	0.0	1.0	4.0
0.0	900.0	94.17645	100.0	0	0.0	0.0	-0.063	1.0	97.30615	-4.701	1	3.0	3.0	0.0	1.0	4.0
0.0	900.0	94.17645	100.0	0	0.0	0.0	-0.063	1.0	97.30615	-4.369	1	3.0	3.0	0.0	1.0	4.0
0.0	900.0	94.17645	100.0	0	0.0	0.0	-0.063	1.0	97.11185	-4.369	1	3.0	3.0	0.0	1.0	4.0
0.0	900.0	94.17645	100.0	0	0.0	0.0	-0.062	1.0	96.780304	-3.773	1	3.0	3.0	1.0	1.0	4.0
0.0	900.0	94.17645	100.0	0	0.0	0.0	-0.062	1.0	96.780304	-3.258	1	3.0	3.0	1.0	1.0	4.0
0.0	900.0	94.17645	100.0	0	0.0	0.0	-0.061	1.0	95.73687	-3.258	1	3.0	3.0	2.0	1.0	4.0
0.0	900.0	94.17645	100.0	0	0.0	0.0	-0.06	1.0	95.73687	-3.027	1	3.0	3.0	2.0	1.0	4.0
11204.601	806.7312	94.17645	100.0	0	0.0	0.0	-0.059	1.0	96.113106	-3.027	1	3.0	3.0	4.0	1.0	4.0
11204.601	806.7312	94.17645	100.0	0	0.0	0.0	-0.058	1.0	96.307846	-2.813	1	3.0	3.0	4.0	1.0	4.0
11204.601	806.7312	94.17645	100.0	0	0.0	0.0	-0.057	1.0	96.307846	-2.429	1	3.0	3.0	4.0	1.0	4.0
11204.601	806.7312	94.17645	100.0	0	0.0	0.0	-0.056	1.0	96.271454	-2.429	1	3.0	3.0	4.0	1.0	4.0
11204.601	806.7312	94.17645	100.0	0	0.0	0.0	-0.055	1.0	92.33525	-1.464	1	3.0	3.0	4.0	1.0	4.0
11204.601	806.7312	94.17645	100.0	0	0.0	0.0	-0.054	1.0	92.33525	-1.464	1	3.0	3.0	4.0	1.0	4.0
11204.601	806.7312	94.17645	100.0	0	0.0	0.0	-0.052	1.0	95.89683	-0.567	1	3.0	3.0	4.0	1.0	4.0
11204.601	806.7312	94.17645	100.0	0	0.0	0.0	-0.051	1.0	95.89683	1.038	1	3.0	3.0	4.0	1.0	4.0
11204.601	806.7312	94.17645	100.0	0	0.0	0.0	-0.049	1.0	96.90592	1.038	1	3.0	3.0	4.0	1.0	4.0
11204.601	806.7312	94.17645	100.0	0	0.0	0.0	-0.047	1.0	96.64881	2.427	1	3.0	3.0	4.0	1.0	4.0
11204.601	806.7312	94.17645	100.0	0	0.0	0.0	-0.045	1.0	96.64881	3.048	1	3.0	3.0	4.0	1.0	4.0
11204.601	806.7312	94.17645	100.0	0	0.0	0.0	-0.043	1.0	98.066605	3.048	1	3.0	3.0	4.0	1.0	4.0
11204.601	806.7312	94.17645	100.0	0	0.0	0.0	-0.041	1.0	97.32782	4.163	1	3.0	3.0	4.0	1.0	4.0
11204.601	806.7312	94.17645	100.0	0	0.0	0.0	-0.039	1.0	97.32782	4.163	1	3.0	3.0	4.0	1.0	4.0
11204.601	806.7312	94.17645	100.0	0	0.0	0.0	-0.037	1.0	95.66917	5.126	1	3.0	3.0	4.0	1.0	4.0
11204.601	806.7312	94.17645	100.0	0	0.0	0.0	-0.034	1.0	95.66917	5.556	1	3.0	3.0	4.0	1.0	4.0
11204.601	806.7312	94.17645	100.0	0	0.0	0.0	-0.031	1.0	95.453606	5.556	1	3.0	3.0	4.0	1.0	4.0
11204.601	806.7312	94.17645	100.0	0	0.0	0.0	-0.028	1.0	95.79442	5.957	1	3.0	3.0	4.0	1.0	4.0
11204.601	806.7312	94.17645	100.0	0	0.0	0.0	-0.025	1.0	95.79442	6.674	1	3.0	3.0	4.0	1.0	4.0
11204.601	806.7312	94.17645	100.0	0	0.0	0.0	-0.022	1.0	96.16744	6.674	1	3.0	3.0	4.0	1.0	4.0
11204.601	806.7312	94.17645	100.0	0	0.0	0.0	-0.018	1.0	96.990875	7.295	1	3.0	3.0	4.0	1.0	4.0
11204.601	806.7312	94.17645	100.0	0	0.0	0.0	-0.015	1.0	96.990875	7.295	1	3.0	3.0	4.0	1.0	4.0
11204.601	806.7312	94.17645	100.0	0	0.0	0.0	-0.011	1.0	97.83666	7.572	1	3.0	3.0	4.0	1.0	4.0
11204.601	806.7312	94.17645	100.0	0	0.0	0.0	-0.008	1.0	97.83666	8.069	1	3.0	3.0	4.0	1.0	4.0
11204.601	806.7312	94.17645	100.0	0	0.0	0.0	-0.004	1.0	96.937485	8.069	1	3.0	3.0	5.0	1.0	4.0
11204.601	806.7312	94.17645	100.0	0	0.0	0.0	-0.001	1.0	97.204926	8.292	1	3.0	3.0	5.0	1.0	4.0
11204.601	806.7312	94.17645	100.0	0	0.0	0.0	0.002	1.0	96.66336	8.691	1	3.0	3.0	5.0	1.0	4.0
11204.601	806.7312	94.17645	100.0	0	0.0	0.0	0.006	1.0	96.6989	8.691	1	3.0	3.0	5.0	1.0	4.0
11204.601	806.7312	94.17645	100.0	0	0.0	0.0	0.01	1.0	96.79655	9.036	1	3.0	3.0	5.0	1.0	4.0
11204.601	806.7312	94.17645	100.0	0	0.0	0.0	0.014	1.0	96.79655	9.036	1	3.0	3.0	5.0	1.0	4.0
11204.601	806.7312	94.17645	100.0	0	0.0	0.0	0.018	1.0	96.98333	9.19	1	3.0	3.0	5.0	1.0	4.0
11204.601	806.7312	94.17645	100.0	0	0.0	0.0	0.022	1.0	96.98333	9.466	1	3.0	3.0	5.0	1.0	4.0
11204.601	806.7312	94.17645	100.0	0	0.0	0.0	0.026	1.0	96.89274	9.466	1	3.0	3.0	5.0	1.0	4.0
11204.601	806.7312	94.17645	100.0	0	0.0	0.0	0.03	1.0	97.042854	9.59	1	3.0	3.0	5.0	1.0	4.0
11204.601	806.7312	94.17645	100.0	0	0.0	0.0	0.034	1.0	97.042854	9.812	1	3.0	3.0	5.0	1.0	4.0
11204.601	806.7312	94.17645	100.0	0	0.0	0.0	0.038	1.0	96.57104	9.812	1	3.0	3.0	5.0	1.0	4.0
11204.601	806.7312	94.17645	100.0	0	0.0	0.0	0.042	1.0	96.809364	9.912	1	3.0	3.0	5.0	1.0	4.0
11204.601	806.7312	94.17645	100.0	0	0.0	0.0	0.045	1.0	96.58841	9.912	1	3.0	3.0	5.0	1.0	4.0
11204.601	806.7312	94.17645	100.0	0	0.0	0.0	0.049	1.0	95.95693	10.09	1	3.0	3.0	5.0	1.0	4.0
11204.601	806.7312	94.17645	100.0	0	0.0	0.0	0.052	1.0	95.95693	10.17	1	3.0	3.0	5.0	1.0	4.0
11204.601	806.7312	94.17645	100.0	0	0.0	0.0	0.056	1.0	95.76968	10.17	1	3.0	3.0	5.0	1.0	4.0
11204.601	806.7312	94.17645	100.0	0	0.0	0.0	0.059	1.0	96.739296	10.313	1	3.0	3.0	5.0	1.0	4.0
11204.601	806.7312	94.17645	100.0	0	0.0	0.0	0.062	1.0	96.739296	10.378	1	3.0	3.0	5.0	1.0	4.0
11204.601	806.7312	94.17645	100.0	0	0.0	0.0	0.066	1.0	94.2	10.378	1	3.0	3.0	5.0	1.0	4.0
11204.601	806.7312	94.17645	100.0	0	0.0	0.0	0.069	1.0	98.16968	10.492	1	3.0	3.0	5.0	1.0	4.0
11204.601	806.7312	94.17645	100.0	0	0.0	0.0	0.072	1.0	98.16968	10.492	1	3.0	3.0	5.0	1.0	4.0
11204.601	806.7312	94.17645	100.0	0	0.0	0.0	0.075	1.0	97.27585	10.543	1	3.0	3.0	5.0	1.0	4.0
11204.601	806.7312	94.17645	100.0	0	0.0	0.0	0.079	1.0	96.96612	10.635	1	3.0	3.0	5.0	1.0	4.0
11204.601	806.7312	94.17645	100.0	0	0.0	0.0	0.082	1.0	96.80321	10.635	1	3.0	3.0	5.0	1.0	4.0
11204.601	806.7312	94.17645	100.0	0	0.0	0.0	0.085	1.0	97.81146	10.677	1	3.0	3.0	5.0	1.0	4.0
11204.601	806.7312	94.17645	100.0	0	0.0	0.0	0.088	1.0	97.81146	10.751	1	3.0	3.0	5.0	1.0	4.0
11204.601	806.7312	94.17645	100.0	0	0.0	0.0	0.091	1.0	98.007164	10.751	1	3.0	3.0	5.0	1.0	4.0
11204.601	806.7312	94.17645	100.0	0	0.0	0.0	0.094	1.0	98.03504	10.814	1	3.0	3.0	5.0	1.0	4.0
11204.601	806.7312	94.17645	100.0	0	0.0	0.0	0.097	1.0	98.03504	10.814	1	3.0	3.0	5.0	1.0	4.0
11204.601	806.7312	94.17645	100.0	0	0.0	0.0	0.101	1.0	98.174576	10.844	1	3.0	3.0	5.0	1.0	4.0
11204.601	806.7312	94.17645	100.0	0	0.0	0.0	0.104	1.0	98.174576	10.894	1	3.0	3.0	5.0	1.0	4.0
11204.601	806.7312	94.17645	100.0	0	0.0	0.0	0.107	1.0	98.64271	10.894	1	3.0	3.0	5.0	1.0	4.0
11204.601	806.7312	94.17645	100.0	0	0.0	0.0	0.11	1.0	98.57072	10.917	1	3.0	3.0	5.0	1.0	4.0
11204.601	806.7312	94.17645	100.0	0	0.0	0.0	0.113	1.0	98.57072	10.958	1	3.0	3.0	5.0	1.0	4.0
11204.601	806.7312	94.17645	100.0	0	0.0	0.0	0.117	1.0	98.31649	10.958	1	3.0	3.0	5.0	1.0	4.0
11204.601	806.7312	94.17645	100.0	0	0.0	0.0	0.12	1.0	97.84026	10.993	1	3.0	3.0	5.0	1.0	4.0
11204.601	806.7312	94.17645	100.0	0	0.0	0.0	0.123	1.0	97.84026	11.01	1	3.0	3.0	5.0	1.0	4.0
11204.601	806.7312	94.17645	100.0	0	0.0	0.0	0.126	1.0	97.89137	11.01	1	3.0	3.0	5.0	1.0	4.0
11204.601	806.7312	94.17645	100.0	0	0.0	0.0	0.129	1.0	97.89137	11.038	1	3.0	3.0	5.0	1.0	4.0
11204.601	806.7312	94.17645	100.0	0	0.0	0.0	0.133	1.0	99.16009	11.038	1	3.0	3.0	5.0	1.0	4.0
11204.601	806.7312	94.17645	100.0	0	0.0	0.0	0.136	1.0	99.21984	11.052	1	3.0	3.0	5.0	1.0	4.0
11204.601	806.7312	94.17645	100.0	0	0.0	0.0	0.139	1.0	99.043396	11.075	1	3.0	3.0	5.0	1.0	4.0
11204.601	806.7312	94.17645	100.0	0	0.0	0.0	0.142	1.0	98.2719	11.075	1	3.0	3.0	5.0	1.0	4.0
11204.601	806.7312	94.17645	100.0	0	0.0	0.0	0.145	1.0	98.20071	11.085	1	3.0	3.0	5.0	1.0	4.0
11204.601	806.7312	94.17645	100.0	0	0.0	0.0	0.148	1.0	97.848495	11.085	1	3.0	3.0	5.0	1.0	4.0
11204.601	806.7312	94.17645	100.0	0	0.0	0.0	0.151	1.0	97.991844	11.103	1	3.0	3.0	5.0	1.0	4.0
11204.601	806.7312	94.17645	100.0	0	0.0	0.0	0.153	1.0	97.991844	11.111	1	3.0	3.0	5.0	1.0	4.0
11204.601	806.7312	94.17645	100.0	0	0.0	0.0	0.156	1.0	97.58802	11.111	1	3.0	3.0	6.0	1.0	4.0
0.0	806.7312	90.48374	100.0	0	0.0	0.0	0.159	1.0	97.66081	11.126	1	2.0	3.0	0.0	1.0	5.0
0.0	806.7312	90.48374	100.0	0	0.0	0.0	0.162	1.0	97.66081	11.132	1	2.0	3.0	0.0	1.0	5.0
0.0	806.7312	90.48374	100.0	0	0.0	0.0	0.164	1.0	97.66246	11.132	1	2.0	3.0	0.0	1.0	5.0
0.0	806.7312	90.48374	100.0	0	0.0	0.0	0.167	1.0	96.87751	11.143	1	2.0	3.0	0.0	1.0	5.0
0.0	806.7312	90.48374	100.0	0	0.0	0.0	0.169	1.0	96.87751	11.143	1	2.0	3.0	0.0	1.0	5.0
0.0	806.7312	90.48374	100.0	0	0.0	0.0	0.171	1.0	97.03708	10.357	1	2.0	3.0	0.0	1.0	5.0
0.0	806.7312	90.48374	100.0	0	0.0	0.0	0.173	1.0	97.03708	8.943	1	2.0	3.0	0.0	1.0	5.0
0.0	806.7312	90.48374	100.0	0	0.0	0.0	0.175	1.0	97.13177	8.943	1	2.0	3.0	0.0	1.0	5.0
0.0	806.7312	90.48374	100.0	0	0.0	0.0	0.177	1.0	95.45003	7.723	1	2.0	3.0	0.0	1.0	5.0
0.0	806.7312	90.48374	100.0	0	0.0	0.0	0.179	1.0	95.45003	7.178	1	2.0	3.0	0.0	1.0	5.0
0.0	806.7312	90.48374	100.0	0	0.0	0.0	0.18	1.0	94.472275	7.178	1	2.0	3.0	0.0	1.0	5.0
0.0	806.7312	90.48374	100.0	0	0.0	0.0	0.182	1.0	96.867455	6.67	1	2.0	3.0	0.0	1.0	5.0
0.0	806.7312	90.48374	100.0	0	0.0	0.0	0.184	1.0	96.867455	6.67	1	2.0	3.0	0.0	1.0	5.0
0.0	806.7312	90.48374	100.0	0	0.0	0.0	0.185	1.0	97.43276	5.76	1	2.0	3.0	0.0	1.0	5.0
0.0	806.7312	90.48374	100.0	0	0.0	0.0	0.186	1.0	97.43276	4.975	1	2.0	3.0	0.0	1.0	5.0
0.0	806.7312	90.48374	100.0	0	0.0	0.0	0.188	1.0	97.84228	4.975	1	2.0	3.0	0.0	1.0	5.0
0.0	806.7312	90.48374	100.0	0	0.0	0.0	0.189	1.0	97.13406	4.622	1	2.0	3.0	0.0	1.0	5.0
0.0	806.7312	90.48374	100.0	0	0.0	0.0	0.191	1.0	96.706436	3.991	1	2.0	3.0	0.0	1.0	5.0
0.0	806.7312	90.48374	100.0	0	0.0	0.0	0.192	1.0	96.16924	3.991	1	2.0	3.0	0.0	1.0	5.0
0.0	806.7312	90.48374	100.0	0	0.0	0.0	0.193	1.0	96.49499	3.71	1	2.0	3.0	0.0	1.0	5.0
0.0	806.7312	90.48374	100.0	0	0.0	0.0	0.194	1.0	96.10166	3.71	1	2.0	3.0	0.0	1.0	5.0
0.0	806.7312	90.48374	100.0	0	0.0	0.0	0.195	1.0	96.30894	3.203	1	2.0	3.0	0.0	1.0	5.0
0.0	806.7312	90.48374	100.0	0	0.0	0.0	0.196	1.0	96.30894	2.977	1	2.0	3.0	0.0	1.0	5.0
0.0	806.7312	90.48374	100.0	0	0.0	0.0	0.197	1.0	97.1804	2.977	1	2.0	3.0	0.0	1.0	5.0
0.0	806.7312	90.48374	100.0	0	0.0	0.0	0.198	1.0	96.77286	2.57	1	2.0	3.0	0.0	1.0	5.0
0.0	806.7312	90.48374	100.0	0	0.0	0.0	0.198	1.0	96.77286	2.389	1	2.0	3.0	0.0	1.0	5.0
0.0	806.7312	90.48374	100.0	0	0.0	0.0	0.199	1.0	96.1749	2.389	1	2.0	3.0	0.0	1.0	5.0
0.0	806.7312	90.48374	100.0	0	0.0	0.0	0.199	1.0	96.18974	2.062	1	2.0	3.0	0.0	1.0	5.0
0.0	806.7312	90.48374	100.0	0	0.0	0.0	0.199	1.0	96.18974	2.062	1	2.0	3.0	0.0	1.0	5.0
0.0	806.7312	90.48374	100.0	0	0.0	0.0	0.2	1.0	96.2595	1.916	1	2.0	3.0	0.0	1.0	5.0
0.0	806.7312	90.48374	100.0	0	0.0	0.0	0.2	1.0	96.2595	1.656	1	2.0	3.0	0.0	1.0	5.0
0.0	806.7312	90.48374	100.0	0	0.0	0.0	0.199	1.0	95.611595	1.656	1	2.0	3.0	0.0	1.0	5.0
0.0	806.7312	90.48374	100.0	0	0.0	0.0	0.199	1.0	94.78862	1.429	1	2.0	3.0	8.0	1.0	5.0
0.0	806.7312	90.48374	100.0	0	0.0	0.0	0.199	1.0	94.78862	1.328	1	2.0	3.0	8.0	1.0	5.0
0.0	806.7312	90.48374	100.0	0	0.0	0.0	0.198	1.0	94.023964	1.328	1	2.0	3.0	11.0	1.0	5.0
-11111.111	800.0	90.48374	100.0	0	0.0	0.0	0.198	1.0	95.13813	1.234	1	2.0	3.0	11.0	1.0	5.0
-11111.111	800.0	90.48374	100.0	0	0.0	0.0	0.197	1.0	95.13813	1.234	1	2.0	3.0	11.0	1.0	5.0
-11111.111	800.0	90.48374	100.0	0	0.0	0.0	0.197	1.0	95.305534	1.066	1	2.0	3.0	11.0	1.0	5.0
-11111.111	800.0	90.48374	100.0	0	0.0	0.0	0.196	1.0	95.305534	0.99	1	2.0	3.0	11.0	1.0	5.0
-11111.111	800.0	90.48374	100.0	0	0.0	0.0	0.196	1.0	95.57506	0.99	1	2.0	3.0	11.0	1.0	5.0
-11111.111	800.0	90.48374	100.0	0	0.0	0.0	0.195	1.0	93.19574	-0.66	1	2.0	3.0	11.0	1.0	5.0
-11111.111	800.0	90.48374	100.0	0	0.0	0.0	0.194	1.0	93.19574	-0.66	1	2.0	3.0	11.0	1.0	5.0
-11111.111	800.0	90.48374	100.0	0	0.0	0.0	0.192	1.0	96.437805	-1.4	1	2.0	3.0	11.0	1.0	5.0
-11111.111	800.0	90.48374	100.0	0	0.0	0.0	0.191	1.0	96.28494	-2.726	1	2.0	3.0	11.0	1.0	5.0
-11111.111	800.0	90.48374	100.0	0	0.0	0.0	0.19	1.0	96.28494	-2.726	1	2.0	3.0	11.0	1.0	5.0
-11111.111	800.0	90.48374	100.0	0	0.0	0.0	0.189	1.0	96.93216	-3.32	1	2.0	3.0	11.0	1.0	5.0
-11111.111	800.0	90.48374	100.0	0	0.0	0.0	0.187	1.0	96.93216	-4.385	1	2.0	3.0	11.0	1.0	5.0
-11111.111	800.0	90.48374	100.0	0	0.0	0.0	0.185	1.0	97.803215	-4.385	1	2.0	3.0	11.0	1.0	5.0
-11111.111	800.0	90.48374	100.0	0	0.0	0.0	0.184	1.0	98.519104	-5.304	1	2.0	3.0	11.0	1.0	5.0
-11111.111	800.0	90.48374	100.0	0	0.0	0.0	0.182	1.0	98.519104	-5.717	1	2.0	3.0	11.0	1.0	5.0
-11111.111	800.0	90.48374	100.0	0	0.0	0.0	0.18	1.0	99.08441	-5.717	1	2.0	3.0	11.0	1.0	5.0
-11111.111	800.0	90.48374	100.0	0	0.0	0.0	0.178	1.0	99.037056	-6.454	1	2.0	3.0	11.0	1.0	5.0
-11111.111	800.0	90.48374	100.0	0	0.0	0.0	0.175	1.0	99.037056	-6.454	1	2.0	3.0	11.0	1.0	5.0
-11111.111	800.0	90.48374	100.0	0	0.0	0.0	0.173	1.0	97.89241	-7.091	1	2.0	3.0	11.0	1.0	5.0
-11111.111	800.0	90.48374	100.0	0	0.0	0.0	0.17	1.0	97.89241	-7.376	1	2.0	3.0	11.0	1.0	5.0
-11111.111	800.0	90.48374	100.0	0	0.0	0.0	0.168	1.0	97.73074	-7.376	1	2.0	3.0	11.0	1.0	5.0
-11111.111	800.0	90.48374	100.0	0	0.0	0.0	0.165	1.0	97.372086	-7.888	1	2.0	3.0	11.0	1.0	5.0
-11111.111	800.0	90.48374	100.0	0	0.0	0.0	0.162	1.0	97.372086	-8.116	1	2.0	3.0	11.0	1.0	5.0
-11111.111	800.0	90.48374	100.0	0	0.0	0.0	0.158	1.0	98.744316	-8.116	1	2.0	3.0	11.0	1.0	5.0
-11111.111	800.0	90.48374	100.0	0	0.0	0.0	0.155	1.0	97.59273	-8.527	1	2.0	3.0	11.0	1.0	5.0
-11111.111	800.0	90.48374	100.0	0	0.0	0.0	0.151	1.0	97.59273	-8.527	1	2.0	3.0	11.0	1.0	5.0
-11111.111	800.0	90.48374	100.0	0	0.0	0.0	0.147	1.0	97.58403	-8.712	1	2.0	3.0	12.0	1.0	5.0
-11111.111	800.0	90.48374	100.0	0	0.0	0.0	0.143	1.0	97.58403	-9.04	1	2.0	3.0	12.0	1.0	5.0
-11111.111	800.0	90.48374	100.0	0	0.0	0.0	0.139	1.0	97.75852	-9.04	1	2.0	3.0	12.0	1.0	5.0
-11111.111	800.0	90.48374	100.0	0	0.0	0.0	0.135	1.0	97.54905	-9.325	1	2.0	3.0	12.0	1.0	5.0
-11111.111	800.0	90.48374	100.0	0	0.0	0.0	0.131	1.0	97.54905	-9.452	1	2.0	3.0	12.0	1.0	5.0
-11111.111	800.0	90.48374	100.0	0	0.0	0.0	0.126	1.0	97.08499	-9.452	1	2.0	3.0	12.0	1.0	5.0
-11111.111	800.0	90.48374	100.0	0	0.0	0.0	0.122	1.0	97.496376	-9.681	1	2.0	3.0	12.0	1.0	5.0
-11111.111	800.0	90.48374	100.0	0	0.0	0.0	0.118	1.0	97.496376	-9.681	1	2.0	3.0	12.0	1.0	5.0
-11111.111	800.0	90.48374	100.0	0	0.0	0.0	0.113	1.0	96.86035	-9.782	1	2.0	3.0	12.0	1.0	5.0
-11111.111	800.0	90.48374	100.0	0	0.0	0.0	0.109	1.0	96.86035	-9.965	1	2.0	3.0	12.0	1.0	5.0
-11111.111	800.0	90.48374	100.0	0	0.0	0.0	0.105	1.0	96.53242	-9.965	1	2.0	3.0	12.0	1.0	5.0
-11111.111	800.0	90.48374	100.0	0	0.0	0.0	0.101	1.0	95.994316	-10.047	1	2.0	3.0	12.0	1.0	5.0
-11111.111	800.0	90.48374	100.0	0	0.0	0.0	0.096	1.0	95.994316	-10.194	1	2.0	3.0	12.0	1.0	5.0
-11111.111	800.0	90.48374	100.0	0	0.0	0.0	0.092	1.0	96.192505	-10.194	1	2.0	3.0	12.0	1.0	5.0
-11111.111	800.0	90.48374	100.0	0	0.0	0.0	0.089	1.0	96.12465	-10.26	1	2.0	3.0	12.0	1.0	5.0
-11111.111	800.0	90.48374	100.0	0	0.0	0.0	0.085	1.0	96.12465	-10.26	1	2.0	3.0	12.0	1.0	5.0
-11111.111	800.0	90.48374	100.0	0	0.0	0.0	0.081	1.0	94.93918	-10.321	1	2.0	3.0	12.0	1.0	5.0
-11111.111	800.0	90.48374	100.0	0	0.0	0.0	0.077	1.0	94.93918	-10.431	1	2.0	3.0	12.0	1.0	5.0
-11111.111	800.0	90.48374	100.0	0	0.0	0.0	0.074	1.0	92.545296	-10.431	1	2.0	3.0	12.0	1.0	5.0
-11111.111	800.0	90.48374	100.0	0	0.0	0.0	0.07	1.0	92.880775	-10.48	1	2.0	3.0	12.0	1.0	5.0
-11111.111	800.0	90.48374	100.0	0	0.0	0.0	0.067	1.0	92.880775	-10.526	1	2.0	3.0	12.0	1.0	5.0
-11111.111	800.0	90.48374	100.0	0	0.0	0.0	0.064	1.0	92.82778	-10.526	1	2.0	3.0	12.0	1.0	5.0
-11111.111	800.0	90.48374	100.0	0	0.0	0.0	0.061	1.0	93.25413	-10.608	1	2.0	3.0	12.0	1.0	5.0
-11111.111	800.0	90.48374	100.0	0	0.0	0.0	0.058	1.0	93.25413	-10.608	1	2.0	3.0	12.0	1.0	5.0
-11111.111	800.0	90.48374	100.0	0	0.0	0.0	0.055	1.0	93.35721	-10.644	1	2.0	3.0	12.0	1.0	5.0
-11111.111	800.0	90.48374	100.0	0	0.0	0.0	0.052	1.0	93.35721	-10.71	1	2.0	3.0	12.0	1.0	5.0
-11111.111	800.0	90.48374	100.0	0	0.0	0.0	0.05	1.0	94.40781	-10.71	1	2.0	3.0	12.0	1.0	5.0
-11111.111	800.0	90.48374	100.0	0	0.0	0.0	0.047	1.0	94.030876	-10.766	1	2.0	3.0	12.0	1.0	5.0
-11111.111	800.0	90.48374	100.0	0	0.0	0.0	0.044	1.0	94.030876	-10.792	1	2.0	3.0	12.0	1.0	5.0
-11111.111	800.0	90.48374	100.0	0	0.0	0.0	0.042	1.0	95.42085	-10.792	1	2.0	3.0	12.0	1.0	5.0
-11111.111	800.0	90.48374	100.0	0	0.0	0.0	0.039	1.0	95.836685	-10.837	1	2.0	3.0	12.0	1.0	5.0
-11111.111	800.0	90.48374	100.0	0	0.0	0.0	0.036	1.0	95.836685	-10.837	1	2.0	3.0	12.0	1.0	5.0
-11111.111	800.0	90.48374	100.0	0	0.0	0.0	0.034	1.0	97.02278	-10.858	1	2.0	3.0	12.0	1.0	5.0
-11111.111	800.0	90.48374	100.0	0	0.0	0.0	0.031	1.0	97.02278	-10.894	1	2.0	3.0	12.0	1.0	5.0
-11111.111	800.0	90.48374	100.0	0	0.0	0.0	0.028	1.0	96.92571	-10.894	1	2.0	3.0	12.0	1.0	5.0
-11111.111	800.0	90.48374	100.0	0	0.0	0.0	0.026	1.0	97.39238	-10.926	1	2.0	3.0	12.0	1.0	5.0
-11111.111	800.0	90.48374	100.0	0	0.0	0.0	0.023	1.0	97.39238	-10.941	1	2.0	3.0	12.0	1.0	5.0
-11111.111	800.0	90.48374	100.0	0	0.0	0.0	0.02	1.0	97.939316	-10.941	1	2.0	3.0	12.0	1.0	5.0
-11111.111	800.0	90.48374	100.0	0	0.0	0.0	0.017	1.0	97.684425	-10.965	1	2.0	3.0	12.0	1.0	5.0
-11111.111	800.0	90.48374	100.0	0	0.0	0.0	0.015	1.0	97.684425	-10.965	1	2.0	3.0	12.0	1.0	5.0
-11111.111	800.0	90.48374	100.0	0	0.0	0.0	0.012	1.0	98.39524	-10.976	1	2.0	3.0	12.0	1.0	5.0
-11111.111	800.0	90.48374	100.0	0	0.0	0.0	0.009	1.0	98.39524	-10.997	1	2.0	3.0	12.0	1.0	5.0
-11111.111	800.0	90.48374	100.0	0	0.0	0.0	0.006	1.0	98.13765	-10.997	1	2.0	3.0	12.0	1.0	5.0
-11111.111	800.0	90.48374	100.0	0	0.0	0.0	0.003	1.0	98.65269	-11.014	1	2.0	3.0	12.0	1.0	5.0
-11111.111	800.0	90.48374	100.0	0	0.0	0.0	0.0	1.0	98.65269	-11.023	1	2.0	3.0	12.0	1.0	5.0
-11111.111	800.0	90.48374	100.0	0	0.0	0.0	-0.001	1.0	98.23953	-11.023	1	2.0	3.0	12.0	1.0	5.0
-11111.111	800.0	90.48374	100.0	0	0.0	0.0	-0.004	1.0	98.03881	-11.036	1	2.0	3.0	12.0	1.0	5.0
-11111.111	800.0	90.48374	100.0	0	0.0	0.0	-0.007	1.0	98.03881	-11.036	1	2.0	3.0	12.0	1.0	5.0
-11111.111	800.0	90.48374	100.0	0	0.0	0.0	-0.01	1.0	98.18884	-11.042	1	2.0	3.0	13.0	1.0	5.0
-11111.111	800.0	90.48374	100.0	0	0.0	0.0	-0.012	1.0	97.929054	-11.054	1	2.0	3.0	13.0	1.0	5.0
0.0	800.0	90.48374	99.00498	0	0.0	0.0	-0.015	1.0	97.7174	-11.054	1	2.0	2.0	0.0	2.0	5.0
0.0	800.0	90.48374	99.00498	0	0.0	0.0	-0.018	1.0	98.384796	-11.059	1	2.0	2.0	0.0	2.0	5.0
0.0	800.0	90.48374	99.00498	0	0.0	0.0	-0.02	1.0	98.384796	-11.068	1	2.0	2.0	0.0	2.0	5.0
0.0	800.0	90.48374	99.00498	0	0.0	0.0	-0.023	1.0	98.51114	-11.068	1	2.0	2.0	0.0	2.0	5.0
0.0	800.0	90.48374	99.00498	0	0.0	0.0	-0.025	1.0	98.51114	-10.285	1	2.0	2.0	0.0	2.0	5.0
0.0	800.0	90.48374	99.00498	0	0.0	0.0	-0.027	1.0	99.27007	-10.285	1	2.0	2.0	0.0	2.0	5.0
0.0	800.0	90.48374	99.00498	0	0.0	0.0	-0.029	1.0	98.788315	-8.882	1	2.0	2.0	0.0	2.0	5.0
0.0	800.0	90.48374	99.00498	0	0.0	0.0	-0.03	1.0	98.788315	-7.671	1	2.0	2.0	0.0	2.0	5.0
0.0	800.0	90.48374	99.00498	0	0.0	0.0	-0.031	1.0	98.68407	-7.671	1	2.0	2.0	0.0	2.0	5.0
0.0	800.0	90.48374	99.00498	0	0.0	0.0	-0.033	1.0	100.1197	-7.128	1	2.0	2.0	0.0	2.0	5.0
0.0	800.0	90.48374	99.00498	0	0.0	0.0	-0.034	1.0	100.1197	-6.155	1	2.0	2.0	0.0	2.0	5.0
0.0	800.0	90.48374	99.00498	0	0.0	0.0	-0.036	1.0	99.753006	-6.155	1	2.0	2.0	0.0	2.0	5.0
0.0	800.0	90.48374	99.00498	0	0.0	0.0	-0.037	1.0	99.753006	-5.316	1	2.0	2.0	0.0	2.0	5.0
0.0	800.0	90.48374	99.00498	0	0.0	0.0	-0.038	1.0	97.93558	-5.316	1	2.0	2.0	0.0	2.0	5.0
0.0	800.0	90.48374	99.00498	0	0.0	0.0	-0.039	1.0	97.74013	-4.94	1	2.0	2.0	0.0	2.0	5.0
0.0	800.0	90.48374	99.00498	0	0.0	0.0	-0.04	1.0	97.74013	-4.59	1	2.0	2.0	0.0	2.0	5.0
0.0	800.0	90.48374	99.00498	0	0.0	0.0	-0.041	1.0	97.1008	-4.59	1	2.0	2.0	0.0	2.0	5.0
0.0	800.0	90.48374	99.00498	0	0.0	0.0	-0.042	1.0	98.26776	-3.964	1	2.0	2.0	0.0	2.0	5.0
0.0	800.0	90.48374	99.00498	0	0.0	0.0	-0.042	1.0	98.26776	-3.684	1	2.0	2.0	0.0	2.0	5.0
0.0	800.0	90.48374	99.00498	0	0.0	0.0	-0.043	1.0	97.71191	-3.684	1	2.0	2.0	0.0	2.0	5.0
0.0	800.0	90.48374	99.00498	0	0.0	0.0	-0.043	1.0	97.71191	-3.181	1	2.0	2.0	0.0	2.0	5.0
0.0	800.0	90.48374	99.00498	0	0.0	0.0	-0.044	1.0	97.558784	-3.181	1	2.0	2.0	0.0	2.0	5.0
0.0	800.0	90.48374	99.00498	0	0.0	0.0	-0.045	1.0	97.2118	-2.747	1	2.0	2.0	0.0	2.0	5.0
0.0	800.0	90.48374	99.00498	0	0.0	0.0	-0.045	1.0	97.2118	-2.553	1	2.0	2.0	0.0	2.0	5.0
0.0	800.0	90.48374	99.00498	0	0.0	0.0	-0.046	1.0	97.29113	-2.553	1	2.0	2.0	0.0	2.0	5.0
0.0	800.0	90.48374	99.00498	0	0.0	0.0	-0.046	1.0	96.737	-2.204	1	2.0	2.0	0.0	2.0	5.0
0.0	800.0	90.48374	99.00498	0	0.0	0.0	-0.047	1.0	96.737	-2.048	1	2.0	2.0	0.0	2.0	5.0
0.0	800.0	90.48374	99.00498	0	0.0	0.0	-0.047	1.0	96.41433	-2.048	1	2.0	2.0	0.0	2.0	5.0
0.0	800.0	90.48374	99.00498	0	0.0	0.0	-0.047	1.0	96.41433	-1.769	1	2.0	2.0	0.0	2.0	5.0
0.0	800.0	90.48374	99.00498	0	0.0	0.0	-0.048	1.0	96.41149	-1.769	1	2.0	2.0	0.0	2.0	5.0
0.0	800.0	90.48374	99.00498	0	0.0	0.0	-0.048	1.0	96.34891	-1.644	1	2.0	2.0	0.0	2.0	5.0
0.0	800.0	90.48374	99.00498	0	0.0	0.0	-0.048	1.0	96.631386	-1.419	1	2.0	2.0	0.0	2.0	5.0
0.0	800.0	90.48374	99.00498	0	0.0	0.0	-0.048	1.0	95.45792	-1.419	1	2.0	2.0	0.0	2.0	5.0
0.0	800.0	90.48374	99.00498	0	0.0	0.0	-0.049	1.0	96.31366	-1.319	1	2.0	2.0	0.0	2.0	5.0
0.0	800.0	90.48374	99.00498	0	0.0	0.0	-0.049	1.0	96.31366	-1.139	1	2.0	2.0	0.0	2.0	5.0
0.0	800.0	90.48374	99.00498	0	0.0	0.0	-0.049	1.0	95.829216	-1.139	1	2.0	2.0	0.0	2.0	5.0
0.0	800.0	90.48374	99.00498	0	0.0	0.0	-0.049	1.0	95.829216	-1.058	1	2.0	2.0	0.0	2.0	5.0
0.0	800.0	90.48374	99.00498	0	0.0	0.0	-0.049	1.0	97.73877	-1.058	1	2.0	2.0	0.0	2.0	5.0
0.0	800.0	90.48374	99.00498	0	0.0	0.0	-0.05	1.0	97.53707	-0.914	1	2.0	2.0	0.0	2.0	5.0
0.0	800.0	90.48374	99.00498	0	0.0	0.0	-0.05	1.0	97.53707	-0.789	1	2.0	2.0	0.0	2.0	5.0
0.0	800.0	90.48374	99.00498	0	0.0	0.0	-0.05	1.0	98.38525	-0.789	1	2.0	2.0	0.0	2.0	5.0
0.0	800.0	90.48374	99.00498	0	0.0	0.0	-0.05	1.0	98.9019	-0.733	1	2.0	2.0	0.0	2.0	5.0
0.0	800.0	90.48374	99.00498	0	0.0	0.0	-0.05	1.0	98.25252	-0.633	1	2.0	2.0	0.0	2.0	5.0
0.0	800.0	90.48374	99.00498	0	0.0	0.0	-0.05	1.0	97.52265	-0.633	1	2.0	2.0	0.0	2.0	5.0
0.0	800.0	90.48374	99.00498	0	0.0	0.0	-0.05	1.0	97.52265	-0.588	1	2.0	2.0	0.0	2.0	5.0
0.0	800.0	90.48374	99.00498	0	0.0	0.0	-0.05	1.0	97.554054	-0.588	1	2.0	2.0	0.0	2.0	5.0
0.0	800.0	90.48374	99.00498	0	0.0	0.0	-0.05	1.0	97.362434	-0.507	1	2.0	2.0	0.0	2.0	5.0
0.0	800.0	90.48374	99.00498	0	0.0	0.0	-0.049	1.0	97.362434	-0.471	1	2.0	2.0	0.0	2.0	5.0
0.0	800.0	90.48374	99.00498	0	0.0	0.0	-0.049	1.0	97.00715	-0.471	1	2.0	2.0	1.0	2.0	5.0
0.0	800.0	90.48374	99.00498	0	0.0	0.0	-0.048	1.0	97.27163	-0.407	0	2.0	2.0	0.0	2.0	5.0
0.0	800.0	90.48374	99.00498	0	0.0	0.0	-0.047	1.0	97.27163	-0.378	0	2.0	2.0	0.0	2.0	5.0
0.0	800.0	90.48374	99.00498	0	0.0	0.0	-0.046	1.0	96.24163	-0.378	0	2.0	2.0	0.0	2.0	5.0
0.0	800.0	90.48374	99.00498	0	0.0	0.0	-0.045	1.0	96.24163	-0.326	0	2.0	2.0	0.0	2.0	5.0
0.0	800.0	90.48374	99.00498	0	0.0	0.0	-0.044	1.0	96.353615	-0.326	0	2.0	2.0	0.0	2.0	5.0
0.0	800.0	90.48374	99.00498	0	0.0	0.0	-0.042	1.0	96.66446	-0.303	0	2.0	2.0	0.0	2.0	5.0
0.0	800.0	90.48374	99.00498	0	0.0	0.0	-0.041	1.0	96.66446	-0.262	0	2.0	2.0	0.0	2.0	5.0
0.0	800.0	90.48374	99.00498	0	0.0	0.0	-0.039	1.0	96.21415	-0.262	0	2.0	2.0	0.0	2.0	5.0
0.0	800.0	90.48374	99.00498	0	0.0	0.0	-0.037	1.0	96.40787	-0.226	0	2.0	2.0	0.0	2.0	5.0
0.0	800.0	90.48374	99.00498	0	0.0	0.0	-0.035	1.0	96.40787	-0.21	0	2.0	2.0	0.0	2.0	5.0
0.0	800.0	90.48374	99.00498	0	0.0	0.0	-0.033	1.0	96.7732	-0.21	0	2.0	2.0	0.0	2.0	5.0
0.0	800.0	90.48374	99.00498	0	0.0	0.0	-0.03	1.0	97.13699	-0.181	0	2.0	2.0	0.0	2.0	5.0
0.0	800.0	90.48374	99.00498	0	0.0	0.0	-0.028	1.0	97.63582	-0.181	0	2.0	2.0	0.0	2.0	5.0
0.0	800.0	90.48374	99.00498	0	0.0	0.0	-0.025	1.0	98.110664	-0.168	0	2.0	2.0	0.0	2.0	5.0
0.0	800.0	90.48374	99.00498	0	0.0	0.0	-0.023	1.0	98.110664	-0.145	0	2.0	2.0	0.0	2.0	5.0
0.0	800.0	90.48374	99.00498	0	0.0	0.0	-0.02	1.0	97.676346	-0.145	0	2.0	2.0	0.0	2.0	5.0
0.0	800.0	90.48374	99.00498	0	0.0	0.0	-0.017	1.0	97.02143	-0.134	0	2.0	2.0	0.0	2.0	5.0
0.0	800.0	90.48374	99.00498	0	0.0	0.0	-0.014	1.0	97.02143	-0.116	0	2.0	2.0	0.0	2.0	5.0
0.0	800.0	90.48374	99.00498	0	0.0	0.0	-0.01	1.0	97.22657	-0.116	0	2.0	2.0	0.0	2.0	5.0
0.0	800.0	90.48374	99.00498	0	0.0	0.0	-0.007	1.0	97.22657	-0.108	0	2.0	2.0	0.0	2.0	5.0
0.0	800.0	90.48374	99.00498	0	0.0	0.0	-0.003	1.0	98.16106	-0.108	0	2.0	2.0	0.0	2.0	5.0
0.0	800.0	90.48374	99.00498	0	0.0	0.0	0.0	1.0	98.25475	-0.093	0	2.0	2.0	0.0	2.0	5.0
0.0	800.0	90.48374	99.00498	0	0.0	0.0	0.003	1.0	98.25475	-0.08	0	2.0	2.0	0.0	2.0	5.0
0.0	800.0	90.48374	99.00498	0	0.0	0.0	0.006	1.0	98.67223	-0.08	0	2.0	2.0	0.0	2.0	5.0
0.0	800.0	90.48374	99.00498	0	0.0	0.0	0.01	1.0	98.060875	-0.074	0	2.0	2.0	0.0	2.0	5.0
0.0	800.0	90.48374	99.00498	0	0.0	0.0	0.014	1.0	98.060875	-0.064	0	2.0	2.0	0.0	2.0	5.0
0.0	800.0	90.48374	99.00498	0	0.0	0.0	0.018	1.0	97.847496	-0.064	0	2.0	2.0	0.0	2.0	5.0
0.0	800.0	90.48374	99.00498	0	0.0	0.0	0.021	1.0	97.847496	-0.055	0	2.0	2.0	0.0	2.0	5.0
0.0	800.0	90.48374	99.00498	0	0.0	0.0	0.025	1.0	96.94945	-0.055	0	2.0	2.0	0.0	2.0	5.0
0.0	800.0	90.48374	99.00498	0	0.0	0.0	0.029	1.0	96.7749	-0.051	0	2.0	2.0	0.0	2.0	5.0
0.0	800.0	90.48374	99.00498	0	0.0	0.0	0.033	1.0	96.7749	-0.044	0	2.0	2.0	0.0	2.0	5.0
0.0	800.0	90.48374	99.00498	0	0.0	0.0	0.037	1.0	95.900764	-0.044	0	2.0	2.0	0.0	2.0	5.0
0.0	800.0	90.48374	99.00498	0	0.0	0.0	0.04	1.0	96.1097	-0.041	0	2.0	2.0	0.0	2.0	5.0
0.0	800.0	90.48374	99.00498	0	0.0	0.0	0.044	1.0	96.1097	-0.038	0	2.0	2.0	0.0	2.0	5.0
0.0	800.0	90.48374	99.00498	0	0.0	0.0	0.048	1.0	97.0572	-0.038	0	2.0	2.0	0.0	2.0	5.0
0.0	800.0	90.48374	99.00498	0	0.0	0.0	0.051	1.0	97.0572	-0.032	0	2.0	2.0	0.0	2.0	5.0
0.0	800.0	90.48374	99.00498	0	0.0	0.0	0.055	1.0	97.346245	-0.032	0	2.0	2.0	0.0	2.0	5.0
0.0	800.0	90.48374	99.00498	0	0.0	0.0	0.058	1.0	96.96986	-0.028	0	2.0	2.0	0.0	2.0	5.0
0.0	800.0	90.48374	99.00498	0	0.0	0.0	0.061	1.0	96.96986	-0.026	0	2.0	2.0	0.0	2.0	5.0
0.0	800.0	90.48374	99.00498	0	0.0	0.0	0.064	1.0	97.72524	-0.026	0	2.0	2.0	0.0	2.0	5.0
0.0	800.0	90.48374	99.00498	0	0.0	0.0	0.067	1.0	96.3063	-0.022	0	2.0	2.0	0.0	2.0	5.0
0.0	800.0	90.48374	99.00498	0	0.0	0.0	0.07	1.0	96.3063	-0.02	0	2.0	2.0	0.0	2.0	5.0
0.0	800.0	90.48374	99.00498	0	0.0	0.0	0.074	1.0	96.42888	-0.02	0	2.0	2.0	0.0	2.0	5.0
0.0	800.0	90.48374	99.00498	0	0.0	0.0	0.077	1.0	96.42888	-0.017	0	2.0	2.0	0.0	2.0	5.0
0.0	800.0	90.48374	99.00498	0	0.0	0.0	0.08	1.0	96.58091	-0.017	0	2.0	2.0	0.0	2.0	5.0
0.0	800.0	90.48374	99.00498	0	0.0	0.0	0.082	1.0	96.57765	-0.016	0	2.0	2.0	0.0	2.0	5.0
0.0	800.0	90.48374	99.00498	0	0.0	0.0	0.085	1.0	96.30082	-0.014	0	2.0	2.0	0.0	2.0	5.0
0.0	800.0	90.48374	99.00498	0	0.0	0.0	0.088	1.0	95.78923	-0.014	0	2.0	2.0	0.0	2.0	5.0
0.0	800.0	90.48374	99.00498	0	0.0	0.0	0.091	1.0	95.25803	-0.013	0	2.0	2.0	0.0	2.0	5.0
0.0	800.0	90.48374	99.00498	0	0.0	0.0	0.093	1.0	95.25803	-0.011	0	2.0	2.0	0.0	2.0	5.0
0.0	800.0	90.48374	99.00498	0	0.0	0.0	0.096	1.0	96.30519	-0.011	0	2.0	2.0	0.0	2.0	5.0
0.0	800.0	90.48374	99.00498	0	0.0	0.0	0.098	1.0	96.30519	-0.01	0	2.0	2.0	0.0	2.0	5.0
0.0	800.0	90.48374	99.00498	0	0.0	0.0	0.101	1.0	96.8278	-0.01	0	2.0	2.0	0.0	2.0	5.0
0.0	800.0	90.48374	99.00498	0	0.0	0.0	0.104	1.0	97.037575	-0.008	0	2.0	2.0	0.0	2.0	5.0
0.0	800.0	90.48374	99.00498	0	0.0	0.0	0.106	1.0	97.037575	-0.008	0	2.0	2.0	0.0	2.0	5.0
0.0	800.0	90.48374	99.00498	0	0.0	0.0	0.109	1.0	96.26576	-0.008	0	2.0	2.0	0.0	2.0	5.0
0.0	800.0	90.48374	99.00498	0	0.0	0.0	0.112	1.0	96.85247	-0.006	0	2.0	2.0	0.0	2.0	5.0
0.0	800.0	90.48374	99.00498	0	0.0	0.0	0.115	1.0	96.85247	-0.005	0	2.0	2.0	0.0	2.0	5.0
0.0	800.0	90.48374	99.00498	0	0.0	0.0	0.117	1.0	95.88215	-0.005	0	2.0	2.0	0.0	2.0	5.0
0.0	800.0	90.48374	99.00498	0	0.0	0.0	0.12	1.0	95.88215	-0.005	0	2.0	2.0	0.0	2.0	5.0
0.0	800.0	90.48374	99.00498	0	0.0	0.0	0.123	1.0	95.69524	-0.005	0	2.0	2.0	0.0	2.0	5.0
0.0	800.0	90.48374	99.00498	0	0.0	0.0	0.126	1.0	96.49558	-0.004	0	2.0	2.0	0.0	2.0	5.0
0.0	800.0	90.48374	99.00498	0	0.0	0.0	0.128	1.0	96.49558	-0.004	0	2.0	2.0	0.0	2.0	5.0
0.0	800.0	90.48374	99.00498	0	0.0	0.0	0.131	1.0	95.94596	-0.004	0	2.0	2.0	0.0	2.0	5.0
0.0	800.0	90.48374	99.00498	0	0.0	0.0	0.134	1.0	97.08609	-0.003	0	2.0	2.0	0.0	2.0	5.0
0.0	800.0	90.48374	99.00498	0	0.0	0.0	0.137	1.0	97.08609	-0.003	0	2.0	2.0	0.0	2.0	5.0
0.0	800.0	90.48374	99.00498	0	0.0	0.0	0.139	1.0	97.36834	-0.003	0	2.0	2.0	0.0	2.0	5.0
0.0	800.0	90.48374	99.00498	0	0.0	0.0	0.142	1.0	97.36834	-0.002	0	2.0	2.0	0.0	2.0	5.0
0.0	800.0	90.48374	99.00498	0	0.0	0.0	0.145	1.0	97.080345	-0.002	0	2.0	2.0	0.0	2.0	5.0
0.0	800.0	90.48374	99.00498	0	0.0	0.0	0.147	1.0	97.04991	-0.002	0	2.0	2.0	0.0	2.0	5.0
0.0	800.0	90.48374	99.00498	0	0.0	0.0	0.15	1.0	97.04991	-0.001	0	2.0	2.0	0.0	2.0	5.0
0.0	800.0	90.48374	99.00498	0	0.0	0.0	0.153	1.0	96.859344	-0.001	0	2.0	2.0	0.0	2.0	5.0
0.0	800.0	90.48374	99.00498	0	0.0	0.0	0.155	1.0	96.33629	-0.001	0	2.0	2.0	0.0	2.0	5.0
0.0	800.0	90.48374	99.00498	0	0.0	0.0	0.158	1.0	96.33629	-0.001	0	2.0	2.0	0.0	2.0	5.0
0.0	800.0	90.48374	99.00498	0	0.0	0.0	0.16	1.0	96.59056	-0.001	0	2.0	2.0	0.0	2.0	5.0
0.0	800.0	90.48374	99.00498	0	0.0	0.0	0.163	1.0	96.59056	-0.001	0	2.0	2.0	0.0	2.0	5.0
0.0	800.0	90.48374	99.00498	0	0.0	0.0	0.165	1.0	97.32293	-0.001	0	2.0	2.0	0.0	2.0	5.0
0.0	800.0	90.48374	99.00498	0	0.0	0.0	0.167	1.0	97.93521	0.0	0	2.0	2.0	0.0	2.0	5.0
0.0	800.0	90.48374	99.00498	0	0.0	0.0	0.169	1.0	97.93521	0.0	0	2.0	2.0	0.0	2.0	5.0
0.0	800.0	90.48374	99.00498	0	0.0	0.0	0.172	1.0	97.68048	0.0	0	2.0	2.0	0.0	2.0	5.0
0.0	800.0	90.48374	99.00498	0	0.0	0.0	0.174	1.0	98.1303	0.0	0	2.0	2.0	0.0	2.0	5.0
0.0	800.0	90.48374	99.00498	0	0.0	0.0	0.176	1.0	98.1303	0.0	0	2.0	2.0	0.0	2.0	5.0
0.0	800.0	90.48374	99.00498	0	0.0	0.0	0.178	1.0	97.783165	0.0	0	2.0	2.0	0.0	2.0	5.0
0.0	800.0	90.48374	99.00498	0	0.0	0.0	0.18	1.0	97.783165	0.0	0	2.0	2.0	0.0	2.0	5.0
0.0	800.0	90.48374	99.00498	0	0.0	0.0	0.182	1.0	96.78041	0.0	0	2.0	2.0	0.0	2.0	5.0
0.0	800.0	90.48374	99.00498	0	0.0	0.0	0.184	1.0	97.42463	0.0	0	2.0	2.0	0.0	2.0	5.0
0.0	800.0	90.48374	99.00498	0	0.0	0.0	0.186	1.0	97.42463	0.0	0	2.0	2.0	0.0	2.0	5.0
0.0	800.0	90.48374	99.00498	0	0.0	0.0	0.187	1.0	97.79779	0.0	0	2.0	2.0	0.0	2.0	5.0
0.0	800.0	90.48374	99.00498	0	0.0	0.0	0.189	1.0	97.93466	0.0	0	2.0	2.0	0.0	2.0	5.0
0.0	800.0	90.48374	99.00498	0	0.0	0.0	0.191	1.0	98.193405	0.0	0	2.0	2.0	0.0	2.0	5.0
0.0	800.0	90.48374	99.00498	0	0.0	0.0	0.192	1.0	97.5305	0.0	0	2.0	2.0	0.0	2.0	5.0
0.0	800.0	90.48374	99.00498	0	0.0	0.0	0.194	1.0	97.5305	0.0	0	2.0	2.0	0.0	2.0	5.0
0.0	800.0	90.48374	99.00498	0	0.0	0.0	0.195	1.0	98.25067	0.0	0	2.0	2.0	0.0	2.0	5.0
0.0	800.0	90.48374	99.00498	0	0.0	0.0	0.197	1.0	98.932724	0.0	0	2.0	2.0	0.0	2.0	5.0
0.0	800.0	90.48374	99.00498	0	0.0	0.0	0.198	1.0	98.932724	0.0	0	2.0	2.0	0.0	2.0	5.0
0.0	800.0	90.48374	99.00498	0	0.0	0.0	0.199	1.0	98.544205	0.0	0	2.0	2.0	0.0	2.0	5.0
0.0	800.0	90.48374	99.00498	0	0.0	0.0	0.2	1.0	98.27205	0.0	0	2.0	2.0	0.0	2.0	5.0
0.0	800.0	90.48374	99.00498	0	0.0	0.0	0.201	1.0	98.27205	0.0	0	2.0	2.0	0.0	2.0	5.0
0.0	800.0	90.48374	99.00498	0	0.0	0.0	0.202	1.0	99.22545	0.0	0	2.0	2.0	0.0	2.0	5.0
0.0	800.0	90.48374	99.00498	0	0.0	0.0	0.203	1.0	99.22545	0.0	0	2.0	2.0	0.0	2.0	5.0
0.0	800.0	90.48374	99.00498	0	0.0	0.0	0.204	1.0	99.54416	0.0	0	2.0	2.0	0.0	2.0	5.0
0.0	800.0	90.48374	99.00498	0	0.0	0.0	0.204	1.0	99.17301	0.0	0	2.0	2.0	0.0	2.0	5.0
0.0	800.0	90.48374	99.00498	0	0.0	0.0	0.204	1.0	99.17301	0.0	0	2.0	2.0	0.0	2.0	5.0
0.0	800.0	90.48374	99.00498	0	0.0	0.0	0.205	1.0	99.10797	0.0	0	2.0	2.0	0.0	2.0	5.0
0.0	800.0	90.48374	99.00498	0	0.0	0.0	0.205	1.0	98.80678	0.0	0	2.0	2.0	0.0	2.0	5.0
0.0	800.0	90.48374	99.00498	0	0.0	0.0	0.205	1.0	98.80678	0.0	0	2.0	2.0	0.0	2.0	5.0
0.0	800.0	90.48374	99.00498	0	0.0	0.0	0.205	1.0	98.742935	0.0	0	2.0	2.0	0.0	2.0	5.0
0.0	800.0	90.48374	99.00498	0	0.0	0.0	0.205	1.0	98.742935	0.0	0	2.0	2.0	0.0	2.0	5.0
0.0	800.0	90.48374	99.00498	0	0.0	0.0	0.204	1.0	98.33322	0.0	0	2.0	2.0	0.0	2.0	5.0
0.0	800.0	90.48374	99.00498	0	0.0	0.0	0.204	1.0	97.22112	0.0	0	2.0	2.0	9.0	2.0	5.0
0.0	800.0	90.48374	99.00498	0	0.0	0.0	0.203	1.0	97.22112	0.0	0	2.0	2.0	9.0	2.0	5.0
0.0	800.0	90.48374	99.00498	0	0.0	0.0	0.203	1.0	98.2836	0.0	0	2.0	2.0	11.0	2.0	5.0
-12486.182	899.005	90.48374	99.00498	0	0.0	0.0	0.202	1.0	97.13514	0.0	0	2.0	2.0	11.0	2.0	5.0
-12486.182	899.005	90.48374	99.00498	0	0.0	0.0	0.201	1.0	97.13514	0.0	0	2.0	2.0	11.0	2.0	5.0
-12486.182	899.005	90.48374	99.00498	0	0.0	0.0	0.2	1.0	98.01936	0.0	0	2.0	2.0	11.0	2.0	5.0
-12486.182	899.005	90.48374	99.00498	0	0.0	0.0	0.198	1.0	97.64765	-0.883	0	2.0	2.0	11.0	2.0	5.0
-12486.182	899.005	90.48374	99.00498	0	0.0	0.0	0.196	1.0	97.73507	-0.883	0	2.0	2.0	11.0	2.0	5.0
-12486.182	899.005	90.48374	99.00498	0	0.0	0.0	0.195	1.0	97.43615	-1.704	0	2.0	2.0	11.0	2.0	5.0
-12486.182	899.005	90.48374	99.00498	0	0.0	0.0	0.192	1.0	97.43615	-3.177	0	2.0	2.0	11.0	2.0	5.0
-12486.182	899.005	90.48374	99.00498	0	0.0	0.0	0.19	1.0	97.268745	-3.177	0	2.0	2.0	11.0	2.0	5.0
-12486.182	899.005	90.48374	99.00498	0	0.0	0.0	0.187	1.0	96.914246	-3.836	0	2.0	2.0	11.0	2.0	5.0
-12486.182	899.005	90.48374	99.00498	0	0.0	0.0	0.185	1.0	96.914246	-5.018	0	2.0	2.0	11.0	2.0	5.0
-12486.182	899.005	90.48374	99.00498	0	0.0	0.0	0.182	1.0	97.64246	-5.018	0	2.0	2.0	11.0	2.0	5.0
-12486.182	899.005	90.48374	99.00498	0	0.0	0.0	0.179	1.0	97.64246	-5.547	0	2.0	2.0	11.0	2.0	5.0
-12486.182	899.005	90.48374	99.00498	0	0.0	0.0	0.176	1.0	97.161476	-5.547	0	2.0	2.0	11.0	2.0	5.0
-12486.182	899.005	90.48374	99.00498	0	0.0	0.0	0.173	1.0	96.8811	-6.496	0	2.0	2.0	11.0	2.0	5.0
-12486.182	899.005	90.48374	99.00498	0	0.0	0.0	0.169	1.0	96.8811	-7.316	0	2.0	2.0	11.0	2.0	5.0
-12486.182	899.005	90.48374	99.00498	0	0.0	0.0	0.166	1.0	98.16038	-7.316	0	2.0	2.0	11.0	2.0	5.0
-12486.182	899.005	90.48374	99.00498	0	0.0	0.0	0.162	1.0	98.03794	-7.682	0	2.0	2.0	11.0	2.0	5.0
-12486.182	899.005	90.48374	99.00498	0	0.0	0.0	0.158	1.0	97.70826	-8.339	0	2.0	2.0	11.0	2.0	5.0
-12486.182	899.005	90.48374	99.00498	0	0.0	0.0	0.154	1.0	98.56738	-8.339	0	2.0	2.0	11.0	2.0	5.0
-12486.182	899.005	90.48374	99.00498	0	0.0	0.0	0.15	1.0	98.56738	-8.634	0	2.0	2.0	11.0	2.0	5.0
-12486.182	899.005	90.48374	99.00498	0	0.0	0.0	0.145	1.0	98.8828	-8.634	0	2.0	2.0	12.0	2.0	5.0
-12486.182	899.005	90.48374	99.00498	0	0.0	0.0	0.141	1.0	98.85275	-9.161	0	2.0	2.0	12.0	2.0	5.0
-12486.182	899.005	90.48374	99.00498	0	0.0	0.0	0.136	1.0	98.85275	-9.617	0	2.0	2.0	12.0	2.0	5.0
-12486.182	899.005	90.48374	99.00498	0	0.0	0.0	0.132	1.0	98.419945	-9.617	0	2.0	2.0	12.0	2.0	5.0
-12486.182	899.005	90.48374	99.00498	0	0.0	0.0	0.127	1.0	98.665474	-9.821	0	2.0	2.0	12.0	2.0	5.0
-12486.182	899.005	90.48374	99.00498	0	0.0	0.0	0.123	1.0	99.35852	-10.187	0	2.0	2.0	12.0	2.0	5.0
-12486.182	899.005	90.48374	99.00498	0	0.0	0.0	0.118	1.0	99.37441	-10.187	0	2.0	2.0	12.0	2.0	5.0
-12486.182	899.005	90.48374	99.00498	0	0.0	0.0	0.113	1.0	99.37441	-10.351	0	2.0	2.0	12.0	2.0	5.0
-12486.182	899.005	90.48374	99.00498	0	0.0	0.0	0.109	1.0	98.09325	-10.351	0	2.0	2.0	12.0	2.0	5.0
-12486.182	899.005	90.48374	99.00498	0	0.0	0.0	0.104	1.0	98.22659	-10.644	0	2.0	2.0	12.0	2.0	5.0
-12486.182	899.005	90.48374	99.00498	0	0.0	0.0	0.099	1.0	98.22659	-10.775	0	2.0	2.0	12.0	2.0	5.0
-12486.182	899.005	90.48374	99.00498	0	0.0	0.0	0.095	1.0	97.69503	-10.775	0	2.0	2.0	12.0	2.0	5.0
-12486.182	899.005	90.48374	99.00498	0	0.0	0.0	0.09	1.0	96.71158	-11.011	0	2.0	2.0	12.0	2.0	5.0
-12486.182	899.005	90.48374	99.00498	0	0.0	0.0	0.085	1.0	96.71158	-11.116	0	2.0	2.0	12.0	2.0	5.0
-12486.182	899.005	90.48374	99.00498	0	0.0	0.0	0.081	1.0	97.60054	-11.116	0	2.0	2.0	12.0	2.0	5.0
-12486.182	899.005	90.48374	99.00498	0	0.0	0.0	0.077	1.0	97.60054	-11.306	0	2.0	2.0	12.0	2.0	5.0
-12486.182	899.005	90.48374	99.00498	0	0.0	0.0	0.072	1.0	97.38687	-11.306	0	2.0	2.0	12.0	2.0	5.0
-12486.182	899.005	90.48374	99.00498	0	0.0	0.0	0.068	1.0	97.33668	-11.39	0	2.0	2.0	12.0	2.0	5.0
-12486.182	899.005	90.48374	99.00498	0	0.0	0.0	0.064	1.0	97.33668	-11.542	0	2.0	2.0	12.0	2.0	5.0
-12486.182	899.005	90.48374	99.00498	0	0.0	0.0	0.06	1.0	96.69354	-11.542	0	2.0	2.0	12.0	2.0	5.0
-12486.182	899.005	90.48374	99.00498	0	0.0	0.0	0.056	1.0	97.668755	-11.611	0	2.0	2.0	12.0	2.0	5.0
-12486.182	899.005	90.48374	99.00498	0	0.0	0.0	0.052	1.0	97.668755	-11.611	0	2.0	2.0	12.0	2.0	5.0
-12486.182	899.005	90.48374	99.00498	0	0.0	0.0	0.047	1.0	98.155525	-11.731	0	2.0	2.0	12.0	2.0	5.0
-12486.182	899.005	90.48374	99.00498	0	0.0	0.0	0.043	1.0	98.155525	-11.837	0	2.0	2.0	12.0	2.0	5.0
-12486.182	899.005	90.48374	99.00498	0	0.0	0.0	0.04	1.0	98.59704	-11.837	0	2.0	2.0	12.0	2.0	5.0
-12486.182	899.005	90.48374	99.00498	0	0.0	0.0	0.036	1.0	98.20162	-11.927	0	2.0	2.0	12.0	2.0	5.0
-12486.182	899.005	90.48374	99.00498	0	0.0	0.0	0.032	1.0	98.20162	-11.969	0	2.0	2.0	12.0	2.0	5.0
-12486.182	899.005	90.48374	99.00498	0	0.0	0.0	0.029	1.0	98.46749	-11.969	0	2.0	2.0	12.0	2.0	5.0
-12486.182	899.005	90.48374	99.00498	0	0.0	0.0	0.026	1.0	99.03724	-12.041	0	2.0	2.0	12.0	2.0	5.0
-12486.182	899.005	90.48374	99.00498	0	0.0	0.0	0.023	1.0	99.03724	-12.073	0	2.0	2.0	12.0	2.0	5.0
-12486.182	899.005	90.48374	99.00498	0	0.0	0.0	0.019	1.0	99.28122	-12.073	0	2.0	2.0	12.0	2.0	5.0
-12486.182	899.005	90.48374	99.00498	0	0.0	0.0	0.016	1.0	99.28122	-12.132	0	2.0	2.0	12.0	2.0	5.0
-12486.182	899.005	90.48374	99.00498	0	0.0	0.0	0.013	1.0	99.65081	-12.132	0	2.0	2.0	12.0	2.0	5.0
-12486.182	899.005	90.48374	99.00498	0	0.0	0.0	0.009	1.0	98.52925	-12.182	0	2.0	2.0	12.0	2.0	5.0
-12486.182	899.005	90.48374	99.00498	0	0.0	0.0	0.006	1.0	98.52925	-12.205	0	2.0	2.0	12.0	2.0	5.0
-12486.182	899.005	90.48374	99.00498	0	0.0	0.0	0.003	1.0	98.770195	-12.205	0	2.0	2.0	12.0	2.0	5.0
-12486.182	899.005	90.48374	99.00498	0	0.0	0.0	0.0	1.0	97.95586	-12.246	0	2.0	2.0	12.0	2.0	5.0
-12486.182	899.005	90.48374	99.00498	0	0.0	0.0	-0.002	1.0	97.95586	-12.264	0	2.0	2.0	12.0	2.0	5.0
-12486.182	899.005	90.48374	99.00498	0	0.0	0.0	-0.005	1.0	99.93849	-12.264	0	2.0	2.0	12.0	2.0	5.0
-12486.182	899.005	90.48374	99.00498	0	0.0	0.0	-0.008	1.0	99.34335	-12.296	0	2.0	2.0	12.0	2.0	5.0
-12486.182	899.005	90.48374	99.00498	0	0.0	0.0	-0.011	1.0	100.29734	-12.296	0	2.0	2.0	12.0	2.0	5.0
-12486.182	899.005	90.48374	99.00498	1	0.0	0.0	-0.014	1.0	100.27961	-12.311	0	2.0	2.0	13.0	2.0	5.0
-12486.182	899.005	90.48374	97.044556	0	0.0	0.0	-0.017	1.0	100.27961	-12.337	0	2.0	2.0	14.0	3.0	5.0
0.0	899.005	90.48374	97.044556	0	0.0	0.0	-0.02	1.0	99.35189	-12.337	0	2.0	2.0	0.0	3.0	5.0
0.0	899.005	90.48374	97.044556	0	0.0	0.0	-0.023	1.0	99.640045	-12.359	0	2.0	2.0	0.0	3.0	5.0
0.0	899.005	90.48374	97.044556	0	0.0	0.0	-0.026	1.0	99.640045	-12.37	0	2.0	2.0	0.0	3.0	5.0
0.0	899.005	90.48374	97.044556	0	0.0	0.0	-0.029	1.0	99.27922	-12.37	0	2.0	2.0	0.0	3.0	5.0
0.0	899.005	90.48374	97.044556	0	0.0	0.0	-0.031	1.0	99.27922	-10.682	0	2.0	2.0	0.0	3.0	5.0
0.0	899.005	90.48374	97.044556	0	0.0	0.0	-0.033	1.0	97.58272	-10.682	0	2.0	2.0	0.0	3.0	5.0
0.0	899.005	90.48374	97.044556	0	0.0	0.0	-0.035	1.0	97.70768	-9.927	0	2.0	2.0	0.0	3.0	5.0
0.0	899.005	90.48374	97.044556	0	0.0	0.0	-0.036	1.0	97.70768	-8.573	0	2.0	2.0	0.0	3.0	5.0
0.0	899.005	90.48374	97.044556	0	0.0	0.0	-0.038	1.0	97.505844	-8.573	0	2.0	2.0	0.0	3.0	5.0
0.0	899.005	90.48374	97.044556	0	0.0	0.0	-0.039	1.0	98.28347	-7.967	0	2.0	2.0	0.0	3.0	5.0
0.0	899.005	90.48374	97.044556	0	0.0	0.0	-0.04	1.0	98.28347	-6.881	0	2.0	2.0	0.0	3.0	5.0
0.0	899.005	90.48374	97.044556	0	0.0	0.0	-0.041	1.0	97.565895	-6.881	0	2.0	2.0	0.0	3.0	5.0
0.0	899.005	90.48374	97.044556	0	0.0	0.0	-0.041	1.0	97.565895	-6.393	0	2.0	2.0	0.0	3.0	5.0
0.0	899.005	90.48374	97.044556	0	0.0	0.0	-0.041	1.0	97.46528	-6.393	0	2.0	2.0	0.0	3.0	5.0
0.0	899.005	90.48374	97.044556	0	0.0	0.0	-0.041	1.0	98.36945	-5.521	0	2.0	2.0	0.0	3.0	5.0
0.0	899.005	90.48374	97.044556	0	0.0	0.0	-0.041	1.0	98.36945	-5.13	0	2.0	2.0	0.0	3.0	5.0
0.0	899.005	90.48374	97.044556	0	0.0	0.0	-0.041	1.0	97.97445	-5.13	0	2.0	2.0	0.0	3.0	5.0
0.0	899.005	90.48374	97.044556	0	0.0	0.0	-0.041	1.0	97.37419	-4.43	0	2.0	2.0	0.0	3.0	5.0
0.0	899.005	90.48374	97.044556	0	0.0	0.0	-0.04	1.0	97.37419	-3.826	0	2.0	2.0	0.0	3.0	5.0
0.0	899.005	90.48374	97.044556	0	0.0	0.0	-0.04	1.0	96.98606	-3.826	0	2.0	2.0	1.0	3.0	5.0
0.0	899.005	90.48374	97.044556	0	0.0	0.0	-0.039	1.0	96.98606	-3.555	0	2.0	2.0	1.0	3.0	5.0
0.0	899.005	90.48374	97.044556	0	0.0	0.0	-0.039	1.0	97.73263	-3.555	0	2.0	2.0	0.0	3.0	5.0
0.0	899.005	90.48374	97.044556	0	0.0	0.0	-0.038	1.0	97.959625	-3.304	0	2.0	2.0	0.0	3.0	5.0
0.0	899.005	90.48374	97.044556	0	0.0	0.0	-0.037	1.0	97.959625	-2.853	0	2.0	2.0	0.0	3.0	5.0
0.0	899.005	90.48374	97.044556	0	0.0	0.0	-0.036	1.0	97.58965	-2.853	0	2.0	2.0	0.0	3.0	5.0
0.0	899.005	90.48374	97.044556	0	0.0	0.0	-0.035	1.0	97.19173	-2.464	0	2.0	2.0	0.0	3.0	5.0
0.0	899.005	90.48374	97.044556	0	0.0	0.0	-0.034	1.0	97.19173	-2.464	0	2.0	2.0	0.0	3.0	5.0
0.0	899.005	90.48374	97.044556	0	0.0	0.0	-0.033	1.0	95.65807	-2.289	0	2.0	2.0	0.0	3.0	5.0
0.0	899.005	90.48374	97.044556	0	0.0	0.0	-0.032	1.0	96.915794	-2.127	0	2.0	2.0	0.0	3.0	5.0
0.0	899.005	90.48374	97.044556	0	0.0	0.0	-0.031	1.0	96.535355	-2.127	0	2.0	2.0	0.0	3.0	5.0
0.0	899.005	90.48374	97.044556	0	0.0	0.0	-0.029	1.0	95.59046	-1.837	0	2.0	2.0	0.0	3.0	5.0
0.0	899.005	90.48374	97.044556	0	0.0	0.0	-0.028	1.0	96.952866	-1.586	0	2.0	2.0	0.0	3.0	5.0
0.0	899.005	90.48374	97.044556	0	0.0	0.0	-0.026	1.0	97.23334	-1.586	0	2.0	2.0	0.0	3.0	5.0
0.0	899.005	90.48374	97.044556	0	0.0	0.0	-0.025	1.0	98.22389	-1.474	0	2.0	2.0	0.0	3.0	5.0
0.0	899.005	90.48374	97.044556	0	0.0	0.0	-0.023	1.0	98.22389	-1.273	0	2.0	2.0	0.0	3.0	5.0
0.0	899.005	90.48374	97.044556	0	0.0	0.0	-0.021	1.0	97.00577	-1.273	0	2.0	2.0	0.0	3.0	5.0
0.0	899.005	90.48374	97.044556	0	0.0	0.0	-0.019	1.0	97.00577	-1.099	0	2.0	2.0	0.0	3.0	5.0
0.0	899.005	90.48374	97.044556	0	0.0	0.0	-0.017	1.0	98.16636	-1.099	0	2.0	2.0	0.0	3.0	5.0
0.0	899.005	90.48374	97.044556	0	0.0	0.0	-0.015	1.0	98.162575	-1.021	0	2.0	2.0	0.0	3.0	5.0
0.0	899.005	90.48374	97.044556	0	0.0	0.0	-0.012	1.0	98.162575	-0.882	0	2.0	2.0	0.0	3.0	5.0
0.0	899.005	90.48374	97.044556	0	0.0	0.0	-0.01	1.0	97.661896	-0.882	0	2.0	2.0	0.0	3.0	5.0
0.0	899.005	90.48374	97.044556	0	0.0	0.0	-0.007	1.0	98.38707	-0.819	0	2.0	2.0	0.0	3.0	5.0
0.0	899.005	90.48374	97.044556	0	0.0	0.0	-0.004	1.0	98.38707	-0.707	0	2.0	2.0	0.0	3.0	5.0
0.0	899.005	90.48374	97.044556	0	0.0	0.0	-0.002	1.0	98.07542	-0.707	0	2.0	2.0	0.0	3.0	5.0
0.0	899.005	90.48374	97.044556	0	0.0	0.0	0.0	1.0	98.07542	-0.611	0	2.0	2.0	0.0	3.0	5.0
0.0	899.005	90.48374	97.044556	0	0.0	0.0	0.003	1.0	98.81306	-0.611	0	2.0	2.0	0.0	3.0	5.0
0.0	899.005	90.48374	97.044556	0	0.0	0.0	0.006	1.0	97.81306	-0.567	0	2.0	2.0	0.0	3.0	5.0
0.0	899.005	90.48374	97.044556	0	0.0	0.0	0.009	1.0	97.81306	-0.49	0	2.0	2.0	0.0	3.0	5.0
0.0	899.005	90.48374	97.044556	0	0.0	0.0	0.012	1.0	97.07175	-0.49	0	2.0	2.0	0.0	3.0	5.0
0.0	899.005	90.48374	97.044556	0	0.0	0.0	0.015	1.0	97.38246	-0.455	0	2.0	2.0	0.0	3.0	5.0
0.0	899.005	90.48374	97.044556	0	0.0	0.0	0.018	1.0	97.38246	-0.455	0	2.0	2.0	0.0	3.0	5.0
0.0	899.005	90.48374	97.044556	0	0.0	0.0	0.021	1.0	98.402985	-0.393	0	2.0	2.0	0.0	3.0	5.0
0.0	899.005	90.48374	97.044556	0	0.0	0.0	0.024	1.0	98.402985	-0.365	0	2.0	2.0	0.0	3.0	5.0
0.0	899.005	90.48374	97.044556	0	0.0	0.0	0.027	1.0	98.16689	-0.365	0	2.0	2.0	0.0	3.0	5.0
0.0	899.005	90.48374	97.044556	0	0.0	0.0	0.03	1.0	98.63046	-0.315	0	2.0	2.0	0.0	3.0	5.0
0.0	899.005	90.48374	97.044556	0	0.0	0.0	0.033	1.0	98.63046	-0.293	0	2.0	2.0	0.0	3.0	5.0
0.0	899.005	90.48374	97.044556	0	0.0	0.0	0.036	1.0	98.83286	-0.293	0	2.0	2.0	0.0	3.0	5.0
0.0	899.005	90.48374	97.044556	0	0.0	0.0	0.039	1.0	98.92825	-0.252	0	2.0	2.0	0.0	3.0	5.0
0.0	899.005	90.48374	97.044556	0	0.0	0.0	0.042	1.0	98.92825	-0.252	0	2.0	2.0	0.0	3.0	5.0
0.0	899.005	90.48374	97.044556	0	0.0	0.0	0.045	1.0	99.21651	-0.218	0	2.0	2.0	0.0	3.0	5.0
0.0	899.005	90.48374	97.044556	0	0.0	0.0	0.047	1.0	99.21651	-0.202	0	2.0	2.0	0.0	3.0	5.0
0.0	899.005	90.48374	97.044556	0	0.0	0.0	0.05	1.0	99.43488	-0.202	0	2.0	2.0	0.0	3.0	5.0
0.0	899.005	90.48374	97.044556	0	0.0	0.0	0.053	1.0	99.25613	-0.174	0	2.0	2.0	0.0	3.0	5.0
0.0	899.005	90.48374	97.044556	0	0.0	0.0	0.056	1.0	99.25613	-0.15	0	2.0	2.0	0.0	3.0	5.0
0.0	899.005	90.48374	97.044556	0	0.0	0.0	0.059	1.0	99.50196	-0.15	0	2.0	2.0	0.0	3.0	5.0
0.0	899.005	90.48374	97.044556	0	0.0	0.0	0.061	1.0	99.36745	-0.14	0	2.0	2.0	0.0	3.0	5.0
0.0	899.005	90.48374	97.044556	0	0.0	0.0	0.064	1.0	99.36745	-0.14	0	2.0	2.0	0.0	3.0	5.0
0.0	899.005	90.48374	97.044556	0	0.0	0.0	0.067	1.0	98.05095	-0.13	0	2.0	2.0	0.0	3.0	5.0
0.0	899.005	90.48374	97.044556	0	0.0	0.0	0.07	1.0	98.05095	-0.112	0	2.0	2.0	0.0	3.0	5.0
0.0	899.005	90.48374	97.044556	0	0.0	0.0	0.073	1.0	99.70785	-0.112	0	2.0	2.0	0.0	3.0	5.0
0.0	899.005	90.48374	97.044556	0	0.0	0.0	0.075	1.0	99.123634	-0.096	0	2.0	2.0	0.0	3.0	5.0
0.0	899.005	90.48374	97.044556	0	0.0	0.0	0.078	1.0	99.123634	-0.089	0	2.0	2.0	0.0	3.0	5.0
0.0	899.005	90.48374	97.044556	0	0.0	0.0	0.081	1.0	98.12886	-0.089	0	2.0	2.0	0.0	3.0	5.0
0.0	899.005	90.48374	97.044556	0	0.0	0.0	0.084	1.0	97.15726	-0.077	0	2.0	2.0	0.0	3.0	5.0
0.0	899.005	90.48374	97.044556	0	0.0	0.0	0.087	1.0	97.15726	-0.077	0	2.0	2.0	0.0	3.0	5.0
0.0	899.005	90.48374	97.044556	0	0.0	0.0	0.09	1.0	97.85043	-0.071	0	2.0	2.0	0.0	3.0	5.0
0.0	899.005	90.48374	97.044556	0	0.0	0.0	0.093	1.0	97.75073	-0.062	0	2.0	2.0	0.0	3.0	5.0
0.0	899.005	90.48374	97.044556	0	0.0	0.0	0.096	1.0	97.50137	-0.062	0	2.0	2.0	0.0	3.0	5.0
0.0	899.005	90.48374	97.044556	0	0.0	0.0	0.099	1.0	97.437454	-0.057	0	2.0	2.0	0.0	3.0	5.0
0.0	899.005	90.48374	97.044556	0	0.0	0.0	0.102	1.0	97.437454	-0.049	0	2.0	2.0	0.0	3.0	5.0
0.0	899.005	90.48374	97.044556	0	0.0	0.0	0.106	1.0	98.4181	-0.049	0	2.0	2.0	0.0	3.0	5.0
0.0	899.005	90.48374	97.044556	0	0.0	0.0	0.109	1.0	97.30327	-0.046	0	2.0	2.0	0.0	3.0	5.0
0.0	899.005	90.48374	97.044556	0	0.0	0.0	0.112	1.0	97.30327	-0.039	0	2.0	2.0	0.0	3.0	5.0
0.0	899.005	90.48374	97.044556	0	0.0	0.0	0.115	1.0	97.84854	-0.039	0	2.0	2.0	0.0	3.0	5.0
0.0	899.005	90.48374	97.044556	0	0.0	0.0	0.119	1.0	97.84854	-0.034	0	2.0	2.0	0.0	3.0	5.0
0.0	899.005	90.48374	97.044556	0	0.0	0.0	0.122	1.0	98.869194	-0.034	0	2.0	2.0	0.0	3.0	5.0
0.0	899.005	90.48374	97.044556	0	0.0	0.0	0.125	1.0	99.07372	-0.031	0	2.0	2.0	0.0	3.0	5.0
0.0	899.005	90.48374	97.044556	0	0.0	0.0	0.129	1.0	99.07372	-0.027	0	2.0	2.0	0.0	3.0	5.0
0.0	899.005	90.48374	97.044556	0	0.0	0.0	0.132	1.0	98.338806	-0.027	0	2.0	2.0	0.0	3.0	5.0
0.0	899.005	90.48374	97.044556	0	0.0	0.0	0.136	1.0	98.156654	-0.023	0	2.0	2.0	0.0	3.0	5.0
0.0	899.005	90.48374	97.044556	0	0.0	0.0	0.139	1.0	98.156654	-0.023	0	2.0	2.0	0.0	3.0	5.0
0.0	899.005	90.48374	97.044556	0	0.0	0.0	0.142	1.0	99.08989	-0.021	0	2.0	2.0	0.0	3.0	5.0
0.0	899.005	90.48374	97.044556	0	0.0	0.0	0.146	1.0	99.08989	-0.018	0	2.0	2.0	0.0	3.0	5.0
0.0	899.005	90.48374	97.044556	0	0.0	0.0	0.149	1.0	99.19145	-0.018	0	2.0	2.0	0.0	3.0	5.0
0.0	899.005	90.48374	97.044556	0	0.0	0.0	0.152	1.0	97.84898	-0.017	0	2.0	2.0	0.0	3.0	5.0
0.0	899.005	90.48374	97.044556	0	0.0	0.0	0.156	1.0	97.84898	-0.014	0	2.0	2.0	0.0	3.0	5.0
0.0	899.005	90.48374	97.044556	0	0.0	0.0	0.159	1.0	98.20007	-0.014	0	2.0	2.0	0.0	3.0	5.0
0.0	899.005	90.48374	97.044556	0	0.0	0.0	0.162	1.0	97.80704	-0.013	0	2.0	2.0	0.0	3.0	5.0
0.0	899.005	90.48374	97.044556	0	0.0	0.0	0.166	1.0	97.8643	-0.011	0	2.0	2.0	0.0	3.0	5.0
0.0	899.005	90.48374	97.044556	0	0.0	0.0	0.169	1.0	97.406204	-0.011	0	2.0	2.0	0.0	3.0	5.0
0.0	899.005	90.48374	97.044556	0	0.0	0.0	0.172	1.0	97.406204	-0.01	0	2.0	2.0	0.0	3.0	5.0
0.0	899.005	90.48374	97.044556	0	0.0	0.0	0.175	1.0	98.010994	-0.01	0	2.0	2.0	0.0	3.0	5.0
0.0	899.005	90.48374	97.044556	0	0.0	0.0	0.178	1.0	98.97746	-0.009	0	2.0	2.0	0.0	3.0	5.0
0.0	899.005	90.48374	97.044556	0	0.0	0.0	0.181	1.0	98.97746	-0.008	0	2.0	2.0	0.0	3.0	5.0
0.0	899.005	90.48374	97.044556	0	0.0	0.0	0.184	1.0	99.63962	-0.008	0	2.0	2.0	0.0	3.0	5.0
0.0	899.005	90.48374	97.044556	0	0.0	0.0	0.187	1.0	97.977	-0.007	0	2.0	2.0	0.0	3.0	5.0
0.0	899.005	90.48374	97.044556	0	0.0	0.0	0.19	1.0	97.977	-0.005	0	2.0	2.0	0.0	3.0	5.0
0.0	899.005	90.48374	97.044556	0	0.0	0.0	0.193	1.0	99.15609	-0.005	0	2.0	2.0	0.0	3.0	5.0
0.0	899.005	90.48374	97.044556	0	0.0	0.0	0.195	1.0	99.15609	-0.005	0	2.0	2.0	0.0	3.0	5.0
0.0	899.005	90.48374	97.044556	0	0.0	0.0	0.198	1.0	99.3271	-0.005	0	2.0	2.0	0.0	3.0	5.0
0.0	899.005	90.48374	97.044556	0	0.0	0.0	0.2	1.0	99.398315	-0.004	0	2.0	2.0	0.0	3.0	5.0
0.0	899.005	90.48374	97.044556	0	0.0	0.0	0.202	1.0	99.398315	-0.004	0	2.0	2.0	0.0	3.0	5.0
0.0	899.005	90.48374	97.044556	0	0.0	0.0	0.204	1.0	99.56013	-0.004	0	2.0	2.0	0.0	3.0	5.0
0.0	899.005	90.48374	97.044556	0	0.0	0.0	0.206	1.0	99.030754	-0.003	0	2.0	2.0	0.0	3.0	5.0
0.0	899.005	90.48374	97.044556	0	0.0	0.0	0.208	1.0	99.674614	-0.003	0	2.0	2.0	0.0	3.0	5.0
0.0	899.005	90.48374	97.044556	0	0.0	0.0	0.209	1.0	98.81043	-0.003	0	2.0	2.0	0.0	3.0	5.0
0.0	899.005	90.48374	97.044556	0	0.0	0.0	0.211	1.0	98.81043	-0.002	0	2.0	2.0	0.0	3.0	5.0
[truncated: 3,175 more rows]
