# Supplementary material for: Just noticeable differences for elbow joint torque feedback
Source: Sci Rep. 2021 Dec 7;11:23553. doi: 10.1038/s41598-021-02630-3 (PMC8651665; doi:10.1038/s41598-021-02630-3)
Supplement: Supplementary file 2 — Supplementary Information. [file 41598_2021_2630_MOESM2_ESM.zip › SupplementaryData_ScientificReports_KimAsbeck2021/S11_S2O.csv]

data 1	data 2	data 3	data 4	data 5	data 6	data 7	data 8	data 9	data 10	data 11	data 12	data 13	data 14	data 15	data 16	data 17
0.0	0.0	100.0	100.0	2	0.0	0.0	0.169	1.0	97.17348	0.0	1	0.0	0.0	0.0	0.0	0.0
0.0	0.0	100.0	100.0	2	0.0	0.0	0.173	1.0	97.17348	0.0	1	0.0	0.0	0.0	0.0	0.0
0.0	0.0	100.0	100.0	2	0.0	0.0	0.177	1.0	97.30795	0.0	1	0.0	0.0	0.0	0.0	0.0
0.0	0.0	100.0	100.0	2	0.0	0.0	0.18	1.0	97.436005	0.0	1	0.0	0.0	0.0	0.0	0.0
0.0	0.0	100.0	100.0	2	0.0	0.0	0.184	1.0	97.436005	0.0	1	0.0	0.0	0.0	0.0	0.0
0.0	0.0	100.0	100.0	2	0.0	0.0	0.187	1.0	98.422775	0.0	1	0.0	0.0	0.0	0.0	0.0
0.0	0.0	100.0	100.0	2	0.0	0.0	0.19	1.0	98.06746	0.0	1	0.0	0.0	0.0	0.0	0.0
0.0	0.0	100.0	100.0	2	0.0	0.0	0.192	1.0	98.06746	0.0	1	0.0	0.0	0.0	0.0	0.0
0.0	0.0	100.0	100.0	2	0.0	0.0	0.195	1.0	97.94567	0.0	1	0.0	0.0	0.0	0.0	0.0
0.0	0.0	100.0	100.0	2	0.0	0.0	0.198	1.0	97.94567	0.0	1	0.0	0.0	0.0	0.0	0.0
0.0	0.0	100.0	100.0	2	0.0	0.0	0.2	1.0	97.58427	0.0	1	0.0	0.0	0.0	0.0	0.0
0.0	0.0	100.0	100.0	2	0.0	0.0	0.202	1.0	97.870605	0.0	1	0.0	0.0	0.0	0.0	0.0
0.0	0.0	100.0	100.0	2	0.0	0.0	0.204	1.0	97.870605	0.0	1	0.0	0.0	0.0	0.0	0.0
0.0	0.0	100.0	100.0	2	0.0	0.0	0.205	1.0	98.00885	0.0	1	0.0	0.0	0.0	0.0	0.0
0.0	0.0	100.0	100.0	2	0.0	0.0	0.207	1.0	97.4093	0.0	1	0.0	0.0	0.0	0.0	0.0
0.0	0.0	100.0	100.0	2	0.0	0.0	0.208	1.0	97.4093	0.0	1	0.0	0.0	0.0	0.0	0.0
0.0	0.0	100.0	100.0	2	0.0	0.0	0.209	1.0	97.12081	0.0	1	0.0	0.0	0.0	0.0	0.0
0.0	0.0	100.0	100.0	2	0.0	0.0	0.21	1.0	97.4432	0.0	1	0.0	0.0	0.0	0.0	0.0
0.0	0.0	100.0	100.0	2	0.0	0.0	0.212	1.0	97.409386	0.0	1	0.0	0.0	0.0	0.0	0.0
0.0	0.0	100.0	100.0	2	0.0	0.0	0.213	1.0	97.63764	0.0	1	0.0	0.0	0.0	0.0	0.0
0.0	0.0	100.0	100.0	2	0.0	0.0	0.213	1.0	97.67193	0.0	1	0.0	0.0	0.0	0.0	0.0
0.0	0.0	100.0	100.0	2	0.0	0.0	0.214	1.0	98.49548	0.0	1	0.0	0.0	0.0	0.0	0.0
0.0	0.0	100.0	100.0	2	0.0	0.0	0.215	1.0	98.42479	0.0	1	0.0	0.0	0.0	0.0	0.0
0.0	0.0	100.0	100.0	2	0.0	0.0	0.215	1.0	98.42479	0.0	1	0.0	0.0	0.0	0.0	0.0
0.0	0.0	100.0	100.0	2	0.0	0.0	0.215	1.0	97.90108	0.0	1	0.0	0.0	0.0	0.0	0.0
0.0	0.0	100.0	100.0	2	0.0	0.0	0.216	1.0	97.90108	0.0	1	0.0	0.0	0.0	0.0	0.0
0.0	0.0	100.0	100.0	2	0.0	0.0	0.216	1.0	98.21199	0.0	1	0.0	0.0	0.0	0.0	0.0
0.0	0.0	100.0	100.0	2	0.0	0.0	0.216	1.0	98.89427	0.0	1	0.0	0.0	0.0	0.0	0.0
0.0	0.0	100.0	100.0	2	0.0	0.0	0.216	1.0	98.89427	0.0	1	0.0	0.0	0.0	0.0	0.0
0.0	0.0	100.0	100.0	2	0.0	0.0	0.216	1.0	94.677925	0.0	1	0.0	0.0	0.0	0.0	0.0
0.0	0.0	100.0	100.0	2	0.0	0.0	0.215	0.0	96.62682	0.0	1	0.0	0.0	14.0	0.0	0.0
0.0	0.0	100.0	100.0	2	0.0	0.0	0.215	0.0	96.62682	0.0	1	0.0	0.0	14.0	0.0	0.0
0.0	0.0	100.0	100.0	2	0.0	0.0	0.215	0.0	97.248276	0.0	1	0.0	0.0	0.0	0.0	0.0
0.0	0.0	100.0	100.0	2	0.0	0.0	0.214	0.0	97.248276	0.0	1	0.0	0.0	0.0	0.0	0.0
0.0	0.0	100.0	100.0	2	0.0	0.0	0.214	0.0	96.56667	0.0	1	0.0	0.0	0.0	0.0	0.0
0.0	0.0	100.0	100.0	2	0.0	0.0	0.213	0.0	95.95013	0.0	1	0.0	0.0	0.0	0.0	0.0
0.0	0.0	100.0	100.0	2	0.0	0.0	0.213	0.0	95.95013	0.0	1	0.0	0.0	0.0	0.0	0.0
0.0	0.0	100.0	100.0	2	0.0	0.0	0.212	0.0	96.99419	0.0	1	0.0	0.0	0.0	0.0	0.0
0.0	0.0	100.0	100.0	2	0.0	0.0	0.211	0.0	97.9686	0.0	1	0.0	0.0	0.0	0.0	0.0
0.0	0.0	100.0	100.0	2	0.0	0.0	0.21	0.0	97.9686	0.0	1	0.0	0.0	0.0	0.0	0.0
0.0	0.0	100.0	100.0	2	0.0	0.0	0.21	0.0	98.02037	0.0	1	0.0	0.0	0.0	0.0	0.0
0.0	0.0	100.0	100.0	2	0.0	0.0	0.209	0.0	98.02037	0.0	1	0.0	0.0	0.0	0.0	0.0
0.0	0.0	100.0	100.0	2	0.0	0.0	0.208	0.0	97.64764	0.0	1	0.0	0.0	0.0	0.0	0.0
0.0	0.0	100.0	100.0	2	0.0	0.0	0.207	0.0	97.23583	0.0	1	0.0	0.0	0.0	0.0	0.0
0.0	0.0	100.0	100.0	2	0.0	0.0	0.206	0.0	97.419174	0.0	1	0.0	0.0	0.0	0.0	0.0
0.0	0.0	100.0	100.0	2	0.0	0.0	0.205	0.0	97.28145	0.0	1	0.0	0.0	0.0	0.0	0.0
0.0	0.0	100.0	100.0	2	0.0	0.0	0.204	0.0	97.87835	0.0	1	0.0	0.0	0.0	0.0	0.0
0.0	0.0	100.0	100.0	2	0.0	0.0	0.202	0.0	97.87835	0.0	1	0.0	0.0	0.0	0.0	0.0
0.0	0.0	100.0	100.0	2	0.0	0.0	0.201	0.0	98.12203	0.0	1	0.0	0.0	0.0	0.0	0.0
0.0	0.0	100.0	100.0	2	0.0	0.0	0.2	0.0	98.12203	0.0	1	0.0	0.0	0.0	0.0	0.0
0.0	0.0	100.0	100.0	2	0.0	0.0	0.198	0.0	98.67704	0.0	1	0.0	0.0	0.0	0.0	0.0
0.0	0.0	100.0	100.0	2	0.0	0.0	0.196	0.0	98.413185	0.0	1	0.0	0.0	0.0	0.0	0.0
0.0	0.0	100.0	100.0	2	0.0	0.0	0.195	0.0	98.413185	0.0	1	0.0	0.0	0.0	0.0	0.0
0.0	0.0	100.0	100.0	2	0.0	0.0	0.193	0.0	97.728836	0.0	1	0.0	0.0	0.0	0.0	0.0
0.0	0.0	100.0	100.0	2	0.0	0.0	0.19	0.0	97.96391	0.0	1	0.0	0.0	0.0	0.0	0.0
0.0	0.0	100.0	100.0	2	0.0	0.0	0.188	0.0	97.96391	0.0	1	0.0	0.0	0.0	0.0	0.0
0.0	0.0	100.0	100.0	2	0.0	0.0	0.186	0.0	98.32509	0.0	1	0.0	0.0	0.0	0.0	0.0
0.0	0.0	100.0	100.0	2	0.0	0.0	0.183	0.0	98.32509	0.0	1	0.0	0.0	0.0	0.0	0.0
0.0	0.0	100.0	100.0	2	0.0	0.0	0.18	0.0	98.67702	0.0	1	0.0	0.0	0.0	0.0	0.0
0.0	0.0	100.0	100.0	2	0.0	0.0	0.177	0.0	99.30391	0.0	1	0.0	0.0	0.0	0.0	0.0
0.0	0.0	100.0	100.0	2	0.0	0.0	0.174	0.0	99.30391	0.0	1	0.0	0.0	0.0	0.0	0.0
0.0	0.0	100.0	100.0	2	0.0	0.0	0.171	0.0	99.49232	0.0	1	0.0	0.0	0.0	0.0	0.0
0.0	0.0	100.0	100.0	2	0.0	0.0	0.167	0.0	99.15201	0.0	1	0.0	0.0	0.0	0.0	0.0
0.0	0.0	100.0	100.0	2	0.0	0.0	0.164	0.0	99.15201	0.0	1	0.0	0.0	0.0	0.0	0.0
0.0	0.0	100.0	100.0	2	0.0	0.0	0.16	0.0	99.24961	0.0	1	0.0	0.0	0.0	0.0	0.0
0.0	0.0	100.0	100.0	2	0.0	0.0	0.156	0.0	99.24961	0.0	1	0.0	0.0	0.0	0.0	0.0
0.0	0.0	100.0	100.0	2	0.0	0.0	0.152	0.0	99.07225	0.0	1	0.0	0.0	0.0	0.0	0.0
0.0	0.0	100.0	100.0	2	0.0	0.0	0.148	0.0	98.61191	0.0	1	0.0	0.0	0.0	0.0	0.0
0.0	0.0	100.0	100.0	2	0.0	0.0	0.143	0.0	98.61191	0.0	1	0.0	0.0	0.0	0.0	0.0
0.0	0.0	100.0	100.0	2	0.0	0.0	0.139	0.0	98.832794	0.0	1	0.0	0.0	0.0	0.0	0.0
0.0	0.0	100.0	100.0	2	0.0	0.0	0.134	0.0	99.31531	0.0	1	0.0	0.0	0.0	0.0	0.0
0.0	0.0	100.0	100.0	2	0.0	0.0	0.129	0.0	99.31531	0.0	1	0.0	0.0	0.0	0.0	0.0
0.0	0.0	100.0	100.0	2	0.0	0.0	0.124	0.0	99.029396	0.0	1	0.0	0.0	0.0	0.0	0.0
0.0	0.0	100.0	100.0	2	0.0	0.0	0.12	0.0	99.029396	0.0	1	0.0	0.0	0.0	0.0	0.0
0.0	0.0	100.0	100.0	2	0.0	0.0	0.115	0.0	99.73153	0.0	1	0.0	0.0	0.0	0.0	0.0
0.0	0.0	100.0	100.0	2	0.0	0.0	0.11	0.0	98.47343	0.0	1	0.0	0.0	0.0	0.0	0.0
0.0	0.0	100.0	100.0	2	0.0	0.0	0.105	0.0	98.47343	0.0	1	0.0	0.0	0.0	0.0	0.0
0.0	0.0	100.0	100.0	2	0.0	0.0	0.1	0.0	98.65848	0.0	1	0.0	0.0	0.0	0.0	0.0
0.0	0.0	100.0	100.0	2	0.0	0.0	0.094	0.0	98.78153	0.0	1	0.0	0.0	0.0	0.0	0.0
0.0	0.0	100.0	100.0	2	0.0	0.0	0.089	0.0	98.78153	0.0	1	0.0	0.0	0.0	0.0	0.0
0.0	0.0	100.0	100.0	2	0.0	0.0	0.084	0.0	99.03687	0.0	1	0.0	0.0	0.0	0.0	0.0
0.0	0.0	100.0	100.0	2	0.0	0.0	0.079	0.0	99.03687	0.0	1	0.0	0.0	0.0	0.0	0.0
0.0	0.0	100.0	100.0	2	0.0	0.0	0.074	0.0	99.08675	0.0	1	0.0	0.0	0.0	0.0	0.0
0.0	0.0	100.0	100.0	2	0.0	0.0	0.069	0.0	98.49911	0.0	1	0.0	0.0	0.0	0.0	0.0
0.0	0.0	100.0	100.0	2	0.0	0.0	0.064	0.0	98.49911	0.0	1	0.0	0.0	0.0	0.0	0.0
0.0	0.0	100.0	100.0	2	0.0	0.0	0.059	0.0	99.20804	0.0	1	0.0	0.0	0.0	0.0	0.0
0.0	0.0	100.0	100.0	2	0.0	0.0	0.055	0.0	98.83997	0.0	1	0.0	0.0	0.0	0.0	0.0
0.0	0.0	100.0	100.0	2	0.0	0.0	0.05	0.0	98.83997	0.0	1	0.0	0.0	0.0	0.0	0.0
0.0	0.0	100.0	100.0	2	0.0	0.0	0.046	0.0	98.84032	0.0	1	0.0	0.0	0.0	0.0	0.0
0.0	0.0	100.0	100.0	2	0.0	0.0	0.042	0.0	98.84032	0.0	1	0.0	0.0	0.0	0.0	0.0
0.0	0.0	100.0	100.0	2	0.0	0.0	0.038	0.0	98.96058	0.0	1	0.0	0.0	0.0	0.0	0.0
0.0	0.0	100.0	100.0	2	0.0	0.0	0.034	0.0	98.424965	0.0	1	0.0	0.0	0.0	0.0	0.0
0.0	0.0	100.0	100.0	2	0.0	0.0	0.03	0.0	98.424965	0.0	1	0.0	0.0	0.0	0.0	0.0
0.0	0.0	100.0	100.0	2	0.0	0.0	0.027	0.0	98.33603	0.0	1	0.0	0.0	0.0	0.0	0.0
0.0	0.0	100.0	100.0	2	0.0	0.0	0.023	0.0	97.757614	0.0	1	0.0	0.0	0.0	0.0	0.0
0.0	0.0	100.0	100.0	2	0.0	0.0	0.02	0.0	97.757614	0.0	1	0.0	0.0	0.0	0.0	0.0
0.0	0.0	100.0	100.0	2	0.0	0.0	0.017	0.0	97.45103	0.0	1	0.0	0.0	0.0	0.0	0.0
0.0	0.0	100.0	100.0	2	0.0	0.0	0.015	0.0	98.25613	0.0	1	0.0	0.0	0.0	0.0	0.0
0.0	0.0	100.0	100.0	2	0.0	0.0	0.012	0.0	97.75534	0.0	1	0.0	0.0	0.0	0.0	0.0
0.0	0.0	100.0	100.0	2	0.0	0.0	0.01	0.0	97.79667	0.0	1	0.0	0.0	0.0	0.0	0.0
0.0	0.0	100.0	100.0	2	0.0	0.0	0.007	0.0	97.79667	0.0	1	0.0	0.0	0.0	0.0	0.0
0.0	0.0	100.0	100.0	2	0.0	0.0	0.005	0.0	97.56305	0.0	1	0.0	0.0	0.0	0.0	0.0
0.0	0.0	100.0	100.0	2	0.0	0.0	0.003	0.0	97.77972	0.0	1	0.0	0.0	0.0	0.0	0.0
0.0	0.0	100.0	100.0	2	0.0	0.0	0.001	0.0	97.77972	0.0	1	0.0	0.0	0.0	0.0	0.0
0.0	0.0	100.0	100.0	2	0.0	0.0	0.0	0.0	98.337296	0.0	1	0.0	0.0	0.0	0.0	0.0
0.0	0.0	100.0	100.0	2	0.0	0.0	-0.001	0.0	98.337296	0.0	1	0.0	0.0	0.0	0.0	0.0
0.0	0.0	100.0	100.0	2	0.0	0.0	-0.002	0.0	98.60469	0.0	1	0.0	0.0	0.0	0.0	0.0
0.0	0.0	100.0	100.0	2	0.0	0.0	-0.004	0.0	99.596085	0.0	1	0.0	0.0	0.0	0.0	0.0
0.0	0.0	100.0	100.0	2	0.0	0.0	-0.005	0.0	99.596085	0.0	1	0.0	0.0	0.0	0.0	0.0
0.0	0.0	100.0	100.0	2	0.0	0.0	-0.006	0.0	98.88794	0.0	1	0.0	0.0	0.0	0.0	0.0
0.0	0.0	100.0	100.0	2	0.0	0.0	-0.008	0.0	99.0612	0.0	1	0.0	0.0	0.0	0.0	0.0
0.0	0.0	100.0	100.0	2	0.0	0.0	-0.009	0.0	99.0612	0.0	1	0.0	0.0	0.0	0.0	0.0
0.0	0.0	100.0	100.0	2	0.0	0.0	-0.01	0.0	98.66089	0.0	1	0.0	0.0	0.0	0.0	0.0
0.0	0.0	100.0	100.0	2	0.0	0.0	-0.011	0.0	98.66089	0.0	1	0.0	0.0	0.0	0.0	0.0
0.0	0.0	100.0	100.0	2	0.0	0.0	-0.013	0.0	99.10573	0.0	1	0.0	0.0	0.0	0.0	0.0
0.0	0.0	100.0	100.0	2	0.0	0.0	-0.014	0.0	99.10244	0.0	1	0.0	0.0	0.0	0.0	0.0
0.0	0.0	100.0	100.0	2	0.0	0.0	-0.015	0.0	99.10244	0.0	1	0.0	0.0	0.0	0.0	0.0
0.0	0.0	100.0	100.0	2	0.0	0.0	-0.016	0.0	97.875496	0.0	1	0.0	0.0	0.0	0.0	0.0
0.0	0.0	100.0	100.0	2	0.0	0.0	-0.017	0.0	98.717896	0.0	1	0.0	0.0	0.0	0.0	0.0
0.0	0.0	100.0	100.0	2	0.0	0.0	-0.018	0.0	98.717896	0.0	1	0.0	0.0	0.0	0.0	0.0
0.0	0.0	100.0	100.0	2	0.0	0.0	-0.019	0.0	97.888756	0.0	1	0.0	0.0	0.0	0.0	0.0
0.0	0.0	100.0	100.0	2	0.0	0.0	-0.02	0.0	97.888756	0.0	1	0.0	0.0	0.0	0.0	0.0
0.0	0.0	100.0	100.0	2	0.0	0.0	-0.022	0.0	98.35007	0.0	1	0.0	0.0	0.0	0.0	0.0
0.0	0.0	100.0	100.0	2	0.0	0.0	-0.023	0.0	98.569496	0.0	1	0.0	0.0	0.0	0.0	0.0
0.0	0.0	100.0	100.0	2	0.0	0.0	-0.024	0.0	98.569496	0.0	1	0.0	0.0	0.0	0.0	0.0
0.0	0.0	100.0	100.0	2	0.0	0.0	-0.025	0.0	97.27514	0.0	1	0.0	0.0	0.0	0.0	0.0
0.0	0.0	100.0	100.0	2	0.0	0.0	-0.025	0.0	97.56845	0.0	1	0.0	0.0	0.0	0.0	0.0
0.0	0.0	100.0	100.0	2	0.0	0.0	-0.026	0.0	97.56845	0.0	1	0.0	0.0	0.0	0.0	0.0
0.0	0.0	100.0	100.0	2	0.0	0.0	-0.027	0.0	97.67162	0.0	1	0.0	0.0	0.0	0.0	0.0
0.0	0.0	100.0	100.0	2	0.0	0.0	-0.028	0.0	97.67162	0.0	1	0.0	0.0	0.0	0.0	0.0
0.0	0.0	100.0	100.0	2	0.0	0.0	-0.029	0.0	97.94077	0.0	1	0.0	0.0	0.0	0.0	0.0
0.0	0.0	100.0	100.0	2	0.0	0.0	-0.029	0.0	98.39293	0.0	1	0.0	0.0	0.0	0.0	0.0
0.0	0.0	100.0	100.0	2	0.0	0.0	-0.03	0.0	98.39293	0.0	1	0.0	0.0	0.0	0.0	0.0
0.0	0.0	100.0	100.0	2	0.0	0.0	-0.03	0.0	97.92523	0.0	1	0.0	0.0	0.0	0.0	0.0
0.0	0.0	100.0	100.0	2	0.0	0.0	-0.031	0.0	97.86347	0.0	1	0.0	0.0	0.0	0.0	0.0
0.0	0.0	100.0	100.0	2	0.0	0.0	-0.031	0.0	97.86347	0.0	1	0.0	0.0	0.0	0.0	0.0
0.0	0.0	100.0	100.0	2	0.0	0.0	-0.032	0.0	98.15323	0.0	1	0.0	0.0	0.0	0.0	0.0
0.0	0.0	100.0	100.0	2	0.0	0.0	-0.032	0.0	98.15323	0.0	1	0.0	0.0	0.0	0.0	0.0
0.0	0.0	100.0	100.0	2	0.0	0.0	-0.033	0.0	98.13068	0.0	1	0.0	0.0	0.0	0.0	0.0
0.0	0.0	100.0	100.0	2	0.0	0.0	-0.033	0.0	97.06889	0.0	1	0.0	0.0	0.0	0.0	0.0
0.0	0.0	100.0	100.0	2	0.0	0.0	-0.033	0.0	97.06889	0.0	1	0.0	0.0	0.0	0.0	0.0
0.0	0.0	100.0	100.0	2	0.0	0.0	-0.033	0.0	96.80006	0.0	1	0.0	0.0	0.0	0.0	0.0
0.0	0.0	100.0	100.0	2	0.0	0.0	-0.033	0.0	97.05295	0.0	1	0.0	0.0	0.0	0.0	0.0
0.0	0.0	100.0	100.0	2	0.0	0.0	-0.033	0.0	97.05295	0.0	1	0.0	0.0	0.0	0.0	0.0
0.0	0.0	100.0	100.0	2	0.0	0.0	-0.033	0.0	98.227295	0.0	1	0.0	0.0	0.0	0.0	0.0
0.0	0.0	100.0	100.0	2	0.0	0.0	-0.033	0.0	98.227295	0.0	1	0.0	0.0	0.0	0.0	0.0
0.0	0.0	100.0	100.0	2	0.0	0.0	-0.033	0.0	98.66129	0.0	1	0.0	0.0	0.0	0.0	0.0
0.0	0.0	100.0	100.0	2	0.0	0.0	-0.032	0.0	98.82744	0.0	1	0.0	0.0	1.0	0.0	0.0
0.0	0.0	100.0	100.0	2	0.0	0.0	-0.032	0.0	98.82744	0.0	1	0.0	0.0	1.0	0.0	0.0
0.0	0.0	100.0	100.0	2	0.0	0.0	-0.031	0.0	98.18331	0.0	1	0.0	0.0	3.0	0.0	0.0
-6944.445	500.0	100.0	100.0	2	0.0	0.0	-0.031	0.0	97.31769	0.0	1	0.0	0.0	3.0	0.0	0.0
-6944.445	500.0	100.0	100.0	2	0.0	0.0	-0.03	0.0	96.85088	0.0	1	0.0	0.0	3.0	0.0	0.0
-6944.445	500.0	100.0	100.0	2	0.0	0.0	-0.029	0.0	97.94613	0.0	1	0.0	0.0	3.0	0.0	0.0
-6944.445	500.0	100.0	100.0	2	0.0	0.0	-0.028	0.0	97.94613	0.0	1	0.0	0.0	3.0	0.0	0.0
-6944.445	500.0	100.0	100.0	2	0.0	0.0	-0.027	0.0	97.702965	0.0	1	0.0	0.0	3.0	0.0	0.0
-6944.445	500.0	100.0	100.0	2	0.0	0.0	-0.026	0.0	98.91568	-0.947	1	0.0	0.0	3.0	0.0	0.0
-6944.445	500.0	100.0	100.0	2	0.0	0.0	-0.024	0.0	98.91568	-1.372	1	0.0	0.0	3.0	0.0	0.0
-6944.445	500.0	100.0	100.0	2	0.0	0.0	-0.023	0.0	98.30691	-1.372	1	0.0	0.0	3.0	0.0	0.0
-6944.445	500.0	100.0	100.0	2	0.0	0.0	-0.021	0.0	99.175644	-2.133	1	0.0	0.0	3.0	0.0	0.0
-6944.445	500.0	100.0	100.0	2	0.0	0.0	-0.02	0.0	99.175644	-2.133	1	0.0	0.0	3.0	0.0	0.0
-6944.445	500.0	100.0	100.0	2	0.0	0.0	-0.018	0.0	98.61008	-2.79	1	0.0	0.0	3.0	0.0	0.0
-6944.445	500.0	100.0	100.0	2	0.0	0.0	-0.016	0.0	98.61008	-3.084	1	0.0	0.0	3.0	0.0	0.0
-6944.445	500.0	100.0	100.0	2	0.0	0.0	-0.014	0.0	99.734215	-3.084	1	0.0	0.0	3.0	0.0	0.0
-6944.445	500.0	100.0	100.0	2	0.0	0.0	-0.012	0.0	99.366	-3.612	1	0.0	0.0	3.0	0.0	0.0
-6944.445	500.0	100.0	100.0	2	0.0	0.0	-0.009	0.0	99.366	-4.068	1	0.0	0.0	3.0	0.0	0.0
-6944.445	500.0	100.0	100.0	2	0.0	0.0	-0.007	0.0	99.23978	-4.068	1	0.0	0.0	5.0	0.0	0.0
-6944.445	500.0	100.0	100.0	2	0.0	0.0	-0.005	0.0	99.23978	-4.272	1	0.0	0.0	5.0	0.0	0.0
-6944.445	500.0	100.0	100.0	2	0.0	0.0	-0.002	0.0	99.107574	-4.272	1	0.0	0.0	5.0	0.0	0.0
-6944.445	500.0	100.0	100.0	2	0.0	0.0	0.0	0.0	99.0679	-4.637	1	0.0	0.0	5.0	0.0	0.0
-6944.445	500.0	100.0	100.0	2	0.0	0.0	0.002	0.0	99.0679	-4.801	1	0.0	0.0	5.0	0.0	0.0
-6944.445	500.0	100.0	100.0	2	0.0	0.0	0.004	0.0	99.41564	-4.801	1	0.0	0.0	5.0	0.0	0.0
-6944.445	500.0	100.0	100.0	2	0.0	0.0	0.007	0.0	98.05696	-5.094	1	0.0	0.0	5.0	0.0	0.0
-6944.445	500.0	100.0	100.0	2	0.0	0.0	0.009	0.0	98.05696	-5.348	1	0.0	0.0	5.0	0.0	0.0
-6944.445	500.0	100.0	100.0	2	0.0	0.0	0.012	0.0	98.1671	-5.348	1	0.0	0.0	5.0	0.0	0.0
-6944.445	500.0	100.0	100.0	2	0.0	0.0	0.014	0.0	98.1671	-5.462	1	0.0	0.0	5.0	0.0	0.0
-6944.445	500.0	100.0	100.0	2	0.0	0.0	0.017	0.0	98.469345	-5.462	1	0.0	0.0	5.0	0.0	0.0
-6944.445	500.0	100.0	100.0	2	0.0	0.0	0.02	0.0	98.90022	-5.665	1	0.0	0.0	5.0	0.0	0.0
-6944.445	500.0	100.0	100.0	2	0.0	0.0	0.022	0.0	98.90022	-5.757	1	0.0	0.0	5.0	0.0	0.0
-6944.445	500.0	100.0	100.0	2	0.0	0.0	0.025	0.0	99.04651	-5.757	1	0.0	0.0	5.0	0.0	0.0
-6944.445	500.0	100.0	100.0	2	0.0	0.0	0.027	0.0	98.80558	-5.919	1	0.0	0.0	5.0	0.0	0.0
-6944.445	500.0	100.0	100.0	2	0.0	0.0	0.03	0.0	98.80558	-5.993	1	0.0	0.0	5.0	0.0	0.0
-6944.445	500.0	100.0	100.0	2	0.0	0.0	0.032	0.0	98.00921	-5.993	1	0.0	0.0	5.0	0.0	0.0
-6944.445	500.0	100.0	100.0	2	0.0	0.0	0.034	0.0	98.00921	-6.123	1	0.0	0.0	5.0	0.0	0.0
-6944.445	500.0	100.0	100.0	2	0.0	0.0	0.037	0.0	98.28463	-6.123	1	0.0	0.0	5.0	0.0	0.0
-6944.445	500.0	100.0	100.0	2	0.0	0.0	0.039	0.0	98.24617	-6.236	1	0.0	0.0	5.0	0.0	0.0
-6944.445	500.0	100.0	100.0	2	0.0	0.0	0.042	0.0	98.24617	-6.287	1	0.0	0.0	5.0	0.0	0.0
-6944.445	500.0	100.0	100.0	2	0.0	0.0	0.044	0.0	98.47302	-6.287	1	0.0	0.0	5.0	0.0	0.0
-6944.445	500.0	100.0	100.0	2	0.0	0.0	0.046	0.0	98.7391	-6.378	1	0.0	0.0	5.0	0.0	0.0
-6944.445	500.0	100.0	100.0	2	0.0	0.0	0.049	0.0	98.7391	-6.418	1	0.0	0.0	5.0	0.0	0.0
-6944.445	500.0	100.0	100.0	2	0.0	0.0	0.051	0.0	98.824844	-6.418	1	0.0	0.0	5.0	0.0	0.0
-6944.445	500.0	100.0	100.0	2	0.0	0.0	0.053	0.0	98.824844	-6.491	1	0.0	0.0	5.0	0.0	0.0
-6944.445	500.0	100.0	100.0	2	0.0	0.0	0.056	0.0	99.01239	-6.491	1	0.0	0.0	5.0	0.0	0.0
-6944.445	500.0	100.0	100.0	2	0.0	0.0	0.058	0.0	97.72058	-6.524	1	0.0	0.0	5.0	0.0	0.0
-6944.445	500.0	100.0	100.0	2	0.0	0.0	0.06	0.0	97.72058	-6.582	1	0.0	0.0	5.0	0.0	0.0
-6944.445	500.0	100.0	100.0	2	0.0	0.0	0.062	0.0	97.39148	-6.582	1	0.0	0.0	5.0	0.0	0.0
-6944.445	500.0	100.0	100.0	2	0.0	0.0	0.065	0.0	97.59161	-6.608	1	0.0	0.0	5.0	0.0	0.0
-6944.445	500.0	100.0	100.0	2	0.0	0.0	0.067	0.0	97.59161	-6.655	1	0.0	0.0	5.0	0.0	0.0
-6944.445	500.0	100.0	100.0	2	0.0	0.0	0.069	0.0	97.38686	-6.655	1	0.0	0.0	5.0	0.0	0.0
-6944.445	500.0	100.0	100.0	2	0.0	0.0	0.072	0.0	97.38686	-6.676	1	0.0	0.0	5.0	0.0	0.0
-6944.445	500.0	100.0	100.0	2	0.0	0.0	0.074	0.0	98.41837	-6.676	1	0.0	0.0	5.0	0.0	0.0
-6944.445	500.0	100.0	100.0	2	0.0	0.0	0.077	0.0	98.20241	-6.714	1	0.0	0.0	5.0	0.0	0.0
-6944.445	500.0	100.0	100.0	2	0.0	0.0	0.079	0.0	98.20241	-6.746	1	0.0	0.0	5.0	0.0	0.0
-6944.445	500.0	100.0	100.0	1	0.0	0.0	0.082	0.0	93.176414	-6.746	1	0.0	0.0	5.0	0.0	0.0
-6944.445	500.0	100.0	100.0	1	0.0	0.0	0.085	0.0	99.5621	-6.746	1	0.0	0.0	5.0	0.0	0.0
-6944.445	500.0	100.0	100.0	1	0.0	0.0	0.087	0.0	99.5621	-6.774	1	0.0	0.0	5.0	0.0	0.0
-6944.445	500.0	100.0	100.0	1	0.0	0.0	0.09	0.0	99.63095	-6.774	1	0.0	0.0	5.0	0.0	0.0
-6944.445	500.0	100.0	100.0	1	0.0	0.0	0.093	0.0	99.63095	-6.799	1	0.0	0.0	5.0	0.0	0.0
-6944.445	500.0	100.0	100.0	1	0.0	0.0	0.096	0.0	99.81768	-6.799	1	0.0	0.0	5.0	0.0	0.0
-6944.445	500.0	100.0	100.0	1	0.0	0.0	0.099	0.0	98.9052	-6.81	1	0.0	0.0	5.0	0.0	0.0
-6944.445	500.0	100.0	100.0	1	0.0	0.0	0.102	0.0	98.9052	-6.829	1	0.0	0.0	5.0	0.0	0.0
-6944.445	500.0	100.0	100.0	1	0.0	0.0	0.105	0.0	98.70931	-6.829	1	0.0	0.0	5.0	0.0	0.0
-6944.445	500.0	100.0	100.0	1	0.0	0.0	0.108	0.0	98.39269	-6.838	1	0.0	0.0	5.0	0.0	0.0
-6944.445	500.0	100.0	100.0	1	0.0	0.0	0.111	0.0	98.39269	-6.838	1	0.0	0.0	5.0	0.0	0.0
-6944.445	500.0	100.0	100.0	1	0.0	0.0	0.114	0.0	98.41202	-6.853	1	0.0	0.0	5.0	0.0	0.0
-6944.445	500.0	100.0	100.0	1	0.0	0.0	0.117	0.0	98.41202	-6.867	1	0.0	0.0	5.0	0.0	0.0
-6944.445	500.0	100.0	100.0	1	0.0	0.0	0.12	0.0	97.63748	-6.867	1	0.0	0.0	5.0	0.0	0.0
-6944.445	500.0	100.0	100.0	1	0.0	0.0	0.123	0.0	97.76486	-6.873	1	0.0	0.0	5.0	0.0	0.0
-6944.445	500.0	100.0	100.0	1	0.0	0.0	0.126	0.0	97.76486	-6.884	1	0.0	0.0	5.0	0.0	0.0
-6944.445	500.0	100.0	100.0	1	0.0	0.0	0.129	0.0	96.89108	-6.884	1	0.0	0.0	5.0	0.0	0.0
-6944.445	500.0	100.0	100.0	1	0.0	0.0	0.132	0.0	96.843506	-6.889	1	0.0	0.0	5.0	0.0	0.0
-6944.445	500.0	100.0	100.0	1	0.0	0.0	0.135	0.0	96.843506	-6.897	1	0.0	0.0	5.0	0.0	0.0
-6944.445	500.0	100.0	100.0	1	0.0	0.0	0.138	0.0	95.9414	-6.897	1	0.0	0.0	5.0	0.0	0.0
-6944.445	500.0	100.0	100.0	1	0.0	0.0	0.141	0.0	95.9414	-6.902	1	0.0	0.0	5.0	0.0	0.0
-6944.445	500.0	100.0	100.0	1	0.0	0.0	0.144	0.0	96.522835	-6.902	1	0.0	0.0	5.0	0.0	0.0
-6944.445	500.0	100.0	100.0	1	0.0	0.0	0.147	0.0	97.13544	-6.908	1	0.0	0.0	5.0	0.0	0.0
-6944.445	500.0	100.0	100.0	1	0.0	0.0	0.15	0.0	97.13544	-6.911	1	0.0	0.0	5.0	0.0	0.0
-6944.445	500.0	100.0	100.0	1	0.0	0.0	0.153	0.0	96.63487	-6.911	1	0.0	0.0	6.0	0.0	0.0
0.0	500.0	100.0	100.0	0	0.0	0.0	0.156	0.0	97.336784	-6.917	1	1.0	0.0	0.0	0.0	0.0
0.0	500.0	100.0	100.0	0	0.0	0.0	0.159	0.0	97.336784	-6.92	1	1.0	0.0	0.0	0.0	0.0
0.0	500.0	100.0	100.0	0	0.0	0.0	0.162	0.0	97.208755	-6.92	1	1.0	0.0	0.0	0.0	0.0
0.0	500.0	100.0	100.0	0	0.0	0.0	0.165	0.0	97.208755	-6.924	1	1.0	0.0	0.0	0.0	0.0
0.0	500.0	100.0	100.0	0	0.0	0.0	0.168	0.0	96.929855	-6.924	1	1.0	0.0	0.0	0.0	0.0
0.0	500.0	100.0	100.0	0	0.0	0.0	0.171	0.0	97.12793	-6.434	1	1.0	0.0	0.0	0.0	0.0
0.0	500.0	100.0	100.0	0	0.0	0.0	0.174	0.0	97.12793	-5.556	1	1.0	0.0	0.0	0.0	0.0
0.0	500.0	100.0	100.0	0	0.0	0.0	0.177	0.0	97.04373	-5.556	1	1.0	0.0	0.0	0.0	0.0
0.0	500.0	100.0	100.0	0	0.0	0.0	0.181	0.0	97.949554	-5.163	1	1.0	0.0	0.0	0.0	0.0
0.0	500.0	100.0	100.0	0	0.0	0.0	0.184	0.0	97.949554	-5.163	1	1.0	0.0	0.0	0.0	0.0
0.0	500.0	100.0	100.0	0	0.0	0.0	0.187	0.0	97.90769	-4.459	1	1.0	0.0	0.0	0.0	0.0
0.0	500.0	100.0	100.0	0	0.0	0.0	0.19	0.0	97.90769	-3.851	1	1.0	0.0	0.0	0.0	0.0
0.0	500.0	100.0	100.0	0	0.0	0.0	0.193	0.0	98.11169	-3.851	1	1.0	0.0	0.0	0.0	0.0
0.0	500.0	100.0	100.0	0	0.0	0.0	0.196	0.0	97.02046	-3.578	1	1.0	0.0	0.0	0.0	0.0
0.0	500.0	100.0	100.0	0	0.0	0.0	0.199	0.0	97.02046	-3.09	1	1.0	0.0	0.0	0.0	0.0
0.0	500.0	100.0	100.0	0	0.0	0.0	0.201	0.0	97.83688	-3.09	1	1.0	0.0	0.0	0.0	0.0
0.0	500.0	100.0	100.0	0	0.0	0.0	0.204	0.0	97.914635	-2.871	1	1.0	0.0	0.0	0.0	0.0
0.0	500.0	100.0	100.0	0	0.0	0.0	0.206	0.0	97.914635	-2.479	1	1.0	0.0	0.0	0.0	0.0
0.0	500.0	100.0	100.0	0	0.0	0.0	0.208	0.0	97.71757	-2.479	1	1.0	0.0	0.0	0.0	0.0
0.0	500.0	100.0	100.0	0	0.0	0.0	0.209	0.0	97.71757	-2.141	1	1.0	0.0	0.0	0.0	0.0
0.0	500.0	100.0	100.0	0	0.0	0.0	0.211	0.0	97.377426	-2.141	1	1.0	0.0	0.0	0.0	0.0
0.0	500.0	100.0	100.0	0	0.0	0.0	0.212	0.0	98.19233	-1.99	1	1.0	0.0	0.0	0.0	0.0
0.0	500.0	100.0	100.0	0	0.0	0.0	0.213	0.0	98.19233	-1.718	1	1.0	0.0	0.0	0.0	0.0
0.0	500.0	100.0	100.0	0	0.0	0.0	0.214	0.0	98.39945	-1.718	1	1.0	0.0	0.0	0.0	0.0
0.0	500.0	100.0	100.0	0	0.0	0.0	0.214	0.0	98.12576	-1.597	1	1.0	0.0	0.0	0.0	0.0
0.0	500.0	100.0	100.0	0	0.0	0.0	0.214	0.0	98.12576	-1.378	1	1.0	0.0	0.0	0.0	0.0
0.0	500.0	100.0	100.0	0	0.0	0.0	0.214	0.0	98.15578	-1.378	1	1.0	0.0	0.0	0.0	0.0
0.0	500.0	100.0	100.0	0	0.0	0.0	0.214	0.0	98.15578	-1.281	1	1.0	0.0	0.0	0.0	0.0
0.0	500.0	100.0	100.0	0	0.0	0.0	0.213	0.0	98.74994	-1.281	1	1.0	0.0	0.0	0.0	0.0
0.0	500.0	100.0	100.0	0	0.0	0.0	0.213	0.0	98.708664	-1.106	1	1.0	0.0	8.0	0.0	0.0
0.0	500.0	100.0	100.0	0	0.0	0.0	0.212	0.0	98.708664	-0.955	1	1.0	0.0	8.0	0.0	0.0
0.0	500.0	100.0	100.0	0	0.0	0.0	0.211	0.0	98.62109	-0.955	1	1.0	0.0	0.0	0.0	0.0
0.0	500.0	100.0	100.0	0	0.0	0.0	0.21	0.0	98.62873	-0.887	1	1.0	0.0	0.0	0.0	0.0
0.0	500.0	100.0	100.0	0	0.0	0.0	0.208	0.0	98.62873	-0.887	1	1.0	0.0	0.0	0.0	0.0
0.0	500.0	100.0	100.0	0	0.0	0.0	0.207	0.0	98.23044	-0.766	1	1.0	0.0	0.0	0.0	0.0
0.0	500.0	100.0	100.0	0	0.0	0.0	0.206	0.0	98.23044	-0.712	1	1.0	0.0	0.0	0.0	0.0
0.0	500.0	100.0	100.0	0	0.0	0.0	0.204	0.0	98.03389	-0.712	1	1.0	0.0	0.0	0.0	0.0
0.0	500.0	100.0	100.0	0	0.0	0.0	0.203	0.0	98.86999	-0.615	1	1.0	0.0	0.0	0.0	0.0
0.0	500.0	100.0	100.0	0	0.0	0.0	0.201	0.0	98.86999	-0.571	1	1.0	0.0	0.0	0.0	0.0
0.0	500.0	100.0	100.0	0	0.0	0.0	0.199	0.0	98.221664	-0.571	1	1.0	0.0	0.0	0.0	0.0
0.0	500.0	100.0	100.0	0	0.0	0.0	0.197	0.0	97.901	-0.493	1	1.0	0.0	0.0	0.0	0.0
0.0	500.0	100.0	100.0	0	0.0	0.0	0.195	0.0	97.901	-0.458	1	1.0	0.0	0.0	0.0	0.0
0.0	500.0	100.0	100.0	0	0.0	0.0	0.193	0.0	97.37766	-0.458	1	1.0	0.0	0.0	0.0	0.0
0.0	500.0	100.0	100.0	0	0.0	0.0	0.191	0.0	97.37766	-0.395	1	1.0	0.0	0.0	0.0	0.0
0.0	500.0	100.0	100.0	0	0.0	0.0	0.189	0.0	97.87694	-0.395	1	1.0	0.0	0.0	0.0	0.0
0.0	500.0	100.0	100.0	0	0.0	0.0	0.187	0.0	97.76814	-0.341	1	1.0	0.0	0.0	0.0	0.0
0.0	500.0	100.0	100.0	0	0.0	0.0	0.184	0.0	97.76814	-0.317	1	1.0	0.0	0.0	0.0	0.0
0.0	500.0	100.0	100.0	0	0.0	0.0	0.181	0.0	97.76163	-0.317	1	1.0	0.0	0.0	0.0	0.0
0.0	500.0	100.0	100.0	0	0.0	0.0	0.178	0.0	96.89141	-0.273	1	1.0	0.0	0.0	0.0	0.0
0.0	500.0	100.0	100.0	0	0.0	0.0	0.175	0.0	96.89141	-0.254	1	1.0	0.0	0.0	0.0	0.0
0.0	500.0	100.0	100.0	0	0.0	0.0	0.172	0.0	97.41334	-0.254	1	1.0	0.0	0.0	0.0	0.0
0.0	500.0	100.0	100.0	0	0.0	0.0	0.169	0.0	97.41334	-0.219	1	1.0	0.0	0.0	0.0	0.0
0.0	500.0	100.0	100.0	0	0.0	0.0	0.165	0.0	96.8073	-0.219	1	1.0	0.0	0.0	0.0	0.0
0.0	500.0	100.0	100.0	0	0.0	0.0	0.162	0.0	96.421036	-0.204	1	1.0	0.0	0.0	0.0	0.0
0.0	500.0	100.0	100.0	0	0.0	0.0	0.158	0.0	96.421036	-0.176	1	1.0	0.0	0.0	0.0	0.0
0.0	500.0	100.0	100.0	0	0.0	0.0	0.154	0.0	96.11556	-0.176	1	1.0	0.0	0.0	0.0	0.0
0.0	500.0	100.0	100.0	0	0.0	0.0	0.15	0.0	96.0617	-0.163	1	1.0	0.0	0.0	0.0	0.0
0.0	500.0	100.0	100.0	0	0.0	0.0	0.146	0.0	96.0617	-0.163	1	1.0	0.0	0.0	0.0	0.0
0.0	500.0	100.0	100.0	0	0.0	0.0	0.142	0.0	95.93952	-0.141	1	1.0	0.0	0.0	0.0	0.0
0.0	500.0	100.0	100.0	0	0.0	0.0	0.138	0.0	95.93952	-0.121	1	1.0	0.0	0.0	0.0	0.0
0.0	500.0	100.0	100.0	0	0.0	0.0	0.133	0.0	96.124344	-0.121	1	1.0	0.0	0.0	0.0	0.0
0.0	500.0	100.0	100.0	0	0.0	0.0	0.129	0.0	95.79485	-0.113	1	1.0	0.0	0.0	0.0	0.0
0.0	500.0	100.0	100.0	0	0.0	0.0	0.125	0.0	95.79485	-0.097	1	1.0	0.0	0.0	0.0	0.0
0.0	500.0	100.0	100.0	0	0.0	0.0	0.121	0.0	95.76391	-0.097	1	1.0	0.0	0.0	0.0	0.0
0.0	500.0	100.0	100.0	0	0.0	0.0	0.117	0.0	96.05253	-0.09	1	1.0	0.0	0.0	0.0	0.0
0.0	500.0	100.0	100.0	0	0.0	0.0	0.112	0.0	96.05253	-0.09	1	1.0	0.0	0.0	0.0	0.0
0.0	500.0	100.0	100.0	0	0.0	0.0	0.108	0.0	97.55163	-0.078	1	1.0	0.0	0.0	0.0	0.0
0.0	500.0	100.0	100.0	0	0.0	0.0	0.104	0.0	97.55163	-0.072	1	1.0	0.0	0.0	0.0	0.0
0.0	500.0	100.0	100.0	0	0.0	0.0	0.1	0.0	97.75059	-0.072	1	1.0	0.0	0.0	0.0	0.0
0.0	500.0	100.0	100.0	0	0.0	0.0	0.096	0.0	98.26703	-0.062	1	1.0	0.0	0.0	0.0	0.0
0.0	500.0	100.0	100.0	0	0.0	0.0	0.092	0.0	98.26703	-0.057	1	1.0	0.0	0.0	0.0	0.0
0.0	500.0	100.0	100.0	0	0.0	0.0	0.088	0.0	97.70698	-0.057	1	1.0	0.0	0.0	0.0	0.0
0.0	500.0	100.0	100.0	0	0.0	0.0	0.084	0.0	98.25386	-0.049	1	1.0	0.0	0.0	0.0	0.0
0.0	500.0	100.0	100.0	0	0.0	0.0	0.08	0.0	98.25386	-0.049	1	1.0	0.0	0.0	0.0	0.0
0.0	500.0	100.0	100.0	0	0.0	0.0	0.077	0.0	98.10088	-0.046	1	1.0	0.0	0.0	0.0	0.0
0.0	500.0	100.0	100.0	0	0.0	0.0	0.073	0.0	98.10088	-0.039	1	1.0	0.0	0.0	0.0	0.0
0.0	500.0	100.0	100.0	0	0.0	0.0	0.069	0.0	98.335236	-0.039	1	1.0	0.0	0.0	0.0	0.0
0.0	500.0	100.0	100.0	0	0.0	0.0	0.065	0.0	99.2499	-0.034	1	1.0	0.0	0.0	0.0	0.0
0.0	500.0	100.0	100.0	0	0.0	0.0	0.062	0.0	99.2499	-0.031	1	1.0	0.0	0.0	0.0	0.0
0.0	500.0	100.0	100.0	0	0.0	0.0	0.058	0.0	98.37143	-0.031	1	1.0	0.0	0.0	0.0	0.0
0.0	500.0	100.0	100.0	0	0.0	0.0	0.055	0.0	97.42112	-0.027	1	1.0	0.0	0.0	0.0	0.0
0.0	500.0	100.0	100.0	0	0.0	0.0	0.052	0.0	97.42112	-0.025	1	1.0	0.0	0.0	0.0	0.0
0.0	500.0	100.0	100.0	0	0.0	0.0	0.048	0.0	98.00219	-0.025	1	1.0	0.0	0.0	0.0	0.0
0.0	500.0	100.0	100.0	0	0.0	0.0	0.045	0.0	98.00219	-0.021	1	1.0	0.0	0.0	0.0	0.0
0.0	500.0	100.0	100.0	0	0.0	0.0	0.042	0.0	98.05451	-0.021	1	1.0	0.0	0.0	0.0	0.0
0.0	500.0	100.0	100.0	0	0.0	0.0	0.039	0.0	97.615585	-0.018	1	1.0	0.0	0.0	0.0	0.0
0.0	500.0	100.0	100.0	0	0.0	0.0	0.036	0.0	97.615585	-0.017	1	1.0	0.0	0.0	0.0	0.0
0.0	500.0	100.0	100.0	0	0.0	0.0	0.033	0.0	97.15279	-0.017	1	1.0	0.0	0.0	0.0	0.0
0.0	500.0	100.0	100.0	0	0.0	0.0	0.029	0.0	96.951355	-0.014	1	1.0	0.0	0.0	0.0	0.0
0.0	500.0	100.0	100.0	0	0.0	0.0	0.027	0.0	96.951355	-0.013	1	1.0	0.0	0.0	0.0	0.0
0.0	500.0	100.0	100.0	0	0.0	0.0	0.024	0.0	97.7074	-0.013	1	1.0	0.0	0.0	0.0	0.0
0.0	500.0	100.0	100.0	0	0.0	0.0	0.021	0.0	97.7074	-0.011	1	1.0	0.0	0.0	0.0	0.0
0.0	500.0	100.0	100.0	0	0.0	0.0	0.018	0.0	97.802055	-0.011	1	1.0	0.0	0.0	0.0	0.0
0.0	500.0	100.0	100.0	0	0.0	0.0	0.016	0.0	97.8192	-0.01	1	1.0	0.0	0.0	0.0	0.0
0.0	500.0	100.0	100.0	0	0.0	0.0	0.013	0.0	97.82724	-0.009	1	1.0	0.0	0.0	0.0	0.0
0.0	500.0	100.0	100.0	0	0.0	0.0	0.01	0.0	97.6352	-0.009	1	1.0	0.0	0.0	0.0	0.0
0.0	500.0	100.0	100.0	0	0.0	0.0	0.008	0.0	97.45984	-0.007	1	1.0	0.0	0.0	0.0	0.0
0.0	500.0	100.0	100.0	0	0.0	0.0	0.006	0.0	97.45984	-0.007	1	1.0	0.0	0.0	0.0	0.0
0.0	500.0	100.0	100.0	0	0.0	0.0	0.004	0.0	97.73947	-0.007	1	1.0	0.0	0.0	0.0	0.0
0.0	500.0	100.0	100.0	0	0.0	0.0	0.001	0.0	97.73947	-0.006	1	1.0	0.0	0.0	0.0	0.0
0.0	500.0	100.0	100.0	0	0.0	0.0	0.0	0.0	98.38139	-0.006	1	1.0	0.0	0.0	0.0	0.0
0.0	500.0	100.0	100.0	0	0.0	0.0	-0.002	0.0	98.112076	-0.005	1	1.0	0.0	0.0	0.0	0.0
0.0	500.0	100.0	100.0	0	0.0	0.0	-0.004	0.0	98.51989	-0.004	1	1.0	0.0	0.0	0.0	0.0
0.0	500.0	100.0	100.0	0	0.0	0.0	-0.006	0.0	98.58636	-0.004	1	1.0	0.0	0.0	0.0	0.0
0.0	500.0	100.0	100.0	0	0.0	0.0	-0.008	0.0	98.754425	-0.004	1	1.0	0.0	0.0	0.0	0.0
0.0	500.0	100.0	100.0	0	0.0	0.0	-0.01	0.0	98.754425	-0.004	1	1.0	0.0	0.0	0.0	0.0
0.0	500.0	100.0	100.0	0	0.0	0.0	-0.011	0.0	97.77506	-0.003	1	1.0	0.0	0.0	0.0	0.0
0.0	500.0	100.0	100.0	0	0.0	0.0	-0.013	0.0	97.77506	-0.002	1	1.0	0.0	0.0	0.0	0.0
0.0	500.0	100.0	100.0	0	0.0	0.0	-0.015	0.0	97.32818	-0.002	1	1.0	0.0	0.0	0.0	0.0
0.0	500.0	100.0	100.0	0	0.0	0.0	-0.016	0.0	98.09804	-0.002	1	1.0	0.0	0.0	0.0	0.0
0.0	500.0	100.0	100.0	0	0.0	0.0	-0.018	0.0	98.09804	-0.002	1	1.0	0.0	0.0	0.0	0.0
0.0	500.0	100.0	100.0	0	0.0	0.0	-0.019	0.0	98.10004	-0.002	1	1.0	0.0	0.0	0.0	0.0
0.0	500.0	100.0	100.0	0	0.0	0.0	-0.02	0.0	97.97607	-0.001	1	1.0	0.0	0.0	0.0	0.0
0.0	500.0	100.0	100.0	0	0.0	0.0	-0.022	0.0	97.97607	-0.001	1	1.0	0.0	0.0	0.0	0.0
0.0	500.0	100.0	100.0	0	0.0	0.0	-0.023	0.0	98.36075	-0.001	1	1.0	0.0	0.0	0.0	0.0
0.0	500.0	100.0	100.0	0	0.0	0.0	-0.024	0.0	98.36075	-0.001	1	1.0	0.0	0.0	0.0	0.0
0.0	500.0	100.0	100.0	0	0.0	0.0	-0.025	0.0	98.90068	-0.001	1	1.0	0.0	0.0	0.0	0.0
0.0	500.0	100.0	100.0	0	0.0	0.0	-0.025	0.0	97.804886	-0.001	1	1.0	0.0	0.0	0.0	0.0
0.0	500.0	100.0	100.0	0	0.0	0.0	-0.026	0.0	97.804886	0.0	1	1.0	0.0	0.0	0.0	0.0
0.0	500.0	100.0	100.0	0	0.0	0.0	-0.027	0.0	97.017235	0.0	1	1.0	0.0	0.0	0.0	0.0
0.0	500.0	100.0	100.0	0	0.0	0.0	-0.028	0.0	98.39802	0.0	1	1.0	0.0	0.0	0.0	0.0
0.0	500.0	100.0	100.0	0	0.0	0.0	-0.028	0.0	98.39802	0.0	1	1.0	0.0	0.0	0.0	0.0
0.0	500.0	100.0	100.0	0	0.0	0.0	-0.029	0.0	98.17682	0.0	1	1.0	0.0	0.0	0.0	0.0
0.0	500.0	100.0	100.0	0	0.0	0.0	-0.029	0.0	98.17682	0.0	1	1.0	0.0	0.0	0.0	0.0
0.0	500.0	100.0	100.0	0	0.0	0.0	-0.029	0.0	98.246315	0.0	1	1.0	0.0	0.0	0.0	0.0
0.0	500.0	100.0	100.0	0	0.0	0.0	-0.029	0.0	97.76453	0.0	1	1.0	0.0	0.0	0.0	0.0
0.0	500.0	100.0	100.0	0	0.0	0.0	-0.03	0.0	97.76453	0.0	1	1.0	0.0	0.0	0.0	0.0
0.0	500.0	100.0	100.0	0	0.0	0.0	-0.03	0.0	97.84239	0.0	1	1.0	0.0	0.0	0.0	0.0
0.0	500.0	100.0	100.0	0	0.0	0.0	-0.03	0.0	98.12971	0.0	1	1.0	0.0	0.0	0.0	0.0
0.0	500.0	100.0	100.0	0	0.0	0.0	-0.03	0.0	98.12971	0.0	1	1.0	0.0	0.0	0.0	0.0
0.0	500.0	100.0	100.0	0	0.0	0.0	-0.03	0.0	96.72063	0.0	1	1.0	0.0	0.0	0.0	0.0
0.0	500.0	100.0	100.0	0	0.0	0.0	-0.03	0.0	97.02396	0.0	1	1.0	0.0	0.0	0.0	0.0
0.0	500.0	100.0	100.0	0	0.0	0.0	-0.03	0.0	97.18086	0.0	1	1.0	0.0	0.0	0.0	0.0
0.0	500.0	100.0	100.0	0	0.0	0.0	-0.029	0.0	97.04102	0.0	1	1.0	0.0	1.0	0.0	0.0
0.0	500.0	100.0	100.0	0	0.0	0.0	-0.029	0.0	97.04102	0.0	1	1.0	0.0	1.0	0.0	0.0
0.0	500.0	100.0	100.0	0	0.0	0.0	-0.029	0.0	97.29848	0.0	1	1.0	0.0	2.0	0.0	0.0
-5555.5557	400.0	100.0	100.0	0	0.0	0.0	-0.029	0.0	97.807556	0.0	1	1.0	0.0	3.0	0.0	0.0
-5555.5557	400.0	100.0	100.0	0	0.0	0.0	-0.028	0.0	97.807556	0.0	1	1.0	0.0	3.0	0.0	0.0
-5555.5557	400.0	100.0	100.0	0	0.0	0.0	-0.028	0.0	97.523	0.0	1	1.0	0.0	3.0	0.0	0.0
-5555.5557	400.0	100.0	100.0	0	0.0	0.0	-0.028	0.0	97.523	0.0	1	1.0	0.0	3.0	0.0	0.0
-5555.5557	400.0	100.0	100.0	0	0.0	0.0	-0.027	0.0	97.77601	0.0	1	1.0	0.0	3.0	0.0	0.0
-5555.5557	400.0	100.0	100.0	0	0.0	0.0	-0.027	0.0	98.63209	-0.758	1	1.0	0.0	3.0	0.0	0.0
-5555.5557	400.0	100.0	100.0	0	0.0	0.0	-0.026	0.0	98.675804	-1.413	1	1.0	0.0	3.0	0.0	0.0
-5555.5557	400.0	100.0	100.0	0	0.0	0.0	-0.025	0.0	98.75198	-1.413	1	1.0	0.0	3.0	0.0	0.0
-5555.5557	400.0	100.0	100.0	0	0.0	0.0	-0.025	0.0	99.12966	-1.706	1	1.0	0.0	3.0	0.0	0.0
-5555.5557	400.0	100.0	100.0	0	0.0	0.0	-0.023	0.0	99.12966	-1.706	1	1.0	0.0	3.0	0.0	0.0
-5555.5557	400.0	100.0	100.0	0	0.0	0.0	-0.022	0.0	98.33518	-2.232	1	1.0	0.0	3.0	0.0	0.0
-5555.5557	400.0	100.0	100.0	0	0.0	0.0	-0.021	0.0	98.33518	-2.686	1	1.0	0.0	3.0	0.0	0.0
-5555.5557	400.0	100.0	100.0	0	0.0	0.0	-0.02	0.0	98.16907	-2.686	1	1.0	0.0	3.0	0.0	0.0
-5555.5557	400.0	100.0	100.0	0	0.0	0.0	-0.018	0.0	97.9896	-2.889	1	1.0	0.0	3.0	0.0	0.0
-5555.5557	400.0	100.0	100.0	0	0.0	0.0	-0.015	0.0	97.9896	-3.254	1	1.0	0.0	3.0	0.0	0.0
-5555.5557	400.0	100.0	100.0	0	0.0	0.0	-0.013	0.0	97.83476	-3.254	1	1.0	0.0	3.0	0.0	0.0
-5555.5557	400.0	100.0	100.0	0	0.0	0.0	-0.011	0.0	98.72783	-3.417	1	1.0	0.0	3.0	0.0	0.0
-5555.5557	400.0	100.0	100.0	0	0.0	0.0	-0.008	0.0	98.72783	-3.71	1	1.0	0.0	3.0	0.0	0.0
-5555.5557	400.0	100.0	100.0	0	0.0	0.0	-0.005	0.0	97.16187	-3.71	1	1.0	0.0	5.0	0.0	0.0
-5555.5557	400.0	100.0	100.0	0	0.0	0.0	-0.002	0.0	97.16187	-3.84	1	1.0	0.0	5.0	0.0	0.0
-5555.5557	400.0	100.0	100.0	0	0.0	0.0	0.0	0.0	96.5199	-3.84	1	1.0	0.0	5.0	0.0	0.0
-5555.5557	400.0	100.0	100.0	0	0.0	0.0	0.003	0.0	97.19567	-4.075	1	1.0	0.0	5.0	0.0	0.0
-5555.5557	400.0	100.0	100.0	0	0.0	0.0	0.006	0.0	97.19567	-4.18	1	1.0	0.0	5.0	0.0	0.0
-5555.5557	400.0	100.0	100.0	0	0.0	0.0	0.009	0.0	97.1496	-4.18	1	1.0	0.0	5.0	0.0	0.0
-5555.5557	400.0	100.0	100.0	0	0.0	0.0	0.012	0.0	97.18959	-4.369	1	1.0	0.0	5.0	0.0	0.0
-5555.5557	400.0	100.0	100.0	0	0.0	0.0	0.016	0.0	97.18959	-4.369	1	1.0	0.0	5.0	0.0	0.0
-5555.5557	400.0	100.0	100.0	0	0.0	0.0	0.019	0.0	97.66371	-4.453	1	1.0	0.0	5.0	0.0	0.0
-5555.5557	400.0	100.0	100.0	0	0.0	0.0	0.023	0.0	97.66371	-4.604	1	1.0	0.0	5.0	0.0	0.0
-5555.5557	400.0	100.0	100.0	0	0.0	0.0	0.026	0.0	96.69161	-4.604	1	1.0	0.0	5.0	0.0	0.0
-5555.5557	400.0	100.0	100.0	0	0.0	0.0	0.029	0.0	97.25489	-4.735	1	1.0	0.0	5.0	0.0	0.0
-5555.5557	400.0	100.0	100.0	0	0.0	0.0	0.033	0.0	97.25489	-4.793	1	1.0	0.0	5.0	0.0	0.0
-5555.5557	400.0	100.0	100.0	0	0.0	0.0	0.036	0.0	97.16922	-4.793	1	1.0	0.0	5.0	0.0	0.0
-5555.5557	400.0	100.0	100.0	0	0.0	0.0	0.04	0.0	97.87192	-4.898	1	1.0	0.0	5.0	0.0	0.0
-5555.5557	400.0	100.0	100.0	0	0.0	0.0	0.043	0.0	97.87192	-4.898	1	1.0	0.0	5.0	0.0	0.0
-5555.5557	400.0	100.0	100.0	0	0.0	0.0	0.047	0.0	98.082054	-4.945	1	1.0	0.0	5.0	0.0	0.0
-5555.5557	400.0	100.0	100.0	0	0.0	0.0	0.05	0.0	97.357124	-5.029	1	1.0	0.0	5.0	0.0	0.0
-5555.5557	400.0	100.0	100.0	0	0.0	0.0	0.053	0.0	97.05457	-5.029	1	1.0	0.0	5.0	0.0	0.0
-5555.5557	400.0	100.0	100.0	0	0.0	0.0	0.057	0.0	97.28419	-5.067	1	1.0	0.0	5.0	0.0	0.0
-5555.5557	400.0	100.0	100.0	0	0.0	0.0	0.06	0.0	97.07883	-5.134	1	1.0	0.0	5.0	0.0	0.0
-5555.5557	400.0	100.0	100.0	0	0.0	0.0	0.063	0.0	97.40615	-5.134	1	1.0	0.0	5.0	0.0	0.0
-5555.5557	400.0	100.0	100.0	0	0.0	0.0	0.067	0.0	97.77277	-5.165	1	1.0	0.0	5.0	0.0	0.0
-5555.5557	400.0	100.0	100.0	0	0.0	0.0	0.07	0.0	97.77277	-5.165	1	1.0	0.0	5.0	0.0	0.0
-5555.5557	400.0	100.0	100.0	0	0.0	0.0	0.073	0.0	97.42116	-5.218	1	1.0	0.0	5.0	0.0	0.0
-5555.5557	400.0	100.0	100.0	0	0.0	0.0	0.076	0.0	97.42116	-5.244	1	1.0	0.0	5.0	0.0	0.0
-5555.5557	400.0	100.0	100.0	0	0.0	0.0	0.079	0.0	97.27832	-5.244	1	1.0	0.0	5.0	0.0	0.0
-5555.5557	400.0	100.0	100.0	0	0.0	0.0	0.082	0.0	97.39627	-5.286	1	1.0	0.0	5.0	0.0	0.0
-5555.5557	400.0	100.0	100.0	0	0.0	0.0	0.085	0.0	97.39627	-5.306	1	1.0	0.0	5.0	0.0	0.0
-5555.5557	400.0	100.0	100.0	0	0.0	0.0	0.088	0.0	98.67555	-5.306	1	1.0	0.0	5.0	0.0	0.0
-5555.5557	400.0	100.0	100.0	0	0.0	0.0	0.091	0.0	98.91456	-5.34	1	1.0	0.0	5.0	0.0	0.0
-5555.5557	400.0	100.0	100.0	0	0.0	0.0	0.094	0.0	98.91456	-5.34	1	1.0	0.0	5.0	0.0	0.0
-5555.5557	400.0	100.0	100.0	0	0.0	0.0	0.096	0.0	98.464424	-5.371	1	1.0	0.0	5.0	0.0	0.0
-5555.5557	400.0	100.0	100.0	0	0.0	0.0	0.099	0.0	98.464424	-5.384	1	1.0	0.0	5.0	0.0	0.0
-5555.5557	400.0	100.0	100.0	0	0.0	0.0	0.102	0.0	98.71758	-5.384	1	1.0	0.0	5.0	0.0	0.0
-5555.5557	400.0	100.0	100.0	0	0.0	0.0	0.104	0.0	98.635086	-5.408	1	1.0	0.0	5.0	0.0	0.0
-5555.5557	400.0	100.0	100.0	0	0.0	0.0	0.107	0.0	98.635086	-5.419	1	1.0	0.0	5.0	0.0	0.0
-5555.5557	400.0	100.0	100.0	0	0.0	0.0	0.109	0.0	98.416504	-5.419	1	1.0	0.0	5.0	0.0	0.0
-5555.5557	400.0	100.0	100.0	0	0.0	0.0	0.112	0.0	98.88814	-5.439	1	1.0	0.0	5.0	0.0	0.0
-5555.5557	400.0	100.0	100.0	0	0.0	0.0	0.114	0.0	98.61706	-5.439	1	1.0	0.0	5.0	0.0	0.0
-5555.5557	400.0	100.0	100.0	1	0.0	0.0	0.117	0.0	98.965576	-5.455	1	1.0	0.0	5.0	0.0	0.0
-5555.5557	400.0	100.0	100.0	1	0.0	0.0	0.119	0.0	98.965576	-5.463	1	1.0	0.0	5.0	0.0	0.0
-5555.5557	400.0	100.0	100.0	1	0.0	0.0	0.121	0.0	99.0266	-5.463	1	1.0	0.0	5.0	0.0	0.0
-5555.5557	400.0	100.0	100.0	1	0.0	0.0	0.124	0.0	99.09204	-5.476	1	1.0	0.0	5.0	0.0	0.0
-5555.5557	400.0	100.0	100.0	1	0.0	0.0	0.126	0.0	99.09204	-5.488	1	1.0	0.0	5.0	0.0	0.0
-5555.5557	400.0	100.0	100.0	1	0.0	0.0	0.128	0.0	98.40011	-5.488	1	1.0	0.0	5.0	0.0	0.0
-5555.5557	400.0	100.0	100.0	1	0.0	0.0	0.131	0.0	98.24063	-5.493	1	1.0	0.0	5.0	0.0	0.0
-5555.5557	400.0	100.0	100.0	1	0.0	0.0	0.133	0.0	98.24063	-5.493	1	1.0	0.0	5.0	0.0	0.0
-5555.5557	400.0	100.0	100.0	1	0.0	0.0	0.136	0.0	97.705154	-5.502	1	1.0	0.0	5.0	0.0	0.0
-5555.5557	400.0	100.0	100.0	1	0.0	0.0	0.138	0.0	97.705154	-5.507	1	1.0	0.0	5.0	0.0	0.0
-5555.5557	400.0	100.0	100.0	1	0.0	0.0	0.141	0.0	97.092316	-5.507	1	1.0	0.0	5.0	0.0	0.0
-5555.5557	400.0	100.0	100.0	1	0.0	0.0	0.144	0.0	97.13659	-5.514	1	1.0	0.0	5.0	0.0	0.0
-5555.5557	400.0	100.0	100.0	1	0.0	0.0	0.146	0.0	97.13659	-5.517	1	1.0	0.0	5.0	0.0	0.0
-5555.5557	400.0	100.0	100.0	1	0.0	0.0	0.149	0.0	97.36814	-5.517	1	1.0	0.0	5.0	0.0	0.0
-5555.5557	400.0	100.0	100.0	1	0.0	0.0	0.152	0.0	97.36814	-5.523	1	1.0	0.0	5.0	0.0	0.0
-5555.5557	400.0	100.0	100.0	1	0.0	0.0	0.155	0.0	98.121185	-5.523	1	1.0	0.0	5.0	0.0	0.0
-5555.5557	400.0	100.0	100.0	0	0.0	0.0	0.157	0.0	99.07138	-5.526	1	2.0	0.0	7.0	0.0	0.0
-5555.5557	400.0	100.0	100.0	0	0.0	0.0	0.16	0.0	99.07138	-5.531	1	2.0	0.0	7.0	0.0	0.0
0.0	400.0	100.0	100.0	0	0.0	0.0	0.163	0.0	98.32345	-5.531	1	2.0	0.0	0.0	0.0	0.0
0.0	400.0	100.0	100.0	0	0.0	0.0	0.166	0.0	98.371124	-5.535	1	2.0	0.0	0.0	0.0	0.0
0.0	400.0	100.0	100.0	0	0.0	0.0	0.168	0.0	98.371124	-5.537	1	2.0	0.0	0.0	0.0	0.0
0.0	400.0	100.0	100.0	0	0.0	0.0	0.171	0.0	98.32643	-5.537	1	2.0	0.0	0.0	0.0	0.0
0.0	400.0	100.0	100.0	0	0.0	0.0	0.174	0.0	98.32643	-4.781	1	2.0	0.0	0.0	0.0	0.0
0.0	400.0	100.0	100.0	0	0.0	0.0	0.177	0.0	98.155266	-4.781	1	2.0	0.0	0.0	0.0	0.0
0.0	400.0	100.0	100.0	0	0.0	0.0	0.18	0.0	97.10434	-4.443	1	2.0	0.0	0.0	0.0	0.0
0.0	400.0	100.0	100.0	0	0.0	0.0	0.182	0.0	97.10434	-3.837	1	2.0	0.0	0.0	0.0	0.0
0.0	400.0	100.0	100.0	0	0.0	0.0	0.185	0.0	97.47444	-3.837	1	2.0	0.0	0.0	0.0	0.0
0.0	400.0	100.0	100.0	0	0.0	0.0	0.187	0.0	96.92822	-3.566	1	2.0	0.0	0.0	0.0	0.0
0.0	400.0	100.0	100.0	0	0.0	0.0	0.19	0.0	96.92822	-3.079	1	2.0	0.0	0.0	0.0	0.0
0.0	400.0	100.0	100.0	0	0.0	0.0	0.192	0.0	96.28412	-3.079	1	2.0	0.0	0.0	0.0	0.0
0.0	400.0	100.0	100.0	0	0.0	0.0	0.194	0.0	96.28412	-2.861	1	2.0	0.0	0.0	0.0	0.0
0.0	400.0	100.0	100.0	0	0.0	0.0	0.196	0.0	96.18042	-2.861	1	2.0	0.0	0.0	0.0	0.0
0.0	400.0	100.0	100.0	0	0.0	0.0	0.197	0.0	95.92374	-2.471	1	2.0	0.0	0.0	0.0	0.0
0.0	400.0	100.0	100.0	0	0.0	0.0	0.199	0.0	95.92374	-2.296	1	2.0	0.0	0.0	0.0	0.0
0.0	400.0	100.0	100.0	0	0.0	0.0	0.2	0.0	96.84544	-2.296	1	2.0	0.0	0.0	0.0	0.0
0.0	400.0	100.0	100.0	0	0.0	0.0	0.202	0.0	96.71799	-1.983	1	2.0	0.0	0.0	0.0	0.0
0.0	400.0	100.0	100.0	0	0.0	0.0	0.203	0.0	96.71799	-1.842	1	2.0	0.0	0.0	0.0	0.0
0.0	400.0	100.0	100.0	0	0.0	0.0	0.204	0.0	96.79289	-1.842	1	2.0	0.0	0.0	0.0	0.0
0.0	400.0	100.0	100.0	0	0.0	0.0	0.204	0.0	96.79289	-1.591	1	2.0	0.0	0.0	0.0	0.0
0.0	400.0	100.0	100.0	0	0.0	0.0	0.205	0.0	97.66217	-1.591	1	2.0	0.0	0.0	0.0	0.0
0.0	400.0	100.0	100.0	0	0.0	0.0	0.206	0.0	97.74171	-1.479	1	2.0	0.0	0.0	0.0	0.0
0.0	400.0	100.0	100.0	0	0.0	0.0	0.206	0.0	97.74171	-1.276	1	2.0	0.0	0.0	0.0	0.0
0.0	400.0	100.0	100.0	0	0.0	0.0	0.206	0.0	97.792404	-1.276	1	2.0	0.0	0.0	0.0	0.0
0.0	400.0	100.0	100.0	0	0.0	0.0	0.206	0.0	97.526566	-1.102	1	2.0	0.0	0.0	0.0	0.0
0.0	400.0	100.0	100.0	0	0.0	0.0	0.206	0.0	97.526566	-1.025	1	2.0	0.0	0.0	0.0	0.0
0.0	400.0	100.0	100.0	0	0.0	0.0	0.206	0.0	97.42089	-1.025	1	2.0	0.0	0.0	0.0	0.0
0.0	400.0	100.0	100.0	0	0.0	0.0	0.206	0.0	97.42089	-0.884	1	2.0	0.0	0.0	0.0	0.0
0.0	400.0	100.0	100.0	0	0.0	0.0	0.205	0.0	96.554306	-0.884	1	2.0	0.0	0.0	0.0	0.0
0.0	400.0	100.0	100.0	0	0.0	0.0	0.204	0.0	97.0187	-0.822	1	2.0	0.0	8.0	0.0	0.0
0.0	400.0	100.0	100.0	0	0.0	0.0	0.203	0.0	97.0187	-0.709	1	2.0	0.0	8.0	0.0	0.0
0.0	400.0	100.0	100.0	0	0.0	0.0	0.202	0.0	96.80478	-0.709	1	2.0	0.0	0.0	0.0	0.0
0.0	400.0	100.0	100.0	0	0.0	0.0	0.201	0.0	96.86961	-0.659	1	2.0	0.0	0.0	0.0	0.0
0.0	400.0	100.0	100.0	0	0.0	0.0	0.199	0.0	96.86961	-0.569	1	2.0	0.0	0.0	0.0	0.0
0.0	400.0	100.0	100.0	0	0.0	0.0	0.198	0.0	96.99868	-0.569	1	2.0	0.0	0.0	0.0	0.0
0.0	400.0	100.0	100.0	0	0.0	0.0	0.196	0.0	96.99868	-0.529	1	2.0	0.0	0.0	0.0	0.0
0.0	400.0	100.0	100.0	0	0.0	0.0	0.194	0.0	96.755974	-0.529	1	2.0	0.0	0.0	0.0	0.0
0.0	400.0	100.0	100.0	0	0.0	0.0	0.191	0.0	96.545616	-0.456	1	2.0	0.0	0.0	0.0	0.0
0.0	400.0	100.0	100.0	0	0.0	0.0	0.189	0.0	96.545616	-0.424	1	2.0	0.0	0.0	0.0	0.0
0.0	400.0	100.0	100.0	0	0.0	0.0	0.186	0.0	97.28074	-0.424	1	2.0	0.0	0.0	0.0	0.0
0.0	400.0	100.0	100.0	0	0.0	0.0	0.183	0.0	97.529884	-0.366	1	2.0	0.0	0.0	0.0	0.0
0.0	400.0	100.0	100.0	0	0.0	0.0	0.18	0.0	98.04786	-0.316	1	2.0	0.0	0.0	0.0	0.0
0.0	400.0	100.0	100.0	0	0.0	0.0	0.177	0.0	98.46401	-0.316	1	2.0	0.0	0.0	0.0	0.0
0.0	400.0	100.0	100.0	0	0.0	0.0	0.174	0.0	98.46401	-0.293	1	2.0	0.0	0.0	0.0	0.0
0.0	400.0	100.0	100.0	0	0.0	0.0	0.171	0.0	97.08093	-0.293	1	2.0	0.0	0.0	0.0	0.0
0.0	400.0	100.0	100.0	0	0.0	0.0	0.167	0.0	98.23169	-0.253	1	2.0	0.0	0.0	0.0	0.0
0.0	400.0	100.0	100.0	0	0.0	0.0	0.164	0.0	98.23169	-0.235	1	2.0	0.0	0.0	0.0	0.0
0.0	400.0	100.0	100.0	0	0.0	0.0	0.161	0.0	98.08687	-0.235	1	2.0	0.0	0.0	0.0	0.0
0.0	400.0	100.0	100.0	0	0.0	0.0	0.158	0.0	98.13927	-0.203	1	2.0	0.0	0.0	0.0	0.0
0.0	400.0	100.0	100.0	0	0.0	0.0	0.154	0.0	98.13927	-0.175	1	2.0	0.0	0.0	0.0	0.0
0.0	400.0	100.0	100.0	0	0.0	0.0	0.151	0.0	98.47502	-0.175	1	2.0	0.0	0.0	0.0	0.0
0.0	400.0	100.0	100.0	0	0.0	0.0	0.147	0.0	98.47502	-0.163	1	2.0	0.0	0.0	0.0	0.0
0.0	400.0	100.0	100.0	0	0.0	0.0	0.144	0.0	98.786575	-0.163	1	2.0	0.0	0.0	0.0	0.0
0.0	400.0	100.0	100.0	0	0.0	0.0	0.141	0.0	98.82673	-0.14	1	2.0	0.0	0.0	0.0	0.0
0.0	400.0	100.0	100.0	0	0.0	0.0	0.137	0.0	98.82673	-0.13	1	2.0	0.0	0.0	0.0	0.0
0.0	400.0	100.0	100.0	0	0.0	0.0	0.134	0.0	99.14406	-0.13	1	2.0	0.0	0.0	0.0	0.0
0.0	400.0	100.0	100.0	0	0.0	0.0	0.131	0.0	99.606094	-0.112	1	2.0	0.0	0.0	0.0	0.0
0.0	400.0	100.0	100.0	0	0.0	0.0	0.128	0.0	99.606094	-0.112	1	2.0	0.0	0.0	0.0	0.0
0.0	400.0	100.0	100.0	0	0.0	0.0	0.125	0.0	98.22164	-0.097	1	2.0	0.0	0.0	0.0	0.0
0.0	400.0	100.0	100.0	0	0.0	0.0	0.122	0.0	98.22164	-0.09	1	2.0	0.0	0.0	0.0	0.0
0.0	400.0	100.0	100.0	0	0.0	0.0	0.118	0.0	99.23978	-0.09	1	2.0	0.0	0.0	0.0	0.0
0.0	400.0	100.0	100.0	0	0.0	0.0	0.115	0.0	99.25716	-0.077	1	2.0	0.0	0.0	0.0	0.0
0.0	400.0	100.0	100.0	0	0.0	0.0	0.112	0.0	99.25716	-0.072	1	2.0	0.0	0.0	0.0	0.0
0.0	400.0	100.0	100.0	0	0.0	0.0	0.109	0.0	99.461044	-0.072	1	2.0	0.0	0.0	0.0	0.0
0.0	400.0	100.0	100.0	0	0.0	0.0	0.106	0.0	99.52952	-0.062	1	2.0	0.0	0.0	0.0	0.0
0.0	400.0	100.0	100.0	0	0.0	0.0	0.103	0.0	99.52952	-0.053	1	2.0	0.0	0.0	0.0	0.0
0.0	400.0	100.0	100.0	0	0.0	0.0	0.1	0.0	99.30461	-0.053	1	2.0	0.0	0.0	0.0	0.0
0.0	400.0	100.0	100.0	0	0.0	0.0	0.097	0.0	99.30461	-0.049	1	2.0	0.0	0.0	0.0	0.0
0.0	400.0	100.0	100.0	0	0.0	0.0	0.094	0.0	99.38248	-0.049	1	2.0	0.0	0.0	0.0	0.0
0.0	400.0	100.0	100.0	0	0.0	0.0	0.091	0.0	98.52211	-0.042	1	2.0	0.0	0.0	0.0	0.0
0.0	400.0	100.0	100.0	0	0.0	0.0	0.089	0.0	98.52211	-0.039	1	2.0	0.0	0.0	0.0	0.0
0.0	400.0	100.0	100.0	0	0.0	0.0	0.086	0.0	97.97786	-0.039	1	2.0	0.0	0.0	0.0	0.0
0.0	400.0	100.0	100.0	0	0.0	0.0	0.083	0.0	98.08147	-0.034	1	2.0	0.0	0.0	0.0	0.0
0.0	400.0	100.0	100.0	0	0.0	0.0	0.08	0.0	98.08147	-0.031	1	2.0	0.0	0.0	0.0	0.0
0.0	400.0	100.0	100.0	0	0.0	0.0	0.077	0.0	98.1191	-0.031	1	2.0	0.0	0.0	0.0	0.0
0.0	400.0	100.0	100.0	0	0.0	0.0	0.074	0.0	98.1191	-0.027	1	2.0	0.0	0.0	0.0	0.0
0.0	400.0	100.0	100.0	0	0.0	0.0	0.071	0.0	98.304886	-0.027	1	2.0	0.0	0.0	0.0	0.0
0.0	400.0	100.0	100.0	0	0.0	0.0	0.068	0.0	98.53831	-0.025	1	2.0	0.0	0.0	0.0	0.0
0.0	400.0	100.0	100.0	0	0.0	0.0	0.065	0.0	98.53831	-0.021	1	2.0	0.0	0.0	0.0	0.0
0.0	400.0	100.0	100.0	0	0.0	0.0	0.062	0.0	97.93217	-0.021	1	2.0	0.0	0.0	0.0	0.0
0.0	400.0	100.0	100.0	0	0.0	0.0	0.059	0.0	93.26555	-0.018	1	2.0	0.0	0.0	0.0	0.0
0.0	400.0	100.0	100.0	0	0.0	0.0	0.056	0.0	93.26555	-0.018	1	2.0	0.0	0.0	0.0	0.0
0.0	400.0	100.0	100.0	0	0.0	0.0	0.053	0.0	96.7813	-0.017	1	2.0	0.0	0.0	0.0	0.0
0.0	400.0	100.0	100.0	0	0.0	0.0	0.051	0.0	96.7813	-0.015	1	2.0	0.0	0.0	0.0	0.0
0.0	400.0	100.0	100.0	0	0.0	0.0	0.048	0.0	96.40225	-0.015	1	2.0	0.0	0.0	0.0	0.0
0.0	400.0	100.0	100.0	0	0.0	0.0	0.045	0.0	97.63235	-0.013	1	2.0	0.0	0.0	0.0	0.0
0.0	400.0	100.0	100.0	0	0.0	0.0	0.042	0.0	97.63235	-0.012	1	2.0	0.0	0.0	0.0	0.0
0.0	400.0	100.0	100.0	0	0.0	0.0	0.039	0.0	97.14511	-0.012	1	2.0	0.0	0.0	0.0	0.0
0.0	400.0	100.0	100.0	0	0.0	0.0	0.036	0.0	97.07828	-0.01	1	2.0	0.0	0.0	0.0	0.0
0.0	400.0	100.0	100.0	0	0.0	0.0	0.033	0.0	97.07828	-0.009	1	2.0	0.0	0.0	0.0	0.0
0.0	400.0	100.0	100.0	0	0.0	0.0	0.03	0.0	97.10278	-0.009	1	2.0	0.0	0.0	0.0	0.0
0.0	400.0	100.0	100.0	0	0.0	0.0	0.027	0.0	96.776344	-0.008	1	2.0	0.0	0.0	0.0	0.0
0.0	400.0	100.0	100.0	0	0.0	0.0	0.024	0.0	95.49536	-0.008	1	2.0	0.0	0.0	0.0	0.0
0.0	400.0	100.0	100.0	0	0.0	0.0	0.021	0.0	97.36585	-0.007	1	2.0	0.0	0.0	0.0	0.0
0.0	400.0	100.0	100.0	0	0.0	0.0	0.019	0.0	97.36585	-0.006	1	2.0	0.0	0.0	0.0	0.0
0.0	400.0	100.0	100.0	0	0.0	0.0	0.016	0.0	97.07778	-0.006	1	2.0	0.0	0.0	0.0	0.0
0.0	400.0	100.0	100.0	0	0.0	0.0	0.013	0.0	97.590454	-0.005	1	2.0	0.0	0.0	0.0	0.0
0.0	400.0	100.0	100.0	0	0.0	0.0	0.01	0.0	97.590454	-0.005	1	2.0	0.0	0.0	0.0	0.0
0.0	400.0	100.0	100.0	0	0.0	0.0	0.008	0.0	97.301575	-0.005	1	2.0	0.0	0.0	0.0	0.0
0.0	400.0	100.0	100.0	0	0.0	0.0	0.005	0.0	97.301575	-0.004	1	2.0	0.0	0.0	0.0	0.0
0.0	400.0	100.0	100.0	0	0.0	0.0	0.003	0.0	98.22988	-0.004	1	2.0	0.0	0.0	0.0	0.0
0.0	400.0	100.0	100.0	0	0.0	0.0	0.001	0.0	98.366264	-0.003	1	2.0	0.0	0.0	0.0	0.0
0.0	400.0	100.0	100.0	0	0.0	0.0	-0.001	0.0	98.162994	-0.003	1	2.0	0.0	0.0	0.0	0.0
0.0	400.0	100.0	100.0	0	0.0	0.0	-0.003	0.0	97.3672	-0.003	1	2.0	0.0	0.0	0.0	0.0
0.0	400.0	100.0	100.0	0	0.0	0.0	-0.005	0.0	98.13783	-0.002	1	2.0	0.0	0.0	0.0	0.0
0.0	400.0	100.0	100.0	0	0.0	0.0	-0.008	0.0	98.13783	-0.002	1	2.0	0.0	0.0	0.0	0.0
0.0	400.0	100.0	100.0	0	0.0	0.0	-0.01	0.0	98.09017	-0.002	1	2.0	0.0	0.0	0.0	0.0
0.0	400.0	100.0	100.0	0	0.0	0.0	-0.012	0.0	98.09017	-0.001	1	2.0	0.0	0.0	0.0	0.0
0.0	400.0	100.0	100.0	0	0.0	0.0	-0.014	0.0	97.495155	-0.001	1	2.0	0.0	0.0	0.0	0.0
0.0	400.0	100.0	100.0	0	0.0	0.0	-0.015	0.0	97.77679	-0.001	1	2.0	0.0	0.0	0.0	0.0
0.0	400.0	100.0	100.0	0	0.0	0.0	-0.017	0.0	97.77679	-0.001	1	2.0	0.0	0.0	0.0	0.0
0.0	400.0	100.0	100.0	0	0.0	0.0	-0.019	0.0	98.65857	-0.001	1	2.0	0.0	0.0	0.0	0.0
0.0	400.0	100.0	100.0	0	0.0	0.0	-0.021	0.0	99.07297	-0.001	1	2.0	0.0	0.0	0.0	0.0
0.0	400.0	100.0	100.0	0	0.0	0.0	-0.023	0.0	98.58157	0.0	1	2.0	0.0	0.0	0.0	0.0
0.0	400.0	100.0	100.0	0	0.0	0.0	-0.024	0.0	98.18111	0.0	1	2.0	0.0	0.0	0.0	0.0
0.0	400.0	100.0	100.0	0	0.0	0.0	-0.026	0.0	98.18111	0.0	1	2.0	0.0	0.0	0.0	0.0
0.0	400.0	100.0	100.0	0	0.0	0.0	-0.027	0.0	98.329735	0.0	1	2.0	0.0	0.0	0.0	0.0
0.0	400.0	100.0	100.0	0	0.0	0.0	-0.029	0.0	98.97563	0.0	1	2.0	0.0	0.0	0.0	0.0
0.0	400.0	100.0	100.0	0	0.0	0.0	-0.03	0.0	98.97563	0.0	1	2.0	0.0	0.0	0.0	0.0
0.0	400.0	100.0	100.0	0	0.0	0.0	-0.031	0.0	98.7137	0.0	1	2.0	0.0	0.0	0.0	0.0
0.0	400.0	100.0	100.0	0	0.0	0.0	-0.033	0.0	98.87569	0.0	1	2.0	0.0	0.0	0.0	0.0
0.0	400.0	100.0	100.0	0	0.0	0.0	-0.034	0.0	98.87569	0.0	1	2.0	0.0	0.0	0.0	0.0
0.0	400.0	100.0	100.0	0	0.0	0.0	-0.035	0.0	98.73644	0.0	1	2.0	0.0	0.0	0.0	0.0
0.0	400.0	100.0	100.0	0	0.0	0.0	-0.035	0.0	98.73644	0.0	1	2.0	0.0	0.0	0.0	0.0
0.0	400.0	100.0	100.0	0	0.0	0.0	-0.036	0.0	97.970024	0.0	1	2.0	0.0	0.0	0.0	0.0
0.0	400.0	100.0	100.0	0	0.0	0.0	-0.036	0.0	98.340744	0.0	1	2.0	0.0	0.0	0.0	0.0
0.0	400.0	100.0	100.0	0	0.0	0.0	-0.037	0.0	98.340744	0.0	1	2.0	0.0	0.0	0.0	0.0
0.0	400.0	100.0	100.0	0	0.0	0.0	-0.038	0.0	98.81705	0.0	1	2.0	0.0	0.0	0.0	0.0
0.0	400.0	100.0	100.0	0	0.0	0.0	-0.038	0.0	98.672195	0.0	1	2.0	0.0	0.0	0.0	0.0
0.0	400.0	100.0	100.0	0	0.0	0.0	-0.039	0.0	98.672195	0.0	1	2.0	0.0	0.0	0.0	0.0
0.0	400.0	100.0	100.0	0	0.0	0.0	-0.039	0.0	98.916016	0.0	1	2.0	0.0	0.0	0.0	0.0
0.0	400.0	100.0	100.0	0	0.0	0.0	-0.04	0.0	98.916016	0.0	1	2.0	0.0	0.0	0.0	0.0
0.0	400.0	100.0	100.0	0	0.0	0.0	-0.04	0.0	99.09147	0.0	1	2.0	0.0	0.0	0.0	0.0
0.0	400.0	100.0	100.0	0	0.0	0.0	-0.04	0.0	98.0319	0.0	1	2.0	0.0	0.0	0.0	0.0
0.0	400.0	100.0	100.0	0	0.0	0.0	-0.04	0.0	98.0319	0.0	1	2.0	0.0	0.0	0.0	0.0
0.0	400.0	100.0	100.0	0	0.0	0.0	-0.04	0.0	98.73098	0.0	1	2.0	0.0	0.0	0.0	0.0
0.0	400.0	100.0	100.0	0	0.0	0.0	-0.04	0.0	97.739655	0.0	1	2.0	0.0	0.0	0.0	0.0
0.0	400.0	100.0	100.0	0	0.0	0.0	-0.04	0.0	97.739655	0.0	1	2.0	0.0	0.0	0.0	0.0
0.0	400.0	100.0	100.0	0	0.0	0.0	-0.04	0.0	98.521736	0.0	1	2.0	0.0	0.0	0.0	0.0
0.0	400.0	100.0	100.0	0	0.0	0.0	-0.04	0.0	98.521736	0.0	1	2.0	0.0	0.0	0.0	0.0
0.0	400.0	100.0	100.0	0	0.0	0.0	-0.039	0.0	98.592705	0.0	1	2.0	0.0	0.0	0.0	0.0
0.0	400.0	100.0	100.0	0	0.0	0.0	-0.039	0.0	98.605484	0.0	1	2.0	0.0	2.0	0.0	0.0
0.0	400.0	100.0	100.0	0	0.0	0.0	-0.038	0.0	98.605484	0.0	1	2.0	0.0	2.0	0.0	0.0
0.0	400.0	100.0	100.0	0	0.0	0.0	-0.037	0.0	98.731285	0.0	1	2.0	0.0	3.0	0.0	0.0
-4166.667	300.0	100.0	100.0	0	0.0	0.0	-0.036	0.0	98.6643	0.0	1	2.0	0.0	3.0	0.0	0.0
-4166.667	300.0	100.0	100.0	0	0.0	0.0	-0.035	0.0	98.6643	0.0	1	2.0	0.0	3.0	0.0	0.0
-4166.667	300.0	100.0	100.0	0	0.0	0.0	-0.034	0.0	97.961075	0.0	1	2.0	0.0	3.0	0.0	0.0
-4166.667	300.0	100.0	100.0	0	0.0	0.0	-0.033	0.0	97.961075	-0.294	1	2.0	0.0	3.0	0.0	0.0
-4166.667	300.0	100.0	100.0	0	0.0	0.0	-0.032	0.0	98.00855	-0.294	1	2.0	0.0	3.0	0.0	0.0
-4166.667	300.0	100.0	100.0	0	0.0	0.0	-0.03	0.0	98.16167	-0.568	1	2.0	0.0	3.0	0.0	0.0
-4166.667	300.0	100.0	100.0	0	0.0	0.0	-0.028	0.0	98.16167	-1.059	1	2.0	0.0	3.0	0.0	0.0
-4166.667	300.0	100.0	100.0	0	0.0	0.0	-0.027	0.0	97.93046	-1.059	1	2.0	0.0	3.0	0.0	0.0
-4166.667	300.0	100.0	100.0	0	0.0	0.0	-0.025	0.0	97.5119	-1.279	1	2.0	0.0	3.0	0.0	0.0
-4166.667	300.0	100.0	100.0	0	0.0	0.0	-0.023	0.0	97.5119	-1.673	1	2.0	0.0	3.0	0.0	0.0
-4166.667	300.0	100.0	100.0	0	0.0	0.0	-0.021	0.0	108.22369	-1.673	1	2.0	0.0	3.0	0.0	0.0
-4166.667	300.0	100.0	100.0	0	0.0	0.0	-0.018	0.0	108.22369	-1.673	1	2.0	0.0	3.0	0.0	0.0
-4166.667	300.0	100.0	100.0	0	0.0	0.0	-0.015	0.0	105.97519	-1.85	1	2.0	0.0	3.0	0.0	0.0
-4166.667	300.0	100.0	100.0	0	0.0	0.0	-0.013	0.0	104.4167	-2.168	1	2.0	0.0	3.0	0.0	0.0
-4166.667	300.0	100.0	100.0	0	0.0	0.0	-0.01	0.0	104.4167	-2.308	1	2.0	0.0	3.0	0.0	0.0
-4166.667	300.0	100.0	100.0	0	0.0	0.0	-0.007	0.0	102.68968	-2.308	1	2.0	0.0	5.0	0.0	0.0
-4166.667	300.0	100.0	100.0	0	0.0	0.0	-0.004	0.0	102.28679	-2.563	1	2.0	0.0	5.0	0.0	0.0
-4166.667	300.0	100.0	100.0	0	0.0	0.0	0.0	0.0	102.28679	-2.782	1	2.0	0.0	5.0	0.0	0.0
-4166.667	300.0	100.0	100.0	0	0.0	0.0	0.002	0.0	101.93897	-2.782	1	2.0	0.0	5.0	0.0	0.0
-4166.667	300.0	100.0	100.0	0	0.0	0.0	0.005	0.0	101.93897	-2.88	1	2.0	0.0	5.0	0.0	0.0
-4166.667	300.0	100.0	100.0	0	0.0	0.0	0.009	0.0	100.994026	-2.88	1	2.0	0.0	5.0	0.0	0.0
-4166.667	300.0	100.0	100.0	0	0.0	0.0	0.013	0.0	100.030594	-3.056	1	2.0	0.0	5.0	0.0	0.0
-4166.667	300.0	100.0	100.0	0	0.0	0.0	0.017	0.0	100.030594	-3.135	1	2.0	0.0	5.0	0.0	0.0
-4166.667	300.0	100.0	100.0	0	0.0	0.0	0.021	0.0	100.4432	-3.135	1	2.0	0.0	5.0	0.0	0.0
-4166.667	300.0	100.0	100.0	0	0.0	0.0	0.025	0.0	99.61951	-3.276	1	2.0	0.0	5.0	0.0	0.0
-4166.667	300.0	100.0	100.0	0	0.0	0.0	0.029	0.0	99.61951	-3.276	1	2.0	0.0	5.0	0.0	0.0
-4166.667	300.0	100.0	100.0	0	0.0	0.0	0.033	0.0	98.554794	-3.339	1	2.0	0.0	5.0	0.0	0.0
-4166.667	300.0	100.0	100.0	0	0.0	0.0	0.037	0.0	98.7003	-3.453	1	2.0	0.0	5.0	0.0	0.0
-4166.667	300.0	100.0	100.0	0	0.0	0.0	0.041	0.0	98.7831	-3.453	1	2.0	0.0	5.0	0.0	0.0
-4166.667	300.0	100.0	100.0	0	0.0	0.0	0.045	0.0	97.64313	-3.55	1	2.0	0.0	5.0	0.0	0.0
-4166.667	300.0	100.0	100.0	0	0.0	0.0	0.049	0.0	97.64313	-3.594	1	2.0	0.0	5.0	0.0	0.0
-4166.667	300.0	100.0	100.0	0	0.0	0.0	0.053	0.0	97.884575	-3.594	1	2.0	0.0	5.0	0.0	0.0
-4166.667	300.0	100.0	100.0	0	0.0	0.0	0.057	0.0	97.819336	-3.673	1	2.0	0.0	5.0	0.0	0.0
-4166.667	300.0	100.0	100.0	0	0.0	0.0	0.061	0.0	97.819336	-3.673	1	2.0	0.0	5.0	0.0	0.0
-4166.667	300.0	100.0	100.0	0	0.0	0.0	0.065	0.0	97.49477	-3.708	1	2.0	0.0	5.0	0.0	0.0
-4166.667	300.0	100.0	100.0	0	0.0	0.0	0.069	0.0	97.49477	-3.741	1	2.0	0.0	5.0	0.0	0.0
-4166.667	300.0	100.0	100.0	0	0.0	0.0	0.072	0.0	98.70019	-3.741	1	2.0	0.0	5.0	0.0	0.0
-4166.667	300.0	100.0	100.0	0	0.0	0.0	0.076	0.0	98.806656	-3.799	1	2.0	0.0	5.0	0.0	0.0
-4166.667	300.0	100.0	100.0	0	0.0	0.0	0.079	0.0	98.107704	-3.85	1	2.0	0.0	5.0	0.0	0.0
-4166.667	300.0	100.0	100.0	0	0.0	0.0	0.083	0.0	98.556305	-3.85	1	2.0	0.0	5.0	0.0	0.0
-4166.667	300.0	100.0	100.0	0	0.0	0.0	0.086	0.0	98.79204	-3.873	1	2.0	0.0	5.0	0.0	0.0
-4166.667	300.0	100.0	100.0	0	0.0	0.0	0.089	0.0	98.79204	-3.873	1	2.0	0.0	5.0	0.0	0.0
-4166.667	300.0	100.0	100.0	0	0.0	0.0	0.092	0.0	98.80719	-3.913	1	2.0	0.0	5.0	0.0	0.0
-4166.667	300.0	100.0	100.0	0	0.0	0.0	0.095	0.0	98.80719	-3.931	1	2.0	0.0	5.0	0.0	0.0
-4166.667	300.0	100.0	100.0	0	0.0	0.0	0.097	0.0	98.4562	-3.931	1	2.0	0.0	5.0	0.0	0.0
-4166.667	300.0	100.0	100.0	0	0.0	0.0	0.1	0.0	98.99058	-3.964	1	2.0	0.0	5.0	0.0	0.0
-4166.667	300.0	100.0	100.0	0	0.0	0.0	0.102	0.0	98.99058	-3.979	1	2.0	0.0	5.0	0.0	0.0
-4166.667	300.0	100.0	100.0	0	0.0	0.0	0.105	0.0	98.71769	-3.979	1	2.0	0.0	5.0	0.0	0.0
-4166.667	300.0	100.0	100.0	0	0.0	0.0	0.107	0.0	99.11251	-4.005	1	2.0	0.0	5.0	0.0	0.0
-4166.667	300.0	100.0	100.0	0	0.0	0.0	0.109	0.0	99.11251	-4.005	1	2.0	0.0	5.0	0.0	0.0
-4166.667	300.0	100.0	100.0	0	0.0	0.0	0.111	0.0	98.7313	-4.027	1	2.0	0.0	5.0	0.0	0.0
-4166.667	300.0	100.0	100.0	0	0.0	0.0	0.113	0.0	98.7313	-4.047	1	2.0	0.0	5.0	0.0	0.0
-4166.667	300.0	100.0	100.0	0	0.0	0.0	0.115	0.0	98.52206	-4.047	1	2.0	0.0	5.0	0.0	0.0
-4166.667	300.0	100.0	100.0	0	0.0	0.0	0.117	0.0	98.632126	-4.056	1	2.0	0.0	5.0	0.0	0.0
-4166.667	300.0	100.0	100.0	0	0.0	0.0	0.119	0.0	98.632126	-4.071	1	2.0	0.0	5.0	0.0	0.0
-4166.667	300.0	100.0	100.0	0	0.0	0.0	0.121	0.0	99.60724	-4.071	1	2.0	0.0	5.0	0.0	0.0
-4166.667	300.0	100.0	100.0	0	0.0	0.0	0.123	0.0	99.523674	-4.078	1	2.0	0.0	5.0	0.0	0.0
-4166.667	300.0	100.0	100.0	0	0.0	0.0	0.125	0.0	99.6139	-4.091	1	2.0	0.0	5.0	0.0	0.0
-4166.667	300.0	100.0	100.0	0	0.0	0.0	0.127	0.0	99.18155	-4.091	1	2.0	0.0	5.0	0.0	0.0
-4166.667	300.0	100.0	100.0	0	0.0	0.0	0.13	0.0	99.18155	-4.096	1	2.0	0.0	5.0	0.0	0.0
-4166.667	300.0	100.0	100.0	0	0.0	0.0	0.132	0.0	99.171036	-4.096	1	2.0	0.0	5.0	0.0	0.0
-4166.667	300.0	100.0	100.0	0	0.0	0.0	0.134	0.0	97.512276	-4.107	1	2.0	0.0	5.0	0.0	0.0
-4166.667	300.0	100.0	100.0	0	0.0	0.0	0.137	0.0	97.512276	-4.111	1	2.0	0.0	5.0	0.0	0.0
-4166.667	300.0	100.0	100.0	0	0.0	0.0	0.139	0.0	97.53536	-4.111	1	2.0	0.0	5.0	0.0	0.0
-4166.667	300.0	100.0	100.0	0	0.0	0.0	0.142	0.0	97.64327	-4.12	1	2.0	0.0	5.0	0.0	0.0
-4166.667	300.0	100.0	100.0	0	0.0	0.0	0.144	0.0	97.64327	-4.12	1	2.0	0.0	5.0	0.0	0.0
-4166.667	300.0	100.0	100.0	0	0.0	0.0	0.147	0.0	97.36009	-4.126	1	2.0	0.0	5.0	0.0	0.0
-4166.667	300.0	100.0	100.0	0	0.0	0.0	0.15	0.0	97.36009	-4.129	1	2.0	0.0	5.0	0.0	0.0
-4166.667	300.0	100.0	100.0	0	0.0	0.0	0.153	0.0	97.65817	-4.129	1	2.0	0.0	5.0	0.0	0.0
-4166.667	300.0	100.0	100.0	0	0.0	0.0	0.156	0.0	97.15669	-4.135	1	2.0	0.0	6.0	0.0	0.0
-4166.667	300.0	100.0	100.0	0	0.0	0.0	0.159	0.0	97.15669	-4.137	1	2.0	0.0	6.0	0.0	0.0
0.0	300.0	100.0	100.0	0	0.0	0.0	0.163	0.0	96.94616	-4.137	1	2.0	0.0	0.0	0.0	1.0
0.0	300.0	100.0	100.0	0	0.0	0.0	0.166	0.0	96.69695	-4.14	1	2.0	0.0	0.0	0.0	1.0
0.0	300.0	100.0	100.0	0	0.0	0.0	0.169	0.0	96.69695	-4.14	1	2.0	0.0	0.0	0.0	1.0
0.0	300.0	100.0	100.0	0	0.0	0.0	0.172	0.0	96.07618	-4.144	1	2.0	0.0	0.0	0.0	1.0
0.0	300.0	100.0	100.0	0	0.0	0.0	0.175	0.0	96.07618	-3.578	1	2.0	0.0	0.0	0.0	1.0
0.0	300.0	100.0	100.0	0	0.0	0.0	0.178	0.0	96.32162	-3.578	1	2.0	0.0	0.0	0.0	1.0
0.0	300.0	100.0	100.0	0	0.0	0.0	0.181	0.0	95.76457	-3.325	1	2.0	0.0	0.0	0.0	1.0
0.0	300.0	100.0	100.0	0	0.0	0.0	0.184	0.0	95.76457	-2.872	1	2.0	0.0	0.0	0.0	1.0
0.0	300.0	100.0	100.0	0	0.0	0.0	0.187	0.0	96.97703	-2.872	1	2.0	0.0	0.0	0.0	1.0
0.0	300.0	100.0	100.0	0	0.0	0.0	0.189	0.0	96.62107	-2.668	1	2.0	0.0	0.0	0.0	1.0
0.0	300.0	100.0	100.0	0	0.0	0.0	0.191	0.0	96.84579	-2.304	1	2.0	0.0	0.0	0.0	1.0
0.0	300.0	100.0	100.0	0	0.0	0.0	0.193	0.0	96.49657	-2.304	1	2.0	0.0	0.0	0.0	1.0
0.0	300.0	100.0	100.0	0	0.0	0.0	0.195	0.0	96.49657	-2.141	1	2.0	0.0	0.0	0.0	1.0
0.0	300.0	100.0	100.0	0	0.0	0.0	0.196	0.0	97.89374	-2.141	1	2.0	0.0	0.0	0.0	1.0
0.0	300.0	100.0	100.0	0	0.0	0.0	0.198	0.0	97.28082	-1.849	1	2.0	0.0	0.0	0.0	1.0
0.0	300.0	100.0	100.0	0	0.0	0.0	0.198	0.0	97.28082	-1.597	1	2.0	0.0	0.0	0.0	1.0
0.0	300.0	100.0	100.0	0	0.0	0.0	0.199	0.0	97.7208	-1.597	1	2.0	0.0	0.0	0.0	1.0
0.0	300.0	100.0	100.0	0	0.0	0.0	0.2	0.0	97.84738	-1.484	1	2.0	0.0	0.0	0.0	1.0
0.0	300.0	100.0	100.0	0	0.0	0.0	0.2	0.0	97.84738	-1.484	1	2.0	0.0	0.0	0.0	1.0
0.0	300.0	100.0	100.0	0	0.0	0.0	0.2	0.0	97.40575	-1.281	1	2.0	0.0	0.0	0.0	1.0
0.0	300.0	100.0	100.0	0	0.0	0.0	0.2	0.0	97.40575	-1.19	1	2.0	0.0	0.0	0.0	1.0
0.0	300.0	100.0	100.0	0	0.0	0.0	0.2	0.0	96.15061	-1.19	1	2.0	0.0	0.0	0.0	1.0
0.0	300.0	100.0	100.0	0	0.0	0.0	0.2	0.0	97.010185	-1.028	1	2.0	0.0	0.0	0.0	1.0
0.0	300.0	100.0	100.0	0	0.0	0.0	0.199	0.0	97.010185	-0.955	1	2.0	0.0	0.0	0.0	1.0
0.0	300.0	100.0	100.0	0	0.0	0.0	0.197	0.0	96.39941	-0.955	1	2.0	0.0	8.0	0.0	1.0
0.0	300.0	100.0	100.0	0	0.0	0.0	0.196	1.0	97.20269	-0.825	1	2.0	0.0	10.0	0.0	1.0
0.0	300.0	100.0	100.0	0	0.0	0.0	0.195	1.0	97.20269	-0.825	1	2.0	0.0	10.0	0.0	1.0
6944.445	500.0	100.0	100.0	0	0.0	0.0	0.193	1.0	98.18539	-0.766	1	2.0	0.0	10.0	0.0	1.0
6944.445	500.0	100.0	100.0	0	0.0	0.0	0.191	1.0	98.18539	-0.661	1	2.0	0.0	10.0	0.0	1.0
6944.445	500.0	100.0	100.0	0	0.0	0.0	0.189	1.0	98.21974	-0.661	1	2.0	0.0	10.0	0.0	1.0
6944.445	500.0	100.0	100.0	0	0.0	0.0	0.186	1.0	98.523026	-0.079	1	2.0	0.0	10.0	0.0	1.0
6944.445	500.0	100.0	100.0	0	0.0	0.0	0.184	1.0	98.523026	0.415	1	2.0	0.0	10.0	0.0	1.0
6944.445	500.0	100.0	100.0	0	0.0	0.0	0.181	1.0	98.44701	0.415	1	2.0	0.0	10.0	0.0	1.0
6944.445	500.0	100.0	100.0	0	0.0	0.0	0.178	1.0	98.398155	1.307	1	2.0	0.0	10.0	0.0	1.0
6944.445	500.0	100.0	100.0	0	0.0	0.0	0.175	1.0	98.398155	1.307	1	2.0	0.0	10.0	0.0	1.0
6944.445	500.0	100.0	100.0	0	0.0	0.0	0.171	1.0	97.95026	1.706	1	2.0	0.0	10.0	0.0	1.0
6944.445	500.0	100.0	100.0	0	0.0	0.0	0.168	1.0	97.77093	2.421	1	2.0	0.0	10.0	0.0	1.0
6944.445	500.0	100.0	100.0	0	0.0	0.0	0.165	1.0	97.616325	2.421	1	2.0	0.0	10.0	0.0	1.0
6944.445	500.0	100.0	100.0	0	0.0	0.0	0.162	1.0	97.727264	2.743	1	2.0	0.0	10.0	0.0	1.0
6944.445	500.0	100.0	100.0	0	0.0	0.0	0.158	1.0	97.727264	3.316	1	2.0	0.0	10.0	0.0	1.0
6944.445	500.0	100.0	100.0	0	0.0	0.0	0.155	1.0	97.33289	3.316	1	2.0	0.0	10.0	0.0	1.0
6944.445	500.0	100.0	100.0	0	0.0	0.0	0.151	1.0	96.72501	3.812	1	2.0	0.0	12.0	0.0	1.0
6944.445	500.0	100.0	100.0	0	0.0	0.0	0.148	1.0	96.72501	3.812	1	2.0	0.0	12.0	0.0	1.0
6944.445	500.0	100.0	100.0	0	0.0	0.0	0.145	1.0	97.03265	4.034	1	2.0	0.0	12.0	0.0	1.0
6944.445	500.0	100.0	100.0	0	0.0	0.0	0.141	1.0	97.03265	4.432	1	2.0	0.0	12.0	0.0	1.0
6944.445	500.0	100.0	100.0	0	0.0	0.0	0.138	1.0	97.50731	4.432	1	2.0	0.0	12.0	0.0	1.0
6944.445	500.0	100.0	100.0	0	0.0	0.0	0.134	1.0	97.87103	4.61	1	2.0	0.0	12.0	0.0	1.0
6944.445	500.0	100.0	100.0	0	0.0	0.0	0.131	1.0	97.87103	4.931	1	2.0	0.0	12.0	0.0	1.0
6944.445	500.0	100.0	100.0	0	0.0	0.0	0.128	1.0	97.59523	4.931	1	2.0	0.0	12.0	0.0	1.0
6944.445	500.0	100.0	100.0	0	0.0	0.0	0.124	1.0	97.75235	5.074	1	2.0	0.0	12.0	0.0	1.0
6944.445	500.0	100.0	100.0	0	0.0	0.0	0.121	1.0	97.32879	5.074	1	2.0	0.0	12.0	0.0	1.0
6944.445	500.0	100.0	100.0	0	0.0	0.0	0.118	1.0	97.51581	5.33	1	2.0	0.0	12.0	0.0	1.0
6944.445	500.0	100.0	100.0	0	0.0	0.0	0.114	1.0	97.51581	5.445	1	2.0	0.0	12.0	0.0	1.0
6944.445	500.0	100.0	100.0	0	0.0	0.0	0.111	1.0	98.03375	5.445	1	2.0	0.0	12.0	0.0	1.0
6944.445	500.0	100.0	100.0	0	0.0	0.0	0.107	1.0	97.42292	5.65	1	2.0	0.0	12.0	0.0	1.0
6944.445	500.0	100.0	100.0	0	0.0	0.0	0.104	1.0	97.42292	5.827	1	2.0	0.0	12.0	0.0	1.0
6944.445	500.0	100.0	100.0	0	0.0	0.0	0.1	1.0	97.36479	5.827	1	2.0	0.0	12.0	0.0	1.0
6944.445	500.0	100.0	100.0	0	0.0	0.0	0.097	1.0	97.45637	5.907	1	2.0	0.0	12.0	0.0	1.0
6944.445	500.0	100.0	100.0	0	0.0	0.0	0.093	1.0	97.45637	5.907	1	2.0	0.0	12.0	0.0	1.0
6944.445	500.0	100.0	100.0	0	0.0	0.0	0.09	1.0	97.05756	6.049	1	2.0	0.0	12.0	0.0	1.0
6944.445	500.0	100.0	100.0	0	0.0	0.0	0.087	1.0	97.05756	6.114	1	2.0	0.0	12.0	0.0	1.0
6944.445	500.0	100.0	100.0	0	0.0	0.0	0.084	1.0	96.46817	6.114	1	2.0	0.0	12.0	0.0	1.0
6944.445	500.0	100.0	100.0	0	0.0	0.0	0.08	1.0	96.76955	6.228	1	2.0	0.0	12.0	0.0	1.0
6944.445	500.0	100.0	100.0	0	0.0	0.0	0.077	1.0	96.76955	6.279	1	2.0	0.0	12.0	0.0	1.0
6944.445	500.0	100.0	100.0	0	0.0	0.0	0.074	1.0	97.05341	6.279	1	2.0	0.0	12.0	0.0	1.0
6944.445	500.0	100.0	100.0	0	0.0	0.0	0.071	1.0	96.89372	6.372	1	2.0	0.0	12.0	0.0	1.0
6944.445	500.0	100.0	100.0	0	0.0	0.0	0.068	1.0	96.89372	6.372	1	2.0	0.0	12.0	0.0	1.0
6944.445	500.0	100.0	100.0	0	0.0	0.0	0.064	1.0	96.7517	6.413	1	2.0	0.0	12.0	0.0	1.0
6944.445	500.0	100.0	100.0	0	0.0	0.0	0.061	1.0	96.7517	6.487	1	2.0	0.0	12.0	0.0	1.0
6944.445	500.0	100.0	100.0	0	0.0	0.0	0.058	1.0	96.23236	6.487	1	2.0	0.0	12.0	0.0	1.0
6944.445	500.0	100.0	100.0	0	0.0	0.0	0.056	1.0	96.91315	6.519	1	2.0	0.0	12.0	0.0	1.0
6944.445	500.0	100.0	100.0	0	0.0	0.0	0.053	1.0	96.91315	6.578	1	2.0	0.0	12.0	0.0	1.0
6944.445	500.0	100.0	100.0	0	0.0	0.0	0.05	1.0	97.25963	6.578	1	2.0	0.0	12.0	0.0	1.0
6944.445	500.0	100.0	100.0	0	0.0	0.0	0.047	1.0	96.83284	6.605	1	2.0	0.0	12.0	0.0	1.0
6944.445	500.0	100.0	100.0	0	0.0	0.0	0.044	1.0	96.83284	6.605	1	2.0	0.0	12.0	0.0	1.0
6944.445	500.0	100.0	100.0	0	0.0	0.0	0.042	1.0	96.30753	6.653	1	2.0	0.0	12.0	0.0	1.0
6944.445	500.0	100.0	100.0	0	0.0	0.0	0.039	1.0	96.30753	6.693	1	2.0	0.0	12.0	0.0	1.0
6944.445	500.0	100.0	100.0	0	0.0	0.0	0.037	1.0	96.04087	6.693	1	2.0	0.0	12.0	0.0	1.0
6944.445	500.0	100.0	100.0	0	0.0	0.0	0.034	1.0	95.68825	6.712	1	2.0	0.0	12.0	0.0	1.0
6944.445	500.0	100.0	100.0	0	0.0	0.0	0.031	1.0	95.68825	6.745	1	2.0	0.0	12.0	0.0	1.0
6944.445	500.0	100.0	100.0	0	0.0	0.0	0.029	1.0	96.493706	6.745	1	2.0	0.0	12.0	0.0	1.0
6944.445	500.0	100.0	100.0	0	0.0	0.0	0.027	1.0	96.493706	6.759	1	2.0	0.0	12.0	0.0	1.0
6944.445	500.0	100.0	100.0	0	0.0	0.0	0.024	1.0	96.744064	6.759	1	2.0	0.0	12.0	0.0	1.0
6944.445	500.0	100.0	100.0	0	0.0	0.0	0.022	1.0	97.36308	6.786	1	2.0	0.0	12.0	0.0	1.0
6944.445	500.0	100.0	100.0	0	0.0	0.0	0.02	1.0	97.36308	6.797	1	2.0	0.0	12.0	0.0	1.0
6944.445	500.0	100.0	100.0	0	0.0	0.0	0.018	1.0	97.17905	6.797	1	2.0	0.0	12.0	0.0	1.0
6944.445	500.0	100.0	100.0	0	0.0	0.0	0.016	1.0	97.99504	6.818	1	2.0	0.0	12.0	0.0	1.0
6944.445	500.0	100.0	100.0	0	0.0	0.0	0.014	1.0	97.99504	6.836	1	2.0	0.0	12.0	0.0	1.0
6944.445	500.0	100.0	100.0	0	0.0	0.0	0.012	1.0	96.643654	6.836	1	2.0	0.0	12.0	0.0	1.0
6944.445	500.0	100.0	100.0	0	0.0	0.0	0.01	1.0	96.643654	6.846	1	2.0	0.0	12.0	0.0	1.0
6944.445	500.0	100.0	100.0	0	0.0	0.0	0.008	1.0	97.01523	6.846	1	2.0	0.0	12.0	0.0	1.0
6944.445	500.0	100.0	100.0	0	0.0	0.0	0.006	1.0	96.2412	6.859	1	2.0	0.0	12.0	0.0	1.0
6944.445	500.0	100.0	100.0	0	0.0	0.0	0.004	1.0	96.2412	6.867	1	2.0	0.0	12.0	0.0	1.0
6944.445	500.0	100.0	100.0	0	0.0	0.0	0.002	1.0	97.00775	6.867	1	2.0	0.0	12.0	0.0	1.0
6944.445	500.0	100.0	100.0	0	0.0	0.0	0.0	1.0	96.91344	6.878	1	2.0	0.0	12.0	0.0	1.0
6944.445	500.0	100.0	100.0	0	0.0	0.0	-0.001	1.0	96.91344	6.884	1	2.0	0.0	12.0	0.0	1.0
6944.445	500.0	100.0	100.0	0	0.0	0.0	-0.003	1.0	96.36841	6.884	1	2.0	0.0	12.0	0.0	1.0
6944.445	500.0	100.0	100.0	0	0.0	0.0	-0.005	1.0	96.36841	6.892	1	2.0	0.0	12.0	0.0	1.0
6944.445	500.0	100.0	100.0	0	0.0	0.0	-0.007	1.0	96.09698	6.892	1	2.0	0.0	12.0	0.0	1.0
6944.445	500.0	100.0	100.0	0	0.0	0.0	-0.008	1.0	95.64065	6.897	1	2.0	0.0	12.0	0.0	1.0
6944.445	500.0	100.0	100.0	0	0.0	0.0	-0.01	1.0	95.64065	6.905	1	2.0	0.0	12.0	0.0	1.0
6944.445	500.0	100.0	100.0	0	0.0	0.0	-0.012	1.0	96.37529	6.905	1	2.0	1.0	14.0	0.0	1.0
0.0	500.0	100.0	100.0	0	0.0	0.0	-0.013	1.0	95.5579	6.909	1	2.0	1.0	0.0	0.0	1.0
0.0	500.0	100.0	100.0	0	0.0	0.0	-0.015	1.0	95.5579	6.914	1	2.0	1.0	0.0	0.0	1.0
0.0	500.0	100.0	100.0	0	0.0	0.0	-0.016	1.0	95.87652	6.914	1	2.0	1.0	0.0	0.0	1.0
0.0	500.0	100.0	100.0	0	0.0	0.0	-0.018	1.0	95.87652	6.916	1	2.0	1.0	0.0	0.0	1.0
0.0	500.0	100.0	100.0	0	0.0	0.0	-0.019	1.0	95.87652	6.916	1	2.0	1.0	0.0	0.0	1.0
0.0	500.0	100.0	100.0	0	0.0	0.0	-0.02	1.0	92.04352	6.916	1	2.0	1.0	0.0	0.0	1.0
0.0	500.0	100.0	100.0	0	0.0	0.0	-0.021	1.0	92.04352	5.974	1	2.0	1.0	0.0	0.0	1.0
0.0	500.0	100.0	100.0	0	0.0	0.0	-0.022	1.0	92.80691	5.974	1	2.0	1.0	0.0	0.0	1.0
0.0	500.0	100.0	100.0	0	0.0	0.0	-0.023	1.0	94.28487	5.158	1	2.0	1.0	0.0	0.0	1.0
0.0	500.0	100.0	100.0	0	0.0	0.0	-0.024	1.0	94.28487	4.794	1	2.0	1.0	0.0	0.0	1.0
0.0	500.0	100.0	100.0	0	0.0	0.0	-0.025	1.0	94.27984	4.794	1	2.0	1.0	0.0	0.0	1.0
0.0	500.0	100.0	100.0	0	0.0	0.0	-0.025	1.0	94.27984	4.14	1	2.0	1.0	0.0	0.0	1.0
0.0	500.0	100.0	100.0	0	0.0	0.0	-0.026	1.0	94.32333	4.14	1	2.0	1.0	0.0	0.0	1.0
0.0	500.0	100.0	100.0	0	0.0	0.0	-0.026	1.0	95.088196	3.847	1	2.0	1.0	0.0	0.0	1.0
0.0	500.0	100.0	100.0	0	0.0	0.0	-0.026	1.0	95.088196	3.322	1	2.0	1.0	0.0	0.0	1.0
0.0	500.0	100.0	100.0	0	0.0	0.0	-0.026	1.0	95.51481	3.322	1	2.0	1.0	0.0	0.0	1.0
0.0	500.0	100.0	100.0	0	0.0	0.0	-0.026	1.0	95.76035	2.868	1	2.0	1.0	0.0	0.0	1.0
0.0	500.0	100.0	100.0	0	0.0	0.0	-0.026	1.0	95.76035	2.665	1	2.0	1.0	0.0	0.0	1.0
0.0	500.0	100.0	100.0	0	0.0	0.0	-0.025	1.0	95.622375	2.665	1	2.0	1.0	1.0	0.0	1.0
0.0	500.0	100.0	100.0	0	0.0	0.0	-0.024	1.0	95.622375	2.302	1	2.0	1.0	1.0	0.0	1.0
0.0	500.0	100.0	100.0	0	0.0	0.0	-0.024	1.0	95.677704	2.302	1	2.0	1.0	3.0	0.0	1.0
-5555.5557	400.0	100.0	100.0	0	0.0	0.0	-0.023	1.0	96.06749	2.139	1	2.0	1.0	3.0	0.0	1.0
-5555.5557	400.0	100.0	100.0	0	0.0	0.0	-0.022	1.0	96.06749	1.847	1	2.0	1.0	3.0	0.0	1.0
-5555.5557	400.0	100.0	100.0	0	0.0	0.0	-0.02	1.0	95.99061	1.847	1	2.0	1.0	3.0	0.0	1.0
-5555.5557	400.0	100.0	100.0	0	0.0	0.0	-0.019	1.0	95.220825	1.717	1	2.0	1.0	3.0	0.0	1.0
-5555.5557	400.0	100.0	100.0	0	0.0	0.0	-0.017	1.0	95.220825	1.717	1	2.0	1.0	3.0	0.0	1.0
-5555.5557	400.0	100.0	100.0	0	0.0	0.0	-0.016	1.0	96.11747	0.723	1	2.0	1.0	3.0	0.0	1.0
-5555.5557	400.0	100.0	100.0	0	0.0	0.0	-0.014	1.0	96.11747	0.279	1	2.0	1.0	3.0	0.0	1.0
-5555.5557	400.0	100.0	100.0	0	0.0	0.0	-0.013	1.0	96.03603	0.279	1	2.0	1.0	3.0	0.0	1.0
-5555.5557	400.0	100.0	100.0	0	0.0	0.0	-0.011	1.0	95.800476	-0.515	1	2.0	1.0	3.0	0.0	1.0
-5555.5557	400.0	100.0	100.0	0	0.0	0.0	-0.009	1.0	95.800476	-0.872	1	2.0	1.0	3.0	0.0	1.0
-5555.5557	400.0	100.0	100.0	0	0.0	0.0	-0.007	1.0	96.041466	-0.872	1	2.0	1.0	5.0	0.0	1.0
-5555.5557	400.0	100.0	100.0	0	0.0	0.0	-0.005	1.0	96.30518	-1.512	1	2.0	1.0	5.0	0.0	1.0
-5555.5557	400.0	100.0	100.0	0	0.0	0.0	-0.003	1.0	96.30518	-2.064	1	2.0	1.0	5.0	0.0	1.0
-5555.5557	400.0	100.0	100.0	0	0.0	0.0	-0.001	1.0	97.23904	-2.064	1	2.0	1.0	5.0	0.0	1.0
-5555.5557	400.0	100.0	100.0	0	0.0	0.0	0.0	1.0	97.23904	-2.311	1	2.0	1.0	5.0	0.0	1.0
-5555.5557	400.0	100.0	100.0	0	0.0	0.0	0.003	1.0	96.40135	-2.311	1	2.0	1.0	5.0	0.0	1.0
-5555.5557	400.0	100.0	100.0	0	0.0	0.0	0.006	1.0	95.949135	-2.755	1	2.0	1.0	5.0	0.0	1.0
-5555.5557	400.0	100.0	100.0	0	0.0	0.0	0.008	1.0	95.949135	-2.953	1	2.0	1.0	5.0	0.0	1.0
-5555.5557	400.0	100.0	100.0	0	0.0	0.0	0.011	1.0	96.39201	-2.953	1	2.0	1.0	5.0	0.0	1.0
-5555.5557	400.0	100.0	100.0	0	0.0	0.0	0.014	1.0	96.45205	-3.309	1	2.0	1.0	5.0	0.0	1.0
-5555.5557	400.0	100.0	100.0	0	0.0	0.0	0.017	1.0	96.45205	-3.468	1	2.0	1.0	5.0	0.0	1.0
-5555.5557	400.0	100.0	100.0	0	0.0	0.0	0.02	1.0	95.947945	-3.468	1	2.0	1.0	5.0	0.0	1.0
-5555.5557	400.0	100.0	100.0	0	0.0	0.0	0.023	1.0	95.947945	-3.754	1	2.0	1.0	5.0	0.0	1.0
-5555.5557	400.0	100.0	100.0	0	0.0	0.0	0.026	1.0	95.61371	-3.754	1	2.0	1.0	5.0	0.0	1.0
-5555.5557	400.0	100.0	100.0	0	0.0	0.0	0.029	1.0	95.96683	-3.881	1	2.0	1.0	5.0	0.0	1.0
-5555.5557	400.0	100.0	100.0	0	0.0	0.0	0.032	1.0	95.96683	-4.111	1	2.0	1.0	5.0	0.0	1.0
-5555.5557	400.0	100.0	100.0	0	0.0	0.0	0.035	1.0	95.496506	-4.111	1	2.0	1.0	5.0	0.0	1.0
-5555.5557	400.0	100.0	100.0	0	0.0	0.0	0.039	1.0	94.73122	-4.213	1	2.0	1.0	5.0	0.0	1.0
-5555.5557	400.0	100.0	100.0	0	0.0	0.0	0.042	1.0	94.73122	-4.213	1	2.0	1.0	5.0	0.0	1.0
-5555.5557	400.0	100.0	100.0	0	0.0	0.0	0.045	1.0	95.4976	-4.397	1	2.0	1.0	5.0	0.0	1.0
-5555.5557	400.0	100.0	100.0	0	0.0	0.0	0.048	1.0	95.4976	-4.479	1	2.0	1.0	5.0	0.0	1.0
-5555.5557	400.0	100.0	100.0	0	0.0	0.0	0.051	1.0	96.14395	-4.479	1	2.0	1.0	5.0	0.0	1.0
-5555.5557	400.0	100.0	100.0	0	0.0	0.0	0.054	1.0	96.0251	-4.627	1	2.0	1.0	5.0	0.0	1.0
-5555.5557	400.0	100.0	100.0	0	0.0	0.0	0.057	1.0	96.0251	-4.693	1	2.0	1.0	5.0	0.0	1.0
-5555.5557	400.0	100.0	100.0	0	0.0	0.0	0.06	1.0	95.91446	-4.693	1	2.0	1.0	5.0	0.0	1.0
-5555.5557	400.0	100.0	100.0	0	0.0	0.0	0.063	1.0	96.44986	-4.811	1	2.0	1.0	5.0	0.0	1.0
-5555.5557	400.0	100.0	100.0	0	0.0	0.0	0.066	1.0	96.44986	-4.864	1	2.0	1.0	5.0	0.0	1.0
-5555.5557	400.0	100.0	100.0	0	0.0	0.0	0.069	1.0	96.95203	-4.864	1	2.0	1.0	5.0	0.0	1.0
-5555.5557	400.0	100.0	100.0	0	0.0	0.0	0.072	1.0	96.95203	-4.96	1	2.0	1.0	5.0	0.0	1.0
-5555.5557	400.0	100.0	100.0	0	0.0	0.0	0.075	1.0	96.85122	-4.96	1	2.0	1.0	5.0	0.0	1.0
-5555.5557	400.0	100.0	100.0	1	0.0	0.0	0.078	1.0	96.66008	-5.042	1	2.0	1.0	5.0	0.0	1.0
-5555.5557	400.0	100.0	100.0	1	0.0	0.0	0.08	1.0	96.66008	-5.078	1	2.0	1.0	5.0	0.0	1.0
-5555.5557	400.0	100.0	100.0	1	0.0	0.0	0.083	1.0	96.6994	-5.078	1	2.0	1.0	5.0	0.0	1.0
-5555.5557	400.0	100.0	100.0	1	0.0	0.0	0.086	1.0	96.434845	-5.145	1	2.0	1.0	5.0	0.0	1.0
-5555.5557	400.0	100.0	100.0	1	0.0	0.0	0.089	1.0	96.434845	-5.145	1	2.0	1.0	5.0	0.0	1.0
-5555.5557	400.0	100.0	100.0	1	0.0	0.0	0.092	1.0	96.23726	-5.174	1	2.0	1.0	5.0	0.0	1.0
-5555.5557	400.0	100.0	100.0	1	0.0	0.0	0.095	1.0	96.23726	-5.227	1	2.0	1.0	5.0	0.0	1.0
-5555.5557	400.0	100.0	100.0	1	0.0	0.0	0.097	1.0	95.378716	-5.227	1	2.0	1.0	5.0	0.0	1.0
-5555.5557	400.0	100.0	100.0	1	0.0	0.0	0.1	1.0	95.09984	-5.25	1	2.0	1.0	5.0	0.0	1.0
-5555.5557	400.0	100.0	100.0	1	0.0	0.0	0.103	1.0	96.13842	-5.272	1	2.0	1.0	5.0	0.0	1.0
-5555.5557	400.0	100.0	100.0	1	0.0	0.0	0.106	1.0	95.69919	-5.272	1	2.0	1.0	5.0	0.0	1.0
-5555.5557	400.0	100.0	100.0	1	0.0	0.0	0.109	1.0	95.11382	-5.312	1	2.0	1.0	5.0	0.0	1.0
-5555.5557	400.0	100.0	100.0	1	0.0	0.0	0.112	1.0	95.11382	-5.346	1	2.0	1.0	5.0	0.0	1.0
-5555.5557	400.0	100.0	100.0	1	0.0	0.0	0.115	1.0	95.01997	-5.346	1	2.0	1.0	5.0	0.0	1.0
-5555.5557	400.0	100.0	100.0	1	0.0	0.0	0.118	1.0	95.01997	-5.362	1	2.0	1.0	5.0	0.0	1.0
-5555.5557	400.0	100.0	100.0	1	0.0	0.0	0.121	1.0	95.45124	-5.362	1	2.0	1.0	5.0	0.0	1.0
-5555.5557	400.0	100.0	100.0	1	0.0	0.0	0.124	1.0	96.141335	-5.388	1	2.0	1.0	5.0	0.0	1.0
-5555.5557	400.0	100.0	100.0	1	0.0	0.0	0.127	1.0	96.141335	-5.402	1	2.0	1.0	5.0	0.0	1.0
-5555.5557	400.0	100.0	100.0	1	0.0	0.0	0.13	1.0	96.50242	-5.402	1	2.0	1.0	5.0	0.0	1.0
-5555.5557	400.0	100.0	100.0	1	0.0	0.0	0.133	1.0	96.55543	-5.422	1	2.0	1.0	5.0	0.0	1.0
-5555.5557	400.0	100.0	100.0	1	0.0	0.0	0.136	1.0	96.55543	-5.442	1	2.0	1.0	5.0	0.0	1.0
-5555.5557	400.0	100.0	100.0	1	0.0	0.0	0.139	1.0	97.27858	-5.442	1	2.0	1.0	5.0	0.0	1.0
-5555.5557	400.0	100.0	100.0	1	0.0	0.0	0.142	1.0	97.27858	-5.45	1	2.0	1.0	5.0	0.0	1.0
-5555.5557	400.0	100.0	100.0	1	0.0	0.0	0.145	1.0	98.41087	-5.45	1	2.0	1.0	5.0	0.0	1.0
-5555.5557	400.0	100.0	100.0	1	0.0	0.0	0.148	1.0	97.55756	-5.465	1	2.0	1.0	5.0	0.0	1.0
-5555.5557	400.0	100.0	100.0	1	0.0	0.0	0.151	1.0	97.55756	-5.472	1	2.0	1.0	5.0	0.0	1.0
-5555.5557	400.0	100.0	100.0	1	0.0	0.0	0.153	1.0	97.57283	-5.472	1	2.0	1.0	6.0	0.0	1.0
0.0	400.0	99.00498	100.0	0	0.0	0.0	0.156	1.0	97.04713	-5.484	1	2.0	1.0	0.0	0.0	2.0
0.0	400.0	99.00498	100.0	0	0.0	0.0	0.158	1.0	97.04713	-5.49	1	2.0	1.0	0.0	0.0	2.0
0.0	400.0	99.00498	100.0	0	0.0	0.0	0.161	1.0	96.9034	-5.49	1	2.0	1.0	0.0	0.0	2.0
0.0	400.0	99.00498	100.0	0	0.0	0.0	0.163	1.0	96.9034	-5.5	1	2.0	1.0	0.0	0.0	2.0
0.0	400.0	99.00498	100.0	0	0.0	0.0	0.165	1.0	98.18017	-5.5	1	2.0	1.0	0.0	0.0	2.0
0.0	400.0	99.00498	100.0	0	0.0	0.0	0.167	1.0	97.05727	-5.11	1	2.0	1.0	0.0	0.0	2.0
0.0	400.0	99.00498	100.0	0	0.0	0.0	0.168	1.0	97.05727	-4.413	1	2.0	1.0	0.0	0.0	2.0
0.0	400.0	99.00498	100.0	0	0.0	0.0	0.17	1.0	96.40407	-4.413	1	2.0	1.0	0.0	0.0	2.0
0.0	400.0	99.00498	100.0	0	0.0	0.0	0.172	1.0	95.75818	-4.101	1	2.0	1.0	0.0	0.0	2.0
0.0	400.0	99.00498	100.0	0	0.0	0.0	0.174	1.0	95.75818	-3.541	1	2.0	1.0	0.0	0.0	2.0
0.0	400.0	99.00498	100.0	0	0.0	0.0	0.175	1.0	96.40981	-3.541	1	2.0	1.0	0.0	0.0	2.0
0.0	400.0	99.00498	100.0	0	0.0	0.0	0.177	1.0	96.40981	-3.291	1	2.0	1.0	0.0	0.0	2.0
0.0	400.0	99.00498	100.0	0	0.0	0.0	0.178	1.0	95.83101	-3.291	1	2.0	1.0	0.0	0.0	2.0
0.0	400.0	99.00498	100.0	0	0.0	0.0	0.18	1.0	95.54129	-2.842	1	2.0	1.0	0.0	0.0	2.0
0.0	400.0	99.00498	100.0	0	0.0	0.0	0.181	1.0	95.54129	-2.642	1	2.0	1.0	0.0	0.0	2.0
0.0	400.0	99.00498	100.0	0	0.0	0.0	0.182	1.0	96.51338	-2.642	1	2.0	1.0	0.0	0.0	2.0
0.0	400.0	99.00498	100.0	0	0.0	0.0	0.184	1.0	97.35542	-2.28	1	2.0	1.0	0.0	0.0	2.0
0.0	400.0	99.00498	100.0	0	0.0	0.0	0.185	1.0	97.35542	-1.969	1	2.0	1.0	0.0	0.0	2.0
0.0	400.0	99.00498	100.0	0	0.0	0.0	0.186	1.0	96.510086	-1.969	1	2.0	1.0	0.0	0.0	2.0
0.0	400.0	99.00498	100.0	0	0.0	0.0	0.187	1.0	96.510086	-1.83	1	2.0	1.0	0.0	0.0	2.0
0.0	400.0	99.00498	100.0	0	0.0	0.0	0.188	1.0	96.73087	-1.83	1	2.0	1.0	0.0	0.0	2.0
0.0	400.0	99.00498	100.0	0	0.0	0.0	0.189	1.0	97.31784	-1.58	1	2.0	1.0	0.0	0.0	2.0
0.0	400.0	99.00498	100.0	0	0.0	0.0	0.19	1.0	97.31784	-1.468	1	2.0	1.0	0.0	0.0	2.0
0.0	400.0	99.00498	100.0	0	0.0	0.0	0.191	1.0	97.677475	-1.468	1	2.0	1.0	0.0	0.0	2.0
0.0	400.0	99.00498	100.0	0	0.0	0.0	0.191	1.0	97.90778	-1.268	1	2.0	1.0	0.0	0.0	2.0
0.0	400.0	99.00498	100.0	0	0.0	0.0	0.192	1.0	97.90778	-1.268	1	2.0	1.0	0.0	0.0	2.0
0.0	400.0	99.00498	100.0	0	0.0	0.0	0.192	1.0	97.48073	-1.178	1	2.0	1.0	0.0	0.0	2.0
0.0	400.0	99.00498	100.0	0	0.0	0.0	0.193	1.0	97.48073	-1.017	1	2.0	1.0	0.0	0.0	2.0
0.0	400.0	99.00498	100.0	0	0.0	0.0	0.193	1.0	97.254715	-1.017	1	2.0	1.0	0.0	0.0	2.0
0.0	400.0	99.00498	100.0	0	0.0	0.0	0.193	1.0	96.990105	-0.878	1	2.0	1.0	0.0	0.0	2.0
0.0	400.0	99.00498	100.0	0	0.0	0.0	0.193	1.0	96.990105	-0.816	1	2.0	1.0	0.0	0.0	2.0
0.0	400.0	99.00498	100.0	0	0.0	0.0	0.193	1.0	96.5222	-0.816	1	2.0	1.0	0.0	0.0	2.0
0.0	400.0	99.00498	100.0	0	0.0	0.0	0.192	0.0	96.04599	-0.704	1	2.0	1.0	14.0	0.0	2.0
0.0	400.0	99.00498	100.0	0	0.0	0.0	0.192	0.0	96.04599	-0.655	1	2.0	1.0	14.0	0.0	2.0
0.0	400.0	99.00498	100.0	0	0.0	0.0	0.191	0.0	95.955154	-0.655	1	2.0	1.0	0.0	0.0	2.0
0.0	400.0	99.00498	100.0	0	0.0	0.0	0.191	0.0	95.955154	-0.565	1	2.0	1.0	0.0	0.0	2.0
0.0	400.0	99.00498	100.0	0	0.0	0.0	0.19	0.0	95.6768	-0.565	1	2.0	1.0	0.0	0.0	2.0
0.0	400.0	99.00498	100.0	0	0.0	0.0	0.189	0.0	94.85322	-0.525	1	2.0	1.0	0.0	0.0	2.0
0.0	400.0	99.00498	100.0	0	0.0	0.0	0.187	0.0	94.85322	-0.453	1	2.0	1.0	0.0	0.0	2.0
0.0	400.0	99.00498	100.0	0	0.0	0.0	0.186	0.0	94.051575	-0.453	1	2.0	1.0	0.0	0.0	2.0
0.0	400.0	99.00498	100.0	0	0.0	0.0	0.184	0.0	94.36281	-0.421	1	2.0	1.0	0.0	0.0	2.0
0.0	400.0	99.00498	100.0	0	0.0	0.0	0.183	0.0	94.36281	-0.421	1	2.0	1.0	0.0	0.0	2.0
0.0	400.0	99.00498	100.0	0	0.0	0.0	0.181	0.0	95.26123	-0.391	1	2.0	1.0	0.0	0.0	2.0
0.0	400.0	99.00498	100.0	0	0.0	0.0	0.179	0.0	95.26123	-0.338	1	2.0	1.0	0.0	0.0	2.0
0.0	400.0	99.00498	100.0	0	0.0	0.0	0.177	0.0	97.077385	-0.338	1	2.0	1.0	0.0	0.0	2.0
0.0	400.0	99.00498	100.0	0	0.0	0.0	0.174	0.0	97.11137	-0.291	1	2.0	1.0	0.0	0.0	2.0
0.0	400.0	99.00498	100.0	0	0.0	0.0	0.172	0.0	97.11137	-0.271	1	2.0	1.0	0.0	0.0	2.0
0.0	400.0	99.00498	100.0	0	0.0	0.0	0.169	0.0	97.89799	-0.271	1	2.0	1.0	0.0	0.0	2.0
0.0	400.0	99.00498	100.0	0	0.0	0.0	0.167	0.0	97.88797	-0.234	1	2.0	1.0	0.0	0.0	2.0
0.0	400.0	99.00498	100.0	0	0.0	0.0	0.164	0.0	97.88797	-0.234	1	2.0	1.0	0.0	0.0	2.0
0.0	400.0	99.00498	100.0	0	0.0	0.0	0.161	0.0	98.31702	-0.217	1	2.0	1.0	0.0	0.0	2.0
0.0	400.0	99.00498	100.0	0	0.0	0.0	0.158	0.0	98.31702	-0.187	1	2.0	1.0	0.0	0.0	2.0
0.0	400.0	99.00498	100.0	0	0.0	0.0	0.155	0.0	97.79423	-0.187	1	2.0	1.0	0.0	0.0	2.0
0.0	400.0	99.00498	100.0	0	0.0	0.0	0.152	0.0	99.104164	-0.174	1	2.0	1.0	0.0	0.0	2.0
0.0	400.0	99.00498	100.0	0	0.0	0.0	0.149	0.0	99.104164	-0.15	1	2.0	1.0	0.0	0.0	2.0
0.0	400.0	99.00498	100.0	0	0.0	0.0	0.145	0.0	98.767334	-0.15	1	2.0	1.0	0.0	0.0	2.0
0.0	400.0	99.00498	100.0	0	0.0	0.0	0.142	0.0	98.24612	-0.129	1	2.0	1.0	0.0	0.0	2.0
0.0	400.0	99.00498	100.0	0	0.0	0.0	0.138	0.0	98.24612	-0.111	1	2.0	1.0	0.0	0.0	2.0
0.0	400.0	99.00498	100.0	0	0.0	0.0	0.135	0.0	98.772514	-0.111	1	2.0	1.0	0.0	0.0	2.0
0.0	400.0	99.00498	100.0	0	0.0	0.0	0.131	0.0	98.772514	-0.103	1	2.0	1.0	0.0	0.0	2.0
0.0	400.0	99.00498	100.0	0	0.0	0.0	0.128	0.0	98.41168	-0.103	1	2.0	1.0	0.0	0.0	2.0
0.0	400.0	99.00498	100.0	0	0.0	0.0	0.124	0.0	98.4762	-0.089	1	2.0	1.0	0.0	0.0	2.0
0.0	400.0	99.00498	100.0	0	0.0	0.0	0.12	0.0	98.4762	-0.083	1	2.0	1.0	0.0	0.0	2.0
0.0	400.0	99.00498	100.0	0	0.0	0.0	0.116	0.0	98.55135	-0.083	1	2.0	1.0	0.0	0.0	2.0
0.0	400.0	99.00498	100.0	0	0.0	0.0	0.113	0.0	98.16874	-0.071	1	2.0	1.0	0.0	0.0	2.0
0.0	400.0	99.00498	100.0	0	0.0	0.0	0.109	0.0	98.16874	-0.071	1	2.0	1.0	0.0	0.0	2.0
0.0	400.0	99.00498	100.0	0	0.0	0.0	0.105	0.0	97.83374	-0.066	1	2.0	1.0	0.0	0.0	2.0
0.0	400.0	99.00498	100.0	0	0.0	0.0	0.101	0.0	97.83374	-0.057	1	2.0	1.0	0.0	0.0	2.0
0.0	400.0	99.00498	100.0	0	0.0	0.0	0.098	0.0	98.44103	-0.057	1	2.0	1.0	0.0	0.0	2.0
0.0	400.0	99.00498	100.0	0	0.0	0.0	0.094	0.0	97.57223	-0.049	1	2.0	1.0	0.0	0.0	2.0
0.0	400.0	99.00498	100.0	0	0.0	0.0	0.09	0.0	97.57223	-0.045	1	2.0	1.0	0.0	0.0	2.0
0.0	400.0	99.00498	100.0	0	0.0	0.0	0.087	0.0	97.08438	-0.045	1	2.0	1.0	0.0	0.0	2.0
0.0	400.0	99.00498	100.0	0	0.0	0.0	0.083	0.0	98.047646	-0.042	1	2.0	1.0	0.0	0.0	2.0
0.0	400.0	99.00498	100.0	0	0.0	0.0	0.079	0.0	98.047646	-0.042	1	2.0	1.0	0.0	0.0	2.0
0.0	400.0	99.00498	100.0	0	0.0	0.0	0.076	0.0	99.416176	-0.036	1	2.0	1.0	0.0	0.0	2.0
0.0	400.0	99.00498	100.0	0	0.0	0.0	0.072	0.0	99.0283	-0.031	1	2.0	1.0	0.0	0.0	2.0
0.0	400.0	99.00498	100.0	0	0.0	0.0	0.069	0.0	98.440735	-0.031	1	2.0	1.0	0.0	0.0	2.0
0.0	400.0	99.00498	100.0	0	0.0	0.0	0.065	0.0	98.023834	-0.029	1	2.0	1.0	0.0	0.0	2.0
0.0	400.0	99.00498	100.0	0	0.0	0.0	0.062	0.0	98.023834	-0.025	1	2.0	1.0	0.0	0.0	2.0
0.0	400.0	99.00498	100.0	0	0.0	0.0	0.059	0.0	97.057884	-0.025	1	2.0	1.0	0.0	0.0	2.0
0.0	400.0	99.00498	100.0	0	0.0	0.0	0.056	0.0	97.3663	-0.023	1	2.0	1.0	0.0	0.0	2.0
0.0	400.0	99.00498	100.0	0	0.0	0.0	0.053	0.0	96.52952	-0.023	1	2.0	1.0	0.0	0.0	2.0
0.0	400.0	99.00498	100.0	0	0.0	0.0	0.05	0.0	96.452774	-0.019	1	2.0	1.0	0.0	0.0	2.0
0.0	400.0	99.00498	100.0	0	0.0	0.0	0.047	0.0	96.452774	-0.018	1	2.0	1.0	0.0	0.0	2.0
0.0	400.0	99.00498	100.0	0	0.0	0.0	0.044	0.0	96.95367	-0.018	1	2.0	1.0	0.0	0.0	2.0
0.0	400.0	99.00498	100.0	0	0.0	0.0	0.041	0.0	97.01256	-0.015	1	2.0	1.0	0.0	0.0	2.0
0.0	400.0	99.00498	100.0	0	0.0	0.0	0.038	0.0	97.01256	-0.013	1	2.0	1.0	0.0	0.0	2.0
0.0	400.0	99.00498	100.0	0	0.0	0.0	0.035	0.0	96.833466	-0.013	1	2.0	1.0	0.0	0.0	2.0
0.0	400.0	99.00498	100.0	0	0.0	0.0	0.032	0.0	96.3408	-0.012	1	2.0	1.0	0.0	0.0	2.0
0.0	400.0	99.00498	100.0	0	0.0	0.0	0.03	0.0	96.3408	-0.012	1	2.0	1.0	0.0	0.0	2.0
0.0	400.0	99.00498	100.0	0	0.0	0.0	0.027	0.0	96.90387	-0.01	1	2.0	1.0	0.0	0.0	2.0
0.0	400.0	99.00498	100.0	0	0.0	0.0	0.025	0.0	96.90387	-0.009	1	2.0	1.0	0.0	0.0	2.0
0.0	400.0	99.00498	100.0	0	0.0	0.0	0.022	0.0	96.32801	-0.009	1	2.0	1.0	0.0	0.0	2.0
0.0	400.0	99.00498	100.0	0	0.0	0.0	0.02	0.0	96.16117	-0.008	1	2.0	1.0	0.0	0.0	2.0
0.0	400.0	99.00498	100.0	0	0.0	0.0	0.018	0.0	96.16117	-0.007	1	2.0	1.0	0.0	0.0	2.0
0.0	400.0	99.00498	100.0	0	0.0	0.0	0.015	0.0	96.57952	-0.007	1	2.0	1.0	0.0	0.0	2.0
0.0	400.0	99.00498	100.0	0	0.0	0.0	0.013	0.0	96.887146	-0.006	1	2.0	1.0	0.0	0.0	2.0
0.0	400.0	99.00498	100.0	0	0.0	0.0	0.011	0.0	96.887146	-0.006	1	2.0	1.0	0.0	0.0	2.0
0.0	400.0	99.00498	100.0	0	0.0	0.0	0.009	0.0	96.39779	-0.005	1	2.0	1.0	0.0	0.0	2.0
0.0	400.0	99.00498	100.0	0	0.0	0.0	0.006	0.0	95.75709	-0.005	1	2.0	1.0	0.0	0.0	2.0
0.0	400.0	99.00498	100.0	0	0.0	0.0	0.004	0.0	95.53305	-0.005	1	2.0	1.0	0.0	0.0	2.0
0.0	400.0	99.00498	100.0	0	0.0	0.0	0.002	0.0	95.0806	-0.004	1	2.0	1.0	0.0	0.0	2.0
0.0	400.0	99.00498	100.0	0	0.0	0.0	0.0	0.0	95.0806	-0.003	1	2.0	1.0	0.0	0.0	2.0
0.0	400.0	99.00498	100.0	0	0.0	0.0	-0.001	0.0	94.32152	-0.003	1	2.0	1.0	0.0	0.0	2.0
0.0	400.0	99.00498	100.0	0	0.0	0.0	-0.003	0.0	94.78695	-0.003	1	2.0	1.0	0.0	0.0	2.0
0.0	400.0	99.00498	100.0	0	0.0	0.0	-0.005	0.0	94.78695	-0.003	1	2.0	1.0	0.0	0.0	2.0
0.0	400.0	99.00498	100.0	0	0.0	0.0	-0.007	0.0	95.86083	-0.002	1	2.0	1.0	0.0	0.0	2.0
0.0	400.0	99.00498	100.0	0	0.0	0.0	-0.009	0.0	95.86083	-0.002	1	2.0	1.0	0.0	0.0	2.0
0.0	400.0	99.00498	100.0	0	0.0	0.0	-0.011	0.0	95.57873	-0.002	1	2.0	1.0	0.0	0.0	2.0
0.0	400.0	99.00498	100.0	0	0.0	0.0	-0.013	0.0	95.604126	-0.002	1	2.0	1.0	0.0	0.0	2.0
0.0	400.0	99.00498	100.0	0	0.0	0.0	-0.014	0.0	95.604126	-0.001	1	2.0	1.0	0.0	0.0	2.0
0.0	400.0	99.00498	100.0	0	0.0	0.0	-0.016	0.0	95.67167	-0.001	1	2.0	1.0	0.0	0.0	2.0
0.0	400.0	99.00498	100.0	0	0.0	0.0	-0.018	0.0	95.84935	-0.001	1	2.0	1.0	0.0	0.0	2.0
0.0	400.0	99.00498	100.0	0	0.0	0.0	-0.019	0.0	95.84935	-0.001	1	2.0	1.0	0.0	0.0	2.0
0.0	400.0	99.00498	100.0	0	0.0	0.0	-0.021	0.0	96.81555	-0.001	1	2.0	1.0	0.0	0.0	2.0
0.0	400.0	99.00498	100.0	0	0.0	0.0	-0.023	0.0	96.81555	-0.001	1	2.0	1.0	0.0	0.0	2.0
0.0	400.0	99.00498	100.0	0	0.0	0.0	-0.024	0.0	96.70114	-0.001	1	2.0	1.0	0.0	0.0	2.0
0.0	400.0	99.00498	100.0	0	0.0	0.0	-0.025	0.0	96.9377	0.0	1	2.0	1.0	0.0	0.0	2.0
0.0	400.0	99.00498	100.0	0	0.0	0.0	-0.026	0.0	96.9377	0.0	1	2.0	1.0	0.0	0.0	2.0
0.0	400.0	99.00498	100.0	0	0.0	0.0	-0.027	0.0	96.93891	0.0	1	2.0	1.0	0.0	0.0	2.0
0.0	400.0	99.00498	100.0	0	0.0	0.0	-0.028	0.0	97.10421	0.0	1	2.0	1.0	0.0	0.0	2.0
0.0	400.0	99.00498	100.0	0	0.0	0.0	-0.029	0.0	97.10421	0.0	1	2.0	1.0	0.0	0.0	2.0
0.0	400.0	99.00498	100.0	0	0.0	0.0	-0.03	0.0	97.618416	0.0	1	2.0	1.0	0.0	0.0	2.0
0.0	400.0	99.00498	100.0	0	0.0	0.0	-0.031	0.0	97.618416	0.0	1	2.0	1.0	0.0	0.0	2.0
0.0	400.0	99.00498	100.0	0	0.0	0.0	-0.031	0.0	98.16363	0.0	1	2.0	1.0	0.0	0.0	2.0
0.0	400.0	99.00498	100.0	0	0.0	0.0	-0.032	0.0	97.37706	0.0	1	2.0	1.0	0.0	0.0	2.0
0.0	400.0	99.00498	100.0	0	0.0	0.0	-0.033	0.0	97.37706	0.0	1	2.0	1.0	0.0	0.0	2.0
0.0	400.0	99.00498	100.0	0	0.0	0.0	-0.033	0.0	97.684906	0.0	1	2.0	1.0	0.0	0.0	2.0
0.0	400.0	99.00498	100.0	0	0.0	0.0	-0.033	0.0	98.05537	0.0	1	2.0	1.0	0.0	0.0	2.0
0.0	400.0	99.00498	100.0	0	0.0	0.0	-0.034	0.0	98.05537	0.0	1	2.0	1.0	0.0	0.0	2.0
0.0	400.0	99.00498	100.0	0	0.0	0.0	-0.034	0.0	98.40532	0.0	1	2.0	1.0	0.0	0.0	2.0
0.0	400.0	99.00498	100.0	0	0.0	0.0	-0.034	0.0	98.508545	0.0	1	2.0	1.0	0.0	0.0	2.0
0.0	400.0	99.00498	100.0	0	0.0	0.0	-0.034	0.0	98.527695	0.0	1	2.0	1.0	0.0	0.0	2.0
0.0	400.0	99.00498	100.0	0	0.0	0.0	-0.033	0.0	98.28159	0.0	1	2.0	1.0	1.0	0.0	2.0
0.0	400.0	99.00498	100.0	0	0.0	0.0	-0.033	0.0	98.28159	0.0	1	2.0	1.0	1.0	0.0	2.0
0.0	400.0	99.00498	100.0	0	0.0	0.0	-0.032	0.0	97.87292	0.0	1	2.0	1.0	3.0	0.0	2.0
-4180.487	300.99503	99.00498	100.0	0	0.0	0.0	-0.031	0.0	97.77695	0.0	1	2.0	1.0	3.0	0.0	2.0
-4180.487	300.99503	99.00498	100.0	0	0.0	0.0	-0.03	0.0	97.77695	0.0	1	2.0	1.0	3.0	0.0	2.0
-4180.487	300.99503	99.00498	100.0	0	0.0	0.0	-0.029	0.0	97.83085	0.0	1	2.0	1.0	3.0	0.0	2.0
-4180.487	300.99503	99.00498	100.0	0	0.0	0.0	-0.027	0.0	97.83085	0.0	1	2.0	1.0	3.0	0.0	2.0
-4180.487	300.99503	99.00498	100.0	0	0.0	0.0	-0.026	0.0	97.73847	0.0	1	2.0	1.0	3.0	0.0	2.0
-4180.487	300.99503	99.00498	100.0	0	0.0	0.0	-0.024	0.0	97.8307	-0.57	1	2.0	1.0	3.0	0.0	2.0
-4180.487	300.99503	99.00498	100.0	0	0.0	0.0	-0.023	0.0	97.8307	-0.825	1	2.0	1.0	3.0	0.0	2.0
-4180.487	300.99503	99.00498	100.0	0	0.0	0.0	-0.021	0.0	98.22602	-0.825	1	2.0	1.0	3.0	0.0	2.0
-4180.487	300.99503	99.00498	100.0	0	0.0	0.0	-0.019	0.0	98.46713	-1.284	1	2.0	1.0	3.0	0.0	2.0
-4180.487	300.99503	99.00498	100.0	0	0.0	0.0	-0.017	0.0	97.491325	-1.284	1	2.0	1.0	3.0	0.0	2.0
-4180.487	300.99503	99.00498	100.0	0	0.0	0.0	-0.015	0.0	97.52338	-1.679	1	2.0	1.0	3.0	0.0	2.0
-4180.487	300.99503	99.00498	100.0	0	0.0	0.0	-0.012	0.0	97.52338	-1.856	1	2.0	1.0	3.0	0.0	2.0
-4180.487	300.99503	99.00498	100.0	0	0.0	0.0	-0.01	0.0	98.55003	-1.856	1	2.0	1.0	3.0	0.0	2.0
-4180.487	300.99503	99.00498	100.0	0	0.0	0.0	-0.007	0.0	97.981766	-2.174	1	2.0	1.0	5.0	0.0	2.0
-4180.487	300.99503	99.00498	100.0	0	0.0	0.0	-0.004	0.0	97.981766	-2.316	1	2.0	1.0	5.0	0.0	2.0
-4180.487	300.99503	99.00498	100.0	0	0.0	0.0	-0.002	0.0	98.6547	-2.316	1	2.0	1.0	5.0	0.0	2.0
-4180.487	300.99503	99.00498	100.0	0	0.0	0.0	0.001	0.0	98.37284	-2.571	1	2.0	1.0	5.0	0.0	2.0
-4180.487	300.99503	99.00498	100.0	0	0.0	0.0	0.004	0.0	98.37284	-2.571	1	2.0	1.0	5.0	0.0	2.0
-4180.487	300.99503	99.00498	100.0	0	0.0	0.0	0.007	0.0	97.10382	-2.791	1	2.0	1.0	5.0	0.0	2.0
-4180.487	300.99503	99.00498	100.0	0	0.0	0.0	0.01	0.0	97.10382	-2.889	1	2.0	1.0	5.0	0.0	2.0
-4180.487	300.99503	99.00498	100.0	0	0.0	0.0	0.014	0.0	96.51528	-2.889	1	2.0	1.0	5.0	0.0	2.0
-4180.487	300.99503	99.00498	100.0	0	0.0	0.0	0.017	0.0	97.799164	-3.066	1	2.0	1.0	5.0	0.0	2.0
-4180.487	300.99503	99.00498	100.0	0	0.0	0.0	0.021	0.0	97.799164	-3.145	1	2.0	1.0	5.0	0.0	2.0
-4180.487	300.99503	99.00498	100.0	0	0.0	0.0	0.024	0.0	98.11719	-3.145	1	2.0	1.0	5.0	0.0	2.0
-4180.487	300.99503	99.00498	100.0	0	0.0	0.0	0.028	0.0	98.31821	-3.287	1	2.0	1.0	5.0	0.0	2.0
-4180.487	300.99503	99.00498	100.0	0	0.0	0.0	0.032	0.0	98.31821	-3.287	1	2.0	1.0	5.0	0.0	2.0
-4180.487	300.99503	99.00498	100.0	0	0.0	0.0	0.035	0.0	97.109634	-3.409	1	2.0	1.0	5.0	0.0	2.0
-4180.487	300.99503	99.00498	100.0	0	0.0	0.0	0.039	0.0	97.109634	-3.464	1	2.0	1.0	5.0	0.0	2.0
-4180.487	300.99503	99.00498	100.0	0	0.0	0.0	0.043	0.0	96.99374	-3.464	1	2.0	1.0	5.0	0.0	2.0
-4180.487	300.99503	99.00498	100.0	0	0.0	0.0	0.046	0.0	97.02495	-3.562	1	2.0	1.0	5.0	0.0	2.0
-4180.487	300.99503	99.00498	100.0	0	0.0	0.0	0.05	0.0	97.02495	-3.606	1	2.0	1.0	5.0	0.0	2.0
-4180.487	300.99503	99.00498	100.0	0	0.0	0.0	0.053	0.0	97.302956	-3.606	1	2.0	1.0	5.0	0.0	2.0
-4180.487	300.99503	99.00498	100.0	0	0.0	0.0	0.057	0.0	96.96592	-3.685	1	2.0	1.0	5.0	0.0	2.0
-4180.487	300.99503	99.00498	100.0	0	0.0	0.0	0.061	0.0	96.96592	-3.685	1	2.0	1.0	5.0	0.0	2.0
-4180.487	300.99503	99.00498	100.0	0	0.0	0.0	0.064	0.0	97.26995	-3.721	1	2.0	1.0	5.0	0.0	2.0
-4180.487	300.99503	99.00498	100.0	0	0.0	0.0	0.067	0.0	97.26995	-3.784	1	2.0	1.0	5.0	0.0	2.0
-4180.487	300.99503	99.00498	100.0	0	0.0	0.0	0.071	0.0	96.98297	-3.784	1	2.0	1.0	5.0	0.0	2.0
-4180.487	300.99503	99.00498	100.0	0	0.0	0.0	0.074	0.0	96.67077	-3.812	1	2.0	1.0	5.0	0.0	2.0
-4180.487	300.99503	99.00498	100.0	0	0.0	0.0	0.077	0.0	96.56011	-3.863	1	2.0	1.0	5.0	0.0	2.0
-4180.487	300.99503	99.00498	100.0	0	0.0	0.0	0.08	0.0	96.299904	-3.863	1	2.0	1.0	5.0	0.0	2.0
-4180.487	300.99503	99.00498	100.0	0	0.0	0.0	0.083	0.0	96.299904	-3.886	1	2.0	1.0	5.0	0.0	2.0
-4180.487	300.99503	99.00498	100.0	0	0.0	0.0	0.086	0.0	96.45786	-3.886	1	2.0	1.0	5.0	0.0	2.0
-4180.487	300.99503	99.00498	100.0	0	0.0	0.0	0.089	0.0	96.04006	-3.926	1	2.0	1.0	5.0	0.0	2.0
-4180.487	300.99503	99.00498	100.0	0	0.0	0.0	0.092	0.0	96.04006	-3.945	1	2.0	1.0	5.0	0.0	2.0
-4180.487	300.99503	99.00498	100.0	0	0.0	0.0	0.094	0.0	96.06149	-3.945	1	2.0	1.0	5.0	0.0	2.0
-4180.487	300.99503	99.00498	100.0	0	0.0	0.0	0.097	0.0	96.526855	-3.977	1	2.0	1.0	5.0	0.0	2.0
-4180.487	300.99503	99.00498	100.0	0	0.0	0.0	0.099	0.0	96.526855	-3.992	1	2.0	1.0	5.0	0.0	2.0
-4180.487	300.99503	99.00498	100.0	0	0.0	0.0	0.101	0.0	97.11917	-3.992	1	2.0	1.0	5.0	0.0	2.0
-4180.487	300.99503	99.00498	100.0	0	0.0	0.0	0.104	0.0	97.11917	-4.018	1	2.0	1.0	5.0	0.0	2.0
-4180.487	300.99503	99.00498	100.0	0	0.0	0.0	0.106	0.0	97.05083	-4.018	1	2.0	1.0	5.0	0.0	2.0
-4180.487	300.99503	99.00498	100.0	0	0.0	0.0	0.108	0.0	97.15283	-4.041	1	2.0	1.0	5.0	0.0	2.0
-4180.487	300.99503	99.00498	100.0	0	0.0	0.0	0.11	0.0	97.15283	-4.051	1	2.0	1.0	5.0	0.0	2.0
-4180.487	300.99503	99.00498	100.0	0	0.0	0.0	0.112	0.0	97.38239	-4.051	1	2.0	1.0	5.0	0.0	2.0
-4180.487	300.99503	99.00498	100.0	0	0.0	0.0	0.114	0.0	97.27709	-4.069	1	2.0	1.0	5.0	0.0	2.0
-4180.487	300.99503	99.00498	100.0	0	0.0	0.0	0.116	0.0	97.27709	-4.077	1	2.0	1.0	5.0	0.0	2.0
-4180.487	300.99503	99.00498	100.0	0	0.0	0.0	0.118	0.0	97.91793	-4.077	1	2.0	1.0	5.0	0.0	2.0
-4180.487	300.99503	99.00498	100.0	0	0.0	0.0	0.12	0.0	97.91793	-4.092	1	2.0	1.0	5.0	0.0	2.0
-4180.487	300.99503	99.00498	100.0	0	0.0	0.0	0.122	0.0	96.12403	-4.092	1	2.0	1.0	5.0	0.0	2.0
-4180.487	300.99503	99.00498	100.0	0	0.0	0.0	0.125	0.0	97.27046	-4.1	1	2.0	1.0	5.0	0.0	2.0
-4180.487	300.99503	99.00498	100.0	0	0.0	0.0	0.127	0.0	97.27046	-4.11	1	2.0	1.0	5.0	0.0	2.0
-4180.487	300.99503	99.00498	100.0	0	0.0	0.0	0.129	0.0	97.92065	-4.11	1	2.0	1.0	5.0	0.0	2.0
-4180.487	300.99503	99.00498	100.0	0	0.0	0.0	0.131	0.0	97.86834	-4.12	1	2.0	1.0	5.0	0.0	2.0
-4180.487	300.99503	99.00498	100.0	0	0.0	0.0	0.134	0.0	97.86834	-4.125	1	2.0	1.0	5.0	0.0	2.0
-4180.487	300.99503	99.00498	100.0	0	0.0	0.0	0.136	0.0	96.925095	-4.125	1	2.0	1.0	5.0	0.0	2.0
-4180.487	300.99503	99.00498	100.0	0	0.0	0.0	0.138	0.0	96.925095	-4.133	1	2.0	1.0	5.0	0.0	2.0
-4180.487	300.99503	99.00498	100.0	0	0.0	0.0	0.141	0.0	97.809105	-4.133	1	2.0	1.0	5.0	0.0	2.0
-4180.487	300.99503	99.00498	100.0	0	0.0	0.0	0.143	0.0	98.34421	-4.137	1	2.0	1.0	5.0	0.0	2.0
-4180.487	300.99503	99.00498	100.0	0	0.0	0.0	0.145	0.0	98.31241	-4.143	1	2.0	1.0	5.0	0.0	2.0
-4180.487	300.99503	99.00498	100.0	0	0.0	0.0	0.148	0.0	98.13873	-4.143	1	2.0	1.0	5.0	0.0	2.0
-4180.487	300.99503	99.00498	100.0	0	0.0	0.0	0.15	0.0	96.690865	-4.149	1	2.0	1.0	5.0	0.0	2.0
-4180.487	300.99503	99.00498	100.0	0	0.0	0.0	0.153	0.0	97.0052	-4.151	1	2.0	1.0	5.0	0.0	2.0
-4180.487	300.99503	97.044556	100.0	0	0.0	0.0	0.155	0.0	96.81545	-4.151	1	2.0	1.0	7.0	0.0	3.0
-4180.487	300.99503	97.044556	100.0	0	0.0	0.0	0.157	0.0	96.81545	-4.154	1	2.0	1.0	7.0	0.0	3.0
0.0	300.99503	97.044556	100.0	0	0.0	0.0	0.159	0.0	96.99548	-4.154	1	2.0	1.0	0.0	0.0	3.0
0.0	300.99503	97.044556	100.0	0	0.0	0.0	0.162	0.0	96.616615	-4.159	1	2.0	1.0	0.0	0.0	3.0
0.0	300.99503	97.044556	100.0	0	0.0	0.0	0.164	0.0	96.616615	-4.16	1	2.0	1.0	0.0	0.0	3.0
0.0	300.99503	97.044556	100.0	0	0.0	0.0	0.166	0.0	97.129395	-4.16	1	2.0	1.0	0.0	0.0	3.0
0.0	300.99503	97.044556	100.0	0	0.0	0.0	0.168	0.0	96.5252	-3.592	1	2.0	1.0	0.0	0.0	3.0
0.0	300.99503	97.044556	100.0	0	0.0	0.0	0.17	0.0	96.5252	-3.338	1	2.0	1.0	0.0	0.0	3.0
0.0	300.99503	97.044556	100.0	0	0.0	0.0	0.172	0.0	97.888565	-3.338	1	2.0	1.0	0.0	0.0	3.0
0.0	300.99503	97.044556	100.0	0	0.0	0.0	0.174	0.0	97.888565	-2.883	1	2.0	1.0	0.0	0.0	3.0
0.0	300.99503	97.044556	100.0	0	0.0	0.0	0.176	0.0	97.98223	-2.883	1	2.0	1.0	0.0	0.0	3.0
0.0	300.99503	97.044556	100.0	0	0.0	0.0	0.178	0.0	98.02942	-2.489	1	2.0	1.0	0.0	0.0	3.0
0.0	300.99503	97.044556	100.0	0	0.0	0.0	0.18	0.0	98.02942	-2.313	1	2.0	1.0	0.0	0.0	3.0
0.0	300.99503	97.044556	100.0	0	0.0	0.0	0.181	0.0	97.98966	-2.313	1	2.0	1.0	0.0	0.0	3.0
0.0	300.99503	97.044556	100.0	0	0.0	0.0	0.183	0.0	98.823135	-1.997	1	2.0	1.0	0.0	0.0	3.0
0.0	300.99503	97.044556	100.0	0	0.0	0.0	0.184	0.0	98.823135	-1.856	1	2.0	1.0	0.0	0.0	3.0
0.0	300.99503	97.044556	100.0	0	0.0	0.0	0.186	0.0	97.483795	-1.856	1	2.0	1.0	0.0	0.0	3.0
0.0	300.99503	97.044556	100.0	0	0.0	0.0	0.187	0.0	97.483795	-1.603	1	2.0	1.0	0.0	0.0	3.0
0.0	300.99503	97.044556	100.0	0	0.0	0.0	0.188	0.0	97.02847	-1.603	1	2.0	1.0	0.0	0.0	3.0
0.0	300.99503	97.044556	100.0	0	0.0	0.0	0.189	0.0	97.60773	-1.489	1	2.0	1.0	0.0	0.0	3.0
0.0	300.99503	97.044556	100.0	0	0.0	0.0	0.19	0.0	97.60773	-1.286	1	2.0	1.0	0.0	0.0	3.0
0.0	300.99503	97.044556	100.0	0	0.0	0.0	0.19	0.0	97.803055	-1.286	1	2.0	1.0	0.0	0.0	3.0
0.0	300.99503	97.044556	100.0	0	0.0	0.0	0.191	0.0	98.8012	-1.195	1	2.0	1.0	0.0	0.0	3.0
0.0	300.99503	97.044556	100.0	0	0.0	0.0	0.191	0.0	98.8012	-1.032	1	2.0	1.0	0.0	0.0	3.0
0.0	300.99503	97.044556	100.0	0	0.0	0.0	0.191	0.0	98.79212	-1.032	1	2.0	1.0	0.0	0.0	3.0
0.0	300.99503	97.044556	100.0	0	0.0	0.0	0.191	0.0	98.79212	-0.891	1	2.0	1.0	0.0	0.0	3.0
0.0	300.99503	97.044556	100.0	0	0.0	0.0	0.191	0.0	99.38696	-0.891	1	2.0	1.0	0.0	0.0	3.0
0.0	300.99503	97.044556	100.0	0	0.0	0.0	0.191	0.0	98.66625	-0.828	1	2.0	1.0	0.0	0.0	3.0
0.0	300.99503	97.044556	100.0	0	0.0	0.0	0.19	0.0	98.66625	-0.715	1	2.0	1.0	0.0	0.0	3.0
0.0	300.99503	97.044556	100.0	0	0.0	0.0	0.189	0.0	98.803185	-0.715	1	2.0	1.0	8.0	0.0	3.0
0.0	300.99503	97.044556	100.0	0	0.0	0.0	0.188	0.0	98.39377	-0.617	1	2.0	1.0	0.0	0.0	3.0
0.0	300.99503	97.044556	100.0	0	0.0	0.0	0.187	0.0	98.39377	-0.573	1	2.0	1.0	0.0	0.0	3.0
0.0	300.99503	97.044556	100.0	0	0.0	0.0	0.186	0.0	98.14069	-0.573	1	2.0	1.0	0.0	0.0	3.0
0.0	300.99503	97.044556	100.0	0	0.0	0.0	0.185	0.0	98.39553	-0.495	1	2.0	1.0	0.0	0.0	3.0
0.0	300.99503	97.044556	100.0	0	0.0	0.0	0.183	0.0	98.381195	-0.495	1	2.0	1.0	0.0	0.0	3.0
0.0	300.99503	97.044556	100.0	0	0.0	0.0	0.182	0.0	98.09731	-0.46	1	2.0	1.0	0.0	0.0	3.0
0.0	300.99503	97.044556	100.0	0	0.0	0.0	0.18	0.0	98.09731	-0.397	1	2.0	1.0	0.0	0.0	3.0
0.0	300.99503	97.044556	100.0	0	0.0	0.0	0.178	0.0	98.02165	-0.397	1	2.0	1.0	0.0	0.0	3.0
0.0	300.99503	97.044556	100.0	0	0.0	0.0	0.176	0.0	98.50916	-0.369	1	2.0	1.0	0.0	0.0	3.0
0.0	300.99503	97.044556	100.0	0	0.0	0.0	0.174	0.0	98.50916	-0.318	1	2.0	1.0	0.0	0.0	3.0
0.0	300.99503	97.044556	100.0	0	0.0	0.0	0.171	0.0	98.02083	-0.318	1	2.0	1.0	0.0	0.0	3.0
0.0	300.99503	97.044556	100.0	0	0.0	0.0	0.169	0.0	98.02083	-0.296	1	2.0	1.0	0.0	0.0	3.0
0.0	300.99503	97.044556	100.0	0	0.0	0.0	0.167	0.0	96.64389	-0.296	1	2.0	1.0	0.0	0.0	3.0
0.0	300.99503	97.044556	100.0	0	0.0	0.0	0.165	0.0	97.15242	-0.255	1	2.0	1.0	0.0	0.0	3.0
0.0	300.99503	97.044556	100.0	0	0.0	0.0	0.163	0.0	97.15242	-0.237	1	2.0	1.0	0.0	0.0	3.0
0.0	300.99503	97.044556	100.0	0	0.0	0.0	0.16	0.0	96.01851	-0.237	1	2.0	1.0	0.0	0.0	3.0
0.0	300.99503	97.044556	100.0	0	0.0	0.0	0.158	0.0	96.416916	-0.204	1	2.0	1.0	0.0	0.0	3.0
0.0	300.99503	97.044556	100.0	0	0.0	0.0	0.155	0.0	96.416916	-0.176	1	2.0	1.0	0.0	0.0	3.0
0.0	300.99503	97.044556	100.0	0	0.0	0.0	0.153	0.0	96.668976	-0.176	1	2.0	1.0	0.0	0.0	3.0
0.0	300.99503	97.044556	100.0	0	0.0	0.0	0.151	0.0	96.668976	-0.164	1	2.0	1.0	0.0	0.0	3.0
0.0	300.99503	97.044556	100.0	0	0.0	0.0	0.148	0.0	96.57157	-0.164	1	2.0	1.0	0.0	0.0	3.0
0.0	300.99503	97.044556	100.0	0	0.0	0.0	0.146	0.0	97.72677	-0.141	1	2.0	1.0	0.0	0.0	3.0
0.0	300.99503	97.044556	100.0	0	0.0	0.0	0.143	0.0	97.72677	-0.131	1	2.0	1.0	0.0	0.0	3.0
0.0	300.99503	97.044556	100.0	0	0.0	0.0	0.141	0.0	96.83568	-0.131	1	2.0	1.0	0.0	0.0	3.0
0.0	300.99503	97.044556	100.0	0	0.0	0.0	0.138	0.0	96.49968	-0.113	1	2.0	1.0	0.0	0.0	3.0
0.0	300.99503	97.044556	100.0	0	0.0	0.0	0.136	0.0	96.49968	-0.105	1	2.0	1.0	0.0	0.0	3.0
0.0	300.99503	97.044556	100.0	0	0.0	0.0	0.134	0.0	96.93978	-0.105	1	2.0	1.0	0.0	0.0	3.0
0.0	300.99503	97.044556	100.0	0	0.0	0.0	0.132	0.0	96.93978	-0.09	1	2.0	1.0	0.0	0.0	3.0
0.0	300.99503	97.044556	100.0	0	0.0	0.0	0.13	0.0	96.677986	-0.09	1	2.0	1.0	0.0	0.0	3.0
0.0	300.99503	97.044556	100.0	0	0.0	0.0	0.128	0.0	96.80379	-0.078	1	2.0	1.0	0.0	0.0	3.0
0.0	300.99503	97.044556	100.0	0	0.0	0.0	0.125	0.0	96.80379	-0.072	1	2.0	1.0	0.0	0.0	3.0
0.0	300.99503	97.044556	100.0	0	0.0	0.0	0.123	0.0	96.624245	-0.072	1	2.0	1.0	0.0	0.0	3.0
0.0	300.99503	97.044556	100.0	0	0.0	0.0	0.121	0.0	95.58686	-0.062	1	2.0	1.0	0.0	0.0	3.0
0.0	300.99503	97.044556	100.0	0	0.0	0.0	0.118	0.0	95.58686	-0.058	1	2.0	1.0	0.0	0.0	3.0
0.0	300.99503	97.044556	100.0	0	0.0	0.0	0.116	0.0	95.27086	-0.058	1	2.0	1.0	0.0	0.0	3.0
0.0	300.99503	97.044556	100.0	0	0.0	0.0	0.113	0.0	95.27086	-0.05	1	2.0	1.0	0.0	0.0	3.0
0.0	300.99503	97.044556	100.0	0	0.0	0.0	0.111	0.0	94.92527	-0.05	1	2.0	1.0	0.0	0.0	3.0
0.0	300.99503	97.044556	100.0	0	0.0	0.0	0.109	0.0	95.27391	-0.046	1	2.0	1.0	0.0	0.0	3.0
0.0	300.99503	97.044556	100.0	0	0.0	0.0	0.106	0.0	95.27391	-0.04	1	2.0	1.0	0.0	0.0	3.0
0.0	300.99503	97.044556	100.0	0	0.0	0.0	0.104	0.0	95.30053	-0.04	1	2.0	1.0	0.0	0.0	3.0
0.0	300.99503	97.044556	100.0	0	0.0	0.0	0.101	0.0	96.32068	-0.037	1	2.0	1.0	0.0	0.0	3.0
0.0	300.99503	97.044556	100.0	0	0.0	0.0	0.098	0.0	96.32068	-0.031	1	2.0	1.0	0.0	0.0	3.0
0.0	300.99503	97.044556	100.0	0	0.0	0.0	0.096	0.0	95.37444	-0.031	1	2.0	1.0	0.0	0.0	3.0
0.0	300.99503	97.044556	100.0	0	0.0	0.0	0.093	0.0	95.37444	-0.029	1	2.0	1.0	0.0	0.0	3.0
0.0	300.99503	97.044556	100.0	0	0.0	0.0	0.091	0.0	97.02587	-0.029	1	2.0	1.0	0.0	0.0	3.0
0.0	300.99503	97.044556	100.0	0	0.0	0.0	0.088	0.0	97.46752	-0.025	1	2.0	1.0	0.0	0.0	3.0
0.0	300.99503	97.044556	100.0	0	0.0	0.0	0.085	0.0	97.46752	-0.023	1	2.0	1.0	0.0	0.0	3.0
0.0	300.99503	97.044556	100.0	0	0.0	0.0	0.082	0.0	97.407845	-0.023	1	2.0	1.0	0.0	0.0	3.0
0.0	300.99503	97.044556	100.0	0	0.0	0.0	0.079	0.0	97.626434	-0.02	1	2.0	1.0	0.0	0.0	3.0
0.0	300.99503	97.044556	100.0	0	0.0	0.0	0.076	0.0	97.626434	-0.018	1	2.0	1.0	0.0	0.0	3.0
0.0	300.99503	97.044556	100.0	0	0.0	0.0	0.074	0.0	98.00119	-0.018	1	2.0	1.0	0.0	0.0	3.0
0.0	300.99503	97.044556	100.0	0	0.0	0.0	0.071	0.0	98.00119	-0.016	1	2.0	1.0	0.0	0.0	3.0
0.0	300.99503	97.044556	100.0	0	0.0	0.0	0.067	0.0	97.12771	-0.016	1	2.0	1.0	0.0	0.0	3.0
0.0	300.99503	97.044556	100.0	0	0.0	0.0	0.064	0.0	96.11593	-0.013	1	2.0	1.0	0.0	0.0	3.0
0.0	300.99503	97.044556	100.0	0	0.0	0.0	0.061	0.0	96.11593	-0.012	1	2.0	1.0	0.0	0.0	3.0
0.0	300.99503	97.044556	100.0	0	0.0	0.0	0.058	0.0	96.47062	-0.012	1	2.0	1.0	0.0	0.0	3.0
0.0	300.99503	97.044556	100.0	0	0.0	0.0	0.055	0.0	96.51003	-0.011	1	2.0	1.0	0.0	0.0	3.0
0.0	300.99503	97.044556	100.0	0	0.0	0.0	0.052	0.0	96.51003	-0.009	1	2.0	1.0	0.0	0.0	3.0
0.0	300.99503	97.044556	100.0	0	0.0	0.0	0.049	0.0	95.98423	-0.009	1	2.0	1.0	0.0	0.0	3.0
0.0	300.99503	97.044556	100.0	0	0.0	0.0	0.046	0.0	95.98423	-0.008	1	2.0	1.0	0.0	0.0	3.0
0.0	300.99503	97.044556	100.0	0	0.0	0.0	0.042	0.0	97.260704	-0.008	1	2.0	1.0	0.0	0.0	3.0
0.0	300.99503	97.044556	100.0	0	0.0	0.0	0.039	0.0	97.2441	-0.007	1	2.0	1.0	0.0	0.0	3.0
0.0	300.99503	97.044556	100.0	0	0.0	0.0	0.036	0.0	97.45874	-0.006	1	2.0	1.0	0.0	0.0	3.0
0.0	300.99503	97.044556	100.0	0	0.0	0.0	0.033	0.0	98.02849	-0.006	1	2.0	1.0	0.0	0.0	3.0
0.0	300.99503	97.044556	100.0	0	0.0	0.0	0.029	0.0	97.60532	-0.006	1	2.0	1.0	0.0	0.0	3.0
0.0	300.99503	97.044556	100.0	0	0.0	0.0	0.026	0.0	97.60532	-0.005	1	2.0	1.0	0.0	0.0	3.0
0.0	300.99503	97.044556	100.0	0	0.0	0.0	0.023	0.0	97.01878	-0.005	1	2.0	1.0	0.0	0.0	3.0
0.0	300.99503	97.044556	100.0	0	0.0	0.0	0.02	0.0	97.01878	-0.004	1	2.0	1.0	0.0	0.0	3.0
0.0	300.99503	97.044556	100.0	0	0.0	0.0	0.017	0.0	96.75371	-0.004	1	2.0	1.0	0.0	0.0	3.0
0.0	300.99503	97.044556	100.0	0	0.0	0.0	0.013	0.0	97.57858	-0.003	1	2.0	1.0	0.0	0.0	3.0
0.0	300.99503	97.044556	100.0	0	0.0	0.0	0.01	0.0	97.57858	-0.003	1	2.0	1.0	0.0	0.0	3.0
0.0	300.99503	97.044556	100.0	0	0.0	0.0	0.007	0.0	96.36793	-0.003	1	2.0	1.0	0.0	0.0	3.0
0.0	300.99503	97.044556	100.0	0	0.0	0.0	0.004	0.0	95.984474	-0.002	1	2.0	1.0	0.0	0.0	3.0
0.0	300.99503	97.044556	100.0	0	0.0	0.0	0.001	0.0	95.984474	-0.002	1	2.0	1.0	0.0	0.0	3.0
0.0	300.99503	97.044556	100.0	0	0.0	0.0	-0.001	0.0	96.88442	-0.002	1	2.0	1.0	0.0	0.0	3.0
0.0	300.99503	97.044556	100.0	0	0.0	0.0	-0.004	0.0	96.88442	-0.002	1	2.0	1.0	0.0	0.0	3.0
0.0	300.99503	97.044556	100.0	0	0.0	0.0	-0.007	0.0	97.63236	-0.002	1	2.0	1.0	0.0	0.0	3.0
0.0	300.99503	97.044556	100.0	0	0.0	0.0	-0.01	0.0	97.50836	-0.001	1	2.0	1.0	0.0	0.0	3.0
0.0	300.99503	97.044556	100.0	0	0.0	0.0	-0.013	0.0	97.50836	-0.001	1	2.0	1.0	0.0	0.0	3.0
0.0	300.99503	97.044556	100.0	0	0.0	0.0	-0.015	0.0	96.83929	-0.001	1	2.0	1.0	0.0	0.0	3.0
0.0	300.99503	97.044556	100.0	0	0.0	0.0	-0.018	0.0	97.039185	-0.001	1	2.0	1.0	0.0	0.0	3.0
0.0	300.99503	97.044556	100.0	0	0.0	0.0	-0.02	0.0	97.039185	-0.001	1	2.0	1.0	0.0	0.0	3.0
0.0	300.99503	97.044556	100.0	0	0.0	0.0	-0.022	0.0	97.09851	-0.001	1	2.0	1.0	0.0	0.0	3.0
0.0	300.99503	97.044556	100.0	0	0.0	0.0	-0.024	0.0	97.09851	0.0	1	2.0	1.0	0.0	0.0	3.0
0.0	300.99503	97.044556	100.0	0	0.0	0.0	-0.026	0.0	96.97126	0.0	1	2.0	1.0	0.0	0.0	3.0
0.0	300.99503	97.044556	100.0	0	0.0	0.0	-0.028	0.0	97.54566	0.0	1	2.0	1.0	0.0	0.0	3.0
0.0	300.99503	97.044556	100.0	0	0.0	0.0	-0.03	0.0	97.54566	0.0	1	2.0	1.0	0.0	0.0	3.0
0.0	300.99503	97.044556	100.0	0	0.0	0.0	-0.031	0.0	97.94243	0.0	1	2.0	1.0	0.0	0.0	3.0
0.0	300.99503	97.044556	100.0	0	0.0	0.0	-0.033	0.0	98.189316	0.0	1	2.0	1.0	0.0	0.0	3.0
0.0	300.99503	97.044556	100.0	0	0.0	0.0	-0.034	0.0	98.189316	0.0	1	2.0	1.0	0.0	0.0	3.0
0.0	300.99503	97.044556	100.0	0	0.0	0.0	-0.035	0.0	97.39835	0.0	1	2.0	1.0	0.0	0.0	3.0
0.0	300.99503	97.044556	100.0	0	0.0	0.0	-0.036	0.0	97.39835	0.0	1	2.0	1.0	0.0	0.0	3.0
0.0	300.99503	97.044556	100.0	0	0.0	0.0	-0.036	0.0	96.24256	0.0	1	2.0	1.0	0.0	0.0	3.0
0.0	300.99503	97.044556	100.0	0	0.0	0.0	-0.037	0.0	96.13571	0.0	1	2.0	1.0	0.0	0.0	3.0
0.0	300.99503	97.044556	100.0	0	0.0	0.0	-0.037	0.0	96.13571	0.0	1	2.0	1.0	0.0	0.0	3.0
0.0	300.99503	97.044556	100.0	0	0.0	0.0	-0.038	0.0	94.67273	0.0	1	2.0	1.0	0.0	0.0	3.0
0.0	300.99503	97.044556	100.0	0	0.0	0.0	-0.038	0.0	94.91147	0.0	1	2.0	1.0	0.0	0.0	3.0
0.0	300.99503	97.044556	100.0	0	0.0	0.0	-0.038	0.0	94.91147	0.0	1	2.0	1.0	0.0	0.0	3.0
0.0	300.99503	97.044556	100.0	0	0.0	0.0	-0.038	0.0	94.77724	0.0	1	2.0	1.0	0.0	0.0	3.0
0.0	300.99503	97.044556	100.0	0	0.0	0.0	-0.037	0.0	94.77724	0.0	1	2.0	1.0	0.0	0.0	3.0
0.0	300.99503	97.044556	100.0	0	0.0	0.0	-0.037	0.0	94.39976	0.0	1	2.0	1.0	1.0	0.0	3.0
0.0	300.99503	97.044556	100.0	0	0.0	0.0	-0.036	0.0	94.45083	0.0	1	2.0	1.0	2.0	0.0	3.0
0.0	300.99503	97.044556	100.0	0	0.0	0.0	-0.035	0.0	94.45083	0.0	1	2.0	1.0	2.0	0.0	3.0
-5528.3276	398.03958	97.044556	100.0	0	0.0	0.0	-0.034	0.0	94.11328	0.0	1	2.0	1.0	3.0	0.0	3.0
-5528.3276	398.03958	97.044556	100.0	0	0.0	0.0	-0.033	0.0	94.519966	0.0	1	2.0	1.0	3.0	0.0	3.0
-5528.3276	398.03958	97.044556	100.0	0	0.0	0.0	-0.032	0.0	94.519966	0.0	1	2.0	1.0	3.0	0.0	3.0
-5528.3276	398.03958	97.044556	100.0	0	0.0	0.0	-0.031	0.0	95.10539	0.0	1	2.0	1.0	3.0	0.0	3.0
-5528.3276	398.03958	97.044556	100.0	0	0.0	0.0	-0.029	0.0	95.10539	-0.39	1	2.0	1.0	3.0	0.0	3.0
-5528.3276	398.03958	97.044556	100.0	0	0.0	0.0	-0.028	0.0	95.78217	-0.39	1	2.0	1.0	3.0	0.0	3.0
-5528.3276	398.03958	97.044556	100.0	0	0.0	0.0	-0.026	0.0	96.91698	-1.092	1	2.0	1.0	3.0	0.0	3.0
-5528.3276	398.03958	97.044556	100.0	0	0.0	0.0	-0.025	0.0	97.05085	-1.698	1	2.0	1.0	3.0	0.0	3.0
-5528.3276	398.03958	97.044556	100.0	0	0.0	0.0	-0.023	0.0	97.64737	-1.698	1	2.0	1.0	3.0	0.0	3.0
-5528.3276	398.03958	97.044556	100.0	0	0.0	0.0	-0.021	0.0	97.318756	-1.969	1	2.0	1.0	3.0	0.0	3.0
-5528.3276	398.03958	97.044556	100.0	0	0.0	0.0	-0.019	0.0	97.318756	-2.455	1	2.0	1.0	3.0	0.0	3.0
-5528.3276	398.03958	97.044556	100.0	0	0.0	0.0	-0.017	0.0	97.57835	-2.455	1	2.0	1.0	3.0	0.0	3.0
-5528.3276	398.03958	97.044556	100.0	0	0.0	0.0	-0.015	0.0	97.57835	-2.673	1	2.0	1.0	3.0	0.0	3.0
-5528.3276	398.03958	97.044556	100.0	0	0.0	0.0	-0.012	0.0	97.23468	-2.673	1	2.0	1.0	3.0	0.0	3.0
-5528.3276	398.03958	97.044556	100.0	0	0.0	0.0	-0.009	0.0	96.31258	-3.063	1	2.0	1.0	3.0	0.0	3.0
-5528.3276	398.03958	97.044556	100.0	0	0.0	0.0	-0.007	0.0	96.31258	-3.238	1	2.0	1.0	3.0	0.0	3.0
-5528.3276	398.03958	97.044556	100.0	0	0.0	0.0	-0.004	0.0	95.51737	-3.238	1	2.0	1.0	5.0	0.0	3.0
-5528.3276	398.03958	97.044556	100.0	0	0.0	0.0	-0.001	0.0	95.679596	-3.551	1	2.0	1.0	5.0	0.0	3.0
-5528.3276	398.03958	97.044556	100.0	0	0.0	0.0	0.0	0.0	95.679596	-3.551	1	2.0	1.0	5.0	0.0	3.0
-5528.3276	398.03958	97.044556	100.0	0	0.0	0.0	0.003	0.0	96.23772	-3.822	1	2.0	1.0	5.0	0.0	3.0
-5528.3276	398.03958	97.044556	100.0	0	0.0	0.0	0.006	0.0	96.23772	-3.944	1	2.0	1.0	5.0	0.0	3.0
-5528.3276	398.03958	97.044556	100.0	0	0.0	0.0	0.009	0.0	96.04613	-3.944	1	2.0	1.0	5.0	0.0	3.0
-5528.3276	398.03958	97.044556	100.0	0	0.0	0.0	0.013	0.0	95.033806	-4.16	1	2.0	1.0	5.0	0.0	3.0
-5528.3276	398.03958	97.044556	100.0	0	0.0	0.0	0.016	0.0	95.033806	-4.258	1	2.0	1.0	5.0	0.0	3.0
-5528.3276	398.03958	97.044556	100.0	0	0.0	0.0	0.019	0.0	94.94081	-4.258	1	2.0	1.0	5.0	0.0	3.0
-5528.3276	398.03958	97.044556	100.0	0	0.0	0.0	0.022	0.0	95.64421	-4.431	1	2.0	1.0	5.0	0.0	3.0
-5528.3276	398.03958	97.044556	100.0	0	0.0	0.0	0.025	0.0	95.64421	-4.431	1	2.0	1.0	5.0	0.0	3.0
-5528.3276	398.03958	97.044556	100.0	0	0.0	0.0	0.028	0.0	95.96303	-4.509	1	2.0	1.0	5.0	0.0	3.0
-5528.3276	398.03958	97.044556	100.0	0	0.0	0.0	0.031	0.0	96.093506	-4.649	1	2.0	1.0	5.0	0.0	3.0
-5528.3276	398.03958	97.044556	100.0	0	0.0	0.0	0.034	0.0	96.01553	-4.649	1	2.0	1.0	5.0	0.0	3.0
-5528.3276	398.03958	97.044556	100.0	0	0.0	0.0	0.037	0.0	96.68628	-4.712	1	2.0	1.0	5.0	0.0	3.0
-5528.3276	398.03958	97.044556	100.0	0	0.0	0.0	0.04	0.0	96.68628	-4.824	1	2.0	1.0	5.0	0.0	3.0
-5528.3276	398.03958	97.044556	100.0	0	0.0	0.0	0.043	0.0	97.02048	-4.824	1	2.0	1.0	5.0	0.0	3.0
-5528.3276	398.03958	97.044556	100.0	0	0.0	0.0	0.046	0.0	96.82803	-4.921	1	2.0	1.0	5.0	0.0	3.0
-5528.3276	398.03958	97.044556	100.0	0	0.0	0.0	0.049	0.0	96.82803	-4.921	1	2.0	1.0	5.0	0.0	3.0
-5528.3276	398.03958	97.044556	100.0	0	0.0	0.0	0.052	0.0	96.93624	-4.964	1	2.0	1.0	5.0	0.0	3.0
-5528.3276	398.03958	97.044556	100.0	0	0.0	0.0	0.054	0.0	96.93624	-5.042	1	2.0	1.0	5.0	0.0	3.0
-5528.3276	398.03958	97.044556	100.0	0	0.0	0.0	0.057	0.0	97.11817	-5.042	1	2.0	1.0	5.0	0.0	3.0
-5528.3276	398.03958	97.044556	100.0	0	0.0	0.0	0.06	0.0	96.95474	-5.077	1	2.0	1.0	5.0	0.0	3.0
-5528.3276	398.03958	97.044556	100.0	0	0.0	0.0	0.063	0.0	96.95474	-5.109	1	2.0	1.0	5.0	0.0	3.0
-5528.3276	398.03958	97.044556	100.0	0	0.0	0.0	0.065	0.0	97.84105	-5.109	1	2.0	1.0	5.0	0.0	3.0
-5528.3276	398.03958	97.044556	100.0	0	0.0	0.0	0.068	0.0	98.388466	-5.167	1	2.0	1.0	5.0	0.0	3.0
-5528.3276	398.03958	97.044556	100.0	0	0.0	0.0	0.071	0.0	98.388466	-5.167	1	2.0	1.0	5.0	0.0	3.0
-5528.3276	398.03958	97.044556	100.0	0	0.0	0.0	0.073	0.0	98.25218	-5.217	1	2.0	1.0	5.0	0.0	3.0
-5528.3276	398.03958	97.044556	100.0	0	0.0	0.0	0.076	0.0	98.25218	-5.24	1	2.0	1.0	5.0	0.0	3.0
-5528.3276	398.03958	97.044556	100.0	0	0.0	0.0	0.079	0.0	98.02886	-5.24	1	2.0	1.0	5.0	0.0	3.0
-5528.3276	398.03958	97.044556	100.0	0	0.0	0.0	0.082	0.0	97.373825	-5.28	1	2.0	1.0	5.0	0.0	3.0
-5528.3276	398.03958	97.044556	100.0	0	0.0	0.0	0.084	0.0	97.373825	-5.298	1	2.0	1.0	5.0	0.0	3.0
-5528.3276	398.03958	97.044556	100.0	0	0.0	0.0	0.087	0.0	96.12759	-5.298	1	2.0	1.0	5.0	0.0	3.0
-5528.3276	398.03958	97.044556	100.0	0	0.0	0.0	0.09	0.0	95.06784	-5.33	1	2.0	1.0	5.0	0.0	3.0
-5528.3276	398.03958	97.044556	100.0	0	0.0	0.0	0.093	0.0	95.06784	-5.33	1	2.0	1.0	5.0	0.0	3.0
-5528.3276	398.03958	97.044556	100.0	1	0.0	0.0	0.096	0.0	97.621	-5.345	1	2.0	1.0	5.0	0.0	3.0
-5528.3276	398.03958	97.044556	100.0	1	0.0	0.0	0.099	0.0	97.621	-5.37	1	2.0	1.0	5.0	0.0	3.0
-5528.3276	398.03958	97.044556	100.0	1	0.0	0.0	0.102	0.0	96.82515	-5.37	1	2.0	1.0	5.0	0.0	3.0
-5528.3276	398.03958	97.044556	100.0	1	0.0	0.0	0.105	0.0	96.869736	-5.393	1	2.0	1.0	5.0	0.0	3.0
-5528.3276	398.03958	97.044556	100.0	1	0.0	0.0	0.108	0.0	96.869736	-5.403	1	2.0	1.0	5.0	0.0	3.0
-5528.3276	398.03958	97.044556	100.0	1	0.0	0.0	0.111	0.0	97.55802	-5.403	1	2.0	1.0	5.0	0.0	3.0
-5528.3276	398.03958	97.044556	100.0	1	0.0	0.0	0.114	0.0	97.331345	-5.422	1	2.0	1.0	5.0	0.0	3.0
-5528.3276	398.03958	97.044556	100.0	1	0.0	0.0	0.117	0.0	97.331345	-5.422	1	2.0	1.0	5.0	0.0	3.0
-5528.3276	398.03958	97.044556	100.0	1	0.0	0.0	0.12	0.0	96.77961	-5.429	1	2.0	1.0	5.0	0.0	3.0
-5528.3276	398.03958	97.044556	100.0	1	0.0	0.0	0.123	0.0	97.49628	-5.443	1	2.0	1.0	5.0	0.0	3.0
-5528.3276	398.03958	97.044556	100.0	1	0.0	0.0	0.126	0.0	98.21185	-5.443	1	2.0	1.0	5.0	0.0	3.0
-5528.3276	398.03958	97.044556	100.0	1	0.0	0.0	0.129	0.0	98.57204	-5.456	1	2.0	1.0	5.0	0.0	3.0
-5528.3276	398.03958	97.044556	100.0	1	0.0	0.0	0.132	0.0	98.57204	-5.462	1	2.0	1.0	5.0	0.0	3.0
-5528.3276	398.03958	97.044556	100.0	1	0.0	0.0	0.136	0.0	97.38115	-5.462	1	2.0	1.0	5.0	0.0	3.0
-5528.3276	398.03958	97.044556	100.0	1	0.0	0.0	0.139	0.0	97.72836	-5.471	1	2.0	1.0	5.0	0.0	3.0
-5528.3276	398.03958	97.044556	100.0	1	0.0	0.0	0.142	0.0	97.72836	-5.476	1	2.0	1.0	5.0	0.0	3.0
-5528.3276	398.03958	97.044556	100.0	1	0.0	0.0	0.145	0.0	97.91853	-5.476	1	2.0	1.0	5.0	0.0	3.0
-5528.3276	398.03958	97.044556	100.0	1	0.0	0.0	0.148	0.0	97.91853	-5.484	1	2.0	1.0	5.0	0.0	3.0
-5528.3276	398.03958	97.044556	100.0	1	0.0	0.0	0.151	0.0	97.4301	-5.484	1	2.0	1.0	5.0	0.0	3.0
-5528.3276	398.03958	97.044556	100.0	1	0.0	0.0	0.154	0.0	96.79128	-5.487	1	2.0	1.0	6.0	0.0	3.0
-5528.3276	398.03958	97.044556	100.0	1	0.0	0.0	0.156	0.0	96.79128	-5.494	1	2.0	1.0	6.0	0.0	3.0
-5528.3276	398.03958	94.17645	100.0	0	0.0	0.0	0.159	0.0	96.58042	-5.494	1	2.0	1.0	7.0	0.0	4.0
0.0	398.03958	94.17645	100.0	0	0.0	0.0	0.162	0.0	97.564354	-5.497	1	2.0	1.0	0.0	0.0	4.0
0.0	398.03958	94.17645	100.0	0	0.0	0.0	0.165	0.0	97.01038	-5.497	1	2.0	1.0	0.0	0.0	4.0
0.0	398.03958	94.17645	100.0	0	0.0	0.0	0.167	0.0	97.33828	-5.5	1	2.0	1.0	0.0	0.0	4.0
0.0	398.03958	94.17645	100.0	0	0.0	0.0	0.169	0.0	97.33828	-5.113	1	2.0	1.0	0.0	0.0	4.0
0.0	398.03958	94.17645	100.0	0	0.0	0.0	0.172	0.0	97.03703	-5.113	1	2.0	1.0	0.0	0.0	4.0
0.0	398.03958	94.17645	100.0	0	0.0	0.0	0.175	0.0	97.09003	-4.416	1	2.0	1.0	0.0	0.0	4.0
0.0	398.03958	94.17645	100.0	0	0.0	0.0	0.177	0.0	97.09003	-4.103	1	2.0	1.0	0.0	0.0	4.0
0.0	398.03958	94.17645	100.0	0	0.0	0.0	0.179	0.0	96.09328	-4.103	1	2.0	1.0	0.0	0.0	4.0
0.0	398.03958	94.17645	100.0	0	0.0	0.0	0.182	0.0	95.51879	-3.543	1	2.0	1.0	0.0	0.0	4.0
0.0	398.03958	94.17645	100.0	0	0.0	0.0	0.184	0.0	95.51879	-3.543	1	2.0	1.0	0.0	0.0	4.0
0.0	398.03958	94.17645	100.0	0	0.0	0.0	0.186	0.0	95.08632	-3.293	1	2.0	1.0	0.0	0.0	4.0
0.0	398.03958	94.17645	100.0	0	0.0	0.0	0.188	0.0	95.21207	-2.843	1	2.0	1.0	0.0	0.0	4.0
0.0	398.03958	94.17645	100.0	0	0.0	0.0	0.189	0.0	95.59024	-2.843	1	2.0	1.0	0.0	0.0	4.0
0.0	398.03958	94.17645	100.0	0	0.0	0.0	0.191	0.0	96.28865	-2.642	1	2.0	1.0	0.0	0.0	4.0
0.0	398.03958	94.17645	100.0	0	0.0	0.0	0.192	0.0	96.28865	-2.281	1	2.0	1.0	0.0	0.0	4.0
0.0	398.03958	94.17645	100.0	0	0.0	0.0	0.193	0.0	97.09058	-2.281	1	2.0	1.0	0.0	0.0	4.0
0.0	398.03958	94.17645	100.0	0	0.0	0.0	0.194	0.0	97.75018	-2.12	1	2.0	1.0	0.0	0.0	4.0
0.0	398.03958	94.17645	100.0	0	0.0	0.0	0.195	0.0	97.75018	-2.12	1	2.0	1.0	0.0	0.0	4.0
0.0	398.03958	94.17645	100.0	0	0.0	0.0	0.196	0.0	97.50188	-1.831	1	2.0	1.0	0.0	0.0	4.0
0.0	398.03958	94.17645	100.0	0	0.0	0.0	0.197	0.0	97.74352	-1.581	1	2.0	1.0	0.0	0.0	4.0
0.0	398.03958	94.17645	100.0	0	0.0	0.0	0.197	0.0	97.69838	-1.581	1	2.0	1.0	0.0	0.0	4.0
0.0	398.03958	94.17645	100.0	0	0.0	0.0	0.198	0.0	97.53611	-1.469	1	2.0	1.0	0.0	0.0	4.0
0.0	398.03958	94.17645	100.0	0	0.0	0.0	0.198	0.0	97.00113	-1.268	1	2.0	1.0	0.0	0.0	4.0
0.0	398.03958	94.17645	100.0	0	0.0	0.0	0.198	0.0	96.404594	-1.268	1	2.0	1.0	0.0	0.0	4.0
0.0	398.03958	94.17645	100.0	0	0.0	0.0	0.197	0.0	97.31955	-1.179	1	2.0	1.0	14.0	0.0	4.0
0.0	398.03958	94.17645	100.0	0	0.0	0.0	0.197	0.0	97.31955	-1.179	1	2.0	1.0	14.0	0.0	4.0
0.0	398.03958	94.17645	100.0	0	0.0	0.0	0.197	0.0	97.263664	-1.018	1	2.0	1.0	0.0	0.0	4.0
0.0	398.03958	94.17645	100.0	0	0.0	0.0	0.196	0.0	97.263664	-1.018	1	2.0	1.0	0.0	0.0	4.0
0.0	398.03958	94.17645	100.0	0	0.0	0.0	0.195	0.0	96.888504	-0.879	1	2.0	1.0	0.0	0.0	4.0
0.0	398.03958	94.17645	100.0	0	0.0	0.0	0.194	0.0	96.64229	-0.816	1	2.0	1.0	0.0	0.0	4.0
0.0	398.03958	94.17645	100.0	0	0.0	0.0	0.193	0.0	96.64229	-0.705	1	2.0	1.0	0.0	0.0	4.0
0.0	398.03958	94.17645	100.0	0	0.0	0.0	0.192	0.0	97.36982	-0.705	1	2.0	1.0	0.0	0.0	4.0
0.0	398.03958	94.17645	100.0	0	0.0	0.0	0.19	0.0	95.21481	-0.655	1	2.0	1.0	0.0	0.0	4.0
0.0	398.03958	94.17645	100.0	0	0.0	0.0	0.189	0.0	95.21481	-0.655	1	2.0	1.0	0.0	0.0	4.0
0.0	398.03958	94.17645	100.0	0	0.0	0.0	0.187	0.0	95.68019	-0.608	1	2.0	1.0	0.0	0.0	4.0
0.0	398.03958	94.17645	100.0	0	0.0	0.0	0.185	0.0	95.68019	-0.525	1	2.0	1.0	0.0	0.0	4.0
0.0	398.03958	94.17645	100.0	0	0.0	0.0	0.183	0.0	95.69915	-0.525	1	2.0	1.0	0.0	0.0	4.0
0.0	398.03958	94.17645	100.0	0	0.0	0.0	0.182	0.0	95.12521	-0.453	1	2.0	1.0	0.0	0.0	4.0
0.0	398.03958	94.17645	100.0	0	0.0	0.0	0.179	0.0	95.12521	-0.421	1	2.0	1.0	0.0	0.0	4.0
0.0	398.03958	94.17645	100.0	0	0.0	0.0	0.177	0.0	95.65455	-0.421	1	2.0	1.0	0.0	0.0	4.0
0.0	398.03958	94.17645	100.0	0	0.0	0.0	0.175	0.0	95.85991	-0.364	1	2.0	1.0	0.0	0.0	4.0
0.0	398.03958	94.17645	100.0	0	0.0	0.0	0.173	0.0	95.85991	-0.364	1	2.0	1.0	0.0	0.0	4.0
0.0	398.03958	94.17645	100.0	0	0.0	0.0	0.17	0.0	95.439896	-0.338	1	2.0	1.0	0.0	0.0	4.0
0.0	398.03958	94.17645	100.0	0	0.0	0.0	0.168	0.0	95.439896	-0.291	1	2.0	1.0	0.0	0.0	4.0
0.0	398.03958	94.17645	100.0	0	0.0	0.0	0.166	0.0	95.44975	-0.291	1	2.0	1.0	0.0	0.0	4.0
0.0	398.03958	94.17645	100.0	0	0.0	0.0	0.164	0.0	96.3724	-0.271	1	2.0	1.0	0.0	0.0	4.0
0.0	398.03958	94.17645	100.0	0	0.0	0.0	0.161	0.0	96.3724	-0.234	1	2.0	1.0	0.0	0.0	4.0
0.0	398.03958	94.17645	100.0	0	0.0	0.0	0.159	0.0	96.089386	-0.234	1	2.0	1.0	0.0	0.0	4.0
0.0	398.03958	94.17645	100.0	0	0.0	0.0	0.157	0.0	96.40792	-0.217	1	2.0	1.0	0.0	0.0	4.0
0.0	398.03958	94.17645	100.0	0	0.0	0.0	0.154	0.0	96.40792	-0.217	1	2.0	1.0	0.0	0.0	4.0
0.0	398.03958	94.17645	100.0	0	0.0	0.0	0.152	0.0	96.1728	-0.187	1	2.0	1.0	0.0	0.0	4.0
0.0	398.03958	94.17645	100.0	0	0.0	0.0	0.149	0.0	96.1728	-0.174	1	2.0	1.0	0.0	0.0	4.0
0.0	398.03958	94.17645	100.0	0	0.0	0.0	0.147	0.0	95.62266	-0.174	1	2.0	1.0	0.0	0.0	4.0
0.0	398.03958	94.17645	100.0	0	0.0	0.0	0.145	0.0	95.28183	-0.15	1	2.0	1.0	0.0	0.0	4.0
0.0	398.03958	94.17645	100.0	0	0.0	0.0	0.142	0.0	95.28183	-0.139	1	2.0	1.0	0.0	0.0	4.0
0.0	398.03958	94.17645	100.0	0	0.0	0.0	0.14	0.0	95.127815	-0.139	1	2.0	1.0	0.0	0.0	4.0
0.0	398.03958	94.17645	100.0	0	0.0	0.0	0.137	0.0	94.120094	-0.12	1	2.0	1.0	0.0	0.0	4.0
0.0	398.03958	94.17645	100.0	0	0.0	0.0	0.135	0.0	94.120094	-0.12	1	2.0	1.0	0.0	0.0	4.0
0.0	398.03958	94.17645	100.0	0	0.0	0.0	0.132	0.0	95.44179	-0.111	1	2.0	1.0	0.0	0.0	4.0
0.0	398.03958	94.17645	100.0	0	0.0	0.0	0.13	0.0	95.44179	-0.096	1	2.0	1.0	0.0	0.0	4.0
0.0	398.03958	94.17645	100.0	0	0.0	0.0	0.128	0.0	96.08496	-0.096	1	2.0	1.0	0.0	0.0	4.0
0.0	398.03958	94.17645	100.0	0	0.0	0.0	0.125	0.0	96.66397	-0.083	1	2.0	1.0	0.0	0.0	4.0
0.0	398.03958	94.17645	100.0	0	0.0	0.0	0.122	0.0	96.66397	-0.077	1	2.0	1.0	0.0	0.0	4.0
0.0	398.03958	94.17645	100.0	0	0.0	0.0	0.12	0.0	97.07206	-0.077	1	2.0	1.0	0.0	0.0	4.0
0.0	398.03958	94.17645	100.0	0	0.0	0.0	0.117	0.0	95.85604	-0.066	1	2.0	1.0	0.0	0.0	4.0
0.0	398.03958	94.17645	100.0	0	0.0	0.0	0.115	0.0	95.85604	-0.066	1	2.0	1.0	0.0	0.0	4.0
0.0	398.03958	94.17645	100.0	0	0.0	0.0	0.112	0.0	95.69545	-0.061	1	2.0	1.0	0.0	0.0	4.0
0.0	398.03958	94.17645	100.0	0	0.0	0.0	0.109	0.0	95.69545	-0.053	1	2.0	1.0	0.0	0.0	4.0
0.0	398.03958	94.17645	100.0	0	0.0	0.0	0.106	0.0	96.74805	-0.053	1	2.0	1.0	0.0	0.0	4.0
0.0	398.03958	94.17645	100.0	0	0.0	0.0	0.104	0.0	96.295	-0.049	1	2.0	1.0	0.0	0.0	4.0
0.0	398.03958	94.17645	100.0	0	0.0	0.0	0.101	0.0	96.295	-0.042	1	2.0	1.0	0.0	0.0	4.0
0.0	398.03958	94.17645	100.0	0	0.0	0.0	0.098	0.0	96.7283	-0.042	1	2.0	1.0	0.0	0.0	4.0
0.0	398.03958	94.17645	100.0	0	0.0	0.0	0.095	0.0	96.94946	-0.039	1	2.0	1.0	0.0	0.0	4.0
0.0	398.03958	94.17645	100.0	0	0.0	0.0	0.092	0.0	96.89877	-0.039	1	2.0	1.0	0.0	0.0	4.0
0.0	398.03958	94.17645	100.0	0	0.0	0.0	0.089	0.0	97.15084	-0.033	1	2.0	1.0	0.0	0.0	4.0
0.0	398.03958	94.17645	100.0	0	0.0	0.0	0.086	0.0	97.15084	-0.031	1	2.0	1.0	0.0	0.0	4.0
0.0	398.03958	94.17645	100.0	0	0.0	0.0	0.083	0.0	97.555756	-0.031	1	2.0	1.0	0.0	0.0	4.0
0.0	398.03958	94.17645	100.0	0	0.0	0.0	0.08	0.0	97.87541	-0.027	1	2.0	1.0	0.0	0.0	4.0
0.0	398.03958	94.17645	100.0	0	0.0	0.0	0.077	0.0	97.87541	-0.025	1	2.0	1.0	0.0	0.0	4.0
0.0	398.03958	94.17645	100.0	0	0.0	0.0	0.074	0.0	98.64419	-0.025	1	2.0	1.0	0.0	0.0	4.0
0.0	398.03958	94.17645	100.0	0	0.0	0.0	0.07	0.0	98.64419	-0.021	1	2.0	1.0	0.0	0.0	4.0
0.0	398.03958	94.17645	100.0	0	0.0	0.0	0.067	0.0	98.88142	-0.021	1	2.0	1.0	0.0	0.0	4.0
0.0	398.03958	94.17645	100.0	0	0.0	0.0	0.064	0.0	98.810715	-0.018	1	2.0	1.0	0.0	0.0	4.0
0.0	398.03958	94.17645	100.0	0	0.0	0.0	0.061	0.0	98.810715	-0.017	1	2.0	1.0	0.0	0.0	4.0
0.0	398.03958	94.17645	100.0	0	0.0	0.0	0.057	0.0	98.29622	-0.017	1	2.0	1.0	0.0	0.0	4.0
0.0	398.03958	94.17645	100.0	0	0.0	0.0	0.054	0.0	98.382164	-0.014	1	2.0	1.0	0.0	0.0	4.0
0.0	398.03958	94.17645	100.0	0	0.0	0.0	0.051	0.0	98.382164	-0.013	1	2.0	1.0	0.0	0.0	4.0
0.0	398.03958	94.17645	100.0	0	0.0	0.0	0.047	0.0	97.42397	-0.013	1	2.0	1.0	0.0	0.0	4.0
0.0	398.03958	94.17645	100.0	0	0.0	0.0	0.044	0.0	97.42397	-0.011	1	2.0	1.0	0.0	0.0	4.0
0.0	398.03958	94.17645	100.0	0	0.0	0.0	0.041	0.0	98.066315	-0.011	1	2.0	1.0	0.0	0.0	4.0
0.0	398.03958	94.17645	100.0	0	0.0	0.0	0.037	0.0	97.71677	-0.009	1	2.0	1.0	0.0	0.0	4.0
0.0	398.03958	94.17645	100.0	0	0.0	0.0	0.034	0.0	97.71677	-0.009	1	2.0	1.0	0.0	0.0	4.0
0.0	398.03958	94.17645	100.0	0	0.0	0.0	0.031	0.0	97.81902	-0.009	1	2.0	1.0	0.0	0.0	4.0
0.0	398.03958	94.17645	100.0	0	0.0	0.0	0.027	0.0	97.39905	-0.007	1	2.0	1.0	0.0	0.0	4.0
0.0	398.03958	94.17645	100.0	0	0.0	0.0	0.024	0.0	97.39905	-0.007	1	2.0	1.0	0.0	0.0	4.0
0.0	398.03958	94.17645	100.0	0	0.0	0.0	0.021	0.0	97.80859	-0.007	1	2.0	1.0	0.0	0.0	4.0
0.0	398.03958	94.17645	100.0	0	0.0	0.0	0.017	0.0	97.80859	-0.005	1	2.0	1.0	0.0	0.0	4.0
0.0	398.03958	94.17645	100.0	0	0.0	0.0	0.014	0.0	92.82375	-0.005	1	2.0	1.0	0.0	0.0	4.0
0.0	398.03958	94.17645	100.0	0	0.0	0.0	0.011	0.0	96.44024	-0.005	1	2.0	1.0	0.0	0.0	4.0
0.0	398.03958	94.17645	100.0	0	0.0	0.0	0.008	0.0	96.44024	-0.005	1	2.0	1.0	0.0	0.0	4.0
0.0	398.03958	94.17645	100.0	0	0.0	0.0	0.005	0.0	95.88796	-0.005	1	2.0	1.0	0.0	0.0	4.0
0.0	398.03958	94.17645	100.0	0	0.0	0.0	0.002	0.0	95.72762	-0.004	1	2.0	1.0	0.0	0.0	4.0
0.0	398.03958	94.17645	100.0	0	0.0	0.0	0.0	0.0	95.72762	-0.003	1	2.0	1.0	0.0	0.0	4.0
0.0	398.03958	94.17645	100.0	0	0.0	0.0	-0.003	0.0	95.13114	-0.003	1	2.0	1.0	0.0	0.0	4.0
0.0	398.03958	94.17645	100.0	0	0.0	0.0	-0.006	0.0	95.13114	-0.003	1	2.0	1.0	0.0	0.0	4.0
0.0	398.03958	94.17645	100.0	0	0.0	0.0	-0.008	0.0	95.992676	-0.003	1	2.0	1.0	0.0	0.0	4.0
0.0	398.03958	94.17645	100.0	0	0.0	0.0	-0.011	0.0	97.08481	-0.002	1	2.0	1.0	0.0	0.0	4.0
0.0	398.03958	94.17645	100.0	0	0.0	0.0	-0.013	0.0	97.08481	-0.002	1	2.0	1.0	0.0	0.0	4.0
0.0	398.03958	94.17645	100.0	0	0.0	0.0	-0.015	0.0	96.32493	-0.002	1	2.0	1.0	0.0	0.0	4.0
0.0	398.03958	94.17645	100.0	0	0.0	0.0	-0.017	0.0	96.38466	-0.002	1	2.0	1.0	0.0	0.0	4.0
0.0	398.03958	94.17645	100.0	0	0.0	0.0	-0.019	0.0	96.38466	-0.001	1	2.0	1.0	0.0	0.0	4.0
0.0	398.03958	94.17645	100.0	0	0.0	0.0	-0.021	0.0	97.901665	-0.001	1	2.0	1.0	0.0	0.0	4.0
0.0	398.03958	94.17645	100.0	0	0.0	0.0	-0.023	0.0	97.901665	-0.001	1	2.0	1.0	0.0	0.0	4.0
0.0	398.03958	94.17645	100.0	0	0.0	0.0	-0.025	0.0	98.204506	-0.001	1	2.0	1.0	0.0	0.0	4.0
0.0	398.03958	94.17645	100.0	0	0.0	0.0	-0.026	0.0	97.843056	-0.001	1	2.0	1.0	0.0	0.0	4.0
0.0	398.03958	94.17645	100.0	0	0.0	0.0	-0.028	0.0	97.843056	0.0	1	2.0	1.0	0.0	0.0	4.0
0.0	398.03958	94.17645	100.0	0	0.0	0.0	-0.029	0.0	97.66661	0.0	1	2.0	1.0	0.0	0.0	4.0
0.0	398.03958	94.17645	100.0	0	0.0	0.0	-0.03	0.0	97.87206	0.0	1	2.0	1.0	0.0	0.0	4.0
0.0	398.03958	94.17645	100.0	0	0.0	0.0	-0.031	0.0	97.439095	0.0	1	2.0	1.0	0.0	0.0	4.0
0.0	398.03958	94.17645	100.0	0	0.0	0.0	-0.032	0.0	97.45677	0.0	1	2.0	1.0	0.0	0.0	4.0
0.0	398.03958	94.17645	100.0	0	0.0	0.0	-0.033	0.0	97.45677	0.0	1	2.0	1.0	0.0	0.0	4.0
0.0	398.03958	94.17645	100.0	0	0.0	0.0	-0.034	0.0	97.00748	0.0	1	2.0	1.0	0.0	0.0	4.0
0.0	398.03958	94.17645	100.0	0	0.0	0.0	-0.035	0.0	96.75099	0.0	1	2.0	1.0	0.0	0.0	4.0
0.0	398.03958	94.17645	100.0	0	0.0	0.0	-0.035	0.0	96.75099	0.0	1	2.0	1.0	0.0	0.0	4.0
0.0	398.03958	94.17645	100.0	0	0.0	0.0	-0.036	0.0	96.87832	0.0	1	2.0	1.0	0.0	0.0	4.0
0.0	398.03958	94.17645	100.0	0	0.0	0.0	-0.036	0.0	97.14041	0.0	1	2.0	1.0	0.0	0.0	4.0
0.0	398.03958	94.17645	100.0	0	0.0	0.0	-0.036	0.0	97.14041	0.0	1	2.0	1.0	0.0	0.0	4.0
0.0	398.03958	94.17645	100.0	0	0.0	0.0	-0.036	0.0	97.21288	0.0	1	2.0	1.0	0.0	0.0	4.0
0.0	398.03958	94.17645	100.0	0	0.0	0.0	-0.036	0.0	97.21288	0.0	1	2.0	1.0	0.0	0.0	4.0
0.0	398.03958	94.17645	100.0	0	0.0	0.0	-0.036	0.0	96.515976	0.0	1	2.0	1.0	0.0	0.0	4.0
0.0	398.03958	94.17645	100.0	0	0.0	0.0	-0.036	0.0	98.0808	0.0	1	2.0	1.0	0.0	0.0	4.0
0.0	398.03958	94.17645	100.0	0	0.0	0.0	-0.036	0.0	98.0808	0.0	1	2.0	1.0	0.0	0.0	4.0
0.0	398.03958	94.17645	100.0	0	0.0	0.0	-0.036	0.0	98.907646	0.0	1	2.0	1.0	0.0	0.0	4.0
0.0	398.03958	94.17645	100.0	0	0.0	0.0	-0.035	0.0	98.02643	0.0	1	2.0	1.0	1.0	0.0	4.0
0.0	398.03958	94.17645	100.0	0	0.0	0.0	-0.035	0.0	98.02643	0.0	1	2.0	1.0	1.0	0.0	4.0
0.0	398.03958	94.17645	100.0	0	0.0	0.0	-0.034	0.0	97.760704	0.0	1	2.0	1.0	2.0	0.0	4.0
0.0	398.03958	94.17645	100.0	0	0.0	0.0	-0.034	0.0	97.760704	0.0	1	2.0	1.0	2.0	0.0	4.0
-4220.3213	303.86313	94.17645	100.0	0	0.0	0.0	-0.033	0.0	97.841095	0.0	1	2.0	1.0	3.0	0.0	4.0
-4220.3213	303.86313	94.17645	100.0	0	0.0	0.0	-0.032	0.0	98.01992	0.0	1	2.0	1.0	3.0	0.0	4.0
-4220.3213	303.86313	94.17645	100.0	0	0.0	0.0	-0.031	0.0	98.01992	0.0	1	2.0	1.0	3.0	0.0	4.0
-4220.3213	303.86313	94.17645	100.0	0	0.0	0.0	-0.029	0.0	97.59596	0.0	1	2.0	1.0	3.0	0.0	4.0
-4220.3213	303.86313	94.17645	100.0	0	0.0	0.0	-0.028	0.0	97.89676	-0.575	1	2.0	1.0	3.0	0.0	4.0
-4220.3213	303.86313	94.17645	100.0	0	0.0	0.0	-0.027	0.0	97.89676	-0.833	1	2.0	1.0	3.0	0.0	4.0
-4220.3213	303.86313	94.17645	100.0	0	0.0	0.0	-0.025	0.0	97.7804	-0.833	1	2.0	1.0	3.0	0.0	4.0
-4220.3213	303.86313	94.17645	100.0	0	0.0	0.0	-0.023	0.0	97.7804	-1.073	1	2.0	1.0	3.0	0.0	4.0
-4220.3213	303.86313	94.17645	100.0	0	0.0	0.0	-0.021	0.0	98.75414	-1.073	1	2.0	1.0	3.0	0.0	4.0
-4220.3213	303.86313	94.17645	100.0	0	0.0	0.0	-0.019	0.0	98.84008	-1.503	1	2.0	1.0	3.0	0.0	4.0
-4220.3213	303.86313	94.17645	100.0	0	0.0	0.0	-0.017	0.0	98.84008	-1.874	1	2.0	1.0	3.0	0.0	4.0
-4220.3213	303.86313	94.17645	100.0	0	0.0	0.0	-0.014	0.0	97.635345	-1.874	1	2.0	1.0	3.0	0.0	4.0
-4220.3213	303.86313	94.17645	100.0	0	0.0	0.0	-0.012	0.0	99.98736	-2.04	1	2.0	1.0	3.0	0.0	4.0
-4220.3213	303.86313	94.17645	100.0	0	0.0	0.0	-0.009	0.0	99.98736	-2.338	1	2.0	1.0	3.0	0.0	4.0
-4220.3213	303.86313	94.17645	100.0	0	0.0	0.0	-0.006	0.0	99.21224	-2.338	1	2.0	1.0	5.0	0.0	4.0
-4220.3213	303.86313	94.17645	100.0	0	0.0	0.0	-0.003	0.0	99.21224	-2.595	1	2.0	1.0	5.0	0.0	4.0
-4220.3213	303.86313	94.17645	100.0	0	0.0	0.0	0.0	0.0	98.25636	-2.595	1	2.0	1.0	5.0	0.0	4.0
-4220.3213	303.86313	94.17645	100.0	0	0.0	0.0	0.002	0.0	98.19685	-2.711	1	2.0	1.0	5.0	0.0	4.0
-4220.3213	303.86313	94.17645	100.0	0	0.0	0.0	0.005	0.0	98.19685	-2.918	1	2.0	1.0	5.0	0.0	4.0
-4220.3213	303.86313	94.17645	100.0	0	0.0	0.0	0.009	0.0	97.020355	-2.918	1	2.0	1.0	5.0	0.0	4.0
-4220.3213	303.86313	94.17645	100.0	0	0.0	0.0	0.012	0.0	97.31528	-3.01	1	2.0	1.0	5.0	0.0	4.0
-4220.3213	303.86313	94.17645	100.0	0	0.0	0.0	0.016	0.0	97.31528	-3.175	1	2.0	1.0	5.0	0.0	4.0
-4220.3213	303.86313	94.17645	100.0	0	0.0	0.0	0.019	0.0	96.44248	-3.175	1	2.0	1.0	5.0	0.0	4.0
-4220.3213	303.86313	94.17645	100.0	0	0.0	0.0	0.023	0.0	96.44248	-3.249	1	2.0	1.0	5.0	0.0	4.0
-4220.3213	303.86313	94.17645	100.0	0	0.0	0.0	0.027	0.0	97.51628	-3.249	1	2.0	1.0	5.0	0.0	4.0
-4220.3213	303.86313	94.17645	100.0	0	0.0	0.0	0.031	0.0	96.92909	-3.382	1	2.0	1.0	5.0	0.0	4.0
-4220.3213	303.86313	94.17645	100.0	0	0.0	0.0	0.034	0.0	96.92909	-3.442	1	2.0	1.0	5.0	0.0	4.0
-4220.3213	303.86313	94.17645	100.0	0	0.0	0.0	0.038	0.0	95.9415	-3.442	1	2.0	1.0	5.0	0.0	4.0
-4220.3213	303.86313	94.17645	100.0	0	0.0	0.0	0.042	0.0	96.81694	-3.55	1	2.0	1.0	5.0	0.0	4.0
-4220.3213	303.86313	94.17645	100.0	0	0.0	0.0	0.046	0.0	96.81694	-3.596	1	2.0	1.0	5.0	0.0	4.0
-4220.3213	303.86313	94.17645	100.0	0	0.0	0.0	0.049	0.0	97.87184	-3.596	1	2.0	1.0	5.0	0.0	4.0
-4220.3213	303.86313	94.17645	100.0	0	0.0	0.0	0.053	0.0	97.87184	-3.682	1	2.0	1.0	5.0	0.0	4.0
-4220.3213	303.86313	94.17645	100.0	0	0.0	0.0	0.057	0.0	97.96038	-3.682	1	2.0	1.0	5.0	0.0	4.0
-4220.3213	303.86313	94.17645	100.0	0	0.0	0.0	0.06	0.0	98.27016	-3.756	1	2.0	1.0	5.0	0.0	4.0
-4220.3213	303.86313	94.17645	100.0	0	0.0	0.0	0.064	0.0	98.27016	-3.789	1	2.0	1.0	5.0	0.0	4.0
-4220.3213	303.86313	94.17645	100.0	0	0.0	0.0	0.067	0.0	98.88577	-3.789	1	2.0	1.0	5.0	0.0	4.0
-4220.3213	303.86313	94.17645	100.0	0	0.0	0.0	0.071	0.0	98.93443	-3.849	1	2.0	1.0	5.0	0.0	4.0
-4220.3213	303.86313	94.17645	100.0	0	0.0	0.0	0.074	0.0	98.93443	-3.875	1	2.0	1.0	5.0	0.0	4.0
-4220.3213	303.86313	94.17645	100.0	0	0.0	0.0	0.078	0.0	98.96688	-3.875	1	2.0	1.0	5.0	0.0	4.0
-4220.3213	303.86313	94.17645	100.0	0	0.0	0.0	0.081	0.0	98.96688	-3.924	1	2.0	1.0	5.0	0.0	4.0
-4220.3213	303.86313	94.17645	100.0	0	0.0	0.0	0.084	0.0	98.64774	-3.924	1	2.0	1.0	5.0	0.0	4.0
-4220.3213	303.86313	94.17645	100.0	0	0.0	0.0	0.087	0.0	98.30001	-3.964	1	2.0	1.0	5.0	0.0	4.0
-4220.3213	303.86313	94.17645	100.0	0	0.0	0.0	0.091	0.0	98.30001	-3.983	1	2.0	1.0	5.0	0.0	4.0
-4220.3213	303.86313	94.17645	100.0	0	0.0	0.0	0.094	0.0	97.77004	-3.983	1	2.0	1.0	5.0	0.0	4.0
-4220.3213	303.86313	94.17645	100.0	0	0.0	0.0	0.097	0.0	97.31961	-4.015	1	2.0	1.0	5.0	0.0	4.0
-4220.3213	303.86313	94.17645	100.0	0	0.0	0.0	0.1	0.0	97.31961	-4.015	1	2.0	1.0	5.0	0.0	4.0
-4220.3213	303.86313	94.17645	100.0	0	0.0	0.0	0.103	0.0	97.558304	-4.03	1	2.0	1.0	5.0	0.0	4.0
-4220.3213	303.86313	94.17645	100.0	0	0.0	0.0	0.105	0.0	97.36056	-4.057	1	2.0	1.0	5.0	0.0	4.0
-4220.3213	303.86313	94.17645	100.0	0	0.0	0.0	0.108	0.0	98.05809	-4.057	1	2.0	1.0	5.0	0.0	4.0
-4220.3213	303.86313	94.17645	100.0	0	0.0	0.0	0.111	0.0	97.56264	-4.069	1	2.0	1.0	5.0	0.0	4.0
-4220.3213	303.86313	94.17645	100.0	0	0.0	0.0	0.114	0.0	97.56264	-4.09	1	2.0	1.0	5.0	0.0	4.0
-4220.3213	303.86313	94.17645	100.0	0	0.0	0.0	0.117	0.0	96.86341	-4.09	1	2.0	1.0	5.0	0.0	4.0
-4220.3213	303.86313	94.17645	100.0	0	0.0	0.0	0.12	0.0	96.468025	-4.108	1	2.0	1.0	5.0	0.0	4.0
-4220.3213	303.86313	94.17645	100.0	0	0.0	0.0	0.122	0.0	96.468025	-4.116	1	2.0	1.0	5.0	0.0	4.0
-4220.3213	303.86313	94.17645	100.0	0	0.0	0.0	0.125	0.0	96.25536	-4.116	1	2.0	1.0	5.0	0.0	4.0
-4220.3213	303.86313	94.17645	100.0	0	0.0	0.0	0.127	0.0	96.25536	-4.131	1	2.0	1.0	5.0	0.0	4.0
-4220.3213	303.86313	94.17645	100.0	0	0.0	0.0	0.13	0.0	96.8967	-4.131	1	2.0	1.0	5.0	0.0	4.0
-4220.3213	303.86313	94.17645	100.0	0	0.0	0.0	0.132	0.0	97.63344	-4.139	1	2.0	1.0	5.0	0.0	4.0
-4220.3213	303.86313	94.17645	100.0	0	0.0	0.0	0.135	0.0	97.63344	-4.15	1	2.0	1.0	5.0	0.0	4.0
-4220.3213	303.86313	94.17645	100.0	0	0.0	0.0	0.137	0.0	97.672874	-4.15	1	2.0	1.0	5.0	0.0	4.0
-4220.3213	303.86313	94.17645	100.0	0	0.0	0.0	0.139	0.0	97.11458	-4.155	1	2.0	1.0	5.0	0.0	4.0
-4220.3213	303.86313	94.17645	100.0	0	0.0	0.0	0.141	0.0	97.94312	-4.155	1	2.0	1.0	5.0	0.0	4.0
-4220.3213	303.86313	94.17645	100.0	0	0.0	0.0	0.144	0.0	97.35749	-4.164	1	2.0	1.0	5.0	0.0	4.0
-4220.3213	303.86313	94.17645	100.0	0	0.0	0.0	0.146	0.0	97.35749	-4.169	1	2.0	1.0	5.0	0.0	4.0
-4220.3213	303.86313	94.17645	100.0	0	0.0	0.0	0.148	0.0	96.63807	-4.169	1	2.0	1.0	5.0	0.0	4.0
-4220.3213	303.86313	94.17645	100.0	0	0.0	0.0	0.15	0.0	95.622086	-4.176	1	2.0	1.0	5.0	0.0	4.0
-4220.3213	303.86313	94.17645	100.0	0	0.0	0.0	0.152	0.0	95.622086	-4.18	1	2.0	1.0	5.0	0.0	4.0
-4220.3213	303.86313	94.17645	100.0	0	0.0	0.0	0.153	0.0	95.62736	-4.18	1	2.0	1.0	6.0	0.0	4.0
0.0	303.86313	90.48374	100.0	0	0.0	0.0	0.155	0.0	96.57732	-4.186	1	2.0	1.0	0.0	0.0	5.0
0.0	303.86313	90.48374	100.0	0	0.0	0.0	0.157	0.0	96.57732	-4.186	1	2.0	1.0	0.0	0.0	5.0
0.0	303.86313	90.48374	100.0	0	0.0	0.0	0.158	0.0	95.314674	-4.188	1	2.0	1.0	0.0	0.0	5.0
0.0	303.86313	90.48374	100.0	0	0.0	0.0	0.16	0.0	95.314674	-4.193	1	2.0	1.0	0.0	0.0	5.0
0.0	303.86313	90.48374	100.0	0	0.0	0.0	0.162	0.0	95.054474	-4.193	1	2.0	1.0	0.0	0.0	5.0
0.0	303.86313	90.48374	100.0	0	0.0	0.0	0.164	0.0	95.40228	-3.897	1	2.0	1.0	0.0	0.0	5.0
0.0	303.86313	90.48374	100.0	0	0.0	0.0	0.165	0.0	95.41112	-3.365	1	2.0	1.0	0.0	0.0	5.0
0.0	303.86313	90.48374	100.0	0	0.0	0.0	0.167	0.0	95.87943	-3.365	1	2.0	1.0	0.0	0.0	5.0
0.0	303.86313	90.48374	100.0	0	0.0	0.0	0.169	0.0	96.26543	-3.127	1	2.0	1.0	0.0	0.0	5.0
0.0	303.86313	90.48374	100.0	0	0.0	0.0	0.17	0.0	96.26543	-2.701	1	2.0	1.0	0.0	0.0	5.0
0.0	303.86313	90.48374	100.0	0	0.0	0.0	0.172	0.0	116.07965	-2.701	1	2.0	1.0	0.0	0.0	5.0
0.0	303.86313	90.48374	100.0	0	0.0	0.0	0.174	0.0	116.07965	-2.701	1	2.0	1.0	0.0	0.0	5.0
0.0	303.86313	90.48374	100.0	0	0.0	0.0	0.175	0.0	111.93428	-2.509	1	2.0	1.0	0.0	0.0	5.0
0.0	303.86313	90.48374	100.0	0	0.0	0.0	0.177	0.0	110.05644	-2.168	1	2.0	1.0	0.0	0.0	5.0
0.0	303.86313	90.48374	100.0	0	0.0	0.0	0.179	0.0	110.05644	-2.014	1	2.0	1.0	0.0	0.0	5.0
0.0	303.86313	90.48374	100.0	0	0.0	0.0	0.18	0.0	108.17266	-2.014	1	2.0	1.0	0.0	0.0	5.0
0.0	303.86313	90.48374	100.0	0	0.0	0.0	0.182	0.0	107.00716	-1.739	1	2.0	1.0	0.0	0.0	5.0
0.0	303.86313	90.48374	100.0	0	0.0	0.0	0.183	0.0	107.00716	-1.617	1	2.0	1.0	0.0	0.0	5.0
0.0	303.86313	90.48374	100.0	0	0.0	0.0	0.185	0.0	104.91083	-1.617	1	2.0	1.0	0.0	0.0	5.0
0.0	303.86313	90.48374	100.0	0	0.0	0.0	0.186	0.0	104.91083	-1.395	1	2.0	1.0	0.0	0.0	5.0
0.0	303.86313	90.48374	100.0	0	0.0	0.0	0.187	0.0	104.53382	-1.395	1	2.0	1.0	0.0	0.0	5.0
0.0	303.86313	90.48374	100.0	0	0.0	0.0	0.188	0.0	103.22381	-1.205	1	2.0	1.0	0.0	0.0	5.0
0.0	303.86313	90.48374	100.0	0	0.0	0.0	0.189	0.0	103.22381	-1.119	1	2.0	1.0	0.0	0.0	5.0
0.0	303.86313	90.48374	100.0	0	0.0	0.0	0.19	0.0	103.13227	-1.119	1	2.0	1.0	0.0	0.0	5.0
0.0	303.86313	90.48374	100.0	0	0.0	0.0	0.191	0.0	102.775505	-0.966	1	2.0	1.0	0.0	0.0	5.0
0.0	303.86313	90.48374	100.0	0	0.0	0.0	0.192	0.0	102.775505	-0.966	1	2.0	1.0	0.0	0.0	5.0
0.0	303.86313	90.48374	100.0	0	0.0	0.0	0.192	0.0	101.59186	-0.898	1	2.0	1.0	0.0	0.0	5.0
0.0	303.86313	90.48374	100.0	0	0.0	0.0	0.193	0.0	101.59186	-0.775	1	2.0	1.0	0.0	0.0	5.0
0.0	303.86313	90.48374	100.0	0	0.0	0.0	0.193	0.0	100.961716	-0.775	1	2.0	1.0	0.0	0.0	5.0
0.0	303.86313	90.48374	100.0	0	0.0	0.0	0.193	0.0	100.93532	-0.669	1	2.0	1.0	0.0	0.0	5.0
0.0	303.86313	90.48374	100.0	0	0.0	0.0	0.193	0.0	100.93532	-0.622	1	2.0	1.0	0.0	0.0	5.0
0.0	303.86313	90.48374	100.0	0	0.0	0.0	0.193	0.0	101.36594	-0.622	1	2.0	1.0	0.0	0.0	5.0
0.0	303.86313	90.48374	100.0	0	0.0	0.0	0.193	0.0	99.87206	-0.537	1	2.0	1.0	0.0	0.0	5.0
0.0	303.86313	90.48374	100.0	0	0.0	0.0	0.193	0.0	99.87206	-0.499	1	2.0	1.0	0.0	0.0	5.0
0.0	303.86313	90.48374	100.0	0	0.0	0.0	0.192	0.0	99.02076	-0.499	1	2.0	1.0	8.0	0.0	5.0
0.0	303.86313	90.48374	100.0	0	0.0	0.0	0.191	0.0	99.02076	-0.431	1	2.0	1.0	8.0	0.0	5.0
0.0	303.86313	90.48374	100.0	0	0.0	0.0	0.191	0.0	99.04588	-0.431	1	2.0	1.0	0.0	0.0	5.0
0.0	303.86313	90.48374	100.0	0	0.0	0.0	0.19	0.0	98.51722	-0.4	1	2.0	1.0	0.0	0.0	5.0
0.0	303.86313	90.48374	100.0	0	0.0	0.0	0.189	0.0	98.51722	-0.345	1	2.0	1.0	0.0	0.0	5.0
0.0	303.86313	90.48374	100.0	0	0.0	0.0	0.188	0.0	98.090836	-0.345	1	2.0	1.0	0.0	0.0	5.0
0.0	303.86313	90.48374	100.0	0	0.0	0.0	0.186	0.0	97.90994	-0.321	1	2.0	1.0	0.0	0.0	5.0
0.0	303.86313	90.48374	100.0	0	0.0	0.0	0.184	0.0	97.90994	-0.321	1	2.0	1.0	0.0	0.0	5.0
0.0	303.86313	90.48374	100.0	0	0.0	0.0	0.183	0.0	97.60887	-0.277	1	2.0	1.0	0.0	0.0	5.0
0.0	303.86313	90.48374	100.0	0	0.0	0.0	0.181	0.0	97.60887	-0.257	1	2.0	1.0	0.0	0.0	5.0
0.0	303.86313	90.48374	100.0	0	0.0	0.0	0.179	0.0	96.673546	-0.257	1	2.0	1.0	0.0	0.0	5.0
0.0	303.86313	90.48374	100.0	0	0.0	0.0	0.177	0.0	96.522606	-0.222	1	2.0	1.0	0.0	0.0	5.0
0.0	303.86313	90.48374	100.0	0	0.0	0.0	0.176	0.0	96.522606	-0.206	1	2.0	1.0	0.0	0.0	5.0
0.0	303.86313	90.48374	100.0	0	0.0	0.0	0.173	0.0	95.90754	-0.206	1	2.0	1.0	0.0	0.0	5.0
0.0	303.86313	90.48374	100.0	0	0.0	0.0	0.171	0.0	95.68033	-0.178	1	2.0	1.0	0.0	0.0	5.0
0.0	303.86313	90.48374	100.0	0	0.0	0.0	0.169	0.0	95.68033	-0.165	1	2.0	1.0	0.0	0.0	5.0
0.0	303.86313	90.48374	100.0	0	0.0	0.0	0.167	0.0	95.51231	-0.165	1	2.0	1.0	0.0	0.0	5.0
0.0	303.86313	90.48374	100.0	0	0.0	0.0	0.165	0.0	95.51231	-0.142	1	2.0	1.0	0.0	0.0	5.0
0.0	303.86313	90.48374	100.0	0	0.0	0.0	0.163	0.0	94.82362	-0.142	1	2.0	1.0	0.0	0.0	5.0
0.0	303.86313	90.48374	100.0	0	0.0	0.0	0.16	0.0	95.25828	-0.132	1	2.0	1.0	0.0	0.0	5.0
0.0	303.86313	90.48374	100.0	0	0.0	0.0	0.157	0.0	95.25828	-0.114	1	2.0	1.0	0.0	0.0	5.0
0.0	303.86313	90.48374	100.0	0	0.0	0.0	0.155	0.0	94.52336	-0.114	1	2.0	1.0	0.0	0.0	5.0
0.0	303.86313	90.48374	100.0	0	0.0	0.0	0.152	0.0	94.577156	-0.106	1	2.0	1.0	0.0	0.0	5.0
0.0	303.86313	90.48374	100.0	0	0.0	0.0	0.149	0.0	94.150696	-0.106	1	2.0	1.0	0.0	0.0	5.0
0.0	303.86313	90.48374	100.0	0	0.0	0.0	0.146	0.0	93.8933	-0.091	1	2.0	1.0	0.0	0.0	5.0
0.0	303.86313	90.48374	100.0	0	0.0	0.0	0.143	0.0	93.8933	-0.085	1	2.0	1.0	0.0	0.0	5.0
0.0	303.86313	90.48374	100.0	0	0.0	0.0	0.14	0.0	94.87558	-0.085	1	2.0	1.0	0.0	0.0	5.0
0.0	303.86313	90.48374	100.0	0	0.0	0.0	0.137	0.0	94.69726	-0.073	1	2.0	1.0	0.0	0.0	5.0
0.0	303.86313	90.48374	100.0	0	0.0	0.0	0.134	0.0	94.69726	-0.068	1	2.0	1.0	0.0	0.0	5.0
0.0	303.86313	90.48374	100.0	0	0.0	0.0	0.131	0.0	95.35179	-0.068	1	2.0	1.0	0.0	0.0	5.0
0.0	303.86313	90.48374	100.0	0	0.0	0.0	0.128	0.0	96.1085	-0.058	1	2.0	1.0	0.0	0.0	5.0
0.0	303.86313	90.48374	100.0	0	0.0	0.0	0.124	0.0	96.1085	-0.058	1	2.0	1.0	0.0	0.0	5.0
0.0	303.86313	90.48374	100.0	0	0.0	0.0	0.121	0.0	96.16844	-0.05	1	2.0	1.0	0.0	0.0	5.0
0.0	303.86313	90.48374	100.0	0	0.0	0.0	0.117	0.0	96.16844	-0.046	1	2.0	1.0	0.0	0.0	5.0
0.0	303.86313	90.48374	100.0	0	0.0	0.0	0.114	0.0	95.94384	-0.046	1	2.0	1.0	0.0	0.0	5.0
0.0	303.86313	90.48374	100.0	0	0.0	0.0	0.11	0.0	95.79101	-0.04	1	2.0	1.0	0.0	0.0	5.0
0.0	303.86313	90.48374	100.0	0	0.0	0.0	0.107	0.0	95.79101	-0.037	1	2.0	1.0	0.0	0.0	5.0
0.0	303.86313	90.48374	100.0	0	0.0	0.0	0.103	0.0	95.15376	-0.037	1	2.0	1.0	0.0	0.0	5.0
0.0	303.86313	90.48374	100.0	0	0.0	0.0	0.1	0.0	94.36466	-0.032	1	2.0	1.0	0.0	0.0	5.0
0.0	303.86313	90.48374	100.0	0	0.0	0.0	0.096	0.0	94.36466	-0.032	1	2.0	1.0	0.0	0.0	5.0
0.0	303.86313	90.48374	100.0	0	0.0	0.0	0.093	0.0	94.48997	-0.029	1	2.0	1.0	0.0	0.0	5.0
0.0	303.86313	90.48374	100.0	0	0.0	0.0	0.089	0.0	94.48997	-0.025	1	2.0	1.0	0.0	0.0	5.0
0.0	303.86313	90.48374	100.0	0	0.0	0.0	0.086	0.0	95.835464	-0.025	1	2.0	1.0	0.0	0.0	5.0
0.0	303.86313	90.48374	100.0	0	0.0	0.0	0.082	0.0	95.7933	-0.023	1	2.0	1.0	0.0	0.0	5.0
0.0	303.86313	90.48374	100.0	0	0.0	0.0	0.079	0.0	95.7933	-0.022	1	2.0	1.0	0.0	0.0	5.0
0.0	303.86313	90.48374	100.0	0	0.0	0.0	0.075	0.0	95.36507	-0.022	1	2.0	1.0	0.0	0.0	5.0
0.0	303.86313	90.48374	100.0	0	0.0	0.0	0.072	0.0	95.12891	-0.018	1	2.0	1.0	0.0	0.0	5.0
0.0	303.86313	90.48374	100.0	0	0.0	0.0	0.069	0.0	95.12891	-0.018	1	2.0	1.0	0.0	0.0	5.0
0.0	303.86313	90.48374	100.0	0	0.0	0.0	0.065	0.0	96.4031	-0.016	1	2.0	1.0	0.0	0.0	5.0
0.0	303.86313	90.48374	100.0	0	0.0	0.0	0.062	0.0	96.4031	-0.014	1	2.0	1.0	0.0	0.0	5.0
0.0	303.86313	90.48374	100.0	0	0.0	0.0	0.059	0.0	96.93363	-0.014	1	2.0	1.0	0.0	0.0	5.0
0.0	303.86313	90.48374	100.0	0	0.0	0.0	0.056	0.0	96.843445	-0.012	1	2.0	1.0	0.0	0.0	5.0
0.0	303.86313	90.48374	100.0	0	0.0	0.0	0.054	0.0	96.843445	-0.011	1	2.0	1.0	0.0	0.0	5.0
0.0	303.86313	90.48374	100.0	0	0.0	0.0	0.051	0.0	97.04764	-0.011	1	2.0	1.0	0.0	0.0	5.0
0.0	303.86313	90.48374	100.0	0	0.0	0.0	0.048	0.0	97.25052	-0.01	1	2.0	1.0	0.0	0.0	5.0
0.0	303.86313	90.48374	100.0	0	0.0	0.0	0.045	0.0	97.25052	-0.01	1	2.0	1.0	0.0	0.0	5.0
0.0	303.86313	90.48374	100.0	0	0.0	0.0	0.042	0.0	96.82369	-0.009	1	2.0	1.0	0.0	0.0	5.0
0.0	303.86313	90.48374	100.0	0	0.0	0.0	0.04	0.0	96.82369	-0.007	1	2.0	1.0	0.0	0.0	5.0
0.0	303.86313	90.48374	100.0	0	0.0	0.0	0.037	0.0	96.36681	-0.007	1	2.0	1.0	0.0	0.0	5.0
0.0	303.86313	90.48374	100.0	0	0.0	0.0	0.034	0.0	97.03955	-0.006	1	2.0	1.0	0.0	0.0	5.0
0.0	303.86313	90.48374	100.0	0	0.0	0.0	0.031	0.0	97.03955	-0.006	1	2.0	1.0	0.0	0.0	5.0
0.0	303.86313	90.48374	100.0	0	0.0	0.0	0.029	0.0	97.33952	-0.006	1	2.0	1.0	0.0	0.0	5.0
0.0	303.86313	90.48374	100.0	0	0.0	0.0	0.026	0.0	97.14584	-0.005	1	2.0	1.0	0.0	0.0	5.0
0.0	303.86313	90.48374	100.0	0	0.0	0.0	0.024	0.0	97.14584	-0.004	1	2.0	1.0	0.0	0.0	5.0
0.0	303.86313	90.48374	100.0	0	0.0	0.0	0.021	0.0	97.68804	-0.004	1	2.0	1.0	0.0	0.0	5.0
0.0	303.86313	90.48374	100.0	0	0.0	0.0	0.019	0.0	97.68804	-0.003	1	2.0	1.0	0.0	0.0	5.0
0.0	303.86313	90.48374	100.0	0	0.0	0.0	0.016	0.0	97.37496	-0.003	1	2.0	1.0	0.0	0.0	5.0
0.0	303.86313	90.48374	100.0	0	0.0	0.0	0.014	0.0	97.833084	-0.003	1	2.0	1.0	0.0	0.0	5.0
0.0	303.86313	90.48374	100.0	0	0.0	0.0	0.011	0.0	97.833084	-0.002	1	2.0	1.0	0.0	0.0	5.0
0.0	303.86313	90.48374	100.0	0	0.0	0.0	0.009	0.0	98.0248	-0.002	1	2.0	1.0	0.0	0.0	5.0
0.0	303.86313	90.48374	100.0	0	0.0	0.0	0.006	0.0	98.4148	-0.002	1	2.0	1.0	0.0	0.0	5.0
0.0	303.86313	90.48374	100.0	0	0.0	0.0	0.004	0.0	98.4148	-0.002	1	2.0	1.0	0.0	0.0	5.0
0.0	303.86313	90.48374	100.0	0	0.0	0.0	0.002	0.0	97.67781	-0.002	1	2.0	1.0	0.0	0.0	5.0
0.0	303.86313	90.48374	100.0	0	0.0	0.0	0.0	0.0	98.39898	-0.001	1	2.0	1.0	0.0	0.0	5.0
0.0	303.86313	90.48374	100.0	0	0.0	0.0	-0.002	0.0	97.60471	-0.001	1	2.0	1.0	0.0	0.0	5.0
0.0	303.86313	90.48374	100.0	0	0.0	0.0	-0.005	0.0	97.79803	-0.001	1	2.0	1.0	0.0	0.0	5.0
0.0	303.86313	90.48374	100.0	0	0.0	0.0	-0.007	0.0	97.79803	-0.001	1	2.0	1.0	0.0	0.0	5.0
0.0	303.86313	90.48374	100.0	0	0.0	0.0	-0.01	0.0	97.97105	-0.001	1	2.0	1.0	0.0	0.0	5.0
0.0	303.86313	90.48374	100.0	0	0.0	0.0	-0.012	0.0	97.765045	0.0	1	2.0	1.0	0.0	0.0	5.0
0.0	303.86313	90.48374	100.0	0	0.0	0.0	-0.014	0.0	97.765045	0.0	1	2.0	1.0	0.0	0.0	5.0
0.0	303.86313	90.48374	100.0	0	0.0	0.0	-0.016	0.0	96.8852	0.0	1	2.0	1.0	0.0	0.0	5.0
0.0	303.86313	90.48374	100.0	0	0.0	0.0	-0.019	0.0	96.8852	0.0	1	2.0	1.0	0.0	0.0	5.0
0.0	303.86313	90.48374	100.0	0	0.0	0.0	-0.021	0.0	96.53266	0.0	1	2.0	1.0	0.0	0.0	5.0
0.0	303.86313	90.48374	100.0	0	0.0	0.0	-0.023	0.0	95.848885	0.0	1	2.0	1.0	0.0	0.0	5.0
0.0	303.86313	90.48374	100.0	0	0.0	0.0	-0.025	0.0	95.848885	0.0	1	2.0	1.0	0.0	0.0	5.0
0.0	303.86313	90.48374	100.0	0	0.0	0.0	-0.027	0.0	95.72873	0.0	1	2.0	1.0	0.0	0.0	5.0
0.0	303.86313	90.48374	100.0	0	0.0	0.0	-0.029	0.0	95.3608	0.0	1	2.0	1.0	0.0	0.0	5.0
0.0	303.86313	90.48374	100.0	0	0.0	0.0	-0.03	0.0	95.3608	0.0	1	2.0	1.0	0.0	0.0	5.0
0.0	303.86313	90.48374	100.0	0	0.0	0.0	-0.032	0.0	96.17257	0.0	1	2.0	1.0	0.0	0.0	5.0
0.0	303.86313	90.48374	100.0	0	0.0	0.0	-0.033	0.0	96.17257	0.0	1	2.0	1.0	0.0	0.0	5.0
0.0	303.86313	90.48374	100.0	0	0.0	0.0	-0.035	0.0	96.76478	0.0	1	2.0	1.0	0.0	0.0	5.0
0.0	303.86313	90.48374	100.0	0	0.0	0.0	-0.036	0.0	97.11879	0.0	1	2.0	1.0	0.0	0.0	5.0
0.0	303.86313	90.48374	100.0	0	0.0	0.0	-0.037	0.0	97.11879	0.0	1	2.0	1.0	0.0	0.0	5.0
0.0	303.86313	90.48374	100.0	0	0.0	0.0	-0.037	0.0	97.801384	0.0	1	2.0	1.0	0.0	0.0	5.0
0.0	303.86313	90.48374	100.0	0	0.0	0.0	-0.038	0.0	97.2079	0.0	1	2.0	1.0	0.0	0.0	5.0
0.0	303.86313	90.48374	100.0	0	0.0	0.0	-0.039	0.0	97.2079	0.0	1	2.0	1.0	0.0	0.0	5.0
0.0	303.86313	90.48374	100.0	0	0.0	0.0	-0.039	0.0	97.474556	0.0	1	2.0	1.0	0.0	0.0	5.0
0.0	303.86313	90.48374	100.0	0	0.0	0.0	-0.039	0.0	97.474556	0.0	1	2.0	1.0	0.0	0.0	5.0
0.0	303.86313	90.48374	100.0	0	0.0	0.0	-0.039	0.0	97.03475	0.0	1	2.0	1.0	0.0	0.0	5.0
0.0	303.86313	90.48374	100.0	0	0.0	0.0	-0.039	0.0	97.16655	0.0	1	2.0	1.0	0.0	0.0	5.0
0.0	303.86313	90.48374	100.0	0	0.0	0.0	-0.038	0.0	97.16655	0.0	1	2.0	1.0	0.0	0.0	5.0
0.0	303.86313	90.48374	100.0	0	0.0	0.0	-0.038	0.0	96.88338	0.0	1	2.0	1.0	1.0	0.0	5.0
0.0	303.86313	90.48374	100.0	0	0.0	0.0	-0.037	0.0	97.25422	0.0	1	2.0	1.0	2.0	0.0	5.0
0.0	303.86313	90.48374	100.0	0	0.0	0.0	-0.035	0.0	97.25422	0.0	1	2.0	1.0	2.0	0.0	5.0
-5477.04	394.34686	90.48374	100.0	0	0.0	0.0	-0.034	0.0	96.992065	0.0	1	2.0	1.0	3.0	0.0	5.0
-5477.04	394.34686	90.48374	100.0	0	0.0	0.0	-0.033	0.0	96.992065	0.0	1	2.0	1.0	3.0	0.0	5.0
-5477.04	394.34686	90.48374	100.0	0	0.0	0.0	-0.032	0.0	97.641136	0.0	1	2.0	1.0	3.0	0.0	5.0
-5477.04	394.34686	90.48374	100.0	0	0.0	0.0	-0.03	0.0	97.1853	0.0	1	2.0	1.0	3.0	0.0	5.0
-5477.04	394.34686	90.48374	100.0	0	0.0	0.0	-0.028	0.0	97.88004	-0.747	1	2.0	1.0	3.0	0.0	5.0
-5477.04	394.34686	90.48374	100.0	0	0.0	0.0	-0.026	0.0	97.52911	-0.747	1	2.0	1.0	3.0	0.0	5.0
-5477.04	394.34686	90.48374	100.0	0	0.0	0.0	-0.025	0.0	97.64728	-1.082	1	2.0	1.0	3.0	0.0	5.0
-5477.04	394.34686	90.48374	100.0	0	0.0	0.0	-0.023	0.0	97.07354	-1.082	1	2.0	1.0	3.0	0.0	5.0
-5477.04	394.34686	90.48374	100.0	0	0.0	0.0	-0.021	0.0	96.9293	-1.682	1	2.0	1.0	3.0	0.0	5.0
-5477.04	394.34686	90.48374	100.0	0	0.0	0.0	-0.019	0.0	96.9293	-1.952	1	2.0	1.0	3.0	0.0	5.0
-5477.04	394.34686	90.48374	100.0	0	0.0	0.0	-0.016	0.0	97.231026	-1.952	1	2.0	1.0	3.0	0.0	5.0
-5477.04	394.34686	90.48374	100.0	0	0.0	0.0	-0.014	0.0	96.96332	-2.433	1	2.0	1.0	3.0	0.0	5.0
-5477.04	394.34686	90.48374	100.0	0	0.0	0.0	-0.012	0.0	96.96332	-2.648	1	2.0	1.0	3.0	0.0	5.0
-5477.04	394.34686	90.48374	100.0	0	0.0	0.0	-0.009	0.0	98.27637	-2.648	1	2.0	1.0	3.0	0.0	5.0
-5477.04	394.34686	90.48374	100.0	0	0.0	0.0	-0.007	0.0	97.98511	-3.036	1	2.0	1.0	5.0	0.0	5.0
-5477.04	394.34686	90.48374	100.0	0	0.0	0.0	-0.004	0.0	97.98511	-3.036	1	2.0	1.0	5.0	0.0	5.0
-5477.04	394.34686	90.48374	100.0	0	0.0	0.0	-0.001	0.0	98.16345	-3.369	1	2.0	1.0	5.0	0.0	5.0
-5477.04	394.34686	90.48374	100.0	0	0.0	0.0	0.001	0.0	98.16345	-3.518	1	2.0	1.0	5.0	0.0	5.0
-5477.04	394.34686	90.48374	100.0	0	0.0	0.0	0.004	0.0	97.64111	-3.518	1	2.0	1.0	5.0	0.0	5.0
-5477.04	394.34686	90.48374	100.0	0	0.0	0.0	0.007	0.0	97.768524	-3.787	1	2.0	1.0	5.0	0.0	5.0
-5477.04	394.34686	90.48374	100.0	0	0.0	0.0	0.01	0.0	97.768524	-3.906	1	2.0	1.0	5.0	0.0	5.0
-5477.04	394.34686	90.48374	100.0	0	0.0	0.0	0.013	0.0	99.16639	-3.906	1	2.0	1.0	5.0	0.0	5.0
-5477.04	394.34686	90.48374	100.0	0	0.0	0.0	0.016	0.0	98.48242	-4.121	1	2.0	1.0	5.0	0.0	5.0
-5477.04	394.34686	90.48374	100.0	0	0.0	0.0	0.02	0.0	98.48242	-4.121	1	2.0	1.0	5.0	0.0	5.0
-5477.04	394.34686	90.48374	100.0	0	0.0	0.0	0.023	0.0	98.67968	-4.307	1	2.0	1.0	5.0	0.0	5.0
-5477.04	394.34686	90.48374	100.0	0	0.0	0.0	0.027	0.0	98.67968	-4.39	1	2.0	1.0	5.0	0.0	5.0
-5477.04	394.34686	90.48374	100.0	0	0.0	0.0	0.03	0.0	98.6928	-4.39	1	2.0	1.0	5.0	0.0	5.0
-5477.04	394.34686	90.48374	100.0	0	0.0	0.0	0.033	0.0	98.920006	-4.539	1	2.0	1.0	5.0	0.0	5.0
-5477.04	394.34686	90.48374	100.0	0	0.0	0.0	0.037	0.0	98.920006	-4.606	1	2.0	1.0	5.0	0.0	5.0
-5477.04	394.34686	90.48374	100.0	0	0.0	0.0	0.04	0.0	97.81349	-4.606	1	2.0	1.0	5.0	0.0	5.0
-5477.04	394.34686	90.48374	100.0	0	0.0	0.0	0.044	0.0	96.73579	-4.726	1	2.0	1.0	5.0	0.0	5.0
-5477.04	394.34686	90.48374	100.0	0	0.0	0.0	0.047	0.0	97.26823	-4.726	1	2.0	1.0	5.0	0.0	5.0
-5477.04	394.34686	90.48374	100.0	0	0.0	0.0	0.051	0.0	96.56131	-4.779	1	2.0	1.0	5.0	0.0	5.0
-5477.04	394.34686	90.48374	100.0	0	0.0	0.0	0.054	0.0	96.19254	-4.875	1	2.0	1.0	5.0	0.0	5.0
-5477.04	394.34686	90.48374	100.0	0	0.0	0.0	0.057	0.0	95.554886	-4.875	1	2.0	1.0	5.0	0.0	5.0
-5477.04	394.34686	90.48374	100.0	0	0.0	0.0	0.061	0.0	95.40816	-4.918	1	2.0	1.0	5.0	0.0	5.0
-5477.04	394.34686	90.48374	100.0	0	0.0	0.0	0.064	0.0	95.40816	-4.958	1	2.0	1.0	5.0	0.0	5.0
-5477.04	394.34686	90.48374	100.0	0	0.0	0.0	0.068	0.0	96.95709	-4.958	1	2.0	1.0	5.0	0.0	5.0
-5477.04	394.34686	90.48374	100.0	0	0.0	0.0	0.071	0.0	96.95709	-5.03	1	2.0	1.0	5.0	0.0	5.0
-5477.04	394.34686	90.48374	100.0	0	0.0	0.0	0.074	0.0	97.504036	-5.03	1	2.0	1.0	5.0	0.0	5.0
-5477.04	394.34686	90.48374	100.0	0	0.0	0.0	0.078	0.0	98.72693	-5.092	1	2.0	1.0	5.0	0.0	5.0
-5477.04	394.34686	90.48374	100.0	0	0.0	0.0	0.081	0.0	98.72693	-5.119	1	2.0	1.0	5.0	0.0	5.0
-5477.04	394.34686	90.48374	100.0	0	0.0	0.0	0.084	0.0	96.989235	-5.119	1	2.0	1.0	5.0	0.0	5.0
-5477.04	394.34686	90.48374	100.0	0	0.0	0.0	0.087	0.0	96.45167	-5.169	1	2.0	1.0	5.0	0.0	5.0
-5477.04	394.34686	90.48374	100.0	0	0.0	0.0	0.09	0.0	96.45167	-5.191	1	2.0	1.0	5.0	0.0	5.0
-5477.04	394.34686	90.48374	100.0	0	0.0	0.0	0.093	0.0	96.35266	-5.191	1	2.0	1.0	5.0	0.0	5.0
-5477.04	394.34686	90.48374	100.0	0	0.0	0.0	0.096	0.0	96.35266	-5.231	1	2.0	1.0	5.0	0.0	5.0
-5477.04	394.34686	90.48374	100.0	0	0.0	0.0	0.099	0.0	96.593834	-5.231	1	2.0	1.0	5.0	0.0	5.0
-5477.04	394.34686	90.48374	100.0	1	0.0	0.0	0.102	0.0	96.42443	-5.265	1	2.0	1.0	5.0	0.0	5.0
-5477.04	394.34686	90.48374	100.0	1	0.0	0.0	0.105	0.0	96.42443	-5.281	1	2.0	1.0	5.0	0.0	5.0
-5477.04	394.34686	90.48374	100.0	1	0.0	0.0	0.107	0.0	96.81276	-5.281	1	2.0	1.0	5.0	0.0	5.0
-5477.04	394.34686	90.48374	100.0	1	0.0	0.0	0.11	0.0	96.92827	-5.308	1	2.0	1.0	5.0	0.0	5.0
-5477.04	394.34686	90.48374	100.0	1	0.0	0.0	0.113	0.0	96.92827	-5.321	1	2.0	1.0	5.0	0.0	5.0
-5477.04	394.34686	90.48374	100.0	1	0.0	0.0	0.116	0.0	98.029945	-5.321	1	2.0	1.0	5.0	0.0	5.0
-5477.04	394.34686	90.48374	100.0	1	0.0	0.0	0.119	0.0	98.029945	-5.343	1	2.0	1.0	5.0	0.0	5.0
-5477.04	394.34686	90.48374	100.0	1	0.0	0.0	0.121	0.0	97.29392	-5.343	1	2.0	1.0	5.0	0.0	5.0
-5477.04	394.34686	90.48374	100.0	1	0.0	0.0	0.124	0.0	96.65015	-5.363	1	2.0	1.0	5.0	0.0	5.0
-5477.04	394.34686	90.48374	100.0	1	0.0	0.0	0.127	0.0	96.65015	-5.371	1	2.0	1.0	5.0	0.0	5.0
-5477.04	394.34686	90.48374	100.0	1	0.0	0.0	0.13	0.0	96.77755	-5.371	1	2.0	1.0	5.0	0.0	5.0
-5477.04	394.34686	90.48374	100.0	1	0.0	0.0	0.132	0.0	95.92508	-5.386	1	2.0	1.0	5.0	0.0	5.0
-5477.04	394.34686	90.48374	100.0	1	0.0	0.0	0.135	0.0	95.92508	-5.393	1	2.0	1.0	5.0	0.0	5.0
-5477.04	394.34686	90.48374	100.0	1	0.0	0.0	0.138	0.0	96.43579	-5.393	1	2.0	1.0	5.0	0.0	5.0
-5477.04	394.34686	90.48374	100.0	1	0.0	0.0	0.14	0.0	96.43579	-5.405	1	2.0	1.0	5.0	0.0	5.0
-5477.04	394.34686	90.48374	100.0	1	0.0	0.0	0.143	0.0	96.67617	-5.405	1	2.0	1.0	5.0	0.0	5.0
-5477.04	394.34686	90.48374	100.0	1	0.0	0.0	0.146	0.0	97.01542	-5.411	1	2.0	1.0	5.0	0.0	5.0
-5477.04	394.34686	90.48374	100.0	1	0.0	0.0	0.148	0.0	97.01542	-5.422	1	2.0	1.0	5.0	0.0	5.0
-5477.04	394.34686	90.48374	100.0	1	0.0	0.0	0.151	0.0	97.24284	-5.422	1	2.0	1.0	5.0	0.0	5.0
-5477.04	394.34686	90.48374	100.0	1	0.0	0.0	0.153	0.0	96.10009	-5.425	1	2.0	1.0	6.0	0.0	5.0
-5477.04	394.34686	90.48374	100.0	1	0.0	0.0	0.156	0.0	96.10009	-5.433	1	2.0	1.0	6.0	0.0	5.0
-5477.04	394.34686	86.0708	100.0	0	0.0	0.0	0.158	0.0	95.9331	-5.433	1	2.0	1.0	7.0	0.0	6.0
-5477.04	394.34686	86.0708	100.0	0	0.0	0.0	0.16	0.0	95.9331	-5.437	1	2.0	1.0	7.0	0.0	6.0
0.0	394.34686	86.0708	100.0	0	0.0	0.0	0.163	0.0	95.83533	-5.437	1	2.0	1.0	0.0	0.0	6.0
0.0	394.34686	86.0708	100.0	0	0.0	0.0	0.165	0.0	96.208786	-5.441	1	2.0	1.0	0.0	0.0	6.0
0.0	394.34686	86.0708	100.0	0	0.0	0.0	0.167	0.0	96.208786	-5.058	1	2.0	1.0	0.0	0.0	6.0
0.0	394.34686	86.0708	100.0	0	0.0	0.0	0.169	0.0	95.591736	-5.058	1	2.0	1.0	0.0	0.0	6.0
0.0	394.34686	86.0708	100.0	0	0.0	0.0	0.172	0.0	95.730415	-4.368	1	2.0	1.0	0.0	0.0	6.0
0.0	394.34686	86.0708	100.0	0	0.0	0.0	0.174	0.0	95.730415	-4.368	1	2.0	1.0	0.0	0.0	6.0
0.0	394.34686	86.0708	100.0	0	0.0	0.0	0.176	0.0	93.51403	-4.059	1	2.0	1.0	0.0	0.0	6.0
0.0	394.34686	86.0708	100.0	0	0.0	0.0	0.178	0.0	93.51403	-3.772	1	2.0	1.0	0.0	0.0	6.0
0.0	394.34686	86.0708	100.0	0	0.0	0.0	0.179	0.0	96.17458	-3.505	1	2.0	1.0	0.0	0.0	6.0
0.0	394.34686	86.0708	100.0	0	0.0	0.0	0.181	0.0	96.62975	-3.257	1	2.0	1.0	0.0	0.0	6.0
0.0	394.34686	86.0708	100.0	0	0.0	0.0	0.183	0.0	97.02529	-2.813	1	2.0	1.0	0.0	0.0	6.0
0.0	394.34686	86.0708	100.0	0	0.0	0.0	0.185	0.0	96.8936	-2.813	1	2.0	1.0	0.0	0.0	6.0
0.0	394.34686	86.0708	100.0	0	0.0	0.0	0.186	0.0	97.06279	-2.614	1	2.0	1.0	0.0	0.0	6.0
0.0	394.34686	86.0708	100.0	0	0.0	0.0	0.187	0.0	97.06279	-2.257	1	2.0	1.0	0.0	0.0	6.0
0.0	394.34686	86.0708	100.0	0	0.0	0.0	0.188	0.0	98.120674	-2.257	1	2.0	1.0	0.0	0.0	6.0
0.0	394.34686	86.0708	100.0	0	0.0	0.0	0.189	0.0	98.120674	-2.097	1	2.0	1.0	0.0	0.0	6.0
0.0	394.34686	86.0708	100.0	0	0.0	0.0	0.19	0.0	97.344444	-2.097	1	2.0	1.0	0.0	0.0	6.0
0.0	394.34686	86.0708	100.0	0	0.0	0.0	0.19	0.0	96.800995	-1.811	1	2.0	1.0	0.0	0.0	6.0
0.0	394.34686	86.0708	100.0	0	0.0	0.0	0.19	0.0	96.800995	-1.564	1	2.0	1.0	0.0	0.0	6.0
0.0	394.34686	86.0708	100.0	0	0.0	0.0	0.191	0.0	97.48454	-1.564	1	2.0	1.0	0.0	0.0	6.0
0.0	394.34686	86.0708	100.0	0	0.0	0.0	0.191	0.0	97.65851	-1.453	1	2.0	1.0	0.0	0.0	6.0
0.0	394.34686	86.0708	100.0	0	0.0	0.0	0.191	0.0	97.65851	-1.255	1	2.0	1.0	0.0	0.0	6.0
0.0	394.34686	86.0708	100.0	0	0.0	0.0	0.191	0.0	97.4776	-1.255	1	2.0	1.0	0.0	0.0	6.0
0.0	394.34686	86.0708	100.0	0	0.0	0.0	0.191	0.0	97.4776	-1.166	1	2.0	1.0	0.0	0.0	6.0
0.0	394.34686	86.0708	100.0	0	0.0	0.0	0.19	0.0	97.636375	-1.166	1	2.0	1.0	0.0	0.0	6.0
0.0	394.34686	86.0708	100.0	0	0.0	0.0	0.19	0.0	97.27534	-1.007	1	2.0	1.0	8.0	0.0	6.0
0.0	394.34686	86.0708	100.0	0	0.0	0.0	0.19	0.0	97.27534	-0.935	1	2.0	1.0	8.0	0.0	6.0
0.0	394.34686	86.0708	100.0	0	0.0	0.0	0.189	1.0	96.04409	-0.935	1	2.0	1.0	9.0	0.0	6.0
0.0	394.34686	86.0708	100.0	0	0.0	0.0	0.188	1.0	96.450584	-0.808	1	2.0	1.0	10.0	0.0	6.0
8333.334	600.0	86.0708	100.0	0	0.0	0.0	0.188	1.0	96.450584	-0.808	1	2.0	1.0	10.0	0.0	6.0
8333.334	600.0	86.0708	100.0	0	0.0	0.0	0.187	1.0	95.54857	-0.75	1	2.0	1.0	10.0	0.0	6.0
8333.334	600.0	86.0708	100.0	0	0.0	0.0	0.186	1.0	95.54857	-0.648	1	2.0	1.0	10.0	0.0	6.0
8333.334	600.0	86.0708	100.0	0	0.0	0.0	0.185	1.0	95.83986	-0.648	1	2.0	1.0	10.0	0.0	6.0
8333.334	600.0	86.0708	100.0	0	0.0	0.0	0.184	1.0	96.17718	-0.012	1	2.0	1.0	10.0	0.0	6.0
8333.334	600.0	86.0708	100.0	0	0.0	0.0	0.183	1.0	96.17718	1.125	1	2.0	1.0	10.0	0.0	6.0
8333.334	600.0	86.0708	100.0	0	0.0	0.0	0.182	1.0	96.9636	1.125	1	2.0	1.0	10.0	0.0	6.0
8333.334	600.0	86.0708	100.0	0	0.0	0.0	0.182	1.0	96.374146	1.635	1	2.0	1.0	10.0	0.0	6.0
8333.334	600.0	86.0708	100.0	0	0.0	0.0	0.181	1.0	96.374146	2.55	1	2.0	1.0	10.0	0.0	6.0
8333.334	600.0	86.0708	100.0	0	0.0	0.0	0.179	1.0	96.61424	2.55	1	2.0	1.0	10.0	0.0	6.0
8333.334	600.0	86.0708	100.0	0	0.0	0.0	0.178	1.0	96.61424	3.341	1	2.0	1.0	10.0	0.0	6.0
8333.334	600.0	86.0708	100.0	0	0.0	0.0	0.177	1.0	96.43042	3.341	1	2.0	1.0	10.0	0.0	6.0
8333.334	600.0	86.0708	100.0	0	0.0	0.0	0.176	1.0	95.96662	3.694	1	2.0	1.0	10.0	0.0	6.0
8333.334	600.0	86.0708	100.0	0	0.0	0.0	0.175	1.0	95.96662	4.328	1	2.0	1.0	10.0	0.0	6.0
8333.334	600.0	86.0708	100.0	0	0.0	0.0	0.174	1.0	96.79174	4.328	1	2.0	1.0	10.0	0.0	6.0
8333.334	600.0	86.0708	100.0	0	0.0	0.0	0.173	1.0	96.658615	4.613	1	2.0	1.0	10.0	0.0	6.0
8333.334	600.0	86.0708	100.0	0	0.0	0.0	0.172	1.0	96.81232	5.121	1	2.0	1.0	10.0	0.0	6.0
8333.334	600.0	86.0708	100.0	0	0.0	0.0	0.171	1.0	97.518585	5.121	1	2.0	1.0	10.0	0.0	6.0
8333.334	600.0	86.0708	100.0	0	0.0	0.0	0.17	1.0	97.518585	5.35	1	2.0	1.0	10.0	0.0	6.0
8333.334	600.0	86.0708	100.0	0	0.0	0.0	0.168	1.0	97.93428	5.35	1	2.0	1.0	10.0	0.0	6.0
8333.334	600.0	86.0708	100.0	0	0.0	0.0	0.167	1.0	97.735245	5.758	1	2.0	1.0	10.0	0.0	6.0
8333.334	600.0	86.0708	100.0	0	0.0	0.0	0.166	1.0	97.735245	5.941	1	2.0	1.0	10.0	0.0	6.0
8333.334	600.0	86.0708	100.0	0	0.0	0.0	0.164	1.0	96.67083	5.941	1	2.0	1.0	10.0	0.0	6.0
8333.334	600.0	86.0708	100.0	0	0.0	0.0	0.163	1.0	96.654144	6.269	1	2.0	1.0	10.0	0.0	6.0
8333.334	600.0	86.0708	100.0	0	0.0	0.0	0.162	1.0	96.654144	6.269	1	2.0	1.0	10.0	0.0	6.0
8333.334	600.0	86.0708	100.0	0	0.0	0.0	0.16	1.0	96.98831	6.416	1	2.0	1.0	10.0	0.0	6.0
8333.334	600.0	86.0708	100.0	0	0.0	0.0	0.159	1.0	96.98831	6.678	1	2.0	1.0	10.0	0.0	6.0
8333.334	600.0	86.0708	100.0	0	0.0	0.0	0.157	1.0	97.27473	6.678	1	2.0	1.0	10.0	0.0	6.0
8333.334	600.0	86.0708	100.0	0	0.0	0.0	0.156	1.0	96.91501	6.906	1	2.0	1.0	10.0	0.0	6.0
8333.334	600.0	86.0708	100.0	0	0.0	0.0	0.154	1.0	96.91501	7.008	1	2.0	1.0	10.0	0.0	6.0
8333.334	600.0	86.0708	100.0	0	0.0	0.0	0.152	1.0	97.09657	7.008	1	2.0	1.0	12.0	0.0	6.0
8333.334	600.0	86.0708	100.0	0	0.0	0.0	0.15	1.0	96.82595	7.189	1	2.0	1.0	12.0	0.0	6.0
8333.334	600.0	86.0708	100.0	0	0.0	0.0	0.148	1.0	96.82595	7.271	1	2.0	1.0	12.0	0.0	6.0
8333.334	600.0	86.0708	100.0	0	0.0	0.0	0.147	1.0	98.30525	7.271	1	2.0	1.0	12.0	0.0	6.0
8333.334	600.0	86.0708	100.0	0	0.0	0.0	0.145	1.0	98.30525	7.418	1	2.0	1.0	12.0	0.0	6.0
8333.334	600.0	86.0708	100.0	0	0.0	0.0	0.143	1.0	97.635475	7.418	1	2.0	1.0	12.0	0.0	6.0
8333.334	600.0	86.0708	100.0	0	0.0	0.0	0.141	1.0	97.88426	7.543	1	2.0	1.0	12.0	0.0	6.0
8333.334	600.0	86.0708	100.0	0	0.0	0.0	0.139	1.0	97.88426	7.6	1	2.0	1.0	12.0	0.0	6.0
8333.334	600.0	86.0708	100.0	0	0.0	0.0	0.137	1.0	98.24718	7.6	1	2.0	1.0	12.0	0.0	6.0
8333.334	600.0	86.0708	100.0	0	0.0	0.0	0.135	1.0	97.37846	7.701	1	2.0	1.0	12.0	0.0	6.0
8333.334	600.0	86.0708	100.0	0	0.0	0.0	0.133	1.0	97.37846	7.701	1	2.0	1.0	12.0	0.0	6.0
8333.334	600.0	86.0708	100.0	0	0.0	0.0	0.131	1.0	98.03928	7.747	1	2.0	1.0	12.0	0.0	6.0
8333.334	600.0	86.0708	100.0	0	0.0	0.0	0.128	1.0	98.03928	7.829	1	2.0	1.0	12.0	0.0	6.0
8333.334	600.0	86.0708	100.0	0	0.0	0.0	0.126	1.0	98.28905	7.829	1	2.0	1.0	12.0	0.0	6.0
8333.334	600.0	86.0708	100.0	0	0.0	0.0	0.124	1.0	98.56029	7.898	1	2.0	1.0	12.0	0.0	6.0
8333.334	600.0	86.0708	100.0	0	0.0	0.0	0.122	1.0	98.56029	7.931	1	2.0	1.0	12.0	0.0	6.0
8333.334	600.0	86.0708	100.0	0	0.0	0.0	0.119	1.0	99.583466	7.931	1	2.0	1.0	12.0	0.0	6.0
8333.334	600.0	86.0708	100.0	0	0.0	0.0	0.117	1.0	98.05281	7.987	1	2.0	1.0	12.0	0.0	6.0
8333.334	600.0	86.0708	100.0	0	0.0	0.0	0.114	1.0	98.05281	8.012	1	2.0	1.0	12.0	0.0	6.0
8333.334	600.0	86.0708	100.0	0	0.0	0.0	0.112	1.0	100.556656	8.012	1	2.0	1.0	12.0	0.0	6.0
8333.334	600.0	86.0708	100.0	0	0.0	0.0	0.11	1.0	99.812126	8.057	1	2.0	1.0	12.0	0.0	6.0
8333.334	600.0	86.0708	100.0	0	0.0	0.0	0.107	1.0	99.308975	8.057	1	2.0	1.0	12.0	0.0	6.0
8333.334	600.0	86.0708	100.0	0	0.0	0.0	0.105	1.0	98.80432	8.096	1	2.0	1.0	12.0	0.0	6.0
8333.334	600.0	86.0708	100.0	0	0.0	0.0	0.102	1.0	98.80432	8.113	1	2.0	1.0	12.0	0.0	6.0
8333.334	600.0	86.0708	100.0	0	0.0	0.0	0.099	1.0	99.092255	8.113	1	2.0	1.0	12.0	0.0	6.0
8333.334	600.0	86.0708	100.0	0	0.0	0.0	0.097	1.0	99.02217	8.145	1	2.0	1.0	12.0	0.0	6.0
8333.334	600.0	86.0708	100.0	0	0.0	0.0	0.094	1.0	99.02217	8.159	1	2.0	1.0	12.0	0.0	6.0
8333.334	600.0	86.0708	100.0	0	0.0	0.0	0.092	1.0	98.843956	8.159	1	2.0	1.0	12.0	0.0	6.0
8333.334	600.0	86.0708	100.0	0	0.0	0.0	0.089	1.0	98.843956	8.185	1	2.0	1.0	12.0	0.0	6.0
8333.334	600.0	86.0708	100.0	0	0.0	0.0	0.087	1.0	98.31939	8.185	1	2.0	1.0	12.0	0.0	6.0
8333.334	600.0	86.0708	100.0	0	0.0	0.0	0.084	1.0	98.79606	8.195	1	2.0	1.0	12.0	0.0	6.0
8333.334	600.0	86.0708	100.0	0	0.0	0.0	0.082	1.0	98.79606	8.215	1	2.0	1.0	12.0	0.0	6.0
8333.334	600.0	86.0708	100.0	0	0.0	0.0	0.079	1.0	97.88392	8.215	1	2.0	1.0	12.0	0.0	6.0
8333.334	600.0	86.0708	100.0	0	0.0	0.0	0.076	1.0	98.13221	8.225	1	2.0	1.0	12.0	0.0	6.0
8333.334	600.0	86.0708	100.0	0	0.0	0.0	0.074	1.0	97.72353	8.225	1	2.0	1.0	12.0	0.0	6.0
8333.334	600.0	86.0708	100.0	0	0.0	0.0	0.071	1.0	97.547264	8.242	1	2.0	1.0	12.0	0.0	6.0
8333.334	600.0	86.0708	100.0	0	0.0	0.0	0.068	1.0	97.547264	8.248	1	2.0	1.0	12.0	0.0	6.0
8333.334	600.0	86.0708	100.0	1	0.0	0.0	0.065	1.0	97.63385	8.248	1	2.0	1.0	12.0	0.0	6.0
8333.334	600.0	86.0708	100.0	1	0.0	0.0	0.063	1.0	97.44264	8.261	1	2.0	1.0	12.0	0.0	6.0
8333.334	600.0	86.0708	100.0	1	0.0	0.0	0.06	1.0	97.44264	8.267	1	2.0	1.0	12.0	0.0	6.0
8333.334	600.0	86.0708	100.0	1	0.0	0.0	0.057	1.0	97.53671	8.267	1	2.0	1.0	12.0	0.0	6.0
8333.334	600.0	86.0708	100.0	1	0.0	0.0	0.054	1.0	96.9116	8.278	1	2.0	1.0	12.0	0.0	6.0
8333.334	600.0	86.0708	100.0	1	0.0	0.0	0.051	1.0	96.9116	8.282	1	2.0	1.0	12.0	0.0	6.0
8333.334	600.0	86.0708	100.0	1	0.0	0.0	0.049	1.0	96.737335	8.282	1	2.0	1.0	12.0	0.0	6.0
8333.334	600.0	86.0708	100.0	1	0.0	0.0	0.046	1.0	96.737335	8.29	1	2.0	1.0	12.0	0.0	6.0
8333.334	600.0	86.0708	100.0	1	0.0	0.0	0.043	1.0	96.358246	8.29	1	2.0	1.0	12.0	0.0	6.0
8333.334	600.0	86.0708	100.0	1	0.0	0.0	0.04	1.0	96.72293	8.297	1	2.0	1.0	12.0	0.0	6.0
8333.334	600.0	86.0708	100.0	1	0.0	0.0	0.038	1.0	96.72293	8.301	1	2.0	1.0	12.0	0.0	6.0
8333.334	600.0	86.0708	100.0	1	0.0	0.0	0.035	1.0	96.65753	8.301	1	2.0	1.0	12.0	0.0	6.0
8333.334	600.0	86.0708	100.0	1	0.0	0.0	0.032	1.0	97.41562	8.307	1	2.0	1.0	12.0	0.0	6.0
8333.334	600.0	86.0708	100.0	1	0.0	0.0	0.029	1.0	97.41562	8.309	1	2.0	1.0	12.0	0.0	6.0
8333.334	600.0	86.0708	100.0	1	0.0	0.0	0.026	1.0	97.6485	8.309	1	2.0	1.0	12.0	0.0	6.0
8333.334	600.0	86.0708	100.0	1	0.0	0.0	0.024	1.0	97.6485	8.314	1	2.0	1.0	12.0	0.0	6.0
8333.334	600.0	86.0708	100.0	1	0.0	0.0	0.021	1.0	97.2963	8.314	1	2.0	1.0	12.0	0.0	6.0
8333.334	600.0	86.0708	100.0	1	0.0	0.0	0.018	1.0	96.53145	8.318	1	2.0	1.0	12.0	0.0	6.0
8333.334	600.0	86.0708	100.0	1	0.0	0.0	0.016	1.0	96.53145	8.32	1	2.0	1.0	12.0	0.0	6.0
8333.334	600.0	86.0708	100.0	1	0.0	0.0	0.013	1.0	95.31242	8.32	1	2.0	1.0	12.0	0.0	6.0
8333.334	600.0	86.0708	100.0	1	0.0	0.0	0.01	1.0	94.79394	8.322	1	2.0	1.0	12.0	0.0	6.0
8333.334	600.0	86.0708	100.0	1	0.0	0.0	0.008	1.0	94.79394	8.322	1	2.0	1.0	12.0	0.0	6.0
8333.334	600.0	86.0708	100.0	1	0.0	0.0	0.005	1.0	94.79034	8.325	1	2.0	1.0	12.0	0.0	6.0
8333.334	600.0	86.0708	100.0	1	0.0	0.0	0.003	1.0	94.79034	8.326	1	2.0	1.0	12.0	0.0	6.0
8333.334	600.0	86.0708	100.0	1	0.0	0.0	0.001	1.0	95.310486	8.326	1	2.0	1.0	12.0	0.0	6.0
8333.334	600.0	86.0708	100.0	1	0.0	0.0	-0.001	1.0	96.115	8.328	1	2.0	1.0	12.0	0.0	6.0
8333.334	600.0	86.0708	100.0	1	0.0	0.0	-0.003	1.0	96.115	8.33	1	2.0	1.0	12.0	0.0	6.0
8333.334	600.0	86.0708	100.0	1	0.0	0.0	-0.006	1.0	97.308846	8.33	1	2.0	1.0	12.0	0.0	6.0
8333.334	600.0	86.0708	100.0	1	0.0	0.0	-0.008	1.0	97.4759	8.332	1	2.0	1.0	12.0	0.0	6.0
8333.334	600.0	86.0708	100.0	1	0.0	0.0	-0.01	1.0	97.4759	8.333	1	2.0	1.0	12.0	0.0	6.0
8333.334	600.0	86.0708	100.0	0	0.0	0.0	-0.012	1.0	97.81817	8.333	1	2.0	2.0	14.0	1.0	6.0
8333.334	600.0	86.0708	100.0	0	0.0	0.0	-0.014	1.0	97.81817	8.333	1	2.0	2.0	14.0	1.0	6.0
0.0	600.0	86.0708	100.0	0	0.0	0.0	-0.015	1.0	97.46983	8.333	1	2.0	2.0	0.0	1.0	6.0
0.0	600.0	86.0708	100.0	0	0.0	0.0	-0.017	1.0	97.1895	8.335	1	2.0	2.0	0.0	1.0	6.0
0.0	600.0	86.0708	100.0	0	0.0	0.0	-0.018	1.0	97.1895	8.335	1	2.0	2.0	0.0	1.0	6.0
0.0	600.0	86.0708	100.0	0	0.0	0.0	-0.02	1.0	97.43064	8.335	1	2.0	2.0	0.0	1.0	6.0
0.0	600.0	86.0708	100.0	0	0.0	0.0	-0.021	1.0	96.721954	7.199	1	2.0	2.0	0.0	1.0	6.0
0.0	600.0	86.0708	100.0	0	0.0	0.0	-0.023	1.0	96.721954	7.199	1	2.0	2.0	0.0	1.0	6.0
0.0	600.0	86.0708	100.0	0	0.0	0.0	-0.024	1.0	97.44011	6.69	1	2.0	2.0	0.0	1.0	6.0
0.0	600.0	86.0708	100.0	0	0.0	0.0	-0.025	1.0	97.44011	5.778	1	2.0	2.0	0.0	1.0	6.0
0.0	600.0	86.0708	100.0	0	0.0	0.0	-0.026	1.0	97.31689	5.778	1	2.0	2.0	0.0	1.0	6.0
0.0	600.0	86.0708	100.0	0	0.0	0.0	-0.027	1.0	98.415726	5.369	1	2.0	2.0	0.0	1.0	6.0
0.0	600.0	86.0708	100.0	0	0.0	0.0	-0.028	1.0	98.415726	4.637	1	2.0	2.0	0.0	1.0	6.0
0.0	600.0	86.0708	100.0	0	0.0	0.0	-0.029	1.0	98.48	4.637	1	2.0	2.0	0.0	1.0	6.0
0.0	600.0	86.0708	100.0	0	0.0	0.0	-0.029	1.0	98.17615	4.004	1	2.0	2.0	0.0	1.0	6.0
0.0	600.0	86.0708	100.0	0	0.0	0.0	-0.029	1.0	98.17615	4.004	1	2.0	2.0	0.0	1.0	6.0
0.0	600.0	86.0708	100.0	0	0.0	0.0	-0.03	1.0	98.39632	3.72	1	2.0	2.0	0.0	1.0	6.0
0.0	600.0	86.0708	100.0	0	0.0	0.0	-0.03	1.0	97.987236	3.212	1	2.0	2.0	0.0	1.0	6.0
0.0	600.0	86.0708	100.0	0	0.0	0.0	-0.03	1.0	98.390335	3.212	1	2.0	2.0	0.0	1.0	6.0
0.0	600.0	86.0708	100.0	0	0.0	0.0	-0.03	1.0	97.10216	2.985	1	2.0	2.0	0.0	1.0	6.0
0.0	600.0	86.0708	100.0	0	0.0	0.0	-0.029	1.0	97.10216	2.578	1	2.0	2.0	0.0	1.0	6.0
0.0	600.0	86.0708	100.0	0	0.0	0.0	-0.028	1.0	96.42738	2.578	1	2.0	2.0	1.0	1.0	6.0
0.0	600.0	86.0708	100.0	0	0.0	0.0	-0.027	1.0	96.6019	2.395	1	2.0	2.0	2.0	1.0	6.0
0.0	600.0	86.0708	100.0	0	0.0	0.0	-0.026	1.0	96.6019	2.068	1	2.0	2.0	2.0	1.0	6.0
-4281.6123	308.27606	86.0708	100.0	0	0.0	0.0	-0.024	1.0	96.51724	2.068	1	2.0	2.0	3.0	1.0	6.0
-4281.6123	308.27606	86.0708	100.0	0	0.0	0.0	-0.022	1.0	96.51724	1.922	1	2.0	2.0	3.0	1.0	6.0
-4281.6123	308.27606	86.0708	100.0	0	0.0	0.0	-0.02	1.0	97.66162	1.922	1	2.0	2.0	3.0	1.0	6.0
-4281.6123	308.27606	86.0708	100.0	0	0.0	0.0	-0.018	1.0	97.91702	1.66	1	2.0	2.0	3.0	1.0	6.0
-4281.6123	308.27606	86.0708	100.0	0	0.0	0.0	-0.016	1.0	97.91702	1.66	1	2.0	2.0	3.0	1.0	6.0
-4281.6123	308.27606	86.0708	100.0	0	0.0	0.0	-0.013	1.0	97.92697	0.848	1	2.0	2.0	3.0	1.0	6.0
-4281.6123	308.27606	86.0708	100.0	0	0.0	0.0	-0.01	1.0	97.17001	0.485	1	2.0	2.0	3.0	1.0	6.0
-4281.6123	308.27606	86.0708	100.0	0	0.0	0.0	-0.007	1.0	97.17001	0.485	1	2.0	2.0	3.0	1.0	6.0
-4281.6123	308.27606	86.0708	100.0	0	0.0	0.0	-0.004	1.0	97.31077	-0.163	1	2.0	2.0	5.0	1.0	6.0
-4281.6123	308.27606	86.0708	100.0	0	0.0	0.0	-0.001	1.0	97.31077	-0.454	1	2.0	2.0	5.0	1.0	6.0
-4281.6123	308.27606	86.0708	100.0	0	0.0	0.0	0.002	1.0	97.45807	-0.454	1	2.0	2.0	5.0	1.0	6.0
-4281.6123	308.27606	86.0708	100.0	0	0.0	0.0	0.005	1.0	97.44494	-0.977	1	2.0	2.0	5.0	1.0	6.0
-4281.6123	308.27606	86.0708	100.0	0	0.0	0.0	0.009	1.0	97.44494	-1.428	1	2.0	2.0	5.0	1.0	6.0
-4281.6123	308.27606	86.0708	100.0	0	0.0	0.0	0.012	1.0	97.59158	-1.428	1	2.0	2.0	5.0	1.0	6.0
-4281.6123	308.27606	86.0708	100.0	0	0.0	0.0	0.016	1.0	98.21202	-1.63	1	2.0	2.0	5.0	1.0	6.0
-4281.6123	308.27606	86.0708	100.0	0	0.0	0.0	0.02	1.0	98.21202	-1.63	1	2.0	2.0	5.0	1.0	6.0
-4281.6123	308.27606	86.0708	100.0	0	0.0	0.0	0.023	1.0	97.46379	-1.992	1	2.0	2.0	5.0	1.0	6.0
-4281.6123	308.27606	86.0708	100.0	0	0.0	0.0	0.027	1.0	97.46379	-2.155	1	2.0	2.0	5.0	1.0	6.0
-4281.6123	308.27606	86.0708	100.0	0	0.0	0.0	0.031	1.0	98.656	-2.155	1	2.0	2.0	5.0	1.0	6.0
-4281.6123	308.27606	86.0708	100.0	0	0.0	0.0	0.035	1.0	98.2399	-2.445	1	2.0	2.0	5.0	1.0	6.0
-4281.6123	308.27606	86.0708	100.0	0	0.0	0.0	0.039	1.0	98.2399	-2.575	1	2.0	2.0	5.0	1.0	6.0
-4281.6123	308.27606	86.0708	100.0	0	0.0	0.0	0.043	1.0	98.7291	-2.575	1	2.0	2.0	5.0	1.0	6.0
-4281.6123	308.27606	86.0708	100.0	0	0.0	0.0	0.047	1.0	98.15781	-2.809	1	2.0	2.0	5.0	1.0	6.0
-4281.6123	308.27606	86.0708	100.0	0	0.0	0.0	0.05	1.0	98.15781	-2.809	1	2.0	2.0	5.0	1.0	6.0
-4281.6123	308.27606	86.0708	100.0	0	0.0	0.0	0.054	1.0	97.52111	-3.01	1	2.0	2.0	5.0	1.0	6.0
-4281.6123	308.27606	86.0708	100.0	0	0.0	0.0	0.058	1.0	97.52111	-3.1	1	2.0	2.0	5.0	1.0	6.0
-4281.6123	308.27606	86.0708	100.0	0	0.0	0.0	0.061	1.0	97.56705	-3.1	1	2.0	2.0	5.0	1.0	6.0
-4281.6123	308.27606	86.0708	100.0	0	0.0	0.0	0.065	1.0	98.281906	-3.262	1	2.0	2.0	5.0	1.0	6.0
-4281.6123	308.27606	86.0708	100.0	0	0.0	0.0	0.068	1.0	98.281906	-3.334	1	2.0	2.0	5.0	1.0	6.0
-4281.6123	308.27606	86.0708	100.0	0	0.0	0.0	0.071	1.0	97.593285	-3.334	1	2.0	2.0	5.0	1.0	6.0
-4281.6123	308.27606	86.0708	100.0	0	0.0	0.0	0.075	1.0	96.92159	-3.464	1	2.0	2.0	5.0	1.0	6.0
-4281.6123	308.27606	86.0708	100.0	0	0.0	0.0	0.078	1.0	96.92159	-3.464	1	2.0	2.0	5.0	1.0	6.0
-4281.6123	308.27606	86.0708	100.0	0	0.0	0.0	0.081	1.0	97.14392	-3.522	1	2.0	2.0	5.0	1.0	6.0
-4281.6123	308.27606	86.0708	100.0	0	0.0	0.0	0.084	1.0	97.5178	-3.626	1	2.0	2.0	5.0	1.0	6.0
-4281.6123	308.27606	86.0708	100.0	0	0.0	0.0	0.087	1.0	97.48621	-3.626	1	2.0	2.0	5.0	1.0	6.0
-4281.6123	308.27606	86.0708	100.0	0	0.0	0.0	0.089	1.0	97.454926	-3.673	1	2.0	2.0	5.0	1.0	6.0
-4281.6123	308.27606	86.0708	100.0	0	0.0	0.0	0.092	1.0	97.454926	-3.756	1	2.0	2.0	5.0	1.0	6.0
-4281.6123	308.27606	86.0708	100.0	0	0.0	0.0	0.095	1.0	96.68394	-3.756	1	2.0	2.0	5.0	1.0	6.0
-4281.6123	308.27606	86.0708	100.0	0	0.0	0.0	0.097	1.0	96.2576	-3.794	1	2.0	2.0	5.0	1.0	6.0
-4281.6123	308.27606	86.0708	100.0	0	0.0	0.0	0.1	1.0	96.03963	-3.794	1	2.0	2.0	5.0	1.0	6.0
-4281.6123	308.27606	86.0708	100.0	0	0.0	0.0	0.102	1.0	96.59191	-3.861	1	2.0	2.0	5.0	1.0	6.0
-4281.6123	308.27606	86.0708	100.0	0	0.0	0.0	0.105	1.0	96.59191	-3.891	1	2.0	2.0	5.0	1.0	6.0
-4281.6123	308.27606	86.0708	100.0	0	0.0	0.0	0.108	1.0	97.970604	-3.891	1	2.0	2.0	5.0	1.0	6.0
-4281.6123	308.27606	86.0708	100.0	0	0.0	0.0	0.11	1.0	97.65852	-3.945	1	2.0	2.0	5.0	1.0	6.0
-4281.6123	308.27606	86.0708	100.0	0	0.0	0.0	0.112	1.0	97.65852	-3.991	1	2.0	2.0	5.0	1.0	6.0
-4281.6123	308.27606	86.0708	100.0	0	0.0	0.0	0.115	1.0	98.5161	-3.991	1	2.0	2.0	5.0	1.0	6.0
-4281.6123	308.27606	86.0708	100.0	0	0.0	0.0	0.117	1.0	98.20453	-4.012	1	2.0	2.0	5.0	1.0	6.0
-4281.6123	308.27606	86.0708	100.0	0	0.0	0.0	0.12	1.0	97.847664	-4.012	1	2.0	2.0	5.0	1.0	6.0
-4281.6123	308.27606	86.0708	100.0	0	0.0	0.0	0.122	1.0	97.60127	-4.049	1	2.0	2.0	5.0	1.0	6.0
-4281.6123	308.27606	86.0708	100.0	0	0.0	0.0	0.125	1.0	97.60127	-4.066	1	2.0	2.0	5.0	1.0	6.0
-4281.6123	308.27606	86.0708	100.0	0	0.0	0.0	0.127	1.0	97.22122	-4.066	1	2.0	2.0	5.0	1.0	6.0
-4281.6123	308.27606	86.0708	100.0	0	0.0	0.0	0.13	1.0	96.89231	-4.096	1	2.0	2.0	5.0	1.0	6.0
-4281.6123	308.27606	86.0708	100.0	0	0.0	0.0	0.132	1.0	96.89231	-4.109	1	2.0	2.0	5.0	1.0	6.0
-4281.6123	308.27606	86.0708	100.0	0	0.0	0.0	0.134	1.0	96.30008	-4.109	1	2.0	2.0	5.0	1.0	6.0
-4281.6123	308.27606	86.0708	100.0	0	0.0	0.0	0.137	1.0	96.70749	-4.133	1	2.0	2.0	5.0	1.0	6.0
-4281.6123	308.27606	86.0708	100.0	0	0.0	0.0	0.139	1.0	96.70749	-4.133	1	2.0	2.0	5.0	1.0	6.0
-4281.6123	308.27606	86.0708	100.0	0	0.0	0.0	0.142	1.0	97.962	-4.144	1	2.0	2.0	5.0	1.0	6.0
-4281.6123	308.27606	86.0708	100.0	0	0.0	0.0	0.145	1.0	97.962	-4.163	1	2.0	2.0	5.0	1.0	6.0
-4281.6123	308.27606	86.0708	100.0	0	0.0	0.0	0.147	1.0	97.62873	-4.163	1	2.0	2.0	5.0	1.0	6.0
-4281.6123	308.27606	86.0708	100.0	0	0.0	0.0	0.15	1.0	97.84346	-4.18	1	2.0	2.0	5.0	1.0	6.0
-4281.6123	308.27606	86.0708	100.0	0	0.0	0.0	0.153	1.0	97.84346	-4.188	1	2.0	2.0	5.0	1.0	6.0
-4281.6123	308.27606	86.0708	100.0	0	0.0	0.0	0.155	1.0	97.55003	-4.188	1	2.0	2.0	6.0	1.0	6.0
0.0	308.27606	81.058426	100.0	0	0.0	0.0	0.158	1.0	97.43792	-4.201	1	2.0	2.0	0.0	1.0	7.0
0.0	308.27606	81.058426	100.0	0	0.0	0.0	0.161	1.0	97.43792	-4.201	1	2.0	2.0	0.0	1.0	7.0
0.0	308.27606	81.058426	100.0	0	0.0	0.0	0.163	1.0	96.881714	-4.207	1	2.0	2.0	0.0	1.0	7.0
0.0	308.27606	81.058426	100.0	0	0.0	0.0	0.166	1.0	96.881714	-4.218	1	2.0	2.0	0.0	1.0	7.0
0.0	308.27606	81.058426	100.0	0	0.0	0.0	0.168	1.0	96.43085	-4.218	1	2.0	2.0	0.0	1.0	7.0
0.0	308.27606	81.058426	100.0	0	0.0	0.0	0.17	1.0	97.21184	-3.919	1	2.0	2.0	0.0	1.0	7.0
0.0	308.27606	81.058426	100.0	0	0.0	0.0	0.172	1.0	97.21184	-3.385	1	2.0	2.0	0.0	1.0	7.0
0.0	308.27606	81.058426	100.0	0	0.0	0.0	0.175	1.0	97.0074	-3.385	1	2.0	2.0	0.0	1.0	7.0
0.0	308.27606	81.058426	100.0	0	0.0	0.0	0.176	1.0	97.22782	-3.145	1	2.0	2.0	0.0	1.0	7.0
0.0	308.27606	81.058426	100.0	0	0.0	0.0	0.178	1.0	97.22782	-3.145	1	2.0	2.0	0.0	1.0	7.0
0.0	308.27606	81.058426	100.0	0	0.0	0.0	0.18	1.0	98.869156	-2.716	1	2.0	2.0	0.0	1.0	7.0
0.0	308.27606	81.058426	100.0	0	0.0	0.0	0.181	1.0	98.869156	-2.524	1	2.0	2.0	0.0	1.0	7.0
0.0	308.27606	81.058426	100.0	0	0.0	0.0	0.183	1.0	98.16559	-2.524	1	2.0	2.0	0.0	1.0	7.0
0.0	308.27606	81.058426	100.0	0	0.0	0.0	0.184	1.0	98.28772	-2.179	1	2.0	2.0	0.0	1.0	7.0
0.0	308.27606	81.058426	100.0	0	0.0	0.0	0.186	1.0	98.28772	-1.882	1	2.0	2.0	0.0	1.0	7.0
0.0	308.27606	81.058426	100.0	0	0.0	0.0	0.187	1.0	97.473816	-1.882	1	2.0	2.0	0.0	1.0	7.0
0.0	308.27606	81.058426	100.0	0	0.0	0.0	0.188	1.0	96.738594	-1.749	1	2.0	2.0	0.0	1.0	7.0
0.0	308.27606	81.058426	100.0	0	0.0	0.0	0.189	1.0	96.702515	-1.749	1	2.0	2.0	0.0	1.0	7.0
0.0	308.27606	81.058426	100.0	0	0.0	0.0	0.189	1.0	96.29408	-1.51	1	2.0	2.0	0.0	1.0	7.0
0.0	308.27606	81.058426	100.0	0	0.0	0.0	0.19	1.0	96.29408	-1.403	1	2.0	2.0	0.0	1.0	7.0
0.0	308.27606	81.058426	100.0	0	0.0	0.0	0.191	1.0	96.6642	-1.403	1	2.0	2.0	0.0	1.0	7.0
0.0	308.27606	81.058426	100.0	0	0.0	0.0	0.191	1.0	102.44019	-1.212	1	2.0	2.0	0.0	1.0	7.0
0.0	308.27606	81.058426	100.0	0	0.0	0.0	0.191	1.0	102.44019	-1.212	1	2.0	2.0	0.0	1.0	7.0
0.0	308.27606	81.058426	100.0	0	0.0	0.0	0.191	1.0	101.22713	-1.126	1	2.0	2.0	0.0	1.0	7.0
0.0	308.27606	81.058426	100.0	0	0.0	0.0	0.191	1.0	101.22713	-0.972	1	2.0	2.0	0.0	1.0	7.0
0.0	308.27606	81.058426	100.0	0	0.0	0.0	0.191	1.0	100.15194	-0.972	1	2.0	2.0	0.0	1.0	7.0
0.0	308.27606	81.058426	100.0	0	0.0	0.0	0.191	1.0	99.46157	-0.903	1	2.0	2.0	0.0	1.0	7.0
0.0	308.27606	81.058426	100.0	0	0.0	0.0	0.191	1.0	99.46157	-0.903	1	2.0	2.0	0.0	1.0	7.0
0.0	308.27606	81.058426	100.0	0	0.0	0.0	0.19	1.0	100.2893	-0.78	1	2.0	2.0	8.0	1.0	7.0
0.0	308.27606	81.058426	100.0	0	0.0	0.0	0.19	1.0	98.71321	-0.725	1	2.0	2.0	9.0	1.0	7.0
0.0	308.27606	81.058426	100.0	0	0.0	0.0	0.189	1.0	98.71321	-0.626	1	2.0	2.0	9.0	1.0	7.0
6944.445	500.0	81.058426	100.0	0	0.0	0.0	0.188	1.0	99.328804	-0.626	1	2.0	2.0	10.0	1.0	7.0
6944.445	500.0	81.058426	100.0	0	0.0	0.0	0.187	1.0	99.328804	-0.581	1	2.0	2.0	10.0	1.0	7.0
6944.445	500.0	81.058426	100.0	0	0.0	0.0	0.186	1.0	98.54477	-0.581	1	2.0	2.0	10.0	1.0	7.0
6944.445	500.0	81.058426	100.0	0	0.0	0.0	0.185	1.0	98.60911	-0.502	1	2.0	2.0	10.0	1.0	7.0
6944.445	500.0	81.058426	100.0	0	0.0	0.0	0.184	1.0	98.60911	0.023	1	2.0	2.0	10.0	1.0	7.0
6944.445	500.0	81.058426	100.0	0	0.0	0.0	0.183	1.0	97.58508	0.023	1	2.0	2.0	10.0	1.0	7.0
6944.445	500.0	81.058426	100.0	0	0.0	0.0	0.181	1.0	97.79832	0.968	1	2.0	2.0	10.0	1.0	7.0
6944.445	500.0	81.058426	100.0	0	0.0	0.0	0.18	1.0	97.79832	1.391	1	2.0	2.0	10.0	1.0	7.0
6944.445	500.0	81.058426	100.0	0	0.0	0.0	0.179	1.0	98.16121	1.391	1	2.0	2.0	10.0	1.0	7.0
6944.445	500.0	81.058426	100.0	0	0.0	0.0	0.178	1.0	98.16121	2.15	1	2.0	2.0	10.0	1.0	7.0
6944.445	500.0	81.058426	100.0	0	0.0	0.0	0.176	1.0	98.311005	2.15	1	2.0	2.0	10.0	1.0	7.0
6944.445	500.0	81.058426	100.0	0	0.0	0.0	0.175	1.0	98.66204	2.805	1	2.0	2.0	10.0	1.0	7.0
6944.445	500.0	81.058426	100.0	0	0.0	0.0	0.174	1.0	98.66204	3.099	1	2.0	2.0	10.0	1.0	7.0
6944.445	500.0	81.058426	100.0	0	0.0	0.0	0.172	1.0	99.47853	3.099	1	2.0	2.0	10.0	1.0	7.0
6944.445	500.0	81.058426	100.0	0	0.0	0.0	0.171	1.0	99.51411	3.624	1	2.0	2.0	10.0	1.0	7.0
6944.445	500.0	81.058426	100.0	0	0.0	0.0	0.17	1.0	99.51411	3.859	1	2.0	2.0	10.0	1.0	7.0
6944.445	500.0	81.058426	100.0	0	0.0	0.0	0.168	1.0	98.572815	3.859	1	2.0	2.0	10.0	1.0	7.0
6944.445	500.0	81.058426	100.0	0	0.0	0.0	0.167	1.0	98.572815	4.282	1	2.0	2.0	10.0	1.0	7.0
6944.445	500.0	81.058426	100.0	0	0.0	0.0	0.165	1.0	98.64084	4.282	1	2.0	2.0	10.0	1.0	7.0
6944.445	500.0	81.058426	100.0	0	0.0	0.0	0.164	1.0	97.07675	4.645	1	2.0	2.0	10.0	1.0	7.0
6944.445	500.0	81.058426	100.0	0	0.0	0.0	0.162	1.0	97.07675	4.808	1	2.0	2.0	10.0	1.0	7.0
6944.445	500.0	81.058426	100.0	0	0.0	0.0	0.16	1.0	97.384384	4.808	1	2.0	2.0	10.0	1.0	7.0
6944.445	500.0	81.058426	100.0	0	0.0	0.0	0.158	1.0	96.97689	5.101	1	2.0	2.0	10.0	1.0	7.0
6944.445	500.0	81.058426	100.0	0	0.0	0.0	0.157	1.0	96.97689	5.232	1	2.0	2.0	10.0	1.0	7.0
6944.445	500.0	81.058426	100.0	0	0.0	0.0	0.155	1.0	96.2428	5.232	1	2.0	2.0	10.0	1.0	7.0
6944.445	500.0	81.058426	100.0	0	0.0	0.0	0.152	1.0	96.2428	5.467	1	2.0	2.0	10.0	1.0	7.0
6944.445	500.0	81.058426	100.0	0	0.0	0.0	0.15	1.0	97.20001	5.467	1	2.0	2.0	12.0	1.0	7.0
6944.445	500.0	81.058426	100.0	0	0.0	0.0	0.148	1.0	97.40027	5.571	1	2.0	2.0	12.0	1.0	7.0
6944.445	500.0	81.058426	100.0	0	0.0	0.0	0.146	1.0	96.8624	5.761	1	2.0	2.0	12.0	1.0	7.0
6944.445	500.0	81.058426	100.0	0	0.0	0.0	0.143	1.0	96.61977	5.761	1	2.0	2.0	12.0	1.0	7.0
6944.445	500.0	81.058426	100.0	0	0.0	0.0	0.14	1.0	97.09958	5.844	1	2.0	2.0	12.0	1.0	7.0
6944.445	500.0	81.058426	100.0	0	0.0	0.0	0.137	1.0	97.09958	5.996	1	2.0	2.0	12.0	1.0	7.0
6944.445	500.0	81.058426	100.0	0	0.0	0.0	0.134	1.0	97.473045	5.996	1	2.0	2.0	12.0	1.0	7.0
6944.445	500.0	81.058426	100.0	0	0.0	0.0	0.131	1.0	97.473045	6.126	1	2.0	2.0	12.0	1.0	7.0
6944.445	500.0	81.058426	100.0	0	0.0	0.0	0.128	1.0	98.01575	6.126	1	2.0	2.0	12.0	1.0	7.0
6944.445	500.0	81.058426	100.0	0	0.0	0.0	0.125	1.0	97.632034	6.184	1	2.0	2.0	12.0	1.0	7.0
6944.445	500.0	81.058426	100.0	0	0.0	0.0	0.122	1.0	97.632034	6.29	1	2.0	2.0	12.0	1.0	7.0
6944.445	500.0	81.058426	100.0	0	0.0	0.0	0.118	1.0	98.60935	6.29	1	2.0	2.0	12.0	1.0	7.0
6944.445	500.0	81.058426	100.0	0	0.0	0.0	0.115	1.0	98.18549	6.337	1	2.0	2.0	12.0	1.0	7.0
6944.445	500.0	81.058426	100.0	0	0.0	0.0	0.111	1.0	98.62671	6.42	1	2.0	2.0	12.0	1.0	7.0
6944.445	500.0	81.058426	100.0	0	0.0	0.0	0.107	1.0	99.237686	6.42	1	2.0	2.0	12.0	1.0	7.0
6944.445	500.0	81.058426	100.0	0	0.0	0.0	0.104	1.0	99.237686	6.494	1	2.0	2.0	12.0	1.0	7.0
6944.445	500.0	81.058426	100.0	0	0.0	0.0	0.1	1.0	99.34113	6.494	1	2.0	2.0	12.0	1.0	7.0
6944.445	500.0	81.058426	100.0	0	0.0	0.0	0.096	1.0	98.36267	6.526	1	2.0	2.0	12.0	1.0	7.0
6944.445	500.0	81.058426	100.0	0	0.0	0.0	0.092	1.0	98.36267	6.583	1	2.0	2.0	12.0	1.0	7.0
6944.445	500.0	81.058426	100.0	0	0.0	0.0	0.088	1.0	97.852844	6.583	1	2.0	2.0	12.0	1.0	7.0
6944.445	500.0	81.058426	100.0	0	0.0	0.0	0.085	1.0	98.54201	6.61	1	2.0	2.0	12.0	1.0	7.0
6944.445	500.0	81.058426	100.0	0	0.0	0.0	0.081	1.0	98.54201	6.656	1	2.0	2.0	12.0	1.0	7.0
6944.445	500.0	81.058426	100.0	0	0.0	0.0	0.077	1.0	99.81378	6.656	1	2.0	2.0	12.0	1.0	7.0
6944.445	500.0	81.058426	100.0	0	0.0	0.0	0.074	1.0	99.81378	6.677	1	2.0	2.0	12.0	1.0	7.0
6944.445	500.0	81.058426	100.0	0	0.0	0.0	0.07	1.0	99.43828	6.677	1	2.0	2.0	12.0	1.0	7.0
6944.445	500.0	81.058426	100.0	0	0.0	0.0	0.066	1.0	99.46474	6.715	1	2.0	2.0	12.0	1.0	7.0
6944.445	500.0	81.058426	100.0	0	0.0	0.0	0.063	1.0	99.46474	6.731	1	2.0	2.0	12.0	1.0	7.0
6944.445	500.0	81.058426	100.0	0	0.0	0.0	0.059	1.0	99.78578	6.731	1	2.0	2.0	12.0	1.0	7.0
6944.445	500.0	81.058426	100.0	0	0.0	0.0	0.056	1.0	99.487045	6.763	1	2.0	2.0	12.0	1.0	7.0
6944.445	500.0	81.058426	100.0	0	0.0	0.0	0.052	1.0	99.98952	6.789	1	2.0	2.0	12.0	1.0	7.0
6944.445	500.0	81.058426	100.0	0	0.0	0.0	0.049	1.0	99.45317	6.789	1	2.0	2.0	12.0	1.0	7.0
6944.445	500.0	81.058426	100.0	0	0.0	0.0	0.046	1.0	99.45317	6.799	1	2.0	2.0	12.0	1.0	7.0
6944.445	500.0	81.058426	100.0	0	0.0	0.0	0.043	1.0	99.56497	6.799	1	2.0	2.0	12.0	1.0	7.0
6944.445	500.0	81.058426	100.0	0	0.0	0.0	0.04	1.0	99.378105	6.82	1	2.0	2.0	12.0	1.0	7.0
6944.445	500.0	81.058426	100.0	0	0.0	0.0	0.037	1.0	99.378105	6.838	1	2.0	2.0	12.0	1.0	7.0
6944.445	500.0	81.058426	100.0	0	0.0	0.0	0.034	1.0	98.18388	6.838	1	2.0	2.0	12.0	1.0	7.0
6944.445	500.0	81.058426	100.0	0	0.0	0.0	0.03	1.0	97.64275	6.847	1	2.0	2.0	12.0	1.0	7.0
6944.445	500.0	81.058426	100.0	0	0.0	0.0	0.028	1.0	97.64275	6.862	1	2.0	2.0	12.0	1.0	7.0
6944.445	500.0	81.058426	100.0	0	0.0	0.0	0.025	1.0	97.81491	6.862	1	2.0	2.0	12.0	1.0	7.0
6944.445	500.0	81.058426	100.0	0	0.0	0.0	0.022	1.0	97.81491	6.868	1	2.0	2.0	12.0	1.0	7.0
6944.445	500.0	81.058426	100.0	0	0.0	0.0	0.019	1.0	98.63651	6.868	1	2.0	2.0	12.0	1.0	7.0
6944.445	500.0	81.058426	100.0	0	0.0	0.0	0.016	1.0	97.06428	6.879	1	2.0	2.0	12.0	1.0	7.0
6944.445	500.0	81.058426	100.0	0	0.0	0.0	0.013	1.0	97.06428	6.885	1	2.0	2.0	12.0	1.0	7.0
6944.445	500.0	81.058426	100.0	0	0.0	0.0	0.01	1.0	97.97829	6.885	1	2.0	2.0	12.0	1.0	7.0
6944.445	500.0	81.058426	100.0	0	0.0	0.0	0.008	1.0	98.20539	6.893	1	2.0	2.0	12.0	1.0	7.0
6944.445	500.0	81.058426	100.0	0	0.0	0.0	0.005	1.0	98.20539	6.897	1	2.0	2.0	12.0	1.0	7.0
6944.445	500.0	81.058426	100.0	0	0.0	0.0	0.002	1.0	99.02531	6.897	1	2.0	2.0	12.0	1.0	7.0
6944.445	500.0	81.058426	100.0	0	0.0	0.0	0.0	1.0	99.02531	6.906	1	2.0	2.0	12.0	1.0	7.0
6944.445	500.0	81.058426	100.0	0	0.0	0.0	-0.003	1.0	99.15503	6.906	1	2.0	2.0	12.0	1.0	7.0
6944.445	500.0	81.058426	100.0	0	0.0	0.0	-0.006	1.0	97.462296	6.911	1	2.0	2.0	12.0	1.0	7.0
6944.445	500.0	81.058426	100.0	0	0.0	0.0	-0.008	1.0	97.462296	6.914	1	2.0	2.0	12.0	1.0	7.0
6944.445	500.0	81.058426	100.0	0	0.0	0.0	-0.011	1.0	96.70121	6.914	1	2.0	2.0	13.0	1.0	7.0
6944.445	500.0	81.058426	99.00498	0	0.0	0.0	-0.014	1.0	96.25131	6.921	1	2.0	2.0	14.0	2.0	7.0
6944.445	500.0	81.058426	99.00498	0	0.0	0.0	-0.016	1.0	96.25131	6.921	1	2.0	2.0	14.0	2.0	7.0
0.0	500.0	81.058426	99.00498	0	0.0	0.0	-0.019	1.0	95.70885	6.923	1	2.0	2.0	0.0	2.0	7.0
0.0	500.0	81.058426	99.00498	0	0.0	0.0	-0.021	1.0	95.70885	6.925	1	2.0	2.0	0.0	2.0	7.0
0.0	500.0	81.058426	99.00498	0	0.0	0.0	-0.024	1.0	95.91877	6.925	1	2.0	2.0	0.0	2.0	7.0
0.0	500.0	81.058426	99.00498	0	0.0	0.0	-0.026	1.0	95.6228	6.436	1	2.0	2.0	0.0	2.0	7.0
[truncated: 4,330 more rows]
