# Supplementary material for: Just noticeable differences for elbow joint torque feedback
Source: Sci Rep. 2021 Dec 7;11:23553. doi: 10.1038/s41598-021-02630-3 (PMC8651665; doi:10.1038/s41598-021-02630-3)
Supplement: Supplementary file 2 — Supplementary Information. [file 41598_2021_2630_MOESM2_ESM.zip › SupplementaryData_ScientificReports_KimAsbeck2021/S11_W1E.csv]

data 1	data 2	data 3	data 4	data 5	data 6	data 7	data 8	data 9	data 10	data 11	data 12	data 13	data 14	data 15	data 16	data 17
0.0	0.0	1	1	400.0	400.0	0	1	1	191.32454	150.62997	1	0.241	-0.001	-0.251	0.0	11.0
0.0	0.0	1	1	400.0	400.0	0	1	1	191.32454	150.62997	0	0.241	-0.001	-0.043	0.0	11.0
0.0	0.0	1	1	400.0	400.0	0	1	1	191.32454	150.62997	0	0.241	0.0	0.013	0.0	11.0
0.0	0.0	1	1	400.0	400.0	0	1	1	191.32454	150.62997	0	0.242	0.0	-0.001	0.0	11.0
0.0	0.0	1	1	400.0	400.0	0	1	1	191.32454	150.62997	0	0.242	0.0	-0.006	0.0	11.0
0.0	0.0	1	1	400.0	400.0	0	1	1	191.32454	150.62997	0	0.242	0.0	0.002	0.0	11.0
0.0	0.0	1	1	400.0	400.0	0	1	1	191.32454	150.62997	0	0.242	-0.001	-0.018	0.0	11.0
0.0	0.0	1	1	400.0	400.0	0	1	1	191.32454	150.62997	0	0.242	0.0	0.009	0.0	11.0
0.0	0.0	1	1	400.0	400.0	0	1	1	191.32454	150.62997	0	0.242	0.0	0.022	0.0	11.0
0.0	0.0	1	1	400.0	400.0	0	1	1	191.32454	150.62997	0	0.242	0.0	0.007	0.0	11.0
0.0	0.0	1	1	400.0	400.0	0	1	1	191.32454	150.62997	0	0.242	0.0	0.005	0.0	11.0
0.0	0.0	1	1	400.0	400.0	0	1	1	191.32454	150.62997	0	0.242	0.0	0.011	0.0	11.0
0.0	0.0	1	1	400.0	400.0	0	1	1	191.32454	150.62997	0	0.242	-0.001	-0.051	0.0	11.0
0.0	0.0	1	1	400.0	400.0	0	1	1	191.32454	150.62997	0	0.242	0.0	0.001	0.0	11.0
0.0	0.0	1	1	400.0	400.0	0	1	1	191.32454	150.62997	0	0.242	-0.001	-0.015	0.0	11.0
0.0	0.0	1	1	400.0	400.0	0	1	1	191.32454	150.62997	0	0.242	-0.001	-0.04	0.0	11.0
0.0	0.0	1	1	400.0	400.0	0	1	1	191.32454	150.62997	0	0.242	0.0	0.046	0.0	11.0
0.0	0.0	1	1	400.0	400.0	0	1	1	191.32454	150.62997	0	0.242	-0.001	-0.036	0.0	11.0
0.0	0.0	1	1	400.0	400.0	0	1	1	191.32454	150.62997	0	0.242	0.0	0.016	0.0	11.0
0.0	0.0	1	1	400.0	400.0	0	1	1	191.32454	150.62997	0	0.242	0.0	-0.009	0.0	11.0
0.0	0.0	1	1	400.0	400.0	0	1	1	191.32454	150.62997	0	0.242	0.0	0.023	0.0	11.0
0.0	0.0	1	1	400.0	400.0	0	1	1	191.32454	150.62997	0	0.242	0.0	0.05	0.0	11.0
0.0	0.0	1	1	400.0	400.0	0	1	1	191.32454	150.62997	0	0.242	0.0	0.015	0.0	11.0
0.0	0.0	1	1	400.0	400.0	0	1	1	191.32454	150.62997	0	0.242	0.0	0.015	0.0	11.0
0.0	0.0	1	1	400.0	400.0	0	1	1	191.32454	150.62997	0	0.242	0.0	0.017	0.0	11.0
0.0	0.0	1	1	400.0	400.0	0	1	1	191.32454	150.62997	0	0.242	0.0	-0.009	0.0	11.0
0.0	0.0	1	1	400.0	400.0	0	1	1	191.32454	150.62997	0	0.242	0.0	0.002	0.0	11.0
0.0	0.0	1	1	400.0	400.0	0	1	1	191.32454	150.62997	0	0.242	0.0	0.02	0.0	11.0
0.0	0.0	1	1	400.0	400.0	0	1	1	191.32454	150.62997	0	0.242	0.0	-0.004	0.0	11.0
0.0	0.0	1	1	400.0	400.0	0	1	1	191.32454	150.62997	0	0.242	0.0	-0.007	0.0	11.0
0.0	0.0	1	1	400.0	400.0	0	1	1	191.32454	150.62997	0	0.242	0.0	0.002	0.0	11.0
0.0	0.0	1	1	400.0	400.0	0	1	1	191.32454	150.62997	0	0.242	0.0	0.015	0.0	11.0
0.0	0.0	1	1	400.0	400.0	0	1	1	191.32454	150.62997	0	0.242	-0.001	-0.026	0.0	11.0
0.0	0.0	1	1	400.0	400.0	0	1	1	191.32454	150.62997	0	0.242	0.0	0.018	0.0	11.0
0.0	0.0	1	1	400.0	400.0	0	1	1	191.32454	150.62997	0	0.242	0.0	0.009	0.0	11.0
0.0	0.0	1	1	400.0	400.0	0	1	1	191.32454	150.62997	0	0.242	-0.001	-0.02	0.0	11.0
0.0	0.0	1	1	400.0	400.0	0	1	1	191.32454	150.62997	0	0.242	0.0	0.021	0.0	11.0
0.0	0.0	1	1	400.0	400.0	0	1	1	191.32454	150.62997	0	0.242	-0.001	-0.048	0.0	11.0
0.0	0.0	1	1	400.0	400.0	0	1	1	191.32454	150.62997	0	0.242	0.0	0.02	0.0	11.0
0.0	0.0	1	1	400.0	400.0	0	1	1	191.32454	150.62997	0	0.242	0.0	0.002	0.0	11.0
0.0	0.0	1	1	400.0	400.0	0	1	1	191.32454	150.62997	0	0.242	0.0	0.0	0.0	11.0
0.0	0.0	1	1	400.0	400.0	0	1	1	191.32454	150.62997	0	0.242	0.0	0.002	0.0	11.0
0.0	0.0	1	1	400.0	400.0	0	1	1	191.32454	150.62997	0	0.242	0.0	0.043	0.0	11.0
0.0	0.0	1	1	400.0	400.0	0	1	1	191.32454	150.62997	0	0.242	0.0	0.002	0.0	11.0
0.0	0.0	1	1	400.0	400.0	0	1	1	191.32454	150.62997	0	0.242	-0.001	-0.022	0.0	11.0
0.0	0.0	1	1	400.0	400.0	0	1	1	191.32454	150.62997	0	0.242	0.0	0.017	0.0	11.0
0.0	0.0	1	1	400.0	400.0	0	1	1	191.32454	150.62997	0	0.242	0.0	0.001	0.0	11.0
0.0	0.0	1	1	400.0	400.0	0	1	1	191.32454	150.62997	0	0.242	0.0	0.078	0.0	11.0
0.0	0.0	1	1	400.0	400.0	0	1	1	191.32454	150.62997	0	0.242	-0.001	-0.039	0.0	11.0
0.0	0.0	1	1	400.0	400.0	0	1	1	191.32454	150.62997	0	0.242	0.0	0.004	0.0	11.0
0.0	0.0	1	1	400.0	400.0	0	1	1	191.32454	150.62997	0	0.242	0.0	0.02	0.0	11.0
0.0	0.0	1	1	400.0	400.0	0	1	1	191.32454	150.62997	0	0.242	0.0	-0.009	0.0	11.0
0.0	0.0	1	1	400.0	400.0	0	1	1	191.32454	150.62997	0	0.242	0.0	-0.004	0.0	11.0
0.0	0.0	1	1	400.0	400.0	0	1	1	191.32454	150.62997	0	0.242	0.0	0.005	0.0	11.0
0.0	0.0	1	1	400.0	400.0	0	1	1	191.32454	150.62997	0	0.241	0.0	0.0	0.0	11.0
0.0	0.0	1	1	400.0	400.0	0	1	1	191.32454	150.62997	0	0.241	-0.001	-0.039	0.0	11.0
0.0	0.0	1	1	400.0	400.0	0	1	1	191.32454	150.62997	0	0.241	0.0	0.038	0.0	11.0
0.0	0.0	1	1	400.0	400.0	0	1	1	191.32454	150.62997	0	0.241	-0.001	-0.021	0.0	11.0
0.0	0.0	1	1	400.0	400.0	0	1	1	191.32454	150.62997	0	0.241	-0.001	-0.019	0.0	11.0
0.0	0.0	1	1	400.0	400.0	0	1	1	191.32454	150.62997	0	0.241	0.0	-0.006	0.0	11.0
0.0	0.0	1	1	400.0	400.0	0	1	1	191.32454	150.62997	0	0.241	0.0	0.052	0.0	11.0
0.0	0.0	1	1	400.0	400.0	0	1	1	191.32454	150.62997	0	0.241	-0.001	-0.08	0.0	11.0
0.0	0.0	1	1	400.0	400.0	0	1	1	191.32454	150.62997	0	0.241	0.0	0.005	0.0	11.0
0.0	0.0	1	1	400.0	400.0	0	1	1	191.32454	150.62997	0	0.241	-0.001	-0.136	0.0	11.0
0.0	0.0	1	1	400.0	400.0	0	1	1	191.32454	150.62997	0	0.241	-0.001	-0.015	0.0	11.0
0.0	0.0	1	1	400.0	400.0	0	1	1	191.32454	150.62997	0	0.241	0.0	0.002	0.0	11.0
0.0	0.0	1	1	400.0	400.0	0	1	1	191.32454	150.62997	0	0.241	-0.001	-0.069	0.0	11.0
0.0	0.0	1	1	400.0	400.0	0	1	1	191.32454	150.62997	0	0.241	-0.001	-0.014	0.0	11.0
0.0	0.0	1	1	400.0	400.0	0	1	1	191.32454	150.62997	0	0.241	0.0	-0.004	0.0	11.0
0.0	0.0	1	1	400.0	400.0	0	1	1	191.32454	150.62997	0	0.241	0.0	-0.009	0.0	11.0
0.0	0.0	1	1	400.0	400.0	0	1	1	191.32454	150.62997	0	0.241	0.0	-0.004	0.0	11.0
0.0	0.0	1	1	400.0	400.0	0	1	1	191.32454	150.62997	0	0.241	0.0	0.027	0.0	11.0
0.0	0.0	1	1	400.0	400.0	0	1	1	191.32454	150.62997	0	0.241	0.0	0.03	0.0	11.0
0.0	0.0	1	1	400.0	400.0	0	1	1	191.32454	150.62997	0	0.241	-0.001	-0.014	0.0	11.0
0.0	0.0	1	1	400.0	400.0	0	1	1	191.32454	150.62997	0	0.241	0.0	0.073	0.0	11.0
0.0	0.0	1	1	400.0	400.0	0	1	1	191.32454	150.62997	0	0.241	0.0	-0.008	0.0	11.0
0.0	0.0	1	1	400.0	400.0	0	1	1	191.32454	150.62997	0	0.241	0.0	0.038	0.0	11.0
0.0	0.0	1	1	400.0	400.0	0	1	1	191.32454	150.62997	0	0.241	0.0	-0.011	0.0	11.0
0.0	0.0	1	1	400.0	400.0	0	1	1	191.32454	150.62997	0	0.241	0.0	0.044	0.0	11.0
0.0	0.0	1	1	400.0	400.0	0	1	1	191.32454	150.62997	0	0.241	0.0	0.089	0.0	11.0
0.0	0.0	1	1	400.0	400.0	0	1	1	191.32454	150.62997	0	0.241	0.0	0.014	0.0	11.0
0.0	0.0	1	1	400.0	400.0	0	1	1	191.32454	150.62997	0	0.241	0.0	0.011	0.0	11.0
0.0	0.0	1	1	400.0	400.0	0	1	1	191.32454	150.62997	0	0.241	0.0	0.121	0.0	11.0
0.0	0.0	1	1	400.0	400.0	0	1	1	191.32454	150.62997	0	0.241	0.0	0.017	0.0	11.0
0.0	0.0	1	1	400.0	400.0	0	1	1	191.32454	150.62997	0	0.241	0.0	-0.007	0.0	11.0
0.0	0.0	1	1	400.0	400.0	0	1	1	191.32454	150.62997	0	0.241	-0.001	-0.014	0.0	11.0
0.0	0.0	1	1	400.0	400.0	0	1	1	191.32454	150.62997	0	0.241	0.0	0.006	0.0	11.0
0.0	0.0	1	1	400.0	400.0	0	1	1	191.32454	150.62997	0	0.241	0.0	0.012	0.0	11.0
0.0	0.0	1	1	400.0	400.0	0	1	1	191.32454	150.62997	0	0.241	-0.001	-0.022	0.0	11.0
0.0	0.0	1	1	400.0	400.0	0	1	1	191.32454	150.62997	0	0.241	0.0	0.047	0.0	11.0
0.0	0.0	1	1	400.0	400.0	0	1	1	191.32454	150.62997	0	0.241	0.0	0.006	0.0	11.0
0.0	0.0	1	1	400.0	400.0	0	1	1	191.32454	150.62997	0	0.241	-0.001	-0.017	0.0	11.0
0.0	0.0	1	1	400.0	400.0	0	1	1	191.32454	150.62997	0	0.241	-0.001	-0.014	0.0	11.0
0.0	0.0	1	1	400.0	400.0	0	1	1	191.32454	150.62997	0	0.241	0.0	0.006	0.0	11.0
0.0	0.0	1	1	400.0	400.0	0	1	1	191.32454	150.62997	0	0.241	0.0	0.028	0.0	11.0
0.0	0.0	1	1	400.0	400.0	0	1	1	191.32454	150.62997	0	0.241	0.0	0.012	0.0	11.0
0.0	0.0	1	1	400.0	400.0	0	1	1	191.32454	150.62997	0	0.241	-0.001	-0.033	0.0	11.0
0.0	0.0	1	1	400.0	400.0	0	1	1	191.32454	150.62997	0	0.241	0.0	0.03	0.0	11.0
0.0	0.0	1	1	400.0	400.0	0	1	1	191.32454	150.62997	0	0.241	0.0	0.018	0.0	11.0
0.0	0.0	1	1	400.0	400.0	0	1	1	191.32454	150.62997	0	0.241	-0.001	-0.056	0.0	11.0
0.0	0.0	1	1	400.0	400.0	0	1	1	191.32454	150.62997	0	0.241	-0.001	-0.101	0.0	11.0
0.0	0.0	1	1	400.0	400.0	0	1	1	191.32454	150.62997	0	0.241	-0.001	-0.036	0.0	11.0
0.0	0.0	1	1	400.0	400.0	0	1	1	191.32454	150.62997	0	0.241	-0.001	-0.016	0.0	11.0
0.0	0.0	1	1	400.0	400.0	0	1	1	191.32454	150.62997	0	0.241	-0.001	-0.032	0.0	11.0
0.0	0.0	1	1	400.0	400.0	0	1	1	191.32454	150.62997	0	0.241	-0.001	-0.02	0.0	11.0
0.0	0.0	1	1	400.0	400.0	0	1	1	191.32454	150.62997	0	0.241	0.0	-0.01	0.0	11.0
0.0	0.0	1	1	400.0	400.0	0	1	1	191.32454	150.62997	0	0.241	-0.001	-0.013	0.0	11.0
0.0	0.0	1	1	400.0	400.0	0	1	1	191.32454	150.62997	0	0.241	0.0	-0.007	0.0	11.0
0.0	0.0	1	1	400.0	400.0	0	1	1	191.32454	150.62997	0	0.241	-0.001	-0.024	0.0	11.0
0.0	0.0	1	1	400.0	400.0	0	1	1	191.32454	150.62997	0	0.241	-0.001	-0.039	0.0	11.0
0.0	0.0	1	1	400.0	400.0	0	1	1	191.32454	150.62997	0	0.241	-0.001	-0.09	0.0	11.0
0.0	0.0	1	1	400.0	400.0	0	1	1	191.32454	150.62997	0	0.241	0.0	-0.006	0.0	11.0
0.0	0.0	1	1	400.0	400.0	0	1	1	191.32454	150.62997	0	0.241	0.0	0.008	0.0	11.0
0.0	0.0	1	1	400.0	400.0	0	1	1	191.32454	150.62997	0	0.241	-0.001	-0.025	0.0	11.0
0.0	0.0	1	1	400.0	400.0	0	1	1	191.32454	150.62997	0	0.241	0.0	-0.006	0.0	11.0
0.0	0.0	1	1	400.0	400.0	0	1	1	191.32454	150.62997	0	0.241	0.0	0.023	0.0	11.0
0.0	0.0	1	1	400.0	400.0	0	1	1	191.32454	150.62997	0	0.241	0.0	-0.001	0.0	11.0
0.0	0.0	1	1	400.0	400.0	0	1	1	191.32454	150.62997	0	0.241	-0.001	-0.016	0.0	11.0
0.0	0.0	1	1	400.0	400.0	0	1	1	191.32454	150.62997	0	0.241	-0.001	-0.017	0.0	11.0
0.0	0.0	1	1	400.0	400.0	0	1	1	191.32454	150.62997	0	0.241	-0.001	-0.04	0.0	11.0
0.0	0.0	1	1	400.0	400.0	0	1	1	191.32454	150.62997	0	0.241	0.0	0.008	0.0	11.0
0.0	0.0	1	1	400.0	400.0	0	1	1	191.32454	150.62997	0	0.241	0.0	0.063	0.0	11.0
0.0	0.0	1	1	400.0	400.0	0	1	1	191.32454	150.62997	0	0.241	0.0	-0.008	0.0	11.0
0.0	0.0	1	1	400.0	400.0	0	1	1	191.32454	150.62997	0	0.241	-0.001	-0.016	0.0	11.0
0.0	0.0	1	1	400.0	400.0	0	1	1	191.32454	150.62997	0	0.241	-0.001	-0.014	0.0	11.0
0.0	0.0	1	1	400.0	400.0	0	1	1	191.32454	150.62997	0	0.241	0.0	-0.01	0.0	11.0
0.0	0.0	1	1	400.0	400.0	0	1	1	191.32454	150.62997	0	0.241	-0.001	-0.044	0.0	11.0
0.0	0.0	1	1	400.0	400.0	0	1	1	191.32454	150.62997	0	0.241	0.0	0.028	0.0	11.0
0.0	0.0	1	1	400.0	400.0	0	1	1	191.32454	150.62997	0	0.241	0.0	0.011	0.0	11.0
0.0	0.0	1	1	400.0	400.0	0	1	1	191.32454	150.62997	0	0.241	0.0	0.03	0.0	11.0
0.0	0.0	1	1	400.0	400.0	0	1	1	191.32454	150.62997	0	0.241	0.0	-0.003	0.0	11.0
0.0	0.0	1	1	400.0	400.0	0	1	1	191.32454	150.62997	0	0.241	0.0	-0.004	0.0	11.0
0.0	0.0	1	1	400.0	400.0	0	1	1	191.32454	150.62997	0	0.241	0.0	-0.001	0.0	11.0
0.0	0.0	1	1	400.0	400.0	0	1	1	191.32454	150.62997	0	0.241	0.0	0.015	0.0	11.0
0.0	0.0	1	1	400.0	400.0	0	1	1	191.32454	150.62997	0	0.241	-0.001	-0.071	0.0	11.0
0.0	0.0	1	1	400.0	400.0	0	1	1	191.32454	150.62997	0	0.241	-0.001	-0.029	0.0	11.0
0.0	0.0	1	1	400.0	400.0	0	1	1	191.32454	150.62997	0	0.241	-0.001	-0.067	0.0	11.0
0.0	0.0	1	1	400.0	400.0	0	1	1	191.32454	150.62997	0	0.241	-0.001	-0.018	0.0	11.0
0.0	0.0	1	1	400.0	400.0	0	1	1	191.32454	150.62997	0	0.241	-0.001	-0.032	0.0	11.0
0.0	0.0	1	1	400.0	400.0	0	1	1	191.32454	150.62997	0	0.241	-0.001	-0.059	0.0	11.0
0.0	0.0	1	1	400.0	400.0	0	1	1	191.32454	150.62997	0	0.241	0.0	-0.006	0.0	11.0
0.0	0.0	1	1	400.0	400.0	0	1	1	191.32454	150.62997	0	0.241	0.0	0.074	0.0	11.0
0.0	0.0	1	1	400.0	400.0	0	1	1	191.32454	150.62997	0	0.241	0.0	0.004	0.0	11.0
0.0	0.0	1	1	400.0	400.0	0	1	1	191.32454	150.62997	0	0.241	0.0	0.02	0.0	11.0
0.0	0.0	1	1	400.0	400.0	0	1	1	191.32454	150.62997	0	0.241	-0.001	-0.013	0.0	11.0
0.0	0.0	1	1	400.0	400.0	0	1	1	191.32454	150.62997	0	0.241	0.0	0.058	0.0	11.0
0.0	0.0	1	1	400.0	400.0	0	1	1	191.32454	150.62997	0	0.241	0.0	0.031	0.0	11.0
0.0	0.0	1	1	400.0	400.0	0	1	1	191.32454	150.62997	0	0.241	0.0	0.015	0.0	11.0
0.0	0.0	1	1	400.0	400.0	0	1	1	191.32454	150.62997	0	0.241	0.0	0.028	0.0	11.0
0.0	0.0	1	1	400.0	400.0	0	1	1	191.32454	150.62997	0	0.241	-0.001	-0.028	0.0	11.0
0.0	0.0	1	1	400.0	400.0	0	1	1	191.32454	150.62997	0	0.241	0.0	0.016	0.0	11.0
0.0	0.0	1	1	400.0	400.0	0	1	1	191.32454	150.62997	0	0.241	0.0	0.056	0.0	11.0
0.0	0.0	1	1	400.0	400.0	0	1	1	191.32454	150.62997	0	0.241	0.0	0.024	0.0	11.0
0.0	0.0	1	1	400.0	400.0	0	1	1	191.32454	150.62997	0	0.241	0.0	0.014	0.0	11.0
0.0	0.0	1	1	400.0	400.0	0	1	1	191.32454	150.62997	0	0.241	0.0	-0.001	0.0	11.0
0.0	0.0	1	1	400.0	400.0	0	1	1	191.32454	150.62997	0	0.241	-0.001	-0.013	0.0	11.0
0.0	0.0	1	1	400.0	400.0	0	1	1	191.32454	150.62997	0	0.241	-0.001	-0.02	0.0	11.0
0.0	0.0	1	1	400.0	400.0	0	1	1	191.32454	150.62997	0	0.241	0.0	0.02	0.0	11.0
0.0	0.0	1	1	400.0	400.0	0	1	1	191.32454	150.62997	0	0.241	0.0	0.024	0.0	11.0
0.0	0.0	1	1	400.0	400.0	0	1	1	191.32454	150.62997	0	0.241	-0.001	-0.012	0.0	11.0
0.0	0.0	1	1	400.0	400.0	0	1	1	191.32454	150.62997	0	0.241	-0.001	-0.036	0.0	11.0
0.0	0.0	1	1	400.0	400.0	0	1	1	191.32454	150.62997	0	0.241	0.0	0.041	0.0	11.0
0.0	0.0	1	1	400.0	400.0	0	1	1	191.32454	150.62997	0	0.241	-0.001	-0.018	0.0	11.0
0.0	0.0	1	1	400.0	400.0	0	1	1	191.32454	150.62997	0	0.241	0.0	0.053	0.0	11.0
0.0	0.0	1	1	400.0	400.0	0	1	1	191.32454	150.62997	0	0.241	-0.001	-0.025	0.0	11.0
0.0	0.0	1	1	400.0	400.0	0	1	1	191.32454	150.62997	0	0.241	0.0	0.009	0.0	11.0
0.0	0.0	1	1	400.0	400.0	0	1	1	191.32454	150.62997	0	0.241	-0.001	-0.013	0.0	11.0
0.0	0.0	1	1	400.0	400.0	0	1	1	191.32454	150.62997	0	0.241	0.0	0.035	0.0	11.0
0.0	0.0	1	1	400.0	400.0	0	1	1	191.32454	150.62997	0	0.241	0.0	0.003	0.0	11.0
0.0	0.0	1	1	400.0	400.0	0	1	1	191.32454	150.62997	0	0.241	-0.001	-0.058	0.0	11.0
0.0	0.0	1	1	400.0	400.0	0	1	1	191.32454	150.62997	0	0.241	0.0	0.0	0.0	11.0
0.0	0.0	1	1	400.0	400.0	0	1	1	191.32454	150.62997	0	0.241	-0.001	-0.097	0.0	11.0
0.0	0.0	1	1	400.0	400.0	0	1	1	191.32454	150.62997	0	0.241	0.0	-0.011	0.0	11.0
0.0	0.0	1	1	400.0	400.0	0	1	1	191.32454	150.62997	0	0.241	-0.001	-0.013	0.0	11.0
0.0	0.0	1	1	400.0	400.0	0	1	1	191.32454	150.62997	0	0.241	0.0	0.008	0.0	11.0
0.0	0.0	1	1	400.0	400.0	0	1	1	191.32454	150.62997	0	0.241	0.0	0.115	0.0	11.0
0.0	0.0	1	1	400.0	400.0	0	1	1	191.32454	150.62997	0	0.241	0.0	0.034	0.0	11.0
0.0	0.0	1	1	400.0	400.0	0	1	1	191.32454	150.62997	0	0.241	-0.001	-0.014	0.0	11.0
0.0	0.0	1	1	400.0	400.0	0	1	1	191.32454	150.62997	0	0.241	-0.001	-0.023	0.0	11.0
0.0	0.0	1	1	400.0	400.0	0	1	1	191.32454	150.62997	0	0.241	0.0	0.014	0.0	11.0
0.0	0.0	1	1	400.0	400.0	0	1	1	191.32454	150.62997	0	0.241	-0.001	-0.027	0.0	11.0
0.0	0.0	1	1	400.0	400.0	0	1	1	191.32454	150.62997	0	0.241	0.0	-0.007	0.0	11.0
0.0	0.0	1	1	400.0	400.0	0	1	1	191.32454	150.62997	0	0.241	-0.001	-0.02	0.0	11.0
0.0	0.0	1	1	400.0	400.0	0	1	1	191.32454	150.62997	0	0.241	-0.001	-0.016	0.0	11.0
0.0	0.0	1	1	400.0	400.0	0	1	1	191.32454	150.62997	0	0.241	0.0	0.015	0.0	11.0
0.0	0.0	1	1	400.0	400.0	0	1	1	191.32454	150.62997	0	0.241	-0.001	-0.026	0.0	11.0
0.0	0.0	1	1	400.0	400.0	0	1	1	191.32454	150.62997	0	0.241	0.0	0.046	0.0	11.0
0.0	0.0	1	1	400.0	400.0	0	1	1	191.32454	150.62997	0	0.241	0.0	0.006	0.0	11.0
0.0	0.0	1	1	400.0	400.0	0	1	1	191.32454	150.62997	0	0.241	0.0	-0.006	0.0	11.0
0.0	0.0	1	1	400.0	400.0	0	1	1	191.32454	150.62997	0	0.241	-0.001	-0.05	0.0	11.0
0.0	0.0	1	1	400.0	400.0	0	1	1	191.32454	150.62997	0	0.241	0.0	0.031	0.0	11.0
0.0	0.0	1	1	400.0	400.0	0	1	1	191.32454	150.62997	0	0.241	-0.001	-0.046	0.0	11.0
0.0	0.0	1	1	400.0	400.0	0	1	1	191.32454	150.62997	0	0.241	-0.001	-0.022	0.0	11.0
0.0	0.0	1	1	400.0	400.0	0	1	1	191.32454	150.62997	0	0.241	-0.001	-0.023	0.0	11.0
0.0	0.0	1	1	400.0	400.0	0	1	1	191.32454	150.62997	0	0.241	0.0	-0.001	0.0	11.0
0.0	0.0	1	1	400.0	400.0	0	1	1	191.32454	150.62997	0	0.241	0.0	0.005	0.0	11.0
0.0	0.0	1	1	400.0	400.0	0	1	1	191.32454	150.62997	0	0.241	0.0	0.095	0.0	11.0
0.0	0.0	1	1	400.0	400.0	0	1	1	191.32454	150.62997	0	0.241	0.0	0.009	0.0	11.0
0.0	0.0	1	1	400.0	400.0	0	1	1	191.32454	150.62997	0	0.241	0.0	0.037	0.0	11.0
0.0	0.0	1	1	400.0	400.0	0	1	1	191.32454	150.62997	0	0.241	-0.001	-0.013	0.0	11.0
0.0	0.0	1	1	400.0	400.0	0	1	1	191.32454	150.62997	0	0.241	-0.001	-0.013	0.0	11.0
0.0	0.0	1	1	400.0	400.0	0	1	1	191.32454	150.62997	0	0.241	-0.001	-0.072	0.0	11.0
0.0	0.0	1	1	400.0	400.0	0	1	1	191.32454	150.62997	0	0.241	0.0	0.006	0.0	11.0
0.0	0.0	1	1	400.0	400.0	0	1	1	191.32454	150.62997	0	0.241	0.0	0.006	0.0	11.0
0.0	0.0	1	1	400.0	400.0	0	1	1	191.32454	150.62997	0	0.241	-0.001	-0.065	0.0	11.0
0.0	0.0	1	1	400.0	400.0	0	1	1	191.32454	150.62997	0	0.241	0.0	-0.004	0.0	11.0
-5555.5557	-400.0	1	1	400.0	400.0	0	1	1	191.32454	150.62997	1	0.241	0.0	0.059	0.0	11.0
-5555.5557	-400.0	1	1	400.0	400.0	0	1	1	191.32454	150.62997	1	0.241	0.0	0.015	0.0	11.0
-5555.5557	-400.0	1	1	400.0	400.0	0	1	1	191.32454	150.62997	1	0.241	-0.001	-0.049	0.0	11.0
-5555.5557	-400.0	1	1	400.0	400.0	0	1	1	191.32454	150.62997	1	0.241	-0.001	-0.023	0.0	11.0
-5555.5557	-400.0	1	1	400.0	400.0	0	1	1	191.32454	150.62997	1	0.241	-0.001	-0.033	-0.392	11.0
-5555.5557	-400.0	1	1	400.0	400.0	0	1	1	191.32454	150.62997	1	0.241	-0.003	-0.417	-0.392	11.0
-5555.5557	-400.0	1	1	400.0	400.0	0	1	1	191.32454	150.62997	1	0.241	-0.011	-1.031	-1.097	11.0
-5555.5557	-400.0	1	1	400.0	400.0	0	1	1	191.32454	150.62997	1	0.241	-0.019	-1.088	-1.097	11.0
-5555.5557	-400.0	1	1	400.0	400.0	0	1	1	191.32454	150.62997	1	0.241	-0.028	-1.408	-1.413	11.0
-5555.5557	-400.0	1	1	400.0	400.0	0	1	1	191.32454	150.62997	1	0.241	-0.041	-1.985	-1.978	11.0
-5555.5557	-400.0	1	1	400.0	400.0	0	1	1	191.32454	150.62997	1	0.241	-0.053	-2.002	-1.978	11.0
-5555.5557	-400.0	1	1	400.0	400.0	0	1	1	191.32454	150.62997	1	0.241	-0.067	-2.234	-2.232	11.0
-5555.5557	-400.0	1	1	400.0	400.0	0	1	1	191.32454	150.62997	1	0.241	-0.079	-2.396	-2.686	11.0
-5555.5557	-400.0	1	1	400.0	400.0	0	1	1	191.32454	150.62997	1	0.24	-0.094	-2.7	-2.686	11.0
-5555.5557	-400.0	1	1	400.0	400.0	0	1	1	191.32454	150.62997	1	0.24	-0.108	-2.891	-2.889	11.0
-5555.5557	-400.0	1	1	400.0	400.0	0	1	1	191.32454	150.62997	1	0.24	-0.12	-2.882	-2.889	11.0
-5555.5557	-400.0	1	1	400.0	400.0	0	1	1	191.32454	150.62997	1	0.24	-0.135	-3.214	-3.254	11.0
-5555.5557	-400.0	1	1	400.0	400.0	0	1	1	191.32454	150.62997	1	0.24	-0.15	-3.445	-3.417	11.0
-5555.5557	-400.0	1	1	400.0	400.0	0	1	1	191.32454	150.62997	1	0.24	-0.164	-3.465	-3.417	11.0
-5555.5557	-400.0	1	1	400.0	400.0	0	1	1	191.32454	150.62997	1	0.24	-0.178	-3.728	-3.709	11.0
-5555.5557	-400.0	1	1	400.0	400.0	0	1	1	191.32454	150.62997	1	0.239	-0.192	-3.892	-3.963	11.0
-5555.5557	-400.0	1	1	400.0	400.0	0	1	1	191.32454	150.62997	1	0.239	-0.206	-4.128	-3.963	11.0
-5555.5557	-400.0	1	1	400.0	400.0	0	1	1	191.32454	150.62997	1	0.239	-0.219	-4.09	-4.075	11.0
-5555.5557	-400.0	1	1	400.0	400.0	0	1	1	191.32454	150.62997	1	0.239	-0.23	-3.972	-4.075	11.0
-5555.5557	-400.0	1	1	400.0	400.0	0	1	1	191.32454	150.62997	1	0.239	-0.242	-4.32	-4.278	11.0
-5555.5557	-400.0	1	1	400.0	400.0	0	1	1	191.32454	150.62997	1	0.239	-0.254	-4.42	-4.369	11.0
-5555.5557	-400.0	1	1	400.0	400.0	0	1	1	191.32454	150.62997	1	0.238	-0.264	-4.35	-4.369	11.0
-5555.5557	-400.0	1	1	400.0	400.0	0	1	1	191.32454	150.62997	1	0.238	-0.276	-4.594	-4.531	11.0
-5555.5557	-400.0	1	1	400.0	400.0	0	1	1	191.32454	150.62997	1	0.238	-0.285	-4.519	-4.604	11.0
-5555.5557	-400.0	1	1	400.0	400.0	0	1	1	191.32454	150.62997	1	0.238	-0.293	-4.585	-4.604	11.0
-5555.5557	-400.0	1	1	400.0	400.0	0	1	1	191.32454	150.62997	1	0.238	-0.303	-4.728	-4.735	11.0
-5555.5557	-400.0	1	1	400.0	400.0	0	1	1	191.32454	150.62997	1	0.238	-0.311	-4.716	-4.735	11.0
-5555.5557	-400.0	1	1	400.0	400.0	0	1	1	191.32454	150.62997	1	0.238	-0.32	-4.769	-4.847	11.0
-5555.5557	-400.0	1	1	400.0	400.0	0	1	1	191.32454	150.62997	1	0.238	-0.329	-4.91	-4.898	11.0
-5555.5557	-400.0	1	1	400.0	400.0	0	1	1	191.32454	150.62997	1	0.237	-0.336	-4.821	-4.898	11.0
-5555.5557	-400.0	1	1	400.0	400.0	0	1	1	191.32454	150.62997	1	0.237	-0.344	-5.039	-4.988	11.0
-5555.5557	-400.0	1	1	400.0	400.0	0	1	1	191.32454	150.62997	1	0.237	-0.35	-5.024	-5.029	11.0
-5555.5557	-400.0	1	1	400.0	400.0	0	1	1	191.32454	150.62997	1	0.237	-0.356	-5.04	-5.029	11.0
-5555.5557	-400.0	1	1	400.0	400.0	0	1	1	191.32454	150.62997	1	0.237	-0.363	-5.097	-5.102	11.0
-5555.5557	-400.0	1	1	400.0	400.0	0	1	1	191.32454	150.62997	1	0.237	-0.368	-5.103	-5.102	11.0
-5555.5557	-400.0	1	1	400.0	400.0	0	1	1	191.32454	150.62997	1	0.237	-0.374	-5.216	-5.134	11.0
-5555.5557	-400.0	1	1	400.0	400.0	0	1	1	191.32454	150.62997	1	0.237	-0.38	-5.204	-5.192	11.0
-5555.5557	-400.0	1	1	400.0	400.0	0	1	1	191.32454	150.62997	1	0.237	-0.385	-5.212	-5.192	11.0
-5555.5557	-400.0	1	1	400.0	400.0	0	1	1	191.32454	150.62997	1	0.237	-0.389	-5.284	-5.244	11.0
-5555.5557	-400.0	1	1	400.0	400.0	0	1	1	191.32454	150.62997	1	0.237	-0.393	-5.275	-5.265	11.0
-5555.5557	-400.0	1	1	400.0	400.0	0	1	1	191.32454	150.62997	1	0.237	-0.397	-5.301	-5.265	11.0
-5555.5557	-400.0	1	1	400.0	400.0	0	1	1	191.32454	150.62997	1	0.237	-0.401	-5.305	-5.306	11.0
-5555.5557	-400.0	1	1	400.0	400.0	0	1	1	191.32454	150.62997	1	0.237	-0.403	-5.301	-5.306	11.0
-5555.5557	-400.0	1	1	400.0	400.0	0	1	1	191.32454	150.62997	1	0.237	-0.406	-5.287	-5.34	11.0
-5555.5557	-400.0	1	1	400.0	400.0	0	1	1	191.32454	150.62997	1	0.237	-0.41	-5.329	-5.356	11.0
-5555.5557	-400.0	1	1	400.0	400.0	0	1	1	191.32454	150.62997	1	0.237	-0.414	-5.434	-5.356	11.0
-5555.5557	-400.0	1	1	400.0	400.0	0	1	1	191.32454	150.62997	1	0.237	-0.417	-5.377	-5.384	11.0
-5555.5557	-400.0	1	1	400.0	400.0	0	1	1	191.32454	150.62997	1	0.237	-0.422	-5.624	-5.397	11.0
-5555.5557	-400.0	1	1	400.0	400.0	0	1	1	191.32454	150.62997	1	0.237	-0.424	-5.356	-5.397	11.0
-5555.5557	-400.0	1	1	400.0	400.0	0	1	1	191.32454	150.62997	1	0.237	-0.426	-5.456	-5.419	11.0
-5555.5557	-400.0	1	1	400.0	400.0	0	1	1	191.32454	150.62997	1	0.236	-0.428	-5.431	-5.419	11.0
-5555.5557	-400.0	1	1	400.0	400.0	0	1	1	191.32454	150.62997	1	0.236	-0.429	-5.461	-5.429	11.0
-5555.5557	-400.0	1	1	400.0	400.0	0	1	1	191.32454	150.62997	1	0.236	-0.431	-5.495	-5.447	11.0
-5555.5557	-400.0	1	1	400.0	400.0	0	1	1	191.32454	150.62997	1	0.236	-0.433	-5.473	-5.447	11.0
-5555.5557	-400.0	1	1	400.0	400.0	0	1	1	191.32454	150.62997	1	0.236	-0.435	-5.461	-5.455	11.0
-5555.5557	-400.0	1	1	400.0	400.0	0	1	1	191.32454	150.62997	1	0.236	-0.437	-5.427	-5.47	11.0
-5555.5557	-400.0	1	1	400.0	400.0	0	1	1	191.32454	150.62997	1	0.236	-0.439	-5.518	-5.47	11.0
-5555.5557	-400.0	1	1	400.0	400.0	0	1	1	191.32454	150.62997	1	0.236	-0.441	-5.472	-5.482	11.0
-5555.5557	-400.0	1	1	400.0	400.0	0	1	1	191.32454	150.62997	1	0.236	-0.441	-5.544	-5.482	11.0
-5555.5557	-400.0	1	1	400.0	400.0	0	1	1	191.32454	150.62997	1	0.236	-0.441	-5.461	-5.488	11.0
-5555.5557	-400.0	1	1	400.0	400.0	0	1	1	191.32454	150.62997	1	0.236	-0.441	-5.525	-5.498	11.0
-5555.5557	-400.0	1	1	400.0	400.0	0	1	1	191.32454	150.62997	1	0.236	-0.441	-5.514	-5.498	11.0
-5555.5557	-400.0	1	1	400.0	400.0	1	1	1	191.32454	150.62997	1	0.236	-0.441	-5.467	-5.502	11.0
-5555.5557	-400.0	1	1	400.0	400.0	1	1	1	191.32454	150.62997	1	0.236	-0.441	-5.459	-5.507	11.0
-5555.5557	-400.0	1	1	400.0	400.0	1	1	1	191.32454	150.62997	1	0.236	-0.44	-5.216	-5.507	11.0
-5555.5557	-400.0	1	1	400.0	400.0	1	1	1	191.32454	150.62997	1	0.236	-0.441	-5.514	-5.514	11.0
-5555.5557	-400.0	1	1	400.0	400.0	1	1	1	191.32454	150.62997	1	0.236	-0.441	-5.414	-5.514	11.0
-5555.5557	-400.0	1	1	400.0	400.0	1	1	1	191.32454	150.62997	1	0.236	-0.441	-5.535	-5.521	11.0
-5555.5557	-400.0	1	1	400.0	400.0	1	1	1	191.32454	150.62997	1	0.236	-0.441	-5.528	-5.523	11.0
-5555.5557	-400.0	1	1	400.0	400.0	1	1	1	191.32454	150.62997	1	0.236	-0.441	-5.543	-5.523	11.0
-5555.5557	-400.0	1	1	400.0	400.0	1	1	1	191.32454	150.62997	1	0.236	-0.441	-5.488	-5.529	11.0
-5555.5557	-400.0	1	1	400.0	400.0	1	1	1	191.32454	150.62997	1	0.236	-0.442	-5.625	-5.531	11.0
-5555.5557	-400.0	1	1	400.0	400.0	1	1	1	191.32454	150.62997	1	0.236	-0.443	-5.564	-5.531	11.0
-5555.5557	-400.0	1	1	400.0	400.0	1	1	1	191.32454	150.62997	1	0.236	-0.444	-5.569	-5.535	11.0
-5555.5557	-400.0	1	1	400.0	400.0	1	1	1	191.32454	150.62997	1	0.236	-0.445	-5.724	-5.535	11.0
-5555.5557	-400.0	1	1	400.0	400.0	1	1	1	191.32454	150.62997	1	0.236	-0.445	-5.529	-5.54	11.0
-5555.5557	-400.0	1	1	400.0	400.0	1	1	1	191.32454	150.62997	1	0.236	-0.445	-5.518	-5.541	11.0
-5555.5557	-400.0	1	1	400.0	400.0	1	1	1	191.32454	150.62997	1	0.236	-0.445	-5.533	-5.541	11.0
-5555.5557	-400.0	1	1	400.0	400.0	1	1	1	191.32454	150.62997	1	0.236	-0.445	-5.497	-5.543	11.0
-5555.5557	-400.0	1	1	400.0	400.0	1	1	1	191.32454	150.62997	1	0.236	-0.446	-5.556	-5.544	11.0
-5555.5557	-400.0	1	1	400.0	400.0	1	1	1	191.32454	150.62997	1	0.236	-0.448	-5.621	-5.544	11.0
-5555.5557	-400.0	1	1	400.0	400.0	1	1	1	191.32454	150.62997	1	0.236	-0.448	-5.542	-5.547	11.0
-5555.5557	-400.0	1	1	400.0	400.0	1	1	1	191.32454	150.62997	1	0.236	-0.449	-5.562	-5.547	11.0
-5555.5557	-400.0	1	1	400.0	400.0	1	1	1	191.32454	150.62997	1	0.236	-0.449	-5.552	-5.548	11.0
-5555.5557	-400.0	1	1	400.0	400.0	1	1	1	191.32454	150.62997	1	0.236	-0.45	-5.571	-5.55	11.0
-5555.5557	-400.0	1	1	400.0	400.0	1	1	1	191.32454	150.62997	1	0.236	-0.45	-5.539	-5.55	11.0
-5555.5557	-400.0	1	1	400.0	400.0	1	1	1	191.32454	150.62997	1	0.236	-0.45	-5.539	-5.551	11.0
-5555.5557	-400.0	1	1	400.0	400.0	1	1	1	191.32454	150.62997	1	0.236	-0.451	-5.535	-5.552	11.0
-5555.5557	-400.0	1	1	400.0	400.0	1	1	1	191.32454	150.62997	1	0.236	-0.453	-5.594	-5.552	11.0
-5555.5557	-400.0	1	1	400.0	400.0	1	1	1	191.32454	150.62997	1	0.236	-0.454	-5.458	-5.553	11.0
-5555.5557	-400.0	1	1	400.0	400.0	1	1	1	191.32454	150.62997	1	0.236	-0.456	-5.571	-5.553	11.0
-5555.5557	-400.0	1	1	400.0	400.0	1	1	1	191.32454	150.62997	1	0.236	-0.457	-5.538	-5.554	11.0
-5555.5557	-400.0	1	1	400.0	400.0	1	1	1	191.32454	150.62997	1	0.236	-0.459	-5.594	-5.555	11.0
-5555.5557	-400.0	1	1	400.0	400.0	1	1	1	191.32454	150.62997	1	0.236	-0.46	-5.588	-5.555	11.0
-5555.5557	-400.0	1	1	400.0	400.0	1	1	1	191.32454	150.62997	1	0.236	-0.461	-5.564	-5.555	11.0
-5555.5557	-400.0	1	1	400.0	400.0	1	1	1	191.32454	150.62997	1	0.236	-0.46	-5.555	-5.556	11.0
-5555.5557	-400.0	1	1	400.0	400.0	1	1	1	191.32454	150.62997	1	0.236	-0.461	-5.588	-5.556	11.0
-5555.5557	-400.0	1	1	400.0	400.0	1	1	1	191.32454	150.62997	1	0.236	-0.461	-5.563	-5.556	11.0
-5555.5557	-400.0	1	1	400.0	400.0	1	1	1	191.32454	150.62997	1	0.236	-0.461	-5.591	-5.556	11.0
-5555.5557	-400.0	1	1	400.0	400.0	1	1	1	191.32454	150.62997	1	0.236	-0.461	-5.567	-5.557	11.0
-5555.5557	-400.0	1	1	400.0	400.0	1	1	1	191.32454	150.62997	1	0.236	-0.46	-5.544	-5.557	11.0
-5555.5557	-400.0	1	1	400.0	400.0	1	1	1	191.32454	150.62997	1	0.236	-0.461	-5.572	-5.557	11.0
-5555.5557	-400.0	1	1	400.0	400.0	1	1	1	191.32454	150.62997	1	0.236	-0.461	-5.577	-5.559	11.0
-5555.5557	-400.0	1	1	400.0	400.0	1	1	1	191.32454	150.62997	1	0.236	-0.461	-5.571	-5.559	11.0
-5555.5557	-400.0	1	1	400.0	400.0	1	1	1	191.32454	150.62997	1	0.236	-0.461	-5.562	-5.559	11.0
-5555.5557	-400.0	1	1	400.0	400.0	1	1	1	191.32454	150.62997	1	0.236	-0.461	-5.579	-5.56	11.0
-5555.5557	-400.0	1	1	400.0	400.0	1	1	1	191.32454	150.62997	1	0.236	-0.461	-5.563	-5.56	11.0
-5555.5557	-400.0	1	1	400.0	400.0	1	1	1	191.32454	150.62997	1	0.236	-0.461	-5.584	-5.56	11.0
-5555.5557	-400.0	1	1	400.0	400.0	1	1	1	191.32454	150.62997	1	0.236	-0.46	-5.537	-5.56	11.0
-5555.5557	-400.0	1	1	400.0	400.0	1	1	1	191.32454	150.62997	1	0.236	-0.46	-5.534	-5.56	11.0
-5555.5557	-400.0	1	1	400.0	400.0	1	1	1	191.32454	150.62997	1	0.236	-0.461	-5.578	-5.56	11.0
-5555.5557	-400.0	1	1	400.0	400.0	1	1	1	191.32454	150.62997	1	0.236	-0.46	-5.548	-5.56	11.0
-5555.5557	-400.0	1	1	400.0	400.0	1	1	1	191.32454	150.62997	1	0.236	-0.46	-5.555	-5.56	11.0
-5555.5557	-400.0	1	1	400.0	400.0	1	1	1	191.32454	150.62997	1	0.236	-0.46	-5.519	-5.56	11.0
-5555.5557	-400.0	1	1	400.0	400.0	1	1	1	191.32454	150.62997	1	0.236	-0.46	-5.538	-5.56	11.0
-5555.5557	-400.0	1	1	400.0	400.0	1	1	1	191.32454	150.62997	1	0.236	-0.461	-5.587	-5.56	11.0
-5555.5557	-400.0	1	1	400.0	400.0	1	1	1	191.32454	150.62997	1	0.236	-0.461	-5.611	-5.56	11.0
-5555.5557	-400.0	1	1	400.0	400.0	1	1	1	191.32454	150.62997	1	0.236	-0.46	-5.543	-5.56	11.0
-5555.5557	-400.0	1	1	400.0	400.0	1	1	1	191.32454	150.62997	1	0.236	-0.461	-5.586	-5.56	11.0
-5555.5557	-400.0	1	1	400.0	400.0	1	1	1	191.32454	150.62997	1	0.236	-0.46	-5.513	-5.56	11.0
-5555.5557	-400.0	1	1	400.0	400.0	1	1	1	191.32454	150.62997	1	0.236	-0.461	-5.559	-5.56	11.0
-5555.5557	-400.0	1	1	400.0	400.0	1	1	1	191.32454	150.62997	1	0.236	-0.461	-5.561	-5.561	11.0
-5555.5557	-400.0	1	1	400.0	400.0	1	1	1	191.32454	150.62997	1	0.236	-0.46	-5.512	-5.561	11.0
-5555.5557	-400.0	1	1	400.0	400.0	1	1	1	191.32454	150.62997	1	0.236	-0.46	-5.526	-5.561	11.0
-5555.5557	-400.0	1	1	400.0	400.0	1	1	1	191.32454	150.62997	1	0.236	-0.46	-5.47	-5.561	11.0
-5555.5557	-400.0	1	1	400.0	400.0	1	1	1	191.32454	150.62997	1	0.236	-0.46	-5.545	-5.561	11.0
-5555.5557	-400.0	1	1	400.0	400.0	1	1	1	191.32454	150.62997	1	0.235	-0.46	-5.525	-5.561	11.0
-5555.5557	-400.0	1	1	400.0	400.0	1	1	1	191.32454	150.62997	1	0.235	-0.461	-5.566	-5.561	11.0
-5555.5557	-400.0	1	1	400.0	400.0	1	1	1	191.32454	150.62997	1	0.235	-0.461	-5.557	-5.561	11.0
-5555.5557	-400.0	1	1	400.0	400.0	1	1	1	191.32454	150.62997	1	0.235	-0.46	-5.526	-5.561	11.0
-5555.5557	-400.0	1	1	400.0	400.0	1	1	1	191.32454	150.62997	1	0.235	-0.46	-5.528	-5.561	11.0
-5555.5557	-400.0	1	1	400.0	400.0	1	1	1	191.32454	150.62997	1	0.235	-0.46	-5.525	-5.561	11.0
-5555.5557	-400.0	1	1	400.0	400.0	1	1	1	191.32454	150.62997	1	0.235	-0.461	-5.572	-5.561	11.0
-5555.5557	-400.0	1	1	400.0	400.0	1	1	1	191.32454	150.62997	1	0.235	-0.46	-5.554	-5.561	11.0
-5555.5557	-400.0	1	1	400.0	400.0	1	1	1	191.32454	150.62997	1	0.235	-0.46	-5.549	-5.561	11.0
-5555.5557	-400.0	1	1	400.0	400.0	1	1	1	191.32454	150.62997	1	0.235	-0.46	-5.554	-5.561	11.0
-5555.5557	-400.0	1	1	400.0	400.0	1	1	1	191.32454	150.62997	1	0.235	-0.461	-5.579	-5.561	11.0
-5555.5557	-400.0	1	1	400.0	400.0	1	1	1	191.32454	150.62997	1	0.235	-0.46	-5.554	-5.561	11.0
-5555.5557	-400.0	1	1	400.0	400.0	1	1	1	191.32454	150.62997	1	0.235	-0.46	-5.554	-5.561	11.0
-5555.5557	-400.0	1	1	400.0	400.0	1	1	1	191.32454	150.62997	1	0.235	-0.46	-5.534	-5.561	11.0
-5555.5557	-400.0	1	1	400.0	400.0	1	1	1	191.32454	150.62997	1	0.235	-0.46	-5.543	-5.561	11.0
-5555.5557	-400.0	1	1	400.0	400.0	1	1	1	191.32454	150.62997	1	0.235	-0.46	-5.539	-5.561	11.0
-5555.5557	-400.0	1	1	400.0	400.0	1	1	1	191.32454	150.62997	1	0.235	-0.461	-5.574	-5.561	11.0
-5555.5557	-400.0	1	1	400.0	400.0	1	1	1	191.32454	150.62997	1	0.235	-0.461	-5.569	-5.561	11.0
-5555.5557	-400.0	1	1	400.0	400.0	1	1	1	191.32454	150.62997	1	0.235	-0.461	-5.597	-5.561	11.0
-5555.5557	-400.0	1	1	400.0	400.0	1	1	1	191.32454	150.62997	1	0.235	-0.46	-5.539	-5.561	11.0
-5555.5557	-400.0	1	1	400.0	400.0	1	1	1	191.32454	150.62997	1	0.235	-0.46	-5.542	-5.561	11.0
-5555.5557	-400.0	1	1	400.0	400.0	1	1	1	191.32454	150.62997	1	0.235	-0.46	-5.504	-5.561	11.0
-5555.5557	-400.0	1	1	400.0	400.0	1	1	1	191.32454	150.62997	1	0.235	-0.46	-5.556	-5.561	11.0
-5555.5557	-400.0	1	1	400.0	400.0	1	1	1	191.32454	150.62997	1	0.235	-0.46	-5.503	-5.561	11.0
-5555.5557	-400.0	1	1	400.0	400.0	1	1	1	191.32454	150.62997	1	0.235	-0.46	-5.536	-5.561	11.0
-5555.5557	-400.0	1	1	400.0	400.0	1	1	1	191.32454	150.62997	1	0.235	-0.461	-5.574	-5.561	11.0
-5555.5557	-400.0	1	1	400.0	400.0	1	1	1	191.32454	150.62997	1	0.235	-0.46	-5.556	-5.561	11.0
-5555.5557	-400.0	1	1	400.0	400.0	1	1	1	191.32454	150.62997	1	0.235	-0.46	-5.551	-5.561	11.0
-5555.5557	-400.0	1	1	400.0	400.0	1	1	1	191.32454	150.62997	1	0.235	-0.46	-5.554	-5.561	11.0
-5555.5557	-400.0	1	1	400.0	400.0	1	1	1	191.32454	150.62997	1	0.235	-0.46	-5.481	-5.561	11.0
-5555.5557	-400.0	1	1	400.0	400.0	1	1	1	191.32454	150.62997	1	0.235	-0.46	-5.539	-5.561	11.0
-5555.5557	-400.0	1	1	400.0	400.0	1	1	1	191.32454	150.62997	1	0.235	-0.461	-5.569	-5.561	11.0
-5555.5557	-400.0	1	1	400.0	400.0	1	1	1	191.32454	150.62997	1	0.235	-0.461	-5.574	-5.561	11.0
-5555.5557	-400.0	1	1	400.0	400.0	1	1	1	191.32454	150.62997	1	0.235	-0.46	-5.536	-5.561	11.0
-5555.5557	-400.0	1	1	400.0	400.0	1	1	1	191.32454	150.62997	1	0.235	-0.46	-5.551	-5.561	11.0
-5555.5557	-400.0	1	1	400.0	400.0	1	1	1	191.32454	150.62997	1	0.235	-0.461	-5.581	-5.561	11.0
-5555.5557	-400.0	1	1	400.0	400.0	1	1	1	191.32454	150.62997	1	0.235	-0.461	-5.677	-5.561	11.0
-5555.5557	-400.0	1	1	400.0	400.0	1	1	1	191.32454	150.62997	1	0.235	-0.46	-5.531	-5.561	11.0
-5555.5557	-400.0	1	1	400.0	400.0	1	1	1	191.32454	150.62997	1	0.235	-0.461	-5.574	-5.561	11.0
-5555.5557	-400.0	1	1	400.0	400.0	1	1	1	191.32454	150.62997	1	0.235	-0.461	-5.566	-5.561	11.0
-5555.5557	-400.0	1	1	400.0	400.0	1	1	1	191.32454	150.62997	1	0.235	-0.46	-5.516	-5.561	11.0
-5555.5557	-400.0	1	1	400.0	400.0	1	1	1	191.32454	150.62997	1	0.235	-0.461	-5.559	-5.561	11.0
-5555.5557	-400.0	1	1	400.0	400.0	1	1	1	191.32454	150.62997	1	0.235	-0.46	-5.543	-5.561	11.0
-5555.5557	-400.0	1	1	400.0	400.0	1	1	1	191.32454	150.62997	1	0.235	-0.461	-5.586	-5.561	11.0
-5555.5557	-400.0	1	1	400.0	400.0	1	1	1	191.32454	150.62997	1	0.235	-0.461	-5.563	-5.561	11.0
-5555.5557	-400.0	1	1	400.0	400.0	1	1	1	191.32454	150.62997	1	0.235	-0.461	-5.599	-5.561	11.0
-5555.5557	-400.0	1	1	400.0	400.0	1	1	1	191.32454	150.62997	1	0.235	-0.461	-5.569	-5.561	11.0
-5555.5557	-400.0	1	1	400.0	400.0	1	1	1	191.32454	150.62997	1	0.235	-0.46	-5.473	-5.561	11.0
-5555.5557	-400.0	1	1	400.0	400.0	1	1	1	191.32454	150.62997	1	0.235	-0.461	-5.561	-5.561	11.0
-5555.5557	-400.0	1	1	400.0	400.0	1	1	1	191.32454	150.62997	1	0.235	-0.46	-5.538	-5.561	11.0
-5555.5557	-400.0	1	1	400.0	400.0	1	1	1	191.32454	150.62997	1	0.235	-0.46	-5.526	-5.561	11.0
-5555.5557	-400.0	1	1	400.0	400.0	1	1	1	191.32454	150.62997	1	0.235	-0.46	-5.556	-5.561	11.0
-5555.5557	-400.0	1	1	400.0	400.0	1	1	1	191.32454	150.62997	1	0.235	-0.461	-5.579	-5.561	11.0
-5555.5557	-400.0	1	1	400.0	400.0	1	1	1	191.32454	150.62997	1	0.235	-0.46	-5.513	-5.561	11.0
-5555.5557	-400.0	1	1	400.0	400.0	1	1	1	191.32454	150.62997	1	0.235	-0.46	-5.556	-5.561	11.0
-5555.5557	-400.0	1	1	400.0	400.0	1	1	1	191.32454	150.62997	1	0.235	-0.461	-5.667	-5.561	11.0
-5555.5557	-400.0	1	1	400.0	400.0	1	1	1	191.32454	150.62997	1	0.235	-0.461	-5.658	-5.561	11.0
-5555.5557	-400.0	1	1	400.0	400.0	1	1	1	191.32454	150.62997	1	0.235	-0.461	-5.695	-5.561	11.0
-5555.5557	-400.0	1	1	400.0	400.0	1	1	1	191.32454	150.62997	1	0.235	-0.461	-5.574	-5.561	11.0
-5555.5557	-400.0	1	1	400.0	400.0	1	1	1	191.32454	150.62997	1	0.235	-0.461	-5.596	-5.561	11.0
-5555.5557	-400.0	1	1	400.0	400.0	1	1	1	191.32454	150.62997	1	0.235	-0.461	-5.782	-5.561	11.0
-5555.5557	-400.0	1	1	400.0	400.0	1	1	1	191.32454	150.62997	1	0.235	-0.461	-5.582	-5.561	11.0
-5555.5557	-400.0	1	1	400.0	400.0	1	1	1	191.32454	150.62997	1	0.235	-0.46	-5.556	-5.561	11.0
-5555.5557	-400.0	1	1	400.0	400.0	1	1	1	191.32454	150.62997	1	0.235	-0.461	-5.577	-5.561	11.0
-5555.5557	-400.0	1	1	400.0	400.0	1	1	1	191.32454	150.62997	1	0.235	-0.461	-5.627	-5.561	11.0
-5555.5557	-400.0	1	1	400.0	400.0	1	1	1	191.32454	150.62997	1	0.235	-0.46	-5.538	-5.561	11.0
-5555.5557	-400.0	1	1	400.0	400.0	1	1	1	191.32454	150.62997	1	0.235	-0.46	-5.478	-5.561	11.0
-5555.5557	-400.0	1	1	400.0	400.0	1	1	1	191.32454	150.62997	1	0.235	-0.46	-5.527	-5.561	11.0
-5555.5557	-400.0	1	1	400.0	400.0	1	1	1	191.32454	150.62997	1	0.235	-0.46	-5.537	-5.561	11.0
-5555.5557	-400.0	1	1	400.0	400.0	1	1	1	191.32454	150.62997	1	0.235	-0.461	-5.667	-5.561	11.0
-5555.5557	-400.0	1	1	400.0	400.0	1	1	1	191.32454	150.62997	1	0.235	-0.461	-5.603	-5.561	11.0
-5555.5557	-400.0	1	1	400.0	400.0	1	1	1	191.32454	150.62997	1	0.235	-0.461	-5.56	-5.561	11.0
-5555.5557	-400.0	1	1	400.0	400.0	1	1	1	191.32454	150.62997	1	0.235	-0.461	-5.593	-5.561	11.0
-5555.5557	-400.0	1	1	400.0	400.0	1	1	1	191.32454	150.62997	1	0.235	-0.461	-5.594	-5.561	11.0
-5555.5557	-400.0	1	1	400.0	400.0	1	1	1	191.32454	150.62997	1	0.235	-0.46	-5.55	-5.561	11.0
-5555.5557	-400.0	1	1	400.0	400.0	1	1	1	191.32454	150.62997	1	0.235	-0.461	-5.57	-5.561	11.0
-5555.5557	-400.0	1	1	400.0	400.0	1	1	1	191.32454	150.62997	1	0.235	-0.461	-5.572	-5.561	11.0
-5555.5557	-400.0	1	1	400.0	400.0	1	1	1	191.32454	150.62997	1	0.235	-0.46	-5.539	-5.561	11.0
-5555.5557	-400.0	1	1	400.0	400.0	1	1	1	191.32454	150.62997	1	0.235	-0.461	-5.567	-5.561	11.0
-5555.5557	-400.0	1	1	400.0	400.0	1	1	1	191.32454	150.62997	1	0.235	-0.46	-5.554	-5.561	11.0
-5555.5557	-400.0	1	1	400.0	400.0	1	1	1	191.32454	150.62997	1	0.235	-0.461	-5.567	-5.561	11.0
-5555.5557	-400.0	1	1	400.0	400.0	1	1	1	191.32454	150.62997	1	0.235	-0.46	-5.41	-5.561	11.0
-5555.5557	-400.0	1	1	400.0	400.0	1	1	1	191.32454	150.62997	1	0.235	-0.461	-5.575	-5.561	11.0
-5555.5557	-400.0	1	1	400.0	400.0	1	1	1	191.32454	150.62997	1	0.235	-0.461	-5.778	-5.561	11.0
-5555.5557	-400.0	1	1	400.0	400.0	1	1	1	191.32454	150.62997	1	0.235	-0.461	-5.595	-5.561	11.0
-5555.5557	-400.0	1	1	400.0	400.0	1	1	1	191.32454	150.62997	1	0.235	-0.461	-5.564	-5.561	11.0
-5555.5557	-400.0	1	1	400.0	400.0	1	1	1	191.32454	150.62997	1	0.235	-0.46	-5.479	-5.561	11.0
-5555.5557	-400.0	1	1	400.0	400.0	1	1	1	191.32454	150.62997	1	0.235	-0.461	-5.575	-5.561	11.0
-5555.5557	-400.0	1	1	400.0	400.0	1	1	1	191.32454	150.62997	1	0.235	-0.46	-5.535	-5.561	11.0
-5555.5557	-400.0	1	1	400.0	400.0	1	1	1	191.32454	150.62997	1	0.235	-0.461	-5.579	-5.561	11.0
-5555.5557	-400.0	1	1	400.0	400.0	1	1	1	191.32454	150.62997	1	0.235	-0.46	-5.542	-5.561	11.0
-5555.5557	-400.0	1	1	400.0	400.0	1	1	1	191.32454	150.62997	1	0.235	-0.46	-5.539	-5.561	11.0
-5555.5557	-400.0	1	1	400.0	400.0	1	1	1	191.32454	150.62997	1	0.235	-0.461	-5.641	-5.561	11.0
-5555.5557	-400.0	1	1	400.0	400.0	1	1	1	191.32454	150.62997	1	0.235	-0.461	-5.58	-5.561	11.0
-5555.5557	-400.0	1	1	400.0	400.0	1	1	1	191.32454	150.62997	1	0.235	-0.46	-5.54	-5.561	11.0
-5555.5557	-400.0	1	1	400.0	400.0	1	1	1	191.32454	150.62997	1	0.235	-0.461	-5.58	-5.561	11.0
-5555.5557	-400.0	1	1	400.0	400.0	1	1	1	191.32454	150.62997	1	0.235	-0.461	-5.567	-5.561	11.0
-5555.5557	-400.0	1	1	400.0	400.0	1	1	1	191.32454	150.62997	1	0.235	-0.46	-5.55	-5.561	11.0
-5555.5557	-400.0	1	1	400.0	400.0	1	1	1	191.32454	150.62997	1	0.235	-0.461	-5.603	-5.561	11.0
-5555.5557	-400.0	1	1	400.0	400.0	1	1	1	191.32454	150.62997	1	0.235	-0.46	-5.539	-5.561	11.0
-5555.5557	-400.0	1	1	400.0	400.0	1	1	1	191.32454	150.62997	1	0.235	-0.46	-5.55	-5.561	11.0
0.0	0.0	1	1	400.0	400.0	1	1	1	191.32454	150.62997	0	0.235	-0.461	-5.605	-5.561	11.0
0.0	0.0	1	1	400.0	400.0	1	1	1	191.32454	150.62997	0	0.235	-0.461	-5.572	-5.561	11.0
0.0	0.0	1	1	400.0	400.0	1	1	1	191.32454	150.62997	0	0.235	-0.46	-5.516	-5.561	11.0
0.0	0.0	1	1	400.0	400.0	1	1	1	191.32454	150.62997	0	0.235	-0.46	-5.493	-5.561	11.0
0.0	0.0	1	1	400.0	400.0	1	1	1	191.32454	150.62997	0	0.235	-0.461	-5.573	-4.803	11.0
0.0	0.0	1	1	400.0	400.0	1	1	1	191.32454	150.62997	0	0.235	-0.454	-4.81	-4.803	11.0
0.0	0.0	1	1	400.0	400.0	1	1	1	191.32454	150.62997	0	0.235	-0.446	-4.378	-4.463	11.0
0.0	0.0	1	1	400.0	400.0	1	1	1	191.32454	150.62997	0	0.235	-0.438	-4.454	-4.463	11.0
0.0	0.0	1	1	400.0	400.0	1	1	1	191.32454	150.62997	0	0.235	-0.426	-3.862	-3.854	11.0
0.0	0.0	1	1	400.0	400.0	1	1	1	191.32454	150.62997	0	0.236	-0.413	-3.563	-3.581	11.0
0.0	0.0	1	1	400.0	400.0	1	1	1	191.32454	150.62997	0	0.236	-0.402	-3.594	-3.581	11.0
0.0	0.0	1	1	400.0	400.0	1	1	1	191.32454	150.62997	0	0.236	-0.387	-3.06	-3.093	11.0
0.0	0.0	1	1	400.0	400.0	1	1	1	191.32454	150.62997	0	0.236	-0.374	-2.919	-2.671	11.0
0.0	0.0	1	1	400.0	400.0	1	1	1	191.32454	150.62997	0	0.236	-0.36	-2.746	-2.671	11.0
0.0	0.0	1	1	400.0	400.0	1	1	1	191.32454	150.62997	0	0.236	-0.346	-2.62	-2.482	11.0
0.0	0.0	1	1	400.0	400.0	1	1	1	191.32454	150.62997	0	0.236	-0.333	-2.48	-2.482	11.0
0.0	0.0	1	1	400.0	400.0	1	1	1	191.32454	150.62997	0	0.236	-0.317	-2.153	-2.143	11.0
0.0	0.0	1	1	400.0	400.0	1	1	1	191.32454	150.62997	0	0.236	-0.303	-1.979	-1.992	11.0
0.0	0.0	1	1	400.0	400.0	1	1	1	191.32454	150.62997	0	0.236	-0.29	-2.019	-1.992	11.0
0.0	0.0	1	1	400.0	400.0	1	1	1	191.32454	150.62997	0	0.237	-0.276	-1.726	-1.72	11.0
0.0	0.0	1	1	400.0	400.0	1	1	1	191.32454	150.62997	0	0.237	-0.262	-1.589	-1.598	11.0
0.0	0.0	1	1	400.0	400.0	1	1	1	191.32454	150.62997	0	0.237	-0.249	-1.513	-1.598	11.0
0.0	0.0	1	1	400.0	400.0	1	1	1	191.32454	150.62997	0	0.237	-0.235	-1.35	-1.38	11.0
0.0	0.0	1	1	400.0	400.0	1	1	1	191.32454	150.62997	0	0.237	-0.223	-1.336	-1.38	11.0
0.0	0.0	1	1	400.0	400.0	1	1	1	191.32454	150.62997	0	0.237	-0.212	-1.327	-1.282	11.0
0.0	0.0	1	1	400.0	400.0	1	1	1	191.32454	150.62997	0	0.237	-0.2	-1.112	-1.107	11.0
0.0	0.0	1	1	400.0	400.0	1	1	1	191.32454	150.62997	0	0.237	-0.19	-1.073	-1.107	11.0
0.0	0.0	1	1	400.0	400.0	1	1	1	191.32454	150.62997	0	0.237	-0.179	-1.073	-1.029	11.0
0.0	0.0	1	1	400.0	400.0	1	1	1	191.32454	150.62997	0	0.237	-0.171	-0.992	-0.888	11.0
0.0	0.0	1	1	400.0	400.0	1	1	1	191.32454	150.62997	0	0.237	-0.161	-0.908	-0.888	11.0
0.0	0.0	1	1	400.0	400.0	1	1	1	191.32454	150.62997	0	0.237	-0.152	-0.77	-0.767	11.0
0.0	0.0	1	1	400.0	400.0	1	1	1	191.32454	150.62997	0	0.237	-0.144	-0.758	-0.767	11.0
0.0	0.0	1	1	400.0	400.0	1	1	1	191.32454	150.62997	0	0.237	-0.135	-0.7	-0.712	11.0
0.0	0.0	1	1	400.0	400.0	1	1	1	191.32454	150.62997	0	0.237	-0.127	-0.623	-0.615	11.0
0.0	0.0	1	1	400.0	400.0	1	1	1	191.32454	150.62997	0	0.237	-0.119	-0.612	-0.615	11.0
0.0	0.0	1	1	400.0	400.0	1	1	1	191.32454	150.62997	0	0.237	-0.113	-0.554	-0.571	11.0
0.0	0.0	1	1	400.0	400.0	1	1	1	191.32454	150.62997	0	0.237	-0.107	-0.566	-0.493	11.0
0.0	0.0	1	1	400.0	400.0	1	1	1	191.32454	150.62997	0	0.237	-0.099	-0.493	-0.493	11.0
0.0	0.0	1	1	400.0	400.0	1	1	1	191.32454	150.62997	0	0.238	-0.093	-0.415	-0.458	11.0
0.0	0.0	1	1	400.0	400.0	1	1	1	191.32454	150.62997	0	0.238	-0.087	-0.455	-0.458	11.0
0.0	0.0	1	1	400.0	400.0	1	1	1	191.32454	150.62997	0	0.238	-0.082	-0.524	-0.396	11.0
0.0	0.0	1	1	400.0	400.0	1	1	1	191.32454	150.62997	0	0.238	-0.077	-0.382	-0.368	11.0
0.0	0.0	1	1	400.0	400.0	1	1	1	191.32454	150.62997	0	0.238	-0.073	-0.39	-0.368	11.0
0.0	0.0	1	1	400.0	400.0	1	1	1	191.32454	150.62997	0	0.238	-0.069	-0.317	-0.317	11.0
0.0	0.0	1	1	400.0	400.0	1	1	1	191.32454	150.62997	0	0.238	-0.064	-0.347	-0.317	11.0
0.0	0.0	1	1	400.0	400.0	1	1	1	191.32454	150.62997	0	0.238	-0.06	-0.309	-0.295	11.0
0.0	0.0	1	1	400.0	400.0	1	1	1	191.32454	150.62997	0	0.238	-0.058	-0.279	-0.254	11.0
0.0	0.0	1	1	400.0	400.0	1	1	1	191.32454	150.62997	0	0.238	-0.055	-0.229	-0.254	11.0
0.0	0.0	1	1	400.0	400.0	1	1	1	191.32454	150.62997	0	0.238	-0.051	-0.151	-0.219	11.0
0.0	0.0	1	1	400.0	400.0	1	1	1	191.32454	150.62997	0	0.238	-0.047	-0.221	-0.204	11.0
0.0	0.0	1	1	400.0	400.0	1	1	1	191.32454	150.62997	0	0.238	-0.043	-0.221	-0.204	11.0
0.0	0.0	1	1	400.0	400.0	1	1	1	191.32454	150.62997	0	0.238	-0.04	-0.269	-0.176	11.0
0.0	0.0	1	1	400.0	400.0	1	1	1	191.32454	150.62997	0	0.238	-0.038	-0.156	-0.163	11.0
0.0	0.0	1	1	400.0	400.0	1	1	1	191.32454	150.62997	0	0.238	-0.036	-0.137	-0.163	11.0
0.0	0.0	1	1	400.0	400.0	1	1	1	191.32454	150.62997	0	0.238	-0.033	0.053	-0.141	11.0
0.0	0.0	1	1	400.0	400.0	1	1	1	191.32454	150.62997	0	0.238	-0.031	-0.164	-0.141	11.0
0.0	0.0	1	1	400.0	400.0	1	1	1	191.32454	150.62997	0	0.238	-0.029	-0.053	-0.131	11.0
0.0	0.0	1	1	400.0	400.0	1	1	1	191.32454	150.62997	0	0.238	-0.027	-0.11	-0.113	11.0
0.0	0.0	1	1	400.0	400.0	1	1	1	191.32454	150.62997	0	0.238	-0.025	-0.102	-0.113	11.0
0.0	0.0	1	1	400.0	400.0	1	1	1	191.32454	150.62997	0	0.238	-0.023	-0.118	-0.105	11.0
0.0	0.0	1	1	400.0	400.0	1	1	1	191.32454	150.62997	0	0.238	-0.021	-0.113	-0.105	11.0
0.0	0.0	1	1	400.0	400.0	1	1	1	191.32454	150.62997	0	0.238	-0.02	-0.083	-0.09	11.0
0.0	0.0	1	1	400.0	400.0	1	1	1	191.32454	150.62997	0	0.238	-0.02	-0.052	-0.078	11.0
0.0	0.0	1	1	400.0	400.0	1	1	1	191.32454	150.62997	0	0.238	-0.02	-0.099	-0.078	11.0
0.0	0.0	1	1	400.0	400.0	1	1	1	191.32454	150.62997	0	0.238	-0.02	-0.079	-0.072	11.0
0.0	0.0	1	1	400.0	400.0	1	1	1	191.32454	150.62997	0	0.238	-0.02	-0.116	-0.067	11.0
0.0	0.0	1	1	400.0	400.0	1	1	1	191.32454	150.62997	0	0.238	-0.02	-0.113	-0.067	11.0
0.0	0.0	1	1	400.0	400.0	1	1	1	191.32454	150.62997	0	0.238	-0.02	-0.078	-0.058	11.0
0.0	0.0	1	1	400.0	400.0	1	1	1	191.32454	150.62997	0	0.238	-0.019	-0.074	-0.058	11.0
0.0	0.0	1	1	400.0	400.0	1	1	1	191.32454	150.62997	0	0.238	-0.019	-0.043	-0.053	11.0
0.0	0.0	1	1	400.0	400.0	1	1	1	191.32454	150.62997	0	0.238	-0.019	-0.021	-0.046	11.0
0.0	0.0	1	1	400.0	400.0	1	1	1	191.32454	150.62997	0	0.238	-0.019	-0.043	-0.046	11.0
0.0	0.0	1	1	400.0	400.0	1	1	1	191.32454	150.62997	0	0.238	-0.019	-0.06	-0.043	11.0
0.0	0.0	1	1	400.0	400.0	1	1	1	191.32454	150.62997	0	0.238	-0.019	-0.032	-0.039	11.0
0.0	0.0	1	1	400.0	400.0	1	1	1	191.32454	150.62997	0	0.238	-0.018	0.001	-0.039	11.0
0.0	0.0	1	1	400.0	400.0	1	1	1	191.32454	150.62997	0	0.238	-0.018	-0.059	-0.031	11.0
0.0	0.0	1	1	400.0	400.0	1	1	1	191.32454	150.62997	0	0.238	-0.018	-0.014	-0.029	11.0
0.0	0.0	1	1	400.0	400.0	1	1	1	191.32454	150.62997	0	0.238	-0.018	-0.04	-0.029	11.0
0.0	0.0	1	1	400.0	400.0	1	1	1	191.32454	150.62997	0	0.238	-0.017	-0.102	-0.025	11.0
0.0	0.0	1	1	400.0	400.0	1	1	1	191.32454	150.62997	0	0.238	-0.017	-0.026	-0.025	11.0
0.0	0.0	1	1	400.0	400.0	1	1	1	191.32454	150.62997	0	0.238	-0.017	-0.031	-0.023	11.0
0.0	0.0	1	1	400.0	400.0	1	1	1	191.32454	150.62997	0	0.238	-0.017	-0.028	-0.02	11.0
0.0	0.0	1	1	400.0	400.0	1	1	1	191.32454	150.62997	0	0.238	-0.016	-0.021	-0.02	11.0
0.0	0.0	1	1	400.0	400.0	1	1	1	191.32454	150.62997	0	0.238	-0.015	-0.021	-0.017	11.0
0.0	0.0	1	1	400.0	400.0	1	1	1	191.32454	150.62997	0	0.238	-0.015	-0.075	-0.015	11.0
0.0	0.0	1	1	400.0	400.0	1	1	1	191.32454	150.62997	0	0.238	-0.014	-0.014	-0.015	11.0
0.0	0.0	1	1	400.0	400.0	1	1	1	191.32454	150.62997	0	0.238	-0.013	-0.021	-0.013	11.0
0.0	0.0	1	1	400.0	400.0	1	1	1	191.32454	150.62997	0	0.238	-0.013	-0.014	-0.013	11.0
0.0	0.0	1	1	400.0	400.0	1	1	1	191.32454	150.62997	0	0.238	-0.011	0.017	-0.012	11.0
0.0	0.0	1	1	400.0	400.0	1	1	1	191.32454	150.62997	0	0.238	-0.01	-0.013	-0.01	11.0
0.0	0.0	1	1	400.0	400.0	1	1	1	191.32454	150.62997	0	0.238	-0.008	-0.009	-0.01	11.0
0.0	0.0	1	1	400.0	400.0	1	1	1	191.32454	150.62997	0	0.238	-0.007	-0.038	-0.009	11.0
0.0	0.0	1	1	400.0	400.0	1	1	1	191.32454	150.62997	0	0.238	-0.007	-0.025	-0.008	11.0
0.0	0.0	1	1	400.0	400.0	1	1	1	191.32454	150.62997	0	0.238	-0.006	-0.007	-0.008	11.0
0.0	0.0	1	1	400.0	400.0	1	1	1	191.32454	150.62997	0	0.238	-0.004	0.001	-0.007	11.0
0.0	0.0	1	1	400.0	400.0	1	1	1	191.32454	150.62997	0	0.238	-0.002	0.004	-0.007	11.0
0.0	0.0	1	1	400.0	400.0	1	1	1	191.32454	150.62997	0	0.238	-0.001	0.027	-0.006	11.0
0.0	0.0	1	1	400.0	400.0	1	1	1	191.32454	150.62997	0	0.238	0.0	0.023	-0.005	11.0
0.0	0.0	1	1	400.0	400.0	1	1	1	191.32454	150.62997	0	0.238	0.0	0.043	-0.005	11.0
0.0	0.0	1	1	400.0	400.0	1	1	1	191.32454	150.62997	0	0.238	-0.001	-0.021	-0.005	11.0
0.0	0.0	1	1	400.0	400.0	1	1	1	191.32454	150.62997	0	0.238	0.0	0.0	-0.004	11.0
0.0	0.0	1	1	400.0	400.0	1	1	1	191.32454	150.62997	0	0.238	0.0	0.004	-0.004	11.0
0.0	0.0	1	1	400.0	400.0	1	1	1	191.32454	150.62997	0	0.238	0.0	0.029	-0.003	11.0
0.0	0.0	1	1	400.0	400.0	1	1	1	191.32454	150.62997	0	0.238	0.0	0.035	-0.003	11.0
0.0	0.0	1	1	400.0	400.0	1	1	1	191.32454	150.62997	0	0.238	-0.001	-0.018	-0.003	11.0
0.0	0.0	1	1	400.0	400.0	1	1	1	191.32454	150.62997	0	0.238	0.0	0.001	-0.002	11.0
0.0	0.0	1	1	400.0	400.0	1	1	1	191.32454	150.62997	0	0.238	0.0	-0.009	-0.002	11.0
0.0	0.0	1	1	400.0	400.0	1	1	1	191.32454	150.62997	0	0.238	-0.001	-0.029	-0.002	11.0
0.0	0.0	1	1	400.0	400.0	1	1	1	191.32454	150.62997	0	0.238	-0.001	-0.021	-0.002	11.0
0.0	0.0	1	1	400.0	400.0	1	1	1	191.32454	150.62997	0	0.238	-0.001	-0.014	-0.002	11.0
0.0	0.0	1	1	400.0	400.0	1	1	1	191.32454	150.62997	0	0.238	0.0	0.001	-0.001	11.0
0.0	0.0	1	1	400.0	400.0	1	1	1	191.32454	150.62997	0	0.238	-0.001	-0.032	-0.001	11.0
0.0	0.0	1	1	400.0	400.0	1	1	1	191.32454	150.62997	0	0.238	0.0	0.013	-0.001	11.0
0.0	0.0	1	1	400.0	400.0	1	1	1	191.32454	150.62997	0	0.238	0.0	0.0	-0.001	11.0
0.0	0.0	1	1	400.0	400.0	1	1	1	191.32454	150.62997	0	0.238	0.0	0.021	-0.001	11.0
0.0	0.0	1	1	400.0	400.0	1	1	1	191.32454	150.62997	0	0.238	0.0	0.017	0.0	11.0
0.0	0.0	1	1	400.0	400.0	1	1	1	191.32454	150.62997	0	0.238	0.0	-0.007	0.0	11.0
0.0	0.0	1	1	400.0	400.0	1	1	1	191.32454	150.62997	0	0.238	0.0	0.055	0.0	11.0
0.0	0.0	1	1	400.0	400.0	1	1	1	191.32454	150.62997	0	0.238	0.0	0.036	0.0	11.0
0.0	0.0	1	1	400.0	400.0	1	1	1	191.32454	150.62997	0	0.238	0.0	0.001	0.0	11.0
0.0	0.0	1	1	400.0	400.0	1	1	1	191.32454	150.62997	0	0.238	-0.001	-0.027	0.0	11.0
0.0	0.0	1	1	400.0	400.0	1	1	1	191.32454	150.62997	0	0.238	-0.001	-0.014	0.0	11.0
0.0	0.0	1	1	400.0	400.0	1	1	1	191.32454	150.62997	0	0.238	0.0	-0.01	0.0	11.0
0.0	0.0	1	1	400.0	400.0	1	1	1	191.32454	150.62997	0	0.238	0.0	0.065	0.0	11.0
0.0	0.0	1	1	400.0	400.0	1	1	1	191.32454	150.62997	0	0.238	-0.001	-0.014	0.0	11.0
0.0	0.0	1	1	400.0	400.0	1	1	1	191.32454	150.62997	0	0.238	0.0	0.035	0.0	11.0
0.0	0.0	1	1	400.0	400.0	1	1	1	191.32454	150.62997	0	0.238	-0.001	-0.018	0.0	11.0
0.0	0.0	1	1	400.0	400.0	1	1	1	191.32454	150.62997	0	0.238	-0.001	-0.095	0.0	11.0
0.0	0.0	1	1	400.0	400.0	1	1	1	191.32454	150.62997	0	0.238	0.0	0.055	0.0	11.0
0.0	0.0	1	1	400.0	400.0	1	1	1	191.32454	150.62997	0	0.238	0.0	0.007	0.0	11.0
0.0	0.0	1	1	400.0	400.0	1	1	1	191.32454	150.62997	0	0.238	0.0	-0.01	0.0	11.0
0.0	0.0	1	1	400.0	400.0	1	1	1	191.32454	150.62997	0	0.238	0.0	0.038	0.0	11.0
0.0	0.0	1	1	400.0	400.0	1	1	1	191.32454	150.62997	0	0.238	0.0	0.096	0.0	11.0
0.0	0.0	1	1	400.0	400.0	1	1	1	191.32454	150.62997	0	0.238	0.0	0.005	0.0	11.0
0.0	0.0	1	1	400.0	400.0	1	1	1	191.32454	150.62997	0	0.238	0.0	0.015	0.0	11.0
0.0	0.0	1	1	400.0	400.0	1	1	1	191.32454	150.62997	0	0.238	0.0	0.007	0.0	11.0
0.0	0.0	1	1	400.0	400.0	1	1	1	191.32454	150.62997	0	0.238	-0.001	-0.012	0.0	11.0
0.0	0.0	1	1	400.0	400.0	1	1	1	191.32454	150.62997	0	0.238	0.0	0.029	0.0	11.0
0.0	0.0	1	1	400.0	400.0	1	1	1	191.32454	150.62997	0	0.238	-0.001	-0.036	0.0	11.0
0.0	0.0	1	1	400.0	400.0	1	1	1	191.32454	150.62997	0	0.238	-0.001	-0.014	0.0	11.0
0.0	0.0	1	1	400.0	400.0	1	1	1	191.32454	150.62997	0	0.238	0.0	0.005	0.0	11.0
0.0	0.0	1	1	400.0	400.0	1	1	1	191.32454	150.62997	0	0.238	0.0	0.008	0.0	11.0
0.0	0.0	1	1	400.0	400.0	1	1	1	191.32454	150.62997	0	0.238	-0.001	-0.074	0.0	11.0
0.0	0.0	1	1	400.0	400.0	1	1	1	191.32454	150.62997	0	0.238	0.0	0.014	0.0	11.0
0.0	0.0	1	1	400.0	400.0	1	1	1	191.32454	150.62997	0	0.238	0.0	0.005	0.0	11.0
0.0	0.0	1	1	400.0	400.0	1	1	1	191.32454	150.62997	0	0.238	0.0	0.001	0.0	11.0
0.0	0.0	1	1	400.0	400.0	1	1	1	191.32454	150.62997	0	0.238	-0.001	-0.016	0.0	11.0
0.0	0.0	1	1	400.0	400.0	1	1	1	191.32454	150.62997	0	0.238	-0.001	-0.029	0.0	11.0
0.0	0.0	1	1	400.0	400.0	1	1	1	191.32454	150.62997	0	0.238	0.0	0.061	0.0	11.0
0.0	0.0	1	1	400.0	400.0	1	1	1	191.32454	150.62997	0	0.238	-0.001	-0.051	0.0	11.0
0.0	0.0	1	1	400.0	400.0	1	1	1	191.32454	150.62997	0	0.238	-0.001	-0.013	0.0	11.0
0.0	0.0	1	1	400.0	400.0	1	1	1	191.32454	150.62997	0	0.238	0.0	-0.005	0.0	11.0
0.0	0.0	1	1	400.0	400.0	1	1	1	191.32454	150.62997	0	0.238	0.0	0.009	0.0	11.0
0.0	0.0	1	1	400.0	400.0	1	1	1	191.32454	150.62997	0	0.238	0.0	-0.002	0.0	11.0
0.0	0.0	1	1	400.0	400.0	1	1	1	191.32454	150.62997	0	0.238	0.0	-0.009	0.0	11.0
0.0	0.0	1	1	400.0	400.0	1	1	1	191.32454	150.62997	0	0.238	0.0	0.008	0.0	11.0
0.0	0.0	1	1	400.0	400.0	1	1	1	191.32454	150.62997	0	0.238	0.0	0.025	0.0	11.0
0.0	0.0	1	1	400.0	400.0	1	1	1	191.32454	150.62997	0	0.238	-0.001	-0.076	0.0	11.0
0.0	0.0	1	1	400.0	400.0	1	1	1	191.32454	150.62997	0	0.238	0.0	0.026	0.0	11.0
0.0	0.0	1	1	400.0	400.0	1	1	1	191.32454	150.62997	0	0.238	0.0	-0.01	0.0	11.0
0.0	0.0	1	1	400.0	400.0	1	1	1	191.32454	150.62997	0	0.238	-0.001	-0.014	0.0	11.0
0.0	0.0	1	1	400.0	400.0	1	1	1	191.32454	150.62997	0	0.238	-0.001	-0.054	0.0	11.0
0.0	0.0	1	1	400.0	400.0	1	1	1	191.32454	150.62997	0	0.238	0.0	0.023	0.0	11.0
0.0	0.0	1	1	400.0	400.0	1	1	1	191.32454	150.62997	0	0.238	0.0	0.042	0.0	11.0
0.0	0.0	1	1	400.0	400.0	1	1	1	191.32454	150.62997	0	0.238	0.0	0.001	0.0	11.0
0.0	0.0	1	1	400.0	400.0	1	1	1	191.32454	150.62997	0	0.238	0.0	-0.011	0.0	11.0
0.0	0.0	1	1	400.0	400.0	1	1	1	191.32454	150.62997	0	0.238	0.0	0.02	0.0	11.0
0.0	0.0	1	1	400.0	400.0	1	1	1	191.32454	150.62997	0	0.238	0.0	0.018	0.0	11.0
0.0	0.0	1	1	400.0	400.0	1	1	1	191.32454	150.62997	0	0.238	0.0	0.001	0.0	11.0
0.0	0.0	1	1	400.0	400.0	1	1	1	191.32454	150.62997	0	0.238	0.0	0.031	0.0	11.0
0.0	0.0	1	1	400.0	400.0	1	1	1	191.32454	150.62997	0	0.238	0.0	-0.006	0.0	11.0
0.0	0.0	1	1	400.0	400.0	1	1	1	191.32454	150.62997	0	0.238	-0.001	-0.014	0.0	11.0
0.0	0.0	1	1	400.0	400.0	1	1	1	191.32454	150.62997	0	0.238	0.0	0.001	0.0	11.0
0.0	0.0	1	1	400.0	400.0	1	1	1	191.32454	150.62997	0	0.238	0.0	0.054	0.0	11.0
0.0	0.0	1	1	400.0	400.0	1	1	1	191.32454	150.62997	0	0.238	0.0	0.0	0.0	11.0
0.0	0.0	1	1	400.0	400.0	1	1	1	191.32454	150.62997	0	0.238	-0.001	-0.17	0.0	11.0
0.0	0.0	1	1	400.0	400.0	1	1	1	191.32454	150.62997	0	0.238	0.0	0.039	0.0	11.0
0.0	0.0	1	1	400.0	400.0	1	1	1	191.32454	150.62997	0	0.238	0.0	0.023	0.0	11.0
0.0	0.0	1	1	400.0	400.0	1	1	1	191.32454	150.62997	0	0.238	-0.001	-0.033	0.0	11.0
0.0	0.0	1	1	400.0	400.0	1	1	1	191.32454	150.62997	0	0.238	0.0	0.085	0.0	11.0
0.0	0.0	1	1	400.0	400.0	1	1	1	191.32454	150.62997	0	0.238	0.0	0.012	0.0	11.0
0.0	0.0	1	1	400.0	400.0	1	1	1	191.32454	150.62997	0	0.238	0.0	0.031	0.0	11.0
0.0	0.0	1	1	400.0	400.0	1	1	1	191.32454	150.62997	0	0.238	-0.001	-0.026	0.0	11.0
0.0	0.0	1	1	400.0	400.0	1	1	1	191.32454	150.62997	0	0.238	0.0	0.016	0.0	11.0
0.0	0.0	1	1	400.0	400.0	1	1	1	191.32454	150.62997	0	0.238	-0.001	-0.028	0.0	11.0
0.0	0.0	1	1	400.0	400.0	1	1	1	191.32454	150.62997	0	0.238	0.0	0.02	0.0	11.0
0.0	0.0	1	1	400.0	400.0	1	1	1	191.32454	150.62997	0	0.238	0.0	0.0	0.0	11.0
0.0	0.0	1	1	400.0	400.0	1	1	1	191.32454	150.62997	0	0.238	0.0	-0.002	0.0	11.0
0.0	0.0	1	1	400.0	400.0	1	1	1	191.32454	150.62997	0	0.238	0.0	0.016	0.0	11.0
0.0	0.0	1	1	400.0	400.0	1	1	1	191.32454	150.62997	0	0.238	0.0	-0.002	0.0	11.0
0.0	0.0	1	1	400.0	400.0	1	1	1	191.32454	150.62997	0	0.238	-0.001	-0.065	0.0	11.0
0.0	0.0	1	1	400.0	400.0	1	1	1	191.32454	150.62997	0	0.238	-0.001	-0.026	0.0	11.0
0.0	0.0	1	1	400.0	400.0	1	1	1	191.32454	150.62997	0	0.238	0.0	0.005	0.0	11.0
0.0	0.0	1	1	400.0	400.0	1	1	1	191.32454	150.62997	0	0.238	0.0	0.004	0.0	11.0
0.0	0.0	1	1	400.0	400.0	1	1	1	191.32454	150.62997	0	0.238	-0.001	-0.028	0.0	11.0
0.0	0.0	1	1	400.0	400.0	1	1	1	191.32454	150.62997	0	0.238	0.0	0.0	0.0	11.0
0.0	0.0	1	1	400.0	400.0	1	1	1	191.32454	150.62997	0	0.238	0.0	-0.006	0.0	11.0
0.0	0.0	1	1	400.0	400.0	1	1	1	191.32454	150.62997	0	0.238	0.0	0.016	0.0	11.0
0.0	0.0	1	1	400.0	400.0	1	1	1	191.32454	150.62997	0	0.238	0.0	-0.006	0.0	11.0
0.0	0.0	1	1	400.0	400.0	1	1	1	191.32454	150.62997	0	0.238	0.0	0.005	0.0	11.0
0.0	0.0	1	1	400.0	400.0	1	1	1	191.32454	150.62997	0	0.238	-0.001	-0.033	0.0	11.0
0.0	0.0	1	1	400.0	400.0	1	1	1	191.32454	150.62997	0	0.238	-0.001	-0.025	0.0	11.0
0.0	0.0	1	1	400.0	400.0	1	1	1	191.32454	150.62997	0	0.238	0.0	-0.01	0.0	11.0
0.0	0.0	1	1	400.0	400.0	1	1	1	191.32454	150.62997	0	0.238	-0.001	-0.013	0.0	11.0
0.0	0.0	1	1	400.0	400.0	1	1	1	191.32454	150.62997	0	0.238	0.0	-0.01	0.0	11.0
0.0	0.0	1	1	400.0	400.0	1	1	1	191.32454	150.62997	0	0.238	0.0	0.032	0.0	11.0
0.0	0.0	1	1	400.0	400.0	1	1	1	191.32454	150.62997	0	0.238	-0.001	-0.014	0.0	11.0
0.0	0.0	1	1	400.0	400.0	1	1	1	191.32454	150.62997	0	0.238	0.0	0.009	0.0	11.0
0.0	0.0	1	1	400.0	400.0	1	1	1	191.32454	150.62997	0	0.238	0.0	0.0	0.0	11.0
0.0	0.0	1	1	400.0	400.0	1	1	1	191.32454	150.62997	0	0.238	0.0	0.052	0.0	11.0
0.0	0.0	1	1	400.0	400.0	1	1	1	191.32454	150.62997	0	0.238	0.0	-0.005	0.0	11.0
0.0	0.0	1	1	400.0	400.0	1	1	1	191.32454	150.62997	0	0.238	0.0	0.008	0.0	11.0
0.0	0.0	1	1	400.0	400.0	1	1	1	191.32454	150.62997	0	0.238	0.0	-0.006	0.0	11.0
0.0	0.0	1	1	400.0	400.0	1	1	1	191.32454	150.62997	0	0.238	-0.001	-0.029	0.0	11.0
0.0	0.0	1	1	400.0	400.0	1	1	1	191.32454	150.62997	0	0.238	0.0	0.039	0.0	11.0
0.0	0.0	1	1	400.0	400.0	1	1	1	191.32454	150.62997	0	0.238	-0.001	-0.087	0.0	11.0
0.0	0.0	1	1	400.0	400.0	1	1	1	191.32454	150.62997	0	0.238	0.0	0.016	0.0	11.0
0.0	0.0	1	1	400.0	400.0	1	1	1	191.32454	150.62997	0	0.238	0.0	0.077	0.0	11.0
0.0	0.0	1	1	400.0	400.0	1	1	1	191.32454	150.62997	0	0.238	0.0	0.004	0.0	11.0
0.0	0.0	1	1	400.0	400.0	1	1	1	191.32454	150.62997	0	0.238	-0.001	-0.014	0.0	11.0
0.0	0.0	1	1	400.0	400.0	1	1	1	191.32454	150.62997	0	0.238	0.0	-0.009	0.0	11.0
0.0	0.0	1	1	400.0	400.0	1	1	1	191.32454	150.62997	0	0.238	0.0	0.008	0.0	11.0
0.0	0.0	1	1	400.0	400.0	1	1	1	191.32454	150.62997	0	0.238	0.0	0.012	0.0	11.0
0.0	0.0	1	1	400.0	400.0	1	1	1	191.32454	150.62997	0	0.238	-0.001	-0.025	0.0	11.0
0.0	0.0	1	1	400.0	400.0	1	1	1	191.32454	150.62997	0	0.238	0.0	0.024	0.0	11.0
0.0	0.0	1	1	400.0	400.0	1	1	1	191.32454	150.62997	0	0.238	-0.001	-0.013	0.0	11.0
0.0	0.0	1	1	400.0	400.0	1	1	1	191.32454	150.62997	0	0.238	0.0	-0.002	0.0	11.0
0.0	0.0	1	1	400.0	400.0	1	1	1	191.32454	150.62997	0	0.238	0.0	0.212	0.0	11.0
0.0	0.0	1	1	400.0	400.0	1	1	1	191.32454	150.62997	0	0.238	0.0	0.016	0.0	11.0
0.0	0.0	1	1	400.0	400.0	1	1	1	191.32454	150.62997	0	0.238	0.0	-0.01	0.0	11.0
0.0	0.0	1	1	400.0	400.0	1	1	1	191.32454	150.62997	0	0.238	0.0	0.109	0.0	11.0
0.0	0.0	1	1	400.0	400.0	1	1	1	191.32454	150.62997	0	0.238	-0.001	-0.057	0.0	11.0
0.0	0.0	1	1	400.0	400.0	1	1	1	191.32454	150.62997	0	0.238	0.0	0.024	0.0	11.0
0.0	0.0	1	1	400.0	400.0	1	1	1	191.32454	150.62997	0	0.238	-0.001	-0.018	0.0	11.0
-4180.487	-300.99503	1	2	300.99503	400.0	1	1	2	191.32454	150.62997	1	0.238	-0.001	-0.017	0.0	11.0
-4180.487	-300.99503	1	2	300.99503	400.0	0	1	2	191.32454	150.62997	1	0.238	-0.001	-0.025	0.0	11.0
-4180.487	-300.99503	1	2	300.99503	400.0	0	1	2	191.32454	150.62997	1	0.238	-0.001	-0.092	0.0	11.0
-4180.487	-300.99503	1	2	300.99503	400.0	0	1	2	191.32454	150.62997	1	0.238	0.0	-0.01	0.0	11.0
-4180.487	-300.99503	1	2	300.99503	400.0	0	1	2	191.32454	150.62997	1	0.238	-0.003	-0.367	-0.569	11.0
-4180.487	-300.99503	1	2	300.99503	400.0	0	1	2	191.32454	150.62997	1	0.237	-0.007	-0.516	-0.569	11.0
-4180.487	-300.99503	1	2	300.99503	400.0	0	1	2	191.32454	150.62997	1	0.237	-0.013	-0.815	-0.825	11.0
-4180.487	-300.99503	1	2	300.99503	400.0	0	1	2	191.32454	150.62997	1	0.237	-0.021	-1.199	-1.283	11.0
-4180.487	-300.99503	1	2	300.99503	400.0	0	1	2	191.32454	150.62997	1	0.237	-0.029	-1.226	-1.283	11.0
-4180.487	-300.99503	1	2	300.99503	400.0	0	1	2	191.32454	150.62997	1	0.237	-0.039	-1.584	-1.488	11.0
-4180.487	-300.99503	1	2	300.99503	400.0	0	1	2	191.32454	150.62997	1	0.237	-0.048	-1.468	-1.488	11.0
-4180.487	-300.99503	1	2	300.99503	400.0	0	1	2	191.32454	150.62997	1	0.237	-0.058	-1.856	-1.856	11.0
-4180.487	-300.99503	1	2	300.99503	400.0	0	1	2	191.32454	150.62997	1	0.237	-0.069	-2.02	-2.021	11.0
-4180.487	-300.99503	1	2	300.99503	400.0	0	1	2	191.32454	150.62997	1	0.237	-0.079	-2.06	-2.021	11.0
-4180.487	-300.99503	1	2	300.99503	400.0	0	1	2	191.32454	150.62997	1	0.237	-0.09	-2.28	-2.316	11.0
-4180.487	-300.99503	1	2	300.99503	400.0	0	1	2	191.32454	150.62997	1	0.237	-0.102	-2.539	-2.448	11.0
-4180.487	-300.99503	1	2	300.99503	400.0	0	1	2	191.32454	150.62997	1	0.237	-0.112	-2.436	-2.448	11.0
-4180.487	-300.99503	1	2	300.99503	400.0	0	1	2	191.32454	150.62997	1	0.237	-0.124	-2.727	-2.685	11.0
-4180.487	-300.99503	1	2	300.99503	400.0	0	1	2	191.32454	150.62997	1	0.236	-0.133	-2.66	-2.685	11.0
-4180.487	-300.99503	1	2	300.99503	400.0	0	1	2	191.32454	150.62997	1	0.236	-0.144	-2.854	-2.889	11.0
-4180.487	-300.99503	1	2	300.99503	400.0	0	1	2	191.32454	150.62997	1	0.236	-0.154	-3.06	-2.981	11.0
-4180.487	-300.99503	1	2	300.99503	400.0	0	1	2	191.32454	150.62997	1	0.236	-0.164	-2.939	-2.981	11.0
-4180.487	-300.99503	1	2	300.99503	400.0	0	1	2	191.32454	150.62997	1	0.236	-0.173	-3.163	-3.145	11.0
-4180.487	-300.99503	1	2	300.99503	400.0	0	1	2	191.32454	150.62997	1	0.236	-0.183	-3.224	-3.219	11.0
-4180.487	-300.99503	1	2	300.99503	400.0	0	1	2	191.32454	150.62997	1	0.236	-0.191	-3.218	-3.219	11.0
-4180.487	-300.99503	1	2	300.99503	400.0	0	1	2	191.32454	150.62997	1	0.236	-0.199	-3.335	-3.35	11.0
-4180.487	-300.99503	1	2	300.99503	400.0	0	1	2	191.32454	150.62997	1	0.236	-0.207	-3.41	-3.409	11.0
-4180.487	-300.99503	1	2	300.99503	400.0	0	1	2	191.32454	150.62997	1	0.236	-0.215	-3.422	-3.409	11.0
-4180.487	-300.99503	1	2	300.99503	400.0	0	1	2	191.32454	150.62997	1	0.236	-0.222	-3.547	-3.515	11.0
-4180.487	-300.99503	1	2	300.99503	400.0	0	1	2	191.32454	150.62997	1	0.236	-0.228	-3.483	-3.515	11.0
-4180.487	-300.99503	1	2	300.99503	400.0	0	1	2	191.32454	150.62997	1	0.236	-0.235	-3.511	-3.562	11.0
-4180.487	-300.99503	1	2	300.99503	400.0	0	1	2	191.32454	150.62997	1	0.236	-0.243	-3.663	-3.648	11.0
-4180.487	-300.99503	1	2	300.99503	400.0	0	1	2	191.32454	150.62997	1	0.236	-0.249	-3.688	-3.648	11.0
-4180.487	-300.99503	1	2	300.99503	400.0	0	1	2	191.32454	150.62997	1	0.236	-0.255	-3.708	-3.72	11.0
-4180.487	-300.99503	1	2	300.99503	400.0	0	1	2	191.32454	150.62997	1	0.236	-0.261	-3.7	-3.72	11.0
-4180.487	-300.99503	1	2	300.99503	400.0	0	1	2	191.32454	150.62997	1	0.236	-0.265	-3.735	-3.753	11.0
-4180.487	-300.99503	1	2	300.99503	400.0	0	1	2	191.32454	150.62997	1	0.236	-0.269	-3.678	-3.812	11.0
-4180.487	-300.99503	1	2	300.99503	400.0	0	1	2	191.32454	150.62997	1	0.236	-0.273	-3.821	-3.812	11.0
-4180.487	-300.99503	1	2	300.99503	400.0	0	1	2	191.32454	150.62997	1	0.236	-0.277	-3.77	-3.838	11.0
-4180.487	-300.99503	1	2	300.99503	400.0	0	1	2	191.32454	150.62997	1	0.235	-0.281	-3.866	-3.886	11.0
-4180.487	-300.99503	1	2	300.99503	400.0	0	1	2	191.32454	150.62997	1	0.235	-0.285	-3.885	-3.886	11.0
-4180.487	-300.99503	1	2	300.99503	400.0	0	1	2	191.32454	150.62997	1	0.235	-0.289	-4.018	-3.907	11.0
-4180.487	-300.99503	1	2	300.99503	400.0	0	1	2	191.32454	150.62997	1	0.235	-0.293	-3.957	-3.907	11.0
-4180.487	-300.99503	1	2	300.99503	400.0	0	1	2	191.32454	150.62997	1	0.235	-0.297	-3.919	-3.945	11.0
-4180.487	-300.99503	1	2	300.99503	400.0	0	1	2	191.32454	150.62997	1	0.235	-0.3	-4.004	-3.963	11.0
-4180.487	-300.99503	1	2	300.99503	400.0	0	1	2	191.32454	150.62997	1	0.235	-0.303	-3.956	-3.963	11.0
-4180.487	-300.99503	1	2	300.99503	400.0	0	1	2	191.32454	150.62997	1	0.235	-0.305	-4.024	-3.992	11.0
-4180.487	-300.99503	1	2	300.99503	400.0	0	1	2	191.32454	150.62997	1	0.235	-0.307	-3.986	-4.006	11.0
-4180.487	-300.99503	1	2	300.99503	400.0	0	1	2	191.32454	150.62997	1	0.235	-0.309	-4.004	-4.006	11.0
-4180.487	-300.99503	1	2	300.99503	400.0	0	1	2	191.32454	150.62997	1	0.235	-0.311	-4.097	-4.03	11.0
-4180.487	-300.99503	1	2	300.99503	400.0	0	1	2	191.32454	150.62997	1	0.235	-0.313	-4.052	-4.03	11.0
-4180.487	-300.99503	1	2	300.99503	400.0	0	1	2	191.32454	150.62997	1	0.235	-0.315	-4.042	-4.041	11.0
-4180.487	-300.99503	1	2	300.99503	400.0	0	1	2	191.32454	150.62997	1	0.235	-0.317	-4.012	-4.06	11.0
-4180.487	-300.99503	1	2	300.99503	400.0	0	1	2	191.32454	150.62997	1	0.235	-0.319	-4.077	-4.06	11.0
-4180.487	-300.99503	1	2	300.99503	400.0	0	1	2	191.32454	150.62997	1	0.235	-0.321	-4.054	-4.077	11.0
-4180.487	-300.99503	1	2	300.99503	400.0	0	1	2	191.32454	150.62997	1	0.235	-0.321	-4.092	-4.085	11.0
-4180.487	-300.99503	1	2	300.99503	400.0	0	1	2	191.32454	150.62997	1	0.235	-0.322	-4.118	-4.085	11.0
-4180.487	-300.99503	1	2	300.99503	400.0	1	1	2	191.32454	150.62997	1	0.235	-0.322	-3.984	-4.098	11.0
-4180.487	-300.99503	1	2	300.99503	400.0	1	1	2	191.32454	150.62997	1	0.235	-0.322	-4.105	-4.098	11.0
-4180.487	-300.99503	1	2	300.99503	400.0	1	1	2	191.32454	150.62997	1	0.235	-0.323	-4.029	-4.11	11.0
-4180.487	-300.99503	1	2	300.99503	400.0	1	1	2	191.32454	150.62997	1	0.235	-0.324	-4.082	-4.115	11.0
-4180.487	-300.99503	1	2	300.99503	400.0	1	1	2	191.32454	150.62997	1	0.235	-0.325	-4.177	-4.115	11.0
-4180.487	-300.99503	1	2	300.99503	400.0	1	1	2	191.32454	150.62997	1	0.235	-0.326	-4.122	-4.12	11.0
-4180.487	-300.99503	1	2	300.99503	400.0	1	1	2	191.32454	150.62997	1	0.235	-0.326	-4.109	-4.129	11.0
-4180.487	-300.99503	1	2	300.99503	400.0	1	1	2	191.32454	150.62997	1	0.235	-0.328	-4.125	-4.129	11.0
-4180.487	-300.99503	1	2	300.99503	400.0	1	1	2	191.32454	150.62997	1	0.235	-0.329	-4.105	-4.133	11.0
-4180.487	-300.99503	1	2	300.99503	400.0	1	1	2	191.32454	150.62997	1	0.235	-0.331	-4.125	-4.14	11.0
-4180.487	-300.99503	1	2	300.99503	400.0	1	1	2	191.32454	150.62997	1	0.235	-0.333	-4.112	-4.14	11.0
-4180.487	-300.99503	1	2	300.99503	400.0	1	1	2	191.32454	150.62997	1	0.235	-0.335	-4.145	-4.146	11.0
-4180.487	-300.99503	1	2	300.99503	400.0	1	1	2	191.32454	150.62997	1	0.235	-0.336	-4.178	-4.146	11.0
-4180.487	-300.99503	1	2	300.99503	400.0	1	1	2	191.32454	150.62997	1	0.235	-0.337	-4.243	-4.149	11.0
-4180.487	-300.99503	1	2	300.99503	400.0	1	1	2	191.32454	150.62997	1	0.235	-0.339	-4.138	-4.154	11.0
-4180.487	-300.99503	1	2	300.99503	400.0	1	1	2	191.32454	150.62997	1	0.235	-0.341	-4.116	-4.154	11.0
-4180.487	-300.99503	1	2	300.99503	400.0	1	1	2	191.32454	150.62997	1	0.235	-0.341	-4.186	-4.156	11.0
-4180.487	-300.99503	1	2	300.99503	400.0	1	1	2	191.32454	150.62997	1	0.235	-0.341	-4.186	-4.16	11.0
-4180.487	-300.99503	1	2	300.99503	400.0	1	1	2	191.32454	150.62997	1	0.235	-0.341	-4.286	-4.16	11.0
-4180.487	-300.99503	1	2	300.99503	400.0	1	1	2	191.32454	150.62997	1	0.235	-0.341	-4.12	-4.161	11.0
-4180.487	-300.99503	1	2	300.99503	400.0	1	1	2	191.32454	150.62997	1	0.235	-0.341	-4.15	-4.161	11.0
-4180.487	-300.99503	1	2	300.99503	400.0	1	1	2	191.32454	150.62997	1	0.235	-0.34	-4.086	-4.165	11.0
-4180.487	-300.99503	1	2	300.99503	400.0	1	1	2	191.32454	150.62997	1	0.235	-0.341	-4.198	-4.167	11.0
-4180.487	-300.99503	1	2	300.99503	400.0	1	1	2	191.32454	150.62997	1	0.235	-0.341	-4.172	-4.167	11.0
-4180.487	-300.99503	1	2	300.99503	400.0	1	1	2	191.32454	150.62997	1	0.235	-0.341	-4.202	-4.169	11.0
-4180.487	-300.99503	1	2	300.99503	400.0	1	1	2	191.32454	150.62997	1	0.235	-0.341	-4.183	-4.169	11.0
-4180.487	-300.99503	1	2	300.99503	400.0	1	1	2	191.32454	150.62997	1	0.235	-0.34	-4.063	-4.171	11.0
-4180.487	-300.99503	1	2	300.99503	400.0	1	1	2	191.32454	150.62997	1	0.235	-0.341	-4.116	-4.172	11.0
-4180.487	-300.99503	1	2	300.99503	400.0	1	1	2	191.32454	150.62997	1	0.235	-0.341	-4.129	-4.172	11.0
-4180.487	-300.99503	1	2	300.99503	400.0	1	1	2	191.32454	150.62997	1	0.235	-0.341	-4.166	-4.173	11.0
-4180.487	-300.99503	1	2	300.99503	400.0	1	1	2	191.32454	150.62997	1	0.235	-0.341	-4.175	-4.174	11.0
-4180.487	-300.99503	1	2	300.99503	400.0	1	1	2	191.32454	150.62997	1	0.235	-0.341	-4.159	-4.174	11.0
-4180.487	-300.99503	1	2	300.99503	400.0	1	1	2	191.32454	150.62997	1	0.235	-0.341	-4.169	-4.176	11.0
-4180.487	-300.99503	1	2	300.99503	400.0	1	1	2	191.32454	150.62997	1	0.235	-0.341	-4.291	-4.176	11.0
-4180.487	-300.99503	1	2	300.99503	400.0	1	1	2	191.32454	150.62997	1	0.235	-0.341	-4.148	-4.176	11.0
-4180.487	-300.99503	1	2	300.99503	400.0	1	1	2	191.32454	150.62997	1	0.235	-0.341	-4.182	-4.177	11.0
-4180.487	-300.99503	1	2	300.99503	400.0	1	1	2	191.32454	150.62997	1	0.235	-0.341	-4.218	-4.177	11.0
-4180.487	-300.99503	1	2	300.99503	400.0	1	1	2	191.32454	150.62997	1	0.235	-0.341	-4.205	-4.179	11.0
-4180.487	-300.99503	1	2	300.99503	400.0	1	1	2	191.32454	150.62997	1	0.235	-0.341	-4.203	-4.179	11.0
-4180.487	-300.99503	1	2	300.99503	400.0	1	1	2	191.32454	150.62997	1	0.235	-0.341	-4.191	-4.179	11.0
-4180.487	-300.99503	1	2	300.99503	400.0	1	1	2	191.32454	150.62997	1	0.235	-0.341	-4.164	-4.179	11.0
-4180.487	-300.99503	1	2	300.99503	400.0	1	1	2	191.32454	150.62997	1	0.235	-0.341	-4.18	-4.179	11.0
-4180.487	-300.99503	1	2	300.99503	400.0	1	1	2	191.32454	150.62997	1	0.235	-0.341	-4.196	-4.18	11.0
-4180.487	-300.99503	1	2	300.99503	400.0	1	1	2	191.32454	150.62997	1	0.235	-0.341	-4.196	-4.18	11.0
-4180.487	-300.99503	1	2	300.99503	400.0	1	1	2	191.32454	150.62997	1	0.235	-0.341	-4.152	-4.18	11.0
-4180.487	-300.99503	1	2	300.99503	400.0	1	1	2	191.32454	150.62997	1	0.235	-0.341	-4.187	-4.181	11.0
-4180.487	-300.99503	1	2	300.99503	400.0	1	1	2	191.32454	150.62997	1	0.235	-0.342	-4.174	-4.181	11.0
-4180.487	-300.99503	1	2	300.99503	400.0	1	1	2	191.32454	150.62997	1	0.235	-0.342	-4.125	-4.181	11.0
-4180.487	-300.99503	1	2	300.99503	400.0	1	1	2	191.32454	150.62997	1	0.235	-0.342	-4.168	-4.182	11.0
-4180.487	-300.99503	1	2	300.99503	400.0	1	1	2	191.32454	150.62997	1	0.235	-0.342	-4.162	-4.182	11.0
-4180.487	-300.99503	1	2	300.99503	400.0	1	1	2	191.32454	150.62997	1	0.235	-0.342	-4.18	-4.182	11.0
-4180.487	-300.99503	1	2	300.99503	400.0	1	1	2	191.32454	150.62997	1	0.235	-0.341	-4.104	-4.182	11.0
-4180.487	-300.99503	1	2	300.99503	400.0	1	1	2	191.32454	150.62997	1	0.235	-0.341	-4.195	-4.182	11.0
-4180.487	-300.99503	1	2	300.99503	400.0	1	1	2	191.32454	150.62997	1	0.235	-0.341	-4.218	-4.182	11.0
-4180.487	-300.99503	1	2	300.99503	400.0	1	1	2	191.32454	150.62997	1	0.235	-0.341	-4.16	-4.183	11.0
-4180.487	-300.99503	1	2	300.99503	400.0	1	1	2	191.32454	150.62997	1	0.235	-0.341	-4.155	-4.183	11.0
-4180.487	-300.99503	1	2	300.99503	400.0	1	1	2	191.32454	150.62997	1	0.235	-0.341	-4.151	-4.183	11.0
-4180.487	-300.99503	1	2	300.99503	400.0	1	1	2	191.32454	150.62997	1	0.235	-0.341	-4.179	-4.183	11.0
-4180.487	-300.99503	1	2	300.99503	400.0	1	1	2	191.32454	150.62997	1	0.235	-0.341	-4.219	-4.183	11.0
-4180.487	-300.99503	1	2	300.99503	400.0	1	1	2	191.32454	150.62997	1	0.235	-0.341	-4.14	-4.183	11.0
-4180.487	-300.99503	1	2	300.99503	400.0	1	1	2	191.32454	150.62997	1	0.235	-0.34	-4.05	-4.183	11.0
-4180.487	-300.99503	1	2	300.99503	400.0	1	1	2	191.32454	150.62997	1	0.235	-0.341	-4.268	-4.183	11.0
-4180.487	-300.99503	1	2	300.99503	400.0	1	1	2	191.32454	150.62997	1	0.235	-0.341	-4.217	-4.183	11.0
-4180.487	-300.99503	1	2	300.99503	400.0	1	1	2	191.32454	150.62997	1	0.235	-0.341	-4.18	-4.183	11.0
-4180.487	-300.99503	1	2	300.99503	400.0	1	1	2	191.32454	150.62997	1	0.235	-0.341	-4.228	-4.184	11.0
-4180.487	-300.99503	1	2	300.99503	400.0	1	1	2	191.32454	150.62997	1	0.235	-0.34	-4.099	-4.184	11.0
-4180.487	-300.99503	1	2	300.99503	400.0	1	1	2	191.32454	150.62997	1	0.235	-0.341	-4.232	-4.184	11.0
-4180.487	-300.99503	1	2	300.99503	400.0	1	1	2	191.32454	150.62997	1	0.235	-0.341	-4.214	-4.184	11.0
-4180.487	-300.99503	1	2	300.99503	400.0	1	1	2	191.32454	150.62997	1	0.235	-0.341	-4.172	-4.184	11.0
-4180.487	-300.99503	1	2	300.99503	400.0	1	1	2	191.32454	150.62997	1	0.235	-0.341	-4.184	-4.184	11.0
-4180.487	-300.99503	1	2	300.99503	400.0	1	1	2	191.32454	150.62997	1	0.235	-0.341	-4.201	-4.184	11.0
-4180.487	-300.99503	1	2	300.99503	400.0	1	1	2	191.32454	150.62997	1	0.235	-0.341	-4.17	-4.184	11.0
-4180.487	-300.99503	1	2	300.99503	400.0	1	1	2	191.32454	150.62997	1	0.235	-0.341	-4.181	-4.184	11.0
-4180.487	-300.99503	1	2	300.99503	400.0	1	1	2	191.32454	150.62997	1	0.235	-0.341	-4.147	-4.184	11.0
-4180.487	-300.99503	1	2	300.99503	400.0	1	1	2	191.32454	150.62997	1	0.235	-0.341	-4.18	-4.184	11.0
-4180.487	-300.99503	1	2	300.99503	400.0	1	1	2	191.32454	150.62997	1	0.235	-0.341	-4.188	-4.184	11.0
-4180.487	-300.99503	1	2	300.99503	400.0	1	1	2	191.32454	150.62997	1	0.235	-0.341	-4.256	-4.184	11.0
-4180.487	-300.99503	1	2	300.99503	400.0	1	1	2	191.32454	150.62997	1	0.235	-0.341	-4.226	-4.184	11.0
-4180.487	-300.99503	1	2	300.99503	400.0	1	1	2	191.32454	150.62997	1	0.235	-0.341	-4.241	-4.184	11.0
-4180.487	-300.99503	1	2	300.99503	400.0	1	1	2	191.32454	150.62997	1	0.235	-0.342	-4.157	-4.184	11.0
-4180.487	-300.99503	1	2	300.99503	400.0	1	1	2	191.32454	150.62997	1	0.235	-0.342	-4.237	-4.184	11.0
-4180.487	-300.99503	1	2	300.99503	400.0	1	1	2	191.32454	150.62997	1	0.235	-0.342	-4.152	-4.184	11.0
-4180.487	-300.99503	1	2	300.99503	400.0	1	1	2	191.32454	150.62997	1	0.235	-0.343	-4.427	-4.184	11.0
-4180.487	-300.99503	1	2	300.99503	400.0	1	1	2	191.32454	150.62997	1	0.235	-0.343	-4.178	-4.184	11.0
-4180.487	-300.99503	1	2	300.99503	400.0	1	1	2	191.32454	150.62997	1	0.235	-0.343	-4.184	-4.184	11.0
-4180.487	-300.99503	1	2	300.99503	400.0	1	1	2	191.32454	150.62997	1	0.235	-0.343	-4.179	-4.184	11.0
-4180.487	-300.99503	1	2	300.99503	400.0	1	1	2	191.32454	150.62997	1	0.235	-0.343	-4.217	-4.184	11.0
-4180.487	-300.99503	1	2	300.99503	400.0	1	1	2	191.32454	150.62997	1	0.235	-0.343	-4.307	-4.184	11.0
-4180.487	-300.99503	1	2	300.99503	400.0	1	1	2	191.32454	150.62997	1	0.235	-0.343	-4.145	-4.184	11.0
-4180.487	-300.99503	1	2	300.99503	400.0	1	1	2	191.32454	150.62997	1	0.235	-0.342	-4.066	-4.184	11.0
-4180.487	-300.99503	1	2	300.99503	400.0	1	1	2	191.32454	150.62997	1	0.235	-0.342	-4.24	-4.184	11.0
-4180.487	-300.99503	1	2	300.99503	400.0	1	1	2	191.32454	150.62997	1	0.235	-0.342	-4.129	-4.184	11.0
-4180.487	-300.99503	1	2	300.99503	400.0	1	1	2	191.32454	150.62997	1	0.235	-0.342	-4.2	-4.184	11.0
-4180.487	-300.99503	1	2	300.99503	400.0	1	1	2	191.32454	150.62997	1	0.235	-0.342	-4.206	-4.184	11.0
-4180.487	-300.99503	1	2	300.99503	400.0	1	1	2	191.32454	150.62997	1	0.235	-0.342	-4.164	-4.184	11.0
-4180.487	-300.99503	1	2	300.99503	400.0	1	1	2	191.32454	150.62997	1	0.234	-0.342	-4.214	-4.184	11.0
-4180.487	-300.99503	1	2	300.99503	400.0	1	1	2	191.32454	150.62997	1	0.234	-0.342	-4.221	-4.184	11.0
-4180.487	-300.99503	1	2	300.99503	400.0	1	1	2	191.32454	150.62997	1	0.234	-0.341	-4.212	-4.184	11.0
-4180.487	-300.99503	1	2	300.99503	400.0	1	1	2	191.32454	150.62997	1	0.234	-0.341	-4.191	-4.184	11.0
-4180.487	-300.99503	1	2	300.99503	400.0	1	1	2	191.32454	150.62997	1	0.234	-0.341	-4.21	-4.184	11.0
-4180.487	-300.99503	1	2	300.99503	400.0	1	1	2	191.32454	150.62997	1	0.234	-0.341	-4.189	-4.184	11.0
-4180.487	-300.99503	1	2	300.99503	400.0	1	1	2	191.32454	150.62997	1	0.234	-0.341	-4.224	-4.184	11.0
-4180.487	-300.99503	1	2	300.99503	400.0	1	1	2	191.32454	150.62997	1	0.234	-0.341	-4.246	-4.184	11.0
-4180.487	-300.99503	1	2	300.99503	400.0	1	1	2	191.32454	150.62997	1	0.234	-0.341	-4.148	-4.184	11.0
-4180.487	-300.99503	1	2	300.99503	400.0	1	1	2	191.32454	150.62997	1	0.234	-0.341	-4.219	-4.184	11.0
-4180.487	-300.99503	1	2	300.99503	400.0	1	1	2	191.32454	150.62997	1	0.234	-0.341	-4.197	-4.184	11.0
-4180.487	-300.99503	1	2	300.99503	400.0	1	1	2	191.32454	150.62997	1	0.234	-0.341	-4.224	-4.184	11.0
-4180.487	-300.99503	1	2	300.99503	400.0	1	1	2	191.32454	150.62997	1	0.234	-0.341	-4.133	-4.184	11.0
-4180.487	-300.99503	1	2	300.99503	400.0	1	1	2	191.32454	150.62997	1	0.234	-0.341	-4.157	-4.184	11.0
-4180.487	-300.99503	1	2	300.99503	400.0	1	1	2	191.32454	150.62997	1	0.234	-0.341	-4.19	-4.184	11.0
-4180.487	-300.99503	1	2	300.99503	400.0	1	1	2	191.32454	150.62997	1	0.234	-0.341	-4.23	-4.184	11.0
-4180.487	-300.99503	1	2	300.99503	400.0	1	1	2	191.32454	150.62997	1	0.234	-0.341	-4.19	-4.184	11.0
-4180.487	-300.99503	1	2	300.99503	400.0	1	1	2	191.32454	150.62997	1	0.234	-0.341	-4.206	-4.184	11.0
-4180.487	-300.99503	1	2	300.99503	400.0	1	1	2	191.32454	150.62997	1	0.234	-0.341	-4.201	-4.184	11.0
-4180.487	-300.99503	1	2	300.99503	400.0	1	1	2	191.32454	150.62997	1	0.234	-0.341	-4.21	-4.184	11.0
-4180.487	-300.99503	1	2	300.99503	400.0	1	1	2	191.32454	150.62997	1	0.234	-0.341	-4.177	-4.184	11.0
-4180.487	-300.99503	1	2	300.99503	400.0	1	1	2	191.32454	150.62997	1	0.234	-0.341	-4.278	-4.184	11.0
-4180.487	-300.99503	1	2	300.99503	400.0	1	1	2	191.32454	150.62997	1	0.234	-0.341	-4.167	-4.184	11.0
-4180.487	-300.99503	1	2	300.99503	400.0	1	1	2	191.32454	150.62997	1	0.234	-0.341	-4.207	-4.184	11.0
-4180.487	-300.99503	1	2	300.99503	400.0	1	1	2	191.32454	150.62997	1	0.234	-0.341	-4.127	-4.184	11.0
-4180.487	-300.99503	1	2	300.99503	400.0	1	1	2	191.32454	150.62997	1	0.234	-0.341	-4.197	-4.184	11.0
-4180.487	-300.99503	1	2	300.99503	400.0	1	1	2	191.32454	150.62997	1	0.234	-0.341	-4.171	-4.184	11.0
-4180.487	-300.99503	1	2	300.99503	400.0	1	1	2	191.32454	150.62997	1	0.234	-0.341	-4.178	-4.184	11.0
-4180.487	-300.99503	1	2	300.99503	400.0	1	1	2	191.32454	150.62997	1	0.234	-0.341	-4.208	-4.184	11.0
-4180.487	-300.99503	1	2	300.99503	400.0	1	1	2	191.32454	150.62997	1	0.234	-0.341	-4.183	-4.184	11.0
-4180.487	-300.99503	1	2	300.99503	400.0	1	1	2	191.32454	150.62997	1	0.234	-0.341	-4.268	-4.184	11.0
-4180.487	-300.99503	1	2	300.99503	400.0	1	1	2	191.32454	150.62997	1	0.234	-0.341	-4.288	-4.184	11.0
-4180.487	-300.99503	1	2	300.99503	400.0	1	1	2	191.32454	150.62997	1	0.234	-0.341	-4.187	-4.184	11.0
-4180.487	-300.99503	1	2	300.99503	400.0	1	1	2	191.32454	150.62997	1	0.234	-0.34	-4.028	-4.184	11.0
-4180.487	-300.99503	1	2	300.99503	400.0	1	1	2	191.32454	150.62997	1	0.234	-0.341	-4.182	-4.184	11.0
-4180.487	-300.99503	1	2	300.99503	400.0	1	1	2	191.32454	150.62997	1	0.234	-0.341	-4.238	-4.184	11.0
-4180.487	-300.99503	1	2	300.99503	400.0	1	1	2	191.32454	150.62997	1	0.234	-0.341	-4.125	-4.184	11.0
-4180.487	-300.99503	1	2	300.99503	400.0	1	1	2	191.32454	150.62997	1	0.234	-0.341	-4.185	-4.184	11.0
-4180.487	-300.99503	1	2	300.99503	400.0	1	1	2	191.32454	150.62997	1	0.234	-0.341	-4.161	-4.184	11.0
-4180.487	-300.99503	1	2	300.99503	400.0	1	1	2	191.32454	150.62997	1	0.234	-0.341	-4.19	-4.184	11.0
-4180.487	-300.99503	1	2	300.99503	400.0	1	1	2	191.32454	150.62997	1	0.234	-0.341	-4.205	-4.184	11.0
-4180.487	-300.99503	1	2	300.99503	400.0	1	1	2	191.32454	150.62997	1	0.234	-0.341	-4.151	-4.184	11.0
-4180.487	-300.99503	1	2	300.99503	400.0	1	1	2	191.32454	150.62997	1	0.234	-0.341	-4.018	-4.184	11.0
-4180.487	-300.99503	1	2	300.99503	400.0	1	1	2	191.32454	150.62997	1	0.234	-0.341	-4.194	-4.184	11.0
-4180.487	-300.99503	1	2	300.99503	400.0	1	1	2	191.32454	150.62997	1	0.234	-0.341	-4.227	-4.184	11.0
-4180.487	-300.99503	1	2	300.99503	400.0	1	1	2	191.32454	150.62997	1	0.234	-0.341	-4.21	-4.184	11.0
-4180.487	-300.99503	1	2	300.99503	400.0	1	1	2	191.32454	150.62997	1	0.234	-0.341	-4.167	-4.184	11.0
-4180.487	-300.99503	1	2	300.99503	400.0	1	1	2	191.32454	150.62997	1	0.234	-0.341	-4.233	-4.184	11.0
-4180.487	-300.99503	1	2	300.99503	400.0	1	1	2	191.32454	150.62997	1	0.234	-0.341	-4.244	-4.184	11.0
-4180.487	-300.99503	1	2	300.99503	400.0	1	1	2	191.32454	150.62997	1	0.234	-0.341	-4.196	-4.184	11.0
-4180.487	-300.99503	1	2	300.99503	400.0	1	1	2	191.32454	150.62997	1	0.234	-0.341	-4.134	-4.184	11.0
-4180.487	-300.99503	1	2	300.99503	400.0	1	1	2	191.32454	150.62997	1	0.234	-0.341	-4.339	-4.184	11.0
-4180.487	-300.99503	1	2	300.99503	400.0	1	1	2	191.32454	150.62997	1	0.234	-0.341	-4.141	-4.184	11.0
-4180.487	-300.99503	1	2	300.99503	400.0	1	1	2	191.32454	150.62997	1	0.234	-0.341	-4.166	-4.184	11.0
0.0	0.0	1	2	300.99503	400.0	1	1	2	191.32454	150.62997	0	0.234	-0.341	-4.201	-4.184	11.0
0.0	0.0	1	2	300.99503	400.0	1	1	2	191.32454	150.62997	0	0.234	-0.341	-4.248	-4.184	11.0
0.0	0.0	1	2	300.99503	400.0	1	1	2	191.32454	150.62997	0	0.234	-0.341	-4.193	-4.184	11.0
0.0	0.0	1	2	300.99503	400.0	1	1	2	191.32454	150.62997	0	0.234	-0.341	-4.189	-4.184	11.0
0.0	0.0	1	2	300.99503	400.0	1	1	2	191.32454	150.62997	0	0.234	-0.341	-4.224	-4.184	11.0
0.0	0.0	1	2	300.99503	400.0	1	1	2	191.32454	150.62997	0	0.234	-0.339	-3.905	-3.888	11.0
0.0	0.0	1	2	300.99503	400.0	1	1	2	191.32454	150.62997	0	0.234	-0.333	-3.295	-3.358	11.0
0.0	0.0	1	2	300.99503	400.0	1	1	2	191.32454	150.62997	0	0.235	-0.328	-3.392	-3.358	11.0
0.0	0.0	1	2	300.99503	400.0	1	1	2	191.32454	150.62997	0	0.235	-0.32	-3.124	-3.12	11.0
0.0	0.0	1	2	300.99503	400.0	1	1	2	191.32454	150.62997	0	0.235	-0.312	-2.708	-2.695	11.0
0.0	0.0	1	2	300.99503	400.0	1	1	2	191.32454	150.62997	0	0.235	-0.304	-2.677	-2.695	11.0
0.0	0.0	1	2	300.99503	400.0	1	1	2	191.32454	150.62997	0	0.235	-0.295	-2.497	-2.504	11.0
0.0	0.0	1	2	300.99503	400.0	1	1	2	191.32454	150.62997	0	0.235	-0.287	-2.512	-2.504	11.0
0.0	0.0	1	2	300.99503	400.0	1	1	2	191.32454	150.62997	0	0.235	-0.276	-2.151	-2.162	11.0
0.0	0.0	1	2	300.99503	400.0	1	1	2	191.32454	150.62997	0	0.235	-0.264	-1.834	-1.867	11.0
0.0	0.0	1	2	300.99503	400.0	1	1	2	191.32454	150.62997	0	0.235	-0.253	-1.847	-1.867	11.0
0.0	0.0	1	2	300.99503	400.0	1	1	2	191.32454	150.62997	0	0.235	-0.241	-1.689	-1.735	11.0
0.0	0.0	1	2	300.99503	400.0	1	1	2	191.32454	150.62997	0	0.235	-0.23	-1.493	-1.498	11.0
0.0	0.0	1	2	300.99503	400.0	1	1	2	191.32454	150.62997	0	0.235	-0.22	-1.48	-1.498	11.0
0.0	0.0	1	2	300.99503	400.0	1	1	2	191.32454	150.62997	0	0.235	-0.21	-1.382	-1.392	11.0
0.0	0.0	1	2	300.99503	400.0	1	1	2	191.32454	150.62997	0	0.235	-0.2	-1.378	-1.202	11.0
0.0	0.0	1	2	300.99503	400.0	1	1	2	191.32454	150.62997	0	0.236	-0.191	-1.205	-1.202	11.0
0.0	0.0	1	2	300.99503	400.0	1	1	2	191.32454	150.62997	0	0.236	-0.181	-1.115	-1.117	11.0
0.0	0.0	1	2	300.99503	400.0	1	1	2	191.32454	150.62997	0	0.236	-0.172	-1.109	-1.117	11.0
0.0	0.0	1	2	300.99503	400.0	1	1	2	191.32454	150.62997	0	0.236	-0.162	-0.962	-0.964	11.0
0.0	0.0	1	2	300.99503	400.0	1	1	2	191.32454	150.62997	0	0.236	-0.153	-0.796	-0.896	11.0
0.0	0.0	1	2	300.99503	400.0	1	1	2	191.32454	150.62997	0	0.236	-0.145	-0.887	-0.896	11.0
0.0	0.0	1	2	300.99503	400.0	1	1	2	191.32454	150.62997	0	0.236	-0.137	-0.771	-0.774	11.0
0.0	0.0	1	2	300.99503	400.0	1	1	2	191.32454	150.62997	0	0.236	-0.131	-0.751	-0.774	11.0
0.0	0.0	1	2	300.99503	400.0	1	1	2	191.32454	150.62997	0	0.236	-0.123	-0.687	-0.668	11.0
0.0	0.0	1	2	300.99503	400.0	1	1	2	191.32454	150.62997	0	0.236	-0.116	-0.634	-0.621	11.0
0.0	0.0	1	2	300.99503	400.0	1	1	2	191.32454	150.62997	0	0.236	-0.11	-0.634	-0.621	11.0
0.0	0.0	1	2	300.99503	400.0	1	1	2	191.32454	150.62997	0	0.236	-0.104	-0.681	-0.536	11.0
0.0	0.0	1	2	300.99503	400.0	1	1	2	191.32454	150.62997	0	0.236	-0.098	-0.523	-0.498	11.0
0.0	0.0	1	2	300.99503	400.0	1	1	2	191.32454	150.62997	0	0.236	-0.093	-0.484	-0.498	11.0
0.0	0.0	1	2	300.99503	400.0	1	1	2	191.32454	150.62997	0	0.236	-0.087	-0.434	-0.43	11.0
0.0	0.0	1	2	300.99503	400.0	1	1	2	191.32454	150.62997	0	0.236	-0.081	-0.462	-0.43	11.0
0.0	0.0	1	2	300.99503	400.0	1	1	2	191.32454	150.62997	0	0.236	-0.076	-0.425	-0.399	11.0
0.0	0.0	1	2	300.99503	400.0	1	1	2	191.32454	150.62997	0	0.236	-0.072	-0.385	-0.345	11.0
0.0	0.0	1	2	300.99503	400.0	1	1	2	191.32454	150.62997	0	0.236	-0.068	-0.37	-0.345	11.0
0.0	0.0	1	2	300.99503	400.0	1	1	2	191.32454	150.62997	0	0.236	-0.064	-0.323	-0.32	11.0
0.0	0.0	1	2	300.99503	400.0	1	1	2	191.32454	150.62997	0	0.236	-0.06	-0.321	-0.276	11.0
0.0	0.0	1	2	300.99503	400.0	1	1	2	191.32454	150.62997	0	0.236	-0.058	-0.273	-0.276	11.0
0.0	0.0	1	2	300.99503	400.0	1	1	2	191.32454	150.62997	0	0.236	-0.055	-0.236	-0.238	11.0
0.0	0.0	1	2	300.99503	400.0	1	1	2	191.32454	150.62997	0	0.236	-0.052	-0.276	-0.238	11.0
0.0	0.0	1	2	300.99503	400.0	1	1	2	191.32454	150.62997	0	0.236	-0.049	-0.184	-0.221	11.0
0.0	0.0	1	2	300.99503	400.0	1	1	2	191.32454	150.62997	0	0.236	-0.045	-0.158	-0.206	11.0
0.0	0.0	1	2	300.99503	400.0	1	1	2	191.32454	150.62997	0	0.236	-0.041	-0.189	-0.206	11.0
0.0	0.0	1	2	300.99503	400.0	1	1	2	191.32454	150.62997	0	0.236	-0.039	-0.32	-0.177	11.0
0.0	0.0	1	2	300.99503	400.0	1	1	2	191.32454	150.62997	0	0.236	-0.037	-0.15	-0.153	11.0
0.0	0.0	1	2	300.99503	400.0	1	1	2	191.32454	150.62997	0	0.236	-0.035	-0.165	-0.153	11.0
0.0	0.0	1	2	300.99503	400.0	1	1	2	191.32454	150.62997	0	0.236	-0.033	-0.184	-0.142	11.0
0.0	0.0	1	2	300.99503	400.0	1	1	2	191.32454	150.62997	0	0.236	-0.031	-0.131	-0.142	11.0
0.0	0.0	1	2	300.99503	400.0	1	1	2	191.32454	150.62997	0	0.236	-0.029	-0.148	-0.122	11.0
0.0	0.0	1	2	300.99503	400.0	1	1	2	191.32454	150.62997	0	0.236	-0.027	-0.071	-0.114	11.0
0.0	0.0	1	2	300.99503	400.0	1	1	2	191.32454	150.62997	0	0.236	-0.024	-0.157	-0.114	11.0
0.0	0.0	1	2	300.99503	400.0	1	1	2	191.32454	150.62997	0	0.236	-0.022	-0.119	-0.098	11.0
0.0	0.0	1	2	300.99503	400.0	1	1	2	191.32454	150.62997	0	0.236	-0.02	-0.058	-0.091	11.0
0.0	0.0	1	2	300.99503	400.0	1	1	2	191.32454	150.62997	0	0.236	-0.02	-0.08	-0.091	11.0
0.0	0.0	1	2	300.99503	400.0	1	1	2	191.32454	150.62997	0	0.236	-0.02	-0.088	-0.078	11.0
0.0	0.0	1	2	300.99503	400.0	1	1	2	191.32454	150.62997	0	0.236	-0.02	-0.052	-0.078	11.0
0.0	0.0	1	2	300.99503	400.0	1	1	2	191.32454	150.62997	0	0.236	-0.02	-0.075	-0.073	11.0
0.0	0.0	1	2	300.99503	400.0	1	1	2	191.32454	150.62997	0	0.236	-0.02	-0.04	-0.063	11.0
0.0	0.0	1	2	300.99503	400.0	1	1	2	191.32454	150.62997	0	0.236	-0.02	-0.14	-0.063	11.0
0.0	0.0	1	2	300.99503	400.0	1	1	2	191.32454	150.62997	0	0.236	-0.02	-0.056	-0.054	11.0
0.0	0.0	1	2	300.99503	400.0	1	1	2	191.32454	150.62997	0	0.236	-0.02	-0.07	-0.05	11.0
0.0	0.0	1	2	300.99503	400.0	1	1	2	191.32454	150.62997	0	0.236	-0.02	-0.024	-0.05	11.0
0.0	0.0	1	2	300.99503	400.0	1	1	2	191.32454	150.62997	0	0.236	-0.02	-0.035	-0.043	11.0
0.0	0.0	1	2	300.99503	400.0	1	1	2	191.32454	150.62997	0	0.236	-0.019	0.009	-0.04	11.0
0.0	0.0	1	2	300.99503	400.0	1	1	2	191.32454	150.62997	0	0.236	-0.019	-0.02	-0.04	11.0
0.0	0.0	1	2	300.99503	400.0	1	1	2	191.32454	150.62997	0	0.236	-0.019	-0.117	-0.034	11.0
0.0	0.0	1	2	300.99503	400.0	1	1	2	191.32454	150.62997	0	0.236	-0.019	-0.066	-0.034	11.0
0.0	0.0	1	2	300.99503	400.0	1	1	2	191.32454	150.62997	0	0.236	-0.018	-0.042	-0.029	11.0
0.0	0.0	1	2	300.99503	400.0	1	1	2	191.32454	150.62997	0	0.236	-0.016	0.006	-0.027	11.0
0.0	0.0	1	2	300.99503	400.0	1	1	2	191.32454	150.62997	0	0.236	-0.016	-0.052	-0.027	11.0
0.0	0.0	1	2	300.99503	400.0	1	1	2	191.32454	150.62997	0	0.236	-0.015	-0.007	-0.023	11.0
0.0	0.0	1	2	300.99503	400.0	1	1	2	191.32454	150.62997	0	0.236	-0.014	-0.024	-0.023	11.0
0.0	0.0	1	2	300.99503	400.0	1	1	2	191.32454	150.62997	0	0.236	-0.014	-0.023	-0.021	11.0
0.0	0.0	1	2	300.99503	400.0	1	1	2	191.32454	150.62997	0	0.236	-0.013	-0.008	-0.018	11.0
0.0	0.0	1	2	300.99503	400.0	1	1	2	191.32454	150.62997	0	0.236	-0.013	-0.027	-0.018	11.0
0.0	0.0	1	2	300.99503	400.0	1	1	2	191.32454	150.62997	0	0.236	-0.012	-0.077	-0.017	11.0
0.0	0.0	1	2	300.99503	400.0	1	1	2	191.32454	150.62997	0	0.236	-0.011	0.035	-0.014	11.0
0.0	0.0	1	2	300.99503	400.0	1	1	2	191.32454	150.62997	0	0.236	-0.01	0.025	-0.014	11.0
0.0	0.0	1	2	300.99503	400.0	1	1	2	191.32454	150.62997	0	0.236	-0.008	0.134	-0.013	11.0
0.0	0.0	1	2	300.99503	400.0	1	1	2	191.32454	150.62997	0	0.236	-0.006	-0.007	-0.013	11.0
0.0	0.0	1	2	300.99503	400.0	1	1	2	191.32454	150.62997	0	0.236	-0.005	-0.051	-0.011	11.0
0.0	0.0	1	2	300.99503	400.0	1	1	2	191.32454	150.62997	0	0.236	-0.003	0.001	-0.01	11.0
0.0	0.0	1	2	300.99503	400.0	1	1	2	191.32454	150.62997	0	0.236	-0.002	-0.034	-0.01	11.0
0.0	0.0	1	2	300.99503	400.0	1	1	2	191.32454	150.62997	0	0.236	-0.001	0.003	-0.009	11.0
0.0	0.0	1	2	300.99503	400.0	1	1	2	191.32454	150.62997	0	0.236	-0.001	-0.027	-0.008	11.0
0.0	0.0	1	2	300.99503	400.0	1	1	2	191.32454	150.62997	0	0.236	0.0	0.004	-0.008	11.0
0.0	0.0	1	2	300.99503	400.0	1	1	2	191.32454	150.62997	0	0.236	-0.001	-0.037	-0.007	11.0
0.0	0.0	1	2	300.99503	400.0	1	1	2	191.32454	150.62997	0	0.236	0.0	0.024	-0.007	11.0
0.0	0.0	1	2	300.99503	400.0	1	1	2	191.32454	150.62997	0	0.236	-0.001	-0.017	-0.006	11.0
0.0	0.0	1	2	300.99503	400.0	1	1	2	191.32454	150.62997	0	0.236	0.0	0.009	-0.005	11.0
0.0	0.0	1	2	300.99503	400.0	1	1	2	191.32454	150.62997	0	0.236	0.0	-0.006	-0.005	11.0
0.0	0.0	1	2	300.99503	400.0	1	1	2	191.32454	150.62997	0	0.236	-0.001	-0.034	-0.005	11.0
0.0	0.0	1	2	300.99503	400.0	1	1	2	191.32454	150.62997	0	0.236	0.0	0.248	-0.004	11.0
0.0	0.0	1	2	300.99503	400.0	1	1	2	191.32454	150.62997	0	0.236	0.0	0.006	-0.004	11.0
0.0	0.0	1	2	300.99503	400.0	1	1	2	191.32454	150.62997	0	0.236	0.0	0.016	-0.003	11.0
0.0	0.0	1	2	300.99503	400.0	1	1	2	191.32454	150.62997	0	0.236	-0.001	-0.022	-0.003	11.0
0.0	0.0	1	2	300.99503	400.0	1	1	2	191.32454	150.62997	0	0.236	-0.001	-0.023	-0.003	11.0
0.0	0.0	1	2	300.99503	400.0	1	1	2	191.32454	150.62997	0	0.236	-0.001	-0.018	-0.002	11.0
0.0	0.0	1	2	300.99503	400.0	1	1	2	191.32454	150.62997	0	0.236	0.0	0.004	-0.002	11.0
0.0	0.0	1	2	300.99503	400.0	1	1	2	191.32454	150.62997	0	0.236	0.0	0.004	-0.002	11.0
0.0	0.0	1	2	300.99503	400.0	1	1	2	191.32454	150.62997	0	0.236	0.0	-0.009	-0.001	11.0
0.0	0.0	1	2	300.99503	400.0	1	1	2	191.32454	150.62997	0	0.236	-0.001	-0.018	-0.001	11.0
0.0	0.0	1	2	300.99503	400.0	1	1	2	191.32454	150.62997	0	0.236	0.0	0.002	-0.001	11.0
0.0	0.0	1	2	300.99503	400.0	1	1	2	191.32454	150.62997	0	0.236	0.0	-0.004	-0.001	11.0
0.0	0.0	1	2	300.99503	400.0	1	1	2	191.32454	150.62997	0	0.236	0.0	0.005	-0.001	11.0
0.0	0.0	1	2	300.99503	400.0	1	1	2	191.32454	150.62997	0	0.236	-0.001	-0.02	-0.001	11.0
0.0	0.0	1	2	300.99503	400.0	1	1	2	191.32454	150.62997	0	0.236	0.0	-0.004	-0.001	11.0
0.0	0.0	1	2	300.99503	400.0	1	1	2	191.32454	150.62997	0	0.236	0.0	0.062	0.0	11.0
0.0	0.0	1	2	300.99503	400.0	1	1	2	191.32454	150.62997	0	0.236	-0.001	-0.014	0.0	11.0
0.0	0.0	1	2	300.99503	400.0	1	1	2	191.32454	150.62997	0	0.236	0.0	0.001	0.0	11.0
0.0	0.0	1	2	300.99503	400.0	1	1	2	191.32454	150.62997	0	0.236	-0.001	-0.029	0.0	11.0
0.0	0.0	1	2	300.99503	400.0	1	1	2	191.32454	150.62997	0	0.236	0.0	0.001	0.0	11.0
0.0	0.0	1	2	300.99503	400.0	1	1	2	191.32454	150.62997	0	0.236	0.0	0.019	0.0	11.0
0.0	0.0	1	2	300.99503	400.0	1	1	2	191.32454	150.62997	0	0.236	0.0	0.039	0.0	11.0
0.0	0.0	1	2	300.99503	400.0	1	1	2	191.32454	150.62997	0	0.236	0.0	0.048	0.0	11.0
0.0	0.0	1	2	300.99503	400.0	1	1	2	191.32454	150.62997	0	0.236	0.0	0.065	0.0	11.0
0.0	0.0	1	2	300.99503	400.0	1	1	2	191.32454	150.62997	0	0.236	-0.001	-0.019	0.0	11.0
0.0	0.0	1	2	300.99503	400.0	1	1	2	191.32454	150.62997	0	0.236	-0.001	-0.036	0.0	11.0
0.0	0.0	1	2	300.99503	400.0	1	1	2	191.32454	150.62997	0	0.236	-0.001	-0.174	0.0	11.0
0.0	0.0	1	2	300.99503	400.0	1	1	2	191.32454	150.62997	0	0.236	-0.001	-0.015	0.0	11.0
0.0	0.0	1	2	300.99503	400.0	1	1	2	191.32454	150.62997	0	0.236	0.0	0.031	0.0	11.0
0.0	0.0	1	2	300.99503	400.0	1	1	2	191.32454	150.62997	0	0.236	-0.001	-0.024	0.0	11.0
0.0	0.0	1	2	300.99503	400.0	1	1	2	191.32454	150.62997	0	0.236	0.0	0.002	0.0	11.0
0.0	0.0	1	2	300.99503	400.0	1	1	2	191.32454	150.62997	0	0.236	0.0	0.024	0.0	11.0
0.0	0.0	1	2	300.99503	400.0	1	1	2	191.32454	150.62997	0	0.236	-0.001	-0.024	0.0	11.0
0.0	0.0	1	2	300.99503	400.0	1	1	2	191.32454	150.62997	0	0.236	0.0	0.026	0.0	11.0
0.0	0.0	1	2	300.99503	400.0	1	1	2	191.32454	150.62997	0	0.236	0.0	0.022	0.0	11.0
0.0	0.0	1	2	300.99503	400.0	1	1	2	191.32454	150.62997	0	0.236	0.0	0.024	0.0	11.0
0.0	0.0	1	2	300.99503	400.0	1	1	2	191.32454	150.62997	0	0.236	-0.001	-0.016	0.0	11.0
0.0	0.0	1	2	300.99503	400.0	1	1	2	191.32454	150.62997	0	0.236	0.0	0.113	0.0	11.0
0.0	0.0	1	2	300.99503	400.0	1	1	2	191.32454	150.62997	0	0.236	-0.001	-0.023	0.0	11.0
0.0	0.0	1	2	300.99503	400.0	1	1	2	191.32454	150.62997	0	0.236	-0.001	-0.029	0.0	11.0
0.0	0.0	1	2	300.99503	400.0	1	1	2	191.32454	150.62997	0	0.236	0.0	0.115	0.0	11.0
0.0	0.0	1	2	300.99503	400.0	1	1	2	191.32454	150.62997	0	0.236	0.0	0.0	0.0	11.0
0.0	0.0	1	2	300.99503	400.0	1	1	2	191.32454	150.62997	0	0.236	-0.001	-0.038	0.0	11.0
0.0	0.0	1	2	300.99503	400.0	1	1	2	191.32454	150.62997	0	0.236	0.0	0.01	0.0	11.0
0.0	0.0	1	2	300.99503	400.0	1	1	2	191.32454	150.62997	0	0.236	-0.001	-0.026	0.0	11.0
0.0	0.0	1	2	300.99503	400.0	1	1	2	191.32454	150.62997	0	0.236	0.0	0.017	0.0	11.0
0.0	0.0	1	2	300.99503	400.0	1	1	2	191.32454	150.62997	0	0.236	0.0	0.025	0.0	11.0
0.0	0.0	1	2	300.99503	400.0	1	1	2	191.32454	150.62997	0	0.236	0.0	0.009	0.0	11.0
0.0	0.0	1	2	300.99503	400.0	1	1	2	191.32454	150.62997	0	0.236	-0.001	-0.021	0.0	11.0
0.0	0.0	1	2	300.99503	400.0	1	1	2	191.32454	150.62997	0	0.236	-0.001	-0.012	0.0	11.0
0.0	0.0	1	2	300.99503	400.0	1	1	2	191.32454	150.62997	0	0.236	-0.001	-0.032	0.0	11.0
0.0	0.0	1	2	300.99503	400.0	1	1	2	191.32454	150.62997	0	0.236	0.0	0.004	0.0	11.0
0.0	0.0	1	2	300.99503	400.0	1	1	2	191.32454	150.62997	0	0.236	0.0	0.007	0.0	11.0
0.0	0.0	1	2	300.99503	400.0	1	1	2	191.32454	150.62997	0	0.236	0.0	0.025	0.0	11.0
0.0	0.0	1	2	300.99503	400.0	1	1	2	191.32454	150.62997	0	0.236	0.0	0.005	0.0	11.0
0.0	0.0	1	2	300.99503	400.0	1	1	2	191.32454	150.62997	0	0.236	-0.001	-0.019	0.0	11.0
0.0	0.0	1	2	300.99503	400.0	1	1	2	191.32454	150.62997	0	0.236	-0.001	-0.067	0.0	11.0
0.0	0.0	1	2	300.99503	400.0	1	1	2	191.32454	150.62997	0	0.236	0.0	-0.003	0.0	11.0
0.0	0.0	1	2	300.99503	400.0	1	1	2	191.32454	150.62997	0	0.236	-0.001	-0.018	0.0	11.0
0.0	0.0	1	2	300.99503	400.0	1	1	2	191.32454	150.62997	0	0.236	0.0	0.008	0.0	11.0
0.0	0.0	1	2	300.99503	400.0	1	1	2	191.32454	150.62997	0	0.236	0.0	0.028	0.0	11.0
0.0	0.0	1	2	300.99503	400.0	1	1	2	191.32454	150.62997	0	0.236	0.0	0.034	0.0	11.0
0.0	0.0	1	2	300.99503	400.0	1	1	2	191.32454	150.62997	0	0.236	-0.001	-0.021	0.0	11.0
0.0	0.0	1	2	300.99503	400.0	1	1	2	191.32454	150.62997	0	0.236	0.0	0.007	0.0	11.0
0.0	0.0	1	2	300.99503	400.0	1	1	2	191.32454	150.62997	0	0.236	0.0	0.021	0.0	11.0
0.0	0.0	1	2	300.99503	400.0	1	1	2	191.32454	150.62997	0	0.236	-0.001	-0.03	0.0	11.0
0.0	0.0	1	2	300.99503	400.0	1	1	2	191.32454	150.62997	0	0.236	0.0	0.019	0.0	11.0
0.0	0.0	1	2	300.99503	400.0	1	1	2	191.32454	150.62997	0	0.236	0.0	0.016	0.0	11.0
0.0	0.0	1	2	300.99503	400.0	1	1	2	191.32454	150.62997	0	0.236	0.0	-0.001	0.0	11.0
0.0	0.0	1	2	300.99503	400.0	1	1	2	191.32454	150.62997	0	0.236	-0.001	-0.095	0.0	11.0
0.0	0.0	1	2	300.99503	400.0	1	1	2	191.32454	150.62997	0	0.236	-0.001	-0.024	0.0	11.0
0.0	0.0	1	2	300.99503	400.0	1	1	2	191.32454	150.62997	0	0.236	-0.001	-0.017	0.0	11.0
0.0	0.0	1	2	300.99503	400.0	1	1	2	191.32454	150.62997	0	0.236	0.0	-0.007	0.0	11.0
0.0	0.0	1	2	300.99503	400.0	1	1	2	191.32454	150.62997	0	0.236	0.0	0.013	0.0	11.0
0.0	0.0	1	2	300.99503	400.0	1	1	2	191.32454	150.62997	0	0.236	0.0	0.016	0.0	11.0
0.0	0.0	1	2	300.99503	400.0	1	1	2	191.32454	150.62997	0	0.236	-0.001	-0.024	0.0	11.0
0.0	0.0	1	2	300.99503	400.0	1	1	2	191.32454	150.62997	0	0.236	-0.001	-0.019	0.0	11.0
0.0	0.0	1	2	300.99503	400.0	1	1	2	191.32454	150.62997	0	0.236	-0.001	-0.021	0.0	11.0
0.0	0.0	1	2	300.99503	400.0	1	1	2	191.32454	150.62997	0	0.236	0.0	0.078	0.0	11.0
0.0	0.0	1	2	300.99503	400.0	1	1	2	191.32454	150.62997	0	0.236	0.0	0.041	0.0	11.0
0.0	0.0	1	2	300.99503	400.0	1	1	2	191.32454	150.62997	0	0.236	0.0	-0.001	0.0	11.0
0.0	0.0	1	2	300.99503	400.0	1	1	2	191.32454	150.62997	0	0.236	0.0	-0.002	0.0	11.0
0.0	0.0	1	2	300.99503	400.0	1	1	2	191.32454	150.62997	0	0.236	-0.001	-0.029	0.0	11.0
0.0	0.0	1	2	300.99503	400.0	1	1	2	191.32454	150.62997	0	0.236	0.0	0.031	0.0	11.0
0.0	0.0	1	2	300.99503	400.0	1	1	2	191.32454	150.62997	0	0.236	-0.001	-0.021	0.0	11.0
0.0	0.0	1	2	300.99503	400.0	1	1	2	191.32454	150.62997	0	0.236	0.0	-0.004	0.0	11.0
0.0	0.0	1	2	300.99503	400.0	1	1	2	191.32454	150.62997	0	0.236	-0.001	-0.026	0.0	11.0
0.0	0.0	1	2	300.99503	400.0	1	1	2	191.32454	150.62997	0	0.236	0.0	-0.004	0.0	11.0
0.0	0.0	1	2	300.99503	400.0	1	1	2	191.32454	150.62997	0	0.236	0.0	0.108	0.0	11.0
0.0	0.0	1	2	300.99503	400.0	1	1	2	191.32454	150.62997	0	0.236	0.0	0.015	0.0	11.0
0.0	0.0	1	2	300.99503	400.0	1	1	2	191.32454	150.62997	0	0.236	-0.001	-0.018	0.0	11.0
0.0	0.0	1	2	300.99503	400.0	1	1	2	191.32454	150.62997	0	0.236	0.0	0.018	0.0	11.0
0.0	0.0	1	2	300.99503	400.0	1	1	2	191.32454	150.62997	0	0.236	0.0	0.021	0.0	11.0
0.0	0.0	1	2	300.99503	400.0	1	1	2	191.32454	150.62997	0	0.236	-0.001	-0.021	0.0	11.0
0.0	0.0	1	2	300.99503	400.0	1	1	2	191.32454	150.62997	0	0.236	0.0	0.022	0.0	11.0
0.0	0.0	1	2	300.99503	400.0	1	1	2	191.32454	150.62997	0	0.236	0.0	0.108	0.0	11.0
0.0	0.0	1	2	300.99503	400.0	1	1	2	191.32454	150.62997	0	0.236	-0.001	-0.024	0.0	11.0
0.0	0.0	1	2	300.99503	400.0	1	1	2	191.32454	150.62997	0	0.236	0.0	0.03	0.0	11.0
0.0	0.0	1	2	300.99503	400.0	1	1	2	191.32454	150.62997	0	0.236	0.0	0.016	0.0	11.0
0.0	0.0	1	2	300.99503	400.0	1	1	2	191.32454	150.62997	0	0.236	0.0	0.022	0.0	11.0
0.0	0.0	1	2	300.99503	400.0	1	1	2	191.32454	150.62997	0	0.236	-0.001	-0.056	0.0	11.0
0.0	0.0	1	2	300.99503	400.0	1	1	2	191.32454	150.62997	0	0.236	-0.001	-0.023	0.0	11.0
0.0	0.0	1	2	300.99503	400.0	1	1	2	191.32454	150.62997	0	0.236	0.0	0.07	0.0	11.0
0.0	0.0	1	2	300.99503	400.0	1	1	2	191.32454	150.62997	0	0.236	0.0	-0.01	0.0	11.0
0.0	0.0	1	2	300.99503	400.0	1	1	2	191.32454	150.62997	0	0.236	0.0	0.019	0.0	11.0
0.0	0.0	1	2	300.99503	400.0	1	1	2	191.32454	150.62997	0	0.236	0.0	0.024	0.0	11.0
0.0	0.0	1	2	300.99503	400.0	1	1	2	191.32454	150.62997	0	0.236	0.0	-0.009	0.0	11.0
0.0	0.0	1	2	300.99503	400.0	1	1	2	191.32454	150.62997	0	0.236	0.0	0.001	0.0	11.0
0.0	0.0	1	2	300.99503	400.0	1	1	2	191.32454	150.62997	0	0.236	0.0	0.018	0.0	11.0
0.0	0.0	1	2	300.99503	400.0	1	1	2	191.32454	150.62997	0	0.236	-0.001	-0.014	0.0	11.0
0.0	0.0	1	2	300.99503	400.0	1	1	2	191.32454	150.62997	0	0.236	0.0	0.0	0.0	11.0
5555.5557	400.0	1	3	201.99005	400.0	1	1	2	191.32454	150.62997	1	0.236	-0.001	-0.027	0.0	11.0
5555.5557	400.0	1	3	201.99005	400.0	1	1	2	191.32454	150.62997	1	0.236	0.0	0.037	0.0	11.0
5555.5557	400.0	1	3	201.99005	400.0	0	1	2	191.32454	150.62997	1	0.236	0.0	0.095	0.0	11.0
5555.5557	400.0	1	3	201.99005	400.0	0	1	2	191.32454	150.62997	1	0.236	-0.001	-0.012	0.0	11.0
5555.5557	400.0	1	3	201.99005	400.0	0	1	2	191.32454	150.62997	1	0.236	-0.001	-0.031	0.0	11.0
5555.5557	400.0	1	3	201.99005	400.0	0	1	2	191.32454	150.62997	1	0.236	0.002	0.333	0.392	11.0
5555.5557	400.0	1	3	201.99005	400.0	0	1	2	191.32454	150.62997	1	0.236	0.009	0.947	1.097	11.0
5555.5557	400.0	1	3	201.99005	400.0	0	1	2	191.32454	150.62997	1	0.236	0.017	1.108	1.097	11.0
5555.5557	400.0	1	3	201.99005	400.0	0	1	2	191.32454	150.62997	1	0.236	0.029	1.76	1.706	11.0
5555.5557	400.0	1	3	201.99005	400.0	0	1	2	191.32454	150.62997	1	0.236	0.041	1.784	1.978	11.0
5555.5557	400.0	1	3	201.99005	400.0	0	1	2	191.32454	150.62997	1	0.236	0.053	2.002	1.978	11.0
5555.5557	400.0	1	3	201.99005	400.0	0	1	2	191.32454	150.62997	1	0.237	0.067	2.422	2.467	11.0
5555.5557	400.0	1	3	201.99005	400.0	0	1	2	191.32454	150.62997	1	0.237	0.08	2.484	2.467	11.0
5555.5557	400.0	1	3	201.99005	400.0	0	1	2	191.32454	150.62997	1	0.237	0.095	2.68	2.686	11.0
5555.5557	400.0	1	3	201.99005	400.0	0	1	2	191.32454	150.62997	1	0.237	0.111	3.147	3.079	11.0
5555.5557	400.0	1	3	201.99005	400.0	0	1	2	191.32454	150.62997	1	0.237	0.126	3.114	3.079	11.0
5555.5557	400.0	1	3	201.99005	400.0	0	1	2	191.32454	150.62997	1	0.237	0.14	3.259	3.255	11.0
5555.5557	400.0	1	3	201.99005	400.0	0	1	2	191.32454	150.62997	1	0.237	0.153	3.49	3.569	11.0
5555.5557	400.0	1	3	201.99005	400.0	0	1	2	191.32454	150.62997	1	0.237	0.167	3.581	3.569	11.0
5555.5557	400.0	1	3	201.99005	400.0	0	1	2	191.32454	150.62997	1	0.237	0.181	3.715	3.71	11.0
5555.5557	400.0	1	3	201.99005	400.0	0	1	2	191.32454	150.62997	1	0.237	0.193	3.703	3.71	11.0
5555.5557	400.0	1	3	201.99005	400.0	0	1	2	191.32454	150.62997	1	0.237	0.207	3.964	3.963	11.0
5555.5557	400.0	1	3	201.99005	400.0	0	1	2	191.32454	150.62997	1	0.238	0.221	4.221	4.181	11.0
5555.5557	400.0	1	3	201.99005	400.0	0	1	2	191.32454	150.62997	1	0.238	0.233	4.198	4.181	11.0
5555.5557	400.0	1	3	201.99005	400.0	0	1	2	191.32454	150.62997	1	0.238	0.245	4.326	4.279	11.0
5555.5557	400.0	1	3	201.99005	400.0	0	1	2	191.32454	150.62997	1	0.238	0.255	4.344	4.369	11.0
5555.5557	400.0	1	3	201.99005	400.0	0	1	2	191.32454	150.62997	1	0.238	0.266	4.449	4.369	11.0
5555.5557	400.0	1	3	201.99005	400.0	0	1	2	191.32454	150.62997	1	0.238	0.276	4.479	4.531	11.0
5555.5557	400.0	1	3	201.99005	400.0	0	1	2	191.32454	150.62997	1	0.238	0.285	4.576	4.531	11.0
5555.5557	400.0	1	3	201.99005	400.0	0	1	2	191.32454	150.62997	1	0.238	0.295	4.708	4.673	11.0
5555.5557	400.0	1	3	201.99005	400.0	0	1	2	191.32454	150.62997	1	0.238	0.305	4.747	4.736	11.0
5555.5557	400.0	1	3	201.99005	400.0	0	1	2	191.32454	150.62997	1	0.238	0.313	4.71	4.736	11.0
5555.5557	400.0	1	3	201.99005	400.0	0	1	2	191.32454	150.62997	1	0.238	0.323	4.843	4.847	11.0
5555.5557	400.0	1	3	201.99005	400.0	0	1	2	191.32454	150.62997	1	0.238	0.331	4.853	4.898	11.0
5555.5557	400.0	1	3	201.99005	400.0	0	1	2	191.32454	150.62997	1	0.238	0.339	4.87	4.898	11.0
5555.5557	400.0	1	3	201.99005	400.0	0	1	2	191.32454	150.62997	1	0.238	0.346	5.025	4.989	11.0
5555.5557	400.0	1	3	201.99005	400.0	0	1	2	191.32454	150.62997	1	0.238	0.352	5.014	4.989	11.0
5555.5557	400.0	1	3	201.99005	400.0	0	1	2	191.32454	150.62997	1	0.238	0.358	5.037	5.03	11.0
5555.5557	400.0	1	3	201.99005	400.0	0	1	2	191.32454	150.62997	1	0.238	0.365	5.11	5.102	11.0
5555.5557	400.0	1	3	201.99005	400.0	0	1	2	191.32454	150.62997	1	0.238	0.371	5.091	5.102	11.0
5555.5557	400.0	1	3	201.99005	400.0	0	1	2	191.32454	150.62997	1	0.238	0.377	5.167	5.134	11.0
5555.5557	400.0	1	3	201.99005	400.0	0	1	2	191.32454	150.62997	1	0.238	0.383	5.134	5.192	11.0
5555.5557	400.0	1	3	201.99005	400.0	0	1	2	191.32454	150.62997	1	0.238	0.387	5.218	5.192	11.0
5555.5557	400.0	1	3	201.99005	400.0	0	1	2	191.32454	150.62997	1	0.238	0.391	5.229	5.218	11.0
5555.5557	400.0	1	3	201.99005	400.0	0	1	2	191.32454	150.62997	1	0.238	0.395	5.315	5.218	11.0
5555.5557	400.0	1	3	201.99005	400.0	0	1	2	191.32454	150.62997	1	0.238	0.399	5.302	5.266	11.0
5555.5557	400.0	1	3	201.99005	400.0	0	1	2	191.32454	150.62997	1	0.238	0.402	5.258	5.287	11.0
5555.5557	400.0	1	3	201.99005	400.0	0	1	2	191.32454	150.62997	1	0.238	0.404	5.28	5.287	11.0
5555.5557	400.0	1	3	201.99005	400.0	0	1	2	191.32454	150.62997	1	0.238	0.407	5.355	5.325	11.0
5555.5557	400.0	1	3	201.99005	400.0	0	1	2	191.32454	150.62997	1	0.238	0.411	5.388	5.356	11.0
5555.5557	400.0	1	3	201.99005	400.0	0	1	2	191.32454	150.62997	1	0.239	0.415	5.346	5.356	11.0
5555.5557	400.0	1	3	201.99005	400.0	0	1	2	191.32454	150.62997	1	0.239	0.419	5.452	5.371	11.0
5555.5557	400.0	1	3	201.99005	400.0	0	1	2	191.32454	150.62997	1	0.239	0.422	5.383	5.371	11.0
5555.5557	400.0	1	3	201.99005	400.0	0	1	2	191.32454	150.62997	1	0.239	0.424	5.403	5.397	11.0
5555.5557	400.0	1	3	201.99005	400.0	0	1	2	191.32454	150.62997	1	0.239	0.426	5.446	5.409	11.0
5555.5557	400.0	1	3	201.99005	400.0	0	1	2	191.32454	150.62997	1	0.239	0.428	5.417	5.409	11.0
5555.5557	400.0	1	3	201.99005	400.0	0	1	2	191.32454	150.62997	1	0.239	0.43	5.458	5.429	11.0
5555.5557	400.0	1	3	201.99005	400.0	0	1	2	191.32454	150.62997	1	0.239	0.432	5.423	5.448	11.0
5555.5557	400.0	1	3	201.99005	400.0	0	1	2	191.32454	150.62997	1	0.239	0.434	5.366	5.448	11.0
5555.5557	400.0	1	3	201.99005	400.0	0	1	2	191.32454	150.62997	1	0.239	0.436	5.502	5.455	11.0
5555.5557	400.0	1	3	201.99005	400.0	0	1	2	191.32454	150.62997	1	0.239	0.438	5.46	5.455	11.0
5555.5557	400.0	1	3	201.99005	400.0	0	1	2	191.32454	150.62997	1	0.239	0.44	5.475	5.47	11.0
5555.5557	400.0	1	3	201.99005	400.0	0	1	2	191.32454	150.62997	1	0.239	0.441	5.51	5.476	11.0
5555.5557	400.0	1	3	201.99005	400.0	0	1	2	191.32454	150.62997	1	0.239	0.442	5.653	5.476	11.0
5555.5557	400.0	1	3	201.99005	400.0	1	1	2	191.32454	150.62997	1	0.239	0.442	5.448	5.488	11.0
5555.5557	400.0	1	3	201.99005	400.0	1	1	2	191.32454	150.62997	1	0.239	0.442	5.429	5.493	11.0
5555.5557	400.0	1	3	201.99005	400.0	1	1	2	191.32454	150.62997	1	0.239	0.443	5.54	5.493	11.0
5555.5557	400.0	1	3	201.99005	400.0	1	1	2	191.32454	150.62997	1	0.239	0.443	5.497	5.503	11.0
5555.5557	400.0	1	3	201.99005	400.0	1	1	2	191.32454	150.62997	1	0.239	0.444	5.56	5.503	11.0
5555.5557	400.0	1	3	201.99005	400.0	1	1	2	191.32454	150.62997	1	0.239	0.444	5.522	5.51	11.0
5555.5557	400.0	1	3	201.99005	400.0	1	1	2	191.32454	150.62997	1	0.239	0.444	5.522	5.514	11.0
5555.5557	400.0	1	3	201.99005	400.0	1	1	2	191.32454	150.62997	1	0.239	0.444	5.374	5.514	11.0
5555.5557	400.0	1	3	201.99005	400.0	1	1	2	191.32454	150.62997	1	0.239	0.445	5.635	5.521	11.0
5555.5557	400.0	1	3	201.99005	400.0	1	1	2	191.32454	150.62997	1	0.239	0.446	5.497	5.524	11.0
5555.5557	400.0	1	3	201.99005	400.0	1	1	2	191.32454	150.62997	1	0.239	0.446	5.504	5.524	11.0
5555.5557	400.0	1	3	201.99005	400.0	1	1	2	191.32454	150.62997	1	0.239	0.447	5.566	5.529	11.0
5555.5557	400.0	1	3	201.99005	400.0	1	1	2	191.32454	150.62997	1	0.239	0.448	5.6	5.529	11.0
5555.5557	400.0	1	3	201.99005	400.0	1	1	2	191.32454	150.62997	1	0.239	0.448	5.493	5.531	11.0
5555.5557	400.0	1	3	201.99005	400.0	1	1	2	191.32454	150.62997	1	0.239	0.449	5.408	5.535	11.0
5555.5557	400.0	1	3	201.99005	400.0	1	1	2	191.32454	150.62997	1	0.239	0.449	5.521	5.535	11.0
5555.5557	400.0	1	3	201.99005	400.0	1	1	2	191.32454	150.62997	1	0.239	0.45	5.568	5.54	11.0
5555.5557	400.0	1	3	201.99005	400.0	1	1	2	191.32454	150.62997	1	0.239	0.451	5.524	5.541	11.0
5555.5557	400.0	1	3	201.99005	400.0	1	1	2	191.32454	150.62997	1	0.239	0.451	5.546	5.541	11.0
5555.5557	400.0	1	3	201.99005	400.0	1	1	2	191.32454	150.62997	1	0.239	0.453	5.596	5.544	11.0
5555.5557	400.0	1	3	201.99005	400.0	1	1	2	191.32454	150.62997	1	0.239	0.454	5.568	5.544	11.0
5555.5557	400.0	1	3	201.99005	400.0	1	1	2	191.32454	150.62997	1	0.239	0.454	5.532	5.545	11.0
5555.5557	400.0	1	3	201.99005	400.0	1	1	2	191.32454	150.62997	1	0.239	0.456	5.567	5.547	11.0
5555.5557	400.0	1	3	201.99005	400.0	1	1	2	191.32454	150.62997	1	0.239	0.457	5.535	5.547	11.0
5555.5557	400.0	1	3	201.99005	400.0	1	1	2	191.32454	150.62997	1	0.239	0.458	5.57	5.548	11.0
5555.5557	400.0	1	3	201.99005	400.0	1	1	2	191.32454	150.62997	1	0.239	0.459	5.626	5.55	11.0
5555.5557	400.0	1	3	201.99005	400.0	1	1	2	191.32454	150.62997	1	0.239	0.46	5.551	5.55	11.0
5555.5557	400.0	1	3	201.99005	400.0	1	1	2	191.32454	150.62997	1	0.239	0.46	5.506	5.551	11.0
5555.5557	400.0	1	3	201.99005	400.0	1	1	2	191.32454	150.62997	1	0.239	0.46	5.409	5.551	11.0
5555.5557	400.0	1	3	201.99005	400.0	1	1	2	191.32454	150.62997	1	0.239	0.461	5.604	5.552	11.0
5555.5557	400.0	1	3	201.99005	400.0	1	1	2	191.32454	150.62997	1	0.239	0.461	5.604	5.553	11.0
5555.5557	400.0	1	3	201.99005	400.0	1	1	2	191.32454	150.62997	1	0.239	0.46	5.545	5.553	11.0
5555.5557	400.0	1	3	201.99005	400.0	1	1	2	191.32454	150.62997	1	0.239	0.46	5.412	5.554	11.0
5555.5557	400.0	1	3	201.99005	400.0	1	1	2	191.32454	150.62997	1	0.239	0.46	5.553	5.555	11.0
5555.5557	400.0	1	3	201.99005	400.0	1	1	2	191.32454	150.62997	1	0.239	0.461	5.747	5.555	11.0
5555.5557	400.0	1	3	201.99005	400.0	1	1	2	191.32454	150.62997	1	0.239	0.461	5.572	5.555	11.0
5555.5557	400.0	1	3	201.99005	400.0	1	1	2	191.32454	150.62997	1	0.239	0.46	5.481	5.555	11.0
5555.5557	400.0	1	3	201.99005	400.0	1	1	2	191.32454	150.62997	1	0.239	0.46	5.519	5.556	11.0
5555.5557	400.0	1	3	201.99005	400.0	1	1	2	191.32454	150.62997	1	0.239	0.46	5.543	5.556	11.0
5555.5557	400.0	1	3	201.99005	400.0	1	1	2	191.32454	150.62997	1	0.239	0.461	5.601	5.556	11.0
5555.5557	400.0	1	3	201.99005	400.0	1	1	2	191.32454	150.62997	1	0.239	0.46	5.534	5.557	11.0
5555.5557	400.0	1	3	201.99005	400.0	1	1	2	191.32454	150.62997	1	0.239	0.46	5.555	5.557	11.0
5555.5557	400.0	1	3	201.99005	400.0	1	1	2	191.32454	150.62997	1	0.239	0.46	5.545	5.557	11.0
5555.5557	400.0	1	3	201.99005	400.0	1	1	2	191.32454	150.62997	1	0.239	0.461	5.568	5.559	11.0
5555.5557	400.0	1	3	201.99005	400.0	1	1	2	191.32454	150.62997	1	0.239	0.46	5.556	5.559	11.0
5555.5557	400.0	1	3	201.99005	400.0	1	1	2	191.32454	150.62997	1	0.239	0.461	5.576	5.559	11.0
5555.5557	400.0	1	3	201.99005	400.0	1	1	2	191.32454	150.62997	1	0.239	0.46	5.513	5.56	11.0
5555.5557	400.0	1	3	201.99005	400.0	1	1	2	191.32454	150.62997	1	0.239	0.46	5.531	5.56	11.0
5555.5557	400.0	1	3	201.99005	400.0	1	1	2	191.32454	150.62997	1	0.239	0.461	5.593	5.56	11.0
5555.5557	400.0	1	3	201.99005	400.0	1	1	2	191.32454	150.62997	1	0.239	0.461	5.573	5.56	11.0
5555.5557	400.0	1	3	201.99005	400.0	1	1	2	191.32454	150.62997	1	0.239	0.46	5.543	5.56	11.0
5555.5557	400.0	1	3	201.99005	400.0	1	1	2	191.32454	150.62997	1	0.239	0.46	5.507	5.56	11.0
5555.5557	400.0	1	3	201.99005	400.0	1	1	2	191.32454	150.62997	1	0.239	0.461	5.568	5.56	11.0
5555.5557	400.0	1	3	201.99005	400.0	1	1	2	191.32454	150.62997	1	0.239	0.461	5.607	5.561	11.0
5555.5557	400.0	1	3	201.99005	400.0	1	1	2	191.32454	150.62997	1	0.239	0.461	5.558	5.561	11.0
5555.5557	400.0	1	3	201.99005	400.0	1	1	2	191.32454	150.62997	1	0.239	0.461	5.649	5.561	11.0
5555.5557	400.0	1	3	201.99005	400.0	1	1	2	191.32454	150.62997	1	0.239	0.461	5.626	5.561	11.0
5555.5557	400.0	1	3	201.99005	400.0	1	1	2	191.32454	150.62997	1	0.239	0.461	5.582	5.561	11.0
5555.5557	400.0	1	3	201.99005	400.0	1	1	2	191.32454	150.62997	1	0.239	0.461	5.617	5.561	11.0
5555.5557	400.0	1	3	201.99005	400.0	1	1	2	191.32454	150.62997	1	0.239	0.46	5.448	5.561	11.0
5555.5557	400.0	1	3	201.99005	400.0	1	1	2	191.32454	150.62997	1	0.239	0.461	5.569	5.561	11.0
5555.5557	400.0	1	3	201.99005	400.0	1	1	2	191.32454	150.62997	1	0.239	0.461	5.58	5.561	11.0
5555.5557	400.0	1	3	201.99005	400.0	1	1	2	191.32454	150.62997	1	0.239	0.461	5.598	5.561	11.0
5555.5557	400.0	1	3	201.99005	400.0	1	1	2	191.32454	150.62997	1	0.239	0.46	5.535	5.561	11.0
5555.5557	400.0	1	3	201.99005	400.0	1	1	2	191.32454	150.62997	1	0.239	0.461	5.585	5.562	11.0
5555.5557	400.0	1	3	201.99005	400.0	1	1	2	191.32454	150.62997	1	0.239	0.461	5.581	5.562	11.0
5555.5557	400.0	1	3	201.99005	400.0	1	1	2	191.32454	150.62997	1	0.239	0.46	5.544	5.562	11.0
5555.5557	400.0	1	3	201.99005	400.0	1	1	2	191.32454	150.62997	1	0.239	0.461	5.571	5.562	11.0
5555.5557	400.0	1	3	201.99005	400.0	1	1	2	191.32454	150.62997	1	0.239	0.461	5.571	5.562	11.0
5555.5557	400.0	1	3	201.99005	400.0	1	1	2	191.32454	150.62997	1	0.239	0.461	5.577	5.562	11.0
5555.5557	400.0	1	3	201.99005	400.0	1	1	2	191.32454	150.62997	1	0.239	0.461	5.558	5.562	11.0
5555.5557	400.0	1	3	201.99005	400.0	1	1	2	191.32454	150.62997	1	0.239	0.46	5.511	5.562	11.0
5555.5557	400.0	1	3	201.99005	400.0	1	1	2	191.32454	150.62997	1	0.239	0.46	5.548	5.562	11.0
5555.5557	400.0	1	3	201.99005	400.0	1	1	2	191.32454	150.62997	1	0.239	0.461	5.573	5.562	11.0
5555.5557	400.0	1	3	201.99005	400.0	1	1	2	191.32454	150.62997	1	0.239	0.46	5.552	5.562	11.0
5555.5557	400.0	1	3	201.99005	400.0	1	1	2	191.32454	150.62997	1	0.239	0.46	5.523	5.562	11.0
5555.5557	400.0	1	3	201.99005	400.0	1	1	2	191.32454	150.62997	1	0.239	0.461	5.558	5.562	11.0
5555.5557	400.0	1	3	201.99005	400.0	1	1	2	191.32454	150.62997	1	0.239	0.46	5.551	5.562	11.0
5555.5557	400.0	1	3	201.99005	400.0	1	1	2	191.32454	150.62997	1	0.239	0.46	5.537	5.562	11.0
5555.5557	400.0	1	3	201.99005	400.0	1	1	2	191.32454	150.62997	1	0.239	0.46	5.487	5.562	11.0
5555.5557	400.0	1	3	201.99005	400.0	1	1	2	191.32454	150.62997	1	0.239	0.46	5.55	5.562	11.0
5555.5557	400.0	1	3	201.99005	400.0	1	1	2	191.32454	150.62997	1	0.239	0.461	5.57	5.562	11.0
5555.5557	400.0	1	3	201.99005	400.0	1	1	2	191.32454	150.62997	1	0.239	0.46	5.537	5.562	11.0
5555.5557	400.0	1	3	201.99005	400.0	1	1	2	191.32454	150.62997	1	0.239	0.46	5.553	5.562	11.0
5555.5557	400.0	1	3	201.99005	400.0	1	1	2	191.32454	150.62997	1	0.239	0.461	5.558	5.562	11.0
5555.5557	400.0	1	3	201.99005	400.0	1	1	2	191.32454	150.62997	1	0.239	0.46	5.53	5.562	11.0
5555.5557	400.0	1	3	201.99005	400.0	1	1	2	191.32454	150.62997	1	0.239	0.46	5.552	5.562	11.0
5555.5557	400.0	1	3	201.99005	400.0	1	1	2	191.32454	150.62997	1	0.239	0.46	5.41	5.562	11.0
5555.5557	400.0	1	3	201.99005	400.0	1	1	2	191.32454	150.62997	1	0.239	0.46	5.555	5.562	11.0
5555.5557	400.0	1	3	201.99005	400.0	1	1	2	191.32454	150.62997	1	0.239	0.461	5.608	5.562	11.0
5555.5557	400.0	1	3	201.99005	400.0	1	1	2	191.32454	150.62997	1	0.239	0.461	5.566	5.562	11.0
5555.5557	400.0	1	3	201.99005	400.0	1	1	2	191.32454	150.62997	1	0.239	0.461	5.58	5.562	11.0
5555.5557	400.0	1	3	201.99005	400.0	1	1	2	191.32454	150.62997	1	0.239	0.46	5.453	5.562	11.0
5555.5557	400.0	1	3	201.99005	400.0	1	1	2	191.32454	150.62997	1	0.239	0.461	5.562	5.562	11.0
5555.5557	400.0	1	3	201.99005	400.0	1	1	2	191.32454	150.62997	1	0.239	0.461	5.594	5.562	11.0
5555.5557	400.0	1	3	201.99005	400.0	1	1	2	191.32454	150.62997	1	0.239	0.461	5.569	5.562	11.0
5555.5557	400.0	1	3	201.99005	400.0	1	1	2	191.32454	150.62997	1	0.239	0.46	5.506	5.562	11.0
5555.5557	400.0	1	3	201.99005	400.0	1	1	2	191.32454	150.62997	1	0.239	0.461	5.698	5.562	11.0
5555.5557	400.0	1	3	201.99005	400.0	1	1	2	191.32454	150.62997	1	0.239	0.461	5.598	5.562	11.0
5555.5557	400.0	1	3	201.99005	400.0	1	1	2	191.32454	150.62997	1	0.239	0.461	5.565	5.562	11.0
5555.5557	400.0	1	3	201.99005	400.0	1	1	2	191.32454	150.62997	1	0.239	0.461	5.627	5.562	11.0
5555.5557	400.0	1	3	201.99005	400.0	1	1	2	191.32454	150.62997	1	0.239	0.46	5.392	5.562	11.0
5555.5557	400.0	1	3	201.99005	400.0	1	1	2	191.32454	150.62997	1	0.239	0.46	5.511	5.562	11.0
5555.5557	400.0	1	3	201.99005	400.0	1	1	2	191.32454	150.62997	1	0.239	0.46	5.549	5.562	11.0
5555.5557	400.0	1	3	201.99005	400.0	1	1	2	191.32454	150.62997	1	0.239	0.46	5.506	5.562	11.0
5555.5557	400.0	1	3	201.99005	400.0	1	1	2	191.32454	150.62997	1	0.239	0.46	5.521	5.562	11.0
5555.5557	400.0	1	3	201.99005	400.0	1	1	2	191.32454	150.62997	1	0.239	0.461	5.574	5.562	11.0
5555.5557	400.0	1	3	201.99005	400.0	1	1	2	191.32454	150.62997	1	0.239	0.46	5.531	5.562	11.0
5555.5557	400.0	1	3	201.99005	400.0	1	1	2	191.32454	150.62997	1	0.239	0.46	5.516	5.562	11.0
5555.5557	400.0	1	3	201.99005	400.0	1	1	2	191.32454	150.62997	1	0.239	0.46	5.541	5.562	11.0
5555.5557	400.0	1	3	201.99005	400.0	1	1	2	191.32454	150.62997	1	0.24	0.461	5.561	5.562	11.0
5555.5557	400.0	1	3	201.99005	400.0	1	1	2	191.32454	150.62997	1	0.24	0.46	5.521	5.562	11.0
5555.5557	400.0	1	3	201.99005	400.0	1	1	2	191.32454	150.62997	1	0.24	0.461	5.626	5.562	11.0
5555.5557	400.0	1	3	201.99005	400.0	1	1	2	191.32454	150.62997	1	0.24	0.461	5.576	5.562	11.0
5555.5557	400.0	1	3	201.99005	400.0	1	1	2	191.32454	150.62997	1	0.24	0.46	5.553	5.562	11.0
5555.5557	400.0	1	3	201.99005	400.0	1	1	2	191.32454	150.62997	1	0.24	0.461	5.574	5.562	11.0
5555.5557	400.0	1	3	201.99005	400.0	1	1	2	191.32454	150.62997	1	0.24	0.461	5.616	5.562	11.0
5555.5557	400.0	1	3	201.99005	400.0	1	1	2	191.32454	150.62997	1	0.24	0.46	5.543	5.562	11.0
5555.5557	400.0	1	3	201.99005	400.0	1	1	2	191.32454	150.62997	1	0.24	0.46	5.551	5.562	11.0
5555.5557	400.0	1	3	201.99005	400.0	1	1	2	191.32454	150.62997	1	0.24	0.461	5.609	5.562	11.0
5555.5557	400.0	1	3	201.99005	400.0	1	1	2	191.32454	150.62997	1	0.24	0.46	5.541	5.562	11.0
5555.5557	400.0	1	3	201.99005	400.0	1	1	2	191.32454	150.62997	1	0.24	0.46	5.496	5.562	11.0
5555.5557	400.0	1	3	201.99005	400.0	1	1	2	191.32454	150.62997	1	0.24	0.461	5.679	5.562	11.0
5555.5557	400.0	1	3	201.99005	400.0	1	1	2	191.32454	150.62997	1	0.24	0.46	5.536	5.562	11.0
5555.5557	400.0	1	3	201.99005	400.0	1	1	2	191.32454	150.62997	1	0.24	0.46	5.551	5.562	11.0
5555.5557	400.0	1	3	201.99005	400.0	1	1	2	191.32454	150.62997	1	0.24	0.46	5.534	5.562	11.0
5555.5557	400.0	1	3	201.99005	400.0	1	1	2	191.32454	150.62997	1	0.24	0.46	5.548	5.562	11.0
5555.5557	400.0	1	3	201.99005	400.0	1	1	2	191.32454	150.62997	1	0.24	0.461	5.571	5.562	11.0
5555.5557	400.0	1	3	201.99005	400.0	1	1	2	191.32454	150.62997	1	0.24	0.461	5.651	5.562	11.0
5555.5557	400.0	1	3	201.99005	400.0	1	1	2	191.32454	150.62997	1	0.24	0.461	5.586	5.562	11.0
5555.5557	400.0	1	3	201.99005	400.0	1	1	2	191.32454	150.62997	1	0.24	0.461	5.579	5.562	11.0
5555.5557	400.0	1	3	201.99005	400.0	1	1	2	191.32454	150.62997	1	0.24	0.461	5.576	5.562	11.0
5555.5557	400.0	1	3	201.99005	400.0	1	1	2	191.32454	150.62997	1	0.24	0.46	5.506	5.562	11.0
5555.5557	400.0	1	3	201.99005	400.0	1	1	2	191.32454	150.62997	1	0.24	0.461	5.611	5.562	11.0
5555.5557	400.0	1	3	201.99005	400.0	1	1	2	191.32454	150.62997	1	0.24	0.461	5.589	5.562	11.0
5555.5557	400.0	1	3	201.99005	400.0	1	1	2	191.32454	150.62997	1	0.24	0.461	5.601	5.562	11.0
5555.5557	400.0	1	3	201.99005	400.0	1	1	2	191.32454	150.62997	1	0.24	0.461	5.564	5.562	11.0
5555.5557	400.0	1	3	201.99005	400.0	1	1	2	191.32454	150.62997	1	0.24	0.461	5.561	5.562	11.0
5555.5557	400.0	1	3	201.99005	400.0	1	1	2	191.32454	150.62997	1	0.24	0.461	5.563	5.562	11.0
5555.5557	400.0	1	3	201.99005	400.0	1	1	2	191.32454	150.62997	1	0.24	0.461	5.574	5.562	11.0
5555.5557	400.0	1	3	201.99005	400.0	1	1	2	191.32454	150.62997	1	0.24	0.461	5.594	5.562	11.0
5555.5557	400.0	1	3	201.99005	400.0	1	1	2	191.32454	150.62997	1	0.24	0.46	5.549	5.562	11.0
5555.5557	400.0	1	3	201.99005	400.0	1	1	2	191.32454	150.62997	1	0.24	0.461	5.606	5.562	11.0
5555.5557	400.0	1	3	201.99005	400.0	1	1	2	191.32454	150.62997	1	0.24	0.46	5.536	5.562	11.0
5555.5557	400.0	1	3	201.99005	400.0	1	1	2	191.32454	150.62997	1	0.24	0.461	5.606	5.562	11.0
5555.5557	400.0	1	3	201.99005	400.0	1	1	2	191.32454	150.62997	1	0.24	0.461	5.626	5.562	11.0
5555.5557	400.0	1	3	201.99005	400.0	1	1	2	191.32454	150.62997	1	0.24	0.46	5.533	5.562	11.0
5555.5557	400.0	1	3	201.99005	400.0	1	1	2	191.32454	150.62997	1	0.24	0.46	5.552	5.562	11.0
5555.5557	400.0	1	3	201.99005	400.0	1	1	2	191.32454	150.62997	1	0.24	0.46	5.542	5.562	11.0
5555.5557	400.0	1	3	201.99005	400.0	1	1	2	191.32454	150.62997	1	0.24	0.46	5.547	5.562	11.0
5555.5557	400.0	1	3	201.99005	400.0	1	1	2	191.32454	150.62997	1	0.24	0.46	5.475	5.562	11.0
5555.5557	400.0	1	3	201.99005	400.0	1	1	2	191.32454	150.62997	1	0.24	0.46	5.532	5.562	11.0
5555.5557	400.0	1	3	201.99005	400.0	1	1	2	191.32454	150.62997	1	0.24	0.461	5.593	5.562	11.0
5555.5557	400.0	1	3	201.99005	400.0	1	1	2	191.32454	150.62997	1	0.24	0.461	5.569	5.562	11.0
5555.5557	400.0	1	3	201.99005	400.0	1	1	2	191.32454	150.62997	1	0.24	0.461	5.597	5.562	11.0
5555.5557	400.0	1	3	201.99005	400.0	1	1	2	191.32454	150.62997	1	0.24	0.46	5.53	5.562	11.0
5555.5557	400.0	1	3	201.99005	400.0	1	1	2	191.32454	150.62997	1	0.24	0.46	5.534	5.562	11.0
5555.5557	400.0	1	3	201.99005	400.0	1	1	2	191.32454	150.62997	1	0.24	0.46	5.379	5.562	11.0
5555.5557	400.0	1	3	201.99005	400.0	1	1	2	191.32454	150.62997	1	0.24	0.46	5.514	5.562	11.0
5555.5557	400.0	1	3	201.99005	400.0	1	1	2	191.32454	150.62997	1	0.24	0.461	5.562	5.562	11.0
5555.5557	400.0	1	3	201.99005	400.0	1	1	2	191.32454	150.62997	1	0.24	0.46	5.509	5.562	11.0
5555.5557	400.0	1	3	201.99005	400.0	1	1	2	191.32454	150.62997	1	0.24	0.46	5.525	5.562	11.0
5555.5557	400.0	1	3	201.99005	400.0	1	1	2	191.32454	150.62997	1	0.24	0.46	5.473	5.562	11.0
5555.5557	400.0	1	3	201.99005	400.0	1	1	2	191.32454	150.62997	1	0.24	0.46	5.509	5.562	11.0
5555.5557	400.0	1	3	201.99005	400.0	1	1	2	191.32454	150.62997	1	0.24	0.461	5.682	5.562	11.0
5555.5557	400.0	1	3	201.99005	400.0	1	1	2	191.32454	150.62997	1	0.24	0.461	5.592	5.562	11.0
5555.5557	400.0	1	3	201.99005	400.0	1	1	2	191.32454	150.62997	1	0.24	0.46	5.516	5.562	11.0
5555.5557	400.0	1	3	201.99005	400.0	1	1	2	191.32454	150.62997	1	0.24	0.461	5.592	5.562	11.0
5555.5557	400.0	1	3	201.99005	400.0	1	1	2	191.32454	150.62997	1	0.24	0.46	5.507	5.562	11.0
5555.5557	400.0	1	3	201.99005	400.0	1	1	2	191.32454	150.62997	1	0.24	0.46	5.55	5.562	11.0
5555.5557	400.0	1	3	201.99005	400.0	1	1	2	191.32454	150.62997	1	0.24	0.461	5.576	5.562	11.0
5555.5557	400.0	1	3	201.99005	400.0	1	1	2	191.32454	150.62997	1	0.24	0.461	5.65	5.562	11.0
5555.5557	400.0	1	3	201.99005	400.0	1	1	2	191.32454	150.62997	1	0.24	0.461	5.572	5.562	11.0
5555.5557	400.0	1	3	201.99005	400.0	1	1	2	191.32454	150.62997	1	0.24	0.461	5.574	5.562	11.0
5555.5557	400.0	1	3	201.99005	400.0	1	1	2	191.32454	150.62997	1	0.24	0.461	5.62	5.562	11.0
5555.5557	400.0	1	3	201.99005	400.0	1	1	2	191.32454	150.62997	1	0.24	0.46	5.544	5.562	11.0
5555.5557	400.0	1	3	201.99005	400.0	1	1	2	191.32454	150.62997	1	0.24	0.461	5.589	5.562	11.0
5555.5557	400.0	1	3	201.99005	400.0	1	1	2	191.32454	150.62997	1	0.24	0.46	5.527	5.562	11.0
5555.5557	400.0	1	3	201.99005	400.0	1	1	2	191.32454	150.62997	1	0.24	0.46	5.539	5.562	11.0
5555.5557	400.0	1	3	201.99005	400.0	1	1	2	191.32454	150.62997	1	0.24	0.46	5.469	5.562	11.0
5555.5557	400.0	1	3	201.99005	400.0	1	1	2	191.32454	150.62997	1	0.24	0.461	5.575	5.562	11.0
5555.5557	400.0	1	3	201.99005	400.0	1	1	2	191.32454	150.62997	1	0.24	0.461	5.576	5.562	11.0
5555.5557	400.0	1	3	201.99005	400.0	1	1	2	191.32454	150.62997	1	0.24	0.461	5.567	5.562	11.0
5555.5557	400.0	1	3	201.99005	400.0	1	1	2	191.32454	150.62997	1	0.24	0.461	5.587	5.562	11.0
5555.5557	400.0	1	3	201.99005	400.0	1	1	2	191.32454	150.62997	1	0.24	0.46	5.534	5.562	11.0
5555.5557	400.0	1	3	201.99005	400.0	1	1	2	191.32454	150.62997	1	0.24	0.46	5.543	5.562	11.0
5555.5557	400.0	1	3	201.99005	400.0	1	1	2	191.32454	150.62997	1	0.24	0.46	5.514	5.562	11.0
5555.5557	400.0	1	3	201.99005	400.0	1	1	2	191.32454	150.62997	1	0.24	0.46	5.512	5.562	11.0
5555.5557	400.0	1	3	201.99005	400.0	1	1	2	191.32454	150.62997	1	0.24	0.46	5.53	5.562	11.0
5555.5557	400.0	1	3	201.99005	400.0	1	1	2	191.32454	150.62997	1	0.24	0.461	5.561	5.562	11.0
5555.5557	400.0	1	3	201.99005	400.0	1	1	2	191.32454	150.62997	1	0.24	0.461	5.614	5.562	11.0
5555.5557	400.0	1	3	201.99005	400.0	1	1	2	191.32454	150.62997	1	0.24	0.46	5.532	5.562	11.0
5555.5557	400.0	1	3	201.99005	400.0	1	1	2	191.32454	150.62997	1	0.24	0.461	5.582	5.562	11.0
5555.5557	400.0	1	3	201.99005	400.0	1	1	2	191.32454	150.62997	1	0.24	0.46	5.545	5.562	11.0
5555.5557	400.0	1	3	201.99005	400.0	1	1	2	191.32454	150.62997	1	0.24	0.46	5.53	5.562	11.0
5555.5557	400.0	1	3	201.99005	400.0	1	1	2	191.32454	150.62997	1	0.24	0.461	5.577	5.562	11.0
0.0	0.0	1	3	201.99005	400.0	1	1	2	191.32454	150.62997	0	0.24	0.461	5.667	5.562	11.0
0.0	0.0	1	3	201.99005	400.0	1	1	2	191.32454	150.62997	0	0.24	0.46	5.551	5.562	11.0
0.0	0.0	1	3	201.99005	400.0	1	1	2	191.32454	150.62997	0	0.24	0.461	5.564	5.562	11.0
0.0	0.0	1	3	201.99005	400.0	1	1	2	191.32454	150.62997	0	0.24	0.461	5.665	5.562	11.0
0.0	0.0	1	3	201.99005	400.0	1	1	2	191.32454	150.62997	0	0.24	0.454	4.811	4.803	11.0
0.0	0.0	1	3	201.99005	400.0	1	1	2	191.32454	150.62997	0	0.24	0.447	4.592	4.463	11.0
0.0	0.0	1	3	201.99005	400.0	1	1	2	191.32454	150.62997	0	0.24	0.439	4.492	4.463	11.0
0.0	0.0	1	3	201.99005	400.0	1	1	2	191.32454	150.62997	0	0.24	0.428	3.911	3.854	11.0
0.0	0.0	1	3	201.99005	400.0	1	1	2	191.32454	150.62997	0	0.24	0.417	3.871	3.854	11.0
0.0	0.0	1	3	201.99005	400.0	1	1	2	191.32454	150.62997	0	0.239	0.405	3.577	3.581	11.0
0.0	0.0	1	3	201.99005	400.0	1	1	2	191.32454	150.62997	0	0.239	0.39	3.101	3.093	11.0
0.0	0.0	1	3	201.99005	400.0	1	1	2	191.32454	150.62997	0	0.239	0.376	3.108	3.093	11.0
0.0	0.0	1	3	201.99005	400.0	1	1	2	191.32454	150.62997	0	0.239	0.361	2.654	2.671	11.0
0.0	0.0	1	3	201.99005	400.0	1	1	2	191.32454	150.62997	0	0.239	0.345	2.483	2.482	11.0
0.0	0.0	1	3	201.99005	400.0	1	1	2	191.32454	150.62997	0	0.239	0.332	2.48	2.482	11.0
0.0	0.0	1	3	201.99005	400.0	1	1	2	191.32454	150.62997	0	0.239	0.316	2.13	2.143	11.0
0.0	0.0	1	3	201.99005	400.0	1	1	2	191.32454	150.62997	0	0.239	0.301	1.937	2.143	11.0
0.0	0.0	1	3	201.99005	400.0	1	1	2	191.32454	150.62997	0	0.239	0.288	2.008	1.992	11.0
0.0	0.0	1	3	201.99005	400.0	1	1	2	191.32454	150.62997	0	0.238	0.274	1.724	1.72	11.0
0.0	0.0	1	3	201.99005	400.0	1	1	2	191.32454	150.62997	0	0.238	0.261	1.695	1.72	11.0
0.0	0.0	1	3	201.99005	400.0	1	1	2	191.32454	150.62997	0	0.238	0.248	1.574	1.599	11.0
0.0	0.0	1	3	201.99005	400.0	1	1	2	191.32454	150.62997	0	0.238	0.236	1.63	1.381	11.0
0.0	0.0	1	3	201.99005	400.0	1	1	2	191.32454	150.62997	0	0.238	0.224	1.388	1.381	11.0
0.0	0.0	1	3	201.99005	400.0	1	1	2	191.32454	150.62997	0	0.238	0.213	1.291	1.283	11.0
0.0	0.0	1	3	201.99005	400.0	1	1	2	191.32454	150.62997	0	0.238	0.203	1.279	1.283	11.0
0.0	0.0	1	3	201.99005	400.0	1	1	2	191.32454	150.62997	0	0.238	0.192	1.087	1.107	11.0
0.0	0.0	1	3	201.99005	400.0	1	1	2	191.32454	150.62997	0	0.238	0.181	1.064	1.029	11.0
0.0	0.0	1	3	201.99005	400.0	1	1	2	191.32454	150.62997	0	0.238	0.172	1.029	1.029	11.0
0.0	0.0	1	3	201.99005	400.0	1	1	2	191.32454	150.62997	0	0.238	0.162	0.93	0.888	11.0
0.0	0.0	1	3	201.99005	400.0	1	1	2	191.32454	150.62997	0	0.238	0.153	0.906	0.825	11.0
0.0	0.0	1	3	201.99005	400.0	1	1	2	191.32454	150.62997	0	0.238	0.145	0.795	0.825	11.0
0.0	0.0	1	3	201.99005	400.0	1	1	2	191.32454	150.62997	0	0.238	0.137	0.745	0.712	11.0
0.0	0.0	1	3	201.99005	400.0	1	1	2	191.32454	150.62997	0	0.238	0.129	0.703	0.712	11.0
0.0	0.0	1	3	201.99005	400.0	1	1	2	191.32454	150.62997	0	0.237	0.121	0.595	0.615	11.0
0.0	0.0	1	3	201.99005	400.0	1	1	2	191.32454	150.62997	0	0.237	0.114	0.569	0.572	11.0
0.0	0.0	1	3	201.99005	400.0	1	1	2	191.32454	150.62997	0	0.237	0.108	0.572	0.572	11.0
0.0	0.0	1	3	201.99005	400.0	1	1	2	191.32454	150.62997	0	0.237	0.102	0.573	0.493	11.0
0.0	0.0	1	3	201.99005	400.0	1	1	2	191.32454	150.62997	0	0.237	0.096	0.503	0.493	11.0
0.0	0.0	1	3	201.99005	400.0	1	1	2	191.32454	150.62997	0	0.237	0.09	0.488	0.458	11.0
0.0	0.0	1	3	201.99005	400.0	1	1	2	191.32454	150.62997	0	0.237	0.084	0.396	0.396	11.0
0.0	0.0	1	3	201.99005	400.0	1	1	2	191.32454	150.62997	0	0.237	0.078	0.369	0.396	11.0
0.0	0.0	1	3	201.99005	400.0	1	1	2	191.32454	150.62997	0	0.237	0.074	0.392	0.368	11.0
0.0	0.0	1	3	201.99005	400.0	1	1	2	191.32454	150.62997	0	0.237	0.07	0.381	0.317	11.0
0.0	0.0	1	3	201.99005	400.0	1	1	2	191.32454	150.62997	0	0.237	0.066	0.312	0.317	11.0
0.0	0.0	1	3	201.99005	400.0	1	1	2	191.32454	150.62997	0	0.237	0.062	0.315	0.296	11.0
0.0	0.0	1	3	201.99005	400.0	1	1	2	191.32454	150.62997	0	0.237	0.059	0.27	0.254	11.0
0.0	0.0	1	3	201.99005	400.0	1	1	2	191.32454	150.62997	0	0.237	0.056	0.231	0.254	11.0
0.0	0.0	1	3	201.99005	400.0	1	1	2	191.32454	150.62997	0	0.237	0.053	0.206	0.236	11.0
0.0	0.0	1	3	201.99005	400.0	1	1	2	191.32454	150.62997	0	0.237	0.049	0.251	0.236	11.0
0.0	0.0	1	3	201.99005	400.0	1	1	2	191.32454	150.62997	0	0.237	0.045	0.185	0.204	11.0
0.0	0.0	1	3	201.99005	400.0	1	1	2	191.32454	150.62997	0	0.237	0.041	0.213	0.189	11.0
0.0	0.0	1	3	201.99005	400.0	1	1	2	191.32454	150.62997	0	0.237	0.038	0.196	0.189	11.0
0.0	0.0	1	3	201.99005	400.0	1	1	2	191.32454	150.62997	0	0.237	0.036	0.173	0.163	11.0
0.0	0.0	1	3	201.99005	400.0	1	1	2	191.32454	150.62997	0	0.237	0.034	0.123	0.163	11.0
0.0	0.0	1	3	201.99005	400.0	1	1	2	191.32454	150.62997	0	0.237	0.032	0.15	0.152	11.0
0.0	0.0	1	3	201.99005	400.0	1	1	2	191.32454	150.62997	0	0.237	0.03	0.138	0.131	11.0
0.0	0.0	1	3	201.99005	400.0	1	1	2	191.32454	150.62997	0	0.237	0.028	0.07	0.131	11.0
0.0	0.0	1	3	201.99005	400.0	1	1	2	191.32454	150.62997	0	0.237	0.026	0.242	0.121	11.0
0.0	0.0	1	3	201.99005	400.0	1	1	2	191.32454	150.62997	0	0.237	0.024	0.111	0.105	11.0
0.0	0.0	1	3	201.99005	400.0	1	1	2	191.32454	150.62997	0	0.237	0.022	0.104	0.105	11.0
0.0	0.0	1	3	201.99005	400.0	1	1	2	191.32454	150.62997	0	0.237	0.02	0.086	0.097	11.0
0.0	0.0	1	3	201.99005	400.0	1	1	2	191.32454	150.62997	0	0.237	0.02	0.097	0.097	11.0
0.0	0.0	1	3	201.99005	400.0	1	1	2	191.32454	150.62997	0	0.237	0.02	0.223	0.084	11.0
0.0	0.0	1	3	201.99005	400.0	1	1	2	191.32454	150.62997	0	0.237	0.02	0.093	0.078	11.0
0.0	0.0	1	3	201.99005	400.0	1	1	2	191.32454	150.62997	0	0.237	0.02	0.071	0.078	11.0
0.0	0.0	1	3	201.99005	400.0	1	1	2	191.32454	150.62997	0	0.237	0.02	0.087	0.067	11.0
0.0	0.0	1	3	201.99005	400.0	1	1	2	191.32454	150.62997	0	0.237	0.02	0.17	0.062	11.0
0.0	0.0	1	3	201.99005	400.0	1	1	2	191.32454	150.62997	0	0.237	0.02	0.05	0.062	11.0
0.0	0.0	1	3	201.99005	400.0	1	1	2	191.32454	150.62997	0	0.237	0.02	0.043	0.053	11.0
0.0	0.0	1	3	201.99005	400.0	1	1	2	191.32454	150.62997	0	0.237	0.02	0.063	0.046	11.0
0.0	0.0	1	3	201.99005	400.0	1	1	2	191.32454	150.62997	0	0.237	0.02	0.046	0.046	11.0
0.0	0.0	1	3	201.99005	400.0	1	1	2	191.32454	150.62997	0	0.237	0.02	0.148	0.043	11.0
0.0	0.0	1	3	201.99005	400.0	1	1	2	191.32454	150.62997	0	0.237	0.02	0.039	0.043	11.0
0.0	0.0	1	3	201.99005	400.0	1	1	2	191.32454	150.62997	0	0.237	0.02	0.01	0.037	11.0
0.0	0.0	1	3	201.99005	400.0	1	1	2	191.32454	150.62997	0	0.237	0.02	0.056	0.034	11.0
0.0	0.0	1	3	201.99005	400.0	1	1	2	191.32454	150.62997	0	0.237	0.02	0.024	0.034	11.0
0.0	0.0	1	3	201.99005	400.0	1	1	2	191.32454	150.62997	0	0.237	0.02	0.023	0.029	11.0
0.0	0.0	1	3	201.99005	400.0	1	1	2	191.32454	150.62997	0	0.237	0.02	0.059	0.027	11.0
0.0	0.0	1	3	201.99005	400.0	1	1	2	191.32454	150.62997	0	0.237	0.02	0.017	0.027	11.0
0.0	0.0	1	3	201.99005	400.0	1	1	2	191.32454	150.62997	0	0.237	0.02	0.028	0.023	11.0
0.0	0.0	1	3	201.99005	400.0	1	1	2	191.32454	150.62997	0	0.237	0.02	0.035	0.023	11.0
0.0	0.0	1	3	201.99005	400.0	1	1	2	191.32454	150.62997	0	0.237	0.02	0.14	0.02	11.0
0.0	0.0	1	3	201.99005	400.0	1	1	2	191.32454	150.62997	0	0.237	0.02	0.015	0.018	11.0
0.0	0.0	1	3	201.99005	400.0	1	1	2	191.32454	150.62997	0	0.237	0.02	0.013	0.018	11.0
0.0	0.0	1	3	201.99005	400.0	1	1	2	191.32454	150.62997	0	0.237	0.02	0.015	0.015	11.0
0.0	0.0	1	3	201.99005	400.0	1	1	2	191.32454	150.62997	0	0.237	0.02	0.013	0.015	11.0
0.0	0.0	1	3	201.99005	400.0	1	1	2	191.32454	150.62997	0	0.237	0.02	0.02	0.014	11.0
0.0	0.0	1	3	201.99005	400.0	1	1	2	191.32454	150.62997	0	0.237	0.019	-0.015	0.012	11.0
0.0	0.0	1	3	201.99005	400.0	1	1	2	191.32454	150.62997	0	0.237	0.018	-0.003	0.012	11.0
0.0	0.0	1	3	201.99005	400.0	1	1	2	191.32454	150.62997	0	0.237	0.018	0.04	0.01	11.0
0.0	0.0	1	3	201.99005	400.0	1	1	2	191.32454	150.62997	0	0.237	0.018	0.054	0.009	11.0
0.0	0.0	1	3	201.99005	400.0	1	1	2	191.32454	150.62997	0	0.237	0.017	-0.013	0.009	11.0
0.0	0.0	1	3	201.99005	400.0	1	1	2	191.32454	150.62997	0	0.237	0.017	-0.004	0.008	11.0
0.0	0.0	1	3	201.99005	400.0	1	1	2	191.32454	150.62997	0	0.237	0.016	-0.012	0.007	11.0
0.0	0.0	1	3	201.99005	400.0	1	1	2	191.32454	150.62997	0	0.237	0.014	-0.093	0.007	11.0
0.0	0.0	1	3	201.99005	400.0	1	1	2	191.32454	150.62997	0	0.237	0.014	0.005	0.006	11.0
0.0	0.0	1	3	201.99005	400.0	1	1	2	191.32454	150.62997	0	0.237	0.013	0.045	0.006	11.0
0.0	0.0	1	3	201.99005	400.0	1	1	2	191.32454	150.62997	0	0.237	0.013	0.012	0.006	11.0
0.0	0.0	1	3	201.99005	400.0	1	1	2	191.32454	150.62997	0	0.237	0.013	0.015	0.005	11.0
0.0	0.0	1	3	201.99005	400.0	1	1	2	191.32454	150.62997	0	0.237	0.013	-0.006	0.005	11.0
0.0	0.0	1	3	201.99005	400.0	1	1	2	191.32454	150.62997	0	0.237	0.012	0.008	0.004	11.0
0.0	0.0	1	3	201.99005	400.0	1	1	2	191.32454	150.62997	0	0.237	0.012	0.061	0.004	11.0
0.0	0.0	1	3	201.99005	400.0	1	1	2	191.32454	150.62997	0	0.237	0.012	0.027	0.003	11.0
0.0	0.0	1	3	201.99005	400.0	1	1	2	191.32454	150.62997	0	0.237	0.012	0.015	0.003	11.0
0.0	0.0	1	3	201.99005	400.0	1	1	2	191.32454	150.62997	0	0.237	0.011	-0.097	0.003	11.0
0.0	0.0	1	3	201.99005	400.0	1	1	2	191.32454	150.62997	0	0.237	0.011	0.012	0.002	11.0
0.0	0.0	1	3	201.99005	400.0	1	1	2	191.32454	150.62997	0	0.237	0.009	-0.019	0.002	11.0
0.0	0.0	1	3	201.99005	400.0	1	1	2	191.32454	150.62997	0	0.237	0.009	0.013	0.002	11.0
0.0	0.0	1	3	201.99005	400.0	1	1	2	191.32454	150.62997	0	0.237	0.009	0.014	0.002	11.0
0.0	0.0	1	3	201.99005	400.0	1	1	2	191.32454	150.62997	0	0.237	0.008	0.012	0.002	11.0
0.0	0.0	1	3	201.99005	400.0	1	1	2	191.32454	150.62997	0	0.237	0.008	0.012	0.001	11.0
0.0	0.0	1	3	201.99005	400.0	1	1	2	191.32454	150.62997	0	0.237	0.008	0.007	0.001	11.0
0.0	0.0	1	3	201.99005	400.0	1	1	2	191.32454	150.62997	0	0.237	0.008	0.003	0.001	11.0
0.0	0.0	1	3	201.99005	400.0	1	1	2	191.32454	150.62997	0	0.237	0.007	-0.02	0.001	11.0
0.0	0.0	1	3	201.99005	400.0	1	1	2	191.32454	150.62997	0	0.237	0.007	0.013	0.001	11.0
0.0	0.0	1	3	201.99005	400.0	1	1	2	191.32454	150.62997	0	0.237	0.006	-0.014	0.001	11.0
0.0	0.0	1	3	201.99005	400.0	1	1	2	191.32454	150.62997	0	0.237	0.005	0.007	0.0	11.0
0.0	0.0	1	3	201.99005	400.0	1	1	2	191.32454	150.62997	0	0.237	0.005	0.019	0.0	11.0
0.0	0.0	1	3	201.99005	400.0	1	1	2	191.32454	150.62997	0	0.237	0.004	-0.016	0.0	11.0
0.0	0.0	1	3	201.99005	400.0	1	1	2	191.32454	150.62997	0	0.237	0.002	-0.014	0.0	11.0
0.0	0.0	1	3	201.99005	400.0	1	1	2	191.32454	150.62997	0	0.237	0.001	-0.011	0.0	11.0
0.0	0.0	1	3	201.99005	400.0	1	1	2	191.32454	150.62997	0	0.237	-0.001	-0.064	0.0	11.0
0.0	0.0	1	3	201.99005	400.0	1	1	2	191.32454	150.62997	0	0.237	0.0	0.015	0.0	11.0
0.0	0.0	1	3	201.99005	400.0	1	1	2	191.32454	150.62997	0	0.237	-0.001	-0.103	0.0	11.0
0.0	0.0	1	3	201.99005	400.0	1	1	2	191.32454	150.62997	0	0.237	0.0	0.027	0.0	11.0
0.0	0.0	1	3	201.99005	400.0	1	1	2	191.32454	150.62997	0	0.237	0.0	0.002	0.0	11.0
0.0	0.0	1	3	201.99005	400.0	1	1	2	191.32454	150.62997	0	0.237	0.0	0.014	0.0	11.0
0.0	0.0	1	3	201.99005	400.0	1	1	2	191.32454	150.62997	0	0.237	0.0	0.002	0.0	11.0
0.0	0.0	1	3	201.99005	400.0	1	1	2	191.32454	150.62997	0	0.237	-0.001	-0.037	0.0	11.0
0.0	0.0	1	3	201.99005	400.0	1	1	2	191.32454	150.62997	0	0.237	0.0	-0.009	0.0	11.0
0.0	0.0	1	3	201.99005	400.0	1	1	2	191.32454	150.62997	0	0.237	0.0	0.005	0.0	11.0
0.0	0.0	1	3	201.99005	400.0	1	1	2	191.32454	150.62997	0	0.237	0.0	0.011	0.0	11.0
0.0	0.0	1	3	201.99005	400.0	1	1	2	191.32454	150.62997	0	0.237	0.0	0.027	0.0	11.0
0.0	0.0	1	3	201.99005	400.0	1	1	2	191.32454	150.62997	0	0.237	0.0	-0.008	0.0	11.0
0.0	0.0	1	3	201.99005	400.0	1	1	2	191.32454	150.62997	0	0.237	0.0	0.025	0.0	11.0
0.0	0.0	1	3	201.99005	400.0	1	1	2	191.32454	150.62997	0	0.237	-0.001	-0.017	0.0	11.0
0.0	0.0	1	3	201.99005	400.0	1	1	2	191.32454	150.62997	0	0.237	0.0	0.047	0.0	11.0
0.0	0.0	1	3	201.99005	400.0	1	1	2	191.32454	150.62997	0	0.237	0.0	0.045	0.0	11.0
0.0	0.0	1	3	201.99005	400.0	1	1	2	191.32454	150.62997	0	0.237	-0.001	-0.014	0.0	11.0
0.0	0.0	1	3	201.99005	400.0	1	1	2	191.32454	150.62997	0	0.237	0.0	0.031	0.0	11.0
0.0	0.0	1	3	201.99005	400.0	1	1	2	191.32454	150.62997	0	0.237	-0.001	-0.012	0.0	11.0
0.0	0.0	1	3	201.99005	400.0	1	1	2	191.32454	150.62997	0	0.237	0.0	0.004	0.0	11.0
0.0	0.0	1	3	201.99005	400.0	1	1	2	191.32454	150.62997	0	0.237	0.0	-0.009	0.0	11.0
0.0	0.0	1	3	201.99005	400.0	1	1	2	191.32454	150.62997	0	0.237	0.0	0.009	0.0	11.0
0.0	0.0	1	3	201.99005	400.0	1	1	2	191.32454	150.62997	0	0.237	-0.001	-0.039	0.0	11.0
0.0	0.0	1	3	201.99005	400.0	1	1	2	191.32454	150.62997	0	0.237	-0.001	-0.056	0.0	11.0
0.0	0.0	1	3	201.99005	400.0	1	1	2	191.32454	150.62997	0	0.237	0.0	0.013	0.0	11.0
0.0	0.0	1	3	201.99005	400.0	1	1	2	191.32454	150.62997	0	0.237	0.0	0.008	0.0	11.0
0.0	0.0	1	3	201.99005	400.0	1	1	2	191.32454	150.62997	0	0.237	0.0	0.006	0.0	11.0
0.0	0.0	1	3	201.99005	400.0	1	1	2	191.32454	150.62997	0	0.237	0.0	0.086	0.0	11.0
0.0	0.0	1	3	201.99005	400.0	1	1	2	191.32454	150.62997	0	0.237	0.0	-0.01	0.0	11.0
0.0	0.0	1	3	201.99005	400.0	1	1	2	191.32454	150.62997	0	0.237	-0.001	-0.077	0.0	11.0
0.0	0.0	1	3	201.99005	400.0	1	1	2	191.32454	150.62997	0	0.237	0.0	-0.011	0.0	11.0
0.0	0.0	1	3	201.99005	400.0	1	1	2	191.32454	150.62997	0	0.237	0.0	0.002	0.0	11.0
0.0	0.0	1	3	201.99005	400.0	1	1	2	191.32454	150.62997	0	0.237	0.0	-0.009	0.0	11.0
0.0	0.0	1	3	201.99005	400.0	1	1	2	191.32454	150.62997	0	0.237	0.0	0.018	0.0	11.0
0.0	0.0	1	3	201.99005	400.0	1	1	2	191.32454	150.62997	0	0.237	0.0	0.019	0.0	11.0
0.0	0.0	1	3	201.99005	400.0	1	1	2	191.32454	150.62997	0	0.237	0.0	0.002	0.0	11.0
0.0	0.0	1	3	201.99005	400.0	1	1	2	191.32454	150.62997	0	0.237	0.0	-0.002	0.0	11.0
0.0	0.0	1	3	201.99005	400.0	1	1	2	191.32454	150.62997	0	0.237	0.0	0.004	0.0	11.0
0.0	0.0	1	3	201.99005	400.0	1	1	2	191.32454	150.62997	0	0.237	0.0	-0.004	0.0	11.0
0.0	0.0	1	3	201.99005	400.0	1	1	2	191.32454	150.62997	0	0.237	0.0	0.034	0.0	11.0
0.0	0.0	1	3	201.99005	400.0	1	1	2	191.32454	150.62997	0	0.237	-0.001	-0.032	0.0	11.0
0.0	0.0	1	3	201.99005	400.0	1	1	2	191.32454	150.62997	0	0.237	-0.001	-0.039	0.0	11.0
0.0	0.0	1	3	201.99005	400.0	1	1	2	191.32454	150.62997	0	0.237	0.0	-0.01	0.0	11.0
0.0	0.0	1	3	201.99005	400.0	1	1	2	191.32454	150.62997	0	0.237	-0.001	-0.034	0.0	11.0
0.0	0.0	1	3	201.99005	400.0	1	1	2	191.32454	150.62997	0	0.237	0.0	0.037	0.0	11.0
0.0	0.0	1	3	201.99005	400.0	1	1	2	191.32454	150.62997	0	0.237	0.0	0.035	0.0	11.0
0.0	0.0	1	3	201.99005	400.0	1	1	2	191.32454	150.62997	0	0.237	0.0	0.124	0.0	11.0
0.0	0.0	1	3	201.99005	400.0	1	1	2	191.32454	150.62997	0	0.237	-0.001	-0.024	0.0	11.0
0.0	0.0	1	3	201.99005	400.0	1	1	2	191.32454	150.62997	0	0.237	0.0	0.008	0.0	11.0
0.0	0.0	1	3	201.99005	400.0	1	1	2	191.32454	150.62997	0	0.237	0.0	0.004	0.0	11.0
0.0	0.0	1	3	201.99005	400.0	1	1	2	191.32454	150.62997	0	0.237	0.0	0.012	0.0	11.0
0.0	0.0	1	3	201.99005	400.0	1	1	2	191.32454	150.62997	0	0.237	-0.001	-0.029	0.0	11.0
0.0	0.0	1	3	201.99005	400.0	1	1	2	191.32454	150.62997	0	0.237	-0.001	-0.025	0.0	11.0
0.0	0.0	1	3	201.99005	400.0	1	1	2	191.32454	150.62997	0	0.237	0.0	0.014	0.0	11.0
0.0	0.0	1	3	201.99005	400.0	1	1	2	191.32454	150.62997	0	0.237	0.0	0.001	0.0	11.0
0.0	0.0	1	3	201.99005	400.0	1	1	2	191.32454	150.62997	0	0.237	-0.001	-0.095	0.0	11.0
0.0	0.0	1	3	201.99005	400.0	1	1	2	191.32454	150.62997	0	0.237	-0.001	-0.039	0.0	11.0
0.0	0.0	1	3	201.99005	400.0	1	1	2	191.32454	150.62997	0	0.237	0.0	0.019	0.0	11.0
0.0	0.0	1	3	201.99005	400.0	1	1	2	191.32454	150.62997	0	0.237	0.0	0.014	0.0	11.0
0.0	0.0	1	3	201.99005	400.0	1	1	2	191.32454	150.62997	0	0.237	0.0	-0.009	0.0	11.0
0.0	0.0	1	3	201.99005	400.0	1	1	2	191.32454	150.62997	0	0.237	-0.001	-0.07	0.0	11.0
0.0	0.0	1	3	201.99005	400.0	1	1	2	191.32454	150.62997	0	0.237	0.0	0.026	0.0	11.0
0.0	0.0	1	3	201.99005	400.0	1	1	2	191.32454	150.62997	0	0.237	0.0	0.004	0.0	11.0
0.0	0.0	1	3	201.99005	400.0	1	1	2	191.32454	150.62997	0	0.237	-0.001	-0.033	0.0	11.0
0.0	0.0	1	3	201.99005	400.0	1	1	2	191.32454	150.62997	0	0.237	-0.001	-0.015	0.0	11.0
0.0	0.0	1	3	201.99005	400.0	1	1	2	191.32454	150.62997	0	0.237	-0.001	-0.044	0.0	11.0
0.0	0.0	1	3	201.99005	400.0	1	1	2	191.32454	150.62997	0	0.237	-0.001	-0.025	0.0	11.0
0.0	0.0	1	3	201.99005	400.0	1	1	2	191.32454	150.62997	0	0.237	0.0	0.027	0.0	11.0
0.0	0.0	1	3	201.99005	400.0	1	1	2	191.32454	150.62997	0	0.237	0.0	-0.003	0.0	11.0
0.0	0.0	1	3	201.99005	400.0	1	1	2	191.32454	150.62997	0	0.237	-0.001	-0.07	0.0	11.0
0.0	0.0	1	3	201.99005	400.0	1	1	2	191.32454	150.62997	0	0.237	0.0	0.01	0.0	11.0
0.0	0.0	1	3	201.99005	400.0	1	1	2	191.32454	150.62997	0	0.237	-0.001	-0.014	0.0	11.0
0.0	0.0	1	3	201.99005	400.0	1	1	2	191.32454	150.62997	0	0.237	0.0	0.002	0.0	11.0
0.0	0.0	1	3	201.99005	400.0	1	1	2	191.32454	150.62997	0	0.237	0.0	0.037	0.0	11.0
0.0	0.0	1	3	201.99005	400.0	1	1	2	191.32454	150.62997	0	0.237	-0.001	-0.017	0.0	11.0
0.0	0.0	1	3	201.99005	400.0	1	1	2	191.32454	150.62997	0	0.237	0.0	0.023	0.0	11.0
0.0	0.0	1	3	201.99005	400.0	1	1	2	191.32454	150.62997	0	0.237	-0.001	-0.028	0.0	11.0
0.0	0.0	1	3	201.99005	400.0	1	1	2	191.32454	150.62997	0	0.237	0.0	0.112	0.0	11.0
0.0	0.0	1	3	201.99005	400.0	1	1	2	191.32454	150.62997	0	0.237	0.0	-0.003	0.0	11.0
0.0	0.0	1	3	201.99005	400.0	1	1	2	191.32454	150.62997	0	0.237	0.0	0.069	0.0	11.0
0.0	0.0	1	3	201.99005	400.0	1	1	2	191.32454	150.62997	0	0.237	0.0	-0.01	0.0	11.0
0.0	0.0	1	3	201.99005	400.0	1	1	2	191.32454	150.62997	0	0.237	-0.001	-0.015	0.0	11.0
0.0	0.0	1	3	201.99005	400.0	1	1	2	191.32454	150.62997	0	0.237	-0.001	-0.029	0.0	11.0
0.0	0.0	1	3	201.99005	400.0	1	1	2	191.32454	150.62997	0	0.237	0.0	0.224	0.0	11.0
4180.487	300.99503	2	3	201.99005	300.99503	1	2	2	191.32454	150.62997	1	0.237	-0.001	-0.014	0.0	11.0
4180.487	300.99503	2	3	201.99005	300.99503	1	2	2	191.32454	150.62997	1	0.237	0.0	0.057	0.0	11.0
4180.487	300.99503	2	3	201.99005	300.99503	0	2	2	191.32454	150.62997	1	0.237	0.0	-0.002	0.0	11.0
4180.487	300.99503	2	3	201.99005	300.99503	0	2	2	191.32454	150.62997	1	0.237	0.0	0.004	0.0	11.0
4180.487	300.99503	2	3	201.99005	300.99503	0	2	2	191.32454	150.62997	1	0.237	0.0	0.144	0.294	11.0
4180.487	300.99503	2	3	201.99005	300.99503	0	2	2	191.32454	150.62997	1	0.237	0.002	0.293	0.294	11.0
4180.487	300.99503	2	3	201.99005	300.99503	0	2	2	191.32454	150.62997	1	0.237	0.008	0.819	0.825	11.0
4180.487	300.99503	2	3	201.99005	300.99503	0	2	2	191.32454	150.62997	1	0.237	0.015	1.035	1.283	11.0
4180.487	300.99503	2	3	201.99005	300.99503	0	2	2	191.32454	150.62997	1	0.237	0.025	1.301	1.283	11.0
4180.487	300.99503	2	3	201.99005	300.99503	0	2	2	191.32454	150.62997	1	0.237	0.033	1.445	1.488	11.0
4180.487	300.99503	2	3	201.99005	300.99503	0	2	2	191.32454	150.62997	1	0.237	0.042	1.526	1.488	11.0
4180.487	300.99503	2	3	201.99005	300.99503	0	2	2	191.32454	150.62997	1	0.237	0.052	1.886	1.856	11.0
4180.487	300.99503	2	3	201.99005	300.99503	0	2	2	191.32454	150.62997	1	0.237	0.064	1.982	2.021	11.0
4180.487	300.99503	2	3	201.99005	300.99503	0	2	2	191.32454	150.62997	1	0.237	0.074	1.993	2.021	11.0
4180.487	300.99503	2	3	201.99005	300.99503	0	2	2	191.32454	150.62997	1	0.237	0.086	2.182	2.174	11.0
4180.487	300.99503	2	3	201.99005	300.99503	0	2	2	191.32454	150.62997	1	0.237	0.095	2.164	2.174	11.0
4180.487	300.99503	2	3	201.99005	300.99503	0	2	2	191.32454	150.62997	1	0.237	0.105	2.418	2.448	11.0
4180.487	300.99503	2	3	201.99005	300.99503	0	2	2	191.32454	150.62997	1	0.237	0.115	2.582	2.571	11.0
4180.487	300.99503	2	3	201.99005	300.99503	0	2	2	191.32454	150.62997	1	0.237	0.125	2.548	2.571	11.0
4180.487	300.99503	2	3	201.99005	300.99503	0	2	2	191.32454	150.62997	1	0.237	0.135	2.759	2.791	11.0
4180.487	300.99503	2	3	201.99005	300.99503	0	2	2	191.32454	150.62997	1	0.237	0.145	2.875	2.889	11.0
4180.487	300.99503	2	3	201.99005	300.99503	0	2	2	191.32454	150.62997	1	0.238	0.155	2.913	2.889	11.0
4180.487	300.99503	2	3	201.99005	300.99503	0	2	2	191.32454	150.62997	1	0.238	0.165	3.044	3.066	11.0
4180.487	300.99503	2	3	201.99005	300.99503	0	2	2	191.32454	150.62997	1	0.238	0.173	3.104	3.066	11.0
4180.487	300.99503	2	3	201.99005	300.99503	0	2	2	191.32454	150.62997	1	0.238	0.183	3.174	3.219	11.0
4180.487	300.99503	2	3	201.99005	300.99503	0	2	2	191.32454	150.62997	1	0.238	0.191	3.326	3.287	11.0
4180.487	300.99503	2	3	201.99005	300.99503	0	2	2	191.32454	150.62997	1	0.238	0.199	3.278	3.287	11.0
4180.487	300.99503	2	3	201.99005	300.99503	0	2	2	191.32454	150.62997	1	0.238	0.208	3.474	3.409	11.0
4180.487	300.99503	2	3	201.99005	300.99503	0	2	2	191.32454	150.62997	1	0.238	0.216	3.447	3.464	11.0
4180.487	300.99503	2	3	201.99005	300.99503	0	2	2	191.32454	150.62997	1	0.238	0.224	3.453	3.464	11.0
4180.487	300.99503	2	3	201.99005	300.99503	0	2	2	191.32454	150.62997	1	0.238	0.231	3.518	3.562	11.0
4180.487	300.99503	2	3	201.99005	300.99503	0	2	2	191.32454	150.62997	1	0.238	0.238	3.715	3.562	11.0
4180.487	300.99503	2	3	201.99005	300.99503	0	2	2	191.32454	150.62997	1	0.238	0.243	3.556	3.606	11.0
4180.487	300.99503	2	3	201.99005	300.99503	0	2	2	191.32454	150.62997	1	0.238	0.248	3.695	3.685	11.0
4180.487	300.99503	2	3	201.99005	300.99503	0	2	2	191.32454	150.62997	1	0.238	0.254	3.677	3.685	11.0
4180.487	300.99503	2	3	201.99005	300.99503	0	2	2	191.32454	150.62997	1	0.238	0.26	3.717	3.72	11.0
4180.487	300.99503	2	3	201.99005	300.99503	0	2	2	191.32454	150.62997	1	0.238	0.265	3.737	3.784	11.0
4180.487	300.99503	2	3	201.99005	300.99503	0	2	2	191.32454	150.62997	1	0.238	0.269	3.788	3.784	11.0
4180.487	300.99503	2	3	201.99005	300.99503	0	2	2	191.32454	150.62997	1	0.238	0.274	3.864	3.838	11.0
4180.487	300.99503	2	3	201.99005	300.99503	0	2	2	191.32454	150.62997	1	0.238	0.279	3.833	3.838	11.0
4180.487	300.99503	2	3	201.99005	300.99503	0	2	2	191.32454	150.62997	1	0.238	0.284	3.891	3.863	11.0
4180.487	300.99503	2	3	201.99005	300.99503	0	2	2	191.32454	150.62997	1	0.238	0.288	3.883	3.908	11.0
4180.487	300.99503	2	3	201.99005	300.99503	0	2	2	191.32454	150.62997	1	0.238	0.292	3.93	3.908	11.0
4180.487	300.99503	2	3	201.99005	300.99503	0	2	2	191.32454	150.62997	1	0.238	0.296	3.957	3.927	11.0
4180.487	300.99503	2	3	201.99005	300.99503	0	2	2	191.32454	150.62997	1	0.238	0.3	3.991	3.963	11.0
4180.487	300.99503	2	3	201.99005	300.99503	0	2	2	191.32454	150.62997	1	0.238	0.303	4.024	3.963	11.0
4180.487	300.99503	2	3	201.99005	300.99503	0	2	2	191.32454	150.62997	1	0.238	0.305	3.949	3.977	11.0
4180.487	300.99503	2	3	201.99005	300.99503	0	2	2	191.32454	150.62997	1	0.238	0.307	3.937	3.977	11.0
4180.487	300.99503	2	3	201.99005	300.99503	0	2	2	191.32454	150.62997	1	0.238	0.309	3.993	4.007	11.0
4180.487	300.99503	2	3	201.99005	300.99503	0	2	2	191.32454	150.62997	1	0.238	0.311	3.959	4.018	11.0
4180.487	300.99503	2	3	201.99005	300.99503	0	2	2	191.32454	150.62997	1	0.238	0.313	4.01	4.018	11.0
4180.487	300.99503	2	3	201.99005	300.99503	0	2	2	191.32454	150.62997	1	0.238	0.315	4.058	4.042	11.0
4180.487	300.99503	2	3	201.99005	300.99503	0	2	2	191.32454	150.62997	1	0.238	0.317	4.019	4.051	11.0
4180.487	300.99503	2	3	201.99005	300.99503	0	2	2	191.32454	150.62997	1	0.238	0.319	4.053	4.051	11.0
4180.487	300.99503	2	3	201.99005	300.99503	0	2	2	191.32454	150.62997	1	0.238	0.321	4.055	4.06	11.0
4180.487	300.99503	2	3	201.99005	300.99503	0	2	2	191.32454	150.62997	1	0.238	0.322	4.1	4.06	11.0
4180.487	300.99503	2	3	201.99005	300.99503	0	2	2	191.32454	150.62997	1	0.238	0.322	4.055	4.077	11.0
4180.487	300.99503	2	3	201.99005	300.99503	0	2	2	191.32454	150.62997	1	0.238	0.323	4.054	4.092	11.0
4180.487	300.99503	2	3	201.99005	300.99503	0	2	2	191.32454	150.62997	1	0.238	0.324	4.13	4.092	11.0
4180.487	300.99503	2	3	201.99005	300.99503	0	2	2	191.32454	150.62997	1	0.238	0.324	3.858	4.106	11.0
4180.487	300.99503	2	3	201.99005	300.99503	0	2	2	191.32454	150.62997	1	0.238	0.325	4.078	4.11	11.0
4180.487	300.99503	2	3	201.99005	300.99503	0	2	2	191.32454	150.62997	1	0.238	0.326	4.142	4.11	11.0
4180.487	300.99503	2	3	201.99005	300.99503	1	2	2	191.32454	150.62997	1	0.238	0.327	4.103	4.121	11.0
4180.487	300.99503	2	3	201.99005	300.99503	1	2	2	191.32454	150.62997	1	0.238	0.328	4.147	4.121	11.0
4180.487	300.99503	2	3	201.99005	300.99503	1	2	2	191.32454	150.62997	1	0.238	0.329	4.118	4.126	11.0
4180.487	300.99503	2	3	201.99005	300.99503	1	2	2	191.32454	150.62997	1	0.238	0.33	4.187	4.133	11.0
4180.487	300.99503	2	3	201.99005	300.99503	1	2	2	191.32454	150.62997	1	0.238	0.331	3.936	4.133	11.0
4180.487	300.99503	2	3	201.99005	300.99503	1	2	2	191.32454	150.62997	1	0.238	0.332	4.018	4.137	11.0
4180.487	300.99503	2	3	201.99005	300.99503	1	2	2	191.32454	150.62997	1	0.238	0.334	4.136	4.144	11.0
4180.487	300.99503	2	3	201.99005	300.99503	1	2	2	191.32454	150.62997	1	0.238	0.335	4.11	4.144	11.0
4180.487	300.99503	2	3	201.99005	300.99503	1	2	2	191.32454	150.62997	1	0.238	0.336	4.164	4.146	11.0
4180.487	300.99503	2	3	201.99005	300.99503	1	2	2	191.32454	150.62997	1	0.238	0.337	4.219	4.151	11.0
4180.487	300.99503	2	3	201.99005	300.99503	1	2	2	191.32454	150.62997	1	0.238	0.338	4.148	4.151	11.0
4180.487	300.99503	2	3	201.99005	300.99503	1	2	2	191.32454	150.62997	1	0.238	0.339	4.137	4.154	11.0
4180.487	300.99503	2	3	201.99005	300.99503	1	2	2	191.32454	150.62997	1	0.238	0.341	4.167	4.154	11.0
4180.487	300.99503	2	3	201.99005	300.99503	1	2	2	191.32454	150.62997	1	0.238	0.341	4.207	4.159	11.0
4180.487	300.99503	2	3	201.99005	300.99503	1	2	2	191.32454	150.62997	1	0.238	0.341	4.127	4.161	11.0
4180.487	300.99503	2	3	201.99005	300.99503	1	2	2	191.32454	150.62997	1	0.238	0.34	4.069	4.161	11.0
4180.487	300.99503	2	3	201.99005	300.99503	1	2	2	191.32454	150.62997	1	0.238	0.341	4.218	4.164	11.0
4180.487	300.99503	2	3	201.99005	300.99503	1	2	2	191.32454	150.62997	1	0.238	0.341	4.231	4.164	11.0
4180.487	300.99503	2	3	201.99005	300.99503	1	2	2	191.32454	150.62997	1	0.238	0.341	4.225	4.166	11.0
4180.487	300.99503	2	3	201.99005	300.99503	1	2	2	191.32454	150.62997	1	0.238	0.341	4.202	4.167	11.0
4180.487	300.99503	2	3	201.99005	300.99503	1	2	2	191.32454	150.62997	1	0.238	0.341	4.157	4.167	11.0
4180.487	300.99503	2	3	201.99005	300.99503	1	2	2	191.32454	150.62997	1	0.238	0.341	4.171	4.17	11.0
4180.487	300.99503	2	3	201.99005	300.99503	1	2	2	191.32454	150.62997	1	0.238	0.341	4.168	4.171	11.0
4180.487	300.99503	2	3	201.99005	300.99503	1	2	2	191.32454	150.62997	1	0.238	0.341	4.147	4.171	11.0
4180.487	300.99503	2	3	201.99005	300.99503	1	2	2	191.32454	150.62997	1	0.238	0.341	4.151	4.173	11.0
4180.487	300.99503	2	3	201.99005	300.99503	1	2	2	191.32454	150.62997	1	0.238	0.341	4.176	4.173	11.0
4180.487	300.99503	2	3	201.99005	300.99503	1	2	2	191.32454	150.62997	1	0.238	0.341	4.151	4.173	11.0
4180.487	300.99503	2	3	201.99005	300.99503	1	2	2	191.32454	150.62997	1	0.238	0.341	4.157	4.175	11.0
4180.487	300.99503	2	3	201.99005	300.99503	1	2	2	191.32454	150.62997	1	0.238	0.341	4.186	4.175	11.0
4180.487	300.99503	2	3	201.99005	300.99503	1	2	2	191.32454	150.62997	1	0.238	0.341	4.215	4.176	11.0
4180.487	300.99503	2	3	201.99005	300.99503	1	2	2	191.32454	150.62997	1	0.238	0.341	4.181	4.177	11.0
4180.487	300.99503	2	3	201.99005	300.99503	1	2	2	191.32454	150.62997	1	0.238	0.341	4.13	4.177	11.0
4180.487	300.99503	2	3	201.99005	300.99503	1	2	2	191.32454	150.62997	1	0.238	0.341	4.254	4.179	11.0
4180.487	300.99503	2	3	201.99005	300.99503	1	2	2	191.32454	150.62997	1	0.238	0.341	4.169	4.179	11.0
4180.487	300.99503	2	3	201.99005	300.99503	1	2	2	191.32454	150.62997	1	0.238	0.34	4.102	4.179	11.0
4180.487	300.99503	2	3	201.99005	300.99503	1	2	2	191.32454	150.62997	1	0.238	0.341	4.126	4.18	11.0
4180.487	300.99503	2	3	201.99005	300.99503	1	2	2	191.32454	150.62997	1	0.238	0.341	4.235	4.18	11.0
4180.487	300.99503	2	3	201.99005	300.99503	1	2	2	191.32454	150.62997	1	0.238	0.341	4.21	4.18	11.0
4180.487	300.99503	2	3	201.99005	300.99503	1	2	2	191.32454	150.62997	1	0.238	0.341	4.177	4.181	11.0
4180.487	300.99503	2	3	201.99005	300.99503	1	2	2	191.32454	150.62997	1	0.238	0.341	4.186	4.181	11.0
4180.487	300.99503	2	3	201.99005	300.99503	1	2	2	191.32454	150.62997	1	0.238	0.341	4.203	4.181	11.0
4180.487	300.99503	2	3	201.99005	300.99503	1	2	2	191.32454	150.62997	1	0.238	0.341	4.203	4.181	11.0
4180.487	300.99503	2	3	201.99005	300.99503	1	2	2	191.32454	150.62997	1	0.238	0.341	4.199	4.182	11.0
4180.487	300.99503	2	3	201.99005	300.99503	1	2	2	191.32454	150.62997	1	0.238	0.341	4.208	4.182	11.0
4180.487	300.99503	2	3	201.99005	300.99503	1	2	2	191.32454	150.62997	1	0.238	0.341	4.147	4.182	11.0
4180.487	300.99503	2	3	201.99005	300.99503	1	2	2	191.32454	150.62997	1	0.238	0.341	4.267	4.183	11.0
4180.487	300.99503	2	3	201.99005	300.99503	1	2	2	191.32454	150.62997	1	0.238	0.341	4.169	4.183	11.0
4180.487	300.99503	2	3	201.99005	300.99503	1	2	2	191.32454	150.62997	1	0.238	0.34	4.077	4.183	11.0
4180.487	300.99503	2	3	201.99005	300.99503	1	2	2	191.32454	150.62997	1	0.238	0.341	4.201	4.183	11.0
4180.487	300.99503	2	3	201.99005	300.99503	1	2	2	191.32454	150.62997	1	0.238	0.341	4.208	4.183	11.0
4180.487	300.99503	2	3	201.99005	300.99503	1	2	2	191.32454	150.62997	1	0.238	0.341	4.211	4.184	11.0
4180.487	300.99503	2	3	201.99005	300.99503	1	2	2	191.32454	150.62997	1	0.238	0.341	4.133	4.184	11.0
4180.487	300.99503	2	3	201.99005	300.99503	1	2	2	191.32454	150.62997	1	0.239	0.341	4.164	4.184	11.0
4180.487	300.99503	2	3	201.99005	300.99503	1	2	2	191.32454	150.62997	1	0.239	0.341	4.199	4.184	11.0
4180.487	300.99503	2	3	201.99005	300.99503	1	2	2	191.32454	150.62997	1	0.239	0.341	4.185	4.184	11.0
4180.487	300.99503	2	3	201.99005	300.99503	1	2	2	191.32454	150.62997	1	0.239	0.341	4.172	4.184	11.0
4180.487	300.99503	2	3	201.99005	300.99503	1	2	2	191.32454	150.62997	1	0.239	0.341	4.169	4.184	11.0
4180.487	300.99503	2	3	201.99005	300.99503	1	2	2	191.32454	150.62997	1	0.239	0.341	4.19	4.184	11.0
4180.487	300.99503	2	3	201.99005	300.99503	1	2	2	191.32454	150.62997	1	0.239	0.341	4.246	4.184	11.0
4180.487	300.99503	2	3	201.99005	300.99503	1	2	2	191.32454	150.62997	1	0.239	0.341	4.164	4.184	11.0
4180.487	300.99503	2	3	201.99005	300.99503	1	2	2	191.32454	150.62997	1	0.239	0.341	4.23	4.184	11.0
4180.487	300.99503	2	3	201.99005	300.99503	1	2	2	191.32454	150.62997	1	0.239	0.34	4.058	4.185	11.0
4180.487	300.99503	2	3	201.99005	300.99503	1	2	2	191.32454	150.62997	1	0.239	0.341	4.198	4.185	11.0
4180.487	300.99503	2	3	201.99005	300.99503	1	2	2	191.32454	150.62997	1	0.239	0.341	4.24	4.185	11.0
4180.487	300.99503	2	3	201.99005	300.99503	1	2	2	191.32454	150.62997	1	0.239	0.342	4.159	4.185	11.0
4180.487	300.99503	2	3	201.99005	300.99503	1	2	2	191.32454	150.62997	1	0.239	0.342	4.231	4.185	11.0
4180.487	300.99503	2	3	201.99005	300.99503	1	2	2	191.32454	150.62997	1	0.239	0.342	4.193	4.185	11.0
4180.487	300.99503	2	3	201.99005	300.99503	1	2	2	191.32454	150.62997	1	0.239	0.342	4.225	4.185	11.0
4180.487	300.99503	2	3	201.99005	300.99503	1	2	2	191.32454	150.62997	1	0.239	0.342	4.161	4.185	11.0
4180.487	300.99503	2	3	201.99005	300.99503	1	2	2	191.32454	150.62997	1	0.239	0.341	4.155	4.185	11.0
4180.487	300.99503	2	3	201.99005	300.99503	1	2	2	191.32454	150.62997	1	0.239	0.341	4.161	4.185	11.0
4180.487	300.99503	2	3	201.99005	300.99503	1	2	2	191.32454	150.62997	1	0.239	0.341	4.17	4.185	11.0
4180.487	300.99503	2	3	201.99005	300.99503	1	2	2	191.32454	150.62997	1	0.239	0.341	4.119	4.185	11.0
4180.487	300.99503	2	3	201.99005	300.99503	1	2	2	191.32454	150.62997	1	0.239	0.341	4.174	4.185	11.0
4180.487	300.99503	2	3	201.99005	300.99503	1	2	2	191.32454	150.62997	1	0.239	0.34	3.999	4.185	11.0
4180.487	300.99503	2	3	201.99005	300.99503	1	2	2	191.32454	150.62997	1	0.239	0.341	4.147	4.185	11.0
4180.487	300.99503	2	3	201.99005	300.99503	1	2	2	191.32454	150.62997	1	0.239	0.341	4.193	4.185	11.0
4180.487	300.99503	2	3	201.99005	300.99503	1	2	2	191.32454	150.62997	1	0.239	0.341	4.185	4.185	11.0
4180.487	300.99503	2	3	201.99005	300.99503	1	2	2	191.32454	150.62997	1	0.239	0.341	4.176	4.185	11.0
4180.487	300.99503	2	3	201.99005	300.99503	1	2	2	191.32454	150.62997	1	0.239	0.341	4.185	4.185	11.0
4180.487	300.99503	2	3	201.99005	300.99503	1	2	2	191.32454	150.62997	1	0.239	0.341	4.156	4.185	11.0
4180.487	300.99503	2	3	201.99005	300.99503	1	2	2	191.32454	150.62997	1	0.239	0.341	4.228	4.185	11.0
4180.487	300.99503	2	3	201.99005	300.99503	1	2	2	191.32454	150.62997	1	0.239	0.341	4.19	4.185	11.0
4180.487	300.99503	2	3	201.99005	300.99503	1	2	2	191.32454	150.62997	1	0.239	0.341	4.197	4.185	11.0
4180.487	300.99503	2	3	201.99005	300.99503	1	2	2	191.32454	150.62997	1	0.239	0.341	4.199	4.185	11.0
4180.487	300.99503	2	3	201.99005	300.99503	1	2	2	191.32454	150.62997	1	0.239	0.341	4.152	4.185	11.0
4180.487	300.99503	2	3	201.99005	300.99503	1	2	2	191.32454	150.62997	1	0.239	0.341	4.174	4.185	11.0
4180.487	300.99503	2	3	201.99005	300.99503	1	2	2	191.32454	150.62997	1	0.239	0.341	4.173	4.185	11.0
4180.487	300.99503	2	3	201.99005	300.99503	1	2	2	191.32454	150.62997	1	0.239	0.341	4.21	4.185	11.0
4180.487	300.99503	2	3	201.99005	300.99503	1	2	2	191.32454	150.62997	1	0.239	0.341	4.182	4.185	11.0
4180.487	300.99503	2	3	201.99005	300.99503	1	2	2	191.32454	150.62997	1	0.239	0.341	4.171	4.185	11.0
4180.487	300.99503	2	3	201.99005	300.99503	1	2	2	191.32454	150.62997	1	0.239	0.341	4.187	4.185	11.0
4180.487	300.99503	2	3	201.99005	300.99503	1	2	2	191.32454	150.62997	1	0.239	0.341	4.204	4.185	11.0
4180.487	300.99503	2	3	201.99005	300.99503	1	2	2	191.32454	150.62997	1	0.239	0.341	4.2	4.185	11.0
4180.487	300.99503	2	3	201.99005	300.99503	1	2	2	191.32454	150.62997	1	0.239	0.341	4.167	4.185	11.0
4180.487	300.99503	2	3	201.99005	300.99503	1	2	2	191.32454	150.62997	1	0.239	0.341	4.196	4.185	11.0
4180.487	300.99503	2	3	201.99005	300.99503	1	2	2	191.32454	150.62997	1	0.239	0.341	4.202	4.185	11.0
4180.487	300.99503	2	3	201.99005	300.99503	1	2	2	191.32454	150.62997	1	0.239	0.341	4.203	4.185	11.0
4180.487	300.99503	2	3	201.99005	300.99503	1	2	2	191.32454	150.62997	1	0.239	0.341	4.248	4.185	11.0
4180.487	300.99503	2	3	201.99005	300.99503	1	2	2	191.32454	150.62997	1	0.239	0.341	4.232	4.185	11.0
4180.487	300.99503	2	3	201.99005	300.99503	1	2	2	191.32454	150.62997	1	0.239	0.341	4.178	4.185	11.0
4180.487	300.99503	2	3	201.99005	300.99503	1	2	2	191.32454	150.62997	1	0.239	0.341	4.15	4.185	11.0
4180.487	300.99503	2	3	201.99005	300.99503	1	2	2	191.32454	150.62997	1	0.239	0.341	4.153	4.185	11.0
4180.487	300.99503	2	3	201.99005	300.99503	1	2	2	191.32454	150.62997	1	0.239	0.341	4.233	4.185	11.0
4180.487	300.99503	2	3	201.99005	300.99503	1	2	2	191.32454	150.62997	1	0.239	0.341	4.146	4.185	11.0
4180.487	300.99503	2	3	201.99005	300.99503	1	2	2	191.32454	150.62997	1	0.239	0.341	4.218	4.185	11.0
4180.487	300.99503	2	3	201.99005	300.99503	1	2	2	191.32454	150.62997	1	0.239	0.341	4.167	4.185	11.0
4180.487	300.99503	2	3	201.99005	300.99503	1	2	2	191.32454	150.62997	1	0.239	0.341	4.229	4.185	11.0
4180.487	300.99503	2	3	201.99005	300.99503	1	2	2	191.32454	150.62997	1	0.239	0.341	4.16	4.185	11.0
4180.487	300.99503	2	3	201.99005	300.99503	1	2	2	191.32454	150.62997	1	0.239	0.341	4.137	4.185	11.0
4180.487	300.99503	2	3	201.99005	300.99503	1	2	2	191.32454	150.62997	1	0.239	0.341	4.152	4.185	11.0
4180.487	300.99503	2	3	201.99005	300.99503	1	2	2	191.32454	150.62997	1	0.239	0.34	4.081	4.185	11.0
4180.487	300.99503	2	3	201.99005	300.99503	1	2	2	191.32454	150.62997	1	0.239	0.341	4.19	4.185	11.0
4180.487	300.99503	2	3	201.99005	300.99503	1	2	2	191.32454	150.62997	1	0.239	0.341	4.178	4.185	11.0
4180.487	300.99503	2	3	201.99005	300.99503	1	2	2	191.32454	150.62997	1	0.239	0.341	4.21	4.185	11.0
4180.487	300.99503	2	3	201.99005	300.99503	1	2	2	191.32454	150.62997	1	0.239	0.34	4.097	4.185	11.0
4180.487	300.99503	2	3	201.99005	300.99503	1	2	2	191.32454	150.62997	1	0.239	0.341	4.164	4.185	11.0
4180.487	300.99503	2	3	201.99005	300.99503	1	2	2	191.32454	150.62997	1	0.239	0.341	4.188	4.185	11.0
4180.487	300.99503	2	3	201.99005	300.99503	1	2	2	191.32454	150.62997	1	0.239	0.341	4.126	4.185	11.0
4180.487	300.99503	2	3	201.99005	300.99503	1	2	2	191.32454	150.62997	1	0.239	0.341	4.196	4.185	11.0
4180.487	300.99503	2	3	201.99005	300.99503	1	2	2	191.32454	150.62997	1	0.239	0.341	4.195	4.185	11.0
4180.487	300.99503	2	3	201.99005	300.99503	1	2	2	191.32454	150.62997	1	0.239	0.341	4.182	4.185	11.0
4180.487	300.99503	2	3	201.99005	300.99503	1	2	2	191.32454	150.62997	1	0.239	0.341	4.172	4.185	11.0
4180.487	300.99503	2	3	201.99005	300.99503	1	2	2	191.32454	150.62997	1	0.239	0.341	4.175	4.185	11.0
4180.487	300.99503	2	3	201.99005	300.99503	1	2	2	191.32454	150.62997	1	0.239	0.34	4.079	4.185	11.0
4180.487	300.99503	2	3	201.99005	300.99503	1	2	2	191.32454	150.62997	1	0.239	0.341	4.173	4.185	11.0
4180.487	300.99503	2	3	201.99005	300.99503	1	2	2	191.32454	150.62997	1	0.239	0.341	4.123	4.185	11.0
4180.487	300.99503	2	3	201.99005	300.99503	1	2	2	191.32454	150.62997	1	0.239	0.341	4.146	4.185	11.0
4180.487	300.99503	2	3	201.99005	300.99503	1	2	2	191.32454	150.62997	1	0.239	0.341	4.199	4.185	11.0
4180.487	300.99503	2	3	201.99005	300.99503	1	2	2	191.32454	150.62997	1	0.239	0.341	4.313	4.185	11.0
4180.487	300.99503	2	3	201.99005	300.99503	1	2	2	191.32454	150.62997	1	0.239	0.341	4.193	4.185	11.0
4180.487	300.99503	2	3	201.99005	300.99503	1	2	2	191.32454	150.62997	1	0.239	0.341	4.247	4.185	11.0
4180.487	300.99503	2	3	201.99005	300.99503	1	2	2	191.32454	150.62997	1	0.239	0.341	4.162	4.185	11.0
4180.487	300.99503	2	3	201.99005	300.99503	1	2	2	191.32454	150.62997	1	0.239	0.341	4.146	4.185	11.0
4180.487	300.99503	2	3	201.99005	300.99503	1	2	2	191.32454	150.62997	1	0.239	0.341	4.181	4.185	11.0
4180.487	300.99503	2	3	201.99005	300.99503	1	2	2	191.32454	150.62997	1	0.239	0.341	4.263	4.185	11.0
4180.487	300.99503	2	3	201.99005	300.99503	1	2	2	191.32454	150.62997	1	0.239	0.341	4.187	4.185	11.0
4180.487	300.99503	2	3	201.99005	300.99503	1	2	2	191.32454	150.62997	1	0.239	0.341	4.201	4.185	11.0
4180.487	300.99503	2	3	201.99005	300.99503	1	2	2	191.32454	150.62997	1	0.239	0.341	4.155	4.185	11.0
4180.487	300.99503	2	3	201.99005	300.99503	1	2	2	191.32454	150.62997	1	0.239	0.341	4.195	4.185	11.0
4180.487	300.99503	2	3	201.99005	300.99503	1	2	2	191.32454	150.62997	1	0.239	0.341	4.117	4.185	11.0
4180.487	300.99503	2	3	201.99005	300.99503	1	2	2	191.32454	150.62997	1	0.239	0.341	4.221	4.185	11.0
4180.487	300.99503	2	3	201.99005	300.99503	1	2	2	191.32454	150.62997	1	0.239	0.341	4.213	4.185	11.0
4180.487	300.99503	2	3	201.99005	300.99503	1	2	2	191.32454	150.62997	1	0.239	0.341	4.161	4.185	11.0
4180.487	300.99503	2	3	201.99005	300.99503	1	2	2	191.32454	150.62997	1	0.239	0.341	4.156	4.185	11.0
4180.487	300.99503	2	3	201.99005	300.99503	1	2	2	191.32454	150.62997	1	0.239	0.341	4.237	4.185	11.0
4180.487	300.99503	2	3	201.99005	300.99503	1	2	2	191.32454	150.62997	1	0.239	0.341	4.158	4.185	11.0
4180.487	300.99503	2	3	201.99005	300.99503	1	2	2	191.32454	150.62997	1	0.239	0.341	4.186	4.185	11.0
0.0	0.0	2	3	201.99005	300.99503	1	2	2	191.32454	150.62997	0	0.239	0.341	4.191	4.185	11.0
0.0	0.0	2	3	201.99005	300.99503	1	2	2	191.32454	150.62997	0	0.239	0.341	4.207	4.185	11.0
0.0	0.0	2	3	201.99005	300.99503	1	2	2	191.32454	150.62997	0	0.239	0.34	3.898	3.889	11.0
0.0	0.0	2	3	201.99005	300.99503	1	2	2	191.32454	150.62997	0	0.239	0.34	3.89	3.889	11.0
0.0	0.0	2	3	201.99005	300.99503	1	2	2	191.32454	150.62997	0	0.239	0.337	3.583	3.613	11.0
0.0	0.0	2	3	201.99005	300.99503	1	2	2	191.32454	150.62997	0	0.239	0.333	3.597	3.613	11.0
0.0	0.0	2	3	201.99005	300.99503	1	2	2	191.32454	150.62997	0	0.239	0.325	3.136	3.12	11.0
0.0	0.0	2	3	201.99005	300.99503	1	2	2	191.32454	150.62997	0	0.239	0.316	2.874	2.901	11.0
0.0	0.0	2	3	201.99005	300.99503	1	2	2	191.32454	150.62997	0	0.239	0.308	2.882	2.901	11.0
0.0	0.0	2	3	201.99005	300.99503	1	2	2	191.32454	150.62997	0	0.239	0.297	2.533	2.505	11.0
0.0	0.0	2	3	201.99005	300.99503	1	2	2	191.32454	150.62997	0	0.239	0.286	2.176	2.162	11.0
0.0	0.0	2	3	201.99005	300.99503	1	2	2	191.32454	150.62997	0	0.238	0.275	2.174	2.162	11.0
0.0	0.0	2	3	201.99005	300.99503	1	2	2	191.32454	150.62997	0	0.238	0.265	1.947	2.009	11.0
0.0	0.0	2	3	201.99005	300.99503	1	2	2	191.32454	150.62997	0	0.238	0.256	2.058	2.009	11.0
0.0	0.0	2	3	201.99005	300.99503	1	2	2	191.32454	150.62997	0	0.238	0.246	1.746	1.736	11.0
0.0	0.0	2	3	201.99005	300.99503	1	2	2	191.32454	150.62997	0	0.238	0.235	1.628	1.612	11.0
0.0	0.0	2	3	201.99005	300.99503	1	2	2	191.32454	150.62997	0	0.238	0.225	1.629	1.612	11.0
0.0	0.0	2	3	201.99005	300.99503	1	2	2	191.32454	150.62997	0	0.238	0.214	1.417	1.392	11.0
0.0	0.0	2	3	201.99005	300.99503	1	2	2	191.32454	150.62997	0	0.238	0.204	1.29	1.294	11.0
0.0	0.0	2	3	201.99005	300.99503	1	2	2	191.32454	150.62997	0	0.238	0.195	1.324	1.294	11.0
0.0	0.0	2	3	201.99005	300.99503	1	2	2	191.32454	150.62997	0	0.238	0.185	1.131	1.117	11.0
0.0	0.0	2	3	201.99005	300.99503	1	2	2	191.32454	150.62997	0	0.238	0.176	1.116	1.117	11.0
0.0	0.0	2	3	201.99005	300.99503	1	2	2	191.32454	150.62997	0	0.238	0.168	1.001	1.038	11.0
0.0	0.0	2	3	201.99005	300.99503	1	2	2	191.32454	150.62997	0	0.238	0.158	0.907	0.896	11.0
0.0	0.0	2	3	201.99005	300.99503	1	2	2	191.32454	150.62997	0	0.238	0.15	0.88	0.896	11.0
0.0	0.0	2	3	201.99005	300.99503	1	2	2	191.32454	150.62997	0	0.238	0.141	0.838	0.774	11.0
0.0	0.0	2	3	201.99005	300.99503	1	2	2	191.32454	150.62997	0	0.238	0.134	0.756	0.719	11.0
0.0	0.0	2	3	201.99005	300.99503	1	2	2	191.32454	150.62997	0	0.238	0.126	0.699	0.719	11.0
0.0	0.0	2	3	201.99005	300.99503	1	2	2	191.32454	150.62997	0	0.238	0.118	0.646	0.621	11.0
0.0	0.0	2	3	201.99005	300.99503	1	2	2	191.32454	150.62997	0	0.238	0.112	0.596	0.621	11.0
0.0	0.0	2	3	201.99005	300.99503	1	2	2	191.32454	150.62997	0	0.238	0.106	0.588	0.577	11.0
0.0	0.0	2	3	201.99005	300.99503	1	2	2	191.32454	150.62997	0	0.238	0.1	0.514	0.498	11.0
0.0	0.0	2	3	201.99005	300.99503	1	2	2	191.32454	150.62997	0	0.238	0.095	0.418	0.498	11.0
0.0	0.0	2	3	201.99005	300.99503	1	2	2	191.32454	150.62997	0	0.238	0.089	0.481	0.462	11.0
0.0	0.0	2	3	201.99005	300.99503	1	2	2	191.32454	150.62997	0	0.238	0.083	0.469	0.399	11.0
0.0	0.0	2	3	201.99005	300.99503	1	2	2	191.32454	150.62997	0	0.238	0.078	0.415	0.399	11.0
0.0	0.0	2	3	201.99005	300.99503	1	2	2	191.32454	150.62997	0	0.238	0.074	0.384	0.371	11.0
0.0	0.0	2	3	201.99005	300.99503	1	2	2	191.32454	150.62997	0	0.238	0.07	0.38	0.371	11.0
0.0	0.0	2	3	201.99005	300.99503	1	2	2	191.32454	150.62997	0	0.238	0.066	0.354	0.32	11.0
0.0	0.0	2	3	201.99005	300.99503	1	2	2	191.32454	150.62997	0	0.237	0.062	0.296	0.297	11.0
0.0	0.0	2	3	201.99005	300.99503	1	2	2	191.32454	150.62997	0	0.237	0.059	0.273	0.297	11.0
0.0	0.0	2	3	201.99005	300.99503	1	2	2	191.32454	150.62997	0	0.237	0.055	0.25	0.257	11.0
0.0	0.0	2	3	201.99005	300.99503	1	2	2	191.32454	150.62997	0	0.237	0.052	0.277	0.238	11.0
0.0	0.0	2	3	201.99005	300.99503	1	2	2	191.32454	150.62997	0	0.237	0.048	0.231	0.238	11.0
0.0	0.0	2	3	201.99005	300.99503	1	2	2	191.32454	150.62997	0	0.237	0.044	0.231	0.206	11.0
0.0	0.0	2	3	201.99005	300.99503	1	2	2	191.32454	150.62997	0	0.237	0.04	0.216	0.206	11.0
0.0	0.0	2	3	201.99005	300.99503	1	2	2	191.32454	150.62997	0	0.237	0.038	0.177	0.177	11.0
0.0	0.0	2	3	201.99005	300.99503	1	2	2	191.32454	150.62997	0	0.237	0.037	0.265	0.165	11.0
0.0	0.0	2	3	201.99005	300.99503	1	2	2	191.32454	150.62997	0	0.237	0.035	0.162	0.165	11.0
0.0	0.0	2	3	201.99005	300.99503	1	2	2	191.32454	150.62997	0	0.237	0.033	0.143	0.142	11.0
0.0	0.0	2	3	201.99005	300.99503	1	2	2	191.32454	150.62997	0	0.237	0.031	0.108	0.132	11.0
0.0	0.0	2	3	201.99005	300.99503	1	2	2	191.32454	150.62997	0	0.237	0.029	0.104	0.132	11.0
0.0	0.0	2	3	201.99005	300.99503	1	2	2	191.32454	150.62997	0	0.237	0.027	0.128	0.114	11.0
0.0	0.0	2	3	201.99005	300.99503	1	2	2	191.32454	150.62997	0	0.237	0.024	-0.033	0.114	11.0
0.0	0.0	2	3	201.99005	300.99503	1	2	2	191.32454	150.62997	0	0.237	0.022	-0.01	0.106	11.0
0.0	0.0	2	3	201.99005	300.99503	1	2	2	191.32454	150.62997	0	0.237	0.02	0.089	0.091	11.0
0.0	0.0	2	3	201.99005	300.99503	1	2	2	191.32454	150.62997	0	0.237	0.02	0.066	0.091	11.0
0.0	0.0	2	3	201.99005	300.99503	1	2	2	191.32454	150.62997	0	0.237	0.02	0.079	0.078	11.0
0.0	0.0	2	3	201.99005	300.99503	1	2	2	191.32454	150.62997	0	0.237	0.02	0.1	0.073	11.0
0.0	0.0	2	3	201.99005	300.99503	1	2	2	191.32454	150.62997	0	0.237	0.02	0.066	0.073	11.0
0.0	0.0	2	3	201.99005	300.99503	1	2	2	191.32454	150.62997	0	0.237	0.02	0.073	0.063	11.0
0.0	0.0	2	3	201.99005	300.99503	1	2	2	191.32454	150.62997	0	0.237	0.02	0.059	0.063	11.0
0.0	0.0	2	3	201.99005	300.99503	1	2	2	191.32454	150.62997	0	0.237	0.02	0.07	0.058	11.0
0.0	0.0	2	3	201.99005	300.99503	1	2	2	191.32454	150.62997	0	0.237	0.02	0.039	0.05	11.0
0.0	0.0	2	3	201.99005	300.99503	1	2	2	191.32454	150.62997	0	0.237	0.02	0.027	0.05	11.0
0.0	0.0	2	3	201.99005	300.99503	1	2	2	191.32454	150.62997	0	0.237	0.02	0.063	0.046	11.0
0.0	0.0	2	3	201.99005	300.99503	1	2	2	191.32454	150.62997	0	0.237	0.02	0.039	0.04	11.0
0.0	0.0	2	3	201.99005	300.99503	1	2	2	191.32454	150.62997	0	0.237	0.02	0.106	0.04	11.0
0.0	0.0	2	3	201.99005	300.99503	1	2	2	191.32454	150.62997	0	0.237	0.02	0.037	0.037	11.0
0.0	0.0	2	3	201.99005	300.99503	1	2	2	191.32454	150.62997	0	0.237	0.02	0.031	0.037	11.0
0.0	0.0	2	3	201.99005	300.99503	1	2	2	191.32454	150.62997	0	0.237	0.019	0.027	0.032	11.0
0.0	0.0	2	3	201.99005	300.99503	1	2	2	191.32454	150.62997	0	0.237	0.019	0.024	0.027	11.0
0.0	0.0	2	3	201.99005	300.99503	1	2	2	191.32454	150.62997	0	0.237	0.019	0.044	0.027	11.0
0.0	0.0	2	3	201.99005	300.99503	1	2	2	191.32454	150.62997	0	0.237	0.019	-0.002	0.025	11.0
0.0	0.0	2	3	201.99005	300.99503	1	2	2	191.32454	150.62997	0	0.237	0.019	-0.003	0.021	11.0
0.0	0.0	2	3	201.99005	300.99503	1	2	2	191.32454	150.62997	0	0.237	0.018	-0.012	0.021	11.0
0.0	0.0	2	3	201.99005	300.99503	1	2	2	191.32454	150.62997	0	0.237	0.018	0.039	0.02	11.0
0.0	0.0	2	3	201.99005	300.99503	1	2	2	191.32454	150.62997	0	0.237	0.018	0.0	0.02	11.0
0.0	0.0	2	3	201.99005	300.99503	1	2	2	191.32454	150.62997	0	0.237	0.018	-0.008	0.017	11.0
0.0	0.0	2	3	201.99005	300.99503	1	2	2	191.32454	150.62997	0	0.237	0.018	-0.006	0.016	11.0
0.0	0.0	2	3	201.99005	300.99503	1	2	2	191.32454	150.62997	0	0.237	0.018	0.07	0.016	11.0
0.0	0.0	2	3	201.99005	300.99503	1	2	2	191.32454	150.62997	0	0.237	0.018	0.027	0.013	11.0
0.0	0.0	2	3	201.99005	300.99503	1	2	2	191.32454	150.62997	0	0.237	0.018	-0.009	0.011	11.0
0.0	0.0	2	3	201.99005	300.99503	1	2	2	191.32454	150.62997	0	0.237	0.018	0.027	0.011	11.0
0.0	0.0	2	3	201.99005	300.99503	1	2	2	191.32454	150.62997	0	0.237	0.018	0.016	0.01	11.0
0.0	0.0	2	3	201.99005	300.99503	1	2	2	191.32454	150.62997	0	0.237	0.018	-0.006	0.01	11.0
0.0	0.0	2	3	201.99005	300.99503	1	2	2	191.32454	150.62997	0	0.237	0.017	-0.018	0.009	11.0
0.0	0.0	2	3	201.99005	300.99503	1	2	2	191.32454	150.62997	0	0.237	0.017	-0.003	0.008	11.0
0.0	0.0	2	3	201.99005	300.99503	1	2	2	191.32454	150.62997	0	0.237	0.017	0.011	0.008	11.0
0.0	0.0	2	3	201.99005	300.99503	1	2	2	191.32454	150.62997	0	0.237	0.016	0.017	0.007	11.0
0.0	0.0	2	3	201.99005	300.99503	1	2	2	191.32454	150.62997	0	0.237	0.015	-0.018	0.006	11.0
0.0	0.0	2	3	201.99005	300.99503	1	2	2	191.32454	150.62997	0	0.237	0.015	0.028	0.006	11.0
0.0	0.0	2	3	201.99005	300.99503	1	2	2	191.32454	150.62997	0	0.237	0.014	0.021	0.005	11.0
0.0	0.0	2	3	201.99005	300.99503	1	2	2	191.32454	150.62997	0	0.237	0.013	-0.022	0.005	11.0
0.0	0.0	2	3	201.99005	300.99503	1	2	2	191.32454	150.62997	0	0.237	0.013	0.032	0.005	11.0
0.0	0.0	2	3	201.99005	300.99503	1	2	2	191.32454	150.62997	0	0.237	0.013	0.031	0.004	11.0
0.0	0.0	2	3	201.99005	300.99503	1	2	2	191.32454	150.62997	0	0.237	0.013	0.051	0.004	11.0
0.0	0.0	2	3	201.99005	300.99503	1	2	2	191.32454	150.62997	0	0.237	0.013	0.027	0.003	11.0
0.0	0.0	2	3	201.99005	300.99503	1	2	2	191.32454	150.62997	0	0.237	0.013	0.04	0.003	11.0
0.0	0.0	2	3	201.99005	300.99503	1	2	2	191.32454	150.62997	0	0.237	0.013	0.008	0.003	11.0
0.0	0.0	2	3	201.99005	300.99503	1	2	2	191.32454	150.62997	0	0.237	0.013	0.039	0.002	11.0
0.0	0.0	2	3	201.99005	300.99503	1	2	2	191.32454	150.62997	0	0.237	0.013	-0.006	0.002	11.0
0.0	0.0	2	3	201.99005	300.99503	1	2	2	191.32454	150.62997	0	0.237	0.012	-0.024	0.002	11.0
0.0	0.0	2	3	201.99005	300.99503	1	2	2	191.32454	150.62997	0	0.237	0.012	0.044	0.001	11.0
0.0	0.0	2	3	201.99005	300.99503	1	2	2	191.32454	150.62997	0	0.237	0.012	0.019	0.001	11.0
0.0	0.0	2	3	201.99005	300.99503	1	2	2	191.32454	150.62997	0	0.237	0.01	-0.048	0.001	11.0
0.0	0.0	2	3	201.99005	300.99503	1	2	2	191.32454	150.62997	0	0.237	0.009	-0.032	0.001	11.0
0.0	0.0	2	3	201.99005	300.99503	1	2	2	191.32454	150.62997	0	0.237	0.007	-0.155	0.001	11.0
0.0	0.0	2	3	201.99005	300.99503	1	2	2	191.32454	150.62997	0	0.237	0.007	-0.007	0.001	11.0
0.0	0.0	2	3	201.99005	300.99503	1	2	2	191.32454	150.62997	0	0.237	0.007	0.001	0.001	11.0
0.0	0.0	2	3	201.99005	300.99503	1	2	2	191.32454	150.62997	0	0.237	0.005	-0.021	0.0	11.0
0.0	0.0	2	3	201.99005	300.99503	1	2	2	191.32454	150.62997	0	0.237	0.003	-0.026	0.0	11.0
0.0	0.0	2	3	201.99005	300.99503	1	2	2	191.32454	150.62997	0	0.237	0.003	0.008	0.0	11.0
0.0	0.0	2	3	201.99005	300.99503	1	2	2	191.32454	150.62997	0	0.237	0.003	-0.006	0.0	11.0
0.0	0.0	2	3	201.99005	300.99503	1	2	2	191.32454	150.62997	0	0.237	0.003	-0.001	0.0	11.0
0.0	0.0	2	3	201.99005	300.99503	1	2	2	191.32454	150.62997	0	0.237	0.002	-0.048	0.0	11.0
0.0	0.0	2	3	201.99005	300.99503	1	2	2	191.32454	150.62997	0	0.237	0.001	-0.033	0.0	11.0
0.0	0.0	2	3	201.99005	300.99503	1	2	2	191.32454	150.62997	0	0.237	0.0	0.019	0.0	11.0
0.0	0.0	2	3	201.99005	300.99503	1	2	2	191.32454	150.62997	0	0.237	0.0	-0.011	0.0	11.0
0.0	0.0	2	3	201.99005	300.99503	1	2	2	191.32454	150.62997	0	0.237	-0.001	-0.017	0.0	11.0
0.0	0.0	2	3	201.99005	300.99503	1	2	2	191.32454	150.62997	0	0.237	0.0	0.074	0.0	11.0
0.0	0.0	2	3	201.99005	300.99503	1	2	2	191.32454	150.62997	0	0.237	0.0	0.005	0.0	11.0
0.0	0.0	2	3	201.99005	300.99503	1	2	2	191.32454	150.62997	0	0.237	0.0	0.05	0.0	11.0
0.0	0.0	2	3	201.99005	300.99503	1	2	2	191.32454	150.62997	0	0.237	0.0	0.004	0.0	11.0
0.0	0.0	2	3	201.99005	300.99503	1	2	2	191.32454	150.62997	0	0.237	0.0	0.165	0.0	11.0
0.0	0.0	2	3	201.99005	300.99503	1	2	2	191.32454	150.62997	0	0.237	0.0	0.016	0.0	11.0
0.0	0.0	2	3	201.99005	300.99503	1	2	2	191.32454	150.62997	0	0.237	0.0	0.021	0.0	11.0
0.0	0.0	2	3	201.99005	300.99503	1	2	2	191.32454	150.62997	0	0.237	0.0	-0.006	0.0	11.0
0.0	0.0	2	3	201.99005	300.99503	1	2	2	191.32454	150.62997	0	0.237	0.0	-0.002	0.0	11.0
0.0	0.0	2	3	201.99005	300.99503	1	2	2	191.32454	150.62997	0	0.237	-0.001	-0.082	0.0	11.0
0.0	0.0	2	3	201.99005	300.99503	1	2	2	191.32454	150.62997	0	0.237	0.0	0.023	0.0	11.0
0.0	0.0	2	3	201.99005	300.99503	1	2	2	191.32454	150.62997	0	0.237	0.0	-0.01	0.0	11.0
0.0	0.0	2	3	201.99005	300.99503	1	2	2	191.32454	150.62997	0	0.237	0.0	0.004	0.0	11.0
0.0	0.0	2	3	201.99005	300.99503	1	2	2	191.32454	150.62997	0	0.237	0.0	-0.006	0.0	11.0
0.0	0.0	2	3	201.99005	300.99503	1	2	2	191.32454	150.62997	0	0.237	0.0	0.134	0.0	11.0
0.0	0.0	2	3	201.99005	300.99503	1	2	2	191.32454	150.62997	0	0.237	0.0	0.095	0.0	11.0
0.0	0.0	2	3	201.99005	300.99503	1	2	2	191.32454	150.62997	0	0.237	0.0	0.013	0.0	11.0
0.0	0.0	2	3	201.99005	300.99503	1	2	2	191.32454	150.62997	0	0.237	0.0	0.024	0.0	11.0
0.0	0.0	2	3	201.99005	300.99503	1	2	2	191.32454	150.62997	0	0.237	0.0	0.102	0.0	11.0
0.0	0.0	2	3	201.99005	300.99503	1	2	2	191.32454	150.62997	0	0.237	-0.001	-0.065	0.0	11.0
0.0	0.0	2	3	201.99005	300.99503	1	2	2	191.32454	150.62997	0	0.237	0.0	0.005	0.0	11.0
0.0	0.0	2	3	201.99005	300.99503	1	2	2	191.32454	150.62997	0	0.237	0.0	0.039	0.0	11.0
0.0	0.0	2	3	201.99005	300.99503	1	2	2	191.32454	150.62997	0	0.237	0.0	0.149	0.0	11.0
0.0	0.0	2	3	201.99005	300.99503	1	2	2	191.32454	150.62997	0	0.237	0.0	0.085	0.0	11.0
0.0	0.0	2	3	201.99005	300.99503	1	2	2	191.32454	150.62997	0	0.237	0.0	0.002	0.0	11.0
0.0	0.0	2	3	201.99005	300.99503	1	2	2	191.32454	150.62997	0	0.237	0.0	0.024	0.0	11.0
0.0	0.0	2	3	201.99005	300.99503	1	2	2	191.32454	150.62997	0	0.237	0.0	0.0	0.0	11.0
0.0	0.0	2	3	201.99005	300.99503	1	2	2	191.32454	150.62997	0	0.237	0.0	0.028	0.0	11.0
0.0	0.0	2	3	201.99005	300.99503	1	2	2	191.32454	150.62997	0	0.237	0.0	0.005	0.0	11.0
0.0	0.0	2	3	201.99005	300.99503	1	2	2	191.32454	150.62997	0	0.237	0.0	0.025	0.0	11.0
0.0	0.0	2	3	201.99005	300.99503	1	2	2	191.32454	150.62997	0	0.237	-0.001	-0.016	0.0	11.0
0.0	0.0	2	3	201.99005	300.99503	1	2	2	191.32454	150.62997	0	0.237	-0.001	-0.024	0.0	11.0
0.0	0.0	2	3	201.99005	300.99503	1	2	2	191.32454	150.62997	0	0.237	-0.001	-0.012	0.0	11.0
0.0	0.0	2	3	201.99005	300.99503	1	2	2	191.32454	150.62997	0	0.237	0.0	0.171	0.0	11.0
0.0	0.0	2	3	201.99005	300.99503	1	2	2	191.32454	150.62997	0	0.237	-0.001	-0.08	0.0	11.0
0.0	0.0	2	3	201.99005	300.99503	1	2	2	191.32454	150.62997	0	0.237	0.0	0.008	0.0	11.0
0.0	0.0	2	3	201.99005	300.99503	1	2	2	191.32454	150.62997	0	0.237	0.0	0.009	0.0	11.0
0.0	0.0	2	3	201.99005	300.99503	1	2	2	191.32454	150.62997	0	0.237	0.0	0.0	0.0	11.0
0.0	0.0	2	3	201.99005	300.99503	1	2	2	191.32454	150.62997	0	0.237	0.0	0.024	0.0	11.0
0.0	0.0	2	3	201.99005	300.99503	1	2	2	191.32454	150.62997	0	0.237	-0.001	-0.04	0.0	11.0
0.0	0.0	2	3	201.99005	300.99503	1	2	2	191.32454	150.62997	0	0.237	-0.001	-0.037	0.0	11.0
0.0	0.0	2	3	201.99005	300.99503	1	2	2	191.32454	150.62997	0	0.237	0.0	-0.01	0.0	11.0
0.0	0.0	2	3	201.99005	300.99503	1	2	2	191.32454	150.62997	0	0.237	0.0	-0.006	0.0	11.0
0.0	0.0	2	3	201.99005	300.99503	1	2	2	191.32454	150.62997	0	0.237	0.0	0.013	0.0	11.0
0.0	0.0	2	3	201.99005	300.99503	1	2	2	191.32454	150.62997	0	0.237	0.0	0.004	0.0	11.0
0.0	0.0	2	3	201.99005	300.99503	1	2	2	191.32454	150.62997	0	0.237	0.0	0.02	0.0	11.0
0.0	0.0	2	3	201.99005	300.99503	1	2	2	191.32454	150.62997	0	0.237	-0.001	-0.016	0.0	11.0
0.0	0.0	2	3	201.99005	300.99503	1	2	2	191.32454	150.62997	0	0.237	-0.001	-0.031	0.0	11.0
0.0	0.0	2	3	201.99005	300.99503	1	2	2	191.32454	150.62997	0	0.237	-0.001	-0.037	0.0	11.0
0.0	0.0	2	3	201.99005	300.99503	1	2	2	191.32454	150.62997	0	0.237	0.0	0.025	0.0	11.0
0.0	0.0	2	3	201.99005	300.99503	1	2	2	191.32454	150.62997	0	0.237	0.0	0.023	0.0	11.0
0.0	0.0	2	3	201.99005	300.99503	1	2	2	191.32454	150.62997	0	0.237	0.0	0.004	0.0	11.0
0.0	0.0	2	3	201.99005	300.99503	1	2	2	191.32454	150.62997	0	0.237	-0.001	-0.012	0.0	11.0
0.0	0.0	2	3	201.99005	300.99503	1	2	2	191.32454	150.62997	0	0.237	0.0	0.02	0.0	11.0
0.0	0.0	2	3	201.99005	300.99503	1	2	2	191.32454	150.62997	0	0.237	0.0	0.02	0.0	11.0
0.0	0.0	2	3	201.99005	300.99503	1	2	2	191.32454	150.62997	0	0.237	0.0	0.027	0.0	11.0
0.0	0.0	2	3	201.99005	300.99503	1	2	2	191.32454	150.62997	0	0.237	-0.001	-0.065	0.0	11.0
0.0	0.0	2	3	201.99005	300.99503	1	2	2	191.32454	150.62997	0	0.237	-0.001	-0.055	0.0	11.0
0.0	0.0	2	3	201.99005	300.99503	1	2	2	191.32454	150.62997	0	0.237	-0.001	-0.079	0.0	11.0
0.0	0.0	2	3	201.99005	300.99503	1	2	2	191.32454	150.62997	0	0.237	0.0	0.001	0.0	11.0
0.0	0.0	2	3	201.99005	300.99503	1	2	2	191.32454	150.62997	0	0.237	0.0	0.135	0.0	11.0
0.0	0.0	2	3	201.99005	300.99503	1	2	2	191.32454	150.62997	0	0.237	0.0	0.005	0.0	11.0
0.0	0.0	2	3	201.99005	300.99503	1	2	2	191.32454	150.62997	0	0.237	0.0	0.004	0.0	11.0
0.0	0.0	2	3	201.99005	300.99503	1	2	2	191.32454	150.62997	0	0.237	-0.001	-0.073	0.0	11.0
0.0	0.0	2	3	201.99005	300.99503	1	2	2	191.32454	150.62997	0	0.237	0.0	0.077	0.0	11.0
0.0	0.0	2	3	201.99005	300.99503	1	2	2	191.32454	150.62997	0	0.237	0.0	0.036	0.0	11.0
0.0	0.0	2	3	201.99005	300.99503	1	2	2	191.32454	150.62997	0	0.237	0.0	0.082	0.0	11.0
0.0	0.0	2	3	201.99005	300.99503	1	2	2	191.32454	150.62997	0	0.237	0.0	0.004	0.0	11.0
0.0	0.0	2	3	201.99005	300.99503	1	2	2	191.32454	150.62997	0	0.237	0.0	0.0	0.0	11.0
0.0	0.0	2	3	201.99005	300.99503	1	2	2	191.32454	150.62997	0	0.237	0.0	0.033	0.0	11.0
0.0	0.0	2	3	201.99005	300.99503	1	2	2	191.32454	150.62997	0	0.237	0.0	-0.008	0.0	11.0
0.0	0.0	2	3	201.99005	300.99503	1	2	2	191.32454	150.62997	0	0.237	0.0	0.029	0.0	11.0
0.0	0.0	2	3	201.99005	300.99503	1	2	2	191.32454	150.62997	0	0.237	0.0	0.006	0.0	11.0
0.0	0.0	2	3	201.99005	300.99503	1	2	2	191.32454	150.62997	0	0.237	0.0	0.115	0.0	11.0
0.0	0.0	2	3	201.99005	300.99503	1	2	2	191.32454	150.62997	0	0.237	0.0	0.005	0.0	11.0
0.0	0.0	2	3	201.99005	300.99503	1	2	2	191.32454	150.62997	0	0.237	-0.001	-0.052	0.0	11.0
0.0	0.0	2	3	201.99005	300.99503	1	2	2	191.32454	150.62997	0	0.237	0.0	0.043	0.0	11.0
0.0	0.0	2	3	201.99005	300.99503	1	2	2	191.32454	150.62997	0	0.237	0.0	0.037	0.0	11.0
0.0	0.0	2	3	201.99005	300.99503	1	2	2	191.32454	150.62997	0	0.237	0.0	0.002	0.0	11.0
0.0	0.0	2	3	201.99005	300.99503	1	2	2	191.32454	150.62997	0	0.237	0.0	-0.001	0.0	11.0
0.0	0.0	2	3	201.99005	300.99503	1	2	2	191.32454	150.62997	0	0.237	0.0	-0.009	0.0	11.0
0.0	0.0	2	3	201.99005	300.99503	1	2	2	191.32454	150.62997	0	0.237	0.0	0.013	0.0	11.0
0.0	0.0	2	3	201.99005	300.99503	1	2	2	191.32454	150.62997	0	0.237	0.0	0.005	0.0	11.0
0.0	0.0	2	3	201.99005	300.99503	1	2	2	191.32454	150.62997	0	0.237	0.0	-0.003	0.0	11.0
0.0	0.0	2	3	201.99005	300.99503	1	2	2	191.32454	150.62997	0	0.237	0.0	-0.006	0.0	11.0
2805.4175	201.99005	3	3	201.99005	201.99005	1	2	2	191.32454	150.62997	1	0.237	0.0	0.009	0.0	11.0
2805.4175	201.99005	3	3	201.99005	201.99005	0	2	2	191.32454	150.62997	1	0.237	0.0	0.006	0.0	11.0
2805.4175	201.99005	3	3	201.99005	201.99005	0	2	2	191.32454	150.62997	1	0.237	-0.001	-0.061	0.0	11.0
2805.4175	201.99005	3	3	201.99005	201.99005	0	2	2	191.32454	150.62997	1	0.237	0.0	-0.002	0.0	11.0
2805.4175	201.99005	3	3	201.99005	201.99005	0	2	2	191.32454	150.62997	1	0.237	0.002	0.291	0.382	11.0
2805.4175	201.99005	3	3	201.99005	201.99005	0	2	2	191.32454	150.62997	1	0.237	0.004	0.432	0.553	11.0
2805.4175	201.99005	3	3	201.99005	201.99005	0	2	2	191.32454	150.62997	1	0.237	0.008	0.581	0.553	11.0
2805.4175	201.99005	3	3	201.99005	201.99005	0	2	2	191.32454	150.62997	1	0.237	0.014	0.865	0.861	11.0
2805.4175	201.99005	3	3	201.99005	201.99005	0	2	2	191.32454	150.62997	1	0.237	0.02	0.906	0.861	11.0
2805.4175	201.99005	3	3	201.99005	201.99005	0	2	2	191.32454	150.62997	1	0.237	0.027	1.024	0.998	11.0
2805.4175	201.99005	3	3	201.99005	201.99005	0	2	2	191.32454	150.62997	1	0.237	0.034	1.213	1.245	11.0
2805.4175	201.99005	3	3	201.99005	201.99005	0	2	2	191.32454	150.62997	1	0.237	0.041	1.288	1.245	11.0
2805.4175	201.99005	3	3	201.99005	201.99005	0	2	2	191.32454	150.62997	1	0.237	0.047	1.39	1.356	11.0
2805.4175	201.99005	3	3	201.99005	201.99005	0	2	2	191.32454	150.62997	1	0.237	0.055	1.47	1.554	11.0
2805.4175	201.99005	3	3	201.99005	201.99005	0	2	2	191.32454	150.62997	1	0.237	0.063	1.555	1.554	11.0
2805.4175	201.99005	3	3	201.99005	201.99005	0	2	2	191.32454	150.62997	1	0.237	0.07	1.608	1.642	11.0
2805.4175	201.99005	3	3	201.99005	201.99005	0	2	2	191.32454	150.62997	1	0.237	0.077	1.778	1.642	11.0
2805.4175	201.99005	3	3	201.99005	201.99005	0	2	2	191.32454	150.62997	1	0.237	0.084	1.816	1.801	11.0
2805.4175	201.99005	3	3	201.99005	201.99005	0	2	2	191.32454	150.62997	1	0.237	0.09	1.846	1.873	11.0
2805.4175	201.99005	3	3	201.99005	201.99005	0	2	2	191.32454	150.62997	1	0.237	0.096	1.885	1.873	11.0
2805.4175	201.99005	3	3	201.99005	201.99005	0	2	2	191.32454	150.62997	1	0.237	0.104	1.995	2.0	11.0
2805.4175	201.99005	3	3	201.99005	201.99005	0	2	2	191.32454	150.62997	1	0.237	0.11	2.058	2.057	11.0
2805.4175	201.99005	3	3	201.99005	201.99005	0	2	2	191.32454	150.62997	1	0.237	0.116	2.03	2.057	11.0
2805.4175	201.99005	3	3	201.99005	201.99005	0	2	2	191.32454	150.62997	1	0.237	0.123	2.17	2.159	11.0
2805.4175	201.99005	3	3	201.99005	201.99005	0	2	2	191.32454	150.62997	1	0.237	0.128	2.207	2.159	11.0
2805.4175	201.99005	3	3	201.99005	201.99005	0	2	2	191.32454	150.62997	1	0.237	0.133	2.2	2.205	11.0
2805.4175	201.99005	3	3	201.99005	201.99005	0	2	2	191.32454	150.62997	1	0.237	0.139	2.241	2.288	11.0
2805.4175	201.99005	3	3	201.99005	201.99005	0	2	2	191.32454	150.62997	1	0.237	0.144	2.376	2.288	11.0
2805.4175	201.99005	3	3	201.99005	201.99005	0	2	2	191.32454	150.62997	1	0.237	0.148	2.349	2.358	11.0
2805.4175	201.99005	3	3	201.99005	201.99005	0	2	2	191.32454	150.62997	1	0.237	0.153	2.368	2.39	11.0
2805.4175	201.99005	3	3	201.99005	201.99005	0	2	2	191.32454	150.62997	1	0.237	0.157	2.345	2.39	11.0
2805.4175	201.99005	3	3	201.99005	201.99005	0	2	2	191.32454	150.62997	1	0.237	0.163	2.468	2.448	11.0
[truncated: 8,776 more rows]
