# Supplementary material for: Just noticeable differences for elbow joint torque feedback
Source: Sci Rep. 2021 Dec 7;11:23553. doi: 10.1038/s41598-021-02630-3 (PMC8651665; doi:10.1038/s41598-021-02630-3)
Supplement: Supplementary file 2 — Supplementary Information. [file 41598_2021_2630_MOESM2_ESM.zip › SupplementaryData_ScientificReports_KimAsbeck2021/S11_W1F.csv]

data 1	data 2	data 3	data 4	data 5	data 6	data 7	data 8	data 9	data 10	data 11	data 12	data 13	data 14	data 15	data 16	data 17
0.0	0.0	1	1	400.0	400.0	0	1	1	250.52052	331.7628	1	0.245	-0.001	-0.048	0.0	111.0
0.0	0.0	1	1	400.0	400.0	0	1	1	250.52052	331.7628	1	0.245	0.0	-0.008	0.0	111.0
0.0	0.0	1	1	400.0	400.0	0	1	1	250.52052	331.7628	0	0.245	0.0	0.031	0.0	111.0
0.0	0.0	1	1	400.0	400.0	0	1	1	250.52052	331.7628	0	0.245	0.0	-0.007	0.0	111.0
0.0	0.0	1	1	400.0	400.0	0	1	1	250.52052	331.7628	0	0.245	-0.001	-0.113	0.0	111.0
0.0	0.0	1	1	400.0	400.0	0	1	1	250.52052	331.7628	0	0.245	-0.001	-0.063	0.0	111.0
0.0	0.0	1	1	400.0	400.0	0	1	1	250.52052	331.7628	0	0.245	0.0	0.034	0.0	111.0
0.0	0.0	1	1	400.0	400.0	0	1	1	250.52052	331.7628	0	0.245	0.0	0.003	0.0	111.0
0.0	0.0	1	1	400.0	400.0	0	1	1	250.52052	331.7628	0	0.245	0.0	0.005	0.0	111.0
0.0	0.0	1	1	400.0	400.0	0	1	1	250.52052	331.7628	0	0.245	0.0	0.009	0.0	111.0
0.0	0.0	1	1	400.0	400.0	0	1	1	250.52052	331.7628	0	0.245	0.0	-0.004	0.0	111.0
0.0	0.0	1	1	400.0	400.0	0	1	1	250.52052	331.7628	0	0.245	-0.001	-0.027	0.0	111.0
0.0	0.0	1	1	400.0	400.0	0	1	1	250.52052	331.7628	0	0.245	-0.001	-0.126	0.0	111.0
0.0	0.0	1	1	400.0	400.0	0	1	1	250.52052	331.7628	0	0.245	0.0	-0.01	0.0	111.0
0.0	0.0	1	1	400.0	400.0	0	1	1	250.52052	331.7628	0	0.245	0.0	0.008	0.0	111.0
0.0	0.0	1	1	400.0	400.0	0	1	1	250.52052	331.7628	0	0.245	0.0	-0.01	0.0	111.0
0.0	0.0	1	1	400.0	400.0	0	1	1	250.52052	331.7628	0	0.245	0.0	0.027	0.0	111.0
0.0	0.0	1	1	400.0	400.0	0	1	1	250.52052	331.7628	0	0.245	0.0	0.0	0.0	111.0
0.0	0.0	1	1	400.0	400.0	0	1	1	250.52052	331.7628	0	0.245	-0.001	-0.014	0.0	111.0
0.0	0.0	1	1	400.0	400.0	0	1	1	250.52052	331.7628	0	0.245	-0.001	-0.149	0.0	111.0
0.0	0.0	1	1	400.0	400.0	0	1	1	250.52052	331.7628	0	0.245	-0.001	-0.019	0.0	111.0
0.0	0.0	1	1	400.0	400.0	0	1	1	250.52052	331.7628	0	0.245	0.0	-0.01	0.0	111.0
0.0	0.0	1	1	400.0	400.0	0	1	1	250.52052	331.7628	0	0.245	-0.001	-0.033	0.0	111.0
0.0	0.0	1	1	400.0	400.0	0	1	1	250.52052	331.7628	0	0.245	0.0	0.11	0.0	111.0
0.0	0.0	1	1	400.0	400.0	0	1	1	250.52052	331.7628	0	0.245	-0.001	-0.054	0.0	111.0
0.0	0.0	1	1	400.0	400.0	0	1	1	250.52052	331.7628	0	0.245	0.0	0.001	0.0	111.0
0.0	0.0	1	1	400.0	400.0	0	1	1	250.52052	331.7628	0	0.245	-0.001	-0.015	0.0	111.0
0.0	0.0	1	1	400.0	400.0	0	1	1	250.52052	331.7628	0	0.245	-0.001	-0.035	0.0	111.0
0.0	0.0	1	1	400.0	400.0	0	1	1	250.52052	331.7628	0	0.245	-0.001	-0.06	0.0	111.0
0.0	0.0	1	1	400.0	400.0	0	1	1	250.52052	331.7628	0	0.245	0.0	0.027	0.0	111.0
0.0	0.0	1	1	400.0	400.0	0	1	1	250.52052	331.7628	0	0.245	0.0	0.009	0.0	111.0
0.0	0.0	1	1	400.0	400.0	0	1	1	250.52052	331.7628	0	0.245	-0.001	-0.025	0.0	111.0
0.0	0.0	1	1	400.0	400.0	0	1	1	250.52052	331.7628	0	0.245	0.0	0.019	0.0	111.0
0.0	0.0	1	1	400.0	400.0	0	1	1	250.52052	331.7628	0	0.245	0.0	-0.006	0.0	111.0
0.0	0.0	1	1	400.0	400.0	0	1	1	250.52052	331.7628	0	0.245	0.0	-0.007	0.0	111.0
0.0	0.0	1	1	400.0	400.0	0	1	1	250.52052	331.7628	0	0.245	0.0	0.038	0.0	111.0
0.0	0.0	1	1	400.0	400.0	0	1	1	250.52052	331.7628	0	0.245	0.0	-0.003	0.0	111.0
0.0	0.0	1	1	400.0	400.0	0	1	1	250.52052	331.7628	0	0.245	-0.001	-0.087	0.0	111.0
0.0	0.0	1	1	400.0	400.0	0	1	1	250.52052	331.7628	0	0.245	0.0	0.036	0.0	111.0
0.0	0.0	1	1	400.0	400.0	0	1	1	250.52052	331.7628	0	0.245	-0.001	-0.038	0.0	111.0
0.0	0.0	1	1	400.0	400.0	0	1	1	250.52052	331.7628	0	0.245	0.0	0.002	0.0	111.0
0.0	0.0	1	1	400.0	400.0	0	1	1	250.52052	331.7628	0	0.245	0.0	0.007	0.0	111.0
0.0	0.0	1	1	400.0	400.0	0	1	1	250.52052	331.7628	0	0.245	0.0	0.002	0.0	111.0
0.0	0.0	1	1	400.0	400.0	0	1	1	250.52052	331.7628	0	0.245	0.0	0.038	0.0	111.0
0.0	0.0	1	1	400.0	400.0	0	1	1	250.52052	331.7628	0	0.245	-0.001	-0.029	0.0	111.0
0.0	0.0	1	1	400.0	400.0	0	1	1	250.52052	331.7628	0	0.245	0.0	0.003	0.0	111.0
0.0	0.0	1	1	400.0	400.0	0	1	1	250.52052	331.7628	0	0.245	0.0	-0.049	0.0	111.0
0.0	0.0	1	1	400.0	400.0	0	1	1	250.52052	331.7628	0	0.245	0.0	0.026	0.0	111.0
0.0	0.0	1	1	400.0	400.0	0	1	1	250.52052	331.7628	0	0.245	0.0	-0.01	0.0	111.0
0.0	0.0	1	1	400.0	400.0	0	1	1	250.52052	331.7628	0	0.245	-0.001	-0.144	0.0	111.0
0.0	0.0	1	1	400.0	400.0	0	1	1	250.52052	331.7628	0	0.245	0.0	0.035	0.0	111.0
0.0	0.0	1	1	400.0	400.0	0	1	1	250.52052	331.7628	0	0.245	0.0	-0.006	0.0	111.0
0.0	0.0	1	1	400.0	400.0	0	1	1	250.52052	331.7628	0	0.245	0.0	0.018	0.0	111.0
0.0	0.0	1	1	400.0	400.0	0	1	1	250.52052	331.7628	0	0.245	0.0	0.002	0.0	111.0
0.0	0.0	1	1	400.0	400.0	0	1	1	250.52052	331.7628	0	0.245	0.0	0.018	0.0	111.0
0.0	0.0	1	1	400.0	400.0	0	1	1	250.52052	331.7628	0	0.245	0.0	0.024	0.0	111.0
0.0	0.0	1	1	400.0	400.0	0	1	1	250.52052	331.7628	0	0.245	0.0	0.0	0.0	111.0
0.0	0.0	1	1	400.0	400.0	0	1	1	250.52052	331.7628	0	0.245	-0.001	-0.018	0.0	111.0
0.0	0.0	1	1	400.0	400.0	0	1	1	250.52052	331.7628	0	0.245	-0.001	-0.16	0.0	111.0
0.0	0.0	1	1	400.0	400.0	0	1	1	250.52052	331.7628	0	0.245	-0.001	-0.014	0.0	111.0
0.0	0.0	1	1	400.0	400.0	0	1	1	250.52052	331.7628	0	0.245	0.0	0.039	0.0	111.0
0.0	0.0	1	1	400.0	400.0	0	1	1	250.52052	331.7628	0	0.245	0.0	0.023	0.0	111.0
0.0	0.0	1	1	400.0	400.0	0	1	1	250.52052	331.7628	0	0.245	0.0	0.024	0.0	111.0
0.0	0.0	1	1	400.0	400.0	0	1	1	250.52052	331.7628	0	0.245	-0.001	-0.02	0.0	111.0
0.0	0.0	1	1	400.0	400.0	0	1	1	250.52052	331.7628	0	0.245	-0.001	-0.022	0.0	111.0
0.0	0.0	1	1	400.0	400.0	0	1	1	250.52052	331.7628	0	0.245	0.0	0.002	0.0	111.0
0.0	0.0	1	1	400.0	400.0	0	1	1	250.52052	331.7628	0	0.245	0.0	0.008	0.0	111.0
0.0	0.0	1	1	400.0	400.0	0	1	1	250.52052	331.7628	0	0.245	0.0	-0.007	0.0	111.0
0.0	0.0	1	1	400.0	400.0	0	1	1	250.52052	331.7628	0	0.245	0.0	0.003	0.0	111.0
0.0	0.0	1	1	400.0	400.0	0	1	1	250.52052	331.7628	0	0.245	-0.001	-0.037	0.0	111.0
0.0	0.0	1	1	400.0	400.0	0	1	1	250.52052	331.7628	0	0.245	0.0	-0.003	0.0	111.0
0.0	0.0	1	1	400.0	400.0	0	1	1	250.52052	331.7628	0	0.245	-0.001	-0.026	0.0	111.0
0.0	0.0	1	1	400.0	400.0	0	1	1	250.52052	331.7628	0	0.245	0.0	0.019	0.0	111.0
0.0	0.0	1	1	400.0	400.0	0	1	1	250.52052	331.7628	0	0.245	0.0	0.015	0.0	111.0
0.0	0.0	1	1	400.0	400.0	0	1	1	250.52052	331.7628	0	0.245	0.0	0.012	0.0	111.0
0.0	0.0	1	1	400.0	400.0	0	1	1	250.52052	331.7628	0	0.245	-0.001	-0.025	0.0	111.0
0.0	0.0	1	1	400.0	400.0	0	1	1	250.52052	331.7628	0	0.245	0.0	0.009	0.0	111.0
0.0	0.0	1	1	400.0	400.0	0	1	1	250.52052	331.7628	0	0.245	0.0	0.0	0.0	111.0
0.0	0.0	1	1	400.0	400.0	0	1	1	250.52052	331.7628	0	0.245	0.0	0.0	0.0	111.0
0.0	0.0	1	1	400.0	400.0	0	1	1	250.52052	331.7628	0	0.245	0.0	0.0	0.0	111.0
0.0	0.0	1	1	400.0	400.0	0	1	1	250.52052	331.7628	0	0.245	0.0	0.019	0.0	111.0
0.0	0.0	1	1	400.0	400.0	0	1	1	250.52052	331.7628	0	0.245	0.0	0.0	0.0	111.0
0.0	0.0	1	1	400.0	400.0	0	1	1	250.52052	331.7628	0	0.245	-0.001	-0.02	0.0	111.0
0.0	0.0	1	1	400.0	400.0	0	1	1	250.52052	331.7628	0	0.245	-0.001	-0.014	0.0	111.0
0.0	0.0	1	1	400.0	400.0	0	1	1	250.52052	331.7628	0	0.245	0.0	0.013	0.0	111.0
0.0	0.0	1	1	400.0	400.0	0	1	1	250.52052	331.7628	0	0.245	0.0	-0.009	0.0	111.0
0.0	0.0	1	1	400.0	400.0	0	1	1	250.52052	331.7628	0	0.245	0.0	0.023	0.0	111.0
0.0	0.0	1	1	400.0	400.0	0	1	1	250.52052	331.7628	0	0.245	-0.001	-0.016	0.0	111.0
0.0	0.0	1	1	400.0	400.0	0	1	1	250.52052	331.7628	0	0.245	0.0	0.025	0.0	111.0
0.0	0.0	1	1	400.0	400.0	0	1	1	250.52052	331.7628	0	0.245	0.0	0.002	0.0	111.0
0.0	0.0	1	1	400.0	400.0	0	1	1	250.52052	331.7628	0	0.245	-0.001	-0.014	0.0	111.0
0.0	0.0	1	1	400.0	400.0	0	1	1	250.52052	331.7628	0	0.245	-0.001	-0.017	0.0	111.0
0.0	0.0	1	1	400.0	400.0	0	1	1	250.52052	331.7628	0	0.245	0.0	-0.009	0.0	111.0
0.0	0.0	1	1	400.0	400.0	0	1	1	250.52052	331.7628	0	0.245	-0.001	-0.026	0.0	111.0
0.0	0.0	1	1	400.0	400.0	0	1	1	250.52052	331.7628	0	0.245	0.001	0.258	0.0	111.0
0.0	0.0	1	1	400.0	400.0	0	1	1	250.52052	331.7628	0	0.245	0.001	0.021	0.0	111.0
0.0	0.0	1	1	400.0	400.0	0	1	1	250.52052	331.7628	0	0.245	0.001	0.008	0.0	111.0
0.0	0.0	1	1	400.0	400.0	0	1	1	250.52052	331.7628	0	0.245	0.0	-0.082	0.0	111.0
0.0	0.0	1	1	400.0	400.0	0	1	1	250.52052	331.7628	0	0.245	-0.001	-0.02	0.0	111.0
0.0	0.0	1	1	400.0	400.0	0	1	1	250.52052	331.7628	0	0.245	0.0	-0.002	0.0	111.0
0.0	0.0	1	1	400.0	400.0	0	1	1	250.52052	331.7628	0	0.245	0.0	0.006	0.0	111.0
0.0	0.0	1	1	400.0	400.0	0	1	1	250.52052	331.7628	0	0.245	0.0	0.005	0.0	111.0
0.0	0.0	1	1	400.0	400.0	0	1	1	250.52052	331.7628	0	0.245	0.0	0.013	0.0	111.0
0.0	0.0	1	1	400.0	400.0	0	1	1	250.52052	331.7628	0	0.245	0.0	0.026	0.0	111.0
0.0	0.0	1	1	400.0	400.0	0	1	1	250.52052	331.7628	0	0.245	0.0	0.026	0.0	111.0
0.0	0.0	1	1	400.0	400.0	0	1	1	250.52052	331.7628	0	0.245	0.0	0.021	0.0	111.0
0.0	0.0	1	1	400.0	400.0	0	1	1	250.52052	331.7628	0	0.245	-0.001	-0.029	0.0	111.0
0.0	0.0	1	1	400.0	400.0	0	1	1	250.52052	331.7628	0	0.245	0.0	-0.005	0.0	111.0
0.0	0.0	1	1	400.0	400.0	0	1	1	250.52052	331.7628	0	0.245	0.0	0.015	0.0	111.0
0.0	0.0	1	1	400.0	400.0	0	1	1	250.52052	331.7628	0	0.245	0.0	0.004	0.0	111.0
0.0	0.0	1	1	400.0	400.0	0	1	1	250.52052	331.7628	0	0.245	0.0	0.006	0.0	111.0
0.0	0.0	1	1	400.0	400.0	0	1	1	250.52052	331.7628	0	0.245	0.0	-0.007	0.0	111.0
0.0	0.0	1	1	400.0	400.0	0	1	1	250.52052	331.7628	0	0.245	0.0	0.009	0.0	111.0
0.0	0.0	1	1	400.0	400.0	0	1	1	250.52052	331.7628	0	0.245	-0.001	-0.116	0.0	111.0
0.0	0.0	1	1	400.0	400.0	0	1	1	250.52052	331.7628	0	0.245	0.0	0.084	0.0	111.0
0.0	0.0	1	1	400.0	400.0	0	1	1	250.52052	331.7628	0	0.245	0.0	0.011	0.0	111.0
0.0	0.0	1	1	400.0	400.0	0	1	1	250.52052	331.7628	0	0.245	0.0	0.03	0.0	111.0
0.0	0.0	1	1	400.0	400.0	0	1	1	250.52052	331.7628	0	0.245	-0.001	-0.024	0.0	111.0
0.0	0.0	1	1	400.0	400.0	0	1	1	250.52052	331.7628	0	0.245	0.0	-0.005	0.0	111.0
0.0	0.0	1	1	400.0	400.0	0	1	1	250.52052	331.7628	0	0.245	0.0	0.024	0.0	111.0
0.0	0.0	1	1	400.0	400.0	0	1	1	250.52052	331.7628	0	0.245	0.0	0.006	0.0	111.0
0.0	0.0	1	1	400.0	400.0	0	1	1	250.52052	331.7628	0	0.245	0.0	0.023	0.0	111.0
0.0	0.0	1	1	400.0	400.0	0	1	1	250.52052	331.7628	0	0.245	0.0	-0.002	0.0	111.0
0.0	0.0	1	1	400.0	400.0	0	1	1	250.52052	331.7628	0	0.245	-0.001	-0.012	0.0	111.0
0.0	0.0	1	1	400.0	400.0	0	1	1	250.52052	331.7628	0	0.245	0.0	-0.009	0.0	111.0
0.0	0.0	1	1	400.0	400.0	0	1	1	250.52052	331.7628	0	0.245	0.0	0.013	0.0	111.0
0.0	0.0	1	1	400.0	400.0	0	1	1	250.52052	331.7628	0	0.245	-0.001	-0.018	0.0	111.0
0.0	0.0	1	1	400.0	400.0	0	1	1	250.52052	331.7628	0	0.245	0.0	0.019	0.0	111.0
0.0	0.0	1	1	400.0	400.0	0	1	1	250.52052	331.7628	0	0.245	0.0	0.044	0.0	111.0
0.0	0.0	1	1	400.0	400.0	0	1	1	250.52052	331.7628	0	0.245	-0.001	-0.016	0.0	111.0
0.0	0.0	1	1	400.0	400.0	0	1	1	250.52052	331.7628	0	0.245	0.0	0.002	0.0	111.0
0.0	0.0	1	1	400.0	400.0	0	1	1	250.52052	331.7628	0	0.245	0.0	0.003	0.0	111.0
0.0	0.0	1	1	400.0	400.0	0	1	1	250.52052	331.7628	0	0.245	-0.001	-0.013	0.0	111.0
0.0	0.0	1	1	400.0	400.0	0	1	1	250.52052	331.7628	0	0.245	-0.001	-0.047	0.0	111.0
0.0	0.0	1	1	400.0	400.0	0	1	1	250.52052	331.7628	0	0.245	-0.001	-0.029	0.0	111.0
0.0	0.0	1	1	400.0	400.0	0	1	1	250.52052	331.7628	0	0.245	0.0	0.17	0.0	111.0
0.0	0.0	1	1	400.0	400.0	0	1	1	250.52052	331.7628	0	0.245	-0.001	-0.026	0.0	111.0
0.0	0.0	1	1	400.0	400.0	0	1	1	250.52052	331.7628	0	0.245	0.0	0.004	0.0	111.0
0.0	0.0	1	1	400.0	400.0	0	1	1	250.52052	331.7628	0	0.245	0.0	0.0	0.0	111.0
0.0	0.0	1	1	400.0	400.0	0	1	1	250.52052	331.7628	0	0.245	0.0	0.015	0.0	111.0
0.0	0.0	1	1	400.0	400.0	0	1	1	250.52052	331.7628	0	0.245	0.0	0.019	0.0	111.0
0.0	0.0	1	1	400.0	400.0	0	1	1	250.52052	331.7628	0	0.245	0.0	0.093	0.0	111.0
0.0	0.0	1	1	400.0	400.0	0	1	1	250.52052	331.7628	0	0.245	-0.001	-0.018	0.0	111.0
0.0	0.0	1	1	400.0	400.0	0	1	1	250.52052	331.7628	0	0.245	0.0	0.016	0.0	111.0
0.0	0.0	1	1	400.0	400.0	0	1	1	250.52052	331.7628	0	0.245	0.0	0.022	0.0	111.0
0.0	0.0	1	1	400.0	400.0	0	1	1	250.52052	331.7628	0	0.245	-0.001	-0.039	0.0	111.0
0.0	0.0	1	1	400.0	400.0	0	1	1	250.52052	331.7628	0	0.245	0.0	-0.008	0.0	111.0
0.0	0.0	1	1	400.0	400.0	0	1	1	250.52052	331.7628	0	0.245	0.0	0.017	0.0	111.0
0.0	0.0	1	1	400.0	400.0	0	1	1	250.52052	331.7628	0	0.245	-0.001	-0.026	0.0	111.0
0.0	0.0	1	1	400.0	400.0	0	1	1	250.52052	331.7628	0	0.245	0.0	0.008	0.0	111.0
0.0	0.0	1	1	400.0	400.0	0	1	1	250.52052	331.7628	0	0.245	0.0	0.017	0.0	111.0
0.0	0.0	1	1	400.0	400.0	0	1	1	250.52052	331.7628	0	0.245	-0.001	-0.027	0.0	111.0
0.0	0.0	1	1	400.0	400.0	0	1	1	250.52052	331.7628	0	0.245	0.0	-0.008	0.0	111.0
0.0	0.0	1	1	400.0	400.0	0	1	1	250.52052	331.7628	0	0.245	0.0	-0.01	0.0	111.0
0.0	0.0	1	1	400.0	400.0	0	1	1	250.52052	331.7628	0	0.245	0.0	-0.002	0.0	111.0
0.0	0.0	1	1	400.0	400.0	0	1	1	250.52052	331.7628	0	0.245	0.0	0.021	0.0	111.0
0.0	0.0	1	1	400.0	400.0	0	1	1	250.52052	331.7628	0	0.245	0.0	0.104	0.0	111.0
0.0	0.0	1	1	400.0	400.0	0	1	1	250.52052	331.7628	0	0.245	0.0	0.008	0.0	111.0
0.0	0.0	1	1	400.0	400.0	0	1	1	250.52052	331.7628	0	0.245	0.0	0.013	0.0	111.0
0.0	0.0	1	1	400.0	400.0	0	1	1	250.52052	331.7628	0	0.245	-0.001	-0.015	0.0	111.0
0.0	0.0	1	1	400.0	400.0	0	1	1	250.52052	331.7628	0	0.245	-0.001	-0.018	0.0	111.0
0.0	0.0	1	1	400.0	400.0	0	1	1	250.52052	331.7628	0	0.245	0.0	-0.001	0.0	111.0
0.0	0.0	1	1	400.0	400.0	0	1	1	250.52052	331.7628	0	0.245	0.0	-0.009	0.0	111.0
0.0	0.0	1	1	400.0	400.0	0	1	1	250.52052	331.7628	0	0.245	0.0	0.022	0.0	111.0
0.0	0.0	1	1	400.0	400.0	0	1	1	250.52052	331.7628	0	0.245	-0.001	-0.064	0.0	111.0
0.0	0.0	1	1	400.0	400.0	0	1	1	250.52052	331.7628	0	0.245	0.0	0.032	0.0	111.0
0.0	0.0	1	1	400.0	400.0	0	1	1	250.52052	331.7628	0	0.245	0.0	0.012	0.0	111.0
0.0	0.0	1	1	400.0	400.0	0	1	1	250.52052	331.7628	0	0.245	0.0	0.019	0.0	111.0
0.0	0.0	1	1	400.0	400.0	0	1	1	250.52052	331.7628	0	0.245	-0.001	-0.023	0.0	111.0
0.0	0.0	1	1	400.0	400.0	0	1	1	250.52052	331.7628	0	0.245	0.0	0.011	0.0	111.0
0.0	0.0	1	1	400.0	400.0	0	1	1	250.52052	331.7628	0	0.245	-0.001	-0.057	0.0	111.0
0.0	0.0	1	1	400.0	400.0	0	1	1	250.52052	331.7628	0	0.245	-0.001	-0.015	0.0	111.0
0.0	0.0	1	1	400.0	400.0	0	1	1	250.52052	331.7628	0	0.245	-0.001	-0.159	0.0	111.0
0.0	0.0	1	1	400.0	400.0	0	1	1	250.52052	331.7628	0	0.245	0.0	-0.005	0.0	111.0
0.0	0.0	1	1	400.0	400.0	0	1	1	250.52052	331.7628	0	0.245	0.0	0.011	0.0	111.0
0.0	0.0	1	1	400.0	400.0	0	1	1	250.52052	331.7628	0	0.245	0.0	0.021	0.0	111.0
0.0	0.0	1	1	400.0	400.0	0	1	1	250.52052	331.7628	0	0.245	-0.001	-0.022	0.0	111.0
0.0	0.0	1	1	400.0	400.0	0	1	1	250.52052	331.7628	0	0.245	-0.001	-0.025	0.0	111.0
0.0	0.0	1	1	400.0	400.0	0	1	1	250.52052	331.7628	0	0.245	-0.001	-0.023	0.0	111.0
0.0	0.0	1	1	400.0	400.0	0	1	1	250.52052	331.7628	0	0.245	-0.001	-0.182	0.0	111.0
0.0	0.0	1	1	400.0	400.0	0	1	1	250.52052	331.7628	0	0.245	0.0	0.002	0.0	111.0
0.0	0.0	1	1	400.0	400.0	0	1	1	250.52052	331.7628	0	0.245	0.0	0.015	0.0	111.0
0.0	0.0	1	1	400.0	400.0	0	1	1	250.52052	331.7628	0	0.245	0.0	-0.003	0.0	111.0
0.0	0.0	1	1	400.0	400.0	0	1	1	250.52052	331.7628	0	0.245	0.0	0.0	0.0	111.0
0.0	0.0	1	1	400.0	400.0	0	1	1	250.52052	331.7628	0	0.245	0.0	0.016	0.0	111.0
0.0	0.0	1	1	400.0	400.0	0	1	1	250.52052	331.7628	0	0.245	0.0	0.027	0.0	111.0
0.0	0.0	1	1	400.0	400.0	0	1	1	250.52052	331.7628	0	0.245	0.0	0.174	0.0	111.0
0.0	0.0	1	1	400.0	400.0	0	1	1	250.52052	331.7628	0	0.245	-0.001	-0.012	0.0	111.0
0.0	0.0	1	1	400.0	400.0	0	1	1	250.52052	331.7628	0	0.245	-0.001	-0.027	0.0	111.0
0.0	0.0	1	1	400.0	400.0	0	1	1	250.52052	331.7628	0	0.245	0.0	0.017	0.0	111.0
0.0	0.0	1	1	400.0	400.0	0	1	1	250.52052	331.7628	0	0.245	-0.001	-0.02	0.0	111.0
0.0	0.0	1	1	400.0	400.0	0	1	1	250.52052	331.7628	0	0.245	0.0	0.004	0.0	111.0
0.0	0.0	1	1	400.0	400.0	0	1	1	250.52052	331.7628	0	0.245	0.0	0.041	0.0	111.0
0.0	0.0	1	1	400.0	400.0	0	1	1	250.52052	331.7628	0	0.245	0.0	0.035	0.0	111.0
0.0	0.0	1	1	400.0	400.0	0	1	1	250.52052	331.7628	0	0.245	0.0	0.017	0.0	111.0
0.0	0.0	1	1	400.0	400.0	0	1	1	250.52052	331.7628	0	0.245	-0.001	-0.026	0.0	111.0
0.0	0.0	1	1	400.0	400.0	0	1	1	250.52052	331.7628	0	0.245	0.0	-0.003	0.0	111.0
0.0	0.0	1	1	400.0	400.0	0	1	1	250.52052	331.7628	0	0.245	0.0	0.004	0.0	111.0
0.0	0.0	1	1	400.0	400.0	0	1	1	250.52052	331.7628	0	0.245	0.0	0.006	0.0	111.0
0.0	0.0	1	1	400.0	400.0	0	1	1	250.52052	331.7628	0	0.245	0.0	0.037	0.0	111.0
0.0	0.0	1	1	400.0	400.0	0	1	1	250.52052	331.7628	0	0.245	-0.001	-0.04	0.0	111.0
0.0	0.0	1	1	400.0	400.0	0	1	1	250.52052	331.7628	0	0.245	-0.001	-0.083	0.0	111.0
0.0	0.0	1	1	400.0	400.0	0	1	1	250.52052	331.7628	0	0.245	-0.001	-0.033	0.0	111.0
0.0	0.0	1	1	400.0	400.0	0	1	1	250.52052	331.7628	0	0.245	0.0	-0.011	0.0	111.0
0.0	0.0	1	1	400.0	400.0	0	1	1	250.52052	331.7628	0	0.245	0.0	-0.001	0.0	111.0
0.0	0.0	1	1	400.0	400.0	0	1	1	250.52052	331.7628	0	0.245	0.0	0.012	0.0	111.0
0.0	0.0	1	1	400.0	400.0	0	1	1	250.52052	331.7628	0	0.245	0.0	0.013	0.0	111.0
0.0	0.0	1	1	400.0	400.0	0	1	1	250.52052	331.7628	0	0.245	-0.001	-0.135	0.0	111.0
0.0	0.0	1	1	400.0	400.0	0	1	1	250.52052	331.7628	0	0.245	-0.001	-0.017	0.0	111.0
0.0	0.0	1	1	400.0	400.0	0	1	1	250.52052	331.7628	0	0.245	0.0	-0.006	0.0	111.0
0.0	0.0	1	1	400.0	400.0	0	1	1	250.52052	331.7628	0	0.245	0.0	0.025	0.0	111.0
0.0	0.0	1	1	400.0	400.0	0	1	1	250.52052	331.7628	0	0.245	0.0	0.017	0.0	111.0
0.0	0.0	1	1	400.0	400.0	0	1	1	250.52052	331.7628	0	0.245	-0.001	-0.033	0.0	111.0
0.0	0.0	1	1	400.0	400.0	0	1	1	250.52052	331.7628	0	0.245	-0.001	-0.021	0.0	111.0
0.0	0.0	1	1	400.0	400.0	0	1	1	250.52052	331.7628	0	0.245	-0.001	-0.156	0.0	111.0
0.0	0.0	1	1	400.0	400.0	0	1	1	250.52052	331.7628	0	0.245	-0.001	-0.016	0.0	111.0
0.0	0.0	1	1	400.0	400.0	0	1	1	250.52052	331.7628	0	0.245	-0.001	-0.07	0.0	111.0
0.0	0.0	1	1	400.0	400.0	0	1	1	250.52052	331.7628	0	0.245	0.0	0.009	0.0	111.0
0.0	0.0	1	1	400.0	400.0	0	1	1	250.52052	331.7628	0	0.245	0.0	0.065	0.0	111.0
0.0	0.0	1	1	400.0	400.0	0	1	1	250.52052	331.7628	0	0.245	0.0	0.133	0.0	111.0
0.0	0.0	1	1	400.0	400.0	0	1	1	250.52052	331.7628	0	0.245	0.0	0.037	0.0	111.0
0.0	0.0	1	1	400.0	400.0	0	1	1	250.52052	331.7628	0	0.245	-0.001	-0.036	0.0	111.0
0.0	0.0	1	1	400.0	400.0	0	1	1	250.52052	331.7628	0	0.245	0.0	0.019	0.0	111.0
0.0	0.0	1	1	400.0	400.0	0	1	1	250.52052	331.7628	0	0.245	0.0	0.041	0.0	111.0
0.0	0.0	1	1	400.0	400.0	0	1	1	250.52052	331.7628	0	0.245	0.0	0.194	0.0	111.0
0.0	0.0	1	1	400.0	400.0	0	1	1	250.52052	331.7628	0	0.245	0.0	-0.004	0.0	111.0
0.0	0.0	1	1	400.0	400.0	0	1	1	250.52052	331.7628	0	0.245	0.0	0.021	0.0	111.0
0.0	0.0	1	1	400.0	400.0	0	1	1	250.52052	331.7628	0	0.245	0.0	0.008	0.0	111.0
0.0	0.0	1	1	400.0	400.0	0	1	1	250.52052	331.7628	0	0.245	-0.001	-0.018	0.0	111.0
0.0	0.0	1	1	400.0	400.0	0	1	1	250.52052	331.7628	0	0.245	-0.001	-0.037	0.0	111.0
0.0	0.0	1	1	400.0	400.0	0	1	1	250.52052	331.7628	0	0.245	0.0	-0.001	0.0	111.0
-5555.5557	-400.0	1	1	400.0	400.0	0	1	1	250.52052	331.7628	1	0.245	-0.001	-0.023	0.0	111.0
-5555.5557	-400.0	1	1	400.0	400.0	0	1	1	250.52052	331.7628	1	0.245	-0.001	-0.049	0.0	111.0
-5555.5557	-400.0	1	1	400.0	400.0	0	1	1	250.52052	331.7628	1	0.245	0.0	0.006	0.0	111.0
-5555.5557	-400.0	1	1	400.0	400.0	0	1	1	250.52052	331.7628	1	0.245	0.0	0.0	0.0	111.0
-5555.5557	-400.0	1	1	400.0	400.0	0	1	1	250.52052	331.7628	1	0.245	-0.003	-0.288	-0.392	111.0
-5555.5557	-400.0	1	1	400.0	400.0	0	1	1	250.52052	331.7628	1	0.245	-0.005	-0.393	-1.097	111.0
-5555.5557	-400.0	1	1	400.0	400.0	0	1	1	250.52052	331.7628	1	0.245	-0.013	-1.105	-1.097	111.0
-5555.5557	-400.0	1	1	400.0	400.0	0	1	1	250.52052	331.7628	1	0.245	-0.025	-1.489	-1.413	111.0
-5555.5557	-400.0	1	1	400.0	400.0	0	1	1	250.52052	331.7628	1	0.245	-0.033	-1.303	-1.413	111.0
-5555.5557	-400.0	1	1	400.0	400.0	0	1	1	250.52052	331.7628	1	0.245	-0.047	-1.946	-1.978	111.0
-5555.5557	-400.0	1	1	400.0	400.0	0	1	1	250.52052	331.7628	1	0.245	-0.06	-2.216	-2.232	111.0
-5555.5557	-400.0	1	1	400.0	400.0	0	1	1	250.52052	331.7628	1	0.244	-0.073	-2.257	-2.232	111.0
-5555.5557	-400.0	1	1	400.0	400.0	0	1	1	250.52052	331.7628	1	0.244	-0.088	-2.721	-2.686	111.0
-5555.5557	-400.0	1	1	400.0	400.0	0	1	1	250.52052	331.7628	1	0.244	-0.102	-2.695	-2.686	111.0
-5555.5557	-400.0	1	1	400.0	400.0	0	1	1	250.52052	331.7628	1	0.244	-0.114	-2.886	-2.889	111.0
-5555.5557	-400.0	1	1	400.0	400.0	0	1	1	250.52052	331.7628	1	0.244	-0.129	-3.234	-3.254	111.0
-5555.5557	-400.0	1	1	400.0	400.0	0	1	1	250.52052	331.7628	1	0.244	-0.143	-3.252	-3.254	111.0
-5555.5557	-400.0	1	1	400.0	400.0	0	1	1	250.52052	331.7628	1	0.244	-0.156	-3.417	-3.417	111.0
-5555.5557	-400.0	1	1	400.0	400.0	0	1	1	250.52052	331.7628	1	0.244	-0.171	-3.794	-3.709	111.0
-5555.5557	-400.0	1	1	400.0	400.0	0	1	1	250.52052	331.7628	1	0.244	-0.185	-3.707	-3.709	111.0
-5555.5557	-400.0	1	1	400.0	400.0	0	1	1	250.52052	331.7628	1	0.244	-0.197	-3.846	-3.84	111.0
-5555.5557	-400.0	1	1	400.0	400.0	0	1	1	250.52052	331.7628	1	0.243	-0.208	-3.713	-3.84	111.0
-5555.5557	-400.0	1	1	400.0	400.0	0	1	1	250.52052	331.7628	1	0.243	-0.22	-4.039	-4.075	111.0
-5555.5557	-400.0	1	1	400.0	400.0	0	1	1	250.52052	331.7628	1	0.243	-0.233	-4.265	-4.278	111.0
-5555.5557	-400.0	1	1	400.0	400.0	0	1	1	250.52052	331.7628	1	0.243	-0.246	-4.265	-4.278	111.0
-5555.5557	-400.0	1	1	400.0	400.0	0	1	1	250.52052	331.7628	1	0.243	-0.258	-4.445	-4.369	111.0
-5555.5557	-400.0	1	1	400.0	400.0	0	1	1	250.52052	331.7628	1	0.243	-0.269	-4.455	-4.453	111.0
-5555.5557	-400.0	1	1	400.0	400.0	0	1	1	250.52052	331.7628	1	0.243	-0.279	-4.467	-4.453	111.0
-5555.5557	-400.0	1	1	400.0	400.0	0	1	1	250.52052	331.7628	1	0.243	-0.289	-4.563	-4.604	111.0
-5555.5557	-400.0	1	1	400.0	400.0	0	1	1	250.52052	331.7628	1	0.243	-0.298	-4.583	-4.604	111.0
-5555.5557	-400.0	1	1	400.0	400.0	0	1	1	250.52052	331.7628	1	0.243	-0.307	-4.64	-4.672	111.0
-5555.5557	-400.0	1	1	400.0	400.0	0	1	1	250.52052	331.7628	1	0.243	-0.315	-4.796	-4.793	111.0
-5555.5557	-400.0	1	1	400.0	400.0	0	1	1	250.52052	331.7628	1	0.242	-0.323	-4.816	-4.793	111.0
-5555.5557	-400.0	1	1	400.0	400.0	0	1	1	250.52052	331.7628	1	0.242	-0.331	-4.92	-4.898	111.0
-5555.5557	-400.0	1	1	400.0	400.0	0	1	1	250.52052	331.7628	1	0.242	-0.339	-4.995	-4.945	111.0
-5555.5557	-400.0	1	1	400.0	400.0	0	1	1	250.52052	331.7628	1	0.242	-0.346	-4.976	-4.945	111.0
-5555.5557	-400.0	1	1	400.0	400.0	0	1	1	250.52052	331.7628	1	0.242	-0.352	-5.037	-5.029	111.0
-5555.5557	-400.0	1	1	400.0	400.0	0	1	1	250.52052	331.7628	1	0.242	-0.358	-5.065	-5.029	111.0
-5555.5557	-400.0	1	1	400.0	400.0	0	1	1	250.52052	331.7628	1	0.242	-0.365	-5.079	-5.067	111.0
-5555.5557	-400.0	1	1	400.0	400.0	0	1	1	250.52052	331.7628	1	0.242	-0.371	-5.143	-5.134	111.0
-5555.5557	-400.0	1	1	400.0	400.0	0	1	1	250.52052	331.7628	1	0.242	-0.377	-5.136	-5.134	111.0
-5555.5557	-400.0	1	1	400.0	400.0	0	1	1	250.52052	331.7628	1	0.241	-0.383	-5.174	-5.192	111.0
-5555.5557	-400.0	1	1	400.0	400.0	0	1	1	250.52052	331.7628	1	0.241	-0.387	-5.253	-5.218	111.0
-5555.5557	-400.0	1	1	400.0	400.0	0	1	1	250.52052	331.7628	1	0.241	-0.391	-5.2	-5.218	111.0
-5555.5557	-400.0	1	1	400.0	400.0	0	1	1	250.52052	331.7628	1	0.241	-0.395	-5.237	-5.265	111.0
-5555.5557	-400.0	1	1	400.0	400.0	0	1	1	250.52052	331.7628	1	0.241	-0.399	-5.292	-5.265	111.0
-5555.5557	-400.0	1	1	400.0	400.0	0	1	1	250.52052	331.7628	1	0.241	-0.404	-5.404	-5.286	111.0
-5555.5557	-400.0	1	1	400.0	400.0	0	1	1	250.52052	331.7628	1	0.24	-0.407	-5.334	-5.324	111.0
-5555.5557	-400.0	1	1	400.0	400.0	0	1	1	250.52052	331.7628	1	0.24	-0.411	-5.354	-5.324	111.0
-5555.5557	-400.0	1	1	400.0	400.0	0	1	1	250.52052	331.7628	1	0.24	-0.414	-5.307	-5.34	111.0
-5555.5557	-400.0	1	1	400.0	400.0	0	1	1	250.52052	331.7628	1	0.24	-0.418	-5.349	-5.371	111.0
-5555.5557	-400.0	1	1	400.0	400.0	0	1	1	250.52052	331.7628	1	0.24	-0.422	-5.362	-5.371	111.0
-5555.5557	-400.0	1	1	400.0	400.0	0	1	1	250.52052	331.7628	1	0.24	-0.424	-5.361	-5.397	111.0
-5555.5557	-400.0	1	1	400.0	400.0	0	1	1	250.52052	331.7628	1	0.24	-0.426	-5.394	-5.397	111.0
-5555.5557	-400.0	1	1	400.0	400.0	0	1	1	250.52052	331.7628	1	0.24	-0.428	-5.417	-5.408	111.0
-5555.5557	-400.0	1	1	400.0	400.0	0	1	1	250.52052	331.7628	1	0.24	-0.43	-5.377	-5.429	111.0
-5555.5557	-400.0	1	1	400.0	400.0	0	1	1	250.52052	331.7628	1	0.24	-0.432	-5.425	-5.429	111.0
-5555.5557	-400.0	1	1	400.0	400.0	1	1	1	250.52052	331.7628	1	0.24	-0.434	-5.418	-5.438	111.0
-5555.5557	-400.0	1	1	400.0	400.0	1	1	1	250.52052	331.7628	1	0.24	-0.436	-5.456	-5.455	111.0
-5555.5557	-400.0	1	1	400.0	400.0	1	1	1	250.52052	331.7628	1	0.24	-0.438	-5.457	-5.455	111.0
-5555.5557	-400.0	1	1	400.0	400.0	1	1	1	250.52052	331.7628	1	0.24	-0.44	-5.484	-5.463	111.0
-5555.5557	-400.0	1	1	400.0	400.0	1	1	1	250.52052	331.7628	1	0.24	-0.441	-5.477	-5.463	111.0
-5555.5557	-400.0	1	1	400.0	400.0	1	1	1	250.52052	331.7628	1	0.24	-0.441	-5.457	-5.476	111.0
-5555.5557	-400.0	1	1	400.0	400.0	1	1	1	250.52052	331.7628	1	0.24	-0.441	-5.483	-5.488	111.0
-5555.5557	-400.0	1	1	400.0	400.0	1	1	1	250.52052	331.7628	1	0.24	-0.441	-5.487	-5.488	111.0
-5555.5557	-400.0	1	1	400.0	400.0	1	1	1	250.52052	331.7628	1	0.24	-0.441	-5.484	-5.493	111.0
-5555.5557	-400.0	1	1	400.0	400.0	1	1	1	250.52052	331.7628	1	0.24	-0.441	-5.469	-5.502	111.0
-5555.5557	-400.0	1	1	400.0	400.0	1	1	1	250.52052	331.7628	1	0.24	-0.442	-5.504	-5.502	111.0
-5555.5557	-400.0	1	1	400.0	400.0	1	1	1	250.52052	331.7628	1	0.24	-0.442	-5.519	-5.507	111.0
-5555.5557	-400.0	1	1	400.0	400.0	1	1	1	250.52052	331.7628	1	0.24	-0.442	-5.534	-5.507	111.0
-5555.5557	-400.0	1	1	400.0	400.0	1	1	1	250.52052	331.7628	1	0.24	-0.442	-5.554	-5.514	111.0
-5555.5557	-400.0	1	1	400.0	400.0	1	1	1	250.52052	331.7628	1	0.24	-0.442	-5.488	-5.517	111.0
-5555.5557	-400.0	1	1	400.0	400.0	1	1	1	250.52052	331.7628	1	0.24	-0.442	-5.486	-5.517	111.0
-5555.5557	-400.0	1	1	400.0	400.0	1	1	1	250.52052	331.7628	1	0.24	-0.442	-5.481	-5.523	111.0
-5555.5557	-400.0	1	1	400.0	400.0	1	1	1	250.52052	331.7628	1	0.24	-0.442	-5.549	-5.526	111.0
-5555.5557	-400.0	1	1	400.0	400.0	1	1	1	250.52052	331.7628	1	0.24	-0.444	-5.559	-5.526	111.0
-5555.5557	-400.0	1	1	400.0	400.0	1	1	1	250.52052	331.7628	1	0.24	-0.445	-5.574	-5.531	111.0
-5555.5557	-400.0	1	1	400.0	400.0	1	1	1	250.52052	331.7628	1	0.239	-0.447	-5.599	-5.531	111.0
-5555.5557	-400.0	1	1	400.0	400.0	1	1	1	250.52052	331.7628	1	0.239	-0.447	-5.541	-5.535	111.0
-5555.5557	-400.0	1	1	400.0	400.0	1	1	1	250.52052	331.7628	1	0.239	-0.448	-5.564	-5.537	111.0
-5555.5557	-400.0	1	1	400.0	400.0	1	1	1	250.52052	331.7628	1	0.239	-0.448	-5.373	-5.537	111.0
-5555.5557	-400.0	1	1	400.0	400.0	1	1	1	250.52052	331.7628	1	0.239	-0.45	-5.564	-5.541	111.0
-5555.5557	-400.0	1	1	400.0	400.0	1	1	1	250.52052	331.7628	1	0.239	-0.451	-5.593	-5.542	111.0
-5555.5557	-400.0	1	1	400.0	400.0	1	1	1	250.52052	331.7628	1	0.239	-0.451	-5.525	-5.542	111.0
-5555.5557	-400.0	1	1	400.0	400.0	1	1	1	250.52052	331.7628	1	0.239	-0.453	-5.565	-5.544	111.0
-5555.5557	-400.0	1	1	400.0	400.0	1	1	1	250.52052	331.7628	1	0.239	-0.454	-5.563	-5.544	111.0
-5555.5557	-400.0	1	1	400.0	400.0	1	1	1	250.52052	331.7628	1	0.239	-0.455	-5.698	-5.546	111.0
-5555.5557	-400.0	1	1	400.0	400.0	1	1	1	250.52052	331.7628	1	0.239	-0.456	-5.574	-5.548	111.0
-5555.5557	-400.0	1	1	400.0	400.0	1	1	1	250.52052	331.7628	1	0.239	-0.456	-5.539	-5.548	111.0
-5555.5557	-400.0	1	1	400.0	400.0	1	1	1	250.52052	331.7628	1	0.239	-0.458	-5.581	-5.549	111.0
-5555.5557	-400.0	1	1	400.0	400.0	1	1	1	250.52052	331.7628	1	0.239	-0.459	-5.566	-5.55	111.0
-5555.5557	-400.0	1	1	400.0	400.0	1	1	1	250.52052	331.7628	1	0.239	-0.459	-5.5	-5.55	111.0
-5555.5557	-400.0	1	1	400.0	400.0	1	1	1	250.52052	331.7628	1	0.239	-0.46	-5.565	-5.551	111.0
-5555.5557	-400.0	1	1	400.0	400.0	1	1	1	250.52052	331.7628	1	0.239	-0.46	-5.533	-5.551	111.0
-5555.5557	-400.0	1	1	400.0	400.0	1	1	1	250.52052	331.7628	1	0.239	-0.46	-5.529	-5.553	111.0
-5555.5557	-400.0	1	1	400.0	400.0	1	1	1	250.52052	331.7628	1	0.239	-0.461	-5.565	-5.553	111.0
-5555.5557	-400.0	1	1	400.0	400.0	1	1	1	250.52052	331.7628	1	0.239	-0.461	-5.563	-5.553	111.0
-5555.5557	-400.0	1	1	400.0	400.0	1	1	1	250.52052	331.7628	1	0.239	-0.46	-5.555	-5.554	111.0
-5555.5557	-400.0	1	1	400.0	400.0	1	1	1	250.52052	331.7628	1	0.239	-0.46	-5.527	-5.555	111.0
-5555.5557	-400.0	1	1	400.0	400.0	1	1	1	250.52052	331.7628	1	0.239	-0.461	-5.673	-5.555	111.0
-5555.5557	-400.0	1	1	400.0	400.0	1	1	1	250.52052	331.7628	1	0.239	-0.46	-5.538	-5.556	111.0
-5555.5557	-400.0	1	1	400.0	400.0	1	1	1	250.52052	331.7628	1	0.239	-0.461	-5.564	-5.556	111.0
-5555.5557	-400.0	1	1	400.0	400.0	1	1	1	250.52052	331.7628	1	0.239	-0.46	-5.546	-5.556	111.0
-5555.5557	-400.0	1	1	400.0	400.0	1	1	1	250.52052	331.7628	1	0.239	-0.46	-5.54	-5.557	111.0
-5555.5557	-400.0	1	1	400.0	400.0	1	1	1	250.52052	331.7628	1	0.239	-0.46	-5.514	-5.557	111.0
-5555.5557	-400.0	1	1	400.0	400.0	1	1	1	250.52052	331.7628	1	0.239	-0.46	-5.524	-5.557	111.0
-5555.5557	-400.0	1	1	400.0	400.0	1	1	1	250.52052	331.7628	1	0.239	-0.461	-5.594	-5.559	111.0
-5555.5557	-400.0	1	1	400.0	400.0	1	1	1	250.52052	331.7628	1	0.239	-0.461	-5.587	-5.559	111.0
-5555.5557	-400.0	1	1	400.0	400.0	1	1	1	250.52052	331.7628	1	0.239	-0.46	-5.391	-5.559	111.0
-5555.5557	-400.0	1	1	400.0	400.0	1	1	1	250.52052	331.7628	1	0.239	-0.461	-5.731	-5.559	111.0
-5555.5557	-400.0	1	1	400.0	400.0	1	1	1	250.52052	331.7628	1	0.239	-0.46	-5.541	-5.559	111.0
-5555.5557	-400.0	1	1	400.0	400.0	1	1	1	250.52052	331.7628	1	0.239	-0.46	-5.549	-5.56	111.0
-5555.5557	-400.0	1	1	400.0	400.0	1	1	1	250.52052	331.7628	1	0.239	-0.46	-5.546	-5.56	111.0
-5555.5557	-400.0	1	1	400.0	400.0	1	1	1	250.52052	331.7628	1	0.239	-0.461	-5.578	-5.56	111.0
-5555.5557	-400.0	1	1	400.0	400.0	1	1	1	250.52052	331.7628	1	0.239	-0.461	-5.574	-5.56	111.0
-5555.5557	-400.0	1	1	400.0	400.0	1	1	1	250.52052	331.7628	1	0.239	-0.46	-5.55	-5.56	111.0
-5555.5557	-400.0	1	1	400.0	400.0	1	1	1	250.52052	331.7628	1	0.239	-0.461	-5.605	-5.56	111.0
-5555.5557	-400.0	1	1	400.0	400.0	1	1	1	250.52052	331.7628	1	0.239	-0.46	-5.503	-5.56	111.0
-5555.5557	-400.0	1	1	400.0	400.0	1	1	1	250.52052	331.7628	1	0.239	-0.46	-5.424	-5.56	111.0
-5555.5557	-400.0	1	1	400.0	400.0	1	1	1	250.52052	331.7628	1	0.239	-0.46	-5.54	-5.56	111.0
-5555.5557	-400.0	1	1	400.0	400.0	1	1	1	250.52052	331.7628	1	0.239	-0.461	-5.559	-5.56	111.0
-5555.5557	-400.0	1	1	400.0	400.0	1	1	1	250.52052	331.7628	1	0.239	-0.46	-5.528	-5.56	111.0
-5555.5557	-400.0	1	1	400.0	400.0	1	1	1	250.52052	331.7628	1	0.239	-0.461	-5.559	-5.56	111.0
-5555.5557	-400.0	1	1	400.0	400.0	1	1	1	250.52052	331.7628	1	0.239	-0.461	-5.56	-5.56	111.0
-5555.5557	-400.0	1	1	400.0	400.0	1	1	1	250.52052	331.7628	1	0.239	-0.461	-5.589	-5.56	111.0
-5555.5557	-400.0	1	1	400.0	400.0	1	1	1	250.52052	331.7628	1	0.239	-0.461	-5.569	-5.56	111.0
-5555.5557	-400.0	1	1	400.0	400.0	1	1	1	250.52052	331.7628	1	0.239	-0.461	-5.623	-5.56	111.0
-5555.5557	-400.0	1	1	400.0	400.0	1	1	1	250.52052	331.7628	1	0.239	-0.461	-5.721	-5.561	111.0
-5555.5557	-400.0	1	1	400.0	400.0	1	1	1	250.52052	331.7628	1	0.239	-0.461	-5.589	-5.561	111.0
-5555.5557	-400.0	1	1	400.0	400.0	1	1	1	250.52052	331.7628	1	0.239	-0.461	-5.56	-5.561	111.0
-5555.5557	-400.0	1	1	400.0	400.0	1	1	1	250.52052	331.7628	1	0.239	-0.46	-5.552	-5.561	111.0
-5555.5557	-400.0	1	1	400.0	400.0	1	1	1	250.52052	331.7628	1	0.239	-0.461	-5.564	-5.561	111.0
-5555.5557	-400.0	1	1	400.0	400.0	1	1	1	250.52052	331.7628	1	0.239	-0.461	-5.601	-5.561	111.0
-5555.5557	-400.0	1	1	400.0	400.0	1	1	1	250.52052	331.7628	1	0.239	-0.46	-5.51	-5.561	111.0
-5555.5557	-400.0	1	1	400.0	400.0	1	1	1	250.52052	331.7628	1	0.239	-0.46	-5.548	-5.561	111.0
-5555.5557	-400.0	1	1	400.0	400.0	1	1	1	250.52052	331.7628	1	0.239	-0.46	-5.498	-5.561	111.0
-5555.5557	-400.0	1	1	400.0	400.0	1	1	1	250.52052	331.7628	1	0.239	-0.461	-5.609	-5.561	111.0
-5555.5557	-400.0	1	1	400.0	400.0	1	1	1	250.52052	331.7628	1	0.239	-0.461	-5.624	-5.561	111.0
-5555.5557	-400.0	1	1	400.0	400.0	1	1	1	250.52052	331.7628	1	0.239	-0.461	-5.572	-5.561	111.0
-5555.5557	-400.0	1	1	400.0	400.0	1	1	1	250.52052	331.7628	1	0.239	-0.46	-5.537	-5.561	111.0
-5555.5557	-400.0	1	1	400.0	400.0	1	1	1	250.52052	331.7628	1	0.239	-0.461	-5.585	-5.561	111.0
-5555.5557	-400.0	1	1	400.0	400.0	1	1	1	250.52052	331.7628	1	0.239	-0.46	-5.55	-5.561	111.0
-5555.5557	-400.0	1	1	400.0	400.0	1	1	1	250.52052	331.7628	1	0.239	-0.461	-5.588	-5.561	111.0
-5555.5557	-400.0	1	1	400.0	400.0	1	1	1	250.52052	331.7628	1	0.239	-0.461	-5.563	-5.561	111.0
-5555.5557	-400.0	1	1	400.0	400.0	1	1	1	250.52052	331.7628	1	0.239	-0.46	-5.497	-5.561	111.0
-5555.5557	-400.0	1	1	400.0	400.0	1	1	1	250.52052	331.7628	1	0.239	-0.461	-5.584	-5.561	111.0
-5555.5557	-400.0	1	1	400.0	400.0	1	1	1	250.52052	331.7628	1	0.239	-0.461	-5.601	-5.561	111.0
-5555.5557	-400.0	1	1	400.0	400.0	1	1	1	250.52052	331.7628	1	0.239	-0.46	-5.545	-5.561	111.0
-5555.5557	-400.0	1	1	400.0	400.0	1	1	1	250.52052	331.7628	1	0.239	-0.46	-5.53	-5.561	111.0
-5555.5557	-400.0	1	1	400.0	400.0	1	1	1	250.52052	331.7628	1	0.239	-0.46	-5.553	-5.561	111.0
-5555.5557	-400.0	1	1	400.0	400.0	1	1	1	250.52052	331.7628	1	0.239	-0.461	-5.569	-5.561	111.0
-5555.5557	-400.0	1	1	400.0	400.0	1	1	1	250.52052	331.7628	1	0.239	-0.461	-5.574	-5.561	111.0
-5555.5557	-400.0	1	1	400.0	400.0	1	1	1	250.52052	331.7628	1	0.239	-0.461	-5.598	-5.561	111.0
-5555.5557	-400.0	1	1	400.0	400.0	1	1	1	250.52052	331.7628	1	0.239	-0.461	-5.726	-5.561	111.0
-5555.5557	-400.0	1	1	400.0	400.0	1	1	1	250.52052	331.7628	1	0.239	-0.461	-5.575	-5.561	111.0
-5555.5557	-400.0	1	1	400.0	400.0	1	1	1	250.52052	331.7628	1	0.239	-0.46	-5.531	-5.561	111.0
-5555.5557	-400.0	1	1	400.0	400.0	1	1	1	250.52052	331.7628	1	0.239	-0.461	-5.603	-5.561	111.0
-5555.5557	-400.0	1	1	400.0	400.0	1	1	1	250.52052	331.7628	1	0.239	-0.461	-5.575	-5.561	111.0
-5555.5557	-400.0	1	1	400.0	400.0	1	1	1	250.52052	331.7628	1	0.239	-0.461	-5.564	-5.561	111.0
-5555.5557	-400.0	1	1	400.0	400.0	1	1	1	250.52052	331.7628	1	0.239	-0.461	-5.561	-5.561	111.0
-5555.5557	-400.0	1	1	400.0	400.0	1	1	1	250.52052	331.7628	1	0.239	-0.461	-5.566	-5.561	111.0
-5555.5557	-400.0	1	1	400.0	400.0	1	1	1	250.52052	331.7628	1	0.239	-0.46	-5.536	-5.561	111.0
-5555.5557	-400.0	1	1	400.0	400.0	1	1	1	250.52052	331.7628	1	0.239	-0.461	-5.575	-5.561	111.0
-5555.5557	-400.0	1	1	400.0	400.0	1	1	1	250.52052	331.7628	1	0.239	-0.46	-5.526	-5.561	111.0
-5555.5557	-400.0	1	1	400.0	400.0	1	1	1	250.52052	331.7628	1	0.239	-0.46	-5.531	-5.561	111.0
-5555.5557	-400.0	1	1	400.0	400.0	1	1	1	250.52052	331.7628	1	0.239	-0.461	-5.683	-5.561	111.0
-5555.5557	-400.0	1	1	400.0	400.0	1	1	1	250.52052	331.7628	1	0.239	-0.46	-5.494	-5.561	111.0
-5555.5557	-400.0	1	1	400.0	400.0	1	1	1	250.52052	331.7628	1	0.239	-0.46	-5.54	-5.561	111.0
-5555.5557	-400.0	1	1	400.0	400.0	1	1	1	250.52052	331.7628	1	0.239	-0.461	-5.574	-5.561	111.0
-5555.5557	-400.0	1	1	400.0	400.0	1	1	1	250.52052	331.7628	1	0.239	-0.461	-5.581	-5.561	111.0
-5555.5557	-400.0	1	1	400.0	400.0	1	1	1	250.52052	331.7628	1	0.239	-0.461	-5.578	-5.561	111.0
-5555.5557	-400.0	1	1	400.0	400.0	1	1	1	250.52052	331.7628	1	0.239	-0.461	-5.559	-5.561	111.0
-5555.5557	-400.0	1	1	400.0	400.0	1	1	1	250.52052	331.7628	1	0.239	-0.46	-5.401	-5.561	111.0
-5555.5557	-400.0	1	1	400.0	400.0	1	1	1	250.52052	331.7628	1	0.239	-0.461	-5.626	-5.561	111.0
-5555.5557	-400.0	1	1	400.0	400.0	1	1	1	250.52052	331.7628	1	0.239	-0.461	-5.601	-5.561	111.0
-5555.5557	-400.0	1	1	400.0	400.0	1	1	1	250.52052	331.7628	1	0.239	-0.461	-5.604	-5.561	111.0
-5555.5557	-400.0	1	1	400.0	400.0	1	1	1	250.52052	331.7628	1	0.239	-0.461	-5.593	-5.561	111.0
-5555.5557	-400.0	1	1	400.0	400.0	1	1	1	250.52052	331.7628	1	0.239	-0.46	-5.549	-5.561	111.0
-5555.5557	-400.0	1	1	400.0	400.0	1	1	1	250.52052	331.7628	1	0.239	-0.461	-5.572	-5.561	111.0
-5555.5557	-400.0	1	1	400.0	400.0	1	1	1	250.52052	331.7628	1	0.239	-0.46	-5.549	-5.561	111.0
-5555.5557	-400.0	1	1	400.0	400.0	1	1	1	250.52052	331.7628	1	0.239	-0.461	-5.573	-5.561	111.0
-5555.5557	-400.0	1	1	400.0	400.0	1	1	1	250.52052	331.7628	1	0.239	-0.461	-5.591	-5.561	111.0
-5555.5557	-400.0	1	1	400.0	400.0	1	1	1	250.52052	331.7628	1	0.239	-0.461	-5.558	-5.561	111.0
-5555.5557	-400.0	1	1	400.0	400.0	1	1	1	250.52052	331.7628	1	0.239	-0.461	-5.575	-5.561	111.0
-5555.5557	-400.0	1	1	400.0	400.0	1	1	1	250.52052	331.7628	1	0.239	-0.461	-5.713	-5.561	111.0
-5555.5557	-400.0	1	1	400.0	400.0	1	1	1	250.52052	331.7628	1	0.239	-0.46	-5.536	-5.561	111.0
-5555.5557	-400.0	1	1	400.0	400.0	1	1	1	250.52052	331.7628	1	0.239	-0.46	-5.553	-5.561	111.0
-5555.5557	-400.0	1	1	400.0	400.0	1	1	1	250.52052	331.7628	1	0.239	-0.461	-5.595	-5.561	111.0
-5555.5557	-400.0	1	1	400.0	400.0	1	1	1	250.52052	331.7628	1	0.239	-0.46	-5.552	-5.561	111.0
-5555.5557	-400.0	1	1	400.0	400.0	1	1	1	250.52052	331.7628	1	0.239	-0.461	-5.567	-5.561	111.0
-5555.5557	-400.0	1	1	400.0	400.0	1	1	1	250.52052	331.7628	1	0.239	-0.459	-5.302	-5.561	111.0
-5555.5557	-400.0	1	1	400.0	400.0	1	1	1	250.52052	331.7628	1	0.239	-0.459	-5.538	-5.561	111.0
-5555.5557	-400.0	1	1	400.0	400.0	1	1	1	250.52052	331.7628	1	0.239	-0.46	-5.697	-5.561	111.0
-5555.5557	-400.0	1	1	400.0	400.0	1	1	1	250.52052	331.7628	1	0.239	-0.461	-5.572	-5.561	111.0
-5555.5557	-400.0	1	1	400.0	400.0	1	1	1	250.52052	331.7628	1	0.239	-0.46	-5.532	-5.561	111.0
-5555.5557	-400.0	1	1	400.0	400.0	1	1	1	250.52052	331.7628	1	0.239	-0.46	-5.496	-5.561	111.0
-5555.5557	-400.0	1	1	400.0	400.0	1	1	1	250.52052	331.7628	1	0.239	-0.461	-5.634	-5.561	111.0
-5555.5557	-400.0	1	1	400.0	400.0	1	1	1	250.52052	331.7628	1	0.239	-0.461	-5.559	-5.561	111.0
-5555.5557	-400.0	1	1	400.0	400.0	1	1	1	250.52052	331.7628	1	0.239	-0.46	-5.527	-5.561	111.0
-5555.5557	-400.0	1	1	400.0	400.0	1	1	1	250.52052	331.7628	1	0.239	-0.46	-5.529	-5.561	111.0
-5555.5557	-400.0	1	1	400.0	400.0	1	1	1	250.52052	331.7628	1	0.239	-0.46	-5.544	-5.561	111.0
-5555.5557	-400.0	1	1	400.0	400.0	1	1	1	250.52052	331.7628	1	0.239	-0.46	-5.505	-5.561	111.0
-5555.5557	-400.0	1	1	400.0	400.0	1	1	1	250.52052	331.7628	1	0.239	-0.461	-5.585	-5.561	111.0
-5555.5557	-400.0	1	1	400.0	400.0	1	1	1	250.52052	331.7628	1	0.239	-0.461	-5.619	-5.561	111.0
-5555.5557	-400.0	1	1	400.0	400.0	1	1	1	250.52052	331.7628	1	0.239	-0.461	-5.56	-5.561	111.0
-5555.5557	-400.0	1	1	400.0	400.0	1	1	1	250.52052	331.7628	1	0.239	-0.46	-5.549	-5.561	111.0
-5555.5557	-400.0	1	1	400.0	400.0	1	1	1	250.52052	331.7628	1	0.239	-0.46	-5.555	-5.561	111.0
-5555.5557	-400.0	1	1	400.0	400.0	1	1	1	250.52052	331.7628	1	0.239	-0.461	-5.68	-5.561	111.0
0.0	0.0	1	1	400.0	400.0	1	1	1	250.52052	331.7628	0	0.239	-0.461	-5.58	-5.561	111.0
0.0	0.0	1	1	400.0	400.0	1	1	1	250.52052	331.7628	0	0.239	-0.461	-5.57	-5.561	111.0
0.0	0.0	1	1	400.0	400.0	1	1	1	250.52052	331.7628	0	0.239	-0.461	-5.584	-5.561	111.0
0.0	0.0	1	1	400.0	400.0	1	1	1	250.52052	331.7628	0	0.239	-0.46	-5.554	-5.561	111.0
0.0	0.0	1	1	400.0	400.0	1	1	1	250.52052	331.7628	0	0.239	-0.458	-5.16	-5.168	111.0
0.0	0.0	1	1	400.0	400.0	1	1	1	250.52052	331.7628	0	0.239	-0.456	-5.219	-5.168	111.0
0.0	0.0	1	1	400.0	400.0	1	1	1	250.52052	331.7628	0	0.239	-0.45	-4.83	-4.803	111.0
0.0	0.0	1	1	400.0	400.0	1	1	1	250.52052	331.7628	0	0.239	-0.439	-4.14	-4.147	111.0
0.0	0.0	1	1	400.0	400.0	1	1	1	250.52052	331.7628	0	0.239	-0.431	-4.14	-4.147	111.0
0.0	0.0	1	1	400.0	400.0	1	1	1	250.52052	331.7628	0	0.239	-0.42	-3.883	-3.854	111.0
0.0	0.0	1	1	400.0	400.0	1	1	1	250.52052	331.7628	0	0.239	-0.407	-3.381	-3.328	111.0
0.0	0.0	1	1	400.0	400.0	1	1	1	250.52052	331.7628	0	0.239	-0.394	-3.225	-3.328	111.0
0.0	0.0	1	1	400.0	400.0	1	1	1	250.52052	331.7628	0	0.239	-0.378	-2.86	-2.874	111.0
0.0	0.0	1	1	400.0	400.0	1	1	1	250.52052	331.7628	0	0.239	-0.364	-2.895	-2.874	111.0
0.0	0.0	1	1	400.0	400.0	1	1	1	250.52052	331.7628	0	0.239	-0.351	-2.675	-2.671	111.0
0.0	0.0	1	1	400.0	400.0	1	1	1	250.52052	331.7628	0	0.239	-0.335	-2.283	-2.306	111.0
0.0	0.0	1	1	400.0	400.0	1	1	1	250.52052	331.7628	0	0.24	-0.321	-2.241	-2.306	111.0
0.0	0.0	1	1	400.0	400.0	1	1	1	250.52052	331.7628	0	0.24	-0.306	-2.072	-2.143	111.0
0.0	0.0	1	1	400.0	400.0	1	1	1	250.52052	331.7628	0	0.24	-0.293	-2.05	-1.85	111.0
0.0	0.0	1	1	400.0	400.0	1	1	1	250.52052	331.7628	0	0.24	-0.279	-1.849	-1.85	111.0
0.0	0.0	1	1	400.0	400.0	1	1	1	250.52052	331.7628	0	0.24	-0.267	-1.746	-1.72	111.0
0.0	0.0	1	1	400.0	400.0	1	1	1	250.52052	331.7628	0	0.24	-0.255	-1.732	-1.72	111.0
0.0	0.0	1	1	400.0	400.0	1	1	1	250.52052	331.7628	0	0.24	-0.242	-1.452	-1.485	111.0
0.0	0.0	1	1	400.0	400.0	1	1	1	250.52052	331.7628	0	0.24	-0.229	-1.428	-1.38	111.0
0.0	0.0	1	1	400.0	400.0	1	1	1	250.52052	331.7628	0	0.24	-0.217	-1.422	-1.38	111.0
0.0	0.0	1	1	400.0	400.0	1	1	1	250.52052	331.7628	0	0.24	-0.205	-1.168	-1.191	111.0
0.0	0.0	1	1	400.0	400.0	1	1	1	250.52052	331.7628	0	0.24	-0.194	-1.169	-1.107	111.0
0.0	0.0	1	1	400.0	400.0	1	1	1	250.52052	331.7628	0	0.24	-0.184	-1.066	-1.107	111.0
0.0	0.0	1	1	400.0	400.0	1	1	1	250.52052	331.7628	0	0.24	-0.174	-1.006	-0.956	111.0
0.0	0.0	1	1	400.0	400.0	1	1	1	250.52052	331.7628	0	0.24	-0.164	-0.966	-0.956	111.0
0.0	0.0	1	1	400.0	400.0	1	1	1	250.52052	331.7628	0	0.24	-0.155	-0.825	-0.825	111.0
0.0	0.0	1	1	400.0	400.0	1	1	1	250.52052	331.7628	0	0.24	-0.147	-0.769	-0.767	111.0
0.0	0.0	1	1	400.0	400.0	1	1	1	250.52052	331.7628	0	0.24	-0.138	-0.707	-0.767	111.0
0.0	0.0	1	1	400.0	400.0	1	1	1	250.52052	331.7628	0	0.24	-0.13	-0.666	-0.662	111.0
0.0	0.0	1	1	400.0	400.0	1	1	1	250.52052	331.7628	0	0.24	-0.122	-0.59	-0.615	111.0
0.0	0.0	1	1	400.0	400.0	1	1	1	250.52052	331.7628	0	0.24	-0.115	-0.615	-0.615	111.0
0.0	0.0	1	1	400.0	400.0	1	1	1	250.52052	331.7628	0	0.24	-0.109	-0.677	-0.531	111.0
0.0	0.0	1	1	400.0	400.0	1	1	1	250.52052	331.7628	0	0.24	-0.103	-0.533	-0.531	111.0
0.0	0.0	1	1	400.0	400.0	1	1	1	250.52052	331.7628	0	0.241	-0.097	-0.492	-0.493	111.0
0.0	0.0	1	1	400.0	400.0	1	1	1	250.52052	331.7628	0	0.241	-0.091	-0.453	-0.426	111.0
0.0	0.0	1	1	400.0	400.0	1	1	1	250.52052	331.7628	0	0.241	-0.085	-0.419	-0.426	111.0
0.0	0.0	1	1	400.0	400.0	1	1	1	250.52052	331.7628	0	0.241	-0.079	-0.404	-0.368	111.0
0.0	0.0	1	1	400.0	400.0	1	1	1	250.52052	331.7628	0	0.241	-0.075	-0.391	-0.341	111.0
0.0	0.0	1	1	400.0	400.0	1	1	1	250.52052	331.7628	0	0.241	-0.071	-0.358	-0.341	111.0
0.0	0.0	1	1	400.0	400.0	1	1	1	250.52052	331.7628	0	0.241	-0.067	-0.365	-0.295	111.0
0.0	0.0	1	1	400.0	400.0	1	1	1	250.52052	331.7628	0	0.241	-0.062	-0.24	-0.295	111.0
0.0	0.0	1	1	400.0	400.0	1	1	1	250.52052	331.7628	0	0.241	-0.058	-0.269	-0.274	111.0
0.0	0.0	1	1	400.0	400.0	1	1	1	250.52052	331.7628	0	0.241	-0.054	-0.253	-0.236	111.0
0.0	0.0	1	1	400.0	400.0	1	1	1	250.52052	331.7628	0	0.241	-0.05	-0.227	-0.236	111.0
0.0	0.0	1	1	400.0	400.0	1	1	1	250.52052	331.7628	0	0.241	-0.046	-0.249	-0.219	111.0
0.0	0.0	1	1	400.0	400.0	1	1	1	250.52052	331.7628	0	0.241	-0.042	-0.199	-0.189	111.0
0.0	0.0	1	1	400.0	400.0	1	1	1	250.52052	331.7628	0	0.241	-0.039	-0.145	-0.189	111.0
0.0	0.0	1	1	400.0	400.0	1	1	1	250.52052	331.7628	0	0.241	-0.037	-0.163	-0.176	111.0
0.0	0.0	1	1	400.0	400.0	1	1	1	250.52052	331.7628	0	0.241	-0.035	-0.174	-0.176	111.0
0.0	0.0	1	1	400.0	400.0	1	1	1	250.52052	331.7628	0	0.241	-0.033	-0.131	-0.152	111.0
0.0	0.0	1	1	400.0	400.0	1	1	1	250.52052	331.7628	0	0.241	-0.031	-0.132	-0.141	111.0
0.0	0.0	1	1	400.0	400.0	1	1	1	250.52052	331.7628	0	0.241	-0.029	-0.179	-0.141	111.0
0.0	0.0	1	1	400.0	400.0	1	1	1	250.52052	331.7628	0	0.241	-0.027	-0.11	-0.121	111.0
0.0	0.0	1	1	400.0	400.0	1	1	1	250.52052	331.7628	0	0.241	-0.025	-0.146	-0.113	111.0
0.0	0.0	1	1	400.0	400.0	1	1	1	250.52052	331.7628	0	0.241	-0.023	-0.084	-0.113	111.0
0.0	0.0	1	1	400.0	400.0	1	1	1	250.52052	331.7628	0	0.241	-0.021	-0.096	-0.097	111.0
0.0	0.0	1	1	400.0	400.0	1	1	1	250.52052	331.7628	0	0.241	-0.02	-0.1	-0.097	111.0
0.0	0.0	1	1	400.0	400.0	1	1	1	250.52052	331.7628	0	0.241	-0.02	-0.264	-0.084	111.0
0.0	0.0	1	1	400.0	400.0	1	1	1	250.52052	331.7628	0	0.241	-0.02	-0.074	-0.078	111.0
0.0	0.0	1	1	400.0	400.0	1	1	1	250.52052	331.7628	0	0.241	-0.019	0.15	-0.078	111.0
0.0	0.0	1	1	400.0	400.0	1	1	1	250.52052	331.7628	0	0.241	-0.018	0.038	-0.067	111.0
0.0	0.0	1	1	400.0	400.0	1	1	1	250.52052	331.7628	0	0.241	-0.018	-0.054	-0.062	111.0
0.0	0.0	1	1	400.0	400.0	1	1	1	250.52052	331.7628	0	0.241	-0.017	-0.047	-0.062	111.0
0.0	0.0	1	1	400.0	400.0	1	1	1	250.52052	331.7628	0	0.241	-0.017	-0.115	-0.053	111.0
0.0	0.0	1	1	400.0	400.0	1	1	1	250.52052	331.7628	0	0.241	-0.017	-0.04	-0.053	111.0
0.0	0.0	1	1	400.0	400.0	1	1	1	250.52052	331.7628	0	0.241	-0.016	0.028	-0.049	111.0
0.0	0.0	1	1	400.0	400.0	1	1	1	250.52052	331.7628	0	0.241	-0.016	-0.042	-0.043	111.0
0.0	0.0	1	1	400.0	400.0	1	1	1	250.52052	331.7628	0	0.241	-0.016	-0.045	-0.043	111.0
0.0	0.0	1	1	400.0	400.0	1	1	1	250.52052	331.7628	0	0.241	-0.015	0.082	-0.037	111.0
0.0	0.0	1	1	400.0	400.0	1	1	1	250.52052	331.7628	0	0.241	-0.014	-0.052	-0.034	111.0
0.0	0.0	1	1	400.0	400.0	1	1	1	250.52052	331.7628	0	0.241	-0.013	-0.068	-0.034	111.0
0.0	0.0	1	1	400.0	400.0	1	1	1	250.52052	331.7628	0	0.241	-0.012	-0.007	-0.029	111.0
0.0	0.0	1	1	400.0	400.0	1	1	1	250.52052	331.7628	0	0.241	-0.012	-0.054	-0.029	111.0
0.0	0.0	1	1	400.0	400.0	1	1	1	250.52052	331.7628	0	0.241	-0.012	-0.041	-0.027	111.0
0.0	0.0	1	1	400.0	400.0	1	1	1	250.52052	331.7628	0	0.241	-0.012	-0.044	-0.023	111.0
0.0	0.0	1	1	400.0	400.0	1	1	1	250.52052	331.7628	0	0.241	-0.012	-0.039	-0.023	111.0
0.0	0.0	1	1	400.0	400.0	1	1	1	250.52052	331.7628	0	0.241	-0.011	0.036	-0.021	111.0
0.0	0.0	1	1	400.0	400.0	1	1	1	250.52052	331.7628	0	0.241	-0.01	-0.032	-0.018	111.0
0.0	0.0	1	1	400.0	400.0	1	1	1	250.52052	331.7628	0	0.241	-0.01	-0.027	-0.018	111.0
0.0	0.0	1	1	400.0	400.0	1	1	1	250.52052	331.7628	0	0.241	-0.009	0.006	-0.015	111.0
0.0	0.0	1	1	400.0	400.0	1	1	1	250.52052	331.7628	0	0.241	-0.008	-0.008	-0.015	111.0
0.0	0.0	1	1	400.0	400.0	1	1	1	250.52052	331.7628	0	0.241	-0.008	-0.049	-0.014	111.0
0.0	0.0	1	1	400.0	400.0	1	1	1	250.52052	331.7628	0	0.241	-0.007	-0.003	-0.013	111.0
0.0	0.0	1	1	400.0	400.0	1	1	1	250.52052	331.7628	0	0.241	-0.005	-0.009	-0.013	111.0
0.0	0.0	1	1	400.0	400.0	1	1	1	250.52052	331.7628	0	0.241	-0.004	0.137	-0.011	111.0
0.0	0.0	1	1	400.0	400.0	1	1	1	250.52052	331.7628	0	0.241	-0.003	0.123	-0.01	111.0
0.0	0.0	1	1	400.0	400.0	1	1	1	250.52052	331.7628	0	0.241	-0.002	-0.015	-0.01	111.0
0.0	0.0	1	1	400.0	400.0	1	1	1	250.52052	331.7628	0	0.241	-0.002	-0.012	-0.009	111.0
0.0	0.0	1	1	400.0	400.0	1	1	1	250.52052	331.7628	0	0.241	0.0	0.038	-0.009	111.0
0.0	0.0	1	1	400.0	400.0	1	1	1	250.52052	331.7628	0	0.241	0.0	-0.001	-0.007	111.0
0.0	0.0	1	1	400.0	400.0	1	1	1	250.52052	331.7628	0	0.241	0.0	0.02	-0.007	111.0
0.0	0.0	1	1	400.0	400.0	1	1	1	250.52052	331.7628	0	0.241	0.0	-0.009	-0.007	111.0
0.0	0.0	1	1	400.0	400.0	1	1	1	250.52052	331.7628	0	0.241	0.0	0.017	-0.006	111.0
0.0	0.0	1	1	400.0	400.0	1	1	1	250.52052	331.7628	0	0.241	0.0	0.033	-0.005	111.0
0.0	0.0	1	1	400.0	400.0	1	1	1	250.52052	331.7628	0	0.241	-0.001	-0.1	-0.005	111.0
0.0	0.0	1	1	400.0	400.0	1	1	1	250.52052	331.7628	0	0.241	-0.001	-0.013	-0.004	111.0
0.0	0.0	1	1	400.0	400.0	1	1	1	250.52052	331.7628	0	0.241	0.0	-0.007	-0.004	111.0
0.0	0.0	1	1	400.0	400.0	1	1	1	250.52052	331.7628	0	0.241	0.0	-0.007	-0.004	111.0
0.0	0.0	1	1	400.0	400.0	1	1	1	250.52052	331.7628	0	0.241	0.0	-0.011	-0.003	111.0
0.0	0.0	1	1	400.0	400.0	1	1	1	250.52052	331.7628	0	0.241	0.0	0.005	-0.003	111.0
0.0	0.0	1	1	400.0	400.0	1	1	1	250.52052	331.7628	0	0.241	0.0	0.008	-0.003	111.0
0.0	0.0	1	1	400.0	400.0	1	1	1	250.52052	331.7628	0	0.241	-0.001	-0.141	-0.002	111.0
0.0	0.0	1	1	400.0	400.0	1	1	1	250.52052	331.7628	0	0.241	0.0	0.016	-0.002	111.0
0.0	0.0	1	1	400.0	400.0	1	1	1	250.52052	331.7628	0	0.241	0.0	0.001	-0.002	111.0
0.0	0.0	1	1	400.0	400.0	1	1	1	250.52052	331.7628	0	0.241	-0.001	-0.059	-0.002	111.0
0.0	0.0	1	1	400.0	400.0	1	1	1	250.52052	331.7628	0	0.241	-0.001	-0.017	-0.001	111.0
0.0	0.0	1	1	400.0	400.0	1	1	1	250.52052	331.7628	0	0.241	-0.001	-0.014	-0.001	111.0
0.0	0.0	1	1	400.0	400.0	1	1	1	250.52052	331.7628	0	0.241	0.0	0.04	-0.001	111.0
0.0	0.0	1	1	400.0	400.0	1	1	1	250.52052	331.7628	0	0.241	0.0	0.005	-0.001	111.0
0.0	0.0	1	1	400.0	400.0	1	1	1	250.52052	331.7628	0	0.241	-0.001	-0.039	-0.001	111.0
0.0	0.0	1	1	400.0	400.0	1	1	1	250.52052	331.7628	0	0.241	-0.001	-0.014	-0.001	111.0
0.0	0.0	1	1	400.0	400.0	1	1	1	250.52052	331.7628	0	0.241	0.0	0.13	0.0	111.0
0.0	0.0	1	1	400.0	400.0	1	1	1	250.52052	331.7628	0	0.241	0.0	-0.011	0.0	111.0
0.0	0.0	1	1	400.0	400.0	1	1	1	250.52052	331.7628	0	0.241	0.0	0.073	0.0	111.0
0.0	0.0	1	1	400.0	400.0	1	1	1	250.52052	331.7628	0	0.241	-0.001	-0.036	0.0	111.0
0.0	0.0	1	1	400.0	400.0	1	1	1	250.52052	331.7628	0	0.241	-0.001	-0.012	0.0	111.0
0.0	0.0	1	1	400.0	400.0	1	1	1	250.52052	331.7628	0	0.241	-0.001	-0.022	0.0	111.0
0.0	0.0	1	1	400.0	400.0	1	1	1	250.52052	331.7628	0	0.241	0.0	0.021	0.0	111.0
0.0	0.0	1	1	400.0	400.0	1	1	1	250.52052	331.7628	0	0.241	-0.001	-0.019	0.0	111.0
0.0	0.0	1	1	400.0	400.0	1	1	1	250.52052	331.7628	0	0.241	-0.001	-0.135	0.0	111.0
0.0	0.0	1	1	400.0	400.0	1	1	1	250.52052	331.7628	0	0.241	0.0	0.032	0.0	111.0
0.0	0.0	1	1	400.0	400.0	1	1	1	250.52052	331.7628	0	0.241	-0.001	-0.026	0.0	111.0
0.0	0.0	1	1	400.0	400.0	1	1	1	250.52052	331.7628	0	0.241	0.0	0.006	0.0	111.0
0.0	0.0	1	1	400.0	400.0	1	1	1	250.52052	331.7628	0	0.241	0.0	0.022	0.0	111.0
0.0	0.0	1	1	400.0	400.0	1	1	1	250.52052	331.7628	0	0.241	0.0	0.001	0.0	111.0
0.0	0.0	1	1	400.0	400.0	1	1	1	250.52052	331.7628	0	0.241	0.0	0.043	0.0	111.0
0.0	0.0	1	1	400.0	400.0	1	1	1	250.52052	331.7628	0	0.241	0.0	0.002	0.0	111.0
0.0	0.0	1	1	400.0	400.0	1	1	1	250.52052	331.7628	0	0.241	-0.001	-0.02	0.0	111.0
0.0	0.0	1	1	400.0	400.0	1	1	1	250.52052	331.7628	0	0.241	0.0	-0.009	0.0	111.0
0.0	0.0	1	1	400.0	400.0	1	1	1	250.52052	331.7628	0	0.241	0.0	-0.011	0.0	111.0
0.0	0.0	1	1	400.0	400.0	1	1	1	250.52052	331.7628	0	0.241	0.0	0.011	0.0	111.0
0.0	0.0	1	1	400.0	400.0	1	1	1	250.52052	331.7628	0	0.241	-0.001	-0.016	0.0	111.0
0.0	0.0	1	1	400.0	400.0	1	1	1	250.52052	331.7628	0	0.241	0.0	0.007	0.0	111.0
0.0	0.0	1	1	400.0	400.0	1	1	1	250.52052	331.7628	0	0.241	0.0	0.024	0.0	111.0
0.0	0.0	1	1	400.0	400.0	1	1	1	250.52052	331.7628	0	0.241	-0.001	-0.031	0.0	111.0
0.0	0.0	1	1	400.0	400.0	1	1	1	250.52052	331.7628	0	0.241	-0.001	-0.029	0.0	111.0
0.0	0.0	1	1	400.0	400.0	1	1	1	250.52052	331.7628	0	0.241	0.0	-0.007	0.0	111.0
0.0	0.0	1	1	400.0	400.0	1	1	1	250.52052	331.7628	0	0.241	-0.001	-0.033	0.0	111.0
0.0	0.0	1	1	400.0	400.0	1	1	1	250.52052	331.7628	0	0.241	0.0	0.026	0.0	111.0
0.0	0.0	1	1	400.0	400.0	1	1	1	250.52052	331.7628	0	0.241	0.0	0.006	0.0	111.0
0.0	0.0	1	1	400.0	400.0	1	1	1	250.52052	331.7628	0	0.241	0.0	0.0	0.0	111.0
0.0	0.0	1	1	400.0	400.0	1	1	1	250.52052	331.7628	0	0.241	0.0	-0.01	0.0	111.0
0.0	0.0	1	1	400.0	400.0	1	1	1	250.52052	331.7628	0	0.241	0.0	0.052	0.0	111.0
0.0	0.0	1	1	400.0	400.0	1	1	1	250.52052	331.7628	0	0.241	0.0	0.004	0.0	111.0
0.0	0.0	1	1	400.0	400.0	1	1	1	250.52052	331.7628	0	0.241	0.0	-0.007	0.0	111.0
0.0	0.0	1	1	400.0	400.0	1	1	1	250.52052	331.7628	0	0.241	-0.001	-0.042	0.0	111.0
0.0	0.0	1	1	400.0	400.0	1	1	1	250.52052	331.7628	0	0.241	0.0	0.084	0.0	111.0
0.0	0.0	1	1	400.0	400.0	1	1	1	250.52052	331.7628	0	0.241	0.0	0.006	0.0	111.0
0.0	0.0	1	1	400.0	400.0	1	1	1	250.52052	331.7628	0	0.241	0.0	0.051	0.0	111.0
0.0	0.0	1	1	400.0	400.0	1	1	1	250.52052	331.7628	0	0.241	-0.001	-0.021	0.0	111.0
0.0	0.0	1	1	400.0	400.0	1	1	1	250.52052	331.7628	0	0.241	-0.001	-0.017	0.0	111.0
0.0	0.0	1	1	400.0	400.0	1	1	1	250.52052	331.7628	0	0.241	0.0	0.012	0.0	111.0
0.0	0.0	1	1	400.0	400.0	1	1	1	250.52052	331.7628	0	0.241	-0.001	-0.019	0.0	111.0
0.0	0.0	1	1	400.0	400.0	1	1	1	250.52052	331.7628	0	0.241	0.0	-0.006	0.0	111.0
0.0	0.0	1	1	400.0	400.0	1	1	1	250.52052	331.7628	0	0.241	0.0	0.018	0.0	111.0
0.0	0.0	1	1	400.0	400.0	1	1	1	250.52052	331.7628	0	0.241	0.0	-0.003	0.0	111.0
0.0	0.0	1	1	400.0	400.0	1	1	1	250.52052	331.7628	0	0.241	0.0	0.018	0.0	111.0
0.0	0.0	1	1	400.0	400.0	1	1	1	250.52052	331.7628	0	0.241	0.0	0.003	0.0	111.0
0.0	0.0	1	1	400.0	400.0	1	1	1	250.52052	331.7628	0	0.241	0.0	0.045	0.0	111.0
0.0	0.0	1	1	400.0	400.0	1	1	1	250.52052	331.7628	0	0.241	-0.001	-0.016	0.0	111.0
0.0	0.0	1	1	400.0	400.0	1	1	1	250.52052	331.7628	0	0.241	0.0	-0.003	0.0	111.0
0.0	0.0	1	1	400.0	400.0	1	1	1	250.52052	331.7628	0	0.241	0.0	0.137	0.0	111.0
0.0	0.0	1	1	400.0	400.0	1	1	1	250.52052	331.7628	0	0.241	-0.001	-0.021	0.0	111.0
0.0	0.0	1	1	400.0	400.0	1	1	1	250.52052	331.7628	0	0.241	-0.001	-0.014	0.0	111.0
0.0	0.0	1	1	400.0	400.0	1	1	1	250.52052	331.7628	0	0.241	0.0	-0.003	0.0	111.0
0.0	0.0	1	1	400.0	400.0	1	1	1	250.52052	331.7628	0	0.241	0.0	-0.006	0.0	111.0
0.0	0.0	1	1	400.0	400.0	1	1	1	250.52052	331.7628	0	0.241	-0.001	-0.066	0.0	111.0
0.0	0.0	1	1	400.0	400.0	1	1	1	250.52052	331.7628	0	0.241	0.0	-0.011	0.0	111.0
0.0	0.0	1	1	400.0	400.0	1	1	1	250.52052	331.7628	0	0.241	0.0	-0.011	0.0	111.0
0.0	0.0	1	1	400.0	400.0	1	1	1	250.52052	331.7628	0	0.241	0.0	0.001	0.0	111.0
0.0	0.0	1	1	400.0	400.0	1	1	1	250.52052	331.7628	0	0.241	-0.001	-0.028	0.0	111.0
0.0	0.0	1	1	400.0	400.0	1	1	1	250.52052	331.7628	0	0.241	0.0	-0.011	0.0	111.0
0.0	0.0	1	1	400.0	400.0	1	1	1	250.52052	331.7628	0	0.241	0.0	0.002	0.0	111.0
0.0	0.0	1	1	400.0	400.0	1	1	1	250.52052	331.7628	0	0.241	0.0	0.009	0.0	111.0
0.0	0.0	1	1	400.0	400.0	1	1	1	250.52052	331.7628	0	0.241	0.0	0.005	0.0	111.0
0.0	0.0	1	1	400.0	400.0	1	1	1	250.52052	331.7628	0	0.241	0.0	0.1	0.0	111.0
0.0	0.0	1	1	400.0	400.0	1	1	1	250.52052	331.7628	0	0.241	-0.001	-0.022	0.0	111.0
0.0	0.0	1	1	400.0	400.0	1	1	1	250.52052	331.7628	0	0.241	0.0	-0.011	0.0	111.0
0.0	0.0	1	1	400.0	400.0	1	1	1	250.52052	331.7628	0	0.241	-0.001	-0.024	0.0	111.0
0.0	0.0	1	1	400.0	400.0	1	1	1	250.52052	331.7628	0	0.241	0.0	0.059	0.0	111.0
0.0	0.0	1	1	400.0	400.0	1	1	1	250.52052	331.7628	0	0.241	0.0	0.027	0.0	111.0
0.0	0.0	1	1	400.0	400.0	1	1	1	250.52052	331.7628	0	0.241	0.0	0.018	0.0	111.0
0.0	0.0	1	1	400.0	400.0	1	1	1	250.52052	331.7628	0	0.241	0.0	0.037	0.0	111.0
0.0	0.0	1	1	400.0	400.0	1	1	1	250.52052	331.7628	0	0.241	-0.001	-0.049	0.0	111.0
0.0	0.0	1	1	400.0	400.0	1	1	1	250.52052	331.7628	0	0.241	-0.001	-0.019	0.0	111.0
0.0	0.0	1	1	400.0	400.0	1	1	1	250.52052	331.7628	0	0.241	0.0	0.008	0.0	111.0
0.0	0.0	1	1	400.0	400.0	1	1	1	250.52052	331.7628	0	0.241	0.0	0.006	0.0	111.0
0.0	0.0	1	1	400.0	400.0	1	1	1	250.52052	331.7628	0	0.241	-0.001	-0.028	0.0	111.0
0.0	0.0	1	1	400.0	400.0	1	1	1	250.52052	331.7628	0	0.241	0.0	0.008	0.0	111.0
0.0	0.0	1	1	400.0	400.0	1	1	1	250.52052	331.7628	0	0.241	0.0	0.002	0.0	111.0
0.0	0.0	1	1	400.0	400.0	1	1	1	250.52052	331.7628	0	0.241	0.0	0.005	0.0	111.0
0.0	0.0	1	1	400.0	400.0	1	1	1	250.52052	331.7628	0	0.241	0.0	0.034	0.0	111.0
0.0	0.0	1	1	400.0	400.0	1	1	1	250.52052	331.7628	0	0.241	0.0	-0.006	0.0	111.0
0.0	0.0	1	1	400.0	400.0	1	1	1	250.52052	331.7628	0	0.241	-0.001	-0.133	0.0	111.0
0.0	0.0	1	1	400.0	400.0	1	1	1	250.52052	331.7628	0	0.241	0.0	0.014	0.0	111.0
0.0	0.0	1	1	400.0	400.0	1	1	1	250.52052	331.7628	0	0.241	0.0	-0.009	0.0	111.0
0.0	0.0	1	1	400.0	400.0	1	1	1	250.52052	331.7628	0	0.241	-0.001	-0.032	0.0	111.0
0.0	0.0	1	1	400.0	400.0	1	1	1	250.52052	331.7628	0	0.241	-0.001	-0.056	0.0	111.0
0.0	0.0	1	1	400.0	400.0	1	1	1	250.52052	331.7628	0	0.241	-0.001	-0.014	0.0	111.0
0.0	0.0	1	1	400.0	400.0	1	1	1	250.52052	331.7628	0	0.241	0.0	0.005	0.0	111.0
0.0	0.0	1	1	400.0	400.0	1	1	1	250.52052	331.7628	0	0.241	-0.001	-0.038	0.0	111.0
0.0	0.0	1	1	400.0	400.0	1	1	1	250.52052	331.7628	0	0.241	0.0	0.014	0.0	111.0
0.0	0.0	1	1	400.0	400.0	1	1	1	250.52052	331.7628	0	0.241	0.0	0.005	0.0	111.0
0.0	0.0	1	1	400.0	400.0	1	1	1	250.52052	331.7628	0	0.241	0.0	-0.006	0.0	111.0
0.0	0.0	1	1	400.0	400.0	1	1	1	250.52052	331.7628	0	0.241	0.0	0.024	0.0	111.0
0.0	0.0	1	1	400.0	400.0	1	1	1	250.52052	331.7628	0	0.241	0.0	-0.004	0.0	111.0
0.0	0.0	1	1	400.0	400.0	1	1	1	250.52052	331.7628	0	0.241	0.0	-0.001	0.0	111.0
0.0	0.0	1	1	400.0	400.0	1	1	1	250.52052	331.7628	0	0.241	0.0	0.024	0.0	111.0
0.0	0.0	1	1	400.0	400.0	1	1	1	250.52052	331.7628	0	0.241	0.0	-0.011	0.0	111.0
0.0	0.0	1	1	400.0	400.0	1	1	1	250.52052	331.7628	0	0.241	0.0	-0.006	0.0	111.0
0.0	0.0	1	1	400.0	400.0	1	1	1	250.52052	331.7628	0	0.241	0.0	0.017	0.0	111.0
0.0	0.0	1	1	400.0	400.0	1	1	1	250.52052	331.7628	0	0.241	-0.001	-0.019	0.0	111.0
0.0	0.0	1	1	400.0	400.0	1	1	1	250.52052	331.7628	0	0.241	0.0	0.037	0.0	111.0
0.0	0.0	1	1	400.0	400.0	1	1	1	250.52052	331.7628	0	0.241	-0.001	-0.017	0.0	111.0
0.0	0.0	1	1	400.0	400.0	1	1	1	250.52052	331.7628	0	0.241	0.0	0.0	0.0	111.0
0.0	0.0	1	1	400.0	400.0	1	1	1	250.52052	331.7628	0	0.241	-0.001	-0.093	0.0	111.0
0.0	0.0	1	1	400.0	400.0	1	1	1	250.52052	331.7628	0	0.241	-0.001	-0.226	0.0	111.0
0.0	0.0	1	1	400.0	400.0	1	1	1	250.52052	331.7628	0	0.241	0.0	-0.008	0.0	111.0
0.0	0.0	1	1	400.0	400.0	1	1	1	250.52052	331.7628	0	0.241	0.0	0.009	0.0	111.0
0.0	0.0	1	1	400.0	400.0	1	1	1	250.52052	331.7628	0	0.241	0.0	0.006	0.0	111.0
0.0	0.0	1	1	400.0	400.0	1	1	1	250.52052	331.7628	0	0.241	-0.001	-0.012	0.0	111.0
0.0	0.0	1	1	400.0	400.0	1	1	1	250.52052	331.7628	0	0.241	0.0	0.019	0.0	111.0
0.0	0.0	1	1	400.0	400.0	1	1	1	250.52052	331.7628	0	0.241	-0.001	-0.157	0.0	111.0
0.0	0.0	1	1	400.0	400.0	1	1	1	250.52052	331.7628	0	0.241	0.0	0.017	0.0	111.0
0.0	0.0	1	1	400.0	400.0	1	1	1	250.52052	331.7628	0	0.241	-0.001	-0.013	0.0	111.0
0.0	0.0	1	1	400.0	400.0	1	1	1	250.52052	331.7628	0	0.241	0.0	-0.001	0.0	111.0
0.0	0.0	1	1	400.0	400.0	1	1	1	250.52052	331.7628	0	0.241	0.0	0.002	0.0	111.0
0.0	0.0	1	1	400.0	400.0	1	1	1	250.52052	331.7628	0	0.241	-0.001	-0.055	0.0	111.0
0.0	0.0	1	1	400.0	400.0	1	1	1	250.52052	331.7628	0	0.241	-0.001	-0.016	0.0	111.0
0.0	0.0	1	1	400.0	400.0	1	1	1	250.52052	331.7628	0	0.241	0.0	-0.003	0.0	111.0
0.0	0.0	1	1	400.0	400.0	1	1	1	250.52052	331.7628	0	0.241	0.0	0.004	0.0	111.0
0.0	0.0	1	1	400.0	400.0	1	1	1	250.52052	331.7628	0	0.241	0.0	0.018	0.0	111.0
0.0	0.0	1	1	400.0	400.0	1	1	1	250.52052	331.7628	0	0.241	-0.001	-0.014	0.0	111.0
0.0	0.0	1	1	400.0	400.0	1	1	1	250.52052	331.7628	0	0.241	-0.001	-0.043	0.0	111.0
0.0	0.0	1	1	400.0	400.0	1	1	1	250.52052	331.7628	0	0.241	0.0	0.008	0.0	111.0
0.0	0.0	1	1	400.0	400.0	1	1	1	250.52052	331.7628	0	0.241	-0.001	-0.014	0.0	111.0
0.0	0.0	1	1	400.0	400.0	1	1	1	250.52052	331.7628	0	0.241	0.0	0.062	0.0	111.0
0.0	0.0	1	1	400.0	400.0	1	1	1	250.52052	331.7628	0	0.241	-0.001	-0.026	0.0	111.0
0.0	0.0	1	1	400.0	400.0	1	1	1	250.52052	331.7628	0	0.241	0.0	-0.001	0.0	111.0
0.0	0.0	1	1	400.0	400.0	1	1	1	250.52052	331.7628	0	0.241	0.0	0.077	0.0	111.0
0.0	0.0	1	1	400.0	400.0	1	1	1	250.52052	331.7628	0	0.241	0.0	0.131	0.0	111.0
0.0	0.0	1	1	400.0	400.0	1	1	1	250.52052	331.7628	0	0.241	0.0	0.014	0.0	111.0
0.0	0.0	1	1	400.0	400.0	1	1	1	250.52052	331.7628	0	0.241	-0.001	-0.19	0.0	111.0
0.0	0.0	1	1	400.0	400.0	1	1	1	250.52052	331.7628	0	0.241	-0.001	-0.016	0.0	111.0
0.0	0.0	1	1	400.0	400.0	1	1	1	250.52052	331.7628	0	0.241	0.0	0.017	0.0	111.0
0.0	0.0	1	1	400.0	400.0	1	1	1	250.52052	331.7628	0	0.241	0.0	-0.003	0.0	111.0
0.0	0.0	1	1	400.0	400.0	1	1	1	250.52052	331.7628	0	0.241	0.0	0.046	0.0	111.0
0.0	0.0	1	1	400.0	400.0	1	1	1	250.52052	331.7628	0	0.241	-0.001	-0.016	0.0	111.0
0.0	0.0	1	1	400.0	400.0	1	1	1	250.52052	331.7628	0	0.241	0.0	0.006	0.0	111.0
0.0	0.0	1	1	400.0	400.0	1	1	1	250.52052	331.7628	0	0.241	0.0	0.022	0.0	111.0
0.0	0.0	1	1	400.0	400.0	1	1	1	250.52052	331.7628	0	0.241	-0.001	-0.013	0.0	111.0
0.0	0.0	1	1	400.0	400.0	1	1	1	250.52052	331.7628	0	0.241	-0.001	-0.022	0.0	111.0
0.0	0.0	1	1	400.0	400.0	1	1	1	250.52052	331.7628	0	0.241	0.0	0.022	0.0	111.0
0.0	0.0	1	1	400.0	400.0	1	1	1	250.52052	331.7628	0	0.241	-0.001	-0.024	0.0	111.0
0.0	0.0	1	1	400.0	400.0	1	1	1	250.52052	331.7628	0	0.241	0.0	0.018	0.0	111.0
0.0	0.0	1	1	400.0	400.0	1	1	1	250.52052	331.7628	0	0.241	0.0	0.007	0.0	111.0
5555.5557	400.0	1	2	300.99503	400.0	1	1	2	250.52052	331.7628	1	0.241	0.0	0.043	0.0	111.0
5555.5557	400.0	1	2	300.99503	400.0	0	1	2	250.52052	331.7628	1	0.241	0.0	0.02	0.0	111.0
5555.5557	400.0	1	2	300.99503	400.0	0	1	2	250.52052	331.7628	1	0.241	0.0	0.017	0.0	111.0
5555.5557	400.0	1	2	300.99503	400.0	0	1	2	250.52052	331.7628	1	0.241	0.0	0.005	0.0	111.0
5555.5557	400.0	1	2	300.99503	400.0	0	1	2	250.52052	331.7628	1	0.241	0.004	0.726	0.757	111.0
5555.5557	400.0	1	2	300.99503	400.0	0	1	2	250.52052	331.7628	1	0.241	0.01	0.777	1.097	111.0
5555.5557	400.0	1	2	300.99503	400.0	0	1	2	250.52052	331.7628	1	0.241	0.019	1.201	1.097	111.0
5555.5557	400.0	1	2	300.99503	400.0	0	1	2	250.52052	331.7628	1	0.241	0.031	1.694	1.706	111.0
5555.5557	400.0	1	2	300.99503	400.0	0	1	2	250.52052	331.7628	1	0.242	0.041	1.687	1.706	111.0
5555.5557	400.0	1	2	300.99503	400.0	0	1	2	250.52052	331.7628	1	0.242	0.055	2.216	2.232	111.0
5555.5557	400.0	1	2	300.99503	400.0	0	1	2	250.52052	331.7628	1	0.242	0.07	2.519	2.467	111.0
5555.5557	400.0	1	2	300.99503	400.0	0	1	2	250.52052	331.7628	1	0.242	0.084	2.437	2.467	111.0
5555.5557	400.0	1	2	300.99503	400.0	0	1	2	250.52052	331.7628	1	0.242	0.099	2.93	2.889	111.0
5555.5557	400.0	1	2	300.99503	400.0	0	1	2	250.52052	331.7628	1	0.242	0.113	2.999	3.079	111.0
5555.5557	400.0	1	2	300.99503	400.0	0	1	2	250.52052	331.7628	1	0.242	0.126	3.084	3.079	111.0
5555.5557	400.0	1	2	300.99503	400.0	0	1	2	250.52052	331.7628	1	0.242	0.142	3.446	3.417	111.0
5555.5557	400.0	1	2	300.99503	400.0	0	1	2	250.52052	331.7628	1	0.243	0.155	3.387	3.417	111.0
5555.5557	400.0	1	2	300.99503	400.0	0	1	2	250.52052	331.7628	1	0.243	0.169	3.706	3.569	111.0
5555.5557	400.0	1	2	300.99503	400.0	0	1	2	250.52052	331.7628	1	0.243	0.184	3.836	3.84	111.0
5555.5557	400.0	1	2	300.99503	400.0	0	1	2	250.52052	331.7628	1	0.243	0.197	3.921	3.84	111.0
5555.5557	400.0	1	2	300.99503	400.0	0	1	2	250.52052	331.7628	1	0.243	0.21	3.965	3.963	111.0
5555.5557	400.0	1	2	300.99503	400.0	0	1	2	250.52052	331.7628	1	0.243	0.222	3.95	3.963	111.0
5555.5557	400.0	1	2	300.99503	400.0	0	1	2	250.52052	331.7628	1	0.243	0.234	4.168	4.181	111.0
5555.5557	400.0	1	2	300.99503	400.0	0	1	2	250.52052	331.7628	1	0.243	0.247	4.367	4.369	111.0
5555.5557	400.0	1	2	300.99503	400.0	0	1	2	250.52052	331.7628	1	0.243	0.259	4.388	4.369	111.0
5555.5557	400.0	1	2	300.99503	400.0	0	1	2	250.52052	331.7628	1	0.243	0.271	4.42	4.453	111.0
5555.5557	400.0	1	2	300.99503	400.0	0	1	2	250.52052	331.7628	1	0.243	0.283	4.751	4.604	111.0
5555.5557	400.0	1	2	300.99503	400.0	0	1	2	250.52052	331.7628	1	0.243	0.292	4.585	4.604	111.0
5555.5557	400.0	1	2	300.99503	400.0	0	1	2	250.52052	331.7628	1	0.243	0.302	4.645	4.673	111.0
5555.5557	400.0	1	2	300.99503	400.0	0	1	2	250.52052	331.7628	1	0.243	0.31	4.718	4.794	111.0
5555.5557	400.0	1	2	300.99503	400.0	0	1	2	250.52052	331.7628	1	0.243	0.318	4.785	4.794	111.0
5555.5557	400.0	1	2	300.99503	400.0	0	1	2	250.52052	331.7628	1	0.243	0.327	4.931	4.898	111.0
5555.5557	400.0	1	2	300.99503	400.0	0	1	2	250.52052	331.7628	1	0.243	0.335	4.864	4.898	111.0
5555.5557	400.0	1	2	300.99503	400.0	0	1	2	250.52052	331.7628	1	0.243	0.343	4.971	4.945	111.0
5555.5557	400.0	1	2	300.99503	400.0	0	1	2	250.52052	331.7628	1	0.243	0.349	5.064	5.03	111.0
5555.5557	400.0	1	2	300.99503	400.0	0	1	2	250.52052	331.7628	1	0.243	0.355	5.07	5.03	111.0
5555.5557	400.0	1	2	300.99503	400.0	0	1	2	250.52052	331.7628	1	0.243	0.363	5.084	5.068	111.0
5555.5557	400.0	1	2	300.99503	400.0	0	1	2	250.52052	331.7628	1	0.243	0.369	5.17	5.134	111.0
5555.5557	400.0	1	2	300.99503	400.0	0	1	2	250.52052	331.7628	1	0.244	0.376	5.137	5.134	111.0
5555.5557	400.0	1	2	300.99503	400.0	0	1	2	250.52052	331.7628	1	0.244	0.382	5.19	5.165	111.0
5555.5557	400.0	1	2	300.99503	400.0	0	1	2	250.52052	331.7628	1	0.244	0.385	5.017	5.165	111.0
5555.5557	400.0	1	2	300.99503	400.0	0	1	2	250.52052	331.7628	1	0.244	0.389	5.171	5.218	111.0
5555.5557	400.0	1	2	300.99503	400.0	0	1	2	250.52052	331.7628	1	0.244	0.393	5.231	5.244	111.0
5555.5557	400.0	1	2	300.99503	400.0	0	1	2	250.52052	331.7628	1	0.244	0.398	5.357	5.244	111.0
5555.5557	400.0	1	2	300.99503	400.0	0	1	2	250.52052	331.7628	1	0.244	0.402	5.272	5.287	111.0
5555.5557	400.0	1	2	300.99503	400.0	0	1	2	250.52052	331.7628	1	0.244	0.404	5.272	5.287	111.0
5555.5557	400.0	1	2	300.99503	400.0	0	1	2	250.52052	331.7628	1	0.244	0.407	5.299	5.325	111.0
5555.5557	400.0	1	2	300.99503	400.0	0	1	2	250.52052	331.7628	1	0.244	0.41	5.326	5.34	111.0
5555.5557	400.0	1	2	300.99503	400.0	0	1	2	250.52052	331.7628	1	0.244	0.412	5.132	5.34	111.0
5555.5557	400.0	1	2	300.99503	400.0	0	1	2	250.52052	331.7628	1	0.244	0.416	5.275	5.371	111.0
5555.5557	400.0	1	2	300.99503	400.0	0	1	2	250.52052	331.7628	1	0.244	0.42	5.452	5.385	111.0
5555.5557	400.0	1	2	300.99503	400.0	0	1	2	250.52052	331.7628	1	0.244	0.423	5.407	5.385	111.0
5555.5557	400.0	1	2	300.99503	400.0	0	1	2	250.52052	331.7628	1	0.244	0.425	5.406	5.409	111.0
5555.5557	400.0	1	2	300.99503	400.0	0	1	2	250.52052	331.7628	1	0.244	0.427	5.367	5.419	111.0
5555.5557	400.0	1	2	300.99503	400.0	0	1	2	250.52052	331.7628	1	0.244	0.429	5.437	5.419	111.0
5555.5557	400.0	1	2	300.99503	400.0	0	1	2	250.52052	331.7628	1	0.244	0.431	5.48	5.438	111.0
5555.5557	400.0	1	2	300.99503	400.0	0	1	2	250.52052	331.7628	1	0.244	0.433	5.44	5.438	111.0
5555.5557	400.0	1	2	300.99503	400.0	0	1	2	250.52052	331.7628	1	0.244	0.435	5.446	5.448	111.0
5555.5557	400.0	1	2	300.99503	400.0	0	1	2	250.52052	331.7628	1	0.244	0.437	5.453	5.464	111.0
5555.5557	400.0	1	2	300.99503	400.0	0	1	2	250.52052	331.7628	1	0.244	0.439	5.506	5.464	111.0
5555.5557	400.0	1	2	300.99503	400.0	0	1	2	250.52052	331.7628	1	0.244	0.441	5.515	5.47	111.0
5555.5557	400.0	1	2	300.99503	400.0	0	1	2	250.52052	331.7628	1	0.244	0.441	5.521	5.47	111.0
5555.5557	400.0	1	2	300.99503	400.0	0	1	2	250.52052	331.7628	1	0.244	0.441	5.506	5.483	111.0
5555.5557	400.0	1	2	300.99503	400.0	0	1	2	250.52052	331.7628	1	0.244	0.441	5.5	5.493	111.0
5555.5557	400.0	1	2	300.99503	400.0	0	1	2	250.52052	331.7628	1	0.244	0.441	5.497	5.493	111.0
5555.5557	400.0	1	2	300.99503	400.0	0	1	2	250.52052	331.7628	1	0.244	0.441	5.513	5.498	111.0
5555.5557	400.0	1	2	300.99503	400.0	0	1	2	250.52052	331.7628	1	0.244	0.441	5.532	5.508	111.0
5555.5557	400.0	1	2	300.99503	400.0	0	1	2	250.52052	331.7628	1	0.244	0.441	5.528	5.508	111.0
5555.5557	400.0	1	2	300.99503	400.0	0	1	2	250.52052	331.7628	1	0.244	0.442	5.455	5.51	111.0
5555.5557	400.0	1	2	300.99503	400.0	0	1	2	250.52052	331.7628	1	0.244	0.442	5.522	5.51	111.0
5555.5557	400.0	1	2	300.99503	400.0	1	1	2	250.52052	331.7628	1	0.244	0.444	5.657	5.517	111.0
5555.5557	400.0	1	2	300.99503	400.0	1	1	2	250.52052	331.7628	1	0.244	0.444	5.528	5.521	111.0
5555.5557	400.0	1	2	300.99503	400.0	1	1	2	250.52052	331.7628	1	0.244	0.445	5.562	5.521	111.0
5555.5557	400.0	1	2	300.99503	400.0	1	1	2	250.52052	331.7628	1	0.244	0.447	5.574	5.527	111.0
5555.5557	400.0	1	2	300.99503	400.0	1	1	2	250.52052	331.7628	1	0.244	0.448	5.624	5.529	111.0
5555.5557	400.0	1	2	300.99503	400.0	1	1	2	250.52052	331.7628	1	0.244	0.449	5.542	5.529	111.0
5555.5557	400.0	1	2	300.99503	400.0	1	1	2	250.52052	331.7628	1	0.244	0.449	5.503	5.533	111.0
5555.5557	400.0	1	2	300.99503	400.0	1	1	2	250.52052	331.7628	1	0.244	0.449	5.516	5.535	111.0
5555.5557	400.0	1	2	300.99503	400.0	1	1	2	250.52052	331.7628	1	0.244	0.449	5.544	5.535	111.0
5555.5557	400.0	1	2	300.99503	400.0	1	1	2	250.52052	331.7628	1	0.244	0.449	5.542	5.54	111.0
5555.5557	400.0	1	2	300.99503	400.0	1	1	2	250.52052	331.7628	1	0.244	0.45	5.596	5.54	111.0
5555.5557	400.0	1	2	300.99503	400.0	1	1	2	250.52052	331.7628	1	0.244	0.451	5.597	5.543	111.0
5555.5557	400.0	1	2	300.99503	400.0	1	1	2	250.52052	331.7628	1	0.244	0.452	5.531	5.544	111.0
5555.5557	400.0	1	2	300.99503	400.0	1	1	2	250.52052	331.7628	1	0.244	0.453	5.51	5.544	111.0
5555.5557	400.0	1	2	300.99503	400.0	1	1	2	250.52052	331.7628	1	0.244	0.453	5.538	5.547	111.0
5555.5557	400.0	1	2	300.99503	400.0	1	1	2	250.52052	331.7628	1	0.244	0.454	5.563	5.548	111.0
5555.5557	400.0	1	2	300.99503	400.0	1	1	2	250.52052	331.7628	1	0.244	0.455	5.517	5.548	111.0
5555.5557	400.0	1	2	300.99503	400.0	1	1	2	250.52052	331.7628	1	0.244	0.456	5.575	5.549	111.0
5555.5557	400.0	1	2	300.99503	400.0	1	1	2	250.52052	331.7628	1	0.244	0.456	5.512	5.549	111.0
5555.5557	400.0	1	2	300.99503	400.0	1	1	2	250.52052	331.7628	1	0.244	0.458	5.571	5.55	111.0
5555.5557	400.0	1	2	300.99503	400.0	1	1	2	250.52052	331.7628	1	0.244	0.46	5.582	5.551	111.0
5555.5557	400.0	1	2	300.99503	400.0	1	1	2	250.52052	331.7628	1	0.244	0.46	5.557	5.551	111.0
5555.5557	400.0	1	2	300.99503	400.0	1	1	2	250.52052	331.7628	1	0.244	0.461	5.566	5.553	111.0
5555.5557	400.0	1	2	300.99503	400.0	1	1	2	250.52052	331.7628	1	0.244	0.461	5.572	5.553	111.0
5555.5557	400.0	1	2	300.99503	400.0	1	1	2	250.52052	331.7628	1	0.244	0.461	5.609	5.553	111.0
5555.5557	400.0	1	2	300.99503	400.0	1	1	2	250.52052	331.7628	1	0.244	0.46	5.551	5.554	111.0
5555.5557	400.0	1	2	300.99503	400.0	1	1	2	250.52052	331.7628	1	0.244	0.46	5.552	5.554	111.0
5555.5557	400.0	1	2	300.99503	400.0	1	1	2	250.52052	331.7628	1	0.244	0.46	5.492	5.555	111.0
5555.5557	400.0	1	2	300.99503	400.0	1	1	2	250.52052	331.7628	1	0.244	0.461	5.558	5.556	111.0
5555.5557	400.0	1	2	300.99503	400.0	1	1	2	250.52052	331.7628	1	0.244	0.46	5.538	5.556	111.0
5555.5557	400.0	1	2	300.99503	400.0	1	1	2	250.52052	331.7628	1	0.244	0.46	5.544	5.556	111.0
5555.5557	400.0	1	2	300.99503	400.0	1	1	2	250.52052	331.7628	1	0.244	0.46	5.542	5.557	111.0
5555.5557	400.0	1	2	300.99503	400.0	1	1	2	250.52052	331.7628	1	0.244	0.461	5.589	5.557	111.0
5555.5557	400.0	1	2	300.99503	400.0	1	1	2	250.52052	331.7628	1	0.244	0.46	5.518	5.557	111.0
5555.5557	400.0	1	2	300.99503	400.0	1	1	2	250.52052	331.7628	1	0.244	0.461	5.565	5.557	111.0
5555.5557	400.0	1	2	300.99503	400.0	1	1	2	250.52052	331.7628	1	0.244	0.46	5.538	5.559	111.0
5555.5557	400.0	1	2	300.99503	400.0	1	1	2	250.52052	331.7628	1	0.244	0.461	5.566	5.559	111.0
5555.5557	400.0	1	2	300.99503	400.0	1	1	2	250.52052	331.7628	1	0.244	0.46	5.377	5.559	111.0
5555.5557	400.0	1	2	300.99503	400.0	1	1	2	250.52052	331.7628	1	0.244	0.46	5.542	5.559	111.0
5555.5557	400.0	1	2	300.99503	400.0	1	1	2	250.52052	331.7628	1	0.244	0.46	5.552	5.559	111.0
5555.5557	400.0	1	2	300.99503	400.0	1	1	2	250.52052	331.7628	1	0.244	0.46	5.538	5.56	111.0
5555.5557	400.0	1	2	300.99503	400.0	1	1	2	250.52052	331.7628	1	0.244	0.46	5.548	5.56	111.0
5555.5557	400.0	1	2	300.99503	400.0	1	1	2	250.52052	331.7628	1	0.244	0.461	5.565	5.56	111.0
5555.5557	400.0	1	2	300.99503	400.0	1	1	2	250.52052	331.7628	1	0.244	0.46	5.455	5.56	111.0
5555.5557	400.0	1	2	300.99503	400.0	1	1	2	250.52052	331.7628	1	0.244	0.461	5.594	5.561	111.0
5555.5557	400.0	1	2	300.99503	400.0	1	1	2	250.52052	331.7628	1	0.244	0.461	5.582	5.561	111.0
5555.5557	400.0	1	2	300.99503	400.0	1	1	2	250.52052	331.7628	1	0.244	0.46	5.546	5.561	111.0
5555.5557	400.0	1	2	300.99503	400.0	1	1	2	250.52052	331.7628	1	0.244	0.46	5.514	5.561	111.0
5555.5557	400.0	1	2	300.99503	400.0	1	1	2	250.52052	331.7628	1	0.244	0.46	5.532	5.561	111.0
5555.5557	400.0	1	2	300.99503	400.0	1	1	2	250.52052	331.7628	1	0.244	0.461	5.566	5.561	111.0
5555.5557	400.0	1	2	300.99503	400.0	1	1	2	250.52052	331.7628	1	0.244	0.46	5.512	5.561	111.0
5555.5557	400.0	1	2	300.99503	400.0	1	1	2	250.52052	331.7628	1	0.244	0.46	5.546	5.561	111.0
5555.5557	400.0	1	2	300.99503	400.0	1	1	2	250.52052	331.7628	1	0.244	0.46	5.538	5.561	111.0
5555.5557	400.0	1	2	300.99503	400.0	1	1	2	250.52052	331.7628	1	0.244	0.461	5.564	5.561	111.0
5555.5557	400.0	1	2	300.99503	400.0	1	1	2	250.52052	331.7628	1	0.244	0.461	5.578	5.561	111.0
5555.5557	400.0	1	2	300.99503	400.0	1	1	2	250.52052	331.7628	1	0.244	0.461	5.586	5.561	111.0
5555.5557	400.0	1	2	300.99503	400.0	1	1	2	250.52052	331.7628	1	0.244	0.461	5.571	5.562	111.0
5555.5557	400.0	1	2	300.99503	400.0	1	1	2	250.52052	331.7628	1	0.244	0.461	5.573	5.562	111.0
5555.5557	400.0	1	2	300.99503	400.0	1	1	2	250.52052	331.7628	1	0.244	0.461	5.598	5.562	111.0
5555.5557	400.0	1	2	300.99503	400.0	1	1	2	250.52052	331.7628	1	0.244	0.461	5.675	5.562	111.0
5555.5557	400.0	1	2	300.99503	400.0	1	1	2	250.52052	331.7628	1	0.244	0.46	5.54	5.562	111.0
5555.5557	400.0	1	2	300.99503	400.0	1	1	2	250.52052	331.7628	1	0.244	0.46	5.512	5.562	111.0
5555.5557	400.0	1	2	300.99503	400.0	1	1	2	250.52052	331.7628	1	0.244	0.46	5.542	5.562	111.0
5555.5557	400.0	1	2	300.99503	400.0	1	1	2	250.52052	331.7628	1	0.244	0.46	5.368	5.562	111.0
5555.5557	400.0	1	2	300.99503	400.0	1	1	2	250.52052	331.7628	1	0.244	0.46	5.495	5.562	111.0
5555.5557	400.0	1	2	300.99503	400.0	1	1	2	250.52052	331.7628	1	0.244	0.46	5.507	5.562	111.0
5555.5557	400.0	1	2	300.99503	400.0	1	1	2	250.52052	331.7628	1	0.244	0.46	5.539	5.562	111.0
5555.5557	400.0	1	2	300.99503	400.0	1	1	2	250.52052	331.7628	1	0.244	0.46	5.529	5.562	111.0
5555.5557	400.0	1	2	300.99503	400.0	1	1	2	250.52052	331.7628	1	0.244	0.461	5.594	5.562	111.0
5555.5557	400.0	1	2	300.99503	400.0	1	1	2	250.52052	331.7628	1	0.244	0.46	5.54	5.562	111.0
5555.5557	400.0	1	2	300.99503	400.0	1	1	2	250.52052	331.7628	1	0.244	0.46	5.541	5.562	111.0
5555.5557	400.0	1	2	300.99503	400.0	1	1	2	250.52052	331.7628	1	0.244	0.461	5.567	5.562	111.0
5555.5557	400.0	1	2	300.99503	400.0	1	1	2	250.52052	331.7628	1	0.244	0.461	5.579	5.562	111.0
5555.5557	400.0	1	2	300.99503	400.0	1	1	2	250.52052	331.7628	1	0.244	0.46	5.549	5.562	111.0
5555.5557	400.0	1	2	300.99503	400.0	1	1	2	250.52052	331.7628	1	0.244	0.46	5.55	5.562	111.0
5555.5557	400.0	1	2	300.99503	400.0	1	1	2	250.52052	331.7628	1	0.244	0.461	5.561	5.562	111.0
5555.5557	400.0	1	2	300.99503	400.0	1	1	2	250.52052	331.7628	1	0.244	0.461	5.592	5.562	111.0
5555.5557	400.0	1	2	300.99503	400.0	1	1	2	250.52052	331.7628	1	0.244	0.46	5.525	5.562	111.0
5555.5557	400.0	1	2	300.99503	400.0	1	1	2	250.52052	331.7628	1	0.244	0.46	5.521	5.562	111.0
5555.5557	400.0	1	2	300.99503	400.0	1	1	2	250.52052	331.7628	1	0.244	0.461	5.564	5.562	111.0
5555.5557	400.0	1	2	300.99503	400.0	1	1	2	250.52052	331.7628	1	0.244	0.46	5.547	5.562	111.0
5555.5557	400.0	1	2	300.99503	400.0	1	1	2	250.52052	331.7628	1	0.244	0.46	5.534	5.562	111.0
5555.5557	400.0	1	2	300.99503	400.0	1	1	2	250.52052	331.7628	1	0.244	0.46	5.548	5.562	111.0
5555.5557	400.0	1	2	300.99503	400.0	1	1	2	250.52052	331.7628	1	0.244	0.461	5.594	5.562	111.0
5555.5557	400.0	1	2	300.99503	400.0	1	1	2	250.52052	331.7628	1	0.244	0.46	5.552	5.562	111.0
5555.5557	400.0	1	2	300.99503	400.0	1	1	2	250.52052	331.7628	1	0.244	0.46	5.53	5.562	111.0
5555.5557	400.0	1	2	300.99503	400.0	1	1	2	250.52052	331.7628	1	0.244	0.461	5.601	5.562	111.0
5555.5557	400.0	1	2	300.99503	400.0	1	1	2	250.52052	331.7628	1	0.244	0.461	5.567	5.562	111.0
5555.5557	400.0	1	2	300.99503	400.0	1	1	2	250.52052	331.7628	1	0.244	0.461	5.595	5.562	111.0
5555.5557	400.0	1	2	300.99503	400.0	1	1	2	250.52052	331.7628	1	0.244	0.461	5.57	5.562	111.0
5555.5557	400.0	1	2	300.99503	400.0	1	1	2	250.52052	331.7628	1	0.244	0.46	5.555	5.562	111.0
5555.5557	400.0	1	2	300.99503	400.0	1	1	2	250.52052	331.7628	1	0.244	0.461	5.614	5.562	111.0
5555.5557	400.0	1	2	300.99503	400.0	1	1	2	250.52052	331.7628	1	0.244	0.46	5.548	5.562	111.0
5555.5557	400.0	1	2	300.99503	400.0	1	1	2	250.52052	331.7628	1	0.244	0.46	5.541	5.562	111.0
5555.5557	400.0	1	2	300.99503	400.0	1	1	2	250.52052	331.7628	1	0.244	0.46	5.515	5.562	111.0
5555.5557	400.0	1	2	300.99503	400.0	1	1	2	250.52052	331.7628	1	0.244	0.461	5.588	5.562	111.0
5555.5557	400.0	1	2	300.99503	400.0	1	1	2	250.52052	331.7628	1	0.244	0.461	5.567	5.562	111.0
5555.5557	400.0	1	2	300.99503	400.0	1	1	2	250.52052	331.7628	1	0.244	0.46	5.524	5.562	111.0
5555.5557	400.0	1	2	300.99503	400.0	1	1	2	250.52052	331.7628	1	0.244	0.461	5.581	5.562	111.0
5555.5557	400.0	1	2	300.99503	400.0	1	1	2	250.52052	331.7628	1	0.244	0.461	5.595	5.562	111.0
5555.5557	400.0	1	2	300.99503	400.0	1	1	2	250.52052	331.7628	1	0.244	0.461	5.567	5.562	111.0
5555.5557	400.0	1	2	300.99503	400.0	1	1	2	250.52052	331.7628	1	0.244	0.461	5.563	5.562	111.0
5555.5557	400.0	1	2	300.99503	400.0	1	1	2	250.52052	331.7628	1	0.244	0.46	5.553	5.562	111.0
5555.5557	400.0	1	2	300.99503	400.0	1	1	2	250.52052	331.7628	1	0.244	0.461	5.583	5.562	111.0
5555.5557	400.0	1	2	300.99503	400.0	1	1	2	250.52052	331.7628	1	0.244	0.461	5.577	5.562	111.0
5555.5557	400.0	1	2	300.99503	400.0	1	1	2	250.52052	331.7628	1	0.244	0.461	5.559	5.562	111.0
5555.5557	400.0	1	2	300.99503	400.0	1	1	2	250.52052	331.7628	1	0.244	0.461	5.561	5.562	111.0
5555.5557	400.0	1	2	300.99503	400.0	1	1	2	250.52052	331.7628	1	0.244	0.461	5.57	5.562	111.0
5555.5557	400.0	1	2	300.99503	400.0	1	1	2	250.52052	331.7628	1	0.244	0.461	5.569	5.562	111.0
5555.5557	400.0	1	2	300.99503	400.0	1	1	2	250.52052	331.7628	1	0.244	0.461	5.557	5.562	111.0
5555.5557	400.0	1	2	300.99503	400.0	1	1	2	250.52052	331.7628	1	0.244	0.461	5.763	5.562	111.0
5555.5557	400.0	1	2	300.99503	400.0	1	1	2	250.52052	331.7628	1	0.244	0.46	5.504	5.562	111.0
5555.5557	400.0	1	2	300.99503	400.0	1	1	2	250.52052	331.7628	1	0.244	0.461	5.562	5.562	111.0
5555.5557	400.0	1	2	300.99503	400.0	1	1	2	250.52052	331.7628	1	0.244	0.461	5.623	5.562	111.0
5555.5557	400.0	1	2	300.99503	400.0	1	1	2	250.52052	331.7628	1	0.244	0.461	5.569	5.562	111.0
5555.5557	400.0	1	2	300.99503	400.0	1	1	2	250.52052	331.7628	1	0.244	0.46	5.557	5.562	111.0
5555.5557	400.0	1	2	300.99503	400.0	1	1	2	250.52052	331.7628	1	0.244	0.46	5.366	5.562	111.0
5555.5557	400.0	1	2	300.99503	400.0	1	1	2	250.52052	331.7628	1	0.244	0.461	5.575	5.562	111.0
5555.5557	400.0	1	2	300.99503	400.0	1	1	2	250.52052	331.7628	1	0.244	0.46	5.456	5.562	111.0
5555.5557	400.0	1	2	300.99503	400.0	1	1	2	250.52052	331.7628	1	0.244	0.46	5.529	5.562	111.0
5555.5557	400.0	1	2	300.99503	400.0	1	1	2	250.52052	331.7628	1	0.244	0.461	5.564	5.562	111.0
5555.5557	400.0	1	2	300.99503	400.0	1	1	2	250.52052	331.7628	1	0.244	0.461	5.576	5.562	111.0
5555.5557	400.0	1	2	300.99503	400.0	1	1	2	250.52052	331.7628	1	0.244	0.461	5.569	5.562	111.0
5555.5557	400.0	1	2	300.99503	400.0	1	1	2	250.52052	331.7628	1	0.244	0.461	5.564	5.562	111.0
5555.5557	400.0	1	2	300.99503	400.0	1	1	2	250.52052	331.7628	1	0.244	0.461	5.579	5.562	111.0
5555.5557	400.0	1	2	300.99503	400.0	1	1	2	250.52052	331.7628	1	0.244	0.46	5.527	5.562	111.0
5555.5557	400.0	1	2	300.99503	400.0	1	1	2	250.52052	331.7628	1	0.244	0.46	5.554	5.562	111.0
5555.5557	400.0	1	2	300.99503	400.0	1	1	2	250.52052	331.7628	1	0.244	0.46	5.556	5.562	111.0
5555.5557	400.0	1	2	300.99503	400.0	1	1	2	250.52052	331.7628	1	0.244	0.461	5.584	5.562	111.0
5555.5557	400.0	1	2	300.99503	400.0	1	1	2	250.52052	331.7628	1	0.244	0.461	5.598	5.562	111.0
5555.5557	400.0	1	2	300.99503	400.0	1	1	2	250.52052	331.7628	1	0.244	0.461	5.558	5.562	111.0
5555.5557	400.0	1	2	300.99503	400.0	1	1	2	250.52052	331.7628	1	0.244	0.461	5.565	5.562	111.0
5555.5557	400.0	1	2	300.99503	400.0	1	1	2	250.52052	331.7628	1	0.244	0.46	5.533	5.562	111.0
5555.5557	400.0	1	2	300.99503	400.0	1	1	2	250.52052	331.7628	1	0.244	0.46	5.551	5.562	111.0
5555.5557	400.0	1	2	300.99503	400.0	1	1	2	250.52052	331.7628	1	0.244	0.461	5.563	5.562	111.0
5555.5557	400.0	1	2	300.99503	400.0	1	1	2	250.52052	331.7628	1	0.244	0.461	5.579	5.562	111.0
0.0	0.0	1	2	300.99503	400.0	1	1	2	250.52052	331.7628	0	0.244	0.461	5.558	5.562	111.0
0.0	0.0	1	2	300.99503	400.0	1	1	2	250.52052	331.7628	0	0.244	0.461	5.585	5.562	111.0
0.0	0.0	1	2	300.99503	400.0	1	1	2	250.52052	331.7628	0	0.244	0.461	5.612	5.562	111.0
0.0	0.0	1	2	300.99503	400.0	1	1	2	250.52052	331.7628	0	0.244	0.458	5.17	5.169	111.0
0.0	0.0	1	2	300.99503	400.0	1	1	2	250.52052	331.7628	0	0.244	0.454	4.838	4.803	111.0
0.0	0.0	1	2	300.99503	400.0	1	1	2	250.52052	331.7628	0	0.244	0.449	4.794	4.803	111.0
0.0	0.0	1	2	300.99503	400.0	1	1	2	250.52052	331.7628	0	0.244	0.439	4.193	4.147	111.0
0.0	0.0	1	2	300.99503	400.0	1	1	2	250.52052	331.7628	0	0.244	0.431	4.117	4.147	111.0
0.0	0.0	1	2	300.99503	400.0	1	1	2	250.52052	331.7628	0	0.244	0.42	3.835	3.854	111.0
0.0	0.0	1	2	300.99503	400.0	1	1	2	250.52052	331.7628	0	0.244	0.406	3.314	3.328	111.0
0.0	0.0	1	2	300.99503	400.0	1	1	2	250.52052	331.7628	0	0.244	0.393	3.308	3.328	111.0
0.0	0.0	1	2	300.99503	400.0	1	1	2	250.52052	331.7628	0	0.244	0.379	3.14	3.093	111.0
0.0	0.0	1	2	300.99503	400.0	1	1	2	250.52052	331.7628	0	0.244	0.365	2.675	2.671	111.0
0.0	0.0	1	2	300.99503	400.0	1	1	2	250.52052	331.7628	0	0.244	0.351	2.66	2.671	111.0
0.0	0.0	1	2	300.99503	400.0	1	1	2	250.52052	331.7628	0	0.244	0.335	2.341	2.307	111.0
0.0	0.0	1	2	300.99503	400.0	1	1	2	250.52052	331.7628	0	0.244	0.321	2.267	2.307	111.0
0.0	0.0	1	2	300.99503	400.0	1	1	2	250.52052	331.7628	0	0.244	0.307	2.154	2.143	111.0
0.0	0.0	1	2	300.99503	400.0	1	1	2	250.52052	331.7628	0	0.244	0.292	1.861	1.85	111.0
0.0	0.0	1	2	300.99503	400.0	1	1	2	250.52052	331.7628	0	0.243	0.278	1.808	1.85	111.0
0.0	0.0	1	2	300.99503	400.0	1	1	2	250.52052	331.7628	0	0.243	0.265	1.834	1.72	111.0
0.0	0.0	1	2	300.99503	400.0	1	1	2	250.52052	331.7628	0	0.243	0.252	1.496	1.485	111.0
0.0	0.0	1	2	300.99503	400.0	1	1	2	250.52052	331.7628	0	0.243	0.24	1.502	1.485	111.0
0.0	0.0	1	2	300.99503	400.0	1	1	2	250.52052	331.7628	0	0.243	0.228	1.37	1.381	111.0
0.0	0.0	1	2	300.99503	400.0	1	1	2	250.52052	331.7628	0	0.243	0.217	1.482	1.381	111.0
0.0	0.0	1	2	300.99503	400.0	1	1	2	250.52052	331.7628	0	0.243	0.205	0.989	1.191	111.0
0.0	0.0	1	2	300.99503	400.0	1	1	2	250.52052	331.7628	0	0.243	0.194	1.05	1.107	111.0
0.0	0.0	1	2	300.99503	400.0	1	1	2	250.52052	331.7628	0	0.243	0.184	1.117	1.107	111.0
0.0	0.0	1	2	300.99503	400.0	1	1	2	250.52052	331.7628	0	0.243	0.175	1.024	0.956	111.0
0.0	0.0	1	2	300.99503	400.0	1	1	2	250.52052	331.7628	0	0.243	0.165	0.898	0.888	111.0
0.0	0.0	1	2	300.99503	400.0	1	1	2	250.52052	331.7628	0	0.243	0.156	0.885	0.888	111.0
0.0	0.0	1	2	300.99503	400.0	1	1	2	250.52052	331.7628	0	0.243	0.147	0.733	0.767	111.0
0.0	0.0	1	2	300.99503	400.0	1	1	2	250.52052	331.7628	0	0.243	0.139	0.758	0.767	111.0
0.0	0.0	1	2	300.99503	400.0	1	1	2	250.52052	331.7628	0	0.243	0.131	0.605	0.662	111.0
0.0	0.0	1	2	300.99503	400.0	1	1	2	250.52052	331.7628	0	0.243	0.123	0.625	0.615	111.0
0.0	0.0	1	2	300.99503	400.0	1	1	2	250.52052	331.7628	0	0.243	0.116	0.632	0.615	111.0
0.0	0.0	1	2	300.99503	400.0	1	1	2	250.52052	331.7628	0	0.243	0.109	0.545	0.531	111.0
0.0	0.0	1	2	300.99503	400.0	1	1	2	250.52052	331.7628	0	0.243	0.103	0.538	0.493	111.0
0.0	0.0	1	2	300.99503	400.0	1	1	2	250.52052	331.7628	0	0.243	0.096	0.453	0.493	111.0
0.0	0.0	1	2	300.99503	400.0	1	1	2	250.52052	331.7628	0	0.243	0.09	0.275	0.426	111.0
0.0	0.0	1	2	300.99503	400.0	1	1	2	250.52052	331.7628	0	0.243	0.084	0.395	0.426	111.0
0.0	0.0	1	2	300.99503	400.0	1	1	2	250.52052	331.7628	0	0.243	0.078	0.392	0.396	111.0
0.0	0.0	1	2	300.99503	400.0	1	1	2	250.52052	331.7628	0	0.243	0.074	0.359	0.341	111.0
0.0	0.0	1	2	300.99503	400.0	1	1	2	250.52052	331.7628	0	0.243	0.07	0.341	0.341	111.0
0.0	0.0	1	2	300.99503	400.0	1	1	2	250.52052	331.7628	0	0.243	0.066	0.334	0.317	111.0
0.0	0.0	1	2	300.99503	400.0	1	1	2	250.52052	331.7628	0	0.243	0.062	0.275	0.274	111.0
0.0	0.0	1	2	300.99503	400.0	1	1	2	250.52052	331.7628	0	0.243	0.059	0.286	0.274	111.0
0.0	0.0	1	2	300.99503	400.0	1	1	2	250.52052	331.7628	0	0.243	0.056	0.267	0.254	111.0
0.0	0.0	1	2	300.99503	400.0	1	1	2	250.52052	331.7628	0	0.243	0.053	0.227	0.219	111.0
0.0	0.0	1	2	300.99503	400.0	1	1	2	250.52052	331.7628	0	0.243	0.049	0.227	0.219	111.0
0.0	0.0	1	2	300.99503	400.0	1	1	2	250.52052	331.7628	0	0.243	0.046	0.233	0.189	111.0
0.0	0.0	1	2	300.99503	400.0	1	1	2	250.52052	331.7628	0	0.243	0.042	0.2	0.189	111.0
0.0	0.0	1	2	300.99503	400.0	1	1	2	250.52052	331.7628	0	0.243	0.039	0.173	0.176	111.0
0.0	0.0	1	2	300.99503	400.0	1	1	2	250.52052	331.7628	0	0.243	0.037	0.182	0.152	111.0
0.0	0.0	1	2	300.99503	400.0	1	1	2	250.52052	331.7628	0	0.243	0.035	0.141	0.152	111.0
0.0	0.0	1	2	300.99503	400.0	1	1	2	250.52052	331.7628	0	0.243	0.034	0.307	0.141	111.0
0.0	0.0	1	2	300.99503	400.0	1	1	2	250.52052	331.7628	0	0.243	0.032	0.16	0.141	111.0
0.0	0.0	1	2	300.99503	400.0	1	1	2	250.52052	331.7628	0	0.243	0.03	0.073	0.121	111.0
0.0	0.0	1	2	300.99503	400.0	1	1	2	250.52052	331.7628	0	0.243	0.028	0.128	0.113	111.0
0.0	0.0	1	2	300.99503	400.0	1	1	2	250.52052	331.7628	0	0.243	0.026	0.106	0.113	111.0
0.0	0.0	1	2	300.99503	400.0	1	1	2	250.52052	331.7628	0	0.243	0.024	0.093	0.097	111.0
0.0	0.0	1	2	300.99503	400.0	1	1	2	250.52052	331.7628	0	0.243	0.022	0.095	0.09	111.0
0.0	0.0	1	2	300.99503	400.0	1	1	2	250.52052	331.7628	0	0.243	0.02	0.155	0.09	111.0
0.0	0.0	1	2	300.99503	400.0	1	1	2	250.52052	331.7628	0	0.243	0.02	0.127	0.078	111.0
0.0	0.0	1	2	300.99503	400.0	1	1	2	250.52052	331.7628	0	0.243	0.02	0.061	0.078	111.0
0.0	0.0	1	2	300.99503	400.0	1	1	2	250.52052	331.7628	0	0.243	0.02	0.041	0.067	111.0
0.0	0.0	1	2	300.99503	400.0	1	1	2	250.52052	331.7628	0	0.243	0.02	0.052	0.062	111.0
0.0	0.0	1	2	300.99503	400.0	1	1	2	250.52052	331.7628	0	0.243	0.02	0.068	0.062	111.0
0.0	0.0	1	2	300.99503	400.0	1	1	2	250.52052	331.7628	0	0.243	0.02	0.04	0.053	111.0
0.0	0.0	1	2	300.99503	400.0	1	1	2	250.52052	331.7628	0	0.243	0.019	0.033	0.049	111.0
0.0	0.0	1	2	300.99503	400.0	1	1	2	250.52052	331.7628	0	0.243	0.019	0.054	0.049	111.0
0.0	0.0	1	2	300.99503	400.0	1	1	2	250.52052	331.7628	0	0.243	0.019	0.073	0.043	111.0
0.0	0.0	1	2	300.99503	400.0	1	1	2	250.52052	331.7628	0	0.243	0.019	0.116	0.037	111.0
0.0	0.0	1	2	300.99503	400.0	1	1	2	250.52052	331.7628	0	0.243	0.019	0.036	0.037	111.0
0.0	0.0	1	2	300.99503	400.0	1	1	2	250.52052	331.7628	0	0.243	0.019	0.026	0.034	111.0
0.0	0.0	1	2	300.99503	400.0	1	1	2	250.52052	331.7628	0	0.243	0.019	0.034	0.034	111.0
0.0	0.0	1	2	300.99503	400.0	1	1	2	250.52052	331.7628	0	0.243	0.018	0.059	0.031	111.0
0.0	0.0	1	2	300.99503	400.0	1	1	2	250.52052	331.7628	0	0.243	0.018	0.007	0.027	111.0
0.0	0.0	1	2	300.99503	400.0	1	1	2	250.52052	331.7628	0	0.243	0.017	0.047	0.027	111.0
0.0	0.0	1	2	300.99503	400.0	1	1	2	250.52052	331.7628	0	0.243	0.017	0.041	0.023	111.0
0.0	0.0	1	2	300.99503	400.0	1	1	2	250.52052	331.7628	0	0.243	0.017	0.009	0.023	111.0
0.0	0.0	1	2	300.99503	400.0	1	1	2	250.52052	331.7628	0	0.243	0.017	0.193	0.021	111.0
0.0	0.0	1	2	300.99503	400.0	1	1	2	250.52052	331.7628	0	0.243	0.017	0.008	0.018	111.0
0.0	0.0	1	2	300.99503	400.0	1	1	2	250.52052	331.7628	0	0.243	0.017	0.021	0.018	111.0
0.0	0.0	1	2	300.99503	400.0	1	1	2	250.52052	331.7628	0	0.243	0.017	0.04	0.017	111.0
0.0	0.0	1	2	300.99503	400.0	1	1	2	250.52052	331.7628	0	0.243	0.017	0.064	0.014	111.0
0.0	0.0	1	2	300.99503	400.0	1	1	2	250.52052	331.7628	0	0.243	0.017	0.034	0.014	111.0
0.0	0.0	1	2	300.99503	400.0	1	1	2	250.52052	331.7628	0	0.243	0.017	0.027	0.012	111.0
0.0	0.0	1	2	300.99503	400.0	1	1	2	250.52052	331.7628	0	0.243	0.016	0.021	0.012	111.0
0.0	0.0	1	2	300.99503	400.0	1	1	2	250.52052	331.7628	0	0.243	0.016	0.013	0.011	111.0
0.0	0.0	1	2	300.99503	400.0	1	1	2	250.52052	331.7628	0	0.243	0.016	0.0	0.009	111.0
0.0	0.0	1	2	300.99503	400.0	1	1	2	250.52052	331.7628	0	0.243	0.016	0.052	0.009	111.0
0.0	0.0	1	2	300.99503	400.0	1	1	2	250.52052	331.7628	0	0.243	0.016	0.013	0.009	111.0
0.0	0.0	1	2	300.99503	400.0	1	1	2	250.52052	331.7628	0	0.243	0.015	-0.02	0.007	111.0
0.0	0.0	1	2	300.99503	400.0	1	1	2	250.52052	331.7628	0	0.243	0.015	-0.005	0.007	111.0
0.0	0.0	1	2	300.99503	400.0	1	1	2	250.52052	331.7628	0	0.243	0.014	0.001	0.007	111.0
0.0	0.0	1	2	300.99503	400.0	1	1	2	250.52052	331.7628	0	0.243	0.014	0.019	0.007	111.0
0.0	0.0	1	2	300.99503	400.0	1	1	2	250.52052	331.7628	0	0.243	0.013	-0.016	0.006	111.0
0.0	0.0	1	2	300.99503	400.0	1	1	2	250.52052	331.7628	0	0.243	0.012	0.092	0.005	111.0
0.0	0.0	1	2	300.99503	400.0	1	1	2	250.52052	331.7628	0	0.243	0.012	0.047	0.005	111.0
0.0	0.0	1	2	300.99503	400.0	1	1	2	250.52052	331.7628	0	0.243	0.011	0.015	0.004	111.0
0.0	0.0	1	2	300.99503	400.0	1	1	2	250.52052	331.7628	0	0.243	0.011	-0.006	0.003	111.0
0.0	0.0	1	2	300.99503	400.0	1	1	2	250.52052	331.7628	0	0.243	0.011	0.022	0.003	111.0
0.0	0.0	1	2	300.99503	400.0	1	1	2	250.52052	331.7628	0	0.243	0.01	0.062	0.003	111.0
0.0	0.0	1	2	300.99503	400.0	1	1	2	250.52052	331.7628	0	0.243	0.01	0.02	0.003	111.0
0.0	0.0	1	2	300.99503	400.0	1	1	2	250.52052	331.7628	0	0.243	0.01	-0.011	0.002	111.0
0.0	0.0	1	2	300.99503	400.0	1	1	2	250.52052	331.7628	0	0.243	0.01	0.028	0.002	111.0
0.0	0.0	1	2	300.99503	400.0	1	1	2	250.52052	331.7628	0	0.243	0.009	-0.013	0.002	111.0
0.0	0.0	1	2	300.99503	400.0	1	1	2	250.52052	331.7628	0	0.243	0.009	0.028	0.002	111.0
0.0	0.0	1	2	300.99503	400.0	1	1	2	250.52052	331.7628	0	0.243	0.009	0.001	0.001	111.0
0.0	0.0	1	2	300.99503	400.0	1	1	2	250.52052	331.7628	0	0.243	0.008	0.034	0.001	111.0
0.0	0.0	1	2	300.99503	400.0	1	1	2	250.52052	331.7628	0	0.243	0.008	0.007	0.001	111.0
0.0	0.0	1	2	300.99503	400.0	1	1	2	250.52052	331.7628	0	0.243	0.008	0.016	0.001	111.0
0.0	0.0	1	2	300.99503	400.0	1	1	2	250.52052	331.7628	0	0.243	0.007	-0.007	0.001	111.0
0.0	0.0	1	2	300.99503	400.0	1	1	2	250.52052	331.7628	0	0.243	0.006	-0.025	0.001	111.0
0.0	0.0	1	2	300.99503	400.0	1	1	2	250.52052	331.7628	0	0.243	0.006	0.002	0.001	111.0
0.0	0.0	1	2	300.99503	400.0	1	1	2	250.52052	331.7628	0	0.243	0.005	-0.013	0.0	111.0
0.0	0.0	1	2	300.99503	400.0	1	1	2	250.52052	331.7628	0	0.243	0.005	0.024	0.0	111.0
0.0	0.0	1	2	300.99503	400.0	1	1	2	250.52052	331.7628	0	0.243	0.005	0.001	0.0	111.0
0.0	0.0	1	2	300.99503	400.0	1	1	2	250.52052	331.7628	0	0.243	0.005	0.038	0.0	111.0
0.0	0.0	1	2	300.99503	400.0	1	1	2	250.52052	331.7628	0	0.243	0.004	-0.004	0.0	111.0
0.0	0.0	1	2	300.99503	400.0	1	1	2	250.52052	331.7628	0	0.243	0.004	0.027	0.0	111.0
0.0	0.0	1	2	300.99503	400.0	1	1	2	250.52052	331.7628	0	0.243	0.004	0.0	0.0	111.0
0.0	0.0	1	2	300.99503	400.0	1	1	2	250.52052	331.7628	0	0.243	0.004	0.007	0.0	111.0
0.0	0.0	1	2	300.99503	400.0	1	1	2	250.52052	331.7628	0	0.243	0.002	-0.012	0.0	111.0
0.0	0.0	1	2	300.99503	400.0	1	1	2	250.52052	331.7628	0	0.243	0.001	-0.031	0.0	111.0
0.0	0.0	1	2	300.99503	400.0	1	1	2	250.52052	331.7628	0	0.243	0.001	0.02	0.0	111.0
0.0	0.0	1	2	300.99503	400.0	1	1	2	250.52052	331.7628	0	0.243	-0.001	-0.013	0.0	111.0
0.0	0.0	1	2	300.99503	400.0	1	1	2	250.52052	331.7628	0	0.243	0.0	-0.006	0.0	111.0
0.0	0.0	1	2	300.99503	400.0	1	1	2	250.52052	331.7628	0	0.243	0.0	-0.004	0.0	111.0
0.0	0.0	1	2	300.99503	400.0	1	1	2	250.52052	331.7628	0	0.243	0.0	0.084	0.0	111.0
0.0	0.0	1	2	300.99503	400.0	1	1	2	250.52052	331.7628	0	0.243	0.0	0.015	0.0	111.0
0.0	0.0	1	2	300.99503	400.0	1	1	2	250.52052	331.7628	0	0.243	-0.001	-0.029	0.0	111.0
0.0	0.0	1	2	300.99503	400.0	1	1	2	250.52052	331.7628	0	0.243	0.0	0.027	0.0	111.0
0.0	0.0	1	2	300.99503	400.0	1	1	2	250.52052	331.7628	0	0.243	0.0	0.032	0.0	111.0
0.0	0.0	1	2	300.99503	400.0	1	1	2	250.52052	331.7628	0	0.243	0.0	-0.006	0.0	111.0
0.0	0.0	1	2	300.99503	400.0	1	1	2	250.52052	331.7628	0	0.243	0.0	-0.005	0.0	111.0
0.0	0.0	1	2	300.99503	400.0	1	1	2	250.52052	331.7628	0	0.243	0.0	0.016	0.0	111.0
0.0	0.0	1	2	300.99503	400.0	1	1	2	250.52052	331.7628	0	0.243	0.0	0.014	0.0	111.0
0.0	0.0	1	2	300.99503	400.0	1	1	2	250.52052	331.7628	0	0.243	0.0	0.033	0.0	111.0
0.0	0.0	1	2	300.99503	400.0	1	1	2	250.52052	331.7628	0	0.243	0.0	-0.011	0.0	111.0
0.0	0.0	1	2	300.99503	400.0	1	1	2	250.52052	331.7628	0	0.243	0.0	0.029	0.0	111.0
0.0	0.0	1	2	300.99503	400.0	1	1	2	250.52052	331.7628	0	0.243	-0.001	-0.041	0.0	111.0
0.0	0.0	1	2	300.99503	400.0	1	1	2	250.52052	331.7628	0	0.243	-0.001	-0.15	0.0	111.0
0.0	0.0	1	2	300.99503	400.0	1	1	2	250.52052	331.7628	0	0.243	0.0	0.01	0.0	111.0
0.0	0.0	1	2	300.99503	400.0	1	1	2	250.52052	331.7628	0	0.243	0.0	0.054	0.0	111.0
0.0	0.0	1	2	300.99503	400.0	1	1	2	250.52052	331.7628	0	0.243	-0.001	-0.081	0.0	111.0
0.0	0.0	1	2	300.99503	400.0	1	1	2	250.52052	331.7628	0	0.243	0.0	-0.011	0.0	111.0
0.0	0.0	1	2	300.99503	400.0	1	1	2	250.52052	331.7628	0	0.243	0.0	0.014	0.0	111.0
0.0	0.0	1	2	300.99503	400.0	1	1	2	250.52052	331.7628	0	0.243	-0.001	-0.016	0.0	111.0
0.0	0.0	1	2	300.99503	400.0	1	1	2	250.52052	331.7628	0	0.243	0.0	-0.011	0.0	111.0
0.0	0.0	1	2	300.99503	400.0	1	1	2	250.52052	331.7628	0	0.243	0.0	0.03	0.0	111.0
0.0	0.0	1	2	300.99503	400.0	1	1	2	250.52052	331.7628	0	0.243	-0.001	-0.026	0.0	111.0
0.0	0.0	1	2	300.99503	400.0	1	1	2	250.52052	331.7628	0	0.243	0.0	0.21	0.0	111.0
0.0	0.0	1	2	300.99503	400.0	1	1	2	250.52052	331.7628	0	0.243	0.0	0.023	0.0	111.0
0.0	0.0	1	2	300.99503	400.0	1	1	2	250.52052	331.7628	0	0.243	0.0	0.026	0.0	111.0
0.0	0.0	1	2	300.99503	400.0	1	1	2	250.52052	331.7628	0	0.243	0.0	0.001	0.0	111.0
0.0	0.0	1	2	300.99503	400.0	1	1	2	250.52052	331.7628	0	0.243	-0.001	-0.088	0.0	111.0
0.0	0.0	1	2	300.99503	400.0	1	1	2	250.52052	331.7628	0	0.243	0.0	-0.002	0.0	111.0
0.0	0.0	1	2	300.99503	400.0	1	1	2	250.52052	331.7628	0	0.243	-0.001	-0.013	0.0	111.0
0.0	0.0	1	2	300.99503	400.0	1	1	2	250.52052	331.7628	0	0.243	0.0	-0.006	0.0	111.0
0.0	0.0	1	2	300.99503	400.0	1	1	2	250.52052	331.7628	0	0.243	0.0	0.006	0.0	111.0
0.0	0.0	1	2	300.99503	400.0	1	1	2	250.52052	331.7628	0	0.243	0.0	0.028	0.0	111.0
0.0	0.0	1	2	300.99503	400.0	1	1	2	250.52052	331.7628	0	0.243	-0.001	-0.037	0.0	111.0
0.0	0.0	1	2	300.99503	400.0	1	1	2	250.52052	331.7628	0	0.243	-0.001	-0.022	0.0	111.0
0.0	0.0	1	2	300.99503	400.0	1	1	2	250.52052	331.7628	0	0.243	0.0	0.031	0.0	111.0
0.0	0.0	1	2	300.99503	400.0	1	1	2	250.52052	331.7628	0	0.243	0.0	0.0	0.0	111.0
0.0	0.0	1	2	300.99503	400.0	1	1	2	250.52052	331.7628	0	0.243	-0.001	-0.086	0.0	111.0
0.0	0.0	1	2	300.99503	400.0	1	1	2	250.52052	331.7628	0	0.243	0.0	0.019	0.0	111.0
0.0	0.0	1	2	300.99503	400.0	1	1	2	250.52052	331.7628	0	0.243	0.0	0.0	0.0	111.0
0.0	0.0	1	2	300.99503	400.0	1	1	2	250.52052	331.7628	0	0.243	0.0	0.044	0.0	111.0
0.0	0.0	1	2	300.99503	400.0	1	1	2	250.52052	331.7628	0	0.243	0.0	0.034	0.0	111.0
0.0	0.0	1	2	300.99503	400.0	1	1	2	250.52052	331.7628	0	0.243	0.0	-0.001	0.0	111.0
0.0	0.0	1	2	300.99503	400.0	1	1	2	250.52052	331.7628	0	0.243	0.0	0.0	0.0	111.0
0.0	0.0	1	2	300.99503	400.0	1	1	2	250.52052	331.7628	0	0.243	-0.001	-0.026	0.0	111.0
0.0	0.0	1	2	300.99503	400.0	1	1	2	250.52052	331.7628	0	0.243	-0.001	-0.085	0.0	111.0
0.0	0.0	1	2	300.99503	400.0	1	1	2	250.52052	331.7628	0	0.243	0.0	0.012	0.0	111.0
0.0	0.0	1	2	300.99503	400.0	1	1	2	250.52052	331.7628	0	0.243	0.0	0.107	0.0	111.0
0.0	0.0	1	2	300.99503	400.0	1	1	2	250.52052	331.7628	0	0.243	-0.001	-0.055	0.0	111.0
0.0	0.0	1	2	300.99503	400.0	1	1	2	250.52052	331.7628	0	0.243	0.0	0.021	0.0	111.0
0.0	0.0	1	2	300.99503	400.0	1	1	2	250.52052	331.7628	0	0.243	-0.001	-0.082	0.0	111.0
0.0	0.0	1	2	300.99503	400.0	1	1	2	250.52052	331.7628	0	0.243	0.0	0.005	0.0	111.0
0.0	0.0	1	2	300.99503	400.0	1	1	2	250.52052	331.7628	0	0.243	0.0	-0.001	0.0	111.0
0.0	0.0	1	2	300.99503	400.0	1	1	2	250.52052	331.7628	0	0.243	0.0	0.007	0.0	111.0
0.0	0.0	1	2	300.99503	400.0	1	1	2	250.52052	331.7628	0	0.243	-0.001	-0.021	0.0	111.0
0.0	0.0	1	2	300.99503	400.0	1	1	2	250.52052	331.7628	0	0.243	-0.001	-0.021	0.0	111.0
0.0	0.0	1	2	300.99503	400.0	1	1	2	250.52052	331.7628	0	0.243	0.0	0.056	0.0	111.0
0.0	0.0	1	2	300.99503	400.0	1	1	2	250.52052	331.7628	0	0.243	0.0	0.013	0.0	111.0
0.0	0.0	1	2	300.99503	400.0	1	1	2	250.52052	331.7628	0	0.243	0.0	0.013	0.0	111.0
0.0	0.0	1	2	300.99503	400.0	1	1	2	250.52052	331.7628	0	0.243	-0.001	-0.019	0.0	111.0
0.0	0.0	1	2	300.99503	400.0	1	1	2	250.52052	331.7628	0	0.243	0.0	0.001	0.0	111.0
0.0	0.0	1	2	300.99503	400.0	1	1	2	250.52052	331.7628	0	0.243	-0.001	-0.02	0.0	111.0
0.0	0.0	1	2	300.99503	400.0	1	1	2	250.52052	331.7628	0	0.243	-0.001	-0.024	0.0	111.0
0.0	0.0	1	2	300.99503	400.0	1	1	2	250.52052	331.7628	0	0.243	-0.001	-0.038	0.0	111.0
0.0	0.0	1	2	300.99503	400.0	1	1	2	250.52052	331.7628	0	0.243	0.0	0.054	0.0	111.0
0.0	0.0	1	2	300.99503	400.0	1	1	2	250.52052	331.7628	0	0.243	-0.001	-0.012	0.0	111.0
0.0	0.0	1	2	300.99503	400.0	1	1	2	250.52052	331.7628	0	0.243	0.0	0.009	0.0	111.0
0.0	0.0	1	2	300.99503	400.0	1	1	2	250.52052	331.7628	0	0.243	0.0	0.048	0.0	111.0
0.0	0.0	1	2	300.99503	400.0	1	1	2	250.52052	331.7628	0	0.243	0.0	0.059	0.0	111.0
0.0	0.0	1	2	300.99503	400.0	1	1	2	250.52052	331.7628	0	0.243	-0.001	-0.015	0.0	111.0
0.0	0.0	1	2	300.99503	400.0	1	1	2	250.52052	331.7628	0	0.243	0.0	0.021	0.0	111.0
0.0	0.0	1	2	300.99503	400.0	1	1	2	250.52052	331.7628	0	0.243	-0.001	-0.017	0.0	111.0
0.0	0.0	1	2	300.99503	400.0	1	1	2	250.52052	331.7628	0	0.243	-0.001	-0.024	0.0	111.0
0.0	0.0	1	2	300.99503	400.0	1	1	2	250.52052	331.7628	0	0.243	-0.001	-0.013	0.0	111.0
0.0	0.0	1	2	300.99503	400.0	1	1	2	250.52052	331.7628	0	0.243	0.0	0.002	0.0	111.0
0.0	0.0	1	2	300.99503	400.0	1	1	2	250.52052	331.7628	0	0.243	0.0	0.017	0.0	111.0
0.0	0.0	1	2	300.99503	400.0	1	1	2	250.52052	331.7628	0	0.243	0.0	0.047	0.0	111.0
0.0	0.0	1	2	300.99503	400.0	1	1	2	250.52052	331.7628	0	0.243	0.0	0.159	0.0	111.0
0.0	0.0	1	2	300.99503	400.0	1	1	2	250.52052	331.7628	0	0.243	-0.001	-0.032	0.0	111.0
0.0	0.0	1	2	300.99503	400.0	1	1	2	250.52052	331.7628	0	0.243	0.0	-0.006	0.0	111.0
0.0	0.0	1	2	300.99503	400.0	1	1	2	250.52052	331.7628	0	0.243	-0.001	-0.032	0.0	111.0
0.0	0.0	1	2	300.99503	400.0	1	1	2	250.52052	331.7628	0	0.243	0.0	-0.009	0.0	111.0
0.0	0.0	1	2	300.99503	400.0	1	1	2	250.52052	331.7628	0	0.243	-0.001	-0.066	0.0	111.0
0.0	0.0	1	2	300.99503	400.0	1	1	2	250.52052	331.7628	0	0.243	0.0	0.016	0.0	111.0
0.0	0.0	1	2	300.99503	400.0	1	1	2	250.52052	331.7628	0	0.243	-0.001	-0.013	0.0	111.0
0.0	0.0	1	2	300.99503	400.0	1	1	2	250.52052	331.7628	0	0.243	-0.001	-0.013	0.0	111.0
0.0	0.0	1	2	300.99503	400.0	1	1	2	250.52052	331.7628	0	0.243	-0.001	-0.042	0.0	111.0
0.0	0.0	1	2	300.99503	400.0	1	1	2	250.52052	331.7628	0	0.243	0.0	0.022	0.0	111.0
0.0	0.0	1	2	300.99503	400.0	1	1	2	250.52052	331.7628	0	0.243	-0.001	-0.042	0.0	111.0
0.0	0.0	1	2	300.99503	400.0	1	1	2	250.52052	331.7628	0	0.243	0.0	0.034	0.0	111.0
0.0	0.0	1	2	300.99503	400.0	1	1	2	250.52052	331.7628	0	0.243	0.0	-0.005	0.0	111.0
0.0	0.0	1	2	300.99503	400.0	1	1	2	250.52052	331.7628	0	0.243	-0.001	-0.013	0.0	111.0
0.0	0.0	1	2	300.99503	400.0	1	1	2	250.52052	331.7628	0	0.243	-0.001	-0.012	0.0	111.0
0.0	0.0	1	2	300.99503	400.0	1	1	2	250.52052	331.7628	0	0.243	0.0	0.001	0.0	111.0
0.0	0.0	1	2	300.99503	400.0	1	1	2	250.52052	331.7628	0	0.243	0.0	0.006	0.0	111.0
0.0	0.0	1	2	300.99503	400.0	1	1	2	250.52052	331.7628	0	0.243	-0.001	-0.119	0.0	111.0
0.0	0.0	1	2	300.99503	400.0	1	1	2	250.52052	331.7628	0	0.243	-0.001	-0.056	0.0	111.0
0.0	0.0	1	2	300.99503	400.0	1	1	2	250.52052	331.7628	0	0.243	0.0	0.042	0.0	111.0
0.0	0.0	1	2	300.99503	400.0	1	1	2	250.52052	331.7628	0	0.243	0.0	-0.005	0.0	111.0
0.0	0.0	1	2	300.99503	400.0	1	1	2	250.52052	331.7628	0	0.243	0.0	0.004	0.0	111.0
0.0	0.0	1	2	300.99503	400.0	1	1	2	250.52052	331.7628	0	0.243	-0.001	-0.024	0.0	111.0
0.0	0.0	1	2	300.99503	400.0	1	1	2	250.52052	331.7628	0	0.243	0.0	0.026	0.0	111.0
4180.487	300.99503	2	2	300.99503	300.99503	1	2	2	250.52052	331.7628	1	0.243	0.0	-0.005	0.0	111.0
4180.487	300.99503	2	2	300.99503	300.99503	0	2	2	250.52052	331.7628	1	0.243	0.0	0.006	0.0	111.0
4180.487	300.99503	2	2	300.99503	300.99503	0	2	2	250.52052	331.7628	1	0.243	0.0	0.028	0.0	111.0
4180.487	300.99503	2	2	300.99503	300.99503	0	2	2	250.52052	331.7628	1	0.243	0.0	0.013	0.0	111.0
4180.487	300.99503	2	2	300.99503	300.99503	0	2	2	250.52052	331.7628	1	0.243	0.0	0.214	0.294	111.0
4180.487	300.99503	2	2	300.99503	300.99503	0	2	2	250.52052	331.7628	1	0.243	0.002	0.45	0.825	111.0
4180.487	300.99503	2	2	300.99503	300.99503	0	2	2	250.52052	331.7628	1	0.243	0.008	0.8	0.825	111.0
4180.487	300.99503	2	2	300.99503	300.99503	0	2	2	250.52052	331.7628	1	0.243	0.016	1.06	1.063	111.0
4180.487	300.99503	2	2	300.99503	300.99503	0	2	2	250.52052	331.7628	1	0.243	0.024	1.047	1.063	111.0
4180.487	300.99503	2	2	300.99503	300.99503	0	2	2	250.52052	331.7628	1	0.243	0.034	1.505	1.488	111.0
4180.487	300.99503	2	2	300.99503	300.99503	0	2	2	250.52052	331.7628	1	0.243	0.044	1.678	1.679	111.0
4180.487	300.99503	2	2	300.99503	300.99503	0	2	2	250.52052	331.7628	1	0.243	0.052	1.692	1.679	111.0
4180.487	300.99503	2	2	300.99503	300.99503	0	2	2	250.52052	331.7628	1	0.243	0.064	2.11	2.021	111.0
4180.487	300.99503	2	2	300.99503	300.99503	0	2	2	250.52052	331.7628	1	0.243	0.074	2.064	2.316	111.0
4180.487	300.99503	2	2	300.99503	300.99503	0	2	2	250.52052	331.7628	1	0.243	0.086	2.295	2.316	111.0
4180.487	300.99503	2	2	300.99503	300.99503	0	2	2	250.52052	331.7628	1	0.243	0.098	2.447	2.448	111.0
4180.487	300.99503	2	2	300.99503	300.99503	0	2	2	250.52052	331.7628	1	0.243	0.108	2.507	2.448	111.0
4180.487	300.99503	2	2	300.99503	300.99503	0	2	2	250.52052	331.7628	1	0.243	0.12	2.7	2.685	111.0
4180.487	300.99503	2	2	300.99503	300.99503	0	2	2	250.52052	331.7628	1	0.243	0.131	2.779	2.791	111.0
4180.487	300.99503	2	2	300.99503	300.99503	0	2	2	250.52052	331.7628	1	0.243	0.141	2.799	2.791	111.0
4180.487	300.99503	2	2	300.99503	300.99503	0	2	2	250.52052	331.7628	1	0.243	0.151	2.964	2.981	111.0
4180.487	300.99503	2	2	300.99503	300.99503	0	2	2	250.52052	331.7628	1	0.243	0.161	3.058	3.066	111.0
4180.487	300.99503	2	2	300.99503	300.99503	0	2	2	250.52052	331.7628	1	0.243	0.168	3.05	3.066	111.0
4180.487	300.99503	2	2	300.99503	300.99503	0	2	2	250.52052	331.7628	1	0.243	0.178	3.236	3.219	111.0
4180.487	300.99503	2	2	300.99503	300.99503	0	2	2	250.52052	331.7628	1	0.243	0.187	3.19	3.219	111.0
4180.487	300.99503	2	2	300.99503	300.99503	0	2	2	250.52052	331.7628	1	0.243	0.195	3.31	3.287	111.0
4180.487	300.99503	2	2	300.99503	300.99503	0	2	2	250.52052	331.7628	1	0.243	0.204	3.409	3.409	111.0
4180.487	300.99503	2	2	300.99503	300.99503	0	2	2	250.52052	331.7628	1	0.243	0.212	3.429	3.409	111.0
4180.487	300.99503	2	2	300.99503	300.99503	0	2	2	250.52052	331.7628	1	0.243	0.22	3.515	3.464	111.0
4180.487	300.99503	2	2	300.99503	300.99503	0	2	2	250.52052	331.7628	1	0.243	0.227	3.436	3.464	111.0
4180.487	300.99503	2	2	300.99503	300.99503	0	2	2	250.52052	331.7628	1	0.243	0.234	3.629	3.562	111.0
4180.487	300.99503	2	2	300.99503	300.99503	0	2	2	250.52052	331.7628	1	0.243	0.241	3.661	3.648	111.0
4180.487	300.99503	2	2	300.99503	300.99503	0	2	2	250.52052	331.7628	1	0.244	0.247	3.656	3.648	111.0
4180.487	300.99503	2	2	300.99503	300.99503	0	2	2	250.52052	331.7628	1	0.244	0.253	3.662	3.685	111.0
4180.487	300.99503	2	2	300.99503	300.99503	0	2	2	250.52052	331.7628	1	0.244	0.258	3.788	3.753	111.0
4180.487	300.99503	2	2	300.99503	300.99503	0	2	2	250.52052	331.7628	1	0.244	0.263	3.749	3.753	111.0
4180.487	300.99503	2	2	300.99503	300.99503	0	2	2	250.52052	331.7628	1	0.244	0.267	3.808	3.784	111.0
4180.487	300.99503	2	2	300.99503	300.99503	0	2	2	250.52052	331.7628	1	0.244	0.271	3.848	3.784	111.0
4180.487	300.99503	2	2	300.99503	300.99503	0	2	2	250.52052	331.7628	1	0.244	0.275	3.775	3.812	111.0
4180.487	300.99503	2	2	300.99503	300.99503	0	2	2	250.52052	331.7628	1	0.244	0.279	3.842	3.863	111.0
4180.487	300.99503	2	2	300.99503	300.99503	0	2	2	250.52052	331.7628	1	0.244	0.284	3.902	3.863	111.0
4180.487	300.99503	2	2	300.99503	300.99503	0	2	2	250.52052	331.7628	1	0.244	0.288	3.887	3.908	111.0
4180.487	300.99503	2	2	300.99503	300.99503	0	2	2	250.52052	331.7628	1	0.244	0.292	3.882	3.927	111.0
4180.487	300.99503	2	2	300.99503	300.99503	0	2	2	250.52052	331.7628	1	0.244	0.297	3.922	3.927	111.0
4180.487	300.99503	2	2	300.99503	300.99503	0	2	2	250.52052	331.7628	1	0.244	0.301	4.021	3.963	111.0
4180.487	300.99503	2	2	300.99503	300.99503	0	2	2	250.52052	331.7628	1	0.244	0.303	4.012	3.977	111.0
4180.487	300.99503	2	2	300.99503	300.99503	0	2	2	250.52052	331.7628	1	0.244	0.305	3.995	3.977	111.0
4180.487	300.99503	2	2	300.99503	300.99503	0	2	2	250.52052	331.7628	1	0.244	0.307	3.995	4.007	111.0
4180.487	300.99503	2	2	300.99503	300.99503	0	2	2	250.52052	331.7628	1	0.244	0.309	4.054	4.007	111.0
4180.487	300.99503	2	2	300.99503	300.99503	0	2	2	250.52052	331.7628	1	0.244	0.311	4.074	4.018	111.0
4180.487	300.99503	2	2	300.99503	300.99503	0	2	2	250.52052	331.7628	1	0.244	0.313	4.0	4.042	111.0
4180.487	300.99503	2	2	300.99503	300.99503	0	2	2	250.52052	331.7628	1	0.244	0.315	4.035	4.042	111.0
4180.487	300.99503	2	2	300.99503	300.99503	0	2	2	250.52052	331.7628	1	0.244	0.317	4.061	4.051	111.0
4180.487	300.99503	2	2	300.99503	300.99503	0	2	2	250.52052	331.7628	1	0.244	0.319	4.055	4.069	111.0
4180.487	300.99503	2	2	300.99503	300.99503	0	2	2	250.52052	331.7628	1	0.244	0.321	4.048	4.069	111.0
4180.487	300.99503	2	2	300.99503	300.99503	0	2	2	250.52052	331.7628	1	0.244	0.321	4.054	4.077	111.0
4180.487	300.99503	2	2	300.99503	300.99503	0	2	2	250.52052	331.7628	1	0.244	0.322	4.135	4.077	111.0
4180.487	300.99503	2	2	300.99503	300.99503	0	2	2	250.52052	331.7628	1	0.244	0.322	3.988	4.092	111.0
4180.487	300.99503	2	2	300.99503	300.99503	0	2	2	250.52052	331.7628	1	0.244	0.324	4.115	4.098	111.0
4180.487	300.99503	2	2	300.99503	300.99503	0	2	2	250.52052	331.7628	1	0.244	0.325	4.094	4.098	111.0
4180.487	300.99503	2	2	300.99503	300.99503	0	2	2	250.52052	331.7628	1	0.244	0.326	4.101	4.11	111.0
4180.487	300.99503	2	2	300.99503	300.99503	0	2	2	250.52052	331.7628	1	0.244	0.327	4.089	4.115	111.0
4180.487	300.99503	2	2	300.99503	300.99503	0	2	2	250.52052	331.7628	1	0.244	0.328	4.141	4.115	111.0
4180.487	300.99503	2	2	300.99503	300.99503	0	2	2	250.52052	331.7628	1	0.244	0.329	4.127	4.126	111.0
4180.487	300.99503	2	2	300.99503	300.99503	0	2	2	250.52052	331.7628	1	0.244	0.33	3.987	4.126	111.0
4180.487	300.99503	2	2	300.99503	300.99503	0	2	2	250.52052	331.7628	1	0.244	0.332	4.161	4.133	111.0
4180.487	300.99503	2	2	300.99503	300.99503	0	2	2	250.52052	331.7628	1	0.244	0.334	4.181	4.137	111.0
4180.487	300.99503	2	2	300.99503	300.99503	0	2	2	250.52052	331.7628	1	0.244	0.335	4.08	4.137	111.0
4180.487	300.99503	2	2	300.99503	300.99503	0	2	2	250.52052	331.7628	1	0.244	0.337	4.162	4.144	111.0
4180.487	300.99503	2	2	300.99503	300.99503	0	2	2	250.52052	331.7628	1	0.244	0.339	4.23	4.146	111.0
4180.487	300.99503	2	2	300.99503	300.99503	0	2	2	250.52052	331.7628	1	0.244	0.34	4.03	4.146	111.0
4180.487	300.99503	2	2	300.99503	300.99503	0	2	2	250.52052	331.7628	1	0.244	0.341	4.152	4.151	111.0
4180.487	300.99503	2	2	300.99503	300.99503	0	2	2	250.52052	331.7628	1	0.244	0.341	4.187	4.151	111.0
4180.487	300.99503	2	2	300.99503	300.99503	0	2	2	250.52052	331.7628	1	0.244	0.341	4.15	4.156	111.0
4180.487	300.99503	2	2	300.99503	300.99503	0	2	2	250.52052	331.7628	1	0.244	0.341	4.188	4.159	111.0
4180.487	300.99503	2	2	300.99503	300.99503	0	2	2	250.52052	331.7628	1	0.244	0.341	4.136	4.159	111.0
4180.487	300.99503	2	2	300.99503	300.99503	0	2	2	250.52052	331.7628	1	0.244	0.341	4.121	4.162	111.0
4180.487	300.99503	2	2	300.99503	300.99503	0	2	2	250.52052	331.7628	1	0.244	0.341	4.188	4.164	111.0
4180.487	300.99503	2	2	300.99503	300.99503	0	2	2	250.52052	331.7628	1	0.244	0.341	4.313	4.164	111.0
4180.487	300.99503	2	2	300.99503	300.99503	0	2	2	250.52052	331.7628	1	0.244	0.341	4.208	4.166	111.0
4180.487	300.99503	2	2	300.99503	300.99503	0	2	2	250.52052	331.7628	1	0.244	0.341	4.135	4.166	111.0
4180.487	300.99503	2	2	300.99503	300.99503	0	2	2	250.52052	331.7628	1	0.244	0.341	4.124	4.167	111.0
4180.487	300.99503	2	2	300.99503	300.99503	0	2	2	250.52052	331.7628	1	0.244	0.341	4.182	4.17	111.0
4180.487	300.99503	2	2	300.99503	300.99503	0	2	2	250.52052	331.7628	1	0.244	0.341	4.156	4.17	111.0
4180.487	300.99503	2	2	300.99503	300.99503	0	2	2	250.52052	331.7628	1	0.244	0.341	4.189	4.171	111.0
4180.487	300.99503	2	2	300.99503	300.99503	0	2	2	250.52052	331.7628	1	0.244	0.341	4.182	4.173	111.0
4180.487	300.99503	2	2	300.99503	300.99503	0	2	2	250.52052	331.7628	1	0.244	0.34	4.012	4.173	111.0
4180.487	300.99503	2	2	300.99503	300.99503	0	2	2	250.52052	331.7628	1	0.244	0.341	4.26	4.174	111.0
4180.487	300.99503	2	2	300.99503	300.99503	0	2	2	250.52052	331.7628	1	0.244	0.341	4.175	4.174	111.0
4180.487	300.99503	2	2	300.99503	300.99503	0	2	2	250.52052	331.7628	1	0.244	0.341	4.144	4.175	111.0
4180.487	300.99503	2	2	300.99503	300.99503	0	2	2	250.52052	331.7628	1	0.244	0.341	4.183	4.176	111.0
4180.487	300.99503	2	2	300.99503	300.99503	1	2	2	250.52052	331.7628	1	0.244	0.341	4.228	4.176	111.0
4180.487	300.99503	2	2	300.99503	300.99503	1	2	2	250.52052	331.7628	1	0.244	0.341	4.19	4.177	111.0
4180.487	300.99503	2	2	300.99503	300.99503	1	2	2	250.52052	331.7628	1	0.244	0.341	4.202	4.179	111.0
4180.487	300.99503	2	2	300.99503	300.99503	1	2	2	250.52052	331.7628	1	0.244	0.341	4.134	4.179	111.0
4180.487	300.99503	2	2	300.99503	300.99503	1	2	2	250.52052	331.7628	1	0.244	0.341	4.137	4.179	111.0
4180.487	300.99503	2	2	300.99503	300.99503	1	2	2	250.52052	331.7628	1	0.244	0.341	4.128	4.179	111.0
4180.487	300.99503	2	2	300.99503	300.99503	1	2	2	250.52052	331.7628	1	0.244	0.341	4.182	4.18	111.0
4180.487	300.99503	2	2	300.99503	300.99503	1	2	2	250.52052	331.7628	1	0.244	0.341	4.236	4.18	111.0
4180.487	300.99503	2	2	300.99503	300.99503	1	2	2	250.52052	331.7628	1	0.244	0.341	4.177	4.18	111.0
4180.487	300.99503	2	2	300.99503	300.99503	1	2	2	250.52052	331.7628	1	0.244	0.341	4.277	4.181	111.0
4180.487	300.99503	2	2	300.99503	300.99503	1	2	2	250.52052	331.7628	1	0.244	0.341	4.136	4.181	111.0
4180.487	300.99503	2	2	300.99503	300.99503	1	2	2	250.52052	331.7628	1	0.244	0.34	4.092	4.181	111.0
4180.487	300.99503	2	2	300.99503	300.99503	1	2	2	250.52052	331.7628	1	0.244	0.342	4.223	4.182	111.0
4180.487	300.99503	2	2	300.99503	300.99503	1	2	2	250.52052	331.7628	1	0.244	0.342	4.176	4.182	111.0
4180.487	300.99503	2	2	300.99503	300.99503	1	2	2	250.52052	331.7628	1	0.244	0.341	4.08	4.182	111.0
4180.487	300.99503	2	2	300.99503	300.99503	1	2	2	250.52052	331.7628	1	0.244	0.341	4.164	4.183	111.0
4180.487	300.99503	2	2	300.99503	300.99503	1	2	2	250.52052	331.7628	1	0.244	0.341	4.203	4.183	111.0
4180.487	300.99503	2	2	300.99503	300.99503	1	2	2	250.52052	331.7628	1	0.244	0.341	4.155	4.183	111.0
4180.487	300.99503	2	2	300.99503	300.99503	1	2	2	250.52052	331.7628	1	0.244	0.341	4.168	4.183	111.0
4180.487	300.99503	2	2	300.99503	300.99503	1	2	2	250.52052	331.7628	1	0.244	0.341	4.143	4.183	111.0
4180.487	300.99503	2	2	300.99503	300.99503	1	2	2	250.52052	331.7628	1	0.244	0.341	4.162	4.184	111.0
4180.487	300.99503	2	2	300.99503	300.99503	1	2	2	250.52052	331.7628	1	0.244	0.341	4.176	4.184	111.0
4180.487	300.99503	2	2	300.99503	300.99503	1	2	2	250.52052	331.7628	1	0.244	0.341	4.332	4.184	111.0
4180.487	300.99503	2	2	300.99503	300.99503	1	2	2	250.52052	331.7628	1	0.244	0.341	4.189	4.184	111.0
4180.487	300.99503	2	2	300.99503	300.99503	1	2	2	250.52052	331.7628	1	0.244	0.342	4.373	4.184	111.0
4180.487	300.99503	2	2	300.99503	300.99503	1	2	2	250.52052	331.7628	1	0.244	0.342	4.189	4.184	111.0
4180.487	300.99503	2	2	300.99503	300.99503	1	2	2	250.52052	331.7628	1	0.244	0.341	3.959	4.184	111.0
4180.487	300.99503	2	2	300.99503	300.99503	1	2	2	250.52052	331.7628	1	0.244	0.341	4.183	4.184	111.0
4180.487	300.99503	2	2	300.99503	300.99503	1	2	2	250.52052	331.7628	1	0.244	0.341	4.203	4.184	111.0
4180.487	300.99503	2	2	300.99503	300.99503	1	2	2	250.52052	331.7628	1	0.244	0.341	4.201	4.184	111.0
4180.487	300.99503	2	2	300.99503	300.99503	1	2	2	250.52052	331.7628	1	0.244	0.341	4.189	4.184	111.0
4180.487	300.99503	2	2	300.99503	300.99503	1	2	2	250.52052	331.7628	1	0.244	0.341	4.216	4.185	111.0
4180.487	300.99503	2	2	300.99503	300.99503	1	2	2	250.52052	331.7628	1	0.244	0.341	4.196	4.185	111.0
4180.487	300.99503	2	2	300.99503	300.99503	1	2	2	250.52052	331.7628	1	0.244	0.341	4.15	4.185	111.0
4180.487	300.99503	2	2	300.99503	300.99503	1	2	2	250.52052	331.7628	1	0.244	0.341	4.124	4.185	111.0
4180.487	300.99503	2	2	300.99503	300.99503	1	2	2	250.52052	331.7628	1	0.244	0.341	4.19	4.185	111.0
4180.487	300.99503	2	2	300.99503	300.99503	1	2	2	250.52052	331.7628	1	0.244	0.341	4.21	4.185	111.0
4180.487	300.99503	2	2	300.99503	300.99503	1	2	2	250.52052	331.7628	1	0.244	0.341	4.19	4.185	111.0
4180.487	300.99503	2	2	300.99503	300.99503	1	2	2	250.52052	331.7628	1	0.244	0.341	4.221	4.185	111.0
4180.487	300.99503	2	2	300.99503	300.99503	1	2	2	250.52052	331.7628	1	0.244	0.34	4.01	4.185	111.0
4180.487	300.99503	2	2	300.99503	300.99503	1	2	2	250.52052	331.7628	1	0.244	0.341	4.223	4.185	111.0
4180.487	300.99503	2	2	300.99503	300.99503	1	2	2	250.52052	331.7628	1	0.244	0.341	4.163	4.185	111.0
4180.487	300.99503	2	2	300.99503	300.99503	1	2	2	250.52052	331.7628	1	0.244	0.341	4.166	4.185	111.0
4180.487	300.99503	2	2	300.99503	300.99503	1	2	2	250.52052	331.7628	1	0.244	0.341	4.177	4.185	111.0
4180.487	300.99503	2	2	300.99503	300.99503	1	2	2	250.52052	331.7628	1	0.244	0.341	4.204	4.185	111.0
4180.487	300.99503	2	2	300.99503	300.99503	1	2	2	250.52052	331.7628	1	0.244	0.341	4.204	4.185	111.0
4180.487	300.99503	2	2	300.99503	300.99503	1	2	2	250.52052	331.7628	1	0.244	0.341	4.25	4.185	111.0
4180.487	300.99503	2	2	300.99503	300.99503	1	2	2	250.52052	331.7628	1	0.244	0.341	4.223	4.185	111.0
4180.487	300.99503	2	2	300.99503	300.99503	1	2	2	250.52052	331.7628	1	0.244	0.34	3.966	4.185	111.0
4180.487	300.99503	2	2	300.99503	300.99503	1	2	2	250.52052	331.7628	1	0.244	0.341	4.136	4.185	111.0
4180.487	300.99503	2	2	300.99503	300.99503	1	2	2	250.52052	331.7628	1	0.244	0.341	4.164	4.185	111.0
4180.487	300.99503	2	2	300.99503	300.99503	1	2	2	250.52052	331.7628	1	0.244	0.341	4.163	4.185	111.0
4180.487	300.99503	2	2	300.99503	300.99503	1	2	2	250.52052	331.7628	1	0.244	0.341	4.171	4.185	111.0
4180.487	300.99503	2	2	300.99503	300.99503	1	2	2	250.52052	331.7628	1	0.244	0.341	4.23	4.185	111.0
4180.487	300.99503	2	2	300.99503	300.99503	1	2	2	250.52052	331.7628	1	0.244	0.341	4.138	4.185	111.0
4180.487	300.99503	2	2	300.99503	300.99503	1	2	2	250.52052	331.7628	1	0.244	0.341	4.177	4.185	111.0
4180.487	300.99503	2	2	300.99503	300.99503	1	2	2	250.52052	331.7628	1	0.244	0.341	4.212	4.185	111.0
4180.487	300.99503	2	2	300.99503	300.99503	1	2	2	250.52052	331.7628	1	0.244	0.341	4.196	4.185	111.0
4180.487	300.99503	2	2	300.99503	300.99503	1	2	2	250.52052	331.7628	1	0.244	0.341	4.203	4.185	111.0
4180.487	300.99503	2	2	300.99503	300.99503	1	2	2	250.52052	331.7628	1	0.244	0.341	4.179	4.185	111.0
4180.487	300.99503	2	2	300.99503	300.99503	1	2	2	250.52052	331.7628	1	0.244	0.341	4.197	4.185	111.0
4180.487	300.99503	2	2	300.99503	300.99503	1	2	2	250.52052	331.7628	1	0.244	0.341	4.175	4.185	111.0
4180.487	300.99503	2	2	300.99503	300.99503	1	2	2	250.52052	331.7628	1	0.244	0.34	4.008	4.185	111.0
4180.487	300.99503	2	2	300.99503	300.99503	1	2	2	250.52052	331.7628	1	0.244	0.341	4.229	4.185	111.0
4180.487	300.99503	2	2	300.99503	300.99503	1	2	2	250.52052	331.7628	1	0.244	0.341	4.217	4.185	111.0
4180.487	300.99503	2	2	300.99503	300.99503	1	2	2	250.52052	331.7628	1	0.244	0.341	4.162	4.185	111.0
4180.487	300.99503	2	2	300.99503	300.99503	1	2	2	250.52052	331.7628	1	0.244	0.341	4.124	4.185	111.0
4180.487	300.99503	2	2	300.99503	300.99503	1	2	2	250.52052	331.7628	1	0.244	0.341	4.183	4.185	111.0
4180.487	300.99503	2	2	300.99503	300.99503	1	2	2	250.52052	331.7628	1	0.244	0.341	4.125	4.185	111.0
4180.487	300.99503	2	2	300.99503	300.99503	1	2	2	250.52052	331.7628	1	0.244	0.341	4.17	4.185	111.0
4180.487	300.99503	2	2	300.99503	300.99503	1	2	2	250.52052	331.7628	1	0.244	0.341	4.186	4.185	111.0
4180.487	300.99503	2	2	300.99503	300.99503	1	2	2	250.52052	331.7628	1	0.244	0.341	4.17	4.185	111.0
4180.487	300.99503	2	2	300.99503	300.99503	1	2	2	250.52052	331.7628	1	0.244	0.341	4.183	4.185	111.0
4180.487	300.99503	2	2	300.99503	300.99503	1	2	2	250.52052	331.7628	1	0.244	0.34	3.912	4.185	111.0
4180.487	300.99503	2	2	300.99503	300.99503	1	2	2	250.52052	331.7628	1	0.244	0.341	4.191	4.185	111.0
4180.487	300.99503	2	2	300.99503	300.99503	1	2	2	250.52052	331.7628	1	0.244	0.341	4.157	4.185	111.0
4180.487	300.99503	2	2	300.99503	300.99503	1	2	2	250.52052	331.7628	1	0.244	0.341	4.17	4.185	111.0
4180.487	300.99503	2	2	300.99503	300.99503	1	2	2	250.52052	331.7628	1	0.244	0.341	4.262	4.185	111.0
4180.487	300.99503	2	2	300.99503	300.99503	1	2	2	250.52052	331.7628	1	0.244	0.341	4.25	4.185	111.0
4180.487	300.99503	2	2	300.99503	300.99503	1	2	2	250.52052	331.7628	1	0.244	0.341	4.178	4.185	111.0
4180.487	300.99503	2	2	300.99503	300.99503	1	2	2	250.52052	331.7628	1	0.244	0.341	4.19	4.185	111.0
4180.487	300.99503	2	2	300.99503	300.99503	1	2	2	250.52052	331.7628	1	0.244	0.341	4.226	4.185	111.0
4180.487	300.99503	2	2	300.99503	300.99503	1	2	2	250.52052	331.7628	1	0.244	0.341	4.183	4.185	111.0
4180.487	300.99503	2	2	300.99503	300.99503	1	2	2	250.52052	331.7628	1	0.244	0.341	4.125	4.185	111.0
4180.487	300.99503	2	2	300.99503	300.99503	1	2	2	250.52052	331.7628	1	0.244	0.341	4.163	4.185	111.0
4180.487	300.99503	2	2	300.99503	300.99503	1	2	2	250.52052	331.7628	1	0.244	0.341	4.183	4.185	111.0
4180.487	300.99503	2	2	300.99503	300.99503	1	2	2	250.52052	331.7628	1	0.244	0.341	4.132	4.185	111.0
4180.487	300.99503	2	2	300.99503	300.99503	1	2	2	250.52052	331.7628	1	0.244	0.341	4.27	4.185	111.0
4180.487	300.99503	2	2	300.99503	300.99503	1	2	2	250.52052	331.7628	1	0.244	0.341	4.267	4.185	111.0
4180.487	300.99503	2	2	300.99503	300.99503	1	2	2	250.52052	331.7628	1	0.244	0.341	4.222	4.185	111.0
4180.487	300.99503	2	2	300.99503	300.99503	1	2	2	250.52052	331.7628	1	0.244	0.341	4.142	4.185	111.0
4180.487	300.99503	2	2	300.99503	300.99503	1	2	2	250.52052	331.7628	1	0.244	0.342	4.163	4.185	111.0
4180.487	300.99503	2	2	300.99503	300.99503	1	2	2	250.52052	331.7628	1	0.244	0.342	4.216	4.185	111.0
4180.487	300.99503	2	2	300.99503	300.99503	1	2	2	250.52052	331.7628	1	0.244	0.342	4.155	4.185	111.0
4180.487	300.99503	2	2	300.99503	300.99503	1	2	2	250.52052	331.7628	1	0.244	0.342	4.163	4.185	111.0
4180.487	300.99503	2	2	300.99503	300.99503	1	2	2	250.52052	331.7628	1	0.244	0.342	4.184	4.185	111.0
4180.487	300.99503	2	2	300.99503	300.99503	1	2	2	250.52052	331.7628	1	0.244	0.342	4.183	4.185	111.0
4180.487	300.99503	2	2	300.99503	300.99503	1	2	2	250.52052	331.7628	1	0.244	0.342	4.216	4.185	111.0
4180.487	300.99503	2	2	300.99503	300.99503	1	2	2	250.52052	331.7628	1	0.244	0.342	4.217	4.185	111.0
4180.487	300.99503	2	2	300.99503	300.99503	1	2	2	250.52052	331.7628	1	0.244	0.342	4.066	4.185	111.0
4180.487	300.99503	2	2	300.99503	300.99503	1	2	2	250.52052	331.7628	1	0.244	0.342	4.15	4.185	111.0
4180.487	300.99503	2	2	300.99503	300.99503	1	2	2	250.52052	331.7628	1	0.244	0.341	4.196	4.185	111.0
4180.487	300.99503	2	2	300.99503	300.99503	1	2	2	250.52052	331.7628	1	0.244	0.341	4.132	4.185	111.0
4180.487	300.99503	2	2	300.99503	300.99503	1	2	2	250.52052	331.7628	1	0.244	0.341	4.15	4.185	111.0
4180.487	300.99503	2	2	300.99503	300.99503	1	2	2	250.52052	331.7628	1	0.244	0.341	4.17	4.185	111.0
4180.487	300.99503	2	2	300.99503	300.99503	1	2	2	250.52052	331.7628	1	0.244	0.341	4.138	4.185	111.0
4180.487	300.99503	2	2	300.99503	300.99503	1	2	2	250.52052	331.7628	1	0.244	0.341	4.174	4.185	111.0
4180.487	300.99503	2	2	300.99503	300.99503	1	2	2	250.52052	331.7628	1	0.244	0.341	4.176	4.185	111.0
4180.487	300.99503	2	2	300.99503	300.99503	1	2	2	250.52052	331.7628	1	0.244	0.341	4.211	4.185	111.0
4180.487	300.99503	2	2	300.99503	300.99503	1	2	2	250.52052	331.7628	1	0.244	0.341	4.171	4.185	111.0
4180.487	300.99503	2	2	300.99503	300.99503	1	2	2	250.52052	331.7628	1	0.244	0.34	4.029	4.185	111.0
4180.487	300.99503	2	2	300.99503	300.99503	1	2	2	250.52052	331.7628	1	0.244	0.341	4.251	4.185	111.0
4180.487	300.99503	2	2	300.99503	300.99503	1	2	2	250.52052	331.7628	1	0.244	0.341	4.222	4.185	111.0
4180.487	300.99503	2	2	300.99503	300.99503	1	2	2	250.52052	331.7628	1	0.244	0.341	4.251	4.185	111.0
4180.487	300.99503	2	2	300.99503	300.99503	1	2	2	250.52052	331.7628	1	0.244	0.341	4.164	4.185	111.0
4180.487	300.99503	2	2	300.99503	300.99503	1	2	2	250.52052	331.7628	1	0.244	0.341	4.203	4.185	111.0
4180.487	300.99503	2	2	300.99503	300.99503	1	2	2	250.52052	331.7628	1	0.244	0.341	4.177	4.185	111.0
4180.487	300.99503	2	2	300.99503	300.99503	1	2	2	250.52052	331.7628	1	0.244	0.341	4.127	4.185	111.0
4180.487	300.99503	2	2	300.99503	300.99503	1	2	2	250.52052	331.7628	1	0.244	0.341	4.177	4.185	111.0
4180.487	300.99503	2	2	300.99503	300.99503	1	2	2	250.52052	331.7628	1	0.244	0.34	4.11	4.185	111.0
4180.487	300.99503	2	2	300.99503	300.99503	1	2	2	250.52052	331.7628	1	0.244	0.341	4.215	4.185	111.0
4180.487	300.99503	2	2	300.99503	300.99503	1	2	2	250.52052	331.7628	1	0.244	0.341	4.176	4.185	111.0
4180.487	300.99503	2	2	300.99503	300.99503	1	2	2	250.52052	331.7628	1	0.244	0.341	4.198	4.185	111.0
4180.487	300.99503	2	2	300.99503	300.99503	1	2	2	250.52052	331.7628	1	0.244	0.341	4.171	4.185	111.0
4180.487	300.99503	2	2	300.99503	300.99503	1	2	2	250.52052	331.7628	1	0.244	0.341	4.158	4.185	111.0
4180.487	300.99503	2	2	300.99503	300.99503	1	2	2	250.52052	331.7628	1	0.244	0.341	4.223	4.185	111.0
4180.487	300.99503	2	2	300.99503	300.99503	1	2	2	250.52052	331.7628	1	0.244	0.341	4.157	4.185	111.0
4180.487	300.99503	2	2	300.99503	300.99503	1	2	2	250.52052	331.7628	1	0.244	0.341	4.144	4.185	111.0
4180.487	300.99503	2	2	300.99503	300.99503	1	2	2	250.52052	331.7628	1	0.244	0.341	4.183	4.185	111.0
4180.487	300.99503	2	2	300.99503	300.99503	1	2	2	250.52052	331.7628	1	0.244	0.341	4.165	4.185	111.0
4180.487	300.99503	2	2	300.99503	300.99503	1	2	2	250.52052	331.7628	1	0.244	0.341	4.242	4.185	111.0
4180.487	300.99503	2	2	300.99503	300.99503	1	2	2	250.52052	331.7628	1	0.244	0.341	4.21	4.185	111.0
4180.487	300.99503	2	2	300.99503	300.99503	1	2	2	250.52052	331.7628	1	0.244	0.341	4.19	4.185	111.0
4180.487	300.99503	2	2	300.99503	300.99503	1	2	2	250.52052	331.7628	1	0.244	0.341	4.224	4.185	111.0
4180.487	300.99503	2	2	300.99503	300.99503	1	2	2	250.52052	331.7628	1	0.244	0.341	4.124	4.185	111.0
4180.487	300.99503	2	2	300.99503	300.99503	1	2	2	250.52052	331.7628	1	0.244	0.341	4.196	4.185	111.0
4180.487	300.99503	2	2	300.99503	300.99503	1	2	2	250.52052	331.7628	1	0.244	0.341	4.197	4.185	111.0
4180.487	300.99503	2	2	300.99503	300.99503	1	2	2	250.52052	331.7628	1	0.244	0.341	4.217	4.185	111.0
4180.487	300.99503	2	2	300.99503	300.99503	1	2	2	250.52052	331.7628	1	0.244	0.34	4.07	4.185	111.0
4180.487	300.99503	2	2	300.99503	300.99503	1	2	2	250.52052	331.7628	1	0.244	0.341	4.23	4.185	111.0
4180.487	300.99503	2	2	300.99503	300.99503	1	2	2	250.52052	331.7628	1	0.244	0.341	4.205	4.185	111.0
0.0	0.0	2	2	300.99503	300.99503	1	2	2	250.52052	331.7628	0	0.244	0.341	4.152	4.185	111.0
0.0	0.0	2	2	300.99503	300.99503	1	2	2	250.52052	331.7628	0	0.244	0.341	4.137	4.185	111.0
0.0	0.0	2	2	300.99503	300.99503	1	2	2	250.52052	331.7628	0	0.244	0.341	4.333	4.185	111.0
0.0	0.0	2	2	300.99503	300.99503	1	2	2	250.52052	331.7628	0	0.244	0.341	4.209	4.185	111.0
0.0	0.0	2	2	300.99503	300.99503	1	2	2	250.52052	331.7628	0	0.244	0.339	3.877	3.889	111.0
0.0	0.0	2	2	300.99503	300.99503	1	2	2	250.52052	331.7628	0	0.244	0.338	3.831	3.358	111.0
0.0	0.0	2	2	300.99503	300.99503	1	2	2	250.52052	331.7628	0	0.244	0.332	3.331	3.358	111.0
0.0	0.0	2	2	300.99503	300.99503	1	2	2	250.52052	331.7628	0	0.244	0.324	3.132	3.12	111.0
0.0	0.0	2	2	300.99503	300.99503	1	2	2	250.52052	331.7628	0	0.244	0.318	3.151	3.12	111.0
0.0	0.0	2	2	300.99503	300.99503	1	2	2	250.52052	331.7628	0	0.244	0.31	2.706	2.695	111.0
0.0	0.0	2	2	300.99503	300.99503	1	2	2	250.52052	331.7628	0	0.244	0.3	2.466	2.505	111.0
0.0	0.0	2	2	300.99503	300.99503	1	2	2	250.52052	331.7628	0	0.244	0.292	2.486	2.505	111.0
0.0	0.0	2	2	300.99503	300.99503	1	2	2	250.52052	331.7628	0	0.244	0.281	2.206	2.162	111.0
0.0	0.0	2	2	300.99503	300.99503	1	2	2	250.52052	331.7628	0	0.243	0.271	2.047	2.162	111.0
0.0	0.0	2	2	300.99503	300.99503	1	2	2	250.52052	331.7628	0	0.243	0.261	2.007	2.009	111.0
0.0	0.0	2	2	300.99503	300.99503	1	2	2	250.52052	331.7628	0	0.243	0.249	1.621	1.736	111.0
0.0	0.0	2	2	300.99503	300.99503	1	2	2	250.52052	331.7628	0	0.243	0.239	1.721	1.736	111.0
0.0	0.0	2	2	300.99503	300.99503	1	2	2	250.52052	331.7628	0	0.243	0.228	1.515	1.499	111.0
0.0	0.0	2	2	300.99503	300.99503	1	2	2	250.52052	331.7628	0	0.243	0.216	1.376	1.392	111.0
0.0	0.0	2	2	300.99503	300.99503	1	2	2	250.52052	331.7628	0	0.243	0.206	1.383	1.392	111.0
0.0	0.0	2	2	300.99503	300.99503	1	2	2	250.52052	331.7628	0	0.243	0.195	1.17	1.203	111.0
0.0	0.0	2	2	300.99503	300.99503	1	2	2	250.52052	331.7628	0	0.243	0.186	1.181	1.203	111.0
0.0	0.0	2	2	300.99503	300.99503	1	2	2	250.52052	331.7628	0	0.243	0.176	1.131	1.117	111.0
0.0	0.0	2	2	300.99503	300.99503	1	2	2	250.52052	331.7628	0	0.243	0.167	0.86	0.964	111.0
0.0	0.0	2	2	300.99503	300.99503	1	2	2	250.52052	331.7628	0	0.243	0.159	0.99	0.964	111.0
0.0	0.0	2	2	300.99503	300.99503	1	2	2	250.52052	331.7628	0	0.243	0.151	0.822	0.833	111.0
0.0	0.0	2	2	300.99503	300.99503	1	2	2	250.52052	331.7628	0	0.243	0.143	0.784	0.774	111.0
0.0	0.0	2	2	300.99503	300.99503	1	2	2	250.52052	331.7628	0	0.243	0.136	0.771	0.774	111.0
0.0	0.0	2	2	300.99503	300.99503	1	2	2	250.52052	331.7628	0	0.243	0.128	0.652	0.668	111.0
0.0	0.0	2	2	300.99503	300.99503	1	2	2	250.52052	331.7628	0	0.243	0.12	0.625	0.621	111.0
0.0	0.0	2	2	300.99503	300.99503	1	2	2	250.52052	331.7628	0	0.243	0.114	0.632	0.621	111.0
0.0	0.0	2	2	300.99503	300.99503	1	2	2	250.52052	331.7628	0	0.243	0.108	0.545	0.536	111.0
0.0	0.0	2	2	300.99503	300.99503	1	2	2	250.52052	331.7628	0	0.243	0.102	0.539	0.536	111.0
0.0	0.0	2	2	300.99503	300.99503	1	2	2	250.52052	331.7628	0	0.243	0.095	0.474	0.462	111.0
0.0	0.0	2	2	300.99503	300.99503	1	2	2	250.52052	331.7628	0	0.243	0.089	0.473	0.43	111.0
0.0	0.0	2	2	300.99503	300.99503	1	2	2	250.52052	331.7628	0	0.243	0.083	0.407	0.43	111.0
0.0	0.0	2	2	300.99503	300.99503	1	2	2	250.52052	331.7628	0	0.243	0.078	0.367	0.371	111.0
0.0	0.0	2	2	300.99503	300.99503	1	2	2	250.52052	331.7628	0	0.243	0.074	0.373	0.345	111.0
0.0	0.0	2	2	300.99503	300.99503	1	2	2	250.52052	331.7628	0	0.243	0.07	0.371	0.345	111.0
0.0	0.0	2	2	300.99503	300.99503	1	2	2	250.52052	331.7628	0	0.243	0.066	0.299	0.297	111.0
0.0	0.0	2	2	300.99503	300.99503	1	2	2	250.52052	331.7628	0	0.243	0.061	0.301	0.297	111.0
0.0	0.0	2	2	300.99503	300.99503	1	2	2	250.52052	331.7628	0	0.243	0.058	0.299	0.276	111.0
0.0	0.0	2	2	300.99503	300.99503	1	2	2	250.52052	331.7628	0	0.243	0.056	0.26	0.238	111.0
0.0	0.0	2	2	300.99503	300.99503	1	2	2	250.52052	331.7628	0	0.243	0.054	0.254	0.238	111.0
0.0	0.0	2	2	300.99503	300.99503	1	2	2	250.52052	331.7628	0	0.243	0.05	0.217	0.221	111.0
0.0	0.0	2	2	300.99503	300.99503	1	2	2	250.52052	331.7628	0	0.243	0.047	0.302	0.221	111.0
0.0	0.0	2	2	300.99503	300.99503	1	2	2	250.52052	331.7628	0	0.243	0.043	0.167	0.191	111.0
0.0	0.0	2	2	300.99503	300.99503	1	2	2	250.52052	331.7628	0	0.243	0.039	0.156	0.165	111.0
0.0	0.0	2	2	300.99503	300.99503	1	2	2	250.52052	331.7628	0	0.243	0.037	0.202	0.165	111.0
0.0	0.0	2	2	300.99503	300.99503	1	2	2	250.52052	331.7628	0	0.243	0.035	0.148	0.153	111.0
0.0	0.0	2	2	300.99503	300.99503	1	2	2	250.52052	331.7628	0	0.243	0.033	0.134	0.132	111.0
0.0	0.0	2	2	300.99503	300.99503	1	2	2	250.52052	331.7628	0	0.243	0.031	0.106	0.132	111.0
0.0	0.0	2	2	300.99503	300.99503	1	2	2	250.52052	331.7628	0	0.243	0.029	0.141	0.122	111.0
0.0	0.0	2	2	300.99503	300.99503	1	2	2	250.52052	331.7628	0	0.243	0.027	0.092	0.106	111.0
0.0	0.0	2	2	300.99503	300.99503	1	2	2	250.52052	331.7628	0	0.243	0.025	0.1	0.106	111.0
0.0	0.0	2	2	300.99503	300.99503	1	2	2	250.52052	331.7628	0	0.243	0.023	0.126	0.098	111.0
0.0	0.0	2	2	300.99503	300.99503	1	2	2	250.52052	331.7628	0	0.243	0.021	0.087	0.098	111.0
0.0	0.0	2	2	300.99503	300.99503	1	2	2	250.52052	331.7628	0	0.243	0.02	0.073	0.084	111.0
0.0	0.0	2	2	300.99503	300.99503	1	2	2	250.52052	331.7628	0	0.243	0.02	0.154	0.078	111.0
0.0	0.0	2	2	300.99503	300.99503	1	2	2	250.52052	331.7628	0	0.243	0.02	0.066	0.078	111.0
0.0	0.0	2	2	300.99503	300.99503	1	2	2	250.52052	331.7628	0	0.243	0.02	0.111	0.067	111.0
0.0	0.0	2	2	300.99503	300.99503	1	2	2	250.52052	331.7628	0	0.243	0.02	0.1	0.063	111.0
0.0	0.0	2	2	300.99503	300.99503	1	2	2	250.52052	331.7628	0	0.243	0.02	0.105	0.063	111.0
0.0	0.0	2	2	300.99503	300.99503	1	2	2	250.52052	331.7628	0	0.243	0.02	0.068	0.054	111.0
0.0	0.0	2	2	300.99503	300.99503	1	2	2	250.52052	331.7628	0	0.243	0.02	0.024	0.054	111.0
0.0	0.0	2	2	300.99503	300.99503	1	2	2	250.52052	331.7628	0	0.243	0.02	0.06	0.046	111.0
0.0	0.0	2	2	300.99503	300.99503	1	2	2	250.52052	331.7628	0	0.243	0.02	0.048	0.043	111.0
0.0	0.0	2	2	300.99503	300.99503	1	2	2	250.52052	331.7628	0	0.243	0.02	0.055	0.043	111.0
0.0	0.0	2	2	300.99503	300.99503	1	2	2	250.52052	331.7628	0	0.243	0.02	0.08	0.037	111.0
0.0	0.0	2	2	300.99503	300.99503	1	2	2	250.52052	331.7628	0	0.243	0.02	0.047	0.037	111.0
0.0	0.0	2	2	300.99503	300.99503	1	2	2	250.52052	331.7628	0	0.243	0.02	0.009	0.034	111.0
0.0	0.0	2	2	300.99503	300.99503	1	2	2	250.52052	331.7628	0	0.243	0.02	0.022	0.029	111.0
0.0	0.0	2	2	300.99503	300.99503	1	2	2	250.52052	331.7628	0	0.243	0.02	-0.009	0.029	111.0
0.0	0.0	2	2	300.99503	300.99503	1	2	2	250.52052	331.7628	0	0.243	0.02	0.001	0.027	111.0
0.0	0.0	2	2	300.99503	300.99503	1	2	2	250.52052	331.7628	0	0.243	0.02	0.108	0.023	111.0
0.0	0.0	2	2	300.99503	300.99503	1	2	2	250.52052	331.7628	0	0.243	0.02	0.028	0.023	111.0
0.0	0.0	2	2	300.99503	300.99503	1	2	2	250.52052	331.7628	0	0.243	0.019	-0.045	0.02	111.0
0.0	0.0	2	2	300.99503	300.99503	1	2	2	250.52052	331.7628	0	0.243	0.019	0.04	0.018	111.0
0.0	0.0	2	2	300.99503	300.99503	1	2	2	250.52052	331.7628	0	0.243	0.019	0.016	0.018	111.0
0.0	0.0	2	2	300.99503	300.99503	1	2	2	250.52052	331.7628	0	0.243	0.019	0.025	0.016	111.0
0.0	0.0	2	2	300.99503	300.99503	1	2	2	250.52052	331.7628	0	0.243	0.019	0.014	0.016	111.0
0.0	0.0	2	2	300.99503	300.99503	1	2	2	250.52052	331.7628	0	0.243	0.019	0.014	0.014	111.0
0.0	0.0	2	2	300.99503	300.99503	1	2	2	250.52052	331.7628	0	0.243	0.019	-0.006	0.012	111.0
0.0	0.0	2	2	300.99503	300.99503	1	2	2	250.52052	331.7628	0	0.243	0.019	0.02	0.012	111.0
0.0	0.0	2	2	300.99503	300.99503	1	2	2	250.52052	331.7628	0	0.243	0.019	0.004	0.011	111.0
0.0	0.0	2	2	300.99503	300.99503	1	2	2	250.52052	331.7628	0	0.243	0.019	0.011	0.011	111.0
0.0	0.0	2	2	300.99503	300.99503	1	2	2	250.52052	331.7628	0	0.243	0.019	0.003	0.01	111.0
0.0	0.0	2	2	300.99503	300.99503	1	2	2	250.52052	331.7628	0	0.243	0.019	0.078	0.008	111.0
0.0	0.0	2	2	300.99503	300.99503	1	2	2	250.52052	331.7628	0	0.243	0.018	0.017	0.008	111.0
0.0	0.0	2	2	300.99503	300.99503	1	2	2	250.52052	331.7628	0	0.243	0.018	0.008	0.007	111.0
0.0	0.0	2	2	300.99503	300.99503	1	2	2	250.52052	331.7628	0	0.243	0.017	-0.121	0.006	111.0
0.0	0.0	2	2	300.99503	300.99503	1	2	2	250.52052	331.7628	0	0.243	0.015	-0.014	0.006	111.0
0.0	0.0	2	2	300.99503	300.99503	1	2	2	250.52052	331.7628	0	0.243	0.015	0.067	0.006	111.0
0.0	0.0	2	2	300.99503	300.99503	1	2	2	250.52052	331.7628	0	0.243	0.015	0.008	0.006	111.0
0.0	0.0	2	2	300.99503	300.99503	1	2	2	250.52052	331.7628	0	0.243	0.015	0.041	0.005	111.0
0.0	0.0	2	2	300.99503	300.99503	1	2	2	250.52052	331.7628	0	0.243	0.014	-0.017	0.004	111.0
0.0	0.0	2	2	300.99503	300.99503	1	2	2	250.52052	331.7628	0	0.243	0.014	-0.006	0.004	111.0
0.0	0.0	2	2	300.99503	300.99503	1	2	2	250.52052	331.7628	0	0.243	0.014	0.031	0.003	111.0
0.0	0.0	2	2	300.99503	300.99503	1	2	2	250.52052	331.7628	0	0.243	0.014	0.002	0.003	111.0
0.0	0.0	2	2	300.99503	300.99503	1	2	2	250.52052	331.7628	0	0.243	0.014	-0.004	0.003	111.0
0.0	0.0	2	2	300.99503	300.99503	1	2	2	250.52052	331.7628	0	0.243	0.013	-0.024	0.002	111.0
0.0	0.0	2	2	300.99503	300.99503	1	2	2	250.52052	331.7628	0	0.243	0.013	0.01	0.002	111.0
0.0	0.0	2	2	300.99503	300.99503	1	2	2	250.52052	331.7628	0	0.243	0.012	-0.068	0.002	111.0
0.0	0.0	2	2	300.99503	300.99503	1	2	2	250.52052	331.7628	0	0.243	0.012	0.001	0.002	111.0
0.0	0.0	2	2	300.99503	300.99503	1	2	2	250.52052	331.7628	0	0.243	0.011	0.005	0.002	111.0
0.0	0.0	2	2	300.99503	300.99503	1	2	2	250.52052	331.7628	0	0.243	0.011	-0.006	0.001	111.0
0.0	0.0	2	2	300.99503	300.99503	1	2	2	250.52052	331.7628	0	0.243	0.01	0.001	0.001	111.0
0.0	0.0	2	2	300.99503	300.99503	1	2	2	250.52052	331.7628	0	0.243	0.01	0.021	0.001	111.0
0.0	0.0	2	2	300.99503	300.99503	1	2	2	250.52052	331.7628	0	0.243	0.009	0.012	0.001	111.0
0.0	0.0	2	2	300.99503	300.99503	1	2	2	250.52052	331.7628	0	0.243	0.007	-0.039	0.0	111.0
0.0	0.0	2	2	300.99503	300.99503	1	2	2	250.52052	331.7628	0	0.243	0.006	-0.044	0.0	111.0
0.0	0.0	2	2	300.99503	300.99503	1	2	2	250.52052	331.7628	0	0.243	0.004	-0.025	0.0	111.0
0.0	0.0	2	2	300.99503	300.99503	1	2	2	250.52052	331.7628	0	0.243	0.002	-0.021	0.0	111.0
0.0	0.0	2	2	300.99503	300.99503	1	2	2	250.52052	331.7628	0	0.243	0.002	0.0	0.0	111.0
0.0	0.0	2	2	300.99503	300.99503	1	2	2	250.52052	331.7628	0	0.243	0.001	-0.018	0.0	111.0
0.0	0.0	2	2	300.99503	300.99503	1	2	2	250.52052	331.7628	0	0.243	0.0	-0.019	0.0	111.0
0.0	0.0	2	2	300.99503	300.99503	1	2	2	250.52052	331.7628	0	0.243	0.0	-0.01	0.0	111.0
0.0	0.0	2	2	300.99503	300.99503	1	2	2	250.52052	331.7628	0	0.243	-0.001	-0.017	0.0	111.0
0.0	0.0	2	2	300.99503	300.99503	1	2	2	250.52052	331.7628	0	0.243	0.0	0.001	0.0	111.0
0.0	0.0	2	2	300.99503	300.99503	1	2	2	250.52052	331.7628	0	0.243	0.0	0.006	0.0	111.0
0.0	0.0	2	2	300.99503	300.99503	1	2	2	250.52052	331.7628	0	0.243	0.0	-0.01	0.0	111.0
0.0	0.0	2	2	300.99503	300.99503	1	2	2	250.52052	331.7628	0	0.243	0.0	-0.003	0.0	111.0
0.0	0.0	2	2	300.99503	300.99503	1	2	2	250.52052	331.7628	0	0.243	0.0	0.006	0.0	111.0
0.0	0.0	2	2	300.99503	300.99503	1	2	2	250.52052	331.7628	0	0.243	-0.001	-0.039	0.0	111.0
0.0	0.0	2	2	300.99503	300.99503	1	2	2	250.52052	331.7628	0	0.243	0.0	0.028	0.0	111.0
0.0	0.0	2	2	300.99503	300.99503	1	2	2	250.52052	331.7628	0	0.243	0.0	0.0	0.0	111.0
0.0	0.0	2	2	300.99503	300.99503	1	2	2	250.52052	331.7628	0	0.243	0.0	0.0	0.0	111.0
0.0	0.0	2	2	300.99503	300.99503	1	2	2	250.52052	331.7628	0	0.243	0.0	-0.006	0.0	111.0
0.0	0.0	2	2	300.99503	300.99503	1	2	2	250.52052	331.7628	0	0.243	-0.001	-0.029	0.0	111.0
0.0	0.0	2	2	300.99503	300.99503	1	2	2	250.52052	331.7628	0	0.243	0.0	0.016	0.0	111.0
0.0	0.0	2	2	300.99503	300.99503	1	2	2	250.52052	331.7628	0	0.243	0.0	0.028	0.0	111.0
0.0	0.0	2	2	300.99503	300.99503	1	2	2	250.52052	331.7628	0	0.243	-0.001	-0.019	0.0	111.0
0.0	0.0	2	2	300.99503	300.99503	1	2	2	250.52052	331.7628	0	0.243	0.0	-0.003	0.0	111.0
0.0	0.0	2	2	300.99503	300.99503	1	2	2	250.52052	331.7628	0	0.243	0.0	-0.011	0.0	111.0
0.0	0.0	2	2	300.99503	300.99503	1	2	2	250.52052	331.7628	0	0.243	-0.001	-0.133	0.0	111.0
0.0	0.0	2	2	300.99503	300.99503	1	2	2	250.52052	331.7628	0	0.243	0.0	0.008	0.0	111.0
0.0	0.0	2	2	300.99503	300.99503	1	2	2	250.52052	331.7628	0	0.243	-0.001	-0.017	0.0	111.0
0.0	0.0	2	2	300.99503	300.99503	1	2	2	250.52052	331.7628	0	0.243	0.0	0.015	0.0	111.0
0.0	0.0	2	2	300.99503	300.99503	1	2	2	250.52052	331.7628	0	0.243	0.0	0.026	0.0	111.0
0.0	0.0	2	2	300.99503	300.99503	1	2	2	250.52052	331.7628	0	0.243	0.0	0.015	0.0	111.0
0.0	0.0	2	2	300.99503	300.99503	1	2	2	250.52052	331.7628	0	0.243	0.0	-0.001	0.0	111.0
0.0	0.0	2	2	300.99503	300.99503	1	2	2	250.52052	331.7628	0	0.243	0.0	-0.01	0.0	111.0
0.0	0.0	2	2	300.99503	300.99503	1	2	2	250.52052	331.7628	0	0.243	0.0	0.066	0.0	111.0
0.0	0.0	2	2	300.99503	300.99503	1	2	2	250.52052	331.7628	0	0.243	-0.001	-0.062	0.0	111.0
0.0	0.0	2	2	300.99503	300.99503	1	2	2	250.52052	331.7628	0	0.243	0.0	0.026	0.0	111.0
0.0	0.0	2	2	300.99503	300.99503	1	2	2	250.52052	331.7628	0	0.243	0.0	0.007	0.0	111.0
0.0	0.0	2	2	300.99503	300.99503	1	2	2	250.52052	331.7628	0	0.243	-0.001	-0.025	0.0	111.0
0.0	0.0	2	2	300.99503	300.99503	1	2	2	250.52052	331.7628	0	0.243	-0.001	-0.016	0.0	111.0
0.0	0.0	2	2	300.99503	300.99503	1	2	2	250.52052	331.7628	0	0.243	0.0	0.008	0.0	111.0
0.0	0.0	2	2	300.99503	300.99503	1	2	2	250.52052	331.7628	0	0.243	0.0	0.0	0.0	111.0
0.0	0.0	2	2	300.99503	300.99503	1	2	2	250.52052	331.7628	0	0.243	-0.001	-0.136	0.0	111.0
0.0	0.0	2	2	300.99503	300.99503	1	2	2	250.52052	331.7628	0	0.243	-0.001	-0.031	0.0	111.0
0.0	0.0	2	2	300.99503	300.99503	1	2	2	250.52052	331.7628	0	0.243	0.0	-0.007	0.0	111.0
0.0	0.0	2	2	300.99503	300.99503	1	2	2	250.52052	331.7628	0	0.243	0.0	0.012	0.0	111.0
0.0	0.0	2	2	300.99503	300.99503	1	2	2	250.52052	331.7628	0	0.243	0.0	-0.011	0.0	111.0
0.0	0.0	2	2	300.99503	300.99503	1	2	2	250.52052	331.7628	0	0.243	0.0	0.0	0.0	111.0
0.0	0.0	2	2	300.99503	300.99503	1	2	2	250.52052	331.7628	0	0.243	0.0	0.002	0.0	111.0
0.0	0.0	2	2	300.99503	300.99503	1	2	2	250.52052	331.7628	0	0.243	-0.001	-0.038	0.0	111.0
0.0	0.0	2	2	300.99503	300.99503	1	2	2	250.52052	331.7628	0	0.243	0.0	0.014	0.0	111.0
0.0	0.0	2	2	300.99503	300.99503	1	2	2	250.52052	331.7628	0	0.243	0.0	0.004	0.0	111.0
0.0	0.0	2	2	300.99503	300.99503	1	2	2	250.52052	331.7628	0	0.243	-0.001	-0.012	0.0	111.0
0.0	0.0	2	2	300.99503	300.99503	1	2	2	250.52052	331.7628	0	0.243	0.0	0.0	0.0	111.0
0.0	0.0	2	2	300.99503	300.99503	1	2	2	250.52052	331.7628	0	0.243	0.0	-0.005	0.0	111.0
0.0	0.0	2	2	300.99503	300.99503	1	2	2	250.52052	331.7628	0	0.243	0.0	0.097	0.0	111.0
0.0	0.0	2	2	300.99503	300.99503	1	2	2	250.52052	331.7628	0	0.243	0.0	0.042	0.0	111.0
0.0	0.0	2	2	300.99503	300.99503	1	2	2	250.52052	331.7628	0	0.243	0.0	0.008	0.0	111.0
0.0	0.0	2	2	300.99503	300.99503	1	2	2	250.52052	331.7628	0	0.243	0.0	0.021	0.0	111.0
0.0	0.0	2	2	300.99503	300.99503	1	2	2	250.52052	331.7628	0	0.243	0.0	0.012	0.0	111.0
0.0	0.0	2	2	300.99503	300.99503	1	2	2	250.52052	331.7628	0	0.243	-0.001	-0.038	0.0	111.0
0.0	0.0	2	2	300.99503	300.99503	1	2	2	250.52052	331.7628	0	0.243	0.0	0.007	0.0	111.0
0.0	0.0	2	2	300.99503	300.99503	1	2	2	250.52052	331.7628	0	0.243	0.0	0.001	0.0	111.0
0.0	0.0	2	2	300.99503	300.99503	1	2	2	250.52052	331.7628	0	0.243	-0.001	-0.025	0.0	111.0
0.0	0.0	2	2	300.99503	300.99503	1	2	2	250.52052	331.7628	0	0.243	0.0	0.023	0.0	111.0
0.0	0.0	2	2	300.99503	300.99503	1	2	2	250.52052	331.7628	0	0.243	0.0	0.038	0.0	111.0
0.0	0.0	2	2	300.99503	300.99503	1	2	2	250.52052	331.7628	0	0.243	0.0	0.015	0.0	111.0
0.0	0.0	2	2	300.99503	300.99503	1	2	2	250.52052	331.7628	0	0.243	0.0	0.008	0.0	111.0
0.0	0.0	2	2	300.99503	300.99503	1	2	2	250.52052	331.7628	0	0.243	0.0	0.008	0.0	111.0
0.0	0.0	2	2	300.99503	300.99503	1	2	2	250.52052	331.7628	0	0.243	0.0	0.006	0.0	111.0
0.0	0.0	2	2	300.99503	300.99503	1	2	2	250.52052	331.7628	0	0.243	0.0	0.025	0.0	111.0
0.0	0.0	2	2	300.99503	300.99503	1	2	2	250.52052	331.7628	0	0.243	0.0	0.028	0.0	111.0
0.0	0.0	2	2	300.99503	300.99503	1	2	2	250.52052	331.7628	0	0.243	-0.001	-0.018	0.0	111.0
0.0	0.0	2	2	300.99503	300.99503	1	2	2	250.52052	331.7628	0	0.243	0.0	0.014	0.0	111.0
0.0	0.0	2	2	300.99503	300.99503	1	2	2	250.52052	331.7628	0	0.243	0.0	0.04	0.0	111.0
0.0	0.0	2	2	300.99503	300.99503	1	2	2	250.52052	331.7628	0	0.243	0.0	0.0	0.0	111.0
0.0	0.0	2	2	300.99503	300.99503	1	2	2	250.52052	331.7628	0	0.243	0.0	0.026	0.0	111.0
0.0	0.0	2	2	300.99503	300.99503	1	2	2	250.52052	331.7628	0	0.243	-0.001	-0.034	0.0	111.0
0.0	0.0	2	2	300.99503	300.99503	1	2	2	250.52052	331.7628	0	0.243	0.0	0.008	0.0	111.0
0.0	0.0	2	2	300.99503	300.99503	1	2	2	250.52052	331.7628	0	0.243	0.0	0.0	0.0	111.0
0.0	0.0	2	2	300.99503	300.99503	1	2	2	250.52052	331.7628	0	0.243	-0.001	-0.024	0.0	111.0
0.0	0.0	2	2	300.99503	300.99503	1	2	2	250.52052	331.7628	0	0.243	0.0	0.023	0.0	111.0
0.0	0.0	2	2	300.99503	300.99503	1	2	2	250.52052	331.7628	0	0.243	0.0	-0.005	0.0	111.0
0.0	0.0	2	2	300.99503	300.99503	1	2	2	250.52052	331.7628	0	0.243	0.0	0.032	0.0	111.0
0.0	0.0	2	2	300.99503	300.99503	1	2	2	250.52052	331.7628	0	0.243	-0.001	-0.02	0.0	111.0
0.0	0.0	2	2	300.99503	300.99503	1	2	2	250.52052	331.7628	0	0.243	0.0	0.062	0.0	111.0
0.0	0.0	2	2	300.99503	300.99503	1	2	2	250.52052	331.7628	0	0.243	0.0	0.0	0.0	111.0
0.0	0.0	2	2	300.99503	300.99503	1	2	2	250.52052	331.7628	0	0.243	0.0	0.013	0.0	111.0
0.0	0.0	2	2	300.99503	300.99503	1	2	2	250.52052	331.7628	0	0.243	-0.001	-0.017	0.0	111.0
0.0	0.0	2	2	300.99503	300.99503	1	2	2	250.52052	331.7628	0	0.243	0.0	0.009	0.0	111.0
0.0	0.0	2	2	300.99503	300.99503	1	2	2	250.52052	331.7628	0	0.243	0.0	0.0	0.0	111.0
0.0	0.0	2	2	300.99503	300.99503	1	2	2	250.52052	331.7628	0	0.243	0.0	0.014	0.0	111.0
0.0	0.0	2	2	300.99503	300.99503	1	2	2	250.52052	331.7628	0	0.243	-0.001	-0.012	0.0	111.0
0.0	0.0	2	2	300.99503	300.99503	1	2	2	250.52052	331.7628	0	0.243	-0.001	-0.012	0.0	111.0
0.0	0.0	2	2	300.99503	300.99503	1	2	2	250.52052	331.7628	0	0.243	-0.001	-0.033	0.0	111.0
0.0	0.0	2	2	300.99503	300.99503	1	2	2	250.52052	331.7628	0	0.243	-0.001	-0.03	0.0	111.0
0.0	0.0	2	2	300.99503	300.99503	1	2	2	250.52052	331.7628	0	0.243	0.0	0.027	0.0	111.0
0.0	0.0	2	2	300.99503	300.99503	1	2	2	250.52052	331.7628	0	0.243	0.0	0.029	0.0	111.0
0.0	0.0	2	2	300.99503	300.99503	1	2	2	250.52052	331.7628	0	0.243	-0.001	-0.045	0.0	111.0
0.0	0.0	2	2	300.99503	300.99503	1	2	2	250.52052	331.7628	0	0.243	-0.001	-0.088	0.0	111.0
0.0	0.0	2	2	300.99503	300.99503	1	2	2	250.52052	331.7628	0	0.243	0.0	0.008	0.0	111.0
0.0	0.0	2	2	300.99503	300.99503	1	2	2	250.52052	331.7628	0	0.243	0.0	-0.005	0.0	111.0
0.0	0.0	2	2	300.99503	300.99503	1	2	2	250.52052	331.7628	0	0.243	0.0	0.029	0.0	111.0
0.0	0.0	2	2	300.99503	300.99503	1	2	2	250.52052	331.7628	0	0.243	0.0	0.121	0.0	111.0
0.0	0.0	2	2	300.99503	300.99503	1	2	2	250.52052	331.7628	0	0.243	-0.001	-0.025	0.0	111.0
0.0	0.0	2	2	300.99503	300.99503	1	2	2	250.52052	331.7628	0	0.243	-0.001	-0.039	0.0	111.0
0.0	0.0	2	2	300.99503	300.99503	1	2	2	250.52052	331.7628	0	0.243	-0.001	-0.032	0.0	111.0
0.0	0.0	2	2	300.99503	300.99503	1	2	2	250.52052	331.7628	0	0.243	0.0	0.021	0.0	111.0
0.0	0.0	2	2	300.99503	300.99503	1	2	2	250.52052	331.7628	0	0.243	0.0	0.016	0.0	111.0
0.0	0.0	2	2	300.99503	300.99503	1	2	2	250.52052	331.7628	0	0.243	-0.001	-0.02	0.0	111.0
0.0	0.0	2	2	300.99503	300.99503	1	2	2	250.52052	331.7628	0	0.243	0.0	0.068	0.0	111.0
0.0	0.0	2	2	300.99503	300.99503	1	2	2	250.52052	331.7628	0	0.243	-0.001	-0.021	0.0	111.0
0.0	0.0	2	2	300.99503	300.99503	1	2	2	250.52052	331.7628	0	0.243	0.0	0.014	0.0	111.0
0.0	0.0	2	2	300.99503	300.99503	1	2	2	250.52052	331.7628	0	0.243	-0.001	-0.012	0.0	111.0
0.0	0.0	2	2	300.99503	300.99503	1	2	2	250.52052	331.7628	0	0.243	0.0	-0.006	0.0	111.0
0.0	0.0	2	2	300.99503	300.99503	1	2	2	250.52052	331.7628	0	0.243	-0.001	-0.014	0.0	111.0
0.0	0.0	2	2	300.99503	300.99503	1	2	2	250.52052	331.7628	0	0.243	0.0	0.038	0.0	111.0
0.0	0.0	2	2	300.99503	300.99503	1	2	2	250.52052	331.7628	0	0.243	-0.001	-0.01	0.0	111.0
0.0	0.0	2	2	300.99503	300.99503	1	2	2	250.52052	331.7628	0	0.243	0.0	0.034	0.0	111.0
0.0	0.0	2	2	300.99503	300.99503	1	2	2	250.52052	331.7628	0	0.243	0.0	0.008	0.0	111.0
0.0	0.0	2	2	300.99503	300.99503	1	2	2	250.52052	331.7628	0	0.243	0.0	0.009	0.0	111.0
0.0	0.0	2	2	300.99503	300.99503	1	2	2	250.52052	331.7628	0	0.243	0.0	-0.001	0.0	111.0
0.0	0.0	2	2	300.99503	300.99503	1	2	2	250.52052	331.7628	0	0.243	-0.001	-0.013	0.0	111.0
0.0	0.0	2	2	300.99503	300.99503	1	2	2	250.52052	331.7628	0	0.243	-0.001	-0.013	0.0	111.0
0.0	0.0	2	2	300.99503	300.99503	1	2	2	250.52052	331.7628	0	0.243	0.0	-0.006	0.0	111.0
0.0	0.0	2	2	300.99503	300.99503	1	2	2	250.52052	331.7628	0	0.243	0.0	-0.006	0.0	111.0
0.0	0.0	2	2	300.99503	300.99503	1	2	2	250.52052	331.7628	0	0.243	0.0	0.02	0.0	111.0
0.0	0.0	2	2	300.99503	300.99503	1	2	2	250.52052	331.7628	0	0.243	0.0	0.022	0.0	111.0
0.0	0.0	2	2	300.99503	300.99503	1	2	2	250.52052	331.7628	0	0.243	0.0	0.014	0.0	111.0
0.0	0.0	2	2	300.99503	300.99503	1	2	2	250.52052	331.7628	0	0.243	0.0	0.009	0.0	111.0
0.0	0.0	2	2	300.99503	300.99503	1	2	2	250.52052	331.7628	0	0.243	0.0	0.015	0.0	111.0
0.0	0.0	2	2	300.99503	300.99503	1	2	2	250.52052	331.7628	0	0.243	0.0	0.002	0.0	111.0
0.0	0.0	2	2	300.99503	300.99503	1	2	2	250.52052	331.7628	0	0.243	-0.001	-0.07	0.0	111.0
0.0	0.0	2	2	300.99503	300.99503	1	2	2	250.52052	331.7628	0	0.243	-0.001	-0.02	0.0	111.0
0.0	0.0	2	2	300.99503	300.99503	1	2	2	250.52052	331.7628	0	0.243	-0.001	-0.068	0.0	111.0
0.0	0.0	2	2	300.99503	300.99503	1	2	2	250.52052	331.7628	0	0.243	-0.001	-0.019	0.0	111.0
0.0	0.0	2	2	300.99503	300.99503	1	2	2	250.52052	331.7628	0	0.243	-0.001	-0.012	0.0	111.0
0.0	0.0	2	2	300.99503	300.99503	1	2	2	250.52052	331.7628	0	0.243	-0.001	-0.094	0.0	111.0
0.0	0.0	2	2	300.99503	300.99503	1	2	2	250.52052	331.7628	0	0.243	-0.001	-0.031	0.0	111.0
0.0	0.0	2	2	300.99503	300.99503	1	2	2	250.52052	331.7628	0	0.243	0.0	-0.006	0.0	111.0
0.0	0.0	2	2	300.99503	300.99503	1	2	2	250.52052	331.7628	0	0.243	-0.001	-0.094	0.0	111.0
0.0	0.0	2	2	300.99503	300.99503	1	2	2	250.52052	331.7628	0	0.243	0.0	0.033	0.0	111.0
0.0	0.0	2	2	300.99503	300.99503	1	2	2	250.52052	331.7628	0	0.243	-0.001	-0.019	0.0	111.0
0.0	0.0	2	2	300.99503	300.99503	1	2	2	250.52052	331.7628	0	0.243	0.0	-0.011	0.0	111.0
0.0	0.0	2	2	300.99503	300.99503	1	2	2	250.52052	331.7628	0	0.243	0.0	0.008	0.0	111.0
0.0	0.0	2	2	300.99503	300.99503	1	2	2	250.52052	331.7628	0	0.243	0.0	0.009	0.0	111.0
0.0	0.0	2	2	300.99503	300.99503	1	2	2	250.52052	331.7628	0	0.243	0.0	0.017	0.0	111.0
0.0	0.0	2	2	300.99503	300.99503	1	2	2	250.52052	331.7628	0	0.243	0.0	0.01	0.0	111.0
0.0	0.0	2	2	300.99503	300.99503	1	2	2	250.52052	331.7628	0	0.243	-0.001	-0.094	0.0	111.0
-4180.487	-300.99503	3	2	300.99503	201.99005	1	2	2	250.52052	331.7628	1	0.243	0.0	0.016	0.0	111.0
-4180.487	-300.99503	3	2	300.99503	201.99005	1	2	2	250.52052	331.7628	1	0.243	-0.001	-0.042	0.0	111.0
-4180.487	-300.99503	3	2	300.99503	201.99005	0	2	2	250.52052	331.7628	1	0.243	-0.001	-0.014	0.0	111.0
-4180.487	-300.99503	3	2	300.99503	201.99005	0	2	2	250.52052	331.7628	1	0.243	0.0	0.047	0.0	111.0
-4180.487	-300.99503	3	2	300.99503	201.99005	0	2	2	250.52052	331.7628	1	0.243	-0.001	-0.015	0.0	111.0
-4180.487	-300.99503	3	2	300.99503	201.99005	0	2	2	250.52052	331.7628	1	0.242	-0.005	-0.522	-0.569	111.0
-4180.487	-300.99503	3	2	300.99503	201.99005	0	2	2	250.52052	331.7628	1	0.242	-0.012	-0.979	-1.063	111.0
-4180.487	-300.99503	3	2	300.99503	201.99005	0	2	2	250.52052	331.7628	1	0.242	-0.02	-1.06	-1.063	111.0
-4180.487	-300.99503	3	2	300.99503	201.99005	0	2	2	250.52052	331.7628	1	0.242	-0.029	-1.299	-1.283	111.0
-4180.487	-300.99503	3	2	300.99503	201.99005	0	2	2	250.52052	331.7628	1	0.242	-0.038	-1.379	-1.488	111.0
-4180.487	-300.99503	3	2	300.99503	201.99005	0	2	2	250.52052	331.7628	1	0.242	-0.047	-1.507	-1.488	111.0
-4180.487	-300.99503	3	2	300.99503	201.99005	0	2	2	250.52052	331.7628	1	0.242	-0.057	-1.806	-1.856	111.0
-4180.487	-300.99503	3	2	300.99503	201.99005	0	2	2	250.52052	331.7628	1	0.242	-0.066	-1.862	-1.856	111.0
-4180.487	-300.99503	3	2	300.99503	201.99005	0	2	2	250.52052	331.7628	1	0.242	-0.077	-2.181	-2.174	111.0
-4180.487	-300.99503	3	2	300.99503	201.99005	0	2	2	250.52052	331.7628	1	0.242	-0.088	-2.349	-2.316	111.0
-4180.487	-300.99503	3	2	300.99503	201.99005	0	2	2	250.52052	331.7628	1	0.242	-0.098	-2.32	-2.316	111.0
-4180.487	-300.99503	3	2	300.99503	201.99005	0	2	2	250.52052	331.7628	1	0.241	-0.109	-2.634	-2.571	111.0
-4180.487	-300.99503	3	2	300.99503	201.99005	0	2	2	250.52052	331.7628	1	0.241	-0.121	-2.751	-2.685	111.0
-4180.487	-300.99503	3	2	300.99503	201.99005	0	2	2	250.52052	331.7628	1	0.241	-0.129	-2.66	-2.685	111.0
-4180.487	-300.99503	3	2	300.99503	201.99005	0	2	2	250.52052	331.7628	1	0.241	-0.14	-2.701	-2.889	111.0
-4180.487	-300.99503	3	2	300.99503	201.99005	0	2	2	250.52052	331.7628	1	0.241	-0.149	-2.872	-2.889	111.0
-4180.487	-300.99503	3	2	300.99503	201.99005	0	2	2	250.52052	331.7628	1	0.241	-0.159	-2.945	-2.981	111.0
-4180.487	-300.99503	3	2	300.99503	201.99005	0	2	2	250.52052	331.7628	1	0.241	-0.169	-3.135	-3.145	111.0
-4180.487	-300.99503	3	2	300.99503	201.99005	0	2	2	250.52052	331.7628	1	0.241	-0.179	-3.155	-3.145	111.0
-4180.487	-300.99503	3	2	300.99503	201.99005	0	2	2	250.52052	331.7628	1	0.241	-0.188	-3.233	-3.219	111.0
-4180.487	-300.99503	3	2	300.99503	201.99005	0	2	2	250.52052	331.7628	1	0.241	-0.197	-3.397	-3.35	111.0
-4180.487	-300.99503	3	2	300.99503	201.99005	0	2	2	250.52052	331.7628	1	0.241	-0.204	-3.358	-3.35	111.0
-4180.487	-300.99503	3	2	300.99503	201.99005	0	2	2	250.52052	331.7628	1	0.241	-0.212	-3.467	-3.464	111.0
-4180.487	-300.99503	3	2	300.99503	201.99005	0	2	2	250.52052	331.7628	1	0.241	-0.22	-3.434	-3.464	111.0
-4180.487	-300.99503	3	2	300.99503	201.99005	0	2	2	250.52052	331.7628	1	0.24	-0.227	-3.488	-3.515	111.0
-4180.487	-300.99503	3	2	300.99503	201.99005	0	2	2	250.52052	331.7628	1	0.24	-0.233	-3.55	-3.606	111.0
-4180.487	-300.99503	3	2	300.99503	201.99005	0	2	2	250.52052	331.7628	1	0.24	-0.239	-3.575	-3.606	111.0
-4180.487	-300.99503	3	2	300.99503	201.99005	0	2	2	250.52052	331.7628	1	0.24	-0.246	-3.647	-3.648	111.0
-4180.487	-300.99503	3	2	300.99503	201.99005	0	2	2	250.52052	331.7628	1	0.24	-0.252	-3.711	-3.72	111.0
-4180.487	-300.99503	3	2	300.99503	201.99005	0	2	2	250.52052	331.7628	1	0.24	-0.258	-3.639	-3.72	111.0
-4180.487	-300.99503	3	2	300.99503	201.99005	0	2	2	250.52052	331.7628	1	0.24	-0.263	-3.793	-3.753	111.0
-4180.487	-300.99503	3	2	300.99503	201.99005	0	2	2	250.52052	331.7628	1	0.24	-0.267	-3.77	-3.753	111.0
-4180.487	-300.99503	3	2	300.99503	201.99005	0	2	2	250.52052	331.7628	1	0.24	-0.272	-3.826	-3.812	111.0
-4180.487	-300.99503	3	2	300.99503	201.99005	0	2	2	250.52052	331.7628	1	0.24	-0.278	-3.895	-3.863	111.0
-4180.487	-300.99503	3	2	300.99503	201.99005	0	2	2	250.52052	331.7628	1	0.24	-0.283	-3.874	-3.863	111.0
-4180.487	-300.99503	3	2	300.99503	201.99005	0	2	2	250.52052	331.7628	1	0.24	-0.286	-3.98	-3.886	111.0
-4180.487	-300.99503	3	2	300.99503	201.99005	0	2	2	250.52052	331.7628	1	0.24	-0.29	-3.937	-3.926	111.0
-4180.487	-300.99503	3	2	300.99503	201.99005	0	2	2	250.52052	331.7628	1	0.24	-0.293	-3.716	-3.926	111.0
-4180.487	-300.99503	3	2	300.99503	201.99005	0	2	2	250.52052	331.7628	1	0.24	-0.297	-3.921	-3.945	111.0
-4180.487	-300.99503	3	2	300.99503	201.99005	0	2	2	250.52052	331.7628	1	0.24	-0.301	-3.959	-3.945	111.0
-4180.487	-300.99503	3	2	300.99503	201.99005	0	2	2	250.52052	331.7628	1	0.24	-0.303	-3.939	-3.977	111.0
-4180.487	-300.99503	3	2	300.99503	201.99005	0	2	2	250.52052	331.7628	1	0.24	-0.305	-3.995	-3.992	111.0
-4180.487	-300.99503	3	2	300.99503	201.99005	0	2	2	250.52052	331.7628	1	0.24	-0.307	-3.997	-3.992	111.0
-4180.487	-300.99503	3	2	300.99503	201.99005	0	2	2	250.52052	331.7628	1	0.24	-0.309	-4.037	-4.018	111.0
-4180.487	-300.99503	3	2	300.99503	201.99005	0	2	2	250.52052	331.7628	1	0.24	-0.311	-3.935	-4.03	111.0
-4180.487	-300.99503	3	2	300.99503	201.99005	0	2	2	250.52052	331.7628	1	0.24	-0.313	-4.024	-4.03	111.0
-4180.487	-300.99503	3	2	300.99503	201.99005	0	2	2	250.52052	331.7628	1	0.24	-0.315	-4.067	-4.051	111.0
-4180.487	-300.99503	3	2	300.99503	201.99005	0	2	2	250.52052	331.7628	1	0.24	-0.317	-4.057	-4.051	111.0
-4180.487	-300.99503	3	2	300.99503	201.99005	0	2	2	250.52052	331.7628	1	0.24	-0.319	-4.088	-4.069	111.0
-4180.487	-300.99503	3	2	300.99503	201.99005	0	2	2	250.52052	331.7628	1	0.24	-0.321	-4.077	-4.077	111.0
-4180.487	-300.99503	3	2	300.99503	201.99005	0	2	2	250.52052	331.7628	1	0.24	-0.321	-4.104	-4.077	111.0
-4180.487	-300.99503	3	2	300.99503	201.99005	1	2	2	250.52052	331.7628	1	0.24	-0.322	-4.087	-4.092	111.0
-4180.487	-300.99503	3	2	300.99503	201.99005	1	2	2	250.52052	331.7628	1	0.24	-0.322	-4.077	-4.098	111.0
-4180.487	-300.99503	3	2	300.99503	201.99005	1	2	2	250.52052	331.7628	1	0.24	-0.323	-4.102	-4.098	111.0
-4180.487	-300.99503	3	2	300.99503	201.99005	1	2	2	250.52052	331.7628	1	0.24	-0.325	-4.129	-4.11	111.0
-4180.487	-300.99503	3	2	300.99503	201.99005	1	2	2	250.52052	331.7628	1	0.24	-0.326	-4.087	-4.11	111.0
-4180.487	-300.99503	3	2	300.99503	201.99005	1	2	2	250.52052	331.7628	1	0.24	-0.328	-4.172	-4.115	111.0
-4180.487	-300.99503	3	2	300.99503	201.99005	1	2	2	250.52052	331.7628	1	0.24	-0.33	-4.132	-4.125	111.0
-4180.487	-300.99503	3	2	300.99503	201.99005	1	2	2	250.52052	331.7628	1	0.24	-0.332	-4.122	-4.125	111.0
-4180.487	-300.99503	3	2	300.99503	201.99005	1	2	2	250.52052	331.7628	1	0.24	-0.332	-4.094	-4.133	111.0
-4180.487	-300.99503	3	2	300.99503	201.99005	1	2	2	250.52052	331.7628	1	0.24	-0.333	-4.142	-4.137	111.0
-4180.487	-300.99503	3	2	300.99503	201.99005	1	2	2	250.52052	331.7628	1	0.24	-0.335	-4.197	-4.137	111.0
-4180.487	-300.99503	3	2	300.99503	201.99005	1	2	2	250.52052	331.7628	1	0.239	-0.337	-4.152	-4.14	111.0
-4180.487	-300.99503	3	2	300.99503	201.99005	1	2	2	250.52052	331.7628	1	0.239	-0.339	-4.165	-4.14	111.0
-4180.487	-300.99503	3	2	300.99503	201.99005	1	2	2	250.52052	331.7628	1	0.239	-0.341	-4.178	-4.146	111.0
-4180.487	-300.99503	3	2	300.99503	201.99005	1	2	2	250.52052	331.7628	1	0.239	-0.341	-4.142	-4.151	111.0
-4180.487	-300.99503	3	2	300.99503	201.99005	1	2	2	250.52052	331.7628	1	0.239	-0.34	-4.107	-4.151	111.0
-4180.487	-300.99503	3	2	300.99503	201.99005	1	2	2	250.52052	331.7628	1	0.239	-0.34	-4.08	-4.154	111.0
-4180.487	-300.99503	3	2	300.99503	201.99005	1	2	2	250.52052	331.7628	1	0.239	-0.341	-4.133	-4.159	111.0
-4180.487	-300.99503	3	2	300.99503	201.99005	1	2	2	250.52052	331.7628	1	0.239	-0.341	-4.158	-4.159	111.0
-4180.487	-300.99503	3	2	300.99503	201.99005	1	2	2	250.52052	331.7628	1	0.239	-0.34	-4.099	-4.161	111.0
-4180.487	-300.99503	3	2	300.99503	201.99005	1	2	2	250.52052	331.7628	1	0.239	-0.341	-4.338	-4.161	111.0
-4180.487	-300.99503	3	2	300.99503	201.99005	1	2	2	250.52052	331.7628	1	0.239	-0.341	-4.143	-4.163	111.0
-4180.487	-300.99503	3	2	300.99503	201.99005	1	2	2	250.52052	331.7628	1	0.239	-0.342	-4.367	-4.165	111.0
-4180.487	-300.99503	3	2	300.99503	201.99005	1	2	2	250.52052	331.7628	1	0.239	-0.342	-4.145	-4.165	111.0
-4180.487	-300.99503	3	2	300.99503	201.99005	1	2	2	250.52052	331.7628	1	0.239	-0.342	-4.156	-4.167	111.0
-4180.487	-300.99503	3	2	300.99503	201.99005	1	2	2	250.52052	331.7628	1	0.239	-0.342	-4.243	-4.17	111.0
-4180.487	-300.99503	3	2	300.99503	201.99005	1	2	2	250.52052	331.7628	1	0.239	-0.342	-4.281	-4.17	111.0
-4180.487	-300.99503	3	2	300.99503	201.99005	1	2	2	250.52052	331.7628	1	0.239	-0.342	-4.153	-4.171	111.0
-4180.487	-300.99503	3	2	300.99503	201.99005	1	2	2	250.52052	331.7628	1	0.239	-0.342	-4.153	-4.171	111.0
-4180.487	-300.99503	3	2	300.99503	201.99005	1	2	2	250.52052	331.7628	1	0.239	-0.341	-4.16	-4.173	111.0
-4180.487	-300.99503	3	2	300.99503	201.99005	1	2	2	250.52052	331.7628	1	0.239	-0.341	-4.118	-4.173	111.0
-4180.487	-300.99503	3	2	300.99503	201.99005	1	2	2	250.52052	331.7628	1	0.239	-0.341	-4.137	-4.173	111.0
-4180.487	-300.99503	3	2	300.99503	201.99005	1	2	2	250.52052	331.7628	1	0.239	-0.341	-4.192	-4.175	111.0
-4180.487	-300.99503	3	2	300.99503	201.99005	1	2	2	250.52052	331.7628	1	0.239	-0.341	-4.179	-4.176	111.0
-4180.487	-300.99503	3	2	300.99503	201.99005	1	2	2	250.52052	331.7628	1	0.239	-0.341	-4.171	-4.176	111.0
-4180.487	-300.99503	3	2	300.99503	201.99005	1	2	2	250.52052	331.7628	1	0.239	-0.341	-4.168	-4.177	111.0
-4180.487	-300.99503	3	2	300.99503	201.99005	1	2	2	250.52052	331.7628	1	0.239	-0.341	-4.204	-4.177	111.0
-4180.487	-300.99503	3	2	300.99503	201.99005	1	2	2	250.52052	331.7628	1	0.239	-0.341	-4.156	-4.179	111.0
-4180.487	-300.99503	3	2	300.99503	201.99005	1	2	2	250.52052	331.7628	1	0.239	-0.34	-4.068	-4.179	111.0
-4180.487	-300.99503	3	2	300.99503	201.99005	1	2	2	250.52052	331.7628	1	0.239	-0.341	-4.139	-4.179	111.0
-4180.487	-300.99503	3	2	300.99503	201.99005	1	2	2	250.52052	331.7628	1	0.239	-0.341	-4.169	-4.179	111.0
-4180.487	-300.99503	3	2	300.99503	201.99005	1	2	2	250.52052	331.7628	1	0.239	-0.341	-4.172	-4.179	111.0
-4180.487	-300.99503	3	2	300.99503	201.99005	1	2	2	250.52052	331.7628	1	0.239	-0.341	-4.172	-4.179	111.0
-4180.487	-300.99503	3	2	300.99503	201.99005	1	2	2	250.52052	331.7628	1	0.239	-0.341	-4.17	-4.18	111.0
-4180.487	-300.99503	3	2	300.99503	201.99005	1	2	2	250.52052	331.7628	1	0.239	-0.341	-4.211	-4.18	111.0
-4180.487	-300.99503	3	2	300.99503	201.99005	1	2	2	250.52052	331.7628	1	0.239	-0.341	-4.167	-4.18	111.0
-4180.487	-300.99503	3	2	300.99503	201.99005	1	2	2	250.52052	331.7628	1	0.239	-0.341	-4.194	-4.181	111.0
-4180.487	-300.99503	3	2	300.99503	201.99005	1	2	2	250.52052	331.7628	1	0.239	-0.341	-4.192	-4.181	111.0
-4180.487	-300.99503	3	2	300.99503	201.99005	1	2	2	250.52052	331.7628	1	0.239	-0.341	-4.191	-4.181	111.0
-4180.487	-300.99503	3	2	300.99503	201.99005	1	2	2	250.52052	331.7628	1	0.239	-0.341	-4.203	-4.182	111.0
-4180.487	-300.99503	3	2	300.99503	201.99005	1	2	2	250.52052	331.7628	1	0.239	-0.341	-4.148	-4.182	111.0
-4180.487	-300.99503	3	2	300.99503	201.99005	1	2	2	250.52052	331.7628	1	0.239	-0.341	-4.166	-4.182	111.0
-4180.487	-300.99503	3	2	300.99503	201.99005	1	2	2	250.52052	331.7628	1	0.239	-0.341	-4.146	-4.182	111.0
-4180.487	-300.99503	3	2	300.99503	201.99005	1	2	2	250.52052	331.7628	1	0.239	-0.341	-4.142	-4.182	111.0
-4180.487	-300.99503	3	2	300.99503	201.99005	1	2	2	250.52052	331.7628	1	0.239	-0.341	-4.257	-4.183	111.0
-4180.487	-300.99503	3	2	300.99503	201.99005	1	2	2	250.52052	331.7628	1	0.239	-0.341	-4.296	-4.183	111.0
-4180.487	-300.99503	3	2	300.99503	201.99005	1	2	2	250.52052	331.7628	1	0.239	-0.341	-4.123	-4.183	111.0
-4180.487	-300.99503	3	2	300.99503	201.99005	1	2	2	250.52052	331.7628	1	0.239	-0.341	-4.168	-4.183	111.0
-4180.487	-300.99503	3	2	300.99503	201.99005	1	2	2	250.52052	331.7628	1	0.239	-0.341	-4.183	-4.183	111.0
-4180.487	-300.99503	3	2	300.99503	201.99005	1	2	2	250.52052	331.7628	1	0.239	-0.341	-4.153	-4.183	111.0
-4180.487	-300.99503	3	2	300.99503	201.99005	1	2	2	250.52052	331.7628	1	0.239	-0.341	-4.183	-4.183	111.0
-4180.487	-300.99503	3	2	300.99503	201.99005	1	2	2	250.52052	331.7628	1	0.239	-0.341	-4.187	-4.183	111.0
-4180.487	-300.99503	3	2	300.99503	201.99005	1	2	2	250.52052	331.7628	1	0.239	-0.341	-4.22	-4.183	111.0
-4180.487	-300.99503	3	2	300.99503	201.99005	1	2	2	250.52052	331.7628	1	0.239	-0.341	-4.165	-4.183	111.0
-4180.487	-300.99503	3	2	300.99503	201.99005	1	2	2	250.52052	331.7628	1	0.239	-0.341	-4.188	-4.183	111.0
-4180.487	-300.99503	3	2	300.99503	201.99005	1	2	2	250.52052	331.7628	1	0.239	-0.341	-4.224	-4.184	111.0
-4180.487	-300.99503	3	2	300.99503	201.99005	1	2	2	250.52052	331.7628	1	0.239	-0.341	-4.219	-4.184	111.0
-4180.487	-300.99503	3	2	300.99503	201.99005	1	2	2	250.52052	331.7628	1	0.239	-0.341	-4.117	-4.184	111.0
-4180.487	-300.99503	3	2	300.99503	201.99005	1	2	2	250.52052	331.7628	1	0.239	-0.341	-4.209	-4.184	111.0
-4180.487	-300.99503	3	2	300.99503	201.99005	1	2	2	250.52052	331.7628	1	0.239	-0.341	-4.187	-4.184	111.0
-4180.487	-300.99503	3	2	300.99503	201.99005	1	2	2	250.52052	331.7628	1	0.239	-0.341	-4.204	-4.184	111.0
-4180.487	-300.99503	3	2	300.99503	201.99005	1	2	2	250.52052	331.7628	1	0.239	-0.342	-4.435	-4.184	111.0
-4180.487	-300.99503	3	2	300.99503	201.99005	1	2	2	250.52052	331.7628	1	0.239	-0.342	-4.163	-4.184	111.0
-4180.487	-300.99503	3	2	300.99503	201.99005	1	2	2	250.52052	331.7628	1	0.239	-0.342	-4.16	-4.184	111.0
-4180.487	-300.99503	3	2	300.99503	201.99005	1	2	2	250.52052	331.7628	1	0.239	-0.342	-4.176	-4.184	111.0
-4180.487	-300.99503	3	2	300.99503	201.99005	1	2	2	250.52052	331.7628	1	0.239	-0.342	-4.179	-4.184	111.0
-4180.487	-300.99503	3	2	300.99503	201.99005	1	2	2	250.52052	331.7628	1	0.239	-0.341	-4.094	-4.184	111.0
-4180.487	-300.99503	3	2	300.99503	201.99005	1	2	2	250.52052	331.7628	1	0.239	-0.341	-4.146	-4.184	111.0
-4180.487	-300.99503	3	2	300.99503	201.99005	1	2	2	250.52052	331.7628	1	0.239	-0.341	-4.147	-4.184	111.0
-4180.487	-300.99503	3	2	300.99503	201.99005	1	2	2	250.52052	331.7628	1	0.239	-0.341	-4.075	-4.184	111.0
-4180.487	-300.99503	3	2	300.99503	201.99005	1	2	2	250.52052	331.7628	1	0.239	-0.341	-4.306	-4.184	111.0
-4180.487	-300.99503	3	2	300.99503	201.99005	1	2	2	250.52052	331.7628	1	0.239	-0.341	-4.226	-4.184	111.0
-4180.487	-300.99503	3	2	300.99503	201.99005	1	2	2	250.52052	331.7628	1	0.239	-0.341	-4.159	-4.184	111.0
-4180.487	-300.99503	3	2	300.99503	201.99005	1	2	2	250.52052	331.7628	1	0.239	-0.341	-4.223	-4.184	111.0
-4180.487	-300.99503	3	2	300.99503	201.99005	1	2	2	250.52052	331.7628	1	0.239	-0.341	-4.208	-4.184	111.0
-4180.487	-300.99503	3	2	300.99503	201.99005	1	2	2	250.52052	331.7628	1	0.239	-0.341	-4.151	-4.184	111.0
-4180.487	-300.99503	3	2	300.99503	201.99005	1	2	2	250.52052	331.7628	1	0.239	-0.341	-4.12	-4.184	111.0
-4180.487	-300.99503	3	2	300.99503	201.99005	1	2	2	250.52052	331.7628	1	0.239	-0.341	-4.127	-4.184	111.0
-4180.487	-300.99503	3	2	300.99503	201.99005	1	2	2	250.52052	331.7628	1	0.239	-0.341	-4.228	-4.184	111.0
-4180.487	-300.99503	3	2	300.99503	201.99005	1	2	2	250.52052	331.7628	1	0.239	-0.341	-4.262	-4.184	111.0
-4180.487	-300.99503	3	2	300.99503	201.99005	1	2	2	250.52052	331.7628	1	0.239	-0.341	-4.151	-4.184	111.0
-4180.487	-300.99503	3	2	300.99503	201.99005	1	2	2	250.52052	331.7628	1	0.239	-0.34	-4.093	-4.184	111.0
-4180.487	-300.99503	3	2	300.99503	201.99005	1	2	2	250.52052	331.7628	1	0.239	-0.341	-4.157	-4.184	111.0
-4180.487	-300.99503	3	2	300.99503	201.99005	1	2	2	250.52052	331.7628	1	0.239	-0.341	-4.199	-4.184	111.0
-4180.487	-300.99503	3	2	300.99503	201.99005	1	2	2	250.52052	331.7628	1	0.239	-0.341	-4.158	-4.184	111.0
-4180.487	-300.99503	3	2	300.99503	201.99005	1	2	2	250.52052	331.7628	1	0.239	-0.341	-4.186	-4.184	111.0
-4180.487	-300.99503	3	2	300.99503	201.99005	1	2	2	250.52052	331.7628	1	0.239	-0.341	-4.191	-4.184	111.0
-4180.487	-300.99503	3	2	300.99503	201.99005	1	2	2	250.52052	331.7628	1	0.239	-0.341	-4.202	-4.184	111.0
-4180.487	-300.99503	3	2	300.99503	201.99005	1	2	2	250.52052	331.7628	1	0.239	-0.341	-4.196	-4.184	111.0
-4180.487	-300.99503	3	2	300.99503	201.99005	1	2	2	250.52052	331.7628	1	0.239	-0.341	-4.186	-4.184	111.0
-4180.487	-300.99503	3	2	300.99503	201.99005	1	2	2	250.52052	331.7628	1	0.239	-0.341	-4.196	-4.184	111.0
-4180.487	-300.99503	3	2	300.99503	201.99005	1	2	2	250.52052	331.7628	1	0.239	-0.341	-4.151	-4.184	111.0
-4180.487	-300.99503	3	2	300.99503	201.99005	1	2	2	250.52052	331.7628	1	0.239	-0.341	-4.209	-4.184	111.0
-4180.487	-300.99503	3	2	300.99503	201.99005	1	2	2	250.52052	331.7628	1	0.239	-0.341	-4.157	-4.184	111.0
-4180.487	-300.99503	3	2	300.99503	201.99005	1	2	2	250.52052	331.7628	1	0.239	-0.341	-4.185	-4.184	111.0
-4180.487	-300.99503	3	2	300.99503	201.99005	1	2	2	250.52052	331.7628	1	0.239	-0.341	-4.23	-4.184	111.0
-4180.487	-300.99503	3	2	300.99503	201.99005	1	2	2	250.52052	331.7628	1	0.239	-0.341	-4.14	-4.184	111.0
-4180.487	-300.99503	3	2	300.99503	201.99005	1	2	2	250.52052	331.7628	1	0.239	-0.341	-4.175	-4.184	111.0
-4180.487	-300.99503	3	2	300.99503	201.99005	1	2	2	250.52052	331.7628	1	0.239	-0.341	-4.163	-4.184	111.0
-4180.487	-300.99503	3	2	300.99503	201.99005	1	2	2	250.52052	331.7628	1	0.239	-0.341	-4.14	-4.184	111.0
-4180.487	-300.99503	3	2	300.99503	201.99005	1	2	2	250.52052	331.7628	1	0.239	-0.341	-4.191	-4.184	111.0
-4180.487	-300.99503	3	2	300.99503	201.99005	1	2	2	250.52052	331.7628	1	0.239	-0.341	-4.208	-4.184	111.0
-4180.487	-300.99503	3	2	300.99503	201.99005	1	2	2	250.52052	331.7628	1	0.239	-0.34	-4.077	-4.184	111.0
-4180.487	-300.99503	3	2	300.99503	201.99005	1	2	2	250.52052	331.7628	1	0.239	-0.341	-4.186	-4.184	111.0
-4180.487	-300.99503	3	2	300.99503	201.99005	1	2	2	250.52052	331.7628	1	0.239	-0.341	-4.219	-4.184	111.0
-4180.487	-300.99503	3	2	300.99503	201.99005	1	2	2	250.52052	331.7628	1	0.239	-0.34	-4.107	-4.184	111.0
-4180.487	-300.99503	3	2	300.99503	201.99005	1	2	2	250.52052	331.7628	1	0.239	-0.341	-4.224	-4.184	111.0
-4180.487	-300.99503	3	2	300.99503	201.99005	1	2	2	250.52052	331.7628	1	0.239	-0.341	-4.153	-4.184	111.0
-4180.487	-300.99503	3	2	300.99503	201.99005	1	2	2	250.52052	331.7628	1	0.239	-0.341	-4.138	-4.184	111.0
-4180.487	-300.99503	3	2	300.99503	201.99005	1	2	2	250.52052	331.7628	1	0.239	-0.341	-4.164	-4.184	111.0
-4180.487	-300.99503	3	2	300.99503	201.99005	1	2	2	250.52052	331.7628	1	0.239	-0.341	-4.238	-4.184	111.0
-4180.487	-300.99503	3	2	300.99503	201.99005	1	2	2	250.52052	331.7628	1	0.239	-0.341	-4.183	-4.184	111.0
-4180.487	-300.99503	3	2	300.99503	201.99005	1	2	2	250.52052	331.7628	1	0.239	-0.341	-4.191	-4.184	111.0
-4180.487	-300.99503	3	2	300.99503	201.99005	1	2	2	250.52052	331.7628	1	0.239	-0.341	-4.224	-4.184	111.0
-4180.487	-300.99503	3	2	300.99503	201.99005	1	2	2	250.52052	331.7628	1	0.239	-0.341	-4.188	-4.184	111.0
-4180.487	-300.99503	3	2	300.99503	201.99005	1	2	2	250.52052	331.7628	1	0.239	-0.342	-4.204	-4.184	111.0
-4180.487	-300.99503	3	2	300.99503	201.99005	1	2	2	250.52052	331.7628	1	0.239	-0.342	-4.213	-4.184	111.0
-4180.487	-300.99503	3	2	300.99503	201.99005	1	2	2	250.52052	331.7628	1	0.239	-0.342	-4.129	-4.184	111.0
-4180.487	-300.99503	3	2	300.99503	201.99005	1	2	2	250.52052	331.7628	1	0.239	-0.342	-4.186	-4.184	111.0
-4180.487	-300.99503	3	2	300.99503	201.99005	1	2	2	250.52052	331.7628	1	0.239	-0.342	-4.181	-4.184	111.0
-4180.487	-300.99503	3	2	300.99503	201.99005	1	2	2	250.52052	331.7628	1	0.239	-0.342	-4.157	-4.184	111.0
-4180.487	-300.99503	3	2	300.99503	201.99005	1	2	2	250.52052	331.7628	1	0.239	-0.342	-4.187	-4.184	111.0
-4180.487	-300.99503	3	2	300.99503	201.99005	1	2	2	250.52052	331.7628	1	0.239	-0.342	-4.206	-4.184	111.0
-4180.487	-300.99503	3	2	300.99503	201.99005	1	2	2	250.52052	331.7628	1	0.239	-0.342	-4.216	-4.184	111.0
-4180.487	-300.99503	3	2	300.99503	201.99005	1	2	2	250.52052	331.7628	1	0.239	-0.342	-4.197	-4.184	111.0
-4180.487	-300.99503	3	2	300.99503	201.99005	1	2	2	250.52052	331.7628	1	0.239	-0.342	-4.227	-4.184	111.0
-4180.487	-300.99503	3	2	300.99503	201.99005	1	2	2	250.52052	331.7628	1	0.239	-0.342	-4.169	-4.184	111.0
-4180.487	-300.99503	3	2	300.99503	201.99005	1	2	2	250.52052	331.7628	1	0.239	-0.342	-4.154	-4.184	111.0
-4180.487	-300.99503	3	2	300.99503	201.99005	1	2	2	250.52052	331.7628	1	0.239	-0.342	-4.121	-4.184	111.0
-4180.487	-300.99503	3	2	300.99503	201.99005	1	2	2	250.52052	331.7628	1	0.239	-0.342	-4.157	-4.184	111.0
-4180.487	-300.99503	3	2	300.99503	201.99005	1	2	2	250.52052	331.7628	1	0.239	-0.342	-4.161	-4.184	111.0
-4180.487	-300.99503	3	2	300.99503	201.99005	1	2	2	250.52052	331.7628	1	0.239	-0.342	-4.131	-4.184	111.0
-4180.487	-300.99503	3	2	300.99503	201.99005	1	2	2	250.52052	331.7628	1	0.239	-0.342	-4.154	-4.184	111.0
-4180.487	-300.99503	3	2	300.99503	201.99005	1	2	2	250.52052	331.7628	1	0.239	-0.342	-4.21	-4.184	111.0
-4180.487	-300.99503	3	2	300.99503	201.99005	1	2	2	250.52052	331.7628	1	0.239	-0.342	-4.166	-4.184	111.0
-4180.487	-300.99503	3	2	300.99503	201.99005	1	2	2	250.52052	331.7628	1	0.239	-0.342	-4.191	-4.184	111.0
-4180.487	-300.99503	3	2	300.99503	201.99005	1	2	2	250.52052	331.7628	1	0.239	-0.342	-4.211	-4.184	111.0
-4180.487	-300.99503	3	2	300.99503	201.99005	1	2	2	250.52052	331.7628	1	0.239	-0.342	-4.242	-4.184	111.0
-4180.487	-300.99503	3	2	300.99503	201.99005	1	2	2	250.52052	331.7628	1	0.239	-0.342	-4.224	-4.184	111.0
-4180.487	-300.99503	3	2	300.99503	201.99005	1	2	2	250.52052	331.7628	1	0.239	-0.342	-4.215	-4.184	111.0
-4180.487	-300.99503	3	2	300.99503	201.99005	1	2	2	250.52052	331.7628	1	0.239	-0.341	-4.203	-4.184	111.0
-4180.487	-300.99503	3	2	300.99503	201.99005	1	2	2	250.52052	331.7628	1	0.239	-0.341	-4.17	-4.184	111.0
0.0	0.0	3	2	300.99503	201.99005	1	2	2	250.52052	331.7628	0	0.239	-0.341	-4.331	-4.184	111.0
0.0	0.0	3	2	300.99503	201.99005	1	2	2	250.52052	331.7628	0	0.239	-0.341	-4.193	-4.184	111.0
0.0	0.0	3	2	300.99503	201.99005	1	2	2	250.52052	331.7628	0	0.239	-0.341	-4.157	-4.184	111.0
0.0	0.0	3	2	300.99503	201.99005	1	2	2	250.52052	331.7628	0	0.239	-0.338	-3.86	-3.888	111.0
0.0	0.0	3	2	300.99503	201.99005	1	2	2	250.52052	331.7628	0	0.239	-0.338	-3.91	-3.888	111.0
0.0	0.0	3	2	300.99503	201.99005	1	2	2	250.52052	331.7628	0	0.239	-0.336	-3.668	-3.613	111.0
0.0	0.0	3	2	300.99503	201.99005	1	2	2	250.52052	331.7628	0	0.239	-0.328	-3.126	-3.12	111.0
0.0	0.0	3	2	300.99503	201.99005	1	2	2	250.52052	331.7628	0	0.239	-0.32	-3.088	-3.12	111.0
0.0	0.0	3	2	300.99503	201.99005	1	2	2	250.52052	331.7628	0	0.239	-0.311	-2.628	-2.695	111.0
0.0	0.0	3	2	300.99503	201.99005	1	2	2	250.52052	331.7628	0	0.239	-0.301	-2.529	-2.504	111.0
0.0	0.0	3	2	300.99503	201.99005	1	2	2	250.52052	331.7628	0	0.239	-0.292	-2.489	-2.504	111.0
0.0	0.0	3	2	300.99503	201.99005	1	2	2	250.52052	331.7628	0	0.239	-0.281	-2.183	-2.162	111.0
0.0	0.0	3	2	300.99503	201.99005	1	2	2	250.52052	331.7628	0	0.239	-0.271	-2.3	-2.162	111.0
0.0	0.0	3	2	300.99503	201.99005	1	2	2	250.52052	331.7628	0	0.239	-0.26	-2.048	-2.009	111.0
0.0	0.0	3	2	300.99503	201.99005	1	2	2	250.52052	331.7628	0	0.239	-0.25	-1.732	-1.735	111.0
0.0	0.0	3	2	300.99503	201.99005	1	2	2	250.52052	331.7628	0	0.239	-0.239	-1.594	-1.735	111.0
0.0	0.0	3	2	300.99503	201.99005	1	2	2	250.52052	331.7628	0	0.239	-0.229	-1.645	-1.612	111.0
0.0	0.0	3	2	300.99503	201.99005	1	2	2	250.52052	331.7628	0	0.239	-0.217	-1.416	-1.392	111.0
0.0	0.0	3	2	300.99503	201.99005	1	2	2	250.52052	331.7628	0	0.239	-0.207	-1.397	-1.392	111.0
0.0	0.0	3	2	300.99503	201.99005	1	2	2	250.52052	331.7628	0	0.239	-0.196	-1.134	-1.202	111.0
0.0	0.0	3	2	300.99503	201.99005	1	2	2	250.52052	331.7628	0	0.239	-0.186	-1.207	-1.202	111.0
0.0	0.0	3	2	300.99503	201.99005	1	2	2	250.52052	331.7628	0	0.239	-0.176	-1.0	-1.117	111.0
0.0	0.0	3	2	300.99503	201.99005	1	2	2	250.52052	331.7628	0	0.239	-0.167	-0.986	-0.964	111.0
0.0	0.0	3	2	300.99503	201.99005	1	2	2	250.52052	331.7628	0	0.239	-0.157	-0.935	-0.964	111.0
0.0	0.0	3	2	300.99503	201.99005	1	2	2	250.52052	331.7628	0	0.239	-0.149	-0.865	-0.896	111.0
0.0	0.0	3	2	300.99503	201.99005	1	2	2	250.52052	331.7628	0	0.239	-0.142	-0.848	-0.774	111.0
0.0	0.0	3	2	300.99503	201.99005	1	2	2	250.52052	331.7628	0	0.239	-0.135	-0.82	-0.774	111.0
0.0	0.0	3	2	300.99503	201.99005	1	2	2	250.52052	331.7628	0	0.239	-0.128	-0.714	-0.719	111.0
0.0	0.0	3	2	300.99503	201.99005	1	2	2	250.52052	331.7628	0	0.239	-0.12	-0.729	-0.719	111.0
0.0	0.0	3	2	300.99503	201.99005	1	2	2	250.52052	331.7628	0	0.239	-0.114	-0.634	-0.621	111.0
0.0	0.0	3	2	300.99503	201.99005	1	2	2	250.52052	331.7628	0	0.239	-0.109	-0.754	-0.577	111.0
0.0	0.0	3	2	300.99503	201.99005	1	2	2	250.52052	331.7628	0	0.24	-0.103	-0.576	-0.577	111.0
0.0	0.0	3	2	300.99503	201.99005	1	2	2	250.52052	331.7628	0	0.24	-0.096	-0.49	-0.498	111.0
0.0	0.0	3	2	300.99503	201.99005	1	2	2	250.52052	331.7628	0	0.24	-0.091	-0.455	-0.43	111.0
0.0	0.0	3	2	300.99503	201.99005	1	2	2	250.52052	331.7628	0	0.24	-0.085	-0.35	-0.43	111.0
0.0	0.0	3	2	300.99503	201.99005	1	2	2	250.52052	331.7628	0	0.24	-0.08	-0.609	-0.399	111.0
0.0	0.0	3	2	300.99503	201.99005	1	2	2	250.52052	331.7628	0	0.24	-0.076	-0.415	-0.399	111.0
0.0	0.0	3	2	300.99503	201.99005	1	2	2	250.52052	331.7628	0	0.24	-0.072	-0.345	-0.345	111.0
0.0	0.0	3	2	300.99503	201.99005	1	2	2	250.52052	331.7628	0	0.24	-0.068	-0.342	-0.32	111.0
0.0	0.0	3	2	300.99503	201.99005	1	2	2	250.52052	331.7628	0	0.24	-0.064	-0.322	-0.32	111.0
0.0	0.0	3	2	300.99503	201.99005	1	2	2	250.52052	331.7628	0	0.24	-0.059	-0.47	-0.276	111.0
0.0	0.0	3	2	300.99503	201.99005	1	2	2	250.52052	331.7628	0	0.24	-0.057	-0.31	-0.257	111.0
0.0	0.0	3	2	300.99503	201.99005	1	2	2	250.52052	331.7628	0	0.24	-0.055	-0.26	-0.257	111.0
0.0	0.0	3	2	300.99503	201.99005	1	2	2	250.52052	331.7628	0	0.24	-0.051	-0.245	-0.221	111.0
0.0	0.0	3	2	300.99503	201.99005	1	2	2	250.52052	331.7628	0	0.24	-0.047	-0.13	-0.221	111.0
0.0	0.0	3	2	300.99503	201.99005	1	2	2	250.52052	331.7628	0	0.24	-0.043	-0.243	-0.206	111.0
0.0	0.0	3	2	300.99503	201.99005	1	2	2	250.52052	331.7628	0	0.24	-0.039	-0.185	-0.177	111.0
0.0	0.0	3	2	300.99503	201.99005	1	2	2	250.52052	331.7628	0	0.24	-0.037	-0.174	-0.177	111.0
0.0	0.0	3	2	300.99503	201.99005	1	2	2	250.52052	331.7628	0	0.24	-0.034	-0.152	-0.165	111.0
0.0	0.0	3	2	300.99503	201.99005	1	2	2	250.52052	331.7628	0	0.24	-0.032	-0.151	-0.142	111.0
0.0	0.0	3	2	300.99503	201.99005	1	2	2	250.52052	331.7628	0	0.24	-0.03	-0.17	-0.142	111.0
0.0	0.0	3	2	300.99503	201.99005	1	2	2	250.52052	331.7628	0	0.24	-0.028	-0.127	-0.122	111.0
0.0	0.0	3	2	300.99503	201.99005	1	2	2	250.52052	331.7628	0	0.24	-0.026	-0.121	-0.122	111.0
0.0	0.0	3	2	300.99503	201.99005	1	2	2	250.52052	331.7628	0	0.24	-0.024	-0.096	-0.114	111.0
0.0	0.0	3	2	300.99503	201.99005	1	2	2	250.52052	331.7628	0	0.24	-0.022	-0.114	-0.098	111.0
0.0	0.0	3	2	300.99503	201.99005	1	2	2	250.52052	331.7628	0	0.24	-0.02	-0.107	-0.098	111.0
0.0	0.0	3	2	300.99503	201.99005	1	2	2	250.52052	331.7628	0	0.24	-0.02	-0.196	-0.091	111.0
0.0	0.0	3	2	300.99503	201.99005	1	2	2	250.52052	331.7628	0	0.24	-0.019	0.042	-0.078	111.0
0.0	0.0	3	2	300.99503	201.99005	1	2	2	250.52052	331.7628	0	0.24	-0.019	-0.066	-0.078	111.0
0.0	0.0	3	2	300.99503	201.99005	1	2	2	250.52052	331.7628	0	0.24	-0.019	-0.034	-0.073	111.0
0.0	0.0	3	2	300.99503	201.99005	1	2	2	250.52052	331.7628	0	0.24	-0.019	-0.032	-0.073	111.0
0.0	0.0	3	2	300.99503	201.99005	1	2	2	250.52052	331.7628	0	0.24	-0.019	-0.066	-0.063	111.0
0.0	0.0	3	2	300.99503	201.99005	1	2	2	250.52052	331.7628	0	0.24	-0.019	-0.081	-0.058	111.0
0.0	0.0	3	2	300.99503	201.99005	1	2	2	250.52052	331.7628	0	0.24	-0.02	-0.284	-0.058	111.0
0.0	0.0	3	2	300.99503	201.99005	1	2	2	250.52052	331.7628	0	0.24	-0.02	-0.024	-0.05	111.0
0.0	0.0	3	2	300.99503	201.99005	1	2	2	250.52052	331.7628	0	0.24	-0.02	-0.058	-0.046	111.0
0.0	0.0	3	2	300.99503	201.99005	1	2	2	250.52052	331.7628	0	0.24	-0.02	-0.054	-0.046	111.0
0.0	0.0	3	2	300.99503	201.99005	1	2	2	250.52052	331.7628	0	0.24	-0.02	-0.102	-0.04	111.0
0.0	0.0	3	2	300.99503	201.99005	1	2	2	250.52052	331.7628	0	0.24	-0.02	-0.023	-0.04	111.0
0.0	0.0	3	2	300.99503	201.99005	1	2	2	250.52052	331.7628	0	0.24	-0.02	-0.033	-0.034	111.0
0.0	0.0	3	2	300.99503	201.99005	1	2	2	250.52052	331.7628	0	0.24	-0.019	-0.054	-0.032	111.0
0.0	0.0	3	2	300.99503	201.99005	1	2	2	250.52052	331.7628	0	0.24	-0.019	-0.066	-0.032	111.0
0.0	0.0	3	2	300.99503	201.99005	1	2	2	250.52052	331.7628	0	0.24	-0.017	0.05	-0.029	111.0
0.0	0.0	3	2	300.99503	201.99005	1	2	2	250.52052	331.7628	0	0.24	-0.017	-0.049	-0.029	111.0
0.0	0.0	3	2	300.99503	201.99005	1	2	2	250.52052	331.7628	0	0.24	-0.016	-0.029	-0.025	111.0
0.0	0.0	3	2	300.99503	201.99005	1	2	2	250.52052	331.7628	0	0.24	-0.015	-0.057	-0.021	111.0
0.0	0.0	3	2	300.99503	201.99005	1	2	2	250.52052	331.7628	0	0.24	-0.014	0.022	-0.021	111.0
0.0	0.0	3	2	300.99503	201.99005	1	2	2	250.52052	331.7628	0	0.24	-0.013	-0.006	-0.02	111.0
0.0	0.0	3	2	300.99503	201.99005	1	2	2	250.52052	331.7628	0	0.24	-0.013	-0.026	-0.017	111.0
0.0	0.0	3	2	300.99503	201.99005	1	2	2	250.52052	331.7628	0	0.24	-0.012	-0.013	-0.017	111.0
0.0	0.0	3	2	300.99503	201.99005	1	2	2	250.52052	331.7628	0	0.24	-0.012	-0.043	-0.014	111.0
0.0	0.0	3	2	300.99503	201.99005	1	2	2	250.52052	331.7628	0	0.24	-0.011	0.014	-0.013	111.0
0.0	0.0	3	2	300.99503	201.99005	1	2	2	250.52052	331.7628	0	0.24	-0.01	0.006	-0.013	111.0
0.0	0.0	3	2	300.99503	201.99005	1	2	2	250.52052	331.7628	0	0.24	-0.009	0.018	-0.011	111.0
0.0	0.0	3	2	300.99503	201.99005	1	2	2	250.52052	331.7628	0	0.24	-0.008	0.028	-0.011	111.0
0.0	0.0	3	2	300.99503	201.99005	1	2	2	250.52052	331.7628	0	0.24	-0.007	0.028	-0.01	111.0
0.0	0.0	3	2	300.99503	201.99005	1	2	2	250.52052	331.7628	0	0.24	-0.007	-0.028	-0.009	111.0
0.0	0.0	3	2	300.99503	201.99005	1	2	2	250.52052	331.7628	0	0.24	-0.005	0.005	-0.009	111.0
0.0	0.0	3	2	300.99503	201.99005	1	2	2	250.52052	331.7628	0	0.24	-0.004	-0.078	-0.008	111.0
0.0	0.0	3	2	300.99503	201.99005	1	2	2	250.52052	331.7628	0	0.24	-0.004	-0.019	-0.008	111.0
0.0	0.0	3	2	300.99503	201.99005	1	2	2	250.52052	331.7628	0	0.24	-0.003	-0.016	-0.007	111.0
0.0	0.0	3	2	300.99503	201.99005	1	2	2	250.52052	331.7628	0	0.24	-0.002	0.006	-0.006	111.0
0.0	0.0	3	2	300.99503	201.99005	1	2	2	250.52052	331.7628	0	0.24	0.0	0.014	-0.006	111.0
0.0	0.0	3	2	300.99503	201.99005	1	2	2	250.52052	331.7628	0	0.24	0.0	0.01	-0.005	111.0
0.0	0.0	3	2	300.99503	201.99005	1	2	2	250.52052	331.7628	0	0.24	-0.001	-0.012	-0.004	111.0
0.0	0.0	3	2	300.99503	201.99005	1	2	2	250.52052	331.7628	0	0.24	0.0	0.017	-0.004	111.0
0.0	0.0	3	2	300.99503	201.99005	1	2	2	250.52052	331.7628	0	0.24	0.0	-0.001	-0.004	111.0
0.0	0.0	3	2	300.99503	201.99005	1	2	2	250.52052	331.7628	0	0.24	0.0	0.001	-0.003	111.0
0.0	0.0	3	2	300.99503	201.99005	1	2	2	250.52052	331.7628	0	0.24	0.0	0.003	-0.003	111.0
0.0	0.0	3	2	300.99503	201.99005	1	2	2	250.52052	331.7628	0	0.24	-0.001	-0.018	-0.003	111.0
0.0	0.0	3	2	300.99503	201.99005	1	2	2	250.52052	331.7628	0	0.24	0.0	0.004	-0.003	111.0
0.0	0.0	3	2	300.99503	201.99005	1	2	2	250.52052	331.7628	0	0.24	0.0	0.025	-0.002	111.0
0.0	0.0	3	2	300.99503	201.99005	1	2	2	250.52052	331.7628	0	0.24	0.0	-0.005	-0.002	111.0
0.0	0.0	3	2	300.99503	201.99005	1	2	2	250.52052	331.7628	0	0.24	0.0	0.113	-0.002	111.0
0.0	0.0	3	2	300.99503	201.99005	1	2	2	250.52052	331.7628	0	0.24	-0.001	-0.016	-0.001	111.0
0.0	0.0	3	2	300.99503	201.99005	1	2	2	250.52052	331.7628	0	0.24	-0.001	-0.015	-0.001	111.0
0.0	0.0	3	2	300.99503	201.99005	1	2	2	250.52052	331.7628	0	0.24	-0.001	-0.017	-0.001	111.0
0.0	0.0	3	2	300.99503	201.99005	1	2	2	250.52052	331.7628	0	0.24	0.0	0.014	-0.001	111.0
0.0	0.0	3	2	300.99503	201.99005	1	2	2	250.52052	331.7628	0	0.24	-0.001	-0.033	-0.001	111.0
0.0	0.0	3	2	300.99503	201.99005	1	2	2	250.52052	331.7628	0	0.24	0.0	0.065	-0.001	111.0
0.0	0.0	3	2	300.99503	201.99005	1	2	2	250.52052	331.7628	0	0.24	0.0	0.006	0.0	111.0
0.0	0.0	3	2	300.99503	201.99005	1	2	2	250.52052	331.7628	0	0.24	0.0	-0.011	0.0	111.0
0.0	0.0	3	2	300.99503	201.99005	1	2	2	250.52052	331.7628	0	0.24	-0.001	-0.021	0.0	111.0
0.0	0.0	3	2	300.99503	201.99005	1	2	2	250.52052	331.7628	0	0.24	0.0	-0.006	0.0	111.0
0.0	0.0	3	2	300.99503	201.99005	1	2	2	250.52052	331.7628	0	0.24	0.0	0.008	0.0	111.0
0.0	0.0	3	2	300.99503	201.99005	1	2	2	250.52052	331.7628	0	0.24	0.0	0.026	0.0	111.0
0.0	0.0	3	2	300.99503	201.99005	1	2	2	250.52052	331.7628	0	0.24	0.0	0.01	0.0	111.0
0.0	0.0	3	2	300.99503	201.99005	1	2	2	250.52052	331.7628	0	0.24	0.0	0.031	0.0	111.0
0.0	0.0	3	2	300.99503	201.99005	1	2	2	250.52052	331.7628	0	0.24	-0.001	-0.038	0.0	111.0
0.0	0.0	3	2	300.99503	201.99005	1	2	2	250.52052	331.7628	0	0.24	-0.001	-0.074	0.0	111.0
0.0	0.0	3	2	300.99503	201.99005	1	2	2	250.52052	331.7628	0	0.24	-0.001	-0.063	0.0	111.0
0.0	0.0	3	2	300.99503	201.99005	1	2	2	250.52052	331.7628	0	0.24	-0.001	-0.016	0.0	111.0
0.0	0.0	3	2	300.99503	201.99005	1	2	2	250.52052	331.7628	0	0.24	0.0	-0.008	0.0	111.0
0.0	0.0	3	2	300.99503	201.99005	1	2	2	250.52052	331.7628	0	0.24	0.0	0.006	0.0	111.0
0.0	0.0	3	2	300.99503	201.99005	1	2	2	250.52052	331.7628	0	0.24	0.0	-0.008	0.0	111.0
0.0	0.0	3	2	300.99503	201.99005	1	2	2	250.52052	331.7628	0	0.24	-0.001	-0.126	0.0	111.0
0.0	0.0	3	2	300.99503	201.99005	1	2	2	250.52052	331.7628	0	0.24	0.0	0.011	0.0	111.0
0.0	0.0	3	2	300.99503	201.99005	1	2	2	250.52052	331.7628	0	0.24	0.0	-0.001	0.0	111.0
0.0	0.0	3	2	300.99503	201.99005	1	2	2	250.52052	331.7628	0	0.24	0.0	-0.006	0.0	111.0
0.0	0.0	3	2	300.99503	201.99005	1	2	2	250.52052	331.7628	0	0.24	0.0	0.006	0.0	111.0
0.0	0.0	3	2	300.99503	201.99005	1	2	2	250.52052	331.7628	0	0.24	-0.001	-0.024	0.0	111.0
0.0	0.0	3	2	300.99503	201.99005	1	2	2	250.52052	331.7628	0	0.24	0.0	-0.004	0.0	111.0
0.0	0.0	3	2	300.99503	201.99005	1	2	2	250.52052	331.7628	0	0.24	0.0	0.0	0.0	111.0
0.0	0.0	3	2	300.99503	201.99005	1	2	2	250.52052	331.7628	0	0.24	0.0	0.146	0.0	111.0
0.0	0.0	3	2	300.99503	201.99005	1	2	2	250.52052	331.7628	0	0.24	0.0	0.039	0.0	111.0
0.0	0.0	3	2	300.99503	201.99005	1	2	2	250.52052	331.7628	0	0.24	0.0	0.01	0.0	111.0
0.0	0.0	3	2	300.99503	201.99005	1	2	2	250.52052	331.7628	0	0.24	-0.001	-0.119	0.0	111.0
0.0	0.0	3	2	300.99503	201.99005	1	2	2	250.52052	331.7628	0	0.24	-0.001	-0.038	0.0	111.0
0.0	0.0	3	2	300.99503	201.99005	1	2	2	250.52052	331.7628	0	0.24	0.0	-0.006	0.0	111.0
0.0	0.0	3	2	300.99503	201.99005	1	2	2	250.52052	331.7628	0	0.24	0.0	0.015	0.0	111.0
0.0	0.0	3	2	300.99503	201.99005	1	2	2	250.52052	331.7628	0	0.24	0.0	0.163	0.0	111.0
0.0	0.0	3	2	300.99503	201.99005	1	2	2	250.52052	331.7628	0	0.24	-0.001	-0.138	0.0	111.0
0.0	0.0	3	2	300.99503	201.99005	1	2	2	250.52052	331.7628	0	0.24	-0.001	-0.016	0.0	111.0
0.0	0.0	3	2	300.99503	201.99005	1	2	2	250.52052	331.7628	0	0.24	0.0	0.018	0.0	111.0
0.0	0.0	3	2	300.99503	201.99005	1	2	2	250.52052	331.7628	0	0.24	0.0	0.033	0.0	111.0
0.0	0.0	3	2	300.99503	201.99005	1	2	2	250.52052	331.7628	0	0.24	0.0	0.003	0.0	111.0
0.0	0.0	3	2	300.99503	201.99005	1	2	2	250.52052	331.7628	0	0.24	0.0	0.008	0.0	111.0
0.0	0.0	3	2	300.99503	201.99005	1	2	2	250.52052	331.7628	0	0.24	0.0	-0.009	0.0	111.0
0.0	0.0	3	2	300.99503	201.99005	1	2	2	250.52052	331.7628	0	0.24	0.0	0.054	0.0	111.0
0.0	0.0	3	2	300.99503	201.99005	1	2	2	250.52052	331.7628	0	0.24	-0.001	-0.018	0.0	111.0
0.0	0.0	3	2	300.99503	201.99005	1	2	2	250.52052	331.7628	0	0.24	0.0	-0.001	0.0	111.0
0.0	0.0	3	2	300.99503	201.99005	1	2	2	250.52052	331.7628	0	0.24	0.0	0.028	0.0	111.0
0.0	0.0	3	2	300.99503	201.99005	1	2	2	250.52052	331.7628	0	0.24	-0.001	-0.038	0.0	111.0
0.0	0.0	3	2	300.99503	201.99005	1	2	2	250.52052	331.7628	0	0.24	-0.001	-0.021	0.0	111.0
0.0	0.0	3	2	300.99503	201.99005	1	2	2	250.52052	331.7628	0	0.24	0.0	0.129	0.0	111.0
0.0	0.0	3	2	300.99503	201.99005	1	2	2	250.52052	331.7628	0	0.24	-0.001	-0.033	0.0	111.0
0.0	0.0	3	2	300.99503	201.99005	1	2	2	250.52052	331.7628	0	0.24	0.0	-0.005	0.0	111.0
0.0	0.0	3	2	300.99503	201.99005	1	2	2	250.52052	331.7628	0	0.24	0.0	0.128	0.0	111.0
0.0	0.0	3	2	300.99503	201.99005	1	2	2	250.52052	331.7628	0	0.24	-0.001	-0.013	0.0	111.0
0.0	0.0	3	2	300.99503	201.99005	1	2	2	250.52052	331.7628	0	0.24	0.0	-0.001	0.0	111.0
0.0	0.0	3	2	300.99503	201.99005	1	2	2	250.52052	331.7628	0	0.24	0.0	-0.004	0.0	111.0
0.0	0.0	3	2	300.99503	201.99005	1	2	2	250.52052	331.7628	0	0.24	0.0	0.102	0.0	111.0
0.0	0.0	3	2	300.99503	201.99005	1	2	2	250.52052	331.7628	0	0.24	-0.001	-0.037	0.0	111.0
0.0	0.0	3	2	300.99503	201.99005	1	2	2	250.52052	331.7628	0	0.24	0.0	-0.004	0.0	111.0
0.0	0.0	3	2	300.99503	201.99005	1	2	2	250.52052	331.7628	0	0.24	0.0	0.019	0.0	111.0
[truncated: 8,618 more rows]
