# Supplementary material for: Just noticeable differences for elbow joint torque feedback
Source: Sci Rep. 2021 Dec 7;11:23553. doi: 10.1038/s41598-021-02630-3 (PMC8651665; doi:10.1038/s41598-021-02630-3)
Supplement: Supplementary file 2 — Supplementary Information. [file 41598_2021_2630_MOESM2_ESM.zip › SupplementaryData_ScientificReports_KimAsbeck2021/S11_W2E.csv]

data 1	data 2	data 3	data 4	data 5	data 6	data 7	data 8	data 9	data 10	data 11	data 12	data 13	data 14	data 15	data 16	data 17
0.0	0.0	1	1	400.0	400.0	0	1	1	96.7325	145.6176	1	0.23	0.0	-0.003	0.0	111.0
0.0	0.0	1	1	400.0	400.0	0	1	1	96.7325	145.6176	1	0.23	-0.001	-0.202	0.0	111.0
0.0	0.0	1	1	400.0	400.0	0	1	1	96.7325	145.6176	0	0.23	0.0	0.029	0.0	111.0
0.0	0.0	1	1	400.0	400.0	0	1	1	96.7325	145.6176	0	0.23	0.0	-0.005	0.0	111.0
0.0	0.0	1	1	400.0	400.0	0	1	1	96.7325	145.6176	0	0.23	-0.001	-0.012	0.0	111.0
0.0	0.0	1	1	400.0	400.0	0	1	1	96.7325	145.6176	0	0.23	-0.001	-0.219	0.0	111.0
0.0	0.0	1	1	400.0	400.0	0	1	1	96.7325	145.6176	0	0.23	0.0	0.01	0.0	111.0
0.0	0.0	1	1	400.0	400.0	0	1	1	96.7325	145.6176	0	0.23	0.0	0.006	0.0	111.0
0.0	0.0	1	1	400.0	400.0	0	1	1	96.7325	145.6176	0	0.23	0.0	0.001	0.0	111.0
0.0	0.0	1	1	400.0	400.0	0	1	1	96.7325	145.6176	0	0.23	0.0	-0.009	0.0	111.0
0.0	0.0	1	1	400.0	400.0	0	1	1	96.7325	145.6176	0	0.231	0.0	0.012	0.0	111.0
0.0	0.0	1	1	400.0	400.0	0	1	1	96.7325	145.6176	0	0.231	0.0	0.071	0.0	111.0
0.0	0.0	1	1	400.0	400.0	0	1	1	96.7325	145.6176	0	0.231	0.0	0.01	0.0	111.0
0.0	0.0	1	1	400.0	400.0	0	1	1	96.7325	145.6176	0	0.231	-0.001	-0.02	0.0	111.0
0.0	0.0	1	1	400.0	400.0	0	1	1	96.7325	145.6176	0	0.231	0.0	0.015	0.0	111.0
0.0	0.0	1	1	400.0	400.0	0	1	1	96.7325	145.6176	0	0.231	-0.001	-0.137	0.0	111.0
0.0	0.0	1	1	400.0	400.0	0	1	1	96.7325	145.6176	0	0.231	0.0	0.008	0.0	111.0
0.0	0.0	1	1	400.0	400.0	0	1	1	96.7325	145.6176	0	0.231	-0.001	-0.012	0.0	111.0
0.0	0.0	1	1	400.0	400.0	0	1	1	96.7325	145.6176	0	0.231	0.0	0.01	0.0	111.0
0.0	0.0	1	1	400.0	400.0	0	1	1	96.7325	145.6176	0	0.231	0.0	0.008	0.0	111.0
0.0	0.0	1	1	400.0	400.0	0	1	1	96.7325	145.6176	0	0.231	-0.001	-0.019	0.0	111.0
0.0	0.0	1	1	400.0	400.0	0	1	1	96.7325	145.6176	0	0.231	0.0	-0.011	0.0	111.0
0.0	0.0	1	1	400.0	400.0	0	1	1	96.7325	145.6176	0	0.231	-0.001	-0.074	0.0	111.0
0.0	0.0	1	1	400.0	400.0	0	1	1	96.7325	145.6176	0	0.231	-0.001	-0.023	0.0	111.0
0.0	0.0	1	1	400.0	400.0	0	1	1	96.7325	145.6176	0	0.231	-0.001	-0.04	0.0	111.0
0.0	0.0	1	1	400.0	400.0	0	1	1	96.7325	145.6176	0	0.231	-0.001	-0.012	0.0	111.0
0.0	0.0	1	1	400.0	400.0	0	1	1	96.7325	145.6176	0	0.231	0.0	0.013	0.0	111.0
0.0	0.0	1	1	400.0	400.0	0	1	1	96.7325	145.6176	0	0.231	-0.001	-0.017	0.0	111.0
0.0	0.0	1	1	400.0	400.0	0	1	1	96.7325	145.6176	0	0.231	0.0	-0.01	0.0	111.0
0.0	0.0	1	1	400.0	400.0	0	1	1	96.7325	145.6176	0	0.231	-0.001	-0.024	0.0	111.0
0.0	0.0	1	1	400.0	400.0	0	1	1	96.7325	145.6176	0	0.231	0.0	0.006	0.0	111.0
0.0	0.0	1	1	400.0	400.0	0	1	1	96.7325	145.6176	0	0.231	0.0	-0.004	0.0	111.0
0.0	0.0	1	1	400.0	400.0	0	1	1	96.7325	145.6176	0	0.231	0.0	0.021	0.0	111.0
0.0	0.0	1	1	400.0	400.0	0	1	1	96.7325	145.6176	0	0.231	0.0	-0.005	0.0	111.0
0.0	0.0	1	1	400.0	400.0	0	1	1	96.7325	145.6176	0	0.231	0.0	0.012	0.0	111.0
0.0	0.0	1	1	400.0	400.0	0	1	1	96.7325	145.6176	0	0.231	0.0	0.024	0.0	111.0
0.0	0.0	1	1	400.0	400.0	0	1	1	96.7325	145.6176	0	0.231	0.0	0.011	0.0	111.0
0.0	0.0	1	1	400.0	400.0	0	1	1	96.7325	145.6176	0	0.231	-0.001	-0.02	0.0	111.0
0.0	0.0	1	1	400.0	400.0	0	1	1	96.7325	145.6176	0	0.231	0.0	0.001	0.0	111.0
0.0	0.0	1	1	400.0	400.0	0	1	1	96.7325	145.6176	0	0.231	0.0	0.018	0.0	111.0
0.0	0.0	1	1	400.0	400.0	0	1	1	96.7325	145.6176	0	0.231	-0.001	-0.02	0.0	111.0
0.0	0.0	1	1	400.0	400.0	0	1	1	96.7325	145.6176	0	0.231	0.0	0.011	0.0	111.0
0.0	0.0	1	1	400.0	400.0	0	1	1	96.7325	145.6176	0	0.231	-0.001	-0.039	0.0	111.0
0.0	0.0	1	1	400.0	400.0	0	1	1	96.7325	145.6176	0	0.231	0.0	0.091	0.0	111.0
0.0	0.0	1	1	400.0	400.0	0	1	1	96.7325	145.6176	0	0.231	0.0	-0.008	0.0	111.0
0.0	0.0	1	1	400.0	400.0	0	1	1	96.7325	145.6176	0	0.231	-0.001	-0.026	0.0	111.0
0.0	0.0	1	1	400.0	400.0	0	1	1	96.7325	145.6176	0	0.231	0.0	0.02	0.0	111.0
0.0	0.0	1	1	400.0	400.0	0	1	1	96.7325	145.6176	0	0.231	0.0	0.022	0.0	111.0
0.0	0.0	1	1	400.0	400.0	0	1	1	96.7325	145.6176	0	0.231	-0.001	-0.012	0.0	111.0
0.0	0.0	1	1	400.0	400.0	0	1	1	96.7325	145.6176	0	0.231	0.0	-0.007	0.0	111.0
0.0	0.0	1	1	400.0	400.0	0	1	1	96.7325	145.6176	0	0.231	0.0	0.049	0.0	111.0
0.0	0.0	1	1	400.0	400.0	0	1	1	96.7325	145.6176	0	0.231	0.0	0.001	0.0	111.0
0.0	0.0	1	1	400.0	400.0	0	1	1	96.7325	145.6176	0	0.231	0.0	-0.005	0.0	111.0
0.0	0.0	1	1	400.0	400.0	0	1	1	96.7325	145.6176	0	0.231	0.0	-0.004	0.0	111.0
0.0	0.0	1	1	400.0	400.0	0	1	1	96.7325	145.6176	0	0.231	0.0	-0.01	0.0	111.0
0.0	0.0	1	1	400.0	400.0	0	1	1	96.7325	145.6176	0	0.231	0.0	0.015	0.0	111.0
0.0	0.0	1	1	400.0	400.0	0	1	1	96.7325	145.6176	0	0.231	0.0	-0.011	0.0	111.0
0.0	0.0	1	1	400.0	400.0	0	1	1	96.7325	145.6176	0	0.231	0.0	0.101	0.0	111.0
0.0	0.0	1	1	400.0	400.0	0	1	1	96.7325	145.6176	0	0.231	0.0	0.0	0.0	111.0
0.0	0.0	1	1	400.0	400.0	0	1	1	96.7325	145.6176	0	0.231	0.0	0.0	0.0	111.0
0.0	0.0	1	1	400.0	400.0	0	1	1	96.7325	145.6176	0	0.231	0.0	0.076	0.0	111.0
0.0	0.0	1	1	400.0	400.0	0	1	1	96.7325	145.6176	0	0.231	0.0	0.011	0.0	111.0
0.0	0.0	1	1	400.0	400.0	0	1	1	96.7325	145.6176	0	0.231	0.0	0.024	0.0	111.0
0.0	0.0	1	1	400.0	400.0	0	1	1	96.7325	145.6176	0	0.231	-0.001	-0.017	0.0	111.0
0.0	0.0	1	1	400.0	400.0	0	1	1	96.7325	145.6176	0	0.231	0.0	0.002	0.0	111.0
0.0	0.0	1	1	400.0	400.0	0	1	1	96.7325	145.6176	0	0.231	-0.001	-0.013	0.0	111.0
0.0	0.0	1	1	400.0	400.0	0	1	1	96.7325	145.6176	0	0.231	0.0	0.015	0.0	111.0
0.0	0.0	1	1	400.0	400.0	0	1	1	96.7325	145.6176	0	0.231	-0.001	-0.215	0.0	111.0
0.0	0.0	1	1	400.0	400.0	0	1	1	96.7325	145.6176	0	0.231	-0.001	-0.032	0.0	111.0
0.0	0.0	1	1	400.0	400.0	0	1	1	96.7325	145.6176	0	0.231	0.0	0.02	0.0	111.0
0.0	0.0	1	1	400.0	400.0	0	1	1	96.7325	145.6176	0	0.231	0.0	0.008	0.0	111.0
0.0	0.0	1	1	400.0	400.0	0	1	1	96.7325	145.6176	0	0.231	0.0	0.159	0.0	111.0
0.0	0.0	1	1	400.0	400.0	0	1	1	96.7325	145.6176	0	0.231	0.0	0.001	0.0	111.0
0.0	0.0	1	1	400.0	400.0	0	1	1	96.7325	145.6176	0	0.231	0.0	0.032	0.0	111.0
0.0	0.0	1	1	400.0	400.0	0	1	1	96.7325	145.6176	0	0.231	-0.001	-0.162	0.0	111.0
0.0	0.0	1	1	400.0	400.0	0	1	1	96.7325	145.6176	0	0.231	0.0	0.001	0.0	111.0
0.0	0.0	1	1	400.0	400.0	0	1	1	96.7325	145.6176	0	0.231	0.0	0.007	0.0	111.0
0.0	0.0	1	1	400.0	400.0	0	1	1	96.7325	145.6176	0	0.231	0.0	0.037	0.0	111.0
0.0	0.0	1	1	400.0	400.0	0	1	1	96.7325	145.6176	0	0.231	0.0	0.007	0.0	111.0
0.0	0.0	1	1	400.0	400.0	0	1	1	96.7325	145.6176	0	0.231	0.0	0.044	0.0	111.0
0.0	0.0	1	1	400.0	400.0	0	1	1	96.7325	145.6176	0	0.231	0.0	0.029	0.0	111.0
0.0	0.0	1	1	400.0	400.0	0	1	1	96.7325	145.6176	0	0.231	0.0	-0.001	0.0	111.0
0.0	0.0	1	1	400.0	400.0	0	1	1	96.7325	145.6176	0	0.231	0.0	0.092	0.0	111.0
0.0	0.0	1	1	400.0	400.0	0	1	1	96.7325	145.6176	0	0.231	-0.001	-0.039	0.0	111.0
0.0	0.0	1	1	400.0	400.0	0	1	1	96.7325	145.6176	0	0.231	0.0	0.223	0.0	111.0
0.0	0.0	1	1	400.0	400.0	0	1	1	96.7325	145.6176	0	0.231	-0.001	-0.025	0.0	111.0
0.0	0.0	1	1	400.0	400.0	0	1	1	96.7325	145.6176	0	0.231	0.0	0.027	0.0	111.0
0.0	0.0	1	1	400.0	400.0	0	1	1	96.7325	145.6176	0	0.231	0.0	-0.005	0.0	111.0
0.0	0.0	1	1	400.0	400.0	0	1	1	96.7325	145.6176	0	0.231	0.0	0.02	0.0	111.0
0.0	0.0	1	1	400.0	400.0	0	1	1	96.7325	145.6176	0	0.231	0.0	-0.007	0.0	111.0
0.0	0.0	1	1	400.0	400.0	0	1	1	96.7325	145.6176	0	0.231	0.0	-0.011	0.0	111.0
0.0	0.0	1	1	400.0	400.0	0	1	1	96.7325	145.6176	0	0.231	0.0	0.014	0.0	111.0
0.0	0.0	1	1	400.0	400.0	0	1	1	96.7325	145.6176	0	0.231	-0.001	-0.176	0.0	111.0
0.0	0.0	1	1	400.0	400.0	0	1	1	96.7325	145.6176	0	0.231	0.0	0.144	0.0	111.0
0.0	0.0	1	1	400.0	400.0	0	1	1	96.7325	145.6176	0	0.231	0.0	0.018	0.0	111.0
0.0	0.0	1	1	400.0	400.0	0	1	1	96.7325	145.6176	0	0.231	-0.001	-0.023	0.0	111.0
0.0	0.0	1	1	400.0	400.0	0	1	1	96.7325	145.6176	0	0.231	0.0	-0.005	0.0	111.0
0.0	0.0	1	1	400.0	400.0	0	1	1	96.7325	145.6176	0	0.231	0.0	0.114	0.0	111.0
0.0	0.0	1	1	400.0	400.0	0	1	1	96.7325	145.6176	0	0.231	0.0	-0.005	0.0	111.0
0.0	0.0	1	1	400.0	400.0	0	1	1	96.7325	145.6176	0	0.231	-0.001	-0.017	0.0	111.0
0.0	0.0	1	1	400.0	400.0	0	1	1	96.7325	145.6176	0	0.231	-0.001	-0.171	0.0	111.0
0.0	0.0	1	1	400.0	400.0	0	1	1	96.7325	145.6176	0	0.231	-0.001	-0.017	0.0	111.0
0.0	0.0	1	1	400.0	400.0	0	1	1	96.7325	145.6176	0	0.231	0.0	0.005	0.0	111.0
0.0	0.0	1	1	400.0	400.0	0	1	1	96.7325	145.6176	0	0.231	-0.001	-0.037	0.0	111.0
0.0	0.0	1	1	400.0	400.0	0	1	1	96.7325	145.6176	0	0.231	0.0	0.027	0.0	111.0
0.0	0.0	1	1	400.0	400.0	0	1	1	96.7325	145.6176	0	0.231	0.0	-0.008	0.0	111.0
0.0	0.0	1	1	400.0	400.0	0	1	1	96.7325	145.6176	0	0.231	-0.001	-0.027	0.0	111.0
0.0	0.0	1	1	400.0	400.0	0	1	1	96.7325	145.6176	0	0.231	0.0	0.006	0.0	111.0
0.0	0.0	1	1	400.0	400.0	0	1	1	96.7325	145.6176	0	0.231	0.0	0.039	0.0	111.0
0.0	0.0	1	1	400.0	400.0	0	1	1	96.7325	145.6176	0	0.231	0.0	0.002	0.0	111.0
0.0	0.0	1	1	400.0	400.0	0	1	1	96.7325	145.6176	0	0.231	0.0	0.033	0.0	111.0
0.0	0.0	1	1	400.0	400.0	0	1	1	96.7325	145.6176	0	0.231	0.0	0.002	0.0	111.0
0.0	0.0	1	1	400.0	400.0	0	1	1	96.7325	145.6176	0	0.231	0.0	-0.005	0.0	111.0
0.0	0.0	1	1	400.0	400.0	0	1	1	96.7325	145.6176	0	0.231	0.0	-0.001	0.0	111.0
0.0	0.0	1	1	400.0	400.0	0	1	1	96.7325	145.6176	0	0.231	-0.001	-0.014	0.0	111.0
0.0	0.0	1	1	400.0	400.0	0	1	1	96.7325	145.6176	0	0.231	0.0	-0.003	0.0	111.0
0.0	0.0	1	1	400.0	400.0	0	1	1	96.7325	145.6176	0	0.231	-0.001	-0.032	0.0	111.0
0.0	0.0	1	1	400.0	400.0	0	1	1	96.7325	145.6176	0	0.231	0.0	0.014	0.0	111.0
0.0	0.0	1	1	400.0	400.0	0	1	1	96.7325	145.6176	0	0.231	0.0	0.025	0.0	111.0
0.0	0.0	1	1	400.0	400.0	0	1	1	96.7325	145.6176	0	0.231	-0.001	-0.017	0.0	111.0
0.0	0.0	1	1	400.0	400.0	0	1	1	96.7325	145.6176	0	0.231	-0.001	-0.018	0.0	111.0
0.0	0.0	1	1	400.0	400.0	0	1	1	96.7325	145.6176	0	0.231	0.0	-0.008	0.0	111.0
0.0	0.0	1	1	400.0	400.0	0	1	1	96.7325	145.6176	0	0.231	0.0	0.064	0.0	111.0
0.0	0.0	1	1	400.0	400.0	0	1	1	96.7325	145.6176	0	0.231	0.0	-0.003	0.0	111.0
0.0	0.0	1	1	400.0	400.0	0	1	1	96.7325	145.6176	0	0.231	-0.001	-0.031	0.0	111.0
0.0	0.0	1	1	400.0	400.0	0	1	1	96.7325	145.6176	0	0.231	0.0	-0.005	0.0	111.0
0.0	0.0	1	1	400.0	400.0	0	1	1	96.7325	145.6176	0	0.231	0.0	-0.001	0.0	111.0
0.0	0.0	1	1	400.0	400.0	0	1	1	96.7325	145.6176	0	0.231	0.0	-0.006	0.0	111.0
0.0	0.0	1	1	400.0	400.0	0	1	1	96.7325	145.6176	0	0.231	0.0	-0.004	0.0	111.0
0.0	0.0	1	1	400.0	400.0	0	1	1	96.7325	145.6176	0	0.231	-0.001	-0.014	0.0	111.0
0.0	0.0	1	1	400.0	400.0	0	1	1	96.7325	145.6176	0	0.231	0.0	0.057	0.0	111.0
0.0	0.0	1	1	400.0	400.0	0	1	1	96.7325	145.6176	0	0.231	0.0	0.0	0.0	111.0
0.0	0.0	1	1	400.0	400.0	0	1	1	96.7325	145.6176	0	0.231	0.0	0.008	0.0	111.0
0.0	0.0	1	1	400.0	400.0	0	1	1	96.7325	145.6176	0	0.231	0.0	0.0	0.0	111.0
0.0	0.0	1	1	400.0	400.0	0	1	1	96.7325	145.6176	0	0.231	0.0	0.007	0.0	111.0
0.0	0.0	1	1	400.0	400.0	0	1	1	96.7325	145.6176	0	0.231	0.0	0.096	0.0	111.0
0.0	0.0	1	1	400.0	400.0	0	1	1	96.7325	145.6176	0	0.231	-0.001	-0.018	0.0	111.0
0.0	0.0	1	1	400.0	400.0	0	1	1	96.7325	145.6176	0	0.231	0.0	0.028	0.0	111.0
0.0	0.0	1	1	400.0	400.0	0	1	1	96.7325	145.6176	0	0.231	0.0	0.001	0.0	111.0
0.0	0.0	1	1	400.0	400.0	0	1	1	96.7325	145.6176	0	0.231	0.0	0.009	0.0	111.0
0.0	0.0	1	1	400.0	400.0	0	1	1	96.7325	145.6176	0	0.231	0.0	0.011	0.0	111.0
0.0	0.0	1	1	400.0	400.0	0	1	1	96.7325	145.6176	0	0.231	0.0	0.027	0.0	111.0
0.0	0.0	1	1	400.0	400.0	0	1	1	96.7325	145.6176	0	0.231	0.0	0.021	0.0	111.0
0.0	0.0	1	1	400.0	400.0	0	1	1	96.7325	145.6176	0	0.231	-0.001	-0.04	0.0	111.0
0.0	0.0	1	1	400.0	400.0	0	1	1	96.7325	145.6176	0	0.231	-0.001	-0.021	0.0	111.0
0.0	0.0	1	1	400.0	400.0	0	1	1	96.7325	145.6176	0	0.231	0.0	0.005	0.0	111.0
0.0	0.0	1	1	400.0	400.0	0	1	1	96.7325	145.6176	0	0.231	0.0	-0.005	0.0	111.0
0.0	0.0	1	1	400.0	400.0	0	1	1	96.7325	145.6176	0	0.231	0.0	0.004	0.0	111.0
0.0	0.0	1	1	400.0	400.0	0	1	1	96.7325	145.6176	0	0.231	-0.001	-0.018	0.0	111.0
0.0	0.0	1	1	400.0	400.0	0	1	1	96.7325	145.6176	0	0.231	0.0	-0.007	0.0	111.0
0.0	0.0	1	1	400.0	400.0	0	1	1	96.7325	145.6176	0	0.231	0.0	-0.008	0.0	111.0
0.0	0.0	1	1	400.0	400.0	0	1	1	96.7325	145.6176	0	0.231	-0.001	-0.05	0.0	111.0
0.0	0.0	1	1	400.0	400.0	0	1	1	96.7325	145.6176	0	0.231	0.0	0.055	0.0	111.0
0.0	0.0	1	1	400.0	400.0	0	1	1	96.7325	145.6176	0	0.231	0.0	0.04	0.0	111.0
0.0	0.0	1	1	400.0	400.0	0	1	1	96.7325	145.6176	0	0.231	-0.001	-0.015	0.0	111.0
0.0	0.0	1	1	400.0	400.0	0	1	1	96.7325	145.6176	0	0.231	-0.001	-0.026	0.0	111.0
0.0	0.0	1	1	400.0	400.0	0	1	1	96.7325	145.6176	0	0.231	0.0	0.034	0.0	111.0
0.0	0.0	1	1	400.0	400.0	0	1	1	96.7325	145.6176	0	0.231	0.0	0.021	0.0	111.0
0.0	0.0	1	1	400.0	400.0	0	1	1	96.7325	145.6176	0	0.231	-0.001	-0.018	0.0	111.0
0.0	0.0	1	1	400.0	400.0	0	1	1	96.7325	145.6176	0	0.231	-0.001	-0.051	0.0	111.0
0.0	0.0	1	1	400.0	400.0	0	1	1	96.7325	145.6176	0	0.231	-0.001	-0.013	0.0	111.0
0.0	0.0	1	1	400.0	400.0	0	1	1	96.7325	145.6176	0	0.231	-0.001	-0.047	0.0	111.0
0.0	0.0	1	1	400.0	400.0	0	1	1	96.7325	145.6176	0	0.231	0.0	0.064	0.0	111.0
0.0	0.0	1	1	400.0	400.0	0	1	1	96.7325	145.6176	0	0.231	0.0	0.008	0.0	111.0
0.0	0.0	1	1	400.0	400.0	0	1	1	96.7325	145.6176	0	0.231	-0.001	-0.144	0.0	111.0
0.0	0.0	1	1	400.0	400.0	0	1	1	96.7325	145.6176	0	0.231	-0.001	-0.038	0.0	111.0
0.0	0.0	1	1	400.0	400.0	0	1	1	96.7325	145.6176	0	0.23	0.0	0.008	0.0	111.0
0.0	0.0	1	1	400.0	400.0	0	1	1	96.7325	145.6176	0	0.23	-0.001	-0.021	0.0	111.0
0.0	0.0	1	1	400.0	400.0	0	1	1	96.7325	145.6176	0	0.23	-0.001	-0.03	0.0	111.0
0.0	0.0	1	1	400.0	400.0	0	1	1	96.7325	145.6176	0	0.23	0.0	0.018	0.0	111.0
0.0	0.0	1	1	400.0	400.0	0	1	1	96.7325	145.6176	0	0.23	0.0	0.036	0.0	111.0
0.0	0.0	1	1	400.0	400.0	0	1	1	96.7325	145.6176	0	0.23	0.0	-0.007	0.0	111.0
0.0	0.0	1	1	400.0	400.0	0	1	1	96.7325	145.6176	0	0.23	-0.001	-0.069	0.0	111.0
0.0	0.0	1	1	400.0	400.0	0	1	1	96.7325	145.6176	0	0.23	0.0	-0.003	0.0	111.0
0.0	0.0	1	1	400.0	400.0	0	1	1	96.7325	145.6176	0	0.23	0.0	0.008	0.0	111.0
0.0	0.0	1	1	400.0	400.0	0	1	1	96.7325	145.6176	0	0.23	0.0	0.01	0.0	111.0
0.0	0.0	1	1	400.0	400.0	0	1	1	96.7325	145.6176	0	0.23	0.0	-0.005	0.0	111.0
0.0	0.0	1	1	400.0	400.0	0	1	1	96.7325	145.6176	0	0.23	0.0	0.014	0.0	111.0
0.0	0.0	1	1	400.0	400.0	0	1	1	96.7325	145.6176	0	0.23	0.0	0.001	0.0	111.0
0.0	0.0	1	1	400.0	400.0	0	1	1	96.7325	145.6176	0	0.23	-0.001	-0.078	0.0	111.0
0.0	0.0	1	1	400.0	400.0	0	1	1	96.7325	145.6176	0	0.23	0.0	0.001	0.0	111.0
0.0	0.0	1	1	400.0	400.0	0	1	1	96.7325	145.6176	0	0.23	0.0	-0.004	0.0	111.0
0.0	0.0	1	1	400.0	400.0	0	1	1	96.7325	145.6176	0	0.23	0.0	0.0	0.0	111.0
0.0	0.0	1	1	400.0	400.0	0	1	1	96.7325	145.6176	0	0.23	0.0	0.033	0.0	111.0
0.0	0.0	1	1	400.0	400.0	0	1	1	96.7325	145.6176	0	0.23	0.0	0.0	0.0	111.0
0.0	0.0	1	1	400.0	400.0	0	1	1	96.7325	145.6176	0	0.23	-0.001	-0.028	0.0	111.0
0.0	0.0	1	1	400.0	400.0	0	1	1	96.7325	145.6176	0	0.23	-0.001	-0.016	0.0	111.0
0.0	0.0	1	1	400.0	400.0	0	1	1	96.7325	145.6176	0	0.23	0.0	0.028	0.0	111.0
0.0	0.0	1	1	400.0	400.0	0	1	1	96.7325	145.6176	0	0.23	0.0	0.023	0.0	111.0
0.0	0.0	1	1	400.0	400.0	0	1	1	96.7325	145.6176	0	0.23	0.0	0.005	0.0	111.0
0.0	0.0	1	1	400.0	400.0	0	1	1	96.7325	145.6176	0	0.23	0.0	0.047	0.0	111.0
0.0	0.0	1	1	400.0	400.0	0	1	1	96.7325	145.6176	0	0.23	-0.001	-0.051	0.0	111.0
0.0	0.0	1	1	400.0	400.0	0	1	1	96.7325	145.6176	0	0.23	0.0	0.03	0.0	111.0
0.0	0.0	1	1	400.0	400.0	0	1	1	96.7325	145.6176	0	0.23	0.0	0.005	0.0	111.0
0.0	0.0	1	1	400.0	400.0	0	1	1	96.7325	145.6176	0	0.23	0.0	0.006	0.0	111.0
0.0	0.0	1	1	400.0	400.0	0	1	1	96.7325	145.6176	0	0.23	-0.001	-0.018	0.0	111.0
0.0	0.0	1	1	400.0	400.0	0	1	1	96.7325	145.6176	0	0.23	-0.001	-0.021	0.0	111.0
0.0	0.0	1	1	400.0	400.0	0	1	1	96.7325	145.6176	0	0.23	-0.001	-0.023	0.0	111.0
0.0	0.0	1	1	400.0	400.0	0	1	1	96.7325	145.6176	0	0.23	0.0	0.001	0.0	111.0
0.0	0.0	1	1	400.0	400.0	0	1	1	96.7325	145.6176	0	0.23	0.0	0.014	0.0	111.0
0.0	0.0	1	1	400.0	400.0	0	1	1	96.7325	145.6176	0	0.23	-0.001	-0.025	0.0	111.0
0.0	0.0	1	1	400.0	400.0	0	1	1	96.7325	145.6176	0	0.23	-0.001	-0.015	0.0	111.0
0.0	0.0	1	1	400.0	400.0	0	1	1	96.7325	145.6176	0	0.23	-0.001	-0.16	0.0	111.0
0.0	0.0	1	1	400.0	400.0	0	1	1	96.7325	145.6176	0	0.23	0.0	0.006	0.0	111.0
0.0	0.0	1	1	400.0	400.0	0	1	1	96.7325	145.6176	0	0.23	-0.001	-0.014	0.0	111.0
0.0	0.0	1	1	400.0	400.0	0	1	1	96.7325	145.6176	0	0.23	0.0	0.015	0.0	111.0
0.0	0.0	1	1	400.0	400.0	0	1	1	96.7325	145.6176	0	0.23	0.0	0.008	0.0	111.0
0.0	0.0	1	1	400.0	400.0	0	1	1	96.7325	145.6176	0	0.23	0.0	-0.002	0.0	111.0
0.0	0.0	1	1	400.0	400.0	0	1	1	96.7325	145.6176	0	0.23	0.0	0.004	0.0	111.0
0.0	0.0	1	1	400.0	400.0	0	1	1	96.7325	145.6176	0	0.23	-0.001	-0.016	0.0	111.0
0.0	0.0	1	1	400.0	400.0	0	1	1	96.7325	145.6176	0	0.23	0.0	0.082	0.0	111.0
0.0	0.0	1	1	400.0	400.0	0	1	1	96.7325	145.6176	0	0.23	-0.001	-0.052	0.0	111.0
0.0	0.0	1	1	400.0	400.0	0	1	1	96.7325	145.6176	0	0.23	0.0	0.007	0.0	111.0
0.0	0.0	1	1	400.0	400.0	0	1	1	96.7325	145.6176	0	0.23	0.0	0.008	0.0	111.0
0.0	0.0	1	1	400.0	400.0	0	1	1	96.7325	145.6176	0	0.23	0.0	0.105	0.0	111.0
0.0	0.0	1	1	400.0	400.0	0	1	1	96.7325	145.6176	0	0.23	0.0	0.001	0.0	111.0
0.0	0.0	1	1	400.0	400.0	0	1	1	96.7325	145.6176	0	0.23	0.0	0.012	0.0	111.0
0.0	0.0	1	1	400.0	400.0	0	1	1	96.7325	145.6176	0	0.23	-0.001	-0.16	0.0	111.0
0.0	0.0	1	1	400.0	400.0	0	1	1	96.7325	145.6176	0	0.23	0.0	0.024	0.0	111.0
0.0	0.0	1	1	400.0	400.0	0	1	1	96.7325	145.6176	0	0.23	-0.001	-0.055	0.0	111.0
0.0	0.0	1	1	400.0	400.0	0	1	1	96.7325	145.6176	0	0.23	0.0	0.006	0.0	111.0
0.0	0.0	1	1	400.0	400.0	0	1	1	96.7325	145.6176	0	0.23	0.0	0.008	0.0	111.0
0.0	0.0	1	1	400.0	400.0	0	1	1	96.7325	145.6176	0	0.23	-0.001	-0.021	0.0	111.0
0.0	0.0	1	1	400.0	400.0	0	1	1	96.7325	145.6176	0	0.23	0.0	-0.001	0.0	111.0
0.0	0.0	1	1	400.0	400.0	0	1	1	96.7325	145.6176	0	0.23	-0.001	-0.016	0.0	111.0
0.0	0.0	1	1	400.0	400.0	0	1	1	96.7325	145.6176	0	0.23	0.0	0.026	0.0	111.0
0.0	0.0	1	1	400.0	400.0	0	1	1	96.7325	145.6176	0	0.23	-0.001	-0.023	0.0	111.0
0.0	0.0	1	1	400.0	400.0	0	1	1	96.7325	145.6176	0	0.23	-0.001	-0.02	0.0	111.0
0.0	0.0	1	1	400.0	400.0	0	1	1	96.7325	145.6176	0	0.23	0.0	0.01	0.0	111.0
0.0	0.0	1	1	400.0	400.0	0	1	1	96.7325	145.6176	0	0.23	0.0	0.0	0.0	111.0
0.0	0.0	1	1	400.0	400.0	0	1	1	96.7325	145.6176	0	0.23	-0.001	-0.019	0.0	111.0
0.0	0.0	1	1	400.0	400.0	0	1	1	96.7325	145.6176	0	0.23	-0.001	-0.023	0.0	111.0
0.0	0.0	1	1	400.0	400.0	0	1	1	96.7325	145.6176	0	0.23	-0.001	-0.033	0.0	111.0
0.0	0.0	1	1	400.0	400.0	0	1	1	96.7325	145.6176	0	0.23	-0.001	-0.02	0.0	111.0
5555.5557	400.0	1	1	400.0	400.0	0	1	1	96.7325	145.6176	1	0.23	0.0	0.029	0.0	111.0
5555.5557	400.0	1	1	400.0	400.0	0	1	1	96.7325	145.6176	1	0.23	0.0	0.009	0.0	111.0
5555.5557	400.0	1	1	400.0	400.0	0	1	1	96.7325	145.6176	1	0.23	0.0	0.011	0.0	111.0
5555.5557	400.0	1	1	400.0	400.0	0	1	1	96.7325	145.6176	1	0.23	0.0	-0.004	0.0	111.0
5555.5557	400.0	1	1	400.0	400.0	0	1	1	96.7325	145.6176	1	0.23	0.002	0.484	0.757	111.0
5555.5557	400.0	1	1	400.0	400.0	0	1	1	96.7325	145.6176	1	0.23	0.008	0.749	0.757	111.0
5555.5557	400.0	1	1	400.0	400.0	0	1	1	96.7325	145.6176	1	0.23	0.015	1.105	1.097	111.0
5555.5557	400.0	1	1	400.0	400.0	0	1	1	96.7325	145.6176	1	0.231	0.027	1.776	1.706	111.0
5555.5557	400.0	1	1	400.0	400.0	0	1	1	96.7325	145.6176	1	0.231	0.039	1.758	1.706	111.0
5555.5557	400.0	1	1	400.0	400.0	0	1	1	96.7325	145.6176	1	0.231	0.051	1.936	1.978	111.0
5555.5557	400.0	1	1	400.0	400.0	0	1	1	96.7325	145.6176	1	0.231	0.064	2.265	2.467	111.0
5555.5557	400.0	1	1	400.0	400.0	0	1	1	96.7325	145.6176	1	0.231	0.077	2.422	2.467	111.0
5555.5557	400.0	1	1	400.0	400.0	0	1	1	96.7325	145.6176	1	0.231	0.091	2.719	2.686	111.0
5555.5557	400.0	1	1	400.0	400.0	0	1	1	96.7325	145.6176	1	0.231	0.105	2.748	2.686	111.0
5555.5557	400.0	1	1	400.0	400.0	0	1	1	96.7325	145.6176	1	0.231	0.119	3.037	3.079	111.0
5555.5557	400.0	1	1	400.0	400.0	0	1	1	96.7325	145.6176	1	0.231	0.134	3.383	3.255	111.0
5555.5557	400.0	1	1	400.0	400.0	0	1	1	96.7325	145.6176	1	0.231	0.147	3.237	3.255	111.0
5555.5557	400.0	1	1	400.0	400.0	0	1	1	96.7325	145.6176	1	0.231	0.161	3.582	3.569	111.0
5555.5557	400.0	1	1	400.0	400.0	0	1	1	96.7325	145.6176	1	0.232	0.173	3.582	3.569	111.0
5555.5557	400.0	1	1	400.0	400.0	0	1	1	96.7325	145.6176	1	0.232	0.187	3.742	3.71	111.0
5555.5557	400.0	1	1	400.0	400.0	0	1	1	96.7325	145.6176	1	0.232	0.201	3.981	3.963	111.0
5555.5557	400.0	1	1	400.0	400.0	0	1	1	96.7325	145.6176	1	0.232	0.212	3.819	3.963	111.0
5555.5557	400.0	1	1	400.0	400.0	0	1	1	96.7325	145.6176	1	0.232	0.226	4.177	4.181	111.0
5555.5557	400.0	1	1	400.0	400.0	0	1	1	96.7325	145.6176	1	0.232	0.238	4.242	4.279	111.0
5555.5557	400.0	1	1	400.0	400.0	0	1	1	96.7325	145.6176	1	0.232	0.249	4.283	4.279	111.0
5555.5557	400.0	1	1	400.0	400.0	0	1	1	96.7325	145.6176	1	0.232	0.261	4.482	4.453	111.0
5555.5557	400.0	1	1	400.0	400.0	0	1	1	96.7325	145.6176	1	0.232	0.271	4.413	4.531	111.0
5555.5557	400.0	1	1	400.0	400.0	0	1	1	96.7325	145.6176	1	0.232	0.281	4.524	4.531	111.0
5555.5557	400.0	1	1	400.0	400.0	0	1	1	96.7325	145.6176	1	0.232	0.291	4.659	4.673	111.0
5555.5557	400.0	1	1	400.0	400.0	0	1	1	96.7325	145.6176	1	0.232	0.301	4.688	4.673	111.0
5555.5557	400.0	1	1	400.0	400.0	0	1	1	96.7325	145.6176	1	0.232	0.309	4.735	4.736	111.0
5555.5557	400.0	1	1	400.0	400.0	0	1	1	96.7325	145.6176	1	0.232	0.318	4.894	4.847	111.0
5555.5557	400.0	1	1	400.0	400.0	0	1	1	96.7325	145.6176	1	0.232	0.327	4.836	4.847	111.0
5555.5557	400.0	1	1	400.0	400.0	0	1	1	96.7325	145.6176	1	0.232	0.335	4.918	4.898	111.0
5555.5557	400.0	1	1	400.0	400.0	0	1	1	96.7325	145.6176	1	0.232	0.343	4.941	4.989	111.0
5555.5557	400.0	1	1	400.0	400.0	0	1	1	96.7325	145.6176	1	0.232	0.348	4.991	4.989	111.0
5555.5557	400.0	1	1	400.0	400.0	0	1	1	96.7325	145.6176	1	0.232	0.354	5.048	5.068	111.0
5555.5557	400.0	1	1	400.0	400.0	0	1	1	96.7325	145.6176	1	0.232	0.362	5.102	5.068	111.0
5555.5557	400.0	1	1	400.0	400.0	0	1	1	96.7325	145.6176	1	0.233	0.366	5.072	5.102	111.0
5555.5557	400.0	1	1	400.0	400.0	0	1	1	96.7325	145.6176	1	0.233	0.372	5.15	5.134	111.0
5555.5557	400.0	1	1	400.0	400.0	0	1	1	96.7325	145.6176	1	0.233	0.378	5.146	5.134	111.0
5555.5557	400.0	1	1	400.0	400.0	0	1	1	96.7325	145.6176	1	0.233	0.383	5.169	5.192	111.0
5555.5557	400.0	1	1	400.0	400.0	0	1	1	96.7325	145.6176	1	0.233	0.387	5.209	5.192	111.0
5555.5557	400.0	1	1	400.0	400.0	0	1	1	96.7325	145.6176	1	0.233	0.391	5.187	5.218	111.0
5555.5557	400.0	1	1	400.0	400.0	0	1	1	96.7325	145.6176	1	0.233	0.395	5.218	5.266	111.0
5555.5557	400.0	1	1	400.0	400.0	0	1	1	96.7325	145.6176	1	0.233	0.399	5.237	5.266	111.0
5555.5557	400.0	1	1	400.0	400.0	0	1	1	96.7325	145.6176	1	0.233	0.402	5.203	5.307	111.0
5555.5557	400.0	1	1	400.0	400.0	0	1	1	96.7325	145.6176	1	0.233	0.405	5.354	5.325	111.0
5555.5557	400.0	1	1	400.0	400.0	0	1	1	96.7325	145.6176	1	0.233	0.407	5.209	5.325	111.0
5555.5557	400.0	1	1	400.0	400.0	0	1	1	96.7325	145.6176	1	0.233	0.411	5.361	5.356	111.0
5555.5557	400.0	1	1	400.0	400.0	0	1	1	96.7325	145.6176	1	0.233	0.415	5.376	5.371	111.0
5555.5557	400.0	1	1	400.0	400.0	0	1	1	96.7325	145.6176	1	0.233	0.419	5.369	5.371	111.0
5555.5557	400.0	1	1	400.0	400.0	0	1	1	96.7325	145.6176	1	0.233	0.422	5.387	5.397	111.0
5555.5557	400.0	1	1	400.0	400.0	0	1	1	96.7325	145.6176	1	0.233	0.424	5.399	5.397	111.0
5555.5557	400.0	1	1	400.0	400.0	0	1	1	96.7325	145.6176	1	0.233	0.426	5.411	5.409	111.0
5555.5557	400.0	1	1	400.0	400.0	0	1	1	96.7325	145.6176	1	0.233	0.428	5.43	5.429	111.0
5555.5557	400.0	1	1	400.0	400.0	0	1	1	96.7325	145.6176	1	0.233	0.43	5.442	5.429	111.0
5555.5557	400.0	1	1	400.0	400.0	0	1	1	96.7325	145.6176	1	0.233	0.432	5.46	5.438	111.0
5555.5557	400.0	1	1	400.0	400.0	0	1	1	96.7325	145.6176	1	0.233	0.433	5.47	5.455	111.0
5555.5557	400.0	1	1	400.0	400.0	0	1	1	96.7325	145.6176	1	0.233	0.435	5.465	5.455	111.0
5555.5557	400.0	1	1	400.0	400.0	0	1	1	96.7325	145.6176	1	0.233	0.437	5.487	5.464	111.0
5555.5557	400.0	1	1	400.0	400.0	0	1	1	96.7325	145.6176	1	0.233	0.439	5.469	5.464	111.0
5555.5557	400.0	1	1	400.0	400.0	0	1	1	96.7325	145.6176	1	0.233	0.441	5.487	5.476	111.0
5555.5557	400.0	1	1	400.0	400.0	0	1	1	96.7325	145.6176	1	0.233	0.441	5.524	5.488	111.0
5555.5557	400.0	1	1	400.0	400.0	0	1	1	96.7325	145.6176	1	0.233	0.441	5.323	5.488	111.0
5555.5557	400.0	1	1	400.0	400.0	0	1	1	96.7325	145.6176	1	0.233	0.441	5.461	5.493	111.0
5555.5557	400.0	1	1	400.0	400.0	0	1	1	96.7325	145.6176	1	0.233	0.441	5.516	5.493	111.0
5555.5557	400.0	1	1	400.0	400.0	0	1	1	96.7325	145.6176	1	0.233	0.441	5.494	5.503	111.0
5555.5557	400.0	1	1	400.0	400.0	0	1	1	96.7325	145.6176	1	0.233	0.441	5.527	5.508	111.0
5555.5557	400.0	1	1	400.0	400.0	0	1	1	96.7325	145.6176	1	0.233	0.441	5.41	5.508	111.0
5555.5557	400.0	1	1	400.0	400.0	0	1	1	96.7325	145.6176	1	0.233	0.441	5.442	5.514	111.0
5555.5557	400.0	1	1	400.0	400.0	0	1	1	96.7325	145.6176	1	0.233	0.442	5.487	5.517	111.0
5555.5557	400.0	1	1	400.0	400.0	0	1	1	96.7325	145.6176	1	0.233	0.442	5.5	5.517	111.0
5555.5557	400.0	1	1	400.0	400.0	0	1	1	96.7325	145.6176	1	0.233	0.443	5.519	5.524	111.0
5555.5557	400.0	1	1	400.0	400.0	0	1	1	96.7325	145.6176	1	0.233	0.445	5.601	5.524	111.0
5555.5557	400.0	1	1	400.0	400.0	0	1	1	96.7325	145.6176	1	0.233	0.445	5.519	5.527	111.0
5555.5557	400.0	1	1	400.0	400.0	0	1	1	96.7325	145.6176	1	0.233	0.445	5.551	5.531	111.0
5555.5557	400.0	1	1	400.0	400.0	0	1	1	96.7325	145.6176	1	0.233	0.444	5.488	5.531	111.0
5555.5557	400.0	1	1	400.0	400.0	0	1	1	96.7325	145.6176	1	0.233	0.445	5.558	5.533	111.0
5555.5557	400.0	1	1	400.0	400.0	0	1	1	96.7325	145.6176	1	0.233	0.445	5.55	5.537	111.0
5555.5557	400.0	1	1	400.0	400.0	0	1	1	96.7325	145.6176	1	0.233	0.446	5.57	5.537	111.0
5555.5557	400.0	1	1	400.0	400.0	1	1	1	96.7325	145.6176	1	0.233	0.447	5.555	5.54	111.0
5555.5557	400.0	1	1	400.0	400.0	1	1	1	96.7325	145.6176	1	0.233	0.447	5.515	5.54	111.0
5555.5557	400.0	1	1	400.0	400.0	1	1	1	96.7325	145.6176	1	0.233	0.447	5.556	5.543	111.0
5555.5557	400.0	1	1	400.0	400.0	1	1	1	96.7325	145.6176	1	0.233	0.448	5.51	5.544	111.0
5555.5557	400.0	1	1	400.0	400.0	1	1	1	96.7325	145.6176	1	0.233	0.448	5.523	5.544	111.0
5555.5557	400.0	1	1	400.0	400.0	1	1	1	96.7325	145.6176	1	0.233	0.448	5.533	5.547	111.0
5555.5557	400.0	1	1	400.0	400.0	1	1	1	96.7325	145.6176	1	0.233	0.449	5.612	5.548	111.0
5555.5557	400.0	1	1	400.0	400.0	1	1	1	96.7325	145.6176	1	0.233	0.45	5.647	5.548	111.0
5555.5557	400.0	1	1	400.0	400.0	1	1	1	96.7325	145.6176	1	0.233	0.451	5.536	5.549	111.0
5555.5557	400.0	1	1	400.0	400.0	1	1	1	96.7325	145.6176	1	0.233	0.451	5.53	5.549	111.0
5555.5557	400.0	1	1	400.0	400.0	1	1	1	96.7325	145.6176	1	0.233	0.452	5.506	5.55	111.0
5555.5557	400.0	1	1	400.0	400.0	1	1	1	96.7325	145.6176	1	0.233	0.452	5.508	5.551	111.0
5555.5557	400.0	1	1	400.0	400.0	1	1	1	96.7325	145.6176	1	0.233	0.454	5.574	5.551	111.0
5555.5557	400.0	1	1	400.0	400.0	1	1	1	96.7325	145.6176	1	0.233	0.456	5.588	5.553	111.0
5555.5557	400.0	1	1	400.0	400.0	1	1	1	96.7325	145.6176	1	0.233	0.456	5.518	5.553	111.0
5555.5557	400.0	1	1	400.0	400.0	1	1	1	96.7325	145.6176	1	0.233	0.457	5.486	5.553	111.0
5555.5557	400.0	1	1	400.0	400.0	1	1	1	96.7325	145.6176	1	0.233	0.457	5.547	5.554	111.0
5555.5557	400.0	1	1	400.0	400.0	1	1	1	96.7325	145.6176	1	0.233	0.459	5.56	5.554	111.0
5555.5557	400.0	1	1	400.0	400.0	1	1	1	96.7325	145.6176	1	0.233	0.46	5.624	5.555	111.0
5555.5557	400.0	1	1	400.0	400.0	1	1	1	96.7325	145.6176	1	0.233	0.46	5.325	5.556	111.0
5555.5557	400.0	1	1	400.0	400.0	1	1	1	96.7325	145.6176	1	0.233	0.461	5.568	5.556	111.0
5555.5557	400.0	1	1	400.0	400.0	1	1	1	96.7325	145.6176	1	0.233	0.461	5.564	5.556	111.0
5555.5557	400.0	1	1	400.0	400.0	1	1	1	96.7325	145.6176	1	0.233	0.46	5.531	5.557	111.0
5555.5557	400.0	1	1	400.0	400.0	1	1	1	96.7325	145.6176	1	0.233	0.461	5.607	5.557	111.0
5555.5557	400.0	1	1	400.0	400.0	1	1	1	96.7325	145.6176	1	0.233	0.46	5.539	5.557	111.0
5555.5557	400.0	1	1	400.0	400.0	1	1	1	96.7325	145.6176	1	0.233	0.461	5.719	5.557	111.0
5555.5557	400.0	1	1	400.0	400.0	1	1	1	96.7325	145.6176	1	0.233	0.46	5.556	5.559	111.0
5555.5557	400.0	1	1	400.0	400.0	1	1	1	96.7325	145.6176	1	0.234	0.461	5.588	5.559	111.0
5555.5557	400.0	1	1	400.0	400.0	1	1	1	96.7325	145.6176	1	0.234	0.46	5.508	5.559	111.0
5555.5557	400.0	1	1	400.0	400.0	1	1	1	96.7325	145.6176	1	0.234	0.461	5.593	5.559	111.0
5555.5557	400.0	1	1	400.0	400.0	1	1	1	96.7325	145.6176	1	0.234	0.46	5.54	5.56	111.0
5555.5557	400.0	1	1	400.0	400.0	1	1	1	96.7325	145.6176	1	0.234	0.46	5.535	5.56	111.0
5555.5557	400.0	1	1	400.0	400.0	1	1	1	96.7325	145.6176	1	0.234	0.46	5.544	5.56	111.0
5555.5557	400.0	1	1	400.0	400.0	1	1	1	96.7325	145.6176	1	0.234	0.461	5.557	5.56	111.0
5555.5557	400.0	1	1	400.0	400.0	1	1	1	96.7325	145.6176	1	0.234	0.461	5.633	5.56	111.0
5555.5557	400.0	1	1	400.0	400.0	1	1	1	96.7325	145.6176	1	0.234	0.461	5.565	5.56	111.0
5555.5557	400.0	1	1	400.0	400.0	1	1	1	96.7325	145.6176	1	0.234	0.461	5.587	5.56	111.0
5555.5557	400.0	1	1	400.0	400.0	1	1	1	96.7325	145.6176	1	0.234	0.46	5.527	5.561	111.0
5555.5557	400.0	1	1	400.0	400.0	1	1	1	96.7325	145.6176	1	0.234	0.461	5.58	5.561	111.0
5555.5557	400.0	1	1	400.0	400.0	1	1	1	96.7325	145.6176	1	0.234	0.46	5.532	5.561	111.0
5555.5557	400.0	1	1	400.0	400.0	1	1	1	96.7325	145.6176	1	0.234	0.46	5.552	5.561	111.0
5555.5557	400.0	1	1	400.0	400.0	1	1	1	96.7325	145.6176	1	0.234	0.461	5.572	5.561	111.0
5555.5557	400.0	1	1	400.0	400.0	1	1	1	96.7325	145.6176	1	0.234	0.46	5.527	5.561	111.0
5555.5557	400.0	1	1	400.0	400.0	1	1	1	96.7325	145.6176	1	0.234	0.461	5.608	5.561	111.0
5555.5557	400.0	1	1	400.0	400.0	1	1	1	96.7325	145.6176	1	0.234	0.46	5.512	5.561	111.0
5555.5557	400.0	1	1	400.0	400.0	1	1	1	96.7325	145.6176	1	0.234	0.46	5.532	5.561	111.0
5555.5557	400.0	1	1	400.0	400.0	1	1	1	96.7325	145.6176	1	0.234	0.461	5.586	5.562	111.0
5555.5557	400.0	1	1	400.0	400.0	1	1	1	96.7325	145.6176	1	0.234	0.461	5.578	5.562	111.0
5555.5557	400.0	1	1	400.0	400.0	1	1	1	96.7325	145.6176	1	0.234	0.461	5.596	5.562	111.0
5555.5557	400.0	1	1	400.0	400.0	1	1	1	96.7325	145.6176	1	0.234	0.461	5.566	5.562	111.0
5555.5557	400.0	1	1	400.0	400.0	1	1	1	96.7325	145.6176	1	0.234	0.46	5.544	5.562	111.0
5555.5557	400.0	1	1	400.0	400.0	1	1	1	96.7325	145.6176	1	0.234	0.46	5.538	5.562	111.0
5555.5557	400.0	1	1	400.0	400.0	1	1	1	96.7325	145.6176	1	0.234	0.46	5.553	5.562	111.0
5555.5557	400.0	1	1	400.0	400.0	1	1	1	96.7325	145.6176	1	0.234	0.46	5.534	5.562	111.0
5555.5557	400.0	1	1	400.0	400.0	1	1	1	96.7325	145.6176	1	0.234	0.46	5.546	5.562	111.0
5555.5557	400.0	1	1	400.0	400.0	1	1	1	96.7325	145.6176	1	0.234	0.46	5.49	5.562	111.0
5555.5557	400.0	1	1	400.0	400.0	1	1	1	96.7325	145.6176	1	0.234	0.46	5.545	5.562	111.0
5555.5557	400.0	1	1	400.0	400.0	1	1	1	96.7325	145.6176	1	0.234	0.46	5.552	5.562	111.0
5555.5557	400.0	1	1	400.0	400.0	1	1	1	96.7325	145.6176	1	0.234	0.461	5.575	5.562	111.0
5555.5557	400.0	1	1	400.0	400.0	1	1	1	96.7325	145.6176	1	0.234	0.461	5.581	5.562	111.0
5555.5557	400.0	1	1	400.0	400.0	1	1	1	96.7325	145.6176	1	0.234	0.46	5.549	5.562	111.0
5555.5557	400.0	1	1	400.0	400.0	1	1	1	96.7325	145.6176	1	0.234	0.46	5.482	5.562	111.0
5555.5557	400.0	1	1	400.0	400.0	1	1	1	96.7325	145.6176	1	0.234	0.46	5.557	5.562	111.0
5555.5557	400.0	1	1	400.0	400.0	1	1	1	96.7325	145.6176	1	0.234	0.46	5.551	5.562	111.0
5555.5557	400.0	1	1	400.0	400.0	1	1	1	96.7325	145.6176	1	0.234	0.461	5.63	5.562	111.0
5555.5557	400.0	1	1	400.0	400.0	1	1	1	96.7325	145.6176	1	0.234	0.461	5.614	5.562	111.0
5555.5557	400.0	1	1	400.0	400.0	1	1	1	96.7325	145.6176	1	0.234	0.461	5.611	5.562	111.0
5555.5557	400.0	1	1	400.0	400.0	1	1	1	96.7325	145.6176	1	0.234	0.461	5.571	5.562	111.0
5555.5557	400.0	1	1	400.0	400.0	1	1	1	96.7325	145.6176	1	0.234	0.461	5.58	5.562	111.0
5555.5557	400.0	1	1	400.0	400.0	1	1	1	96.7325	145.6176	1	0.234	0.46	5.383	5.562	111.0
5555.5557	400.0	1	1	400.0	400.0	1	1	1	96.7325	145.6176	1	0.234	0.46	5.542	5.562	111.0
5555.5557	400.0	1	1	400.0	400.0	1	1	1	96.7325	145.6176	1	0.234	0.461	5.583	5.562	111.0
5555.5557	400.0	1	1	400.0	400.0	1	1	1	96.7325	145.6176	1	0.234	0.46	5.546	5.562	111.0
5555.5557	400.0	1	1	400.0	400.0	1	1	1	96.7325	145.6176	1	0.234	0.461	5.653	5.562	111.0
5555.5557	400.0	1	1	400.0	400.0	1	1	1	96.7325	145.6176	1	0.234	0.46	5.47	5.562	111.0
5555.5557	400.0	1	1	400.0	400.0	1	1	1	96.7325	145.6176	1	0.234	0.46	5.504	5.562	111.0
5555.5557	400.0	1	1	400.0	400.0	1	1	1	96.7325	145.6176	1	0.234	0.461	5.56	5.562	111.0
5555.5557	400.0	1	1	400.0	400.0	1	1	1	96.7325	145.6176	1	0.234	0.46	5.548	5.562	111.0
5555.5557	400.0	1	1	400.0	400.0	1	1	1	96.7325	145.6176	1	0.234	0.46	5.5	5.562	111.0
5555.5557	400.0	1	1	400.0	400.0	1	1	1	96.7325	145.6176	1	0.234	0.461	5.609	5.562	111.0
5555.5557	400.0	1	1	400.0	400.0	1	1	1	96.7325	145.6176	1	0.234	0.46	5.504	5.562	111.0
5555.5557	400.0	1	1	400.0	400.0	1	1	1	96.7325	145.6176	1	0.234	0.461	5.569	5.562	111.0
5555.5557	400.0	1	1	400.0	400.0	1	1	1	96.7325	145.6176	1	0.234	0.46	5.552	5.562	111.0
5555.5557	400.0	1	1	400.0	400.0	1	1	1	96.7325	145.6176	1	0.234	0.461	5.651	5.562	111.0
5555.5557	400.0	1	1	400.0	400.0	1	1	1	96.7325	145.6176	1	0.234	0.461	5.566	5.562	111.0
5555.5557	400.0	1	1	400.0	400.0	1	1	1	96.7325	145.6176	1	0.234	0.46	5.555	5.562	111.0
5555.5557	400.0	1	1	400.0	400.0	1	1	1	96.7325	145.6176	1	0.234	0.461	5.561	5.562	111.0
5555.5557	400.0	1	1	400.0	400.0	1	1	1	96.7325	145.6176	1	0.234	0.461	5.633	5.562	111.0
5555.5557	400.0	1	1	400.0	400.0	1	1	1	96.7325	145.6176	1	0.234	0.461	5.559	5.562	111.0
5555.5557	400.0	1	1	400.0	400.0	1	1	1	96.7325	145.6176	1	0.234	0.461	5.586	5.562	111.0
5555.5557	400.0	1	1	400.0	400.0	1	1	1	96.7325	145.6176	1	0.234	0.46	5.542	5.562	111.0
5555.5557	400.0	1	1	400.0	400.0	1	1	1	96.7325	145.6176	1	0.234	0.461	5.561	5.562	111.0
5555.5557	400.0	1	1	400.0	400.0	1	1	1	96.7325	145.6176	1	0.234	0.461	5.579	5.562	111.0
5555.5557	400.0	1	1	400.0	400.0	1	1	1	96.7325	145.6176	1	0.234	0.46	5.428	5.562	111.0
5555.5557	400.0	1	1	400.0	400.0	1	1	1	96.7325	145.6176	1	0.234	0.461	5.574	5.562	111.0
5555.5557	400.0	1	1	400.0	400.0	1	1	1	96.7325	145.6176	1	0.234	0.461	5.57	5.562	111.0
5555.5557	400.0	1	1	400.0	400.0	1	1	1	96.7325	145.6176	1	0.234	0.46	5.505	5.562	111.0
5555.5557	400.0	1	1	400.0	400.0	1	1	1	96.7325	145.6176	1	0.234	0.46	5.536	5.562	111.0
5555.5557	400.0	1	1	400.0	400.0	1	1	1	96.7325	145.6176	1	0.234	0.46	5.533	5.562	111.0
5555.5557	400.0	1	1	400.0	400.0	1	1	1	96.7325	145.6176	1	0.234	0.46	5.543	5.562	111.0
5555.5557	400.0	1	1	400.0	400.0	1	1	1	96.7325	145.6176	1	0.234	0.461	5.62	5.562	111.0
5555.5557	400.0	1	1	400.0	400.0	1	1	1	96.7325	145.6176	1	0.234	0.46	5.526	5.562	111.0
5555.5557	400.0	1	1	400.0	400.0	1	1	1	96.7325	145.6176	1	0.234	0.461	5.567	5.562	111.0
5555.5557	400.0	1	1	400.0	400.0	1	1	1	96.7325	145.6176	1	0.234	0.461	5.619	5.562	111.0
5555.5557	400.0	1	1	400.0	400.0	1	1	1	96.7325	145.6176	1	0.234	0.461	5.572	5.562	111.0
5555.5557	400.0	1	1	400.0	400.0	1	1	1	96.7325	145.6176	1	0.234	0.461	5.593	5.562	111.0
5555.5557	400.0	1	1	400.0	400.0	1	1	1	96.7325	145.6176	1	0.234	0.46	5.511	5.562	111.0
5555.5557	400.0	1	1	400.0	400.0	1	1	1	96.7325	145.6176	1	0.234	0.46	5.404	5.562	111.0
5555.5557	400.0	1	1	400.0	400.0	1	1	1	96.7325	145.6176	1	0.234	0.461	5.575	5.562	111.0
5555.5557	400.0	1	1	400.0	400.0	1	1	1	96.7325	145.6176	1	0.234	0.46	5.53	5.562	111.0
5555.5557	400.0	1	1	400.0	400.0	1	1	1	96.7325	145.6176	1	0.234	0.461	5.571	5.562	111.0
5555.5557	400.0	1	1	400.0	400.0	1	1	1	96.7325	145.6176	1	0.234	0.46	5.542	5.562	111.0
5555.5557	400.0	1	1	400.0	400.0	1	1	1	96.7325	145.6176	1	0.234	0.46	5.547	5.562	111.0
5555.5557	400.0	1	1	400.0	400.0	1	1	1	96.7325	145.6176	1	0.234	0.46	5.528	5.562	111.0
5555.5557	400.0	1	1	400.0	400.0	1	1	1	96.7325	145.6176	1	0.234	0.46	5.553	5.562	111.0
5555.5557	400.0	1	1	400.0	400.0	1	1	1	96.7325	145.6176	1	0.234	0.46	5.543	5.562	111.0
5555.5557	400.0	1	1	400.0	400.0	1	1	1	96.7325	145.6176	1	0.234	0.461	5.611	5.562	111.0
5555.5557	400.0	1	1	400.0	400.0	1	1	1	96.7325	145.6176	1	0.234	0.46	5.539	5.562	111.0
5555.5557	400.0	1	1	400.0	400.0	1	1	1	96.7325	145.6176	1	0.234	0.46	5.442	5.562	111.0
5555.5557	400.0	1	1	400.0	400.0	1	1	1	96.7325	145.6176	1	0.234	0.46	5.515	5.562	111.0
5555.5557	400.0	1	1	400.0	400.0	1	1	1	96.7325	145.6176	1	0.234	0.46	5.53	5.562	111.0
5555.5557	400.0	1	1	400.0	400.0	1	1	1	96.7325	145.6176	1	0.234	0.46	5.518	5.562	111.0
5555.5557	400.0	1	1	400.0	400.0	1	1	1	96.7325	145.6176	1	0.234	0.461	5.573	5.562	111.0
5555.5557	400.0	1	1	400.0	400.0	1	1	1	96.7325	145.6176	1	0.234	0.461	5.571	5.562	111.0
5555.5557	400.0	1	1	400.0	400.0	1	1	1	96.7325	145.6176	1	0.235	0.461	5.596	5.562	111.0
5555.5557	400.0	1	1	400.0	400.0	1	1	1	96.7325	145.6176	1	0.235	0.461	5.61	5.562	111.0
5555.5557	400.0	1	1	400.0	400.0	1	1	1	96.7325	145.6176	1	0.235	0.46	5.511	5.562	111.0
5555.5557	400.0	1	1	400.0	400.0	1	1	1	96.7325	145.6176	1	0.235	0.461	5.612	5.562	111.0
5555.5557	400.0	1	1	400.0	400.0	1	1	1	96.7325	145.6176	1	0.235	0.461	5.596	5.562	111.0
5555.5557	400.0	1	1	400.0	400.0	1	1	1	96.7325	145.6176	1	0.235	0.46	5.535	5.562	111.0
5555.5557	400.0	1	1	400.0	400.0	1	1	1	96.7325	145.6176	1	0.235	0.461	5.579	5.562	111.0
5555.5557	400.0	1	1	400.0	400.0	1	1	1	96.7325	145.6176	1	0.235	0.461	5.629	5.562	111.0
5555.5557	400.0	1	1	400.0	400.0	1	1	1	96.7325	145.6176	1	0.235	0.461	5.581	5.562	111.0
5555.5557	400.0	1	1	400.0	400.0	1	1	1	96.7325	145.6176	1	0.235	0.461	5.559	5.562	111.0
5555.5557	400.0	1	1	400.0	400.0	1	1	1	96.7325	145.6176	1	0.235	0.461	5.558	5.562	111.0
5555.5557	400.0	1	1	400.0	400.0	1	1	1	96.7325	145.6176	1	0.235	0.461	5.591	5.562	111.0
5555.5557	400.0	1	1	400.0	400.0	1	1	1	96.7325	145.6176	1	0.235	0.46	5.527	5.562	111.0
5555.5557	400.0	1	1	400.0	400.0	1	1	1	96.7325	145.6176	1	0.235	0.46	5.552	5.562	111.0
5555.5557	400.0	1	1	400.0	400.0	1	1	1	96.7325	145.6176	1	0.235	0.459	5.335	5.562	111.0
5555.5557	400.0	1	1	400.0	400.0	1	1	1	96.7325	145.6176	1	0.235	0.461	5.596	5.562	111.0
5555.5557	400.0	1	1	400.0	400.0	1	1	1	96.7325	145.6176	1	0.235	0.461	5.632	5.562	111.0
5555.5557	400.0	1	1	400.0	400.0	1	1	1	96.7325	145.6176	1	0.235	0.461	5.625	5.562	111.0
5555.5557	400.0	1	1	400.0	400.0	1	1	1	96.7325	145.6176	1	0.235	0.461	5.651	5.562	111.0
5555.5557	400.0	1	1	400.0	400.0	1	1	1	96.7325	145.6176	1	0.235	0.46	5.517	5.562	111.0
5555.5557	400.0	1	1	400.0	400.0	1	1	1	96.7325	145.6176	1	0.235	0.461	5.618	5.562	111.0
5555.5557	400.0	1	1	400.0	400.0	1	1	1	96.7325	145.6176	1	0.235	0.461	5.593	5.562	111.0
5555.5557	400.0	1	1	400.0	400.0	1	1	1	96.7325	145.6176	1	0.235	0.461	5.583	5.562	111.0
5555.5557	400.0	1	1	400.0	400.0	1	1	1	96.7325	145.6176	1	0.235	0.461	5.631	5.562	111.0
5555.5557	400.0	1	1	400.0	400.0	1	1	1	96.7325	145.6176	1	0.235	0.46	5.544	5.562	111.0
5555.5557	400.0	1	1	400.0	400.0	1	1	1	96.7325	145.6176	1	0.235	0.46	5.544	5.562	111.0
5555.5557	400.0	1	1	400.0	400.0	1	1	1	96.7325	145.6176	1	0.235	0.461	5.629	5.562	111.0
5555.5557	400.0	1	1	400.0	400.0	1	1	1	96.7325	145.6176	1	0.235	0.461	5.586	5.562	111.0
5555.5557	400.0	1	1	400.0	400.0	1	1	1	96.7325	145.6176	1	0.235	0.461	5.662	5.562	111.0
5555.5557	400.0	1	1	400.0	400.0	1	1	1	96.7325	145.6176	1	0.235	0.461	5.567	5.562	111.0
5555.5557	400.0	1	1	400.0	400.0	1	1	1	96.7325	145.6176	1	0.235	0.461	5.582	5.562	111.0
5555.5557	400.0	1	1	400.0	400.0	1	1	1	96.7325	145.6176	1	0.235	0.461	5.587	5.562	111.0
5555.5557	400.0	1	1	400.0	400.0	1	1	1	96.7325	145.6176	1	0.235	0.461	5.615	5.562	111.0
5555.5557	400.0	1	1	400.0	400.0	1	1	1	96.7325	145.6176	1	0.235	0.461	5.604	5.562	111.0
5555.5557	400.0	1	1	400.0	400.0	1	1	1	96.7325	145.6176	1	0.235	0.461	5.567	5.562	111.0
5555.5557	400.0	1	1	400.0	400.0	1	1	1	96.7325	145.6176	1	0.235	0.46	5.471	5.562	111.0
5555.5557	400.0	1	1	400.0	400.0	1	1	1	96.7325	145.6176	1	0.235	0.461	5.61	5.562	111.0
5555.5557	400.0	1	1	400.0	400.0	1	1	1	96.7325	145.6176	1	0.235	0.46	5.528	5.562	111.0
5555.5557	400.0	1	1	400.0	400.0	1	1	1	96.7325	145.6176	1	0.235	0.46	5.541	5.562	111.0
5555.5557	400.0	1	1	400.0	400.0	1	1	1	96.7325	145.6176	1	0.235	0.461	5.564	5.562	111.0
5555.5557	400.0	1	1	400.0	400.0	1	1	1	96.7325	145.6176	1	0.235	0.461	5.578	5.562	111.0
5555.5557	400.0	1	1	400.0	400.0	1	1	1	96.7325	145.6176	1	0.235	0.461	5.566	5.562	111.0
5555.5557	400.0	1	1	400.0	400.0	1	1	1	96.7325	145.6176	1	0.235	0.461	5.569	5.562	111.0
5555.5557	400.0	1	1	400.0	400.0	1	1	1	96.7325	145.6176	1	0.235	0.461	5.608	5.562	111.0
5555.5557	400.0	1	1	400.0	400.0	1	1	1	96.7325	145.6176	1	0.235	0.46	5.546	5.562	111.0
5555.5557	400.0	1	1	400.0	400.0	1	1	1	96.7325	145.6176	1	0.235	0.461	5.667	5.562	111.0
5555.5557	400.0	1	1	400.0	400.0	1	1	1	96.7325	145.6176	1	0.235	0.46	5.537	5.562	111.0
5555.5557	400.0	1	1	400.0	400.0	1	1	1	96.7325	145.6176	1	0.235	0.461	5.562	5.562	111.0
5555.5557	400.0	1	1	400.0	400.0	1	1	1	96.7325	145.6176	1	0.235	0.461	5.608	5.562	111.0
5555.5557	400.0	1	1	400.0	400.0	1	1	1	96.7325	145.6176	1	0.235	0.461	5.6	5.562	111.0
5555.5557	400.0	1	1	400.0	400.0	1	1	1	96.7325	145.6176	1	0.235	0.46	5.519	5.562	111.0
5555.5557	400.0	1	1	400.0	400.0	1	1	1	96.7325	145.6176	1	0.235	0.461	5.575	5.562	111.0
5555.5557	400.0	1	1	400.0	400.0	1	1	1	96.7325	145.6176	1	0.235	0.461	5.584	5.562	111.0
5555.5557	400.0	1	1	400.0	400.0	1	1	1	96.7325	145.6176	1	0.235	0.46	5.544	5.562	111.0
5555.5557	400.0	1	1	400.0	400.0	1	1	1	96.7325	145.6176	1	0.235	0.46	5.523	5.562	111.0
5555.5557	400.0	1	1	400.0	400.0	1	1	1	96.7325	145.6176	1	0.235	0.46	5.521	5.562	111.0
0.0	0.0	1	1	400.0	400.0	1	1	1	96.7325	145.6176	0	0.235	0.461	5.591	5.562	111.0
0.0	0.0	1	1	400.0	400.0	1	1	1	96.7325	145.6176	0	0.235	0.461	5.585	5.562	111.0
0.0	0.0	1	1	400.0	400.0	1	1	1	96.7325	145.6176	0	0.235	0.458	5.166	5.169	111.0
0.0	0.0	1	1	400.0	400.0	1	1	1	96.7325	145.6176	0	0.235	0.456	5.179	5.169	111.0
0.0	0.0	1	1	400.0	400.0	1	1	1	96.7325	145.6176	0	0.235	0.451	4.77	4.803	111.0
0.0	0.0	1	1	400.0	400.0	1	1	1	96.7325	145.6176	0	0.235	0.445	4.797	4.803	111.0
0.0	0.0	1	1	400.0	400.0	1	1	1	96.7325	145.6176	0	0.235	0.436	4.185	4.147	111.0
0.0	0.0	1	1	400.0	400.0	1	1	1	96.7325	145.6176	0	0.235	0.422	3.574	3.581	111.0
0.0	0.0	1	1	400.0	400.0	1	1	1	96.7325	145.6176	0	0.235	0.409	3.583	3.581	111.0
0.0	0.0	1	1	400.0	400.0	1	1	1	96.7325	145.6176	0	0.234	0.395	3.375	3.328	111.0
0.0	0.0	1	1	400.0	400.0	1	1	1	96.7325	145.6176	0	0.234	0.381	2.935	2.874	111.0
0.0	0.0	1	1	400.0	400.0	1	1	1	96.7325	145.6176	0	0.234	0.366	2.833	2.874	111.0
0.0	0.0	1	1	400.0	400.0	1	1	1	96.7325	145.6176	0	0.234	0.353	2.671	2.671	111.0
0.0	0.0	1	1	400.0	400.0	1	1	1	96.7325	145.6176	0	0.234	0.34	2.666	2.671	111.0
0.0	0.0	1	1	400.0	400.0	1	1	1	96.7325	145.6176	0	0.234	0.326	2.242	2.307	111.0
0.0	0.0	1	1	400.0	400.0	1	1	1	96.7325	145.6176	0	0.234	0.311	2.145	2.143	111.0
0.0	0.0	1	1	400.0	400.0	1	1	1	96.7325	145.6176	0	0.234	0.297	2.137	2.143	111.0
0.0	0.0	1	1	400.0	400.0	1	1	1	96.7325	145.6176	0	0.234	0.283	1.868	1.85	111.0
0.0	0.0	1	1	400.0	400.0	1	1	1	96.7325	145.6176	0	0.234	0.268	1.507	1.599	111.0
0.0	0.0	1	1	400.0	400.0	1	1	1	96.7325	145.6176	0	0.233	0.254	1.603	1.599	111.0
0.0	0.0	1	1	400.0	400.0	1	1	1	96.7325	145.6176	0	0.233	0.241	1.539	1.485	111.0
0.0	0.0	1	1	400.0	400.0	1	1	1	96.7325	145.6176	0	0.233	0.23	1.467	1.485	111.0
0.0	0.0	1	1	400.0	400.0	1	1	1	96.7325	145.6176	0	0.233	0.218	1.339	1.283	111.0
0.0	0.0	1	1	400.0	400.0	1	1	1	96.7325	145.6176	0	0.233	0.206	1.159	1.191	111.0
0.0	0.0	1	1	400.0	400.0	1	1	1	96.7325	145.6176	0	0.233	0.195	1.083	1.191	111.0
0.0	0.0	1	1	400.0	400.0	1	1	1	96.7325	145.6176	0	0.233	0.185	1.024	1.029	111.0
0.0	0.0	1	1	400.0	400.0	1	1	1	96.7325	145.6176	0	0.233	0.175	0.964	0.956	111.0
0.0	0.0	1	1	400.0	400.0	1	1	1	96.7325	145.6176	0	0.233	0.167	0.992	0.956	111.0
0.0	0.0	1	1	400.0	400.0	1	1	1	96.7325	145.6176	0	0.233	0.157	0.841	0.825	111.0
0.0	0.0	1	1	400.0	400.0	1	1	1	96.7325	145.6176	0	0.233	0.149	0.816	0.825	111.0
0.0	0.0	1	1	400.0	400.0	1	1	1	96.7325	145.6176	0	0.233	0.14	0.841	0.712	111.0
0.0	0.0	1	1	400.0	400.0	1	1	1	96.7325	145.6176	0	0.233	0.132	0.699	0.662	111.0
0.0	0.0	1	1	400.0	400.0	1	1	1	96.7325	145.6176	0	0.233	0.124	0.649	0.662	111.0
0.0	0.0	1	1	400.0	400.0	1	1	1	96.7325	145.6176	0	0.233	0.117	0.516	0.572	111.0
0.0	0.0	1	1	400.0	400.0	1	1	1	96.7325	145.6176	0	0.233	0.111	0.602	0.531	111.0
0.0	0.0	1	1	400.0	400.0	1	1	1	96.7325	145.6176	0	0.233	0.105	0.544	0.531	111.0
0.0	0.0	1	1	400.0	400.0	1	1	1	96.7325	145.6176	0	0.233	0.097	0.462	0.458	111.0
0.0	0.0	1	1	400.0	400.0	1	1	1	96.7325	145.6176	0	0.233	0.091	0.469	0.458	111.0
0.0	0.0	1	1	400.0	400.0	1	1	1	96.7325	145.6176	0	0.233	0.085	0.423	0.426	111.0
0.0	0.0	1	1	400.0	400.0	1	1	1	96.7325	145.6176	0	0.232	0.079	0.35	0.368	111.0
0.0	0.0	1	1	400.0	400.0	1	1	1	96.7325	145.6176	0	0.232	0.074	0.369	0.368	111.0
0.0	0.0	1	1	400.0	400.0	1	1	1	96.7325	145.6176	0	0.232	0.07	0.289	0.317	111.0
0.0	0.0	1	1	400.0	400.0	1	1	1	96.7325	145.6176	0	0.232	0.066	0.329	0.296	111.0
0.0	0.0	1	1	400.0	400.0	1	1	1	96.7325	145.6176	0	0.232	0.062	0.288	0.296	111.0
0.0	0.0	1	1	400.0	400.0	1	1	1	96.7325	145.6176	0	0.232	0.058	0.281	0.254	111.0
0.0	0.0	1	1	400.0	400.0	1	1	1	96.7325	145.6176	0	0.232	0.054	0.244	0.254	111.0
0.0	0.0	1	1	400.0	400.0	1	1	1	96.7325	145.6176	0	0.232	0.051	0.217	0.236	111.0
0.0	0.0	1	1	400.0	400.0	1	1	1	96.7325	145.6176	0	0.232	0.047	0.216	0.204	111.0
0.0	0.0	1	1	400.0	400.0	1	1	1	96.7325	145.6176	0	0.232	0.043	0.086	0.204	111.0
0.0	0.0	1	1	400.0	400.0	1	1	1	96.7325	145.6176	0	0.232	0.039	0.214	0.189	111.0
0.0	0.0	1	1	400.0	400.0	1	1	1	96.7325	145.6176	0	0.232	0.037	0.133	0.163	111.0
0.0	0.0	1	1	400.0	400.0	1	1	1	96.7325	145.6176	0	0.232	0.035	0.167	0.163	111.0
0.0	0.0	1	1	400.0	400.0	1	1	1	96.7325	145.6176	0	0.232	0.033	0.046	0.141	111.0
0.0	0.0	1	1	400.0	400.0	1	1	1	96.7325	145.6176	0	0.232	0.031	0.132	0.141	111.0
0.0	0.0	1	1	400.0	400.0	1	1	1	96.7325	145.6176	0	0.232	0.029	0.192	0.131	111.0
0.0	0.0	1	1	400.0	400.0	1	1	1	96.7325	145.6176	0	0.232	0.027	0.148	0.113	111.0
0.0	0.0	1	1	400.0	400.0	1	1	1	96.7325	145.6176	0	0.232	0.025	0.175	0.113	111.0
0.0	0.0	1	1	400.0	400.0	1	1	1	96.7325	145.6176	0	0.232	0.023	0.117	0.105	111.0
0.0	0.0	1	1	400.0	400.0	1	1	1	96.7325	145.6176	0	0.232	0.021	0.108	0.09	111.0
0.0	0.0	1	1	400.0	400.0	1	1	1	96.7325	145.6176	0	0.232	0.02	0.073	0.09	111.0
0.0	0.0	1	1	400.0	400.0	1	1	1	96.7325	145.6176	0	0.232	0.02	0.063	0.084	111.0
0.0	0.0	1	1	400.0	400.0	1	1	1	96.7325	145.6176	0	0.232	0.019	-0.029	0.072	111.0
0.0	0.0	1	1	400.0	400.0	1	1	1	96.7325	145.6176	0	0.232	0.019	0.055	0.072	111.0
0.0	0.0	1	1	400.0	400.0	1	1	1	96.7325	145.6176	0	0.232	0.019	0.059	0.067	111.0
0.0	0.0	1	1	400.0	400.0	1	1	1	96.7325	145.6176	0	0.232	0.019	0.068	0.067	111.0
0.0	0.0	1	1	400.0	400.0	1	1	1	96.7325	145.6176	0	0.232	0.019	0.028	0.058	111.0
0.0	0.0	1	1	400.0	400.0	1	1	1	96.7325	145.6176	0	0.232	0.019	0.054	0.049	111.0
0.0	0.0	1	1	400.0	400.0	1	1	1	96.7325	145.6176	0	0.232	0.019	0.02	0.049	111.0
0.0	0.0	1	1	400.0	400.0	1	1	1	96.7325	145.6176	0	0.232	0.019	0.169	0.046	111.0
0.0	0.0	1	1	400.0	400.0	1	1	1	96.7325	145.6176	0	0.232	0.019	0.046	0.046	111.0
0.0	0.0	1	1	400.0	400.0	1	1	1	96.7325	145.6176	0	0.232	0.019	0.047	0.039	111.0
0.0	0.0	1	1	400.0	400.0	1	1	1	96.7325	145.6176	0	0.232	0.019	0.001	0.037	111.0
0.0	0.0	1	1	400.0	400.0	1	1	1	96.7325	145.6176	0	0.232	0.019	0.02	0.037	111.0
0.0	0.0	1	1	400.0	400.0	1	1	1	96.7325	145.6176	0	0.232	0.019	0.014	0.031	111.0
0.0	0.0	1	1	400.0	400.0	1	1	1	96.7325	145.6176	0	0.232	0.019	0.001	0.027	111.0
0.0	0.0	1	1	400.0	400.0	1	1	1	96.7325	145.6176	0	0.232	0.019	0.0	0.027	111.0
0.0	0.0	1	1	400.0	400.0	1	1	1	96.7325	145.6176	0	0.232	0.019	0.04	0.025	111.0
0.0	0.0	1	1	400.0	400.0	1	1	1	96.7325	145.6176	0	0.232	0.019	0.021	0.025	111.0
0.0	0.0	1	1	400.0	400.0	1	1	1	96.7325	145.6176	0	0.232	0.019	0.021	0.023	111.0
0.0	0.0	1	1	400.0	400.0	1	1	1	96.7325	145.6176	0	0.232	0.019	0.093	0.02	111.0
0.0	0.0	1	1	400.0	400.0	1	1	1	96.7325	145.6176	0	0.232	0.019	0.007	0.02	111.0
0.0	0.0	1	1	400.0	400.0	1	1	1	96.7325	145.6176	0	0.232	0.019	0.034	0.017	111.0
0.0	0.0	1	1	400.0	400.0	1	1	1	96.7325	145.6176	0	0.232	0.019	0.014	0.015	111.0
0.0	0.0	1	1	400.0	400.0	1	1	1	96.7325	145.6176	0	0.232	0.019	0.014	0.015	111.0
0.0	0.0	1	1	400.0	400.0	1	1	1	96.7325	145.6176	0	0.232	0.019	0.067	0.013	111.0
0.0	0.0	1	1	400.0	400.0	1	1	1	96.7325	145.6176	0	0.232	0.019	0.014	0.013	111.0
0.0	0.0	1	1	400.0	400.0	1	1	1	96.7325	145.6176	0	0.232	0.019	-0.011	0.012	111.0
0.0	0.0	1	1	400.0	400.0	1	1	1	96.7325	145.6176	0	0.232	0.018	-0.038	0.01	111.0
0.0	0.0	1	1	400.0	400.0	1	1	1	96.7325	145.6176	0	0.232	0.018	-0.005	0.01	111.0
0.0	0.0	1	1	400.0	400.0	1	1	1	96.7325	145.6176	0	0.232	0.018	0.027	0.009	111.0
0.0	0.0	1	1	400.0	400.0	1	1	1	96.7325	145.6176	0	0.232	0.018	0.008	0.008	111.0
0.0	0.0	1	1	400.0	400.0	1	1	1	96.7325	145.6176	0	0.232	0.018	0.034	0.008	111.0
0.0	0.0	1	1	400.0	400.0	1	1	1	96.7325	145.6176	0	0.232	0.018	0.001	0.007	111.0
0.0	0.0	1	1	400.0	400.0	1	1	1	96.7325	145.6176	0	0.232	0.018	0.034	0.007	111.0
0.0	0.0	1	1	400.0	400.0	1	1	1	96.7325	145.6176	0	0.232	0.018	0.008	0.006	111.0
0.0	0.0	1	1	400.0	400.0	1	1	1	96.7325	145.6176	0	0.232	0.018	0.021	0.006	111.0
0.0	0.0	1	1	400.0	400.0	1	1	1	96.7325	145.6176	0	0.232	0.017	0.014	0.006	111.0
0.0	0.0	1	1	400.0	400.0	1	1	1	96.7325	145.6176	0	0.232	0.016	-0.038	0.005	111.0
0.0	0.0	1	1	400.0	400.0	1	1	1	96.7325	145.6176	0	0.232	0.016	0.007	0.004	111.0
0.0	0.0	1	1	400.0	400.0	1	1	1	96.7325	145.6176	0	0.232	0.016	0.087	0.004	111.0
0.0	0.0	1	1	400.0	400.0	1	1	1	96.7325	145.6176	0	0.232	0.015	-0.005	0.003	111.0
0.0	0.0	1	1	400.0	400.0	1	1	1	96.7325	145.6176	0	0.232	0.014	0.001	0.003	111.0
0.0	0.0	1	1	400.0	400.0	1	1	1	96.7325	145.6176	0	0.232	0.013	-0.018	0.003	111.0
0.0	0.0	1	1	400.0	400.0	1	1	1	96.7325	145.6176	0	0.232	0.012	-0.038	0.002	111.0
0.0	0.0	1	1	400.0	400.0	1	1	1	96.7325	145.6176	0	0.232	0.011	-0.005	0.002	111.0
0.0	0.0	1	1	400.0	400.0	1	1	1	96.7325	145.6176	0	0.232	0.011	0.021	0.002	111.0
0.0	0.0	1	1	400.0	400.0	1	1	1	96.7325	145.6176	0	0.232	0.011	0.014	0.002	111.0
0.0	0.0	1	1	400.0	400.0	1	1	1	96.7325	145.6176	0	0.232	0.011	0.027	0.002	111.0
0.0	0.0	1	1	400.0	400.0	1	1	1	96.7325	145.6176	0	0.232	0.01	0.06	0.001	111.0
0.0	0.0	1	1	400.0	400.0	1	1	1	96.7325	145.6176	0	0.232	0.008	-0.018	0.001	111.0
0.0	0.0	1	1	400.0	400.0	1	1	1	96.7325	145.6176	0	0.232	0.008	0.021	0.001	111.0
0.0	0.0	1	1	400.0	400.0	1	1	1	96.7325	145.6176	0	0.231	0.007	-0.032	0.001	111.0
0.0	0.0	1	1	400.0	400.0	1	1	1	96.7325	145.6176	0	0.231	0.006	-0.058	0.001	111.0
0.0	0.0	1	1	400.0	400.0	1	1	1	96.7325	145.6176	0	0.231	0.006	0.027	0.001	111.0
0.0	0.0	1	1	400.0	400.0	1	1	1	96.7325	145.6176	0	0.231	0.006	0.021	0.0	111.0
0.0	0.0	1	1	400.0	400.0	1	1	1	96.7325	145.6176	0	0.231	0.006	-0.005	0.0	111.0
0.0	0.0	1	1	400.0	400.0	1	1	1	96.7325	145.6176	0	0.231	0.006	0.047	0.0	111.0
0.0	0.0	1	1	400.0	400.0	1	1	1	96.7325	145.6176	0	0.231	0.005	0.007	0.0	111.0
0.0	0.0	1	1	400.0	400.0	1	1	1	96.7325	145.6176	0	0.231	0.003	-0.038	0.0	111.0
0.0	0.0	1	1	400.0	400.0	1	1	1	96.7325	145.6176	0	0.231	0.002	-0.025	0.0	111.0
0.0	0.0	1	1	400.0	400.0	1	1	1	96.7325	145.6176	0	0.231	0.002	0.021	0.0	111.0
0.0	0.0	1	1	400.0	400.0	1	1	1	96.7325	145.6176	0	0.231	0.002	0.007	0.0	111.0
0.0	0.0	1	1	400.0	400.0	1	1	1	96.7325	145.6176	0	0.231	0.001	-0.012	0.0	111.0
0.0	0.0	1	1	400.0	400.0	1	1	1	96.7325	145.6176	0	0.231	0.001	0.007	0.0	111.0
0.0	0.0	1	1	400.0	400.0	1	1	1	96.7325	145.6176	0	0.231	0.001	-0.012	0.0	111.0
0.0	0.0	1	1	400.0	400.0	1	1	1	96.7325	145.6176	0	0.231	-0.001	-0.038	0.0	111.0
0.0	0.0	1	1	400.0	400.0	1	1	1	96.7325	145.6176	0	0.231	0.0	0.034	0.0	111.0
0.0	0.0	1	1	400.0	400.0	1	1	1	96.7325	145.6176	0	0.231	0.0	0.04	0.0	111.0
0.0	0.0	1	1	400.0	400.0	1	1	1	96.7325	145.6176	0	0.231	0.0	0.021	0.0	111.0
0.0	0.0	1	1	400.0	400.0	1	1	1	96.7325	145.6176	0	0.231	0.0	0.007	0.0	111.0
0.0	0.0	1	1	400.0	400.0	1	1	1	96.7325	145.6176	0	0.231	-0.001	-0.032	0.0	111.0
0.0	0.0	1	1	400.0	400.0	1	1	1	96.7325	145.6176	0	0.231	-0.001	-0.018	0.0	111.0
0.0	0.0	1	1	400.0	400.0	1	1	1	96.7325	145.6176	0	0.231	0.0	0.007	0.0	111.0
0.0	0.0	1	1	400.0	400.0	1	1	1	96.7325	145.6176	0	0.231	0.0	0.021	0.0	111.0
0.0	0.0	1	1	400.0	400.0	1	1	1	96.7325	145.6176	0	0.231	-0.001	-0.032	0.0	111.0
0.0	0.0	1	1	400.0	400.0	1	1	1	96.7325	145.6176	0	0.231	0.0	0.021	0.0	111.0
0.0	0.0	1	1	400.0	400.0	1	1	1	96.7325	145.6176	0	0.231	-0.001	-0.038	0.0	111.0
0.0	0.0	1	1	400.0	400.0	1	1	1	96.7325	145.6176	0	0.231	0.0	0.007	0.0	111.0
0.0	0.0	1	1	400.0	400.0	1	1	1	96.7325	145.6176	0	0.231	-0.001	-0.012	0.0	111.0
0.0	0.0	1	1	400.0	400.0	1	1	1	96.7325	145.6176	0	0.231	0.0	-0.004	0.0	111.0
0.0	0.0	1	1	400.0	400.0	1	1	1	96.7325	145.6176	0	0.231	0.0	-0.005	0.0	111.0
0.0	0.0	1	1	400.0	400.0	1	1	1	96.7325	145.6176	0	0.231	0.0	0.021	0.0	111.0
0.0	0.0	1	1	400.0	400.0	1	1	1	96.7325	145.6176	0	0.231	-0.001	-0.025	0.0	111.0
0.0	0.0	1	1	400.0	400.0	1	1	1	96.7325	145.6176	0	0.231	-0.001	-0.012	0.0	111.0
0.0	0.0	1	1	400.0	400.0	1	1	1	96.7325	145.6176	0	0.231	-0.001	-0.032	0.0	111.0
0.0	0.0	1	1	400.0	400.0	1	1	1	96.7325	145.6176	0	0.231	-0.001	-0.025	0.0	111.0
0.0	0.0	1	1	400.0	400.0	1	1	1	96.7325	145.6176	0	0.231	0.0	0.021	0.0	111.0
0.0	0.0	1	1	400.0	400.0	1	1	1	96.7325	145.6176	0	0.231	0.0	0.007	0.0	111.0
0.0	0.0	1	1	400.0	400.0	1	1	1	96.7325	145.6176	0	0.231	-0.001	-0.018	0.0	111.0
0.0	0.0	1	1	400.0	400.0	1	1	1	96.7325	145.6176	0	0.231	0.0	-0.005	0.0	111.0
0.0	0.0	1	1	400.0	400.0	1	1	1	96.7325	145.6176	0	0.231	-0.001	-0.105	0.0	111.0
0.0	0.0	1	1	400.0	400.0	1	1	1	96.7325	145.6176	0	0.231	0.0	0.001	0.0	111.0
0.0	0.0	1	1	400.0	400.0	1	1	1	96.7325	145.6176	0	0.231	0.0	0.08	0.0	111.0
0.0	0.0	1	1	400.0	400.0	1	1	1	96.7325	145.6176	0	0.231	0.0	-0.005	0.0	111.0
0.0	0.0	1	1	400.0	400.0	1	1	1	96.7325	145.6176	0	0.231	0.0	0.021	0.0	111.0
0.0	0.0	1	1	400.0	400.0	1	1	1	96.7325	145.6176	0	0.231	0.0	0.001	0.0	111.0
0.0	0.0	1	1	400.0	400.0	1	1	1	96.7325	145.6176	0	0.231	0.0	-0.005	0.0	111.0
0.0	0.0	1	1	400.0	400.0	1	1	1	96.7325	145.6176	0	0.231	0.0	0.001	0.0	111.0
0.0	0.0	1	1	400.0	400.0	1	1	1	96.7325	145.6176	0	0.231	0.0	0.007	0.0	111.0
0.0	0.0	1	1	400.0	400.0	1	1	1	96.7325	145.6176	0	0.231	0.0	-0.005	0.0	111.0
0.0	0.0	1	1	400.0	400.0	1	1	1	96.7325	145.6176	0	0.231	0.0	-0.005	0.0	111.0
0.0	0.0	1	1	400.0	400.0	1	1	1	96.7325	145.6176	0	0.231	0.0	0.021	0.0	111.0
0.0	0.0	1	1	400.0	400.0	1	1	1	96.7325	145.6176	0	0.231	-0.001	-0.018	0.0	111.0
0.0	0.0	1	1	400.0	400.0	1	1	1	96.7325	145.6176	0	0.231	0.0	-0.005	0.0	111.0
0.0	0.0	1	1	400.0	400.0	1	1	1	96.7325	145.6176	0	0.231	0.0	0.054	0.0	111.0
0.0	0.0	1	1	400.0	400.0	1	1	1	96.7325	145.6176	0	0.231	-0.001	-0.065	0.0	111.0
0.0	0.0	1	1	400.0	400.0	1	1	1	96.7325	145.6176	0	0.231	0.0	-0.006	0.0	111.0
0.0	0.0	1	1	400.0	400.0	1	1	1	96.7325	145.6176	0	0.231	0.0	0.007	0.0	111.0
0.0	0.0	1	1	400.0	400.0	1	1	1	96.7325	145.6176	0	0.231	0.0	0.007	0.0	111.0
0.0	0.0	1	1	400.0	400.0	1	1	1	96.7325	145.6176	0	0.231	0.0	0.034	0.0	111.0
0.0	0.0	1	1	400.0	400.0	1	1	1	96.7325	145.6176	0	0.231	0.0	0.007	0.0	111.0
0.0	0.0	1	1	400.0	400.0	1	1	1	96.7325	145.6176	0	0.231	0.0	0.02	0.0	111.0
0.0	0.0	1	1	400.0	400.0	1	1	1	96.7325	145.6176	0	0.231	0.0	0.041	0.0	111.0
0.0	0.0	1	1	400.0	400.0	1	1	1	96.7325	145.6176	0	0.231	0.0	0.007	0.0	111.0
0.0	0.0	1	1	400.0	400.0	1	1	1	96.7325	145.6176	0	0.231	0.0	0.014	0.0	111.0
0.0	0.0	1	1	400.0	400.0	1	1	1	96.7325	145.6176	0	0.231	0.0	0.021	0.0	111.0
0.0	0.0	1	1	400.0	400.0	1	1	1	96.7325	145.6176	0	0.231	0.0	0.001	0.0	111.0
0.0	0.0	1	1	400.0	400.0	1	1	1	96.7325	145.6176	0	0.231	0.0	-0.005	0.0	111.0
0.0	0.0	1	1	400.0	400.0	1	1	1	96.7325	145.6176	0	0.231	-0.001	-0.064	0.0	111.0
0.0	0.0	1	1	400.0	400.0	1	1	1	96.7325	145.6176	0	0.231	0.0	0.014	0.0	111.0
0.0	0.0	1	1	400.0	400.0	1	1	1	96.7325	145.6176	0	0.231	0.0	0.028	0.0	111.0
0.0	0.0	1	1	400.0	400.0	1	1	1	96.7325	145.6176	0	0.231	0.0	0.001	0.0	111.0
0.0	0.0	1	1	400.0	400.0	1	1	1	96.7325	145.6176	0	0.231	0.0	0.02	0.0	111.0
0.0	0.0	1	1	400.0	400.0	1	1	1	96.7325	145.6176	0	0.231	0.0	-0.011	0.0	111.0
0.0	0.0	1	1	400.0	400.0	1	1	1	96.7325	145.6176	0	0.231	0.0	-0.005	0.0	111.0
0.0	0.0	1	1	400.0	400.0	1	1	1	96.7325	145.6176	0	0.231	0.0	0.113	0.0	111.0
0.0	0.0	1	1	400.0	400.0	1	1	1	96.7325	145.6176	0	0.231	0.0	0.007	0.0	111.0
0.0	0.0	1	1	400.0	400.0	1	1	1	96.7325	145.6176	0	0.231	-0.001	-0.025	0.0	111.0
0.0	0.0	1	1	400.0	400.0	1	1	1	96.7325	145.6176	0	0.231	0.0	0.001	0.0	111.0
0.0	0.0	1	1	400.0	400.0	1	1	1	96.7325	145.6176	0	0.231	0.0	0.054	0.0	111.0
0.0	0.0	1	1	400.0	400.0	1	1	1	96.7325	145.6176	0	0.231	0.0	0.003	0.0	111.0
0.0	0.0	1	1	400.0	400.0	1	1	1	96.7325	145.6176	0	0.231	-0.001	-0.012	0.0	111.0
0.0	0.0	1	1	400.0	400.0	1	1	1	96.7325	145.6176	0	0.231	-0.001	-0.053	0.0	111.0
0.0	0.0	1	1	400.0	400.0	1	1	1	96.7325	145.6176	0	0.231	0.0	0.014	0.0	111.0
0.0	0.0	1	1	400.0	400.0	1	1	1	96.7325	145.6176	0	0.231	0.0	0.027	0.0	111.0
0.0	0.0	1	1	400.0	400.0	1	1	1	96.7325	145.6176	0	0.231	0.0	0.007	0.0	111.0
0.0	0.0	1	1	400.0	400.0	1	1	1	96.7325	145.6176	0	0.231	-0.001	-0.058	0.0	111.0
0.0	0.0	1	1	400.0	400.0	1	1	1	96.7325	145.6176	0	0.231	0.0	0.001	0.0	111.0
0.0	0.0	1	1	400.0	400.0	1	1	1	96.7325	145.6176	0	0.231	-0.001	-0.012	0.0	111.0
0.0	0.0	1	1	400.0	400.0	1	1	1	96.7325	145.6176	0	0.231	0.0	0.027	0.0	111.0
0.0	0.0	1	1	400.0	400.0	1	1	1	96.7325	145.6176	0	0.231	0.0	0.041	0.0	111.0
0.0	0.0	1	1	400.0	400.0	1	1	1	96.7325	145.6176	0	0.231	0.0	-0.005	0.0	111.0
0.0	0.0	1	1	400.0	400.0	1	1	1	96.7325	145.6176	0	0.231	0.0	0.001	0.0	111.0
0.0	0.0	1	1	400.0	400.0	1	1	1	96.7325	145.6176	0	0.231	0.0	0.014	0.0	111.0
0.0	0.0	1	1	400.0	400.0	1	1	1	96.7325	145.6176	0	0.231	-0.001	-0.084	0.0	111.0
0.0	0.0	1	1	400.0	400.0	1	1	1	96.7325	145.6176	0	0.231	0.0	0.021	0.0	111.0
4180.487	300.99503	2	1	400.0	300.99503	1	2	1	96.7325	145.6176	1	0.231	-0.001	-0.019	0.0	111.0
4180.487	300.99503	2	1	400.0	300.99503	1	2	1	96.7325	145.6176	1	0.231	0.0	-0.005	0.0	111.0
4180.487	300.99503	2	1	400.0	300.99503	0	2	1	96.7325	145.6176	1	0.231	0.0	0.007	0.0	111.0
4180.487	300.99503	2	1	400.0	300.99503	0	2	1	96.7325	145.6176	1	0.231	0.0	0.007	0.0	111.0
4180.487	300.99503	2	1	400.0	300.99503	0	2	1	96.7325	145.6176	1	0.231	-0.001	-0.012	0.0	111.0
4180.487	300.99503	2	1	400.0	300.99503	0	2	1	96.7325	145.6176	1	0.231	0.004	0.585	0.569	111.0
4180.487	300.99503	2	1	400.0	300.99503	0	2	1	96.7325	145.6176	1	0.231	0.012	1.017	1.063	111.0
4180.487	300.99503	2	1	400.0	300.99503	0	2	1	96.7325	145.6176	1	0.232	0.02	1.051	1.063	111.0
4180.487	300.99503	2	1	400.0	300.99503	0	2	1	96.7325	145.6176	1	0.232	0.029	1.283	1.283	111.0
4180.487	300.99503	2	1	400.0	300.99503	0	2	1	96.7325	145.6176	1	0.232	0.039	1.642	1.679	111.0
4180.487	300.99503	2	1	400.0	300.99503	0	2	1	96.7325	145.6176	1	0.232	0.048	1.682	1.679	111.0
4180.487	300.99503	2	1	400.0	300.99503	0	2	1	96.7325	145.6176	1	0.232	0.058	1.815	1.856	111.0
4180.487	300.99503	2	1	400.0	300.99503	0	2	1	96.7325	145.6176	1	0.232	0.069	2.102	2.174	111.0
4180.487	300.99503	2	1	400.0	300.99503	0	2	1	96.7325	145.6176	1	0.232	0.08	2.161	2.174	111.0
4180.487	300.99503	2	1	400.0	300.99503	0	2	1	96.7325	145.6176	1	0.232	0.091	2.319	2.316	111.0
4180.487	300.99503	2	1	400.0	300.99503	0	2	1	96.7325	145.6176	1	0.232	0.101	2.231	2.316	111.0
4180.487	300.99503	2	1	400.0	300.99503	0	2	1	96.7325	145.6176	1	0.232	0.111	2.614	2.571	111.0
4180.487	300.99503	2	1	400.0	300.99503	0	2	1	96.7325	145.6176	1	0.232	0.122	2.656	2.685	111.0
4180.487	300.99503	2	1	400.0	300.99503	0	2	1	96.7325	145.6176	1	0.232	0.131	2.684	2.685	111.0
4180.487	300.99503	2	1	400.0	300.99503	0	2	1	96.7325	145.6176	1	0.232	0.141	2.89	2.889	111.0
4180.487	300.99503	2	1	400.0	300.99503	0	2	1	96.7325	145.6176	1	0.232	0.151	2.938	2.981	111.0
4180.487	300.99503	2	1	400.0	300.99503	0	2	1	96.7325	145.6176	1	0.232	0.161	3.004	2.981	111.0
4180.487	300.99503	2	1	400.0	300.99503	0	2	1	96.7325	145.6176	1	0.232	0.17	3.251	3.145	111.0
4180.487	300.99503	2	1	400.0	300.99503	0	2	1	96.7325	145.6176	1	0.232	0.179	3.153	3.145	111.0
4180.487	300.99503	2	1	400.0	300.99503	0	2	1	96.7325	145.6176	1	0.232	0.188	3.294	3.287	111.0
4180.487	300.99503	2	1	400.0	300.99503	0	2	1	96.7325	145.6176	1	0.232	0.196	3.224	3.35	111.0
4180.487	300.99503	2	1	400.0	300.99503	0	2	1	96.7325	145.6176	1	0.232	0.204	3.32	3.35	111.0
4180.487	300.99503	2	1	400.0	300.99503	0	2	1	96.7325	145.6176	1	0.232	0.212	3.434	3.464	111.0
4180.487	300.99503	2	1	400.0	300.99503	0	2	1	96.7325	145.6176	1	0.232	0.219	3.318	3.515	111.0
4180.487	300.99503	2	1	400.0	300.99503	0	2	1	96.7325	145.6176	1	0.232	0.226	3.562	3.515	111.0
4180.487	300.99503	2	1	400.0	300.99503	0	2	1	96.7325	145.6176	1	0.232	0.232	3.602	3.606	111.0
4180.487	300.99503	2	1	400.0	300.99503	0	2	1	96.7325	145.6176	1	0.232	0.239	3.55	3.606	111.0
4180.487	300.99503	2	1	400.0	300.99503	0	2	1	96.7325	145.6176	1	0.232	0.246	3.676	3.648	111.0
4180.487	300.99503	2	1	400.0	300.99503	0	2	1	96.7325	145.6176	1	0.233	0.252	3.761	3.72	111.0
4180.487	300.99503	2	1	400.0	300.99503	0	2	1	96.7325	145.6176	1	0.233	0.258	3.678	3.72	111.0
4180.487	300.99503	2	1	400.0	300.99503	0	2	1	96.7325	145.6176	1	0.233	0.263	3.766	3.753	111.0
4180.487	300.99503	2	1	400.0	300.99503	0	2	1	96.7325	145.6176	1	0.233	0.268	3.872	3.812	111.0
4180.487	300.99503	2	1	400.0	300.99503	0	2	1	96.7325	145.6176	1	0.233	0.272	3.804	3.812	111.0
4180.487	300.99503	2	1	400.0	300.99503	0	2	1	96.7325	145.6176	1	0.233	0.276	3.865	3.838	111.0
4180.487	300.99503	2	1	400.0	300.99503	0	2	1	96.7325	145.6176	1	0.233	0.28	3.826	3.838	111.0
4180.487	300.99503	2	1	400.0	300.99503	0	2	1	96.7325	145.6176	1	0.233	0.285	3.918	3.887	111.0
4180.487	300.99503	2	1	400.0	300.99503	0	2	1	96.7325	145.6176	1	0.233	0.288	3.891	3.908	111.0
4180.487	300.99503	2	1	400.0	300.99503	0	2	1	96.7325	145.6176	1	0.233	0.292	3.923	3.908	111.0
4180.487	300.99503	2	1	400.0	300.99503	0	2	1	96.7325	145.6176	1	0.233	0.296	4.075	3.946	111.0
4180.487	300.99503	2	1	400.0	300.99503	0	2	1	96.7325	145.6176	1	0.233	0.3	3.949	3.963	111.0
4180.487	300.99503	2	1	400.0	300.99503	0	2	1	96.7325	145.6176	1	0.233	0.303	3.927	3.963	111.0
4180.487	300.99503	2	1	400.0	300.99503	0	2	1	96.7325	145.6176	1	0.233	0.305	3.99	3.992	111.0
4180.487	300.99503	2	1	400.0	300.99503	0	2	1	96.7325	145.6176	1	0.233	0.307	3.989	3.992	111.0
4180.487	300.99503	2	1	400.0	300.99503	0	2	1	96.7325	145.6176	1	0.233	0.309	4.027	4.018	111.0
4180.487	300.99503	2	1	400.0	300.99503	0	2	1	96.7325	145.6176	1	0.233	0.311	3.972	4.03	111.0
4180.487	300.99503	2	1	400.0	300.99503	0	2	1	96.7325	145.6176	1	0.233	0.313	3.916	4.03	111.0
4180.487	300.99503	2	1	400.0	300.99503	0	2	1	96.7325	145.6176	1	0.233	0.316	4.236	4.051	111.0
4180.487	300.99503	2	1	400.0	300.99503	0	2	1	96.7325	145.6176	1	0.233	0.318	4.045	4.06	111.0
4180.487	300.99503	2	1	400.0	300.99503	0	2	1	96.7325	145.6176	1	0.233	0.32	4.109	4.06	111.0
4180.487	300.99503	2	1	400.0	300.99503	0	2	1	96.7325	145.6176	1	0.233	0.321	4.04	4.077	111.0
4180.487	300.99503	2	1	400.0	300.99503	0	2	1	96.7325	145.6176	1	0.233	0.321	4.06	4.077	111.0
4180.487	300.99503	2	1	400.0	300.99503	0	2	1	96.7325	145.6176	1	0.233	0.322	4.131	4.086	111.0
4180.487	300.99503	2	1	400.0	300.99503	0	2	1	96.7325	145.6176	1	0.233	0.323	4.132	4.098	111.0
4180.487	300.99503	2	1	400.0	300.99503	0	2	1	96.7325	145.6176	1	0.233	0.323	4.109	4.098	111.0
4180.487	300.99503	2	1	400.0	300.99503	0	2	1	96.7325	145.6176	1	0.233	0.324	4.187	4.106	111.0
4180.487	300.99503	2	1	400.0	300.99503	0	2	1	96.7325	145.6176	1	0.233	0.326	4.167	4.115	111.0
4180.487	300.99503	2	1	400.0	300.99503	0	2	1	96.7325	145.6176	1	0.233	0.327	4.096	4.115	111.0
4180.487	300.99503	2	1	400.0	300.99503	0	2	1	96.7325	145.6176	1	0.233	0.329	4.118	4.126	111.0
4180.487	300.99503	2	1	400.0	300.99503	0	2	1	96.7325	145.6176	1	0.233	0.33	4.088	4.126	111.0
4180.487	300.99503	2	1	400.0	300.99503	0	2	1	96.7325	145.6176	1	0.233	0.332	4.147	4.129	111.0
4180.487	300.99503	2	1	400.0	300.99503	0	2	1	96.7325	145.6176	1	0.233	0.332	4.09	4.137	111.0
4180.487	300.99503	2	1	400.0	300.99503	0	2	1	96.7325	145.6176	1	0.233	0.333	4.105	4.137	111.0
4180.487	300.99503	2	1	400.0	300.99503	1	2	1	96.7325	145.6176	1	0.233	0.335	4.144	4.141	111.0
4180.487	300.99503	2	1	400.0	300.99503	1	2	1	96.7325	145.6176	1	0.233	0.337	4.156	4.146	111.0
4180.487	300.99503	2	1	400.0	300.99503	1	2	1	96.7325	145.6176	1	0.233	0.337	4.093	4.146	111.0
4180.487	300.99503	2	1	400.0	300.99503	1	2	1	96.7325	145.6176	1	0.233	0.339	4.146	4.149	111.0
4180.487	300.99503	2	1	400.0	300.99503	1	2	1	96.7325	145.6176	1	0.233	0.341	4.158	4.149	111.0
4180.487	300.99503	2	1	400.0	300.99503	1	2	1	96.7325	145.6176	1	0.233	0.341	4.114	4.154	111.0
4180.487	300.99503	2	1	400.0	300.99503	1	2	1	96.7325	145.6176	1	0.233	0.341	4.229	4.156	111.0
4180.487	300.99503	2	1	400.0	300.99503	1	2	1	96.7325	145.6176	1	0.233	0.341	4.224	4.156	111.0
4180.487	300.99503	2	1	400.0	300.99503	1	2	1	96.7325	145.6176	1	0.233	0.341	4.15	4.161	111.0
4180.487	300.99503	2	1	400.0	300.99503	1	2	1	96.7325	145.6176	1	0.233	0.341	4.121	4.162	111.0
4180.487	300.99503	2	1	400.0	300.99503	1	2	1	96.7325	145.6176	1	0.233	0.341	4.12	4.162	111.0
4180.487	300.99503	2	1	400.0	300.99503	1	2	1	96.7325	145.6176	1	0.233	0.341	4.211	4.166	111.0
4180.487	300.99503	2	1	400.0	300.99503	1	2	1	96.7325	145.6176	1	0.233	0.341	4.194	4.166	111.0
4180.487	300.99503	2	1	400.0	300.99503	1	2	1	96.7325	145.6176	1	0.233	0.341	4.268	4.167	111.0
4180.487	300.99503	2	1	400.0	300.99503	1	2	1	96.7325	145.6176	1	0.233	0.341	4.195	4.169	111.0
4180.487	300.99503	2	1	400.0	300.99503	1	2	1	96.7325	145.6176	1	0.233	0.341	4.227	4.169	111.0
4180.487	300.99503	2	1	400.0	300.99503	1	2	1	96.7325	145.6176	1	0.233	0.341	4.139	4.171	111.0
4180.487	300.99503	2	1	400.0	300.99503	1	2	1	96.7325	145.6176	1	0.233	0.341	4.125	4.172	111.0
4180.487	300.99503	2	1	400.0	300.99503	1	2	1	96.7325	145.6176	1	0.233	0.341	4.149	4.172	111.0
4180.487	300.99503	2	1	400.0	300.99503	1	2	1	96.7325	145.6176	1	0.233	0.341	4.197	4.173	111.0
4180.487	300.99503	2	1	400.0	300.99503	1	2	1	96.7325	145.6176	1	0.233	0.341	4.146	4.173	111.0
4180.487	300.99503	2	1	400.0	300.99503	1	2	1	96.7325	145.6176	1	0.233	0.341	4.205	4.174	111.0
4180.487	300.99503	2	1	400.0	300.99503	1	2	1	96.7325	145.6176	1	0.233	0.341	4.185	4.176	111.0
4180.487	300.99503	2	1	400.0	300.99503	1	2	1	96.7325	145.6176	1	0.233	0.341	4.211	4.176	111.0
4180.487	300.99503	2	1	400.0	300.99503	1	2	1	96.7325	145.6176	1	0.233	0.341	4.187	4.176	111.0
4180.487	300.99503	2	1	400.0	300.99503	1	2	1	96.7325	145.6176	1	0.233	0.341	4.148	4.177	111.0
4180.487	300.99503	2	1	400.0	300.99503	1	2	1	96.7325	145.6176	1	0.233	0.341	4.202	4.177	111.0
4180.487	300.99503	2	1	400.0	300.99503	1	2	1	96.7325	145.6176	1	0.233	0.341	4.16	4.179	111.0
4180.487	300.99503	2	1	400.0	300.99503	1	2	1	96.7325	145.6176	1	0.233	0.341	4.216	4.179	111.0
4180.487	300.99503	2	1	400.0	300.99503	1	2	1	96.7325	145.6176	1	0.233	0.341	4.154	4.18	111.0
4180.487	300.99503	2	1	400.0	300.99503	1	2	1	96.7325	145.6176	1	0.233	0.341	4.166	4.18	111.0
4180.487	300.99503	2	1	400.0	300.99503	1	2	1	96.7325	145.6176	1	0.233	0.341	4.178	4.18	111.0
4180.487	300.99503	2	1	400.0	300.99503	1	2	1	96.7325	145.6176	1	0.233	0.34	4.089	4.181	111.0
4180.487	300.99503	2	1	400.0	300.99503	1	2	1	96.7325	145.6176	1	0.233	0.341	4.176	4.181	111.0
4180.487	300.99503	2	1	400.0	300.99503	1	2	1	96.7325	145.6176	1	0.233	0.341	4.169	4.181	111.0
4180.487	300.99503	2	1	400.0	300.99503	1	2	1	96.7325	145.6176	1	0.233	0.341	4.139	4.182	111.0
4180.487	300.99503	2	1	400.0	300.99503	1	2	1	96.7325	145.6176	1	0.233	0.342	4.425	4.182	111.0
4180.487	300.99503	2	1	400.0	300.99503	1	2	1	96.7325	145.6176	1	0.233	0.342	4.24	4.182	111.0
4180.487	300.99503	2	1	400.0	300.99503	1	2	1	96.7325	145.6176	1	0.233	0.342	4.173	4.182	111.0
4180.487	300.99503	2	1	400.0	300.99503	1	2	1	96.7325	145.6176	1	0.233	0.342	4.202	4.182	111.0
4180.487	300.99503	2	1	400.0	300.99503	1	2	1	96.7325	145.6176	1	0.233	0.342	4.239	4.183	111.0
4180.487	300.99503	2	1	400.0	300.99503	1	2	1	96.7325	145.6176	1	0.233	0.342	4.162	4.183	111.0
4180.487	300.99503	2	1	400.0	300.99503	1	2	1	96.7325	145.6176	1	0.233	0.342	4.163	4.183	111.0
4180.487	300.99503	2	1	400.0	300.99503	1	2	1	96.7325	145.6176	1	0.233	0.342	4.202	4.183	111.0
4180.487	300.99503	2	1	400.0	300.99503	1	2	1	96.7325	145.6176	1	0.233	0.342	4.206	4.183	111.0
4180.487	300.99503	2	1	400.0	300.99503	1	2	1	96.7325	145.6176	1	0.233	0.342	4.199	4.184	111.0
4180.487	300.99503	2	1	400.0	300.99503	1	2	1	96.7325	145.6176	1	0.233	0.342	4.146	4.184	111.0
4180.487	300.99503	2	1	400.0	300.99503	1	2	1	96.7325	145.6176	1	0.233	0.342	4.188	4.184	111.0
4180.487	300.99503	2	1	400.0	300.99503	1	2	1	96.7325	145.6176	1	0.233	0.342	4.134	4.184	111.0
4180.487	300.99503	2	1	400.0	300.99503	1	2	1	96.7325	145.6176	1	0.233	0.342	4.245	4.184	111.0
4180.487	300.99503	2	1	400.0	300.99503	1	2	1	96.7325	145.6176	1	0.233	0.342	4.177	4.184	111.0
4180.487	300.99503	2	1	400.0	300.99503	1	2	1	96.7325	145.6176	1	0.233	0.341	4.073	4.184	111.0
4180.487	300.99503	2	1	400.0	300.99503	1	2	1	96.7325	145.6176	1	0.233	0.341	4.277	4.184	111.0
4180.487	300.99503	2	1	400.0	300.99503	1	2	1	96.7325	145.6176	1	0.233	0.341	4.185	4.184	111.0
4180.487	300.99503	2	1	400.0	300.99503	1	2	1	96.7325	145.6176	1	0.233	0.341	4.204	4.185	111.0
4180.487	300.99503	2	1	400.0	300.99503	1	2	1	96.7325	145.6176	1	0.233	0.341	4.137	4.185	111.0
4180.487	300.99503	2	1	400.0	300.99503	1	2	1	96.7325	145.6176	1	0.233	0.341	4.144	4.185	111.0
4180.487	300.99503	2	1	400.0	300.99503	1	2	1	96.7325	145.6176	1	0.233	0.341	4.16	4.185	111.0
4180.487	300.99503	2	1	400.0	300.99503	1	2	1	96.7325	145.6176	1	0.233	0.341	4.248	4.185	111.0
4180.487	300.99503	2	1	400.0	300.99503	1	2	1	96.7325	145.6176	1	0.233	0.341	4.174	4.185	111.0
4180.487	300.99503	2	1	400.0	300.99503	1	2	1	96.7325	145.6176	1	0.233	0.341	4.203	4.185	111.0
4180.487	300.99503	2	1	400.0	300.99503	1	2	1	96.7325	145.6176	1	0.233	0.341	4.172	4.185	111.0
4180.487	300.99503	2	1	400.0	300.99503	1	2	1	96.7325	145.6176	1	0.233	0.341	4.204	4.185	111.0
4180.487	300.99503	2	1	400.0	300.99503	1	2	1	96.7325	145.6176	1	0.233	0.341	4.219	4.185	111.0
4180.487	300.99503	2	1	400.0	300.99503	1	2	1	96.7325	145.6176	1	0.233	0.341	4.173	4.185	111.0
4180.487	300.99503	2	1	400.0	300.99503	1	2	1	96.7325	145.6176	1	0.233	0.341	4.208	4.185	111.0
4180.487	300.99503	2	1	400.0	300.99503	1	2	1	96.7325	145.6176	1	0.233	0.341	4.127	4.185	111.0
4180.487	300.99503	2	1	400.0	300.99503	1	2	1	96.7325	145.6176	1	0.233	0.341	4.178	4.185	111.0
4180.487	300.99503	2	1	400.0	300.99503	1	2	1	96.7325	145.6176	1	0.233	0.341	4.187	4.185	111.0
4180.487	300.99503	2	1	400.0	300.99503	1	2	1	96.7325	145.6176	1	0.233	0.341	4.213	4.185	111.0
4180.487	300.99503	2	1	400.0	300.99503	1	2	1	96.7325	145.6176	1	0.233	0.341	4.165	4.185	111.0
4180.487	300.99503	2	1	400.0	300.99503	1	2	1	96.7325	145.6176	1	0.233	0.341	4.216	4.185	111.0
4180.487	300.99503	2	1	400.0	300.99503	1	2	1	96.7325	145.6176	1	0.233	0.341	4.198	4.185	111.0
4180.487	300.99503	2	1	400.0	300.99503	1	2	1	96.7325	145.6176	1	0.233	0.341	4.215	4.185	111.0
4180.487	300.99503	2	1	400.0	300.99503	1	2	1	96.7325	145.6176	1	0.233	0.341	4.18	4.185	111.0
4180.487	300.99503	2	1	400.0	300.99503	1	2	1	96.7325	145.6176	1	0.233	0.341	4.22	4.185	111.0
4180.487	300.99503	2	1	400.0	300.99503	1	2	1	96.7325	145.6176	1	0.233	0.341	4.18	4.185	111.0
4180.487	300.99503	2	1	400.0	300.99503	1	2	1	96.7325	145.6176	1	0.233	0.341	4.164	4.185	111.0
4180.487	300.99503	2	1	400.0	300.99503	1	2	1	96.7325	145.6176	1	0.233	0.341	4.169	4.185	111.0
4180.487	300.99503	2	1	400.0	300.99503	1	2	1	96.7325	145.6176	1	0.233	0.341	4.186	4.185	111.0
4180.487	300.99503	2	1	400.0	300.99503	1	2	1	96.7325	145.6176	1	0.233	0.34	4.001	4.185	111.0
4180.487	300.99503	2	1	400.0	300.99503	1	2	1	96.7325	145.6176	1	0.233	0.341	4.187	4.185	111.0
4180.487	300.99503	2	1	400.0	300.99503	1	2	1	96.7325	145.6176	1	0.233	0.341	4.215	4.185	111.0
4180.487	300.99503	2	1	400.0	300.99503	1	2	1	96.7325	145.6176	1	0.233	0.341	4.22	4.185	111.0
4180.487	300.99503	2	1	400.0	300.99503	1	2	1	96.7325	145.6176	1	0.233	0.341	4.154	4.185	111.0
4180.487	300.99503	2	1	400.0	300.99503	1	2	1	96.7325	145.6176	1	0.233	0.341	4.173	4.185	111.0
4180.487	300.99503	2	1	400.0	300.99503	1	2	1	96.7325	145.6176	1	0.233	0.341	4.157	4.185	111.0
4180.487	300.99503	2	1	400.0	300.99503	1	2	1	96.7325	145.6176	1	0.233	0.341	4.167	4.185	111.0
4180.487	300.99503	2	1	400.0	300.99503	1	2	1	96.7325	145.6176	1	0.233	0.341	4.21	4.185	111.0
4180.487	300.99503	2	1	400.0	300.99503	1	2	1	96.7325	145.6176	1	0.233	0.341	4.248	4.185	111.0
4180.487	300.99503	2	1	400.0	300.99503	1	2	1	96.7325	145.6176	1	0.233	0.342	4.301	4.185	111.0
4180.487	300.99503	2	1	400.0	300.99503	1	2	1	96.7325	145.6176	1	0.233	0.342	4.146	4.185	111.0
4180.487	300.99503	2	1	400.0	300.99503	1	2	1	96.7325	145.6176	1	0.233	0.342	4.138	4.185	111.0
4180.487	300.99503	2	1	400.0	300.99503	1	2	1	96.7325	145.6176	1	0.233	0.342	4.149	4.185	111.0
4180.487	300.99503	2	1	400.0	300.99503	1	2	1	96.7325	145.6176	1	0.233	0.342	4.322	4.185	111.0
4180.487	300.99503	2	1	400.0	300.99503	1	2	1	96.7325	145.6176	1	0.233	0.341	4.057	4.185	111.0
4180.487	300.99503	2	1	400.0	300.99503	1	2	1	96.7325	145.6176	1	0.233	0.341	4.156	4.185	111.0
4180.487	300.99503	2	1	400.0	300.99503	1	2	1	96.7325	145.6176	1	0.233	0.341	4.205	4.185	111.0
4180.487	300.99503	2	1	400.0	300.99503	1	2	1	96.7325	145.6176	1	0.233	0.341	4.197	4.185	111.0
4180.487	300.99503	2	1	400.0	300.99503	1	2	1	96.7325	145.6176	1	0.233	0.341	4.223	4.185	111.0
4180.487	300.99503	2	1	400.0	300.99503	1	2	1	96.7325	145.6176	1	0.233	0.341	4.143	4.185	111.0
4180.487	300.99503	2	1	400.0	300.99503	1	2	1	96.7325	145.6176	1	0.233	0.341	4.186	4.185	111.0
4180.487	300.99503	2	1	400.0	300.99503	1	2	1	96.7325	145.6176	1	0.233	0.341	4.23	4.185	111.0
4180.487	300.99503	2	1	400.0	300.99503	1	2	1	96.7325	145.6176	1	0.233	0.341	4.168	4.185	111.0
4180.487	300.99503	2	1	400.0	300.99503	1	2	1	96.7325	145.6176	1	0.233	0.341	4.184	4.185	111.0
4180.487	300.99503	2	1	400.0	300.99503	1	2	1	96.7325	145.6176	1	0.233	0.341	4.113	4.185	111.0
4180.487	300.99503	2	1	400.0	300.99503	1	2	1	96.7325	145.6176	1	0.233	0.341	4.205	4.185	111.0
4180.487	300.99503	2	1	400.0	300.99503	1	2	1	96.7325	145.6176	1	0.233	0.341	4.204	4.185	111.0
4180.487	300.99503	2	1	400.0	300.99503	1	2	1	96.7325	145.6176	1	0.233	0.341	4.211	4.185	111.0
4180.487	300.99503	2	1	400.0	300.99503	1	2	1	96.7325	145.6176	1	0.233	0.342	4.39	4.185	111.0
4180.487	300.99503	2	1	400.0	300.99503	1	2	1	96.7325	145.6176	1	0.233	0.342	4.204	4.185	111.0
4180.487	300.99503	2	1	400.0	300.99503	1	2	1	96.7325	145.6176	1	0.233	0.342	4.183	4.185	111.0
4180.487	300.99503	2	1	400.0	300.99503	1	2	1	96.7325	145.6176	1	0.233	0.342	4.223	4.185	111.0
4180.487	300.99503	2	1	400.0	300.99503	1	2	1	96.7325	145.6176	1	0.233	0.342	4.177	4.185	111.0
4180.487	300.99503	2	1	400.0	300.99503	1	2	1	96.7325	145.6176	1	0.233	0.342	4.153	4.185	111.0
4180.487	300.99503	2	1	400.0	300.99503	1	2	1	96.7325	145.6176	1	0.233	0.342	4.21	4.185	111.0
4180.487	300.99503	2	1	400.0	300.99503	1	2	1	96.7325	145.6176	1	0.233	0.342	4.211	4.185	111.0
4180.487	300.99503	2	1	400.0	300.99503	1	2	1	96.7325	145.6176	1	0.233	0.342	4.137	4.185	111.0
4180.487	300.99503	2	1	400.0	300.99503	1	2	1	96.7325	145.6176	1	0.233	0.342	4.202	4.185	111.0
4180.487	300.99503	2	1	400.0	300.99503	1	2	1	96.7325	145.6176	1	0.233	0.342	4.206	4.185	111.0
4180.487	300.99503	2	1	400.0	300.99503	1	2	1	96.7325	145.6176	1	0.233	0.341	4.184	4.185	111.0
4180.487	300.99503	2	1	400.0	300.99503	1	2	1	96.7325	145.6176	1	0.233	0.341	4.186	4.185	111.0
4180.487	300.99503	2	1	400.0	300.99503	1	2	1	96.7325	145.6176	1	0.233	0.341	4.176	4.185	111.0
4180.487	300.99503	2	1	400.0	300.99503	1	2	1	96.7325	145.6176	1	0.233	0.341	4.158	4.185	111.0
4180.487	300.99503	2	1	400.0	300.99503	1	2	1	96.7325	145.6176	1	0.233	0.341	4.146	4.185	111.0
4180.487	300.99503	2	1	400.0	300.99503	1	2	1	96.7325	145.6176	1	0.233	0.341	4.218	4.185	111.0
4180.487	300.99503	2	1	400.0	300.99503	1	2	1	96.7325	145.6176	1	0.233	0.341	4.168	4.185	111.0
4180.487	300.99503	2	1	400.0	300.99503	1	2	1	96.7325	145.6176	1	0.233	0.341	4.137	4.185	111.0
4180.487	300.99503	2	1	400.0	300.99503	1	2	1	96.7325	145.6176	1	0.233	0.341	4.178	4.185	111.0
4180.487	300.99503	2	1	400.0	300.99503	1	2	1	96.7325	145.6176	1	0.233	0.341	4.174	4.185	111.0
4180.487	300.99503	2	1	400.0	300.99503	1	2	1	96.7325	145.6176	1	0.233	0.341	4.191	4.185	111.0
4180.487	300.99503	2	1	400.0	300.99503	1	2	1	96.7325	145.6176	1	0.233	0.341	4.207	4.185	111.0
4180.487	300.99503	2	1	400.0	300.99503	1	2	1	96.7325	145.6176	1	0.233	0.341	4.202	4.185	111.0
4180.487	300.99503	2	1	400.0	300.99503	1	2	1	96.7325	145.6176	1	0.233	0.341	4.223	4.185	111.0
4180.487	300.99503	2	1	400.0	300.99503	1	2	1	96.7325	145.6176	1	0.233	0.341	4.186	4.185	111.0
4180.487	300.99503	2	1	400.0	300.99503	1	2	1	96.7325	145.6176	1	0.233	0.341	4.212	4.185	111.0
4180.487	300.99503	2	1	400.0	300.99503	1	2	1	96.7325	145.6176	1	0.233	0.341	4.233	4.185	111.0
4180.487	300.99503	2	1	400.0	300.99503	1	2	1	96.7325	145.6176	1	0.233	0.34	4.11	4.185	111.0
4180.487	300.99503	2	1	400.0	300.99503	1	2	1	96.7325	145.6176	1	0.233	0.341	4.26	4.185	111.0
4180.487	300.99503	2	1	400.0	300.99503	1	2	1	96.7325	145.6176	1	0.233	0.341	4.205	4.185	111.0
4180.487	300.99503	2	1	400.0	300.99503	1	2	1	96.7325	145.6176	1	0.233	0.341	4.226	4.185	111.0
4180.487	300.99503	2	1	400.0	300.99503	1	2	1	96.7325	145.6176	1	0.233	0.341	4.154	4.185	111.0
4180.487	300.99503	2	1	400.0	300.99503	1	2	1	96.7325	145.6176	1	0.233	0.341	4.156	4.185	111.0
4180.487	300.99503	2	1	400.0	300.99503	1	2	1	96.7325	145.6176	1	0.233	0.341	4.174	4.185	111.0
4180.487	300.99503	2	1	400.0	300.99503	1	2	1	96.7325	145.6176	1	0.233	0.341	4.212	4.185	111.0
4180.487	300.99503	2	1	400.0	300.99503	1	2	1	96.7325	145.6176	1	0.233	0.341	4.186	4.185	111.0
4180.487	300.99503	2	1	400.0	300.99503	1	2	1	96.7325	145.6176	1	0.233	0.34	4.098	4.185	111.0
4180.487	300.99503	2	1	400.0	300.99503	1	2	1	96.7325	145.6176	1	0.233	0.341	4.226	4.185	111.0
4180.487	300.99503	2	1	400.0	300.99503	1	2	1	96.7325	145.6176	1	0.233	0.34	4.094	4.185	111.0
4180.487	300.99503	2	1	400.0	300.99503	1	2	1	96.7325	145.6176	1	0.233	0.341	4.192	4.185	111.0
4180.487	300.99503	2	1	400.0	300.99503	1	2	1	96.7325	145.6176	1	0.233	0.342	4.172	4.185	111.0
4180.487	300.99503	2	1	400.0	300.99503	1	2	1	96.7325	145.6176	1	0.233	0.342	4.222	4.185	111.0
4180.487	300.99503	2	1	400.0	300.99503	1	2	1	96.7325	145.6176	1	0.233	0.342	4.188	4.185	111.0
4180.487	300.99503	2	1	400.0	300.99503	1	2	1	96.7325	145.6176	1	0.233	0.342	4.272	4.185	111.0
4180.487	300.99503	2	1	400.0	300.99503	1	2	1	96.7325	145.6176	1	0.233	0.342	4.223	4.185	111.0
4180.487	300.99503	2	1	400.0	300.99503	1	2	1	96.7325	145.6176	1	0.233	0.342	4.215	4.185	111.0
4180.487	300.99503	2	1	400.0	300.99503	1	2	1	96.7325	145.6176	1	0.233	0.342	4.181	4.185	111.0
4180.487	300.99503	2	1	400.0	300.99503	1	2	1	96.7325	145.6176	1	0.233	0.342	4.179	4.185	111.0
4180.487	300.99503	2	1	400.0	300.99503	1	2	1	96.7325	145.6176	1	0.233	0.342	4.179	4.185	111.0
4180.487	300.99503	2	1	400.0	300.99503	1	2	1	96.7325	145.6176	1	0.233	0.342	4.21	4.185	111.0
4180.487	300.99503	2	1	400.0	300.99503	1	2	1	96.7325	145.6176	1	0.233	0.342	4.163	4.185	111.0
4180.487	300.99503	2	1	400.0	300.99503	1	2	1	96.7325	145.6176	1	0.233	0.342	4.204	4.185	111.0
4180.487	300.99503	2	1	400.0	300.99503	1	2	1	96.7325	145.6176	1	0.233	0.342	4.117	4.185	111.0
4180.487	300.99503	2	1	400.0	300.99503	1	2	1	96.7325	145.6176	1	0.233	0.342	4.163	4.185	111.0
4180.487	300.99503	2	1	400.0	300.99503	1	2	1	96.7325	145.6176	1	0.233	0.342	4.184	4.185	111.0
4180.487	300.99503	2	1	400.0	300.99503	1	2	1	96.7325	145.6176	1	0.233	0.342	4.191	4.185	111.0
4180.487	300.99503	2	1	400.0	300.99503	1	2	1	96.7325	145.6176	1	0.233	0.341	4.168	4.185	111.0
0.0	0.0	2	1	400.0	300.99503	1	2	1	96.7325	145.6176	0	0.233	0.341	4.192	4.185	111.0
0.0	0.0	2	1	400.0	300.99503	1	2	1	96.7325	145.6176	0	0.233	0.341	4.244	4.185	111.0
0.0	0.0	2	1	400.0	300.99503	1	2	1	96.7325	145.6176	0	0.233	0.341	4.203	4.185	111.0
0.0	0.0	2	1	400.0	300.99503	1	2	1	96.7325	145.6176	0	0.233	0.341	4.164	4.185	111.0
0.0	0.0	2	1	400.0	300.99503	1	2	1	96.7325	145.6176	0	0.233	0.337	3.645	3.613	111.0
0.0	0.0	2	1	400.0	300.99503	1	2	1	96.7325	145.6176	0	0.233	0.334	3.665	3.613	111.0
0.0	0.0	2	1	400.0	300.99503	1	2	1	96.7325	145.6176	0	0.233	0.329	3.437	3.358	111.0
0.0	0.0	2	1	400.0	300.99503	1	2	1	96.7325	145.6176	0	0.233	0.32	2.912	2.901	111.0
0.0	0.0	2	1	400.0	300.99503	1	2	1	96.7325	145.6176	0	0.233	0.313	2.949	2.901	111.0
0.0	0.0	2	1	400.0	300.99503	1	2	1	96.7325	145.6176	0	0.233	0.305	2.737	2.695	111.0
0.0	0.0	2	1	400.0	300.99503	1	2	1	96.7325	145.6176	0	0.233	0.296	2.435	2.328	111.0
0.0	0.0	2	1	400.0	300.99503	1	2	1	96.7325	145.6176	0	0.233	0.286	2.35	2.328	111.0
0.0	0.0	2	1	400.0	300.99503	1	2	1	96.7325	145.6176	0	0.233	0.275	2.173	2.162	111.0
0.0	0.0	2	1	400.0	300.99503	1	2	1	96.7325	145.6176	0	0.232	0.265	2.151	2.162	111.0
0.0	0.0	2	1	400.0	300.99503	1	2	1	96.7325	145.6176	0	0.232	0.254	1.854	1.867	111.0
0.0	0.0	2	1	400.0	300.99503	1	2	1	96.7325	145.6176	0	0.232	0.244	1.812	1.736	111.0
0.0	0.0	2	1	400.0	300.99503	1	2	1	96.7325	145.6176	0	0.232	0.235	1.751	1.736	111.0
0.0	0.0	2	1	400.0	300.99503	1	2	1	96.7325	145.6176	0	0.232	0.224	1.466	1.499	111.0
0.0	0.0	2	1	400.0	300.99503	1	2	1	96.7325	145.6176	0	0.232	0.213	1.338	1.294	111.0
0.0	0.0	2	1	400.0	300.99503	1	2	1	96.7325	145.6176	0	0.232	0.203	1.319	1.294	111.0
0.0	0.0	2	1	400.0	300.99503	1	2	1	96.7325	145.6176	0	0.232	0.192	1.21	1.203	111.0
0.0	0.0	2	1	400.0	300.99503	1	2	1	96.7325	145.6176	0	0.232	0.183	1.173	1.203	111.0
0.0	0.0	2	1	400.0	300.99503	1	2	1	96.7325	145.6176	0	0.232	0.174	1.066	1.038	111.0
0.0	0.0	2	1	400.0	300.99503	1	2	1	96.7325	145.6176	0	0.232	0.164	0.882	0.964	111.0
0.0	0.0	2	1	400.0	300.99503	1	2	1	96.7325	145.6176	0	0.232	0.157	0.978	0.964	111.0
0.0	0.0	2	1	400.0	300.99503	1	2	1	96.7325	145.6176	0	0.232	0.149	0.825	0.833	111.0
0.0	0.0	2	1	400.0	300.99503	1	2	1	96.7325	145.6176	0	0.232	0.141	0.798	0.774	111.0
0.0	0.0	2	1	400.0	300.99503	1	2	1	96.7325	145.6176	0	0.232	0.134	0.765	0.774	111.0
0.0	0.0	2	1	400.0	300.99503	1	2	1	96.7325	145.6176	0	0.232	0.127	0.632	0.668	111.0
0.0	0.0	2	1	400.0	300.99503	1	2	1	96.7325	145.6176	0	0.232	0.119	0.677	0.668	111.0
0.0	0.0	2	1	400.0	300.99503	1	2	1	96.7325	145.6176	0	0.232	0.113	0.666	0.621	111.0
0.0	0.0	2	1	400.0	300.99503	1	2	1	96.7325	145.6176	0	0.232	0.108	0.755	0.536	111.0
0.0	0.0	2	1	400.0	300.99503	1	2	1	96.7325	145.6176	0	0.232	0.102	0.532	0.536	111.0
0.0	0.0	2	1	400.0	300.99503	1	2	1	96.7325	145.6176	0	0.232	0.097	0.519	0.498	111.0
0.0	0.0	2	1	400.0	300.99503	1	2	1	96.7325	145.6176	0	0.232	0.091	0.487	0.43	111.0
0.0	0.0	2	1	400.0	300.99503	1	2	1	96.7325	145.6176	0	0.232	0.085	0.426	0.43	111.0
0.0	0.0	2	1	400.0	300.99503	1	2	1	96.7325	145.6176	0	0.232	0.079	0.393	0.399	111.0
0.0	0.0	2	1	400.0	300.99503	1	2	1	96.7325	145.6176	0	0.232	0.075	0.406	0.399	111.0
0.0	0.0	2	1	400.0	300.99503	1	2	1	96.7325	145.6176	0	0.232	0.072	0.525	0.345	111.0
0.0	0.0	2	1	400.0	300.99503	1	2	1	96.7325	145.6176	0	0.232	0.068	0.333	0.32	111.0
0.0	0.0	2	1	400.0	300.99503	1	2	1	96.7325	145.6176	0	0.232	0.064	0.307	0.32	111.0
0.0	0.0	2	1	400.0	300.99503	1	2	1	96.7325	145.6176	0	0.232	0.06	0.273	0.276	111.0
0.0	0.0	2	1	400.0	300.99503	1	2	1	96.7325	145.6176	0	0.232	0.058	0.26	0.257	111.0
0.0	0.0	2	1	400.0	300.99503	1	2	1	96.7325	145.6176	0	0.232	0.054	0.235	0.257	111.0
0.0	0.0	2	1	400.0	300.99503	1	2	1	96.7325	145.6176	0	0.232	0.051	0.26	0.221	111.0
0.0	0.0	2	1	400.0	300.99503	1	2	1	96.7325	145.6176	0	0.232	0.047	0.235	0.221	111.0
0.0	0.0	2	1	400.0	300.99503	1	2	1	96.7325	145.6176	0	0.232	0.043	0.2	0.206	111.0
0.0	0.0	2	1	400.0	300.99503	1	2	1	96.7325	145.6176	0	0.232	0.039	0.187	0.177	111.0
0.0	0.0	2	1	400.0	300.99503	1	2	1	96.7325	145.6176	0	0.232	0.037	0.213	0.177	111.0
0.0	0.0	2	1	400.0	300.99503	1	2	1	96.7325	145.6176	0	0.232	0.035	0.16	0.153	111.0
0.0	0.0	2	1	400.0	300.99503	1	2	1	96.7325	145.6176	0	0.232	0.033	0.167	0.142	111.0
0.0	0.0	2	1	400.0	300.99503	1	2	1	96.7325	145.6176	0	0.232	0.031	0.094	0.142	111.0
0.0	0.0	2	1	400.0	300.99503	1	2	1	96.7325	145.6176	0	0.232	0.029	0.24	0.122	111.0
0.0	0.0	2	1	400.0	300.99503	1	2	1	96.7325	145.6176	0	0.232	0.027	0.107	0.122	111.0
0.0	0.0	2	1	400.0	300.99503	1	2	1	96.7325	145.6176	0	0.232	0.025	0.113	0.114	111.0
0.0	0.0	2	1	400.0	300.99503	1	2	1	96.7325	145.6176	0	0.232	0.023	0.114	0.098	111.0
0.0	0.0	2	1	400.0	300.99503	1	2	1	96.7325	145.6176	0	0.232	0.021	0.127	0.098	111.0
0.0	0.0	2	1	400.0	300.99503	1	2	1	96.7325	145.6176	0	0.232	0.02	-0.005	0.091	111.0
0.0	0.0	2	1	400.0	300.99503	1	2	1	96.7325	145.6176	0	0.232	0.02	0.166	0.078	111.0
0.0	0.0	2	1	400.0	300.99503	1	2	1	96.7325	145.6176	0	0.232	0.02	0.094	0.078	111.0
0.0	0.0	2	1	400.0	300.99503	1	2	1	96.7325	145.6176	0	0.232	0.02	0.094	0.067	111.0
0.0	0.0	2	1	400.0	300.99503	1	2	1	96.7325	145.6176	0	0.232	0.02	0.06	0.067	111.0
0.0	0.0	2	1	400.0	300.99503	1	2	1	96.7325	145.6176	0	0.232	0.02	0.054	0.063	111.0
0.0	0.0	2	1	400.0	300.99503	1	2	1	96.7325	145.6176	0	0.232	0.02	0.027	0.058	111.0
0.0	0.0	2	1	400.0	300.99503	1	2	1	96.7325	145.6176	0	0.232	0.019	-0.025	0.058	111.0
0.0	0.0	2	1	400.0	300.99503	1	2	1	96.7325	145.6176	0	0.232	0.019	0.06	0.05	111.0
0.0	0.0	2	1	400.0	300.99503	1	2	1	96.7325	145.6176	0	0.232	0.019	0.02	0.046	111.0
0.0	0.0	2	1	400.0	300.99503	1	2	1	96.7325	145.6176	0	0.232	0.019	0.047	0.046	111.0
0.0	0.0	2	1	400.0	300.99503	1	2	1	96.7325	145.6176	0	0.232	0.019	0.074	0.04	111.0
0.0	0.0	2	1	400.0	300.99503	1	2	1	96.7325	145.6176	0	0.232	0.019	0.054	0.04	111.0
0.0	0.0	2	1	400.0	300.99503	1	2	1	96.7325	145.6176	0	0.232	0.019	0.021	0.034	111.0
0.0	0.0	2	1	400.0	300.99503	1	2	1	96.7325	145.6176	0	0.232	0.019	0.054	0.032	111.0
0.0	0.0	2	1	400.0	300.99503	1	2	1	96.7325	145.6176	0	0.232	0.018	0.021	0.032	111.0
0.0	0.0	2	1	400.0	300.99503	1	2	1	96.7325	145.6176	0	0.232	0.018	0.06	0.027	111.0
0.0	0.0	2	1	400.0	300.99503	1	2	1	96.7325	145.6176	0	0.232	0.018	0.007	0.025	111.0
0.0	0.0	2	1	400.0	300.99503	1	2	1	96.7325	145.6176	0	0.232	0.017	-0.099	0.025	111.0
0.0	0.0	2	1	400.0	300.99503	1	2	1	96.7325	145.6176	0	0.232	0.017	0.04	0.021	111.0
0.0	0.0	2	1	400.0	300.99503	1	2	1	96.7325	145.6176	0	0.232	0.017	0.014	0.021	111.0
0.0	0.0	2	1	400.0	300.99503	1	2	1	96.7325	145.6176	0	0.232	0.017	0.028	0.02	111.0
0.0	0.0	2	1	400.0	300.99503	1	2	1	96.7325	145.6176	0	0.232	0.017	-0.005	0.017	111.0
0.0	0.0	2	1	400.0	300.99503	1	2	1	96.7325	145.6176	0	0.232	0.017	0.007	0.017	111.0
0.0	0.0	2	1	400.0	300.99503	1	2	1	96.7325	145.6176	0	0.232	0.017	0.007	0.016	111.0
0.0	0.0	2	1	400.0	300.99503	1	2	1	96.7325	145.6176	0	0.232	0.017	0.007	0.016	111.0
0.0	0.0	2	1	400.0	300.99503	1	2	1	96.7325	145.6176	0	0.232	0.017	0.007	0.013	111.0
0.0	0.0	2	1	400.0	300.99503	1	2	1	96.7325	145.6176	0	0.232	0.017	0.027	0.012	111.0
0.0	0.0	2	1	400.0	300.99503	1	2	1	96.7325	145.6176	0	0.232	0.016	0.081	0.012	111.0
0.0	0.0	2	1	400.0	300.99503	1	2	1	96.7325	145.6176	0	0.232	0.016	0.027	0.01	111.0
0.0	0.0	2	1	400.0	300.99503	1	2	1	96.7325	145.6176	0	0.232	0.015	-0.032	0.01	111.0
0.0	0.0	2	1	400.0	300.99503	1	2	1	96.7325	145.6176	0	0.232	0.015	0.021	0.01	111.0
0.0	0.0	2	1	400.0	300.99503	1	2	1	96.7325	145.6176	0	0.232	0.015	0.021	0.008	111.0
0.0	0.0	2	1	400.0	300.99503	1	2	1	96.7325	145.6176	0	0.232	0.015	0.034	0.007	111.0
0.0	0.0	2	1	400.0	300.99503	1	2	1	96.7325	145.6176	0	0.232	0.015	0.034	0.007	111.0
0.0	0.0	2	1	400.0	300.99503	1	2	1	96.7325	145.6176	0	0.232	0.014	0.014	0.006	111.0
0.0	0.0	2	1	400.0	300.99503	1	2	1	96.7325	145.6176	0	0.232	0.014	0.054	0.006	111.0
0.0	0.0	2	1	400.0	300.99503	1	2	1	96.7325	145.6176	0	0.232	0.013	0.081	0.005	111.0
0.0	0.0	2	1	400.0	300.99503	1	2	1	96.7325	145.6176	0	0.232	0.013	0.001	0.005	111.0
0.0	0.0	2	1	400.0	300.99503	1	2	1	96.7325	145.6176	0	0.232	0.013	-0.005	0.005	111.0
0.0	0.0	2	1	400.0	300.99503	1	2	1	96.7325	145.6176	0	0.232	0.013	0.027	0.004	111.0
0.0	0.0	2	1	400.0	300.99503	1	2	1	96.7325	145.6176	0	0.232	0.013	0.007	0.003	111.0
0.0	0.0	2	1	400.0	300.99503	1	2	1	96.7325	145.6176	0	0.232	0.012	-0.012	0.003	111.0
0.0	0.0	2	1	400.0	300.99503	1	2	1	96.7325	145.6176	0	0.232	0.011	0.041	0.003	111.0
0.0	0.0	2	1	400.0	300.99503	1	2	1	96.7325	145.6176	0	0.232	0.01	0.002	0.003	111.0
0.0	0.0	2	1	400.0	300.99503	1	2	1	96.7325	145.6176	0	0.232	0.01	0.013	0.002	111.0
0.0	0.0	2	1	400.0	300.99503	1	2	1	96.7325	145.6176	0	0.232	0.009	-0.005	0.002	111.0
0.0	0.0	2	1	400.0	300.99503	1	2	1	96.7325	145.6176	0	0.232	0.009	0.014	0.002	111.0
0.0	0.0	2	1	400.0	300.99503	1	2	1	96.7325	145.6176	0	0.232	0.008	-0.104	0.001	111.0
0.0	0.0	2	1	400.0	300.99503	1	2	1	96.7325	145.6176	0	0.232	0.006	-0.172	0.001	111.0
0.0	0.0	2	1	400.0	300.99503	1	2	1	96.7325	145.6176	0	0.232	0.006	0.014	0.001	111.0
0.0	0.0	2	1	400.0	300.99503	1	2	1	96.7325	145.6176	0	0.232	0.005	-0.012	0.001	111.0
0.0	0.0	2	1	400.0	300.99503	1	2	1	96.7325	145.6176	0	0.232	0.005	-0.011	0.001	111.0
0.0	0.0	2	1	400.0	300.99503	1	2	1	96.7325	145.6176	0	0.232	0.005	0.007	0.001	111.0
0.0	0.0	2	1	400.0	300.99503	1	2	1	96.7325	145.6176	0	0.232	0.004	0.0	0.0	111.0
0.0	0.0	2	1	400.0	300.99503	1	2	1	96.7325	145.6176	0	0.232	0.002	-0.031	0.0	111.0
0.0	0.0	2	1	400.0	300.99503	1	2	1	96.7325	145.6176	0	0.232	0.001	-0.012	0.0	111.0
0.0	0.0	2	1	400.0	300.99503	1	2	1	96.7325	145.6176	0	0.232	-0.001	-0.012	0.0	111.0
0.0	0.0	2	1	400.0	300.99503	1	2	1	96.7325	145.6176	0	0.232	0.0	0.04	0.0	111.0
0.0	0.0	2	1	400.0	300.99503	1	2	1	96.7325	145.6176	0	0.232	0.0	0.027	0.0	111.0
0.0	0.0	2	1	400.0	300.99503	1	2	1	96.7325	145.6176	0	0.232	0.0	0.007	0.0	111.0
0.0	0.0	2	1	400.0	300.99503	1	2	1	96.7325	145.6176	0	0.232	-0.001	-0.018	0.0	111.0
0.0	0.0	2	1	400.0	300.99503	1	2	1	96.7325	145.6176	0	0.232	0.0	0.007	0.0	111.0
0.0	0.0	2	1	400.0	300.99503	1	2	1	96.7325	145.6176	0	0.232	0.0	0.027	0.0	111.0
0.0	0.0	2	1	400.0	300.99503	1	2	1	96.7325	145.6176	0	0.232	0.0	0.007	0.0	111.0
0.0	0.0	2	1	400.0	300.99503	1	2	1	96.7325	145.6176	0	0.232	0.0	0.001	0.0	111.0
0.0	0.0	2	1	400.0	300.99503	1	2	1	96.7325	145.6176	0	0.232	0.0	0.006	0.0	111.0
0.0	0.0	2	1	400.0	300.99503	1	2	1	96.7325	145.6176	0	0.232	0.0	0.087	0.0	111.0
0.0	0.0	2	1	400.0	300.99503	1	2	1	96.7325	145.6176	0	0.232	0.0	-0.012	0.0	111.0
0.0	0.0	2	1	400.0	300.99503	1	2	1	96.7325	145.6176	0	0.232	-0.001	-0.098	0.0	111.0
0.0	0.0	2	1	400.0	300.99503	1	2	1	96.7325	145.6176	0	0.232	0.0	-0.005	0.0	111.0
0.0	0.0	2	1	400.0	300.99503	1	2	1	96.7325	145.6176	0	0.232	0.0	0.094	0.0	111.0
0.0	0.0	2	1	400.0	300.99503	1	2	1	96.7325	145.6176	0	0.232	0.0	0.007	0.0	111.0
0.0	0.0	2	1	400.0	300.99503	1	2	1	96.7325	145.6176	0	0.232	-0.001	-0.084	0.0	111.0
0.0	0.0	2	1	400.0	300.99503	1	2	1	96.7325	145.6176	0	0.232	0.0	0.014	0.0	111.0
0.0	0.0	2	1	400.0	300.99503	1	2	1	96.7325	145.6176	0	0.232	0.0	0.027	0.0	111.0
0.0	0.0	2	1	400.0	300.99503	1	2	1	96.7325	145.6176	0	0.232	-0.001	-0.025	0.0	111.0
0.0	0.0	2	1	400.0	300.99503	1	2	1	96.7325	145.6176	0	0.232	0.0	0.001	0.0	111.0
0.0	0.0	2	1	400.0	300.99503	1	2	1	96.7325	145.6176	0	0.232	0.0	-0.011	0.0	111.0
0.0	0.0	2	1	400.0	300.99503	1	2	1	96.7325	145.6176	0	0.232	0.0	0.014	0.0	111.0
0.0	0.0	2	1	400.0	300.99503	1	2	1	96.7325	145.6176	0	0.232	0.0	0.027	0.0	111.0
0.0	0.0	2	1	400.0	300.99503	1	2	1	96.7325	145.6176	0	0.232	0.0	0.001	0.0	111.0
0.0	0.0	2	1	400.0	300.99503	1	2	1	96.7325	145.6176	0	0.232	0.0	0.007	0.0	111.0
0.0	0.0	2	1	400.0	300.99503	1	2	1	96.7325	145.6176	0	0.232	-0.001	-0.018	0.0	111.0
0.0	0.0	2	1	400.0	300.99503	1	2	1	96.7325	145.6176	0	0.232	0.0	0.027	0.0	111.0
0.0	0.0	2	1	400.0	300.99503	1	2	1	96.7325	145.6176	0	0.232	0.0	0.027	0.0	111.0
0.0	0.0	2	1	400.0	300.99503	1	2	1	96.7325	145.6176	0	0.232	0.0	0.021	0.0	111.0
0.0	0.0	2	1	400.0	300.99503	1	2	1	96.7325	145.6176	0	0.232	-0.001	-0.031	0.0	111.0
0.0	0.0	2	1	400.0	300.99503	1	2	1	96.7325	145.6176	0	0.232	-0.001	-0.038	0.0	111.0
0.0	0.0	2	1	400.0	300.99503	1	2	1	96.7325	145.6176	0	0.232	0.0	0.001	0.0	111.0
0.0	0.0	2	1	400.0	300.99503	1	2	1	96.7325	145.6176	0	0.232	0.0	0.007	0.0	111.0
0.0	0.0	2	1	400.0	300.99503	1	2	1	96.7325	145.6176	0	0.232	-0.001	-0.012	0.0	111.0
0.0	0.0	2	1	400.0	300.99503	1	2	1	96.7325	145.6176	0	0.232	-0.001	-0.038	0.0	111.0
0.0	0.0	2	1	400.0	300.99503	1	2	1	96.7325	145.6176	0	0.232	-0.001	-0.025	0.0	111.0
0.0	0.0	2	1	400.0	300.99503	1	2	1	96.7325	145.6176	0	0.232	0.0	-0.005	0.0	111.0
0.0	0.0	2	1	400.0	300.99503	1	2	1	96.7325	145.6176	0	0.232	0.0	0.073	0.0	111.0
0.0	0.0	2	1	400.0	300.99503	1	2	1	96.7325	145.6176	0	0.232	0.0	0.021	0.0	111.0
0.0	0.0	2	1	400.0	300.99503	1	2	1	96.7325	145.6176	0	0.232	0.0	-0.011	0.0	111.0
0.0	0.0	2	1	400.0	300.99503	1	2	1	96.7325	145.6176	0	0.232	0.0	0.134	0.0	111.0
0.0	0.0	2	1	400.0	300.99503	1	2	1	96.7325	145.6176	0	0.232	0.0	0.034	0.0	111.0
0.0	0.0	2	1	400.0	300.99503	1	2	1	96.7325	145.6176	0	0.231	0.0	0.027	0.0	111.0
0.0	0.0	2	1	400.0	300.99503	1	2	1	96.7325	145.6176	0	0.231	0.0	-0.012	0.0	111.0
0.0	0.0	2	1	400.0	300.99503	1	2	1	96.7325	145.6176	0	0.231	0.0	0.034	0.0	111.0
0.0	0.0	2	1	400.0	300.99503	1	2	1	96.7325	145.6176	0	0.231	0.0	0.027	0.0	111.0
0.0	0.0	2	1	400.0	300.99503	1	2	1	96.7325	145.6176	0	0.231	0.0	0.014	0.0	111.0
0.0	0.0	2	1	400.0	300.99503	1	2	1	96.7325	145.6176	0	0.231	0.0	0.007	0.0	111.0
0.0	0.0	2	1	400.0	300.99503	1	2	1	96.7325	145.6176	0	0.231	0.0	0.014	0.0	111.0
0.0	0.0	2	1	400.0	300.99503	1	2	1	96.7325	145.6176	0	0.231	-0.001	-0.025	0.0	111.0
0.0	0.0	2	1	400.0	300.99503	1	2	1	96.7325	145.6176	0	0.231	0.0	0.007	0.0	111.0
0.0	0.0	2	1	400.0	300.99503	1	2	1	96.7325	145.6176	0	0.231	0.0	0.001	0.0	111.0
0.0	0.0	2	1	400.0	300.99503	1	2	1	96.7325	145.6176	0	0.231	-0.001	-0.085	0.0	111.0
0.0	0.0	2	1	400.0	300.99503	1	2	1	96.7325	145.6176	0	0.231	0.0	-0.005	0.0	111.0
0.0	0.0	2	1	400.0	300.99503	1	2	1	96.7325	145.6176	0	0.231	-0.001	-0.032	0.0	111.0
0.0	0.0	2	1	400.0	300.99503	1	2	1	96.7325	145.6176	0	0.231	-0.001	-0.018	0.0	111.0
0.0	0.0	2	1	400.0	300.99503	1	2	1	96.7325	145.6176	0	0.231	0.0	0.014	0.0	111.0
0.0	0.0	2	1	400.0	300.99503	1	2	1	96.7325	145.6176	0	0.231	0.0	-0.005	0.0	111.0
0.0	0.0	2	1	400.0	300.99503	1	2	1	96.7325	145.6176	0	0.231	0.0	-0.005	0.0	111.0
0.0	0.0	2	1	400.0	300.99503	1	2	1	96.7325	145.6176	0	0.231	-0.001	-0.018	0.0	111.0
0.0	0.0	2	1	400.0	300.99503	1	2	1	96.7325	145.6176	0	0.231	0.0	0.001	0.0	111.0
0.0	0.0	2	1	400.0	300.99503	1	2	1	96.7325	145.6176	0	0.231	0.0	-0.005	0.0	111.0
0.0	0.0	2	1	400.0	300.99503	1	2	1	96.7325	145.6176	0	0.231	0.0	0.001	0.0	111.0
0.0	0.0	2	1	400.0	300.99503	1	2	1	96.7325	145.6176	0	0.231	0.0	0.001	0.0	111.0
0.0	0.0	2	1	400.0	300.99503	1	2	1	96.7325	145.6176	0	0.231	0.0	-0.005	0.0	111.0
0.0	0.0	2	1	400.0	300.99503	1	2	1	96.7325	145.6176	0	0.231	0.0	0.073	0.0	111.0
0.0	0.0	2	1	400.0	300.99503	1	2	1	96.7325	145.6176	0	0.231	0.0	0.007	0.0	111.0
0.0	0.0	2	1	400.0	300.99503	1	2	1	96.7325	145.6176	0	0.231	0.0	0.007	0.0	111.0
0.0	0.0	2	1	400.0	300.99503	1	2	1	96.7325	145.6176	0	0.231	0.0	-0.011	0.0	111.0
0.0	0.0	2	1	400.0	300.99503	1	2	1	96.7325	145.6176	0	0.231	0.0	0.121	0.0	111.0
0.0	0.0	2	1	400.0	300.99503	1	2	1	96.7325	145.6176	0	0.231	-0.001	-0.092	0.0	111.0
0.0	0.0	2	1	400.0	300.99503	1	2	1	96.7325	145.6176	0	0.231	0.0	0.02	0.0	111.0
0.0	0.0	2	1	400.0	300.99503	1	2	1	96.7325	145.6176	0	0.231	0.0	0.195	0.0	111.0
0.0	0.0	2	1	400.0	300.99503	1	2	1	96.7325	145.6176	0	0.231	0.0	0.001	0.0	111.0
0.0	0.0	2	1	400.0	300.99503	1	2	1	96.7325	145.6176	0	0.231	0.0	0.179	0.0	111.0
0.0	0.0	2	1	400.0	300.99503	1	2	1	96.7325	145.6176	0	0.231	-0.001	-0.025	0.0	111.0
0.0	0.0	2	1	400.0	300.99503	1	2	1	96.7325	145.6176	0	0.231	0.0	0.028	0.0	111.0
0.0	0.0	2	1	400.0	300.99503	1	2	1	96.7325	145.6176	0	0.231	-0.001	-0.018	0.0	111.0
0.0	0.0	2	1	400.0	300.99503	1	2	1	96.7325	145.6176	0	0.231	-0.001	-0.012	0.0	111.0
0.0	0.0	2	1	400.0	300.99503	1	2	1	96.7325	145.6176	0	0.231	0.0	0.001	0.0	111.0
0.0	0.0	2	1	400.0	300.99503	1	2	1	96.7325	145.6176	0	0.231	0.0	0.027	0.0	111.0
0.0	0.0	2	1	400.0	300.99503	1	2	1	96.7325	145.6176	0	0.231	0.0	0.001	0.0	111.0
0.0	0.0	2	1	400.0	300.99503	1	2	1	96.7325	145.6176	0	0.231	0.0	0.007	0.0	111.0
0.0	0.0	2	1	400.0	300.99503	1	2	1	96.7325	145.6176	0	0.231	-0.001	-0.012	0.0	111.0
0.0	0.0	2	1	400.0	300.99503	1	2	1	96.7325	145.6176	0	0.231	-0.001	-0.025	0.0	111.0
0.0	0.0	2	1	400.0	300.99503	1	2	1	96.7325	145.6176	0	0.231	0.0	0.02	0.0	111.0
0.0	0.0	2	1	400.0	300.99503	1	2	1	96.7325	145.6176	0	0.231	-0.001	-0.032	0.0	111.0
0.0	0.0	2	1	400.0	300.99503	1	2	1	96.7325	145.6176	0	0.231	0.0	0.006	0.0	111.0
0.0	0.0	2	1	400.0	300.99503	1	2	1	96.7325	145.6176	0	0.231	-0.001	-0.025	0.0	111.0
0.0	0.0	2	1	400.0	300.99503	1	2	1	96.7325	145.6176	0	0.231	-0.001	-0.051	0.0	111.0
0.0	0.0	2	1	400.0	300.99503	1	2	1	96.7325	145.6176	0	0.231	0.0	0.021	0.0	111.0
0.0	0.0	2	1	400.0	300.99503	1	2	1	96.7325	145.6176	0	0.231	0.0	-0.011	0.0	111.0
0.0	0.0	2	1	400.0	300.99503	1	2	1	96.7325	145.6176	0	0.231	-0.001	-0.038	0.0	111.0
0.0	0.0	2	1	400.0	300.99503	1	2	1	96.7325	145.6176	0	0.231	0.0	-0.011	0.0	111.0
0.0	0.0	2	1	400.0	300.99503	1	2	1	96.7325	145.6176	0	0.231	0.0	0.014	0.0	111.0
0.0	0.0	2	1	400.0	300.99503	1	2	1	96.7325	145.6176	0	0.231	0.0	0.021	0.0	111.0
0.0	0.0	2	1	400.0	300.99503	1	2	1	96.7325	145.6176	0	0.231	-0.001	-0.032	0.0	111.0
0.0	0.0	2	1	400.0	300.99503	1	2	1	96.7325	145.6176	0	0.231	0.0	0.014	0.0	111.0
0.0	0.0	2	1	400.0	300.99503	1	2	1	96.7325	145.6176	0	0.231	0.0	0.007	0.0	111.0
0.0	0.0	2	1	400.0	300.99503	1	2	1	96.7325	145.6176	0	0.231	-0.001	-0.032	0.0	111.0
0.0	0.0	2	1	400.0	300.99503	1	2	1	96.7325	145.6176	0	0.231	0.0	-0.011	0.0	111.0
0.0	0.0	2	1	400.0	300.99503	1	2	1	96.7325	145.6176	0	0.231	-0.001	-0.032	0.0	111.0
0.0	0.0	2	1	400.0	300.99503	1	2	1	96.7325	145.6176	0	0.231	-0.001	-0.195	0.0	111.0
0.0	0.0	2	1	400.0	300.99503	1	2	1	96.7325	145.6176	0	0.231	0.0	0.007	0.0	111.0
0.0	0.0	2	1	400.0	300.99503	1	2	1	96.7325	145.6176	0	0.231	0.0	-0.005	0.0	111.0
0.0	0.0	2	1	400.0	300.99503	1	2	1	96.7325	145.6176	0	0.231	0.0	0.013	0.0	111.0
0.0	0.0	2	1	400.0	300.99503	1	2	1	96.7325	145.6176	0	0.231	0.0	0.007	0.0	111.0
0.0	0.0	2	1	400.0	300.99503	1	2	1	96.7325	145.6176	0	0.231	-0.001	-0.065	0.0	111.0
0.0	0.0	2	1	400.0	300.99503	1	2	1	96.7325	145.6176	0	0.231	0.0	0.183	0.0	111.0
0.0	0.0	2	1	400.0	300.99503	1	2	1	96.7325	145.6176	0	0.231	0.0	0.216	0.0	111.0
0.0	0.0	2	1	400.0	300.99503	1	2	1	96.7325	145.6176	0	0.231	0.0	0.015	0.0	111.0
0.0	0.0	2	1	400.0	300.99503	1	2	1	96.7325	145.6176	0	0.231	0.0	0.001	0.0	111.0
0.0	0.0	2	1	400.0	300.99503	1	2	1	96.7325	145.6176	0	0.231	0.0	0.103	0.0	111.0
0.0	0.0	2	1	400.0	300.99503	1	2	1	96.7325	145.6176	0	0.231	-0.001	-0.018	0.0	111.0
0.0	0.0	2	1	400.0	300.99503	1	2	1	96.7325	145.6176	0	0.231	-0.001	-0.018	0.0	111.0
0.0	0.0	2	1	400.0	300.99503	1	2	1	96.7325	145.6176	0	0.231	0.0	0.054	0.0	111.0
0.0	0.0	2	1	400.0	300.99503	1	2	1	96.7325	145.6176	0	0.231	0.0	0.021	0.0	111.0
0.0	0.0	2	1	400.0	300.99503	1	2	1	96.7325	145.6176	0	0.231	-0.001	-0.012	0.0	111.0
0.0	0.0	2	1	400.0	300.99503	1	2	1	96.7325	145.6176	0	0.231	0.0	-0.004	0.0	111.0
0.0	0.0	2	1	400.0	300.99503	1	2	1	96.7325	145.6176	0	0.231	0.0	-0.005	0.0	111.0
0.0	0.0	2	1	400.0	300.99503	1	2	1	96.7325	145.6176	0	0.231	0.0	-0.005	0.0	111.0
0.0	0.0	2	1	400.0	300.99503	1	2	1	96.7325	145.6176	0	0.231	0.0	0.027	0.0	111.0
0.0	0.0	2	1	400.0	300.99503	1	2	1	96.7325	145.6176	0	0.231	0.0	0.007	0.0	111.0
0.0	0.0	2	1	400.0	300.99503	1	2	1	96.7325	145.6176	0	0.231	0.0	0.098	0.0	111.0
0.0	0.0	2	1	400.0	300.99503	1	2	1	96.7325	145.6176	0	0.231	0.0	0.041	0.0	111.0
0.0	0.0	2	1	400.0	300.99503	1	2	1	96.7325	145.6176	0	0.231	-0.001	-0.012	0.0	111.0
0.0	0.0	2	1	400.0	300.99503	1	2	1	96.7325	145.6176	0	0.231	0.0	-0.005	0.0	111.0
0.0	0.0	2	1	400.0	300.99503	1	2	1	96.7325	145.6176	0	0.231	-0.001	-0.018	0.0	111.0
0.0	0.0	2	1	400.0	300.99503	1	2	1	96.7325	145.6176	0	0.231	0.0	0.014	0.0	111.0
0.0	0.0	2	1	400.0	300.99503	1	2	1	96.7325	145.6176	0	0.231	0.0	0.027	0.0	111.0
0.0	0.0	2	1	400.0	300.99503	1	2	1	96.7325	145.6176	0	0.231	0.0	0.014	0.0	111.0
0.0	0.0	2	1	400.0	300.99503	1	2	1	96.7325	145.6176	0	0.231	0.0	0.013	0.0	111.0
0.0	0.0	2	1	400.0	300.99503	1	2	1	96.7325	145.6176	0	0.231	0.0	0.02	0.0	111.0
0.0	0.0	2	1	400.0	300.99503	1	2	1	96.7325	145.6176	0	0.231	0.0	0.007	0.0	111.0
0.0	0.0	2	1	400.0	300.99503	1	2	1	96.7325	145.6176	0	0.231	-0.001	-0.037	0.0	111.0
0.0	0.0	2	1	400.0	300.99503	1	2	1	96.7325	145.6176	0	0.231	0.0	-0.011	0.0	111.0
0.0	0.0	2	1	400.0	300.99503	1	2	1	96.7325	145.6176	0	0.231	0.0	0.049	0.0	111.0
0.0	0.0	2	1	400.0	300.99503	1	2	1	96.7325	145.6176	0	0.231	-0.001	-0.109	0.0	111.0
0.0	0.0	2	1	400.0	300.99503	1	2	1	96.7325	145.6176	0	0.231	0.0	-0.011	0.0	111.0
0.0	0.0	2	1	400.0	300.99503	1	2	1	96.7325	145.6176	0	0.231	0.0	0.028	0.0	111.0
0.0	0.0	2	1	400.0	300.99503	1	2	1	96.7325	145.6176	0	0.231	0.0	0.0	0.0	111.0
0.0	0.0	2	1	400.0	300.99503	1	2	1	96.7325	145.6176	0	0.231	0.0	0.006	0.0	111.0
0.0	0.0	2	1	400.0	300.99503	1	2	1	96.7325	145.6176	0	0.231	0.0	0.008	0.0	111.0
0.0	0.0	2	1	400.0	300.99503	1	2	1	96.7325	145.6176	0	0.231	0.0	0.01	0.0	111.0
0.0	0.0	2	1	400.0	300.99503	1	2	1	96.7325	145.6176	0	0.231	0.0	0.198	0.0	111.0
0.0	0.0	2	1	400.0	300.99503	1	2	1	96.7325	145.6176	0	0.231	0.0	0.002	0.0	111.0
2805.4175	201.99005	3	1	400.0	201.99005	1	2	1	96.7325	145.6176	1	0.231	0.0	0.007	0.0	111.0
2805.4175	201.99005	3	1	400.0	201.99005	0	2	1	96.7325	145.6176	1	0.231	-0.001	-0.044	0.0	111.0
2805.4175	201.99005	3	1	400.0	201.99005	0	2	1	96.7325	145.6176	1	0.231	-0.001	-0.211	0.0	111.0
2805.4175	201.99005	3	1	400.0	201.99005	0	2	1	96.7325	145.6176	1	0.231	0.0	0.001	0.0	111.0
2805.4175	201.99005	3	1	400.0	201.99005	0	2	1	96.7325	145.6176	1	0.231	0.0	0.153	0.197	111.0
2805.4175	201.99005	3	1	400.0	201.99005	0	2	1	96.7325	145.6176	1	0.231	0.0	0.141	0.197	111.0
2805.4175	201.99005	3	1	400.0	201.99005	0	2	1	96.7325	145.6176	1	0.231	0.004	0.585	0.553	111.0
2805.4175	201.99005	3	1	400.0	201.99005	0	2	1	96.7325	145.6176	1	0.231	0.008	0.68	0.713	111.0
2805.4175	201.99005	3	1	400.0	201.99005	0	2	1	96.7325	145.6176	1	0.231	0.012	0.706	0.713	111.0
2805.4175	201.99005	3	1	400.0	201.99005	0	2	1	96.7325	145.6176	1	0.231	0.02	1.006	0.998	111.0
2805.4175	201.99005	3	1	400.0	201.99005	0	2	1	96.7325	145.6176	1	0.231	0.027	1.138	1.126	111.0
2805.4175	201.99005	3	1	400.0	201.99005	0	2	1	96.7325	145.6176	1	0.231	0.033	1.105	1.126	111.0
2805.4175	201.99005	3	1	400.0	201.99005	0	2	1	96.7325	145.6176	1	0.231	0.041	1.35	1.356	111.0
2805.4175	201.99005	3	1	400.0	201.99005	0	2	1	96.7325	145.6176	1	0.231	0.047	1.351	1.459	111.0
2805.4175	201.99005	3	1	400.0	201.99005	0	2	1	96.7325	145.6176	1	0.231	0.054	1.483	1.459	111.0
2805.4175	201.99005	3	1	400.0	201.99005	0	2	1	96.7325	145.6176	1	0.231	0.062	1.596	1.642	111.0
2805.4175	201.99005	3	1	400.0	201.99005	0	2	1	96.7325	145.6176	1	0.231	0.068	1.528	1.642	111.0
2805.4175	201.99005	3	1	400.0	201.99005	0	2	1	96.7325	145.6176	1	0.231	0.075	1.695	1.725	111.0
2805.4175	201.99005	3	1	400.0	201.99005	0	2	1	96.7325	145.6176	1	0.231	0.083	1.767	1.873	111.0
2805.4175	201.99005	3	1	400.0	201.99005	0	2	1	96.7325	145.6176	1	0.231	0.089	1.881	1.873	111.0
2805.4175	201.99005	3	1	400.0	201.99005	0	2	1	96.7325	145.6176	1	0.231	0.096	1.888	1.938	111.0
2805.4175	201.99005	3	1	400.0	201.99005	0	2	1	96.7325	145.6176	1	0.231	0.102	1.935	1.938	111.0
2805.4175	201.99005	3	1	400.0	201.99005	0	2	1	96.7325	145.6176	1	0.231	0.108	2.034	2.057	111.0
2805.4175	201.99005	3	1	400.0	201.99005	0	2	1	96.7325	145.6176	1	0.231	0.114	2.134	2.111	111.0
2805.4175	201.99005	3	1	400.0	201.99005	0	2	1	96.7325	145.6176	1	0.231	0.12	2.054	2.111	111.0
2805.4175	201.99005	3	1	400.0	201.99005	0	2	1	96.7325	145.6176	1	0.231	0.127	2.187	2.205	111.0
2805.4175	201.99005	3	1	400.0	201.99005	0	2	1	96.7325	145.6176	1	0.231	0.133	2.233	2.249	111.0
2805.4175	201.99005	3	1	400.0	201.99005	0	2	1	96.7325	145.6176	1	0.231	0.139	2.267	2.249	111.0
2805.4175	201.99005	3	1	400.0	201.99005	0	2	1	96.7325	145.6176	1	0.231	0.144	2.34	2.324	111.0
2805.4175	201.99005	3	1	400.0	201.99005	0	2	1	96.7325	145.6176	1	0.231	0.148	2.313	2.324	111.0
2805.4175	201.99005	3	1	400.0	201.99005	0	2	1	96.7325	145.6176	1	0.231	0.152	2.373	2.39	111.0
2805.4175	201.99005	3	1	400.0	201.99005	0	2	1	96.7325	145.6176	1	0.231	0.157	2.366	2.42	111.0
2805.4175	201.99005	3	1	400.0	201.99005	0	2	1	96.7325	145.6176	1	0.231	0.162	2.32	2.42	111.0
2805.4175	201.99005	3	1	400.0	201.99005	0	2	1	96.7325	145.6176	1	0.231	0.166	2.499	2.472	111.0
2805.4175	201.99005	3	1	400.0	201.99005	0	2	1	96.7325	145.6176	1	0.231	0.17	2.452	2.496	111.0
2805.4175	201.99005	3	1	400.0	201.99005	0	2	1	96.7325	145.6176	1	0.231	0.174	2.552	2.496	111.0
2805.4175	201.99005	3	1	400.0	201.99005	0	2	1	96.7325	145.6176	1	0.231	0.179	2.579	2.539	111.0
2805.4175	201.99005	3	1	400.0	201.99005	0	2	1	96.7325	145.6176	1	0.231	0.182	2.612	2.558	111.0
2805.4175	201.99005	3	1	400.0	201.99005	0	2	1	96.7325	145.6176	1	0.232	0.184	2.599	2.558	111.0
2805.4175	201.99005	3	1	400.0	201.99005	0	2	1	96.7325	145.6176	1	0.232	0.187	2.705	2.592	111.0
2805.4175	201.99005	3	1	400.0	201.99005	0	2	1	96.7325	145.6176	1	0.232	0.19	2.566	2.592	111.0
2805.4175	201.99005	3	1	400.0	201.99005	0	2	1	96.7325	145.6176	1	0.232	0.192	2.658	2.622	111.0
2805.4175	201.99005	3	1	400.0	201.99005	0	2	1	96.7325	145.6176	1	0.232	0.194	2.592	2.634	111.0
2805.4175	201.99005	3	1	400.0	201.99005	0	2	1	96.7325	145.6176	1	0.232	0.196	2.646	2.634	111.0
2805.4175	201.99005	3	1	400.0	201.99005	0	2	1	96.7325	145.6176	1	0.232	0.198	2.629	2.658	111.0
2805.4175	201.99005	3	1	400.0	201.99005	0	2	1	96.7325	145.6176	1	0.232	0.201	2.692	2.658	111.0
2805.4175	201.99005	3	1	400.0	201.99005	0	2	1	96.7325	145.6176	1	0.232	0.202	2.725	2.668	111.0
2805.4175	201.99005	3	1	400.0	201.99005	0	2	1	96.7325	145.6176	1	0.232	0.203	2.594	2.687	111.0
2805.4175	201.99005	3	1	400.0	201.99005	0	2	1	96.7325	145.6176	1	0.232	0.203	2.659	2.687	111.0
2805.4175	201.99005	3	1	400.0	201.99005	0	2	1	96.7325	145.6176	1	0.232	0.203	2.645	2.696	111.0
2805.4175	201.99005	3	1	400.0	201.99005	0	2	1	96.7325	145.6176	1	0.232	0.205	2.692	2.711	111.0
2805.4175	201.99005	3	1	400.0	201.99005	0	2	1	96.7325	145.6176	1	0.232	0.207	2.718	2.711	111.0
2805.4175	201.99005	3	1	400.0	201.99005	0	2	1	96.7325	145.6176	1	0.232	0.208	2.686	2.718	111.0
2805.4175	201.99005	3	1	400.0	201.99005	0	2	1	96.7325	145.6176	1	0.232	0.21	2.738	2.718	111.0
2805.4175	201.99005	3	1	400.0	201.99005	0	2	1	96.7325	145.6176	1	0.232	0.213	2.906	2.73	111.0
2805.4175	201.99005	3	1	400.0	201.99005	0	2	1	96.7325	145.6176	1	0.232	0.215	2.679	2.736	111.0
2805.4175	201.99005	3	1	400.0	201.99005	0	2	1	96.7325	145.6176	1	0.232	0.217	2.769	2.736	111.0
2805.4175	201.99005	3	1	400.0	201.99005	0	2	1	96.7325	145.6176	1	0.232	0.219	2.776	2.745	111.0
2805.4175	201.99005	3	1	400.0	201.99005	0	2	1	96.7325	145.6176	1	0.232	0.221	2.719	2.75	111.0
2805.4175	201.99005	3	1	400.0	201.99005	0	2	1	96.7325	145.6176	1	0.232	0.221	2.732	2.75	111.0
2805.4175	201.99005	3	1	400.0	201.99005	0	2	1	96.7325	145.6176	1	0.232	0.221	2.779	2.758	111.0
2805.4175	201.99005	3	1	400.0	201.99005	0	2	1	96.7325	145.6176	1	0.232	0.221	2.772	2.758	111.0
2805.4175	201.99005	3	1	400.0	201.99005	0	2	1	96.7325	145.6176	1	0.232	0.221	2.812	2.762	111.0
2805.4175	201.99005	3	1	400.0	201.99005	0	2	1	96.7325	145.6176	1	0.232	0.221	2.745	2.768	111.0
2805.4175	201.99005	3	1	400.0	201.99005	0	2	1	96.7325	145.6176	1	0.232	0.221	2.726	2.768	111.0
2805.4175	201.99005	3	1	400.0	201.99005	0	2	1	96.7325	145.6176	1	0.232	0.221	2.746	2.77	111.0
2805.4175	201.99005	3	1	400.0	201.99005	0	2	1	96.7325	145.6176	1	0.232	0.221	2.746	2.775	111.0
2805.4175	201.99005	3	1	400.0	201.99005	0	2	1	96.7325	145.6176	1	0.232	0.221	2.765	2.775	111.0
2805.4175	201.99005	3	1	400.0	201.99005	0	2	1	96.7325	145.6176	1	0.232	0.221	2.818	2.781	111.0
2805.4175	201.99005	3	1	400.0	201.99005	0	2	1	96.7325	145.6176	1	0.232	0.221	2.742	2.781	111.0
2805.4175	201.99005	3	1	400.0	201.99005	1	2	1	96.7325	145.6176	1	0.232	0.221	2.746	2.783	111.0
2805.4175	201.99005	3	1	400.0	201.99005	1	2	1	96.7325	145.6176	1	0.232	0.221	2.805	2.785	111.0
2805.4175	201.99005	3	1	400.0	201.99005	1	2	1	96.7325	145.6176	1	0.232	0.221	2.812	2.785	111.0
2805.4175	201.99005	3	1	400.0	201.99005	1	2	1	96.7325	145.6176	1	0.232	0.221	2.784	2.787	111.0
2805.4175	201.99005	3	1	400.0	201.99005	1	2	1	96.7325	145.6176	1	0.232	0.221	2.798	2.79	111.0
2805.4175	201.99005	3	1	400.0	201.99005	1	2	1	96.7325	145.6176	1	0.232	0.221	2.799	2.79	111.0
2805.4175	201.99005	3	1	400.0	201.99005	1	2	1	96.7325	145.6176	1	0.232	0.221	2.826	2.791	111.0
2805.4175	201.99005	3	1	400.0	201.99005	1	2	1	96.7325	145.6176	1	0.232	0.221	2.792	2.793	111.0
2805.4175	201.99005	3	1	400.0	201.99005	1	2	1	96.7325	145.6176	1	0.232	0.221	2.805	2.793	111.0
2805.4175	201.99005	3	1	400.0	201.99005	1	2	1	96.7325	145.6176	1	0.232	0.221	2.845	2.795	111.0
2805.4175	201.99005	3	1	400.0	201.99005	1	2	1	96.7325	145.6176	1	0.232	0.221	2.74	2.795	111.0
2805.4175	201.99005	3	1	400.0	201.99005	1	2	1	96.7325	145.6176	1	0.232	0.221	2.752	2.796	111.0
2805.4175	201.99005	3	1	400.0	201.99005	1	2	1	96.7325	145.6176	1	0.232	0.221	2.805	2.798	111.0
2805.4175	201.99005	3	1	400.0	201.99005	1	2	1	96.7325	145.6176	1	0.232	0.221	2.852	2.798	111.0
2805.4175	201.99005	3	1	400.0	201.99005	1	2	1	96.7325	145.6176	1	0.232	0.221	2.819	2.798	111.0
2805.4175	201.99005	3	1	400.0	201.99005	1	2	1	96.7325	145.6176	1	0.232	0.221	2.759	2.798	111.0
2805.4175	201.99005	3	1	400.0	201.99005	1	2	1	96.7325	145.6176	1	0.232	0.221	2.858	2.801	111.0
2805.4175	201.99005	3	1	400.0	201.99005	1	2	1	96.7325	145.6176	1	0.232	0.221	2.806	2.801	111.0
2805.4175	201.99005	3	1	400.0	201.99005	1	2	1	96.7325	145.6176	1	0.232	0.221	2.792	2.801	111.0
2805.4175	201.99005	3	1	400.0	201.99005	1	2	1	96.7325	145.6176	1	0.232	0.221	2.806	2.802	111.0
2805.4175	201.99005	3	1	400.0	201.99005	1	2	1	96.7325	145.6176	1	0.232	0.221	2.779	2.803	111.0
2805.4175	201.99005	3	1	400.0	201.99005	1	2	1	96.7325	145.6176	1	0.232	0.221	2.812	2.803	111.0
2805.4175	201.99005	3	1	400.0	201.99005	1	2	1	96.7325	145.6176	1	0.232	0.221	2.759	2.803	111.0
2805.4175	201.99005	3	1	400.0	201.99005	1	2	1	96.7325	145.6176	1	0.232	0.221	2.792	2.803	111.0
2805.4175	201.99005	3	1	400.0	201.99005	1	2	1	96.7325	145.6176	1	0.232	0.221	2.819	2.803	111.0
2805.4175	201.99005	3	1	400.0	201.99005	1	2	1	96.7325	145.6176	1	0.232	0.221	2.793	2.803	111.0
2805.4175	201.99005	3	1	400.0	201.99005	1	2	1	96.7325	145.6176	1	0.232	0.221	2.893	2.803	111.0
2805.4175	201.99005	3	1	400.0	201.99005	1	2	1	96.7325	145.6176	1	0.232	0.221	2.812	2.804	111.0
2805.4175	201.99005	3	1	400.0	201.99005	1	2	1	96.7325	145.6176	1	0.232	0.222	2.777	2.804	111.0
2805.4175	201.99005	3	1	400.0	201.99005	1	2	1	96.7325	145.6176	1	0.232	0.222	2.825	2.804	111.0
2805.4175	201.99005	3	1	400.0	201.99005	1	2	1	96.7325	145.6176	1	0.232	0.222	2.818	2.805	111.0
2805.4175	201.99005	3	1	400.0	201.99005	1	2	1	96.7325	145.6176	1	0.232	0.223	2.931	2.805	111.0
2805.4175	201.99005	3	1	400.0	201.99005	1	2	1	96.7325	145.6176	1	0.232	0.223	2.819	2.805	111.0
2805.4175	201.99005	3	1	400.0	201.99005	1	2	1	96.7325	145.6176	1	0.232	0.223	2.792	2.805	111.0
2805.4175	201.99005	3	1	400.0	201.99005	1	2	1	96.7325	145.6176	1	0.232	0.223	2.819	2.805	111.0
2805.4175	201.99005	3	1	400.0	201.99005	1	2	1	96.7325	145.6176	1	0.232	0.223	2.786	2.805	111.0
2805.4175	201.99005	3	1	400.0	201.99005	1	2	1	96.7325	145.6176	1	0.232	0.223	2.764	2.806	111.0
2805.4175	201.99005	3	1	400.0	201.99005	1	2	1	96.7325	145.6176	1	0.232	0.223	2.746	2.806	111.0
2805.4175	201.99005	3	1	400.0	201.99005	1	2	1	96.7325	145.6176	1	0.232	0.222	2.837	2.806	111.0
2805.4175	201.99005	3	1	400.0	201.99005	1	2	1	96.7325	145.6176	1	0.232	0.222	2.878	2.806	111.0
2805.4175	201.99005	3	1	400.0	201.99005	1	2	1	96.7325	145.6176	1	0.232	0.223	2.907	2.806	111.0
2805.4175	201.99005	3	1	400.0	201.99005	1	2	1	96.7325	145.6176	1	0.232	0.223	2.826	2.806	111.0
2805.4175	201.99005	3	1	400.0	201.99005	1	2	1	96.7325	145.6176	1	0.232	0.223	2.807	2.806	111.0
2805.4175	201.99005	3	1	400.0	201.99005	1	2	1	96.7325	145.6176	1	0.232	0.224	2.733	2.806	111.0
2805.4175	201.99005	3	1	400.0	201.99005	1	2	1	96.7325	145.6176	1	0.232	0.224	2.84	2.806	111.0
2805.4175	201.99005	3	1	400.0	201.99005	1	2	1	96.7325	145.6176	1	0.232	0.224	2.805	2.806	111.0
2805.4175	201.99005	3	1	400.0	201.99005	1	2	1	96.7325	145.6176	1	0.232	0.225	2.936	2.807	111.0
2805.4175	201.99005	3	1	400.0	201.99005	1	2	1	96.7325	145.6176	1	0.232	0.225	2.82	2.807	111.0
2805.4175	201.99005	3	1	400.0	201.99005	1	2	1	96.7325	145.6176	1	0.232	0.225	2.819	2.807	111.0
2805.4175	201.99005	3	1	400.0	201.99005	1	2	1	96.7325	145.6176	1	0.232	0.225	2.826	2.807	111.0
2805.4175	201.99005	3	1	400.0	201.99005	1	2	1	96.7325	145.6176	1	0.232	0.225	2.819	2.807	111.0
2805.4175	201.99005	3	1	400.0	201.99005	1	2	1	96.7325	145.6176	1	0.232	0.225	2.839	2.807	111.0
2805.4175	201.99005	3	1	400.0	201.99005	1	2	1	96.7325	145.6176	1	0.232	0.225	2.8	2.807	111.0
2805.4175	201.99005	3	1	400.0	201.99005	1	2	1	96.7325	145.6176	1	0.232	0.225	2.859	2.807	111.0
2805.4175	201.99005	3	1	400.0	201.99005	1	2	1	96.7325	145.6176	1	0.232	0.225	2.833	2.807	111.0
2805.4175	201.99005	3	1	400.0	201.99005	1	2	1	96.7325	145.6176	1	0.232	0.225	2.806	2.807	111.0
2805.4175	201.99005	3	1	400.0	201.99005	1	2	1	96.7325	145.6176	1	0.232	0.225	2.873	2.807	111.0
2805.4175	201.99005	3	1	400.0	201.99005	1	2	1	96.7325	145.6176	1	0.232	0.225	2.805	2.807	111.0
2805.4175	201.99005	3	1	400.0	201.99005	1	2	1	96.7325	145.6176	1	0.232	0.225	2.715	2.807	111.0
2805.4175	201.99005	3	1	400.0	201.99005	1	2	1	96.7325	145.6176	1	0.232	0.225	2.845	2.807	111.0
2805.4175	201.99005	3	1	400.0	201.99005	1	2	1	96.7325	145.6176	1	0.232	0.225	2.807	2.807	111.0
2805.4175	201.99005	3	1	400.0	201.99005	1	2	1	96.7325	145.6176	1	0.232	0.225	2.773	2.807	111.0
2805.4175	201.99005	3	1	400.0	201.99005	1	2	1	96.7325	145.6176	1	0.232	0.225	2.841	2.807	111.0
2805.4175	201.99005	3	1	400.0	201.99005	1	2	1	96.7325	145.6176	1	0.232	0.225	2.816	2.807	111.0
2805.4175	201.99005	3	1	400.0	201.99005	1	2	1	96.7325	145.6176	1	0.232	0.225	2.788	2.807	111.0
2805.4175	201.99005	3	1	400.0	201.99005	1	2	1	96.7325	145.6176	1	0.232	0.225	2.705	2.807	111.0
2805.4175	201.99005	3	1	400.0	201.99005	1	2	1	96.7325	145.6176	1	0.232	0.225	2.754	2.807	111.0
2805.4175	201.99005	3	1	400.0	201.99005	1	2	1	96.7325	145.6176	1	0.232	0.226	2.907	2.807	111.0
2805.4175	201.99005	3	1	400.0	201.99005	1	2	1	96.7325	145.6176	1	0.232	0.226	2.86	2.807	111.0
2805.4175	201.99005	3	1	400.0	201.99005	1	2	1	96.7325	145.6176	1	0.232	0.226	2.781	2.807	111.0
2805.4175	201.99005	3	1	400.0	201.99005	1	2	1	96.7325	145.6176	1	0.232	0.226	2.788	2.807	111.0
2805.4175	201.99005	3	1	400.0	201.99005	1	2	1	96.7325	145.6176	1	0.232	0.226	2.787	2.807	111.0
2805.4175	201.99005	3	1	400.0	201.99005	1	2	1	96.7325	145.6176	1	0.232	0.226	2.807	2.807	111.0
2805.4175	201.99005	3	1	400.0	201.99005	1	2	1	96.7325	145.6176	1	0.232	0.226	2.787	2.807	111.0
2805.4175	201.99005	3	1	400.0	201.99005	1	2	1	96.7325	145.6176	1	0.232	0.226	2.82	2.807	111.0
2805.4175	201.99005	3	1	400.0	201.99005	1	2	1	96.7325	145.6176	1	0.232	0.226	2.801	2.807	111.0
2805.4175	201.99005	3	1	400.0	201.99005	1	2	1	96.7325	145.6176	1	0.232	0.226	2.829	2.807	111.0
2805.4175	201.99005	3	1	400.0	201.99005	1	2	1	96.7325	145.6176	1	0.232	0.226	2.782	2.807	111.0
2805.4175	201.99005	3	1	400.0	201.99005	1	2	1	96.7325	145.6176	1	0.232	0.226	2.827	2.807	111.0
2805.4175	201.99005	3	1	400.0	201.99005	1	2	1	96.7325	145.6176	1	0.232	0.226	2.799	2.807	111.0
2805.4175	201.99005	3	1	400.0	201.99005	1	2	1	96.7325	145.6176	1	0.232	0.226	2.809	2.807	111.0
2805.4175	201.99005	3	1	400.0	201.99005	1	2	1	96.7325	145.6176	1	0.232	0.226	2.794	2.807	111.0
2805.4175	201.99005	3	1	400.0	201.99005	1	2	1	96.7325	145.6176	1	0.232	0.226	2.85	2.807	111.0
2805.4175	201.99005	3	1	400.0	201.99005	1	2	1	96.7325	145.6176	1	0.232	0.226	2.806	2.807	111.0
2805.4175	201.99005	3	1	400.0	201.99005	1	2	1	96.7325	145.6176	1	0.232	0.226	2.795	2.807	111.0
2805.4175	201.99005	3	1	400.0	201.99005	1	2	1	96.7325	145.6176	1	0.232	0.226	2.842	2.807	111.0
2805.4175	201.99005	3	1	400.0	201.99005	1	2	1	96.7325	145.6176	1	0.232	0.226	2.842	2.807	111.0
2805.4175	201.99005	3	1	400.0	201.99005	1	2	1	96.7325	145.6176	1	0.232	0.226	2.774	2.807	111.0
2805.4175	201.99005	3	1	400.0	201.99005	1	2	1	96.7325	145.6176	1	0.232	0.226	2.68	2.807	111.0
2805.4175	201.99005	3	1	400.0	201.99005	1	2	1	96.7325	145.6176	1	0.232	0.226	2.808	2.807	111.0
2805.4175	201.99005	3	1	400.0	201.99005	1	2	1	96.7325	145.6176	1	0.232	0.226	2.813	2.807	111.0
2805.4175	201.99005	3	1	400.0	201.99005	1	2	1	96.7325	145.6176	1	0.232	0.226	2.829	2.807	111.0
2805.4175	201.99005	3	1	400.0	201.99005	1	2	1	96.7325	145.6176	1	0.232	0.226	2.843	2.807	111.0
2805.4175	201.99005	3	1	400.0	201.99005	1	2	1	96.7325	145.6176	1	0.232	0.226	2.842	2.807	111.0
2805.4175	201.99005	3	1	400.0	201.99005	1	2	1	96.7325	145.6176	1	0.232	0.225	2.85	2.807	111.0
2805.4175	201.99005	3	1	400.0	201.99005	1	2	1	96.7325	145.6176	1	0.232	0.225	2.815	2.807	111.0
2805.4175	201.99005	3	1	400.0	201.99005	1	2	1	96.7325	145.6176	1	0.232	0.225	2.776	2.807	111.0
2805.4175	201.99005	3	1	400.0	201.99005	1	2	1	96.7325	145.6176	1	0.232	0.226	2.946	2.807	111.0
2805.4175	201.99005	3	1	400.0	201.99005	1	2	1	96.7325	145.6176	1	0.232	0.226	2.829	2.807	111.0
2805.4175	201.99005	3	1	400.0	201.99005	1	2	1	96.7325	145.6176	1	0.232	0.226	2.827	2.807	111.0
2805.4175	201.99005	3	1	400.0	201.99005	1	2	1	96.7325	145.6176	1	0.232	0.226	2.823	2.807	111.0
2805.4175	201.99005	3	1	400.0	201.99005	1	2	1	96.7325	145.6176	1	0.232	0.226	2.842	2.807	111.0
2805.4175	201.99005	3	1	400.0	201.99005	1	2	1	96.7325	145.6176	1	0.232	0.226	2.88	2.807	111.0
2805.4175	201.99005	3	1	400.0	201.99005	1	2	1	96.7325	145.6176	1	0.232	0.226	2.778	2.807	111.0
2805.4175	201.99005	3	1	400.0	201.99005	1	2	1	96.7325	145.6176	1	0.232	0.226	2.783	2.807	111.0
2805.4175	201.99005	3	1	400.0	201.99005	1	2	1	96.7325	145.6176	1	0.232	0.226	2.823	2.807	111.0
2805.4175	201.99005	3	1	400.0	201.99005	1	2	1	96.7325	145.6176	1	0.232	0.226	2.797	2.807	111.0
2805.4175	201.99005	3	1	400.0	201.99005	1	2	1	96.7325	145.6176	1	0.232	0.226	2.791	2.807	111.0
2805.4175	201.99005	3	1	400.0	201.99005	1	2	1	96.7325	145.6176	1	0.232	0.226	2.817	2.807	111.0
2805.4175	201.99005	3	1	400.0	201.99005	1	2	1	96.7325	145.6176	1	0.232	0.226	2.803	2.807	111.0
2805.4175	201.99005	3	1	400.0	201.99005	1	2	1	96.7325	145.6176	1	0.232	0.226	2.792	2.807	111.0
2805.4175	201.99005	3	1	400.0	201.99005	1	2	1	96.7325	145.6176	1	0.232	0.226	2.835	2.807	111.0
2805.4175	201.99005	3	1	400.0	201.99005	1	2	1	96.7325	145.6176	1	0.232	0.226	2.815	2.807	111.0
2805.4175	201.99005	3	1	400.0	201.99005	1	2	1	96.7325	145.6176	1	0.232	0.225	2.844	2.807	111.0
2805.4175	201.99005	3	1	400.0	201.99005	1	2	1	96.7325	145.6176	1	0.232	0.225	2.775	2.807	111.0
2805.4175	201.99005	3	1	400.0	201.99005	1	2	1	96.7325	145.6176	1	0.232	0.225	2.816	2.807	111.0
2805.4175	201.99005	3	1	400.0	201.99005	1	2	1	96.7325	145.6176	1	0.232	0.225	2.845	2.807	111.0
2805.4175	201.99005	3	1	400.0	201.99005	1	2	1	96.7325	145.6176	1	0.232	0.225	2.805	2.807	111.0
2805.4175	201.99005	3	1	400.0	201.99005	1	2	1	96.7325	145.6176	1	0.232	0.225	2.872	2.807	111.0
2805.4175	201.99005	3	1	400.0	201.99005	1	2	1	96.7325	145.6176	1	0.232	0.225	2.811	2.807	111.0
2805.4175	201.99005	3	1	400.0	201.99005	1	2	1	96.7325	145.6176	1	0.232	0.225	2.851	2.807	111.0
2805.4175	201.99005	3	1	400.0	201.99005	1	2	1	96.7325	145.6176	1	0.232	0.225	2.834	2.807	111.0
2805.4175	201.99005	3	1	400.0	201.99005	1	2	1	96.7325	145.6176	1	0.232	0.225	2.764	2.807	111.0
2805.4175	201.99005	3	1	400.0	201.99005	1	2	1	96.7325	145.6176	1	0.232	0.225	2.797	2.807	111.0
2805.4175	201.99005	3	1	400.0	201.99005	1	2	1	96.7325	145.6176	1	0.232	0.225	2.786	2.807	111.0
2805.4175	201.99005	3	1	400.0	201.99005	1	2	1	96.7325	145.6176	1	0.232	0.225	2.737	2.807	111.0
2805.4175	201.99005	3	1	400.0	201.99005	1	2	1	96.7325	145.6176	1	0.232	0.225	2.892	2.807	111.0
2805.4175	201.99005	3	1	400.0	201.99005	1	2	1	96.7325	145.6176	1	0.232	0.225	2.797	2.807	111.0
2805.4175	201.99005	3	1	400.0	201.99005	1	2	1	96.7325	145.6176	1	0.232	0.225	2.838	2.807	111.0
2805.4175	201.99005	3	1	400.0	201.99005	1	2	1	96.7325	145.6176	1	0.232	0.225	2.753	2.807	111.0
2805.4175	201.99005	3	1	400.0	201.99005	1	2	1	96.7325	145.6176	1	0.232	0.225	2.845	2.807	111.0
2805.4175	201.99005	3	1	400.0	201.99005	1	2	1	96.7325	145.6176	1	0.232	0.225	2.785	2.807	111.0
2805.4175	201.99005	3	1	400.0	201.99005	1	2	1	96.7325	145.6176	1	0.232	0.225	2.839	2.807	111.0
2805.4175	201.99005	3	1	400.0	201.99005	1	2	1	96.7325	145.6176	1	0.232	0.225	2.832	2.807	111.0
2805.4175	201.99005	3	1	400.0	201.99005	1	2	1	96.7325	145.6176	1	0.232	0.225	2.824	2.807	111.0
2805.4175	201.99005	3	1	400.0	201.99005	1	2	1	96.7325	145.6176	1	0.232	0.225	2.838	2.807	111.0
2805.4175	201.99005	3	1	400.0	201.99005	1	2	1	96.7325	145.6176	1	0.232	0.225	2.805	2.807	111.0
2805.4175	201.99005	3	1	400.0	201.99005	1	2	1	96.7325	145.6176	1	0.232	0.225	2.817	2.807	111.0
0.0	0.0	3	1	400.0	201.99005	1	2	1	96.7325	145.6176	0	0.232	0.225	2.812	2.807	111.0
0.0	0.0	3	1	400.0	201.99005	1	2	1	96.7325	145.6176	0	0.232	0.225	2.84	2.807	111.0
0.0	0.0	3	1	400.0	201.99005	1	2	1	96.7325	145.6176	0	0.232	0.225	2.819	2.807	111.0
0.0	0.0	3	1	400.0	201.99005	1	2	1	96.7325	145.6176	0	0.232	0.225	2.819	2.807	111.0
0.0	0.0	3	1	400.0	201.99005	1	2	1	96.7325	145.6176	0	0.232	0.223	2.645	2.609	111.0
0.0	0.0	3	1	400.0	201.99005	1	2	1	96.7325	145.6176	0	0.232	0.221	2.606	2.609	111.0
0.0	0.0	3	1	400.0	201.99005	1	2	1	96.7325	145.6176	0	0.232	0.218	2.259	2.253	111.0
0.0	0.0	3	1	400.0	201.99005	1	2	1	96.7325	145.6176	0	0.232	0.215	2.077	2.093	111.0
0.0	0.0	3	1	400.0	201.99005	1	2	1	96.7325	145.6176	0	0.232	0.211	2.097	2.093	111.0
0.0	0.0	3	1	400.0	201.99005	1	2	1	96.7325	145.6176	0	0.232	0.205	1.792	1.808	111.0
0.0	0.0	3	1	400.0	201.99005	1	2	1	96.7325	145.6176	0	0.232	0.197	1.698	1.68	111.0
0.0	0.0	3	1	400.0	201.99005	1	2	1	96.7325	145.6176	0	0.232	0.191	1.684	1.68	111.0
0.0	0.0	3	1	400.0	201.99005	1	2	1	96.7325	145.6176	0	0.232	0.185	1.503	1.45	111.0
0.0	0.0	3	1	400.0	201.99005	1	2	1	96.7325	145.6176	0	0.232	0.177	1.454	1.45	111.0
0.0	0.0	3	1	400.0	201.99005	1	2	1	96.7325	145.6176	0	0.232	0.171	1.272	1.252	111.0
0.0	0.0	3	1	400.0	201.99005	1	2	1	96.7325	145.6176	0	0.232	0.163	1.199	1.164	111.0
0.0	0.0	3	1	400.0	201.99005	1	2	1	96.7325	145.6176	0	0.232	0.157	1.184	1.164	111.0
0.0	0.0	3	1	400.0	201.99005	1	2	1	96.7325	145.6176	0	0.232	0.151	1.072	1.006	111.0
0.0	0.0	3	1	400.0	201.99005	1	2	1	96.7325	145.6176	0	0.232	0.144	0.891	0.934	111.0
0.0	0.0	3	1	400.0	201.99005	1	2	1	96.7325	145.6176	0	0.232	0.137	0.964	0.934	111.0
0.0	0.0	3	1	400.0	201.99005	1	2	1	96.7325	145.6176	0	0.232	0.131	0.798	0.806	111.0
0.0	0.0	3	1	400.0	201.99005	1	2	1	96.7325	145.6176	0	0.232	0.125	0.826	0.806	111.0
0.0	0.0	3	1	400.0	201.99005	1	2	1	96.7325	145.6176	0	0.232	0.119	0.748	0.75	111.0
0.0	0.0	3	1	400.0	201.99005	1	2	1	96.7325	145.6176	0	0.232	0.113	0.652	0.647	111.0
0.0	0.0	3	1	400.0	201.99005	1	2	1	96.7325	145.6176	0	0.232	0.107	0.587	0.647	111.0
0.0	0.0	3	1	400.0	201.99005	1	2	1	96.7325	145.6176	0	0.232	0.102	0.814	0.558	111.0
0.0	0.0	3	1	400.0	201.99005	1	2	1	96.7325	145.6176	0	0.232	0.097	0.54	0.519	111.0
0.0	0.0	3	1	400.0	201.99005	1	2	1	96.7325	145.6176	0	0.232	0.092	0.519	0.519	111.0
0.0	0.0	3	1	400.0	201.99005	1	2	1	96.7325	145.6176	0	0.232	0.087	0.574	0.448	111.0
0.0	0.0	3	1	400.0	201.99005	1	2	1	96.7325	145.6176	0	0.232	0.081	0.446	0.448	111.0
0.0	0.0	3	1	400.0	201.99005	1	2	1	96.7325	145.6176	0	0.232	0.076	0.432	0.416	111.0
0.0	0.0	3	1	400.0	201.99005	1	2	1	96.7325	145.6176	0	0.232	0.073	0.333	0.359	111.0
0.0	0.0	3	1	400.0	201.99005	1	2	1	96.7325	145.6176	0	0.232	0.068	0.326	0.359	111.0
0.0	0.0	3	1	400.0	201.99005	1	2	1	96.7325	145.6176	0	0.232	0.064	0.313	0.31	111.0
0.0	0.0	3	1	400.0	201.99005	1	2	1	96.7325	145.6176	0	0.232	0.06	0.32	0.288	111.0
0.0	0.0	3	1	400.0	201.99005	1	2	1	96.7325	145.6176	0	0.232	0.058	0.273	0.288	111.0
0.0	0.0	3	1	400.0	201.99005	1	2	1	96.7325	145.6176	0	0.231	0.055	0.326	0.248	111.0
0.0	0.0	3	1	400.0	201.99005	1	2	1	96.7325	145.6176	0	0.231	0.053	0.26	0.248	111.0
0.0	0.0	3	1	400.0	201.99005	1	2	1	96.7325	145.6176	0	0.231	0.049	0.24	0.231	111.0
0.0	0.0	3	1	400.0	201.99005	1	2	1	96.7325	145.6176	0	0.231	0.046	0.247	0.199	111.0
0.0	0.0	3	1	400.0	201.99005	1	2	1	96.7325	145.6176	0	0.231	0.042	0.213	0.199	111.0
0.0	0.0	3	1	400.0	201.99005	1	2	1	96.7325	145.6176	0	0.231	0.038	-0.025	0.185	111.0
0.0	0.0	3	1	400.0	201.99005	1	2	1	96.7325	145.6176	0	0.231	0.036	0.14	0.159	111.0
0.0	0.0	3	1	400.0	201.99005	1	2	1	96.7325	145.6176	0	0.231	0.034	0.134	0.159	111.0
0.0	0.0	3	1	400.0	201.99005	1	2	1	96.7325	145.6176	0	0.231	0.033	0.147	0.148	111.0
0.0	0.0	3	1	400.0	201.99005	1	2	1	96.7325	145.6176	0	0.231	0.031	0.193	0.148	111.0
0.0	0.0	3	1	400.0	201.99005	1	2	1	96.7325	145.6176	0	0.231	0.029	0.12	0.128	111.0
0.0	0.0	3	1	400.0	201.99005	1	2	1	96.7325	145.6176	0	0.231	0.027	0.12	0.119	111.0
0.0	0.0	3	1	400.0	201.99005	1	2	1	96.7325	145.6176	0	0.231	0.025	0.127	0.119	111.0
0.0	0.0	3	1	400.0	201.99005	1	2	1	96.7325	145.6176	0	0.231	0.023	0.1	0.102	111.0
0.0	0.0	3	1	400.0	201.99005	1	2	1	96.7325	145.6176	0	0.231	0.021	0.147	0.095	111.0
0.0	0.0	3	1	400.0	201.99005	1	2	1	96.7325	145.6176	0	0.231	0.02	0.134	0.095	111.0
0.0	0.0	3	1	400.0	201.99005	1	2	1	96.7325	145.6176	0	0.231	0.02	0.173	0.082	111.0
0.0	0.0	3	1	400.0	201.99005	1	2	1	96.7325	145.6176	0	0.231	0.02	0.085	0.082	111.0
0.0	0.0	3	1	400.0	201.99005	1	2	1	96.7325	145.6176	0	0.231	0.02	0.054	0.076	111.0
0.0	0.0	3	1	400.0	201.99005	1	2	1	96.7325	145.6176	0	0.231	0.02	0.08	0.065	111.0
0.0	0.0	3	1	400.0	201.99005	1	2	1	96.7325	145.6176	0	0.231	0.02	0.08	0.065	111.0
0.0	0.0	3	1	400.0	201.99005	1	2	1	96.7325	145.6176	0	0.231	0.02	0.034	0.061	111.0
0.0	0.0	3	1	400.0	201.99005	1	2	1	96.7325	145.6176	0	0.231	0.02	0.04	0.052	111.0
0.0	0.0	3	1	400.0	201.99005	1	2	1	96.7325	145.6176	0	0.231	0.02	0.054	0.052	111.0
0.0	0.0	3	1	400.0	201.99005	1	2	1	96.7325	145.6176	0	0.231	0.02	0.061	0.048	111.0
0.0	0.0	3	1	400.0	201.99005	1	2	1	96.7325	145.6176	0	0.231	0.02	0.047	0.048	111.0
0.0	0.0	3	1	400.0	201.99005	1	2	1	96.7325	145.6176	0	0.231	0.02	0.034	0.041	111.0
0.0	0.0	3	1	400.0	201.99005	1	2	1	96.7325	145.6176	0	0.231	0.02	0.165	0.038	111.0
0.0	0.0	3	1	400.0	201.99005	1	2	1	96.7325	145.6176	0	0.231	0.02	0.014	0.038	111.0
0.0	0.0	3	1	400.0	201.99005	1	2	1	96.7325	145.6176	0	0.231	0.02	0.034	0.033	111.0
0.0	0.0	3	1	400.0	201.99005	1	2	1	96.7325	145.6176	0	0.231	0.02	0.034	0.031	111.0
0.0	0.0	3	1	400.0	201.99005	1	2	1	96.7325	145.6176	0	0.231	0.02	0.014	0.031	111.0
0.0	0.0	3	1	400.0	201.99005	1	2	1	96.7325	145.6176	0	0.231	0.02	0.041	0.026	111.0
0.0	0.0	3	1	400.0	201.99005	1	2	1	96.7325	145.6176	0	0.231	0.02	0.034	0.026	111.0
0.0	0.0	3	1	400.0	201.99005	1	2	1	96.7325	145.6176	0	0.231	0.019	0.013	0.022	111.0
0.0	0.0	3	1	400.0	201.99005	1	2	1	96.7325	145.6176	0	0.231	0.018	-0.069	0.021	111.0
0.0	0.0	3	1	400.0	201.99005	1	2	1	96.7325	145.6176	0	0.231	0.017	0.001	0.021	111.0
0.0	0.0	3	1	400.0	201.99005	1	2	1	96.7325	145.6176	0	0.231	0.017	0.047	0.018	111.0
0.0	0.0	3	1	400.0	201.99005	1	2	1	96.7325	145.6176	0	0.231	0.017	0.021	0.016	111.0
0.0	0.0	3	1	400.0	201.99005	1	2	1	96.7325	145.6176	0	0.231	0.016	-0.005	0.016	111.0
0.0	0.0	3	1	400.0	201.99005	1	2	1	96.7325	145.6176	0	0.231	0.016	0.001	0.014	111.0
0.0	0.0	3	1	400.0	201.99005	1	2	1	96.7325	145.6176	0	0.231	0.016	0.01	0.014	111.0
0.0	0.0	3	1	400.0	201.99005	1	2	1	96.7325	145.6176	0	0.231	0.015	0.027	0.013	111.0
0.0	0.0	3	1	400.0	201.99005	1	2	1	96.7325	145.6176	0	0.231	0.014	0.02	0.011	111.0
0.0	0.0	3	1	400.0	201.99005	1	2	1	96.7325	145.6176	0	0.231	0.012	-0.087	0.011	111.0
0.0	0.0	3	1	400.0	201.99005	1	2	1	96.7325	145.6176	0	0.231	0.012	0.034	0.009	111.0
0.0	0.0	3	1	400.0	201.99005	1	2	1	96.7325	145.6176	0	0.231	0.012	0.007	0.008	111.0
0.0	0.0	3	1	400.0	201.99005	1	2	1	96.7325	145.6176	0	0.231	0.012	0.041	0.008	111.0
0.0	0.0	3	1	400.0	201.99005	1	2	1	96.7325	145.6176	0	0.231	0.012	0.034	0.007	111.0
0.0	0.0	3	1	400.0	201.99005	1	2	1	96.7325	145.6176	0	0.231	0.012	0.041	0.007	111.0
0.0	0.0	3	1	400.0	201.99005	1	2	1	96.7325	145.6176	0	0.231	0.012	0.047	0.006	111.0
0.0	0.0	3	1	400.0	201.99005	1	2	1	96.7325	145.6176	0	0.231	0.011	0.027	0.005	111.0
0.0	0.0	3	1	400.0	201.99005	1	2	1	96.7325	145.6176	0	0.231	0.01	-0.004	0.005	111.0
0.0	0.0	3	1	400.0	201.99005	1	2	1	96.7325	145.6176	0	0.231	0.009	-0.059	0.005	111.0
0.0	0.0	3	1	400.0	201.99005	1	2	1	96.7325	145.6176	0	0.231	0.008	0.015	0.004	111.0
0.0	0.0	3	1	400.0	201.99005	1	2	1	96.7325	145.6176	0	0.231	0.008	0.034	0.004	111.0
0.0	0.0	3	1	400.0	201.99005	1	2	1	96.7325	145.6176	0	0.231	0.008	0.04	0.003	111.0
0.0	0.0	3	1	400.0	201.99005	1	2	1	96.7325	145.6176	0	0.231	0.007	-0.018	0.003	111.0
0.0	0.0	3	1	400.0	201.99005	1	2	1	96.7325	145.6176	0	0.231	0.006	-0.005	0.003	111.0
0.0	0.0	3	1	400.0	201.99005	1	2	1	96.7325	145.6176	0	0.231	0.004	-0.026	0.002	111.0
0.0	0.0	3	1	400.0	201.99005	1	2	1	96.7325	145.6176	0	0.231	0.003	-0.026	0.002	111.0
0.0	0.0	3	1	400.0	201.99005	1	2	1	96.7325	145.6176	0	0.231	0.002	0.028	0.002	111.0
0.0	0.0	3	1	400.0	201.99005	1	2	1	96.7325	145.6176	0	0.231	0.002	0.014	0.002	111.0
0.0	0.0	3	1	400.0	201.99005	1	2	1	96.7325	145.6176	0	0.231	0.002	-0.004	0.002	111.0
0.0	0.0	3	1	400.0	201.99005	1	2	1	96.7325	145.6176	0	0.231	0.002	0.002	0.001	111.0
0.0	0.0	3	1	400.0	201.99005	1	2	1	96.7325	145.6176	0	0.231	0.002	-0.001	0.001	111.0
0.0	0.0	3	1	400.0	201.99005	1	2	1	96.7325	145.6176	0	0.231	0.001	0.238	0.001	111.0
0.0	0.0	3	1	400.0	201.99005	1	2	1	96.7325	145.6176	0	0.231	-0.001	-0.038	0.001	111.0
0.0	0.0	3	1	400.0	201.99005	1	2	1	96.7325	145.6176	0	0.231	0.0	-0.011	0.001	111.0
0.0	0.0	3	1	400.0	201.99005	1	2	1	96.7325	145.6176	0	0.231	0.0	-0.005	0.0	111.0
0.0	0.0	3	1	400.0	201.99005	1	2	1	96.7325	145.6176	0	0.231	-0.001	-0.049	0.0	111.0
0.0	0.0	3	1	400.0	201.99005	1	2	1	96.7325	145.6176	0	0.231	-0.001	-0.019	0.0	111.0
0.0	0.0	3	1	400.0	201.99005	1	2	1	96.7325	145.6176	0	0.231	0.0	0.001	0.0	111.0
0.0	0.0	3	1	400.0	201.99005	1	2	1	96.7325	145.6176	0	0.231	0.0	-0.001	0.0	111.0
0.0	0.0	3	1	400.0	201.99005	1	2	1	96.7325	145.6176	0	0.231	-0.001	-0.032	0.0	111.0
0.0	0.0	3	1	400.0	201.99005	1	2	1	96.7325	145.6176	0	0.231	0.0	-0.006	0.0	111.0
0.0	0.0	3	1	400.0	201.99005	1	2	1	96.7325	145.6176	0	0.231	0.0	0.01	0.0	111.0
0.0	0.0	3	1	400.0	201.99005	1	2	1	96.7325	145.6176	0	0.231	0.0	0.02	0.0	111.0
0.0	0.0	3	1	400.0	201.99005	1	2	1	96.7325	145.6176	0	0.231	0.0	0.003	0.0	111.0
0.0	0.0	3	1	400.0	201.99005	1	2	1	96.7325	145.6176	0	0.231	-0.001	-0.019	0.0	111.0
0.0	0.0	3	1	400.0	201.99005	1	2	1	96.7325	145.6176	0	0.231	0.0	0.022	0.0	111.0
0.0	0.0	3	1	400.0	201.99005	1	2	1	96.7325	145.6176	0	0.231	-0.001	-0.045	0.0	111.0
0.0	0.0	3	1	400.0	201.99005	1	2	1	96.7325	145.6176	0	0.231	-0.001	-0.013	0.0	111.0
0.0	0.0	3	1	400.0	201.99005	1	2	1	96.7325	145.6176	0	0.231	0.0	-0.005	0.0	111.0
0.0	0.0	3	1	400.0	201.99005	1	2	1	96.7325	145.6176	0	0.231	-0.001	-0.03	0.0	111.0
0.0	0.0	3	1	400.0	201.99005	1	2	1	96.7325	145.6176	0	0.231	-0.001	-0.032	0.0	111.0
0.0	0.0	3	1	400.0	201.99005	1	2	1	96.7325	145.6176	0	0.231	0.0	0.007	0.0	111.0
0.0	0.0	3	1	400.0	201.99005	1	2	1	96.7325	145.6176	0	0.231	0.0	0.007	0.0	111.0
0.0	0.0	3	1	400.0	201.99005	1	2	1	96.7325	145.6176	0	0.231	0.0	0.096	0.0	111.0
0.0	0.0	3	1	400.0	201.99005	1	2	1	96.7325	145.6176	0	0.231	0.0	0.0	0.0	111.0
0.0	0.0	3	1	400.0	201.99005	1	2	1	96.7325	145.6176	0	0.231	0.0	0.007	0.0	111.0
0.0	0.0	3	1	400.0	201.99005	1	2	1	96.7325	145.6176	0	0.231	0.0	0.0	0.0	111.0
0.0	0.0	3	1	400.0	201.99005	1	2	1	96.7325	145.6176	0	0.231	-0.001	-0.024	0.0	111.0
0.0	0.0	3	1	400.0	201.99005	1	2	1	96.7325	145.6176	0	0.231	0.0	0.013	0.0	111.0
0.0	0.0	3	1	400.0	201.99005	1	2	1	96.7325	145.6176	0	0.231	0.0	-0.01	0.0	111.0
0.0	0.0	3	1	400.0	201.99005	1	2	1	96.7325	145.6176	0	0.231	0.0	0.008	0.0	111.0
0.0	0.0	3	1	400.0	201.99005	1	2	1	96.7325	145.6176	0	0.231	0.0	0.014	0.0	111.0
0.0	0.0	3	1	400.0	201.99005	1	2	1	96.7325	145.6176	0	0.231	0.0	-0.006	0.0	111.0
0.0	0.0	3	1	400.0	201.99005	1	2	1	96.7325	145.6176	0	0.231	0.0	0.002	0.0	111.0
0.0	0.0	3	1	400.0	201.99005	1	2	1	96.7325	145.6176	0	0.231	0.0	-0.011	0.0	111.0
0.0	0.0	3	1	400.0	201.99005	1	2	1	96.7325	145.6176	0	0.231	-0.001	-0.025	0.0	111.0
0.0	0.0	3	1	400.0	201.99005	1	2	1	96.7325	145.6176	0	0.231	-0.001	-0.02	0.0	111.0
0.0	0.0	3	1	400.0	201.99005	1	2	1	96.7325	145.6176	0	0.231	-0.001	-0.058	0.0	111.0
0.0	0.0	3	1	400.0	201.99005	1	2	1	96.7325	145.6176	0	0.231	0.0	0.014	0.0	111.0
0.0	0.0	3	1	400.0	201.99005	1	2	1	96.7325	145.6176	0	0.231	0.0	-0.004	0.0	111.0
0.0	0.0	3	1	400.0	201.99005	1	2	1	96.7325	145.6176	0	0.231	-0.001	-0.012	0.0	111.0
0.0	0.0	3	1	400.0	201.99005	1	2	1	96.7325	145.6176	0	0.231	-0.001	-0.177	0.0	111.0
0.0	0.0	3	1	400.0	201.99005	1	2	1	96.7325	145.6176	0	0.231	0.0	-0.009	0.0	111.0
0.0	0.0	3	1	400.0	201.99005	1	2	1	96.7325	145.6176	0	0.231	-0.001	-0.02	0.0	111.0
0.0	0.0	3	1	400.0	201.99005	1	2	1	96.7325	145.6176	0	0.231	-0.001	-0.104	0.0	111.0
0.0	0.0	3	1	400.0	201.99005	1	2	1	96.7325	145.6176	0	0.231	0.0	0.008	0.0	111.0
0.0	0.0	3	1	400.0	201.99005	1	2	1	96.7325	145.6176	0	0.231	0.0	-0.003	0.0	111.0
0.0	0.0	3	1	400.0	201.99005	1	2	1	96.7325	145.6176	0	0.231	-0.001	-0.139	0.0	111.0
0.0	0.0	3	1	400.0	201.99005	1	2	1	96.7325	145.6176	0	0.231	0.0	0.0	0.0	111.0
0.0	0.0	3	1	400.0	201.99005	1	2	1	96.7325	145.6176	0	0.231	-0.001	-0.11	0.0	111.0
0.0	0.0	3	1	400.0	201.99005	1	2	1	96.7325	145.6176	0	0.231	-0.001	-0.018	0.0	111.0
0.0	0.0	3	1	400.0	201.99005	1	2	1	96.7325	145.6176	0	0.231	-0.001	-0.033	0.0	111.0
0.0	0.0	3	1	400.0	201.99005	1	2	1	96.7325	145.6176	0	0.231	0.0	0.006	0.0	111.0
0.0	0.0	3	1	400.0	201.99005	1	2	1	96.7325	145.6176	0	0.231	0.0	-0.005	0.0	111.0
0.0	0.0	3	1	400.0	201.99005	1	2	1	96.7325	145.6176	0	0.231	-0.001	-0.058	0.0	111.0
0.0	0.0	3	1	400.0	201.99005	1	2	1	96.7325	145.6176	0	0.231	0.0	-0.004	0.0	111.0
0.0	0.0	3	1	400.0	201.99005	1	2	1	96.7325	145.6176	0	0.231	-0.001	-0.013	0.0	111.0
0.0	0.0	3	1	400.0	201.99005	1	2	1	96.7325	145.6176	0	0.231	0.0	0.014	0.0	111.0
0.0	0.0	3	1	400.0	201.99005	1	2	1	96.7325	145.6176	0	0.231	-0.001	-0.023	0.0	111.0
0.0	0.0	3	1	400.0	201.99005	1	2	1	96.7325	145.6176	0	0.231	0.0	0.002	0.0	111.0
0.0	0.0	3	1	400.0	201.99005	1	2	1	96.7325	145.6176	0	0.231	-0.001	-0.026	0.0	111.0
0.0	0.0	3	1	400.0	201.99005	1	2	1	96.7325	145.6176	0	0.231	-0.001	-0.034	0.0	111.0
0.0	0.0	3	1	400.0	201.99005	1	2	1	96.7325	145.6176	0	0.231	0.0	0.026	0.0	111.0
0.0	0.0	3	1	400.0	201.99005	1	2	1	96.7325	145.6176	0	0.231	0.0	0.001	0.0	111.0
0.0	0.0	3	1	400.0	201.99005	1	2	1	96.7325	145.6176	0	0.231	0.0	0.014	0.0	111.0
0.0	0.0	3	1	400.0	201.99005	1	2	1	96.7325	145.6176	0	0.231	-0.001	-0.013	0.0	111.0
0.0	0.0	3	1	400.0	201.99005	1	2	1	96.7325	145.6176	0	0.231	0.0	0.0	0.0	111.0
0.0	0.0	3	1	400.0	201.99005	1	2	1	96.7325	145.6176	0	0.231	0.0	-0.005	0.0	111.0
0.0	0.0	3	1	400.0	201.99005	1	2	1	96.7325	145.6176	0	0.231	0.0	0.014	0.0	111.0
0.0	0.0	3	1	400.0	201.99005	1	2	1	96.7325	145.6176	0	0.231	0.0	-0.007	0.0	111.0
0.0	0.0	3	1	400.0	201.99005	1	2	1	96.7325	145.6176	0	0.231	0.0	0.008	0.0	111.0
0.0	0.0	3	1	400.0	201.99005	1	2	1	96.7325	145.6176	0	0.231	0.0	0.008	0.0	111.0
0.0	0.0	3	1	400.0	201.99005	1	2	1	96.7325	145.6176	0	0.231	0.0	0.085	0.0	111.0
0.0	0.0	3	1	400.0	201.99005	1	2	1	96.7325	145.6176	0	0.231	0.0	0.231	0.0	111.0
0.0	0.0	3	1	400.0	201.99005	1	2	1	96.7325	145.6176	0	0.231	0.0	0.021	0.0	111.0
0.0	0.0	3	1	400.0	201.99005	1	2	1	96.7325	145.6176	0	0.231	-0.001	-0.026	0.0	111.0
0.0	0.0	3	1	400.0	201.99005	1	2	1	96.7325	145.6176	0	0.231	-0.001	-0.034	0.0	111.0
0.0	0.0	3	1	400.0	201.99005	1	2	1	96.7325	145.6176	0	0.231	0.0	0.022	0.0	111.0
0.0	0.0	3	1	400.0	201.99005	1	2	1	96.7325	145.6176	0	0.231	0.0	-0.011	0.0	111.0
0.0	0.0	3	1	400.0	201.99005	1	2	1	96.7325	145.6176	0	0.231	0.0	0.002	0.0	111.0
0.0	0.0	3	1	400.0	201.99005	1	2	1	96.7325	145.6176	0	0.231	0.0	0.11	0.0	111.0
0.0	0.0	3	1	400.0	201.99005	1	2	1	96.7325	145.6176	0	0.231	0.0	0.003	0.0	111.0
0.0	0.0	3	1	400.0	201.99005	1	2	1	96.7325	145.6176	0	0.231	0.0	0.02	0.0	111.0
0.0	0.0	3	1	400.0	201.99005	1	2	1	96.7325	145.6176	0	0.231	0.0	0.02	0.0	111.0
0.0	0.0	3	1	400.0	201.99005	1	2	1	96.7325	145.6176	0	0.231	0.0	0.022	0.0	111.0
0.0	0.0	3	1	400.0	201.99005	1	2	1	96.7325	145.6176	0	0.231	-0.001	-0.012	0.0	111.0
0.0	0.0	3	1	400.0	201.99005	1	2	1	96.7325	145.6176	0	0.231	0.0	0.006	0.0	111.0
0.0	0.0	3	1	400.0	201.99005	1	2	1	96.7325	145.6176	0	0.231	0.0	0.009	0.0	111.0
0.0	0.0	3	1	400.0	201.99005	1	2	1	96.7325	145.6176	0	0.231	0.0	0.036	0.0	111.0
0.0	0.0	3	1	400.0	201.99005	1	2	1	96.7325	145.6176	0	0.231	-0.001	-0.025	0.0	111.0
0.0	0.0	3	1	400.0	201.99005	1	2	1	96.7325	145.6176	0	0.231	0.0	0.007	0.0	111.0
0.0	0.0	3	1	400.0	201.99005	1	2	1	96.7325	145.6176	0	0.231	0.0	-0.005	0.0	111.0
0.0	0.0	3	1	400.0	201.99005	1	2	1	96.7325	145.6176	0	0.231	0.0	0.019	0.0	111.0
0.0	0.0	3	1	400.0	201.99005	1	2	1	96.7325	145.6176	0	0.231	-0.001	-0.19	0.0	111.0
0.0	0.0	3	1	400.0	201.99005	1	2	1	96.7325	145.6176	0	0.231	0.0	0.086	0.0	111.0
0.0	0.0	3	1	400.0	201.99005	1	2	1	96.7325	145.6176	0	0.231	-0.001	-0.013	0.0	111.0
0.0	0.0	3	1	400.0	201.99005	1	2	1	96.7325	145.6176	0	0.231	-0.001	-0.012	0.0	111.0
0.0	0.0	3	1	400.0	201.99005	1	2	1	96.7325	145.6176	0	0.231	0.0	0.015	0.0	111.0
0.0	0.0	3	1	400.0	201.99005	1	2	1	96.7325	145.6176	0	0.231	0.0	-0.01	0.0	111.0
0.0	0.0	3	1	400.0	201.99005	1	2	1	96.7325	145.6176	0	0.231	0.0	-0.005	0.0	111.0
0.0	0.0	3	1	400.0	201.99005	1	2	1	96.7325	145.6176	0	0.231	-0.001	-0.017	0.0	111.0
0.0	0.0	3	1	400.0	201.99005	1	2	1	96.7325	145.6176	0	0.231	-0.001	-0.018	0.0	111.0
0.0	0.0	3	1	400.0	201.99005	1	2	1	96.7325	145.6176	0	0.231	0.0	0.012	0.0	111.0
0.0	0.0	3	1	400.0	201.99005	1	2	1	96.7325	145.6176	0	0.231	0.0	-0.01	0.0	111.0
0.0	0.0	3	1	400.0	201.99005	1	2	1	96.7325	145.6176	0	0.231	0.0	-0.005	0.0	111.0
0.0	0.0	3	1	400.0	201.99005	1	2	1	96.7325	145.6176	0	0.231	0.0	0.008	0.0	111.0
0.0	0.0	3	1	400.0	201.99005	1	2	1	96.7325	145.6176	0	0.231	0.0	0.015	0.0	111.0
0.0	0.0	3	1	400.0	201.99005	1	2	1	96.7325	145.6176	0	0.231	-0.001	-0.054	0.0	111.0
0.0	0.0	3	1	400.0	201.99005	1	2	1	96.7325	145.6176	0	0.231	0.0	-0.011	0.0	111.0
0.0	0.0	3	1	400.0	201.99005	1	2	1	96.7325	145.6176	0	0.231	-0.001	-0.013	0.0	111.0
0.0	0.0	3	1	400.0	201.99005	1	2	1	96.7325	145.6176	0	0.231	0.0	0.007	0.0	111.0
0.0	0.0	3	1	400.0	201.99005	1	2	1	96.7325	145.6176	0	0.231	0.0	0.027	0.0	111.0
0.0	0.0	3	1	400.0	201.99005	1	2	1	96.7325	145.6176	0	0.231	-0.001	-0.046	0.0	111.0
0.0	0.0	3	1	400.0	201.99005	1	2	1	96.7325	145.6176	0	0.231	0.0	-0.004	0.0	111.0
0.0	0.0	3	1	400.0	201.99005	1	2	1	96.7325	145.6176	0	0.231	0.0	0.022	0.0	111.0
0.0	0.0	3	1	400.0	201.99005	1	2	1	96.7325	145.6176	0	0.231	0.0	0.02	0.0	111.0
0.0	0.0	3	1	400.0	201.99005	1	2	1	96.7325	145.6176	0	0.231	-0.001	-0.018	0.0	111.0
0.0	0.0	3	1	400.0	201.99005	1	2	1	96.7325	145.6176	0	0.231	0.0	0.007	0.0	111.0
0.0	0.0	3	1	400.0	201.99005	1	2	1	96.7325	145.6176	0	0.231	0.0	0.02	0.0	111.0
0.0	0.0	3	1	400.0	201.99005	1	2	1	96.7325	145.6176	0	0.231	0.0	0.008	0.0	111.0
0.0	0.0	3	1	400.0	201.99005	1	2	1	96.7325	145.6176	0	0.231	0.0	-0.011	0.0	111.0
0.0	0.0	3	1	400.0	201.99005	1	2	1	96.7325	145.6176	0	0.231	0.0	0.03	0.0	111.0
0.0	0.0	3	1	400.0	201.99005	1	2	1	96.7325	145.6176	0	0.231	0.0	-0.009	0.0	111.0
0.0	0.0	3	1	400.0	201.99005	1	2	1	96.7325	145.6176	0	0.231	-0.001	-0.018	0.0	111.0
0.0	0.0	3	1	400.0	201.99005	1	2	1	96.7325	145.6176	0	0.231	-0.001	-0.013	0.0	111.0
0.0	0.0	3	1	400.0	201.99005	1	2	1	96.7325	145.6176	0	0.231	0.0	0.0	0.0	111.0
0.0	0.0	3	1	400.0	201.99005	1	2	1	96.7325	145.6176	0	0.231	0.0	0.008	0.0	111.0
0.0	0.0	3	1	400.0	201.99005	1	2	1	96.7325	145.6176	0	0.231	0.0	0.008	0.0	111.0
0.0	0.0	3	1	400.0	201.99005	1	2	1	96.7325	145.6176	0	0.231	0.0	0.028	0.0	111.0
0.0	0.0	3	1	400.0	201.99005	1	2	1	96.7325	145.6176	0	0.231	0.0	0.022	0.0	111.0
0.0	0.0	3	1	400.0	201.99005	1	2	1	96.7325	145.6176	0	0.231	-0.001	-0.045	0.0	111.0
0.0	0.0	3	1	400.0	201.99005	1	2	1	96.7325	145.6176	0	0.231	-0.001	-0.037	0.0	111.0
0.0	0.0	3	1	400.0	201.99005	1	2	1	96.7325	145.6176	0	0.231	0.0	0.008	0.0	111.0
0.0	0.0	3	1	400.0	201.99005	1	2	1	96.7325	145.6176	0	0.231	-0.001	-0.024	0.0	111.0
0.0	0.0	3	1	400.0	201.99005	1	2	1	96.7325	145.6176	0	0.231	0.0	-0.011	0.0	111.0
0.0	0.0	3	1	400.0	201.99005	1	2	1	96.7325	145.6176	0	0.231	-0.001	-0.185	0.0	111.0
0.0	0.0	3	1	400.0	201.99005	1	2	1	96.7325	145.6176	0	0.231	-0.001	-0.033	0.0	111.0
0.0	0.0	3	1	400.0	201.99005	1	2	1	96.7325	145.6176	0	0.231	0.0	-0.005	0.0	111.0
0.0	0.0	3	1	400.0	201.99005	1	2	1	96.7325	145.6176	0	0.231	0.0	0.07	0.0	111.0
0.0	0.0	3	1	400.0	201.99005	1	2	1	96.7325	145.6176	0	0.231	0.0	0.001	0.0	111.0
0.0	0.0	3	1	400.0	201.99005	1	2	1	96.7325	145.6176	0	0.231	-0.001	-0.025	0.0	111.0
0.0	0.0	3	1	400.0	201.99005	1	2	1	96.7325	145.6176	0	0.231	0.0	0.0	0.0	111.0
0.0	0.0	3	1	400.0	201.99005	1	2	1	96.7325	145.6176	0	0.231	0.0	0.003	0.0	111.0
0.0	0.0	3	1	400.0	201.99005	1	2	1	96.7325	145.6176	0	0.231	-0.001	-0.03	0.0	111.0
0.0	0.0	3	1	400.0	201.99005	1	2	1	96.7325	145.6176	0	0.231	0.0	0.039	0.0	111.0
0.0	0.0	3	1	400.0	201.99005	1	2	1	96.7325	145.6176	0	0.231	0.0	0.0	0.0	111.0
0.0	0.0	3	1	400.0	201.99005	1	2	1	96.7325	145.6176	0	0.231	0.0	0.041	0.0	111.0
0.0	0.0	3	1	400.0	201.99005	1	2	1	96.7325	145.6176	0	0.231	-0.001	-0.014	0.0	111.0
0.0	0.0	3	1	400.0	201.99005	1	2	1	96.7325	145.6176	0	0.231	0.0	0.001	0.0	111.0
0.0	0.0	3	1	400.0	201.99005	1	2	1	96.7325	145.6176	0	0.231	-0.001	-0.033	0.0	111.0
0.0	0.0	3	1	400.0	201.99005	1	2	1	96.7325	145.6176	0	0.231	0.0	-0.004	0.0	111.0
0.0	0.0	3	1	400.0	201.99005	1	2	1	96.7325	145.6176	0	0.231	0.0	-0.004	0.0	111.0
0.0	0.0	3	1	400.0	201.99005	1	2	1	96.7325	145.6176	0	0.231	0.0	-0.003	0.0	111.0
0.0	0.0	3	1	400.0	201.99005	1	2	1	96.7325	145.6176	0	0.231	-0.001	-0.109	0.0	111.0
0.0	0.0	3	1	400.0	201.99005	1	2	1	96.7325	145.6176	0	0.231	0.0	-0.006	0.0	111.0
0.0	0.0	3	1	400.0	201.99005	1	2	1	96.7325	145.6176	0	0.231	0.0	0.008	0.0	111.0
0.0	0.0	3	1	400.0	201.99005	1	2	1	96.7325	145.6176	0	0.231	0.0	0.014	0.0	111.0
0.0	0.0	3	1	400.0	201.99005	1	2	1	96.7325	145.6176	0	0.231	0.0	-0.003	0.0	111.0
1430.3483	102.98507	4	1	400.0	102.98507	0	2	1	96.7325	145.6176	1	0.231	-0.001	-0.015	0.0	111.0
1430.3483	102.98507	4	1	400.0	102.98507	0	2	1	96.7325	145.6176	1	0.231	0.0	0.008	0.0	111.0
1430.3483	102.98507	4	1	400.0	102.98507	0	2	1	96.7325	145.6176	1	0.231	0.0	-0.007	0.0	111.0
1430.3483	102.98507	4	1	400.0	102.98507	0	2	1	96.7325	145.6176	1	0.231	0.0	0.079	0.1	111.0
1430.3483	102.98507	4	1	400.0	102.98507	0	2	1	96.7325	145.6176	1	0.231	0.0	0.11	0.194	111.0
1430.3483	102.98507	4	1	400.0	102.98507	0	2	1	96.7325	145.6176	1	0.231	0.001	0.423	0.194	111.0
1430.3483	102.98507	4	1	400.0	102.98507	0	2	1	96.7325	145.6176	1	0.231	0.003	0.346	0.363	111.0
1430.3483	102.98507	4	1	400.0	102.98507	0	2	1	96.7325	145.6176	1	0.231	0.005	0.379	0.438	111.0
1430.3483	102.98507	4	1	400.0	102.98507	0	2	1	96.7325	145.6176	1	0.231	0.007	0.357	0.438	111.0
1430.3483	102.98507	4	1	400.0	102.98507	0	2	1	96.7325	145.6176	1	0.231	0.011	0.554	0.573	111.0
1430.3483	102.98507	4	1	400.0	102.98507	0	2	1	96.7325	145.6176	1	0.231	0.015	0.57	0.573	111.0
1430.3483	102.98507	4	1	400.0	102.98507	0	2	1	96.7325	145.6176	1	0.231	0.019	0.677	0.691	111.0
1430.3483	102.98507	4	1	400.0	102.98507	0	2	1	96.7325	145.6176	1	0.231	0.023	0.718	0.743	111.0
1430.3483	102.98507	4	1	400.0	102.98507	0	2	1	96.7325	145.6176	1	0.231	0.027	0.738	0.743	111.0
1430.3483	102.98507	4	1	400.0	102.98507	0	2	1	96.7325	145.6176	1	0.231	0.031	0.974	0.836	111.0
1430.3483	102.98507	4	1	400.0	102.98507	0	2	1	96.7325	145.6176	1	0.231	0.035	0.864	0.878	111.0
1430.3483	102.98507	4	1	400.0	102.98507	0	2	1	96.7325	145.6176	1	0.231	0.039	0.858	0.878	111.0
1430.3483	102.98507	4	1	400.0	102.98507	0	2	1	96.7325	145.6176	1	0.231	0.042	0.904	0.954	111.0
1430.3483	102.98507	4	1	400.0	102.98507	0	2	1	96.7325	145.6176	1	0.231	0.045	0.992	0.954	111.0
1430.3483	102.98507	4	1	400.0	102.98507	0	2	1	96.7325	145.6176	1	0.231	0.048	0.992	0.987	111.0
1430.3483	102.98507	4	1	400.0	102.98507	0	2	1	96.7325	145.6176	1	0.231	0.052	1.031	1.048	111.0
1430.3483	102.98507	4	1	400.0	102.98507	0	2	1	96.7325	145.6176	1	0.231	0.056	1.084	1.048	111.0
1430.3483	102.98507	4	1	400.0	102.98507	0	2	1	96.7325	145.6176	1	0.231	0.06	1.071	1.1	111.0
1430.3483	102.98507	4	1	400.0	102.98507	0	2	1	96.7325	145.6176	1	0.231	0.063	1.117	1.124	111.0
1430.3483	102.98507	4	1	400.0	102.98507	0	2	1	96.7325	145.6176	1	0.231	0.065	1.091	1.124	111.0
1430.3483	102.98507	4	1	400.0	102.98507	0	2	1	96.7325	145.6176	1	0.231	0.068	1.136	1.165	111.0
1430.3483	102.98507	4	1	400.0	102.98507	0	2	1	96.7325	145.6176	1	0.231	0.07	1.157	1.165	111.0
1430.3483	102.98507	4	1	400.0	102.98507	0	2	1	96.7325	145.6176	1	0.231	0.072	1.19	1.184	111.0
1430.3483	102.98507	4	1	400.0	102.98507	0	2	1	96.7325	145.6176	1	0.231	0.074	1.184	1.218	111.0
1430.3483	102.98507	4	1	400.0	102.98507	0	2	1	96.7325	145.6176	1	0.231	0.077	1.217	1.218	111.0
1430.3483	102.98507	4	1	400.0	102.98507	0	2	1	96.7325	145.6176	1	0.231	0.08	1.27	1.233	111.0
1430.3483	102.98507	4	1	400.0	102.98507	0	2	1	96.7325	145.6176	1	0.231	0.082	1.244	1.26	111.0
1430.3483	102.98507	4	1	400.0	102.98507	0	2	1	96.7325	145.6176	1	0.231	0.084	1.264	1.26	111.0
1430.3483	102.98507	4	1	400.0	102.98507	0	2	1	96.7325	145.6176	1	0.231	0.086	1.33	1.283	111.0
1430.3483	102.98507	4	1	400.0	102.98507	0	2	1	96.7325	145.6176	1	0.231	0.089	1.237	1.283	111.0
1430.3483	102.98507	4	1	400.0	102.98507	0	2	1	96.7325	145.6176	1	0.231	0.091	1.336	1.293	111.0
1430.3483	102.98507	4	1	400.0	102.98507	0	2	1	96.7325	145.6176	1	0.231	0.092	1.159	1.312	111.0
1430.3483	102.98507	4	1	400.0	102.98507	0	2	1	96.7325	145.6176	1	0.231	0.094	1.324	1.312	111.0
1430.3483	102.98507	4	1	400.0	102.98507	0	2	1	96.7325	145.6176	1	0.231	0.096	1.35	1.322	111.0
1430.3483	102.98507	4	1	400.0	102.98507	0	2	1	96.7325	145.6176	1	0.231	0.098	1.316	1.336	111.0
1430.3483	102.98507	4	1	400.0	102.98507	0	2	1	96.7325	145.6176	1	0.231	0.1	1.41	1.336	111.0
1430.3483	102.98507	4	1	400.0	102.98507	0	2	1	96.7325	145.6176	1	0.231	0.101	1.31	1.342	111.0
1430.3483	102.98507	4	1	400.0	102.98507	0	2	1	96.7325	145.6176	1	0.231	0.101	1.323	1.342	111.0
1430.3483	102.98507	4	1	400.0	102.98507	0	2	1	96.7325	145.6176	1	0.231	0.101	1.37	1.354	111.0
1430.3483	102.98507	4	1	400.0	102.98507	0	2	1	96.7325	145.6176	1	0.231	0.102	1.375	1.361	111.0
1430.3483	102.98507	4	1	400.0	102.98507	0	2	1	96.7325	145.6176	1	0.231	0.102	1.288	1.361	111.0
1430.3483	102.98507	4	1	400.0	102.98507	0	2	1	96.7325	145.6176	1	0.231	0.102	1.343	1.369	111.0
1430.3483	102.98507	4	1	400.0	102.98507	0	2	1	96.7325	145.6176	1	0.231	0.102	1.376	1.378	111.0
1430.3483	102.98507	4	1	400.0	102.98507	0	2	1	96.7325	145.6176	1	0.231	0.102	1.383	1.378	111.0
1430.3483	102.98507	4	1	400.0	102.98507	0	2	1	96.7325	145.6176	1	0.231	0.102	1.416	1.382	111.0
1430.3483	102.98507	4	1	400.0	102.98507	0	2	1	96.7325	145.6176	1	0.231	0.102	1.416	1.382	111.0
1430.3483	102.98507	4	1	400.0	102.98507	0	2	1	96.7325	145.6176	1	0.231	0.102	1.323	1.385	111.0
1430.3483	102.98507	4	1	400.0	102.98507	0	2	1	96.7325	145.6176	1	0.231	0.102	1.343	1.391	111.0
1430.3483	102.98507	4	1	400.0	102.98507	0	2	1	96.7325	145.6176	1	0.231	0.102	1.39	1.391	111.0
1430.3483	102.98507	4	1	400.0	102.98507	0	2	1	96.7325	145.6176	1	0.231	0.102	1.376	1.396	111.0
1430.3483	102.98507	4	1	400.0	102.98507	0	2	1	96.7325	145.6176	1	0.231	0.103	1.476	1.4	111.0
1430.3483	102.98507	4	1	400.0	102.98507	0	2	1	96.7325	145.6176	1	0.231	0.103	1.436	1.4	111.0
1430.3483	102.98507	4	1	400.0	102.98507	0	2	1	96.7325	145.6176	1	0.231	0.103	1.409	1.403	111.0
1430.3483	102.98507	4	1	400.0	102.98507	0	2	1	96.7325	145.6176	1	0.231	0.104	1.496	1.403	111.0
1430.3483	102.98507	4	1	400.0	102.98507	0	2	1	96.7325	145.6176	1	0.231	0.105	1.422	1.407	111.0
1430.3483	102.98507	4	1	400.0	102.98507	0	2	1	96.7325	145.6176	1	0.231	0.105	1.396	1.409	111.0
1430.3483	102.98507	4	1	400.0	102.98507	0	2	1	96.7325	145.6176	1	0.231	0.106	1.429	1.409	111.0
1430.3483	102.98507	4	1	400.0	102.98507	0	2	1	96.7325	145.6176	1	0.231	0.106	1.409	1.412	111.0
1430.3483	102.98507	4	1	400.0	102.98507	0	2	1	96.7325	145.6176	1	0.231	0.106	1.376	1.413	111.0
1430.3483	102.98507	4	1	400.0	102.98507	0	2	1	96.7325	145.6176	1	0.231	0.106	1.409	1.413	111.0
1430.3483	102.98507	4	1	400.0	102.98507	0	2	1	96.7325	145.6176	1	0.231	0.106	1.409	1.415	111.0
1430.3483	102.98507	4	1	400.0	102.98507	0	2	1	96.7325	145.6176	1	0.231	0.106	1.376	1.415	111.0
1430.3483	102.98507	4	1	400.0	102.98507	0	2	1	96.7325	145.6176	1	0.231	0.106	1.43	1.416	111.0
1430.3483	102.98507	4	1	400.0	102.98507	0	2	1	96.7325	145.6176	1	0.231	0.106	1.449	1.418	111.0
1430.3483	102.98507	4	1	400.0	102.98507	0	2	1	96.7325	145.6176	1	0.231	0.107	1.463	1.418	111.0
1430.3483	102.98507	4	1	400.0	102.98507	0	2	1	96.7325	145.6176	1	0.231	0.107	1.411	1.42	111.0
1430.3483	102.98507	4	1	400.0	102.98507	0	2	1	96.7325	145.6176	1	0.231	0.108	1.469	1.421	111.0
1430.3483	102.98507	4	1	400.0	102.98507	0	2	1	96.7325	145.6176	1	0.231	0.109	1.416	1.421	111.0
1430.3483	102.98507	4	1	400.0	102.98507	0	2	1	96.7325	145.6176	1	0.231	0.109	1.449	1.421	111.0
1430.3483	102.98507	4	1	400.0	102.98507	0	2	1	96.7325	145.6176	1	0.231	0.109	1.376	1.421	111.0
1430.3483	102.98507	4	1	400.0	102.98507	0	2	1	96.7325	145.6176	1	0.231	0.109	1.416	1.423	111.0
1430.3483	102.98507	4	1	400.0	102.98507	0	2	1	96.7325	145.6176	1	0.231	0.109	1.376	1.424	111.0
1430.3483	102.98507	4	1	400.0	102.98507	0	2	1	96.7325	145.6176	1	0.231	0.109	1.456	1.424	111.0
1430.3483	102.98507	4	1	400.0	102.98507	0	2	1	96.7325	145.6176	1	0.231	0.109	1.443	1.424	111.0
1430.3483	102.98507	4	1	400.0	102.98507	0	2	1	96.7325	145.6176	1	0.231	0.11	1.256	1.425	111.0
1430.3483	102.98507	4	1	400.0	102.98507	0	2	1	96.7325	145.6176	1	0.231	0.11	1.456	1.425	111.0
1430.3483	102.98507	4	1	400.0	102.98507	0	2	1	96.7325	145.6176	1	0.231	0.11	1.449	1.425	111.0
1430.3483	102.98507	4	1	400.0	102.98507	0	2	1	96.7325	145.6176	1	0.231	0.11	1.396	1.425	111.0
1430.3483	102.98507	4	1	400.0	102.98507	0	2	1	96.7325	145.6176	1	0.231	0.11	1.416	1.426	111.0
1430.3483	102.98507	4	1	400.0	102.98507	0	2	1	96.7325	145.6176	1	0.231	0.112	1.469	1.426	111.0
1430.3483	102.98507	4	1	400.0	102.98507	0	2	1	96.7325	145.6176	1	0.231	0.113	1.535	1.426	111.0
1430.3483	102.98507	4	1	400.0	102.98507	0	2	1	96.7325	145.6176	1	0.231	0.114	1.476	1.427	111.0
1430.3483	102.98507	4	1	400.0	102.98507	0	2	1	96.7325	145.6176	1	0.231	0.114	1.41	1.427	111.0
1430.3483	102.98507	4	1	400.0	102.98507	0	2	1	96.7325	145.6176	1	0.231	0.114	1.429	1.427	111.0
1430.3483	102.98507	4	1	400.0	102.98507	0	2	1	96.7325	145.6176	1	0.231	0.114	1.409	1.428	111.0
1430.3483	102.98507	4	1	400.0	102.98507	0	2	1	96.7325	145.6176	1	0.231	0.114	1.396	1.428	111.0
1430.3483	102.98507	4	1	400.0	102.98507	0	2	1	96.7325	145.6176	1	0.231	0.114	1.33	1.428	111.0
1430.3483	102.98507	4	1	400.0	102.98507	0	2	1	96.7325	145.6176	1	0.231	0.114	1.409	1.428	111.0
1430.3483	102.98507	4	1	400.0	102.98507	0	2	1	96.7325	145.6176	1	0.231	0.114	1.423	1.428	111.0
1430.3483	102.98507	4	1	400.0	102.98507	0	2	1	96.7325	145.6176	1	0.231	0.114	1.436	1.429	111.0
1430.3483	102.98507	4	1	400.0	102.98507	0	2	1	96.7325	145.6176	1	0.231	0.114	1.416	1.429	111.0
1430.3483	102.98507	4	1	400.0	102.98507	0	2	1	96.7325	145.6176	1	0.231	0.114	1.422	1.429	111.0
1430.3483	102.98507	4	1	400.0	102.98507	0	2	1	96.7325	145.6176	1	0.231	0.114	1.423	1.429	111.0
1430.3483	102.98507	4	1	400.0	102.98507	0	2	1	96.7325	145.6176	1	0.231	0.114	1.429	1.429	111.0
1430.3483	102.98507	4	1	400.0	102.98507	0	2	1	96.7325	145.6176	1	0.231	0.114	1.416	1.429	111.0
1430.3483	102.98507	4	1	400.0	102.98507	0	2	1	96.7325	145.6176	1	0.231	0.114	1.423	1.429	111.0
1430.3483	102.98507	4	1	400.0	102.98507	0	2	1	96.7325	145.6176	1	0.231	0.116	1.476	1.429	111.0
1430.3483	102.98507	4	1	400.0	102.98507	0	2	1	96.7325	145.6176	1	0.231	0.116	1.429	1.429	111.0
1430.3483	102.98507	4	1	400.0	102.98507	0	2	1	96.7325	145.6176	1	0.231	0.116	1.436	1.43	111.0
1430.3483	102.98507	4	1	400.0	102.98507	0	2	1	96.7325	145.6176	1	0.231	0.116	1.429	1.43	111.0
1430.3483	102.98507	4	1	400.0	102.98507	0	2	1	96.7325	145.6176	1	0.231	0.117	1.416	1.43	111.0
1430.3483	102.98507	4	1	400.0	102.98507	0	2	1	96.7325	145.6176	1	0.231	0.117	1.396	1.43	111.0
1430.3483	102.98507	4	1	400.0	102.98507	0	2	1	96.7325	145.6176	1	0.231	0.118	1.442	1.43	111.0
1430.3483	102.98507	4	1	400.0	102.98507	0	2	1	96.7325	145.6176	1	0.231	0.119	1.429	1.43	111.0
1430.3483	102.98507	4	1	400.0	102.98507	0	2	1	96.7325	145.6176	1	0.231	0.119	1.449	1.43	111.0
1430.3483	102.98507	4	1	400.0	102.98507	0	2	1	96.7325	145.6176	1	0.231	0.119	1.482	1.43	111.0
1430.3483	102.98507	4	1	400.0	102.98507	0	2	1	96.7325	145.6176	1	0.231	0.12	1.462	1.43	111.0
1430.3483	102.98507	4	1	400.0	102.98507	0	2	1	96.7325	145.6176	1	0.231	0.12	1.423	1.43	111.0
1430.3483	102.98507	4	1	400.0	102.98507	0	2	1	96.7325	145.6176	1	0.231	0.12	1.416	1.43	111.0
1430.3483	102.98507	4	1	400.0	102.98507	0	2	1	96.7325	145.6176	1	0.231	0.12	1.403	1.43	111.0
1430.3483	102.98507	4	1	400.0	102.98507	0	2	1	96.7325	145.6176	1	0.231	0.12	1.382	1.43	111.0
1430.3483	102.98507	4	1	400.0	102.98507	0	2	1	96.7325	145.6176	1	0.231	0.12	1.376	1.43	111.0
1430.3483	102.98507	4	1	400.0	102.98507	0	2	1	96.7325	145.6176	1	0.231	0.12	1.409	1.43	111.0
1430.3483	102.98507	4	1	400.0	102.98507	0	2	1	96.7325	145.6176	1	0.231	0.12	1.456	1.43	111.0
1430.3483	102.98507	4	1	400.0	102.98507	0	2	1	96.7325	145.6176	1	0.231	0.12	1.456	1.43	111.0
1430.3483	102.98507	4	1	400.0	102.98507	0	2	1	96.7325	145.6176	1	0.231	0.121	1.516	1.43	111.0
1430.3483	102.98507	4	1	400.0	102.98507	0	2	1	96.7325	145.6176	1	0.231	0.12	1.403	1.43	111.0
1430.3483	102.98507	4	1	400.0	102.98507	0	2	1	96.7325	145.6176	1	0.231	0.12	1.409	1.43	111.0
1430.3483	102.98507	4	1	400.0	102.98507	0	2	1	96.7325	145.6176	1	0.231	0.12	1.449	1.43	111.0
1430.3483	102.98507	4	1	400.0	102.98507	0	2	1	96.7325	145.6176	1	0.231	0.121	1.489	1.43	111.0
1430.3483	102.98507	4	1	400.0	102.98507	0	2	1	96.7325	145.6176	1	0.231	0.121	1.471	1.43	111.0
1430.3483	102.98507	4	1	400.0	102.98507	0	2	1	96.7325	145.6176	1	0.231	0.12	1.449	1.43	111.0
1430.3483	102.98507	4	1	400.0	102.98507	0	2	1	96.7325	145.6176	1	0.231	0.121	1.516	1.43	111.0
1430.3483	102.98507	4	1	400.0	102.98507	0	2	1	96.7325	145.6176	1	0.231	0.12	1.363	1.43	111.0
1430.3483	102.98507	4	1	400.0	102.98507	0	2	1	96.7325	145.6176	1	0.231	0.12	1.389	1.43	111.0
1430.3483	102.98507	4	1	400.0	102.98507	0	2	1	96.7325	145.6176	1	0.231	0.12	1.39	1.43	111.0
1430.3483	102.98507	4	1	400.0	102.98507	0	2	1	96.7325	145.6176	1	0.231	0.12	1.37	1.43	111.0
1430.3483	102.98507	4	1	400.0	102.98507	0	2	1	96.7325	145.6176	1	0.231	0.12	1.416	1.43	111.0
1430.3483	102.98507	4	1	400.0	102.98507	0	2	1	96.7325	145.6176	1	0.231	0.121	1.509	1.43	111.0
1430.3483	102.98507	4	1	400.0	102.98507	0	2	1	96.7325	145.6176	1	0.231	0.12	1.436	1.43	111.0
1430.3483	102.98507	4	1	400.0	102.98507	0	2	1	96.7325	145.6176	1	0.231	0.12	1.45	1.43	111.0
1430.3483	102.98507	4	1	400.0	102.98507	0	2	1	96.7325	145.6176	1	0.231	0.12	1.39	1.43	111.0
1430.3483	102.98507	4	1	400.0	102.98507	0	2	1	96.7325	145.6176	1	0.231	0.12	1.403	1.43	111.0
1430.3483	102.98507	4	1	400.0	102.98507	0	2	1	96.7325	145.6176	1	0.231	0.12	1.396	1.43	111.0
1430.3483	102.98507	4	1	400.0	102.98507	0	2	1	96.7325	145.6176	1	0.231	0.12	1.396	1.43	111.0
1430.3483	102.98507	4	1	400.0	102.98507	0	2	1	96.7325	145.6176	1	0.231	0.12	1.449	1.43	111.0
1430.3483	102.98507	4	1	400.0	102.98507	0	2	1	96.7325	145.6176	1	0.231	0.12	1.41	1.43	111.0
1430.3483	102.98507	4	1	400.0	102.98507	0	2	1	96.7325	145.6176	1	0.231	0.12	1.423	1.43	111.0
1430.3483	102.98507	4	1	400.0	102.98507	0	2	1	96.7325	145.6176	1	0.231	0.12	1.423	1.43	111.0
1430.3483	102.98507	4	1	400.0	102.98507	0	2	1	96.7325	145.6176	1	0.231	0.121	1.463	1.43	111.0
1430.3483	102.98507	4	1	400.0	102.98507	0	2	1	96.7325	145.6176	1	0.231	0.12	1.439	1.43	111.0
1430.3483	102.98507	4	1	400.0	102.98507	0	2	1	96.7325	145.6176	1	0.231	0.121	1.47	1.43	111.0
1430.3483	102.98507	4	1	400.0	102.98507	0	2	1	96.7325	145.6176	1	0.231	0.12	1.442	1.43	111.0
1430.3483	102.98507	4	1	400.0	102.98507	0	2	1	96.7325	145.6176	1	0.231	0.12	1.456	1.43	111.0
1430.3483	102.98507	4	1	400.0	102.98507	0	2	1	96.7325	145.6176	1	0.231	0.12	1.416	1.43	111.0
1430.3483	102.98507	4	1	400.0	102.98507	0	2	1	96.7325	145.6176	1	0.231	0.12	1.316	1.43	111.0
1430.3483	102.98507	4	1	400.0	102.98507	0	2	1	96.7325	145.6176	1	0.231	0.12	1.436	1.43	111.0
1430.3483	102.98507	4	1	400.0	102.98507	0	2	1	96.7325	145.6176	1	0.231	0.12	1.416	1.43	111.0
1430.3483	102.98507	4	1	400.0	102.98507	0	2	1	96.7325	145.6176	1	0.231	0.12	1.449	1.43	111.0
1430.3483	102.98507	4	1	400.0	102.98507	0	2	1	96.7325	145.6176	1	0.231	0.12	1.436	1.43	111.0
1430.3483	102.98507	4	1	400.0	102.98507	0	2	1	96.7325	145.6176	1	0.231	0.12	1.436	1.43	111.0
1430.3483	102.98507	4	1	400.0	102.98507	0	2	1	96.7325	145.6176	1	0.231	0.12	1.456	1.43	111.0
1430.3483	102.98507	4	1	400.0	102.98507	0	2	1	96.7325	145.6176	1	0.231	0.12	1.337	1.43	111.0
1430.3483	102.98507	4	1	400.0	102.98507	0	2	1	96.7325	145.6176	1	0.231	0.12	1.397	1.431	111.0
1430.3483	102.98507	4	1	400.0	102.98507	0	2	1	96.7325	145.6176	1	0.231	0.121	1.489	1.431	111.0
1430.3483	102.98507	4	1	400.0	102.98507	0	2	1	96.7325	145.6176	1	0.231	0.12	1.41	1.431	111.0
1430.3483	102.98507	4	1	400.0	102.98507	0	2	1	96.7325	145.6176	1	0.231	0.12	1.35	1.431	111.0
1430.3483	102.98507	4	1	400.0	102.98507	0	2	1	96.7325	145.6176	1	0.231	0.12	1.429	1.431	111.0
1430.3483	102.98507	4	1	400.0	102.98507	0	2	1	96.7325	145.6176	1	0.231	0.12	1.436	1.431	111.0
1430.3483	102.98507	4	1	400.0	102.98507	0	2	1	96.7325	145.6176	1	0.231	0.121	1.568	1.431	111.0
1430.3483	102.98507	4	1	400.0	102.98507	0	2	1	96.7325	145.6176	1	0.231	0.12	1.409	1.431	111.0
1430.3483	102.98507	4	1	400.0	102.98507	0	2	1	96.7325	145.6176	1	0.231	0.12	1.456	1.431	111.0
1430.3483	102.98507	4	1	400.0	102.98507	0	2	1	96.7325	145.6176	1	0.231	0.12	1.456	1.431	111.0
1430.3483	102.98507	4	1	400.0	102.98507	0	2	1	96.7325	145.6176	1	0.231	0.12	1.432	1.431	111.0
1430.3483	102.98507	4	1	400.0	102.98507	0	2	1	96.7325	145.6176	1	0.231	0.12	1.436	1.431	111.0
1430.3483	102.98507	4	1	400.0	102.98507	0	2	1	96.7325	145.6176	1	0.231	0.121	1.503	1.431	111.0
1430.3483	102.98507	4	1	400.0	102.98507	0	2	1	96.7325	145.6176	1	0.231	0.12	1.436	1.431	111.0
1430.3483	102.98507	4	1	400.0	102.98507	0	2	1	96.7325	145.6176	1	0.231	0.121	1.463	1.431	111.0
1430.3483	102.98507	4	1	400.0	102.98507	0	2	1	96.7325	145.6176	1	0.231	0.12	1.302	1.431	111.0
1430.3483	102.98507	4	1	400.0	102.98507	0	2	1	96.7325	145.6176	1	0.231	0.12	1.456	1.431	111.0
1430.3483	102.98507	4	1	400.0	102.98507	0	2	1	96.7325	145.6176	1	0.231	0.12	1.403	1.431	111.0
1430.3483	102.98507	4	1	400.0	102.98507	0	2	1	96.7325	145.6176	1	0.231	0.121	1.547	1.431	111.0
1430.3483	102.98507	4	1	400.0	102.98507	0	2	1	96.7325	145.6176	1	0.231	0.12	1.423	1.431	111.0
1430.3483	102.98507	4	1	400.0	102.98507	0	2	1	96.7325	145.6176	1	0.231	0.12	1.436	1.431	111.0
1430.3483	102.98507	4	1	400.0	102.98507	0	2	1	96.7325	145.6176	1	0.231	0.121	1.544	1.431	111.0
1430.3483	102.98507	4	1	400.0	102.98507	0	2	1	96.7325	145.6176	1	0.231	0.12	1.455	1.431	111.0
1430.3483	102.98507	4	1	400.0	102.98507	0	2	1	96.7325	145.6176	1	0.231	0.12	1.443	1.431	111.0
1430.3483	102.98507	4	1	400.0	102.98507	0	2	1	96.7325	145.6176	1	0.231	0.12	1.429	1.431	111.0
1430.3483	102.98507	4	1	400.0	102.98507	0	2	1	96.7325	145.6176	1	0.231	0.121	1.509	1.431	111.0
1430.3483	102.98507	4	1	400.0	102.98507	0	2	1	96.7325	145.6176	1	0.231	0.12	1.43	1.431	111.0
1430.3483	102.98507	4	1	400.0	102.98507	0	2	1	96.7325	145.6176	1	0.231	0.12	1.429	1.431	111.0
1430.3483	102.98507	4	1	400.0	102.98507	0	2	1	96.7325	145.6176	1	0.231	0.121	1.463	1.431	111.0
1430.3483	102.98507	4	1	400.0	102.98507	0	2	1	96.7325	145.6176	1	0.231	0.12	1.377	1.431	111.0
1430.3483	102.98507	4	1	400.0	102.98507	0	2	1	96.7325	145.6176	1	0.231	0.12	1.436	1.431	111.0
1430.3483	102.98507	4	1	400.0	102.98507	0	2	1	96.7325	145.6176	1	0.231	0.12	1.423	1.431	111.0
1430.3483	102.98507	4	1	400.0	102.98507	0	2	1	96.7325	145.6176	1	0.231	0.12	1.423	1.431	111.0
1430.3483	102.98507	4	1	400.0	102.98507	0	2	1	96.7325	145.6176	1	0.231	0.12	1.43	1.431	111.0
1430.3483	102.98507	4	1	400.0	102.98507	0	2	1	96.7325	145.6176	1	0.231	0.12	1.416	1.431	111.0
1430.3483	102.98507	4	1	400.0	102.98507	0	2	1	96.7325	145.6176	1	0.231	0.12	1.41	1.431	111.0
1430.3483	102.98507	4	1	400.0	102.98507	0	2	1	96.7325	145.6176	1	0.231	0.12	1.423	1.431	111.0
1430.3483	102.98507	4	1	400.0	102.98507	0	2	1	96.7325	145.6176	1	0.231	0.12	1.394	1.431	111.0
1430.3483	102.98507	4	1	400.0	102.98507	0	2	1	96.7325	145.6176	1	0.231	0.12	1.424	1.431	111.0
1430.3483	102.98507	4	1	400.0	102.98507	0	2	1	96.7325	145.6176	1	0.231	0.121	1.461	1.431	111.0
1430.3483	102.98507	4	1	400.0	102.98507	0	2	1	96.7325	145.6176	1	0.231	0.12	1.409	1.431	111.0
1430.3483	102.98507	4	1	400.0	102.98507	0	2	1	96.7325	145.6176	1	0.231	0.12	1.403	1.431	111.0
1430.3483	102.98507	4	1	400.0	102.98507	0	2	1	96.7325	145.6176	1	0.231	0.12	1.437	1.431	111.0
1430.3483	102.98507	4	1	400.0	102.98507	0	2	1	96.7325	145.6176	1	0.231	0.121	1.469	1.431	111.0
1430.3483	102.98507	4	1	400.0	102.98507	0	2	1	96.7325	145.6176	1	0.231	0.12	1.363	1.431	111.0
1430.3483	102.98507	4	1	400.0	102.98507	0	2	1	96.7325	145.6176	1	0.231	0.12	1.35	1.431	111.0
1430.3483	102.98507	4	1	400.0	102.98507	0	2	1	96.7325	145.6176	1	0.231	0.121	1.47	1.431	111.0
1430.3483	102.98507	4	1	400.0	102.98507	0	2	1	96.7325	145.6176	1	0.231	0.12	1.396	1.431	111.0
1430.3483	102.98507	4	1	400.0	102.98507	0	2	1	96.7325	145.6176	1	0.231	0.12	1.403	1.431	111.0
1430.3483	102.98507	4	1	400.0	102.98507	0	2	1	96.7325	145.6176	1	0.231	0.12	1.435	1.431	111.0
1430.3483	102.98507	4	1	400.0	102.98507	0	2	1	96.7325	145.6176	1	0.231	0.12	1.417	1.431	111.0
1430.3483	102.98507	4	1	400.0	102.98507	0	2	1	96.7325	145.6176	1	0.231	0.12	1.45	1.431	111.0
1430.3483	102.98507	4	1	400.0	102.98507	0	2	1	96.7325	145.6176	1	0.231	0.12	1.429	1.431	111.0
1430.3483	102.98507	4	1	400.0	102.98507	0	2	1	96.7325	145.6176	1	0.231	0.12	1.423	1.431	111.0
1430.3483	102.98507	4	1	400.0	102.98507	0	2	1	96.7325	145.6176	1	0.231	0.12	1.449	1.431	111.0
1430.3483	102.98507	4	1	400.0	102.98507	0	2	1	96.7325	145.6176	1	0.231	0.121	1.469	1.431	111.0
1430.3483	102.98507	4	1	400.0	102.98507	0	2	1	96.7325	145.6176	1	0.231	0.121	1.47	1.431	111.0
1430.3483	102.98507	4	1	400.0	102.98507	0	2	1	96.7325	145.6176	1	0.231	0.12	1.404	1.431	111.0
1430.3483	102.98507	4	1	400.0	102.98507	0	2	1	96.7325	145.6176	1	0.231	0.12	1.437	1.431	111.0
1430.3483	102.98507	4	1	400.0	102.98507	0	2	1	96.7325	145.6176	1	0.231	0.12	1.41	1.431	111.0
1430.3483	102.98507	4	1	400.0	102.98507	0	2	1	96.7325	145.6176	1	0.231	0.12	1.409	1.431	111.0
1430.3483	102.98507	4	1	400.0	102.98507	0	2	1	96.7325	145.6176	1	0.231	0.12	1.448	1.431	111.0
1430.3483	102.98507	4	1	400.0	102.98507	0	2	1	96.7325	145.6176	1	0.231	0.121	1.517	1.431	111.0
1430.3483	102.98507	4	1	400.0	102.98507	0	2	1	96.7325	145.6176	1	0.231	0.121	1.477	1.431	111.0
1430.3483	102.98507	4	1	400.0	102.98507	0	2	1	96.7325	145.6176	1	0.231	0.12	1.458	1.431	111.0
1430.3483	102.98507	4	1	400.0	102.98507	0	2	1	96.7325	145.6176	1	0.231	0.12	1.437	1.431	111.0
1430.3483	102.98507	4	1	400.0	102.98507	0	2	1	96.7325	145.6176	1	0.231	0.12	1.432	1.431	111.0
1430.3483	102.98507	4	1	400.0	102.98507	0	2	1	96.7325	145.6176	1	0.231	0.12	1.281	1.431	111.0
1430.3483	102.98507	4	1	400.0	102.98507	0	2	1	96.7325	145.6176	1	0.231	0.12	1.451	1.431	111.0
1430.3483	102.98507	4	1	400.0	102.98507	0	2	1	96.7325	145.6176	1	0.231	0.121	1.463	1.431	111.0
1430.3483	102.98507	4	1	400.0	102.98507	0	2	1	96.7325	145.6176	1	0.231	0.12	1.384	1.431	111.0
1430.3483	102.98507	4	1	400.0	102.98507	0	2	1	96.7325	145.6176	1	0.231	0.12	1.438	1.431	111.0
1430.3483	102.98507	4	1	400.0	102.98507	0	2	1	96.7325	145.6176	1	0.231	0.12	1.426	1.431	111.0
1430.3483	102.98507	4	1	400.0	102.98507	0	2	1	96.7325	145.6176	1	0.231	0.121	1.485	1.431	111.0
0.0	0.0	4	1	400.0	102.98507	0	2	1	96.7325	145.6176	0	0.231	0.121	1.477	1.431	111.0
0.0	0.0	4	1	400.0	102.98507	0	2	1	96.7325	145.6176	0	0.231	0.121	1.567	1.431	111.0
0.0	0.0	4	1	400.0	102.98507	0	2	1	96.7325	145.6176	0	0.231	0.12	1.398	1.431	111.0
0.0	0.0	4	1	400.0	102.98507	0	2	1	96.7325	145.6176	0	0.231	0.121	1.499	1.329	111.0
0.0	0.0	4	1	400.0	102.98507	0	2	1	96.7325	145.6176	0	0.231	0.12	1.252	1.235	111.0
0.0	0.0	4	1	400.0	102.98507	0	2	1	96.7325	145.6176	0	0.231	0.12	1.246	1.235	111.0
0.0	0.0	4	1	400.0	102.98507	0	2	1	96.7325	145.6176	0	0.231	0.12	1.271	1.235	111.0
0.0	0.0	4	1	400.0	102.98507	0	2	1	96.7325	145.6176	0	0.231	0.119	1.218	0.991	111.0
0.0	0.0	4	1	400.0	102.98507	0	2	1	96.7325	145.6176	0	0.231	0.117	1.012	0.991	111.0
0.0	0.0	4	1	400.0	102.98507	0	2	1	96.7325	145.6176	0	0.231	0.113	0.806	0.856	111.0
0.0	0.0	4	1	400.0	102.98507	0	2	1	96.7325	145.6176	0	0.231	0.109	0.943	0.856	111.0
0.0	0.0	4	1	400.0	102.98507	0	2	1	96.7325	145.6176	0	0.231	0.105	0.779	0.795	111.0
0.0	0.0	4	1	400.0	102.98507	0	2	1	96.7325	145.6176	0	0.231	0.1	0.777	0.686	111.0
0.0	0.0	4	1	400.0	102.98507	0	2	1	96.7325	145.6176	0	0.231	0.096	0.733	0.686	111.0
0.0	0.0	4	1	400.0	102.98507	0	2	1	96.7325	145.6176	0	0.231	0.092	0.585	0.638	111.0
0.0	0.0	4	1	400.0	102.98507	0	2	1	96.7325	145.6176	0	0.231	0.088	0.626	0.552	111.0
0.0	0.0	4	1	400.0	102.98507	0	2	1	96.7325	145.6176	0	0.231	0.084	0.6	0.552	111.0
0.0	0.0	4	1	400.0	102.98507	0	2	1	96.7325	145.6176	0	0.231	0.079	0.494	0.475	111.0
0.0	0.0	4	1	400.0	102.98507	0	2	1	96.7325	145.6176	0	0.231	0.076	0.507	0.475	111.0
0.0	0.0	4	1	400.0	102.98507	0	2	1	96.7325	145.6176	0	0.231	0.072	0.439	0.442	111.0
0.0	0.0	4	1	400.0	102.98507	0	2	1	96.7325	145.6176	0	0.231	0.068	0.409	0.381	111.0
0.0	0.0	4	1	400.0	102.98507	0	2	1	96.7325	145.6176	0	0.231	0.064	0.395	0.381	111.0
0.0	0.0	4	1	400.0	102.98507	0	2	1	96.7325	145.6176	0	0.231	0.059	0.43	0.355	111.0
0.0	0.0	4	1	400.0	102.98507	0	2	1	96.7325	145.6176	0	0.231	0.057	0.392	0.306	111.0
0.0	0.0	4	1	400.0	102.98507	0	2	1	96.7325	145.6176	0	0.231	0.055	0.279	0.306	111.0
0.0	0.0	4	1	400.0	102.98507	0	2	1	96.7325	145.6176	0	0.231	0.053	0.293	0.284	111.0
0.0	0.0	4	1	400.0	102.98507	0	2	1	96.7325	145.6176	0	0.231	0.05	0.136	0.284	111.0
0.0	0.0	4	1	400.0	102.98507	0	2	1	96.7325	145.6176	0	0.231	0.047	0.259	0.245	111.0
0.0	0.0	4	1	400.0	102.98507	0	2	1	96.7325	145.6176	0	0.231	0.045	0.323	0.211	111.0
0.0	0.0	4	1	400.0	102.98507	0	2	1	96.7325	145.6176	0	0.231	0.043	0.336	0.211	111.0
0.0	0.0	4	1	400.0	102.98507	0	2	1	96.7325	145.6176	0	0.231	0.039	0.194	0.196	111.0
0.0	0.0	4	1	400.0	102.98507	0	2	1	96.7325	145.6176	0	0.231	0.037	0.199	0.169	111.0
0.0	0.0	4	1	400.0	102.98507	0	2	1	96.7325	145.6176	0	0.231	0.035	0.158	0.169	111.0
0.0	0.0	4	1	400.0	102.98507	0	2	1	96.7325	145.6176	0	0.231	0.033	0.148	0.157	111.0
0.0	0.0	4	1	400.0	102.98507	0	2	1	96.7325	145.6176	0	0.231	0.031	0.158	0.157	111.0
0.0	0.0	4	1	400.0	102.98507	0	2	1	96.7325	145.6176	0	0.231	0.029	0.141	0.136	111.0
0.0	0.0	4	1	400.0	102.98507	0	2	1	96.7325	145.6176	0	0.231	0.027	0.078	0.126	111.0
0.0	0.0	4	1	400.0	102.98507	0	2	1	96.7325	145.6176	0	0.231	0.025	0.13	0.126	111.0
0.0	0.0	4	1	400.0	102.98507	0	2	1	96.7325	145.6176	0	0.231	0.023	0.127	0.109	111.0
0.0	0.0	4	1	400.0	102.98507	0	2	1	96.7325	145.6176	0	0.231	0.021	0.139	0.101	111.0
0.0	0.0	4	1	400.0	102.98507	0	2	1	96.7325	145.6176	0	0.231	0.02	0.083	0.101	111.0
0.0	0.0	4	1	400.0	102.98507	0	2	1	96.7325	145.6176	0	0.231	0.02	-0.002	0.087	111.0
0.0	0.0	4	1	400.0	102.98507	0	2	1	96.7325	145.6176	0	0.231	0.02	0.085	0.087	111.0
0.0	0.0	4	1	400.0	102.98507	0	2	1	96.7325	145.6176	0	0.231	0.019	0.074	0.081	111.0
0.0	0.0	4	1	400.0	102.98507	0	2	1	96.7325	145.6176	0	0.23	0.019	0.132	0.069	111.0
0.0	0.0	4	1	400.0	102.98507	0	2	1	96.7325	145.6176	0	0.23	0.019	0.054	0.069	111.0
0.0	0.0	4	1	400.0	102.98507	0	2	1	96.7325	145.6176	0	0.23	0.02	0.049	0.064	111.0
0.0	0.0	4	1	400.0	102.98507	0	2	1	96.7325	145.6176	0	0.23	0.02	0.096	0.064	111.0
0.0	0.0	4	1	400.0	102.98507	0	2	1	96.7325	145.6176	0	0.23	0.02	0.035	0.055	111.0
0.0	0.0	4	1	400.0	102.98507	0	2	1	96.7325	145.6176	0	0.23	0.02	0.063	0.048	111.0
0.0	0.0	4	1	400.0	102.98507	0	2	1	96.7325	145.6176	0	0.23	0.019	0.072	0.048	111.0
0.0	0.0	4	1	400.0	102.98507	0	2	1	96.7325	145.6176	0	0.23	0.019	0.222	0.044	111.0
0.0	0.0	4	1	400.0	102.98507	0	2	1	96.7325	145.6176	0	0.23	0.019	0.025	0.038	111.0
0.0	0.0	4	1	400.0	102.98507	0	2	1	96.7325	145.6176	0	0.23	0.019	0.032	0.038	111.0
0.0	0.0	4	1	400.0	102.98507	0	2	1	96.7325	145.6176	0	0.23	0.019	0.055	0.035	111.0
0.0	0.0	4	1	400.0	102.98507	0	2	1	96.7325	145.6176	0	0.23	0.019	0.028	0.03	111.0
0.0	0.0	4	1	400.0	102.98507	0	2	1	96.7325	145.6176	0	0.23	0.019	0.028	0.03	111.0
0.0	0.0	4	1	400.0	102.98507	0	2	1	96.7325	145.6176	0	0.23	0.019	-0.005	0.028	111.0
0.0	0.0	4	1	400.0	102.98507	0	2	1	96.7325	145.6176	0	0.23	0.019	0.04	0.028	111.0
0.0	0.0	4	1	400.0	102.98507	0	2	1	96.7325	145.6176	0	0.23	0.019	0.037	0.024	111.0
0.0	0.0	4	1	400.0	102.98507	0	2	1	96.7325	145.6176	0	0.23	0.019	0.02	0.02	111.0
0.0	0.0	4	1	400.0	102.98507	0	2	1	96.7325	145.6176	0	0.23	0.019	0.002	0.02	111.0
0.0	0.0	4	1	400.0	102.98507	0	2	1	96.7325	145.6176	0	0.23	0.018	-0.028	0.019	111.0
0.0	0.0	4	1	400.0	102.98507	0	2	1	96.7325	145.6176	0	0.23	0.017	-0.174	0.019	111.0
0.0	0.0	4	1	400.0	102.98507	0	2	1	96.7325	145.6176	0	0.23	0.017	0.026	0.017	111.0
0.0	0.0	4	1	400.0	102.98507	0	2	1	96.7325	145.6176	0	0.23	0.016	-0.023	0.015	111.0
0.0	0.0	4	1	400.0	102.98507	0	2	1	96.7325	145.6176	0	0.23	0.016	0.022	0.015	111.0
0.0	0.0	4	1	400.0	102.98507	0	2	1	96.7325	145.6176	0	0.23	0.016	0.027	0.013	111.0
0.0	0.0	4	1	400.0	102.98507	0	2	1	96.7325	145.6176	0	0.23	0.016	0.028	0.012	111.0
0.0	0.0	4	1	400.0	102.98507	0	2	1	96.7325	145.6176	0	0.23	0.016	0.032	0.012	111.0
0.0	0.0	4	1	400.0	102.98507	0	2	1	96.7325	145.6176	0	0.23	0.015	-0.055	0.01	111.0
0.0	0.0	4	1	400.0	102.98507	0	2	1	96.7325	145.6176	0	0.23	0.015	-0.004	0.01	111.0
0.0	0.0	4	1	400.0	102.98507	0	2	1	96.7325	145.6176	0	0.23	0.015	0.0	0.009	111.0
0.0	0.0	4	1	400.0	102.98507	0	2	1	96.7325	145.6176	0	0.23	0.015	-0.004	0.008	111.0
0.0	0.0	4	1	400.0	102.98507	0	2	1	96.7325	145.6176	0	0.23	0.015	-0.011	0.008	111.0
0.0	0.0	4	1	400.0	102.98507	0	2	1	96.7325	145.6176	0	0.23	0.014	-0.021	0.006	111.0
0.0	0.0	4	1	400.0	102.98507	0	2	1	96.7325	145.6176	0	0.23	0.012	-0.012	0.006	111.0
0.0	0.0	4	1	400.0	102.98507	0	2	1	96.7325	145.6176	0	0.23	0.012	0.046	0.006	111.0
0.0	0.0	4	1	400.0	102.98507	0	2	1	96.7325	145.6176	0	0.23	0.012	0.23	0.005	111.0
0.0	0.0	4	1	400.0	102.98507	0	2	1	96.7325	145.6176	0	0.23	0.011	-0.031	0.004	111.0
0.0	0.0	4	1	400.0	102.98507	0	2	1	96.7325	145.6176	0	0.23	0.011	0.013	0.004	111.0
0.0	0.0	4	1	400.0	102.98507	0	2	1	96.7325	145.6176	0	0.23	0.011	0.062	0.004	111.0
0.0	0.0	4	1	400.0	102.98507	0	2	1	96.7325	145.6176	0	0.23	0.011	0.006	0.004	111.0
0.0	0.0	4	1	400.0	102.98507	0	2	1	96.7325	145.6176	0	0.23	0.011	0.0	0.003	111.0
0.0	0.0	4	1	400.0	102.98507	0	2	1	96.7325	145.6176	0	0.23	0.01	-0.039	0.003	111.0
0.0	0.0	4	1	400.0	102.98507	0	2	1	96.7325	145.6176	0	0.23	0.008	-0.052	0.003	111.0
0.0	0.0	4	1	400.0	102.98507	0	2	1	96.7325	145.6176	0	0.23	0.008	0.033	0.002	111.0
0.0	0.0	4	1	400.0	102.98507	0	2	1	96.7325	145.6176	0	0.23	0.006	-0.019	0.002	111.0
0.0	0.0	4	1	400.0	102.98507	0	2	1	96.7325	145.6176	0	0.23	0.006	0.0	0.002	111.0
0.0	0.0	4	1	400.0	102.98507	0	2	1	96.7325	145.6176	0	0.23	0.006	0.026	0.001	111.0
0.0	0.0	4	1	400.0	102.98507	0	2	1	96.7325	145.6176	0	0.23	0.005	-0.012	0.001	111.0
0.0	0.0	4	1	400.0	102.98507	0	2	1	96.7325	145.6176	0	0.23	0.004	-0.017	0.001	111.0
0.0	0.0	4	1	400.0	102.98507	0	2	1	96.7325	145.6176	0	0.23	0.004	0.008	0.001	111.0
0.0	0.0	4	1	400.0	102.98507	0	2	1	96.7325	145.6176	0	0.23	0.004	0.02	0.001	111.0
0.0	0.0	4	1	400.0	102.98507	0	2	1	96.7325	145.6176	0	0.23	0.004	-0.011	0.0	111.0
0.0	0.0	4	1	400.0	102.98507	0	2	1	96.7325	145.6176	0	0.23	0.003	-0.013	0.0	111.0
0.0	0.0	4	1	400.0	102.98507	0	2	1	96.7325	145.6176	0	0.23	0.003	0.0	0.0	111.0
0.0	0.0	4	1	400.0	102.98507	0	2	1	96.7325	145.6176	0	0.23	0.001	-0.021	0.0	111.0
0.0	0.0	4	1	400.0	102.98507	0	2	1	96.7325	145.6176	0	0.23	0.001	0.027	0.0	111.0
0.0	0.0	4	1	400.0	102.98507	0	2	1	96.7325	145.6176	0	0.23	-0.001	-0.021	0.0	111.0
0.0	0.0	4	1	400.0	102.98507	0	2	1	96.7325	145.6176	0	0.23	0.0	-0.005	0.0	111.0
0.0	0.0	4	1	400.0	102.98507	0	2	1	96.7325	145.6176	0	0.23	0.0	0.01	0.0	111.0
0.0	0.0	4	1	400.0	102.98507	0	2	1	96.7325	145.6176	0	0.23	0.0	-0.01	0.0	111.0
0.0	0.0	4	1	400.0	102.98507	0	2	1	96.7325	145.6176	0	0.23	0.0	0.009	0.0	111.0
[truncated: 8,208 more rows]
