# Supplementary material for: Just noticeable differences for elbow joint torque feedback
Source: Sci Rep. 2021 Dec 7;11:23553. doi: 10.1038/s41598-021-02630-3 (PMC8651665; doi:10.1038/s41598-021-02630-3)
Supplement: Supplementary file 2 — Supplementary Information. [file 41598_2021_2630_MOESM2_ESM.zip › SupplementaryData_ScientificReports_KimAsbeck2021/S11_W2F.csv]

data 1	data 2	data 3	data 4	data 5	data 6	data 7	data 8	data 9	data 10	data 11	data 12	data 13	data 14	data 15	data 16	data 17
0.0	-204.26947	2	2	204.26947	212.79071	0	8	8	239.31863	247.83987	1	0.236	-0.001	-0.124	0.0	111.0
0.0	0.0	1	1	400.0	400.0	0	1	1	239.31863	247.83987	1	0.228	0.0	0.03	0.0	111.0
0.0	0.0	1	1	400.0	400.0	0	1	1	239.31863	247.83987	0	0.228	0.0	0.026	0.0	111.0
0.0	0.0	1	1	400.0	400.0	0	1	1	239.31863	247.83987	0	0.228	0.0	0.002	0.0	111.0
0.0	0.0	1	1	400.0	400.0	0	1	1	239.31863	247.83987	0	0.228	0.0	0.009	0.0	111.0
0.0	0.0	1	1	400.0	400.0	0	1	1	239.31863	247.83987	0	0.228	0.0	-0.01	0.0	111.0
0.0	0.0	1	1	400.0	400.0	0	1	1	239.31863	247.83987	0	0.228	-0.001	-0.017	0.0	111.0
0.0	0.0	1	1	400.0	400.0	0	1	1	239.31863	247.83987	0	0.228	0.0	0.011	0.0	111.0
0.0	0.0	1	1	400.0	400.0	0	1	1	239.31863	247.83987	0	0.228	0.0	0.008	0.0	111.0
0.0	0.0	1	1	400.0	400.0	0	1	1	239.31863	247.83987	0	0.228	0.0	0.067	0.0	111.0
0.0	0.0	1	1	400.0	400.0	0	1	1	239.31863	247.83987	0	0.228	0.0	-0.006	0.0	111.0
0.0	0.0	1	1	400.0	400.0	0	1	1	239.31863	247.83987	0	0.228	0.0	0.047	0.0	111.0
0.0	0.0	1	1	400.0	400.0	0	1	1	239.31863	247.83987	0	0.228	0.0	-0.011	0.0	111.0
0.0	0.0	1	1	400.0	400.0	0	1	1	239.31863	247.83987	0	0.228	0.0	-0.011	0.0	111.0
0.0	0.0	1	1	400.0	400.0	0	1	1	239.31863	247.83987	0	0.228	0.0	0.022	0.0	111.0
0.0	0.0	1	1	400.0	400.0	0	1	1	239.31863	247.83987	0	0.228	0.0	0.097	0.0	111.0
0.0	0.0	1	1	400.0	400.0	0	1	1	239.31863	247.83987	0	0.228	0.0	0.019	0.0	111.0
0.0	0.0	1	1	400.0	400.0	0	1	1	239.31863	247.83987	0	0.228	-0.001	-0.022	0.0	111.0
0.0	0.0	1	1	400.0	400.0	0	1	1	239.31863	247.83987	0	0.228	0.0	0.019	0.0	111.0
0.0	0.0	1	1	400.0	400.0	0	1	1	239.31863	247.83987	0	0.228	-0.001	-0.073	0.0	111.0
0.0	0.0	1	1	400.0	400.0	0	1	1	239.31863	247.83987	0	0.228	0.0	0.016	0.0	111.0
0.0	0.0	1	1	400.0	400.0	0	1	1	239.31863	247.83987	0	0.228	0.0	-0.009	0.0	111.0
0.0	0.0	1	1	400.0	400.0	0	1	1	239.31863	247.83987	0	0.228	0.0	0.032	0.0	111.0
0.0	0.0	1	1	400.0	400.0	0	1	1	239.31863	247.83987	0	0.228	-0.001	-0.017	0.0	111.0
0.0	0.0	1	1	400.0	400.0	0	1	1	239.31863	247.83987	0	0.228	-0.001	-0.023	0.0	111.0
0.0	0.0	1	1	400.0	400.0	0	1	1	239.31863	247.83987	0	0.228	-0.001	-0.017	0.0	111.0
0.0	0.0	1	1	400.0	400.0	0	1	1	239.31863	247.83987	0	0.228	-0.001	-0.012	0.0	111.0
0.0	0.0	1	1	400.0	400.0	0	1	1	239.31863	247.83987	0	0.228	-0.001	-0.049	0.0	111.0
0.0	0.0	1	1	400.0	400.0	0	1	1	239.31863	247.83987	0	0.228	0.0	0.034	0.0	111.0
0.0	0.0	1	1	400.0	400.0	0	1	1	239.31863	247.83987	0	0.228	0.0	0.029	0.0	111.0
0.0	0.0	1	1	400.0	400.0	0	1	1	239.31863	247.83987	0	0.228	0.0	0.039	0.0	111.0
0.0	0.0	1	1	400.0	400.0	0	1	1	239.31863	247.83987	0	0.228	-0.001	-0.07	0.0	111.0
0.0	0.0	1	1	400.0	400.0	0	1	1	239.31863	247.83987	0	0.228	0.0	0.008	0.0	111.0
0.0	0.0	1	1	400.0	400.0	0	1	1	239.31863	247.83987	0	0.228	0.0	0.117	0.0	111.0
0.0	0.0	1	1	400.0	400.0	0	1	1	239.31863	247.83987	0	0.228	0.0	0.013	0.0	111.0
0.0	0.0	1	1	400.0	400.0	0	1	1	239.31863	247.83987	0	0.228	0.0	0.032	0.0	111.0
0.0	0.0	1	1	400.0	400.0	0	1	1	239.31863	247.83987	0	0.228	-0.001	-0.072	0.0	111.0
0.0	0.0	1	1	400.0	400.0	0	1	1	239.31863	247.83987	0	0.228	0.0	0.01	0.0	111.0
0.0	0.0	1	1	400.0	400.0	0	1	1	239.31863	247.83987	0	0.228	-0.001	-0.018	0.0	111.0
0.0	0.0	1	1	400.0	400.0	0	1	1	239.31863	247.83987	0	0.228	-0.001	-0.062	0.0	111.0
0.0	0.0	1	1	400.0	400.0	0	1	1	239.31863	247.83987	0	0.228	-0.001	-0.026	0.0	111.0
0.0	0.0	1	1	400.0	400.0	0	1	1	239.31863	247.83987	0	0.228	0.0	0.022	0.0	111.0
0.0	0.0	1	1	400.0	400.0	0	1	1	239.31863	247.83987	0	0.228	-0.001	-0.191	0.0	111.0
0.0	0.0	1	1	400.0	400.0	0	1	1	239.31863	247.83987	0	0.228	0.0	-0.011	0.0	111.0
0.0	0.0	1	1	400.0	400.0	0	1	1	239.31863	247.83987	0	0.228	-0.001	-0.015	0.0	111.0
0.0	0.0	1	1	400.0	400.0	0	1	1	239.31863	247.83987	0	0.228	0.0	0.038	0.0	111.0
0.0	0.0	1	1	400.0	400.0	0	1	1	239.31863	247.83987	0	0.228	-0.001	-0.077	0.0	111.0
0.0	0.0	1	1	400.0	400.0	0	1	1	239.31863	247.83987	0	0.228	-0.001	-0.017	0.0	111.0
0.0	0.0	1	1	400.0	400.0	0	1	1	239.31863	247.83987	0	0.228	0.0	0.032	0.0	111.0
0.0	0.0	1	1	400.0	400.0	0	1	1	239.31863	247.83987	0	0.228	0.0	0.013	0.0	111.0
0.0	0.0	1	1	400.0	400.0	0	1	1	239.31863	247.83987	0	0.228	0.0	0.024	0.0	111.0
0.0	0.0	1	1	400.0	400.0	0	1	1	239.31863	247.83987	0	0.228	-0.001	-0.013	0.0	111.0
0.0	0.0	1	1	400.0	400.0	0	1	1	239.31863	247.83987	0	0.228	-0.001	-0.013	0.0	111.0
0.0	0.0	1	1	400.0	400.0	0	1	1	239.31863	247.83987	0	0.228	-0.001	-0.037	0.0	111.0
0.0	0.0	1	1	400.0	400.0	0	1	1	239.31863	247.83987	0	0.228	0.0	0.226	0.0	111.0
0.0	0.0	1	1	400.0	400.0	0	1	1	239.31863	247.83987	0	0.228	0.0	0.002	0.0	111.0
0.0	0.0	1	1	400.0	400.0	0	1	1	239.31863	247.83987	0	0.228	0.0	0.009	0.0	111.0
0.0	0.0	1	1	400.0	400.0	0	1	1	239.31863	247.83987	0	0.228	0.0	-0.01	0.0	111.0
0.0	0.0	1	1	400.0	400.0	0	1	1	239.31863	247.83987	0	0.228	0.0	0.002	0.0	111.0
0.0	0.0	1	1	400.0	400.0	0	1	1	239.31863	247.83987	0	0.228	0.0	-0.011	0.0	111.0
0.0	0.0	1	1	400.0	400.0	0	1	1	239.31863	247.83987	0	0.228	0.0	0.083	0.0	111.0
0.0	0.0	1	1	400.0	400.0	0	1	1	239.31863	247.83987	0	0.228	0.0	0.005	0.0	111.0
0.0	0.0	1	1	400.0	400.0	0	1	1	239.31863	247.83987	0	0.228	-0.001	-0.031	0.0	111.0
0.0	0.0	1	1	400.0	400.0	0	1	1	239.31863	247.83987	0	0.228	0.0	0.007	0.0	111.0
0.0	0.0	1	1	400.0	400.0	0	1	1	239.31863	247.83987	0	0.228	0.0	0.023	0.0	111.0
0.0	0.0	1	1	400.0	400.0	0	1	1	239.31863	247.83987	0	0.228	0.0	0.021	0.0	111.0
0.0	0.0	1	1	400.0	400.0	0	1	1	239.31863	247.83987	0	0.228	-0.001	-0.012	0.0	111.0
0.0	0.0	1	1	400.0	400.0	0	1	1	239.31863	247.83987	0	0.228	0.0	0.013	0.0	111.0
0.0	0.0	1	1	400.0	400.0	0	1	1	239.31863	247.83987	0	0.228	0.0	0.011	0.0	111.0
0.0	0.0	1	1	400.0	400.0	0	1	1	239.31863	247.83987	0	0.228	-0.001	-0.017	0.0	111.0
0.0	0.0	1	1	400.0	400.0	0	1	1	239.31863	247.83987	0	0.228	-0.001	-0.052	0.0	111.0
0.0	0.0	1	1	400.0	400.0	0	1	1	239.31863	247.83987	0	0.228	0.0	0.013	0.0	111.0
0.0	0.0	1	1	400.0	400.0	0	1	1	239.31863	247.83987	0	0.228	0.0	0.019	0.0	111.0
0.0	0.0	1	1	400.0	400.0	0	1	1	239.31863	247.83987	0	0.228	0.0	0.002	0.0	111.0
0.0	0.0	1	1	400.0	400.0	0	1	1	239.31863	247.83987	0	0.228	-0.001	-0.021	0.0	111.0
0.0	0.0	1	1	400.0	400.0	0	1	1	239.31863	247.83987	0	0.228	0.0	-0.005	0.0	111.0
0.0	0.0	1	1	400.0	400.0	0	1	1	239.31863	247.83987	0	0.228	0.0	0.012	0.0	111.0
0.0	0.0	1	1	400.0	400.0	0	1	1	239.31863	247.83987	0	0.228	-0.001	-0.014	0.0	111.0
0.0	0.0	1	1	400.0	400.0	0	1	1	239.31863	247.83987	0	0.228	-0.001	-0.135	0.0	111.0
0.0	0.0	1	1	400.0	400.0	0	1	1	239.31863	247.83987	0	0.228	0.0	0.013	0.0	111.0
0.0	0.0	1	1	400.0	400.0	0	1	1	239.31863	247.83987	0	0.228	-0.001	-0.015	0.0	111.0
0.0	0.0	1	1	400.0	400.0	0	1	1	239.31863	247.83987	0	0.228	-0.001	-0.021	0.0	111.0
0.0	0.0	1	1	400.0	400.0	0	1	1	239.31863	247.83987	0	0.228	0.0	0.009	0.0	111.0
0.0	0.0	1	1	400.0	400.0	0	1	1	239.31863	247.83987	0	0.228	-0.001	-0.216	0.0	111.0
0.0	0.0	1	1	400.0	400.0	0	1	1	239.31863	247.83987	0	0.228	0.0	0.012	0.0	111.0
0.0	0.0	1	1	400.0	400.0	0	1	1	239.31863	247.83987	0	0.228	0.0	0.009	0.0	111.0
0.0	0.0	1	1	400.0	400.0	0	1	1	239.31863	247.83987	0	0.228	-0.001	-0.017	0.0	111.0
0.0	0.0	1	1	400.0	400.0	0	1	1	239.31863	247.83987	0	0.228	-0.001	-0.015	0.0	111.0
0.0	0.0	1	1	400.0	400.0	0	1	1	239.31863	247.83987	0	0.228	-0.001	-0.03	0.0	111.0
0.0	0.0	1	1	400.0	400.0	0	1	1	239.31863	247.83987	0	0.228	-0.001	-0.094	0.0	111.0
0.0	0.0	1	1	400.0	400.0	0	1	1	239.31863	247.83987	0	0.228	-0.001	-0.024	0.0	111.0
0.0	0.0	1	1	400.0	400.0	0	1	1	239.31863	247.83987	0	0.228	0.0	0.027	0.0	111.0
0.0	0.0	1	1	400.0	400.0	0	1	1	239.31863	247.83987	0	0.228	0.0	0.008	0.0	111.0
0.0	0.0	1	1	400.0	400.0	0	1	1	239.31863	247.83987	0	0.228	0.0	0.038	0.0	111.0
0.0	0.0	1	1	400.0	400.0	0	1	1	239.31863	247.83987	0	0.228	0.0	-0.003	0.0	111.0
0.0	0.0	1	1	400.0	400.0	0	1	1	239.31863	247.83987	0	0.228	0.0	0.006	0.0	111.0
0.0	0.0	1	1	400.0	400.0	0	1	1	239.31863	247.83987	0	0.228	0.0	-0.011	0.0	111.0
0.0	0.0	1	1	400.0	400.0	0	1	1	239.31863	247.83987	0	0.228	0.0	0.019	0.0	111.0
0.0	0.0	1	1	400.0	400.0	0	1	1	239.31863	247.83987	0	0.228	0.0	-0.003	0.0	111.0
0.0	0.0	1	1	400.0	400.0	0	1	1	239.31863	247.83987	0	0.228	0.0	0.031	0.0	111.0
0.0	0.0	1	1	400.0	400.0	0	1	1	239.31863	247.83987	0	0.228	0.0	0.019	0.0	111.0
0.0	0.0	1	1	400.0	400.0	0	1	1	239.31863	247.83987	0	0.228	0.0	0.095	0.0	111.0
0.0	0.0	1	1	400.0	400.0	0	1	1	239.31863	247.83987	0	0.228	0.0	0.02	0.0	111.0
0.0	0.0	1	1	400.0	400.0	0	1	1	239.31863	247.83987	0	0.228	0.0	0.076	0.0	111.0
0.0	0.0	1	1	400.0	400.0	0	1	1	239.31863	247.83987	0	0.228	0.0	0.022	0.0	111.0
0.0	0.0	1	1	400.0	400.0	0	1	1	239.31863	247.83987	0	0.228	-0.001	-0.104	0.0	111.0
0.0	0.0	1	1	400.0	400.0	0	1	1	239.31863	247.83987	0	0.228	0.0	0.066	0.0	111.0
0.0	0.0	1	1	400.0	400.0	0	1	1	239.31863	247.83987	0	0.228	-0.001	-0.023	0.0	111.0
0.0	0.0	1	1	400.0	400.0	0	1	1	239.31863	247.83987	0	0.228	-0.001	-0.022	0.0	111.0
0.0	0.0	1	1	400.0	400.0	0	1	1	239.31863	247.83987	0	0.228	0.0	0.031	0.0	111.0
0.0	0.0	1	1	400.0	400.0	0	1	1	239.31863	247.83987	0	0.228	-0.001	-0.012	0.0	111.0
0.0	0.0	1	1	400.0	400.0	0	1	1	239.31863	247.83987	0	0.228	0.0	-0.004	0.0	111.0
0.0	0.0	1	1	400.0	400.0	0	1	1	239.31863	247.83987	0	0.228	0.0	-0.005	0.0	111.0
0.0	0.0	1	1	400.0	400.0	0	1	1	239.31863	247.83987	0	0.228	0.0	-0.004	0.0	111.0
0.0	0.0	1	1	400.0	400.0	0	1	1	239.31863	247.83987	0	0.228	0.0	0.175	0.0	111.0
0.0	0.0	1	1	400.0	400.0	0	1	1	239.31863	247.83987	0	0.228	0.0	0.015	0.0	111.0
0.0	0.0	1	1	400.0	400.0	0	1	1	239.31863	247.83987	0	0.228	0.0	0.055	0.0	111.0
0.0	0.0	1	1	400.0	400.0	0	1	1	239.31863	247.83987	0	0.228	-0.001	-0.018	0.0	111.0
0.0	0.0	1	1	400.0	400.0	0	1	1	239.31863	247.83987	0	0.228	0.0	0.027	0.0	111.0
0.0	0.0	1	1	400.0	400.0	0	1	1	239.31863	247.83987	0	0.228	-0.001	-0.207	0.0	111.0
0.0	0.0	1	1	400.0	400.0	0	1	1	239.31863	247.83987	0	0.228	0.0	0.018	0.0	111.0
0.0	0.0	1	1	400.0	400.0	0	1	1	239.31863	247.83987	0	0.228	0.0	0.003	0.0	111.0
0.0	0.0	1	1	400.0	400.0	0	1	1	239.31863	247.83987	0	0.228	0.0	0.0	0.0	111.0
0.0	0.0	1	1	400.0	400.0	0	1	1	239.31863	247.83987	0	0.228	0.0	0.001	0.0	111.0
0.0	0.0	1	1	400.0	400.0	0	1	1	239.31863	247.83987	0	0.228	0.0	-0.011	0.0	111.0
0.0	0.0	1	1	400.0	400.0	0	1	1	239.31863	247.83987	0	0.228	0.0	0.022	0.0	111.0
0.0	0.0	1	1	400.0	400.0	0	1	1	239.31863	247.83987	0	0.228	0.0	0.022	0.0	111.0
0.0	0.0	1	1	400.0	400.0	0	1	1	239.31863	247.83987	0	0.228	0.0	0.055	0.0	111.0
0.0	0.0	1	1	400.0	400.0	0	1	1	239.31863	247.83987	0	0.228	0.0	0.042	0.0	111.0
0.0	0.0	1	1	400.0	400.0	0	1	1	239.31863	247.83987	0	0.228	0.0	0.027	0.0	111.0
0.0	0.0	1	1	400.0	400.0	0	1	1	239.31863	247.83987	0	0.228	0.0	0.005	0.0	111.0
0.0	0.0	1	1	400.0	400.0	0	1	1	239.31863	247.83987	0	0.228	0.0	0.001	0.0	111.0
0.0	0.0	1	1	400.0	400.0	0	1	1	239.31863	247.83987	0	0.228	0.0	0.015	0.0	111.0
0.0	0.0	1	1	400.0	400.0	0	1	1	239.31863	247.83987	0	0.228	0.0	0.01	0.0	111.0
0.0	0.0	1	1	400.0	400.0	0	1	1	239.31863	247.83987	0	0.228	0.0	-0.008	0.0	111.0
0.0	0.0	1	1	400.0	400.0	0	1	1	239.31863	247.83987	0	0.228	-0.001	-0.111	0.0	111.0
0.0	0.0	1	1	400.0	400.0	0	1	1	239.31863	247.83987	0	0.228	-0.001	-0.062	0.0	111.0
0.0	0.0	1	1	400.0	400.0	0	1	1	239.31863	247.83987	0	0.228	0.0	-0.004	0.0	111.0
0.0	0.0	1	1	400.0	400.0	0	1	1	239.31863	247.83987	0	0.228	0.0	0.02	0.0	111.0
0.0	0.0	1	1	400.0	400.0	0	1	1	239.31863	247.83987	0	0.228	0.0	-0.009	0.0	111.0
0.0	0.0	1	1	400.0	400.0	0	1	1	239.31863	247.83987	0	0.228	0.0	0.05	0.0	111.0
0.0	0.0	1	1	400.0	400.0	0	1	1	239.31863	247.83987	0	0.228	0.0	0.015	0.0	111.0
0.0	0.0	1	1	400.0	400.0	0	1	1	239.31863	247.83987	0	0.228	0.0	0.144	0.0	111.0
0.0	0.0	1	1	400.0	400.0	0	1	1	239.31863	247.83987	0	0.228	-0.001	-0.031	0.0	111.0
0.0	0.0	1	1	400.0	400.0	0	1	1	239.31863	247.83987	0	0.228	0.0	0.023	0.0	111.0
0.0	0.0	1	1	400.0	400.0	0	1	1	239.31863	247.83987	0	0.228	0.0	0.009	0.0	111.0
0.0	0.0	1	1	400.0	400.0	0	1	1	239.31863	247.83987	0	0.228	0.0	0.011	0.0	111.0
0.0	0.0	1	1	400.0	400.0	0	1	1	239.31863	247.83987	0	0.228	0.0	0.0	0.0	111.0
0.0	0.0	1	1	400.0	400.0	0	1	1	239.31863	247.83987	0	0.228	0.0	0.006	0.0	111.0
0.0	0.0	1	1	400.0	400.0	0	1	1	239.31863	247.83987	0	0.228	0.0	0.021	0.0	111.0
0.0	0.0	1	1	400.0	400.0	0	1	1	239.31863	247.83987	0	0.228	0.0	0.014	0.0	111.0
0.0	0.0	1	1	400.0	400.0	0	1	1	239.31863	247.83987	0	0.228	0.0	0.01	0.0	111.0
0.0	0.0	1	1	400.0	400.0	0	1	1	239.31863	247.83987	0	0.228	0.0	0.013	0.0	111.0
0.0	0.0	1	1	400.0	400.0	0	1	1	239.31863	247.83987	0	0.228	0.0	0.033	0.0	111.0
0.0	0.0	1	1	400.0	400.0	0	1	1	239.31863	247.83987	0	0.228	0.0	-0.001	0.0	111.0
0.0	0.0	1	1	400.0	400.0	0	1	1	239.31863	247.83987	0	0.228	-0.001	-0.026	0.0	111.0
0.0	0.0	1	1	400.0	400.0	0	1	1	239.31863	247.83987	0	0.228	-0.001	-0.024	0.0	111.0
0.0	0.0	1	1	400.0	400.0	0	1	1	239.31863	247.83987	0	0.228	-0.001	-0.016	0.0	111.0
0.0	0.0	1	1	400.0	400.0	0	1	1	239.31863	247.83987	0	0.228	-0.001	-0.018	0.0	111.0
0.0	0.0	1	1	400.0	400.0	0	1	1	239.31863	247.83987	0	0.228	0.0	0.014	0.0	111.0
0.0	0.0	1	1	400.0	400.0	0	1	1	239.31863	247.83987	0	0.228	0.0	0.047	0.0	111.0
0.0	0.0	1	1	400.0	400.0	0	1	1	239.31863	247.83987	0	0.228	0.0	0.015	0.0	111.0
0.0	0.0	1	1	400.0	400.0	0	1	1	239.31863	247.83987	0	0.228	0.0	0.027	0.0	111.0
0.0	0.0	1	1	400.0	400.0	0	1	1	239.31863	247.83987	0	0.228	0.0	0.013	0.0	111.0
0.0	0.0	1	1	400.0	400.0	0	1	1	239.31863	247.83987	0	0.228	0.0	-0.004	0.0	111.0
0.0	0.0	1	1	400.0	400.0	0	1	1	239.31863	247.83987	0	0.228	-0.001	-0.04	0.0	111.0
0.0	0.0	1	1	400.0	400.0	0	1	1	239.31863	247.83987	0	0.228	0.0	-0.005	0.0	111.0
0.0	0.0	1	1	400.0	400.0	0	1	1	239.31863	247.83987	0	0.228	0.0	0.033	0.0	111.0
0.0	0.0	1	1	400.0	400.0	0	1	1	239.31863	247.83987	0	0.228	0.0	-0.004	0.0	111.0
0.0	0.0	1	1	400.0	400.0	0	1	1	239.31863	247.83987	0	0.228	0.0	0.006	0.0	111.0
0.0	0.0	1	1	400.0	400.0	0	1	1	239.31863	247.83987	0	0.228	-0.001	-0.014	0.0	111.0
0.0	0.0	1	1	400.0	400.0	0	1	1	239.31863	247.83987	0	0.228	0.0	0.125	0.0	111.0
0.0	0.0	1	1	400.0	400.0	0	1	1	239.31863	247.83987	0	0.228	0.0	0.012	0.0	111.0
0.0	0.0	1	1	400.0	400.0	0	1	1	239.31863	247.83987	0	0.228	0.0	-0.002	0.0	111.0
0.0	0.0	1	1	400.0	400.0	0	1	1	239.31863	247.83987	0	0.228	0.0	-0.008	0.0	111.0
0.0	0.0	1	1	400.0	400.0	0	1	1	239.31863	247.83987	0	0.228	0.0	0.005	0.0	111.0
0.0	0.0	1	1	400.0	400.0	0	1	1	239.31863	247.83987	0	0.228	-0.001	-0.158	0.0	111.0
0.0	0.0	1	1	400.0	400.0	0	1	1	239.31863	247.83987	0	0.228	0.0	0.001	0.0	111.0
0.0	0.0	1	1	400.0	400.0	0	1	1	239.31863	247.83987	0	0.228	-0.001	-0.023	0.0	111.0
0.0	0.0	1	1	400.0	400.0	0	1	1	239.31863	247.83987	0	0.228	0.0	0.018	0.0	111.0
0.0	0.0	1	1	400.0	400.0	0	1	1	239.31863	247.83987	0	0.228	-0.001	-0.053	0.0	111.0
0.0	0.0	1	1	400.0	400.0	0	1	1	239.31863	247.83987	0	0.228	-0.001	-0.014	0.0	111.0
0.0	0.0	1	1	400.0	400.0	0	1	1	239.31863	247.83987	0	0.228	0.0	-0.002	0.0	111.0
0.0	0.0	1	1	400.0	400.0	0	1	1	239.31863	247.83987	0	0.228	-0.001	-0.014	0.0	111.0
0.0	0.0	1	1	400.0	400.0	0	1	1	239.31863	247.83987	0	0.228	-0.001	-0.108	0.0	111.0
0.0	0.0	1	1	400.0	400.0	0	1	1	239.31863	247.83987	0	0.228	0.0	0.002	0.0	111.0
0.0	0.0	1	1	400.0	400.0	0	1	1	239.31863	247.83987	0	0.228	0.0	0.044	0.0	111.0
0.0	0.0	1	1	400.0	400.0	0	1	1	239.31863	247.83987	0	0.228	0.0	0.044	0.0	111.0
0.0	0.0	1	1	400.0	400.0	0	1	1	239.31863	247.83987	0	0.228	0.0	0.028	0.0	111.0
0.0	0.0	1	1	400.0	400.0	0	1	1	239.31863	247.83987	0	0.228	0.0	0.011	0.0	111.0
0.0	0.0	1	1	400.0	400.0	0	1	1	239.31863	247.83987	0	0.228	0.0	0.024	0.0	111.0
0.0	0.0	1	1	400.0	400.0	0	1	1	239.31863	247.83987	0	0.228	0.0	0.078	0.0	111.0
0.0	0.0	1	1	400.0	400.0	0	1	1	239.31863	247.83987	0	0.228	0.0	0.019	0.0	111.0
0.0	0.0	1	1	400.0	400.0	0	1	1	239.31863	247.83987	0	0.228	0.0	0.084	0.0	111.0
0.0	0.0	1	1	400.0	400.0	0	1	1	239.31863	247.83987	0	0.228	0.0	0.024	0.0	111.0
0.0	0.0	1	1	400.0	400.0	0	1	1	239.31863	247.83987	0	0.228	-0.001	-0.013	0.0	111.0
0.0	0.0	1	1	400.0	400.0	0	1	1	239.31863	247.83987	0	0.228	-0.001	-0.058	0.0	111.0
0.0	0.0	1	1	400.0	400.0	0	1	1	239.31863	247.83987	0	0.228	0.0	-0.001	0.0	111.0
0.0	0.0	1	1	400.0	400.0	0	1	1	239.31863	247.83987	0	0.228	-0.001	-0.034	0.0	111.0
0.0	0.0	1	1	400.0	400.0	0	1	1	239.31863	247.83987	0	0.228	0.0	0.006	0.0	111.0
0.0	0.0	1	1	400.0	400.0	0	1	1	239.31863	247.83987	0	0.228	0.0	0.023	0.0	111.0
0.0	0.0	1	1	400.0	400.0	0	1	1	239.31863	247.83987	0	0.228	0.0	-0.008	0.0	111.0
0.0	0.0	1	1	400.0	400.0	0	1	1	239.31863	247.83987	0	0.228	0.0	0.012	0.0	111.0
0.0	0.0	1	1	400.0	400.0	0	1	1	239.31863	247.83987	0	0.228	0.0	0.008	0.0	111.0
0.0	0.0	1	1	400.0	400.0	0	1	1	239.31863	247.83987	0	0.228	-0.001	-0.016	0.0	111.0
0.0	0.0	1	1	400.0	400.0	0	1	1	239.31863	247.83987	0	0.228	0.0	0.018	0.0	111.0
0.0	0.0	1	1	400.0	400.0	0	1	1	239.31863	247.83987	0	0.228	0.0	0.001	0.0	111.0
0.0	0.0	1	1	400.0	400.0	0	1	1	239.31863	247.83987	0	0.228	0.0	0.029	0.0	111.0
0.0	0.0	1	1	400.0	400.0	0	1	1	239.31863	247.83987	0	0.228	0.0	-0.008	0.0	111.0
0.0	0.0	1	1	400.0	400.0	0	1	1	239.31863	247.83987	0	0.228	0.0	0.015	0.0	111.0
0.0	0.0	1	1	400.0	400.0	0	1	1	239.31863	247.83987	0	0.228	0.0	0.006	0.0	111.0
0.0	0.0	1	1	400.0	400.0	0	1	1	239.31863	247.83987	0	0.228	0.0	0.0	0.0	111.0
5555.5557	400.0	1	1	400.0	400.0	0	1	1	239.31863	247.83987	1	0.228	0.0	0.0	0.0	111.0
5555.5557	400.0	1	1	400.0	400.0	0	1	1	239.31863	247.83987	1	0.228	-0.001	-0.015	0.0	111.0
5555.5557	400.0	1	1	400.0	400.0	0	1	1	239.31863	247.83987	1	0.228	0.0	0.153	0.392	111.0
5555.5557	400.0	1	1	400.0	400.0	0	1	1	239.31863	247.83987	1	0.228	0.002	0.354	0.392	111.0
5555.5557	400.0	1	1	400.0	400.0	0	1	1	239.31863	247.83987	1	0.228	0.01	1.079	1.097	111.0
5555.5557	400.0	1	1	400.0	400.0	0	1	1	239.31863	247.83987	1	0.228	0.018	1.091	1.097	111.0
5555.5557	400.0	1	1	400.0	400.0	0	1	1	239.31863	247.83987	1	0.228	0.027	1.402	1.413	111.0
5555.5557	400.0	1	1	400.0	400.0	0	1	1	239.31863	247.83987	1	0.229	0.041	1.946	1.978	111.0
5555.5557	400.0	1	1	400.0	400.0	0	1	1	239.31863	247.83987	1	0.229	0.053	1.982	1.978	111.0
5555.5557	400.0	1	1	400.0	400.0	0	1	1	239.31863	247.83987	1	0.229	0.066	2.238	2.232	111.0
5555.5557	400.0	1	1	400.0	400.0	0	1	1	239.31863	247.83987	1	0.229	0.078	2.322	2.686	111.0
5555.5557	400.0	1	1	400.0	400.0	0	1	1	239.31863	247.83987	1	0.229	0.091	2.653	2.686	111.0
5555.5557	400.0	1	1	400.0	400.0	0	1	1	239.31863	247.83987	1	0.229	0.106	2.921	2.889	111.0
5555.5557	400.0	1	1	400.0	400.0	0	1	1	239.31863	247.83987	1	0.229	0.118	2.821	2.889	111.0
5555.5557	400.0	1	1	400.0	400.0	0	1	1	239.31863	247.83987	1	0.229	0.132	3.254	3.255	111.0
5555.5557	400.0	1	1	400.0	400.0	0	1	1	239.31863	247.83987	1	0.229	0.148	3.422	3.417	111.0
5555.5557	400.0	1	1	400.0	400.0	0	1	1	239.31863	247.83987	1	0.23	0.161	3.382	3.417	111.0
5555.5557	400.0	1	1	400.0	400.0	0	1	1	239.31863	247.83987	1	0.23	0.175	3.716	3.71	111.0
5555.5557	400.0	1	1	400.0	400.0	0	1	1	239.31863	247.83987	1	0.23	0.188	3.833	3.84	111.0
5555.5557	400.0	1	1	400.0	400.0	0	1	1	239.31863	247.83987	1	0.23	0.2	3.852	3.84	111.0
5555.5557	400.0	1	1	400.0	400.0	0	1	1	239.31863	247.83987	1	0.23	0.213	4.085	4.075	111.0
5555.5557	400.0	1	1	400.0	400.0	0	1	1	239.31863	247.83987	1	0.23	0.225	4.061	4.075	111.0
5555.5557	400.0	1	1	400.0	400.0	0	1	1	239.31863	247.83987	1	0.23	0.238	4.486	4.279	111.0
5555.5557	400.0	1	1	400.0	400.0	0	1	1	239.31863	247.83987	1	0.23	0.251	4.401	4.369	111.0
5555.5557	400.0	1	1	400.0	400.0	0	1	1	239.31863	247.83987	1	0.23	0.262	4.388	4.369	111.0
5555.5557	400.0	1	1	400.0	400.0	0	1	1	239.31863	247.83987	1	0.23	0.272	4.512	4.531	111.0
5555.5557	400.0	1	1	400.0	400.0	0	1	1	239.31863	247.83987	1	0.23	0.283	4.599	4.604	111.0
5555.5557	400.0	1	1	400.0	400.0	0	1	1	239.31863	247.83987	1	0.23	0.293	4.62	4.604	111.0
5555.5557	400.0	1	1	400.0	400.0	0	1	1	239.31863	247.83987	1	0.23	0.303	4.736	4.736	111.0
5555.5557	400.0	1	1	400.0	400.0	0	1	1	239.31863	247.83987	1	0.23	0.311	4.691	4.736	111.0
5555.5557	400.0	1	1	400.0	400.0	0	1	1	239.31863	247.83987	1	0.23	0.319	4.742	4.794	111.0
5555.5557	400.0	1	1	400.0	400.0	0	1	1	239.31863	247.83987	1	0.23	0.328	4.892	4.898	111.0
5555.5557	400.0	1	1	400.0	400.0	0	1	1	239.31863	247.83987	1	0.23	0.336	4.886	4.898	111.0
5555.5557	400.0	1	1	400.0	400.0	0	1	1	239.31863	247.83987	1	0.23	0.344	4.959	4.945	111.0
5555.5557	400.0	1	1	400.0	400.0	0	1	1	239.31863	247.83987	1	0.23	0.351	5.081	5.03	111.0
5555.5557	400.0	1	1	400.0	400.0	0	1	1	239.31863	247.83987	1	0.23	0.357	4.994	5.03	111.0
5555.5557	400.0	1	1	400.0	400.0	0	1	1	239.31863	247.83987	1	0.23	0.364	5.278	5.102	111.0
5555.5557	400.0	1	1	400.0	400.0	0	1	1	239.31863	247.83987	1	0.23	0.37	5.125	5.102	111.0
5555.5557	400.0	1	1	400.0	400.0	0	1	1	239.31863	247.83987	1	0.23	0.376	5.083	5.134	111.0
5555.5557	400.0	1	1	400.0	400.0	0	1	1	239.31863	247.83987	1	0.23	0.382	5.129	5.165	111.0
5555.5557	400.0	1	1	400.0	400.0	0	1	1	239.31863	247.83987	1	0.231	0.386	5.121	5.165	111.0
5555.5557	400.0	1	1	400.0	400.0	0	1	1	239.31863	247.83987	1	0.231	0.39	5.234	5.218	111.0
5555.5557	400.0	1	1	400.0	400.0	0	1	1	239.31863	247.83987	1	0.231	0.394	5.294	5.266	111.0
5555.5557	400.0	1	1	400.0	400.0	0	1	1	239.31863	247.83987	1	0.231	0.398	5.241	5.266	111.0
5555.5557	400.0	1	1	400.0	400.0	0	1	1	239.31863	247.83987	1	0.231	0.402	5.284	5.287	111.0
5555.5557	400.0	1	1	400.0	400.0	0	1	1	239.31863	247.83987	1	0.231	0.404	5.305	5.287	111.0
5555.5557	400.0	1	1	400.0	400.0	0	1	1	239.31863	247.83987	1	0.231	0.406	5.305	5.307	111.0
5555.5557	400.0	1	1	400.0	400.0	0	1	1	239.31863	247.83987	1	0.231	0.409	5.36	5.34	111.0
5555.5557	400.0	1	1	400.0	400.0	0	1	1	239.31863	247.83987	1	0.231	0.413	5.405	5.34	111.0
5555.5557	400.0	1	1	400.0	400.0	0	1	1	239.31863	247.83987	1	0.231	0.417	5.37	5.371	111.0
5555.5557	400.0	1	1	400.0	400.0	0	1	1	239.31863	247.83987	1	0.231	0.421	5.383	5.385	111.0
5555.5557	400.0	1	1	400.0	400.0	0	1	1	239.31863	247.83987	1	0.231	0.423	5.368	5.385	111.0
5555.5557	400.0	1	1	400.0	400.0	0	1	1	239.31863	247.83987	1	0.231	0.425	5.401	5.409	111.0
5555.5557	400.0	1	1	400.0	400.0	0	1	1	239.31863	247.83987	1	0.231	0.427	5.417	5.409	111.0
5555.5557	400.0	1	1	400.0	400.0	0	1	1	239.31863	247.83987	1	0.231	0.429	5.403	5.419	111.0
5555.5557	400.0	1	1	400.0	400.0	0	1	1	239.31863	247.83987	1	0.231	0.431	5.434	5.438	111.0
5555.5557	400.0	1	1	400.0	400.0	0	1	1	239.31863	247.83987	1	0.231	0.433	5.438	5.438	111.0
5555.5557	400.0	1	1	400.0	400.0	0	1	1	239.31863	247.83987	1	0.231	0.435	5.466	5.448	111.0
5555.5557	400.0	1	1	400.0	400.0	0	1	1	239.31863	247.83987	1	0.231	0.437	5.455	5.464	111.0
5555.5557	400.0	1	1	400.0	400.0	0	1	1	239.31863	247.83987	1	0.231	0.439	5.446	5.464	111.0
5555.5557	400.0	1	1	400.0	400.0	0	1	1	239.31863	247.83987	1	0.231	0.441	5.453	5.47	111.0
5555.5557	400.0	1	1	400.0	400.0	0	1	1	239.31863	247.83987	1	0.231	0.441	5.468	5.47	111.0
5555.5557	400.0	1	1	400.0	400.0	0	1	1	239.31863	247.83987	1	0.231	0.441	5.454	5.483	111.0
5555.5557	400.0	1	1	400.0	400.0	0	1	1	239.31863	247.83987	1	0.231	0.441	5.495	5.488	111.0
5555.5557	400.0	1	1	400.0	400.0	0	1	1	239.31863	247.83987	1	0.231	0.441	5.494	5.488	111.0
5555.5557	400.0	1	1	400.0	400.0	0	1	1	239.31863	247.83987	1	0.231	0.442	5.568	5.498	111.0
5555.5557	400.0	1	1	400.0	400.0	0	1	1	239.31863	247.83987	1	0.231	0.443	5.671	5.503	111.0
5555.5557	400.0	1	1	400.0	400.0	0	1	1	239.31863	247.83987	1	0.231	0.443	5.5	5.503	111.0
5555.5557	400.0	1	1	400.0	400.0	0	1	1	239.31863	247.83987	1	0.231	0.443	5.526	5.51	111.0
5555.5557	400.0	1	1	400.0	400.0	0	1	1	239.31863	247.83987	1	0.231	0.443	5.474	5.51	111.0
5555.5557	400.0	1	1	400.0	400.0	0	1	1	239.31863	247.83987	1	0.231	0.443	5.448	5.514	111.0
5555.5557	400.0	1	1	400.0	400.0	0	1	1	239.31863	247.83987	1	0.231	0.443	5.537	5.521	111.0
5555.5557	400.0	1	1	400.0	400.0	0	1	1	239.31863	247.83987	1	0.231	0.445	5.656	5.521	111.0
5555.5557	400.0	1	1	400.0	400.0	0	1	1	239.31863	247.83987	1	0.231	0.447	5.558	5.524	111.0
5555.5557	400.0	1	1	400.0	400.0	0	1	1	239.31863	247.83987	1	0.231	0.447	5.467	5.529	111.0
5555.5557	400.0	1	1	400.0	400.0	0	1	1	239.31863	247.83987	1	0.231	0.447	5.456	5.529	111.0
5555.5557	400.0	1	1	400.0	400.0	0	1	1	239.31863	247.83987	1	0.231	0.447	5.51	5.533	111.0
5555.5557	400.0	1	1	400.0	400.0	0	1	1	239.31863	247.83987	1	0.231	0.447	5.351	5.533	111.0
5555.5557	400.0	1	1	400.0	400.0	0	1	1	239.31863	247.83987	1	0.231	0.449	5.572	5.535	111.0
5555.5557	400.0	1	1	400.0	400.0	0	1	1	239.31863	247.83987	1	0.231	0.45	5.551	5.54	111.0
5555.5557	400.0	1	1	400.0	400.0	0	1	1	239.31863	247.83987	1	0.231	0.451	5.551	5.54	111.0
5555.5557	400.0	1	1	400.0	400.0	1	1	1	239.31863	247.83987	1	0.231	0.452	5.611	5.541	111.0
5555.5557	400.0	1	1	400.0	400.0	1	1	1	239.31863	247.83987	1	0.231	0.452	5.55	5.544	111.0
5555.5557	400.0	1	1	400.0	400.0	1	1	1	239.31863	247.83987	1	0.231	0.452	5.526	5.544	111.0
5555.5557	400.0	1	1	400.0	400.0	1	1	1	239.31863	247.83987	1	0.231	0.453	5.46	5.545	111.0
5555.5557	400.0	1	1	400.0	400.0	1	1	1	239.31863	247.83987	1	0.231	0.455	5.57	5.545	111.0
5555.5557	400.0	1	1	400.0	400.0	1	1	1	239.31863	247.83987	1	0.231	0.455	5.542	5.547	111.0
5555.5557	400.0	1	1	400.0	400.0	1	1	1	239.31863	247.83987	1	0.231	0.456	5.46	5.548	111.0
5555.5557	400.0	1	1	400.0	400.0	1	1	1	239.31863	247.83987	1	0.231	0.457	5.557	5.548	111.0
5555.5557	400.0	1	1	400.0	400.0	1	1	1	239.31863	247.83987	1	0.231	0.459	5.564	5.55	111.0
5555.5557	400.0	1	1	400.0	400.0	1	1	1	239.31863	247.83987	1	0.231	0.461	5.577	5.551	111.0
5555.5557	400.0	1	1	400.0	400.0	1	1	1	239.31863	247.83987	1	0.231	0.46	5.407	5.551	111.0
5555.5557	400.0	1	1	400.0	400.0	1	1	1	239.31863	247.83987	1	0.231	0.46	5.53	5.552	111.0
5555.5557	400.0	1	1	400.0	400.0	1	1	1	239.31863	247.83987	1	0.231	0.46	5.556	5.552	111.0
5555.5557	400.0	1	1	400.0	400.0	1	1	1	239.31863	247.83987	1	0.231	0.461	5.576	5.553	111.0
5555.5557	400.0	1	1	400.0	400.0	1	1	1	239.31863	247.83987	1	0.231	0.461	5.583	5.554	111.0
5555.5557	400.0	1	1	400.0	400.0	1	1	1	239.31863	247.83987	1	0.231	0.46	5.496	5.554	111.0
5555.5557	400.0	1	1	400.0	400.0	1	1	1	239.31863	247.83987	1	0.231	0.461	5.67	5.555	111.0
5555.5557	400.0	1	1	400.0	400.0	1	1	1	239.31863	247.83987	1	0.231	0.46	5.549	5.555	111.0
5555.5557	400.0	1	1	400.0	400.0	1	1	1	239.31863	247.83987	1	0.231	0.46	5.548	5.555	111.0
5555.5557	400.0	1	1	400.0	400.0	1	1	1	239.31863	247.83987	1	0.231	0.46	5.521	5.556	111.0
5555.5557	400.0	1	1	400.0	400.0	1	1	1	239.31863	247.83987	1	0.231	0.46	5.555	5.556	111.0
5555.5557	400.0	1	1	400.0	400.0	1	1	1	239.31863	247.83987	1	0.231	0.461	5.595	5.556	111.0
5555.5557	400.0	1	1	400.0	400.0	1	1	1	239.31863	247.83987	1	0.231	0.461	5.589	5.557	111.0
5555.5557	400.0	1	1	400.0	400.0	1	1	1	239.31863	247.83987	1	0.231	0.46	5.51	5.557	111.0
5555.5557	400.0	1	1	400.0	400.0	1	1	1	239.31863	247.83987	1	0.231	0.461	5.582	5.559	111.0
5555.5557	400.0	1	1	400.0	400.0	1	1	1	239.31863	247.83987	1	0.231	0.461	5.595	5.559	111.0
5555.5557	400.0	1	1	400.0	400.0	1	1	1	239.31863	247.83987	1	0.231	0.46	5.514	5.559	111.0
5555.5557	400.0	1	1	400.0	400.0	1	1	1	239.31863	247.83987	1	0.231	0.461	5.582	5.559	111.0
5555.5557	400.0	1	1	400.0	400.0	1	1	1	239.31863	247.83987	1	0.231	0.461	5.562	5.559	111.0
5555.5557	400.0	1	1	400.0	400.0	1	1	1	239.31863	247.83987	1	0.231	0.46	5.55	5.56	111.0
5555.5557	400.0	1	1	400.0	400.0	1	1	1	239.31863	247.83987	1	0.231	0.461	5.64	5.56	111.0
5555.5557	400.0	1	1	400.0	400.0	1	1	1	239.31863	247.83987	1	0.231	0.46	5.528	5.56	111.0
5555.5557	400.0	1	1	400.0	400.0	1	1	1	239.31863	247.83987	1	0.231	0.46	5.508	5.56	111.0
5555.5557	400.0	1	1	400.0	400.0	1	1	1	239.31863	247.83987	1	0.231	0.461	5.622	5.56	111.0
5555.5557	400.0	1	1	400.0	400.0	1	1	1	239.31863	247.83987	1	0.231	0.46	5.549	5.56	111.0
5555.5557	400.0	1	1	400.0	400.0	1	1	1	239.31863	247.83987	1	0.231	0.461	5.567	5.561	111.0
5555.5557	400.0	1	1	400.0	400.0	1	1	1	239.31863	247.83987	1	0.231	0.461	5.583	5.561	111.0
5555.5557	400.0	1	1	400.0	400.0	1	1	1	239.31863	247.83987	1	0.231	0.46	5.444	5.561	111.0
5555.5557	400.0	1	1	400.0	400.0	1	1	1	239.31863	247.83987	1	0.231	0.461	5.581	5.561	111.0
5555.5557	400.0	1	1	400.0	400.0	1	1	1	239.31863	247.83987	1	0.231	0.46	5.493	5.561	111.0
5555.5557	400.0	1	1	400.0	400.0	1	1	1	239.31863	247.83987	1	0.231	0.46	5.373	5.561	111.0
5555.5557	400.0	1	1	400.0	400.0	1	1	1	239.31863	247.83987	1	0.231	0.461	5.577	5.561	111.0
5555.5557	400.0	1	1	400.0	400.0	1	1	1	239.31863	247.83987	1	0.231	0.461	5.574	5.561	111.0
5555.5557	400.0	1	1	400.0	400.0	1	1	1	239.31863	247.83987	1	0.231	0.46	5.534	5.561	111.0
5555.5557	400.0	1	1	400.0	400.0	1	1	1	239.31863	247.83987	1	0.231	0.461	5.559	5.561	111.0
5555.5557	400.0	1	1	400.0	400.0	1	1	1	239.31863	247.83987	1	0.231	0.461	5.601	5.562	111.0
5555.5557	400.0	1	1	400.0	400.0	1	1	1	239.31863	247.83987	1	0.231	0.46	5.501	5.562	111.0
5555.5557	400.0	1	1	400.0	400.0	1	1	1	239.31863	247.83987	1	0.231	0.46	5.554	5.562	111.0
5555.5557	400.0	1	1	400.0	400.0	1	1	1	239.31863	247.83987	1	0.231	0.461	5.6	5.562	111.0
5555.5557	400.0	1	1	400.0	400.0	1	1	1	239.31863	247.83987	1	0.231	0.46	5.548	5.562	111.0
5555.5557	400.0	1	1	400.0	400.0	1	1	1	239.31863	247.83987	1	0.231	0.46	5.515	5.562	111.0
5555.5557	400.0	1	1	400.0	400.0	1	1	1	239.31863	247.83987	1	0.231	0.461	5.623	5.562	111.0
5555.5557	400.0	1	1	400.0	400.0	1	1	1	239.31863	247.83987	1	0.231	0.461	5.58	5.562	111.0
5555.5557	400.0	1	1	400.0	400.0	1	1	1	239.31863	247.83987	1	0.231	0.46	5.515	5.562	111.0
5555.5557	400.0	1	1	400.0	400.0	1	1	1	239.31863	247.83987	1	0.231	0.461	5.601	5.562	111.0
5555.5557	400.0	1	1	400.0	400.0	1	1	1	239.31863	247.83987	1	0.231	0.461	5.617	5.562	111.0
5555.5557	400.0	1	1	400.0	400.0	1	1	1	239.31863	247.83987	1	0.231	0.461	5.595	5.562	111.0
5555.5557	400.0	1	1	400.0	400.0	1	1	1	239.31863	247.83987	1	0.231	0.46	5.547	5.562	111.0
5555.5557	400.0	1	1	400.0	400.0	1	1	1	239.31863	247.83987	1	0.231	0.461	5.594	5.562	111.0
5555.5557	400.0	1	1	400.0	400.0	1	1	1	239.31863	247.83987	1	0.231	0.461	5.678	5.562	111.0
5555.5557	400.0	1	1	400.0	400.0	1	1	1	239.31863	247.83987	1	0.231	0.46	5.513	5.562	111.0
5555.5557	400.0	1	1	400.0	400.0	1	1	1	239.31863	247.83987	1	0.231	0.461	5.614	5.562	111.0
5555.5557	400.0	1	1	400.0	400.0	1	1	1	239.31863	247.83987	1	0.231	0.46	5.534	5.562	111.0
5555.5557	400.0	1	1	400.0	400.0	1	1	1	239.31863	247.83987	1	0.231	0.461	5.644	5.562	111.0
5555.5557	400.0	1	1	400.0	400.0	1	1	1	239.31863	247.83987	1	0.231	0.46	5.547	5.562	111.0
5555.5557	400.0	1	1	400.0	400.0	1	1	1	239.31863	247.83987	1	0.231	0.46	5.543	5.562	111.0
5555.5557	400.0	1	1	400.0	400.0	1	1	1	239.31863	247.83987	1	0.231	0.461	5.566	5.562	111.0
5555.5557	400.0	1	1	400.0	400.0	1	1	1	239.31863	247.83987	1	0.231	0.461	5.568	5.562	111.0
5555.5557	400.0	1	1	400.0	400.0	1	1	1	239.31863	247.83987	1	0.231	0.461	5.608	5.562	111.0
5555.5557	400.0	1	1	400.0	400.0	1	1	1	239.31863	247.83987	1	0.231	0.46	5.533	5.562	111.0
5555.5557	400.0	1	1	400.0	400.0	1	1	1	239.31863	247.83987	1	0.231	0.461	5.566	5.562	111.0
5555.5557	400.0	1	1	400.0	400.0	1	1	1	239.31863	247.83987	1	0.231	0.46	5.547	5.562	111.0
5555.5557	400.0	1	1	400.0	400.0	1	1	1	239.31863	247.83987	1	0.231	0.46	5.507	5.562	111.0
5555.5557	400.0	1	1	400.0	400.0	1	1	1	239.31863	247.83987	1	0.231	0.461	5.586	5.562	111.0
5555.5557	400.0	1	1	400.0	400.0	1	1	1	239.31863	247.83987	1	0.231	0.461	5.579	5.562	111.0
5555.5557	400.0	1	1	400.0	400.0	1	1	1	239.31863	247.83987	1	0.231	0.461	5.73	5.562	111.0
5555.5557	400.0	1	1	400.0	400.0	1	1	1	239.31863	247.83987	1	0.231	0.461	5.621	5.562	111.0
5555.5557	400.0	1	1	400.0	400.0	1	1	1	239.31863	247.83987	1	0.231	0.461	5.661	5.562	111.0
5555.5557	400.0	1	1	400.0	400.0	1	1	1	239.31863	247.83987	1	0.231	0.461	5.558	5.562	111.0
5555.5557	400.0	1	1	400.0	400.0	1	1	1	239.31863	247.83987	1	0.231	0.461	5.566	5.562	111.0
5555.5557	400.0	1	1	400.0	400.0	1	1	1	239.31863	247.83987	1	0.231	0.461	5.579	5.562	111.0
5555.5557	400.0	1	1	400.0	400.0	1	1	1	239.31863	247.83987	1	0.231	0.461	5.67	5.562	111.0
5555.5557	400.0	1	1	400.0	400.0	1	1	1	239.31863	247.83987	1	0.231	0.461	5.594	5.562	111.0
5555.5557	400.0	1	1	400.0	400.0	1	1	1	239.31863	247.83987	1	0.231	0.46	5.391	5.562	111.0
5555.5557	400.0	1	1	400.0	400.0	1	1	1	239.31863	247.83987	1	0.231	0.461	5.587	5.562	111.0
5555.5557	400.0	1	1	400.0	400.0	1	1	1	239.31863	247.83987	1	0.231	0.46	5.482	5.562	111.0
5555.5557	400.0	1	1	400.0	400.0	1	1	1	239.31863	247.83987	1	0.231	0.46	5.493	5.562	111.0
5555.5557	400.0	1	1	400.0	400.0	1	1	1	239.31863	247.83987	1	0.231	0.46	5.552	5.562	111.0
5555.5557	400.0	1	1	400.0	400.0	1	1	1	239.31863	247.83987	1	0.231	0.46	5.547	5.562	111.0
5555.5557	400.0	1	1	400.0	400.0	1	1	1	239.31863	247.83987	1	0.231	0.46	5.511	5.562	111.0
5555.5557	400.0	1	1	400.0	400.0	1	1	1	239.31863	247.83987	1	0.231	0.46	5.533	5.562	111.0
5555.5557	400.0	1	1	400.0	400.0	1	1	1	239.31863	247.83987	1	0.231	0.46	5.534	5.562	111.0
5555.5557	400.0	1	1	400.0	400.0	1	1	1	239.31863	247.83987	1	0.231	0.46	5.538	5.562	111.0
5555.5557	400.0	1	1	400.0	400.0	1	1	1	239.31863	247.83987	1	0.231	0.461	5.587	5.562	111.0
5555.5557	400.0	1	1	400.0	400.0	1	1	1	239.31863	247.83987	1	0.231	0.461	5.612	5.562	111.0
5555.5557	400.0	1	1	400.0	400.0	1	1	1	239.31863	247.83987	1	0.231	0.461	5.586	5.562	111.0
5555.5557	400.0	1	1	400.0	400.0	1	1	1	239.31863	247.83987	1	0.231	0.461	5.572	5.562	111.0
5555.5557	400.0	1	1	400.0	400.0	1	1	1	239.31863	247.83987	1	0.231	0.46	5.525	5.562	111.0
5555.5557	400.0	1	1	400.0	400.0	1	1	1	239.31863	247.83987	1	0.231	0.461	5.56	5.562	111.0
5555.5557	400.0	1	1	400.0	400.0	1	1	1	239.31863	247.83987	1	0.231	0.46	5.546	5.562	111.0
5555.5557	400.0	1	1	400.0	400.0	1	1	1	239.31863	247.83987	1	0.231	0.461	5.573	5.562	111.0
5555.5557	400.0	1	1	400.0	400.0	1	1	1	239.31863	247.83987	1	0.231	0.461	5.593	5.562	111.0
5555.5557	400.0	1	1	400.0	400.0	1	1	1	239.31863	247.83987	1	0.231	0.46	5.521	5.562	111.0
5555.5557	400.0	1	1	400.0	400.0	1	1	1	239.31863	247.83987	1	0.231	0.461	5.601	5.562	111.0
5555.5557	400.0	1	1	400.0	400.0	1	1	1	239.31863	247.83987	1	0.231	0.461	5.565	5.562	111.0
5555.5557	400.0	1	1	400.0	400.0	1	1	1	239.31863	247.83987	1	0.231	0.461	5.565	5.562	111.0
5555.5557	400.0	1	1	400.0	400.0	1	1	1	239.31863	247.83987	1	0.231	0.46	5.545	5.562	111.0
5555.5557	400.0	1	1	400.0	400.0	1	1	1	239.31863	247.83987	1	0.231	0.461	5.566	5.562	111.0
5555.5557	400.0	1	1	400.0	400.0	1	1	1	239.31863	247.83987	1	0.231	0.461	5.606	5.562	111.0
5555.5557	400.0	1	1	400.0	400.0	1	1	1	239.31863	247.83987	1	0.231	0.461	5.567	5.562	111.0
5555.5557	400.0	1	1	400.0	400.0	1	1	1	239.31863	247.83987	1	0.231	0.461	5.587	5.562	111.0
5555.5557	400.0	1	1	400.0	400.0	1	1	1	239.31863	247.83987	1	0.231	0.461	5.606	5.562	111.0
5555.5557	400.0	1	1	400.0	400.0	1	1	1	239.31863	247.83987	1	0.231	0.461	5.58	5.562	111.0
5555.5557	400.0	1	1	400.0	400.0	1	1	1	239.31863	247.83987	1	0.231	0.46	5.539	5.562	111.0
5555.5557	400.0	1	1	400.0	400.0	1	1	1	239.31863	247.83987	1	0.231	0.46	5.55	5.562	111.0
5555.5557	400.0	1	1	400.0	400.0	1	1	1	239.31863	247.83987	1	0.231	0.46	5.533	5.562	111.0
5555.5557	400.0	1	1	400.0	400.0	1	1	1	239.31863	247.83987	1	0.231	0.461	5.572	5.562	111.0
5555.5557	400.0	1	1	400.0	400.0	1	1	1	239.31863	247.83987	1	0.231	0.46	5.538	5.562	111.0
5555.5557	400.0	1	1	400.0	400.0	1	1	1	239.31863	247.83987	1	0.231	0.46	5.519	5.562	111.0
5555.5557	400.0	1	1	400.0	400.0	1	1	1	239.31863	247.83987	1	0.231	0.461	5.578	5.562	111.0
5555.5557	400.0	1	1	400.0	400.0	1	1	1	239.31863	247.83987	1	0.231	0.46	5.538	5.562	111.0
5555.5557	400.0	1	1	400.0	400.0	1	1	1	239.31863	247.83987	1	0.231	0.461	5.632	5.562	111.0
5555.5557	400.0	1	1	400.0	400.0	1	1	1	239.31863	247.83987	1	0.231	0.46	5.518	5.562	111.0
5555.5557	400.0	1	1	400.0	400.0	1	1	1	239.31863	247.83987	1	0.231	0.46	5.511	5.562	111.0
5555.5557	400.0	1	1	400.0	400.0	1	1	1	239.31863	247.83987	1	0.231	0.461	5.563	5.562	111.0
5555.5557	400.0	1	1	400.0	400.0	1	1	1	239.31863	247.83987	1	0.231	0.46	5.537	5.562	111.0
0.0	0.0	1	1	400.0	400.0	1	1	1	239.31863	247.83987	0	0.231	0.461	5.572	5.562	111.0
0.0	0.0	1	1	400.0	400.0	1	1	1	239.31863	247.83987	0	0.231	0.46	5.537	5.562	111.0
0.0	0.0	1	1	400.0	400.0	1	1	1	239.31863	247.83987	0	0.231	0.461	5.601	5.562	111.0
0.0	0.0	1	1	400.0	400.0	1	1	1	239.31863	247.83987	0	0.231	0.458	5.193	5.169	111.0
0.0	0.0	1	1	400.0	400.0	1	1	1	239.31863	247.83987	0	0.231	0.455	5.146	5.169	111.0
0.0	0.0	1	1	400.0	400.0	1	1	1	239.31863	247.83987	0	0.231	0.448	4.594	4.463	111.0
0.0	0.0	1	1	400.0	400.0	1	1	1	239.31863	247.83987	0	0.231	0.44	4.476	4.463	111.0
0.0	0.0	1	1	400.0	400.0	1	1	1	239.31863	247.83987	0	0.231	0.432	4.18	4.147	111.0
0.0	0.0	1	1	400.0	400.0	1	1	1	239.31863	247.83987	0	0.231	0.418	3.57	3.581	111.0
0.0	0.0	1	1	400.0	400.0	1	1	1	239.31863	247.83987	0	0.231	0.406	3.561	3.581	111.0
0.0	0.0	1	1	400.0	400.0	1	1	1	239.31863	247.83987	0	0.231	0.393	3.312	3.328	111.0
0.0	0.0	1	1	400.0	400.0	1	1	1	239.31863	247.83987	0	0.231	0.38	3.006	2.874	111.0
0.0	0.0	1	1	400.0	400.0	1	1	1	239.31863	247.83987	0	0.23	0.367	2.941	2.874	111.0
0.0	0.0	1	1	400.0	400.0	1	1	1	239.31863	247.83987	0	0.23	0.354	2.879	2.671	111.0
0.0	0.0	1	1	400.0	400.0	1	1	1	239.31863	247.83987	0	0.23	0.342	2.668	2.671	111.0
0.0	0.0	1	1	400.0	400.0	1	1	1	239.31863	247.83987	0	0.23	0.327	2.306	2.307	111.0
0.0	0.0	1	1	400.0	400.0	1	1	1	239.31863	247.83987	0	0.23	0.312	2.115	2.143	111.0
0.0	0.0	1	1	400.0	400.0	1	1	1	239.31863	247.83987	0	0.23	0.298	2.109	2.143	111.0
0.0	0.0	1	1	400.0	400.0	1	1	1	239.31863	247.83987	0	0.23	0.285	1.838	1.85	111.0
0.0	0.0	1	1	400.0	400.0	1	1	1	239.31863	247.83987	0	0.23	0.272	1.721	1.72	111.0
0.0	0.0	1	1	400.0	400.0	1	1	1	239.31863	247.83987	0	0.23	0.26	1.759	1.72	111.0
0.0	0.0	1	1	400.0	400.0	1	1	1	239.31863	247.83987	0	0.23	0.248	1.608	1.485	111.0
0.0	0.0	1	1	400.0	400.0	1	1	1	239.31863	247.83987	0	0.23	0.236	1.476	1.485	111.0
0.0	0.0	1	1	400.0	400.0	1	1	1	239.31863	247.83987	0	0.23	0.224	1.302	1.283	111.0
0.0	0.0	1	1	400.0	400.0	1	1	1	239.31863	247.83987	0	0.23	0.212	1.182	1.191	111.0
0.0	0.0	1	1	400.0	400.0	1	1	1	239.31863	247.83987	0	0.23	0.201	1.19	1.191	111.0
0.0	0.0	1	1	400.0	400.0	1	1	1	239.31863	247.83987	0	0.23	0.19	1.071	1.029	111.0
0.0	0.0	1	1	400.0	400.0	1	1	1	239.31863	247.83987	0	0.23	0.178	0.93	0.956	111.0
0.0	0.0	1	1	400.0	400.0	1	1	1	239.31863	247.83987	0	0.23	0.168	0.919	0.956	111.0
0.0	0.0	1	1	400.0	400.0	1	1	1	239.31863	247.83987	0	0.23	0.158	0.876	0.825	111.0
0.0	0.0	1	1	400.0	400.0	1	1	1	239.31863	247.83987	0	0.23	0.15	0.827	0.825	111.0
0.0	0.0	1	1	400.0	400.0	1	1	1	239.31863	247.83987	0	0.23	0.141	0.607	0.767	111.0
0.0	0.0	1	1	400.0	400.0	1	1	1	239.31863	247.83987	0	0.23	0.132	0.638	0.662	111.0
0.0	0.0	1	1	400.0	400.0	1	1	1	239.31863	247.83987	0	0.23	0.124	0.636	0.662	111.0
0.0	0.0	1	1	400.0	400.0	1	1	1	239.31863	247.83987	0	0.229	0.117	0.554	0.572	111.0
0.0	0.0	1	1	400.0	400.0	1	1	1	239.31863	247.83987	0	0.229	0.111	0.502	0.531	111.0
0.0	0.0	1	1	400.0	400.0	1	1	1	239.31863	247.83987	0	0.229	0.105	0.535	0.531	111.0
0.0	0.0	1	1	400.0	400.0	1	1	1	239.31863	247.83987	0	0.229	0.097	0.484	0.458	111.0
0.0	0.0	1	1	400.0	400.0	1	1	1	239.31863	247.83987	0	0.229	0.091	0.421	0.458	111.0
0.0	0.0	1	1	400.0	400.0	1	1	1	239.31863	247.83987	0	0.229	0.085	0.474	0.426	111.0
0.0	0.0	1	1	400.0	400.0	1	1	1	239.31863	247.83987	0	0.229	0.08	0.414	0.368	111.0
0.0	0.0	1	1	400.0	400.0	1	1	1	239.31863	247.83987	0	0.229	0.076	0.386	0.368	111.0
0.0	0.0	1	1	400.0	400.0	1	1	1	239.31863	247.83987	0	0.229	0.071	0.153	0.341	111.0
0.0	0.0	1	1	400.0	400.0	1	1	1	239.31863	247.83987	0	0.229	0.067	0.35	0.296	111.0
0.0	0.0	1	1	400.0	400.0	1	1	1	239.31863	247.83987	0	0.229	0.063	0.315	0.296	111.0
0.0	0.0	1	1	400.0	400.0	1	1	1	239.31863	247.83987	0	0.229	0.059	0.266	0.274	111.0
0.0	0.0	1	1	400.0	400.0	1	1	1	239.31863	247.83987	0	0.229	0.056	0.264	0.274	111.0
0.0	0.0	1	1	400.0	400.0	1	1	1	239.31863	247.83987	0	0.229	0.054	0.366	0.236	111.0
0.0	0.0	1	1	400.0	400.0	1	1	1	239.31863	247.83987	0	0.229	0.05	0.194	0.219	111.0
0.0	0.0	1	1	400.0	400.0	1	1	1	239.31863	247.83987	0	0.229	0.046	0.207	0.219	111.0
0.0	0.0	1	1	400.0	400.0	1	1	1	239.31863	247.83987	0	0.229	0.042	0.196	0.189	111.0
0.0	0.0	1	1	400.0	400.0	1	1	1	239.31863	247.83987	0	0.229	0.039	0.148	0.176	111.0
0.0	0.0	1	1	400.0	400.0	1	1	1	239.31863	247.83987	0	0.229	0.037	0.161	0.176	111.0
0.0	0.0	1	1	400.0	400.0	1	1	1	239.31863	247.83987	0	0.229	0.035	0.206	0.152	111.0
0.0	0.0	1	1	400.0	400.0	1	1	1	239.31863	247.83987	0	0.229	0.033	0.193	0.152	111.0
0.0	0.0	1	1	400.0	400.0	1	1	1	239.31863	247.83987	0	0.229	0.031	0.132	0.141	111.0
0.0	0.0	1	1	400.0	400.0	1	1	1	239.31863	247.83987	0	0.229	0.029	0.121	0.121	111.0
0.0	0.0	1	1	400.0	400.0	1	1	1	239.31863	247.83987	0	0.229	0.027	0.12	0.121	111.0
0.0	0.0	1	1	400.0	400.0	1	1	1	239.31863	247.83987	0	0.229	0.025	0.092	0.113	111.0
0.0	0.0	1	1	400.0	400.0	1	1	1	239.31863	247.83987	0	0.229	0.023	0.119	0.097	111.0
0.0	0.0	1	1	400.0	400.0	1	1	1	239.31863	247.83987	0	0.229	0.02	0.078	0.097	111.0
0.0	0.0	1	1	400.0	400.0	1	1	1	239.31863	247.83987	0	0.229	0.02	0.124	0.09	111.0
0.0	0.0	1	1	400.0	400.0	1	1	1	239.31863	247.83987	0	0.229	0.02	0.082	0.09	111.0
0.0	0.0	1	1	400.0	400.0	1	1	1	239.31863	247.83987	0	0.229	0.02	0.088	0.078	111.0
0.0	0.0	1	1	400.0	400.0	1	1	1	239.31863	247.83987	0	0.229	0.02	0.092	0.072	111.0
0.0	0.0	1	1	400.0	400.0	1	1	1	239.31863	247.83987	0	0.229	0.019	-0.021	0.072	111.0
0.0	0.0	1	1	400.0	400.0	1	1	1	239.31863	247.83987	0	0.229	0.019	0.057	0.062	111.0
0.0	0.0	1	1	400.0	400.0	1	1	1	239.31863	247.83987	0	0.229	0.019	0.049	0.062	111.0
0.0	0.0	1	1	400.0	400.0	1	1	1	239.31863	247.83987	0	0.229	0.019	0.074	0.058	111.0
0.0	0.0	1	1	400.0	400.0	1	1	1	239.31863	247.83987	0	0.229	0.019	0.065	0.049	111.0
0.0	0.0	1	1	400.0	400.0	1	1	1	239.31863	247.83987	0	0.229	0.019	0.056	0.049	111.0
0.0	0.0	1	1	400.0	400.0	1	1	1	239.31863	247.83987	0	0.229	0.019	0.025	0.043	111.0
0.0	0.0	1	1	400.0	400.0	1	1	1	239.31863	247.83987	0	0.229	0.019	0.043	0.039	111.0
0.0	0.0	1	1	400.0	400.0	1	1	1	239.31863	247.83987	0	0.229	0.019	-0.002	0.039	111.0
0.0	0.0	1	1	400.0	400.0	1	1	1	239.31863	247.83987	0	0.229	0.019	0.037	0.034	111.0
0.0	0.0	1	1	400.0	400.0	1	1	1	239.31863	247.83987	0	0.229	0.019	0.059	0.031	111.0
0.0	0.0	1	1	400.0	400.0	1	1	1	239.31863	247.83987	0	0.229	0.017	-0.092	0.031	111.0
0.0	0.0	1	1	400.0	400.0	1	1	1	239.31863	247.83987	0	0.229	0.016	-0.11	0.027	111.0
0.0	0.0	1	1	400.0	400.0	1	1	1	239.31863	247.83987	0	0.229	0.016	0.039	0.027	111.0
0.0	0.0	1	1	400.0	400.0	1	1	1	239.31863	247.83987	0	0.229	0.016	0.048	0.025	111.0
0.0	0.0	1	1	400.0	400.0	1	1	1	239.31863	247.83987	0	0.229	0.016	-0.001	0.021	111.0
0.0	0.0	1	1	400.0	400.0	1	1	1	239.31863	247.83987	0	0.229	0.015	-0.129	0.021	111.0
0.0	0.0	1	1	400.0	400.0	1	1	1	239.31863	247.83987	0	0.229	0.014	0.003	0.018	111.0
0.0	0.0	1	1	400.0	400.0	1	1	1	239.31863	247.83987	0	0.229	0.014	0.016	0.017	111.0
0.0	0.0	1	1	400.0	400.0	1	1	1	239.31863	247.83987	0	0.229	0.013	0.023	0.017	111.0
0.0	0.0	1	1	400.0	400.0	1	1	1	239.31863	247.83987	0	0.229	0.013	0.006	0.014	111.0
0.0	0.0	1	1	400.0	400.0	1	1	1	239.31863	247.83987	0	0.229	0.013	0.006	0.014	111.0
0.0	0.0	1	1	400.0	400.0	1	1	1	239.31863	247.83987	0	0.229	0.013	0.008	0.013	111.0
0.0	0.0	1	1	400.0	400.0	1	1	1	239.31863	247.83987	0	0.229	0.013	-0.011	0.011	111.0
0.0	0.0	1	1	400.0	400.0	1	1	1	239.31863	247.83987	0	0.229	0.013	0.01	0.011	111.0
0.0	0.0	1	1	400.0	400.0	1	1	1	239.31863	247.83987	0	0.229	0.013	0.022	0.01	111.0
0.0	0.0	1	1	400.0	400.0	1	1	1	239.31863	247.83987	0	0.229	0.013	0.043	0.009	111.0
0.0	0.0	1	1	400.0	400.0	1	1	1	239.31863	247.83987	0	0.229	0.012	-0.035	0.009	111.0
0.0	0.0	1	1	400.0	400.0	1	1	1	239.31863	247.83987	0	0.229	0.012	0.01	0.007	111.0
0.0	0.0	1	1	400.0	400.0	1	1	1	239.31863	247.83987	0	0.229	0.012	0.006	0.007	111.0
0.0	0.0	1	1	400.0	400.0	1	1	1	239.31863	247.83987	0	0.229	0.011	-0.088	0.007	111.0
0.0	0.0	1	1	400.0	400.0	1	1	1	239.31863	247.83987	0	0.229	0.011	0.099	0.006	111.0
0.0	0.0	1	1	400.0	400.0	1	1	1	239.31863	247.83987	0	0.229	0.01	-0.086	0.006	111.0
0.0	0.0	1	1	400.0	400.0	1	1	1	239.31863	247.83987	0	0.229	0.01	-0.002	0.005	111.0
0.0	0.0	1	1	400.0	400.0	1	1	1	239.31863	247.83987	0	0.229	0.01	0.057	0.004	111.0
0.0	0.0	1	1	400.0	400.0	1	1	1	239.31863	247.83987	0	0.229	0.01	0.017	0.004	111.0
0.0	0.0	1	1	400.0	400.0	1	1	1	239.31863	247.83987	0	0.229	0.009	0.029	0.004	111.0
0.0	0.0	1	1	400.0	400.0	1	1	1	239.31863	247.83987	0	0.229	0.009	0.024	0.004	111.0
0.0	0.0	1	1	400.0	400.0	1	1	1	239.31863	247.83987	0	0.229	0.007	-0.017	0.003	111.0
0.0	0.0	1	1	400.0	400.0	1	1	1	239.31863	247.83987	0	0.229	0.007	0.006	0.003	111.0
0.0	0.0	1	1	400.0	400.0	1	1	1	239.31863	247.83987	0	0.229	0.006	0.021	0.003	111.0
0.0	0.0	1	1	400.0	400.0	1	1	1	239.31863	247.83987	0	0.229	0.005	-0.002	0.002	111.0
0.0	0.0	1	1	400.0	400.0	1	1	1	239.31863	247.83987	0	0.229	0.005	0.095	0.002	111.0
0.0	0.0	1	1	400.0	400.0	1	1	1	239.31863	247.83987	0	0.229	0.004	0.0	0.002	111.0
0.0	0.0	1	1	400.0	400.0	1	1	1	239.31863	247.83987	0	0.229	0.004	0.017	0.001	111.0
0.0	0.0	1	1	400.0	400.0	1	1	1	239.31863	247.83987	0	0.229	0.003	0.003	0.001	111.0
0.0	0.0	1	1	400.0	400.0	1	1	1	239.31863	247.83987	0	0.229	0.002	0.001	0.001	111.0
0.0	0.0	1	1	400.0	400.0	1	1	1	239.31863	247.83987	0	0.229	0.001	0.034	0.001	111.0
0.0	0.0	1	1	400.0	400.0	1	1	1	239.31863	247.83987	0	0.229	0.001	0.002	0.001	111.0
0.0	0.0	1	1	400.0	400.0	1	1	1	239.31863	247.83987	0	0.229	0.001	0.017	0.001	111.0
0.0	0.0	1	1	400.0	400.0	1	1	1	239.31863	247.83987	0	0.229	0.0	0.002	0.0	111.0
0.0	0.0	1	1	400.0	400.0	1	1	1	239.31863	247.83987	0	0.229	0.0	-0.002	0.0	111.0
0.0	0.0	1	1	400.0	400.0	1	1	1	239.31863	247.83987	0	0.229	0.0	0.0	0.0	111.0
0.0	0.0	1	1	400.0	400.0	1	1	1	239.31863	247.83987	0	0.229	0.0	0.004	0.0	111.0
0.0	0.0	1	1	400.0	400.0	1	1	1	239.31863	247.83987	0	0.229	0.0	0.089	0.0	111.0
0.0	0.0	1	1	400.0	400.0	1	1	1	239.31863	247.83987	0	0.229	0.0	-0.011	0.0	111.0
0.0	0.0	1	1	400.0	400.0	1	1	1	239.31863	247.83987	0	0.229	0.0	0.021	0.0	111.0
0.0	0.0	1	1	400.0	400.0	1	1	1	239.31863	247.83987	0	0.229	-0.001	-0.019	0.0	111.0
0.0	0.0	1	1	400.0	400.0	1	1	1	239.31863	247.83987	0	0.229	0.0	0.037	0.0	111.0
0.0	0.0	1	1	400.0	400.0	1	1	1	239.31863	247.83987	0	0.229	-0.001	-0.019	0.0	111.0
0.0	0.0	1	1	400.0	400.0	1	1	1	239.31863	247.83987	0	0.229	-0.001	-0.019	0.0	111.0
0.0	0.0	1	1	400.0	400.0	1	1	1	239.31863	247.83987	0	0.229	0.0	0.196	0.0	111.0
0.0	0.0	1	1	400.0	400.0	1	1	1	239.31863	247.83987	0	0.229	0.0	0.006	0.0	111.0
0.0	0.0	1	1	400.0	400.0	1	1	1	239.31863	247.83987	0	0.229	-0.001	-0.019	0.0	111.0
0.0	0.0	1	1	400.0	400.0	1	1	1	239.31863	247.83987	0	0.229	-0.001	-0.013	0.0	111.0
0.0	0.0	1	1	400.0	400.0	1	1	1	239.31863	247.83987	0	0.229	-0.001	-0.02	0.0	111.0
0.0	0.0	1	1	400.0	400.0	1	1	1	239.31863	247.83987	0	0.229	-0.001	-0.021	0.0	111.0
0.0	0.0	1	1	400.0	400.0	1	1	1	239.31863	247.83987	0	0.229	-0.001	-0.035	0.0	111.0
0.0	0.0	1	1	400.0	400.0	1	1	1	239.31863	247.83987	0	0.229	0.0	0.004	0.0	111.0
0.0	0.0	1	1	400.0	400.0	1	1	1	239.31863	247.83987	0	0.229	-0.001	-0.017	0.0	111.0
0.0	0.0	1	1	400.0	400.0	1	1	1	239.31863	247.83987	0	0.229	-0.001	-0.022	0.0	111.0
0.0	0.0	1	1	400.0	400.0	1	1	1	239.31863	247.83987	0	0.229	-0.001	-0.048	0.0	111.0
0.0	0.0	1	1	400.0	400.0	1	1	1	239.31863	247.83987	0	0.229	0.0	-0.002	0.0	111.0
0.0	0.0	1	1	400.0	400.0	1	1	1	239.31863	247.83987	0	0.229	-0.001	-0.013	0.0	111.0
0.0	0.0	1	1	400.0	400.0	1	1	1	239.31863	247.83987	0	0.229	0.0	0.017	0.0	111.0
0.0	0.0	1	1	400.0	400.0	1	1	1	239.31863	247.83987	0	0.229	0.0	-0.006	0.0	111.0
0.0	0.0	1	1	400.0	400.0	1	1	1	239.31863	247.83987	0	0.229	0.0	0.0	0.0	111.0
0.0	0.0	1	1	400.0	400.0	1	1	1	239.31863	247.83987	0	0.229	-0.001	-0.026	0.0	111.0
0.0	0.0	1	1	400.0	400.0	1	1	1	239.31863	247.83987	0	0.229	0.0	0.026	0.0	111.0
0.0	0.0	1	1	400.0	400.0	1	1	1	239.31863	247.83987	0	0.229	-0.001	-0.032	0.0	111.0
0.0	0.0	1	1	400.0	400.0	1	1	1	239.31863	247.83987	0	0.229	0.0	0.008	0.0	111.0
0.0	0.0	1	1	400.0	400.0	1	1	1	239.31863	247.83987	0	0.229	0.0	0.015	0.0	111.0
0.0	0.0	1	1	400.0	400.0	1	1	1	239.31863	247.83987	0	0.229	-0.001	-0.061	0.0	111.0
0.0	0.0	1	1	400.0	400.0	1	1	1	239.31863	247.83987	0	0.229	0.0	0.021	0.0	111.0
0.0	0.0	1	1	400.0	400.0	1	1	1	239.31863	247.83987	0	0.229	0.0	0.013	0.0	111.0
0.0	0.0	1	1	400.0	400.0	1	1	1	239.31863	247.83987	0	0.229	0.0	0.023	0.0	111.0
0.0	0.0	1	1	400.0	400.0	1	1	1	239.31863	247.83987	0	0.229	0.0	0.017	0.0	111.0
0.0	0.0	1	1	400.0	400.0	1	1	1	239.31863	247.83987	0	0.229	-0.001	-0.026	0.0	111.0
0.0	0.0	1	1	400.0	400.0	1	1	1	239.31863	247.83987	0	0.229	0.0	0.021	0.0	111.0
0.0	0.0	1	1	400.0	400.0	1	1	1	239.31863	247.83987	0	0.229	0.0	0.041	0.0	111.0
0.0	0.0	1	1	400.0	400.0	1	1	1	239.31863	247.83987	0	0.229	0.0	0.023	0.0	111.0
0.0	0.0	1	1	400.0	400.0	1	1	1	239.31863	247.83987	0	0.229	0.0	-0.002	0.0	111.0
0.0	0.0	1	1	400.0	400.0	1	1	1	239.31863	247.83987	0	0.229	0.0	0.013	0.0	111.0
0.0	0.0	1	1	400.0	400.0	1	1	1	239.31863	247.83987	0	0.229	0.0	0.001	0.0	111.0
0.0	0.0	1	1	400.0	400.0	1	1	1	239.31863	247.83987	0	0.229	0.0	0.0	0.0	111.0
0.0	0.0	1	1	400.0	400.0	1	1	1	239.31863	247.83987	0	0.229	-0.001	-0.02	0.0	111.0
0.0	0.0	1	1	400.0	400.0	1	1	1	239.31863	247.83987	0	0.229	0.0	0.013	0.0	111.0
0.0	0.0	1	1	400.0	400.0	1	1	1	239.31863	247.83987	0	0.229	0.0	0.037	0.0	111.0
0.0	0.0	1	1	400.0	400.0	1	1	1	239.31863	247.83987	0	0.229	-0.001	-0.024	0.0	111.0
0.0	0.0	1	1	400.0	400.0	1	1	1	239.31863	247.83987	0	0.229	0.0	0.002	0.0	111.0
0.0	0.0	1	1	400.0	400.0	1	1	1	239.31863	247.83987	0	0.229	0.0	0.002	0.0	111.0
0.0	0.0	1	1	400.0	400.0	1	1	1	239.31863	247.83987	0	0.229	0.0	0.024	0.0	111.0
0.0	0.0	1	1	400.0	400.0	1	1	1	239.31863	247.83987	0	0.229	0.0	-0.002	0.0	111.0
0.0	0.0	1	1	400.0	400.0	1	1	1	239.31863	247.83987	0	0.229	-0.001	-0.014	0.0	111.0
0.0	0.0	1	1	400.0	400.0	1	1	1	239.31863	247.83987	0	0.229	0.0	0.034	0.0	111.0
0.0	0.0	1	1	400.0	400.0	1	1	1	239.31863	247.83987	0	0.229	0.0	0.008	0.0	111.0
0.0	0.0	1	1	400.0	400.0	1	1	1	239.31863	247.83987	0	0.229	0.0	0.039	0.0	111.0
0.0	0.0	1	1	400.0	400.0	1	1	1	239.31863	247.83987	0	0.229	0.0	0.013	0.0	111.0
0.0	0.0	1	1	400.0	400.0	1	1	1	239.31863	247.83987	0	0.229	0.0	0.039	0.0	111.0
0.0	0.0	1	1	400.0	400.0	1	1	1	239.31863	247.83987	0	0.229	0.0	0.207	0.0	111.0
0.0	0.0	1	1	400.0	400.0	1	1	1	239.31863	247.83987	0	0.229	0.0	-0.002	0.0	111.0
0.0	0.0	1	1	400.0	400.0	1	1	1	239.31863	247.83987	0	0.229	0.0	-0.004	0.0	111.0
0.0	0.0	1	1	400.0	400.0	1	1	1	239.31863	247.83987	0	0.229	0.0	0.085	0.0	111.0
0.0	0.0	1	1	400.0	400.0	1	1	1	239.31863	247.83987	0	0.229	0.0	0.0	0.0	111.0
0.0	0.0	1	1	400.0	400.0	1	1	1	239.31863	247.83987	0	0.229	0.0	0.004	0.0	111.0
0.0	0.0	1	1	400.0	400.0	1	1	1	239.31863	247.83987	0	0.229	0.0	-0.009	0.0	111.0
0.0	0.0	1	1	400.0	400.0	1	1	1	239.31863	247.83987	0	0.229	0.0	0.035	0.0	111.0
0.0	0.0	1	1	400.0	400.0	1	1	1	239.31863	247.83987	0	0.229	-0.001	-0.014	0.0	111.0
0.0	0.0	1	1	400.0	400.0	1	1	1	239.31863	247.83987	0	0.229	-0.001	-0.013	0.0	111.0
0.0	0.0	1	1	400.0	400.0	1	1	1	239.31863	247.83987	0	0.229	0.0	0.01	0.0	111.0
0.0	0.0	1	1	400.0	400.0	1	1	1	239.31863	247.83987	0	0.229	-0.001	-0.032	0.0	111.0
0.0	0.0	1	1	400.0	400.0	1	1	1	239.31863	247.83987	0	0.229	-0.001	-0.043	0.0	111.0
0.0	0.0	1	1	400.0	400.0	1	1	1	239.31863	247.83987	0	0.229	0.0	0.012	0.0	111.0
0.0	0.0	1	1	400.0	400.0	1	1	1	239.31863	247.83987	0	0.229	0.0	0.019	0.0	111.0
0.0	0.0	1	1	400.0	400.0	1	1	1	239.31863	247.83987	0	0.229	0.0	0.037	0.0	111.0
0.0	0.0	1	1	400.0	400.0	1	1	1	239.31863	247.83987	0	0.229	-0.001	-0.102	0.0	111.0
0.0	0.0	1	1	400.0	400.0	1	1	1	239.31863	247.83987	0	0.229	-0.001	-0.026	0.0	111.0
0.0	0.0	1	1	400.0	400.0	1	1	1	239.31863	247.83987	0	0.229	0.0	0.028	0.0	111.0
0.0	0.0	1	1	400.0	400.0	1	1	1	239.31863	247.83987	0	0.229	-0.001	-0.013	0.0	111.0
0.0	0.0	1	1	400.0	400.0	1	1	1	239.31863	247.83987	0	0.229	0.0	-0.004	0.0	111.0
0.0	0.0	1	1	400.0	400.0	1	1	1	239.31863	247.83987	0	0.229	0.0	0.076	0.0	111.0
0.0	0.0	1	1	400.0	400.0	1	1	1	239.31863	247.83987	0	0.229	0.0	0.093	0.0	111.0
0.0	0.0	1	1	400.0	400.0	1	1	1	239.31863	247.83987	0	0.229	-0.001	-0.026	0.0	111.0
0.0	0.0	1	1	400.0	400.0	1	1	1	239.31863	247.83987	0	0.229	0.0	-0.01	0.0	111.0
0.0	0.0	1	1	400.0	400.0	1	1	1	239.31863	247.83987	0	0.229	0.0	0.039	0.0	111.0
0.0	0.0	1	1	400.0	400.0	1	1	1	239.31863	247.83987	0	0.229	-0.001	-0.015	0.0	111.0
0.0	0.0	1	1	400.0	400.0	1	1	1	239.31863	247.83987	0	0.229	0.0	0.005	0.0	111.0
0.0	0.0	1	1	400.0	400.0	1	1	1	239.31863	247.83987	0	0.229	-0.001	-0.014	0.0	111.0
0.0	0.0	1	1	400.0	400.0	1	1	1	239.31863	247.83987	0	0.229	0.0	-0.004	0.0	111.0
0.0	0.0	1	1	400.0	400.0	1	1	1	239.31863	247.83987	0	0.229	-0.001	-0.035	0.0	111.0
0.0	0.0	1	1	400.0	400.0	1	1	1	239.31863	247.83987	0	0.229	0.0	0.014	0.0	111.0
0.0	0.0	1	1	400.0	400.0	1	1	1	239.31863	247.83987	0	0.229	0.0	-0.011	0.0	111.0
0.0	0.0	1	1	400.0	400.0	1	1	1	239.31863	247.83987	0	0.229	0.0	0.015	0.0	111.0
0.0	0.0	1	1	400.0	400.0	1	1	1	239.31863	247.83987	0	0.229	0.0	0.032	0.0	111.0
-5555.5557	-400.0	2	1	400.0	300.99503	1	2	1	239.31863	247.83987	1	0.229	0.0	-0.006	0.0	111.0
-5555.5557	-400.0	2	1	400.0	300.99503	0	2	1	239.31863	247.83987	1	0.229	-0.001	-0.032	0.0	111.0
-5555.5557	-400.0	2	1	400.0	300.99503	0	2	1	239.31863	247.83987	1	0.229	0.0	-0.011	0.0	111.0
-5555.5557	-400.0	2	1	400.0	300.99503	0	2	1	239.31863	247.83987	1	0.229	0.0	0.011	0.0	111.0
-5555.5557	-400.0	2	1	400.0	300.99503	0	2	1	239.31863	247.83987	1	0.228	-0.003	-0.483	-0.757	111.0
-5555.5557	-400.0	2	1	400.0	300.99503	0	2	1	239.31863	247.83987	1	0.228	-0.008	-0.724	-0.757	111.0
-5555.5557	-400.0	2	1	400.0	300.99503	0	2	1	239.31863	247.83987	1	0.228	-0.016	-1.08	-1.097	111.0
-5555.5557	-400.0	2	1	400.0	300.99503	0	2	1	239.31863	247.83987	1	0.228	-0.025	-1.346	-1.413	111.0
-5555.5557	-400.0	2	1	400.0	300.99503	0	2	1	239.31863	247.83987	1	0.228	-0.033	-1.405	-1.413	111.0
-5555.5557	-400.0	2	1	400.0	300.99503	0	2	1	239.31863	247.83987	1	0.228	-0.047	-1.972	-1.978	111.0
-5555.5557	-400.0	2	1	400.0	300.99503	0	2	1	239.31863	247.83987	1	0.227	-0.059	-2.179	-2.232	111.0
-5555.5557	-400.0	2	1	400.0	300.99503	0	2	1	239.31863	247.83987	1	0.227	-0.071	-2.176	-2.232	111.0
-5555.5557	-400.0	2	1	400.0	300.99503	0	2	1	239.31863	247.83987	1	0.227	-0.087	-2.725	-2.686	111.0
-5555.5557	-400.0	2	1	400.0	300.99503	0	2	1	239.31863	247.83987	1	0.227	-0.101	-2.714	-2.686	111.0
-5555.5557	-400.0	2	1	400.0	300.99503	0	2	1	239.31863	247.83987	1	0.227	-0.115	-3.078	-3.078	111.0
-5555.5557	-400.0	2	1	400.0	300.99503	0	2	1	239.31863	247.83987	1	0.226	-0.129	-3.112	-3.254	111.0
-5555.5557	-400.0	2	1	400.0	300.99503	0	2	1	239.31863	247.83987	1	0.226	-0.144	-3.236	-3.254	111.0
-5555.5557	-400.0	2	1	400.0	300.99503	0	2	1	239.31863	247.83987	1	0.226	-0.158	-3.607	-3.569	111.0
-5555.5557	-400.0	2	1	400.0	300.99503	0	2	1	239.31863	247.83987	1	0.226	-0.172	-3.632	-3.569	111.0
-5555.5557	-400.0	2	1	400.0	300.99503	0	2	1	239.31863	247.83987	1	0.226	-0.186	-3.686	-3.709	111.0
-5555.5557	-400.0	2	1	400.0	300.99503	0	2	1	239.31863	247.83987	1	0.226	-0.2	-3.981	-3.963	111.0
-5555.5557	-400.0	2	1	400.0	300.99503	0	2	1	239.31863	247.83987	1	0.225	-0.213	-3.974	-3.963	111.0
-5555.5557	-400.0	2	1	400.0	300.99503	0	2	1	239.31863	247.83987	1	0.225	-0.225	-4.067	-4.075	111.0
-5555.5557	-400.0	2	1	400.0	300.99503	0	2	1	239.31863	247.83987	1	0.225	-0.237	-4.294	-4.278	111.0
-5555.5557	-400.0	2	1	400.0	300.99503	0	2	1	239.31863	247.83987	1	0.225	-0.248	-4.271	-4.278	111.0
-5555.5557	-400.0	2	1	400.0	300.99503	0	2	1	239.31863	247.83987	1	0.225	-0.26	-4.39	-4.369	111.0
-5555.5557	-400.0	2	1	400.0	300.99503	0	2	1	239.31863	247.83987	1	0.225	-0.271	-4.425	-4.531	111.0
-5555.5557	-400.0	2	1	400.0	300.99503	0	2	1	239.31863	247.83987	1	0.225	-0.282	-4.701	-4.531	111.0
-5555.5557	-400.0	2	1	400.0	300.99503	0	2	1	239.31863	247.83987	1	0.225	-0.292	-4.694	-4.672	111.0
-5555.5557	-400.0	2	1	400.0	300.99503	0	2	1	239.31863	247.83987	1	0.225	-0.302	-4.665	-4.672	111.0
-5555.5557	-400.0	2	1	400.0	300.99503	0	2	1	239.31863	247.83987	1	0.224	-0.31	-4.734	-4.735	111.0
-5555.5557	-400.0	2	1	400.0	300.99503	0	2	1	239.31863	247.83987	1	0.224	-0.32	-4.884	-4.847	111.0
-5555.5557	-400.0	2	1	400.0	300.99503	0	2	1	239.31863	247.83987	1	0.224	-0.328	-4.852	-4.847	111.0
-5555.5557	-400.0	2	1	400.0	300.99503	0	2	1	239.31863	247.83987	1	0.224	-0.336	-4.904	-4.898	111.0
-5555.5557	-400.0	2	1	400.0	300.99503	0	2	1	239.31863	247.83987	1	0.224	-0.344	-4.959	-4.988	111.0
-5555.5557	-400.0	2	1	400.0	300.99503	0	2	1	239.31863	247.83987	1	0.224	-0.35	-4.918	-4.988	111.0
-5555.5557	-400.0	2	1	400.0	300.99503	0	2	1	239.31863	247.83987	1	0.224	-0.356	-5.002	-5.029	111.0
-5555.5557	-400.0	2	1	400.0	300.99503	0	2	1	239.31863	247.83987	1	0.224	-0.362	-5.015	-5.029	111.0
-5555.5557	-400.0	2	1	400.0	300.99503	0	2	1	239.31863	247.83987	1	0.224	-0.368	-5.125	-5.102	111.0
-5555.5557	-400.0	2	1	400.0	300.99503	0	2	1	239.31863	247.83987	1	0.224	-0.374	-5.201	-5.165	111.0
-5555.5557	-400.0	2	1	400.0	300.99503	0	2	1	239.31863	247.83987	1	0.223	-0.38	-5.188	-5.165	111.0
-5555.5557	-400.0	2	1	400.0	300.99503	0	2	1	239.31863	247.83987	1	0.223	-0.385	-5.185	-5.192	111.0
-5555.5557	-400.0	2	1	400.0	300.99503	0	2	1	239.31863	247.83987	1	0.223	-0.389	-5.158	-5.244	111.0
-5555.5557	-400.0	2	1	400.0	300.99503	0	2	1	239.31863	247.83987	1	0.223	-0.393	-5.257	-5.244	111.0
-5555.5557	-400.0	2	1	400.0	300.99503	0	2	1	239.31863	247.83987	1	0.223	-0.397	-5.251	-5.265	111.0
-5555.5557	-400.0	2	1	400.0	300.99503	0	2	1	239.31863	247.83987	1	0.223	-0.401	-5.244	-5.265	111.0
-5555.5557	-400.0	2	1	400.0	300.99503	0	2	1	239.31863	247.83987	1	0.223	-0.404	-5.301	-5.306	111.0
-5555.5557	-400.0	2	1	400.0	300.99503	0	2	1	239.31863	247.83987	1	0.223	-0.407	-5.325	-5.324	111.0
-5555.5557	-400.0	2	1	400.0	300.99503	0	2	1	239.31863	247.83987	1	0.223	-0.411	-5.329	-5.324	111.0
-5555.5557	-400.0	2	1	400.0	300.99503	0	2	1	239.31863	247.83987	1	0.222	-0.415	-5.399	-5.356	111.0
-5555.5557	-400.0	2	1	400.0	300.99503	0	2	1	239.31863	247.83987	1	0.222	-0.419	-5.355	-5.371	111.0
-5555.5557	-400.0	2	1	400.0	300.99503	0	2	1	239.31863	247.83987	1	0.222	-0.422	-5.367	-5.371	111.0
-5555.5557	-400.0	2	1	400.0	300.99503	0	2	1	239.31863	247.83987	1	0.222	-0.423	-5.241	-5.397	111.0
-5555.5557	-400.0	2	1	400.0	300.99503	0	2	1	239.31863	247.83987	1	0.222	-0.425	-5.454	-5.397	111.0
-5555.5557	-400.0	2	1	400.0	300.99503	0	2	1	239.31863	247.83987	1	0.222	-0.427	-5.398	-5.419	111.0
-5555.5557	-400.0	2	1	400.0	300.99503	0	2	1	239.31863	247.83987	1	0.222	-0.429	-5.479	-5.429	111.0
-5555.5557	-400.0	2	1	400.0	300.99503	0	2	1	239.31863	247.83987	1	0.222	-0.431	-5.422	-5.429	111.0
-5555.5557	-400.0	2	1	400.0	300.99503	0	2	1	239.31863	247.83987	1	0.222	-0.433	-5.446	-5.447	111.0
-5555.5557	-400.0	2	1	400.0	300.99503	0	2	1	239.31863	247.83987	1	0.222	-0.435	-5.448	-5.455	111.0
-5555.5557	-400.0	2	1	400.0	300.99503	0	2	1	239.31863	247.83987	1	0.222	-0.437	-5.491	-5.455	111.0
-5555.5557	-400.0	2	1	400.0	300.99503	0	2	1	239.31863	247.83987	1	0.222	-0.439	-5.506	-5.47	111.0
-5555.5557	-400.0	2	1	400.0	300.99503	0	2	1	239.31863	247.83987	1	0.222	-0.441	-5.442	-5.47	111.0
-5555.5557	-400.0	2	1	400.0	300.99503	0	2	1	239.31863	247.83987	1	0.222	-0.441	-5.435	-5.476	111.0
-5555.5557	-400.0	2	1	400.0	300.99503	0	2	1	239.31863	247.83987	1	0.222	-0.441	-5.505	-5.488	111.0
-5555.5557	-400.0	2	1	400.0	300.99503	1	2	1	239.31863	247.83987	1	0.222	-0.441	-5.503	-5.488	111.0
-5555.5557	-400.0	2	1	400.0	300.99503	1	2	1	239.31863	247.83987	1	0.222	-0.441	-5.525	-5.493	111.0
-5555.5557	-400.0	2	1	400.0	300.99503	1	2	1	239.31863	247.83987	1	0.222	-0.441	-5.556	-5.502	111.0
-5555.5557	-400.0	2	1	400.0	300.99503	1	2	1	239.31863	247.83987	1	0.222	-0.441	-5.464	-5.502	111.0
-5555.5557	-400.0	2	1	400.0	300.99503	1	2	1	239.31863	247.83987	1	0.222	-0.441	-5.513	-5.507	111.0
-5555.5557	-400.0	2	1	400.0	300.99503	1	2	1	239.31863	247.83987	1	0.222	-0.441	-5.515	-5.507	111.0
-5555.5557	-400.0	2	1	400.0	300.99503	1	2	1	239.31863	247.83987	1	0.222	-0.441	-5.526	-5.514	111.0
-5555.5557	-400.0	2	1	400.0	300.99503	1	2	1	239.31863	247.83987	1	0.222	-0.441	-5.532	-5.517	111.0
-5555.5557	-400.0	2	1	400.0	300.99503	1	2	1	239.31863	247.83987	1	0.222	-0.441	-5.5	-5.517	111.0
-5555.5557	-400.0	2	1	400.0	300.99503	1	2	1	239.31863	247.83987	1	0.222	-0.442	-5.695	-5.523	111.0
-5555.5557	-400.0	2	1	400.0	300.99503	1	2	1	239.31863	247.83987	1	0.222	-0.442	-5.473	-5.526	111.0
-5555.5557	-400.0	2	1	400.0	300.99503	1	2	1	239.31863	247.83987	1	0.222	-0.443	-5.569	-5.526	111.0
-5555.5557	-400.0	2	1	400.0	300.99503	1	2	1	239.31863	247.83987	1	0.222	-0.444	-5.57	-5.531	111.0
-5555.5557	-400.0	2	1	400.0	300.99503	1	2	1	239.31863	247.83987	1	0.222	-0.445	-5.636	-5.531	111.0
-5555.5557	-400.0	2	1	400.0	300.99503	1	2	1	239.31863	247.83987	1	0.222	-0.446	-5.503	-5.533	111.0
-5555.5557	-400.0	2	1	400.0	300.99503	1	2	1	239.31863	247.83987	1	0.222	-0.446	-5.556	-5.537	111.0
-5555.5557	-400.0	2	1	400.0	300.99503	1	2	1	239.31863	247.83987	1	0.222	-0.447	-5.511	-5.537	111.0
-5555.5557	-400.0	2	1	400.0	300.99503	1	2	1	239.31863	247.83987	1	0.222	-0.447	-5.519	-5.54	111.0
-5555.5557	-400.0	2	1	400.0	300.99503	1	2	1	239.31863	247.83987	1	0.222	-0.449	-5.568	-5.54	111.0
-5555.5557	-400.0	2	1	400.0	300.99503	1	2	1	239.31863	247.83987	1	0.222	-0.449	-5.549	-5.542	111.0
-5555.5557	-400.0	2	1	400.0	300.99503	1	2	1	239.31863	247.83987	1	0.222	-0.449	-5.541	-5.543	111.0
-5555.5557	-400.0	2	1	400.0	300.99503	1	2	1	239.31863	247.83987	1	0.222	-0.45	-5.571	-5.543	111.0
-5555.5557	-400.0	2	1	400.0	300.99503	1	2	1	239.31863	247.83987	1	0.222	-0.45	-5.522	-5.546	111.0
-5555.5557	-400.0	2	1	400.0	300.99503	1	2	1	239.31863	247.83987	1	0.222	-0.451	-5.567	-5.548	111.0
-5555.5557	-400.0	2	1	400.0	300.99503	1	2	1	239.31863	247.83987	1	0.222	-0.453	-5.587	-5.548	111.0
-5555.5557	-400.0	2	1	400.0	300.99503	1	2	1	239.31863	247.83987	1	0.222	-0.454	-5.51	-5.549	111.0
-5555.5557	-400.0	2	1	400.0	300.99503	1	2	1	239.31863	247.83987	1	0.222	-0.455	-5.532	-5.55	111.0
-5555.5557	-400.0	2	1	400.0	300.99503	1	2	1	239.31863	247.83987	1	0.222	-0.456	-5.574	-5.55	111.0
-5555.5557	-400.0	2	1	400.0	300.99503	1	2	1	239.31863	247.83987	1	0.222	-0.456	-5.505	-5.551	111.0
-5555.5557	-400.0	2	1	400.0	300.99503	1	2	1	239.31863	247.83987	1	0.222	-0.457	-5.521	-5.551	111.0
-5555.5557	-400.0	2	1	400.0	300.99503	1	2	1	239.31863	247.83987	1	0.222	-0.458	-5.582	-5.553	111.0
-5555.5557	-400.0	2	1	400.0	300.99503	1	2	1	239.31863	247.83987	1	0.222	-0.459	-5.507	-5.553	111.0
-5555.5557	-400.0	2	1	400.0	300.99503	1	2	1	239.31863	247.83987	1	0.222	-0.461	-5.56	-5.553	111.0
-5555.5557	-400.0	2	1	400.0	300.99503	1	2	1	239.31863	247.83987	1	0.222	-0.461	-5.564	-5.554	111.0
-5555.5557	-400.0	2	1	400.0	300.99503	1	2	1	239.31863	247.83987	1	0.222	-0.461	-5.564	-5.555	111.0
-5555.5557	-400.0	2	1	400.0	300.99503	1	2	1	239.31863	247.83987	1	0.222	-0.461	-5.568	-5.555	111.0
-5555.5557	-400.0	2	1	400.0	300.99503	1	2	1	239.31863	247.83987	1	0.222	-0.461	-5.575	-5.556	111.0
-5555.5557	-400.0	2	1	400.0	300.99503	1	2	1	239.31863	247.83987	1	0.222	-0.46	-5.405	-5.556	111.0
-5555.5557	-400.0	2	1	400.0	300.99503	1	2	1	239.31863	247.83987	1	0.222	-0.46	-5.54	-5.556	111.0
-5555.5557	-400.0	2	1	400.0	300.99503	1	2	1	239.31863	247.83987	1	0.222	-0.461	-5.643	-5.557	111.0
-5555.5557	-400.0	2	1	400.0	300.99503	1	2	1	239.31863	247.83987	1	0.222	-0.461	-5.569	-5.557	111.0
-5555.5557	-400.0	2	1	400.0	300.99503	1	2	1	239.31863	247.83987	1	0.222	-0.461	-5.561	-5.557	111.0
-5555.5557	-400.0	2	1	400.0	300.99503	1	2	1	239.31863	247.83987	1	0.222	-0.461	-5.592	-5.559	111.0
-5555.5557	-400.0	2	1	400.0	300.99503	1	2	1	239.31863	247.83987	1	0.222	-0.46	-5.537	-5.559	111.0
-5555.5557	-400.0	2	1	400.0	300.99503	1	2	1	239.31863	247.83987	1	0.222	-0.461	-5.611	-5.559	111.0
-5555.5557	-400.0	2	1	400.0	300.99503	1	2	1	239.31863	247.83987	1	0.222	-0.461	-5.584	-5.559	111.0
-5555.5557	-400.0	2	1	400.0	300.99503	1	2	1	239.31863	247.83987	1	0.222	-0.46	-5.556	-5.559	111.0
-5555.5557	-400.0	2	1	400.0	300.99503	1	2	1	239.31863	247.83987	1	0.222	-0.46	-5.495	-5.56	111.0
-5555.5557	-400.0	2	1	400.0	300.99503	1	2	1	239.31863	247.83987	1	0.222	-0.461	-5.61	-5.56	111.0
-5555.5557	-400.0	2	1	400.0	300.99503	1	2	1	239.31863	247.83987	1	0.222	-0.46	-5.498	-5.56	111.0
-5555.5557	-400.0	2	1	400.0	300.99503	1	2	1	239.31863	247.83987	1	0.222	-0.46	-5.554	-5.56	111.0
-5555.5557	-400.0	2	1	400.0	300.99503	1	2	1	239.31863	247.83987	1	0.222	-0.461	-5.573	-5.56	111.0
-5555.5557	-400.0	2	1	400.0	300.99503	1	2	1	239.31863	247.83987	1	0.222	-0.46	-5.553	-5.56	111.0
-5555.5557	-400.0	2	1	400.0	300.99503	1	2	1	239.31863	247.83987	1	0.221	-0.46	-5.555	-5.56	111.0
-5555.5557	-400.0	2	1	400.0	300.99503	1	2	1	239.31863	247.83987	1	0.221	-0.461	-5.574	-5.56	111.0
-5555.5557	-400.0	2	1	400.0	300.99503	1	2	1	239.31863	247.83987	1	0.221	-0.461	-5.567	-5.56	111.0
-5555.5557	-400.0	2	1	400.0	300.99503	1	2	1	239.31863	247.83987	1	0.221	-0.461	-5.568	-5.56	111.0
-5555.5557	-400.0	2	1	400.0	300.99503	1	2	1	239.31863	247.83987	1	0.221	-0.461	-5.559	-5.56	111.0
-5555.5557	-400.0	2	1	400.0	300.99503	1	2	1	239.31863	247.83987	1	0.221	-0.46	-5.541	-5.56	111.0
-5555.5557	-400.0	2	1	400.0	300.99503	1	2	1	239.31863	247.83987	1	0.221	-0.461	-5.595	-5.56	111.0
-5555.5557	-400.0	2	1	400.0	300.99503	1	2	1	239.31863	247.83987	1	0.221	-0.461	-5.585	-5.56	111.0
-5555.5557	-400.0	2	1	400.0	300.99503	1	2	1	239.31863	247.83987	1	0.221	-0.46	-5.51	-5.56	111.0
-5555.5557	-400.0	2	1	400.0	300.99503	1	2	1	239.31863	247.83987	1	0.221	-0.461	-5.57	-5.56	111.0
-5555.5557	-400.0	2	1	400.0	300.99503	1	2	1	239.31863	247.83987	1	0.221	-0.46	-5.442	-5.561	111.0
-5555.5557	-400.0	2	1	400.0	300.99503	1	2	1	239.31863	247.83987	1	0.221	-0.46	-5.556	-5.561	111.0
-5555.5557	-400.0	2	1	400.0	300.99503	1	2	1	239.31863	247.83987	1	0.221	-0.46	-5.547	-5.561	111.0
-5555.5557	-400.0	2	1	400.0	300.99503	1	2	1	239.31863	247.83987	1	0.221	-0.461	-5.565	-5.561	111.0
-5555.5557	-400.0	2	1	400.0	300.99503	1	2	1	239.31863	247.83987	1	0.221	-0.46	-5.545	-5.561	111.0
-5555.5557	-400.0	2	1	400.0	300.99503	1	2	1	239.31863	247.83987	1	0.221	-0.461	-5.562	-5.561	111.0
-5555.5557	-400.0	2	1	400.0	300.99503	1	2	1	239.31863	247.83987	1	0.221	-0.461	-5.559	-5.561	111.0
-5555.5557	-400.0	2	1	400.0	300.99503	1	2	1	239.31863	247.83987	1	0.221	-0.46	-5.531	-5.561	111.0
-5555.5557	-400.0	2	1	400.0	300.99503	1	2	1	239.31863	247.83987	1	0.221	-0.461	-5.665	-5.561	111.0
-5555.5557	-400.0	2	1	400.0	300.99503	1	2	1	239.31863	247.83987	1	0.221	-0.461	-5.56	-5.561	111.0
-5555.5557	-400.0	2	1	400.0	300.99503	1	2	1	239.31863	247.83987	1	0.221	-0.461	-5.567	-5.561	111.0
-5555.5557	-400.0	2	1	400.0	300.99503	1	2	1	239.31863	247.83987	1	0.221	-0.46	-5.548	-5.561	111.0
-5555.5557	-400.0	2	1	400.0	300.99503	1	2	1	239.31863	247.83987	1	0.221	-0.461	-5.562	-5.561	111.0
-5555.5557	-400.0	2	1	400.0	300.99503	1	2	1	239.31863	247.83987	1	0.221	-0.46	-5.489	-5.561	111.0
-5555.5557	-400.0	2	1	400.0	300.99503	1	2	1	239.31863	247.83987	1	0.221	-0.46	-5.455	-5.561	111.0
-5555.5557	-400.0	2	1	400.0	300.99503	1	2	1	239.31863	247.83987	1	0.221	-0.461	-5.594	-5.561	111.0
-5555.5557	-400.0	2	1	400.0	300.99503	1	2	1	239.31863	247.83987	1	0.221	-0.461	-5.597	-5.561	111.0
-5555.5557	-400.0	2	1	400.0	300.99503	1	2	1	239.31863	247.83987	1	0.221	-0.46	-5.532	-5.561	111.0
-5555.5557	-400.0	2	1	400.0	300.99503	1	2	1	239.31863	247.83987	1	0.221	-0.461	-5.58	-5.561	111.0
-5555.5557	-400.0	2	1	400.0	300.99503	1	2	1	239.31863	247.83987	1	0.221	-0.46	-5.517	-5.561	111.0
-5555.5557	-400.0	2	1	400.0	300.99503	1	2	1	239.31863	247.83987	1	0.221	-0.461	-5.592	-5.561	111.0
-5555.5557	-400.0	2	1	400.0	300.99503	1	2	1	239.31863	247.83987	1	0.221	-0.46	-5.508	-5.561	111.0
-5555.5557	-400.0	2	1	400.0	300.99503	1	2	1	239.31863	247.83987	1	0.221	-0.461	-5.564	-5.561	111.0
-5555.5557	-400.0	2	1	400.0	300.99503	1	2	1	239.31863	247.83987	1	0.221	-0.461	-5.603	-5.561	111.0
-5555.5557	-400.0	2	1	400.0	300.99503	1	2	1	239.31863	247.83987	1	0.221	-0.46	-5.531	-5.561	111.0
-5555.5557	-400.0	2	1	400.0	300.99503	1	2	1	239.31863	247.83987	1	0.221	-0.461	-5.58	-5.561	111.0
-5555.5557	-400.0	2	1	400.0	300.99503	1	2	1	239.31863	247.83987	1	0.221	-0.461	-5.569	-5.561	111.0
-5555.5557	-400.0	2	1	400.0	300.99503	1	2	1	239.31863	247.83987	1	0.221	-0.461	-5.574	-5.561	111.0
-5555.5557	-400.0	2	1	400.0	300.99503	1	2	1	239.31863	247.83987	1	0.221	-0.46	-5.53	-5.561	111.0
-5555.5557	-400.0	2	1	400.0	300.99503	1	2	1	239.31863	247.83987	1	0.221	-0.46	-5.545	-5.561	111.0
-5555.5557	-400.0	2	1	400.0	300.99503	1	2	1	239.31863	247.83987	1	0.221	-0.461	-5.573	-5.561	111.0
-5555.5557	-400.0	2	1	400.0	300.99503	1	2	1	239.31863	247.83987	1	0.221	-0.46	-5.552	-5.561	111.0
-5555.5557	-400.0	2	1	400.0	300.99503	1	2	1	239.31863	247.83987	1	0.221	-0.46	-5.555	-5.561	111.0
-5555.5557	-400.0	2	1	400.0	300.99503	1	2	1	239.31863	247.83987	1	0.221	-0.461	-5.651	-5.561	111.0
-5555.5557	-400.0	2	1	400.0	300.99503	1	2	1	239.31863	247.83987	1	0.221	-0.46	-5.401	-5.561	111.0
-5555.5557	-400.0	2	1	400.0	300.99503	1	2	1	239.31863	247.83987	1	0.221	-0.461	-5.589	-5.561	111.0
-5555.5557	-400.0	2	1	400.0	300.99503	1	2	1	239.31863	247.83987	1	0.221	-0.461	-5.64	-5.561	111.0
-5555.5557	-400.0	2	1	400.0	300.99503	1	2	1	239.31863	247.83987	1	0.221	-0.461	-5.561	-5.561	111.0
-5555.5557	-400.0	2	1	400.0	300.99503	1	2	1	239.31863	247.83987	1	0.221	-0.461	-5.587	-5.561	111.0
-5555.5557	-400.0	2	1	400.0	300.99503	1	2	1	239.31863	247.83987	1	0.221	-0.461	-5.566	-5.561	111.0
-5555.5557	-400.0	2	1	400.0	300.99503	1	2	1	239.31863	247.83987	1	0.221	-0.461	-5.565	-5.561	111.0
-5555.5557	-400.0	2	1	400.0	300.99503	1	2	1	239.31863	247.83987	1	0.221	-0.461	-5.612	-5.561	111.0
-5555.5557	-400.0	2	1	400.0	300.99503	1	2	1	239.31863	247.83987	1	0.221	-0.46	-5.547	-5.561	111.0
-5555.5557	-400.0	2	1	400.0	300.99503	1	2	1	239.31863	247.83987	1	0.221	-0.461	-5.592	-5.561	111.0
-5555.5557	-400.0	2	1	400.0	300.99503	1	2	1	239.31863	247.83987	1	0.221	-0.46	-5.538	-5.561	111.0
-5555.5557	-400.0	2	1	400.0	300.99503	1	2	1	239.31863	247.83987	1	0.221	-0.461	-5.566	-5.561	111.0
-5555.5557	-400.0	2	1	400.0	300.99503	1	2	1	239.31863	247.83987	1	0.221	-0.46	-5.554	-5.561	111.0
-5555.5557	-400.0	2	1	400.0	300.99503	1	2	1	239.31863	247.83987	1	0.221	-0.461	-5.649	-5.561	111.0
-5555.5557	-400.0	2	1	400.0	300.99503	1	2	1	239.31863	247.83987	1	0.221	-0.46	-5.544	-5.561	111.0
-5555.5557	-400.0	2	1	400.0	300.99503	1	2	1	239.31863	247.83987	1	0.221	-0.461	-5.569	-5.561	111.0
-5555.5557	-400.0	2	1	400.0	300.99503	1	2	1	239.31863	247.83987	1	0.221	-0.46	-5.556	-5.561	111.0
-5555.5557	-400.0	2	1	400.0	300.99503	1	2	1	239.31863	247.83987	1	0.221	-0.46	-5.545	-5.561	111.0
-5555.5557	-400.0	2	1	400.0	300.99503	1	2	1	239.31863	247.83987	1	0.221	-0.46	-5.554	-5.561	111.0
-5555.5557	-400.0	2	1	400.0	300.99503	1	2	1	239.31863	247.83987	1	0.221	-0.46	-5.542	-5.561	111.0
-5555.5557	-400.0	2	1	400.0	300.99503	1	2	1	239.31863	247.83987	1	0.221	-0.46	-5.512	-5.561	111.0
-5555.5557	-400.0	2	1	400.0	300.99503	1	2	1	239.31863	247.83987	1	0.221	-0.461	-5.58	-5.561	111.0
-5555.5557	-400.0	2	1	400.0	300.99503	1	2	1	239.31863	247.83987	1	0.221	-0.461	-5.56	-5.561	111.0
-5555.5557	-400.0	2	1	400.0	300.99503	1	2	1	239.31863	247.83987	1	0.221	-0.461	-5.577	-5.561	111.0
-5555.5557	-400.0	2	1	400.0	300.99503	1	2	1	239.31863	247.83987	1	0.221	-0.461	-5.573	-5.561	111.0
-5555.5557	-400.0	2	1	400.0	300.99503	1	2	1	239.31863	247.83987	1	0.221	-0.46	-5.503	-5.561	111.0
-5555.5557	-400.0	2	1	400.0	300.99503	1	2	1	239.31863	247.83987	1	0.221	-0.459	-5.311	-5.561	111.0
-5555.5557	-400.0	2	1	400.0	300.99503	1	2	1	239.31863	247.83987	1	0.221	-0.461	-5.57	-5.561	111.0
-5555.5557	-400.0	2	1	400.0	300.99503	1	2	1	239.31863	247.83987	1	0.221	-0.46	-5.524	-5.561	111.0
-5555.5557	-400.0	2	1	400.0	300.99503	1	2	1	239.31863	247.83987	1	0.221	-0.461	-5.593	-5.561	111.0
-5555.5557	-400.0	2	1	400.0	300.99503	1	2	1	239.31863	247.83987	1	0.221	-0.461	-5.565	-5.561	111.0
-5555.5557	-400.0	2	1	400.0	300.99503	1	2	1	239.31863	247.83987	1	0.221	-0.461	-5.615	-5.561	111.0
-5555.5557	-400.0	2	1	400.0	300.99503	1	2	1	239.31863	247.83987	1	0.221	-0.46	-5.545	-5.561	111.0
-5555.5557	-400.0	2	1	400.0	300.99503	1	2	1	239.31863	247.83987	1	0.221	-0.461	-5.739	-5.561	111.0
-5555.5557	-400.0	2	1	400.0	300.99503	1	2	1	239.31863	247.83987	1	0.221	-0.46	-5.517	-5.561	111.0
-5555.5557	-400.0	2	1	400.0	300.99503	1	2	1	239.31863	247.83987	1	0.221	-0.461	-5.562	-5.561	111.0
-5555.5557	-400.0	2	1	400.0	300.99503	1	2	1	239.31863	247.83987	1	0.221	-0.46	-5.544	-5.561	111.0
-5555.5557	-400.0	2	1	400.0	300.99503	1	2	1	239.31863	247.83987	1	0.221	-0.461	-5.577	-5.561	111.0
-5555.5557	-400.0	2	1	400.0	300.99503	1	2	1	239.31863	247.83987	1	0.221	-0.46	-5.547	-5.561	111.0
-5555.5557	-400.0	2	1	400.0	300.99503	1	2	1	239.31863	247.83987	1	0.221	-0.461	-5.592	-5.561	111.0
-5555.5557	-400.0	2	1	400.0	300.99503	1	2	1	239.31863	247.83987	1	0.221	-0.461	-5.578	-5.561	111.0
-5555.5557	-400.0	2	1	400.0	300.99503	1	2	1	239.31863	247.83987	1	0.221	-0.461	-5.567	-5.561	111.0
-5555.5557	-400.0	2	1	400.0	300.99503	1	2	1	239.31863	247.83987	1	0.221	-0.461	-5.577	-5.561	111.0
-5555.5557	-400.0	2	1	400.0	300.99503	1	2	1	239.31863	247.83987	1	0.221	-0.461	-5.578	-5.561	111.0
-5555.5557	-400.0	2	1	400.0	300.99503	1	2	1	239.31863	247.83987	1	0.221	-0.461	-5.592	-5.561	111.0
-5555.5557	-400.0	2	1	400.0	300.99503	1	2	1	239.31863	247.83987	1	0.221	-0.46	-5.537	-5.561	111.0
-5555.5557	-400.0	2	1	400.0	300.99503	1	2	1	239.31863	247.83987	1	0.221	-0.46	-5.556	-5.561	111.0
-5555.5557	-400.0	2	1	400.0	300.99503	1	2	1	239.31863	247.83987	1	0.221	-0.461	-5.56	-5.561	111.0
-5555.5557	-400.0	2	1	400.0	300.99503	1	2	1	239.31863	247.83987	1	0.221	-0.46	-5.467	-5.561	111.0
-5555.5557	-400.0	2	1	400.0	300.99503	1	2	1	239.31863	247.83987	1	0.221	-0.461	-5.583	-5.561	111.0
-5555.5557	-400.0	2	1	400.0	300.99503	1	2	1	239.31863	247.83987	1	0.221	-0.46	-5.54	-5.561	111.0
-5555.5557	-400.0	2	1	400.0	300.99503	1	2	1	239.31863	247.83987	1	0.221	-0.461	-5.561	-5.561	111.0
-5555.5557	-400.0	2	1	400.0	300.99503	1	2	1	239.31863	247.83987	1	0.221	-0.46	-5.519	-5.561	111.0
-5555.5557	-400.0	2	1	400.0	300.99503	1	2	1	239.31863	247.83987	1	0.221	-0.461	-5.597	-5.561	111.0
-5555.5557	-400.0	2	1	400.0	300.99503	1	2	1	239.31863	247.83987	1	0.221	-0.461	-5.581	-5.561	111.0
-5555.5557	-400.0	2	1	400.0	300.99503	1	2	1	239.31863	247.83987	1	0.221	-0.46	-5.555	-5.561	111.0
-5555.5557	-400.0	2	1	400.0	300.99503	1	2	1	239.31863	247.83987	1	0.221	-0.461	-5.601	-5.561	111.0
-5555.5557	-400.0	2	1	400.0	300.99503	1	2	1	239.31863	247.83987	1	0.221	-0.461	-5.713	-5.561	111.0
-5555.5557	-400.0	2	1	400.0	300.99503	1	2	1	239.31863	247.83987	1	0.221	-0.461	-5.581	-5.561	111.0
-5555.5557	-400.0	2	1	400.0	300.99503	1	2	1	239.31863	247.83987	1	0.221	-0.461	-5.564	-5.561	111.0
-5555.5557	-400.0	2	1	400.0	300.99503	1	2	1	239.31863	247.83987	1	0.221	-0.461	-5.563	-5.561	111.0
-5555.5557	-400.0	2	1	400.0	300.99503	1	2	1	239.31863	247.83987	1	0.221	-0.46	-5.535	-5.561	111.0
-5555.5557	-400.0	2	1	400.0	300.99503	1	2	1	239.31863	247.83987	1	0.221	-0.46	-5.529	-5.561	111.0
-5555.5557	-400.0	2	1	400.0	300.99503	1	2	1	239.31863	247.83987	1	0.221	-0.461	-5.562	-5.561	111.0
-5555.5557	-400.0	2	1	400.0	300.99503	1	2	1	239.31863	247.83987	1	0.221	-0.461	-5.579	-5.561	111.0
-5555.5557	-400.0	2	1	400.0	300.99503	1	2	1	239.31863	247.83987	1	0.221	-0.461	-5.562	-5.561	111.0
-5555.5557	-400.0	2	1	400.0	300.99503	1	2	1	239.31863	247.83987	1	0.221	-0.46	-5.536	-5.561	111.0
-5555.5557	-400.0	2	1	400.0	300.99503	1	2	1	239.31863	247.83987	1	0.221	-0.461	-5.6	-5.561	111.0
-5555.5557	-400.0	2	1	400.0	300.99503	1	2	1	239.31863	247.83987	1	0.221	-0.46	-5.553	-5.561	111.0
-5555.5557	-400.0	2	1	400.0	300.99503	1	2	1	239.31863	247.83987	1	0.221	-0.461	-5.57	-5.561	111.0
-5555.5557	-400.0	2	1	400.0	300.99503	1	2	1	239.31863	247.83987	1	0.221	-0.461	-5.607	-5.561	111.0
-5555.5557	-400.0	2	1	400.0	300.99503	1	2	1	239.31863	247.83987	1	0.221	-0.46	-5.523	-5.561	111.0
-5555.5557	-400.0	2	1	400.0	300.99503	1	2	1	239.31863	247.83987	1	0.221	-0.461	-5.593	-5.561	111.0
-5555.5557	-400.0	2	1	400.0	300.99503	1	2	1	239.31863	247.83987	1	0.221	-0.46	-5.553	-5.561	111.0
-5555.5557	-400.0	2	1	400.0	300.99503	1	2	1	239.31863	247.83987	1	0.221	-0.46	-5.531	-5.561	111.0
-5555.5557	-400.0	2	1	400.0	300.99503	1	2	1	239.31863	247.83987	1	0.22	-0.461	-5.585	-5.561	111.0
-5555.5557	-400.0	2	1	400.0	300.99503	1	2	1	239.31863	247.83987	1	0.22	-0.461	-5.584	-5.561	111.0
-5555.5557	-400.0	2	1	400.0	300.99503	1	2	1	239.31863	247.83987	1	0.22	-0.461	-5.562	-5.561	111.0
-5555.5557	-400.0	2	1	400.0	300.99503	1	2	1	239.31863	247.83987	1	0.22	-0.46	-5.557	-5.561	111.0
-5555.5557	-400.0	2	1	400.0	300.99503	1	2	1	239.31863	247.83987	1	0.22	-0.46	-5.449	-5.561	111.0
-5555.5557	-400.0	2	1	400.0	300.99503	1	2	1	239.31863	247.83987	1	0.22	-0.461	-5.57	-5.561	111.0
-5555.5557	-400.0	2	1	400.0	300.99503	1	2	1	239.31863	247.83987	1	0.22	-0.46	-5.547	-5.561	111.0
-5555.5557	-400.0	2	1	400.0	300.99503	1	2	1	239.31863	247.83987	1	0.22	-0.461	-5.575	-5.561	111.0
-5555.5557	-400.0	2	1	400.0	300.99503	1	2	1	239.31863	247.83987	1	0.22	-0.461	-5.571	-5.561	111.0
-5555.5557	-400.0	2	1	400.0	300.99503	1	2	1	239.31863	247.83987	1	0.22	-0.46	-5.552	-5.561	111.0
-5555.5557	-400.0	2	1	400.0	300.99503	1	2	1	239.31863	247.83987	1	0.22	-0.46	-5.544	-5.561	111.0
-5555.5557	-400.0	2	1	400.0	300.99503	1	2	1	239.31863	247.83987	1	0.22	-0.461	-5.598	-5.561	111.0
-5555.5557	-400.0	2	1	400.0	300.99503	1	2	1	239.31863	247.83987	1	0.22	-0.46	-5.554	-5.561	111.0
-5555.5557	-400.0	2	1	400.0	300.99503	1	2	1	239.31863	247.83987	1	0.22	-0.46	-5.472	-5.561	111.0
-5555.5557	-400.0	2	1	400.0	300.99503	1	2	1	239.31863	247.83987	1	0.22	-0.461	-5.579	-5.561	111.0
-5555.5557	-400.0	2	1	400.0	300.99503	1	2	1	239.31863	247.83987	1	0.22	-0.46	-5.348	-5.561	111.0
-5555.5557	-400.0	2	1	400.0	300.99503	1	2	1	239.31863	247.83987	1	0.22	-0.46	-5.542	-5.561	111.0
-5555.5557	-400.0	2	1	400.0	300.99503	1	2	1	239.31863	247.83987	1	0.22	-0.461	-5.575	-5.561	111.0
-5555.5557	-400.0	2	1	400.0	300.99503	1	2	1	239.31863	247.83987	1	0.22	-0.46	-5.544	-5.561	111.0
-5555.5557	-400.0	2	1	400.0	300.99503	1	2	1	239.31863	247.83987	1	0.22	-0.46	-5.54	-5.561	111.0
-5555.5557	-400.0	2	1	400.0	300.99503	1	2	1	239.31863	247.83987	1	0.22	-0.461	-5.569	-5.561	111.0
-5555.5557	-400.0	2	1	400.0	300.99503	1	2	1	239.31863	247.83987	1	0.22	-0.46	-5.529	-5.561	111.0
-5555.5557	-400.0	2	1	400.0	300.99503	1	2	1	239.31863	247.83987	1	0.22	-0.46	-5.541	-5.561	111.0
0.0	0.0	2	1	400.0	300.99503	1	2	1	239.31863	247.83987	0	0.22	-0.461	-5.582	-5.561	111.0
0.0	0.0	2	1	400.0	300.99503	1	2	1	239.31863	247.83987	0	0.22	-0.46	-5.536	-5.561	111.0
0.0	0.0	2	1	400.0	300.99503	1	2	1	239.31863	247.83987	0	0.22	-0.46	-5.427	-5.561	111.0
0.0	0.0	2	1	400.0	300.99503	1	2	1	239.31863	247.83987	0	0.22	-0.46	-5.552	-5.561	111.0
0.0	0.0	2	1	400.0	300.99503	1	2	1	239.31863	247.83987	0	0.22	-0.458	-5.187	-5.168	111.0
0.0	0.0	2	1	400.0	300.99503	1	2	1	239.31863	247.83987	0	0.22	-0.456	-5.181	-5.168	111.0
0.0	0.0	2	1	400.0	300.99503	1	2	1	239.31863	247.83987	0	0.22	-0.448	-4.504	-4.463	111.0
0.0	0.0	2	1	400.0	300.99503	1	2	1	239.31863	247.83987	0	0.22	-0.44	-4.505	-4.463	111.0
0.0	0.0	2	1	400.0	300.99503	1	2	1	239.31863	247.83987	0	0.221	-0.432	-4.128	-4.147	111.0
0.0	0.0	2	1	400.0	300.99503	1	2	1	239.31863	247.83987	0	0.221	-0.418	-3.511	-3.581	111.0
0.0	0.0	2	1	400.0	300.99503	1	2	1	239.31863	247.83987	0	0.221	-0.406	-3.535	-3.581	111.0
0.0	0.0	2	1	400.0	300.99503	1	2	1	239.31863	247.83987	0	0.221	-0.394	-3.315	-3.328	111.0
0.0	0.0	2	1	400.0	300.99503	1	2	1	239.31863	247.83987	0	0.221	-0.378	-2.889	-2.874	111.0
0.0	0.0	2	1	400.0	300.99503	1	2	1	239.31863	247.83987	0	0.221	-0.364	-2.86	-2.874	111.0
0.0	0.0	2	1	400.0	300.99503	1	2	1	239.31863	247.83987	0	0.221	-0.351	-2.717	-2.671	111.0
0.0	0.0	2	1	400.0	300.99503	1	2	1	239.31863	247.83987	0	0.221	-0.339	-2.722	-2.306	111.0
0.0	0.0	2	1	400.0	300.99503	1	2	1	239.31863	247.83987	0	0.221	-0.325	-2.306	-2.306	111.0
0.0	0.0	2	1	400.0	300.99503	1	2	1	239.31863	247.83987	0	0.221	-0.31	-2.133	-2.143	111.0
0.0	0.0	2	1	400.0	300.99503	1	2	1	239.31863	247.83987	0	0.221	-0.296	-2.123	-2.143	111.0
0.0	0.0	2	1	400.0	300.99503	1	2	1	239.31863	247.83987	0	0.221	-0.282	-1.823	-1.85	111.0
0.0	0.0	2	1	400.0	300.99503	1	2	1	239.31863	247.83987	0	0.221	-0.269	-1.757	-1.72	111.0
0.0	0.0	2	1	400.0	300.99503	1	2	1	239.31863	247.83987	0	0.221	-0.257	-1.718	-1.72	111.0
0.0	0.0	2	1	400.0	300.99503	1	2	1	239.31863	247.83987	0	0.221	-0.245	-1.573	-1.485	111.0
0.0	0.0	2	1	400.0	300.99503	1	2	1	239.31863	247.83987	0	0.222	-0.234	-1.506	-1.485	111.0
0.0	0.0	2	1	400.0	300.99503	1	2	1	239.31863	247.83987	0	0.222	-0.222	-1.356	-1.38	111.0
0.0	0.0	2	1	400.0	300.99503	1	2	1	239.31863	247.83987	0	0.222	-0.209	-1.199	-1.191	111.0
0.0	0.0	2	1	400.0	300.99503	1	2	1	239.31863	247.83987	0	0.222	-0.197	-1.151	-1.191	111.0
0.0	0.0	2	1	400.0	300.99503	1	2	1	239.31863	247.83987	0	0.222	-0.187	-1.047	-1.029	111.0
0.0	0.0	2	1	400.0	300.99503	1	2	1	239.31863	247.83987	0	0.222	-0.175	-0.957	-0.956	111.0
0.0	0.0	2	1	400.0	300.99503	1	2	1	239.31863	247.83987	0	0.222	-0.165	-0.966	-0.956	111.0
0.0	0.0	2	1	400.0	300.99503	1	2	1	239.31863	247.83987	0	0.222	-0.156	-0.821	-0.825	111.0
0.0	0.0	2	1	400.0	300.99503	1	2	1	239.31863	247.83987	0	0.222	-0.148	-0.863	-0.825	111.0
0.0	0.0	2	1	400.0	300.99503	1	2	1	239.31863	247.83987	0	0.222	-0.14	-0.766	-0.767	111.0
0.0	0.0	2	1	400.0	300.99503	1	2	1	239.31863	247.83987	0	0.222	-0.132	-0.673	-0.662	111.0
0.0	0.0	2	1	400.0	300.99503	1	2	1	239.31863	247.83987	0	0.222	-0.124	-0.65	-0.662	111.0
0.0	0.0	2	1	400.0	300.99503	1	2	1	239.31863	247.83987	0	0.222	-0.117	-0.697	-0.615	111.0
0.0	0.0	2	1	400.0	300.99503	1	2	1	239.31863	247.83987	0	0.222	-0.111	-0.615	-0.531	111.0
0.0	0.0	2	1	400.0	300.99503	1	2	1	239.31863	247.83987	0	0.222	-0.105	-0.556	-0.531	111.0
0.0	0.0	2	1	400.0	300.99503	1	2	1	239.31863	247.83987	0	0.222	-0.097	-0.482	-0.458	111.0
0.0	0.0	2	1	400.0	300.99503	1	2	1	239.31863	247.83987	0	0.222	-0.091	-0.442	-0.426	111.0
0.0	0.0	2	1	400.0	300.99503	1	2	1	239.31863	247.83987	0	0.222	-0.085	-0.436	-0.426	111.0
0.0	0.0	2	1	400.0	300.99503	1	2	1	239.31863	247.83987	0	0.222	-0.079	-0.39	-0.368	111.0
0.0	0.0	2	1	400.0	300.99503	1	2	1	239.31863	247.83987	0	0.222	-0.075	-0.376	-0.368	111.0
0.0	0.0	2	1	400.0	300.99503	1	2	1	239.31863	247.83987	0	0.222	-0.071	-0.347	-0.341	111.0
0.0	0.0	2	1	400.0	300.99503	1	2	1	239.31863	247.83987	0	0.222	-0.068	-0.546	-0.295	111.0
0.0	0.0	2	1	400.0	300.99503	1	2	1	239.31863	247.83987	0	0.222	-0.064	-0.267	-0.295	111.0
0.0	0.0	2	1	400.0	300.99503	1	2	1	239.31863	247.83987	0	0.222	-0.06	-0.296	-0.274	111.0
0.0	0.0	2	1	400.0	300.99503	1	2	1	239.31863	247.83987	0	0.222	-0.057	-0.089	-0.236	111.0
0.0	0.0	2	1	400.0	300.99503	1	2	1	239.31863	247.83987	0	0.222	-0.053	-0.241	-0.236	111.0
0.0	0.0	2	1	400.0	300.99503	1	2	1	239.31863	247.83987	0	0.222	-0.049	-0.222	-0.204	111.0
0.0	0.0	2	1	400.0	300.99503	1	2	1	239.31863	247.83987	0	0.222	-0.046	-0.199	-0.204	111.0
0.0	0.0	2	1	400.0	300.99503	1	2	1	239.31863	247.83987	0	0.222	-0.042	-0.189	-0.189	111.0
0.0	0.0	2	1	400.0	300.99503	1	2	1	239.31863	247.83987	0	0.222	-0.039	-0.166	-0.163	111.0
0.0	0.0	2	1	400.0	300.99503	1	2	1	239.31863	247.83987	0	0.222	-0.037	-0.139	-0.163	111.0
0.0	0.0	2	1	400.0	300.99503	1	2	1	239.31863	247.83987	0	0.222	-0.035	-0.196	-0.152	111.0
0.0	0.0	2	1	400.0	300.99503	1	2	1	239.31863	247.83987	0	0.222	-0.033	-0.134	-0.152	111.0
0.0	0.0	2	1	400.0	300.99503	1	2	1	239.31863	247.83987	0	0.222	-0.031	-0.151	-0.131	111.0
0.0	0.0	2	1	400.0	300.99503	1	2	1	239.31863	247.83987	0	0.222	-0.028	-0.231	-0.121	111.0
0.0	0.0	2	1	400.0	300.99503	1	2	1	239.31863	247.83987	0	0.222	-0.026	-0.164	-0.121	111.0
0.0	0.0	2	1	400.0	300.99503	1	2	1	239.31863	247.83987	0	0.222	-0.024	-0.129	-0.105	111.0
0.0	0.0	2	1	400.0	300.99503	1	2	1	239.31863	247.83987	0	0.222	-0.022	-0.196	-0.097	111.0
0.0	0.0	2	1	400.0	300.99503	1	2	1	239.31863	247.83987	0	0.222	-0.02	-0.052	-0.097	111.0
0.0	0.0	2	1	400.0	300.99503	1	2	1	239.31863	247.83987	0	0.222	-0.02	-0.1	-0.084	111.0
0.0	0.0	2	1	400.0	300.99503	1	2	1	239.31863	247.83987	0	0.222	-0.02	-0.077	-0.084	111.0
0.0	0.0	2	1	400.0	300.99503	1	2	1	239.31863	247.83987	0	0.222	-0.02	-0.116	-0.078	111.0
0.0	0.0	2	1	400.0	300.99503	1	2	1	239.31863	247.83987	0	0.222	-0.02	-0.082	-0.067	111.0
0.0	0.0	2	1	400.0	300.99503	1	2	1	239.31863	247.83987	0	0.222	-0.02	-0.081	-0.067	111.0
0.0	0.0	2	1	400.0	300.99503	1	2	1	239.31863	247.83987	0	0.222	-0.02	-0.247	-0.058	111.0
0.0	0.0	2	1	400.0	300.99503	1	2	1	239.31863	247.83987	0	0.222	-0.02	-0.043	-0.053	111.0
0.0	0.0	2	1	400.0	300.99503	1	2	1	239.31863	247.83987	0	0.222	-0.02	-0.027	-0.053	111.0
0.0	0.0	2	1	400.0	300.99503	1	2	1	239.31863	247.83987	0	0.222	-0.02	-0.065	-0.046	111.0
0.0	0.0	2	1	400.0	300.99503	1	2	1	239.31863	247.83987	0	0.222	-0.02	-0.111	-0.043	111.0
0.0	0.0	2	1	400.0	300.99503	1	2	1	239.31863	247.83987	0	0.222	-0.02	-0.019	-0.043	111.0
0.0	0.0	2	1	400.0	300.99503	1	2	1	239.31863	247.83987	0	0.222	-0.02	-0.015	-0.037	111.0
0.0	0.0	2	1	400.0	300.99503	1	2	1	239.31863	247.83987	0	0.222	-0.019	0.011	-0.037	111.0
0.0	0.0	2	1	400.0	300.99503	1	2	1	239.31863	247.83987	0	0.222	-0.019	-0.081	-0.031	111.0
0.0	0.0	2	1	400.0	300.99503	1	2	1	239.31863	247.83987	0	0.222	-0.018	0.001	-0.029	111.0
0.0	0.0	2	1	400.0	300.99503	1	2	1	239.31863	247.83987	0	0.222	-0.018	-0.062	-0.029	111.0
0.0	0.0	2	1	400.0	300.99503	1	2	1	239.31863	247.83987	0	0.222	-0.017	-0.029	-0.025	111.0
0.0	0.0	2	1	400.0	300.99503	1	2	1	239.31863	247.83987	0	0.222	-0.017	-0.047	-0.025	111.0
0.0	0.0	2	1	400.0	300.99503	1	2	1	239.31863	247.83987	0	0.222	-0.015	0.001	-0.023	111.0
0.0	0.0	2	1	400.0	300.99503	1	2	1	239.31863	247.83987	0	0.222	-0.014	-0.01	-0.02	111.0
0.0	0.0	2	1	400.0	300.99503	1	2	1	239.31863	247.83987	0	0.222	-0.014	-0.03	-0.02	111.0
0.0	0.0	2	1	400.0	300.99503	1	2	1	239.31863	247.83987	0	0.222	-0.012	0.013	-0.018	111.0
0.0	0.0	2	1	400.0	300.99503	1	2	1	239.31863	247.83987	0	0.222	-0.012	-0.043	-0.015	111.0
0.0	0.0	2	1	400.0	300.99503	1	2	1	239.31863	247.83987	0	0.222	-0.012	-0.021	-0.015	111.0
0.0	0.0	2	1	400.0	300.99503	1	2	1	239.31863	247.83987	0	0.222	-0.011	0.015	-0.014	111.0
0.0	0.0	2	1	400.0	300.99503	1	2	1	239.31863	247.83987	0	0.222	-0.01	0.182	-0.012	111.0
0.0	0.0	2	1	400.0	300.99503	1	2	1	239.31863	247.83987	0	0.222	-0.009	-0.054	-0.012	111.0
0.0	0.0	2	1	400.0	300.99503	1	2	1	239.31863	247.83987	0	0.222	-0.008	0.001	-0.01	111.0
0.0	0.0	2	1	400.0	300.99503	1	2	1	239.31863	247.83987	0	0.222	-0.006	0.002	-0.01	111.0
0.0	0.0	2	1	400.0	300.99503	1	2	1	239.31863	247.83987	0	0.222	-0.006	-0.025	-0.009	111.0
0.0	0.0	2	1	400.0	300.99503	1	2	1	239.31863	247.83987	0	0.222	-0.004	0.002	-0.008	111.0
0.0	0.0	2	1	400.0	300.99503	1	2	1	239.31863	247.83987	0	0.222	-0.003	-0.01	-0.008	111.0
0.0	0.0	2	1	400.0	300.99503	1	2	1	239.31863	247.83987	0	0.222	-0.002	-0.021	-0.007	111.0
0.0	0.0	2	1	400.0	300.99503	1	2	1	239.31863	247.83987	0	0.222	0.0	0.009	-0.007	111.0
0.0	0.0	2	1	400.0	300.99503	1	2	1	239.31863	247.83987	0	0.222	0.0	0.013	-0.006	111.0
0.0	0.0	2	1	400.0	300.99503	1	2	1	239.31863	247.83987	0	0.222	0.0	-0.001	-0.006	111.0
0.0	0.0	2	1	400.0	300.99503	1	2	1	239.31863	247.83987	0	0.222	-0.001	-0.013	-0.006	111.0
0.0	0.0	2	1	400.0	300.99503	1	2	1	239.31863	247.83987	0	0.222	0.0	0.007	-0.005	111.0
0.0	0.0	2	1	400.0	300.99503	1	2	1	239.31863	247.83987	0	0.222	0.0	0.121	-0.004	111.0
0.0	0.0	2	1	400.0	300.99503	1	2	1	239.31863	247.83987	0	0.222	0.0	0.005	-0.004	111.0
0.0	0.0	2	1	400.0	300.99503	1	2	1	239.31863	247.83987	0	0.222	-0.001	-0.034	-0.003	111.0
0.0	0.0	2	1	400.0	300.99503	1	2	1	239.31863	247.83987	0	0.222	-0.001	-0.017	-0.003	111.0
0.0	0.0	2	1	400.0	300.99503	1	2	1	239.31863	247.83987	0	0.222	0.0	0.02	-0.003	111.0
0.0	0.0	2	1	400.0	300.99503	1	2	1	239.31863	247.83987	0	0.222	-0.001	-0.014	-0.002	111.0
0.0	0.0	2	1	400.0	300.99503	1	2	1	239.31863	247.83987	0	0.222	0.0	0.004	-0.002	111.0
0.0	0.0	2	1	400.0	300.99503	1	2	1	239.31863	247.83987	0	0.222	0.0	0.0	-0.002	111.0
0.0	0.0	2	1	400.0	300.99503	1	2	1	239.31863	247.83987	0	0.222	-0.001	-0.021	-0.002	111.0
0.0	0.0	2	1	400.0	300.99503	1	2	1	239.31863	247.83987	0	0.222	-0.001	-0.187	-0.002	111.0
0.0	0.0	2	1	400.0	300.99503	1	2	1	239.31863	247.83987	0	0.222	-0.001	-0.179	-0.001	111.0
0.0	0.0	2	1	400.0	300.99503	1	2	1	239.31863	247.83987	0	0.222	0.0	-0.003	-0.001	111.0
0.0	0.0	2	1	400.0	300.99503	1	2	1	239.31863	247.83987	0	0.222	-0.001	-0.112	-0.001	111.0
0.0	0.0	2	1	400.0	300.99503	1	2	1	239.31863	247.83987	0	0.222	0.0	0.006	-0.001	111.0
0.0	0.0	2	1	400.0	300.99503	1	2	1	239.31863	247.83987	0	0.222	0.0	0.019	-0.001	111.0
0.0	0.0	2	1	400.0	300.99503	1	2	1	239.31863	247.83987	0	0.222	0.0	0.013	-0.001	111.0
0.0	0.0	2	1	400.0	300.99503	1	2	1	239.31863	247.83987	0	0.222	0.0	-0.003	0.0	111.0
0.0	0.0	2	1	400.0	300.99503	1	2	1	239.31863	247.83987	0	0.222	0.0	0.118	0.0	111.0
0.0	0.0	2	1	400.0	300.99503	1	2	1	239.31863	247.83987	0	0.222	0.0	0.004	0.0	111.0
0.0	0.0	2	1	400.0	300.99503	1	2	1	239.31863	247.83987	0	0.222	0.0	0.013	0.0	111.0
0.0	0.0	2	1	400.0	300.99503	1	2	1	239.31863	247.83987	0	0.222	-0.001	-0.023	0.0	111.0
0.0	0.0	2	1	400.0	300.99503	1	2	1	239.31863	247.83987	0	0.222	-0.001	-0.018	0.0	111.0
0.0	0.0	2	1	400.0	300.99503	1	2	1	239.31863	247.83987	0	0.222	-0.001	-0.023	0.0	111.0
0.0	0.0	2	1	400.0	300.99503	1	2	1	239.31863	247.83987	0	0.222	-0.001	-0.149	0.0	111.0
0.0	0.0	2	1	400.0	300.99503	1	2	1	239.31863	247.83987	0	0.222	0.0	0.018	0.0	111.0
0.0	0.0	2	1	400.0	300.99503	1	2	1	239.31863	247.83987	0	0.222	0.0	0.015	0.0	111.0
0.0	0.0	2	1	400.0	300.99503	1	2	1	239.31863	247.83987	0	0.222	0.0	0.015	0.0	111.0
0.0	0.0	2	1	400.0	300.99503	1	2	1	239.31863	247.83987	0	0.222	-0.001	-0.051	0.0	111.0
0.0	0.0	2	1	400.0	300.99503	1	2	1	239.31863	247.83987	0	0.222	0.0	0.009	0.0	111.0
0.0	0.0	2	1	400.0	300.99503	1	2	1	239.31863	247.83987	0	0.222	-0.001	-0.014	0.0	111.0
0.0	0.0	2	1	400.0	300.99503	1	2	1	239.31863	247.83987	0	0.222	0.0	-0.005	0.0	111.0
0.0	0.0	2	1	400.0	300.99503	1	2	1	239.31863	247.83987	0	0.222	0.0	0.026	0.0	111.0
0.0	0.0	2	1	400.0	300.99503	1	2	1	239.31863	247.83987	0	0.222	-0.001	-0.104	0.0	111.0
0.0	0.0	2	1	400.0	300.99503	1	2	1	239.31863	247.83987	0	0.222	-0.001	-0.029	0.0	111.0
0.0	0.0	2	1	400.0	300.99503	1	2	1	239.31863	247.83987	0	0.222	-0.001	-0.012	0.0	111.0
0.0	0.0	2	1	400.0	300.99503	1	2	1	239.31863	247.83987	0	0.222	0.0	0.002	0.0	111.0
0.0	0.0	2	1	400.0	300.99503	1	2	1	239.31863	247.83987	0	0.222	-0.001	-0.056	0.0	111.0
0.0	0.0	2	1	400.0	300.99503	1	2	1	239.31863	247.83987	0	0.222	-0.001	-0.137	0.0	111.0
0.0	0.0	2	1	400.0	300.99503	1	2	1	239.31863	247.83987	0	0.222	0.0	0.005	0.0	111.0
0.0	0.0	2	1	400.0	300.99503	1	2	1	239.31863	247.83987	0	0.222	0.0	-0.003	0.0	111.0
0.0	0.0	2	1	400.0	300.99503	1	2	1	239.31863	247.83987	0	0.222	0.0	0.006	0.0	111.0
0.0	0.0	2	1	400.0	300.99503	1	2	1	239.31863	247.83987	0	0.222	0.0	0.225	0.0	111.0
0.0	0.0	2	1	400.0	300.99503	1	2	1	239.31863	247.83987	0	0.222	0.0	-0.001	0.0	111.0
0.0	0.0	2	1	400.0	300.99503	1	2	1	239.31863	247.83987	0	0.222	-0.001	-0.017	0.0	111.0
0.0	0.0	2	1	400.0	300.99503	1	2	1	239.31863	247.83987	0	0.222	0.0	0.0	0.0	111.0
0.0	0.0	2	1	400.0	300.99503	1	2	1	239.31863	247.83987	0	0.222	0.0	0.002	0.0	111.0
0.0	0.0	2	1	400.0	300.99503	1	2	1	239.31863	247.83987	0	0.222	0.0	0.061	0.0	111.0
0.0	0.0	2	1	400.0	300.99503	1	2	1	239.31863	247.83987	0	0.222	0.0	-0.005	0.0	111.0
0.0	0.0	2	1	400.0	300.99503	1	2	1	239.31863	247.83987	0	0.222	0.0	0.004	0.0	111.0
0.0	0.0	2	1	400.0	300.99503	1	2	1	239.31863	247.83987	0	0.222	0.0	0.017	0.0	111.0
0.0	0.0	2	1	400.0	300.99503	1	2	1	239.31863	247.83987	0	0.222	-0.001	-0.023	0.0	111.0
0.0	0.0	2	1	400.0	300.99503	1	2	1	239.31863	247.83987	0	0.222	0.0	0.007	0.0	111.0
0.0	0.0	2	1	400.0	300.99503	1	2	1	239.31863	247.83987	0	0.222	-0.001	-0.019	0.0	111.0
0.0	0.0	2	1	400.0	300.99503	1	2	1	239.31863	247.83987	0	0.222	-0.001	-0.049	0.0	111.0
0.0	0.0	2	1	400.0	300.99503	1	2	1	239.31863	247.83987	0	0.222	0.0	-0.005	0.0	111.0
0.0	0.0	2	1	400.0	300.99503	1	2	1	239.31863	247.83987	0	0.222	0.0	-0.005	0.0	111.0
0.0	0.0	2	1	400.0	300.99503	1	2	1	239.31863	247.83987	0	0.222	0.0	0.024	0.0	111.0
0.0	0.0	2	1	400.0	300.99503	1	2	1	239.31863	247.83987	0	0.222	-0.001	-0.021	0.0	111.0
0.0	0.0	2	1	400.0	300.99503	1	2	1	239.31863	247.83987	0	0.222	-0.001	-0.025	0.0	111.0
0.0	0.0	2	1	400.0	300.99503	1	2	1	239.31863	247.83987	0	0.222	0.0	0.018	0.0	111.0
0.0	0.0	2	1	400.0	300.99503	1	2	1	239.31863	247.83987	0	0.222	0.0	-0.001	0.0	111.0
0.0	0.0	2	1	400.0	300.99503	1	2	1	239.31863	247.83987	0	0.222	0.0	0.02	0.0	111.0
0.0	0.0	2	1	400.0	300.99503	1	2	1	239.31863	247.83987	0	0.222	0.0	0.009	0.0	111.0
0.0	0.0	2	1	400.0	300.99503	1	2	1	239.31863	247.83987	0	0.222	-0.001	-0.036	0.0	111.0
0.0	0.0	2	1	400.0	300.99503	1	2	1	239.31863	247.83987	0	0.222	0.0	0.005	0.0	111.0
0.0	0.0	2	1	400.0	300.99503	1	2	1	239.31863	247.83987	0	0.222	-0.001	-0.017	0.0	111.0
0.0	0.0	2	1	400.0	300.99503	1	2	1	239.31863	247.83987	0	0.222	-0.001	-0.034	0.0	111.0
0.0	0.0	2	1	400.0	300.99503	1	2	1	239.31863	247.83987	0	0.222	-0.001	-0.043	0.0	111.0
0.0	0.0	2	1	400.0	300.99503	1	2	1	239.31863	247.83987	0	0.222	0.0	0.02	0.0	111.0
0.0	0.0	2	1	400.0	300.99503	1	2	1	239.31863	247.83987	0	0.222	-0.001	-0.028	0.0	111.0
0.0	0.0	2	1	400.0	300.99503	1	2	1	239.31863	247.83987	0	0.222	0.0	0.004	0.0	111.0
0.0	0.0	2	1	400.0	300.99503	1	2	1	239.31863	247.83987	0	0.222	0.0	0.189	0.0	111.0
0.0	0.0	2	1	400.0	300.99503	1	2	1	239.31863	247.83987	0	0.222	-0.001	-0.019	0.0	111.0
0.0	0.0	2	1	400.0	300.99503	1	2	1	239.31863	247.83987	0	0.222	0.0	0.147	0.0	111.0
0.0	0.0	2	1	400.0	300.99503	1	2	1	239.31863	247.83987	0	0.222	0.0	0.011	0.0	111.0
0.0	0.0	2	1	400.0	300.99503	1	2	1	239.31863	247.83987	0	0.222	0.0	0.011	0.0	111.0
0.0	0.0	2	1	400.0	300.99503	1	2	1	239.31863	247.83987	0	0.222	0.0	-0.006	0.0	111.0
0.0	0.0	2	1	400.0	300.99503	1	2	1	239.31863	247.83987	0	0.222	0.0	0.004	0.0	111.0
0.0	0.0	2	1	400.0	300.99503	1	2	1	239.31863	247.83987	0	0.222	0.0	0.037	0.0	111.0
0.0	0.0	2	1	400.0	300.99503	1	2	1	239.31863	247.83987	0	0.222	0.0	0.017	0.0	111.0
0.0	0.0	2	1	400.0	300.99503	1	2	1	239.31863	247.83987	0	0.222	0.0	0.005	0.0	111.0
0.0	0.0	2	1	400.0	300.99503	1	2	1	239.31863	247.83987	0	0.222	0.0	0.026	0.0	111.0
0.0	0.0	2	1	400.0	300.99503	1	2	1	239.31863	247.83987	0	0.222	0.0	0.013	0.0	111.0
0.0	0.0	2	1	400.0	300.99503	1	2	1	239.31863	247.83987	0	0.222	0.0	0.009	0.0	111.0
0.0	0.0	2	1	400.0	300.99503	1	2	1	239.31863	247.83987	0	0.222	-0.001	-0.025	0.0	111.0
0.0	0.0	2	1	400.0	300.99503	1	2	1	239.31863	247.83987	0	0.222	0.0	0.002	0.0	111.0
0.0	0.0	2	1	400.0	300.99503	1	2	1	239.31863	247.83987	0	0.222	-0.001	-0.017	0.0	111.0
0.0	0.0	2	1	400.0	300.99503	1	2	1	239.31863	247.83987	0	0.222	0.0	-0.01	0.0	111.0
0.0	0.0	2	1	400.0	300.99503	1	2	1	239.31863	247.83987	0	0.222	0.0	0.017	0.0	111.0
0.0	0.0	2	1	400.0	300.99503	1	2	1	239.31863	247.83987	0	0.222	-0.001	-0.064	0.0	111.0
0.0	0.0	2	1	400.0	300.99503	1	2	1	239.31863	247.83987	0	0.222	0.0	0.02	0.0	111.0
0.0	0.0	2	1	400.0	300.99503	1	2	1	239.31863	247.83987	0	0.222	0.0	0.022	0.0	111.0
0.0	0.0	2	1	400.0	300.99503	1	2	1	239.31863	247.83987	0	0.222	0.0	-0.008	0.0	111.0
0.0	0.0	2	1	400.0	300.99503	1	2	1	239.31863	247.83987	0	0.222	-0.001	-0.039	0.0	111.0
0.0	0.0	2	1	400.0	300.99503	1	2	1	239.31863	247.83987	0	0.222	0.0	0.011	0.0	111.0
0.0	0.0	2	1	400.0	300.99503	1	2	1	239.31863	247.83987	0	0.222	-0.001	-0.095	0.0	111.0
0.0	0.0	2	1	400.0	300.99503	1	2	1	239.31863	247.83987	0	0.222	0.0	0.009	0.0	111.0
0.0	0.0	2	1	400.0	300.99503	1	2	1	239.31863	247.83987	0	0.222	-0.001	-0.032	0.0	111.0
0.0	0.0	2	1	400.0	300.99503	1	2	1	239.31863	247.83987	0	0.222	-0.001	-0.014	0.0	111.0
0.0	0.0	2	1	400.0	300.99503	1	2	1	239.31863	247.83987	0	0.222	0.0	-0.007	0.0	111.0
0.0	0.0	2	1	400.0	300.99503	1	2	1	239.31863	247.83987	0	0.222	0.0	0.037	0.0	111.0
0.0	0.0	2	1	400.0	300.99503	1	2	1	239.31863	247.83987	0	0.222	0.0	0.009	0.0	111.0
0.0	0.0	2	1	400.0	300.99503	1	2	1	239.31863	247.83987	0	0.222	0.0	0.026	0.0	111.0
0.0	0.0	2	1	400.0	300.99503	1	2	1	239.31863	247.83987	0	0.222	0.0	0.0	0.0	111.0
0.0	0.0	2	1	400.0	300.99503	1	2	1	239.31863	247.83987	0	0.222	0.0	0.002	0.0	111.0
0.0	0.0	2	1	400.0	300.99503	1	2	1	239.31863	247.83987	0	0.222	-0.001	-0.042	0.0	111.0
0.0	0.0	2	1	400.0	300.99503	1	2	1	239.31863	247.83987	0	0.222	0.0	0.009	0.0	111.0
0.0	0.0	2	1	400.0	300.99503	1	2	1	239.31863	247.83987	0	0.222	0.0	0.16	0.0	111.0
0.0	0.0	2	1	400.0	300.99503	1	2	1	239.31863	247.83987	0	0.222	0.0	0.007	0.0	111.0
0.0	0.0	2	1	400.0	300.99503	1	2	1	239.31863	247.83987	0	0.222	-0.001	-0.032	0.0	111.0
0.0	0.0	2	1	400.0	300.99503	1	2	1	239.31863	247.83987	0	0.222	0.0	0.004	0.0	111.0
0.0	0.0	2	1	400.0	300.99503	1	2	1	239.31863	247.83987	0	0.222	0.0	0.0	0.0	111.0
0.0	0.0	2	1	400.0	300.99503	1	2	1	239.31863	247.83987	0	0.222	-0.001	-0.03	0.0	111.0
0.0	0.0	2	1	400.0	300.99503	1	2	1	239.31863	247.83987	0	0.222	0.0	0.002	0.0	111.0
0.0	0.0	2	1	400.0	300.99503	1	2	1	239.31863	247.83987	0	0.222	-0.001	-0.012	0.0	111.0
0.0	0.0	2	1	400.0	300.99503	1	2	1	239.31863	247.83987	0	0.222	0.0	-0.006	0.0	111.0
0.0	0.0	2	1	400.0	300.99503	1	2	1	239.31863	247.83987	0	0.222	0.0	-0.01	0.0	111.0
0.0	0.0	2	1	400.0	300.99503	1	2	1	239.31863	247.83987	0	0.222	0.0	0.013	0.0	111.0
0.0	0.0	2	1	400.0	300.99503	1	2	1	239.31863	247.83987	0	0.222	0.0	0.033	0.0	111.0
0.0	0.0	2	1	400.0	300.99503	1	2	1	239.31863	247.83987	0	0.222	-0.001	-0.021	0.0	111.0
0.0	0.0	2	1	400.0	300.99503	1	2	1	239.31863	247.83987	0	0.222	-0.001	-0.021	0.0	111.0
0.0	0.0	2	1	400.0	300.99503	1	2	1	239.31863	247.83987	0	0.222	-0.001	-0.012	0.0	111.0
0.0	0.0	2	1	400.0	300.99503	1	2	1	239.31863	247.83987	0	0.222	0.0	0.015	0.0	111.0
0.0	0.0	2	1	400.0	300.99503	1	2	1	239.31863	247.83987	0	0.222	0.0	-0.006	0.0	111.0
0.0	0.0	2	1	400.0	300.99503	1	2	1	239.31863	247.83987	0	0.222	0.0	-0.001	0.0	111.0
0.0	0.0	2	1	400.0	300.99503	1	2	1	239.31863	247.83987	0	0.222	-0.001	-0.033	0.0	111.0
0.0	0.0	2	1	400.0	300.99503	1	2	1	239.31863	247.83987	0	0.222	-0.001	-0.016	0.0	111.0
0.0	0.0	2	1	400.0	300.99503	1	2	1	239.31863	247.83987	0	0.222	0.0	-0.004	0.0	111.0
0.0	0.0	2	1	400.0	300.99503	1	2	1	239.31863	247.83987	0	0.222	0.0	0.019	0.0	111.0
0.0	0.0	2	1	400.0	300.99503	1	2	1	239.31863	247.83987	0	0.222	-0.001	-0.012	0.0	111.0
0.0	0.0	2	1	400.0	300.99503	1	2	1	239.31863	247.83987	0	0.222	0.0	-0.005	0.0	111.0
0.0	0.0	2	1	400.0	300.99503	1	2	1	239.31863	247.83987	0	0.222	-0.001	-0.012	0.0	111.0
0.0	0.0	2	1	400.0	300.99503	1	2	1	239.31863	247.83987	0	0.222	0.0	0.024	0.0	111.0
0.0	0.0	2	1	400.0	300.99503	1	2	1	239.31863	247.83987	0	0.222	-0.001	-0.063	0.0	111.0
0.0	0.0	2	1	400.0	300.99503	1	2	1	239.31863	247.83987	0	0.222	0.0	0.007	0.0	111.0
0.0	0.0	2	1	400.0	300.99503	1	2	1	239.31863	247.83987	0	0.222	0.0	0.0	0.0	111.0
0.0	0.0	2	1	400.0	300.99503	1	2	1	239.31863	247.83987	0	0.222	0.0	-0.004	0.0	111.0
0.0	0.0	2	1	400.0	300.99503	1	2	1	239.31863	247.83987	0	0.222	0.0	0.015	0.0	111.0
0.0	0.0	2	1	400.0	300.99503	1	2	1	239.31863	247.83987	0	0.222	0.0	-0.008	0.0	111.0
0.0	0.0	2	1	400.0	300.99503	1	2	1	239.31863	247.83987	0	0.222	0.0	-0.006	0.0	111.0
0.0	0.0	2	1	400.0	300.99503	1	2	1	239.31863	247.83987	0	0.222	0.0	0.03	0.0	111.0
0.0	0.0	2	1	400.0	300.99503	1	2	1	239.31863	247.83987	0	0.222	0.0	-0.01	0.0	111.0
0.0	0.0	2	1	400.0	300.99503	1	2	1	239.31863	247.83987	0	0.222	-0.001	-0.124	0.0	111.0
0.0	0.0	2	1	400.0	300.99503	1	2	1	239.31863	247.83987	0	0.222	0.0	0.004	0.0	111.0
0.0	0.0	2	1	400.0	300.99503	1	2	1	239.31863	247.83987	0	0.222	-0.001	-0.064	0.0	111.0
0.0	0.0	2	1	400.0	300.99503	1	2	1	239.31863	247.83987	0	0.222	0.0	0.042	0.0	111.0
0.0	0.0	2	1	400.0	300.99503	1	2	1	239.31863	247.83987	0	0.222	-0.001	-0.028	0.0	111.0
0.0	0.0	2	1	400.0	300.99503	1	2	1	239.31863	247.83987	0	0.222	0.0	0.02	0.0	111.0
0.0	0.0	2	1	400.0	300.99503	1	2	1	239.31863	247.83987	0	0.222	-0.001	-0.015	0.0	111.0
0.0	0.0	2	1	400.0	300.99503	1	2	1	239.31863	247.83987	0	0.222	0.0	-0.004	0.0	111.0
0.0	0.0	2	1	400.0	300.99503	1	2	1	239.31863	247.83987	0	0.222	-0.001	-0.201	0.0	111.0
0.0	0.0	2	1	400.0	300.99503	1	2	1	239.31863	247.83987	0	0.222	0.0	-0.008	0.0	111.0
0.0	0.0	2	1	400.0	300.99503	1	2	1	239.31863	247.83987	0	0.222	0.0	0.009	0.0	111.0
0.0	0.0	2	1	400.0	300.99503	1	2	1	239.31863	247.83987	0	0.222	0.0	0.003	0.0	111.0
0.0	0.0	2	1	400.0	300.99503	1	2	1	239.31863	247.83987	0	0.222	0.0	0.05	0.0	111.0
0.0	0.0	2	1	400.0	300.99503	1	2	1	239.31863	247.83987	0	0.222	0.0	0.066	0.0	111.0
0.0	0.0	2	1	400.0	300.99503	1	2	1	239.31863	247.83987	0	0.222	0.0	-0.006	0.0	111.0
0.0	0.0	2	1	400.0	300.99503	1	2	1	239.31863	247.83987	0	0.222	0.0	0.037	0.0	111.0
0.0	0.0	2	1	400.0	300.99503	1	2	1	239.31863	247.83987	0	0.222	0.0	-0.009	0.0	111.0
-4180.487	-300.99503	2	2	300.99503	300.99503	1	2	2	239.31863	247.83987	1	0.222	0.0	0.027	0.0	111.0
-4180.487	-300.99503	2	2	300.99503	300.99503	1	2	2	239.31863	247.83987	1	0.222	0.0	0.002	0.0	111.0
-4180.487	-300.99503	2	2	300.99503	300.99503	0	2	2	239.31863	247.83987	1	0.222	0.0	0.015	0.0	111.0
-4180.487	-300.99503	2	2	300.99503	300.99503	0	2	2	239.31863	247.83987	1	0.222	0.0	-0.003	0.0	111.0
-4180.487	-300.99503	2	2	300.99503	300.99503	0	2	2	239.31863	247.83987	1	0.222	0.0	-0.006	-0.294	111.0
-4180.487	-300.99503	2	2	300.99503	300.99503	0	2	2	239.31863	247.83987	1	0.222	-0.002	-0.248	-0.294	111.0
-4180.487	-300.99503	2	2	300.99503	300.99503	0	2	2	239.31863	247.83987	1	0.222	-0.006	-0.62	-0.825	111.0
-4180.487	-300.99503	2	2	300.99503	300.99503	0	2	2	239.31863	247.83987	1	0.222	-0.012	-0.85	-0.825	111.0
-4180.487	-300.99503	2	2	300.99503	300.99503	0	2	2	239.31863	247.83987	1	0.222	-0.02	-1.063	-1.063	111.0
-4180.487	-300.99503	2	2	300.99503	300.99503	0	2	2	239.31863	247.83987	1	0.222	-0.031	-1.511	-1.488	111.0
-4180.487	-300.99503	2	2	300.99503	300.99503	0	2	2	239.31863	247.83987	1	0.222	-0.041	-1.475	-1.488	111.0
-4180.487	-300.99503	2	2	300.99503	300.99503	0	2	2	239.31863	247.83987	1	0.222	-0.051	-1.867	-1.856	111.0
-4180.487	-300.99503	2	2	300.99503	300.99503	0	2	2	239.31863	247.83987	1	0.222	-0.061	-1.884	-1.856	111.0
-4180.487	-300.99503	2	2	300.99503	300.99503	0	2	2	239.31863	247.83987	1	0.221	-0.071	-1.991	-2.021	111.0
-4180.487	-300.99503	2	2	300.99503	300.99503	0	2	2	239.31863	247.83987	1	0.221	-0.083	-2.326	-2.316	111.0
-4180.487	-300.99503	2	2	300.99503	300.99503	0	2	2	239.31863	247.83987	1	0.221	-0.093	-2.305	-2.316	111.0
-4180.487	-300.99503	2	2	300.99503	300.99503	0	2	2	239.31863	247.83987	1	0.221	-0.105	-2.452	-2.448	111.0
-4180.487	-300.99503	2	2	300.99503	300.99503	0	2	2	239.31863	247.83987	1	0.221	-0.116	-2.689	-2.685	111.0
-4180.487	-300.99503	2	2	300.99503	300.99503	0	2	2	239.31863	247.83987	1	0.221	-0.127	-2.685	-2.685	111.0
-4180.487	-300.99503	2	2	300.99503	300.99503	0	2	2	239.31863	247.83987	1	0.221	-0.137	-2.692	-2.791	111.0
-4180.487	-300.99503	2	2	300.99503	300.99503	0	2	2	239.31863	247.83987	1	0.221	-0.146	-2.785	-2.791	111.0
-4180.487	-300.99503	2	2	300.99503	300.99503	0	2	2	239.31863	247.83987	1	0.221	-0.156	-2.984	-2.981	111.0
-4180.487	-300.99503	2	2	300.99503	300.99503	0	2	2	239.31863	247.83987	1	0.22	-0.165	-3.095	-3.066	111.0
-4180.487	-300.99503	2	2	300.99503	300.99503	0	2	2	239.31863	247.83987	1	0.22	-0.173	-3.018	-3.066	111.0
-4180.487	-300.99503	2	2	300.99503	300.99503	0	2	2	239.31863	247.83987	1	0.22	-0.183	-3.248	-3.219	111.0
-4180.487	-300.99503	2	2	300.99503	300.99503	0	2	2	239.31863	247.83987	1	0.22	-0.191	-3.242	-3.287	111.0
-4180.487	-300.99503	2	2	300.99503	300.99503	0	2	2	239.31863	247.83987	1	0.22	-0.199	-3.287	-3.287	111.0
-4180.487	-300.99503	2	2	300.99503	300.99503	0	2	2	239.31863	247.83987	1	0.22	-0.207	-3.544	-3.409	111.0
-4180.487	-300.99503	2	2	300.99503	300.99503	0	2	2	239.31863	247.83987	1	0.22	-0.215	-3.425	-3.464	111.0
-4180.487	-300.99503	2	2	300.99503	300.99503	0	2	2	239.31863	247.83987	1	0.22	-0.223	-3.403	-3.464	111.0
-4180.487	-300.99503	2	2	300.99503	300.99503	0	2	2	239.31863	247.83987	1	0.22	-0.229	-3.562	-3.562	111.0
-4180.487	-300.99503	2	2	300.99503	300.99503	0	2	2	239.31863	247.83987	1	0.22	-0.235	-3.57	-3.562	111.0
-4180.487	-300.99503	2	2	300.99503	300.99503	0	2	2	239.31863	247.83987	1	0.22	-0.243	-3.635	-3.606	111.0
-4180.487	-300.99503	2	2	300.99503	300.99503	0	2	2	239.31863	247.83987	1	0.22	-0.247	-3.625	-3.685	111.0
-4180.487	-300.99503	2	2	300.99503	300.99503	0	2	2	239.31863	247.83987	1	0.22	-0.253	-3.675	-3.685	111.0
-4180.487	-300.99503	2	2	300.99503	300.99503	0	2	2	239.31863	247.83987	1	0.22	-0.259	-3.71	-3.753	111.0
-4180.487	-300.99503	2	2	300.99503	300.99503	0	2	2	239.31863	247.83987	1	0.22	-0.264	-3.768	-3.753	111.0
-4180.487	-300.99503	2	2	300.99503	300.99503	0	2	2	239.31863	247.83987	1	0.22	-0.268	-3.789	-3.784	111.0
-4180.487	-300.99503	2	2	300.99503	300.99503	0	2	2	239.31863	247.83987	1	0.22	-0.272	-3.836	-3.838	111.0
-4180.487	-300.99503	2	2	300.99503	300.99503	0	2	2	239.31863	247.83987	1	0.22	-0.276	-3.821	-3.838	111.0
-4180.487	-300.99503	2	2	300.99503	300.99503	0	2	2	239.31863	247.83987	1	0.22	-0.28	-3.867	-3.863	111.0
-4180.487	-300.99503	2	2	300.99503	300.99503	0	2	2	239.31863	247.83987	1	0.22	-0.284	-3.901	-3.907	111.0
-4180.487	-300.99503	2	2	300.99503	300.99503	0	2	2	239.31863	247.83987	1	0.22	-0.288	-3.915	-3.907	111.0
-4180.487	-300.99503	2	2	300.99503	300.99503	0	2	2	239.31863	247.83987	1	0.22	-0.292	-3.962	-3.945	111.0
-4180.487	-300.99503	2	2	300.99503	300.99503	0	2	2	239.31863	247.83987	1	0.22	-0.296	-3.954	-3.945	111.0
-4180.487	-300.99503	2	2	300.99503	300.99503	0	2	2	239.31863	247.83987	1	0.22	-0.3	-3.961	-3.963	111.0
-4180.487	-300.99503	2	2	300.99503	300.99503	0	2	2	239.31863	247.83987	1	0.22	-0.303	-3.893	-3.992	111.0
-4180.487	-300.99503	2	2	300.99503	300.99503	0	2	2	239.31863	247.83987	1	0.22	-0.305	-3.967	-3.992	111.0
-4180.487	-300.99503	2	2	300.99503	300.99503	0	2	2	239.31863	247.83987	1	0.22	-0.307	-4.033	-4.006	111.0
-4180.487	-300.99503	2	2	300.99503	300.99503	0	2	2	239.31863	247.83987	1	0.22	-0.309	-4.08	-4.03	111.0
-4180.487	-300.99503	2	2	300.99503	300.99503	0	2	2	239.31863	247.83987	1	0.22	-0.311	-3.909	-4.03	111.0
-4180.487	-300.99503	2	2	300.99503	300.99503	0	2	2	239.31863	247.83987	1	0.22	-0.313	-4.007	-4.041	111.0
-4180.487	-300.99503	2	2	300.99503	300.99503	0	2	2	239.31863	247.83987	1	0.22	-0.315	-4.039	-4.06	111.0
-4180.487	-300.99503	2	2	300.99503	300.99503	0	2	2	239.31863	247.83987	1	0.22	-0.317	-4.094	-4.06	111.0
-4180.487	-300.99503	2	2	300.99503	300.99503	0	2	2	239.31863	247.83987	1	0.22	-0.319	-4.053	-4.069	111.0
-4180.487	-300.99503	2	2	300.99503	300.99503	0	2	2	239.31863	247.83987	1	0.22	-0.321	-4.104	-4.069	111.0
-4180.487	-300.99503	2	2	300.99503	300.99503	0	2	2	239.31863	247.83987	1	0.22	-0.321	-4.047	-4.085	111.0
-4180.487	-300.99503	2	2	300.99503	300.99503	0	2	2	239.31863	247.83987	1	0.22	-0.321	-4.067	-4.092	111.0
-4180.487	-300.99503	2	2	300.99503	300.99503	0	2	2	239.31863	247.83987	1	0.22	-0.322	-4.067	-4.092	111.0
-4180.487	-300.99503	2	2	300.99503	300.99503	0	2	2	239.31863	247.83987	1	0.22	-0.323	-4.093	-4.105	111.0
-4180.487	-300.99503	2	2	300.99503	300.99503	0	2	2	239.31863	247.83987	1	0.22	-0.323	-4.073	-4.105	111.0
-4180.487	-300.99503	2	2	300.99503	300.99503	0	2	2	239.31863	247.83987	1	0.22	-0.324	-4.132	-4.11	111.0
-4180.487	-300.99503	2	2	300.99503	300.99503	0	2	2	239.31863	247.83987	1	0.22	-0.325	-4.073	-4.12	111.0
-4180.487	-300.99503	2	2	300.99503	300.99503	0	2	2	239.31863	247.83987	1	0.22	-0.327	-4.112	-4.12	111.0
-4180.487	-300.99503	2	2	300.99503	300.99503	0	2	2	239.31863	247.83987	1	0.22	-0.329	-4.126	-4.125	111.0
-4180.487	-300.99503	2	2	300.99503	300.99503	0	2	2	239.31863	247.83987	1	0.22	-0.331	-4.132	-4.133	111.0
-4180.487	-300.99503	2	2	300.99503	300.99503	1	2	2	239.31863	247.83987	1	0.22	-0.333	-4.112	-4.133	111.0
-4180.487	-300.99503	2	2	300.99503	300.99503	1	2	2	239.31863	247.83987	1	0.22	-0.335	-4.139	-4.14	111.0
-4180.487	-300.99503	2	2	300.99503	300.99503	1	2	2	239.31863	247.83987	1	0.22	-0.336	-4.139	-4.14	111.0
-4180.487	-300.99503	2	2	300.99503	300.99503	1	2	2	239.31863	247.83987	1	0.22	-0.337	-4.126	-4.143	111.0
-4180.487	-300.99503	2	2	300.99503	300.99503	1	2	2	239.31863	247.83987	1	0.22	-0.339	-4.152	-4.149	111.0
-4180.487	-300.99503	2	2	300.99503	300.99503	1	2	2	239.31863	247.83987	1	0.22	-0.341	-4.119	-4.149	111.0
-4180.487	-300.99503	2	2	300.99503	300.99503	1	2	2	239.31863	247.83987	1	0.22	-0.341	-4.152	-4.151	111.0
-4180.487	-300.99503	2	2	300.99503	300.99503	1	2	2	239.31863	247.83987	1	0.22	-0.341	-4.179	-4.156	111.0
-4180.487	-300.99503	2	2	300.99503	300.99503	1	2	2	239.31863	247.83987	1	0.22	-0.341	-4.139	-4.156	111.0
-4180.487	-300.99503	2	2	300.99503	300.99503	1	2	2	239.31863	247.83987	1	0.22	-0.341	-4.318	-4.159	111.0
-4180.487	-300.99503	2	2	300.99503	300.99503	1	2	2	239.31863	247.83987	1	0.22	-0.341	-4.159	-4.159	111.0
-4180.487	-300.99503	2	2	300.99503	300.99503	1	2	2	239.31863	247.83987	1	0.22	-0.341	-4.139	-4.161	111.0
-4180.487	-300.99503	2	2	300.99503	300.99503	1	2	2	239.31863	247.83987	1	0.22	-0.341	-4.179	-4.163	111.0
-4180.487	-300.99503	2	2	300.99503	300.99503	1	2	2	239.31863	247.83987	1	0.219	-0.341	-4.119	-4.163	111.0
-4180.487	-300.99503	2	2	300.99503	300.99503	1	2	2	239.31863	247.83987	1	0.219	-0.341	-4.126	-4.166	111.0
-4180.487	-300.99503	2	2	300.99503	300.99503	1	2	2	239.31863	247.83987	1	0.219	-0.341	-4.219	-4.169	111.0
-4180.487	-300.99503	2	2	300.99503	300.99503	1	2	2	239.31863	247.83987	1	0.219	-0.341	-4.132	-4.169	111.0
-4180.487	-300.99503	2	2	300.99503	300.99503	1	2	2	239.31863	247.83987	1	0.219	-0.341	-4.139	-4.17	111.0
-4180.487	-300.99503	2	2	300.99503	300.99503	1	2	2	239.31863	247.83987	1	0.219	-0.341	-4.158	-4.17	111.0
-4180.487	-300.99503	2	2	300.99503	300.99503	1	2	2	239.31863	247.83987	1	0.219	-0.341	-4.18	-4.172	111.0
-4180.487	-300.99503	2	2	300.99503	300.99503	1	2	2	239.31863	247.83987	1	0.219	-0.341	-4.172	-4.173	111.0
-4180.487	-300.99503	2	2	300.99503	300.99503	1	2	2	239.31863	247.83987	1	0.219	-0.341	-4.146	-4.173	111.0
-4180.487	-300.99503	2	2	300.99503	300.99503	1	2	2	239.31863	247.83987	1	0.219	-0.341	-4.205	-4.174	111.0
-4180.487	-300.99503	2	2	300.99503	300.99503	1	2	2	239.31863	247.83987	1	0.219	-0.341	-4.213	-4.175	111.0
-4180.487	-300.99503	2	2	300.99503	300.99503	1	2	2	239.31863	247.83987	1	0.219	-0.341	-4.139	-4.175	111.0
-4180.487	-300.99503	2	2	300.99503	300.99503	1	2	2	239.31863	247.83987	1	0.219	-0.341	-4.193	-4.176	111.0
-4180.487	-300.99503	2	2	300.99503	300.99503	1	2	2	239.31863	247.83987	1	0.219	-0.341	-4.186	-4.176	111.0
-4180.487	-300.99503	2	2	300.99503	300.99503	1	2	2	239.31863	247.83987	1	0.219	-0.341	-4.2	-4.177	111.0
-4180.487	-300.99503	2	2	300.99503	300.99503	1	2	2	239.31863	247.83987	1	0.219	-0.341	-4.2	-4.179	111.0
-4180.487	-300.99503	2	2	300.99503	300.99503	1	2	2	239.31863	247.83987	1	0.219	-0.341	-4.146	-4.179	111.0
-4180.487	-300.99503	2	2	300.99503	300.99503	1	2	2	239.31863	247.83987	1	0.219	-0.341	-4.16	-4.179	111.0
-4180.487	-300.99503	2	2	300.99503	300.99503	1	2	2	239.31863	247.83987	1	0.219	-0.341	-4.213	-4.179	111.0
-4180.487	-300.99503	2	2	300.99503	300.99503	1	2	2	239.31863	247.83987	1	0.219	-0.341	-4.219	-4.179	111.0
-4180.487	-300.99503	2	2	300.99503	300.99503	1	2	2	239.31863	247.83987	1	0.219	-0.341	-4.153	-4.18	111.0
-4180.487	-300.99503	2	2	300.99503	300.99503	1	2	2	239.31863	247.83987	1	0.219	-0.341	-4.127	-4.18	111.0
-4180.487	-300.99503	2	2	300.99503	300.99503	1	2	2	239.31863	247.83987	1	0.219	-0.341	-4.18	-4.18	111.0
-4180.487	-300.99503	2	2	300.99503	300.99503	1	2	2	239.31863	247.83987	1	0.219	-0.341	-4.144	-4.181	111.0
-4180.487	-300.99503	2	2	300.99503	300.99503	1	2	2	239.31863	247.83987	1	0.219	-0.341	-4.201	-4.181	111.0
-4180.487	-300.99503	2	2	300.99503	300.99503	1	2	2	239.31863	247.83987	1	0.219	-0.341	-4.166	-4.181	111.0
-4180.487	-300.99503	2	2	300.99503	300.99503	1	2	2	239.31863	247.83987	1	0.219	-0.341	-4.134	-4.181	111.0
-4180.487	-300.99503	2	2	300.99503	300.99503	1	2	2	239.31863	247.83987	1	0.219	-0.341	-4.188	-4.181	111.0
-4180.487	-300.99503	2	2	300.99503	300.99503	1	2	2	239.31863	247.83987	1	0.219	-0.341	-4.182	-4.182	111.0
-4180.487	-300.99503	2	2	300.99503	300.99503	1	2	2	239.31863	247.83987	1	0.219	-0.341	-4.187	-4.182	111.0
-4180.487	-300.99503	2	2	300.99503	300.99503	1	2	2	239.31863	247.83987	1	0.219	-0.341	-4.174	-4.182	111.0
-4180.487	-300.99503	2	2	300.99503	300.99503	1	2	2	239.31863	247.83987	1	0.219	-0.34	-4.045	-4.182	111.0
-4180.487	-300.99503	2	2	300.99503	300.99503	1	2	2	239.31863	247.83987	1	0.219	-0.341	-4.154	-4.182	111.0
-4180.487	-300.99503	2	2	300.99503	300.99503	1	2	2	239.31863	247.83987	1	0.219	-0.341	-4.181	-4.183	111.0
-4180.487	-300.99503	2	2	300.99503	300.99503	1	2	2	239.31863	247.83987	1	0.219	-0.341	-4.188	-4.183	111.0
-4180.487	-300.99503	2	2	300.99503	300.99503	1	2	2	239.31863	247.83987	1	0.219	-0.341	-4.227	-4.183	111.0
-4180.487	-300.99503	2	2	300.99503	300.99503	1	2	2	239.31863	247.83987	1	0.219	-0.341	-4.24	-4.183	111.0
-4180.487	-300.99503	2	2	300.99503	300.99503	1	2	2	239.31863	247.83987	1	0.219	-0.34	-4.06	-4.183	111.0
-4180.487	-300.99503	2	2	300.99503	300.99503	1	2	2	239.31863	247.83987	1	0.219	-0.341	-4.194	-4.183	111.0
-4180.487	-300.99503	2	2	300.99503	300.99503	1	2	2	239.31863	247.83987	1	0.219	-0.341	-4.182	-4.183	111.0
-4180.487	-300.99503	2	2	300.99503	300.99503	1	2	2	239.31863	247.83987	1	0.219	-0.341	-4.181	-4.183	111.0
-4180.487	-300.99503	2	2	300.99503	300.99503	1	2	2	239.31863	247.83987	1	0.219	-0.341	-4.208	-4.183	111.0
-4180.487	-300.99503	2	2	300.99503	300.99503	1	2	2	239.31863	247.83987	1	0.219	-0.341	-4.168	-4.183	111.0
-4180.487	-300.99503	2	2	300.99503	300.99503	1	2	2	239.31863	247.83987	1	0.219	-0.341	-4.208	-4.183	111.0
-4180.487	-300.99503	2	2	300.99503	300.99503	1	2	2	239.31863	247.83987	1	0.219	-0.341	-4.235	-4.184	111.0
-4180.487	-300.99503	2	2	300.99503	300.99503	1	2	2	239.31863	247.83987	1	0.219	-0.341	-4.168	-4.184	111.0
-4180.487	-300.99503	2	2	300.99503	300.99503	1	2	2	239.31863	247.83987	1	0.219	-0.341	-4.174	-4.184	111.0
-4180.487	-300.99503	2	2	300.99503	300.99503	1	2	2	239.31863	247.83987	1	0.219	-0.341	-4.195	-4.184	111.0
-4180.487	-300.99503	2	2	300.99503	300.99503	1	2	2	239.31863	247.83987	1	0.219	-0.341	-4.188	-4.184	111.0
-4180.487	-300.99503	2	2	300.99503	300.99503	1	2	2	239.31863	247.83987	1	0.219	-0.341	-4.221	-4.184	111.0
-4180.487	-300.99503	2	2	300.99503	300.99503	1	2	2	239.31863	247.83987	1	0.219	-0.341	-4.173	-4.184	111.0
-4180.487	-300.99503	2	2	300.99503	300.99503	1	2	2	239.31863	247.83987	1	0.219	-0.341	-4.208	-4.184	111.0
-4180.487	-300.99503	2	2	300.99503	300.99503	1	2	2	239.31863	247.83987	1	0.219	-0.342	-4.142	-4.184	111.0
-4180.487	-300.99503	2	2	300.99503	300.99503	1	2	2	239.31863	247.83987	1	0.219	-0.342	-4.121	-4.184	111.0
-4180.487	-300.99503	2	2	300.99503	300.99503	1	2	2	239.31863	247.83987	1	0.219	-0.342	-4.183	-4.184	111.0
-4180.487	-300.99503	2	2	300.99503	300.99503	1	2	2	239.31863	247.83987	1	0.219	-0.342	-4.269	-4.184	111.0
-4180.487	-300.99503	2	2	300.99503	300.99503	1	2	2	239.31863	247.83987	1	0.219	-0.341	-4.253	-4.184	111.0
-4180.487	-300.99503	2	2	300.99503	300.99503	1	2	2	239.31863	247.83987	1	0.219	-0.341	-4.208	-4.184	111.0
-4180.487	-300.99503	2	2	300.99503	300.99503	1	2	2	239.31863	247.83987	1	0.219	-0.341	-4.169	-4.184	111.0
-4180.487	-300.99503	2	2	300.99503	300.99503	1	2	2	239.31863	247.83987	1	0.219	-0.341	-4.189	-4.184	111.0
-4180.487	-300.99503	2	2	300.99503	300.99503	1	2	2	239.31863	247.83987	1	0.219	-0.341	-4.206	-4.184	111.0
-4180.487	-300.99503	2	2	300.99503	300.99503	1	2	2	239.31863	247.83987	1	0.219	-0.341	-4.215	-4.184	111.0
-4180.487	-300.99503	2	2	300.99503	300.99503	1	2	2	239.31863	247.83987	1	0.219	-0.341	-4.182	-4.184	111.0
-4180.487	-300.99503	2	2	300.99503	300.99503	1	2	2	239.31863	247.83987	1	0.219	-0.341	-4.148	-4.184	111.0
-4180.487	-300.99503	2	2	300.99503	300.99503	1	2	2	239.31863	247.83987	1	0.219	-0.341	-4.215	-4.184	111.0
-4180.487	-300.99503	2	2	300.99503	300.99503	1	2	2	239.31863	247.83987	1	0.219	-0.341	-4.15	-4.184	111.0
-4180.487	-300.99503	2	2	300.99503	300.99503	1	2	2	239.31863	247.83987	1	0.219	-0.341	-4.2	-4.184	111.0
-4180.487	-300.99503	2	2	300.99503	300.99503	1	2	2	239.31863	247.83987	1	0.219	-0.34	-4.072	-4.184	111.0
-4180.487	-300.99503	2	2	300.99503	300.99503	1	2	2	239.31863	247.83987	1	0.219	-0.341	-4.189	-4.184	111.0
-4180.487	-300.99503	2	2	300.99503	300.99503	1	2	2	239.31863	247.83987	1	0.219	-0.341	-4.169	-4.184	111.0
-4180.487	-300.99503	2	2	300.99503	300.99503	1	2	2	239.31863	247.83987	1	0.219	-0.341	-4.169	-4.184	111.0
-4180.487	-300.99503	2	2	300.99503	300.99503	1	2	2	239.31863	247.83987	1	0.219	-0.341	-4.26	-4.184	111.0
-4180.487	-300.99503	2	2	300.99503	300.99503	1	2	2	239.31863	247.83987	1	0.219	-0.341	-4.223	-4.184	111.0
-4180.487	-300.99503	2	2	300.99503	300.99503	1	2	2	239.31863	247.83987	1	0.219	-0.341	-4.256	-4.184	111.0
-4180.487	-300.99503	2	2	300.99503	300.99503	1	2	2	239.31863	247.83987	1	0.219	-0.341	-4.21	-4.184	111.0
-4180.487	-300.99503	2	2	300.99503	300.99503	1	2	2	239.31863	247.83987	1	0.219	-0.341	-4.23	-4.184	111.0
-4180.487	-300.99503	2	2	300.99503	300.99503	1	2	2	239.31863	247.83987	1	0.219	-0.341	-4.211	-4.184	111.0
-4180.487	-300.99503	2	2	300.99503	300.99503	1	2	2	239.31863	247.83987	1	0.219	-0.341	-4.185	-4.184	111.0
-4180.487	-300.99503	2	2	300.99503	300.99503	1	2	2	239.31863	247.83987	1	0.219	-0.341	-4.216	-4.184	111.0
-4180.487	-300.99503	2	2	300.99503	300.99503	1	2	2	239.31863	247.83987	1	0.219	-0.341	-4.197	-4.184	111.0
-4180.487	-300.99503	2	2	300.99503	300.99503	1	2	2	239.31863	247.83987	1	0.219	-0.341	-4.204	-4.184	111.0
-4180.487	-300.99503	2	2	300.99503	300.99503	1	2	2	239.31863	247.83987	1	0.219	-0.341	-4.196	-4.184	111.0
-4180.487	-300.99503	2	2	300.99503	300.99503	1	2	2	239.31863	247.83987	1	0.219	-0.341	-4.218	-4.184	111.0
-4180.487	-300.99503	2	2	300.99503	300.99503	1	2	2	239.31863	247.83987	1	0.219	-0.341	-4.17	-4.184	111.0
-4180.487	-300.99503	2	2	300.99503	300.99503	1	2	2	239.31863	247.83987	1	0.219	-0.341	-4.163	-4.184	111.0
-4180.487	-300.99503	2	2	300.99503	300.99503	1	2	2	239.31863	247.83987	1	0.219	-0.341	-4.171	-4.184	111.0
-4180.487	-300.99503	2	2	300.99503	300.99503	1	2	2	239.31863	247.83987	1	0.219	-0.341	-4.144	-4.184	111.0
-4180.487	-300.99503	2	2	300.99503	300.99503	1	2	2	239.31863	247.83987	1	0.219	-0.341	-4.211	-4.184	111.0
-4180.487	-300.99503	2	2	300.99503	300.99503	1	2	2	239.31863	247.83987	1	0.219	-0.341	-4.204	-4.184	111.0
-4180.487	-300.99503	2	2	300.99503	300.99503	1	2	2	239.31863	247.83987	1	0.219	-0.341	-4.118	-4.184	111.0
-4180.487	-300.99503	2	2	300.99503	300.99503	1	2	2	239.31863	247.83987	1	0.219	-0.341	-4.144	-4.184	111.0
-4180.487	-300.99503	2	2	300.99503	300.99503	1	2	2	239.31863	247.83987	1	0.219	-0.341	-4.224	-4.184	111.0
-4180.487	-300.99503	2	2	300.99503	300.99503	1	2	2	239.31863	247.83987	1	0.219	-0.341	-4.143	-4.184	111.0
-4180.487	-300.99503	2	2	300.99503	300.99503	1	2	2	239.31863	247.83987	1	0.219	-0.341	-4.135	-4.184	111.0
-4180.487	-300.99503	2	2	300.99503	300.99503	1	2	2	239.31863	247.83987	1	0.219	-0.341	-4.159	-4.184	111.0
-4180.487	-300.99503	2	2	300.99503	300.99503	1	2	2	239.31863	247.83987	1	0.219	-0.341	-4.146	-4.184	111.0
-4180.487	-300.99503	2	2	300.99503	300.99503	1	2	2	239.31863	247.83987	1	0.219	-0.341	-4.203	-4.184	111.0
-4180.487	-300.99503	2	2	300.99503	300.99503	1	2	2	239.31863	247.83987	1	0.219	-0.341	-4.171	-4.184	111.0
-4180.487	-300.99503	2	2	300.99503	300.99503	1	2	2	239.31863	247.83987	1	0.219	-0.341	-4.193	-4.184	111.0
-4180.487	-300.99503	2	2	300.99503	300.99503	1	2	2	239.31863	247.83987	1	0.219	-0.341	-4.185	-4.184	111.0
-4180.487	-300.99503	2	2	300.99503	300.99503	1	2	2	239.31863	247.83987	1	0.219	-0.341	-4.171	-4.184	111.0
-4180.487	-300.99503	2	2	300.99503	300.99503	1	2	2	239.31863	247.83987	1	0.219	-0.341	-4.213	-4.184	111.0
-4180.487	-300.99503	2	2	300.99503	300.99503	1	2	2	239.31863	247.83987	1	0.219	-0.341	-4.18	-4.184	111.0
-4180.487	-300.99503	2	2	300.99503	300.99503	1	2	2	239.31863	247.83987	1	0.219	-0.341	-4.175	-4.184	111.0
-4180.487	-300.99503	2	2	300.99503	300.99503	1	2	2	239.31863	247.83987	1	0.219	-0.341	-4.24	-4.184	111.0
-4180.487	-300.99503	2	2	300.99503	300.99503	1	2	2	239.31863	247.83987	1	0.219	-0.341	-4.175	-4.184	111.0
-4180.487	-300.99503	2	2	300.99503	300.99503	1	2	2	239.31863	247.83987	1	0.219	-0.341	-4.172	-4.184	111.0
-4180.487	-300.99503	2	2	300.99503	300.99503	1	2	2	239.31863	247.83987	1	0.219	-0.341	-4.205	-4.184	111.0
-4180.487	-300.99503	2	2	300.99503	300.99503	1	2	2	239.31863	247.83987	1	0.219	-0.341	-4.142	-4.184	111.0
-4180.487	-300.99503	2	2	300.99503	300.99503	1	2	2	239.31863	247.83987	1	0.219	-0.34	-4.086	-4.184	111.0
-4180.487	-300.99503	2	2	300.99503	300.99503	1	2	2	239.31863	247.83987	1	0.218	-0.34	-4.108	-4.184	111.0
-4180.487	-300.99503	2	2	300.99503	300.99503	1	2	2	239.31863	247.83987	1	0.218	-0.341	-4.176	-4.184	111.0
-4180.487	-300.99503	2	2	300.99503	300.99503	1	2	2	239.31863	247.83987	1	0.218	-0.341	-4.187	-4.184	111.0
-4180.487	-300.99503	2	2	300.99503	300.99503	1	2	2	239.31863	247.83987	1	0.218	-0.341	-4.18	-4.184	111.0
-4180.487	-300.99503	2	2	300.99503	300.99503	1	2	2	239.31863	247.83987	1	0.218	-0.341	-4.208	-4.184	111.0
-4180.487	-300.99503	2	2	300.99503	300.99503	1	2	2	239.31863	247.83987	1	0.218	-0.341	-4.176	-4.184	111.0
-4180.487	-300.99503	2	2	300.99503	300.99503	1	2	2	239.31863	247.83987	1	0.218	-0.341	-4.165	-4.184	111.0
-4180.487	-300.99503	2	2	300.99503	300.99503	1	2	2	239.31863	247.83987	1	0.218	-0.341	-4.17	-4.184	111.0
-4180.487	-300.99503	2	2	300.99503	300.99503	1	2	2	239.31863	247.83987	1	0.218	-0.341	-4.188	-4.184	111.0
-4180.487	-300.99503	2	2	300.99503	300.99503	1	2	2	239.31863	247.83987	1	0.218	-0.341	-4.23	-4.184	111.0
-4180.487	-300.99503	2	2	300.99503	300.99503	1	2	2	239.31863	247.83987	1	0.218	-0.341	-4.203	-4.184	111.0
-4180.487	-300.99503	2	2	300.99503	300.99503	1	2	2	239.31863	247.83987	1	0.218	-0.342	-4.172	-4.184	111.0
-4180.487	-300.99503	2	2	300.99503	300.99503	1	2	2	239.31863	247.83987	1	0.218	-0.342	-4.205	-4.184	111.0
-4180.487	-300.99503	2	2	300.99503	300.99503	1	2	2	239.31863	247.83987	1	0.218	-0.342	-4.209	-4.184	111.0
-4180.487	-300.99503	2	2	300.99503	300.99503	1	2	2	239.31863	247.83987	1	0.218	-0.341	-4.207	-4.184	111.0
-4180.487	-300.99503	2	2	300.99503	300.99503	1	2	2	239.31863	247.83987	1	0.218	-0.341	-4.169	-4.184	111.0
-4180.487	-300.99503	2	2	300.99503	300.99503	1	2	2	239.31863	247.83987	1	0.218	-0.341	-4.13	-4.184	111.0
-4180.487	-300.99503	2	2	300.99503	300.99503	1	2	2	239.31863	247.83987	1	0.218	-0.341	-4.212	-4.184	111.0
-4180.487	-300.99503	2	2	300.99503	300.99503	1	2	2	239.31863	247.83987	1	0.218	-0.341	-4.227	-4.184	111.0
-4180.487	-300.99503	2	2	300.99503	300.99503	1	2	2	239.31863	247.83987	1	0.218	-0.341	-4.154	-4.184	111.0
-4180.487	-300.99503	2	2	300.99503	300.99503	1	2	2	239.31863	247.83987	1	0.218	-0.34	-4.054	-4.184	111.0
-4180.487	-300.99503	2	2	300.99503	300.99503	1	2	2	239.31863	247.83987	1	0.218	-0.341	-4.188	-4.184	111.0
-4180.487	-300.99503	2	2	300.99503	300.99503	1	2	2	239.31863	247.83987	1	0.218	-0.341	-4.165	-4.184	111.0
-4180.487	-300.99503	2	2	300.99503	300.99503	1	2	2	239.31863	247.83987	1	0.218	-0.341	-4.213	-4.184	111.0
-4180.487	-300.99503	2	2	300.99503	300.99503	1	2	2	239.31863	247.83987	1	0.218	-0.341	-4.223	-4.184	111.0
-4180.487	-300.99503	2	2	300.99503	300.99503	1	2	2	239.31863	247.83987	1	0.218	-0.341	-4.154	-4.184	111.0
-4180.487	-300.99503	2	2	300.99503	300.99503	1	2	2	239.31863	247.83987	1	0.218	-0.341	-4.2	-4.184	111.0
-4180.487	-300.99503	2	2	300.99503	300.99503	1	2	2	239.31863	247.83987	1	0.218	-0.341	-4.197	-4.184	111.0
-4180.487	-300.99503	2	2	300.99503	300.99503	1	2	2	239.31863	247.83987	1	0.218	-0.341	-4.221	-4.184	111.0
-4180.487	-300.99503	2	2	300.99503	300.99503	1	2	2	239.31863	247.83987	1	0.218	-0.341	-4.205	-4.184	111.0
-4180.487	-300.99503	2	2	300.99503	300.99503	1	2	2	239.31863	247.83987	1	0.218	-0.341	-4.19	-4.184	111.0
-4180.487	-300.99503	2	2	300.99503	300.99503	1	2	2	239.31863	247.83987	1	0.218	-0.341	-4.186	-4.184	111.0
-4180.487	-300.99503	2	2	300.99503	300.99503	1	2	2	239.31863	247.83987	1	0.218	-0.34	-4.037	-4.184	111.0
-4180.487	-300.99503	2	2	300.99503	300.99503	1	2	2	239.31863	247.83987	1	0.218	-0.341	-4.18	-4.184	111.0
-4180.487	-300.99503	2	2	300.99503	300.99503	1	2	2	239.31863	247.83987	1	0.218	-0.341	-4.117	-4.184	111.0
-4180.487	-300.99503	2	2	300.99503	300.99503	1	2	2	239.31863	247.83987	1	0.218	-0.341	-4.221	-4.184	111.0
-4180.487	-300.99503	2	2	300.99503	300.99503	1	2	2	239.31863	247.83987	1	0.218	-0.341	-4.229	-4.184	111.0
-4180.487	-300.99503	2	2	300.99503	300.99503	1	2	2	239.31863	247.83987	1	0.218	-0.341	-4.237	-4.184	111.0
-4180.487	-300.99503	2	2	300.99503	300.99503	1	2	2	239.31863	247.83987	1	0.218	-0.341	-4.203	-4.184	111.0
-4180.487	-300.99503	2	2	300.99503	300.99503	1	2	2	239.31863	247.83987	1	0.218	-0.341	-4.185	-4.184	111.0
-4180.487	-300.99503	2	2	300.99503	300.99503	1	2	2	239.31863	247.83987	1	0.218	-0.341	-4.165	-4.184	111.0
-4180.487	-300.99503	2	2	300.99503	300.99503	1	2	2	239.31863	247.83987	1	0.218	-0.341	-4.161	-4.184	111.0
-4180.487	-300.99503	2	2	300.99503	300.99503	1	2	2	239.31863	247.83987	1	0.218	-0.341	-4.229	-4.184	111.0
-4180.487	-300.99503	2	2	300.99503	300.99503	1	2	2	239.31863	247.83987	1	0.218	-0.341	-4.24	-4.184	111.0
-4180.487	-300.99503	2	2	300.99503	300.99503	1	2	2	239.31863	247.83987	1	0.218	-0.341	-4.229	-4.184	111.0
-4180.487	-300.99503	2	2	300.99503	300.99503	1	2	2	239.31863	247.83987	1	0.218	-0.341	-4.151	-4.184	111.0
-4180.487	-300.99503	2	2	300.99503	300.99503	1	2	2	239.31863	247.83987	1	0.218	-0.341	-4.117	-4.184	111.0
-4180.487	-300.99503	2	2	300.99503	300.99503	1	2	2	239.31863	247.83987	1	0.218	-0.341	-4.18	-4.184	111.0
-4180.487	-300.99503	2	2	300.99503	300.99503	1	2	2	239.31863	247.83987	1	0.218	-0.341	-4.22	-4.184	111.0
-4180.487	-300.99503	2	2	300.99503	300.99503	1	2	2	239.31863	247.83987	1	0.218	-0.34	-4.068	-4.184	111.0
-4180.487	-300.99503	2	2	300.99503	300.99503	1	2	2	239.31863	247.83987	1	0.218	-0.341	-4.205	-4.184	111.0
-4180.487	-300.99503	2	2	300.99503	300.99503	1	2	2	239.31863	247.83987	1	0.218	-0.341	-4.15	-4.184	111.0
-4180.487	-300.99503	2	2	300.99503	300.99503	1	2	2	239.31863	247.83987	1	0.218	-0.341	-4.19	-4.184	111.0
-4180.487	-300.99503	2	2	300.99503	300.99503	1	2	2	239.31863	247.83987	1	0.218	-0.341	-4.219	-4.184	111.0
-4180.487	-300.99503	2	2	300.99503	300.99503	1	2	2	239.31863	247.83987	1	0.218	-0.341	-4.179	-4.184	111.0
-4180.487	-300.99503	2	2	300.99503	300.99503	1	2	2	239.31863	247.83987	1	0.218	-0.341	-4.181	-4.184	111.0
-4180.487	-300.99503	2	2	300.99503	300.99503	1	2	2	239.31863	247.83987	1	0.218	-0.341	-4.218	-4.184	111.0
-4180.487	-300.99503	2	2	300.99503	300.99503	1	2	2	239.31863	247.83987	1	0.218	-0.34	-3.944	-4.184	111.0
-4180.487	-300.99503	2	2	300.99503	300.99503	1	2	2	239.31863	247.83987	1	0.218	-0.341	-4.126	-4.184	111.0
-4180.487	-300.99503	2	2	300.99503	300.99503	1	2	2	239.31863	247.83987	1	0.218	-0.341	-4.235	-4.184	111.0
-4180.487	-300.99503	2	2	300.99503	300.99503	1	2	2	239.31863	247.83987	1	0.218	-0.341	-4.221	-4.184	111.0
-4180.487	-300.99503	2	2	300.99503	300.99503	1	2	2	239.31863	247.83987	1	0.218	-0.341	-4.148	-4.184	111.0
-4180.487	-300.99503	2	2	300.99503	300.99503	1	2	2	239.31863	247.83987	1	0.218	-0.341	-4.201	-4.184	111.0
-4180.487	-300.99503	2	2	300.99503	300.99503	1	2	2	239.31863	247.83987	1	0.218	-0.341	-4.179	-4.184	111.0
-4180.487	-300.99503	2	2	300.99503	300.99503	1	2	2	239.31863	247.83987	1	0.218	-0.341	-4.187	-4.184	111.0
-4180.487	-300.99503	2	2	300.99503	300.99503	1	2	2	239.31863	247.83987	1	0.218	-0.341	-4.174	-4.184	111.0
-4180.487	-300.99503	2	2	300.99503	300.99503	1	2	2	239.31863	247.83987	1	0.218	-0.341	-4.23	-4.184	111.0
-4180.487	-300.99503	2	2	300.99503	300.99503	1	2	2	239.31863	247.83987	1	0.218	-0.341	-4.196	-4.184	111.0
-4180.487	-300.99503	2	2	300.99503	300.99503	1	2	2	239.31863	247.83987	1	0.218	-0.341	-4.153	-4.184	111.0
-4180.487	-300.99503	2	2	300.99503	300.99503	1	2	2	239.31863	247.83987	1	0.218	-0.341	-4.192	-4.184	111.0
-4180.487	-300.99503	2	2	300.99503	300.99503	1	2	2	239.31863	247.83987	1	0.218	-0.341	-4.207	-4.184	111.0
0.0	0.0	2	2	300.99503	300.99503	1	2	2	239.31863	247.83987	0	0.218	-0.341	-4.149	-4.184	111.0
0.0	0.0	2	2	300.99503	300.99503	1	2	2	239.31863	247.83987	0	0.218	-0.341	-4.161	-4.184	111.0
0.0	0.0	2	2	300.99503	300.99503	1	2	2	239.31863	247.83987	0	0.218	-0.339	-3.852	-3.888	111.0
0.0	0.0	2	2	300.99503	300.99503	1	2	2	239.31863	247.83987	0	0.218	-0.339	-3.906	-3.888	111.0
0.0	0.0	2	2	300.99503	300.99503	1	2	2	239.31863	247.83987	0	0.218	-0.335	-3.578	-3.613	111.0
0.0	0.0	2	2	300.99503	300.99503	1	2	2	239.31863	247.83987	0	0.218	-0.329	-3.2	-3.12	111.0
0.0	0.0	2	2	300.99503	300.99503	1	2	2	239.31863	247.83987	0	0.218	-0.321	-3.132	-3.12	111.0
0.0	0.0	2	2	300.99503	300.99503	1	2	2	239.31863	247.83987	0	0.218	-0.312	-2.706	-2.695	111.0
0.0	0.0	2	2	300.99503	300.99503	1	2	2	239.31863	247.83987	0	0.218	-0.304	-2.69	-2.695	111.0
0.0	0.0	2	2	300.99503	300.99503	1	2	2	239.31863	247.83987	0	0.218	-0.295	-2.518	-2.504	111.0
0.0	0.0	2	2	300.99503	300.99503	1	2	2	239.31863	247.83987	0	0.218	-0.283	-2.111	-2.162	111.0
0.0	0.0	2	2	300.99503	300.99503	1	2	2	239.31863	247.83987	0	0.219	-0.272	-2.167	-2.162	111.0
0.0	0.0	2	2	300.99503	300.99503	1	2	2	239.31863	247.83987	0	0.219	-0.262	-1.953	-2.009	111.0
0.0	0.0	2	2	300.99503	300.99503	1	2	2	239.31863	247.83987	0	0.219	-0.25	-1.688	-1.735	111.0
0.0	0.0	2	2	300.99503	300.99503	1	2	2	239.31863	247.83987	0	0.219	-0.238	-1.579	-1.735	111.0
0.0	0.0	2	2	300.99503	300.99503	1	2	2	239.31863	247.83987	0	0.219	-0.228	-1.631	-1.612	111.0
0.0	0.0	2	2	300.99503	300.99503	1	2	2	239.31863	247.83987	0	0.219	-0.218	-1.633	-1.612	111.0
0.0	0.0	2	2	300.99503	300.99503	1	2	2	239.31863	247.83987	0	0.219	-0.208	-1.384	-1.392	111.0
0.0	0.0	2	2	300.99503	300.99503	1	2	2	239.31863	247.83987	0	0.219	-0.198	-1.257	-1.294	111.0
0.0	0.0	2	2	300.99503	300.99503	1	2	2	239.31863	247.83987	0	0.219	-0.19	-1.27	-1.294	111.0
0.0	0.0	2	2	300.99503	300.99503	1	2	2	239.31863	247.83987	0	0.219	-0.18	-1.137	-1.117	111.0
0.0	0.0	2	2	300.99503	300.99503	1	2	2	239.31863	247.83987	0	0.219	-0.172	-1.097	-1.038	111.0
0.0	0.0	2	2	300.99503	300.99503	1	2	2	239.31863	247.83987	0	0.219	-0.164	-1.023	-1.038	111.0
0.0	0.0	2	2	300.99503	300.99503	1	2	2	239.31863	247.83987	0	0.219	-0.155	-0.91	-0.896	111.0
0.0	0.0	2	2	300.99503	300.99503	1	2	2	239.31863	247.83987	0	0.219	-0.147	-0.885	-0.896	111.0
0.0	0.0	2	2	300.99503	300.99503	1	2	2	239.31863	247.83987	0	0.219	-0.139	-0.87	-0.833	111.0
0.0	0.0	2	2	300.99503	300.99503	1	2	2	239.31863	247.83987	0	0.219	-0.132	-0.684	-0.719	111.0
0.0	0.0	2	2	300.99503	300.99503	1	2	2	239.31863	247.83987	0	0.219	-0.124	-0.717	-0.719	111.0
0.0	0.0	2	2	300.99503	300.99503	1	2	2	239.31863	247.83987	0	0.219	-0.117	-0.697	-0.668	111.0
0.0	0.0	2	2	300.99503	300.99503	1	2	2	239.31863	247.83987	0	0.219	-0.111	-0.645	-0.577	111.0
0.0	0.0	2	2	300.99503	300.99503	1	2	2	239.31863	247.83987	0	0.219	-0.105	-0.604	-0.577	111.0
0.0	0.0	2	2	300.99503	300.99503	1	2	2	239.31863	247.83987	0	0.219	-0.099	-0.571	-0.536	111.0
0.0	0.0	2	2	300.99503	300.99503	1	2	2	239.31863	247.83987	0	0.219	-0.095	-0.546	-0.536	111.0
0.0	0.0	2	2	300.99503	300.99503	1	2	2	239.31863	247.83987	0	0.219	-0.089	-0.445	-0.462	111.0
0.0	0.0	2	2	300.99503	300.99503	1	2	2	239.31863	247.83987	0	0.219	-0.083	-0.425	-0.399	111.0
0.0	0.0	2	2	300.99503	300.99503	1	2	2	239.31863	247.83987	0	0.219	-0.078	-0.419	-0.399	111.0
0.0	0.0	2	2	300.99503	300.99503	1	2	2	239.31863	247.83987	0	0.219	-0.074	-0.458	-0.371	111.0
0.0	0.0	2	2	300.99503	300.99503	1	2	2	239.31863	247.83987	0	0.219	-0.07	-0.338	-0.32	111.0
0.0	0.0	2	2	300.99503	300.99503	1	2	2	239.31863	247.83987	0	0.219	-0.066	-0.345	-0.32	111.0
0.0	0.0	2	2	300.99503	300.99503	1	2	2	239.31863	247.83987	0	0.219	-0.062	-0.318	-0.297	111.0
0.0	0.0	2	2	300.99503	300.99503	1	2	2	239.31863	247.83987	0	0.219	-0.059	-0.299	-0.297	111.0
0.0	0.0	2	2	300.99503	300.99503	1	2	2	239.31863	247.83987	0	0.219	-0.057	-0.3	-0.257	111.0
0.0	0.0	2	2	300.99503	300.99503	1	2	2	239.31863	247.83987	0	0.219	-0.053	-0.244	-0.238	111.0
0.0	0.0	2	2	300.99503	300.99503	1	2	2	239.31863	247.83987	0	0.219	-0.049	-0.186	-0.238	111.0
0.0	0.0	2	2	300.99503	300.99503	1	2	2	239.31863	247.83987	0	0.219	-0.045	-0.212	-0.206	111.0
0.0	0.0	2	2	300.99503	300.99503	1	2	2	239.31863	247.83987	0	0.219	-0.041	-0.212	-0.191	111.0
0.0	0.0	2	2	300.99503	300.99503	1	2	2	239.31863	247.83987	0	0.219	-0.038	-0.232	-0.191	111.0
0.0	0.0	2	2	300.99503	300.99503	1	2	2	239.31863	247.83987	0	0.219	-0.036	-0.199	-0.165	111.0
0.0	0.0	2	2	300.99503	300.99503	1	2	2	239.31863	247.83987	0	0.219	-0.034	-0.158	-0.165	111.0
0.0	0.0	2	2	300.99503	300.99503	1	2	2	239.31863	247.83987	0	0.219	-0.032	-0.198	-0.142	111.0
0.0	0.0	2	2	300.99503	300.99503	1	2	2	239.31863	247.83987	0	0.219	-0.03	-0.152	-0.132	111.0
0.0	0.0	2	2	300.99503	300.99503	1	2	2	239.31863	247.83987	0	0.219	-0.028	-0.125	-0.132	111.0
0.0	0.0	2	2	300.99503	300.99503	1	2	2	239.31863	247.83987	0	0.219	-0.027	-0.106	-0.122	111.0
0.0	0.0	2	2	300.99503	300.99503	1	2	2	239.31863	247.83987	0	0.219	-0.025	-0.159	-0.106	111.0
0.0	0.0	2	2	300.99503	300.99503	1	2	2	239.31863	247.83987	0	0.219	-0.023	-0.119	-0.106	111.0
0.0	0.0	2	2	300.99503	300.99503	1	2	2	239.31863	247.83987	0	0.219	-0.021	-0.079	-0.091	111.0
0.0	0.0	2	2	300.99503	300.99503	1	2	2	239.31863	247.83987	0	0.219	-0.02	-0.086	-0.091	111.0
0.0	0.0	2	2	300.99503	300.99503	1	2	2	239.31863	247.83987	0	0.219	-0.02	-0.066	-0.084	111.0
0.0	0.0	2	2	300.99503	300.99503	1	2	2	239.31863	247.83987	0	0.219	-0.02	-0.092	-0.073	111.0
0.0	0.0	2	2	300.99503	300.99503	1	2	2	239.31863	247.83987	0	0.219	-0.019	0.013	-0.073	111.0
0.0	0.0	2	2	300.99503	300.99503	1	2	2	239.31863	247.83987	0	0.219	-0.019	-0.052	-0.067	111.0
0.0	0.0	2	2	300.99503	300.99503	1	2	2	239.31863	247.83987	0	0.219	-0.018	-0.046	-0.058	111.0
0.0	0.0	2	2	300.99503	300.99503	1	2	2	239.31863	247.83987	0	0.219	-0.018	-0.039	-0.058	111.0
0.0	0.0	2	2	300.99503	300.99503	1	2	2	239.31863	247.83987	0	0.22	-0.018	-0.052	-0.054	111.0
0.0	0.0	2	2	300.99503	300.99503	1	2	2	239.31863	247.83987	0	0.22	-0.018	-0.039	-0.054	111.0
0.0	0.0	2	2	300.99503	300.99503	1	2	2	239.31863	247.83987	0	0.22	-0.018	-0.046	-0.046	111.0
0.0	0.0	2	2	300.99503	300.99503	1	2	2	239.31863	247.83987	0	0.22	-0.017	-0.006	-0.043	111.0
0.0	0.0	2	2	300.99503	300.99503	1	2	2	239.31863	247.83987	0	0.22	-0.017	-0.013	-0.043	111.0
0.0	0.0	2	2	300.99503	300.99503	1	2	2	239.31863	247.83987	0	0.22	-0.016	-0.033	-0.037	111.0
0.0	0.0	2	2	300.99503	300.99503	1	2	2	239.31863	247.83987	0	0.22	-0.016	-0.039	-0.032	111.0
0.0	0.0	2	2	300.99503	300.99503	1	2	2	239.31863	247.83987	0	0.22	-0.016	-0.059	-0.032	111.0
0.0	0.0	2	2	300.99503	300.99503	1	2	2	239.31863	247.83987	0	0.22	-0.016	-0.059	-0.029	111.0
0.0	0.0	2	2	300.99503	300.99503	1	2	2	239.31863	247.83987	0	0.22	-0.016	-0.013	-0.029	111.0
0.0	0.0	2	2	300.99503	300.99503	1	2	2	239.31863	247.83987	0	0.22	-0.016	-0.019	-0.025	111.0
0.0	0.0	2	2	300.99503	300.99503	1	2	2	239.31863	247.83987	0	0.22	-0.016	-0.039	-0.021	111.0
0.0	0.0	2	2	300.99503	300.99503	1	2	2	239.31863	247.83987	0	0.22	-0.016	-0.059	-0.021	111.0
0.0	0.0	2	2	300.99503	300.99503	1	2	2	239.31863	247.83987	0	0.22	-0.016	-0.019	-0.02	111.0
0.0	0.0	2	2	300.99503	300.99503	1	2	2	239.31863	247.83987	0	0.22	-0.015	0.139	-0.017	111.0
0.0	0.0	2	2	300.99503	300.99503	1	2	2	239.31863	247.83987	0	0.22	-0.014	-0.039	-0.017	111.0
0.0	0.0	2	2	300.99503	300.99503	1	2	2	239.31863	247.83987	0	0.22	-0.013	0.0	-0.016	111.0
0.0	0.0	2	2	300.99503	300.99503	1	2	2	239.31863	247.83987	0	0.22	-0.011	0.026	-0.016	111.0
0.0	0.0	2	2	300.99503	300.99503	1	2	2	239.31863	247.83987	0	0.22	-0.01	0.013	-0.013	111.0
0.0	0.0	2	2	300.99503	300.99503	1	2	2	239.31863	247.83987	0	0.22	-0.009	0.013	-0.012	111.0
0.0	0.0	2	2	300.99503	300.99503	1	2	2	239.31863	247.83987	0	0.22	-0.009	-0.026	-0.012	111.0
0.0	0.0	2	2	300.99503	300.99503	1	2	2	239.31863	247.83987	0	0.22	-0.008	0.0	-0.01	111.0
0.0	0.0	2	2	300.99503	300.99503	1	2	2	239.31863	247.83987	0	0.22	-0.007	-0.033	-0.01	111.0
0.0	0.0	2	2	300.99503	300.99503	1	2	2	239.31863	247.83987	0	0.22	-0.006	0.013	-0.01	111.0
0.0	0.0	2	2	300.99503	300.99503	1	2	2	239.31863	247.83987	0	0.22	-0.006	-0.019	-0.008	111.0
0.0	0.0	2	2	300.99503	300.99503	1	2	2	239.31863	247.83987	0	0.22	-0.004	0.013	-0.008	111.0
0.0	0.0	2	2	300.99503	300.99503	1	2	2	239.31863	247.83987	0	0.22	-0.004	-0.033	-0.007	111.0
0.0	0.0	2	2	300.99503	300.99503	1	2	2	239.31863	247.83987	0	0.22	-0.004	-0.033	-0.006	111.0
0.0	0.0	2	2	300.99503	300.99503	1	2	2	239.31863	247.83987	0	0.22	-0.003	-0.026	-0.006	111.0
0.0	0.0	2	2	300.99503	300.99503	1	2	2	239.31863	247.83987	0	0.22	-0.001	0.0	-0.005	111.0
0.0	0.0	2	2	300.99503	300.99503	1	2	2	239.31863	247.83987	0	0.22	-0.001	-0.039	-0.005	111.0
0.0	0.0	2	2	300.99503	300.99503	1	2	2	239.31863	247.83987	0	0.22	-0.001	-0.132	-0.005	111.0
0.0	0.0	2	2	300.99503	300.99503	1	2	2	239.31863	247.83987	0	0.22	0.0	0.0	-0.004	111.0
0.0	0.0	2	2	300.99503	300.99503	1	2	2	239.31863	247.83987	0	0.22	-0.001	-0.033	-0.004	111.0
0.0	0.0	2	2	300.99503	300.99503	1	2	2	239.31863	247.83987	0	0.22	0.0	0.006	-0.003	111.0
0.0	0.0	2	2	300.99503	300.99503	1	2	2	239.31863	247.83987	0	0.22	0.0	0.0	-0.003	111.0
0.0	0.0	2	2	300.99503	300.99503	1	2	2	239.31863	247.83987	0	0.22	-0.001	-0.059	-0.003	111.0
0.0	0.0	2	2	300.99503	300.99503	1	2	2	239.31863	247.83987	0	0.22	0.0	0.013	-0.002	111.0
0.0	0.0	2	2	300.99503	300.99503	1	2	2	239.31863	247.83987	0	0.22	-0.001	-0.033	-0.002	111.0
0.0	0.0	2	2	300.99503	300.99503	1	2	2	239.31863	247.83987	0	0.22	0.0	0.046	-0.002	111.0
0.0	0.0	2	2	300.99503	300.99503	1	2	2	239.31863	247.83987	0	0.22	0.0	0.0	-0.001	111.0
0.0	0.0	2	2	300.99503	300.99503	1	2	2	239.31863	247.83987	0	0.22	0.0	0.099	-0.001	111.0
0.0	0.0	2	2	300.99503	300.99503	1	2	2	239.31863	247.83987	0	0.22	0.0	0.046	-0.001	111.0
0.0	0.0	2	2	300.99503	300.99503	1	2	2	239.31863	247.83987	0	0.22	0.0	-0.006	-0.001	111.0
0.0	0.0	2	2	300.99503	300.99503	1	2	2	239.31863	247.83987	0	0.22	0.0	0.006	-0.001	111.0
0.0	0.0	2	2	300.99503	300.99503	1	2	2	239.31863	247.83987	0	0.22	0.0	0.013	-0.001	111.0
0.0	0.0	2	2	300.99503	300.99503	1	2	2	239.31863	247.83987	0	0.22	-0.001	-0.019	0.0	111.0
0.0	0.0	2	2	300.99503	300.99503	1	2	2	239.31863	247.83987	0	0.22	-0.001	-0.026	0.0	111.0
0.0	0.0	2	2	300.99503	300.99503	1	2	2	239.31863	247.83987	0	0.22	0.0	0.013	0.0	111.0
0.0	0.0	2	2	300.99503	300.99503	1	2	2	239.31863	247.83987	0	0.22	0.0	0.02	0.0	111.0
0.0	0.0	2	2	300.99503	300.99503	1	2	2	239.31863	247.83987	0	0.22	0.0	0.013	0.0	111.0
0.0	0.0	2	2	300.99503	300.99503	1	2	2	239.31863	247.83987	0	0.22	0.0	-0.006	0.0	111.0
0.0	0.0	2	2	300.99503	300.99503	1	2	2	239.31863	247.83987	0	0.22	-0.001	-0.013	0.0	111.0
0.0	0.0	2	2	300.99503	300.99503	1	2	2	239.31863	247.83987	0	0.22	0.0	0.026	0.0	111.0
0.0	0.0	2	2	300.99503	300.99503	1	2	2	239.31863	247.83987	0	0.22	0.0	0.033	0.0	111.0
0.0	0.0	2	2	300.99503	300.99503	1	2	2	239.31863	247.83987	0	0.22	-0.001	-0.026	0.0	111.0
0.0	0.0	2	2	300.99503	300.99503	1	2	2	239.31863	247.83987	0	0.22	0.0	0.013	0.0	111.0
0.0	0.0	2	2	300.99503	300.99503	1	2	2	239.31863	247.83987	0	0.22	-0.001	-0.072	0.0	111.0
0.0	0.0	2	2	300.99503	300.99503	1	2	2	239.31863	247.83987	0	0.22	0.0	0.006	0.0	111.0
0.0	0.0	2	2	300.99503	300.99503	1	2	2	239.31863	247.83987	0	0.22	0.0	0.013	0.0	111.0
0.0	0.0	2	2	300.99503	300.99503	1	2	2	239.31863	247.83987	0	0.22	0.0	0.013	0.0	111.0
0.0	0.0	2	2	300.99503	300.99503	1	2	2	239.31863	247.83987	0	0.22	-0.001	-0.139	0.0	111.0
0.0	0.0	2	2	300.99503	300.99503	1	2	2	239.31863	247.83987	0	0.22	-0.001	-0.112	0.0	111.0
0.0	0.0	2	2	300.99503	300.99503	1	2	2	239.31863	247.83987	0	0.22	0.0	0.033	0.0	111.0
0.0	0.0	2	2	300.99503	300.99503	1	2	2	239.31863	247.83987	0	0.22	0.0	0.0	0.0	111.0
0.0	0.0	2	2	300.99503	300.99503	1	2	2	239.31863	247.83987	0	0.22	0.0	0.006	0.0	111.0
0.0	0.0	2	2	300.99503	300.99503	1	2	2	239.31863	247.83987	0	0.22	-0.001	-0.019	0.0	111.0
0.0	0.0	2	2	300.99503	300.99503	1	2	2	239.31863	247.83987	0	0.22	-0.001	-0.039	0.0	111.0
0.0	0.0	2	2	300.99503	300.99503	1	2	2	239.31863	247.83987	0	0.22	0.0	-0.006	0.0	111.0
0.0	0.0	2	2	300.99503	300.99503	1	2	2	239.31863	247.83987	0	0.22	-0.001	-0.013	0.0	111.0
0.0	0.0	2	2	300.99503	300.99503	1	2	2	239.31863	247.83987	0	0.22	-0.001	-0.033	0.0	111.0
0.0	0.0	2	2	300.99503	300.99503	1	2	2	239.31863	247.83987	0	0.22	-0.001	-0.099	0.0	111.0
0.0	0.0	2	2	300.99503	300.99503	1	2	2	239.31863	247.83987	0	0.22	0.0	0.079	0.0	111.0
0.0	0.0	2	2	300.99503	300.99503	1	2	2	239.31863	247.83987	0	0.22	-0.001	-0.013	0.0	111.0
0.0	0.0	2	2	300.99503	300.99503	1	2	2	239.31863	247.83987	0	0.22	-0.001	-0.033	0.0	111.0
0.0	0.0	2	2	300.99503	300.99503	1	2	2	239.31863	247.83987	0	0.22	0.0	0.0	0.0	111.0
0.0	0.0	2	2	300.99503	300.99503	1	2	2	239.31863	247.83987	0	0.22	0.0	0.073	0.0	111.0
0.0	0.0	2	2	300.99503	300.99503	1	2	2	239.31863	247.83987	0	0.22	0.0	0.033	0.0	111.0
0.0	0.0	2	2	300.99503	300.99503	1	2	2	239.31863	247.83987	0	0.22	0.0	0.086	0.0	111.0
0.0	0.0	2	2	300.99503	300.99503	1	2	2	239.31863	247.83987	0	0.22	0.0	0.02	0.0	111.0
0.0	0.0	2	2	300.99503	300.99503	1	2	2	239.31863	247.83987	0	0.22	0.0	0.006	0.0	111.0
0.0	0.0	2	2	300.99503	300.99503	1	2	2	239.31863	247.83987	0	0.22	0.0	-0.006	0.0	111.0
0.0	0.0	2	2	300.99503	300.99503	1	2	2	239.31863	247.83987	0	0.22	0.0	0.026	0.0	111.0
0.0	0.0	2	2	300.99503	300.99503	1	2	2	239.31863	247.83987	0	0.22	0.0	0.06	0.0	111.0
0.0	0.0	2	2	300.99503	300.99503	1	2	2	239.31863	247.83987	0	0.22	0.0	0.013	0.0	111.0
0.0	0.0	2	2	300.99503	300.99503	1	2	2	239.31863	247.83987	0	0.22	0.0	0.006	0.0	111.0
0.0	0.0	2	2	300.99503	300.99503	1	2	2	239.31863	247.83987	0	0.22	-0.001	-0.019	0.0	111.0
0.0	0.0	2	2	300.99503	300.99503	1	2	2	239.31863	247.83987	0	0.22	0.0	0.033	0.0	111.0
0.0	0.0	2	2	300.99503	300.99503	1	2	2	239.31863	247.83987	0	0.22	0.0	-0.006	0.0	111.0
0.0	0.0	2	2	300.99503	300.99503	1	2	2	239.31863	247.83987	0	0.22	0.0	-0.006	0.0	111.0
0.0	0.0	2	2	300.99503	300.99503	1	2	2	239.31863	247.83987	0	0.22	0.0	0.106	0.0	111.0
0.0	0.0	2	2	300.99503	300.99503	1	2	2	239.31863	247.83987	0	0.22	0.0	0.0	0.0	111.0
0.0	0.0	2	2	300.99503	300.99503	1	2	2	239.31863	247.83987	0	0.22	0.0	0.046	0.0	111.0
0.0	0.0	2	2	300.99503	300.99503	1	2	2	239.31863	247.83987	0	0.22	0.0	0.0	0.0	111.0
0.0	0.0	2	2	300.99503	300.99503	1	2	2	239.31863	247.83987	0	0.22	0.0	-0.006	0.0	111.0
0.0	0.0	2	2	300.99503	300.99503	1	2	2	239.31863	247.83987	0	0.22	-0.001	-0.145	0.0	111.0
0.0	0.0	2	2	300.99503	300.99503	1	2	2	239.31863	247.83987	0	0.22	-0.001	-0.019	0.0	111.0
0.0	0.0	2	2	300.99503	300.99503	1	2	2	239.31863	247.83987	0	0.22	-0.001	-0.013	0.0	111.0
0.0	0.0	2	2	300.99503	300.99503	1	2	2	239.31863	247.83987	0	0.22	0.0	0.02	0.0	111.0
0.0	0.0	2	2	300.99503	300.99503	1	2	2	239.31863	247.83987	0	0.22	0.0	0.026	0.0	111.0
0.0	0.0	2	2	300.99503	300.99503	1	2	2	239.31863	247.83987	0	0.22	0.0	0.006	0.0	111.0
0.0	0.0	2	2	300.99503	300.99503	1	2	2	239.31863	247.83987	0	0.22	0.0	0.013	0.0	111.0
0.0	0.0	2	2	300.99503	300.99503	1	2	2	239.31863	247.83987	0	0.22	0.0	0.02	0.0	111.0
0.0	0.0	2	2	300.99503	300.99503	1	2	2	239.31863	247.83987	0	0.22	0.0	0.006	0.0	111.0
0.0	0.0	2	2	300.99503	300.99503	1	2	2	239.31863	247.83987	0	0.22	-0.001	-0.052	0.0	111.0
0.0	0.0	2	2	300.99503	300.99503	1	2	2	239.31863	247.83987	0	0.22	0.0	0.046	0.0	111.0
0.0	0.0	2	2	300.99503	300.99503	1	2	2	239.31863	247.83987	0	0.22	0.0	0.013	0.0	111.0
0.0	0.0	2	2	300.99503	300.99503	1	2	2	239.31863	247.83987	0	0.22	0.0	-0.006	0.0	111.0
0.0	0.0	2	2	300.99503	300.99503	1	2	2	239.31863	247.83987	0	0.22	0.0	0.086	0.0	111.0
0.0	0.0	2	2	300.99503	300.99503	1	2	2	239.31863	247.83987	0	0.22	0.0	-0.006	0.0	111.0
0.0	0.0	2	2	300.99503	300.99503	1	2	2	239.31863	247.83987	0	0.22	-0.001	-0.039	0.0	111.0
0.0	0.0	2	2	300.99503	300.99503	1	2	2	239.31863	247.83987	0	0.22	-0.001	-0.033	0.0	111.0
0.0	0.0	2	2	300.99503	300.99503	1	2	2	239.31863	247.83987	0	0.22	0.0	-0.006	0.0	111.0
0.0	0.0	2	2	300.99503	300.99503	1	2	2	239.31863	247.83987	0	0.22	-0.001	-0.026	0.0	111.0
0.0	0.0	2	2	300.99503	300.99503	1	2	2	239.31863	247.83987	0	0.22	0.0	0.0	0.0	111.0
0.0	0.0	2	2	300.99503	300.99503	1	2	2	239.31863	247.83987	0	0.22	0.0	0.0	0.0	111.0
0.0	0.0	2	2	300.99503	300.99503	1	2	2	239.31863	247.83987	0	0.22	0.0	0.0	0.0	111.0
0.0	0.0	2	2	300.99503	300.99503	1	2	2	239.31863	247.83987	0	0.22	0.0	0.026	0.0	111.0
0.0	0.0	2	2	300.99503	300.99503	1	2	2	239.31863	247.83987	0	0.22	0.0	0.113	0.0	111.0
0.0	0.0	2	2	300.99503	300.99503	1	2	2	239.31863	247.83987	0	0.22	0.0	-0.006	0.0	111.0
0.0	0.0	2	2	300.99503	300.99503	1	2	2	239.31863	247.83987	0	0.22	0.0	0.006	0.0	111.0
0.0	0.0	2	2	300.99503	300.99503	1	2	2	239.31863	247.83987	0	0.22	-0.001	-0.013	0.0	111.0
0.0	0.0	2	2	300.99503	300.99503	1	2	2	239.31863	247.83987	0	0.22	-0.001	-0.013	0.0	111.0
0.0	0.0	2	2	300.99503	300.99503	1	2	2	239.31863	247.83987	0	0.22	0.0	0.046	0.0	111.0
0.0	0.0	2	2	300.99503	300.99503	1	2	2	239.31863	247.83987	0	0.22	-0.001	-0.052	0.0	111.0
0.0	0.0	2	2	300.99503	300.99503	1	2	2	239.31863	247.83987	0	0.22	0.0	0.013	0.0	111.0
0.0	0.0	2	2	300.99503	300.99503	1	2	2	239.31863	247.83987	0	0.22	-0.001	-0.046	0.0	111.0
0.0	0.0	2	2	300.99503	300.99503	1	2	2	239.31863	247.83987	0	0.22	0.0	0.079	0.0	111.0
0.0	0.0	2	2	300.99503	300.99503	1	2	2	239.31863	247.83987	0	0.219	0.0	0.006	0.0	111.0
0.0	0.0	2	2	300.99503	300.99503	1	2	2	239.31863	247.83987	0	0.219	-0.001	-0.026	0.0	111.0
0.0	0.0	2	2	300.99503	300.99503	1	2	2	239.31863	247.83987	0	0.219	0.0	0.013	0.0	111.0
0.0	0.0	2	2	300.99503	300.99503	1	2	2	239.31863	247.83987	0	0.219	0.0	0.006	0.0	111.0
0.0	0.0	2	2	300.99503	300.99503	1	2	2	239.31863	247.83987	0	0.219	0.0	0.0	0.0	111.0
0.0	0.0	2	2	300.99503	300.99503	1	2	2	239.31863	247.83987	0	0.219	0.0	0.02	0.0	111.0
0.0	0.0	2	2	300.99503	300.99503	1	2	2	239.31863	247.83987	0	0.219	-0.001	-0.039	0.0	111.0
0.0	0.0	2	2	300.99503	300.99503	1	2	2	239.31863	247.83987	0	0.219	0.0	0.046	0.0	111.0
0.0	0.0	2	2	300.99503	300.99503	1	2	2	239.31863	247.83987	0	0.219	-0.001	-0.105	0.0	111.0
0.0	0.0	2	2	300.99503	300.99503	1	2	2	239.31863	247.83987	0	0.219	0.0	-0.006	0.0	111.0
0.0	0.0	2	2	300.99503	300.99503	1	2	2	239.31863	247.83987	0	0.219	-0.001	-0.032	0.0	111.0
0.0	0.0	2	2	300.99503	300.99503	1	2	2	239.31863	247.83987	0	0.219	0.0	0.053	0.0	111.0
0.0	0.0	2	2	300.99503	300.99503	1	2	2	239.31863	247.83987	0	0.219	0.0	0.02	0.0	111.0
0.0	0.0	2	2	300.99503	300.99503	1	2	2	239.31863	247.83987	0	0.219	0.0	-0.006	0.0	111.0
0.0	0.0	2	2	300.99503	300.99503	1	2	2	239.31863	247.83987	0	0.219	0.0	0.144	0.0	111.0
0.0	0.0	2	2	300.99503	300.99503	1	2	2	239.31863	247.83987	0	0.219	0.0	-0.006	0.0	111.0
0.0	0.0	2	2	300.99503	300.99503	1	2	2	239.31863	247.83987	0	0.219	0.0	0.0	0.0	111.0
0.0	0.0	2	2	300.99503	300.99503	1	2	2	239.31863	247.83987	0	0.219	-0.001	-0.013	0.0	111.0
0.0	0.0	2	2	300.99503	300.99503	1	2	2	239.31863	247.83987	0	0.219	-0.001	-0.092	0.0	111.0
0.0	0.0	2	2	300.99503	300.99503	1	2	2	239.31863	247.83987	0	0.219	-0.001	-0.019	0.0	111.0
0.0	0.0	2	2	300.99503	300.99503	1	2	2	239.31863	247.83987	0	0.219	-0.001	-0.026	0.0	111.0
0.0	0.0	2	2	300.99503	300.99503	1	2	2	239.31863	247.83987	0	0.219	0.0	0.0	0.0	111.0
0.0	0.0	2	2	300.99503	300.99503	1	2	2	239.31863	247.83987	0	0.219	-0.001	-0.026	0.0	111.0
0.0	0.0	2	2	300.99503	300.99503	1	2	2	239.31863	247.83987	0	0.219	-0.001	-0.013	0.0	111.0
0.0	0.0	2	2	300.99503	300.99503	1	2	2	239.31863	247.83987	0	0.219	-0.001	-0.019	0.0	111.0
0.0	0.0	2	2	300.99503	300.99503	1	2	2	239.31863	247.83987	0	0.219	0.0	-0.006	0.0	111.0
0.0	0.0	2	2	300.99503	300.99503	1	2	2	239.31863	247.83987	0	0.219	0.0	-0.004	0.0	111.0
0.0	0.0	2	2	300.99503	300.99503	1	2	2	239.31863	247.83987	0	0.219	0.0	0.007	0.0	111.0
0.0	0.0	2	2	300.99503	300.99503	1	2	2	239.31863	247.83987	0	0.219	0.0	0.013	0.0	111.0
0.0	0.0	2	2	300.99503	300.99503	1	2	2	239.31863	247.83987	0	0.219	0.0	-0.006	0.0	111.0
0.0	0.0	2	2	300.99503	300.99503	1	2	2	239.31863	247.83987	0	0.219	0.0	0.032	0.0	111.0
0.0	0.0	2	2	300.99503	300.99503	1	2	2	239.31863	247.83987	0	0.219	0.0	0.006	0.0	111.0
0.0	0.0	2	2	300.99503	300.99503	1	2	2	239.31863	247.83987	0	0.219	0.0	0.006	0.0	111.0
0.0	0.0	2	2	300.99503	300.99503	1	2	2	239.31863	247.83987	0	0.219	-0.001	-0.013	0.0	111.0
0.0	0.0	2	2	300.99503	300.99503	1	2	2	239.31863	247.83987	0	0.219	-0.001	-0.013	0.0	111.0
0.0	0.0	2	2	300.99503	300.99503	1	2	2	239.31863	247.83987	0	0.219	0.0	0.039	0.0	111.0
0.0	0.0	2	2	300.99503	300.99503	1	2	2	239.31863	247.83987	0	0.219	0.0	-0.004	0.0	111.0
0.0	0.0	2	2	300.99503	300.99503	1	2	2	239.31863	247.83987	0	0.219	0.0	0.0	0.0	111.0
0.0	0.0	2	2	300.99503	300.99503	1	2	2	239.31863	247.83987	0	0.219	-0.001	-0.039	0.0	111.0
0.0	0.0	2	2	300.99503	300.99503	1	2	2	239.31863	247.83987	0	0.219	-0.001	-0.053	0.0	111.0
0.0	0.0	2	2	300.99503	300.99503	1	2	2	239.31863	247.83987	0	0.219	0.0	0.0	0.0	111.0
0.0	0.0	2	2	300.99503	300.99503	1	2	2	239.31863	247.83987	0	0.219	-0.001	-0.039	0.0	111.0
0.0	0.0	2	2	300.99503	300.99503	1	2	2	239.31863	247.83987	0	0.219	0.0	0.013	0.0	111.0
0.0	0.0	2	2	300.99503	300.99503	1	2	2	239.31863	247.83987	0	0.219	0.0	0.0	0.0	111.0
0.0	0.0	2	2	300.99503	300.99503	1	2	2	239.31863	247.83987	0	0.219	0.0	0.046	0.0	111.0
0.0	0.0	2	2	300.99503	300.99503	1	2	2	239.31863	247.83987	0	0.219	0.0	0.013	0.0	111.0
0.0	0.0	2	2	300.99503	300.99503	1	2	2	239.31863	247.83987	0	0.219	-0.001	-0.073	0.0	111.0
0.0	0.0	2	2	300.99503	300.99503	1	2	2	239.31863	247.83987	0	0.219	0.0	-0.006	0.0	111.0
0.0	0.0	2	2	300.99503	300.99503	1	2	2	239.31863	247.83987	0	0.219	-0.001	-0.013	0.0	111.0
0.0	0.0	2	2	300.99503	300.99503	1	2	2	239.31863	247.83987	0	0.219	0.0	0.013	0.0	111.0
0.0	0.0	2	2	300.99503	300.99503	1	2	2	239.31863	247.83987	0	0.219	-0.001	-0.027	0.0	111.0
0.0	0.0	2	2	300.99503	300.99503	1	2	2	239.31863	247.83987	0	0.219	0.0	0.013	0.0	111.0
0.0	0.0	2	2	300.99503	300.99503	1	2	2	239.31863	247.83987	0	0.219	-0.001	-0.013	0.0	111.0
0.0	0.0	2	2	300.99503	300.99503	1	2	2	239.31863	247.83987	0	0.219	0.0	0.019	0.0	111.0
0.0	0.0	2	2	300.99503	300.99503	1	2	2	239.31863	247.83987	0	0.219	0.0	0.02	0.0	111.0
0.0	0.0	2	2	300.99503	300.99503	1	2	2	239.31863	247.83987	0	0.219	-0.001	-0.012	0.0	111.0
0.0	0.0	2	2	300.99503	300.99503	1	2	2	239.31863	247.83987	0	0.219	0.0	0.0	0.0	111.0
0.0	0.0	2	2	300.99503	300.99503	1	2	2	239.31863	247.83987	0	0.219	-0.001	-0.013	0.0	111.0
0.0	0.0	2	2	300.99503	300.99503	1	2	2	239.31863	247.83987	0	0.219	0.0	-0.006	0.0	111.0
0.0	0.0	2	2	300.99503	300.99503	1	2	2	239.31863	247.83987	0	0.219	0.0	0.04	0.0	111.0
0.0	0.0	2	2	300.99503	300.99503	1	2	2	239.31863	247.83987	0	0.219	0.0	0.0	0.0	111.0
0.0	0.0	2	2	300.99503	300.99503	1	2	2	239.31863	247.83987	0	0.219	0.0	0.007	0.0	111.0
0.0	0.0	2	2	300.99503	300.99503	1	2	2	239.31863	247.83987	0	0.219	0.0	0.013	0.0	111.0
0.0	0.0	2	2	300.99503	300.99503	1	2	2	239.31863	247.83987	0	0.219	0.0	-0.006	0.0	111.0
0.0	0.0	2	2	300.99503	300.99503	1	2	2	239.31863	247.83987	0	0.219	-0.001	-0.04	0.0	111.0
0.0	0.0	2	2	300.99503	300.99503	1	2	2	239.31863	247.83987	0	0.219	-0.001	-0.157	0.0	111.0
4180.487	300.99503	2	3	201.99005	300.99503	1	2	2	239.31863	247.83987	1	0.219	0.0	-0.005	0.0	111.0
4180.487	300.99503	2	3	201.99005	300.99503	0	2	2	239.31863	247.83987	1	0.219	0.0	0.006	0.0	111.0
4180.487	300.99503	2	3	201.99005	300.99503	0	2	2	239.31863	247.83987	1	0.219	0.0	0.02	0.0	111.0
4180.487	300.99503	2	3	201.99005	300.99503	0	2	2	239.31863	247.83987	1	0.219	0.0	0.245	0.294	111.0
4180.487	300.99503	2	3	201.99005	300.99503	0	2	2	239.31863	247.83987	1	0.219	0.002	0.312	0.569	111.0
4180.487	300.99503	2	3	201.99005	300.99503	0	2	2	239.31863	247.83987	1	0.219	0.006	0.571	0.569	111.0
4180.487	300.99503	2	3	201.99005	300.99503	0	2	2	239.31863	247.83987	1	0.219	0.014	1.083	1.063	111.0
4180.487	300.99503	2	3	201.99005	300.99503	0	2	2	239.31863	247.83987	1	0.219	0.022	1.056	1.063	111.0
4180.487	300.99503	2	3	201.99005	300.99503	0	2	2	239.31863	247.83987	1	0.219	0.03	1.295	1.283	111.0
4180.487	300.99503	2	3	201.99005	300.99503	0	2	2	239.31863	247.83987	1	0.22	0.04	1.681	1.679	111.0
4180.487	300.99503	2	3	201.99005	300.99503	0	2	2	239.31863	247.83987	1	0.22	0.05	1.827	1.679	111.0
4180.487	300.99503	2	3	201.99005	300.99503	0	2	2	239.31863	247.83987	1	0.22	0.06	1.927	1.856	111.0
4180.487	300.99503	2	3	201.99005	300.99503	0	2	2	239.31863	247.83987	1	0.22	0.07	2.086	2.174	111.0
4180.487	300.99503	2	3	201.99005	300.99503	0	2	2	239.31863	247.83987	1	0.22	0.081	2.193	2.174	111.0
4180.487	300.99503	2	3	201.99005	300.99503	0	2	2	239.31863	247.83987	1	0.22	0.091	2.339	2.316	111.0
4180.487	300.99503	2	3	201.99005	300.99503	0	2	2	239.31863	247.83987	1	0.22	0.101	2.321	2.316	111.0
4180.487	300.99503	2	3	201.99005	300.99503	0	2	2	239.31863	247.83987	1	0.22	0.111	2.572	2.571	111.0
4180.487	300.99503	2	3	201.99005	300.99503	0	2	2	239.31863	247.83987	1	0.22	0.123	2.718	2.685	111.0
4180.487	300.99503	2	3	201.99005	300.99503	0	2	2	239.31863	247.83987	1	0.22	0.133	2.666	2.685	111.0
4180.487	300.99503	2	3	201.99005	300.99503	0	2	2	239.31863	247.83987	1	0.22	0.143	2.904	2.889	111.0
4180.487	300.99503	2	3	201.99005	300.99503	0	2	2	239.31863	247.83987	1	0.22	0.151	2.852	2.889	111.0
4180.487	300.99503	2	3	201.99005	300.99503	0	2	2	239.31863	247.83987	1	0.22	0.161	3.112	3.066	111.0
4180.487	300.99503	2	3	201.99005	300.99503	0	2	2	239.31863	247.83987	1	0.22	0.171	3.153	3.145	111.0
4180.487	300.99503	2	3	201.99005	300.99503	0	2	2	239.31863	247.83987	1	0.22	0.179	3.088	3.145	111.0
4180.487	300.99503	2	3	201.99005	300.99503	0	2	2	239.31863	247.83987	1	0.22	0.188	3.253	3.287	111.0
4180.487	300.99503	2	3	201.99005	300.99503	0	2	2	239.31863	247.83987	1	0.22	0.196	3.338	3.35	111.0
4180.487	300.99503	2	3	201.99005	300.99503	0	2	2	239.31863	247.83987	1	0.22	0.204	3.334	3.35	111.0
4180.487	300.99503	2	3	201.99005	300.99503	0	2	2	239.31863	247.83987	1	0.22	0.212	3.416	3.464	111.0
4180.487	300.99503	2	3	201.99005	300.99503	0	2	2	239.31863	247.83987	1	0.22	0.22	3.459	3.515	111.0
4180.487	300.99503	2	3	201.99005	300.99503	0	2	2	239.31863	247.83987	1	0.22	0.227	3.518	3.515	111.0
4180.487	300.99503	2	3	201.99005	300.99503	0	2	2	239.31863	247.83987	1	0.22	0.234	3.762	3.606	111.0
4180.487	300.99503	2	3	201.99005	300.99503	0	2	2	239.31863	247.83987	1	0.22	0.24	3.589	3.606	111.0
4180.487	300.99503	2	3	201.99005	300.99503	0	2	2	239.31863	247.83987	1	0.22	0.247	3.701	3.685	111.0
4180.487	300.99503	2	3	201.99005	300.99503	0	2	2	239.31863	247.83987	1	0.22	0.253	3.837	3.72	111.0
4180.487	300.99503	2	3	201.99005	300.99503	0	2	2	239.31863	247.83987	1	0.22	0.259	3.729	3.72	111.0
4180.487	300.99503	2	3	201.99005	300.99503	0	2	2	239.31863	247.83987	1	0.22	0.264	3.763	3.784	111.0
4180.487	300.99503	2	3	201.99005	300.99503	0	2	2	239.31863	247.83987	1	0.22	0.268	3.846	3.812	111.0
4180.487	300.99503	2	3	201.99005	300.99503	0	2	2	239.31863	247.83987	1	0.22	0.272	3.817	3.812	111.0
4180.487	300.99503	2	3	201.99005	300.99503	0	2	2	239.31863	247.83987	1	0.22	0.278	3.879	3.863	111.0
4180.487	300.99503	2	3	201.99005	300.99503	0	2	2	239.31863	247.83987	1	0.22	0.282	3.848	3.863	111.0
4180.487	300.99503	2	3	201.99005	300.99503	0	2	2	239.31863	247.83987	1	0.22	0.286	3.905	3.908	111.0
4180.487	300.99503	2	3	201.99005	300.99503	0	2	2	239.31863	247.83987	1	0.22	0.29	3.909	3.927	111.0
4180.487	300.99503	2	3	201.99005	300.99503	0	2	2	239.31863	247.83987	1	0.22	0.294	3.974	3.927	111.0
4180.487	300.99503	2	3	201.99005	300.99503	0	2	2	239.31863	247.83987	1	0.22	0.298	3.965	3.963	111.0
4180.487	300.99503	2	3	201.99005	300.99503	0	2	2	239.31863	247.83987	1	0.22	0.302	3.939	3.963	111.0
4180.487	300.99503	2	3	201.99005	300.99503	0	2	2	239.31863	247.83987	1	0.22	0.304	3.962	3.977	111.0
4180.487	300.99503	2	3	201.99005	300.99503	0	2	2	239.31863	247.83987	1	0.22	0.306	3.999	4.007	111.0
4180.487	300.99503	2	3	201.99005	300.99503	0	2	2	239.31863	247.83987	1	0.22	0.308	4.072	4.007	111.0
4180.487	300.99503	2	3	201.99005	300.99503	0	2	2	239.31863	247.83987	1	0.22	0.31	4.055	4.018	111.0
4180.487	300.99503	2	3	201.99005	300.99503	0	2	2	239.31863	247.83987	1	0.22	0.313	4.045	4.018	111.0
4180.487	300.99503	2	3	201.99005	300.99503	0	2	2	239.31863	247.83987	1	0.22	0.315	4.093	4.042	111.0
4180.487	300.99503	2	3	201.99005	300.99503	0	2	2	239.31863	247.83987	1	0.22	0.317	4.026	4.051	111.0
4180.487	300.99503	2	3	201.99005	300.99503	0	2	2	239.31863	247.83987	1	0.22	0.319	4.02	4.069	111.0
4180.487	300.99503	2	3	201.99005	300.99503	0	2	2	239.31863	247.83987	1	0.22	0.321	4.09	4.069	111.0
4180.487	300.99503	2	3	201.99005	300.99503	0	2	2	239.31863	247.83987	1	0.22	0.322	4.117	4.077	111.0
4180.487	300.99503	2	3	201.99005	300.99503	0	2	2	239.31863	247.83987	1	0.22	0.323	4.01	4.077	111.0
4180.487	300.99503	2	3	201.99005	300.99503	0	2	2	239.31863	247.83987	1	0.22	0.323	4.034	4.092	111.0
4180.487	300.99503	2	3	201.99005	300.99503	0	2	2	239.31863	247.83987	1	0.22	0.324	4.305	4.106	111.0
4180.487	300.99503	2	3	201.99005	300.99503	0	2	2	239.31863	247.83987	1	0.22	0.326	4.132	4.106	111.0
4180.487	300.99503	2	3	201.99005	300.99503	0	2	2	239.31863	247.83987	1	0.22	0.326	4.063	4.11	111.0
4180.487	300.99503	2	3	201.99005	300.99503	0	2	2	239.31863	247.83987	1	0.221	0.326	4.068	4.121	111.0
4180.487	300.99503	2	3	201.99005	300.99503	1	2	2	239.31863	247.83987	1	0.221	0.328	4.133	4.121	111.0
4180.487	300.99503	2	3	201.99005	300.99503	1	2	2	239.31863	247.83987	1	0.221	0.329	4.121	4.126	111.0
4180.487	300.99503	2	3	201.99005	300.99503	1	2	2	239.31863	247.83987	1	0.221	0.331	4.162	4.126	111.0
4180.487	300.99503	2	3	201.99005	300.99503	1	2	2	239.31863	247.83987	1	0.221	0.333	4.213	4.133	111.0
4180.487	300.99503	2	3	201.99005	300.99503	1	2	2	239.31863	247.83987	1	0.221	0.335	4.115	4.137	111.0
4180.487	300.99503	2	3	201.99005	300.99503	1	2	2	239.31863	247.83987	1	0.221	0.337	4.153	4.137	111.0
4180.487	300.99503	2	3	201.99005	300.99503	1	2	2	239.31863	247.83987	1	0.221	0.338	4.179	4.144	111.0
4180.487	300.99503	2	3	201.99005	300.99503	1	2	2	239.31863	247.83987	1	0.221	0.34	4.157	4.146	111.0
4180.487	300.99503	2	3	201.99005	300.99503	1	2	2	239.31863	247.83987	1	0.221	0.341	4.123	4.146	111.0
4180.487	300.99503	2	3	201.99005	300.99503	1	2	2	239.31863	247.83987	1	0.221	0.34	4.091	4.151	111.0
4180.487	300.99503	2	3	201.99005	300.99503	1	2	2	239.31863	247.83987	1	0.221	0.341	4.166	4.151	111.0
4180.487	300.99503	2	3	201.99005	300.99503	1	2	2	239.31863	247.83987	1	0.221	0.341	4.155	4.154	111.0
4180.487	300.99503	2	3	201.99005	300.99503	1	2	2	239.31863	247.83987	1	0.221	0.341	4.114	4.159	111.0
4180.487	300.99503	2	3	201.99005	300.99503	1	2	2	239.31863	247.83987	1	0.221	0.341	4.144	4.159	111.0
4180.487	300.99503	2	3	201.99005	300.99503	1	2	2	239.31863	247.83987	1	0.221	0.341	4.114	4.162	111.0
4180.487	300.99503	2	3	201.99005	300.99503	1	2	2	239.31863	247.83987	1	0.221	0.341	4.119	4.164	111.0
4180.487	300.99503	2	3	201.99005	300.99503	1	2	2	239.31863	247.83987	1	0.221	0.341	4.267	4.164	111.0
4180.487	300.99503	2	3	201.99005	300.99503	1	2	2	239.31863	247.83987	1	0.221	0.341	4.138	4.166	111.0
4180.487	300.99503	2	3	201.99005	300.99503	1	2	2	239.31863	247.83987	1	0.221	0.341	4.188	4.166	111.0
4180.487	300.99503	2	3	201.99005	300.99503	1	2	2	239.31863	247.83987	1	0.221	0.34	3.973	4.167	111.0
4180.487	300.99503	2	3	201.99005	300.99503	1	2	2	239.31863	247.83987	1	0.221	0.341	4.165	4.17	111.0
4180.487	300.99503	2	3	201.99005	300.99503	1	2	2	239.31863	247.83987	1	0.221	0.341	4.203	4.17	111.0
4180.487	300.99503	2	3	201.99005	300.99503	1	2	2	239.31863	247.83987	1	0.221	0.341	4.171	4.171	111.0
4180.487	300.99503	2	3	201.99005	300.99503	1	2	2	239.31863	247.83987	1	0.221	0.341	4.15	4.171	111.0
4180.487	300.99503	2	3	201.99005	300.99503	1	2	2	239.31863	247.83987	1	0.221	0.341	4.178	4.173	111.0
4180.487	300.99503	2	3	201.99005	300.99503	1	2	2	239.31863	247.83987	1	0.221	0.341	4.112	4.173	111.0
4180.487	300.99503	2	3	201.99005	300.99503	1	2	2	239.31863	247.83987	1	0.221	0.341	4.219	4.173	111.0
4180.487	300.99503	2	3	201.99005	300.99503	1	2	2	239.31863	247.83987	1	0.221	0.341	4.189	4.175	111.0
4180.487	300.99503	2	3	201.99005	300.99503	1	2	2	239.31863	247.83987	1	0.221	0.341	4.194	4.176	111.0
4180.487	300.99503	2	3	201.99005	300.99503	1	2	2	239.31863	247.83987	1	0.221	0.341	4.153	4.176	111.0
4180.487	300.99503	2	3	201.99005	300.99503	1	2	2	239.31863	247.83987	1	0.221	0.341	4.132	4.177	111.0
4180.487	300.99503	2	3	201.99005	300.99503	1	2	2	239.31863	247.83987	1	0.221	0.341	4.197	4.179	111.0
4180.487	300.99503	2	3	201.99005	300.99503	1	2	2	239.31863	247.83987	1	0.221	0.34	4.054	4.179	111.0
4180.487	300.99503	2	3	201.99005	300.99503	1	2	2	239.31863	247.83987	1	0.221	0.341	4.213	4.179	111.0
4180.487	300.99503	2	3	201.99005	300.99503	1	2	2	239.31863	247.83987	1	0.221	0.341	4.213	4.179	111.0
4180.487	300.99503	2	3	201.99005	300.99503	1	2	2	239.31863	247.83987	1	0.221	0.341	4.054	4.18	111.0
4180.487	300.99503	2	3	201.99005	300.99503	1	2	2	239.31863	247.83987	1	0.221	0.341	4.169	4.181	111.0
4180.487	300.99503	2	3	201.99005	300.99503	1	2	2	239.31863	247.83987	1	0.221	0.341	4.164	4.181	111.0
4180.487	300.99503	2	3	201.99005	300.99503	1	2	2	239.31863	247.83987	1	0.221	0.341	4.153	4.181	111.0
4180.487	300.99503	2	3	201.99005	300.99503	1	2	2	239.31863	247.83987	1	0.221	0.341	4.193	4.182	111.0
4180.487	300.99503	2	3	201.99005	300.99503	1	2	2	239.31863	247.83987	1	0.221	0.341	4.27	4.182	111.0
4180.487	300.99503	2	3	201.99005	300.99503	1	2	2	239.31863	247.83987	1	0.221	0.341	4.153	4.182	111.0
4180.487	300.99503	2	3	201.99005	300.99503	1	2	2	239.31863	247.83987	1	0.221	0.341	4.22	4.182	111.0
4180.487	300.99503	2	3	201.99005	300.99503	1	2	2	239.31863	247.83987	1	0.221	0.341	4.208	4.182	111.0
4180.487	300.99503	2	3	201.99005	300.99503	1	2	2	239.31863	247.83987	1	0.221	0.341	4.188	4.183	111.0
4180.487	300.99503	2	3	201.99005	300.99503	1	2	2	239.31863	247.83987	1	0.221	0.341	4.174	4.183	111.0
4180.487	300.99503	2	3	201.99005	300.99503	1	2	2	239.31863	247.83987	1	0.221	0.341	4.13	4.183	111.0
4180.487	300.99503	2	3	201.99005	300.99503	1	2	2	239.31863	247.83987	1	0.221	0.341	4.193	4.183	111.0
4180.487	300.99503	2	3	201.99005	300.99503	1	2	2	239.31863	247.83987	1	0.221	0.341	4.266	4.183	111.0
4180.487	300.99503	2	3	201.99005	300.99503	1	2	2	239.31863	247.83987	1	0.221	0.341	4.178	4.184	111.0
4180.487	300.99503	2	3	201.99005	300.99503	1	2	2	239.31863	247.83987	1	0.221	0.341	4.14	4.184	111.0
4180.487	300.99503	2	3	201.99005	300.99503	1	2	2	239.31863	247.83987	1	0.221	0.341	4.161	4.184	111.0
4180.487	300.99503	2	3	201.99005	300.99503	1	2	2	239.31863	247.83987	1	0.221	0.341	4.181	4.184	111.0
4180.487	300.99503	2	3	201.99005	300.99503	1	2	2	239.31863	247.83987	1	0.221	0.341	4.168	4.184	111.0
4180.487	300.99503	2	3	201.99005	300.99503	1	2	2	239.31863	247.83987	1	0.221	0.341	4.189	4.184	111.0
4180.487	300.99503	2	3	201.99005	300.99503	1	2	2	239.31863	247.83987	1	0.221	0.341	4.201	4.184	111.0
4180.487	300.99503	2	3	201.99005	300.99503	1	2	2	239.31863	247.83987	1	0.221	0.341	4.187	4.184	111.0
4180.487	300.99503	2	3	201.99005	300.99503	1	2	2	239.31863	247.83987	1	0.221	0.341	4.247	4.184	111.0
4180.487	300.99503	2	3	201.99005	300.99503	1	2	2	239.31863	247.83987	1	0.221	0.341	4.17	4.184	111.0
4180.487	300.99503	2	3	201.99005	300.99503	1	2	2	239.31863	247.83987	1	0.221	0.341	4.179	4.184	111.0
4180.487	300.99503	2	3	201.99005	300.99503	1	2	2	239.31863	247.83987	1	0.221	0.341	4.191	4.185	111.0
4180.487	300.99503	2	3	201.99005	300.99503	1	2	2	239.31863	247.83987	1	0.221	0.341	4.166	4.185	111.0
4180.487	300.99503	2	3	201.99005	300.99503	1	2	2	239.31863	247.83987	1	0.221	0.341	4.118	4.185	111.0
4180.487	300.99503	2	3	201.99005	300.99503	1	2	2	239.31863	247.83987	1	0.221	0.341	4.145	4.185	111.0
4180.487	300.99503	2	3	201.99005	300.99503	1	2	2	239.31863	247.83987	1	0.221	0.341	4.151	4.185	111.0
4180.487	300.99503	2	3	201.99005	300.99503	1	2	2	239.31863	247.83987	1	0.221	0.341	4.161	4.185	111.0
4180.487	300.99503	2	3	201.99005	300.99503	1	2	2	239.31863	247.83987	1	0.221	0.341	4.208	4.185	111.0
4180.487	300.99503	2	3	201.99005	300.99503	1	2	2	239.31863	247.83987	1	0.221	0.341	4.195	4.185	111.0
4180.487	300.99503	2	3	201.99005	300.99503	1	2	2	239.31863	247.83987	1	0.221	0.341	4.177	4.185	111.0
4180.487	300.99503	2	3	201.99005	300.99503	1	2	2	239.31863	247.83987	1	0.221	0.341	4.224	4.185	111.0
4180.487	300.99503	2	3	201.99005	300.99503	1	2	2	239.31863	247.83987	1	0.221	0.341	4.185	4.185	111.0
4180.487	300.99503	2	3	201.99005	300.99503	1	2	2	239.31863	247.83987	1	0.221	0.341	4.187	4.185	111.0
4180.487	300.99503	2	3	201.99005	300.99503	1	2	2	239.31863	247.83987	1	0.221	0.341	4.207	4.185	111.0
4180.487	300.99503	2	3	201.99005	300.99503	1	2	2	239.31863	247.83987	1	0.221	0.341	4.215	4.185	111.0
4180.487	300.99503	2	3	201.99005	300.99503	1	2	2	239.31863	247.83987	1	0.221	0.341	4.212	4.185	111.0
4180.487	300.99503	2	3	201.99005	300.99503	1	2	2	239.31863	247.83987	1	0.221	0.341	4.136	4.185	111.0
4180.487	300.99503	2	3	201.99005	300.99503	1	2	2	239.31863	247.83987	1	0.221	0.341	4.18	4.185	111.0
4180.487	300.99503	2	3	201.99005	300.99503	1	2	2	239.31863	247.83987	1	0.221	0.341	4.15	4.185	111.0
4180.487	300.99503	2	3	201.99005	300.99503	1	2	2	239.31863	247.83987	1	0.221	0.341	4.228	4.185	111.0
4180.487	300.99503	2	3	201.99005	300.99503	1	2	2	239.31863	247.83987	1	0.221	0.341	4.222	4.185	111.0
4180.487	300.99503	2	3	201.99005	300.99503	1	2	2	239.31863	247.83987	1	0.221	0.341	4.203	4.185	111.0
4180.487	300.99503	2	3	201.99005	300.99503	1	2	2	239.31863	247.83987	1	0.221	0.341	4.209	4.185	111.0
4180.487	300.99503	2	3	201.99005	300.99503	1	2	2	239.31863	247.83987	1	0.221	0.341	4.157	4.185	111.0
4180.487	300.99503	2	3	201.99005	300.99503	1	2	2	239.31863	247.83987	1	0.221	0.341	4.174	4.185	111.0
4180.487	300.99503	2	3	201.99005	300.99503	1	2	2	239.31863	247.83987	1	0.221	0.341	4.156	4.185	111.0
4180.487	300.99503	2	3	201.99005	300.99503	1	2	2	239.31863	247.83987	1	0.221	0.341	4.168	4.185	111.0
4180.487	300.99503	2	3	201.99005	300.99503	1	2	2	239.31863	247.83987	1	0.221	0.341	4.159	4.185	111.0
4180.487	300.99503	2	3	201.99005	300.99503	1	2	2	239.31863	247.83987	1	0.221	0.341	4.172	4.185	111.0
4180.487	300.99503	2	3	201.99005	300.99503	1	2	2	239.31863	247.83987	1	0.221	0.341	4.164	4.185	111.0
4180.487	300.99503	2	3	201.99005	300.99503	1	2	2	239.31863	247.83987	1	0.221	0.341	4.177	4.185	111.0
4180.487	300.99503	2	3	201.99005	300.99503	1	2	2	239.31863	247.83987	1	0.221	0.341	4.115	4.185	111.0
4180.487	300.99503	2	3	201.99005	300.99503	1	2	2	239.31863	247.83987	1	0.221	0.341	4.155	4.185	111.0
4180.487	300.99503	2	3	201.99005	300.99503	1	2	2	239.31863	247.83987	1	0.221	0.341	4.2	4.185	111.0
4180.487	300.99503	2	3	201.99005	300.99503	1	2	2	239.31863	247.83987	1	0.221	0.341	4.15	4.185	111.0
4180.487	300.99503	2	3	201.99005	300.99503	1	2	2	239.31863	247.83987	1	0.221	0.341	4.12	4.185	111.0
4180.487	300.99503	2	3	201.99005	300.99503	1	2	2	239.31863	247.83987	1	0.221	0.341	4.172	4.185	111.0
4180.487	300.99503	2	3	201.99005	300.99503	1	2	2	239.31863	247.83987	1	0.221	0.341	4.217	4.185	111.0
4180.487	300.99503	2	3	201.99005	300.99503	1	2	2	239.31863	247.83987	1	0.221	0.341	4.226	4.185	111.0
4180.487	300.99503	2	3	201.99005	300.99503	1	2	2	239.31863	247.83987	1	0.221	0.341	4.2	4.185	111.0
4180.487	300.99503	2	3	201.99005	300.99503	1	2	2	239.31863	247.83987	1	0.221	0.341	4.129	4.185	111.0
4180.487	300.99503	2	3	201.99005	300.99503	1	2	2	239.31863	247.83987	1	0.221	0.341	4.2	4.185	111.0
4180.487	300.99503	2	3	201.99005	300.99503	1	2	2	239.31863	247.83987	1	0.221	0.34	4.049	4.185	111.0
4180.487	300.99503	2	3	201.99005	300.99503	1	2	2	239.31863	247.83987	1	0.221	0.341	4.19	4.185	111.0
4180.487	300.99503	2	3	201.99005	300.99503	1	2	2	239.31863	247.83987	1	0.221	0.341	4.253	4.185	111.0
4180.487	300.99503	2	3	201.99005	300.99503	1	2	2	239.31863	247.83987	1	0.221	0.341	4.174	4.185	111.0
4180.487	300.99503	2	3	201.99005	300.99503	1	2	2	239.31863	247.83987	1	0.221	0.341	4.186	4.185	111.0
4180.487	300.99503	2	3	201.99005	300.99503	1	2	2	239.31863	247.83987	1	0.221	0.341	4.167	4.185	111.0
4180.487	300.99503	2	3	201.99005	300.99503	1	2	2	239.31863	247.83987	1	0.221	0.341	4.172	4.185	111.0
4180.487	300.99503	2	3	201.99005	300.99503	1	2	2	239.31863	247.83987	1	0.221	0.341	4.184	4.185	111.0
4180.487	300.99503	2	3	201.99005	300.99503	1	2	2	239.31863	247.83987	1	0.221	0.341	4.188	4.185	111.0
4180.487	300.99503	2	3	201.99005	300.99503	1	2	2	239.31863	247.83987	1	0.221	0.341	4.17	4.185	111.0
4180.487	300.99503	2	3	201.99005	300.99503	1	2	2	239.31863	247.83987	1	0.221	0.341	4.154	4.185	111.0
4180.487	300.99503	2	3	201.99005	300.99503	1	2	2	239.31863	247.83987	1	0.221	0.341	4.176	4.185	111.0
4180.487	300.99503	2	3	201.99005	300.99503	1	2	2	239.31863	247.83987	1	0.221	0.341	4.192	4.185	111.0
4180.487	300.99503	2	3	201.99005	300.99503	1	2	2	239.31863	247.83987	1	0.221	0.341	4.208	4.185	111.0
4180.487	300.99503	2	3	201.99005	300.99503	1	2	2	239.31863	247.83987	1	0.221	0.341	4.192	4.185	111.0
4180.487	300.99503	2	3	201.99005	300.99503	1	2	2	239.31863	247.83987	1	0.221	0.341	4.162	4.185	111.0
4180.487	300.99503	2	3	201.99005	300.99503	1	2	2	239.31863	247.83987	1	0.221	0.341	4.179	4.185	111.0
4180.487	300.99503	2	3	201.99005	300.99503	1	2	2	239.31863	247.83987	1	0.221	0.341	4.182	4.185	111.0
4180.487	300.99503	2	3	201.99005	300.99503	1	2	2	239.31863	247.83987	1	0.221	0.341	4.192	4.185	111.0
4180.487	300.99503	2	3	201.99005	300.99503	1	2	2	239.31863	247.83987	1	0.221	0.341	4.231	4.185	111.0
4180.487	300.99503	2	3	201.99005	300.99503	1	2	2	239.31863	247.83987	1	0.221	0.341	4.224	4.185	111.0
4180.487	300.99503	2	3	201.99005	300.99503	1	2	2	239.31863	247.83987	1	0.221	0.341	4.172	4.185	111.0
4180.487	300.99503	2	3	201.99005	300.99503	1	2	2	239.31863	247.83987	1	0.221	0.341	4.2	4.185	111.0
4180.487	300.99503	2	3	201.99005	300.99503	1	2	2	239.31863	247.83987	1	0.221	0.341	4.197	4.185	111.0
4180.487	300.99503	2	3	201.99005	300.99503	1	2	2	239.31863	247.83987	1	0.221	0.341	4.224	4.185	111.0
4180.487	300.99503	2	3	201.99005	300.99503	1	2	2	239.31863	247.83987	1	0.221	0.341	4.138	4.185	111.0
4180.487	300.99503	2	3	201.99005	300.99503	1	2	2	239.31863	247.83987	1	0.221	0.341	4.193	4.185	111.0
4180.487	300.99503	2	3	201.99005	300.99503	1	2	2	239.31863	247.83987	1	0.221	0.34	4.09	4.185	111.0
4180.487	300.99503	2	3	201.99005	300.99503	1	2	2	239.31863	247.83987	1	0.221	0.341	4.183	4.185	111.0
4180.487	300.99503	2	3	201.99005	300.99503	1	2	2	239.31863	247.83987	1	0.221	0.341	4.215	4.185	111.0
4180.487	300.99503	2	3	201.99005	300.99503	1	2	2	239.31863	247.83987	1	0.221	0.341	4.193	4.185	111.0
4180.487	300.99503	2	3	201.99005	300.99503	1	2	2	239.31863	247.83987	1	0.221	0.341	4.14	4.185	111.0
4180.487	300.99503	2	3	201.99005	300.99503	1	2	2	239.31863	247.83987	1	0.221	0.341	4.233	4.185	111.0
4180.487	300.99503	2	3	201.99005	300.99503	1	2	2	239.31863	247.83987	1	0.221	0.341	4.184	4.185	111.0
4180.487	300.99503	2	3	201.99005	300.99503	1	2	2	239.31863	247.83987	1	0.221	0.341	4.171	4.185	111.0
4180.487	300.99503	2	3	201.99005	300.99503	1	2	2	239.31863	247.83987	1	0.221	0.341	4.163	4.185	111.0
4180.487	300.99503	2	3	201.99005	300.99503	1	2	2	239.31863	247.83987	1	0.221	0.341	4.177	4.185	111.0
4180.487	300.99503	2	3	201.99005	300.99503	1	2	2	239.31863	247.83987	1	0.221	0.341	4.216	4.185	111.0
4180.487	300.99503	2	3	201.99005	300.99503	1	2	2	239.31863	247.83987	1	0.221	0.341	4.16	4.185	111.0
4180.487	300.99503	2	3	201.99005	300.99503	1	2	2	239.31863	247.83987	1	0.221	0.341	4.23	4.185	111.0
4180.487	300.99503	2	3	201.99005	300.99503	1	2	2	239.31863	247.83987	1	0.221	0.341	4.169	4.185	111.0
4180.487	300.99503	2	3	201.99005	300.99503	1	2	2	239.31863	247.83987	1	0.221	0.341	4.242	4.185	111.0
4180.487	300.99503	2	3	201.99005	300.99503	1	2	2	239.31863	247.83987	1	0.221	0.341	4.219	4.185	111.0
4180.487	300.99503	2	3	201.99005	300.99503	1	2	2	239.31863	247.83987	1	0.221	0.341	4.162	4.185	111.0
4180.487	300.99503	2	3	201.99005	300.99503	1	2	2	239.31863	247.83987	1	0.221	0.341	4.228	4.185	111.0
0.0	0.0	2	3	201.99005	300.99503	1	2	2	239.31863	247.83987	0	0.221	0.341	4.136	4.185	111.0
0.0	0.0	2	3	201.99005	300.99503	1	2	2	239.31863	247.83987	0	0.221	0.341	4.252	4.185	111.0
0.0	0.0	2	3	201.99005	300.99503	1	2	2	239.31863	247.83987	0	0.221	0.34	3.925	3.889	111.0
0.0	0.0	2	3	201.99005	300.99503	1	2	2	239.31863	247.83987	0	0.221	0.34	3.907	3.889	111.0
0.0	0.0	2	3	201.99005	300.99503	1	2	2	239.31863	247.83987	0	0.221	0.337	3.631	3.613	111.0
0.0	0.0	2	3	201.99005	300.99503	1	2	2	239.31863	247.83987	0	0.221	0.333	3.553	3.613	111.0
0.0	0.0	2	3	201.99005	300.99503	1	2	2	239.31863	247.83987	0	0.221	0.326	3.098	3.12	111.0
0.0	0.0	2	3	201.99005	300.99503	1	2	2	239.31863	247.83987	0	0.221	0.315	2.633	2.695	111.0
0.0	0.0	2	3	201.99005	300.99503	1	2	2	239.31863	247.83987	0	0.221	0.307	2.695	2.695	111.0
0.0	0.0	2	3	201.99005	300.99503	1	2	2	239.31863	247.83987	0	0.221	0.297	2.466	2.505	111.0
0.0	0.0	2	3	201.99005	300.99503	1	2	2	239.31863	247.83987	0	0.221	0.286	2.169	2.162	111.0
0.0	0.0	2	3	201.99005	300.99503	1	2	2	239.31863	247.83987	0	0.22	0.276	2.232	2.162	111.0
0.0	0.0	2	3	201.99005	300.99503	1	2	2	239.31863	247.83987	0	0.22	0.266	2.041	2.009	111.0
0.0	0.0	2	3	201.99005	300.99503	1	2	2	239.31863	247.83987	0	0.22	0.256	2.013	2.009	111.0
0.0	0.0	2	3	201.99005	300.99503	1	2	2	239.31863	247.83987	0	0.22	0.246	1.72	1.736	111.0
0.0	0.0	2	3	201.99005	300.99503	1	2	2	239.31863	247.83987	0	0.22	0.235	1.472	1.612	111.0
0.0	0.0	2	3	201.99005	300.99503	1	2	2	239.31863	247.83987	0	0.22	0.225	1.603	1.612	111.0
0.0	0.0	2	3	201.99005	300.99503	1	2	2	239.31863	247.83987	0	0.22	0.214	1.373	1.392	111.0
0.0	0.0	2	3	201.99005	300.99503	1	2	2	239.31863	247.83987	0	0.22	0.204	1.324	1.294	111.0
0.0	0.0	2	3	201.99005	300.99503	1	2	2	239.31863	247.83987	0	0.22	0.195	1.264	1.294	111.0
0.0	0.0	2	3	201.99005	300.99503	1	2	2	239.31863	247.83987	0	0.22	0.185	1.132	1.117	111.0
0.0	0.0	2	3	201.99005	300.99503	1	2	2	239.31863	247.83987	0	0.22	0.176	1.145	0.964	111.0
0.0	0.0	2	3	201.99005	300.99503	1	2	2	239.31863	247.83987	0	0.22	0.166	0.951	0.964	111.0
0.0	0.0	2	3	201.99005	300.99503	1	2	2	239.31863	247.83987	0	0.22	0.156	0.963	0.896	111.0
0.0	0.0	2	3	201.99005	300.99503	1	2	2	239.31863	247.83987	0	0.22	0.148	0.945	0.896	111.0
0.0	0.0	2	3	201.99005	300.99503	1	2	2	239.31863	247.83987	0	0.22	0.14	0.913	0.774	111.0
0.0	0.0	2	3	201.99005	300.99503	1	2	2	239.31863	247.83987	0	0.22	0.134	0.738	0.719	111.0
0.0	0.0	2	3	201.99005	300.99503	1	2	2	239.31863	247.83987	0	0.22	0.126	0.704	0.719	111.0
0.0	0.0	2	3	201.99005	300.99503	1	2	2	239.31863	247.83987	0	0.22	0.118	0.618	0.621	111.0
0.0	0.0	2	3	201.99005	300.99503	1	2	2	239.31863	247.83987	0	0.22	0.112	0.604	0.536	111.0
0.0	0.0	2	3	201.99005	300.99503	1	2	2	239.31863	247.83987	0	0.22	0.106	0.531	0.536	111.0
0.0	0.0	2	3	201.99005	300.99503	1	2	2	239.31863	247.83987	0	0.22	0.1	0.504	0.498	111.0
0.0	0.0	2	3	201.99005	300.99503	1	2	2	239.31863	247.83987	0	0.22	0.096	0.518	0.498	111.0
0.0	0.0	2	3	201.99005	300.99503	1	2	2	239.31863	247.83987	0	0.22	0.09	0.452	0.43	111.0
0.0	0.0	2	3	201.99005	300.99503	1	2	2	239.31863	247.83987	0	0.22	0.084	0.325	0.399	111.0
0.0	0.0	2	3	201.99005	300.99503	1	2	2	239.31863	247.83987	0	0.22	0.078	0.372	0.399	111.0
0.0	0.0	2	3	201.99005	300.99503	1	2	2	239.31863	247.83987	0	0.22	0.074	0.338	0.345	111.0
0.0	0.0	2	3	201.99005	300.99503	1	2	2	239.31863	247.83987	0	0.22	0.07	0.345	0.345	111.0
0.0	0.0	2	3	201.99005	300.99503	1	2	2	239.31863	247.83987	0	0.22	0.066	0.345	0.32	111.0
0.0	0.0	2	3	201.99005	300.99503	1	2	2	239.31863	247.83987	0	0.22	0.062	0.319	0.276	111.0
0.0	0.0	2	3	201.99005	300.99503	1	2	2	239.31863	247.83987	0	0.22	0.058	0.259	0.276	111.0
0.0	0.0	2	3	201.99005	300.99503	1	2	2	239.31863	247.83987	0	0.22	0.055	0.114	0.257	111.0
0.0	0.0	2	3	201.99005	300.99503	1	2	2	239.31863	247.83987	0	0.22	0.051	0.216	0.221	111.0
0.0	0.0	2	3	201.99005	300.99503	1	2	2	239.31863	247.83987	0	0.22	0.047	0.219	0.221	111.0
0.0	0.0	2	3	201.99005	300.99503	1	2	2	239.31863	247.83987	0	0.22	0.043	0.252	0.206	111.0
0.0	0.0	2	3	201.99005	300.99503	1	2	2	239.31863	247.83987	0	0.22	0.039	0.226	0.177	111.0
0.0	0.0	2	3	201.99005	300.99503	1	2	2	239.31863	247.83987	0	0.22	0.037	0.166	0.177	111.0
0.0	0.0	2	3	201.99005	300.99503	1	2	2	239.31863	247.83987	0	0.22	0.036	0.271	0.165	111.0
0.0	0.0	2	3	201.99005	300.99503	1	2	2	239.31863	247.83987	0	0.22	0.035	0.14	0.165	111.0
0.0	0.0	2	3	201.99005	300.99503	1	2	2	239.31863	247.83987	0	0.22	0.033	0.16	0.142	111.0
0.0	0.0	2	3	201.99005	300.99503	1	2	2	239.31863	247.83987	0	0.22	0.031	0.159	0.132	111.0
0.0	0.0	2	3	201.99005	300.99503	1	2	2	239.31863	247.83987	0	0.22	0.029	0.119	0.132	111.0
0.0	0.0	2	3	201.99005	300.99503	1	2	2	239.31863	247.83987	0	0.22	0.027	0.146	0.114	111.0
0.0	0.0	2	3	201.99005	300.99503	1	2	2	239.31863	247.83987	0	0.22	0.025	0.032	0.114	111.0
0.0	0.0	2	3	201.99005	300.99503	1	2	2	239.31863	247.83987	0	0.22	0.023	0.152	0.106	111.0
0.0	0.0	2	3	201.99005	300.99503	1	2	2	239.31863	247.83987	0	0.22	0.021	0.079	0.091	111.0
0.0	0.0	2	3	201.99005	300.99503	1	2	2	239.31863	247.83987	0	0.22	0.02	0.073	0.091	111.0
0.0	0.0	2	3	201.99005	300.99503	1	2	2	239.31863	247.83987	0	0.22	0.02	0.013	0.078	111.0
0.0	0.0	2	3	201.99005	300.99503	1	2	2	239.31863	247.83987	0	0.22	0.02	0.073	0.073	111.0
0.0	0.0	2	3	201.99005	300.99503	1	2	2	239.31863	247.83987	0	0.22	0.02	0.033	0.073	111.0
0.0	0.0	2	3	201.99005	300.99503	1	2	2	239.31863	247.83987	0	0.22	0.02	0.059	0.063	111.0
0.0	0.0	2	3	201.99005	300.99503	1	2	2	239.31863	247.83987	0	0.22	0.02	0.066	0.063	111.0
0.0	0.0	2	3	201.99005	300.99503	1	2	2	239.31863	247.83987	0	0.22	0.02	0.04	0.058	111.0
0.0	0.0	2	3	201.99005	300.99503	1	2	2	239.31863	247.83987	0	0.22	0.02	0.039	0.05	111.0
0.0	0.0	2	3	201.99005	300.99503	1	2	2	239.31863	247.83987	0	0.22	0.02	0.033	0.05	111.0
0.0	0.0	2	3	201.99005	300.99503	1	2	2	239.31863	247.83987	0	0.22	0.02	0.04	0.043	111.0
0.0	0.0	2	3	201.99005	300.99503	1	2	2	239.31863	247.83987	0	0.22	0.019	-0.012	0.04	111.0
0.0	0.0	2	3	201.99005	300.99503	1	2	2	239.31863	247.83987	0	0.22	0.019	0.086	0.04	111.0
0.0	0.0	2	3	201.99005	300.99503	1	2	2	239.31863	247.83987	0	0.22	0.019	0.0	0.034	111.0
0.0	0.0	2	3	201.99005	300.99503	1	2	2	239.31863	247.83987	0	0.22	0.019	0.013	0.034	111.0
0.0	0.0	2	3	201.99005	300.99503	1	2	2	239.31863	247.83987	0	0.22	0.018	0.013	0.032	111.0
0.0	0.0	2	3	201.99005	300.99503	1	2	2	239.31863	247.83987	0	0.22	0.017	-0.079	0.027	111.0
0.0	0.0	2	3	201.99005	300.99503	1	2	2	239.31863	247.83987	0	0.22	0.017	0.086	0.027	111.0
0.0	0.0	2	3	201.99005	300.99503	1	2	2	239.31863	247.83987	0	0.22	0.017	0.02	0.025	111.0
0.0	0.0	2	3	201.99005	300.99503	1	2	2	239.31863	247.83987	0	0.22	0.017	0.026	0.021	111.0
0.0	0.0	2	3	201.99005	300.99503	1	2	2	239.31863	247.83987	0	0.22	0.017	0.0	0.021	111.0
0.0	0.0	2	3	201.99005	300.99503	1	2	2	239.31863	247.83987	0	0.22	0.017	0.027	0.02	111.0
0.0	0.0	2	3	201.99005	300.99503	1	2	2	239.31863	247.83987	0	0.22	0.017	0.0	0.02	111.0
0.0	0.0	2	3	201.99005	300.99503	1	2	2	239.31863	247.83987	0	0.22	0.017	0.006	0.017	111.0
0.0	0.0	2	3	201.99005	300.99503	1	2	2	239.31863	247.83987	0	0.22	0.016	0.013	0.016	111.0
0.0	0.0	2	3	201.99005	300.99503	1	2	2	239.31863	247.83987	0	0.22	0.016	-0.006	0.016	111.0
0.0	0.0	2	3	201.99005	300.99503	1	2	2	239.31863	247.83987	0	0.22	0.016	0.033	0.013	111.0
0.0	0.0	2	3	201.99005	300.99503	1	2	2	239.31863	247.83987	0	0.22	0.016	0.006	0.011	111.0
0.0	0.0	2	3	201.99005	300.99503	1	2	2	239.31863	247.83987	0	0.22	0.015	-0.006	0.011	111.0
0.0	0.0	2	3	201.99005	300.99503	1	2	2	239.31863	247.83987	0	0.22	0.014	-0.013	0.01	111.0
0.0	0.0	2	3	201.99005	300.99503	1	2	2	239.31863	247.83987	0	0.22	0.014	0.007	0.01	111.0
0.0	0.0	2	3	201.99005	300.99503	1	2	2	239.31863	247.83987	0	0.22	0.013	-0.026	0.009	111.0
0.0	0.0	2	3	201.99005	300.99503	1	2	2	239.31863	247.83987	0	0.22	0.013	0.013	0.008	111.0
0.0	0.0	2	3	201.99005	300.99503	1	2	2	239.31863	247.83987	0	0.22	0.013	0.02	0.008	111.0
0.0	0.0	2	3	201.99005	300.99503	1	2	2	239.31863	247.83987	0	0.22	0.012	-0.085	0.007	111.0
0.0	0.0	2	3	201.99005	300.99503	1	2	2	239.31863	247.83987	0	0.22	0.011	-0.186	0.006	111.0
0.0	0.0	2	3	201.99005	300.99503	1	2	2	239.31863	247.83987	0	0.22	0.01	-0.046	0.006	111.0
0.0	0.0	2	3	201.99005	300.99503	1	2	2	239.31863	247.83987	0	0.22	0.01	-0.006	0.005	111.0
0.0	0.0	2	3	201.99005	300.99503	1	2	2	239.31863	247.83987	0	0.22	0.009	-0.012	0.005	111.0
0.0	0.0	2	3	201.99005	300.99503	1	2	2	239.31863	247.83987	0	0.22	0.009	0.033	0.005	111.0
0.0	0.0	2	3	201.99005	300.99503	1	2	2	239.31863	247.83987	0	0.22	0.009	0.013	0.004	111.0
0.0	0.0	2	3	201.99005	300.99503	1	2	2	239.31863	247.83987	0	0.22	0.009	0.006	0.004	111.0
0.0	0.0	2	3	201.99005	300.99503	1	2	2	239.31863	247.83987	0	0.22	0.008	-0.013	0.003	111.0
0.0	0.0	2	3	201.99005	300.99503	1	2	2	239.31863	247.83987	0	0.22	0.006	-0.013	0.003	111.0
0.0	0.0	2	3	201.99005	300.99503	1	2	2	239.31863	247.83987	0	0.22	0.006	0.006	0.003	111.0
0.0	0.0	2	3	201.99005	300.99503	1	2	2	239.31863	247.83987	0	0.22	0.005	0.086	0.002	111.0
0.0	0.0	2	3	201.99005	300.99503	1	2	2	239.31863	247.83987	0	0.22	0.005	0.053	0.002	111.0
0.0	0.0	2	3	201.99005	300.99503	1	2	2	239.31863	247.83987	0	0.22	0.005	0.013	0.002	111.0
0.0	0.0	2	3	201.99005	300.99503	1	2	2	239.31863	247.83987	0	0.22	0.004	-0.152	0.001	111.0
0.0	0.0	2	3	201.99005	300.99503	1	2	2	239.31863	247.83987	0	0.22	0.004	-0.006	0.001	111.0
0.0	0.0	2	3	201.99005	300.99503	1	2	2	239.31863	247.83987	0	0.22	0.003	0.02	0.001	111.0
0.0	0.0	2	3	201.99005	300.99503	1	2	2	239.31863	247.83987	0	0.22	0.003	0.013	0.001	111.0
0.0	0.0	2	3	201.99005	300.99503	1	2	2	239.31863	247.83987	0	0.22	0.002	-0.026	0.001	111.0
0.0	0.0	2	3	201.99005	300.99503	1	2	2	239.31863	247.83987	0	0.22	0.0	-0.053	0.001	111.0
0.0	0.0	2	3	201.99005	300.99503	1	2	2	239.31863	247.83987	0	0.22	0.0	0.019	0.001	111.0
0.0	0.0	2	3	201.99005	300.99503	1	2	2	239.31863	247.83987	0	0.22	0.0	0.02	0.0	111.0
0.0	0.0	2	3	201.99005	300.99503	1	2	2	239.31863	247.83987	0	0.22	-0.001	-0.033	0.0	111.0
0.0	0.0	2	3	201.99005	300.99503	1	2	2	239.31863	247.83987	0	0.22	0.0	-0.006	0.0	111.0
0.0	0.0	2	3	201.99005	300.99503	1	2	2	239.31863	247.83987	0	0.22	0.0	0.185	0.0	111.0
0.0	0.0	2	3	201.99005	300.99503	1	2	2	239.31863	247.83987	0	0.22	0.0	0.006	0.0	111.0
0.0	0.0	2	3	201.99005	300.99503	1	2	2	239.31863	247.83987	0	0.22	0.0	0.013	0.0	111.0
0.0	0.0	2	3	201.99005	300.99503	1	2	2	239.31863	247.83987	0	0.22	0.0	0.013	0.0	111.0
0.0	0.0	2	3	201.99005	300.99503	1	2	2	239.31863	247.83987	0	0.22	0.0	0.013	0.0	111.0
0.0	0.0	2	3	201.99005	300.99503	1	2	2	239.31863	247.83987	0	0.22	-0.001	-0.019	0.0	111.0
0.0	0.0	2	3	201.99005	300.99503	1	2	2	239.31863	247.83987	0	0.22	0.0	0.006	0.0	111.0
0.0	0.0	2	3	201.99005	300.99503	1	2	2	239.31863	247.83987	0	0.22	0.0	0.013	0.0	111.0
0.0	0.0	2	3	201.99005	300.99503	1	2	2	239.31863	247.83987	0	0.22	0.0	0.006	0.0	111.0
0.0	0.0	2	3	201.99005	300.99503	1	2	2	239.31863	247.83987	0	0.22	0.0	0.0	0.0	111.0
0.0	0.0	2	3	201.99005	300.99503	1	2	2	239.31863	247.83987	0	0.22	0.0	0.059	0.0	111.0
0.0	0.0	2	3	201.99005	300.99503	1	2	2	239.31863	247.83987	0	0.22	-0.001	-0.026	0.0	111.0
0.0	0.0	2	3	201.99005	300.99503	1	2	2	239.31863	247.83987	0	0.22	-0.001	-0.026	0.0	111.0
0.0	0.0	2	3	201.99005	300.99503	1	2	2	239.31863	247.83987	0	0.22	0.0	0.0	0.0	111.0
0.0	0.0	2	3	201.99005	300.99503	1	2	2	239.31863	247.83987	0	0.22	0.0	0.027	0.0	111.0
0.0	0.0	2	3	201.99005	300.99503	1	2	2	239.31863	247.83987	0	0.22	0.0	0.04	0.0	111.0
[truncated: 8,104 more rows]
