# Supplementary material for: Just noticeable differences for elbow joint torque feedback
Source: Sci Rep. 2021 Dec 7;11:23553. doi: 10.1038/s41598-021-02630-3 (PMC8651665; doi:10.1038/s41598-021-02630-3)
Supplement: Supplementary file 2 — Supplementary Information. [file 41598_2021_2630_MOESM2_ESM.zip › SupplementaryData_ScientificReports_KimAsbeck2021/S12_NTR.csv]

data 1	data 2	data 3	data 4	data 5	data 6	data 7	data 8	data 9	data 10	data 11	data 12	data 13	data 14	data 15	data 16	data 17
0.0	0.0	1	1	400.0	400.0	0	1	1	0.0	0.0	0	0.198	-0.001	-0.062	0.0	11.0
0.0	0.0	1	1	400.0	400.0	0	1	1	0.0	0.0	0	0.198	-0.001	-0.06	0.0	11.0
0.0	0.0	1	1	400.0	400.0	0	1	1	0.0	0.0	0	0.198	0.0	0.0	0.0	11.0
0.0	0.0	1	1	400.0	400.0	0	1	1	0.0	0.0	0	0.197	-0.031	-3.764	-3.907	11.0
0.0	0.0	1	1	400.0	400.0	0	1	1	0.0	0.0	0	0.196	-0.056	-3.617	-3.63	11.0
0.0	0.0	1	1	400.0	400.0	0	1	1	0.0	0.0	0	0.196	-0.08	-3.62	-3.63	11.0
0.0	0.0	1	1	400.0	400.0	0	1	1	0.0	0.0	0	0.196	-0.098	-3.214	-3.135	11.0
0.0	0.0	1	1	400.0	400.0	0	1	1	0.0	0.0	0	0.196	-0.113	-3.109	-3.135	11.0
0.0	0.0	1	1	400.0	400.0	0	1	1	0.0	0.0	0	0.196	-0.126	-2.916	-2.913	11.0
0.0	0.0	1	1	400.0	400.0	0	1	1	0.0	0.0	0	0.195	-0.134	-2.498	-2.516	11.0
0.0	0.0	1	1	400.0	400.0	0	1	1	0.0	0.0	0	0.195	-0.142	-2.444	-2.516	11.0
0.0	0.0	1	1	400.0	400.0	0	1	1	0.0	0.0	0	0.195	-0.146	-2.333	-2.338	11.0
0.0	0.0	1	1	400.0	400.0	0	1	1	0.0	0.0	0	0.195	-0.148	-2.014	-2.019	11.0
0.0	0.0	1	1	400.0	400.0	0	1	1	0.0	0.0	0	0.195	-0.15	-2.124	-2.019	11.0
0.0	0.0	1	1	400.0	400.0	0	1	1	0.0	0.0	0	0.195	-0.15	-1.879	-1.876	11.0
0.0	0.0	1	1	400.0	400.0	0	1	1	0.0	0.0	0	0.195	-0.15	-1.909	-1.876	11.0
0.0	0.0	1	1	400.0	400.0	0	1	1	0.0	0.0	0	0.195	-0.148	-1.613	-1.62	11.0
0.0	0.0	1	1	400.0	400.0	0	1	1	0.0	0.0	0	0.195	-0.145	-1.503	-1.4	11.0
0.0	0.0	1	1	400.0	400.0	0	1	1	0.0	0.0	0	0.195	-0.142	-1.374	-1.4	11.0
0.0	0.0	1	1	400.0	400.0	0	1	1	0.0	0.0	0	0.196	-0.139	-1.268	-1.301	11.0
0.0	0.0	1	1	400.0	400.0	0	1	1	0.0	0.0	0	0.196	-0.135	-1.142	-1.122	11.0
0.0	0.0	1	1	400.0	400.0	0	1	1	0.0	0.0	0	0.196	-0.131	-1.035	-1.122	11.0
0.0	0.0	1	1	400.0	400.0	0	1	1	0.0	0.0	0	0.196	-0.127	-1.044	-1.043	11.0
0.0	0.0	1	1	400.0	400.0	0	1	1	0.0	0.0	0	0.196	-0.123	-1.076	-1.043	11.0
0.0	0.0	1	1	400.0	400.0	0	1	1	0.0	0.0	0	0.196	-0.118	-0.957	-0.9	11.0
0.0	0.0	1	1	400.0	400.0	0	1	1	0.0	0.0	0	0.196	-0.114	-0.863	-0.9	11.0
0.0	0.0	1	1	400.0	400.0	0	1	1	0.0	0.0	0	0.196	-0.11	-0.81	-0.722	11.0
0.0	0.0	1	1	400.0	400.0	0	1	1	0.0	0.0	0	0.197	-0.105	-0.713	-0.722	11.0
0.0	0.0	1	1	400.0	400.0	0	1	1	0.0	0.0	0	0.197	-0.099	-0.649	-0.623	11.0
0.0	0.0	1	1	400.0	400.0	0	1	1	0.0	0.0	0	0.197	-0.095	-0.587	-0.623	11.0
0.0	0.0	1	1	400.0	400.0	0	1	1	0.0	0.0	0	0.197	-0.091	-0.572	-0.579	11.0
0.0	0.0	1	1	400.0	400.0	0	1	1	0.0	0.0	0	0.197	-0.087	-0.572	-0.579	11.0
0.0	0.0	1	1	400.0	400.0	0	1	1	0.0	0.0	0	0.197	-0.083	-0.566	-0.5	11.0
0.0	0.0	1	1	400.0	400.0	0	1	1	0.0	0.0	0	0.197	-0.078	-0.424	-0.465	11.0
0.0	0.0	1	1	400.0	400.0	0	1	1	0.0	0.0	0	0.197	-0.074	-0.465	-0.465	11.0
0.0	0.0	1	1	400.0	400.0	0	1	1	0.0	0.0	0	0.197	-0.07	-0.402	-0.401	11.0
0.0	0.0	1	1	400.0	400.0	0	1	1	0.0	0.0	0	0.197	-0.066	-0.381	-0.373	11.0
0.0	0.0	1	1	400.0	400.0	0	1	1	0.0	0.0	0	0.197	-0.062	-0.388	-0.373	11.0
0.0	0.0	1	1	400.0	400.0	0	1	1	0.0	0.0	0	0.197	-0.059	-0.312	-0.322	11.0
0.0	0.0	1	1	400.0	400.0	0	1	1	0.0	0.0	0	0.197	-0.057	-0.311	-0.322	11.0
0.0	0.0	1	1	400.0	400.0	0	1	1	0.0	0.0	0	0.197	-0.055	-0.307	-0.299	11.0
0.0	0.0	1	1	400.0	400.0	0	1	1	0.0	0.0	0	0.197	-0.053	-0.282	-0.258	11.0
0.0	0.0	1	1	400.0	400.0	0	1	1	0.0	0.0	0	0.197	-0.049	-0.083	-0.258	11.0
0.0	0.0	1	1	400.0	400.0	0	1	1	0.0	0.0	0	0.197	-0.045	-0.176	-0.222	11.0
0.0	0.0	1	1	400.0	400.0	0	1	1	0.0	0.0	0	0.197	-0.042	-0.266	-0.207	11.0
0.0	0.0	1	1	400.0	400.0	0	1	1	0.0	0.0	0	0.197	-0.039	-0.194	-0.207	11.0
0.0	0.0	1	1	400.0	400.0	0	1	1	0.0	0.0	0	0.197	-0.037	-0.222	-0.178	11.0
0.0	0.0	1	1	400.0	400.0	0	1	1	0.0	0.0	0	0.197	-0.035	-0.154	-0.178	11.0
0.0	0.0	1	1	400.0	400.0	0	1	1	0.0	0.0	0	0.197	-0.033	-0.191	-0.165	11.0
0.0	0.0	1	1	400.0	400.0	0	1	1	0.0	0.0	0	0.197	-0.031	-0.138	-0.143	11.0
0.0	0.0	1	1	400.0	400.0	0	1	1	0.0	0.0	0	0.197	-0.029	-0.141	-0.143	11.0
0.0	0.0	1	1	400.0	400.0	0	1	1	0.0	0.0	0	0.197	-0.027	-0.101	-0.133	11.0
0.0	0.0	1	1	400.0	400.0	0	1	1	0.0	0.0	0	0.197	-0.025	-0.101	-0.114	11.0
0.0	0.0	1	1	400.0	400.0	0	1	1	0.0	0.0	0	0.197	-0.023	-0.118	-0.114	11.0
0.0	0.0	1	1	400.0	400.0	0	1	1	0.0	0.0	0	0.197	-0.021	-0.099	-0.106	11.0
0.0	0.0	1	1	400.0	400.0	0	1	1	0.0	0.0	0	0.197	-0.02	-0.126	-0.106	11.0
0.0	0.0	1	1	400.0	400.0	0	1	1	0.0	0.0	0	0.197	-0.02	-0.073	-0.091	11.0
0.0	0.0	1	1	400.0	400.0	0	1	1	0.0	0.0	0	0.197	-0.02	-0.097	-0.079	11.0
0.0	0.0	1	1	400.0	400.0	0	1	1	0.0	0.0	0	0.197	-0.02	-0.07	-0.079	11.0
0.0	0.0	1	1	400.0	400.0	0	1	1	0.0	0.0	0	0.197	-0.02	-0.076	-0.073	11.0
0.0	0.0	1	1	400.0	400.0	0	1	1	0.0	0.0	0	0.197	-0.02	-0.101	-0.063	11.0
0.0	0.0	1	1	400.0	400.0	0	1	1	0.0	0.0	0	0.197	-0.02	-0.046	-0.063	11.0
0.0	0.0	1	1	400.0	400.0	0	1	1	0.0	0.0	0	0.197	-0.02	-0.043	-0.058	11.0
0.0	0.0	1	1	400.0	400.0	0	1	1	0.0	0.0	0	0.197	-0.02	-0.052	-0.058	11.0
0.0	0.0	1	1	400.0	400.0	0	1	1	0.0	0.0	0	0.197	-0.019	-0.036	-0.05	11.0
0.0	0.0	1	1	400.0	400.0	0	1	1	0.0	0.0	0	0.197	-0.019	-0.222	-0.047	11.0
0.0	0.0	1	1	400.0	400.0	0	1	1	0.0	0.0	0	0.197	-0.019	-0.068	-0.047	11.0
0.0	0.0	1	1	400.0	400.0	0	1	1	0.0	0.0	0	0.197	-0.019	-0.067	-0.04	11.0
0.0	0.0	1	1	400.0	400.0	0	1	1	0.0	0.0	0	0.197	-0.019	-0.046	-0.037	11.0
0.0	0.0	1	1	400.0	400.0	0	1	1	0.0	0.0	0	0.197	-0.019	-0.058	-0.037	11.0
0.0	0.0	1	1	400.0	400.0	0	1	1	0.0	0.0	0	0.197	-0.018	0.013	-0.032	11.0
0.0	0.0	1	1	400.0	400.0	0	1	1	0.0	0.0	0	0.197	-0.018	-0.044	-0.032	11.0
0.0	0.0	1	1	400.0	400.0	0	1	1	0.0	0.0	0	0.197	-0.017	0.01	-0.027	11.0
0.0	0.0	1	1	400.0	400.0	0	1	1	0.0	0.0	0	0.197	-0.017	-0.03	-0.025	11.0
0.0	0.0	1	1	400.0	400.0	0	1	1	0.0	0.0	0	0.197	-0.016	-0.039	-0.025	11.0
0.0	0.0	1	1	400.0	400.0	0	1	1	0.0	0.0	0	0.197	-0.014	0.041	-0.022	11.0
0.0	0.0	1	1	400.0	400.0	0	1	1	0.0	0.0	0	0.197	-0.014	-0.051	-0.02	11.0
0.0	0.0	1	1	400.0	400.0	0	1	1	0.0	0.0	0	0.197	-0.013	0.021	-0.02	11.0
0.0	0.0	1	1	400.0	400.0	0	1	1	0.0	0.0	0	0.197	-0.012	-0.05	-0.017	11.0
0.0	0.0	1	1	400.0	400.0	0	1	1	0.0	0.0	0	0.197	-0.011	-0.057	-0.017	11.0
0.0	0.0	1	1	400.0	400.0	0	1	1	0.0	0.0	0	0.197	-0.01	-0.014	-0.016	11.0
0.0	0.0	1	1	400.0	400.0	0	1	1	0.0	0.0	0	0.197	-0.009	0.01	-0.013	11.0
0.0	0.0	1	1	400.0	400.0	0	1	1	0.0	0.0	0	0.197	-0.009	-0.038	-0.013	11.0
0.0	0.0	1	1	400.0	400.0	0	1	1	0.0	0.0	0	0.197	-0.008	-0.002	-0.011	11.0
0.0	0.0	1	1	400.0	400.0	0	1	1	0.0	0.0	0	0.197	-0.006	0.01	-0.01	11.0
0.0	0.0	1	1	400.0	400.0	0	1	1	0.0	0.0	0	0.197	-0.005	0.001	-0.01	11.0
0.0	0.0	1	1	400.0	400.0	0	1	1	0.0	0.0	0	0.197	-0.004	-0.004	-0.009	11.0
0.0	0.0	1	1	400.0	400.0	0	1	1	0.0	0.0	0	0.197	-0.002	0.029	-0.009	11.0
0.0	0.0	1	1	400.0	400.0	0	1	1	0.0	0.0	0	0.197	-0.001	0.071	-0.008	11.0
0.0	0.0	1	1	400.0	400.0	0	1	1	0.0	0.0	0	0.197	-0.001	-0.019	-0.007	11.0
0.0	0.0	1	1	400.0	400.0	0	1	1	0.0	0.0	0	0.197	-0.001	-0.018	-0.007	11.0
0.0	0.0	1	1	400.0	400.0	0	1	1	0.0	0.0	0	0.197	0.0	0.052	-0.006	11.0
0.0	0.0	1	1	400.0	400.0	0	1	1	0.0	0.0	0	0.198	0.0	0.0	-0.005	11.0
0.0	0.0	1	1	400.0	400.0	0	1	1	0.0	0.0	0	0.198	-0.001	-0.105	-0.005	11.0
0.0	0.0	1	1	400.0	400.0	0	1	1	0.0	0.0	0	0.198	-0.001	-0.013	-0.005	11.0
0.0	0.0	1	1	400.0	400.0	0	1	1	0.0	0.0	0	0.198	-0.001	-0.033	-0.005	11.0
0.0	0.0	1	1	400.0	400.0	0	1	1	0.0	0.0	0	0.198	-0.001	-0.054	-0.004	11.0
0.0	0.0	1	1	400.0	400.0	0	1	1	0.0	0.0	0	0.198	-0.001	-0.021	-0.003	11.0
0.0	0.0	1	1	400.0	400.0	0	1	1	0.0	0.0	0	0.198	0.0	-0.003	-0.003	11.0
0.0	0.0	1	1	400.0	400.0	0	1	1	0.0	0.0	0	0.198	-0.001	-0.026	-0.003	11.0
0.0	0.0	1	1	400.0	400.0	0	1	1	0.0	0.0	0	0.198	0.0	0.022	-0.002	11.0
0.0	0.0	1	1	400.0	400.0	0	1	1	0.0	0.0	0	0.198	0.0	0.038	-0.002	11.0
0.0	0.0	1	1	400.0	400.0	0	1	1	0.0	0.0	0	0.198	0.0	0.022	-0.002	11.0
0.0	0.0	1	1	400.0	400.0	0	1	1	0.0	0.0	0	0.198	0.0	0.033	-0.002	11.0
0.0	0.0	1	1	400.0	400.0	0	1	1	0.0	0.0	0	0.198	-0.001	-0.019	-0.001	11.0
0.0	0.0	1	1	400.0	400.0	0	1	1	0.0	0.0	0	0.198	-0.001	-0.018	-0.001	11.0
0.0	0.0	1	1	400.0	400.0	0	1	1	0.0	0.0	0	0.198	0.0	0.007	-0.001	11.0
0.0	0.0	1	1	400.0	400.0	0	1	1	0.0	0.0	0	0.198	0.0	0.032	-0.001	11.0
0.0	0.0	1	1	400.0	400.0	0	1	1	0.0	0.0	0	0.198	0.0	0.003	-0.001	11.0
0.0	0.0	1	1	400.0	400.0	0	1	1	0.0	0.0	0	0.198	0.0	-0.008	-0.001	11.0
0.0	0.0	1	1	400.0	400.0	0	1	1	0.0	0.0	0	0.198	0.0	0.01	0.0	11.0
0.0	0.0	1	1	400.0	400.0	0	1	1	0.0	0.0	0	0.198	0.0	-0.008	0.0	11.0
0.0	0.0	1	1	400.0	400.0	0	1	1	0.0	0.0	0	0.198	-0.001	-0.019	0.0	11.0
0.0	0.0	1	1	400.0	400.0	0	1	1	0.0	0.0	0	0.198	0.0	0.003	0.0	11.0
0.0	0.0	1	1	400.0	400.0	0	1	1	0.0	0.0	0	0.198	0.0	0.0	0.0	11.0
0.0	0.0	1	1	400.0	400.0	0	1	1	0.0	0.0	0	0.198	0.0	-0.004	0.0	11.0
0.0	0.0	1	1	400.0	400.0	0	1	1	0.0	0.0	0	0.198	-0.001	-0.055	0.0	11.0
0.0	0.0	1	1	400.0	400.0	0	1	1	0.0	0.0	0	0.198	0.0	0.024	0.0	11.0
0.0	0.0	1	1	400.0	400.0	0	1	1	0.0	0.0	0	0.198	0.0	0.019	0.0	11.0
0.0	0.0	1	1	400.0	400.0	0	1	1	0.0	0.0	0	0.198	0.0	0.023	0.0	11.0
0.0	0.0	1	1	400.0	400.0	0	1	1	0.0	0.0	0	0.198	-0.001	-0.02	0.0	11.0
0.0	0.0	1	1	400.0	400.0	0	1	1	0.0	0.0	0	0.198	0.0	0.004	0.0	11.0
0.0	0.0	1	1	400.0	400.0	0	1	1	0.0	0.0	0	0.198	-0.001	-0.014	0.0	11.0
0.0	0.0	1	1	400.0	400.0	0	1	1	0.0	0.0	0	0.198	0.0	0.015	0.0	11.0
0.0	0.0	1	1	400.0	400.0	0	1	1	0.0	0.0	0	0.198	0.0	0.003	0.0	11.0
0.0	0.0	1	1	400.0	400.0	0	1	1	0.0	0.0	0	0.198	0.0	-0.005	0.0	11.0
0.0	0.0	1	1	400.0	400.0	0	1	1	0.0	0.0	0	0.198	0.0	-0.009	0.0	11.0
0.0	0.0	1	1	400.0	400.0	0	1	1	0.0	0.0	0	0.198	0.0	-0.007	0.0	11.0
0.0	0.0	1	1	400.0	400.0	0	1	1	0.0	0.0	0	0.198	-0.001	-0.015	0.0	11.0
0.0	0.0	1	1	400.0	400.0	0	1	1	0.0	0.0	0	0.198	0.0	0.041	0.0	11.0
0.0	0.0	1	1	400.0	400.0	0	1	1	0.0	0.0	0	0.198	-0.001	-0.018	0.0	11.0
0.0	0.0	1	1	400.0	400.0	0	1	1	0.0	0.0	0	0.198	0.0	0.044	0.0	11.0
0.0	0.0	1	1	400.0	400.0	0	1	1	0.0	0.0	0	0.198	-0.001	-0.039	0.0	11.0
0.0	0.0	1	1	400.0	400.0	0	1	1	0.0	0.0	0	0.198	-0.001	-0.03	0.0	11.0
0.0	0.0	1	1	400.0	400.0	0	1	1	0.0	0.0	0	0.198	0.0	0.04	0.0	11.0
0.0	0.0	1	1	400.0	400.0	0	1	1	0.0	0.0	0	0.198	0.0	0.032	0.0	11.0
0.0	0.0	1	1	400.0	400.0	0	1	1	0.0	0.0	0	0.198	0.0	0.006	0.0	11.0
0.0	0.0	1	1	400.0	400.0	0	1	1	0.0	0.0	0	0.198	0.0	0.005	0.0	11.0
0.0	0.0	1	1	400.0	400.0	0	1	1	0.0	0.0	0	0.198	0.0	0.036	0.0	11.0
0.0	0.0	1	1	400.0	400.0	0	1	1	0.0	0.0	0	0.198	-0.001	-0.017	0.0	11.0
0.0	0.0	1	1	400.0	400.0	0	1	1	0.0	0.0	0	0.198	0.0	-0.005	0.0	11.0
0.0	0.0	1	1	400.0	400.0	0	1	1	0.0	0.0	0	0.198	-0.001	-0.016	0.0	11.0
0.0	0.0	1	1	400.0	400.0	0	1	1	0.0	0.0	0	0.198	0.0	0.042	0.0	11.0
0.0	0.0	1	1	400.0	400.0	0	1	1	0.0	0.0	0	0.198	0.0	0.004	0.0	11.0
0.0	0.0	1	1	400.0	400.0	0	1	1	0.0	0.0	0	0.198	0.0	0.037	0.0	11.0
0.0	0.0	1	1	400.0	400.0	0	1	1	0.0	0.0	0	0.198	0.0	-0.002	0.0	11.0
0.0	0.0	1	1	400.0	400.0	0	1	1	0.0	0.0	0	0.198	0.0	0.0	0.0	11.0
0.0	0.0	1	1	400.0	400.0	0	1	1	0.0	0.0	0	0.198	-0.001	-0.026	0.0	11.0
0.0	0.0	1	1	400.0	400.0	0	1	1	0.0	0.0	0	0.198	-0.001	-0.019	0.0	11.0
0.0	0.0	1	1	400.0	400.0	0	1	1	0.0	0.0	0	0.198	0.0	0.008	0.0	11.0
0.0	0.0	1	1	400.0	400.0	0	1	1	0.0	0.0	0	0.198	-0.001	-0.138	0.0	11.0
0.0	0.0	1	1	400.0	400.0	0	1	1	0.0	0.0	0	0.198	0.0	0.012	0.0	11.0
0.0	0.0	1	1	400.0	400.0	0	1	1	0.0	0.0	0	0.198	0.0	0.008	0.0	11.0
0.0	0.0	1	1	400.0	400.0	0	1	1	0.0	0.0	0	0.199	0.0	0.0	0.0	11.0
0.0	0.0	1	1	400.0	400.0	0	1	1	0.0	0.0	0	0.199	-0.001	-0.015	0.0	11.0
0.0	0.0	1	1	400.0	400.0	0	1	1	0.0	0.0	0	0.199	0.0	-0.004	0.0	11.0
0.0	0.0	1	1	400.0	400.0	0	1	1	0.0	0.0	0	0.199	-0.001	-0.048	0.0	11.0
0.0	0.0	1	1	400.0	400.0	0	1	1	0.0	0.0	0	0.199	-0.001	-0.024	0.0	11.0
0.0	0.0	1	1	400.0	400.0	0	1	1	0.0	0.0	0	0.199	0.0	0.028	0.0	11.0
0.0	0.0	1	1	400.0	400.0	0	1	1	0.0	0.0	0	0.199	0.0	0.028	0.0	11.0
0.0	0.0	1	1	400.0	400.0	0	1	1	0.0	0.0	0	0.199	0.0	0.0	0.0	11.0
0.0	0.0	1	1	400.0	400.0	0	1	1	0.0	0.0	0	0.199	0.0	0.107	0.0	11.0
0.0	0.0	1	1	400.0	400.0	0	1	1	0.0	0.0	0	0.199	0.0	0.013	0.0	11.0
0.0	0.0	1	1	400.0	400.0	0	1	1	0.0	0.0	0	0.199	0.0	0.015	0.0	11.0
0.0	0.0	1	1	400.0	400.0	0	1	1	0.0	0.0	0	0.199	0.0	-0.006	0.0	11.0
0.0	0.0	1	1	400.0	400.0	0	1	1	0.0	0.0	0	0.199	0.0	-0.008	0.0	11.0
0.0	0.0	1	1	400.0	400.0	0	1	1	0.0	0.0	0	0.199	0.0	0.011	0.0	11.0
0.0	0.0	1	1	400.0	400.0	0	1	1	0.0	0.0	0	0.199	-0.001	-0.015	0.0	11.0
0.0	0.0	1	1	400.0	400.0	0	1	1	0.0	0.0	0	0.199	0.0	0.018	0.0	11.0
0.0	0.0	1	1	400.0	400.0	0	1	1	0.0	0.0	0	0.199	0.0	0.018	0.0	11.0
0.0	0.0	1	1	400.0	400.0	0	1	1	0.0	0.0	0	0.199	-0.001	-0.013	0.0	11.0
0.0	0.0	1	1	400.0	400.0	0	1	1	0.0	0.0	0	0.199	0.0	0.017	0.0	11.0
0.0	0.0	1	1	400.0	400.0	0	1	1	0.0	0.0	0	0.199	0.0	0.035	0.0	11.0
0.0	0.0	1	1	400.0	400.0	0	1	1	0.0	0.0	0	0.199	0.0	-0.004	0.0	11.0
0.0	0.0	1	1	400.0	400.0	0	1	1	0.0	0.0	0	0.199	0.0	0.007	0.0	11.0
0.0	0.0	1	1	400.0	400.0	0	1	1	0.0	0.0	0	0.199	0.0	0.031	0.0	11.0
0.0	0.0	1	1	400.0	400.0	0	1	1	0.0	0.0	0	0.199	-0.001	-0.129	0.0	11.0
0.0	0.0	1	1	400.0	400.0	0	1	1	0.0	0.0	0	0.199	-0.001	-0.107	0.0	11.0
0.0	0.0	1	1	400.0	400.0	0	1	1	0.0	0.0	0	0.199	0.0	-0.005	0.0	11.0
0.0	0.0	1	1	400.0	400.0	0	1	1	0.0	0.0	0	0.199	0.0	0.121	0.0	11.0
0.0	0.0	1	1	400.0	400.0	0	1	1	0.0	0.0	0	0.199	0.0	-0.009	0.0	11.0
0.0	0.0	1	1	400.0	400.0	0	1	1	0.0	0.0	0	0.199	0.0	-0.005	0.0	11.0
0.0	0.0	1	1	400.0	400.0	0	1	1	0.0	0.0	0	0.199	0.0	0.079	0.0	11.0
0.0	0.0	1	1	400.0	400.0	0	1	1	0.0	0.0	0	0.199	0.0	0.021	0.0	11.0
0.0	0.0	1	1	400.0	400.0	0	1	1	0.0	0.0	0	0.199	0.0	0.015	0.0	11.0
0.0	0.0	1	1	400.0	400.0	0	1	1	0.0	0.0	0	0.199	0.0	0.067	0.0	11.0
0.0	0.0	1	1	400.0	400.0	0	1	1	0.0	0.0	0	0.199	-0.001	-0.059	0.0	11.0
0.0	0.0	1	1	400.0	400.0	0	1	1	0.0	0.0	0	0.199	0.0	0.01	0.0	11.0
0.0	0.0	1	1	400.0	400.0	0	1	1	0.0	0.0	0	0.199	0.0	0.001	0.0	11.0
0.0	0.0	1	1	400.0	400.0	0	1	1	0.0	0.0	0	0.199	0.0	-0.001	0.0	11.0
0.0	0.0	1	1	400.0	400.0	0	1	1	0.0	0.0	0	0.199	-0.001	-0.156	0.0	11.0
0.0	0.0	1	1	400.0	400.0	0	1	1	0.0	0.0	0	0.199	-0.001	-0.015	0.0	11.0
0.0	0.0	1	1	400.0	400.0	0	1	1	0.0	0.0	0	0.199	0.0	0.086	0.0	11.0
0.0	0.0	1	1	400.0	400.0	0	1	1	0.0	0.0	0	0.199	0.0	0.012	0.0	11.0
0.0	0.0	1	1	400.0	400.0	0	1	1	0.0	0.0	0	0.199	0.0	0.054	0.0	11.0
0.0	0.0	1	1	400.0	400.0	0	1	1	0.0	0.0	0	0.199	0.0	0.006	0.0	11.0
0.0	0.0	1	1	400.0	400.0	0	1	1	0.0	0.0	0	0.199	-0.001	-0.014	0.0	11.0
0.0	0.0	1	1	400.0	400.0	0	1	1	0.0	0.0	0	0.199	0.0	0.006	0.0	11.0
0.0	0.0	1	1	400.0	400.0	0	1	1	0.0	0.0	0	0.199	0.0	-0.004	0.0	11.0
0.0	0.0	1	1	400.0	400.0	0	1	1	0.0	0.0	0	0.199	0.0	-0.01	0.0	11.0
0.0	0.0	1	1	400.0	400.0	0	1	1	0.0	0.0	0	0.199	0.0	0.048	0.0	11.0
0.0	0.0	1	1	400.0	400.0	0	1	1	0.0	0.0	0	0.199	0.0	-0.003	0.0	11.0
0.0	0.0	1	1	400.0	400.0	0	1	1	0.0	0.0	0	0.199	0.0	-0.01	0.0	11.0
0.0	0.0	1	1	400.0	400.0	0	1	1	0.0	0.0	0	0.199	0.0	0.014	0.0	11.0
0.0	0.0	1	1	400.0	400.0	0	1	1	0.0	0.0	0	0.199	-0.001	-0.017	0.0	11.0
0.0	0.0	1	1	400.0	400.0	0	1	1	0.0	0.0	0	0.199	0.0	0.036	0.0	11.0
0.0	0.0	1	1	400.0	400.0	0	1	1	0.0	0.0	0	0.199	0.0	0.15	0.0	11.0
0.0	0.0	1	1	400.0	400.0	0	1	1	0.0	0.0	0	0.199	0.0	0.016	0.0	11.0
0.0	0.0	1	1	400.0	400.0	0	1	1	0.0	0.0	0	0.199	-0.001	-0.105	0.0	11.0
0.0	0.0	1	1	400.0	400.0	0	1	1	0.0	0.0	0	0.199	0.0	0.029	0.0	11.0
0.0	0.0	1	1	400.0	400.0	0	1	1	0.0	0.0	0	0.199	-0.001	-0.013	0.0	11.0
0.0	0.0	1	1	400.0	400.0	0	1	1	0.0	0.0	0	0.199	0.0	0.034	0.0	11.0
0.0	0.0	1	1	400.0	400.0	0	1	1	0.0	0.0	0	0.199	0.0	0.035	0.0	11.0
0.0	0.0	1	1	400.0	400.0	0	1	1	0.0	0.0	0	0.199	-0.001	-0.044	0.0	11.0
0.0	0.0	1	1	400.0	400.0	0	1	1	0.0	0.0	0	0.199	-0.001	-0.043	0.0	11.0
0.0	0.0	1	1	400.0	400.0	0	1	1	0.0	0.0	0	0.199	-0.001	-0.056	0.0	11.0
0.0	0.0	1	1	400.0	400.0	0	1	1	0.0	0.0	0	0.199	0.0	0.023	0.0	11.0
0.0	0.0	1	1	400.0	400.0	0	1	1	0.0	0.0	0	0.199	0.0	0.044	0.0	11.0
0.0	0.0	1	1	400.0	400.0	0	1	1	0.0	0.0	0	0.199	-0.001	-0.02	0.0	11.0
0.0	0.0	1	1	400.0	400.0	0	1	1	0.0	0.0	0	0.199	0.0	0.017	0.0	11.0
0.0	0.0	1	1	400.0	400.0	0	1	1	0.0	0.0	0	0.199	0.0	0.004	0.0	11.0
0.0	0.0	1	1	400.0	400.0	0	1	1	0.0	0.0	0	0.199	-0.001	-0.013	0.0	11.0
0.0	0.0	1	1	400.0	400.0	0	1	1	0.0	0.0	0	0.199	0.0	-0.003	0.0	11.0
0.0	0.0	1	1	400.0	400.0	0	1	1	0.0	0.0	0	0.199	0.0	0.017	0.0	11.0
0.0	0.0	1	1	400.0	400.0	0	1	1	0.0	0.0	0	0.199	0.0	0.041	0.0	11.0
0.0	0.0	1	1	400.0	400.0	0	1	1	0.0	0.0	0	0.199	0.0	0.005	0.0	11.0
0.0	0.0	1	1	400.0	400.0	0	1	1	0.0	0.0	0	0.199	0.0	0.039	0.0	11.0
0.0	0.0	1	1	400.0	400.0	0	1	1	0.0	0.0	0	0.199	-0.001	-0.015	0.0	11.0
0.0	0.0	1	1	400.0	400.0	0	1	1	0.0	0.0	0	0.199	-0.001	-0.219	0.0	11.0
0.0	0.0	1	1	400.0	400.0	0	1	1	0.0	0.0	0	0.199	0.0	-0.01	0.0	11.0
0.0	0.0	1	1	400.0	400.0	0	1	1	0.0	0.0	0	0.198	0.0	0.023	0.0	11.0
0.0	0.0	1	1	400.0	400.0	0	1	1	0.0	0.0	0	0.198	0.0	0.002	0.0	11.0
0.0	0.0	1	1	400.0	400.0	0	1	1	0.0	0.0	0	0.198	0.0	-0.002	0.0	11.0
0.0	0.0	1	1	400.0	400.0	0	1	1	0.0	0.0	0	0.198	0.0	-0.003	0.0	11.0
0.0	0.0	1	1	400.0	400.0	0	1	1	0.0	0.0	0	0.198	0.0	-0.008	0.0	11.0
0.0	0.0	1	1	400.0	400.0	0	1	1	0.0	0.0	0	0.198	0.0	0.008	0.0	11.0
0.0	0.0	1	1	400.0	400.0	0	1	1	0.0	0.0	0	0.198	0.0	0.036	0.0	11.0
0.0	0.0	1	1	400.0	400.0	0	1	1	0.0	0.0	0	0.198	0.0	0.041	0.0	11.0
0.0	0.0	1	1	400.0	400.0	0	1	1	0.0	0.0	0	0.198	0.0	0.004	0.0	11.0
0.0	0.0	1	1	400.0	400.0	0	1	1	0.0	0.0	0	0.198	0.0	0.03	0.0	11.0
0.0	0.0	1	1	400.0	400.0	0	1	1	0.0	0.0	0	0.198	-0.001	-0.022	0.0	11.0
0.0	0.0	1	1	400.0	400.0	0	1	1	0.0	0.0	0	0.198	0.0	0.002	0.0	11.0
0.0	0.0	1	1	400.0	400.0	0	1	1	0.0	0.0	0	0.198	-0.001	-0.019	0.0	11.0
0.0	0.0	1	1	400.0	400.0	0	1	1	0.0	0.0	0	0.198	-0.001	-0.043	0.0	11.0
0.0	0.0	1	1	400.0	400.0	0	1	1	0.0	0.0	0	0.198	0.0	-0.006	0.0	11.0
0.0	0.0	1	1	400.0	400.0	0	1	1	0.0	0.0	0	0.198	0.0	-0.001	0.0	11.0
0.0	0.0	1	1	400.0	400.0	0	1	1	0.0	0.0	0	0.198	0.0	0.017	0.0	11.0
0.0	0.0	1	1	400.0	400.0	0	1	1	0.0	0.0	0	0.198	0.0	0.012	0.0	11.0
0.0	0.0	1	1	400.0	400.0	0	1	1	0.0	0.0	0	0.198	-0.001	-0.024	0.0	11.0
0.0	0.0	1	1	400.0	400.0	0	1	1	0.0	0.0	0	0.198	0.0	0.083	0.0	11.0
0.0	0.0	1	1	400.0	400.0	0	1	1	0.0	0.0	0	0.198	-0.001	-0.03	0.0	11.0
0.0	0.0	1	1	400.0	400.0	0	1	1	0.0	0.0	0	0.198	0.0	0.008	0.0	11.0
0.0	0.0	1	1	400.0	400.0	0	1	1	0.0	0.0	0	0.198	0.0	0.0	0.0	11.0
0.0	0.0	1	1	400.0	400.0	0	1	1	0.0	0.0	0	0.198	-0.001	-0.017	0.0	11.0
0.0	0.0	1	1	400.0	400.0	0	1	1	0.0	0.0	0	0.198	0.0	0.048	0.0	11.0
0.0	0.0	1	1	400.0	400.0	0	1	1	0.0	0.0	0	0.198	0.0	0.022	0.0	11.0
0.0	0.0	1	1	400.0	400.0	0	1	1	0.0	0.0	0	0.198	-0.001	-0.024	0.0	11.0
0.0	0.0	1	1	400.0	400.0	0	1	1	0.0	0.0	0	0.198	-0.001	-0.013	0.0	11.0
5555.5557	400.0	1	1	400.0	400.0	0	1	1	0.0	0.0	1	0.198	0.0	-0.01	0.0	11.0
5555.5557	400.0	1	1	400.0	400.0	0	1	1	0.0	0.0	1	0.198	-0.001	-0.023	0.0	11.0
5555.5557	400.0	1	1	400.0	400.0	0	1	1	0.0	0.0	1	0.198	0.0	0.021	0.0	11.0
5555.5557	400.0	1	1	400.0	400.0	0	1	1	0.0	0.0	1	0.198	-0.001	-0.013	0.0	11.0
5555.5557	400.0	1	1	400.0	400.0	0	1	1	0.0	0.0	1	0.198	0.0	0.207	0.392	11.0
5555.5557	400.0	1	1	400.0	400.0	0	1	1	0.0	0.0	1	0.198	0.002	0.393	0.392	11.0
5555.5557	400.0	1	1	400.0	400.0	0	1	1	0.0	0.0	1	0.199	0.01	1.113	1.097	11.0
5555.5557	400.0	1	1	400.0	400.0	0	1	1	0.0	0.0	1	0.199	0.02	1.368	1.413	11.0
5555.5557	400.0	1	1	400.0	400.0	0	1	1	0.0	0.0	1	0.199	0.029	1.397	1.413	11.0
5555.5557	400.0	1	1	400.0	400.0	0	1	1	0.0	0.0	1	0.199	0.043	1.956	1.978	11.0
5555.5557	400.0	1	1	400.0	400.0	0	1	1	0.0	0.0	1	0.199	0.055	2.0	1.978	11.0
5555.5557	400.0	1	1	400.0	400.0	0	1	1	0.0	0.0	1	0.2	0.07	2.624	2.467	11.0
5555.5557	400.0	1	1	400.0	400.0	0	1	1	0.0	0.0	1	0.2	0.084	2.636	2.686	11.0
5555.5557	400.0	1	1	400.0	400.0	0	1	1	0.0	0.0	1	0.2	0.097	2.702	2.686	11.0
5555.5557	400.0	1	1	400.0	400.0	0	1	1	0.0	0.0	1	0.201	0.112	3.095	3.079	11.0
5555.5557	400.0	1	1	400.0	400.0	0	1	1	0.0	0.0	1	0.201	0.126	3.117	3.255	11.0
5555.5557	400.0	1	1	400.0	400.0	0	1	1	0.0	0.0	1	0.201	0.14	3.259	3.255	11.0
5555.5557	400.0	1	1	400.0	400.0	0	1	1	0.0	0.0	1	0.202	0.155	3.568	3.569	11.0
5555.5557	400.0	1	1	400.0	400.0	0	1	1	0.0	0.0	1	0.202	0.168	3.58	3.569	11.0
5555.5557	400.0	1	1	400.0	400.0	0	1	1	0.0	0.0	1	0.202	0.182	3.648	3.71	11.0
5555.5557	400.0	1	1	400.0	400.0	0	1	1	0.0	0.0	1	0.203	0.196	3.948	3.963	11.0
5555.5557	400.0	1	1	400.0	400.0	0	1	1	0.0	0.0	1	0.203	0.209	4.048	3.963	11.0
5555.5557	400.0	1	1	400.0	400.0	0	1	1	0.0	0.0	1	0.203	0.221	4.045	4.075	11.0
5555.5557	400.0	1	1	400.0	400.0	0	1	1	0.0	0.0	1	0.203	0.233	4.215	4.279	11.0
5555.5557	400.0	1	1	400.0	400.0	0	1	1	0.0	0.0	1	0.204	0.245	4.144	4.279	11.0
5555.5557	400.0	1	1	400.0	400.0	0	1	1	0.0	0.0	1	0.204	0.257	4.387	4.369	11.0
5555.5557	400.0	1	1	400.0	400.0	0	1	1	0.0	0.0	1	0.204	0.267	4.309	4.369	11.0
5555.5557	400.0	1	1	400.0	400.0	0	1	1	0.0	0.0	1	0.204	0.278	4.696	4.531	11.0
5555.5557	400.0	1	1	400.0	400.0	0	1	1	0.0	0.0	1	0.205	0.289	4.627	4.604	11.0
5555.5557	400.0	1	1	400.0	400.0	0	1	1	0.0	0.0	1	0.205	0.298	4.566	4.604	11.0
5555.5557	400.0	1	1	400.0	400.0	0	1	1	0.0	0.0	1	0.205	0.307	4.759	4.736	11.0
5555.5557	400.0	1	1	400.0	400.0	0	1	1	0.0	0.0	1	0.205	0.315	4.822	4.847	11.0
5555.5557	400.0	1	1	400.0	400.0	0	1	1	0.0	0.0	1	0.205	0.325	4.837	4.847	11.0
5555.5557	400.0	1	1	400.0	400.0	0	1	1	0.0	0.0	1	0.206	0.332	4.737	4.898	11.0
5555.5557	400.0	1	1	400.0	400.0	0	1	1	0.0	0.0	1	0.206	0.34	4.878	4.898	11.0
5555.5557	400.0	1	1	400.0	400.0	0	1	1	0.0	0.0	1	0.206	0.347	4.968	4.989	11.0
5555.5557	400.0	1	1	400.0	400.0	0	1	1	0.0	0.0	1	0.206	0.353	5.055	5.03	11.0
5555.5557	400.0	1	1	400.0	400.0	0	1	1	0.0	0.0	1	0.206	0.359	5.005	5.03	11.0
5555.5557	400.0	1	1	400.0	400.0	0	1	1	0.0	0.0	1	0.206	0.366	5.109	5.102	11.0
5555.5557	400.0	1	1	400.0	400.0	0	1	1	0.0	0.0	1	0.206	0.372	5.08	5.134	11.0
5555.5557	400.0	1	1	400.0	400.0	0	1	1	0.0	0.0	1	0.206	0.378	5.144	5.134	11.0
5555.5557	400.0	1	1	400.0	400.0	0	1	1	0.0	0.0	1	0.207	0.383	5.216	5.192	11.0
5555.5557	400.0	1	1	400.0	400.0	0	1	1	0.0	0.0	1	0.207	0.387	5.229	5.192	11.0
5555.5557	400.0	1	1	400.0	400.0	0	1	1	0.0	0.0	1	0.207	0.391	5.185	5.218	11.0
5555.5557	400.0	1	1	400.0	400.0	0	1	1	0.0	0.0	1	0.207	0.395	5.257	5.266	11.0
5555.5557	400.0	1	1	400.0	400.0	0	1	1	0.0	0.0	1	0.207	0.399	5.314	5.266	11.0
5555.5557	400.0	1	1	400.0	400.0	0	1	1	0.0	0.0	1	0.207	0.403	5.286	5.287	11.0
5555.5557	400.0	1	1	400.0	400.0	0	1	1	0.0	0.0	1	0.207	0.405	5.303	5.325	11.0
5555.5557	400.0	1	1	400.0	400.0	0	1	1	0.0	0.0	1	0.207	0.408	5.332	5.325	11.0
5555.5557	400.0	1	1	400.0	400.0	0	1	1	0.0	0.0	1	0.207	0.411	5.411	5.356	11.0
5555.5557	400.0	1	1	400.0	400.0	0	1	1	0.0	0.0	1	0.208	0.415	5.363	5.356	11.0
5555.5557	400.0	1	1	400.0	400.0	0	1	1	0.0	0.0	1	0.208	0.419	5.37	5.371	11.0
5555.5557	400.0	1	1	400.0	400.0	0	1	1	0.0	0.0	1	0.208	0.422	5.384	5.397	11.0
5555.5557	400.0	1	1	400.0	400.0	0	1	1	0.0	0.0	1	0.208	0.424	5.372	5.397	11.0
5555.5557	400.0	1	1	400.0	400.0	0	1	1	0.0	0.0	1	0.208	0.426	5.445	5.409	11.0
5555.5557	400.0	1	1	400.0	400.0	0	1	1	0.0	0.0	1	0.208	0.427	5.283	5.429	11.0
5555.5557	400.0	1	1	400.0	400.0	0	1	1	0.0	0.0	1	0.208	0.429	5.447	5.429	11.0
5555.5557	400.0	1	1	400.0	400.0	0	1	1	0.0	0.0	1	0.208	0.431	5.439	5.448	11.0
5555.5557	400.0	1	1	400.0	400.0	0	1	1	0.0	0.0	1	0.208	0.433	5.454	5.448	11.0
5555.5557	400.0	1	1	400.0	400.0	0	1	1	0.0	0.0	1	0.208	0.435	5.49	5.455	11.0
5555.5557	400.0	1	1	400.0	400.0	0	1	1	0.0	0.0	1	0.208	0.437	5.496	5.47	11.0
5555.5557	400.0	1	1	400.0	400.0	0	1	1	0.0	0.0	1	0.209	0.44	5.476	5.47	11.0
5555.5557	400.0	1	1	400.0	400.0	0	1	1	0.0	0.0	1	0.209	0.442	5.44	5.476	11.0
5555.5557	400.0	1	1	400.0	400.0	0	1	1	0.0	0.0	1	0.209	0.442	5.486	5.488	11.0
5555.5557	400.0	1	1	400.0	400.0	0	1	1	0.0	0.0	1	0.209	0.442	5.478	5.488	11.0
5555.5557	400.0	1	1	400.0	400.0	0	1	1	0.0	0.0	1	0.209	0.442	5.441	5.493	11.0
5555.5557	400.0	1	1	400.0	400.0	0	1	1	0.0	0.0	1	0.209	0.442	5.517	5.493	11.0
5555.5557	400.0	1	1	400.0	400.0	1	1	1	0.0	0.0	1	0.209	0.442	5.365	5.503	11.0
5555.5557	400.0	1	1	400.0	400.0	1	1	1	0.0	0.0	1	0.209	0.442	5.471	5.508	11.0
5555.5557	400.0	1	1	400.0	400.0	1	1	1	0.0	0.0	1	0.209	0.443	5.56	5.508	11.0
5555.5557	400.0	1	1	400.0	400.0	1	1	1	0.0	0.0	1	0.209	0.444	5.559	5.514	11.0
5555.5557	400.0	1	1	400.0	400.0	1	1	1	0.0	0.0	1	0.209	0.445	5.506	5.521	11.0
5555.5557	400.0	1	1	400.0	400.0	1	1	1	0.0	0.0	1	0.209	0.445	5.526	5.521	11.0
5555.5557	400.0	1	1	400.0	400.0	1	1	1	0.0	0.0	1	0.209	0.445	5.468	5.524	11.0
5555.5557	400.0	1	1	400.0	400.0	1	1	1	0.0	0.0	1	0.209	0.446	5.79	5.524	11.0
5555.5557	400.0	1	1	400.0	400.0	1	1	1	0.0	0.0	1	0.209	0.448	5.563	5.529	11.0
5555.5557	400.0	1	1	400.0	400.0	1	1	1	0.0	0.0	1	0.209	0.448	5.528	5.531	11.0
5555.5557	400.0	1	1	400.0	400.0	1	1	1	0.0	0.0	1	0.209	0.449	5.536	5.531	11.0
5555.5557	400.0	1	1	400.0	400.0	1	1	1	0.0	0.0	1	0.209	0.45	5.599	5.535	11.0
5555.5557	400.0	1	1	400.0	400.0	1	1	1	0.0	0.0	1	0.209	0.451	5.528	5.54	11.0
5555.5557	400.0	1	1	400.0	400.0	1	1	1	0.0	0.0	1	0.209	0.452	5.558	5.54	11.0
5555.5557	400.0	1	1	400.0	400.0	1	1	1	0.0	0.0	1	0.209	0.453	5.494	5.541	11.0
5555.5557	400.0	1	1	400.0	400.0	1	1	1	0.0	0.0	1	0.209	0.454	5.549	5.541	11.0
5555.5557	400.0	1	1	400.0	400.0	1	1	1	0.0	0.0	1	0.209	0.455	5.521	5.544	11.0
5555.5557	400.0	1	1	400.0	400.0	1	1	1	0.0	0.0	1	0.209	0.457	5.625	5.545	11.0
5555.5557	400.0	1	1	400.0	400.0	1	1	1	0.0	0.0	1	0.209	0.459	5.557	5.545	11.0
5555.5557	400.0	1	1	400.0	400.0	1	1	1	0.0	0.0	1	0.209	0.459	5.548	5.547	11.0
5555.5557	400.0	1	1	400.0	400.0	1	1	1	0.0	0.0	1	0.209	0.459	5.499	5.548	11.0
5555.5557	400.0	1	1	400.0	400.0	1	1	1	0.0	0.0	1	0.209	0.46	5.525	5.548	11.0
5555.5557	400.0	1	1	400.0	400.0	1	1	1	0.0	0.0	1	0.209	0.461	5.597	5.55	11.0
5555.5557	400.0	1	1	400.0	400.0	1	1	1	0.0	0.0	1	0.209	0.461	5.591	5.55	11.0
5555.5557	400.0	1	1	400.0	400.0	1	1	1	0.0	0.0	1	0.209	0.46	5.544	5.55	11.0
5555.5557	400.0	1	1	400.0	400.0	1	1	1	0.0	0.0	1	0.209	0.46	5.505	5.552	11.0
5555.5557	400.0	1	1	400.0	400.0	1	1	1	0.0	0.0	1	0.209	0.46	5.548	5.552	11.0
5555.5557	400.0	1	1	400.0	400.0	1	1	1	0.0	0.0	1	0.209	0.461	5.581	5.553	11.0
5555.5557	400.0	1	1	400.0	400.0	1	1	1	0.0	0.0	1	0.209	0.461	5.557	5.553	11.0
5555.5557	400.0	1	1	400.0	400.0	1	1	1	0.0	0.0	1	0.209	0.46	5.522	5.554	11.0
5555.5557	400.0	1	1	400.0	400.0	1	1	1	0.0	0.0	1	0.209	0.461	5.56	5.555	11.0
5555.5557	400.0	1	1	400.0	400.0	1	1	1	0.0	0.0	1	0.209	0.46	5.516	5.555	11.0
5555.5557	400.0	1	1	400.0	400.0	1	1	1	0.0	0.0	1	0.209	0.46	5.533	5.555	11.0
5555.5557	400.0	1	1	400.0	400.0	1	1	1	0.0	0.0	1	0.209	0.46	5.509	5.556	11.0
5555.5557	400.0	1	1	400.0	400.0	1	1	1	0.0	0.0	1	0.209	0.461	5.577	5.556	11.0
5555.5557	400.0	1	1	400.0	400.0	1	1	1	0.0	0.0	1	0.209	0.46	5.53	5.556	11.0
5555.5557	400.0	1	1	400.0	400.0	1	1	1	0.0	0.0	1	0.209	0.461	5.778	5.557	11.0
5555.5557	400.0	1	1	400.0	400.0	1	1	1	0.0	0.0	1	0.209	0.461	5.57	5.557	11.0
5555.5557	400.0	1	1	400.0	400.0	1	1	1	0.0	0.0	1	0.209	0.461	5.56	5.559	11.0
5555.5557	400.0	1	1	400.0	400.0	1	1	1	0.0	0.0	1	0.209	0.461	5.581	5.559	11.0
5555.5557	400.0	1	1	400.0	400.0	1	1	1	0.0	0.0	1	0.209	0.46	5.549	5.559	11.0
5555.5557	400.0	1	1	400.0	400.0	1	1	1	0.0	0.0	1	0.209	0.46	5.535	5.559	11.0
5555.5557	400.0	1	1	400.0	400.0	1	1	1	0.0	0.0	1	0.209	0.46	5.512	5.559	11.0
5555.5557	400.0	1	1	400.0	400.0	1	1	1	0.0	0.0	1	0.209	0.46	5.541	5.56	11.0
5555.5557	400.0	1	1	400.0	400.0	1	1	1	0.0	0.0	1	0.209	0.461	5.585	5.56	11.0
5555.5557	400.0	1	1	400.0	400.0	1	1	1	0.0	0.0	1	0.209	0.461	5.561	5.56	11.0
5555.5557	400.0	1	1	400.0	400.0	1	1	1	0.0	0.0	1	0.209	0.46	5.537	5.56	11.0
5555.5557	400.0	1	1	400.0	400.0	1	1	1	0.0	0.0	1	0.209	0.46	5.547	5.56	11.0
5555.5557	400.0	1	1	400.0	400.0	1	1	1	0.0	0.0	1	0.209	0.461	5.558	5.56	11.0
5555.5557	400.0	1	1	400.0	400.0	1	1	1	0.0	0.0	1	0.209	0.461	5.561	5.561	11.0
5555.5557	400.0	1	1	400.0	400.0	1	1	1	0.0	0.0	1	0.209	0.461	5.595	5.561	11.0
5555.5557	400.0	1	1	400.0	400.0	1	1	1	0.0	0.0	1	0.209	0.461	5.741	5.561	11.0
5555.5557	400.0	1	1	400.0	400.0	1	1	1	0.0	0.0	1	0.209	0.46	5.553	5.561	11.0
5555.5557	400.0	1	1	400.0	400.0	1	1	1	0.0	0.0	1	0.209	0.461	5.578	5.561	11.0
5555.5557	400.0	1	1	400.0	400.0	1	1	1	0.0	0.0	1	0.209	0.461	5.674	5.561	11.0
5555.5557	400.0	1	1	400.0	400.0	1	1	1	0.0	0.0	1	0.209	0.461	5.576	5.561	11.0
5555.5557	400.0	1	1	400.0	400.0	1	1	1	0.0	0.0	1	0.209	0.461	5.588	5.561	11.0
5555.5557	400.0	1	1	400.0	400.0	1	1	1	0.0	0.0	1	0.209	0.46	5.542	5.561	11.0
5555.5557	400.0	1	1	400.0	400.0	1	1	1	0.0	0.0	1	0.209	0.461	5.596	5.561	11.0
5555.5557	400.0	1	1	400.0	400.0	1	1	1	0.0	0.0	1	0.209	0.46	5.554	5.562	11.0
5555.5557	400.0	1	1	400.0	400.0	1	1	1	0.0	0.0	1	0.209	0.461	5.66	5.562	11.0
5555.5557	400.0	1	1	400.0	400.0	1	1	1	0.0	0.0	1	0.209	0.461	5.624	5.562	11.0
5555.5557	400.0	1	1	400.0	400.0	1	1	1	0.0	0.0	1	0.209	0.46	5.539	5.562	11.0
5555.5557	400.0	1	1	400.0	400.0	1	1	1	0.0	0.0	1	0.209	0.461	5.592	5.562	11.0
5555.5557	400.0	1	1	400.0	400.0	1	1	1	0.0	0.0	1	0.209	0.46	5.549	5.562	11.0
5555.5557	400.0	1	1	400.0	400.0	1	1	1	0.0	0.0	1	0.209	0.46	5.551	5.562	11.0
5555.5557	400.0	1	1	400.0	400.0	1	1	1	0.0	0.0	1	0.209	0.46	5.534	5.562	11.0
5555.5557	400.0	1	1	400.0	400.0	1	1	1	0.0	0.0	1	0.209	0.461	5.589	5.562	11.0
5555.5557	400.0	1	1	400.0	400.0	1	1	1	0.0	0.0	1	0.209	0.46	5.531	5.562	11.0
5555.5557	400.0	1	1	400.0	400.0	1	1	1	0.0	0.0	1	0.209	0.46	5.538	5.562	11.0
5555.5557	400.0	1	1	400.0	400.0	1	1	1	0.0	0.0	1	0.209	0.46	5.5	5.562	11.0
5555.5557	400.0	1	1	400.0	400.0	1	1	1	0.0	0.0	1	0.209	0.46	5.548	5.562	11.0
5555.5557	400.0	1	1	400.0	400.0	1	1	1	0.0	0.0	1	0.209	0.46	5.514	5.562	11.0
5555.5557	400.0	1	1	400.0	400.0	1	1	1	0.0	0.0	1	0.209	0.46	5.537	5.562	11.0
5555.5557	400.0	1	1	400.0	400.0	1	1	1	0.0	0.0	1	0.209	0.461	5.589	5.562	11.0
5555.5557	400.0	1	1	400.0	400.0	1	1	1	0.0	0.0	1	0.209	0.461	5.563	5.562	11.0
5555.5557	400.0	1	1	400.0	400.0	1	1	1	0.0	0.0	1	0.209	0.461	5.585	5.562	11.0
5555.5557	400.0	1	1	400.0	400.0	1	1	1	0.0	0.0	1	0.209	0.46	5.502	5.562	11.0
5555.5557	400.0	1	1	400.0	400.0	1	1	1	0.0	0.0	1	0.209	0.461	5.56	5.562	11.0
5555.5557	400.0	1	1	400.0	400.0	1	1	1	0.0	0.0	1	0.209	0.461	5.616	5.562	11.0
5555.5557	400.0	1	1	400.0	400.0	1	1	1	0.0	0.0	1	0.209	0.461	5.564	5.562	11.0
5555.5557	400.0	1	1	400.0	400.0	1	1	1	0.0	0.0	1	0.209	0.46	5.491	5.562	11.0
5555.5557	400.0	1	1	400.0	400.0	1	1	1	0.0	0.0	1	0.209	0.461	5.617	5.562	11.0
5555.5557	400.0	1	1	400.0	400.0	1	1	1	0.0	0.0	1	0.209	0.461	5.594	5.562	11.0
5555.5557	400.0	1	1	400.0	400.0	1	1	1	0.0	0.0	1	0.209	0.46	5.546	5.562	11.0
5555.5557	400.0	1	1	400.0	400.0	1	1	1	0.0	0.0	1	0.209	0.46	5.523	5.562	11.0
5555.5557	400.0	1	1	400.0	400.0	1	1	1	0.0	0.0	1	0.209	0.46	5.542	5.562	11.0
5555.5557	400.0	1	1	400.0	400.0	1	1	1	0.0	0.0	1	0.209	0.46	5.537	5.562	11.0
5555.5557	400.0	1	1	400.0	400.0	1	1	1	0.0	0.0	1	0.209	0.461	5.586	5.562	11.0
5555.5557	400.0	1	1	400.0	400.0	1	1	1	0.0	0.0	1	0.208	0.461	5.59	5.562	11.0
5555.5557	400.0	1	1	400.0	400.0	1	1	1	0.0	0.0	1	0.208	0.461	5.607	5.562	11.0
5555.5557	400.0	1	1	400.0	400.0	1	1	1	0.0	0.0	1	0.208	0.46	5.545	5.562	11.0
5555.5557	400.0	1	1	400.0	400.0	1	1	1	0.0	0.0	1	0.208	0.46	5.533	5.562	11.0
5555.5557	400.0	1	1	400.0	400.0	1	1	1	0.0	0.0	1	0.208	0.46	5.543	5.562	11.0
5555.5557	400.0	1	1	400.0	400.0	1	1	1	0.0	0.0	1	0.208	0.46	5.511	5.562	11.0
5555.5557	400.0	1	1	400.0	400.0	1	1	1	0.0	0.0	1	0.208	0.46	5.536	5.562	11.0
5555.5557	400.0	1	1	400.0	400.0	1	1	1	0.0	0.0	1	0.208	0.46	5.512	5.562	11.0
5555.5557	400.0	1	1	400.0	400.0	1	1	1	0.0	0.0	1	0.208	0.461	5.595	5.562	11.0
5555.5557	400.0	1	1	400.0	400.0	1	1	1	0.0	0.0	1	0.208	0.46	5.383	5.562	11.0
5555.5557	400.0	1	1	400.0	400.0	1	1	1	0.0	0.0	1	0.208	0.461	5.599	5.562	11.0
5555.5557	400.0	1	1	400.0	400.0	1	1	1	0.0	0.0	1	0.208	0.461	5.571	5.562	11.0
5555.5557	400.0	1	1	400.0	400.0	1	1	1	0.0	0.0	1	0.208	0.461	5.584	5.562	11.0
5555.5557	400.0	1	1	400.0	400.0	1	1	1	0.0	0.0	1	0.208	0.461	5.596	5.562	11.0
5555.5557	400.0	1	1	400.0	400.0	1	1	1	0.0	0.0	1	0.208	0.46	5.509	5.562	11.0
5555.5557	400.0	1	1	400.0	400.0	1	1	1	0.0	0.0	1	0.208	0.461	5.638	5.562	11.0
5555.5557	400.0	1	1	400.0	400.0	1	1	1	0.0	0.0	1	0.208	0.461	5.562	5.562	11.0
5555.5557	400.0	1	1	400.0	400.0	1	1	1	0.0	0.0	1	0.208	0.461	5.558	5.562	11.0
5555.5557	400.0	1	1	400.0	400.0	1	1	1	0.0	0.0	1	0.208	0.46	5.38	5.562	11.0
5555.5557	400.0	1	1	400.0	400.0	1	1	1	0.0	0.0	1	0.208	0.46	5.519	5.562	11.0
5555.5557	400.0	1	1	400.0	400.0	1	1	1	0.0	0.0	1	0.208	0.46	5.487	5.562	11.0
5555.5557	400.0	1	1	400.0	400.0	1	1	1	0.0	0.0	1	0.208	0.461	5.616	5.562	11.0
5555.5557	400.0	1	1	400.0	400.0	1	1	1	0.0	0.0	1	0.208	0.461	5.596	5.562	11.0
5555.5557	400.0	1	1	400.0	400.0	1	1	1	0.0	0.0	1	0.208	0.46	5.53	5.562	11.0
5555.5557	400.0	1	1	400.0	400.0	1	1	1	0.0	0.0	1	0.208	0.461	5.59	5.562	11.0
5555.5557	400.0	1	1	400.0	400.0	1	1	1	0.0	0.0	1	0.208	0.46	5.514	5.562	11.0
5555.5557	400.0	1	1	400.0	400.0	1	1	1	0.0	0.0	1	0.208	0.461	5.582	5.562	11.0
5555.5557	400.0	1	1	400.0	400.0	1	1	1	0.0	0.0	1	0.208	0.46	5.544	5.562	11.0
5555.5557	400.0	1	1	400.0	400.0	1	1	1	0.0	0.0	1	0.208	0.461	5.563	5.562	11.0
5555.5557	400.0	1	1	400.0	400.0	1	1	1	0.0	0.0	1	0.208	0.46	5.547	5.562	11.0
5555.5557	400.0	1	1	400.0	400.0	1	1	1	0.0	0.0	1	0.208	0.461	5.592	5.562	11.0
5555.5557	400.0	1	1	400.0	400.0	1	1	1	0.0	0.0	1	0.208	0.461	5.559	5.562	11.0
5555.5557	400.0	1	1	400.0	400.0	1	1	1	0.0	0.0	1	0.208	0.461	5.587	5.562	11.0
5555.5557	400.0	1	1	400.0	400.0	1	1	1	0.0	0.0	1	0.208	0.46	5.553	5.562	11.0
5555.5557	400.0	1	1	400.0	400.0	1	1	1	0.0	0.0	1	0.208	0.46	5.524	5.562	11.0
5555.5557	400.0	1	1	400.0	400.0	1	1	1	0.0	0.0	1	0.208	0.461	5.572	5.562	11.0
5555.5557	400.0	1	1	400.0	400.0	1	1	1	0.0	0.0	1	0.208	0.461	5.592	5.562	11.0
5555.5557	400.0	1	1	400.0	400.0	1	1	1	0.0	0.0	1	0.208	0.46	5.527	5.562	11.0
5555.5557	400.0	1	1	400.0	400.0	1	1	1	0.0	0.0	1	0.208	0.461	5.605	5.562	11.0
5555.5557	400.0	1	1	400.0	400.0	1	1	1	0.0	0.0	1	0.208	0.46	5.522	5.562	11.0
5555.5557	400.0	1	1	400.0	400.0	1	1	1	0.0	0.0	1	0.208	0.461	5.608	5.562	11.0
5555.5557	400.0	1	1	400.0	400.0	1	1	1	0.0	0.0	1	0.208	0.461	5.564	5.562	11.0
5555.5557	400.0	1	1	400.0	400.0	1	1	1	0.0	0.0	1	0.208	0.46	5.466	5.562	11.0
5555.5557	400.0	1	1	400.0	400.0	1	1	1	0.0	0.0	1	0.208	0.461	5.568	5.562	11.0
5555.5557	400.0	1	1	400.0	400.0	1	1	1	0.0	0.0	1	0.208	0.461	5.569	5.562	11.0
5555.5557	400.0	1	1	400.0	400.0	1	1	1	0.0	0.0	1	0.208	0.46	5.522	5.562	11.0
5555.5557	400.0	1	1	400.0	400.0	1	1	1	0.0	0.0	1	0.208	0.461	5.586	5.562	11.0
5555.5557	400.0	1	1	400.0	400.0	1	1	1	0.0	0.0	1	0.208	0.461	5.567	5.562	11.0
5555.5557	400.0	1	1	400.0	400.0	1	1	1	0.0	0.0	1	0.208	0.461	5.598	5.562	11.0
5555.5557	400.0	1	1	400.0	400.0	1	1	1	0.0	0.0	1	0.208	0.461	5.578	5.562	11.0
5555.5557	400.0	1	1	400.0	400.0	1	1	1	0.0	0.0	1	0.208	0.461	5.597	5.562	11.0
5555.5557	400.0	1	1	400.0	400.0	1	1	1	0.0	0.0	1	0.208	0.461	5.577	5.562	11.0
5555.5557	400.0	1	1	400.0	400.0	1	1	1	0.0	0.0	1	0.208	0.461	5.577	5.562	11.0
5555.5557	400.0	1	1	400.0	400.0	1	1	1	0.0	0.0	1	0.208	0.461	5.562	5.562	11.0
5555.5557	400.0	1	1	400.0	400.0	1	1	1	0.0	0.0	1	0.208	0.461	5.578	5.562	11.0
5555.5557	400.0	1	1	400.0	400.0	1	1	1	0.0	0.0	1	0.208	0.461	5.567	5.562	11.0
5555.5557	400.0	1	1	400.0	400.0	1	1	1	0.0	0.0	1	0.208	0.46	5.556	5.562	11.0
5555.5557	400.0	1	1	400.0	400.0	1	1	1	0.0	0.0	1	0.208	0.461	5.583	5.562	11.0
5555.5557	400.0	1	1	400.0	400.0	1	1	1	0.0	0.0	1	0.208	0.46	5.383	5.562	11.0
5555.5557	400.0	1	1	400.0	400.0	1	1	1	0.0	0.0	1	0.208	0.46	5.541	5.562	11.0
5555.5557	400.0	1	1	400.0	400.0	1	1	1	0.0	0.0	1	0.208	0.461	5.602	5.562	11.0
5555.5557	400.0	1	1	400.0	400.0	1	1	1	0.0	0.0	1	0.208	0.46	5.521	5.562	11.0
5555.5557	400.0	1	1	400.0	400.0	1	1	1	0.0	0.0	1	0.208	0.46	5.545	5.562	11.0
5555.5557	400.0	1	1	400.0	400.0	1	1	1	0.0	0.0	1	0.208	0.461	5.566	5.562	11.0
5555.5557	400.0	1	1	400.0	400.0	1	1	1	0.0	0.0	1	0.208	0.461	5.612	5.562	11.0
5555.5557	400.0	1	1	400.0	400.0	1	1	1	0.0	0.0	1	0.208	0.46	5.524	5.562	11.0
5555.5557	400.0	1	1	400.0	400.0	1	1	1	0.0	0.0	1	0.208	0.461	5.577	5.562	11.0
5555.5557	400.0	1	1	400.0	400.0	1	1	1	0.0	0.0	1	0.208	0.46	5.53	5.562	11.0
5555.5557	400.0	1	1	400.0	400.0	1	1	1	0.0	0.0	1	0.208	0.461	5.563	5.562	11.0
5555.5557	400.0	1	1	400.0	400.0	1	1	1	0.0	0.0	1	0.208	0.461	5.571	5.562	11.0
5555.5557	400.0	1	1	400.0	400.0	1	1	1	0.0	0.0	1	0.208	0.461	5.583	5.562	11.0
5555.5557	400.0	1	1	400.0	400.0	1	1	1	0.0	0.0	1	0.208	0.46	5.556	5.562	11.0
5555.5557	400.0	1	1	400.0	400.0	1	1	1	0.0	0.0	1	0.208	0.461	5.603	5.562	11.0
5555.5557	400.0	1	1	400.0	400.0	1	1	1	0.0	0.0	1	0.208	0.461	5.563	5.562	11.0
5555.5557	400.0	1	1	400.0	400.0	1	1	1	0.0	0.0	1	0.208	0.46	5.55	5.562	11.0
5555.5557	400.0	1	1	400.0	400.0	1	1	1	0.0	0.0	1	0.208	0.46	5.549	5.562	11.0
5555.5557	400.0	1	1	400.0	400.0	1	1	1	0.0	0.0	1	0.208	0.461	5.583	5.562	11.0
5555.5557	400.0	1	1	400.0	400.0	1	1	1	0.0	0.0	1	0.208	0.461	5.768	5.562	11.0
5555.5557	400.0	1	1	400.0	400.0	1	1	1	0.0	0.0	1	0.207	0.461	5.563	5.562	11.0
5555.5557	400.0	1	1	400.0	400.0	1	1	1	0.0	0.0	1	0.207	0.461	5.583	5.562	11.0
5555.5557	400.0	1	1	400.0	400.0	1	1	1	0.0	0.0	1	0.207	0.46	5.443	5.562	11.0
5555.5557	400.0	1	1	400.0	400.0	1	1	1	0.0	0.0	1	0.207	0.461	5.576	5.562	11.0
5555.5557	400.0	1	1	400.0	400.0	1	1	1	0.0	0.0	1	0.207	0.461	5.557	5.562	11.0
5555.5557	400.0	1	1	400.0	400.0	1	1	1	0.0	0.0	1	0.207	0.461	5.564	5.562	11.0
5555.5557	400.0	1	1	400.0	400.0	1	1	1	0.0	0.0	1	0.207	0.461	5.577	5.562	11.0
5555.5557	400.0	1	1	400.0	400.0	1	1	1	0.0	0.0	1	0.207	0.46	5.544	5.562	11.0
5555.5557	400.0	1	1	400.0	400.0	1	1	1	0.0	0.0	1	0.207	0.461	5.577	5.562	11.0
5555.5557	400.0	1	1	400.0	400.0	1	1	1	0.0	0.0	1	0.207	0.46	5.551	5.562	11.0
5555.5557	400.0	1	1	400.0	400.0	1	1	1	0.0	0.0	1	0.207	0.461	5.624	5.562	11.0
5555.5557	400.0	1	1	400.0	400.0	1	1	1	0.0	0.0	1	0.207	0.46	5.364	5.562	11.0
5555.5557	400.0	1	1	400.0	400.0	1	1	1	0.0	0.0	1	0.207	0.46	5.551	5.562	11.0
5555.5557	400.0	1	1	400.0	400.0	1	1	1	0.0	0.0	1	0.207	0.461	5.571	5.562	11.0
5555.5557	400.0	1	1	400.0	400.0	1	1	1	0.0	0.0	1	0.207	0.461	5.575	5.562	11.0
5555.5557	400.0	1	1	400.0	400.0	1	1	1	0.0	0.0	1	0.207	0.46	5.551	5.562	11.0
5555.5557	400.0	1	1	400.0	400.0	1	1	1	0.0	0.0	1	0.207	0.46	5.525	5.562	11.0
5555.5557	400.0	1	1	400.0	400.0	1	1	1	0.0	0.0	1	0.207	0.46	5.551	5.562	11.0
5555.5557	400.0	1	1	400.0	400.0	1	1	1	0.0	0.0	1	0.207	0.46	5.456	5.562	11.0
5555.5557	400.0	1	1	400.0	400.0	1	1	1	0.0	0.0	1	0.207	0.46	5.549	5.562	11.0
5555.5557	400.0	1	1	400.0	400.0	1	1	1	0.0	0.0	1	0.207	0.461	5.631	5.562	11.0
5555.5557	400.0	1	1	400.0	400.0	1	1	1	0.0	0.0	1	0.207	0.461	5.577	5.562	11.0
5555.5557	400.0	1	1	400.0	400.0	1	1	1	0.0	0.0	1	0.207	0.46	5.523	5.562	11.0
5555.5557	400.0	1	1	400.0	400.0	1	1	1	0.0	0.0	1	0.207	0.461	5.604	5.562	11.0
0.0	0.0	1	1	400.0	400.0	1	1	1	0.0	0.0	0	0.207	0.461	5.577	5.562	11.0
0.0	0.0	1	1	400.0	400.0	1	1	1	0.0	0.0	0	0.207	0.46	5.503	5.562	11.0
0.0	0.0	1	1	400.0	400.0	1	1	1	0.0	0.0	0	0.207	0.461	5.577	5.562	11.0
0.0	0.0	1	1	400.0	400.0	1	1	1	0.0	0.0	0	0.208	0.46	5.556	5.562	11.0
0.0	0.0	1	1	400.0	400.0	1	1	1	0.0	0.0	0	0.208	0.455	4.846	4.803	11.0
0.0	0.0	1	1	400.0	400.0	1	1	1	0.0	0.0	0	0.207	0.449	4.832	4.803	11.0
0.0	0.0	1	1	400.0	400.0	1	1	1	0.0	0.0	0	0.207	0.441	4.515	4.463	11.0
0.0	0.0	1	1	400.0	400.0	1	1	1	0.0	0.0	0	0.207	0.428	3.825	3.854	11.0
0.0	0.0	1	1	400.0	400.0	1	1	1	0.0	0.0	0	0.207	0.417	3.822	3.854	11.0
0.0	0.0	1	1	400.0	400.0	1	1	1	0.0	0.0	0	0.207	0.405	3.542	3.581	11.0
0.0	0.0	1	1	400.0	400.0	1	1	1	0.0	0.0	0	0.206	0.391	3.118	3.093	11.0
0.0	0.0	1	1	400.0	400.0	1	1	1	0.0	0.0	0	0.206	0.377	3.08	3.093	11.0
0.0	0.0	1	1	400.0	400.0	1	1	1	0.0	0.0	0	0.206	0.364	2.856	2.874	11.0
0.0	0.0	1	1	400.0	400.0	1	1	1	0.0	0.0	0	0.205	0.351	2.885	2.874	11.0
0.0	0.0	1	1	400.0	400.0	1	1	1	0.0	0.0	0	0.205	0.337	2.492	2.482	11.0
0.0	0.0	1	1	400.0	400.0	1	1	1	0.0	0.0	0	0.205	0.321	2.136	2.143	11.0
0.0	0.0	1	1	400.0	400.0	1	1	1	0.0	0.0	0	0.204	0.306	2.157	2.143	11.0
0.0	0.0	1	1	400.0	400.0	1	1	1	0.0	0.0	0	0.204	0.293	2.018	1.992	11.0
0.0	0.0	1	1	400.0	400.0	1	1	1	0.0	0.0	0	0.204	0.28	2.006	1.992	11.0
0.0	0.0	1	1	400.0	400.0	1	1	1	0.0	0.0	0	0.203	0.268	1.896	1.85	11.0
0.0	0.0	1	1	400.0	400.0	1	1	1	0.0	0.0	0	0.203	0.254	1.608	1.599	11.0
0.0	0.0	1	1	400.0	400.0	1	1	1	0.0	0.0	0	0.203	0.243	1.774	1.599	11.0
0.0	0.0	1	1	400.0	400.0	1	1	1	0.0	0.0	0	0.203	0.23	1.42	1.381	11.0
0.0	0.0	1	1	400.0	400.0	1	1	1	0.0	0.0	0	0.202	0.218	1.273	1.283	11.0
0.0	0.0	1	1	400.0	400.0	1	1	1	0.0	0.0	0	0.202	0.208	1.256	1.283	11.0
0.0	0.0	1	1	400.0	400.0	1	1	1	0.0	0.0	0	0.202	0.196	1.067	1.107	11.0
0.0	0.0	1	1	400.0	400.0	1	1	1	0.0	0.0	0	0.201	0.187	1.133	1.029	11.0
0.0	0.0	1	1	400.0	400.0	1	1	1	0.0	0.0	0	0.201	0.177	1.027	1.029	11.0
0.0	0.0	1	1	400.0	400.0	1	1	1	0.0	0.0	0	0.201	0.167	0.873	0.888	11.0
0.0	0.0	1	1	400.0	400.0	1	1	1	0.0	0.0	0	0.2	0.157	0.851	0.888	11.0
0.0	0.0	1	1	400.0	400.0	1	1	1	0.0	0.0	0	0.2	0.149	0.779	0.767	11.0
0.0	0.0	1	1	400.0	400.0	1	1	1	0.0	0.0	0	0.199	0.14	0.726	0.712	11.0
0.0	0.0	1	1	400.0	400.0	1	1	1	0.0	0.0	0	0.199	0.133	0.672	0.712	11.0
0.0	0.0	1	1	400.0	400.0	1	1	1	0.0	0.0	0	0.199	0.125	0.62	0.615	11.0
0.0	0.0	1	1	400.0	400.0	1	1	1	0.0	0.0	0	0.198	0.117	0.62	0.572	11.0
0.0	0.0	1	1	400.0	400.0	1	1	1	0.0	0.0	0	0.198	0.111	0.575	0.572	11.0
0.0	0.0	1	1	400.0	400.0	1	1	1	0.0	0.0	0	0.198	0.105	0.521	0.493	11.0
0.0	0.0	1	1	400.0	400.0	1	1	1	0.0	0.0	0	0.198	0.097	0.479	0.493	11.0
0.0	0.0	1	1	400.0	400.0	1	1	1	0.0	0.0	0	0.197	0.091	0.468	0.458	11.0
0.0	0.0	1	1	400.0	400.0	1	1	1	0.0	0.0	0	0.197	0.086	0.443	0.396	11.0
0.0	0.0	1	1	400.0	400.0	1	1	1	0.0	0.0	0	0.197	0.08	0.412	0.396	11.0
0.0	0.0	1	1	400.0	400.0	1	1	1	0.0	0.0	0	0.197	0.076	0.355	0.368	11.0
0.0	0.0	1	1	400.0	400.0	1	1	1	0.0	0.0	0	0.196	0.072	0.379	0.317	11.0
0.0	0.0	1	1	400.0	400.0	1	1	1	0.0	0.0	0	0.196	0.068	0.318	0.317	11.0
0.0	0.0	1	1	400.0	400.0	1	1	1	0.0	0.0	0	0.196	0.064	0.365	0.296	11.0
0.0	0.0	1	1	400.0	400.0	1	1	1	0.0	0.0	0	0.196	0.06	0.292	0.296	11.0
0.0	0.0	1	1	400.0	400.0	1	1	1	0.0	0.0	0	0.195	0.056	0.091	0.254	11.0
0.0	0.0	1	1	400.0	400.0	1	1	1	0.0	0.0	0	0.195	0.053	0.234	0.236	11.0
0.0	0.0	1	1	400.0	400.0	1	1	1	0.0	0.0	0	0.195	0.05	0.067	0.236	11.0
0.0	0.0	1	1	400.0	400.0	1	1	1	0.0	0.0	0	0.195	0.046	0.216	0.204	11.0
0.0	0.0	1	1	400.0	400.0	1	1	1	0.0	0.0	0	0.195	0.042	0.205	0.204	11.0
0.0	0.0	1	1	400.0	400.0	1	1	1	0.0	0.0	0	0.194	0.039	0.179	0.176	11.0
0.0	0.0	1	1	400.0	400.0	1	1	1	0.0	0.0	0	0.194	0.037	0.199	0.163	11.0
0.0	0.0	1	1	400.0	400.0	1	1	1	0.0	0.0	0	0.194	0.035	0.211	0.163	11.0
0.0	0.0	1	1	400.0	400.0	1	1	1	0.0	0.0	0	0.194	0.033	0.13	0.141	11.0
0.0	0.0	1	1	400.0	400.0	1	1	1	0.0	0.0	0	0.194	0.031	0.145	0.131	11.0
0.0	0.0	1	1	400.0	400.0	1	1	1	0.0	0.0	0	0.193	0.029	0.112	0.131	11.0
0.0	0.0	1	1	400.0	400.0	1	1	1	0.0	0.0	0	0.193	0.027	0.088	0.113	11.0
0.0	0.0	1	1	400.0	400.0	1	1	1	0.0	0.0	0	0.193	0.025	0.121	0.105	11.0
0.0	0.0	1	1	400.0	400.0	1	1	1	0.0	0.0	0	0.193	0.023	0.168	0.105	11.0
0.0	0.0	1	1	400.0	400.0	1	1	1	0.0	0.0	0	0.193	0.021	0.1	0.09	11.0
0.0	0.0	1	1	400.0	400.0	1	1	1	0.0	0.0	0	0.193	0.02	0.091	0.09	11.0
0.0	0.0	1	1	400.0	400.0	1	1	1	0.0	0.0	0	0.193	0.02	0.092	0.084	11.0
0.0	0.0	1	1	400.0	400.0	1	1	1	0.0	0.0	0	0.192	0.02	0.098	0.072	11.0
0.0	0.0	1	1	400.0	400.0	1	1	1	0.0	0.0	0	0.192	0.02	0.136	0.072	11.0
0.0	0.0	1	1	400.0	400.0	1	1	1	0.0	0.0	0	0.192	0.02	0.049	0.067	11.0
0.0	0.0	1	1	400.0	400.0	1	1	1	0.0	0.0	0	0.192	0.02	0.071	0.058	11.0
0.0	0.0	1	1	400.0	400.0	1	1	1	0.0	0.0	0	0.192	0.02	0.049	0.058	11.0
0.0	0.0	1	1	400.0	400.0	1	1	1	0.0	0.0	0	0.192	0.02	0.065	0.049	11.0
0.0	0.0	1	1	400.0	400.0	1	1	1	0.0	0.0	0	0.192	0.02	0.043	0.049	11.0
0.0	0.0	1	1	400.0	400.0	1	1	1	0.0	0.0	0	0.192	0.02	0.04	0.046	11.0
0.0	0.0	1	1	400.0	400.0	1	1	1	0.0	0.0	0	0.192	0.019	-0.025	0.039	11.0
0.0	0.0	1	1	400.0	400.0	1	1	1	0.0	0.0	0	0.192	0.017	-0.101	0.039	11.0
0.0	0.0	1	1	400.0	400.0	1	1	1	0.0	0.0	0	0.192	0.017	0.062	0.037	11.0
0.0	0.0	1	1	400.0	400.0	1	1	1	0.0	0.0	0	0.192	0.017	0.036	0.031	11.0
0.0	0.0	1	1	400.0	400.0	1	1	1	0.0	0.0	0	0.192	0.017	0.032	0.031	11.0
0.0	0.0	1	1	400.0	400.0	1	1	1	0.0	0.0	0	0.192	0.017	0.036	0.027	11.0
0.0	0.0	1	1	400.0	400.0	1	1	1	0.0	0.0	0	0.192	0.017	0.098	0.027	11.0
0.0	0.0	1	1	400.0	400.0	1	1	1	0.0	0.0	0	0.192	0.017	0.019	0.025	11.0
0.0	0.0	1	1	400.0	400.0	1	1	1	0.0	0.0	0	0.192	0.017	0.042	0.023	11.0
0.0	0.0	1	1	400.0	400.0	1	1	1	0.0	0.0	0	0.192	0.017	0.007	0.023	11.0
0.0	0.0	1	1	400.0	400.0	1	1	1	0.0	0.0	0	0.192	0.017	-0.002	0.02	11.0
0.0	0.0	1	1	400.0	400.0	1	1	1	0.0	0.0	0	0.192	0.017	0.024	0.017	11.0
0.0	0.0	1	1	400.0	400.0	1	1	1	0.0	0.0	0	0.192	0.017	0.06	0.017	11.0
0.0	0.0	1	1	400.0	400.0	1	1	1	0.0	0.0	0	0.192	0.017	0.038	0.015	11.0
0.0	0.0	1	1	400.0	400.0	1	1	1	0.0	0.0	0	0.192	0.016	0.018	0.015	11.0
0.0	0.0	1	1	400.0	400.0	1	1	1	0.0	0.0	0	0.192	0.016	0.015	0.013	11.0
0.0	0.0	1	1	400.0	400.0	1	1	1	0.0	0.0	0	0.192	0.016	0.185	0.012	11.0
0.0	0.0	1	1	400.0	400.0	1	1	1	0.0	0.0	0	0.192	0.016	-0.002	0.012	11.0
0.0	0.0	1	1	400.0	400.0	1	1	1	0.0	0.0	0	0.192	0.016	0.027	0.01	11.0
0.0	0.0	1	1	400.0	400.0	1	1	1	0.0	0.0	0	0.192	0.016	0.015	0.01	11.0
0.0	0.0	1	1	400.0	400.0	1	1	1	0.0	0.0	0	0.192	0.016	0.02	0.009	11.0
0.0	0.0	1	1	400.0	400.0	1	1	1	0.0	0.0	0	0.192	0.016	0.013	0.008	11.0
0.0	0.0	1	1	400.0	400.0	1	1	1	0.0	0.0	0	0.192	0.015	-0.04	0.008	11.0
0.0	0.0	1	1	400.0	400.0	1	1	1	0.0	0.0	0	0.192	0.015	0.03	0.007	11.0
0.0	0.0	1	1	400.0	400.0	1	1	1	0.0	0.0	0	0.192	0.015	0.002	0.006	11.0
0.0	0.0	1	1	400.0	400.0	1	1	1	0.0	0.0	0	0.192	0.015	0.009	0.006	11.0
0.0	0.0	1	1	400.0	400.0	1	1	1	0.0	0.0	0	0.192	0.014	-0.02	0.005	11.0
0.0	0.0	1	1	400.0	400.0	1	1	1	0.0	0.0	0	0.192	0.013	-0.094	0.005	11.0
0.0	0.0	1	1	400.0	400.0	1	1	1	0.0	0.0	0	0.192	0.013	0.024	0.005	11.0
0.0	0.0	1	1	400.0	400.0	1	1	1	0.0	0.0	0	0.192	0.012	-0.02	0.004	11.0
0.0	0.0	1	1	400.0	400.0	1	1	1	0.0	0.0	0	0.192	0.012	0.02	0.004	11.0
0.0	0.0	1	1	400.0	400.0	1	1	1	0.0	0.0	0	0.192	0.011	-0.023	0.003	11.0
0.0	0.0	1	1	400.0	400.0	1	1	1	0.0	0.0	0	0.192	0.011	0.008	0.003	11.0
0.0	0.0	1	1	400.0	400.0	1	1	1	0.0	0.0	0	0.192	0.009	-0.02	0.003	11.0
0.0	0.0	1	1	400.0	400.0	1	1	1	0.0	0.0	0	0.192	0.008	-0.042	0.002	11.0
0.0	0.0	1	1	400.0	400.0	1	1	1	0.0	0.0	0	0.192	0.008	0.015	0.002	11.0
0.0	0.0	1	1	400.0	400.0	1	1	1	0.0	0.0	0	0.192	0.008	0.037	0.002	11.0
0.0	0.0	1	1	400.0	400.0	1	1	1	0.0	0.0	0	0.192	0.008	-0.002	0.002	11.0
0.0	0.0	1	1	400.0	400.0	1	1	1	0.0	0.0	0	0.192	0.007	-0.01	0.002	11.0
0.0	0.0	1	1	400.0	400.0	1	1	1	0.0	0.0	0	0.192	0.007	0.008	0.001	11.0
0.0	0.0	1	1	400.0	400.0	1	1	1	0.0	0.0	0	0.192	0.006	0.0	0.001	11.0
0.0	0.0	1	1	400.0	400.0	1	1	1	0.0	0.0	0	0.192	0.006	0.003	0.001	11.0
0.0	0.0	1	1	400.0	400.0	1	1	1	0.0	0.0	0	0.192	0.006	0.014	0.001	11.0
0.0	0.0	1	1	400.0	400.0	1	1	1	0.0	0.0	0	0.193	0.006	0.015	0.001	11.0
0.0	0.0	1	1	400.0	400.0	1	1	1	0.0	0.0	0	0.193	0.006	-0.011	0.0	11.0
0.0	0.0	1	1	400.0	400.0	1	1	1	0.0	0.0	0	0.193	0.005	-0.031	0.0	11.0
0.0	0.0	1	1	400.0	400.0	1	1	1	0.0	0.0	0	0.193	0.005	0.05	0.0	11.0
0.0	0.0	1	1	400.0	400.0	1	1	1	0.0	0.0	0	0.193	0.005	0.002	0.0	11.0
0.0	0.0	1	1	400.0	400.0	1	1	1	0.0	0.0	0	0.193	0.005	0.031	0.0	11.0
0.0	0.0	1	1	400.0	400.0	1	1	1	0.0	0.0	0	0.193	0.003	-0.016	0.0	11.0
0.0	0.0	1	1	400.0	400.0	1	1	1	0.0	0.0	0	0.193	0.003	0.012	0.0	11.0
0.0	0.0	1	1	400.0	400.0	1	1	1	0.0	0.0	0	0.193	0.002	-0.103	0.0	11.0
0.0	0.0	1	1	400.0	400.0	1	1	1	0.0	0.0	0	0.193	0.001	-0.017	0.0	11.0
0.0	0.0	1	1	400.0	400.0	1	1	1	0.0	0.0	0	0.193	0.001	-0.008	0.0	11.0
0.0	0.0	1	1	400.0	400.0	1	1	1	0.0	0.0	0	0.193	0.001	0.016	0.0	11.0
0.0	0.0	1	1	400.0	400.0	1	1	1	0.0	0.0	0	0.193	0.001	0.011	0.0	11.0
0.0	0.0	1	1	400.0	400.0	1	1	1	0.0	0.0	0	0.193	0.0	-0.156	0.0	11.0
0.0	0.0	1	1	400.0	400.0	1	1	1	0.0	0.0	0	0.193	0.0	0.016	0.0	11.0
0.0	0.0	1	1	400.0	400.0	1	1	1	0.0	0.0	0	0.193	-0.001	-0.021	0.0	11.0
0.0	0.0	1	1	400.0	400.0	1	1	1	0.0	0.0	0	0.193	0.0	-0.007	0.0	11.0
0.0	0.0	1	1	400.0	400.0	1	1	1	0.0	0.0	0	0.193	0.0	0.022	0.0	11.0
0.0	0.0	1	1	400.0	400.0	1	1	1	0.0	0.0	0	0.193	0.0	0.016	0.0	11.0
0.0	0.0	1	1	400.0	400.0	1	1	1	0.0	0.0	0	0.193	-0.001	-0.016	0.0	11.0
0.0	0.0	1	1	400.0	400.0	1	1	1	0.0	0.0	0	0.193	0.0	0.018	0.0	11.0
0.0	0.0	1	1	400.0	400.0	1	1	1	0.0	0.0	0	0.193	0.0	0.005	0.0	11.0
0.0	0.0	1	1	400.0	400.0	1	1	1	0.0	0.0	0	0.193	-0.001	-0.012	0.0	11.0
0.0	0.0	1	1	400.0	400.0	1	1	1	0.0	0.0	0	0.193	0.0	0.022	0.0	11.0
0.0	0.0	1	1	400.0	400.0	1	1	1	0.0	0.0	0	0.193	0.0	0.008	0.0	11.0
0.0	0.0	1	1	400.0	400.0	1	1	1	0.0	0.0	0	0.193	0.0	0.131	0.0	11.0
0.0	0.0	1	1	400.0	400.0	1	1	1	0.0	0.0	0	0.193	0.0	0.005	0.0	11.0
0.0	0.0	1	1	400.0	400.0	1	1	1	0.0	0.0	0	0.193	0.0	0.011	0.0	11.0
0.0	0.0	1	1	400.0	400.0	1	1	1	0.0	0.0	0	0.193	-0.001	-0.04	0.0	11.0
0.0	0.0	1	1	400.0	400.0	1	1	1	0.0	0.0	0	0.193	0.0	0.003	0.0	11.0
0.0	0.0	1	1	400.0	400.0	1	1	1	0.0	0.0	0	0.193	0.0	0.007	0.0	11.0
0.0	0.0	1	1	400.0	400.0	1	1	1	0.0	0.0	0	0.193	0.0	0.0	0.0	11.0
0.0	0.0	1	1	400.0	400.0	1	1	1	0.0	0.0	0	0.193	0.0	0.014	0.0	11.0
0.0	0.0	1	1	400.0	400.0	1	1	1	0.0	0.0	0	0.193	0.0	-0.008	0.0	11.0
0.0	0.0	1	1	400.0	400.0	1	1	1	0.0	0.0	0	0.193	-0.001	-0.018	0.0	11.0
0.0	0.0	1	1	400.0	400.0	1	1	1	0.0	0.0	0	0.193	0.0	0.008	0.0	11.0
0.0	0.0	1	1	400.0	400.0	1	1	1	0.0	0.0	0	0.193	0.0	0.0	0.0	11.0
0.0	0.0	1	1	400.0	400.0	1	1	1	0.0	0.0	0	0.193	0.0	0.046	0.0	11.0
0.0	0.0	1	1	400.0	400.0	1	1	1	0.0	0.0	0	0.193	0.0	0.009	0.0	11.0
0.0	0.0	1	1	400.0	400.0	1	1	1	0.0	0.0	0	0.193	0.0	0.0	0.0	11.0
0.0	0.0	1	1	400.0	400.0	1	1	1	0.0	0.0	0	0.193	0.0	0.001	0.0	11.0
0.0	0.0	1	1	400.0	400.0	1	1	1	0.0	0.0	0	0.193	-0.001	-0.033	0.0	11.0
0.0	0.0	1	1	400.0	400.0	1	1	1	0.0	0.0	0	0.193	0.0	-0.008	0.0	11.0
0.0	0.0	1	1	400.0	400.0	1	1	1	0.0	0.0	0	0.193	-0.001	-0.038	0.0	11.0
0.0	0.0	1	1	400.0	400.0	1	1	1	0.0	0.0	0	0.193	0.0	0.0	0.0	11.0
0.0	0.0	1	1	400.0	400.0	1	1	1	0.0	0.0	0	0.193	-0.001	-0.033	0.0	11.0
0.0	0.0	1	1	400.0	400.0	1	1	1	0.0	0.0	0	0.193	0.0	0.009	0.0	11.0
0.0	0.0	1	1	400.0	400.0	1	1	1	0.0	0.0	0	0.193	-0.001	-0.028	0.0	11.0
0.0	0.0	1	1	400.0	400.0	1	1	1	0.0	0.0	0	0.193	0.0	0.012	0.0	11.0
0.0	0.0	1	1	400.0	400.0	1	1	1	0.0	0.0	0	0.193	-0.001	-0.024	0.0	11.0
0.0	0.0	1	1	400.0	400.0	1	1	1	0.0	0.0	0	0.193	-0.001	-0.018	0.0	11.0
0.0	0.0	1	1	400.0	400.0	1	1	1	0.0	0.0	0	0.193	0.0	0.023	0.0	11.0
0.0	0.0	1	1	400.0	400.0	1	1	1	0.0	0.0	0	0.193	0.0	-0.006	0.0	11.0
0.0	0.0	1	1	400.0	400.0	1	1	1	0.0	0.0	0	0.194	0.0	-0.009	0.0	11.0
0.0	0.0	1	1	400.0	400.0	1	1	1	0.0	0.0	0	0.194	0.0	0.035	0.0	11.0
0.0	0.0	1	1	400.0	400.0	1	1	1	0.0	0.0	0	0.194	0.0	0.001	0.0	11.0
0.0	0.0	1	1	400.0	400.0	1	1	1	0.0	0.0	0	0.194	-0.001	-0.012	0.0	11.0
0.0	0.0	1	1	400.0	400.0	1	1	1	0.0	0.0	0	0.194	-0.001	-0.067	0.0	11.0
0.0	0.0	1	1	400.0	400.0	1	1	1	0.0	0.0	0	0.194	0.0	0.027	0.0	11.0
0.0	0.0	1	1	400.0	400.0	1	1	1	0.0	0.0	0	0.194	0.0	0.0	0.0	11.0
0.0	0.0	1	1	400.0	400.0	1	1	1	0.0	0.0	0	0.194	0.0	0.037	0.0	11.0
0.0	0.0	1	1	400.0	400.0	1	1	1	0.0	0.0	0	0.194	0.0	0.007	0.0	11.0
0.0	0.0	1	1	400.0	400.0	1	1	1	0.0	0.0	0	0.194	-0.001	-0.018	0.0	11.0
0.0	0.0	1	1	400.0	400.0	1	1	1	0.0	0.0	0	0.194	0.0	-0.006	0.0	11.0
0.0	0.0	1	1	400.0	400.0	1	1	1	0.0	0.0	0	0.194	0.0	0.003	0.0	11.0
0.0	0.0	1	1	400.0	400.0	1	1	1	0.0	0.0	0	0.194	-0.001	-0.029	0.0	11.0
0.0	0.0	1	1	400.0	400.0	1	1	1	0.0	0.0	0	0.194	-0.001	-0.029	0.0	11.0
0.0	0.0	1	1	400.0	400.0	1	1	1	0.0	0.0	0	0.194	0.0	0.043	0.0	11.0
0.0	0.0	1	1	400.0	400.0	1	1	1	0.0	0.0	0	0.194	-0.001	-0.019	0.0	11.0
0.0	0.0	1	1	400.0	400.0	1	1	1	0.0	0.0	0	0.194	-0.001	-0.016	0.0	11.0
0.0	0.0	1	1	400.0	400.0	1	1	1	0.0	0.0	0	0.194	0.0	0.003	0.0	11.0
0.0	0.0	1	1	400.0	400.0	1	1	1	0.0	0.0	0	0.194	0.0	0.003	0.0	11.0
0.0	0.0	1	1	400.0	400.0	1	1	1	0.0	0.0	0	0.194	0.0	-0.005	0.0	11.0
0.0	0.0	1	1	400.0	400.0	1	1	1	0.0	0.0	0	0.194	0.0	0.033	0.0	11.0
0.0	0.0	1	1	400.0	400.0	1	1	1	0.0	0.0	0	0.194	0.0	0.05	0.0	11.0
0.0	0.0	1	1	400.0	400.0	1	1	1	0.0	0.0	0	0.194	0.0	0.011	0.0	11.0
0.0	0.0	1	1	400.0	400.0	1	1	1	0.0	0.0	0	0.194	0.0	0.088	0.0	11.0
0.0	0.0	1	1	400.0	400.0	1	1	1	0.0	0.0	0	0.194	-0.001	-0.038	0.0	11.0
0.0	0.0	1	1	400.0	400.0	1	1	1	0.0	0.0	0	0.194	-0.001	-0.015	0.0	11.0
0.0	0.0	1	1	400.0	400.0	1	1	1	0.0	0.0	0	0.194	-0.001	-0.031	0.0	11.0
0.0	0.0	1	1	400.0	400.0	1	1	1	0.0	0.0	0	0.194	0.0	0.007	0.0	11.0
0.0	0.0	1	1	400.0	400.0	1	1	1	0.0	0.0	0	0.194	0.0	0.003	0.0	11.0
0.0	0.0	1	1	400.0	400.0	1	1	1	0.0	0.0	0	0.194	-0.001	-0.014	0.0	11.0
0.0	0.0	1	1	400.0	400.0	1	1	1	0.0	0.0	0	0.194	0.0	0.046	0.0	11.0
0.0	0.0	1	1	400.0	400.0	1	1	1	0.0	0.0	0	0.194	-0.001	-0.024	0.0	11.0
0.0	0.0	1	1	400.0	400.0	1	1	1	0.0	0.0	0	0.194	-0.001	-0.023	0.0	11.0
0.0	0.0	1	1	400.0	400.0	1	1	1	0.0	0.0	0	0.194	-0.001	-0.017	0.0	11.0
0.0	0.0	1	1	400.0	400.0	1	1	1	0.0	0.0	0	0.194	-0.001	-0.021	0.0	11.0
0.0	0.0	1	1	400.0	400.0	1	1	1	0.0	0.0	0	0.194	-0.001	-0.02	0.0	11.0
0.0	0.0	1	1	400.0	400.0	1	1	1	0.0	0.0	0	0.194	-0.001	-0.014	0.0	11.0
0.0	0.0	1	1	400.0	400.0	1	1	1	0.0	0.0	0	0.194	-0.001	-0.015	0.0	11.0
0.0	0.0	1	1	400.0	400.0	1	1	1	0.0	0.0	0	0.194	0.0	0.003	0.0	11.0
0.0	0.0	1	1	400.0	400.0	1	1	1	0.0	0.0	0	0.194	0.0	0.016	0.0	11.0
0.0	0.0	1	1	400.0	400.0	1	1	1	0.0	0.0	0	0.194	0.0	0.103	0.0	11.0
0.0	0.0	1	1	400.0	400.0	1	1	1	0.0	0.0	0	0.194	-0.001	-0.142	0.0	11.0
0.0	0.0	1	1	400.0	400.0	1	1	1	0.0	0.0	0	0.194	-0.001	-0.028	0.0	11.0
0.0	0.0	1	1	400.0	400.0	1	1	1	0.0	0.0	0	0.194	0.0	-0.001	0.0	11.0
0.0	0.0	1	1	400.0	400.0	1	1	1	0.0	0.0	0	0.194	-0.001	-0.054	0.0	11.0
0.0	0.0	1	1	400.0	400.0	1	1	1	0.0	0.0	0	0.194	-0.001	-0.177	0.0	11.0
0.0	0.0	1	1	400.0	400.0	1	1	1	0.0	0.0	0	0.194	0.0	-0.007	0.0	11.0
0.0	0.0	1	1	400.0	400.0	1	1	1	0.0	0.0	0	0.194	0.0	0.066	0.0	11.0
0.0	0.0	1	1	400.0	400.0	1	1	1	0.0	0.0	0	0.194	0.0	0.001	0.0	11.0
0.0	0.0	1	1	400.0	400.0	1	1	1	0.0	0.0	0	0.194	0.0	0.093	0.0	11.0
0.0	0.0	1	1	400.0	400.0	1	1	1	0.0	0.0	0	0.194	0.0	0.118	0.0	11.0
0.0	0.0	1	1	400.0	400.0	1	1	1	0.0	0.0	0	0.194	0.0	0.024	0.0	11.0
0.0	0.0	1	1	400.0	400.0	1	1	1	0.0	0.0	0	0.194	0.0	-0.002	0.0	11.0
0.0	0.0	1	1	400.0	400.0	1	1	1	0.0	0.0	0	0.194	0.0	0.0	0.0	11.0
0.0	0.0	1	1	400.0	400.0	1	1	1	0.0	0.0	0	0.194	-0.001	-0.027	0.0	11.0
0.0	0.0	1	1	400.0	400.0	1	1	1	0.0	0.0	0	0.194	-0.001	-0.06	0.0	11.0
0.0	0.0	1	1	400.0	400.0	1	1	1	0.0	0.0	0	0.193	0.0	0.003	0.0	11.0
0.0	0.0	1	1	400.0	400.0	1	1	1	0.0	0.0	0	0.193	-0.001	-0.02	0.0	11.0
0.0	0.0	1	1	400.0	400.0	1	1	1	0.0	0.0	0	0.193	-0.001	-0.015	0.0	11.0
0.0	0.0	1	1	400.0	400.0	1	1	1	0.0	0.0	0	0.193	0.0	-0.001	0.0	11.0
0.0	0.0	1	1	400.0	400.0	1	1	1	0.0	0.0	0	0.193	-0.001	-0.095	0.0	11.0
0.0	0.0	1	1	400.0	400.0	1	1	1	0.0	0.0	0	0.193	-0.001	-0.015	0.0	11.0
0.0	0.0	1	1	400.0	400.0	1	1	1	0.0	0.0	0	0.193	0.0	-0.004	0.0	11.0
0.0	0.0	1	1	400.0	400.0	1	1	1	0.0	0.0	0	0.193	-0.001	-0.019	0.0	11.0
0.0	0.0	1	1	400.0	400.0	1	1	1	0.0	0.0	0	0.193	-0.001	-0.015	0.0	11.0
0.0	0.0	1	1	400.0	400.0	1	1	1	0.0	0.0	0	0.193	-0.001	-0.014	0.0	11.0
0.0	0.0	1	1	400.0	400.0	1	1	1	0.0	0.0	0	0.193	-0.001	-0.023	0.0	11.0
4180.487	300.99503	2	1	400.0	300.99503	1	2	1	0.0	0.0	1	0.193	0.0	0.025	0.0	11.0
4180.487	300.99503	2	1	400.0	300.99503	0	2	1	0.0	0.0	1	0.193	-0.001	-0.162	0.0	11.0
4180.487	300.99503	2	1	400.0	300.99503	0	2	1	0.0	0.0	1	0.193	0.0	-0.002	0.0	11.0
4180.487	300.99503	2	1	400.0	300.99503	0	2	1	0.0	0.0	1	0.193	-0.001	-0.065	0.0	11.0
4180.487	300.99503	2	1	400.0	300.99503	0	2	1	0.0	0.0	1	0.193	0.002	0.457	0.569	11.0
4180.487	300.99503	2	1	400.0	300.99503	0	2	1	0.0	0.0	1	0.193	0.006	0.626	0.825	11.0
4180.487	300.99503	2	1	400.0	300.99503	0	2	1	0.0	0.0	1	0.194	0.012	0.779	0.825	11.0
4180.487	300.99503	2	1	400.0	300.99503	0	2	1	0.0	0.0	1	0.194	0.022	1.373	1.283	11.0
4180.487	300.99503	2	1	400.0	300.99503	0	2	1	0.0	0.0	1	0.194	0.03	1.305	1.283	11.0
4180.487	300.99503	2	1	400.0	300.99503	0	2	1	0.0	0.0	1	0.194	0.04	1.509	1.488	11.0
4180.487	300.99503	2	1	400.0	300.99503	0	2	1	0.0	0.0	1	0.194	0.051	1.862	1.856	11.0
4180.487	300.99503	2	1	400.0	300.99503	0	2	1	0.0	0.0	1	0.194	0.061	1.855	1.856	11.0
4180.487	300.99503	2	1	400.0	300.99503	0	2	1	0.0	0.0	1	0.195	0.071	1.998	2.021	11.0
4180.487	300.99503	2	1	400.0	300.99503	0	2	1	0.0	0.0	1	0.195	0.081	2.016	2.021	11.0
4180.487	300.99503	2	1	400.0	300.99503	0	2	1	0.0	0.0	1	0.195	0.091	2.289	2.316	11.0
4180.487	300.99503	2	1	400.0	300.99503	0	2	1	0.0	0.0	1	0.195	0.102	2.448	2.448	11.0
4180.487	300.99503	2	1	400.0	300.99503	0	2	1	0.0	0.0	1	0.196	0.112	2.491	2.448	11.0
4180.487	300.99503	2	1	400.0	300.99503	0	2	1	0.0	0.0	1	0.196	0.124	2.678	2.685	11.0
4180.487	300.99503	2	1	400.0	300.99503	0	2	1	0.0	0.0	1	0.196	0.134	2.806	2.791	11.0
4180.487	300.99503	2	1	400.0	300.99503	0	2	1	0.0	0.0	1	0.196	0.144	2.806	2.791	11.0
4180.487	300.99503	2	1	400.0	300.99503	0	2	1	0.0	0.0	1	0.196	0.154	2.982	2.981	11.0
4180.487	300.99503	2	1	400.0	300.99503	0	2	1	0.0	0.0	1	0.197	0.164	2.949	3.066	11.0
4180.487	300.99503	2	1	400.0	300.99503	0	2	1	0.0	0.0	1	0.197	0.172	3.073	3.066	11.0
4180.487	300.99503	2	1	400.0	300.99503	0	2	1	0.0	0.0	1	0.197	0.182	3.22	3.219	11.0
4180.487	300.99503	2	1	400.0	300.99503	0	2	1	0.0	0.0	1	0.197	0.19	3.206	3.219	11.0
4180.487	300.99503	2	1	400.0	300.99503	0	2	1	0.0	0.0	1	0.197	0.198	3.285	3.287	11.0
4180.487	300.99503	2	1	400.0	300.99503	0	2	1	0.0	0.0	1	0.197	0.205	3.385	3.409	11.0
4180.487	300.99503	2	1	400.0	300.99503	0	2	1	0.0	0.0	1	0.198	0.213	3.526	3.409	11.0
4180.487	300.99503	2	1	400.0	300.99503	0	2	1	0.0	0.0	1	0.198	0.221	3.45	3.464	11.0
4180.487	300.99503	2	1	400.0	300.99503	0	2	1	0.0	0.0	1	0.198	0.227	3.432	3.464	11.0
4180.487	300.99503	2	1	400.0	300.99503	0	2	1	0.0	0.0	1	0.198	0.233	3.484	3.562	11.0
4180.487	300.99503	2	1	400.0	300.99503	0	2	1	0.0	0.0	1	0.199	0.24	3.642	3.648	11.0
4180.487	300.99503	2	1	400.0	300.99503	0	2	1	0.0	0.0	1	0.199	0.246	3.647	3.648	11.0
4180.487	300.99503	2	1	400.0	300.99503	0	2	1	0.0	0.0	1	0.199	0.251	3.804	3.685	11.0
4180.487	300.99503	2	1	400.0	300.99503	0	2	1	0.0	0.0	1	0.2	0.257	3.707	3.72	11.0
4180.487	300.99503	2	1	400.0	300.99503	0	2	1	0.0	0.0	1	0.2	0.263	3.686	3.72	11.0
4180.487	300.99503	2	1	400.0	300.99503	0	2	1	0.0	0.0	1	0.2	0.267	3.764	3.784	11.0
4180.487	300.99503	2	1	400.0	300.99503	0	2	1	0.0	0.0	1	0.201	0.271	3.861	3.838	11.0
4180.487	300.99503	2	1	400.0	300.99503	0	2	1	0.0	0.0	1	0.202	0.275	3.767	3.838	11.0
4180.487	300.99503	2	1	400.0	300.99503	0	2	1	0.0	0.0	1	0.202	0.28	3.892	3.863	11.0
4180.487	300.99503	2	1	400.0	300.99503	0	2	1	0.0	0.0	1	0.203	0.284	3.868	3.863	11.0
4180.487	300.99503	2	1	400.0	300.99503	0	2	1	0.0	0.0	1	0.203	0.288	3.928	3.908	11.0
4180.487	300.99503	2	1	400.0	300.99503	0	2	1	0.0	0.0	1	0.204	0.292	3.985	3.927	11.0
4180.487	300.99503	2	1	400.0	300.99503	0	2	1	0.0	0.0	1	0.204	0.296	3.973	3.927	11.0
4180.487	300.99503	2	1	400.0	300.99503	0	2	1	0.0	0.0	1	0.204	0.3	3.974	3.963	11.0
4180.487	300.99503	2	1	400.0	300.99503	0	2	1	0.0	0.0	1	0.205	0.303	3.992	3.992	11.0
4180.487	300.99503	2	1	400.0	300.99503	0	2	1	0.0	0.0	1	0.206	0.305	3.99	3.992	11.0
4180.487	300.99503	2	1	400.0	300.99503	0	2	1	0.0	0.0	1	0.206	0.307	4.057	4.007	11.0
4180.487	300.99503	2	1	400.0	300.99503	0	2	1	0.0	0.0	1	0.207	0.31	4.164	4.007	11.0
4180.487	300.99503	2	1	400.0	300.99503	0	2	1	0.0	0.0	1	0.207	0.312	4.034	4.03	11.0
4180.487	300.99503	2	1	400.0	300.99503	0	2	1	0.0	0.0	1	0.208	0.315	4.028	4.042	11.0
4180.487	300.99503	2	1	400.0	300.99503	0	2	1	0.0	0.0	1	0.208	0.317	4.024	4.042	11.0
4180.487	300.99503	2	1	400.0	300.99503	0	2	1	0.0	0.0	1	0.208	0.319	4.007	4.06	11.0
4180.487	300.99503	2	1	400.0	300.99503	0	2	1	0.0	0.0	1	0.209	0.321	4.013	4.06	11.0
4180.487	300.99503	2	1	400.0	300.99503	0	2	1	0.0	0.0	1	0.209	0.321	4.097	4.069	11.0
4180.487	300.99503	2	1	400.0	300.99503	0	2	1	0.0	0.0	1	0.209	0.321	4.094	4.086	11.0
4180.487	300.99503	2	1	400.0	300.99503	0	2	1	0.0	0.0	1	0.209	0.322	4.123	4.086	11.0
4180.487	300.99503	2	1	400.0	300.99503	0	2	1	0.0	0.0	1	0.209	0.322	4.048	4.092	11.0
4180.487	300.99503	2	1	400.0	300.99503	0	2	1	0.0	0.0	1	0.209	0.323	4.044	4.106	11.0
4180.487	300.99503	2	1	400.0	300.99503	0	2	1	0.0	0.0	1	0.209	0.323	4.091	4.106	11.0
4180.487	300.99503	2	1	400.0	300.99503	0	2	1	0.0	0.0	1	0.209	0.324	4.13	4.11	11.0
4180.487	300.99503	2	1	400.0	300.99503	0	2	1	0.0	0.0	1	0.209	0.325	4.043	4.11	11.0
4180.487	300.99503	2	1	400.0	300.99503	0	2	1	0.0	0.0	1	0.209	0.326	4.098	4.121	11.0
4180.487	300.99503	2	1	400.0	300.99503	0	2	1	0.0	0.0	1	0.209	0.328	4.125	4.126	11.0
4180.487	300.99503	2	1	400.0	300.99503	0	2	1	0.0	0.0	1	0.209	0.33	4.113	4.126	11.0
4180.487	300.99503	2	1	400.0	300.99503	0	2	1	0.0	0.0	1	0.209	0.332	4.126	4.133	11.0
4180.487	300.99503	2	1	400.0	300.99503	0	2	1	0.0	0.0	1	0.209	0.334	4.272	4.141	11.0
4180.487	300.99503	2	1	400.0	300.99503	1	2	1	0.0	0.0	1	0.209	0.336	4.193	4.141	11.0
4180.487	300.99503	2	1	400.0	300.99503	1	2	1	0.0	0.0	1	0.209	0.338	4.133	4.144	11.0
4180.487	300.99503	2	1	400.0	300.99503	1	2	1	0.0	0.0	1	0.209	0.339	4.047	4.144	11.0
4180.487	300.99503	2	1	400.0	300.99503	1	2	1	0.0	0.0	1	0.209	0.341	4.212	4.149	11.0
4180.487	300.99503	2	1	400.0	300.99503	1	2	1	0.0	0.0	1	0.209	0.341	4.134	4.151	11.0
4180.487	300.99503	2	1	400.0	300.99503	1	2	1	0.0	0.0	1	0.209	0.341	4.116	4.151	11.0
4180.487	300.99503	2	1	400.0	300.99503	1	2	1	0.0	0.0	1	0.209	0.341	4.168	4.156	11.0
4180.487	300.99503	2	1	400.0	300.99503	1	2	1	0.0	0.0	1	0.209	0.34	4.099	4.159	11.0
4180.487	300.99503	2	1	400.0	300.99503	1	2	1	0.0	0.0	1	0.209	0.341	4.193	4.159	11.0
4180.487	300.99503	2	1	400.0	300.99503	1	2	1	0.0	0.0	1	0.209	0.34	4.022	4.162	11.0
4180.487	300.99503	2	1	400.0	300.99503	1	2	1	0.0	0.0	1	0.209	0.341	4.175	4.162	11.0
4180.487	300.99503	2	1	400.0	300.99503	1	2	1	0.0	0.0	1	0.209	0.34	4.086	4.164	11.0
4180.487	300.99503	2	1	400.0	300.99503	1	2	1	0.0	0.0	1	0.209	0.341	4.122	4.166	11.0
4180.487	300.99503	2	1	400.0	300.99503	1	2	1	0.0	0.0	1	0.209	0.341	4.182	4.166	11.0
4180.487	300.99503	2	1	400.0	300.99503	1	2	1	0.0	0.0	1	0.209	0.341	4.201	4.167	11.0
4180.487	300.99503	2	1	400.0	300.99503	1	2	1	0.0	0.0	1	0.209	0.342	4.437	4.17	11.0
4180.487	300.99503	2	1	400.0	300.99503	1	2	1	0.0	0.0	1	0.209	0.342	4.176	4.17	11.0
4180.487	300.99503	2	1	400.0	300.99503	1	2	1	0.0	0.0	1	0.209	0.341	4.159	4.171	11.0
4180.487	300.99503	2	1	400.0	300.99503	1	2	1	0.0	0.0	1	0.209	0.341	4.184	4.171	11.0
4180.487	300.99503	2	1	400.0	300.99503	1	2	1	0.0	0.0	1	0.209	0.341	4.184	4.173	11.0
4180.487	300.99503	2	1	400.0	300.99503	1	2	1	0.0	0.0	1	0.209	0.341	4.114	4.173	11.0
4180.487	300.99503	2	1	400.0	300.99503	1	2	1	0.0	0.0	1	0.209	0.341	4.115	4.173	11.0
4180.487	300.99503	2	1	400.0	300.99503	1	2	1	0.0	0.0	1	0.209	0.341	4.213	4.175	11.0
4180.487	300.99503	2	1	400.0	300.99503	1	2	1	0.0	0.0	1	0.209	0.341	4.175	4.176	11.0
4180.487	300.99503	2	1	400.0	300.99503	1	2	1	0.0	0.0	1	0.209	0.341	4.17	4.176	11.0
4180.487	300.99503	2	1	400.0	300.99503	1	2	1	0.0	0.0	1	0.209	0.341	4.207	4.177	11.0
4180.487	300.99503	2	1	400.0	300.99503	1	2	1	0.0	0.0	1	0.209	0.34	3.992	4.177	11.0
4180.487	300.99503	2	1	400.0	300.99503	1	2	1	0.0	0.0	1	0.209	0.341	4.224	4.179	11.0
4180.487	300.99503	2	1	400.0	300.99503	1	2	1	0.0	0.0	1	0.209	0.341	4.226	4.179	11.0
4180.487	300.99503	2	1	400.0	300.99503	1	2	1	0.0	0.0	1	0.209	0.341	4.183	4.179	11.0
4180.487	300.99503	2	1	400.0	300.99503	1	2	1	0.0	0.0	1	0.209	0.341	4.187	4.18	11.0
4180.487	300.99503	2	1	400.0	300.99503	1	2	1	0.0	0.0	1	0.209	0.341	4.12	4.18	11.0
4180.487	300.99503	2	1	400.0	300.99503	1	2	1	0.0	0.0	1	0.209	0.341	4.123	4.18	11.0
4180.487	300.99503	2	1	400.0	300.99503	1	2	1	0.0	0.0	1	0.209	0.34	4.008	4.181	11.0
4180.487	300.99503	2	1	400.0	300.99503	1	2	1	0.0	0.0	1	0.209	0.341	4.139	4.181	11.0
4180.487	300.99503	2	1	400.0	300.99503	1	2	1	0.0	0.0	1	0.209	0.341	4.184	4.181	11.0
4180.487	300.99503	2	1	400.0	300.99503	1	2	1	0.0	0.0	1	0.209	0.341	4.148	4.182	11.0
4180.487	300.99503	2	1	400.0	300.99503	1	2	1	0.0	0.0	1	0.209	0.341	4.158	4.182	11.0
4180.487	300.99503	2	1	400.0	300.99503	1	2	1	0.0	0.0	1	0.209	0.341	4.194	4.182	11.0
4180.487	300.99503	2	1	400.0	300.99503	1	2	1	0.0	0.0	1	0.209	0.341	4.233	4.183	11.0
4180.487	300.99503	2	1	400.0	300.99503	1	2	1	0.0	0.0	1	0.209	0.342	4.381	4.183	11.0
4180.487	300.99503	2	1	400.0	300.99503	1	2	1	0.0	0.0	1	0.209	0.342	4.157	4.183	11.0
4180.487	300.99503	2	1	400.0	300.99503	1	2	1	0.0	0.0	1	0.209	0.342	4.149	4.183	11.0
4180.487	300.99503	2	1	400.0	300.99503	1	2	1	0.0	0.0	1	0.209	0.342	4.172	4.183	11.0
4180.487	300.99503	2	1	400.0	300.99503	1	2	1	0.0	0.0	1	0.209	0.342	4.169	4.184	11.0
4180.487	300.99503	2	1	400.0	300.99503	1	2	1	0.0	0.0	1	0.209	0.342	4.154	4.184	11.0
4180.487	300.99503	2	1	400.0	300.99503	1	2	1	0.0	0.0	1	0.209	0.342	4.2	4.184	11.0
4180.487	300.99503	2	1	400.0	300.99503	1	2	1	0.0	0.0	1	0.209	0.342	4.214	4.184	11.0
4180.487	300.99503	2	1	400.0	300.99503	1	2	1	0.0	0.0	1	0.209	0.342	4.176	4.184	11.0
4180.487	300.99503	2	1	400.0	300.99503	1	2	1	0.0	0.0	1	0.209	0.342	4.166	4.184	11.0
4180.487	300.99503	2	1	400.0	300.99503	1	2	1	0.0	0.0	1	0.209	0.342	4.159	4.184	11.0
4180.487	300.99503	2	1	400.0	300.99503	1	2	1	0.0	0.0	1	0.209	0.341	4.051	4.184	11.0
4180.487	300.99503	2	1	400.0	300.99503	1	2	1	0.0	0.0	1	0.209	0.341	4.195	4.184	11.0
4180.487	300.99503	2	1	400.0	300.99503	1	2	1	0.0	0.0	1	0.209	0.34	4.063	4.184	11.0
4180.487	300.99503	2	1	400.0	300.99503	1	2	1	0.0	0.0	1	0.209	0.341	4.146	4.184	11.0
4180.487	300.99503	2	1	400.0	300.99503	1	2	1	0.0	0.0	1	0.209	0.34	4.098	4.185	11.0
4180.487	300.99503	2	1	400.0	300.99503	1	2	1	0.0	0.0	1	0.209	0.341	4.202	4.185	11.0
4180.487	300.99503	2	1	400.0	300.99503	1	2	1	0.0	0.0	1	0.209	0.341	4.174	4.185	11.0
4180.487	300.99503	2	1	400.0	300.99503	1	2	1	0.0	0.0	1	0.209	0.341	4.33	4.185	11.0
4180.487	300.99503	2	1	400.0	300.99503	1	2	1	0.0	0.0	1	0.209	0.341	4.349	4.185	11.0
4180.487	300.99503	2	1	400.0	300.99503	1	2	1	0.0	0.0	1	0.209	0.341	4.215	4.185	11.0
4180.487	300.99503	2	1	400.0	300.99503	1	2	1	0.0	0.0	1	0.209	0.341	4.182	4.185	11.0
4180.487	300.99503	2	1	400.0	300.99503	1	2	1	0.0	0.0	1	0.209	0.341	4.164	4.185	11.0
4180.487	300.99503	2	1	400.0	300.99503	1	2	1	0.0	0.0	1	0.209	0.341	4.225	4.185	11.0
4180.487	300.99503	2	1	400.0	300.99503	1	2	1	0.0	0.0	1	0.209	0.341	4.131	4.185	11.0
4180.487	300.99503	2	1	400.0	300.99503	1	2	1	0.0	0.0	1	0.209	0.341	4.217	4.185	11.0
4180.487	300.99503	2	1	400.0	300.99503	1	2	1	0.0	0.0	1	0.209	0.341	4.205	4.185	11.0
4180.487	300.99503	2	1	400.0	300.99503	1	2	1	0.0	0.0	1	0.209	0.341	4.217	4.185	11.0
4180.487	300.99503	2	1	400.0	300.99503	1	2	1	0.0	0.0	1	0.209	0.341	4.152	4.185	11.0
4180.487	300.99503	2	1	400.0	300.99503	1	2	1	0.0	0.0	1	0.209	0.341	4.156	4.185	11.0
4180.487	300.99503	2	1	400.0	300.99503	1	2	1	0.0	0.0	1	0.209	0.341	4.186	4.185	11.0
4180.487	300.99503	2	1	400.0	300.99503	1	2	1	0.0	0.0	1	0.209	0.341	4.273	4.185	11.0
4180.487	300.99503	2	1	400.0	300.99503	1	2	1	0.0	0.0	1	0.209	0.341	4.16	4.185	11.0
4180.487	300.99503	2	1	400.0	300.99503	1	2	1	0.0	0.0	1	0.209	0.341	4.176	4.185	11.0
4180.487	300.99503	2	1	400.0	300.99503	1	2	1	0.0	0.0	1	0.209	0.341	4.116	4.185	11.0
4180.487	300.99503	2	1	400.0	300.99503	1	2	1	0.0	0.0	1	0.209	0.341	4.208	4.185	11.0
4180.487	300.99503	2	1	400.0	300.99503	1	2	1	0.0	0.0	1	0.209	0.341	4.17	4.185	11.0
4180.487	300.99503	2	1	400.0	300.99503	1	2	1	0.0	0.0	1	0.209	0.341	4.197	4.185	11.0
4180.487	300.99503	2	1	400.0	300.99503	1	2	1	0.0	0.0	1	0.209	0.341	4.211	4.185	11.0
4180.487	300.99503	2	1	400.0	300.99503	1	2	1	0.0	0.0	1	0.209	0.341	4.16	4.185	11.0
4180.487	300.99503	2	1	400.0	300.99503	1	2	1	0.0	0.0	1	0.209	0.341	4.206	4.185	11.0
4180.487	300.99503	2	1	400.0	300.99503	1	2	1	0.0	0.0	1	0.209	0.341	4.21	4.185	11.0
4180.487	300.99503	2	1	400.0	300.99503	1	2	1	0.0	0.0	1	0.209	0.341	4.31	4.185	11.0
4180.487	300.99503	2	1	400.0	300.99503	1	2	1	0.0	0.0	1	0.209	0.341	4.226	4.185	11.0
4180.487	300.99503	2	1	400.0	300.99503	1	2	1	0.0	0.0	1	0.209	0.341	4.222	4.185	11.0
4180.487	300.99503	2	1	400.0	300.99503	1	2	1	0.0	0.0	1	0.209	0.341	4.188	4.185	11.0
4180.487	300.99503	2	1	400.0	300.99503	1	2	1	0.0	0.0	1	0.209	0.34	4.0	4.185	11.0
4180.487	300.99503	2	1	400.0	300.99503	1	2	1	0.0	0.0	1	0.209	0.341	4.177	4.185	11.0
4180.487	300.99503	2	1	400.0	300.99503	1	2	1	0.0	0.0	1	0.208	0.341	4.117	4.185	11.0
4180.487	300.99503	2	1	400.0	300.99503	1	2	1	0.0	0.0	1	0.208	0.341	4.238	4.185	11.0
4180.487	300.99503	2	1	400.0	300.99503	1	2	1	0.0	0.0	1	0.208	0.341	4.17	4.185	11.0
4180.487	300.99503	2	1	400.0	300.99503	1	2	1	0.0	0.0	1	0.208	0.341	4.214	4.185	11.0
4180.487	300.99503	2	1	400.0	300.99503	1	2	1	0.0	0.0	1	0.208	0.341	4.166	4.185	11.0
4180.487	300.99503	2	1	400.0	300.99503	1	2	1	0.0	0.0	1	0.208	0.341	4.186	4.185	11.0
4180.487	300.99503	2	1	400.0	300.99503	1	2	1	0.0	0.0	1	0.208	0.341	4.162	4.185	11.0
4180.487	300.99503	2	1	400.0	300.99503	1	2	1	0.0	0.0	1	0.208	0.341	4.149	4.185	11.0
4180.487	300.99503	2	1	400.0	300.99503	1	2	1	0.0	0.0	1	0.208	0.342	4.172	4.185	11.0
4180.487	300.99503	2	1	400.0	300.99503	1	2	1	0.0	0.0	1	0.208	0.34	4.103	4.185	11.0
4180.487	300.99503	2	1	400.0	300.99503	1	2	1	0.0	0.0	1	0.208	0.341	4.17	4.185	11.0
4180.487	300.99503	2	1	400.0	300.99503	1	2	1	0.0	0.0	1	0.208	0.341	4.203	4.185	11.0
4180.487	300.99503	2	1	400.0	300.99503	1	2	1	0.0	0.0	1	0.208	0.341	4.143	4.185	11.0
4180.487	300.99503	2	1	400.0	300.99503	1	2	1	0.0	0.0	1	0.208	0.341	4.204	4.185	11.0
4180.487	300.99503	2	1	400.0	300.99503	1	2	1	0.0	0.0	1	0.208	0.341	4.193	4.185	11.0
4180.487	300.99503	2	1	400.0	300.99503	1	2	1	0.0	0.0	1	0.208	0.341	4.152	4.185	11.0
4180.487	300.99503	2	1	400.0	300.99503	1	2	1	0.0	0.0	1	0.208	0.341	4.315	4.185	11.0
4180.487	300.99503	2	1	400.0	300.99503	1	2	1	0.0	0.0	1	0.208	0.341	4.188	4.185	11.0
4180.487	300.99503	2	1	400.0	300.99503	1	2	1	0.0	0.0	1	0.208	0.341	4.19	4.185	11.0
4180.487	300.99503	2	1	400.0	300.99503	1	2	1	0.0	0.0	1	0.208	0.341	4.184	4.185	11.0
4180.487	300.99503	2	1	400.0	300.99503	1	2	1	0.0	0.0	1	0.208	0.341	4.196	4.185	11.0
4180.487	300.99503	2	1	400.0	300.99503	1	2	1	0.0	0.0	1	0.208	0.34	4.102	4.185	11.0
4180.487	300.99503	2	1	400.0	300.99503	1	2	1	0.0	0.0	1	0.208	0.341	4.243	4.185	11.0
4180.487	300.99503	2	1	400.0	300.99503	1	2	1	0.0	0.0	1	0.208	0.341	4.215	4.185	11.0
4180.487	300.99503	2	1	400.0	300.99503	1	2	1	0.0	0.0	1	0.208	0.341	4.197	4.185	11.0
4180.487	300.99503	2	1	400.0	300.99503	1	2	1	0.0	0.0	1	0.208	0.341	4.202	4.185	11.0
4180.487	300.99503	2	1	400.0	300.99503	1	2	1	0.0	0.0	1	0.208	0.341	4.221	4.185	11.0
4180.487	300.99503	2	1	400.0	300.99503	1	2	1	0.0	0.0	1	0.208	0.341	4.134	4.185	11.0
4180.487	300.99503	2	1	400.0	300.99503	1	2	1	0.0	0.0	1	0.208	0.341	4.194	4.185	11.0
4180.487	300.99503	2	1	400.0	300.99503	1	2	1	0.0	0.0	1	0.208	0.341	4.209	4.185	11.0
4180.487	300.99503	2	1	400.0	300.99503	1	2	1	0.0	0.0	1	0.208	0.341	4.182	4.185	11.0
4180.487	300.99503	2	1	400.0	300.99503	1	2	1	0.0	0.0	1	0.208	0.341	4.17	4.185	11.0
4180.487	300.99503	2	1	400.0	300.99503	1	2	1	0.0	0.0	1	0.208	0.341	4.177	4.185	11.0
4180.487	300.99503	2	1	400.0	300.99503	1	2	1	0.0	0.0	1	0.208	0.341	4.228	4.185	11.0
4180.487	300.99503	2	1	400.0	300.99503	1	2	1	0.0	0.0	1	0.208	0.341	4.121	4.185	11.0
4180.487	300.99503	2	1	400.0	300.99503	1	2	1	0.0	0.0	1	0.208	0.341	4.248	4.185	11.0
4180.487	300.99503	2	1	400.0	300.99503	1	2	1	0.0	0.0	1	0.208	0.341	4.209	4.185	11.0
4180.487	300.99503	2	1	400.0	300.99503	1	2	1	0.0	0.0	1	0.208	0.341	4.148	4.185	11.0
4180.487	300.99503	2	1	400.0	300.99503	1	2	1	0.0	0.0	1	0.208	0.341	4.137	4.185	11.0
4180.487	300.99503	2	1	400.0	300.99503	1	2	1	0.0	0.0	1	0.208	0.341	4.202	4.185	11.0
4180.487	300.99503	2	1	400.0	300.99503	1	2	1	0.0	0.0	1	0.208	0.341	4.156	4.185	11.0
4180.487	300.99503	2	1	400.0	300.99503	1	2	1	0.0	0.0	1	0.208	0.341	4.193	4.185	11.0
4180.487	300.99503	2	1	400.0	300.99503	1	2	1	0.0	0.0	1	0.208	0.341	4.153	4.185	11.0
4180.487	300.99503	2	1	400.0	300.99503	1	2	1	0.0	0.0	1	0.208	0.341	4.174	4.185	11.0
4180.487	300.99503	2	1	400.0	300.99503	1	2	1	0.0	0.0	1	0.208	0.341	4.241	4.185	11.0
4180.487	300.99503	2	1	400.0	300.99503	1	2	1	0.0	0.0	1	0.208	0.341	4.228	4.185	11.0
4180.487	300.99503	2	1	400.0	300.99503	1	2	1	0.0	0.0	1	0.208	0.341	4.198	4.185	11.0
4180.487	300.99503	2	1	400.0	300.99503	1	2	1	0.0	0.0	1	0.208	0.341	4.19	4.185	11.0
4180.487	300.99503	2	1	400.0	300.99503	1	2	1	0.0	0.0	1	0.208	0.341	4.182	4.185	11.0
4180.487	300.99503	2	1	400.0	300.99503	1	2	1	0.0	0.0	1	0.208	0.341	4.163	4.185	11.0
4180.487	300.99503	2	1	400.0	300.99503	1	2	1	0.0	0.0	1	0.208	0.341	4.208	4.185	11.0
4180.487	300.99503	2	1	400.0	300.99503	1	2	1	0.0	0.0	1	0.208	0.341	4.212	4.185	11.0
4180.487	300.99503	2	1	400.0	300.99503	1	2	1	0.0	0.0	1	0.208	0.341	4.295	4.185	11.0
4180.487	300.99503	2	1	400.0	300.99503	1	2	1	0.0	0.0	1	0.208	0.341	4.214	4.185	11.0
0.0	0.0	2	1	400.0	300.99503	1	2	1	0.0	0.0	0	0.208	0.341	4.154	4.185	11.0
0.0	0.0	2	1	400.0	300.99503	1	2	1	0.0	0.0	0	0.208	0.341	4.201	4.185	11.0
0.0	0.0	2	1	400.0	300.99503	1	2	1	0.0	0.0	0	0.208	0.341	4.2	4.185	11.0
0.0	0.0	2	1	400.0	300.99503	1	2	1	0.0	0.0	0	0.208	0.339	3.835	3.889	11.0
0.0	0.0	2	1	400.0	300.99503	1	2	1	0.0	0.0	0	0.207	0.337	3.829	3.889	11.0
0.0	0.0	2	1	400.0	300.99503	1	2	1	0.0	0.0	0	0.207	0.332	3.384	3.358	11.0
0.0	0.0	2	1	400.0	300.99503	1	2	1	0.0	0.0	0	0.207	0.325	3.114	3.12	11.0
0.0	0.0	2	1	400.0	300.99503	1	2	1	0.0	0.0	0	0.207	0.317	3.076	3.12	11.0
0.0	0.0	2	1	400.0	300.99503	1	2	1	0.0	0.0	0	0.207	0.309	2.693	2.695	11.0
0.0	0.0	2	1	400.0	300.99503	1	2	1	0.0	0.0	0	0.206	0.301	2.734	2.505	11.0
0.0	0.0	2	1	400.0	300.99503	1	2	1	0.0	0.0	0	0.206	0.292	2.593	2.505	11.0
0.0	0.0	2	1	400.0	300.99503	1	2	1	0.0	0.0	0	0.206	0.281	2.192	2.162	11.0
0.0	0.0	2	1	400.0	300.99503	1	2	1	0.0	0.0	0	0.206	0.271	2.189	2.162	11.0
0.0	0.0	2	1	400.0	300.99503	1	2	1	0.0	0.0	0	0.205	0.261	2.048	2.009	11.0
0.0	0.0	2	1	400.0	300.99503	1	2	1	0.0	0.0	0	0.205	0.25	1.705	1.736	11.0
0.0	0.0	2	1	400.0	300.99503	1	2	1	0.0	0.0	0	0.205	0.24	1.784	1.736	11.0
0.0	0.0	2	1	400.0	300.99503	1	2	1	0.0	0.0	0	0.204	0.23	1.495	1.499	11.0
0.0	0.0	2	1	400.0	300.99503	1	2	1	0.0	0.0	0	0.204	0.219	1.524	1.499	11.0
0.0	0.0	2	1	400.0	300.99503	1	2	1	0.0	0.0	0	0.204	0.209	1.39	1.392	11.0
0.0	0.0	2	1	400.0	300.99503	1	2	1	0.0	0.0	0	0.204	0.198	1.217	1.203	11.0
0.0	0.0	2	1	400.0	300.99503	1	2	1	0.0	0.0	0	0.203	0.188	1.118	1.203	11.0
0.0	0.0	2	1	400.0	300.99503	1	2	1	0.0	0.0	0	0.203	0.178	1.15	1.117	11.0
0.0	0.0	2	1	400.0	300.99503	1	2	1	0.0	0.0	0	0.203	0.17	0.991	0.964	11.0
0.0	0.0	2	1	400.0	300.99503	1	2	1	0.0	0.0	0	0.202	0.16	0.967	0.964	11.0
0.0	0.0	2	1	400.0	300.99503	1	2	1	0.0	0.0	0	0.202	0.152	0.895	0.896	11.0
0.0	0.0	2	1	400.0	300.99503	1	2	1	0.0	0.0	0	0.202	0.144	0.933	0.896	11.0
0.0	0.0	2	1	400.0	300.99503	1	2	1	0.0	0.0	0	0.201	0.137	0.809	0.774	11.0
0.0	0.0	2	1	400.0	300.99503	1	2	1	0.0	0.0	0	0.201	0.129	0.703	0.719	11.0
0.0	0.0	2	1	400.0	300.99503	1	2	1	0.0	0.0	0	0.2	0.123	0.748	0.719	11.0
0.0	0.0	2	1	400.0	300.99503	1	2	1	0.0	0.0	0	0.2	0.117	0.621	0.621	11.0
0.0	0.0	2	1	400.0	300.99503	1	2	1	0.0	0.0	0	0.199	0.111	0.505	0.536	11.0
0.0	0.0	2	1	400.0	300.99503	1	2	1	0.0	0.0	0	0.198	0.105	0.554	0.536	11.0
0.0	0.0	2	1	400.0	300.99503	1	2	1	0.0	0.0	0	0.198	0.098	0.479	0.498	11.0
0.0	0.0	2	1	400.0	300.99503	1	2	1	0.0	0.0	0	0.197	0.094	0.497	0.43	11.0
0.0	0.0	2	1	400.0	300.99503	1	2	1	0.0	0.0	0	0.196	0.088	0.445	0.43	11.0
0.0	0.0	2	1	400.0	300.99503	1	2	1	0.0	0.0	0	0.196	0.082	0.425	0.399	11.0
0.0	0.0	2	1	400.0	300.99503	1	2	1	0.0	0.0	0	0.195	0.077	0.393	0.399	11.0
0.0	0.0	2	1	400.0	300.99503	1	2	1	0.0	0.0	0	0.194	0.073	0.335	0.345	11.0
0.0	0.0	2	1	400.0	300.99503	1	2	1	0.0	0.0	0	0.193	0.068	0.231	0.345	11.0
0.0	0.0	2	1	400.0	300.99503	1	2	1	0.0	0.0	0	0.192	0.064	0.329	0.32	11.0
0.0	0.0	2	1	400.0	300.99503	1	2	1	0.0	0.0	0	0.192	0.06	0.312	0.276	11.0
0.0	0.0	2	1	400.0	300.99503	1	2	1	0.0	0.0	0	0.191	0.058	0.305	0.276	11.0
0.0	0.0	2	1	400.0	300.99503	1	2	1	0.0	0.0	0	0.19	0.055	0.245	0.257	11.0
0.0	0.0	2	1	400.0	300.99503	1	2	1	0.0	0.0	0	0.19	0.051	0.222	0.221	11.0
0.0	0.0	2	1	400.0	300.99503	1	2	1	0.0	0.0	0	0.189	0.047	0.214	0.221	11.0
0.0	0.0	2	1	400.0	300.99503	1	2	1	0.0	0.0	0	0.189	0.043	0.151	0.191	11.0
0.0	0.0	2	1	400.0	300.99503	1	2	1	0.0	0.0	0	0.188	0.039	0.116	0.177	11.0
0.0	0.0	2	1	400.0	300.99503	1	2	1	0.0	0.0	0	0.188	0.037	0.195	0.177	11.0
0.0	0.0	2	1	400.0	300.99503	1	2	1	0.0	0.0	0	0.187	0.035	0.128	0.153	11.0
0.0	0.0	2	1	400.0	300.99503	1	2	1	0.0	0.0	0	0.187	0.033	0.13	0.153	11.0
0.0	0.0	2	1	400.0	300.99503	1	2	1	0.0	0.0	0	0.187	0.031	0.21	0.142	11.0
0.0	0.0	2	1	400.0	300.99503	1	2	1	0.0	0.0	0	0.187	0.03	0.102	0.122	11.0
0.0	0.0	2	1	400.0	300.99503	1	2	1	0.0	0.0	0	0.186	0.029	0.104	0.122	11.0
0.0	0.0	2	1	400.0	300.99503	1	2	1	0.0	0.0	0	0.186	0.027	0.115	0.114	11.0
0.0	0.0	2	1	400.0	300.99503	1	2	1	0.0	0.0	0	0.186	0.025	0.061	0.098	11.0
0.0	0.0	2	1	400.0	300.99503	1	2	1	0.0	0.0	0	0.186	0.023	0.059	0.098	11.0
0.0	0.0	2	1	400.0	300.99503	1	2	1	0.0	0.0	0	0.186	0.021	0.093	0.091	11.0
0.0	0.0	2	1	400.0	300.99503	1	2	1	0.0	0.0	0	0.187	0.019	-0.041	0.091	11.0
0.0	0.0	2	1	400.0	300.99503	1	2	1	0.0	0.0	0	0.187	0.019	0.108	0.078	11.0
0.0	0.0	2	1	400.0	300.99503	1	2	1	0.0	0.0	0	0.187	0.019	0.014	0.073	11.0
0.0	0.0	2	1	400.0	300.99503	1	2	1	0.0	0.0	0	0.187	0.018	0.152	0.073	11.0
0.0	0.0	2	1	400.0	300.99503	1	2	1	0.0	0.0	0	0.187	0.018	0.096	0.063	11.0
0.0	0.0	2	1	400.0	300.99503	1	2	1	0.0	0.0	0	0.187	0.017	-0.051	0.054	11.0
0.0	0.0	2	1	400.0	300.99503	1	2	1	0.0	0.0	0	0.187	0.018	0.257	0.054	11.0
0.0	0.0	2	1	400.0	300.99503	1	2	1	0.0	0.0	0	0.187	0.018	0.012	0.05	11.0
0.0	0.0	2	1	400.0	300.99503	1	2	1	0.0	0.0	0	0.187	0.018	0.06	0.043	11.0
0.0	0.0	2	1	400.0	300.99503	1	2	1	0.0	0.0	0	0.187	0.018	0.031	0.043	11.0
0.0	0.0	2	1	400.0	300.99503	1	2	1	0.0	0.0	0	0.187	0.017	-0.028	0.04	11.0
0.0	0.0	2	1	400.0	300.99503	1	2	1	0.0	0.0	0	0.187	0.017	0.035	0.04	11.0
0.0	0.0	2	1	400.0	300.99503	1	2	1	0.0	0.0	0	0.187	0.017	0.032	0.034	11.0
0.0	0.0	2	1	400.0	300.99503	1	2	1	0.0	0.0	0	0.187	0.017	0.069	0.032	11.0
0.0	0.0	2	1	400.0	300.99503	1	2	1	0.0	0.0	0	0.187	0.016	-0.192	0.032	11.0
0.0	0.0	2	1	400.0	300.99503	1	2	1	0.0	0.0	0	0.187	0.016	0.036	0.027	11.0
0.0	0.0	2	1	400.0	300.99503	1	2	1	0.0	0.0	0	0.187	0.016	0.103	0.027	11.0
0.0	0.0	2	1	400.0	300.99503	1	2	1	0.0	0.0	0	0.187	0.016	0.006	0.025	11.0
0.0	0.0	2	1	400.0	300.99503	1	2	1	0.0	0.0	0	0.187	0.016	0.025	0.021	11.0
0.0	0.0	2	1	400.0	300.99503	1	2	1	0.0	0.0	0	0.187	0.016	-0.005	0.021	11.0
0.0	0.0	2	1	400.0	300.99503	1	2	1	0.0	0.0	0	0.187	0.015	-0.018	0.02	11.0
0.0	0.0	2	1	400.0	300.99503	1	2	1	0.0	0.0	0	0.187	0.014	0.072	0.017	11.0
0.0	0.0	2	1	400.0	300.99503	1	2	1	0.0	0.0	0	0.187	0.014	-0.004	0.017	11.0
0.0	0.0	2	1	400.0	300.99503	1	2	1	0.0	0.0	0	0.187	0.014	0.014	0.016	11.0
0.0	0.0	2	1	400.0	300.99503	1	2	1	0.0	0.0	0	0.187	0.013	-0.068	0.016	11.0
0.0	0.0	2	1	400.0	300.99503	1	2	1	0.0	0.0	0	0.188	0.012	0.024	0.013	11.0
0.0	0.0	2	1	400.0	300.99503	1	2	1	0.0	0.0	0	0.188	0.012	0.009	0.012	11.0
0.0	0.0	2	1	400.0	300.99503	1	2	1	0.0	0.0	0	0.188	0.011	0.0	0.012	11.0
0.0	0.0	2	1	400.0	300.99503	1	2	1	0.0	0.0	0	0.188	0.011	0.047	0.01	11.0
0.0	0.0	2	1	400.0	300.99503	1	2	1	0.0	0.0	0	0.188	0.01	-0.002	0.009	11.0
0.0	0.0	2	1	400.0	300.99503	1	2	1	0.0	0.0	0	0.188	0.01	-0.002	0.009	11.0
0.0	0.0	2	1	400.0	300.99503	1	2	1	0.0	0.0	0	0.188	0.01	0.041	0.008	11.0
0.0	0.0	2	1	400.0	300.99503	1	2	1	0.0	0.0	0	0.188	0.01	-0.008	0.008	11.0
0.0	0.0	2	1	400.0	300.99503	1	2	1	0.0	0.0	0	0.188	0.01	0.052	0.007	11.0
0.0	0.0	2	1	400.0	300.99503	1	2	1	0.0	0.0	0	0.188	0.01	0.012	0.006	11.0
0.0	0.0	2	1	400.0	300.99503	1	2	1	0.0	0.0	0	0.188	0.01	0.024	0.006	11.0
0.0	0.0	2	1	400.0	300.99503	1	2	1	0.0	0.0	0	0.188	0.01	0.019	0.005	11.0
0.0	0.0	2	1	400.0	300.99503	1	2	1	0.0	0.0	0	0.188	0.009	-0.023	0.005	11.0
0.0	0.0	2	1	400.0	300.99503	1	2	1	0.0	0.0	0	0.188	0.009	0.113	0.005	11.0
0.0	0.0	2	1	400.0	300.99503	1	2	1	0.0	0.0	0	0.188	0.009	0.056	0.004	11.0
0.0	0.0	2	1	400.0	300.99503	1	2	1	0.0	0.0	0	0.188	0.009	0.01	0.004	11.0
0.0	0.0	2	1	400.0	300.99503	1	2	1	0.0	0.0	0	0.188	0.009	0.025	0.003	11.0
0.0	0.0	2	1	400.0	300.99503	1	2	1	0.0	0.0	0	0.188	0.009	0.028	0.003	11.0
0.0	0.0	2	1	400.0	300.99503	1	2	1	0.0	0.0	0	0.189	0.009	0.057	0.003	11.0
0.0	0.0	2	1	400.0	300.99503	1	2	1	0.0	0.0	0	0.189	0.009	0.031	0.002	11.0
0.0	0.0	2	1	400.0	300.99503	1	2	1	0.0	0.0	0	0.189	0.008	-0.048	0.002	11.0
0.0	0.0	2	1	400.0	300.99503	1	2	1	0.0	0.0	0	0.189	0.007	-0.014	0.002	11.0
0.0	0.0	2	1	400.0	300.99503	1	2	1	0.0	0.0	0	0.189	0.007	0.011	0.001	11.0
0.0	0.0	2	1	400.0	300.99503	1	2	1	0.0	0.0	0	0.189	0.005	-0.021	0.001	11.0
0.0	0.0	2	1	400.0	300.99503	1	2	1	0.0	0.0	0	0.189	0.004	-0.02	0.001	11.0
0.0	0.0	2	1	400.0	300.99503	1	2	1	0.0	0.0	0	0.189	0.004	0.006	0.001	11.0
0.0	0.0	2	1	400.0	300.99503	1	2	1	0.0	0.0	0	0.189	0.003	0.004	0.001	11.0
0.0	0.0	2	1	400.0	300.99503	1	2	1	0.0	0.0	0	0.189	0.002	0.007	0.001	11.0
0.0	0.0	2	1	400.0	300.99503	1	2	1	0.0	0.0	0	0.189	0.001	-0.006	0.0	11.0
0.0	0.0	2	1	400.0	300.99503	1	2	1	0.0	0.0	0	0.189	0.001	0.023	0.0	11.0
0.0	0.0	2	1	400.0	300.99503	1	2	1	0.0	0.0	0	0.19	0.0	0.061	0.0	11.0
0.0	0.0	2	1	400.0	300.99503	1	2	1	0.0	0.0	0	0.19	-0.001	-0.023	0.0	11.0
0.0	0.0	2	1	400.0	300.99503	1	2	1	0.0	0.0	0	0.19	0.0	-0.011	0.0	11.0
0.0	0.0	2	1	400.0	300.99503	1	2	1	0.0	0.0	0	0.19	-0.001	-0.146	0.0	11.0
0.0	0.0	2	1	400.0	300.99503	1	2	1	0.0	0.0	0	0.19	0.0	0.061	0.0	11.0
0.0	0.0	2	1	400.0	300.99503	1	2	1	0.0	0.0	0	0.19	-0.001	-0.043	0.0	11.0
0.0	0.0	2	1	400.0	300.99503	1	2	1	0.0	0.0	0	0.19	0.0	0.0	0.0	11.0
0.0	0.0	2	1	400.0	300.99503	1	2	1	0.0	0.0	0	0.19	0.0	0.03	0.0	11.0
0.0	0.0	2	1	400.0	300.99503	1	2	1	0.0	0.0	0	0.19	-0.001	-0.015	0.0	11.0
0.0	0.0	2	1	400.0	300.99503	1	2	1	0.0	0.0	0	0.19	0.0	0.072	0.0	11.0
0.0	0.0	2	1	400.0	300.99503	1	2	1	0.0	0.0	0	0.19	0.0	0.022	0.0	11.0
0.0	0.0	2	1	400.0	300.99503	1	2	1	0.0	0.0	0	0.19	0.0	0.0	0.0	11.0
0.0	0.0	2	1	400.0	300.99503	1	2	1	0.0	0.0	0	0.19	-0.001	-0.042	0.0	11.0
0.0	0.0	2	1	400.0	300.99503	1	2	1	0.0	0.0	0	0.19	0.0	0.011	0.0	11.0
0.0	0.0	2	1	400.0	300.99503	1	2	1	0.0	0.0	0	0.19	0.0	-0.007	0.0	11.0
0.0	0.0	2	1	400.0	300.99503	1	2	1	0.0	0.0	0	0.19	0.0	-0.004	0.0	11.0
0.0	0.0	2	1	400.0	300.99503	1	2	1	0.0	0.0	0	0.19	0.0	0.038	0.0	11.0
0.0	0.0	2	1	400.0	300.99503	1	2	1	0.0	0.0	0	0.19	-0.001	-0.019	0.0	11.0
0.0	0.0	2	1	400.0	300.99503	1	2	1	0.0	0.0	0	0.19	0.0	0.0	0.0	11.0
0.0	0.0	2	1	400.0	300.99503	1	2	1	0.0	0.0	0	0.19	-0.001	-0.046	0.0	11.0
0.0	0.0	2	1	400.0	300.99503	1	2	1	0.0	0.0	0	0.19	0.0	-0.007	0.0	11.0
0.0	0.0	2	1	400.0	300.99503	1	2	1	0.0	0.0	0	0.19	0.0	0.011	0.0	11.0
0.0	0.0	2	1	400.0	300.99503	1	2	1	0.0	0.0	0	0.19	0.0	0.03	0.0	11.0
0.0	0.0	2	1	400.0	300.99503	1	2	1	0.0	0.0	0	0.19	0.0	0.057	0.0	11.0
0.0	0.0	2	1	400.0	300.99503	1	2	1	0.0	0.0	0	0.19	-0.001	-0.015	0.0	11.0
0.0	0.0	2	1	400.0	300.99503	1	2	1	0.0	0.0	0	0.19	-0.001	-0.023	0.0	11.0
0.0	0.0	2	1	400.0	300.99503	1	2	1	0.0	0.0	0	0.19	0.0	0.026	0.0	11.0
0.0	0.0	2	1	400.0	300.99503	1	2	1	0.0	0.0	0	0.19	-0.001	-0.069	0.0	11.0
0.0	0.0	2	1	400.0	300.99503	1	2	1	0.0	0.0	0	0.19	0.0	0.026	0.0	11.0
0.0	0.0	2	1	400.0	300.99503	1	2	1	0.0	0.0	0	0.19	0.0	0.0	0.0	11.0
0.0	0.0	2	1	400.0	300.99503	1	2	1	0.0	0.0	0	0.19	0.0	0.022	0.0	11.0
0.0	0.0	2	1	400.0	300.99503	1	2	1	0.0	0.0	0	0.19	0.0	0.018	0.0	11.0
0.0	0.0	2	1	400.0	300.99503	1	2	1	0.0	0.0	0	0.19	-0.001	-0.023	0.0	11.0
0.0	0.0	2	1	400.0	300.99503	1	2	1	0.0	0.0	0	0.19	0.0	-0.011	0.0	11.0
0.0	0.0	2	1	400.0	300.99503	1	2	1	0.0	0.0	0	0.19	0.0	-0.007	0.0	11.0
0.0	0.0	2	1	400.0	300.99503	1	2	1	0.0	0.0	0	0.19	-0.001	-0.03	0.0	11.0
0.0	0.0	2	1	400.0	300.99503	1	2	1	0.0	0.0	0	0.19	-0.001	-0.034	0.0	11.0
0.0	0.0	2	1	400.0	300.99503	1	2	1	0.0	0.0	0	0.19	0.0	-0.011	0.0	11.0
0.0	0.0	2	1	400.0	300.99503	1	2	1	0.0	0.0	0	0.19	0.0	0.007	0.0	11.0
0.0	0.0	2	1	400.0	300.99503	1	2	1	0.0	0.0	0	0.19	-0.001	-0.226	0.0	11.0
0.0	0.0	2	1	400.0	300.99503	1	2	1	0.0	0.0	0	0.19	0.0	0.007	0.0	11.0
0.0	0.0	2	1	400.0	300.99503	1	2	1	0.0	0.0	0	0.19	0.0	0.041	0.0	11.0
0.0	0.0	2	1	400.0	300.99503	1	2	1	0.0	0.0	0	0.19	0.0	0.072	0.0	11.0
0.0	0.0	2	1	400.0	300.99503	1	2	1	0.0	0.0	0	0.19	0.0	0.114	0.0	11.0
0.0	0.0	2	1	400.0	300.99503	1	2	1	0.0	0.0	0	0.19	-0.001	-0.015	0.0	11.0
0.0	0.0	2	1	400.0	300.99503	1	2	1	0.0	0.0	0	0.19	0.0	0.011	0.0	11.0
0.0	0.0	2	1	400.0	300.99503	1	2	1	0.0	0.0	0	0.19	0.0	0.011	0.0	11.0
0.0	0.0	2	1	400.0	300.99503	1	2	1	0.0	0.0	0	0.19	-0.001	-0.015	0.0	11.0
0.0	0.0	2	1	400.0	300.99503	1	2	1	0.0	0.0	0	0.19	0.0	0.011	0.0	11.0
0.0	0.0	2	1	400.0	300.99503	1	2	1	0.0	0.0	0	0.19	-0.001	-0.027	0.0	11.0
0.0	0.0	2	1	400.0	300.99503	1	2	1	0.0	0.0	0	0.19	0.0	-0.007	0.0	11.0
0.0	0.0	2	1	400.0	300.99503	1	2	1	0.0	0.0	0	0.19	-0.001	-0.023	0.0	11.0
0.0	0.0	2	1	400.0	300.99503	1	2	1	0.0	0.0	0	0.19	0.0	-0.004	0.0	11.0
0.0	0.0	2	1	400.0	300.99503	1	2	1	0.0	0.0	0	0.19	-0.001	-0.027	0.0	11.0
0.0	0.0	2	1	400.0	300.99503	1	2	1	0.0	0.0	0	0.19	0.0	0.003	0.0	11.0
0.0	0.0	2	1	400.0	300.99503	1	2	1	0.0	0.0	0	0.19	0.0	-0.011	0.0	11.0
0.0	0.0	2	1	400.0	300.99503	1	2	1	0.0	0.0	0	0.19	-0.001	-0.019	0.0	11.0
0.0	0.0	2	1	400.0	300.99503	1	2	1	0.0	0.0	0	0.19	-0.001	-0.034	0.0	11.0
0.0	0.0	2	1	400.0	300.99503	1	2	1	0.0	0.0	0	0.19	0.0	0.022	0.0	11.0
0.0	0.0	2	1	400.0	300.99503	1	2	1	0.0	0.0	0	0.19	0.0	0.011	0.0	11.0
0.0	0.0	2	1	400.0	300.99503	1	2	1	0.0	0.0	0	0.19	0.0	-0.011	0.0	11.0
0.0	0.0	2	1	400.0	300.99503	1	2	1	0.0	0.0	0	0.19	-0.001	-0.015	0.0	11.0
0.0	0.0	2	1	400.0	300.99503	1	2	1	0.0	0.0	0	0.19	0.0	0.038	0.0	11.0
0.0	0.0	2	1	400.0	300.99503	1	2	1	0.0	0.0	0	0.19	0.0	0.007	0.0	11.0
0.0	0.0	2	1	400.0	300.99503	1	2	1	0.0	0.0	0	0.19	0.0	-0.011	0.0	11.0
0.0	0.0	2	1	400.0	300.99503	1	2	1	0.0	0.0	0	0.19	0.0	0.003	0.0	11.0
0.0	0.0	2	1	400.0	300.99503	1	2	1	0.0	0.0	0	0.19	-0.001	-0.023	0.0	11.0
0.0	0.0	2	1	400.0	300.99503	1	2	1	0.0	0.0	0	0.19	-0.001	-0.042	0.0	11.0
0.0	0.0	2	1	400.0	300.99503	1	2	1	0.0	0.0	0	0.19	-0.001	-0.141	0.0	11.0
0.0	0.0	2	1	400.0	300.99503	1	2	1	0.0	0.0	0	0.19	0.0	-0.007	0.0	11.0
0.0	0.0	2	1	400.0	300.99503	1	2	1	0.0	0.0	0	0.19	0.0	0.003	0.0	11.0
0.0	0.0	2	1	400.0	300.99503	1	2	1	0.0	0.0	0	0.19	0.0	-0.007	0.0	11.0
0.0	0.0	2	1	400.0	300.99503	1	2	1	0.0	0.0	0	0.19	0.0	0.0	0.0	11.0
0.0	0.0	2	1	400.0	300.99503	1	2	1	0.0	0.0	0	0.19	-0.001	-0.019	0.0	11.0
0.0	0.0	2	1	400.0	300.99503	1	2	1	0.0	0.0	0	0.19	-0.001	-0.053	0.0	11.0
0.0	0.0	2	1	400.0	300.99503	1	2	1	0.0	0.0	0	0.19	0.0	0.041	0.0	11.0
0.0	0.0	2	1	400.0	300.99503	1	2	1	0.0	0.0	0	0.19	0.0	-0.011	0.0	11.0
0.0	0.0	2	1	400.0	300.99503	1	2	1	0.0	0.0	0	0.19	0.0	0.034	0.0	11.0
0.0	0.0	2	1	400.0	300.99503	1	2	1	0.0	0.0	0	0.19	0.0	0.015	0.0	11.0
0.0	0.0	2	1	400.0	300.99503	1	2	1	0.0	0.0	0	0.19	0.0	0.068	0.0	11.0
0.0	0.0	2	1	400.0	300.99503	1	2	1	0.0	0.0	0	0.19	0.0	0.126	0.0	11.0
0.0	0.0	2	1	400.0	300.99503	1	2	1	0.0	0.0	0	0.19	0.0	0.011	0.0	11.0
0.0	0.0	2	1	400.0	300.99503	1	2	1	0.0	0.0	0	0.19	0.0	0.018	0.0	11.0
0.0	0.0	2	1	400.0	300.99503	1	2	1	0.0	0.0	0	0.19	0.0	0.045	0.0	11.0
0.0	0.0	2	1	400.0	300.99503	1	2	1	0.0	0.0	0	0.19	0.0	0.018	0.0	11.0
0.0	0.0	2	1	400.0	300.99503	1	2	1	0.0	0.0	0	0.19	0.0	0.018	0.0	11.0
0.0	0.0	2	1	400.0	300.99503	1	2	1	0.0	0.0	0	0.19	0.0	0.015	0.0	11.0
0.0	0.0	2	1	400.0	300.99503	1	2	1	0.0	0.0	0	0.19	0.0	-0.007	0.0	11.0
0.0	0.0	2	1	400.0	300.99503	1	2	1	0.0	0.0	0	0.19	0.0	-0.004	0.0	11.0
0.0	0.0	2	1	400.0	300.99503	1	2	1	0.0	0.0	0	0.19	-0.001	-0.023	0.0	11.0
0.0	0.0	2	1	400.0	300.99503	1	2	1	0.0	0.0	0	0.19	-0.001	-0.065	0.0	11.0
0.0	0.0	2	1	400.0	300.99503	1	2	1	0.0	0.0	0	0.19	0.0	-0.011	0.0	11.0
0.0	0.0	2	1	400.0	300.99503	1	2	1	0.0	0.0	0	0.19	0.0	0.018	0.0	11.0
0.0	0.0	2	1	400.0	300.99503	1	2	1	0.0	0.0	0	0.19	-0.001	-0.046	0.0	11.0
0.0	0.0	2	1	400.0	300.99503	1	2	1	0.0	0.0	0	0.19	0.0	-0.008	0.0	11.0
0.0	0.0	2	1	400.0	300.99503	1	2	1	0.0	0.0	0	0.19	0.0	0.045	0.0	11.0
0.0	0.0	2	1	400.0	300.99503	1	2	1	0.0	0.0	0	0.19	0.0	-0.011	0.0	11.0
0.0	0.0	2	1	400.0	300.99503	1	2	1	0.0	0.0	0	0.19	0.0	0.045	0.0	11.0
0.0	0.0	2	1	400.0	300.99503	1	2	1	0.0	0.0	0	0.19	0.0	0.003	0.0	11.0
0.0	0.0	2	1	400.0	300.99503	1	2	1	0.0	0.0	0	0.19	-0.001	-0.023	0.0	11.0
0.0	0.0	2	1	400.0	300.99503	1	2	1	0.0	0.0	0	0.19	0.0	0.034	0.0	11.0
0.0	0.0	2	1	400.0	300.99503	1	2	1	0.0	0.0	0	0.19	-0.001	-0.027	0.0	11.0
0.0	0.0	2	1	400.0	300.99503	1	2	1	0.0	0.0	0	0.19	-0.001	-0.05	0.0	11.0
0.0	0.0	2	1	400.0	300.99503	1	2	1	0.0	0.0	0	0.19	-0.001	-0.012	0.0	11.0
0.0	0.0	2	1	400.0	300.99503	1	2	1	0.0	0.0	0	0.19	0.0	0.026	0.0	11.0
0.0	0.0	2	1	400.0	300.99503	1	2	1	0.0	0.0	0	0.19	0.0	0.01	0.0	11.0
0.0	0.0	2	1	400.0	300.99503	1	2	1	0.0	0.0	0	0.19	-0.001	-0.023	0.0	11.0
0.0	0.0	2	1	400.0	300.99503	1	2	1	0.0	0.0	0	0.19	0.0	0.038	0.0	11.0
0.0	0.0	2	1	400.0	300.99503	1	2	1	0.0	0.0	0	0.19	-0.001	-0.034	0.0	11.0
0.0	0.0	2	1	400.0	300.99503	1	2	1	0.0	0.0	0	0.19	0.0	0.003	0.0	11.0
0.0	0.0	2	1	400.0	300.99503	1	2	1	0.0	0.0	0	0.19	0.0	0.034	0.0	11.0
0.0	0.0	2	1	400.0	300.99503	1	2	1	0.0	0.0	0	0.19	0.0	0.003	0.0	11.0
0.0	0.0	2	1	400.0	300.99503	1	2	1	0.0	0.0	0	0.19	-0.001	-0.019	0.0	11.0
0.0	0.0	2	1	400.0	300.99503	1	2	1	0.0	0.0	0	0.19	0.0	0.0	0.0	11.0
0.0	0.0	2	1	400.0	300.99503	1	2	1	0.0	0.0	0	0.19	-0.001	-0.012	0.0	11.0
0.0	0.0	2	1	400.0	300.99503	1	2	1	0.0	0.0	0	0.19	0.0	0.034	0.0	11.0
0.0	0.0	2	1	400.0	300.99503	1	2	1	0.0	0.0	0	0.19	0.0	0.042	0.0	11.0
0.0	0.0	2	1	400.0	300.99503	1	2	1	0.0	0.0	0	0.19	-0.001	-0.012	0.0	11.0
0.0	0.0	2	1	400.0	300.99503	1	2	1	0.0	0.0	0	0.19	0.0	-0.004	0.0	11.0
0.0	0.0	2	1	400.0	300.99503	1	2	1	0.0	0.0	0	0.19	0.0	0.072	0.0	11.0
0.0	0.0	2	1	400.0	300.99503	1	2	1	0.0	0.0	0	0.19	-0.001	-0.08	0.0	11.0
0.0	0.0	2	1	400.0	300.99503	1	2	1	0.0	0.0	0	0.19	0.0	0.042	0.0	11.0
0.0	0.0	2	1	400.0	300.99503	1	2	1	0.0	0.0	0	0.19	-0.001	-0.023	0.0	11.0
0.0	0.0	2	1	400.0	300.99503	1	2	1	0.0	0.0	0	0.19	0.0	-0.008	0.0	11.0
0.0	0.0	2	1	400.0	300.99503	1	2	1	0.0	0.0	0	0.19	0.0	-0.011	0.0	11.0
0.0	0.0	2	1	400.0	300.99503	1	2	1	0.0	0.0	0	0.19	0.0	0.026	0.0	11.0
0.0	0.0	2	1	400.0	300.99503	1	2	1	0.0	0.0	0	0.19	-0.001	-0.035	0.0	11.0
0.0	0.0	2	1	400.0	300.99503	1	2	1	0.0	0.0	0	0.19	-0.001	-0.015	0.0	11.0
0.0	0.0	2	1	400.0	300.99503	1	2	1	0.0	0.0	0	0.19	0.0	0.007	0.0	11.0
0.0	0.0	2	1	400.0	300.99503	1	2	1	0.0	0.0	0	0.19	-0.001	-0.019	0.0	11.0
0.0	0.0	2	1	400.0	300.99503	1	2	1	0.0	0.0	0	0.19	0.0	0.044	0.0	11.0
0.0	0.0	2	1	400.0	300.99503	1	2	1	0.0	0.0	0	0.19	0.0	0.065	0.0	11.0
0.0	0.0	2	1	400.0	300.99503	1	2	1	0.0	0.0	0	0.19	-0.001	-0.016	0.0	11.0
0.0	0.0	2	1	400.0	300.99503	1	2	1	0.0	0.0	0	0.19	0.0	0.022	0.0	11.0
0.0	0.0	2	1	400.0	300.99503	1	2	1	0.0	0.0	0	0.19	0.0	0.003	0.0	11.0
0.0	0.0	2	1	400.0	300.99503	1	2	1	0.0	0.0	0	0.19	0.0	-0.007	0.0	11.0
0.0	0.0	2	1	400.0	300.99503	1	2	1	0.0	0.0	0	0.19	-0.001	-0.054	0.0	11.0
0.0	0.0	2	1	400.0	300.99503	1	2	1	0.0	0.0	0	0.19	0.0	0.006	0.0	11.0
0.0	0.0	2	1	400.0	300.99503	1	2	1	0.0	0.0	0	0.19	0.0	-0.011	0.0	11.0
0.0	0.0	2	1	400.0	300.99503	1	2	1	0.0	0.0	0	0.19	0.0	-0.004	0.0	11.0
0.0	0.0	2	1	400.0	300.99503	1	2	1	0.0	0.0	0	0.19	0.0	0.003	0.0	11.0
0.0	0.0	2	1	400.0	300.99503	1	2	1	0.0	0.0	0	0.19	0.0	0.057	0.0	11.0
0.0	0.0	2	1	400.0	300.99503	1	2	1	0.0	0.0	0	0.19	0.0	-0.011	0.0	11.0
0.0	0.0	2	1	400.0	300.99503	1	2	1	0.0	0.0	0	0.19	0.0	0.018	0.0	11.0
0.0	0.0	2	1	400.0	300.99503	1	2	1	0.0	0.0	0	0.19	0.0	-0.011	0.0	11.0
0.0	0.0	2	1	400.0	300.99503	1	2	1	0.0	0.0	0	0.19	0.0	0.018	0.0	11.0
0.0	0.0	2	1	400.0	300.99503	1	2	1	0.0	0.0	0	0.19	0.0	0.0	0.0	11.0
0.0	0.0	2	1	400.0	300.99503	1	2	1	0.0	0.0	0	0.19	0.0	0.052	0.0	11.0
2805.4175	201.99005	3	1	400.0	201.99005	1	2	1	0.0	0.0	1	0.19	-0.001	-0.019	0.0	11.0
2805.4175	201.99005	3	1	400.0	201.99005	0	2	1	0.0	0.0	1	0.19	0.0	0.035	0.0	11.0
2805.4175	201.99005	3	1	400.0	201.99005	0	2	1	0.0	0.0	1	0.19	0.0	0.034	0.0	11.0
2805.4175	201.99005	3	1	400.0	201.99005	0	2	1	0.0	0.0	1	0.19	0.0	0.041	0.0	11.0
2805.4175	201.99005	3	1	400.0	201.99005	0	2	1	0.0	0.0	1	0.19	0.0	0.229	0.382	11.0
2805.4175	201.99005	3	1	400.0	201.99005	0	2	1	0.0	0.0	1	0.19	0.002	0.329	0.382	11.0
2805.4175	201.99005	3	1	400.0	201.99005	0	2	1	0.0	0.0	1	0.19	0.006	0.693	0.713	11.0
2805.4175	201.99005	3	1	400.0	201.99005	0	2	1	0.0	0.0	1	0.19	0.011	0.805	0.861	11.0
2805.4175	201.99005	3	1	400.0	201.99005	0	2	1	0.0	0.0	1	0.19	0.017	0.817	0.861	11.0
2805.4175	201.99005	3	1	400.0	201.99005	0	2	1	0.0	0.0	1	0.19	0.024	1.125	1.126	11.0
2805.4175	201.99005	3	1	400.0	201.99005	0	2	1	0.0	0.0	1	0.19	0.03	1.066	1.126	11.0
2805.4175	201.99005	3	1	400.0	201.99005	0	2	1	0.0	0.0	1	0.19	0.038	1.246	1.245	11.0
2805.4175	201.99005	3	1	400.0	201.99005	0	2	1	0.0	0.0	1	0.191	0.046	1.463	1.459	11.0
2805.4175	201.99005	3	1	400.0	201.99005	0	2	1	0.0	0.0	1	0.191	0.052	1.419	1.459	11.0
2805.4175	201.99005	3	1	400.0	201.99005	0	2	1	0.0	0.0	1	0.191	0.06	1.592	1.554	11.0
2805.4175	201.99005	3	1	400.0	201.99005	0	2	1	0.0	0.0	1	0.191	0.068	1.705	1.725	11.0
2805.4175	201.99005	3	1	400.0	201.99005	0	2	1	0.0	0.0	1	0.191	0.076	1.74	1.725	11.0
2805.4175	201.99005	3	1	400.0	201.99005	0	2	1	0.0	0.0	1	0.191	0.084	1.784	1.801	11.0
2805.4175	201.99005	3	1	400.0	201.99005	0	2	1	0.0	0.0	1	0.191	0.09	1.802	1.801	11.0
2805.4175	201.99005	3	1	400.0	201.99005	0	2	1	0.0	0.0	1	0.191	0.096	1.937	1.938	11.0
2805.4175	201.99005	3	1	400.0	201.99005	0	2	1	0.0	0.0	1	0.191	0.104	2.005	2.057	11.0
2805.4175	201.99005	3	1	400.0	201.99005	0	2	1	0.0	0.0	1	0.191	0.11	2.074	2.057	11.0
2805.4175	201.99005	3	1	400.0	201.99005	0	2	1	0.0	0.0	1	0.191	0.116	2.17	2.111	11.0
2805.4175	201.99005	3	1	400.0	201.99005	0	2	1	0.0	0.0	1	0.191	0.122	2.161	2.205	11.0
2805.4175	201.99005	3	1	400.0	201.99005	0	2	1	0.0	0.0	1	0.191	0.128	2.221	2.205	11.0
2805.4175	201.99005	3	1	400.0	201.99005	0	2	1	0.0	0.0	1	0.191	0.134	2.251	2.249	11.0
2805.4175	201.99005	3	1	400.0	201.99005	0	2	1	0.0	0.0	1	0.191	0.14	2.243	2.249	11.0
2805.4175	201.99005	3	1	400.0	201.99005	0	2	1	0.0	0.0	1	0.191	0.145	2.346	2.324	11.0
2805.4175	201.99005	3	1	400.0	201.99005	0	2	1	0.0	0.0	1	0.191	0.15	2.459	2.39	11.0
2805.4175	201.99005	3	1	400.0	201.99005	0	2	1	0.0	0.0	1	0.191	0.154	2.417	2.39	11.0
2805.4175	201.99005	3	1	400.0	201.99005	0	2	1	0.0	0.0	1	0.191	0.159	2.445	2.42	11.0
2805.4175	201.99005	3	1	400.0	201.99005	0	2	1	0.0	0.0	1	0.192	0.164	2.444	2.472	11.0
2805.4175	201.99005	3	1	400.0	201.99005	0	2	1	0.0	0.0	1	0.192	0.167	2.437	2.472	11.0
2805.4175	201.99005	3	1	400.0	201.99005	0	2	1	0.0	0.0	1	0.192	0.171	2.518	2.496	11.0
2805.4175	201.99005	3	1	400.0	201.99005	0	2	1	0.0	0.0	1	0.192	0.176	2.665	2.496	11.0
2805.4175	201.99005	3	1	400.0	201.99005	0	2	1	0.0	0.0	1	0.192	0.18	2.549	2.539	11.0
2805.4175	201.99005	3	1	400.0	201.99005	0	2	1	0.0	0.0	1	0.192	0.183	2.528	2.558	11.0
2805.4175	201.99005	3	1	400.0	201.99005	0	2	1	0.0	0.0	1	0.192	0.185	2.576	2.558	11.0
2805.4175	201.99005	3	1	400.0	201.99005	0	2	1	0.0	0.0	1	0.192	0.188	2.588	2.592	11.0
2805.4175	201.99005	3	1	400.0	201.99005	0	2	1	0.0	0.0	1	0.192	0.19	2.572	2.607	11.0
2805.4175	201.99005	3	1	400.0	201.99005	0	2	1	0.0	0.0	1	0.192	0.192	2.585	2.607	11.0
2805.4175	201.99005	3	1	400.0	201.99005	0	2	1	0.0	0.0	1	0.193	0.194	2.661	2.634	11.0
2805.4175	201.99005	3	1	400.0	201.99005	0	2	1	0.0	0.0	1	0.193	0.196	2.62	2.634	11.0
2805.4175	201.99005	3	1	400.0	201.99005	0	2	1	0.0	0.0	1	0.193	0.2	2.725	2.647	11.0
2805.4175	201.99005	3	1	400.0	201.99005	0	2	1	0.0	0.0	1	0.193	0.203	2.679	2.668	11.0
2805.4175	201.99005	3	1	400.0	201.99005	0	2	1	0.0	0.0	1	0.193	0.205	2.685	2.668	11.0
2805.4175	201.99005	3	1	400.0	201.99005	0	2	1	0.0	0.0	1	0.193	0.206	2.645	2.678	11.0
2805.4175	201.99005	3	1	400.0	201.99005	0	2	1	0.0	0.0	1	0.193	0.206	2.641	2.696	11.0
2805.4175	201.99005	3	1	400.0	201.99005	0	2	1	0.0	0.0	1	0.194	0.207	2.657	2.696	11.0
2805.4175	201.99005	3	1	400.0	201.99005	0	2	1	0.0	0.0	1	0.194	0.207	2.62	2.704	11.0
2805.4175	201.99005	3	1	400.0	201.99005	0	2	1	0.0	0.0	1	0.194	0.208	2.626	2.704	11.0
2805.4175	201.99005	3	1	400.0	201.99005	0	2	1	0.0	0.0	1	0.194	0.21	2.695	2.718	11.0
2805.4175	201.99005	3	1	400.0	201.99005	0	2	1	0.0	0.0	1	0.195	0.212	2.761	2.724	11.0
2805.4175	201.99005	3	1	400.0	201.99005	0	2	1	0.0	0.0	1	0.195	0.214	2.79	2.724	11.0
2805.4175	201.99005	3	1	400.0	201.99005	0	2	1	0.0	0.0	1	0.195	0.216	2.903	2.736	11.0
2805.4175	201.99005	3	1	400.0	201.99005	0	2	1	0.0	0.0	1	0.196	0.218	2.705	2.745	11.0
2805.4175	201.99005	3	1	400.0	201.99005	0	2	1	0.0	0.0	1	0.196	0.22	2.724	2.745	11.0
2805.4175	201.99005	3	1	400.0	201.99005	0	2	1	0.0	0.0	1	0.196	0.22	2.644	2.75	11.0
2805.4175	201.99005	3	1	400.0	201.99005	0	2	1	0.0	0.0	1	0.196	0.221	2.795	2.75	11.0
2805.4175	201.99005	3	1	400.0	201.99005	0	2	1	0.0	0.0	1	0.197	0.221	2.764	2.758	11.0
2805.4175	201.99005	3	1	400.0	201.99005	0	2	1	0.0	0.0	1	0.197	0.221	2.739	2.762	11.0
2805.4175	201.99005	3	1	400.0	201.99005	0	2	1	0.0	0.0	1	0.197	0.221	2.736	2.762	11.0
2805.4175	201.99005	3	1	400.0	201.99005	0	2	1	0.0	0.0	1	0.197	0.221	2.795	2.768	11.0
2805.4175	201.99005	3	1	400.0	201.99005	0	2	1	0.0	0.0	1	0.197	0.221	2.758	2.77	11.0
2805.4175	201.99005	3	1	400.0	201.99005	0	2	1	0.0	0.0	1	0.198	0.221	2.762	2.77	11.0
2805.4175	201.99005	3	1	400.0	201.99005	0	2	1	0.0	0.0	1	0.198	0.221	2.754	2.775	11.0
2805.4175	201.99005	3	1	400.0	201.99005	0	2	1	0.0	0.0	1	0.198	0.221	2.792	2.775	11.0
2805.4175	201.99005	3	1	400.0	201.99005	0	2	1	0.0	0.0	1	0.198	0.221	2.806	2.781	11.0
2805.4175	201.99005	3	1	400.0	201.99005	0	2	1	0.0	0.0	1	0.198	0.221	2.818	2.783	11.0
2805.4175	201.99005	3	1	400.0	201.99005	0	2	1	0.0	0.0	1	0.198	0.221	2.818	2.783	11.0
2805.4175	201.99005	3	1	400.0	201.99005	0	2	1	0.0	0.0	1	0.198	0.221	2.862	2.785	11.0
2805.4175	201.99005	3	1	400.0	201.99005	0	2	1	0.0	0.0	1	0.198	0.221	2.747	2.787	11.0
2805.4175	201.99005	3	1	400.0	201.99005	0	2	1	0.0	0.0	1	0.198	0.221	2.867	2.787	11.0
2805.4175	201.99005	3	1	400.0	201.99005	0	2	1	0.0	0.0	1	0.198	0.221	2.828	2.79	11.0
2805.4175	201.99005	3	1	400.0	201.99005	0	2	1	0.0	0.0	1	0.198	0.221	2.781	2.79	11.0
2805.4175	201.99005	3	1	400.0	201.99005	0	2	1	0.0	0.0	1	0.198	0.221	2.739	2.791	11.0
2805.4175	201.99005	3	1	400.0	201.99005	0	2	1	0.0	0.0	1	0.198	0.221	2.792	2.793	11.0
2805.4175	201.99005	3	1	400.0	201.99005	0	2	1	0.0	0.0	1	0.198	0.221	2.777	2.793	11.0
2805.4175	201.99005	3	1	400.0	201.99005	0	2	1	0.0	0.0	1	0.198	0.221	2.805	2.794	11.0
2805.4175	201.99005	3	1	400.0	201.99005	0	2	1	0.0	0.0	1	0.198	0.221	2.749	2.796	11.0
2805.4175	201.99005	3	1	400.0	201.99005	1	2	1	0.0	0.0	1	0.198	0.221	2.809	2.796	11.0
2805.4175	201.99005	3	1	400.0	201.99005	1	2	1	0.0	0.0	1	0.198	0.221	2.78	2.797	11.0
2805.4175	201.99005	3	1	400.0	201.99005	1	2	1	0.0	0.0	1	0.198	0.222	2.958	2.797	11.0
2805.4175	201.99005	3	1	400.0	201.99005	1	2	1	0.0	0.0	1	0.198	0.222	2.665	2.798	11.0
2805.4175	201.99005	3	1	400.0	201.99005	1	2	1	0.0	0.0	1	0.198	0.222	2.811	2.8	11.0
2805.4175	201.99005	3	1	400.0	201.99005	1	2	1	0.0	0.0	1	0.198	0.222	2.77	2.8	11.0
2805.4175	201.99005	3	1	400.0	201.99005	1	2	1	0.0	0.0	1	0.198	0.222	2.802	2.801	11.0
2805.4175	201.99005	3	1	400.0	201.99005	1	2	1	0.0	0.0	1	0.198	0.222	2.784	2.802	11.0
2805.4175	201.99005	3	1	400.0	201.99005	1	2	1	0.0	0.0	1	0.198	0.222	2.744	2.802	11.0
2805.4175	201.99005	3	1	400.0	201.99005	1	2	1	0.0	0.0	1	0.198	0.222	2.87	2.803	11.0
2805.4175	201.99005	3	1	400.0	201.99005	1	2	1	0.0	0.0	1	0.198	0.222	2.821	2.803	11.0
2805.4175	201.99005	3	1	400.0	201.99005	1	2	1	0.0	0.0	1	0.198	0.222	2.855	2.803	11.0
2805.4175	201.99005	3	1	400.0	201.99005	1	2	1	0.0	0.0	1	0.198	0.223	2.781	2.803	11.0
2805.4175	201.99005	3	1	400.0	201.99005	1	2	1	0.0	0.0	1	0.198	0.223	2.854	2.803	11.0
2805.4175	201.99005	3	1	400.0	201.99005	1	2	1	0.0	0.0	1	0.198	0.223	2.781	2.803	11.0
2805.4175	201.99005	3	1	400.0	201.99005	1	2	1	0.0	0.0	1	0.198	0.223	2.826	2.804	11.0
2805.4175	201.99005	3	1	400.0	201.99005	1	2	1	0.0	0.0	1	0.198	0.223	2.857	2.804	11.0
2805.4175	201.99005	3	1	400.0	201.99005	1	2	1	0.0	0.0	1	0.198	0.223	2.85	2.804	11.0
2805.4175	201.99005	3	1	400.0	201.99005	1	2	1	0.0	0.0	1	0.198	0.223	2.829	2.804	11.0
2805.4175	201.99005	3	1	400.0	201.99005	1	2	1	0.0	0.0	1	0.198	0.223	2.789	2.804	11.0
2805.4175	201.99005	3	1	400.0	201.99005	1	2	1	0.0	0.0	1	0.198	0.223	2.836	2.805	11.0
2805.4175	201.99005	3	1	400.0	201.99005	1	2	1	0.0	0.0	1	0.198	0.223	2.821	2.805	11.0
2805.4175	201.99005	3	1	400.0	201.99005	1	2	1	0.0	0.0	1	0.198	0.223	2.855	2.805	11.0
2805.4175	201.99005	3	1	400.0	201.99005	1	2	1	0.0	0.0	1	0.198	0.223	2.863	2.805	11.0
2805.4175	201.99005	3	1	400.0	201.99005	1	2	1	0.0	0.0	1	0.198	0.223	2.818	2.805	11.0
2805.4175	201.99005	3	1	400.0	201.99005	1	2	1	0.0	0.0	1	0.198	0.222	2.877	2.805	11.0
2805.4175	201.99005	3	1	400.0	201.99005	1	2	1	0.0	0.0	1	0.198	0.222	2.873	2.805	11.0
2805.4175	201.99005	3	1	400.0	201.99005	1	2	1	0.0	0.0	1	0.198	0.222	2.835	2.806	11.0
2805.4175	201.99005	3	1	400.0	201.99005	1	2	1	0.0	0.0	1	0.198	0.222	2.828	2.806	11.0
2805.4175	201.99005	3	1	400.0	201.99005	1	2	1	0.0	0.0	1	0.198	0.222	2.808	2.806	11.0
2805.4175	201.99005	3	1	400.0	201.99005	1	2	1	0.0	0.0	1	0.198	0.222	2.828	2.806	11.0
2805.4175	201.99005	3	1	400.0	201.99005	1	2	1	0.0	0.0	1	0.198	0.222	2.811	2.806	11.0
2805.4175	201.99005	3	1	400.0	201.99005	1	2	1	0.0	0.0	1	0.198	0.222	2.829	2.806	11.0
2805.4175	201.99005	3	1	400.0	201.99005	1	2	1	0.0	0.0	1	0.198	0.222	2.803	2.806	11.0
2805.4175	201.99005	3	1	400.0	201.99005	1	2	1	0.0	0.0	1	0.198	0.222	2.767	2.806	11.0
2805.4175	201.99005	3	1	400.0	201.99005	1	2	1	0.0	0.0	1	0.198	0.222	2.716	2.807	11.0
2805.4175	201.99005	3	1	400.0	201.99005	1	2	1	0.0	0.0	1	0.198	0.222	2.795	2.807	11.0
2805.4175	201.99005	3	1	400.0	201.99005	1	2	1	0.0	0.0	1	0.198	0.222	2.805	2.807	11.0
2805.4175	201.99005	3	1	400.0	201.99005	1	2	1	0.0	0.0	1	0.198	0.223	2.93	2.807	11.0
2805.4175	201.99005	3	1	400.0	201.99005	1	2	1	0.0	0.0	1	0.198	0.223	2.834	2.807	11.0
2805.4175	201.99005	3	1	400.0	201.99005	1	2	1	0.0	0.0	1	0.198	0.223	2.85	2.807	11.0
2805.4175	201.99005	3	1	400.0	201.99005	1	2	1	0.0	0.0	1	0.198	0.223	2.723	2.807	11.0
2805.4175	201.99005	3	1	400.0	201.99005	1	2	1	0.0	0.0	1	0.198	0.223	2.823	2.807	11.0
2805.4175	201.99005	3	1	400.0	201.99005	1	2	1	0.0	0.0	1	0.198	0.223	2.776	2.807	11.0
2805.4175	201.99005	3	1	400.0	201.99005	1	2	1	0.0	0.0	1	0.198	0.224	2.86	2.807	11.0
2805.4175	201.99005	3	1	400.0	201.99005	1	2	1	0.0	0.0	1	0.198	0.224	2.761	2.807	11.0
2805.4175	201.99005	3	1	400.0	201.99005	1	2	1	0.0	0.0	1	0.198	0.224	2.754	2.807	11.0
2805.4175	201.99005	3	1	400.0	201.99005	1	2	1	0.0	0.0	1	0.198	0.224	2.889	2.807	11.0
2805.4175	201.99005	3	1	400.0	201.99005	1	2	1	0.0	0.0	1	0.198	0.224	2.831	2.807	11.0
2805.4175	201.99005	3	1	400.0	201.99005	1	2	1	0.0	0.0	1	0.198	0.224	2.803	2.807	11.0
2805.4175	201.99005	3	1	400.0	201.99005	1	2	1	0.0	0.0	1	0.198	0.224	2.813	2.807	11.0
2805.4175	201.99005	3	1	400.0	201.99005	1	2	1	0.0	0.0	1	0.198	0.223	2.612	2.807	11.0
2805.4175	201.99005	3	1	400.0	201.99005	1	2	1	0.0	0.0	1	0.198	0.223	2.825	2.807	11.0
2805.4175	201.99005	3	1	400.0	201.99005	1	2	1	0.0	0.0	1	0.198	0.223	2.742	2.807	11.0
2805.4175	201.99005	3	1	400.0	201.99005	1	2	1	0.0	0.0	1	0.198	0.223	2.78	2.807	11.0
2805.4175	201.99005	3	1	400.0	201.99005	1	2	1	0.0	0.0	1	0.198	0.222	2.6	2.807	11.0
2805.4175	201.99005	3	1	400.0	201.99005	1	2	1	0.0	0.0	1	0.198	0.221	2.636	2.807	11.0
2805.4175	201.99005	3	1	400.0	201.99005	1	2	1	0.0	0.0	1	0.198	0.221	2.757	2.807	11.0
2805.4175	201.99005	3	1	400.0	201.99005	1	2	1	0.0	0.0	1	0.198	0.221	2.8	2.807	11.0
2805.4175	201.99005	3	1	400.0	201.99005	1	2	1	0.0	0.0	1	0.198	0.222	2.773	2.807	11.0
2805.4175	201.99005	3	1	400.0	201.99005	1	2	1	0.0	0.0	1	0.198	0.222	2.759	2.807	11.0
2805.4175	201.99005	3	1	400.0	201.99005	1	2	1	0.0	0.0	1	0.198	0.222	2.715	2.807	11.0
2805.4175	201.99005	3	1	400.0	201.99005	1	2	1	0.0	0.0	1	0.198	0.222	2.778	2.807	11.0
2805.4175	201.99005	3	1	400.0	201.99005	1	2	1	0.0	0.0	1	0.198	0.222	2.795	2.807	11.0
2805.4175	201.99005	3	1	400.0	201.99005	1	2	1	0.0	0.0	1	0.198	0.222	2.789	2.807	11.0
2805.4175	201.99005	3	1	400.0	201.99005	1	2	1	0.0	0.0	1	0.198	0.223	2.77	2.807	11.0
2805.4175	201.99005	3	1	400.0	201.99005	1	2	1	0.0	0.0	1	0.198	0.223	2.818	2.807	11.0
2805.4175	201.99005	3	1	400.0	201.99005	1	2	1	0.0	0.0	1	0.199	0.223	2.749	2.807	11.0
2805.4175	201.99005	3	1	400.0	201.99005	1	2	1	0.0	0.0	1	0.199	0.223	2.743	2.807	11.0
2805.4175	201.99005	3	1	400.0	201.99005	1	2	1	0.0	0.0	1	0.199	0.223	2.855	2.807	11.0
2805.4175	201.99005	3	1	400.0	201.99005	1	2	1	0.0	0.0	1	0.199	0.223	2.79	2.807	11.0
2805.4175	201.99005	3	1	400.0	201.99005	1	2	1	0.0	0.0	1	0.199	0.223	2.806	2.807	11.0
2805.4175	201.99005	3	1	400.0	201.99005	1	2	1	0.0	0.0	1	0.2	0.223	2.861	2.807	11.0
2805.4175	201.99005	3	1	400.0	201.99005	1	2	1	0.0	0.0	1	0.2	0.223	2.866	2.807	11.0
2805.4175	201.99005	3	1	400.0	201.99005	1	2	1	0.0	0.0	1	0.2	0.223	2.825	2.807	11.0
2805.4175	201.99005	3	1	400.0	201.99005	1	2	1	0.0	0.0	1	0.201	0.223	2.753	2.807	11.0
2805.4175	201.99005	3	1	400.0	201.99005	1	2	1	0.0	0.0	1	0.201	0.223	2.808	2.807	11.0
2805.4175	201.99005	3	1	400.0	201.99005	1	2	1	0.0	0.0	1	0.201	0.223	2.794	2.807	11.0
2805.4175	201.99005	3	1	400.0	201.99005	1	2	1	0.0	0.0	1	0.201	0.223	2.795	2.807	11.0
2805.4175	201.99005	3	1	400.0	201.99005	1	2	1	0.0	0.0	1	0.202	0.223	2.851	2.807	11.0
2805.4175	201.99005	3	1	400.0	201.99005	1	2	1	0.0	0.0	1	0.202	0.223	2.841	2.807	11.0
2805.4175	201.99005	3	1	400.0	201.99005	1	2	1	0.0	0.0	1	0.202	0.223	2.787	2.807	11.0
2805.4175	201.99005	3	1	400.0	201.99005	1	2	1	0.0	0.0	1	0.202	0.223	2.825	2.807	11.0
2805.4175	201.99005	3	1	400.0	201.99005	1	2	1	0.0	0.0	1	0.203	0.223	2.796	2.807	11.0
2805.4175	201.99005	3	1	400.0	201.99005	1	2	1	0.0	0.0	1	0.203	0.223	2.846	2.807	11.0
2805.4175	201.99005	3	1	400.0	201.99005	1	2	1	0.0	0.0	1	0.203	0.223	2.779	2.807	11.0
2805.4175	201.99005	3	1	400.0	201.99005	1	2	1	0.0	0.0	1	0.203	0.223	2.801	2.807	11.0
2805.4175	201.99005	3	1	400.0	201.99005	1	2	1	0.0	0.0	1	0.203	0.223	2.803	2.807	11.0
2805.4175	201.99005	3	1	400.0	201.99005	1	2	1	0.0	0.0	1	0.203	0.223	2.8	2.807	11.0
2805.4175	201.99005	3	1	400.0	201.99005	1	2	1	0.0	0.0	1	0.203	0.223	2.789	2.807	11.0
2805.4175	201.99005	3	1	400.0	201.99005	1	2	1	0.0	0.0	1	0.203	0.223	2.802	2.807	11.0
2805.4175	201.99005	3	1	400.0	201.99005	1	2	1	0.0	0.0	1	0.203	0.223	2.802	2.807	11.0
2805.4175	201.99005	3	1	400.0	201.99005	1	2	1	0.0	0.0	1	0.203	0.223	2.769	2.807	11.0
2805.4175	201.99005	3	1	400.0	201.99005	1	2	1	0.0	0.0	1	0.203	0.223	2.8	2.807	11.0
2805.4175	201.99005	3	1	400.0	201.99005	1	2	1	0.0	0.0	1	0.203	0.223	2.78	2.807	11.0
2805.4175	201.99005	3	1	400.0	201.99005	1	2	1	0.0	0.0	1	0.203	0.223	2.804	2.807	11.0
2805.4175	201.99005	3	1	400.0	201.99005	1	2	1	0.0	0.0	1	0.203	0.222	2.839	2.807	11.0
2805.4175	201.99005	3	1	400.0	201.99005	1	2	1	0.0	0.0	1	0.203	0.222	2.784	2.807	11.0
2805.4175	201.99005	3	1	400.0	201.99005	1	2	1	0.0	0.0	1	0.203	0.222	2.8	2.807	11.0
2805.4175	201.99005	3	1	400.0	201.99005	1	2	1	0.0	0.0	1	0.203	0.222	2.768	2.807	11.0
2805.4175	201.99005	3	1	400.0	201.99005	1	2	1	0.0	0.0	1	0.203	0.221	2.78	2.807	11.0
2805.4175	201.99005	3	1	400.0	201.99005	1	2	1	0.0	0.0	1	0.203	0.221	2.795	2.807	11.0
2805.4175	201.99005	3	1	400.0	201.99005	1	2	1	0.0	0.0	1	0.203	0.221	2.792	2.807	11.0
2805.4175	201.99005	3	1	400.0	201.99005	1	2	1	0.0	0.0	1	0.203	0.221	2.735	2.807	11.0
2805.4175	201.99005	3	1	400.0	201.99005	1	2	1	0.0	0.0	1	0.203	0.222	2.772	2.807	11.0
2805.4175	201.99005	3	1	400.0	201.99005	1	2	1	0.0	0.0	1	0.203	0.222	2.775	2.807	11.0
2805.4175	201.99005	3	1	400.0	201.99005	1	2	1	0.0	0.0	1	0.203	0.222	2.769	2.807	11.0
2805.4175	201.99005	3	1	400.0	201.99005	1	2	1	0.0	0.0	1	0.203	0.222	2.812	2.807	11.0
2805.4175	201.99005	3	1	400.0	201.99005	1	2	1	0.0	0.0	1	0.203	0.222	2.836	2.807	11.0
2805.4175	201.99005	3	1	400.0	201.99005	1	2	1	0.0	0.0	1	0.203	0.222	2.817	2.807	11.0
2805.4175	201.99005	3	1	400.0	201.99005	1	2	1	0.0	0.0	1	0.203	0.222	2.843	2.807	11.0
2805.4175	201.99005	3	1	400.0	201.99005	1	2	1	0.0	0.0	1	0.203	0.222	2.826	2.807	11.0
2805.4175	201.99005	3	1	400.0	201.99005	1	2	1	0.0	0.0	1	0.203	0.223	2.917	2.807	11.0
2805.4175	201.99005	3	1	400.0	201.99005	1	2	1	0.0	0.0	1	0.203	0.223	2.814	2.807	11.0
2805.4175	201.99005	3	1	400.0	201.99005	1	2	1	0.0	0.0	1	0.203	0.223	2.832	2.807	11.0
2805.4175	201.99005	3	1	400.0	201.99005	1	2	1	0.0	0.0	1	0.203	0.223	2.82	2.807	11.0
2805.4175	201.99005	3	1	400.0	201.99005	1	2	1	0.0	0.0	1	0.203	0.223	2.792	2.807	11.0
2805.4175	201.99005	3	1	400.0	201.99005	1	2	1	0.0	0.0	1	0.202	0.223	2.838	2.807	11.0
2805.4175	201.99005	3	1	400.0	201.99005	1	2	1	0.0	0.0	1	0.202	0.223	2.844	2.807	11.0
2805.4175	201.99005	3	1	400.0	201.99005	1	2	1	0.0	0.0	1	0.202	0.223	2.841	2.807	11.0
2805.4175	201.99005	3	1	400.0	201.99005	1	2	1	0.0	0.0	1	0.202	0.223	2.874	2.807	11.0
2805.4175	201.99005	3	1	400.0	201.99005	1	2	1	0.0	0.0	1	0.202	0.223	2.74	2.807	11.0
2805.4175	201.99005	3	1	400.0	201.99005	1	2	1	0.0	0.0	1	0.202	0.223	2.794	2.807	11.0
2805.4175	201.99005	3	1	400.0	201.99005	1	2	1	0.0	0.0	1	0.202	0.223	2.836	2.807	11.0
2805.4175	201.99005	3	1	400.0	201.99005	1	2	1	0.0	0.0	1	0.202	0.223	2.874	2.807	11.0
2805.4175	201.99005	3	1	400.0	201.99005	1	2	1	0.0	0.0	1	0.202	0.223	2.844	2.807	11.0
2805.4175	201.99005	3	1	400.0	201.99005	1	2	1	0.0	0.0	1	0.201	0.223	2.683	2.807	11.0
2805.4175	201.99005	3	1	400.0	201.99005	1	2	1	0.0	0.0	1	0.201	0.223	2.783	2.807	11.0
0.0	0.0	3	1	400.0	201.99005	1	2	1	0.0	0.0	0	0.201	0.223	2.815	2.807	11.0
0.0	0.0	3	1	400.0	201.99005	1	2	1	0.0	0.0	0	0.201	0.223	2.743	2.807	11.0
0.0	0.0	3	1	400.0	201.99005	1	2	1	0.0	0.0	0	0.201	0.223	2.815	2.807	11.0
0.0	0.0	3	1	400.0	201.99005	1	2	1	0.0	0.0	0	0.201	0.223	2.812	2.807	11.0
0.0	0.0	3	1	400.0	201.99005	1	2	1	0.0	0.0	0	0.201	0.22	2.465	2.425	11.0
0.0	0.0	3	1	400.0	201.99005	1	2	1	0.0	0.0	0	0.2	0.219	2.412	2.425	11.0
0.0	0.0	3	1	400.0	201.99005	1	2	1	0.0	0.0	0	0.2	0.217	2.252	2.253	11.0
0.0	0.0	3	1	400.0	201.99005	1	2	1	0.0	0.0	0	0.2	0.215	2.304	1.945	11.0
0.0	0.0	3	1	400.0	201.99005	1	2	1	0.0	0.0	0	0.199	0.21	2.035	1.945	11.0
0.0	0.0	3	1	400.0	201.99005	1	2	1	0.0	0.0	0	0.199	0.205	1.992	1.808	11.0
0.0	0.0	3	1	400.0	201.99005	1	2	1	0.0	0.0	0	0.199	0.199	1.824	1.808	11.0
0.0	0.0	3	1	400.0	201.99005	1	2	1	0.0	0.0	0	0.198	0.193	1.576	1.561	11.0
0.0	0.0	3	1	400.0	201.99005	1	2	1	0.0	0.0	0	0.198	0.185	1.438	1.45	11.0
0.0	0.0	3	1	400.0	201.99005	1	2	1	0.0	0.0	0	0.198	0.177	1.453	1.45	11.0
0.0	0.0	3	1	400.0	201.99005	1	2	1	0.0	0.0	0	0.198	0.171	1.257	1.252	11.0
0.0	0.0	3	1	400.0	201.99005	1	2	1	0.0	0.0	0	0.197	0.164	1.08	1.252	11.0
0.0	0.0	3	1	400.0	201.99005	1	2	1	0.0	0.0	0	0.197	0.157	1.15	1.164	11.0
0.0	0.0	3	1	400.0	201.99005	1	2	1	0.0	0.0	0	0.197	0.151	1.0	1.006	11.0
0.0	0.0	3	1	400.0	201.99005	1	2	1	0.0	0.0	0	0.196	0.145	1.077	1.006	11.0
0.0	0.0	3	1	400.0	201.99005	1	2	1	0.0	0.0	0	0.196	0.137	0.91	0.934	11.0
0.0	0.0	3	1	400.0	201.99005	1	2	1	0.0	0.0	0	0.196	0.131	0.93	0.806	11.0
0.0	0.0	3	1	400.0	201.99005	1	2	1	0.0	0.0	0	0.195	0.125	0.77	0.806	11.0
0.0	0.0	3	1	400.0	201.99005	1	2	1	0.0	0.0	0	0.195	0.118	0.689	0.75	11.0
0.0	0.0	3	1	400.0	201.99005	1	2	1	0.0	0.0	0	0.194	0.113	0.717	0.75	11.0
0.0	0.0	3	1	400.0	201.99005	1	2	1	0.0	0.0	0	0.194	0.107	0.642	0.647	11.0
0.0	0.0	3	1	400.0	201.99005	1	2	1	0.0	0.0	0	0.193	0.101	0.628	0.601	11.0
0.0	0.0	3	1	400.0	201.99005	1	2	1	0.0	0.0	0	0.192	0.096	0.571	0.601	11.0
0.0	0.0	3	1	400.0	201.99005	1	2	1	0.0	0.0	0	0.192	0.091	0.438	0.519	11.0
0.0	0.0	3	1	400.0	201.99005	1	2	1	0.0	0.0	0	0.191	0.086	0.496	0.482	11.0
0.0	0.0	3	1	400.0	201.99005	1	2	1	0.0	0.0	0	0.191	0.082	0.504	0.482	11.0
0.0	0.0	3	1	400.0	201.99005	1	2	1	0.0	0.0	0	0.19	0.077	0.454	0.416	11.0
0.0	0.0	3	1	400.0	201.99005	1	2	1	0.0	0.0	0	0.19	0.073	0.436	0.416	11.0
0.0	0.0	3	1	400.0	201.99005	1	2	1	0.0	0.0	0	0.19	0.068	0.384	0.359	11.0
0.0	0.0	3	1	400.0	201.99005	1	2	1	0.0	0.0	0	0.189	0.064	0.307	0.334	11.0
0.0	0.0	3	1	400.0	201.99005	1	2	1	0.0	0.0	0	0.189	0.06	0.341	0.334	11.0
0.0	0.0	3	1	400.0	201.99005	1	2	1	0.0	0.0	0	0.188	0.058	0.268	0.288	11.0
0.0	0.0	3	1	400.0	201.99005	1	2	1	0.0	0.0	0	0.188	0.056	0.303	0.267	11.0
0.0	0.0	3	1	400.0	201.99005	1	2	1	0.0	0.0	0	0.187	0.053	0.248	0.267	11.0
0.0	0.0	3	1	400.0	201.99005	1	2	1	0.0	0.0	0	0.187	0.049	0.228	0.231	11.0
0.0	0.0	3	1	400.0	201.99005	1	2	1	0.0	0.0	0	0.186	0.045	0.242	0.231	11.0
0.0	0.0	3	1	400.0	201.99005	1	2	1	0.0	0.0	0	0.186	0.042	0.223	0.199	11.0
0.0	0.0	3	1	400.0	201.99005	1	2	1	0.0	0.0	0	0.186	0.039	0.166	0.185	11.0
0.0	0.0	3	1	400.0	201.99005	1	2	1	0.0	0.0	0	0.186	0.037	0.168	0.185	11.0
0.0	0.0	3	1	400.0	201.99005	1	2	1	0.0	0.0	0	0.186	0.036	0.268	0.159	11.0
0.0	0.0	3	1	400.0	201.99005	1	2	1	0.0	0.0	0	0.186	0.034	0.182	0.148	11.0
0.0	0.0	3	1	400.0	201.99005	1	2	1	0.0	0.0	0	0.186	0.032	0.171	0.148	11.0
0.0	0.0	3	1	400.0	201.99005	1	2	1	0.0	0.0	0	0.186	0.03	0.134	0.128	11.0
0.0	0.0	3	1	400.0	201.99005	1	2	1	0.0	0.0	0	0.186	0.028	0.159	0.128	11.0
0.0	0.0	3	1	400.0	201.99005	1	2	1	0.0	0.0	0	0.185	0.026	0.123	0.119	11.0
0.0	0.0	3	1	400.0	201.99005	1	2	1	0.0	0.0	0	0.185	0.024	0.117	0.102	11.0
0.0	0.0	3	1	400.0	201.99005	1	2	1	0.0	0.0	0	0.185	0.022	0.124	0.102	11.0
0.0	0.0	3	1	400.0	201.99005	1	2	1	0.0	0.0	0	0.185	0.019	-0.057	0.088	11.0
0.0	0.0	3	1	400.0	201.99005	1	2	1	0.0	0.0	0	0.185	0.019	0.079	0.082	11.0
0.0	0.0	3	1	400.0	201.99005	1	2	1	0.0	0.0	0	0.185	0.019	0.062	0.082	11.0
0.0	0.0	3	1	400.0	201.99005	1	2	1	0.0	0.0	0	0.185	0.019	0.058	0.07	11.0
0.0	0.0	3	1	400.0	201.99005	1	2	1	0.0	0.0	0	0.185	0.019	0.057	0.07	11.0
0.0	0.0	3	1	400.0	201.99005	1	2	1	0.0	0.0	0	0.185	0.019	0.089	0.065	11.0
0.0	0.0	3	1	400.0	201.99005	1	2	1	0.0	0.0	0	0.185	0.019	0.064	0.056	11.0
0.0	0.0	3	1	400.0	201.99005	1	2	1	0.0	0.0	0	0.185	0.019	0.074	0.056	11.0
0.0	0.0	3	1	400.0	201.99005	1	2	1	0.0	0.0	0	0.185	0.019	0.042	0.052	11.0
0.0	0.0	3	1	400.0	201.99005	1	2	1	0.0	0.0	0	0.185	0.019	0.064	0.045	11.0
0.0	0.0	3	1	400.0	201.99005	1	2	1	0.0	0.0	0	0.185	0.019	0.049	0.045	11.0
0.0	0.0	3	1	400.0	201.99005	1	2	1	0.0	0.0	0	0.185	0.019	0.02	0.041	11.0
0.0	0.0	3	1	400.0	201.99005	1	2	1	0.0	0.0	0	0.185	0.019	0.046	0.041	11.0
0.0	0.0	3	1	400.0	201.99005	1	2	1	0.0	0.0	0	0.185	0.019	0.148	0.036	11.0
0.0	0.0	3	1	400.0	201.99005	1	2	1	0.0	0.0	0	0.185	0.019	-0.001	0.031	11.0
0.0	0.0	3	1	400.0	201.99005	1	2	1	0.0	0.0	0	0.185	0.019	0.042	0.031	11.0
0.0	0.0	3	1	400.0	201.99005	1	2	1	0.0	0.0	0	0.185	0.019	0.032	0.028	11.0
0.0	0.0	3	1	400.0	201.99005	1	2	1	0.0	0.0	0	0.185	0.019	0.05	0.024	11.0
0.0	0.0	3	1	400.0	201.99005	1	2	1	0.0	0.0	0	0.185	0.018	-0.057	0.024	11.0
0.0	0.0	3	1	400.0	201.99005	1	2	1	0.0	0.0	0	0.185	0.018	0.001	0.021	11.0
0.0	0.0	3	1	400.0	201.99005	1	2	1	0.0	0.0	0	0.185	0.018	0.034	0.021	11.0
0.0	0.0	3	1	400.0	201.99005	1	2	1	0.0	0.0	0	0.185	0.018	0.024	0.019	11.0
0.0	0.0	3	1	400.0	201.99005	1	2	1	0.0	0.0	0	0.185	0.018	0.02	0.016	11.0
0.0	0.0	3	1	400.0	201.99005	1	2	1	0.0	0.0	0	0.185	0.018	0.01	0.016	11.0
0.0	0.0	3	1	400.0	201.99005	1	2	1	0.0	0.0	0	0.185	0.017	-0.116	0.015	11.0
0.0	0.0	3	1	400.0	201.99005	1	2	1	0.0	0.0	0	0.185	0.017	0.028	0.014	11.0
0.0	0.0	3	1	400.0	201.99005	1	2	1	0.0	0.0	0	0.185	0.017	0.044	0.014	11.0
0.0	0.0	3	1	400.0	201.99005	1	2	1	0.0	0.0	0	0.185	0.017	0.009	0.012	11.0
0.0	0.0	3	1	400.0	201.99005	1	2	1	0.0	0.0	0	0.185	0.017	-0.009	0.012	11.0
0.0	0.0	3	1	400.0	201.99005	1	2	1	0.0	0.0	0	0.185	0.016	0.01	0.01	11.0
0.0	0.0	3	1	400.0	201.99005	1	2	1	0.0	0.0	0	0.185	0.015	-0.046	0.009	11.0
0.0	0.0	3	1	400.0	201.99005	1	2	1	0.0	0.0	0	0.185	0.014	-0.013	0.009	11.0
0.0	0.0	3	1	400.0	201.99005	1	2	1	0.0	0.0	0	0.185	0.013	0.01	0.008	11.0
0.0	0.0	3	1	400.0	201.99005	1	2	1	0.0	0.0	0	0.185	0.012	0.005	0.007	11.0
0.0	0.0	3	1	400.0	201.99005	1	2	1	0.0	0.0	0	0.185	0.011	0.0	0.007	11.0
0.0	0.0	3	1	400.0	201.99005	1	2	1	0.0	0.0	0	0.185	0.011	0.012	0.006	11.0
0.0	0.0	3	1	400.0	201.99005	1	2	1	0.0	0.0	0	0.185	0.011	0.02	0.006	11.0
0.0	0.0	3	1	400.0	201.99005	1	2	1	0.0	0.0	0	0.185	0.01	0.018	0.005	11.0
0.0	0.0	3	1	400.0	201.99005	1	2	1	0.0	0.0	0	0.185	0.008	-0.016	0.004	11.0
0.0	0.0	3	1	400.0	201.99005	1	2	1	0.0	0.0	0	0.185	0.007	-0.007	0.004	11.0
0.0	0.0	3	1	400.0	201.99005	1	2	1	0.0	0.0	0	0.185	0.006	0.0	0.004	11.0
0.0	0.0	3	1	400.0	201.99005	1	2	1	0.0	0.0	0	0.185	0.006	0.132	0.003	11.0
0.0	0.0	3	1	400.0	201.99005	1	2	1	0.0	0.0	0	0.185	0.005	0.02	0.003	11.0
0.0	0.0	3	1	400.0	201.99005	1	2	1	0.0	0.0	0	0.185	0.004	0.026	0.003	11.0
0.0	0.0	3	1	400.0	201.99005	1	2	1	0.0	0.0	0	0.185	0.004	0.011	0.003	11.0
0.0	0.0	3	1	400.0	201.99005	1	2	1	0.0	0.0	0	0.185	0.003	-0.007	0.002	11.0
0.0	0.0	3	1	400.0	201.99005	1	2	1	0.0	0.0	0	0.185	0.002	-0.062	0.002	11.0
0.0	0.0	3	1	400.0	201.99005	1	2	1	0.0	0.0	0	0.185	0.001	0.016	0.002	11.0
0.0	0.0	3	1	400.0	201.99005	1	2	1	0.0	0.0	0	0.185	0.0	-0.029	0.002	11.0
0.0	0.0	3	1	400.0	201.99005	1	2	1	0.0	0.0	0	0.185	0.0	0.004	0.001	11.0
0.0	0.0	3	1	400.0	201.99005	1	2	1	0.0	0.0	0	0.185	-0.001	-0.026	0.001	11.0
0.0	0.0	3	1	400.0	201.99005	1	2	1	0.0	0.0	0	0.185	-0.001	-0.163	0.001	11.0
0.0	0.0	3	1	400.0	201.99005	1	2	1	0.0	0.0	0	0.185	0.0	0.026	0.001	11.0
0.0	0.0	3	1	400.0	201.99005	1	2	1	0.0	0.0	0	0.185	0.0	0.006	0.001	11.0
0.0	0.0	3	1	400.0	201.99005	1	2	1	0.0	0.0	0	0.185	0.0	0.043	0.0	11.0
0.0	0.0	3	1	400.0	201.99005	1	2	1	0.0	0.0	0	0.185	0.0	0.007	0.0	11.0
0.0	0.0	3	1	400.0	201.99005	1	2	1	0.0	0.0	0	0.185	0.0	0.033	0.0	11.0
0.0	0.0	3	1	400.0	201.99005	1	2	1	0.0	0.0	0	0.185	0.0	0.019	0.0	11.0
0.0	0.0	3	1	400.0	201.99005	1	2	1	0.0	0.0	0	0.185	-0.001	-0.136	0.0	11.0
0.0	0.0	3	1	400.0	201.99005	1	2	1	0.0	0.0	0	0.185	-0.001	-0.016	0.0	11.0
0.0	0.0	3	1	400.0	201.99005	1	2	1	0.0	0.0	0	0.185	0.0	-0.005	0.0	11.0
0.0	0.0	3	1	400.0	201.99005	1	2	1	0.0	0.0	0	0.185	0.0	0.024	0.0	11.0
0.0	0.0	3	1	400.0	201.99005	1	2	1	0.0	0.0	0	0.185	0.0	0.006	0.0	11.0
0.0	0.0	3	1	400.0	201.99005	1	2	1	0.0	0.0	0	0.185	0.0	-0.008	0.0	11.0
0.0	0.0	3	1	400.0	201.99005	1	2	1	0.0	0.0	0	0.185	0.0	0.01	0.0	11.0
0.0	0.0	3	1	400.0	201.99005	1	2	1	0.0	0.0	0	0.185	0.0	0.003	0.0	11.0
0.0	0.0	3	1	400.0	201.99005	1	2	1	0.0	0.0	0	0.185	0.0	0.01	0.0	11.0
0.0	0.0	3	1	400.0	201.99005	1	2	1	0.0	0.0	0	0.185	0.0	0.008	0.0	11.0
0.0	0.0	3	1	400.0	201.99005	1	2	1	0.0	0.0	0	0.185	0.0	0.08	0.0	11.0
0.0	0.0	3	1	400.0	201.99005	1	2	1	0.0	0.0	0	0.185	0.0	0.025	0.0	11.0
0.0	0.0	3	1	400.0	201.99005	1	2	1	0.0	0.0	0	0.185	0.0	0.19	0.0	11.0
0.0	0.0	3	1	400.0	201.99005	1	2	1	0.0	0.0	0	0.185	0.0	0.016	0.0	11.0
0.0	0.0	3	1	400.0	201.99005	1	2	1	0.0	0.0	0	0.185	0.0	0.0	0.0	11.0
0.0	0.0	3	1	400.0	201.99005	1	2	1	0.0	0.0	0	0.185	0.0	0.033	0.0	11.0
0.0	0.0	3	1	400.0	201.99005	1	2	1	0.0	0.0	0	0.185	0.0	0.029	0.0	11.0
0.0	0.0	3	1	400.0	201.99005	1	2	1	0.0	0.0	0	0.185	0.0	0.009	0.0	11.0
0.0	0.0	3	1	400.0	201.99005	1	2	1	0.0	0.0	0	0.185	0.0	0.012	0.0	11.0
0.0	0.0	3	1	400.0	201.99005	1	2	1	0.0	0.0	0	0.185	0.0	-0.007	0.0	11.0
0.0	0.0	3	1	400.0	201.99005	1	2	1	0.0	0.0	0	0.185	-0.001	-0.014	0.0	11.0
0.0	0.0	3	1	400.0	201.99005	1	2	1	0.0	0.0	0	0.185	0.0	0.027	0.0	11.0
0.0	0.0	3	1	400.0	201.99005	1	2	1	0.0	0.0	0	0.185	0.0	0.0	0.0	11.0
0.0	0.0	3	1	400.0	201.99005	1	2	1	0.0	0.0	0	0.185	-0.001	-0.041	0.0	11.0
0.0	0.0	3	1	400.0	201.99005	1	2	1	0.0	0.0	0	0.185	0.0	0.009	0.0	11.0
0.0	0.0	3	1	400.0	201.99005	1	2	1	0.0	0.0	0	0.185	0.0	-0.003	0.0	11.0
0.0	0.0	3	1	400.0	201.99005	1	2	1	0.0	0.0	0	0.185	0.0	-0.003	0.0	11.0
0.0	0.0	3	1	400.0	201.99005	1	2	1	0.0	0.0	0	0.185	0.0	0.01	0.0	11.0
0.0	0.0	3	1	400.0	201.99005	1	2	1	0.0	0.0	0	0.185	-0.001	-0.02	0.0	11.0
0.0	0.0	3	1	400.0	201.99005	1	2	1	0.0	0.0	0	0.185	0.0	0.004	0.0	11.0
0.0	0.0	3	1	400.0	201.99005	1	2	1	0.0	0.0	0	0.185	-0.001	-0.215	0.0	11.0
0.0	0.0	3	1	400.0	201.99005	1	2	1	0.0	0.0	0	0.185	0.0	0.002	0.0	11.0
0.0	0.0	3	1	400.0	201.99005	1	2	1	0.0	0.0	0	0.185	0.0	0.001	0.0	11.0
0.0	0.0	3	1	400.0	201.99005	1	2	1	0.0	0.0	0	0.185	0.0	-0.008	0.0	11.0
0.0	0.0	3	1	400.0	201.99005	1	2	1	0.0	0.0	0	0.185	-0.001	-0.022	0.0	11.0
0.0	0.0	3	1	400.0	201.99005	1	2	1	0.0	0.0	0	0.185	-0.001	-0.084	0.0	11.0
0.0	0.0	3	1	400.0	201.99005	1	2	1	0.0	0.0	0	0.185	0.0	-0.009	0.0	11.0
0.0	0.0	3	1	400.0	201.99005	1	2	1	0.0	0.0	0	0.185	0.0	0.02	0.0	11.0
0.0	0.0	3	1	400.0	201.99005	1	2	1	0.0	0.0	0	0.185	-0.001	-0.019	0.0	11.0
0.0	0.0	3	1	400.0	201.99005	1	2	1	0.0	0.0	0	0.185	0.0	0.02	0.0	11.0
0.0	0.0	3	1	400.0	201.99005	1	2	1	0.0	0.0	0	0.185	0.0	0.006	0.0	11.0
0.0	0.0	3	1	400.0	201.99005	1	2	1	0.0	0.0	0	0.185	0.0	-0.011	0.0	11.0
0.0	0.0	3	1	400.0	201.99005	1	2	1	0.0	0.0	0	0.185	0.0	0.002	0.0	11.0
0.0	0.0	3	1	400.0	201.99005	1	2	1	0.0	0.0	0	0.185	0.0	0.015	0.0	11.0
0.0	0.0	3	1	400.0	201.99005	1	2	1	0.0	0.0	0	0.185	0.0	-0.005	0.0	11.0
0.0	0.0	3	1	400.0	201.99005	1	2	1	0.0	0.0	0	0.185	0.0	0.013	0.0	11.0
0.0	0.0	3	1	400.0	201.99005	1	2	1	0.0	0.0	0	0.185	0.0	0.009	0.0	11.0
0.0	0.0	3	1	400.0	201.99005	1	2	1	0.0	0.0	0	0.185	0.0	0.013	0.0	11.0
0.0	0.0	3	1	400.0	201.99005	1	2	1	0.0	0.0	0	0.185	0.0	0.002	0.0	11.0
0.0	0.0	3	1	400.0	201.99005	1	2	1	0.0	0.0	0	0.185	0.0	0.006	0.0	11.0
0.0	0.0	3	1	400.0	201.99005	1	2	1	0.0	0.0	0	0.185	0.0	0.02	0.0	11.0
0.0	0.0	3	1	400.0	201.99005	1	2	1	0.0	0.0	0	0.185	0.0	0.012	0.0	11.0
0.0	0.0	3	1	400.0	201.99005	1	2	1	0.0	0.0	0	0.185	0.0	0.008	0.0	11.0
0.0	0.0	3	1	400.0	201.99005	1	2	1	0.0	0.0	0	0.185	0.0	0.026	0.0	11.0
0.0	0.0	3	1	400.0	201.99005	1	2	1	0.0	0.0	0	0.185	-0.001	-0.021	0.0	11.0
0.0	0.0	3	1	400.0	201.99005	1	2	1	0.0	0.0	0	0.185	-0.001	-0.153	0.0	11.0
0.0	0.0	3	1	400.0	201.99005	1	2	1	0.0	0.0	0	0.185	0.0	0.003	0.0	11.0
0.0	0.0	3	1	400.0	201.99005	1	2	1	0.0	0.0	0	0.185	0.0	0.006	0.0	11.0
0.0	0.0	3	1	400.0	201.99005	1	2	1	0.0	0.0	0	0.185	-0.001	-0.025	0.0	11.0
0.0	0.0	3	1	400.0	201.99005	1	2	1	0.0	0.0	0	0.185	0.0	-0.009	0.0	11.0
0.0	0.0	3	1	400.0	201.99005	1	2	1	0.0	0.0	0	0.185	0.0	0.043	0.0	11.0
0.0	0.0	3	1	400.0	201.99005	1	2	1	0.0	0.0	0	0.185	0.0	0.0	0.0	11.0
0.0	0.0	3	1	400.0	201.99005	1	2	1	0.0	0.0	0	0.185	0.0	0.02	0.0	11.0
0.0	0.0	3	1	400.0	201.99005	1	2	1	0.0	0.0	0	0.185	0.0	0.019	0.0	11.0
0.0	0.0	3	1	400.0	201.99005	1	2	1	0.0	0.0	0	0.185	0.0	0.013	0.0	11.0
0.0	0.0	3	1	400.0	201.99005	1	2	1	0.0	0.0	0	0.185	0.0	-0.007	0.0	11.0
0.0	0.0	3	1	400.0	201.99005	1	2	1	0.0	0.0	0	0.185	0.0	0.016	0.0	11.0
0.0	0.0	3	1	400.0	201.99005	1	2	1	0.0	0.0	0	0.185	0.0	0.0	0.0	11.0
0.0	0.0	3	1	400.0	201.99005	1	2	1	0.0	0.0	0	0.185	0.0	0.006	0.0	11.0
0.0	0.0	3	1	400.0	201.99005	1	2	1	0.0	0.0	0	0.185	0.0	0.025	0.0	11.0
0.0	0.0	3	1	400.0	201.99005	1	2	1	0.0	0.0	0	0.185	0.0	-0.007	0.0	11.0
0.0	0.0	3	1	400.0	201.99005	1	2	1	0.0	0.0	0	0.185	0.0	0.017	0.0	11.0
0.0	0.0	3	1	400.0	201.99005	1	2	1	0.0	0.0	0	0.185	-0.001	-0.028	0.0	11.0
0.0	0.0	3	1	400.0	201.99005	1	2	1	0.0	0.0	0	0.185	0.0	0.0	0.0	11.0
0.0	0.0	3	1	400.0	201.99005	1	2	1	0.0	0.0	0	0.185	0.0	0.023	0.0	11.0
0.0	0.0	3	1	400.0	201.99005	1	2	1	0.0	0.0	0	0.185	-0.001	-0.014	0.0	11.0
0.0	0.0	3	1	400.0	201.99005	1	2	1	0.0	0.0	0	0.185	0.0	0.012	0.0	11.0
0.0	0.0	3	1	400.0	201.99005	1	2	1	0.0	0.0	0	0.185	0.0	0.039	0.0	11.0
0.0	0.0	3	1	400.0	201.99005	1	2	1	0.0	0.0	0	0.185	-0.001	-0.022	0.0	11.0
0.0	0.0	3	1	400.0	201.99005	1	2	1	0.0	0.0	0	0.185	0.0	0.085	0.0	11.0
0.0	0.0	3	1	400.0	201.99005	1	2	1	0.0	0.0	0	0.185	0.0	0.043	0.0	11.0
0.0	0.0	3	1	400.0	201.99005	1	2	1	0.0	0.0	0	0.185	0.0	0.013	0.0	11.0
0.0	0.0	3	1	400.0	201.99005	1	2	1	0.0	0.0	0	0.185	0.0	0.019	0.0	11.0
0.0	0.0	3	1	400.0	201.99005	1	2	1	0.0	0.0	0	0.185	-0.001	-0.025	0.0	11.0
0.0	0.0	3	1	400.0	201.99005	1	2	1	0.0	0.0	0	0.185	-0.001	-0.027	0.0	11.0
0.0	0.0	3	1	400.0	201.99005	1	2	1	0.0	0.0	0	0.185	-0.001	-0.016	0.0	11.0
0.0	0.0	3	1	400.0	201.99005	1	2	1	0.0	0.0	0	0.185	0.0	0.006	0.0	11.0
0.0	0.0	3	1	400.0	201.99005	1	2	1	0.0	0.0	0	0.185	0.0	0.029	0.0	11.0
0.0	0.0	3	1	400.0	201.99005	1	2	1	0.0	0.0	0	0.185	-0.001	-0.015	0.0	11.0
0.0	0.0	3	1	400.0	201.99005	1	2	1	0.0	0.0	0	0.185	0.0	0.005	0.0	11.0
0.0	0.0	3	1	400.0	201.99005	1	2	1	0.0	0.0	0	0.185	0.0	0.2	0.0	11.0
0.0	0.0	3	1	400.0	201.99005	1	2	1	0.0	0.0	0	0.185	0.0	0.022	0.0	11.0
0.0	0.0	3	1	400.0	201.99005	1	2	1	0.0	0.0	0	0.185	0.0	0.063	0.0	11.0
0.0	0.0	3	1	400.0	201.99005	1	2	1	0.0	0.0	0	0.185	0.0	-0.007	0.0	11.0
0.0	0.0	3	1	400.0	201.99005	1	2	1	0.0	0.0	0	0.185	0.0	-0.006	0.0	11.0
0.0	0.0	3	1	400.0	201.99005	1	2	1	0.0	0.0	0	0.185	0.0	-0.009	0.0	11.0
0.0	0.0	3	1	400.0	201.99005	1	2	1	0.0	0.0	0	0.185	0.0	0.0	0.0	11.0
0.0	0.0	3	1	400.0	201.99005	1	2	1	0.0	0.0	0	0.185	0.0	0.069	0.0	11.0
0.0	0.0	3	1	400.0	201.99005	1	2	1	0.0	0.0	0	0.185	-0.001	-0.155	0.0	11.0
0.0	0.0	3	1	400.0	201.99005	1	2	1	0.0	0.0	0	0.185	0.0	0.007	0.0	11.0
0.0	0.0	3	1	400.0	201.99005	1	2	1	0.0	0.0	0	0.185	0.0	-0.009	0.0	11.0
0.0	0.0	3	1	400.0	201.99005	1	2	1	0.0	0.0	0	0.185	0.0	0.02	0.0	11.0
0.0	0.0	3	1	400.0	201.99005	1	2	1	0.0	0.0	0	0.185	0.0	0.017	0.0	11.0
0.0	0.0	3	1	400.0	201.99005	1	2	1	0.0	0.0	0	0.185	-0.001	-0.012	0.0	11.0
0.0	0.0	3	1	400.0	201.99005	1	2	1	0.0	0.0	0	0.185	0.0	0.004	0.0	11.0
0.0	0.0	3	1	400.0	201.99005	1	2	1	0.0	0.0	0	0.185	0.0	0.026	0.0	11.0
0.0	0.0	3	1	400.0	201.99005	1	2	1	0.0	0.0	0	0.185	-0.001	-0.062	0.0	11.0
0.0	0.0	3	1	400.0	201.99005	1	2	1	0.0	0.0	0	0.185	0.0	0.025	0.0	11.0
0.0	0.0	3	1	400.0	201.99005	1	2	1	0.0	0.0	0	0.185	-0.001	-0.034	0.0	11.0
0.0	0.0	3	1	400.0	201.99005	1	2	1	0.0	0.0	0	0.185	0.0	0.026	0.0	11.0
0.0	0.0	3	1	400.0	201.99005	1	2	1	0.0	0.0	0	0.185	0.0	0.003	0.0	11.0
0.0	0.0	3	1	400.0	201.99005	1	2	1	0.0	0.0	0	0.185	-0.001	-0.014	0.0	11.0
0.0	0.0	3	1	400.0	201.99005	1	2	1	0.0	0.0	0	0.185	0.0	-0.003	0.0	11.0
0.0	0.0	3	1	400.0	201.99005	1	2	1	0.0	0.0	0	0.185	0.0	-0.008	0.0	11.0
0.0	0.0	3	1	400.0	201.99005	1	2	1	0.0	0.0	0	0.185	0.0	0.031	0.0	11.0
0.0	0.0	3	1	400.0	201.99005	1	2	1	0.0	0.0	0	0.185	0.0	-0.005	0.0	11.0
0.0	0.0	3	1	400.0	201.99005	1	2	1	0.0	0.0	0	0.185	0.0	-0.007	0.0	11.0
0.0	0.0	3	1	400.0	201.99005	1	2	1	0.0	0.0	0	0.185	0.0	0.05	0.0	11.0
0.0	0.0	3	1	400.0	201.99005	1	2	1	0.0	0.0	0	0.185	0.0	0.003	0.0	11.0
0.0	0.0	3	1	400.0	201.99005	1	2	1	0.0	0.0	0	0.185	-0.001	-0.022	0.0	11.0
0.0	0.0	3	1	400.0	201.99005	1	2	1	0.0	0.0	0	0.185	-0.001	-0.039	0.0	11.0
0.0	0.0	3	1	400.0	201.99005	1	2	1	0.0	0.0	0	0.185	0.0	0.193	0.0	11.0
0.0	0.0	3	1	400.0	201.99005	1	2	1	0.0	0.0	0	0.185	0.0	0.012	0.0	11.0
0.0	0.0	3	1	400.0	201.99005	1	2	1	0.0	0.0	0	0.185	0.0	0.007	0.0	11.0
0.0	0.0	3	1	400.0	201.99005	1	2	1	0.0	0.0	0	0.185	0.0	0.016	0.0	11.0
0.0	0.0	3	1	400.0	201.99005	1	2	1	0.0	0.0	0	0.185	0.0	0.003	0.0	11.0
0.0	0.0	3	1	400.0	201.99005	1	2	1	0.0	0.0	0	0.185	0.0	0.012	0.0	11.0
0.0	0.0	3	1	400.0	201.99005	1	2	1	0.0	0.0	0	0.185	0.0	0.002	0.0	11.0
0.0	0.0	3	1	400.0	201.99005	1	2	1	0.0	0.0	0	0.185	-0.001	-0.043	0.0	11.0
0.0	0.0	3	1	400.0	201.99005	1	2	1	0.0	0.0	0	0.185	0.0	0.0	0.0	11.0
0.0	0.0	3	1	400.0	201.99005	1	2	1	0.0	0.0	0	0.185	-0.001	-0.036	0.0	11.0
0.0	0.0	3	1	400.0	201.99005	1	2	1	0.0	0.0	0	0.185	-0.001	-0.042	0.0	11.0
0.0	0.0	3	1	400.0	201.99005	1	2	1	0.0	0.0	0	0.185	0.0	-0.003	0.0	11.0
0.0	0.0	3	1	400.0	201.99005	1	2	1	0.0	0.0	0	0.185	0.0	0.0	0.0	11.0
0.0	0.0	3	1	400.0	201.99005	1	2	1	0.0	0.0	0	0.185	-0.001	-0.024	0.0	11.0
0.0	0.0	3	1	400.0	201.99005	1	2	1	0.0	0.0	0	0.185	0.0	-0.001	0.0	11.0
0.0	0.0	3	1	400.0	201.99005	1	2	1	0.0	0.0	0	0.185	0.0	0.003	0.0	11.0
0.0	0.0	3	1	400.0	201.99005	1	2	1	0.0	0.0	0	0.185	-0.001	-0.021	0.0	11.0
0.0	0.0	3	1	400.0	201.99005	1	2	1	0.0	0.0	0	0.185	0.0	-0.001	0.0	11.0
0.0	0.0	3	1	400.0	201.99005	1	2	1	0.0	0.0	0	0.185	0.0	0.047	0.0	11.0
0.0	0.0	3	1	400.0	201.99005	1	2	1	0.0	0.0	0	0.185	-0.001	-0.032	0.0	11.0
0.0	0.0	3	1	400.0	201.99005	1	2	1	0.0	0.0	0	0.185	0.0	0.101	0.0	11.0
0.0	0.0	3	1	400.0	201.99005	1	2	1	0.0	0.0	0	0.185	-0.001	-0.038	0.0	11.0
0.0	0.0	3	1	400.0	201.99005	1	2	1	0.0	0.0	0	0.185	0.0	0.017	0.0	11.0
0.0	0.0	3	1	400.0	201.99005	1	2	1	0.0	0.0	0	0.185	0.0	0.004	0.0	11.0
0.0	0.0	3	1	400.0	201.99005	1	2	1	0.0	0.0	0	0.185	0.0	0.001	0.0	11.0
0.0	0.0	3	1	400.0	201.99005	1	2	1	0.0	0.0	0	0.185	0.0	0.136	0.0	11.0
0.0	0.0	3	1	400.0	201.99005	1	2	1	0.0	0.0	0	0.185	-0.001	-0.021	0.0	11.0
0.0	0.0	3	1	400.0	201.99005	1	2	1	0.0	0.0	0	0.185	0.0	-0.002	0.0	11.0
0.0	0.0	3	1	400.0	201.99005	1	2	1	0.0	0.0	0	0.185	0.0	-0.009	0.0	11.0
-5555.5557	-400.0	4	1	400.0	102.98507	0	2	1	0.0	0.0	1	0.185	-0.001	-0.075	0.0	11.0
-5555.5557	-400.0	4	1	400.0	102.98507	0	2	1	0.0	0.0	1	0.185	0.0	0.031	0.0	11.0
-5555.5557	-400.0	4	1	400.0	102.98507	0	2	1	0.0	0.0	1	0.185	-0.001	-0.014	0.0	11.0
-5555.5557	-400.0	4	1	400.0	102.98507	0	2	1	0.0	0.0	1	0.185	-0.002	-0.251	-0.392	11.0
-5555.5557	-400.0	4	1	400.0	102.98507	0	2	1	0.0	0.0	1	0.185	-0.004	-0.346	-0.392	11.0
-5555.5557	-400.0	4	1	400.0	102.98507	0	2	1	0.0	0.0	1	0.185	-0.009	-0.764	-0.757	11.0
-5555.5557	-400.0	4	1	400.0	102.98507	0	2	1	0.0	0.0	1	0.184	-0.019	-1.317	-1.413	11.0
-5555.5557	-400.0	4	1	400.0	102.98507	0	2	1	0.0	0.0	1	0.184	-0.028	-1.398	-1.413	11.0
-5555.5557	-400.0	4	1	400.0	102.98507	0	2	1	0.0	0.0	1	0.184	-0.042	-2.0	-1.978	11.0
-5555.5557	-400.0	4	1	400.0	102.98507	0	2	1	0.0	0.0	1	0.184	-0.054	-1.981	-1.978	11.0
-5555.5557	-400.0	4	1	400.0	102.98507	0	2	1	0.0	0.0	1	0.183	-0.067	-2.274	-2.232	11.0
-5555.5557	-400.0	4	1	400.0	102.98507	0	2	1	0.0	0.0	1	0.183	-0.083	-2.734	-2.686	11.0
-5555.5557	-400.0	4	1	400.0	102.98507	0	2	1	0.0	0.0	1	0.183	-0.096	-2.636	-2.686	11.0
-5555.5557	-400.0	4	1	400.0	102.98507	0	2	1	0.0	0.0	1	0.183	-0.109	-2.88	-2.889	11.0
-5555.5557	-400.0	4	1	400.0	102.98507	0	2	1	0.0	0.0	1	0.182	-0.124	-3.194	-3.254	11.0
-5555.5557	-400.0	4	1	400.0	102.98507	0	2	1	0.0	0.0	1	0.182	-0.138	-3.267	-3.254	11.0
-5555.5557	-400.0	4	1	400.0	102.98507	0	2	1	0.0	0.0	1	0.181	-0.153	-3.419	-3.417	11.0
-5555.5557	-400.0	4	1	400.0	102.98507	0	2	1	0.0	0.0	1	0.181	-0.167	-3.476	-3.417	11.0
-5555.5557	-400.0	4	1	400.0	102.98507	0	2	1	0.0	0.0	1	0.18	-0.181	-3.659	-3.709	11.0
-5555.5557	-400.0	4	1	400.0	102.98507	0	2	1	0.0	0.0	1	0.18	-0.194	-3.959	-3.84	11.0
-5555.5557	-400.0	4	1	400.0	102.98507	0	2	1	0.0	0.0	1	0.18	-0.207	-3.93	-3.84	11.0
-5555.5557	-400.0	4	1	400.0	102.98507	0	2	1	0.0	0.0	1	0.18	-0.219	-4.03	-4.075	11.0
-5555.5557	-400.0	4	1	400.0	102.98507	0	2	1	0.0	0.0	1	0.179	-0.232	-4.2	-4.18	11.0
-5555.5557	-400.0	4	1	400.0	102.98507	0	2	1	0.0	0.0	1	0.179	-0.244	-4.122	-4.18	11.0
-5555.5557	-400.0	4	1	400.0	102.98507	0	2	1	0.0	0.0	1	0.179	-0.256	-4.453	-4.369	11.0
-5555.5557	-400.0	4	1	400.0	102.98507	0	2	1	0.0	0.0	1	0.179	-0.265	-4.308	-4.369	11.0
-5555.5557	-400.0	4	1	400.0	102.98507	0	2	1	0.0	0.0	1	0.178	-0.275	-4.435	-4.453	11.0
-5555.5557	-400.0	4	1	400.0	102.98507	0	2	1	0.0	0.0	1	0.178	-0.285	-4.553	-4.604	11.0
-5555.5557	-400.0	4	1	400.0	102.98507	0	2	1	0.0	0.0	1	0.178	-0.295	-4.601	-4.604	11.0
-5555.5557	-400.0	4	1	400.0	102.98507	0	2	1	0.0	0.0	1	0.178	-0.305	-4.74	-4.735	11.0
-5555.5557	-400.0	4	1	400.0	102.98507	0	2	1	0.0	0.0	1	0.177	-0.313	-4.768	-4.793	11.0
-5555.5557	-400.0	4	1	400.0	102.98507	0	2	1	0.0	0.0	1	0.177	-0.321	-4.803	-4.793	11.0
-5555.5557	-400.0	4	1	400.0	102.98507	0	2	1	0.0	0.0	1	0.177	-0.328	-4.822	-4.898	11.0
-5555.5557	-400.0	4	1	400.0	102.98507	0	2	1	0.0	0.0	1	0.177	-0.336	-4.896	-4.898	11.0
-5555.5557	-400.0	4	1	400.0	102.98507	0	2	1	0.0	0.0	1	0.177	-0.344	-4.903	-4.945	11.0
-5555.5557	-400.0	4	1	400.0	102.98507	0	2	1	0.0	0.0	1	0.176	-0.35	-5.059	-5.029	11.0
-5555.5557	-400.0	4	1	400.0	102.98507	0	2	1	0.0	0.0	1	0.176	-0.357	-5.074	-5.029	11.0
-5555.5557	-400.0	4	1	400.0	102.98507	0	2	1	0.0	0.0	1	0.176	-0.364	-5.11	-5.067	11.0
-5555.5557	-400.0	4	1	400.0	102.98507	0	2	1	0.0	0.0	1	0.176	-0.37	-5.149	-5.134	11.0
-5555.5557	-400.0	4	1	400.0	102.98507	0	2	1	0.0	0.0	1	0.175	-0.376	-5.143	-5.134	11.0
-5555.5557	-400.0	4	1	400.0	102.98507	0	2	1	0.0	0.0	1	0.175	-0.382	-5.212	-5.192	11.0
-5555.5557	-400.0	4	1	400.0	102.98507	0	2	1	0.0	0.0	1	0.175	-0.386	-5.216	-5.192	11.0
-5555.5557	-400.0	4	1	400.0	102.98507	0	2	1	0.0	0.0	1	0.175	-0.39	-5.257	-5.218	11.0
-5555.5557	-400.0	4	1	400.0	102.98507	0	2	1	0.0	0.0	1	0.175	-0.394	-5.27	-5.265	11.0
-5555.5557	-400.0	4	1	400.0	102.98507	0	2	1	0.0	0.0	1	0.175	-0.398	-5.233	-5.265	11.0
-5555.5557	-400.0	4	1	400.0	102.98507	0	2	1	0.0	0.0	1	0.175	-0.402	-5.282	-5.286	11.0
-5555.5557	-400.0	4	1	400.0	102.98507	0	2	1	0.0	0.0	1	0.175	-0.405	-5.341	-5.324	11.0
-5555.5557	-400.0	4	1	400.0	102.98507	0	2	1	0.0	0.0	1	0.175	-0.408	-5.347	-5.324	11.0
-5555.5557	-400.0	4	1	400.0	102.98507	0	2	1	0.0	0.0	1	0.175	-0.412	-5.432	-5.34	11.0
-5555.5557	-400.0	4	1	400.0	102.98507	0	2	1	0.0	0.0	1	0.175	-0.416	-5.356	-5.34	11.0
-5555.5557	-400.0	4	1	400.0	102.98507	0	2	1	0.0	0.0	1	0.175	-0.42	-5.355	-5.371	11.0
-5555.5557	-400.0	4	1	400.0	102.98507	0	2	1	0.0	0.0	1	0.175	-0.422	-5.226	-5.384	11.0
-5555.5557	-400.0	4	1	400.0	102.98507	0	2	1	0.0	0.0	1	0.175	-0.424	-5.442	-5.384	11.0
-5555.5557	-400.0	4	1	400.0	102.98507	0	2	1	0.0	0.0	1	0.175	-0.426	-5.398	-5.408	11.0
-5555.5557	-400.0	4	1	400.0	102.98507	0	2	1	0.0	0.0	1	0.175	-0.428	-5.455	-5.419	11.0
-5555.5557	-400.0	4	1	400.0	102.98507	0	2	1	0.0	0.0	1	0.175	-0.43	-5.418	-5.419	11.0
-5555.5557	-400.0	4	1	400.0	102.98507	0	2	1	0.0	0.0	1	0.175	-0.432	-5.48	-5.438	11.0
-5555.5557	-400.0	4	1	400.0	102.98507	0	2	1	0.0	0.0	1	0.175	-0.434	-5.458	-5.438	11.0
-5555.5557	-400.0	4	1	400.0	102.98507	0	2	1	0.0	0.0	1	0.175	-0.436	-5.425	-5.447	11.0
-5555.5557	-400.0	4	1	400.0	102.98507	0	2	1	0.0	0.0	1	0.174	-0.438	-5.462	-5.463	11.0
-5555.5557	-400.0	4	1	400.0	102.98507	0	2	1	0.0	0.0	1	0.174	-0.44	-5.451	-5.463	11.0
-5555.5557	-400.0	4	1	400.0	102.98507	0	2	1	0.0	0.0	1	0.174	-0.441	-5.449	-5.47	11.0
-5555.5557	-400.0	4	1	400.0	102.98507	0	2	1	0.0	0.0	1	0.174	-0.441	-5.453	-5.482	11.0
-5555.5557	-400.0	4	1	400.0	102.98507	0	2	1	0.0	0.0	1	0.174	-0.441	-5.512	-5.482	11.0
-5555.5557	-400.0	4	1	400.0	102.98507	0	2	1	0.0	0.0	1	0.174	-0.442	-5.512	-5.493	11.0
-5555.5557	-400.0	4	1	400.0	102.98507	0	2	1	0.0	0.0	1	0.174	-0.443	-5.664	-5.493	11.0
-5555.5557	-400.0	4	1	400.0	102.98507	0	2	1	0.0	0.0	1	0.174	-0.443	-5.526	-5.498	11.0
-5555.5557	-400.0	4	1	400.0	102.98507	0	2	1	0.0	0.0	1	0.173	-0.443	-5.522	-5.507	11.0
-5555.5557	-400.0	4	1	400.0	102.98507	0	2	1	0.0	0.0	1	0.173	-0.443	-5.504	-5.507	11.0
-5555.5557	-400.0	4	1	400.0	102.98507	0	2	1	0.0	0.0	1	0.173	-0.443	-5.522	-5.51	11.0
-5555.5557	-400.0	4	1	400.0	102.98507	0	2	1	0.0	0.0	1	0.173	-0.444	-5.535	-5.517	11.0
-5555.5557	-400.0	4	1	400.0	102.98507	0	2	1	0.0	0.0	1	0.173	-0.444	-5.544	-5.517	11.0
-5555.5557	-400.0	4	1	400.0	102.98507	0	2	1	0.0	0.0	1	0.173	-0.444	-5.388	-5.521	11.0
-5555.5557	-400.0	4	1	400.0	102.98507	0	2	1	0.0	0.0	1	0.173	-0.444	-5.37	-5.521	11.0
-5555.5557	-400.0	4	1	400.0	102.98507	0	2	1	0.0	0.0	1	0.173	-0.445	-5.79	-5.526	11.0
-5555.5557	-400.0	4	1	400.0	102.98507	0	2	1	0.0	0.0	1	0.173	-0.445	-5.5	-5.529	11.0
-5555.5557	-400.0	4	1	400.0	102.98507	0	2	1	0.0	0.0	1	0.173	-0.445	-5.551	-5.529	11.0
-5555.5557	-400.0	4	1	400.0	102.98507	0	2	1	0.0	0.0	1	0.173	-0.446	-5.536	-5.533	11.0
-5555.5557	-400.0	4	1	400.0	102.98507	0	2	1	0.0	0.0	1	0.173	-0.447	-5.538	-5.537	11.0
-5555.5557	-400.0	4	1	400.0	102.98507	0	2	1	0.0	0.0	1	0.173	-0.449	-5.586	-5.537	11.0
-5555.5557	-400.0	4	1	400.0	102.98507	0	2	1	0.0	0.0	1	0.173	-0.45	-5.559	-5.54	11.0
-5555.5557	-400.0	4	1	400.0	102.98507	0	2	1	0.0	0.0	1	0.173	-0.45	-5.507	-5.54	11.0
-5555.5557	-400.0	4	1	400.0	102.98507	0	2	1	0.0	0.0	1	0.173	-0.451	-5.584	-5.542	11.0
-5555.5557	-400.0	4	1	400.0	102.98507	0	2	1	0.0	0.0	1	0.173	-0.452	-5.564	-5.543	11.0
-5555.5557	-400.0	4	1	400.0	102.98507	0	2	1	0.0	0.0	1	0.173	-0.452	-5.541	-5.543	11.0
-5555.5557	-400.0	4	1	400.0	102.98507	0	2	1	0.0	0.0	1	0.173	-0.454	-5.561	-5.546	11.0
-5555.5557	-400.0	4	1	400.0	102.98507	0	2	1	0.0	0.0	1	0.173	-0.454	-5.537	-5.547	11.0
-5555.5557	-400.0	4	1	400.0	102.98507	1	2	1	0.0	0.0	1	0.173	-0.456	-5.562	-5.547	11.0
-5555.5557	-400.0	4	1	400.0	102.98507	1	2	1	0.0	0.0	1	0.173	-0.458	-5.579	-5.549	11.0
-5555.5557	-400.0	4	1	400.0	102.98507	1	2	1	0.0	0.0	1	0.173	-0.459	-5.584	-5.549	11.0
-5555.5557	-400.0	4	1	400.0	102.98507	1	2	1	0.0	0.0	1	0.173	-0.461	-5.601	-5.55	11.0
-5555.5557	-400.0	4	1	400.0	102.98507	1	2	1	0.0	0.0	1	0.173	-0.46	-5.541	-5.551	11.0
-5555.5557	-400.0	4	1	400.0	102.98507	1	2	1	0.0	0.0	1	0.173	-0.461	-5.584	-5.551	11.0
-5555.5557	-400.0	4	1	400.0	102.98507	1	2	1	0.0	0.0	1	0.173	-0.46	-5.514	-5.552	11.0
-5555.5557	-400.0	4	1	400.0	102.98507	1	2	1	0.0	0.0	1	0.173	-0.46	-5.549	-5.552	11.0
-5555.5557	-400.0	4	1	400.0	102.98507	1	2	1	0.0	0.0	1	0.173	-0.46	-5.449	-5.553	11.0
-5555.5557	-400.0	4	1	400.0	102.98507	1	2	1	0.0	0.0	1	0.173	-0.46	-5.549	-5.554	11.0
-5555.5557	-400.0	4	1	400.0	102.98507	1	2	1	0.0	0.0	1	0.173	-0.46	-5.546	-5.554	11.0
-5555.5557	-400.0	4	1	400.0	102.98507	1	2	1	0.0	0.0	1	0.173	-0.461	-5.578	-5.554	11.0
-5555.5557	-400.0	4	1	400.0	102.98507	1	2	1	0.0	0.0	1	0.173	-0.461	-5.575	-5.555	11.0
-5555.5557	-400.0	4	1	400.0	102.98507	1	2	1	0.0	0.0	1	0.173	-0.461	-5.568	-5.555	11.0
-5555.5557	-400.0	4	1	400.0	102.98507	1	2	1	0.0	0.0	1	0.173	-0.46	-5.55	-5.556	11.0
-5555.5557	-400.0	4	1	400.0	102.98507	1	2	1	0.0	0.0	1	0.173	-0.461	-5.576	-5.556	11.0
-5555.5557	-400.0	4	1	400.0	102.98507	1	2	1	0.0	0.0	1	0.173	-0.46	-5.551	-5.556	11.0
-5555.5557	-400.0	4	1	400.0	102.98507	1	2	1	0.0	0.0	1	0.173	-0.461	-5.559	-5.557	11.0
-5555.5557	-400.0	4	1	400.0	102.98507	1	2	1	0.0	0.0	1	0.173	-0.46	-5.551	-5.557	11.0
-5555.5557	-400.0	4	1	400.0	102.98507	1	2	1	0.0	0.0	1	0.173	-0.461	-5.57	-5.559	11.0
-5555.5557	-400.0	4	1	400.0	102.98507	1	2	1	0.0	0.0	1	0.173	-0.46	-5.498	-5.559	11.0
-5555.5557	-400.0	4	1	400.0	102.98507	1	2	1	0.0	0.0	1	0.173	-0.461	-5.604	-5.559	11.0
-5555.5557	-400.0	4	1	400.0	102.98507	1	2	1	0.0	0.0	1	0.173	-0.461	-5.57	-5.559	11.0
-5555.5557	-400.0	4	1	400.0	102.98507	1	2	1	0.0	0.0	1	0.173	-0.46	-5.545	-5.56	11.0
-5555.5557	-400.0	4	1	400.0	102.98507	1	2	1	0.0	0.0	1	0.173	-0.46	-5.518	-5.56	11.0
-5555.5557	-400.0	4	1	400.0	102.98507	1	2	1	0.0	0.0	1	0.173	-0.461	-5.559	-5.56	11.0
-5555.5557	-400.0	4	1	400.0	102.98507	1	2	1	0.0	0.0	1	0.173	-0.46	-5.548	-5.56	11.0
-5555.5557	-400.0	4	1	400.0	102.98507	1	2	1	0.0	0.0	1	0.173	-0.461	-5.563	-5.56	11.0
-5555.5557	-400.0	4	1	400.0	102.98507	1	2	1	0.0	0.0	1	0.173	-0.46	-5.54	-5.56	11.0
-5555.5557	-400.0	4	1	400.0	102.98507	1	2	1	0.0	0.0	1	0.173	-0.461	-5.565	-5.56	11.0
-5555.5557	-400.0	4	1	400.0	102.98507	1	2	1	0.0	0.0	1	0.173	-0.46	-5.531	-5.56	11.0
-5555.5557	-400.0	4	1	400.0	102.98507	1	2	1	0.0	0.0	1	0.173	-0.46	-5.544	-5.56	11.0
-5555.5557	-400.0	4	1	400.0	102.98507	1	2	1	0.0	0.0	1	0.173	-0.46	-5.541	-5.56	11.0
-5555.5557	-400.0	4	1	400.0	102.98507	1	2	1	0.0	0.0	1	0.173	-0.461	-5.597	-5.56	11.0
-5555.5557	-400.0	4	1	400.0	102.98507	1	2	1	0.0	0.0	1	0.173	-0.461	-5.625	-5.56	11.0
-5555.5557	-400.0	4	1	400.0	102.98507	1	2	1	0.0	0.0	1	0.173	-0.46	-5.511	-5.56	11.0
-5555.5557	-400.0	4	1	400.0	102.98507	1	2	1	0.0	0.0	1	0.173	-0.462	-5.813	-5.56	11.0
-5555.5557	-400.0	4	1	400.0	102.98507	1	2	1	0.0	0.0	1	0.173	-0.461	-5.427	-5.56	11.0
-5555.5557	-400.0	4	1	400.0	102.98507	1	2	1	0.0	0.0	1	0.173	-0.461	-5.567	-5.56	11.0
-5555.5557	-400.0	4	1	400.0	102.98507	1	2	1	0.0	0.0	1	0.173	-0.461	-5.574	-5.56	11.0
-5555.5557	-400.0	4	1	400.0	102.98507	1	2	1	0.0	0.0	1	0.173	-0.46	-5.523	-5.561	11.0
-5555.5557	-400.0	4	1	400.0	102.98507	1	2	1	0.0	0.0	1	0.173	-0.46	-5.55	-5.561	11.0
-5555.5557	-400.0	4	1	400.0	102.98507	1	2	1	0.0	0.0	1	0.173	-0.461	-5.619	-5.561	11.0
-5555.5557	-400.0	4	1	400.0	102.98507	1	2	1	0.0	0.0	1	0.173	-0.461	-5.589	-5.561	11.0
-5555.5557	-400.0	4	1	400.0	102.98507	1	2	1	0.0	0.0	1	0.173	-0.46	-5.551	-5.561	11.0
-5555.5557	-400.0	4	1	400.0	102.98507	1	2	1	0.0	0.0	1	0.173	-0.461	-5.6	-5.561	11.0
-5555.5557	-400.0	4	1	400.0	102.98507	1	2	1	0.0	0.0	1	0.173	-0.46	-5.522	-5.561	11.0
-5555.5557	-400.0	4	1	400.0	102.98507	1	2	1	0.0	0.0	1	0.173	-0.46	-5.529	-5.561	11.0
-5555.5557	-400.0	4	1	400.0	102.98507	1	2	1	0.0	0.0	1	0.173	-0.461	-5.58	-5.561	11.0
-5555.5557	-400.0	4	1	400.0	102.98507	1	2	1	0.0	0.0	1	0.173	-0.461	-5.586	-5.561	11.0
-5555.5557	-400.0	4	1	400.0	102.98507	1	2	1	0.0	0.0	1	0.173	-0.461	-5.564	-5.561	11.0
-5555.5557	-400.0	4	1	400.0	102.98507	1	2	1	0.0	0.0	1	0.173	-0.461	-5.571	-5.561	11.0
-5555.5557	-400.0	4	1	400.0	102.98507	1	2	1	0.0	0.0	1	0.173	-0.461	-5.667	-5.561	11.0
-5555.5557	-400.0	4	1	400.0	102.98507	1	2	1	0.0	0.0	1	0.173	-0.46	-5.534	-5.561	11.0
-5555.5557	-400.0	4	1	400.0	102.98507	1	2	1	0.0	0.0	1	0.173	-0.461	-5.607	-5.561	11.0
-5555.5557	-400.0	4	1	400.0	102.98507	1	2	1	0.0	0.0	1	0.173	-0.46	-5.548	-5.561	11.0
-5555.5557	-400.0	4	1	400.0	102.98507	1	2	1	0.0	0.0	1	0.173	-0.46	-5.554	-5.561	11.0
-5555.5557	-400.0	4	1	400.0	102.98507	1	2	1	0.0	0.0	1	0.173	-0.461	-5.568	-5.561	11.0
-5555.5557	-400.0	4	1	400.0	102.98507	1	2	1	0.0	0.0	1	0.173	-0.461	-5.581	-5.561	11.0
-5555.5557	-400.0	4	1	400.0	102.98507	1	2	1	0.0	0.0	1	0.173	-0.461	-5.571	-5.561	11.0
-5555.5557	-400.0	4	1	400.0	102.98507	1	2	1	0.0	0.0	1	0.173	-0.461	-5.566	-5.561	11.0
-5555.5557	-400.0	4	1	400.0	102.98507	1	2	1	0.0	0.0	1	0.173	-0.461	-5.583	-5.561	11.0
-5555.5557	-400.0	4	1	400.0	102.98507	1	2	1	0.0	0.0	1	0.173	-0.461	-5.588	-5.561	11.0
-5555.5557	-400.0	4	1	400.0	102.98507	1	2	1	0.0	0.0	1	0.173	-0.461	-5.592	-5.561	11.0
-5555.5557	-400.0	4	1	400.0	102.98507	1	2	1	0.0	0.0	1	0.173	-0.46	-5.549	-5.561	11.0
-5555.5557	-400.0	4	1	400.0	102.98507	1	2	1	0.0	0.0	1	0.173	-0.461	-5.57	-5.561	11.0
-5555.5557	-400.0	4	1	400.0	102.98507	1	2	1	0.0	0.0	1	0.173	-0.461	-5.572	-5.561	11.0
-5555.5557	-400.0	4	1	400.0	102.98507	1	2	1	0.0	0.0	1	0.173	-0.46	-5.535	-5.561	11.0
-5555.5557	-400.0	4	1	400.0	102.98507	1	2	1	0.0	0.0	1	0.173	-0.461	-5.577	-5.561	11.0
-5555.5557	-400.0	4	1	400.0	102.98507	1	2	1	0.0	0.0	1	0.173	-0.46	-5.512	-5.561	11.0
-5555.5557	-400.0	4	1	400.0	102.98507	1	2	1	0.0	0.0	1	0.173	-0.461	-5.644	-5.561	11.0
-5555.5557	-400.0	4	1	400.0	102.98507	1	2	1	0.0	0.0	1	0.173	-0.46	-5.549	-5.561	11.0
-5555.5557	-400.0	4	1	400.0	102.98507	1	2	1	0.0	0.0	1	0.173	-0.46	-5.543	-5.561	11.0
-5555.5557	-400.0	4	1	400.0	102.98507	1	2	1	0.0	0.0	1	0.173	-0.461	-5.608	-5.561	11.0
-5555.5557	-400.0	4	1	400.0	102.98507	1	2	1	0.0	0.0	1	0.173	-0.46	-5.503	-5.561	11.0
-5555.5557	-400.0	4	1	400.0	102.98507	1	2	1	0.0	0.0	1	0.173	-0.46	-5.549	-5.561	11.0
-5555.5557	-400.0	4	1	400.0	102.98507	1	2	1	0.0	0.0	1	0.173	-0.461	-5.591	-5.561	11.0
-5555.5557	-400.0	4	1	400.0	102.98507	1	2	1	0.0	0.0	1	0.173	-0.461	-5.562	-5.561	11.0
-5555.5557	-400.0	4	1	400.0	102.98507	1	2	1	0.0	0.0	1	0.173	-0.46	-5.547	-5.561	11.0
-5555.5557	-400.0	4	1	400.0	102.98507	1	2	1	0.0	0.0	1	0.173	-0.46	-5.549	-5.561	11.0
-5555.5557	-400.0	4	1	400.0	102.98507	1	2	1	0.0	0.0	1	0.173	-0.461	-5.644	-5.561	11.0
-5555.5557	-400.0	4	1	400.0	102.98507	1	2	1	0.0	0.0	1	0.173	-0.46	-5.556	-5.561	11.0
-5555.5557	-400.0	4	1	400.0	102.98507	1	2	1	0.0	0.0	1	0.173	-0.46	-5.527	-5.561	11.0
-5555.5557	-400.0	4	1	400.0	102.98507	1	2	1	0.0	0.0	1	0.174	-0.46	-5.55	-5.561	11.0
-5555.5557	-400.0	4	1	400.0	102.98507	1	2	1	0.0	0.0	1	0.174	-0.46	-5.52	-5.561	11.0
-5555.5557	-400.0	4	1	400.0	102.98507	1	2	1	0.0	0.0	1	0.174	-0.46	-5.53	-5.561	11.0
-5555.5557	-400.0	4	1	400.0	102.98507	1	2	1	0.0	0.0	1	0.174	-0.46	-5.465	-5.561	11.0
-5555.5557	-400.0	4	1	400.0	102.98507	1	2	1	0.0	0.0	1	0.173	-0.46	-5.557	-5.561	11.0
-5555.5557	-400.0	4	1	400.0	102.98507	1	2	1	0.0	0.0	1	0.173	-0.461	-5.566	-5.561	11.0
-5555.5557	-400.0	4	1	400.0	102.98507	1	2	1	0.0	0.0	1	0.173	-0.46	-5.518	-5.561	11.0
-5555.5557	-400.0	4	1	400.0	102.98507	1	2	1	0.0	0.0	1	0.173	-0.461	-5.593	-5.561	11.0
-5555.5557	-400.0	4	1	400.0	102.98507	1	2	1	0.0	0.0	1	0.173	-0.461	-5.757	-5.561	11.0
-5555.5557	-400.0	4	1	400.0	102.98507	1	2	1	0.0	0.0	1	0.173	-0.46	-5.526	-5.561	11.0
-5555.5557	-400.0	4	1	400.0	102.98507	1	2	1	0.0	0.0	1	0.173	-0.461	-5.558	-5.561	11.0
-5555.5557	-400.0	4	1	400.0	102.98507	1	2	1	0.0	0.0	1	0.173	-0.461	-5.56	-5.561	11.0
-5555.5557	-400.0	4	1	400.0	102.98507	1	2	1	0.0	0.0	1	0.173	-0.461	-5.739	-5.561	11.0
-5555.5557	-400.0	4	1	400.0	102.98507	1	2	1	0.0	0.0	1	0.173	-0.461	-5.607	-5.561	11.0
-5555.5557	-400.0	4	1	400.0	102.98507	1	2	1	0.0	0.0	1	0.173	-0.46	-5.548	-5.561	11.0
-5555.5557	-400.0	4	1	400.0	102.98507	1	2	1	0.0	0.0	1	0.173	-0.461	-5.584	-5.561	11.0
-5555.5557	-400.0	4	1	400.0	102.98507	1	2	1	0.0	0.0	1	0.173	-0.461	-5.589	-5.561	11.0
-5555.5557	-400.0	4	1	400.0	102.98507	1	2	1	0.0	0.0	1	0.173	-0.461	-5.603	-5.561	11.0
-5555.5557	-400.0	4	1	400.0	102.98507	1	2	1	0.0	0.0	1	0.173	-0.461	-5.565	-5.561	11.0
-5555.5557	-400.0	4	1	400.0	102.98507	1	2	1	0.0	0.0	1	0.173	-0.461	-5.574	-5.561	11.0
-5555.5557	-400.0	4	1	400.0	102.98507	1	2	1	0.0	0.0	1	0.173	-0.46	-5.521	-5.561	11.0
-5555.5557	-400.0	4	1	400.0	102.98507	1	2	1	0.0	0.0	1	0.173	-0.46	-5.497	-5.561	11.0
-5555.5557	-400.0	4	1	400.0	102.98507	1	2	1	0.0	0.0	1	0.173	-0.46	-5.54	-5.561	11.0
-5555.5557	-400.0	4	1	400.0	102.98507	1	2	1	0.0	0.0	1	0.173	-0.46	-5.548	-5.561	11.0
-5555.5557	-400.0	4	1	400.0	102.98507	1	2	1	0.0	0.0	1	0.173	-0.46	-5.517	-5.561	11.0
-5555.5557	-400.0	4	1	400.0	102.98507	1	2	1	0.0	0.0	1	0.173	-0.461	-5.566	-5.561	11.0
-5555.5557	-400.0	4	1	400.0	102.98507	1	2	1	0.0	0.0	1	0.173	-0.461	-5.559	-5.561	11.0
-5555.5557	-400.0	4	1	400.0	102.98507	1	2	1	0.0	0.0	1	0.173	-0.461	-5.566	-5.561	11.0
-5555.5557	-400.0	4	1	400.0	102.98507	1	2	1	0.0	0.0	1	0.173	-0.461	-5.575	-5.561	11.0
-5555.5557	-400.0	4	1	400.0	102.98507	1	2	1	0.0	0.0	1	0.173	-0.461	-5.609	-5.561	11.0
-5555.5557	-400.0	4	1	400.0	102.98507	1	2	1	0.0	0.0	1	0.173	-0.461	-5.587	-5.561	11.0
-5555.5557	-400.0	4	1	400.0	102.98507	1	2	1	0.0	0.0	1	0.173	-0.461	-5.559	-5.561	11.0
-5555.5557	-400.0	4	1	400.0	102.98507	1	2	1	0.0	0.0	1	0.173	-0.46	-5.413	-5.561	11.0
-5555.5557	-400.0	4	1	400.0	102.98507	1	2	1	0.0	0.0	1	0.173	-0.461	-5.581	-5.561	11.0
-5555.5557	-400.0	4	1	400.0	102.98507	1	2	1	0.0	0.0	1	0.173	-0.461	-5.703	-5.561	11.0
-5555.5557	-400.0	4	1	400.0	102.98507	1	2	1	0.0	0.0	1	0.173	-0.461	-5.603	-5.561	11.0
-5555.5557	-400.0	4	1	400.0	102.98507	1	2	1	0.0	0.0	1	0.173	-0.46	-5.525	-5.561	11.0
-5555.5557	-400.0	4	1	400.0	102.98507	1	2	1	0.0	0.0	1	0.173	-0.461	-5.603	-5.561	11.0
0.0	0.0	4	1	400.0	102.98507	1	2	1	0.0	0.0	0	0.174	-0.46	-5.555	-5.561	11.0
0.0	0.0	4	1	400.0	102.98507	1	2	1	0.0	0.0	0	0.174	-0.46	-5.552	-5.561	11.0
0.0	0.0	4	1	400.0	102.98507	1	2	1	0.0	0.0	0	0.174	-0.46	-5.547	-5.561	11.0
0.0	0.0	4	1	400.0	102.98507	1	2	1	0.0	0.0	0	0.174	-0.459	-5.173	-5.168	11.0
0.0	0.0	4	1	400.0	102.98507	1	2	1	0.0	0.0	0	0.174	-0.457	-5.15	-5.168	11.0
0.0	0.0	4	1	400.0	102.98507	1	2	1	0.0	0.0	0	0.174	-0.449	-4.47	-4.463	11.0
0.0	0.0	4	1	400.0	102.98507	1	2	1	0.0	0.0	0	0.174	-0.441	-4.475	-4.463	11.0
0.0	0.0	4	1	400.0	102.98507	1	2	1	0.0	0.0	0	0.175	-0.432	-4.161	-4.147	11.0
0.0	0.0	4	1	400.0	102.98507	1	2	1	0.0	0.0	0	0.175	-0.418	-3.539	-3.581	11.0
0.0	0.0	4	1	400.0	102.98507	1	2	1	0.0	0.0	0	0.175	-0.406	-3.59	-3.581	11.0
0.0	0.0	4	1	400.0	102.98507	1	2	1	0.0	0.0	0	0.176	-0.393	-3.321	-3.328	11.0
0.0	0.0	4	1	400.0	102.98507	1	2	1	0.0	0.0	0	0.176	-0.38	-3.034	-2.874	11.0
0.0	0.0	4	1	400.0	102.98507	1	2	1	0.0	0.0	0	0.176	-0.367	-2.758	-2.874	11.0
0.0	0.0	4	1	400.0	102.98507	1	2	1	0.0	0.0	0	0.177	-0.353	-2.674	-2.671	11.0
0.0	0.0	4	1	400.0	102.98507	1	2	1	0.0	0.0	0	0.177	-0.341	-2.679	-2.671	11.0
0.0	0.0	4	1	400.0	102.98507	1	2	1	0.0	0.0	0	0.178	-0.326	-2.311	-2.306	11.0
0.0	0.0	4	1	400.0	102.98507	1	2	1	0.0	0.0	0	0.179	-0.311	-2.077	-2.143	11.0
0.0	0.0	4	1	400.0	102.98507	1	2	1	0.0	0.0	0	0.179	-0.298	-2.24	-2.143	11.0
0.0	0.0	4	1	400.0	102.98507	1	2	1	0.0	0.0	0	0.179	-0.284	-1.826	-1.85	11.0
0.0	0.0	4	1	400.0	102.98507	1	2	1	0.0	0.0	0	0.18	-0.271	-1.754	-1.72	11.0
0.0	0.0	4	1	400.0	102.98507	1	2	1	0.0	0.0	0	0.18	-0.258	-1.694	-1.72	11.0
0.0	0.0	4	1	400.0	102.98507	1	2	1	0.0	0.0	0	0.181	-0.246	-1.462	-1.485	11.0
0.0	0.0	4	1	400.0	102.98507	1	2	1	0.0	0.0	0	0.181	-0.234	-1.445	-1.485	11.0
0.0	0.0	4	1	400.0	102.98507	1	2	1	0.0	0.0	0	0.182	-0.222	-1.387	-1.38	11.0
0.0	0.0	4	1	400.0	102.98507	1	2	1	0.0	0.0	0	0.183	-0.209	-1.159	-1.191	11.0
0.0	0.0	4	1	400.0	102.98507	1	2	1	0.0	0.0	0	0.183	-0.198	-1.152	-1.191	11.0
0.0	0.0	4	1	400.0	102.98507	1	2	1	0.0	0.0	0	0.184	-0.188	-1.143	-1.107	11.0
0.0	0.0	4	1	400.0	102.98507	1	2	1	0.0	0.0	0	0.185	-0.178	-0.986	-0.956	11.0
0.0	0.0	4	1	400.0	102.98507	1	2	1	0.0	0.0	0	0.185	-0.168	-0.932	-0.956	11.0
0.0	0.0	4	1	400.0	102.98507	1	2	1	0.0	0.0	0	0.185	-0.158	-0.809	-0.825	11.0
0.0	0.0	4	1	400.0	102.98507	1	2	1	0.0	0.0	0	0.186	-0.149	-0.74	-0.825	11.0
0.0	0.0	4	1	400.0	102.98507	1	2	1	0.0	0.0	0	0.186	-0.14	-0.731	-0.767	11.0
0.0	0.0	4	1	400.0	102.98507	1	2	1	0.0	0.0	0	0.187	-0.132	-0.699	-0.662	11.0
0.0	0.0	4	1	400.0	102.98507	1	2	1	0.0	0.0	0	0.187	-0.124	-0.638	-0.662	11.0
0.0	0.0	4	1	400.0	102.98507	1	2	1	0.0	0.0	0	0.187	-0.117	-0.649	-0.615	11.0
0.0	0.0	4	1	400.0	102.98507	1	2	1	0.0	0.0	0	0.187	-0.111	-0.504	-0.531	11.0
0.0	0.0	4	1	400.0	102.98507	1	2	1	0.0	0.0	0	0.188	-0.105	-0.533	-0.531	11.0
0.0	0.0	4	1	400.0	102.98507	1	2	1	0.0	0.0	0	0.188	-0.097	-0.477	-0.458	11.0
0.0	0.0	4	1	400.0	102.98507	1	2	1	0.0	0.0	0	0.188	-0.091	-0.451	-0.458	11.0
0.0	0.0	4	1	400.0	102.98507	1	2	1	0.0	0.0	0	0.188	-0.085	-0.428	-0.426	11.0
0.0	0.0	4	1	400.0	102.98507	1	2	1	0.0	0.0	0	0.188	-0.079	-0.383	-0.368	11.0
0.0	0.0	4	1	400.0	102.98507	1	2	1	0.0	0.0	0	0.188	-0.075	-0.389	-0.368	11.0
0.0	0.0	4	1	400.0	102.98507	1	2	1	0.0	0.0	0	0.188	-0.071	-0.35	-0.341	11.0
0.0	0.0	4	1	400.0	102.98507	1	2	1	0.0	0.0	0	0.188	-0.067	-0.328	-0.295	11.0
0.0	0.0	4	1	400.0	102.98507	1	2	1	0.0	0.0	0	0.188	-0.062	-0.19	-0.295	11.0
0.0	0.0	4	1	400.0	102.98507	1	2	1	0.0	0.0	0	0.188	-0.059	-0.306	-0.274	11.0
0.0	0.0	4	1	400.0	102.98507	1	2	1	0.0	0.0	0	0.188	-0.056	-0.197	-0.274	11.0
0.0	0.0	4	1	400.0	102.98507	1	2	1	0.0	0.0	0	0.188	-0.053	-0.261	-0.236	11.0
0.0	0.0	4	1	400.0	102.98507	1	2	1	0.0	0.0	0	0.188	-0.049	-0.233	-0.204	11.0
0.0	0.0	4	1	400.0	102.98507	1	2	1	0.0	0.0	0	0.188	-0.045	-0.215	-0.204	11.0
0.0	0.0	4	1	400.0	102.98507	1	2	1	0.0	0.0	0	0.189	-0.041	-0.201	-0.189	11.0
0.0	0.0	4	1	400.0	102.98507	1	2	1	0.0	0.0	0	0.189	-0.038	-0.21	-0.163	11.0
0.0	0.0	4	1	400.0	102.98507	1	2	1	0.0	0.0	0	0.189	-0.036	-0.08	-0.163	11.0
0.0	0.0	4	1	400.0	102.98507	1	2	1	0.0	0.0	0	0.189	-0.034	-0.145	-0.152	11.0
0.0	0.0	4	1	400.0	102.98507	1	2	1	0.0	0.0	0	0.189	-0.032	-0.106	-0.152	11.0
0.0	0.0	4	1	400.0	102.98507	1	2	1	0.0	0.0	0	0.189	-0.03	-0.12	-0.131	11.0
0.0	0.0	4	1	400.0	102.98507	1	2	1	0.0	0.0	0	0.189	-0.028	-0.098	-0.121	11.0
0.0	0.0	4	1	400.0	102.98507	1	2	1	0.0	0.0	0	0.189	-0.026	-0.125	-0.121	11.0
0.0	0.0	4	1	400.0	102.98507	1	2	1	0.0	0.0	0	0.189	-0.024	-0.104	-0.105	11.0
0.0	0.0	4	1	400.0	102.98507	1	2	1	0.0	0.0	0	0.189	-0.022	-0.141	-0.097	11.0
0.0	0.0	4	1	400.0	102.98507	1	2	1	0.0	0.0	0	0.189	-0.02	-0.079	-0.097	11.0
0.0	0.0	4	1	400.0	102.98507	1	2	1	0.0	0.0	0	0.189	-0.02	-0.062	-0.084	11.0
0.0	0.0	4	1	400.0	102.98507	1	2	1	0.0	0.0	0	0.189	-0.02	-0.152	-0.084	11.0
0.0	0.0	4	1	400.0	102.98507	1	2	1	0.0	0.0	0	0.189	-0.02	-0.076	-0.078	11.0
0.0	0.0	4	1	400.0	102.98507	1	2	1	0.0	0.0	0	0.189	-0.02	-0.061	-0.067	11.0
0.0	0.0	4	1	400.0	102.98507	1	2	1	0.0	0.0	0	0.189	-0.02	-0.055	-0.067	11.0
0.0	0.0	4	1	400.0	102.98507	1	2	1	0.0	0.0	0	0.189	-0.02	-0.059	-0.062	11.0
0.0	0.0	4	1	400.0	102.98507	1	2	1	0.0	0.0	0	0.189	-0.02	-0.063	-0.053	11.0
0.0	0.0	4	1	400.0	102.98507	1	2	1	0.0	0.0	0	0.188	-0.02	-0.053	-0.053	11.0
0.0	0.0	4	1	400.0	102.98507	1	2	1	0.0	0.0	0	0.188	-0.02	-0.133	-0.049	11.0
0.0	0.0	4	1	400.0	102.98507	1	2	1	0.0	0.0	0	0.188	-0.02	-0.033	-0.049	11.0
0.0	0.0	4	1	400.0	102.98507	1	2	1	0.0	0.0	0	0.188	-0.019	0.011	-0.043	11.0
0.0	0.0	4	1	400.0	102.98507	1	2	1	0.0	0.0	0	0.188	-0.018	-0.061	-0.039	11.0
0.0	0.0	4	1	400.0	102.98507	1	2	1	0.0	0.0	0	0.188	-0.018	-0.082	-0.039	11.0
0.0	0.0	4	1	400.0	102.98507	1	2	1	0.0	0.0	0	0.188	-0.018	-0.034	-0.034	11.0
0.0	0.0	4	1	400.0	102.98507	1	2	1	0.0	0.0	0	0.188	-0.018	-0.062	-0.031	11.0
0.0	0.0	4	1	400.0	102.98507	1	2	1	0.0	0.0	0	0.188	-0.018	-0.082	-0.031	11.0
0.0	0.0	4	1	400.0	102.98507	1	2	1	0.0	0.0	0	0.188	-0.018	-0.015	-0.027	11.0
0.0	0.0	4	1	400.0	102.98507	1	2	1	0.0	0.0	0	0.188	-0.018	-0.055	-0.027	11.0
0.0	0.0	4	1	400.0	102.98507	1	2	1	0.0	0.0	0	0.188	-0.018	-0.032	-0.023	11.0
0.0	0.0	4	1	400.0	102.98507	1	2	1	0.0	0.0	0	0.188	-0.017	-0.017	-0.021	11.0
0.0	0.0	4	1	400.0	102.98507	1	2	1	0.0	0.0	0	0.188	-0.017	-0.035	-0.021	11.0
0.0	0.0	4	1	400.0	102.98507	1	2	1	0.0	0.0	0	0.188	-0.016	-0.008	-0.018	11.0
0.0	0.0	4	1	400.0	102.98507	1	2	1	0.0	0.0	0	0.188	-0.015	0.005	-0.018	11.0
0.0	0.0	4	1	400.0	102.98507	1	2	1	0.0	0.0	0	0.188	-0.014	-0.054	-0.017	11.0
0.0	0.0	4	1	400.0	102.98507	1	2	1	0.0	0.0	0	0.188	-0.013	0.001	-0.014	11.0
0.0	0.0	4	1	400.0	102.98507	1	2	1	0.0	0.0	0	0.188	-0.012	0.01	-0.014	11.0
0.0	0.0	4	1	400.0	102.98507	1	2	1	0.0	0.0	0	0.188	-0.012	-0.035	-0.013	11.0
0.0	0.0	4	1	400.0	102.98507	1	2	1	0.0	0.0	0	0.188	-0.01	0.197	-0.011	11.0
0.0	0.0	4	1	400.0	102.98507	1	2	1	0.0	0.0	0	0.188	-0.008	0.0	-0.011	11.0
0.0	0.0	4	1	400.0	102.98507	1	2	1	0.0	0.0	0	0.188	-0.006	0.001	-0.01	11.0
0.0	0.0	4	1	400.0	102.98507	1	2	1	0.0	0.0	0	0.188	-0.004	0.007	-0.009	11.0
0.0	0.0	4	1	400.0	102.98507	1	2	1	0.0	0.0	0	0.188	-0.004	-0.015	-0.009	11.0
0.0	0.0	4	1	400.0	102.98507	1	2	1	0.0	0.0	0	0.188	-0.003	-0.023	-0.008	11.0
0.0	0.0	4	1	400.0	102.98507	1	2	1	0.0	0.0	0	0.188	-0.001	0.043	-0.008	11.0
0.0	0.0	4	1	400.0	102.98507	1	2	1	0.0	0.0	0	0.188	-0.001	-0.026	-0.007	11.0
0.0	0.0	4	1	400.0	102.98507	1	2	1	0.0	0.0	0	0.188	0.0	0.001	-0.006	11.0
0.0	0.0	4	1	400.0	102.98507	1	2	1	0.0	0.0	0	0.188	-0.001	-0.046	-0.006	11.0
0.0	0.0	4	1	400.0	102.98507	1	2	1	0.0	0.0	0	0.188	-0.001	-0.04	-0.005	11.0
0.0	0.0	4	1	400.0	102.98507	1	2	1	0.0	0.0	0	0.188	-0.001	-0.027	-0.004	11.0
0.0	0.0	4	1	400.0	102.98507	1	2	1	0.0	0.0	0	0.188	0.0	-0.003	-0.004	11.0
0.0	0.0	4	1	400.0	102.98507	1	2	1	0.0	0.0	0	0.188	-0.001	-0.035	-0.004	11.0
0.0	0.0	4	1	400.0	102.98507	1	2	1	0.0	0.0	0	0.188	0.0	-0.011	-0.004	11.0
0.0	0.0	4	1	400.0	102.98507	1	2	1	0.0	0.0	0	0.188	-0.001	-0.02	-0.003	11.0
0.0	0.0	4	1	400.0	102.98507	1	2	1	0.0	0.0	0	0.188	0.0	0.011	-0.002	11.0
[truncated: 8,668 more rows]
