# Supplementary material for: Just noticeable differences for elbow joint torque feedback
Source: Sci Rep. 2021 Dec 7;11:23553. doi: 10.1038/s41598-021-02630-3 (PMC8651665; doi:10.1038/s41598-021-02630-3)
Supplement: Supplementary file 2 — Supplementary Information. [file 41598_2021_2630_MOESM2_ESM.zip › SupplementaryData_ScientificReports_KimAsbeck2021/S12_S1A.csv]

data 1	data 2	data 3	data 4	data 5	data 6	data 7	data 8	data 9	data 10	data 11	data 12	data 13	data 14	data 15	data 16	data 17
0.0	0.0	100.0	100.0	2	0.0	0.0	0.139	1.0	97.47886	0.0	1	0.0	0.0	0.0	0.0	0.0
0.0	0.0	100.0	100.0	2	0.0	0.0	0.138	1.0	97.417694	0.0	1	0.0	0.0	0.0	0.0	0.0
0.0	0.0	100.0	100.0	2	0.0	0.0	0.136	1.0	97.417694	0.0	1	0.0	0.0	0.0	0.0	0.0
0.0	0.0	100.0	100.0	2	0.0	0.0	0.135	1.0	97.1129	0.0	1	0.0	0.0	0.0	0.0	0.0
0.0	0.0	100.0	100.0	2	0.0	0.0	0.134	1.0	96.674446	0.0	1	0.0	0.0	0.0	0.0	0.0
0.0	0.0	100.0	100.0	2	0.0	0.0	0.133	1.0	96.674446	0.0	1	0.0	0.0	0.0	0.0	0.0
0.0	0.0	100.0	100.0	2	0.0	0.0	0.132	1.0	96.76149	0.0	1	0.0	0.0	0.0	0.0	0.0
0.0	0.0	100.0	100.0	2	0.0	0.0	0.131	1.0	96.76149	0.0	1	0.0	0.0	0.0	0.0	0.0
0.0	0.0	100.0	100.0	2	0.0	0.0	0.13	1.0	96.66727	0.0	1	0.0	0.0	0.0	0.0	0.0
0.0	0.0	100.0	100.0	2	0.0	0.0	0.129	1.0	96.34989	0.0	1	0.0	0.0	0.0	0.0	0.0
0.0	0.0	100.0	100.0	2	0.0	0.0	0.128	1.0	96.34989	0.0	1	0.0	0.0	0.0	0.0	0.0
0.0	0.0	100.0	100.0	2	0.0	0.0	0.127	1.0	96.39818	0.0	1	0.0	0.0	0.0	0.0	0.0
0.0	0.0	100.0	100.0	2	0.0	0.0	0.126	1.0	95.91583	0.0	1	0.0	0.0	0.0	0.0	0.0
0.0	0.0	100.0	100.0	2	0.0	0.0	0.125	1.0	95.91583	0.0	1	0.0	0.0	0.0	0.0	0.0
0.0	0.0	100.0	100.0	2	0.0	0.0	0.124	1.0	96.29563	0.0	1	0.0	0.0	0.0	0.0	0.0
0.0	0.0	100.0	100.0	2	0.0	0.0	0.123	1.0	95.523155	0.0	1	0.0	0.0	0.0	0.0	0.0
0.0	0.0	100.0	100.0	2	0.0	0.0	0.122	1.0	96.367455	0.0	1	0.0	0.0	0.0	0.0	0.0
0.0	0.0	100.0	100.0	2	0.0	0.0	0.121	1.0	96.26675	0.0	1	0.0	0.0	0.0	0.0	0.0
0.0	0.0	100.0	100.0	2	0.0	0.0	0.12	1.0	96.209564	0.0	1	0.0	0.0	0.0	0.0	0.0
0.0	0.0	100.0	100.0	2	0.0	0.0	0.119	1.0	95.94798	0.0	1	0.0	0.0	0.0	0.0	0.0
0.0	0.0	100.0	100.0	2	0.0	0.0	0.118	1.0	97.28946	0.0	1	0.0	0.0	0.0	0.0	0.0
0.0	0.0	100.0	100.0	2	0.0	0.0	0.117	1.0	97.28946	0.0	1	0.0	0.0	0.0	0.0	0.0
0.0	0.0	100.0	100.0	2	0.0	0.0	0.116	1.0	97.799095	0.0	1	0.0	0.0	0.0	0.0	0.0
0.0	0.0	100.0	100.0	2	0.0	0.0	0.115	1.0	97.799095	0.0	1	0.0	0.0	0.0	0.0	0.0
0.0	0.0	100.0	100.0	2	0.0	0.0	0.113	1.0	97.446785	0.0	1	0.0	0.0	0.0	0.0	0.0
0.0	0.0	100.0	100.0	2	0.0	0.0	0.112	1.0	97.24648	0.0	1	0.0	0.0	0.0	0.0	0.0
0.0	0.0	100.0	100.0	2	0.0	0.0	0.111	1.0	97.24648	0.0	1	0.0	0.0	0.0	0.0	0.0
0.0	0.0	100.0	100.0	2	0.0	0.0	0.11	1.0	96.45287	0.0	1	0.0	0.0	0.0	0.0	0.0
0.0	0.0	100.0	100.0	2	0.0	0.0	0.109	1.0	96.8487	0.0	1	0.0	0.0	0.0	0.0	0.0
0.0	0.0	100.0	100.0	2	0.0	0.0	0.108	1.0	97.10179	0.0	1	0.0	0.0	0.0	0.0	0.0
0.0	0.0	100.0	100.0	2	0.0	0.0	0.106	1.0	97.28561	0.0	1	0.0	0.0	0.0	0.0	0.0
0.0	0.0	100.0	100.0	2	0.0	0.0	0.105	1.0	97.28561	0.0	1	0.0	0.0	0.0	0.0	0.0
0.0	0.0	100.0	100.0	2	0.0	0.0	0.104	1.0	97.033455	0.0	1	0.0	0.0	0.0	0.0	0.0
0.0	0.0	100.0	100.0	2	0.0	0.0	0.102	1.0	97.241356	0.0	1	0.0	0.0	0.0	0.0	0.0
0.0	0.0	100.0	100.0	2	0.0	0.0	0.101	1.0	97.241356	0.0	1	0.0	0.0	0.0	0.0	0.0
0.0	0.0	100.0	100.0	2	0.0	0.0	0.099	1.0	97.299736	0.0	1	0.0	0.0	0.0	0.0	0.0
0.0	0.0	100.0	100.0	2	0.0	0.0	0.098	1.0	97.299736	0.0	1	0.0	0.0	0.0	0.0	0.0
0.0	0.0	100.0	100.0	2	0.0	0.0	0.097	1.0	98.052666	0.0	1	0.0	0.0	0.0	0.0	0.0
0.0	0.0	100.0	100.0	2	0.0	0.0	0.095	1.0	97.78237	0.0	1	0.0	0.0	0.0	0.0	0.0
0.0	0.0	100.0	100.0	2	0.0	0.0	0.094	1.0	97.78237	0.0	1	0.0	0.0	0.0	0.0	0.0
0.0	0.0	100.0	100.0	2	0.0	0.0	0.092	1.0	98.046364	0.0	1	0.0	0.0	0.0	0.0	0.0
0.0	0.0	100.0	100.0	2	0.0	0.0	0.091	1.0	96.91724	0.0	1	0.0	0.0	0.0	0.0	0.0
0.0	0.0	100.0	100.0	2	0.0	0.0	0.089	1.0	96.91724	0.0	1	0.0	0.0	0.0	0.0	0.0
0.0	0.0	100.0	100.0	2	0.0	0.0	0.087	1.0	97.98416	0.0	1	0.0	0.0	0.0	0.0	0.0
0.0	0.0	100.0	100.0	2	0.0	0.0	0.086	1.0	97.17978	0.0	1	0.0	0.0	0.0	0.0	0.0
0.0	0.0	100.0	100.0	2	0.0	0.0	0.084	1.0	96.57207	0.0	1	0.0	0.0	0.0	0.0	0.0
0.0	0.0	100.0	100.0	2	0.0	0.0	0.083	1.0	96.77559	0.0	1	0.0	0.0	0.0	0.0	0.0
0.0	0.0	100.0	100.0	2	0.0	0.0	0.081	1.0	96.88343	0.0	1	0.0	0.0	0.0	0.0	0.0
0.0	0.0	100.0	100.0	2	0.0	0.0	0.079	1.0	96.44309	0.0	1	0.0	0.0	0.0	0.0	0.0
0.0	0.0	100.0	100.0	2	0.0	0.0	0.078	1.0	96.112465	0.0	1	0.0	0.0	0.0	0.0	0.0
0.0	0.0	100.0	100.0	2	0.0	0.0	0.077	1.0	95.62459	0.0	1	0.0	0.0	0.0	0.0	0.0
0.0	0.0	100.0	100.0	2	0.0	0.0	0.075	1.0	95.05557	0.0	1	0.0	0.0	0.0	0.0	0.0
0.0	0.0	100.0	100.0	2	0.0	0.0	0.074	1.0	95.05557	0.0	1	0.0	0.0	0.0	0.0	0.0
0.0	0.0	100.0	100.0	2	0.0	0.0	0.072	1.0	95.76473	0.0	1	0.0	0.0	0.0	0.0	0.0
0.0	0.0	100.0	100.0	2	0.0	0.0	0.071	1.0	95.81346	0.0	1	0.0	0.0	0.0	0.0	0.0
0.0	0.0	100.0	100.0	2	0.0	0.0	0.069	1.0	95.81346	0.0	1	0.0	0.0	0.0	0.0	0.0
0.0	0.0	100.0	100.0	2	0.0	0.0	0.068	1.0	97.20483	0.0	1	0.0	0.0	0.0	0.0	0.0
0.0	0.0	100.0	100.0	2	0.0	0.0	0.067	1.0	97.52177	0.0	1	0.0	0.0	0.0	0.0	0.0
0.0	0.0	100.0	100.0	2	0.0	0.0	0.066	1.0	97.52177	0.0	1	0.0	0.0	0.0	0.0	0.0
0.0	0.0	100.0	100.0	2	0.0	0.0	0.064	1.0	96.828156	0.0	1	0.0	0.0	0.0	0.0	0.0
0.0	0.0	100.0	100.0	2	0.0	0.0	0.063	1.0	96.828156	0.0	1	0.0	0.0	0.0	0.0	0.0
0.0	0.0	100.0	100.0	2	0.0	0.0	0.062	1.0	97.0336	0.0	1	0.0	0.0	0.0	0.0	0.0
0.0	0.0	100.0	100.0	2	0.0	0.0	0.061	1.0	95.861305	0.0	1	0.0	0.0	0.0	0.0	0.0
0.0	0.0	100.0	100.0	2	0.0	0.0	0.06	1.0	95.861305	0.0	1	0.0	0.0	0.0	0.0	0.0
0.0	0.0	100.0	100.0	2	0.0	0.0	0.059	1.0	96.56085	0.0	1	0.0	0.0	0.0	0.0	0.0
0.0	0.0	100.0	100.0	2	0.0	0.0	0.058	1.0	97.588455	0.0	1	0.0	0.0	0.0	0.0	0.0
0.0	0.0	100.0	100.0	2	0.0	0.0	0.057	1.0	97.588455	0.0	1	0.0	0.0	0.0	0.0	0.0
0.0	0.0	100.0	100.0	2	0.0	0.0	0.055	1.0	97.09555	0.0	1	0.0	0.0	0.0	0.0	0.0
0.0	0.0	100.0	100.0	2	0.0	0.0	0.054	1.0	97.09555	0.0	1	0.0	0.0	0.0	0.0	0.0
0.0	0.0	100.0	100.0	2	0.0	0.0	0.053	1.0	98.72744	0.0	1	0.0	0.0	0.0	0.0	0.0
0.0	0.0	100.0	100.0	2	0.0	0.0	0.052	1.0	97.65244	0.0	1	0.0	0.0	0.0	0.0	0.0
0.0	0.0	100.0	100.0	2	0.0	0.0	0.051	1.0	97.65244	0.0	1	0.0	0.0	0.0	0.0	0.0
0.0	0.0	100.0	100.0	2	0.0	0.0	0.049	1.0	97.21585	0.0	1	0.0	0.0	0.0	0.0	0.0
0.0	0.0	100.0	100.0	2	0.0	0.0	0.048	1.0	97.971985	0.0	1	0.0	0.0	0.0	0.0	0.0
0.0	0.0	100.0	100.0	2	0.0	0.0	0.047	1.0	97.971985	0.0	1	0.0	0.0	0.0	0.0	0.0
0.0	0.0	100.0	100.0	2	0.0	0.0	0.046	1.0	98.24258	0.0	1	0.0	0.0	0.0	0.0	0.0
0.0	0.0	100.0	100.0	2	0.0	0.0	0.044	1.0	98.24258	0.0	1	0.0	0.0	0.0	0.0	0.0
0.0	0.0	100.0	100.0	2	0.0	0.0	0.043	1.0	97.54841	0.0	1	0.0	0.0	0.0	0.0	0.0
0.0	0.0	100.0	100.0	2	0.0	0.0	0.042	1.0	97.47616	0.0	1	0.0	0.0	0.0	0.0	0.0
0.0	0.0	100.0	100.0	2	0.0	0.0	0.041	1.0	97.1412	0.0	1	0.0	0.0	0.0	0.0	0.0
0.0	0.0	100.0	100.0	2	0.0	0.0	0.039	1.0	96.30752	0.0	1	0.0	0.0	0.0	0.0	0.0
0.0	0.0	100.0	100.0	2	0.0	0.0	0.038	1.0	96.57004	0.0	1	0.0	0.0	0.0	0.0	0.0
0.0	0.0	100.0	100.0	2	0.0	0.0	0.036	1.0	96.25894	0.0	1	0.0	0.0	0.0	0.0	0.0
0.0	0.0	100.0	100.0	2	0.0	0.0	0.035	1.0	95.90494	0.0	1	0.0	0.0	0.0	0.0	0.0
0.0	0.0	100.0	100.0	2	0.0	0.0	0.034	1.0	95.90494	0.0	1	0.0	0.0	0.0	0.0	0.0
0.0	0.0	100.0	100.0	2	0.0	0.0	0.032	1.0	96.464905	0.0	1	0.0	0.0	0.0	0.0	0.0
0.0	0.0	100.0	100.0	2	0.0	0.0	0.031	1.0	96.39227	0.0	1	0.0	0.0	0.0	0.0	0.0
0.0	0.0	100.0	100.0	2	0.0	0.0	0.029	1.0	96.39227	0.0	1	0.0	0.0	0.0	0.0	0.0
0.0	0.0	100.0	100.0	2	0.0	0.0	0.028	1.0	97.582954	0.0	1	0.0	0.0	0.0	0.0	0.0
0.0	0.0	100.0	100.0	2	0.0	0.0	0.027	1.0	99.610504	0.0	1	0.0	0.0	0.0	0.0	0.0
0.0	0.0	100.0	100.0	2	0.0	0.0	0.026	1.0	99.610504	0.0	1	0.0	0.0	0.0	0.0	0.0
0.0	0.0	100.0	100.0	2	0.0	0.0	0.024	1.0	99.124146	0.0	1	0.0	0.0	0.0	0.0	0.0
0.0	0.0	100.0	100.0	2	0.0	0.0	0.023	1.0	99.124146	0.0	1	0.0	0.0	0.0	0.0	0.0
0.0	0.0	100.0	100.0	2	0.0	0.0	0.022	1.0	99.09605	0.0	1	0.0	0.0	0.0	0.0	0.0
0.0	0.0	100.0	100.0	2	0.0	0.0	0.021	1.0	98.0048	0.0	1	0.0	0.0	0.0	0.0	0.0
0.0	0.0	100.0	100.0	2	0.0	0.0	0.019	1.0	98.0048	0.0	1	0.0	0.0	0.0	0.0	0.0
0.0	0.0	100.0	100.0	2	0.0	0.0	0.018	1.0	97.15474	0.0	1	0.0	0.0	0.0	0.0	0.0
0.0	0.0	100.0	100.0	2	0.0	0.0	0.017	1.0	97.42268	0.0	1	0.0	0.0	0.0	0.0	0.0
0.0	0.0	100.0	100.0	2	0.0	0.0	0.016	1.0	97.42268	0.0	1	0.0	0.0	0.0	0.0	0.0
0.0	0.0	100.0	100.0	2	0.0	0.0	0.015	1.0	98.17855	0.0	1	0.0	0.0	0.0	0.0	0.0
0.0	0.0	100.0	100.0	2	0.0	0.0	0.014	1.0	98.17855	0.0	1	0.0	0.0	0.0	0.0	0.0
0.0	0.0	100.0	100.0	2	0.0	0.0	0.013	1.0	97.86683	0.0	1	0.0	0.0	0.0	0.0	0.0
0.0	0.0	100.0	100.0	2	0.0	0.0	0.012	1.0	98.58871	0.0	1	0.0	0.0	0.0	0.0	0.0
0.0	0.0	100.0	100.0	2	0.0	0.0	0.011	1.0	98.58871	0.0	1	0.0	0.0	0.0	0.0	0.0
0.0	0.0	100.0	100.0	2	0.0	0.0	0.01	1.0	97.80043	0.0	1	0.0	0.0	0.0	0.0	0.0
0.0	0.0	100.0	100.0	2	0.0	0.0	0.009	1.0	97.72762	0.0	1	0.0	0.0	0.0	0.0	0.0
0.0	0.0	100.0	100.0	2	0.0	0.0	0.008	1.0	97.72762	0.0	1	0.0	0.0	0.0	0.0	0.0
0.0	0.0	100.0	100.0	2	0.0	0.0	0.007	1.0	97.091675	0.0	1	0.0	0.0	0.0	0.0	0.0
0.0	0.0	100.0	100.0	2	0.0	0.0	0.006	1.0	97.091675	0.0	1	0.0	0.0	0.0	0.0	0.0
0.0	0.0	100.0	100.0	2	0.0	0.0	0.005	1.0	95.88209	0.0	1	0.0	0.0	0.0	0.0	0.0
0.0	0.0	100.0	100.0	2	0.0	0.0	0.004	1.0	95.36869	0.0	1	0.0	0.0	0.0	0.0	0.0
0.0	0.0	100.0	100.0	2	0.0	0.0	0.003	1.0	95.36869	0.0	1	0.0	0.0	0.0	0.0	0.0
0.0	0.0	100.0	100.0	2	0.0	0.0	0.002	1.0	95.074585	0.0	1	0.0	0.0	0.0	0.0	0.0
0.0	0.0	100.0	100.0	2	0.0	0.0	0.001	1.0	95.08553	0.0	1	0.0	0.0	0.0	0.0	0.0
0.0	0.0	100.0	100.0	2	0.0	0.0	0.0	1.0	95.08553	0.0	1	0.0	0.0	0.0	0.0	0.0
0.0	0.0	100.0	100.0	2	0.0	0.0	0.0	1.0	95.445335	0.0	1	0.0	0.0	0.0	0.0	0.0
0.0	0.0	100.0	100.0	2	0.0	0.0	-0.001	1.0	95.445335	0.0	1	0.0	0.0	0.0	0.0	0.0
0.0	0.0	100.0	100.0	2	0.0	0.0	-0.003	1.0	96.307	0.0	1	0.0	0.0	0.0	0.0	0.0
0.0	0.0	100.0	100.0	2	0.0	0.0	-0.004	1.0	97.0741	0.0	1	0.0	0.0	0.0	0.0	0.0
0.0	0.0	100.0	100.0	2	0.0	0.0	-0.005	1.0	97.0741	0.0	1	0.0	0.0	0.0	0.0	0.0
0.0	0.0	100.0	100.0	2	0.0	0.0	-0.006	1.0	96.83719	0.0	1	0.0	0.0	0.0	0.0	0.0
0.0	0.0	100.0	100.0	2	0.0	0.0	-0.008	1.0	96.733376	0.0	1	0.0	0.0	0.0	0.0	0.0
0.0	0.0	100.0	100.0	2	0.0	0.0	-0.009	1.0	96.733376	0.0	1	0.0	0.0	0.0	0.0	0.0
0.0	0.0	100.0	100.0	2	0.0	0.0	-0.01	1.0	97.8476	0.0	1	0.0	0.0	0.0	0.0	0.0
0.0	0.0	100.0	100.0	2	0.0	0.0	-0.012	1.0	97.8476	0.0	1	0.0	0.0	0.0	0.0	0.0
0.0	0.0	100.0	100.0	2	0.0	0.0	-0.013	1.0	97.21898	0.0	1	0.0	0.0	0.0	0.0	0.0
0.0	0.0	100.0	100.0	2	0.0	0.0	-0.015	1.0	96.63539	0.0	1	0.0	0.0	0.0	0.0	0.0
0.0	0.0	100.0	100.0	2	0.0	0.0	-0.016	1.0	96.63539	0.0	1	0.0	0.0	0.0	0.0	0.0
0.0	0.0	100.0	100.0	2	0.0	0.0	-0.018	1.0	98.42326	0.0	1	0.0	0.0	0.0	0.0	0.0
0.0	0.0	100.0	100.0	2	0.0	0.0	-0.019	1.0	98.05584	0.0	1	0.0	0.0	0.0	0.0	0.0
0.0	0.0	100.0	100.0	2	0.0	0.0	-0.021	1.0	98.05584	0.0	1	0.0	0.0	0.0	0.0	0.0
0.0	0.0	100.0	100.0	2	0.0	0.0	-0.022	1.0	98.29077	0.0	1	0.0	0.0	0.0	0.0	0.0
0.0	0.0	100.0	100.0	2	0.0	0.0	-0.024	1.0	98.29077	0.0	1	0.0	0.0	0.0	0.0	0.0
0.0	0.0	100.0	100.0	2	0.0	0.0	-0.025	1.0	97.67099	0.0	1	0.0	0.0	0.0	0.0	0.0
0.0	0.0	100.0	100.0	2	0.0	0.0	-0.026	1.0	96.92004	0.0	1	0.0	0.0	0.0	0.0	0.0
0.0	0.0	100.0	100.0	2	0.0	0.0	-0.028	1.0	96.92004	0.0	1	0.0	0.0	0.0	0.0	0.0
0.0	0.0	100.0	100.0	2	0.0	0.0	-0.029	1.0	96.207855	0.0	1	0.0	0.0	0.0	0.0	0.0
0.0	0.0	100.0	100.0	2	0.0	0.0	-0.03	1.0	96.447914	0.0	1	0.0	0.0	0.0	0.0	0.0
0.0	0.0	100.0	100.0	2	0.0	0.0	-0.031	1.0	96.447914	0.0	1	0.0	0.0	0.0	0.0	0.0
0.0	0.0	100.0	100.0	2	0.0	0.0	-0.032	1.0	96.27428	0.0	1	0.0	0.0	0.0	0.0	0.0
0.0	0.0	100.0	100.0	2	0.0	0.0	-0.033	1.0	96.27428	0.0	1	0.0	0.0	0.0	0.0	0.0
0.0	0.0	100.0	100.0	2	0.0	0.0	-0.034	1.0	95.28966	0.0	1	0.0	0.0	0.0	0.0	0.0
0.0	0.0	100.0	100.0	2	0.0	0.0	-0.034	1.0	96.45146	0.0	1	0.0	0.0	0.0	0.0	0.0
0.0	0.0	100.0	100.0	2	0.0	0.0	-0.034	1.0	96.45146	0.0	1	0.0	0.0	0.0	0.0	0.0
0.0	0.0	100.0	100.0	2	0.0	0.0	-0.035	1.0	97.67563	0.0	1	0.0	0.0	0.0	0.0	0.0
0.0	0.0	100.0	100.0	2	0.0	0.0	-0.034	1.0	97.52716	0.0	1	0.0	0.0	1.0	0.0	0.0
0.0	0.0	100.0	100.0	2	0.0	0.0	-0.034	1.0	97.52716	0.0	1	0.0	0.0	1.0	0.0	0.0
0.0	0.0	100.0	100.0	2	0.0	0.0	-0.034	1.0	98.52815	0.0	0	0.0	0.0	0.0	0.0	0.0
0.0	0.0	100.0	100.0	2	0.0	0.0	-0.033	1.0	98.52815	0.0	0	0.0	0.0	0.0	0.0	0.0
0.0	0.0	100.0	100.0	2	0.0	0.0	-0.032	1.0	98.208954	0.0	0	0.0	0.0	0.0	0.0	0.0
0.0	0.0	100.0	100.0	2	0.0	0.0	-0.031	1.0	97.772865	0.0	0	0.0	0.0	0.0	0.0	0.0
0.0	0.0	100.0	100.0	2	0.0	0.0	-0.03	1.0	97.772865	0.0	0	0.0	0.0	0.0	0.0	0.0
0.0	0.0	100.0	100.0	2	0.0	0.0	-0.029	1.0	97.27359	0.0	0	0.0	0.0	0.0	0.0	0.0
0.0	0.0	100.0	100.0	2	0.0	0.0	-0.027	1.0	97.97184	0.0	0	0.0	0.0	0.0	0.0	0.0
0.0	0.0	100.0	100.0	2	0.0	0.0	-0.026	1.0	97.97184	0.0	0	0.0	0.0	0.0	0.0	0.0
0.0	0.0	100.0	100.0	2	0.0	0.0	-0.025	1.0	97.1661	0.0	0	0.0	0.0	0.0	0.0	0.0
0.0	0.0	100.0	100.0	2	0.0	0.0	-0.023	1.0	97.1661	0.0	0	0.0	0.0	0.0	0.0	0.0
0.0	0.0	100.0	100.0	2	0.0	0.0	-0.021	1.0	97.14447	0.0	0	0.0	0.0	0.0	0.0	0.0
0.0	0.0	100.0	100.0	2	0.0	0.0	-0.02	1.0	97.125725	0.0	0	0.0	0.0	0.0	0.0	0.0
0.0	0.0	100.0	100.0	2	0.0	0.0	-0.018	1.0	97.125725	0.0	0	0.0	0.0	0.0	0.0	0.0
0.0	0.0	100.0	100.0	2	0.0	0.0	-0.016	1.0	95.879105	0.0	0	0.0	0.0	0.0	0.0	0.0
0.0	0.0	100.0	100.0	2	0.0	0.0	-0.015	1.0	97.271675	0.0	0	0.0	0.0	0.0	0.0	0.0
0.0	0.0	100.0	100.0	2	0.0	0.0	-0.013	1.0	97.271675	0.0	0	0.0	0.0	0.0	0.0	0.0
0.0	0.0	100.0	100.0	2	0.0	0.0	-0.012	1.0	97.598595	0.0	0	0.0	0.0	0.0	0.0	0.0
0.0	0.0	100.0	100.0	2	0.0	0.0	-0.01	1.0	97.598595	0.0	0	0.0	0.0	0.0	0.0	0.0
0.0	0.0	100.0	100.0	2	0.0	0.0	-0.008	1.0	97.03871	0.0	0	0.0	0.0	0.0	0.0	0.0
0.0	0.0	100.0	100.0	2	0.0	0.0	-0.007	1.0	97.54041	0.0	0	0.0	0.0	0.0	0.0	0.0
0.0	0.0	100.0	100.0	2	0.0	0.0	-0.005	1.0	97.54041	0.0	0	0.0	0.0	0.0	0.0	0.0
0.0	0.0	100.0	100.0	2	0.0	0.0	-0.004	1.0	97.645676	0.0	0	0.0	0.0	0.0	0.0	0.0
0.0	0.0	100.0	100.0	2	0.0	0.0	-0.002	1.0	98.1032	0.0	0	0.0	0.0	0.0	0.0	0.0
0.0	0.0	100.0	100.0	2	0.0	0.0	-0.001	1.0	98.1032	0.0	0	0.0	0.0	0.0	0.0	0.0
0.0	0.0	100.0	100.0	2	0.0	0.0	0.0	1.0	97.43153	0.0	0	0.0	0.0	0.0	0.0	0.0
0.0	0.0	100.0	100.0	2	0.0	0.0	0.001	1.0	97.43153	0.0	0	0.0	0.0	0.0	0.0	0.0
0.0	0.0	100.0	100.0	2	0.0	0.0	0.002	1.0	96.665504	0.0	0	0.0	0.0	0.0	0.0	0.0
0.0	0.0	100.0	100.0	2	0.0	0.0	0.003	1.0	96.10983	0.0	0	0.0	0.0	0.0	0.0	0.0
0.0	0.0	100.0	100.0	2	0.0	0.0	0.004	1.0	96.10983	0.0	0	0.0	0.0	0.0	0.0	0.0
0.0	0.0	100.0	100.0	2	0.0	0.0	0.005	1.0	95.1186	0.0	0	0.0	0.0	0.0	0.0	0.0
0.0	0.0	100.0	100.0	2	0.0	0.0	0.007	1.0	95.16918	0.0	0	0.0	0.0	0.0	0.0	0.0
0.0	0.0	100.0	100.0	2	0.0	0.0	0.008	1.0	95.16918	0.0	0	0.0	0.0	0.0	0.0	0.0
0.0	0.0	100.0	100.0	2	0.0	0.0	0.009	1.0	95.41374	0.0	0	0.0	0.0	0.0	0.0	0.0
0.0	0.0	100.0	100.0	2	0.0	0.0	0.01	1.0	95.41374	0.0	0	0.0	0.0	0.0	0.0	0.0
0.0	0.0	100.0	100.0	2	0.0	0.0	0.011	1.0	95.792625	0.0	0	0.0	0.0	0.0	0.0	0.0
0.0	0.0	100.0	100.0	2	0.0	0.0	0.012	1.0	95.50963	0.0	0	0.0	0.0	0.0	0.0	0.0
0.0	0.0	100.0	100.0	2	0.0	0.0	0.013	1.0	95.50963	0.0	0	0.0	0.0	0.0	0.0	0.0
0.0	0.0	100.0	100.0	2	0.0	0.0	0.014	1.0	95.61658	0.0	0	0.0	0.0	0.0	0.0	0.0
0.0	0.0	100.0	100.0	2	0.0	0.0	0.015	1.0	95.43227	0.0	0	0.0	0.0	0.0	0.0	0.0
0.0	0.0	100.0	100.0	2	0.0	0.0	0.016	1.0	95.43227	0.0	0	0.0	0.0	0.0	0.0	0.0
0.0	0.0	100.0	100.0	2	0.0	0.0	0.017	1.0	96.38704	0.0	0	0.0	0.0	0.0	0.0	0.0
0.0	0.0	100.0	100.0	2	0.0	0.0	0.018	1.0	96.38704	0.0	0	0.0	0.0	0.0	0.0	0.0
0.0	0.0	100.0	100.0	2	0.0	0.0	0.019	1.0	96.26276	0.0	0	0.0	0.0	0.0	0.0	0.0
0.0	0.0	100.0	100.0	2	0.0	0.0	0.02	1.0	97.12493	0.0	0	0.0	0.0	0.0	0.0	0.0
0.0	0.0	100.0	100.0	2	0.0	0.0	0.021	1.0	97.12493	0.0	0	0.0	0.0	0.0	0.0	0.0
0.0	0.0	100.0	100.0	2	0.0	0.0	0.022	1.0	96.61832	0.0	0	0.0	0.0	0.0	0.0	0.0
0.0	0.0	100.0	100.0	2	0.0	0.0	0.023	1.0	96.50918	0.0	0	0.0	0.0	0.0	0.0	0.0
0.0	0.0	100.0	100.0	2	0.0	0.0	0.025	1.0	96.50918	0.0	0	0.0	0.0	0.0	0.0	0.0
0.0	0.0	100.0	100.0	2	0.0	0.0	0.026	1.0	97.48035	0.0	0	0.0	0.0	0.0	0.0	0.0
0.0	0.0	100.0	100.0	2	0.0	0.0	0.027	1.0	97.48035	0.0	0	0.0	0.0	0.0	0.0	0.0
0.0	0.0	100.0	100.0	2	0.0	0.0	0.028	1.0	96.664406	0.0	0	0.0	0.0	0.0	0.0	0.0
0.0	0.0	100.0	100.0	2	0.0	0.0	0.028	1.0	96.64222	0.0	0	0.0	0.0	0.0	0.0	0.0
0.0	0.0	100.0	100.0	2	0.0	0.0	0.029	1.0	96.64222	0.0	0	0.0	0.0	0.0	0.0	0.0
0.0	0.0	100.0	100.0	2	0.0	0.0	0.031	1.0	96.31914	0.0	0	0.0	0.0	0.0	0.0	0.0
0.0	0.0	100.0	100.0	2	0.0	0.0	0.032	1.0	96.31914	0.0	0	0.0	0.0	0.0	0.0	0.0
0.0	0.0	100.0	100.0	2	0.0	0.0	0.033	1.0	96.30766	0.0	0	0.0	0.0	0.0	0.0	0.0
0.0	0.0	100.0	100.0	2	0.0	0.0	0.033	1.0	96.69223	0.0	0	0.0	0.0	0.0	0.0	0.0
0.0	0.0	100.0	100.0	2	0.0	0.0	0.034	1.0	96.69223	0.0	0	0.0	0.0	0.0	0.0	0.0
0.0	0.0	100.0	100.0	2	0.0	0.0	0.035	1.0	96.10537	0.0	0	0.0	0.0	0.0	0.0	0.0
0.0	0.0	100.0	100.0	2	0.0	0.0	0.036	1.0	96.52065	0.0	0	0.0	0.0	0.0	0.0	0.0
0.0	0.0	100.0	100.0	2	0.0	0.0	0.038	1.0	96.52065	0.0	0	0.0	0.0	0.0	0.0	0.0
0.0	0.0	100.0	100.0	2	0.0	0.0	0.039	1.0	96.92399	0.0	0	0.0	0.0	0.0	0.0	0.0
0.0	0.0	100.0	100.0	2	0.0	0.0	0.039	1.0	96.92399	0.0	0	0.0	0.0	0.0	0.0	0.0
0.0	0.0	100.0	100.0	2	0.0	0.0	0.04	1.0	96.26374	0.0	0	0.0	0.0	0.0	0.0	0.0
0.0	0.0	100.0	100.0	2	0.0	0.0	0.041	1.0	95.485306	0.0	0	0.0	0.0	0.0	0.0	0.0
0.0	0.0	100.0	100.0	2	0.0	0.0	0.042	1.0	95.485306	0.0	0	0.0	0.0	0.0	0.0	0.0
0.0	0.0	100.0	100.0	2	0.0	0.0	0.043	1.0	95.2213	0.0	0	0.0	0.0	0.0	0.0	0.0
0.0	0.0	100.0	100.0	2	0.0	0.0	0.044	1.0	96.207466	0.0	0	0.0	0.0	0.0	0.0	0.0
0.0	0.0	100.0	100.0	2	0.0	0.0	0.045	1.0	96.207466	0.0	0	0.0	0.0	0.0	0.0	0.0
0.0	0.0	100.0	100.0	2	0.0	0.0	0.046	1.0	97.05795	0.0	0	0.0	0.0	0.0	0.0	0.0
0.0	0.0	100.0	100.0	2	0.0	0.0	0.047	1.0	97.05795	0.0	0	0.0	0.0	0.0	0.0	0.0
0.0	0.0	100.0	100.0	2	0.0	0.0	0.048	1.0	97.301506	0.0	0	0.0	0.0	0.0	0.0	0.0
0.0	0.0	100.0	100.0	2	0.0	0.0	0.049	1.0	98.07362	0.0	0	0.0	0.0	0.0	0.0	0.0
0.0	0.0	100.0	100.0	2	0.0	0.0	0.05	1.0	97.39971	0.0	0	0.0	0.0	0.0	0.0	0.0
0.0	0.0	100.0	100.0	2	0.0	0.0	0.051	1.0	97.54692	0.0	0	0.0	0.0	0.0	0.0	0.0
0.0	0.0	100.0	100.0	2	0.0	0.0	0.052	1.0	97.28847	0.0	0	0.0	0.0	0.0	0.0	0.0
0.0	0.0	100.0	100.0	2	0.0	0.0	0.053	1.0	97.28847	0.0	0	0.0	0.0	0.0	0.0	0.0
0.0	0.0	100.0	100.0	2	0.0	0.0	0.053	1.0	96.51615	0.0	0	0.0	0.0	0.0	0.0	0.0
0.0	0.0	100.0	100.0	2	0.0	0.0	0.055	1.0	96.51615	0.0	0	0.0	0.0	0.0	0.0	0.0
0.0	0.0	100.0	100.0	2	0.0	0.0	0.056	1.0	96.00962	0.0	0	0.0	0.0	0.0	0.0	0.0
0.0	0.0	100.0	100.0	2	0.0	0.0	0.057	1.0	97.09249	0.0	0	0.0	0.0	0.0	0.0	0.0
0.0	0.0	100.0	100.0	2	0.0	0.0	0.058	1.0	97.09249	0.0	0	0.0	0.0	0.0	0.0	0.0
0.0	0.0	100.0	100.0	2	0.0	0.0	0.058	1.0	98.67949	0.0	0	0.0	0.0	0.0	0.0	0.0
0.0	0.0	100.0	100.0	2	0.0	0.0	0.059	1.0	98.25123	0.0	0	0.0	0.0	0.0	0.0	0.0
0.0	0.0	100.0	100.0	2	0.0	0.0	0.061	1.0	98.25123	0.0	0	0.0	0.0	0.0	0.0	0.0
0.0	0.0	100.0	100.0	2	0.0	0.0	0.062	1.0	98.10075	0.0	0	0.0	0.0	0.0	0.0	0.0
0.0	0.0	100.0	100.0	2	0.0	0.0	0.063	1.0	98.10075	0.0	0	0.0	0.0	0.0	0.0	0.0
0.0	0.0	100.0	100.0	2	0.0	0.0	0.063	1.0	98.443146	0.0	0	0.0	0.0	0.0	0.0	0.0
0.0	0.0	100.0	100.0	2	0.0	0.0	0.064	1.0	97.77882	0.0	0	0.0	0.0	0.0	0.0	0.0
0.0	0.0	100.0	100.0	2	0.0	0.0	0.065	1.0	97.77882	0.0	0	0.0	0.0	0.0	0.0	0.0
0.0	0.0	100.0	100.0	2	0.0	0.0	0.066	1.0	97.53664	0.0	0	0.0	0.0	0.0	0.0	0.0
0.0	0.0	100.0	100.0	2	0.0	0.0	0.067	1.0	96.31512	0.0	0	0.0	0.0	0.0	0.0	0.0
0.0	0.0	100.0	100.0	2	0.0	0.0	0.068	1.0	96.31512	0.0	0	0.0	0.0	0.0	0.0	0.0
0.0	0.0	100.0	100.0	2	0.0	0.0	0.069	1.0	95.71246	0.0	0	0.0	0.0	0.0	0.0	0.0
0.0	0.0	100.0	100.0	2	0.0	0.0	0.07	1.0	95.71246	0.0	0	0.0	0.0	0.0	0.0	0.0
0.0	0.0	100.0	100.0	2	0.0	0.0	0.07	1.0	94.91778	0.0	0	0.0	0.0	0.0	0.0	0.0
0.0	0.0	100.0	100.0	2	0.0	0.0	0.071	1.0	94.678085	0.0	0	0.0	0.0	0.0	0.0	0.0
0.0	0.0	100.0	100.0	2	0.0	0.0	0.072	1.0	95.30751	0.0	0	0.0	0.0	0.0	0.0	0.0
0.0	0.0	100.0	100.0	2	0.0	0.0	0.073	1.0	96.09473	0.0	0	0.0	0.0	0.0	0.0	0.0
0.0	0.0	100.0	100.0	2	0.0	0.0	0.074	1.0	96.01783	0.0	0	0.0	0.0	0.0	0.0	0.0
0.0	0.0	100.0	100.0	2	0.0	0.0	0.074	1.0	96.01783	0.0	0	0.0	0.0	0.0	0.0	0.0
0.0	0.0	100.0	100.0	2	0.0	0.0	0.075	1.0	95.25792	0.0	0	0.0	0.0	0.0	0.0	0.0
0.0	0.0	100.0	100.0	2	0.0	0.0	0.075	1.0	95.25792	0.0	0	0.0	0.0	0.0	0.0	0.0
0.0	0.0	100.0	100.0	2	0.0	0.0	0.076	1.0	95.98027	0.0	0	0.0	0.0	0.0	0.0	0.0
0.0	0.0	100.0	100.0	2	0.0	0.0	0.077	1.0	96.912895	0.0	0	0.0	0.0	0.0	0.0	0.0
0.0	0.0	100.0	100.0	2	0.0	0.0	0.078	1.0	96.912895	0.0	0	0.0	0.0	0.0	0.0	0.0
0.0	0.0	100.0	100.0	2	0.0	0.0	0.079	1.0	97.14789	0.0	0	0.0	0.0	0.0	0.0	0.0
0.0	0.0	100.0	100.0	2	0.0	0.0	0.08	1.0	97.42713	0.0	0	0.0	0.0	0.0	0.0	0.0
0.0	0.0	100.0	100.0	2	0.0	0.0	0.08	1.0	97.42713	0.0	0	0.0	0.0	0.0	0.0	0.0
0.0	0.0	100.0	100.0	2	0.0	0.0	0.081	1.0	96.981606	0.0	0	0.0	0.0	0.0	0.0	0.0
0.0	0.0	100.0	100.0	2	0.0	0.0	0.082	1.0	96.981606	0.0	0	0.0	0.0	0.0	0.0	0.0
0.0	0.0	100.0	100.0	2	0.0	0.0	0.082	1.0	97.66423	0.0	0	0.0	0.0	0.0	0.0	0.0
0.0	0.0	100.0	100.0	2	0.0	0.0	0.083	1.0	96.14559	0.0	0	0.0	0.0	0.0	0.0	0.0
0.0	0.0	100.0	100.0	2	0.0	0.0	0.084	1.0	96.14559	0.0	0	0.0	0.0	0.0	0.0	0.0
0.0	0.0	100.0	100.0	2	0.0	0.0	0.085	1.0	98.05096	0.0	0	0.0	0.0	0.0	0.0	0.0
0.0	0.0	100.0	100.0	2	0.0	0.0	0.086	1.0	97.68849	0.0	0	0.0	0.0	0.0	0.0	0.0
0.0	0.0	100.0	100.0	2	0.0	0.0	0.087	1.0	97.68849	0.0	0	0.0	0.0	0.0	0.0	0.0
0.0	0.0	100.0	100.0	2	0.0	0.0	0.088	1.0	98.955605	0.0	0	0.0	0.0	0.0	0.0	0.0
0.0	0.0	100.0	100.0	2	0.0	0.0	0.089	1.0	98.955605	0.0	0	0.0	0.0	0.0	0.0	0.0
0.0	0.0	100.0	100.0	2	0.0	0.0	0.09	1.0	98.73852	0.0	0	0.0	0.0	0.0	0.0	0.0
0.0	0.0	100.0	100.0	2	0.0	0.0	0.091	1.0	98.990005	0.0	0	0.0	0.0	0.0	0.0	0.0
0.0	0.0	100.0	100.0	2	0.0	0.0	0.092	1.0	98.990005	0.0	0	0.0	0.0	0.0	0.0	0.0
0.0	0.0	100.0	100.0	2	0.0	0.0	0.093	1.0	98.84852	0.0	0	0.0	0.0	0.0	0.0	0.0
0.0	0.0	100.0	100.0	2	0.0	0.0	0.094	1.0	99.0322	0.0	0	0.0	0.0	0.0	0.0	0.0
0.0	0.0	100.0	100.0	2	0.0	0.0	0.095	1.0	99.0322	0.0	0	0.0	0.0	0.0	0.0	0.0
0.0	0.0	100.0	100.0	2	0.0	0.0	0.096	1.0	97.69454	0.0	0	0.0	0.0	0.0	0.0	0.0
0.0	0.0	100.0	100.0	2	0.0	0.0	0.098	1.0	97.69454	0.0	0	0.0	0.0	0.0	0.0	0.0
0.0	0.0	100.0	100.0	2	0.0	0.0	0.099	1.0	98.3923	0.0	0	0.0	0.0	0.0	0.0	0.0
0.0	0.0	100.0	100.0	2	0.0	0.0	0.1	1.0	97.57793	0.0	0	0.0	0.0	0.0	0.0	0.0
0.0	0.0	100.0	100.0	2	0.0	0.0	0.101	1.0	97.57793	0.0	0	0.0	0.0	0.0	0.0	0.0
0.0	0.0	100.0	100.0	2	0.0	0.0	0.102	1.0	98.12796	0.0	0	0.0	0.0	0.0	0.0	0.0
0.0	0.0	100.0	100.0	2	0.0	0.0	0.103	1.0	97.82918	0.0	0	0.0	0.0	0.0	0.0	0.0
0.0	0.0	100.0	100.0	2	0.0	0.0	0.104	1.0	97.82918	0.0	0	0.0	0.0	0.0	0.0	0.0
0.0	0.0	100.0	100.0	2	0.0	0.0	0.106	1.0	97.00162	0.0	0	0.0	0.0	0.0	0.0	0.0
0.0	0.0	100.0	100.0	2	0.0	0.0	0.107	1.0	97.00162	0.0	0	0.0	0.0	0.0	0.0	0.0
0.0	0.0	100.0	100.0	2	0.0	0.0	0.108	1.0	96.47736	0.0	0	0.0	0.0	0.0	0.0	0.0
0.0	0.0	100.0	100.0	2	0.0	0.0	0.109	1.0	95.837326	0.0	0	0.0	0.0	0.0	0.0	0.0
0.0	0.0	100.0	100.0	2	0.0	0.0	0.11	1.0	95.837326	0.0	0	0.0	0.0	0.0	0.0	0.0
0.0	0.0	100.0	100.0	2	0.0	0.0	0.112	1.0	96.600296	0.0	0	0.0	0.0	0.0	0.0	0.0
0.0	0.0	100.0	100.0	2	0.0	0.0	0.113	1.0	96.95852	0.0	0	0.0	0.0	0.0	0.0	0.0
0.0	0.0	100.0	100.0	2	0.0	0.0	0.114	1.0	96.95852	0.0	0	0.0	0.0	0.0	0.0	0.0
0.0	0.0	100.0	100.0	2	0.0	0.0	0.116	1.0	96.01845	0.0	0	0.0	0.0	0.0	0.0	0.0
0.0	0.0	100.0	100.0	2	0.0	0.0	0.117	1.0	96.01845	0.0	0	0.0	0.0	0.0	0.0	0.0
0.0	0.0	100.0	100.0	2	0.0	0.0	0.118	1.0	94.76188	0.0	0	0.0	0.0	0.0	0.0	0.0
0.0	0.0	100.0	100.0	2	0.0	0.0	0.119	1.0	95.661835	0.0	0	0.0	0.0	0.0	0.0	0.0
0.0	0.0	100.0	100.0	2	0.0	0.0	0.12	1.0	95.661835	0.0	0	0.0	0.0	0.0	0.0	0.0
0.0	0.0	100.0	100.0	2	0.0	0.0	0.122	1.0	96.452286	0.0	0	0.0	0.0	0.0	0.0	0.0
0.0	0.0	100.0	100.0	2	0.0	0.0	0.123	1.0	97.65124	0.0	0	0.0	0.0	0.0	0.0	0.0
0.0	0.0	100.0	100.0	2	0.0	0.0	0.124	1.0	97.65124	0.0	0	0.0	0.0	0.0	0.0	0.0
0.0	0.0	100.0	100.0	2	0.0	0.0	0.125	1.0	96.90521	0.0	0	0.0	0.0	0.0	0.0	0.0
0.0	0.0	100.0	100.0	2	0.0	0.0	0.127	1.0	96.90521	0.0	0	0.0	0.0	0.0	0.0	0.0
0.0	0.0	100.0	100.0	2	0.0	0.0	0.128	1.0	96.640686	0.0	0	0.0	0.0	0.0	0.0	0.0
0.0	0.0	100.0	100.0	2	0.0	0.0	0.129	1.0	96.42332	0.0	0	0.0	0.0	0.0	0.0	0.0
0.0	0.0	100.0	100.0	2	0.0	0.0	0.13	1.0	96.42332	0.0	0	0.0	0.0	0.0	0.0	0.0
0.0	0.0	100.0	100.0	2	0.0	0.0	0.132	1.0	95.68286	0.0	0	0.0	0.0	0.0	0.0	0.0
0.0	0.0	100.0	100.0	2	0.0	0.0	0.133	1.0	96.81088	0.0	0	0.0	0.0	0.0	0.0	0.0
0.0	0.0	100.0	100.0	2	0.0	0.0	0.134	1.0	96.81088	0.0	0	0.0	0.0	0.0	0.0	0.0
0.0	0.0	100.0	100.0	2	0.0	0.0	0.135	1.0	96.37592	0.0	0	0.0	0.0	0.0	0.0	0.0
0.0	0.0	100.0	100.0	2	0.0	0.0	0.137	1.0	96.37592	0.0	0	0.0	0.0	0.0	0.0	0.0
0.0	0.0	100.0	100.0	2	0.0	0.0	0.138	1.0	96.801445	0.0	0	0.0	0.0	0.0	0.0	0.0
0.0	0.0	100.0	100.0	2	0.0	0.0	0.139	1.0	97.43536	0.0	0	0.0	0.0	0.0	0.0	0.0
0.0	0.0	100.0	100.0	2	0.0	0.0	0.14	1.0	97.214554	0.0	0	0.0	0.0	0.0	0.0	0.0
0.0	0.0	100.0	100.0	2	0.0	0.0	0.141	1.0	97.04751	0.0	0	0.0	0.0	0.0	0.0	0.0
0.0	0.0	100.0	100.0	2	0.0	0.0	0.142	1.0	96.49797	0.0	0	0.0	0.0	0.0	0.0	0.0
0.0	0.0	100.0	100.0	2	0.0	0.0	0.143	1.0	96.43616	0.0	0	0.0	0.0	0.0	0.0	0.0
0.0	0.0	100.0	100.0	2	0.0	0.0	0.145	1.0	96.00682	0.0	0	0.0	0.0	0.0	0.0	0.0
0.0	0.0	100.0	100.0	2	0.0	0.0	0.146	1.0	96.00682	0.0	0	0.0	0.0	0.0	0.0	0.0
0.0	0.0	100.0	100.0	2	0.0	0.0	0.147	1.0	95.64037	0.0	0	0.0	0.0	0.0	0.0	0.0
0.0	0.0	100.0	100.0	2	0.0	0.0	0.148	1.0	94.987915	0.0	0	0.0	0.0	0.0	0.0	0.0
0.0	0.0	100.0	100.0	2	0.0	0.0	0.149	1.0	94.987915	0.0	0	0.0	0.0	0.0	0.0	0.0
0.0	0.0	100.0	100.0	2	0.0	0.0	0.151	1.0	95.012184	0.0	0	0.0	0.0	0.0	0.0	0.0
0.0	0.0	100.0	100.0	2	0.0	0.0	0.152	1.0	93.15851	0.0	0	0.0	0.0	0.0	0.0	0.0
0.0	0.0	100.0	100.0	2	0.0	0.0	0.153	1.0	93.15851	0.0	0	0.0	0.0	0.0	0.0	0.0
0.0	0.0	100.0	100.0	2	0.0	0.0	0.154	1.0	94.95451	0.0	0	0.0	0.0	0.0	0.0	0.0
0.0	0.0	100.0	100.0	2	0.0	0.0	0.156	1.0	95.06224	0.0	0	0.0	0.0	0.0	0.0	0.0
0.0	0.0	100.0	100.0	2	0.0	0.0	0.157	1.0	95.39364	0.0	0	0.0	0.0	0.0	0.0	0.0
0.0	0.0	100.0	100.0	2	0.0	0.0	0.158	1.0	95.37301	0.0	0	0.0	0.0	0.0	0.0	0.0
0.0	0.0	100.0	100.0	2	0.0	0.0	0.159	1.0	95.186424	0.0	0	0.0	0.0	0.0	0.0	0.0
0.0	0.0	100.0	100.0	2	0.0	0.0	0.161	1.0	95.66181	0.0	0	0.0	0.0	0.0	0.0	0.0
0.0	0.0	100.0	100.0	2	0.0	0.0	0.162	1.0	95.799034	0.0	0	0.0	0.0	0.0	0.0	0.0
0.0	0.0	100.0	100.0	2	0.0	0.0	0.163	1.0	95.799034	0.0	0	0.0	0.0	0.0	0.0	0.0
0.0	0.0	100.0	100.0	2	0.0	0.0	0.165	1.0	95.55034	0.0	0	0.0	0.0	0.0	0.0	0.0
0.0	0.0	100.0	100.0	2	0.0	0.0	0.166	1.0	95.55034	0.0	0	0.0	0.0	0.0	0.0	0.0
0.0	0.0	100.0	100.0	2	0.0	0.0	0.167	1.0	94.603096	0.0	0	0.0	0.0	0.0	0.0	0.0
0.0	0.0	100.0	100.0	2	0.0	0.0	0.168	1.0	96.32111	0.0	0	0.0	0.0	0.0	0.0	0.0
0.0	0.0	100.0	100.0	2	0.0	0.0	0.17	1.0	96.32111	0.0	0	0.0	0.0	0.0	0.0	0.0
0.0	0.0	100.0	100.0	2	0.0	0.0	0.171	1.0	95.81547	0.0	0	0.0	0.0	0.0	0.0	0.0
0.0	0.0	100.0	100.0	2	0.0	0.0	0.172	1.0	96.805374	0.0	0	0.0	0.0	0.0	0.0	0.0
0.0	0.0	100.0	100.0	2	0.0	0.0	0.173	1.0	96.805374	0.0	0	0.0	0.0	0.0	0.0	0.0
0.0	0.0	100.0	100.0	2	0.0	0.0	0.175	1.0	97.91969	0.0	0	0.0	0.0	0.0	0.0	0.0
0.0	0.0	100.0	100.0	2	0.0	0.0	0.176	1.0	97.91969	0.0	0	0.0	0.0	0.0	0.0	0.0
0.0	0.0	100.0	100.0	2	0.0	0.0	0.177	1.0	97.94149	0.0	0	0.0	0.0	0.0	0.0	0.0
0.0	0.0	100.0	100.0	2	0.0	0.0	0.178	1.0	98.09074	0.0	0	0.0	0.0	0.0	0.0	0.0
0.0	0.0	100.0	100.0	2	0.0	0.0	0.179	1.0	98.09074	0.0	0	0.0	0.0	0.0	0.0	0.0
0.0	0.0	100.0	100.0	2	0.0	0.0	0.18	1.0	97.50412	0.0	0	0.0	0.0	0.0	0.0	0.0
0.0	0.0	100.0	100.0	2	0.0	0.0	0.181	1.0	96.91077	0.0	0	0.0	0.0	0.0	0.0	0.0
0.0	0.0	100.0	100.0	2	0.0	0.0	0.182	1.0	96.91077	0.0	0	0.0	0.0	0.0	0.0	0.0
0.0	0.0	100.0	100.0	2	0.0	0.0	0.183	1.0	97.38239	0.0	0	0.0	0.0	0.0	0.0	0.0
0.0	0.0	100.0	100.0	2	0.0	0.0	0.183	1.0	97.38239	0.0	0	0.0	0.0	0.0	0.0	0.0
0.0	0.0	100.0	100.0	2	0.0	0.0	0.184	1.0	97.96446	0.0	0	0.0	0.0	0.0	0.0	0.0
0.0	0.0	100.0	100.0	2	0.0	0.0	0.184	1.0	97.67661	0.0	0	0.0	0.0	0.0	0.0	0.0
0.0	0.0	100.0	100.0	2	0.0	0.0	0.185	1.0	97.67661	0.0	0	0.0	0.0	0.0	0.0	0.0
0.0	0.0	100.0	100.0	2	0.0	0.0	0.185	1.0	97.81192	0.0	0	0.0	0.0	0.0	0.0	0.0
0.0	0.0	100.0	100.0	2	0.0	0.0	0.185	1.0	97.7619	0.0	0	0.0	0.0	0.0	0.0	0.0
0.0	0.0	100.0	100.0	2	0.0	0.0	0.185	1.0	97.7619	0.0	0	0.0	0.0	0.0	0.0	0.0
0.0	0.0	100.0	100.0	2	0.0	0.0	0.185	1.0	98.070755	0.0	0	0.0	0.0	0.0	0.0	0.0
0.0	0.0	100.0	100.0	2	0.0	0.0	0.185	1.0	98.070755	0.0	0	0.0	0.0	0.0	0.0	0.0
0.0	0.0	100.0	100.0	2	0.0	0.0	0.185	1.0	99.5367	0.0	0	0.0	0.0	0.0	0.0	0.0
0.0	0.0	100.0	100.0	2	0.0	0.0	0.185	1.0	98.73012	0.0	0	0.0	0.0	0.0	0.0	0.0
0.0	0.0	100.0	100.0	2	0.0	0.0	0.184	1.0	98.73012	0.0	0	0.0	0.0	0.0	0.0	0.0
0.0	0.0	100.0	100.0	2	0.0	0.0	0.184	1.0	98.3066	0.0	0	0.0	0.0	8.0	0.0	0.0
0.0	0.0	100.0	100.0	2	0.0	0.0	0.183	1.0	98.10837	0.0	0	0.0	0.0	11.0	0.0	0.0
0.0	0.0	100.0	100.0	2	0.0	0.0	0.183	1.0	98.10837	0.0	0	0.0	0.0	11.0	0.0	0.0
-6944.445	500.0	100.0	100.0	2	0.0	0.0	0.182	1.0	98.12346	0.0	0	0.0	0.0	11.0	0.0	0.0
-6944.445	500.0	100.0	100.0	2	0.0	0.0	0.181	1.0	98.12346	0.0	0	0.0	0.0	11.0	0.0	0.0
-6944.445	500.0	100.0	100.0	2	0.0	0.0	0.181	1.0	97.69896	0.0	0	0.0	0.0	11.0	0.0	0.0
-6944.445	500.0	100.0	100.0	2	0.0	0.0	0.18	1.0	98.08349	0.0	0	0.0	0.0	11.0	0.0	0.0
-6944.445	500.0	100.0	100.0	2	0.0	0.0	0.179	1.0	98.08349	-0.947	0	0.0	0.0	11.0	0.0	0.0
-6944.445	500.0	100.0	100.0	2	0.0	0.0	0.178	1.0	97.84396	-0.947	0	0.0	0.0	11.0	0.0	0.0
-6944.445	500.0	100.0	100.0	2	0.0	0.0	0.177	1.0	98.02769	-1.372	0	0.0	0.0	11.0	0.0	0.0
-6944.445	500.0	100.0	100.0	2	0.0	0.0	0.176	1.0	98.02769	-1.372	0	0.0	0.0	11.0	0.0	0.0
-6944.445	500.0	100.0	100.0	2	0.0	0.0	0.175	1.0	97.15097	-2.133	0	0.0	0.0	11.0	0.0	0.0
-6944.445	500.0	100.0	100.0	2	0.0	0.0	0.173	1.0	97.15097	-2.79	0	0.0	0.0	11.0	0.0	0.0
-6944.445	500.0	100.0	100.0	2	0.0	0.0	0.172	1.0	96.98514	-2.79	0	0.0	0.0	11.0	0.0	0.0
-6944.445	500.0	100.0	100.0	2	0.0	0.0	0.171	1.0	97.814026	-3.084	0	0.0	0.0	11.0	0.0	0.0
-6944.445	500.0	100.0	100.0	2	0.0	0.0	0.169	1.0	97.814026	-3.358	0	0.0	0.0	11.0	0.0	0.0
-6944.445	500.0	100.0	100.0	2	0.0	0.0	0.168	1.0	97.62898	-3.358	0	0.0	0.0	11.0	0.0	0.0
-6944.445	500.0	100.0	100.0	2	0.0	0.0	0.167	1.0	97.83309	-3.848	0	0.0	0.0	11.0	0.0	0.0
-6944.445	500.0	100.0	100.0	2	0.0	0.0	0.165	1.0	97.42041	-3.848	0	0.0	0.0	11.0	0.0	0.0
-6944.445	500.0	100.0	100.0	2	0.0	0.0	0.163	1.0	98.045746	-4.272	0	0.0	0.0	11.0	0.0	0.0
-6944.445	500.0	100.0	100.0	2	0.0	0.0	0.162	1.0	98.045746	-4.461	0	0.0	0.0	11.0	0.0	0.0
-6944.445	500.0	100.0	100.0	2	0.0	0.0	0.16	1.0	97.5784	-4.461	0	0.0	0.0	11.0	0.0	0.0
-6944.445	500.0	100.0	100.0	2	0.0	0.0	0.158	1.0	96.94729	-4.801	0	0.0	0.0	11.0	0.0	0.0
-6944.445	500.0	100.0	100.0	2	0.0	0.0	0.156	1.0	96.94729	-4.953	0	0.0	0.0	11.0	0.0	0.0
-6944.445	500.0	100.0	100.0	2	0.0	0.0	0.154	1.0	96.503204	-4.953	0	0.0	0.0	11.0	0.0	0.0
-6944.445	500.0	100.0	100.0	2	0.0	0.0	0.152	1.0	96.503204	-5.226	0	0.0	0.0	11.0	0.0	0.0
-6944.445	500.0	100.0	100.0	2	0.0	0.0	0.15	1.0	96.34943	-5.226	0	0.0	0.0	12.0	0.0	0.0
-6944.445	500.0	100.0	100.0	2	0.0	0.0	0.148	1.0	96.594025	-5.348	0	0.0	0.0	12.0	0.0	0.0
-6944.445	500.0	100.0	100.0	2	0.0	0.0	0.146	1.0	96.594025	-5.567	0	0.0	0.0	12.0	0.0	0.0
-6944.445	500.0	100.0	100.0	2	0.0	0.0	0.145	1.0	95.24329	-5.567	0	0.0	0.0	12.0	0.0	0.0
-6944.445	500.0	100.0	100.0	2	0.0	0.0	0.143	1.0	98.20428	-5.757	0	0.0	0.0	12.0	0.0	0.0
-6944.445	500.0	100.0	100.0	2	0.0	0.0	0.141	1.0	98.20428	-5.84	0	0.0	0.0	12.0	0.0	0.0
-6944.445	500.0	100.0	100.0	2	0.0	0.0	0.139	1.0	97.90425	-5.84	0	0.0	0.0	12.0	0.0	0.0
-6944.445	500.0	100.0	100.0	2	0.0	0.0	0.137	1.0	98.17865	-5.993	0	0.0	0.0	12.0	0.0	0.0
-6944.445	500.0	100.0	100.0	2	0.0	0.0	0.135	1.0	98.06749	-5.993	0	0.0	0.0	12.0	0.0	0.0
-6944.445	500.0	100.0	100.0	2	0.0	0.0	0.133	1.0	98.27311	-6.06	0	0.0	0.0	12.0	0.0	0.0
-6944.445	500.0	100.0	100.0	2	0.0	0.0	0.132	1.0	98.19621	-6.182	0	0.0	0.0	12.0	0.0	0.0
-6944.445	500.0	100.0	100.0	2	0.0	0.0	0.13	1.0	98.092285	-6.182	0	0.0	0.0	12.0	0.0	0.0
-6944.445	500.0	100.0	100.0	2	0.0	0.0	0.128	1.0	98.01977	-6.287	0	0.0	0.0	12.0	0.0	0.0
-6944.445	500.0	100.0	100.0	2	0.0	0.0	0.126	1.0	98.01977	-6.334	0	0.0	0.0	12.0	0.0	0.0
-6944.445	500.0	100.0	100.0	2	0.0	0.0	0.125	1.0	98.17861	-6.334	0	0.0	0.0	12.0	0.0	0.0
-6944.445	500.0	100.0	100.0	2	0.0	0.0	0.123	1.0	98.17861	-6.418	0	0.0	0.0	12.0	0.0	0.0
-6944.445	500.0	100.0	100.0	2	0.0	0.0	0.121	1.0	97.653145	-6.418	0	0.0	0.0	12.0	0.0	0.0
-6944.445	500.0	100.0	100.0	2	0.0	0.0	0.12	1.0	97.97797	-6.456	0	0.0	0.0	12.0	0.0	0.0
-6944.445	500.0	100.0	100.0	2	0.0	0.0	0.119	1.0	97.97797	-6.524	0	0.0	0.0	12.0	0.0	0.0
-6944.445	500.0	100.0	100.0	2	0.0	0.0	0.117	1.0	98.394875	-6.524	0	0.0	0.0	12.0	0.0	0.0
-6944.445	500.0	100.0	100.0	2	0.0	0.0	0.115	1.0	98.23935	-6.554	0	0.0	0.0	12.0	0.0	0.0
-6944.445	500.0	100.0	100.0	2	0.0	0.0	0.114	1.0	97.62192	-6.608	0	0.0	0.0	12.0	0.0	0.0
-6944.445	500.0	100.0	100.0	2	0.0	0.0	0.113	1.0	97.99598	-6.608	0	0.0	0.0	12.0	0.0	0.0
-6944.445	500.0	100.0	100.0	2	0.0	0.0	0.111	1.0	97.99598	-6.633	0	0.0	0.0	12.0	0.0	0.0
-6944.445	500.0	100.0	100.0	2	0.0	0.0	0.11	1.0	98.29852	-6.633	0	0.0	0.0	12.0	0.0	0.0
-6944.445	500.0	100.0	100.0	2	0.0	0.0	0.109	1.0	98.632866	-6.676	0	0.0	0.0	12.0	0.0	0.0
-6944.445	500.0	100.0	100.0	2	0.0	0.0	0.108	1.0	98.632866	-6.714	0	0.0	0.0	12.0	0.0	0.0
-6944.445	500.0	100.0	100.0	2	0.0	0.0	0.106	1.0	98.510056	-6.714	0	0.0	0.0	12.0	0.0	0.0
-6944.445	500.0	100.0	100.0	2	0.0	0.0	0.105	1.0	98.362656	-6.731	0	0.0	0.0	12.0	0.0	0.0
-6944.445	500.0	100.0	100.0	2	0.0	0.0	0.103	1.0	98.362656	-6.761	0	0.0	0.0	12.0	0.0	0.0
-6944.445	500.0	100.0	100.0	2	0.0	0.0	0.102	1.0	98.01028	-6.761	0	0.0	0.0	12.0	0.0	0.0
-6944.445	500.0	100.0	100.0	2	0.0	0.0	0.101	1.0	98.01028	-6.774	0	0.0	0.0	12.0	0.0	0.0
-6944.445	500.0	100.0	100.0	2	0.0	0.0	0.1	1.0	97.78579	-6.774	0	0.0	0.0	12.0	0.0	0.0
-6944.445	500.0	100.0	100.0	2	0.0	0.0	0.099	1.0	97.62483	-6.799	0	0.0	0.0	12.0	0.0	0.0
-6944.445	500.0	100.0	100.0	2	0.0	0.0	0.098	1.0	97.62483	-6.81	0	0.0	0.0	12.0	0.0	0.0
-6944.445	500.0	100.0	100.0	2	0.0	0.0	0.097	1.0	97.770935	-6.81	0	0.0	0.0	12.0	0.0	0.0
-6944.445	500.0	100.0	100.0	2	0.0	0.0	0.096	1.0	98.480774	-6.829	0	0.0	0.0	12.0	0.0	0.0
-6944.445	500.0	100.0	100.0	2	0.0	0.0	0.095	1.0	98.480774	-6.838	0	0.0	0.0	12.0	0.0	0.0
-6944.445	500.0	100.0	100.0	2	0.0	0.0	0.093	1.0	97.70619	-6.838	0	0.0	0.0	12.0	0.0	0.0
-6944.445	500.0	100.0	100.0	2	0.0	0.0	0.092	1.0	97.70619	-6.853	0	0.0	0.0	12.0	0.0	0.0
-6944.445	500.0	100.0	100.0	2	0.0	0.0	0.091	1.0	97.73221	-6.853	0	0.0	0.0	12.0	0.0	0.0
-6944.445	500.0	100.0	100.0	2	0.0	0.0	0.09	1.0	97.931435	-6.867	0	0.0	0.0	12.0	0.0	0.0
-6944.445	500.0	100.0	100.0	2	0.0	0.0	0.089	1.0	97.931435	-6.873	0	0.0	0.0	12.0	0.0	0.0
-6944.445	500.0	100.0	100.0	2	0.0	0.0	0.088	1.0	97.998314	-6.873	0	0.0	0.0	12.0	0.0	0.0
-6944.445	500.0	100.0	100.0	2	0.0	0.0	0.086	1.0	96.8067	-6.884	0	0.0	0.0	12.0	0.0	0.0
-6944.445	500.0	100.0	100.0	2	0.0	0.0	0.085	1.0	96.8067	-6.889	0	0.0	0.0	12.0	0.0	0.0
-6944.445	500.0	100.0	100.0	2	0.0	0.0	0.084	1.0	96.24361	-6.889	0	0.0	0.0	12.0	0.0	0.0
-6944.445	500.0	100.0	100.0	2	0.0	0.0	0.083	1.0	96.24361	-6.897	0	0.0	0.0	12.0	0.0	0.0
-6944.445	500.0	100.0	100.0	2	0.0	0.0	0.082	1.0	96.57184	-6.897	0	0.0	0.0	12.0	0.0	0.0
-6944.445	500.0	100.0	100.0	2	0.0	0.0	0.08	1.0	96.28431	-6.902	0	0.0	0.0	12.0	0.0	0.0
-6944.445	500.0	100.0	100.0	2	0.0	0.0	0.079	1.0	96.181595	-6.908	0	0.0	0.0	12.0	0.0	0.0
-6944.445	500.0	100.0	100.0	2	0.0	0.0	0.078	1.0	96.54978	-6.908	0	0.0	0.0	12.0	0.0	0.0
-6944.445	500.0	100.0	100.0	2	0.0	0.0	0.077	1.0	97.36061	-6.911	0	0.0	0.0	12.0	0.0	0.0
-6944.445	500.0	100.0	100.0	2	0.0	0.0	0.076	1.0	97.36061	-6.911	0	0.0	0.0	12.0	0.0	0.0
-6944.445	500.0	100.0	100.0	2	0.0	0.0	0.074	1.0	96.11395	-6.917	0	0.0	0.0	12.0	0.0	0.0
-6944.445	500.0	100.0	100.0	2	0.0	0.0	0.073	1.0	96.11395	-6.92	0	0.0	0.0	12.0	0.0	0.0
-6944.445	500.0	100.0	100.0	2	0.0	0.0	0.072	1.0	94.51522	-6.92	0	0.0	0.0	12.0	0.0	0.0
-6944.445	500.0	100.0	100.0	2	0.0	0.0	0.071	1.0	96.96608	-6.922	0	0.0	0.0	12.0	0.0	0.0
-6944.445	500.0	100.0	100.0	2	0.0	0.0	0.07	1.0	96.96608	-6.926	0	0.0	0.0	12.0	0.0	0.0
-6944.445	500.0	100.0	100.0	2	0.0	0.0	0.069	1.0	98.63651	-6.926	0	0.0	0.0	12.0	0.0	0.0
-6944.445	500.0	100.0	100.0	2	0.0	0.0	0.067	1.0	99.36813	-6.929	0	0.0	0.0	12.0	0.0	0.0
-6944.445	500.0	100.0	100.0	2	0.0	0.0	0.066	1.0	99.36813	-6.931	0	0.0	0.0	12.0	0.0	0.0
-6944.445	500.0	100.0	100.0	2	0.0	0.0	0.065	1.0	98.63202	-6.931	0	0.0	0.0	12.0	0.0	0.0
-6944.445	500.0	100.0	100.0	2	0.0	0.0	0.064	1.0	98.63202	-6.934	0	0.0	0.0	12.0	0.0	0.0
-6944.445	500.0	100.0	100.0	2	0.0	0.0	0.063	1.0	97.926796	-6.934	0	0.0	0.0	12.0	0.0	0.0
-6944.445	500.0	100.0	100.0	2	0.0	0.0	0.062	1.0	98.41052	-6.936	0	0.0	0.0	12.0	0.0	0.0
-6944.445	500.0	100.0	100.0	2	0.0	0.0	0.061	1.0	98.41052	-6.938	0	0.0	0.0	12.0	0.0	0.0
-6944.445	500.0	100.0	100.0	2	0.0	0.0	0.06	1.0	97.45685	-6.938	0	0.0	0.0	12.0	0.0	0.0
-6944.445	500.0	100.0	100.0	2	0.0	0.0	0.059	1.0	97.79099	-6.941	0	0.0	0.0	12.0	0.0	0.0
-6944.445	500.0	100.0	100.0	2	0.0	0.0	0.057	1.0	97.79099	-6.941	0	0.0	0.0	12.0	0.0	0.0
-6944.445	500.0	100.0	100.0	2	0.0	0.0	0.056	1.0	96.63078	-6.942	0	0.0	0.0	12.0	0.0	0.0
-6944.445	500.0	100.0	100.0	2	0.0	0.0	0.055	1.0	96.63078	-6.942	0	0.0	0.0	12.0	0.0	0.0
-6944.445	500.0	100.0	100.0	2	0.0	0.0	0.053	1.0	96.99295	-6.942	0	0.0	0.0	12.0	0.0	0.0
-6944.445	500.0	100.0	100.0	2	0.0	0.0	0.052	1.0	97.621346	-6.943	0	0.0	0.0	12.0	0.0	0.0
-6944.445	500.0	100.0	100.0	2	0.0	0.0	0.05	1.0	97.621346	-6.944	0	0.0	0.0	12.0	0.0	0.0
-6944.445	500.0	100.0	100.0	2	0.0	0.0	0.049	1.0	97.61207	-6.944	0	0.0	0.0	12.0	0.0	0.0
-6944.445	500.0	100.0	100.0	2	0.0	0.0	0.048	1.0	96.4873	-6.945	0	0.0	0.0	12.0	0.0	0.0
-6944.445	500.0	100.0	100.0	2	0.0	0.0	0.047	1.0	96.4873	-6.945	0	0.0	0.0	12.0	0.0	0.0
-6944.445	500.0	100.0	100.0	2	0.0	0.0	0.045	1.0	96.7845	-6.945	0	0.0	0.0	12.0	0.0	0.0
-6944.445	500.0	100.0	100.0	2	0.0	0.0	0.044	1.0	96.7845	-6.946	0	0.0	0.0	12.0	0.0	0.0
-6944.445	500.0	100.0	100.0	2	0.0	0.0	0.042	1.0	95.64995	-6.946	0	0.0	0.0	12.0	0.0	0.0
-6944.445	500.0	100.0	100.0	2	0.0	0.0	0.041	1.0	95.63736	-6.947	0	0.0	0.0	12.0	0.0	0.0
-6944.445	500.0	100.0	100.0	2	0.0	0.0	0.039	1.0	95.63736	-6.948	0	0.0	0.0	12.0	0.0	0.0
-6944.445	500.0	100.0	100.0	2	0.0	0.0	0.038	1.0	96.06817	-6.948	0	0.0	0.0	12.0	0.0	0.0
-6944.445	500.0	100.0	100.0	2	0.0	0.0	0.036	1.0	95.57253	-6.948	0	0.0	0.0	12.0	0.0	0.0
-6944.445	500.0	100.0	100.0	2	0.0	0.0	0.035	1.0	95.57253	-6.949	0	0.0	0.0	12.0	0.0	0.0
-6944.445	500.0	100.0	100.0	2	0.0	0.0	0.033	1.0	96.72898	-6.949	0	0.0	0.0	12.0	0.0	0.0
-6944.445	500.0	100.0	100.0	2	0.0	0.0	0.031	1.0	96.72898	-6.949	0	0.0	0.0	12.0	0.0	0.0
-6944.445	500.0	100.0	100.0	2	0.0	0.0	0.03	1.0	96.28252	-6.949	0	0.0	0.0	12.0	0.0	0.0
-6944.445	500.0	100.0	100.0	2	0.0	0.0	0.028	1.0	96.28499	-6.949	0	0.0	0.0	12.0	0.0	0.0
-6944.445	500.0	100.0	100.0	2	0.0	0.0	0.026	1.0	96.28499	-6.95	0	0.0	0.0	12.0	0.0	0.0
-6944.445	500.0	100.0	100.0	2	0.0	0.0	0.025	1.0	96.681366	-6.95	0	0.0	0.0	12.0	0.0	0.0
-6944.445	500.0	100.0	100.0	2	0.0	0.0	0.023	1.0	97.39473	-6.95	0	0.0	0.0	12.0	0.0	0.0
-6944.445	500.0	100.0	100.0	2	0.0	0.0	0.021	1.0	97.39473	-6.95	0	0.0	0.0	12.0	0.0	0.0
-6944.445	500.0	100.0	100.0	2	0.0	0.0	0.02	1.0	98.09212	-6.95	0	0.0	0.0	12.0	0.0	0.0
-6944.445	500.0	100.0	100.0	2	0.0	0.0	0.018	1.0	98.09212	-6.95	0	0.0	0.0	12.0	0.0	0.0
-6944.445	500.0	100.0	100.0	2	0.0	0.0	0.016	1.0	97.48755	-6.95	0	0.0	0.0	12.0	0.0	0.0
-6944.445	500.0	100.0	100.0	2	0.0	0.0	0.014	1.0	97.98142	-6.951	0	0.0	0.0	12.0	0.0	0.0
-6944.445	500.0	100.0	100.0	2	0.0	0.0	0.012	1.0	97.98142	-6.951	0	0.0	0.0	12.0	0.0	0.0
-6944.445	500.0	100.0	100.0	2	0.0	0.0	0.01	1.0	97.497284	-6.951	0	0.0	0.0	12.0	0.0	0.0
-6944.445	500.0	100.0	100.0	2	0.0	0.0	0.008	1.0	96.17014	-6.951	0	0.0	0.0	12.0	0.0	0.0
-6944.445	500.0	100.0	100.0	2	0.0	0.0	0.007	1.0	96.17014	-6.951	0	0.0	0.0	12.0	0.0	0.0
-6944.445	500.0	100.0	100.0	2	0.0	0.0	0.005	1.0	98.427505	-6.951	0	0.0	0.0	12.0	0.0	0.0
-6944.445	500.0	100.0	100.0	2	0.0	0.0	0.003	1.0	98.427505	-6.951	0	0.0	0.0	12.0	0.0	0.0
-6944.445	500.0	100.0	100.0	2	0.0	0.0	0.001	1.0	97.760605	-6.951	0	0.0	0.0	12.0	0.0	0.0
-6944.445	500.0	100.0	100.0	2	0.0	0.0	0.0	1.0	97.36902	-6.951	0	0.0	0.0	12.0	0.0	0.0
-6944.445	500.0	100.0	100.0	2	0.0	0.0	-0.001	1.0	97.36902	-6.951	0	0.0	0.0	12.0	0.0	0.0
-6944.445	500.0	100.0	100.0	2	0.0	0.0	-0.003	1.0	97.6581	-6.951	0	0.0	0.0	12.0	0.0	0.0
-6944.445	500.0	100.0	100.0	2	0.0	0.0	-0.005	1.0	97.84181	-6.952	0	0.0	0.0	12.0	0.0	0.0
-6944.445	500.0	100.0	100.0	2	0.0	0.0	-0.006	1.0	97.84181	-6.952	0	0.0	0.0	12.0	0.0	0.0
-6944.445	500.0	100.0	100.0	2	0.0	0.0	-0.008	1.0	97.74228	-6.952	0	0.0	0.0	12.0	0.0	0.0
-6944.445	500.0	100.0	100.0	2	0.0	0.0	-0.01	1.0	97.74228	-6.952	0	0.0	0.0	12.0	0.0	0.0
-6944.445	500.0	100.0	100.0	0	0.0	0.0	-0.011	1.0	97.027756	-6.952	0	0.0	1.0	14.0	0.0	0.0
0.0	500.0	100.0	100.0	0	0.0	0.0	-0.012	1.0	96.42643	-6.952	0	0.0	1.0	0.0	0.0	0.0
0.0	500.0	100.0	100.0	0	0.0	0.0	-0.014	1.0	96.42643	-6.952	0	0.0	1.0	0.0	0.0	0.0
0.0	500.0	100.0	100.0	0	0.0	0.0	-0.015	1.0	97.01122	-6.952	0	0.0	1.0	0.0	0.0	0.0
0.0	500.0	100.0	100.0	0	0.0	0.0	-0.017	1.0	96.905846	-6.952	0	0.0	1.0	0.0	0.0	0.0
0.0	500.0	100.0	100.0	0	0.0	0.0	-0.018	1.0	96.905846	-6.952	0	0.0	1.0	0.0	0.0	0.0
0.0	500.0	100.0	100.0	0	0.0	0.0	-0.019	1.0	97.453705	-6.46	0	0.0	1.0	0.0	0.0	0.0
0.0	500.0	100.0	100.0	0	0.0	0.0	-0.021	1.0	97.453705	-5.58	0	0.0	1.0	0.0	0.0	0.0
0.0	500.0	100.0	100.0	0	0.0	0.0	-0.021	1.0	97.36214	-5.58	0	0.0	1.0	0.0	0.0	0.0
0.0	500.0	100.0	100.0	0	0.0	0.0	-0.022	1.0	97.07995	-4.818	0	0.0	1.0	0.0	0.0	0.0
0.0	500.0	100.0	100.0	0	0.0	0.0	-0.023	1.0	97.07995	-4.477	0	0.0	1.0	0.0	0.0	0.0
0.0	500.0	100.0	100.0	0	0.0	0.0	-0.023	1.0	97.66327	-4.477	0	0.0	1.0	0.0	0.0	0.0
0.0	500.0	100.0	100.0	0	0.0	0.0	-0.024	1.0	98.42597	-3.866	0	0.0	1.0	0.0	0.0	0.0
0.0	500.0	100.0	100.0	0	0.0	0.0	-0.025	1.0	98.42597	-3.866	0	0.0	1.0	0.0	0.0	0.0
0.0	500.0	100.0	100.0	0	0.0	0.0	-0.026	1.0	99.00396	-3.593	0	0.0	1.0	0.0	0.0	0.0
0.0	500.0	100.0	100.0	0	0.0	0.0	-0.027	1.0	99.00396	-3.102	0	0.0	1.0	0.0	0.0	0.0
0.0	500.0	100.0	100.0	0	0.0	0.0	-0.027	1.0	98.759766	-3.102	0	0.0	1.0	0.0	0.0	0.0
0.0	500.0	100.0	100.0	0	0.0	0.0	-0.028	1.0	98.647964	-2.679	0	0.0	1.0	0.0	0.0	0.0
0.0	500.0	100.0	100.0	0	0.0	0.0	-0.028	1.0	98.647964	-2.49	0	0.0	1.0	0.0	0.0	0.0
0.0	500.0	100.0	100.0	0	0.0	0.0	-0.028	1.0	97.54411	-2.49	0	0.0	1.0	0.0	0.0	0.0
0.0	500.0	100.0	100.0	0	0.0	0.0	-0.029	1.0	96.30488	-2.15	0	0.0	1.0	0.0	0.0	0.0
0.0	500.0	100.0	100.0	0	0.0	0.0	-0.029	1.0	96.30488	-2.15	0	0.0	1.0	0.0	0.0	0.0
0.0	500.0	100.0	100.0	0	0.0	0.0	-0.029	1.0	96.64759	-1.998	0	0.0	1.0	0.0	0.0	0.0
0.0	500.0	100.0	100.0	0	0.0	0.0	-0.029	1.0	96.66714	-1.725	0	0.0	1.0	0.0	0.0	0.0
0.0	500.0	100.0	100.0	0	0.0	0.0	-0.028	1.0	96.579994	-1.725	0	0.0	1.0	0.0	0.0	0.0
0.0	500.0	100.0	100.0	0	0.0	0.0	-0.028	1.0	96.569984	-1.603	0	0.0	1.0	1.0	0.0	0.0
0.0	500.0	100.0	100.0	0	0.0	0.0	-0.027	1.0	96.569984	-1.384	0	0.0	1.0	1.0	0.0	0.0
0.0	500.0	100.0	100.0	0	0.0	0.0	-0.027	1.0	97.249725	-1.384	1	0.0	1.0	4.0	0.0	0.0
6944.445	500.0	100.0	100.0	0	0.0	0.0	-0.026	1.0	97.384636	-1.286	1	0.0	1.0	4.0	0.0	0.0
6944.445	500.0	100.0	100.0	0	0.0	0.0	-0.025	1.0	97.384636	-1.286	1	0.0	1.0	4.0	0.0	0.0
6944.445	500.0	100.0	100.0	0	0.0	0.0	-0.024	1.0	97.792984	-1.11	1	0.0	1.0	4.0	0.0	0.0
6944.445	500.0	100.0	100.0	0	0.0	0.0	-0.023	1.0	97.792984	-0.467	1	0.0	1.0	4.0	0.0	0.0
6944.445	500.0	100.0	100.0	0	0.0	0.0	-0.021	1.0	98.04705	-0.467	1	0.0	1.0	4.0	0.0	0.0
6944.445	500.0	100.0	100.0	0	0.0	0.0	-0.02	1.0	98.73978	0.055	1	0.0	1.0	4.0	0.0	0.0
6944.445	500.0	100.0	100.0	0	0.0	0.0	-0.018	1.0	98.73978	0.995	1	0.0	1.0	4.0	0.0	0.0
6944.445	500.0	100.0	100.0	0	0.0	0.0	-0.016	1.0	98.84813	0.995	1	0.0	1.0	4.0	0.0	0.0
6944.445	500.0	100.0	100.0	0	0.0	0.0	-0.014	1.0	98.17021	1.417	1	0.0	1.0	4.0	0.0	0.0
6944.445	500.0	100.0	100.0	0	0.0	0.0	-0.012	1.0	98.17021	1.417	1	0.0	1.0	4.0	0.0	0.0
6944.445	500.0	100.0	100.0	0	0.0	0.0	-0.009	1.0	97.63234	2.172	1	0.0	1.0	4.0	0.0	0.0
6944.445	500.0	100.0	100.0	0	0.0	0.0	-0.007	1.0	97.63234	2.51	1	0.0	1.0	4.0	0.0	0.0
6944.445	500.0	100.0	100.0	0	0.0	0.0	-0.005	1.0	96.97197	2.51	1	0.0	1.0	5.0	0.0	0.0
6944.445	500.0	100.0	100.0	0	0.0	0.0	-0.003	1.0	96.97079	3.117	1	0.0	1.0	5.0	0.0	0.0
6944.445	500.0	100.0	100.0	0	0.0	0.0	-0.001	1.0	96.97079	3.639	1	0.0	1.0	5.0	0.0	0.0
6944.445	500.0	100.0	100.0	0	0.0	0.0	0.001	1.0	96.86192	3.639	1	0.0	1.0	5.0	0.0	0.0
6944.445	500.0	100.0	100.0	0	0.0	0.0	0.003	1.0	97.11008	3.873	1	0.0	1.0	5.0	0.0	0.0
6944.445	500.0	100.0	100.0	0	0.0	0.0	0.006	1.0	97.11008	3.873	1	0.0	1.0	5.0	0.0	0.0
6944.445	500.0	100.0	100.0	0	0.0	0.0	0.008	1.0	95.83759	4.293	1	0.0	1.0	5.0	0.0	0.0
6944.445	500.0	100.0	100.0	0	0.0	0.0	0.011	1.0	95.83759	4.481	1	0.0	1.0	5.0	0.0	0.0
6944.445	500.0	100.0	100.0	0	0.0	0.0	0.013	1.0	95.87836	4.481	1	0.0	1.0	5.0	0.0	0.0
6944.445	500.0	100.0	100.0	0	0.0	0.0	0.016	1.0	95.84165	4.818	1	0.0	1.0	5.0	0.0	0.0
6944.445	500.0	100.0	100.0	0	0.0	0.0	0.018	1.0	95.84165	4.97	1	0.0	1.0	5.0	0.0	0.0
6944.445	500.0	100.0	100.0	0	0.0	0.0	0.02	1.0	96.22486	4.97	1	0.0	1.0	5.0	0.0	0.0
6944.445	500.0	100.0	100.0	0	0.0	0.0	0.022	1.0	96.72208	5.24	1	0.0	1.0	5.0	0.0	0.0
6944.445	500.0	100.0	100.0	0	0.0	0.0	0.025	1.0	96.72208	5.24	1	0.0	1.0	5.0	0.0	0.0
6944.445	500.0	100.0	100.0	0	0.0	0.0	0.027	1.0	97.160576	5.362	1	0.0	1.0	5.0	0.0	0.0
6944.445	500.0	100.0	100.0	0	0.0	0.0	0.029	1.0	96.987564	5.579	1	0.0	1.0	5.0	0.0	0.0
6944.445	500.0	100.0	100.0	0	0.0	0.0	0.031	1.0	97.777756	5.579	1	0.0	1.0	5.0	0.0	0.0
6944.445	500.0	100.0	100.0	0	0.0	0.0	0.032	1.0	98.07925	5.675	1	0.0	1.0	5.0	0.0	0.0
6944.445	500.0	100.0	100.0	0	0.0	0.0	0.034	1.0	98.07925	5.849	1	0.0	1.0	5.0	0.0	0.0
6944.445	500.0	100.0	100.0	0	0.0	0.0	0.036	1.0	98.10185	5.849	1	0.0	1.0	5.0	0.0	0.0
6944.445	500.0	100.0	100.0	0	0.0	0.0	0.037	1.0	98.10185	6.001	1	0.0	1.0	5.0	0.0	0.0
6944.445	500.0	100.0	100.0	0	0.0	0.0	0.039	1.0	98.393875	6.001	1	0.0	1.0	5.0	0.0	0.0
6944.445	500.0	100.0	100.0	0	0.0	0.0	0.041	1.0	98.26984	6.067	1	0.0	1.0	5.0	0.0	0.0
6944.445	500.0	100.0	100.0	0	0.0	0.0	0.042	1.0	98.26984	6.188	1	0.0	1.0	5.0	0.0	0.0
6944.445	500.0	100.0	100.0	0	0.0	0.0	0.044	1.0	97.63363	6.188	1	0.0	1.0	5.0	0.0	0.0
6944.445	500.0	100.0	100.0	0	0.0	0.0	0.045	1.0	97.97976	6.242	1	0.0	1.0	5.0	0.0	0.0
6944.445	500.0	100.0	100.0	0	0.0	0.0	0.046	1.0	97.97976	6.339	1	0.0	1.0	5.0	0.0	0.0
6944.445	500.0	100.0	100.0	0	0.0	0.0	0.047	1.0	98.02082	6.339	1	0.0	1.0	5.0	0.0	0.0
6944.445	500.0	100.0	100.0	0	0.0	0.0	0.049	1.0	98.02082	6.422	1	0.0	1.0	5.0	0.0	0.0
6944.445	500.0	100.0	100.0	0	0.0	0.0	0.05	1.0	97.359474	6.422	1	0.0	1.0	5.0	0.0	0.0
6944.445	500.0	100.0	100.0	0	0.0	0.0	0.051	1.0	97.68464	6.46	1	0.0	1.0	5.0	0.0	0.0
6944.445	500.0	100.0	100.0	0	0.0	0.0	0.052	1.0	98.6082	6.495	1	0.0	1.0	5.0	0.0	0.0
6944.445	500.0	100.0	100.0	0	0.0	0.0	0.053	1.0	98.24623	6.495	1	0.0	1.0	5.0	0.0	0.0
6944.445	500.0	100.0	100.0	0	0.0	0.0	0.054	1.0	98.01533	6.557	1	0.0	1.0	5.0	0.0	0.0
6944.445	500.0	100.0	100.0	0	0.0	0.0	0.055	1.0	98.01533	6.612	1	0.0	1.0	5.0	0.0	0.0
6944.445	500.0	100.0	100.0	0	0.0	0.0	0.056	1.0	99.01435	6.612	1	0.0	1.0	5.0	0.0	0.0
6944.445	500.0	100.0	100.0	0	0.0	0.0	0.057	1.0	99.01435	6.635	1	0.0	1.0	5.0	0.0	0.0
6944.445	500.0	100.0	100.0	0	0.0	0.0	0.057	1.0	97.51717	6.635	1	0.0	1.0	5.0	0.0	0.0
6944.445	500.0	100.0	100.0	0	0.0	0.0	0.058	1.0	96.21202	6.678	1	0.0	1.0	5.0	0.0	0.0
6944.445	500.0	100.0	100.0	0	0.0	0.0	0.059	1.0	96.21202	6.698	1	0.0	1.0	5.0	0.0	0.0
6944.445	500.0	100.0	100.0	0	0.0	0.0	0.06	1.0	97.20404	6.698	1	0.0	1.0	5.0	0.0	0.0
6944.445	500.0	100.0	100.0	0	0.0	0.0	0.061	1.0	97.52512	6.716	1	0.0	1.0	5.0	0.0	0.0
6944.445	500.0	100.0	100.0	0	0.0	0.0	0.061	1.0	97.52512	6.749	1	0.0	1.0	5.0	0.0	0.0
6944.445	500.0	100.0	100.0	0	0.0	0.0	0.062	1.0	98.229965	6.749	1	0.0	1.0	5.0	0.0	0.0
6944.445	500.0	100.0	100.0	0	0.0	0.0	0.062	1.0	98.229965	6.776	1	0.0	1.0	5.0	0.0	0.0
6944.445	500.0	100.0	100.0	0	0.0	0.0	0.063	1.0	97.15079	6.776	1	0.0	1.0	5.0	0.0	0.0
6944.445	500.0	100.0	100.0	0	0.0	0.0	0.063	1.0	97.18629	6.8	1	0.0	1.0	5.0	0.0	0.0
6944.445	500.0	100.0	100.0	0	0.0	0.0	0.064	1.0	97.18629	6.811	1	0.0	1.0	5.0	0.0	0.0
6944.445	500.0	100.0	100.0	0	0.0	0.0	0.064	1.0	96.41626	6.811	1	0.0	1.0	5.0	0.0	0.0
6944.445	500.0	100.0	100.0	0	0.0	0.0	0.065	1.0	96.151245	6.83	1	0.0	1.0	5.0	0.0	0.0
6944.445	500.0	100.0	100.0	0	0.0	0.0	0.066	1.0	96.151245	6.839	1	0.0	1.0	5.0	0.0	0.0
6944.445	500.0	100.0	100.0	0	0.0	0.0	0.066	1.0	96.78047	6.839	1	0.0	1.0	5.0	0.0	0.0
6944.445	500.0	100.0	100.0	0	0.0	0.0	0.067	1.0	96.78047	6.854	1	0.0	1.0	5.0	0.0	0.0
6944.445	500.0	100.0	100.0	0	0.0	0.0	0.068	1.0	96.37126	6.854	1	0.0	1.0	5.0	0.0	0.0
6944.445	500.0	100.0	100.0	0	0.0	0.0	0.068	1.0	96.87001	6.862	1	0.0	1.0	5.0	0.0	0.0
6944.445	500.0	100.0	100.0	0	0.0	0.0	0.068	1.0	96.87001	6.874	1	0.0	1.0	5.0	0.0	0.0
6944.445	500.0	100.0	100.0	0	0.0	0.0	0.069	1.0	96.2236	6.874	1	0.0	1.0	5.0	0.0	0.0
6944.445	500.0	100.0	100.0	0	0.0	0.0	0.069	1.0	97.05963	6.879	1	0.0	1.0	5.0	0.0	0.0
6944.445	500.0	100.0	100.0	0	0.0	0.0	0.07	1.0	96.40109	6.889	1	0.0	1.0	5.0	0.0	0.0
6944.445	500.0	100.0	100.0	0	0.0	0.0	0.071	1.0	95.73401	6.889	1	0.0	1.0	5.0	0.0	0.0
6944.445	500.0	100.0	100.0	0	0.0	0.0	0.071	1.0	95.73401	6.894	1	0.0	1.0	5.0	0.0	0.0
6944.445	500.0	100.0	100.0	0	0.0	0.0	0.072	1.0	95.82048	6.894	1	0.0	1.0	5.0	0.0	0.0
6944.445	500.0	100.0	100.0	0	0.0	0.0	0.073	1.0	96.163025	6.903	1	0.0	1.0	5.0	0.0	0.0
6944.445	500.0	100.0	100.0	0	0.0	0.0	0.074	1.0	96.163025	6.906	1	0.0	1.0	5.0	0.0	0.0
6944.445	500.0	100.0	100.0	0	0.0	0.0	0.074	1.0	95.69917	6.906	1	0.0	1.0	5.0	0.0	0.0
6944.445	500.0	100.0	100.0	0	0.0	0.0	0.075	1.0	95.32117	6.912	1	0.0	1.0	5.0	0.0	0.0
6944.445	500.0	100.0	100.0	0	0.0	0.0	0.075	1.0	95.32117	6.914	1	0.0	1.0	5.0	0.0	0.0
6944.445	500.0	100.0	100.0	0	0.0	0.0	0.076	1.0	95.83537	6.914	1	0.0	1.0	5.0	0.0	0.0
6944.445	500.0	100.0	100.0	0	0.0	0.0	0.076	1.0	95.83537	6.921	1	0.0	1.0	5.0	0.0	0.0
6944.445	500.0	100.0	100.0	0	0.0	0.0	0.077	1.0	96.973274	6.921	1	0.0	1.0	5.0	0.0	0.0
6944.445	500.0	100.0	100.0	0	0.0	0.0	0.078	1.0	95.21404	6.923	1	0.0	1.0	5.0	0.0	0.0
6944.445	500.0	100.0	100.0	0	0.0	0.0	0.079	1.0	95.21404	6.927	1	0.0	1.0	5.0	0.0	0.0
6944.445	500.0	100.0	100.0	0	0.0	0.0	0.08	1.0	95.96476	6.927	1	0.0	1.0	5.0	0.0	0.0
6944.445	500.0	100.0	100.0	0	0.0	0.0	0.08	1.0	96.263916	6.929	1	0.0	1.0	5.0	0.0	0.0
6944.445	500.0	100.0	100.0	0	0.0	0.0	0.081	1.0	96.263916	6.929	1	0.0	1.0	5.0	0.0	0.0
6944.445	500.0	100.0	100.0	0	0.0	0.0	0.081	1.0	96.03073	6.931	1	0.0	1.0	5.0	0.0	0.0
6944.445	500.0	100.0	100.0	0	0.0	0.0	0.082	1.0	96.03073	6.934	1	0.0	1.0	5.0	0.0	0.0
6944.445	500.0	100.0	100.0	0	0.0	0.0	0.082	1.0	95.60572	6.934	1	0.0	1.0	5.0	0.0	0.0
6944.445	500.0	100.0	100.0	0	0.0	0.0	0.083	1.0	95.58619	6.935	1	0.0	1.0	5.0	0.0	0.0
6944.445	500.0	100.0	100.0	0	0.0	0.0	0.084	1.0	95.58619	6.937	1	0.0	1.0	5.0	0.0	0.0
6944.445	500.0	100.0	100.0	0	0.0	0.0	0.084	1.0	95.79739	6.937	1	0.0	1.0	5.0	0.0	0.0
6944.445	500.0	100.0	100.0	0	0.0	0.0	0.085	1.0	96.19487	6.94	1	0.0	1.0	5.0	0.0	0.0
6944.445	500.0	100.0	100.0	0	0.0	0.0	0.085	1.0	96.19487	6.942	1	0.0	1.0	5.0	0.0	0.0
6944.445	500.0	100.0	100.0	0	0.0	0.0	0.086	1.0	97.432396	6.942	1	0.0	1.0	5.0	0.0	0.0
6944.445	500.0	100.0	100.0	0	0.0	0.0	0.086	1.0	97.432396	6.942	1	0.0	1.0	5.0	0.0	0.0
6944.445	500.0	100.0	100.0	0	0.0	0.0	0.086	1.0	97.067635	6.942	1	0.0	1.0	5.0	0.0	0.0
6944.445	500.0	100.0	100.0	0	0.0	0.0	0.086	1.0	96.44536	6.944	1	0.0	1.0	5.0	0.0	0.0
6944.445	500.0	100.0	100.0	0	0.0	0.0	0.087	1.0	96.44536	6.945	1	0.0	1.0	5.0	0.0	0.0
6944.445	500.0	100.0	100.0	0	0.0	0.0	0.087	1.0	96.36336	6.945	1	0.0	1.0	5.0	0.0	0.0
6944.445	500.0	100.0	100.0	0	0.0	0.0	0.087	1.0	96.84748	6.946	1	0.0	1.0	5.0	0.0	0.0
6944.445	500.0	100.0	100.0	0	0.0	0.0	0.087	1.0	96.84748	6.946	1	0.0	1.0	5.0	0.0	0.0
6944.445	500.0	100.0	100.0	0	0.0	0.0	0.087	1.0	98.15422	6.946	1	0.0	1.0	5.0	0.0	0.0
6944.445	500.0	100.0	100.0	0	0.0	0.0	0.087	1.0	98.15422	6.947	1	0.0	1.0	5.0	0.0	0.0
6944.445	500.0	100.0	100.0	0	0.0	0.0	0.087	1.0	97.8251	6.947	1	0.0	1.0	5.0	0.0	0.0
6944.445	500.0	100.0	100.0	0	0.0	0.0	0.087	1.0	98.07891	6.948	1	0.0	1.0	5.0	0.0	0.0
6944.445	500.0	100.0	100.0	0	0.0	0.0	0.087	1.0	98.07891	6.948	1	0.0	1.0	5.0	0.0	0.0
6944.445	500.0	100.0	100.0	0	0.0	0.0	0.087	1.0	97.81517	6.948	1	0.0	1.0	5.0	0.0	0.0
6944.445	500.0	100.0	100.0	0	0.0	0.0	0.087	1.0	97.977776	6.949	1	0.0	1.0	5.0	0.0	0.0
6944.445	500.0	100.0	100.0	0	0.0	0.0	0.087	1.0	97.977776	6.949	1	0.0	1.0	5.0	0.0	0.0
6944.445	500.0	100.0	100.0	0	0.0	0.0	0.087	1.0	98.12613	6.949	1	0.0	1.0	5.0	0.0	0.0
6944.445	500.0	100.0	100.0	0	0.0	0.0	0.087	1.0	98.12613	6.949	1	0.0	1.0	5.0	0.0	0.0
6944.445	500.0	100.0	100.0	1	0.0	0.0	0.087	1.0	97.40375	6.949	1	0.0	1.0	5.0	0.0	0.0
6944.445	500.0	100.0	100.0	1	0.0	0.0	0.087	1.0	98.17745	6.949	1	0.0	1.0	5.0	0.0	0.0
6944.445	500.0	100.0	100.0	1	0.0	0.0	0.087	1.0	98.17745	6.949	1	0.0	1.0	5.0	0.0	0.0
6944.445	500.0	100.0	100.0	1	0.0	0.0	0.087	1.0	97.34633	6.95	1	0.0	1.0	5.0	0.0	0.0
6944.445	500.0	100.0	100.0	1	0.0	0.0	0.087	1.0	97.026436	6.95	1	0.0	1.0	5.0	0.0	0.0
6944.445	500.0	100.0	100.0	1	0.0	0.0	0.087	1.0	97.026436	6.95	1	0.0	1.0	5.0	0.0	0.0
6944.445	500.0	100.0	100.0	1	0.0	0.0	0.087	1.0	97.09272	6.95	1	0.0	1.0	5.0	0.0	0.0
6944.445	500.0	100.0	100.0	1	0.0	0.0	0.087	1.0	97.09272	6.95	1	0.0	1.0	5.0	0.0	0.0
6944.445	500.0	100.0	100.0	1	0.0	0.0	0.088	1.0	95.21668	6.95	1	0.0	1.0	5.0	0.0	0.0
6944.445	500.0	100.0	100.0	1	0.0	0.0	0.088	1.0	95.73835	6.951	1	0.0	1.0	5.0	0.0	0.0
6944.445	500.0	100.0	100.0	1	0.0	0.0	0.088	1.0	95.73835	6.951	1	0.0	1.0	5.0	0.0	0.0
6944.445	500.0	100.0	100.0	1	0.0	0.0	0.088	1.0	96.728966	6.951	1	0.0	1.0	5.0	0.0	0.0
6944.445	500.0	100.0	100.0	1	0.0	0.0	0.089	1.0	96.99911	6.951	1	0.0	1.0	5.0	0.0	0.0
6944.445	500.0	100.0	100.0	1	0.0	0.0	0.089	1.0	96.99911	6.951	1	0.0	1.0	5.0	0.0	0.0
6944.445	500.0	100.0	100.0	1	0.0	0.0	0.09	1.0	98.77884	6.951	1	0.0	1.0	5.0	0.0	0.0
6944.445	500.0	100.0	100.0	1	0.0	0.0	0.09	1.0	98.77884	6.951	1	0.0	1.0	5.0	0.0	0.0
6944.445	500.0	100.0	100.0	1	0.0	0.0	0.091	1.0	97.95109	6.951	1	0.0	1.0	5.0	0.0	0.0
6944.445	500.0	100.0	100.0	1	0.0	0.0	0.091	1.0	97.050865	6.951	1	0.0	1.0	5.0	0.0	0.0
6944.445	500.0	100.0	100.0	1	0.0	0.0	0.092	1.0	97.050865	6.951	1	0.0	1.0	5.0	0.0	0.0
6944.445	500.0	100.0	100.0	1	0.0	0.0	0.093	1.0	96.76533	6.951	1	0.0	1.0	5.0	0.0	0.0
6944.445	500.0	100.0	100.0	1	0.0	0.0	0.093	1.0	96.244316	6.952	1	0.0	1.0	5.0	0.0	0.0
6944.445	500.0	100.0	100.0	1	0.0	0.0	0.094	1.0	96.244316	6.952	1	0.0	1.0	5.0	0.0	0.0
6944.445	500.0	100.0	100.0	1	0.0	0.0	0.095	1.0	95.97184	6.952	1	0.0	1.0	5.0	0.0	0.0
6944.445	500.0	100.0	100.0	1	0.0	0.0	0.095	1.0	95.97184	6.952	1	0.0	1.0	5.0	0.0	0.0
6944.445	500.0	100.0	100.0	1	0.0	0.0	0.096	1.0	95.487366	6.952	1	0.0	1.0	5.0	0.0	0.0
6944.445	500.0	100.0	100.0	1	0.0	0.0	0.097	1.0	95.08188	6.952	1	0.0	1.0	5.0	0.0	0.0
6944.445	500.0	100.0	100.0	1	0.0	0.0	0.098	1.0	94.64881	6.952	1	0.0	1.0	5.0	0.0	0.0
6944.445	500.0	100.0	100.0	1	0.0	0.0	0.099	1.0	95.42636	6.952	1	0.0	1.0	5.0	0.0	0.0
6944.445	500.0	100.0	100.0	1	0.0	0.0	0.099	1.0	96.534164	6.952	1	0.0	1.0	5.0	0.0	0.0
6944.445	500.0	100.0	100.0	1	0.0	0.0	0.1	1.0	96.534164	6.952	1	0.0	1.0	5.0	0.0	0.0
6944.445	500.0	100.0	100.0	1	0.0	0.0	0.101	1.0	96.76112	6.952	1	0.0	1.0	5.0	0.0	0.0
6944.445	500.0	100.0	100.0	1	0.0	0.0	0.102	1.0	96.76112	6.952	1	0.0	1.0	5.0	0.0	0.0
6944.445	500.0	100.0	100.0	1	0.0	0.0	0.103	1.0	96.48074	6.952	1	0.0	1.0	5.0	0.0	0.0
6944.445	500.0	100.0	100.0	1	0.0	0.0	0.103	1.0	96.62966	6.952	1	0.0	1.0	5.0	0.0	0.0
6944.445	500.0	100.0	100.0	1	0.0	0.0	0.104	1.0	96.62966	6.952	1	0.0	1.0	5.0	0.0	0.0
6944.445	500.0	100.0	100.0	1	0.0	0.0	0.105	1.0	92.84109	6.952	1	0.0	1.0	5.0	0.0	0.0
6944.445	500.0	100.0	100.0	1	0.0	0.0	0.105	1.0	94.222885	6.952	1	0.0	1.0	5.0	0.0	0.0
6944.445	500.0	100.0	100.0	1	0.0	0.0	0.106	1.0	94.222885	6.952	1	0.0	1.0	5.0	0.0	0.0
6944.445	500.0	100.0	100.0	1	0.0	0.0	0.106	1.0	94.597946	6.952	1	0.0	1.0	5.0	0.0	0.0
6944.445	500.0	100.0	100.0	1	0.0	0.0	0.107	1.0	95.99183	6.952	1	0.0	1.0	5.0	0.0	0.0
6944.445	500.0	100.0	100.0	1	0.0	0.0	0.108	1.0	96.1177	6.952	1	0.0	1.0	5.0	0.0	0.0
6944.445	500.0	100.0	100.0	1	0.0	0.0	0.109	1.0	96.13081	6.952	1	0.0	1.0	5.0	0.0	0.0
6944.445	500.0	100.0	100.0	1	0.0	0.0	0.11	1.0	96.13081	6.952	1	0.0	1.0	5.0	0.0	0.0
6944.445	500.0	100.0	100.0	1	0.0	0.0	0.11	1.0	96.63931	6.952	1	0.0	1.0	5.0	0.0	0.0
6944.445	500.0	100.0	100.0	1	0.0	0.0	0.111	1.0	95.99299	6.952	1	0.0	1.0	5.0	0.0	0.0
6944.445	500.0	100.0	100.0	1	0.0	0.0	0.111	1.0	95.99299	6.952	1	0.0	1.0	5.0	0.0	0.0
6944.445	500.0	100.0	100.0	1	0.0	0.0	0.112	1.0	96.49541	6.952	1	0.0	1.0	5.0	0.0	0.0
6944.445	500.0	100.0	100.0	1	0.0	0.0	0.113	1.0	96.49541	6.952	1	0.0	1.0	5.0	0.0	0.0
6944.445	500.0	100.0	100.0	1	0.0	0.0	0.113	1.0	96.11955	6.952	1	0.0	1.0	5.0	0.0	0.0
6944.445	500.0	100.0	100.0	1	0.0	0.0	0.114	1.0	96.055984	6.952	1	0.0	1.0	5.0	0.0	0.0
6944.445	500.0	100.0	100.0	1	0.0	0.0	0.115	1.0	96.055984	6.952	1	0.0	1.0	5.0	0.0	0.0
6944.445	500.0	100.0	100.0	1	0.0	0.0	0.116	1.0	96.24108	6.952	1	0.0	1.0	5.0	0.0	0.0
6944.445	500.0	100.0	100.0	1	0.0	0.0	0.117	1.0	95.938934	6.952	1	0.0	1.0	5.0	0.0	0.0
6944.445	500.0	100.0	100.0	1	0.0	0.0	0.118	1.0	95.938934	6.952	1	0.0	1.0	5.0	0.0	0.0
6944.445	500.0	100.0	100.0	1	0.0	0.0	0.118	1.0	96.660286	6.952	1	0.0	1.0	5.0	0.0	0.0
6944.445	500.0	100.0	100.0	1	0.0	0.0	0.119	1.0	96.660286	6.952	1	0.0	1.0	5.0	0.0	0.0
6944.445	500.0	100.0	100.0	1	0.0	0.0	0.12	1.0	97.469955	6.952	1	0.0	1.0	5.0	0.0	0.0
6944.445	500.0	100.0	100.0	1	0.0	0.0	0.121	1.0	96.864365	6.952	1	0.0	1.0	5.0	0.0	0.0
6944.445	500.0	100.0	100.0	1	0.0	0.0	0.122	1.0	96.864365	6.952	1	0.0	1.0	5.0	0.0	0.0
6944.445	500.0	100.0	100.0	1	0.0	0.0	0.123	1.0	97.51507	6.952	1	0.0	1.0	5.0	0.0	0.0
6944.445	500.0	100.0	100.0	1	0.0	0.0	0.124	1.0	97.49069	6.952	1	0.0	1.0	5.0	0.0	0.0
6944.445	500.0	100.0	100.0	1	0.0	0.0	0.125	1.0	97.49069	6.952	1	0.0	1.0	5.0	0.0	0.0
6944.445	500.0	100.0	100.0	1	0.0	0.0	0.126	1.0	96.4968	6.952	1	0.0	1.0	5.0	0.0	0.0
6944.445	500.0	100.0	100.0	1	0.0	0.0	0.127	1.0	96.4968	6.952	1	0.0	1.0	5.0	0.0	0.0
6944.445	500.0	100.0	100.0	1	0.0	0.0	0.128	1.0	96.23549	6.952	1	0.0	1.0	5.0	0.0	0.0
6944.445	500.0	100.0	100.0	1	0.0	0.0	0.129	1.0	96.328735	6.952	1	0.0	1.0	5.0	0.0	0.0
6944.445	500.0	100.0	100.0	1	0.0	0.0	0.13	1.0	96.328735	6.952	1	0.0	1.0	5.0	0.0	0.0
6944.445	500.0	100.0	100.0	1	0.0	0.0	0.131	1.0	95.809784	6.952	1	0.0	1.0	5.0	0.0	0.0
6944.445	500.0	100.0	100.0	1	0.0	0.0	0.132	1.0	95.575195	6.952	1	0.0	1.0	5.0	0.0	0.0
6944.445	500.0	100.0	100.0	1	0.0	0.0	0.134	1.0	95.575195	6.952	1	0.0	1.0	5.0	0.0	0.0
6944.445	500.0	100.0	100.0	1	0.0	0.0	0.135	1.0	95.3716	6.952	1	0.0	1.0	5.0	0.0	0.0
6944.445	500.0	100.0	100.0	1	0.0	0.0	0.135	1.0	95.3716	6.952	1	0.0	1.0	5.0	0.0	0.0
6944.445	500.0	100.0	100.0	1	0.0	0.0	0.136	1.0	95.43349	6.952	1	0.0	1.0	5.0	0.0	0.0
6944.445	500.0	100.0	100.0	1	0.0	0.0	0.137	1.0	95.01626	6.952	1	0.0	1.0	5.0	0.0	0.0
6944.445	500.0	100.0	100.0	1	0.0	0.0	0.138	1.0	95.01626	6.952	1	0.0	1.0	5.0	0.0	0.0
6944.445	500.0	100.0	100.0	1	0.0	0.0	0.139	1.0	93.84533	6.952	1	0.0	1.0	5.0	0.0	0.0
6944.445	500.0	100.0	100.0	1	0.0	0.0	0.14	1.0	94.33974	6.952	1	0.0	1.0	5.0	0.0	0.0
6944.445	500.0	100.0	100.0	1	0.0	0.0	0.141	1.0	94.33974	6.952	1	0.0	1.0	5.0	0.0	0.0
6944.445	500.0	100.0	100.0	1	0.0	0.0	0.142	1.0	94.19168	6.952	1	0.0	1.0	5.0	0.0	0.0
6944.445	500.0	100.0	100.0	1	0.0	0.0	0.143	1.0	94.19168	6.952	1	0.0	1.0	5.0	0.0	0.0
6944.445	500.0	100.0	100.0	1	0.0	0.0	0.144	1.0	94.78232	6.952	1	0.0	1.0	5.0	0.0	0.0
6944.445	500.0	100.0	100.0	1	0.0	0.0	0.145	1.0	93.69503	6.952	1	0.0	1.0	5.0	0.0	0.0
6944.445	500.0	100.0	100.0	1	0.0	0.0	0.146	1.0	93.69503	6.952	1	0.0	1.0	5.0	0.0	0.0
6944.445	500.0	100.0	100.0	1	0.0	0.0	0.147	1.0	94.302376	6.952	1	0.0	1.0	5.0	0.0	0.0
6944.445	500.0	100.0	100.0	1	0.0	0.0	0.148	1.0	95.183136	6.952	1	0.0	1.0	5.0	0.0	0.0
6944.445	500.0	100.0	100.0	1	0.0	0.0	0.149	1.0	95.183136	6.952	1	0.0	1.0	5.0	0.0	0.0
6944.445	500.0	100.0	100.0	1	0.0	0.0	0.15	1.0	95.1104	6.952	1	0.0	1.0	5.0	0.0	0.0
6944.445	500.0	100.0	100.0	1	0.0	0.0	0.151	1.0	95.1104	6.952	1	0.0	1.0	5.0	0.0	0.0
6944.445	500.0	100.0	100.0	1	0.0	0.0	0.152	1.0	95.54057	6.952	1	0.0	1.0	5.0	0.0	0.0
6944.445	500.0	100.0	100.0	1	0.0	0.0	0.153	1.0	95.64408	6.952	1	0.0	1.0	6.0	0.0	0.0
6944.445	500.0	100.0	100.0	1	0.0	0.0	0.154	1.0	95.64408	6.952	1	0.0	1.0	6.0	0.0	0.0
0.0	500.0	100.0	100.0	0	0.0	0.0	0.155	1.0	95.80261	6.952	1	1.0	1.0	0.0	0.0	0.0
0.0	500.0	100.0	100.0	0	0.0	0.0	0.156	1.0	95.80261	6.952	1	1.0	1.0	0.0	0.0	0.0
0.0	500.0	100.0	100.0	0	0.0	0.0	0.158	1.0	95.414894	6.952	1	1.0	1.0	0.0	0.0	0.0
0.0	500.0	100.0	100.0	0	0.0	0.0	0.159	1.0	96.258156	6.952	1	1.0	1.0	0.0	0.0	0.0
0.0	500.0	100.0	100.0	0	0.0	0.0	0.159	1.0	96.258156	6.461	1	1.0	1.0	0.0	0.0	0.0
0.0	500.0	100.0	100.0	0	0.0	0.0	0.16	1.0	95.94448	6.461	1	1.0	1.0	0.0	0.0	0.0
0.0	500.0	100.0	100.0	0	0.0	0.0	0.161	1.0	96.46711	5.58	1	1.0	1.0	0.0	0.0	0.0
0.0	500.0	100.0	100.0	0	0.0	0.0	0.162	1.0	96.46711	5.186	1	1.0	1.0	0.0	0.0	0.0
0.0	500.0	100.0	100.0	0	0.0	0.0	0.162	1.0	95.97676	5.186	1	1.0	1.0	0.0	0.0	0.0
0.0	500.0	100.0	100.0	0	0.0	0.0	0.163	1.0	95.97676	4.478	1	1.0	1.0	0.0	0.0	0.0
0.0	500.0	100.0	100.0	0	0.0	0.0	0.163	1.0	95.84991	4.478	1	1.0	1.0	0.0	0.0	0.0
0.0	500.0	100.0	100.0	0	0.0	0.0	0.164	1.0	95.30757	4.162	1	1.0	1.0	0.0	0.0	0.0
0.0	500.0	100.0	100.0	0	0.0	0.0	0.164	1.0	95.30757	3.593	1	1.0	1.0	0.0	0.0	0.0
0.0	500.0	100.0	100.0	0	0.0	0.0	0.164	1.0	94.91608	3.593	1	1.0	1.0	0.0	0.0	0.0
0.0	500.0	100.0	100.0	0	0.0	0.0	0.164	1.0	95.0553	3.339	1	1.0	1.0	0.0	0.0	0.0
0.0	500.0	100.0	100.0	0	0.0	0.0	0.164	1.0	95.0553	2.883	1	1.0	1.0	0.0	0.0	0.0
0.0	500.0	100.0	100.0	0	0.0	0.0	0.164	1.0	95.358734	2.883	1	1.0	1.0	0.0	0.0	0.0
0.0	500.0	100.0	100.0	0	0.0	0.0	0.164	1.0	95.358734	2.679	1	1.0	1.0	0.0	0.0	0.0
0.0	500.0	100.0	100.0	0	0.0	0.0	0.164	1.0	95.32036	2.679	1	1.0	1.0	0.0	0.0	0.0
0.0	500.0	100.0	100.0	0	0.0	0.0	0.164	1.0	95.73172	2.314	1	1.0	1.0	0.0	0.0	0.0
0.0	500.0	100.0	100.0	0	0.0	0.0	0.164	1.0	95.73172	2.151	1	1.0	1.0	0.0	0.0	0.0
0.0	500.0	100.0	100.0	0	0.0	0.0	0.164	1.0	94.52797	2.151	1	1.0	1.0	0.0	0.0	0.0
0.0	500.0	100.0	100.0	0	0.0	0.0	0.163	1.0	94.58296	1.856	1	1.0	1.0	8.0	0.0	0.0
0.0	500.0	100.0	100.0	0	0.0	0.0	0.163	1.0	94.58296	1.725	1	1.0	1.0	8.0	0.0	0.0
0.0	500.0	100.0	100.0	0	0.0	0.0	0.162	1.0	95.144394	1.725	1	1.0	1.0	11.0	0.0	0.0
0.0	500.0	100.0	100.0	0	0.0	0.0	0.162	1.0	95.144394	1.49	1	1.0	1.0	11.0	0.0	0.0
-8333.334	600.0	100.0	100.0	0	0.0	0.0	0.161	1.0	95.8097	1.49	1	1.0	1.0	11.0	0.0	0.0
-8333.334	600.0	100.0	100.0	0	0.0	0.0	0.16	1.0	95.98516	1.286	1	1.0	1.0	11.0	0.0	0.0
-8333.334	600.0	100.0	100.0	0	0.0	0.0	0.158	1.0	95.98516	1.195	1	1.0	1.0	11.0	0.0	0.0
-8333.334	600.0	100.0	100.0	0	0.0	0.0	0.157	1.0	95.79638	1.195	1	1.0	1.0	11.0	0.0	0.0
-8333.334	600.0	100.0	100.0	0	0.0	0.0	0.156	1.0	96.7897	-0.103	1	1.0	1.0	11.0	0.0	0.0
-8333.334	600.0	100.0	100.0	0	0.0	0.0	0.155	1.0	96.7897	-0.686	1	1.0	1.0	11.0	0.0	0.0
-8333.334	600.0	100.0	100.0	0	0.0	0.0	0.153	1.0	96.494896	-0.686	1	1.0	1.0	11.0	0.0	0.0
-8333.334	600.0	100.0	100.0	0	0.0	0.0	0.151	1.0	96.609436	-1.73	1	1.0	1.0	11.0	0.0	0.0
-8333.334	600.0	100.0	100.0	0	0.0	0.0	0.15	1.0	96.319435	-1.73	1	1.0	1.0	12.0	0.0	0.0
-8333.334	600.0	100.0	100.0	0	0.0	0.0	0.148	1.0	97.35152	-2.198	1	1.0	1.0	12.0	0.0	0.0
-8333.334	600.0	100.0	100.0	0	0.0	0.0	0.146	1.0	97.35152	-3.037	1	1.0	1.0	12.0	0.0	0.0
-8333.334	600.0	100.0	100.0	0	0.0	0.0	0.144	1.0	97.34557	-3.037	1	1.0	1.0	12.0	0.0	0.0
-8333.334	600.0	100.0	100.0	0	0.0	0.0	0.142	1.0	96.95019	-3.76	1	1.0	1.0	12.0	0.0	0.0
-8333.334	600.0	100.0	100.0	0	0.0	0.0	0.14	1.0	96.95019	-4.084	1	1.0	1.0	12.0	0.0	0.0
-8333.334	600.0	100.0	100.0	0	0.0	0.0	0.139	1.0	97.08995	-4.084	1	1.0	1.0	12.0	0.0	0.0
-8333.334	600.0	100.0	100.0	0	0.0	0.0	0.137	1.0	97.08995	-4.665	1	1.0	1.0	12.0	0.0	0.0
-8333.334	600.0	100.0	100.0	0	0.0	0.0	0.135	1.0	96.52707	-4.665	1	1.0	1.0	12.0	0.0	0.0
-8333.334	600.0	100.0	100.0	0	0.0	0.0	0.134	1.0	97.12102	-4.925	1	1.0	1.0	12.0	0.0	0.0
-8333.334	600.0	100.0	100.0	0	0.0	0.0	0.132	1.0	97.12102	-5.391	1	1.0	1.0	12.0	0.0	0.0
-8333.334	600.0	100.0	100.0	0	0.0	0.0	0.131	1.0	95.74549	-5.391	1	1.0	1.0	12.0	0.0	0.0
-8333.334	600.0	100.0	100.0	0	0.0	0.0	0.13	1.0	96.1089	-5.6	1	1.0	1.0	12.0	0.0	0.0
-8333.334	600.0	100.0	100.0	0	0.0	0.0	0.128	1.0	96.1089	-5.6	1	1.0	1.0	12.0	0.0	0.0
-8333.334	600.0	100.0	100.0	0	0.0	0.0	0.127	1.0	95.884384	-5.975	1	1.0	1.0	12.0	0.0	0.0
-8333.334	600.0	100.0	100.0	0	0.0	0.0	0.126	1.0	95.884384	-6.142	1	1.0	1.0	12.0	0.0	0.0
-8333.334	600.0	100.0	100.0	0	0.0	0.0	0.124	1.0	95.23692	-6.142	1	1.0	1.0	12.0	0.0	0.0
-8333.334	600.0	100.0	100.0	0	0.0	0.0	0.123	1.0	97.19266	-6.442	1	1.0	1.0	12.0	0.0	0.0
-8333.334	600.0	100.0	100.0	0	0.0	0.0	0.121	1.0	97.19266	-6.576	1	1.0	1.0	12.0	0.0	0.0
-8333.334	600.0	100.0	100.0	0	0.0	0.0	0.12	1.0	96.745995	-6.576	1	1.0	1.0	12.0	0.0	0.0
-8333.334	600.0	100.0	100.0	0	0.0	0.0	0.119	1.0	95.98695	-6.817	1	1.0	1.0	12.0	0.0	0.0
-8333.334	600.0	100.0	100.0	0	0.0	0.0	0.118	1.0	95.98695	-6.817	1	1.0	1.0	12.0	0.0	0.0
-8333.334	600.0	100.0	100.0	0	0.0	0.0	0.117	1.0	98.23922	-6.925	1	1.0	1.0	12.0	0.0	0.0
-8333.334	600.0	100.0	100.0	0	0.0	0.0	0.116	1.0	98.23922	-7.12	1	1.0	1.0	12.0	0.0	0.0
-8333.334	600.0	100.0	100.0	0	0.0	0.0	0.115	1.0	98.38668	-7.12	1	1.0	1.0	12.0	0.0	0.0
-8333.334	600.0	100.0	100.0	0	0.0	0.0	0.114	1.0	98.36026	-7.286	1	1.0	1.0	12.0	0.0	0.0
-8333.334	600.0	100.0	100.0	0	0.0	0.0	0.113	1.0	98.36026	-7.361	1	1.0	1.0	12.0	0.0	0.0
-8333.334	600.0	100.0	100.0	0	0.0	0.0	0.111	1.0	97.5516	-7.361	1	1.0	1.0	12.0	0.0	0.0
-8333.334	600.0	100.0	100.0	0	0.0	0.0	0.11	1.0	96.71516	-7.495	1	1.0	1.0	12.0	0.0	0.0
-8333.334	600.0	100.0	100.0	0	0.0	0.0	0.109	1.0	96.71516	-7.555	1	1.0	1.0	12.0	0.0	0.0
-8333.334	600.0	100.0	100.0	0	0.0	0.0	0.108	1.0	97.629	-7.555	1	1.0	1.0	12.0	0.0	0.0
-8333.334	600.0	100.0	100.0	0	0.0	0.0	0.107	1.0	97.629	-7.662	1	1.0	1.0	12.0	0.0	0.0
-8333.334	600.0	100.0	100.0	0	0.0	0.0	0.106	1.0	97.92499	-7.662	1	1.0	1.0	12.0	0.0	0.0
-8333.334	600.0	100.0	100.0	0	0.0	0.0	0.104	1.0	97.56297	-7.755	1	1.0	1.0	12.0	0.0	0.0
-8333.334	600.0	100.0	100.0	0	0.0	0.0	0.103	1.0	97.56297	-7.797	1	1.0	1.0	12.0	0.0	0.0
-8333.334	600.0	100.0	100.0	0	0.0	0.0	0.102	1.0	96.950836	-7.797	1	1.0	1.0	12.0	0.0	0.0
-8333.334	600.0	100.0	100.0	0	0.0	0.0	0.101	1.0	97.64523	-7.871	1	1.0	1.0	12.0	0.0	0.0
-8333.334	600.0	100.0	100.0	0	0.0	0.0	0.1	1.0	97.64523	-7.905	1	1.0	1.0	12.0	0.0	0.0
-8333.334	600.0	100.0	100.0	0	0.0	0.0	0.099	1.0	97.50999	-7.905	1	1.0	1.0	12.0	0.0	0.0
-8333.334	600.0	100.0	100.0	0	0.0	0.0	0.098	1.0	97.50999	-7.964	1	1.0	1.0	12.0	0.0	0.0
-8333.334	600.0	100.0	100.0	0	0.0	0.0	0.097	1.0	97.65255	-7.964	1	1.0	1.0	12.0	0.0	0.0
-8333.334	600.0	100.0	100.0	0	0.0	0.0	0.096	1.0	97.04343	-7.991	1	1.0	1.0	12.0	0.0	0.0
-8333.334	600.0	100.0	100.0	0	0.0	0.0	0.095	1.0	98.07402	-8.039	1	1.0	1.0	12.0	0.0	0.0
-8333.334	600.0	100.0	100.0	0	0.0	0.0	0.094	1.0	97.552086	-8.039	1	1.0	1.0	12.0	0.0	0.0
-8333.334	600.0	100.0	100.0	0	0.0	0.0	0.092	1.0	98.48109	-8.061	1	1.0	1.0	12.0	0.0	0.0
-8333.334	600.0	100.0	100.0	0	0.0	0.0	0.091	1.0	98.48109	-8.099	1	1.0	1.0	12.0	0.0	0.0
-8333.334	600.0	100.0	100.0	0	0.0	0.0	0.09	1.0	98.04206	-8.099	1	1.0	1.0	12.0	0.0	0.0
-8333.334	600.0	100.0	100.0	0	0.0	0.0	0.089	1.0	98.04206	-8.117	1	1.0	1.0	12.0	0.0	0.0
-8333.334	600.0	100.0	100.0	0	0.0	0.0	0.088	1.0	97.74423	-8.117	1	1.0	1.0	12.0	0.0	0.0
-8333.334	600.0	100.0	100.0	0	0.0	0.0	0.087	1.0	96.71811	-8.147	1	1.0	1.0	12.0	0.0	0.0
-8333.334	600.0	100.0	100.0	0	0.0	0.0	0.086	1.0	96.71811	-8.161	1	1.0	1.0	12.0	0.0	0.0
-8333.334	600.0	100.0	100.0	0	0.0	0.0	0.085	1.0	95.78785	-8.161	1	1.0	1.0	12.0	0.0	0.0
-8333.334	600.0	100.0	100.0	0	0.0	0.0	0.085	1.0	95.4193	-8.186	1	1.0	1.0	12.0	0.0	0.0
-8333.334	600.0	100.0	100.0	0	0.0	0.0	0.084	1.0	95.4193	-8.186	1	1.0	1.0	12.0	0.0	0.0
-8333.334	600.0	100.0	100.0	0	0.0	0.0	0.083	1.0	95.569244	-8.197	1	1.0	1.0	12.0	0.0	0.0
-8333.334	600.0	100.0	100.0	0	0.0	0.0	0.082	1.0	95.569244	-8.217	1	1.0	1.0	12.0	0.0	0.0
-8333.334	600.0	100.0	100.0	0	0.0	0.0	0.081	1.0	93.034904	-8.217	1	1.0	1.0	12.0	0.0	0.0
-8333.334	600.0	100.0	100.0	0	0.0	0.0	0.08	1.0	93.76699	-8.226	1	1.0	1.0	12.0	0.0	0.0
-8333.334	600.0	100.0	100.0	0	0.0	0.0	0.08	1.0	93.76699	-8.234	1	1.0	1.0	12.0	0.0	0.0
-8333.334	600.0	100.0	100.0	0	0.0	0.0	0.079	1.0	95.8914	-8.234	1	1.0	1.0	12.0	0.0	0.0
-8333.334	600.0	100.0	100.0	0	0.0	0.0	0.079	1.0	95.80774	-8.249	1	1.0	1.0	12.0	0.0	0.0
-8333.334	600.0	100.0	100.0	0	0.0	0.0	0.078	1.0	96.02678	-8.249	1	1.0	1.0	12.0	0.0	0.0
-8333.334	600.0	100.0	100.0	0	0.0	0.0	0.078	1.0	95.85954	-8.262	1	1.0	1.0	12.0	0.0	0.0
-8333.334	600.0	100.0	100.0	0	0.0	0.0	0.077	1.0	95.85954	-8.268	1	1.0	1.0	12.0	0.0	0.0
-8333.334	600.0	100.0	100.0	0	0.0	0.0	0.076	1.0	96.40271	-8.268	1	1.0	1.0	12.0	0.0	0.0
-8333.334	600.0	100.0	100.0	0	0.0	0.0	0.075	1.0	96.68089	-8.278	1	1.0	1.0	12.0	0.0	0.0
-8333.334	600.0	100.0	100.0	0	0.0	0.0	0.074	1.0	96.68089	-8.283	1	1.0	1.0	12.0	0.0	0.0
-8333.334	600.0	100.0	100.0	0	0.0	0.0	0.074	1.0	96.62286	-8.283	1	1.0	1.0	12.0	0.0	0.0
-8333.334	600.0	100.0	100.0	0	0.0	0.0	0.074	1.0	96.12963	-8.291	1	1.0	1.0	12.0	0.0	0.0
-8333.334	600.0	100.0	100.0	0	0.0	0.0	0.073	1.0	96.12963	-8.295	1	1.0	1.0	12.0	0.0	0.0
-8333.334	600.0	100.0	100.0	0	0.0	0.0	0.073	1.0	96.32051	-8.295	1	1.0	1.0	12.0	0.0	0.0
-8333.334	600.0	100.0	100.0	0	0.0	0.0	0.073	1.0	96.32051	-8.301	1	1.0	1.0	12.0	0.0	0.0
-8333.334	600.0	100.0	100.0	0	0.0	0.0	0.072	1.0	97.14524	-8.301	1	1.0	1.0	12.0	0.0	0.0
-8333.334	600.0	100.0	100.0	0	0.0	0.0	0.072	1.0	97.24631	-8.307	1	1.0	1.0	12.0	0.0	0.0
-8333.334	600.0	100.0	100.0	0	0.0	0.0	0.071	1.0	97.24631	-8.31	1	1.0	1.0	12.0	0.0	0.0
-8333.334	600.0	100.0	100.0	0	0.0	0.0	0.07	1.0	98.56304	-8.31	1	1.0	1.0	12.0	0.0	0.0
-8333.334	600.0	100.0	100.0	0	0.0	0.0	0.069	1.0	97.720085	-8.314	1	1.0	1.0	12.0	0.0	0.0
-8333.334	600.0	100.0	100.0	0	0.0	0.0	0.069	1.0	97.720085	-8.314	1	1.0	1.0	12.0	0.0	0.0
-8333.334	600.0	100.0	100.0	0	0.0	0.0	0.068	1.0	97.55121	-8.316	1	1.0	1.0	12.0	0.0	0.0
-8333.334	600.0	100.0	100.0	0	0.0	0.0	0.068	1.0	97.55121	-8.32	1	1.0	1.0	12.0	0.0	0.0
-8333.334	600.0	100.0	100.0	0	0.0	0.0	0.068	1.0	98.35813	-8.32	1	1.0	1.0	12.0	0.0	0.0
-8333.334	600.0	100.0	100.0	1	0.0	0.0	0.067	1.0	98.65085	-8.323	1	1.0	1.0	12.0	0.0	0.0
-8333.334	600.0	100.0	100.0	1	0.0	0.0	0.067	1.0	98.65085	-8.325	1	1.0	1.0	12.0	0.0	0.0
-8333.334	600.0	100.0	100.0	1	0.0	0.0	0.066	1.0	99.39591	-8.325	1	1.0	1.0	12.0	0.0	0.0
-8333.334	600.0	100.0	100.0	1	0.0	0.0	0.066	1.0	98.87776	-8.327	1	1.0	1.0	12.0	0.0	0.0
-8333.334	600.0	100.0	100.0	1	0.0	0.0	0.065	1.0	98.87776	-8.327	1	1.0	1.0	12.0	0.0	0.0
-8333.334	600.0	100.0	100.0	1	0.0	0.0	0.065	1.0	99.74104	-8.328	1	1.0	1.0	12.0	0.0	0.0
-8333.334	600.0	100.0	100.0	1	0.0	0.0	0.064	1.0	99.74104	-8.33	1	1.0	1.0	12.0	0.0	0.0
-8333.334	600.0	100.0	100.0	1	0.0	0.0	0.063	1.0	99.352905	-8.33	1	1.0	1.0	12.0	0.0	0.0
-8333.334	600.0	100.0	100.0	1	0.0	0.0	0.063	1.0	97.77442	-8.332	1	1.0	1.0	12.0	0.0	0.0
-8333.334	600.0	100.0	100.0	1	0.0	0.0	0.062	1.0	97.77442	-8.333	1	1.0	1.0	12.0	0.0	0.0
-8333.334	600.0	100.0	100.0	1	0.0	0.0	0.062	1.0	97.80736	-8.333	1	1.0	1.0	12.0	0.0	0.0
-8333.334	600.0	100.0	100.0	1	0.0	0.0	0.061	1.0	98.55636	-8.334	1	1.0	1.0	12.0	0.0	0.0
-8333.334	600.0	100.0	100.0	1	0.0	0.0	0.061	1.0	98.55636	-8.334	1	1.0	1.0	12.0	0.0	0.0
-8333.334	600.0	100.0	100.0	1	0.0	0.0	0.06	1.0	97.75686	-8.335	1	1.0	1.0	12.0	0.0	0.0
-8333.334	600.0	100.0	100.0	1	0.0	0.0	0.059	1.0	97.75686	-8.337	1	1.0	1.0	12.0	0.0	0.0
-8333.334	600.0	100.0	100.0	1	0.0	0.0	0.058	1.0	97.35636	-8.337	1	1.0	1.0	12.0	0.0	0.0
-8333.334	600.0	100.0	100.0	1	0.0	0.0	0.057	1.0	97.890915	-8.337	1	1.0	1.0	12.0	0.0	0.0
-8333.334	600.0	100.0	100.0	1	0.0	0.0	0.056	1.0	97.51513	-8.337	1	1.0	1.0	12.0	0.0	0.0
-8333.334	600.0	100.0	100.0	1	0.0	0.0	0.056	1.0	97.69181	-8.337	1	1.0	1.0	12.0	0.0	0.0
-8333.334	600.0	100.0	100.0	1	0.0	0.0	0.055	1.0	98.03978	-8.338	1	1.0	1.0	12.0	0.0	0.0
-8333.334	600.0	100.0	100.0	1	0.0	0.0	0.055	1.0	98.03978	-8.338	1	1.0	1.0	12.0	0.0	0.0
-8333.334	600.0	100.0	100.0	1	0.0	0.0	0.054	1.0	97.147865	-8.339	1	1.0	1.0	12.0	0.0	0.0
-8333.334	600.0	100.0	100.0	1	0.0	0.0	0.053	1.0	97.147865	-8.339	1	1.0	1.0	12.0	0.0	0.0
-8333.334	600.0	100.0	100.0	1	0.0	0.0	0.052	1.0	97.57406	-8.339	1	1.0	1.0	12.0	0.0	0.0
-8333.334	600.0	100.0	100.0	1	0.0	0.0	0.051	1.0	98.29432	-8.34	1	1.0	1.0	12.0	0.0	0.0
-8333.334	600.0	100.0	100.0	1	0.0	0.0	0.05	1.0	98.29432	-8.34	1	1.0	1.0	12.0	0.0	0.0
-8333.334	600.0	100.0	100.0	1	0.0	0.0	0.05	1.0	98.220535	-8.34	1	1.0	1.0	12.0	0.0	0.0
-8333.334	600.0	100.0	100.0	1	0.0	0.0	0.049	1.0	98.89612	-8.34	1	1.0	1.0	12.0	0.0	0.0
-8333.334	600.0	100.0	100.0	1	0.0	0.0	0.049	1.0	98.89612	-8.34	1	1.0	1.0	12.0	0.0	0.0
-8333.334	600.0	100.0	100.0	1	0.0	0.0	0.048	1.0	98.505684	-8.341	1	1.0	1.0	12.0	0.0	0.0
-8333.334	600.0	100.0	100.0	1	0.0	0.0	0.047	1.0	98.505684	-8.341	1	1.0	1.0	12.0	0.0	0.0
-8333.334	600.0	100.0	100.0	1	0.0	0.0	0.046	1.0	98.82402	-8.341	1	1.0	1.0	12.0	0.0	0.0
-8333.334	600.0	100.0	100.0	1	0.0	0.0	0.045	1.0	97.75037	-8.341	1	1.0	1.0	12.0	0.0	0.0
-8333.334	600.0	100.0	100.0	1	0.0	0.0	0.044	1.0	97.75037	-8.341	1	1.0	1.0	12.0	0.0	0.0
-8333.334	600.0	100.0	100.0	1	0.0	0.0	0.043	1.0	96.89202	-8.341	1	1.0	1.0	12.0	0.0	0.0
-8333.334	600.0	100.0	100.0	1	0.0	0.0	0.042	1.0	97.31428	-8.342	1	1.0	1.0	12.0	0.0	0.0
-8333.334	600.0	100.0	100.0	1	0.0	0.0	0.042	1.0	97.31428	-8.342	1	1.0	1.0	12.0	0.0	0.0
-8333.334	600.0	100.0	100.0	1	0.0	0.0	0.041	1.0	97.495605	-8.342	1	1.0	1.0	12.0	0.0	0.0
-8333.334	600.0	100.0	100.0	1	0.0	0.0	0.04	1.0	97.495605	-8.342	1	1.0	1.0	12.0	0.0	0.0
-8333.334	600.0	100.0	100.0	1	0.0	0.0	0.039	1.0	97.30748	-8.342	1	1.0	1.0	12.0	0.0	0.0
-8333.334	600.0	100.0	100.0	1	0.0	0.0	0.038	1.0	97.80724	-8.342	1	1.0	1.0	12.0	0.0	0.0
-8333.334	600.0	100.0	100.0	1	0.0	0.0	0.037	1.0	97.80724	-8.342	1	1.0	1.0	12.0	0.0	0.0
-8333.334	600.0	100.0	100.0	1	0.0	0.0	0.036	1.0	98.6874	-8.342	1	1.0	1.0	12.0	0.0	0.0
-8333.334	600.0	100.0	100.0	1	0.0	0.0	0.035	1.0	99.05647	-8.342	1	1.0	1.0	12.0	0.0	0.0
-8333.334	600.0	100.0	100.0	1	0.0	0.0	0.034	1.0	99.05647	-8.342	1	1.0	1.0	12.0	0.0	0.0
-8333.334	600.0	100.0	100.0	1	0.0	0.0	0.033	1.0	98.744354	-8.342	1	1.0	1.0	12.0	0.0	0.0
-8333.334	600.0	100.0	100.0	1	0.0	0.0	0.032	1.0	98.744354	-8.344	1	1.0	1.0	12.0	0.0	0.0
-8333.334	600.0	100.0	100.0	1	0.0	0.0	0.031	1.0	99.10889	-8.344	1	1.0	1.0	12.0	0.0	0.0
-8333.334	600.0	100.0	100.0	1	0.0	0.0	0.03	1.0	98.93574	-8.344	1	1.0	1.0	12.0	0.0	0.0
-8333.334	600.0	100.0	100.0	1	0.0	0.0	0.03	1.0	98.93574	-8.344	1	1.0	1.0	12.0	0.0	0.0
-8333.334	600.0	100.0	100.0	1	0.0	0.0	0.029	1.0	99.42528	-8.344	1	1.0	1.0	12.0	0.0	0.0
-8333.334	600.0	100.0	100.0	1	0.0	0.0	0.027	1.0	99.40048	-8.344	1	1.0	1.0	12.0	0.0	0.0
-8333.334	600.0	100.0	100.0	1	0.0	0.0	0.026	1.0	99.40048	-8.344	1	1.0	1.0	12.0	0.0	0.0
-8333.334	600.0	100.0	100.0	1	0.0	0.0	0.025	1.0	98.6656	-8.344	1	1.0	1.0	12.0	0.0	0.0
-8333.334	600.0	100.0	100.0	1	0.0	0.0	0.025	1.0	98.6656	-8.344	1	1.0	1.0	12.0	0.0	0.0
-8333.334	600.0	100.0	100.0	1	0.0	0.0	0.024	1.0	98.79784	-8.344	1	1.0	1.0	12.0	0.0	0.0
-8333.334	600.0	100.0	100.0	1	0.0	0.0	0.023	1.0	98.55218	-8.344	1	1.0	1.0	12.0	0.0	0.0
-8333.334	600.0	100.0	100.0	1	0.0	0.0	0.022	1.0	98.55218	-8.344	1	1.0	1.0	12.0	0.0	0.0
-8333.334	600.0	100.0	100.0	1	0.0	0.0	0.021	1.0	98.73032	-8.344	1	1.0	1.0	12.0	0.0	0.0
-8333.334	600.0	100.0	100.0	1	0.0	0.0	0.02	1.0	98.68641	-8.344	1	1.0	1.0	12.0	0.0	0.0
-8333.334	600.0	100.0	100.0	1	0.0	0.0	0.019	1.0	99.13925	-8.344	1	1.0	1.0	12.0	0.0	0.0
-8333.334	600.0	100.0	100.0	1	0.0	0.0	0.018	1.0	99.131386	-8.344	1	1.0	1.0	12.0	0.0	0.0
-8333.334	600.0	100.0	100.0	1	0.0	0.0	0.018	1.0	99.131386	-8.344	1	1.0	1.0	12.0	0.0	0.0
-8333.334	600.0	100.0	100.0	1	0.0	0.0	0.017	1.0	98.79816	-8.344	1	1.0	1.0	12.0	0.0	0.0
-8333.334	600.0	100.0	100.0	1	0.0	0.0	0.016	1.0	97.39999	-8.344	1	1.0	1.0	12.0	0.0	0.0
-8333.334	600.0	100.0	100.0	1	0.0	0.0	0.015	1.0	97.39999	-8.344	1	1.0	1.0	12.0	0.0	0.0
-8333.334	600.0	100.0	100.0	1	0.0	0.0	0.014	1.0	98.47837	-8.344	1	1.0	1.0	12.0	0.0	0.0
-8333.334	600.0	100.0	100.0	1	0.0	0.0	0.013	1.0	98.47837	-8.344	1	1.0	1.0	12.0	0.0	0.0
-8333.334	600.0	100.0	100.0	1	0.0	0.0	0.012	1.0	97.855385	-8.344	1	1.0	1.0	12.0	0.0	0.0
-8333.334	600.0	100.0	100.0	1	0.0	0.0	0.012	1.0	99.76175	-8.344	1	1.0	1.0	12.0	0.0	0.0
-8333.334	600.0	100.0	100.0	1	0.0	0.0	0.011	1.0	99.76175	-8.344	1	1.0	1.0	12.0	0.0	0.0
-8333.334	600.0	100.0	100.0	1	0.0	0.0	0.01	1.0	98.67736	-8.344	1	1.0	1.0	12.0	0.0	0.0
-8333.334	600.0	100.0	100.0	1	0.0	0.0	0.009	1.0	98.020164	-8.344	1	1.0	1.0	12.0	0.0	0.0
-8333.334	600.0	100.0	100.0	1	0.0	0.0	0.008	1.0	98.38083	-8.344	1	1.0	1.0	12.0	0.0	0.0
-8333.334	600.0	100.0	100.0	1	0.0	0.0	0.007	1.0	97.87905	-8.344	1	1.0	1.0	12.0	0.0	0.0
-8333.334	600.0	100.0	100.0	1	0.0	0.0	0.006	1.0	97.87905	-8.344	1	1.0	1.0	12.0	0.0	0.0
-8333.334	600.0	100.0	100.0	1	0.0	0.0	0.006	1.0	98.06398	-8.344	1	1.0	1.0	12.0	0.0	0.0
-8333.334	600.0	100.0	100.0	1	0.0	0.0	0.005	1.0	96.81989	-8.344	1	1.0	1.0	12.0	0.0	0.0
-8333.334	600.0	100.0	100.0	1	0.0	0.0	0.004	1.0	96.81989	-8.344	1	1.0	1.0	12.0	0.0	0.0
-8333.334	600.0	100.0	100.0	1	0.0	0.0	0.003	1.0	97.637955	-8.344	1	1.0	1.0	12.0	0.0	0.0
-8333.334	600.0	100.0	100.0	1	0.0	0.0	0.002	1.0	97.3021	-8.344	1	1.0	1.0	12.0	0.0	0.0
-8333.334	600.0	100.0	100.0	1	0.0	0.0	0.001	1.0	97.3021	-8.344	1	1.0	1.0	12.0	0.0	0.0
-8333.334	600.0	100.0	100.0	1	0.0	0.0	0.0	1.0	97.48541	-8.344	1	1.0	1.0	12.0	0.0	0.0
-8333.334	600.0	100.0	100.0	1	0.0	0.0	0.0	1.0	97.48541	-8.344	1	1.0	1.0	12.0	0.0	0.0
-8333.334	600.0	100.0	100.0	1	0.0	0.0	0.0	1.0	96.99807	-8.344	1	1.0	1.0	12.0	0.0	0.0
-8333.334	600.0	100.0	100.0	1	0.0	0.0	-0.001	1.0	97.24785	-8.344	1	1.0	1.0	12.0	0.0	0.0
-8333.334	600.0	100.0	100.0	1	0.0	0.0	-0.002	1.0	97.24785	-8.344	1	1.0	1.0	12.0	0.0	0.0
-8333.334	600.0	100.0	100.0	1	0.0	0.0	-0.003	1.0	97.49737	-8.344	1	1.0	1.0	12.0	0.0	0.0
-8333.334	600.0	100.0	100.0	1	0.0	0.0	-0.004	1.0	97.93228	-8.344	1	1.0	1.0	12.0	0.0	0.0
-8333.334	600.0	100.0	100.0	1	0.0	0.0	-0.005	1.0	97.93228	-8.344	1	1.0	1.0	12.0	0.0	0.0
-8333.334	600.0	100.0	100.0	1	0.0	0.0	-0.005	1.0	98.10388	-8.344	1	1.0	1.0	12.0	0.0	0.0
-8333.334	600.0	100.0	100.0	1	0.0	0.0	-0.006	1.0	97.40346	-8.344	1	1.0	1.0	12.0	0.0	0.0
-8333.334	600.0	100.0	100.0	1	0.0	0.0	-0.007	1.0	97.471375	-8.344	1	1.0	1.0	12.0	0.0	0.0
-8333.334	600.0	100.0	100.0	1	0.0	0.0	-0.008	1.0	97.27452	-8.344	1	1.0	1.0	12.0	0.0	0.0
-8333.334	600.0	100.0	100.0	1	0.0	0.0	-0.009	1.0	97.27452	-8.344	1	1.0	1.0	12.0	0.0	0.0
-8333.334	600.0	100.0	100.0	1	0.0	0.0	-0.01	1.0	98.14069	-8.344	1	1.0	1.0	13.0	0.0	0.0
-8333.334	600.0	100.0	100.0	0	0.0	0.0	-0.011	1.0	97.427185	-8.344	1	1.0	2.0	14.0	0.0	0.0
-8333.334	600.0	100.0	100.0	0	0.0	0.0	-0.012	1.0	97.427185	-8.344	1	1.0	2.0	14.0	0.0	0.0
0.0	600.0	100.0	100.0	0	0.0	0.0	-0.014	1.0	96.93593	-8.344	1	1.0	2.0	0.0	0.0	0.0
0.0	600.0	100.0	100.0	0	0.0	0.0	-0.015	1.0	96.93593	-8.344	1	1.0	2.0	0.0	0.0	0.0
0.0	600.0	100.0	100.0	0	0.0	0.0	-0.016	1.0	97.26832	-8.344	1	1.0	2.0	0.0	0.0	0.0
0.0	600.0	100.0	100.0	0	0.0	0.0	-0.016	1.0	97.537346	-7.753	1	1.0	2.0	0.0	0.0	0.0
0.0	600.0	100.0	100.0	0	0.0	0.0	-0.017	1.0	97.537346	-7.205	1	1.0	2.0	0.0	0.0	0.0
0.0	600.0	100.0	100.0	0	0.0	0.0	-0.018	1.0	98.12619	-7.205	1	1.0	2.0	0.0	0.0	0.0
0.0	600.0	100.0	100.0	0	0.0	0.0	-0.018	1.0	98.53181	-6.222	1	1.0	2.0	0.0	0.0	0.0
0.0	600.0	100.0	100.0	0	0.0	0.0	-0.019	1.0	98.53181	-5.373	1	1.0	2.0	0.0	0.0	0.0
0.0	600.0	100.0	100.0	0	0.0	0.0	-0.019	1.0	99.27513	-5.373	1	1.0	2.0	0.0	0.0	0.0
0.0	600.0	100.0	100.0	0	0.0	0.0	-0.019	1.0	99.27513	-4.993	1	1.0	2.0	0.0	0.0	0.0
0.0	600.0	100.0	100.0	0	0.0	0.0	-0.02	1.0	98.16421	-4.993	1	1.0	2.0	0.0	0.0	0.0
0.0	600.0	100.0	100.0	0	0.0	0.0	-0.02	1.0	98.24501	-4.312	1	1.0	2.0	0.0	0.0	0.0
0.0	600.0	100.0	100.0	0	0.0	0.0	-0.02	1.0	98.24501	-3.724	1	1.0	2.0	0.0	0.0	0.0
0.0	600.0	100.0	100.0	0	0.0	0.0	-0.02	1.0	99.011024	-3.724	1	1.0	2.0	0.0	0.0	0.0
0.0	600.0	100.0	100.0	0	0.0	0.0	-0.02	1.0	99.17075	-3.46	1	1.0	2.0	0.0	0.0	0.0
0.0	600.0	100.0	100.0	0	0.0	0.0	-0.02	1.0	99.17075	-2.988	1	1.0	2.0	0.0	0.0	0.0
0.0	600.0	100.0	100.0	0	0.0	0.0	-0.019	1.0	98.26792	-2.988	1	1.0	2.0	1.0	0.0	0.0
0.0	600.0	100.0	100.0	0	0.0	0.0	-0.019	1.0	98.26792	-2.777	1	1.0	2.0	1.0	0.0	0.0
0.0	600.0	100.0	100.0	0	0.0	0.0	-0.018	1.0	97.71145	-2.777	1	1.0	2.0	2.0	0.0	0.0
5555.5557	400.0	100.0	100.0	0	0.0	0.0	-0.018	1.0	97.19082	-2.398	1	1.0	2.0	4.0	0.0	0.0
5555.5557	400.0	100.0	100.0	0	0.0	0.0	-0.017	1.0	97.19082	-2.228	1	1.0	2.0	4.0	0.0	0.0
5555.5557	400.0	100.0	100.0	0	0.0	0.0	-0.016	1.0	96.7657	-2.228	1	1.0	2.0	4.0	0.0	0.0
5555.5557	400.0	100.0	100.0	0	0.0	0.0	-0.015	1.0	96.24035	-1.924	1	1.0	2.0	4.0	0.0	0.0
5555.5557	400.0	100.0	100.0	0	0.0	0.0	-0.014	1.0	96.24035	-1.924	1	1.0	2.0	4.0	0.0	0.0
5555.5557	400.0	100.0	100.0	0	0.0	0.0	-0.013	1.0	97.268196	-1.395	1	1.0	2.0	4.0	0.0	0.0
5555.5557	400.0	100.0	100.0	0	0.0	0.0	-0.012	1.0	97.268196	-0.445	1	1.0	2.0	4.0	0.0	0.0
5555.5557	400.0	100.0	100.0	0	0.0	0.0	-0.011	1.0	96.715675	-0.445	1	1.0	2.0	4.0	0.0	0.0
5555.5557	400.0	100.0	100.0	0	0.0	0.0	-0.009	1.0	96.52957	-0.02	1	1.0	2.0	4.0	0.0	0.0
5555.5557	400.0	100.0	100.0	0	0.0	0.0	-0.008	1.0	96.52957	0.738	1	1.0	2.0	4.0	0.0	0.0
5555.5557	400.0	100.0	100.0	0	0.0	0.0	-0.007	1.0	96.88274	0.738	1	1.0	2.0	5.0	0.0	0.0
5555.5557	400.0	100.0	100.0	0	0.0	0.0	-0.005	1.0	96.67766	1.079	1	1.0	2.0	5.0	0.0	0.0
5555.5557	400.0	100.0	100.0	0	0.0	0.0	-0.004	1.0	96.67766	1.079	1	1.0	2.0	5.0	0.0	0.0
5555.5557	400.0	100.0	100.0	0	0.0	0.0	-0.002	1.0	96.57368	1.691	1	1.0	2.0	5.0	0.0	0.0
5555.5557	400.0	100.0	100.0	0	0.0	0.0	-0.001	1.0	96.75499	2.219	1	1.0	2.0	5.0	0.0	0.0
5555.5557	400.0	100.0	100.0	0	0.0	0.0	0.0	1.0	96.86875	2.219	1	1.0	2.0	5.0	0.0	0.0
5555.5557	400.0	100.0	100.0	0	0.0	0.0	0.001	1.0	96.70228	2.455	1	1.0	2.0	5.0	0.0	0.0
5555.5557	400.0	100.0	100.0	0	0.0	0.0	0.002	1.0	96.393036	2.88	1	1.0	2.0	5.0	0.0	0.0
5555.5557	400.0	100.0	100.0	0	0.0	0.0	0.003	1.0	95.75637	2.88	1	1.0	2.0	5.0	0.0	0.0
5555.5557	400.0	100.0	100.0	0	0.0	0.0	0.005	1.0	96.09702	3.068	1	1.0	2.0	5.0	0.0	0.0
5555.5557	400.0	100.0	100.0	0	0.0	0.0	0.006	1.0	95.80673	3.068	1	1.0	2.0	5.0	0.0	0.0
5555.5557	400.0	100.0	100.0	0	0.0	0.0	0.007	1.0	96.09857	3.408	1	1.0	2.0	5.0	0.0	0.0
5555.5557	400.0	100.0	100.0	0	0.0	0.0	0.009	1.0	96.09857	3.561	1	1.0	2.0	5.0	0.0	0.0
5555.5557	400.0	100.0	100.0	0	0.0	0.0	0.01	1.0	96.03321	3.561	1	1.0	2.0	5.0	0.0	0.0
5555.5557	400.0	100.0	100.0	0	0.0	0.0	0.01	1.0	95.883316	3.834	1	1.0	2.0	5.0	0.0	0.0
5555.5557	400.0	100.0	100.0	0	0.0	0.0	0.011	1.0	95.883316	3.956	1	1.0	2.0	5.0	0.0	0.0
5555.5557	400.0	100.0	100.0	0	0.0	0.0	0.013	1.0	96.94486	3.956	1	1.0	2.0	5.0	0.0	0.0
5555.5557	400.0	100.0	100.0	0	0.0	0.0	0.014	1.0	96.947426	4.175	1	1.0	2.0	5.0	0.0	0.0
5555.5557	400.0	100.0	100.0	0	0.0	0.0	0.014	1.0	96.947426	4.175	1	1.0	2.0	5.0	0.0	0.0
5555.5557	400.0	100.0	100.0	0	0.0	0.0	0.015	1.0	97.69314	4.364	1	1.0	2.0	5.0	0.0	0.0
5555.5557	400.0	100.0	100.0	0	0.0	0.0	0.016	1.0	97.69314	4.449	1	1.0	2.0	5.0	0.0	0.0
5555.5557	400.0	100.0	100.0	0	0.0	0.0	0.017	1.0	98.02937	4.449	1	1.0	2.0	5.0	0.0	0.0
5555.5557	400.0	100.0	100.0	0	0.0	0.0	0.018	1.0	98.22376	4.6	1	1.0	2.0	5.0	0.0	0.0
5555.5557	400.0	100.0	100.0	0	0.0	0.0	0.019	1.0	98.22376	4.668	1	1.0	2.0	5.0	0.0	0.0
5555.5557	400.0	100.0	100.0	0	0.0	0.0	0.02	1.0	98.36623	4.668	1	1.0	2.0	5.0	0.0	0.0
5555.5557	400.0	100.0	100.0	0	0.0	0.0	0.02	1.0	98.02086	4.791	1	1.0	2.0	5.0	0.0	0.0
5555.5557	400.0	100.0	100.0	0	0.0	0.0	0.021	1.0	98.02086	4.896	1	1.0	2.0	5.0	0.0	0.0
5555.5557	400.0	100.0	100.0	0	0.0	0.0	0.021	1.0	97.3758	4.896	1	1.0	2.0	5.0	0.0	0.0
5555.5557	400.0	100.0	100.0	0	0.0	0.0	0.022	1.0	97.3758	4.942	1	1.0	2.0	5.0	0.0	0.0
5555.5557	400.0	100.0	100.0	0	0.0	0.0	0.023	1.0	98.109055	4.942	1	1.0	2.0	5.0	0.0	0.0
5555.5557	400.0	100.0	100.0	0	0.0	0.0	0.024	1.0	97.40431	5.028	1	1.0	2.0	5.0	0.0	0.0
5555.5557	400.0	100.0	100.0	0	0.0	0.0	0.024	1.0	97.40431	5.066	1	1.0	2.0	5.0	0.0	0.0
5555.5557	400.0	100.0	100.0	0	0.0	0.0	0.025	1.0	97.44191	5.066	1	1.0	2.0	5.0	0.0	0.0
5555.5557	400.0	100.0	100.0	0	0.0	0.0	0.026	1.0	97.31421	5.133	1	1.0	2.0	5.0	0.0	0.0
5555.5557	400.0	100.0	100.0	0	0.0	0.0	0.026	1.0	97.31421	5.133	1	1.0	2.0	5.0	0.0	0.0
5555.5557	400.0	100.0	100.0	0	0.0	0.0	0.027	1.0	96.838326	5.163	1	1.0	2.0	5.0	0.0	0.0
5555.5557	400.0	100.0	100.0	0	0.0	0.0	0.027	1.0	96.5981	5.217	1	1.0	2.0	5.0	0.0	0.0
5555.5557	400.0	100.0	100.0	0	0.0	0.0	0.028	1.0	96.29638	5.217	1	1.0	2.0	5.0	0.0	0.0
5555.5557	400.0	100.0	100.0	0	0.0	0.0	0.028	1.0	95.895355	5.241	1	1.0	2.0	5.0	0.0	0.0
5555.5557	400.0	100.0	100.0	0	0.0	0.0	0.029	1.0	96.10774	5.286	1	1.0	2.0	5.0	0.0	0.0
5555.5557	400.0	100.0	100.0	0	0.0	0.0	0.03	1.0	96.50456	5.286	1	1.0	2.0	5.0	0.0	0.0
5555.5557	400.0	100.0	100.0	0	0.0	0.0	0.03	1.0	96.49914	5.306	1	1.0	2.0	5.0	0.0	0.0
5555.5557	400.0	100.0	100.0	0	0.0	0.0	0.031	1.0	96.49914	5.306	1	1.0	2.0	5.0	0.0	0.0
5555.5557	400.0	100.0	100.0	0	0.0	0.0	0.031	1.0	96.66031	5.34	1	1.0	2.0	5.0	0.0	0.0
5555.5557	400.0	100.0	100.0	0	0.0	0.0	0.032	1.0	96.66031	5.355	1	1.0	2.0	5.0	0.0	0.0
5555.5557	400.0	100.0	100.0	0	0.0	0.0	0.032	1.0	97.542145	5.355	1	1.0	2.0	5.0	0.0	0.0
5555.5557	400.0	100.0	100.0	0	0.0	0.0	0.033	1.0	98.13682	5.384	1	1.0	2.0	5.0	0.0	0.0
5555.5557	400.0	100.0	100.0	0	0.0	0.0	0.033	1.0	98.13682	5.409	1	1.0	2.0	5.0	0.0	0.0
5555.5557	400.0	100.0	100.0	0	0.0	0.0	0.033	1.0	96.25584	5.409	1	1.0	2.0	5.0	0.0	0.0
5555.5557	400.0	100.0	100.0	0	0.0	0.0	0.034	1.0	97.67284	5.419	1	1.0	2.0	5.0	0.0	0.0
5555.5557	400.0	100.0	100.0	0	0.0	0.0	0.034	1.0	97.67284	5.419	1	1.0	2.0	5.0	0.0	0.0
5555.5557	400.0	100.0	100.0	0	0.0	0.0	0.035	1.0	97.43599	5.438	1	1.0	2.0	5.0	0.0	0.0
5555.5557	400.0	100.0	100.0	0	0.0	0.0	0.036	1.0	97.43599	5.448	1	1.0	2.0	5.0	0.0	0.0
5555.5557	400.0	100.0	100.0	0	0.0	0.0	0.036	1.0	98.45636	5.448	1	1.0	2.0	5.0	0.0	0.0
5555.5557	400.0	100.0	100.0	0	0.0	0.0	0.037	1.0	97.87569	5.463	1	1.0	2.0	5.0	0.0	0.0
5555.5557	400.0	100.0	100.0	0	0.0	0.0	0.037	1.0	97.87569	5.476	1	1.0	2.0	5.0	0.0	0.0
5555.5557	400.0	100.0	100.0	0	0.0	0.0	0.038	1.0	98.33766	5.476	1	1.0	2.0	5.0	0.0	0.0
5555.5557	400.0	100.0	100.0	0	0.0	0.0	0.038	1.0	98.56872	5.483	1	1.0	2.0	5.0	0.0	0.0
5555.5557	400.0	100.0	100.0	0	0.0	0.0	0.039	1.0	98.56872	5.483	1	1.0	2.0	5.0	0.0	0.0
5555.5557	400.0	100.0	100.0	0	0.0	0.0	0.039	1.0	97.63016	5.493	1	1.0	2.0	5.0	0.0	0.0
5555.5557	400.0	100.0	100.0	0	0.0	0.0	0.04	1.0	97.63016	5.498	1	1.0	2.0	5.0	0.0	0.0
5555.5557	400.0	100.0	100.0	0	0.0	0.0	0.04	1.0	96.95768	5.498	1	1.0	2.0	5.0	0.0	0.0
5555.5557	400.0	100.0	100.0	0	0.0	0.0	0.041	1.0	96.40341	5.507	1	1.0	2.0	5.0	0.0	0.0
5555.5557	400.0	100.0	100.0	0	0.0	0.0	0.042	1.0	96.40341	5.51	1	1.0	2.0	5.0	0.0	0.0
5555.5557	400.0	100.0	100.0	0	0.0	0.0	0.042	1.0	96.13177	5.51	1	1.0	2.0	5.0	0.0	0.0
5555.5557	400.0	100.0	100.0	0	0.0	0.0	0.043	1.0	96.3845	5.517	1	1.0	2.0	5.0	0.0	0.0
5555.5557	400.0	100.0	100.0	0	0.0	0.0	0.044	1.0	96.3845	5.517	1	1.0	2.0	5.0	0.0	0.0
5555.5557	400.0	100.0	100.0	0	0.0	0.0	0.044	1.0	97.10831	5.521	1	1.0	2.0	5.0	0.0	0.0
5555.5557	400.0	100.0	100.0	0	0.0	0.0	0.045	1.0	97.10831	5.527	1	1.0	2.0	5.0	0.0	0.0
5555.5557	400.0	100.0	100.0	0	0.0	0.0	0.045	1.0	96.10881	5.527	1	1.0	2.0	5.0	0.0	0.0
5555.5557	400.0	100.0	100.0	0	0.0	0.0	0.046	1.0	95.90799	5.528	1	1.0	2.0	5.0	0.0	0.0
5555.5557	400.0	100.0	100.0	0	0.0	0.0	0.046	1.0	95.90799	5.533	1	1.0	2.0	5.0	0.0	0.0
5555.5557	400.0	100.0	100.0	0	0.0	0.0	0.047	1.0	97.677765	5.533	1	1.0	2.0	5.0	0.0	0.0
5555.5557	400.0	100.0	100.0	0	0.0	0.0	0.048	1.0	97.663864	5.535	1	1.0	2.0	5.0	0.0	0.0
5555.5557	400.0	100.0	100.0	0	0.0	0.0	0.049	1.0	97.663864	5.535	1	1.0	2.0	5.0	0.0	0.0
5555.5557	400.0	100.0	100.0	0	0.0	0.0	0.049	1.0	97.63746	5.54	1	1.0	2.0	5.0	0.0	0.0
5555.5557	400.0	100.0	100.0	0	0.0	0.0	0.05	1.0	97.63746	5.541	1	1.0	2.0	5.0	0.0	0.0
5555.5557	400.0	100.0	100.0	0	0.0	0.0	0.051	1.0	98.39615	5.541	1	1.0	2.0	5.0	0.0	0.0
5555.5557	400.0	100.0	100.0	0	0.0	0.0	0.051	1.0	99.00571	5.544	1	1.0	2.0	5.0	0.0	0.0
5555.5557	400.0	100.0	100.0	0	0.0	0.0	0.052	1.0	98.24593	5.547	1	1.0	2.0	5.0	0.0	0.0
5555.5557	400.0	100.0	100.0	0	0.0	0.0	0.052	1.0	98.000244	5.547	1	1.0	2.0	5.0	0.0	0.0
5555.5557	400.0	100.0	100.0	0	0.0	0.0	0.053	1.0	97.7276	5.547	1	1.0	2.0	5.0	0.0	0.0
5555.5557	400.0	100.0	100.0	0	0.0	0.0	0.053	1.0	97.49021	5.547	1	1.0	2.0	5.0	0.0	0.0
5555.5557	400.0	100.0	100.0	0	0.0	0.0	0.054	1.0	97.36571	5.549	1	1.0	2.0	5.0	0.0	0.0
5555.5557	400.0	100.0	100.0	0	0.0	0.0	0.055	1.0	97.36571	5.55	1	1.0	2.0	5.0	0.0	0.0
5555.5557	400.0	100.0	100.0	0	0.0	0.0	0.055	1.0	97.799706	5.55	1	1.0	2.0	5.0	0.0	0.0
5555.5557	400.0	100.0	100.0	0	0.0	0.0	0.056	1.0	98.26832	5.551	1	1.0	2.0	5.0	0.0	0.0
5555.5557	400.0	100.0	100.0	0	0.0	0.0	0.056	1.0	98.26832	5.552	1	1.0	2.0	5.0	0.0	0.0
5555.5557	400.0	100.0	100.0	0	0.0	0.0	0.057	1.0	97.99267	5.552	1	1.0	2.0	5.0	0.0	0.0
5555.5557	400.0	100.0	100.0	0	0.0	0.0	0.057	1.0	98.52113	5.553	1	1.0	2.0	5.0	0.0	0.0
5555.5557	400.0	100.0	100.0	0	0.0	0.0	0.058	1.0	98.52113	5.553	1	1.0	2.0	5.0	0.0	0.0
5555.5557	400.0	100.0	100.0	0	0.0	0.0	0.058	1.0	98.009224	5.554	1	1.0	2.0	5.0	0.0	0.0
5555.5557	400.0	100.0	100.0	0	0.0	0.0	0.059	1.0	98.009224	5.555	1	1.0	2.0	5.0	0.0	0.0
5555.5557	400.0	100.0	100.0	0	0.0	0.0	0.059	1.0	97.36628	5.555	1	1.0	2.0	5.0	0.0	0.0
5555.5557	400.0	100.0	100.0	0	0.0	0.0	0.06	1.0	96.148224	5.556	1	1.0	2.0	5.0	0.0	0.0
5555.5557	400.0	100.0	100.0	0	0.0	0.0	0.061	1.0	96.148224	5.556	1	1.0	2.0	5.0	0.0	0.0
5555.5557	400.0	100.0	100.0	0	0.0	0.0	0.061	1.0	95.26434	5.556	1	1.0	2.0	5.0	0.0	0.0
5555.5557	400.0	100.0	100.0	0	0.0	0.0	0.061	1.0	96.85744	5.556	1	1.0	2.0	5.0	0.0	0.0
5555.5557	400.0	100.0	100.0	0	0.0	0.0	0.062	1.0	96.85744	5.556	1	1.0	2.0	5.0	0.0	0.0
5555.5557	400.0	100.0	100.0	0	0.0	0.0	0.062	1.0	97.027794	5.557	1	1.0	2.0	5.0	0.0	0.0
5555.5557	400.0	100.0	100.0	0	0.0	0.0	0.062	1.0	96.99731	5.559	1	1.0	2.0	5.0	0.0	0.0
5555.5557	400.0	100.0	100.0	0	0.0	0.0	0.063	1.0	96.668205	5.559	1	1.0	2.0	5.0	0.0	0.0
5555.5557	400.0	100.0	100.0	0	0.0	0.0	0.063	1.0	96.40172	5.559	1	1.0	2.0	5.0	0.0	0.0
5555.5557	400.0	100.0	100.0	0	0.0	0.0	0.063	1.0	96.30092	5.559	1	1.0	2.0	5.0	0.0	0.0
5555.5557	400.0	100.0	100.0	0	0.0	0.0	0.064	1.0	95.981964	5.559	1	1.0	2.0	5.0	0.0	0.0
5555.5557	400.0	100.0	100.0	0	0.0	0.0	0.064	1.0	95.981964	5.56	1	1.0	2.0	5.0	0.0	0.0
5555.5557	400.0	100.0	100.0	0	0.0	0.0	0.064	1.0	95.98994	5.56	1	1.0	2.0	5.0	0.0	0.0
5555.5557	400.0	100.0	100.0	0	0.0	0.0	0.065	1.0	96.49079	5.56	1	1.0	2.0	5.0	0.0	0.0
5555.5557	400.0	100.0	100.0	0	0.0	0.0	0.065	1.0	96.49079	5.56	1	1.0	2.0	5.0	0.0	0.0
5555.5557	400.0	100.0	100.0	0	0.0	0.0	0.066	1.0	97.33932	5.56	1	1.0	2.0	5.0	0.0	0.0
5555.5557	400.0	100.0	100.0	1	0.0	0.0	0.066	1.0	97.33217	5.56	1	1.0	2.0	5.0	0.0	0.0
5555.5557	400.0	100.0	100.0	1	0.0	0.0	0.066	1.0	97.33217	5.561	1	1.0	2.0	5.0	0.0	0.0
5555.5557	400.0	100.0	100.0	1	0.0	0.0	0.067	1.0	97.917564	5.561	1	1.0	2.0	5.0	0.0	0.0
5555.5557	400.0	100.0	100.0	1	0.0	0.0	0.067	1.0	97.917564	5.561	1	1.0	2.0	5.0	0.0	0.0
5555.5557	400.0	100.0	100.0	1	0.0	0.0	0.067	1.0	98.60241	5.561	1	1.0	2.0	5.0	0.0	0.0
5555.5557	400.0	100.0	100.0	1	0.0	0.0	0.068	1.0	98.442665	5.561	1	1.0	2.0	5.0	0.0	0.0
5555.5557	400.0	100.0	100.0	1	0.0	0.0	0.068	1.0	98.442665	5.561	1	1.0	2.0	5.0	0.0	0.0
5555.5557	400.0	100.0	100.0	1	0.0	0.0	0.068	1.0	98.00105	5.561	1	1.0	2.0	5.0	0.0	0.0
5555.5557	400.0	100.0	100.0	1	0.0	0.0	0.069	1.0	97.68626	5.561	1	1.0	2.0	5.0	0.0	0.0
5555.5557	400.0	100.0	100.0	1	0.0	0.0	0.069	1.0	97.68626	5.561	1	1.0	2.0	5.0	0.0	0.0
5555.5557	400.0	100.0	100.0	1	0.0	0.0	0.069	1.0	98.02214	5.561	1	1.0	2.0	5.0	0.0	0.0
5555.5557	400.0	100.0	100.0	1	0.0	0.0	0.069	1.0	98.02214	5.562	1	1.0	2.0	5.0	0.0	0.0
5555.5557	400.0	100.0	100.0	1	0.0	0.0	0.07	1.0	97.279976	5.562	1	1.0	2.0	5.0	0.0	0.0
5555.5557	400.0	100.0	100.0	1	0.0	0.0	0.07	1.0	96.85294	5.562	1	1.0	2.0	5.0	0.0	0.0
5555.5557	400.0	100.0	100.0	1	0.0	0.0	0.071	1.0	96.85294	5.562	1	1.0	2.0	5.0	0.0	0.0
5555.5557	400.0	100.0	100.0	1	0.0	0.0	0.071	1.0	98.31674	5.562	1	1.0	2.0	5.0	0.0	0.0
5555.5557	400.0	100.0	100.0	1	0.0	0.0	0.072	1.0	98.05478	5.562	1	1.0	2.0	5.0	0.0	0.0
5555.5557	400.0	100.0	100.0	1	0.0	0.0	0.072	1.0	98.05478	5.562	1	1.0	2.0	5.0	0.0	0.0
5555.5557	400.0	100.0	100.0	1	0.0	0.0	0.073	1.0	98.38835	5.562	1	1.0	2.0	5.0	0.0	0.0
5555.5557	400.0	100.0	100.0	1	0.0	0.0	0.073	1.0	98.38835	5.562	1	1.0	2.0	5.0	0.0	0.0
5555.5557	400.0	100.0	100.0	1	0.0	0.0	0.074	1.0	98.60692	5.562	1	1.0	2.0	5.0	0.0	0.0
5555.5557	400.0	100.0	100.0	1	0.0	0.0	0.074	1.0	98.30647	5.562	1	1.0	2.0	5.0	0.0	0.0
5555.5557	400.0	100.0	100.0	1	0.0	0.0	0.074	1.0	98.30647	5.562	1	1.0	2.0	5.0	0.0	0.0
5555.5557	400.0	100.0	100.0	1	0.0	0.0	0.075	1.0	98.28339	5.562	1	1.0	2.0	5.0	0.0	0.0
5555.5557	400.0	100.0	100.0	1	0.0	0.0	0.076	1.0	97.73613	5.562	1	1.0	2.0	5.0	0.0	0.0
5555.5557	400.0	100.0	100.0	1	0.0	0.0	0.076	1.0	97.73613	5.562	1	1.0	2.0	5.0	0.0	0.0
5555.5557	400.0	100.0	100.0	1	0.0	0.0	0.077	1.0	98.30317	5.562	1	1.0	2.0	5.0	0.0	0.0
5555.5557	400.0	100.0	100.0	1	0.0	0.0	0.078	1.0	98.343216	5.562	1	1.0	2.0	5.0	0.0	0.0
5555.5557	400.0	100.0	100.0	1	0.0	0.0	0.079	1.0	98.20215	5.562	1	1.0	2.0	5.0	0.0	0.0
5555.5557	400.0	100.0	100.0	1	0.0	0.0	0.08	1.0	98.35805	5.562	1	1.0	2.0	5.0	0.0	0.0
5555.5557	400.0	100.0	100.0	1	0.0	0.0	0.08	1.0	97.635254	5.562	1	1.0	2.0	5.0	0.0	0.0
5555.5557	400.0	100.0	100.0	1	0.0	0.0	0.081	1.0	98.215515	5.562	1	1.0	2.0	5.0	0.0	0.0
5555.5557	400.0	100.0	100.0	1	0.0	0.0	0.082	1.0	99.2074	5.562	1	1.0	2.0	5.0	0.0	0.0
5555.5557	400.0	100.0	100.0	1	0.0	0.0	0.083	1.0	99.2074	5.562	1	1.0	2.0	5.0	0.0	0.0
5555.5557	400.0	100.0	100.0	1	0.0	0.0	0.083	1.0	99.04405	5.562	1	1.0	2.0	5.0	0.0	0.0
5555.5557	400.0	100.0	100.0	1	0.0	0.0	0.084	1.0	99.04405	5.562	1	1.0	2.0	5.0	0.0	0.0
5555.5557	400.0	100.0	100.0	1	0.0	0.0	0.086	1.0	98.084885	5.562	1	1.0	2.0	5.0	0.0	0.0
5555.5557	400.0	100.0	100.0	1	0.0	0.0	0.086	1.0	97.36239	5.562	1	1.0	2.0	5.0	0.0	0.0
5555.5557	400.0	100.0	100.0	1	0.0	0.0	0.087	1.0	97.36239	5.562	1	1.0	2.0	5.0	0.0	0.0
5555.5557	400.0	100.0	100.0	1	0.0	0.0	0.088	1.0	96.68003	5.562	1	1.0	2.0	5.0	0.0	0.0
5555.5557	400.0	100.0	100.0	1	0.0	0.0	0.089	1.0	97.546745	5.562	1	1.0	2.0	5.0	0.0	0.0
5555.5557	400.0	100.0	100.0	1	0.0	0.0	0.09	1.0	97.546745	5.562	1	1.0	2.0	5.0	0.0	0.0
5555.5557	400.0	100.0	100.0	1	0.0	0.0	0.091	1.0	97.7007	5.562	1	1.0	2.0	5.0	0.0	0.0
5555.5557	400.0	100.0	100.0	1	0.0	0.0	0.092	1.0	97.7007	5.562	1	1.0	2.0	5.0	0.0	0.0
5555.5557	400.0	100.0	100.0	1	0.0	0.0	0.093	1.0	97.91277	5.562	1	1.0	2.0	5.0	0.0	0.0
5555.5557	400.0	100.0	100.0	1	0.0	0.0	0.094	1.0	98.32332	5.562	1	1.0	2.0	5.0	0.0	0.0
5555.5557	400.0	100.0	100.0	1	0.0	0.0	0.094	1.0	98.32332	5.562	1	1.0	2.0	5.0	0.0	0.0
5555.5557	400.0	100.0	100.0	1	0.0	0.0	0.095	1.0	98.92129	5.562	1	1.0	2.0	5.0	0.0	0.0
5555.5557	400.0	100.0	100.0	1	0.0	0.0	0.096	1.0	99.235565	5.562	1	1.0	2.0	5.0	0.0	0.0
5555.5557	400.0	100.0	100.0	1	0.0	0.0	0.097	1.0	99.235565	5.562	1	1.0	2.0	5.0	0.0	0.0
5555.5557	400.0	100.0	100.0	1	0.0	0.0	0.098	1.0	97.8528	5.562	1	1.0	2.0	5.0	0.0	0.0
5555.5557	400.0	100.0	100.0	1	0.0	0.0	0.099	1.0	97.8528	5.562	1	1.0	2.0	5.0	0.0	0.0
5555.5557	400.0	100.0	100.0	1	0.0	0.0	0.1	1.0	97.94539	5.562	1	1.0	2.0	5.0	0.0	0.0
5555.5557	400.0	100.0	100.0	1	0.0	0.0	0.1	1.0	97.07469	5.562	1	1.0	2.0	5.0	0.0	0.0
5555.5557	400.0	100.0	100.0	1	0.0	0.0	0.101	1.0	97.07469	5.562	1	1.0	2.0	5.0	0.0	0.0
5555.5557	400.0	100.0	100.0	1	0.0	0.0	0.102	1.0	97.23759	5.562	1	1.0	2.0	5.0	0.0	0.0
5555.5557	400.0	100.0	100.0	1	0.0	0.0	0.103	1.0	97.225815	5.562	1	1.0	2.0	5.0	0.0	0.0
5555.5557	400.0	100.0	100.0	1	0.0	0.0	0.104	1.0	97.225815	5.562	1	1.0	2.0	5.0	0.0	0.0
5555.5557	400.0	100.0	100.0	1	0.0	0.0	0.104	1.0	96.76062	5.562	1	1.0	2.0	5.0	0.0	0.0
5555.5557	400.0	100.0	100.0	1	0.0	0.0	0.105	1.0	96.76062	5.562	1	1.0	2.0	5.0	0.0	0.0
5555.5557	400.0	100.0	100.0	1	0.0	0.0	0.106	1.0	97.41581	5.562	1	1.0	2.0	5.0	0.0	0.0
5555.5557	400.0	100.0	100.0	1	0.0	0.0	0.106	1.0	97.3073	5.562	1	1.0	2.0	5.0	0.0	0.0
5555.5557	400.0	100.0	100.0	1	0.0	0.0	0.107	1.0	97.3073	5.562	1	1.0	2.0	5.0	0.0	0.0
5555.5557	400.0	100.0	100.0	1	0.0	0.0	0.108	1.0	97.5651	5.562	1	1.0	2.0	5.0	0.0	0.0
5555.5557	400.0	100.0	100.0	1	0.0	0.0	0.109	1.0	97.38424	5.562	1	1.0	2.0	5.0	0.0	0.0
5555.5557	400.0	100.0	100.0	1	0.0	0.0	0.11	1.0	97.38424	5.562	1	1.0	2.0	5.0	0.0	0.0
5555.5557	400.0	100.0	100.0	1	0.0	0.0	0.11	1.0	97.323944	5.562	1	1.0	2.0	5.0	0.0	0.0
5555.5557	400.0	100.0	100.0	1	0.0	0.0	0.111	1.0	97.323944	5.562	1	1.0	2.0	5.0	0.0	0.0
5555.5557	400.0	100.0	100.0	1	0.0	0.0	0.112	1.0	97.08584	5.562	1	1.0	2.0	5.0	0.0	0.0
5555.5557	400.0	100.0	100.0	1	0.0	0.0	0.112	1.0	97.3192	5.562	1	1.0	2.0	5.0	0.0	0.0
5555.5557	400.0	100.0	100.0	1	0.0	0.0	0.113	1.0	97.3192	5.562	1	1.0	2.0	5.0	0.0	0.0
5555.5557	400.0	100.0	100.0	1	0.0	0.0	0.114	1.0	96.95262	5.562	1	1.0	2.0	5.0	0.0	0.0
5555.5557	400.0	100.0	100.0	1	0.0	0.0	0.115	1.0	96.70751	5.562	1	1.0	2.0	5.0	0.0	0.0
5555.5557	400.0	100.0	100.0	1	0.0	0.0	0.116	1.0	96.70751	5.562	1	1.0	2.0	5.0	0.0	0.0
5555.5557	400.0	100.0	100.0	1	0.0	0.0	0.116	1.0	95.6107	5.562	1	1.0	2.0	5.0	0.0	0.0
5555.5557	400.0	100.0	100.0	1	0.0	0.0	0.117	1.0	95.6107	5.562	1	1.0	2.0	5.0	0.0	0.0
5555.5557	400.0	100.0	100.0	1	0.0	0.0	0.117	1.0	96.54523	5.562	1	1.0	2.0	5.0	0.0	0.0
5555.5557	400.0	100.0	100.0	1	0.0	0.0	0.118	1.0	97.67743	5.562	1	1.0	2.0	5.0	0.0	0.0
5555.5557	400.0	100.0	100.0	1	0.0	0.0	0.119	1.0	97.67743	5.562	1	1.0	2.0	5.0	0.0	0.0
5555.5557	400.0	100.0	100.0	1	0.0	0.0	0.119	1.0	97.93112	5.562	1	1.0	2.0	5.0	0.0	0.0
5555.5557	400.0	100.0	100.0	1	0.0	0.0	0.12	1.0	97.59275	5.562	1	1.0	2.0	5.0	0.0	0.0
5555.5557	400.0	100.0	100.0	1	0.0	0.0	0.121	1.0	97.59275	5.562	1	1.0	2.0	5.0	0.0	0.0
5555.5557	400.0	100.0	100.0	1	0.0	0.0	0.122	1.0	97.0879	5.562	1	1.0	2.0	5.0	0.0	0.0
5555.5557	400.0	100.0	100.0	1	0.0	0.0	0.123	1.0	97.0879	5.562	1	1.0	2.0	5.0	0.0	0.0
5555.5557	400.0	100.0	100.0	1	0.0	0.0	0.124	1.0	97.32359	5.562	1	1.0	2.0	5.0	0.0	0.0
5555.5557	400.0	100.0	100.0	1	0.0	0.0	0.124	1.0	97.28422	5.562	1	1.0	2.0	5.0	0.0	0.0
5555.5557	400.0	100.0	100.0	1	0.0	0.0	0.125	1.0	97.28422	5.562	1	1.0	2.0	5.0	0.0	0.0
5555.5557	400.0	100.0	100.0	1	0.0	0.0	0.126	1.0	97.1512	5.562	1	1.0	2.0	5.0	0.0	0.0
5555.5557	400.0	100.0	100.0	1	0.0	0.0	0.127	1.0	96.83641	5.562	1	1.0	2.0	5.0	0.0	0.0
5555.5557	400.0	100.0	100.0	1	0.0	0.0	0.128	1.0	96.83641	5.562	1	1.0	2.0	5.0	0.0	0.0
5555.5557	400.0	100.0	100.0	1	0.0	0.0	0.129	1.0	96.589516	5.562	1	1.0	2.0	5.0	0.0	0.0
5555.5557	400.0	100.0	100.0	1	0.0	0.0	0.129	1.0	96.42116	5.562	1	1.0	2.0	5.0	0.0	0.0
5555.5557	400.0	100.0	100.0	1	0.0	0.0	0.13	1.0	96.836815	5.562	1	1.0	2.0	5.0	0.0	0.0
5555.5557	400.0	100.0	100.0	1	0.0	0.0	0.131	1.0	96.8389	5.562	1	1.0	2.0	5.0	0.0	0.0
5555.5557	400.0	100.0	100.0	1	0.0	0.0	0.132	1.0	96.8389	5.562	1	1.0	2.0	5.0	0.0	0.0
5555.5557	400.0	100.0	100.0	1	0.0	0.0	0.133	1.0	97.17216	5.562	1	1.0	2.0	5.0	0.0	0.0
5555.5557	400.0	100.0	100.0	1	0.0	0.0	0.134	1.0	96.9375	5.562	1	1.0	2.0	5.0	0.0	0.0
5555.5557	400.0	100.0	100.0	1	0.0	0.0	0.135	1.0	96.9375	5.562	1	1.0	2.0	5.0	0.0	0.0
5555.5557	400.0	100.0	100.0	1	0.0	0.0	0.136	1.0	97.35183	5.562	1	1.0	2.0	5.0	0.0	0.0
5555.5557	400.0	100.0	100.0	1	0.0	0.0	0.137	1.0	97.35183	5.562	1	1.0	2.0	5.0	0.0	0.0
5555.5557	400.0	100.0	100.0	1	0.0	0.0	0.138	1.0	97.063126	5.562	1	1.0	2.0	5.0	0.0	0.0
5555.5557	400.0	100.0	100.0	1	0.0	0.0	0.139	1.0	97.50853	5.562	1	1.0	2.0	5.0	0.0	0.0
5555.5557	400.0	100.0	100.0	1	0.0	0.0	0.139	1.0	98.194855	5.562	1	1.0	2.0	5.0	0.0	0.0
5555.5557	400.0	100.0	100.0	1	0.0	0.0	0.14	1.0	97.70976	5.562	1	1.0	2.0	5.0	0.0	0.0
5555.5557	400.0	100.0	100.0	1	0.0	0.0	0.141	1.0	98.04754	5.562	1	1.0	2.0	5.0	0.0	0.0
5555.5557	400.0	100.0	100.0	1	0.0	0.0	0.142	1.0	98.04754	5.562	1	1.0	2.0	5.0	0.0	0.0
5555.5557	400.0	100.0	100.0	1	0.0	0.0	0.143	1.0	98.54205	5.562	1	1.0	2.0	5.0	0.0	0.0
5555.5557	400.0	100.0	100.0	1	0.0	0.0	0.144	1.0	98.54205	5.562	1	1.0	2.0	5.0	0.0	0.0
5555.5557	400.0	100.0	100.0	1	0.0	0.0	0.145	1.0	97.82028	5.562	1	1.0	2.0	5.0	0.0	0.0
5555.5557	400.0	100.0	100.0	1	0.0	0.0	0.147	1.0	98.47424	5.562	1	1.0	2.0	5.0	0.0	0.0
5555.5557	400.0	100.0	100.0	1	0.0	0.0	0.148	1.0	98.47424	5.562	1	1.0	2.0	5.0	0.0	0.0
5555.5557	400.0	100.0	100.0	1	0.0	0.0	0.149	1.0	96.94166	5.562	1	1.0	2.0	5.0	0.0	0.0
5555.5557	400.0	100.0	100.0	1	0.0	0.0	0.15	1.0	95.76845	5.562	1	1.0	2.0	5.0	0.0	0.0
5555.5557	400.0	100.0	100.0	1	0.0	0.0	0.151	1.0	95.76845	5.562	1	1.0	2.0	5.0	0.0	0.0
5555.5557	400.0	100.0	100.0	1	0.0	0.0	0.152	1.0	97.3133	5.562	1	1.0	2.0	5.0	0.0	0.0
5555.5557	400.0	100.0	100.0	1	0.0	0.0	0.153	1.0	97.3133	5.562	1	1.0	2.0	5.0	0.0	0.0
5555.5557	400.0	100.0	100.0	1	0.0	0.0	0.154	1.0	97.17333	5.562	1	1.0	2.0	6.0	0.0	0.0
5555.5557	400.0	100.0	100.0	0	0.0	0.0	0.155	1.0	96.24746	5.562	1	2.0	2.0	7.0	0.0	0.0
5555.5557	400.0	100.0	100.0	0	0.0	0.0	0.157	1.0	96.24746	5.562	1	2.0	2.0	7.0	0.0	0.0
0.0	400.0	100.0	100.0	0	0.0	0.0	0.158	1.0	96.18147	5.562	1	2.0	2.0	0.0	0.0	0.0
0.0	400.0	100.0	100.0	0	0.0	0.0	0.159	1.0	96.38015	5.562	1	2.0	2.0	0.0	0.0	0.0
0.0	400.0	100.0	100.0	0	0.0	0.0	0.16	1.0	96.38015	5.562	1	2.0	2.0	0.0	0.0	0.0
0.0	400.0	100.0	100.0	0	0.0	0.0	0.162	1.0	96.25922	5.169	1	2.0	2.0	0.0	0.0	0.0
0.0	400.0	100.0	100.0	0	0.0	0.0	0.163	1.0	97.170456	4.463	1	2.0	2.0	0.0	0.0	0.0
0.0	400.0	100.0	100.0	0	0.0	0.0	0.164	1.0	96.962524	4.463	1	2.0	2.0	0.0	0.0	0.0
0.0	400.0	100.0	100.0	0	0.0	0.0	0.164	1.0	97.074814	4.147	1	2.0	2.0	0.0	0.0	0.0
0.0	400.0	100.0	100.0	0	0.0	0.0	0.165	1.0	97.074814	3.581	1	2.0	2.0	0.0	0.0	0.0
0.0	400.0	100.0	100.0	0	0.0	0.0	0.166	1.0	97.376396	3.581	1	2.0	2.0	0.0	0.0	0.0
0.0	400.0	100.0	100.0	0	0.0	0.0	0.167	1.0	97.379395	3.328	1	2.0	2.0	0.0	0.0	0.0
0.0	400.0	100.0	100.0	0	0.0	0.0	0.168	1.0	97.379395	3.328	1	2.0	2.0	0.0	0.0	0.0
0.0	400.0	100.0	100.0	0	0.0	0.0	0.168	1.0	97.69811	2.874	1	2.0	2.0	0.0	0.0	0.0
0.0	400.0	100.0	100.0	0	0.0	0.0	0.169	1.0	97.69811	2.671	1	2.0	2.0	0.0	0.0	0.0
0.0	400.0	100.0	100.0	0	0.0	0.0	0.17	1.0	97.864525	2.671	1	2.0	2.0	0.0	0.0	0.0
0.0	400.0	100.0	100.0	0	0.0	0.0	0.17	1.0	98.89508	2.307	1	2.0	2.0	0.0	0.0	0.0
0.0	400.0	100.0	100.0	0	0.0	0.0	0.171	1.0	98.89508	1.992	1	2.0	2.0	0.0	0.0	0.0
0.0	400.0	100.0	100.0	0	0.0	0.0	0.171	1.0	98.522316	1.992	1	2.0	2.0	0.0	0.0	0.0
0.0	400.0	100.0	100.0	0	0.0	0.0	0.171	1.0	98.52611	1.85	1	2.0	2.0	0.0	0.0	0.0
0.0	400.0	100.0	100.0	0	0.0	0.0	0.171	1.0	98.52611	1.85	1	2.0	2.0	0.0	0.0	0.0
0.0	400.0	100.0	100.0	0	0.0	0.0	0.171	1.0	98.35128	1.599	1	2.0	2.0	0.0	0.0	0.0
0.0	400.0	100.0	100.0	0	0.0	0.0	0.171	1.0	98.35128	1.381	1	2.0	2.0	0.0	0.0	0.0
0.0	400.0	100.0	100.0	0	0.0	0.0	0.17	1.0	98.28539	1.381	1	2.0	2.0	0.0	0.0	0.0
0.0	400.0	100.0	100.0	0	0.0	0.0	0.17	1.0	97.598564	1.283	1	2.0	2.0	8.0	0.0	0.0
0.0	400.0	100.0	100.0	0	0.0	0.0	0.17	1.0	97.598564	1.107	1	2.0	2.0	8.0	0.0	0.0
0.0	400.0	100.0	100.0	0	0.0	0.0	0.169	0.0	97.35389	1.107	1	2.0	2.0	14.0	0.0	0.0
0.0	400.0	100.0	100.0	0	0.0	0.0	0.168	0.0	97.58296	1.029	1	2.0	2.0	0.0	0.0	0.0
0.0	400.0	100.0	100.0	0	0.0	0.0	0.168	0.0	97.58296	1.029	1	2.0	2.0	0.0	0.0	0.0
0.0	400.0	100.0	100.0	0	0.0	0.0	0.167	0.0	100.46533	0.956	1	2.0	2.0	0.0	0.0	0.0
0.0	400.0	100.0	100.0	0	0.0	0.0	0.165	0.0	100.46533	0.825	1	2.0	2.0	0.0	0.0	0.0
0.0	400.0	100.0	100.0	0	0.0	0.0	0.164	0.0	98.93842	0.825	1	2.0	2.0	0.0	0.0	0.0
0.0	400.0	100.0	100.0	0	0.0	0.0	0.163	0.0	98.896614	0.712	1	2.0	2.0	0.0	0.0	0.0
0.0	400.0	100.0	100.0	0	0.0	0.0	0.162	0.0	98.896614	0.662	1	2.0	2.0	0.0	0.0	0.0
0.0	400.0	100.0	100.0	0	0.0	0.0	0.161	0.0	98.647285	0.662	1	2.0	2.0	0.0	0.0	0.0
0.0	400.0	100.0	100.0	0	0.0	0.0	0.159	0.0	98.59293	0.572	1	2.0	2.0	0.0	0.0	0.0
0.0	400.0	100.0	100.0	0	0.0	0.0	0.158	0.0	98.59293	0.531	1	2.0	2.0	0.0	0.0	0.0
0.0	400.0	100.0	100.0	0	0.0	0.0	0.157	0.0	98.110115	0.531	1	2.0	2.0	0.0	0.0	0.0
0.0	400.0	100.0	100.0	0	0.0	0.0	0.155	0.0	98.110115	0.458	1	2.0	2.0	0.0	0.0	0.0
0.0	400.0	100.0	100.0	0	0.0	0.0	0.154	0.0	97.92974	0.458	1	2.0	2.0	0.0	0.0	0.0
0.0	400.0	100.0	100.0	0	0.0	0.0	0.153	0.0	97.96854	0.396	1	2.0	2.0	0.0	0.0	0.0
0.0	400.0	100.0	100.0	0	0.0	0.0	0.152	0.0	97.96854	0.368	1	2.0	2.0	0.0	0.0	0.0
0.0	400.0	100.0	100.0	0	0.0	0.0	0.151	0.0	98.509865	0.368	1	2.0	2.0	0.0	0.0	0.0
0.0	400.0	100.0	100.0	0	0.0	0.0	0.15	0.0	99.17613	0.317	1	2.0	2.0	0.0	0.0	0.0
0.0	400.0	100.0	100.0	0	0.0	0.0	0.15	0.0	99.17613	0.317	1	2.0	2.0	0.0	0.0	0.0
0.0	400.0	100.0	100.0	0	0.0	0.0	0.149	0.0	98.74383	0.296	1	2.0	2.0	0.0	0.0	0.0
0.0	400.0	100.0	100.0	0	0.0	0.0	0.147	0.0	97.07541	0.254	1	2.0	2.0	0.0	0.0	0.0
0.0	400.0	100.0	100.0	0	0.0	0.0	0.146	0.0	97.43864	0.254	1	2.0	2.0	0.0	0.0	0.0
0.0	400.0	100.0	100.0	0	0.0	0.0	0.145	0.0	98.188156	0.236	1	2.0	2.0	0.0	0.0	0.0
0.0	400.0	100.0	100.0	0	0.0	0.0	0.144	0.0	98.188156	0.204	1	2.0	2.0	0.0	0.0	0.0
0.0	400.0	100.0	100.0	0	0.0	0.0	0.143	0.0	98.28707	0.204	1	2.0	2.0	0.0	0.0	0.0
0.0	400.0	100.0	100.0	0	0.0	0.0	0.142	0.0	98.68992	0.176	1	2.0	2.0	0.0	0.0	0.0
0.0	400.0	100.0	100.0	0	0.0	0.0	0.141	0.0	98.68992	0.176	1	2.0	2.0	0.0	0.0	0.0
0.0	400.0	100.0	100.0	0	0.0	0.0	0.14	0.0	99.65434	0.163	1	2.0	2.0	0.0	0.0	0.0
0.0	400.0	100.0	100.0	0	0.0	0.0	0.139	0.0	99.06114	0.141	1	2.0	2.0	0.0	0.0	0.0
0.0	400.0	100.0	100.0	0	0.0	0.0	0.138	0.0	98.43891	0.141	1	2.0	2.0	0.0	0.0	0.0
0.0	400.0	100.0	100.0	0	0.0	0.0	0.137	0.0	97.76087	0.121	1	2.0	2.0	0.0	0.0	0.0
0.0	400.0	100.0	100.0	0	0.0	0.0	0.136	0.0	97.76087	0.113	1	2.0	2.0	0.0	0.0	0.0
0.0	400.0	100.0	100.0	0	0.0	0.0	0.135	0.0	98.079025	0.113	1	2.0	2.0	0.0	0.0	0.0
0.0	400.0	100.0	100.0	0	0.0	0.0	0.133	0.0	98.079025	0.097	1	2.0	2.0	0.0	0.0	0.0
0.0	400.0	100.0	100.0	0	0.0	0.0	0.132	0.0	97.78443	0.097	1	2.0	2.0	0.0	0.0	0.0
0.0	400.0	100.0	100.0	0	0.0	0.0	0.131	0.0	97.48603	0.09	1	2.0	2.0	0.0	0.0	0.0
0.0	400.0	100.0	100.0	0	0.0	0.0	0.13	0.0	97.48603	0.078	1	2.0	2.0	0.0	0.0	0.0
0.0	400.0	100.0	100.0	0	0.0	0.0	0.129	0.0	97.58939	0.078	1	2.0	2.0	0.0	0.0	0.0
0.0	400.0	100.0	100.0	0	0.0	0.0	0.128	0.0	96.93434	0.072	1	2.0	2.0	0.0	0.0	0.0
0.0	400.0	100.0	100.0	0	0.0	0.0	0.126	0.0	96.93434	0.072	1	2.0	2.0	0.0	0.0	0.0
0.0	400.0	100.0	100.0	0	0.0	0.0	0.125	0.0	96.80293	0.062	1	2.0	2.0	0.0	0.0	0.0
0.0	400.0	100.0	100.0	0	0.0	0.0	0.124	0.0	96.80293	0.058	1	2.0	2.0	0.0	0.0	0.0
0.0	400.0	100.0	100.0	0	0.0	0.0	0.123	0.0	97.247604	0.058	1	2.0	2.0	0.0	0.0	0.0
0.0	400.0	100.0	100.0	0	0.0	0.0	0.122	0.0	97.08003	0.049	1	2.0	2.0	0.0	0.0	0.0
0.0	400.0	100.0	100.0	0	0.0	0.0	0.121	0.0	97.08003	0.046	1	2.0	2.0	0.0	0.0	0.0
0.0	400.0	100.0	100.0	0	0.0	0.0	0.12	0.0	97.55464	0.046	1	2.0	2.0	0.0	0.0	0.0
0.0	400.0	100.0	100.0	0	0.0	0.0	0.119	0.0	97.46975	0.039	1	2.0	2.0	0.0	0.0	0.0
0.0	400.0	100.0	100.0	0	0.0	0.0	0.117	0.0	97.46975	0.037	1	2.0	2.0	0.0	0.0	0.0
0.0	400.0	100.0	100.0	0	0.0	0.0	0.116	0.0	98.28747	0.037	1	2.0	2.0	0.0	0.0	0.0
0.0	400.0	100.0	100.0	0	0.0	0.0	0.115	0.0	98.28747	0.031	1	2.0	2.0	0.0	0.0	0.0
0.0	400.0	100.0	100.0	0	0.0	0.0	0.115	0.0	98.02452	0.031	1	2.0	2.0	0.0	0.0	0.0
0.0	400.0	100.0	100.0	0	0.0	0.0	0.114	0.0	98.694336	0.027	1	2.0	2.0	0.0	0.0	0.0
0.0	400.0	100.0	100.0	0	0.0	0.0	0.113	0.0	98.694336	0.025	1	2.0	2.0	0.0	0.0	0.0
0.0	400.0	100.0	100.0	0	0.0	0.0	0.112	0.0	99.244545	0.025	1	2.0	2.0	0.0	0.0	0.0
0.0	400.0	100.0	100.0	0	0.0	0.0	0.111	0.0	98.24997	0.021	1	2.0	2.0	0.0	0.0	0.0
0.0	400.0	100.0	100.0	0	0.0	0.0	0.11	0.0	98.24997	0.021	1	2.0	2.0	0.0	0.0	0.0
0.0	400.0	100.0	100.0	0	0.0	0.0	0.109	0.0	98.153145	0.02	1	2.0	2.0	0.0	0.0	0.0
0.0	400.0	100.0	100.0	0	0.0	0.0	0.108	0.0	98.153145	0.017	1	2.0	2.0	0.0	0.0	0.0
0.0	400.0	100.0	100.0	0	0.0	0.0	0.107	0.0	98.27951	0.017	1	2.0	2.0	0.0	0.0	0.0
0.0	400.0	100.0	100.0	0	0.0	0.0	0.106	0.0	99.1206	0.015	1	2.0	2.0	0.0	0.0	0.0
0.0	400.0	100.0	100.0	0	0.0	0.0	0.105	0.0	99.1206	0.013	1	2.0	2.0	0.0	0.0	0.0
0.0	400.0	100.0	100.0	0	0.0	0.0	0.104	0.0	99.24891	0.013	1	2.0	2.0	0.0	0.0	0.0
0.0	400.0	100.0	100.0	0	0.0	0.0	0.103	0.0	99.54575	0.011	1	2.0	2.0	0.0	0.0	0.0
0.0	400.0	100.0	100.0	0	0.0	0.0	0.102	0.0	99.54575	0.01	1	2.0	2.0	0.0	0.0	0.0
0.0	400.0	100.0	100.0	0	0.0	0.0	0.101	0.0	99.56621	0.01	1	2.0	2.0	0.0	0.0	0.0
0.0	400.0	100.0	100.0	0	0.0	0.0	0.1	0.0	99.56621	0.009	1	2.0	2.0	0.0	0.0	0.0
0.0	400.0	100.0	100.0	0	0.0	0.0	0.099	0.0	98.70978	0.009	1	2.0	2.0	0.0	0.0	0.0
0.0	400.0	100.0	100.0	0	0.0	0.0	0.098	0.0	98.805084	0.008	1	2.0	2.0	0.0	0.0	0.0
0.0	400.0	100.0	100.0	0	0.0	0.0	0.098	0.0	98.62335	0.007	1	2.0	2.0	0.0	0.0	0.0
0.0	400.0	100.0	100.0	0	0.0	0.0	0.097	0.0	99.19182	0.007	1	2.0	2.0	0.0	0.0	0.0
0.0	400.0	100.0	100.0	0	0.0	0.0	0.096	0.0	99.223236	0.006	1	2.0	2.0	0.0	0.0	0.0
0.0	400.0	100.0	100.0	0	0.0	0.0	0.095	0.0	99.223236	0.005	1	2.0	2.0	0.0	0.0	0.0
0.0	400.0	100.0	100.0	0	0.0	0.0	0.094	0.0	99.01557	0.005	1	2.0	2.0	0.0	0.0	0.0
0.0	400.0	100.0	100.0	0	0.0	0.0	0.094	0.0	99.01557	0.005	1	2.0	2.0	0.0	0.0	0.0
0.0	400.0	100.0	100.0	0	0.0	0.0	0.093	0.0	98.27304	0.005	1	2.0	2.0	0.0	0.0	0.0
0.0	400.0	100.0	100.0	0	0.0	0.0	0.092	0.0	98.5865	0.004	1	2.0	2.0	0.0	0.0	0.0
0.0	400.0	100.0	100.0	0	0.0	0.0	0.091	0.0	98.5865	0.003	1	2.0	2.0	0.0	0.0	0.0
0.0	400.0	100.0	100.0	0	0.0	0.0	0.091	0.0	98.28955	0.003	1	2.0	2.0	0.0	0.0	0.0
0.0	400.0	100.0	100.0	0	0.0	0.0	0.09	0.0	98.21311	0.003	1	2.0	2.0	0.0	0.0	0.0
0.0	400.0	100.0	100.0	0	0.0	0.0	0.089	0.0	98.25289	0.002	1	2.0	2.0	0.0	0.0	0.0
0.0	400.0	100.0	100.0	0	0.0	0.0	0.089	0.0	98.381516	0.002	1	2.0	2.0	0.0	0.0	0.0
0.0	400.0	100.0	100.0	0	0.0	0.0	0.088	0.0	98.381516	0.002	1	2.0	2.0	0.0	0.0	0.0
0.0	400.0	100.0	100.0	0	0.0	0.0	0.087	0.0	97.14983	0.002	1	2.0	2.0	0.0	0.0	0.0
0.0	400.0	100.0	100.0	0	0.0	0.0	0.086	0.0	97.92138	0.001	1	2.0	2.0	0.0	0.0	0.0
0.0	400.0	100.0	100.0	0	0.0	0.0	0.085	0.0	97.92138	0.001	1	2.0	2.0	0.0	0.0	0.0
0.0	400.0	100.0	100.0	0	0.0	0.0	0.085	0.0	96.83096	0.001	1	2.0	2.0	0.0	0.0	0.0
0.0	400.0	100.0	100.0	0	0.0	0.0	0.084	0.0	96.23871	0.001	1	2.0	2.0	0.0	0.0	0.0
0.0	400.0	100.0	100.0	0	0.0	0.0	0.083	0.0	96.23871	0.001	1	2.0	2.0	0.0	0.0	0.0
0.0	400.0	100.0	100.0	0	0.0	0.0	0.083	0.0	96.90555	0.001	1	2.0	2.0	0.0	0.0	0.0
0.0	400.0	100.0	100.0	0	0.0	0.0	0.082	0.0	96.90555	0.0	1	2.0	2.0	0.0	0.0	0.0
0.0	400.0	100.0	100.0	0	0.0	0.0	0.081	0.0	96.53886	0.0	1	2.0	2.0	0.0	0.0	0.0
0.0	400.0	100.0	100.0	0	0.0	0.0	0.08	0.0	96.80061	0.0	1	2.0	2.0	0.0	0.0	0.0
0.0	400.0	100.0	100.0	0	0.0	0.0	0.08	0.0	96.80061	0.0	1	2.0	2.0	0.0	0.0	0.0
0.0	400.0	100.0	100.0	0	0.0	0.0	0.079	0.0	97.47337	0.0	1	2.0	2.0	0.0	0.0	0.0
0.0	400.0	100.0	100.0	0	0.0	0.0	0.079	0.0	98.006	0.0	1	2.0	2.0	0.0	0.0	0.0
0.0	400.0	100.0	100.0	0	0.0	0.0	0.078	0.0	98.006	0.0	1	2.0	2.0	0.0	0.0	0.0
0.0	400.0	100.0	100.0	0	0.0	0.0	0.078	0.0	97.719696	0.0	1	2.0	2.0	0.0	0.0	0.0
0.0	400.0	100.0	100.0	0	0.0	0.0	0.077	0.0	97.719696	0.0	1	2.0	2.0	0.0	0.0	0.0
0.0	400.0	100.0	100.0	0	0.0	0.0	0.076	0.0	97.551575	0.0	1	2.0	2.0	0.0	0.0	0.0
0.0	400.0	100.0	100.0	0	0.0	0.0	0.076	0.0	98.07744	0.0	1	2.0	2.0	0.0	0.0	0.0
0.0	400.0	100.0	100.0	0	0.0	0.0	0.075	0.0	98.07744	0.0	1	2.0	2.0	0.0	0.0	0.0
0.0	400.0	100.0	100.0	0	0.0	0.0	0.074	0.0	98.17015	0.0	1	2.0	2.0	0.0	0.0	0.0
0.0	400.0	100.0	100.0	0	0.0	0.0	0.074	0.0	98.14773	0.0	1	2.0	2.0	0.0	0.0	0.0
0.0	400.0	100.0	100.0	0	0.0	0.0	0.073	0.0	98.14773	0.0	1	2.0	2.0	0.0	0.0	0.0
0.0	400.0	100.0	100.0	0	0.0	0.0	0.073	0.0	97.52643	0.0	1	2.0	2.0	0.0	0.0	0.0
0.0	400.0	100.0	100.0	0	0.0	0.0	0.072	0.0	97.52643	0.0	1	2.0	2.0	0.0	0.0	0.0
0.0	400.0	100.0	100.0	0	0.0	0.0	0.072	0.0	97.37062	0.0	1	2.0	2.0	0.0	0.0	0.0
0.0	400.0	100.0	100.0	0	0.0	0.0	0.071	0.0	97.99935	0.0	1	2.0	2.0	0.0	0.0	0.0
0.0	400.0	100.0	100.0	0	0.0	0.0	0.07	0.0	97.48931	0.0	1	2.0	2.0	0.0	0.0	0.0
0.0	400.0	100.0	100.0	0	0.0	0.0	0.07	0.0	97.20496	0.0	1	2.0	2.0	0.0	0.0	0.0
0.0	400.0	100.0	100.0	0	0.0	0.0	0.069	0.0	97.15947	0.0	1	2.0	2.0	0.0	0.0	0.0
0.0	400.0	100.0	100.0	0	0.0	0.0	0.068	0.0	97.15947	0.0	1	2.0	2.0	0.0	0.0	0.0
0.0	400.0	100.0	100.0	0	0.0	0.0	0.067	0.0	96.79936	0.0	1	2.0	2.0	0.0	0.0	0.0
0.0	400.0	100.0	100.0	0	0.0	0.0	0.067	0.0	96.79936	0.0	1	2.0	2.0	0.0	0.0	0.0
0.0	400.0	100.0	100.0	0	0.0	0.0	0.066	0.0	96.80506	0.0	1	2.0	2.0	0.0	0.0	0.0
0.0	400.0	100.0	100.0	0	0.0	0.0	0.065	0.0	97.71078	0.0	1	2.0	2.0	0.0	0.0	0.0
0.0	400.0	100.0	100.0	0	0.0	0.0	0.064	0.0	97.71078	0.0	1	2.0	2.0	0.0	0.0	0.0
0.0	400.0	100.0	100.0	0	0.0	0.0	0.063	0.0	97.43516	0.0	1	2.0	2.0	0.0	0.0	0.0
0.0	400.0	100.0	100.0	0	0.0	0.0	0.062	0.0	97.67251	0.0	1	2.0	2.0	0.0	0.0	0.0
0.0	400.0	100.0	100.0	0	0.0	0.0	0.062	0.0	97.67251	0.0	1	2.0	2.0	0.0	0.0	0.0
0.0	400.0	100.0	100.0	0	0.0	0.0	0.061	0.0	97.2068	0.0	1	2.0	2.0	0.0	0.0	0.0
0.0	400.0	100.0	100.0	0	0.0	0.0	0.06	0.0	97.2068	0.0	1	2.0	2.0	0.0	0.0	0.0
0.0	400.0	100.0	100.0	0	0.0	0.0	0.059	0.0	96.626305	0.0	1	2.0	2.0	0.0	0.0	0.0
0.0	400.0	100.0	100.0	0	0.0	0.0	0.058	0.0	96.35871	0.0	1	2.0	2.0	0.0	0.0	0.0
0.0	400.0	100.0	100.0	0	0.0	0.0	0.057	0.0	96.35871	0.0	1	2.0	2.0	0.0	0.0	0.0
0.0	400.0	100.0	100.0	0	0.0	0.0	0.056	0.0	98.3509	0.0	1	2.0	2.0	0.0	0.0	0.0
0.0	400.0	100.0	100.0	0	0.0	0.0	0.055	0.0	98.500694	0.0	1	2.0	2.0	0.0	0.0	0.0
0.0	400.0	100.0	100.0	0	0.0	0.0	0.054	0.0	98.500694	0.0	1	2.0	2.0	0.0	0.0	0.0
0.0	400.0	100.0	100.0	0	0.0	0.0	0.053	0.0	98.276	0.0	1	2.0	2.0	0.0	0.0	0.0
0.0	400.0	100.0	100.0	0	0.0	0.0	0.052	0.0	98.276	0.0	1	2.0	2.0	0.0	0.0	0.0
0.0	400.0	100.0	100.0	0	0.0	0.0	0.051	0.0	98.47291	0.0	1	2.0	2.0	0.0	0.0	0.0
0.0	400.0	100.0	100.0	0	0.0	0.0	0.05	0.0	97.73779	0.0	1	2.0	2.0	0.0	0.0	0.0
0.0	400.0	100.0	100.0	0	0.0	0.0	0.05	0.0	97.73779	0.0	1	2.0	2.0	0.0	0.0	0.0
0.0	400.0	100.0	100.0	0	0.0	0.0	0.049	0.0	98.22185	0.0	1	2.0	2.0	0.0	0.0	0.0
0.0	400.0	100.0	100.0	0	0.0	0.0	0.048	0.0	97.43003	0.0	1	2.0	2.0	0.0	0.0	0.0
0.0	400.0	100.0	100.0	0	0.0	0.0	0.047	0.0	97.43003	0.0	1	2.0	2.0	0.0	0.0	0.0
0.0	400.0	100.0	100.0	0	0.0	0.0	0.046	0.0	97.46927	0.0	1	2.0	2.0	0.0	0.0	0.0
0.0	400.0	100.0	100.0	0	0.0	0.0	0.046	0.0	97.46927	0.0	1	2.0	2.0	0.0	0.0	0.0
0.0	400.0	100.0	100.0	0	0.0	0.0	0.045	0.0	97.27546	0.0	1	2.0	2.0	0.0	0.0	0.0
0.0	400.0	100.0	100.0	0	0.0	0.0	0.044	0.0	97.66635	0.0	1	2.0	2.0	0.0	0.0	0.0
0.0	400.0	100.0	100.0	0	0.0	0.0	0.043	0.0	97.66635	0.0	1	2.0	2.0	0.0	0.0	0.0
0.0	400.0	100.0	100.0	0	0.0	0.0	0.042	0.0	97.60262	0.0	1	2.0	2.0	0.0	0.0	0.0
0.0	400.0	100.0	100.0	0	0.0	0.0	0.042	0.0	97.25559	0.0	1	2.0	2.0	0.0	0.0	0.0
0.0	400.0	100.0	100.0	0	0.0	0.0	0.041	0.0	97.25559	0.0	1	2.0	2.0	0.0	0.0	0.0
0.0	400.0	100.0	100.0	0	0.0	0.0	0.04	0.0	97.12274	0.0	1	2.0	2.0	0.0	0.0	0.0
0.0	400.0	100.0	100.0	0	0.0	0.0	0.039	0.0	97.12274	0.0	1	2.0	2.0	0.0	0.0	0.0
0.0	400.0	100.0	100.0	0	0.0	0.0	0.038	0.0	97.18017	0.0	1	2.0	2.0	0.0	0.0	0.0
0.0	400.0	100.0	100.0	0	0.0	0.0	0.037	0.0	97.492195	0.0	1	2.0	2.0	0.0	0.0	0.0
0.0	400.0	100.0	100.0	0	0.0	0.0	0.037	0.0	97.81709	0.0	1	2.0	2.0	0.0	0.0	0.0
0.0	400.0	100.0	100.0	0	0.0	0.0	0.036	0.0	97.843994	0.0	1	2.0	2.0	0.0	0.0	0.0
0.0	400.0	100.0	100.0	0	0.0	0.0	0.035	0.0	98.05065	0.0	1	2.0	2.0	0.0	0.0	0.0
0.0	400.0	100.0	100.0	0	0.0	0.0	0.034	0.0	98.05065	0.0	1	2.0	2.0	0.0	0.0	0.0
0.0	400.0	100.0	100.0	0	0.0	0.0	0.033	0.0	97.73189	0.0	1	2.0	2.0	0.0	0.0	0.0
0.0	400.0	100.0	100.0	0	0.0	0.0	0.032	0.0	97.73189	0.0	1	2.0	2.0	0.0	0.0	0.0
0.0	400.0	100.0	100.0	0	0.0	0.0	0.031	0.0	97.81155	0.0	1	2.0	2.0	0.0	0.0	0.0
0.0	400.0	100.0	100.0	0	0.0	0.0	0.03	0.0	97.46616	0.0	1	2.0	2.0	0.0	0.0	0.0
0.0	400.0	100.0	100.0	0	0.0	0.0	0.029	0.0	97.46616	0.0	1	2.0	2.0	0.0	0.0	0.0
0.0	400.0	100.0	100.0	0	0.0	0.0	0.028	0.0	96.987305	0.0	1	2.0	2.0	0.0	0.0	0.0
0.0	400.0	100.0	100.0	0	0.0	0.0	0.027	0.0	96.89547	0.0	1	2.0	2.0	0.0	0.0	0.0
0.0	400.0	100.0	100.0	0	0.0	0.0	0.026	0.0	96.89547	0.0	1	2.0	2.0	0.0	0.0	0.0
0.0	400.0	100.0	100.0	0	0.0	0.0	0.025	0.0	96.76222	0.0	1	2.0	2.0	0.0	0.0	0.0
0.0	400.0	100.0	100.0	0	0.0	0.0	0.024	0.0	96.76222	0.0	1	2.0	2.0	0.0	0.0	0.0
0.0	400.0	100.0	100.0	0	0.0	0.0	0.023	0.0	96.66422	0.0	1	2.0	2.0	0.0	0.0	0.0
0.0	400.0	100.0	100.0	0	0.0	0.0	0.022	0.0	96.873535	0.0	1	2.0	2.0	0.0	0.0	0.0
0.0	400.0	100.0	100.0	0	0.0	0.0	0.021	0.0	96.873535	0.0	1	2.0	2.0	0.0	0.0	0.0
0.0	400.0	100.0	100.0	0	0.0	0.0	0.02	0.0	96.969826	0.0	1	2.0	2.0	0.0	0.0	0.0
0.0	400.0	100.0	100.0	0	0.0	0.0	0.019	0.0	96.71106	0.0	1	2.0	2.0	0.0	0.0	0.0
0.0	400.0	100.0	100.0	0	0.0	0.0	0.017	0.0	96.71106	0.0	1	2.0	2.0	0.0	0.0	0.0
0.0	400.0	100.0	100.0	0	0.0	0.0	0.016	0.0	96.59035	0.0	1	2.0	2.0	0.0	0.0	0.0
0.0	400.0	100.0	100.0	0	0.0	0.0	0.015	0.0	96.29422	0.0	1	2.0	2.0	0.0	0.0	0.0
0.0	400.0	100.0	100.0	0	0.0	0.0	0.014	0.0	95.965775	0.0	1	2.0	2.0	0.0	0.0	0.0
0.0	400.0	100.0	100.0	0	0.0	0.0	0.013	0.0	96.45828	0.0	1	2.0	2.0	0.0	0.0	0.0
0.0	400.0	100.0	100.0	0	0.0	0.0	0.012	0.0	96.45828	0.0	1	2.0	2.0	0.0	0.0	0.0
0.0	400.0	100.0	100.0	0	0.0	0.0	0.011	0.0	96.028595	0.0	1	2.0	2.0	0.0	0.0	0.0
0.0	400.0	100.0	100.0	0	0.0	0.0	0.009	0.0	96.169426	0.0	1	2.0	2.0	0.0	0.0	0.0
0.0	400.0	100.0	100.0	0	0.0	0.0	0.008	0.0	96.169426	0.0	1	2.0	2.0	0.0	0.0	0.0
0.0	400.0	100.0	100.0	0	0.0	0.0	0.007	0.0	96.4919	0.0	1	2.0	2.0	0.0	0.0	0.0
0.0	400.0	100.0	100.0	0	0.0	0.0	0.006	0.0	96.4919	0.0	1	2.0	2.0	0.0	0.0	0.0
0.0	400.0	100.0	100.0	0	0.0	0.0	0.006	0.0	95.15731	0.0	1	2.0	2.0	0.0	0.0	0.0
0.0	400.0	100.0	100.0	0	0.0	0.0	0.005	0.0	97.67223	0.0	1	2.0	2.0	0.0	0.0	0.0
0.0	400.0	100.0	100.0	0	0.0	0.0	0.003	0.0	97.67223	0.0	1	2.0	2.0	0.0	0.0	0.0
0.0	400.0	100.0	100.0	0	0.0	0.0	0.002	0.0	97.626434	0.0	1	2.0	2.0	0.0	0.0	0.0
0.0	400.0	100.0	100.0	0	0.0	0.0	0.001	0.0	97.22477	0.0	1	2.0	2.0	0.0	0.0	0.0
0.0	400.0	100.0	100.0	0	0.0	0.0	0.001	0.0	97.22477	0.0	1	2.0	2.0	0.0	0.0	0.0
0.0	400.0	100.0	100.0	0	0.0	0.0	0.0	0.0	96.69175	0.0	1	2.0	2.0	0.0	0.0	0.0
0.0	400.0	100.0	100.0	0	0.0	0.0	0.0	0.0	96.69175	0.0	1	2.0	2.0	0.0	0.0	0.0
0.0	400.0	100.0	100.0	0	0.0	0.0	-0.001	0.0	96.69693	0.0	1	2.0	2.0	0.0	0.0	0.0
0.0	400.0	100.0	100.0	0	0.0	0.0	-0.002	0.0	96.9795	0.0	1	2.0	2.0	0.0	0.0	0.0
0.0	400.0	100.0	100.0	0	0.0	0.0	-0.003	0.0	96.9795	0.0	1	2.0	2.0	0.0	0.0	0.0
0.0	400.0	100.0	100.0	0	0.0	0.0	-0.004	0.0	96.90675	0.0	1	2.0	2.0	0.0	0.0	0.0
0.0	400.0	100.0	100.0	0	0.0	0.0	-0.004	0.0	95.460846	0.0	1	2.0	2.0	0.0	0.0	0.0
0.0	400.0	100.0	100.0	0	0.0	0.0	-0.005	0.0	95.460846	0.0	1	2.0	2.0	0.0	0.0	0.0
0.0	400.0	100.0	100.0	0	0.0	0.0	-0.006	0.0	95.71597	0.0	1	2.0	2.0	0.0	0.0	0.0
0.0	400.0	100.0	100.0	0	0.0	0.0	-0.007	0.0	96.14097	0.0	1	2.0	2.0	0.0	0.0	0.0
0.0	400.0	100.0	100.0	0	0.0	0.0	-0.008	0.0	97.04494	0.0	1	2.0	2.0	0.0	0.0	0.0
0.0	400.0	100.0	100.0	0	0.0	0.0	-0.009	0.0	97.76051	0.0	1	2.0	2.0	0.0	0.0	0.0
0.0	400.0	100.0	100.0	0	0.0	0.0	-0.01	0.0	97.76051	0.0	1	2.0	2.0	0.0	0.0	0.0
0.0	400.0	100.0	100.0	0	0.0	0.0	-0.01	0.0	97.407845	0.0	1	2.0	2.0	0.0	0.0	0.0
0.0	400.0	100.0	100.0	0	0.0	0.0	-0.011	0.0	97.74535	0.0	1	2.0	2.0	0.0	0.0	0.0
0.0	400.0	100.0	100.0	0	0.0	0.0	-0.012	0.0	97.74535	0.0	1	2.0	2.0	0.0	0.0	0.0
0.0	400.0	100.0	100.0	0	0.0	0.0	-0.013	0.0	97.67546	0.0	1	2.0	2.0	0.0	0.0	0.0
0.0	400.0	100.0	100.0	0	0.0	0.0	-0.014	0.0	98.09717	0.0	1	2.0	2.0	0.0	0.0	0.0
0.0	400.0	100.0	100.0	0	0.0	0.0	-0.015	0.0	97.63688	0.0	1	2.0	2.0	0.0	0.0	0.0
0.0	400.0	100.0	100.0	0	0.0	0.0	-0.016	0.0	97.71704	0.0	1	2.0	2.0	0.0	0.0	0.0
0.0	400.0	100.0	100.0	0	0.0	0.0	-0.017	0.0	97.71704	0.0	1	2.0	2.0	0.0	0.0	0.0
0.0	400.0	100.0	100.0	0	0.0	0.0	-0.018	0.0	98.69847	0.0	1	2.0	2.0	0.0	0.0	0.0
0.0	400.0	100.0	100.0	0	0.0	0.0	-0.019	0.0	98.835556	0.0	1	2.0	2.0	0.0	0.0	0.0
0.0	400.0	100.0	100.0	0	0.0	0.0	-0.02	0.0	98.835556	0.0	1	2.0	2.0	0.0	0.0	0.0
0.0	400.0	100.0	100.0	0	0.0	0.0	-0.021	0.0	98.92812	0.0	1	2.0	2.0	0.0	0.0	0.0
0.0	400.0	100.0	100.0	0	0.0	0.0	-0.022	0.0	98.92812	0.0	1	2.0	2.0	0.0	0.0	0.0
0.0	400.0	100.0	100.0	0	0.0	0.0	-0.023	0.0	97.46078	0.0	1	2.0	2.0	0.0	0.0	0.0
0.0	400.0	100.0	100.0	0	0.0	0.0	-0.024	0.0	97.651215	0.0	1	2.0	2.0	0.0	0.0	0.0
0.0	400.0	100.0	100.0	0	0.0	0.0	-0.026	0.0	97.651215	0.0	1	2.0	2.0	0.0	0.0	0.0
0.0	400.0	100.0	100.0	0	0.0	0.0	-0.027	0.0	97.09404	0.0	1	2.0	2.0	0.0	0.0	0.0
0.0	400.0	100.0	100.0	0	0.0	0.0	-0.028	0.0	97.09404	0.0	1	2.0	2.0	0.0	0.0	0.0
0.0	400.0	100.0	100.0	0	0.0	0.0	-0.028	0.0	97.443245	0.0	1	2.0	2.0	0.0	0.0	0.0
0.0	400.0	100.0	100.0	0	0.0	0.0	-0.029	0.0	97.671036	0.0	1	2.0	2.0	0.0	0.0	0.0
0.0	400.0	100.0	100.0	0	0.0	0.0	-0.03	0.0	97.671036	0.0	1	2.0	2.0	0.0	0.0	0.0
0.0	400.0	100.0	100.0	0	0.0	0.0	-0.031	0.0	97.39612	0.0	1	2.0	2.0	0.0	0.0	0.0
0.0	400.0	100.0	100.0	0	0.0	0.0	-0.032	0.0	97.12273	0.0	1	2.0	2.0	0.0	0.0	0.0
0.0	400.0	100.0	100.0	0	0.0	0.0	-0.032	0.0	97.12273	0.0	1	2.0	2.0	0.0	0.0	0.0
0.0	400.0	100.0	100.0	0	0.0	0.0	-0.033	0.0	98.48567	0.0	1	2.0	2.0	0.0	0.0	0.0
0.0	400.0	100.0	100.0	0	0.0	0.0	-0.033	0.0	98.48567	0.0	1	2.0	2.0	0.0	0.0	0.0
0.0	400.0	100.0	100.0	0	0.0	0.0	-0.033	0.0	98.94454	0.0	1	2.0	2.0	0.0	0.0	0.0
0.0	400.0	100.0	100.0	0	0.0	0.0	-0.033	0.0	99.064735	0.0	1	2.0	2.0	0.0	0.0	0.0
0.0	400.0	100.0	100.0	0	0.0	0.0	-0.033	0.0	99.064735	0.0	1	2.0	2.0	0.0	0.0	0.0
0.0	400.0	100.0	100.0	0	0.0	0.0	-0.033	0.0	98.58059	0.0	1	2.0	2.0	0.0	0.0	0.0
0.0	400.0	100.0	100.0	0	0.0	0.0	-0.033	0.0	98.21675	0.0	1	2.0	2.0	0.0	0.0	0.0
0.0	400.0	100.0	100.0	0	0.0	0.0	-0.033	0.0	98.21675	0.0	1	2.0	2.0	0.0	0.0	0.0
0.0	400.0	100.0	100.0	0	0.0	0.0	-0.032	0.0	98.00853	0.0	1	2.0	2.0	1.0	0.0	0.0
0.0	400.0	100.0	100.0	0	0.0	0.0	-0.031	0.0	98.00853	0.0	1	2.0	2.0	1.0	0.0	0.0
0.0	400.0	100.0	100.0	0	0.0	0.0	-0.031	0.0	97.544304	0.0	1	2.0	2.0	4.0	0.0	0.0
4166.667	300.0	100.0	100.0	0	0.0	0.0	-0.03	0.0	97.90096	0.0	1	2.0	2.0	4.0	0.0	0.0
4166.667	300.0	100.0	100.0	0	0.0	0.0	-0.028	0.0	97.90096	0.0	1	2.0	2.0	4.0	0.0	0.0
4166.667	300.0	100.0	100.0	0	0.0	0.0	-0.027	0.0	97.34167	0.0	1	2.0	2.0	4.0	0.0	0.0
4166.667	300.0	100.0	100.0	0	0.0	0.0	-0.026	0.0	97.749886	0.293	1	2.0	2.0	4.0	0.0	0.0
4166.667	300.0	100.0	100.0	0	0.0	0.0	-0.025	0.0	97.749886	0.568	1	2.0	2.0	4.0	0.0	0.0
4166.667	300.0	100.0	100.0	0	0.0	0.0	-0.024	0.0	98.0335	0.568	1	2.0	2.0	4.0	0.0	0.0
4166.667	300.0	100.0	100.0	0	0.0	0.0	-0.022	0.0	98.0335	1.059	1	2.0	2.0	4.0	0.0	0.0
4166.667	300.0	100.0	100.0	0	0.0	0.0	-0.02	0.0	99.2781	1.059	1	2.0	2.0	4.0	0.0	0.0
4166.667	300.0	100.0	100.0	0	0.0	0.0	-0.019	0.0	98.870705	1.279	1	2.0	2.0	4.0	0.0	0.0
4166.667	300.0	100.0	100.0	0	0.0	0.0	-0.017	0.0	98.870705	1.673	1	2.0	2.0	4.0	0.0	0.0
4166.667	300.0	100.0	100.0	0	0.0	0.0	-0.016	0.0	98.70764	1.673	1	2.0	2.0	4.0	0.0	0.0
4166.667	300.0	100.0	100.0	0	0.0	0.0	-0.014	0.0	97.308754	1.85	1	2.0	2.0	4.0	0.0	0.0
4166.667	300.0	100.0	100.0	0	0.0	0.0	-0.013	0.0	97.308754	2.166	1	2.0	2.0	4.0	0.0	0.0
4166.667	300.0	100.0	100.0	0	0.0	0.0	-0.011	0.0	97.5249	2.166	1	2.0	2.0	4.0	0.0	0.0
4166.667	300.0	100.0	100.0	0	0.0	0.0	-0.009	0.0	97.5249	2.309	1	2.0	2.0	4.0	0.0	0.0
4166.667	300.0	100.0	100.0	0	0.0	0.0	-0.008	0.0	97.71208	2.309	1	2.0	2.0	4.0	0.0	0.0
4166.667	300.0	100.0	100.0	0	0.0	0.0	-0.006	0.0	97.967964	2.563	1	2.0	2.0	5.0	0.0	0.0
4166.667	300.0	100.0	100.0	0	0.0	0.0	-0.005	0.0	97.967964	2.782	1	2.0	2.0	5.0	0.0	0.0
4166.667	300.0	100.0	100.0	0	0.0	0.0	-0.003	0.0	98.45149	2.782	1	2.0	2.0	5.0	0.0	0.0
4166.667	300.0	100.0	100.0	0	0.0	0.0	-0.002	0.0	98.41887	2.881	1	2.0	2.0	5.0	0.0	0.0
4166.667	300.0	100.0	100.0	0	0.0	0.0	0.0	0.0	98.41887	3.057	1	2.0	2.0	5.0	0.0	0.0
4166.667	300.0	100.0	100.0	0	0.0	0.0	0.0	0.0	99.01416	3.057	1	2.0	2.0	5.0	0.0	0.0
4166.667	300.0	100.0	100.0	0	0.0	0.0	0.002	0.0	99.01416	3.208	1	2.0	2.0	5.0	0.0	0.0
4166.667	300.0	100.0	100.0	0	0.0	0.0	0.003	0.0	98.605896	3.208	1	2.0	2.0	5.0	0.0	0.0
4166.667	300.0	100.0	100.0	0	0.0	0.0	0.005	0.0	98.0558	3.277	1	2.0	2.0	5.0	0.0	0.0
4166.667	300.0	100.0	100.0	0	0.0	0.0	0.007	0.0	98.0558	3.398	1	2.0	2.0	5.0	0.0	0.0
4166.667	300.0	100.0	100.0	0	0.0	0.0	0.008	0.0	97.8996	3.398	1	2.0	2.0	5.0	0.0	0.0
4166.667	300.0	100.0	100.0	0	0.0	0.0	0.01	0.0	97.862495	3.453	1	2.0	2.0	5.0	0.0	0.0
4166.667	300.0	100.0	100.0	0	0.0	0.0	0.011	0.0	98.59755	3.551	1	2.0	2.0	5.0	0.0	0.0
4166.667	300.0	100.0	100.0	0	0.0	0.0	0.012	0.0	98.479515	3.551	1	2.0	2.0	5.0	0.0	0.0
4166.667	300.0	100.0	100.0	0	0.0	0.0	0.014	0.0	98.479515	3.594	1	2.0	2.0	5.0	0.0	0.0
4166.667	300.0	100.0	100.0	0	0.0	0.0	0.016	0.0	99.10586	3.594	1	2.0	2.0	5.0	0.0	0.0
4166.667	300.0	100.0	100.0	0	0.0	0.0	0.017	0.0	98.45615	3.673	1	2.0	2.0	5.0	0.0	0.0
4166.667	300.0	100.0	100.0	0	0.0	0.0	0.019	0.0	98.45615	3.741	1	2.0	2.0	5.0	0.0	0.0
4166.667	300.0	100.0	100.0	0	0.0	0.0	0.02	0.0	98.18752	3.741	1	2.0	2.0	5.0	0.0	0.0
4166.667	300.0	100.0	100.0	0	0.0	0.0	0.022	0.0	98.43062	3.771	1	2.0	2.0	5.0	0.0	0.0
4166.667	300.0	100.0	100.0	0	0.0	0.0	0.023	0.0	98.43062	3.827	1	2.0	2.0	5.0	0.0	0.0
4166.667	300.0	100.0	100.0	0	0.0	0.0	0.025	0.0	98.77431	3.827	1	2.0	2.0	5.0	0.0	0.0
4166.667	300.0	100.0	100.0	0	0.0	0.0	0.026	0.0	98.77431	3.85	1	2.0	2.0	5.0	0.0	0.0
4166.667	300.0	100.0	100.0	0	0.0	0.0	0.028	0.0	99.51826	3.85	1	2.0	2.0	5.0	0.0	0.0
4166.667	300.0	100.0	100.0	0	0.0	0.0	0.029	0.0	99.01593	3.894	1	2.0	2.0	5.0	0.0	0.0
4166.667	300.0	100.0	100.0	0	0.0	0.0	0.031	0.0	99.01593	3.931	1	2.0	2.0	5.0	0.0	0.0
4166.667	300.0	100.0	100.0	0	0.0	0.0	0.032	0.0	98.445274	3.931	1	2.0	2.0	5.0	0.0	0.0
4166.667	300.0	100.0	100.0	0	0.0	0.0	0.033	0.0	97.89286	3.948	1	2.0	2.0	5.0	0.0	0.0
4166.667	300.0	100.0	100.0	0	0.0	0.0	0.035	0.0	97.89286	3.979	1	2.0	2.0	5.0	0.0	0.0
4166.667	300.0	100.0	100.0	0	0.0	0.0	0.036	0.0	97.448715	3.979	1	2.0	2.0	5.0	0.0	0.0
4166.667	300.0	100.0	100.0	0	0.0	0.0	0.038	0.0	97.448715	3.992	1	2.0	2.0	5.0	0.0	0.0
4166.667	300.0	100.0	100.0	0	0.0	0.0	0.039	0.0	97.706665	3.992	1	2.0	2.0	5.0	0.0	0.0
4166.667	300.0	100.0	100.0	0	0.0	0.0	0.04	0.0	97.7863	4.016	1	2.0	2.0	5.0	0.0	0.0
4166.667	300.0	100.0	100.0	0	0.0	0.0	0.041	0.0	97.7863	4.028	1	2.0	2.0	5.0	0.0	0.0
4166.667	300.0	100.0	100.0	0	0.0	0.0	0.043	0.0	97.58522	4.028	1	2.0	2.0	5.0	0.0	0.0
4166.667	300.0	100.0	100.0	0	0.0	0.0	0.044	0.0	97.40316	4.047	1	2.0	2.0	5.0	0.0	0.0
4166.667	300.0	100.0	100.0	0	0.0	0.0	0.045	0.0	97.40316	4.056	1	2.0	2.0	5.0	0.0	0.0
4166.667	300.0	100.0	100.0	0	0.0	0.0	0.046	0.0	97.914894	4.056	1	2.0	2.0	5.0	0.0	0.0
4166.667	300.0	100.0	100.0	0	0.0	0.0	0.047	0.0	97.10855	4.071	1	2.0	2.0	5.0	0.0	0.0
4166.667	300.0	100.0	100.0	0	0.0	0.0	0.048	0.0	97.28057	4.071	1	2.0	2.0	5.0	0.0	0.0
4166.667	300.0	100.0	100.0	0	0.0	0.0	0.049	0.0	96.85921	4.078	1	2.0	2.0	5.0	0.0	0.0
4166.667	300.0	100.0	100.0	0	0.0	0.0	0.05	0.0	96.71567	4.091	1	2.0	2.0	5.0	0.0	0.0
4166.667	300.0	100.0	100.0	0	0.0	0.0	0.051	0.0	96.88243	4.091	1	2.0	2.0	5.0	0.0	0.0
4166.667	300.0	100.0	100.0	0	0.0	0.0	0.052	0.0	97.20249	4.096	1	2.0	2.0	5.0	0.0	0.0
4166.667	300.0	100.0	100.0	0	0.0	0.0	0.053	0.0	97.20249	4.096	1	2.0	2.0	5.0	0.0	0.0
4166.667	300.0	100.0	100.0	0	0.0	0.0	0.054	0.0	96.982086	4.107	1	2.0	2.0	5.0	0.0	0.0
4166.667	300.0	100.0	100.0	0	0.0	0.0	0.054	0.0	96.982086	4.111	1	2.0	2.0	5.0	0.0	0.0
4166.667	300.0	100.0	100.0	0	0.0	0.0	0.055	0.0	97.44398	4.111	1	2.0	2.0	5.0	0.0	0.0
4166.667	300.0	100.0	100.0	0	0.0	0.0	0.056	0.0	97.46431	4.12	1	2.0	2.0	5.0	0.0	0.0
4166.667	300.0	100.0	100.0	0	0.0	0.0	0.057	0.0	97.46431	4.126	1	2.0	2.0	5.0	0.0	0.0
4166.667	300.0	100.0	100.0	0	0.0	0.0	0.057	0.0	97.54513	4.126	1	2.0	2.0	5.0	0.0	0.0
4166.667	300.0	100.0	100.0	0	0.0	0.0	0.058	0.0	97.33767	4.129	1	2.0	2.0	5.0	0.0	0.0
4166.667	300.0	100.0	100.0	0	0.0	0.0	0.058	0.0	98.0663	4.129	1	2.0	2.0	5.0	0.0	0.0
4166.667	300.0	100.0	100.0	0	0.0	0.0	0.059	0.0	97.36386	4.135	1	2.0	2.0	5.0	0.0	0.0
4166.667	300.0	100.0	100.0	0	0.0	0.0	0.06	0.0	97.36386	4.137	1	2.0	2.0	5.0	0.0	0.0
4166.667	300.0	100.0	100.0	0	0.0	0.0	0.061	0.0	97.816986	4.137	1	2.0	2.0	5.0	0.0	0.0
4166.667	300.0	100.0	100.0	0	0.0	0.0	0.061	0.0	98.56879	4.143	1	2.0	2.0	5.0	0.0	0.0
4166.667	300.0	100.0	100.0	0	0.0	0.0	0.062	0.0	98.56879	4.145	1	2.0	2.0	5.0	0.0	0.0
4166.667	300.0	100.0	100.0	0	0.0	0.0	0.062	0.0	98.191734	4.145	1	2.0	2.0	5.0	0.0	0.0
4166.667	300.0	100.0	100.0	0	0.0	0.0	0.063	0.0	98.25795	4.148	1	2.0	2.0	5.0	0.0	0.0
4166.667	300.0	100.0	100.0	0	0.0	0.0	0.063	0.0	98.25795	4.148	1	2.0	2.0	5.0	0.0	0.0
4166.667	300.0	100.0	100.0	0	0.0	0.0	0.064	0.0	98.27678	4.149	1	2.0	2.0	5.0	0.0	0.0
4166.667	300.0	100.0	100.0	0	0.0	0.0	0.064	0.0	98.27678	4.152	1	2.0	2.0	5.0	0.0	0.0
4166.667	300.0	100.0	100.0	0	0.0	0.0	0.065	0.0	98.98841	4.152	1	2.0	2.0	5.0	0.0	0.0
4166.667	300.0	100.0	100.0	1	0.0	0.0	0.066	0.0	99.24204	4.155	1	2.0	2.0	5.0	0.0	0.0
4166.667	300.0	100.0	100.0	1	0.0	0.0	0.066	0.0	99.24204	4.156	1	2.0	2.0	5.0	0.0	0.0
4166.667	300.0	100.0	100.0	1	0.0	0.0	0.067	0.0	98.35424	4.156	1	2.0	2.0	5.0	0.0	0.0
4166.667	300.0	100.0	100.0	1	0.0	0.0	0.067	0.0	98.31053	4.159	1	2.0	2.0	5.0	0.0	0.0
4166.667	300.0	100.0	100.0	1	0.0	0.0	0.068	0.0	98.31053	4.159	1	2.0	2.0	5.0	0.0	0.0
4166.667	300.0	100.0	100.0	1	0.0	0.0	0.068	0.0	98.13506	4.16	1	2.0	2.0	5.0	0.0	0.0
4166.667	300.0	100.0	100.0	1	0.0	0.0	0.069	0.0	98.13506	4.161	1	2.0	2.0	5.0	0.0	0.0
4166.667	300.0	100.0	100.0	1	0.0	0.0	0.069	0.0	98.31815	4.161	1	2.0	2.0	5.0	0.0	0.0
4166.667	300.0	100.0	100.0	1	0.0	0.0	0.069	0.0	98.53932	4.163	1	2.0	2.0	5.0	0.0	0.0
4166.667	300.0	100.0	100.0	1	0.0	0.0	0.07	0.0	98.53932	4.163	1	2.0	2.0	5.0	0.0	0.0
4166.667	300.0	100.0	100.0	1	0.0	0.0	0.071	0.0	98.658714	4.163	1	2.0	2.0	5.0	0.0	0.0
4166.667	300.0	100.0	100.0	1	0.0	0.0	0.071	0.0	99.36307	4.164	1	2.0	2.0	5.0	0.0	0.0
4166.667	300.0	100.0	100.0	1	0.0	0.0	0.072	0.0	99.36307	4.164	1	2.0	2.0	5.0	0.0	0.0
4166.667	300.0	100.0	100.0	1	0.0	0.0	0.073	0.0	98.996506	4.165	1	2.0	2.0	5.0	0.0	0.0
4166.667	300.0	100.0	100.0	1	0.0	0.0	0.073	0.0	98.996506	4.166	1	2.0	2.0	5.0	0.0	0.0
4166.667	300.0	100.0	100.0	1	0.0	0.0	0.074	0.0	99.54563	4.166	1	2.0	2.0	5.0	0.0	0.0
4166.667	300.0	100.0	100.0	1	0.0	0.0	0.074	0.0	99.89993	4.166	1	2.0	2.0	5.0	0.0	0.0
4166.667	300.0	100.0	100.0	1	0.0	0.0	0.075	0.0	99.89993	4.166	1	2.0	2.0	5.0	0.0	0.0
4166.667	300.0	100.0	100.0	1	0.0	0.0	0.076	0.0	99.32324	4.166	1	2.0	2.0	5.0	0.0	0.0
4166.667	300.0	100.0	100.0	1	0.0	0.0	0.076	0.0	97.99458	4.166	1	2.0	2.0	5.0	0.0	0.0
4166.667	300.0	100.0	100.0	1	0.0	0.0	0.077	0.0	97.99458	4.167	1	2.0	2.0	5.0	0.0	0.0
4166.667	300.0	100.0	100.0	1	0.0	0.0	0.078	0.0	98.20117	4.167	1	2.0	2.0	5.0	0.0	0.0
4166.667	300.0	100.0	100.0	1	0.0	0.0	0.079	0.0	98.20117	4.167	1	2.0	2.0	5.0	0.0	0.0
4166.667	300.0	100.0	100.0	1	0.0	0.0	0.08	0.0	98.45852	4.167	1	2.0	2.0	5.0	0.0	0.0
4166.667	300.0	100.0	100.0	1	0.0	0.0	0.081	0.0	98.84601	4.167	1	2.0	2.0	5.0	0.0	0.0
4166.667	300.0	100.0	100.0	1	0.0	0.0	0.081	0.0	98.84601	4.168	1	2.0	2.0	5.0	0.0	0.0
4166.667	300.0	100.0	100.0	1	0.0	0.0	0.082	0.0	99.49246	4.168	1	2.0	2.0	5.0	0.0	0.0
4166.667	300.0	100.0	100.0	1	0.0	0.0	0.083	0.0	98.96095	4.168	1	2.0	2.0	5.0	0.0	0.0
4166.667	300.0	100.0	100.0	1	0.0	0.0	0.084	0.0	98.96095	4.168	1	2.0	2.0	5.0	0.0	0.0
4166.667	300.0	100.0	100.0	1	0.0	0.0	0.085	0.0	98.99595	4.168	1	2.0	2.0	5.0	0.0	0.0
4166.667	300.0	100.0	100.0	1	0.0	0.0	0.086	0.0	98.99595	4.169	1	2.0	2.0	5.0	0.0	0.0
4166.667	300.0	100.0	100.0	1	0.0	0.0	0.087	0.0	98.38895	4.169	1	2.0	2.0	5.0	0.0	0.0
4166.667	300.0	100.0	100.0	1	0.0	0.0	0.088	0.0	98.612854	4.169	1	2.0	2.0	5.0	0.0	0.0
4166.667	300.0	100.0	100.0	1	0.0	0.0	0.089	0.0	98.612854	4.169	1	2.0	2.0	5.0	0.0	0.0
4166.667	300.0	100.0	100.0	1	0.0	0.0	0.09	0.0	99.07695	4.169	1	2.0	2.0	5.0	0.0	0.0
4166.667	300.0	100.0	100.0	1	0.0	0.0	0.091	0.0	99.08858	4.169	1	2.0	2.0	5.0	0.0	0.0
4166.667	300.0	100.0	100.0	1	0.0	0.0	0.092	0.0	99.08858	4.169	1	2.0	2.0	5.0	0.0	0.0
4166.667	300.0	100.0	100.0	1	0.0	0.0	0.093	0.0	98.81376	4.169	1	2.0	2.0	5.0	0.0	0.0
4166.667	300.0	100.0	100.0	1	0.0	0.0	0.094	0.0	98.81376	4.169	1	2.0	2.0	5.0	0.0	0.0
4166.667	300.0	100.0	100.0	1	0.0	0.0	0.095	0.0	97.76434	4.169	1	2.0	2.0	5.0	0.0	0.0
4166.667	300.0	100.0	100.0	1	0.0	0.0	0.096	0.0	97.533295	4.169	1	2.0	2.0	5.0	0.0	0.0
4166.667	300.0	100.0	100.0	1	0.0	0.0	0.097	0.0	98.35634	4.17	1	2.0	2.0	5.0	0.0	0.0
4166.667	300.0	100.0	100.0	1	0.0	0.0	0.098	0.0	98.01129	4.17	1	2.0	2.0	5.0	0.0	0.0
4166.667	300.0	100.0	100.0	1	0.0	0.0	0.099	0.0	97.864365	4.17	1	2.0	2.0	5.0	0.0	0.0
4166.667	300.0	100.0	100.0	1	0.0	0.0	0.1	0.0	97.864365	4.17	1	2.0	2.0	5.0	0.0	0.0
4166.667	300.0	100.0	100.0	1	0.0	0.0	0.101	0.0	98.00721	4.17	1	2.0	2.0	5.0	0.0	0.0
4166.667	300.0	100.0	100.0	1	0.0	0.0	0.102	0.0	98.00721	4.17	1	2.0	2.0	5.0	0.0	0.0
4166.667	300.0	100.0	100.0	1	0.0	0.0	0.103	0.0	98.260506	4.17	1	2.0	2.0	5.0	0.0	0.0
4166.667	300.0	100.0	100.0	1	0.0	0.0	0.104	0.0	98.15327	4.17	1	2.0	2.0	5.0	0.0	0.0
4166.667	300.0	100.0	100.0	1	0.0	0.0	0.105	0.0	98.15327	4.17	1	2.0	2.0	5.0	0.0	0.0
4166.667	300.0	100.0	100.0	1	0.0	0.0	0.106	0.0	96.95584	4.17	1	2.0	2.0	5.0	0.0	0.0
4166.667	300.0	100.0	100.0	1	0.0	0.0	0.108	0.0	97.2844	4.17	1	2.0	2.0	5.0	0.0	0.0
4166.667	300.0	100.0	100.0	1	0.0	0.0	0.109	0.0	97.2844	4.17	1	2.0	2.0	5.0	0.0	0.0
4166.667	300.0	100.0	100.0	1	0.0	0.0	0.11	0.0	98.46057	4.17	1	2.0	2.0	5.0	0.0	0.0
4166.667	300.0	100.0	100.0	1	0.0	0.0	0.111	0.0	98.46057	4.17	1	2.0	2.0	5.0	0.0	0.0
4166.667	300.0	100.0	100.0	1	0.0	0.0	0.112	0.0	98.74271	4.17	1	2.0	2.0	5.0	0.0	0.0
4166.667	300.0	100.0	100.0	1	0.0	0.0	0.113	0.0	98.44296	4.17	1	2.0	2.0	5.0	0.0	0.0
4166.667	300.0	100.0	100.0	1	0.0	0.0	0.115	0.0	98.44296	4.17	1	2.0	2.0	5.0	0.0	0.0
4166.667	300.0	100.0	100.0	1	0.0	0.0	0.116	0.0	98.09354	4.17	1	2.0	2.0	5.0	0.0	0.0
4166.667	300.0	100.0	100.0	1	0.0	0.0	0.117	0.0	97.8269	4.17	1	2.0	2.0	5.0	0.0	0.0
4166.667	300.0	100.0	100.0	1	0.0	0.0	0.118	0.0	97.8269	4.17	1	2.0	2.0	5.0	0.0	0.0
4166.667	300.0	100.0	100.0	1	0.0	0.0	0.12	0.0	97.79655	4.17	1	2.0	2.0	5.0	0.0	0.0
4166.667	300.0	100.0	100.0	1	0.0	0.0	0.121	0.0	97.79655	4.17	1	2.0	2.0	5.0	0.0	0.0
4166.667	300.0	100.0	100.0	1	0.0	0.0	0.122	0.0	97.64719	4.17	1	2.0	2.0	5.0	0.0	0.0
4166.667	300.0	100.0	100.0	1	0.0	0.0	0.124	0.0	97.52148	4.17	1	2.0	2.0	5.0	0.0	0.0
4166.667	300.0	100.0	100.0	1	0.0	0.0	0.125	0.0	97.52148	4.17	1	2.0	2.0	5.0	0.0	0.0
4166.667	300.0	100.0	100.0	1	0.0	0.0	0.126	0.0	97.38706	4.17	1	2.0	2.0	5.0	0.0	0.0
4166.667	300.0	100.0	100.0	1	0.0	0.0	0.128	0.0	98.16138	4.17	1	2.0	2.0	5.0	0.0	0.0
4166.667	300.0	100.0	100.0	1	0.0	0.0	0.129	0.0	98.16138	4.17	1	2.0	2.0	5.0	0.0	0.0
4166.667	300.0	100.0	100.0	1	0.0	0.0	0.13	0.0	97.00606	4.17	1	2.0	2.0	5.0	0.0	0.0
4166.667	300.0	100.0	100.0	1	0.0	0.0	0.131	0.0	97.503845	4.17	1	2.0	2.0	5.0	0.0	0.0
4166.667	300.0	100.0	100.0	1	0.0	0.0	0.133	0.0	97.52869	4.17	1	2.0	2.0	5.0	0.0	0.0
4166.667	300.0	100.0	100.0	1	0.0	0.0	0.134	0.0	97.60572	4.17	1	2.0	2.0	5.0	0.0	0.0
4166.667	300.0	100.0	100.0	1	0.0	0.0	0.136	0.0	97.60572	4.17	1	2.0	2.0	5.0	0.0	0.0
4166.667	300.0	100.0	100.0	1	0.0	0.0	0.137	0.0	97.96786	4.17	1	2.0	2.0	5.0	0.0	0.0
4166.667	300.0	100.0	100.0	1	0.0	0.0	0.138	0.0	97.610085	4.17	1	2.0	2.0	5.0	0.0	0.0
4166.667	300.0	100.0	100.0	1	0.0	0.0	0.14	0.0	97.610085	4.17	1	2.0	2.0	5.0	0.0	0.0
4166.667	300.0	100.0	100.0	1	0.0	0.0	0.141	0.0	98.35216	4.17	1	2.0	2.0	5.0	0.0	0.0
4166.667	300.0	100.0	100.0	1	0.0	0.0	0.142	0.0	98.56397	4.17	1	2.0	2.0	5.0	0.0	0.0
4166.667	300.0	100.0	100.0	1	0.0	0.0	0.143	0.0	98.84119	4.17	1	2.0	2.0	5.0	0.0	0.0
4166.667	300.0	100.0	100.0	1	0.0	0.0	0.145	0.0	99.11847	4.17	1	2.0	2.0	5.0	0.0	0.0
4166.667	300.0	100.0	100.0	1	0.0	0.0	0.147	0.0	99.11847	4.17	1	2.0	2.0	5.0	0.0	0.0
4166.667	300.0	100.0	100.0	1	0.0	0.0	0.148	0.0	99.33083	4.17	1	2.0	2.0	5.0	0.0	0.0
4166.667	300.0	100.0	100.0	1	0.0	0.0	0.15	0.0	99.33083	4.17	1	2.0	2.0	5.0	0.0	0.0
4166.667	300.0	100.0	100.0	1	0.0	0.0	0.151	0.0	98.90036	4.17	1	2.0	2.0	5.0	0.0	0.0
4166.667	300.0	100.0	100.0	1	0.0	0.0	0.153	0.0	99.01939	4.17	1	2.0	2.0	6.0	0.0	0.0
4166.667	300.0	100.0	100.0	1	0.0	0.0	0.154	0.0	99.01939	4.17	1	2.0	2.0	6.0	0.0	0.0
0.0	300.0	100.0	100.0	0	0.0	0.0	0.155	0.0	98.68476	4.17	1	3.0	2.0	0.0	0.0	0.0
0.0	300.0	100.0	100.0	0	0.0	0.0	0.157	0.0	99.43549	4.17	1	3.0	2.0	0.0	0.0	0.0
0.0	300.0	100.0	100.0	0	0.0	0.0	0.158	0.0	99.43549	4.17	1	3.0	2.0	0.0	0.0	0.0
0.0	300.0	100.0	100.0	0	0.0	0.0	0.159	0.0	99.01999	4.17	1	3.0	2.0	0.0	0.0	0.0
0.0	300.0	100.0	100.0	0	0.0	0.0	0.16	0.0	99.01999	3.875	1	3.0	2.0	0.0	0.0	0.0
0.0	300.0	100.0	100.0	0	0.0	0.0	0.161	0.0	98.88703	3.875	1	3.0	2.0	0.0	0.0	0.0
0.0	300.0	100.0	100.0	0	0.0	0.0	0.162	0.0	99.05166	3.347	1	3.0	2.0	0.0	0.0	0.0
0.0	300.0	100.0	100.0	0	0.0	0.0	0.163	0.0	99.05166	3.11	1	3.0	2.0	0.0	0.0	0.0
0.0	300.0	100.0	100.0	0	0.0	0.0	0.164	0.0	99.145874	3.11	1	3.0	2.0	0.0	0.0	0.0
0.0	300.0	100.0	100.0	0	0.0	0.0	0.165	0.0	99.21325	2.685	1	3.0	2.0	0.0	0.0	0.0
0.0	300.0	100.0	100.0	0	0.0	0.0	0.166	0.0	99.21325	2.319	1	3.0	2.0	0.0	0.0	0.0
0.0	300.0	100.0	100.0	0	0.0	0.0	0.167	0.0	98.3848	2.319	1	3.0	2.0	0.0	0.0	0.0
0.0	300.0	100.0	100.0	0	0.0	0.0	0.167	0.0	98.3848	2.155	1	3.0	2.0	0.0	0.0	0.0
0.0	300.0	100.0	100.0	0	0.0	0.0	0.168	0.0	97.7086	2.155	1	3.0	2.0	0.0	0.0	0.0
0.0	300.0	100.0	100.0	0	0.0	0.0	0.169	0.0	95.30156	1.861	1	3.0	2.0	0.0	0.0	0.0
0.0	300.0	100.0	100.0	0	0.0	0.0	0.169	0.0	95.30156	1.729	1	3.0	2.0	0.0	0.0	0.0
0.0	300.0	100.0	100.0	0	0.0	0.0	0.17	0.0	97.41837	1.729	1	3.0	2.0	0.0	0.0	0.0
0.0	300.0	100.0	100.0	0	0.0	0.0	0.17	0.0	96.99671	1.607	1	3.0	2.0	0.0	0.0	0.0
0.0	300.0	100.0	100.0	0	0.0	0.0	0.17	0.0	96.99671	1.387	1	3.0	2.0	0.0	0.0	0.0
0.0	300.0	100.0	100.0	0	0.0	0.0	0.171	0.0	97.35747	1.387	1	3.0	2.0	0.0	0.0	0.0
0.0	300.0	100.0	100.0	0	0.0	0.0	0.171	0.0	97.35747	1.198	1	3.0	2.0	0.0	0.0	0.0
0.0	300.0	100.0	100.0	0	0.0	0.0	0.171	0.0	97.582184	1.198	1	3.0	2.0	0.0	0.0	0.0
0.0	300.0	100.0	100.0	0	0.0	0.0	0.171	0.0	98.22834	1.113	1	3.0	2.0	0.0	0.0	0.0
0.0	300.0	100.0	100.0	0	0.0	0.0	0.171	0.0	98.22834	0.961	1	3.0	2.0	0.0	0.0	0.0
0.0	300.0	100.0	100.0	0	0.0	0.0	0.171	0.0	97.68087	0.961	1	3.0	2.0	0.0	0.0	0.0
0.0	300.0	100.0	100.0	0	0.0	0.0	0.171	0.0	97.67655	0.893	1	3.0	2.0	0.0	0.0	0.0
0.0	300.0	100.0	100.0	0	0.0	0.0	0.17	0.0	97.67655	0.893	1	3.0	2.0	0.0	0.0	0.0
0.0	300.0	100.0	100.0	0	0.0	0.0	0.17	0.0	97.60732	0.771	1	3.0	2.0	8.0	0.0	0.0
0.0	300.0	100.0	100.0	0	0.0	0.0	0.17	0.0	97.60732	0.716	1	3.0	2.0	8.0	0.0	0.0
0.0	300.0	100.0	100.0	0	0.0	0.0	0.169	0.0	98.85184	0.716	1	3.0	2.0	0.0	0.0	0.0
0.0	300.0	100.0	100.0	0	0.0	0.0	0.168	0.0	99.258705	0.618	1	3.0	2.0	0.0	0.0	0.0
0.0	300.0	100.0	100.0	0	0.0	0.0	0.168	0.0	99.258705	0.534	1	3.0	2.0	0.0	0.0	0.0
0.0	300.0	100.0	100.0	0	0.0	0.0	0.167	0.0	98.44645	0.534	1	3.0	2.0	0.0	0.0	0.0
0.0	300.0	100.0	100.0	0	0.0	0.0	0.165	0.0	97.7793	0.496	1	3.0	2.0	0.0	0.0	0.0
0.0	300.0	100.0	100.0	0	0.0	0.0	0.164	0.0	97.7793	0.428	1	3.0	2.0	0.0	0.0	0.0
0.0	300.0	100.0	100.0	0	0.0	0.0	0.163	0.0	97.400406	0.428	1	3.0	2.0	0.0	0.0	0.0
0.0	300.0	100.0	100.0	0	0.0	0.0	0.162	0.0	97.400406	0.398	1	3.0	2.0	0.0	0.0	0.0
0.0	300.0	100.0	100.0	0	0.0	0.0	0.161	0.0	97.97407	0.398	1	3.0	2.0	0.0	0.0	0.0
0.0	300.0	100.0	100.0	0	0.0	0.0	0.159	0.0	98.19749	0.343	1	3.0	2.0	0.0	0.0	0.0
0.0	300.0	100.0	100.0	0	0.0	0.0	0.158	0.0	98.86064	0.319	1	3.0	2.0	0.0	0.0	0.0
0.0	300.0	100.0	100.0	0	0.0	0.0	0.156	0.0	98.37977	0.319	1	3.0	2.0	0.0	0.0	0.0
0.0	300.0	100.0	100.0	0	0.0	0.0	0.155	0.0	98.47107	0.276	1	3.0	2.0	0.0	0.0	0.0
0.0	300.0	100.0	100.0	0	0.0	0.0	0.153	0.0	98.21128	0.238	1	3.0	2.0	0.0	0.0	0.0
0.0	300.0	100.0	100.0	0	0.0	0.0	0.151	0.0	97.8857	0.238	1	3.0	2.0	0.0	0.0	0.0
0.0	300.0	100.0	100.0	0	0.0	0.0	0.15	0.0	97.8857	0.221	1	3.0	2.0	0.0	0.0	0.0
0.0	300.0	100.0	100.0	0	0.0	0.0	0.148	0.0	99.48281	0.221	1	3.0	2.0	0.0	0.0	0.0
0.0	300.0	100.0	100.0	0	0.0	0.0	0.147	0.0	98.92031	0.19	1	3.0	2.0	0.0	0.0	0.0
0.0	300.0	100.0	100.0	0	0.0	0.0	0.145	0.0	98.92031	0.164	1	3.0	2.0	0.0	0.0	0.0
0.0	300.0	100.0	100.0	0	0.0	0.0	0.144	0.0	99.1094	0.164	1	3.0	2.0	0.0	0.0	0.0
0.0	300.0	100.0	100.0	0	0.0	0.0	0.142	0.0	99.232925	0.152	1	3.0	2.0	0.0	0.0	0.0
0.0	300.0	100.0	100.0	0	0.0	0.0	0.14	0.0	99.232925	0.131	1	3.0	2.0	0.0	0.0	0.0
0.0	300.0	100.0	100.0	0	0.0	0.0	0.138	0.0	99.807175	0.131	1	3.0	2.0	0.0	0.0	0.0
0.0	300.0	100.0	100.0	0	0.0	0.0	0.136	0.0	99.807175	0.122	1	3.0	2.0	0.0	0.0	0.0
0.0	300.0	100.0	100.0	0	0.0	0.0	0.135	0.0	99.38907	0.122	1	3.0	2.0	0.0	0.0	0.0
0.0	300.0	100.0	100.0	0	0.0	0.0	0.133	0.0	99.41535	0.105	1	3.0	2.0	0.0	0.0	0.0
0.0	300.0	100.0	100.0	0	0.0	0.0	0.132	0.0	99.41535	0.091	1	3.0	2.0	0.0	0.0	0.0
0.0	300.0	100.0	100.0	0	0.0	0.0	0.13	0.0	99.52795	0.091	1	3.0	2.0	0.0	0.0	0.0
0.0	300.0	100.0	100.0	0	0.0	0.0	0.129	0.0	100.16795	0.084	1	3.0	2.0	0.0	0.0	0.0
0.0	300.0	100.0	100.0	0	0.0	0.0	0.127	0.0	100.16795	0.072	1	3.0	2.0	0.0	0.0	0.0
0.0	300.0	100.0	100.0	0	0.0	0.0	0.125	0.0	99.30297	0.072	1	3.0	2.0	0.0	0.0	0.0
0.0	300.0	100.0	100.0	0	0.0	0.0	0.123	0.0	99.30297	0.067	1	3.0	2.0	0.0	0.0	0.0
0.0	300.0	100.0	100.0	0	0.0	0.0	0.122	0.0	99.30015	0.067	1	3.0	2.0	0.0	0.0	0.0
0.0	300.0	100.0	100.0	0	0.0	0.0	0.12	0.0	98.72959	0.058	1	3.0	2.0	0.0	0.0	0.0
0.0	300.0	100.0	100.0	0	0.0	0.0	0.118	0.0	98.72959	0.054	1	3.0	2.0	0.0	0.0	0.0
0.0	300.0	100.0	100.0	0	0.0	0.0	0.117	0.0	99.185646	0.054	1	3.0	2.0	0.0	0.0	0.0
0.0	300.0	100.0	100.0	0	0.0	0.0	0.115	0.0	98.90317	0.046	1	3.0	2.0	0.0	0.0	0.0
0.0	300.0	100.0	100.0	0	0.0	0.0	0.114	0.0	98.90317	0.04	1	3.0	2.0	0.0	0.0	0.0
0.0	300.0	100.0	100.0	0	0.0	0.0	0.112	0.0	98.37625	0.04	1	3.0	2.0	0.0	0.0	0.0
0.0	300.0	100.0	100.0	0	0.0	0.0	0.111	0.0	98.37625	0.037	1	3.0	2.0	0.0	0.0	0.0
0.0	300.0	100.0	100.0	0	0.0	0.0	0.109	0.0	98.370926	0.037	1	3.0	2.0	0.0	0.0	0.0
0.0	300.0	100.0	100.0	0	0.0	0.0	0.107	0.0	98.38429	0.032	1	3.0	2.0	0.0	0.0	0.0
0.0	300.0	100.0	100.0	0	0.0	0.0	0.106	0.0	98.38429	0.029	1	3.0	2.0	0.0	0.0	0.0
0.0	300.0	100.0	100.0	0	0.0	0.0	0.104	0.0	98.49361	0.029	1	3.0	2.0	0.0	0.0	0.0
0.0	300.0	100.0	100.0	0	0.0	0.0	0.102	0.0	98.23671	0.025	1	3.0	2.0	0.0	0.0	0.0
0.0	300.0	100.0	100.0	0	0.0	0.0	0.101	0.0	98.23671	0.023	1	3.0	2.0	0.0	0.0	0.0
0.0	300.0	100.0	100.0	0	0.0	0.0	0.1	0.0	97.64689	0.023	1	3.0	2.0	0.0	0.0	0.0
0.0	300.0	100.0	100.0	0	0.0	0.0	0.098	0.0	97.64689	0.02	1	3.0	2.0	0.0	0.0	0.0
0.0	300.0	100.0	100.0	0	0.0	0.0	0.097	0.0	97.07381	0.02	1	3.0	2.0	0.0	0.0	0.0
0.0	300.0	100.0	100.0	0	0.0	0.0	0.096	0.0	97.32337	0.017	1	3.0	2.0	0.0	0.0	0.0
0.0	300.0	100.0	100.0	0	0.0	0.0	0.095	0.0	97.32337	0.016	1	3.0	2.0	0.0	0.0	0.0
0.0	300.0	100.0	100.0	0	0.0	0.0	0.093	0.0	96.84626	0.016	1	3.0	2.0	0.0	0.0	0.0
0.0	300.0	100.0	100.0	0	0.0	0.0	0.092	0.0	96.68402	0.014	1	3.0	2.0	0.0	0.0	0.0
0.0	300.0	100.0	100.0	0	0.0	0.0	0.091	0.0	96.68402	0.012	1	3.0	2.0	0.0	0.0	0.0
0.0	300.0	100.0	100.0	0	0.0	0.0	0.09	0.0	97.15149	0.012	1	3.0	2.0	0.0	0.0	0.0
0.0	300.0	100.0	100.0	0	0.0	0.0	0.089	0.0	97.15149	0.011	1	3.0	2.0	0.0	0.0	0.0
0.0	300.0	100.0	100.0	0	0.0	0.0	0.088	0.0	97.680046	0.011	1	3.0	2.0	0.0	0.0	0.0
0.0	300.0	100.0	100.0	0	0.0	0.0	0.087	0.0	97.576454	0.009	1	3.0	2.0	0.0	0.0	0.0
0.0	300.0	100.0	100.0	0	0.0	0.0	0.086	0.0	97.576454	0.008	1	3.0	2.0	0.0	0.0	0.0
0.0	300.0	100.0	100.0	0	0.0	0.0	0.085	0.0	96.55338	0.008	1	3.0	2.0	0.0	0.0	0.0
0.0	300.0	100.0	100.0	0	0.0	0.0	0.084	0.0	96.8983	0.007	1	3.0	2.0	0.0	0.0	0.0
0.0	300.0	100.0	100.0	0	0.0	0.0	0.084	0.0	97.517075	0.007	1	3.0	2.0	0.0	0.0	0.0
0.0	300.0	100.0	100.0	0	0.0	0.0	0.083	0.0	97.164406	0.006	1	3.0	2.0	0.0	0.0	0.0
0.0	300.0	100.0	100.0	0	0.0	0.0	0.082	0.0	97.164406	0.006	1	3.0	2.0	0.0	0.0	0.0
0.0	300.0	100.0	100.0	0	0.0	0.0	0.081	0.0	97.429924	0.006	1	3.0	2.0	0.0	0.0	0.0
0.0	300.0	100.0	100.0	0	0.0	0.0	0.08	0.0	97.82739	0.005	1	3.0	2.0	0.0	0.0	0.0
0.0	300.0	100.0	100.0	0	0.0	0.0	0.08	0.0	97.82739	0.004	1	3.0	2.0	0.0	0.0	0.0
0.0	300.0	100.0	100.0	0	0.0	0.0	0.079	0.0	98.72532	0.004	1	3.0	2.0	0.0	0.0	0.0
0.0	300.0	100.0	100.0	0	0.0	0.0	0.078	0.0	98.362564	0.003	1	3.0	2.0	0.0	0.0	0.0
0.0	300.0	100.0	100.0	0	0.0	0.0	0.078	0.0	98.362564	0.003	1	3.0	2.0	0.0	0.0	0.0
0.0	300.0	100.0	100.0	0	0.0	0.0	0.077	0.0	99.13487	0.003	1	3.0	2.0	0.0	0.0	0.0
0.0	300.0	100.0	100.0	0	0.0	0.0	0.076	0.0	99.13487	0.002	1	3.0	2.0	0.0	0.0	0.0
0.0	300.0	100.0	100.0	0	0.0	0.0	0.075	0.0	98.37455	0.002	1	3.0	2.0	0.0	0.0	0.0
0.0	300.0	100.0	100.0	0	0.0	0.0	0.074	0.0	97.799866	0.002	1	3.0	2.0	0.0	0.0	0.0
0.0	300.0	100.0	100.0	0	0.0	0.0	0.073	0.0	97.799866	0.002	1	3.0	2.0	0.0	0.0	0.0
0.0	300.0	100.0	100.0	0	0.0	0.0	0.073	0.0	97.71515	0.002	1	3.0	2.0	0.0	0.0	0.0
0.0	300.0	100.0	100.0	0	0.0	0.0	0.072	0.0	97.85488	0.001	1	3.0	2.0	0.0	0.0	0.0
0.0	300.0	100.0	100.0	0	0.0	0.0	0.071	0.0	97.85488	0.001	1	3.0	2.0	0.0	0.0	0.0
0.0	300.0	100.0	100.0	0	0.0	0.0	0.07	0.0	97.38928	0.001	1	3.0	2.0	0.0	0.0	0.0
0.0	300.0	100.0	100.0	0	0.0	0.0	0.069	0.0	97.38928	0.001	1	3.0	2.0	0.0	0.0	0.0
0.0	300.0	100.0	100.0	0	0.0	0.0	0.069	0.0	97.76481	0.001	1	3.0	2.0	0.0	0.0	0.0
0.0	300.0	100.0	100.0	0	0.0	0.0	0.068	0.0	98.454384	0.001	1	3.0	2.0	0.0	0.0	0.0
0.0	300.0	100.0	100.0	0	0.0	0.0	0.067	0.0	98.454384	0.0	1	3.0	2.0	0.0	0.0	0.0
0.0	300.0	100.0	100.0	0	0.0	0.0	0.067	0.0	98.3288	0.0	1	3.0	2.0	0.0	0.0	0.0
0.0	300.0	100.0	100.0	0	0.0	0.0	0.066	0.0	97.774574	0.0	1	3.0	2.0	0.0	0.0	0.0
0.0	300.0	100.0	100.0	0	0.0	0.0	0.066	0.0	97.774574	0.0	1	3.0	2.0	0.0	0.0	0.0
0.0	300.0	100.0	100.0	0	0.0	0.0	0.065	0.0	98.14493	0.0	1	3.0	2.0	0.0	0.0	0.0
0.0	300.0	100.0	100.0	0	0.0	0.0	0.065	0.0	98.14493	0.0	1	3.0	2.0	0.0	0.0	0.0
0.0	300.0	100.0	100.0	0	0.0	0.0	0.064	0.0	98.28653	0.0	1	3.0	2.0	0.0	0.0	0.0
0.0	300.0	100.0	100.0	0	0.0	0.0	0.063	0.0	98.74187	0.0	1	3.0	2.0	0.0	0.0	0.0
0.0	300.0	100.0	100.0	0	0.0	0.0	0.063	0.0	98.74187	0.0	1	3.0	2.0	0.0	0.0	0.0
0.0	300.0	100.0	100.0	0	0.0	0.0	0.062	0.0	98.71382	0.0	1	3.0	2.0	0.0	0.0	0.0
0.0	300.0	100.0	100.0	0	0.0	0.0	0.062	0.0	98.77785	0.0	1	3.0	2.0	0.0	0.0	0.0
0.0	300.0	100.0	100.0	0	0.0	0.0	0.062	0.0	98.77785	0.0	1	3.0	2.0	0.0	0.0	0.0
0.0	300.0	100.0	100.0	0	0.0	0.0	0.061	0.0	99.57053	0.0	1	3.0	2.0	0.0	0.0	0.0
0.0	300.0	100.0	100.0	0	0.0	0.0	0.061	0.0	99.57053	0.0	1	3.0	2.0	0.0	0.0	0.0
0.0	300.0	100.0	100.0	0	0.0	0.0	0.061	0.0	99.77011	0.0	1	3.0	2.0	0.0	0.0	0.0
0.0	300.0	100.0	100.0	0	0.0	0.0	0.06	0.0	99.26255	0.0	1	3.0	2.0	0.0	0.0	0.0
0.0	300.0	100.0	100.0	0	0.0	0.0	0.06	0.0	99.26255	0.0	1	3.0	2.0	0.0	0.0	0.0
0.0	300.0	100.0	100.0	0	0.0	0.0	0.06	0.0	98.50413	0.0	1	3.0	2.0	0.0	0.0	0.0
0.0	300.0	100.0	100.0	0	0.0	0.0	0.059	0.0	98.581696	0.0	1	3.0	2.0	0.0	0.0	0.0
0.0	300.0	100.0	100.0	0	0.0	0.0	0.058	0.0	98.581696	0.0	1	3.0	2.0	0.0	0.0	0.0
0.0	300.0	100.0	100.0	0	0.0	0.0	0.058	0.0	98.9802	0.0	1	3.0	2.0	0.0	0.0	0.0
0.0	300.0	100.0	100.0	0	0.0	0.0	0.057	0.0	98.9802	0.0	1	3.0	2.0	0.0	0.0	0.0
0.0	300.0	100.0	100.0	0	0.0	0.0	0.057	0.0	99.25897	0.0	1	3.0	2.0	0.0	0.0	0.0
0.0	300.0	100.0	100.0	0	0.0	0.0	0.056	0.0	100.068436	0.0	1	3.0	2.0	0.0	0.0	0.0
0.0	300.0	100.0	100.0	0	0.0	0.0	0.056	0.0	100.068436	0.0	1	3.0	2.0	0.0	0.0	0.0
0.0	300.0	100.0	100.0	0	0.0	0.0	0.055	0.0	99.37851	0.0	1	3.0	2.0	0.0	0.0	0.0
0.0	300.0	100.0	100.0	0	0.0	0.0	0.055	0.0	99.039085	0.0	1	3.0	2.0	0.0	0.0	0.0
0.0	300.0	100.0	100.0	0	0.0	0.0	0.054	0.0	99.039085	0.0	1	3.0	2.0	0.0	0.0	0.0
0.0	300.0	100.0	100.0	0	0.0	0.0	0.054	0.0	99.18332	0.0	1	3.0	2.0	0.0	0.0	0.0
0.0	300.0	100.0	100.0	0	0.0	0.0	0.053	0.0	99.18332	0.0	1	3.0	2.0	0.0	0.0	0.0
0.0	300.0	100.0	100.0	0	0.0	0.0	0.052	0.0	99.11618	0.0	1	3.0	2.0	0.0	0.0	0.0
0.0	300.0	100.0	100.0	0	0.0	0.0	0.051	0.0	98.4438	0.0	1	3.0	2.0	0.0	0.0	0.0
0.0	300.0	100.0	100.0	0	0.0	0.0	0.05	0.0	98.4438	0.0	1	3.0	2.0	0.0	0.0	0.0
0.0	300.0	100.0	100.0	0	0.0	0.0	0.05	0.0	98.26674	0.0	1	3.0	2.0	0.0	0.0	0.0
0.0	300.0	100.0	100.0	0	0.0	0.0	0.049	0.0	98.38238	0.0	1	3.0	2.0	0.0	0.0	0.0
0.0	300.0	100.0	100.0	0	0.0	0.0	0.048	0.0	97.1122	0.0	1	3.0	2.0	0.0	0.0	0.0
0.0	300.0	100.0	100.0	0	0.0	0.0	0.048	0.0	97.27992	0.0	1	3.0	2.0	0.0	0.0	0.0
0.0	300.0	100.0	100.0	0	0.0	0.0	0.047	0.0	97.27992	0.0	1	3.0	2.0	0.0	0.0	0.0
0.0	300.0	100.0	100.0	0	0.0	0.0	0.046	0.0	97.36964	0.0	1	3.0	2.0	0.0	0.0	0.0
0.0	300.0	100.0	100.0	0	0.0	0.0	0.045	0.0	97.20116	0.0	1	3.0	2.0	0.0	0.0	0.0
0.0	300.0	100.0	100.0	0	0.0	0.0	0.044	0.0	97.20116	0.0	1	3.0	2.0	0.0	0.0	0.0
0.0	300.0	100.0	100.0	0	0.0	0.0	0.043	0.0	97.10047	0.0	1	3.0	2.0	0.0	0.0	0.0
0.0	300.0	100.0	100.0	0	0.0	0.0	0.042	0.0	95.36883	0.0	1	3.0	2.0	0.0	0.0	0.0
0.0	300.0	100.0	100.0	0	0.0	0.0	0.041	0.0	95.36883	0.0	1	3.0	2.0	0.0	0.0	0.0
0.0	300.0	100.0	100.0	0	0.0	0.0	0.04	0.0	97.414825	0.0	1	3.0	2.0	0.0	0.0	0.0
0.0	300.0	100.0	100.0	0	0.0	0.0	0.039	0.0	97.414825	0.0	1	3.0	2.0	0.0	0.0	0.0
0.0	300.0	100.0	100.0	0	0.0	0.0	0.038	0.0	96.43851	0.0	1	3.0	2.0	0.0	0.0	0.0
0.0	300.0	100.0	100.0	0	0.0	0.0	0.037	0.0	97.84247	0.0	1	3.0	2.0	0.0	0.0	0.0
0.0	300.0	100.0	100.0	0	0.0	0.0	0.036	0.0	97.84247	0.0	1	3.0	2.0	0.0	0.0	0.0
0.0	300.0	100.0	100.0	0	0.0	0.0	0.035	0.0	98.27801	0.0	1	3.0	2.0	0.0	0.0	0.0
0.0	300.0	100.0	100.0	0	0.0	0.0	0.034	0.0	98.12882	0.0	1	3.0	2.0	0.0	0.0	0.0
0.0	300.0	100.0	100.0	0	0.0	0.0	0.033	0.0	98.12882	0.0	1	3.0	2.0	0.0	0.0	0.0
0.0	300.0	100.0	100.0	0	0.0	0.0	0.032	0.0	98.203125	0.0	1	3.0	2.0	0.0	0.0	0.0
0.0	300.0	100.0	100.0	0	0.0	0.0	0.031	0.0	97.71083	0.0	1	3.0	2.0	0.0	0.0	0.0
0.0	300.0	100.0	100.0	0	0.0	0.0	0.03	0.0	97.63266	0.0	1	3.0	2.0	0.0	0.0	0.0
0.0	300.0	100.0	100.0	0	0.0	0.0	0.029	0.0	97.8584	0.0	1	3.0	2.0	0.0	0.0	0.0
0.0	300.0	100.0	100.0	0	0.0	0.0	0.028	0.0	97.8584	0.0	1	3.0	2.0	0.0	0.0	0.0
0.0	300.0	100.0	100.0	0	0.0	0.0	0.027	0.0	98.48067	0.0	1	3.0	2.0	0.0	0.0	0.0
0.0	300.0	100.0	100.0	0	0.0	0.0	0.025	0.0	98.48067	0.0	1	3.0	2.0	0.0	0.0	0.0
0.0	300.0	100.0	100.0	0	0.0	0.0	0.024	0.0	98.759094	0.0	1	3.0	2.0	0.0	0.0	0.0
0.0	300.0	100.0	100.0	0	0.0	0.0	0.023	0.0	98.246086	0.0	1	3.0	2.0	0.0	0.0	0.0
0.0	300.0	100.0	100.0	0	0.0	0.0	0.022	0.0	98.246086	0.0	1	3.0	2.0	0.0	0.0	0.0
0.0	300.0	100.0	100.0	0	0.0	0.0	0.021	0.0	98.01553	0.0	1	3.0	2.0	0.0	0.0	0.0
0.0	300.0	100.0	100.0	0	0.0	0.0	0.02	0.0	98.03389	0.0	1	3.0	2.0	0.0	0.0	0.0
0.0	300.0	100.0	100.0	0	0.0	0.0	0.019	0.0	97.707245	0.0	1	3.0	2.0	0.0	0.0	0.0
0.0	300.0	100.0	100.0	0	0.0	0.0	0.017	0.0	98.25917	0.0	1	3.0	2.0	0.0	0.0	0.0
0.0	300.0	100.0	100.0	0	0.0	0.0	0.016	0.0	98.25917	0.0	1	3.0	2.0	0.0	0.0	0.0
0.0	300.0	100.0	100.0	0	0.0	0.0	0.015	0.0	98.19106	0.0	1	3.0	2.0	0.0	0.0	0.0
0.0	300.0	100.0	100.0	0	0.0	0.0	0.013	0.0	98.37992	0.0	1	3.0	2.0	0.0	0.0	0.0
0.0	300.0	100.0	100.0	0	0.0	0.0	0.012	0.0	98.37992	0.0	1	3.0	2.0	0.0	0.0	0.0
0.0	300.0	100.0	100.0	0	0.0	0.0	0.011	0.0	98.5928	0.0	1	3.0	2.0	0.0	0.0	0.0
0.0	300.0	100.0	100.0	0	0.0	0.0	0.01	0.0	98.7173	0.0	1	3.0	2.0	0.0	0.0	0.0
0.0	300.0	100.0	100.0	0	0.0	0.0	0.008	0.0	98.83411	0.0	1	3.0	2.0	0.0	0.0	0.0
0.0	300.0	100.0	100.0	0	0.0	0.0	0.007	0.0	99.80307	0.0	1	3.0	2.0	0.0	0.0	0.0
0.0	300.0	100.0	100.0	0	0.0	0.0	0.006	0.0	99.80307	0.0	1	3.0	2.0	0.0	0.0	0.0
0.0	300.0	100.0	100.0	0	0.0	0.0	0.005	0.0	99.20295	0.0	1	3.0	2.0	0.0	0.0	0.0
0.0	300.0	100.0	100.0	0	0.0	0.0	0.003	0.0	99.09021	0.0	1	3.0	2.0	0.0	0.0	0.0
0.0	300.0	100.0	100.0	0	0.0	0.0	0.002	0.0	99.09021	0.0	1	3.0	2.0	0.0	0.0	0.0
0.0	300.0	100.0	100.0	0	0.0	0.0	0.0	0.0	98.85126	0.0	1	3.0	2.0	0.0	0.0	0.0
0.0	300.0	100.0	100.0	0	0.0	0.0	0.0	0.0	98.50083	0.0	1	3.0	2.0	0.0	0.0	0.0
0.0	300.0	100.0	100.0	0	0.0	0.0	-0.001	0.0	98.50083	0.0	1	3.0	2.0	0.0	0.0	0.0
0.0	300.0	100.0	100.0	0	0.0	0.0	-0.003	0.0	98.34486	0.0	1	3.0	2.0	0.0	0.0	0.0
0.0	300.0	100.0	100.0	0	0.0	0.0	-0.004	0.0	98.34486	0.0	1	3.0	2.0	0.0	0.0	0.0
0.0	300.0	100.0	100.0	0	0.0	0.0	-0.005	0.0	98.04741	0.0	1	3.0	2.0	0.0	0.0	0.0
0.0	300.0	100.0	100.0	0	0.0	0.0	-0.006	0.0	97.45764	0.0	1	3.0	2.0	0.0	0.0	0.0
0.0	300.0	100.0	100.0	0	0.0	0.0	-0.008	0.0	97.45764	0.0	1	3.0	2.0	0.0	0.0	0.0
0.0	300.0	100.0	100.0	0	0.0	0.0	-0.009	0.0	97.76706	0.0	1	3.0	2.0	0.0	0.0	0.0
0.0	300.0	100.0	100.0	0	0.0	0.0	-0.01	0.0	97.41403	0.0	1	3.0	2.0	0.0	0.0	0.0
0.0	300.0	100.0	100.0	0	0.0	0.0	-0.012	0.0	97.41403	0.0	1	3.0	2.0	0.0	0.0	0.0
0.0	300.0	100.0	100.0	0	0.0	0.0	-0.013	0.0	97.12638	0.0	1	3.0	2.0	0.0	0.0	0.0
0.0	300.0	100.0	100.0	0	0.0	0.0	-0.014	0.0	96.87045	0.0	1	3.0	2.0	0.0	0.0	0.0
0.0	300.0	100.0	100.0	0	0.0	0.0	-0.016	0.0	96.85501	0.0	1	3.0	2.0	0.0	0.0	0.0
0.0	300.0	100.0	100.0	0	0.0	0.0	-0.017	0.0	97.421165	0.0	1	3.0	2.0	0.0	0.0	0.0
0.0	300.0	100.0	100.0	0	0.0	0.0	-0.018	0.0	97.421165	0.0	1	3.0	2.0	0.0	0.0	0.0
0.0	300.0	100.0	100.0	0	0.0	0.0	-0.019	0.0	97.67308	0.0	1	3.0	2.0	0.0	0.0	0.0
0.0	300.0	100.0	100.0	0	0.0	0.0	-0.02	0.0	98.10092	0.0	1	3.0	2.0	0.0	0.0	0.0
0.0	300.0	100.0	100.0	0	0.0	0.0	-0.022	0.0	98.10092	0.0	1	3.0	2.0	0.0	0.0	0.0
0.0	300.0	100.0	100.0	0	0.0	0.0	-0.023	0.0	98.43386	0.0	1	3.0	2.0	0.0	0.0	0.0
0.0	300.0	100.0	100.0	0	0.0	0.0	-0.024	0.0	98.43386	0.0	1	3.0	2.0	0.0	0.0	0.0
0.0	300.0	100.0	100.0	0	0.0	0.0	-0.025	0.0	98.339905	0.0	1	3.0	2.0	0.0	0.0	0.0
0.0	300.0	100.0	100.0	0	0.0	0.0	-0.026	0.0	98.738815	0.0	1	3.0	2.0	0.0	0.0	0.0
0.0	300.0	100.0	100.0	0	0.0	0.0	-0.027	0.0	98.738815	0.0	1	3.0	2.0	0.0	0.0	0.0
0.0	300.0	100.0	100.0	0	0.0	0.0	-0.028	0.0	98.261055	0.0	1	3.0	2.0	0.0	0.0	0.0
0.0	300.0	100.0	100.0	0	0.0	0.0	-0.029	0.0	98.058556	0.0	1	3.0	2.0	0.0	0.0	0.0
0.0	300.0	100.0	100.0	0	0.0	0.0	-0.03	0.0	98.058556	0.0	1	3.0	2.0	0.0	0.0	0.0
0.0	300.0	100.0	100.0	0	0.0	0.0	-0.03	0.0	98.28864	0.0	1	3.0	2.0	0.0	0.0	0.0
0.0	300.0	100.0	100.0	0	0.0	0.0	-0.031	0.0	98.28864	0.0	1	3.0	2.0	0.0	0.0	0.0
0.0	300.0	100.0	100.0	0	0.0	0.0	-0.032	0.0	98.08707	0.0	1	3.0	2.0	0.0	0.0	0.0
0.0	300.0	100.0	100.0	0	0.0	0.0	-0.033	0.0	98.23337	0.0	1	3.0	2.0	0.0	0.0	0.0
0.0	300.0	100.0	100.0	0	0.0	0.0	-0.033	0.0	98.23337	0.0	1	3.0	2.0	0.0	0.0	0.0
0.0	300.0	100.0	100.0	0	0.0	0.0	-0.034	0.0	97.31729	0.0	1	3.0	2.0	0.0	0.0	0.0
0.0	300.0	100.0	100.0	0	0.0	0.0	-0.034	0.0	96.694305	0.0	1	3.0	2.0	0.0	0.0	0.0
0.0	300.0	100.0	100.0	0	0.0	0.0	-0.034	0.0	96.694305	0.0	1	3.0	2.0	0.0	0.0	0.0
0.0	300.0	100.0	100.0	0	0.0	0.0	-0.034	0.0	97.27772	0.0	1	3.0	2.0	0.0	0.0	0.0
0.0	300.0	100.0	100.0	0	0.0	0.0	-0.034	0.0	97.27772	0.0	1	3.0	2.0	0.0	0.0	0.0
0.0	300.0	100.0	100.0	0	0.0	0.0	-0.034	0.0	97.43508	0.0	1	3.0	2.0	0.0	0.0	0.0
0.0	300.0	100.0	100.0	0	0.0	0.0	-0.033	0.0	97.52849	0.0	1	3.0	2.0	1.0	0.0	0.0
0.0	300.0	100.0	100.0	0	0.0	0.0	-0.033	0.0	97.52849	0.0	1	3.0	2.0	1.0	0.0	0.0
0.0	300.0	100.0	100.0	0	0.0	0.0	-0.032	0.0	98.126976	0.0	1	3.0	2.0	2.0	0.0	0.0
2777.7778	200.0	100.0	100.0	0	0.0	0.0	-0.031	0.0	98.29223	0.0	1	3.0	2.0	4.0	0.0	0.0
2777.7778	200.0	100.0	100.0	0	0.0	0.0	-0.03	0.0	98.29223	0.0	1	3.0	2.0	4.0	0.0	0.0
2777.7778	200.0	100.0	100.0	0	0.0	0.0	-0.029	0.0	97.72389	0.0	1	3.0	2.0	4.0	0.0	0.0
2777.7778	200.0	100.0	100.0	0	0.0	0.0	-0.028	0.0	97.72389	0.0	1	3.0	2.0	4.0	0.0	0.0
2777.7778	200.0	100.0	100.0	0	0.0	0.0	-0.027	0.0	97.1636	0.0	1	3.0	2.0	4.0	0.0	0.0
2777.7778	200.0	100.0	100.0	0	0.0	0.0	-0.025	0.0	97.23251	0.378	1	3.0	2.0	4.0	0.0	0.0
2777.7778	200.0	100.0	100.0	0	0.0	0.0	-0.024	0.0	97.23251	0.548	1	3.0	2.0	4.0	0.0	0.0
2777.7778	200.0	100.0	100.0	0	0.0	0.0	-0.022	0.0	97.014404	0.548	1	3.0	2.0	4.0	0.0	0.0
2777.7778	200.0	100.0	100.0	0	0.0	0.0	-0.02	0.0	97.13058	0.852	1	3.0	2.0	4.0	0.0	0.0
2777.7778	200.0	100.0	100.0	0	0.0	0.0	-0.019	0.0	97.13058	0.852	1	3.0	2.0	4.0	0.0	0.0
2777.7778	200.0	100.0	100.0	0	0.0	0.0	-0.017	0.0	97.34045	0.988	1	3.0	2.0	4.0	0.0	0.0
2777.7778	200.0	100.0	100.0	0	0.0	0.0	-0.015	0.0	97.34045	1.233	1	3.0	2.0	4.0	0.0	0.0
2777.7778	200.0	100.0	100.0	0	0.0	0.0	-0.013	0.0	98.13583	1.233	1	3.0	2.0	4.0	0.0	0.0
2777.7778	200.0	100.0	100.0	0	0.0	0.0	-0.012	0.0	97.53742	1.342	1	3.0	2.0	4.0	0.0	0.0
2777.7778	200.0	100.0	100.0	0	0.0	0.0	-0.01	0.0	97.53742	1.539	1	3.0	2.0	4.0	0.0	0.0
2777.7778	200.0	100.0	100.0	0	0.0	0.0	-0.008	0.0	97.221085	1.539	1	3.0	2.0	5.0	0.0	0.0
2777.7778	200.0	100.0	100.0	0	0.0	0.0	-0.006	0.0	97.71746	1.707	1	3.0	2.0	5.0	0.0	0.0
2777.7778	200.0	100.0	100.0	0	0.0	0.0	-0.004	0.0	97.71746	1.783	1	3.0	2.0	5.0	0.0	0.0
2777.7778	200.0	100.0	100.0	0	0.0	0.0	-0.002	0.0	97.92512	1.783	1	3.0	2.0	5.0	0.0	0.0
2777.7778	200.0	100.0	100.0	0	0.0	0.0	-0.001	0.0	97.976265	1.919	1	3.0	2.0	5.0	0.0	0.0
2777.7778	200.0	100.0	100.0	0	0.0	0.0	0.0	0.0	97.622574	1.919	1	3.0	2.0	5.0	0.0	0.0
2777.7778	200.0	100.0	100.0	0	0.0	0.0	0.002	0.0	98.54813	1.98	1	3.0	2.0	5.0	0.0	0.0
2777.7778	200.0	100.0	100.0	0	0.0	0.0	0.004	0.0	98.54813	2.09	1	3.0	2.0	5.0	0.0	0.0
2777.7778	200.0	100.0	100.0	0	0.0	0.0	0.005	0.0	98.64687	2.09	1	3.0	2.0	5.0	0.0	0.0
2777.7778	200.0	100.0	100.0	0	0.0	0.0	0.007	0.0	98.48787	2.183	1	3.0	2.0	5.0	0.0	0.0
2777.7778	200.0	100.0	100.0	0	0.0	0.0	0.009	0.0	98.48787	2.225	1	3.0	2.0	5.0	0.0	0.0
2777.7778	200.0	100.0	100.0	0	0.0	0.0	0.011	0.0	98.36308	2.225	1	3.0	2.0	5.0	0.0	0.0
2777.7778	200.0	100.0	100.0	0	0.0	0.0	0.012	0.0	98.36308	2.301	1	3.0	2.0	5.0	0.0	0.0
2777.7778	200.0	100.0	100.0	0	0.0	0.0	0.014	0.0	97.869865	2.301	1	3.0	2.0	5.0	0.0	0.0
2777.7778	200.0	100.0	100.0	0	0.0	0.0	0.015	0.0	97.15317	2.335	1	3.0	2.0	5.0	0.0	0.0
2777.7778	200.0	100.0	100.0	0	0.0	0.0	0.016	0.0	97.15317	2.395	1	3.0	2.0	5.0	0.0	0.0
2777.7778	200.0	100.0	100.0	0	0.0	0.0	0.018	0.0	98.179825	2.395	1	3.0	2.0	5.0	0.0	0.0
2777.7778	200.0	100.0	100.0	0	0.0	0.0	0.019	0.0	98.08168	2.423	1	3.0	2.0	5.0	0.0	0.0
2777.7778	200.0	100.0	100.0	0	0.0	0.0	0.021	0.0	98.08168	2.423	1	3.0	2.0	5.0	0.0	0.0
2777.7778	200.0	100.0	100.0	0	0.0	0.0	0.022	0.0	98.28331	2.471	1	3.0	2.0	5.0	0.0	0.0
2777.7778	200.0	100.0	100.0	0	0.0	0.0	0.024	0.0	98.28331	2.513	1	3.0	2.0	5.0	0.0	0.0
2777.7778	200.0	100.0	100.0	0	0.0	0.0	0.025	0.0	98.50961	2.513	1	3.0	2.0	5.0	0.0	0.0
2777.7778	200.0	100.0	100.0	0	0.0	0.0	0.026	0.0	98.286224	2.532	1	3.0	2.0	5.0	0.0	0.0
2777.7778	200.0	100.0	100.0	0	0.0	0.0	0.027	0.0	98.286224	2.566	1	3.0	2.0	5.0	0.0	0.0
2777.7778	200.0	100.0	100.0	0	0.0	0.0	0.029	0.0	98.166084	2.566	1	3.0	2.0	5.0	0.0	0.0
2777.7778	200.0	100.0	100.0	0	0.0	0.0	0.03	0.0	97.98896	2.581	1	3.0	2.0	5.0	0.0	0.0
2777.7778	200.0	100.0	100.0	0	0.0	0.0	0.031	0.0	97.94223	2.581	1	3.0	2.0	5.0	0.0	0.0
2777.7778	200.0	100.0	100.0	0	0.0	0.0	0.032	0.0	99.06335	2.608	1	3.0	2.0	5.0	0.0	0.0
2777.7778	200.0	100.0	100.0	0	0.0	0.0	0.033	0.0	99.06335	2.62	1	3.0	2.0	5.0	0.0	0.0
2777.7778	200.0	100.0	100.0	0	0.0	0.0	0.034	0.0	98.86894	2.62	1	3.0	2.0	5.0	0.0	0.0
2777.7778	200.0	100.0	100.0	0	0.0	0.0	0.035	0.0	98.53111	2.643	1	3.0	2.0	5.0	0.0	0.0
2777.7778	200.0	100.0	100.0	0	0.0	0.0	0.036	0.0	98.53111	2.662	1	3.0	2.0	5.0	0.0	0.0
2777.7778	200.0	100.0	100.0	0	0.0	0.0	0.037	0.0	98.197426	2.662	1	3.0	2.0	5.0	0.0	0.0
2777.7778	200.0	100.0	100.0	0	0.0	0.0	0.038	0.0	98.413994	2.669	1	3.0	2.0	5.0	0.0	0.0
2777.7778	200.0	100.0	100.0	0	0.0	0.0	0.039	0.0	98.413994	2.669	1	3.0	2.0	5.0	0.0	0.0
2777.7778	200.0	100.0	100.0	0	0.0	0.0	0.04	0.0	97.85155	2.685	1	3.0	2.0	5.0	0.0	0.0
2777.7778	200.0	100.0	100.0	0	0.0	0.0	0.041	0.0	97.85155	2.691	1	3.0	2.0	5.0	0.0	0.0
2777.7778	200.0	100.0	100.0	0	0.0	0.0	0.042	0.0	97.87148	2.691	1	3.0	2.0	5.0	0.0	0.0
2777.7778	200.0	100.0	100.0	0	0.0	0.0	0.043	0.0	98.569725	2.704	1	3.0	2.0	5.0	0.0	0.0
2777.7778	200.0	100.0	100.0	0	0.0	0.0	0.044	0.0	98.569725	2.708	1	3.0	2.0	5.0	0.0	0.0
2777.7778	200.0	100.0	100.0	0	0.0	0.0	0.044	0.0	98.30826	2.708	1	3.0	2.0	5.0	0.0	0.0
2777.7778	200.0	100.0	100.0	0	0.0	0.0	0.045	0.0	98.466705	2.718	1	3.0	2.0	5.0	0.0	0.0
2777.7778	200.0	100.0	100.0	0	0.0	0.0	0.046	0.0	98.466705	2.718	1	3.0	2.0	5.0	0.0	0.0
2777.7778	200.0	100.0	100.0	0	0.0	0.0	0.046	0.0	99.28647	2.723	1	3.0	2.0	5.0	0.0	0.0
2777.7778	200.0	100.0	100.0	0	0.0	0.0	0.047	0.0	99.28647	2.73	1	3.0	2.0	5.0	0.0	0.0
2777.7778	200.0	100.0	100.0	0	0.0	0.0	0.048	0.0	98.57054	2.73	1	3.0	2.0	5.0	0.0	0.0
2777.7778	200.0	100.0	100.0	0	0.0	0.0	0.049	0.0	98.448006	2.737	1	3.0	2.0	5.0	0.0	0.0
2777.7778	200.0	100.0	100.0	0	0.0	0.0	0.05	0.0	98.448006	2.741	1	3.0	2.0	5.0	0.0	0.0
2777.7778	200.0	100.0	100.0	0	0.0	0.0	0.05	0.0	99.05759	2.741	1	3.0	2.0	5.0	0.0	0.0
2777.7778	200.0	100.0	100.0	0	0.0	0.0	0.051	0.0	98.50921	2.745	1	3.0	2.0	5.0	0.0	0.0
2777.7778	200.0	100.0	100.0	0	0.0	0.0	0.051	0.0	98.50921	2.745	1	3.0	2.0	5.0	0.0	0.0
2777.7778	200.0	100.0	100.0	0	0.0	0.0	0.052	0.0	98.26645	2.748	1	3.0	2.0	5.0	0.0	0.0
2777.7778	200.0	100.0	100.0	0	0.0	0.0	0.053	0.0	98.26645	2.752	1	3.0	2.0	5.0	0.0	0.0
2777.7778	200.0	100.0	100.0	0	0.0	0.0	0.054	0.0	97.94793	2.752	1	3.0	2.0	5.0	0.0	0.0
2777.7778	200.0	100.0	100.0	0	0.0	0.0	0.055	0.0	97.2178	2.754	1	3.0	2.0	5.0	0.0	0.0
2777.7778	200.0	100.0	100.0	0	0.0	0.0	0.055	0.0	97.2178	2.757	1	3.0	2.0	5.0	0.0	0.0
2777.7778	200.0	100.0	100.0	0	0.0	0.0	0.056	0.0	97.8697	2.757	1	3.0	2.0	5.0	0.0	0.0
2777.7778	200.0	100.0	100.0	0	0.0	0.0	0.057	0.0	98.15147	2.76	1	3.0	2.0	5.0	0.0	0.0
2777.7778	200.0	100.0	100.0	0	0.0	0.0	0.058	0.0	98.15147	2.76	1	3.0	2.0	5.0	0.0	0.0
2777.7778	200.0	100.0	100.0	0	0.0	0.0	0.058	0.0	98.09267	2.763	1	3.0	2.0	5.0	0.0	0.0
2777.7778	200.0	100.0	100.0	0	0.0	0.0	0.059	0.0	98.09267	2.764	1	3.0	2.0	5.0	0.0	0.0
2777.7778	200.0	100.0	100.0	0	0.0	0.0	0.06	0.0	97.96181	2.764	1	3.0	2.0	5.0	0.0	0.0
2777.7778	200.0	100.0	100.0	0	0.0	0.0	0.061	0.0	97.35724	2.765	1	3.0	2.0	5.0	0.0	0.0
2777.7778	200.0	100.0	100.0	0	0.0	0.0	0.062	0.0	97.66411	2.767	1	3.0	2.0	5.0	0.0	0.0
2777.7778	200.0	100.0	100.0	0	0.0	0.0	0.063	0.0	97.92037	2.767	1	3.0	2.0	5.0	0.0	0.0
2777.7778	200.0	100.0	100.0	0	0.0	0.0	0.064	0.0	98.23028	2.768	1	3.0	2.0	5.0	0.0	0.0
2777.7778	200.0	100.0	100.0	0	0.0	0.0	0.065	0.0	98.23028	2.768	1	3.0	2.0	5.0	0.0	0.0
2777.7778	200.0	100.0	100.0	0	0.0	0.0	0.066	0.0	98.6213	2.77	1	3.0	2.0	5.0	0.0	0.0
2777.7778	200.0	100.0	100.0	0	0.0	0.0	0.067	0.0	98.6213	2.77	1	3.0	2.0	5.0	0.0	0.0
2777.7778	200.0	100.0	100.0	0	0.0	0.0	0.068	0.0	99.1419	2.77	1	3.0	2.0	5.0	0.0	0.0
2777.7778	200.0	100.0	100.0	1	0.0	0.0	0.069	0.0	99.19217	2.772	1	3.0	2.0	5.0	0.0	0.0
2777.7778	200.0	100.0	100.0	1	0.0	0.0	0.07	0.0	100.0503	2.773	1	3.0	2.0	5.0	0.0	0.0
2777.7778	200.0	100.0	100.0	1	0.0	0.0	0.071	0.0	99.52366	2.773	1	3.0	2.0	5.0	0.0	0.0
2777.7778	200.0	100.0	100.0	1	0.0	0.0	0.072	0.0	99.48807	2.773	1	3.0	2.0	5.0	0.0	0.0
2777.7778	200.0	100.0	100.0	1	0.0	0.0	0.074	0.0	99.48807	2.773	1	3.0	2.0	5.0	0.0	0.0
2777.7778	200.0	100.0	100.0	1	0.0	0.0	0.075	0.0	99.84476	2.774	1	3.0	2.0	5.0	0.0	0.0
2777.7778	200.0	100.0	100.0	1	0.0	0.0	0.076	0.0	99.84476	2.775	1	3.0	2.0	5.0	0.0	0.0
2777.7778	200.0	100.0	100.0	1	0.0	0.0	0.077	0.0	98.92656	2.775	1	3.0	2.0	5.0	0.0	0.0
2777.7778	200.0	100.0	100.0	1	0.0	0.0	0.078	0.0	100.331665	2.775	1	3.0	2.0	5.0	0.0	0.0
2777.7778	200.0	100.0	100.0	1	0.0	0.0	0.079	0.0	100.64817	2.776	1	3.0	2.0	5.0	0.0	0.0
2777.7778	200.0	100.0	100.0	1	0.0	0.0	0.08	0.0	99.96429	2.776	1	3.0	2.0	5.0	0.0	0.0
2777.7778	200.0	100.0	100.0	1	0.0	0.0	0.081	0.0	99.81102	2.776	1	3.0	2.0	5.0	0.0	0.0
2777.7778	200.0	100.0	100.0	1	0.0	0.0	0.082	0.0	99.81102	2.776	1	3.0	2.0	5.0	0.0	0.0
2777.7778	200.0	100.0	100.0	1	0.0	0.0	0.083	0.0	98.99436	2.776	1	3.0	2.0	5.0	0.0	0.0
2777.7778	200.0	100.0	100.0	1	0.0	0.0	0.085	0.0	98.99436	2.777	1	3.0	2.0	5.0	0.0	0.0
2777.7778	200.0	100.0	100.0	1	0.0	0.0	0.086	0.0	99.14833	2.777	1	3.0	2.0	5.0	0.0	0.0
2777.7778	200.0	100.0	100.0	1	0.0	0.0	0.087	0.0	99.305756	2.777	1	3.0	2.0	5.0	0.0	0.0
2777.7778	200.0	100.0	100.0	1	0.0	0.0	0.088	0.0	99.305756	2.777	1	3.0	2.0	5.0	0.0	0.0
2777.7778	200.0	100.0	100.0	1	0.0	0.0	0.089	0.0	98.817635	2.777	1	3.0	2.0	5.0	0.0	0.0
2777.7778	200.0	100.0	100.0	1	0.0	0.0	0.09	0.0	97.989	2.777	1	3.0	2.0	5.0	0.0	0.0
2777.7778	200.0	100.0	100.0	1	0.0	0.0	0.091	0.0	97.989	2.777	1	3.0	2.0	5.0	0.0	0.0
2777.7778	200.0	100.0	100.0	1	0.0	0.0	0.092	0.0	97.91706	2.778	1	3.0	2.0	5.0	0.0	0.0
2777.7778	200.0	100.0	100.0	1	0.0	0.0	0.094	0.0	97.91706	2.778	1	3.0	2.0	5.0	0.0	0.0
2777.7778	200.0	100.0	100.0	1	0.0	0.0	0.095	0.0	98.41829	2.778	1	3.0	2.0	5.0	0.0	0.0
2777.7778	200.0	100.0	100.0	1	0.0	0.0	0.096	0.0	98.40238	2.778	1	3.0	2.0	5.0	0.0	0.0
2777.7778	200.0	100.0	100.0	1	0.0	0.0	0.097	0.0	98.40238	2.778	1	3.0	2.0	5.0	0.0	0.0
2777.7778	200.0	100.0	100.0	1	0.0	0.0	0.098	0.0	98.78387	2.778	1	3.0	2.0	5.0	0.0	0.0
2777.7778	200.0	100.0	100.0	1	0.0	0.0	0.099	0.0	99.37833	2.778	1	3.0	2.0	5.0	0.0	0.0
2777.7778	200.0	100.0	100.0	1	0.0	0.0	0.1	0.0	99.37833	2.778	1	3.0	2.0	5.0	0.0	0.0
2777.7778	200.0	100.0	100.0	1	0.0	0.0	0.101	0.0	99.182045	2.778	1	3.0	2.0	5.0	0.0	0.0
2777.7778	200.0	100.0	100.0	1	0.0	0.0	0.102	0.0	99.182045	2.78	1	3.0	2.0	5.0	0.0	0.0
2777.7778	200.0	100.0	100.0	1	0.0	0.0	0.103	0.0	100.07036	2.78	1	3.0	2.0	5.0	0.0	0.0
2777.7778	200.0	100.0	100.0	1	0.0	0.0	0.104	0.0	99.993324	2.78	1	3.0	2.0	5.0	0.0	0.0
2777.7778	200.0	100.0	100.0	1	0.0	0.0	0.105	0.0	99.993324	2.78	1	3.0	2.0	5.0	0.0	0.0
2777.7778	200.0	100.0	100.0	1	0.0	0.0	0.106	0.0	99.02086	2.78	1	3.0	2.0	5.0	0.0	0.0
2777.7778	200.0	100.0	100.0	1	0.0	0.0	0.106	0.0	99.02086	2.78	1	3.0	2.0	5.0	0.0	0.0
2777.7778	200.0	100.0	100.0	1	0.0	0.0	0.107	0.0	98.682556	2.78	1	3.0	2.0	5.0	0.0	0.0
2777.7778	200.0	100.0	100.0	1	0.0	0.0	0.109	0.0	99.10244	2.78	1	3.0	2.0	5.0	0.0	0.0
2777.7778	200.0	100.0	100.0	1	0.0	0.0	0.11	0.0	99.10244	2.78	1	3.0	2.0	5.0	0.0	0.0
2777.7778	200.0	100.0	100.0	1	0.0	0.0	0.111	0.0	98.63875	2.78	1	3.0	2.0	5.0	0.0	0.0
2777.7778	200.0	100.0	100.0	1	0.0	0.0	0.112	0.0	98.48393	2.78	1	3.0	2.0	5.0	0.0	0.0
2777.7778	200.0	100.0	100.0	1	0.0	0.0	0.113	0.0	98.48393	2.78	1	3.0	2.0	5.0	0.0	0.0
2777.7778	200.0	100.0	100.0	1	0.0	0.0	0.114	0.0	98.59019	2.78	1	3.0	2.0	5.0	0.0	0.0
2777.7778	200.0	100.0	100.0	1	0.0	0.0	0.115	0.0	98.29898	2.78	1	3.0	2.0	5.0	0.0	0.0
2777.7778	200.0	100.0	100.0	1	0.0	0.0	0.116	0.0	98.415375	2.78	1	3.0	2.0	5.0	0.0	0.0
2777.7778	200.0	100.0	100.0	1	0.0	0.0	0.117	0.0	98.76172	2.78	1	3.0	2.0	5.0	0.0	0.0
2777.7778	200.0	100.0	100.0	1	0.0	0.0	0.118	0.0	98.76172	2.78	1	3.0	2.0	5.0	0.0	0.0
2777.7778	200.0	100.0	100.0	1	0.0	0.0	0.119	0.0	98.71891	2.78	1	3.0	2.0	5.0	0.0	0.0
2777.7778	200.0	100.0	100.0	1	0.0	0.0	0.121	0.0	98.864365	2.78	1	3.0	2.0	5.0	0.0	0.0
2777.7778	200.0	100.0	100.0	1	0.0	0.0	0.122	0.0	98.864365	2.78	1	3.0	2.0	5.0	0.0	0.0
2777.7778	200.0	100.0	100.0	1	0.0	0.0	0.123	0.0	98.90613	2.78	1	3.0	2.0	5.0	0.0	0.0
2777.7778	200.0	100.0	100.0	1	0.0	0.0	0.124	0.0	99.52588	2.78	1	3.0	2.0	5.0	0.0	0.0
2777.7778	200.0	100.0	100.0	1	0.0	0.0	0.125	0.0	98.03033	2.78	1	3.0	2.0	5.0	0.0	0.0
2777.7778	200.0	100.0	100.0	1	0.0	0.0	0.127	0.0	98.214745	2.78	1	3.0	2.0	5.0	0.0	0.0
2777.7778	200.0	100.0	100.0	1	0.0	0.0	0.128	0.0	97.36364	2.78	1	3.0	2.0	5.0	0.0	0.0
2777.7778	200.0	100.0	100.0	1	0.0	0.0	0.129	0.0	97.63451	2.78	1	3.0	2.0	5.0	0.0	0.0
2777.7778	200.0	100.0	100.0	1	0.0	0.0	0.13	0.0	97.11625	2.78	1	3.0	2.0	5.0	0.0	0.0
2777.7778	200.0	100.0	100.0	1	0.0	0.0	0.132	0.0	97.22595	2.78	1	3.0	2.0	5.0	0.0	0.0
2777.7778	200.0	100.0	100.0	1	0.0	0.0	0.133	0.0	97.10721	2.78	1	3.0	2.0	5.0	0.0	0.0
2777.7778	200.0	100.0	100.0	1	0.0	0.0	0.135	0.0	97.10721	2.78	1	3.0	2.0	5.0	0.0	0.0
2777.7778	200.0	100.0	100.0	1	0.0	0.0	0.136	0.0	97.24864	2.78	1	3.0	2.0	5.0	0.0	0.0
2777.7778	200.0	100.0	100.0	1	0.0	0.0	0.137	0.0	97.15611	2.78	1	3.0	2.0	5.0	0.0	0.0
2777.7778	200.0	100.0	100.0	1	0.0	0.0	0.138	0.0	97.15611	2.78	1	3.0	2.0	5.0	0.0	0.0
[truncated: 24,925 more rows]
