# Supplementary material for: Just noticeable differences for elbow joint torque feedback
Source: Sci Rep. 2021 Dec 7;11:23553. doi: 10.1038/s41598-021-02630-3 (PMC8651665; doi:10.1038/s41598-021-02630-3)
Supplement: Supplementary file 2 — Supplementary Information. [file 41598_2021_2630_MOESM2_ESM.zip › SupplementaryData_ScientificReports_KimAsbeck2021/S12_S1O.csv]

data 1	data 2	data 3	data 4	data 5	data 6	data 7	data 8	data 9	data 10	data 11	data 12	data 13	data 14	data 15	data 16	data 17
0.0	0.0	100.0	100.0	2	0.0	0.0	0.03	1.0	97.09507	0.0	1	0.0	0.0	0.0	0.0	0.0
0.0	0.0	100.0	100.0	2	0.0	0.0	0.029	1.0	97.09507	0.0	1	0.0	0.0	0.0	0.0	0.0
0.0	0.0	100.0	100.0	2	0.0	0.0	0.028	1.0	97.50327	0.0	1	0.0	0.0	0.0	0.0	0.0
0.0	0.0	100.0	100.0	2	0.0	0.0	0.027	1.0	97.55416	0.0	1	0.0	0.0	0.0	0.0	0.0
0.0	0.0	100.0	100.0	2	0.0	0.0	0.026	1.0	97.55416	0.0	1	0.0	0.0	0.0	0.0	0.0
0.0	0.0	100.0	100.0	2	0.0	0.0	0.025	1.0	97.425674	0.0	1	0.0	0.0	0.0	0.0	0.0
0.0	0.0	100.0	100.0	2	0.0	0.0	0.024	1.0	97.425674	0.0	1	0.0	0.0	0.0	0.0	0.0
0.0	0.0	100.0	100.0	2	0.0	0.0	0.023	1.0	97.93516	0.0	1	0.0	0.0	0.0	0.0	0.0
0.0	0.0	100.0	100.0	2	0.0	0.0	0.022	1.0	97.912735	0.0	1	0.0	0.0	0.0	0.0	0.0
0.0	0.0	100.0	100.0	2	0.0	0.0	0.021	1.0	97.912735	0.0	1	0.0	0.0	0.0	0.0	0.0
0.0	0.0	100.0	100.0	2	0.0	0.0	0.02	1.0	98.952515	0.0	1	0.0	0.0	0.0	0.0	0.0
0.0	0.0	100.0	100.0	2	0.0	0.0	0.018	1.0	98.952515	0.0	1	0.0	0.0	0.0	0.0	0.0
0.0	0.0	100.0	100.0	2	0.0	0.0	0.017	1.0	99.06669	0.0	1	0.0	0.0	0.0	0.0	0.0
0.0	0.0	100.0	100.0	2	0.0	0.0	0.016	1.0	99.23834	0.0	1	0.0	0.0	0.0	0.0	0.0
0.0	0.0	100.0	100.0	2	0.0	0.0	0.015	1.0	99.23834	0.0	1	0.0	0.0	0.0	0.0	0.0
0.0	0.0	100.0	100.0	2	0.0	0.0	0.014	1.0	98.80774	0.0	1	0.0	0.0	0.0	0.0	0.0
0.0	0.0	100.0	100.0	2	0.0	0.0	0.013	1.0	99.4355	0.0	1	0.0	0.0	0.0	0.0	0.0
0.0	0.0	100.0	100.0	2	0.0	0.0	0.012	1.0	99.4355	0.0	1	0.0	0.0	0.0	0.0	0.0
0.0	0.0	100.0	100.0	2	0.0	0.0	0.011	1.0	99.95286	0.0	1	0.0	0.0	0.0	0.0	0.0
0.0	0.0	100.0	100.0	2	0.0	0.0	0.01	1.0	99.95286	0.0	1	0.0	0.0	0.0	0.0	0.0
0.0	0.0	100.0	100.0	2	0.0	0.0	0.009	1.0	99.57091	0.0	1	0.0	0.0	0.0	0.0	0.0
0.0	0.0	100.0	100.0	2	0.0	0.0	0.007	1.0	99.01783	0.0	1	0.0	0.0	0.0	0.0	0.0
0.0	0.0	100.0	100.0	2	0.0	0.0	0.006	1.0	99.01783	0.0	1	0.0	0.0	0.0	0.0	0.0
0.0	0.0	100.0	100.0	2	0.0	0.0	0.005	1.0	99.11264	0.0	1	0.0	0.0	0.0	0.0	0.0
0.0	0.0	100.0	100.0	2	0.0	0.0	0.004	1.0	99.83548	0.0	1	0.0	0.0	0.0	0.0	0.0
0.0	0.0	100.0	100.0	2	0.0	0.0	0.003	1.0	99.83548	0.0	1	0.0	0.0	0.0	0.0	0.0
0.0	0.0	100.0	100.0	2	0.0	0.0	0.002	1.0	99.66796	0.0	1	0.0	0.0	0.0	0.0	0.0
0.0	0.0	100.0	100.0	2	0.0	0.0	0.0	1.0	99.66796	0.0	1	0.0	0.0	0.0	0.0	0.0
0.0	0.0	100.0	100.0	2	0.0	0.0	0.0	1.0	98.79541	0.0	1	0.0	0.0	0.0	0.0	0.0
0.0	0.0	100.0	100.0	2	0.0	0.0	-0.001	1.0	97.45951	0.0	1	0.0	0.0	0.0	0.0	0.0
0.0	0.0	100.0	100.0	2	0.0	0.0	-0.003	1.0	97.45951	0.0	1	0.0	0.0	0.0	0.0	0.0
0.0	0.0	100.0	100.0	2	0.0	0.0	-0.004	1.0	97.55531	0.0	1	0.0	0.0	0.0	0.0	0.0
0.0	0.0	100.0	100.0	2	0.0	0.0	-0.005	1.0	97.90054	0.0	1	0.0	0.0	0.0	0.0	0.0
0.0	0.0	100.0	100.0	2	0.0	0.0	-0.007	1.0	97.90054	0.0	1	0.0	0.0	0.0	0.0	0.0
0.0	0.0	100.0	100.0	2	0.0	0.0	-0.008	1.0	96.985725	0.0	1	0.0	0.0	0.0	0.0	0.0
0.0	0.0	100.0	100.0	2	0.0	0.0	-0.009	1.0	96.985725	0.0	1	0.0	0.0	0.0	0.0	0.0
0.0	0.0	100.0	100.0	2	0.0	0.0	-0.011	1.0	98.43712	0.0	1	0.0	0.0	2.0	0.0	0.0
0.0	0.0	100.0	100.0	2	0.0	0.0	-0.012	1.0	97.91377	0.0	1	0.0	0.0	3.0	0.0	0.0
0.0	0.0	100.0	100.0	2	0.0	0.0	-0.013	1.0	97.91377	0.0	1	0.0	0.0	3.0	0.0	0.0
-6944.445	500.0	100.0	100.0	2	0.0	0.0	-0.014	1.0	98.46655	0.0	1	0.0	0.0	3.0	0.0	0.0
-6944.445	500.0	100.0	100.0	2	0.0	0.0	-0.016	1.0	98.94724	0.0	1	0.0	0.0	3.0	0.0	0.0
-6944.445	500.0	100.0	100.0	2	0.0	0.0	-0.017	1.0	98.41061	-0.49	1	0.0	0.0	3.0	0.0	0.0
-6944.445	500.0	100.0	100.0	2	0.0	0.0	-0.018	1.0	98.66603	-0.49	1	0.0	0.0	3.0	0.0	0.0
-6944.445	500.0	100.0	100.0	2	0.0	0.0	-0.019	1.0	98.66603	-0.947	1	0.0	0.0	3.0	0.0	0.0
-6944.445	500.0	100.0	100.0	2	0.0	0.0	-0.021	1.0	98.789345	-0.947	1	0.0	0.0	3.0	0.0	0.0
-6944.445	500.0	100.0	100.0	2	0.0	0.0	-0.022	1.0	99.08902	-1.766	1	0.0	0.0	3.0	0.0	0.0
-6944.445	500.0	100.0	100.0	2	0.0	0.0	-0.024	1.0	99.08902	-2.133	1	0.0	0.0	3.0	0.0	0.0
-6944.445	500.0	100.0	100.0	2	0.0	0.0	-0.025	1.0	99.69867	-2.133	1	0.0	0.0	3.0	0.0	0.0
-6944.445	500.0	100.0	100.0	2	0.0	0.0	-0.026	1.0	99.105545	-2.79	1	0.0	0.0	3.0	0.0	0.0
-6944.445	500.0	100.0	100.0	2	0.0	0.0	-0.028	1.0	99.81708	-3.358	1	0.0	0.0	3.0	0.0	0.0
-6944.445	500.0	100.0	100.0	2	0.0	0.0	-0.029	1.0	99.564575	-3.358	1	0.0	0.0	3.0	0.0	0.0
-6944.445	500.0	100.0	100.0	2	0.0	0.0	-0.031	1.0	99.564575	-3.612	1	0.0	0.0	3.0	0.0	0.0
-6944.445	500.0	100.0	100.0	2	0.0	0.0	-0.032	1.0	98.17586	-3.612	1	0.0	0.0	3.0	0.0	0.0
-6944.445	500.0	100.0	100.0	2	0.0	0.0	-0.033	1.0	95.74801	-4.068	1	0.0	0.0	3.0	0.0	0.0
-6944.445	500.0	100.0	100.0	2	0.0	0.0	-0.035	1.0	95.74801	-4.272	1	0.0	0.0	3.0	0.0	0.0
-6944.445	500.0	100.0	100.0	2	0.0	0.0	-0.036	1.0	96.59643	-4.272	1	0.0	0.0	3.0	0.0	0.0
-6944.445	500.0	100.0	100.0	2	0.0	0.0	-0.037	1.0	96.95314	-4.461	1	0.0	0.0	3.0	0.0	0.0
-6944.445	500.0	100.0	100.0	2	0.0	0.0	-0.038	1.0	96.95314	-4.801	1	0.0	0.0	3.0	0.0	0.0
-6944.445	500.0	100.0	100.0	2	0.0	0.0	-0.039	1.0	97.0201	-4.801	1	0.0	0.0	3.0	0.0	0.0
-6944.445	500.0	100.0	100.0	2	0.0	0.0	-0.04	1.0	96.899345	-5.094	1	0.0	0.0	3.0	0.0	0.0
-6944.445	500.0	100.0	100.0	2	0.0	0.0	-0.041	1.0	97.72464	-5.094	1	0.0	0.0	3.0	0.0	0.0
-6944.445	500.0	100.0	100.0	2	0.0	0.0	-0.042	1.0	96.6324	-5.226	1	0.0	0.0	3.0	0.0	0.0
-6944.445	500.0	100.0	100.0	2	0.0	0.0	-0.042	1.0	96.6324	-5.462	1	0.0	0.0	3.0	0.0	0.0
-6944.445	500.0	100.0	100.0	2	0.0	0.0	-0.043	1.0	96.51588	-5.462	1	0.0	0.0	3.0	0.0	0.0
-6944.445	500.0	100.0	100.0	2	0.0	0.0	-0.043	1.0	96.60462	-5.567	1	0.0	0.0	3.0	0.0	0.0
-6944.445	500.0	100.0	100.0	2	0.0	0.0	-0.043	1.0	96.60462	-5.757	1	0.0	0.0	3.0	0.0	0.0
-6944.445	500.0	100.0	100.0	2	0.0	0.0	-0.043	1.0	96.812744	-5.757	1	0.0	0.0	3.0	0.0	0.0
-6944.445	500.0	100.0	100.0	2	0.0	0.0	-0.043	1.0	96.812744	-5.84	1	0.0	0.0	3.0	0.0	0.0
-6944.445	500.0	100.0	100.0	2	0.0	0.0	-0.043	1.0	96.10065	-5.84	1	0.0	0.0	3.0	0.0	0.0
-6944.445	500.0	100.0	100.0	2	0.0	0.0	-0.042	1.0	96.65553	-5.993	1	0.0	0.0	3.0	0.0	0.0
-6944.445	500.0	100.0	100.0	2	0.0	0.0	-0.042	1.0	96.65553	-6.06	1	0.0	0.0	3.0	0.0	0.0
-6944.445	500.0	100.0	100.0	2	0.0	0.0	-0.041	1.0	97.109375	-6.06	1	0.0	0.0	3.0	0.0	0.0
-6944.445	500.0	100.0	100.0	2	0.0	0.0	-0.04	1.0	97.34256	-6.182	1	0.0	0.0	3.0	0.0	0.0
-6944.445	500.0	100.0	100.0	2	0.0	0.0	-0.04	1.0	97.3937	-6.287	1	0.0	0.0	3.0	0.0	0.0
-6944.445	500.0	100.0	100.0	2	0.0	0.0	-0.039	1.0	97.089775	-6.287	1	0.0	0.0	3.0	0.0	0.0
-6944.445	500.0	100.0	100.0	2	0.0	0.0	-0.038	1.0	97.089775	-6.334	1	0.0	0.0	3.0	0.0	0.0
-6944.445	500.0	100.0	100.0	2	0.0	0.0	-0.036	1.0	97.032906	-6.334	1	0.0	0.0	3.0	0.0	0.0
-6944.445	500.0	100.0	100.0	2	0.0	0.0	-0.035	1.0	96.942696	-6.418	1	0.0	0.0	3.0	0.0	0.0
-6944.445	500.0	100.0	100.0	2	0.0	0.0	-0.034	1.0	96.942696	-6.456	1	0.0	0.0	3.0	0.0	0.0
-6944.445	500.0	100.0	100.0	2	0.0	0.0	-0.033	1.0	96.66082	-6.456	1	0.0	0.0	3.0	0.0	0.0
-6944.445	500.0	100.0	100.0	2	0.0	0.0	-0.032	1.0	96.95738	-6.524	1	0.0	0.0	3.0	0.0	0.0
-6944.445	500.0	100.0	100.0	2	0.0	0.0	-0.03	1.0	96.95738	-6.554	1	0.0	0.0	3.0	0.0	0.0
-6944.445	500.0	100.0	100.0	2	0.0	0.0	-0.029	1.0	97.57746	-6.554	1	0.0	0.0	3.0	0.0	0.0
-6944.445	500.0	100.0	100.0	2	0.0	0.0	-0.028	1.0	97.57746	-6.608	1	0.0	0.0	3.0	0.0	0.0
-6944.445	500.0	100.0	100.0	2	0.0	0.0	-0.027	1.0	98.22584	-6.608	1	0.0	0.0	3.0	0.0	0.0
-6944.445	500.0	100.0	100.0	2	0.0	0.0	-0.025	1.0	98.20422	-6.655	1	0.0	0.0	3.0	0.0	0.0
-6944.445	500.0	100.0	100.0	2	0.0	0.0	-0.024	1.0	98.20422	-6.676	1	0.0	0.0	3.0	0.0	0.0
-6944.445	500.0	100.0	100.0	2	0.0	0.0	-0.023	1.0	99.242355	-6.676	1	0.0	0.0	3.0	0.0	0.0
-6944.445	500.0	100.0	100.0	2	0.0	0.0	-0.022	1.0	98.72137	-6.714	1	0.0	0.0	3.0	0.0	0.0
-6944.445	500.0	100.0	100.0	2	0.0	0.0	-0.02	1.0	98.72137	-6.731	1	0.0	0.0	3.0	0.0	0.0
-6944.445	500.0	100.0	100.0	2	0.0	0.0	-0.019	1.0	98.599884	-6.731	1	0.0	0.0	3.0	0.0	0.0
-6944.445	500.0	100.0	100.0	2	0.0	0.0	-0.018	1.0	98.599884	-6.761	1	0.0	0.0	3.0	0.0	0.0
-6944.445	500.0	100.0	100.0	2	0.0	0.0	-0.017	1.0	98.61777	-6.761	1	0.0	0.0	3.0	0.0	0.0
-6944.445	500.0	100.0	100.0	2	0.0	0.0	-0.015	1.0	99.286804	-6.787	1	0.0	0.0	3.0	0.0	0.0
-6944.445	500.0	100.0	100.0	2	0.0	0.0	-0.014	1.0	99.286804	-6.799	1	0.0	0.0	3.0	0.0	0.0
-6944.445	500.0	100.0	100.0	2	0.0	0.0	-0.013	1.0	98.99591	-6.799	1	0.0	0.0	3.0	0.0	0.0
-6944.445	500.0	100.0	100.0	2	0.0	0.0	-0.012	1.0	98.65757	-6.82	1	0.0	0.0	3.0	0.0	0.0
-6944.445	500.0	100.0	100.0	2	0.0	0.0	-0.011	1.0	98.65757	-6.829	1	0.0	0.0	3.0	0.0	0.0
-6944.445	500.0	100.0	100.0	2	0.0	0.0	-0.01	1.0	98.5772	-6.829	1	0.0	0.0	3.0	0.0	0.0
-6944.445	500.0	100.0	100.0	2	0.0	0.0	-0.008	1.0	98.5772	-6.846	1	0.0	0.0	3.0	0.0	0.0
-6944.445	500.0	100.0	100.0	2	0.0	0.0	-0.007	1.0	98.53693	-6.846	1	0.0	0.0	5.0	0.0	0.0
-6944.445	500.0	100.0	100.0	2	0.0	0.0	-0.006	1.0	98.53299	-6.853	1	0.0	0.0	5.0	0.0	0.0
-6944.445	500.0	100.0	100.0	2	0.0	0.0	-0.005	1.0	98.53299	-6.867	1	0.0	0.0	5.0	0.0	0.0
-6944.445	500.0	100.0	100.0	2	0.0	0.0	-0.004	1.0	98.13312	-6.867	1	0.0	0.0	5.0	0.0	0.0
-6944.445	500.0	100.0	100.0	2	0.0	0.0	-0.003	1.0	98.5116	-6.879	1	0.0	0.0	5.0	0.0	0.0
-6944.445	500.0	100.0	100.0	2	0.0	0.0	-0.002	1.0	98.5116	-6.884	1	0.0	0.0	5.0	0.0	0.0
-6944.445	500.0	100.0	100.0	2	0.0	0.0	-0.001	1.0	98.257866	-6.884	1	0.0	0.0	5.0	0.0	0.0
-6944.445	500.0	100.0	100.0	2	0.0	0.0	0.0	1.0	98.500244	-6.893	1	0.0	0.0	5.0	0.0	0.0
-6944.445	500.0	100.0	100.0	2	0.0	0.0	0.001	1.0	99.05754	-6.893	1	0.0	0.0	5.0	0.0	0.0
-6944.445	500.0	100.0	100.0	2	0.0	0.0	0.002	1.0	97.987526	-6.897	1	0.0	0.0	5.0	0.0	0.0
-6944.445	500.0	100.0	100.0	2	0.0	0.0	0.002	1.0	97.987526	-6.905	1	0.0	0.0	5.0	0.0	0.0
-6944.445	500.0	100.0	100.0	2	0.0	0.0	0.003	1.0	98.12421	-6.905	1	0.0	0.0	5.0	0.0	0.0
-6944.445	500.0	100.0	100.0	2	0.0	0.0	0.005	1.0	96.82136	-6.911	1	0.0	0.0	5.0	0.0	0.0
-6944.445	500.0	100.0	100.0	2	0.0	0.0	0.006	1.0	96.82136	-6.914	1	0.0	0.0	5.0	0.0	0.0
-6944.445	500.0	100.0	100.0	2	0.0	0.0	0.007	1.0	97.16705	-6.914	1	0.0	0.0	5.0	0.0	0.0
-6944.445	500.0	100.0	100.0	2	0.0	0.0	0.008	1.0	97.16705	-6.92	1	0.0	0.0	5.0	0.0	0.0
-6944.445	500.0	100.0	100.0	2	0.0	0.0	0.009	1.0	98.28836	-6.92	1	0.0	0.0	5.0	0.0	0.0
-6944.445	500.0	100.0	100.0	2	0.0	0.0	0.01	1.0	97.52077	-6.922	1	0.0	0.0	5.0	0.0	0.0
-6944.445	500.0	100.0	100.0	2	0.0	0.0	0.012	1.0	97.52077	-6.926	1	0.0	0.0	5.0	0.0	0.0
-6944.445	500.0	100.0	100.0	2	0.0	0.0	0.013	1.0	96.76131	-6.926	1	0.0	0.0	5.0	0.0	0.0
-6944.445	500.0	100.0	100.0	2	0.0	0.0	0.014	1.0	96.71956	-6.928	1	0.0	0.0	5.0	0.0	0.0
-6944.445	500.0	100.0	100.0	2	0.0	0.0	0.015	1.0	96.71956	-6.928	1	0.0	0.0	5.0	0.0	0.0
-6944.445	500.0	100.0	100.0	2	0.0	0.0	0.016	1.0	97.38678	-6.931	1	0.0	0.0	5.0	0.0	0.0
-6944.445	500.0	100.0	100.0	2	0.0	0.0	0.017	1.0	97.38678	-6.933	1	0.0	0.0	5.0	0.0	0.0
-6944.445	500.0	100.0	100.0	2	0.0	0.0	0.018	1.0	96.67816	-6.933	1	0.0	0.0	5.0	0.0	0.0
-6944.445	500.0	100.0	100.0	2	0.0	0.0	0.02	1.0	96.04431	-6.935	1	0.0	0.0	5.0	0.0	0.0
-6944.445	500.0	100.0	100.0	2	0.0	0.0	0.021	1.0	96.04431	-6.936	1	0.0	0.0	5.0	0.0	0.0
-6944.445	500.0	100.0	100.0	2	0.0	0.0	0.022	1.0	97.31707	-6.936	1	0.0	0.0	5.0	0.0	0.0
-6944.445	500.0	100.0	100.0	2	0.0	0.0	0.023	1.0	97.05257	-6.94	1	0.0	0.0	5.0	0.0	0.0
-6944.445	500.0	100.0	100.0	2	0.0	0.0	0.024	1.0	97.05257	-6.941	1	0.0	0.0	5.0	0.0	0.0
-6944.445	500.0	100.0	100.0	2	0.0	0.0	0.025	1.0	97.58478	-6.941	1	0.0	0.0	5.0	0.0	0.0
-6944.445	500.0	100.0	100.0	2	0.0	0.0	0.026	1.0	97.58478	-6.942	1	0.0	0.0	5.0	0.0	0.0
-6944.445	500.0	100.0	100.0	2	0.0	0.0	0.027	1.0	98.14192	-6.942	1	0.0	0.0	5.0	0.0	0.0
-6944.445	500.0	100.0	100.0	2	0.0	0.0	0.028	1.0	99.003296	-6.943	1	0.0	0.0	5.0	0.0	0.0
-6944.445	500.0	100.0	100.0	2	0.0	0.0	0.029	1.0	99.003296	-6.944	1	0.0	0.0	5.0	0.0	0.0
-6944.445	500.0	100.0	100.0	2	0.0	0.0	0.03	1.0	98.36605	-6.944	1	0.0	0.0	5.0	0.0	0.0
-6944.445	500.0	100.0	100.0	2	0.0	0.0	0.031	1.0	97.75168	-6.945	1	0.0	0.0	5.0	0.0	0.0
-6944.445	500.0	100.0	100.0	2	0.0	0.0	0.032	1.0	97.75168	-6.945	1	0.0	0.0	5.0	0.0	0.0
-6944.445	500.0	100.0	100.0	2	0.0	0.0	0.033	1.0	97.93261	-6.945	1	0.0	0.0	5.0	0.0	0.0
-6944.445	500.0	100.0	100.0	2	0.0	0.0	0.034	1.0	97.1721	-6.946	1	0.0	0.0	5.0	0.0	0.0
-6944.445	500.0	100.0	100.0	2	0.0	0.0	0.035	1.0	96.73562	-6.946	1	0.0	0.0	5.0	0.0	0.0
-6944.445	500.0	100.0	100.0	2	0.0	0.0	0.037	1.0	97.33468	-6.947	1	0.0	0.0	5.0	0.0	0.0
-6944.445	500.0	100.0	100.0	2	0.0	0.0	0.038	1.0	97.33468	-6.947	1	0.0	0.0	5.0	0.0	0.0
-6944.445	500.0	100.0	100.0	2	0.0	0.0	0.039	1.0	97.401375	-6.947	1	0.0	0.0	5.0	0.0	0.0
-6944.445	500.0	100.0	100.0	2	0.0	0.0	0.039	1.0	97.02139	-6.948	1	0.0	0.0	5.0	0.0	0.0
-6944.445	500.0	100.0	100.0	2	0.0	0.0	0.04	1.0	97.02139	-6.948	1	0.0	0.0	5.0	0.0	0.0
-6944.445	500.0	100.0	100.0	2	0.0	0.0	0.041	1.0	96.58045	-6.948	1	0.0	0.0	5.0	0.0	0.0
-6944.445	500.0	100.0	100.0	2	0.0	0.0	0.043	1.0	96.58045	-6.949	1	0.0	0.0	5.0	0.0	0.0
-6944.445	500.0	100.0	100.0	2	0.0	0.0	0.043	1.0	96.42824	-6.949	1	0.0	0.0	5.0	0.0	0.0
-6944.445	500.0	100.0	100.0	2	0.0	0.0	0.044	1.0	97.34623	-6.949	1	0.0	0.0	5.0	0.0	0.0
-6944.445	500.0	100.0	100.0	2	0.0	0.0	0.045	1.0	97.34623	-6.95	1	0.0	0.0	5.0	0.0	0.0
-6944.445	500.0	100.0	100.0	2	0.0	0.0	0.046	1.0	96.9866	-6.95	1	0.0	0.0	5.0	0.0	0.0
-6944.445	500.0	100.0	100.0	2	0.0	0.0	0.047	1.0	97.13693	-6.95	1	0.0	0.0	5.0	0.0	0.0
-6944.445	500.0	100.0	100.0	2	0.0	0.0	0.048	1.0	97.13693	-6.95	1	0.0	0.0	5.0	0.0	0.0
-6944.445	500.0	100.0	100.0	2	0.0	0.0	0.049	1.0	96.76493	-6.95	1	0.0	0.0	5.0	0.0	0.0
-6944.445	500.0	100.0	100.0	2	0.0	0.0	0.05	1.0	96.76493	-6.95	1	0.0	0.0	5.0	0.0	0.0
-6944.445	500.0	100.0	100.0	2	0.0	0.0	0.05	1.0	96.97633	-6.95	1	0.0	0.0	5.0	0.0	0.0
-6944.445	500.0	100.0	100.0	2	0.0	0.0	0.051	1.0	97.452385	-6.951	1	0.0	0.0	5.0	0.0	0.0
-6944.445	500.0	100.0	100.0	2	0.0	0.0	0.052	1.0	97.452385	-6.951	1	0.0	0.0	5.0	0.0	0.0
-6944.445	500.0	100.0	100.0	2	0.0	0.0	0.052	1.0	97.442314	-6.951	1	0.0	0.0	5.0	0.0	0.0
-6944.445	500.0	100.0	100.0	2	0.0	0.0	0.053	1.0	97.656	-6.951	1	0.0	0.0	5.0	0.0	0.0
-6944.445	500.0	100.0	100.0	2	0.0	0.0	0.054	1.0	97.656	-6.951	1	0.0	0.0	5.0	0.0	0.0
-6944.445	500.0	100.0	100.0	2	0.0	0.0	0.055	1.0	98.1208	-6.951	1	0.0	0.0	5.0	0.0	0.0
-6944.445	500.0	100.0	100.0	2	0.0	0.0	0.056	1.0	98.1208	-6.951	1	0.0	0.0	5.0	0.0	0.0
-6944.445	500.0	100.0	100.0	2	0.0	0.0	0.056	1.0	97.76379	-6.951	1	0.0	0.0	5.0	0.0	0.0
-6944.445	500.0	100.0	100.0	2	0.0	0.0	0.057	1.0	97.631454	-6.951	1	0.0	0.0	5.0	0.0	0.0
-6944.445	500.0	100.0	100.0	2	0.0	0.0	0.057	1.0	97.631454	-6.951	1	0.0	0.0	5.0	0.0	0.0
-6944.445	500.0	100.0	100.0	2	0.0	0.0	0.058	1.0	97.89872	-6.951	1	0.0	0.0	5.0	0.0	0.0
-6944.445	500.0	100.0	100.0	2	0.0	0.0	0.059	1.0	97.07858	-6.952	1	0.0	0.0	5.0	0.0	0.0
-6944.445	500.0	100.0	100.0	2	0.0	0.0	0.06	1.0	97.07858	-6.952	1	0.0	0.0	5.0	0.0	0.0
-6944.445	500.0	100.0	100.0	2	0.0	0.0	0.061	1.0	97.370094	-6.952	1	0.0	0.0	5.0	0.0	0.0
-6944.445	500.0	100.0	100.0	2	0.0	0.0	0.061	1.0	97.370094	-6.952	1	0.0	0.0	5.0	0.0	0.0
-6944.445	500.0	100.0	100.0	2	0.0	0.0	0.062	1.0	97.787445	-6.952	1	0.0	0.0	5.0	0.0	0.0
-6944.445	500.0	100.0	100.0	2	0.0	0.0	0.062	1.0	98.14093	-6.952	1	0.0	0.0	5.0	0.0	0.0
-6944.445	500.0	100.0	100.0	2	0.0	0.0	0.063	1.0	98.14093	-6.952	1	0.0	0.0	5.0	0.0	0.0
-6944.445	500.0	100.0	100.0	1	0.0	0.0	0.064	1.0	98.5199	-6.952	1	0.0	0.0	5.0	0.0	0.0
-6944.445	500.0	100.0	100.0	1	0.0	0.0	0.065	1.0	98.53323	-6.952	1	0.0	0.0	5.0	0.0	0.0
-6944.445	500.0	100.0	100.0	1	0.0	0.0	0.066	1.0	98.53323	-6.952	1	0.0	0.0	5.0	0.0	0.0
-6944.445	500.0	100.0	100.0	1	0.0	0.0	0.067	1.0	99.35682	-6.952	1	0.0	0.0	5.0	0.0	0.0
-6944.445	500.0	100.0	100.0	1	0.0	0.0	0.068	1.0	99.35682	-6.952	1	0.0	0.0	5.0	0.0	0.0
-6944.445	500.0	100.0	100.0	1	0.0	0.0	0.068	1.0	99.46262	-6.952	1	0.0	0.0	5.0	0.0	0.0
-6944.445	500.0	100.0	100.0	1	0.0	0.0	0.069	1.0	100.316154	-6.952	1	0.0	0.0	5.0	0.0	0.0
-6944.445	500.0	100.0	100.0	1	0.0	0.0	0.07	1.0	100.316154	-6.952	1	0.0	0.0	5.0	0.0	0.0
-6944.445	500.0	100.0	100.0	1	0.0	0.0	0.071	1.0	100.22576	-6.952	1	0.0	0.0	5.0	0.0	0.0
-6944.445	500.0	100.0	100.0	1	0.0	0.0	0.072	1.0	99.29458	-6.952	1	0.0	0.0	5.0	0.0	0.0
-6944.445	500.0	100.0	100.0	1	0.0	0.0	0.073	1.0	99.29458	-6.952	1	0.0	0.0	5.0	0.0	0.0
-6944.445	500.0	100.0	100.0	1	0.0	0.0	0.074	1.0	98.28943	-6.952	1	0.0	0.0	5.0	0.0	0.0
-6944.445	500.0	100.0	100.0	1	0.0	0.0	0.075	1.0	98.28943	-6.952	1	0.0	0.0	5.0	0.0	0.0
-6944.445	500.0	100.0	100.0	1	0.0	0.0	0.076	1.0	97.87473	-6.952	1	0.0	0.0	5.0	0.0	0.0
-6944.445	500.0	100.0	100.0	1	0.0	0.0	0.078	1.0	98.00787	-6.952	1	0.0	0.0	5.0	0.0	0.0
-6944.445	500.0	100.0	100.0	1	0.0	0.0	0.079	1.0	97.67922	-6.952	1	0.0	0.0	5.0	0.0	0.0
-6944.445	500.0	100.0	100.0	1	0.0	0.0	0.08	1.0	97.749275	-6.952	1	0.0	0.0	5.0	0.0	0.0
-6944.445	500.0	100.0	100.0	1	0.0	0.0	0.081	1.0	96.66939	-6.952	1	0.0	0.0	5.0	0.0	0.0
-6944.445	500.0	100.0	100.0	1	0.0	0.0	0.082	1.0	96.93318	-6.952	1	0.0	0.0	5.0	0.0	0.0
-6944.445	500.0	100.0	100.0	1	0.0	0.0	0.084	1.0	95.39943	-6.952	1	0.0	0.0	5.0	0.0	0.0
-6944.445	500.0	100.0	100.0	1	0.0	0.0	0.085	1.0	95.39943	-6.952	1	0.0	0.0	5.0	0.0	0.0
-6944.445	500.0	100.0	100.0	1	0.0	0.0	0.086	1.0	97.144875	-6.952	1	0.0	0.0	5.0	0.0	0.0
-6944.445	500.0	100.0	100.0	1	0.0	0.0	0.088	1.0	96.13653	-6.952	1	0.0	0.0	5.0	0.0	0.0
-6944.445	500.0	100.0	100.0	1	0.0	0.0	0.089	1.0	96.13653	-6.952	1	0.0	0.0	5.0	0.0	0.0
-6944.445	500.0	100.0	100.0	1	0.0	0.0	0.091	1.0	97.73097	-6.952	1	0.0	0.0	5.0	0.0	0.0
-6944.445	500.0	100.0	100.0	1	0.0	0.0	0.092	1.0	97.43956	-6.952	1	0.0	0.0	5.0	0.0	0.0
-6944.445	500.0	100.0	100.0	1	0.0	0.0	0.094	1.0	97.43956	-6.952	1	0.0	0.0	5.0	0.0	0.0
-6944.445	500.0	100.0	100.0	1	0.0	0.0	0.095	1.0	97.96876	-6.952	1	0.0	0.0	5.0	0.0	0.0
-6944.445	500.0	100.0	100.0	1	0.0	0.0	0.097	1.0	97.96876	-6.952	1	0.0	0.0	5.0	0.0	0.0
-6944.445	500.0	100.0	100.0	1	0.0	0.0	0.098	1.0	97.8617	-6.952	1	0.0	0.0	5.0	0.0	0.0
-6944.445	500.0	100.0	100.0	1	0.0	0.0	0.1	1.0	98.32559	-6.952	1	0.0	0.0	5.0	0.0	0.0
-6944.445	500.0	100.0	100.0	1	0.0	0.0	0.101	1.0	98.32559	-6.952	1	0.0	0.0	5.0	0.0	0.0
-6944.445	500.0	100.0	100.0	1	0.0	0.0	0.103	1.0	98.6634	-6.952	1	0.0	0.0	5.0	0.0	0.0
-6944.445	500.0	100.0	100.0	1	0.0	0.0	0.104	1.0	98.161896	-6.952	1	0.0	0.0	5.0	0.0	0.0
-6944.445	500.0	100.0	100.0	1	0.0	0.0	0.106	1.0	98.161896	-6.952	1	0.0	0.0	5.0	0.0	0.0
-6944.445	500.0	100.0	100.0	1	0.0	0.0	0.108	1.0	97.694595	-6.952	1	0.0	0.0	5.0	0.0	0.0
-6944.445	500.0	100.0	100.0	1	0.0	0.0	0.109	1.0	97.694595	-6.952	1	0.0	0.0	5.0	0.0	0.0
-6944.445	500.0	100.0	100.0	1	0.0	0.0	0.111	1.0	97.175964	-6.952	1	0.0	0.0	5.0	0.0	0.0
-6944.445	500.0	100.0	100.0	1	0.0	0.0	0.112	1.0	96.94313	-6.952	1	0.0	0.0	5.0	0.0	0.0
-6944.445	500.0	100.0	100.0	1	0.0	0.0	0.114	1.0	96.94313	-6.952	1	0.0	0.0	5.0	0.0	0.0
-6944.445	500.0	100.0	100.0	1	0.0	0.0	0.116	1.0	97.18317	-6.952	1	0.0	0.0	5.0	0.0	0.0
-6944.445	500.0	100.0	100.0	1	0.0	0.0	0.117	1.0	96.94169	-6.952	1	0.0	0.0	5.0	0.0	0.0
-6944.445	500.0	100.0	100.0	1	0.0	0.0	0.119	1.0	96.94169	-6.952	1	0.0	0.0	5.0	0.0	0.0
-6944.445	500.0	100.0	100.0	1	0.0	0.0	0.12	1.0	96.665054	-6.952	1	0.0	0.0	5.0	0.0	0.0
-6944.445	500.0	100.0	100.0	1	0.0	0.0	0.122	1.0	96.665054	-6.952	1	0.0	0.0	5.0	0.0	0.0
-6944.445	500.0	100.0	100.0	1	0.0	0.0	0.123	1.0	95.96837	-6.952	1	0.0	0.0	5.0	0.0	0.0
-6944.445	500.0	100.0	100.0	1	0.0	0.0	0.125	1.0	96.68014	-6.952	1	0.0	0.0	5.0	0.0	0.0
-6944.445	500.0	100.0	100.0	1	0.0	0.0	0.126	1.0	96.68014	-6.952	1	0.0	0.0	5.0	0.0	0.0
-6944.445	500.0	100.0	100.0	1	0.0	0.0	0.128	1.0	96.64376	-6.952	1	0.0	0.0	5.0	0.0	0.0
-6944.445	500.0	100.0	100.0	1	0.0	0.0	0.129	1.0	96.92423	-6.952	1	0.0	0.0	5.0	0.0	0.0
-6944.445	500.0	100.0	100.0	1	0.0	0.0	0.131	1.0	96.92423	-6.952	1	0.0	0.0	5.0	0.0	0.0
-6944.445	500.0	100.0	100.0	1	0.0	0.0	0.132	1.0	97.07742	-6.952	1	0.0	0.0	5.0	0.0	0.0
-6944.445	500.0	100.0	100.0	1	0.0	0.0	0.134	1.0	97.07742	-6.952	1	0.0	0.0	5.0	0.0	0.0
-6944.445	500.0	100.0	100.0	1	0.0	0.0	0.135	1.0	97.351776	-6.952	1	0.0	0.0	5.0	0.0	0.0
-6944.445	500.0	100.0	100.0	1	0.0	0.0	0.136	1.0	97.35901	-6.952	1	0.0	0.0	5.0	0.0	0.0
-6944.445	500.0	100.0	100.0	1	0.0	0.0	0.138	1.0	97.35901	-6.952	1	0.0	0.0	5.0	0.0	0.0
-6944.445	500.0	100.0	100.0	1	0.0	0.0	0.139	1.0	98.56653	-6.952	1	0.0	0.0	5.0	0.0	0.0
-6944.445	500.0	100.0	100.0	1	0.0	0.0	0.14	1.0	98.03533	-6.952	1	0.0	0.0	5.0	0.0	0.0
-6944.445	500.0	100.0	100.0	1	0.0	0.0	0.142	1.0	98.03533	-6.952	1	0.0	0.0	5.0	0.0	0.0
-6944.445	500.0	100.0	100.0	1	0.0	0.0	0.143	1.0	97.52429	-6.952	1	0.0	0.0	5.0	0.0	0.0
-6944.445	500.0	100.0	100.0	1	0.0	0.0	0.144	1.0	97.52429	-6.952	1	0.0	0.0	5.0	0.0	0.0
-6944.445	500.0	100.0	100.0	1	0.0	0.0	0.146	1.0	97.91452	-6.952	1	0.0	0.0	5.0	0.0	0.0
-6944.445	500.0	100.0	100.0	1	0.0	0.0	0.147	1.0	96.605156	-6.952	1	0.0	0.0	5.0	0.0	0.0
-6944.445	500.0	100.0	100.0	1	0.0	0.0	0.148	1.0	96.605156	-6.952	1	0.0	0.0	5.0	0.0	0.0
-6944.445	500.0	100.0	100.0	1	0.0	0.0	0.15	1.0	96.94857	-6.952	1	0.0	0.0	5.0	0.0	0.0
-6944.445	500.0	100.0	100.0	1	0.0	0.0	0.151	1.0	96.91077	-6.952	1	0.0	0.0	5.0	0.0	0.0
-6944.445	500.0	100.0	100.0	1	0.0	0.0	0.152	1.0	96.91077	-6.952	1	0.0	0.0	5.0	0.0	0.0
-6944.445	500.0	100.0	100.0	1	0.0	0.0	0.154	1.0	97.167076	-6.952	1	0.0	0.0	6.0	0.0	0.0
-6944.445	500.0	100.0	100.0	1	0.0	0.0	0.155	1.0	95.67165	-6.952	1	0.0	0.0	6.0	0.0	0.0
0.0	500.0	100.0	100.0	0	0.0	0.0	0.156	1.0	96.477776	-6.952	1	1.0	0.0	0.0	0.0	0.0
0.0	500.0	100.0	100.0	0	0.0	0.0	0.157	1.0	95.43156	-6.952	1	1.0	0.0	0.0	0.0	0.0
0.0	500.0	100.0	100.0	0	0.0	0.0	0.158	1.0	95.52414	-6.952	1	1.0	0.0	0.0	0.0	0.0
0.0	500.0	100.0	100.0	0	0.0	0.0	0.16	1.0	96.97246	-6.952	1	1.0	0.0	0.0	0.0	0.0
0.0	500.0	100.0	100.0	0	0.0	0.0	0.161	1.0	96.72395	-6.461	1	1.0	0.0	0.0	0.0	0.0
0.0	500.0	100.0	100.0	0	0.0	0.0	0.163	1.0	96.72395	-6.461	1	1.0	0.0	0.0	0.0	0.0
0.0	500.0	100.0	100.0	0	0.0	0.0	0.164	1.0	95.78753	-5.58	1	1.0	0.0	0.0	0.0	0.0
0.0	500.0	100.0	100.0	0	0.0	0.0	0.166	1.0	95.78753	-5.58	1	1.0	0.0	0.0	0.0	0.0
0.0	500.0	100.0	100.0	0	0.0	0.0	0.167	1.0	98.21451	-5.185	1	1.0	0.0	0.0	0.0	0.0
0.0	500.0	100.0	100.0	0	0.0	0.0	0.169	1.0	98.726654	-4.477	1	1.0	0.0	0.0	0.0	0.0
0.0	500.0	100.0	100.0	0	0.0	0.0	0.17	1.0	99.354645	-3.866	1	1.0	0.0	0.0	0.0	0.0
0.0	500.0	100.0	100.0	0	0.0	0.0	0.172	1.0	98.39309	-3.866	1	1.0	0.0	0.0	0.0	0.0
0.0	500.0	100.0	100.0	0	0.0	0.0	0.174	1.0	98.24841	-3.593	1	1.0	0.0	0.0	0.0	0.0
0.0	500.0	100.0	100.0	0	0.0	0.0	0.175	1.0	97.93999	-3.593	1	1.0	0.0	0.0	0.0	0.0
0.0	500.0	100.0	100.0	0	0.0	0.0	0.176	1.0	97.5896	-3.103	1	1.0	0.0	0.0	0.0	0.0
0.0	500.0	100.0	100.0	0	0.0	0.0	0.178	1.0	97.5896	-2.883	1	1.0	0.0	0.0	0.0	0.0
0.0	500.0	100.0	100.0	0	0.0	0.0	0.179	1.0	96.87866	-2.883	1	1.0	0.0	0.0	0.0	0.0
0.0	500.0	100.0	100.0	0	0.0	0.0	0.181	1.0	96.14263	-2.49	1	1.0	0.0	0.0	0.0	0.0
0.0	500.0	100.0	100.0	0	0.0	0.0	0.182	1.0	96.14263	-2.314	1	1.0	0.0	0.0	0.0	0.0
0.0	500.0	100.0	100.0	0	0.0	0.0	0.183	1.0	96.37197	-2.314	1	1.0	0.0	0.0	0.0	0.0
0.0	500.0	100.0	100.0	0	0.0	0.0	0.184	1.0	96.46329	-1.998	1	1.0	0.0	0.0	0.0	0.0
0.0	500.0	100.0	100.0	0	0.0	0.0	0.185	1.0	96.46329	-1.998	1	1.0	0.0	0.0	0.0	0.0
0.0	500.0	100.0	100.0	0	0.0	0.0	0.186	1.0	97.492744	-1.856	1	1.0	0.0	0.0	0.0	0.0
0.0	500.0	100.0	100.0	0	0.0	0.0	0.186	1.0	97.492744	-1.603	1	1.0	0.0	0.0	0.0	0.0
0.0	500.0	100.0	100.0	0	0.0	0.0	0.187	1.0	97.62349	-1.603	1	1.0	0.0	0.0	0.0	0.0
0.0	500.0	100.0	100.0	0	0.0	0.0	0.187	1.0	98.14633	-1.384	1	1.0	0.0	0.0	0.0	0.0
0.0	500.0	100.0	100.0	0	0.0	0.0	0.187	1.0	98.14633	-1.286	1	1.0	0.0	0.0	0.0	0.0
0.0	500.0	100.0	100.0	0	0.0	0.0	0.187	1.0	98.597595	-1.286	1	1.0	0.0	0.0	0.0	0.0
0.0	500.0	100.0	100.0	0	0.0	0.0	0.187	1.0	98.8707	-1.111	1	1.0	0.0	0.0	0.0	0.0
0.0	500.0	100.0	100.0	0	0.0	0.0	0.187	1.0	98.8707	-1.111	1	1.0	0.0	0.0	0.0	0.0
0.0	500.0	100.0	100.0	0	0.0	0.0	0.187	1.0	99.00996	-1.032	1	1.0	0.0	0.0	0.0	0.0
0.0	500.0	100.0	100.0	0	0.0	0.0	0.186	1.0	99.00996	-0.891	1	1.0	0.0	0.0	0.0	0.0
0.0	500.0	100.0	100.0	0	0.0	0.0	0.186	1.0	98.61145	-0.891	1	1.0	0.0	8.0	0.0	0.0
0.0	500.0	100.0	100.0	0	0.0	0.0	0.185	0.0	98.15186	-0.828	1	1.0	0.0	0.0	0.0	0.0
0.0	500.0	100.0	100.0	0	0.0	0.0	0.185	0.0	98.15186	-0.715	1	1.0	0.0	0.0	0.0	0.0
0.0	500.0	100.0	100.0	0	0.0	0.0	0.184	0.0	97.701836	-0.715	1	1.0	0.0	0.0	0.0	0.0
0.0	500.0	100.0	100.0	0	0.0	0.0	0.183	0.0	97.20114	-0.617	1	1.0	0.0	0.0	0.0	0.0
0.0	500.0	100.0	100.0	0	0.0	0.0	0.182	0.0	97.20114	-0.617	1	1.0	0.0	0.0	0.0	0.0
0.0	500.0	100.0	100.0	0	0.0	0.0	0.18	0.0	98.700356	-0.573	1	1.0	0.0	0.0	0.0	0.0
0.0	500.0	100.0	100.0	0	0.0	0.0	0.179	0.0	98.700356	-0.495	1	1.0	0.0	0.0	0.0	0.0
0.0	500.0	100.0	100.0	0	0.0	0.0	0.178	0.0	98.77661	-0.495	1	1.0	0.0	0.0	0.0	0.0
0.0	500.0	100.0	100.0	0	0.0	0.0	0.177	0.0	98.35768	-0.46	1	1.0	0.0	0.0	0.0	0.0
0.0	500.0	100.0	100.0	0	0.0	0.0	0.175	0.0	98.35768	-0.397	1	1.0	0.0	0.0	0.0	0.0
0.0	500.0	100.0	100.0	0	0.0	0.0	0.174	0.0	98.89717	-0.397	1	1.0	0.0	0.0	0.0	0.0
0.0	500.0	100.0	100.0	0	0.0	0.0	0.173	0.0	98.679695	-0.343	1	1.0	0.0	0.0	0.0	0.0
0.0	500.0	100.0	100.0	0	0.0	0.0	0.171	0.0	98.679695	-0.343	1	1.0	0.0	0.0	0.0	0.0
0.0	500.0	100.0	100.0	0	0.0	0.0	0.17	0.0	98.51395	-0.318	1	1.0	0.0	0.0	0.0	0.0
0.0	500.0	100.0	100.0	0	0.0	0.0	0.169	0.0	98.51395	-0.276	1	1.0	0.0	0.0	0.0	0.0
0.0	500.0	100.0	100.0	0	0.0	0.0	0.168	0.0	96.93102	-0.276	1	1.0	0.0	0.0	0.0	0.0
0.0	500.0	100.0	100.0	0	0.0	0.0	0.166	0.0	97.59938	-0.255	1	1.0	0.0	0.0	0.0	0.0
0.0	500.0	100.0	100.0	0	0.0	0.0	0.165	0.0	97.59938	-0.22	1	1.0	0.0	0.0	0.0	0.0
0.0	500.0	100.0	100.0	0	0.0	0.0	0.164	0.0	97.81762	-0.22	1	1.0	0.0	0.0	0.0	0.0
0.0	500.0	100.0	100.0	0	0.0	0.0	0.162	0.0	97.78777	-0.204	1	1.0	0.0	0.0	0.0	0.0
0.0	500.0	100.0	100.0	0	0.0	0.0	0.161	0.0	97.78777	-0.204	1	1.0	0.0	0.0	0.0	0.0
0.0	500.0	100.0	100.0	0	0.0	0.0	0.16	0.0	97.98476	-0.176	1	1.0	0.0	0.0	0.0	0.0
0.0	500.0	100.0	100.0	0	0.0	0.0	0.159	0.0	97.98476	-0.164	1	1.0	0.0	0.0	0.0	0.0
0.0	500.0	100.0	100.0	0	0.0	0.0	0.158	0.0	98.285225	-0.164	1	1.0	0.0	0.0	0.0	0.0
0.0	500.0	100.0	100.0	0	0.0	0.0	0.156	0.0	97.97544	-0.141	1	1.0	0.0	0.0	0.0	0.0
0.0	500.0	100.0	100.0	0	0.0	0.0	0.155	0.0	97.97544	-0.122	1	1.0	0.0	0.0	0.0	0.0
0.0	500.0	100.0	100.0	0	0.0	0.0	0.154	0.0	97.59799	-0.122	1	1.0	0.0	0.0	0.0	0.0
0.0	500.0	100.0	100.0	0	0.0	0.0	0.152	0.0	97.293915	-0.113	1	1.0	0.0	0.0	0.0	0.0
0.0	500.0	100.0	100.0	0	0.0	0.0	0.151	0.0	97.293915	-0.113	1	1.0	0.0	0.0	0.0	0.0
0.0	500.0	100.0	100.0	0	0.0	0.0	0.149	0.0	97.339066	-0.105	1	1.0	0.0	0.0	0.0	0.0
0.0	500.0	100.0	100.0	0	0.0	0.0	0.148	0.0	97.339066	-0.09	1	1.0	0.0	0.0	0.0	0.0
0.0	500.0	100.0	100.0	0	0.0	0.0	0.147	0.0	97.65935	-0.09	1	1.0	0.0	0.0	0.0	0.0
0.0	500.0	100.0	100.0	0	0.0	0.0	0.146	0.0	96.82912	-0.078	1	1.0	0.0	0.0	0.0	0.0
0.0	500.0	100.0	100.0	0	0.0	0.0	0.144	0.0	96.82912	-0.072	1	1.0	0.0	0.0	0.0	0.0
0.0	500.0	100.0	100.0	0	0.0	0.0	0.143	0.0	97.68149	-0.072	1	1.0	0.0	0.0	0.0	0.0
0.0	500.0	100.0	100.0	0	0.0	0.0	0.142	0.0	97.68149	-0.062	1	1.0	0.0	0.0	0.0	0.0
0.0	500.0	100.0	100.0	0	0.0	0.0	0.14	0.0	97.577065	-0.062	1	1.0	0.0	0.0	0.0	0.0
0.0	500.0	100.0	100.0	0	0.0	0.0	0.139	0.0	97.34893	-0.054	1	1.0	0.0	0.0	0.0	0.0
0.0	500.0	100.0	100.0	0	0.0	0.0	0.137	0.0	97.34893	-0.05	1	1.0	0.0	0.0	0.0	0.0
0.0	500.0	100.0	100.0	0	0.0	0.0	0.136	0.0	97.88926	-0.05	1	1.0	0.0	0.0	0.0	0.0
0.0	500.0	100.0	100.0	0	0.0	0.0	0.135	0.0	97.713394	-0.043	1	1.0	0.0	0.0	0.0	0.0
0.0	500.0	100.0	100.0	0	0.0	0.0	0.134	0.0	97.713394	-0.04	1	1.0	0.0	0.0	0.0	0.0
0.0	500.0	100.0	100.0	0	0.0	0.0	0.132	0.0	98.53692	-0.04	1	1.0	0.0	0.0	0.0	0.0
0.0	500.0	100.0	100.0	0	0.0	0.0	0.131	0.0	98.53692	-0.034	1	1.0	0.0	0.0	0.0	0.0
0.0	500.0	100.0	100.0	0	0.0	0.0	0.131	0.0	96.253334	-0.034	1	1.0	0.0	0.0	0.0	0.0
0.0	500.0	100.0	100.0	0	0.0	0.0	0.13	0.0	97.3012	-0.031	1	1.0	0.0	0.0	0.0	0.0
0.0	500.0	100.0	100.0	0	0.0	0.0	0.129	0.0	97.83817	-0.027	1	1.0	0.0	0.0	0.0	0.0
0.0	500.0	100.0	100.0	0	0.0	0.0	0.128	0.0	97.32058	-0.027	1	1.0	0.0	0.0	0.0	0.0
0.0	500.0	100.0	100.0	0	0.0	0.0	0.127	0.0	96.65971	-0.023	1	1.0	0.0	0.0	0.0	0.0
0.0	500.0	100.0	100.0	0	0.0	0.0	0.125	0.0	96.46522	-0.021	1	1.0	0.0	0.0	0.0	0.0
0.0	500.0	100.0	100.0	0	0.0	0.0	0.124	0.0	96.651	-0.021	1	1.0	0.0	0.0	0.0	0.0
0.0	500.0	100.0	100.0	0	0.0	0.0	0.123	0.0	96.651	-0.02	1	1.0	0.0	0.0	0.0	0.0
0.0	500.0	100.0	100.0	0	0.0	0.0	0.122	0.0	96.429665	-0.02	1	1.0	0.0	0.0	0.0	0.0
0.0	500.0	100.0	100.0	0	0.0	0.0	0.121	0.0	96.49548	-0.017	1	1.0	0.0	0.0	0.0	0.0
0.0	500.0	100.0	100.0	0	0.0	0.0	0.12	0.0	96.49548	-0.016	1	1.0	0.0	0.0	0.0	0.0
0.0	500.0	100.0	100.0	0	0.0	0.0	0.119	0.0	97.10383	-0.016	1	1.0	0.0	0.0	0.0	0.0
0.0	500.0	100.0	100.0	0	0.0	0.0	0.119	0.0	96.71285	-0.013	1	1.0	0.0	0.0	0.0	0.0
0.0	500.0	100.0	100.0	0	0.0	0.0	0.118	0.0	96.71285	-0.011	1	1.0	0.0	0.0	0.0	0.0
0.0	500.0	100.0	100.0	0	0.0	0.0	0.117	0.0	95.88462	-0.011	1	1.0	0.0	0.0	0.0	0.0
0.0	500.0	100.0	100.0	0	0.0	0.0	0.116	0.0	95.88462	-0.01	1	1.0	0.0	0.0	0.0	0.0
0.0	500.0	100.0	100.0	0	0.0	0.0	0.115	0.0	96.25553	-0.01	1	1.0	0.0	0.0	0.0	0.0
0.0	500.0	100.0	100.0	0	0.0	0.0	0.114	0.0	95.89743	-0.009	1	1.0	0.0	0.0	0.0	0.0
0.0	500.0	100.0	100.0	0	0.0	0.0	0.113	0.0	95.89743	-0.008	1	1.0	0.0	0.0	0.0	0.0
0.0	500.0	100.0	100.0	0	0.0	0.0	0.112	0.0	95.57643	-0.008	1	1.0	0.0	0.0	0.0	0.0
0.0	500.0	100.0	100.0	0	0.0	0.0	0.112	0.0	96.24379	-0.007	1	1.0	0.0	0.0	0.0	0.0
0.0	500.0	100.0	100.0	0	0.0	0.0	0.111	0.0	96.24379	-0.006	1	1.0	0.0	0.0	0.0	0.0
0.0	500.0	100.0	100.0	0	0.0	0.0	0.11	0.0	96.590065	-0.006	1	1.0	0.0	0.0	0.0	0.0
0.0	500.0	100.0	100.0	0	0.0	0.0	0.109	0.0	96.828636	-0.005	1	1.0	0.0	0.0	0.0	0.0
0.0	500.0	100.0	100.0	0	0.0	0.0	0.108	0.0	96.41389	-0.005	1	1.0	0.0	0.0	0.0	0.0
0.0	500.0	100.0	100.0	0	0.0	0.0	0.107	0.0	96.40246	-0.005	1	1.0	0.0	0.0	0.0	0.0
0.0	500.0	100.0	100.0	0	0.0	0.0	0.106	0.0	96.588135	-0.004	1	1.0	0.0	0.0	0.0	0.0
0.0	500.0	100.0	100.0	0	0.0	0.0	0.105	0.0	97.118576	-0.004	1	1.0	0.0	0.0	0.0	0.0
0.0	500.0	100.0	100.0	0	0.0	0.0	0.105	0.0	96.98813	-0.003	1	1.0	0.0	0.0	0.0	0.0
0.0	500.0	100.0	100.0	0	0.0	0.0	0.104	0.0	96.98813	-0.003	1	1.0	0.0	0.0	0.0	0.0
0.0	500.0	100.0	100.0	0	0.0	0.0	0.103	0.0	96.7434	-0.003	1	1.0	0.0	0.0	0.0	0.0
0.0	500.0	100.0	100.0	0	0.0	0.0	0.102	0.0	96.7434	-0.002	1	1.0	0.0	0.0	0.0	0.0
0.0	500.0	100.0	100.0	0	0.0	0.0	0.101	0.0	97.8149	-0.002	1	1.0	0.0	0.0	0.0	0.0
0.0	500.0	100.0	100.0	0	0.0	0.0	0.1	0.0	98.08896	-0.002	1	1.0	0.0	0.0	0.0	0.0
0.0	500.0	100.0	100.0	0	0.0	0.0	0.1	0.0	98.08896	-0.001	1	1.0	0.0	0.0	0.0	0.0
0.0	500.0	100.0	100.0	0	0.0	0.0	0.099	0.0	96.915184	-0.001	1	1.0	0.0	0.0	0.0	0.0
0.0	500.0	100.0	100.0	0	0.0	0.0	0.098	0.0	96.48958	-0.001	1	1.0	0.0	0.0	0.0	0.0
0.0	500.0	100.0	100.0	0	0.0	0.0	0.097	0.0	96.48958	-0.001	1	1.0	0.0	0.0	0.0	0.0
0.0	500.0	100.0	100.0	0	0.0	0.0	0.096	0.0	96.87513	-0.001	1	1.0	0.0	0.0	0.0	0.0
0.0	500.0	100.0	100.0	0	0.0	0.0	0.095	0.0	96.87513	-0.001	1	1.0	0.0	0.0	0.0	0.0
0.0	500.0	100.0	100.0	0	0.0	0.0	0.095	0.0	97.873146	-0.001	1	1.0	0.0	0.0	0.0	0.0
0.0	500.0	100.0	100.0	0	0.0	0.0	0.094	0.0	97.9587	0.0	1	1.0	0.0	0.0	0.0	0.0
0.0	500.0	100.0	100.0	0	0.0	0.0	0.093	0.0	97.9587	0.0	1	1.0	0.0	0.0	0.0	0.0
0.0	500.0	100.0	100.0	0	0.0	0.0	0.092	0.0	97.72081	0.0	1	1.0	0.0	0.0	0.0	0.0
0.0	500.0	100.0	100.0	0	0.0	0.0	0.091	0.0	97.81124	0.0	1	1.0	0.0	0.0	0.0	0.0
0.0	500.0	100.0	100.0	0	0.0	0.0	0.09	0.0	97.81124	0.0	1	1.0	0.0	0.0	0.0	0.0
0.0	500.0	100.0	100.0	0	0.0	0.0	0.09	0.0	97.110016	0.0	1	1.0	0.0	0.0	0.0	0.0
0.0	500.0	100.0	100.0	0	0.0	0.0	0.089	0.0	97.110016	0.0	1	1.0	0.0	0.0	0.0	0.0
0.0	500.0	100.0	100.0	0	0.0	0.0	0.088	0.0	96.75197	0.0	1	1.0	0.0	0.0	0.0	0.0
0.0	500.0	100.0	100.0	0	0.0	0.0	0.087	0.0	97.04239	0.0	1	1.0	0.0	0.0	0.0	0.0
0.0	500.0	100.0	100.0	0	0.0	0.0	0.086	0.0	97.04239	0.0	1	1.0	0.0	0.0	0.0	0.0
0.0	500.0	100.0	100.0	0	0.0	0.0	0.085	0.0	97.41897	0.0	1	1.0	0.0	0.0	0.0	0.0
0.0	500.0	100.0	100.0	0	0.0	0.0	0.084	0.0	95.97564	0.0	1	1.0	0.0	0.0	0.0	0.0
0.0	500.0	100.0	100.0	0	0.0	0.0	0.083	0.0	95.97564	0.0	1	1.0	0.0	0.0	0.0	0.0
0.0	500.0	100.0	100.0	0	0.0	0.0	0.083	0.0	95.444145	0.0	1	1.0	0.0	0.0	0.0	0.0
0.0	500.0	100.0	100.0	0	0.0	0.0	0.082	0.0	95.444145	0.0	1	1.0	0.0	0.0	0.0	0.0
0.0	500.0	100.0	100.0	0	0.0	0.0	0.081	0.0	95.917175	0.0	1	1.0	0.0	0.0	0.0	0.0
0.0	500.0	100.0	100.0	0	0.0	0.0	0.08	0.0	96.84758	0.0	1	1.0	0.0	0.0	0.0	0.0
0.0	500.0	100.0	100.0	0	0.0	0.0	0.079	0.0	97.30246	0.0	1	1.0	0.0	0.0	0.0	0.0
0.0	500.0	100.0	100.0	0	0.0	0.0	0.078	0.0	97.10093	0.0	1	1.0	0.0	0.0	0.0	0.0
0.0	500.0	100.0	100.0	0	0.0	0.0	0.077	0.0	97.33703	0.0	1	1.0	0.0	0.0	0.0	0.0
0.0	500.0	100.0	100.0	0	0.0	0.0	0.076	0.0	97.33703	0.0	1	1.0	0.0	0.0	0.0	0.0
0.0	500.0	100.0	100.0	0	0.0	0.0	0.075	0.0	97.56852	0.0	1	1.0	0.0	0.0	0.0	0.0
0.0	500.0	100.0	100.0	0	0.0	0.0	0.074	0.0	97.56852	0.0	1	1.0	0.0	0.0	0.0	0.0
0.0	500.0	100.0	100.0	0	0.0	0.0	0.073	0.0	97.254616	0.0	1	1.0	0.0	0.0	0.0	0.0
0.0	500.0	100.0	100.0	0	0.0	0.0	0.072	0.0	98.11333	0.0	1	1.0	0.0	0.0	0.0	0.0
0.0	500.0	100.0	100.0	0	0.0	0.0	0.071	0.0	98.11333	0.0	1	1.0	0.0	0.0	0.0	0.0
0.0	500.0	100.0	100.0	0	0.0	0.0	0.07	0.0	98.15224	0.0	1	1.0	0.0	0.0	0.0	0.0
0.0	500.0	100.0	100.0	0	0.0	0.0	0.069	0.0	97.817055	0.0	1	1.0	0.0	0.0	0.0	0.0
0.0	500.0	100.0	100.0	0	0.0	0.0	0.068	0.0	97.388626	0.0	1	1.0	0.0	0.0	0.0	0.0
0.0	500.0	100.0	100.0	0	0.0	0.0	0.067	0.0	98.008865	0.0	1	1.0	0.0	0.0	0.0	0.0
0.0	500.0	100.0	100.0	0	0.0	0.0	0.066	0.0	98.008865	0.0	1	1.0	0.0	0.0	0.0	0.0
0.0	500.0	100.0	100.0	0	0.0	0.0	0.065	0.0	98.037926	0.0	1	1.0	0.0	0.0	0.0	0.0
0.0	500.0	100.0	100.0	0	0.0	0.0	0.064	0.0	98.25128	0.0	1	1.0	0.0	0.0	0.0	0.0
0.0	500.0	100.0	100.0	0	0.0	0.0	0.063	0.0	98.25128	0.0	1	1.0	0.0	0.0	0.0	0.0
0.0	500.0	100.0	100.0	0	0.0	0.0	0.062	0.0	97.633644	0.0	1	1.0	0.0	0.0	0.0	0.0
0.0	500.0	100.0	100.0	0	0.0	0.0	0.061	0.0	96.49959	0.0	1	1.0	0.0	0.0	0.0	0.0
0.0	500.0	100.0	100.0	0	0.0	0.0	0.06	0.0	96.49959	0.0	1	1.0	0.0	0.0	0.0	0.0
0.0	500.0	100.0	100.0	0	0.0	0.0	0.059	0.0	96.84705	0.0	1	1.0	0.0	0.0	0.0	0.0
0.0	500.0	100.0	100.0	0	0.0	0.0	0.058	0.0	96.84705	0.0	1	1.0	0.0	0.0	0.0	0.0
0.0	500.0	100.0	100.0	0	0.0	0.0	0.057	0.0	96.265625	0.0	1	1.0	0.0	0.0	0.0	0.0
0.0	500.0	100.0	100.0	0	0.0	0.0	0.056	0.0	96.89305	0.0	1	1.0	0.0	0.0	0.0	0.0
0.0	500.0	100.0	100.0	0	0.0	0.0	0.055	0.0	96.89305	0.0	1	1.0	0.0	0.0	0.0	0.0
0.0	500.0	100.0	100.0	0	0.0	0.0	0.053	0.0	96.50409	0.0	1	1.0	0.0	0.0	0.0	0.0
0.0	500.0	100.0	100.0	0	0.0	0.0	0.052	0.0	95.97812	0.0	1	1.0	0.0	0.0	0.0	0.0
0.0	500.0	100.0	100.0	0	0.0	0.0	0.051	0.0	95.97812	0.0	1	1.0	0.0	0.0	0.0	0.0
0.0	500.0	100.0	100.0	0	0.0	0.0	0.05	0.0	97.49532	0.0	1	1.0	0.0	0.0	0.0	0.0
0.0	500.0	100.0	100.0	0	0.0	0.0	0.049	0.0	96.98409	0.0	1	1.0	0.0	0.0	0.0	0.0
0.0	500.0	100.0	100.0	0	0.0	0.0	0.048	0.0	98.228165	0.0	1	1.0	0.0	0.0	0.0	0.0
0.0	500.0	100.0	100.0	0	0.0	0.0	0.046	0.0	98.32146	0.0	1	1.0	0.0	0.0	0.0	0.0
0.0	500.0	100.0	100.0	0	0.0	0.0	0.045	0.0	98.32146	0.0	1	1.0	0.0	0.0	0.0	0.0
0.0	500.0	100.0	100.0	0	0.0	0.0	0.044	0.0	98.58505	0.0	1	1.0	0.0	0.0	0.0	0.0
0.0	500.0	100.0	100.0	0	0.0	0.0	0.043	0.0	98.81539	0.0	1	1.0	0.0	0.0	0.0	0.0
0.0	500.0	100.0	100.0	0	0.0	0.0	0.041	0.0	98.81539	0.0	1	1.0	0.0	0.0	0.0	0.0
0.0	500.0	100.0	100.0	0	0.0	0.0	0.04	0.0	98.665146	0.0	1	1.0	0.0	0.0	0.0	0.0
0.0	500.0	100.0	100.0	0	0.0	0.0	0.039	0.0	98.665146	0.0	1	1.0	0.0	0.0	0.0	0.0
0.0	500.0	100.0	100.0	0	0.0	0.0	0.037	0.0	99.04711	0.0	1	1.0	0.0	0.0	0.0	0.0
0.0	500.0	100.0	100.0	0	0.0	0.0	0.036	0.0	98.81979	0.0	1	1.0	0.0	0.0	0.0	0.0
0.0	500.0	100.0	100.0	0	0.0	0.0	0.034	0.0	98.81979	0.0	1	1.0	0.0	0.0	0.0	0.0
0.0	500.0	100.0	100.0	0	0.0	0.0	0.033	0.0	98.80461	0.0	1	1.0	0.0	0.0	0.0	0.0
0.0	500.0	100.0	100.0	0	0.0	0.0	0.032	0.0	97.84641	0.0	1	1.0	0.0	0.0	0.0	0.0
0.0	500.0	100.0	100.0	0	0.0	0.0	0.03	0.0	96.31939	0.0	1	1.0	0.0	0.0	0.0	0.0
0.0	500.0	100.0	100.0	0	0.0	0.0	0.029	0.0	97.10072	0.0	1	1.0	0.0	0.0	0.0	0.0
0.0	500.0	100.0	100.0	0	0.0	0.0	0.027	0.0	97.10072	0.0	1	1.0	0.0	0.0	0.0	0.0
0.0	500.0	100.0	100.0	0	0.0	0.0	0.026	0.0	96.77282	0.0	1	1.0	0.0	0.0	0.0	0.0
0.0	500.0	100.0	100.0	0	0.0	0.0	0.025	0.0	97.41507	0.0	1	1.0	0.0	0.0	0.0	0.0
0.0	500.0	100.0	100.0	0	0.0	0.0	0.024	0.0	97.41507	0.0	1	1.0	0.0	0.0	0.0	0.0
0.0	500.0	100.0	100.0	0	0.0	0.0	0.022	0.0	96.7899	0.0	1	1.0	0.0	0.0	0.0	0.0
0.0	500.0	100.0	100.0	0	0.0	0.0	0.021	0.0	97.113	0.0	1	1.0	0.0	0.0	0.0	0.0
0.0	500.0	100.0	100.0	0	0.0	0.0	0.02	0.0	97.113	0.0	1	1.0	0.0	0.0	0.0	0.0
0.0	500.0	100.0	100.0	0	0.0	0.0	0.018	0.0	96.8297	0.0	1	1.0	0.0	0.0	0.0	0.0
0.0	500.0	100.0	100.0	0	0.0	0.0	0.017	0.0	96.8297	0.0	1	1.0	0.0	0.0	0.0	0.0
0.0	500.0	100.0	100.0	0	0.0	0.0	0.016	0.0	96.99998	0.0	1	1.0	0.0	0.0	0.0	0.0
0.0	500.0	100.0	100.0	0	0.0	0.0	0.015	0.0	97.35623	0.0	1	1.0	0.0	0.0	0.0	0.0
0.0	500.0	100.0	100.0	0	0.0	0.0	0.014	0.0	97.35623	0.0	1	1.0	0.0	0.0	0.0	0.0
0.0	500.0	100.0	100.0	0	0.0	0.0	0.013	0.0	96.939606	0.0	1	1.0	0.0	0.0	0.0	0.0
0.0	500.0	100.0	100.0	0	0.0	0.0	0.012	0.0	96.660904	0.0	1	1.0	0.0	0.0	0.0	0.0
0.0	500.0	100.0	100.0	0	0.0	0.0	0.011	0.0	96.660904	0.0	1	1.0	0.0	0.0	0.0	0.0
0.0	500.0	100.0	100.0	0	0.0	0.0	0.009	0.0	96.08235	0.0	1	1.0	0.0	0.0	0.0	0.0
0.0	500.0	100.0	100.0	0	0.0	0.0	0.008	0.0	96.08235	0.0	1	1.0	0.0	0.0	0.0	0.0
0.0	500.0	100.0	100.0	0	0.0	0.0	0.007	0.0	95.65089	0.0	1	1.0	0.0	0.0	0.0	0.0
0.0	500.0	100.0	100.0	0	0.0	0.0	0.006	0.0	96.51187	0.0	1	1.0	0.0	0.0	0.0	0.0
0.0	500.0	100.0	100.0	0	0.0	0.0	0.005	0.0	96.51187	0.0	1	1.0	0.0	0.0	0.0	0.0
0.0	500.0	100.0	100.0	0	0.0	0.0	0.004	0.0	96.04178	0.0	1	1.0	0.0	0.0	0.0	0.0
0.0	500.0	100.0	100.0	0	0.0	0.0	0.003	0.0	98.30507	0.0	1	1.0	0.0	0.0	0.0	0.0
0.0	500.0	100.0	100.0	0	0.0	0.0	0.002	0.0	98.30507	0.0	1	1.0	0.0	0.0	0.0	0.0
0.0	500.0	100.0	100.0	0	0.0	0.0	0.0	0.0	98.354935	0.0	1	1.0	0.0	0.0	0.0	0.0
0.0	500.0	100.0	100.0	0	0.0	0.0	0.0	0.0	98.687805	0.0	1	1.0	0.0	0.0	0.0	0.0
0.0	500.0	100.0	100.0	0	0.0	0.0	-0.001	0.0	98.38919	0.0	1	1.0	0.0	0.0	0.0	0.0
0.0	500.0	100.0	100.0	0	0.0	0.0	-0.002	0.0	98.07681	0.0	1	1.0	0.0	0.0	0.0	0.0
0.0	500.0	100.0	100.0	0	0.0	0.0	-0.003	0.0	98.07681	0.0	1	1.0	0.0	0.0	0.0	0.0
0.0	500.0	100.0	100.0	0	0.0	0.0	-0.005	0.0	98.0894	0.0	1	1.0	0.0	0.0	0.0	0.0
0.0	500.0	100.0	100.0	0	0.0	0.0	-0.006	0.0	98.11572	0.0	1	1.0	0.0	0.0	0.0	0.0
0.0	500.0	100.0	100.0	0	0.0	0.0	-0.007	0.0	98.11572	0.0	1	1.0	0.0	0.0	0.0	0.0
0.0	500.0	100.0	100.0	0	0.0	0.0	-0.008	0.0	97.671555	0.0	1	1.0	0.0	0.0	0.0	0.0
0.0	500.0	100.0	100.0	0	0.0	0.0	-0.009	0.0	97.671555	0.0	1	1.0	0.0	0.0	0.0	0.0
0.0	500.0	100.0	100.0	0	0.0	0.0	-0.01	0.0	98.11	0.0	1	1.0	0.0	0.0	0.0	0.0
0.0	500.0	100.0	100.0	0	0.0	0.0	-0.011	0.0	98.08159	0.0	1	1.0	0.0	0.0	0.0	0.0
0.0	500.0	100.0	100.0	0	0.0	0.0	-0.012	0.0	98.506256	0.0	1	1.0	0.0	0.0	0.0	0.0
0.0	500.0	100.0	100.0	0	0.0	0.0	-0.014	0.0	98.78473	0.0	1	1.0	0.0	0.0	0.0	0.0
0.0	500.0	100.0	100.0	0	0.0	0.0	-0.015	0.0	97.938995	0.0	1	1.0	0.0	0.0	0.0	0.0
0.0	500.0	100.0	100.0	0	0.0	0.0	-0.016	0.0	97.49581	0.0	1	1.0	0.0	0.0	0.0	0.0
0.0	500.0	100.0	100.0	0	0.0	0.0	-0.017	0.0	97.33422	0.0	1	1.0	0.0	0.0	0.0	0.0
0.0	500.0	100.0	100.0	0	0.0	0.0	-0.018	0.0	97.33422	0.0	1	1.0	0.0	0.0	0.0	0.0
0.0	500.0	100.0	100.0	0	0.0	0.0	-0.019	0.0	96.889114	0.0	1	1.0	0.0	0.0	0.0	0.0
0.0	500.0	100.0	100.0	0	0.0	0.0	-0.021	0.0	97.534966	0.0	1	1.0	0.0	0.0	0.0	0.0
0.0	500.0	100.0	100.0	0	0.0	0.0	-0.022	0.0	97.534966	0.0	1	1.0	0.0	0.0	0.0	0.0
0.0	500.0	100.0	100.0	0	0.0	0.0	-0.023	0.0	96.63273	0.0	1	1.0	0.0	0.0	0.0	0.0
0.0	500.0	100.0	100.0	0	0.0	0.0	-0.024	0.0	96.90706	0.0	1	1.0	0.0	0.0	0.0	0.0
0.0	500.0	100.0	100.0	0	0.0	0.0	-0.025	0.0	96.90706	0.0	1	1.0	0.0	0.0	0.0	0.0
0.0	500.0	100.0	100.0	0	0.0	0.0	-0.026	0.0	97.27276	0.0	1	1.0	0.0	0.0	0.0	0.0
0.0	500.0	100.0	100.0	0	0.0	0.0	-0.027	0.0	97.27276	0.0	1	1.0	0.0	0.0	0.0	0.0
0.0	500.0	100.0	100.0	0	0.0	0.0	-0.028	0.0	97.74731	0.0	1	1.0	0.0	0.0	0.0	0.0
0.0	500.0	100.0	100.0	0	0.0	0.0	-0.028	0.0	97.943275	0.0	1	1.0	0.0	0.0	0.0	0.0
0.0	500.0	100.0	100.0	0	0.0	0.0	-0.029	0.0	97.943275	0.0	1	1.0	0.0	0.0	0.0	0.0
0.0	500.0	100.0	100.0	0	0.0	0.0	-0.029	0.0	98.864975	0.0	1	1.0	0.0	0.0	0.0	0.0
0.0	500.0	100.0	100.0	0	0.0	0.0	-0.029	0.0	97.99868	0.0	1	1.0	0.0	0.0	0.0	0.0
0.0	500.0	100.0	100.0	0	0.0	0.0	-0.03	0.0	97.99868	0.0	1	1.0	0.0	0.0	0.0	0.0
0.0	500.0	100.0	100.0	0	0.0	0.0	-0.03	0.0	97.1008	0.0	1	1.0	0.0	0.0	0.0	0.0
0.0	500.0	100.0	100.0	0	0.0	0.0	-0.029	0.0	97.1008	0.0	1	1.0	0.0	0.0	0.0	0.0
0.0	500.0	100.0	100.0	0	0.0	0.0	-0.029	0.0	96.25154	0.0	1	1.0	0.0	0.0	0.0	0.0
0.0	500.0	100.0	100.0	0	0.0	0.0	-0.029	0.0	97.40024	0.0	1	1.0	0.0	2.0	0.0	0.0
0.0	500.0	100.0	100.0	0	0.0	0.0	-0.028	0.0	97.40024	0.0	1	1.0	0.0	2.0	0.0	0.0
-5555.5557	400.0	100.0	100.0	0	0.0	0.0	-0.028	0.0	98.09779	0.0	1	1.0	0.0	3.0	0.0	0.0
-5555.5557	400.0	100.0	100.0	0	0.0	0.0	-0.027	0.0	98.79463	0.0	1	1.0	0.0	3.0	0.0	0.0
-5555.5557	400.0	100.0	100.0	0	0.0	0.0	-0.026	0.0	98.79463	0.0	1	1.0	0.0	3.0	0.0	0.0
-5555.5557	400.0	100.0	100.0	0	0.0	0.0	-0.025	0.0	98.6642	0.0	1	1.0	0.0	3.0	0.0	0.0
-5555.5557	400.0	100.0	100.0	0	0.0	0.0	-0.023	0.0	98.6642	-0.757	1	1.0	0.0	3.0	0.0	0.0
-5555.5557	400.0	100.0	100.0	0	0.0	0.0	-0.022	0.0	97.818665	-0.757	1	1.0	0.0	3.0	0.0	0.0
-5555.5557	400.0	100.0	100.0	0	0.0	0.0	-0.021	0.0	98.05395	-1.097	1	1.0	0.0	3.0	0.0	0.0
-5555.5557	400.0	100.0	100.0	0	0.0	0.0	-0.02	0.0	97.79026	-1.706	1	1.0	0.0	3.0	0.0	0.0
-5555.5557	400.0	100.0	100.0	0	0.0	0.0	-0.019	0.0	98.10473	-1.706	1	1.0	0.0	3.0	0.0	0.0
-5555.5557	400.0	100.0	100.0	0	0.0	0.0	-0.017	0.0	98.079346	-1.978	1	1.0	0.0	3.0	0.0	0.0
-5555.5557	400.0	100.0	100.0	0	0.0	0.0	-0.016	0.0	98.079346	-1.978	1	1.0	0.0	3.0	0.0	0.0
-5555.5557	400.0	100.0	100.0	0	0.0	0.0	-0.015	0.0	98.37014	-2.467	1	1.0	0.0	3.0	0.0	0.0
-5555.5557	400.0	100.0	100.0	0	0.0	0.0	-0.013	0.0	98.37014	-2.889	1	1.0	0.0	3.0	0.0	0.0
-5555.5557	400.0	100.0	100.0	0	0.0	0.0	-0.012	0.0	97.4965	-2.889	1	1.0	0.0	3.0	0.0	0.0
-5555.5557	400.0	100.0	100.0	0	0.0	0.0	-0.01	0.0	97.50285	-3.078	1	1.0	0.0	3.0	0.0	0.0
-5555.5557	400.0	100.0	100.0	0	0.0	0.0	-0.009	0.0	97.50285	-3.417	1	1.0	0.0	3.0	0.0	0.0
-5555.5557	400.0	100.0	100.0	0	0.0	0.0	-0.008	0.0	97.12586	-3.417	1	1.0	0.0	5.0	0.0	0.0
-5555.5557	400.0	100.0	100.0	0	0.0	0.0	-0.006	0.0	97.43153	-3.569	1	1.0	0.0	5.0	0.0	0.0
-5555.5557	400.0	100.0	100.0	0	0.0	0.0	-0.005	0.0	97.223755	-3.84	1	1.0	0.0	5.0	0.0	0.0
-5555.5557	400.0	100.0	100.0	0	0.0	0.0	-0.003	0.0	96.72531	-3.84	1	1.0	0.0	5.0	0.0	0.0
-5555.5557	400.0	100.0	100.0	0	0.0	0.0	-0.002	0.0	96.72531	-3.963	1	1.0	0.0	5.0	0.0	0.0
-5555.5557	400.0	100.0	100.0	0	0.0	0.0	-0.001	0.0	96.319016	-3.963	1	1.0	0.0	5.0	0.0	0.0
-5555.5557	400.0	100.0	100.0	0	0.0	0.0	0.0	0.0	97.529976	-4.18	1	1.0	0.0	5.0	0.0	0.0
-5555.5557	400.0	100.0	100.0	0	0.0	0.0	0.001	0.0	97.529976	-4.278	1	1.0	0.0	5.0	0.0	0.0
-5555.5557	400.0	100.0	100.0	0	0.0	0.0	0.002	0.0	96.88138	-4.278	1	1.0	0.0	5.0	0.0	0.0
-5555.5557	400.0	100.0	100.0	0	0.0	0.0	0.003	0.0	96.25659	-4.453	1	1.0	0.0	5.0	0.0	0.0
-5555.5557	400.0	100.0	100.0	0	0.0	0.0	0.004	0.0	96.25659	-4.453	1	1.0	0.0	5.0	0.0	0.0
-5555.5557	400.0	100.0	100.0	0	0.0	0.0	0.005	0.0	97.803665	-4.531	1	1.0	0.0	5.0	0.0	0.0
-5555.5557	400.0	100.0	100.0	0	0.0	0.0	0.006	0.0	97.803665	-4.672	1	1.0	0.0	5.0	0.0	0.0
-5555.5557	400.0	100.0	100.0	0	0.0	0.0	0.007	0.0	98.018425	-4.672	1	1.0	0.0	5.0	0.0	0.0
-5555.5557	400.0	100.0	100.0	0	0.0	0.0	0.008	0.0	98.39393	-4.793	1	1.0	0.0	5.0	0.0	0.0
-5555.5557	400.0	100.0	100.0	0	0.0	0.0	0.009	0.0	98.39393	-4.847	1	1.0	0.0	5.0	0.0	0.0
-5555.5557	400.0	100.0	100.0	0	0.0	0.0	0.01	0.0	98.39961	-4.847	1	1.0	0.0	5.0	0.0	0.0
-5555.5557	400.0	100.0	100.0	0	0.0	0.0	0.012	0.0	98.76762	-4.945	1	1.0	0.0	5.0	0.0	0.0
-5555.5557	400.0	100.0	100.0	0	0.0	0.0	0.013	0.0	98.76762	-4.945	1	1.0	0.0	5.0	0.0	0.0
-5555.5557	400.0	100.0	100.0	0	0.0	0.0	0.014	0.0	99.37137	-4.988	1	1.0	0.0	5.0	0.0	0.0
-5555.5557	400.0	100.0	100.0	0	0.0	0.0	0.015	0.0	99.37137	-5.067	1	1.0	0.0	5.0	0.0	0.0
-5555.5557	400.0	100.0	100.0	0	0.0	0.0	0.016	0.0	98.63235	-5.067	1	1.0	0.0	5.0	0.0	0.0
-5555.5557	400.0	100.0	100.0	0	0.0	0.0	0.017	0.0	97.568306	-5.134	1	1.0	0.0	5.0	0.0	0.0
-5555.5557	400.0	100.0	100.0	0	0.0	0.0	0.018	0.0	97.568306	-5.165	1	1.0	0.0	5.0	0.0	0.0
-5555.5557	400.0	100.0	100.0	0	0.0	0.0	0.019	0.0	97.15962	-5.165	1	1.0	0.0	5.0	0.0	0.0
-5555.5557	400.0	100.0	100.0	0	0.0	0.0	0.02	0.0	97.436646	-5.218	1	1.0	0.0	5.0	0.0	0.0
-5555.5557	400.0	100.0	100.0	0	0.0	0.0	0.022	0.0	97.436646	-5.218	1	1.0	0.0	5.0	0.0	0.0
-5555.5557	400.0	100.0	100.0	0	0.0	0.0	0.023	0.0	97.47943	-5.244	1	1.0	0.0	5.0	0.0	0.0
-5555.5557	400.0	100.0	100.0	0	0.0	0.0	0.024	0.0	97.761154	-5.286	1	1.0	0.0	5.0	0.0	0.0
-5555.5557	400.0	100.0	100.0	0	0.0	0.0	0.026	0.0	97.9118	-5.286	1	1.0	0.0	5.0	0.0	0.0
-5555.5557	400.0	100.0	100.0	0	0.0	0.0	0.027	0.0	97.937	-5.306	1	1.0	0.0	5.0	0.0	0.0
-5555.5557	400.0	100.0	100.0	0	0.0	0.0	0.028	0.0	97.25114	-5.34	1	1.0	0.0	5.0	0.0	0.0
-5555.5557	400.0	100.0	100.0	0	0.0	0.0	0.029	0.0	96.91471	-5.34	1	1.0	0.0	5.0	0.0	0.0
-5555.5557	400.0	100.0	100.0	0	0.0	0.0	0.031	0.0	97.96671	-5.356	1	1.0	0.0	5.0	0.0	0.0
-5555.5557	400.0	100.0	100.0	0	0.0	0.0	0.032	0.0	97.96671	-5.356	1	1.0	0.0	5.0	0.0	0.0
-5555.5557	400.0	100.0	100.0	0	0.0	0.0	0.033	0.0	97.981476	-5.384	1	1.0	0.0	5.0	0.0	0.0
-5555.5557	400.0	100.0	100.0	0	0.0	0.0	0.034	0.0	97.981476	-5.408	1	1.0	0.0	5.0	0.0	0.0
-5555.5557	400.0	100.0	100.0	0	0.0	0.0	0.036	0.0	96.74235	-5.408	1	1.0	0.0	5.0	0.0	0.0
-5555.5557	400.0	100.0	100.0	0	0.0	0.0	0.037	0.0	96.912476	-5.419	1	1.0	0.0	5.0	0.0	0.0
-5555.5557	400.0	100.0	100.0	0	0.0	0.0	0.039	0.0	96.912476	-5.438	1	1.0	0.0	5.0	0.0	0.0
-5555.5557	400.0	100.0	100.0	0	0.0	0.0	0.04	0.0	96.03213	-5.438	1	1.0	0.0	5.0	0.0	0.0
-5555.5557	400.0	100.0	100.0	0	0.0	0.0	0.041	0.0	97.12345	-5.447	1	1.0	0.0	5.0	0.0	0.0
-5555.5557	400.0	100.0	100.0	0	0.0	0.0	0.043	0.0	97.12345	-5.447	1	1.0	0.0	5.0	0.0	0.0
-5555.5557	400.0	100.0	100.0	0	0.0	0.0	0.044	0.0	97.31678	-5.463	1	1.0	0.0	5.0	0.0	0.0
-5555.5557	400.0	100.0	100.0	0	0.0	0.0	0.045	0.0	97.31678	-5.47	1	1.0	0.0	5.0	0.0	0.0
-5555.5557	400.0	100.0	100.0	0	0.0	0.0	0.046	0.0	97.419525	-5.47	1	1.0	0.0	5.0	0.0	0.0
-5555.5557	400.0	100.0	100.0	0	0.0	0.0	0.048	0.0	97.26496	-5.482	1	1.0	0.0	5.0	0.0	0.0
-5555.5557	400.0	100.0	100.0	0	0.0	0.0	0.049	0.0	97.26496	-5.488	1	1.0	0.0	5.0	0.0	0.0
-5555.5557	400.0	100.0	100.0	0	0.0	0.0	0.05	0.0	97.96567	-5.488	1	1.0	0.0	5.0	0.0	0.0
-5555.5557	400.0	100.0	100.0	0	0.0	0.0	0.052	0.0	95.80336	-5.493	1	1.0	0.0	5.0	0.0	0.0
-5555.5557	400.0	100.0	100.0	0	0.0	0.0	0.053	0.0	95.80336	-5.493	1	1.0	0.0	5.0	0.0	0.0
-5555.5557	400.0	100.0	100.0	0	0.0	0.0	0.054	0.0	96.15918	-5.502	1	1.0	0.0	5.0	0.0	0.0
-5555.5557	400.0	100.0	100.0	0	0.0	0.0	0.055	0.0	96.15918	-5.51	1	1.0	0.0	5.0	0.0	0.0
-5555.5557	400.0	100.0	100.0	0	0.0	0.0	0.057	0.0	96.98439	-5.51	1	1.0	0.0	5.0	0.0	0.0
-5555.5557	400.0	100.0	100.0	0	0.0	0.0	0.058	0.0	97.55804	-5.514	1	1.0	0.0	5.0	0.0	0.0
-5555.5557	400.0	100.0	100.0	0	0.0	0.0	0.059	0.0	97.55804	-5.521	1	1.0	0.0	5.0	0.0	0.0
-5555.5557	400.0	100.0	100.0	0	0.0	0.0	0.061	0.0	96.7394	-5.521	1	1.0	0.0	5.0	0.0	0.0
-5555.5557	400.0	100.0	100.0	0	0.0	0.0	0.062	0.0	96.73634	-5.523	1	1.0	0.0	5.0	0.0	0.0
-5555.5557	400.0	100.0	100.0	0	0.0	0.0	0.063	0.0	96.73634	-5.523	1	1.0	0.0	5.0	0.0	0.0
-5555.5557	400.0	100.0	100.0	0	0.0	0.0	0.064	0.0	97.6848	-5.529	1	1.0	0.0	5.0	0.0	0.0
-5555.5557	400.0	100.0	100.0	0	0.0	0.0	0.065	0.0	97.6848	-5.531	1	1.0	0.0	5.0	0.0	0.0
-5555.5557	400.0	100.0	100.0	0	0.0	0.0	0.066	0.0	98.22641	-5.531	1	1.0	0.0	5.0	0.0	0.0
-5555.5557	400.0	100.0	100.0	0	0.0	0.0	0.067	0.0	98.3439	-5.535	1	1.0	0.0	5.0	0.0	0.0
-5555.5557	400.0	100.0	100.0	0	0.0	0.0	0.068	0.0	98.3439	-5.54	1	1.0	0.0	5.0	0.0	0.0
-5555.5557	400.0	100.0	100.0	0	0.0	0.0	0.069	0.0	97.96585	-5.54	1	1.0	0.0	5.0	0.0	0.0
-5555.5557	400.0	100.0	100.0	0	0.0	0.0	0.07	0.0	98.12872	-5.541	1	1.0	0.0	5.0	0.0	0.0
-5555.5557	400.0	100.0	100.0	0	0.0	0.0	0.071	0.0	98.12872	-5.541	1	1.0	0.0	5.0	0.0	0.0
-5555.5557	400.0	100.0	100.0	0	0.0	0.0	0.072	0.0	97.04316	-5.543	1	1.0	0.0	5.0	0.0	0.0
-5555.5557	400.0	100.0	100.0	0	0.0	0.0	0.073	0.0	97.04316	-5.544	1	1.0	0.0	5.0	0.0	0.0
-5555.5557	400.0	100.0	100.0	1	0.0	0.0	0.074	0.0	98.11693	-5.544	1	1.0	0.0	5.0	0.0	0.0
-5555.5557	400.0	100.0	100.0	1	0.0	0.0	0.075	0.0	98.31172	-5.547	1	1.0	0.0	5.0	0.0	0.0
-5555.5557	400.0	100.0	100.0	1	0.0	0.0	0.076	0.0	98.31172	-5.548	1	1.0	0.0	5.0	0.0	0.0
-5555.5557	400.0	100.0	100.0	1	0.0	0.0	0.078	0.0	97.120026	-5.548	1	1.0	0.0	5.0	0.0	0.0
-5555.5557	400.0	100.0	100.0	1	0.0	0.0	0.079	0.0	97.06491	-5.55	1	1.0	0.0	5.0	0.0	0.0
-5555.5557	400.0	100.0	100.0	1	0.0	0.0	0.08	0.0	97.06491	-5.55	1	1.0	0.0	5.0	0.0	0.0
-5555.5557	400.0	100.0	100.0	1	0.0	0.0	0.081	0.0	98.24847	-5.55	1	1.0	0.0	5.0	0.0	0.0
-5555.5557	400.0	100.0	100.0	1	0.0	0.0	0.082	0.0	98.24847	-5.552	1	1.0	0.0	5.0	0.0	0.0
-5555.5557	400.0	100.0	100.0	1	0.0	0.0	0.083	0.0	98.61249	-5.552	1	1.0	0.0	5.0	0.0	0.0
-5555.5557	400.0	100.0	100.0	1	0.0	0.0	0.084	0.0	98.52755	-5.553	1	1.0	0.0	5.0	0.0	0.0
-5555.5557	400.0	100.0	100.0	1	0.0	0.0	0.085	0.0	98.52755	-5.554	1	1.0	0.0	5.0	0.0	0.0
-5555.5557	400.0	100.0	100.0	1	0.0	0.0	0.086	0.0	98.89716	-5.554	1	1.0	0.0	5.0	0.0	0.0
-5555.5557	400.0	100.0	100.0	1	0.0	0.0	0.087	0.0	99.429474	-5.555	1	1.0	0.0	5.0	0.0	0.0
-5555.5557	400.0	100.0	100.0	1	0.0	0.0	0.088	0.0	99.429474	-5.555	1	1.0	0.0	5.0	0.0	0.0
-5555.5557	400.0	100.0	100.0	1	0.0	0.0	0.089	0.0	97.824196	-5.555	1	1.0	0.0	5.0	0.0	0.0
-5555.5557	400.0	100.0	100.0	1	0.0	0.0	0.091	0.0	97.824196	-5.556	1	1.0	0.0	5.0	0.0	0.0
-5555.5557	400.0	100.0	100.0	1	0.0	0.0	0.092	0.0	96.28194	-5.556	1	1.0	0.0	5.0	0.0	0.0
-5555.5557	400.0	100.0	100.0	1	0.0	0.0	0.093	0.0	97.23605	-5.557	1	1.0	0.0	5.0	0.0	0.0
-5555.5557	400.0	100.0	100.0	1	0.0	0.0	0.094	0.0	97.23605	-5.557	1	1.0	0.0	5.0	0.0	0.0
-5555.5557	400.0	100.0	100.0	1	0.0	0.0	0.095	0.0	96.58636	-5.557	1	1.0	0.0	5.0	0.0	0.0
-5555.5557	400.0	100.0	100.0	1	0.0	0.0	0.097	0.0	96.58636	-5.559	1	1.0	0.0	5.0	0.0	0.0
-5555.5557	400.0	100.0	100.0	1	0.0	0.0	0.098	0.0	96.34111	-5.559	1	1.0	0.0	5.0	0.0	0.0
-5555.5557	400.0	100.0	100.0	1	0.0	0.0	0.099	0.0	96.779625	-5.559	1	1.0	0.0	5.0	0.0	0.0
-5555.5557	400.0	100.0	100.0	1	0.0	0.0	0.1	0.0	96.779625	-5.559	1	1.0	0.0	5.0	0.0	0.0
-5555.5557	400.0	100.0	100.0	1	0.0	0.0	0.102	0.0	96.36997	-5.559	1	1.0	0.0	5.0	0.0	0.0
-5555.5557	400.0	100.0	100.0	1	0.0	0.0	0.103	0.0	96.339195	-5.56	1	1.0	0.0	5.0	0.0	0.0
-5555.5557	400.0	100.0	100.0	1	0.0	0.0	0.104	0.0	96.339195	-5.56	1	1.0	0.0	5.0	0.0	0.0
-5555.5557	400.0	100.0	100.0	1	0.0	0.0	0.105	0.0	96.136475	-5.56	1	1.0	0.0	5.0	0.0	0.0
-5555.5557	400.0	100.0	100.0	1	0.0	0.0	0.107	0.0	96.136475	-5.56	1	1.0	0.0	5.0	0.0	0.0
-5555.5557	400.0	100.0	100.0	1	0.0	0.0	0.108	0.0	96.041565	-5.56	1	1.0	0.0	5.0	0.0	0.0
-5555.5557	400.0	100.0	100.0	1	0.0	0.0	0.11	0.0	95.385994	-5.56	1	1.0	0.0	5.0	0.0	0.0
-5555.5557	400.0	100.0	100.0	1	0.0	0.0	0.111	0.0	95.385994	-5.56	1	1.0	0.0	5.0	0.0	0.0
-5555.5557	400.0	100.0	100.0	1	0.0	0.0	0.113	0.0	95.39144	-5.56	1	1.0	0.0	5.0	0.0	0.0
-5555.5557	400.0	100.0	100.0	1	0.0	0.0	0.114	0.0	95.23952	-5.56	1	1.0	0.0	5.0	0.0	0.0
-5555.5557	400.0	100.0	100.0	1	0.0	0.0	0.116	0.0	95.23952	-5.56	1	1.0	0.0	5.0	0.0	0.0
-5555.5557	400.0	100.0	100.0	1	0.0	0.0	0.117	0.0	95.26262	-5.56	1	1.0	0.0	5.0	0.0	0.0
-5555.5557	400.0	100.0	100.0	1	0.0	0.0	0.119	0.0	95.47599	-5.56	1	1.0	0.0	5.0	0.0	0.0
-5555.5557	400.0	100.0	100.0	1	0.0	0.0	0.12	0.0	95.72609	-5.56	1	1.0	0.0	5.0	0.0	0.0
-5555.5557	400.0	100.0	100.0	1	0.0	0.0	0.122	0.0	95.72353	-5.56	1	1.0	0.0	5.0	0.0	0.0
-5555.5557	400.0	100.0	100.0	1	0.0	0.0	0.123	0.0	95.72353	-5.56	1	1.0	0.0	5.0	0.0	0.0
-5555.5557	400.0	100.0	100.0	1	0.0	0.0	0.124	0.0	95.59348	-5.56	1	1.0	0.0	5.0	0.0	0.0
-5555.5557	400.0	100.0	100.0	1	0.0	0.0	0.126	0.0	96.22488	-5.561	1	1.0	0.0	5.0	0.0	0.0
-5555.5557	400.0	100.0	100.0	1	0.0	0.0	0.127	0.0	96.22488	-5.561	1	1.0	0.0	5.0	0.0	0.0
-5555.5557	400.0	100.0	100.0	1	0.0	0.0	0.129	0.0	96.31048	-5.561	1	1.0	0.0	5.0	0.0	0.0
-5555.5557	400.0	100.0	100.0	1	0.0	0.0	0.13	0.0	96.31048	-5.561	1	1.0	0.0	5.0	0.0	0.0
-5555.5557	400.0	100.0	100.0	1	0.0	0.0	0.132	0.0	95.38319	-5.561	1	1.0	0.0	5.0	0.0	0.0
-5555.5557	400.0	100.0	100.0	1	0.0	0.0	0.133	0.0	95.43285	-5.561	1	1.0	0.0	5.0	0.0	0.0
-5555.5557	400.0	100.0	100.0	1	0.0	0.0	0.134	0.0	95.43285	-5.561	1	1.0	0.0	5.0	0.0	0.0
-5555.5557	400.0	100.0	100.0	1	0.0	0.0	0.136	0.0	96.473915	-5.561	1	1.0	0.0	5.0	0.0	0.0
-5555.5557	400.0	100.0	100.0	1	0.0	0.0	0.137	0.0	96.812874	-5.561	1	1.0	0.0	5.0	0.0	0.0
-5555.5557	400.0	100.0	100.0	1	0.0	0.0	0.139	0.0	96.812874	-5.561	1	1.0	0.0	5.0	0.0	0.0
-5555.5557	400.0	100.0	100.0	1	0.0	0.0	0.14	0.0	96.80144	-5.561	1	1.0	0.0	5.0	0.0	0.0
-5555.5557	400.0	100.0	100.0	1	0.0	0.0	0.141	0.0	96.80144	-5.561	1	1.0	0.0	5.0	0.0	0.0
-5555.5557	400.0	100.0	100.0	1	0.0	0.0	0.143	0.0	97.08649	-5.561	1	1.0	0.0	5.0	0.0	0.0
-5555.5557	400.0	100.0	100.0	1	0.0	0.0	0.144	0.0	96.00085	-5.561	1	1.0	0.0	5.0	0.0	0.0
-5555.5557	400.0	100.0	100.0	1	0.0	0.0	0.145	0.0	96.00085	-5.561	1	1.0	0.0	5.0	0.0	0.0
-5555.5557	400.0	100.0	100.0	1	0.0	0.0	0.147	0.0	96.10781	-5.561	1	1.0	0.0	5.0	0.0	0.0
-5555.5557	400.0	100.0	100.0	1	0.0	0.0	0.148	0.0	95.59138	-5.561	1	1.0	0.0	5.0	0.0	0.0
-5555.5557	400.0	100.0	100.0	1	0.0	0.0	0.15	0.0	95.59138	-5.561	1	1.0	0.0	5.0	0.0	0.0
-5555.5557	400.0	100.0	100.0	1	0.0	0.0	0.151	0.0	95.95181	-5.561	1	1.0	0.0	5.0	0.0	0.0
-5555.5557	400.0	100.0	100.0	1	0.0	0.0	0.152	0.0	95.95181	-5.561	1	1.0	0.0	5.0	0.0	0.0
-5555.5557	400.0	100.0	100.0	1	0.0	0.0	0.154	0.0	95.481834	-5.561	1	1.0	0.0	5.0	0.0	0.0
-5555.5557	400.0	100.0	100.0	1	0.0	0.0	0.155	0.0	95.01481	-5.561	1	1.0	0.0	6.0	0.0	0.0
-5555.5557	400.0	100.0	100.0	1	0.0	0.0	0.156	0.0	94.61752	-5.561	1	1.0	0.0	6.0	0.0	0.0
0.0	400.0	100.0	100.0	0	0.0	0.0	0.158	0.0	94.23753	-5.561	1	2.0	0.0	0.0	0.0	0.0
0.0	400.0	100.0	100.0	0	0.0	0.0	0.159	0.0	94.79611	-5.561	1	2.0	0.0	0.0	0.0	0.0
0.0	400.0	100.0	100.0	0	0.0	0.0	0.16	0.0	94.431335	-5.561	1	2.0	0.0	0.0	0.0	0.0
0.0	400.0	100.0	100.0	0	0.0	0.0	0.161	0.0	93.93005	-5.561	1	2.0	0.0	0.0	0.0	0.0
0.0	400.0	100.0	100.0	0	0.0	0.0	0.163	0.0	93.93005	-5.168	1	2.0	0.0	0.0	0.0	0.0
0.0	400.0	100.0	100.0	0	0.0	0.0	0.164	0.0	95.03139	-5.168	1	2.0	0.0	0.0	0.0	0.0
0.0	400.0	100.0	100.0	0	0.0	0.0	0.166	0.0	95.47237	-4.463	1	2.0	0.0	0.0	0.0	0.0
0.0	400.0	100.0	100.0	0	0.0	0.0	0.167	0.0	95.47237	-4.147	1	2.0	0.0	0.0	0.0	0.0
0.0	400.0	100.0	100.0	0	0.0	0.0	0.169	0.0	96.13986	-4.147	1	2.0	0.0	0.0	0.0	0.0
0.0	400.0	100.0	100.0	0	0.0	0.0	0.17	0.0	96.10444	-3.581	1	2.0	0.0	0.0	0.0	0.0
0.0	400.0	100.0	100.0	0	0.0	0.0	0.172	0.0	96.10444	-3.328	1	2.0	0.0	0.0	0.0	0.0
0.0	400.0	100.0	100.0	0	0.0	0.0	0.173	0.0	96.493286	-3.328	1	2.0	0.0	0.0	0.0	0.0
0.0	400.0	100.0	100.0	0	0.0	0.0	0.175	0.0	96.493286	-2.874	1	2.0	0.0	0.0	0.0	0.0
0.0	400.0	100.0	100.0	0	0.0	0.0	0.176	0.0	96.41815	-2.874	1	2.0	0.0	0.0	0.0	0.0
0.0	400.0	100.0	100.0	0	0.0	0.0	0.178	0.0	97.3013	-2.482	1	2.0	0.0	0.0	0.0	0.0
0.0	400.0	100.0	100.0	0	0.0	0.0	0.179	0.0	97.3013	-2.306	1	2.0	0.0	0.0	0.0	0.0
0.0	400.0	100.0	100.0	0	0.0	0.0	0.181	0.0	97.23832	-2.306	1	2.0	0.0	0.0	0.0	0.0
0.0	400.0	100.0	100.0	0	0.0	0.0	0.182	0.0	96.317215	-1.992	1	2.0	0.0	0.0	0.0	0.0
0.0	400.0	100.0	100.0	0	0.0	0.0	0.184	0.0	96.317215	-1.85	1	2.0	0.0	0.0	0.0	0.0
0.0	400.0	100.0	100.0	0	0.0	0.0	0.186	0.0	96.99606	-1.85	1	2.0	0.0	0.0	0.0	0.0
0.0	400.0	100.0	100.0	0	0.0	0.0	0.187	0.0	96.99606	-1.598	1	2.0	0.0	0.0	0.0	0.0
0.0	400.0	100.0	100.0	0	0.0	0.0	0.188	0.0	96.57908	-1.598	1	2.0	0.0	0.0	0.0	0.0
0.0	400.0	100.0	100.0	0	0.0	0.0	0.189	0.0	95.96829	-1.485	1	2.0	0.0	0.0	0.0	0.0
0.0	400.0	100.0	100.0	0	0.0	0.0	0.191	0.0	95.74241	-1.282	1	2.0	0.0	0.0	0.0	0.0
0.0	400.0	100.0	100.0	0	0.0	0.0	0.192	0.0	95.93535	-1.282	1	2.0	0.0	0.0	0.0	0.0
0.0	400.0	100.0	100.0	0	0.0	0.0	0.192	0.0	96.07914	-1.191	1	2.0	0.0	0.0	0.0	0.0
0.0	400.0	100.0	100.0	0	0.0	0.0	0.193	0.0	96.07914	-1.029	1	2.0	0.0	0.0	0.0	0.0
0.0	400.0	100.0	100.0	0	0.0	0.0	0.193	0.0	96.24505	-1.029	1	2.0	0.0	0.0	0.0	0.0
0.0	400.0	100.0	100.0	0	0.0	0.0	0.194	0.0	96.24505	-0.956	1	2.0	0.0	0.0	0.0	0.0
0.0	400.0	100.0	100.0	0	0.0	0.0	0.194	0.0	96.851036	-0.956	1	2.0	0.0	0.0	0.0	0.0
0.0	400.0	100.0	100.0	0	0.0	0.0	0.194	0.0	96.13749	-0.825	1	2.0	0.0	0.0	0.0	0.0
0.0	400.0	100.0	100.0	0	0.0	0.0	0.194	0.0	96.13749	-0.767	1	2.0	0.0	0.0	0.0	0.0
0.0	400.0	100.0	100.0	0	0.0	0.0	0.194	0.0	96.02455	-0.767	1	2.0	0.0	0.0	0.0	0.0
0.0	400.0	100.0	100.0	0	0.0	0.0	0.193	0.0	95.49148	-0.662	1	2.0	0.0	8.0	0.0	0.0
0.0	400.0	100.0	100.0	0	0.0	0.0	0.193	0.0	95.49148	-0.615	1	2.0	0.0	8.0	0.0	0.0
0.0	400.0	100.0	100.0	0	0.0	0.0	0.192	1.0	95.45401	-0.615	1	2.0	0.0	9.0	0.0	0.0
0.0	400.0	100.0	100.0	0	0.0	0.0	0.191	1.0	95.45401	-0.531	1	2.0	0.0	10.0	0.0	0.0
6944.445	500.0	100.0	100.0	0	0.0	0.0	0.191	1.0	94.85897	-0.531	1	2.0	0.0	10.0	0.0	0.0
6944.445	500.0	100.0	100.0	0	0.0	0.0	0.19	1.0	94.931854	-0.458	1	2.0	0.0	10.0	0.0	0.0
6944.445	500.0	100.0	100.0	0	0.0	0.0	0.189	1.0	94.931854	-0.426	1	2.0	0.0	10.0	0.0	0.0
6944.445	500.0	100.0	100.0	0	0.0	0.0	0.188	1.0	94.863686	-0.426	1	2.0	0.0	10.0	0.0	0.0
6944.445	500.0	100.0	100.0	0	0.0	0.0	0.187	1.0	94.92731	0.093	1	2.0	0.0	10.0	0.0	0.0
6944.445	500.0	100.0	100.0	0	0.0	0.0	0.186	1.0	94.92731	1.029	1	2.0	0.0	10.0	0.0	0.0
6944.445	500.0	100.0	100.0	0	0.0	0.0	0.186	1.0	95.24672	1.029	1	2.0	0.0	10.0	0.0	0.0
6944.445	500.0	100.0	100.0	0	0.0	0.0	0.185	1.0	95.24672	1.837	1	2.0	0.0	10.0	0.0	0.0
6944.445	500.0	100.0	100.0	0	0.0	0.0	0.185	1.0	95.42648	1.837	1	2.0	0.0	10.0	0.0	0.0
6944.445	500.0	100.0	100.0	0	0.0	0.0	0.184	1.0	95.540726	2.198	1	2.0	0.0	10.0	0.0	0.0
6944.445	500.0	100.0	100.0	0	0.0	0.0	0.184	1.0	95.540726	2.534	1	2.0	0.0	10.0	0.0	0.0
6944.445	500.0	100.0	100.0	0	0.0	0.0	0.183	1.0	95.87994	2.534	1	2.0	0.0	10.0	0.0	0.0
6944.445	500.0	100.0	100.0	0	0.0	0.0	0.182	1.0	95.73817	3.138	1	2.0	0.0	10.0	0.0	0.0
6944.445	500.0	100.0	100.0	0	0.0	0.0	0.182	1.0	96.01369	3.657	1	2.0	0.0	10.0	0.0	0.0
6944.445	500.0	100.0	100.0	0	0.0	0.0	0.181	1.0	96.23223	3.657	1	2.0	0.0	10.0	0.0	0.0
6944.445	500.0	100.0	100.0	0	0.0	0.0	0.18	1.0	96.23223	3.89	1	2.0	0.0	10.0	0.0	0.0
6944.445	500.0	100.0	100.0	0	0.0	0.0	0.179	1.0	96.16477	3.89	1	2.0	0.0	10.0	0.0	0.0
6944.445	500.0	100.0	100.0	0	0.0	0.0	0.179	1.0	95.578354	4.308	1	2.0	0.0	10.0	0.0	0.0
6944.445	500.0	100.0	100.0	0	0.0	0.0	0.178	1.0	95.578354	4.496	1	2.0	0.0	10.0	0.0	0.0
6944.445	500.0	100.0	100.0	0	0.0	0.0	0.177	1.0	95.74799	4.496	1	2.0	0.0	10.0	0.0	0.0
6944.445	500.0	100.0	100.0	0	0.0	0.0	0.177	1.0	95.4665	4.831	1	2.0	0.0	10.0	0.0	0.0
6944.445	500.0	100.0	100.0	0	0.0	0.0	0.176	1.0	95.4665	4.98	1	2.0	0.0	10.0	0.0	0.0
6944.445	500.0	100.0	100.0	0	0.0	0.0	0.175	1.0	95.19432	4.98	1	2.0	0.0	10.0	0.0	0.0
6944.445	500.0	100.0	100.0	0	0.0	0.0	0.174	1.0	95.19432	5.25	1	2.0	0.0	10.0	0.0	0.0
6944.445	500.0	100.0	100.0	0	0.0	0.0	0.173	1.0	94.83902	5.25	1	2.0	0.0	10.0	0.0	0.0
6944.445	500.0	100.0	100.0	0	0.0	0.0	0.172	1.0	95.44741	5.37	1	2.0	0.0	10.0	0.0	0.0
6944.445	500.0	100.0	100.0	0	0.0	0.0	0.172	1.0	95.44741	5.587	1	2.0	0.0	10.0	0.0	0.0
6944.445	500.0	100.0	100.0	0	0.0	0.0	0.171	1.0	94.86538	5.587	1	2.0	0.0	10.0	0.0	0.0
6944.445	500.0	100.0	100.0	0	0.0	0.0	0.17	1.0	94.70859	5.683	1	2.0	0.0	10.0	0.0	0.0
6944.445	500.0	100.0	100.0	0	0.0	0.0	0.169	1.0	94.70859	5.683	1	2.0	0.0	10.0	0.0	0.0
6944.445	500.0	100.0	100.0	0	0.0	0.0	0.168	1.0	94.667625	5.856	1	2.0	0.0	10.0	0.0	0.0
6944.445	500.0	100.0	100.0	0	0.0	0.0	0.167	1.0	94.667625	5.934	1	2.0	0.0	10.0	0.0	0.0
6944.445	500.0	100.0	100.0	0	0.0	0.0	0.166	1.0	95.38171	5.934	1	2.0	0.0	10.0	0.0	0.0
6944.445	500.0	100.0	100.0	0	0.0	0.0	0.165	1.0	95.00214	6.073	1	2.0	0.0	10.0	0.0	0.0
6944.445	500.0	100.0	100.0	0	0.0	0.0	0.164	1.0	95.00214	6.135	1	2.0	0.0	10.0	0.0	0.0
6944.445	500.0	100.0	100.0	0	0.0	0.0	0.163	1.0	95.091354	6.135	1	2.0	0.0	10.0	0.0	0.0
6944.445	500.0	100.0	100.0	0	0.0	0.0	0.162	1.0	97.51604	6.246	1	2.0	0.0	10.0	0.0	0.0
6944.445	500.0	100.0	100.0	0	0.0	0.0	0.161	1.0	97.51604	6.246	1	2.0	0.0	10.0	0.0	0.0
6944.445	500.0	100.0	100.0	0	0.0	0.0	0.16	1.0	95.72267	6.297	1	2.0	0.0	10.0	0.0	0.0
6944.445	500.0	100.0	100.0	0	0.0	0.0	0.159	1.0	95.72267	6.385	1	2.0	0.0	10.0	0.0	0.0
6944.445	500.0	100.0	100.0	0	0.0	0.0	0.159	1.0	96.094894	6.385	1	2.0	0.0	10.0	0.0	0.0
6944.445	500.0	100.0	100.0	0	0.0	0.0	0.158	1.0	96.81337	6.463	1	2.0	0.0	10.0	0.0	0.0
6944.445	500.0	100.0	100.0	0	0.0	0.0	0.157	1.0	96.81337	6.497	1	2.0	0.0	10.0	0.0	0.0
6944.445	500.0	100.0	100.0	0	0.0	0.0	0.156	1.0	96.95344	6.497	1	2.0	0.0	10.0	0.0	0.0
6944.445	500.0	100.0	100.0	0	0.0	0.0	0.155	1.0	97.267525	6.559	1	2.0	0.0	10.0	0.0	0.0
6944.445	500.0	100.0	100.0	0	0.0	0.0	0.155	1.0	97.267525	6.559	1	2.0	0.0	10.0	0.0	0.0
6944.445	500.0	100.0	100.0	0	0.0	0.0	0.154	1.0	96.50751	6.588	1	2.0	0.0	10.0	0.0	0.0
6944.445	500.0	100.0	100.0	0	0.0	0.0	0.153	1.0	96.50751	6.637	1	2.0	0.0	10.0	0.0	0.0
6944.445	500.0	100.0	100.0	0	0.0	0.0	0.152	1.0	96.87721	6.637	1	2.0	0.0	10.0	0.0	0.0
6944.445	500.0	100.0	100.0	0	0.0	0.0	0.152	1.0	96.48365	6.659	1	2.0	0.0	12.0	0.0	0.0
6944.445	500.0	100.0	100.0	0	0.0	0.0	0.151	1.0	96.48365	6.699	1	2.0	0.0	12.0	0.0	0.0
6944.445	500.0	100.0	100.0	0	0.0	0.0	0.15	1.0	96.88861	6.699	1	2.0	0.0	12.0	0.0	0.0
6944.445	500.0	100.0	100.0	0	0.0	0.0	0.149	1.0	97.4876	6.734	1	2.0	0.0	12.0	0.0	0.0
6944.445	500.0	100.0	100.0	0	0.0	0.0	0.148	1.0	97.4876	6.734	1	2.0	0.0	12.0	0.0	0.0
6944.445	500.0	100.0	100.0	0	0.0	0.0	0.148	1.0	97.65297	6.75	1	2.0	0.0	12.0	0.0	0.0
6944.445	500.0	100.0	100.0	0	0.0	0.0	0.147	1.0	97.68467	6.777	1	2.0	0.0	12.0	0.0	0.0
6944.445	500.0	100.0	100.0	0	0.0	0.0	0.146	1.0	97.902916	6.777	1	2.0	0.0	12.0	0.0	0.0
6944.445	500.0	100.0	100.0	0	0.0	0.0	0.145	1.0	98.22731	6.79	1	2.0	0.0	12.0	0.0	0.0
6944.445	500.0	100.0	100.0	0	0.0	0.0	0.144	1.0	98.22731	6.812	1	2.0	0.0	12.0	0.0	0.0
6944.445	500.0	100.0	100.0	0	0.0	0.0	0.143	1.0	98.35741	6.812	1	2.0	0.0	12.0	0.0	0.0
6944.445	500.0	100.0	100.0	0	0.0	0.0	0.142	1.0	97.17346	6.831	1	2.0	0.0	12.0	0.0	0.0
6944.445	500.0	100.0	100.0	0	0.0	0.0	0.141	1.0	97.17346	6.831	1	2.0	0.0	12.0	0.0	0.0
6944.445	500.0	100.0	100.0	0	0.0	0.0	0.14	1.0	96.90169	6.839	1	2.0	0.0	12.0	0.0	0.0
6944.445	500.0	100.0	100.0	0	0.0	0.0	0.139	1.0	96.90169	6.855	1	2.0	0.0	12.0	0.0	0.0
6944.445	500.0	100.0	100.0	0	0.0	0.0	0.138	1.0	96.597946	6.855	1	2.0	0.0	12.0	0.0	0.0
6944.445	500.0	100.0	100.0	0	0.0	0.0	0.137	1.0	96.05847	6.863	1	2.0	0.0	12.0	0.0	0.0
6944.445	500.0	100.0	100.0	0	0.0	0.0	0.136	1.0	96.05847	6.874	1	2.0	0.0	12.0	0.0	0.0
6944.445	500.0	100.0	100.0	0	0.0	0.0	0.135	1.0	95.01083	6.874	1	2.0	0.0	12.0	0.0	0.0
6944.445	500.0	100.0	100.0	0	0.0	0.0	0.134	1.0	95.30885	6.881	1	2.0	0.0	12.0	0.0	0.0
6944.445	500.0	100.0	100.0	0	0.0	0.0	0.132	1.0	95.30885	6.886	1	2.0	0.0	12.0	0.0	0.0
6944.445	500.0	100.0	100.0	0	0.0	0.0	0.131	1.0	94.63057	6.886	1	2.0	0.0	12.0	0.0	0.0
6944.445	500.0	100.0	100.0	0	0.0	0.0	0.13	1.0	94.63057	6.894	1	2.0	0.0	12.0	0.0	0.0
6944.445	500.0	100.0	100.0	0	0.0	0.0	0.129	1.0	94.30831	6.894	1	2.0	0.0	12.0	0.0	0.0
6944.445	500.0	100.0	100.0	0	0.0	0.0	0.128	1.0	95.39259	6.903	1	2.0	0.0	12.0	0.0	0.0
6944.445	500.0	100.0	100.0	0	0.0	0.0	0.126	1.0	95.39259	6.906	1	2.0	0.0	12.0	0.0	0.0
6944.445	500.0	100.0	100.0	0	0.0	0.0	0.125	1.0	95.471405	6.906	1	2.0	0.0	12.0	0.0	0.0
6944.445	500.0	100.0	100.0	0	0.0	0.0	0.124	1.0	96.499275	6.912	1	2.0	0.0	12.0	0.0	0.0
6944.445	500.0	100.0	100.0	0	0.0	0.0	0.123	1.0	96.499275	6.915	1	2.0	0.0	12.0	0.0	0.0
6944.445	500.0	100.0	100.0	0	0.0	0.0	0.122	1.0	96.40677	6.915	1	2.0	0.0	12.0	0.0	0.0
6944.445	500.0	100.0	100.0	0	0.0	0.0	0.12	1.0	96.40677	6.921	1	2.0	0.0	12.0	0.0	0.0
6944.445	500.0	100.0	100.0	0	0.0	0.0	0.119	1.0	97.36154	6.921	1	2.0	0.0	12.0	0.0	0.0
6944.445	500.0	100.0	100.0	0	0.0	0.0	0.118	1.0	97.15509	6.923	1	2.0	0.0	12.0	0.0	0.0
6944.445	500.0	100.0	100.0	0	0.0	0.0	0.117	1.0	97.15509	6.927	1	2.0	0.0	12.0	0.0	0.0
6944.445	500.0	100.0	100.0	0	0.0	0.0	0.116	1.0	96.5935	6.927	1	2.0	0.0	12.0	0.0	0.0
6944.445	500.0	100.0	100.0	0	0.0	0.0	0.115	1.0	96.72088	6.929	1	2.0	0.0	12.0	0.0	0.0
6944.445	500.0	100.0	100.0	0	0.0	0.0	0.113	1.0	96.72088	6.929	1	2.0	0.0	12.0	0.0	0.0
6944.445	500.0	100.0	100.0	0	0.0	0.0	0.112	1.0	96.41492	6.931	1	2.0	0.0	12.0	0.0	0.0
6944.445	500.0	100.0	100.0	0	0.0	0.0	0.112	1.0	96.41492	6.934	1	2.0	0.0	12.0	0.0	0.0
6944.445	500.0	100.0	100.0	0	0.0	0.0	0.111	1.0	96.76662	6.934	1	2.0	0.0	12.0	0.0	0.0
6944.445	500.0	100.0	100.0	0	0.0	0.0	0.11	1.0	96.95675	6.936	1	2.0	0.0	12.0	0.0	0.0
6944.445	500.0	100.0	100.0	0	0.0	0.0	0.109	1.0	96.95675	6.938	1	2.0	0.0	12.0	0.0	0.0
6944.445	500.0	100.0	100.0	0	0.0	0.0	0.107	1.0	96.28087	6.938	1	2.0	0.0	12.0	0.0	0.0
6944.445	500.0	100.0	100.0	0	0.0	0.0	0.106	1.0	96.51708	6.94	1	2.0	0.0	12.0	0.0	0.0
6944.445	500.0	100.0	100.0	0	0.0	0.0	0.106	1.0	96.51708	6.94	1	2.0	0.0	12.0	0.0	0.0
6944.445	500.0	100.0	100.0	0	0.0	0.0	0.105	1.0	97.30293	6.942	1	2.0	0.0	12.0	0.0	0.0
6944.445	500.0	100.0	100.0	0	0.0	0.0	0.103	1.0	97.30293	6.943	1	2.0	0.0	12.0	0.0	0.0
6944.445	500.0	100.0	100.0	0	0.0	0.0	0.102	1.0	97.76233	6.943	1	2.0	0.0	12.0	0.0	0.0
6944.445	500.0	100.0	100.0	0	0.0	0.0	0.101	1.0	98.46054	6.944	1	2.0	0.0	12.0	0.0	0.0
6944.445	500.0	100.0	100.0	0	0.0	0.0	0.1	1.0	98.46054	6.945	1	2.0	0.0	12.0	0.0	0.0
6944.445	500.0	100.0	100.0	0	0.0	0.0	0.099	1.0	97.11462	6.945	1	2.0	0.0	12.0	0.0	0.0
6944.445	500.0	100.0	100.0	0	0.0	0.0	0.098	1.0	96.67537	6.946	1	2.0	0.0	12.0	0.0	0.0
6944.445	500.0	100.0	100.0	0	0.0	0.0	0.097	1.0	96.67537	6.946	1	2.0	0.0	12.0	0.0	0.0
6944.445	500.0	100.0	100.0	0	0.0	0.0	0.096	1.0	96.04318	6.946	1	2.0	0.0	12.0	0.0	0.0
6944.445	500.0	100.0	100.0	0	0.0	0.0	0.095	1.0	96.04318	6.947	1	2.0	0.0	12.0	0.0	0.0
6944.445	500.0	100.0	100.0	0	0.0	0.0	0.094	1.0	96.44242	6.947	1	2.0	0.0	12.0	0.0	0.0
6944.445	500.0	100.0	100.0	0	0.0	0.0	0.092	1.0	97.50858	6.948	1	2.0	0.0	12.0	0.0	0.0
6944.445	500.0	100.0	100.0	0	0.0	0.0	0.091	1.0	97.50858	6.948	1	2.0	0.0	12.0	0.0	0.0
6944.445	500.0	100.0	100.0	0	0.0	0.0	0.09	1.0	97.78407	6.948	1	2.0	0.0	12.0	0.0	0.0
6944.445	500.0	100.0	100.0	0	0.0	0.0	0.089	1.0	96.76831	6.949	1	2.0	0.0	12.0	0.0	0.0
6944.445	500.0	100.0	100.0	0	0.0	0.0	0.088	1.0	96.76831	6.949	1	2.0	0.0	12.0	0.0	0.0
6944.445	500.0	100.0	100.0	0	0.0	0.0	0.087	1.0	96.137405	6.949	1	2.0	0.0	12.0	0.0	0.0
6944.445	500.0	100.0	100.0	0	0.0	0.0	0.086	1.0	96.137405	6.949	1	2.0	0.0	12.0	0.0	0.0
6944.445	500.0	100.0	100.0	0	0.0	0.0	0.085	1.0	96.27875	6.949	1	2.0	0.0	12.0	0.0	0.0
6944.445	500.0	100.0	100.0	0	0.0	0.0	0.084	1.0	97.11729	6.949	1	2.0	0.0	12.0	0.0	0.0
6944.445	500.0	100.0	100.0	0	0.0	0.0	0.083	1.0	97.11729	6.949	1	2.0	0.0	12.0	0.0	0.0
6944.445	500.0	100.0	100.0	0	0.0	0.0	0.082	1.0	97.86725	6.949	1	2.0	0.0	12.0	0.0	0.0
6944.445	500.0	100.0	100.0	0	0.0	0.0	0.081	1.0	97.07634	6.95	1	2.0	0.0	12.0	0.0	0.0
6944.445	500.0	100.0	100.0	0	0.0	0.0	0.08	1.0	97.117386	6.95	1	2.0	0.0	12.0	0.0	0.0
6944.445	500.0	100.0	100.0	1	0.0	0.0	0.079	1.0	97.40334	6.95	1	2.0	0.0	12.0	0.0	0.0
6944.445	500.0	100.0	100.0	1	0.0	0.0	0.078	1.0	97.40334	6.95	1	2.0	0.0	12.0	0.0	0.0
6944.445	500.0	100.0	100.0	1	0.0	0.0	0.077	1.0	97.84276	6.95	1	2.0	0.0	12.0	0.0	0.0
6944.445	500.0	100.0	100.0	1	0.0	0.0	0.076	1.0	98.49048	6.951	1	2.0	0.0	12.0	0.0	0.0
6944.445	500.0	100.0	100.0	1	0.0	0.0	0.076	1.0	98.49048	6.951	1	2.0	0.0	12.0	0.0	0.0
6944.445	500.0	100.0	100.0	1	0.0	0.0	0.075	1.0	97.15061	6.951	1	2.0	0.0	12.0	0.0	0.0
6944.445	500.0	100.0	100.0	1	0.0	0.0	0.074	1.0	97.478516	6.951	1	2.0	0.0	12.0	0.0	0.0
6944.445	500.0	100.0	100.0	1	0.0	0.0	0.073	1.0	97.478516	6.951	1	2.0	0.0	12.0	0.0	0.0
6944.445	500.0	100.0	100.0	1	0.0	0.0	0.071	1.0	98.3745	6.951	1	2.0	0.0	12.0	0.0	0.0
6944.445	500.0	100.0	100.0	1	0.0	0.0	0.07	1.0	98.3745	6.951	1	2.0	0.0	12.0	0.0	0.0
6944.445	500.0	100.0	100.0	1	0.0	0.0	0.069	1.0	98.67782	6.951	1	2.0	0.0	12.0	0.0	0.0
6944.445	500.0	100.0	100.0	1	0.0	0.0	0.068	1.0	97.03963	6.951	1	2.0	0.0	12.0	0.0	0.0
6944.445	500.0	100.0	100.0	1	0.0	0.0	0.067	1.0	97.03963	6.951	1	2.0	0.0	12.0	0.0	0.0
6944.445	500.0	100.0	100.0	1	0.0	0.0	0.066	1.0	97.54527	6.951	1	2.0	0.0	12.0	0.0	0.0
6944.445	500.0	100.0	100.0	1	0.0	0.0	0.065	1.0	97.72835	6.952	1	2.0	0.0	12.0	0.0	0.0
6944.445	500.0	100.0	100.0	1	0.0	0.0	0.064	1.0	97.72835	6.952	1	2.0	0.0	12.0	0.0	0.0
6944.445	500.0	100.0	100.0	1	0.0	0.0	0.063	1.0	96.73572	6.952	1	2.0	0.0	12.0	0.0	0.0
6944.445	500.0	100.0	100.0	1	0.0	0.0	0.061	1.0	96.73572	6.952	1	2.0	0.0	12.0	0.0	0.0
6944.445	500.0	100.0	100.0	1	0.0	0.0	0.06	1.0	96.97051	6.952	1	2.0	0.0	12.0	0.0	0.0
6944.445	500.0	100.0	100.0	1	0.0	0.0	0.059	1.0	97.08927	6.952	1	2.0	0.0	12.0	0.0	0.0
6944.445	500.0	100.0	100.0	1	0.0	0.0	0.058	1.0	97.08927	6.952	1	2.0	0.0	12.0	0.0	0.0
6944.445	500.0	100.0	100.0	1	0.0	0.0	0.056	1.0	97.23751	6.952	1	2.0	0.0	12.0	0.0	0.0
6944.445	500.0	100.0	100.0	1	0.0	0.0	0.055	1.0	98.26388	6.952	1	2.0	0.0	12.0	0.0	0.0
6944.445	500.0	100.0	100.0	1	0.0	0.0	0.053	1.0	98.26388	6.952	1	2.0	0.0	12.0	0.0	0.0
6944.445	500.0	100.0	100.0	1	0.0	0.0	0.052	1.0	99.04636	6.952	1	2.0	0.0	12.0	0.0	0.0
6944.445	500.0	100.0	100.0	1	0.0	0.0	0.051	1.0	98.62439	6.952	1	2.0	0.0	12.0	0.0	0.0
6944.445	500.0	100.0	100.0	1	0.0	0.0	0.049	1.0	98.082634	6.952	1	2.0	0.0	12.0	0.0	0.0
6944.445	500.0	100.0	100.0	1	0.0	0.0	0.048	1.0	98.36075	6.952	1	2.0	0.0	12.0	0.0	0.0
6944.445	500.0	100.0	100.0	1	0.0	0.0	0.047	1.0	98.36075	6.952	1	2.0	0.0	12.0	0.0	0.0
6944.445	500.0	100.0	100.0	1	0.0	0.0	0.045	1.0	98.029816	6.952	1	2.0	0.0	12.0	0.0	0.0
6944.445	500.0	100.0	100.0	1	0.0	0.0	0.044	1.0	96.98713	6.952	1	2.0	0.0	12.0	0.0	0.0
6944.445	500.0	100.0	100.0	1	0.0	0.0	0.042	1.0	96.98713	6.952	1	2.0	0.0	12.0	0.0	0.0
6944.445	500.0	100.0	100.0	1	0.0	0.0	0.041	1.0	97.08505	6.952	1	2.0	0.0	12.0	0.0	0.0
6944.445	500.0	100.0	100.0	1	0.0	0.0	0.04	1.0	97.08505	6.952	1	2.0	0.0	12.0	0.0	0.0
6944.445	500.0	100.0	100.0	1	0.0	0.0	0.038	1.0	96.23353	6.952	1	2.0	0.0	12.0	0.0	0.0
6944.445	500.0	100.0	100.0	1	0.0	0.0	0.037	1.0	97.63892	6.952	1	2.0	0.0	12.0	0.0	0.0
6944.445	500.0	100.0	100.0	1	0.0	0.0	0.035	1.0	97.63892	6.952	1	2.0	0.0	12.0	0.0	0.0
6944.445	500.0	100.0	100.0	1	0.0	0.0	0.034	1.0	98.173004	6.952	1	2.0	0.0	12.0	0.0	0.0
6944.445	500.0	100.0	100.0	1	0.0	0.0	0.032	1.0	97.44079	6.952	1	2.0	0.0	12.0	0.0	0.0
6944.445	500.0	100.0	100.0	1	0.0	0.0	0.03	1.0	97.44079	6.952	1	2.0	0.0	12.0	0.0	0.0
6944.445	500.0	100.0	100.0	1	0.0	0.0	0.029	1.0	96.52918	6.952	1	2.0	0.0	12.0	0.0	0.0
6944.445	500.0	100.0	100.0	1	0.0	0.0	0.028	1.0	96.52918	6.952	1	2.0	0.0	12.0	0.0	0.0
6944.445	500.0	100.0	100.0	1	0.0	0.0	0.026	1.0	96.56608	6.952	1	2.0	0.0	12.0	0.0	0.0
6944.445	500.0	100.0	100.0	1	0.0	0.0	0.025	1.0	96.24265	6.952	1	2.0	0.0	12.0	0.0	0.0
6944.445	500.0	100.0	100.0	1	0.0	0.0	0.023	1.0	96.24265	6.952	1	2.0	0.0	12.0	0.0	0.0
6944.445	500.0	100.0	100.0	1	0.0	0.0	0.022	1.0	96.36846	6.952	1	2.0	0.0	12.0	0.0	0.0
6944.445	500.0	100.0	100.0	1	0.0	0.0	0.021	1.0	96.64251	6.952	1	2.0	0.0	12.0	0.0	0.0
6944.445	500.0	100.0	100.0	1	0.0	0.0	0.019	1.0	96.64251	6.952	1	2.0	0.0	12.0	0.0	0.0
6944.445	500.0	100.0	100.0	1	0.0	0.0	0.018	1.0	96.72868	6.952	1	2.0	0.0	12.0	0.0	0.0
6944.445	500.0	100.0	100.0	1	0.0	0.0	0.017	1.0	96.110146	6.952	1	2.0	0.0	12.0	0.0	0.0
6944.445	500.0	100.0	100.0	1	0.0	0.0	0.016	1.0	95.965355	6.952	1	2.0	0.0	12.0	0.0	0.0
6944.445	500.0	100.0	100.0	1	0.0	0.0	0.014	1.0	98.445435	6.952	1	2.0	0.0	12.0	0.0	0.0
6944.445	500.0	100.0	100.0	1	0.0	0.0	0.013	1.0	98.445435	6.952	1	2.0	0.0	12.0	0.0	0.0
6944.445	500.0	100.0	100.0	1	0.0	0.0	0.012	1.0	98.50926	6.952	1	2.0	0.0	12.0	0.0	0.0
6944.445	500.0	100.0	100.0	1	0.0	0.0	0.011	1.0	97.97923	6.952	1	2.0	0.0	12.0	0.0	0.0
6944.445	500.0	100.0	100.0	1	0.0	0.0	0.01	1.0	97.97923	6.952	1	2.0	0.0	12.0	0.0	0.0
6944.445	500.0	100.0	100.0	1	0.0	0.0	0.008	1.0	97.48165	6.952	1	2.0	0.0	12.0	0.0	0.0
6944.445	500.0	100.0	100.0	1	0.0	0.0	0.007	1.0	96.765335	6.952	1	2.0	0.0	12.0	0.0	0.0
6944.445	500.0	100.0	100.0	1	0.0	0.0	0.006	1.0	96.92784	6.952	1	2.0	0.0	12.0	0.0	0.0
6944.445	500.0	100.0	100.0	1	0.0	0.0	0.005	1.0	97.94899	6.952	1	2.0	0.0	12.0	0.0	0.0
6944.445	500.0	100.0	100.0	1	0.0	0.0	0.004	1.0	97.94899	6.952	1	2.0	0.0	12.0	0.0	0.0
6944.445	500.0	100.0	100.0	1	0.0	0.0	0.003	1.0	97.97896	6.952	1	2.0	0.0	12.0	0.0	0.0
6944.445	500.0	100.0	100.0	1	0.0	0.0	0.002	1.0	99.04434	6.952	1	2.0	0.0	12.0	0.0	0.0
6944.445	500.0	100.0	100.0	1	0.0	0.0	0.001	1.0	99.04434	6.952	1	2.0	0.0	12.0	0.0	0.0
6944.445	500.0	100.0	100.0	1	0.0	0.0	0.0	1.0	98.68462	6.952	1	2.0	0.0	12.0	0.0	0.0
6944.445	500.0	100.0	100.0	1	0.0	0.0	0.0	1.0	98.41596	6.952	1	2.0	0.0	12.0	0.0	0.0
6944.445	500.0	100.0	100.0	1	0.0	0.0	-0.001	1.0	98.12276	6.952	1	2.0	0.0	12.0	0.0	0.0
6944.445	500.0	100.0	100.0	1	0.0	0.0	-0.002	1.0	98.69747	6.952	1	2.0	0.0	12.0	0.0	0.0
6944.445	500.0	100.0	100.0	1	0.0	0.0	-0.003	1.0	98.69747	6.952	1	2.0	0.0	12.0	0.0	0.0
6944.445	500.0	100.0	100.0	1	0.0	0.0	-0.005	1.0	98.10624	6.952	1	2.0	0.0	12.0	0.0	0.0
6944.445	500.0	100.0	100.0	1	0.0	0.0	-0.006	1.0	97.27367	6.952	1	2.0	0.0	12.0	0.0	0.0
6944.445	500.0	100.0	100.0	1	0.0	0.0	-0.007	1.0	96.99678	6.952	1	2.0	0.0	12.0	0.0	0.0
6944.445	500.0	100.0	100.0	1	0.0	0.0	-0.008	1.0	96.90399	6.952	1	2.0	0.0	12.0	0.0	0.0
6944.445	500.0	100.0	100.0	1	0.0	0.0	-0.009	1.0	96.90399	6.952	1	2.0	0.0	12.0	0.0	0.0
6944.445	500.0	100.0	100.0	1	0.0	0.0	-0.011	1.0	96.86544	6.952	1	2.0	0.0	13.0	0.0	0.0
0.0	500.0	100.0	100.0	0	0.0	0.0	-0.012	1.0	96.92131	6.952	1	2.0	1.0	0.0	0.0	0.0
0.0	500.0	100.0	100.0	0	0.0	0.0	-0.013	1.0	96.92131	6.952	1	2.0	1.0	0.0	0.0	0.0
0.0	500.0	100.0	100.0	0	0.0	0.0	-0.014	1.0	97.56378	6.952	1	2.0	1.0	0.0	0.0	0.0
0.0	500.0	100.0	100.0	0	0.0	0.0	-0.015	1.0	97.52137	6.952	1	2.0	1.0	0.0	0.0	0.0
0.0	500.0	100.0	100.0	0	0.0	0.0	-0.017	1.0	97.52137	6.952	1	2.0	1.0	0.0	0.0	0.0
0.0	500.0	100.0	100.0	0	0.0	0.0	-0.018	1.0	96.98792	6.461	1	2.0	1.0	0.0	0.0	0.0
0.0	500.0	100.0	100.0	0	0.0	0.0	-0.019	1.0	96.98792	5.58	1	2.0	1.0	0.0	0.0	0.0
0.0	500.0	100.0	100.0	0	0.0	0.0	-0.02	1.0	96.79792	5.58	1	2.0	1.0	0.0	0.0	0.0
0.0	500.0	100.0	100.0	0	0.0	0.0	-0.022	1.0	96.29702	4.818	1	2.0	1.0	0.0	0.0	0.0
0.0	500.0	100.0	100.0	0	0.0	0.0	-0.023	1.0	96.29702	4.478	1	2.0	1.0	0.0	0.0	0.0
0.0	500.0	100.0	100.0	0	0.0	0.0	-0.025	1.0	95.7712	4.478	1	2.0	1.0	0.0	0.0	0.0
0.0	500.0	100.0	100.0	0	0.0	0.0	-0.026	1.0	95.75322	3.867	1	2.0	1.0	0.0	0.0	0.0
0.0	500.0	100.0	100.0	0	0.0	0.0	-0.027	1.0	95.75322	3.867	1	2.0	1.0	0.0	0.0	0.0
0.0	500.0	100.0	100.0	0	0.0	0.0	-0.028	1.0	95.70162	3.593	1	2.0	1.0	0.0	0.0	0.0
0.0	500.0	100.0	100.0	0	0.0	0.0	-0.03	1.0	96.72714	3.103	1	2.0	1.0	0.0	0.0	0.0
0.0	500.0	100.0	100.0	0	0.0	0.0	-0.031	1.0	96.36748	3.103	1	2.0	1.0	0.0	0.0	0.0
0.0	500.0	100.0	100.0	0	0.0	0.0	-0.032	1.0	97.799255	2.883	1	2.0	1.0	0.0	0.0	0.0
0.0	500.0	100.0	100.0	0	0.0	0.0	-0.033	1.0	97.799255	2.49	1	2.0	1.0	0.0	0.0	0.0
0.0	500.0	100.0	100.0	0	0.0	0.0	-0.034	1.0	97.59722	2.49	1	2.0	1.0	0.0	0.0	0.0
0.0	500.0	100.0	100.0	0	0.0	0.0	-0.035	1.0	97.59722	2.314	1	2.0	1.0	0.0	0.0	0.0
0.0	500.0	100.0	100.0	0	0.0	0.0	-0.036	1.0	98.2947	2.314	1	2.0	1.0	0.0	0.0	0.0
0.0	500.0	100.0	100.0	0	0.0	0.0	-0.036	1.0	97.99693	1.998	1	2.0	1.0	0.0	0.0	0.0
0.0	500.0	100.0	100.0	0	0.0	0.0	-0.037	1.0	97.99693	1.725	1	2.0	1.0	0.0	0.0	0.0
0.0	500.0	100.0	100.0	0	0.0	0.0	-0.038	1.0	98.12291	1.725	1	2.0	1.0	0.0	0.0	0.0
0.0	500.0	100.0	100.0	0	0.0	0.0	-0.038	1.0	98.279816	1.603	1	2.0	1.0	0.0	0.0	0.0
0.0	500.0	100.0	100.0	0	0.0	0.0	-0.039	1.0	98.43269	1.384	1	2.0	1.0	0.0	0.0	0.0
0.0	500.0	100.0	100.0	0	0.0	0.0	-0.039	1.0	97.5725	1.384	1	2.0	1.0	0.0	0.0	0.0
0.0	500.0	100.0	100.0	0	0.0	0.0	-0.04	1.0	97.5725	1.286	1	2.0	1.0	0.0	0.0	0.0
0.0	500.0	100.0	100.0	0	0.0	0.0	-0.04	1.0	98.19703	1.286	1	2.0	1.0	0.0	0.0	0.0
0.0	500.0	100.0	100.0	0	0.0	0.0	-0.04	1.0	97.54023	1.111	1	2.0	1.0	0.0	0.0	0.0
0.0	500.0	100.0	100.0	0	0.0	0.0	-0.04	1.0	97.54023	1.032	1	2.0	1.0	0.0	0.0	0.0
0.0	500.0	100.0	100.0	0	0.0	0.0	-0.039	1.0	97.035095	1.032	1	2.0	1.0	1.0	0.0	0.0
0.0	500.0	100.0	100.0	0	0.0	0.0	-0.039	1.0	97.3491	0.891	0	2.0	1.0	0.0	0.0	0.0
0.0	500.0	100.0	100.0	0	0.0	0.0	-0.038	1.0	97.3491	0.829	0	2.0	1.0	0.0	0.0	0.0
0.0	500.0	100.0	100.0	0	0.0	0.0	-0.037	1.0	97.185196	0.829	0	2.0	1.0	0.0	0.0	0.0
0.0	500.0	100.0	100.0	0	0.0	0.0	-0.036	1.0	97.185196	0.715	0	2.0	1.0	0.0	0.0	0.0
0.0	500.0	100.0	100.0	0	0.0	0.0	-0.035	1.0	97.042885	0.715	0	2.0	1.0	0.0	0.0	0.0
0.0	500.0	100.0	100.0	0	0.0	0.0	-0.034	1.0	96.809586	0.617	0	2.0	1.0	0.0	0.0	0.0
0.0	500.0	100.0	100.0	0	0.0	0.0	-0.033	1.0	96.809586	0.573	0	2.0	1.0	0.0	0.0	0.0
0.0	500.0	100.0	100.0	0	0.0	0.0	-0.032	1.0	97.09345	0.573	0	2.0	1.0	0.0	0.0	0.0
0.0	500.0	100.0	100.0	0	0.0	0.0	-0.031	1.0	97.17962	0.495	0	2.0	1.0	0.0	0.0	0.0
0.0	500.0	100.0	100.0	0	0.0	0.0	-0.029	1.0	97.17962	0.46	0	2.0	1.0	0.0	0.0	0.0
0.0	500.0	100.0	100.0	0	0.0	0.0	-0.028	1.0	96.62302	0.46	0	2.0	1.0	0.0	0.0	0.0
0.0	500.0	100.0	100.0	0	0.0	0.0	-0.027	1.0	96.62302	0.397	0	2.0	1.0	0.0	0.0	0.0
0.0	500.0	100.0	100.0	0	0.0	0.0	-0.025	1.0	96.58662	0.397	0	2.0	1.0	0.0	0.0	0.0
0.0	500.0	100.0	100.0	0	0.0	0.0	-0.024	1.0	96.059265	0.369	0	2.0	1.0	0.0	0.0	0.0
0.0	500.0	100.0	100.0	0	0.0	0.0	-0.022	1.0	96.059265	0.318	0	2.0	1.0	0.0	0.0	0.0
0.0	500.0	100.0	100.0	0	0.0	0.0	-0.021	1.0	98.357414	0.318	0	2.0	1.0	0.0	0.0	0.0
0.0	500.0	100.0	100.0	0	0.0	0.0	-0.019	1.0	99.37256	0.296	0	2.0	1.0	0.0	0.0	0.0
0.0	500.0	100.0	100.0	0	0.0	0.0	-0.018	1.0	99.37256	0.255	0	2.0	1.0	0.0	0.0	0.0
0.0	500.0	100.0	100.0	0	0.0	0.0	-0.016	1.0	99.37907	0.255	0	2.0	1.0	0.0	0.0	0.0
0.0	500.0	100.0	100.0	0	0.0	0.0	-0.014	1.0	99.37907	0.22	0	2.0	1.0	0.0	0.0	0.0
0.0	500.0	100.0	100.0	0	0.0	0.0	-0.013	1.0	98.99492	0.22	0	2.0	1.0	0.0	0.0	0.0
0.0	500.0	100.0	100.0	0	0.0	0.0	-0.011	1.0	98.44389	0.204	0	2.0	1.0	0.0	0.0	0.0
0.0	500.0	100.0	100.0	0	0.0	0.0	-0.01	1.0	98.44389	0.176	0	2.0	1.0	0.0	0.0	0.0
0.0	500.0	100.0	100.0	0	0.0	0.0	-0.008	1.0	98.27291	0.176	0	2.0	1.0	0.0	0.0	0.0
0.0	500.0	100.0	100.0	0	0.0	0.0	-0.007	1.0	98.741	0.164	0	2.0	1.0	0.0	0.0	0.0
0.0	500.0	100.0	100.0	0	0.0	0.0	-0.005	1.0	98.94139	0.141	0	2.0	1.0	0.0	0.0	0.0
0.0	500.0	100.0	100.0	0	0.0	0.0	-0.004	1.0	99.49643	0.141	0	2.0	1.0	0.0	0.0	0.0
0.0	500.0	100.0	100.0	0	0.0	0.0	-0.002	1.0	99.49643	0.122	0	2.0	1.0	0.0	0.0	0.0
0.0	500.0	100.0	100.0	0	0.0	0.0	-0.001	1.0	98.80851	0.122	0	2.0	1.0	0.0	0.0	0.0
0.0	500.0	100.0	100.0	0	0.0	0.0	0.0	1.0	99.085045	0.113	0	2.0	1.0	0.0	0.0	0.0
0.0	500.0	100.0	100.0	0	0.0	0.0	0.001	1.0	99.085045	0.097	0	2.0	1.0	0.0	0.0	0.0
0.0	500.0	100.0	100.0	0	0.0	0.0	0.003	1.0	99.26767	0.097	0	2.0	1.0	0.0	0.0	0.0
0.0	500.0	100.0	100.0	0	0.0	0.0	0.004	1.0	99.86262	0.09	0	2.0	1.0	0.0	0.0	0.0
0.0	500.0	100.0	100.0	0	0.0	0.0	0.006	1.0	99.86262	0.078	0	2.0	1.0	0.0	0.0	0.0
0.0	500.0	100.0	100.0	0	0.0	0.0	0.008	1.0	98.08018	0.078	0	2.0	1.0	0.0	0.0	0.0
0.0	500.0	100.0	100.0	0	0.0	0.0	0.009	1.0	98.08018	0.072	0	2.0	1.0	0.0	0.0	0.0
0.0	500.0	100.0	100.0	0	0.0	0.0	0.011	1.0	97.44214	0.072	0	2.0	1.0	0.0	0.0	0.0
0.0	500.0	100.0	100.0	0	0.0	0.0	0.012	1.0	97.49981	0.062	0	2.0	1.0	0.0	0.0	0.0
0.0	500.0	100.0	100.0	0	0.0	0.0	0.014	1.0	97.49981	0.058	0	2.0	1.0	0.0	0.0	0.0
0.0	500.0	100.0	100.0	0	0.0	0.0	0.015	1.0	98.53196	0.058	0	2.0	1.0	0.0	0.0	0.0
0.0	500.0	100.0	100.0	0	0.0	0.0	0.016	1.0	98.578865	0.05	0	2.0	1.0	0.0	0.0	0.0
0.0	500.0	100.0	100.0	0	0.0	0.0	0.018	1.0	98.578865	0.043	0	2.0	1.0	0.0	0.0	0.0
0.0	500.0	100.0	100.0	0	0.0	0.0	0.02	1.0	98.11065	0.043	0	2.0	1.0	0.0	0.0	0.0
0.0	500.0	100.0	100.0	0	0.0	0.0	0.021	1.0	98.11065	0.04	0	2.0	1.0	0.0	0.0	0.0
0.0	500.0	100.0	100.0	0	0.0	0.0	0.022	1.0	97.37138	0.04	0	2.0	1.0	0.0	0.0	0.0
0.0	500.0	100.0	100.0	0	0.0	0.0	0.024	1.0	97.94491	0.034	0	2.0	1.0	0.0	0.0	0.0
0.0	500.0	100.0	100.0	0	0.0	0.0	0.025	1.0	97.94491	0.031	0	2.0	1.0	0.0	0.0	0.0
0.0	500.0	100.0	100.0	0	0.0	0.0	0.027	1.0	97.64398	0.031	0	2.0	1.0	0.0	0.0	0.0
0.0	500.0	100.0	100.0	0	0.0	0.0	0.028	1.0	97.757	0.027	0	2.0	1.0	0.0	0.0	0.0
0.0	500.0	100.0	100.0	0	0.0	0.0	0.029	1.0	97.757	0.025	0	2.0	1.0	0.0	0.0	0.0
0.0	500.0	100.0	100.0	0	0.0	0.0	0.031	1.0	98.159996	0.025	0	2.0	1.0	0.0	0.0	0.0
0.0	500.0	100.0	100.0	0	0.0	0.0	0.032	1.0	98.159996	0.021	0	2.0	1.0	0.0	0.0	0.0
0.0	500.0	100.0	100.0	0	0.0	0.0	0.033	1.0	97.34605	0.021	0	2.0	1.0	0.0	0.0	0.0
0.0	500.0	100.0	100.0	0	0.0	0.0	0.034	1.0	97.48181	0.018	0	2.0	1.0	0.0	0.0	0.0
0.0	500.0	100.0	100.0	0	0.0	0.0	0.036	1.0	97.48181	0.017	0	2.0	1.0	0.0	0.0	0.0
0.0	500.0	100.0	100.0	0	0.0	0.0	0.037	1.0	97.7966	0.017	0	2.0	1.0	0.0	0.0	0.0
0.0	500.0	100.0	100.0	0	0.0	0.0	0.038	1.0	98.18388	0.014	0	2.0	1.0	0.0	0.0	0.0
0.0	500.0	100.0	100.0	0	0.0	0.0	0.039	1.0	98.18388	0.013	0	2.0	1.0	0.0	0.0	0.0
0.0	500.0	100.0	100.0	0	0.0	0.0	0.041	1.0	98.41623	0.013	0	2.0	1.0	0.0	0.0	0.0
0.0	500.0	100.0	100.0	0	0.0	0.0	0.042	1.0	98.41623	0.011	0	2.0	1.0	0.0	0.0	0.0
0.0	500.0	100.0	100.0	0	0.0	0.0	0.043	1.0	98.67038	0.011	0	2.0	1.0	0.0	0.0	0.0
0.0	500.0	100.0	100.0	0	0.0	0.0	0.044	1.0	98.452705	0.01	0	2.0	1.0	0.0	0.0	0.0
0.0	500.0	100.0	100.0	0	0.0	0.0	0.046	1.0	98.452705	0.009	0	2.0	1.0	0.0	0.0	0.0
0.0	500.0	100.0	100.0	0	0.0	0.0	0.047	1.0	98.63452	0.009	0	2.0	1.0	0.0	0.0	0.0
0.0	500.0	100.0	100.0	0	0.0	0.0	0.048	1.0	98.39806	0.007	0	2.0	1.0	0.0	0.0	0.0
0.0	500.0	100.0	100.0	0	0.0	0.0	0.049	1.0	98.39806	0.007	0	2.0	1.0	0.0	0.0	0.0
0.0	500.0	100.0	100.0	0	0.0	0.0	0.05	1.0	99.0999	0.007	0	2.0	1.0	0.0	0.0	0.0
0.0	500.0	100.0	100.0	0	0.0	0.0	0.051	1.0	99.0999	0.006	0	2.0	1.0	0.0	0.0	0.0
0.0	500.0	100.0	100.0	0	0.0	0.0	0.052	1.0	99.481476	0.006	0	2.0	1.0	0.0	0.0	0.0
0.0	500.0	100.0	100.0	0	0.0	0.0	0.054	1.0	98.65884	0.005	0	2.0	1.0	0.0	0.0	0.0
0.0	500.0	100.0	100.0	0	0.0	0.0	0.055	1.0	99.31345	0.004	0	2.0	1.0	0.0	0.0	0.0
0.0	500.0	100.0	100.0	0	0.0	0.0	0.056	1.0	99.36589	0.004	0	2.0	1.0	0.0	0.0	0.0
0.0	500.0	100.0	100.0	0	0.0	0.0	0.057	1.0	98.67655	0.004	0	2.0	1.0	0.0	0.0	0.0
0.0	500.0	100.0	100.0	0	0.0	0.0	0.058	1.0	98.67655	0.003	0	2.0	1.0	0.0	0.0	0.0
0.0	500.0	100.0	100.0	0	0.0	0.0	0.059	1.0	99.38732	0.003	0	2.0	1.0	0.0	0.0	0.0
0.0	500.0	100.0	100.0	0	0.0	0.0	0.06	1.0	99.38732	0.002	0	2.0	1.0	0.0	0.0	0.0
0.0	500.0	100.0	100.0	0	0.0	0.0	0.061	1.0	98.61553	0.002	0	2.0	1.0	0.0	0.0	0.0
0.0	500.0	100.0	100.0	0	0.0	0.0	0.062	1.0	98.24325	0.002	0	2.0	1.0	0.0	0.0	0.0
0.0	500.0	100.0	100.0	0	0.0	0.0	0.063	1.0	98.24325	0.002	0	2.0	1.0	0.0	0.0	0.0
0.0	500.0	100.0	100.0	0	0.0	0.0	0.064	1.0	97.13315	0.002	0	2.0	1.0	0.0	0.0	0.0
0.0	500.0	100.0	100.0	0	0.0	0.0	0.065	1.0	97.26313	0.001	0	2.0	1.0	0.0	0.0	0.0
0.0	500.0	100.0	100.0	0	0.0	0.0	0.066	1.0	97.26313	0.001	0	2.0	1.0	0.0	0.0	0.0
0.0	500.0	100.0	100.0	0	0.0	0.0	0.067	1.0	96.53367	0.001	0	2.0	1.0	0.0	0.0	0.0
0.0	500.0	100.0	100.0	0	0.0	0.0	0.068	1.0	96.53367	0.001	0	2.0	1.0	0.0	0.0	0.0
0.0	500.0	100.0	100.0	0	0.0	0.0	0.069	1.0	96.98128	0.001	0	2.0	1.0	0.0	0.0	0.0
0.0	500.0	100.0	100.0	0	0.0	0.0	0.07	1.0	97.581505	0.001	0	2.0	1.0	0.0	0.0	0.0
0.0	500.0	100.0	100.0	0	0.0	0.0	0.071	1.0	97.581505	0.0	0	2.0	1.0	0.0	0.0	0.0
0.0	500.0	100.0	100.0	0	0.0	0.0	0.072	1.0	98.44199	0.0	0	2.0	1.0	0.0	0.0	0.0
0.0	500.0	100.0	100.0	0	0.0	0.0	0.073	1.0	97.736755	0.0	0	2.0	1.0	0.0	0.0	0.0
0.0	500.0	100.0	100.0	0	0.0	0.0	0.074	1.0	97.736755	0.0	0	2.0	1.0	0.0	0.0	0.0
0.0	500.0	100.0	100.0	0	0.0	0.0	0.075	1.0	97.08113	0.0	0	2.0	1.0	0.0	0.0	0.0
0.0	500.0	100.0	100.0	0	0.0	0.0	0.076	1.0	97.08113	0.0	0	2.0	1.0	0.0	0.0	0.0
0.0	500.0	100.0	100.0	0	0.0	0.0	0.077	1.0	96.708694	0.0	0	2.0	1.0	0.0	0.0	0.0
0.0	500.0	100.0	100.0	0	0.0	0.0	0.078	1.0	96.23419	0.0	0	2.0	1.0	0.0	0.0	0.0
0.0	500.0	100.0	100.0	0	0.0	0.0	0.079	1.0	96.23419	0.0	0	2.0	1.0	0.0	0.0	0.0
0.0	500.0	100.0	100.0	0	0.0	0.0	0.08	1.0	96.16618	0.0	0	2.0	1.0	0.0	0.0	0.0
0.0	500.0	100.0	100.0	0	0.0	0.0	0.081	1.0	95.4661	0.0	0	2.0	1.0	0.0	0.0	0.0
0.0	500.0	100.0	100.0	0	0.0	0.0	0.082	1.0	95.4661	0.0	0	2.0	1.0	0.0	0.0	0.0
0.0	500.0	100.0	100.0	0	0.0	0.0	0.083	1.0	94.1435	0.0	0	2.0	1.0	0.0	0.0	0.0
0.0	500.0	100.0	100.0	0	0.0	0.0	0.084	1.0	94.1435	0.0	0	2.0	1.0	0.0	0.0	0.0
0.0	500.0	100.0	100.0	0	0.0	0.0	0.085	1.0	95.96994	0.0	0	2.0	1.0	0.0	0.0	0.0
0.0	500.0	100.0	100.0	0	0.0	0.0	0.086	1.0	95.92836	0.0	0	2.0	1.0	0.0	0.0	0.0
0.0	500.0	100.0	100.0	0	0.0	0.0	0.087	1.0	95.92836	0.0	0	2.0	1.0	0.0	0.0	0.0
0.0	500.0	100.0	100.0	0	0.0	0.0	0.088	1.0	95.84938	0.0	0	2.0	1.0	0.0	0.0	0.0
0.0	500.0	100.0	100.0	0	0.0	0.0	0.089	1.0	95.68425	0.0	0	2.0	1.0	0.0	0.0	0.0
0.0	500.0	100.0	100.0	0	0.0	0.0	0.09	1.0	95.68425	0.0	0	2.0	1.0	0.0	0.0	0.0
0.0	500.0	100.0	100.0	0	0.0	0.0	0.091	1.0	96.60689	0.0	0	2.0	1.0	0.0	0.0	0.0
0.0	500.0	100.0	100.0	0	0.0	0.0	0.092	1.0	96.60689	0.0	0	2.0	1.0	0.0	0.0	0.0
0.0	500.0	100.0	100.0	0	0.0	0.0	0.093	1.0	96.96335	0.0	0	2.0	1.0	0.0	0.0	0.0
0.0	500.0	100.0	100.0	0	0.0	0.0	0.094	1.0	96.82538	0.0	0	2.0	1.0	0.0	0.0	0.0
0.0	500.0	100.0	100.0	0	0.0	0.0	0.096	1.0	96.82538	0.0	0	2.0	1.0	0.0	0.0	0.0
0.0	500.0	100.0	100.0	0	0.0	0.0	0.097	1.0	95.87826	0.0	0	2.0	1.0	0.0	0.0	0.0
0.0	500.0	100.0	100.0	0	0.0	0.0	0.098	1.0	96.61008	0.0	0	2.0	1.0	0.0	0.0	0.0
0.0	500.0	100.0	100.0	0	0.0	0.0	0.099	1.0	96.61008	0.0	0	2.0	1.0	0.0	0.0	0.0
0.0	500.0	100.0	100.0	0	0.0	0.0	0.1	1.0	97.57621	0.0	0	2.0	1.0	0.0	0.0	0.0
0.0	500.0	100.0	100.0	0	0.0	0.0	0.101	1.0	97.57621	0.0	0	2.0	1.0	0.0	0.0	0.0
0.0	500.0	100.0	100.0	0	0.0	0.0	0.102	1.0	97.51874	0.0	0	2.0	1.0	0.0	0.0	0.0
0.0	500.0	100.0	100.0	0	0.0	0.0	0.103	1.0	97.00428	0.0	0	2.0	1.0	0.0	0.0	0.0
0.0	500.0	100.0	100.0	0	0.0	0.0	0.104	1.0	97.00428	0.0	0	2.0	1.0	0.0	0.0	0.0
0.0	500.0	100.0	100.0	0	0.0	0.0	0.106	1.0	96.94334	0.0	0	2.0	1.0	0.0	0.0	0.0
0.0	500.0	100.0	100.0	0	0.0	0.0	0.107	1.0	97.014366	0.0	0	2.0	1.0	0.0	0.0	0.0
0.0	500.0	100.0	100.0	0	0.0	0.0	0.108	1.0	97.014366	0.0	0	2.0	1.0	0.0	0.0	0.0
0.0	500.0	100.0	100.0	0	0.0	0.0	0.109	1.0	95.90798	0.0	0	2.0	1.0	0.0	0.0	0.0
0.0	500.0	100.0	100.0	0	0.0	0.0	0.11	1.0	95.90798	0.0	0	2.0	1.0	0.0	0.0	0.0
0.0	500.0	100.0	100.0	0	0.0	0.0	0.112	1.0	95.914536	0.0	0	2.0	1.0	0.0	0.0	0.0
0.0	500.0	100.0	100.0	0	0.0	0.0	0.113	1.0	96.510056	0.0	0	2.0	1.0	0.0	0.0	0.0
0.0	500.0	100.0	100.0	0	0.0	0.0	0.114	1.0	97.16454	0.0	0	2.0	1.0	0.0	0.0	0.0
0.0	500.0	100.0	100.0	0	0.0	0.0	0.115	1.0	97.381714	0.0	0	2.0	1.0	0.0	0.0	0.0
0.0	500.0	100.0	100.0	0	0.0	0.0	0.116	1.0	97.70207	0.0	0	2.0	1.0	0.0	0.0	0.0
0.0	500.0	100.0	100.0	0	0.0	0.0	0.118	1.0	97.70207	0.0	0	2.0	1.0	0.0	0.0	0.0
0.0	500.0	100.0	100.0	0	0.0	0.0	0.119	1.0	97.10616	0.0	0	2.0	1.0	0.0	0.0	0.0
0.0	500.0	100.0	100.0	0	0.0	0.0	0.12	1.0	97.10616	0.0	0	2.0	1.0	0.0	0.0	0.0
0.0	500.0	100.0	100.0	0	0.0	0.0	0.121	1.0	96.59528	0.0	0	2.0	1.0	0.0	0.0	0.0
0.0	500.0	100.0	100.0	0	0.0	0.0	0.122	1.0	95.74536	0.0	0	2.0	1.0	0.0	0.0	0.0
0.0	500.0	100.0	100.0	0	0.0	0.0	0.123	1.0	95.74536	0.0	0	2.0	1.0	0.0	0.0	0.0
0.0	500.0	100.0	100.0	0	0.0	0.0	0.124	1.0	95.82578	0.0	0	2.0	1.0	0.0	0.0	0.0
0.0	500.0	100.0	100.0	0	0.0	0.0	0.125	1.0	96.11786	0.0	0	2.0	1.0	0.0	0.0	0.0
0.0	500.0	100.0	100.0	0	0.0	0.0	0.126	1.0	96.11786	0.0	0	2.0	1.0	0.0	0.0	0.0
0.0	500.0	100.0	100.0	0	0.0	0.0	0.128	1.0	97.178635	0.0	0	2.0	1.0	0.0	0.0	0.0
0.0	500.0	100.0	100.0	0	0.0	0.0	0.129	1.0	97.178635	0.0	0	2.0	1.0	0.0	0.0	0.0
0.0	500.0	100.0	100.0	0	0.0	0.0	0.13	1.0	97.41541	0.0	0	2.0	1.0	0.0	0.0	0.0
0.0	500.0	100.0	100.0	0	0.0	0.0	0.131	1.0	97.35479	0.0	0	2.0	1.0	0.0	0.0	0.0
0.0	500.0	100.0	100.0	0	0.0	0.0	0.132	1.0	97.35479	0.0	0	2.0	1.0	0.0	0.0	0.0
0.0	500.0	100.0	100.0	0	0.0	0.0	0.133	1.0	97.02872	0.0	0	2.0	1.0	0.0	0.0	0.0
0.0	500.0	100.0	100.0	0	0.0	0.0	0.134	1.0	95.898575	0.0	0	2.0	1.0	0.0	0.0	0.0
0.0	500.0	100.0	100.0	0	0.0	0.0	0.136	1.0	95.898575	0.0	0	2.0	1.0	0.0	0.0	0.0
0.0	500.0	100.0	100.0	0	0.0	0.0	0.137	1.0	98.18235	0.0	0	2.0	1.0	0.0	0.0	0.0
0.0	500.0	100.0	100.0	0	0.0	0.0	0.138	1.0	98.18235	0.0	0	2.0	1.0	0.0	0.0	0.0
0.0	500.0	100.0	100.0	0	0.0	0.0	0.139	1.0	98.20741	0.0	0	2.0	1.0	0.0	0.0	0.0
0.0	500.0	100.0	100.0	0	0.0	0.0	0.14	1.0	98.40179	0.0	0	2.0	1.0	0.0	0.0	0.0
0.0	500.0	100.0	100.0	0	0.0	0.0	0.141	1.0	98.40179	0.0	0	2.0	1.0	0.0	0.0	0.0
0.0	500.0	100.0	100.0	0	0.0	0.0	0.143	1.0	97.57377	0.0	0	2.0	1.0	0.0	0.0	0.0
0.0	500.0	100.0	100.0	0	0.0	0.0	0.144	1.0	97.682	0.0	0	2.0	1.0	0.0	0.0	0.0
0.0	500.0	100.0	100.0	0	0.0	0.0	0.145	1.0	97.682	0.0	0	2.0	1.0	0.0	0.0	0.0
0.0	500.0	100.0	100.0	0	0.0	0.0	0.146	1.0	98.40517	0.0	0	2.0	1.0	0.0	0.0	0.0
0.0	500.0	100.0	100.0	0	0.0	0.0	0.147	1.0	98.40517	0.0	0	2.0	1.0	0.0	0.0	0.0
0.0	500.0	100.0	100.0	0	0.0	0.0	0.149	1.0	98.5989	0.0	0	2.0	1.0	0.0	0.0	0.0
0.0	500.0	100.0	100.0	0	0.0	0.0	0.15	1.0	97.822586	0.0	0	2.0	1.0	0.0	0.0	0.0
0.0	500.0	100.0	100.0	0	0.0	0.0	0.151	1.0	97.11695	0.0	0	2.0	1.0	0.0	0.0	0.0
0.0	500.0	100.0	100.0	0	0.0	0.0	0.152	1.0	96.755646	0.0	0	2.0	1.0	0.0	0.0	0.0
0.0	500.0	100.0	100.0	0	0.0	0.0	0.153	1.0	97.057144	0.0	0	2.0	1.0	0.0	0.0	0.0
0.0	500.0	100.0	100.0	0	0.0	0.0	0.155	1.0	97.057144	0.0	0	2.0	1.0	0.0	0.0	0.0
0.0	500.0	100.0	100.0	0	0.0	0.0	0.156	1.0	97.7516	0.0	0	2.0	1.0	0.0	0.0	0.0
0.0	500.0	100.0	100.0	0	0.0	0.0	0.157	1.0	97.7516	0.0	0	2.0	1.0	0.0	0.0	0.0
0.0	500.0	100.0	100.0	0	0.0	0.0	0.158	1.0	97.09126	0.0	0	2.0	1.0	0.0	0.0	0.0
0.0	500.0	100.0	100.0	0	0.0	0.0	0.159	1.0	98.35587	0.0	0	2.0	1.0	0.0	0.0	0.0
0.0	500.0	100.0	100.0	0	0.0	0.0	0.161	1.0	98.35587	0.0	0	2.0	1.0	0.0	0.0	0.0
0.0	500.0	100.0	100.0	0	0.0	0.0	0.162	1.0	98.28279	0.0	0	2.0	1.0	0.0	0.0	0.0
0.0	500.0	100.0	100.0	0	0.0	0.0	0.163	1.0	98.820305	0.0	0	2.0	1.0	0.0	0.0	0.0
0.0	500.0	100.0	100.0	0	0.0	0.0	0.164	1.0	98.820305	0.0	0	2.0	1.0	0.0	0.0	0.0
0.0	500.0	100.0	100.0	0	0.0	0.0	0.166	1.0	97.55916	0.0	0	2.0	1.0	0.0	0.0	0.0
0.0	500.0	100.0	100.0	0	0.0	0.0	0.167	1.0	97.55916	0.0	0	2.0	1.0	0.0	0.0	0.0
0.0	500.0	100.0	100.0	0	0.0	0.0	0.168	1.0	96.70861	0.0	0	2.0	1.0	0.0	0.0	0.0
0.0	500.0	100.0	100.0	0	0.0	0.0	0.169	1.0	96.042076	0.0	0	2.0	1.0	0.0	0.0	0.0
0.0	500.0	100.0	100.0	0	0.0	0.0	0.17	1.0	96.042076	0.0	0	2.0	1.0	0.0	0.0	0.0
0.0	500.0	100.0	100.0	0	0.0	0.0	0.171	1.0	95.86256	0.0	0	2.0	1.0	0.0	0.0	0.0
0.0	500.0	100.0	100.0	0	0.0	0.0	0.172	1.0	96.7122	0.0	0	2.0	1.0	0.0	0.0	0.0
0.0	500.0	100.0	100.0	0	0.0	0.0	0.174	1.0	96.7122	0.0	0	2.0	1.0	0.0	0.0	0.0
0.0	500.0	100.0	100.0	0	0.0	0.0	0.175	1.0	97.45338	0.0	0	2.0	1.0	0.0	0.0	0.0
0.0	500.0	100.0	100.0	0	0.0	0.0	0.176	1.0	97.45338	0.0	0	2.0	1.0	0.0	0.0	0.0
0.0	500.0	100.0	100.0	0	0.0	0.0	0.177	1.0	96.74917	0.0	0	2.0	1.0	0.0	0.0	0.0
0.0	500.0	100.0	100.0	0	0.0	0.0	0.178	1.0	96.44719	0.0	0	2.0	1.0	0.0	0.0	0.0
0.0	500.0	100.0	100.0	0	0.0	0.0	0.179	1.0	96.44719	0.0	0	2.0	1.0	0.0	0.0	0.0
0.0	500.0	100.0	100.0	0	0.0	0.0	0.18	1.0	96.33451	0.0	0	2.0	1.0	0.0	0.0	0.0
0.0	500.0	100.0	100.0	0	0.0	0.0	0.181	1.0	96.229904	0.0	0	2.0	1.0	0.0	0.0	0.0
0.0	500.0	100.0	100.0	0	0.0	0.0	0.182	1.0	96.229904	0.0	0	2.0	1.0	0.0	0.0	0.0
0.0	500.0	100.0	100.0	0	0.0	0.0	0.183	1.0	95.80751	0.0	0	2.0	1.0	0.0	0.0	0.0
0.0	500.0	100.0	100.0	0	0.0	0.0	0.184	1.0	95.80751	0.0	0	2.0	1.0	0.0	0.0	0.0
0.0	500.0	100.0	100.0	0	0.0	0.0	0.185	1.0	96.282555	0.0	0	2.0	1.0	0.0	0.0	0.0
0.0	500.0	100.0	100.0	0	0.0	0.0	0.186	1.0	96.05334	0.0	0	2.0	1.0	0.0	0.0	0.0
0.0	500.0	100.0	100.0	0	0.0	0.0	0.186	1.0	96.05334	0.0	0	2.0	1.0	0.0	0.0	0.0
0.0	500.0	100.0	100.0	0	0.0	0.0	0.187	1.0	96.6731	0.0	0	2.0	1.0	0.0	0.0	0.0
0.0	500.0	100.0	100.0	0	0.0	0.0	0.188	1.0	96.61675	0.0	0	2.0	1.0	0.0	0.0	0.0
0.0	500.0	100.0	100.0	0	0.0	0.0	0.188	1.0	96.61675	0.0	0	2.0	1.0	0.0	0.0	0.0
0.0	500.0	100.0	100.0	0	0.0	0.0	0.189	1.0	96.559525	0.0	0	2.0	1.0	0.0	0.0	0.0
0.0	500.0	100.0	100.0	0	0.0	0.0	0.189	1.0	96.559525	0.0	0	2.0	1.0	0.0	0.0	0.0
0.0	500.0	100.0	100.0	0	0.0	0.0	0.189	1.0	96.68125	0.0	0	2.0	1.0	0.0	0.0	0.0
0.0	500.0	100.0	100.0	0	0.0	0.0	0.19	1.0	96.64843	0.0	0	2.0	1.0	0.0	0.0	0.0
0.0	500.0	100.0	100.0	0	0.0	0.0	0.19	1.0	96.64843	0.0	0	2.0	1.0	0.0	0.0	0.0
0.0	500.0	100.0	100.0	0	0.0	0.0	0.19	1.0	96.84444	0.0	0	2.0	1.0	0.0	0.0	0.0
0.0	500.0	100.0	100.0	0	0.0	0.0	0.19	1.0	97.19667	0.0	0	2.0	1.0	0.0	0.0	0.0
0.0	500.0	100.0	100.0	0	0.0	0.0	0.189	1.0	97.19667	0.0	0	2.0	1.0	0.0	0.0	0.0
0.0	500.0	100.0	100.0	0	0.0	0.0	0.189	1.0	96.67699	0.0	0	2.0	1.0	8.0	0.0	0.0
0.0	500.0	100.0	100.0	0	0.0	0.0	0.188	1.0	96.67699	0.0	0	2.0	1.0	8.0	0.0	0.0
0.0	500.0	100.0	100.0	0	0.0	0.0	0.188	1.0	96.325516	0.0	0	2.0	1.0	10.0	0.0	0.0
5555.5557	400.0	100.0	100.0	0	0.0	0.0	0.187	1.0	97.09714	0.0	0	2.0	1.0	10.0	0.0	0.0
5555.5557	400.0	100.0	100.0	0	0.0	0.0	0.186	1.0	97.09714	0.0	0	2.0	1.0	10.0	0.0	0.0
5555.5557	400.0	100.0	100.0	0	0.0	0.0	0.185	1.0	96.94485	0.0	0	2.0	1.0	10.0	0.0	0.0
5555.5557	400.0	100.0	100.0	0	0.0	0.0	0.184	1.0	98.089	0.392	0	2.0	1.0	10.0	0.0	0.0
5555.5557	400.0	100.0	100.0	0	0.0	0.0	0.184	1.0	98.089	0.392	0	2.0	1.0	10.0	0.0	0.0
5555.5557	400.0	100.0	100.0	0	0.0	0.0	0.183	1.0	97.2549	0.757	0	2.0	1.0	10.0	0.0	0.0
5555.5557	400.0	100.0	100.0	0	0.0	0.0	0.182	1.0	96.92423	1.413	0	2.0	1.0	10.0	0.0	0.0
5555.5557	400.0	100.0	100.0	0	0.0	0.0	0.181	1.0	96.86244	1.413	0	2.0	1.0	10.0	0.0	0.0
5555.5557	400.0	100.0	100.0	0	0.0	0.0	0.18	1.0	98.06061	1.706	0	2.0	1.0	10.0	0.0	0.0
5555.5557	400.0	100.0	100.0	0	0.0	0.0	0.179	1.0	98.06061	2.232	0	2.0	1.0	10.0	0.0	0.0
5555.5557	400.0	100.0	100.0	0	0.0	0.0	0.178	1.0	97.06273	2.232	0	2.0	1.0	10.0	0.0	0.0
5555.5557	400.0	100.0	100.0	0	0.0	0.0	0.178	1.0	97.70076	2.467	0	2.0	1.0	10.0	0.0	0.0
5555.5557	400.0	100.0	100.0	0	0.0	0.0	0.177	1.0	97.70076	2.467	0	2.0	1.0	10.0	0.0	0.0
5555.5557	400.0	100.0	100.0	0	0.0	0.0	0.176	1.0	97.72451	2.889	0	2.0	1.0	10.0	0.0	0.0
5555.5557	400.0	100.0	100.0	0	0.0	0.0	0.175	1.0	97.72451	3.255	0	2.0	1.0	10.0	0.0	0.0
5555.5557	400.0	100.0	100.0	0	0.0	0.0	0.174	1.0	96.61567	3.255	0	2.0	1.0	10.0	0.0	0.0
5555.5557	400.0	100.0	100.0	0	0.0	0.0	0.173	1.0	96.8038	3.417	0	2.0	1.0	10.0	0.0	0.0
5555.5557	400.0	100.0	100.0	0	0.0	0.0	0.172	1.0	96.8038	3.71	0	2.0	1.0	10.0	0.0	0.0
5555.5557	400.0	100.0	100.0	0	0.0	0.0	0.172	1.0	96.198654	3.71	0	2.0	1.0	10.0	0.0	0.0
5555.5557	400.0	100.0	100.0	0	0.0	0.0	0.171	1.0	96.593	3.84	0	2.0	1.0	10.0	0.0	0.0
5555.5557	400.0	100.0	100.0	0	0.0	0.0	0.17	1.0	96.593	3.84	0	2.0	1.0	10.0	0.0	0.0
5555.5557	400.0	100.0	100.0	0	0.0	0.0	0.169	1.0	95.63226	3.963	0	2.0	1.0	10.0	0.0	0.0
5555.5557	400.0	100.0	100.0	0	0.0	0.0	0.168	1.0	95.63226	4.181	0	2.0	1.0	10.0	0.0	0.0
5555.5557	400.0	100.0	100.0	0	0.0	0.0	0.167	1.0	95.24118	4.181	0	2.0	1.0	10.0	0.0	0.0
5555.5557	400.0	100.0	100.0	0	0.0	0.0	0.166	1.0	95.29375	4.279	0	2.0	1.0	10.0	0.0	0.0
5555.5557	400.0	100.0	100.0	0	0.0	0.0	0.165	1.0	95.29375	4.453	0	2.0	1.0	10.0	0.0	0.0
5555.5557	400.0	100.0	100.0	0	0.0	0.0	0.164	1.0	95.38245	4.453	0	2.0	1.0	10.0	0.0	0.0
5555.5557	400.0	100.0	100.0	0	0.0	0.0	0.163	1.0	95.62256	4.604	0	2.0	1.0	10.0	0.0	0.0
5555.5557	400.0	100.0	100.0	0	0.0	0.0	0.161	1.0	95.62256	4.604	0	2.0	1.0	10.0	0.0	0.0
5555.5557	400.0	100.0	100.0	0	0.0	0.0	0.16	1.0	95.13663	4.673	0	2.0	1.0	10.0	0.0	0.0
5555.5557	400.0	100.0	100.0	0	0.0	0.0	0.159	1.0	95.1747	4.794	0	2.0	1.0	10.0	0.0	0.0
5555.5557	400.0	100.0	100.0	0	0.0	0.0	0.158	1.0	94.93985	4.794	0	2.0	1.0	10.0	0.0	0.0
5555.5557	400.0	100.0	100.0	0	0.0	0.0	0.156	1.0	95.36179	4.847	0	2.0	1.0	10.0	0.0	0.0
5555.5557	400.0	100.0	100.0	0	0.0	0.0	0.155	1.0	96.03776	4.945	0	2.0	1.0	10.0	0.0	0.0
5555.5557	400.0	100.0	100.0	0	0.0	0.0	0.153	1.0	96.00583	4.945	0	2.0	1.0	10.0	0.0	0.0
5555.5557	400.0	100.0	100.0	0	0.0	0.0	0.152	1.0	96.128235	4.989	0	2.0	1.0	12.0	0.0	0.0
5555.5557	400.0	100.0	100.0	0	0.0	0.0	0.15	1.0	96.128235	4.989	0	2.0	1.0	12.0	0.0	0.0
5555.5557	400.0	100.0	100.0	0	0.0	0.0	0.149	1.0	96.49409	5.068	0	2.0	1.0	12.0	0.0	0.0
5555.5557	400.0	100.0	100.0	0	0.0	0.0	0.148	1.0	96.49409	5.134	0	2.0	1.0	12.0	0.0	0.0
5555.5557	400.0	100.0	100.0	0	0.0	0.0	0.146	1.0	96.12665	5.134	0	2.0	1.0	12.0	0.0	0.0
5555.5557	400.0	100.0	100.0	0	0.0	0.0	0.145	1.0	96.599266	5.165	0	2.0	1.0	12.0	0.0	0.0
5555.5557	400.0	100.0	100.0	0	0.0	0.0	0.143	1.0	96.599266	5.218	0	2.0	1.0	12.0	0.0	0.0
5555.5557	400.0	100.0	100.0	0	0.0	0.0	0.142	1.0	96.53159	5.218	0	2.0	1.0	12.0	0.0	0.0
5555.5557	400.0	100.0	100.0	0	0.0	0.0	0.14	1.0	96.962234	5.244	0	2.0	1.0	12.0	0.0	0.0
5555.5557	400.0	100.0	100.0	0	0.0	0.0	0.139	1.0	96.962234	5.244	0	2.0	1.0	12.0	0.0	0.0
5555.5557	400.0	100.0	100.0	0	0.0	0.0	0.137	1.0	97.49141	5.287	0	2.0	1.0	12.0	0.0	0.0
5555.5557	400.0	100.0	100.0	0	0.0	0.0	0.136	1.0	97.49141	5.307	0	2.0	1.0	12.0	0.0	0.0
5555.5557	400.0	100.0	100.0	0	0.0	0.0	0.134	1.0	97.38959	5.307	0	2.0	1.0	12.0	0.0	0.0
5555.5557	400.0	100.0	100.0	0	0.0	0.0	0.132	1.0	97.08296	5.34	0	2.0	1.0	12.0	0.0	0.0
5555.5557	400.0	100.0	100.0	0	0.0	0.0	0.131	1.0	97.08296	5.356	0	2.0	1.0	12.0	0.0	0.0
5555.5557	400.0	100.0	100.0	0	0.0	0.0	0.129	1.0	97.728455	5.356	0	2.0	1.0	12.0	0.0	0.0
5555.5557	400.0	100.0	100.0	0	0.0	0.0	0.128	1.0	97.422485	5.385	0	2.0	1.0	12.0	0.0	0.0
5555.5557	400.0	100.0	100.0	0	0.0	0.0	0.126	1.0	97.422485	5.385	0	2.0	1.0	12.0	0.0	0.0
5555.5557	400.0	100.0	100.0	0	0.0	0.0	0.125	1.0	98.2639	5.409	0	2.0	1.0	12.0	0.0	0.0
5555.5557	400.0	100.0	100.0	0	0.0	0.0	0.123	1.0	98.2639	5.419	0	2.0	1.0	12.0	0.0	0.0
5555.5557	400.0	100.0	100.0	0	0.0	0.0	0.122	1.0	98.281166	5.419	0	2.0	1.0	12.0	0.0	0.0
5555.5557	400.0	100.0	100.0	0	0.0	0.0	0.12	1.0	97.554985	5.438	0	2.0	1.0	12.0	0.0	0.0
5555.5557	400.0	100.0	100.0	0	0.0	0.0	0.118	1.0	97.554985	5.448	0	2.0	1.0	12.0	0.0	0.0
5555.5557	400.0	100.0	100.0	0	0.0	0.0	0.117	1.0	97.520874	5.448	0	2.0	1.0	12.0	0.0	0.0
5555.5557	400.0	100.0	100.0	0	0.0	0.0	0.115	1.0	97.09233	5.464	0	2.0	1.0	12.0	0.0	0.0
5555.5557	400.0	100.0	100.0	0	0.0	0.0	0.113	1.0	97.09233	5.464	0	2.0	1.0	12.0	0.0	0.0
5555.5557	400.0	100.0	100.0	0	0.0	0.0	0.112	1.0	97.83271	5.47	0	2.0	1.0	12.0	0.0	0.0
5555.5557	400.0	100.0	100.0	0	0.0	0.0	0.11	1.0	97.83271	5.483	0	2.0	1.0	12.0	0.0	0.0
5555.5557	400.0	100.0	100.0	0	0.0	0.0	0.108	1.0	97.714195	5.483	0	2.0	1.0	12.0	0.0	0.0
5555.5557	400.0	100.0	100.0	0	0.0	0.0	0.106	1.0	97.359085	5.493	0	2.0	1.0	12.0	0.0	0.0
5555.5557	400.0	100.0	100.0	0	0.0	0.0	0.104	1.0	97.359085	5.498	0	2.0	1.0	12.0	0.0	0.0
5555.5557	400.0	100.0	100.0	0	0.0	0.0	0.101	1.0	96.8935	5.498	0	2.0	1.0	12.0	0.0	0.0
5555.5557	400.0	100.0	100.0	0	0.0	0.0	0.099	1.0	95.88298	5.508	0	2.0	1.0	12.0	0.0	0.0
5555.5557	400.0	100.0	100.0	0	0.0	0.0	0.097	1.0	95.88298	5.508	0	2.0	1.0	12.0	0.0	0.0
5555.5557	400.0	100.0	100.0	0	0.0	0.0	0.095	1.0	96.27044	5.51	0	2.0	1.0	12.0	0.0	0.0
5555.5557	400.0	100.0	100.0	0	0.0	0.0	0.094	1.0	96.27044	5.514	0	2.0	1.0	12.0	0.0	0.0
5555.5557	400.0	100.0	100.0	0	0.0	0.0	0.092	1.0	95.74294	5.514	0	2.0	1.0	12.0	0.0	0.0
5555.5557	400.0	100.0	100.0	0	0.0	0.0	0.09	1.0	96.13311	5.521	0	2.0	1.0	12.0	0.0	0.0
5555.5557	400.0	100.0	100.0	0	0.0	0.0	0.088	1.0	96.13311	5.524	0	2.0	1.0	12.0	0.0	0.0
5555.5557	400.0	100.0	100.0	0	0.0	0.0	0.086	1.0	96.57294	5.524	0	2.0	1.0	12.0	0.0	0.0
5555.5557	400.0	100.0	100.0	0	0.0	0.0	0.085	1.0	96.74866	5.529	0	2.0	1.0	12.0	0.0	0.0
5555.5557	400.0	100.0	100.0	0	0.0	0.0	0.083	1.0	96.72932	5.529	0	2.0	1.0	12.0	0.0	0.0
5555.5557	400.0	100.0	100.0	0	0.0	0.0	0.081	1.0	97.01285	5.531	0	2.0	1.0	12.0	0.0	0.0
5555.5557	400.0	100.0	100.0	0	0.0	0.0	0.08	1.0	97.01285	5.535	0	2.0	1.0	12.0	0.0	0.0
5555.5557	400.0	100.0	100.0	0	0.0	0.0	0.078	1.0	97.709015	5.535	0	2.0	1.0	12.0	0.0	0.0
5555.5557	400.0	100.0	100.0	0	0.0	0.0	0.077	1.0	97.74461	5.54	0	2.0	1.0	12.0	0.0	0.0
5555.5557	400.0	100.0	100.0	0	0.0	0.0	0.076	1.0	97.74461	5.541	0	2.0	1.0	12.0	0.0	0.0
5555.5557	400.0	100.0	100.0	0	0.0	0.0	0.075	1.0	98.48183	5.541	0	2.0	1.0	12.0	0.0	0.0
5555.5557	400.0	100.0	100.0	0	0.0	0.0	0.074	1.0	98.60904	5.544	0	2.0	1.0	12.0	0.0	0.0
5555.5557	400.0	100.0	100.0	0	0.0	0.0	0.073	1.0	98.607086	5.544	0	2.0	1.0	12.0	0.0	0.0
5555.5557	400.0	100.0	100.0	0	0.0	0.0	0.072	1.0	98.54266	5.545	0	2.0	1.0	12.0	0.0	0.0
5555.5557	400.0	100.0	100.0	0	0.0	0.0	0.071	1.0	98.54266	5.547	0	2.0	1.0	12.0	0.0	0.0
5555.5557	400.0	100.0	100.0	0	0.0	0.0	0.07	1.0	98.725075	5.547	0	2.0	1.0	12.0	0.0	0.0
5555.5557	400.0	100.0	100.0	0	0.0	0.0	0.069	1.0	98.6662	5.549	0	2.0	1.0	12.0	0.0	0.0
5555.5557	400.0	100.0	100.0	0	0.0	0.0	0.068	1.0	98.6662	5.55	0	2.0	1.0	12.0	0.0	0.0
5555.5557	400.0	100.0	100.0	0	0.0	0.0	0.067	1.0	98.92996	5.55	0	2.0	1.0	12.0	0.0	0.0
5555.5557	400.0	100.0	100.0	0	0.0	0.0	0.066	1.0	98.92996	5.551	0	2.0	1.0	12.0	0.0	0.0
5555.5557	400.0	100.0	100.0	0	0.0	0.0	0.066	1.0	98.02064	5.551	0	2.0	1.0	12.0	0.0	0.0
5555.5557	400.0	100.0	100.0	0	0.0	0.0	0.065	1.0	98.419495	5.552	0	2.0	1.0	12.0	0.0	0.0
5555.5557	400.0	100.0	100.0	0	0.0	0.0	0.064	1.0	98.419495	5.553	0	2.0	1.0	12.0	0.0	0.0
5555.5557	400.0	100.0	100.0	0	0.0	0.0	0.064	1.0	97.823364	5.553	0	2.0	1.0	12.0	0.0	0.0
5555.5557	400.0	100.0	100.0	0	0.0	0.0	0.063	1.0	97.332855	5.554	0	2.0	1.0	12.0	0.0	0.0
5555.5557	400.0	100.0	100.0	0	0.0	0.0	0.062	1.0	97.332855	5.555	0	2.0	1.0	12.0	0.0	0.0
5555.5557	400.0	100.0	100.0	0	0.0	0.0	0.062	1.0	96.87273	5.555	0	2.0	1.0	12.0	0.0	0.0
5555.5557	400.0	100.0	100.0	0	0.0	0.0	0.061	1.0	96.87273	5.556	0	2.0	1.0	12.0	0.0	0.0
5555.5557	400.0	100.0	100.0	0	0.0	0.0	0.06	1.0	97.32182	5.556	0	2.0	1.0	12.0	0.0	0.0
5555.5557	400.0	100.0	100.0	0	0.0	0.0	0.059	1.0	97.9886	5.556	0	2.0	1.0	12.0	0.0	0.0
5555.5557	400.0	100.0	100.0	0	0.0	0.0	0.059	1.0	97.9886	5.557	0	2.0	1.0	12.0	0.0	0.0
5555.5557	400.0	100.0	100.0	0	0.0	0.0	0.058	1.0	98.16294	5.557	0	2.0	1.0	12.0	0.0	0.0
5555.5557	400.0	100.0	100.0	0	0.0	0.0	0.057	1.0	97.35219	5.557	0	2.0	1.0	12.0	0.0	0.0
5555.5557	400.0	100.0	100.0	0	0.0	0.0	0.056	1.0	97.35219	5.559	0	2.0	1.0	12.0	0.0	0.0
5555.5557	400.0	100.0	100.0	0	0.0	0.0	0.055	1.0	97.58945	5.559	0	2.0	1.0	12.0	0.0	0.0
5555.5557	400.0	100.0	100.0	0	0.0	0.0	0.054	1.0	97.58945	5.559	0	2.0	1.0	12.0	0.0	0.0
5555.5557	400.0	100.0	100.0	0	0.0	0.0	0.054	1.0	98.344826	5.559	0	2.0	1.0	12.0	0.0	0.0
5555.5557	400.0	100.0	100.0	0	0.0	0.0	0.053	1.0	97.7004	5.559	0	2.0	1.0	12.0	0.0	0.0
5555.5557	400.0	100.0	100.0	0	0.0	0.0	0.052	1.0	97.7004	5.56	0	2.0	1.0	12.0	0.0	0.0
5555.5557	400.0	100.0	100.0	0	0.0	0.0	0.051	1.0	97.24043	5.56	0	2.0	1.0	12.0	0.0	0.0
5555.5557	400.0	100.0	100.0	0	0.0	0.0	0.05	1.0	96.81991	5.56	0	2.0	1.0	12.0	0.0	0.0
5555.5557	400.0	100.0	100.0	0	0.0	0.0	0.049	1.0	96.81991	5.56	0	2.0	1.0	12.0	0.0	0.0
5555.5557	400.0	100.0	100.0	0	0.0	0.0	0.048	1.0	95.66553	5.56	0	2.0	1.0	12.0	0.0	0.0
5555.5557	400.0	100.0	100.0	0	0.0	0.0	0.048	1.0	95.66553	5.56	0	2.0	1.0	12.0	0.0	0.0
5555.5557	400.0	100.0	100.0	0	0.0	0.0	0.047	1.0	95.774704	5.56	0	2.0	1.0	12.0	0.0	0.0
5555.5557	400.0	100.0	100.0	0	0.0	0.0	0.046	1.0	95.49074	5.561	0	2.0	1.0	12.0	0.0	0.0
5555.5557	400.0	100.0	100.0	0	0.0	0.0	0.045	1.0	95.49074	5.561	0	2.0	1.0	12.0	0.0	0.0
5555.5557	400.0	100.0	100.0	0	0.0	0.0	0.044	1.0	95.82921	5.561	0	2.0	1.0	12.0	0.0	0.0
5555.5557	400.0	100.0	100.0	0	0.0	0.0	0.043	1.0	96.284775	5.561	0	2.0	1.0	12.0	0.0	0.0
5555.5557	400.0	100.0	100.0	0	0.0	0.0	0.042	1.0	96.284775	5.561	0	2.0	1.0	12.0	0.0	0.0
5555.5557	400.0	100.0	100.0	0	0.0	0.0	0.042	1.0	96.876236	5.561	0	2.0	1.0	12.0	0.0	0.0
5555.5557	400.0	100.0	100.0	0	0.0	0.0	0.041	1.0	96.876236	5.561	0	2.0	1.0	12.0	0.0	0.0
5555.5557	400.0	100.0	100.0	1	0.0	0.0	0.04	1.0	96.67095	5.561	0	2.0	1.0	12.0	0.0	0.0
5555.5557	400.0	100.0	100.0	1	0.0	0.0	0.04	1.0	95.80063	5.561	0	2.0	1.0	12.0	0.0	0.0
5555.5557	400.0	100.0	100.0	1	0.0	0.0	0.039	1.0	95.80063	5.562	0	2.0	1.0	12.0	0.0	0.0
5555.5557	400.0	100.0	100.0	1	0.0	0.0	0.038	1.0	96.39007	5.562	0	2.0	1.0	12.0	0.0	0.0
5555.5557	400.0	100.0	100.0	1	0.0	0.0	0.037	1.0	98.01816	5.562	0	2.0	1.0	12.0	0.0	0.0
5555.5557	400.0	100.0	100.0	1	0.0	0.0	0.036	1.0	98.01816	5.562	0	2.0	1.0	12.0	0.0	0.0
5555.5557	400.0	100.0	100.0	1	0.0	0.0	0.035	1.0	98.08921	5.562	0	2.0	1.0	12.0	0.0	0.0
5555.5557	400.0	100.0	100.0	1	0.0	0.0	0.034	1.0	98.08921	5.562	0	2.0	1.0	12.0	0.0	0.0
5555.5557	400.0	100.0	100.0	1	0.0	0.0	0.033	1.0	98.428055	5.562	0	2.0	1.0	12.0	0.0	0.0
5555.5557	400.0	100.0	100.0	1	0.0	0.0	0.032	1.0	98.464676	5.562	0	2.0	1.0	12.0	0.0	0.0
5555.5557	400.0	100.0	100.0	1	0.0	0.0	0.031	1.0	98.464676	5.562	0	2.0	1.0	12.0	0.0	0.0
5555.5557	400.0	100.0	100.0	1	0.0	0.0	0.03	1.0	97.96475	5.562	0	2.0	1.0	12.0	0.0	0.0
5555.5557	400.0	100.0	100.0	1	0.0	0.0	0.029	1.0	97.02242	5.562	0	2.0	1.0	12.0	0.0	0.0
5555.5557	400.0	100.0	100.0	1	0.0	0.0	0.028	1.0	97.02242	5.562	0	2.0	1.0	12.0	0.0	0.0
5555.5557	400.0	100.0	100.0	1	0.0	0.0	0.028	1.0	96.60881	5.562	0	2.0	1.0	12.0	0.0	0.0
5555.5557	400.0	100.0	100.0	1	0.0	0.0	0.027	1.0	96.60881	5.562	0	2.0	1.0	12.0	0.0	0.0
5555.5557	400.0	100.0	100.0	1	0.0	0.0	0.026	1.0	96.52327	5.562	0	2.0	1.0	12.0	0.0	0.0
5555.5557	400.0	100.0	100.0	1	0.0	0.0	0.025	1.0	97.28621	5.562	0	2.0	1.0	12.0	0.0	0.0
5555.5557	400.0	100.0	100.0	1	0.0	0.0	0.024	1.0	97.28621	5.562	0	2.0	1.0	12.0	0.0	0.0
5555.5557	400.0	100.0	100.0	1	0.0	0.0	0.023	1.0	96.32363	5.562	0	2.0	1.0	12.0	0.0	0.0
5555.5557	400.0	100.0	100.0	1	0.0	0.0	0.022	1.0	96.79262	5.562	0	2.0	1.0	12.0	0.0	0.0
5555.5557	400.0	100.0	100.0	1	0.0	0.0	0.021	1.0	96.79262	5.562	0	2.0	1.0	12.0	0.0	0.0
5555.5557	400.0	100.0	100.0	1	0.0	0.0	0.02	1.0	97.89022	5.562	0	2.0	1.0	12.0	0.0	0.0
5555.5557	400.0	100.0	100.0	1	0.0	0.0	0.019	1.0	97.89022	5.562	0	2.0	1.0	12.0	0.0	0.0
5555.5557	400.0	100.0	100.0	1	0.0	0.0	0.018	1.0	97.18901	5.562	0	2.0	1.0	12.0	0.0	0.0
5555.5557	400.0	100.0	100.0	1	0.0	0.0	0.017	1.0	97.60185	5.562	0	2.0	1.0	12.0	0.0	0.0
5555.5557	400.0	100.0	100.0	1	0.0	0.0	0.016	1.0	97.60185	5.562	0	2.0	1.0	12.0	0.0	0.0
5555.5557	400.0	100.0	100.0	1	0.0	0.0	0.015	1.0	97.98705	5.562	0	2.0	1.0	12.0	0.0	0.0
5555.5557	400.0	100.0	100.0	1	0.0	0.0	0.014	1.0	98.5392	5.562	0	2.0	1.0	12.0	0.0	0.0
5555.5557	400.0	100.0	100.0	1	0.0	0.0	0.013	1.0	98.5392	5.562	0	2.0	1.0	12.0	0.0	0.0
5555.5557	400.0	100.0	100.0	1	0.0	0.0	0.012	1.0	98.37011	5.562	0	2.0	1.0	12.0	0.0	0.0
5555.5557	400.0	100.0	100.0	1	0.0	0.0	0.011	1.0	98.37011	5.562	0	2.0	1.0	12.0	0.0	0.0
5555.5557	400.0	100.0	100.0	1	0.0	0.0	0.01	1.0	98.56572	5.562	0	2.0	1.0	12.0	0.0	0.0
5555.5557	400.0	100.0	100.0	1	0.0	0.0	0.009	1.0	98.279976	5.562	0	2.0	1.0	12.0	0.0	0.0
5555.5557	400.0	100.0	100.0	1	0.0	0.0	0.008	1.0	98.279976	5.562	0	2.0	1.0	12.0	0.0	0.0
5555.5557	400.0	100.0	100.0	1	0.0	0.0	0.007	1.0	98.99953	5.562	0	2.0	1.0	12.0	0.0	0.0
5555.5557	400.0	100.0	100.0	1	0.0	0.0	0.006	1.0	98.102806	5.562	0	2.0	1.0	12.0	0.0	0.0
5555.5557	400.0	100.0	100.0	1	0.0	0.0	0.005	1.0	98.102806	5.562	0	2.0	1.0	12.0	0.0	0.0
5555.5557	400.0	100.0	100.0	1	0.0	0.0	0.004	1.0	98.33925	5.562	0	2.0	1.0	12.0	0.0	0.0
5555.5557	400.0	100.0	100.0	1	0.0	0.0	0.004	1.0	98.33925	5.562	0	2.0	1.0	12.0	0.0	0.0
5555.5557	400.0	100.0	100.0	1	0.0	0.0	0.002	1.0	98.84558	5.562	0	2.0	1.0	12.0	0.0	0.0
5555.5557	400.0	100.0	100.0	1	0.0	0.0	0.001	1.0	98.5132	5.562	0	2.0	1.0	12.0	0.0	0.0
5555.5557	400.0	100.0	100.0	1	0.0	0.0	0.0	1.0	98.5132	5.562	0	2.0	1.0	12.0	0.0	0.0
5555.5557	400.0	100.0	100.0	1	0.0	0.0	0.0	1.0	99.12147	5.562	0	2.0	1.0	12.0	0.0	0.0
5555.5557	400.0	100.0	100.0	1	0.0	0.0	-0.001	1.0	99.3481	5.562	0	2.0	1.0	12.0	0.0	0.0
5555.5557	400.0	100.0	100.0	1	0.0	0.0	-0.002	1.0	99.3481	5.562	0	2.0	1.0	12.0	0.0	0.0
5555.5557	400.0	100.0	100.0	1	0.0	0.0	-0.003	1.0	99.427444	5.562	0	2.0	1.0	12.0	0.0	0.0
5555.5557	400.0	100.0	100.0	1	0.0	0.0	-0.005	1.0	99.427444	5.562	0	2.0	1.0	12.0	0.0	0.0
5555.5557	400.0	100.0	100.0	1	0.0	0.0	-0.006	1.0	99.44261	5.562	0	2.0	1.0	12.0	0.0	0.0
5555.5557	400.0	100.0	100.0	1	0.0	0.0	-0.007	1.0	100.30358	5.562	0	2.0	1.0	12.0	0.0	0.0
5555.5557	400.0	100.0	100.0	1	0.0	0.0	-0.008	1.0	100.30358	5.562	0	2.0	1.0	12.0	0.0	0.0
5555.5557	400.0	100.0	100.0	1	0.0	0.0	-0.009	1.0	100.15038	5.562	0	2.0	1.0	13.0	0.0	0.0
0.0	400.0	100.0	100.0	0	0.0	0.0	-0.011	1.0	99.817116	5.562	0	2.0	2.0	0.0	0.0	0.0
0.0	400.0	100.0	100.0	0	0.0	0.0	-0.012	1.0	99.817116	5.562	0	2.0	2.0	0.0	0.0	0.0
0.0	400.0	100.0	100.0	0	0.0	0.0	-0.013	1.0	99.64758	5.562	0	2.0	2.0	0.0	0.0	0.0
0.0	400.0	100.0	100.0	0	0.0	0.0	-0.014	1.0	99.64758	5.562	0	2.0	2.0	0.0	0.0	0.0
0.0	400.0	100.0	100.0	0	0.0	0.0	-0.015	1.0	99.24997	5.562	0	2.0	2.0	0.0	0.0	0.0
0.0	400.0	100.0	100.0	0	0.0	0.0	-0.017	1.0	99.25538	5.169	0	2.0	2.0	0.0	0.0	0.0
0.0	400.0	100.0	100.0	0	0.0	0.0	-0.018	1.0	99.25538	4.463	0	2.0	2.0	0.0	0.0	0.0
0.0	400.0	100.0	100.0	0	0.0	0.0	-0.019	1.0	99.759445	4.463	0	2.0	2.0	0.0	0.0	0.0
0.0	400.0	100.0	100.0	0	0.0	0.0	-0.021	1.0	99.6069	3.854	0	2.0	2.0	0.0	0.0	0.0
0.0	400.0	100.0	100.0	0	0.0	0.0	-0.022	1.0	99.6069	3.581	0	2.0	2.0	0.0	0.0	0.0
0.0	400.0	100.0	100.0	0	0.0	0.0	-0.023	1.0	98.68524	3.581	0	2.0	2.0	0.0	0.0	0.0
0.0	400.0	100.0	100.0	0	0.0	0.0	-0.024	1.0	97.86834	3.093	0	2.0	2.0	0.0	0.0	0.0
0.0	400.0	100.0	100.0	0	0.0	0.0	-0.026	1.0	97.560555	3.093	0	2.0	2.0	0.0	0.0	0.0
0.0	400.0	100.0	100.0	0	0.0	0.0	-0.027	1.0	97.70927	2.874	0	2.0	2.0	0.0	0.0	0.0
0.0	400.0	100.0	100.0	0	0.0	0.0	-0.028	1.0	96.72355	2.671	0	2.0	2.0	0.0	0.0	0.0
0.0	400.0	100.0	100.0	0	0.0	0.0	-0.029	1.0	96.156906	2.671	0	2.0	2.0	0.0	0.0	0.0
0.0	400.0	100.0	100.0	0	0.0	0.0	-0.03	1.0	95.83523	2.307	0	2.0	2.0	0.0	0.0	0.0
0.0	400.0	100.0	100.0	0	0.0	0.0	-0.031	1.0	95.83523	2.307	0	2.0	2.0	0.0	0.0	0.0
0.0	400.0	100.0	100.0	0	0.0	0.0	-0.032	1.0	95.57233	2.143	0	2.0	2.0	0.0	0.0	0.0
0.0	400.0	100.0	100.0	0	0.0	0.0	-0.033	1.0	95.57233	1.85	0	2.0	2.0	0.0	0.0	0.0
0.0	400.0	100.0	100.0	0	0.0	0.0	-0.034	1.0	95.720764	1.85	0	2.0	2.0	0.0	0.0	0.0
0.0	400.0	100.0	100.0	0	0.0	0.0	-0.035	1.0	96.11897	1.599	0	2.0	2.0	0.0	0.0	0.0
0.0	400.0	100.0	100.0	0	0.0	0.0	-0.036	1.0	96.11897	1.485	0	2.0	2.0	0.0	0.0	0.0
0.0	400.0	100.0	100.0	0	0.0	0.0	-0.037	1.0	94.910446	1.485	0	2.0	2.0	0.0	0.0	0.0
0.0	400.0	100.0	100.0	0	0.0	0.0	-0.037	1.0	95.32824	1.381	0	2.0	2.0	0.0	0.0	0.0
0.0	400.0	100.0	100.0	0	0.0	0.0	-0.038	1.0	95.32824	1.381	0	2.0	2.0	0.0	0.0	0.0
0.0	400.0	100.0	100.0	0	0.0	0.0	-0.039	1.0	96.494705	1.191	0	2.0	2.0	0.0	0.0	0.0
0.0	400.0	100.0	100.0	0	0.0	0.0	-0.039	1.0	96.494705	1.029	0	2.0	2.0	0.0	0.0	0.0
0.0	400.0	100.0	100.0	0	0.0	0.0	-0.04	1.0	96.723816	1.029	0	2.0	2.0	0.0	0.0	0.0
0.0	400.0	100.0	100.0	0	0.0	0.0	-0.04	1.0	96.694664	0.956	0	2.0	2.0	0.0	0.0	0.0
0.0	400.0	100.0	100.0	0	0.0	0.0	-0.041	1.0	96.694664	0.825	0	2.0	2.0	0.0	0.0	0.0
0.0	400.0	100.0	100.0	0	0.0	0.0	-0.041	1.0	97.46917	0.825	0	2.0	2.0	0.0	0.0	0.0
0.0	400.0	100.0	100.0	0	0.0	0.0	-0.041	1.0	97.44914	0.767	0	2.0	2.0	0.0	0.0	0.0
0.0	400.0	100.0	100.0	0	0.0	0.0	-0.041	1.0	97.44914	0.662	0	2.0	2.0	0.0	0.0	0.0
0.0	400.0	100.0	100.0	0	0.0	0.0	-0.041	1.0	96.97581	0.662	0	2.0	2.0	0.0	0.0	0.0
0.0	400.0	100.0	100.0	0	0.0	0.0	-0.041	1.0	96.97581	0.572	0	2.0	2.0	0.0	0.0	0.0
0.0	400.0	100.0	100.0	0	0.0	0.0	-0.04	1.0	97.27562	0.572	0	2.0	2.0	0.0	0.0	0.0
0.0	400.0	100.0	100.0	0	0.0	0.0	-0.04	1.0	96.49783	0.531	0	2.0	2.0	1.0	0.0	0.0
0.0	400.0	100.0	100.0	0	0.0	0.0	-0.04	1.0	97.27326	0.458	0	2.0	2.0	1.0	0.0	0.0
0.0	400.0	100.0	100.0	0	0.0	0.0	-0.039	1.0	96.3303	0.458	1	2.0	2.0	3.0	0.0	0.0
-4166.667	300.0	100.0	100.0	0	0.0	0.0	-0.038	1.0	97.01485	0.426	1	2.0	2.0	3.0	0.0	0.0
-4166.667	300.0	100.0	100.0	0	0.0	0.0	-0.038	1.0	96.42485	0.368	1	2.0	2.0	3.0	0.0	0.0
-4166.667	300.0	100.0	100.0	0	0.0	0.0	-0.037	1.0	95.89507	0.368	1	2.0	2.0	3.0	0.0	0.0
-4166.667	300.0	100.0	100.0	0	0.0	0.0	-0.035	1.0	95.89507	0.341	1	2.0	2.0	3.0	0.0	0.0
-4166.667	300.0	100.0	100.0	0	0.0	0.0	-0.034	1.0	95.774086	0.341	1	2.0	2.0	3.0	0.0	0.0
-4166.667	300.0	100.0	100.0	0	0.0	0.0	-0.033	1.0	95.3655	-0.271	1	2.0	2.0	3.0	0.0	0.0
-4166.667	300.0	100.0	100.0	0	0.0	0.0	-0.032	1.0	95.3655	-0.547	1	2.0	2.0	3.0	0.0	0.0
-4166.667	300.0	100.0	100.0	0	0.0	0.0	-0.031	1.0	95.36932	-0.547	1	2.0	2.0	3.0	0.0	0.0
-4166.667	300.0	100.0	100.0	0	0.0	0.0	-0.03	1.0	95.333244	-1.041	1	2.0	2.0	3.0	0.0	0.0
-4166.667	300.0	100.0	100.0	0	0.0	0.0	-0.029	1.0	95.333244	-1.263	1	2.0	2.0	3.0	0.0	0.0
-4166.667	300.0	100.0	100.0	0	0.0	0.0	-0.028	1.0	95.8181	-1.263	1	2.0	2.0	3.0	0.0	0.0
-4166.667	300.0	100.0	100.0	0	0.0	0.0	-0.027	1.0	95.8181	-1.659	1	2.0	2.0	3.0	0.0	0.0
-4166.667	300.0	100.0	100.0	0	0.0	0.0	-0.026	1.0	95.66489	-1.659	1	2.0	2.0	3.0	0.0	0.0
-4166.667	300.0	100.0	100.0	0	0.0	0.0	-0.025	1.0	95.08003	-1.837	1	2.0	2.0	3.0	0.0	0.0
-4166.667	300.0	100.0	100.0	0	0.0	0.0	-0.023	1.0	95.08003	-2.155	1	2.0	2.0	3.0	0.0	0.0
-4166.667	300.0	100.0	100.0	0	0.0	0.0	-0.022	1.0	94.33382	-2.155	1	2.0	2.0	3.0	0.0	0.0
-4166.667	300.0	100.0	100.0	0	0.0	0.0	-0.022	1.0	95.084366	-2.297	1	2.0	2.0	3.0	0.0	0.0
-4166.667	300.0	100.0	100.0	0	0.0	0.0	-0.021	1.0	94.508125	-2.297	1	2.0	2.0	3.0	0.0	0.0
-4166.667	300.0	100.0	100.0	0	0.0	0.0	-0.02	1.0	94.376724	-2.553	1	2.0	2.0	3.0	0.0	0.0
-4166.667	300.0	100.0	100.0	0	0.0	0.0	-0.019	1.0	94.376724	-2.667	1	2.0	2.0	3.0	0.0	0.0
-4166.667	300.0	100.0	100.0	0	0.0	0.0	-0.018	1.0	94.789955	-2.667	1	2.0	2.0	3.0	0.0	0.0
-4166.667	300.0	100.0	100.0	0	0.0	0.0	-0.017	1.0	94.94125	-2.872	1	2.0	2.0	3.0	0.0	0.0
-4166.667	300.0	100.0	100.0	0	0.0	0.0	-0.016	1.0	94.94125	-2.964	1	2.0	2.0	3.0	0.0	0.0
-4166.667	300.0	100.0	100.0	0	0.0	0.0	-0.015	1.0	95.50084	-2.964	1	2.0	2.0	3.0	0.0	0.0
-4166.667	300.0	100.0	100.0	0	0.0	0.0	-0.015	1.0	96.120636	-3.129	1	2.0	2.0	3.0	0.0	0.0
-4166.667	300.0	100.0	100.0	0	0.0	0.0	-0.014	1.0	96.120636	-3.271	1	2.0	2.0	3.0	0.0	0.0
-4166.667	300.0	100.0	100.0	0	0.0	0.0	-0.013	1.0	96.37629	-3.271	1	2.0	2.0	3.0	0.0	0.0
-4166.667	300.0	100.0	100.0	0	0.0	0.0	-0.012	1.0	96.37629	-3.334	1	2.0	2.0	3.0	0.0	0.0
-4166.667	300.0	100.0	100.0	0	0.0	0.0	-0.011	1.0	97.06209	-3.334	1	2.0	2.0	3.0	0.0	0.0
-4166.667	300.0	100.0	100.0	0	0.0	0.0	-0.011	1.0	96.70138	-3.448	1	2.0	2.0	3.0	0.0	0.0
-4166.667	300.0	100.0	100.0	0	0.0	0.0	-0.01	1.0	96.70138	-3.499	1	2.0	2.0	3.0	0.0	0.0
-4166.667	300.0	100.0	100.0	0	0.0	0.0	-0.009	1.0	97.132385	-3.499	1	2.0	2.0	3.0	0.0	0.0
-4166.667	300.0	100.0	100.0	0	0.0	0.0	-0.008	1.0	97.35204	-3.591	1	2.0	2.0	5.0	0.0	0.0
-4166.667	300.0	100.0	100.0	0	0.0	0.0	-0.008	1.0	97.35204	-3.632	1	2.0	2.0	5.0	0.0	0.0
-4166.667	300.0	100.0	100.0	0	0.0	0.0	-0.007	1.0	97.09157	-3.632	1	2.0	2.0	5.0	0.0	0.0
-4166.667	300.0	100.0	100.0	0	0.0	0.0	-0.006	1.0	97.09157	-3.705	1	2.0	2.0	5.0	0.0	0.0
-4166.667	300.0	100.0	100.0	0	0.0	0.0	-0.004	1.0	97.09534	-3.705	1	2.0	2.0	5.0	0.0	0.0
-4166.667	300.0	100.0	100.0	0	0.0	0.0	-0.004	1.0	97.69206	-3.769	1	2.0	2.0	5.0	0.0	0.0
-4166.667	300.0	100.0	100.0	0	0.0	0.0	-0.003	1.0	97.69206	-3.797	1	2.0	2.0	5.0	0.0	0.0
-4166.667	300.0	100.0	100.0	0	0.0	0.0	-0.001	1.0	97.11478	-3.797	1	2.0	2.0	5.0	0.0	0.0
-4166.667	300.0	100.0	100.0	0	0.0	0.0	0.0	1.0	95.87898	-3.848	1	2.0	2.0	5.0	0.0	0.0
-4166.667	300.0	100.0	100.0	0	0.0	0.0	0.0	1.0	95.87898	-3.848	1	2.0	2.0	5.0	0.0	0.0
-4166.667	300.0	100.0	100.0	0	0.0	0.0	0.001	1.0	95.21393	-3.871	1	2.0	2.0	5.0	0.0	0.0
-4166.667	300.0	100.0	100.0	0	0.0	0.0	0.002	1.0	95.21393	-3.912	1	2.0	2.0	5.0	0.0	0.0
-4166.667	300.0	100.0	100.0	0	0.0	0.0	0.004	1.0	95.288765	-3.912	1	2.0	2.0	5.0	0.0	0.0
-4166.667	300.0	100.0	100.0	0	0.0	0.0	0.005	1.0	94.94438	-3.93	1	2.0	2.0	5.0	0.0	0.0
-4166.667	300.0	100.0	100.0	0	0.0	0.0	0.007	1.0	94.94438	-3.964	1	2.0	2.0	5.0	0.0	0.0
-4166.667	300.0	100.0	100.0	0	0.0	0.0	0.008	1.0	97.416985	-3.964	1	2.0	2.0	5.0	0.0	0.0
-4166.667	300.0	100.0	100.0	0	0.0	0.0	0.009	1.0	98.44084	-3.977	1	2.0	2.0	5.0	0.0	0.0
-4166.667	300.0	100.0	100.0	0	0.0	0.0	0.011	1.0	98.44084	-3.977	1	2.0	2.0	5.0	0.0	0.0
-4166.667	300.0	100.0	100.0	0	0.0	0.0	0.012	1.0	98.54596	-4.004	1	2.0	2.0	5.0	0.0	0.0
-4166.667	300.0	100.0	100.0	0	0.0	0.0	0.014	1.0	98.54596	-4.027	1	2.0	2.0	5.0	0.0	0.0
-4166.667	300.0	100.0	100.0	0	0.0	0.0	0.015	1.0	98.22639	-4.027	1	2.0	2.0	5.0	0.0	0.0
-4166.667	300.0	100.0	100.0	0	0.0	0.0	0.017	1.0	97.63767	-4.037	1	2.0	2.0	5.0	0.0	0.0
-4166.667	300.0	100.0	100.0	0	0.0	0.0	0.019	1.0	97.63767	-4.055	1	2.0	2.0	5.0	0.0	0.0
-4166.667	300.0	100.0	100.0	0	0.0	0.0	0.02	1.0	96.23804	-4.055	1	2.0	2.0	5.0	0.0	0.0
-4166.667	300.0	100.0	100.0	0	0.0	0.0	0.022	1.0	96.10086	-4.063	1	2.0	2.0	5.0	0.0	0.0
-4166.667	300.0	100.0	100.0	0	0.0	0.0	0.024	1.0	96.10086	-4.078	1	2.0	2.0	5.0	0.0	0.0
-4166.667	300.0	100.0	100.0	0	0.0	0.0	0.025	1.0	96.194046	-4.078	1	2.0	2.0	5.0	0.0	0.0
-4166.667	300.0	100.0	100.0	0	0.0	0.0	0.027	1.0	96.194046	-4.084	1	2.0	2.0	5.0	0.0	0.0
-4166.667	300.0	100.0	100.0	0	0.0	0.0	0.028	1.0	95.88609	-4.084	1	2.0	2.0	5.0	0.0	0.0
-4166.667	300.0	100.0	100.0	0	0.0	0.0	0.03	1.0	96.31716	-4.096	1	2.0	2.0	5.0	0.0	0.0
-4166.667	300.0	100.0	100.0	0	0.0	0.0	0.032	1.0	96.31716	-4.101	1	2.0	2.0	5.0	0.0	0.0
-4166.667	300.0	100.0	100.0	0	0.0	0.0	0.033	1.0	95.74398	-4.101	1	2.0	2.0	5.0	0.0	0.0
-4166.667	300.0	100.0	100.0	0	0.0	0.0	0.035	1.0	95.72821	-4.111	1	2.0	2.0	5.0	0.0	0.0
-4166.667	300.0	100.0	100.0	0	0.0	0.0	0.037	1.0	95.72821	-4.111	1	2.0	2.0	5.0	0.0	0.0
-4166.667	300.0	100.0	100.0	0	0.0	0.0	0.039	1.0	96.09661	-4.115	1	2.0	2.0	5.0	0.0	0.0
-4166.667	300.0	100.0	100.0	0	0.0	0.0	0.04	1.0	96.184	-4.122	1	2.0	2.0	5.0	0.0	0.0
-4166.667	300.0	100.0	100.0	0	0.0	0.0	0.042	1.0	96.037735	-4.122	1	2.0	2.0	5.0	0.0	0.0
-4166.667	300.0	100.0	100.0	0	0.0	0.0	0.044	1.0	96.66443	-4.126	1	2.0	2.0	5.0	0.0	0.0
-4166.667	300.0	100.0	100.0	0	0.0	0.0	0.045	1.0	96.66443	-4.132	1	2.0	2.0	5.0	0.0	0.0
-4166.667	300.0	100.0	100.0	0	0.0	0.0	0.047	1.0	97.039474	-4.132	1	2.0	2.0	5.0	0.0	0.0
-4166.667	300.0	100.0	100.0	0	0.0	0.0	0.048	1.0	96.6149	-4.137	1	2.0	2.0	5.0	0.0	0.0
-4166.667	300.0	100.0	100.0	0	0.0	0.0	0.05	1.0	96.6149	-4.137	1	2.0	2.0	5.0	0.0	0.0
-4166.667	300.0	100.0	100.0	0	0.0	0.0	0.051	1.0	96.80311	-4.14	1	2.0	2.0	5.0	0.0	0.0
-4166.667	300.0	100.0	100.0	0	0.0	0.0	0.052	1.0	96.80311	-4.142	1	2.0	2.0	5.0	0.0	0.0
-4166.667	300.0	100.0	100.0	0	0.0	0.0	0.054	1.0	97.325325	-4.142	1	2.0	2.0	5.0	0.0	0.0
-4166.667	300.0	100.0	100.0	0	0.0	0.0	0.055	1.0	97.08107	-4.146	1	2.0	2.0	5.0	0.0	0.0
-4166.667	300.0	100.0	100.0	0	0.0	0.0	0.056	1.0	97.08107	-4.147	1	2.0	2.0	5.0	0.0	0.0
-4166.667	300.0	100.0	100.0	0	0.0	0.0	0.058	1.0	97.5888	-4.147	1	2.0	2.0	5.0	0.0	0.0
-4166.667	300.0	100.0	100.0	0	0.0	0.0	0.059	1.0	97.83788	-4.151	1	2.0	2.0	5.0	0.0	0.0
-4166.667	300.0	100.0	100.0	0	0.0	0.0	0.061	1.0	97.69256	-4.151	1	2.0	2.0	5.0	0.0	0.0
-4166.667	300.0	100.0	100.0	0	0.0	0.0	0.062	1.0	96.91526	-4.152	1	2.0	2.0	5.0	0.0	0.0
-4166.667	300.0	100.0	100.0	0	0.0	0.0	0.063	1.0	96.91526	-4.154	1	2.0	2.0	5.0	0.0	0.0
-4166.667	300.0	100.0	100.0	0	0.0	0.0	0.064	1.0	97.50962	-4.154	1	2.0	2.0	5.0	0.0	0.0
-4166.667	300.0	100.0	100.0	0	0.0	0.0	0.065	1.0	98.21865	-4.157	1	2.0	2.0	5.0	0.0	0.0
-4166.667	300.0	100.0	100.0	0	0.0	0.0	0.066	1.0	98.21865	-4.159	1	2.0	2.0	5.0	0.0	0.0
-4166.667	300.0	100.0	100.0	0	0.0	0.0	0.067	1.0	97.84755	-4.159	1	2.0	2.0	5.0	0.0	0.0
-4166.667	300.0	100.0	100.0	0	0.0	0.0	0.068	1.0	97.83872	-4.159	1	2.0	2.0	5.0	0.0	0.0
-4166.667	300.0	100.0	100.0	0	0.0	0.0	0.069	1.0	97.83872	-4.161	1	2.0	2.0	5.0	0.0	0.0
-4166.667	300.0	100.0	100.0	0	0.0	0.0	0.07	1.0	97.73408	-4.161	1	2.0	2.0	5.0	0.0	0.0
-4166.667	300.0	100.0	100.0	0	0.0	0.0	0.071	1.0	97.73408	-4.162	1	2.0	2.0	5.0	0.0	0.0
-4166.667	300.0	100.0	100.0	0	0.0	0.0	0.072	1.0	97.80468	-4.162	1	2.0	2.0	5.0	0.0	0.0
-4166.667	300.0	100.0	100.0	0	0.0	0.0	0.073	1.0	97.98406	-4.163	1	2.0	2.0	5.0	0.0	0.0
-4166.667	300.0	100.0	100.0	0	0.0	0.0	0.074	1.0	97.98406	-4.163	1	2.0	2.0	5.0	0.0	0.0
-4166.667	300.0	100.0	100.0	1	0.0	0.0	0.075	1.0	98.46336	-4.163	1	2.0	2.0	5.0	0.0	0.0
-4166.667	300.0	100.0	100.0	1	0.0	0.0	0.076	1.0	98.58222	-4.164	1	2.0	2.0	5.0	0.0	0.0
-4166.667	300.0	100.0	100.0	1	0.0	0.0	0.077	1.0	98.58222	-4.164	1	2.0	2.0	5.0	0.0	0.0
-4166.667	300.0	100.0	100.0	1	0.0	0.0	0.078	1.0	98.13041	-4.165	1	2.0	2.0	5.0	0.0	0.0
-4166.667	300.0	100.0	100.0	1	0.0	0.0	0.079	1.0	98.13041	-4.165	1	2.0	2.0	5.0	0.0	0.0
-4166.667	300.0	100.0	100.0	1	0.0	0.0	0.08	1.0	99.36219	-4.165	1	2.0	2.0	5.0	0.0	0.0
-4166.667	300.0	100.0	100.0	1	0.0	0.0	0.081	1.0	98.73816	-4.166	1	2.0	2.0	5.0	0.0	0.0
-4166.667	300.0	100.0	100.0	1	0.0	0.0	0.082	1.0	98.73816	-4.166	1	2.0	2.0	5.0	0.0	0.0
-4166.667	300.0	100.0	100.0	1	0.0	0.0	0.083	1.0	97.96337	-4.166	1	2.0	2.0	5.0	0.0	0.0
-4166.667	300.0	100.0	100.0	1	0.0	0.0	0.084	1.0	98.432106	-4.167	1	2.0	2.0	5.0	0.0	0.0
-4166.667	300.0	100.0	100.0	1	0.0	0.0	0.085	1.0	98.432106	-4.167	1	2.0	2.0	5.0	0.0	0.0
-4166.667	300.0	100.0	100.0	1	0.0	0.0	0.086	1.0	98.404564	-4.167	1	2.0	2.0	5.0	0.0	0.0
-4166.667	300.0	100.0	100.0	1	0.0	0.0	0.087	1.0	98.27565	-4.168	1	2.0	2.0	5.0	0.0	0.0
-4166.667	300.0	100.0	100.0	1	0.0	0.0	0.088	1.0	98.17903	-4.168	1	2.0	2.0	5.0	0.0	0.0
-4166.667	300.0	100.0	100.0	1	0.0	0.0	0.09	1.0	98.16622	-4.168	1	2.0	2.0	5.0	0.0	0.0
-4166.667	300.0	100.0	100.0	1	0.0	0.0	0.091	1.0	98.16622	-4.168	1	2.0	2.0	5.0	0.0	0.0
-4166.667	300.0	100.0	100.0	1	0.0	0.0	0.092	1.0	97.87266	-4.168	1	2.0	2.0	5.0	0.0	0.0
-4166.667	300.0	100.0	100.0	1	0.0	0.0	0.094	1.0	97.65661	-4.168	1	2.0	2.0	5.0	0.0	0.0
-4166.667	300.0	100.0	100.0	1	0.0	0.0	0.095	1.0	97.65661	-4.168	1	2.0	2.0	5.0	0.0	0.0
-4166.667	300.0	100.0	100.0	1	0.0	0.0	0.096	1.0	97.323456	-4.169	1	2.0	2.0	5.0	0.0	0.0
-4166.667	300.0	100.0	100.0	1	0.0	0.0	0.097	1.0	97.323456	-4.169	1	2.0	2.0	5.0	0.0	0.0
-4166.667	300.0	100.0	100.0	1	0.0	0.0	0.099	1.0	98.06255	-4.169	1	2.0	2.0	5.0	0.0	0.0
-4166.667	300.0	100.0	100.0	1	0.0	0.0	0.1	1.0	97.84866	-4.169	1	2.0	2.0	5.0	0.0	0.0
-4166.667	300.0	100.0	100.0	1	0.0	0.0	0.101	1.0	97.84866	-4.169	1	2.0	2.0	5.0	0.0	0.0
-4166.667	300.0	100.0	100.0	1	0.0	0.0	0.103	1.0	97.07337	-4.169	1	2.0	2.0	5.0	0.0	0.0
-4166.667	300.0	100.0	100.0	1	0.0	0.0	0.104	1.0	96.992935	-4.169	1	2.0	2.0	5.0	0.0	0.0
-4166.667	300.0	100.0	100.0	1	0.0	0.0	0.105	1.0	96.992935	-4.169	1	2.0	2.0	5.0	0.0	0.0
-4166.667	300.0	100.0	100.0	1	0.0	0.0	0.107	1.0	96.33491	-4.169	1	2.0	2.0	5.0	0.0	0.0
-4166.667	300.0	100.0	100.0	1	0.0	0.0	0.108	1.0	96.33491	-4.169	1	2.0	2.0	5.0	0.0	0.0
-4166.667	300.0	100.0	100.0	1	0.0	0.0	0.11	1.0	96.54259	-4.169	1	2.0	2.0	5.0	0.0	0.0
-4166.667	300.0	100.0	100.0	1	0.0	0.0	0.111	1.0	96.50307	-4.17	1	2.0	2.0	5.0	0.0	0.0
-4166.667	300.0	100.0	100.0	1	0.0	0.0	0.113	1.0	96.50307	-4.17	1	2.0	2.0	5.0	0.0	0.0
-4166.667	300.0	100.0	100.0	1	0.0	0.0	0.114	1.0	97.10872	-4.17	1	2.0	2.0	5.0	0.0	0.0
-4166.667	300.0	100.0	100.0	1	0.0	0.0	0.116	1.0	96.824814	-4.17	1	2.0	2.0	5.0	0.0	0.0
-4166.667	300.0	100.0	100.0	1	0.0	0.0	0.117	1.0	96.824814	-4.17	1	2.0	2.0	5.0	0.0	0.0
-4166.667	300.0	100.0	100.0	1	0.0	0.0	0.118	1.0	97.34637	-4.17	1	2.0	2.0	5.0	0.0	0.0
-4166.667	300.0	100.0	100.0	1	0.0	0.0	0.12	1.0	97.34637	-4.17	1	2.0	2.0	5.0	0.0	0.0
-4166.667	300.0	100.0	100.0	1	0.0	0.0	0.121	1.0	97.98659	-4.17	1	2.0	2.0	5.0	0.0	0.0
-4166.667	300.0	100.0	100.0	1	0.0	0.0	0.123	1.0	98.40684	-4.17	1	2.0	2.0	5.0	0.0	0.0
-4166.667	300.0	100.0	100.0	1	0.0	0.0	0.124	1.0	98.40684	-4.17	1	2.0	2.0	5.0	0.0	0.0
-4166.667	300.0	100.0	100.0	1	0.0	0.0	0.126	1.0	97.74911	-4.17	1	2.0	2.0	5.0	0.0	0.0
-4166.667	300.0	100.0	100.0	1	0.0	0.0	0.127	1.0	97.72445	-4.17	1	2.0	2.0	5.0	0.0	0.0
-4166.667	300.0	100.0	100.0	1	0.0	0.0	0.129	1.0	97.72445	-4.17	1	2.0	2.0	5.0	0.0	0.0
-4166.667	300.0	100.0	100.0	1	0.0	0.0	0.13	1.0	97.18035	-4.17	1	2.0	2.0	5.0	0.0	0.0
-4166.667	300.0	100.0	100.0	1	0.0	0.0	0.132	1.0	97.18035	-4.17	1	2.0	2.0	5.0	0.0	0.0
-4166.667	300.0	100.0	100.0	1	0.0	0.0	0.133	1.0	96.80886	-4.17	1	2.0	2.0	5.0	0.0	0.0
-4166.667	300.0	100.0	100.0	1	0.0	0.0	0.134	1.0	97.00328	-4.17	1	2.0	2.0	5.0	0.0	0.0
-4166.667	300.0	100.0	100.0	1	0.0	0.0	0.136	1.0	97.00328	-4.17	1	2.0	2.0	5.0	0.0	0.0
-4166.667	300.0	100.0	100.0	1	0.0	0.0	0.137	1.0	98.25729	-4.17	1	2.0	2.0	5.0	0.0	0.0
-4166.667	300.0	100.0	100.0	1	0.0	0.0	0.138	1.0	98.50542	-4.17	1	2.0	2.0	5.0	0.0	0.0
-4166.667	300.0	100.0	100.0	1	0.0	0.0	0.14	1.0	98.50542	-4.17	1	2.0	2.0	5.0	0.0	0.0
-4166.667	300.0	100.0	100.0	1	0.0	0.0	0.141	1.0	98.17527	-4.17	1	2.0	2.0	5.0	0.0	0.0
-4166.667	300.0	100.0	100.0	1	0.0	0.0	0.143	1.0	97.75937	-4.17	1	2.0	2.0	5.0	0.0	0.0
-4166.667	300.0	100.0	100.0	1	0.0	0.0	0.144	1.0	98.48166	-4.17	1	2.0	2.0	5.0	0.0	0.0
-4166.667	300.0	100.0	100.0	1	0.0	0.0	0.145	1.0	98.130035	-4.17	1	2.0	2.0	5.0	0.0	0.0
-4166.667	300.0	100.0	100.0	1	0.0	0.0	0.147	1.0	97.364456	-4.17	1	2.0	2.0	5.0	0.0	0.0
-4166.667	300.0	100.0	100.0	1	0.0	0.0	0.148	1.0	97.81536	-4.17	1	2.0	2.0	5.0	0.0	0.0
-4166.667	300.0	100.0	100.0	1	0.0	0.0	0.15	1.0	94.54473	-4.17	1	2.0	2.0	5.0	0.0	0.0
-4166.667	300.0	100.0	100.0	1	0.0	0.0	0.151	1.0	97.8032	-4.17	1	2.0	2.0	5.0	0.0	0.0
-4166.667	300.0	100.0	100.0	1	0.0	0.0	0.152	1.0	97.20954	-4.17	1	2.0	2.0	5.0	0.0	0.0
-4166.667	300.0	100.0	100.0	1	0.0	0.0	0.154	1.0	97.20954	-4.17	1	2.0	2.0	5.0	0.0	0.0
-4166.667	300.0	100.0	100.0	1	0.0	0.0	0.155	1.0	98.04109	-4.17	1	2.0	2.0	6.0	0.0	0.0
0.0	300.0	100.0	100.0	0	0.0	0.0	0.156	1.0	97.68026	-4.17	1	3.0	2.0	0.0	0.0	0.0
0.0	300.0	100.0	100.0	0	0.0	0.0	0.158	1.0	97.68026	-4.17	1	3.0	2.0	0.0	0.0	0.0
0.0	300.0	100.0	100.0	0	0.0	0.0	0.159	1.0	98.018524	-4.17	1	3.0	2.0	0.0	0.0	0.0
0.0	300.0	100.0	100.0	0	0.0	0.0	0.161	1.0	98.08846	-4.17	1	3.0	2.0	0.0	0.0	0.0
0.0	300.0	100.0	100.0	0	0.0	0.0	0.162	1.0	98.08846	-4.17	1	3.0	2.0	0.0	0.0	0.0
0.0	300.0	100.0	100.0	0	0.0	0.0	0.163	1.0	98.07508	-3.875	1	3.0	2.0	0.0	0.0	0.0
0.0	300.0	100.0	100.0	0	0.0	0.0	0.165	1.0	98.07508	-3.347	1	3.0	2.0	0.0	0.0	0.0
0.0	300.0	100.0	100.0	0	0.0	0.0	0.167	1.0	97.83505	-3.347	1	3.0	2.0	0.0	0.0	0.0
0.0	300.0	100.0	100.0	0	0.0	0.0	0.168	1.0	97.624725	-2.89	1	3.0	2.0	0.0	0.0	0.0
0.0	300.0	100.0	100.0	0	0.0	0.0	0.17	1.0	97.624725	-2.685	1	3.0	2.0	0.0	0.0	0.0
0.0	300.0	100.0	100.0	0	0.0	0.0	0.171	1.0	96.90908	-2.685	1	3.0	2.0	0.0	0.0	0.0
0.0	300.0	100.0	100.0	0	0.0	0.0	0.173	1.0	96.74129	-2.319	1	3.0	2.0	0.0	0.0	0.0
0.0	300.0	100.0	100.0	0	0.0	0.0	0.174	1.0	96.74129	-2.319	1	3.0	2.0	0.0	0.0	0.0
0.0	300.0	100.0	100.0	0	0.0	0.0	0.176	1.0	97.12715	-2.155	1	3.0	2.0	0.0	0.0	0.0
0.0	300.0	100.0	100.0	0	0.0	0.0	0.177	1.0	96.749794	-1.861	1	3.0	2.0	0.0	0.0	0.0
0.0	300.0	100.0	100.0	0	0.0	0.0	0.179	1.0	96.62956	-1.861	1	3.0	2.0	0.0	0.0	0.0
0.0	300.0	100.0	100.0	0	0.0	0.0	0.18	1.0	97.02418	-1.729	1	3.0	2.0	0.0	0.0	0.0
0.0	300.0	100.0	100.0	0	0.0	0.0	0.182	1.0	97.02418	-1.493	1	3.0	2.0	0.0	0.0	0.0
0.0	300.0	100.0	100.0	0	0.0	0.0	0.183	1.0	96.314606	-1.493	1	3.0	2.0	0.0	0.0	0.0
0.0	300.0	100.0	100.0	0	0.0	0.0	0.185	1.0	95.73838	-1.387	1	3.0	2.0	0.0	0.0	0.0
0.0	300.0	100.0	100.0	0	0.0	0.0	0.186	1.0	95.65976	-1.387	1	3.0	2.0	0.0	0.0	0.0
0.0	300.0	100.0	100.0	0	0.0	0.0	0.187	1.0	95.634155	-1.198	1	3.0	2.0	0.0	0.0	0.0
0.0	300.0	100.0	100.0	0	0.0	0.0	0.189	1.0	95.634155	-1.113	1	3.0	2.0	0.0	0.0	0.0
0.0	300.0	100.0	100.0	0	0.0	0.0	0.19	1.0	95.99838	-1.113	1	3.0	2.0	0.0	0.0	0.0
0.0	300.0	100.0	100.0	0	0.0	0.0	0.191	1.0	95.78013	-0.961	1	3.0	2.0	0.0	0.0	0.0
0.0	300.0	100.0	100.0	0	0.0	0.0	0.192	1.0	95.78013	-0.893	1	3.0	2.0	0.0	0.0	0.0
0.0	300.0	100.0	100.0	0	0.0	0.0	0.193	1.0	96.17386	-0.893	1	3.0	2.0	0.0	0.0	0.0
0.0	300.0	100.0	100.0	0	0.0	0.0	0.194	1.0	97.5874	-0.771	1	3.0	2.0	0.0	0.0	0.0
0.0	300.0	100.0	100.0	0	0.0	0.0	0.195	1.0	97.5874	-0.771	1	3.0	2.0	0.0	0.0	0.0
0.0	300.0	100.0	100.0	0	0.0	0.0	0.196	1.0	98.79233	-0.716	1	3.0	2.0	0.0	0.0	0.0
0.0	300.0	100.0	100.0	0	0.0	0.0	0.196	1.0	98.79233	-0.618	1	3.0	2.0	0.0	0.0	0.0
0.0	300.0	100.0	100.0	0	0.0	0.0	0.197	1.0	98.5758	-0.618	1	3.0	2.0	0.0	0.0	0.0
0.0	300.0	100.0	100.0	0	0.0	0.0	0.197	1.0	97.73267	-0.534	1	3.0	2.0	0.0	0.0	0.0
0.0	300.0	100.0	100.0	0	0.0	0.0	0.197	1.0	97.73267	-0.496	1	3.0	2.0	0.0	0.0	0.0
0.0	300.0	100.0	100.0	0	0.0	0.0	0.198	1.0	98.31001	-0.496	1	3.0	2.0	0.0	0.0	0.0
0.0	300.0	100.0	100.0	0	0.0	0.0	0.198	1.0	98.21447	-0.428	1	3.0	2.0	0.0	0.0	0.0
0.0	300.0	100.0	100.0	0	0.0	0.0	0.197	1.0	98.21447	-0.428	1	3.0	2.0	0.0	0.0	0.0
0.0	300.0	100.0	100.0	0	0.0	0.0	0.197	1.0	97.140366	-0.398	1	3.0	2.0	8.0	0.0	0.0
0.0	300.0	100.0	100.0	0	0.0	0.0	0.197	1.0	97.140366	-0.343	1	3.0	2.0	8.0	0.0	0.0
0.0	300.0	100.0	100.0	0	0.0	0.0	0.196	0.0	97.21769	-0.343	1	3.0	2.0	0.0	0.0	0.0
0.0	300.0	100.0	100.0	0	0.0	0.0	0.196	0.0	96.575096	-0.319	1	3.0	2.0	0.0	0.0	0.0
0.0	300.0	100.0	100.0	0	0.0	0.0	0.195	0.0	96.575096	-0.276	1	3.0	2.0	0.0	0.0	0.0
0.0	300.0	100.0	100.0	0	0.0	0.0	0.194	0.0	96.43301	-0.276	1	3.0	2.0	0.0	0.0	0.0
0.0	300.0	100.0	100.0	0	0.0	0.0	0.193	0.0	96.73692	-0.256	1	3.0	2.0	0.0	0.0	0.0
0.0	300.0	100.0	100.0	0	0.0	0.0	0.192	0.0	96.73692	-0.256	1	3.0	2.0	0.0	0.0	0.0
0.0	300.0	100.0	100.0	0	0.0	0.0	0.191	0.0	96.99793	-0.221	1	3.0	2.0	0.0	0.0	0.0
0.0	300.0	100.0	100.0	0	0.0	0.0	0.19	0.0	96.99793	-0.205	1	3.0	2.0	0.0	0.0	0.0
0.0	300.0	100.0	100.0	0	0.0	0.0	0.189	0.0	97.4803	-0.205	1	3.0	2.0	0.0	0.0	0.0
0.0	300.0	100.0	100.0	0	0.0	0.0	0.187	0.0	97.58304	-0.177	1	3.0	2.0	0.0	0.0	0.0
0.0	300.0	100.0	100.0	0	0.0	0.0	0.186	0.0	97.77248	-0.152	1	3.0	2.0	0.0	0.0	0.0
0.0	300.0	100.0	100.0	0	0.0	0.0	0.185	0.0	97.988525	-0.152	1	3.0	2.0	0.0	0.0	0.0
0.0	300.0	100.0	100.0	0	0.0	0.0	0.184	0.0	97.988525	-0.142	1	3.0	2.0	0.0	0.0	0.0
0.0	300.0	100.0	100.0	0	0.0	0.0	0.183	0.0	98.68386	-0.142	1	3.0	2.0	0.0	0.0	0.0
0.0	300.0	100.0	100.0	0	0.0	0.0	0.183	0.0	98.27415	-0.122	1	3.0	2.0	0.0	0.0	0.0
0.0	300.0	100.0	100.0	0	0.0	0.0	0.181	0.0	98.27415	-0.113	1	3.0	2.0	0.0	0.0	0.0
0.0	300.0	100.0	100.0	0	0.0	0.0	0.18	0.0	97.339005	-0.113	1	3.0	2.0	0.0	0.0	0.0
0.0	300.0	100.0	100.0	0	0.0	0.0	0.179	0.0	98.79352	-0.098	1	3.0	2.0	0.0	0.0	0.0
0.0	300.0	100.0	100.0	0	0.0	0.0	0.178	0.0	98.79352	-0.091	1	3.0	2.0	0.0	0.0	0.0
0.0	300.0	100.0	100.0	0	0.0	0.0	0.177	0.0	97.31176	-0.091	1	3.0	2.0	0.0	0.0	0.0
0.0	300.0	100.0	100.0	0	0.0	0.0	0.176	0.0	97.31176	-0.078	1	3.0	2.0	0.0	0.0	0.0
0.0	300.0	100.0	100.0	0	0.0	0.0	0.174	0.0	97.44738	-0.078	1	3.0	2.0	0.0	0.0	0.0
0.0	300.0	100.0	100.0	0	0.0	0.0	0.173	0.0	96.65405	-0.067	1	3.0	2.0	0.0	0.0	0.0
0.0	300.0	100.0	100.0	0	0.0	0.0	0.172	0.0	96.65405	-0.062	1	3.0	2.0	0.0	0.0	0.0
0.0	300.0	100.0	100.0	0	0.0	0.0	0.171	0.0	97.10423	-0.062	1	3.0	2.0	0.0	0.0	0.0
0.0	300.0	100.0	100.0	0	0.0	0.0	0.17	0.0	96.987785	-0.054	1	3.0	2.0	0.0	0.0	0.0
0.0	300.0	100.0	100.0	0	0.0	0.0	0.169	0.0	96.987785	-0.05	1	3.0	2.0	0.0	0.0	0.0
0.0	300.0	100.0	100.0	0	0.0	0.0	0.167	0.0	97.48395	-0.05	1	3.0	2.0	0.0	0.0	0.0
0.0	300.0	100.0	100.0	0	0.0	0.0	0.166	0.0	97.48395	-0.043	1	3.0	2.0	0.0	0.0	0.0
0.0	300.0	100.0	100.0	0	0.0	0.0	0.165	0.0	97.24765	-0.043	1	3.0	2.0	0.0	0.0	0.0
0.0	300.0	100.0	100.0	0	0.0	0.0	0.163	0.0	97.25323	-0.04	1	3.0	2.0	0.0	0.0	0.0
0.0	300.0	100.0	100.0	0	0.0	0.0	0.162	0.0	97.25323	-0.034	1	3.0	2.0	0.0	0.0	0.0
0.0	300.0	100.0	100.0	0	0.0	0.0	0.16	0.0	97.681885	-0.034	1	3.0	2.0	0.0	0.0	0.0
0.0	300.0	100.0	100.0	0	0.0	0.0	0.159	0.0	97.29491	-0.029	1	3.0	2.0	0.0	0.0	0.0
0.0	300.0	100.0	100.0	0	0.0	0.0	0.157	0.0	97.29491	-0.027	1	3.0	2.0	0.0	0.0	0.0
0.0	300.0	100.0	100.0	0	0.0	0.0	0.155	0.0	97.74326	-0.027	1	3.0	2.0	0.0	0.0	0.0
0.0	300.0	100.0	100.0	0	0.0	0.0	0.154	0.0	97.74326	-0.023	1	3.0	2.0	0.0	0.0	0.0
0.0	300.0	100.0	100.0	0	0.0	0.0	0.152	0.0	96.91565	-0.023	1	3.0	2.0	0.0	0.0	0.0
0.0	300.0	100.0	100.0	0	0.0	0.0	0.151	0.0	96.78754	-0.021	1	3.0	2.0	0.0	0.0	0.0
0.0	300.0	100.0	100.0	0	0.0	0.0	0.149	0.0	97.57158	-0.018	1	3.0	2.0	0.0	0.0	0.0
0.0	300.0	100.0	100.0	0	0.0	0.0	0.148	0.0	97.045525	-0.018	1	3.0	2.0	0.0	0.0	0.0
0.0	300.0	100.0	100.0	0	0.0	0.0	0.146	0.0	96.35224	-0.017	1	3.0	2.0	0.0	0.0	0.0
0.0	300.0	100.0	100.0	0	0.0	0.0	0.144	0.0	96.497856	-0.014	1	3.0	2.0	0.0	0.0	0.0
0.0	300.0	100.0	100.0	0	0.0	0.0	0.143	0.0	96.37279	-0.014	1	3.0	2.0	0.0	0.0	0.0
0.0	300.0	100.0	100.0	0	0.0	0.0	0.141	0.0	96.37279	-0.013	1	3.0	2.0	0.0	0.0	0.0
0.0	300.0	100.0	100.0	0	0.0	0.0	0.139	0.0	96.1695	-0.013	1	3.0	2.0	0.0	0.0	0.0
0.0	300.0	100.0	100.0	0	0.0	0.0	0.138	0.0	96.58554	-0.011	1	3.0	2.0	0.0	0.0	0.0
0.0	300.0	100.0	100.0	0	0.0	0.0	0.136	0.0	96.58554	-0.01	1	3.0	2.0	0.0	0.0	0.0
0.0	300.0	100.0	100.0	0	0.0	0.0	0.135	0.0	97.48926	-0.01	1	3.0	2.0	0.0	0.0	0.0
0.0	300.0	100.0	100.0	0	0.0	0.0	0.133	0.0	97.22102	-0.009	1	3.0	2.0	0.0	0.0	0.0
0.0	300.0	100.0	100.0	0	0.0	0.0	0.131	0.0	97.22102	-0.007	1	3.0	2.0	0.0	0.0	0.0
0.0	300.0	100.0	100.0	0	0.0	0.0	0.13	0.0	96.30436	-0.007	1	3.0	2.0	0.0	0.0	0.0
0.0	300.0	100.0	100.0	0	0.0	0.0	0.129	0.0	96.30436	-0.007	1	3.0	2.0	0.0	0.0	0.0
0.0	300.0	100.0	100.0	0	0.0	0.0	0.127	0.0	98.02763	-0.007	1	3.0	2.0	0.0	0.0	0.0
0.0	300.0	100.0	100.0	0	0.0	0.0	0.125	0.0	97.59294	-0.006	1	3.0	2.0	0.0	0.0	0.0
0.0	300.0	100.0	100.0	0	0.0	0.0	0.124	0.0	97.59294	-0.005	1	3.0	2.0	0.0	0.0	0.0
0.0	300.0	100.0	100.0	0	0.0	0.0	0.123	0.0	97.526215	-0.005	1	3.0	2.0	0.0	0.0	0.0
0.0	300.0	100.0	100.0	0	0.0	0.0	0.121	0.0	96.528496	-0.004	1	3.0	2.0	0.0	0.0	0.0
0.0	300.0	100.0	100.0	0	0.0	0.0	0.12	0.0	96.528496	-0.004	1	3.0	2.0	0.0	0.0	0.0
0.0	300.0	100.0	100.0	0	0.0	0.0	0.118	0.0	96.15764	-0.004	1	3.0	2.0	0.0	0.0	0.0
0.0	300.0	100.0	100.0	0	0.0	0.0	0.117	0.0	96.15764	-0.003	1	3.0	2.0	0.0	0.0	0.0
0.0	300.0	100.0	100.0	0	0.0	0.0	0.115	0.0	96.54641	-0.003	1	3.0	2.0	0.0	0.0	0.0
0.0	300.0	100.0	100.0	0	0.0	0.0	0.114	0.0	96.43123	-0.003	1	3.0	2.0	0.0	0.0	0.0
0.0	300.0	100.0	100.0	0	0.0	0.0	0.112	0.0	96.43123	-0.002	1	3.0	2.0	0.0	0.0	0.0
0.0	300.0	100.0	100.0	0	0.0	0.0	0.111	0.0	96.298874	-0.002	1	3.0	2.0	0.0	0.0	0.0
0.0	300.0	100.0	100.0	0	0.0	0.0	0.11	0.0	96.54388	-0.002	1	3.0	2.0	0.0	0.0	0.0
0.0	300.0	100.0	100.0	0	0.0	0.0	0.108	0.0	96.54388	-0.001	1	3.0	2.0	0.0	0.0	0.0
0.0	300.0	100.0	100.0	0	0.0	0.0	0.107	0.0	96.76879	-0.001	1	3.0	2.0	0.0	0.0	0.0
0.0	300.0	100.0	100.0	0	0.0	0.0	0.106	0.0	96.76879	-0.001	1	3.0	2.0	0.0	0.0	0.0
0.0	300.0	100.0	100.0	0	0.0	0.0	0.104	0.0	97.12005	-0.001	1	3.0	2.0	0.0	0.0	0.0
0.0	300.0	100.0	100.0	0	0.0	0.0	0.103	0.0	96.68467	-0.001	1	3.0	2.0	0.0	0.0	0.0
0.0	300.0	100.0	100.0	0	0.0	0.0	0.102	0.0	96.68467	-0.001	1	3.0	2.0	0.0	0.0	0.0
0.0	300.0	100.0	100.0	0	0.0	0.0	0.1	0.0	95.09848	-0.001	1	3.0	2.0	0.0	0.0	0.0
0.0	300.0	100.0	100.0	0	0.0	0.0	0.099	0.0	96.02103	0.0	1	3.0	2.0	0.0	0.0	0.0
0.0	300.0	100.0	100.0	0	0.0	0.0	0.098	0.0	96.02103	0.0	1	3.0	2.0	0.0	0.0	0.0
0.0	300.0	100.0	100.0	0	0.0	0.0	0.097	0.0	96.2303	0.0	1	3.0	2.0	0.0	0.0	0.0
0.0	300.0	100.0	100.0	0	0.0	0.0	0.096	0.0	96.2303	0.0	1	3.0	2.0	0.0	0.0	0.0
0.0	300.0	100.0	100.0	0	0.0	0.0	0.095	0.0	95.694176	0.0	1	3.0	2.0	0.0	0.0	0.0
0.0	300.0	100.0	100.0	0	0.0	0.0	0.094	0.0	96.56146	0.0	1	3.0	2.0	0.0	0.0	0.0
0.0	300.0	100.0	100.0	0	0.0	0.0	0.093	0.0	96.56146	0.0	1	3.0	2.0	0.0	0.0	0.0
0.0	300.0	100.0	100.0	0	0.0	0.0	0.092	0.0	96.711464	0.0	1	3.0	2.0	0.0	0.0	0.0
0.0	300.0	100.0	100.0	0	0.0	0.0	0.091	0.0	97.217735	0.0	1	3.0	2.0	0.0	0.0	0.0
0.0	300.0	100.0	100.0	0	0.0	0.0	0.089	0.0	97.217735	0.0	1	3.0	2.0	0.0	0.0	0.0
0.0	300.0	100.0	100.0	0	0.0	0.0	0.089	0.0	96.40102	0.0	1	3.0	2.0	0.0	0.0	0.0
0.0	300.0	100.0	100.0	0	0.0	0.0	0.088	0.0	96.40102	0.0	1	3.0	2.0	0.0	0.0	0.0
0.0	300.0	100.0	100.0	0	0.0	0.0	0.087	0.0	96.73339	0.0	1	3.0	2.0	0.0	0.0	0.0
0.0	300.0	100.0	100.0	0	0.0	0.0	0.086	0.0	96.40222	0.0	1	3.0	2.0	0.0	0.0	0.0
0.0	300.0	100.0	100.0	0	0.0	0.0	0.085	0.0	96.40222	0.0	1	3.0	2.0	0.0	0.0	0.0
0.0	300.0	100.0	100.0	0	0.0	0.0	0.084	0.0	96.19222	0.0	1	3.0	2.0	0.0	0.0	0.0
0.0	300.0	100.0	100.0	0	0.0	0.0	0.083	0.0	97.31913	0.0	1	3.0	2.0	0.0	0.0	0.0
0.0	300.0	100.0	100.0	0	0.0	0.0	0.082	0.0	97.31913	0.0	1	3.0	2.0	0.0	0.0	0.0
0.0	300.0	100.0	100.0	0	0.0	0.0	0.081	0.0	96.93953	0.0	1	3.0	2.0	0.0	0.0	0.0
0.0	300.0	100.0	100.0	0	0.0	0.0	0.08	0.0	96.93953	0.0	1	3.0	2.0	0.0	0.0	0.0
0.0	300.0	100.0	100.0	0	0.0	0.0	0.08	0.0	97.87302	0.0	1	3.0	2.0	0.0	0.0	0.0
0.0	300.0	100.0	100.0	0	0.0	0.0	0.079	0.0	98.538536	0.0	1	3.0	2.0	0.0	0.0	0.0
0.0	300.0	100.0	100.0	0	0.0	0.0	0.078	0.0	98.538536	0.0	1	3.0	2.0	0.0	0.0	0.0
0.0	300.0	100.0	100.0	0	0.0	0.0	0.077	0.0	98.13712	0.0	1	3.0	2.0	0.0	0.0	0.0
0.0	300.0	100.0	100.0	0	0.0	0.0	0.076	0.0	98.790794	0.0	1	3.0	2.0	0.0	0.0	0.0
0.0	300.0	100.0	100.0	0	0.0	0.0	0.076	0.0	98.790794	0.0	1	3.0	2.0	0.0	0.0	0.0
0.0	300.0	100.0	100.0	0	0.0	0.0	0.075	0.0	98.62153	0.0	1	3.0	2.0	0.0	0.0	0.0
0.0	300.0	100.0	100.0	0	0.0	0.0	0.074	0.0	98.62153	0.0	1	3.0	2.0	0.0	0.0	0.0
0.0	300.0	100.0	100.0	0	0.0	0.0	0.073	0.0	97.61252	0.0	1	3.0	2.0	0.0	0.0	0.0
0.0	300.0	100.0	100.0	0	0.0	0.0	0.072	0.0	97.84017	0.0	1	3.0	2.0	0.0	0.0	0.0
0.0	300.0	100.0	100.0	0	0.0	0.0	0.071	0.0	97.84017	0.0	1	3.0	2.0	0.0	0.0	0.0
0.0	300.0	100.0	100.0	0	0.0	0.0	0.071	0.0	96.76959	0.0	1	3.0	2.0	0.0	0.0	0.0
0.0	300.0	100.0	100.0	0	0.0	0.0	0.07	0.0	96.631004	0.0	1	3.0	2.0	0.0	0.0	0.0
0.0	300.0	100.0	100.0	0	0.0	0.0	0.069	0.0	96.631004	0.0	1	3.0	2.0	0.0	0.0	0.0
0.0	300.0	100.0	100.0	0	0.0	0.0	0.068	0.0	96.85961	0.0	1	3.0	2.0	0.0	0.0	0.0
0.0	300.0	100.0	100.0	0	0.0	0.0	0.067	0.0	96.85961	0.0	1	3.0	2.0	0.0	0.0	0.0
0.0	300.0	100.0	100.0	0	0.0	0.0	0.066	0.0	96.60551	0.0	1	3.0	2.0	0.0	0.0	0.0
0.0	300.0	100.0	100.0	0	0.0	0.0	0.066	0.0	96.26001	0.0	1	3.0	2.0	0.0	0.0	0.0
0.0	300.0	100.0	100.0	0	0.0	0.0	0.065	0.0	96.26001	0.0	1	3.0	2.0	0.0	0.0	0.0
0.0	300.0	100.0	100.0	0	0.0	0.0	0.064	0.0	96.19746	0.0	1	3.0	2.0	0.0	0.0	0.0
0.0	300.0	100.0	100.0	0	0.0	0.0	0.063	0.0	96.70395	0.0	1	3.0	2.0	0.0	0.0	0.0
0.0	300.0	100.0	100.0	0	0.0	0.0	0.062	0.0	96.70395	0.0	1	3.0	2.0	0.0	0.0	0.0
0.0	300.0	100.0	100.0	0	0.0	0.0	0.061	0.0	97.08607	0.0	1	3.0	2.0	0.0	0.0	0.0
0.0	300.0	100.0	100.0	0	0.0	0.0	0.06	0.0	97.08607	0.0	1	3.0	2.0	0.0	0.0	0.0
0.0	300.0	100.0	100.0	0	0.0	0.0	0.059	0.0	97.444885	0.0	1	3.0	2.0	0.0	0.0	0.0
0.0	300.0	100.0	100.0	0	0.0	0.0	0.059	0.0	98.22685	0.0	1	3.0	2.0	0.0	0.0	0.0
0.0	300.0	100.0	100.0	0	0.0	0.0	0.058	0.0	98.22685	0.0	1	3.0	2.0	0.0	0.0	0.0
0.0	300.0	100.0	100.0	0	0.0	0.0	0.057	0.0	98.35373	0.0	1	3.0	2.0	0.0	0.0	0.0
0.0	300.0	100.0	100.0	0	0.0	0.0	0.056	0.0	96.028305	0.0	1	3.0	2.0	0.0	0.0	0.0
0.0	300.0	100.0	100.0	0	0.0	0.0	0.055	0.0	96.028305	0.0	1	3.0	2.0	0.0	0.0	0.0
0.0	300.0	100.0	100.0	0	0.0	0.0	0.054	0.0	98.733505	0.0	1	3.0	2.0	0.0	0.0	0.0
0.0	300.0	100.0	100.0	0	0.0	0.0	0.053	0.0	98.733505	0.0	1	3.0	2.0	0.0	0.0	0.0
0.0	300.0	100.0	100.0	0	0.0	0.0	0.052	0.0	98.86261	0.0	1	3.0	2.0	0.0	0.0	0.0
0.0	300.0	100.0	100.0	0	0.0	0.0	0.051	0.0	99.53546	0.0	1	3.0	2.0	0.0	0.0	0.0
0.0	300.0	100.0	100.0	0	0.0	0.0	0.05	0.0	99.53546	0.0	1	3.0	2.0	0.0	0.0	0.0
0.0	300.0	100.0	100.0	0	0.0	0.0	0.048	0.0	99.377846	0.0	1	3.0	2.0	0.0	0.0	0.0
0.0	300.0	100.0	100.0	0	0.0	0.0	0.048	0.0	99.036575	0.0	1	3.0	2.0	0.0	0.0	0.0
0.0	300.0	100.0	100.0	0	0.0	0.0	0.047	0.0	99.036575	0.0	1	3.0	2.0	0.0	0.0	0.0
0.0	300.0	100.0	100.0	0	0.0	0.0	0.046	0.0	99.104294	0.0	1	3.0	2.0	0.0	0.0	0.0
0.0	300.0	100.0	100.0	0	0.0	0.0	0.045	0.0	99.07496	0.0	1	3.0	2.0	0.0	0.0	0.0
0.0	300.0	100.0	100.0	0	0.0	0.0	0.043	0.0	99.04712	0.0	1	3.0	2.0	0.0	0.0	0.0
0.0	300.0	100.0	100.0	0	0.0	0.0	0.042	0.0	98.919106	0.0	1	3.0	2.0	0.0	0.0	0.0
0.0	300.0	100.0	100.0	0	0.0	0.0	0.041	0.0	98.919106	0.0	1	3.0	2.0	0.0	0.0	0.0
0.0	300.0	100.0	100.0	0	0.0	0.0	0.04	0.0	99.03222	0.0	1	3.0	2.0	0.0	0.0	0.0
0.0	300.0	100.0	100.0	0	0.0	0.0	0.039	0.0	98.02642	0.0	1	3.0	2.0	0.0	0.0	0.0
0.0	300.0	100.0	100.0	0	0.0	0.0	0.038	0.0	98.02642	0.0	1	3.0	2.0	0.0	0.0	0.0
0.0	300.0	100.0	100.0	0	0.0	0.0	0.037	0.0	98.669754	0.0	1	3.0	2.0	0.0	0.0	0.0
0.0	300.0	100.0	100.0	0	0.0	0.0	0.036	0.0	98.669754	0.0	1	3.0	2.0	0.0	0.0	0.0
0.0	300.0	100.0	100.0	0	0.0	0.0	0.035	0.0	97.27	0.0	1	3.0	2.0	0.0	0.0	0.0
0.0	300.0	100.0	100.0	0	0.0	0.0	0.034	0.0	97.47878	0.0	1	3.0	2.0	0.0	0.0	0.0
0.0	300.0	100.0	100.0	0	0.0	0.0	0.033	0.0	97.47878	0.0	1	3.0	2.0	0.0	0.0	0.0
0.0	300.0	100.0	100.0	0	0.0	0.0	0.031	0.0	98.07266	0.0	1	3.0	2.0	0.0	0.0	0.0
0.0	300.0	100.0	100.0	0	0.0	0.0	0.03	0.0	97.75698	0.0	1	3.0	2.0	0.0	0.0	0.0
0.0	300.0	100.0	100.0	0	0.0	0.0	0.029	0.0	97.52466	0.0	1	3.0	2.0	0.0	0.0	0.0
0.0	300.0	100.0	100.0	0	0.0	0.0	0.028	0.0	97.727196	0.0	1	3.0	2.0	0.0	0.0	0.0
0.0	300.0	100.0	100.0	0	0.0	0.0	0.027	0.0	97.727196	0.0	1	3.0	2.0	0.0	0.0	0.0
0.0	300.0	100.0	100.0	0	0.0	0.0	0.026	0.0	97.27724	0.0	1	3.0	2.0	0.0	0.0	0.0
0.0	300.0	100.0	100.0	0	0.0	0.0	0.025	0.0	97.16487	0.0	1	3.0	2.0	0.0	0.0	0.0
0.0	300.0	100.0	100.0	0	0.0	0.0	0.024	0.0	97.16487	0.0	1	3.0	2.0	0.0	0.0	0.0
0.0	300.0	100.0	100.0	0	0.0	0.0	0.023	0.0	97.84985	0.0	1	3.0	2.0	0.0	0.0	0.0
0.0	300.0	100.0	100.0	0	0.0	0.0	0.022	0.0	97.91492	0.0	1	3.0	2.0	0.0	0.0	0.0
0.0	300.0	100.0	100.0	0	0.0	0.0	0.021	0.0	97.91492	0.0	1	3.0	2.0	0.0	0.0	0.0
0.0	300.0	100.0	100.0	0	0.0	0.0	0.019	0.0	98.40968	0.0	1	3.0	2.0	0.0	0.0	0.0
0.0	300.0	100.0	100.0	0	0.0	0.0	0.018	0.0	98.40968	0.0	1	3.0	2.0	0.0	0.0	0.0
0.0	300.0	100.0	100.0	0	0.0	0.0	0.017	0.0	98.22353	0.0	1	3.0	2.0	0.0	0.0	0.0
0.0	300.0	100.0	100.0	0	0.0	0.0	0.016	0.0	98.39411	0.0	1	3.0	2.0	0.0	0.0	0.0
0.0	300.0	100.0	100.0	0	0.0	0.0	0.015	0.0	98.39411	0.0	1	3.0	2.0	0.0	0.0	0.0
0.0	300.0	100.0	100.0	0	0.0	0.0	0.014	0.0	98.863846	0.0	1	3.0	2.0	0.0	0.0	0.0
0.0	300.0	100.0	100.0	0	0.0	0.0	0.012	0.0	98.732414	0.0	1	3.0	2.0	0.0	0.0	0.0
0.0	300.0	100.0	100.0	0	0.0	0.0	0.011	0.0	98.732414	0.0	1	3.0	2.0	0.0	0.0	0.0
0.0	300.0	100.0	100.0	0	0.0	0.0	0.01	0.0	98.96276	0.0	1	3.0	2.0	0.0	0.0	0.0
0.0	300.0	100.0	100.0	0	0.0	0.0	0.009	0.0	98.96276	0.0	1	3.0	2.0	0.0	0.0	0.0
0.0	300.0	100.0	100.0	0	0.0	0.0	0.008	0.0	98.59553	0.0	1	3.0	2.0	0.0	0.0	0.0
0.0	300.0	100.0	100.0	0	0.0	0.0	0.007	0.0	98.962364	0.0	1	3.0	2.0	0.0	0.0	0.0
0.0	300.0	100.0	100.0	0	0.0	0.0	0.006	0.0	98.962364	0.0	1	3.0	2.0	0.0	0.0	0.0
0.0	300.0	100.0	100.0	0	0.0	0.0	0.005	0.0	98.54946	0.0	1	3.0	2.0	0.0	0.0	0.0
0.0	300.0	100.0	100.0	0	0.0	0.0	0.004	0.0	98.07903	0.0	1	3.0	2.0	0.0	0.0	0.0
0.0	300.0	100.0	100.0	0	0.0	0.0	0.003	0.0	98.07903	0.0	1	3.0	2.0	0.0	0.0	0.0
0.0	300.0	100.0	100.0	0	0.0	0.0	0.001	0.0	98.424736	0.0	1	3.0	2.0	0.0	0.0	0.0
0.0	300.0	100.0	100.0	0	0.0	0.0	0.0	0.0	98.424736	0.0	1	3.0	2.0	0.0	0.0	0.0
0.0	300.0	100.0	100.0	0	0.0	0.0	0.0	0.0	98.64263	0.0	1	3.0	2.0	0.0	0.0	0.0
0.0	300.0	100.0	100.0	0	0.0	0.0	-0.001	0.0	97.67287	0.0	1	3.0	2.0	0.0	0.0	0.0
0.0	300.0	100.0	100.0	0	0.0	0.0	-0.002	0.0	97.67287	0.0	1	3.0	2.0	0.0	0.0	0.0
0.0	300.0	100.0	100.0	0	0.0	0.0	-0.004	0.0	97.41106	0.0	1	3.0	2.0	0.0	0.0	0.0
0.0	300.0	100.0	100.0	0	0.0	0.0	-0.005	0.0	97.96927	0.0	1	3.0	2.0	0.0	0.0	0.0
0.0	300.0	100.0	100.0	0	0.0	0.0	-0.006	0.0	97.96927	0.0	1	3.0	2.0	0.0	0.0	0.0
0.0	300.0	100.0	100.0	0	0.0	0.0	-0.007	0.0	97.542	0.0	1	3.0	2.0	0.0	0.0	0.0
0.0	300.0	100.0	100.0	0	0.0	0.0	-0.008	0.0	98.27231	0.0	1	3.0	2.0	0.0	0.0	0.0
0.0	300.0	100.0	100.0	0	0.0	0.0	-0.009	0.0	98.34482	0.0	1	3.0	2.0	0.0	0.0	0.0
0.0	300.0	100.0	100.0	0	0.0	0.0	-0.011	0.0	98.578125	0.0	1	3.0	2.0	0.0	0.0	0.0
0.0	300.0	100.0	100.0	0	0.0	0.0	-0.012	0.0	97.68891	0.0	1	3.0	2.0	0.0	0.0	0.0
0.0	300.0	100.0	100.0	0	0.0	0.0	-0.013	0.0	97.63399	0.0	1	3.0	2.0	0.0	0.0	0.0
0.0	300.0	100.0	100.0	0	0.0	0.0	-0.014	0.0	97.97766	0.0	1	3.0	2.0	0.0	0.0	0.0
0.0	300.0	100.0	100.0	0	0.0	0.0	-0.015	0.0	97.97766	0.0	1	3.0	2.0	0.0	0.0	0.0
0.0	300.0	100.0	100.0	0	0.0	0.0	-0.017	0.0	98.05419	0.0	1	3.0	2.0	0.0	0.0	0.0
0.0	300.0	100.0	100.0	0	0.0	0.0	-0.018	0.0	98.05419	0.0	1	3.0	2.0	0.0	0.0	0.0
0.0	300.0	100.0	100.0	0	0.0	0.0	-0.019	0.0	97.315956	0.0	1	3.0	2.0	0.0	0.0	0.0
0.0	300.0	100.0	100.0	0	0.0	0.0	-0.02	0.0	97.46652	0.0	1	3.0	2.0	0.0	0.0	0.0
0.0	300.0	100.0	100.0	0	0.0	0.0	-0.021	0.0	97.46652	0.0	1	3.0	2.0	0.0	0.0	0.0
0.0	300.0	100.0	100.0	0	0.0	0.0	-0.023	0.0	96.98564	0.0	1	3.0	2.0	0.0	0.0	0.0
0.0	300.0	100.0	100.0	0	0.0	0.0	-0.024	0.0	97.25736	0.0	1	3.0	2.0	0.0	0.0	0.0
0.0	300.0	100.0	100.0	0	0.0	0.0	-0.025	0.0	97.25736	0.0	1	3.0	2.0	0.0	0.0	0.0
0.0	300.0	100.0	100.0	0	0.0	0.0	-0.026	0.0	98.37447	0.0	1	3.0	2.0	0.0	0.0	0.0
0.0	300.0	100.0	100.0	0	0.0	0.0	-0.027	0.0	98.37447	0.0	1	3.0	2.0	0.0	0.0	0.0
0.0	300.0	100.0	100.0	0	0.0	0.0	-0.028	0.0	97.42934	0.0	1	3.0	2.0	0.0	0.0	0.0
0.0	300.0	100.0	100.0	0	0.0	0.0	-0.029	0.0	95.991295	0.0	1	3.0	2.0	0.0	0.0	0.0
0.0	300.0	100.0	100.0	0	0.0	0.0	-0.03	0.0	95.991295	0.0	1	3.0	2.0	0.0	0.0	0.0
0.0	300.0	100.0	100.0	0	0.0	0.0	-0.03	0.0	96.682846	0.0	1	3.0	2.0	0.0	0.0	0.0
0.0	300.0	100.0	100.0	0	0.0	0.0	-0.031	0.0	95.83271	0.0	1	3.0	2.0	0.0	0.0	0.0
0.0	300.0	100.0	100.0	0	0.0	0.0	-0.032	0.0	95.83271	0.0	1	3.0	2.0	0.0	0.0	0.0
0.0	300.0	100.0	100.0	0	0.0	0.0	-0.033	0.0	96.04704	0.0	1	3.0	2.0	0.0	0.0	0.0
0.0	300.0	100.0	100.0	0	0.0	0.0	-0.033	0.0	96.04704	0.0	1	3.0	2.0	0.0	0.0	0.0
0.0	300.0	100.0	100.0	0	0.0	0.0	-0.034	0.0	96.40971	0.0	1	3.0	2.0	0.0	0.0	0.0
0.0	300.0	100.0	100.0	0	0.0	0.0	-0.034	0.0	97.25322	0.0	1	3.0	2.0	0.0	0.0	0.0
0.0	300.0	100.0	100.0	0	0.0	0.0	-0.035	0.0	97.25322	0.0	1	3.0	2.0	0.0	0.0	0.0
0.0	300.0	100.0	100.0	0	0.0	0.0	-0.035	0.0	95.94034	0.0	1	3.0	2.0	0.0	0.0	0.0
0.0	300.0	100.0	100.0	0	0.0	0.0	-0.035	0.0	98.890526	0.0	1	3.0	2.0	0.0	0.0	0.0
0.0	300.0	100.0	100.0	0	0.0	0.0	-0.035	0.0	98.890526	0.0	1	3.0	2.0	0.0	0.0	0.0
0.0	300.0	100.0	100.0	0	0.0	0.0	-0.035	0.0	99.3604	0.0	1	3.0	2.0	0.0	0.0	0.0
0.0	300.0	100.0	100.0	0	0.0	0.0	-0.035	0.0	99.3604	0.0	1	3.0	2.0	0.0	0.0	0.0
0.0	300.0	100.0	100.0	0	0.0	0.0	-0.035	0.0	99.34497	0.0	1	3.0	2.0	0.0	0.0	0.0
0.0	300.0	100.0	100.0	0	0.0	0.0	-0.034	0.0	99.26068	0.0	1	3.0	2.0	1.0	0.0	0.0
0.0	300.0	100.0	100.0	0	0.0	0.0	-0.034	0.0	99.26068	0.0	1	3.0	2.0	1.0	0.0	0.0
0.0	300.0	100.0	100.0	0	0.0	0.0	-0.033	0.0	98.96355	0.0	1	3.0	2.0	3.0	0.0	0.0
-2777.7778	200.0	100.0	100.0	0	0.0	0.0	-0.033	0.0	99.60962	0.0	1	3.0	2.0	3.0	0.0	0.0
-2777.7778	200.0	100.0	100.0	0	0.0	0.0	-0.032	0.0	99.60962	0.0	1	3.0	2.0	3.0	0.0	0.0
-2777.7778	200.0	100.0	100.0	0	0.0	0.0	-0.031	0.0	99.91402	0.0	1	3.0	2.0	3.0	0.0	0.0
-2777.7778	200.0	100.0	100.0	0	0.0	0.0	-0.03	0.0	99.91402	-0.195	1	3.0	2.0	3.0	0.0	0.0
-2777.7778	200.0	100.0	100.0	0	0.0	0.0	-0.029	0.0	100.028824	-0.195	1	3.0	2.0	3.0	0.0	0.0
-2777.7778	200.0	100.0	100.0	0	0.0	0.0	-0.028	0.0	99.7346	-0.378	1	3.0	2.0	3.0	0.0	0.0
-2777.7778	200.0	100.0	100.0	0	0.0	0.0	-0.027	0.0	99.7346	-0.705	1	3.0	2.0	3.0	0.0	0.0
-2777.7778	200.0	100.0	100.0	0	0.0	0.0	-0.025	0.0	100.316635	-0.705	1	3.0	2.0	3.0	0.0	0.0
-2777.7778	200.0	100.0	100.0	0	0.0	0.0	-0.024	0.0	98.41795	-0.988	1	3.0	2.0	3.0	0.0	0.0
-2777.7778	200.0	100.0	100.0	0	0.0	0.0	-0.023	0.0	98.41795	-0.988	1	3.0	2.0	3.0	0.0	0.0
-2777.7778	200.0	100.0	100.0	0	0.0	0.0	-0.022	0.0	97.88222	-1.115	1	3.0	2.0	3.0	0.0	0.0
-2777.7778	200.0	100.0	100.0	0	0.0	0.0	-0.02	0.0	97.88222	-1.342	1	3.0	2.0	3.0	0.0	0.0
-2777.7778	200.0	100.0	100.0	0	0.0	0.0	-0.019	0.0	96.464134	-1.342	1	3.0	2.0	3.0	0.0	0.0
-2777.7778	200.0	100.0	100.0	0	0.0	0.0	-0.018	0.0	96.04602	-1.444	1	3.0	2.0	3.0	0.0	0.0
-2777.7778	200.0	100.0	100.0	0	0.0	0.0	-0.016	0.0	96.04602	-1.538	1	3.0	2.0	3.0	0.0	0.0
-2777.7778	200.0	100.0	100.0	0	0.0	0.0	-0.015	0.0	96.49033	-1.538	1	3.0	2.0	3.0	0.0	0.0
-2777.7778	200.0	100.0	100.0	0	0.0	0.0	-0.014	0.0	96.09841	-1.707	1	3.0	2.0	3.0	0.0	0.0
-2777.7778	200.0	100.0	100.0	0	0.0	0.0	-0.012	0.0	96.09841	-1.854	1	3.0	2.0	3.0	0.0	0.0
-2777.7778	200.0	100.0	100.0	0	0.0	0.0	-0.011	0.0	95.16552	-1.854	1	3.0	2.0	3.0	0.0	0.0
-2777.7778	200.0	100.0	100.0	0	0.0	0.0	-0.01	0.0	95.16552	-1.919	1	3.0	2.0	3.0	0.0	0.0
-2777.7778	200.0	100.0	100.0	0	0.0	0.0	-0.009	0.0	95.801056	-1.919	1	3.0	2.0	3.0	0.0	0.0
-2777.7778	200.0	100.0	100.0	0	0.0	0.0	-0.007	0.0	96.13692	-2.036	1	3.0	2.0	5.0	0.0	0.0
-2777.7778	200.0	100.0	100.0	0	0.0	0.0	-0.006	0.0	96.13692	-2.089	1	3.0	2.0	5.0	0.0	0.0
-2777.7778	200.0	100.0	100.0	0	0.0	0.0	-0.005	0.0	96.48405	-2.089	1	3.0	2.0	5.0	0.0	0.0
-2777.7778	200.0	100.0	100.0	0	0.0	0.0	-0.004	0.0	95.72517	-2.183	1	3.0	2.0	5.0	0.0	0.0
-2777.7778	200.0	100.0	100.0	0	0.0	0.0	-0.002	0.0	95.72517	-2.183	1	3.0	2.0	5.0	0.0	0.0
-2777.7778	200.0	100.0	100.0	0	0.0	0.0	-0.001	0.0	96.16943	-2.225	1	3.0	2.0	5.0	0.0	0.0
-2777.7778	200.0	100.0	100.0	0	0.0	0.0	0.0	0.0	96.13543	-2.301	1	3.0	2.0	5.0	0.0	0.0
-2777.7778	200.0	100.0	100.0	0	0.0	0.0	0.0	0.0	96.43781	-2.301	1	3.0	2.0	5.0	0.0	0.0
-2777.7778	200.0	100.0	100.0	0	0.0	0.0	0.001	0.0	96.81464	-2.366	1	3.0	2.0	5.0	0.0	0.0
-2777.7778	200.0	100.0	100.0	0	0.0	0.0	0.002	0.0	96.81464	-2.395	1	3.0	2.0	5.0	0.0	0.0
-2777.7778	200.0	100.0	100.0	0	0.0	0.0	0.003	0.0	96.80512	-2.395	1	3.0	2.0	5.0	0.0	0.0
-2777.7778	200.0	100.0	100.0	0	0.0	0.0	0.004	0.0	96.822784	-2.448	1	3.0	2.0	5.0	0.0	0.0
-2777.7778	200.0	100.0	100.0	0	0.0	0.0	0.006	0.0	96.822784	-2.448	1	3.0	2.0	5.0	0.0	0.0
-2777.7778	200.0	100.0	100.0	0	0.0	0.0	0.007	0.0	97.31987	-2.471	1	3.0	2.0	5.0	0.0	0.0
-2777.7778	200.0	100.0	100.0	0	0.0	0.0	0.008	0.0	97.31987	-2.513	1	3.0	2.0	5.0	0.0	0.0
-2777.7778	200.0	100.0	100.0	0	0.0	0.0	0.009	0.0	96.551155	-2.513	1	3.0	2.0	5.0	0.0	0.0
-2777.7778	200.0	100.0	100.0	0	0.0	0.0	0.01	0.0	96.94751	-2.532	1	3.0	2.0	5.0	0.0	0.0
-2777.7778	200.0	100.0	100.0	0	0.0	0.0	0.011	0.0	96.94751	-2.566	1	3.0	2.0	5.0	0.0	0.0
-2777.7778	200.0	100.0	100.0	0	0.0	0.0	0.012	0.0	96.5593	-2.566	1	3.0	2.0	5.0	0.0	0.0
-2777.7778	200.0	100.0	100.0	0	0.0	0.0	0.014	0.0	96.08633	-2.581	1	3.0	2.0	5.0	0.0	0.0
-2777.7778	200.0	100.0	100.0	0	0.0	0.0	0.015	0.0	96.07344	-2.581	1	3.0	2.0	5.0	0.0	0.0
-2777.7778	200.0	100.0	100.0	0	0.0	0.0	0.016	0.0	95.59985	-2.608	1	3.0	2.0	5.0	0.0	0.0
-2777.7778	200.0	100.0	100.0	0	0.0	0.0	0.017	0.0	95.59985	-2.62	1	3.0	2.0	5.0	0.0	0.0
-2777.7778	200.0	100.0	100.0	0	0.0	0.0	0.018	0.0	95.20369	-2.62	1	3.0	2.0	5.0	0.0	0.0
-2777.7778	200.0	100.0	100.0	0	0.0	0.0	0.02	0.0	96.51654	-2.642	1	3.0	2.0	5.0	0.0	0.0
-2777.7778	200.0	100.0	100.0	0	0.0	0.0	0.021	0.0	96.51654	-2.652	1	3.0	2.0	5.0	0.0	0.0
-2777.7778	200.0	100.0	100.0	0	0.0	0.0	0.022	0.0	96.67662	-2.652	1	3.0	2.0	5.0	0.0	0.0
-2777.7778	200.0	100.0	100.0	0	0.0	0.0	0.024	0.0	96.84693	-2.669	1	3.0	2.0	5.0	0.0	0.0
-2777.7778	200.0	100.0	100.0	0	0.0	0.0	0.025	0.0	96.84693	-2.669	1	3.0	2.0	5.0	0.0	0.0
-2777.7778	200.0	100.0	100.0	0	0.0	0.0	0.026	0.0	96.89416	-2.677	1	3.0	2.0	5.0	0.0	0.0
-2777.7778	200.0	100.0	100.0	0	0.0	0.0	0.028	0.0	96.89416	-2.691	1	3.0	2.0	5.0	0.0	0.0
-2777.7778	200.0	100.0	100.0	0	0.0	0.0	0.029	0.0	96.611885	-2.691	1	3.0	2.0	5.0	0.0	0.0
-2777.7778	200.0	100.0	100.0	0	0.0	0.0	0.031	0.0	96.931786	-2.703	1	3.0	2.0	5.0	0.0	0.0
-2777.7778	200.0	100.0	100.0	0	0.0	0.0	0.032	0.0	96.931786	-2.708	1	3.0	2.0	5.0	0.0	0.0
-2777.7778	200.0	100.0	100.0	0	0.0	0.0	0.033	0.0	96.67862	-2.708	1	3.0	2.0	5.0	0.0	0.0
-2777.7778	200.0	100.0	100.0	0	0.0	0.0	0.035	0.0	97.17962	-2.718	1	3.0	2.0	5.0	0.0	0.0
-2777.7778	200.0	100.0	100.0	0	0.0	0.0	0.036	0.0	97.17962	-2.718	1	3.0	2.0	5.0	0.0	0.0
-2777.7778	200.0	100.0	100.0	0	0.0	0.0	0.038	0.0	97.35924	-2.722	1	3.0	2.0	5.0	0.0	0.0
-2777.7778	200.0	100.0	100.0	0	0.0	0.0	0.039	0.0	97.81029	-2.73	1	3.0	2.0	5.0	0.0	0.0
-2777.7778	200.0	100.0	100.0	0	0.0	0.0	0.04	0.0	97.47614	-2.73	1	3.0	2.0	5.0	0.0	0.0
-2777.7778	200.0	100.0	100.0	0	0.0	0.0	0.042	0.0	97.365395	-2.737	1	3.0	2.0	5.0	0.0	0.0
-2777.7778	200.0	100.0	100.0	0	0.0	0.0	0.044	0.0	97.365395	-2.74	1	3.0	2.0	5.0	0.0	0.0
-2777.7778	200.0	100.0	100.0	0	0.0	0.0	0.045	0.0	98.099686	-2.74	1	3.0	2.0	5.0	0.0	0.0
-2777.7778	200.0	100.0	100.0	0	0.0	0.0	0.047	0.0	97.201454	-2.745	1	3.0	2.0	5.0	0.0	0.0
-2777.7778	200.0	100.0	100.0	0	0.0	0.0	0.048	0.0	97.201454	-2.745	1	3.0	2.0	5.0	0.0	0.0
-2777.7778	200.0	100.0	100.0	0	0.0	0.0	0.05	0.0	97.3239	-2.748	1	3.0	2.0	5.0	0.0	0.0
-2777.7778	200.0	100.0	100.0	0	0.0	0.0	0.051	0.0	97.3239	-2.752	1	3.0	2.0	5.0	0.0	0.0
-2777.7778	200.0	100.0	100.0	0	0.0	0.0	0.052	0.0	96.45085	-2.752	1	3.0	2.0	5.0	0.0	0.0
-2777.7778	200.0	100.0	100.0	0	0.0	0.0	0.054	0.0	97.03974	-2.754	1	3.0	2.0	5.0	0.0	0.0
-2777.7778	200.0	100.0	100.0	0	0.0	0.0	0.055	0.0	97.03974	-2.756	1	3.0	2.0	5.0	0.0	0.0
-2777.7778	200.0	100.0	100.0	0	0.0	0.0	0.057	0.0	98.11171	-2.756	1	3.0	2.0	5.0	0.0	0.0
-2777.7778	200.0	100.0	100.0	0	0.0	0.0	0.058	0.0	97.83092	-2.76	1	3.0	2.0	5.0	0.0	0.0
-2777.7778	200.0	100.0	100.0	0	0.0	0.0	0.059	0.0	98.12417	-2.76	1	3.0	2.0	5.0	0.0	0.0
-2777.7778	200.0	100.0	100.0	0	0.0	0.0	0.061	0.0	98.1084	-2.762	1	3.0	2.0	5.0	0.0	0.0
-2777.7778	200.0	100.0	100.0	0	0.0	0.0	0.062	0.0	98.1084	-2.763	1	3.0	2.0	5.0	0.0	0.0
-2777.7778	200.0	100.0	100.0	0	0.0	0.0	0.063	0.0	98.18179	-2.763	1	3.0	2.0	5.0	0.0	0.0
-2777.7778	200.0	100.0	100.0	0	0.0	0.0	0.064	0.0	98.11891	-2.765	1	3.0	2.0	5.0	0.0	0.0
-2777.7778	200.0	100.0	100.0	0	0.0	0.0	0.066	0.0	98.11891	-2.766	1	3.0	2.0	5.0	0.0	0.0
-2777.7778	200.0	100.0	100.0	0	0.0	0.0	0.067	0.0	97.28114	-2.766	1	3.0	2.0	5.0	0.0	0.0
-2777.7778	200.0	100.0	100.0	0	0.0	0.0	0.068	0.0	97.28114	-2.768	1	3.0	2.0	5.0	0.0	0.0
-2777.7778	200.0	100.0	100.0	0	0.0	0.0	0.069	0.0	97.657364	-2.768	1	3.0	2.0	5.0	0.0	0.0
-2777.7778	200.0	100.0	100.0	0	0.0	0.0	0.07	0.0	96.5186	-2.77	1	3.0	2.0	5.0	0.0	0.0
-2777.7778	200.0	100.0	100.0	0	0.0	0.0	0.071	0.0	96.5186	-2.77	1	3.0	2.0	5.0	0.0	0.0
-2777.7778	200.0	100.0	100.0	0	0.0	0.0	0.072	0.0	97.2824	-2.77	1	3.0	2.0	5.0	0.0	0.0
-2777.7778	200.0	100.0	100.0	0	0.0	0.0	0.073	0.0	98.51673	-2.771	1	3.0	2.0	5.0	0.0	0.0
-2777.7778	200.0	100.0	100.0	0	0.0	0.0	0.074	0.0	98.51673	-2.772	1	3.0	2.0	5.0	0.0	0.0
-2777.7778	200.0	100.0	100.0	0	0.0	0.0	0.074	0.0	98.49623	-2.772	1	3.0	2.0	5.0	0.0	0.0
-2777.7778	200.0	100.0	100.0	0	0.0	0.0	0.075	0.0	98.49623	-2.773	1	3.0	2.0	5.0	0.0	0.0
-2777.7778	200.0	100.0	100.0	0	0.0	0.0	0.076	0.0	98.63661	-2.773	1	3.0	2.0	5.0	0.0	0.0
-2777.7778	200.0	100.0	100.0	0	0.0	0.0	0.077	0.0	99.11277	-2.774	1	3.0	2.0	5.0	0.0	0.0
-2777.7778	200.0	100.0	100.0	0	0.0	0.0	0.078	0.0	99.11277	-2.774	1	3.0	2.0	5.0	0.0	0.0
-2777.7778	200.0	100.0	100.0	0	0.0	0.0	0.079	0.0	98.73087	-2.774	1	3.0	2.0	5.0	0.0	0.0
-2777.7778	200.0	100.0	100.0	0	0.0	0.0	0.08	0.0	98.096115	-2.775	1	3.0	2.0	5.0	0.0	0.0
-2777.7778	200.0	100.0	100.0	0	0.0	0.0	0.081	0.0	98.096115	-2.775	1	3.0	2.0	5.0	0.0	0.0
-2777.7778	200.0	100.0	100.0	0	0.0	0.0	0.082	0.0	98.72408	-2.775	1	3.0	2.0	5.0	0.0	0.0
-2777.7778	200.0	100.0	100.0	0	0.0	0.0	0.082	0.0	98.44742	-2.776	1	3.0	2.0	5.0	0.0	0.0
-2777.7778	200.0	100.0	100.0	0	0.0	0.0	0.083	0.0	98.13939	-2.776	1	3.0	2.0	5.0	0.0	0.0
-2777.7778	200.0	100.0	100.0	0	0.0	0.0	0.084	0.0	98.365845	-2.776	1	3.0	2.0	5.0	0.0	0.0
-2777.7778	200.0	100.0	100.0	0	0.0	0.0	0.085	0.0	98.365845	-2.777	1	3.0	2.0	5.0	0.0	0.0
-2777.7778	200.0	100.0	100.0	0	0.0	0.0	0.085	0.0	97.73918	-2.777	1	3.0	2.0	5.0	0.0	0.0
-2777.7778	200.0	100.0	100.0	1	0.0	0.0	0.086	0.0	98.48274	-2.777	1	3.0	2.0	5.0	0.0	0.0
-2777.7778	200.0	100.0	100.0	1	0.0	0.0	0.087	0.0	98.48274	-2.777	1	3.0	2.0	5.0	0.0	0.0
-2777.7778	200.0	100.0	100.0	1	0.0	0.0	0.087	0.0	98.68816	-2.777	1	3.0	2.0	5.0	0.0	0.0
-2777.7778	200.0	100.0	100.0	1	0.0	0.0	0.088	0.0	98.68816	-2.777	1	3.0	2.0	5.0	0.0	0.0
-2777.7778	200.0	100.0	100.0	1	0.0	0.0	0.089	0.0	97.67155	-2.777	1	3.0	2.0	5.0	0.0	0.0
-2777.7778	200.0	100.0	100.0	1	0.0	0.0	0.09	0.0	97.64785	-2.778	1	3.0	2.0	5.0	0.0	0.0
-2777.7778	200.0	100.0	100.0	1	0.0	0.0	0.091	0.0	97.64785	-2.778	1	3.0	2.0	5.0	0.0	0.0
-2777.7778	200.0	100.0	100.0	1	0.0	0.0	0.092	0.0	97.22355	-2.778	1	3.0	2.0	5.0	0.0	0.0
-2777.7778	200.0	100.0	100.0	1	0.0	0.0	0.093	0.0	97.6059	-2.778	1	3.0	2.0	5.0	0.0	0.0
-2777.7778	200.0	100.0	100.0	1	0.0	0.0	0.094	0.0	98.34355	-2.778	1	3.0	2.0	5.0	0.0	0.0
-2777.7778	200.0	100.0	100.0	1	0.0	0.0	0.095	0.0	98.44209	-2.778	1	3.0	2.0	5.0	0.0	0.0
-2777.7778	200.0	100.0	100.0	1	0.0	0.0	0.096	0.0	98.44209	-2.778	1	3.0	2.0	5.0	0.0	0.0
-2777.7778	200.0	100.0	100.0	1	0.0	0.0	0.096	0.0	98.14299	-2.778	1	3.0	2.0	5.0	0.0	0.0
-2777.7778	200.0	100.0	100.0	1	0.0	0.0	0.097	0.0	97.55169	-2.778	1	3.0	2.0	5.0	0.0	0.0
-2777.7778	200.0	100.0	100.0	1	0.0	0.0	0.098	0.0	97.55169	-2.778	1	3.0	2.0	5.0	0.0	0.0
-2777.7778	200.0	100.0	100.0	1	0.0	0.0	0.099	0.0	98.40786	-2.778	1	3.0	2.0	5.0	0.0	0.0
-2777.7778	200.0	100.0	100.0	1	0.0	0.0	0.1	0.0	97.910095	-2.78	1	3.0	2.0	5.0	0.0	0.0
-2777.7778	200.0	100.0	100.0	1	0.0	0.0	0.101	0.0	97.910095	-2.78	1	3.0	2.0	5.0	0.0	0.0
-2777.7778	200.0	100.0	100.0	1	0.0	0.0	0.102	0.0	97.38314	-2.78	1	3.0	2.0	5.0	0.0	0.0
-2777.7778	200.0	100.0	100.0	1	0.0	0.0	0.103	0.0	97.38314	-2.78	1	3.0	2.0	5.0	0.0	0.0
-2777.7778	200.0	100.0	100.0	1	0.0	0.0	0.104	0.0	97.13178	-2.78	1	3.0	2.0	5.0	0.0	0.0
-2777.7778	200.0	100.0	100.0	1	0.0	0.0	0.105	0.0	96.661896	-2.78	1	3.0	2.0	5.0	0.0	0.0
-2777.7778	200.0	100.0	100.0	1	0.0	0.0	0.106	0.0	96.661896	-2.78	1	3.0	2.0	5.0	0.0	0.0
-2777.7778	200.0	100.0	100.0	1	0.0	0.0	0.107	0.0	97.156494	-2.78	1	3.0	2.0	5.0	0.0	0.0
-2777.7778	200.0	100.0	100.0	1	0.0	0.0	0.108	0.0	96.33533	-2.78	1	3.0	2.0	5.0	0.0	0.0
-2777.7778	200.0	100.0	100.0	1	0.0	0.0	0.109	0.0	96.33533	-2.78	1	3.0	2.0	5.0	0.0	0.0
-2777.7778	200.0	100.0	100.0	1	0.0	0.0	0.11	0.0	97.45456	-2.78	1	3.0	2.0	5.0	0.0	0.0
-2777.7778	200.0	100.0	100.0	1	0.0	0.0	0.111	0.0	97.45456	-2.78	1	3.0	2.0	5.0	0.0	0.0
-2777.7778	200.0	100.0	100.0	1	0.0	0.0	0.113	0.0	97.29103	-2.78	1	3.0	2.0	5.0	0.0	0.0
-2777.7778	200.0	100.0	100.0	1	0.0	0.0	0.114	0.0	97.87625	-2.78	1	3.0	2.0	5.0	0.0	0.0
-2777.7778	200.0	100.0	100.0	1	0.0	0.0	0.115	0.0	97.87625	-2.78	1	3.0	2.0	5.0	0.0	0.0
-2777.7778	200.0	100.0	100.0	1	0.0	0.0	0.117	0.0	97.973656	-2.78	1	3.0	2.0	5.0	0.0	0.0
-2777.7778	200.0	100.0	100.0	1	0.0	0.0	0.118	0.0	98.92323	-2.78	1	3.0	2.0	5.0	0.0	0.0
-2777.7778	200.0	100.0	100.0	1	0.0	0.0	0.119	0.0	98.92323	-2.78	1	3.0	2.0	5.0	0.0	0.0
-2777.7778	200.0	100.0	100.0	1	0.0	0.0	0.12	0.0	98.321434	-2.78	1	3.0	2.0	5.0	0.0	0.0
-2777.7778	200.0	100.0	100.0	1	0.0	0.0	0.122	0.0	97.70481	-2.78	1	3.0	2.0	5.0	0.0	0.0
-2777.7778	200.0	100.0	100.0	1	0.0	0.0	0.123	0.0	97.33045	-2.78	1	3.0	2.0	5.0	0.0	0.0
-2777.7778	200.0	100.0	100.0	1	0.0	0.0	0.124	0.0	97.93492	-2.78	1	3.0	2.0	5.0	0.0	0.0
-2777.7778	200.0	100.0	100.0	1	0.0	0.0	0.126	0.0	97.58439	-2.78	1	3.0	2.0	5.0	0.0	0.0
-2777.7778	200.0	100.0	100.0	1	0.0	0.0	0.127	0.0	97.046455	-2.78	1	3.0	2.0	5.0	0.0	0.0
-2777.7778	200.0	100.0	100.0	1	0.0	0.0	0.128	0.0	98.02168	-2.78	1	3.0	2.0	5.0	0.0	0.0
-2777.7778	200.0	100.0	100.0	1	0.0	0.0	0.13	0.0	98.02168	-2.78	1	3.0	2.0	5.0	0.0	0.0
-2777.7778	200.0	100.0	100.0	1	0.0	0.0	0.131	0.0	96.80753	-2.78	1	3.0	2.0	5.0	0.0	0.0
-2777.7778	200.0	100.0	100.0	1	0.0	0.0	0.133	0.0	96.80753	-2.78	1	3.0	2.0	5.0	0.0	0.0
-2777.7778	200.0	100.0	100.0	1	0.0	0.0	0.134	0.0	98.51509	-2.78	1	3.0	2.0	5.0	0.0	0.0
-2777.7778	200.0	100.0	100.0	1	0.0	0.0	0.135	0.0	98.143295	-2.78	1	3.0	2.0	5.0	0.0	0.0
-2777.7778	200.0	100.0	100.0	1	0.0	0.0	0.137	0.0	98.143295	-2.78	1	3.0	2.0	5.0	0.0	0.0
-2777.7778	200.0	100.0	100.0	1	0.0	0.0	0.138	0.0	98.76275	-2.78	1	3.0	2.0	5.0	0.0	0.0
-2777.7778	200.0	100.0	100.0	1	0.0	0.0	0.139	0.0	98.68347	-2.78	1	3.0	2.0	5.0	0.0	0.0
-2777.7778	200.0	100.0	100.0	1	0.0	0.0	0.141	0.0	98.242744	-2.78	1	3.0	2.0	5.0	0.0	0.0
-2777.7778	200.0	100.0	100.0	1	0.0	0.0	0.142	0.0	98.163315	-2.78	1	3.0	2.0	5.0	0.0	0.0
-2777.7778	200.0	100.0	100.0	1	0.0	0.0	0.144	0.0	98.163315	-2.78	1	3.0	2.0	5.0	0.0	0.0
-2777.7778	200.0	100.0	100.0	1	0.0	0.0	0.145	0.0	97.654205	-2.78	1	3.0	2.0	5.0	0.0	0.0
-2777.7778	200.0	100.0	100.0	1	0.0	0.0	0.147	0.0	98.72349	-2.78	1	3.0	2.0	5.0	0.0	0.0
-2777.7778	200.0	100.0	100.0	1	0.0	0.0	0.148	0.0	98.72349	-2.78	1	3.0	2.0	5.0	0.0	0.0
-2777.7778	200.0	100.0	100.0	1	0.0	0.0	0.15	0.0	97.69103	-2.78	1	3.0	2.0	5.0	0.0	0.0
-2777.7778	200.0	100.0	100.0	1	0.0	0.0	0.151	0.0	98.49461	-2.78	1	3.0	2.0	5.0	0.0	0.0
-2777.7778	200.0	100.0	100.0	1	0.0	0.0	0.152	0.0	98.49461	-2.78	1	3.0	2.0	5.0	0.0	0.0
-2777.7778	200.0	100.0	100.0	0	0.0	0.0	0.154	0.0	98.76113	-2.78	1	4.0	2.0	7.0	0.0	0.0
-2777.7778	200.0	100.0	100.0	0	0.0	0.0	0.155	0.0	98.76113	-2.78	1	4.0	2.0	7.0	0.0	0.0
0.0	200.0	100.0	100.0	0	0.0	0.0	0.157	0.0	99.01596	-2.78	1	4.0	2.0	0.0	0.0	0.0
0.0	200.0	100.0	100.0	0	0.0	0.0	0.158	0.0	98.42233	-2.78	1	4.0	2.0	0.0	0.0	0.0
0.0	200.0	100.0	100.0	0	0.0	0.0	0.16	0.0	98.42233	-2.78	1	4.0	2.0	0.0	0.0	0.0
0.0	200.0	100.0	100.0	0	0.0	0.0	0.161	0.0	98.187096	-2.78	1	4.0	2.0	0.0	0.0	0.0
0.0	200.0	100.0	100.0	0	0.0	0.0	0.163	0.0	97.982056	-2.4	1	4.0	2.0	0.0	0.0	0.0
0.0	200.0	100.0	100.0	0	0.0	0.0	0.164	0.0	97.982056	-2.23	1	4.0	2.0	0.0	0.0	0.0
0.0	200.0	100.0	100.0	0	0.0	0.0	0.166	0.0	98.6181	-2.23	1	4.0	2.0	0.0	0.0	0.0
0.0	200.0	100.0	100.0	0	0.0	0.0	0.167	0.0	98.6181	-1.926	1	4.0	2.0	0.0	0.0	0.0
0.0	200.0	100.0	100.0	0	0.0	0.0	0.169	0.0	98.02252	-1.926	1	4.0	2.0	0.0	0.0	0.0
0.0	200.0	100.0	100.0	0	0.0	0.0	0.17	0.0	97.89516	-1.79	1	4.0	2.0	0.0	0.0	0.0
0.0	200.0	100.0	100.0	0	0.0	0.0	0.172	0.0	97.89516	-1.545	1	4.0	2.0	0.0	0.0	0.0
0.0	200.0	100.0	100.0	0	0.0	0.0	0.173	0.0	98.01041	-1.545	1	4.0	2.0	0.0	0.0	0.0
0.0	200.0	100.0	100.0	0	0.0	0.0	0.175	0.0	97.525604	-1.334	1	4.0	2.0	0.0	0.0	0.0
0.0	200.0	100.0	100.0	0	0.0	0.0	0.176	0.0	97.525604	-1.24	1	4.0	2.0	0.0	0.0	0.0
0.0	200.0	100.0	100.0	0	0.0	0.0	0.178	0.0	97.57813	-1.24	1	4.0	2.0	0.0	0.0	0.0
0.0	200.0	100.0	100.0	0	0.0	0.0	0.179	0.0	97.17264	-1.071	1	4.0	2.0	0.0	0.0	0.0
0.0	200.0	100.0	100.0	0	0.0	0.0	0.18	0.0	98.97983	-1.071	1	4.0	2.0	0.0	0.0	0.0
0.0	200.0	100.0	100.0	0	0.0	0.0	0.182	0.0	97.5487	-0.995	1	4.0	2.0	0.0	0.0	0.0
0.0	200.0	100.0	100.0	0	0.0	0.0	0.183	0.0	97.5487	-0.859	1	4.0	2.0	0.0	0.0	0.0
0.0	200.0	100.0	100.0	0	0.0	0.0	0.185	0.0	97.71805	-0.859	1	4.0	2.0	0.0	0.0	0.0
0.0	200.0	100.0	100.0	0	0.0	0.0	0.186	0.0	98.77949	-0.798	1	4.0	2.0	0.0	0.0	0.0
0.0	200.0	100.0	100.0	0	0.0	0.0	0.187	0.0	98.77949	-0.69	1	4.0	2.0	0.0	0.0	0.0
0.0	200.0	100.0	100.0	0	0.0	0.0	0.188	0.0	99.41717	-0.69	1	4.0	2.0	0.0	0.0	0.0
0.0	200.0	100.0	100.0	0	0.0	0.0	0.188	0.0	98.77928	-0.595	1	4.0	2.0	0.0	0.0	0.0
0.0	200.0	100.0	100.0	0	0.0	0.0	0.189	0.0	98.9174	-0.595	1	4.0	2.0	0.0	0.0	0.0
0.0	200.0	100.0	100.0	0	0.0	0.0	0.19	0.0	98.60924	-0.553	1	4.0	2.0	0.0	0.0	0.0
0.0	200.0	100.0	100.0	0	0.0	0.0	0.19	0.0	98.60924	-0.477	1	4.0	2.0	0.0	0.0	0.0
0.0	200.0	100.0	100.0	0	0.0	0.0	0.191	0.0	98.66496	-0.477	1	4.0	2.0	0.0	0.0	0.0
0.0	200.0	100.0	100.0	0	0.0	0.0	0.191	0.0	98.887245	-0.443	1	4.0	2.0	0.0	0.0	0.0
0.0	200.0	100.0	100.0	0	0.0	0.0	0.191	0.0	98.887245	-0.383	1	4.0	2.0	0.0	0.0	0.0
0.0	200.0	100.0	100.0	0	0.0	0.0	0.191	0.0	99.10474	-0.383	1	4.0	2.0	0.0	0.0	0.0
0.0	200.0	100.0	100.0	0	0.0	0.0	0.191	0.0	99.10474	-0.355	1	4.0	2.0	0.0	0.0	0.0
0.0	200.0	100.0	100.0	0	0.0	0.0	0.191	0.0	99.28608	-0.355	1	4.0	2.0	0.0	0.0	0.0
0.0	200.0	100.0	100.0	0	0.0	0.0	0.19	0.0	99.36323	-0.307	1	4.0	2.0	8.0	0.0	0.0
0.0	200.0	100.0	100.0	0	0.0	0.0	0.19	0.0	98.509575	-0.265	1	4.0	2.0	8.0	0.0	0.0
0.0	200.0	100.0	100.0	0	0.0	0.0	0.189	1.0	97.96626	-0.265	1	4.0	2.0	10.0	0.0	0.0
4166.667	300.0	100.0	100.0	0	0.0	0.0	0.188	1.0	96.99977	-0.246	1	4.0	2.0	10.0	0.0	0.0
4166.667	300.0	100.0	100.0	0	0.0	0.0	0.187	1.0	97.68651	-0.212	1	4.0	2.0	10.0	0.0	0.0
4166.667	300.0	100.0	100.0	0	0.0	0.0	0.186	1.0	97.856186	-0.212	1	4.0	2.0	10.0	0.0	0.0
4166.667	300.0	100.0	100.0	0	0.0	0.0	0.185	1.0	97.856186	-0.197	1	4.0	2.0	10.0	0.0	0.0
4166.667	300.0	100.0	100.0	0	0.0	0.0	0.184	1.0	97.235855	-0.197	1	4.0	2.0	10.0	0.0	0.0
4166.667	300.0	100.0	100.0	0	0.0	0.0	0.183	1.0	97.341385	0.396	1	4.0	2.0	10.0	0.0	0.0
4166.667	300.0	100.0	100.0	0	0.0	0.0	0.182	1.0	97.341385	0.663	1	4.0	2.0	10.0	0.0	0.0
4166.667	300.0	100.0	100.0	0	0.0	0.0	0.181	1.0	97.643616	0.663	1	4.0	2.0	10.0	0.0	0.0
4166.667	300.0	100.0	100.0	0	0.0	0.0	0.18	1.0	96.497116	1.141	1	4.0	2.0	10.0	0.0	0.0
4166.667	300.0	100.0	100.0	0	0.0	0.0	0.179	1.0	96.497116	1.141	1	4.0	2.0	10.0	0.0	0.0
4166.667	300.0	100.0	100.0	0	0.0	0.0	0.178	1.0	96.2543	1.356	1	4.0	2.0	10.0	0.0	0.0
4166.667	300.0	100.0	100.0	0	0.0	0.0	0.177	1.0	96.2543	1.739	1	4.0	2.0	10.0	0.0	0.0
4166.667	300.0	100.0	100.0	0	0.0	0.0	0.176	1.0	96.63904	1.739	1	4.0	2.0	10.0	0.0	0.0
4166.667	300.0	100.0	100.0	0	0.0	0.0	0.175	1.0	97.85854	1.911	1	4.0	2.0	10.0	0.0	0.0
4166.667	300.0	100.0	100.0	0	0.0	0.0	0.174	1.0	97.85854	2.219	1	4.0	2.0	10.0	0.0	0.0
4166.667	300.0	100.0	100.0	0	0.0	0.0	0.173	1.0	97.39018	2.219	1	4.0	2.0	10.0	0.0	0.0
4166.667	300.0	100.0	100.0	0	0.0	0.0	0.172	1.0	97.97244	2.357	1	4.0	2.0	10.0	0.0	0.0
4166.667	300.0	100.0	100.0	0	0.0	0.0	0.172	1.0	97.97244	2.357	1	4.0	2.0	10.0	0.0	0.0
4166.667	300.0	100.0	100.0	0	0.0	0.0	0.171	1.0	99.17054	2.606	1	4.0	2.0	10.0	0.0	0.0
4166.667	300.0	100.0	100.0	0	0.0	0.0	0.17	1.0	99.17054	2.819	1	4.0	2.0	10.0	0.0	0.0
4166.667	300.0	100.0	100.0	0	0.0	0.0	0.17	1.0	98.64346	2.819	1	4.0	2.0	10.0	0.0	0.0
4166.667	300.0	100.0	100.0	0	0.0	0.0	0.169	1.0	99.269714	2.914	1	4.0	2.0	10.0	0.0	0.0
4166.667	300.0	100.0	100.0	0	0.0	0.0	0.168	1.0	99.269714	3.085	1	4.0	2.0	10.0	0.0	0.0
4166.667	300.0	100.0	100.0	0	0.0	0.0	0.168	1.0	98.39468	3.085	1	4.0	2.0	10.0	0.0	0.0
4166.667	300.0	100.0	100.0	0	0.0	0.0	0.167	1.0	98.22996	3.234	1	4.0	2.0	10.0	0.0	0.0
4166.667	300.0	100.0	100.0	0	0.0	0.0	0.166	1.0	98.22996	3.3	1	4.0	2.0	10.0	0.0	0.0
4166.667	300.0	100.0	100.0	0	0.0	0.0	0.166	1.0	97.78951	3.3	1	4.0	2.0	10.0	0.0	0.0
4166.667	300.0	100.0	100.0	0	0.0	0.0	0.165	1.0	97.78951	3.418	1	4.0	2.0	10.0	0.0	0.0
4166.667	300.0	100.0	100.0	0	0.0	0.0	0.164	1.0	98.55369	3.418	1	4.0	2.0	10.0	0.0	0.0
4166.667	300.0	100.0	100.0	0	0.0	0.0	0.163	1.0	98.61281	3.472	1	4.0	2.0	10.0	0.0	0.0
4166.667	300.0	100.0	100.0	0	0.0	0.0	0.162	1.0	98.61281	3.567	1	4.0	2.0	10.0	0.0	0.0
4166.667	300.0	100.0	100.0	0	0.0	0.0	0.161	1.0	97.96985	3.567	1	4.0	2.0	10.0	0.0	0.0
4166.667	300.0	100.0	100.0	0	0.0	0.0	0.16	1.0	97.94402	3.65	1	4.0	2.0	10.0	0.0	0.0
4166.667	300.0	100.0	100.0	0	0.0	0.0	0.159	1.0	97.94402	3.687	1	4.0	2.0	10.0	0.0	0.0
4166.667	300.0	100.0	100.0	0	0.0	0.0	0.158	1.0	98.130486	3.687	1	4.0	2.0	10.0	0.0	0.0
4166.667	300.0	100.0	100.0	0	0.0	0.0	0.156	1.0	98.130486	3.752	1	4.0	2.0	10.0	0.0	0.0
4166.667	300.0	100.0	100.0	0	0.0	0.0	0.155	1.0	97.86846	3.752	1	4.0	2.0	10.0	0.0	0.0
4166.667	300.0	100.0	100.0	0	0.0	0.0	0.154	1.0	98.008	3.782	1	4.0	2.0	10.0	0.0	0.0
4166.667	300.0	100.0	100.0	0	0.0	0.0	0.152	1.0	98.008	3.835	1	4.0	2.0	10.0	0.0	0.0
4166.667	300.0	100.0	100.0	0	0.0	0.0	0.151	1.0	97.387856	3.835	1	4.0	2.0	12.0	0.0	0.0
4166.667	300.0	100.0	100.0	0	0.0	0.0	0.149	1.0	97.11102	3.858	1	4.0	2.0	12.0	0.0	0.0
4166.667	300.0	100.0	100.0	0	0.0	0.0	0.148	1.0	97.11102	3.858	1	4.0	2.0	12.0	0.0	0.0
4166.667	300.0	100.0	100.0	0	0.0	0.0	0.147	1.0	96.30602	3.901	1	4.0	2.0	12.0	0.0	0.0
4166.667	300.0	100.0	100.0	0	0.0	0.0	0.145	1.0	96.30602	3.92	1	4.0	2.0	12.0	0.0	0.0
4166.667	300.0	100.0	100.0	0	0.0	0.0	0.144	1.0	97.29803	3.92	1	4.0	2.0	12.0	0.0	0.0
4166.667	300.0	100.0	100.0	0	0.0	0.0	0.143	1.0	97.84615	3.954	1	4.0	2.0	12.0	0.0	0.0
4166.667	300.0	100.0	100.0	0	0.0	0.0	0.141	1.0	97.84615	3.969	1	4.0	2.0	12.0	0.0	0.0
4166.667	300.0	100.0	100.0	0	0.0	0.0	0.14	1.0	98.80853	3.969	1	4.0	2.0	12.0	0.0	0.0
4166.667	300.0	100.0	100.0	0	0.0	0.0	0.138	1.0	97.91727	3.997	1	4.0	2.0	12.0	0.0	0.0
4166.667	300.0	100.0	100.0	0	0.0	0.0	0.137	1.0	97.91727	3.997	1	4.0	2.0	12.0	0.0	0.0
4166.667	300.0	100.0	100.0	0	0.0	0.0	0.135	1.0	96.495125	4.021	1	4.0	2.0	12.0	0.0	0.0
4166.667	300.0	100.0	100.0	0	0.0	0.0	0.134	1.0	96.495125	4.031	1	4.0	2.0	12.0	0.0	0.0
4166.667	300.0	100.0	100.0	0	0.0	0.0	0.133	1.0	97.04591	4.031	1	4.0	2.0	12.0	0.0	0.0
4166.667	300.0	100.0	100.0	0	0.0	0.0	0.132	1.0	95.730865	4.05	1	4.0	2.0	12.0	0.0	0.0
4166.667	300.0	100.0	100.0	0	0.0	0.0	0.131	1.0	95.730865	4.059	1	4.0	2.0	12.0	0.0	0.0
4166.667	300.0	100.0	100.0	0	0.0	0.0	0.13	1.0	95.66325	4.059	1	4.0	2.0	12.0	0.0	0.0
4166.667	300.0	100.0	100.0	0	0.0	0.0	0.129	1.0	95.06859	4.074	1	4.0	2.0	12.0	0.0	0.0
4166.667	300.0	100.0	100.0	0	0.0	0.0	0.127	1.0	95.06859	4.082	1	4.0	2.0	12.0	0.0	0.0
4166.667	300.0	100.0	100.0	0	0.0	0.0	0.126	1.0	95.25706	4.082	1	4.0	2.0	12.0	0.0	0.0
4166.667	300.0	100.0	100.0	0	0.0	0.0	0.125	1.0	95.25706	4.093	1	4.0	2.0	12.0	0.0	0.0
4166.667	300.0	100.0	100.0	0	0.0	0.0	0.124	1.0	96.99514	4.093	1	4.0	2.0	12.0	0.0	0.0
4166.667	300.0	100.0	100.0	0	0.0	0.0	0.123	1.0	96.74938	4.098	1	4.0	2.0	12.0	0.0	0.0
4166.667	300.0	100.0	100.0	0	0.0	0.0	0.121	1.0	97.464714	4.108	1	4.0	2.0	12.0	0.0	0.0
4166.667	300.0	100.0	100.0	0	0.0	0.0	0.12	1.0	97.451614	4.108	1	4.0	2.0	12.0	0.0	0.0
4166.667	300.0	100.0	100.0	0	0.0	0.0	0.119	1.0	97.47908	4.117	1	4.0	2.0	12.0	0.0	0.0
4166.667	300.0	100.0	100.0	0	0.0	0.0	0.118	1.0	97.47908	4.117	1	4.0	2.0	12.0	0.0	0.0
4166.667	300.0	100.0	100.0	0	0.0	0.0	0.117	1.0	97.09119	4.121	1	4.0	2.0	12.0	0.0	0.0
4166.667	300.0	100.0	100.0	0	0.0	0.0	0.115	1.0	97.09119	4.127	1	4.0	2.0	12.0	0.0	0.0
4166.667	300.0	100.0	100.0	0	0.0	0.0	0.114	1.0	97.79398	4.127	1	4.0	2.0	12.0	0.0	0.0
4166.667	300.0	100.0	100.0	0	0.0	0.0	0.113	1.0	98.483406	4.13	1	4.0	2.0	12.0	0.0	0.0
4166.667	300.0	100.0	100.0	0	0.0	0.0	0.112	1.0	98.483406	4.136	1	4.0	2.0	12.0	0.0	0.0
4166.667	300.0	100.0	100.0	0	0.0	0.0	0.11	1.0	97.2789	4.136	1	4.0	2.0	12.0	0.0	0.0
4166.667	300.0	100.0	100.0	0	0.0	0.0	0.109	1.0	97.11849	4.139	1	4.0	2.0	12.0	0.0	0.0
[truncated: 13,533 more rows]
