# Supplementary material for: Just noticeable differences for elbow joint torque feedback
Source: Sci Rep. 2021 Dec 7;11:23553. doi: 10.1038/s41598-021-02630-3 (PMC8651665; doi:10.1038/s41598-021-02630-3)
Supplement: Supplementary file 2 — Supplementary Information. [file 41598_2021_2630_MOESM2_ESM.zip › SupplementaryData_ScientificReports_KimAsbeck2021/S12_S2A.csv]

data 1	data 2	data 3	data 4	data 5	data 6	data 7	data 8	data 9	data 10	data 11	data 12	data 13	data 14	data 15	data 16	data 17
0.0	0.0	100.0	100.0	2	0.0	0.0	-0.014	1.0	95.0127	0.0	1	0.0	0.0	0.0	0.0	0.0
0.0	0.0	100.0	100.0	2	0.0	0.0	-0.016	1.0	95.0127	0.0	1	0.0	0.0	0.0	0.0	0.0
0.0	0.0	100.0	100.0	2	0.0	0.0	-0.018	1.0	94.82384	0.0	1	0.0	0.0	0.0	0.0	0.0
0.0	0.0	100.0	100.0	2	0.0	0.0	-0.02	1.0	94.85572	0.0	1	0.0	0.0	0.0	0.0	0.0
0.0	0.0	100.0	100.0	2	0.0	0.0	-0.022	1.0	94.85572	0.0	1	0.0	0.0	0.0	0.0	0.0
0.0	0.0	100.0	100.0	2	0.0	0.0	-0.023	1.0	94.36745	0.0	1	0.0	0.0	0.0	0.0	0.0
0.0	0.0	100.0	100.0	2	0.0	0.0	-0.025	1.0	94.36745	0.0	1	0.0	0.0	0.0	0.0	0.0
0.0	0.0	100.0	100.0	2	0.0	0.0	-0.026	1.0	93.70053	0.0	1	0.0	0.0	0.0	0.0	0.0
0.0	0.0	100.0	100.0	2	0.0	0.0	-0.027	1.0	93.898964	0.0	1	0.0	0.0	0.0	0.0	0.0
0.0	0.0	100.0	100.0	2	0.0	0.0	-0.027	1.0	93.898964	0.0	1	0.0	0.0	0.0	0.0	0.0
0.0	0.0	100.0	100.0	2	0.0	0.0	-0.028	1.0	94.22575	0.0	1	0.0	0.0	0.0	0.0	0.0
0.0	0.0	100.0	100.0	2	0.0	0.0	-0.028	1.0	94.1013	0.0	1	0.0	0.0	0.0	0.0	0.0
0.0	0.0	100.0	100.0	2	0.0	0.0	-0.028	1.0	94.1013	0.0	1	0.0	0.0	0.0	0.0	0.0
0.0	0.0	100.0	100.0	2	0.0	0.0	-0.027	1.0	94.284004	0.0	1	0.0	0.0	1.0	0.0	0.0
0.0	0.0	100.0	100.0	2	0.0	0.0	-0.027	1.0	94.284004	0.0	1	0.0	0.0	1.0	0.0	0.0
0.0	0.0	100.0	100.0	2	0.0	0.0	-0.026	1.0	93.885056	0.0	0	0.0	0.0	0.0	0.0	0.0
0.0	0.0	100.0	100.0	2	0.0	0.0	-0.025	1.0	94.813126	0.0	0	0.0	0.0	0.0	0.0	0.0
0.0	0.0	100.0	100.0	2	0.0	0.0	-0.024	1.0	94.813126	0.0	0	0.0	0.0	0.0	0.0	0.0
0.0	0.0	100.0	100.0	2	0.0	0.0	-0.022	1.0	95.55428	0.0	0	0.0	0.0	0.0	0.0	0.0
0.0	0.0	100.0	100.0	2	0.0	0.0	-0.021	1.0	96.842224	0.0	0	0.0	0.0	0.0	0.0	0.0
0.0	0.0	100.0	100.0	2	0.0	0.0	-0.019	1.0	96.842224	0.0	0	0.0	0.0	0.0	0.0	0.0
0.0	0.0	100.0	100.0	2	0.0	0.0	-0.017	1.0	97.73887	0.0	0	0.0	0.0	0.0	0.0	0.0
0.0	0.0	100.0	100.0	2	0.0	0.0	-0.015	1.0	97.73887	0.0	0	0.0	0.0	0.0	0.0	0.0
0.0	0.0	100.0	100.0	2	0.0	0.0	-0.014	1.0	97.39195	0.0	0	0.0	0.0	0.0	0.0	0.0
0.0	0.0	100.0	100.0	2	0.0	0.0	-0.011	1.0	97.179306	0.0	0	0.0	0.0	0.0	0.0	0.0
0.0	0.0	100.0	100.0	2	0.0	0.0	-0.009	1.0	97.179306	0.0	0	0.0	0.0	0.0	0.0	0.0
0.0	0.0	100.0	100.0	2	0.0	0.0	-0.007	1.0	96.576515	0.0	0	0.0	0.0	0.0	0.0	0.0
0.0	0.0	100.0	100.0	2	0.0	0.0	-0.005	1.0	97.01536	0.0	0	0.0	0.0	0.0	0.0	0.0
0.0	0.0	100.0	100.0	2	0.0	0.0	-0.003	1.0	97.01536	0.0	0	0.0	0.0	0.0	0.0	0.0
0.0	0.0	100.0	100.0	2	0.0	0.0	0.0	1.0	96.65941	0.0	0	0.0	0.0	0.0	0.0	0.0
0.0	0.0	100.0	100.0	2	0.0	0.0	0.001	1.0	96.65941	0.0	0	0.0	0.0	0.0	0.0	0.0
0.0	0.0	100.0	100.0	2	0.0	0.0	0.003	1.0	98.18901	0.0	0	0.0	0.0	0.0	0.0	0.0
0.0	0.0	100.0	100.0	2	0.0	0.0	0.006	1.0	96.70111	0.0	0	0.0	0.0	0.0	0.0	0.0
0.0	0.0	100.0	100.0	2	0.0	0.0	0.008	1.0	96.70111	0.0	0	0.0	0.0	0.0	0.0	0.0
0.0	0.0	100.0	100.0	2	0.0	0.0	0.011	1.0	97.1624	0.0	0	0.0	0.0	0.0	0.0	0.0
0.0	0.0	100.0	100.0	2	0.0	0.0	0.013	1.0	97.68282	0.0	0	0.0	0.0	0.0	0.0	0.0
0.0	0.0	100.0	100.0	2	0.0	0.0	0.016	1.0	97.97194	0.0	0	0.0	0.0	0.0	0.0	0.0
0.0	0.0	100.0	100.0	2	0.0	0.0	0.018	1.0	97.281975	0.0	0	0.0	0.0	0.0	0.0	0.0
0.0	0.0	100.0	100.0	2	0.0	0.0	0.02	1.0	97.281975	0.0	0	0.0	0.0	0.0	0.0	0.0
0.0	0.0	100.0	100.0	2	0.0	0.0	0.023	1.0	96.96968	0.0	0	0.0	0.0	0.0	0.0	0.0
0.0	0.0	100.0	100.0	2	0.0	0.0	0.025	1.0	95.528984	0.0	0	0.0	0.0	0.0	0.0	0.0
0.0	0.0	100.0	100.0	2	0.0	0.0	0.028	1.0	95.528984	0.0	0	0.0	0.0	0.0	0.0	0.0
0.0	0.0	100.0	100.0	2	0.0	0.0	0.03	1.0	95.10923	0.0	0	0.0	0.0	0.0	0.0	0.0
0.0	0.0	100.0	100.0	2	0.0	0.0	0.033	1.0	94.54641	0.0	0	0.0	0.0	0.0	0.0	0.0
0.0	0.0	100.0	100.0	2	0.0	0.0	0.035	1.0	94.54641	0.0	0	0.0	0.0	0.0	0.0	0.0
0.0	0.0	100.0	100.0	2	0.0	0.0	0.038	1.0	94.33038	0.0	0	0.0	0.0	0.0	0.0	0.0
0.0	0.0	100.0	100.0	2	0.0	0.0	0.041	1.0	95.53061	0.0	0	0.0	0.0	0.0	0.0	0.0
0.0	0.0	100.0	100.0	2	0.0	0.0	0.043	1.0	95.88915	0.0	0	0.0	0.0	0.0	0.0	0.0
0.0	0.0	100.0	100.0	2	0.0	0.0	0.046	1.0	97.05355	0.0	0	0.0	0.0	0.0	0.0	0.0
0.0	0.0	100.0	100.0	2	0.0	0.0	0.049	1.0	97.05355	0.0	0	0.0	0.0	0.0	0.0	0.0
0.0	0.0	100.0	100.0	2	0.0	0.0	0.051	1.0	96.19465	0.0	0	0.0	0.0	0.0	0.0	0.0
0.0	0.0	100.0	100.0	2	0.0	0.0	0.054	1.0	98.54158	0.0	0	0.0	0.0	0.0	0.0	0.0
0.0	0.0	100.0	100.0	2	0.0	0.0	0.056	1.0	98.54158	0.0	0	0.0	0.0	0.0	0.0	0.0
0.0	0.0	100.0	100.0	2	0.0	0.0	0.059	1.0	99.1394	0.0	0	0.0	0.0	0.0	0.0	0.0
0.0	0.0	100.0	100.0	2	0.0	0.0	0.062	1.0	99.1394	0.0	0	0.0	0.0	0.0	0.0	0.0
0.0	0.0	100.0	100.0	2	0.0	0.0	0.064	1.0	99.1564	0.0	0	0.0	0.0	0.0	0.0	0.0
0.0	0.0	100.0	100.0	2	0.0	0.0	0.067	1.0	98.48188	0.0	0	0.0	0.0	0.0	0.0	0.0
0.0	0.0	100.0	100.0	2	0.0	0.0	0.069	1.0	97.703674	0.0	0	0.0	0.0	0.0	0.0	0.0
0.0	0.0	100.0	100.0	2	0.0	0.0	0.072	1.0	97.36745	0.0	0	0.0	0.0	0.0	0.0	0.0
0.0	0.0	100.0	100.0	2	0.0	0.0	0.075	1.0	97.56884	0.0	0	0.0	0.0	0.0	0.0	0.0
0.0	0.0	100.0	100.0	2	0.0	0.0	0.077	1.0	97.56884	0.0	0	0.0	0.0	0.0	0.0	0.0
0.0	0.0	100.0	100.0	2	0.0	0.0	0.08	1.0	97.34499	0.0	0	0.0	0.0	0.0	0.0	0.0
0.0	0.0	100.0	100.0	2	0.0	0.0	0.083	1.0	97.34499	0.0	0	0.0	0.0	0.0	0.0	0.0
0.0	0.0	100.0	100.0	2	0.0	0.0	0.085	1.0	97.30471	0.0	0	0.0	0.0	0.0	0.0	0.0
0.0	0.0	100.0	100.0	2	0.0	0.0	0.088	1.0	96.6013	0.0	0	0.0	0.0	0.0	0.0	0.0
0.0	0.0	100.0	100.0	2	0.0	0.0	0.09	1.0	96.6013	0.0	0	0.0	0.0	0.0	0.0	0.0
0.0	0.0	100.0	100.0	2	0.0	0.0	0.093	1.0	96.4093	0.0	0	0.0	0.0	0.0	0.0	0.0
0.0	0.0	100.0	100.0	2	0.0	0.0	0.095	1.0	95.86892	0.0	0	0.0	0.0	0.0	0.0	0.0
0.0	0.0	100.0	100.0	2	0.0	0.0	0.098	1.0	95.86892	0.0	0	0.0	0.0	0.0	0.0	0.0
0.0	0.0	100.0	100.0	2	0.0	0.0	0.1	1.0	95.91937	0.0	0	0.0	0.0	0.0	0.0	0.0
0.0	0.0	100.0	100.0	2	0.0	0.0	0.103	1.0	95.91937	0.0	0	0.0	0.0	0.0	0.0	0.0
0.0	0.0	100.0	100.0	2	0.0	0.0	0.105	1.0	95.27368	0.0	0	0.0	0.0	0.0	0.0	0.0
0.0	0.0	100.0	100.0	2	0.0	0.0	0.107	1.0	96.01723	0.0	0	0.0	0.0	0.0	0.0	0.0
0.0	0.0	100.0	100.0	2	0.0	0.0	0.109	1.0	96.01723	0.0	0	0.0	0.0	0.0	0.0	0.0
0.0	0.0	100.0	100.0	2	0.0	0.0	0.112	1.0	95.91039	0.0	0	0.0	0.0	0.0	0.0	0.0
0.0	0.0	100.0	100.0	2	0.0	0.0	0.114	1.0	95.95249	0.0	0	0.0	0.0	0.0	0.0	0.0
0.0	0.0	100.0	100.0	2	0.0	0.0	0.116	1.0	95.95249	0.0	0	0.0	0.0	0.0	0.0	0.0
0.0	0.0	100.0	100.0	2	0.0	0.0	0.119	1.0	95.929085	0.0	0	0.0	0.0	0.0	0.0	0.0
0.0	0.0	100.0	100.0	2	0.0	0.0	0.121	1.0	95.929085	0.0	0	0.0	0.0	0.0	0.0	0.0
0.0	0.0	100.0	100.0	2	0.0	0.0	0.123	1.0	96.392006	0.0	0	0.0	0.0	0.0	0.0	0.0
0.0	0.0	100.0	100.0	2	0.0	0.0	0.125	1.0	97.1633	0.0	0	0.0	0.0	0.0	0.0	0.0
0.0	0.0	100.0	100.0	2	0.0	0.0	0.128	1.0	96.691536	0.0	0	0.0	0.0	0.0	0.0	0.0
0.0	0.0	100.0	100.0	2	0.0	0.0	0.13	1.0	96.135994	0.0	0	0.0	0.0	0.0	0.0	0.0
0.0	0.0	100.0	100.0	2	0.0	0.0	0.132	1.0	96.885956	0.0	0	0.0	0.0	0.0	0.0	0.0
0.0	0.0	100.0	100.0	2	0.0	0.0	0.134	1.0	96.885956	0.0	0	0.0	0.0	0.0	0.0	0.0
0.0	0.0	100.0	100.0	2	0.0	0.0	0.136	1.0	96.756454	0.0	0	0.0	0.0	0.0	0.0	0.0
0.0	0.0	100.0	100.0	2	0.0	0.0	0.138	1.0	96.756454	0.0	0	0.0	0.0	0.0	0.0	0.0
0.0	0.0	100.0	100.0	2	0.0	0.0	0.141	1.0	96.813446	0.0	0	0.0	0.0	0.0	0.0	0.0
0.0	0.0	100.0	100.0	2	0.0	0.0	0.143	1.0	96.30455	0.0	0	0.0	0.0	0.0	0.0	0.0
0.0	0.0	100.0	100.0	2	0.0	0.0	0.145	1.0	96.30455	0.0	0	0.0	0.0	0.0	0.0	0.0
0.0	0.0	100.0	100.0	2	0.0	0.0	0.147	1.0	96.10433	0.0	0	0.0	0.0	0.0	0.0	0.0
0.0	0.0	100.0	100.0	2	0.0	0.0	0.149	1.0	97.06659	0.0	0	0.0	0.0	0.0	0.0	0.0
0.0	0.0	100.0	100.0	2	0.0	0.0	0.152	1.0	97.06659	0.0	0	0.0	0.0	0.0	0.0	0.0
0.0	0.0	100.0	100.0	2	0.0	0.0	0.154	1.0	97.46881	0.0	0	0.0	0.0	0.0	0.0	0.0
0.0	0.0	100.0	100.0	2	0.0	0.0	0.156	1.0	97.46881	0.0	0	0.0	0.0	0.0	0.0	0.0
0.0	0.0	100.0	100.0	2	0.0	0.0	0.158	1.0	97.759346	0.0	0	0.0	0.0	0.0	0.0	0.0
0.0	0.0	100.0	100.0	2	0.0	0.0	0.16	1.0	97.630066	0.0	0	0.0	0.0	0.0	0.0	0.0
0.0	0.0	100.0	100.0	2	0.0	0.0	0.162	1.0	97.630066	0.0	0	0.0	0.0	0.0	0.0	0.0
0.0	0.0	100.0	100.0	2	0.0	0.0	0.164	1.0	98.21631	0.0	0	0.0	0.0	0.0	0.0	0.0
0.0	0.0	100.0	100.0	2	0.0	0.0	0.166	1.0	98.76954	0.0	0	0.0	0.0	0.0	0.0	0.0
0.0	0.0	100.0	100.0	2	0.0	0.0	0.168	1.0	98.76954	0.0	0	0.0	0.0	0.0	0.0	0.0
0.0	0.0	100.0	100.0	2	0.0	0.0	0.17	1.0	98.34521	0.0	0	0.0	0.0	0.0	0.0	0.0
0.0	0.0	100.0	100.0	2	0.0	0.0	0.172	1.0	98.34521	0.0	0	0.0	0.0	0.0	0.0	0.0
0.0	0.0	100.0	100.0	2	0.0	0.0	0.173	1.0	98.39571	0.0	0	0.0	0.0	0.0	0.0	0.0
0.0	0.0	100.0	100.0	2	0.0	0.0	0.175	1.0	98.51667	0.0	0	0.0	0.0	0.0	0.0	0.0
0.0	0.0	100.0	100.0	2	0.0	0.0	0.177	1.0	98.51667	0.0	0	0.0	0.0	0.0	0.0	0.0
0.0	0.0	100.0	100.0	2	0.0	0.0	0.178	1.0	98.12926	0.0	0	0.0	0.0	0.0	0.0	0.0
0.0	0.0	100.0	100.0	2	0.0	0.0	0.18	1.0	98.447876	0.0	0	0.0	0.0	0.0	0.0	0.0
0.0	0.0	100.0	100.0	2	0.0	0.0	0.181	1.0	98.447876	0.0	0	0.0	0.0	0.0	0.0	0.0
0.0	0.0	100.0	100.0	2	0.0	0.0	0.182	1.0	98.20318	0.0	0	0.0	0.0	0.0	0.0	0.0
0.0	0.0	100.0	100.0	2	0.0	0.0	0.183	1.0	98.20318	0.0	0	0.0	0.0	0.0	0.0	0.0
0.0	0.0	100.0	100.0	2	0.0	0.0	0.183	1.0	97.56859	0.0	0	0.0	0.0	0.0	0.0	0.0
0.0	0.0	100.0	100.0	2	0.0	0.0	0.184	1.0	96.68353	0.0	0	0.0	0.0	0.0	0.0	0.0
0.0	0.0	100.0	100.0	2	0.0	0.0	0.185	1.0	96.68353	0.0	0	0.0	0.0	0.0	0.0	0.0
0.0	0.0	100.0	100.0	2	0.0	0.0	0.185	1.0	97.33549	0.0	0	0.0	0.0	0.0	0.0	0.0
0.0	0.0	100.0	100.0	2	0.0	0.0	0.185	1.0	97.88682	0.0	0	0.0	0.0	0.0	0.0	0.0
0.0	0.0	100.0	100.0	2	0.0	0.0	0.185	1.0	97.88682	0.0	0	0.0	0.0	0.0	0.0	0.0
0.0	0.0	100.0	100.0	2	0.0	0.0	0.185	1.0	98.3325	0.0	0	0.0	0.0	0.0	0.0	0.0
0.0	0.0	100.0	100.0	2	0.0	0.0	0.185	1.0	98.47683	0.0	0	0.0	0.0	0.0	0.0	0.0
0.0	0.0	100.0	100.0	2	0.0	0.0	0.184	1.0	98.52924	0.0	0	0.0	0.0	0.0	0.0	0.0
0.0	0.0	100.0	100.0	2	0.0	0.0	0.183	1.0	98.50416	0.0	0	0.0	0.0	8.0	0.0	0.0
0.0	0.0	100.0	100.0	2	0.0	0.0	0.182	1.0	98.50416	0.0	0	0.0	0.0	8.0	0.0	0.0
0.0	0.0	100.0	100.0	2	0.0	0.0	0.181	1.0	98.49775	0.0	0	0.0	0.0	11.0	0.0	0.0
-12500.001	900.0	100.0	100.0	2	0.0	0.0	0.18	1.0	97.157845	0.0	0	0.0	0.0	11.0	0.0	0.0
-12500.001	900.0	100.0	100.0	2	0.0	0.0	0.179	1.0	97.157845	0.0	0	0.0	0.0	11.0	0.0	0.0
-12500.001	900.0	100.0	100.0	2	0.0	0.0	0.177	1.0	96.38479	0.0	0	0.0	0.0	11.0	0.0	0.0
-12500.001	900.0	100.0	100.0	2	0.0	0.0	0.176	1.0	96.38479	0.0	0	0.0	0.0	11.0	0.0	0.0
-12500.001	900.0	100.0	100.0	2	0.0	0.0	0.174	1.0	97.67015	0.0	0	0.0	0.0	11.0	0.0	0.0
-12500.001	900.0	100.0	100.0	2	0.0	0.0	0.172	1.0	98.63596	-1.706	0	0.0	0.0	11.0	0.0	0.0
-12500.001	900.0	100.0	100.0	2	0.0	0.0	0.169	1.0	98.741196	-2.47	0	0.0	0.0	11.0	0.0	0.0
-12500.001	900.0	100.0	100.0	2	0.0	0.0	0.167	1.0	98.65002	-2.47	0	0.0	0.0	11.0	0.0	0.0
-12500.001	900.0	100.0	100.0	2	0.0	0.0	0.164	1.0	97.946686	-3.841	0	0.0	0.0	11.0	0.0	0.0
-12500.001	900.0	100.0	100.0	2	0.0	0.0	0.161	1.0	97.37252	-3.841	0	0.0	0.0	11.0	0.0	0.0
-12500.001	900.0	100.0	100.0	2	0.0	0.0	0.157	1.0	97.452	-5.024	0	0.0	0.0	11.0	0.0	0.0
-12500.001	900.0	100.0	100.0	2	0.0	0.0	0.154	1.0	97.452	-5.554	0	0.0	0.0	11.0	0.0	0.0
-12500.001	900.0	100.0	100.0	2	0.0	0.0	0.15	1.0	96.731186	-5.554	0	0.0	0.0	11.0	0.0	0.0
-12500.001	900.0	100.0	100.0	2	0.0	0.0	0.146	1.0	96.70307	-6.503	0	0.0	0.0	12.0	0.0	0.0
-12500.001	900.0	100.0	100.0	2	0.0	0.0	0.143	1.0	96.70307	-6.928	0	0.0	0.0	12.0	0.0	0.0
-12500.001	900.0	100.0	100.0	2	0.0	0.0	0.139	1.0	96.0853	-6.928	0	0.0	0.0	12.0	0.0	0.0
-12500.001	900.0	100.0	100.0	2	0.0	0.0	0.135	1.0	95.25714	-7.692	0	0.0	0.0	12.0	0.0	0.0
-12500.001	900.0	100.0	100.0	2	0.0	0.0	0.131	1.0	95.25714	-7.692	0	0.0	0.0	12.0	0.0	0.0
-12500.001	900.0	100.0	100.0	2	0.0	0.0	0.126	1.0	94.981316	-8.032	0	0.0	0.0	12.0	0.0	0.0
-12500.001	900.0	100.0	100.0	2	0.0	0.0	0.122	1.0	95.84229	-8.643	0	0.0	0.0	12.0	0.0	0.0
-12500.001	900.0	100.0	100.0	2	0.0	0.0	0.118	1.0	96.7297	-8.643	0	0.0	0.0	12.0	0.0	0.0
-12500.001	900.0	100.0	100.0	2	0.0	0.0	0.113	1.0	96.639	-9.172	0	0.0	0.0	12.0	0.0	0.0
-12500.001	900.0	100.0	100.0	2	0.0	0.0	0.109	1.0	96.639	-9.408	0	0.0	0.0	12.0	0.0	0.0
-12500.001	900.0	100.0	100.0	2	0.0	0.0	0.104	1.0	96.06382	-9.408	0	0.0	0.0	12.0	0.0	0.0
-12500.001	900.0	100.0	100.0	2	0.0	0.0	0.099	1.0	95.42811	-9.832	0	0.0	0.0	12.0	0.0	0.0
-12500.001	900.0	100.0	100.0	2	0.0	0.0	0.095	1.0	95.07629	-9.832	0	0.0	0.0	12.0	0.0	0.0
-12500.001	900.0	100.0	100.0	2	0.0	0.0	0.09	1.0	94.82514	-10.023	0	0.0	0.0	12.0	0.0	0.0
-12500.001	900.0	100.0	100.0	2	0.0	0.0	0.086	1.0	94.82514	-10.198	0	0.0	0.0	12.0	0.0	0.0
-12500.001	900.0	100.0	100.0	2	0.0	0.0	0.081	1.0	95.17942	-10.198	0	0.0	0.0	12.0	0.0	0.0
-12500.001	900.0	100.0	100.0	2	0.0	0.0	0.077	1.0	95.89661	-10.514	0	0.0	0.0	12.0	0.0	0.0
-12500.001	900.0	100.0	100.0	2	0.0	0.0	0.072	1.0	95.89661	-10.656	0	0.0	0.0	12.0	0.0	0.0
-12500.001	900.0	100.0	100.0	2	0.0	0.0	0.068	1.0	96.55778	-10.656	0	0.0	0.0	12.0	0.0	0.0
-12500.001	900.0	100.0	100.0	2	0.0	0.0	0.063	1.0	97.05523	-10.91	0	0.0	0.0	12.0	0.0	0.0
-12500.001	900.0	100.0	100.0	2	0.0	0.0	0.059	1.0	97.05523	-10.91	0	0.0	0.0	12.0	0.0	0.0
-12500.001	900.0	100.0	100.0	2	0.0	0.0	0.055	1.0	96.71253	-11.023	0	0.0	0.0	12.0	0.0	0.0
-12500.001	900.0	100.0	100.0	2	0.0	0.0	0.05	1.0	96.71253	-11.227	0	0.0	0.0	12.0	0.0	0.0
-12500.001	900.0	100.0	100.0	2	0.0	0.0	0.046	1.0	96.7917	-11.227	0	0.0	0.0	12.0	0.0	0.0
-12500.001	900.0	100.0	100.0	2	0.0	0.0	0.041	1.0	95.82154	-11.403	0	0.0	0.0	12.0	0.0	0.0
-12500.001	900.0	100.0	100.0	2	0.0	0.0	0.037	1.0	95.82154	-11.481	0	0.0	0.0	12.0	0.0	0.0
-12500.001	900.0	100.0	100.0	2	0.0	0.0	0.032	1.0	95.998184	-11.481	0	0.0	0.0	12.0	0.0	0.0
-12500.001	900.0	100.0	100.0	2	0.0	0.0	0.028	1.0	96.362465	-11.623	0	0.0	0.0	12.0	0.0	0.0
-12500.001	900.0	100.0	100.0	2	0.0	0.0	0.023	1.0	96.75257	-11.623	0	0.0	0.0	12.0	0.0	0.0
-12500.001	900.0	100.0	100.0	2	0.0	0.0	0.019	1.0	96.86557	-11.744	0	0.0	0.0	12.0	0.0	0.0
-12500.001	900.0	100.0	100.0	2	0.0	0.0	0.014	1.0	96.86557	-11.799	0	0.0	0.0	12.0	0.0	0.0
-12500.001	900.0	100.0	100.0	2	0.0	0.0	0.01	1.0	96.10419	-11.799	0	0.0	0.0	12.0	0.0	0.0
-12500.001	900.0	100.0	100.0	2	0.0	0.0	0.006	1.0	97.98119	-11.898	0	0.0	0.0	12.0	0.0	0.0
-12500.001	900.0	100.0	100.0	2	0.0	0.0	0.002	1.0	97.98119	-11.941	0	0.0	0.0	12.0	0.0	0.0
-12500.001	900.0	100.0	100.0	2	0.0	0.0	-0.002	1.0	98.13482	-11.941	0	0.0	0.0	12.0	0.0	0.0
-12500.001	900.0	100.0	100.0	2	0.0	0.0	-0.006	1.0	98.13482	-12.019	0	0.0	0.0	12.0	0.0	0.0
-12500.001	900.0	100.0	100.0	2	0.0	0.0	-0.01	1.0	98.11191	-12.019	0	0.0	0.0	12.0	0.0	0.0
-12500.001	900.0	100.0	100.0	2	0.0	0.0	-0.014	1.0	97.52122	-12.054	0	0.0	0.0	13.0	0.0	0.0
-12500.001	900.0	100.0	100.0	2	0.0	0.0	-0.019	1.0	97.52122	-12.117	0	0.0	0.0	13.0	0.0	0.0
0.0	900.0	100.0	100.0	0	0.0	0.0	-0.023	1.0	96.91563	-12.117	0	0.0	1.0	0.0	0.0	0.0
0.0	900.0	100.0	100.0	0	0.0	0.0	-0.027	1.0	97.38897	-12.146	0	0.0	1.0	0.0	0.0	0.0
0.0	900.0	100.0	100.0	0	0.0	0.0	-0.032	1.0	97.38897	-12.196	0	0.0	1.0	0.0	0.0	0.0
0.0	900.0	100.0	100.0	0	0.0	0.0	-0.036	1.0	97.39666	-12.196	0	0.0	1.0	0.0	0.0	0.0
0.0	900.0	100.0	100.0	0	0.0	0.0	-0.04	1.0	97.39666	-11.335	0	0.0	1.0	0.0	0.0	0.0
0.0	900.0	100.0	100.0	0	0.0	0.0	-0.043	1.0	97.01879	-11.335	0	0.0	1.0	0.0	0.0	0.0
0.0	900.0	100.0	100.0	0	0.0	0.0	-0.046	1.0	96.41746	-9.788	0	0.0	1.0	0.0	0.0	0.0
0.0	900.0	100.0	100.0	0	0.0	0.0	-0.049	1.0	96.41746	-9.095	0	0.0	1.0	0.0	0.0	0.0
0.0	900.0	100.0	100.0	0	0.0	0.0	-0.051	1.0	96.070984	-9.095	0	0.0	1.0	0.0	0.0	0.0
0.0	900.0	100.0	100.0	0	0.0	0.0	-0.054	1.0	96.06335	-7.855	0	0.0	1.0	0.0	0.0	0.0
0.0	900.0	100.0	100.0	0	0.0	0.0	-0.056	1.0	96.06335	-7.299	0	0.0	1.0	0.0	0.0	0.0
0.0	900.0	100.0	100.0	0	0.0	0.0	-0.058	1.0	95.048515	-7.299	0	0.0	1.0	0.0	0.0	0.0
0.0	900.0	100.0	100.0	0	0.0	0.0	-0.059	1.0	95.048515	-6.303	0	0.0	1.0	0.0	0.0	0.0
0.0	900.0	100.0	100.0	0	0.0	0.0	-0.06	1.0	94.85036	-6.303	0	0.0	1.0	0.0	0.0	0.0
0.0	900.0	100.0	100.0	0	0.0	0.0	-0.061	1.0	94.63373	-5.858	0	0.0	1.0	0.0	0.0	0.0
0.0	900.0	100.0	100.0	0	0.0	0.0	-0.061	1.0	94.63373	-5.058	0	0.0	1.0	0.0	0.0	0.0
0.0	900.0	100.0	100.0	0	0.0	0.0	-0.061	1.0	95.17025	-5.058	0	0.0	1.0	0.0	0.0	0.0
0.0	900.0	100.0	100.0	0	0.0	0.0	-0.06	1.0	97.16976	-4.701	0	0.0	1.0	1.0	0.0	0.0
0.0	900.0	100.0	100.0	0	0.0	0.0	-0.06	1.0	97.16976	-4.059	0	0.0	1.0	7.0	0.0	0.0
0.0	900.0	100.0	100.0	0	0.0	0.0	-0.058	1.0	98.02465	-4.059	0	0.0	1.0	0.0	0.0	0.0
0.0	900.0	100.0	100.0	0	0.0	0.0	-0.057	1.0	97.615074	-3.505	0	0.0	1.0	0.0	0.0	0.0
0.0	900.0	100.0	100.0	0	0.0	0.0	-0.055	1.0	96.97968	-3.505	0	0.0	1.0	0.0	0.0	0.0
0.0	900.0	100.0	100.0	0	0.0	0.0	-0.052	1.0	96.18447	-3.257	0	0.0	1.0	0.0	0.0	0.0
0.0	900.0	100.0	100.0	0	0.0	0.0	-0.05	1.0	96.35704	-2.813	0	0.0	1.0	0.0	0.0	0.0
0.0	900.0	100.0	100.0	0	0.0	0.0	-0.047	1.0	96.65967	-2.813	0	0.0	1.0	0.0	0.0	0.0
0.0	900.0	100.0	100.0	0	0.0	0.0	-0.044	1.0	96.60425	-2.614	0	0.0	1.0	0.0	0.0	0.0
0.0	900.0	100.0	100.0	0	0.0	0.0	-0.041	1.0	96.60425	-2.614	0	0.0	1.0	0.0	0.0	0.0
0.0	900.0	100.0	100.0	0	0.0	0.0	-0.038	1.0	95.85181	-2.257	0	0.0	1.0	0.0	0.0	0.0
0.0	900.0	100.0	100.0	0	0.0	0.0	-0.035	1.0	95.85181	-2.098	0	0.0	1.0	0.0	0.0	0.0
0.0	900.0	100.0	100.0	0	0.0	0.0	-0.032	1.0	95.986984	-2.098	0	0.0	1.0	0.0	0.0	0.0
0.0	900.0	100.0	100.0	0	0.0	0.0	-0.029	1.0	95.375206	-1.811	0	0.0	1.0	0.0	0.0	0.0
0.0	900.0	100.0	100.0	0	0.0	0.0	-0.026	1.0	95.375206	-1.683	0	0.0	1.0	0.0	0.0	0.0
0.0	900.0	100.0	100.0	0	0.0	0.0	-0.022	1.0	95.84125	-1.683	0	0.0	1.0	0.0	0.0	0.0
0.0	900.0	100.0	100.0	0	0.0	0.0	-0.019	1.0	96.80477	-1.453	0	0.0	1.0	0.0	0.0	0.0
0.0	900.0	100.0	100.0	0	0.0	0.0	-0.016	1.0	96.80477	-1.35	0	0.0	1.0	0.0	0.0	0.0
0.0	900.0	100.0	100.0	0	0.0	0.0	-0.013	1.0	97.594055	-1.35	0	0.0	1.0	0.0	0.0	0.0
0.0	900.0	100.0	100.0	0	0.0	0.0	-0.01	1.0	97.594055	-1.166	0	0.0	1.0	0.0	0.0	0.0
0.0	900.0	100.0	100.0	0	0.0	0.0	-0.007	1.0	96.829575	-1.166	0	0.0	1.0	0.0	0.0	0.0
0.0	900.0	100.0	100.0	0	0.0	0.0	-0.004	1.0	96.69459	-1.007	0	0.0	1.0	0.0	0.0	0.0
0.0	900.0	100.0	100.0	0	0.0	0.0	-0.002	1.0	96.69459	-0.935	0	0.0	1.0	0.0	0.0	0.0
0.0	900.0	100.0	100.0	0	0.0	0.0	0.0	1.0	96.3906	-0.935	0	0.0	1.0	0.0	0.0	0.0
0.0	900.0	100.0	100.0	0	0.0	0.0	0.003	1.0	97.027016	-0.808	0	0.0	1.0	0.0	0.0	0.0
0.0	900.0	100.0	100.0	0	0.0	0.0	0.006	1.0	97.027016	-0.75	0	0.0	1.0	0.0	0.0	0.0
0.0	900.0	100.0	100.0	0	0.0	0.0	0.009	1.0	96.445854	-0.75	0	0.0	1.0	0.0	0.0	0.0
0.0	900.0	100.0	100.0	0	0.0	0.0	0.012	1.0	96.445854	-0.648	0	0.0	1.0	0.0	0.0	0.0
0.0	900.0	100.0	100.0	0	0.0	0.0	0.014	1.0	95.38214	-0.648	0	0.0	1.0	0.0	0.0	0.0
0.0	900.0	100.0	100.0	0	0.0	0.0	0.017	1.0	95.410736	-0.602	0	0.0	1.0	0.0	0.0	0.0
0.0	900.0	100.0	100.0	0	0.0	0.0	0.02	1.0	96.20835	-0.52	0	0.0	1.0	0.0	0.0	0.0
0.0	900.0	100.0	100.0	0	0.0	0.0	0.023	1.0	96.32228	-0.52	0	0.0	1.0	0.0	0.0	0.0
0.0	900.0	100.0	100.0	0	0.0	0.0	0.025	1.0	96.58783	-0.483	0	0.0	1.0	0.0	0.0	0.0
0.0	900.0	100.0	100.0	0	0.0	0.0	0.028	1.0	96.58783	-0.417	0	0.0	1.0	0.0	0.0	0.0
0.0	900.0	100.0	100.0	0	0.0	0.0	0.031	1.0	96.23511	-0.417	0	0.0	1.0	0.0	0.0	0.0
0.0	900.0	100.0	100.0	0	0.0	0.0	0.033	1.0	96.23511	-0.36	0	0.0	1.0	0.0	0.0	0.0
0.0	900.0	100.0	100.0	0	0.0	0.0	0.036	1.0	97.15501	-0.36	0	0.0	1.0	0.0	0.0	0.0
0.0	900.0	100.0	100.0	0	0.0	0.0	0.039	1.0	97.443436	-0.334	0	0.0	1.0	0.0	0.0	0.0
0.0	900.0	100.0	100.0	0	0.0	0.0	0.041	1.0	97.443436	-0.288	0	0.0	1.0	0.0	0.0	0.0
0.0	900.0	100.0	100.0	0	0.0	0.0	0.044	1.0	97.4159	-0.288	0	0.0	1.0	0.0	0.0	0.0
0.0	900.0	100.0	100.0	0	0.0	0.0	0.047	1.0	96.60855	-0.268	0	0.0	1.0	0.0	0.0	0.0
0.0	900.0	100.0	100.0	0	0.0	0.0	0.049	1.0	96.60855	-0.231	0	0.0	1.0	0.0	0.0	0.0
0.0	900.0	100.0	100.0	0	0.0	0.0	0.052	1.0	95.65587	-0.231	0	0.0	1.0	0.0	0.0	0.0
0.0	900.0	100.0	100.0	0	0.0	0.0	0.055	1.0	95.65587	-0.215	0	0.0	1.0	0.0	0.0	0.0
0.0	900.0	100.0	100.0	0	0.0	0.0	0.058	1.0	95.101845	-0.215	0	0.0	1.0	0.0	0.0	0.0
0.0	900.0	100.0	100.0	0	0.0	0.0	0.06	1.0	94.38139	-0.199	0	0.0	1.0	0.0	0.0	0.0
0.0	900.0	100.0	100.0	0	0.0	0.0	0.063	1.0	94.38139	-0.172	0	0.0	1.0	0.0	0.0	0.0
0.0	900.0	100.0	100.0	0	0.0	0.0	0.066	1.0	95.2061	-0.172	0	0.0	1.0	0.0	0.0	0.0
0.0	900.0	100.0	100.0	0	0.0	0.0	0.068	1.0	94.24512	-0.16	0	0.0	1.0	0.0	0.0	0.0
0.0	900.0	100.0	100.0	0	0.0	0.0	0.071	1.0	94.24512	-0.138	0	0.0	1.0	0.0	0.0	0.0
0.0	900.0	100.0	100.0	0	0.0	0.0	0.074	1.0	95.44476	-0.138	0	0.0	1.0	0.0	0.0	0.0
0.0	900.0	100.0	100.0	0	0.0	0.0	0.077	1.0	95.44476	-0.128	0	0.0	1.0	0.0	0.0	0.0
0.0	900.0	100.0	100.0	0	0.0	0.0	0.079	1.0	96.78697	-0.128	0	0.0	1.0	0.0	0.0	0.0
0.0	900.0	100.0	100.0	0	0.0	0.0	0.082	1.0	96.28319	-0.11	0	0.0	1.0	0.0	0.0	0.0
0.0	900.0	100.0	100.0	0	0.0	0.0	0.085	1.0	96.28319	-0.095	0	0.0	1.0	0.0	0.0	0.0
0.0	900.0	100.0	100.0	0	0.0	0.0	0.088	1.0	96.3067	-0.095	0	0.0	1.0	0.0	0.0	0.0
0.0	900.0	100.0	100.0	0	0.0	0.0	0.091	1.0	97.177444	-0.088	0	0.0	1.0	0.0	0.0	0.0
0.0	900.0	100.0	100.0	0	0.0	0.0	0.093	1.0	97.177444	-0.076	0	0.0	1.0	0.0	0.0	0.0
0.0	900.0	100.0	100.0	0	0.0	0.0	0.096	1.0	97.46362	-0.076	0	0.0	1.0	0.0	0.0	0.0
0.0	900.0	100.0	100.0	0	0.0	0.0	0.099	1.0	97.46362	-0.07	0	0.0	1.0	0.0	0.0	0.0
0.0	900.0	100.0	100.0	0	0.0	0.0	0.101	1.0	98.380035	-0.07	0	0.0	1.0	0.0	0.0	0.0
0.0	900.0	100.0	100.0	0	0.0	0.0	0.104	1.0	97.72591	-0.061	0	0.0	1.0	0.0	0.0	0.0
0.0	900.0	100.0	100.0	0	0.0	0.0	0.107	1.0	97.72591	-0.052	0	0.0	1.0	0.0	0.0	0.0
0.0	900.0	100.0	100.0	0	0.0	0.0	0.109	1.0	97.60138	-0.052	0	0.0	1.0	0.0	0.0	0.0
0.0	900.0	100.0	100.0	0	0.0	0.0	0.112	1.0	99.14551	-0.048	0	0.0	1.0	0.0	0.0	0.0
0.0	900.0	100.0	100.0	0	0.0	0.0	0.114	1.0	99.14551	-0.042	0	0.0	1.0	0.0	0.0	0.0
0.0	900.0	100.0	100.0	0	0.0	0.0	0.117	1.0	98.39201	-0.042	0	0.0	1.0	0.0	0.0	0.0
0.0	900.0	100.0	100.0	0	0.0	0.0	0.119	1.0	98.39201	-0.036	0	0.0	1.0	0.0	0.0	0.0
0.0	900.0	100.0	100.0	0	0.0	0.0	0.122	1.0	97.79259	-0.036	0	0.0	1.0	0.0	0.0	0.0
0.0	900.0	100.0	100.0	0	0.0	0.0	0.124	1.0	96.870125	-0.033	0	0.0	1.0	0.0	0.0	0.0
0.0	900.0	100.0	100.0	0	0.0	0.0	0.127	1.0	96.870125	-0.031	0	0.0	1.0	0.0	0.0	0.0
0.0	900.0	100.0	100.0	0	0.0	0.0	0.129	1.0	96.437614	-0.031	0	0.0	1.0	0.0	0.0	0.0
0.0	900.0	100.0	100.0	0	0.0	0.0	0.131	1.0	95.93404	-0.026	0	0.0	1.0	0.0	0.0	0.0
0.0	900.0	100.0	100.0	0	0.0	0.0	0.134	1.0	95.93404	-0.026	0	0.0	1.0	0.0	0.0	0.0
0.0	900.0	100.0	100.0	0	0.0	0.0	0.136	1.0	95.57987	-0.024	0	0.0	1.0	0.0	0.0	0.0
0.0	900.0	100.0	100.0	0	0.0	0.0	0.139	1.0	95.65286	-0.021	0	0.0	1.0	0.0	0.0	0.0
0.0	900.0	100.0	100.0	0	0.0	0.0	0.141	1.0	95.57586	-0.021	0	0.0	1.0	0.0	0.0	0.0
0.0	900.0	100.0	100.0	0	0.0	0.0	0.143	1.0	95.70981	-0.018	0	0.0	1.0	0.0	0.0	0.0
0.0	900.0	100.0	100.0	0	0.0	0.0	0.145	1.0	95.21757	-0.016	0	0.0	1.0	0.0	0.0	0.0
0.0	900.0	100.0	100.0	0	0.0	0.0	0.147	1.0	95.16861	-0.016	0	0.0	1.0	0.0	0.0	0.0
0.0	900.0	100.0	100.0	0	0.0	0.0	0.149	1.0	95.99689	-0.014	0	0.0	1.0	0.0	0.0	0.0
0.0	900.0	100.0	100.0	0	0.0	0.0	0.151	1.0	95.99689	-0.014	0	0.0	1.0	0.0	0.0	0.0
0.0	900.0	100.0	100.0	0	0.0	0.0	0.154	1.0	96.26363	-0.013	0	0.0	1.0	0.0	0.0	0.0
0.0	900.0	100.0	100.0	0	0.0	0.0	0.156	1.0	96.26363	-0.011	0	0.0	1.0	0.0	0.0	0.0
0.0	900.0	100.0	100.0	0	0.0	0.0	0.158	1.0	95.63569	-0.011	0	0.0	1.0	0.0	0.0	0.0
0.0	900.0	100.0	100.0	0	0.0	0.0	0.16	1.0	96.4533	-0.01	0	0.0	1.0	0.0	0.0	0.0
0.0	900.0	100.0	100.0	0	0.0	0.0	0.161	1.0	96.4533	-0.009	0	0.0	1.0	0.0	0.0	0.0
0.0	900.0	100.0	100.0	0	0.0	0.0	0.163	1.0	97.07096	-0.009	0	0.0	1.0	0.0	0.0	0.0
0.0	900.0	100.0	100.0	0	0.0	0.0	0.165	1.0	97.56645	-0.008	0	0.0	1.0	0.0	0.0	0.0
0.0	900.0	100.0	100.0	0	0.0	0.0	0.167	1.0	96.9875	-0.008	0	0.0	1.0	0.0	0.0	0.0
0.0	900.0	100.0	100.0	0	0.0	0.0	0.169	1.0	96.23178	-0.007	0	0.0	1.0	0.0	0.0	0.0
0.0	900.0	100.0	100.0	0	0.0	0.0	0.17	1.0	96.23178	-0.006	0	0.0	1.0	0.0	0.0	0.0
0.0	900.0	100.0	100.0	0	0.0	0.0	0.172	1.0	95.64374	-0.006	0	0.0	1.0	0.0	0.0	0.0
0.0	900.0	100.0	100.0	0	0.0	0.0	0.173	1.0	94.81835	-0.005	0	0.0	1.0	0.0	0.0	0.0
0.0	900.0	100.0	100.0	0	0.0	0.0	0.175	1.0	94.81835	-0.004	0	0.0	1.0	0.0	0.0	0.0
0.0	900.0	100.0	100.0	0	0.0	0.0	0.176	1.0	95.3214	-0.004	0	0.0	1.0	0.0	0.0	0.0
0.0	900.0	100.0	100.0	0	0.0	0.0	0.178	1.0	94.65107	-0.004	0	0.0	1.0	0.0	0.0	0.0
0.0	900.0	100.0	100.0	0	0.0	0.0	0.179	1.0	94.65107	-0.004	0	0.0	1.0	0.0	0.0	0.0
0.0	900.0	100.0	100.0	0	0.0	0.0	0.181	1.0	94.70304	-0.003	0	0.0	1.0	0.0	0.0	0.0
0.0	900.0	100.0	100.0	0	0.0	0.0	0.182	1.0	95.50718	-0.003	0	0.0	1.0	0.0	0.0	0.0
0.0	900.0	100.0	100.0	0	0.0	0.0	0.183	1.0	95.74712	-0.003	0	0.0	1.0	0.0	0.0	0.0
0.0	900.0	100.0	100.0	0	0.0	0.0	0.184	1.0	97.28909	-0.002	0	0.0	1.0	0.0	0.0	0.0
0.0	900.0	100.0	100.0	0	0.0	0.0	0.185	1.0	97.28909	-0.002	0	0.0	1.0	0.0	0.0	0.0
0.0	900.0	100.0	100.0	0	0.0	0.0	0.186	1.0	96.63258	-0.002	0	0.0	1.0	0.0	0.0	0.0
0.0	900.0	100.0	100.0	0	0.0	0.0	0.187	1.0	97.6041	-0.002	0	0.0	1.0	0.0	0.0	0.0
0.0	900.0	100.0	100.0	0	0.0	0.0	0.188	1.0	97.6041	-0.002	0	0.0	1.0	0.0	0.0	0.0
0.0	900.0	100.0	100.0	0	0.0	0.0	0.189	1.0	97.07449	-0.001	0	0.0	1.0	0.0	0.0	0.0
0.0	900.0	100.0	100.0	0	0.0	0.0	0.19	1.0	97.07449	-0.001	0	0.0	1.0	0.0	0.0	0.0
0.0	900.0	100.0	100.0	0	0.0	0.0	0.19	1.0	97.19185	-0.001	0	0.0	1.0	0.0	0.0	0.0
0.0	900.0	100.0	100.0	0	0.0	0.0	0.191	1.0	98.61948	-0.001	0	0.0	1.0	0.0	0.0	0.0
0.0	900.0	100.0	100.0	0	0.0	0.0	0.192	1.0	98.07948	0.0	0	0.0	1.0	0.0	0.0	0.0
0.0	900.0	100.0	100.0	0	0.0	0.0	0.192	1.0	98.2019	0.0	0	0.0	1.0	0.0	0.0	0.0
0.0	900.0	100.0	100.0	0	0.0	0.0	0.192	1.0	97.48679	0.0	0	0.0	1.0	0.0	0.0	0.0
0.0	900.0	100.0	100.0	0	0.0	0.0	0.192	1.0	97.48679	0.0	0	0.0	1.0	0.0	0.0	0.0
0.0	900.0	100.0	100.0	0	0.0	0.0	0.192	1.0	96.715576	0.0	0	0.0	1.0	0.0	0.0	0.0
0.0	900.0	100.0	100.0	0	0.0	0.0	0.192	1.0	96.715576	0.0	0	0.0	1.0	0.0	0.0	0.0
0.0	900.0	100.0	100.0	0	0.0	0.0	0.191	1.0	96.5365	0.0	0	0.0	1.0	0.0	0.0	0.0
0.0	900.0	100.0	100.0	0	0.0	0.0	0.191	1.0	97.73436	0.0	0	0.0	1.0	8.0	0.0	0.0
0.0	900.0	100.0	100.0	0	0.0	0.0	0.19	1.0	97.73436	0.0	0	0.0	1.0	8.0	0.0	0.0
0.0	900.0	100.0	100.0	0	0.0	0.0	0.189	1.0	98.30554	0.0	0	0.0	1.0	11.0	0.0	0.0
-13888.89	1000.0	100.0	100.0	0	0.0	0.0	0.187	1.0	98.105286	0.0	0	0.0	1.0	11.0	0.0	0.0
-13888.89	1000.0	100.0	100.0	0	0.0	0.0	0.186	1.0	98.105286	0.0	0	0.0	1.0	11.0	0.0	0.0
-13888.89	1000.0	100.0	100.0	0	0.0	0.0	0.185	1.0	98.25571	0.0	0	0.0	1.0	11.0	0.0	0.0
-13888.89	1000.0	100.0	100.0	0	0.0	0.0	0.184	1.0	98.25571	0.0	0	0.0	1.0	11.0	0.0	0.0
-13888.89	1000.0	100.0	100.0	0	0.0	0.0	0.182	1.0	97.870804	0.0	0	0.0	1.0	11.0	0.0	0.0
-13888.89	1000.0	100.0	100.0	0	0.0	0.0	0.18	1.0	97.590935	-1.896	0	0.0	1.0	11.0	0.0	0.0
-13888.89	1000.0	100.0	100.0	0	0.0	0.0	0.177	1.0	97.590935	-2.745	0	0.0	1.0	11.0	0.0	0.0
-13888.89	1000.0	100.0	100.0	0	0.0	0.0	0.174	1.0	97.97278	-2.745	0	0.0	1.0	11.0	0.0	0.0
-13888.89	1000.0	100.0	100.0	0	0.0	0.0	0.171	1.0	97.9746	-4.268	0	0.0	1.0	11.0	0.0	0.0
-13888.89	1000.0	100.0	100.0	0	0.0	0.0	0.168	1.0	97.9746	-4.268	0	0.0	1.0	11.0	0.0	0.0
-13888.89	1000.0	100.0	100.0	0	0.0	0.0	0.164	1.0	97.47454	-4.949	0	0.0	1.0	11.0	0.0	0.0
-13888.89	1000.0	100.0	100.0	0	0.0	0.0	0.16	1.0	97.47454	-6.172	0	0.0	1.0	11.0	0.0	0.0
-13888.89	1000.0	100.0	100.0	0	0.0	0.0	0.157	1.0	97.38158	-6.172	0	0.0	1.0	11.0	0.0	0.0
-13888.89	1000.0	100.0	100.0	0	0.0	0.0	0.152	1.0	98.3086	-6.718	0	0.0	1.0	12.0	0.0	0.0
-13888.89	1000.0	100.0	100.0	0	0.0	0.0	0.148	1.0	98.3086	-7.698	0	0.0	1.0	12.0	0.0	0.0
-13888.89	1000.0	100.0	100.0	0	0.0	0.0	0.144	1.0	98.49194	-7.698	0	0.0	1.0	12.0	0.0	0.0
-13888.89	1000.0	100.0	100.0	0	0.0	0.0	0.139	1.0	98.197495	-8.545	0	0.0	1.0	12.0	0.0	0.0
-13888.89	1000.0	100.0	100.0	0	0.0	0.0	0.135	1.0	98.80216	-8.545	0	0.0	1.0	12.0	0.0	0.0
-13888.89	1000.0	100.0	100.0	0	0.0	0.0	0.13	1.0	97.73657	-9.276	0	0.0	1.0	12.0	0.0	0.0
-13888.89	1000.0	100.0	100.0	0	0.0	0.0	0.125	1.0	97.73657	-9.604	0	0.0	1.0	12.0	0.0	0.0
-13888.89	1000.0	100.0	100.0	0	0.0	0.0	0.12	1.0	98.74154	-9.604	0	0.0	1.0	12.0	0.0	0.0
-13888.89	1000.0	100.0	100.0	0	0.0	0.0	0.116	1.0	100.32505	-10.191	0	0.0	1.0	12.0	0.0	0.0
-13888.89	1000.0	100.0	100.0	0	0.0	0.0	0.11	1.0	100.32505	-10.453	0	0.0	1.0	12.0	0.0	0.0
-13888.89	1000.0	100.0	100.0	0	0.0	0.0	0.105	1.0	99.41317	-10.453	0	0.0	1.0	12.0	0.0	0.0
-13888.89	1000.0	100.0	100.0	0	0.0	0.0	0.1	1.0	99.41317	-10.924	0	0.0	1.0	12.0	0.0	0.0
-13888.89	1000.0	100.0	100.0	0	0.0	0.0	0.096	1.0	98.11023	-10.924	0	0.0	1.0	12.0	0.0	0.0
-13888.89	1000.0	100.0	100.0	0	0.0	0.0	0.091	1.0	99.06671	-11.135	0	0.0	1.0	12.0	0.0	0.0
-13888.89	1000.0	100.0	100.0	0	0.0	0.0	0.086	1.0	99.06671	-11.514	0	0.0	1.0	12.0	0.0	0.0
-13888.89	1000.0	100.0	100.0	0	0.0	0.0	0.08	1.0	98.43225	-11.514	0	0.0	1.0	12.0	0.0	0.0
-13888.89	1000.0	100.0	100.0	0	0.0	0.0	0.076	1.0	98.53802	-11.682	0	0.0	1.0	12.0	0.0	0.0
-13888.89	1000.0	100.0	100.0	0	0.0	0.0	0.071	1.0	98.53802	-11.986	0	0.0	1.0	12.0	0.0	0.0
-13888.89	1000.0	100.0	100.0	0	0.0	0.0	0.065	1.0	97.6431	-11.986	0	0.0	1.0	12.0	0.0	0.0
-13888.89	1000.0	100.0	100.0	0	0.0	0.0	0.06	1.0	97.6431	-12.247	0	0.0	1.0	12.0	0.0	0.0
-13888.89	1000.0	100.0	100.0	0	0.0	0.0	0.055	1.0	96.895226	-12.247	0	0.0	1.0	12.0	0.0	0.0
-13888.89	1000.0	100.0	100.0	0	0.0	0.0	0.049	1.0	97.15237	-12.365	0	0.0	1.0	12.0	0.0	0.0
-13888.89	1000.0	100.0	100.0	0	0.0	0.0	0.044	1.0	97.15237	-12.474	0	0.0	1.0	12.0	0.0	0.0
-13888.89	1000.0	100.0	100.0	0	0.0	0.0	0.039	1.0	97.8556	-12.474	0	0.0	1.0	12.0	0.0	0.0
-13888.89	1000.0	100.0	100.0	0	0.0	0.0	0.033	1.0	97.495705	-12.669	0	0.0	1.0	12.0	0.0	0.0
-13888.89	1000.0	100.0	100.0	0	0.0	0.0	0.028	1.0	98.24517	-12.838	0	0.0	1.0	12.0	0.0	0.0
-13888.89	1000.0	100.0	100.0	0	0.0	0.0	0.023	1.0	98.38366	-12.838	0	0.0	1.0	12.0	0.0	0.0
-13888.89	1000.0	100.0	100.0	0	0.0	0.0	0.018	1.0	98.38366	-12.913	0	0.0	1.0	12.0	0.0	0.0
-13888.89	1000.0	100.0	100.0	0	0.0	0.0	0.012	1.0	98.07667	-12.913	0	0.0	1.0	12.0	0.0	0.0
-13888.89	1000.0	100.0	100.0	1	0.0	0.0	0.006	1.0	97.620155	-13.049	0	0.0	1.0	12.0	0.0	0.0
-13888.89	1000.0	100.0	100.0	1	0.0	0.0	0.001	1.0	97.620155	-13.109	0	0.0	1.0	12.0	0.0	0.0
-13888.89	1000.0	100.0	100.0	1	0.0	0.0	-0.003	1.0	96.764	-13.109	0	0.0	1.0	12.0	0.0	0.0
-13888.89	1000.0	100.0	100.0	1	0.0	0.0	-0.008	1.0	97.55441	-13.219	0	0.0	1.0	12.0	0.0	0.0
-13888.89	1000.0	100.0	100.0	1	0.0	0.0	-0.012	1.0	97.55441	-13.267	0	0.0	1.0	12.0	0.0	0.0
-13888.89	1000.0	100.0	100.0	1	0.0	0.0	-0.017	1.0	97.8972	-13.267	0	0.0	1.0	13.0	0.0	0.0
-13888.89	1000.0	100.0	100.0	1	0.0	0.0	-0.022	1.0	97.8972	-13.354	0	0.0	1.0	13.0	0.0	0.0
0.0	1000.0	100.0	100.0	0	0.0	0.0	-0.026	1.0	97.69446	-13.354	0	0.0	2.0	0.0	0.0	0.0
0.0	1000.0	100.0	100.0	0	0.0	0.0	-0.031	1.0	98.04588	-13.394	0	0.0	2.0	0.0	0.0	0.0
0.0	1000.0	100.0	100.0	0	0.0	0.0	-0.036	1.0	98.04588	-13.463	0	0.0	2.0	0.0	0.0	0.0
0.0	1000.0	100.0	100.0	0	0.0	0.0	-0.04	1.0	97.915306	-13.463	0	0.0	2.0	0.0	0.0	0.0
0.0	1000.0	100.0	100.0	0	0.0	0.0	-0.045	1.0	98.580925	-11.626	0	0.0	2.0	0.0	0.0	0.0
0.0	1000.0	100.0	100.0	0	0.0	0.0	-0.048	1.0	98.580925	-10.804	0	0.0	2.0	0.0	0.0	0.0
0.0	1000.0	100.0	100.0	0	0.0	0.0	-0.052	1.0	98.821236	-10.804	0	0.0	2.0	0.0	0.0	0.0
0.0	1000.0	100.0	100.0	0	0.0	0.0	-0.056	1.0	98.821236	-9.33	0	0.0	2.0	0.0	0.0	0.0
0.0	1000.0	100.0	100.0	0	0.0	0.0	-0.059	1.0	98.67179	-9.33	0	0.0	2.0	0.0	0.0	0.0
0.0	1000.0	100.0	100.0	0	0.0	0.0	-0.062	1.0	99.557785	-8.672	0	0.0	2.0	0.0	0.0	0.0
0.0	1000.0	100.0	100.0	0	0.0	0.0	-0.064	1.0	99.557785	-7.488	0	0.0	2.0	0.0	0.0	0.0
0.0	1000.0	100.0	100.0	0	0.0	0.0	-0.064	1.0	99.01109	-7.488	0	0.0	2.0	0.0	0.0	0.0
0.0	1000.0	100.0	100.0	0	0.0	0.0	-0.064	1.0	99.30333	-6.467	0	0.0	2.0	0.0	0.0	0.0
0.0	1000.0	100.0	100.0	0	0.0	0.0	-0.064	1.0	99.30333	-6.009	0	0.0	2.0	0.0	0.0	0.0
0.0	1000.0	100.0	100.0	0	0.0	0.0	-0.064	1.0	99.05358	-6.009	0	0.0	2.0	0.0	0.0	0.0
0.0	1000.0	100.0	100.0	0	0.0	0.0	-0.065	1.0	99.05358	-5.189	0	0.0	2.0	0.0	0.0	0.0
0.0	1000.0	100.0	100.0	0	0.0	0.0	-0.065	1.0	97.49912	-5.189	0	0.0	2.0	0.0	0.0	0.0
0.0	1000.0	100.0	100.0	0	0.0	0.0	-0.065	1.0	97.900925	-4.822	0	0.0	2.0	0.0	0.0	0.0
0.0	1000.0	100.0	100.0	0	0.0	0.0	-0.065	1.0	97.900925	-4.164	0	0.0	2.0	0.0	0.0	0.0
0.0	1000.0	100.0	100.0	0	0.0	0.0	-0.064	1.0	98.68147	-4.164	0	0.0	2.0	1.0	0.0	0.0
0.0	1000.0	100.0	100.0	0	0.0	0.0	-0.064	1.0	98.85257	-3.87	1	0.0	2.0	4.0	0.0	0.0
0.0	1000.0	100.0	100.0	0	0.0	0.0	-0.064	1.0	98.85257	-3.342	1	0.0	2.0	4.0	0.0	0.0
12500.001	900.0	100.0	100.0	0	0.0	0.0	-0.064	1.0	98.16109	-3.342	1	0.0	2.0	4.0	0.0	0.0
12500.001	900.0	100.0	100.0	0	0.0	0.0	-0.063	1.0	98.16109	-2.886	1	0.0	2.0	4.0	0.0	0.0
12500.001	900.0	100.0	100.0	0	0.0	0.0	-0.062	1.0	98.62984	-2.886	1	0.0	2.0	4.0	0.0	0.0
12500.001	900.0	100.0	100.0	0	0.0	0.0	-0.06	1.0	97.808586	-2.681	1	0.0	2.0	4.0	0.0	0.0
12500.001	900.0	100.0	100.0	0	0.0	0.0	-0.058	1.0	97.808586	-0.608	1	0.0	2.0	4.0	0.0	0.0
12500.001	900.0	100.0	100.0	0	0.0	0.0	-0.055	1.0	97.49198	-0.608	1	0.0	2.0	4.0	0.0	0.0
12500.001	900.0	100.0	100.0	0	0.0	0.0	-0.052	1.0	97.70907	0.317	1	0.0	2.0	4.0	0.0	0.0
12500.001	900.0	100.0	100.0	0	0.0	0.0	-0.049	1.0	97.3149	1.981	1	0.0	2.0	4.0	0.0	0.0
12500.001	900.0	100.0	100.0	0	0.0	0.0	-0.045	1.0	97.611244	1.981	1	0.0	2.0	4.0	0.0	0.0
12500.001	900.0	100.0	100.0	0	0.0	0.0	-0.041	1.0	97.611244	2.726	1	0.0	2.0	4.0	0.0	0.0
12500.001	900.0	100.0	100.0	0	0.0	0.0	-0.037	1.0	98.42058	2.726	1	0.0	2.0	4.0	0.0	0.0
12500.001	900.0	100.0	100.0	0	0.0	0.0	-0.033	1.0	97.506615	4.062	1	0.0	2.0	4.0	0.0	0.0
12500.001	900.0	100.0	100.0	0	0.0	0.0	-0.029	1.0	97.506615	4.659	1	0.0	2.0	4.0	0.0	0.0
12500.001	900.0	100.0	100.0	0	0.0	0.0	-0.025	1.0	97.480804	4.659	1	0.0	2.0	4.0	0.0	0.0
12500.001	900.0	100.0	100.0	0	0.0	0.0	-0.021	1.0	96.9442	5.731	1	0.0	2.0	4.0	0.0	0.0
12500.001	900.0	100.0	100.0	0	0.0	0.0	-0.016	1.0	96.9442	6.211	1	0.0	2.0	4.0	0.0	0.0
12500.001	900.0	100.0	100.0	0	0.0	0.0	-0.012	1.0	96.896774	6.211	1	0.0	2.0	4.0	0.0	0.0
12500.001	900.0	100.0	100.0	0	0.0	0.0	-0.008	1.0	96.896774	7.071	1	0.0	2.0	4.0	0.0	0.0
12500.001	900.0	100.0	100.0	0	0.0	0.0	-0.003	1.0	98.58828	7.071	1	0.0	2.0	5.0	0.0	0.0
12500.001	900.0	100.0	100.0	0	0.0	0.0	0.001	1.0	97.8567	7.814	1	0.0	2.0	5.0	0.0	0.0
12500.001	900.0	100.0	100.0	0	0.0	0.0	0.006	1.0	97.8567	8.147	1	0.0	2.0	5.0	0.0	0.0
12500.001	900.0	100.0	100.0	0	0.0	0.0	0.01	1.0	98.43207	8.147	1	0.0	2.0	5.0	0.0	0.0
12500.001	900.0	100.0	100.0	0	0.0	0.0	0.015	1.0	99.00492	8.743	1	0.0	2.0	5.0	0.0	0.0
12500.001	900.0	100.0	100.0	0	0.0	0.0	0.02	1.0	99.00492	9.257	1	0.0	2.0	5.0	0.0	0.0
12500.001	900.0	100.0	100.0	0	0.0	0.0	0.025	1.0	98.053406	9.257	1	0.0	2.0	5.0	0.0	0.0
12500.001	900.0	100.0	100.0	0	0.0	0.0	0.03	1.0	98.053406	9.488	1	0.0	2.0	5.0	0.0	0.0
12500.001	900.0	100.0	100.0	0	0.0	0.0	0.034	1.0	98.47398	9.488	1	0.0	2.0	5.0	0.0	0.0
12500.001	900.0	100.0	100.0	0	0.0	0.0	0.039	1.0	98.68481	9.9	1	0.0	2.0	5.0	0.0	0.0
12500.001	900.0	100.0	100.0	0	0.0	0.0	0.044	1.0	98.68481	10.085	1	0.0	2.0	5.0	0.0	0.0
12500.001	900.0	100.0	100.0	0	0.0	0.0	0.048	1.0	98.13096	10.085	1	0.0	2.0	5.0	0.0	0.0
12500.001	900.0	100.0	100.0	0	0.0	0.0	0.053	1.0	97.07239	10.418	1	0.0	2.0	5.0	0.0	0.0
12500.001	900.0	100.0	100.0	0	0.0	0.0	0.058	1.0	97.07239	10.418	1	0.0	2.0	5.0	0.0	0.0
12500.001	900.0	100.0	100.0	0	0.0	0.0	0.062	1.0	97.5301	10.566	1	0.0	2.0	5.0	0.0	0.0
12500.001	900.0	100.0	100.0	0	0.0	0.0	0.067	1.0	97.064766	10.832	1	0.0	2.0	5.0	0.0	0.0
12500.001	900.0	100.0	100.0	0	0.0	0.0	0.071	1.0	96.60034	10.832	1	0.0	2.0	5.0	0.0	0.0
12500.001	900.0	100.0	100.0	0	0.0	0.0	0.076	1.0	96.5088	10.951	1	0.0	2.0	5.0	0.0	0.0
12500.001	900.0	100.0	100.0	0	0.0	0.0	0.08	1.0	96.00086	11.165	1	0.0	2.0	5.0	0.0	0.0
12500.001	900.0	100.0	100.0	0	0.0	0.0	0.085	1.0	97.373184	11.165	1	0.0	2.0	5.0	0.0	0.0
12500.001	900.0	100.0	100.0	0	0.0	0.0	0.089	1.0	97.184105	11.261	1	0.0	2.0	5.0	0.0	0.0
12500.001	900.0	100.0	100.0	0	0.0	0.0	0.094	1.0	97.184105	11.261	1	0.0	2.0	5.0	0.0	0.0
12500.001	900.0	100.0	100.0	0	0.0	0.0	0.098	1.0	96.662575	11.431	1	0.0	2.0	5.0	0.0	0.0
12500.001	900.0	100.0	100.0	0	0.0	0.0	0.102	1.0	96.662575	11.509	1	0.0	2.0	5.0	0.0	0.0
12500.001	900.0	100.0	100.0	0	0.0	0.0	0.106	1.0	96.674545	11.509	1	0.0	2.0	5.0	0.0	0.0
12500.001	900.0	100.0	100.0	0	0.0	0.0	0.11	1.0	95.86647	11.646	1	0.0	2.0	5.0	0.0	0.0
12500.001	900.0	100.0	100.0	0	0.0	0.0	0.113	1.0	95.86647	11.764	1	0.0	2.0	5.0	0.0	0.0
12500.001	900.0	100.0	100.0	0	0.0	0.0	0.117	1.0	95.704865	11.764	1	0.0	2.0	5.0	0.0	0.0
12500.001	900.0	100.0	100.0	0	0.0	0.0	0.121	1.0	95.69515	11.818	1	0.0	2.0	5.0	0.0	0.0
12500.001	900.0	100.0	100.0	0	0.0	0.0	0.125	1.0	95.69515	11.818	1	0.0	2.0	5.0	0.0	0.0
12500.001	900.0	100.0	100.0	0	0.0	0.0	0.128	1.0	96.58748	11.914	1	0.0	2.0	5.0	0.0	0.0
12500.001	900.0	100.0	100.0	0	0.0	0.0	0.132	1.0	96.58748	11.956	1	0.0	2.0	5.0	0.0	0.0
12500.001	900.0	100.0	100.0	0	0.0	0.0	0.135	1.0	97.3436	11.956	1	0.0	2.0	5.0	0.0	0.0
12500.001	900.0	100.0	100.0	0	0.0	0.0	0.138	1.0	97.81765	12.033	1	0.0	2.0	5.0	0.0	0.0
12500.001	900.0	100.0	100.0	0	0.0	0.0	0.141	1.0	97.81765	12.066	1	0.0	2.0	5.0	0.0	0.0
12500.001	900.0	100.0	100.0	0	0.0	0.0	0.145	1.0	98.33559	12.066	1	0.0	2.0	5.0	0.0	0.0
12500.001	900.0	100.0	100.0	0	0.0	0.0	0.148	1.0	97.84665	12.127	1	0.0	2.0	5.0	0.0	0.0
12500.001	900.0	100.0	100.0	0	0.0	0.0	0.151	1.0	97.84665	12.127	1	0.0	2.0	5.0	0.0	0.0
12500.001	900.0	100.0	100.0	0	0.0	0.0	0.154	1.0	98.6297	12.181	1	1.0	2.0	7.0	0.0	0.0
12500.001	900.0	100.0	100.0	0	0.0	0.0	0.158	1.0	98.6297	12.205	1	1.0	2.0	7.0	0.0	0.0
0.0	900.0	100.0	100.0	0	0.0	0.0	0.16	1.0	99.01185	12.205	1	1.0	2.0	0.0	0.0	0.0
0.0	900.0	100.0	100.0	0	0.0	0.0	0.163	1.0	97.63223	12.247	1	1.0	2.0	0.0	0.0	0.0
0.0	900.0	100.0	100.0	0	0.0	0.0	0.166	1.0	97.63223	12.266	1	1.0	2.0	0.0	0.0	0.0
0.0	900.0	100.0	100.0	0	0.0	0.0	0.169	1.0	97.644936	12.266	1	1.0	2.0	0.0	0.0	0.0
0.0	900.0	100.0	100.0	0	0.0	0.0	0.171	1.0	98.11682	10.594	1	1.0	2.0	0.0	0.0	0.0
0.0	900.0	100.0	100.0	0	0.0	0.0	0.174	1.0	98.11682	9.845	1	1.0	2.0	0.0	0.0	0.0
0.0	900.0	100.0	100.0	0	0.0	0.0	0.175	1.0	97.95716	9.845	1	1.0	2.0	0.0	0.0	0.0
0.0	900.0	100.0	100.0	0	0.0	0.0	0.177	1.0	97.95716	8.502	1	1.0	2.0	0.0	0.0	0.0
0.0	900.0	100.0	100.0	0	0.0	0.0	0.178	1.0	98.793884	8.502	1	1.0	2.0	0.0	0.0	0.0
0.0	900.0	100.0	100.0	0	0.0	0.0	0.18	1.0	97.507225	7.9	1	1.0	2.0	0.0	0.0	0.0
0.0	900.0	100.0	100.0	0	0.0	0.0	0.181	1.0	97.507225	6.823	1	1.0	2.0	0.0	0.0	0.0
0.0	900.0	100.0	100.0	0	0.0	0.0	0.182	1.0	97.21714	6.823	1	1.0	2.0	0.0	0.0	0.0
0.0	900.0	100.0	100.0	0	0.0	0.0	0.183	1.0	97.38986	6.339	1	1.0	2.0	0.0	0.0	0.0
0.0	900.0	100.0	100.0	0	0.0	0.0	0.185	1.0	97.38986	6.339	1	1.0	2.0	0.0	0.0	0.0
0.0	900.0	100.0	100.0	0	0.0	0.0	0.186	1.0	97.238525	5.475	1	1.0	2.0	0.0	0.0	0.0
0.0	900.0	100.0	100.0	0	0.0	0.0	0.187	1.0	97.238525	4.728	1	1.0	2.0	0.0	0.0	0.0
0.0	900.0	100.0	100.0	0	0.0	0.0	0.187	1.0	97.44967	4.728	1	1.0	2.0	0.0	0.0	0.0
0.0	900.0	100.0	100.0	0	0.0	0.0	0.188	1.0	97.46489	4.393	1	1.0	2.0	0.0	0.0	0.0
0.0	900.0	100.0	100.0	0	0.0	0.0	0.188	1.0	97.47929	3.794	1	1.0	2.0	0.0	0.0	0.0
0.0	900.0	100.0	100.0	0	0.0	0.0	0.188	1.0	97.19791	3.794	1	1.0	2.0	0.0	0.0	0.0
0.0	900.0	100.0	100.0	0	0.0	0.0	0.189	1.0	97.87946	3.525	1	1.0	2.0	0.0	0.0	0.0
0.0	900.0	100.0	100.0	0	0.0	0.0	0.189	1.0	97.87946	3.525	1	1.0	2.0	0.0	0.0	0.0
0.0	900.0	100.0	100.0	0	0.0	0.0	0.189	1.0	97.158485	3.044	1	1.0	2.0	0.0	0.0	0.0
0.0	900.0	100.0	100.0	0	0.0	0.0	0.189	1.0	97.158485	2.829	1	1.0	2.0	0.0	0.0	0.0
0.0	900.0	100.0	100.0	0	0.0	0.0	0.189	1.0	96.50062	2.829	1	1.0	2.0	0.0	0.0	0.0
0.0	900.0	100.0	100.0	0	0.0	0.0	0.189	1.0	96.978905	2.443	1	1.0	2.0	0.0	0.0	0.0
0.0	900.0	100.0	100.0	0	0.0	0.0	0.189	1.0	96.978905	2.27	1	1.0	2.0	0.0	0.0	0.0
0.0	900.0	100.0	100.0	0	0.0	0.0	0.189	1.0	98.21469	2.27	1	1.0	2.0	0.0	0.0	0.0
0.0	900.0	100.0	100.0	0	0.0	0.0	0.189	1.0	98.35659	1.96	1	1.0	2.0	0.0	0.0	0.0
0.0	900.0	100.0	100.0	0	0.0	0.0	0.189	1.0	98.35659	1.96	1	1.0	2.0	0.0	0.0	0.0
0.0	900.0	100.0	100.0	0	0.0	0.0	0.189	1.0	98.45854	1.693	1	1.0	2.0	0.0	0.0	0.0
0.0	900.0	100.0	100.0	0	0.0	0.0	0.189	1.0	98.45854	1.573	1	1.0	2.0	0.0	0.0	0.0
0.0	900.0	100.0	100.0	0	0.0	0.0	0.189	1.0	98.38582	1.573	1	1.0	2.0	0.0	0.0	0.0
0.0	900.0	100.0	100.0	0	0.0	0.0	0.189	1.0	97.662926	1.358	1	1.0	2.0	0.0	0.0	0.0
0.0	900.0	100.0	100.0	0	0.0	0.0	0.189	1.0	97.662926	1.263	1	1.0	2.0	0.0	0.0	0.0
0.0	900.0	100.0	100.0	0	0.0	0.0	0.189	1.0	97.164116	1.263	1	1.0	2.0	0.0	0.0	0.0
0.0	900.0	100.0	100.0	0	0.0	0.0	0.189	1.0	96.711555	1.09	1	1.0	2.0	0.0	0.0	0.0
0.0	900.0	100.0	100.0	0	0.0	0.0	0.19	1.0	96.711555	1.09	1	1.0	2.0	0.0	0.0	0.0
0.0	900.0	100.0	100.0	0	0.0	0.0	0.19	1.0	96.47842	1.013	1	1.0	2.0	0.0	0.0	0.0
0.0	900.0	100.0	100.0	0	0.0	0.0	0.191	1.0	96.47842	0.874	1	1.0	2.0	0.0	0.0	0.0
0.0	900.0	100.0	100.0	0	0.0	0.0	0.191	1.0	95.86422	0.874	1	1.0	2.0	0.0	0.0	0.0
0.0	900.0	100.0	100.0	0	0.0	0.0	0.192	1.0	95.58544	0.812	1	1.0	2.0	0.0	0.0	0.0
0.0	900.0	100.0	100.0	0	0.0	0.0	0.192	1.0	95.34344	0.701	1	1.0	2.0	0.0	0.0	0.0
0.0	900.0	100.0	100.0	0	0.0	0.0	0.193	1.0	95.62335	0.701	1	1.0	2.0	0.0	0.0	0.0
0.0	900.0	100.0	100.0	0	0.0	0.0	0.193	1.0	95.25294	0.652	1	1.0	2.0	0.0	0.0	0.0
0.0	900.0	100.0	100.0	0	0.0	0.0	0.193	1.0	95.36644	0.652	1	1.0	2.0	0.0	0.0	0.0
0.0	900.0	100.0	100.0	0	0.0	0.0	0.193	1.0	95.41476	0.563	1	1.0	2.0	0.0	0.0	0.0
0.0	900.0	100.0	100.0	0	0.0	0.0	0.194	1.0	95.41476	0.523	1	1.0	2.0	0.0	0.0	0.0
0.0	900.0	100.0	100.0	0	0.0	0.0	0.194	1.0	96.141655	0.523	1	1.0	2.0	0.0	0.0	0.0
0.0	900.0	100.0	100.0	0	0.0	0.0	0.194	1.0	95.438675	0.451	1	1.0	2.0	0.0	0.0	0.0
0.0	900.0	100.0	100.0	0	0.0	0.0	0.194	1.0	95.438675	0.419	1	1.0	2.0	0.0	0.0	0.0
0.0	900.0	100.0	100.0	0	0.0	0.0	0.193	1.0	95.13718	0.419	1	1.0	2.0	8.0	0.0	0.0
0.0	900.0	100.0	100.0	0	0.0	0.0	0.193	1.0	96.366684	0.362	1	1.0	2.0	11.0	0.0	0.0
0.0	900.0	100.0	100.0	0	0.0	0.0	0.193	1.0	96.366684	0.362	1	1.0	2.0	11.0	0.0	0.0
-12500.001	900.0	100.0	100.0	0	0.0	0.0	0.193	1.0	97.04078	0.336	1	1.0	2.0	11.0	0.0	0.0
-12500.001	900.0	100.0	100.0	0	0.0	0.0	0.192	1.0	97.04078	0.29	1	1.0	2.0	11.0	0.0	0.0
-12500.001	900.0	100.0	100.0	0	0.0	0.0	0.192	1.0	96.308556	0.29	1	1.0	2.0	11.0	0.0	0.0
-12500.001	900.0	100.0	100.0	0	0.0	0.0	0.192	1.0	96.67877	-0.632	1	1.0	2.0	11.0	0.0	0.0
-12500.001	900.0	100.0	100.0	0	0.0	0.0	0.191	1.0	96.67877	-1.472	1	1.0	2.0	11.0	0.0	0.0
-12500.001	900.0	100.0	100.0	0	0.0	0.0	0.19	1.0	97.14639	-1.472	1	1.0	2.0	11.0	0.0	0.0
-12500.001	900.0	100.0	100.0	0	0.0	0.0	0.189	1.0	97.00191	-2.253	1	1.0	2.0	11.0	0.0	0.0
-12500.001	900.0	100.0	100.0	0	0.0	0.0	0.187	1.0	97.15212	-2.253	1	1.0	2.0	11.0	0.0	0.0
-12500.001	900.0	100.0	100.0	0	0.0	0.0	0.186	1.0	98.25217	-3.653	1	1.0	2.0	11.0	0.0	0.0
-12500.001	900.0	100.0	100.0	0	0.0	0.0	0.184	1.0	98.25217	-4.279	1	1.0	2.0	11.0	0.0	0.0
-12500.001	900.0	100.0	100.0	0	0.0	0.0	0.183	1.0	98.060646	-4.279	1	1.0	2.0	11.0	0.0	0.0
-12500.001	900.0	100.0	100.0	0	0.0	0.0	0.18	1.0	97.94611	-5.403	1	1.0	2.0	11.0	0.0	0.0
-12500.001	900.0	100.0	100.0	0	0.0	0.0	0.179	1.0	97.94611	-5.403	1	1.0	2.0	11.0	0.0	0.0
-12500.001	900.0	100.0	100.0	0	0.0	0.0	0.176	1.0	98.242386	-6.373	1	1.0	2.0	11.0	0.0	0.0
-12500.001	900.0	100.0	100.0	0	0.0	0.0	0.173	1.0	98.242386	-7.211	1	1.0	2.0	11.0	0.0	0.0
-12500.001	900.0	100.0	100.0	0	0.0	0.0	0.171	1.0	98.38798	-7.211	1	1.0	2.0	11.0	0.0	0.0
-12500.001	900.0	100.0	100.0	0	0.0	0.0	0.167	1.0	99.30097	-7.586	1	1.0	2.0	11.0	0.0	0.0
-12500.001	900.0	100.0	100.0	0	0.0	0.0	0.164	1.0	99.30097	-8.259	1	1.0	2.0	11.0	0.0	0.0
-12500.001	900.0	100.0	100.0	0	0.0	0.0	0.16	1.0	98.43634	-8.259	1	1.0	2.0	11.0	0.0	0.0
-12500.001	900.0	100.0	100.0	0	0.0	0.0	0.156	1.0	98.33312	-8.561	1	1.0	2.0	11.0	0.0	0.0
-12500.001	900.0	100.0	100.0	0	0.0	0.0	0.152	1.0	98.33312	-9.099	1	1.0	2.0	11.0	0.0	0.0
-12500.001	900.0	100.0	100.0	0	0.0	0.0	0.148	1.0	98.543884	-9.099	1	1.0	2.0	12.0	0.0	0.0
-12500.001	900.0	100.0	100.0	0	0.0	0.0	0.144	1.0	98.543884	-9.341	1	1.0	2.0	12.0	0.0	0.0
-12500.001	900.0	100.0	100.0	0	0.0	0.0	0.139	1.0	98.32655	-9.341	1	1.0	2.0	12.0	0.0	0.0
-12500.001	900.0	100.0	100.0	0	0.0	0.0	0.135	1.0	99.03106	-9.774	1	1.0	2.0	12.0	0.0	0.0
-12500.001	900.0	100.0	100.0	0	0.0	0.0	0.13	1.0	99.03106	-10.148	1	1.0	2.0	12.0	0.0	0.0
-12500.001	900.0	100.0	100.0	0	0.0	0.0	0.125	1.0	98.71807	-10.148	1	1.0	2.0	12.0	0.0	0.0
-12500.001	900.0	100.0	100.0	0	0.0	0.0	0.12	1.0	99.0591	-10.316	1	1.0	2.0	12.0	0.0	0.0
-12500.001	900.0	100.0	100.0	0	0.0	0.0	0.116	1.0	99.0591	-10.616	1	1.0	2.0	12.0	0.0	0.0
-12500.001	900.0	100.0	100.0	0	0.0	0.0	0.111	1.0	99.09296	-10.616	1	1.0	2.0	12.0	0.0	0.0
-12500.001	900.0	100.0	100.0	0	0.0	0.0	0.107	1.0	99.09296	-10.875	1	1.0	2.0	12.0	0.0	0.0
-12500.001	900.0	100.0	100.0	0	0.0	0.0	0.102	1.0	98.306564	-10.875	1	1.0	2.0	12.0	0.0	0.0
-12500.001	900.0	100.0	100.0	0	0.0	0.0	0.097	1.0	98.54259	-10.991	1	1.0	2.0	12.0	0.0	0.0
-12500.001	900.0	100.0	100.0	0	0.0	0.0	0.093	1.0	98.54259	-11.2	1	1.0	2.0	12.0	0.0	0.0
-12500.001	900.0	100.0	100.0	0	0.0	0.0	0.088	1.0	98.058235	-11.2	1	1.0	2.0	12.0	0.0	0.0
-12500.001	900.0	100.0	100.0	0	0.0	0.0	0.084	1.0	95.55883	-11.292	1	1.0	2.0	12.0	0.0	0.0
-12500.001	900.0	100.0	100.0	0	0.0	0.0	0.08	1.0	95.55883	-11.379	1	1.0	2.0	12.0	0.0	0.0
-12500.001	900.0	100.0	100.0	0	0.0	0.0	0.076	1.0	101.02297	-11.379	1	1.0	2.0	12.0	0.0	0.0
-12500.001	900.0	100.0	100.0	0	0.0	0.0	0.072	1.0	101.02297	-11.535	1	1.0	2.0	12.0	0.0	0.0
-12500.001	900.0	100.0	100.0	0	0.0	0.0	0.069	1.0	100.52005	-11.535	1	1.0	2.0	12.0	0.0	0.0
-12500.001	900.0	100.0	100.0	0	0.0	0.0	0.065	1.0	101.05838	-11.668	1	1.0	2.0	12.0	0.0	0.0
-12500.001	900.0	100.0	100.0	0	0.0	0.0	0.061	1.0	101.05838	-11.728	1	1.0	2.0	12.0	0.0	0.0
-12500.001	900.0	100.0	100.0	0	0.0	0.0	0.058	1.0	100.95164	-11.728	1	1.0	2.0	12.0	0.0	0.0
-12500.001	900.0	100.0	100.0	0	0.0	0.0	0.054	1.0	99.822716	-11.835	1	1.0	2.0	12.0	0.0	0.0
-12500.001	900.0	100.0	100.0	0	0.0	0.0	0.05	1.0	99.822716	-11.929	1	1.0	2.0	12.0	0.0	0.0
-12500.001	900.0	100.0	100.0	0	0.0	0.0	0.047	1.0	100.4842	-11.929	1	1.0	2.0	12.0	0.0	0.0
-12500.001	900.0	100.0	100.0	0	0.0	0.0	0.043	1.0	100.4842	-11.97	1	1.0	2.0	12.0	0.0	0.0
-12500.001	900.0	100.0	100.0	0	0.0	0.0	0.04	1.0	100.89898	-11.97	1	1.0	2.0	12.0	0.0	0.0
-12500.001	900.0	100.0	100.0	0	0.0	0.0	0.037	1.0	100.4015	-12.045	1	1.0	2.0	12.0	0.0	0.0
-12500.001	900.0	100.0	100.0	0	0.0	0.0	0.034	1.0	100.4015	-12.078	1	1.0	2.0	12.0	0.0	0.0
-12500.001	900.0	100.0	100.0	0	0.0	0.0	0.032	1.0	100.31138	-12.078	1	1.0	2.0	12.0	0.0	0.0
-12500.001	900.0	100.0	100.0	0	0.0	0.0	0.03	1.0	99.77281	-12.137	1	1.0	2.0	12.0	0.0	0.0
-12500.001	900.0	100.0	100.0	0	0.0	0.0	0.028	1.0	99.77281	-12.189	1	1.0	2.0	12.0	0.0	0.0
-12500.001	900.0	100.0	100.0	0	0.0	0.0	0.026	1.0	98.89959	-12.189	1	1.0	2.0	12.0	0.0	0.0
-12500.001	900.0	100.0	100.0	0	0.0	0.0	0.025	1.0	98.89959	-12.212	1	1.0	2.0	12.0	0.0	0.0
-12500.001	900.0	100.0	100.0	0	0.0	0.0	0.023	1.0	98.854	-12.212	1	1.0	2.0	12.0	0.0	0.0
-12500.001	900.0	100.0	100.0	0	0.0	0.0	0.022	1.0	97.7663	-12.254	1	1.0	2.0	12.0	0.0	0.0
-12500.001	900.0	100.0	100.0	0	0.0	0.0	0.02	1.0	97.7663	-12.273	1	1.0	2.0	12.0	0.0	0.0
-12500.001	900.0	100.0	100.0	0	0.0	0.0	0.019	1.0	97.07415	-12.273	1	1.0	2.0	12.0	0.0	0.0
-12500.001	900.0	100.0	100.0	0	0.0	0.0	0.018	1.0	97.59708	-12.306	1	1.0	2.0	12.0	0.0	0.0
-12500.001	900.0	100.0	100.0	0	0.0	0.0	0.017	1.0	97.59708	-12.321	1	1.0	2.0	12.0	0.0	0.0
-12500.001	900.0	100.0	100.0	0	0.0	0.0	0.016	1.0	98.004974	-12.321	1	1.0	2.0	12.0	0.0	0.0
-12500.001	900.0	100.0	100.0	0	0.0	0.0	0.015	1.0	98.004974	-12.347	1	1.0	2.0	12.0	0.0	0.0
-12500.001	900.0	100.0	100.0	0	0.0	0.0	0.014	1.0	97.46	-12.347	1	1.0	2.0	12.0	0.0	0.0
-12500.001	900.0	100.0	100.0	0	0.0	0.0	0.014	1.0	96.80636	-12.359	1	1.0	2.0	12.0	0.0	0.0
-12500.001	900.0	100.0	100.0	0	0.0	0.0	0.014	1.0	96.80636	-12.382	1	1.0	2.0	12.0	0.0	0.0
-12500.001	900.0	100.0	100.0	0	0.0	0.0	0.014	1.0	96.986786	-12.382	1	1.0	2.0	12.0	0.0	0.0
-12500.001	900.0	100.0	100.0	0	0.0	0.0	0.014	1.0	97.47012	-12.391	1	1.0	2.0	12.0	0.0	0.0
-12500.001	900.0	100.0	100.0	0	0.0	0.0	0.015	1.0	97.47012	-12.408	1	1.0	2.0	12.0	0.0	0.0
-12500.001	900.0	100.0	100.0	0	0.0	0.0	0.015	1.0	97.782364	-12.408	1	1.0	2.0	12.0	0.0	0.0
-12500.001	900.0	100.0	100.0	0	0.0	0.0	0.016	1.0	97.782364	-12.422	1	1.0	2.0	12.0	0.0	0.0
-12500.001	900.0	100.0	100.0	0	0.0	0.0	0.017	1.0	98.11151	-12.422	1	1.0	2.0	12.0	0.0	0.0
-12500.001	900.0	100.0	100.0	0	0.0	0.0	0.019	1.0	97.85443	-12.429	1	1.0	2.0	12.0	0.0	0.0
-12500.001	900.0	100.0	100.0	0	0.0	0.0	0.02	1.0	97.85443	-12.441	1	1.0	2.0	12.0	0.0	0.0
-12500.001	900.0	100.0	100.0	0	0.0	0.0	0.022	1.0	97.78585	-12.441	1	1.0	2.0	12.0	0.0	0.0
-12500.001	900.0	100.0	100.0	0	0.0	0.0	0.024	1.0	98.43766	-12.446	1	1.0	2.0	12.0	0.0	0.0
-12500.001	900.0	100.0	100.0	0	0.0	0.0	0.026	1.0	98.14128	-12.456	1	1.0	2.0	12.0	0.0	0.0
-12500.001	900.0	100.0	100.0	0	0.0	0.0	0.027	1.0	98.00871	-12.456	1	1.0	2.0	12.0	0.0	0.0
-12500.001	900.0	100.0	100.0	0	0.0	0.0	0.029	1.0	98.00871	-12.46	1	1.0	2.0	12.0	0.0	0.0
-12500.001	900.0	100.0	100.0	0	0.0	0.0	0.031	1.0	97.485374	-12.46	1	1.0	2.0	12.0	0.0	0.0
-12500.001	900.0	100.0	100.0	0	0.0	0.0	0.033	1.0	97.71624	-12.469	1	1.0	2.0	12.0	0.0	0.0
-12500.001	900.0	100.0	100.0	0	0.0	0.0	0.035	1.0	97.71624	-12.474	1	1.0	2.0	12.0	0.0	0.0
-12500.001	900.0	100.0	100.0	0	0.0	0.0	0.037	1.0	97.72293	-12.474	1	1.0	2.0	12.0	0.0	0.0
-12500.001	900.0	100.0	100.0	0	0.0	0.0	0.039	1.0	97.90492	-12.477	1	1.0	2.0	12.0	0.0	0.0
-12500.001	900.0	100.0	100.0	0	0.0	0.0	0.04	1.0	97.90492	-12.483	1	1.0	2.0	12.0	0.0	0.0
-12500.001	900.0	100.0	100.0	0	0.0	0.0	0.042	1.0	98.85726	-12.483	1	1.0	2.0	12.0	0.0	0.0
-12500.001	900.0	100.0	100.0	0	0.0	0.0	0.044	1.0	98.85726	-12.486	1	1.0	2.0	12.0	0.0	0.0
-12500.001	900.0	100.0	100.0	0	0.0	0.0	0.045	1.0	99.06125	-12.486	1	1.0	2.0	12.0	0.0	0.0
-12500.001	900.0	100.0	100.0	0	0.0	0.0	0.046	1.0	99.24041	-12.49	1	1.0	2.0	12.0	0.0	0.0
-12500.001	900.0	100.0	100.0	0	0.0	0.0	0.046	1.0	99.24041	-12.493	1	1.0	2.0	12.0	0.0	0.0
-12500.001	900.0	100.0	100.0	0	0.0	0.0	0.047	1.0	98.92461	-12.493	1	1.0	2.0	12.0	0.0	0.0
-12500.001	900.0	100.0	100.0	0	0.0	0.0	0.048	1.0	98.94159	-12.494	1	1.0	2.0	12.0	0.0	0.0
-12500.001	900.0	100.0	100.0	0	0.0	0.0	0.049	1.0	98.94159	-12.497	1	1.0	2.0	12.0	0.0	0.0
-12500.001	900.0	100.0	100.0	0	0.0	0.0	0.05	1.0	99.65721	-12.497	1	1.0	2.0	12.0	0.0	0.0
-12500.001	900.0	100.0	100.0	0	0.0	0.0	0.051	1.0	99.65721	-12.5	1	1.0	2.0	12.0	0.0	0.0
-12500.001	900.0	100.0	100.0	0	0.0	0.0	0.051	1.0	99.85669	-12.5	1	1.0	2.0	12.0	0.0	0.0
-12500.001	900.0	100.0	100.0	0	0.0	0.0	0.051	1.0	98.77	-12.502	1	1.0	2.0	12.0	0.0	0.0
-12500.001	900.0	100.0	100.0	0	0.0	0.0	0.051	1.0	98.77	-12.502	1	1.0	2.0	12.0	0.0	0.0
-12500.001	900.0	100.0	100.0	0	0.0	0.0	0.052	1.0	99.74235	-12.502	1	1.0	2.0	12.0	0.0	0.0
-12500.001	900.0	100.0	100.0	0	0.0	0.0	0.052	1.0	99.32822	-12.505	1	1.0	2.0	12.0	0.0	0.0
-12500.001	900.0	100.0	100.0	0	0.0	0.0	0.052	1.0	99.32822	-12.507	1	1.0	2.0	12.0	0.0	0.0
-12500.001	900.0	100.0	100.0	0	0.0	0.0	0.053	1.0	98.98531	-12.507	1	1.0	2.0	12.0	0.0	0.0
-12500.001	900.0	100.0	100.0	0	0.0	0.0	0.054	1.0	98.98531	-12.507	1	1.0	2.0	12.0	0.0	0.0
-12500.001	900.0	100.0	100.0	0	0.0	0.0	0.056	1.0	99.69235	-12.507	1	1.0	2.0	12.0	0.0	0.0
-12500.001	900.0	100.0	100.0	0	0.0	0.0	0.056	1.0	98.74721	-12.509	1	1.0	2.0	12.0	0.0	0.0
-12500.001	900.0	100.0	100.0	0	0.0	0.0	0.057	1.0	98.74721	-12.509	1	1.0	2.0	12.0	0.0	0.0
-12500.001	900.0	100.0	100.0	0	0.0	0.0	0.057	1.0	98.91766	-12.509	1	1.0	2.0	12.0	0.0	0.0
-12500.001	900.0	100.0	100.0	0	0.0	0.0	0.057	1.0	98.33482	-12.509	1	1.0	2.0	12.0	0.0	0.0
-12500.001	900.0	100.0	100.0	0	0.0	0.0	0.058	1.0	98.33482	-12.509	1	1.0	2.0	12.0	0.0	0.0
-12500.001	900.0	100.0	100.0	0	0.0	0.0	0.058	1.0	98.6682	-12.51	1	1.0	2.0	12.0	0.0	0.0
-12500.001	900.0	100.0	100.0	0	0.0	0.0	0.058	1.0	98.6682	-12.511	1	1.0	2.0	12.0	0.0	0.0
-12500.001	900.0	100.0	100.0	0	0.0	0.0	0.058	1.0	98.39881	-12.511	1	1.0	2.0	12.0	0.0	0.0
-12500.001	900.0	100.0	100.0	0	0.0	0.0	0.058	1.0	98.11558	-12.512	1	1.0	2.0	12.0	0.0	0.0
-12500.001	900.0	100.0	100.0	0	0.0	0.0	0.057	1.0	98.11558	-12.512	1	1.0	2.0	12.0	0.0	0.0
-12500.001	900.0	100.0	100.0	0	0.0	0.0	0.056	1.0	97.854416	-12.512	1	1.0	2.0	12.0	0.0	0.0
-12500.001	900.0	100.0	100.0	0	0.0	0.0	0.055	1.0	97.37064	-12.512	1	1.0	2.0	12.0	0.0	0.0
-12500.001	900.0	100.0	100.0	0	0.0	0.0	0.053	1.0	97.37064	-12.513	1	1.0	2.0	12.0	0.0	0.0
-12500.001	900.0	100.0	100.0	0	0.0	0.0	0.051	1.0	97.57625	-12.513	1	1.0	2.0	12.0	0.0	0.0
-12500.001	900.0	100.0	100.0	0	0.0	0.0	0.049	1.0	97.57625	-12.513	1	1.0	2.0	12.0	0.0	0.0
-12500.001	900.0	100.0	100.0	0	0.0	0.0	0.047	1.0	98.08327	-12.513	1	1.0	2.0	12.0	0.0	0.0
-12500.001	900.0	100.0	100.0	0	0.0	0.0	0.044	1.0	98.459145	-12.513	1	1.0	2.0	12.0	0.0	0.0
-12500.001	900.0	100.0	100.0	0	0.0	0.0	0.042	1.0	98.459145	-12.514	1	1.0	2.0	12.0	0.0	0.0
-12500.001	900.0	100.0	100.0	0	0.0	0.0	0.039	1.0	99.028496	-12.514	1	1.0	2.0	12.0	0.0	0.0
-12500.001	900.0	100.0	100.0	0	0.0	0.0	0.036	1.0	98.35404	-12.514	1	1.0	2.0	12.0	0.0	0.0
-12500.001	900.0	100.0	100.0	0	0.0	0.0	0.033	1.0	98.35404	-12.514	1	1.0	2.0	12.0	0.0	0.0
-12500.001	900.0	100.0	100.0	0	0.0	0.0	0.03	1.0	97.538246	-12.514	1	1.0	2.0	12.0	0.0	0.0
-12500.001	900.0	100.0	100.0	0	0.0	0.0	0.026	1.0	97.538246	-12.515	1	1.0	2.0	12.0	0.0	0.0
-12500.001	900.0	100.0	100.0	0	0.0	0.0	0.023	1.0	97.65139	-12.515	1	1.0	2.0	12.0	0.0	0.0
-12500.001	900.0	100.0	100.0	0	0.0	0.0	0.02	1.0	97.8518	-12.515	1	1.0	2.0	12.0	0.0	0.0
-12500.001	900.0	100.0	100.0	0	0.0	0.0	0.017	1.0	97.8518	-12.515	1	1.0	2.0	12.0	0.0	0.0
-12500.001	900.0	100.0	100.0	0	0.0	0.0	0.015	1.0	97.36551	-12.515	1	1.0	2.0	12.0	0.0	0.0
-12500.001	900.0	100.0	100.0	0	0.0	0.0	0.012	1.0	97.59742	-12.515	1	1.0	2.0	12.0	0.0	0.0
-12500.001	900.0	100.0	100.0	0	0.0	0.0	0.009	1.0	97.91031	-12.515	1	1.0	2.0	12.0	0.0	0.0
-12500.001	900.0	100.0	100.0	0	0.0	0.0	0.007	1.0	98.57005	-12.515	1	1.0	2.0	12.0	0.0	0.0
-12500.001	900.0	100.0	100.0	0	0.0	0.0	0.004	1.0	98.57005	-12.515	1	1.0	2.0	12.0	0.0	0.0
-12500.001	900.0	100.0	100.0	0	0.0	0.0	0.001	1.0	97.910675	-12.515	1	1.0	2.0	12.0	0.0	0.0
-12500.001	900.0	100.0	100.0	0	0.0	0.0	-0.001	1.0	98.64051	-12.515	1	1.0	2.0	12.0	0.0	0.0
-12500.001	900.0	100.0	100.0	0	0.0	0.0	-0.004	1.0	98.64051	-12.515	1	1.0	2.0	12.0	0.0	0.0
-12500.001	900.0	100.0	100.0	0	0.0	0.0	-0.006	1.0	97.12279	-12.515	1	1.0	2.0	12.0	0.0	0.0
-12500.001	900.0	100.0	100.0	0	0.0	0.0	-0.009	1.0	97.40344	-12.515	1	1.0	2.0	13.0	0.0	0.0
-12500.001	900.0	100.0	100.0	0	0.0	0.0	-0.011	1.0	97.40344	-12.516	1	1.0	2.0	13.0	0.0	0.0
0.0	900.0	100.0	100.0	0	0.0	0.0	-0.013	1.0	97.54823	-12.516	1	1.0	2.0	0.0	1.0	0.0
0.0	900.0	100.0	100.0	0	0.0	0.0	-0.015	1.0	97.54823	-12.516	1	1.0	2.0	0.0	1.0	0.0
0.0	900.0	100.0	100.0	0	0.0	0.0	-0.017	1.0	98.2546	-12.516	1	1.0	2.0	0.0	1.0	0.0
0.0	900.0	100.0	100.0	0	0.0	0.0	-0.018	1.0	98.15067	-12.516	1	1.0	2.0	0.0	1.0	0.0
0.0	900.0	100.0	100.0	0	0.0	0.0	-0.02	1.0	98.15067	-11.632	1	1.0	2.0	0.0	1.0	0.0
0.0	900.0	100.0	100.0	0	0.0	0.0	-0.021	1.0	98.86995	-11.632	1	1.0	2.0	0.0	1.0	0.0
0.0	900.0	100.0	100.0	0	0.0	0.0	-0.022	1.0	98.48776	-10.044	1	1.0	2.0	0.0	1.0	0.0
0.0	900.0	100.0	100.0	0	0.0	0.0	-0.022	1.0	98.48776	-10.044	1	1.0	2.0	0.0	1.0	0.0
0.0	900.0	100.0	100.0	0	0.0	0.0	-0.021	1.0	99.185814	-8.674	1	1.0	2.0	2.0	1.0	0.0
0.0	900.0	100.0	100.0	0	0.0	0.0	-0.021	1.0	99.185814	-8.061	1	1.0	2.0	2.0	1.0	0.0
0.0	900.0	100.0	100.0	0	0.0	0.0	-0.02	1.0	99.439384	-8.061	1	1.0	2.0	4.0	1.0	0.0
13888.89	1000.0	100.0	100.0	0	0.0	0.0	-0.019	1.0	99.08418	-6.962	1	1.0	2.0	4.0	1.0	0.0
13888.89	1000.0	100.0	100.0	0	0.0	0.0	-0.018	1.0	99.08418	-6.469	1	1.0	2.0	4.0	1.0	0.0
13888.89	1000.0	100.0	100.0	0	0.0	0.0	-0.016	1.0	99.595	-6.469	1	1.0	2.0	4.0	1.0	0.0
13888.89	1000.0	100.0	100.0	0	0.0	0.0	-0.014	1.0	98.53378	-4.603	1	1.0	2.0	4.0	1.0	0.0
13888.89	1000.0	100.0	100.0	0	0.0	0.0	-0.011	1.0	98.53378	-4.603	1	1.0	2.0	4.0	1.0	0.0
13888.89	1000.0	100.0	100.0	0	0.0	0.0	-0.007	1.0	98.35744	-3.294	1	1.0	2.0	5.0	1.0	0.0
13888.89	1000.0	100.0	100.0	0	0.0	0.0	-0.004	1.0	98.35744	-0.947	1	1.0	2.0	5.0	1.0	0.0
13888.89	1000.0	100.0	100.0	0	0.0	0.0	0.0	1.0	98.43979	-0.947	1	1.0	2.0	5.0	1.0	0.0
13888.89	1000.0	100.0	100.0	0	0.0	0.0	0.004	1.0	98.278694	1.076	1	1.0	2.0	5.0	1.0	0.0
13888.89	1000.0	100.0	100.0	0	0.0	0.0	0.008	1.0	98.278694	1.983	1	1.0	2.0	5.0	1.0	0.0
13888.89	1000.0	100.0	100.0	0	0.0	0.0	0.013	1.0	97.97321	1.983	1	1.0	2.0	5.0	1.0	0.0
13888.89	1000.0	100.0	100.0	0	0.0	0.0	0.018	1.0	98.02898	3.61	1	1.0	2.0	5.0	1.0	0.0
13888.89	1000.0	100.0	100.0	0	0.0	0.0	0.024	1.0	98.02898	3.61	1	1.0	2.0	5.0	1.0	0.0
13888.89	1000.0	100.0	100.0	0	0.0	0.0	0.029	1.0	98.4954	4.338	1	1.0	2.0	5.0	1.0	0.0
13888.89	1000.0	100.0	100.0	0	0.0	0.0	0.034	1.0	98.4954	5.644	1	1.0	2.0	5.0	1.0	0.0
13888.89	1000.0	100.0	100.0	0	0.0	0.0	0.039	1.0	98.165924	5.644	1	1.0	2.0	5.0	1.0	0.0
13888.89	1000.0	100.0	100.0	0	0.0	0.0	0.045	1.0	98.2245	6.771	1	1.0	2.0	5.0	1.0	0.0
13888.89	1000.0	100.0	100.0	0	0.0	0.0	0.05	1.0	98.2245	7.275	1	1.0	2.0	5.0	1.0	0.0
13888.89	1000.0	100.0	100.0	0	0.0	0.0	0.055	1.0	97.4154	7.275	1	1.0	2.0	5.0	1.0	0.0
13888.89	1000.0	100.0	100.0	0	0.0	0.0	0.061	1.0	97.4154	8.179	1	1.0	2.0	5.0	1.0	0.0
13888.89	1000.0	100.0	100.0	0	0.0	0.0	0.066	1.0	97.92035	8.179	1	1.0	2.0	5.0	1.0	0.0
13888.89	1000.0	100.0	100.0	0	0.0	0.0	0.071	1.0	97.63644	8.585	1	1.0	2.0	5.0	1.0	0.0
13888.89	1000.0	100.0	100.0	0	0.0	0.0	0.076	1.0	97.63644	9.311	1	1.0	2.0	5.0	1.0	0.0
13888.89	1000.0	100.0	100.0	0	0.0	0.0	0.081	1.0	97.196396	9.311	1	1.0	2.0	5.0	1.0	0.0
13888.89	1000.0	100.0	100.0	0	0.0	0.0	0.086	1.0	96.95844	9.635	1	1.0	2.0	5.0	1.0	0.0
13888.89	1000.0	100.0	100.0	0	0.0	0.0	0.09	1.0	96.95844	10.218	1	1.0	2.0	5.0	1.0	0.0
13888.89	1000.0	100.0	100.0	0	0.0	0.0	0.095	1.0	98.06639	10.218	1	1.0	2.0	5.0	1.0	0.0
13888.89	1000.0	100.0	100.0	0	0.0	0.0	0.099	1.0	98.06639	10.479	1	1.0	2.0	5.0	1.0	0.0
13888.89	1000.0	100.0	100.0	0	0.0	0.0	0.103	1.0	97.7014	10.479	1	1.0	2.0	5.0	1.0	0.0
13888.89	1000.0	100.0	100.0	0	0.0	0.0	0.107	1.0	97.320595	10.947	1	1.0	2.0	5.0	1.0	0.0
13888.89	1000.0	100.0	100.0	0	0.0	0.0	0.11	1.0	97.320595	11.155	1	1.0	2.0	5.0	1.0	0.0
13888.89	1000.0	100.0	100.0	0	0.0	0.0	0.114	1.0	97.80533	11.155	1	1.0	2.0	5.0	1.0	0.0
13888.89	1000.0	100.0	100.0	0	0.0	0.0	0.118	1.0	98.05299	11.53	1	1.0	2.0	5.0	1.0	0.0
13888.89	1000.0	100.0	100.0	0	0.0	0.0	0.121	1.0	98.05299	11.855	1	1.0	2.0	5.0	1.0	0.0
13888.89	1000.0	100.0	100.0	0	0.0	0.0	0.125	1.0	98.34219	11.855	1	1.0	2.0	5.0	1.0	0.0
13888.89	1000.0	100.0	100.0	0	0.0	0.0	0.128	1.0	98.34219	12.0	1	1.0	2.0	5.0	1.0	0.0
13888.89	1000.0	100.0	100.0	0	0.0	0.0	0.131	1.0	98.03203	12.0	1	1.0	2.0	5.0	1.0	0.0
13888.89	1000.0	100.0	100.0	0	0.0	0.0	0.134	1.0	97.58715	12.259	1	1.0	2.0	5.0	1.0	0.0
13888.89	1000.0	100.0	100.0	0	0.0	0.0	0.137	1.0	97.58715	12.377	1	1.0	2.0	5.0	1.0	0.0
13888.89	1000.0	100.0	100.0	0	0.0	0.0	0.14	1.0	98.15691	12.377	1	1.0	2.0	5.0	1.0	0.0
13888.89	1000.0	100.0	100.0	0	0.0	0.0	0.143	1.0	98.339645	12.586	1	1.0	2.0	5.0	1.0	0.0
13888.89	1000.0	100.0	100.0	0	0.0	0.0	0.146	1.0	98.339645	12.679	1	1.0	2.0	5.0	1.0	0.0
13888.89	1000.0	100.0	100.0	0	0.0	0.0	0.149	1.0	98.64609	12.679	1	1.0	2.0	5.0	1.0	0.0
13888.89	1000.0	100.0	100.0	0	0.0	0.0	0.152	1.0	98.64609	12.847	1	1.0	2.0	5.0	1.0	0.0
13888.89	1000.0	100.0	100.0	0	0.0	0.0	0.155	1.0	98.946434	12.847	1	1.0	2.0	5.0	1.0	0.0
13888.89	1000.0	100.0	100.0	0	0.0	0.0	0.158	1.0	99.15806	12.99	1	2.0	2.0	7.0	1.0	0.0
13888.89	1000.0	100.0	100.0	0	0.0	0.0	0.161	1.0	99.15806	13.056	1	2.0	2.0	7.0	1.0	0.0
0.0	1000.0	100.0	100.0	0	0.0	0.0	0.164	1.0	99.767624	13.056	1	2.0	2.0	0.0	1.0	0.0
0.0	1000.0	100.0	100.0	0	0.0	0.0	0.167	1.0	99.0006	13.172	1	2.0	2.0	0.0	1.0	0.0
0.0	1000.0	100.0	100.0	0	0.0	0.0	0.17	1.0	99.0006	13.224	1	2.0	2.0	0.0	1.0	0.0
0.0	1000.0	100.0	100.0	0	0.0	0.0	0.173	1.0	99.18257	13.224	1	2.0	2.0	0.0	1.0	0.0
0.0	1000.0	100.0	100.0	0	0.0	0.0	0.175	1.0	99.18257	11.419	1	2.0	2.0	0.0	1.0	0.0
0.0	1000.0	100.0	100.0	0	0.0	0.0	0.178	1.0	99.37914	11.419	1	2.0	2.0	0.0	1.0	0.0
0.0	1000.0	100.0	100.0	0	0.0	0.0	0.18	1.0	99.00811	9.862	1	2.0	2.0	0.0	1.0	0.0
0.0	1000.0	100.0	100.0	0	0.0	0.0	0.182	1.0	99.00811	9.164	1	2.0	2.0	0.0	1.0	0.0
0.0	1000.0	100.0	100.0	0	0.0	0.0	0.184	1.0	99.02828	9.164	1	2.0	2.0	0.0	1.0	0.0
0.0	1000.0	100.0	100.0	0	0.0	0.0	0.186	1.0	99.28162	7.915	1	2.0	2.0	0.0	1.0	0.0
0.0	1000.0	100.0	100.0	0	0.0	0.0	0.188	1.0	99.28162	7.355	1	2.0	2.0	0.0	1.0	0.0
0.0	1000.0	100.0	100.0	0	0.0	0.0	0.19	1.0	98.694565	7.355	1	2.0	2.0	0.0	1.0	0.0
0.0	1000.0	100.0	100.0	0	0.0	0.0	0.192	1.0	98.34351	6.352	1	2.0	2.0	0.0	1.0	0.0
0.0	1000.0	100.0	100.0	0	0.0	0.0	0.193	1.0	98.59818	6.352	1	2.0	2.0	0.0	1.0	0.0
0.0	1000.0	100.0	100.0	0	0.0	0.0	0.194	1.0	98.95487	5.903	1	2.0	2.0	0.0	1.0	0.0
0.0	1000.0	100.0	100.0	0	0.0	0.0	0.196	1.0	98.95487	5.097	1	2.0	2.0	0.0	1.0	0.0
0.0	1000.0	100.0	100.0	0	0.0	0.0	0.197	1.0	98.94298	5.097	1	2.0	2.0	0.0	1.0	0.0
0.0	1000.0	100.0	100.0	0	0.0	0.0	0.197	1.0	98.72352	4.402	1	2.0	2.0	0.0	1.0	0.0
0.0	1000.0	100.0	100.0	0	0.0	0.0	0.198	1.0	98.72352	4.09	1	2.0	2.0	0.0	1.0	0.0
0.0	1000.0	100.0	100.0	0	0.0	0.0	0.199	1.0	98.39688	4.09	1	2.0	2.0	0.0	1.0	0.0
0.0	1000.0	100.0	100.0	0	0.0	0.0	0.199	1.0	98.39688	3.533	1	2.0	2.0	0.0	1.0	0.0
0.0	1000.0	100.0	100.0	0	0.0	0.0	0.199	1.0	98.65369	3.533	1	2.0	2.0	0.0	1.0	0.0
0.0	1000.0	100.0	100.0	0	0.0	0.0	0.199	1.0	98.77542	3.282	1	2.0	2.0	0.0	1.0	0.0
0.0	1000.0	100.0	100.0	0	0.0	0.0	0.199	1.0	98.77542	2.834	1	2.0	2.0	0.0	1.0	0.0
0.0	1000.0	100.0	100.0	0	0.0	0.0	0.199	1.0	98.97311	2.834	1	2.0	2.0	0.0	1.0	0.0
0.0	1000.0	100.0	100.0	0	0.0	0.0	0.199	1.0	99.214615	2.634	1	2.0	2.0	0.0	1.0	0.0
0.0	1000.0	100.0	100.0	0	0.0	0.0	0.198	1.0	99.214615	2.274	1	2.0	2.0	0.0	1.0	0.0
0.0	1000.0	100.0	100.0	0	0.0	0.0	0.198	1.0	99.895836	2.274	1	2.0	2.0	8.0	1.0	0.0
0.0	1000.0	100.0	100.0	0	0.0	0.0	0.197	1.0	99.895836	1.964	1	2.0	2.0	8.0	1.0	0.0
0.0	1000.0	100.0	100.0	0	0.0	0.0	0.196	1.0	99.43739	1.964	1	2.0	2.0	11.0	1.0	0.0
-13888.89	1000.0	100.0	100.0	0	0.0	0.0	0.195	1.0	99.32312	1.825	1	2.0	2.0	11.0	1.0	0.0
-13888.89	1000.0	100.0	100.0	0	0.0	0.0	0.194	1.0	99.32312	1.576	1	2.0	2.0	11.0	1.0	0.0
-13888.89	1000.0	100.0	100.0	0	0.0	0.0	0.193	1.0	98.26846	1.576	1	2.0	2.0	11.0	1.0	0.0
-13888.89	1000.0	100.0	100.0	0	0.0	0.0	0.192	1.0	97.71709	1.464	1	2.0	2.0	11.0	1.0	0.0
-13888.89	1000.0	100.0	100.0	0	0.0	0.0	0.191	1.0	97.71709	-0.63	1	2.0	2.0	11.0	1.0	0.0
-13888.89	1000.0	100.0	100.0	0	0.0	0.0	0.189	1.0	98.36939	-0.63	1	2.0	2.0	11.0	1.0	0.0
-13888.89	1000.0	100.0	100.0	0	0.0	0.0	0.187	1.0	98.36939	-1.568	1	2.0	2.0	11.0	1.0	0.0
-13888.89	1000.0	100.0	100.0	0	0.0	0.0	0.185	1.0	98.20486	-1.568	1	2.0	2.0	11.0	1.0	0.0
-13888.89	1000.0	100.0	100.0	0	0.0	0.0	0.183	1.0	98.419945	-3.251	1	2.0	2.0	11.0	1.0	0.0
-13888.89	1000.0	100.0	100.0	0	0.0	0.0	0.18	1.0	98.419945	-4.705	1	2.0	2.0	11.0	1.0	0.0
-13888.89	1000.0	100.0	100.0	0	0.0	0.0	0.178	1.0	98.67561	-4.705	1	2.0	2.0	11.0	1.0	0.0
-13888.89	1000.0	100.0	100.0	0	0.0	0.0	0.175	1.0	99.3988	-5.355	1	2.0	2.0	11.0	1.0	0.0
-13888.89	1000.0	100.0	100.0	0	0.0	0.0	0.172	1.0	99.3988	-6.522	1	2.0	2.0	11.0	1.0	0.0
-13888.89	1000.0	100.0	100.0	0	0.0	0.0	0.169	1.0	98.616844	-6.522	1	2.0	2.0	11.0	1.0	0.0
-13888.89	1000.0	100.0	100.0	0	0.0	0.0	0.167	1.0	98.616844	-7.044	1	2.0	2.0	11.0	1.0	0.0
-13888.89	1000.0	100.0	100.0	0	0.0	0.0	0.164	1.0	98.357956	-7.044	1	2.0	2.0	11.0	1.0	0.0
-13888.89	1000.0	100.0	100.0	0	0.0	0.0	0.161	1.0	98.72742	-7.98	1	2.0	2.0	11.0	1.0	0.0
-13888.89	1000.0	100.0	100.0	0	0.0	0.0	0.159	1.0	98.72742	-8.399	1	2.0	2.0	11.0	1.0	0.0
-13888.89	1000.0	100.0	100.0	0	0.0	0.0	0.156	1.0	98.815346	-8.399	1	2.0	2.0	11.0	1.0	0.0
-13888.89	1000.0	100.0	100.0	0	0.0	0.0	0.153	1.0	98.50599	-9.15	1	2.0	2.0	11.0	1.0	0.0
-13888.89	1000.0	100.0	100.0	0	0.0	0.0	0.15	1.0	98.50599	-9.799	1	2.0	2.0	11.0	1.0	0.0
-13888.89	1000.0	100.0	100.0	0	0.0	0.0	0.147	1.0	97.958206	-9.799	1	2.0	2.0	12.0	1.0	0.0
-13888.89	1000.0	100.0	100.0	0	0.0	0.0	0.144	1.0	97.958206	-10.089	1	2.0	2.0	12.0	1.0	0.0
-13888.89	1000.0	100.0	100.0	0	0.0	0.0	0.141	1.0	97.6145	-10.089	1	2.0	2.0	12.0	1.0	0.0
-13888.89	1000.0	100.0	100.0	0	0.0	0.0	0.138	1.0	97.02461	-10.61	1	2.0	2.0	12.0	1.0	0.0
-13888.89	1000.0	100.0	100.0	0	0.0	0.0	0.136	1.0	97.02461	-10.844	1	2.0	2.0	12.0	1.0	0.0
-13888.89	1000.0	100.0	100.0	0	0.0	0.0	0.134	1.0	98.068085	-10.844	1	2.0	2.0	12.0	1.0	0.0
-13888.89	1000.0	100.0	100.0	0	0.0	0.0	0.132	1.0	98.26206	-11.261	1	2.0	2.0	12.0	1.0	0.0
-13888.89	1000.0	100.0	100.0	0	0.0	0.0	0.13	1.0	98.26206	-11.261	1	2.0	2.0	12.0	1.0	0.0
-13888.89	1000.0	100.0	100.0	0	0.0	0.0	0.127	1.0	98.51069	-11.448	1	2.0	2.0	12.0	1.0	0.0
-13888.89	1000.0	100.0	100.0	0	0.0	0.0	0.125	1.0	98.51069	-11.783	1	2.0	2.0	12.0	1.0	0.0
-13888.89	1000.0	100.0	100.0	0	0.0	0.0	0.123	1.0	98.79624	-11.783	1	2.0	2.0	12.0	1.0	0.0
-13888.89	1000.0	100.0	100.0	0	0.0	0.0	0.121	1.0	98.53565	-12.073	1	2.0	2.0	12.0	1.0	0.0
-13888.89	1000.0	100.0	100.0	0	0.0	0.0	0.119	1.0	98.53565	-12.203	1	2.0	2.0	12.0	1.0	0.0
-13888.89	1000.0	100.0	100.0	0	0.0	0.0	0.116	1.0	98.140755	-12.203	1	2.0	2.0	12.0	1.0	0.0
-13888.89	1000.0	100.0	100.0	0	0.0	0.0	0.114	1.0	97.96374	-12.435	1	2.0	2.0	12.0	1.0	0.0
-13888.89	1000.0	100.0	100.0	0	0.0	0.0	0.113	1.0	97.96374	-12.54	1	2.0	2.0	12.0	1.0	0.0
-13888.89	1000.0	100.0	100.0	0	0.0	0.0	0.11	1.0	98.16615	-12.54	1	2.0	2.0	12.0	1.0	0.0
-13888.89	1000.0	100.0	100.0	0	0.0	0.0	0.108	1.0	97.837814	-12.726	1	2.0	2.0	12.0	1.0	0.0
-13888.89	1000.0	100.0	100.0	0	0.0	0.0	0.107	1.0	98.63205	-12.726	1	2.0	2.0	12.0	1.0	0.0
-13888.89	1000.0	100.0	100.0	0	0.0	0.0	0.104	1.0	98.40849	-12.809	1	2.0	2.0	12.0	1.0	0.0
-13888.89	1000.0	100.0	100.0	0	0.0	0.0	0.102	1.0	98.40849	-12.958	1	2.0	2.0	12.0	1.0	0.0
-13888.89	1000.0	100.0	100.0	0	0.0	0.0	0.1	1.0	98.63767	-12.958	1	2.0	2.0	12.0	1.0	0.0
-13888.89	1000.0	100.0	100.0	0	0.0	0.0	0.098	1.0	99.17285	-13.088	1	2.0	2.0	12.0	1.0	0.0
-13888.89	1000.0	100.0	100.0	0	0.0	0.0	0.096	1.0	99.17285	-13.146	1	2.0	2.0	12.0	1.0	0.0
-13888.89	1000.0	100.0	100.0	0	0.0	0.0	0.093	1.0	99.23607	-13.146	1	2.0	2.0	12.0	1.0	0.0
-13888.89	1000.0	100.0	100.0	0	0.0	0.0	0.091	1.0	98.9632	-13.25	1	2.0	2.0	12.0	1.0	0.0
-13888.89	1000.0	100.0	100.0	0	0.0	0.0	0.089	1.0	99.10467	-13.25	1	2.0	2.0	12.0	1.0	0.0
-13888.89	1000.0	100.0	100.0	0	0.0	0.0	0.087	1.0	98.80828	-13.297	1	2.0	2.0	12.0	1.0	0.0
-13888.89	1000.0	100.0	100.0	0	0.0	0.0	0.084	1.0	98.80828	-13.379	1	2.0	2.0	12.0	1.0	0.0
-13888.89	1000.0	100.0	100.0	0	0.0	0.0	0.082	1.0	98.36257	-13.379	1	2.0	2.0	12.0	1.0	0.0
-13888.89	1000.0	100.0	100.0	0	0.0	0.0	0.079	1.0	98.60126	-13.451	1	2.0	2.0	12.0	1.0	0.0
-13888.89	1000.0	100.0	100.0	0	0.0	0.0	0.077	1.0	98.60126	-13.451	1	2.0	2.0	12.0	1.0	0.0
-13888.89	1000.0	100.0	100.0	0	0.0	0.0	0.074	1.0	99.34876	-13.483	1	2.0	2.0	12.0	1.0	0.0
-13888.89	1000.0	100.0	100.0	0	0.0	0.0	0.072	1.0	99.34876	-13.541	1	2.0	2.0	12.0	1.0	0.0
-13888.89	1000.0	100.0	100.0	0	0.0	0.0	0.069	1.0	99.46195	-13.541	1	2.0	2.0	12.0	1.0	0.0
-13888.89	1000.0	100.0	100.0	0	0.0	0.0	0.067	1.0	99.04909	-13.568	1	2.0	2.0	12.0	1.0	0.0
-13888.89	1000.0	100.0	100.0	0	0.0	0.0	0.065	1.0	99.04909	-13.613	1	2.0	2.0	12.0	1.0	0.0
-13888.89	1000.0	100.0	100.0	0	0.0	0.0	0.062	1.0	99.27365	-13.613	1	2.0	2.0	12.0	1.0	0.0
-13888.89	1000.0	100.0	100.0	0	0.0	0.0	0.06	1.0	99.328064	-13.634	1	2.0	2.0	12.0	1.0	0.0
-13888.89	1000.0	100.0	100.0	0	0.0	0.0	0.057	1.0	99.328064	-13.672	1	2.0	2.0	12.0	1.0	0.0
-13888.89	1000.0	100.0	100.0	0	0.0	0.0	0.055	1.0	99.49212	-13.672	1	2.0	2.0	12.0	1.0	0.0
-13888.89	1000.0	100.0	100.0	0	0.0	0.0	0.052	1.0	99.49212	-13.703	1	2.0	2.0	12.0	1.0	0.0
-13888.89	1000.0	100.0	100.0	1	0.0	0.0	0.05	1.0	99.49605	-13.703	1	2.0	2.0	12.0	1.0	0.0
-13888.89	1000.0	100.0	100.0	1	0.0	0.0	0.047	1.0	99.15542	-13.717	1	2.0	2.0	12.0	1.0	0.0
-13888.89	1000.0	100.0	100.0	1	0.0	0.0	0.045	1.0	99.15542	-13.743	1	2.0	2.0	12.0	1.0	0.0
-13888.89	1000.0	100.0	100.0	1	0.0	0.0	0.042	1.0	98.7646	-13.743	1	2.0	2.0	12.0	1.0	0.0
-13888.89	1000.0	100.0	100.0	1	0.0	0.0	0.04	1.0	98.38854	-13.766	1	2.0	2.0	12.0	1.0	0.0
-13888.89	1000.0	100.0	100.0	1	0.0	0.0	0.037	1.0	98.38854	-13.766	1	2.0	2.0	12.0	1.0	0.0
-13888.89	1000.0	100.0	100.0	1	0.0	0.0	0.035	1.0	98.54628	-13.775	1	2.0	2.0	12.0	1.0	0.0
-13888.89	1000.0	100.0	100.0	1	0.0	0.0	0.033	1.0	98.54628	-13.793	1	2.0	2.0	12.0	1.0	0.0
-13888.89	1000.0	100.0	100.0	1	0.0	0.0	0.03	1.0	98.87875	-13.793	1	2.0	2.0	12.0	1.0	0.0
-13888.89	1000.0	100.0	100.0	1	0.0	0.0	0.028	1.0	98.128	-13.802	1	2.0	2.0	12.0	1.0	0.0
-13888.89	1000.0	100.0	100.0	1	0.0	0.0	0.025	1.0	98.128	-13.815	1	2.0	2.0	12.0	1.0	0.0
-13888.89	1000.0	100.0	100.0	1	0.0	0.0	0.023	1.0	98.50531	-13.815	1	2.0	2.0	12.0	1.0	0.0
-13888.89	1000.0	100.0	100.0	1	0.0	0.0	0.02	1.0	98.678185	-13.823	1	2.0	2.0	12.0	1.0	0.0
-13888.89	1000.0	100.0	100.0	1	0.0	0.0	0.018	1.0	98.599625	-13.823	1	2.0	2.0	12.0	1.0	0.0
-13888.89	1000.0	100.0	100.0	1	0.0	0.0	0.015	1.0	99.47418	-13.833	1	2.0	2.0	12.0	1.0	0.0
-13888.89	1000.0	100.0	100.0	1	0.0	0.0	0.012	1.0	99.47418	-13.838	1	2.0	2.0	12.0	1.0	0.0
-13888.89	1000.0	100.0	100.0	1	0.0	0.0	0.01	1.0	98.75237	-13.838	1	2.0	2.0	12.0	1.0	0.0
-13888.89	1000.0	100.0	100.0	1	0.0	0.0	0.007	1.0	98.382614	-13.849	1	2.0	2.0	12.0	1.0	0.0
-13888.89	1000.0	100.0	100.0	1	0.0	0.0	0.004	1.0	98.382614	-13.856	1	2.0	2.0	12.0	1.0	0.0
-13888.89	1000.0	100.0	100.0	1	0.0	0.0	0.002	1.0	99.15831	-13.856	1	2.0	2.0	12.0	1.0	0.0
-13888.89	1000.0	100.0	100.0	1	0.0	0.0	0.0	1.0	98.74398	-13.859	1	2.0	2.0	12.0	1.0	0.0
-13888.89	1000.0	100.0	100.0	1	0.0	0.0	-0.003	1.0	98.74398	-13.859	1	2.0	2.0	12.0	1.0	0.0
-13888.89	1000.0	100.0	100.0	1	0.0	0.0	-0.005	1.0	99.084984	-13.866	1	2.0	2.0	12.0	1.0	0.0
-13888.89	1000.0	100.0	100.0	1	0.0	0.0	-0.008	1.0	99.084984	-13.87	1	2.0	2.0	12.0	1.0	0.0
-13888.89	1000.0	100.0	100.0	1	0.0	0.0	-0.01	1.0	99.24223	-13.87	1	2.0	2.0	12.0	1.0	0.0
-13888.89	1000.0	100.0	100.0	1	0.0	0.0	-0.013	1.0	99.74681	-13.874	1	2.0	2.0	13.0	1.0	0.0
-13888.89	1000.0	100.0	100.0	1	0.0	0.0	-0.016	1.0	99.74681	-13.878	1	2.0	2.0	13.0	1.0	0.0
0.0	1000.0	100.0	99.00498	0	0.0	0.0	-0.018	1.0	99.28484	-13.878	1	2.0	2.0	0.0	2.0	0.0
0.0	1000.0	100.0	99.00498	0	0.0	0.0	-0.021	1.0	98.89806	-13.88	1	2.0	2.0	0.0	2.0	0.0
0.0	1000.0	100.0	99.00498	0	0.0	0.0	-0.024	1.0	98.89806	-13.88	1	2.0	2.0	0.0	2.0	0.0
0.0	1000.0	100.0	99.00498	0	0.0	0.0	-0.027	1.0	99.26014	-13.884	1	2.0	2.0	0.0	2.0	0.0
0.0	1000.0	100.0	99.00498	0	0.0	0.0	-0.029	1.0	99.26014	-12.903	1	2.0	2.0	0.0	2.0	0.0
0.0	1000.0	100.0	99.00498	0	0.0	0.0	-0.032	1.0	98.82637	-12.903	1	2.0	2.0	0.0	2.0	0.0
0.0	1000.0	100.0	99.00498	0	0.0	0.0	-0.034	1.0	99.07037	-11.142	1	2.0	2.0	0.0	2.0	0.0
0.0	1000.0	100.0	99.00498	0	0.0	0.0	-0.035	1.0	99.07037	-10.354	1	2.0	2.0	0.0	2.0	0.0
0.0	1000.0	100.0	99.00498	0	0.0	0.0	-0.037	1.0	99.72971	-10.354	1	2.0	2.0	0.0	2.0	0.0
0.0	1000.0	100.0	99.00498	0	0.0	0.0	-0.039	1.0	99.251625	-8.942	1	2.0	2.0	0.0	2.0	0.0
0.0	1000.0	100.0	99.00498	0	0.0	0.0	-0.04	1.0	99.251625	-8.942	1	2.0	2.0	0.0	2.0	0.0
0.0	1000.0	100.0	99.00498	0	0.0	0.0	-0.041	1.0	99.36836	-7.722	1	2.0	2.0	0.0	2.0	0.0
0.0	1000.0	100.0	99.00498	0	0.0	0.0	-0.042	1.0	99.36836	-7.177	1	2.0	2.0	0.0	2.0	0.0
0.0	1000.0	100.0	99.00498	0	0.0	0.0	-0.043	1.0	99.35612	-7.177	1	2.0	2.0	0.0	2.0	0.0
0.0	1000.0	100.0	99.00498	0	0.0	0.0	-0.044	1.0	99.39206	-6.197	1	2.0	2.0	0.0	2.0	0.0
0.0	1000.0	100.0	99.00498	0	0.0	0.0	-0.045	1.0	99.39206	-5.758	1	2.0	2.0	0.0	2.0	0.0
0.0	1000.0	100.0	99.00498	0	0.0	0.0	-0.046	1.0	99.618225	-5.758	1	2.0	2.0	0.0	2.0	0.0
0.0	1000.0	100.0	99.00498	0	0.0	0.0	-0.046	1.0	99.618225	-4.973	1	2.0	2.0	0.0	2.0	0.0
0.0	1000.0	100.0	99.00498	0	0.0	0.0	-0.046	1.0	100.21763	-4.973	1	2.0	2.0	0.0	2.0	0.0
0.0	1000.0	100.0	99.00498	0	0.0	0.0	-0.046	1.0	99.72827	-4.294	1	2.0	2.0	0.0	2.0	0.0
0.0	1000.0	100.0	99.00498	0	0.0	0.0	-0.046	1.0	99.72827	-3.991	1	2.0	2.0	0.0	2.0	0.0
0.0	1000.0	100.0	99.00498	0	0.0	0.0	-0.045	1.0	100.246	-3.991	1	2.0	2.0	1.0	2.0	0.0
0.0	1000.0	100.0	99.00498	0	0.0	0.0	-0.044	1.0	99.09471	-3.446	1	2.0	2.0	4.0	2.0	0.0
0.0	1000.0	100.0	99.00498	0	0.0	0.0	-0.043	1.0	99.09471	-3.202	1	2.0	2.0	4.0	2.0	0.0
14000.0	1100.0	100.0	99.00498	0	0.0	0.0	-0.042	1.0	98.10516	-3.202	1	2.0	2.0	4.0	2.0	0.0
14000.0	1100.0	100.0	99.00498	0	0.0	0.0	-0.04	1.0	98.10516	-2.765	1	2.0	2.0	4.0	2.0	0.0
14000.0	1100.0	100.0	99.00498	0	0.0	0.0	-0.038	1.0	97.21795	-2.765	1	2.0	2.0	4.0	2.0	0.0
14000.0	1100.0	100.0	99.00498	0	0.0	0.0	-0.036	1.0	97.726456	-2.57	1	2.0	2.0	4.0	2.0	0.0
14000.0	1100.0	100.0	99.00498	0	0.0	0.0	-0.034	1.0	97.726456	-0.307	1	2.0	2.0	4.0	2.0	0.0
14000.0	1100.0	100.0	99.00498	0	0.0	0.0	-0.031	1.0	97.106255	-0.307	1	2.0	2.0	4.0	2.0	0.0
14000.0	1100.0	100.0	99.00498	0	0.0	0.0	-0.028	1.0	97.62377	0.703	1	2.0	2.0	4.0	2.0	0.0
14000.0	1100.0	100.0	99.00498	0	0.0	0.0	-0.025	1.0	97.62377	2.52	1	2.0	2.0	4.0	2.0	0.0
14000.0	1100.0	100.0	99.00498	0	0.0	0.0	-0.021	1.0	97.412125	2.52	1	2.0	2.0	4.0	2.0	0.0
14000.0	1100.0	100.0	99.00498	0	0.0	0.0	-0.017	1.0	97.412125	4.088	1	2.0	2.0	4.0	2.0	0.0
14000.0	1100.0	100.0	99.00498	0	0.0	0.0	-0.014	1.0	98.31233	4.088	1	2.0	2.0	4.0	2.0	0.0
14000.0	1100.0	100.0	99.00498	0	0.0	0.0	-0.01	1.0	98.005486	4.791	1	2.0	2.0	4.0	2.0	0.0
14000.0	1100.0	100.0	99.00498	0	0.0	0.0	-0.006	1.0	98.005486	6.049	1	2.0	2.0	4.0	2.0	0.0
14000.0	1100.0	100.0	99.00498	0	0.0	0.0	-0.002	1.0	98.95369	6.049	1	2.0	2.0	5.0	2.0	0.0
14000.0	1100.0	100.0	99.00498	0	0.0	0.0	0.0	1.0	98.7083	6.613	1	2.0	2.0	5.0	2.0	0.0
14000.0	1100.0	100.0	99.00498	0	0.0	0.0	0.004	1.0	98.7083	7.622	1	2.0	2.0	5.0	2.0	0.0
14000.0	1100.0	100.0	99.00498	0	0.0	0.0	0.009	1.0	99.25671	7.622	1	2.0	2.0	5.0	2.0	0.0
14000.0	1100.0	100.0	99.00498	0	0.0	0.0	0.013	1.0	99.25671	8.495	1	2.0	2.0	5.0	2.0	0.0
14000.0	1100.0	100.0	99.00498	0	0.0	0.0	0.017	1.0	98.98247	8.495	1	2.0	2.0	5.0	2.0	0.0
14000.0	1100.0	100.0	99.00498	0	0.0	0.0	0.021	1.0	98.627266	8.885	1	2.0	2.0	5.0	2.0	0.0
14000.0	1100.0	100.0	99.00498	0	0.0	0.0	0.026	1.0	98.627266	9.586	1	2.0	2.0	5.0	2.0	0.0
14000.0	1100.0	100.0	99.00498	0	0.0	0.0	0.03	1.0	98.09056	9.586	1	2.0	2.0	5.0	2.0	0.0
14000.0	1100.0	100.0	99.00498	0	0.0	0.0	0.034	1.0	97.70424	9.9	1	2.0	2.0	5.0	2.0	0.0
14000.0	1100.0	100.0	99.00498	0	0.0	0.0	0.038	1.0	97.70424	10.462	1	2.0	2.0	5.0	2.0	0.0
14000.0	1100.0	100.0	99.00498	0	0.0	0.0	0.042	1.0	98.64747	10.462	1	2.0	2.0	5.0	2.0	0.0
14000.0	1100.0	100.0	99.00498	0	0.0	0.0	0.046	1.0	98.64747	10.713	1	2.0	2.0	5.0	2.0	0.0
14000.0	1100.0	100.0	99.00498	0	0.0	0.0	0.05	1.0	97.98714	10.713	1	2.0	2.0	5.0	2.0	0.0
14000.0	1100.0	100.0	99.00498	0	0.0	0.0	0.054	1.0	98.73577	11.164	1	2.0	2.0	5.0	2.0	0.0
14000.0	1100.0	100.0	99.00498	0	0.0	0.0	0.058	1.0	98.73577	11.366	1	2.0	2.0	5.0	2.0	0.0
14000.0	1100.0	100.0	99.00498	0	0.0	0.0	0.062	1.0	99.130684	11.366	1	2.0	2.0	5.0	2.0	0.0
14000.0	1100.0	100.0	99.00498	0	0.0	0.0	0.066	1.0	98.23245	11.727	1	2.0	2.0	5.0	2.0	0.0
14000.0	1100.0	100.0	99.00498	0	0.0	0.0	0.069	1.0	98.23245	12.04	1	2.0	2.0	5.0	2.0	0.0
14000.0	1100.0	100.0	99.00498	0	0.0	0.0	0.073	1.0	97.33318	12.04	1	2.0	2.0	5.0	2.0	0.0
14000.0	1100.0	100.0	99.00498	0	0.0	0.0	0.077	1.0	97.33318	12.179	1	2.0	2.0	5.0	2.0	0.0
14000.0	1100.0	100.0	99.00498	0	0.0	0.0	0.08	1.0	97.94875	12.179	1	2.0	2.0	5.0	2.0	0.0
14000.0	1100.0	100.0	99.00498	0	0.0	0.0	0.084	1.0	97.9438	12.431	1	2.0	2.0	5.0	2.0	0.0
14000.0	1100.0	100.0	99.00498	0	0.0	0.0	0.087	1.0	97.9438	12.544	1	2.0	2.0	5.0	2.0	0.0
14000.0	1100.0	100.0	99.00498	0	0.0	0.0	0.09	1.0	98.34852	12.544	1	2.0	2.0	5.0	2.0	0.0
14000.0	1100.0	100.0	99.00498	0	0.0	0.0	0.094	1.0	98.83319	12.745	1	2.0	2.0	5.0	2.0	0.0
14000.0	1100.0	100.0	99.00498	0	0.0	0.0	0.097	1.0	98.83319	12.835	1	2.0	2.0	5.0	2.0	0.0
14000.0	1100.0	100.0	99.00498	0	0.0	0.0	0.1	1.0	98.166504	12.835	1	2.0	2.0	5.0	2.0	0.0
14000.0	1100.0	100.0	99.00498	0	0.0	0.0	0.103	1.0	98.166504	12.995	1	2.0	2.0	5.0	2.0	0.0
14000.0	1100.0	100.0	99.00498	0	0.0	0.0	0.105	1.0	97.80361	12.995	1	2.0	2.0	5.0	2.0	0.0
14000.0	1100.0	100.0	99.00498	0	0.0	0.0	0.108	1.0	98.32672	13.136	1	2.0	2.0	5.0	2.0	0.0
14000.0	1100.0	100.0	99.00498	0	0.0	0.0	0.111	1.0	98.32672	13.198	1	2.0	2.0	5.0	2.0	0.0
14000.0	1100.0	100.0	99.00498	0	0.0	0.0	0.113	1.0	98.1424	13.198	1	2.0	2.0	5.0	2.0	0.0
14000.0	1100.0	100.0	99.00498	0	0.0	0.0	0.116	1.0	97.98947	13.309	1	2.0	2.0	5.0	2.0	0.0
14000.0	1100.0	100.0	99.00498	0	0.0	0.0	0.118	1.0	97.98947	13.361	1	2.0	2.0	5.0	2.0	0.0
14000.0	1100.0	100.0	99.00498	0	0.0	0.0	0.121	1.0	98.21761	13.361	1	2.0	2.0	5.0	2.0	0.0
14000.0	1100.0	100.0	99.00498	0	0.0	0.0	0.123	1.0	98.21761	13.45	1	2.0	2.0	5.0	2.0	0.0
14000.0	1100.0	100.0	99.00498	0	0.0	0.0	0.125	1.0	98.12598	13.45	1	2.0	2.0	5.0	2.0	0.0
14000.0	1100.0	100.0	99.00498	0	0.0	0.0	0.128	1.0	98.93205	13.49	1	2.0	2.0	5.0	2.0	0.0
14000.0	1100.0	100.0	99.00498	0	0.0	0.0	0.13	1.0	98.93205	13.562	1	2.0	2.0	5.0	2.0	0.0
14000.0	1100.0	100.0	99.00498	0	0.0	0.0	0.132	1.0	98.84958	13.562	1	2.0	2.0	5.0	2.0	0.0
14000.0	1100.0	100.0	99.00498	0	0.0	0.0	0.134	1.0	98.35892	13.625	1	2.0	2.0	5.0	2.0	0.0
14000.0	1100.0	100.0	99.00498	0	0.0	0.0	0.136	1.0	98.35892	13.653	1	2.0	2.0	5.0	2.0	0.0
14000.0	1100.0	100.0	99.00498	0	0.0	0.0	0.138	1.0	98.53026	13.653	1	2.0	2.0	5.0	2.0	0.0
14000.0	1100.0	100.0	99.00498	0	0.0	0.0	0.14	1.0	98.53026	13.703	1	2.0	2.0	5.0	2.0	0.0
14000.0	1100.0	100.0	99.00498	0	0.0	0.0	0.142	1.0	98.943535	13.703	1	2.0	2.0	5.0	2.0	0.0
14000.0	1100.0	100.0	99.00498	0	0.0	0.0	0.144	1.0	99.13336	13.724	1	2.0	2.0	5.0	2.0	0.0
14000.0	1100.0	100.0	99.00498	0	0.0	0.0	0.146	1.0	99.13336	13.764	1	2.0	2.0	5.0	2.0	0.0
14000.0	1100.0	100.0	99.00498	0	0.0	0.0	0.149	1.0	98.82185	13.764	1	2.0	2.0	5.0	2.0	0.0
14000.0	1100.0	100.0	99.00498	0	0.0	0.0	0.151	1.0	99.4831	13.799	1	2.0	2.0	5.0	2.0	0.0
14000.0	1100.0	100.0	99.00498	0	0.0	0.0	0.153	1.0	99.4831	13.814	1	2.0	2.0	5.0	2.0	0.0
14000.0	1100.0	100.0	99.00498	0	0.0	0.0	0.155	1.0	98.968605	13.814	1	2.0	2.0	6.0	2.0	0.0
14000.0	1100.0	100.0	99.00498	0	0.0	0.0	0.157	1.0	98.968605	13.842	1	2.0	2.0	6.0	2.0	0.0
0.0	1100.0	100.0	99.00498	0	0.0	0.0	0.16	1.0	99.20319	13.842	1	3.0	2.0	0.0	2.0	0.0
0.0	1100.0	100.0	99.00498	0	0.0	0.0	0.162	1.0	99.85904	13.856	1	3.0	2.0	0.0	2.0	0.0
0.0	1100.0	100.0	99.00498	0	0.0	0.0	0.164	1.0	99.85904	13.877	1	3.0	2.0	0.0	2.0	0.0
0.0	1100.0	100.0	99.00498	0	0.0	0.0	0.166	1.0	98.9002	13.877	1	3.0	2.0	0.0	2.0	0.0
0.0	1100.0	100.0	99.00498	0	0.0	0.0	0.168	1.0	98.70028	12.896	1	3.0	2.0	0.0	2.0	0.0
0.0	1100.0	100.0	99.00498	0	0.0	0.0	0.171	1.0	98.70028	11.137	1	3.0	2.0	0.0	2.0	0.0
0.0	1100.0	100.0	99.00498	0	0.0	0.0	0.172	1.0	99.302284	11.137	1	3.0	2.0	0.0	2.0	0.0
0.0	1100.0	100.0	99.00498	0	0.0	0.0	0.174	1.0	99.302284	9.617	1	3.0	2.0	0.0	2.0	0.0
0.0	1100.0	100.0	99.00498	0	0.0	0.0	0.176	1.0	99.58109	9.617	1	3.0	2.0	0.0	2.0	0.0
0.0	1100.0	100.0	99.00498	0	0.0	0.0	0.177	1.0	98.90877	8.937	1	3.0	2.0	0.0	2.0	0.0
0.0	1100.0	100.0	99.00498	0	0.0	0.0	0.178	1.0	98.90877	7.718	1	3.0	2.0	0.0	2.0	0.0
0.0	1100.0	100.0	99.00498	0	0.0	0.0	0.18	1.0	99.75636	7.718	1	3.0	2.0	0.0	2.0	0.0
0.0	1100.0	100.0	99.00498	0	0.0	0.0	0.181	1.0	98.94948	7.172	1	3.0	2.0	0.0	2.0	0.0
0.0	1100.0	100.0	99.00498	0	0.0	0.0	0.182	1.0	98.94948	6.195	1	3.0	2.0	0.0	2.0	0.0
0.0	1100.0	100.0	99.00498	0	0.0	0.0	0.184	1.0	98.26264	6.195	1	3.0	2.0	0.0	2.0	0.0
0.0	1100.0	100.0	99.00498	0	0.0	0.0	0.185	1.0	98.26264	5.757	1	3.0	2.0	0.0	2.0	0.0
0.0	1100.0	100.0	99.00498	0	0.0	0.0	0.186	1.0	97.59159	5.757	1	3.0	2.0	0.0	2.0	0.0
0.0	1100.0	100.0	99.00498	0	0.0	0.0	0.187	1.0	97.62531	4.971	1	3.0	2.0	0.0	2.0	0.0
0.0	1100.0	100.0	99.00498	0	0.0	0.0	0.188	1.0	97.62531	4.62	1	3.0	2.0	0.0	2.0	0.0
0.0	1100.0	100.0	99.00498	0	0.0	0.0	0.188	1.0	97.17004	4.62	1	3.0	2.0	0.0	2.0	0.0
0.0	1100.0	100.0	99.00498	0	0.0	0.0	0.189	1.0	98.57077	3.989	1	3.0	2.0	0.0	2.0	0.0
0.0	1100.0	100.0	99.00498	0	0.0	0.0	0.189	1.0	98.57077	3.708	1	3.0	2.0	0.0	2.0	0.0
0.0	1100.0	100.0	99.00498	0	0.0	0.0	0.19	1.0	98.87934	3.708	1	3.0	2.0	0.0	2.0	0.0
0.0	1100.0	100.0	99.00498	0	0.0	0.0	0.19	1.0	98.87934	3.201	1	3.0	2.0	0.0	2.0	0.0
0.0	1100.0	100.0	99.00498	0	0.0	0.0	0.19	1.0	98.436325	3.201	1	3.0	2.0	0.0	2.0	0.0
0.0	1100.0	100.0	99.00498	0	0.0	0.0	0.19	1.0	98.66352	2.764	1	3.0	2.0	0.0	2.0	0.0
0.0	1100.0	100.0	99.00498	0	0.0	0.0	0.19	1.0	98.66352	2.568	1	3.0	2.0	0.0	2.0	0.0
0.0	1100.0	100.0	99.00498	0	0.0	0.0	0.19	1.0	98.59762	2.568	1	3.0	2.0	0.0	2.0	0.0
0.0	1100.0	100.0	99.00498	0	0.0	0.0	0.19	1.0	98.75979	2.218	1	3.0	2.0	0.0	2.0	0.0
0.0	1100.0	100.0	99.00498	0	0.0	0.0	0.189	1.0	98.75979	2.061	1	3.0	2.0	0.0	2.0	0.0
0.0	1100.0	100.0	99.00498	0	0.0	0.0	0.189	1.0	99.50721	2.061	1	3.0	2.0	9.0	2.0	0.0
0.0	1100.0	100.0	99.00498	0	0.0	0.0	0.188	1.0	99.50721	1.78	1	3.0	2.0	9.0	2.0	0.0
0.0	1100.0	100.0	99.00498	0	0.0	0.0	0.187	1.0	99.091194	1.78	1	3.0	2.0	11.0	2.0	0.0
-12513.82	900.995	100.0	99.00498	0	0.0	0.0	0.186	1.0	99.802025	1.538	1	3.0	2.0	11.0	2.0	0.0
-12513.82	900.995	100.0	99.00498	0	0.0	0.0	0.185	1.0	99.802025	1.428	1	3.0	2.0	11.0	2.0	0.0
-12513.82	900.995	100.0	99.00498	0	0.0	0.0	0.184	1.0	98.6111	1.428	1	3.0	2.0	11.0	2.0	0.0
-12513.82	900.995	100.0	99.00498	0	0.0	0.0	0.182	1.0	98.06494	0.347	1	3.0	2.0	11.0	2.0	0.0
-12513.82	900.995	100.0	99.00498	0	0.0	0.0	0.181	1.0	98.06494	0.347	1	3.0	2.0	11.0	2.0	0.0
-12513.82	900.995	100.0	99.00498	0	0.0	0.0	0.179	1.0	97.04309	-0.56	1	3.0	2.0	11.0	2.0	0.0
-12513.82	900.995	100.0	99.00498	0	0.0	0.0	0.177	1.0	97.02206	-2.193	1	3.0	2.0	11.0	2.0	0.0
-12513.82	900.995	100.0	99.00498	0	0.0	0.0	0.174	1.0	96.911545	-2.193	1	3.0	2.0	11.0	2.0	0.0
-12513.82	900.995	100.0	99.00498	0	0.0	0.0	0.172	1.0	97.11935	-2.924	1	3.0	2.0	11.0	2.0	0.0
-12513.82	900.995	100.0	99.00498	0	0.0	0.0	0.169	1.0	97.11935	-4.234	1	3.0	2.0	11.0	2.0	0.0
-12513.82	900.995	100.0	99.00498	0	0.0	0.0	0.166	1.0	96.52865	-4.234	1	3.0	2.0	11.0	2.0	0.0
-12513.82	900.995	100.0	99.00498	0	0.0	0.0	0.163	1.0	97.85791	-5.365	1	3.0	2.0	11.0	2.0	0.0
-12513.82	900.995	100.0	99.00498	0	0.0	0.0	0.16	1.0	97.85791	-5.872	1	3.0	2.0	11.0	2.0	0.0
-12513.82	900.995	100.0	99.00498	0	0.0	0.0	0.157	1.0	97.29948	-5.872	1	3.0	2.0	11.0	2.0	0.0
-12513.82	900.995	100.0	99.00498	0	0.0	0.0	0.154	1.0	97.29948	-6.78	1	3.0	2.0	11.0	2.0	0.0
-12513.82	900.995	100.0	99.00498	0	0.0	0.0	0.151	1.0	98.11647	-6.78	1	3.0	2.0	11.0	2.0	0.0
-12513.82	900.995	100.0	99.00498	0	0.0	0.0	0.148	1.0	98.59515	-7.186	1	3.0	2.0	12.0	2.0	0.0
-12513.82	900.995	100.0	99.00498	0	0.0	0.0	0.145	1.0	97.78487	-7.915	1	3.0	2.0	12.0	2.0	0.0
-12513.82	900.995	100.0	99.00498	0	0.0	0.0	0.141	1.0	99.69377	-7.915	1	3.0	2.0	12.0	2.0	0.0
-12513.82	900.995	100.0	99.00498	0	0.0	0.0	0.138	1.0	99.31004	-8.241	1	3.0	2.0	12.0	2.0	0.0
-12513.82	900.995	100.0	99.00498	0	0.0	0.0	0.135	1.0	99.31004	-8.241	1	3.0	2.0	12.0	2.0	0.0
-12513.82	900.995	100.0	99.00498	0	0.0	0.0	0.131	1.0	98.651566	-8.826	1	3.0	2.0	12.0	2.0	0.0
-12513.82	900.995	100.0	99.00498	0	0.0	0.0	0.128	1.0	98.651566	-9.332	1	3.0	2.0	12.0	2.0	0.0
-12513.82	900.995	100.0	99.00498	0	0.0	0.0	0.125	1.0	99.12878	-9.332	1	3.0	2.0	12.0	2.0	0.0
-12513.82	900.995	100.0	99.00498	0	0.0	0.0	0.122	1.0	98.588776	-9.557	1	3.0	2.0	12.0	2.0	0.0
-12513.82	900.995	100.0	99.00498	0	0.0	0.0	0.119	1.0	98.588776	-9.963	1	3.0	2.0	12.0	2.0	0.0
-12513.82	900.995	100.0	99.00498	0	0.0	0.0	0.116	1.0	97.96785	-9.963	1	3.0	2.0	12.0	2.0	0.0
-12513.82	900.995	100.0	99.00498	0	0.0	0.0	0.113	1.0	97.44863	-10.144	1	3.0	2.0	12.0	2.0	0.0
-12513.82	900.995	100.0	99.00498	0	0.0	0.0	0.111	1.0	97.44863	-10.144	1	3.0	2.0	12.0	2.0	0.0
-12513.82	900.995	100.0	99.00498	0	0.0	0.0	0.107	1.0	96.80411	-10.47	1	3.0	2.0	12.0	2.0	0.0
-12513.82	900.995	100.0	99.00498	0	0.0	0.0	0.104	1.0	96.80411	-10.615	1	3.0	2.0	12.0	2.0	0.0
-12513.82	900.995	100.0	99.00498	0	0.0	0.0	0.101	1.0	96.93372	-10.615	1	3.0	2.0	12.0	2.0	0.0
-12513.82	900.995	100.0	99.00498	0	0.0	0.0	0.098	1.0	96.87052	-10.876	1	3.0	2.0	12.0	2.0	0.0
-12513.82	900.995	100.0	99.00498	0	0.0	0.0	0.096	1.0	96.87052	-10.993	1	3.0	2.0	12.0	2.0	0.0
-12513.82	900.995	100.0	99.00498	0	0.0	0.0	0.093	1.0	97.216	-10.993	1	3.0	2.0	12.0	2.0	0.0
-12513.82	900.995	100.0	99.00498	0	0.0	0.0	0.091	1.0	97.97207	-11.203	1	3.0	2.0	12.0	2.0	0.0
-12513.82	900.995	100.0	99.00498	0	0.0	0.0	0.089	1.0	97.97207	-11.203	1	3.0	2.0	12.0	2.0	0.0
-12513.82	900.995	100.0	99.00498	0	0.0	0.0	0.086	1.0	97.307846	-11.297	1	3.0	2.0	12.0	2.0	0.0
-12513.82	900.995	100.0	99.00498	0	0.0	0.0	0.084	1.0	97.307846	-11.465	1	3.0	2.0	12.0	2.0	0.0
-12513.82	900.995	100.0	99.00498	0	0.0	0.0	0.081	1.0	97.36246	-11.465	1	3.0	2.0	12.0	2.0	0.0
-12513.82	900.995	100.0	99.00498	0	0.0	0.0	0.078	1.0	96.95731	-11.54	1	3.0	2.0	12.0	2.0	0.0
-12513.82	900.995	100.0	99.00498	0	0.0	0.0	0.076	1.0	96.95731	-11.675	1	3.0	2.0	12.0	2.0	0.0
-12513.82	900.995	100.0	99.00498	0	0.0	0.0	0.073	1.0	97.705956	-11.675	1	3.0	2.0	12.0	2.0	0.0
-12513.82	900.995	100.0	99.00498	0	0.0	0.0	0.071	1.0	97.910736	-11.736	1	3.0	2.0	12.0	2.0	0.0
-12513.82	900.995	100.0	99.00498	0	0.0	0.0	0.069	1.0	97.910736	-11.736	1	3.0	2.0	12.0	2.0	0.0
-12513.82	900.995	100.0	99.00498	0	0.0	0.0	0.067	1.0	98.91315	-11.844	1	3.0	2.0	12.0	2.0	0.0
-12513.82	900.995	100.0	99.00498	0	0.0	0.0	0.065	1.0	98.91315	-11.937	1	3.0	2.0	12.0	2.0	0.0
-12513.82	900.995	100.0	99.00498	0	0.0	0.0	0.063	1.0	98.14734	-11.937	1	3.0	2.0	12.0	2.0	0.0
-12513.82	900.995	100.0	99.00498	0	0.0	0.0	0.06	1.0	97.93103	-12.018	1	3.0	2.0	12.0	2.0	0.0
-12513.82	900.995	100.0	99.00498	0	0.0	0.0	0.058	1.0	97.93103	-12.054	1	3.0	2.0	12.0	2.0	0.0
-12513.82	900.995	100.0	99.00498	1	0.0	0.0	0.056	1.0	98.71841	-12.054	1	3.0	2.0	12.0	2.0	0.0
-12513.82	900.995	100.0	99.00498	1	0.0	0.0	0.054	1.0	98.37234	-12.119	1	3.0	2.0	12.0	2.0	0.0
-12513.82	900.995	100.0	99.00498	1	0.0	0.0	0.052	1.0	98.37234	-12.119	1	3.0	2.0	12.0	2.0	0.0
-12513.82	900.995	100.0	99.00498	1	0.0	0.0	0.05	1.0	98.12174	-12.148	1	3.0	2.0	12.0	2.0	0.0
-12513.82	900.995	100.0	99.00498	1	0.0	0.0	0.048	1.0	98.12174	-12.2	1	3.0	2.0	12.0	2.0	0.0
-12513.82	900.995	100.0	99.00498	1	0.0	0.0	0.046	1.0	98.4687	-12.2	1	3.0	2.0	12.0	2.0	0.0
-12513.82	900.995	100.0	99.00498	1	0.0	0.0	0.044	1.0	98.685356	-12.224	1	3.0	2.0	12.0	2.0	0.0
-12513.82	900.995	100.0	99.00498	1	0.0	0.0	0.042	1.0	98.685356	-12.266	1	3.0	2.0	12.0	2.0	0.0
-12513.82	900.995	100.0	99.00498	1	0.0	0.0	0.04	1.0	98.76457	-12.266	1	3.0	2.0	12.0	2.0	0.0
-12513.82	900.995	100.0	99.00498	1	0.0	0.0	0.037	1.0	98.76457	-12.302	1	3.0	2.0	12.0	2.0	0.0
-12513.82	900.995	100.0	99.00498	1	0.0	0.0	0.035	1.0	98.571495	-12.302	1	3.0	2.0	12.0	2.0	0.0
-12513.82	900.995	100.0	99.00498	1	0.0	0.0	0.033	1.0	98.785484	-12.317	1	3.0	2.0	12.0	2.0	0.0
-12513.82	900.995	100.0	99.00498	1	0.0	0.0	0.031	1.0	99.48782	-12.346	1	3.0	2.0	12.0	2.0	0.0
-12513.82	900.995	100.0	99.00498	1	0.0	0.0	0.029	1.0	99.00954	-12.346	1	3.0	2.0	12.0	2.0	0.0
-12513.82	900.995	100.0	99.00498	1	0.0	0.0	0.026	1.0	98.76491	-12.359	1	3.0	2.0	12.0	2.0	0.0
-12513.82	900.995	100.0	99.00498	1	0.0	0.0	0.024	1.0	98.76491	-12.382	1	3.0	2.0	12.0	2.0	0.0
-12513.82	900.995	100.0	99.00498	1	0.0	0.0	0.022	1.0	97.98198	-12.382	1	3.0	2.0	12.0	2.0	0.0
-12513.82	900.995	100.0	99.00498	1	0.0	0.0	0.019	1.0	97.98198	-12.403	1	3.0	2.0	12.0	2.0	0.0
-12513.82	900.995	100.0	99.00498	1	0.0	0.0	0.017	1.0	97.25041	-12.403	1	3.0	2.0	12.0	2.0	0.0
-12513.82	900.995	100.0	99.00498	1	0.0	0.0	0.014	1.0	97.65372	-12.411	1	3.0	2.0	12.0	2.0	0.0
-12513.82	900.995	100.0	99.00498	1	0.0	0.0	0.011	1.0	97.65372	-12.42	1	3.0	2.0	12.0	2.0	0.0
-12513.82	900.995	100.0	99.00498	1	0.0	0.0	0.009	1.0	97.88373	-12.42	1	3.0	2.0	12.0	2.0	0.0
-12513.82	900.995	100.0	99.00498	1	0.0	0.0	0.006	1.0	97.37703	-12.434	1	3.0	2.0	12.0	2.0	0.0
-12513.82	900.995	100.0	99.00498	1	0.0	0.0	0.004	1.0	97.37703	-12.448	1	3.0	2.0	12.0	2.0	0.0
-12513.82	900.995	100.0	99.00498	1	0.0	0.0	0.001	1.0	96.82494	-12.448	1	3.0	2.0	12.0	2.0	0.0
-12513.82	900.995	100.0	99.00498	1	0.0	0.0	0.0	1.0	96.82494	-12.453	1	3.0	2.0	12.0	2.0	0.0
-12513.82	900.995	100.0	99.00498	1	0.0	0.0	-0.003	1.0	97.728676	-12.453	1	3.0	2.0	12.0	2.0	0.0
-12513.82	900.995	100.0	99.00498	1	0.0	0.0	-0.005	1.0	98.576004	-12.464	1	3.0	2.0	12.0	2.0	0.0
-12513.82	900.995	100.0	99.00498	1	0.0	0.0	-0.008	1.0	98.576004	-12.469	1	3.0	2.0	12.0	2.0	0.0
-12513.82	900.995	100.0	99.00498	1	0.0	0.0	-0.01	1.0	98.31084	-12.469	1	3.0	2.0	13.0	2.0	0.0
0.0	900.995	100.0	99.00498	0	0.0	0.0	-0.013	1.0	98.249725	-12.477	1	3.0	3.0	0.0	2.0	0.0
0.0	900.995	100.0	99.00498	0	0.0	0.0	-0.016	1.0	98.249725	-12.481	1	3.0	3.0	0.0	2.0	0.0
0.0	900.995	100.0	99.00498	0	0.0	0.0	-0.019	1.0	97.426056	-12.481	1	3.0	3.0	0.0	2.0	0.0
0.0	900.995	100.0	99.00498	0	0.0	0.0	-0.022	1.0	97.426056	-12.488	1	3.0	3.0	0.0	2.0	0.0
0.0	900.995	100.0	99.00498	0	0.0	0.0	-0.025	1.0	96.5016	-12.488	1	3.0	3.0	0.0	2.0	0.0
0.0	900.995	100.0	99.00498	0	0.0	0.0	-0.027	1.0	97.37909	-11.604	1	3.0	3.0	0.0	2.0	0.0
0.0	900.995	100.0	99.00498	0	0.0	0.0	-0.029	1.0	97.37909	-10.021	1	3.0	3.0	0.0	2.0	0.0
0.0	900.995	100.0	99.00498	0	0.0	0.0	-0.031	1.0	96.44367	-10.021	1	3.0	3.0	0.0	2.0	0.0
0.0	900.995	100.0	99.00498	0	0.0	0.0	-0.032	1.0	96.53713	-8.654	1	3.0	3.0	0.0	2.0	0.0
0.0	900.995	100.0	99.00498	0	0.0	0.0	-0.034	1.0	96.53713	-8.042	1	3.0	3.0	0.0	2.0	0.0
0.0	900.995	100.0	99.00498	0	0.0	0.0	-0.035	1.0	96.6618	-8.042	1	3.0	3.0	0.0	2.0	0.0
0.0	900.995	100.0	99.00498	0	0.0	0.0	-0.037	1.0	96.6618	-7.474	1	3.0	3.0	0.0	2.0	0.0
0.0	900.995	100.0	99.00498	0	0.0	0.0	-0.038	1.0	96.15591	-7.474	1	3.0	3.0	0.0	2.0	0.0
0.0	900.995	100.0	99.00498	0	0.0	0.0	-0.039	1.0	96.15636	-6.454	1	3.0	3.0	0.0	2.0	0.0
0.0	900.995	100.0	99.00498	0	0.0	0.0	-0.04	1.0	96.15636	-5.573	1	3.0	3.0	0.0	2.0	0.0
0.0	900.995	100.0	99.00498	0	0.0	0.0	-0.041	1.0	96.64364	-5.573	1	3.0	3.0	0.0	2.0	0.0
0.0	900.995	100.0	99.00498	0	0.0	0.0	-0.041	1.0	96.25243	-5.179	1	3.0	3.0	0.0	2.0	0.0
0.0	900.995	100.0	99.00498	0	0.0	0.0	-0.042	1.0	96.25243	-4.472	1	3.0	3.0	0.0	2.0	0.0
0.0	900.995	100.0	99.00498	0	0.0	0.0	-0.042	1.0	96.757706	-4.472	1	3.0	3.0	0.0	2.0	0.0
0.0	900.995	100.0	99.00498	0	0.0	0.0	-0.042	1.0	96.757706	-4.156	1	3.0	3.0	0.0	2.0	0.0
0.0	900.995	100.0	99.00498	0	0.0	0.0	-0.041	1.0	97.079994	-4.156	1	3.0	3.0	0.0	2.0	0.0
0.0	900.995	100.0	99.00498	0	0.0	0.0	-0.041	1.0	96.76807	-3.589	1	3.0	3.0	2.0	2.0	0.0
0.0	900.995	100.0	99.00498	0	0.0	0.0	-0.04	1.0	96.76807	-3.335	1	3.0	3.0	2.0	2.0	0.0
0.0	900.995	100.0	99.00498	0	0.0	0.0	-0.039	1.0	96.138985	-3.335	1	3.0	3.0	4.0	2.0	0.0
14000.0	1200.0	100.0	99.00498	0	0.0	0.0	-0.038	1.0	96.109245	-2.88	1	3.0	3.0	4.0	2.0	0.0
14000.0	1200.0	100.0	99.00498	0	0.0	0.0	-0.037	1.0	96.109245	-2.676	1	3.0	3.0	4.0	2.0	0.0
14000.0	1200.0	100.0	99.00498	0	0.0	0.0	-0.035	1.0	95.65415	-2.676	1	3.0	3.0	4.0	2.0	0.0
14000.0	1200.0	100.0	99.00498	0	0.0	0.0	-0.033	1.0	95.65415	-1.321	1	3.0	3.0	4.0	2.0	0.0
14000.0	1200.0	100.0	99.00498	0	0.0	0.0	-0.031	1.0	94.36231	-1.321	1	3.0	3.0	4.0	2.0	0.0
14000.0	1200.0	100.0	99.00498	0	0.0	0.0	-0.029	1.0	96.16037	-0.235	1	3.0	3.0	4.0	2.0	0.0
14000.0	1200.0	100.0	99.00498	0	0.0	0.0	-0.027	1.0	96.16037	1.706	1	3.0	3.0	4.0	2.0	0.0
14000.0	1200.0	100.0	99.00498	0	0.0	0.0	-0.024	1.0	97.1689	1.706	1	3.0	3.0	4.0	2.0	0.0
14000.0	1200.0	100.0	99.00498	0	0.0	0.0	-0.021	1.0	97.42441	2.577	1	3.0	3.0	4.0	2.0	0.0
14000.0	1200.0	100.0	99.00498	0	0.0	0.0	-0.018	1.0	97.42441	4.137	1	3.0	3.0	4.0	2.0	0.0
14000.0	1200.0	100.0	99.00498	0	0.0	0.0	-0.015	1.0	98.15079	4.137	1	3.0	3.0	4.0	2.0	0.0
14000.0	1200.0	100.0	99.00498	0	0.0	0.0	-0.012	1.0	98.15079	5.486	1	3.0	3.0	4.0	2.0	0.0
14000.0	1200.0	100.0	99.00498	0	0.0	0.0	-0.009	1.0	98.22045	5.486	1	3.0	3.0	4.0	2.0	0.0
14000.0	1200.0	100.0	99.00498	0	0.0	0.0	-0.006	1.0	98.37198	6.089	1	3.0	3.0	5.0	2.0	0.0
14000.0	1200.0	100.0	99.00498	0	0.0	0.0	-0.003	1.0	98.05684	7.17	1	3.0	3.0	5.0	2.0	0.0
14000.0	1200.0	100.0	99.00498	0	0.0	0.0	0.0	1.0	97.67129	7.17	1	3.0	3.0	5.0	2.0	0.0
14000.0	1200.0	100.0	99.00498	0	0.0	0.0	0.003	1.0	98.12034	7.655	1	3.0	3.0	5.0	2.0	0.0
14000.0	1200.0	100.0	99.00498	0	0.0	0.0	0.006	1.0	98.12034	7.655	1	3.0	3.0	5.0	2.0	0.0
14000.0	1200.0	100.0	99.00498	0	0.0	0.0	0.01	1.0	97.7431	8.523	1	3.0	3.0	5.0	2.0	0.0
14000.0	1200.0	100.0	99.00498	0	0.0	0.0	0.013	1.0	97.7431	9.273	1	3.0	3.0	5.0	2.0	0.0
14000.0	1200.0	100.0	99.00498	0	0.0	0.0	0.017	1.0	96.954056	9.273	1	3.0	3.0	5.0	2.0	0.0
14000.0	1200.0	100.0	99.00498	0	0.0	0.0	0.02	1.0	97.23842	9.609	1	3.0	3.0	5.0	2.0	0.0
14000.0	1200.0	100.0	99.00498	0	0.0	0.0	0.023	1.0	97.23842	10.209	1	3.0	3.0	5.0	2.0	0.0
14000.0	1200.0	100.0	99.00498	0	0.0	0.0	0.026	1.0	97.65008	10.209	1	3.0	3.0	5.0	2.0	0.0
14000.0	1200.0	100.0	99.00498	0	0.0	0.0	0.029	1.0	97.88423	10.479	1	3.0	3.0	5.0	2.0	0.0
14000.0	1200.0	100.0	99.00498	0	0.0	0.0	0.032	1.0	98.1584	10.479	1	3.0	3.0	5.0	2.0	0.0
14000.0	1200.0	100.0	99.00498	0	0.0	0.0	0.035	1.0	97.24183	10.962	1	3.0	3.0	5.0	2.0	0.0
14000.0	1200.0	100.0	99.00498	0	0.0	0.0	0.038	1.0	97.24183	11.177	1	3.0	3.0	5.0	2.0	0.0
14000.0	1200.0	100.0	99.00498	0	0.0	0.0	0.041	1.0	97.128944	11.177	1	3.0	3.0	5.0	2.0	0.0
14000.0	1200.0	100.0	99.00498	0	0.0	0.0	0.044	1.0	96.31215	11.566	1	3.0	3.0	5.0	2.0	0.0
14000.0	1200.0	100.0	99.00498	0	0.0	0.0	0.047	1.0	96.31215	11.739	1	3.0	3.0	5.0	2.0	0.0
14000.0	1200.0	100.0	99.00498	0	0.0	0.0	0.05	1.0	95.593575	11.739	1	3.0	3.0	5.0	2.0	0.0
14000.0	1200.0	100.0	99.00498	0	0.0	0.0	0.052	1.0	96.50623	12.049	1	3.0	3.0	5.0	2.0	0.0
14000.0	1200.0	100.0	99.00498	0	0.0	0.0	0.055	1.0	96.50623	12.049	1	3.0	3.0	5.0	2.0	0.0
14000.0	1200.0	100.0	99.00498	0	0.0	0.0	0.057	1.0	96.719505	12.19	1	3.0	3.0	5.0	2.0	0.0
14000.0	1200.0	100.0	99.00498	0	0.0	0.0	0.059	1.0	96.719505	12.438	1	3.0	3.0	5.0	2.0	0.0
14000.0	1200.0	100.0	99.00498	0	0.0	0.0	0.062	1.0	96.15053	12.438	1	3.0	3.0	5.0	2.0	0.0
14000.0	1200.0	100.0	99.00498	0	0.0	0.0	0.064	1.0	96.9372	12.55	1	3.0	3.0	5.0	2.0	0.0
14000.0	1200.0	100.0	99.00498	0	0.0	0.0	0.067	1.0	96.9372	12.75	1	3.0	3.0	5.0	2.0	0.0
14000.0	1200.0	100.0	99.00498	0	0.0	0.0	0.069	1.0	96.77386	12.75	1	3.0	3.0	5.0	2.0	0.0
14000.0	1200.0	100.0	99.00498	0	0.0	0.0	0.071	1.0	96.86145	12.841	1	3.0	3.0	5.0	2.0	0.0
14000.0	1200.0	100.0	99.00498	0	0.0	0.0	0.073	1.0	96.86145	13.002	1	3.0	3.0	5.0	2.0	0.0
14000.0	1200.0	100.0	99.00498	0	0.0	0.0	0.076	1.0	98.87924	13.002	1	3.0	3.0	5.0	2.0	0.0
14000.0	1200.0	100.0	99.00498	0	0.0	0.0	0.078	1.0	98.87924	13.14	1	3.0	3.0	5.0	2.0	0.0
14000.0	1200.0	100.0	99.00498	0	0.0	0.0	0.08	1.0	98.73207	13.14	1	3.0	3.0	5.0	2.0	0.0
14000.0	1200.0	100.0	99.00498	0	0.0	0.0	0.082	1.0	98.61583	13.203	1	3.0	3.0	5.0	2.0	0.0
14000.0	1200.0	100.0	99.00498	0	0.0	0.0	0.084	1.0	98.61583	13.314	1	3.0	3.0	5.0	2.0	0.0
14000.0	1200.0	100.0	99.00498	0	0.0	0.0	0.086	1.0	98.06856	13.314	1	3.0	3.0	5.0	2.0	0.0
14000.0	1200.0	100.0	99.00498	0	0.0	0.0	0.088	1.0	97.99126	13.363	1	3.0	3.0	5.0	2.0	0.0
14000.0	1200.0	100.0	99.00498	0	0.0	0.0	0.09	1.0	97.99126	13.363	1	3.0	3.0	5.0	2.0	0.0
14000.0	1200.0	100.0	99.00498	0	0.0	0.0	0.092	1.0	98.142784	13.453	1	3.0	3.0	5.0	2.0	0.0
14000.0	1200.0	100.0	99.00498	0	0.0	0.0	0.094	1.0	98.142784	13.53	1	3.0	3.0	5.0	2.0	0.0
14000.0	1200.0	100.0	99.00498	0	0.0	0.0	0.096	1.0	98.094635	13.53	1	3.0	3.0	5.0	2.0	0.0
14000.0	1200.0	100.0	99.00498	0	0.0	0.0	0.098	1.0	98.618774	13.564	1	3.0	3.0	5.0	2.0	0.0
14000.0	1200.0	100.0	99.00498	0	0.0	0.0	0.1	1.0	98.618774	13.627	1	3.0	3.0	5.0	2.0	0.0
14000.0	1200.0	100.0	99.00498	0	0.0	0.0	0.102	1.0	98.180466	13.627	1	3.0	3.0	5.0	2.0	0.0
14000.0	1200.0	100.0	99.00498	0	0.0	0.0	0.104	1.0	97.98321	13.654	1	3.0	3.0	5.0	2.0	0.0
14000.0	1200.0	100.0	99.00498	0	0.0	0.0	0.106	1.0	97.59235	13.703	1	3.0	3.0	5.0	2.0	0.0
14000.0	1200.0	100.0	99.00498	0	0.0	0.0	0.108	1.0	96.62596	13.703	1	3.0	3.0	5.0	2.0	0.0
14000.0	1200.0	100.0	99.00498	0	0.0	0.0	0.111	1.0	96.62596	13.726	1	3.0	3.0	5.0	2.0	0.0
14000.0	1200.0	100.0	99.00498	0	0.0	0.0	0.113	1.0	96.85055	13.726	1	3.0	3.0	5.0	2.0	0.0
14000.0	1200.0	100.0	99.00498	0	0.0	0.0	0.115	1.0	95.83555	13.766	1	3.0	3.0	5.0	2.0	0.0
14000.0	1200.0	100.0	99.00498	0	0.0	0.0	0.117	1.0	95.83555	13.783	1	3.0	3.0	5.0	2.0	0.0
14000.0	1200.0	100.0	99.00498	0	0.0	0.0	0.12	1.0	95.784035	13.783	1	3.0	3.0	5.0	2.0	0.0
14000.0	1200.0	100.0	99.00498	0	0.0	0.0	0.122	1.0	94.797424	13.816	1	3.0	3.0	5.0	2.0	0.0
14000.0	1200.0	100.0	99.00498	0	0.0	0.0	0.125	1.0	94.797424	13.816	1	3.0	3.0	5.0	2.0	0.0
14000.0	1200.0	100.0	99.00498	0	0.0	0.0	0.127	1.0	95.589806	13.831	1	3.0	3.0	5.0	2.0	0.0
14000.0	1200.0	100.0	99.00498	0	0.0	0.0	0.129	1.0	95.589806	13.856	1	3.0	3.0	5.0	2.0	0.0
14000.0	1200.0	100.0	99.00498	0	0.0	0.0	0.132	1.0	95.04585	13.856	1	3.0	3.0	5.0	2.0	0.0
14000.0	1200.0	100.0	99.00498	0	0.0	0.0	0.134	1.0	96.72479	13.868	1	3.0	3.0	5.0	2.0	0.0
14000.0	1200.0	100.0	99.00498	0	0.0	0.0	0.137	1.0	96.72479	13.889	1	3.0	3.0	5.0	2.0	0.0
14000.0	1200.0	100.0	99.00498	0	0.0	0.0	0.139	1.0	97.08272	13.889	1	3.0	3.0	5.0	2.0	0.0
14000.0	1200.0	100.0	99.00498	0	0.0	0.0	0.141	1.0	98.429276	13.906	1	3.0	3.0	5.0	2.0	0.0
14000.0	1200.0	100.0	99.00498	0	0.0	0.0	0.144	1.0	98.429276	13.906	1	3.0	3.0	5.0	2.0	0.0
14000.0	1200.0	100.0	99.00498	0	0.0	0.0	0.147	1.0	98.90041	13.913	1	3.0	3.0	5.0	2.0	0.0
14000.0	1200.0	100.0	99.00498	0	0.0	0.0	0.149	1.0	98.988686	13.929	1	3.0	3.0	5.0	2.0	0.0
14000.0	1200.0	100.0	99.00498	0	0.0	0.0	0.152	1.0	97.903404	13.929	1	3.0	3.0	5.0	2.0	0.0
14000.0	1200.0	100.0	99.00498	0	0.0	0.0	0.155	1.0	98.163055	13.934	1	3.0	3.0	6.0	2.0	0.0
14000.0	1200.0	100.0	99.00498	0	0.0	0.0	0.157	1.0	97.747086	13.947	1	3.0	3.0	6.0	2.0	0.0
0.0	1200.0	100.0	99.00498	0	0.0	0.0	0.16	1.0	96.8381	13.947	1	4.0	3.0	0.0	2.0	0.0
0.0	1200.0	100.0	99.00498	0	0.0	0.0	0.163	1.0	97.81683	13.951	1	4.0	3.0	0.0	2.0	0.0
0.0	1200.0	100.0	99.00498	0	0.0	0.0	0.165	1.0	97.81683	13.951	1	4.0	3.0	0.0	2.0	0.0
0.0	1200.0	100.0	99.00498	0	0.0	0.0	0.168	1.0	97.65865	13.96	1	4.0	3.0	0.0	2.0	0.0
0.0	1200.0	100.0	99.00498	0	0.0	0.0	0.17	1.0	97.65865	12.974	1	4.0	3.0	0.0	2.0	0.0
0.0	1200.0	100.0	99.00498	0	0.0	0.0	0.172	1.0	97.30399	12.974	1	4.0	3.0	0.0	2.0	0.0
0.0	1200.0	100.0	99.00498	0	0.0	0.0	0.174	1.0	96.3622	11.204	1	4.0	3.0	0.0	2.0	0.0
0.0	1200.0	100.0	99.00498	0	0.0	0.0	0.176	1.0	96.3622	11.204	1	4.0	3.0	0.0	2.0	0.0
0.0	1200.0	100.0	99.00498	0	0.0	0.0	0.178	1.0	97.389404	10.412	1	4.0	3.0	0.0	2.0	0.0
0.0	1200.0	100.0	99.00498	0	0.0	0.0	0.179	1.0	96.75374	8.992	1	4.0	3.0	0.0	2.0	0.0
0.0	1200.0	100.0	99.00498	0	0.0	0.0	0.181	1.0	96.75374	8.992	1	4.0	3.0	0.0	2.0	0.0
0.0	1200.0	100.0	99.00498	0	0.0	0.0	0.182	1.0	97.28285	8.355	1	4.0	3.0	0.0	2.0	0.0
0.0	1200.0	100.0	99.00498	0	0.0	0.0	0.183	1.0	97.28285	7.216	1	4.0	3.0	0.0	2.0	0.0
0.0	1200.0	100.0	99.00498	0	0.0	0.0	0.184	1.0	97.78777	7.216	1	4.0	3.0	0.0	2.0	0.0
0.0	1200.0	100.0	99.00498	0	0.0	0.0	0.185	1.0	97.20902	6.232	1	4.0	3.0	0.0	2.0	0.0
0.0	1200.0	100.0	99.00498	0	0.0	0.0	0.186	1.0	97.20902	5.79	1	4.0	3.0	0.0	2.0	0.0
0.0	1200.0	100.0	99.00498	0	0.0	0.0	0.187	1.0	97.53162	5.79	1	4.0	3.0	0.0	2.0	0.0
0.0	1200.0	100.0	99.00498	0	0.0	0.0	0.187	1.0	97.65919	5.0	1	4.0	3.0	0.0	2.0	0.0
0.0	1200.0	100.0	99.00498	0	0.0	0.0	0.187	1.0	97.65919	5.0	1	4.0	3.0	0.0	2.0	0.0
0.0	1200.0	100.0	99.00498	0	0.0	0.0	0.188	1.0	97.161896	4.647	1	4.0	3.0	0.0	2.0	0.0
0.0	1200.0	100.0	99.00498	0	0.0	0.0	0.188	1.0	97.161896	4.013	1	4.0	3.0	0.0	2.0	0.0
0.0	1200.0	100.0	99.00498	0	0.0	0.0	0.187	1.0	97.82452	4.013	1	4.0	3.0	0.0	2.0	0.0
0.0	1200.0	100.0	99.00498	0	0.0	0.0	0.187	1.0	98.2056	3.73	1	4.0	3.0	8.0	2.0	0.0
0.0	1200.0	100.0	99.00498	0	0.0	0.0	0.187	0.0	98.2056	3.22	1	4.0	3.0	14.0	2.0	0.0
0.0	1200.0	100.0	99.00498	0	0.0	0.0	0.186	0.0	98.29772	3.22	1	4.0	3.0	0.0	2.0	0.0
0.0	1200.0	100.0	99.00498	0	0.0	0.0	0.185	0.0	98.1942	2.782	1	4.0	3.0	0.0	2.0	0.0
0.0	1200.0	100.0	99.00498	0	0.0	0.0	0.185	0.0	98.1942	2.782	1	4.0	3.0	0.0	2.0	0.0
0.0	1200.0	100.0	99.00498	0	0.0	0.0	0.184	0.0	98.14336	2.585	1	4.0	3.0	0.0	2.0	0.0
0.0	1200.0	100.0	99.00498	0	0.0	0.0	0.182	0.0	98.00509	2.231	1	4.0	3.0	0.0	2.0	0.0
0.0	1200.0	100.0	99.00498	0	0.0	0.0	0.181	0.0	98.68788	2.231	1	4.0	3.0	0.0	2.0	0.0
0.0	1200.0	100.0	99.00498	0	0.0	0.0	0.179	0.0	98.250046	2.073	1	4.0	3.0	0.0	2.0	0.0
0.0	1200.0	100.0	99.00498	0	0.0	0.0	0.178	0.0	98.250046	1.79	1	4.0	3.0	0.0	2.0	0.0
0.0	1200.0	100.0	99.00498	0	0.0	0.0	0.176	0.0	97.490204	1.79	1	4.0	3.0	0.0	2.0	0.0
0.0	1200.0	100.0	99.00498	0	0.0	0.0	0.175	0.0	96.88914	1.546	1	4.0	3.0	0.0	2.0	0.0
0.0	1200.0	100.0	99.00498	0	0.0	0.0	0.173	0.0	96.88914	1.546	1	4.0	3.0	0.0	2.0	0.0
0.0	1200.0	100.0	99.00498	0	0.0	0.0	0.171	0.0	97.304184	1.437	1	4.0	3.0	0.0	2.0	0.0
0.0	1200.0	100.0	99.00498	0	0.0	0.0	0.169	0.0	97.304184	1.24	1	4.0	3.0	0.0	2.0	0.0
0.0	1200.0	100.0	99.00498	0	0.0	0.0	0.168	0.0	99.562416	1.24	1	4.0	3.0	0.0	2.0	0.0
0.0	1200.0	100.0	99.00498	0	0.0	0.0	0.166	0.0	98.672844	1.153	1	4.0	3.0	0.0	2.0	0.0
0.0	1200.0	100.0	99.00498	0	0.0	0.0	0.164	0.0	98.672844	0.995	1	4.0	3.0	0.0	2.0	0.0
0.0	1200.0	100.0	99.00498	0	0.0	0.0	0.162	0.0	98.437546	0.995	1	4.0	3.0	0.0	2.0	0.0
0.0	1200.0	100.0	99.00498	0	0.0	0.0	0.161	0.0	98.437546	0.925	1	4.0	3.0	0.0	2.0	0.0
0.0	1200.0	100.0	99.00498	0	0.0	0.0	0.159	0.0	99.02738	0.925	1	4.0	3.0	0.0	2.0	0.0
0.0	1200.0	100.0	99.00498	0	0.0	0.0	0.157	0.0	98.38214	0.798	1	4.0	3.0	0.0	2.0	0.0
0.0	1200.0	100.0	99.00498	0	0.0	0.0	0.155	0.0	98.38214	0.742	1	4.0	3.0	0.0	2.0	0.0
0.0	1200.0	100.0	99.00498	0	0.0	0.0	0.154	0.0	98.54245	0.742	1	4.0	3.0	0.0	2.0	0.0
0.0	1200.0	100.0	99.00498	0	0.0	0.0	0.152	0.0	98.78918	0.64	1	4.0	3.0	0.0	2.0	0.0
0.0	1200.0	100.0	99.00498	0	0.0	0.0	0.151	0.0	98.78918	0.595	1	4.0	3.0	0.0	2.0	0.0
0.0	1200.0	100.0	99.00498	0	0.0	0.0	0.149	0.0	99.02055	0.595	1	4.0	3.0	0.0	2.0	0.0
0.0	1200.0	100.0	99.00498	0	0.0	0.0	0.148	0.0	99.02055	0.514	1	4.0	3.0	0.0	2.0	0.0
0.0	1200.0	100.0	99.00498	0	0.0	0.0	0.146	0.0	98.5185	0.514	1	4.0	3.0	0.0	2.0	0.0
0.0	1200.0	100.0	99.00498	0	0.0	0.0	0.145	0.0	98.45856	0.443	1	4.0	3.0	0.0	2.0	0.0
0.0	1200.0	100.0	99.00498	0	0.0	0.0	0.143	0.0	98.45856	0.412	1	4.0	3.0	0.0	2.0	0.0
0.0	1200.0	100.0	99.00498	0	0.0	0.0	0.142	0.0	98.399506	0.412	1	4.0	3.0	0.0	2.0	0.0
0.0	1200.0	100.0	99.00498	0	0.0	0.0	0.14	0.0	97.02715	0.356	1	4.0	3.0	0.0	2.0	0.0
0.0	1200.0	100.0	99.00498	0	0.0	0.0	0.139	0.0	97.02715	0.33	1	4.0	3.0	0.0	2.0	0.0
0.0	1200.0	100.0	99.00498	0	0.0	0.0	0.137	0.0	98.266304	0.33	1	4.0	3.0	0.0	2.0	0.0
0.0	1200.0	100.0	99.00498	0	0.0	0.0	0.136	0.0	98.266304	0.285	1	4.0	3.0	0.0	2.0	0.0
0.0	1200.0	100.0	99.00498	0	0.0	0.0	0.134	0.0	98.45535	0.285	1	4.0	3.0	0.0	2.0	0.0
0.0	1200.0	100.0	99.00498	0	0.0	0.0	0.133	0.0	97.044685	0.246	1	4.0	3.0	0.0	2.0	0.0
0.0	1200.0	100.0	99.00498	0	0.0	0.0	0.132	0.0	97.044685	0.228	1	4.0	3.0	0.0	2.0	0.0
0.0	1200.0	100.0	99.00498	0	0.0	0.0	0.131	0.0	96.760025	0.228	1	4.0	3.0	0.0	2.0	0.0
0.0	1200.0	100.0	99.00498	0	0.0	0.0	0.129	0.0	95.88782	0.197	1	4.0	3.0	0.0	2.0	0.0
0.0	1200.0	100.0	99.00498	0	0.0	0.0	0.128	0.0	95.88782	0.183	1	4.0	3.0	0.0	2.0	0.0
0.0	1200.0	100.0	99.00498	0	0.0	0.0	0.127	0.0	95.97785	0.183	1	4.0	3.0	0.0	2.0	0.0
0.0	1200.0	100.0	99.00498	0	0.0	0.0	0.125	0.0	95.97785	0.158	1	4.0	3.0	0.0	2.0	0.0
0.0	1200.0	100.0	99.00498	0	0.0	0.0	0.124	0.0	98.20474	0.158	1	4.0	3.0	0.0	2.0	0.0
0.0	1200.0	100.0	99.00498	0	0.0	0.0	0.123	0.0	97.87585	0.147	1	4.0	3.0	0.0	2.0	0.0
0.0	1200.0	100.0	99.00498	0	0.0	0.0	0.121	0.0	98.10284	0.126	1	4.0	3.0	0.0	2.0	0.0
0.0	1200.0	100.0	99.00498	0	0.0	0.0	0.12	0.0	98.91464	0.126	1	4.0	3.0	0.0	2.0	0.0
0.0	1200.0	100.0	99.00498	0	0.0	0.0	0.119	0.0	97.998276	0.117	1	4.0	3.0	0.0	2.0	0.0
0.0	1200.0	100.0	99.00498	0	0.0	0.0	0.118	0.0	97.82705	0.101	1	4.0	3.0	0.0	2.0	0.0
0.0	1200.0	100.0	99.00498	0	0.0	0.0	0.116	0.0	97.9387	0.101	1	4.0	3.0	0.0	2.0	0.0
0.0	1200.0	100.0	99.00498	0	0.0	0.0	0.115	0.0	97.9387	0.087	1	4.0	3.0	0.0	2.0	0.0
0.0	1200.0	100.0	99.00498	0	0.0	0.0	0.114	0.0	96.44175	0.087	1	4.0	3.0	0.0	2.0	0.0
0.0	1200.0	100.0	99.00498	0	0.0	0.0	0.113	0.0	97.28007	0.081	1	4.0	3.0	0.0	2.0	0.0
0.0	1200.0	100.0	99.00498	0	0.0	0.0	0.112	0.0	97.28007	0.075	1	4.0	3.0	0.0	2.0	0.0
0.0	1200.0	100.0	99.00498	0	0.0	0.0	0.111	0.0	97.81041	0.075	1	4.0	3.0	0.0	2.0	0.0
0.0	1200.0	100.0	99.00498	0	0.0	0.0	0.109	0.0	98.02413	0.065	1	4.0	3.0	0.0	2.0	0.0
0.0	1200.0	100.0	99.00498	0	0.0	0.0	0.108	0.0	98.02413	0.056	1	4.0	3.0	0.0	2.0	0.0
0.0	1200.0	100.0	99.00498	0	0.0	0.0	0.107	0.0	98.38072	0.056	1	4.0	3.0	0.0	2.0	0.0
0.0	1200.0	100.0	99.00498	0	0.0	0.0	0.106	0.0	98.38072	0.052	1	4.0	3.0	0.0	2.0	0.0
0.0	1200.0	100.0	99.00498	0	0.0	0.0	0.105	0.0	98.63204	0.052	1	4.0	3.0	0.0	2.0	0.0
0.0	1200.0	100.0	99.00498	0	0.0	0.0	0.104	0.0	98.13237	0.044	1	4.0	3.0	0.0	2.0	0.0
0.0	1200.0	100.0	99.00498	0	0.0	0.0	0.102	0.0	98.13237	0.041	1	4.0	3.0	0.0	2.0	0.0
0.0	1200.0	100.0	99.00498	0	0.0	0.0	0.101	0.0	98.32979	0.041	1	4.0	3.0	0.0	2.0	0.0
0.0	1200.0	100.0	99.00498	0	0.0	0.0	0.1	0.0	97.351875	0.035	1	4.0	3.0	0.0	2.0	0.0
0.0	1200.0	100.0	99.00498	0	0.0	0.0	0.099	0.0	97.351875	0.035	1	4.0	3.0	0.0	2.0	0.0
0.0	1200.0	100.0	99.00498	0	0.0	0.0	0.097	0.0	97.88043	0.03	1	4.0	3.0	0.0	2.0	0.0
0.0	1200.0	100.0	99.00498	0	0.0	0.0	0.096	0.0	97.88043	0.028	1	4.0	3.0	0.0	2.0	0.0
0.0	1200.0	100.0	99.00498	0	0.0	0.0	0.095	0.0	98.15572	0.028	1	4.0	3.0	0.0	2.0	0.0
0.0	1200.0	100.0	99.00498	0	0.0	0.0	0.093	0.0	96.70176	0.026	1	4.0	3.0	0.0	2.0	0.0
0.0	1200.0	100.0	99.00498	0	0.0	0.0	0.092	0.0	96.70176	0.022	1	4.0	3.0	0.0	2.0	0.0
0.0	1200.0	100.0	99.00498	0	0.0	0.0	0.09	0.0	99.01204	0.022	1	4.0	3.0	0.0	2.0	0.0
0.0	1200.0	100.0	99.00498	0	0.0	0.0	0.088	0.0	99.03844	0.021	1	4.0	3.0	0.0	2.0	0.0
0.0	1200.0	100.0	99.00498	0	0.0	0.0	0.086	0.0	99.03844	0.021	1	4.0	3.0	0.0	2.0	0.0
0.0	1200.0	100.0	99.00498	0	0.0	0.0	0.084	0.0	98.04316	0.018	1	4.0	3.0	0.0	2.0	0.0
0.0	1200.0	100.0	99.00498	0	0.0	0.0	0.082	0.0	98.01196	0.015	1	4.0	3.0	0.0	2.0	0.0
0.0	1200.0	100.0	99.00498	0	0.0	0.0	0.08	0.0	97.65895	0.015	1	4.0	3.0	0.0	2.0	0.0
0.0	1200.0	100.0	99.00498	0	0.0	0.0	0.079	0.0	97.918236	0.014	1	4.0	3.0	0.0	2.0	0.0
0.0	1200.0	100.0	99.00498	0	0.0	0.0	0.077	0.0	97.918236	0.012	1	4.0	3.0	0.0	2.0	0.0
0.0	1200.0	100.0	99.00498	0	0.0	0.0	0.075	0.0	97.58148	0.012	1	4.0	3.0	0.0	2.0	0.0
0.0	1200.0	100.0	99.00498	0	0.0	0.0	0.072	0.0	97.89745	0.011	1	4.0	3.0	0.0	2.0	0.0
0.0	1200.0	100.0	99.00498	0	0.0	0.0	0.07	0.0	97.89745	0.009	1	4.0	3.0	0.0	2.0	0.0
0.0	1200.0	100.0	99.00498	0	0.0	0.0	0.068	0.0	97.47737	0.009	1	4.0	3.0	0.0	2.0	0.0
0.0	1200.0	100.0	99.00498	0	0.0	0.0	0.066	0.0	97.47737	0.008	1	4.0	3.0	0.0	2.0	0.0
0.0	1200.0	100.0	99.00498	0	0.0	0.0	0.064	0.0	96.557526	0.008	1	4.0	3.0	0.0	2.0	0.0
0.0	1200.0	100.0	99.00498	0	0.0	0.0	0.063	0.0	96.52324	0.007	1	4.0	3.0	0.0	2.0	0.0
0.0	1200.0	100.0	99.00498	0	0.0	0.0	0.061	0.0	96.52324	0.006	1	4.0	3.0	0.0	2.0	0.0
0.0	1200.0	100.0	99.00498	0	0.0	0.0	0.059	0.0	96.28173	0.006	1	4.0	3.0	0.0	2.0	0.0
0.0	1200.0	100.0	99.00498	0	0.0	0.0	0.058	0.0	96.65675	0.005	1	4.0	3.0	0.0	2.0	0.0
0.0	1200.0	100.0	99.00498	0	0.0	0.0	0.056	0.0	96.65675	0.004	1	4.0	3.0	0.0	2.0	0.0
0.0	1200.0	100.0	99.00498	0	0.0	0.0	0.055	0.0	96.46687	0.004	1	4.0	3.0	0.0	2.0	0.0
0.0	1200.0	100.0	99.00498	0	0.0	0.0	0.053	0.0	96.46687	0.004	1	4.0	3.0	0.0	2.0	0.0
0.0	1200.0	100.0	99.00498	0	0.0	0.0	0.052	0.0	96.71454	0.004	1	4.0	3.0	0.0	2.0	0.0
0.0	1200.0	100.0	99.00498	0	0.0	0.0	0.051	0.0	97.14969	0.003	1	4.0	3.0	0.0	2.0	0.0
0.0	1200.0	100.0	99.00498	0	0.0	0.0	0.05	0.0	97.14969	0.003	1	4.0	3.0	0.0	2.0	0.0
0.0	1200.0	100.0	99.00498	0	0.0	0.0	0.048	0.0	97.02283	0.003	1	4.0	3.0	0.0	2.0	0.0
0.0	1200.0	100.0	99.00498	0	0.0	0.0	0.048	0.0	97.07759	0.002	1	4.0	3.0	0.0	2.0	0.0
0.0	1200.0	100.0	99.00498	0	0.0	0.0	0.047	0.0	97.07759	0.002	1	4.0	3.0	0.0	2.0	0.0
0.0	1200.0	100.0	99.00498	0	0.0	0.0	0.045	0.0	97.52849	0.002	1	4.0	3.0	0.0	2.0	0.0
0.0	1200.0	100.0	99.00498	0	0.0	0.0	0.044	0.0	97.52849	0.002	1	4.0	3.0	0.0	2.0	0.0
0.0	1200.0	100.0	99.00498	0	0.0	0.0	0.043	0.0	97.902855	0.002	1	4.0	3.0	0.0	2.0	0.0
0.0	1200.0	100.0	99.00498	0	0.0	0.0	0.042	0.0	96.04162	0.001	1	4.0	3.0	0.0	2.0	0.0
0.0	1200.0	100.0	99.00498	0	0.0	0.0	0.042	0.0	94.39449	0.001	1	4.0	3.0	0.0	2.0	0.0
0.0	1200.0	100.0	99.00498	0	0.0	0.0	0.041	0.0	96.99047	0.001	1	4.0	3.0	0.0	2.0	0.0
0.0	1200.0	100.0	99.00498	0	0.0	0.0	0.04	0.0	97.54444	0.001	1	4.0	3.0	0.0	2.0	0.0
0.0	1200.0	100.0	99.00498	0	0.0	0.0	0.038	0.0	97.54444	0.0	1	4.0	3.0	0.0	2.0	0.0
0.0	1200.0	100.0	99.00498	0	0.0	0.0	0.037	0.0	97.44551	0.0	1	4.0	3.0	0.0	2.0	0.0
0.0	1200.0	100.0	99.00498	0	0.0	0.0	0.036	0.0	97.44551	0.0	1	4.0	3.0	0.0	2.0	0.0
0.0	1200.0	100.0	99.00498	0	0.0	0.0	0.035	0.0	98.16423	0.0	1	4.0	3.0	0.0	2.0	0.0
0.0	1200.0	100.0	99.00498	0	0.0	0.0	0.033	0.0	98.06073	0.0	1	4.0	3.0	0.0	2.0	0.0
0.0	1200.0	100.0	99.00498	0	0.0	0.0	0.032	0.0	98.06073	0.0	1	4.0	3.0	0.0	2.0	0.0
0.0	1200.0	100.0	99.00498	0	0.0	0.0	0.03	0.0	97.83858	0.0	1	4.0	3.0	0.0	2.0	0.0
0.0	1200.0	100.0	99.00498	0	0.0	0.0	0.029	0.0	97.37126	0.0	1	4.0	3.0	0.0	2.0	0.0
0.0	1200.0	100.0	99.00498	0	0.0	0.0	0.027	0.0	97.070885	0.0	1	4.0	3.0	0.0	2.0	0.0
0.0	1200.0	100.0	99.00498	0	0.0	0.0	0.026	0.0	98.013245	0.0	1	4.0	3.0	0.0	2.0	0.0
0.0	1200.0	100.0	99.00498	0	0.0	0.0	0.024	0.0	98.013245	0.0	1	4.0	3.0	0.0	2.0	0.0
0.0	1200.0	100.0	99.00498	0	0.0	0.0	0.023	0.0	98.06603	0.0	1	4.0	3.0	0.0	2.0	0.0
0.0	1200.0	100.0	99.00498	0	0.0	0.0	0.021	0.0	97.48367	0.0	1	4.0	3.0	0.0	2.0	0.0
0.0	1200.0	100.0	99.00498	0	0.0	0.0	0.019	0.0	97.48367	0.0	1	4.0	3.0	0.0	2.0	0.0
0.0	1200.0	100.0	99.00498	0	0.0	0.0	0.017	0.0	96.65043	0.0	1	4.0	3.0	0.0	2.0	0.0
0.0	1200.0	100.0	99.00498	0	0.0	0.0	0.015	0.0	97.41538	0.0	1	4.0	3.0	0.0	2.0	0.0
0.0	1200.0	100.0	99.00498	0	0.0	0.0	0.013	0.0	97.41538	0.0	1	4.0	3.0	0.0	2.0	0.0
0.0	1200.0	100.0	99.00498	0	0.0	0.0	0.012	0.0	96.9855	0.0	1	4.0	3.0	0.0	2.0	0.0
0.0	1200.0	100.0	99.00498	0	0.0	0.0	0.01	0.0	96.9855	0.0	1	4.0	3.0	0.0	2.0	0.0
0.0	1200.0	100.0	99.00498	0	0.0	0.0	0.008	0.0	97.1856	0.0	1	4.0	3.0	0.0	2.0	0.0
0.0	1200.0	100.0	99.00498	0	0.0	0.0	0.006	0.0	97.64274	0.0	1	4.0	3.0	0.0	2.0	0.0
0.0	1200.0	100.0	99.00498	0	0.0	0.0	0.005	0.0	97.64274	0.0	1	4.0	3.0	0.0	2.0	0.0
0.0	1200.0	100.0	99.00498	0	0.0	0.0	0.003	0.0	98.13856	0.0	1	4.0	3.0	0.0	2.0	0.0
0.0	1200.0	100.0	99.00498	0	0.0	0.0	0.001	0.0	98.11431	0.0	1	4.0	3.0	0.0	2.0	0.0
0.0	1200.0	100.0	99.00498	0	0.0	0.0	0.0	0.0	98.11431	0.0	1	4.0	3.0	0.0	2.0	0.0
0.0	1200.0	100.0	99.00498	0	0.0	0.0	-0.002	0.0	99.13091	0.0	1	4.0	3.0	0.0	2.0	0.0
0.0	1200.0	100.0	99.00498	0	0.0	0.0	-0.003	0.0	99.13091	0.0	1	4.0	3.0	0.0	2.0	0.0
0.0	1200.0	100.0	99.00498	0	0.0	0.0	-0.005	0.0	98.62074	0.0	1	4.0	3.0	0.0	2.0	0.0
0.0	1200.0	100.0	99.00498	0	0.0	0.0	-0.007	0.0	97.1753	0.0	1	4.0	3.0	0.0	2.0	0.0
0.0	1200.0	100.0	99.00498	0	0.0	0.0	-0.009	0.0	97.1753	0.0	1	4.0	3.0	0.0	2.0	0.0
0.0	1200.0	100.0	99.00498	0	0.0	0.0	-0.01	0.0	97.550896	0.0	1	4.0	3.0	0.0	2.0	0.0
0.0	1200.0	100.0	99.00498	0	0.0	0.0	-0.012	0.0	97.20588	0.0	1	4.0	3.0	0.0	2.0	0.0
0.0	1200.0	100.0	99.00498	0	0.0	0.0	-0.013	0.0	97.20588	0.0	1	4.0	3.0	0.0	2.0	0.0
0.0	1200.0	100.0	99.00498	0	0.0	0.0	-0.015	0.0	96.85013	0.0	1	4.0	3.0	0.0	2.0	0.0
0.0	1200.0	100.0	99.00498	0	0.0	0.0	-0.016	0.0	97.11831	0.0	1	4.0	3.0	0.0	2.0	0.0
0.0	1200.0	100.0	99.00498	0	0.0	0.0	-0.018	0.0	97.97712	0.0	1	4.0	3.0	0.0	2.0	0.0
0.0	1200.0	100.0	99.00498	0	0.0	0.0	-0.019	0.0	97.46821	0.0	1	4.0	3.0	0.0	2.0	0.0
0.0	1200.0	100.0	99.00498	0	0.0	0.0	-0.021	0.0	97.46821	0.0	1	4.0	3.0	0.0	2.0	0.0
0.0	1200.0	100.0	99.00498	0	0.0	0.0	-0.022	0.0	97.449554	0.0	1	4.0	3.0	0.0	2.0	0.0
0.0	1200.0	100.0	99.00498	0	0.0	0.0	-0.023	0.0	97.85037	0.0	1	4.0	3.0	0.0	2.0	0.0
0.0	1200.0	100.0	99.00498	0	0.0	0.0	-0.024	0.0	97.85037	0.0	1	4.0	3.0	0.0	2.0	0.0
0.0	1200.0	100.0	99.00498	0	0.0	0.0	-0.025	0.0	98.06522	0.0	1	4.0	3.0	0.0	2.0	0.0
0.0	1200.0	100.0	99.00498	0	0.0	0.0	-0.026	0.0	98.06522	0.0	1	4.0	3.0	0.0	2.0	0.0
0.0	1200.0	100.0	99.00498	0	0.0	0.0	-0.027	0.0	98.894104	0.0	1	4.0	3.0	0.0	2.0	0.0
0.0	1200.0	100.0	99.00498	0	0.0	0.0	-0.027	0.0	98.115875	0.0	1	4.0	3.0	0.0	2.0	0.0
0.0	1200.0	100.0	99.00498	0	0.0	0.0	-0.027	0.0	98.312614	0.0	1	4.0	3.0	0.0	2.0	0.0
0.0	1200.0	100.0	99.00498	0	0.0	0.0	-0.028	0.0	97.04377	0.0	1	4.0	3.0	0.0	2.0	0.0
0.0	1200.0	100.0	99.00498	0	0.0	0.0	-0.028	0.0	97.21191	0.0	1	4.0	3.0	0.0	2.0	0.0
0.0	1200.0	100.0	99.00498	0	0.0	0.0	-0.027	0.0	97.21191	0.0	1	4.0	3.0	0.0	2.0	0.0
0.0	1200.0	100.0	99.00498	0	0.0	0.0	-0.027	0.0	96.99867	0.0	1	4.0	3.0	2.0	2.0	0.0
0.0	1200.0	100.0	99.00498	0	0.0	0.0	-0.027	0.0	96.99867	0.0	1	4.0	3.0	2.0	2.0	0.0
0.0	1200.0	100.0	99.00498	0	0.0	0.0	-0.026	0.0	96.93249	0.0	1	4.0	3.0	4.0	2.0	0.0
14000.0	1300.0	100.0	99.00498	0	0.0	0.0	-0.025	0.0	97.94049	0.0	1	4.0	3.0	4.0	2.0	0.0
14000.0	1300.0	100.0	99.00498	0	0.0	0.0	-0.023	0.0	97.94049	0.0	1	4.0	3.0	4.0	2.0	0.0
14000.0	1300.0	100.0	99.00498	0	0.0	0.0	-0.022	0.0	98.272865	0.0	1	4.0	3.0	4.0	2.0	0.0
14000.0	1300.0	100.0	99.00498	0	0.0	0.0	-0.02	0.0	98.557785	0.99	1	4.0	3.0	4.0	2.0	0.0
14000.0	1300.0	100.0	99.00498	0	0.0	0.0	-0.019	0.0	98.557785	0.99	1	4.0	3.0	4.0	2.0	0.0
14000.0	1300.0	100.0	99.00498	0	0.0	0.0	-0.016	0.0	98.458984	2.767	1	4.0	3.0	4.0	2.0	0.0
14000.0	1300.0	100.0	99.00498	0	0.0	0.0	-0.013	0.0	98.458984	3.562	1	4.0	3.0	4.0	2.0	0.0
14000.0	1300.0	100.0	99.00498	0	0.0	0.0	-0.011	0.0	98.67819	3.562	1	4.0	3.0	4.0	2.0	0.0
14000.0	1300.0	100.0	99.00498	0	0.0	0.0	-0.008	0.0	98.80624	4.99	1	4.0	3.0	5.0	2.0	0.0
14000.0	1300.0	100.0	99.00498	0	0.0	0.0	-0.004	0.0	98.80624	5.627	1	4.0	3.0	5.0	2.0	0.0
14000.0	1300.0	100.0	99.00498	0	0.0	0.0	-0.001	0.0	98.93657	5.627	1	4.0	3.0	5.0	2.0	0.0
14000.0	1300.0	100.0	99.00498	0	0.0	0.0	0.001	0.0	98.69706	6.772	1	4.0	3.0	5.0	2.0	0.0
14000.0	1300.0	100.0	99.00498	0	0.0	0.0	0.005	0.0	98.69706	6.772	1	4.0	3.0	5.0	2.0	0.0
14000.0	1300.0	100.0	99.00498	0	0.0	0.0	0.008	0.0	98.16104	7.76	1	4.0	3.0	5.0	2.0	0.0
14000.0	1300.0	100.0	99.00498	0	0.0	0.0	0.012	0.0	98.16104	8.202	1	4.0	3.0	5.0	2.0	0.0
14000.0	1300.0	100.0	99.00498	0	0.0	0.0	0.016	0.0	98.29341	8.202	1	4.0	3.0	5.0	2.0	0.0
14000.0	1300.0	100.0	99.00498	0	0.0	0.0	0.02	0.0	99.01672	8.996	1	4.0	3.0	5.0	2.0	0.0
14000.0	1300.0	100.0	99.00498	0	0.0	0.0	0.024	0.0	99.01672	9.352	1	4.0	3.0	5.0	2.0	0.0
14000.0	1300.0	100.0	99.00498	0	0.0	0.0	0.028	0.0	97.80456	9.352	1	4.0	3.0	5.0	2.0	0.0
14000.0	1300.0	100.0	99.00498	0	0.0	0.0	0.032	0.0	96.14056	9.988	1	4.0	3.0	5.0	2.0	0.0
14000.0	1300.0	100.0	99.00498	0	0.0	0.0	0.036	0.0	96.14056	9.988	1	4.0	3.0	5.0	2.0	0.0
14000.0	1300.0	100.0	99.00498	0	0.0	0.0	0.04	0.0	98.472336	10.273	1	4.0	3.0	5.0	2.0	0.0
14000.0	1300.0	100.0	99.00498	0	0.0	0.0	0.044	0.0	97.49226	10.783	1	4.0	3.0	5.0	2.0	0.0
14000.0	1300.0	100.0	99.00498	0	0.0	0.0	0.048	0.0	98.10805	10.783	1	4.0	3.0	5.0	2.0	0.0
14000.0	1300.0	100.0	99.00498	0	0.0	0.0	0.052	0.0	98.87944	11.226	1	4.0	3.0	5.0	2.0	0.0
14000.0	1300.0	100.0	99.00498	0	0.0	0.0	0.056	0.0	98.87944	11.423	1	4.0	3.0	5.0	2.0	0.0
14000.0	1300.0	100.0	99.00498	0	0.0	0.0	0.059	0.0	97.304474	11.423	1	4.0	3.0	5.0	2.0	0.0
14000.0	1300.0	100.0	99.00498	0	0.0	0.0	0.063	0.0	97.304474	11.606	1	4.0	3.0	5.0	2.0	0.0
14000.0	1300.0	100.0	99.00498	0	0.0	0.0	0.067	0.0	99.09113	11.606	1	4.0	3.0	5.0	2.0	0.0
14000.0	1300.0	100.0	99.00498	0	0.0	0.0	0.07	0.0	99.97258	11.936	1	4.0	3.0	5.0	2.0	0.0
14000.0	1300.0	100.0	99.00498	0	0.0	0.0	0.074	0.0	99.606636	12.219	1	4.0	3.0	5.0	2.0	0.0
14000.0	1300.0	100.0	99.00498	0	0.0	0.0	0.078	0.0	99.18702	12.219	1	4.0	3.0	5.0	2.0	0.0
14000.0	1300.0	100.0	99.00498	0	0.0	0.0	0.082	0.0	99.06387	12.346	1	4.0	3.0	5.0	2.0	0.0
14000.0	1300.0	100.0	99.00498	0	0.0	0.0	0.085	0.0	99.06387	12.575	1	4.0	3.0	5.0	2.0	0.0
14000.0	1300.0	100.0	99.00498	0	0.0	0.0	0.089	0.0	98.02119	12.575	1	4.0	3.0	5.0	2.0	0.0
14000.0	1300.0	100.0	99.00498	0	0.0	0.0	0.092	0.0	98.02119	12.677	1	4.0	3.0	5.0	2.0	0.0
14000.0	1300.0	100.0	99.00498	0	0.0	0.0	0.096	0.0	100.48815	12.677	1	4.0	3.0	5.0	2.0	0.0
14000.0	1300.0	100.0	99.00498	0	0.0	0.0	0.099	0.0	99.88982	12.86	1	4.0	3.0	5.0	2.0	0.0
14000.0	1300.0	100.0	99.00498	0	0.0	0.0	0.102	0.0	99.87367	13.018	1	4.0	3.0	5.0	2.0	0.0
14000.0	1300.0	100.0	99.00498	0	0.0	0.0	0.105	0.0	99.83877	13.018	1	4.0	3.0	5.0	2.0	0.0
14000.0	1300.0	100.0	99.00498	0	0.0	0.0	0.109	0.0	100.251976	13.088	1	4.0	3.0	5.0	2.0	0.0
14000.0	1300.0	100.0	99.00498	0	0.0	0.0	0.112	0.0	100.251976	13.216	1	4.0	3.0	5.0	2.0	0.0
14000.0	1300.0	100.0	99.00498	0	0.0	0.0	0.115	0.0	99.614815	13.216	1	4.0	3.0	5.0	2.0	0.0
14000.0	1300.0	100.0	99.00498	0	0.0	0.0	0.118	0.0	99.614815	13.325	1	4.0	3.0	5.0	2.0	0.0
14000.0	1300.0	100.0	99.00498	0	0.0	0.0	0.121	0.0	99.863716	13.325	1	4.0	3.0	5.0	2.0	0.0
14000.0	1300.0	100.0	99.00498	0	0.0	0.0	0.124	0.0	99.33569	13.375	1	4.0	3.0	5.0	2.0	0.0
14000.0	1300.0	100.0	99.00498	0	0.0	0.0	0.127	0.0	99.33569	13.462	1	4.0	3.0	5.0	2.0	0.0
14000.0	1300.0	100.0	99.00498	0	0.0	0.0	0.13	0.0	100.27213	13.462	1	4.0	3.0	5.0	2.0	0.0
14000.0	1300.0	100.0	99.00498	0	0.0	0.0	0.133	0.0	99.99604	13.502	1	4.0	3.0	5.0	2.0	0.0
14000.0	1300.0	100.0	99.00498	0	0.0	0.0	0.136	0.0	99.390625	13.573	1	4.0	3.0	5.0	2.0	0.0
14000.0	1300.0	100.0	99.00498	0	0.0	0.0	0.139	0.0	98.11073	13.573	1	4.0	3.0	5.0	2.0	0.0
14000.0	1300.0	100.0	99.00498	0	0.0	0.0	0.142	0.0	98.11073	13.633	1	4.0	3.0	5.0	2.0	0.0
14000.0	1300.0	100.0	99.00498	0	0.0	0.0	0.145	0.0	98.5054	13.633	1	4.0	3.0	5.0	2.0	0.0
14000.0	1300.0	100.0	99.00498	0	0.0	0.0	0.148	0.0	98.62734	13.66	1	4.0	3.0	5.0	2.0	0.0
14000.0	1300.0	100.0	99.00498	0	0.0	0.0	0.151	0.0	98.62734	13.71	1	4.0	3.0	5.0	2.0	0.0
14000.0	1300.0	100.0	99.00498	0	0.0	0.0	0.154	0.0	97.910645	13.71	1	5.0	3.0	7.0	2.0	0.0
0.0	1300.0	100.0	99.00498	0	0.0	0.0	0.157	0.0	98.205986	13.732	1	5.0	3.0	0.0	2.0	0.0
0.0	1300.0	100.0	99.00498	0	0.0	0.0	0.16	0.0	98.205986	13.771	1	5.0	3.0	0.0	2.0	0.0
0.0	1300.0	100.0	99.00498	0	0.0	0.0	0.163	0.0	98.53071	13.771	1	5.0	3.0	0.0	2.0	0.0
0.0	1300.0	100.0	99.00498	0	0.0	0.0	0.166	0.0	98.53071	13.788	1	5.0	3.0	0.0	2.0	0.0
0.0	1300.0	100.0	99.00498	0	0.0	0.0	0.169	0.0	98.73578	13.788	1	5.0	3.0	0.0	2.0	0.0
0.0	1300.0	100.0	99.00498	0	0.0	0.0	0.171	0.0	98.94613	11.908	1	5.0	3.0	0.0	2.0	0.0
0.0	1300.0	100.0	99.00498	0	0.0	0.0	0.174	0.0	98.94613	11.066	1	5.0	3.0	0.0	2.0	0.0
0.0	1300.0	100.0	99.00498	0	0.0	0.0	0.176	0.0	98.2577	11.066	1	5.0	3.0	0.0	2.0	0.0
0.0	1300.0	100.0	99.00498	0	0.0	0.0	0.177	0.0	98.12932	9.556	1	5.0	3.0	0.0	2.0	0.0
0.0	1300.0	100.0	99.00498	0	0.0	0.0	0.179	0.0	98.12932	8.88	1	5.0	3.0	0.0	2.0	0.0
0.0	1300.0	100.0	99.00498	0	0.0	0.0	0.181	0.0	98.22881	8.88	1	5.0	3.0	0.0	2.0	0.0
0.0	1300.0	100.0	99.00498	0	0.0	0.0	0.182	0.0	98.22881	7.668	1	5.0	3.0	0.0	2.0	0.0
0.0	1300.0	100.0	99.00498	0	0.0	0.0	0.184	0.0	97.566986	7.668	1	5.0	3.0	0.0	2.0	0.0
0.0	1300.0	100.0	99.00498	0	0.0	0.0	0.185	0.0	97.67328	6.622	1	5.0	3.0	0.0	2.0	0.0
0.0	1300.0	100.0	99.00498	0	0.0	0.0	0.186	0.0	97.67328	6.155	1	5.0	3.0	0.0	2.0	0.0
0.0	1300.0	100.0	99.00498	0	0.0	0.0	0.187	0.0	97.34858	6.155	1	5.0	3.0	0.0	2.0	0.0
0.0	1300.0	100.0	99.00498	0	0.0	0.0	0.187	0.0	97.131004	5.314	1	5.0	3.0	0.0	2.0	0.0
0.0	1300.0	100.0	99.00498	0	0.0	0.0	0.188	0.0	97.131004	4.938	1	5.0	3.0	0.0	2.0	0.0
0.0	1300.0	100.0	99.00498	0	0.0	0.0	0.188	0.0	96.38533	4.938	1	5.0	3.0	0.0	2.0	0.0
0.0	1300.0	100.0	99.00498	0	0.0	0.0	0.188	0.0	97.944855	4.265	1	5.0	3.0	0.0	2.0	0.0
0.0	1300.0	100.0	99.00498	0	0.0	0.0	0.188	0.0	98.027885	4.265	1	5.0	3.0	0.0	2.0	0.0
0.0	1300.0	100.0	99.00498	0	0.0	0.0	0.188	0.0	97.82355	3.964	1	5.0	3.0	0.0	2.0	0.0
0.0	1300.0	100.0	99.00498	0	0.0	0.0	0.187	0.0	96.79707	3.422	1	5.0	3.0	0.0	2.0	0.0
0.0	1300.0	100.0	99.00498	0	0.0	0.0	0.187	0.0	97.23632	3.422	1	5.0	3.0	14.0	2.0	0.0
0.0	1300.0	100.0	99.00498	0	0.0	0.0	0.186	0.0	96.93347	3.18	1	5.0	3.0	0.0	2.0	0.0
0.0	1300.0	100.0	99.00498	0	0.0	0.0	0.185	0.0	96.30528	3.18	1	5.0	3.0	0.0	2.0	0.0
0.0	1300.0	100.0	99.00498	0	0.0	0.0	0.184	0.0	95.73901	2.746	1	5.0	3.0	0.0	2.0	0.0
0.0	1300.0	100.0	99.00498	0	0.0	0.0	0.182	0.0	95.73901	2.552	1	5.0	3.0	0.0	2.0	0.0
0.0	1300.0	100.0	99.00498	0	0.0	0.0	0.181	0.0	95.95499	2.552	1	5.0	3.0	0.0	2.0	0.0
0.0	1300.0	100.0	99.00498	0	0.0	0.0	0.179	0.0	96.37407	2.204	1	5.0	3.0	0.0	2.0	0.0
0.0	1300.0	100.0	99.00498	0	0.0	0.0	0.177	0.0	96.37407	2.048	1	5.0	3.0	0.0	2.0	0.0
0.0	1300.0	100.0	99.00498	0	0.0	0.0	0.174	0.0	97.034096	2.048	1	5.0	3.0	0.0	2.0	0.0
0.0	1300.0	100.0	99.00498	0	0.0	0.0	0.172	0.0	96.65614	1.768	1	5.0	3.0	0.0	2.0	0.0
0.0	1300.0	100.0	99.00498	0	0.0	0.0	0.169	0.0	96.65614	1.643	1	5.0	3.0	0.0	2.0	0.0
0.0	1300.0	100.0	99.00498	0	0.0	0.0	0.167	0.0	96.62342	1.643	1	5.0	3.0	0.0	2.0	0.0
0.0	1300.0	100.0	99.00498	0	0.0	0.0	0.164	0.0	96.62342	1.42	1	5.0	3.0	0.0	2.0	0.0
0.0	1300.0	100.0	99.00498	0	0.0	0.0	0.162	0.0	96.66295	1.42	1	5.0	3.0	0.0	2.0	0.0
0.0	1300.0	100.0	99.00498	0	0.0	0.0	0.159	0.0	96.23856	1.225	1	5.0	3.0	0.0	2.0	0.0
0.0	1300.0	100.0	99.00498	0	0.0	0.0	0.156	0.0	96.23856	1.138	1	5.0	3.0	0.0	2.0	0.0
0.0	1300.0	100.0	99.00498	0	0.0	0.0	0.153	0.0	96.35156	1.138	1	5.0	3.0	0.0	2.0	0.0
0.0	1300.0	100.0	99.00498	0	0.0	0.0	0.15	0.0	96.98831	0.983	1	5.0	3.0	0.0	2.0	0.0
0.0	1300.0	100.0	99.00498	0	0.0	0.0	0.147	0.0	96.98831	0.913	1	5.0	3.0	0.0	2.0	0.0
0.0	1300.0	100.0	99.00498	0	0.0	0.0	0.144	0.0	97.11079	0.913	1	5.0	3.0	0.0	2.0	0.0
0.0	1300.0	100.0	99.00498	0	0.0	0.0	0.141	0.0	97.11079	0.789	1	5.0	3.0	0.0	2.0	0.0
0.0	1300.0	100.0	99.00498	0	0.0	0.0	0.138	0.0	96.48964	0.789	1	5.0	3.0	0.0	2.0	0.0
0.0	1300.0	100.0	99.00498	0	0.0	0.0	0.135	0.0	97.12905	0.681	1	5.0	3.0	0.0	2.0	0.0
0.0	1300.0	100.0	99.00498	0	0.0	0.0	0.132	0.0	97.12905	0.632	1	5.0	3.0	0.0	2.0	0.0
0.0	1300.0	100.0	99.00498	0	0.0	0.0	0.129	0.0	97.864525	0.632	1	5.0	3.0	0.0	2.0	0.0
0.0	1300.0	100.0	99.00498	0	0.0	0.0	0.127	0.0	97.47695	0.546	1	5.0	3.0	0.0	2.0	0.0
0.0	1300.0	100.0	99.00498	0	0.0	0.0	0.124	0.0	97.47695	0.546	1	5.0	3.0	0.0	2.0	0.0
0.0	1300.0	100.0	99.00498	0	0.0	0.0	0.121	0.0	97.75303	0.507	1	5.0	3.0	0.0	2.0	0.0
0.0	1300.0	100.0	99.00498	0	0.0	0.0	0.118	0.0	97.75303	0.438	1	5.0	3.0	0.0	2.0	0.0
0.0	1300.0	100.0	99.00498	0	0.0	0.0	0.115	0.0	96.953064	0.438	1	5.0	3.0	0.0	2.0	0.0
0.0	1300.0	100.0	99.00498	0	0.0	0.0	0.112	0.0	98.07742	0.407	1	5.0	3.0	0.0	2.0	0.0
0.0	1300.0	100.0	99.00498	0	0.0	0.0	0.11	0.0	98.07742	0.351	1	5.0	3.0	0.0	2.0	0.0
0.0	1300.0	100.0	99.00498	0	0.0	0.0	0.107	0.0	98.35451	0.351	1	5.0	3.0	0.0	2.0	0.0
0.0	1300.0	100.0	99.00498	0	0.0	0.0	0.104	0.0	97.48244	0.326	1	5.0	3.0	0.0	2.0	0.0
0.0	1300.0	100.0	99.00498	0	0.0	0.0	0.101	0.0	97.48244	0.326	1	5.0	3.0	0.0	2.0	0.0
0.0	1300.0	100.0	99.00498	0	0.0	0.0	0.098	0.0	97.68957	0.282	1	5.0	3.0	0.0	2.0	0.0
0.0	1300.0	100.0	99.00498	0	0.0	0.0	0.096	0.0	97.68957	0.243	1	5.0	3.0	0.0	2.0	0.0
0.0	1300.0	100.0	99.00498	0	0.0	0.0	0.093	0.0	98.00709	0.243	1	5.0	3.0	0.0	2.0	0.0
0.0	1300.0	100.0	99.00498	0	0.0	0.0	0.09	0.0	97.697296	0.226	1	5.0	3.0	0.0	2.0	0.0
0.0	1300.0	100.0	99.00498	0	0.0	0.0	0.088	0.0	97.697296	0.21	1	5.0	3.0	0.0	2.0	0.0
0.0	1300.0	100.0	99.00498	0	0.0	0.0	0.085	0.0	97.4832	0.21	1	5.0	3.0	0.0	2.0	0.0
0.0	1300.0	100.0	99.00498	0	0.0	0.0	0.082	0.0	97.179146	0.181	1	5.0	3.0	0.0	2.0	0.0
0.0	1300.0	100.0	99.00498	0	0.0	0.0	0.079	0.0	97.179146	0.156	1	5.0	3.0	0.0	2.0	0.0
0.0	1300.0	100.0	99.00498	0	0.0	0.0	0.077	0.0	97.30113	0.156	1	5.0	3.0	0.0	2.0	0.0
0.0	1300.0	100.0	99.00498	0	0.0	0.0	0.074	0.0	97.30113	0.145	1	5.0	3.0	0.0	2.0	0.0
0.0	1300.0	100.0	99.00498	0	0.0	0.0	0.072	0.0	96.37692	0.145	1	5.0	3.0	0.0	2.0	0.0
0.0	1300.0	100.0	99.00498	0	0.0	0.0	0.069	0.0	96.89445	0.125	1	5.0	3.0	0.0	2.0	0.0
0.0	1300.0	100.0	99.00498	0	0.0	0.0	0.067	0.0	96.89445	0.116	1	5.0	3.0	0.0	2.0	0.0
0.0	1300.0	100.0	99.00498	0	0.0	0.0	0.064	0.0	97.5049	0.116	1	5.0	3.0	0.0	2.0	0.0
0.0	1300.0	100.0	99.00498	0	0.0	0.0	0.062	0.0	98.12651	0.1	1	5.0	3.0	0.0	2.0	0.0
0.0	1300.0	100.0	99.00498	0	0.0	0.0	0.059	0.0	98.12651	0.1	1	5.0	3.0	0.0	2.0	0.0
0.0	1300.0	100.0	99.00498	0	0.0	0.0	0.057	0.0	98.31532	0.093	1	5.0	3.0	0.0	2.0	0.0
0.0	1300.0	100.0	99.00498	0	0.0	0.0	0.055	0.0	98.31532	0.08	1	5.0	3.0	0.0	2.0	0.0
0.0	1300.0	100.0	99.00498	0	0.0	0.0	0.053	0.0	98.92057	0.08	1	5.0	3.0	0.0	2.0	0.0
0.0	1300.0	100.0	99.00498	0	0.0	0.0	0.05	0.0	97.25795	0.069	1	5.0	3.0	0.0	2.0	0.0
0.0	1300.0	100.0	99.00498	0	0.0	0.0	0.048	0.0	97.25795	0.064	1	5.0	3.0	0.0	2.0	0.0
0.0	1300.0	100.0	99.00498	0	0.0	0.0	0.046	0.0	97.252	0.064	1	5.0	3.0	0.0	2.0	0.0
0.0	1300.0	100.0	99.00498	0	0.0	0.0	0.044	0.0	98.13011	0.055	1	5.0	3.0	0.0	2.0	0.0
0.0	1300.0	100.0	99.00498	0	0.0	0.0	0.042	0.0	98.13011	0.051	1	5.0	3.0	0.0	2.0	0.0
0.0	1300.0	100.0	99.00498	0	0.0	0.0	0.04	0.0	98.34345	0.051	1	5.0	3.0	0.0	2.0	0.0
0.0	1300.0	100.0	99.00498	0	0.0	0.0	0.037	0.0	97.38636	0.044	1	5.0	3.0	0.0	2.0	0.0
0.0	1300.0	100.0	99.00498	0	0.0	0.0	0.035	0.0	97.44682	0.044	1	5.0	3.0	0.0	2.0	0.0
0.0	1300.0	100.0	99.00498	0	0.0	0.0	0.033	0.0	97.89966	0.041	1	5.0	3.0	0.0	2.0	0.0
0.0	1300.0	100.0	99.00498	0	0.0	0.0	0.031	0.0	97.89966	0.035	1	5.0	3.0	0.0	2.0	0.0
0.0	1300.0	100.0	99.00498	0	0.0	0.0	0.029	0.0	98.09787	0.035	1	5.0	3.0	0.0	2.0	0.0
0.0	1300.0	100.0	99.00498	0	0.0	0.0	0.027	0.0	98.14423	0.03	1	5.0	3.0	0.0	2.0	0.0
0.0	1300.0	100.0	99.00498	0	0.0	0.0	0.025	0.0	98.14423	0.03	1	5.0	3.0	0.0	2.0	0.0
0.0	1300.0	100.0	99.00498	0	0.0	0.0	0.023	0.0	97.60392	0.028	1	5.0	3.0	0.0	2.0	0.0
0.0	1300.0	100.0	99.00498	0	0.0	0.0	0.021	0.0	97.60392	0.024	1	5.0	3.0	0.0	2.0	0.0
0.0	1300.0	100.0	99.00498	0	0.0	0.0	0.019	0.0	97.2266	0.024	1	5.0	3.0	0.0	2.0	0.0
0.0	1300.0	100.0	99.00498	0	0.0	0.0	0.017	0.0	97.56616	0.022	1	5.0	3.0	0.0	2.0	0.0
0.0	1300.0	100.0	99.00498	0	0.0	0.0	0.014	0.0	97.56616	0.019	1	5.0	3.0	0.0	2.0	0.0
0.0	1300.0	100.0	99.00498	0	0.0	0.0	0.012	0.0	95.81842	0.019	1	5.0	3.0	0.0	2.0	0.0
0.0	1300.0	100.0	99.00498	0	0.0	0.0	0.01	0.0	95.73709	0.017	1	5.0	3.0	0.0	2.0	0.0
0.0	1300.0	100.0	99.00498	0	0.0	0.0	0.008	0.0	95.73709	0.017	1	5.0	3.0	0.0	2.0	0.0
0.0	1300.0	100.0	99.00498	0	0.0	0.0	0.006	0.0	97.09317	0.015	1	5.0	3.0	0.0	2.0	0.0
0.0	1300.0	100.0	99.00498	0	0.0	0.0	0.004	0.0	97.09317	0.014	1	5.0	3.0	0.0	2.0	0.0
0.0	1300.0	100.0	99.00498	0	0.0	0.0	0.002	0.0	98.10361	0.014	1	5.0	3.0	0.0	2.0	0.0
0.0	1300.0	100.0	99.00498	0	0.0	0.0	0.0	0.0	101.7894	0.012	1	5.0	3.0	0.0	2.0	0.0
0.0	1300.0	100.0	99.00498	0	0.0	0.0	-0.001	0.0	101.7894	0.011	1	5.0	3.0	0.0	2.0	0.0
0.0	1300.0	100.0	99.00498	0	0.0	0.0	-0.003	0.0	100.913605	0.011	1	5.0	3.0	0.0	2.0	0.0
0.0	1300.0	100.0	99.00498	0	0.0	0.0	-0.005	0.0	100.69261	0.009	1	5.0	3.0	0.0	2.0	0.0
0.0	1300.0	100.0	99.00498	0	0.0	0.0	-0.007	0.0	100.69261	0.009	1	5.0	3.0	0.0	2.0	0.0
0.0	1300.0	100.0	99.00498	0	0.0	0.0	-0.009	0.0	100.36291	0.008	1	5.0	3.0	0.0	2.0	0.0
0.0	1300.0	100.0	99.00498	0	0.0	0.0	-0.01	0.0	100.36291	0.007	1	5.0	3.0	0.0	2.0	0.0
0.0	1300.0	100.0	99.00498	0	0.0	0.0	-0.012	0.0	99.4619	0.007	1	5.0	3.0	0.0	2.0	0.0
0.0	1300.0	100.0	99.00498	0	0.0	0.0	-0.013	0.0	98.13283	0.006	1	5.0	3.0	0.0	2.0	0.0
0.0	1300.0	100.0	99.00498	0	0.0	0.0	-0.015	0.0	98.13283	0.005	1	5.0	3.0	0.0	2.0	0.0
0.0	1300.0	100.0	99.00498	0	0.0	0.0	-0.016	0.0	98.444565	0.005	1	5.0	3.0	0.0	2.0	0.0
0.0	1300.0	100.0	99.00498	0	0.0	0.0	-0.017	0.0	98.66567	0.004	1	5.0	3.0	0.0	2.0	0.0
0.0	1300.0	100.0	99.00498	0	0.0	0.0	-0.019	0.0	98.66567	0.004	1	5.0	3.0	0.0	2.0	0.0
0.0	1300.0	100.0	99.00498	0	0.0	0.0	-0.02	0.0	98.57364	0.004	1	5.0	3.0	0.0	2.0	0.0
0.0	1300.0	100.0	99.00498	0	0.0	0.0	-0.021	0.0	98.57364	0.003	1	5.0	3.0	0.0	2.0	0.0
0.0	1300.0	100.0	99.00498	0	0.0	0.0	-0.022	0.0	98.21844	0.003	1	5.0	3.0	0.0	2.0	0.0
0.0	1300.0	100.0	99.00498	0	0.0	0.0	-0.023	0.0	98.533676	0.003	1	5.0	3.0	0.0	2.0	0.0
0.0	1300.0	100.0	99.00498	0	0.0	0.0	-0.024	0.0	98.533676	0.002	1	5.0	3.0	0.0	2.0	0.0
0.0	1300.0	100.0	99.00498	0	0.0	0.0	-0.024	0.0	98.67068	0.002	1	5.0	3.0	0.0	2.0	0.0
0.0	1300.0	100.0	99.00498	0	0.0	0.0	-0.025	0.0	98.9106	0.002	1	5.0	3.0	0.0	2.0	0.0
0.0	1300.0	100.0	99.00498	0	0.0	0.0	-0.026	0.0	98.9106	0.002	1	5.0	3.0	0.0	2.0	0.0
0.0	1300.0	100.0	99.00498	0	0.0	0.0	-0.027	0.0	98.54423	0.002	1	5.0	3.0	0.0	2.0	0.0
0.0	1300.0	100.0	99.00498	0	0.0	0.0	-0.027	0.0	98.54423	0.001	1	5.0	3.0	0.0	2.0	0.0
0.0	1300.0	100.0	99.00498	0	0.0	0.0	-0.027	0.0	98.74906	0.001	1	5.0	3.0	0.0	2.0	0.0
0.0	1300.0	100.0	99.00498	0	0.0	0.0	-0.027	0.0	99.01427	0.001	1	5.0	3.0	0.0	2.0	0.0
0.0	1300.0	100.0	99.00498	0	0.0	0.0	-0.028	0.0	99.01427	0.001	1	5.0	3.0	0.0	2.0	0.0
0.0	1300.0	100.0	99.00498	0	0.0	0.0	-0.027	0.0	98.66324	0.001	1	5.0	3.0	0.0	2.0	0.0
0.0	1300.0	100.0	99.00498	0	0.0	0.0	-0.027	0.0	97.770515	0.0	1	5.0	3.0	0.0	2.0	0.0
0.0	1300.0	100.0	99.00498	0	0.0	0.0	-0.027	0.0	97.770515	0.0	1	5.0	3.0	0.0	2.0	0.0
0.0	1300.0	100.0	99.00498	0	0.0	0.0	-0.027	0.0	98.28807	0.0	1	5.0	3.0	0.0	2.0	0.0
0.0	1300.0	100.0	99.00498	0	0.0	0.0	-0.026	0.0	98.28807	0.0	1	5.0	3.0	0.0	2.0	0.0
0.0	1300.0	100.0	99.00498	0	0.0	0.0	-0.026	0.0	98.10275	0.0	1	5.0	3.0	2.0	2.0	0.0
0.0	1300.0	100.0	99.00498	0	0.0	0.0	-0.025	0.0	98.263855	0.0	1	5.0	3.0	4.0	2.0	0.0
0.0	1300.0	100.0	99.00498	0	0.0	0.0	-0.024	0.0	97.65735	0.0	1	5.0	3.0	4.0	2.0	0.0
14000.0	1400.0	100.0	99.00498	0	0.0	0.0	-0.023	0.0	96.96733	0.0	1	5.0	3.0	4.0	2.0	0.0
14000.0	1400.0	100.0	99.00498	0	0.0	0.0	-0.022	0.0	96.96733	0.0	1	5.0	3.0	4.0	2.0	0.0
14000.0	1400.0	100.0	99.00498	0	0.0	0.0	-0.021	0.0	97.999794	0.0	1	5.0	3.0	4.0	2.0	0.0
14000.0	1400.0	100.0	99.00498	0	0.0	0.0	-0.02	0.0	97.94014	0.991	1	5.0	3.0	4.0	2.0	0.0
14000.0	1400.0	100.0	99.00498	0	0.0	0.0	-0.018	0.0	97.94014	1.913	1	5.0	3.0	4.0	2.0	0.0
14000.0	1400.0	100.0	99.00498	0	0.0	0.0	-0.016	0.0	96.782	1.913	1	5.0	3.0	4.0	2.0	0.0
14000.0	1400.0	100.0	99.00498	0	0.0	0.0	-0.014	0.0	96.11804	3.563	1	5.0	3.0	4.0	2.0	0.0
14000.0	1400.0	100.0	99.00498	0	0.0	0.0	-0.012	0.0	96.11804	4.303	1	5.0	3.0	4.0	2.0	0.0
14000.0	1400.0	100.0	99.00498	0	0.0	0.0	-0.01	0.0	96.88054	4.303	1	5.0	3.0	4.0	2.0	0.0
14000.0	1400.0	100.0	99.00498	0	0.0	0.0	-0.008	0.0	96.88054	5.628	1	5.0	3.0	4.0	2.0	0.0
14000.0	1400.0	100.0	99.00498	0	0.0	0.0	-0.006	0.0	96.599945	5.628	1	5.0	3.0	5.0	2.0	0.0
14000.0	1400.0	100.0	99.00498	0	0.0	0.0	-0.003	0.0	97.62767	6.772	1	5.0	3.0	5.0	2.0	0.0
14000.0	1400.0	100.0	99.00498	0	0.0	0.0	-0.001	0.0	97.62767	7.284	1	5.0	3.0	5.0	2.0	0.0
14000.0	1400.0	100.0	99.00498	0	0.0	0.0	0.001	0.0	97.739914	7.284	1	5.0	3.0	5.0	2.0	0.0
14000.0	1400.0	100.0	99.00498	0	0.0	0.0	0.004	0.0	97.30258	8.204	1	5.0	3.0	5.0	2.0	0.0
14000.0	1400.0	100.0	99.00498	0	0.0	0.0	0.007	0.0	97.30258	8.615	1	5.0	3.0	5.0	2.0	0.0
14000.0	1400.0	100.0	99.00498	0	0.0	0.0	0.01	0.0	96.70822	8.615	1	5.0	3.0	5.0	2.0	0.0
14000.0	1400.0	100.0	99.00498	0	0.0	0.0	0.012	0.0	96.70822	9.352	1	5.0	3.0	5.0	2.0	0.0
14000.0	1400.0	100.0	99.00498	0	0.0	0.0	0.015	0.0	96.162964	9.352	1	5.0	3.0	5.0	2.0	0.0
14000.0	1400.0	100.0	99.00498	0	0.0	0.0	0.018	0.0	96.4792	9.681	1	5.0	3.0	5.0	2.0	0.0
14000.0	1400.0	100.0	99.00498	0	0.0	0.0	0.021	0.0	96.20963	10.273	1	5.0	3.0	5.0	2.0	0.0
14000.0	1400.0	100.0	99.00498	0	0.0	0.0	0.024	0.0	96.4974	10.273	1	5.0	3.0	5.0	2.0	0.0
14000.0	1400.0	100.0	99.00498	0	0.0	0.0	0.028	0.0	97.33909	10.785	1	5.0	3.0	5.0	2.0	0.0
14000.0	1400.0	100.0	99.00498	0	0.0	0.0	0.031	0.0	97.33909	11.012	1	5.0	3.0	5.0	2.0	0.0
14000.0	1400.0	100.0	99.00498	0	0.0	0.0	0.034	0.0	97.38847	11.012	1	5.0	3.0	5.0	2.0	0.0
14000.0	1400.0	100.0	99.00498	0	0.0	0.0	0.037	0.0	97.38847	11.423	1	5.0	3.0	5.0	2.0	0.0
14000.0	1400.0	100.0	99.00498	0	0.0	0.0	0.04	0.0	97.490746	11.423	1	5.0	3.0	5.0	2.0	0.0
14000.0	1400.0	100.0	99.00498	0	0.0	0.0	0.043	0.0	97.71159	11.606	1	5.0	3.0	5.0	2.0	0.0
14000.0	1400.0	100.0	99.00498	0	0.0	0.0	0.046	0.0	97.71159	11.936	1	5.0	3.0	5.0	2.0	0.0
14000.0	1400.0	100.0	99.00498	0	0.0	0.0	0.049	0.0	96.948204	11.936	1	5.0	3.0	5.0	2.0	0.0
14000.0	1400.0	100.0	99.00498	0	0.0	0.0	0.052	0.0	97.17003	12.082	1	5.0	3.0	5.0	2.0	0.0
14000.0	1400.0	100.0	99.00498	0	0.0	0.0	0.055	0.0	98.24872	12.346	1	5.0	3.0	5.0	2.0	0.0
14000.0	1400.0	100.0	99.00498	0	0.0	0.0	0.058	0.0	98.092026	12.346	1	5.0	3.0	5.0	2.0	0.0
14000.0	1400.0	100.0	99.00498	0	0.0	0.0	0.061	0.0	98.092026	12.466	1	5.0	3.0	5.0	2.0	0.0
14000.0	1400.0	100.0	99.00498	0	0.0	0.0	0.064	0.0	97.64002	12.466	1	5.0	3.0	5.0	2.0	0.0
14000.0	1400.0	100.0	99.00498	0	0.0	0.0	0.067	0.0	98.28731	12.677	1	5.0	3.0	5.0	2.0	0.0
14000.0	1400.0	100.0	99.00498	0	0.0	0.0	0.07	0.0	98.28731	12.771	1	5.0	3.0	5.0	2.0	0.0
14000.0	1400.0	100.0	99.00498	0	0.0	0.0	0.072	0.0	97.60653	12.771	1	5.0	3.0	5.0	2.0	0.0
14000.0	1400.0	100.0	99.00498	0	0.0	0.0	0.075	0.0	97.439255	12.942	1	5.0	3.0	5.0	2.0	0.0
14000.0	1400.0	100.0	99.00498	0	0.0	0.0	0.078	0.0	97.439255	13.019	1	5.0	3.0	5.0	2.0	0.0
14000.0	1400.0	100.0	99.00498	0	0.0	0.0	0.081	0.0	97.279594	13.019	1	5.0	3.0	5.0	2.0	0.0
14000.0	1400.0	100.0	99.00498	0	0.0	0.0	0.083	0.0	97.279594	13.155	1	5.0	3.0	5.0	2.0	0.0
14000.0	1400.0	100.0	99.00498	0	0.0	0.0	0.086	0.0	98.63505	13.155	1	5.0	3.0	5.0	2.0	0.0
14000.0	1400.0	100.0	99.00498	0	0.0	0.0	0.088	0.0	98.79615	13.273	1	5.0	3.0	5.0	2.0	0.0
14000.0	1400.0	100.0	99.00498	0	0.0	0.0	0.091	0.0	98.79615	13.325	1	5.0	3.0	5.0	2.0	0.0
14000.0	1400.0	100.0	99.00498	0	0.0	0.0	0.093	0.0	97.81462	13.325	1	5.0	3.0	5.0	2.0	0.0
14000.0	1400.0	100.0	99.00498	0	0.0	0.0	0.095	0.0	97.9918	13.42	1	5.0	3.0	5.0	2.0	0.0
14000.0	1400.0	100.0	99.00498	0	0.0	0.0	0.097	0.0	97.9918	13.462	1	5.0	3.0	5.0	2.0	0.0
14000.0	1400.0	100.0	99.00498	0	0.0	0.0	0.099	0.0	97.1648	13.462	1	5.0	3.0	5.0	2.0	0.0
14000.0	1400.0	100.0	99.00498	0	0.0	0.0	0.102	0.0	97.1648	13.538	1	5.0	3.0	5.0	2.0	0.0
14000.0	1400.0	100.0	99.00498	0	0.0	0.0	0.104	0.0	96.85481	13.538	1	5.0	3.0	5.0	2.0	0.0
14000.0	1400.0	100.0	99.00498	0	0.0	0.0	0.106	0.0	96.68389	13.573	1	5.0	3.0	5.0	2.0	0.0
14000.0	1400.0	100.0	99.00498	0	0.0	0.0	0.108	0.0	96.68389	13.634	1	5.0	3.0	5.0	2.0	0.0
14000.0	1400.0	100.0	99.00498	0	0.0	0.0	0.11	0.0	97.02604	13.634	1	5.0	3.0	5.0	2.0	0.0
14000.0	1400.0	100.0	99.00498	0	0.0	0.0	0.112	0.0	96.7549	13.686	1	5.0	3.0	5.0	2.0	0.0
14000.0	1400.0	100.0	99.00498	0	0.0	0.0	0.114	0.0	96.7549	13.686	1	5.0	3.0	5.0	2.0	0.0
14000.0	1400.0	100.0	99.00498	0	0.0	0.0	0.116	0.0	97.07271	13.71	1	5.0	3.0	5.0	2.0	0.0
14000.0	1400.0	100.0	99.00498	0	0.0	0.0	0.118	0.0	97.509224	13.752	1	5.0	3.0	5.0	2.0	0.0
14000.0	1400.0	100.0	99.00498	0	0.0	0.0	0.12	0.0	97.6201	13.752	1	5.0	3.0	5.0	2.0	0.0
14000.0	1400.0	100.0	99.00498	0	0.0	0.0	0.122	0.0	98.10951	13.771	1	5.0	3.0	5.0	2.0	0.0
14000.0	1400.0	100.0	99.00498	0	0.0	0.0	0.124	0.0	98.10951	13.804	1	5.0	3.0	5.0	2.0	0.0
14000.0	1400.0	100.0	99.00498	0	0.0	0.0	0.126	0.0	98.28199	13.804	1	5.0	3.0	5.0	2.0	0.0
14000.0	1400.0	100.0	99.00498	0	0.0	0.0	0.128	0.0	98.60488	13.833	1	5.0	3.0	5.0	2.0	0.0
14000.0	1400.0	100.0	99.00498	0	0.0	0.0	0.13	0.0	98.60488	13.833	1	5.0	3.0	5.0	2.0	0.0
14000.0	1400.0	100.0	99.00498	0	0.0	0.0	0.132	0.0	98.318924	13.847	1	5.0	3.0	5.0	2.0	0.0
14000.0	1400.0	100.0	99.00498	0	0.0	0.0	0.134	0.0	98.318924	13.871	1	5.0	3.0	5.0	2.0	0.0
14000.0	1400.0	100.0	99.00498	0	0.0	0.0	0.136	0.0	99.77877	13.871	1	5.0	3.0	5.0	2.0	0.0
14000.0	1400.0	100.0	99.00498	0	0.0	0.0	0.138	0.0	99.36468	13.88	1	5.0	3.0	5.0	2.0	0.0
14000.0	1400.0	100.0	99.00498	0	0.0	0.0	0.14	0.0	99.36468	13.899	1	5.0	3.0	5.0	2.0	0.0
14000.0	1400.0	100.0	99.00498	0	0.0	0.0	0.142	0.0	98.84287	13.899	1	5.0	3.0	5.0	2.0	0.0
14000.0	1400.0	100.0	99.00498	0	0.0	0.0	0.144	0.0	98.23462	13.908	1	5.0	3.0	5.0	2.0	0.0
14000.0	1400.0	100.0	99.00498	0	0.0	0.0	0.147	0.0	98.23462	13.924	1	5.0	3.0	5.0	2.0	0.0
14000.0	1400.0	100.0	99.00498	0	0.0	0.0	0.149	0.0	98.055756	13.924	1	5.0	3.0	5.0	2.0	0.0
14000.0	1400.0	100.0	99.00498	0	0.0	0.0	0.151	0.0	98.055756	13.936	1	5.0	3.0	5.0	2.0	0.0
14000.0	1400.0	100.0	99.00498	0	0.0	0.0	0.153	0.0	97.12184	13.936	1	5.0	3.0	5.0	2.0	0.0
14000.0	1400.0	100.0	99.00498	0	0.0	0.0	0.155	0.0	97.43859	13.941	1	5.0	3.0	6.0	2.0	0.0
14000.0	1400.0	100.0	99.00498	0	0.0	0.0	0.157	0.0	97.43859	13.953	1	5.0	3.0	6.0	2.0	0.0
0.0	1400.0	100.0	99.00498	0	0.0	0.0	0.159	0.0	97.74575	13.953	1	6.0	3.0	0.0	2.0	0.0
0.0	1400.0	100.0	99.00498	0	0.0	0.0	0.161	0.0	97.180786	13.958	1	6.0	3.0	0.0	2.0	0.0
0.0	1400.0	100.0	99.00498	0	0.0	0.0	0.163	0.0	97.180786	13.966	1	6.0	3.0	0.0	2.0	0.0
0.0	1400.0	100.0	99.00498	0	0.0	0.0	0.165	0.0	97.48375	13.966	1	6.0	3.0	0.0	2.0	0.0
0.0	1400.0	100.0	99.00498	0	0.0	0.0	0.167	0.0	97.48375	12.979	1	6.0	3.0	0.0	2.0	0.0
0.0	1400.0	100.0	99.00498	0	0.0	0.0	0.169	0.0	97.69329	12.979	1	6.0	3.0	0.0	2.0	0.0
0.0	1400.0	100.0	99.00498	0	0.0	0.0	0.17	0.0	96.64533	11.208	1	6.0	3.0	0.0	2.0	0.0
0.0	1400.0	100.0	99.00498	0	0.0	0.0	0.171	0.0	96.64533	10.416	1	6.0	3.0	0.0	2.0	0.0
0.0	1400.0	100.0	99.00498	0	0.0	0.0	0.172	0.0	96.325745	10.416	1	6.0	3.0	0.0	2.0	0.0
0.0	1400.0	100.0	99.00498	0	0.0	0.0	0.173	0.0	98.08184	8.995	1	6.0	3.0	0.0	2.0	0.0
0.0	1400.0	100.0	99.00498	0	0.0	0.0	0.174	0.0	98.08184	8.995	1	6.0	3.0	0.0	2.0	0.0
0.0	1400.0	100.0	99.00498	0	0.0	0.0	0.174	0.0	98.09	8.358	1	6.0	3.0	0.0	2.0	0.0
0.0	1400.0	100.0	99.00498	0	0.0	0.0	0.175	0.0	98.09	7.219	1	6.0	3.0	0.0	2.0	0.0
0.0	1400.0	100.0	99.00498	0	0.0	0.0	0.175	0.0	97.52775	7.219	1	6.0	3.0	0.0	2.0	0.0
0.0	1400.0	100.0	99.00498	0	0.0	0.0	0.175	0.0	97.83461	6.234	1	6.0	3.0	0.0	2.0	0.0
0.0	1400.0	100.0	99.00498	0	0.0	0.0	0.175	0.0	97.83461	5.792	1	6.0	3.0	0.0	2.0	0.0
0.0	1400.0	100.0	99.00498	0	0.0	0.0	0.175	0.0	97.169334	5.792	1	6.0	3.0	0.0	2.0	0.0
0.0	1400.0	100.0	99.00498	0	0.0	0.0	0.174	0.0	97.879	5.002	1	6.0	3.0	8.0	2.0	0.0
0.0	1400.0	100.0	99.00498	0	0.0	0.0	0.174	1.0	97.879	5.002	1	6.0	3.0	9.0	2.0	0.0
0.0	1400.0	100.0	99.00498	0	0.0	0.0	0.173	1.0	97.55141	4.648	1	6.0	3.0	11.0	2.0	0.0
0.0	1400.0	100.0	99.00498	0	0.0	0.0	0.173	1.0	97.55141	4.014	1	6.0	3.0	11.0	2.0	0.0
-11138.75	801.99	100.0	99.00498	0	0.0	0.0	0.172	1.0	96.4716	4.014	1	6.0	3.0	11.0	2.0	0.0
-11138.75	801.99	100.0	99.00498	0	0.0	0.0	0.17	1.0	96.90265	3.731	1	6.0	3.0	11.0	2.0	0.0
-11138.75	801.99	100.0	99.00498	0	0.0	0.0	0.169	1.0	96.90265	3.466	1	6.0	3.0	11.0	2.0	0.0
-11138.75	801.99	100.0	99.00498	0	0.0	0.0	0.167	1.0	96.15502	3.466	1	6.0	3.0	11.0	2.0	0.0
-11138.75	801.99	100.0	99.00498	0	0.0	0.0	0.165	1.0	96.33722	1.472	1	6.0	3.0	11.0	2.0	0.0
-11138.75	801.99	100.0	99.00498	0	0.0	0.0	0.163	1.0	97.18358	1.472	1	6.0	3.0	11.0	2.0	0.0
-11138.75	801.99	100.0	99.00498	0	0.0	0.0	0.16	1.0	96.73649	-0.247	1	6.0	3.0	11.0	2.0	0.0
-11138.75	801.99	100.0	99.00498	0	0.0	0.0	0.156	1.0	96.73649	-1.018	1	6.0	3.0	11.0	2.0	0.0
-11138.75	801.99	100.0	99.00498	0	0.0	0.0	0.153	1.0	96.914986	-1.018	1	6.0	3.0	11.0	2.0	0.0
-11138.75	801.99	100.0	99.00498	0	0.0	0.0	0.149	1.0	98.270546	-2.401	1	6.0	3.0	12.0	2.0	0.0
-11138.75	801.99	100.0	99.00498	0	0.0	0.0	0.145	1.0	98.270546	-3.019	1	6.0	3.0	12.0	2.0	0.0
-11138.75	801.99	100.0	99.00498	0	0.0	0.0	0.14	1.0	99.11241	-3.019	1	6.0	3.0	12.0	2.0	0.0
-11138.75	801.99	100.0	99.00498	0	0.0	0.0	0.136	1.0	98.423225	-4.129	1	6.0	3.0	12.0	2.0	0.0
-11138.75	801.99	100.0	99.00498	0	0.0	0.0	0.132	1.0	99.181114	-5.087	1	6.0	3.0	12.0	2.0	0.0
-11138.75	801.99	100.0	99.00498	0	0.0	0.0	0.128	1.0	98.80371	-5.087	1	6.0	3.0	12.0	2.0	0.0
-11138.75	801.99	100.0	99.00498	0	0.0	0.0	0.124	1.0	98.80371	-5.915	1	6.0	3.0	12.0	2.0	0.0
-11138.75	801.99	100.0	99.00498	0	0.0	0.0	0.12	1.0	98.87155	-5.915	1	6.0	3.0	12.0	2.0	0.0
-11138.75	801.99	100.0	99.00498	0	0.0	0.0	0.116	1.0	99.48343	-6.284	1	6.0	3.0	12.0	2.0	0.0
-11138.75	801.99	100.0	99.00498	0	0.0	0.0	0.112	1.0	99.48343	-6.948	1	6.0	3.0	12.0	2.0	0.0
-11138.75	801.99	100.0	99.00498	0	0.0	0.0	0.108	1.0	98.68098	-6.948	1	6.0	3.0	12.0	2.0	0.0
-11138.75	801.99	100.0	99.00498	0	0.0	0.0	0.104	1.0	98.34925	-7.246	1	6.0	3.0	12.0	2.0	0.0
-11138.75	801.99	100.0	99.00498	0	0.0	0.0	0.1	1.0	98.34925	-7.246	1	6.0	3.0	12.0	2.0	0.0
-11138.75	801.99	100.0	99.00498	0	0.0	0.0	0.096	1.0	98.81901	-7.779	1	6.0	3.0	12.0	2.0	0.0
-11138.75	801.99	100.0	99.00498	0	0.0	0.0	0.093	1.0	98.81901	-8.017	1	6.0	3.0	12.0	2.0	0.0
-11138.75	801.99	100.0	99.00498	0	0.0	0.0	0.09	1.0	98.639885	-8.017	1	6.0	3.0	12.0	2.0	0.0
-11138.75	801.99	100.0	99.00498	0	0.0	0.0	0.086	1.0	96.35956	-8.445	1	6.0	3.0	12.0	2.0	0.0
-11138.75	801.99	100.0	99.00498	0	0.0	0.0	0.083	1.0	96.35956	-8.445	1	6.0	3.0	12.0	2.0	0.0
-11138.75	801.99	100.0	99.00498	0	0.0	0.0	0.079	1.0	97.82415	-8.636	1	6.0	3.0	12.0	2.0	0.0
-11138.75	801.99	100.0	99.00498	0	0.0	0.0	0.076	1.0	97.84932	-8.814	1	6.0	3.0	12.0	2.0	0.0
-11138.75	801.99	100.0	99.00498	0	0.0	0.0	0.072	1.0	97.84932	-8.814	1	6.0	3.0	12.0	2.0	0.0
-11138.75	801.99	100.0	99.00498	0	0.0	0.0	0.069	1.0	98.1857	-9.134	1	6.0	3.0	12.0	2.0	0.0
-11138.75	801.99	100.0	99.00498	0	0.0	0.0	0.066	1.0	98.1857	-9.408	1	6.0	3.0	12.0	2.0	0.0
-11138.75	801.99	100.0	99.00498	0	0.0	0.0	0.063	1.0	98.31234	-9.408	1	6.0	3.0	12.0	2.0	0.0
-11138.75	801.99	100.0	99.00498	0	0.0	0.0	0.06	1.0	98.32726	-9.532	1	6.0	3.0	12.0	2.0	0.0
-11138.75	801.99	100.0	99.00498	0	0.0	0.0	0.056	1.0	98.32726	-9.753	1	6.0	3.0	12.0	2.0	0.0
-11138.75	801.99	100.0	99.00498	1	0.0	0.0	0.053	1.0	97.13068	-9.753	1	6.0	3.0	12.0	2.0	0.0
-11138.75	801.99	100.0	99.00498	1	0.0	0.0	0.05	1.0	97.60043	-9.852	1	6.0	3.0	12.0	2.0	0.0
-11138.75	801.99	100.0	99.00498	1	0.0	0.0	0.047	1.0	97.60043	-9.852	1	6.0	3.0	12.0	2.0	0.0
-11138.75	801.99	100.0	99.00498	1	0.0	0.0	0.044	1.0	96.4727	-10.029	1	6.0	3.0	12.0	2.0	0.0
-11138.75	801.99	100.0	99.00498	1	0.0	0.0	0.041	1.0	96.4727	-10.182	1	6.0	3.0	12.0	2.0	0.0
-11138.75	801.99	100.0	99.00498	1	0.0	0.0	0.039	1.0	96.24282	-10.182	1	6.0	3.0	12.0	2.0	0.0
-11138.75	801.99	100.0	99.00498	1	0.0	0.0	0.036	1.0	97.47697	-10.252	1	6.0	3.0	12.0	2.0	0.0
-11138.75	801.99	100.0	99.00498	1	0.0	0.0	0.033	1.0	97.47697	-10.375	1	6.0	3.0	12.0	2.0	0.0
-11138.75	801.99	100.0	99.00498	1	0.0	0.0	0.03	1.0	97.547134	-10.375	1	6.0	3.0	12.0	2.0	0.0
-11138.75	801.99	100.0	99.00498	1	0.0	0.0	0.027	1.0	98.13966	-10.429	1	6.0	3.0	12.0	2.0	0.0
-11138.75	801.99	100.0	99.00498	1	0.0	0.0	0.024	1.0	98.13966	-10.429	1	6.0	3.0	12.0	2.0	0.0
-11138.75	801.99	100.0	99.00498	1	0.0	0.0	0.021	1.0	97.67224	-10.528	1	6.0	3.0	12.0	2.0	0.0
-11138.75	801.99	100.0	99.00498	1	0.0	0.0	0.018	1.0	97.67224	-10.613	1	6.0	3.0	12.0	2.0	0.0
-11138.75	801.99	100.0	99.00498	1	0.0	0.0	0.015	1.0	98.26405	-10.613	1	6.0	3.0	12.0	2.0	0.0
-11138.75	801.99	100.0	99.00498	1	0.0	0.0	0.012	1.0	97.52243	-10.651	1	6.0	3.0	12.0	2.0	0.0
-11138.75	801.99	100.0	99.00498	1	0.0	0.0	0.009	1.0	97.52243	-10.719	1	6.0	3.0	12.0	2.0	0.0
-11138.75	801.99	100.0	99.00498	1	0.0	0.0	0.007	1.0	97.36221	-10.719	1	6.0	3.0	12.0	2.0	0.0
-11138.75	801.99	100.0	99.00498	1	0.0	0.0	0.004	1.0	98.000465	-10.75	1	6.0	3.0	12.0	2.0	0.0
-11138.75	801.99	100.0	99.00498	1	0.0	0.0	0.001	1.0	98.000465	-10.75	1	6.0	3.0	12.0	2.0	0.0
-11138.75	801.99	100.0	99.00498	1	0.0	0.0	-0.001	1.0	98.31386	-10.806	1	6.0	3.0	12.0	2.0	0.0
-11138.75	801.99	100.0	99.00498	1	0.0	0.0	-0.004	1.0	98.31386	-10.83	1	6.0	3.0	12.0	2.0	0.0
-11138.75	801.99	100.0	99.00498	1	0.0	0.0	-0.007	1.0	98.65235	-10.83	1	6.0	3.0	12.0	2.0	0.0
-11138.75	801.99	100.0	99.00498	1	0.0	0.0	-0.011	1.0	98.385155	-10.873	1	6.0	3.0	13.0	2.0	0.0
-11138.75	801.99	100.0	99.00498	1	0.0	0.0	-0.014	1.0	98.385155	-10.893	1	6.0	3.0	13.0	2.0	0.0
-11138.75	801.99	100.0	99.00498	0	0.0	0.0	-0.017	1.0	98.12362	-10.893	1	6.0	4.0	14.0	2.0	0.0
0.0	801.99	100.0	99.00498	0	0.0	0.0	-0.02	1.0	97.84164	-10.929	1	6.0	4.0	0.0	2.0	0.0
0.0	801.99	100.0	99.00498	0	0.0	0.0	-0.024	1.0	97.84164	-10.929	1	6.0	4.0	0.0	2.0	0.0
0.0	801.99	100.0	99.00498	0	0.0	0.0	-0.027	1.0	97.83859	-10.944	1	6.0	4.0	0.0	2.0	0.0
0.0	801.99	100.0	99.00498	0	0.0	0.0	-0.03	1.0	97.83859	-10.184	1	6.0	4.0	0.0	2.0	0.0
0.0	801.99	100.0	99.00498	0	0.0	0.0	-0.033	1.0	97.46123	-10.184	1	6.0	4.0	0.0	2.0	0.0
0.0	801.99	100.0	99.00498	0	0.0	0.0	-0.035	1.0	97.866905	-8.795	1	6.0	4.0	0.0	2.0	0.0
0.0	801.99	100.0	99.00498	0	0.0	0.0	-0.038	1.0	97.866905	-8.173	1	6.0	4.0	0.0	2.0	0.0
0.0	801.99	100.0	99.00498	0	0.0	0.0	-0.04	1.0	97.07455	-8.173	1	6.0	4.0	0.0	2.0	0.0
0.0	801.99	100.0	99.00498	0	0.0	0.0	-0.042	1.0	98.51344	-7.059	1	6.0	4.0	0.0	2.0	0.0
0.0	801.99	100.0	99.00498	0	0.0	0.0	-0.044	1.0	98.62038	-7.059	1	6.0	4.0	0.0	2.0	0.0
0.0	801.99	100.0	99.00498	0	0.0	0.0	-0.046	1.0	98.832054	-6.559	1	6.0	4.0	0.0	2.0	0.0
0.0	801.99	100.0	99.00498	0	0.0	0.0	-0.047	1.0	98.832054	-5.664	1	6.0	4.0	0.0	2.0	0.0
0.0	801.99	100.0	99.00498	0	0.0	0.0	-0.048	1.0	98.979256	-5.664	1	6.0	4.0	0.0	2.0	0.0
0.0	801.99	100.0	99.00498	0	0.0	0.0	-0.049	1.0	97.50529	-5.264	1	6.0	4.0	0.0	2.0	0.0
0.0	801.99	100.0	99.00498	0	0.0	0.0	-0.05	1.0	97.50529	-4.545	1	6.0	4.0	0.0	2.0	0.0
0.0	801.99	100.0	99.00498	0	0.0	0.0	-0.05	1.0	97.027916	-4.545	1	6.0	4.0	0.0	2.0	0.0
0.0	801.99	100.0	99.00498	0	0.0	0.0	-0.05	1.0	97.027916	-4.224	1	6.0	4.0	0.0	2.0	0.0
0.0	801.99	100.0	99.00498	0	0.0	0.0	-0.05	1.0	97.97997	-4.224	1	6.0	4.0	0.0	2.0	0.0
0.0	801.99	100.0	99.00498	0	0.0	0.0	-0.05	1.0	97.172455	-3.648	1	6.0	4.0	0.0	2.0	0.0
0.0	801.99	100.0	99.00498	0	0.0	0.0	-0.049	1.0	99.782684	-3.15	1	6.0	4.0	0.0	2.0	0.0
0.0	801.99	100.0	99.00498	0	0.0	0.0	-0.048	1.0	99.73153	-3.15	1	6.0	4.0	1.0	2.0	0.0
0.0	801.99	100.0	99.00498	0	0.0	0.0	-0.047	1.0	99.17377	-2.927	1	6.0	4.0	2.0	2.0	0.0
0.0	801.99	100.0	99.00498	0	0.0	0.0	-0.045	1.0	99.17377	-2.527	1	6.0	4.0	2.0	2.0	0.0
14000.0	1500.0	100.0	99.00498	0	0.0	0.0	-0.044	1.0	98.69706	-2.527	1	6.0	4.0	4.0	2.0	0.0
14000.0	1500.0	100.0	99.00498	0	0.0	0.0	-0.042	1.0	98.69706	-2.349	1	6.0	4.0	4.0	2.0	0.0
14000.0	1500.0	100.0	99.00498	0	0.0	0.0	-0.04	1.0	98.65078	-2.349	1	6.0	4.0	4.0	2.0	0.0
14000.0	1500.0	100.0	99.00498	0	0.0	0.0	-0.038	1.0	98.2872	-2.028	1	6.0	4.0	4.0	2.0	0.0
14000.0	1500.0	100.0	99.00498	0	0.0	0.0	-0.036	1.0	98.2872	-0.893	1	6.0	4.0	4.0	2.0	0.0
14000.0	1500.0	100.0	99.00498	0	0.0	0.0	-0.033	1.0	97.65205	-0.893	1	6.0	4.0	4.0	2.0	0.0
14000.0	1500.0	100.0	99.00498	0	0.0	0.0	-0.031	1.0	97.76758	1.138	1	6.0	4.0	4.0	2.0	0.0
14000.0	1500.0	100.0	99.00498	0	0.0	0.0	-0.028	1.0	97.76758	2.05	1	6.0	4.0	4.0	2.0	0.0
14000.0	1500.0	100.0	99.00498	0	0.0	0.0	-0.025	1.0	98.11849	2.05	1	6.0	4.0	4.0	2.0	0.0
14000.0	1500.0	100.0	99.00498	0	0.0	0.0	-0.022	1.0	98.11849	3.681	1	6.0	4.0	4.0	2.0	0.0
14000.0	1500.0	100.0	99.00498	0	0.0	0.0	-0.019	1.0	98.5613	3.681	1	6.0	4.0	4.0	2.0	0.0
14000.0	1500.0	100.0	99.00498	0	0.0	0.0	-0.016	1.0	98.501816	5.092	1	6.0	4.0	4.0	2.0	0.0
14000.0	1500.0	100.0	99.00498	0	0.0	0.0	-0.013	1.0	98.501816	5.723	1	6.0	4.0	4.0	2.0	0.0
14000.0	1500.0	100.0	99.00498	0	0.0	0.0	-0.01	1.0	99.2543	5.723	1	6.0	4.0	4.0	2.0	0.0
14000.0	1500.0	100.0	99.00498	0	0.0	0.0	-0.006	1.0	99.36445	6.854	1	6.0	4.0	5.0	2.0	0.0
14000.0	1500.0	100.0	99.00498	0	0.0	0.0	-0.003	1.0	100.09745	7.362	1	6.0	4.0	5.0	2.0	0.0
14000.0	1500.0	100.0	99.00498	0	0.0	0.0	0.0	1.0	99.449326	7.362	1	6.0	4.0	5.0	2.0	0.0
14000.0	1500.0	100.0	99.00498	0	0.0	0.0	0.002	1.0	99.449326	8.269	1	6.0	4.0	5.0	2.0	0.0
14000.0	1500.0	100.0	99.00498	0	0.0	0.0	0.006	1.0	100.11918	8.269	1	6.0	4.0	5.0	2.0	0.0
14000.0	1500.0	100.0	99.00498	0	0.0	0.0	0.009	1.0	99.41777	9.054	1	6.0	4.0	5.0	2.0	0.0
14000.0	1500.0	100.0	99.00498	0	0.0	0.0	0.013	1.0	99.41777	9.731	1	6.0	4.0	5.0	2.0	0.0
14000.0	1500.0	100.0	99.00498	0	0.0	0.0	0.016	1.0	97.91366	9.731	1	6.0	4.0	5.0	2.0	0.0
14000.0	1500.0	100.0	99.00498	0	0.0	0.0	0.02	1.0	98.1527	10.033	1	6.0	4.0	5.0	2.0	0.0
14000.0	1500.0	100.0	99.00498	0	0.0	0.0	0.023	1.0	98.1527	10.316	1	6.0	4.0	5.0	2.0	0.0
14000.0	1500.0	100.0	99.00498	0	0.0	0.0	0.026	1.0	98.252914	10.316	1	6.0	4.0	5.0	2.0	0.0
14000.0	1500.0	100.0	99.00498	0	0.0	0.0	0.03	1.0	98.252914	10.82	1	6.0	4.0	5.0	2.0	0.0
14000.0	1500.0	100.0	99.00498	0	0.0	0.0	0.033	1.0	98.48502	10.82	1	6.0	4.0	5.0	2.0	0.0
14000.0	1500.0	100.0	99.00498	0	0.0	0.0	0.036	1.0	97.5161	11.257	1	6.0	4.0	5.0	2.0	0.0
14000.0	1500.0	100.0	99.00498	0	0.0	0.0	0.04	1.0	97.5161	11.452	1	6.0	4.0	5.0	2.0	0.0
14000.0	1500.0	100.0	99.00498	0	0.0	0.0	0.044	1.0	98.59747	11.452	1	6.0	4.0	5.0	2.0	0.0
14000.0	1500.0	100.0	99.00498	0	0.0	0.0	0.047	1.0	98.42411	11.802	1	6.0	4.0	5.0	2.0	0.0
14000.0	1500.0	100.0	99.00498	0	0.0	0.0	0.051	1.0	98.42411	11.958	1	6.0	4.0	5.0	2.0	0.0
14000.0	1500.0	100.0	99.00498	0	0.0	0.0	0.054	1.0	98.77022	11.958	1	6.0	4.0	5.0	2.0	0.0
14000.0	1500.0	100.0	99.00498	0	0.0	0.0	0.057	1.0	98.77022	12.24	1	6.0	4.0	5.0	2.0	0.0
14000.0	1500.0	100.0	99.00498	0	0.0	0.0	0.061	1.0	98.34074	12.24	1	6.0	4.0	5.0	2.0	0.0
14000.0	1500.0	100.0	99.00498	0	0.0	0.0	0.064	1.0	98.05814	12.365	1	6.0	4.0	5.0	2.0	0.0
14000.0	1500.0	100.0	99.00498	0	0.0	0.0	0.068	1.0	98.05814	12.592	1	6.0	4.0	5.0	2.0	0.0
14000.0	1500.0	100.0	99.00498	0	0.0	0.0	0.071	1.0	97.45603	12.592	1	6.0	4.0	5.0	2.0	0.0
14000.0	1500.0	100.0	99.00498	0	0.0	0.0	0.075	1.0	97.449455	12.693	1	6.0	4.0	5.0	2.0	0.0
14000.0	1500.0	100.0	99.00498	0	0.0	0.0	0.078	1.0	97.449455	12.873	1	6.0	4.0	5.0	2.0	0.0
14000.0	1500.0	100.0	99.00498	0	0.0	0.0	0.082	1.0	98.1158	12.873	1	6.0	4.0	5.0	2.0	0.0
14000.0	1500.0	100.0	99.00498	0	0.0	0.0	0.085	1.0	98.1158	12.955	1	6.0	4.0	5.0	2.0	0.0
14000.0	1500.0	100.0	99.00498	0	0.0	0.0	0.089	1.0	97.95	12.955	1	6.0	4.0	5.0	2.0	0.0
14000.0	1500.0	100.0	99.00498	0	0.0	0.0	0.092	1.0	98.72645	13.1	1	6.0	4.0	5.0	2.0	0.0
14000.0	1500.0	100.0	99.00498	0	0.0	0.0	0.095	1.0	98.61993	13.224	1	6.0	4.0	5.0	2.0	0.0
14000.0	1500.0	100.0	99.00498	0	0.0	0.0	0.099	1.0	99.665855	13.224	1	6.0	4.0	5.0	2.0	0.0
14000.0	1500.0	100.0	99.00498	0	0.0	0.0	0.102	1.0	99.758354	13.281	1	6.0	4.0	5.0	2.0	0.0
14000.0	1500.0	100.0	99.00498	0	0.0	0.0	0.105	1.0	99.758354	13.382	1	6.0	4.0	5.0	2.0	0.0
14000.0	1500.0	100.0	99.00498	0	0.0	0.0	0.109	1.0	99.62227	13.382	1	6.0	4.0	5.0	2.0	0.0
14000.0	1500.0	100.0	99.00498	0	0.0	0.0	0.112	1.0	99.62227	13.469	1	6.0	4.0	5.0	2.0	0.0
14000.0	1500.0	100.0	99.00498	0	0.0	0.0	0.115	1.0	98.395805	13.469	1	6.0	4.0	5.0	2.0	0.0
14000.0	1500.0	100.0	99.00498	0	0.0	0.0	0.118	1.0	98.33075	13.507	1	6.0	4.0	5.0	2.0	0.0
14000.0	1500.0	100.0	99.00498	0	0.0	0.0	0.122	1.0	98.60014	13.578	1	6.0	4.0	5.0	2.0	0.0
14000.0	1500.0	100.0	99.00498	0	0.0	0.0	0.125	1.0	98.6431	13.578	1	6.0	4.0	5.0	2.0	0.0
14000.0	1500.0	100.0	99.00498	0	0.0	0.0	0.128	1.0	98.97468	13.637	1	6.0	4.0	5.0	2.0	0.0
14000.0	1500.0	100.0	99.00498	0	0.0	0.0	0.131	1.0	98.97468	13.637	1	6.0	4.0	5.0	2.0	0.0
14000.0	1500.0	100.0	99.00498	0	0.0	0.0	0.134	1.0	99.01192	13.665	1	6.0	4.0	5.0	2.0	0.0
14000.0	1500.0	100.0	99.00498	0	0.0	0.0	0.137	1.0	99.01192	13.713	1	6.0	4.0	5.0	2.0	0.0
14000.0	1500.0	100.0	99.00498	0	0.0	0.0	0.14	1.0	101.74289	13.713	1	6.0	4.0	5.0	2.0	0.0
14000.0	1500.0	100.0	99.00498	0	0.0	0.0	0.143	1.0	101.7972	13.734	1	6.0	4.0	5.0	2.0	0.0
14000.0	1500.0	100.0	99.00498	0	0.0	0.0	0.146	1.0	101.7972	13.774	1	6.0	4.0	5.0	2.0	0.0
14000.0	1500.0	100.0	99.00498	0	0.0	0.0	0.149	1.0	102.33448	13.774	1	6.0	4.0	5.0	2.0	0.0
14000.0	1500.0	100.0	99.00498	0	0.0	0.0	0.152	1.0	102.165855	13.791	1	6.0	4.0	5.0	2.0	0.0
14000.0	1500.0	100.0	99.00498	0	0.0	0.0	0.155	1.0	102.165855	13.821	1	6.0	4.0	5.0	2.0	0.0
14000.0	1500.0	100.0	99.00498	0	0.0	0.0	0.158	1.0	101.53052	13.821	1	6.0	4.0	6.0	2.0	0.0
14000.0	1500.0	100.0	99.00498	0	0.0	0.0	0.161	1.0	101.53052	13.849	1	6.0	4.0	6.0	2.0	0.0
0.0	1500.0	100.0	99.00498	0	0.0	0.0	0.164	1.0	101.34456	13.849	1	7.0	4.0	0.0	2.0	0.0
0.0	1500.0	100.0	99.00498	0	0.0	0.0	0.166	1.0	100.8353	13.861	1	7.0	4.0	0.0	2.0	0.0
0.0	1500.0	100.0	99.00498	0	0.0	0.0	0.169	1.0	100.8353	13.882	1	7.0	4.0	0.0	2.0	0.0
0.0	1500.0	100.0	99.00498	0	0.0	0.0	0.172	1.0	100.38285	13.882	1	7.0	4.0	0.0	2.0	0.0
0.0	1500.0	100.0	99.00498	0	0.0	0.0	0.174	1.0	99.777405	12.901	1	7.0	4.0	0.0	2.0	0.0
0.0	1500.0	100.0	99.00498	0	0.0	0.0	0.176	1.0	99.486725	12.901	1	7.0	4.0	0.0	2.0	0.0
0.0	1500.0	100.0	99.00498	0	0.0	0.0	0.178	1.0	99.084435	11.988	1	7.0	4.0	0.0	2.0	0.0
0.0	1500.0	100.0	99.00498	0	0.0	0.0	0.18	1.0	99.084435	10.353	1	7.0	4.0	0.0	2.0	0.0
0.0	1500.0	100.0	99.00498	0	0.0	0.0	0.181	1.0	99.06996	10.353	1	7.0	4.0	0.0	2.0	0.0
0.0	1500.0	100.0	99.00498	0	0.0	0.0	0.183	1.0	99.79789	8.941	1	7.0	4.0	0.0	2.0	0.0
0.0	1500.0	100.0	99.00498	0	0.0	0.0	0.184	1.0	99.79789	8.309	1	7.0	4.0	0.0	2.0	0.0
0.0	1500.0	100.0	99.00498	0	0.0	0.0	0.185	1.0	99.80284	8.309	1	7.0	4.0	0.0	2.0	0.0
0.0	1500.0	100.0	99.00498	0	0.0	0.0	0.186	1.0	99.718346	7.175	1	7.0	4.0	0.0	2.0	0.0
0.0	1500.0	100.0	99.00498	0	0.0	0.0	0.187	1.0	99.718346	6.668	1	7.0	4.0	0.0	2.0	0.0
0.0	1500.0	100.0	99.00498	0	0.0	0.0	0.187	1.0	99.69031	6.668	1	7.0	4.0	0.0	2.0	0.0
0.0	1500.0	100.0	99.00498	0	0.0	0.0	0.188	1.0	99.69031	5.759	1	7.0	4.0	0.0	2.0	0.0
0.0	1500.0	100.0	99.00498	0	0.0	0.0	0.188	1.0	99.62396	5.759	1	7.0	4.0	0.0	2.0	0.0
0.0	1500.0	100.0	99.00498	0	0.0	0.0	0.188	1.0	100.168686	4.973	1	7.0	4.0	0.0	2.0	0.0
0.0	1500.0	100.0	99.00498	0	0.0	0.0	0.188	1.0	100.168686	4.62	1	7.0	4.0	0.0	2.0	0.0
0.0	1500.0	100.0	99.00498	0	0.0	0.0	0.187	1.0	100.02416	4.62	1	7.0	4.0	9.0	2.0	0.0
0.0	1500.0	100.0	99.00498	0	0.0	0.0	0.187	1.0	99.93695	3.99	1	7.0	4.0	11.0	2.0	0.0
0.0	1500.0	100.0	99.00498	0	0.0	0.0	0.187	1.0	100.459694	3.99	1	7.0	4.0	11.0	2.0	0.0
-9763.681	702.985	100.0	99.00498	0	0.0	0.0	0.186	1.0	100.41215	3.709	1	7.0	4.0	11.0	2.0	0.0
-9763.681	702.985	100.0	99.00498	0	0.0	0.0	0.185	1.0	100.41215	3.202	1	7.0	4.0	11.0	2.0	0.0
-9763.681	702.985	100.0	99.00498	0	0.0	0.0	0.185	1.0	99.753525	3.202	1	7.0	4.0	11.0	2.0	0.0
-9763.681	702.985	100.0	99.00498	0	0.0	0.0	0.183	1.0	98.73882	2.074	1	7.0	4.0	11.0	2.0	0.0
-9763.681	702.985	100.0	99.00498	0	0.0	0.0	0.182	1.0	98.73882	2.074	1	7.0	4.0	11.0	2.0	0.0
-9763.681	702.985	100.0	99.00498	0	0.0	0.0	0.18	1.0	99.72538	1.236	1	7.0	4.0	11.0	2.0	0.0
-9763.681	702.985	100.0	99.00498	0	0.0	0.0	0.178	1.0	99.47823	-0.264	1	7.0	4.0	11.0	2.0	0.0
-9763.681	702.985	100.0	99.00498	0	0.0	0.0	0.176	1.0	99.47823	-0.264	1	7.0	4.0	11.0	2.0	0.0
-9763.681	702.985	100.0	99.00498	0	0.0	0.0	0.174	1.0	99.49527	-0.936	1	7.0	4.0	11.0	2.0	0.0
-9763.681	702.985	100.0	99.00498	0	0.0	0.0	0.171	1.0	99.49527	-2.142	1	7.0	4.0	11.0	2.0	0.0
-9763.681	702.985	100.0	99.00498	0	0.0	0.0	0.169	1.0	99.881714	-2.142	1	7.0	4.0	11.0	2.0	0.0
-9763.681	702.985	100.0	99.00498	0	0.0	0.0	0.166	1.0	99.17648	-3.183	1	7.0	4.0	11.0	2.0	0.0
-9763.681	702.985	100.0	99.00498	0	0.0	0.0	0.163	1.0	99.17648	-3.649	1	7.0	4.0	11.0	2.0	0.0
-9763.681	702.985	100.0	99.00498	0	0.0	0.0	0.161	1.0	98.46876	-3.649	1	7.0	4.0	11.0	2.0	0.0
-9763.681	702.985	100.0	99.00498	0	0.0	0.0	0.158	1.0	98.21622	-4.485	1	7.0	4.0	11.0	2.0	0.0
-9763.681	702.985	100.0	99.00498	0	0.0	0.0	0.155	1.0	98.21622	-4.859	1	7.0	4.0	11.0	2.0	0.0
-9763.681	702.985	100.0	99.00498	0	0.0	0.0	0.152	1.0	98.211914	-4.859	1	7.0	4.0	12.0	2.0	0.0
-9763.681	702.985	100.0	99.00498	0	0.0	0.0	0.149	1.0	98.211914	-5.529	1	7.0	4.0	12.0	2.0	0.0
-9763.681	702.985	100.0	99.00498	0	0.0	0.0	0.146	1.0	98.04282	-5.529	1	7.0	4.0	12.0	2.0	0.0
-9763.681	702.985	100.0	99.00498	0	0.0	0.0	0.143	1.0	97.92547	-6.109	1	7.0	4.0	12.0	2.0	0.0
-9763.681	702.985	100.0	99.00498	0	0.0	0.0	0.14	1.0	97.92547	-6.369	1	7.0	4.0	12.0	2.0	0.0
-9763.681	702.985	100.0	99.00498	0	0.0	0.0	0.137	1.0	97.59619	-6.369	1	7.0	4.0	12.0	2.0	0.0
-9763.681	702.985	100.0	99.00498	0	0.0	0.0	0.134	1.0	99.158485	-6.833	1	7.0	4.0	12.0	2.0	0.0
-9763.681	702.985	100.0	99.00498	0	0.0	0.0	0.132	1.0	99.158485	-6.833	1	7.0	4.0	12.0	2.0	0.0
-9763.681	702.985	100.0	99.00498	0	0.0	0.0	0.129	1.0	100.036095	-7.041	1	7.0	4.0	12.0	2.0	0.0
-9763.681	702.985	100.0	99.00498	0	0.0	0.0	0.126	1.0	100.036095	-7.415	1	7.0	4.0	12.0	2.0	0.0
-9763.681	702.985	100.0	99.00498	0	0.0	0.0	0.123	1.0	99.23992	-7.415	1	7.0	4.0	12.0	2.0	0.0
-9763.681	702.985	100.0	99.00498	0	0.0	0.0	0.121	1.0	97.618	-7.736	1	7.0	4.0	12.0	2.0	0.0
-9763.681	702.985	100.0	99.00498	0	0.0	0.0	0.118	1.0	97.618	-7.88	1	7.0	4.0	12.0	2.0	0.0
-9763.681	702.985	100.0	99.00498	0	0.0	0.0	0.115	1.0	98.57974	-7.88	1	7.0	4.0	12.0	2.0	0.0
-9763.681	702.985	100.0	99.00498	0	0.0	0.0	0.112	1.0	98.56427	-8.138	1	7.0	4.0	12.0	2.0	0.0
-9763.681	702.985	100.0	99.00498	0	0.0	0.0	0.11	1.0	98.56427	-8.138	1	7.0	4.0	12.0	2.0	0.0
-9763.681	702.985	100.0	99.00498	0	0.0	0.0	0.107	1.0	98.589645	-8.254	1	7.0	4.0	12.0	2.0	0.0
-9763.681	702.985	100.0	99.00498	0	0.0	0.0	0.105	1.0	98.589645	-8.462	1	7.0	4.0	12.0	2.0	0.0
-9763.681	702.985	100.0	99.00498	0	0.0	0.0	0.102	1.0	97.40957	-8.462	1	7.0	4.0	12.0	2.0	0.0
-9763.681	702.985	100.0	99.00498	0	0.0	0.0	0.1	1.0	97.78644	-8.556	1	7.0	4.0	12.0	2.0	0.0
-9763.681	702.985	100.0	99.00498	0	0.0	0.0	0.097	1.0	97.42207	-8.721	1	7.0	4.0	12.0	2.0	0.0
-9763.681	702.985	100.0	99.00498	0	0.0	0.0	0.094	1.0	96.131134	-8.721	1	7.0	4.0	12.0	2.0	0.0
-9763.681	702.985	100.0	99.00498	0	0.0	0.0	0.092	1.0	97.81485	-8.797	1	7.0	4.0	12.0	2.0	0.0
-9763.681	702.985	100.0	99.00498	0	0.0	0.0	0.089	1.0	97.81485	-8.797	1	7.0	4.0	12.0	2.0	0.0
-9763.681	702.985	100.0	99.00498	0	0.0	0.0	0.086	1.0	96.92349	-8.865	1	7.0	4.0	12.0	2.0	0.0
-9763.681	702.985	100.0	99.00498	0	0.0	0.0	0.084	1.0	96.92349	-8.99	1	7.0	4.0	12.0	2.0	0.0
-9763.681	702.985	100.0	99.00498	0	0.0	0.0	0.082	1.0	96.72966	-8.99	1	7.0	4.0	12.0	2.0	0.0
-9763.681	702.985	100.0	99.00498	0	0.0	0.0	0.079	1.0	98.57808	-9.096	1	7.0	4.0	12.0	2.0	0.0
-9763.681	702.985	100.0	99.00498	0	0.0	0.0	0.077	1.0	98.57808	-9.144	1	7.0	4.0	12.0	2.0	0.0
-9763.681	702.985	100.0	99.00498	0	0.0	0.0	0.074	1.0	99.44709	-9.144	1	7.0	4.0	12.0	2.0	0.0
-9763.681	702.985	100.0	99.00498	0	0.0	0.0	0.072	1.0	98.94665	-9.231	1	7.0	4.0	12.0	2.0	0.0
-9763.681	702.985	100.0	99.00498	0	0.0	0.0	0.069	1.0	98.94665	-9.231	1	7.0	4.0	12.0	2.0	0.0
-9763.681	702.985	100.0	99.00498	0	0.0	0.0	0.066	1.0	97.836685	-9.306	1	7.0	4.0	12.0	2.0	0.0
-9763.681	702.985	100.0	99.00498	0	0.0	0.0	0.063	1.0	97.836685	-9.338	1	7.0	4.0	12.0	2.0	0.0
-9763.681	702.985	100.0	99.00498	0	0.0	0.0	0.061	1.0	97.96066	-9.338	1	7.0	4.0	12.0	2.0	0.0
-9763.681	702.985	100.0	99.00498	1	0.0	0.0	0.058	1.0	98.56512	-9.398	1	7.0	4.0	12.0	2.0	0.0
-9763.681	702.985	100.0	99.00498	1	0.0	0.0	0.056	1.0	98.56512	-9.424	1	7.0	4.0	12.0	2.0	0.0
-9763.681	702.985	100.0	99.00498	1	0.0	0.0	0.053	1.0	98.08633	-9.424	1	7.0	4.0	12.0	2.0	0.0
-9763.681	702.985	100.0	99.00498	1	0.0	0.0	0.051	1.0	97.5433	-9.472	1	7.0	4.0	12.0	2.0	0.0
-9763.681	702.985	100.0	99.00498	1	0.0	0.0	0.048	1.0	97.5433	-9.472	1	7.0	4.0	12.0	2.0	0.0
-9763.681	702.985	100.0	99.00498	1	0.0	0.0	0.046	1.0	97.65061	-9.494	1	7.0	4.0	12.0	2.0	0.0
-9763.681	702.985	100.0	99.00498	1	0.0	0.0	0.043	1.0	97.65061	-9.532	1	7.0	4.0	12.0	2.0	0.0
-9763.681	702.985	100.0	99.00498	1	0.0	0.0	0.04	1.0	97.09361	-9.532	1	7.0	4.0	12.0	2.0	0.0
-9763.681	702.985	100.0	99.00498	1	0.0	0.0	0.038	1.0	96.901	-9.565	1	7.0	4.0	12.0	2.0	0.0
-9763.681	702.985	100.0	99.00498	1	0.0	0.0	0.035	1.0	96.901	-9.58	1	7.0	4.0	12.0	2.0	0.0
-9763.681	702.985	100.0	99.00498	1	0.0	0.0	0.033	1.0	96.69654	-9.58	1	7.0	4.0	12.0	2.0	0.0
-9763.681	702.985	100.0	99.00498	1	0.0	0.0	0.03	1.0	96.69654	-9.608	1	7.0	4.0	12.0	2.0	0.0
-9763.681	702.985	100.0	99.00498	1	0.0	0.0	0.028	1.0	96.89038	-9.608	1	7.0	4.0	12.0	2.0	0.0
-9763.681	702.985	100.0	99.00498	1	0.0	0.0	0.025	1.0	97.25244	-9.62	1	7.0	4.0	12.0	2.0	0.0
-9763.681	702.985	100.0	99.00498	1	0.0	0.0	0.023	1.0	97.25244	-9.641	1	7.0	4.0	12.0	2.0	0.0
-9763.681	702.985	100.0	99.00498	1	0.0	0.0	0.02	1.0	96.8152	-9.641	1	7.0	4.0	12.0	2.0	0.0
-9763.681	702.985	100.0	99.00498	1	0.0	0.0	0.017	1.0	97.20928	-9.65	1	7.0	4.0	12.0	2.0	0.0
-9763.681	702.985	100.0	99.00498	1	0.0	0.0	0.014	1.0	97.39384	-9.667	1	7.0	4.0	12.0	2.0	0.0
-9763.681	702.985	100.0	99.00498	1	0.0	0.0	0.011	1.0	97.62802	-9.667	1	7.0	4.0	12.0	2.0	0.0
-9763.681	702.985	100.0	99.00498	1	0.0	0.0	0.009	1.0	97.62802	-9.674	1	7.0	4.0	12.0	2.0	0.0
-9763.681	702.985	100.0	99.00498	1	0.0	0.0	0.006	1.0	97.18403	-9.674	1	7.0	4.0	12.0	2.0	0.0
-9763.681	702.985	100.0	99.00498	1	0.0	0.0	0.003	1.0	97.14753	-9.688	1	7.0	4.0	12.0	2.0	0.0
-9763.681	702.985	100.0	99.00498	1	0.0	0.0	0.0	1.0	97.14753	-9.694	1	7.0	4.0	12.0	2.0	0.0
-9763.681	702.985	100.0	99.00498	1	0.0	0.0	-0.002	1.0	97.27134	-9.694	1	7.0	4.0	12.0	2.0	0.0
-9763.681	702.985	100.0	99.00498	1	0.0	0.0	-0.004	1.0	96.69021	-9.705	1	7.0	4.0	12.0	2.0	0.0
-9763.681	702.985	100.0	99.00498	1	0.0	0.0	-0.007	1.0	96.69021	-9.705	1	7.0	4.0	12.0	2.0	0.0
-9763.681	702.985	100.0	99.00498	1	0.0	0.0	-0.01	1.0	96.44682	-9.715	1	7.0	4.0	13.0	2.0	0.0
-9763.681	702.985	100.0	99.00498	1	0.0	0.0	-0.013	1.0	96.44682	-9.719	1	7.0	4.0	13.0	2.0	0.0
0.0	702.985	100.0	99.00498	0	0.0	0.0	-0.016	1.0	97.55061	-9.719	1	7.0	5.0	0.0	2.0	0.0
0.0	702.985	100.0	99.00498	0	0.0	0.0	-0.019	1.0	97.36511	-9.724	1	7.0	5.0	0.0	2.0	0.0
0.0	702.985	100.0	99.00498	0	0.0	0.0	-0.022	1.0	97.36511	-9.73	1	7.0	5.0	0.0	2.0	0.0
0.0	702.985	100.0	99.00498	0	0.0	0.0	-0.026	1.0	97.9826	-9.73	1	7.0	5.0	0.0	2.0	0.0
0.0	702.985	100.0	99.00498	0	0.0	0.0	-0.028	1.0	98.09503	-8.403	1	7.0	5.0	0.0	2.0	0.0
0.0	702.985	100.0	99.00498	0	0.0	0.0	-0.031	1.0	98.09503	-7.81	1	7.0	5.0	0.0	2.0	0.0
0.0	702.985	100.0	99.00498	0	0.0	0.0	-0.033	1.0	98.22602	-7.81	1	7.0	5.0	0.0	2.0	0.0
0.0	702.985	100.0	99.00498	0	0.0	0.0	-0.036	1.0	97.352905	-6.744	1	7.0	5.0	0.0	2.0	0.0
0.0	702.985	100.0	99.00498	0	0.0	0.0	-0.038	1.0	98.43814	-6.744	1	7.0	5.0	0.0	2.0	0.0
0.0	702.985	100.0	99.00498	0	0.0	0.0	-0.04	1.0	98.600876	-6.266	1	7.0	5.0	0.0	2.0	0.0
0.0	702.985	100.0	99.00498	0	0.0	0.0	-0.041	1.0	98.600876	-5.412	1	7.0	5.0	0.0	2.0	0.0
0.0	702.985	100.0	99.00498	0	0.0	0.0	-0.043	1.0	98.320694	-5.412	1	7.0	5.0	0.0	2.0	0.0
0.0	702.985	100.0	99.00498	0	0.0	0.0	-0.044	1.0	99.37926	-4.673	1	7.0	5.0	0.0	2.0	0.0
0.0	702.985	100.0	99.00498	0	0.0	0.0	-0.046	1.0	99.37926	-4.343	1	7.0	5.0	0.0	2.0	0.0
0.0	702.985	100.0	99.00498	0	0.0	0.0	-0.047	1.0	98.545525	-4.343	1	7.0	5.0	0.0	2.0	0.0
0.0	702.985	100.0	99.00498	0	0.0	0.0	-0.048	1.0	98.545525	-3.75	1	7.0	5.0	0.0	2.0	0.0
0.0	702.985	100.0	99.00498	0	0.0	0.0	-0.048	1.0	97.94578	-3.75	1	7.0	5.0	0.0	2.0	0.0
0.0	702.985	100.0	99.00498	0	0.0	0.0	-0.049	1.0	97.78673	-3.485	1	7.0	5.0	0.0	2.0	0.0
0.0	702.985	100.0	99.00498	0	0.0	0.0	-0.049	1.0	97.78673	-3.009	1	7.0	5.0	0.0	2.0	0.0
0.0	702.985	100.0	99.00498	0	0.0	0.0	-0.05	1.0	97.10223	-3.009	1	7.0	5.0	0.0	2.0	0.0
0.0	702.985	100.0	99.00498	0	0.0	0.0	-0.05	1.0	96.92549	-2.796	1	7.0	5.0	0.0	2.0	0.0
0.0	702.985	100.0	99.00498	0	0.0	0.0	-0.05	1.0	96.92549	-2.415	1	7.0	5.0	0.0	2.0	0.0
0.0	702.985	100.0	99.00498	0	0.0	0.0	-0.05	1.0	97.299255	-2.415	1	7.0	5.0	0.0	2.0	0.0
0.0	702.985	100.0	99.00498	0	0.0	0.0	-0.049	1.0	97.299255	-2.244	1	7.0	5.0	0.0	2.0	0.0
0.0	702.985	100.0	99.00498	0	0.0	0.0	-0.048	1.0	96.91059	-2.244	0	7.0	5.0	7.0	2.0	0.0
0.0	702.985	100.0	99.00498	0	0.0	0.0	-0.047	1.0	97.049355	-1.938	0	7.0	5.0	0.0	2.0	0.0
0.0	702.985	100.0	99.00498	0	0.0	0.0	-0.046	1.0	97.049355	-1.673	0	7.0	5.0	0.0	2.0	0.0
0.0	702.985	100.0	99.00498	0	0.0	0.0	-0.045	1.0	95.521545	-1.673	0	7.0	5.0	0.0	2.0	0.0
0.0	702.985	100.0	99.00498	0	0.0	0.0	-0.044	1.0	96.86381	-1.555	0	7.0	5.0	0.0	2.0	0.0
0.0	702.985	100.0	99.00498	0	0.0	0.0	-0.042	1.0	96.86381	-1.555	0	7.0	5.0	0.0	2.0	0.0
0.0	702.985	100.0	99.00498	0	0.0	0.0	-0.041	1.0	98.143906	-1.445	0	7.0	5.0	0.0	2.0	0.0
0.0	702.985	100.0	99.00498	0	0.0	0.0	-0.039	1.0	98.143906	-1.247	0	7.0	5.0	0.0	2.0	0.0
0.0	702.985	100.0	99.00498	0	0.0	0.0	-0.038	1.0	98.360664	-1.247	0	7.0	5.0	0.0	2.0	0.0
0.0	702.985	100.0	99.00498	0	0.0	0.0	-0.036	1.0	97.68618	-1.077	0	7.0	5.0	0.0	2.0	0.0
0.0	702.985	100.0	99.00498	0	0.0	0.0	-0.035	1.0	97.68618	-1.001	0	7.0	5.0	0.0	2.0	0.0
0.0	702.985	100.0	99.00498	0	0.0	0.0	-0.033	1.0	97.42698	-1.001	0	7.0	5.0	0.0	2.0	0.0
0.0	702.985	100.0	99.00498	0	0.0	0.0	-0.032	1.0	98.07812	-0.864	0	7.0	5.0	0.0	2.0	0.0
0.0	702.985	100.0	99.00498	0	0.0	0.0	-0.03	1.0	98.07812	-0.803	0	7.0	5.0	0.0	2.0	0.0
0.0	702.985	100.0	99.00498	0	0.0	0.0	-0.028	1.0	97.32726	-0.803	0	7.0	5.0	0.0	2.0	0.0
0.0	702.985	100.0	99.00498	0	0.0	0.0	-0.027	1.0	97.32726	-0.693	0	7.0	5.0	0.0	2.0	0.0
0.0	702.985	100.0	99.00498	0	0.0	0.0	-0.026	1.0	97.958755	-0.693	0	7.0	5.0	0.0	2.0	0.0
0.0	702.985	100.0	99.00498	0	0.0	0.0	-0.024	1.0	97.47943	-0.598	0	7.0	5.0	0.0	2.0	0.0
0.0	702.985	100.0	99.00498	0	0.0	0.0	-0.023	1.0	97.47943	-0.556	0	7.0	5.0	0.0	2.0	0.0
0.0	702.985	100.0	99.00498	0	0.0	0.0	-0.021	1.0	98.76068	-0.556	0	7.0	5.0	0.0	2.0	0.0
0.0	702.985	100.0	99.00498	0	0.0	0.0	-0.02	1.0	96.848564	-0.48	0	7.0	5.0	0.0	2.0	0.0
0.0	702.985	100.0	99.00498	0	0.0	0.0	-0.019	1.0	96.848564	-0.446	0	7.0	5.0	0.0	2.0	0.0
0.0	702.985	100.0	99.00498	0	0.0	0.0	-0.018	1.0	97.077835	-0.446	0	7.0	5.0	0.0	2.0	0.0
0.0	702.985	100.0	99.00498	0	0.0	0.0	-0.017	1.0	97.81362	-0.385	0	7.0	5.0	0.0	2.0	0.0
0.0	702.985	100.0	99.00498	0	0.0	0.0	-0.015	1.0	97.63983	-0.385	0	7.0	5.0	0.0	2.0	0.0
0.0	702.985	100.0	99.00498	0	0.0	0.0	-0.014	1.0	97.86202	-0.358	0	7.0	5.0	0.0	2.0	0.0
0.0	702.985	100.0	99.00498	0	0.0	0.0	-0.013	1.0	97.86202	-0.309	0	7.0	5.0	0.0	2.0	0.0
0.0	702.985	100.0	99.00498	0	0.0	0.0	-0.012	1.0	99.089874	-0.309	0	7.0	5.0	0.0	2.0	0.0
0.0	702.985	100.0	99.00498	0	0.0	0.0	-0.011	1.0	99.219055	-0.287	0	7.0	5.0	0.0	2.0	0.0
0.0	702.985	100.0	99.00498	0	0.0	0.0	-0.01	1.0	99.219055	-0.287	0	7.0	5.0	0.0	2.0	0.0
0.0	702.985	100.0	99.00498	0	0.0	0.0	-0.008	1.0	98.82353	-0.247	0	7.0	5.0	0.0	2.0	0.0
0.0	702.985	100.0	99.00498	0	0.0	0.0	-0.007	1.0	98.78199	-0.213	0	7.0	5.0	0.0	2.0	0.0
0.0	702.985	100.0	99.00498	0	0.0	0.0	-0.006	1.0	98.57026	-0.213	0	7.0	5.0	0.0	2.0	0.0
0.0	702.985	100.0	99.00498	0	0.0	0.0	-0.005	1.0	98.44246	-0.184	0	7.0	5.0	0.0	2.0	0.0
0.0	702.985	100.0	99.00498	0	0.0	0.0	-0.003	1.0	98.44246	-0.171	0	7.0	5.0	0.0	2.0	0.0
0.0	702.985	100.0	99.00498	0	0.0	0.0	-0.002	1.0	98.72318	-0.171	0	7.0	5.0	0.0	2.0	0.0
0.0	702.985	100.0	99.00498	0	0.0	0.0	0.0	1.0	98.04407	-0.147	0	7.0	5.0	0.0	2.0	0.0
0.0	702.985	100.0	99.00498	0	0.0	0.0	0.0	1.0	98.04407	-0.138	0	7.0	5.0	0.0	2.0	0.0
0.0	702.985	100.0	99.00498	0	0.0	0.0	0.002	1.0	98.00823	-0.138	0	7.0	5.0	0.0	2.0	0.0
0.0	702.985	100.0	99.00498	0	0.0	0.0	0.004	1.0	98.00823	-0.118	0	7.0	5.0	0.0	2.0	0.0
0.0	702.985	100.0	99.00498	0	0.0	0.0	0.005	1.0	97.5884	-0.118	0	7.0	5.0	0.0	2.0	0.0
0.0	702.985	100.0	99.00498	0	0.0	0.0	0.007	1.0	97.36927	-0.11	0	7.0	5.0	0.0	2.0	0.0
0.0	702.985	100.0	99.00498	0	0.0	0.0	0.009	1.0	97.36927	-0.094	0	7.0	5.0	0.0	2.0	0.0
0.0	702.985	100.0	99.00498	0	0.0	0.0	0.011	1.0	97.56932	-0.094	0	7.0	5.0	0.0	2.0	0.0
0.0	702.985	100.0	99.00498	0	0.0	0.0	0.013	1.0	97.663506	-0.088	0	7.0	5.0	0.0	2.0	0.0
0.0	702.985	100.0	99.00498	0	0.0	0.0	0.015	1.0	97.663506	-0.088	0	7.0	5.0	0.0	2.0	0.0
0.0	702.985	100.0	99.00498	0	0.0	0.0	0.017	1.0	97.553154	-0.075	0	7.0	5.0	0.0	2.0	0.0
0.0	702.985	100.0	99.00498	0	0.0	0.0	0.019	1.0	97.553154	-0.07	0	7.0	5.0	0.0	2.0	0.0
0.0	702.985	100.0	99.00498	0	0.0	0.0	0.021	1.0	97.76485	-0.07	0	7.0	5.0	0.0	2.0	0.0
0.0	702.985	100.0	99.00498	0	0.0	0.0	0.024	1.0	96.865555	-0.06	0	7.0	5.0	0.0	2.0	0.0
0.0	702.985	100.0	99.00498	0	0.0	0.0	0.026	1.0	96.865555	-0.056	0	7.0	5.0	0.0	2.0	0.0
0.0	702.985	100.0	99.00498	0	0.0	0.0	0.028	1.0	97.08802	-0.056	0	7.0	5.0	0.0	2.0	0.0
0.0	702.985	100.0	99.00498	0	0.0	0.0	0.03	1.0	97.37838	-0.048	0	7.0	5.0	0.0	2.0	0.0
0.0	702.985	100.0	99.00498	0	0.0	0.0	0.032	1.0	97.37838	-0.048	0	7.0	5.0	0.0	2.0	0.0
0.0	702.985	100.0	99.00498	0	0.0	0.0	0.034	1.0	98.9335	-0.041	0	7.0	5.0	0.0	2.0	0.0
0.0	702.985	100.0	99.00498	0	0.0	0.0	0.036	1.0	98.9335	-0.038	0	7.0	5.0	0.0	2.0	0.0
0.0	702.985	100.0	99.00498	0	0.0	0.0	0.038	1.0	99.08422	-0.038	0	7.0	5.0	0.0	2.0	0.0
0.0	702.985	100.0	99.00498	0	0.0	0.0	0.04	1.0	98.02512	-0.033	0	7.0	5.0	0.0	2.0	0.0
0.0	702.985	100.0	99.00498	0	0.0	0.0	0.043	1.0	98.02512	-0.03	0	7.0	5.0	0.0	2.0	0.0
0.0	702.985	100.0	99.00498	0	0.0	0.0	0.045	1.0	98.01012	-0.03	0	7.0	5.0	0.0	2.0	0.0
0.0	702.985	100.0	99.00498	0	0.0	0.0	0.047	1.0	97.20587	-0.026	0	7.0	5.0	0.0	2.0	0.0
0.0	702.985	100.0	99.00498	0	0.0	0.0	0.049	1.0	97.20587	-0.024	0	7.0	5.0	0.0	2.0	0.0
0.0	702.985	100.0	99.00498	0	0.0	0.0	0.051	1.0	96.64419	-0.024	0	7.0	5.0	0.0	2.0	0.0
0.0	702.985	100.0	99.00498	0	0.0	0.0	0.052	1.0	96.596146	-0.021	0	7.0	5.0	0.0	2.0	0.0
0.0	702.985	100.0	99.00498	0	0.0	0.0	0.054	1.0	96.338486	-0.021	0	7.0	5.0	0.0	2.0	0.0
0.0	702.985	100.0	99.00498	0	0.0	0.0	0.056	1.0	97.15249	-0.019	0	7.0	5.0	0.0	2.0	0.0
0.0	702.985	100.0	99.00498	0	0.0	0.0	0.058	1.0	97.15249	-0.016	0	7.0	5.0	0.0	2.0	0.0
0.0	702.985	100.0	99.00498	0	0.0	0.0	0.06	1.0	97.33088	-0.016	0	7.0	5.0	0.0	2.0	0.0
0.0	702.985	100.0	99.00498	0	0.0	0.0	0.062	1.0	97.80946	-0.015	0	7.0	5.0	0.0	2.0	0.0
0.0	702.985	100.0	99.00498	0	0.0	0.0	0.064	1.0	97.80946	-0.015	0	7.0	5.0	0.0	2.0	0.0
0.0	702.985	100.0	99.00498	0	0.0	0.0	0.066	1.0	97.85444	-0.013	0	7.0	5.0	0.0	2.0	0.0
0.0	702.985	100.0	99.00498	0	0.0	0.0	0.068	1.0	97.85444	-0.012	0	7.0	5.0	0.0	2.0	0.0
0.0	702.985	100.0	99.00498	0	0.0	0.0	0.07	1.0	98.26624	-0.012	0	7.0	5.0	0.0	2.0	0.0
0.0	702.985	100.0	99.00498	0	0.0	0.0	0.071	1.0	97.15772	-0.01	0	7.0	5.0	0.0	2.0	0.0
0.0	702.985	100.0	99.00498	0	0.0	0.0	0.073	1.0	97.15772	-0.009	0	7.0	5.0	0.0	2.0	0.0
0.0	702.985	100.0	99.00498	0	0.0	0.0	0.075	1.0	97.638374	-0.009	0	7.0	5.0	0.0	2.0	0.0
0.0	702.985	100.0	99.00498	0	0.0	0.0	0.077	1.0	98.60357	-0.008	0	7.0	5.0	0.0	2.0	0.0
0.0	702.985	100.0	99.00498	0	0.0	0.0	0.08	1.0	97.70946	-0.006	0	7.0	5.0	0.0	2.0	0.0
0.0	702.985	100.0	99.00498	0	0.0	0.0	0.082	1.0	97.887344	-0.006	0	7.0	5.0	0.0	2.0	0.0
0.0	702.985	100.0	99.00498	0	0.0	0.0	0.084	1.0	97.887344	-0.006	0	7.0	5.0	0.0	2.0	0.0
0.0	702.985	100.0	99.00498	0	0.0	0.0	0.086	1.0	98.22402	-0.006	0	7.0	5.0	0.0	2.0	0.0
0.0	702.985	100.0	99.00498	0	0.0	0.0	0.088	1.0	97.93866	-0.005	0	7.0	5.0	0.0	2.0	0.0
0.0	702.985	100.0	99.00498	0	0.0	0.0	0.091	1.0	97.93866	-0.004	0	7.0	5.0	0.0	2.0	0.0
0.0	702.985	100.0	99.00498	0	0.0	0.0	0.093	1.0	98.36965	-0.004	0	7.0	5.0	0.0	2.0	0.0
0.0	702.985	100.0	99.00498	0	0.0	0.0	0.095	1.0	98.00812	-0.004	0	7.0	5.0	0.0	2.0	0.0
0.0	702.985	100.0	99.00498	0	0.0	0.0	0.097	1.0	98.00812	-0.004	0	7.0	5.0	0.0	2.0	0.0
0.0	702.985	100.0	99.00498	0	0.0	0.0	0.1	1.0	97.44371	-0.003	0	7.0	5.0	0.0	2.0	0.0
0.0	702.985	100.0	99.00498	0	0.0	0.0	0.102	1.0	97.44371	-0.003	0	7.0	5.0	0.0	2.0	0.0
0.0	702.985	100.0	99.00498	0	0.0	0.0	0.104	1.0	96.87487	-0.003	0	7.0	5.0	0.0	2.0	0.0
0.0	702.985	100.0	99.00498	0	0.0	0.0	0.107	1.0	96.74103	-0.002	0	7.0	5.0	0.0	2.0	0.0
0.0	702.985	100.0	99.00498	0	0.0	0.0	0.109	1.0	96.74103	-0.002	0	7.0	5.0	0.0	2.0	0.0
0.0	702.985	100.0	99.00498	0	0.0	0.0	0.112	1.0	95.69869	-0.002	0	7.0	5.0	0.0	2.0	0.0
0.0	702.985	100.0	99.00498	0	0.0	0.0	0.114	1.0	96.99369	-0.001	0	7.0	5.0	0.0	2.0	0.0
0.0	702.985	100.0	99.00498	0	0.0	0.0	0.117	1.0	96.99369	-0.001	0	7.0	5.0	0.0	2.0	0.0
0.0	702.985	100.0	99.00498	0	0.0	0.0	0.119	1.0	97.66291	-0.001	0	7.0	5.0	0.0	2.0	0.0
0.0	702.985	100.0	99.00498	0	0.0	0.0	0.122	1.0	97.66291	-0.001	0	7.0	5.0	0.0	2.0	0.0
0.0	702.985	100.0	99.00498	0	0.0	0.0	0.124	1.0	97.91597	-0.001	0	7.0	5.0	0.0	2.0	0.0
0.0	702.985	100.0	99.00498	0	0.0	0.0	0.126	1.0	98.73312	0.0	0	7.0	5.0	0.0	2.0	0.0
0.0	702.985	100.0	99.00498	0	0.0	0.0	0.129	1.0	98.73312	0.0	0	7.0	5.0	0.0	2.0	0.0
0.0	702.985	100.0	99.00498	0	0.0	0.0	0.131	1.0	98.38753	0.0	0	7.0	5.0	0.0	2.0	0.0
0.0	702.985	100.0	99.00498	0	0.0	0.0	0.134	1.0	98.3571	0.0	0	7.0	5.0	0.0	2.0	0.0
0.0	702.985	100.0	99.00498	0	0.0	0.0	0.136	1.0	98.3571	0.0	0	7.0	5.0	0.0	2.0	0.0
0.0	702.985	100.0	99.00498	0	0.0	0.0	0.139	1.0	97.09645	0.0	0	7.0	5.0	0.0	2.0	0.0
0.0	702.985	100.0	99.00498	0	0.0	0.0	0.141	1.0	97.45163	0.0	0	7.0	5.0	0.0	2.0	0.0
0.0	702.985	100.0	99.00498	0	0.0	0.0	0.143	1.0	98.13846	0.0	0	7.0	5.0	0.0	2.0	0.0
0.0	702.985	100.0	99.00498	0	0.0	0.0	0.145	1.0	97.98014	0.0	0	7.0	5.0	0.0	2.0	0.0
0.0	702.985	100.0	99.00498	0	0.0	0.0	0.147	1.0	97.98014	0.0	0	7.0	5.0	0.0	2.0	0.0
0.0	702.985	100.0	99.00498	0	0.0	0.0	0.15	1.0	97.9521	0.0	0	7.0	5.0	0.0	2.0	0.0
0.0	702.985	100.0	99.00498	0	0.0	0.0	0.152	1.0	97.88631	0.0	0	7.0	5.0	0.0	2.0	0.0
0.0	702.985	100.0	99.00498	0	0.0	0.0	0.153	1.0	97.88631	0.0	0	7.0	5.0	0.0	2.0	0.0
0.0	702.985	100.0	99.00498	0	0.0	0.0	0.155	1.0	98.15396	0.0	0	7.0	5.0	0.0	2.0	0.0
0.0	702.985	100.0	99.00498	0	0.0	0.0	0.157	1.0	99.15523	0.0	0	7.0	5.0	0.0	2.0	0.0
0.0	702.985	100.0	99.00498	0	0.0	0.0	0.158	1.0	97.96841	0.0	0	7.0	5.0	0.0	2.0	0.0
0.0	702.985	100.0	99.00498	0	0.0	0.0	0.16	1.0	98.1645	0.0	0	7.0	5.0	0.0	2.0	0.0
0.0	702.985	100.0	99.00498	0	0.0	0.0	0.161	1.0	98.48618	0.0	0	7.0	5.0	0.0	2.0	0.0
0.0	702.985	100.0	99.00498	0	0.0	0.0	0.162	1.0	98.84512	0.0	0	7.0	5.0	0.0	2.0	0.0
0.0	702.985	100.0	99.00498	0	0.0	0.0	0.164	1.0	98.416115	0.0	0	7.0	5.0	0.0	2.0	0.0
0.0	702.985	100.0	99.00498	0	0.0	0.0	0.164	1.0	98.416115	0.0	0	7.0	5.0	0.0	2.0	0.0
0.0	702.985	100.0	99.00498	0	0.0	0.0	0.165	1.0	98.52988	0.0	0	7.0	5.0	0.0	2.0	0.0
0.0	702.985	100.0	99.00498	0	0.0	0.0	0.166	1.0	98.52988	0.0	0	7.0	5.0	0.0	2.0	0.0
0.0	702.985	100.0	99.00498	0	0.0	0.0	0.167	1.0	98.24524	0.0	0	7.0	5.0	0.0	2.0	0.0
0.0	702.985	100.0	99.00498	0	0.0	0.0	0.167	1.0	98.021194	0.0	0	7.0	5.0	0.0	2.0	0.0
0.0	702.985	100.0	99.00498	0	0.0	0.0	0.167	1.0	98.021194	0.0	0	7.0	5.0	0.0	2.0	0.0
0.0	702.985	100.0	99.00498	0	0.0	0.0	0.168	1.0	98.04582	0.0	0	7.0	5.0	0.0	2.0	0.0
0.0	702.985	100.0	99.00498	0	0.0	0.0	0.168	1.0	98.04582	0.0	0	7.0	5.0	0.0	2.0	0.0
0.0	702.985	100.0	99.00498	0	0.0	0.0	0.168	1.0	98.70644	0.0	0	7.0	5.0	0.0	2.0	0.0
0.0	702.985	100.0	99.00498	0	0.0	0.0	0.168	1.0	98.979355	0.0	0	7.0	5.0	0.0	2.0	0.0
0.0	702.985	100.0	99.00498	0	0.0	0.0	0.167	1.0	98.979355	0.0	0	7.0	5.0	0.0	2.0	0.0
0.0	702.985	100.0	99.00498	0	0.0	0.0	0.167	1.0	98.77427	0.0	0	7.0	5.0	9.0	2.0	0.0
0.0	702.985	100.0	99.00498	0	0.0	0.0	0.167	1.0	98.746544	0.0	0	7.0	5.0	11.0	2.0	0.0
0.0	702.985	100.0	99.00498	0	0.0	0.0	0.166	1.0	98.746544	0.0	0	7.0	5.0	11.0	2.0	0.0
-8388.611	603.98	100.0	99.00498	0	0.0	0.0	0.165	1.0	98.069336	0.0	0	7.0	5.0	11.0	2.0	0.0
-8388.611	603.98	100.0	99.00498	0	0.0	0.0	0.164	1.0	98.069336	0.0	0	7.0	5.0	11.0	2.0	0.0
-8388.611	603.98	100.0	99.00498	0	0.0	0.0	0.163	1.0	98.289856	0.0	0	7.0	5.0	11.0	2.0	0.0
-8388.611	603.98	100.0	99.00498	0	0.0	0.0	0.162	1.0	98.6823	-0.593	0	7.0	5.0	11.0	2.0	0.0
-8388.611	603.98	100.0	99.00498	0	0.0	0.0	0.16	1.0	98.6823	-1.144	0	7.0	5.0	11.0	2.0	0.0
-8388.611	603.98	100.0	99.00498	0	0.0	0.0	0.159	1.0	98.71073	-1.144	0	7.0	5.0	11.0	2.0	0.0
[truncated: 6,654 more rows]
