# Supplementary material for: Just noticeable differences for elbow joint torque feedback
Source: Sci Rep. 2021 Dec 7;11:23553. doi: 10.1038/s41598-021-02630-3 (PMC8651665; doi:10.1038/s41598-021-02630-3)
Supplement: Supplementary file 2 — Supplementary Information. [file 41598_2021_2630_MOESM2_ESM.zip › SupplementaryData_ScientificReports_KimAsbeck2021/S12_S2O.csv]

data 1	data 2	data 3	data 4	data 5	data 6	data 7	data 8	data 9	data 10	data 11	data 12	data 13	data 14	data 15	data 16	data 17
0.0	0.0	100.0	100.0	2	0.0	0.0	0.122	1.0	99.0514	0.0	1	0.0	0.0	0.0	0.0	0.0
0.0	0.0	100.0	100.0	2	0.0	0.0	0.119	1.0	98.27818	0.0	1	0.0	0.0	0.0	0.0	0.0
0.0	0.0	100.0	100.0	2	0.0	0.0	0.116	1.0	98.27818	0.0	1	0.0	0.0	0.0	0.0	0.0
0.0	0.0	100.0	100.0	2	0.0	0.0	0.113	1.0	98.99422	0.0	1	0.0	0.0	0.0	0.0	0.0
0.0	0.0	100.0	100.0	2	0.0	0.0	0.111	1.0	98.79292	0.0	1	0.0	0.0	0.0	0.0	0.0
0.0	0.0	100.0	100.0	2	0.0	0.0	0.108	1.0	98.79292	0.0	1	0.0	0.0	0.0	0.0	0.0
0.0	0.0	100.0	100.0	2	0.0	0.0	0.105	1.0	99.14876	0.0	1	0.0	0.0	0.0	0.0	0.0
0.0	0.0	100.0	100.0	2	0.0	0.0	0.103	1.0	99.14876	0.0	1	0.0	0.0	0.0	0.0	0.0
0.0	0.0	100.0	100.0	2	0.0	0.0	0.1	1.0	99.50946	0.0	1	0.0	0.0	0.0	0.0	0.0
0.0	0.0	100.0	100.0	2	0.0	0.0	0.097	1.0	98.62729	0.0	1	0.0	0.0	0.0	0.0	0.0
0.0	0.0	100.0	100.0	2	0.0	0.0	0.094	1.0	98.62729	0.0	1	0.0	0.0	0.0	0.0	0.0
0.0	0.0	100.0	100.0	2	0.0	0.0	0.091	1.0	98.117935	0.0	1	0.0	0.0	0.0	0.0	0.0
0.0	0.0	100.0	100.0	2	0.0	0.0	0.089	1.0	97.50643	0.0	1	0.0	0.0	0.0	0.0	0.0
0.0	0.0	100.0	100.0	2	0.0	0.0	0.086	1.0	97.50643	0.0	1	0.0	0.0	0.0	0.0	0.0
0.0	0.0	100.0	100.0	2	0.0	0.0	0.083	1.0	97.489624	0.0	1	0.0	0.0	0.0	0.0	0.0
0.0	0.0	100.0	100.0	2	0.0	0.0	0.08	1.0	97.489624	0.0	1	0.0	0.0	0.0	0.0	0.0
0.0	0.0	100.0	100.0	2	0.0	0.0	0.077	1.0	97.21806	0.0	1	0.0	0.0	0.0	0.0	0.0
0.0	0.0	100.0	100.0	2	0.0	0.0	0.075	1.0	97.535324	0.0	1	0.0	0.0	0.0	0.0	0.0
0.0	0.0	100.0	100.0	2	0.0	0.0	0.072	1.0	97.535324	0.0	1	0.0	0.0	0.0	0.0	0.0
0.0	0.0	100.0	100.0	2	0.0	0.0	0.069	1.0	96.94026	0.0	1	0.0	0.0	0.0	0.0	0.0
0.0	0.0	100.0	100.0	2	0.0	0.0	0.066	1.0	96.44684	0.0	1	0.0	0.0	0.0	0.0	0.0
0.0	0.0	100.0	100.0	2	0.0	0.0	0.063	1.0	96.44684	0.0	1	0.0	0.0	0.0	0.0	0.0
0.0	0.0	100.0	100.0	2	0.0	0.0	0.06	1.0	97.406525	0.0	1	0.0	0.0	0.0	0.0	0.0
0.0	0.0	100.0	100.0	2	0.0	0.0	0.057	1.0	97.406525	0.0	1	0.0	0.0	0.0	0.0	0.0
0.0	0.0	100.0	100.0	2	0.0	0.0	0.054	1.0	97.711426	0.0	1	0.0	0.0	0.0	0.0	0.0
0.0	0.0	100.0	100.0	2	0.0	0.0	0.052	1.0	98.81655	0.0	1	0.0	0.0	0.0	0.0	0.0
0.0	0.0	100.0	100.0	2	0.0	0.0	0.049	1.0	98.81655	0.0	1	0.0	0.0	0.0	0.0	0.0
0.0	0.0	100.0	100.0	2	0.0	0.0	0.046	1.0	98.3952	0.0	1	0.0	0.0	0.0	0.0	0.0
0.0	0.0	100.0	100.0	2	0.0	0.0	0.043	1.0	97.85273	0.0	1	0.0	0.0	0.0	0.0	0.0
0.0	0.0	100.0	100.0	2	0.0	0.0	0.04	1.0	97.85273	0.0	1	0.0	0.0	0.0	0.0	0.0
0.0	0.0	100.0	100.0	2	0.0	0.0	0.038	1.0	97.75486	0.0	1	0.0	0.0	0.0	0.0	0.0
0.0	0.0	100.0	100.0	2	0.0	0.0	0.035	1.0	97.53378	0.0	1	0.0	0.0	0.0	0.0	0.0
0.0	0.0	100.0	100.0	2	0.0	0.0	0.032	1.0	97.73396	0.0	1	0.0	0.0	0.0	0.0	0.0
0.0	0.0	100.0	100.0	2	0.0	0.0	0.029	1.0	97.25904	0.0	1	0.0	0.0	0.0	0.0	0.0
0.0	0.0	100.0	100.0	2	0.0	0.0	0.026	1.0	97.25904	0.0	1	0.0	0.0	0.0	0.0	0.0
0.0	0.0	100.0	100.0	2	0.0	0.0	0.023	1.0	97.04159	0.0	1	0.0	0.0	0.0	0.0	0.0
0.0	0.0	100.0	100.0	2	0.0	0.0	0.021	1.0	97.57661	0.0	1	0.0	0.0	0.0	0.0	0.0
0.0	0.0	100.0	100.0	2	0.0	0.0	0.018	1.0	97.57661	0.0	1	0.0	0.0	0.0	0.0	0.0
0.0	0.0	100.0	100.0	2	0.0	0.0	0.015	1.0	97.82178	0.0	1	0.0	0.0	0.0	0.0	0.0
0.0	0.0	100.0	100.0	2	0.0	0.0	0.012	1.0	97.82178	0.0	1	0.0	0.0	0.0	0.0	0.0
0.0	0.0	100.0	100.0	2	0.0	0.0	0.01	1.0	97.40364	0.0	1	0.0	0.0	0.0	0.0	0.0
0.0	0.0	100.0	100.0	2	0.0	0.0	0.007	1.0	97.24151	0.0	1	0.0	0.0	0.0	0.0	0.0
0.0	0.0	100.0	100.0	2	0.0	0.0	0.005	1.0	97.24151	0.0	1	0.0	0.0	0.0	0.0	0.0
0.0	0.0	100.0	100.0	2	0.0	0.0	0.002	1.0	97.39648	0.0	1	0.0	0.0	0.0	0.0	0.0
0.0	0.0	100.0	100.0	2	0.0	0.0	0.0	1.0	98.067726	0.0	1	0.0	0.0	0.0	0.0	0.0
0.0	0.0	100.0	100.0	2	0.0	0.0	-0.002	1.0	97.4774	0.0	1	0.0	0.0	0.0	0.0	0.0
0.0	0.0	100.0	100.0	2	0.0	0.0	-0.004	1.0	95.45222	0.0	1	0.0	0.0	0.0	0.0	0.0
0.0	0.0	100.0	100.0	2	0.0	0.0	-0.007	1.0	95.45222	0.0	1	0.0	0.0	0.0	0.0	0.0
0.0	0.0	100.0	100.0	2	0.0	0.0	-0.009	1.0	96.38828	0.0	1	0.0	0.0	0.0	0.0	0.0
0.0	0.0	100.0	100.0	2	0.0	0.0	-0.012	1.0	95.839264	0.0	1	0.0	0.0	0.0	0.0	0.0
0.0	0.0	100.0	100.0	2	0.0	0.0	-0.014	1.0	95.839264	0.0	1	0.0	0.0	0.0	0.0	0.0
0.0	0.0	100.0	100.0	2	0.0	0.0	-0.016	1.0	96.469	0.0	1	0.0	0.0	0.0	0.0	0.0
0.0	0.0	100.0	100.0	2	0.0	0.0	-0.018	1.0	95.96795	0.0	1	0.0	0.0	0.0	0.0	0.0
0.0	0.0	100.0	100.0	2	0.0	0.0	-0.021	1.0	95.96795	0.0	1	0.0	0.0	0.0	0.0	0.0
0.0	0.0	100.0	100.0	2	0.0	0.0	-0.023	1.0	95.902214	0.0	1	0.0	0.0	0.0	0.0	0.0
0.0	0.0	100.0	100.0	2	0.0	0.0	-0.025	1.0	95.902214	0.0	1	0.0	0.0	0.0	0.0	0.0
0.0	0.0	100.0	100.0	2	0.0	0.0	-0.027	1.0	95.81481	0.0	1	0.0	0.0	0.0	0.0	0.0
0.0	0.0	100.0	100.0	2	0.0	0.0	-0.029	1.0	97.048645	0.0	1	0.0	0.0	0.0	0.0	0.0
0.0	0.0	100.0	100.0	2	0.0	0.0	-0.031	1.0	97.048645	0.0	1	0.0	0.0	0.0	0.0	0.0
0.0	0.0	100.0	100.0	2	0.0	0.0	-0.032	1.0	97.38896	0.0	1	0.0	0.0	0.0	0.0	0.0
0.0	0.0	100.0	100.0	2	0.0	0.0	-0.034	1.0	96.019424	0.0	1	0.0	0.0	0.0	0.0	0.0
0.0	0.0	100.0	100.0	2	0.0	0.0	-0.036	1.0	96.019424	0.0	1	0.0	0.0	0.0	0.0	0.0
0.0	0.0	100.0	100.0	2	0.0	0.0	-0.037	1.0	96.19586	0.0	1	0.0	0.0	0.0	0.0	0.0
0.0	0.0	100.0	100.0	2	0.0	0.0	-0.038	1.0	96.19586	0.0	1	0.0	0.0	0.0	0.0	0.0
0.0	0.0	100.0	100.0	2	0.0	0.0	-0.04	1.0	95.22714	0.0	1	0.0	0.0	0.0	0.0	0.0
0.0	0.0	100.0	100.0	2	0.0	0.0	-0.041	1.0	94.795876	0.0	1	0.0	0.0	0.0	0.0	0.0
0.0	0.0	100.0	100.0	2	0.0	0.0	-0.041	1.0	94.795876	0.0	1	0.0	0.0	0.0	0.0	0.0
0.0	0.0	100.0	100.0	2	0.0	0.0	-0.042	1.0	94.967735	0.0	1	0.0	0.0	0.0	0.0	0.0
0.0	0.0	100.0	100.0	2	0.0	0.0	-0.042	1.0	95.51097	0.0	1	0.0	0.0	0.0	0.0	0.0
0.0	0.0	100.0	100.0	2	0.0	0.0	-0.043	1.0	95.51097	0.0	1	0.0	0.0	0.0	0.0	0.0
0.0	0.0	100.0	100.0	2	0.0	0.0	-0.043	1.0	96.24269	0.0	1	0.0	0.0	0.0	0.0	0.0
0.0	0.0	100.0	100.0	2	0.0	0.0	-0.042	1.0	96.24269	0.0	1	0.0	0.0	0.0	0.0	0.0
0.0	0.0	100.0	100.0	2	0.0	0.0	-0.042	1.0	96.93561	0.0	1	0.0	0.0	1.0	0.0	0.0
0.0	0.0	100.0	100.0	2	0.0	0.0	-0.041	1.0	97.24856	0.0	1	0.0	0.0	3.0	0.0	0.0
0.0	0.0	100.0	100.0	2	0.0	0.0	-0.04	1.0	97.24856	0.0	1	0.0	0.0	3.0	0.0	0.0
-6944.445	500.0	100.0	100.0	2	0.0	0.0	-0.039	1.0	97.09341	0.0	1	0.0	0.0	3.0	0.0	0.0
-6944.445	500.0	100.0	100.0	2	0.0	0.0	-0.038	1.0	97.01334	0.0	1	0.0	0.0	3.0	0.0	0.0
-6944.445	500.0	100.0	100.0	2	0.0	0.0	-0.036	1.0	97.01334	0.0	1	0.0	0.0	3.0	0.0	0.0
-6944.445	500.0	100.0	100.0	2	0.0	0.0	-0.034	1.0	96.75087	0.0	1	0.0	0.0	3.0	0.0	0.0
-6944.445	500.0	100.0	100.0	2	0.0	0.0	-0.032	1.0	96.75087	-0.947	1	0.0	0.0	3.0	0.0	0.0
-6944.445	500.0	100.0	100.0	2	0.0	0.0	-0.03	1.0	96.555824	-0.947	1	0.0	0.0	3.0	0.0	0.0
-6944.445	500.0	100.0	100.0	2	0.0	0.0	-0.028	1.0	95.877464	-1.372	1	0.0	0.0	3.0	0.0	0.0
-6944.445	500.0	100.0	100.0	2	0.0	0.0	-0.026	1.0	95.877464	-2.133	1	0.0	0.0	3.0	0.0	0.0
-6944.445	500.0	100.0	100.0	2	0.0	0.0	-0.024	1.0	97.09995	-2.133	1	0.0	0.0	3.0	0.0	0.0
-6944.445	500.0	100.0	100.0	2	0.0	0.0	-0.021	1.0	97.86912	-2.474	1	0.0	0.0	3.0	0.0	0.0
-6944.445	500.0	100.0	100.0	2	0.0	0.0	-0.019	1.0	97.86912	-2.474	1	0.0	0.0	3.0	0.0	0.0
-6944.445	500.0	100.0	100.0	2	0.0	0.0	-0.017	1.0	98.57721	-3.084	1	0.0	0.0	3.0	0.0	0.0
-6944.445	500.0	100.0	100.0	2	0.0	0.0	-0.015	1.0	98.341965	-3.612	1	0.0	0.0	3.0	0.0	0.0
-6944.445	500.0	100.0	100.0	2	0.0	0.0	-0.013	1.0	98.75135	-3.612	1	0.0	0.0	3.0	0.0	0.0
-6944.445	500.0	100.0	100.0	2	0.0	0.0	-0.011	1.0	99.479965	-3.848	1	0.0	0.0	3.0	0.0	0.0
-6944.445	500.0	100.0	100.0	2	0.0	0.0	-0.009	1.0	99.479965	-4.272	1	0.0	0.0	3.0	0.0	0.0
-6944.445	500.0	100.0	100.0	2	0.0	0.0	-0.008	1.0	99.08504	-4.272	1	0.0	0.0	5.0	0.0	0.0
-6944.445	500.0	100.0	100.0	2	0.0	0.0	-0.006	1.0	99.80843	-4.637	1	0.0	0.0	5.0	0.0	0.0
-6944.445	500.0	100.0	100.0	2	0.0	0.0	-0.004	1.0	99.80843	-4.801	1	0.0	0.0	5.0	0.0	0.0
-6944.445	500.0	100.0	100.0	2	0.0	0.0	-0.002	1.0	98.71584	-4.801	1	0.0	0.0	5.0	0.0	0.0
-6944.445	500.0	100.0	100.0	2	0.0	0.0	-0.001	1.0	98.71584	-5.094	1	0.0	0.0	5.0	0.0	0.0
-6944.445	500.0	100.0	100.0	2	0.0	0.0	0.0	1.0	98.026405	-5.094	1	0.0	0.0	5.0	0.0	0.0
-6944.445	500.0	100.0	100.0	2	0.0	0.0	0.001	1.0	97.32796	-5.226	1	0.0	0.0	5.0	0.0	0.0
-6944.445	500.0	100.0	100.0	2	0.0	0.0	0.003	1.0	97.32796	-5.462	1	0.0	0.0	5.0	0.0	0.0
-6944.445	500.0	100.0	100.0	2	0.0	0.0	0.004	1.0	96.953705	-5.462	1	0.0	0.0	5.0	0.0	0.0
-6944.445	500.0	100.0	100.0	2	0.0	0.0	0.006	1.0	96.45831	-5.567	1	0.0	0.0	5.0	0.0	0.0
-6944.445	500.0	100.0	100.0	2	0.0	0.0	0.007	1.0	96.45831	-5.757	1	0.0	0.0	5.0	0.0	0.0
-6944.445	500.0	100.0	100.0	2	0.0	0.0	0.008	1.0	96.73282	-5.757	1	0.0	0.0	5.0	0.0	0.0
-6944.445	500.0	100.0	100.0	2	0.0	0.0	0.01	1.0	96.73282	-5.84	1	0.0	0.0	5.0	0.0	0.0
-6944.445	500.0	100.0	100.0	2	0.0	0.0	0.011	1.0	96.68624	-5.84	1	0.0	0.0	5.0	0.0	0.0
-6944.445	500.0	100.0	100.0	2	0.0	0.0	0.012	1.0	96.25154	-5.993	1	0.0	0.0	5.0	0.0	0.0
-6944.445	500.0	100.0	100.0	2	0.0	0.0	0.014	1.0	96.25154	-6.06	1	0.0	0.0	5.0	0.0	0.0
-6944.445	500.0	100.0	100.0	2	0.0	0.0	0.015	1.0	97.82947	-6.06	1	0.0	0.0	5.0	0.0	0.0
-6944.445	500.0	100.0	100.0	2	0.0	0.0	0.016	1.0	97.93764	-6.182	1	0.0	0.0	5.0	0.0	0.0
-6944.445	500.0	100.0	100.0	2	0.0	0.0	0.018	1.0	97.93764	-6.287	1	0.0	0.0	5.0	0.0	0.0
-6944.445	500.0	100.0	100.0	2	0.0	0.0	0.019	1.0	96.94006	-6.287	1	0.0	0.0	5.0	0.0	0.0
-6944.445	500.0	100.0	100.0	2	0.0	0.0	0.021	1.0	96.94006	-6.334	1	0.0	0.0	5.0	0.0	0.0
-6944.445	500.0	100.0	100.0	2	0.0	0.0	0.022	1.0	96.84079	-6.334	1	0.0	0.0	5.0	0.0	0.0
-6944.445	500.0	100.0	100.0	2	0.0	0.0	0.024	1.0	96.97824	-6.418	1	0.0	0.0	5.0	0.0	0.0
-6944.445	500.0	100.0	100.0	2	0.0	0.0	0.025	1.0	96.97824	-6.456	1	0.0	0.0	5.0	0.0	0.0
-6944.445	500.0	100.0	100.0	2	0.0	0.0	0.027	1.0	96.62664	-6.456	1	0.0	0.0	5.0	0.0	0.0
-6944.445	500.0	100.0	100.0	2	0.0	0.0	0.028	1.0	96.383965	-6.524	1	0.0	0.0	5.0	0.0	0.0
-6944.445	500.0	100.0	100.0	2	0.0	0.0	0.03	1.0	96.383965	-6.554	1	0.0	0.0	5.0	0.0	0.0
-6944.445	500.0	100.0	100.0	2	0.0	0.0	0.032	1.0	97.4736	-6.554	1	0.0	0.0	5.0	0.0	0.0
-6944.445	500.0	100.0	100.0	2	0.0	0.0	0.033	1.0	97.4736	-6.608	1	0.0	0.0	5.0	0.0	0.0
-6944.445	500.0	100.0	100.0	2	0.0	0.0	0.035	1.0	98.30631	-6.608	1	0.0	0.0	5.0	0.0	0.0
-6944.445	500.0	100.0	100.0	2	0.0	0.0	0.037	1.0	98.908905	-6.655	1	0.0	0.0	5.0	0.0	0.0
-6944.445	500.0	100.0	100.0	2	0.0	0.0	0.039	1.0	98.908905	-6.676	1	0.0	0.0	5.0	0.0	0.0
-6944.445	500.0	100.0	100.0	2	0.0	0.0	0.041	1.0	98.80341	-6.676	1	0.0	0.0	5.0	0.0	0.0
-6944.445	500.0	100.0	100.0	2	0.0	0.0	0.043	1.0	98.46863	-6.714	1	0.0	0.0	5.0	0.0	0.0
-6944.445	500.0	100.0	100.0	2	0.0	0.0	0.045	1.0	98.46863	-6.731	1	0.0	0.0	5.0	0.0	0.0
-6944.445	500.0	100.0	100.0	2	0.0	0.0	0.047	1.0	99.26249	-6.731	1	0.0	0.0	5.0	0.0	0.0
-6944.445	500.0	100.0	100.0	2	0.0	0.0	0.049	1.0	99.26249	-6.761	1	0.0	0.0	5.0	0.0	0.0
-6944.445	500.0	100.0	100.0	2	0.0	0.0	0.051	1.0	99.236694	-6.761	1	0.0	0.0	5.0	0.0	0.0
-6944.445	500.0	100.0	100.0	2	0.0	0.0	0.052	1.0	98.443665	-6.787	1	0.0	0.0	5.0	0.0	0.0
-6944.445	500.0	100.0	100.0	2	0.0	0.0	0.054	1.0	98.443665	-6.799	1	0.0	0.0	5.0	0.0	0.0
-6944.445	500.0	100.0	100.0	2	0.0	0.0	0.056	1.0	98.34589	-6.799	1	0.0	0.0	5.0	0.0	0.0
-6944.445	500.0	100.0	100.0	2	0.0	0.0	0.058	1.0	98.86192	-6.81	1	0.0	0.0	5.0	0.0	0.0
-6944.445	500.0	100.0	100.0	2	0.0	0.0	0.061	1.0	98.86192	-6.829	1	0.0	0.0	5.0	0.0	0.0
-6944.445	500.0	100.0	100.0	2	0.0	0.0	0.063	1.0	98.55363	-6.829	1	0.0	0.0	5.0	0.0	0.0
-6944.445	500.0	100.0	100.0	2	0.0	0.0	0.065	1.0	98.14613	-6.846	1	0.0	0.0	5.0	0.0	0.0
-6944.445	500.0	100.0	100.0	2	0.0	0.0	0.067	1.0	98.73646	-6.846	1	0.0	0.0	5.0	0.0	0.0
-6944.445	500.0	100.0	100.0	2	0.0	0.0	0.069	1.0	98.07086	-6.853	1	0.0	0.0	5.0	0.0	0.0
-6944.445	500.0	100.0	100.0	2	0.0	0.0	0.07	1.0	97.63311	-6.867	1	0.0	0.0	5.0	0.0	0.0
-6944.445	500.0	100.0	100.0	2	0.0	0.0	0.072	1.0	96.09729	-6.867	1	0.0	0.0	5.0	0.0	0.0
-6944.445	500.0	100.0	100.0	2	0.0	0.0	0.074	1.0	97.45572	-6.873	1	0.0	0.0	5.0	0.0	0.0
-6944.445	500.0	100.0	100.0	2	0.0	0.0	0.076	1.0	97.45572	-6.884	1	0.0	0.0	5.0	0.0	0.0
-6944.445	500.0	100.0	100.0	2	0.0	0.0	0.078	1.0	97.47523	-6.884	1	0.0	0.0	5.0	0.0	0.0
-6944.445	500.0	100.0	100.0	2	0.0	0.0	0.08	1.0	97.47523	-6.889	1	0.0	0.0	5.0	0.0	0.0
-6944.445	500.0	100.0	100.0	2	0.0	0.0	0.082	1.0	97.61249	-6.889	1	0.0	0.0	5.0	0.0	0.0
-6944.445	500.0	100.0	100.0	2	0.0	0.0	0.084	1.0	96.477	-6.897	1	0.0	0.0	5.0	0.0	0.0
-6944.445	500.0	100.0	100.0	2	0.0	0.0	0.086	1.0	96.477	-6.902	1	0.0	0.0	5.0	0.0	0.0
-6944.445	500.0	100.0	100.0	2	0.0	0.0	0.088	1.0	96.5024	-6.902	1	0.0	0.0	5.0	0.0	0.0
-6944.445	500.0	100.0	100.0	2	0.0	0.0	0.09	1.0	95.926674	-6.908	1	0.0	0.0	5.0	0.0	0.0
-6944.445	500.0	100.0	100.0	2	0.0	0.0	0.092	1.0	95.926674	-6.911	1	0.0	0.0	5.0	0.0	0.0
-6944.445	500.0	100.0	100.0	2	0.0	0.0	0.094	1.0	95.14497	-6.911	1	0.0	0.0	5.0	0.0	0.0
-6944.445	500.0	100.0	100.0	2	0.0	0.0	0.096	1.0	95.14497	-6.917	1	0.0	0.0	5.0	0.0	0.0
-6944.445	500.0	100.0	100.0	2	0.0	0.0	0.098	1.0	95.13761	-6.917	1	0.0	0.0	5.0	0.0	0.0
-6944.445	500.0	100.0	100.0	2	0.0	0.0	0.1	1.0	95.46402	-6.92	1	0.0	0.0	5.0	0.0	0.0
-6944.445	500.0	100.0	100.0	2	0.0	0.0	0.102	1.0	95.46402	-6.924	1	0.0	0.0	5.0	0.0	0.0
-6944.445	500.0	100.0	100.0	1	0.0	0.0	0.103	1.0	95.17159	-6.924	1	0.0	0.0	5.0	0.0	0.0
-6944.445	500.0	100.0	100.0	1	0.0	0.0	0.105	1.0	96.17519	-6.928	1	0.0	0.0	5.0	0.0	0.0
-6944.445	500.0	100.0	100.0	1	0.0	0.0	0.107	1.0	96.17519	-6.929	1	0.0	0.0	5.0	0.0	0.0
-6944.445	500.0	100.0	100.0	1	0.0	0.0	0.109	1.0	95.64851	-6.929	1	0.0	0.0	5.0	0.0	0.0
-6944.445	500.0	100.0	100.0	1	0.0	0.0	0.111	1.0	95.64851	-6.933	1	0.0	0.0	5.0	0.0	0.0
-6944.445	500.0	100.0	100.0	1	0.0	0.0	0.113	1.0	95.71506	-6.933	1	0.0	0.0	5.0	0.0	0.0
-6944.445	500.0	100.0	100.0	1	0.0	0.0	0.115	1.0	96.97524	-6.934	1	0.0	0.0	5.0	0.0	0.0
-6944.445	500.0	100.0	100.0	1	0.0	0.0	0.117	1.0	96.97524	-6.936	1	0.0	0.0	5.0	0.0	0.0
-6944.445	500.0	100.0	100.0	1	0.0	0.0	0.119	1.0	96.755875	-6.936	1	0.0	0.0	5.0	0.0	0.0
-6944.445	500.0	100.0	100.0	1	0.0	0.0	0.121	1.0	96.654144	-6.938	1	0.0	0.0	5.0	0.0	0.0
-6944.445	500.0	100.0	100.0	1	0.0	0.0	0.123	1.0	96.654144	-6.941	1	0.0	0.0	5.0	0.0	0.0
-6944.445	500.0	100.0	100.0	1	0.0	0.0	0.125	1.0	96.066154	-6.941	1	0.0	0.0	5.0	0.0	0.0
-6944.445	500.0	100.0	100.0	1	0.0	0.0	0.127	1.0	96.066154	-6.942	1	0.0	0.0	5.0	0.0	0.0
-6944.445	500.0	100.0	100.0	1	0.0	0.0	0.128	1.0	96.950096	-6.942	1	0.0	0.0	5.0	0.0	0.0
-6944.445	500.0	100.0	100.0	1	0.0	0.0	0.13	1.0	97.31002	-6.942	1	0.0	0.0	5.0	0.0	0.0
-6944.445	500.0	100.0	100.0	1	0.0	0.0	0.132	1.0	97.31002	-6.943	1	0.0	0.0	5.0	0.0	0.0
-6944.445	500.0	100.0	100.0	1	0.0	0.0	0.134	1.0	97.24553	-6.943	1	0.0	0.0	5.0	0.0	0.0
-6944.445	500.0	100.0	100.0	1	0.0	0.0	0.136	1.0	97.22941	-6.944	1	0.0	0.0	5.0	0.0	0.0
-6944.445	500.0	100.0	100.0	1	0.0	0.0	0.138	1.0	97.22941	-6.945	1	0.0	0.0	5.0	0.0	0.0
-6944.445	500.0	100.0	100.0	1	0.0	0.0	0.14	1.0	97.86218	-6.945	1	0.0	0.0	5.0	0.0	0.0
-6944.445	500.0	100.0	100.0	1	0.0	0.0	0.141	1.0	97.86218	-6.946	1	0.0	0.0	5.0	0.0	0.0
-6944.445	500.0	100.0	100.0	1	0.0	0.0	0.143	1.0	97.288994	-6.946	1	0.0	0.0	5.0	0.0	0.0
-6944.445	500.0	100.0	100.0	1	0.0	0.0	0.145	1.0	97.34572	-6.947	1	0.0	0.0	5.0	0.0	0.0
-6944.445	500.0	100.0	100.0	1	0.0	0.0	0.147	1.0	97.34572	-6.947	1	0.0	0.0	5.0	0.0	0.0
-6944.445	500.0	100.0	100.0	1	0.0	0.0	0.148	1.0	96.850075	-6.947	1	0.0	0.0	5.0	0.0	0.0
-6944.445	500.0	100.0	100.0	1	0.0	0.0	0.15	1.0	96.90481	-6.948	1	0.0	0.0	5.0	0.0	0.0
-6944.445	500.0	100.0	100.0	1	0.0	0.0	0.152	1.0	96.90481	-6.948	1	0.0	0.0	5.0	0.0	0.0
-6944.445	500.0	100.0	100.0	1	0.0	0.0	0.154	1.0	96.17297	-6.948	1	0.0	0.0	6.0	0.0	0.0
-6944.445	500.0	100.0	100.0	1	0.0	0.0	0.155	1.0	96.17297	-6.949	1	0.0	0.0	6.0	0.0	0.0
0.0	500.0	100.0	100.0	0	0.0	0.0	0.157	1.0	95.03452	-6.949	1	1.0	0.0	0.0	0.0	0.0
0.0	500.0	100.0	100.0	0	0.0	0.0	0.158	1.0	96.93113	-6.949	1	1.0	0.0	0.0	0.0	0.0
0.0	500.0	100.0	100.0	0	0.0	0.0	0.16	1.0	96.93113	-6.949	1	1.0	0.0	0.0	0.0	0.0
0.0	500.0	100.0	100.0	0	0.0	0.0	0.162	1.0	96.95891	-6.949	1	1.0	0.0	0.0	0.0	0.0
0.0	500.0	100.0	100.0	0	0.0	0.0	0.163	1.0	97.68885	-6.458	1	1.0	0.0	0.0	0.0	0.0
0.0	500.0	100.0	100.0	0	0.0	0.0	0.165	1.0	97.68885	-5.577	1	1.0	0.0	0.0	0.0	0.0
0.0	500.0	100.0	100.0	0	0.0	0.0	0.167	1.0	97.83733	-5.577	1	1.0	0.0	0.0	0.0	0.0
0.0	500.0	100.0	100.0	0	0.0	0.0	0.168	1.0	97.83733	-4.816	1	1.0	0.0	0.0	0.0	0.0
0.0	500.0	100.0	100.0	0	0.0	0.0	0.17	1.0	98.648636	-4.816	1	1.0	0.0	0.0	0.0	0.0
0.0	500.0	100.0	100.0	0	0.0	0.0	0.171	1.0	98.17601	-4.475	1	1.0	0.0	0.0	0.0	0.0
0.0	500.0	100.0	100.0	0	0.0	0.0	0.173	1.0	97.554665	-3.865	1	1.0	0.0	0.0	0.0	0.0
0.0	500.0	100.0	100.0	0	0.0	0.0	0.174	1.0	97.713684	-3.865	1	1.0	0.0	0.0	0.0	0.0
0.0	500.0	100.0	100.0	0	0.0	0.0	0.175	1.0	98.60556	-3.591	1	1.0	0.0	0.0	0.0	0.0
0.0	500.0	100.0	100.0	0	0.0	0.0	0.176	1.0	98.60556	-3.591	1	1.0	0.0	0.0	0.0	0.0
0.0	500.0	100.0	100.0	0	0.0	0.0	0.177	1.0	98.30678	-3.101	1	1.0	0.0	0.0	0.0	0.0
0.0	500.0	100.0	100.0	0	0.0	0.0	0.178	1.0	98.30678	-2.882	1	1.0	0.0	0.0	0.0	0.0
0.0	500.0	100.0	100.0	0	0.0	0.0	0.179	1.0	97.565475	-2.882	1	1.0	0.0	0.0	0.0	0.0
0.0	500.0	100.0	100.0	0	0.0	0.0	0.179	1.0	97.63733	-2.489	1	1.0	0.0	0.0	0.0	0.0
0.0	500.0	100.0	100.0	0	0.0	0.0	0.18	1.0	97.63733	-2.313	1	1.0	0.0	0.0	0.0	0.0
0.0	500.0	100.0	100.0	0	0.0	0.0	0.18	1.0	97.01051	-2.313	1	1.0	0.0	0.0	0.0	0.0
0.0	500.0	100.0	100.0	0	0.0	0.0	0.18	1.0	96.56061	-1.997	1	1.0	0.0	0.0	0.0	0.0
0.0	500.0	100.0	100.0	0	0.0	0.0	0.18	1.0	96.56061	-1.856	1	1.0	0.0	0.0	0.0	0.0
0.0	500.0	100.0	100.0	0	0.0	0.0	0.18	1.0	97.414085	-1.856	1	1.0	0.0	0.0	0.0	0.0
0.0	500.0	100.0	100.0	0	0.0	0.0	0.179	1.0	97.414085	-1.602	1	1.0	0.0	0.0	0.0	0.0
0.0	500.0	100.0	100.0	0	0.0	0.0	0.179	1.0	96.800934	-1.602	1	1.0	0.0	8.0	0.0	0.0
0.0	500.0	100.0	100.0	0	0.0	0.0	0.178	1.0	96.25288	-1.384	1	1.0	0.0	9.0	0.0	0.0
0.0	500.0	100.0	100.0	0	0.0	0.0	0.177	1.0	96.25288	-1.286	1	1.0	0.0	10.0	0.0	0.0
6944.445	500.0	100.0	100.0	0	0.0	0.0	0.176	1.0	96.35403	-1.286	1	1.0	0.0	10.0	0.0	0.0
6944.445	500.0	100.0	100.0	0	0.0	0.0	0.175	1.0	97.58894	-1.11	1	1.0	0.0	10.0	0.0	0.0
6944.445	500.0	100.0	100.0	0	0.0	0.0	0.174	1.0	97.58894	-1.031	1	1.0	0.0	10.0	0.0	0.0
6944.445	500.0	100.0	100.0	0	0.0	0.0	0.172	1.0	96.807365	-1.031	1	1.0	0.0	10.0	0.0	0.0
6944.445	500.0	100.0	100.0	0	0.0	0.0	0.171	1.0	96.807365	0.055	1	1.0	0.0	10.0	0.0	0.0
6944.445	500.0	100.0	100.0	0	0.0	0.0	0.169	1.0	97.334564	0.055	1	1.0	0.0	10.0	0.0	0.0
6944.445	500.0	100.0	100.0	0	0.0	0.0	0.168	1.0	96.934326	0.543	1	1.0	0.0	10.0	0.0	0.0
6944.445	500.0	100.0	100.0	0	0.0	0.0	0.167	1.0	96.934326	1.417	1	1.0	0.0	10.0	0.0	0.0
6944.445	500.0	100.0	100.0	0	0.0	0.0	0.165	1.0	96.4533	1.417	1	1.0	0.0	10.0	0.0	0.0
6944.445	500.0	100.0	100.0	0	0.0	0.0	0.164	1.0	96.91773	1.808	1	1.0	0.0	10.0	0.0	0.0
6944.445	500.0	100.0	100.0	0	0.0	0.0	0.162	1.0	96.91773	1.808	1	1.0	0.0	10.0	0.0	0.0
6944.445	500.0	100.0	100.0	0	0.0	0.0	0.161	1.0	97.31312	2.51	1	1.0	0.0	10.0	0.0	0.0
6944.445	500.0	100.0	100.0	0	0.0	0.0	0.16	1.0	97.31312	2.824	1	1.0	0.0	10.0	0.0	0.0
6944.445	500.0	100.0	100.0	0	0.0	0.0	0.158	1.0	97.54212	2.824	1	1.0	0.0	10.0	0.0	0.0
6944.445	500.0	100.0	100.0	0	0.0	0.0	0.156	1.0	97.516426	3.387	1	1.0	0.0	10.0	0.0	0.0
6944.445	500.0	100.0	100.0	0	0.0	0.0	0.155	1.0	97.516426	3.639	1	1.0	0.0	10.0	0.0	0.0
6944.445	500.0	100.0	100.0	0	0.0	0.0	0.153	1.0	98.291885	3.639	1	1.0	0.0	10.0	0.0	0.0
6944.445	500.0	100.0	100.0	0	0.0	0.0	0.152	1.0	97.44547	4.091	1	1.0	0.0	12.0	0.0	0.0
6944.445	500.0	100.0	100.0	0	0.0	0.0	0.15	1.0	97.44547	4.481	1	1.0	0.0	12.0	0.0	0.0
6944.445	500.0	100.0	100.0	0	0.0	0.0	0.148	1.0	97.55943	4.481	1	1.0	0.0	12.0	0.0	0.0
6944.445	500.0	100.0	100.0	0	0.0	0.0	0.147	1.0	97.55943	4.657	1	1.0	0.0	12.0	0.0	0.0
6944.445	500.0	100.0	100.0	0	0.0	0.0	0.145	1.0	97.394516	4.657	1	1.0	0.0	12.0	0.0	0.0
6944.445	500.0	100.0	100.0	0	0.0	0.0	0.144	1.0	97.32918	4.97	1	1.0	0.0	12.0	0.0	0.0
6944.445	500.0	100.0	100.0	0	0.0	0.0	0.142	1.0	97.32918	5.11	1	1.0	0.0	12.0	0.0	0.0
6944.445	500.0	100.0	100.0	0	0.0	0.0	0.14	1.0	96.689224	5.11	1	1.0	0.0	12.0	0.0	0.0
6944.445	500.0	100.0	100.0	0	0.0	0.0	0.138	1.0	97.60826	5.362	1	1.0	0.0	12.0	0.0	0.0
6944.445	500.0	100.0	100.0	0	0.0	0.0	0.136	1.0	97.60826	5.473	1	1.0	0.0	12.0	0.0	0.0
6944.445	500.0	100.0	100.0	0	0.0	0.0	0.135	1.0	96.72496	5.473	1	1.0	0.0	12.0	0.0	0.0
6944.445	500.0	100.0	100.0	0	0.0	0.0	0.133	1.0	96.72496	5.675	1	1.0	0.0	12.0	0.0	0.0
6944.445	500.0	100.0	100.0	0	0.0	0.0	0.131	1.0	96.56788	5.675	1	1.0	0.0	12.0	0.0	0.0
6944.445	500.0	100.0	100.0	0	0.0	0.0	0.129	1.0	97.115906	5.849	1	1.0	0.0	12.0	0.0	0.0
6944.445	500.0	100.0	100.0	0	0.0	0.0	0.128	1.0	97.115906	5.927	1	1.0	0.0	12.0	0.0	0.0
6944.445	500.0	100.0	100.0	0	0.0	0.0	0.126	1.0	97.40274	5.927	1	1.0	0.0	12.0	0.0	0.0
6944.445	500.0	100.0	100.0	0	0.0	0.0	0.124	1.0	96.43821	6.067	1	1.0	0.0	12.0	0.0	0.0
6944.445	500.0	100.0	100.0	0	0.0	0.0	0.122	1.0	96.43821	6.131	1	1.0	0.0	12.0	0.0	0.0
6944.445	500.0	100.0	100.0	0	0.0	0.0	0.12	1.0	96.81485	6.131	1	1.0	0.0	12.0	0.0	0.0
6944.445	500.0	100.0	100.0	0	0.0	0.0	0.119	1.0	96.81485	6.242	1	1.0	0.0	12.0	0.0	0.0
6944.445	500.0	100.0	100.0	0	0.0	0.0	0.117	1.0	96.42241	6.242	1	1.0	0.0	12.0	0.0	0.0
6944.445	500.0	100.0	100.0	0	0.0	0.0	0.115	1.0	96.46242	6.293	1	1.0	0.0	12.0	0.0	0.0
6944.445	500.0	100.0	100.0	0	0.0	0.0	0.113	1.0	96.46242	6.382	1	1.0	0.0	12.0	0.0	0.0
6944.445	500.0	100.0	100.0	0	0.0	0.0	0.112	1.0	95.57341	6.382	1	1.0	0.0	12.0	0.0	0.0
6944.445	500.0	100.0	100.0	0	0.0	0.0	0.11	1.0	95.066795	6.422	1	1.0	0.0	12.0	0.0	0.0
6944.445	500.0	100.0	100.0	0	0.0	0.0	0.109	1.0	97.48975	6.495	1	1.0	0.0	12.0	0.0	0.0
6944.445	500.0	100.0	100.0	0	0.0	0.0	0.107	1.0	97.97398	6.495	1	1.0	0.0	12.0	0.0	0.0
6944.445	500.0	100.0	100.0	0	0.0	0.0	0.105	1.0	97.97398	6.557	1	1.0	0.0	12.0	0.0	0.0
6944.445	500.0	100.0	100.0	0	0.0	0.0	0.103	1.0	98.649086	6.557	1	1.0	0.0	12.0	0.0	0.0
6944.445	500.0	100.0	100.0	0	0.0	0.0	0.101	1.0	99.338455	6.586	1	1.0	0.0	12.0	0.0	0.0
6944.445	500.0	100.0	100.0	0	0.0	0.0	0.1	1.0	99.338455	6.635	1	1.0	0.0	12.0	0.0	0.0
6944.445	500.0	100.0	100.0	0	0.0	0.0	0.098	1.0	99.36672	6.635	1	1.0	0.0	12.0	0.0	0.0
6944.445	500.0	100.0	100.0	0	0.0	0.0	0.096	1.0	98.9147	6.658	1	1.0	0.0	12.0	0.0	0.0
6944.445	500.0	100.0	100.0	0	0.0	0.0	0.095	1.0	99.02129	6.698	1	1.0	0.0	12.0	0.0	0.0
6944.445	500.0	100.0	100.0	0	0.0	0.0	0.093	1.0	98.04873	6.698	1	1.0	0.0	12.0	0.0	0.0
6944.445	500.0	100.0	100.0	0	0.0	0.0	0.091	1.0	98.04873	6.716	1	1.0	0.0	12.0	0.0	0.0
6944.445	500.0	100.0	100.0	0	0.0	0.0	0.089	1.0	97.18913	6.716	1	1.0	0.0	12.0	0.0	0.0
6944.445	500.0	100.0	100.0	0	0.0	0.0	0.087	1.0	97.57418	6.749	1	1.0	0.0	12.0	0.0	0.0
6944.445	500.0	100.0	100.0	0	0.0	0.0	0.085	1.0	97.57418	6.764	1	1.0	0.0	12.0	0.0	0.0
6944.445	500.0	100.0	100.0	0	0.0	0.0	0.082	1.0	97.45195	6.764	1	1.0	0.0	12.0	0.0	0.0
6944.445	500.0	100.0	100.0	1	0.0	0.0	0.08	1.0	97.20858	6.789	1	1.0	0.0	12.0	0.0	0.0
6944.445	500.0	100.0	100.0	1	0.0	0.0	0.077	1.0	97.20858	6.789	1	1.0	0.0	12.0	0.0	0.0
6944.445	500.0	100.0	100.0	1	0.0	0.0	0.075	1.0	97.72107	6.8	1	1.0	0.0	12.0	0.0	0.0
6944.445	500.0	100.0	100.0	1	0.0	0.0	0.072	1.0	97.72107	6.822	1	1.0	0.0	12.0	0.0	0.0
6944.445	500.0	100.0	100.0	1	0.0	0.0	0.069	1.0	97.92326	6.822	1	1.0	0.0	12.0	0.0	0.0
6944.445	500.0	100.0	100.0	1	0.0	0.0	0.066	1.0	98.36371	6.83	1	1.0	0.0	12.0	0.0	0.0
6944.445	500.0	100.0	100.0	1	0.0	0.0	0.063	1.0	98.36371	6.848	1	1.0	0.0	12.0	0.0	0.0
6944.445	500.0	100.0	100.0	1	0.0	0.0	0.06	1.0	97.879974	6.848	1	1.0	0.0	12.0	0.0	0.0
6944.445	500.0	100.0	100.0	1	0.0	0.0	0.056	1.0	98.22504	6.862	1	1.0	0.0	12.0	0.0	0.0
6944.445	500.0	100.0	100.0	1	0.0	0.0	0.053	1.0	98.22504	6.869	1	1.0	0.0	12.0	0.0	0.0
6944.445	500.0	100.0	100.0	1	0.0	0.0	0.05	1.0	97.72804	6.869	1	1.0	0.0	12.0	0.0	0.0
6944.445	500.0	100.0	100.0	1	0.0	0.0	0.046	1.0	97.72804	6.879	1	1.0	0.0	12.0	0.0	0.0
6944.445	500.0	100.0	100.0	1	0.0	0.0	0.043	1.0	97.97128	6.879	1	1.0	0.0	12.0	0.0	0.0
6944.445	500.0	100.0	100.0	1	0.0	0.0	0.04	1.0	98.581184	6.885	1	1.0	0.0	12.0	0.0	0.0
6944.445	500.0	100.0	100.0	1	0.0	0.0	0.036	1.0	98.581184	6.894	1	1.0	0.0	12.0	0.0	0.0
6944.445	500.0	100.0	100.0	1	0.0	0.0	0.033	1.0	98.57774	6.894	1	1.0	0.0	12.0	0.0	0.0
6944.445	500.0	100.0	100.0	1	0.0	0.0	0.029	1.0	99.27108	6.903	1	1.0	0.0	12.0	0.0	0.0
6944.445	500.0	100.0	100.0	1	0.0	0.0	0.025	1.0	99.27108	6.903	1	1.0	0.0	12.0	0.0	0.0
6944.445	500.0	100.0	100.0	1	0.0	0.0	0.022	1.0	98.6986	6.906	1	1.0	0.0	12.0	0.0	0.0
6944.445	500.0	100.0	100.0	1	0.0	0.0	0.018	1.0	98.6986	6.912	1	1.0	0.0	12.0	0.0	0.0
6944.445	500.0	100.0	100.0	1	0.0	0.0	0.015	1.0	97.66574	6.912	1	1.0	0.0	12.0	0.0	0.0
6944.445	500.0	100.0	100.0	1	0.0	0.0	0.011	1.0	97.10567	6.917	1	1.0	0.0	12.0	0.0	0.0
6944.445	500.0	100.0	100.0	1	0.0	0.0	0.008	1.0	96.80613	6.921	1	1.0	0.0	12.0	0.0	0.0
6944.445	500.0	100.0	100.0	1	0.0	0.0	0.004	1.0	96.58812	6.921	1	1.0	0.0	12.0	0.0	0.0
6944.445	500.0	100.0	100.0	1	0.0	0.0	0.001	1.0	96.354324	6.925	1	1.0	0.0	12.0	0.0	0.0
6944.445	500.0	100.0	100.0	1	0.0	0.0	-0.002	1.0	95.84257	6.927	1	1.0	0.0	12.0	0.0	0.0
6944.445	500.0	100.0	100.0	1	0.0	0.0	-0.006	1.0	95.85676	6.927	1	1.0	0.0	12.0	0.0	0.0
6944.445	500.0	100.0	100.0	1	0.0	0.0	-0.009	1.0	95.85676	6.929	1	1.0	0.0	12.0	0.0	0.0
6944.445	500.0	100.0	100.0	1	0.0	0.0	-0.013	1.0	96.726585	6.929	1	1.0	0.0	13.0	0.0	0.0
0.0	500.0	100.0	100.0	0	0.0	0.0	-0.016	1.0	96.4223	6.931	1	1.0	1.0	0.0	0.0	0.0
0.0	500.0	100.0	100.0	0	0.0	0.0	-0.019	1.0	96.4223	6.933	1	1.0	1.0	0.0	0.0	0.0
0.0	500.0	100.0	100.0	0	0.0	0.0	-0.022	1.0	96.810684	6.933	1	1.0	1.0	0.0	0.0	0.0
0.0	500.0	100.0	100.0	0	0.0	0.0	-0.025	1.0	96.50733	6.935	1	1.0	1.0	0.0	0.0	0.0
0.0	500.0	100.0	100.0	0	0.0	0.0	-0.028	1.0	96.50733	5.989	1	1.0	1.0	0.0	0.0	0.0
0.0	500.0	100.0	100.0	0	0.0	0.0	-0.031	1.0	96.57431	5.989	1	1.0	1.0	0.0	0.0	0.0
0.0	500.0	100.0	100.0	0	0.0	0.0	-0.033	1.0	96.57431	5.567	1	1.0	1.0	0.0	0.0	0.0
0.0	500.0	100.0	100.0	0	0.0	0.0	-0.036	1.0	96.86717	5.567	1	1.0	1.0	0.0	0.0	0.0
0.0	500.0	100.0	100.0	0	0.0	0.0	-0.039	1.0	96.44207	4.806	1	1.0	1.0	0.0	0.0	0.0
0.0	500.0	100.0	100.0	0	0.0	0.0	-0.041	1.0	96.44207	4.466	1	1.0	1.0	0.0	0.0	0.0
0.0	500.0	100.0	100.0	0	0.0	0.0	-0.043	1.0	96.73257	4.466	1	1.0	1.0	0.0	0.0	0.0
0.0	500.0	100.0	100.0	0	0.0	0.0	-0.044	1.0	96.477875	3.857	1	1.0	1.0	0.0	0.0	0.0
0.0	500.0	100.0	100.0	0	0.0	0.0	-0.046	1.0	96.477875	3.584	1	1.0	1.0	0.0	0.0	0.0
0.0	500.0	100.0	100.0	0	0.0	0.0	-0.047	1.0	96.313095	3.584	1	1.0	1.0	0.0	0.0	0.0
0.0	500.0	100.0	100.0	0	0.0	0.0	-0.047	1.0	96.56073	3.096	1	1.0	1.0	0.0	0.0	0.0
0.0	500.0	100.0	100.0	0	0.0	0.0	-0.048	1.0	97.355034	3.096	1	1.0	1.0	0.0	0.0	0.0
0.0	500.0	100.0	100.0	0	0.0	0.0	-0.047	1.0	97.75923	2.876	1	1.0	1.0	0.0	0.0	0.0
0.0	500.0	100.0	100.0	0	0.0	0.0	-0.047	1.0	97.75923	2.485	1	1.0	1.0	0.0	0.0	0.0
0.0	500.0	100.0	100.0	0	0.0	0.0	-0.046	1.0	98.03293	2.485	1	1.0	1.0	1.0	0.0	0.0
0.0	500.0	100.0	100.0	0	0.0	0.0	-0.044	1.0	98.58109	2.309	1	1.0	1.0	3.0	0.0	0.0
0.0	500.0	100.0	100.0	0	0.0	0.0	-0.042	1.0	98.58109	1.993	1	1.0	1.0	3.0	0.0	0.0
-5555.5557	400.0	100.0	100.0	0	0.0	0.0	-0.04	1.0	98.09715	1.993	1	1.0	1.0	3.0	0.0	0.0
-5555.5557	400.0	100.0	100.0	0	0.0	0.0	-0.037	1.0	98.09715	1.721	1	1.0	1.0	3.0	0.0	0.0
-5555.5557	400.0	100.0	100.0	0	0.0	0.0	-0.034	1.0	97.92187	1.721	1	1.0	1.0	3.0	0.0	0.0
-5555.5557	400.0	100.0	100.0	0	0.0	0.0	-0.031	1.0	97.91185	1.599	1	1.0	1.0	3.0	0.0	0.0
-5555.5557	400.0	100.0	100.0	0	0.0	0.0	-0.028	1.0	97.91185	0.622	1	1.0	1.0	3.0	0.0	0.0
-5555.5557	400.0	100.0	100.0	0	0.0	0.0	-0.025	1.0	98.042725	0.622	1	1.0	1.0	3.0	0.0	0.0
-5555.5557	400.0	100.0	100.0	0	0.0	0.0	-0.021	1.0	98.246086	0.185	1	1.0	1.0	3.0	0.0	0.0
-5555.5557	400.0	100.0	100.0	0	0.0	0.0	-0.018	1.0	98.246086	-0.597	1	1.0	1.0	3.0	0.0	0.0
-5555.5557	400.0	100.0	100.0	0	0.0	0.0	-0.015	1.0	98.173645	-0.597	1	1.0	1.0	3.0	0.0	0.0
-5555.5557	400.0	100.0	100.0	0	0.0	0.0	-0.011	1.0	98.173645	-1.274	1	1.0	1.0	3.0	0.0	0.0
-5555.5557	400.0	100.0	100.0	0	0.0	0.0	-0.008	1.0	97.087906	-1.274	1	1.0	1.0	3.0	0.0	0.0
-5555.5557	400.0	100.0	100.0	0	0.0	0.0	-0.004	1.0	96.14175	-1.577	1	1.0	1.0	5.0	0.0	0.0
-5555.5557	400.0	100.0	100.0	0	0.0	0.0	-0.001	1.0	96.14175	-1.859	1	1.0	1.0	5.0	0.0	0.0
-5555.5557	400.0	100.0	100.0	0	0.0	0.0	0.002	1.0	95.97014	-1.859	1	1.0	1.0	5.0	0.0	0.0
-5555.5557	400.0	100.0	100.0	0	0.0	0.0	0.005	1.0	96.077415	-2.364	1	1.0	1.0	5.0	0.0	0.0
-5555.5557	400.0	100.0	100.0	0	0.0	0.0	0.008	1.0	96.077415	-2.364	1	1.0	1.0	5.0	0.0	0.0
-5555.5557	400.0	100.0	100.0	0	0.0	0.0	0.012	1.0	95.57297	-2.8	1	1.0	1.0	5.0	0.0	0.0
-5555.5557	400.0	100.0	100.0	0	0.0	0.0	0.015	1.0	95.57297	-2.995	1	1.0	1.0	5.0	0.0	0.0
-5555.5557	400.0	100.0	100.0	0	0.0	0.0	0.018	1.0	95.93954	-2.995	1	1.0	1.0	5.0	0.0	0.0
-5555.5557	400.0	100.0	100.0	0	0.0	0.0	0.022	1.0	96.6207	-3.345	1	1.0	1.0	5.0	0.0	0.0
-5555.5557	400.0	100.0	100.0	0	0.0	0.0	0.025	1.0	96.6207	-3.502	1	1.0	1.0	5.0	0.0	0.0
-5555.5557	400.0	100.0	100.0	0	0.0	0.0	0.028	1.0	96.89551	-3.502	1	1.0	1.0	5.0	0.0	0.0
-5555.5557	400.0	100.0	100.0	0	0.0	0.0	0.031	1.0	96.93873	-3.783	1	1.0	1.0	5.0	0.0	0.0
-5555.5557	400.0	100.0	100.0	0	0.0	0.0	0.034	1.0	96.93873	-3.908	1	1.0	1.0	5.0	0.0	0.0
-5555.5557	400.0	100.0	100.0	0	0.0	0.0	0.037	1.0	96.70833	-3.908	1	1.0	1.0	5.0	0.0	0.0
-5555.5557	400.0	100.0	100.0	0	0.0	0.0	0.039	1.0	96.70833	-4.134	1	1.0	1.0	5.0	0.0	0.0
-5555.5557	400.0	100.0	100.0	0	0.0	0.0	0.042	1.0	96.72318	-4.134	1	1.0	1.0	5.0	0.0	0.0
-5555.5557	400.0	100.0	100.0	0	0.0	0.0	0.045	1.0	96.9622	-4.329	1	1.0	1.0	5.0	0.0	0.0
-5555.5557	400.0	100.0	100.0	0	0.0	0.0	0.047	1.0	96.9622	-4.416	1	1.0	1.0	5.0	0.0	0.0
-5555.5557	400.0	100.0	100.0	0	0.0	0.0	0.05	1.0	96.969925	-4.416	1	1.0	1.0	5.0	0.0	0.0
-5555.5557	400.0	100.0	100.0	0	0.0	0.0	0.052	1.0	95.82185	-4.573	1	1.0	1.0	5.0	0.0	0.0
-5555.5557	400.0	100.0	100.0	0	0.0	0.0	0.055	1.0	95.82185	-4.573	1	1.0	1.0	5.0	0.0	0.0
-5555.5557	400.0	100.0	100.0	0	0.0	0.0	0.057	1.0	96.19214	-4.642	1	1.0	1.0	5.0	0.0	0.0
-5555.5557	400.0	100.0	100.0	0	0.0	0.0	0.06	1.0	96.19214	-4.707	1	1.0	1.0	5.0	0.0	0.0
-5555.5557	400.0	100.0	100.0	0	0.0	0.0	0.062	1.0	95.8969	-4.707	1	1.0	1.0	5.0	0.0	0.0
-5555.5557	400.0	100.0	100.0	0	0.0	0.0	0.065	1.0	96.01979	-4.824	1	1.0	1.0	5.0	0.0	0.0
-5555.5557	400.0	100.0	100.0	0	0.0	0.0	0.067	1.0	96.01979	-4.876	1	1.0	1.0	5.0	0.0	0.0
-5555.5557	400.0	100.0	100.0	0	0.0	0.0	0.07	1.0	96.05302	-4.876	1	1.0	1.0	5.0	0.0	0.0
-5555.5557	400.0	100.0	100.0	0	0.0	0.0	0.072	1.0	96.32416	-4.969	1	1.0	1.0	5.0	0.0	0.0
-5555.5557	400.0	100.0	100.0	0	0.0	0.0	0.075	1.0	96.32416	-4.969	1	1.0	1.0	5.0	0.0	0.0
-5555.5557	400.0	100.0	100.0	0	0.0	0.0	0.077	1.0	96.419556	-5.05	1	1.0	1.0	5.0	0.0	0.0
-5555.5557	400.0	100.0	100.0	0	0.0	0.0	0.08	1.0	96.419556	-5.087	1	1.0	1.0	5.0	0.0	0.0
-5555.5557	400.0	100.0	100.0	0	0.0	0.0	0.082	1.0	96.7581	-5.087	1	1.0	1.0	5.0	0.0	0.0
-5555.5557	400.0	100.0	100.0	0	0.0	0.0	0.085	1.0	95.898346	-5.151	1	1.0	1.0	5.0	0.0	0.0
-5555.5557	400.0	100.0	100.0	0	0.0	0.0	0.087	1.0	95.898346	-5.18	1	1.0	1.0	5.0	0.0	0.0
-5555.5557	400.0	100.0	100.0	0	0.0	0.0	0.09	1.0	97.05549	-5.18	1	1.0	1.0	5.0	0.0	0.0
-5555.5557	400.0	100.0	100.0	0	0.0	0.0	0.092	1.0	96.44866	-5.232	1	1.0	1.0	5.0	0.0	0.0
-5555.5557	400.0	100.0	100.0	0	0.0	0.0	0.095	1.0	96.44866	-5.255	1	1.0	1.0	5.0	0.0	0.0
-5555.5557	400.0	100.0	100.0	0	0.0	0.0	0.097	1.0	97.78946	-5.255	1	1.0	1.0	5.0	0.0	0.0
-5555.5557	400.0	100.0	100.0	0	0.0	0.0	0.099	1.0	97.78946	-5.297	1	1.0	1.0	5.0	0.0	0.0
-5555.5557	400.0	100.0	100.0	0	0.0	0.0	0.101	1.0	97.8061	-5.297	1	1.0	1.0	5.0	0.0	0.0
-5555.5557	400.0	100.0	100.0	0	0.0	0.0	0.104	1.0	97.1273	-5.333	1	1.0	1.0	5.0	0.0	0.0
-5555.5557	400.0	100.0	100.0	0	0.0	0.0	0.106	1.0	97.1273	-5.349	1	1.0	1.0	5.0	0.0	0.0
-5555.5557	400.0	100.0	100.0	0	0.0	0.0	0.108	1.0	97.37503	-5.349	1	1.0	1.0	5.0	0.0	0.0
-5555.5557	400.0	100.0	100.0	0	0.0	0.0	0.111	1.0	97.397285	-5.378	1	1.0	1.0	5.0	0.0	0.0
-5555.5557	400.0	100.0	100.0	0	0.0	0.0	0.113	1.0	97.397285	-5.391	1	1.0	1.0	5.0	0.0	0.0
-5555.5557	400.0	100.0	100.0	0	0.0	0.0	0.115	1.0	97.66295	-5.391	1	1.0	1.0	5.0	0.0	0.0
-5555.5557	400.0	100.0	100.0	0	0.0	0.0	0.118	1.0	97.20906	-5.414	1	1.0	1.0	5.0	0.0	0.0
-5555.5557	400.0	100.0	100.0	0	0.0	0.0	0.12	1.0	96.95799	-5.414	1	1.0	1.0	5.0	0.0	0.0
-5555.5557	400.0	100.0	100.0	0	0.0	0.0	0.122	1.0	96.57524	-5.425	1	1.0	1.0	5.0	0.0	0.0
-5555.5557	400.0	100.0	100.0	0	0.0	0.0	0.125	1.0	95.742714	-5.443	1	1.0	1.0	5.0	0.0	0.0
-5555.5557	400.0	100.0	100.0	0	0.0	0.0	0.127	1.0	95.83046	-5.443	1	1.0	1.0	5.0	0.0	0.0
-5555.5557	400.0	100.0	100.0	0	0.0	0.0	0.13	1.0	96.45146	-5.452	1	1.0	1.0	5.0	0.0	0.0
-5555.5557	400.0	100.0	100.0	0	0.0	0.0	0.133	1.0	96.45146	-5.452	1	1.0	1.0	5.0	0.0	0.0
-5555.5557	400.0	100.0	100.0	0	0.0	0.0	0.135	1.0	96.6642	-5.467	1	1.0	1.0	5.0	0.0	0.0
-5555.5557	400.0	100.0	100.0	0	0.0	0.0	0.138	1.0	96.6642	-5.481	1	1.0	1.0	5.0	0.0	0.0
-5555.5557	400.0	100.0	100.0	0	0.0	0.0	0.14	1.0	97.77174	-5.481	1	1.0	1.0	5.0	0.0	0.0
-5555.5557	400.0	100.0	100.0	0	0.0	0.0	0.143	1.0	97.87745	-5.485	1	1.0	1.0	5.0	0.0	0.0
-5555.5557	400.0	100.0	100.0	0	0.0	0.0	0.145	1.0	97.87745	-5.496	1	1.0	1.0	5.0	0.0	0.0
-5555.5557	400.0	100.0	100.0	0	0.0	0.0	0.148	1.0	98.44698	-5.496	1	1.0	1.0	5.0	0.0	0.0
-5555.5557	400.0	100.0	100.0	0	0.0	0.0	0.151	1.0	99.38264	-5.501	1	1.0	1.0	5.0	0.0	0.0
-5555.5557	400.0	100.0	100.0	0	0.0	0.0	0.154	1.0	99.38264	-5.509	1	1.0	1.0	5.0	0.0	0.0
-5555.5557	400.0	100.0	100.0	0	0.0	0.0	0.157	1.0	98.93794	-5.509	1	1.0	1.0	6.0	0.0	0.0
-5555.5557	400.0	100.0	100.0	0	0.0	0.0	0.159	1.0	98.93794	-5.516	1	1.0	1.0	6.0	0.0	0.0
-5555.5557	400.0	100.0	100.0	0	0.0	0.0	0.162	1.0	98.97461	-5.516	1	2.0	1.0	7.0	0.0	1.0
0.0	400.0	100.0	100.0	0	0.0	0.0	0.164	1.0	99.640015	-5.52	1	2.0	1.0	0.0	0.0	1.0
0.0	400.0	100.0	100.0	0	0.0	0.0	0.167	1.0	99.640015	-5.522	1	2.0	1.0	0.0	0.0	1.0
0.0	400.0	100.0	100.0	0	0.0	0.0	0.169	1.0	98.46926	-5.522	1	2.0	1.0	0.0	0.0	1.0
0.0	400.0	100.0	100.0	0	0.0	0.0	0.171	1.0	98.58134	-5.134	1	2.0	1.0	0.0	0.0	1.0
0.0	400.0	100.0	100.0	0	0.0	0.0	0.174	1.0	98.62509	-5.134	1	2.0	1.0	0.0	0.0	1.0
0.0	400.0	100.0	100.0	0	0.0	0.0	0.176	1.0	98.627594	-4.435	1	2.0	1.0	0.0	0.0	1.0
0.0	400.0	100.0	100.0	0	0.0	0.0	0.178	1.0	98.627594	-4.12	1	2.0	1.0	0.0	0.0	1.0
0.0	400.0	100.0	100.0	0	0.0	0.0	0.18	1.0	98.03318	-4.12	1	2.0	1.0	0.0	0.0	1.0
0.0	400.0	100.0	100.0	0	0.0	0.0	0.181	1.0	97.750595	-3.558	1	2.0	1.0	0.0	0.0	1.0
0.0	400.0	100.0	100.0	0	0.0	0.0	0.183	1.0	97.750595	-3.306	1	2.0	1.0	0.0	0.0	1.0
0.0	400.0	100.0	100.0	0	0.0	0.0	0.184	1.0	97.23417	-3.306	1	2.0	1.0	0.0	0.0	1.0
0.0	400.0	100.0	100.0	0	0.0	0.0	0.185	1.0	97.45379	-2.855	1	2.0	1.0	0.0	0.0	1.0
0.0	400.0	100.0	100.0	0	0.0	0.0	0.186	1.0	97.45379	-2.855	1	2.0	1.0	0.0	0.0	1.0
0.0	400.0	100.0	100.0	0	0.0	0.0	0.187	1.0	98.136955	-2.653	1	2.0	1.0	0.0	0.0	1.0
0.0	400.0	100.0	100.0	0	0.0	0.0	0.187	1.0	98.136955	-2.291	1	2.0	1.0	0.0	0.0	1.0
0.0	400.0	100.0	100.0	0	0.0	0.0	0.188	1.0	97.13002	-2.291	1	2.0	1.0	0.0	0.0	1.0
0.0	400.0	100.0	100.0	0	0.0	0.0	0.188	1.0	98.245674	-2.129	1	2.0	1.0	0.0	0.0	1.0
0.0	400.0	100.0	100.0	0	0.0	0.0	0.188	1.0	98.245674	-1.838	1	2.0	1.0	0.0	0.0	1.0
0.0	400.0	100.0	100.0	0	0.0	0.0	0.188	1.0	97.83506	-1.838	1	2.0	1.0	0.0	0.0	1.0
0.0	400.0	100.0	100.0	0	0.0	0.0	0.188	1.0	97.135666	-1.587	1	2.0	1.0	0.0	0.0	1.0
0.0	400.0	100.0	100.0	0	0.0	0.0	0.187	1.0	97.135666	-1.587	1	2.0	1.0	0.0	0.0	1.0
0.0	400.0	100.0	100.0	0	0.0	0.0	0.186	1.0	97.521576	-1.475	1	2.0	1.0	8.0	0.0	1.0
0.0	400.0	100.0	100.0	0	0.0	0.0	0.186	1.0	97.21597	-1.274	1	2.0	1.0	8.0	0.0	1.0
0.0	400.0	100.0	100.0	0	0.0	0.0	0.185	1.0	97.36331	-1.274	1	2.0	1.0	10.0	0.0	1.0
5555.5557	400.0	100.0	100.0	0	0.0	0.0	0.184	1.0	96.94337	-1.183	1	2.0	1.0	10.0	0.0	1.0
5555.5557	400.0	100.0	100.0	0	0.0	0.0	0.183	1.0	96.94337	-1.022	1	2.0	1.0	10.0	0.0	1.0
5555.5557	400.0	100.0	100.0	0	0.0	0.0	0.181	1.0	97.53626	-1.022	1	2.0	1.0	10.0	0.0	1.0
5555.5557	400.0	100.0	100.0	0	0.0	0.0	0.179	1.0	97.706345	-0.95	1	2.0	1.0	10.0	0.0	1.0
5555.5557	400.0	100.0	100.0	0	0.0	0.0	0.178	1.0	97.706345	-0.95	1	2.0	1.0	10.0	0.0	1.0
5555.5557	400.0	100.0	100.0	0	0.0	0.0	0.176	1.0	98.34025	-0.061	1	2.0	1.0	10.0	0.0	1.0
5555.5557	400.0	100.0	100.0	0	0.0	0.0	0.174	1.0	98.72103	0.334	1	2.0	1.0	10.0	0.0	1.0
5555.5557	400.0	100.0	100.0	0	0.0	0.0	0.172	1.0	99.25823	0.334	1	2.0	1.0	10.0	0.0	1.0
5555.5557	400.0	100.0	100.0	0	0.0	0.0	0.17	1.0	99.00636	1.047	1	2.0	1.0	10.0	0.0	1.0
5555.5557	400.0	100.0	100.0	0	0.0	0.0	0.168	1.0	99.00636	1.663	1	2.0	1.0	10.0	0.0	1.0
5555.5557	400.0	100.0	100.0	0	0.0	0.0	0.167	1.0	99.13945	1.663	1	2.0	1.0	10.0	0.0	1.0
5555.5557	400.0	100.0	100.0	0	0.0	0.0	0.165	1.0	98.74405	1.938	1	2.0	1.0	10.0	0.0	1.0
5555.5557	400.0	100.0	100.0	0	0.0	0.0	0.162	1.0	98.74405	1.938	1	2.0	1.0	10.0	0.0	1.0
5555.5557	400.0	100.0	100.0	0	0.0	0.0	0.16	1.0	98.45932	2.432	1	2.0	1.0	10.0	0.0	1.0
5555.5557	400.0	100.0	100.0	0	0.0	0.0	0.158	1.0	98.45932	2.86	1	2.0	1.0	10.0	0.0	1.0
5555.5557	400.0	100.0	100.0	0	0.0	0.0	0.155	1.0	97.50604	2.86	1	2.0	1.0	10.0	0.0	1.0
5555.5557	400.0	100.0	100.0	0	0.0	0.0	0.152	1.0	97.515274	3.05	1	2.0	1.0	12.0	0.0	1.0
5555.5557	400.0	100.0	100.0	0	0.0	0.0	0.149	1.0	97.515274	3.394	1	2.0	1.0	12.0	0.0	1.0
5555.5557	400.0	100.0	100.0	0	0.0	0.0	0.147	1.0	97.60095	3.394	1	2.0	1.0	12.0	0.0	1.0
5555.5557	400.0	100.0	100.0	0	0.0	0.0	0.144	1.0	97.951935	3.546	1	2.0	1.0	12.0	0.0	1.0
5555.5557	400.0	100.0	100.0	0	0.0	0.0	0.141	1.0	98.043564	3.821	1	2.0	1.0	12.0	0.0	1.0
5555.5557	400.0	100.0	100.0	0	0.0	0.0	0.139	1.0	97.76659	3.821	1	2.0	1.0	12.0	0.0	1.0
5555.5557	400.0	100.0	100.0	0	0.0	0.0	0.136	1.0	97.76659	3.945	1	2.0	1.0	12.0	0.0	1.0
5555.5557	400.0	100.0	100.0	0	0.0	0.0	0.134	1.0	97.453476	3.945	1	2.0	1.0	12.0	0.0	1.0
5555.5557	400.0	100.0	100.0	0	0.0	0.0	0.131	1.0	97.65514	4.166	1	2.0	1.0	12.0	0.0	1.0
5555.5557	400.0	100.0	100.0	0	0.0	0.0	0.128	1.0	97.65514	4.356	1	2.0	1.0	12.0	0.0	1.0
5555.5557	400.0	100.0	100.0	0	0.0	0.0	0.126	1.0	97.06374	4.356	1	2.0	1.0	12.0	0.0	1.0
5555.5557	400.0	100.0	100.0	0	0.0	0.0	0.123	1.0	96.42947	4.441	1	2.0	1.0	12.0	0.0	1.0
5555.5557	400.0	100.0	100.0	0	0.0	0.0	0.121	1.0	96.42947	4.441	1	2.0	1.0	12.0	0.0	1.0
5555.5557	400.0	100.0	100.0	0	0.0	0.0	0.118	1.0	95.481285	4.594	1	2.0	1.0	12.0	0.0	1.0
5555.5557	400.0	100.0	100.0	0	0.0	0.0	0.115	1.0	94.44162	4.662	1	2.0	1.0	12.0	0.0	1.0
5555.5557	400.0	100.0	100.0	0	0.0	0.0	0.113	1.0	96.49715	4.662	1	2.0	1.0	12.0	0.0	1.0
5555.5557	400.0	100.0	100.0	0	0.0	0.0	0.11	1.0	96.6388	4.725	1	2.0	1.0	12.0	0.0	1.0
5555.5557	400.0	100.0	100.0	0	0.0	0.0	0.107	1.0	96.6388	4.839	1	2.0	1.0	12.0	0.0	1.0
5555.5557	400.0	100.0	100.0	0	0.0	0.0	0.104	1.0	97.4129	4.839	1	2.0	1.0	12.0	0.0	1.0
5555.5557	400.0	100.0	100.0	0	0.0	0.0	0.102	1.0	98.71949	4.938	1	2.0	1.0	12.0	0.0	1.0
5555.5557	400.0	100.0	100.0	0	0.0	0.0	0.099	1.0	98.71949	4.982	1	2.0	1.0	12.0	0.0	1.0
5555.5557	400.0	100.0	100.0	0	0.0	0.0	0.096	1.0	99.14121	4.982	1	2.0	1.0	12.0	0.0	1.0
5555.5557	400.0	100.0	100.0	0	0.0	0.0	0.094	1.0	99.14121	5.061	1	2.0	1.0	12.0	0.0	1.0
5555.5557	400.0	100.0	100.0	0	0.0	0.0	0.091	1.0	99.16144	5.061	1	2.0	1.0	12.0	0.0	1.0
5555.5557	400.0	100.0	100.0	0	0.0	0.0	0.088	1.0	98.62987	5.096	1	2.0	1.0	12.0	0.0	1.0
5555.5557	400.0	100.0	100.0	0	0.0	0.0	0.086	1.0	98.62987	5.16	1	2.0	1.0	12.0	0.0	1.0
5555.5557	400.0	100.0	100.0	0	0.0	0.0	0.083	1.0	98.53371	5.16	1	2.0	1.0	12.0	0.0	1.0
5555.5557	400.0	100.0	100.0	0	0.0	0.0	0.08	1.0	99.390274	5.189	1	2.0	1.0	12.0	0.0	1.0
5555.5557	400.0	100.0	100.0	0	0.0	0.0	0.077	1.0	99.390274	5.189	1	2.0	1.0	12.0	0.0	1.0
5555.5557	400.0	100.0	100.0	0	0.0	0.0	0.074	1.0	95.99982	5.239	1	2.0	1.0	12.0	0.0	1.0
5555.5557	400.0	100.0	100.0	0	0.0	0.0	0.071	1.0	95.99982	5.263	1	2.0	1.0	12.0	0.0	1.0
5555.5557	400.0	100.0	100.0	0	0.0	0.0	0.068	1.0	96.747856	5.263	1	2.0	1.0	12.0	0.0	1.0
5555.5557	400.0	100.0	100.0	1	0.0	0.0	0.065	1.0	97.07113	5.304	1	2.0	1.0	12.0	0.0	1.0
5555.5557	400.0	100.0	100.0	1	0.0	0.0	0.062	1.0	97.07113	5.321	1	2.0	1.0	12.0	0.0	1.0
5555.5557	400.0	100.0	100.0	1	0.0	0.0	0.059	1.0	97.60032	5.321	1	2.0	1.0	12.0	0.0	1.0
5555.5557	400.0	100.0	100.0	1	0.0	0.0	0.056	1.0	96.949646	5.354	1	2.0	1.0	12.0	0.0	1.0
5555.5557	400.0	100.0	100.0	1	0.0	0.0	0.053	1.0	96.949646	5.354	1	2.0	1.0	12.0	0.0	1.0
5555.5557	400.0	100.0	100.0	1	0.0	0.0	0.05	1.0	96.630775	5.383	1	2.0	1.0	12.0	0.0	1.0
5555.5557	400.0	100.0	100.0	1	0.0	0.0	0.047	1.0	96.630775	5.395	1	2.0	1.0	12.0	0.0	1.0
5555.5557	400.0	100.0	100.0	1	0.0	0.0	0.044	1.0	97.77091	5.395	1	2.0	1.0	12.0	0.0	1.0
5555.5557	400.0	100.0	100.0	1	0.0	0.0	0.041	1.0	96.737076	5.417	1	2.0	1.0	12.0	0.0	1.0
5555.5557	400.0	100.0	100.0	1	0.0	0.0	0.038	1.0	96.737076	5.429	1	2.0	1.0	12.0	0.0	1.0
5555.5557	400.0	100.0	100.0	1	0.0	0.0	0.035	1.0	95.82741	5.429	1	2.0	1.0	12.0	0.0	1.0
5555.5557	400.0	100.0	100.0	1	0.0	0.0	0.032	1.0	97.51536	5.447	1	2.0	1.0	12.0	0.0	1.0
5555.5557	400.0	100.0	100.0	1	0.0	0.0	0.028	1.0	97.51536	5.447	1	2.0	1.0	12.0	0.0	1.0
5555.5557	400.0	100.0	100.0	1	0.0	0.0	0.025	1.0	97.61096	5.454	1	2.0	1.0	12.0	0.0	1.0
5555.5557	400.0	100.0	100.0	1	0.0	0.0	0.022	1.0	97.61096	5.469	1	2.0	1.0	12.0	0.0	1.0
5555.5557	400.0	100.0	100.0	1	0.0	0.0	0.019	1.0	97.340126	5.469	1	2.0	1.0	12.0	0.0	1.0
5555.5557	400.0	100.0	100.0	1	0.0	0.0	0.016	1.0	97.159874	5.482	1	2.0	1.0	12.0	0.0	1.0
5555.5557	400.0	100.0	100.0	1	0.0	0.0	0.013	1.0	97.159874	5.488	1	2.0	1.0	12.0	0.0	1.0
5555.5557	400.0	100.0	100.0	1	0.0	0.0	0.009	1.0	97.969666	5.488	1	2.0	1.0	12.0	0.0	1.0
5555.5557	400.0	100.0	100.0	1	0.0	0.0	0.006	1.0	96.99174	5.497	1	2.0	1.0	12.0	0.0	1.0
5555.5557	400.0	100.0	100.0	1	0.0	0.0	0.003	1.0	96.99174	5.497	1	2.0	1.0	12.0	0.0	1.0
5555.5557	400.0	100.0	100.0	1	0.0	0.0	0.0	1.0	96.73454	5.503	1	2.0	1.0	12.0	0.0	1.0
5555.5557	400.0	100.0	100.0	1	0.0	0.0	-0.003	1.0	96.73454	5.51	1	2.0	1.0	12.0	0.0	1.0
5555.5557	400.0	100.0	100.0	1	0.0	0.0	-0.006	1.0	97.69198	5.51	1	2.0	1.0	12.0	0.0	1.0
5555.5557	400.0	100.0	100.0	1	0.0	0.0	-0.009	1.0	98.57932	5.513	1	2.0	1.0	13.0	0.0	1.0
5555.5557	400.0	100.0	100.0	1	0.0	0.0	-0.012	1.0	98.57932	5.521	1	2.0	1.0	13.0	0.0	1.0
0.0	400.0	100.0	100.0	0	0.0	0.0	-0.016	1.0	97.83653	5.521	1	2.0	2.0	0.0	0.0	1.0
0.0	400.0	100.0	100.0	0	0.0	0.0	-0.019	1.0	98.356026	5.524	1	2.0	2.0	0.0	0.0	1.0
0.0	400.0	100.0	100.0	0	0.0	0.0	-0.022	1.0	98.356026	5.524	1	2.0	2.0	0.0	0.0	1.0
0.0	400.0	100.0	100.0	0	0.0	0.0	-0.025	1.0	98.01333	5.528	1	2.0	2.0	0.0	0.0	1.0
0.0	400.0	100.0	100.0	0	0.0	0.0	-0.028	1.0	98.01333	4.775	1	2.0	2.0	0.0	0.0	1.0
0.0	400.0	100.0	100.0	0	0.0	0.0	-0.031	1.0	98.30133	4.775	1	2.0	2.0	0.0	0.0	1.0
0.0	400.0	100.0	100.0	0	0.0	0.0	-0.034	1.0	98.52119	4.437	1	2.0	2.0	0.0	0.0	1.0
0.0	400.0	100.0	100.0	0	0.0	0.0	-0.037	1.0	98.52119	3.831	1	2.0	2.0	0.0	0.0	1.0
0.0	400.0	100.0	100.0	0	0.0	0.0	-0.04	1.0	98.173805	3.831	1	2.0	2.0	0.0	0.0	1.0
0.0	400.0	100.0	100.0	0	0.0	0.0	-0.043	1.0	97.29154	3.56	1	2.0	2.0	0.0	0.0	1.0
0.0	400.0	100.0	100.0	0	0.0	0.0	-0.045	1.0	98.32486	3.074	1	2.0	2.0	0.0	0.0	1.0
0.0	400.0	100.0	100.0	0	0.0	0.0	-0.048	1.0	99.240845	3.074	1	2.0	2.0	0.0	0.0	1.0
0.0	400.0	100.0	100.0	0	0.0	0.0	-0.049	1.0	99.240845	2.857	1	2.0	2.0	0.0	0.0	1.0
0.0	400.0	100.0	100.0	0	0.0	0.0	-0.051	1.0	98.78531	2.857	1	2.0	2.0	0.0	0.0	1.0
0.0	400.0	100.0	100.0	0	0.0	0.0	-0.053	1.0	99.47946	2.467	1	2.0	2.0	0.0	0.0	1.0
0.0	400.0	100.0	100.0	0	0.0	0.0	-0.053	1.0	99.47946	2.292	1	2.0	2.0	0.0	0.0	1.0
0.0	400.0	100.0	100.0	0	0.0	0.0	-0.054	1.0	98.56414	2.292	1	2.0	2.0	0.0	0.0	1.0
0.0	400.0	100.0	100.0	0	0.0	0.0	-0.054	1.0	98.68531	1.979	1	2.0	2.0	0.0	0.0	1.0
0.0	400.0	100.0	100.0	0	0.0	0.0	-0.053	1.0	98.68531	1.979	1	2.0	2.0	0.0	0.0	1.0
0.0	400.0	100.0	100.0	0	0.0	0.0	-0.052	1.0	98.1561	1.709	0	2.0	2.0	7.0	0.0	1.0
0.0	400.0	100.0	100.0	0	0.0	0.0	-0.051	1.0	98.1561	1.588	0	2.0	2.0	7.0	0.0	1.0
0.0	400.0	100.0	100.0	0	0.0	0.0	-0.049	1.0	98.21621	1.588	0	2.0	2.0	0.0	0.0	1.0
0.0	400.0	100.0	100.0	0	0.0	0.0	-0.047	1.0	97.74984	1.371	0	2.0	2.0	0.0	0.0	1.0
0.0	400.0	100.0	100.0	0	0.0	0.0	-0.045	1.0	97.74984	1.274	0	2.0	2.0	0.0	0.0	1.0
0.0	400.0	100.0	100.0	0	0.0	0.0	-0.042	1.0	97.45152	1.274	0	2.0	2.0	0.0	0.0	1.0
0.0	400.0	100.0	100.0	0	0.0	0.0	-0.039	1.0	97.12357	1.1	0	2.0	2.0	0.0	0.0	1.0
0.0	400.0	100.0	100.0	0	0.0	0.0	-0.036	1.0	97.12357	1.1	0	2.0	2.0	0.0	0.0	1.0
0.0	400.0	100.0	100.0	0	0.0	0.0	-0.033	1.0	96.34393	1.022	0	2.0	2.0	0.0	0.0	1.0
0.0	400.0	100.0	100.0	0	0.0	0.0	-0.03	1.0	96.34393	0.883	0	2.0	2.0	0.0	0.0	1.0
0.0	400.0	100.0	100.0	0	0.0	0.0	-0.026	1.0	95.43378	0.883	0	2.0	2.0	0.0	0.0	1.0
0.0	400.0	100.0	100.0	0	0.0	0.0	-0.023	1.0	95.7736	0.82	0	2.0	2.0	0.0	0.0	1.0
0.0	400.0	100.0	100.0	0	0.0	0.0	-0.019	1.0	95.7736	0.708	0	2.0	2.0	0.0	0.0	1.0
0.0	400.0	100.0	100.0	0	0.0	0.0	-0.016	1.0	97.293175	0.708	0	2.0	2.0	0.0	0.0	1.0
0.0	400.0	100.0	100.0	0	0.0	0.0	-0.012	1.0	97.348434	0.658	0	2.0	2.0	0.0	0.0	1.0
0.0	400.0	100.0	100.0	0	0.0	0.0	-0.008	1.0	97.348434	0.658	0	2.0	2.0	0.0	0.0	1.0
0.0	400.0	100.0	100.0	0	0.0	0.0	-0.005	1.0	97.87373	0.568	0	2.0	2.0	0.0	0.0	1.0
0.0	400.0	100.0	100.0	0	0.0	0.0	-0.001	1.0	97.87373	0.49	0	2.0	2.0	0.0	0.0	1.0
0.0	400.0	100.0	100.0	0	0.0	0.0	0.002	1.0	99.34723	0.49	0	2.0	2.0	0.0	0.0	1.0
0.0	400.0	100.0	100.0	0	0.0	0.0	0.006	1.0	99.51701	0.456	0	2.0	2.0	0.0	0.0	1.0
0.0	400.0	100.0	100.0	0	0.0	0.0	0.009	1.0	99.51701	0.393	0	2.0	2.0	0.0	0.0	1.0
0.0	400.0	100.0	100.0	0	0.0	0.0	0.013	1.0	98.67771	0.393	0	2.0	2.0	0.0	0.0	1.0
0.0	400.0	100.0	100.0	0	0.0	0.0	0.017	1.0	98.25985	0.339	0	2.0	2.0	0.0	0.0	1.0
0.0	400.0	100.0	100.0	0	0.0	0.0	0.021	1.0	98.25985	0.339	0	2.0	2.0	0.0	0.0	1.0
0.0	400.0	100.0	100.0	0	0.0	0.0	0.025	1.0	98.656334	0.315	0	2.0	2.0	0.0	0.0	1.0
0.0	400.0	100.0	100.0	0	0.0	0.0	0.028	1.0	98.656334	0.272	0	2.0	2.0	0.0	0.0	1.0
0.0	400.0	100.0	100.0	0	0.0	0.0	0.032	1.0	98.5275	0.272	0	2.0	2.0	0.0	0.0	1.0
0.0	400.0	100.0	100.0	0	0.0	0.0	0.036	1.0	99.17626	0.253	0	2.0	2.0	0.0	0.0	1.0
0.0	400.0	100.0	100.0	0	0.0	0.0	0.039	1.0	99.17626	0.218	0	2.0	2.0	0.0	0.0	1.0
0.0	400.0	100.0	100.0	0	0.0	0.0	0.043	1.0	98.77671	0.218	0	2.0	2.0	0.0	0.0	1.0
0.0	400.0	100.0	100.0	0	0.0	0.0	0.047	1.0	98.354935	0.188	0	2.0	2.0	0.0	0.0	1.0
0.0	400.0	100.0	100.0	0	0.0	0.0	0.05	1.0	98.354935	0.188	0	2.0	2.0	0.0	0.0	1.0
0.0	400.0	100.0	100.0	0	0.0	0.0	0.053	1.0	98.53034	0.175	0	2.0	2.0	0.0	0.0	1.0
0.0	400.0	100.0	100.0	0	0.0	0.0	0.057	1.0	98.53034	0.151	0	2.0	2.0	0.0	0.0	1.0
0.0	400.0	100.0	100.0	0	0.0	0.0	0.06	1.0	98.627365	0.151	0	2.0	2.0	0.0	0.0	1.0
0.0	400.0	100.0	100.0	0	0.0	0.0	0.063	1.0	99.42115	0.14	0	2.0	2.0	0.0	0.0	1.0
0.0	400.0	100.0	100.0	0	0.0	0.0	0.066	1.0	99.28941	0.13	0	2.0	2.0	0.0	0.0	1.0
0.0	400.0	100.0	100.0	0	0.0	0.0	0.069	1.0	99.10462	0.13	0	2.0	2.0	0.0	0.0	1.0
0.0	400.0	100.0	100.0	0	0.0	0.0	0.072	1.0	99.52544	0.112	0	2.0	2.0	0.0	0.0	1.0
0.0	400.0	100.0	100.0	0	0.0	0.0	0.075	1.0	99.52544	0.112	0	2.0	2.0	0.0	0.0	1.0
0.0	400.0	100.0	100.0	0	0.0	0.0	0.078	1.0	99.514114	0.097	0	2.0	2.0	0.0	0.0	1.0
0.0	400.0	100.0	100.0	0	0.0	0.0	0.081	1.0	99.514114	0.09	0	2.0	2.0	0.0	0.0	1.0
0.0	400.0	100.0	100.0	0	0.0	0.0	0.083	1.0	98.57306	0.09	0	2.0	2.0	0.0	0.0	1.0
0.0	400.0	100.0	100.0	0	0.0	0.0	0.086	1.0	99.05954	0.077	0	2.0	2.0	0.0	0.0	1.0
0.0	400.0	100.0	100.0	0	0.0	0.0	0.088	1.0	99.05954	0.072	0	2.0	2.0	0.0	0.0	1.0
0.0	400.0	100.0	100.0	0	0.0	0.0	0.091	1.0	99.32775	0.072	0	2.0	2.0	0.0	0.0	1.0
0.0	400.0	100.0	100.0	0	0.0	0.0	0.093	1.0	99.673676	0.062	0	2.0	2.0	0.0	0.0	1.0
0.0	400.0	100.0	100.0	0	0.0	0.0	0.095	1.0	99.11442	0.062	0	2.0	2.0	0.0	0.0	1.0
0.0	400.0	100.0	100.0	0	0.0	0.0	0.097	1.0	99.81803	0.053	0	2.0	2.0	0.0	0.0	1.0
0.0	400.0	100.0	100.0	0	0.0	0.0	0.099	1.0	99.81803	0.049	0	2.0	2.0	0.0	0.0	1.0
0.0	400.0	100.0	100.0	0	0.0	0.0	0.101	1.0	99.88547	0.049	0	2.0	2.0	0.0	0.0	1.0
0.0	400.0	100.0	100.0	0	0.0	0.0	0.103	1.0	99.90158	0.042	0	2.0	2.0	0.0	0.0	1.0
0.0	400.0	100.0	100.0	0	0.0	0.0	0.105	1.0	99.90158	0.036	0	2.0	2.0	0.0	0.0	1.0
0.0	400.0	100.0	100.0	0	0.0	0.0	0.107	1.0	99.011215	0.036	0	2.0	2.0	0.0	0.0	1.0
0.0	400.0	100.0	100.0	0	0.0	0.0	0.109	1.0	99.00875	0.034	0	2.0	2.0	0.0	0.0	1.0
0.0	400.0	100.0	100.0	0	0.0	0.0	0.111	1.0	99.00875	0.034	0	2.0	2.0	0.0	0.0	1.0
0.0	400.0	100.0	100.0	0	0.0	0.0	0.113	1.0	98.511795	0.029	0	2.0	2.0	0.0	0.0	1.0
0.0	400.0	100.0	100.0	0	0.0	0.0	0.115	1.0	98.511795	0.027	0	2.0	2.0	0.0	0.0	1.0
0.0	400.0	100.0	100.0	0	0.0	0.0	0.118	1.0	98.48927	0.027	0	2.0	2.0	0.0	0.0	1.0
0.0	400.0	100.0	100.0	0	0.0	0.0	0.12	1.0	98.18306	0.023	0	2.0	2.0	0.0	0.0	1.0
0.0	400.0	100.0	100.0	0	0.0	0.0	0.122	1.0	98.18306	0.021	0	2.0	2.0	0.0	0.0	1.0
0.0	400.0	100.0	100.0	0	0.0	0.0	0.124	1.0	97.92199	0.021	0	2.0	2.0	0.0	0.0	1.0
0.0	400.0	100.0	100.0	0	0.0	0.0	0.127	1.0	98.15283	0.018	0	2.0	2.0	0.0	0.0	1.0
0.0	400.0	100.0	100.0	0	0.0	0.0	0.129	1.0	98.15283	0.018	0	2.0	2.0	0.0	0.0	1.0
0.0	400.0	100.0	100.0	0	0.0	0.0	0.131	1.0	97.79795	0.015	0	2.0	2.0	0.0	0.0	1.0
0.0	400.0	100.0	100.0	0	0.0	0.0	0.134	1.0	97.79795	0.014	0	2.0	2.0	0.0	0.0	1.0
0.0	400.0	100.0	100.0	0	0.0	0.0	0.136	1.0	97.399414	0.014	0	2.0	2.0	0.0	0.0	1.0
0.0	400.0	100.0	100.0	0	0.0	0.0	0.139	1.0	97.82792	0.012	0	2.0	2.0	0.0	0.0	1.0
0.0	400.0	100.0	100.0	0	0.0	0.0	0.141	1.0	97.82792	0.011	0	2.0	2.0	0.0	0.0	1.0
0.0	400.0	100.0	100.0	0	0.0	0.0	0.144	1.0	95.41272	0.011	0	2.0	2.0	0.0	0.0	1.0
0.0	400.0	100.0	100.0	0	0.0	0.0	0.147	1.0	96.21172	0.009	0	2.0	2.0	0.0	0.0	1.0
0.0	400.0	100.0	100.0	0	0.0	0.0	0.15	1.0	96.21172	0.009	0	2.0	2.0	0.0	0.0	1.0
0.0	400.0	100.0	100.0	0	0.0	0.0	0.153	1.0	96.12592	0.009	0	2.0	2.0	0.0	0.0	1.0
0.0	400.0	100.0	100.0	0	0.0	0.0	0.156	1.0	96.12592	0.007	0	2.0	2.0	0.0	0.0	1.0
0.0	400.0	100.0	100.0	0	0.0	0.0	0.158	1.0	96.27956	0.007	0	2.0	2.0	0.0	0.0	1.0
0.0	400.0	100.0	100.0	0	0.0	0.0	0.161	1.0	97.262115	0.007	0	2.0	2.0	0.0	0.0	1.0
0.0	400.0	100.0	100.0	0	0.0	0.0	0.164	1.0	97.262115	0.005	0	2.0	2.0	0.0	0.0	1.0
0.0	400.0	100.0	100.0	0	0.0	0.0	0.167	1.0	97.1788	0.005	0	2.0	2.0	0.0	0.0	1.0
0.0	400.0	100.0	100.0	0	0.0	0.0	0.17	1.0	97.97635	0.005	0	2.0	2.0	0.0	0.0	1.0
0.0	400.0	100.0	100.0	0	0.0	0.0	0.173	1.0	97.97635	0.005	0	2.0	2.0	0.0	0.0	1.0
0.0	400.0	100.0	100.0	0	0.0	0.0	0.176	1.0	97.85066	0.004	0	2.0	2.0	0.0	0.0	1.0
0.0	400.0	100.0	100.0	0	0.0	0.0	0.179	1.0	97.85066	0.004	0	2.0	2.0	0.0	0.0	1.0
0.0	400.0	100.0	100.0	0	0.0	0.0	0.181	1.0	98.0339	0.004	0	2.0	2.0	0.0	0.0	1.0
0.0	400.0	100.0	100.0	0	0.0	0.0	0.184	1.0	97.75157	0.003	0	2.0	2.0	0.0	0.0	1.0
0.0	400.0	100.0	100.0	0	0.0	0.0	0.187	1.0	97.75157	0.003	0	2.0	2.0	0.0	0.0	1.0
0.0	400.0	100.0	100.0	0	0.0	0.0	0.189	1.0	97.9072	0.003	0	2.0	2.0	0.0	0.0	1.0
0.0	400.0	100.0	100.0	0	0.0	0.0	0.192	1.0	97.71425	0.002	0	2.0	2.0	0.0	0.0	1.0
0.0	400.0	100.0	100.0	0	0.0	0.0	0.194	1.0	98.32795	0.002	0	2.0	2.0	0.0	0.0	1.0
0.0	400.0	100.0	100.0	0	0.0	0.0	0.197	1.0	98.33739	0.002	0	2.0	2.0	0.0	0.0	1.0
0.0	400.0	100.0	100.0	0	0.0	0.0	0.199	1.0	98.33739	0.001	0	2.0	2.0	0.0	0.0	1.0
0.0	400.0	100.0	100.0	0	0.0	0.0	0.201	1.0	98.347046	0.001	0	2.0	2.0	0.0	0.0	1.0
0.0	400.0	100.0	100.0	0	0.0	0.0	0.203	1.0	99.527725	0.001	0	2.0	2.0	0.0	0.0	1.0
0.0	400.0	100.0	100.0	0	0.0	0.0	0.205	1.0	99.527725	0.001	0	2.0	2.0	0.0	0.0	1.0
0.0	400.0	100.0	100.0	0	0.0	0.0	0.207	1.0	98.9342	0.001	0	2.0	2.0	0.0	0.0	1.0
0.0	400.0	100.0	100.0	0	0.0	0.0	0.208	1.0	99.91174	0.001	0	2.0	2.0	0.0	0.0	1.0
0.0	400.0	100.0	100.0	0	0.0	0.0	0.209	1.0	99.91826	0.001	0	2.0	2.0	0.0	0.0	1.0
0.0	400.0	100.0	100.0	0	0.0	0.0	0.21	1.0	99.20811	0.0	0	2.0	2.0	0.0	0.0	1.0
0.0	400.0	100.0	100.0	0	0.0	0.0	0.211	1.0	99.20811	0.0	0	2.0	2.0	0.0	0.0	1.0
0.0	400.0	100.0	100.0	0	0.0	0.0	0.211	1.0	99.10456	0.0	0	2.0	2.0	0.0	0.0	1.0
0.0	400.0	100.0	100.0	0	0.0	0.0	0.211	1.0	99.21199	0.0	0	2.0	2.0	0.0	0.0	1.0
0.0	400.0	100.0	100.0	0	0.0	0.0	0.211	1.0	99.21199	0.0	0	2.0	2.0	0.0	0.0	1.0
0.0	400.0	100.0	100.0	0	0.0	0.0	0.21	1.0	98.37944	0.0	0	2.0	2.0	8.0	0.0	1.0
0.0	400.0	100.0	100.0	0	0.0	0.0	0.209	1.0	98.37944	0.0	0	2.0	2.0	8.0	0.0	1.0
0.0	400.0	100.0	100.0	0	0.0	0.0	0.209	1.0	98.46248	0.0	0	2.0	2.0	10.0	0.0	1.0
4166.667	300.0	100.0	100.0	0	0.0	0.0	0.207	1.0	99.3568	0.0	0	2.0	2.0	10.0	0.0	1.0
4166.667	300.0	100.0	100.0	0	0.0	0.0	0.206	1.0	99.3568	0.0	0	2.0	2.0	10.0	0.0	1.0
4166.667	300.0	100.0	100.0	0	0.0	0.0	0.204	1.0	99.48222	0.0	0	2.0	2.0	10.0	0.0	1.0
4166.667	300.0	100.0	100.0	0	0.0	0.0	0.202	1.0	100.02575	0.0	0	2.0	2.0	10.0	0.0	1.0
4166.667	300.0	100.0	100.0	0	0.0	0.0	0.2	1.0	100.02575	0.568	0	2.0	2.0	10.0	0.0	1.0
4166.667	300.0	100.0	100.0	0	0.0	0.0	0.198	1.0	99.93111	0.568	0	2.0	2.0	10.0	0.0	1.0
4166.667	300.0	100.0	100.0	0	0.0	0.0	0.195	1.0	99.93111	1.06	0	2.0	2.0	10.0	0.0	1.0
4166.667	300.0	100.0	100.0	0	0.0	0.0	0.193	1.0	99.92581	1.06	0	2.0	2.0	10.0	0.0	1.0
4166.667	300.0	100.0	100.0	0	0.0	0.0	0.19	1.0	99.83491	1.28	0	2.0	2.0	10.0	0.0	1.0
4166.667	300.0	100.0	100.0	0	0.0	0.0	0.187	1.0	99.83491	1.674	0	2.0	2.0	10.0	0.0	1.0
4166.667	300.0	100.0	100.0	0	0.0	0.0	0.184	1.0	99.07691	1.674	0	2.0	2.0	10.0	0.0	1.0
4166.667	300.0	100.0	100.0	0	0.0	0.0	0.182	1.0	98.82529	2.014	0	2.0	2.0	10.0	0.0	1.0
4166.667	300.0	100.0	100.0	0	0.0	0.0	0.178	1.0	98.82529	2.168	0	2.0	2.0	10.0	0.0	1.0
4166.667	300.0	100.0	100.0	0	0.0	0.0	0.175	1.0	98.39848	2.168	0	2.0	2.0	10.0	0.0	1.0
4166.667	300.0	100.0	100.0	0	0.0	0.0	0.172	1.0	98.39848	2.44	0	2.0	2.0	10.0	0.0	1.0
4166.667	300.0	100.0	100.0	0	0.0	0.0	0.169	1.0	98.52713	2.44	0	2.0	2.0	10.0	0.0	1.0
4166.667	300.0	100.0	100.0	0	0.0	0.0	0.166	1.0	98.485794	2.563	0	2.0	2.0	10.0	0.0	1.0
4166.667	300.0	100.0	100.0	0	0.0	0.0	0.163	1.0	98.485794	2.783	0	2.0	2.0	10.0	0.0	1.0
4166.667	300.0	100.0	100.0	0	0.0	0.0	0.16	1.0	97.95631	2.783	0	2.0	2.0	10.0	0.0	1.0
4166.667	300.0	100.0	100.0	0	0.0	0.0	0.156	1.0	97.24275	2.881	0	2.0	2.0	10.0	0.0	1.0
4166.667	300.0	100.0	100.0	0	0.0	0.0	0.153	1.0	97.24275	3.057	0	2.0	2.0	10.0	0.0	1.0
4166.667	300.0	100.0	100.0	0	0.0	0.0	0.15	1.0	97.60115	3.057	0	2.0	2.0	12.0	0.0	1.0
4166.667	300.0	100.0	100.0	0	0.0	0.0	0.147	1.0	97.60115	3.136	0	2.0	2.0	12.0	0.0	1.0
4166.667	300.0	100.0	100.0	0	0.0	0.0	0.143	1.0	97.80733	3.136	0	2.0	2.0	12.0	0.0	1.0
4166.667	300.0	100.0	100.0	0	0.0	0.0	0.14	1.0	97.82112	3.277	0	2.0	2.0	12.0	0.0	1.0
4166.667	300.0	100.0	100.0	0	0.0	0.0	0.136	1.0	97.82112	3.398	0	2.0	2.0	12.0	0.0	1.0
4166.667	300.0	100.0	100.0	0	0.0	0.0	0.133	1.0	97.10982	3.398	0	2.0	2.0	12.0	0.0	1.0
4166.667	300.0	100.0	100.0	0	0.0	0.0	0.13	1.0	96.17839	3.454	0	2.0	2.0	12.0	0.0	1.0
4166.667	300.0	100.0	100.0	0	0.0	0.0	0.127	1.0	97.20626	3.454	0	2.0	2.0	12.0	0.0	1.0
4166.667	300.0	100.0	100.0	0	0.0	0.0	0.123	1.0	96.92598	3.552	0	2.0	2.0	12.0	0.0	1.0
4166.667	300.0	100.0	100.0	0	0.0	0.0	0.12	1.0	96.92598	3.594	0	2.0	2.0	12.0	0.0	1.0
4166.667	300.0	100.0	100.0	0	0.0	0.0	0.117	1.0	97.17746	3.594	0	2.0	2.0	12.0	0.0	1.0
4166.667	300.0	100.0	100.0	0	0.0	0.0	0.113	1.0	96.75974	3.673	0	2.0	2.0	12.0	0.0	1.0
4166.667	300.0	100.0	100.0	0	0.0	0.0	0.11	1.0	96.75974	3.709	0	2.0	2.0	12.0	0.0	1.0
4166.667	300.0	100.0	100.0	0	0.0	0.0	0.107	1.0	96.302956	3.709	0	2.0	2.0	12.0	0.0	1.0
4166.667	300.0	100.0	100.0	0	0.0	0.0	0.103	1.0	94.764946	3.771	0	2.0	2.0	12.0	0.0	1.0
4166.667	300.0	100.0	100.0	0	0.0	0.0	0.1	1.0	94.764946	3.799	0	2.0	2.0	12.0	0.0	1.0
4166.667	300.0	100.0	100.0	0	0.0	0.0	0.096	1.0	94.84119	3.799	0	2.0	2.0	12.0	0.0	1.0
4166.667	300.0	100.0	100.0	0	0.0	0.0	0.093	1.0	94.84119	3.85	0	2.0	2.0	12.0	0.0	1.0
4166.667	300.0	100.0	100.0	0	0.0	0.0	0.089	1.0	97.48589	3.85	0	2.0	2.0	12.0	0.0	1.0
4166.667	300.0	100.0	100.0	0	0.0	0.0	0.086	1.0	97.47921	3.873	0	2.0	2.0	12.0	0.0	1.0
4166.667	300.0	100.0	100.0	0	0.0	0.0	0.082	1.0	97.47921	3.913	0	2.0	2.0	12.0	0.0	1.0
4166.667	300.0	100.0	100.0	0	0.0	0.0	0.079	1.0	96.611145	3.913	0	2.0	2.0	12.0	0.0	1.0
4166.667	300.0	100.0	100.0	0	0.0	0.0	0.076	1.0	97.044395	3.931	0	2.0	2.0	12.0	0.0	1.0
4166.667	300.0	100.0	100.0	0	0.0	0.0	0.072	1.0	97.044395	3.965	0	2.0	2.0	12.0	0.0	1.0
4166.667	300.0	100.0	100.0	0	0.0	0.0	0.069	1.0	97.52008	3.965	0	2.0	2.0	12.0	0.0	1.0
4166.667	300.0	100.0	100.0	0	0.0	0.0	0.065	1.0	97.52008	3.992	0	2.0	2.0	12.0	0.0	1.0
4166.667	300.0	100.0	100.0	0	0.0	0.0	0.062	1.0	97.30839	3.992	0	2.0	2.0	12.0	0.0	1.0
4166.667	300.0	100.0	100.0	0	0.0	0.0	0.059	1.0	98.12163	4.006	0	2.0	2.0	12.0	0.0	1.0
4166.667	300.0	100.0	100.0	0	0.0	0.0	0.056	1.0	98.12163	4.028	0	2.0	2.0	12.0	0.0	1.0
4166.667	300.0	100.0	100.0	0	0.0	0.0	0.053	1.0	98.718	4.028	0	2.0	2.0	12.0	0.0	1.0
4166.667	300.0	100.0	100.0	0	0.0	0.0	0.049	1.0	98.45785	4.037	0	2.0	2.0	12.0	0.0	1.0
4166.667	300.0	100.0	100.0	0	0.0	0.0	0.046	1.0	98.45785	4.056	0	2.0	2.0	12.0	0.0	1.0
4166.667	300.0	100.0	100.0	0	0.0	0.0	0.043	1.0	97.81732	4.056	0	2.0	2.0	12.0	0.0	1.0
4166.667	300.0	100.0	100.0	0	0.0	0.0	0.04	1.0	97.81732	4.065	0	2.0	2.0	12.0	0.0	1.0
4166.667	300.0	100.0	100.0	0	0.0	0.0	0.037	1.0	98.255356	4.065	0	2.0	2.0	12.0	0.0	1.0
4166.667	300.0	100.0	100.0	0	0.0	0.0	0.034	1.0	98.901855	4.078	0	2.0	2.0	12.0	0.0	1.0
4166.667	300.0	100.0	100.0	0	0.0	0.0	0.03	1.0	98.901855	4.091	0	2.0	2.0	12.0	0.0	1.0
4166.667	300.0	100.0	100.0	0	0.0	0.0	0.027	1.0	98.4232	4.091	0	2.0	2.0	12.0	0.0	1.0
4166.667	300.0	100.0	100.0	0	0.0	0.0	0.023	1.0	98.2597	4.096	0	2.0	2.0	12.0	0.0	1.0
4166.667	300.0	100.0	100.0	0	0.0	0.0	0.02	1.0	98.52237	4.107	0	2.0	2.0	12.0	0.0	1.0
4166.667	300.0	100.0	100.0	0	0.0	0.0	0.016	1.0	98.503494	4.107	0	2.0	2.0	12.0	0.0	1.0
4166.667	300.0	100.0	100.0	0	0.0	0.0	0.013	1.0	98.503494	4.111	0	2.0	2.0	12.0	0.0	1.0
4166.667	300.0	100.0	100.0	0	0.0	0.0	0.009	1.0	98.29967	4.111	0	2.0	2.0	12.0	0.0	1.0
4166.667	300.0	100.0	100.0	0	0.0	0.0	0.006	1.0	97.64215	4.12	0	2.0	2.0	12.0	0.0	1.0
4166.667	300.0	100.0	100.0	0	0.0	0.0	0.002	1.0	97.64215	4.126	0	2.0	2.0	12.0	0.0	1.0
4166.667	300.0	100.0	100.0	0	0.0	0.0	0.0	1.0	97.90594	4.126	0	2.0	2.0	12.0	0.0	1.0
4166.667	300.0	100.0	100.0	0	0.0	0.0	-0.004	1.0	98.08928	4.129	0	2.0	2.0	12.0	0.0	1.0
4166.667	300.0	100.0	100.0	0	0.0	0.0	-0.008	1.0	98.08928	4.135	0	2.0	2.0	12.0	0.0	1.0
4166.667	300.0	100.0	100.0	0	0.0	0.0	-0.011	1.0	98.20411	4.135	0	2.0	2.0	13.0	0.0	1.0
4166.667	300.0	100.0	100.0	0	0.0	0.0	-0.015	1.0	98.20411	4.137	0	2.0	2.0	14.0	1.0	1.0
0.0	300.0	100.0	100.0	0	0.0	0.0	-0.019	1.0	98.09248	4.137	0	2.0	2.0	0.0	1.0	1.0
0.0	300.0	100.0	100.0	0	0.0	0.0	-0.022	1.0	98.691864	4.143	0	2.0	2.0	0.0	1.0	1.0
0.0	300.0	100.0	100.0	0	0.0	0.0	-0.025	1.0	98.691864	4.145	0	2.0	2.0	0.0	1.0	1.0
0.0	300.0	100.0	100.0	0	0.0	0.0	-0.029	1.0	98.984535	4.145	0	2.0	2.0	0.0	1.0	1.0
0.0	300.0	100.0	100.0	0	0.0	0.0	-0.032	1.0	99.12794	3.578	0	2.0	2.0	0.0	1.0	1.0
0.0	300.0	100.0	100.0	0	0.0	0.0	-0.036	1.0	99.12794	3.325	0	2.0	2.0	0.0	1.0	1.0
0.0	300.0	100.0	100.0	0	0.0	0.0	-0.039	1.0	99.08762	3.325	0	2.0	2.0	0.0	1.0	1.0
0.0	300.0	100.0	100.0	0	0.0	0.0	-0.042	1.0	99.08762	2.872	0	2.0	2.0	0.0	1.0	1.0
0.0	300.0	100.0	100.0	0	0.0	0.0	-0.045	1.0	99.171425	2.872	0	2.0	2.0	0.0	1.0	1.0
0.0	300.0	100.0	100.0	0	0.0	0.0	-0.048	1.0	98.81394	2.48	0	2.0	2.0	0.0	1.0	1.0
0.0	300.0	100.0	100.0	0	0.0	0.0	-0.051	1.0	98.81394	2.304	0	2.0	2.0	0.0	1.0	1.0
0.0	300.0	100.0	100.0	0	0.0	0.0	-0.054	1.0	99.11998	2.304	0	2.0	2.0	0.0	1.0	1.0
0.0	300.0	100.0	100.0	0	0.0	0.0	-0.056	1.0	99.74148	1.99	0	2.0	2.0	0.0	1.0	1.0
0.0	300.0	100.0	100.0	0	0.0	0.0	-0.058	1.0	99.74148	1.849	0	2.0	2.0	0.0	1.0	1.0
0.0	300.0	100.0	100.0	0	0.0	0.0	-0.06	1.0	99.63898	1.849	0	2.0	2.0	0.0	1.0	1.0
0.0	300.0	100.0	100.0	0	0.0	0.0	-0.061	1.0	99.63898	1.598	0	2.0	2.0	0.0	1.0	1.0
0.0	300.0	100.0	100.0	0	0.0	0.0	-0.062	1.0	98.59442	1.598	0	2.0	2.0	0.0	1.0	1.0
0.0	300.0	100.0	100.0	0	0.0	0.0	-0.062	1.0	98.37112	1.38	0	2.0	2.0	0.0	1.0	1.0
0.0	300.0	100.0	100.0	0	0.0	0.0	-0.062	1.0	98.37112	1.282	0	2.0	2.0	0.0	1.0	1.0
0.0	300.0	100.0	100.0	0	0.0	0.0	-0.062	1.0	98.35216	1.282	0	2.0	2.0	0.0	1.0	1.0
0.0	300.0	100.0	100.0	0	0.0	0.0	-0.062	1.0	98.05813	1.106	0	2.0	2.0	0.0	1.0	1.0
0.0	300.0	100.0	100.0	0	0.0	0.0	-0.061	1.0	98.05813	1.028	0	2.0	2.0	0.0	1.0	1.0
0.0	300.0	100.0	100.0	0	0.0	0.0	-0.06	1.0	98.0832	1.028	0	2.0	2.0	1.0	1.0	1.0
0.0	300.0	100.0	100.0	0	0.0	0.0	-0.059	1.0	97.98401	0.888	0	2.0	2.0	1.0	1.0	1.0
0.0	300.0	100.0	100.0	0	0.0	0.0	-0.058	1.0	97.36701	0.888	1	2.0	2.0	3.0	1.0	1.0
-6944.445	500.0	100.0	100.0	0	0.0	0.0	-0.056	1.0	98.15517	0.825	1	2.0	2.0	3.0	1.0	1.0
-6944.445	500.0	100.0	100.0	0	0.0	0.0	-0.053	1.0	98.15517	0.712	1	2.0	2.0	3.0	1.0	1.0
-6944.445	500.0	100.0	100.0	0	0.0	0.0	-0.051	1.0	98.16274	0.712	1	2.0	2.0	3.0	1.0	1.0
-6944.445	500.0	100.0	100.0	0	0.0	0.0	-0.049	1.0	98.12887	0.661	1	2.0	2.0	3.0	1.0	1.0
-6944.445	500.0	100.0	100.0	0	0.0	0.0	-0.046	1.0	98.12887	-0.375	1	2.0	2.0	3.0	1.0	1.0
-6944.445	500.0	100.0	100.0	0	0.0	0.0	-0.043	1.0	97.696594	-0.375	1	2.0	2.0	3.0	1.0	1.0
-6944.445	500.0	100.0	100.0	0	0.0	0.0	-0.041	1.0	97.696594	-0.84	1	2.0	2.0	3.0	1.0	1.0
-6944.445	500.0	100.0	100.0	0	0.0	0.0	-0.038	1.0	96.800255	-0.84	1	2.0	2.0	3.0	1.0	1.0
-6944.445	500.0	100.0	100.0	0	0.0	0.0	-0.036	1.0	97.083595	-1.673	1	2.0	2.0	3.0	1.0	1.0
-6944.445	500.0	100.0	100.0	0	0.0	0.0	-0.033	1.0	97.083595	-2.047	1	2.0	2.0	3.0	1.0	1.0
-6944.445	500.0	100.0	100.0	0	0.0	0.0	-0.031	1.0	98.19882	-2.047	1	2.0	2.0	3.0	1.0	1.0
-6944.445	500.0	100.0	100.0	0	0.0	0.0	-0.028	1.0	98.312126	-2.716	1	2.0	2.0	3.0	1.0	1.0
-6944.445	500.0	100.0	100.0	0	0.0	0.0	-0.026	1.0	98.312126	-3.294	1	2.0	2.0	3.0	1.0	1.0
-6944.445	500.0	100.0	100.0	0	0.0	0.0	-0.024	1.0	98.04236	-3.294	1	2.0	2.0	3.0	1.0	1.0
-6944.445	500.0	100.0	100.0	0	0.0	0.0	-0.021	1.0	98.04236	-3.552	1	2.0	2.0	3.0	1.0	1.0
-6944.445	500.0	100.0	100.0	0	0.0	0.0	-0.019	1.0	97.239876	-3.552	1	2.0	2.0	3.0	1.0	1.0
-6944.445	500.0	100.0	100.0	0	0.0	0.0	-0.017	1.0	98.26316	-4.016	1	2.0	2.0	3.0	1.0	1.0
-6944.445	500.0	100.0	100.0	0	0.0	0.0	-0.015	1.0	98.26316	-4.224	1	2.0	2.0	3.0	1.0	1.0
-6944.445	500.0	100.0	100.0	0	0.0	0.0	-0.013	1.0	98.054375	-4.224	1	2.0	2.0	3.0	1.0	1.0
-6944.445	500.0	100.0	100.0	0	0.0	0.0	-0.011	1.0	98.35739	-4.596	1	2.0	2.0	3.0	1.0	1.0
-6944.445	500.0	100.0	100.0	0	0.0	0.0	-0.009	1.0	98.35739	-4.596	1	2.0	2.0	3.0	1.0	1.0
-6944.445	500.0	100.0	100.0	0	0.0	0.0	-0.007	1.0	97.97502	-4.762	1	2.0	2.0	5.0	1.0	1.0
-6944.445	500.0	100.0	100.0	0	0.0	0.0	-0.005	1.0	97.97502	-5.061	1	2.0	2.0	5.0	1.0	1.0
-6944.445	500.0	100.0	100.0	0	0.0	0.0	-0.003	1.0	98.44114	-5.061	1	2.0	2.0	5.0	1.0	1.0
-6944.445	500.0	100.0	100.0	0	0.0	0.0	-0.002	1.0	97.44825	-5.319	1	2.0	2.0	5.0	1.0	1.0
-6944.445	500.0	100.0	100.0	0	0.0	0.0	0.0	1.0	97.44825	-5.435	1	2.0	2.0	5.0	1.0	1.0
-6944.445	500.0	100.0	100.0	0	0.0	0.0	0.001	1.0	97.52334	-5.435	1	2.0	2.0	5.0	1.0	1.0
-6944.445	500.0	100.0	100.0	0	0.0	0.0	0.002	1.0	98.215	-5.642	1	2.0	2.0	5.0	1.0	1.0
-6944.445	500.0	100.0	100.0	0	0.0	0.0	0.004	1.0	98.215	-5.734	1	2.0	2.0	5.0	1.0	1.0
-6944.445	500.0	100.0	100.0	0	0.0	0.0	0.005	1.0	97.98237	-5.734	1	2.0	2.0	5.0	1.0	1.0
-6944.445	500.0	100.0	100.0	0	0.0	0.0	0.007	1.0	97.98237	-5.9	1	2.0	2.0	5.0	1.0	1.0
-6944.445	500.0	100.0	100.0	0	0.0	0.0	0.009	1.0	98.75477	-5.9	1	2.0	2.0	5.0	1.0	1.0
-6944.445	500.0	100.0	100.0	0	0.0	0.0	0.01	1.0	98.174355	-6.044	1	2.0	2.0	5.0	1.0	1.0
-6944.445	500.0	100.0	100.0	0	0.0	0.0	0.012	1.0	98.174355	-6.108	1	2.0	2.0	5.0	1.0	1.0
-6944.445	500.0	100.0	100.0	0	0.0	0.0	0.013	1.0	98.305756	-6.108	1	2.0	2.0	5.0	1.0	1.0
-6944.445	500.0	100.0	100.0	0	0.0	0.0	0.015	1.0	97.376755	-6.223	1	2.0	2.0	5.0	1.0	1.0
-6944.445	500.0	100.0	100.0	0	0.0	0.0	0.016	1.0	97.376755	-6.275	1	2.0	2.0	5.0	1.0	1.0
-6944.445	500.0	100.0	100.0	0	0.0	0.0	0.018	1.0	97.62031	-6.275	1	2.0	2.0	5.0	1.0	1.0
-6944.445	500.0	100.0	100.0	0	0.0	0.0	0.02	1.0	97.62031	-6.368	1	2.0	2.0	5.0	1.0	1.0
-6944.445	500.0	100.0	100.0	0	0.0	0.0	0.022	1.0	97.56291	-6.368	1	2.0	2.0	5.0	1.0	1.0
-6944.445	500.0	100.0	100.0	0	0.0	0.0	0.024	1.0	97.31905	-6.409	1	2.0	2.0	5.0	1.0	1.0
-6944.445	500.0	100.0	100.0	0	0.0	0.0	0.026	1.0	97.23993	-6.483	1	2.0	2.0	5.0	1.0	1.0
-6944.445	500.0	100.0	100.0	0	0.0	0.0	0.027	1.0	96.47129	-6.483	1	2.0	2.0	5.0	1.0	1.0
-6944.445	500.0	100.0	100.0	0	0.0	0.0	0.029	1.0	97.990715	-6.516	1	2.0	2.0	5.0	1.0	1.0
-6944.445	500.0	100.0	100.0	0	0.0	0.0	0.031	1.0	97.990715	-6.516	1	2.0	2.0	5.0	1.0	1.0
-6944.445	500.0	100.0	100.0	0	0.0	0.0	0.033	1.0	98.24571	-6.575	1	2.0	2.0	5.0	1.0	1.0
-6944.445	500.0	100.0	100.0	0	0.0	0.0	0.035	1.0	98.24571	-6.627	1	2.0	2.0	5.0	1.0	1.0
-6944.445	500.0	100.0	100.0	0	0.0	0.0	0.037	1.0	97.768234	-6.627	1	2.0	2.0	5.0	1.0	1.0
-6944.445	500.0	100.0	100.0	0	0.0	0.0	0.039	1.0	97.08044	-6.65	1	2.0	2.0	5.0	1.0	1.0
-6944.445	500.0	100.0	100.0	0	0.0	0.0	0.041	1.0	97.08044	-6.691	1	2.0	2.0	5.0	1.0	1.0
-6944.445	500.0	100.0	100.0	0	0.0	0.0	0.043	1.0	97.62704	-6.691	1	2.0	2.0	5.0	1.0	1.0
-6944.445	500.0	100.0	100.0	0	0.0	0.0	0.045	1.0	96.98771	-6.71	1	2.0	2.0	5.0	1.0	1.0
-6944.445	500.0	100.0	100.0	0	0.0	0.0	0.047	1.0	96.98771	-6.744	1	2.0	2.0	5.0	1.0	1.0
-6944.445	500.0	100.0	100.0	0	0.0	0.0	0.049	1.0	97.352936	-6.744	1	2.0	2.0	5.0	1.0	1.0
-6944.445	500.0	100.0	100.0	0	0.0	0.0	0.051	1.0	97.352936	-6.758	1	2.0	2.0	5.0	1.0	1.0
-6944.445	500.0	100.0	100.0	0	0.0	0.0	0.052	1.0	97.43014	-6.758	1	2.0	2.0	5.0	1.0	1.0
-6944.445	500.0	100.0	100.0	0	0.0	0.0	0.054	1.0	98.61241	-6.784	1	2.0	2.0	5.0	1.0	1.0
-6944.445	500.0	100.0	100.0	0	0.0	0.0	0.056	1.0	98.61241	-6.796	1	2.0	2.0	5.0	1.0	1.0
-6944.445	500.0	100.0	100.0	0	0.0	0.0	0.058	1.0	97.75315	-6.796	1	2.0	2.0	5.0	1.0	1.0
-6944.445	500.0	100.0	100.0	0	0.0	0.0	0.06	1.0	98.02783	-6.817	1	2.0	2.0	5.0	1.0	1.0
-6944.445	500.0	100.0	100.0	0	0.0	0.0	0.062	1.0	98.02783	-6.827	1	2.0	2.0	5.0	1.0	1.0
-6944.445	500.0	100.0	100.0	0	0.0	0.0	0.064	1.0	97.986305	-6.827	1	2.0	2.0	5.0	1.0	1.0
-6944.445	500.0	100.0	100.0	0	0.0	0.0	0.066	1.0	97.986305	-6.844	1	2.0	2.0	5.0	1.0	1.0
-6944.445	500.0	100.0	100.0	0	0.0	0.0	0.068	1.0	97.54769	-6.844	1	2.0	2.0	5.0	1.0	1.0
-6944.445	500.0	100.0	100.0	0	0.0	0.0	0.07	1.0	97.40636	-6.859	1	2.0	2.0	5.0	1.0	1.0
-6944.445	500.0	100.0	100.0	0	0.0	0.0	0.072	1.0	97.40636	-6.865	1	2.0	2.0	5.0	1.0	1.0
-6944.445	500.0	100.0	100.0	0	0.0	0.0	0.074	1.0	96.77234	-6.865	1	2.0	2.0	5.0	1.0	1.0
-6944.445	500.0	100.0	100.0	0	0.0	0.0	0.076	1.0	98.987495	-6.872	1	2.0	2.0	5.0	1.0	1.0
-6944.445	500.0	100.0	100.0	0	0.0	0.0	0.078	1.0	98.987495	-6.872	1	2.0	2.0	5.0	1.0	1.0
-6944.445	500.0	100.0	100.0	1	0.0	0.0	0.08	1.0	97.61663	-6.883	1	2.0	2.0	5.0	1.0	1.0
-6944.445	500.0	100.0	100.0	1	0.0	0.0	0.082	1.0	98.14452	-6.892	1	2.0	2.0	5.0	1.0	1.0
-6944.445	500.0	100.0	100.0	1	0.0	0.0	0.084	1.0	98.02678	-6.892	1	2.0	2.0	5.0	1.0	1.0
-6944.445	500.0	100.0	100.0	1	0.0	0.0	0.086	1.0	97.43234	-6.896	1	2.0	2.0	5.0	1.0	1.0
-6944.445	500.0	100.0	100.0	1	0.0	0.0	0.088	1.0	97.43234	-6.904	1	2.0	2.0	5.0	1.0	1.0
-6944.445	500.0	100.0	100.0	1	0.0	0.0	0.091	1.0	97.298035	-6.904	1	2.0	2.0	5.0	1.0	1.0
-6944.445	500.0	100.0	100.0	1	0.0	0.0	0.093	1.0	97.191895	-6.907	1	2.0	2.0	5.0	1.0	1.0
-6944.445	500.0	100.0	100.0	1	0.0	0.0	0.095	1.0	97.191895	-6.914	1	2.0	2.0	5.0	1.0	1.0
-6944.445	500.0	100.0	100.0	1	0.0	0.0	0.097	1.0	97.661194	-6.914	1	2.0	2.0	5.0	1.0	1.0
-6944.445	500.0	100.0	100.0	1	0.0	0.0	0.099	1.0	97.661194	-6.916	1	2.0	2.0	5.0	1.0	1.0
-6944.445	500.0	100.0	100.0	1	0.0	0.0	0.101	1.0	97.44624	-6.916	1	2.0	2.0	5.0	1.0	1.0
-6944.445	500.0	100.0	100.0	1	0.0	0.0	0.103	1.0	98.64015	-6.922	1	2.0	2.0	5.0	1.0	1.0
-6944.445	500.0	100.0	100.0	1	0.0	0.0	0.106	1.0	98.64015	-6.923	1	2.0	2.0	5.0	1.0	1.0
-6944.445	500.0	100.0	100.0	1	0.0	0.0	0.108	1.0	97.373024	-6.923	1	2.0	2.0	5.0	1.0	1.0
-6944.445	500.0	100.0	100.0	1	0.0	0.0	0.11	1.0	97.43201	-6.927	1	2.0	2.0	5.0	1.0	1.0
-6944.445	500.0	100.0	100.0	1	0.0	0.0	0.112	1.0	97.43201	-6.931	1	2.0	2.0	5.0	1.0	1.0
-6944.445	500.0	100.0	100.0	1	0.0	0.0	0.115	1.0	97.041794	-6.931	1	2.0	2.0	5.0	1.0	1.0
-6944.445	500.0	100.0	100.0	1	0.0	0.0	0.117	1.0	97.041794	-6.932	1	2.0	2.0	5.0	1.0	1.0
-6944.445	500.0	100.0	100.0	1	0.0	0.0	0.119	1.0	96.57341	-6.932	1	2.0	2.0	5.0	1.0	1.0
-6944.445	500.0	100.0	100.0	1	0.0	0.0	0.122	1.0	96.58746	-6.935	1	2.0	2.0	5.0	1.0	1.0
-6944.445	500.0	100.0	100.0	1	0.0	0.0	0.124	1.0	96.58746	-6.936	1	2.0	2.0	5.0	1.0	1.0
-6944.445	500.0	100.0	100.0	1	0.0	0.0	0.126	1.0	96.977715	-6.936	1	2.0	2.0	5.0	1.0	1.0
-6944.445	500.0	100.0	100.0	1	0.0	0.0	0.129	1.0	97.19371	-6.938	1	2.0	2.0	5.0	1.0	1.0
-6944.445	500.0	100.0	100.0	1	0.0	0.0	0.131	1.0	97.19371	-6.938	1	2.0	2.0	5.0	1.0	1.0
-6944.445	500.0	100.0	100.0	1	0.0	0.0	0.134	1.0	97.054825	-6.94	1	2.0	2.0	5.0	1.0	1.0
-6944.445	500.0	100.0	100.0	1	0.0	0.0	0.136	1.0	97.054825	-6.942	1	2.0	2.0	5.0	1.0	1.0
-6944.445	500.0	100.0	100.0	1	0.0	0.0	0.138	1.0	97.239395	-6.942	1	2.0	2.0	5.0	1.0	1.0
-6944.445	500.0	100.0	100.0	1	0.0	0.0	0.141	1.0	97.00136	-6.943	1	2.0	2.0	5.0	1.0	1.0
-6944.445	500.0	100.0	100.0	1	0.0	0.0	0.143	1.0	97.00136	-6.943	1	2.0	2.0	5.0	1.0	1.0
-6944.445	500.0	100.0	100.0	1	0.0	0.0	0.145	1.0	97.33827	-6.943	1	2.0	2.0	5.0	1.0	1.0
-6944.445	500.0	100.0	100.0	1	0.0	0.0	0.148	1.0	97.480896	-6.945	1	2.0	2.0	5.0	1.0	1.0
-6944.445	500.0	100.0	100.0	1	0.0	0.0	0.15	1.0	97.480896	-6.945	1	2.0	2.0	5.0	1.0	1.0
-6944.445	500.0	100.0	100.0	1	0.0	0.0	0.152	1.0	97.936005	-6.945	1	2.0	2.0	5.0	1.0	1.0
-6944.445	500.0	100.0	100.0	1	0.0	0.0	0.155	1.0	97.936005	-6.946	1	2.0	2.0	5.0	1.0	1.0
-6944.445	500.0	100.0	100.0	1	0.0	0.0	0.157	1.0	97.86364	-6.946	1	2.0	2.0	6.0	1.0	1.0
-6944.445	500.0	99.00498	100.0	0	0.0	0.0	0.159	1.0	96.94579	-6.947	1	2.0	2.0	7.0	1.0	2.0
-6944.445	500.0	99.00498	100.0	0	0.0	0.0	0.162	1.0	96.94579	-6.947	1	2.0	2.0	7.0	1.0	2.0
0.0	500.0	99.00498	100.0	0	0.0	0.0	0.164	1.0	96.17202	-6.947	1	2.0	2.0	0.0	1.0	2.0
0.0	500.0	99.00498	100.0	0	0.0	0.0	0.166	1.0	96.541534	-6.948	1	2.0	2.0	0.0	1.0	2.0
0.0	500.0	99.00498	100.0	0	0.0	0.0	0.168	1.0	95.76059	-6.457	1	2.0	2.0	0.0	1.0	2.0
0.0	500.0	99.00498	100.0	0	0.0	0.0	0.17	1.0	96.0257	-6.457	1	2.0	2.0	0.0	1.0	2.0
0.0	500.0	99.00498	100.0	0	0.0	0.0	0.172	1.0	96.0257	-6.0	1	2.0	2.0	0.0	1.0	2.0
0.0	500.0	99.00498	100.0	0	0.0	0.0	0.175	1.0	96.006714	-6.0	1	2.0	2.0	0.0	1.0	2.0
0.0	500.0	99.00498	100.0	0	0.0	0.0	0.177	1.0	93.45404	-5.181	1	2.0	2.0	0.0	1.0	2.0
0.0	500.0	99.00498	100.0	0	0.0	0.0	0.179	1.0	93.45404	-4.815	1	2.0	2.0	0.0	1.0	2.0
0.0	500.0	99.00498	100.0	0	0.0	0.0	0.18	1.0	96.75706	-4.815	1	2.0	2.0	0.0	1.0	2.0
0.0	500.0	99.00498	100.0	0	0.0	0.0	0.182	1.0	96.45842	-4.159	1	2.0	2.0	0.0	1.0	2.0
0.0	500.0	99.00498	100.0	0	0.0	0.0	0.183	1.0	96.45842	-3.865	1	2.0	2.0	0.0	1.0	2.0
0.0	500.0	99.00498	100.0	0	0.0	0.0	0.185	1.0	97.249374	-3.865	1	2.0	2.0	0.0	1.0	2.0
0.0	500.0	99.00498	100.0	0	0.0	0.0	0.186	1.0	97.249374	-3.337	1	2.0	2.0	0.0	1.0	2.0
0.0	500.0	99.00498	100.0	0	0.0	0.0	0.186	1.0	97.42202	-3.337	1	2.0	2.0	0.0	1.0	2.0
0.0	500.0	99.00498	100.0	0	0.0	0.0	0.187	1.0	98.08344	-2.881	1	2.0	2.0	0.0	1.0	2.0
0.0	500.0	99.00498	100.0	0	0.0	0.0	0.187	1.0	98.08344	-2.678	1	2.0	2.0	0.0	1.0	2.0
0.0	500.0	99.00498	100.0	0	0.0	0.0	0.187	1.0	97.956314	-2.678	1	2.0	2.0	0.0	1.0	2.0
0.0	500.0	99.00498	100.0	0	0.0	0.0	0.187	1.0	98.77894	-2.312	1	2.0	2.0	0.0	1.0	2.0
0.0	500.0	99.00498	100.0	0	0.0	0.0	0.186	1.0	98.77894	-2.149	1	2.0	2.0	0.0	1.0	2.0
0.0	500.0	99.00498	100.0	0	0.0	0.0	0.185	1.0	98.42048	-2.149	1	2.0	2.0	8.0	1.0	2.0
0.0	500.0	99.00498	100.0	0	0.0	0.0	0.184	0.0	98.42048	-1.855	1	2.0	2.0	14.0	1.0	2.0
0.0	500.0	99.00498	100.0	0	0.0	0.0	0.183	0.0	97.40657	-1.855	1	2.0	2.0	0.0	1.0	2.0
0.0	500.0	99.00498	100.0	0	0.0	0.0	0.181	0.0	97.133415	-1.602	1	2.0	2.0	0.0	1.0	2.0
0.0	500.0	99.00498	100.0	0	0.0	0.0	0.179	0.0	97.133415	-1.489	1	2.0	2.0	0.0	1.0	2.0
0.0	500.0	99.00498	100.0	0	0.0	0.0	0.177	0.0	97.222	-1.489	1	2.0	2.0	0.0	1.0	2.0
0.0	500.0	99.00498	100.0	0	0.0	0.0	0.174	0.0	97.146126	-1.383	1	2.0	2.0	0.0	1.0	2.0
0.0	500.0	99.00498	100.0	0	0.0	0.0	0.172	0.0	97.146126	-1.383	1	2.0	2.0	0.0	1.0	2.0
0.0	500.0	99.00498	100.0	0	0.0	0.0	0.169	0.0	97.62191	-1.194	1	2.0	2.0	0.0	1.0	2.0
0.0	500.0	99.00498	100.0	0	0.0	0.0	0.166	0.0	97.62191	-1.031	1	2.0	2.0	0.0	1.0	2.0
0.0	500.0	99.00498	100.0	0	0.0	0.0	0.163	0.0	97.59159	-1.031	1	2.0	2.0	0.0	1.0	2.0
0.0	500.0	99.00498	100.0	0	0.0	0.0	0.161	0.0	96.907845	-0.958	1	2.0	2.0	0.0	1.0	2.0
0.0	500.0	99.00498	100.0	0	0.0	0.0	0.158	0.0	96.907845	-0.828	1	2.0	2.0	0.0	1.0	2.0
0.0	500.0	99.00498	100.0	0	0.0	0.0	0.155	0.0	97.42997	-0.828	1	2.0	2.0	0.0	1.0	2.0
0.0	500.0	99.00498	100.0	0	0.0	0.0	0.151	0.0	96.624725	-0.769	1	2.0	2.0	0.0	1.0	2.0
0.0	500.0	99.00498	100.0	0	0.0	0.0	0.148	0.0	97.52716	-0.769	1	2.0	2.0	0.0	1.0	2.0
0.0	500.0	99.00498	100.0	0	0.0	0.0	0.145	0.0	97.32518	-0.664	1	2.0	2.0	0.0	1.0	2.0
0.0	500.0	99.00498	100.0	0	0.0	0.0	0.142	0.0	97.32518	-0.573	1	2.0	2.0	0.0	1.0	2.0
0.0	500.0	99.00498	100.0	0	0.0	0.0	0.138	0.0	97.48683	-0.573	1	2.0	2.0	0.0	1.0	2.0
0.0	500.0	99.00498	100.0	0	0.0	0.0	0.135	0.0	97.753456	-0.532	1	2.0	2.0	0.0	1.0	2.0
0.0	500.0	99.00498	100.0	0	0.0	0.0	0.132	0.0	97.753456	-0.46	1	2.0	2.0	0.0	1.0	2.0
0.0	500.0	99.00498	100.0	0	0.0	0.0	0.129	0.0	97.712524	-0.46	1	2.0	2.0	0.0	1.0	2.0
0.0	500.0	99.00498	100.0	0	0.0	0.0	0.126	0.0	97.493004	-0.427	1	2.0	2.0	0.0	1.0	2.0
0.0	500.0	99.00498	100.0	0	0.0	0.0	0.123	0.0	97.493004	-0.368	1	2.0	2.0	0.0	1.0	2.0
0.0	500.0	99.00498	100.0	0	0.0	0.0	0.12	0.0	98.062325	-0.368	1	2.0	2.0	0.0	1.0	2.0
0.0	500.0	99.00498	100.0	0	0.0	0.0	0.117	0.0	98.062325	-0.342	1	2.0	2.0	0.0	1.0	2.0
0.0	500.0	99.00498	100.0	0	0.0	0.0	0.114	0.0	98.51706	-0.342	1	2.0	2.0	0.0	1.0	2.0
0.0	500.0	99.00498	100.0	0	0.0	0.0	0.111	0.0	97.820564	-0.295	1	2.0	2.0	0.0	1.0	2.0
0.0	500.0	99.00498	100.0	0	0.0	0.0	0.108	0.0	97.820564	-0.274	1	2.0	2.0	0.0	1.0	2.0
0.0	500.0	99.00498	100.0	0	0.0	0.0	0.105	0.0	98.6771	-0.274	1	2.0	2.0	0.0	1.0	2.0
0.0	500.0	99.00498	100.0	0	0.0	0.0	0.102	0.0	98.234726	-0.237	1	2.0	2.0	0.0	1.0	2.0
0.0	500.0	99.00498	100.0	0	0.0	0.0	0.1	0.0	98.234726	-0.237	1	2.0	2.0	0.0	1.0	2.0
0.0	500.0	99.00498	100.0	0	0.0	0.0	0.097	0.0	98.27865	-0.204	1	2.0	2.0	0.0	1.0	2.0
0.0	500.0	99.00498	100.0	0	0.0	0.0	0.094	0.0	98.27865	-0.19	1	2.0	2.0	0.0	1.0	2.0
0.0	500.0	99.00498	100.0	0	0.0	0.0	0.091	0.0	97.87938	-0.19	1	2.0	2.0	0.0	1.0	2.0
0.0	500.0	99.00498	100.0	0	0.0	0.0	0.088	0.0	97.473915	-0.164	1	2.0	2.0	0.0	1.0	2.0
0.0	500.0	99.00498	100.0	0	0.0	0.0	0.086	0.0	97.473915	-0.152	1	2.0	2.0	0.0	1.0	2.0
0.0	500.0	99.00498	100.0	0	0.0	0.0	0.083	0.0	97.57196	-0.152	1	2.0	2.0	0.0	1.0	2.0
0.0	500.0	99.00498	100.0	0	0.0	0.0	0.08	0.0	97.32157	-0.131	1	2.0	2.0	0.0	1.0	2.0
0.0	500.0	99.00498	100.0	0	0.0	0.0	0.078	0.0	97.32157	-0.122	1	2.0	2.0	0.0	1.0	2.0
0.0	500.0	99.00498	100.0	0	0.0	0.0	0.075	0.0	97.12479	-0.122	1	2.0	2.0	0.0	1.0	2.0
0.0	500.0	99.00498	100.0	0	0.0	0.0	0.073	0.0	96.99895	-0.105	1	2.0	2.0	0.0	1.0	2.0
0.0	500.0	99.00498	100.0	0	0.0	0.0	0.07	0.0	97.120026	-0.105	1	2.0	2.0	0.0	1.0	2.0
0.0	500.0	99.00498	100.0	0	0.0	0.0	0.067	0.0	97.66574	-0.097	1	2.0	2.0	0.0	1.0	2.0
0.0	500.0	99.00498	100.0	0	0.0	0.0	0.065	0.0	97.66574	-0.084	1	2.0	2.0	0.0	1.0	2.0
0.0	500.0	99.00498	100.0	0	0.0	0.0	0.062	0.0	97.57008	-0.084	1	2.0	2.0	0.0	1.0	2.0
0.0	500.0	99.00498	100.0	0	0.0	0.0	0.06	0.0	97.42414	-0.078	1	2.0	2.0	0.0	1.0	2.0
0.0	500.0	99.00498	100.0	0	0.0	0.0	0.057	0.0	97.42414	-0.067	1	2.0	2.0	0.0	1.0	2.0
0.0	500.0	99.00498	100.0	0	0.0	0.0	0.055	0.0	97.56389	-0.067	1	2.0	2.0	0.0	1.0	2.0
0.0	500.0	99.00498	100.0	0	0.0	0.0	0.052	0.0	98.4853	-0.062	1	2.0	2.0	0.0	1.0	2.0
0.0	500.0	99.00498	100.0	0	0.0	0.0	0.05	0.0	98.162155	-0.062	1	2.0	2.0	0.0	1.0	2.0
0.0	500.0	99.00498	100.0	0	0.0	0.0	0.047	0.0	98.05403	-0.053	1	2.0	2.0	0.0	1.0	2.0
0.0	500.0	99.00498	100.0	0	0.0	0.0	0.045	0.0	98.177185	-0.046	1	2.0	2.0	0.0	1.0	2.0
0.0	500.0	99.00498	100.0	0	0.0	0.0	0.043	0.0	97.92024	-0.046	1	2.0	2.0	0.0	1.0	2.0
0.0	500.0	99.00498	100.0	0	0.0	0.0	0.04	0.0	98.41132	-0.043	1	2.0	2.0	0.0	1.0	2.0
0.0	500.0	99.00498	100.0	0	0.0	0.0	0.038	0.0	98.41132	-0.037	1	2.0	2.0	0.0	1.0	2.0
0.0	500.0	99.00498	100.0	0	0.0	0.0	0.035	0.0	98.4854	-0.037	1	2.0	2.0	0.0	1.0	2.0
0.0	500.0	99.00498	100.0	0	0.0	0.0	0.033	0.0	98.4854	-0.031	1	2.0	2.0	0.0	1.0	2.0
0.0	500.0	99.00498	100.0	0	0.0	0.0	0.03	0.0	98.234695	-0.031	1	2.0	2.0	0.0	1.0	2.0
0.0	500.0	99.00498	100.0	0	0.0	0.0	0.027	0.0	98.168976	-0.029	1	2.0	2.0	0.0	1.0	2.0
0.0	500.0	99.00498	100.0	0	0.0	0.0	0.024	0.0	98.168976	-0.025	1	2.0	2.0	0.0	1.0	2.0
0.0	500.0	99.00498	100.0	0	0.0	0.0	0.022	0.0	98.0672	-0.025	1	2.0	2.0	0.0	1.0	2.0
0.0	500.0	99.00498	100.0	0	0.0	0.0	0.019	0.0	98.2611	-0.023	1	2.0	2.0	0.0	1.0	2.0
0.0	500.0	99.00498	100.0	0	0.0	0.0	0.016	0.0	98.2611	-0.02	1	2.0	2.0	0.0	1.0	2.0
0.0	500.0	99.00498	100.0	0	0.0	0.0	0.013	0.0	98.63093	-0.02	1	2.0	2.0	0.0	1.0	2.0
0.0	500.0	99.00498	100.0	0	0.0	0.0	0.01	0.0	98.63093	-0.018	1	2.0	2.0	0.0	1.0	2.0
0.0	500.0	99.00498	100.0	0	0.0	0.0	0.007	0.0	98.45159	-0.018	1	2.0	2.0	0.0	1.0	2.0
0.0	500.0	99.00498	100.0	0	0.0	0.0	0.004	0.0	98.5589	-0.016	1	2.0	2.0	0.0	1.0	2.0
0.0	500.0	99.00498	100.0	0	0.0	0.0	0.0	0.0	98.5589	-0.013	1	2.0	2.0	0.0	1.0	2.0
0.0	500.0	99.00498	100.0	0	0.0	0.0	-0.002	0.0	98.352005	-0.013	1	2.0	2.0	0.0	1.0	2.0
0.0	500.0	99.00498	100.0	0	0.0	0.0	-0.006	0.0	97.955185	-0.012	1	2.0	2.0	0.0	1.0	2.0
0.0	500.0	99.00498	100.0	0	0.0	0.0	-0.009	0.0	97.955185	-0.012	1	2.0	2.0	0.0	1.0	2.0
0.0	500.0	99.00498	100.0	0	0.0	0.0	-0.013	0.0	96.375595	-0.01	1	2.0	2.0	0.0	1.0	2.0
0.0	500.0	99.00498	100.0	0	0.0	0.0	-0.016	0.0	96.375595	-0.009	1	2.0	2.0	0.0	1.0	2.0
0.0	500.0	99.00498	100.0	0	0.0	0.0	-0.02	0.0	99.28146	-0.009	1	2.0	2.0	0.0	1.0	2.0
0.0	500.0	99.00498	100.0	0	0.0	0.0	-0.023	0.0	99.42978	-0.009	1	2.0	2.0	0.0	1.0	2.0
0.0	500.0	99.00498	100.0	0	0.0	0.0	-0.027	0.0	99.42978	-0.007	1	2.0	2.0	0.0	1.0	2.0
0.0	500.0	99.00498	100.0	0	0.0	0.0	-0.031	0.0	99.98321	-0.007	1	2.0	2.0	0.0	1.0	2.0
0.0	500.0	99.00498	100.0	0	0.0	0.0	-0.034	0.0	99.6346	-0.006	1	2.0	2.0	0.0	1.0	2.0
0.0	500.0	99.00498	100.0	0	0.0	0.0	-0.038	0.0	99.6346	-0.006	1	2.0	2.0	0.0	1.0	2.0
0.0	500.0	99.00498	100.0	0	0.0	0.0	-0.042	0.0	99.10747	-0.006	1	2.0	2.0	0.0	1.0	2.0
0.0	500.0	99.00498	100.0	0	0.0	0.0	-0.045	0.0	99.10747	-0.005	1	2.0	2.0	0.0	1.0	2.0
0.0	500.0	99.00498	100.0	0	0.0	0.0	-0.048	0.0	98.55224	-0.005	1	2.0	2.0	0.0	1.0	2.0
0.0	500.0	99.00498	100.0	0	0.0	0.0	-0.052	0.0	98.265785	-0.004	1	2.0	2.0	0.0	1.0	2.0
0.0	500.0	99.00498	100.0	0	0.0	0.0	-0.055	0.0	98.265785	-0.003	1	2.0	2.0	0.0	1.0	2.0
0.0	500.0	99.00498	100.0	0	0.0	0.0	-0.058	0.0	98.9209	-0.003	1	2.0	2.0	0.0	1.0	2.0
0.0	500.0	99.00498	100.0	0	0.0	0.0	-0.061	0.0	97.796616	-0.003	1	2.0	2.0	0.0	1.0	2.0
0.0	500.0	99.00498	100.0	0	0.0	0.0	-0.063	0.0	97.796616	-0.002	1	2.0	2.0	0.0	1.0	2.0
0.0	500.0	99.00498	100.0	0	0.0	0.0	-0.063	0.0	98.582504	-0.002	1	2.0	2.0	0.0	1.0	2.0
0.0	500.0	99.00498	100.0	0	0.0	0.0	-0.063	0.0	98.582504	-0.002	1	2.0	2.0	0.0	1.0	2.0
0.0	500.0	99.00498	100.0	0	0.0	0.0	-0.064	0.0	98.19475	-0.002	1	2.0	2.0	0.0	1.0	2.0
0.0	500.0	99.00498	100.0	0	0.0	0.0	-0.064	0.0	98.46258	-0.002	1	2.0	2.0	0.0	1.0	2.0
0.0	500.0	99.00498	100.0	0	0.0	0.0	-0.064	0.0	98.46258	-0.001	1	2.0	2.0	0.0	1.0	2.0
0.0	500.0	99.00498	100.0	0	0.0	0.0	-0.064	0.0	97.67757	-0.001	1	2.0	2.0	0.0	1.0	2.0
0.0	500.0	99.00498	100.0	0	0.0	0.0	-0.063	0.0	97.671616	-0.001	1	2.0	2.0	1.0	1.0	2.0
0.0	500.0	99.00498	100.0	0	0.0	0.0	-0.063	0.0	97.671616	-0.001	1	2.0	2.0	2.0	1.0	2.0
0.0	500.0	99.00498	100.0	0	0.0	0.0	-0.062	0.0	97.82074	-0.001	1	2.0	2.0	3.0	1.0	2.0
0.0	500.0	99.00498	100.0	0	0.0	0.0	-0.061	0.0	98.65662	0.0	1	2.0	2.0	3.0	1.0	2.0
-5569.3755	400.99503	99.00498	100.0	0	0.0	0.0	-0.059	0.0	98.02457	0.0	1	2.0	2.0	3.0	1.0	2.0
-5569.3755	400.99503	99.00498	100.0	0	0.0	0.0	-0.057	0.0	97.81853	0.0	1	2.0	2.0	3.0	1.0	2.0
-5569.3755	400.99503	99.00498	100.0	0	0.0	0.0	-0.054	0.0	97.81853	-0.394	1	2.0	2.0	3.0	1.0	2.0
-5569.3755	400.99503	99.00498	100.0	0	0.0	0.0	-0.051	0.0	97.06672	-0.394	1	2.0	2.0	3.0	1.0	2.0
-5569.3755	400.99503	99.00498	100.0	0	0.0	0.0	-0.048	0.0	97.331795	-0.761	1	2.0	2.0	3.0	1.0	2.0
-5569.3755	400.99503	99.00498	100.0	0	0.0	0.0	-0.045	0.0	97.331795	-0.761	1	2.0	2.0	3.0	1.0	2.0
-5569.3755	400.99503	99.00498	100.0	0	0.0	0.0	-0.042	0.0	98.06225	-1.417	1	2.0	2.0	3.0	1.0	2.0
-5569.3755	400.99503	99.00498	100.0	0	0.0	0.0	-0.039	0.0	98.06225	-1.711	1	2.0	2.0	3.0	1.0	2.0
-5569.3755	400.99503	99.00498	100.0	0	0.0	0.0	-0.035	0.0	98.60694	-1.711	1	2.0	2.0	3.0	1.0	2.0
-5569.3755	400.99503	99.00498	100.0	0	0.0	0.0	-0.032	0.0	98.75054	-2.238	1	2.0	2.0	3.0	1.0	2.0
-5569.3755	400.99503	99.00498	100.0	0	0.0	0.0	-0.029	0.0	98.75054	-2.694	1	2.0	2.0	3.0	1.0	2.0
-5569.3755	400.99503	99.00498	100.0	0	0.0	0.0	-0.025	0.0	99.21854	-2.694	1	2.0	2.0	3.0	1.0	2.0
-5569.3755	400.99503	99.00498	100.0	0	0.0	0.0	-0.022	0.0	98.96149	-2.898	1	2.0	2.0	3.0	1.0	2.0
-5569.3755	400.99503	99.00498	100.0	0	0.0	0.0	-0.018	0.0	98.96149	-3.263	1	2.0	2.0	3.0	1.0	2.0
-5569.3755	400.99503	99.00498	100.0	0	0.0	0.0	-0.015	0.0	99.556305	-3.263	1	2.0	2.0	3.0	1.0	2.0
-5569.3755	400.99503	99.00498	100.0	0	0.0	0.0	-0.011	0.0	99.556305	-3.426	1	2.0	2.0	3.0	1.0	2.0
-5569.3755	400.99503	99.00498	100.0	0	0.0	0.0	-0.008	0.0	99.62451	-3.426	1	2.0	2.0	3.0	1.0	2.0
-5569.3755	400.99503	99.00498	100.0	0	0.0	0.0	-0.004	0.0	99.06045	-3.719	1	2.0	2.0	5.0	1.0	2.0
-5569.3755	400.99503	99.00498	100.0	0	0.0	0.0	-0.001	0.0	99.06045	-3.972	1	2.0	2.0	5.0	1.0	2.0
-5569.3755	400.99503	99.00498	100.0	0	0.0	0.0	0.001	0.0	99.51352	-3.972	1	2.0	2.0	5.0	1.0	2.0
-5569.3755	400.99503	99.00498	100.0	0	0.0	0.0	0.004	0.0	98.61289	-4.086	1	2.0	2.0	5.0	1.0	2.0
-5569.3755	400.99503	99.00498	100.0	0	0.0	0.0	0.007	0.0	98.61289	-4.289	1	2.0	2.0	5.0	1.0	2.0
-5569.3755	400.99503	99.00498	100.0	0	0.0	0.0	0.01	0.0	99.311775	-4.289	1	2.0	2.0	5.0	1.0	2.0
-5569.3755	400.99503	99.00498	100.0	0	0.0	0.0	0.013	0.0	99.311775	-4.38	1	2.0	2.0	5.0	1.0	2.0
-5569.3755	400.99503	99.00498	100.0	0	0.0	0.0	0.016	0.0	98.18858	-4.38	1	2.0	2.0	5.0	1.0	2.0
-5569.3755	400.99503	99.00498	100.0	0	0.0	0.0	0.019	0.0	97.99187	-4.543	1	2.0	2.0	5.0	1.0	2.0
-5569.3755	400.99503	99.00498	100.0	0	0.0	0.0	0.022	0.0	97.99187	-4.616	1	2.0	2.0	5.0	1.0	2.0
-5569.3755	400.99503	99.00498	100.0	0	0.0	0.0	0.025	0.0	97.77706	-4.616	1	2.0	2.0	5.0	1.0	2.0
-5569.3755	400.99503	99.00498	100.0	0	0.0	0.0	0.028	0.0	98.57778	-4.747	1	2.0	2.0	5.0	1.0	2.0
-5569.3755	400.99503	99.00498	100.0	0	0.0	0.0	0.031	0.0	98.57778	-4.747	1	2.0	2.0	5.0	1.0	2.0
-5569.3755	400.99503	99.00498	100.0	0	0.0	0.0	0.033	0.0	98.83933	-4.86	1	2.0	2.0	5.0	1.0	2.0
-5569.3755	400.99503	99.00498	100.0	0	0.0	0.0	0.036	0.0	98.83933	-4.91	1	2.0	2.0	5.0	1.0	2.0
-5569.3755	400.99503	99.00498	100.0	0	0.0	0.0	0.039	0.0	99.379585	-4.91	1	2.0	2.0	5.0	1.0	2.0
-5569.3755	400.99503	99.00498	100.0	0	0.0	0.0	0.041	0.0	99.599014	-5.001	1	2.0	2.0	5.0	1.0	2.0
-5569.3755	400.99503	99.00498	100.0	0	0.0	0.0	0.044	0.0	99.599014	-5.042	1	2.0	2.0	5.0	1.0	2.0
-5569.3755	400.99503	99.00498	100.0	0	0.0	0.0	0.047	0.0	98.679504	-5.042	1	2.0	2.0	5.0	1.0	2.0
-5569.3755	400.99503	99.00498	100.0	0	0.0	0.0	0.049	0.0	98.92488	-5.115	1	2.0	2.0	5.0	1.0	2.0
-5569.3755	400.99503	99.00498	100.0	0	0.0	0.0	0.052	0.0	98.92488	-5.177	1	2.0	2.0	5.0	1.0	2.0
-5569.3755	400.99503	99.00498	100.0	0	0.0	0.0	0.054	0.0	97.26883	-5.177	1	2.0	2.0	5.0	1.0	2.0
-5569.3755	400.99503	99.00498	100.0	0	0.0	0.0	0.057	0.0	97.26883	-5.206	1	2.0	2.0	5.0	1.0	2.0
-5569.3755	400.99503	99.00498	100.0	0	0.0	0.0	0.059	0.0	97.54257	-5.206	1	2.0	2.0	5.0	1.0	2.0
-5569.3755	400.99503	99.00498	100.0	0	0.0	0.0	0.062	0.0	97.45747	-5.232	1	2.0	2.0	5.0	1.0	2.0
-5569.3755	400.99503	99.00498	100.0	0	0.0	0.0	0.064	0.0	97.45747	-5.279	1	2.0	2.0	5.0	1.0	2.0
-5569.3755	400.99503	99.00498	100.0	0	0.0	0.0	0.066	0.0	97.69515	-5.279	1	2.0	2.0	5.0	1.0	2.0
-5569.3755	400.99503	99.00498	100.0	1	0.0	0.0	0.069	0.0	97.24728	-5.319	1	2.0	2.0	5.0	1.0	2.0
-5569.3755	400.99503	99.00498	100.0	1	0.0	0.0	0.071	0.0	97.24728	-5.319	1	2.0	2.0	5.0	1.0	2.0
-5569.3755	400.99503	99.00498	100.0	1	0.0	0.0	0.073	0.0	97.35343	-5.337	1	2.0	2.0	5.0	1.0	2.0
-5569.3755	400.99503	99.00498	100.0	1	0.0	0.0	0.075	0.0	97.35343	-5.37	1	2.0	2.0	5.0	1.0	2.0
-5569.3755	400.99503	99.00498	100.0	1	0.0	0.0	0.077	0.0	96.56196	-5.37	1	2.0	2.0	5.0	1.0	2.0
-5569.3755	400.99503	99.00498	100.0	1	0.0	0.0	0.079	0.0	97.950516	-5.384	1	2.0	2.0	5.0	1.0	2.0
-5569.3755	400.99503	99.00498	100.0	1	0.0	0.0	0.081	0.0	97.950516	-5.41	1	2.0	2.0	5.0	1.0	2.0
-5569.3755	400.99503	99.00498	100.0	1	0.0	0.0	0.083	0.0	98.15389	-5.41	1	2.0	2.0	5.0	1.0	2.0
-5569.3755	400.99503	99.00498	100.0	1	0.0	0.0	0.085	0.0	97.36138	-5.422	1	2.0	2.0	5.0	1.0	2.0
-5569.3755	400.99503	99.00498	100.0	1	0.0	0.0	0.087	0.0	97.36138	-5.422	1	2.0	2.0	5.0	1.0	2.0
-5569.3755	400.99503	99.00498	100.0	1	0.0	0.0	0.089	0.0	96.60596	-5.443	1	2.0	2.0	5.0	1.0	2.0
-5569.3755	400.99503	99.00498	100.0	1	0.0	0.0	0.091	0.0	96.60596	-5.452	1	2.0	2.0	5.0	1.0	2.0
-5569.3755	400.99503	99.00498	100.0	1	0.0	0.0	0.093	0.0	96.71352	-5.452	1	2.0	2.0	5.0	1.0	2.0
-5569.3755	400.99503	99.00498	100.0	1	0.0	0.0	0.096	0.0	96.97144	-5.469	1	2.0	2.0	5.0	1.0	2.0
-5569.3755	400.99503	99.00498	100.0	1	0.0	0.0	0.098	0.0	96.97144	-5.477	1	2.0	2.0	5.0	1.0	2.0
-5569.3755	400.99503	99.00498	100.0	1	0.0	0.0	0.1	0.0	97.36944	-5.477	1	2.0	2.0	5.0	1.0	2.0
-5569.3755	400.99503	99.00498	100.0	1	0.0	0.0	0.102	0.0	97.53043	-5.49	1	2.0	2.0	5.0	1.0	2.0
-5569.3755	400.99503	99.00498	100.0	1	0.0	0.0	0.104	0.0	97.53043	-5.502	1	2.0	2.0	5.0	1.0	2.0
-5569.3755	400.99503	99.00498	100.0	1	0.0	0.0	0.107	0.0	97.45097	-5.502	1	2.0	2.0	5.0	1.0	2.0
-5569.3755	400.99503	99.00498	100.0	1	0.0	0.0	0.109	0.0	97.45097	-5.507	1	2.0	2.0	5.0	1.0	2.0
-5569.3755	400.99503	99.00498	100.0	1	0.0	0.0	0.112	0.0	97.52691	-5.507	1	2.0	2.0	5.0	1.0	2.0
-5569.3755	400.99503	99.00498	100.0	1	0.0	0.0	0.114	0.0	97.345055	-5.516	1	2.0	2.0	5.0	1.0	2.0
-5569.3755	400.99503	99.00498	100.0	1	0.0	0.0	0.117	0.0	97.345055	-5.521	1	2.0	2.0	5.0	1.0	2.0
-5569.3755	400.99503	99.00498	100.0	1	0.0	0.0	0.12	0.0	97.375275	-5.521	1	2.0	2.0	5.0	1.0	2.0
-5569.3755	400.99503	99.00498	100.0	1	0.0	0.0	0.122	0.0	98.1957	-5.528	1	2.0	2.0	5.0	1.0	2.0
-5569.3755	400.99503	99.00498	100.0	1	0.0	0.0	0.125	0.0	98.1957	-5.528	1	2.0	2.0	5.0	1.0	2.0
-5569.3755	400.99503	99.00498	100.0	1	0.0	0.0	0.128	0.0	97.22764	-5.534	1	2.0	2.0	5.0	1.0	2.0
-5569.3755	400.99503	99.00498	100.0	1	0.0	0.0	0.131	0.0	97.22764	-5.537	1	2.0	2.0	5.0	1.0	2.0
-5569.3755	400.99503	99.00498	100.0	1	0.0	0.0	0.134	0.0	97.479904	-5.537	1	2.0	2.0	5.0	1.0	2.0
-5569.3755	400.99503	99.00498	100.0	1	0.0	0.0	0.136	0.0	97.03485	-5.542	1	2.0	2.0	5.0	1.0	2.0
-5569.3755	400.99503	99.00498	100.0	1	0.0	0.0	0.139	0.0	97.03485	-5.545	1	2.0	2.0	5.0	1.0	2.0
-5569.3755	400.99503	99.00498	100.0	1	0.0	0.0	0.142	0.0	97.40064	-5.545	1	2.0	2.0	5.0	1.0	2.0
-5569.3755	400.99503	99.00498	100.0	1	0.0	0.0	0.144	0.0	97.024635	-5.549	1	2.0	2.0	5.0	1.0	2.0
-5569.3755	400.99503	99.00498	100.0	1	0.0	0.0	0.147	0.0	97.024635	-5.549	1	2.0	2.0	5.0	1.0	2.0
-5569.3755	400.99503	99.00498	100.0	1	0.0	0.0	0.15	0.0	97.48007	-5.551	1	2.0	2.0	5.0	1.0	2.0
-5569.3755	400.99503	99.00498	100.0	1	0.0	0.0	0.152	0.0	97.48007	-5.554	1	2.0	2.0	5.0	1.0	2.0
-5569.3755	400.99503	99.00498	100.0	1	0.0	0.0	0.155	0.0	98.54744	-5.554	1	2.0	2.0	5.0	1.0	2.0
-5569.3755	400.99503	99.00498	100.0	1	0.0	0.0	0.158	0.0	98.047806	-5.557	1	2.0	2.0	6.0	1.0	2.0
-5569.3755	400.99503	99.00498	100.0	0	0.0	0.0	0.16	0.0	98.047806	-5.559	1	3.0	2.0	7.0	1.0	2.0
0.0	400.99503	99.00498	100.0	0	0.0	0.0	0.163	0.0	97.865845	-5.559	1	3.0	2.0	0.0	1.0	2.0
0.0	400.99503	99.00498	100.0	0	0.0	0.0	0.165	0.0	97.432816	-5.561	1	3.0	2.0	0.0	1.0	2.0
0.0	400.99503	99.00498	100.0	0	0.0	0.0	0.168	0.0	97.432816	-5.562	1	3.0	2.0	0.0	1.0	2.0
0.0	400.99503	99.00498	100.0	0	0.0	0.0	0.17	0.0	97.66748	-5.562	1	3.0	2.0	0.0	1.0	2.0
0.0	400.99503	99.00498	100.0	0	0.0	0.0	0.172	0.0	97.66748	-4.803	1	3.0	2.0	0.0	1.0	2.0
0.0	400.99503	99.00498	100.0	0	0.0	0.0	0.175	0.0	97.766945	-4.803	1	3.0	2.0	0.0	1.0	2.0
0.0	400.99503	99.00498	100.0	0	0.0	0.0	0.177	0.0	97.5715	-4.463	1	3.0	2.0	0.0	1.0	2.0
0.0	400.99503	99.00498	100.0	0	0.0	0.0	0.179	0.0	97.5715	-3.854	1	3.0	2.0	0.0	1.0	2.0
0.0	400.99503	99.00498	100.0	0	0.0	0.0	0.181	0.0	97.754715	-3.854	1	3.0	2.0	0.0	1.0	2.0
0.0	400.99503	99.00498	100.0	0	0.0	0.0	0.182	0.0	98.12956	-3.582	1	3.0	2.0	0.0	1.0	2.0
0.0	400.99503	99.00498	100.0	0	0.0	0.0	0.184	0.0	98.12956	-3.582	1	3.0	2.0	0.0	1.0	2.0
0.0	400.99503	99.00498	100.0	0	0.0	0.0	0.185	0.0	98.32017	-3.093	1	3.0	2.0	0.0	1.0	2.0
0.0	400.99503	99.00498	100.0	0	0.0	0.0	0.187	0.0	98.32017	-2.671	1	3.0	2.0	0.0	1.0	2.0
0.0	400.99503	99.00498	100.0	0	0.0	0.0	0.187	0.0	97.99527	-2.671	1	3.0	2.0	0.0	1.0	2.0
0.0	400.99503	99.00498	100.0	0	0.0	0.0	0.188	0.0	97.81449	-2.482	1	3.0	2.0	0.0	1.0	2.0
0.0	400.99503	99.00498	100.0	0	0.0	0.0	0.188	0.0	97.81449	-2.143	1	3.0	2.0	0.0	1.0	2.0
0.0	400.99503	99.00498	100.0	0	0.0	0.0	0.189	0.0	97.19	-2.143	1	3.0	2.0	0.0	1.0	2.0
0.0	400.99503	99.00498	100.0	0	0.0	0.0	0.189	0.0	97.04083	-1.992	1	3.0	2.0	0.0	1.0	2.0
0.0	400.99503	99.00498	100.0	0	0.0	0.0	0.188	0.0	97.29757	-1.992	1	3.0	2.0	0.0	1.0	2.0
0.0	400.99503	99.00498	100.0	0	0.0	0.0	0.188	1.0	96.996086	-1.851	1	3.0	2.0	9.0	1.0	2.0
0.0	400.99503	99.00498	100.0	0	0.0	0.0	0.187	1.0	96.996086	-1.598	1	3.0	2.0	9.0	1.0	2.0
0.0	400.99503	99.00498	100.0	0	0.0	0.0	0.185	1.0	98.32133	-1.598	1	3.0	2.0	10.0	1.0	2.0
5555.5557	400.0	99.00498	100.0	0	0.0	0.0	0.184	1.0	97.503136	-1.38	1	3.0	2.0	10.0	1.0	2.0
5555.5557	400.0	99.00498	100.0	0	0.0	0.0	0.182	1.0	97.503136	-1.282	1	3.0	2.0	10.0	1.0	2.0
5555.5557	400.0	99.00498	100.0	0	0.0	0.0	0.18	1.0	96.833984	-1.282	1	3.0	2.0	10.0	1.0	2.0
5555.5557	400.0	99.00498	100.0	0	0.0	0.0	0.178	1.0	95.84787	-0.714	1	3.0	2.0	10.0	1.0	2.0
5555.5557	400.0	99.00498	100.0	0	0.0	0.0	0.176	1.0	95.84787	-0.714	1	3.0	2.0	10.0	1.0	2.0
5555.5557	400.0	99.00498	100.0	0	0.0	0.0	0.173	1.0	95.63886	-0.27	1	3.0	2.0	10.0	1.0	2.0
5555.5557	400.0	99.00498	100.0	0	0.0	0.0	0.171	1.0	95.60802	0.523	1	3.0	2.0	10.0	1.0	2.0
5555.5557	400.0	99.00498	100.0	0	0.0	0.0	0.168	1.0	96.2281	0.523	1	3.0	2.0	10.0	1.0	2.0
5555.5557	400.0	99.00498	100.0	0	0.0	0.0	0.166	1.0	97.522156	0.879	1	3.0	2.0	10.0	1.0	2.0
5555.5557	400.0	99.00498	100.0	0	0.0	0.0	0.163	1.0	97.522156	1.519	1	3.0	2.0	10.0	1.0	2.0
5555.5557	400.0	99.00498	100.0	0	0.0	0.0	0.161	1.0	97.67004	1.519	1	3.0	2.0	10.0	1.0	2.0
5555.5557	400.0	99.00498	100.0	0	0.0	0.0	0.158	1.0	98.78819	1.804	1	3.0	2.0	10.0	1.0	2.0
5555.5557	400.0	99.00498	100.0	0	0.0	0.0	0.155	1.0	98.78819	1.804	1	3.0	2.0	10.0	1.0	2.0
5555.5557	400.0	99.00498	100.0	0	0.0	0.0	0.152	1.0	97.98479	2.316	1	3.0	2.0	12.0	1.0	2.0
5555.5557	400.0	99.00498	100.0	0	0.0	0.0	0.149	1.0	97.70039	2.76	1	3.0	2.0	12.0	1.0	2.0
5555.5557	400.0	99.00498	100.0	0	0.0	0.0	0.147	1.0	97.802505	2.76	1	3.0	2.0	12.0	1.0	2.0
5555.5557	400.0	99.00498	100.0	0	0.0	0.0	0.144	1.0	97.87622	2.958	1	3.0	2.0	12.0	1.0	2.0
5555.5557	400.0	99.00498	100.0	0	0.0	0.0	0.141	1.0	96.94223	3.313	1	3.0	2.0	12.0	1.0	2.0
5555.5557	400.0	99.00498	100.0	0	0.0	0.0	0.138	1.0	96.86303	3.313	1	3.0	2.0	12.0	1.0	2.0
5555.5557	400.0	99.00498	100.0	0	0.0	0.0	0.136	1.0	97.41526	3.472	1	3.0	2.0	12.0	1.0	2.0
5555.5557	400.0	99.00498	100.0	0	0.0	0.0	0.133	1.0	97.41526	3.472	1	3.0	2.0	12.0	1.0	2.0
5555.5557	400.0	99.00498	100.0	0	0.0	0.0	0.13	1.0	97.213776	3.756	1	3.0	2.0	12.0	1.0	2.0
5555.5557	400.0	99.00498	100.0	0	0.0	0.0	0.128	1.0	97.213776	4.004	1	3.0	2.0	12.0	1.0	2.0
5555.5557	400.0	99.00498	100.0	0	0.0	0.0	0.126	1.0	95.994675	4.004	1	3.0	2.0	12.0	1.0	2.0
5555.5557	400.0	99.00498	100.0	0	0.0	0.0	0.123	1.0	95.651375	4.113	1	3.0	2.0	12.0	1.0	2.0
5555.5557	400.0	99.00498	100.0	0	0.0	0.0	0.121	1.0	95.651375	4.31	1	3.0	2.0	12.0	1.0	2.0
5555.5557	400.0	99.00498	100.0	0	0.0	0.0	0.119	1.0	96.24102	4.31	1	3.0	2.0	12.0	1.0	2.0
5555.5557	400.0	99.00498	100.0	0	0.0	0.0	0.117	1.0	97.041336	4.4	1	3.0	2.0	12.0	1.0	2.0
5555.5557	400.0	99.00498	100.0	0	0.0	0.0	0.115	1.0	97.041336	4.4	1	3.0	2.0	12.0	1.0	2.0
5555.5557	400.0	99.00498	100.0	0	0.0	0.0	0.113	1.0	96.44651	4.558	1	3.0	2.0	12.0	1.0	2.0
5555.5557	400.0	99.00498	100.0	0	0.0	0.0	0.111	1.0	96.44651	4.628	1	3.0	2.0	12.0	1.0	2.0
5555.5557	400.0	99.00498	100.0	0	0.0	0.0	0.108	1.0	96.795525	4.628	1	3.0	2.0	12.0	1.0	2.0
5555.5557	400.0	99.00498	100.0	0	0.0	0.0	0.106	1.0	97.28802	4.757	1	3.0	2.0	12.0	1.0	2.0
5555.5557	400.0	99.00498	100.0	0	0.0	0.0	0.104	1.0	97.28802	4.814	1	3.0	2.0	12.0	1.0	2.0
5555.5557	400.0	99.00498	100.0	0	0.0	0.0	0.102	1.0	97.9936	4.814	1	3.0	2.0	12.0	1.0	2.0
5555.5557	400.0	99.00498	100.0	0	0.0	0.0	0.1	1.0	96.89358	4.916	1	3.0	2.0	12.0	1.0	2.0
5555.5557	400.0	99.00498	100.0	0	0.0	0.0	0.098	1.0	96.89358	4.916	1	3.0	2.0	12.0	1.0	2.0
5555.5557	400.0	99.00498	100.0	0	0.0	0.0	0.097	1.0	97.48304	4.96	1	3.0	2.0	12.0	1.0	2.0
5555.5557	400.0	99.00498	100.0	0	0.0	0.0	0.095	1.0	97.48304	5.042	1	3.0	2.0	12.0	1.0	2.0
5555.5557	400.0	99.00498	100.0	0	0.0	0.0	0.093	1.0	97.79325	5.042	1	3.0	2.0	12.0	1.0	2.0
5555.5557	400.0	99.00498	100.0	0	0.0	0.0	0.091	1.0	98.83384	5.079	1	3.0	2.0	12.0	1.0	2.0
5555.5557	400.0	99.00498	100.0	0	0.0	0.0	0.09	1.0	98.83384	5.146	1	3.0	2.0	12.0	1.0	2.0
5555.5557	400.0	99.00498	100.0	0	0.0	0.0	0.088	1.0	98.48883	5.146	1	3.0	2.0	12.0	1.0	2.0
5555.5557	400.0	99.00498	100.0	0	0.0	0.0	0.086	1.0	98.18364	5.174	1	3.0	2.0	12.0	1.0	2.0
5555.5557	400.0	99.00498	100.0	0	0.0	0.0	0.085	1.0	98.18364	5.174	1	3.0	2.0	12.0	1.0	2.0
5555.5557	400.0	99.00498	100.0	0	0.0	0.0	0.083	1.0	98.55054	5.228	1	3.0	2.0	12.0	1.0	2.0
5555.5557	400.0	99.00498	100.0	0	0.0	0.0	0.081	1.0	98.55054	5.273	1	3.0	2.0	12.0	1.0	2.0
5555.5557	400.0	99.00498	100.0	0	0.0	0.0	0.08	1.0	99.28088	5.273	1	3.0	2.0	12.0	1.0	2.0
5555.5557	400.0	99.00498	100.0	0	0.0	0.0	0.078	1.0	99.04048	5.293	1	3.0	2.0	12.0	1.0	2.0
5555.5557	400.0	99.00498	100.0	0	0.0	0.0	0.076	1.0	99.04048	5.33	1	3.0	2.0	12.0	1.0	2.0
5555.5557	400.0	99.00498	100.0	0	0.0	0.0	0.075	1.0	98.610214	5.33	1	3.0	2.0	12.0	1.0	2.0
5555.5557	400.0	99.00498	100.0	0	0.0	0.0	0.073	1.0	98.91924	5.362	1	3.0	2.0	12.0	1.0	2.0
5555.5557	400.0	99.00498	100.0	0	0.0	0.0	0.071	1.0	98.91924	5.362	1	3.0	2.0	12.0	1.0	2.0
5555.5557	400.0	99.00498	100.0	1	0.0	0.0	0.069	1.0	98.41568	5.375	1	3.0	2.0	12.0	1.0	2.0
5555.5557	400.0	99.00498	100.0	1	0.0	0.0	0.067	1.0	98.41568	5.402	1	3.0	2.0	12.0	1.0	2.0
5555.5557	400.0	99.00498	100.0	1	0.0	0.0	0.066	1.0	98.7593	5.402	1	3.0	2.0	12.0	1.0	2.0
5555.5557	400.0	99.00498	100.0	1	0.0	0.0	0.064	1.0	98.30253	5.412	1	3.0	2.0	12.0	1.0	2.0
5555.5557	400.0	99.00498	100.0	1	0.0	0.0	0.062	1.0	98.11824	5.433	1	3.0	2.0	12.0	1.0	2.0
5555.5557	400.0	99.00498	100.0	1	0.0	0.0	0.06	1.0	98.208664	5.433	1	3.0	2.0	12.0	1.0	2.0
5555.5557	400.0	99.00498	100.0	1	0.0	0.0	0.059	1.0	97.518036	5.443	1	3.0	2.0	12.0	1.0	2.0
5555.5557	400.0	99.00498	100.0	1	0.0	0.0	0.057	1.0	97.518036	5.443	1	3.0	2.0	12.0	1.0	2.0
5555.5557	400.0	99.00498	100.0	1	0.0	0.0	0.054	1.0	97.2853	5.458	1	3.0	2.0	12.0	1.0	2.0
5555.5557	400.0	99.00498	100.0	1	0.0	0.0	0.052	1.0	97.2853	5.466	1	3.0	2.0	12.0	1.0	2.0
5555.5557	400.0	99.00498	100.0	1	0.0	0.0	0.05	1.0	96.72362	5.466	1	3.0	2.0	12.0	1.0	2.0
5555.5557	400.0	99.00498	100.0	1	0.0	0.0	0.048	1.0	98.84679	5.478	1	3.0	2.0	12.0	1.0	2.0
5555.5557	400.0	99.00498	100.0	1	0.0	0.0	0.046	1.0	98.84679	5.485	1	3.0	2.0	12.0	1.0	2.0
5555.5557	400.0	99.00498	100.0	1	0.0	0.0	0.043	1.0	98.283295	5.485	1	3.0	2.0	12.0	1.0	2.0
5555.5557	400.0	99.00498	100.0	1	0.0	0.0	0.041	1.0	97.80504	5.495	1	3.0	2.0	12.0	1.0	2.0
5555.5557	400.0	99.00498	100.0	1	0.0	0.0	0.039	1.0	97.80504	5.495	1	3.0	2.0	12.0	1.0	2.0
5555.5557	400.0	99.00498	100.0	1	0.0	0.0	0.036	1.0	97.41258	5.505	1	3.0	2.0	12.0	1.0	2.0
5555.5557	400.0	99.00498	100.0	1	0.0	0.0	0.034	1.0	97.41258	5.508	1	3.0	2.0	12.0	1.0	2.0
5555.5557	400.0	99.00498	100.0	1	0.0	0.0	0.031	1.0	96.99073	5.508	1	3.0	2.0	12.0	1.0	2.0
5555.5557	400.0	99.00498	100.0	1	0.0	0.0	0.028	1.0	96.31086	5.515	1	3.0	2.0	12.0	1.0	2.0
5555.5557	400.0	99.00498	100.0	1	0.0	0.0	0.025	1.0	96.31086	5.518	1	3.0	2.0	12.0	1.0	2.0
5555.5557	400.0	99.00498	100.0	1	0.0	0.0	0.022	1.0	96.43473	5.518	1	3.0	2.0	12.0	1.0	2.0
5555.5557	400.0	99.00498	100.0	1	0.0	0.0	0.019	1.0	97.08142	5.525	1	3.0	2.0	12.0	1.0	2.0
5555.5557	400.0	99.00498	100.0	1	0.0	0.0	0.017	1.0	97.08142	5.525	1	3.0	2.0	12.0	1.0	2.0
5555.5557	400.0	99.00498	100.0	1	0.0	0.0	0.014	1.0	97.26319	5.528	1	3.0	2.0	12.0	1.0	2.0
5555.5557	400.0	99.00498	100.0	1	0.0	0.0	0.011	1.0	97.26319	5.532	1	3.0	2.0	12.0	1.0	2.0
5555.5557	400.0	99.00498	100.0	1	0.0	0.0	0.008	1.0	97.39975	5.532	1	3.0	2.0	12.0	1.0	2.0
5555.5557	400.0	99.00498	100.0	1	0.0	0.0	0.005	1.0	97.826546	5.536	1	3.0	2.0	12.0	1.0	2.0
5555.5557	400.0	99.00498	100.0	1	0.0	0.0	0.002	1.0	97.826546	5.537	1	3.0	2.0	12.0	1.0	2.0
5555.5557	400.0	99.00498	100.0	1	0.0	0.0	0.0	1.0	97.54407	5.537	1	3.0	2.0	12.0	1.0	2.0
5555.5557	400.0	99.00498	100.0	1	0.0	0.0	-0.004	1.0	97.732124	5.542	1	3.0	2.0	12.0	1.0	2.0
5555.5557	400.0	99.00498	100.0	1	0.0	0.0	-0.007	1.0	97.732124	5.542	1	3.0	2.0	12.0	1.0	2.0
5555.5557	400.0	99.00498	100.0	1	0.0	0.0	-0.01	1.0	97.75098	5.543	1	3.0	2.0	13.0	1.0	2.0
5555.5557	400.0	99.00498	100.0	1	0.0	0.0	-0.012	1.0	96.60382	5.546	1	3.0	2.0	13.0	1.0	2.0
5555.5557	400.0	99.00498	99.00498	0	0.0	0.0	-0.015	1.0	96.2756	5.546	1	3.0	2.0	14.0	2.0	2.0
0.0	400.0	99.00498	99.00498	0	0.0	0.0	-0.018	1.0	97.03049	5.547	1	3.0	2.0	0.0	2.0	2.0
0.0	400.0	99.00498	99.00498	0	0.0	0.0	-0.02	1.0	97.03049	5.547	1	3.0	2.0	0.0	2.0	2.0
0.0	400.0	99.00498	99.00498	0	0.0	0.0	-0.023	1.0	97.24157	5.547	1	3.0	2.0	0.0	2.0	2.0
0.0	400.0	99.00498	99.00498	0	0.0	0.0	-0.025	1.0	97.88769	5.156	1	3.0	2.0	0.0	2.0	2.0
0.0	400.0	99.00498	99.00498	0	0.0	0.0	-0.028	1.0	97.88769	5.156	1	3.0	2.0	0.0	2.0	2.0
0.0	400.0	99.00498	99.00498	0	0.0	0.0	-0.03	1.0	97.44386	4.452	1	3.0	2.0	0.0	2.0	2.0
0.0	400.0	99.00498	99.00498	0	0.0	0.0	-0.032	1.0	97.44386	4.137	1	3.0	2.0	0.0	2.0	2.0
0.0	400.0	99.00498	99.00498	0	0.0	0.0	-0.034	1.0	97.89114	4.137	1	3.0	2.0	0.0	2.0	2.0
0.0	400.0	99.00498	99.00498	0	0.0	0.0	-0.036	1.0	97.85768	3.573	1	3.0	2.0	0.0	2.0	2.0
0.0	400.0	99.00498	99.00498	0	0.0	0.0	-0.038	1.0	98.140076	3.085	1	3.0	2.0	0.0	2.0	2.0
0.0	400.0	99.00498	99.00498	0	0.0	0.0	-0.039	1.0	97.88215	3.085	1	3.0	2.0	0.0	2.0	2.0
0.0	400.0	99.00498	99.00498	0	0.0	0.0	-0.04	1.0	98.00313	2.867	1	3.0	2.0	0.0	2.0	2.0
0.0	400.0	99.00498	99.00498	0	0.0	0.0	-0.041	1.0	98.00313	2.867	1	3.0	2.0	0.0	2.0	2.0
0.0	400.0	99.00498	99.00498	0	0.0	0.0	-0.042	1.0	97.760574	2.476	1	3.0	2.0	0.0	2.0	2.0
0.0	400.0	99.00498	99.00498	0	0.0	0.0	-0.042	1.0	97.760574	2.301	1	3.0	2.0	0.0	2.0	2.0
0.0	400.0	99.00498	99.00498	0	0.0	0.0	-0.042	1.0	97.97186	2.301	1	3.0	2.0	0.0	2.0	2.0
0.0	400.0	99.00498	99.00498	0	0.0	0.0	-0.041	1.0	98.69477	1.987	1	3.0	2.0	1.0	2.0	2.0
0.0	400.0	99.00498	99.00498	0	0.0	0.0	-0.041	1.0	98.69477	1.846	1	3.0	2.0	1.0	2.0	2.0
0.0	400.0	99.00498	99.00498	0	0.0	0.0	-0.04	1.0	98.04189	1.846	1	3.0	2.0	3.0	2.0	2.0
-4194.3066	301.99005	99.00498	99.00498	0	0.0	0.0	-0.039	1.0	99.57936	1.594	1	3.0	2.0	3.0	2.0	2.0
-4194.3066	301.99005	99.00498	99.00498	0	0.0	0.0	-0.037	1.0	99.57936	1.594	1	3.0	2.0	3.0	2.0	2.0
-4194.3066	301.99005	99.00498	99.00498	0	0.0	0.0	-0.035	1.0	99.144485	1.376	1	3.0	2.0	3.0	2.0	2.0
-4194.3066	301.99005	99.00498	99.00498	0	0.0	0.0	-0.033	1.0	99.144485	1.279	1	3.0	2.0	3.0	2.0	2.0
-4194.3066	301.99005	99.00498	99.00498	0	0.0	0.0	-0.03	1.0	98.80656	1.279	1	3.0	2.0	3.0	2.0	2.0
-4194.3066	301.99005	99.00498	99.00498	0	0.0	0.0	-0.028	1.0	98.48667	0.531	1	3.0	2.0	3.0	2.0	2.0
-4194.3066	301.99005	99.00498	99.00498	0	0.0	0.0	-0.025	1.0	98.48667	0.197	1	3.0	2.0	3.0	2.0	2.0
-4194.3066	301.99005	99.00498	99.00498	0	0.0	0.0	-0.023	1.0	97.27937	0.197	1	3.0	2.0	3.0	2.0	2.0
-4194.3066	301.99005	99.00498	99.00498	0	0.0	0.0	-0.02	1.0	97.29419	-0.4	1	3.0	2.0	3.0	2.0	2.0
-4194.3066	301.99005	99.00498	99.00498	0	0.0	0.0	-0.017	1.0	97.29419	-0.4	1	3.0	2.0	3.0	2.0	2.0
-4194.3066	301.99005	99.00498	99.00498	0	0.0	0.0	-0.014	1.0	97.31352	-0.669	1	3.0	2.0	3.0	2.0	2.0
-4194.3066	301.99005	99.00498	99.00498	0	0.0	0.0	-0.011	1.0	97.31352	-1.15	1	3.0	2.0	3.0	2.0	2.0
-4194.3066	301.99005	99.00498	99.00498	0	0.0	0.0	-0.008	1.0	97.41837	-1.15	1	3.0	2.0	3.0	2.0	2.0
-4194.3066	301.99005	99.00498	99.00498	0	0.0	0.0	-0.004	1.0	97.455414	-1.566	1	3.0	2.0	5.0	2.0	2.0
-4194.3066	301.99005	99.00498	99.00498	0	0.0	0.0	-0.001	1.0	97.455414	-1.752	1	3.0	2.0	5.0	2.0	2.0
-4194.3066	301.99005	99.00498	99.00498	0	0.0	0.0	0.001	1.0	97.30325	-1.752	1	3.0	2.0	5.0	2.0	2.0
-4194.3066	301.99005	99.00498	99.00498	0	0.0	0.0	0.004	1.0	97.89625	-2.086	1	3.0	2.0	5.0	2.0	2.0
-4194.3066	301.99005	99.00498	99.00498	0	0.0	0.0	0.007	1.0	97.89625	-2.086	1	3.0	2.0	5.0	2.0	2.0
-4194.3066	301.99005	99.00498	99.00498	0	0.0	0.0	0.011	1.0	98.788086	-2.235	1	3.0	2.0	5.0	2.0	2.0
-4194.3066	301.99005	99.00498	99.00498	0	0.0	0.0	0.014	1.0	98.788086	-2.504	1	3.0	2.0	5.0	2.0	2.0
-4194.3066	301.99005	99.00498	99.00498	0	0.0	0.0	0.017	1.0	98.030205	-2.504	1	3.0	2.0	5.0	2.0	2.0
-4194.3066	301.99005	99.00498	99.00498	0	0.0	0.0	0.02	1.0	97.48263	-2.734	1	3.0	2.0	5.0	2.0	2.0
-4194.3066	301.99005	99.00498	99.00498	0	0.0	0.0	0.023	1.0	97.48263	-2.839	1	3.0	2.0	5.0	2.0	2.0
-4194.3066	301.99005	99.00498	99.00498	0	0.0	0.0	0.026	1.0	96.84098	-2.839	1	3.0	2.0	5.0	2.0	2.0
-4194.3066	301.99005	99.00498	99.00498	0	0.0	0.0	0.029	1.0	97.0045	-3.023	1	3.0	2.0	5.0	2.0	2.0
-4194.3066	301.99005	99.00498	99.00498	0	0.0	0.0	0.032	1.0	97.0045	-3.023	1	3.0	2.0	5.0	2.0	2.0
-4194.3066	301.99005	99.00498	99.00498	0	0.0	0.0	0.035	1.0	97.61032	-3.106	1	3.0	2.0	5.0	2.0	2.0
-4194.3066	301.99005	99.00498	99.00498	0	0.0	0.0	0.037	1.0	98.117165	-3.255	1	3.0	2.0	5.0	2.0	2.0
-4194.3066	301.99005	99.00498	99.00498	0	0.0	0.0	0.04	1.0	97.739914	-3.255	1	3.0	2.0	5.0	2.0	2.0
-4194.3066	301.99005	99.00498	99.00498	0	0.0	0.0	0.043	1.0	98.198654	-3.322	1	3.0	2.0	5.0	2.0	2.0
-4194.3066	301.99005	99.00498	99.00498	0	0.0	0.0	0.046	1.0	98.198654	-3.442	1	3.0	2.0	5.0	2.0	2.0
-4194.3066	301.99005	99.00498	99.00498	0	0.0	0.0	0.049	1.0	98.258446	-3.442	1	3.0	2.0	5.0	2.0	2.0
-4194.3066	301.99005	99.00498	99.00498	0	0.0	0.0	0.051	1.0	98.422485	-3.545	1	3.0	2.0	5.0	2.0	2.0
-4194.3066	301.99005	99.00498	99.00498	0	0.0	0.0	0.054	1.0	98.422485	-3.545	1	3.0	2.0	5.0	2.0	2.0
-4194.3066	301.99005	99.00498	99.00498	0	0.0	0.0	0.057	1.0	97.82511	-3.591	1	3.0	2.0	5.0	2.0	2.0
-4194.3066	301.99005	99.00498	99.00498	0	0.0	0.0	0.06	1.0	97.82511	-3.634	1	3.0	2.0	5.0	2.0	2.0
-4194.3066	301.99005	99.00498	99.00498	0	0.0	0.0	0.062	1.0	98.60343	-3.634	1	3.0	2.0	5.0	2.0	2.0
-4194.3066	301.99005	99.00498	99.00498	0	0.0	0.0	0.065	1.0	98.71775	-3.711	1	3.0	2.0	5.0	2.0	2.0
-4194.3066	301.99005	99.00498	99.00498	0	0.0	0.0	0.068	1.0	98.83232	-3.777	1	3.0	2.0	5.0	2.0	2.0
-4194.3066	301.99005	99.00498	99.00498	0	0.0	0.0	0.07	1.0	99.39066	-3.777	1	3.0	2.0	5.0	2.0	2.0
-4194.3066	301.99005	99.00498	99.00498	0	0.0	0.0	0.073	1.0	99.13488	-3.807	1	3.0	2.0	5.0	2.0	2.0
-4194.3066	301.99005	99.00498	99.00498	0	0.0	0.0	0.075	1.0	99.13488	-3.807	1	3.0	2.0	5.0	2.0	2.0
-4194.3066	301.99005	99.00498	99.00498	1	0.0	0.0	0.078	1.0	99.69987	-3.835	1	3.0	2.0	5.0	2.0	2.0
-4194.3066	301.99005	99.00498	99.00498	1	0.0	0.0	0.081	1.0	99.69987	-3.885	1	3.0	2.0	5.0	2.0	2.0
-4194.3066	301.99005	99.00498	99.00498	1	0.0	0.0	0.083	1.0	98.35316	-3.885	1	3.0	2.0	5.0	2.0	2.0
-4194.3066	301.99005	99.00498	99.00498	1	0.0	0.0	0.086	1.0	98.50272	-3.927	1	3.0	2.0	5.0	2.0	2.0
-4194.3066	301.99005	99.00498	99.00498	1	0.0	0.0	0.088	1.0	99.64432	-3.946	1	3.0	2.0	5.0	2.0	2.0
-4194.3066	301.99005	99.00498	99.00498	1	0.0	0.0	0.09	1.0	99.6117	-3.946	1	3.0	2.0	5.0	2.0	2.0
-4194.3066	301.99005	99.00498	99.00498	1	0.0	0.0	0.092	1.0	98.88821	-3.981	1	3.0	2.0	5.0	2.0	2.0
-4194.3066	301.99005	99.00498	99.00498	1	0.0	0.0	0.095	1.0	98.444954	-3.981	1	3.0	2.0	5.0	2.0	2.0
-4194.3066	301.99005	99.00498	99.00498	1	0.0	0.0	0.097	1.0	98.175995	-4.011	1	3.0	2.0	5.0	2.0	2.0
-4194.3066	301.99005	99.00498	99.00498	1	0.0	0.0	0.099	1.0	98.175995	-4.024	1	3.0	2.0	5.0	2.0	2.0
-4194.3066	301.99005	99.00498	99.00498	1	0.0	0.0	0.101	1.0	98.67772	-4.024	1	3.0	2.0	5.0	2.0	2.0
-4194.3066	301.99005	99.00498	99.00498	1	0.0	0.0	0.103	1.0	98.90793	-4.048	1	3.0	2.0	5.0	2.0	2.0
-4194.3066	301.99005	99.00498	99.00498	1	0.0	0.0	0.105	1.0	98.90793	-4.068	1	3.0	2.0	5.0	2.0	2.0
-4194.3066	301.99005	99.00498	99.00498	1	0.0	0.0	0.107	1.0	98.92459	-4.068	1	3.0	2.0	5.0	2.0	2.0
-4194.3066	301.99005	99.00498	99.00498	1	0.0	0.0	0.109	1.0	98.92459	-4.077	1	3.0	2.0	5.0	2.0	2.0
-4194.3066	301.99005	99.00498	99.00498	1	0.0	0.0	0.111	1.0	98.99041	-4.077	1	3.0	2.0	5.0	2.0	2.0
-4194.3066	301.99005	99.00498	99.00498	1	0.0	0.0	0.113	1.0	99.515114	-4.094	1	3.0	2.0	5.0	2.0	2.0
-4194.3066	301.99005	99.00498	99.00498	1	0.0	0.0	0.115	1.0	99.515114	-4.101	1	3.0	2.0	5.0	2.0	2.0
-4194.3066	301.99005	99.00498	99.00498	1	0.0	0.0	0.117	1.0	100.15039	-4.101	1	3.0	2.0	5.0	2.0	2.0
-4194.3066	301.99005	99.00498	99.00498	1	0.0	0.0	0.119	1.0	99.718285	-4.115	1	3.0	2.0	5.0	2.0	2.0
-4194.3066	301.99005	99.00498	99.00498	1	0.0	0.0	0.121	1.0	99.718285	-4.126	1	3.0	2.0	5.0	2.0	2.0
-4194.3066	301.99005	99.00498	99.00498	1	0.0	0.0	0.123	1.0	99.85742	-4.126	1	3.0	2.0	5.0	2.0	2.0
-4194.3066	301.99005	99.00498	99.00498	1	0.0	0.0	0.125	1.0	99.85742	-4.131	1	3.0	2.0	5.0	2.0	2.0
-4194.3066	301.99005	99.00498	99.00498	1	0.0	0.0	0.127	1.0	99.98725	-4.131	1	3.0	2.0	5.0	2.0	2.0
-4194.3066	301.99005	99.00498	99.00498	1	0.0	0.0	0.13	1.0	99.37287	-4.14	1	3.0	2.0	5.0	2.0	2.0
-4194.3066	301.99005	99.00498	99.00498	1	0.0	0.0	0.132	1.0	99.37287	-4.144	1	3.0	2.0	5.0	2.0	2.0
-4194.3066	301.99005	99.00498	99.00498	1	0.0	0.0	0.134	1.0	98.87397	-4.144	1	3.0	2.0	5.0	2.0	2.0
-4194.3066	301.99005	99.00498	99.00498	1	0.0	0.0	0.136	1.0	98.304565	-4.152	1	3.0	2.0	5.0	2.0	2.0
-4194.3066	301.99005	99.00498	99.00498	1	0.0	0.0	0.139	1.0	98.304565	-4.155	1	3.0	2.0	5.0	2.0	2.0
-4194.3066	301.99005	99.00498	99.00498	1	0.0	0.0	0.141	1.0	98.70181	-4.155	1	3.0	2.0	5.0	2.0	2.0
-4194.3066	301.99005	99.00498	99.00498	1	0.0	0.0	0.143	1.0	98.70181	-4.161	1	3.0	2.0	5.0	2.0	2.0
-4194.3066	301.99005	99.00498	99.00498	1	0.0	0.0	0.146	1.0	98.855034	-4.161	1	3.0	2.0	5.0	2.0	2.0
-4194.3066	301.99005	99.00498	99.00498	1	0.0	0.0	0.148	1.0	98.50574	-4.166	1	3.0	2.0	5.0	2.0	2.0
-4194.3066	301.99005	99.00498	99.00498	1	0.0	0.0	0.151	1.0	98.50574	-4.168	1	3.0	2.0	5.0	2.0	2.0
-4194.3066	301.99005	99.00498	99.00498	1	0.0	0.0	0.153	1.0	97.90004	-4.168	1	3.0	2.0	6.0	2.0	2.0
0.0	301.99005	99.00498	99.00498	0	0.0	0.0	0.155	1.0	97.5914	-4.172	1	4.0	2.0	0.0	2.0	2.0
0.0	301.99005	99.00498	99.00498	0	0.0	0.0	0.158	1.0	97.5914	-4.174	1	4.0	2.0	0.0	2.0	2.0
0.0	301.99005	99.00498	99.00498	0	0.0	0.0	0.16	1.0	97.83435	-4.174	1	4.0	2.0	0.0	2.0	2.0
0.0	301.99005	99.00498	99.00498	0	0.0	0.0	0.162	1.0	97.83435	-4.179	1	4.0	2.0	0.0	2.0	2.0
0.0	301.99005	99.00498	99.00498	0	0.0	0.0	0.165	1.0	97.19904	-4.179	1	4.0	2.0	0.0	2.0	2.0
0.0	301.99005	99.00498	99.00498	0	0.0	0.0	0.167	1.0	96.627594	-3.882	1	4.0	2.0	0.0	2.0	2.0
0.0	301.99005	99.00498	99.00498	0	0.0	0.0	0.169	1.0	96.69959	-3.352	1	4.0	2.0	0.0	2.0	2.0
0.0	301.99005	99.00498	99.00498	0	0.0	0.0	0.171	1.0	95.942276	-3.352	1	4.0	2.0	0.0	2.0	2.0
0.0	301.99005	99.00498	99.00498	0	0.0	0.0	0.173	1.0	95.27702	-3.115	1	4.0	2.0	0.0	2.0	2.0
0.0	301.99005	99.00498	99.00498	0	0.0	0.0	0.175	1.0	96.938194	-3.115	1	4.0	2.0	0.0	2.0	2.0
0.0	301.99005	99.00498	99.00498	0	0.0	0.0	0.177	1.0	96.68178	-2.69	1	4.0	2.0	0.0	2.0	2.0
0.0	301.99005	99.00498	99.00498	0	0.0	0.0	0.178	1.0	96.68178	-2.5	1	4.0	2.0	0.0	2.0	2.0
0.0	301.99005	99.00498	99.00498	0	0.0	0.0	0.18	1.0	96.09042	-2.5	1	4.0	2.0	0.0	2.0	2.0
0.0	301.99005	99.00498	99.00498	0	0.0	0.0	0.181	1.0	95.91846	-2.159	1	4.0	2.0	0.0	2.0	2.0
0.0	301.99005	99.00498	99.00498	0	0.0	0.0	0.182	1.0	95.91846	-2.006	1	4.0	2.0	0.0	2.0	2.0
0.0	301.99005	99.00498	99.00498	0	0.0	0.0	0.183	1.0	95.75737	-2.006	1	4.0	2.0	0.0	2.0	2.0
0.0	301.99005	99.00498	99.00498	0	0.0	0.0	0.183	1.0	96.18079	-1.732	1	4.0	2.0	0.0	2.0	2.0
0.0	301.99005	99.00498	99.00498	0	0.0	0.0	0.183	1.0	96.18079	-1.61	1	4.0	2.0	0.0	2.0	2.0
0.0	301.99005	99.00498	99.00498	0	0.0	0.0	0.184	1.0	95.518196	-1.61	1	4.0	2.0	0.0	2.0	2.0
0.0	301.99005	99.00498	99.00498	0	0.0	0.0	0.183	1.0	95.518196	-1.39	1	4.0	2.0	0.0	2.0	2.0
0.0	301.99005	99.00498	99.00498	0	0.0	0.0	0.183	1.0	96.85253	-1.39	1	4.0	2.0	8.0	2.0	2.0
0.0	301.99005	99.00498	99.00498	0	0.0	0.0	0.182	0.0	97.47838	-1.291	1	4.0	2.0	0.0	2.0	2.0
0.0	301.99005	99.00498	99.00498	0	0.0	0.0	0.181	0.0	97.47838	-1.115	1	4.0	2.0	0.0	2.0	2.0
0.0	301.99005	99.00498	99.00498	0	0.0	0.0	0.179	0.0	97.65152	-1.115	1	4.0	2.0	0.0	2.0	2.0
0.0	301.99005	99.00498	99.00498	0	0.0	0.0	0.178	0.0	98.208626	-0.963	1	4.0	2.0	0.0	2.0	2.0
0.0	301.99005	99.00498	99.00498	0	0.0	0.0	0.176	0.0	98.208626	-0.963	1	4.0	2.0	0.0	2.0	2.0
0.0	301.99005	99.00498	99.00498	0	0.0	0.0	0.174	0.0	97.41318	-0.895	1	4.0	2.0	0.0	2.0	2.0
0.0	301.99005	99.00498	99.00498	0	0.0	0.0	0.172	0.0	97.41318	-0.772	1	4.0	2.0	0.0	2.0	2.0
0.0	301.99005	99.00498	99.00498	0	0.0	0.0	0.169	0.0	96.727394	-0.772	1	4.0	2.0	0.0	2.0	2.0
0.0	301.99005	99.00498	99.00498	0	0.0	0.0	0.166	0.0	97.254234	-0.718	1	4.0	2.0	0.0	2.0	2.0
0.0	301.99005	99.00498	99.00498	0	0.0	0.0	0.163	0.0	97.254234	-0.62	1	4.0	2.0	0.0	2.0	2.0
0.0	301.99005	99.00498	99.00498	0	0.0	0.0	0.161	0.0	97.49801	-0.62	1	4.0	2.0	0.0	2.0	2.0
0.0	301.99005	99.00498	99.00498	0	0.0	0.0	0.157	0.0	98.363304	-0.576	1	4.0	2.0	0.0	2.0	2.0
0.0	301.99005	99.00498	99.00498	0	0.0	0.0	0.154	0.0	98.363304	-0.497	1	4.0	2.0	0.0	2.0	2.0
0.0	301.99005	99.00498	99.00498	0	0.0	0.0	0.151	0.0	98.63243	-0.497	1	4.0	2.0	0.0	2.0	2.0
0.0	301.99005	99.00498	99.00498	0	0.0	0.0	0.147	0.0	99.1224	-0.429	1	4.0	2.0	0.0	2.0	2.0
0.0	301.99005	99.00498	99.00498	0	0.0	0.0	0.144	0.0	98.956055	-0.429	1	4.0	2.0	0.0	2.0	2.0
0.0	301.99005	99.00498	99.00498	0	0.0	0.0	0.14	0.0	98.17287	-0.399	1	4.0	2.0	0.0	2.0	2.0
0.0	301.99005	99.00498	99.00498	0	0.0	0.0	0.137	0.0	98.17287	-0.344	1	4.0	2.0	0.0	2.0	2.0
0.0	301.99005	99.00498	99.00498	0	0.0	0.0	0.133	0.0	98.226654	-0.344	1	4.0	2.0	0.0	2.0	2.0
0.0	301.99005	99.00498	99.00498	0	0.0	0.0	0.13	0.0	98.135956	-0.297	1	4.0	2.0	0.0	2.0	2.0
0.0	301.99005	99.00498	99.00498	0	0.0	0.0	0.126	0.0	98.135956	-0.276	1	4.0	2.0	0.0	2.0	2.0
0.0	301.99005	99.00498	99.00498	0	0.0	0.0	0.123	0.0	97.94858	-0.276	1	4.0	2.0	0.0	2.0	2.0
0.0	301.99005	99.00498	99.00498	0	0.0	0.0	0.119	0.0	97.94858	-0.238	1	4.0	2.0	0.0	2.0	2.0
0.0	301.99005	99.00498	99.00498	0	0.0	0.0	0.116	0.0	97.9242	-0.238	1	4.0	2.0	0.0	2.0	2.0
0.0	301.99005	99.00498	99.00498	0	0.0	0.0	0.112	0.0	98.057816	-0.221	1	4.0	2.0	0.0	2.0	2.0
0.0	301.99005	99.00498	99.00498	0	0.0	0.0	0.109	0.0	98.057816	-0.191	1	4.0	2.0	0.0	2.0	2.0
0.0	301.99005	99.00498	99.00498	0	0.0	0.0	0.105	0.0	97.20742	-0.191	1	4.0	2.0	0.0	2.0	2.0
0.0	301.99005	99.00498	99.00498	0	0.0	0.0	0.102	0.0	96.59026	-0.177	1	4.0	2.0	0.0	2.0	2.0
0.0	301.99005	99.00498	99.00498	0	0.0	0.0	0.099	0.0	96.59026	-0.153	1	4.0	2.0	0.0	2.0	2.0
0.0	301.99005	99.00498	99.00498	0	0.0	0.0	0.095	0.0	95.52539	-0.153	1	4.0	2.0	0.0	2.0	2.0
0.0	301.99005	99.00498	99.00498	0	0.0	0.0	0.092	0.0	95.52539	-0.142	1	4.0	2.0	0.0	2.0	2.0
0.0	301.99005	99.00498	99.00498	0	0.0	0.0	0.089	0.0	95.50423	-0.142	1	4.0	2.0	0.0	2.0	2.0
0.0	301.99005	99.00498	99.00498	0	0.0	0.0	0.085	0.0	95.84851	-0.122	1	4.0	2.0	0.0	2.0	2.0
0.0	301.99005	99.00498	99.00498	0	0.0	0.0	0.082	0.0	95.84851	-0.114	1	4.0	2.0	0.0	2.0	2.0
0.0	301.99005	99.00498	99.00498	0	0.0	0.0	0.078	0.0	95.52265	-0.114	1	4.0	2.0	0.0	2.0	2.0
0.0	301.99005	99.00498	99.00498	0	0.0	0.0	0.075	0.0	94.96172	-0.098	1	4.0	2.0	0.0	2.0	2.0
0.0	301.99005	99.00498	99.00498	0	0.0	0.0	0.072	0.0	94.96172	-0.091	1	4.0	2.0	0.0	2.0	2.0
0.0	301.99005	99.00498	99.00498	0	0.0	0.0	0.068	0.0	95.473145	-0.091	1	4.0	2.0	0.0	2.0	2.0
0.0	301.99005	99.00498	99.00498	0	0.0	0.0	0.065	0.0	95.473145	-0.078	1	4.0	2.0	0.0	2.0	2.0
0.0	301.99005	99.00498	99.00498	0	0.0	0.0	0.062	0.0	95.62761	-0.078	1	4.0	2.0	0.0	2.0	2.0
0.0	301.99005	99.00498	99.00498	0	0.0	0.0	0.058	0.0	96.760666	-0.073	1	4.0	2.0	0.0	2.0	2.0
0.0	301.99005	99.00498	99.00498	0	0.0	0.0	0.055	0.0	96.760666	-0.062	1	4.0	2.0	0.0	2.0	2.0
0.0	301.99005	99.00498	99.00498	0	0.0	0.0	0.052	0.0	96.980385	-0.062	1	4.0	2.0	0.0	2.0	2.0
0.0	301.99005	99.00498	99.00498	0	0.0	0.0	0.049	0.0	96.493744	-0.058	1	4.0	2.0	0.0	2.0	2.0
0.0	301.99005	99.00498	99.00498	0	0.0	0.0	0.045	0.0	96.493744	-0.05	1	4.0	2.0	0.0	2.0	2.0
0.0	301.99005	99.00498	99.00498	0	0.0	0.0	0.042	0.0	95.443214	-0.05	1	4.0	2.0	0.0	2.0	2.0
0.0	301.99005	99.00498	99.00498	0	0.0	0.0	0.039	0.0	95.443214	-0.046	1	4.0	2.0	0.0	2.0	2.0
0.0	301.99005	99.00498	99.00498	0	0.0	0.0	0.036	0.0	96.84753	-0.046	1	4.0	2.0	0.0	2.0	2.0
0.0	301.99005	99.00498	99.00498	0	0.0	0.0	0.033	0.0	97.1965	-0.04	1	4.0	2.0	0.0	2.0	2.0
0.0	301.99005	99.00498	99.00498	0	0.0	0.0	0.03	0.0	97.1965	-0.034	1	4.0	2.0	0.0	2.0	2.0
0.0	301.99005	99.00498	99.00498	0	0.0	0.0	0.026	0.0	97.43215	-0.034	1	4.0	2.0	0.0	2.0	2.0
0.0	301.99005	99.00498	99.00498	0	0.0	0.0	0.023	0.0	97.73338	-0.032	1	4.0	2.0	0.0	2.0	2.0
0.0	301.99005	99.00498	99.00498	0	0.0	0.0	0.021	0.0	97.73338	-0.027	1	4.0	2.0	0.0	2.0	2.0
0.0	301.99005	99.00498	99.00498	0	0.0	0.0	0.018	0.0	97.578064	-0.027	1	4.0	2.0	0.0	2.0	2.0
0.0	301.99005	99.00498	99.00498	0	0.0	0.0	0.015	0.0	97.578064	-0.025	1	4.0	2.0	0.0	2.0	2.0
0.0	301.99005	99.00498	99.00498	0	0.0	0.0	0.012	0.0	97.651375	-0.025	1	4.0	2.0	0.0	2.0	2.0
0.0	301.99005	99.00498	99.00498	0	0.0	0.0	0.009	0.0	97.82783	-0.021	1	4.0	2.0	0.0	2.0	2.0
0.0	301.99005	99.00498	99.00498	0	0.0	0.0	0.006	0.0	97.82783	-0.018	1	4.0	2.0	0.0	2.0	2.0
0.0	301.99005	99.00498	99.00498	0	0.0	0.0	0.004	0.0	97.916565	-0.018	1	4.0	2.0	0.0	2.0	2.0
0.0	301.99005	99.00498	99.00498	0	0.0	0.0	0.001	0.0	96.949905	-0.017	1	4.0	2.0	0.0	2.0	2.0
0.0	301.99005	99.00498	99.00498	0	0.0	0.0	-0.001	0.0	96.949905	-0.014	1	4.0	2.0	0.0	2.0	2.0
0.0	301.99005	99.00498	99.00498	0	0.0	0.0	-0.003	0.0	96.9149	-0.014	1	4.0	2.0	0.0	2.0	2.0
0.0	301.99005	99.00498	99.00498	0	0.0	0.0	-0.006	0.0	96.9149	-0.013	1	4.0	2.0	0.0	2.0	2.0
0.0	301.99005	99.00498	99.00498	0	0.0	0.0	-0.008	0.0	97.68301	-0.013	1	4.0	2.0	0.0	2.0	2.0
0.0	301.99005	99.00498	99.00498	0	0.0	0.0	-0.011	0.0	97.2095	-0.011	1	4.0	2.0	0.0	2.0	2.0
0.0	301.99005	99.00498	99.00498	0	0.0	0.0	-0.013	0.0	97.2095	-0.01	1	4.0	2.0	0.0	2.0	2.0
0.0	301.99005	99.00498	99.00498	0	0.0	0.0	-0.015	0.0	97.10595	-0.01	1	4.0	2.0	0.0	2.0	2.0
0.0	301.99005	99.00498	99.00498	0	0.0	0.0	-0.018	0.0	96.70881	-0.009	1	4.0	2.0	0.0	2.0	2.0
0.0	301.99005	99.00498	99.00498	0	0.0	0.0	-0.02	0.0	96.70881	-0.008	1	4.0	2.0	0.0	2.0	2.0
0.0	301.99005	99.00498	99.00498	0	0.0	0.0	-0.022	0.0	96.68696	-0.008	1	4.0	2.0	0.0	2.0	2.0
0.0	301.99005	99.00498	99.00498	0	0.0	0.0	-0.025	0.0	97.238045	-0.007	1	4.0	2.0	0.0	2.0	2.0
0.0	301.99005	99.00498	99.00498	0	0.0	0.0	-0.027	0.0	96.789604	-0.007	1	4.0	2.0	0.0	2.0	2.0
0.0	301.99005	99.00498	99.00498	0	0.0	0.0	-0.029	0.0	96.901306	-0.006	1	4.0	2.0	0.0	2.0	2.0
0.0	301.99005	99.00498	99.00498	0	0.0	0.0	-0.032	0.0	96.29536	-0.005	1	4.0	2.0	0.0	2.0	2.0
0.0	301.99005	99.00498	99.00498	0	0.0	0.0	-0.034	0.0	96.62555	-0.005	1	4.0	2.0	0.0	2.0	2.0
0.0	301.99005	99.00498	99.00498	0	0.0	0.0	-0.037	0.0	97.25459	-0.005	1	4.0	2.0	0.0	2.0	2.0
0.0	301.99005	99.00498	99.00498	0	0.0	0.0	-0.039	0.0	97.25459	-0.004	1	4.0	2.0	0.0	2.0	2.0
0.0	301.99005	99.00498	99.00498	0	0.0	0.0	-0.042	0.0	97.29526	-0.004	1	4.0	2.0	0.0	2.0	2.0
0.0	301.99005	99.00498	99.00498	0	0.0	0.0	-0.044	0.0	97.29526	-0.003	1	4.0	2.0	0.0	2.0	2.0
0.0	301.99005	99.00498	99.00498	0	0.0	0.0	-0.046	0.0	98.36496	-0.003	1	4.0	2.0	0.0	2.0	2.0
0.0	301.99005	99.00498	99.00498	0	0.0	0.0	-0.048	0.0	98.33496	-0.003	1	4.0	2.0	0.0	2.0	2.0
0.0	301.99005	99.00498	99.00498	0	0.0	0.0	-0.05	0.0	98.36577	-0.002	1	4.0	2.0	0.0	2.0	2.0
0.0	301.99005	99.00498	99.00498	0	0.0	0.0	-0.053	0.0	98.35017	-0.002	1	4.0	2.0	0.0	2.0	2.0
0.0	301.99005	99.00498	99.00498	0	0.0	0.0	-0.055	0.0	98.69001	-0.002	1	4.0	2.0	0.0	2.0	2.0
0.0	301.99005	99.00498	99.00498	0	0.0	0.0	-0.056	0.0	98.69001	-0.001	1	4.0	2.0	0.0	2.0	2.0
0.0	301.99005	99.00498	99.00498	0	0.0	0.0	-0.058	0.0	98.63527	-0.001	1	4.0	2.0	0.0	2.0	2.0
0.0	301.99005	99.00498	99.00498	0	0.0	0.0	-0.06	0.0	98.63527	-0.001	1	4.0	2.0	0.0	2.0	2.0
0.0	301.99005	99.00498	99.00498	0	0.0	0.0	-0.061	0.0	97.94662	-0.001	1	4.0	2.0	0.0	2.0	2.0
0.0	301.99005	99.00498	99.00498	0	0.0	0.0	-0.061	0.0	98.14745	-0.001	1	4.0	2.0	0.0	2.0	2.0
0.0	301.99005	99.00498	99.00498	0	0.0	0.0	-0.061	0.0	98.14745	-0.001	1	4.0	2.0	0.0	2.0	2.0
0.0	301.99005	99.00498	99.00498	0	0.0	0.0	-0.061	0.0	98.745026	-0.001	1	4.0	2.0	0.0	2.0	2.0
0.0	301.99005	99.00498	99.00498	0	0.0	0.0	-0.061	0.0	98.858696	0.0	1	4.0	2.0	0.0	2.0	2.0
0.0	301.99005	99.00498	99.00498	0	0.0	0.0	-0.061	0.0	98.79734	0.0	1	4.0	2.0	0.0	2.0	2.0
0.0	301.99005	99.00498	99.00498	0	0.0	0.0	-0.061	0.0	98.26319	0.0	1	4.0	2.0	0.0	2.0	2.0
0.0	301.99005	99.00498	99.00498	0	0.0	0.0	-0.061	0.0	98.26319	0.0	1	4.0	2.0	0.0	2.0	2.0
0.0	301.99005	99.00498	99.00498	0	0.0	0.0	-0.06	0.0	97.850914	0.0	1	4.0	2.0	0.0	2.0	2.0
0.0	301.99005	99.00498	99.00498	0	0.0	0.0	-0.058	0.0	97.97671	0.0	1	4.0	2.0	1.0	2.0	2.0
0.0	301.99005	99.00498	99.00498	0	0.0	0.0	-0.057	0.0	97.97671	0.0	1	4.0	2.0	1.0	2.0	2.0
0.0	301.99005	99.00498	99.00498	0	0.0	0.0	-0.055	0.0	96.719795	0.0	1	4.0	2.0	2.0	2.0	2.0
-2819.2373	202.98508	99.00498	99.00498	0	0.0	0.0	-0.053	0.0	99.02933	0.0	1	4.0	2.0	3.0	2.0	2.0
-2819.2373	202.98508	99.00498	99.00498	0	0.0	0.0	-0.051	0.0	99.02933	0.0	1	4.0	2.0	3.0	2.0	2.0
-2819.2373	202.98508	99.00498	99.00498	0	0.0	0.0	-0.048	0.0	98.37243	0.0	1	4.0	2.0	3.0	2.0	2.0
-2819.2373	202.98508	99.00498	99.00498	0	0.0	0.0	-0.046	0.0	98.37243	0.0	1	4.0	2.0	3.0	2.0	2.0
-2819.2373	202.98508	99.00498	99.00498	0	0.0	0.0	-0.043	0.0	98.1431	0.0	1	4.0	2.0	3.0	2.0	2.0
-2819.2373	202.98508	99.00498	99.00498	0	0.0	0.0	-0.041	0.0	98.72751	-0.384	1	4.0	2.0	3.0	2.0	2.0
-2819.2373	202.98508	99.00498	99.00498	0	0.0	0.0	-0.038	0.0	98.72751	-0.557	1	4.0	2.0	3.0	2.0	2.0
-2819.2373	202.98508	99.00498	99.00498	0	0.0	0.0	-0.035	0.0	98.65148	-0.557	1	4.0	2.0	3.0	2.0	2.0
-2819.2373	202.98508	99.00498	99.00498	0	0.0	0.0	-0.032	0.0	98.29446	-0.866	1	4.0	2.0	3.0	2.0	2.0
-2819.2373	202.98508	99.00498	99.00498	0	0.0	0.0	-0.029	0.0	98.29446	-1.004	1	4.0	2.0	3.0	2.0	2.0
-2819.2373	202.98508	99.00498	99.00498	0	0.0	0.0	-0.027	0.0	98.571014	-1.004	1	4.0	2.0	3.0	2.0	2.0
-2819.2373	202.98508	99.00498	99.00498	0	0.0	0.0	-0.024	0.0	98.571014	-1.252	1	4.0	2.0	3.0	2.0	2.0
-2819.2373	202.98508	99.00498	99.00498	0	0.0	0.0	-0.021	0.0	98.81863	-1.252	1	4.0	2.0	3.0	2.0	2.0
-2819.2373	202.98508	99.00498	99.00498	0	0.0	0.0	-0.018	0.0	98.4165	-1.363	1	4.0	2.0	3.0	2.0	2.0
-2819.2373	202.98508	99.00498	99.00498	0	0.0	0.0	-0.015	0.0	98.4165	-1.562	1	4.0	2.0	3.0	2.0	2.0
-2819.2373	202.98508	99.00498	99.00498	0	0.0	0.0	-0.011	0.0	97.825676	-1.562	1	4.0	2.0	3.0	2.0	2.0
-2819.2373	202.98508	99.00498	99.00498	0	0.0	0.0	-0.008	0.0	98.12629	-1.735	1	4.0	2.0	5.0	2.0	2.0
-2819.2373	202.98508	99.00498	99.00498	0	0.0	0.0	-0.005	0.0	98.12629	-1.81	1	4.0	2.0	5.0	2.0	2.0
-2819.2373	202.98508	99.00498	99.00498	0	0.0	0.0	-0.002	0.0	97.72567	-1.81	1	4.0	2.0	5.0	2.0	2.0
-2819.2373	202.98508	99.00498	99.00498	0	0.0	0.0	0.0	0.0	97.73008	-1.948	1	4.0	2.0	5.0	2.0	2.0
-2819.2373	202.98508	99.00498	99.00498	0	0.0	0.0	0.003	0.0	97.65757	-1.948	1	4.0	2.0	5.0	2.0	2.0
-2819.2373	202.98508	99.00498	99.00498	0	0.0	0.0	0.006	0.0	97.201096	-2.01	1	4.0	2.0	5.0	2.0	2.0
-2819.2373	202.98508	99.00498	99.00498	0	0.0	0.0	0.009	0.0	97.201096	-2.121	1	4.0	2.0	5.0	2.0	2.0
-2819.2373	202.98508	99.00498	99.00498	0	0.0	0.0	0.013	0.0	97.53505	-2.121	1	4.0	2.0	5.0	2.0	2.0
-2819.2373	202.98508	99.00498	99.00498	0	0.0	0.0	0.016	0.0	98.367805	-2.216	1	4.0	2.0	5.0	2.0	2.0
-2819.2373	202.98508	99.00498	99.00498	0	0.0	0.0	0.019	0.0	98.367805	-2.259	1	4.0	2.0	5.0	2.0	2.0
-2819.2373	202.98508	99.00498	99.00498	0	0.0	0.0	0.022	0.0	98.805084	-2.259	1	4.0	2.0	5.0	2.0	2.0
-2819.2373	202.98508	99.00498	99.00498	0	0.0	0.0	0.025	0.0	98.805084	-2.336	1	4.0	2.0	5.0	2.0	2.0
-2819.2373	202.98508	99.00498	99.00498	0	0.0	0.0	0.027	0.0	98.40335	-2.336	1	4.0	2.0	5.0	2.0	2.0
-2819.2373	202.98508	99.00498	99.00498	0	0.0	0.0	0.03	0.0	97.47974	-2.37	1	4.0	2.0	5.0	2.0	2.0
-2819.2373	202.98508	99.00498	99.00498	0	0.0	0.0	0.033	0.0	97.47974	-2.432	1	4.0	2.0	5.0	2.0	2.0
-2819.2373	202.98508	99.00498	99.00498	0	0.0	0.0	0.036	0.0	97.24986	-2.432	1	4.0	2.0	5.0	2.0	2.0
-2819.2373	202.98508	99.00498	99.00498	0	0.0	0.0	0.039	0.0	96.46819	-2.459	1	4.0	2.0	5.0	2.0	2.0
-2819.2373	202.98508	99.00498	99.00498	0	0.0	0.0	0.042	0.0	96.72902	-2.509	1	4.0	2.0	5.0	2.0	2.0
-2819.2373	202.98508	99.00498	99.00498	0	0.0	0.0	0.045	0.0	96.11646	-2.509	1	4.0	2.0	5.0	2.0	2.0
-2819.2373	202.98508	99.00498	99.00498	0	0.0	0.0	0.048	0.0	96.11646	-2.531	1	4.0	2.0	5.0	2.0	2.0
-2819.2373	202.98508	99.00498	99.00498	0	0.0	0.0	0.051	0.0	97.25694	-2.531	1	4.0	2.0	5.0	2.0	2.0
-2819.2373	202.98508	99.00498	99.00498	0	0.0	0.0	0.054	0.0	98.194016	-2.57	1	4.0	2.0	5.0	2.0	2.0
-2819.2373	202.98508	99.00498	99.00498	0	0.0	0.0	0.056	0.0	98.194016	-2.588	1	4.0	2.0	5.0	2.0	2.0
-2819.2373	202.98508	99.00498	99.00498	0	0.0	0.0	0.059	0.0	98.226494	-2.588	1	4.0	2.0	5.0	2.0	2.0
-2819.2373	202.98508	99.00498	99.00498	0	0.0	0.0	0.062	0.0	97.84712	-2.62	1	4.0	2.0	5.0	2.0	2.0
-2819.2373	202.98508	99.00498	99.00498	0	0.0	0.0	0.065	0.0	97.84712	-2.648	1	4.0	2.0	5.0	2.0	2.0
-2819.2373	202.98508	99.00498	99.00498	0	0.0	0.0	0.068	0.0	98.35177	-2.648	1	4.0	2.0	5.0	2.0	2.0
-2819.2373	202.98508	99.00498	99.00498	0	0.0	0.0	0.07	0.0	98.35177	-2.66	1	4.0	2.0	5.0	2.0	2.0
-2819.2373	202.98508	99.00498	99.00498	0	0.0	0.0	0.073	0.0	98.05563	-2.66	1	4.0	2.0	5.0	2.0	2.0
-2819.2373	202.98508	99.00498	99.00498	0	0.0	0.0	0.076	0.0	96.98878	-2.682	1	4.0	2.0	5.0	2.0	2.0
-2819.2373	202.98508	99.00498	99.00498	0	0.0	0.0	0.079	0.0	96.98878	-2.692	1	4.0	2.0	5.0	2.0	2.0
-2819.2373	202.98508	99.00498	99.00498	0	0.0	0.0	0.082	0.0	97.355835	-2.692	1	4.0	2.0	5.0	2.0	2.0
-2819.2373	202.98508	99.00498	99.00498	0	0.0	0.0	0.085	0.0	97.19366	-2.709	1	4.0	2.0	5.0	2.0	2.0
-2819.2373	202.98508	99.00498	99.00498	0	0.0	0.0	0.087	0.0	97.19366	-2.717	1	4.0	2.0	5.0	2.0	2.0
-2819.2373	202.98508	99.00498	99.00498	0	0.0	0.0	0.09	0.0	97.43834	-2.717	1	4.0	2.0	5.0	2.0	2.0
-2819.2373	202.98508	99.00498	99.00498	0	0.0	0.0	0.093	0.0	97.43834	-2.732	1	4.0	2.0	5.0	2.0	2.0
-2819.2373	202.98508	99.00498	99.00498	0	0.0	0.0	0.096	0.0	97.71976	-2.732	1	4.0	2.0	5.0	2.0	2.0
-2819.2373	202.98508	99.00498	99.00498	0	0.0	0.0	0.098	0.0	98.173485	-2.738	1	4.0	2.0	5.0	2.0	2.0
-2819.2373	202.98508	99.00498	99.00498	0	0.0	0.0	0.101	0.0	98.173485	-2.749	1	4.0	2.0	5.0	2.0	2.0
-2819.2373	202.98508	99.00498	99.00498	0	0.0	0.0	0.104	0.0	97.747406	-2.749	1	4.0	2.0	5.0	2.0	2.0
-2819.2373	202.98508	99.00498	99.00498	0	0.0	0.0	0.107	0.0	98.20113	-2.76	1	4.0	2.0	5.0	2.0	2.0
-2819.2373	202.98508	99.00498	99.00498	0	0.0	0.0	0.109	0.0	98.20113	-2.76	1	4.0	2.0	5.0	2.0	2.0
-2819.2373	202.98508	99.00498	99.00498	0	0.0	0.0	0.112	0.0	97.671234	-2.764	1	4.0	2.0	5.0	2.0	2.0
-2819.2373	202.98508	99.00498	99.00498	0	0.0	0.0	0.115	0.0	97.671234	-2.771	1	4.0	2.0	5.0	2.0	2.0
-2819.2373	202.98508	99.00498	99.00498	0	0.0	0.0	0.118	0.0	98.05757	-2.771	1	4.0	2.0	5.0	2.0	2.0
-2819.2373	202.98508	99.00498	99.00498	0	0.0	0.0	0.121	0.0	97.85606	-2.775	1	4.0	2.0	5.0	2.0	2.0
-2819.2373	202.98508	99.00498	99.00498	0	0.0	0.0	0.123	0.0	97.85606	-2.781	1	4.0	2.0	5.0	2.0	2.0
-2819.2373	202.98508	99.00498	99.00498	0	0.0	0.0	0.126	0.0	97.853745	-2.781	1	4.0	2.0	5.0	2.0	2.0
-2819.2373	202.98508	99.00498	99.00498	0	0.0	0.0	0.129	0.0	97.051445	-2.787	1	4.0	2.0	5.0	2.0	2.0
-2819.2373	202.98508	99.00498	99.00498	0	0.0	0.0	0.132	0.0	96.6305	-2.787	1	4.0	2.0	5.0	2.0	2.0
-2819.2373	202.98508	99.00498	99.00498	0	0.0	0.0	0.135	0.0	96.92027	-2.789	1	4.0	2.0	5.0	2.0	2.0
-2819.2373	202.98508	99.00498	99.00498	0	0.0	0.0	0.138	0.0	96.92027	-2.794	1	4.0	2.0	5.0	2.0	2.0
-2819.2373	202.98508	99.00498	99.00498	0	0.0	0.0	0.14	0.0	97.21849	-2.794	1	4.0	2.0	5.0	2.0	2.0
-2819.2373	202.98508	99.00498	99.00498	0	0.0	0.0	0.143	0.0	97.10489	-2.796	1	4.0	2.0	5.0	2.0	2.0
-2819.2373	202.98508	99.00498	99.00498	0	0.0	0.0	0.146	0.0	97.10489	-2.8	1	4.0	2.0	5.0	2.0	2.0
-2819.2373	202.98508	99.00498	99.00498	0	0.0	0.0	0.149	0.0	96.27097	-2.8	1	4.0	2.0	5.0	2.0	2.0
-2819.2373	202.98508	99.00498	99.00498	0	0.0	0.0	0.152	0.0	96.99944	-2.801	1	4.0	2.0	5.0	2.0	2.0
-2819.2373	202.98508	99.00498	99.00498	0	0.0	0.0	0.154	0.0	96.99944	-2.804	1	4.0	2.0	5.0	2.0	2.0
-2819.2373	202.98508	97.044556	99.00498	0	0.0	0.0	0.157	0.0	97.47176	-2.804	1	2.0	2.0	7.0	2.0	3.0
-2819.2373	202.98508	97.044556	99.00498	0	0.0	0.0	0.16	0.0	97.47176	-2.805	1	2.0	2.0	7.0	2.0	3.0
0.0	202.98508	97.044556	99.00498	0	0.0	0.0	0.163	0.0	98.34456	-2.805	1	2.0	2.0	0.0	2.0	3.0
0.0	202.98508	97.044556	99.00498	0	0.0	0.0	0.165	0.0	97.32911	-2.807	1	2.0	2.0	0.0	2.0	3.0
0.0	202.98508	97.044556	99.00498	0	0.0	0.0	0.168	0.0	97.32911	-2.808	1	2.0	2.0	0.0	2.0	3.0
0.0	202.98508	97.044556	99.00498	0	0.0	0.0	0.17	0.0	97.335655	-2.808	1	2.0	2.0	0.0	2.0	3.0
0.0	202.98508	97.044556	99.00498	0	0.0	0.0	0.173	0.0	97.12881	-2.425	1	2.0	2.0	0.0	2.0	3.0
0.0	202.98508	97.044556	99.00498	0	0.0	0.0	0.175	0.0	97.12881	-2.425	1	2.0	2.0	0.0	2.0	3.0
0.0	202.98508	97.044556	99.00498	0	0.0	0.0	0.177	0.0	96.881165	-2.253	1	2.0	2.0	0.0	2.0	3.0
0.0	202.98508	97.044556	99.00498	0	0.0	0.0	0.178	0.0	96.881165	-1.946	1	2.0	2.0	0.0	2.0	3.0
0.0	202.98508	97.044556	99.00498	0	0.0	0.0	0.18	0.0	97.91123	-1.946	1	2.0	2.0	0.0	2.0	3.0
0.0	202.98508	97.044556	99.00498	0	0.0	0.0	0.181	0.0	97.60567	-1.808	1	2.0	2.0	0.0	2.0	3.0
0.0	202.98508	97.044556	99.00498	0	0.0	0.0	0.183	0.0	97.60567	-1.561	1	2.0	2.0	0.0	2.0	3.0
0.0	202.98508	97.044556	99.00498	0	0.0	0.0	0.184	0.0	97.73121	-1.561	1	2.0	2.0	0.0	2.0	3.0
0.0	202.98508	97.044556	99.00498	0	0.0	0.0	0.185	0.0	98.67447	-1.348	1	2.0	2.0	0.0	2.0	3.0
0.0	202.98508	97.044556	99.00498	0	0.0	0.0	0.185	0.0	98.67447	-1.253	1	2.0	2.0	0.0	2.0	3.0
0.0	202.98508	97.044556	99.00498	0	0.0	0.0	0.185	0.0	98.706764	-1.253	1	2.0	2.0	0.0	2.0	3.0
0.0	202.98508	97.044556	99.00498	0	0.0	0.0	0.185	0.0	98.706764	-1.082	1	2.0	2.0	0.0	2.0	3.0
0.0	202.98508	97.044556	99.00498	0	0.0	0.0	0.185	0.0	97.52512	-1.082	1	2.0	2.0	0.0	2.0	3.0
0.0	202.98508	97.044556	99.00498	0	0.0	0.0	0.185	0.0	98.099075	-1.005	1	2.0	2.0	0.0	2.0	3.0
0.0	202.98508	97.044556	99.00498	0	0.0	0.0	0.184	0.0	98.099075	-0.868	1	2.0	2.0	0.0	2.0	3.0
0.0	202.98508	97.044556	99.00498	0	0.0	0.0	0.183	0.0	97.9025	-0.868	1	2.0	2.0	8.0	2.0	3.0
0.0	202.98508	97.044556	99.00498	0	0.0	0.0	0.182	0.0	97.430885	-0.806	1	2.0	2.0	14.0	2.0	3.0
0.0	202.98508	97.044556	99.00498	0	0.0	0.0	0.181	0.0	97.430885	-0.696	1	2.0	2.0	0.0	2.0	3.0
0.0	202.98508	97.044556	99.00498	0	0.0	0.0	0.179	0.0	97.12161	-0.696	1	2.0	2.0	0.0	2.0	3.0
0.0	202.98508	97.044556	99.00498	0	0.0	0.0	0.177	0.0	97.12161	-0.647	1	2.0	2.0	0.0	2.0	3.0
0.0	202.98508	97.044556	99.00498	0	0.0	0.0	0.176	0.0	96.691956	-0.647	1	2.0	2.0	0.0	2.0	3.0
0.0	202.98508	97.044556	99.00498	0	0.0	0.0	0.174	0.0	97.01826	-0.558	1	2.0	2.0	0.0	2.0	3.0
0.0	202.98508	97.044556	99.00498	0	0.0	0.0	0.172	0.0	97.01826	-0.519	1	2.0	2.0	0.0	2.0	3.0
0.0	202.98508	97.044556	99.00498	0	0.0	0.0	0.17	0.0	96.846695	-0.519	1	2.0	2.0	0.0	2.0	3.0
0.0	202.98508	97.044556	99.00498	0	0.0	0.0	0.167	0.0	97.16926	-0.448	1	2.0	2.0	0.0	2.0	3.0
0.0	202.98508	97.044556	99.00498	0	0.0	0.0	0.165	0.0	97.16926	-0.387	1	2.0	2.0	0.0	2.0	3.0
0.0	202.98508	97.044556	99.00498	0	0.0	0.0	0.163	0.0	97.18738	-0.387	1	2.0	2.0	0.0	2.0	3.0
0.0	202.98508	97.044556	99.00498	0	0.0	0.0	0.161	0.0	97.18738	-0.359	1	2.0	2.0	0.0	2.0	3.0
0.0	202.98508	97.044556	99.00498	0	0.0	0.0	0.159	0.0	96.62662	-0.359	1	2.0	2.0	0.0	2.0	3.0
0.0	202.98508	97.044556	99.00498	0	0.0	0.0	0.156	0.0	96.88841	-0.31	1	2.0	2.0	0.0	2.0	3.0
0.0	202.98508	97.044556	99.00498	0	0.0	0.0	0.154	0.0	96.88841	-0.288	1	2.0	2.0	0.0	2.0	3.0
0.0	202.98508	97.044556	99.00498	0	0.0	0.0	0.151	0.0	96.559586	-0.288	1	2.0	2.0	0.0	2.0	3.0
0.0	202.98508	97.044556	99.00498	0	0.0	0.0	0.148	0.0	95.81214	-0.248	1	2.0	2.0	0.0	2.0	3.0
0.0	202.98508	97.044556	99.00498	0	0.0	0.0	0.146	0.0	95.81214	-0.231	1	2.0	2.0	0.0	2.0	3.0
0.0	202.98508	97.044556	99.00498	0	0.0	0.0	0.143	0.0	96.38534	-0.231	1	2.0	2.0	0.0	2.0	3.0
0.0	202.98508	97.044556	99.00498	0	0.0	0.0	0.14	0.0	96.38534	-0.199	1	2.0	2.0	0.0	2.0	3.0
0.0	202.98508	97.044556	99.00498	0	0.0	0.0	0.137	0.0	96.522736	-0.199	1	2.0	2.0	0.0	2.0	3.0
0.0	202.98508	97.044556	99.00498	0	0.0	0.0	0.135	0.0	95.444115	-0.172	1	2.0	2.0	0.0	2.0	3.0
0.0	202.98508	97.044556	99.00498	0	0.0	0.0	0.132	0.0	95.444115	-0.159	1	2.0	2.0	0.0	2.0	3.0
0.0	202.98508	97.044556	99.00498	0	0.0	0.0	0.129	0.0	94.77696	-0.159	1	2.0	2.0	0.0	2.0	3.0
0.0	202.98508	97.044556	99.00498	0	0.0	0.0	0.127	0.0	96.01272	-0.138	1	2.0	2.0	0.0	2.0	3.0
0.0	202.98508	97.044556	99.00498	0	0.0	0.0	0.124	0.0	96.01272	-0.128	1	2.0	2.0	0.0	2.0	3.0
0.0	202.98508	97.044556	99.00498	0	0.0	0.0	0.121	0.0	96.3137	-0.128	1	2.0	2.0	0.0	2.0	3.0
0.0	202.98508	97.044556	99.00498	0	0.0	0.0	0.118	0.0	96.3137	-0.11	1	2.0	2.0	0.0	2.0	3.0
0.0	202.98508	97.044556	99.00498	0	0.0	0.0	0.115	0.0	97.35137	-0.11	1	2.0	2.0	0.0	2.0	3.0
0.0	202.98508	97.044556	99.00498	0	0.0	0.0	0.111	0.0	97.009445	-0.102	1	2.0	2.0	0.0	2.0	3.0
0.0	202.98508	97.044556	99.00498	0	0.0	0.0	0.108	0.0	97.009445	-0.088	1	2.0	2.0	0.0	2.0	3.0
0.0	202.98508	97.044556	99.00498	0	0.0	0.0	0.105	0.0	97.25144	-0.088	1	2.0	2.0	0.0	2.0	3.0
0.0	202.98508	97.044556	99.00498	0	0.0	0.0	0.102	0.0	96.447975	-0.082	1	2.0	2.0	0.0	2.0	3.0
0.0	202.98508	97.044556	99.00498	0	0.0	0.0	0.099	0.0	96.447975	-0.082	1	2.0	2.0	0.0	2.0	3.0
0.0	202.98508	97.044556	99.00498	0	0.0	0.0	0.096	0.0	96.18355	-0.07	1	2.0	2.0	0.0	2.0	3.0
0.0	202.98508	97.044556	99.00498	0	0.0	0.0	0.093	0.0	96.18355	-0.065	1	2.0	2.0	0.0	2.0	3.0
0.0	202.98508	97.044556	99.00498	0	0.0	0.0	0.09	0.0	97.39773	-0.065	1	2.0	2.0	0.0	2.0	3.0
0.0	202.98508	97.044556	99.00498	0	0.0	0.0	0.087	0.0	97.57208	-0.056	1	2.0	2.0	0.0	2.0	3.0
0.0	202.98508	97.044556	99.00498	0	0.0	0.0	0.084	0.0	97.57208	-0.052	1	2.0	2.0	0.0	2.0	3.0
0.0	202.98508	97.044556	99.00498	0	0.0	0.0	0.08	0.0	97.48406	-0.052	1	2.0	2.0	0.0	2.0	3.0
0.0	202.98508	97.044556	99.00498	0	0.0	0.0	0.077	0.0	97.61532	-0.045	1	2.0	2.0	0.0	2.0	3.0
0.0	202.98508	97.044556	99.00498	0	0.0	0.0	0.075	0.0	97.61532	-0.042	1	2.0	2.0	0.0	2.0	3.0
0.0	202.98508	97.044556	99.00498	0	0.0	0.0	0.071	0.0	96.75072	-0.042	1	2.0	2.0	0.0	2.0	3.0
0.0	202.98508	97.044556	99.00498	0	0.0	0.0	0.068	0.0	96.75072	-0.036	1	2.0	2.0	0.0	2.0	3.0
0.0	202.98508	97.044556	99.00498	0	0.0	0.0	0.065	0.0	96.61436	-0.036	1	2.0	2.0	0.0	2.0	3.0
0.0	202.98508	97.044556	99.00498	0	0.0	0.0	0.062	0.0	96.04344	-0.033	1	2.0	2.0	0.0	2.0	3.0
0.0	202.98508	97.044556	99.00498	0	0.0	0.0	0.059	0.0	96.04344	-0.028	1	2.0	2.0	0.0	2.0	3.0
0.0	202.98508	97.044556	99.00498	0	0.0	0.0	0.057	0.0	96.43496	-0.028	1	2.0	2.0	0.0	2.0	3.0
0.0	202.98508	97.044556	99.00498	0	0.0	0.0	0.053	0.0	97.60244	-0.026	1	2.0	2.0	0.0	2.0	3.0
0.0	202.98508	97.044556	99.00498	0	0.0	0.0	0.05	0.0	97.60244	-0.022	1	2.0	2.0	0.0	2.0	3.0
0.0	202.98508	97.044556	99.00498	0	0.0	0.0	0.047	0.0	98.05395	-0.022	1	2.0	2.0	0.0	2.0	3.0
0.0	202.98508	97.044556	99.00498	0	0.0	0.0	0.044	0.0	97.844635	-0.019	1	2.0	2.0	0.0	2.0	3.0
0.0	202.98508	97.044556	99.00498	0	0.0	0.0	0.041	0.0	97.59387	-0.019	1	2.0	2.0	0.0	2.0	3.0
0.0	202.98508	97.044556	99.00498	0	0.0	0.0	0.038	0.0	98.350494	-0.016	1	2.0	2.0	0.0	2.0	3.0
0.0	202.98508	97.044556	99.00498	0	0.0	0.0	0.035	0.0	98.350494	-0.015	1	2.0	2.0	0.0	2.0	3.0
0.0	202.98508	97.044556	99.00498	0	0.0	0.0	0.032	0.0	98.10478	-0.015	1	2.0	2.0	0.0	2.0	3.0
0.0	202.98508	97.044556	99.00498	0	0.0	0.0	0.029	0.0	98.74597	-0.013	1	2.0	2.0	0.0	2.0	3.0
0.0	202.98508	97.044556	99.00498	0	0.0	0.0	0.025	0.0	98.74597	-0.012	1	2.0	2.0	0.0	2.0	3.0
0.0	202.98508	97.044556	99.00498	0	0.0	0.0	0.022	0.0	99.437096	-0.012	1	2.0	2.0	0.0	2.0	3.0
0.0	202.98508	97.044556	99.00498	0	0.0	0.0	0.019	0.0	99.48705	-0.01	1	2.0	2.0	0.0	2.0	3.0
0.0	202.98508	97.044556	99.00498	0	0.0	0.0	0.016	0.0	98.773834	-0.01	1	2.0	2.0	0.0	2.0	3.0
0.0	202.98508	97.044556	99.00498	0	0.0	0.0	0.012	0.0	98.971375	-0.008	1	2.0	2.0	0.0	2.0	3.0
0.0	202.98508	97.044556	99.00498	0	0.0	0.0	0.009	0.0	98.971375	-0.008	1	2.0	2.0	0.0	2.0	3.0
0.0	202.98508	97.044556	99.00498	0	0.0	0.0	0.005	0.0	99.01075	-0.008	1	2.0	2.0	0.0	2.0	3.0
0.0	202.98508	97.044556	99.00498	0	0.0	0.0	0.002	0.0	98.09143	-0.006	1	2.0	2.0	0.0	2.0	3.0
0.0	202.98508	97.044556	99.00498	0	0.0	0.0	-0.001	0.0	98.09143	-0.006	1	2.0	2.0	0.0	2.0	3.0
0.0	202.98508	97.044556	99.00498	0	0.0	0.0	-0.004	0.0	97.28731	-0.006	1	2.0	2.0	0.0	2.0	3.0
0.0	202.98508	97.044556	99.00498	0	0.0	0.0	-0.008	0.0	97.28731	-0.005	1	2.0	2.0	0.0	2.0	3.0
0.0	202.98508	97.044556	99.00498	0	0.0	0.0	-0.011	0.0	98.91705	-0.005	1	2.0	2.0	0.0	2.0	3.0
0.0	202.98508	97.044556	99.00498	0	0.0	0.0	-0.015	0.0	98.56039	-0.004	1	2.0	2.0	0.0	2.0	3.0
0.0	202.98508	97.044556	99.00498	0	0.0	0.0	-0.018	0.0	98.56039	-0.004	1	2.0	2.0	0.0	2.0	3.0
0.0	202.98508	97.044556	99.00498	0	0.0	0.0	-0.022	0.0	96.73637	-0.004	1	2.0	2.0	0.0	2.0	3.0
0.0	202.98508	97.044556	99.00498	0	0.0	0.0	-0.025	0.0	97.989	-0.003	1	2.0	2.0	0.0	2.0	3.0
0.0	202.98508	97.044556	99.00498	0	0.0	0.0	-0.028	0.0	97.989	-0.003	1	2.0	2.0	0.0	2.0	3.0
0.0	202.98508	97.044556	99.00498	0	0.0	0.0	-0.031	0.0	97.0427	-0.003	1	2.0	2.0	0.0	2.0	3.0
0.0	202.98508	97.044556	99.00498	0	0.0	0.0	-0.034	0.0	97.0427	-0.002	1	2.0	2.0	0.0	2.0	3.0
0.0	202.98508	97.044556	99.00498	0	0.0	0.0	-0.037	0.0	99.12377	-0.002	1	2.0	2.0	0.0	2.0	3.0
0.0	202.98508	97.044556	99.00498	0	0.0	0.0	-0.04	0.0	97.40646	-0.002	1	2.0	2.0	0.0	2.0	3.0
0.0	202.98508	97.044556	99.00498	0	0.0	0.0	-0.042	0.0	97.40646	-0.002	1	2.0	2.0	0.0	2.0	3.0
0.0	202.98508	97.044556	99.00498	0	0.0	0.0	-0.044	0.0	96.973465	-0.002	1	2.0	2.0	0.0	2.0	3.0
0.0	202.98508	97.044556	99.00498	0	0.0	0.0	-0.047	0.0	98.01769	-0.001	1	2.0	2.0	0.0	2.0	3.0
0.0	202.98508	97.044556	99.00498	0	0.0	0.0	-0.048	0.0	98.01769	-0.001	1	2.0	2.0	0.0	2.0	3.0
0.0	202.98508	97.044556	99.00498	0	0.0	0.0	-0.05	0.0	97.43829	-0.001	1	2.0	2.0	0.0	2.0	3.0
0.0	202.98508	97.044556	99.00498	0	0.0	0.0	-0.052	0.0	96.36712	-0.001	1	2.0	2.0	0.0	2.0	3.0
0.0	202.98508	97.044556	99.00498	0	0.0	0.0	-0.053	0.0	95.48096	-0.001	1	2.0	2.0	0.0	2.0	3.0
0.0	202.98508	97.044556	99.00498	0	0.0	0.0	-0.054	0.0	96.1253	0.0	1	2.0	2.0	0.0	2.0	3.0
0.0	202.98508	97.044556	99.00498	0	0.0	0.0	-0.054	0.0	96.1253	0.0	1	2.0	2.0	0.0	2.0	3.0
0.0	202.98508	97.044556	99.00498	0	0.0	0.0	-0.054	0.0	95.368126	0.0	1	2.0	2.0	0.0	2.0	3.0
0.0	202.98508	97.044556	99.00498	0	0.0	0.0	-0.055	0.0	96.49817	0.0	1	2.0	2.0	0.0	2.0	3.0
0.0	202.98508	97.044556	99.00498	0	0.0	0.0	-0.054	0.0	96.49817	0.0	1	2.0	2.0	0.0	2.0	3.0
0.0	202.98508	97.044556	99.00498	0	0.0	0.0	-0.054	0.0	96.24771	0.0	1	2.0	2.0	1.0	2.0	3.0
0.0	202.98508	97.044556	99.00498	0	0.0	0.0	-0.053	0.0	96.24771	0.0	1	2.0	2.0	1.0	2.0	3.0
0.0	202.98508	97.044556	99.00498	0	0.0	0.0	-0.052	0.0	96.86655	0.0	1	2.0	2.0	2.0	2.0	3.0
-4167.0786	300.02963	97.044556	99.00498	0	0.0	0.0	-0.05	0.0	96.32467	0.0	1	2.0	2.0	3.0	2.0	3.0
-4167.0786	300.02963	97.044556	99.00498	0	0.0	0.0	-0.049	0.0	96.32467	0.0	1	2.0	2.0	3.0	2.0	3.0
-4167.0786	300.02963	97.044556	99.00498	0	0.0	0.0	-0.047	0.0	95.644516	0.0	1	2.0	2.0	3.0	2.0	3.0
-4167.0786	300.02963	97.044556	99.00498	0	0.0	0.0	-0.045	0.0	95.81657	0.0	1	2.0	2.0	3.0	2.0	3.0
-4167.0786	300.02963	97.044556	99.00498	0	0.0	0.0	-0.042	0.0	95.81657	0.0	1	2.0	2.0	3.0	2.0	3.0
-4167.0786	300.02963	97.044556	99.00498	0	0.0	0.0	-0.04	0.0	96.65168	-0.294	1	2.0	2.0	3.0	2.0	3.0
-4167.0786	300.02963	97.044556	99.00498	0	0.0	0.0	-0.038	0.0	96.65168	-0.823	1	2.0	2.0	3.0	2.0	3.0
-4167.0786	300.02963	97.044556	99.00498	0	0.0	0.0	-0.035	0.0	95.57102	-0.823	1	2.0	2.0	3.0	2.0	3.0
-4167.0786	300.02963	97.044556	99.00498	0	0.0	0.0	-0.033	0.0	97.592735	-1.06	1	2.0	2.0	3.0	2.0	3.0
-4167.0786	300.02963	97.044556	99.00498	0	0.0	0.0	-0.03	0.0	97.592735	-1.484	1	2.0	2.0	3.0	2.0	3.0
-4167.0786	300.02963	97.044556	99.00498	0	0.0	0.0	-0.027	0.0	97.35369	-1.484	1	2.0	2.0	3.0	2.0	3.0
-4167.0786	300.02963	97.044556	99.00498	0	0.0	0.0	-0.025	0.0	97.00248	-1.851	1	2.0	2.0	3.0	2.0	3.0
-4167.0786	300.02963	97.044556	99.00498	0	0.0	0.0	-0.022	0.0	97.00248	-1.851	1	2.0	2.0	3.0	2.0	3.0
-4167.0786	300.02963	97.044556	99.00498	0	0.0	0.0	-0.019	0.0	97.472755	-2.015	1	2.0	2.0	3.0	2.0	3.0
-4167.0786	300.02963	97.044556	99.00498	0	0.0	0.0	-0.017	0.0	97.472755	-2.309	1	2.0	2.0	3.0	2.0	3.0
-4167.0786	300.02963	97.044556	99.00498	0	0.0	0.0	-0.014	0.0	97.28893	-2.309	1	2.0	2.0	3.0	2.0	3.0
-4167.0786	300.02963	97.044556	99.00498	0	0.0	0.0	-0.011	0.0	97.38769	-2.441	1	2.0	2.0	3.0	2.0	3.0
-4167.0786	300.02963	97.044556	99.00498	0	0.0	0.0	-0.008	0.0	97.38769	-2.677	1	2.0	2.0	3.0	2.0	3.0
-4167.0786	300.02963	97.044556	99.00498	0	0.0	0.0	-0.006	0.0	97.54399	-2.677	1	2.0	2.0	5.0	2.0	3.0
-4167.0786	300.02963	97.044556	99.00498	0	0.0	0.0	-0.003	0.0	97.29346	-2.881	1	2.0	2.0	5.0	2.0	3.0
-4167.0786	300.02963	97.044556	99.00498	0	0.0	0.0	0.0	0.0	97.29346	-2.972	1	2.0	2.0	5.0	2.0	3.0
-4167.0786	300.02963	97.044556	99.00498	0	0.0	0.0	0.002	0.0	97.68307	-2.972	1	2.0	2.0	5.0	2.0	3.0
-4167.0786	300.02963	97.044556	99.00498	0	0.0	0.0	0.004	0.0	97.68307	-3.136	1	2.0	2.0	5.0	2.0	3.0
-4167.0786	300.02963	97.044556	99.00498	0	0.0	0.0	0.007	0.0	97.31446	-3.136	1	2.0	2.0	5.0	2.0	3.0
-4167.0786	300.02963	97.044556	99.00498	0	0.0	0.0	0.01	0.0	97.2488	-3.209	1	2.0	2.0	5.0	2.0	3.0
-4167.0786	300.02963	97.044556	99.00498	0	0.0	0.0	0.012	0.0	96.838234	-3.34	1	2.0	2.0	5.0	2.0	3.0
-4167.0786	300.02963	97.044556	99.00498	0	0.0	0.0	0.015	0.0	97.113785	-3.34	1	2.0	2.0	5.0	2.0	3.0
-4167.0786	300.02963	97.044556	99.00498	0	0.0	0.0	0.017	0.0	97.60665	-3.399	1	2.0	2.0	5.0	2.0	3.0
-4167.0786	300.02963	97.044556	99.00498	0	0.0	0.0	0.02	0.0	97.60665	-3.399	1	2.0	2.0	5.0	2.0	3.0
-4167.0786	300.02963	97.044556	99.00498	0	0.0	0.0	0.022	0.0	97.00366	-3.504	1	2.0	2.0	5.0	2.0	3.0
-4167.0786	300.02963	97.044556	99.00498	0	0.0	0.0	0.025	0.0	97.00366	-3.595	1	2.0	2.0	5.0	2.0	3.0
-4167.0786	300.02963	97.044556	99.00498	0	0.0	0.0	0.027	0.0	97.696106	-3.595	1	2.0	2.0	5.0	2.0	3.0
-4167.0786	300.02963	97.044556	99.00498	0	0.0	0.0	0.03	0.0	96.95058	-3.636	1	2.0	2.0	5.0	2.0	3.0
-4167.0786	300.02963	97.044556	99.00498	0	0.0	0.0	0.032	0.0	96.95058	-3.709	1	2.0	2.0	5.0	2.0	3.0
-4167.0786	300.02963	97.044556	99.00498	0	0.0	0.0	0.034	0.0	97.36351	-3.709	1	2.0	2.0	5.0	2.0	3.0
-4167.0786	300.02963	97.044556	99.00498	0	0.0	0.0	0.037	0.0	97.674934	-3.742	1	2.0	2.0	5.0	2.0	3.0
-4167.0786	300.02963	97.044556	99.00498	0	0.0	0.0	0.039	0.0	97.674934	-3.742	1	2.0	2.0	5.0	2.0	3.0
-4167.0786	300.02963	97.044556	99.00498	0	0.0	0.0	0.041	0.0	97.34113	-3.8	1	2.0	2.0	5.0	2.0	3.0
-4167.0786	300.02963	97.044556	99.00498	0	0.0	0.0	0.044	0.0	97.34113	-3.827	1	2.0	2.0	5.0	2.0	3.0
-4167.0786	300.02963	97.044556	99.00498	0	0.0	0.0	0.046	0.0	96.90705	-3.827	1	2.0	2.0	5.0	2.0	3.0
-4167.0786	300.02963	97.044556	99.00498	0	0.0	0.0	0.048	0.0	95.4753	-3.874	1	2.0	2.0	5.0	2.0	3.0
-4167.0786	300.02963	97.044556	99.00498	0	0.0	0.0	0.051	0.0	95.4753	-3.895	1	2.0	2.0	5.0	2.0	3.0
-4167.0786	300.02963	97.044556	99.00498	0	0.0	0.0	0.053	0.0	95.01014	-3.895	1	2.0	2.0	5.0	2.0	3.0
-4167.0786	300.02963	97.044556	99.00498	0	0.0	0.0	0.055	0.0	94.30723	-3.914	1	2.0	2.0	5.0	2.0	3.0
-4167.0786	300.02963	97.044556	99.00498	0	0.0	0.0	0.057	0.0	94.30723	-3.914	1	2.0	2.0	5.0	2.0	3.0
-4167.0786	300.02963	97.044556	99.00498	0	0.0	0.0	0.06	0.0	95.4574	-3.949	1	2.0	2.0	5.0	2.0	3.0
-4167.0786	300.02963	97.044556	99.00498	0	0.0	0.0	0.062	0.0	95.4574	-3.965	1	2.0	2.0	5.0	2.0	3.0
-4167.0786	300.02963	97.044556	99.00498	0	0.0	0.0	0.064	0.0	95.79599	-3.965	1	2.0	2.0	5.0	2.0	3.0
-4167.0786	300.02963	97.044556	99.00498	0	0.0	0.0	0.066	0.0	94.47652	-3.993	1	2.0	2.0	5.0	2.0	3.0
-4167.0786	300.02963	97.044556	99.00498	0	0.0	0.0	0.068	0.0	94.47652	-4.017	1	2.0	2.0	5.0	2.0	3.0
-4167.0786	300.02963	97.044556	99.00498	0	0.0	0.0	0.07	0.0	93.95988	-4.017	1	2.0	2.0	5.0	2.0	3.0
-4167.0786	300.02963	97.044556	99.00498	0	0.0	0.0	0.072	0.0	95.11287	-4.028	1	2.0	2.0	5.0	2.0	3.0
-4167.0786	300.02963	97.044556	99.00498	0	0.0	0.0	0.074	0.0	95.11287	-4.028	1	2.0	2.0	5.0	2.0	3.0
-4167.0786	300.02963	97.044556	99.00498	0	0.0	0.0	0.076	0.0	96.3918	-4.038	1	2.0	2.0	5.0	2.0	3.0
-4167.0786	300.02963	97.044556	99.00498	0	0.0	0.0	0.079	0.0	96.3918	-4.057	1	2.0	2.0	5.0	2.0	3.0
-4167.0786	300.02963	97.044556	99.00498	0	0.0	0.0	0.081	0.0	96.784874	-4.057	1	2.0	2.0	5.0	2.0	3.0
-4167.0786	300.02963	97.044556	99.00498	0	0.0	0.0	0.083	0.0	96.8668	-4.072	1	2.0	2.0	5.0	2.0	3.0
-4167.0786	300.02963	97.044556	99.00498	0	0.0	0.0	0.085	0.0	96.8668	-4.079	1	2.0	2.0	5.0	2.0	3.0
-4167.0786	300.02963	97.044556	99.00498	0	0.0	0.0	0.087	0.0	96.894165	-4.079	1	2.0	2.0	5.0	2.0	3.0
-4167.0786	300.02963	97.044556	99.00498	0	0.0	0.0	0.089	0.0	96.87738	-4.092	1	2.0	2.0	5.0	2.0	3.0
-4167.0786	300.02963	97.044556	99.00498	0	0.0	0.0	0.092	0.0	96.87738	-4.097	1	2.0	2.0	5.0	2.0	3.0
-4167.0786	300.02963	97.044556	99.00498	0	0.0	0.0	0.094	0.0	97.91026	-4.097	1	2.0	2.0	5.0	2.0	3.0
-4167.0786	300.02963	97.044556	99.00498	0	0.0	0.0	0.096	0.0	97.91026	-4.108	1	2.0	2.0	5.0	2.0	3.0
-4167.0786	300.02963	97.044556	99.00498	0	0.0	0.0	0.098	0.0	98.083694	-4.108	1	2.0	2.0	5.0	2.0	3.0
-4167.0786	300.02963	97.044556	99.00498	0	0.0	0.0	0.1	0.0	97.963745	-4.116	1	2.0	2.0	5.0	2.0	3.0
-4167.0786	300.02963	97.044556	99.00498	0	0.0	0.0	0.102	0.0	97.963745	-4.12	1	2.0	2.0	5.0	2.0	3.0
-4167.0786	300.02963	97.044556	99.00498	0	0.0	0.0	0.105	0.0	97.64674	-4.12	1	2.0	2.0	5.0	2.0	3.0
-4167.0786	300.02963	97.044556	99.00498	0	0.0	0.0	0.107	0.0	97.18978	-4.127	1	2.0	2.0	5.0	2.0	3.0
-4167.0786	300.02963	97.044556	99.00498	0	0.0	0.0	0.109	0.0	97.18978	-4.13	1	2.0	2.0	5.0	2.0	3.0
-4167.0786	300.02963	97.044556	99.00498	0	0.0	0.0	0.111	0.0	96.50385	-4.13	1	2.0	2.0	5.0	2.0	3.0
-4167.0786	300.02963	97.044556	99.00498	0	0.0	0.0	0.114	0.0	96.155396	-4.136	1	2.0	2.0	5.0	2.0	3.0
-4167.0786	300.02963	97.044556	99.00498	0	0.0	0.0	0.116	0.0	96.43744	-4.136	1	2.0	2.0	5.0	2.0	3.0
-4167.0786	300.02963	97.044556	99.00498	0	0.0	0.0	0.118	0.0	96.2096	-4.139	1	2.0	2.0	5.0	2.0	3.0
-4167.0786	300.02963	97.044556	99.00498	0	0.0	0.0	0.121	0.0	96.53784	-4.143	1	2.0	2.0	5.0	2.0	3.0
-4167.0786	300.02963	97.044556	99.00498	0	0.0	0.0	0.123	0.0	96.11798	-4.143	1	2.0	2.0	5.0	2.0	3.0
-4167.0786	300.02963	97.044556	99.00498	0	0.0	0.0	0.126	0.0	95.80494	-4.147	1	2.0	2.0	5.0	2.0	3.0
-4167.0786	300.02963	97.044556	99.00498	0	0.0	0.0	0.128	0.0	95.32226	-4.147	1	2.0	2.0	5.0	2.0	3.0
-4167.0786	300.02963	97.044556	99.00498	0	0.0	0.0	0.13	0.0	96.73691	-4.149	1	2.0	2.0	5.0	2.0	3.0
-4167.0786	300.02963	97.044556	99.00498	0	0.0	0.0	0.133	0.0	96.73691	-4.15	1	2.0	2.0	5.0	2.0	3.0
-4167.0786	300.02963	97.044556	99.00498	0	0.0	0.0	0.135	0.0	96.639	-4.15	1	2.0	2.0	5.0	2.0	3.0
-4167.0786	300.02963	97.044556	99.00498	0	0.0	0.0	0.137	0.0	96.95414	-4.153	1	2.0	2.0	5.0	2.0	3.0
-4167.0786	300.02963	97.044556	99.00498	0	0.0	0.0	0.14	0.0	96.95414	-4.156	1	2.0	2.0	5.0	2.0	3.0
-4167.0786	300.02963	97.044556	99.00498	0	0.0	0.0	0.142	0.0	96.63318	-4.156	1	2.0	2.0	5.0	2.0	3.0
-4167.0786	300.02963	97.044556	99.00498	0	0.0	0.0	0.144	0.0	96.56932	-4.157	1	2.0	2.0	5.0	2.0	3.0
-4167.0786	300.02963	97.044556	99.00498	0	0.0	0.0	0.146	0.0	96.56932	-4.159	1	2.0	2.0	5.0	2.0	3.0
-4167.0786	300.02963	97.044556	99.00498	0	0.0	0.0	0.149	0.0	97.23456	-4.159	1	2.0	2.0	5.0	2.0	3.0
-4167.0786	300.02963	97.044556	99.00498	0	0.0	0.0	0.151	0.0	97.23456	-4.16	1	2.0	2.0	5.0	2.0	3.0
-4167.0786	300.02963	97.044556	99.00498	0	0.0	0.0	0.153	0.0	97.48139	-4.16	1	2.0	2.0	5.0	2.0	3.0
-4167.0786	300.02963	97.044556	99.00498	0	0.0	0.0	0.155	0.0	97.252426	-4.161	1	3.0	2.0	7.0	2.0	3.0
-4167.0786	300.02963	97.044556	99.00498	0	0.0	0.0	0.157	0.0	97.252426	-4.162	1	3.0	2.0	7.0	2.0	3.0
0.0	300.02963	97.044556	99.00498	0	0.0	0.0	0.159	0.0	97.198105	-4.162	1	3.0	2.0	0.0	2.0	3.0
0.0	300.02963	97.044556	99.00498	0	0.0	0.0	0.161	0.0	96.88552	-4.163	1	3.0	2.0	0.0	2.0	3.0
0.0	300.02963	97.044556	99.00498	0	0.0	0.0	0.163	0.0	96.88552	-4.164	1	3.0	2.0	0.0	2.0	3.0
0.0	300.02963	97.044556	99.00498	0	0.0	0.0	0.165	0.0	96.65958	-4.164	1	3.0	2.0	0.0	2.0	3.0
0.0	300.02963	97.044556	99.00498	0	0.0	0.0	0.166	0.0	96.65958	-3.596	1	3.0	2.0	0.0	2.0	3.0
0.0	300.02963	97.044556	99.00498	0	0.0	0.0	0.168	0.0	97.28521	-3.596	1	3.0	2.0	0.0	2.0	3.0
0.0	300.02963	97.044556	99.00498	0	0.0	0.0	0.17	0.0	97.16502	-3.341	1	3.0	2.0	0.0	2.0	3.0
0.0	300.02963	97.044556	99.00498	0	0.0	0.0	0.171	0.0	97.16502	-2.885	1	3.0	2.0	0.0	2.0	3.0
0.0	300.02963	97.044556	99.00498	0	0.0	0.0	0.172	0.0	97.73148	-2.885	1	3.0	2.0	0.0	2.0	3.0
0.0	300.02963	97.044556	99.00498	0	0.0	0.0	0.173	0.0	96.709724	-2.492	1	3.0	2.0	0.0	2.0	3.0
0.0	300.02963	97.044556	99.00498	0	0.0	0.0	0.174	0.0	96.709724	-2.492	1	3.0	2.0	0.0	2.0	3.0
0.0	300.02963	97.044556	99.00498	0	0.0	0.0	0.175	0.0	96.58948	-2.315	1	3.0	2.0	0.0	2.0	3.0
0.0	300.02963	97.044556	99.00498	0	0.0	0.0	0.175	0.0	96.58948	-1.999	1	3.0	2.0	0.0	2.0	3.0
0.0	300.02963	97.044556	99.00498	0	0.0	0.0	0.176	0.0	96.62458	-1.999	1	3.0	2.0	0.0	2.0	3.0
0.0	300.02963	97.044556	99.00498	0	0.0	0.0	0.176	0.0	96.98038	-1.858	1	3.0	2.0	0.0	2.0	3.0
0.0	300.02963	97.044556	99.00498	0	0.0	0.0	0.175	0.0	96.98038	-1.726	1	3.0	2.0	0.0	2.0	3.0
0.0	300.02963	97.044556	99.00498	0	0.0	0.0	0.175	0.0	96.0955	-1.726	1	3.0	2.0	14.0	2.0	3.0
0.0	300.02963	97.044556	99.00498	0	0.0	0.0	0.175	0.0	95.856575	-1.491	1	3.0	2.0	0.0	2.0	3.0
0.0	300.02963	97.044556	99.00498	0	0.0	0.0	0.174	0.0	95.856575	-1.491	1	3.0	2.0	0.0	2.0	3.0
0.0	300.02963	97.044556	99.00498	0	0.0	0.0	0.173	0.0	95.25993	-1.385	1	3.0	2.0	0.0	2.0	3.0
0.0	300.02963	97.044556	99.00498	0	0.0	0.0	0.172	0.0	95.25993	-1.196	1	3.0	2.0	0.0	2.0	3.0
0.0	300.02963	97.044556	99.00498	0	0.0	0.0	0.171	0.0	95.70532	-1.196	1	3.0	2.0	0.0	2.0	3.0
0.0	300.02963	97.044556	99.00498	0	0.0	0.0	0.17	0.0	96.79188	-1.033	1	3.0	2.0	0.0	2.0	3.0
0.0	300.02963	97.044556	99.00498	0	0.0	0.0	0.168	0.0	96.79188	-0.96	1	3.0	2.0	0.0	2.0	3.0
0.0	300.02963	97.044556	99.00498	0	0.0	0.0	0.167	0.0	97.8498	-0.96	1	3.0	2.0	0.0	2.0	3.0
0.0	300.02963	97.044556	99.00498	0	0.0	0.0	0.165	0.0	97.57394	-0.828	1	3.0	2.0	0.0	2.0	3.0
0.0	300.02963	97.044556	99.00498	0	0.0	0.0	0.163	0.0	97.57394	-0.828	1	3.0	2.0	0.0	2.0	3.0
0.0	300.02963	97.044556	99.00498	0	0.0	0.0	0.161	0.0	98.423195	-0.77	1	3.0	2.0	0.0	2.0	3.0
0.0	300.02963	97.044556	99.00498	0	0.0	0.0	0.16	0.0	98.423195	-0.665	1	3.0	2.0	0.0	2.0	3.0
0.0	300.02963	97.044556	99.00498	0	0.0	0.0	0.158	0.0	97.817924	-0.665	1	3.0	2.0	0.0	2.0	3.0
0.0	300.02963	97.044556	99.00498	0	0.0	0.0	0.156	0.0	97.65808	-0.574	1	3.0	2.0	0.0	2.0	3.0
0.0	300.02963	97.044556	99.00498	0	0.0	0.0	0.154	0.0	97.65808	-0.533	1	3.0	2.0	0.0	2.0	3.0
0.0	300.02963	97.044556	99.00498	0	0.0	0.0	0.151	0.0	97.2555	-0.533	1	3.0	2.0	0.0	2.0	3.0
0.0	300.02963	97.044556	99.00498	0	0.0	0.0	0.149	0.0	97.373055	-0.46	1	3.0	2.0	0.0	2.0	3.0
0.0	300.02963	97.044556	99.00498	0	0.0	0.0	0.147	0.0	97.373055	-0.46	1	3.0	2.0	0.0	2.0	3.0
0.0	300.02963	97.044556	99.00498	0	0.0	0.0	0.145	0.0	96.994804	-0.428	1	3.0	2.0	0.0	2.0	3.0
0.0	300.02963	97.044556	99.00498	0	0.0	0.0	0.143	0.0	96.725876	-0.369	1	3.0	2.0	0.0	2.0	3.0
0.0	300.02963	97.044556	99.00498	0	0.0	0.0	0.141	0.0	96.95015	-0.369	1	3.0	2.0	0.0	2.0	3.0
0.0	300.02963	97.044556	99.00498	0	0.0	0.0	0.139	0.0	97.350586	-0.318	1	3.0	2.0	0.0	2.0	3.0
0.0	300.02963	97.044556	99.00498	0	0.0	0.0	0.137	0.0	97.350586	-0.296	1	3.0	2.0	0.0	2.0	3.0
0.0	300.02963	97.044556	99.00498	0	0.0	0.0	0.135	0.0	98.138054	-0.296	1	3.0	2.0	0.0	2.0	3.0
0.0	300.02963	97.044556	99.00498	0	0.0	0.0	0.133	0.0	97.013306	-0.255	1	3.0	2.0	0.0	2.0	3.0
0.0	300.02963	97.044556	99.00498	0	0.0	0.0	0.131	0.0	97.013306	-0.255	1	3.0	2.0	0.0	2.0	3.0
0.0	300.02963	97.044556	99.00498	0	0.0	0.0	0.128	0.0	96.201096	-0.237	1	3.0	2.0	0.0	2.0	3.0
0.0	300.02963	97.044556	99.00498	0	0.0	0.0	0.126	0.0	96.201096	-0.205	1	3.0	2.0	0.0	2.0	3.0
0.0	300.02963	97.044556	99.00498	0	0.0	0.0	0.124	0.0	96.110344	-0.205	1	3.0	2.0	0.0	2.0	3.0
0.0	300.02963	97.044556	99.00498	0	0.0	0.0	0.122	0.0	95.51713	-0.19	1	3.0	2.0	0.0	2.0	3.0
0.0	300.02963	97.044556	99.00498	0	0.0	0.0	0.12	0.0	95.51713	-0.164	1	3.0	2.0	0.0	2.0	3.0
0.0	300.02963	97.044556	99.00498	0	0.0	0.0	0.118	0.0	95.60733	-0.164	1	3.0	2.0	0.0	2.0	3.0
0.0	300.02963	97.044556	99.00498	0	0.0	0.0	0.116	0.0	95.01845	-0.152	1	3.0	2.0	0.0	2.0	3.0
0.0	300.02963	97.044556	99.00498	0	0.0	0.0	0.114	0.0	95.01845	-0.152	1	3.0	2.0	0.0	2.0	3.0
0.0	300.02963	97.044556	99.00498	0	0.0	0.0	0.111	0.0	95.085434	-0.131	1	3.0	2.0	0.0	2.0	3.0
0.0	300.02963	97.044556	99.00498	0	0.0	0.0	0.109	0.0	95.085434	-0.122	1	3.0	2.0	0.0	2.0	3.0
0.0	300.02963	97.044556	99.00498	0	0.0	0.0	0.107	0.0	95.12795	-0.122	1	3.0	2.0	0.0	2.0	3.0
0.0	300.02963	97.044556	99.00498	0	0.0	0.0	0.105	0.0	95.46337	-0.105	1	3.0	2.0	0.0	2.0	3.0
0.0	300.02963	97.044556	99.00498	0	0.0	0.0	0.102	0.0	95.46337	-0.097	1	3.0	2.0	0.0	2.0	3.0
0.0	300.02963	97.044556	99.00498	0	0.0	0.0	0.1	0.0	95.68946	-0.097	1	3.0	2.0	0.0	2.0	3.0
0.0	300.02963	97.044556	99.00498	0	0.0	0.0	0.098	0.0	96.455444	-0.084	1	3.0	2.0	0.0	2.0	3.0
0.0	300.02963	97.044556	99.00498	0	0.0	0.0	0.096	0.0	96.455444	-0.084	1	3.0	2.0	0.0	2.0	3.0
0.0	300.02963	97.044556	99.00498	0	0.0	0.0	0.094	0.0	96.70944	-0.078	1	3.0	2.0	0.0	2.0	3.0
0.0	300.02963	97.044556	99.00498	0	0.0	0.0	0.091	0.0	96.70944	-0.067	1	3.0	2.0	0.0	2.0	3.0
0.0	300.02963	97.044556	99.00498	0	0.0	0.0	0.089	0.0	96.58154	-0.067	1	3.0	2.0	0.0	2.0	3.0
0.0	300.02963	97.044556	99.00498	0	0.0	0.0	0.087	0.0	96.94849	-0.062	1	3.0	2.0	0.0	2.0	3.0
0.0	300.02963	97.044556	99.00498	0	0.0	0.0	0.084	0.0	96.94849	-0.054	1	3.0	2.0	0.0	2.0	3.0
0.0	300.02963	97.044556	99.00498	0	0.0	0.0	0.082	0.0	97.928925	-0.054	1	3.0	2.0	0.0	2.0	3.0
0.0	300.02963	97.044556	99.00498	0	0.0	0.0	0.079	0.0	97.42247	-0.05	1	3.0	2.0	0.0	2.0	3.0
0.0	300.02963	97.044556	99.00498	0	0.0	0.0	0.077	0.0	97.42247	-0.043	1	3.0	2.0	0.0	2.0	3.0
0.0	300.02963	97.044556	99.00498	0	0.0	0.0	0.074	0.0	98.31349	-0.043	1	3.0	2.0	0.0	2.0	3.0
0.0	300.02963	97.044556	99.00498	0	0.0	0.0	0.072	0.0	98.31349	-0.037	1	3.0	2.0	0.0	2.0	3.0
0.0	300.02963	97.044556	99.00498	0	0.0	0.0	0.069	0.0	98.38335	-0.037	1	3.0	2.0	0.0	2.0	3.0
0.0	300.02963	97.044556	99.00498	0	0.0	0.0	0.066	0.0	98.56007	-0.034	1	3.0	2.0	0.0	2.0	3.0
0.0	300.02963	97.044556	99.00498	0	0.0	0.0	0.063	0.0	98.56007	-0.029	1	3.0	2.0	0.0	2.0	3.0
0.0	300.02963	97.044556	99.00498	0	0.0	0.0	0.061	0.0	97.886696	-0.029	1	3.0	2.0	0.0	2.0	3.0
0.0	300.02963	97.044556	99.00498	0	0.0	0.0	0.058	0.0	97.4267	-0.025	1	3.0	2.0	0.0	2.0	3.0
0.0	300.02963	97.044556	99.00498	0	0.0	0.0	0.055	0.0	97.4267	-0.025	1	3.0	2.0	0.0	2.0	3.0
0.0	300.02963	97.044556	99.00498	0	0.0	0.0	0.052	0.0	97.65796	-0.023	1	3.0	2.0	0.0	2.0	3.0
0.0	300.02963	97.044556	99.00498	0	0.0	0.0	0.049	0.0	97.65796	-0.021	1	3.0	2.0	0.0	2.0	3.0
0.0	300.02963	97.044556	99.00498	0	0.0	0.0	0.046	0.0	96.97722	-0.021	1	3.0	2.0	0.0	2.0	3.0
0.0	300.02963	97.044556	99.00498	0	0.0	0.0	0.043	0.0	96.90504	-0.018	1	3.0	2.0	0.0	2.0	3.0
0.0	300.02963	97.044556	99.00498	0	0.0	0.0	0.04	0.0	96.90504	-0.016	1	3.0	2.0	0.0	2.0	3.0
0.0	300.02963	97.044556	99.00498	0	0.0	0.0	0.037	0.0	96.85122	-0.016	1	3.0	2.0	0.0	2.0	3.0
0.0	300.02963	97.044556	99.00498	0	0.0	0.0	0.034	0.0	96.721176	-0.014	1	3.0	2.0	0.0	2.0	3.0
0.0	300.02963	97.044556	99.00498	0	0.0	0.0	0.03	0.0	96.721176	-0.014	1	3.0	2.0	0.0	2.0	3.0
0.0	300.02963	97.044556	99.00498	0	0.0	0.0	0.027	0.0	96.90975	-0.012	1	3.0	2.0	0.0	2.0	3.0
0.0	300.02963	97.044556	99.00498	0	0.0	0.0	0.024	0.0	96.90975	-0.011	1	3.0	2.0	0.0	2.0	3.0
0.0	300.02963	97.044556	99.00498	0	0.0	0.0	0.02	0.0	96.125305	-0.011	1	3.0	2.0	0.0	2.0	3.0
0.0	300.02963	97.044556	99.00498	0	0.0	0.0	0.017	0.0	96.68728	-0.009	1	3.0	2.0	0.0	2.0	3.0
0.0	300.02963	97.044556	99.00498	0	0.0	0.0	0.014	0.0	96.68728	-0.009	1	3.0	2.0	0.0	2.0	3.0
0.0	300.02963	97.044556	99.00498	0	0.0	0.0	0.011	0.0	96.79658	-0.009	1	3.0	2.0	0.0	2.0	3.0
0.0	300.02963	97.044556	99.00498	0	0.0	0.0	0.007	0.0	95.87935	-0.007	1	3.0	2.0	0.0	2.0	3.0
0.0	300.02963	97.044556	99.00498	0	0.0	0.0	0.004	0.0	95.87935	-0.007	1	3.0	2.0	0.0	2.0	3.0
0.0	300.02963	97.044556	99.00498	0	0.0	0.0	0.001	0.0	96.49163	-0.007	1	3.0	2.0	0.0	2.0	3.0
0.0	300.02963	97.044556	99.00498	0	0.0	0.0	-0.002	0.0	96.49163	-0.006	1	3.0	2.0	0.0	2.0	3.0
0.0	300.02963	97.044556	99.00498	0	0.0	0.0	-0.005	0.0	96.42945	-0.006	1	3.0	2.0	0.0	2.0	3.0
0.0	300.02963	97.044556	99.00498	0	0.0	0.0	-0.008	0.0	97.65754	-0.005	1	3.0	2.0	0.0	2.0	3.0
0.0	300.02963	97.044556	99.00498	0	0.0	0.0	-0.011	0.0	97.65754	-0.004	1	3.0	2.0	0.0	2.0	3.0
0.0	300.02963	97.044556	99.00498	0	0.0	0.0	-0.014	0.0	97.77109	-0.004	1	3.0	2.0	0.0	2.0	3.0
0.0	300.02963	97.044556	99.00498	0	0.0	0.0	-0.017	0.0	98.70572	-0.003	1	3.0	2.0	0.0	2.0	3.0
0.0	300.02963	97.044556	99.00498	0	0.0	0.0	-0.021	0.0	98.70572	-0.003	1	3.0	2.0	0.0	2.0	3.0
0.0	300.02963	97.044556	99.00498	0	0.0	0.0	-0.024	0.0	98.933876	-0.003	1	3.0	2.0	0.0	2.0	3.0
0.0	300.02963	97.044556	99.00498	0	0.0	0.0	-0.027	0.0	98.12618	-0.002	1	3.0	2.0	0.0	2.0	3.0
0.0	300.02963	97.044556	99.00498	0	0.0	0.0	-0.03	0.0	97.60251	-0.002	1	3.0	2.0	0.0	2.0	3.0
0.0	300.02963	97.044556	99.00498	0	0.0	0.0	-0.033	0.0	97.93135	-0.002	1	3.0	2.0	0.0	2.0	3.0
0.0	300.02963	97.044556	99.00498	0	0.0	0.0	-0.035	0.0	97.93135	-0.002	1	3.0	2.0	0.0	2.0	3.0
0.0	300.02963	97.044556	99.00498	0	0.0	0.0	-0.038	0.0	97.53531	-0.002	1	3.0	2.0	0.0	2.0	3.0
0.0	300.02963	97.044556	99.00498	0	0.0	0.0	-0.041	0.0	96.71631	-0.001	1	3.0	2.0	0.0	2.0	3.0
0.0	300.02963	97.044556	99.00498	0	0.0	0.0	-0.043	0.0	96.32857	-0.001	1	3.0	2.0	0.0	2.0	3.0
0.0	300.02963	97.044556	99.00498	0	0.0	0.0	-0.045	0.0	96.02117	-0.001	1	3.0	2.0	0.0	2.0	3.0
0.0	300.02963	97.044556	99.00498	0	0.0	0.0	-0.047	0.0	96.02117	-0.001	1	3.0	2.0	0.0	2.0	3.0
0.0	300.02963	97.044556	99.00498	0	0.0	0.0	-0.048	0.0	95.036644	-0.001	1	3.0	2.0	0.0	2.0	3.0
0.0	300.02963	97.044556	99.00498	0	0.0	0.0	-0.049	0.0	96.015114	-0.001	1	3.0	2.0	0.0	2.0	3.0
0.0	300.02963	97.044556	99.00498	0	0.0	0.0	-0.05	0.0	96.015114	0.0	1	3.0	2.0	0.0	2.0	3.0
0.0	300.02963	97.044556	99.00498	0	0.0	0.0	-0.051	0.0	95.907585	0.0	1	3.0	2.0	0.0	2.0	3.0
0.0	300.02963	97.044556	99.00498	0	0.0	0.0	-0.051	0.0	95.79225	0.0	1	3.0	2.0	0.0	2.0	3.0
0.0	300.02963	97.044556	99.00498	0	0.0	0.0	-0.051	0.0	95.79225	0.0	1	3.0	2.0	0.0	2.0	3.0
0.0	300.02963	97.044556	99.00498	0	0.0	0.0	-0.051	0.0	96.009865	0.0	1	3.0	2.0	0.0	2.0	3.0
0.0	300.02963	97.044556	99.00498	0	0.0	0.0	-0.05	0.0	96.009865	0.0	1	3.0	2.0	0.0	2.0	3.0
0.0	300.02963	97.044556	99.00498	0	0.0	0.0	-0.049	0.0	96.67481	0.0	1	3.0	2.0	1.0	2.0	3.0
0.0	300.02963	97.044556	99.00498	0	0.0	0.0	-0.047	0.0	96.17659	0.0	1	3.0	2.0	2.0	2.0	3.0
0.0	300.02963	97.044556	99.00498	0	0.0	0.0	-0.045	0.0	96.17659	0.0	1	3.0	2.0	3.0	2.0	3.0
-5514.9194	397.0742	97.044556	99.00498	0	0.0	0.0	-0.043	0.0	95.82138	0.0	1	3.0	2.0	3.0	2.0	3.0
-5514.9194	397.0742	97.044556	99.00498	0	0.0	0.0	-0.041	0.0	95.46388	0.0	1	3.0	2.0	3.0	2.0	3.0
-5514.9194	397.0742	97.044556	99.00498	0	0.0	0.0	-0.038	0.0	95.46388	0.0	1	3.0	2.0	3.0	2.0	3.0
-5514.9194	397.0742	97.044556	99.00498	0	0.0	0.0	-0.036	0.0	94.58767	0.0	1	3.0	2.0	3.0	2.0	3.0
-5514.9194	397.0742	97.044556	99.00498	0	0.0	0.0	-0.033	0.0	94.58767	-0.752	1	3.0	2.0	3.0	2.0	3.0
-5514.9194	397.0742	97.044556	99.00498	0	0.0	0.0	-0.03	0.0	94.29333	-0.752	1	3.0	2.0	3.0	2.0	3.0
-5514.9194	397.0742	97.044556	99.00498	0	0.0	0.0	-0.027	0.0	94.797615	-1.089	1	3.0	2.0	3.0	2.0	3.0
-5514.9194	397.0742	97.044556	99.00498	0	0.0	0.0	-0.024	0.0	94.797615	-1.403	1	3.0	2.0	3.0	2.0	3.0
-5514.9194	397.0742	97.044556	99.00498	0	0.0	0.0	-0.021	0.0	95.40135	-1.403	1	3.0	2.0	3.0	2.0	3.0
-5514.9194	397.0742	97.044556	99.00498	0	0.0	0.0	-0.018	0.0	96.18035	-1.964	1	3.0	2.0	3.0	2.0	3.0
-5514.9194	397.0742	97.044556	99.00498	0	0.0	0.0	-0.015	0.0	97.182755	-1.964	1	3.0	2.0	3.0	2.0	3.0
-5514.9194	397.0742	97.044556	99.00498	0	0.0	0.0	-0.012	0.0	97.39665	-2.216	1	3.0	2.0	3.0	2.0	3.0
-5514.9194	397.0742	97.044556	99.00498	0	0.0	0.0	-0.009	0.0	97.39665	-2.667	1	3.0	2.0	3.0	2.0	3.0
-5514.9194	397.0742	97.044556	99.00498	0	0.0	0.0	-0.006	0.0	97.54317	-2.667	1	3.0	2.0	3.0	2.0	3.0
-5514.9194	397.0742	97.044556	99.00498	0	0.0	0.0	-0.003	0.0	98.272156	-3.056	1	3.0	2.0	5.0	2.0	3.0
-5514.9194	397.0742	97.044556	99.00498	0	0.0	0.0	0.0	0.0	98.272156	-3.23	1	3.0	2.0	5.0	2.0	3.0
-5514.9194	397.0742	97.044556	99.00498	0	0.0	0.0	0.002	0.0	97.62363	-3.23	1	3.0	2.0	5.0	2.0	3.0
-5514.9194	397.0742	97.044556	99.00498	0	0.0	0.0	0.004	0.0	96.98097	-3.542	1	3.0	2.0	5.0	2.0	3.0
-5514.9194	397.0742	97.044556	99.00498	0	0.0	0.0	0.007	0.0	96.98097	-3.542	1	3.0	2.0	5.0	2.0	3.0
-5514.9194	397.0742	97.044556	99.00498	0	0.0	0.0	0.01	0.0	95.71444	-3.812	1	3.0	2.0	5.0	2.0	3.0
-5514.9194	397.0742	97.044556	99.00498	0	0.0	0.0	0.012	0.0	95.71444	-3.933	1	3.0	2.0	5.0	2.0	3.0
-5514.9194	397.0742	97.044556	99.00498	0	0.0	0.0	0.015	0.0	95.59609	-3.933	1	3.0	2.0	5.0	2.0	3.0
-5514.9194	397.0742	97.044556	99.00498	0	0.0	0.0	0.017	0.0	97.73336	-4.149	1	3.0	2.0	5.0	2.0	3.0
-5514.9194	397.0742	97.044556	99.00498	0	0.0	0.0	0.02	0.0	97.73336	-4.246	1	3.0	2.0	5.0	2.0	3.0
-5514.9194	397.0742	97.044556	99.00498	0	0.0	0.0	0.023	0.0	97.10879	-4.246	1	3.0	2.0	5.0	2.0	3.0
-5514.9194	397.0742	97.044556	99.00498	0	0.0	0.0	0.025	0.0	97.817665	-4.42	1	3.0	2.0	5.0	2.0	3.0
-5514.9194	397.0742	97.044556	99.00498	0	0.0	0.0	0.028	0.0	97.817665	-4.42	1	3.0	2.0	5.0	2.0	3.0
-5514.9194	397.0742	97.044556	99.00498	0	0.0	0.0	0.03	0.0	97.53409	-4.498	1	3.0	2.0	5.0	2.0	3.0
-5514.9194	397.0742	97.044556	99.00498	0	0.0	0.0	0.032	0.0	97.21319	-4.637	1	3.0	2.0	5.0	2.0	3.0
-5514.9194	397.0742	97.044556	99.00498	0	0.0	0.0	0.035	0.0	96.84771	-4.637	1	3.0	2.0	5.0	2.0	3.0
-5514.9194	397.0742	97.044556	99.00498	0	0.0	0.0	0.037	0.0	97.28247	-4.758	1	3.0	2.0	5.0	2.0	3.0
-5514.9194	397.0742	97.044556	99.00498	0	0.0	0.0	0.039	0.0	97.28247	-4.812	1	3.0	2.0	5.0	2.0	3.0
-5514.9194	397.0742	97.044556	99.00498	0	0.0	0.0	0.042	0.0	96.93968	-4.812	1	3.0	2.0	5.0	2.0	3.0
-5514.9194	397.0742	97.044556	99.00498	0	0.0	0.0	0.044	0.0	95.72688	-4.909	1	3.0	2.0	5.0	2.0	3.0
-5514.9194	397.0742	97.044556	99.00498	0	0.0	0.0	0.047	0.0	95.72688	-4.909	1	3.0	2.0	5.0	2.0	3.0
-5514.9194	397.0742	97.044556	99.00498	0	0.0	0.0	0.05	0.0	96.252174	-4.952	1	3.0	2.0	5.0	2.0	3.0
-5514.9194	397.0742	97.044556	99.00498	0	0.0	0.0	0.052	0.0	96.252174	-5.029	1	3.0	2.0	5.0	2.0	3.0
-5514.9194	397.0742	97.044556	99.00498	0	0.0	0.0	0.055	0.0	95.18207	-5.029	1	3.0	2.0	5.0	2.0	3.0
-5514.9194	397.0742	97.044556	99.00498	0	0.0	0.0	0.057	0.0	94.784485	-5.064	1	3.0	2.0	5.0	2.0	3.0
-5514.9194	397.0742	97.044556	99.00498	0	0.0	0.0	0.06	0.0	94.784485	-5.096	1	3.0	2.0	5.0	2.0	3.0
-5514.9194	397.0742	97.044556	99.00498	0	0.0	0.0	0.062	0.0	96.649155	-5.096	1	3.0	2.0	5.0	2.0	3.0
-5514.9194	397.0742	97.044556	99.00498	0	0.0	0.0	0.065	0.0	97.429016	-5.154	1	3.0	2.0	5.0	2.0	3.0
-5514.9194	397.0742	97.044556	99.00498	0	0.0	0.0	0.067	0.0	97.429016	-5.154	1	3.0	2.0	5.0	2.0	3.0
-5514.9194	397.0742	97.044556	99.00498	0	0.0	0.0	0.07	0.0	97.40937	-5.18	1	3.0	2.0	5.0	2.0	3.0
-5514.9194	397.0742	97.044556	99.00498	0	0.0	0.0	0.072	0.0	97.40937	-5.226	1	3.0	2.0	5.0	2.0	3.0
-5514.9194	397.0742	97.044556	99.00498	0	0.0	0.0	0.075	0.0	96.41057	-5.226	1	3.0	2.0	5.0	2.0	3.0
-5514.9194	397.0742	97.044556	99.00498	0	0.0	0.0	0.078	0.0	95.69556	-5.266	1	3.0	2.0	5.0	2.0	3.0
-5514.9194	397.0742	97.044556	99.00498	0	0.0	0.0	0.08	0.0	95.69556	-5.284	1	3.0	2.0	5.0	2.0	3.0
-5514.9194	397.0742	97.044556	99.00498	0	0.0	0.0	0.083	0.0	95.7123	-5.284	1	3.0	2.0	5.0	2.0	3.0
-5514.9194	397.0742	97.044556	99.00498	0	0.0	0.0	0.086	0.0	96.66451	-5.317	1	3.0	2.0	5.0	2.0	3.0
-5514.9194	397.0742	97.044556	99.00498	0	0.0	0.0	0.088	0.0	96.66451	-5.317	1	3.0	2.0	5.0	2.0	3.0
-5514.9194	397.0742	97.044556	99.00498	0	0.0	0.0	0.091	0.0	96.56689	-5.331	1	3.0	2.0	5.0	2.0	3.0
-5514.9194	397.0742	97.044556	99.00498	0	0.0	0.0	0.093	0.0	96.511345	-5.357	1	3.0	2.0	5.0	2.0	3.0
-5514.9194	397.0742	97.044556	99.00498	0	0.0	0.0	0.096	0.0	96.70848	-5.357	1	3.0	2.0	5.0	2.0	3.0
-5514.9194	397.0742	97.044556	99.00498	0	0.0	0.0	0.098	0.0	96.33164	-5.368	1	3.0	2.0	5.0	2.0	3.0
-5514.9194	397.0742	97.044556	99.00498	0	0.0	0.0	0.101	0.0	95.80145	-5.389	1	3.0	2.0	5.0	2.0	3.0
-5514.9194	397.0742	97.044556	99.00498	0	0.0	0.0	0.103	0.0	95.29521	-5.389	1	3.0	2.0	5.0	2.0	3.0
-5514.9194	397.0742	97.044556	99.00498	0	0.0	0.0	0.105	0.0	95.01433	-5.398	1	3.0	2.0	5.0	2.0	3.0
-5514.9194	397.0742	97.044556	99.00498	0	0.0	0.0	0.108	0.0	95.540726	-5.398	1	3.0	2.0	5.0	2.0	3.0
-5514.9194	397.0742	97.044556	99.00498	0	0.0	0.0	0.11	0.0	95.00835	-5.415	1	3.0	2.0	5.0	2.0	3.0
-5514.9194	397.0742	97.044556	99.00498	0	0.0	0.0	0.113	0.0	95.00835	-5.422	1	3.0	2.0	5.0	2.0	3.0
-5514.9194	397.0742	97.044556	99.00498	0	0.0	0.0	0.116	0.0	96.05475	-5.422	1	3.0	2.0	5.0	2.0	3.0
-5514.9194	397.0742	97.044556	99.00498	0	0.0	0.0	0.118	0.0	96.46753	-5.436	1	3.0	2.0	5.0	2.0	3.0
-5514.9194	397.0742	97.044556	99.00498	0	0.0	0.0	0.121	0.0	96.46753	-5.447	1	3.0	2.0	5.0	2.0	3.0
-5514.9194	397.0742	97.044556	99.00498	0	0.0	0.0	0.123	0.0	96.769394	-5.447	1	3.0	2.0	5.0	2.0	3.0
-5514.9194	397.0742	97.044556	99.00498	0	0.0	0.0	0.126	0.0	96.63951	-5.452	1	3.0	2.0	5.0	2.0	3.0
-5514.9194	397.0742	97.044556	99.00498	0	0.0	0.0	0.128	0.0	96.63951	-5.452	1	3.0	2.0	5.0	2.0	3.0
-5514.9194	397.0742	97.044556	99.00498	0	0.0	0.0	0.131	0.0	96.697	-5.462	1	3.0	2.0	5.0	2.0	3.0
-5514.9194	397.0742	97.044556	99.00498	0	0.0	0.0	0.133	0.0	96.697	-5.466	1	3.0	2.0	5.0	2.0	3.0
-5514.9194	397.0742	97.044556	99.00498	0	0.0	0.0	0.136	0.0	96.41954	-5.466	1	3.0	2.0	5.0	2.0	3.0
-5514.9194	397.0742	97.044556	99.00498	0	0.0	0.0	0.138	0.0	96.08438	-5.473	1	3.0	2.0	5.0	2.0	3.0
-5514.9194	397.0742	97.044556	99.00498	0	0.0	0.0	0.14	0.0	96.08438	-5.477	1	3.0	2.0	5.0	2.0	3.0
-5514.9194	397.0742	97.044556	99.00498	0	0.0	0.0	0.143	0.0	96.268005	-5.477	1	3.0	2.0	5.0	2.0	3.0
-5514.9194	397.0742	97.044556	99.00498	0	0.0	0.0	0.145	0.0	96.78358	-5.483	1	3.0	2.0	5.0	2.0	3.0
-5514.9194	397.0742	97.044556	99.00498	0	0.0	0.0	0.147	0.0	96.78358	-5.483	1	3.0	2.0	5.0	2.0	3.0
-5514.9194	397.0742	97.044556	99.00498	0	0.0	0.0	0.15	0.0	96.8773	-5.485	1	3.0	2.0	5.0	2.0	3.0
-5514.9194	397.0742	97.044556	99.00498	0	0.0	0.0	0.152	0.0	96.59801	-5.49	1	3.0	2.0	5.0	2.0	3.0
-5514.9194	397.0742	97.044556	99.00498	0	0.0	0.0	0.155	0.0	96.26558	-5.49	1	3.0	2.0	5.0	2.0	3.0
-5514.9194	397.0742	97.044556	99.00498	0	0.0	0.0	0.157	0.0	96.549255	-5.494	1	3.0	2.0	6.0	2.0	3.0
-5514.9194	397.0742	97.044556	99.00498	0	0.0	0.0	0.159	0.0	96.549255	-5.496	1	3.0	2.0	6.0	2.0	3.0
0.0	397.0742	97.044556	99.00498	0	0.0	0.0	0.161	0.0	97.37401	-5.496	1	4.0	2.0	0.0	2.0	3.0
0.0	397.0742	97.044556	99.00498	0	0.0	0.0	0.163	0.0	97.51384	-5.498	1	4.0	2.0	0.0	2.0	3.0
0.0	397.0742	97.044556	99.00498	0	0.0	0.0	0.165	0.0	97.51384	-5.498	1	4.0	2.0	0.0	2.0	3.0
0.0	397.0742	97.044556	99.00498	0	0.0	0.0	0.167	0.0	98.49444	-5.501	1	4.0	2.0	0.0	2.0	3.0
0.0	397.0742	97.044556	99.00498	0	0.0	0.0	0.169	0.0	98.49444	-4.751	1	4.0	2.0	0.0	2.0	3.0
0.0	397.0742	97.044556	99.00498	0	0.0	0.0	0.171	0.0	97.52062	-4.751	1	4.0	2.0	0.0	2.0	3.0
0.0	397.0742	97.044556	99.00498	0	0.0	0.0	0.173	0.0	97.67153	-4.415	1	4.0	2.0	0.0	2.0	3.0
0.0	397.0742	97.044556	99.00498	0	0.0	0.0	0.174	0.0	97.67153	-3.812	1	4.0	2.0	0.0	2.0	3.0
0.0	397.0742	97.044556	99.00498	0	0.0	0.0	0.176	0.0	96.61862	-3.812	1	4.0	2.0	0.0	2.0	3.0
0.0	397.0742	97.044556	99.00498	0	0.0	0.0	0.178	0.0	96.61862	-3.542	1	4.0	2.0	0.0	2.0	3.0
0.0	397.0742	97.044556	99.00498	0	0.0	0.0	0.179	0.0	96.47517	-3.542	1	4.0	2.0	0.0	2.0	3.0
0.0	397.0742	97.044556	99.00498	0	0.0	0.0	0.181	0.0	97.028046	-3.059	1	4.0	2.0	0.0	2.0	3.0
0.0	397.0742	97.044556	99.00498	0	0.0	0.0	0.182	0.0	97.028046	-2.843	1	4.0	2.0	0.0	2.0	3.0
0.0	397.0742	97.044556	99.00498	0	0.0	0.0	0.183	0.0	96.791016	-2.843	1	4.0	2.0	0.0	2.0	3.0
0.0	397.0742	97.044556	99.00498	0	0.0	0.0	0.184	0.0	97.01776	-2.455	1	4.0	2.0	0.0	2.0	3.0
0.0	397.0742	97.044556	99.00498	0	0.0	0.0	0.185	0.0	97.01776	-2.281	1	4.0	2.0	0.0	2.0	3.0
0.0	397.0742	97.044556	99.00498	0	0.0	0.0	0.186	0.0	97.59502	-2.281	1	4.0	2.0	0.0	2.0	3.0
0.0	397.0742	97.044556	99.00498	0	0.0	0.0	0.187	0.0	97.59502	-1.97	1	4.0	2.0	0.0	2.0	3.0
0.0	397.0742	97.044556	99.00498	0	0.0	0.0	0.187	0.0	96.90489	-1.97	1	4.0	2.0	0.0	2.0	3.0
0.0	397.0742	97.044556	99.00498	0	0.0	0.0	0.187	0.0	95.83638	-1.701	1	4.0	2.0	0.0	2.0	3.0
0.0	397.0742	97.044556	99.00498	0	0.0	0.0	0.187	0.0	95.83638	-1.58	1	4.0	2.0	0.0	2.0	3.0
0.0	397.0742	97.044556	99.00498	0	0.0	0.0	0.187	0.0	94.96083	-1.58	1	4.0	2.0	0.0	2.0	3.0
0.0	397.0742	97.044556	99.00498	0	0.0	0.0	0.187	0.0	95.84712	-1.469	1	4.0	2.0	0.0	2.0	3.0
0.0	397.0742	97.044556	99.00498	0	0.0	0.0	0.186	0.0	95.84712	-1.268	1	4.0	2.0	0.0	2.0	3.0
0.0	397.0742	97.044556	99.00498	0	0.0	0.0	0.186	0.0	95.49664	-1.268	1	4.0	2.0	8.0	2.0	3.0
0.0	397.0742	97.044556	99.00498	0	0.0	0.0	0.185	0.0	95.49664	-1.095	1	4.0	2.0	8.0	2.0	3.0
0.0	397.0742	97.044556	99.00498	0	0.0	0.0	0.184	0.0	95.71286	-1.095	1	4.0	2.0	14.0	2.0	3.0
0.0	397.0742	97.044556	99.00498	0	0.0	0.0	0.182	0.0	95.31557	-1.017	1	4.0	2.0	0.0	2.0	3.0
0.0	397.0742	97.044556	99.00498	0	0.0	0.0	0.181	0.0	95.31557	-0.945	1	4.0	2.0	0.0	2.0	3.0
0.0	397.0742	97.044556	99.00498	0	0.0	0.0	0.179	0.0	96.44671	-0.945	1	4.0	2.0	0.0	2.0	3.0
0.0	397.0742	97.044556	99.00498	0	0.0	0.0	0.178	0.0	97.69005	-0.816	1	4.0	2.0	0.0	2.0	3.0
0.0	397.0742	97.044556	99.00498	0	0.0	0.0	0.176	0.0	97.69005	-0.705	1	4.0	2.0	0.0	2.0	3.0
0.0	397.0742	97.044556	99.00498	0	0.0	0.0	0.174	0.0	96.396736	-0.705	1	4.0	2.0	0.0	2.0	3.0
0.0	397.0742	97.044556	99.00498	0	0.0	0.0	0.172	0.0	96.396736	-0.655	1	4.0	2.0	0.0	2.0	3.0
0.0	397.0742	97.044556	99.00498	0	0.0	0.0	0.171	0.0	98.02003	-0.655	1	4.0	2.0	0.0	2.0	3.0
0.0	397.0742	97.044556	99.00498	0	0.0	0.0	0.169	0.0	97.74707	-0.565	1	4.0	2.0	0.0	2.0	3.0
0.0	397.0742	97.044556	99.00498	0	0.0	0.0	0.167	0.0	97.74707	-0.525	1	4.0	2.0	0.0	2.0	3.0
0.0	397.0742	97.044556	99.00498	0	0.0	0.0	0.165	0.0	97.473274	-0.525	1	4.0	2.0	0.0	2.0	3.0
0.0	397.0742	97.044556	99.00498	0	0.0	0.0	0.163	0.0	97.09271	-0.453	1	4.0	2.0	0.0	2.0	3.0
0.0	397.0742	97.044556	99.00498	0	0.0	0.0	0.161	0.0	97.09271	-0.421	1	4.0	2.0	0.0	2.0	3.0
0.0	397.0742	97.044556	99.00498	0	0.0	0.0	0.159	0.0	97.704575	-0.421	1	4.0	2.0	0.0	2.0	3.0
0.0	397.0742	97.044556	99.00498	0	0.0	0.0	0.157	0.0	97.704575	-0.364	1	4.0	2.0	0.0	2.0	3.0
0.0	397.0742	97.044556	99.00498	0	0.0	0.0	0.155	0.0	97.957886	-0.364	1	4.0	2.0	0.0	2.0	3.0
0.0	397.0742	97.044556	99.00498	0	0.0	0.0	0.153	0.0	98.025986	-0.314	1	4.0	2.0	0.0	2.0	3.0
0.0	397.0742	97.044556	99.00498	0	0.0	0.0	0.15	0.0	98.025986	-0.291	1	4.0	2.0	0.0	2.0	3.0
0.0	397.0742	97.044556	99.00498	0	0.0	0.0	0.148	0.0	97.63637	-0.291	1	4.0	2.0	0.0	2.0	3.0
0.0	397.0742	97.044556	99.00498	0	0.0	0.0	0.146	0.0	98.29579	-0.251	1	4.0	2.0	0.0	2.0	3.0
0.0	397.0742	97.044556	99.00498	0	0.0	0.0	0.144	0.0	98.29579	-0.234	1	4.0	2.0	0.0	2.0	3.0
0.0	397.0742	97.044556	99.00498	0	0.0	0.0	0.142	0.0	97.81742	-0.234	1	4.0	2.0	0.0	2.0	3.0
0.0	397.0742	97.044556	99.00498	0	0.0	0.0	0.139	0.0	97.81742	-0.202	1	4.0	2.0	0.0	2.0	3.0
0.0	397.0742	97.044556	99.00498	0	0.0	0.0	0.137	0.0	97.73548	-0.202	1	4.0	2.0	0.0	2.0	3.0
0.0	397.0742	97.044556	99.00498	0	0.0	0.0	0.134	0.0	98.120186	-0.174	1	4.0	2.0	0.0	2.0	3.0
0.0	397.0742	97.044556	99.00498	0	0.0	0.0	0.132	0.0	98.120186	-0.161	1	4.0	2.0	0.0	2.0	3.0
0.0	397.0742	97.044556	99.00498	0	0.0	0.0	0.129	0.0	98.18675	-0.161	1	4.0	2.0	0.0	2.0	3.0
0.0	397.0742	97.044556	99.00498	0	0.0	0.0	0.126	0.0	97.438705	-0.139	1	4.0	2.0	0.0	2.0	3.0
0.0	397.0742	97.044556	99.00498	0	0.0	0.0	0.124	0.0	97.438705	-0.129	1	4.0	2.0	0.0	2.0	3.0
0.0	397.0742	97.044556	99.00498	0	0.0	0.0	0.121	0.0	98.33045	-0.129	1	4.0	2.0	0.0	2.0	3.0
0.0	397.0742	97.044556	99.00498	0	0.0	0.0	0.118	0.0	98.33045	-0.111	1	4.0	2.0	0.0	2.0	3.0
0.0	397.0742	97.044556	99.00498	0	0.0	0.0	0.116	0.0	98.43827	-0.111	1	4.0	2.0	0.0	2.0	3.0
0.0	397.0742	97.044556	99.00498	0	0.0	0.0	0.113	0.0	98.83808	-0.096	1	4.0	2.0	0.0	2.0	3.0
0.0	397.0742	97.044556	99.00498	0	0.0	0.0	0.11	0.0	98.83808	-0.089	1	4.0	2.0	0.0	2.0	3.0
0.0	397.0742	97.044556	99.00498	0	0.0	0.0	0.107	0.0	98.403114	-0.089	1	4.0	2.0	0.0	2.0	3.0
0.0	397.0742	97.044556	99.00498	0	0.0	0.0	0.105	0.0	97.72217	-0.077	1	4.0	2.0	0.0	2.0	3.0
0.0	397.0742	97.044556	99.00498	0	0.0	0.0	0.102	0.0	97.72217	-0.071	1	4.0	2.0	0.0	2.0	3.0
0.0	397.0742	97.044556	99.00498	0	0.0	0.0	0.099	0.0	98.10658	-0.071	1	4.0	2.0	0.0	2.0	3.0
0.0	397.0742	97.044556	99.00498	0	0.0	0.0	0.097	0.0	98.10658	-0.061	1	4.0	2.0	0.0	2.0	3.0
0.0	397.0742	97.044556	99.00498	0	0.0	0.0	0.094	0.0	99.229095	-0.061	1	4.0	2.0	0.0	2.0	3.0
0.0	397.0742	97.044556	99.00498	0	0.0	0.0	0.092	0.0	98.200516	-0.057	1	4.0	2.0	0.0	2.0	3.0
0.0	397.0742	97.044556	99.00498	0	0.0	0.0	0.09	0.0	97.72061	-0.049	1	4.0	2.0	0.0	2.0	3.0
0.0	397.0742	97.044556	99.00498	0	0.0	0.0	0.087	0.0	97.47859	-0.049	1	4.0	2.0	0.0	2.0	3.0
0.0	397.0742	97.044556	99.00498	0	0.0	0.0	0.085	0.0	97.762726	-0.045	1	4.0	2.0	0.0	2.0	3.0
0.0	397.0742	97.044556	99.00498	0	0.0	0.0	0.083	0.0	97.762726	-0.039	1	4.0	2.0	0.0	2.0	3.0
0.0	397.0742	97.044556	99.00498	0	0.0	0.0	0.08	0.0	96.889786	-0.039	1	4.0	2.0	0.0	2.0	3.0
0.0	397.0742	97.044556	99.00498	0	0.0	0.0	0.078	0.0	96.889786	-0.036	1	4.0	2.0	0.0	2.0	3.0
0.0	397.0742	97.044556	99.00498	0	0.0	0.0	0.076	0.0	98.24362	-0.036	1	4.0	2.0	0.0	2.0	3.0
0.0	397.0742	97.044556	99.00498	0	0.0	0.0	0.073	0.0	98.47481	-0.031	1	4.0	2.0	0.0	2.0	3.0
0.0	397.0742	97.044556	99.00498	0	0.0	0.0	0.07	0.0	98.47481	-0.027	1	4.0	2.0	0.0	2.0	3.0
0.0	397.0742	97.044556	99.00498	0	0.0	0.0	0.068	0.0	98.59239	-0.027	1	4.0	2.0	0.0	2.0	3.0
0.0	397.0742	97.044556	99.00498	0	0.0	0.0	0.065	0.0	98.52416	-0.025	1	4.0	2.0	0.0	2.0	3.0
0.0	397.0742	97.044556	99.00498	0	0.0	0.0	0.063	0.0	98.52416	-0.021	1	4.0	2.0	0.0	2.0	3.0
0.0	397.0742	97.044556	99.00498	0	0.0	0.0	0.06	0.0	98.54299	-0.021	1	4.0	2.0	0.0	2.0	3.0
0.0	397.0742	97.044556	99.00498	0	0.0	0.0	0.058	0.0	98.54299	-0.019	1	4.0	2.0	0.0	2.0	3.0
0.0	397.0742	97.044556	99.00498	0	0.0	0.0	0.056	0.0	98.09595	-0.019	1	4.0	2.0	0.0	2.0	3.0
0.0	397.0742	97.044556	99.00498	0	0.0	0.0	0.053	0.0	99.22094	-0.017	1	4.0	2.0	0.0	2.0	3.0
0.0	397.0742	97.044556	99.00498	0	0.0	0.0	0.051	0.0	99.22094	-0.015	1	4.0	2.0	0.0	2.0	3.0
0.0	397.0742	97.044556	99.00498	0	0.0	0.0	0.048	0.0	99.20649	-0.015	1	4.0	2.0	0.0	2.0	3.0
0.0	397.0742	97.044556	99.00498	0	0.0	0.0	0.045	0.0	99.33435	-0.013	1	4.0	2.0	0.0	2.0	3.0
0.0	397.0742	97.044556	99.00498	0	0.0	0.0	0.042	0.0	99.33435	-0.011	1	4.0	2.0	0.0	2.0	3.0
0.0	397.0742	97.044556	99.00498	0	0.0	0.0	0.039	0.0	98.98007	-0.011	1	4.0	2.0	0.0	2.0	3.0
0.0	397.0742	97.044556	99.00498	0	0.0	0.0	0.036	0.0	98.98007	-0.01	1	4.0	2.0	0.0	2.0	3.0
0.0	397.0742	97.044556	99.00498	0	0.0	0.0	0.034	0.0	98.91685	-0.01	1	4.0	2.0	0.0	2.0	3.0
0.0	397.0742	97.044556	99.00498	0	0.0	0.0	0.03	0.0	98.22248	-0.009	1	4.0	2.0	0.0	2.0	3.0
0.0	397.0742	97.044556	99.00498	0	0.0	0.0	0.027	0.0	98.22248	-0.008	1	4.0	2.0	0.0	2.0	3.0
0.0	397.0742	97.044556	99.00498	0	0.0	0.0	0.024	0.0	97.49648	-0.008	1	4.0	2.0	0.0	2.0	3.0
0.0	397.0742	97.044556	99.00498	0	0.0	0.0	0.021	0.0	96.812	-0.007	1	4.0	2.0	0.0	2.0	3.0
0.0	397.0742	97.044556	99.00498	0	0.0	0.0	0.018	0.0	96.812	-0.006	1	4.0	2.0	0.0	2.0	3.0
0.0	397.0742	97.044556	99.00498	0	0.0	0.0	0.014	0.0	96.28447	-0.006	1	4.0	2.0	0.0	2.0	3.0
0.0	397.0742	97.044556	99.00498	0	0.0	0.0	0.011	0.0	96.20308	-0.005	1	4.0	2.0	0.0	2.0	3.0
0.0	397.0742	97.044556	99.00498	0	0.0	0.0	0.008	0.0	97.019554	-0.005	1	4.0	2.0	0.0	2.0	3.0
0.0	397.0742	97.044556	99.00498	0	0.0	0.0	0.005	0.0	95.76286	-0.004	1	4.0	2.0	0.0	2.0	3.0
0.0	397.0742	97.044556	99.00498	0	0.0	0.0	0.001	0.0	95.76286	-0.004	1	4.0	2.0	0.0	2.0	3.0
0.0	397.0742	97.044556	99.00498	0	0.0	0.0	-0.001	0.0	95.39122	-0.004	1	4.0	2.0	0.0	2.0	3.0
0.0	397.0742	97.044556	99.00498	0	0.0	0.0	-0.004	0.0	94.87678	-0.003	1	4.0	2.0	0.0	2.0	3.0
0.0	397.0742	97.044556	99.00498	0	0.0	0.0	-0.007	0.0	94.95725	-0.003	1	4.0	2.0	0.0	2.0	3.0
0.0	397.0742	97.044556	99.00498	0	0.0	0.0	-0.011	0.0	93.880455	-0.003	1	4.0	2.0	0.0	2.0	3.0
0.0	397.0742	97.044556	99.00498	0	0.0	0.0	-0.014	0.0	93.880455	-0.002	1	4.0	2.0	0.0	2.0	3.0
0.0	397.0742	97.044556	99.00498	0	0.0	0.0	-0.017	0.0	96.80105	-0.002	1	4.0	2.0	0.0	2.0	3.0
0.0	397.0742	97.044556	99.00498	0	0.0	0.0	-0.02	0.0	97.195435	-0.002	1	4.0	2.0	0.0	2.0	3.0
0.0	397.0742	97.044556	99.00498	0	0.0	0.0	-0.023	0.0	97.195435	-0.002	1	4.0	2.0	0.0	2.0	3.0
0.0	397.0742	97.044556	99.00498	0	0.0	0.0	-0.026	0.0	97.00906	-0.002	1	4.0	2.0	0.0	2.0	3.0
0.0	397.0742	97.044556	99.00498	0	0.0	0.0	-0.029	0.0	97.45722	-0.001	1	4.0	2.0	0.0	2.0	3.0
0.0	397.0742	97.044556	99.00498	0	0.0	0.0	-0.031	0.0	97.45722	-0.001	1	4.0	2.0	0.0	2.0	3.0
0.0	397.0742	97.044556	99.00498	0	0.0	0.0	-0.034	0.0	97.21773	-0.001	1	4.0	2.0	0.0	2.0	3.0
0.0	397.0742	97.044556	99.00498	0	0.0	0.0	-0.037	0.0	97.21773	-0.001	1	4.0	2.0	0.0	2.0	3.0
0.0	397.0742	97.044556	99.00498	0	0.0	0.0	-0.04	0.0	96.64902	-0.001	1	4.0	2.0	0.0	2.0	3.0
0.0	397.0742	97.044556	99.00498	0	0.0	0.0	-0.042	0.0	96.68385	0.0	1	4.0	2.0	0.0	2.0	3.0
0.0	397.0742	97.044556	99.00498	0	0.0	0.0	-0.044	0.0	96.68385	0.0	1	4.0	2.0	0.0	2.0	3.0
0.0	397.0742	97.044556	99.00498	0	0.0	0.0	-0.047	0.0	97.14075	0.0	1	4.0	2.0	0.0	2.0	3.0
0.0	397.0742	97.044556	99.00498	0	0.0	0.0	-0.049	0.0	96.4663	0.0	1	4.0	2.0	0.0	2.0	3.0
0.0	397.0742	97.044556	99.00498	0	0.0	0.0	-0.051	0.0	96.4663	0.0	1	4.0	2.0	0.0	2.0	3.0
0.0	397.0742	97.044556	99.00498	0	0.0	0.0	-0.052	0.0	97.11526	0.0	1	4.0	2.0	0.0	2.0	3.0
0.0	397.0742	97.044556	99.00498	0	0.0	0.0	-0.054	0.0	97.11526	0.0	1	4.0	2.0	0.0	2.0	3.0
0.0	397.0742	97.044556	99.00498	0	0.0	0.0	-0.055	0.0	96.71551	0.0	1	4.0	2.0	0.0	2.0	3.0
0.0	397.0742	97.044556	99.00498	0	0.0	0.0	-0.056	0.0	97.142876	0.0	1	4.0	2.0	0.0	2.0	3.0
0.0	397.0742	97.044556	99.00498	0	0.0	0.0	-0.057	0.0	97.142876	0.0	1	4.0	2.0	0.0	2.0	3.0
0.0	397.0742	97.044556	99.00498	0	0.0	0.0	-0.058	0.0	96.49767	0.0	1	4.0	2.0	0.0	2.0	3.0
0.0	397.0742	97.044556	99.00498	0	0.0	0.0	-0.058	0.0	97.27145	0.0	1	4.0	2.0	0.0	2.0	3.0
0.0	397.0742	97.044556	99.00498	0	0.0	0.0	-0.058	0.0	97.27145	0.0	1	4.0	2.0	0.0	2.0	3.0
0.0	397.0742	97.044556	99.00498	0	0.0	0.0	-0.058	0.0	97.474304	0.0	1	4.0	2.0	0.0	2.0	3.0
0.0	397.0742	97.044556	99.00498	0	0.0	0.0	-0.058	0.0	97.474304	0.0	1	4.0	2.0	0.0	2.0	3.0
0.0	397.0742	97.044556	99.00498	0	0.0	0.0	-0.057	0.0	96.1359	0.0	1	4.0	2.0	0.0	2.0	3.0
0.0	397.0742	97.044556	99.00498	0	0.0	0.0	-0.056	0.0	96.139366	0.0	1	4.0	2.0	1.0	2.0	3.0
0.0	397.0742	97.044556	99.00498	0	0.0	0.0	-0.055	0.0	96.139366	0.0	1	4.0	2.0	1.0	2.0	3.0
0.0	397.0742	97.044556	99.00498	0	0.0	0.0	-0.054	0.0	97.11531	0.0	1	4.0	2.0	3.0	2.0	3.0
-6862.7607	494.11874	97.044556	99.00498	0	0.0	0.0	-0.052	0.0	98.016235	0.0	1	4.0	2.0	3.0	2.0	3.0
-6862.7607	494.11874	97.044556	99.00498	0	0.0	0.0	-0.05	0.0	98.016235	0.0	1	4.0	2.0	3.0	2.0	3.0
-6862.7607	494.11874	97.044556	99.00498	0	0.0	0.0	-0.048	0.0	97.56116	0.0	1	4.0	2.0	3.0	2.0	3.0
-6862.7607	494.11874	97.044556	99.00498	0	0.0	0.0	-0.046	0.0	97.56116	0.0	1	4.0	2.0	3.0	2.0	3.0
-6862.7607	494.11874	97.044556	99.00498	0	0.0	0.0	-0.043	0.0	98.652374	0.0	1	4.0	2.0	3.0	2.0	3.0
-6862.7607	494.11874	97.044556	99.00498	0	0.0	0.0	-0.041	0.0	98.37209	-0.936	1	4.0	2.0	3.0	2.0	3.0
-6862.7607	494.11874	97.044556	99.00498	0	0.0	0.0	-0.039	0.0	98.37209	-1.356	1	4.0	2.0	3.0	2.0	3.0
-6862.7607	494.11874	97.044556	99.00498	0	0.0	0.0	-0.036	0.0	98.32314	-1.356	1	4.0	2.0	3.0	2.0	3.0
-6862.7607	494.11874	97.044556	99.00498	0	0.0	0.0	-0.034	0.0	97.71601	-2.109	1	4.0	2.0	3.0	2.0	3.0
-6862.7607	494.11874	97.044556	99.00498	0	0.0	0.0	-0.031	0.0	98.33587	-2.757	1	4.0	2.0	3.0	2.0	3.0
-6862.7607	494.11874	97.044556	99.00498	0	0.0	0.0	-0.029	0.0	98.11019	-2.757	1	4.0	2.0	3.0	2.0	3.0
-6862.7607	494.11874	97.044556	99.00498	0	0.0	0.0	-0.026	0.0	98.11019	-3.048	1	4.0	2.0	3.0	2.0	3.0
-6862.7607	494.11874	97.044556	99.00498	0	0.0	0.0	-0.023	0.0	97.78966	-3.048	1	4.0	2.0	3.0	2.0	3.0
-6862.7607	494.11874	97.044556	99.00498	0	0.0	0.0	-0.021	0.0	98.787186	-3.57	1	4.0	2.0	3.0	2.0	3.0
-6862.7607	494.11874	97.044556	99.00498	0	0.0	0.0	-0.018	0.0	98.787186	-3.803	1	4.0	2.0	3.0	2.0	3.0
-6862.7607	494.11874	97.044556	99.00498	0	0.0	0.0	-0.016	0.0	99.18611	-3.803	1	4.0	2.0	3.0	2.0	3.0
-6862.7607	494.11874	97.044556	99.00498	0	0.0	0.0	-0.013	0.0	98.394226	-4.221	1	4.0	2.0	3.0	2.0	3.0
-6862.7607	494.11874	97.044556	99.00498	0	0.0	0.0	-0.011	0.0	98.394226	-4.583	1	4.0	2.0	3.0	2.0	3.0
-6862.7607	494.11874	97.044556	99.00498	0	0.0	0.0	-0.009	0.0	97.62796	-4.583	1	4.0	2.0	3.0	2.0	3.0
-6862.7607	494.11874	97.044556	99.00498	0	0.0	0.0	-0.006	0.0	97.62796	-4.744	1	4.0	2.0	3.0	2.0	3.0
-6862.7607	494.11874	97.044556	99.00498	0	0.0	0.0	-0.004	0.0	96.9925	-4.744	1	4.0	2.0	5.0	2.0	3.0
-6862.7607	494.11874	97.044556	99.00498	0	0.0	0.0	-0.002	0.0	97.049515	-5.034	1	4.0	2.0	5.0	2.0	3.0
-6862.7607	494.11874	97.044556	99.00498	0	0.0	0.0	0.0	0.0	97.049515	-5.165	1	4.0	2.0	5.0	2.0	3.0
-6862.7607	494.11874	97.044556	99.00498	0	0.0	0.0	0.002	0.0	97.72574	-5.165	1	4.0	2.0	5.0	2.0	3.0
-6862.7607	494.11874	97.044556	99.00498	0	0.0	0.0	0.003	0.0	96.61559	-5.397	1	4.0	2.0	5.0	2.0	3.0
-6862.7607	494.11874	97.044556	99.00498	0	0.0	0.0	0.005	0.0	96.61559	-5.501	1	4.0	2.0	5.0	2.0	3.0
-6862.7607	494.11874	97.044556	99.00498	0	0.0	0.0	0.007	0.0	95.933266	-5.501	1	4.0	2.0	5.0	2.0	3.0
-6862.7607	494.11874	97.044556	99.00498	0	0.0	0.0	0.009	0.0	95.933266	-5.688	1	4.0	2.0	5.0	2.0	3.0
-6862.7607	494.11874	97.044556	99.00498	0	0.0	0.0	0.011	0.0	95.92053	-5.688	1	4.0	2.0	5.0	2.0	3.0
-6862.7607	494.11874	97.044556	99.00498	0	0.0	0.0	0.013	0.0	95.40299	-5.771	1	4.0	2.0	5.0	2.0	3.0
-6862.7607	494.11874	97.044556	99.00498	0	0.0	0.0	0.015	0.0	95.40299	-5.921	1	4.0	2.0	5.0	2.0	3.0
-6862.7607	494.11874	97.044556	99.00498	0	0.0	0.0	0.016	0.0	94.482475	-5.921	1	4.0	2.0	5.0	2.0	3.0
-6862.7607	494.11874	97.044556	99.00498	0	0.0	0.0	0.018	0.0	94.143585	-5.988	1	4.0	2.0	5.0	2.0	3.0
-6862.7607	494.11874	97.044556	99.00498	0	0.0	0.0	0.02	0.0	94.143585	-5.988	1	4.0	2.0	5.0	2.0	3.0
-6862.7607	494.11874	97.044556	99.00498	0	0.0	0.0	0.022	0.0	94.68797	-6.109	1	4.0	2.0	5.0	2.0	3.0
-6862.7607	494.11874	97.044556	99.00498	0	0.0	0.0	0.024	0.0	94.68797	-6.162	1	4.0	2.0	5.0	2.0	3.0
-6862.7607	494.11874	97.044556	99.00498	0	0.0	0.0	0.026	0.0	94.27321	-6.162	1	4.0	2.0	5.0	2.0	3.0
-6862.7607	494.11874	97.044556	99.00498	0	0.0	0.0	0.028	0.0	95.071335	-6.259	1	4.0	2.0	5.0	2.0	3.0
-6862.7607	494.11874	97.044556	99.00498	0	0.0	0.0	0.029	0.0	95.071335	-6.302	1	4.0	2.0	5.0	2.0	3.0
-6862.7607	494.11874	97.044556	99.00498	0	0.0	0.0	0.031	0.0	94.87439	-6.302	1	4.0	2.0	5.0	2.0	3.0
-6862.7607	494.11874	97.044556	99.00498	0	0.0	0.0	0.033	0.0	94.82623	-6.38	1	4.0	2.0	5.0	2.0	3.0
-6862.7607	494.11874	97.044556	99.00498	0	0.0	0.0	0.035	0.0	94.82623	-6.414	1	4.0	2.0	5.0	2.0	3.0
-6862.7607	494.11874	97.044556	99.00498	0	0.0	0.0	0.037	0.0	95.4991	-6.414	1	4.0	2.0	5.0	2.0	3.0
-6862.7607	494.11874	97.044556	99.00498	0	0.0	0.0	0.039	0.0	95.482895	-6.477	1	4.0	2.0	5.0	2.0	3.0
[truncated: 7,140 more rows]
