# Supplementary material for: Just noticeable differences for elbow joint torque feedback
Source: Sci Rep. 2021 Dec 7;11:23553. doi: 10.1038/s41598-021-02630-3 (PMC8651665; doi:10.1038/s41598-021-02630-3)
Supplement: Supplementary file 2 — Supplementary Information. [file 41598_2021_2630_MOESM2_ESM.zip › SupplementaryData_ScientificReports_KimAsbeck2021/S12_W1E.csv]

data 1	data 2	data 3	data 4	data 5	data 6	data 7	data 8	data 9	data 10	data 11	data 12	data 13	data 14	data 15	data 16	data 17
0.0	0.0	1	1	400.0	400.0	0	1	1	148.8349	182.8033	1	0.208	0.0	-0.006	0.0	11.0
0.0	0.0	1	1	400.0	400.0	0	1	1	148.8349	182.8033	0	0.208	-0.001	-0.059	0.0	11.0
0.0	0.0	1	1	400.0	400.0	0	1	1	148.8349	182.8033	0	0.208	-0.001	-0.012	0.0	11.0
0.0	0.0	1	1	400.0	400.0	0	1	1	148.8349	182.8033	0	0.208	0.0	0.02	0.0	11.0
0.0	0.0	1	1	400.0	400.0	0	1	1	148.8349	182.8033	0	0.208	-0.001	-0.033	0.0	11.0
0.0	0.0	1	1	400.0	400.0	0	1	1	148.8349	182.8033	0	0.208	0.0	0.039	0.0	11.0
0.0	0.0	1	1	400.0	400.0	0	1	1	148.8349	182.8033	0	0.208	0.0	0.02	0.0	11.0
0.0	0.0	1	1	400.0	400.0	0	1	1	148.8349	182.8033	0	0.208	0.0	0.012	0.0	11.0
0.0	0.0	1	1	400.0	400.0	0	1	1	148.8349	182.8033	0	0.208	-0.001	-0.033	0.0	11.0
0.0	0.0	1	1	400.0	400.0	0	1	1	148.8349	182.8033	0	0.208	-0.001	-0.015	0.0	11.0
0.0	0.0	1	1	400.0	400.0	0	1	1	148.8349	182.8033	0	0.208	-0.001	-0.04	0.0	11.0
0.0	0.0	1	1	400.0	400.0	0	1	1	148.8349	182.8033	0	0.208	0.0	0.006	0.0	11.0
0.0	0.0	1	1	400.0	400.0	0	1	1	148.8349	182.8033	0	0.208	0.0	-0.007	0.0	11.0
0.0	0.0	1	1	400.0	400.0	0	1	1	148.8349	182.8033	0	0.208	0.0	0.0	0.0	11.0
0.0	0.0	1	1	400.0	400.0	0	1	1	148.8349	182.8033	0	0.208	0.0	0.006	0.0	11.0
0.0	0.0	1	1	400.0	400.0	0	1	1	148.8349	182.8033	0	0.208	0.0	0.0	0.0	11.0
0.0	0.0	1	1	400.0	400.0	0	1	1	148.8349	182.8033	0	0.208	-0.001	-0.041	0.0	11.0
0.0	0.0	1	1	400.0	400.0	0	1	1	148.8349	182.8033	0	0.208	-0.001	-0.043	0.0	11.0
0.0	0.0	1	1	400.0	400.0	0	1	1	148.8349	182.8033	0	0.208	-0.001	-0.046	0.0	11.0
0.0	0.0	1	1	400.0	400.0	0	1	1	148.8349	182.8033	0	0.208	-0.001	-0.021	0.0	11.0
0.0	0.0	1	1	400.0	400.0	0	1	1	148.8349	182.8033	0	0.208	0.0	0.012	0.0	11.0
0.0	0.0	1	1	400.0	400.0	0	1	1	148.8349	182.8033	0	0.208	0.0	0.005	0.0	11.0
0.0	0.0	1	1	400.0	400.0	0	1	1	148.8349	182.8033	0	0.208	0.0	-0.011	0.0	11.0
0.0	0.0	1	1	400.0	400.0	0	1	1	148.8349	182.8033	0	0.208	0.0	0.034	0.0	11.0
0.0	0.0	1	1	400.0	400.0	0	1	1	148.8349	182.8033	0	0.208	0.0	0.024	0.0	11.0
0.0	0.0	1	1	400.0	400.0	0	1	1	148.8349	182.8033	0	0.208	0.0	0.021	0.0	11.0
0.0	0.0	1	1	400.0	400.0	0	1	1	148.8349	182.8033	0	0.208	-0.001	-0.014	0.0	11.0
0.0	0.0	1	1	400.0	400.0	0	1	1	148.8349	182.8033	0	0.208	0.0	0.198	0.0	11.0
0.0	0.0	1	1	400.0	400.0	0	1	1	148.8349	182.8033	0	0.208	0.0	0.011	0.0	11.0
0.0	0.0	1	1	400.0	400.0	0	1	1	148.8349	182.8033	0	0.208	0.0	-0.001	0.0	11.0
0.0	0.0	1	1	400.0	400.0	0	1	1	148.8349	182.8033	0	0.208	-0.001	-0.012	0.0	11.0
0.0	0.0	1	1	400.0	400.0	0	1	1	148.8349	182.8033	0	0.208	-0.001	-0.02	0.0	11.0
0.0	0.0	1	1	400.0	400.0	0	1	1	148.8349	182.8033	0	0.208	-0.001	-0.04	0.0	11.0
0.0	0.0	1	1	400.0	400.0	0	1	1	148.8349	182.8033	0	0.208	-0.001	-0.02	0.0	11.0
0.0	0.0	1	1	400.0	400.0	0	1	1	148.8349	182.8033	0	0.208	0.0	0.06	0.0	11.0
0.0	0.0	1	1	400.0	400.0	0	1	1	148.8349	182.8033	0	0.208	0.0	0.151	0.0	11.0
0.0	0.0	1	1	400.0	400.0	0	1	1	148.8349	182.8033	0	0.208	-0.001	-0.038	0.0	11.0
0.0	0.0	1	1	400.0	400.0	0	1	1	148.8349	182.8033	0	0.208	0.0	0.033	0.0	11.0
0.0	0.0	1	1	400.0	400.0	0	1	1	148.8349	182.8033	0	0.208	0.0	0.02	0.0	11.0
0.0	0.0	1	1	400.0	400.0	0	1	1	148.8349	182.8033	0	0.208	0.0	0.013	0.0	11.0
0.0	0.0	1	1	400.0	400.0	0	1	1	148.8349	182.8033	0	0.208	0.0	0.031	0.0	11.0
0.0	0.0	1	1	400.0	400.0	0	1	1	148.8349	182.8033	0	0.208	-0.001	-0.037	0.0	11.0
0.0	0.0	1	1	400.0	400.0	0	1	1	148.8349	182.8033	0	0.208	-0.001	-0.028	0.0	11.0
0.0	0.0	1	1	400.0	400.0	0	1	1	148.8349	182.8033	0	0.208	-0.001	-0.021	0.0	11.0
0.0	0.0	1	1	400.0	400.0	0	1	1	148.8349	182.8033	0	0.208	0.0	0.024	0.0	11.0
0.0	0.0	1	1	400.0	400.0	0	1	1	148.8349	182.8033	0	0.208	0.0	0.008	0.0	11.0
0.0	0.0	1	1	400.0	400.0	0	1	1	148.8349	182.8033	0	0.208	0.0	0.019	0.0	11.0
0.0	0.0	1	1	400.0	400.0	0	1	1	148.8349	182.8033	0	0.208	0.0	0.053	0.0	11.0
0.0	0.0	1	1	400.0	400.0	0	1	1	148.8349	182.8033	0	0.208	0.0	0.039	0.0	11.0
0.0	0.0	1	1	400.0	400.0	0	1	1	148.8349	182.8033	0	0.208	-0.001	-0.033	0.0	11.0
0.0	0.0	1	1	400.0	400.0	0	1	1	148.8349	182.8033	0	0.208	0.0	0.012	0.0	11.0
0.0	0.0	1	1	400.0	400.0	0	1	1	148.8349	182.8033	0	0.208	0.0	0.013	0.0	11.0
0.0	0.0	1	1	400.0	400.0	0	1	1	148.8349	182.8033	0	0.208	0.0	-0.006	0.0	11.0
0.0	0.0	1	1	400.0	400.0	0	1	1	148.8349	182.8033	0	0.208	0.0	0.0	0.0	11.0
0.0	0.0	1	1	400.0	400.0	0	1	1	148.8349	182.8033	0	0.208	0.0	0.04	0.0	11.0
0.0	0.0	1	1	400.0	400.0	0	1	1	148.8349	182.8033	0	0.208	0.0	0.069	0.0	11.0
0.0	0.0	1	1	400.0	400.0	0	1	1	148.8349	182.8033	0	0.208	0.0	0.097	0.0	11.0
0.0	0.0	1	1	400.0	400.0	0	1	1	148.8349	182.8033	0	0.208	-0.001	-0.013	0.0	11.0
0.0	0.0	1	1	400.0	400.0	0	1	1	148.8349	182.8033	0	0.208	-0.001	-0.116	0.0	11.0
0.0	0.0	1	1	400.0	400.0	0	1	1	148.8349	182.8033	0	0.208	0.0	0.006	0.0	11.0
0.0	0.0	1	1	400.0	400.0	0	1	1	148.8349	182.8033	0	0.208	0.0	0.006	0.0	11.0
0.0	0.0	1	1	400.0	400.0	0	1	1	148.8349	182.8033	0	0.208	0.0	0.008	0.0	11.0
0.0	0.0	1	1	400.0	400.0	0	1	1	148.8349	182.8033	0	0.208	-0.001	-0.017	0.0	11.0
0.0	0.0	1	1	400.0	400.0	0	1	1	148.8349	182.8033	0	0.208	0.0	0.014	0.0	11.0
0.0	0.0	1	1	400.0	400.0	0	1	1	148.8349	182.8033	0	0.208	0.0	0.014	0.0	11.0
0.0	0.0	1	1	400.0	400.0	0	1	1	148.8349	182.8033	0	0.208	0.0	0.0	0.0	11.0
0.0	0.0	1	1	400.0	400.0	0	1	1	148.8349	182.8033	0	0.208	0.0	0.028	0.0	11.0
0.0	0.0	1	1	400.0	400.0	0	1	1	148.8349	182.8033	0	0.208	0.0	0.02	0.0	11.0
0.0	0.0	1	1	400.0	400.0	0	1	1	148.8349	182.8033	0	0.208	0.0	-0.006	0.0	11.0
0.0	0.0	1	1	400.0	400.0	0	1	1	148.8349	182.8033	0	0.208	0.0	0.033	0.0	11.0
0.0	0.0	1	1	400.0	400.0	0	1	1	148.8349	182.8033	0	0.208	0.0	0.0	0.0	11.0
0.0	0.0	1	1	400.0	400.0	0	1	1	148.8349	182.8033	0	0.208	0.0	-0.005	0.0	11.0
0.0	0.0	1	1	400.0	400.0	0	1	1	148.8349	182.8033	0	0.208	-0.001	-0.021	0.0	11.0
0.0	0.0	1	1	400.0	400.0	0	1	1	148.8349	182.8033	0	0.208	0.0	0.0	0.0	11.0
0.0	0.0	1	1	400.0	400.0	0	1	1	148.8349	182.8033	0	0.208	0.0	0.027	0.0	11.0
0.0	0.0	1	1	400.0	400.0	0	1	1	148.8349	182.8033	0	0.208	0.0	0.019	0.0	11.0
0.0	0.0	1	1	400.0	400.0	0	1	1	148.8349	182.8033	0	0.208	-0.001	-0.019	0.0	11.0
0.0	0.0	1	1	400.0	400.0	0	1	1	148.8349	182.8033	0	0.208	0.0	0.009	0.0	11.0
0.0	0.0	1	1	400.0	400.0	0	1	1	148.8349	182.8033	0	0.208	-0.001	-0.014	0.0	11.0
0.0	0.0	1	1	400.0	400.0	0	1	1	148.8349	182.8033	0	0.208	0.0	0.109	0.0	11.0
0.0	0.0	1	1	400.0	400.0	0	1	1	148.8349	182.8033	0	0.208	-0.001	-0.048	0.0	11.0
0.0	0.0	1	1	400.0	400.0	0	1	1	148.8349	182.8033	0	0.208	0.0	0.01	0.0	11.0
0.0	0.0	1	1	400.0	400.0	0	1	1	148.8349	182.8033	0	0.208	-0.001	-0.012	0.0	11.0
0.0	0.0	1	1	400.0	400.0	0	1	1	148.8349	182.8033	0	0.208	0.0	0.006	0.0	11.0
0.0	0.0	1	1	400.0	400.0	0	1	1	148.8349	182.8033	0	0.208	0.0	0.012	0.0	11.0
0.0	0.0	1	1	400.0	400.0	0	1	1	148.8349	182.8033	0	0.208	0.0	0.005	0.0	11.0
0.0	0.0	1	1	400.0	400.0	0	1	1	148.8349	182.8033	0	0.208	0.0	0.0	0.0	11.0
0.0	0.0	1	1	400.0	400.0	0	1	1	148.8349	182.8033	0	0.208	-0.001	-0.039	0.0	11.0
0.0	0.0	1	1	400.0	400.0	0	1	1	148.8349	182.8033	0	0.208	-0.001	-0.024	0.0	11.0
0.0	0.0	1	1	400.0	400.0	0	1	1	148.8349	182.8033	0	0.208	0.0	-0.006	0.0	11.0
0.0	0.0	1	1	400.0	400.0	0	1	1	148.8349	182.8033	0	0.208	-0.001	-0.012	0.0	11.0
0.0	0.0	1	1	400.0	400.0	0	1	1	148.8349	182.8033	0	0.208	-0.001	-0.012	0.0	11.0
0.0	0.0	1	1	400.0	400.0	0	1	1	148.8349	182.8033	0	0.208	-0.001	-0.02	0.0	11.0
0.0	0.0	1	1	400.0	400.0	0	1	1	148.8349	182.8033	0	0.208	0.0	0.005	0.0	11.0
0.0	0.0	1	1	400.0	400.0	0	1	1	148.8349	182.8033	0	0.208	0.0	-0.007	0.0	11.0
0.0	0.0	1	1	400.0	400.0	0	1	1	148.8349	182.8033	0	0.208	-0.001	-0.025	0.0	11.0
0.0	0.0	1	1	400.0	400.0	0	1	1	148.8349	182.8033	0	0.208	0.0	-0.007	0.0	11.0
0.0	0.0	1	1	400.0	400.0	0	1	1	148.8349	182.8033	0	0.208	0.0	0.008	0.0	11.0
0.0	0.0	1	1	400.0	400.0	0	1	1	148.8349	182.8033	0	0.208	0.0	0.012	0.0	11.0
0.0	0.0	1	1	400.0	400.0	0	1	1	148.8349	182.8033	0	0.208	-0.001	-0.027	0.0	11.0
0.0	0.0	1	1	400.0	400.0	0	1	1	148.8349	182.8033	0	0.208	0.0	0.0	0.0	11.0
0.0	0.0	1	1	400.0	400.0	0	1	1	148.8349	182.8033	0	0.208	-0.001	-0.027	0.0	11.0
0.0	0.0	1	1	400.0	400.0	0	1	1	148.8349	182.8033	0	0.208	0.0	0.007	0.0	11.0
0.0	0.0	1	1	400.0	400.0	0	1	1	148.8349	182.8033	0	0.208	0.0	0.026	0.0	11.0
0.0	0.0	1	1	400.0	400.0	0	1	1	148.8349	182.8033	0	0.208	0.0	-0.005	0.0	11.0
0.0	0.0	1	1	400.0	400.0	0	1	1	148.8349	182.8033	0	0.208	0.0	-0.006	0.0	11.0
0.0	0.0	1	1	400.0	400.0	0	1	1	148.8349	182.8033	0	0.208	-0.001	-0.019	0.0	11.0
0.0	0.0	1	1	400.0	400.0	0	1	1	148.8349	182.8033	0	0.208	-0.001	-0.02	0.0	11.0
0.0	0.0	1	1	400.0	400.0	0	1	1	148.8349	182.8033	0	0.208	-0.001	-0.017	0.0	11.0
0.0	0.0	1	1	400.0	400.0	0	1	1	148.8349	182.8033	0	0.208	0.0	0.008	0.0	11.0
0.0	0.0	1	1	400.0	400.0	0	1	1	148.8349	182.8033	0	0.208	0.0	0.048	0.0	11.0
0.0	0.0	1	1	400.0	400.0	0	1	1	148.8349	182.8033	0	0.208	0.0	-0.001	0.0	11.0
0.0	0.0	1	1	400.0	400.0	0	1	1	148.8349	182.8033	0	0.208	0.0	0.0	0.0	11.0
0.0	0.0	1	1	400.0	400.0	0	1	1	148.8349	182.8033	0	0.208	-0.001	-0.027	0.0	11.0
0.0	0.0	1	1	400.0	400.0	0	1	1	148.8349	182.8033	0	0.208	0.0	0.078	0.0	11.0
0.0	0.0	1	1	400.0	400.0	0	1	1	148.8349	182.8033	0	0.208	-0.001	-0.013	0.0	11.0
0.0	0.0	1	1	400.0	400.0	0	1	1	148.8349	182.8033	0	0.208	0.0	0.006	0.0	11.0
0.0	0.0	1	1	400.0	400.0	0	1	1	148.8349	182.8033	0	0.208	0.0	0.025	0.0	11.0
0.0	0.0	1	1	400.0	400.0	0	1	1	148.8349	182.8033	0	0.208	-0.001	-0.071	0.0	11.0
0.0	0.0	1	1	400.0	400.0	0	1	1	148.8349	182.8033	0	0.208	-0.001	-0.13	0.0	11.0
0.0	0.0	1	1	400.0	400.0	0	1	1	148.8349	182.8033	0	0.208	0.0	0.026	0.0	11.0
0.0	0.0	1	1	400.0	400.0	0	1	1	148.8349	182.8033	0	0.208	-0.001	-0.046	0.0	11.0
0.0	0.0	1	1	400.0	400.0	0	1	1	148.8349	182.8033	0	0.208	0.0	-0.005	0.0	11.0
0.0	0.0	1	1	400.0	400.0	0	1	1	148.8349	182.8033	0	0.208	-0.001	-0.02	0.0	11.0
0.0	0.0	1	1	400.0	400.0	0	1	1	148.8349	182.8033	0	0.208	0.0	0.039	0.0	11.0
0.0	0.0	1	1	400.0	400.0	0	1	1	148.8349	182.8033	0	0.208	0.0	0.001	0.0	11.0
0.0	0.0	1	1	400.0	400.0	0	1	1	148.8349	182.8033	0	0.208	0.0	-0.011	0.0	11.0
0.0	0.0	1	1	400.0	400.0	0	1	1	148.8349	182.8033	0	0.208	0.0	0.075	0.0	11.0
0.0	0.0	1	1	400.0	400.0	0	1	1	148.8349	182.8033	0	0.208	0.0	0.055	0.0	11.0
0.0	0.0	1	1	400.0	400.0	0	1	1	148.8349	182.8033	0	0.208	0.0	0.004	0.0	11.0
0.0	0.0	1	1	400.0	400.0	0	1	1	148.8349	182.8033	0	0.208	-0.001	-0.02	0.0	11.0
0.0	0.0	1	1	400.0	400.0	0	1	1	148.8349	182.8033	0	0.208	0.0	0.038	0.0	11.0
0.0	0.0	1	1	400.0	400.0	0	1	1	148.8349	182.8033	0	0.208	0.0	0.032	0.0	11.0
0.0	0.0	1	1	400.0	400.0	0	1	1	148.8349	182.8033	0	0.208	0.0	0.0	0.0	11.0
0.0	0.0	1	1	400.0	400.0	0	1	1	148.8349	182.8033	0	0.208	0.0	0.127	0.0	11.0
0.0	0.0	1	1	400.0	400.0	0	1	1	148.8349	182.8033	0	0.208	-0.001	-0.041	0.0	11.0
0.0	0.0	1	1	400.0	400.0	0	1	1	148.8349	182.8033	0	0.208	-0.001	-0.123	0.0	11.0
0.0	0.0	1	1	400.0	400.0	0	1	1	148.8349	182.8033	0	0.208	0.0	0.005	0.0	11.0
0.0	0.0	1	1	400.0	400.0	0	1	1	148.8349	182.8033	0	0.208	-0.001	-0.012	0.0	11.0
0.0	0.0	1	1	400.0	400.0	0	1	1	148.8349	182.8033	0	0.208	0.0	0.025	0.0	11.0
0.0	0.0	1	1	400.0	400.0	0	1	1	148.8349	182.8033	0	0.208	0.0	0.012	0.0	11.0
0.0	0.0	1	1	400.0	400.0	0	1	1	148.8349	182.8033	0	0.208	0.0	0.031	0.0	11.0
0.0	0.0	1	1	400.0	400.0	0	1	1	148.8349	182.8033	0	0.208	-0.001	-0.026	0.0	11.0
0.0	0.0	1	1	400.0	400.0	0	1	1	148.8349	182.8033	0	0.208	0.0	0.148	0.0	11.0
0.0	0.0	1	1	400.0	400.0	0	1	1	148.8349	182.8033	0	0.208	-0.001	-0.014	0.0	11.0
0.0	0.0	1	1	400.0	400.0	0	1	1	148.8349	182.8033	0	0.208	0.0	0.046	0.0	11.0
0.0	0.0	1	1	400.0	400.0	0	1	1	148.8349	182.8033	0	0.208	0.0	-0.007	0.0	11.0
0.0	0.0	1	1	400.0	400.0	0	1	1	148.8349	182.8033	0	0.208	-0.001	-0.039	0.0	11.0
0.0	0.0	1	1	400.0	400.0	0	1	1	148.8349	182.8033	0	0.208	0.0	0.027	0.0	11.0
0.0	0.0	1	1	400.0	400.0	0	1	1	148.8349	182.8033	0	0.208	-0.001	-0.033	0.0	11.0
0.0	0.0	1	1	400.0	400.0	0	1	1	148.8349	182.8033	0	0.208	0.0	-0.006	0.0	11.0
0.0	0.0	1	1	400.0	400.0	0	1	1	148.8349	182.8033	0	0.208	-0.001	-0.014	0.0	11.0
0.0	0.0	1	1	400.0	400.0	0	1	1	148.8349	182.8033	0	0.208	-0.001	-0.014	0.0	11.0
0.0	0.0	1	1	400.0	400.0	0	1	1	148.8349	182.8033	0	0.208	-0.001	-0.032	0.0	11.0
0.0	0.0	1	1	400.0	400.0	0	1	1	148.8349	182.8033	0	0.208	-0.001	-0.019	0.0	11.0
0.0	0.0	1	1	400.0	400.0	0	1	1	148.8349	182.8033	0	0.208	-0.001	-0.037	0.0	11.0
0.0	0.0	1	1	400.0	400.0	0	1	1	148.8349	182.8033	0	0.208	0.0	0.0	0.0	11.0
0.0	0.0	1	1	400.0	400.0	0	1	1	148.8349	182.8033	0	0.208	-0.001	-0.013	0.0	11.0
0.0	0.0	1	1	400.0	400.0	0	1	1	148.8349	182.8033	0	0.208	0.0	-0.006	0.0	11.0
0.0	0.0	1	1	400.0	400.0	0	1	1	148.8349	182.8033	0	0.208	0.0	-0.005	0.0	11.0
0.0	0.0	1	1	400.0	400.0	0	1	1	148.8349	182.8033	0	0.208	-0.001	-0.031	0.0	11.0
0.0	0.0	1	1	400.0	400.0	0	1	1	148.8349	182.8033	0	0.208	0.0	0.013	0.0	11.0
0.0	0.0	1	1	400.0	400.0	0	1	1	148.8349	182.8033	0	0.208	-0.001	-0.027	0.0	11.0
0.0	0.0	1	1	400.0	400.0	0	1	1	148.8349	182.8033	0	0.208	0.0	-0.007	0.0	11.0
0.0	0.0	1	1	400.0	400.0	0	1	1	148.8349	182.8033	0	0.208	0.0	0.0	0.0	11.0
0.0	0.0	1	1	400.0	400.0	0	1	1	148.8349	182.8033	0	0.208	0.0	-0.011	0.0	11.0
0.0	0.0	1	1	400.0	400.0	0	1	1	148.8349	182.8033	0	0.208	0.0	0.016	0.0	11.0
0.0	0.0	1	1	400.0	400.0	0	1	1	148.8349	182.8033	0	0.208	0.0	0.008	0.0	11.0
0.0	0.0	1	1	400.0	400.0	0	1	1	148.8349	182.8033	0	0.208	0.0	0.018	0.0	11.0
0.0	0.0	1	1	400.0	400.0	0	1	1	148.8349	182.8033	0	0.208	0.0	0.148	0.0	11.0
0.0	0.0	1	1	400.0	400.0	0	1	1	148.8349	182.8033	0	0.208	-0.001	-0.022	0.0	11.0
0.0	0.0	1	1	400.0	400.0	0	1	1	148.8349	182.8033	0	0.208	0.0	-0.011	0.0	11.0
0.0	0.0	1	1	400.0	400.0	0	1	1	148.8349	182.8033	0	0.208	-0.001	-0.02	0.0	11.0
0.0	0.0	1	1	400.0	400.0	0	1	1	148.8349	182.8033	0	0.208	0.0	-0.007	0.0	11.0
0.0	0.0	1	1	400.0	400.0	0	1	1	148.8349	182.8033	0	0.208	-0.001	-0.026	0.0	11.0
0.0	0.0	1	1	400.0	400.0	0	1	1	148.8349	182.8033	0	0.208	-0.001	-0.064	0.0	11.0
0.0	0.0	1	1	400.0	400.0	0	1	1	148.8349	182.8033	0	0.208	0.0	0.015	0.0	11.0
0.0	0.0	1	1	400.0	400.0	0	1	1	148.8349	182.8033	0	0.208	0.0	-0.006	0.0	11.0
0.0	0.0	1	1	400.0	400.0	0	1	1	148.8349	182.8033	0	0.208	0.0	0.018	0.0	11.0
0.0	0.0	1	1	400.0	400.0	0	1	1	148.8349	182.8033	0	0.208	-0.001	-0.02	0.0	11.0
0.0	0.0	1	1	400.0	400.0	0	1	1	148.8349	182.8033	0	0.208	0.0	0.0	0.0	11.0
0.0	0.0	1	1	400.0	400.0	0	1	1	148.8349	182.8033	0	0.208	-0.001	-0.013	0.0	11.0
0.0	0.0	1	1	400.0	400.0	0	1	1	148.8349	182.8033	0	0.208	0.0	0.032	0.0	11.0
0.0	0.0	1	1	400.0	400.0	0	1	1	148.8349	182.8033	0	0.208	0.0	0.018	0.0	11.0
0.0	0.0	1	1	400.0	400.0	0	1	1	148.8349	182.8033	0	0.208	-0.001	-0.034	0.0	11.0
0.0	0.0	1	1	400.0	400.0	0	1	1	148.8349	182.8033	0	0.208	0.0	0.004	0.0	11.0
0.0	0.0	1	1	400.0	400.0	0	1	1	148.8349	182.8033	0	0.208	0.0	-0.005	0.0	11.0
0.0	0.0	1	1	400.0	400.0	0	1	1	148.8349	182.8033	0	0.208	0.0	0.014	0.0	11.0
0.0	0.0	1	1	400.0	400.0	0	1	1	148.8349	182.8033	0	0.208	0.0	0.02	0.0	11.0
0.0	0.0	1	1	400.0	400.0	0	1	1	148.8349	182.8033	0	0.208	-0.001	-0.049	0.0	11.0
0.0	0.0	1	1	400.0	400.0	0	1	1	148.8349	182.8033	0	0.208	-0.001	-0.012	0.0	11.0
0.0	0.0	1	1	400.0	400.0	0	1	1	148.8349	182.8033	0	0.208	-0.001	-0.116	0.0	11.0
0.0	0.0	1	1	400.0	400.0	0	1	1	148.8349	182.8033	0	0.208	0.0	-0.004	0.0	11.0
0.0	0.0	1	1	400.0	400.0	0	1	1	148.8349	182.8033	0	0.208	0.0	0.034	0.0	11.0
0.0	0.0	1	1	400.0	400.0	0	1	1	148.8349	182.8033	0	0.208	-0.001	-0.013	0.0	11.0
0.0	0.0	1	1	400.0	400.0	0	1	1	148.8349	182.8033	0	0.208	-0.001	-0.198	0.0	11.0
0.0	0.0	1	1	400.0	400.0	0	1	1	148.8349	182.8033	0	0.208	0.0	0.024	0.0	11.0
0.0	0.0	1	1	400.0	400.0	0	1	1	148.8349	182.8033	0	0.208	0.0	0.047	0.0	11.0
0.0	0.0	1	1	400.0	400.0	0	1	1	148.8349	182.8033	0	0.208	-0.001	-0.018	0.0	11.0
0.0	0.0	1	1	400.0	400.0	0	1	1	148.8349	182.8033	0	0.208	-0.001	-0.024	0.0	11.0
0.0	0.0	1	1	400.0	400.0	0	1	1	148.8349	182.8033	0	0.208	0.0	0.094	0.0	11.0
0.0	0.0	1	1	400.0	400.0	0	1	1	148.8349	182.8033	0	0.208	-0.001	-0.054	0.0	11.0
0.0	0.0	1	1	400.0	400.0	0	1	1	148.8349	182.8033	0	0.208	-0.001	-0.02	0.0	11.0
0.0	0.0	1	1	400.0	400.0	0	1	1	148.8349	182.8033	0	0.208	0.0	0.019	0.0	11.0
0.0	0.0	1	1	400.0	400.0	0	1	1	148.8349	182.8033	0	0.208	0.0	-0.011	0.0	11.0
0.0	0.0	1	1	400.0	400.0	0	1	1	148.8349	182.8033	0	0.208	0.0	0.081	0.0	11.0
0.0	0.0	1	1	400.0	400.0	0	1	1	148.8349	182.8033	0	0.208	-0.001	-0.025	0.0	11.0
0.0	0.0	1	1	400.0	400.0	0	1	1	148.8349	182.8033	0	0.208	0.0	0.07	0.0	11.0
0.0	0.0	1	1	400.0	400.0	0	1	1	148.8349	182.8033	0	0.208	-0.001	-0.025	0.0	11.0
0.0	0.0	1	1	400.0	400.0	0	1	1	148.8349	182.8033	0	0.208	0.0	0.018	0.0	11.0
0.0	0.0	1	1	400.0	400.0	0	1	1	148.8349	182.8033	0	0.208	0.0	0.012	0.0	11.0
0.0	0.0	1	1	400.0	400.0	0	1	1	148.8349	182.8033	0	0.208	0.0	0.006	0.0	11.0
0.0	0.0	1	1	400.0	400.0	0	1	1	148.8349	182.8033	0	0.208	0.0	-0.006	0.0	11.0
0.0	0.0	1	1	400.0	400.0	0	1	1	148.8349	182.8033	0	0.208	0.0	-0.007	0.0	11.0
0.0	0.0	1	1	400.0	400.0	0	1	1	148.8349	182.8033	0	0.208	0.0	0.132	0.0	11.0
0.0	0.0	1	1	400.0	400.0	0	1	1	148.8349	182.8033	0	0.208	-0.001	-0.128	0.0	11.0
0.0	0.0	1	1	400.0	400.0	0	1	1	148.8349	182.8033	0	0.208	-0.001	-0.031	0.0	11.0
0.0	0.0	1	1	400.0	400.0	0	1	1	148.8349	182.8033	0	0.208	0.0	0.011	0.0	11.0
0.0	0.0	1	1	400.0	400.0	0	1	1	148.8349	182.8033	0	0.208	0.0	-0.011	0.0	11.0
0.0	0.0	1	1	400.0	400.0	0	1	1	148.8349	182.8033	0	0.208	0.0	0.014	0.0	11.0
0.0	0.0	1	1	400.0	400.0	0	1	1	148.8349	182.8033	0	0.208	-0.001	-0.2	0.0	11.0
0.0	0.0	1	1	400.0	400.0	0	1	1	148.8349	182.8033	0	0.208	0.0	0.07	0.0	11.0
0.0	0.0	1	1	400.0	400.0	0	1	1	148.8349	182.8033	0	0.208	-0.001	-0.013	0.0	11.0
0.0	0.0	1	1	400.0	400.0	0	1	1	148.8349	182.8033	0	0.208	0.0	0.02	0.0	11.0
0.0	0.0	1	1	400.0	400.0	0	1	1	148.8349	182.8033	0	0.208	-0.001	-0.038	0.0	11.0
0.0	0.0	1	1	400.0	400.0	0	1	1	148.8349	182.8033	0	0.208	0.0	0.005	0.0	11.0
0.0	0.0	1	1	400.0	400.0	0	1	1	148.8349	182.8033	0	0.208	-0.001	-0.014	0.0	11.0
0.0	0.0	1	1	400.0	400.0	0	1	1	148.8349	182.8033	0	0.208	-0.001	-0.02	0.0	11.0
0.0	0.0	1	1	400.0	400.0	0	1	1	148.8349	182.8033	0	0.208	-0.001	-0.02	0.0	11.0
0.0	0.0	1	1	400.0	400.0	0	1	1	148.8349	182.8033	0	0.208	0.0	0.02	0.0	11.0
0.0	0.0	1	1	400.0	400.0	0	1	1	148.8349	182.8033	0	0.208	0.0	0.006	0.0	11.0
0.0	0.0	1	1	400.0	400.0	0	1	1	148.8349	182.8033	0	0.208	0.0	0.021	0.0	11.0
0.0	0.0	1	1	400.0	400.0	0	1	1	148.8349	182.8033	0	0.208	0.0	0.006	0.0	11.0
0.0	0.0	1	1	400.0	400.0	0	1	1	148.8349	182.8033	0	0.208	0.0	0.005	0.0	11.0
0.0	0.0	1	1	400.0	400.0	0	1	1	148.8349	182.8033	0	0.208	0.0	0.038	0.0	11.0
5555.5557	400.0	1	1	400.0	400.0	0	1	1	148.8349	182.8033	1	0.208	0.0	0.067	0.0	11.0
5555.5557	400.0	1	1	400.0	400.0	0	1	1	148.8349	182.8033	1	0.208	-0.001	-0.043	0.0	11.0
5555.5557	400.0	1	1	400.0	400.0	0	1	1	148.8349	182.8033	1	0.208	0.0	0.006	0.0	11.0
5555.5557	400.0	1	1	400.0	400.0	0	1	1	148.8349	182.8033	1	0.208	0.002	0.346	0.392	11.0
5555.5557	400.0	1	1	400.0	400.0	0	1	1	148.8349	182.8033	1	0.208	0.005	0.382	0.757	11.0
5555.5557	400.0	1	1	400.0	400.0	0	1	1	148.8349	182.8033	1	0.208	0.01	0.765	0.757	11.0
5555.5557	400.0	1	1	400.0	400.0	0	1	1	148.8349	182.8033	1	0.208	0.02	1.441	1.413	11.0
5555.5557	400.0	1	1	400.0	400.0	0	1	1	148.8349	182.8033	1	0.209	0.031	1.73	1.978	11.0
5555.5557	400.0	1	1	400.0	400.0	0	1	1	148.8349	182.8033	1	0.209	0.045	1.949	1.978	11.0
5555.5557	400.0	1	1	400.0	400.0	0	1	1	148.8349	182.8033	1	0.209	0.059	2.25	2.232	11.0
5555.5557	400.0	1	1	400.0	400.0	0	1	1	148.8349	182.8033	1	0.209	0.07	2.176	2.232	11.0
5555.5557	400.0	1	1	400.0	400.0	0	1	1	148.8349	182.8033	1	0.209	0.086	2.724	2.686	11.0
5555.5557	400.0	1	1	400.0	400.0	0	1	1	148.8349	182.8033	1	0.209	0.101	2.904	2.889	11.0
5555.5557	400.0	1	1	400.0	400.0	0	1	1	148.8349	182.8033	1	0.209	0.114	2.882	2.889	11.0
5555.5557	400.0	1	1	400.0	400.0	0	1	1	148.8349	182.8033	1	0.209	0.129	3.213	3.255	11.0
5555.5557	400.0	1	1	400.0	400.0	0	1	1	148.8349	182.8033	1	0.209	0.143	3.219	3.255	11.0
5555.5557	400.0	1	1	400.0	400.0	0	1	1	148.8349	182.8033	1	0.21	0.157	3.43	3.417	11.0
5555.5557	400.0	1	1	400.0	400.0	0	1	1	148.8349	182.8033	1	0.21	0.172	3.728	3.71	11.0
5555.5557	400.0	1	1	400.0	400.0	0	1	1	148.8349	182.8033	1	0.21	0.186	3.659	3.71	11.0
5555.5557	400.0	1	1	400.0	400.0	0	1	1	148.8349	182.8033	1	0.21	0.199	3.809	3.84	11.0
5555.5557	400.0	1	1	400.0	400.0	0	1	1	148.8349	182.8033	1	0.21	0.212	4.068	4.075	11.0
5555.5557	400.0	1	1	400.0	400.0	0	1	1	148.8349	182.8033	1	0.21	0.224	4.075	4.075	11.0
5555.5557	400.0	1	1	400.0	400.0	0	1	1	148.8349	182.8033	1	0.21	0.236	4.241	4.279	11.0
5555.5557	400.0	1	1	400.0	400.0	0	1	1	148.8349	182.8033	1	0.211	0.248	4.356	4.369	11.0
5555.5557	400.0	1	1	400.0	400.0	0	1	1	148.8349	182.8033	1	0.211	0.259	4.39	4.369	11.0
5555.5557	400.0	1	1	400.0	400.0	0	1	1	148.8349	182.8033	1	0.211	0.27	4.557	4.531	11.0
5555.5557	400.0	1	1	400.0	400.0	0	1	1	148.8349	182.8033	1	0.211	0.28	4.507	4.531	11.0
5555.5557	400.0	1	1	400.0	400.0	0	1	1	148.8349	182.8033	1	0.211	0.291	4.664	4.604	11.0
5555.5557	400.0	1	1	400.0	400.0	0	1	1	148.8349	182.8033	1	0.211	0.301	4.683	4.736	11.0
5555.5557	400.0	1	1	400.0	400.0	0	1	1	148.8349	182.8033	1	0.211	0.309	4.755	4.736	11.0
5555.5557	400.0	1	1	400.0	400.0	0	1	1	148.8349	182.8033	1	0.212	0.317	4.709	4.794	11.0
5555.5557	400.0	1	1	400.0	400.0	0	1	1	148.8349	182.8033	1	0.212	0.325	4.839	4.794	11.0
5555.5557	400.0	1	1	400.0	400.0	0	1	1	148.8349	182.8033	1	0.212	0.333	4.882	4.898	11.0
5555.5557	400.0	1	1	400.0	400.0	0	1	1	148.8349	182.8033	1	0.212	0.34	4.731	4.945	11.0
5555.5557	400.0	1	1	400.0	400.0	0	1	1	148.8349	182.8033	1	0.212	0.347	4.859	4.945	11.0
5555.5557	400.0	1	1	400.0	400.0	0	1	1	148.8349	182.8033	1	0.213	0.353	4.96	5.03	11.0
5555.5557	400.0	1	1	400.0	400.0	0	1	1	148.8349	182.8033	1	0.213	0.36	5.13	5.068	11.0
5555.5557	400.0	1	1	400.0	400.0	0	1	1	148.8349	182.8033	1	0.213	0.365	5.074	5.068	11.0
5555.5557	400.0	1	1	400.0	400.0	0	1	1	148.8349	182.8033	1	0.213	0.371	5.138	5.134	11.0
5555.5557	400.0	1	1	400.0	400.0	0	1	1	148.8349	182.8033	1	0.214	0.376	5.003	5.134	11.0
5555.5557	400.0	1	1	400.0	400.0	0	1	1	148.8349	182.8033	1	0.214	0.383	5.267	5.165	11.0
5555.5557	400.0	1	1	400.0	400.0	0	1	1	148.8349	182.8033	1	0.214	0.386	5.176	5.218	11.0
5555.5557	400.0	1	1	400.0	400.0	0	1	1	148.8349	182.8033	1	0.214	0.39	5.122	5.218	11.0
5555.5557	400.0	1	1	400.0	400.0	0	1	1	148.8349	182.8033	1	0.215	0.395	5.366	5.266	11.0
5555.5557	400.0	1	1	400.0	400.0	0	1	1	148.8349	182.8033	1	0.215	0.4	5.338	5.287	11.0
5555.5557	400.0	1	1	400.0	400.0	0	1	1	148.8349	182.8033	1	0.215	0.404	5.374	5.287	11.0
5555.5557	400.0	1	1	400.0	400.0	0	1	1	148.8349	182.8033	1	0.215	0.407	5.359	5.325	11.0
5555.5557	400.0	1	1	400.0	400.0	0	1	1	148.8349	182.8033	1	0.216	0.411	5.379	5.34	11.0
5555.5557	400.0	1	1	400.0	400.0	0	1	1	148.8349	182.8033	1	0.216	0.415	5.368	5.34	11.0
5555.5557	400.0	1	1	400.0	400.0	0	1	1	148.8349	182.8033	1	0.216	0.419	5.332	5.371	11.0
5555.5557	400.0	1	1	400.0	400.0	0	1	1	148.8349	182.8033	1	0.217	0.422	5.386	5.371	11.0
5555.5557	400.0	1	1	400.0	400.0	0	1	1	148.8349	182.8033	1	0.217	0.425	5.412	5.397	11.0
5555.5557	400.0	1	1	400.0	400.0	0	1	1	148.8349	182.8033	1	0.218	0.427	5.438	5.409	11.0
5555.5557	400.0	1	1	400.0	400.0	0	1	1	148.8349	182.8033	1	0.218	0.429	5.423	5.409	11.0
5555.5557	400.0	1	1	400.0	400.0	0	1	1	148.8349	182.8033	1	0.218	0.431	5.485	5.429	11.0
5555.5557	400.0	1	1	400.0	400.0	0	1	1	148.8349	182.8033	1	0.219	0.433	5.412	5.448	11.0
5555.5557	400.0	1	1	400.0	400.0	0	1	1	148.8349	182.8033	1	0.219	0.435	5.451	5.448	11.0
5555.5557	400.0	1	1	400.0	400.0	0	1	1	148.8349	182.8033	1	0.22	0.438	5.47	5.455	11.0
5555.5557	400.0	1	1	400.0	400.0	0	1	1	148.8349	182.8033	1	0.22	0.44	5.424	5.455	11.0
5555.5557	400.0	1	1	400.0	400.0	0	1	1	148.8349	182.8033	1	0.221	0.441	5.455	5.47	11.0
5555.5557	400.0	1	1	400.0	400.0	0	1	1	148.8349	182.8033	1	0.221	0.441	5.493	5.476	11.0
5555.5557	400.0	1	1	400.0	400.0	0	1	1	148.8349	182.8033	1	0.222	0.441	5.467	5.476	11.0
5555.5557	400.0	1	1	400.0	400.0	0	1	1	148.8349	182.8033	1	0.222	0.441	5.508	5.488	11.0
5555.5557	400.0	1	1	400.0	400.0	0	1	1	148.8349	182.8033	1	0.223	0.441	5.47	5.493	11.0
5555.5557	400.0	1	1	400.0	400.0	0	1	1	148.8349	182.8033	1	0.223	0.441	5.434	5.493	11.0
5555.5557	400.0	1	1	400.0	400.0	0	1	1	148.8349	182.8033	1	0.223	0.441	5.536	5.503	11.0
5555.5557	400.0	1	1	400.0	400.0	0	1	1	148.8349	182.8033	1	0.224	0.441	5.481	5.503	11.0
5555.5557	400.0	1	1	400.0	400.0	0	1	1	148.8349	182.8033	1	0.224	0.442	5.573	5.51	11.0
5555.5557	400.0	1	1	400.0	400.0	0	1	1	148.8349	182.8033	1	0.225	0.442	5.515	5.514	11.0
5555.5557	400.0	1	1	400.0	400.0	0	1	1	148.8349	182.8033	1	0.226	0.442	5.511	5.514	11.0
5555.5557	400.0	1	1	400.0	400.0	0	1	1	148.8349	182.8033	1	0.226	0.443	5.566	5.521	11.0
5555.5557	400.0	1	1	400.0	400.0	0	1	1	148.8349	182.8033	1	0.227	0.445	5.59	5.524	11.0
5555.5557	400.0	1	1	400.0	400.0	0	1	1	148.8349	182.8033	1	0.227	0.445	5.504	5.524	11.0
5555.5557	400.0	1	1	400.0	400.0	0	1	1	148.8349	182.8033	1	0.227	0.446	5.534	5.529	11.0
5555.5557	400.0	1	1	400.0	400.0	0	1	1	148.8349	182.8033	1	0.228	0.446	5.502	5.529	11.0
5555.5557	400.0	1	1	400.0	400.0	0	1	1	148.8349	182.8033	1	0.228	0.447	5.521	5.531	11.0
5555.5557	400.0	1	1	400.0	400.0	0	1	1	148.8349	182.8033	1	0.228	0.447	5.509	5.535	11.0
5555.5557	400.0	1	1	400.0	400.0	0	1	1	148.8349	182.8033	1	0.229	0.448	5.598	5.535	11.0
5555.5557	400.0	1	1	400.0	400.0	0	1	1	148.8349	182.8033	1	0.229	0.449	5.517	5.54	11.0
5555.5557	400.0	1	1	400.0	400.0	0	1	1	148.8349	182.8033	1	0.229	0.449	5.522	5.54	11.0
5555.5557	400.0	1	1	400.0	400.0	0	1	1	148.8349	182.8033	1	0.23	0.451	5.727	5.541	11.0
5555.5557	400.0	1	1	400.0	400.0	0	1	1	148.8349	182.8033	1	0.23	0.452	5.525	5.544	11.0
5555.5557	400.0	1	1	400.0	400.0	0	1	1	148.8349	182.8033	1	0.23	0.453	5.591	5.544	11.0
5555.5557	400.0	1	1	400.0	400.0	0	1	1	148.8349	182.8033	1	0.231	0.454	5.579	5.545	11.0
5555.5557	400.0	1	1	400.0	400.0	0	1	1	148.8349	182.8033	1	0.231	0.454	5.543	5.547	11.0
5555.5557	400.0	1	1	400.0	400.0	0	1	1	148.8349	182.8033	1	0.231	0.454	5.551	5.547	11.0
5555.5557	400.0	1	1	400.0	400.0	0	1	1	148.8349	182.8033	1	0.232	0.455	5.544	5.548	11.0
5555.5557	400.0	1	1	400.0	400.0	0	1	1	148.8349	182.8033	1	0.232	0.455	5.551	5.55	11.0
5555.5557	400.0	1	1	400.0	400.0	0	1	1	148.8349	182.8033	1	0.232	0.455	5.53	5.55	11.0
5555.5557	400.0	1	1	400.0	400.0	0	1	1	148.8349	182.8033	1	0.232	0.457	5.564	5.55	11.0
5555.5557	400.0	1	1	400.0	400.0	0	1	1	148.8349	182.8033	1	0.232	0.457	5.535	5.55	11.0
5555.5557	400.0	1	1	400.0	400.0	1	1	1	148.8349	182.8033	1	0.232	0.458	5.593	5.552	11.0
5555.5557	400.0	1	1	400.0	400.0	1	1	1	148.8349	182.8033	1	0.232	0.459	5.527	5.553	11.0
5555.5557	400.0	1	1	400.0	400.0	1	1	1	148.8349	182.8033	1	0.233	0.459	5.531	5.553	11.0
5555.5557	400.0	1	1	400.0	400.0	1	1	1	148.8349	182.8033	1	0.233	0.46	5.53	5.554	11.0
5555.5557	400.0	1	1	400.0	400.0	1	1	1	148.8349	182.8033	1	0.233	0.46	5.524	5.554	11.0
5555.5557	400.0	1	1	400.0	400.0	1	1	1	148.8349	182.8033	1	0.233	0.461	5.567	5.554	11.0
5555.5557	400.0	1	1	400.0	400.0	1	1	1	148.8349	182.8033	1	0.233	0.461	5.559	5.555	11.0
5555.5557	400.0	1	1	400.0	400.0	1	1	1	148.8349	182.8033	1	0.233	0.46	5.541	5.555	11.0
5555.5557	400.0	1	1	400.0	400.0	1	1	1	148.8349	182.8033	1	0.233	0.461	5.566	5.556	11.0
5555.5557	400.0	1	1	400.0	400.0	1	1	1	148.8349	182.8033	1	0.233	0.46	5.525	5.556	11.0
5555.5557	400.0	1	1	400.0	400.0	1	1	1	148.8349	182.8033	1	0.233	0.461	5.574	5.556	11.0
5555.5557	400.0	1	1	400.0	400.0	1	1	1	148.8349	182.8033	1	0.233	0.461	5.554	5.557	11.0
5555.5557	400.0	1	1	400.0	400.0	1	1	1	148.8349	182.8033	1	0.233	0.461	5.568	5.557	11.0
5555.5557	400.0	1	1	400.0	400.0	1	1	1	148.8349	182.8033	1	0.233	0.46	5.548	5.557	11.0
5555.5557	400.0	1	1	400.0	400.0	1	1	1	148.8349	182.8033	1	0.233	0.461	5.587	5.559	11.0
5555.5557	400.0	1	1	400.0	400.0	1	1	1	148.8349	182.8033	1	0.233	0.461	5.559	5.559	11.0
5555.5557	400.0	1	1	400.0	400.0	1	1	1	148.8349	182.8033	1	0.233	0.46	5.542	5.559	11.0
5555.5557	400.0	1	1	400.0	400.0	1	1	1	148.8349	182.8033	1	0.233	0.461	5.729	5.56	11.0
5555.5557	400.0	1	1	400.0	400.0	1	1	1	148.8349	182.8033	1	0.233	0.461	5.594	5.56	11.0
5555.5557	400.0	1	1	400.0	400.0	1	1	1	148.8349	182.8033	1	0.233	0.46	5.511	5.56	11.0
5555.5557	400.0	1	1	400.0	400.0	1	1	1	148.8349	182.8033	1	0.233	0.461	5.625	5.56	11.0
5555.5557	400.0	1	1	400.0	400.0	1	1	1	148.8349	182.8033	1	0.233	0.46	5.534	5.56	11.0
5555.5557	400.0	1	1	400.0	400.0	1	1	1	148.8349	182.8033	1	0.233	0.46	5.501	5.56	11.0
5555.5557	400.0	1	1	400.0	400.0	1	1	1	148.8349	182.8033	1	0.233	0.461	5.656	5.56	11.0
5555.5557	400.0	1	1	400.0	400.0	1	1	1	148.8349	182.8033	1	0.233	0.46	5.517	5.561	11.0
5555.5557	400.0	1	1	400.0	400.0	1	1	1	148.8349	182.8033	1	0.233	0.461	5.567	5.561	11.0
5555.5557	400.0	1	1	400.0	400.0	1	1	1	148.8349	182.8033	1	0.233	0.461	5.608	5.561	11.0
5555.5557	400.0	1	1	400.0	400.0	1	1	1	148.8349	182.8033	1	0.233	0.46	5.526	5.561	11.0
5555.5557	400.0	1	1	400.0	400.0	1	1	1	148.8349	182.8033	1	0.233	0.46	5.549	5.561	11.0
5555.5557	400.0	1	1	400.0	400.0	1	1	1	148.8349	182.8033	1	0.233	0.461	5.563	5.561	11.0
5555.5557	400.0	1	1	400.0	400.0	1	1	1	148.8349	182.8033	1	0.233	0.46	5.555	5.561	11.0
5555.5557	400.0	1	1	400.0	400.0	1	1	1	148.8349	182.8033	1	0.233	0.461	5.558	5.561	11.0
5555.5557	400.0	1	1	400.0	400.0	1	1	1	148.8349	182.8033	1	0.233	0.461	5.566	5.561	11.0
5555.5557	400.0	1	1	400.0	400.0	1	1	1	148.8349	182.8033	1	0.233	0.46	5.534	5.562	11.0
5555.5557	400.0	1	1	400.0	400.0	1	1	1	148.8349	182.8033	1	0.233	0.46	5.546	5.562	11.0
5555.5557	400.0	1	1	400.0	400.0	1	1	1	148.8349	182.8033	1	0.233	0.46	5.498	5.562	11.0
5555.5557	400.0	1	1	400.0	400.0	1	1	1	148.8349	182.8033	1	0.233	0.461	5.564	5.562	11.0
5555.5557	400.0	1	1	400.0	400.0	1	1	1	148.8349	182.8033	1	0.233	0.461	5.588	5.562	11.0
5555.5557	400.0	1	1	400.0	400.0	1	1	1	148.8349	182.8033	1	0.233	0.461	5.648	5.562	11.0
5555.5557	400.0	1	1	400.0	400.0	1	1	1	148.8349	182.8033	1	0.233	0.461	5.589	5.562	11.0
5555.5557	400.0	1	1	400.0	400.0	1	1	1	148.8349	182.8033	1	0.233	0.46	5.514	5.562	11.0
5555.5557	400.0	1	1	400.0	400.0	1	1	1	148.8349	182.8033	1	0.233	0.461	5.715	5.562	11.0
5555.5557	400.0	1	1	400.0	400.0	1	1	1	148.8349	182.8033	1	0.233	0.46	5.518	5.562	11.0
5555.5557	400.0	1	1	400.0	400.0	1	1	1	148.8349	182.8033	1	0.233	0.461	5.558	5.562	11.0
5555.5557	400.0	1	1	400.0	400.0	1	1	1	148.8349	182.8033	1	0.233	0.46	5.539	5.562	11.0
5555.5557	400.0	1	1	400.0	400.0	1	1	1	148.8349	182.8033	1	0.233	0.461	5.598	5.562	11.0
5555.5557	400.0	1	1	400.0	400.0	1	1	1	148.8349	182.8033	1	0.233	0.461	5.587	5.562	11.0
5555.5557	400.0	1	1	400.0	400.0	1	1	1	148.8349	182.8033	1	0.233	0.461	5.633	5.562	11.0
5555.5557	400.0	1	1	400.0	400.0	1	1	1	148.8349	182.8033	1	0.233	0.461	5.57	5.562	11.0
5555.5557	400.0	1	1	400.0	400.0	1	1	1	148.8349	182.8033	1	0.233	0.46	5.526	5.562	11.0
5555.5557	400.0	1	1	400.0	400.0	1	1	1	148.8349	182.8033	1	0.233	0.461	5.582	5.562	11.0
5555.5557	400.0	1	1	400.0	400.0	1	1	1	148.8349	182.8033	1	0.233	0.461	5.566	5.562	11.0
5555.5557	400.0	1	1	400.0	400.0	1	1	1	148.8349	182.8033	1	0.233	0.461	5.563	5.562	11.0
5555.5557	400.0	1	1	400.0	400.0	1	1	1	148.8349	182.8033	1	0.233	0.46	5.533	5.562	11.0
5555.5557	400.0	1	1	400.0	400.0	1	1	1	148.8349	182.8033	1	0.233	0.461	5.648	5.562	11.0
5555.5557	400.0	1	1	400.0	400.0	1	1	1	148.8349	182.8033	1	0.233	0.461	5.619	5.562	11.0
5555.5557	400.0	1	1	400.0	400.0	1	1	1	148.8349	182.8033	1	0.233	0.46	5.534	5.562	11.0
5555.5557	400.0	1	1	400.0	400.0	1	1	1	148.8349	182.8033	1	0.233	0.46	5.544	5.562	11.0
5555.5557	400.0	1	1	400.0	400.0	1	1	1	148.8349	182.8033	1	0.233	0.461	5.637	5.562	11.0
5555.5557	400.0	1	1	400.0	400.0	1	1	1	148.8349	182.8033	1	0.233	0.461	5.596	5.562	11.0
5555.5557	400.0	1	1	400.0	400.0	1	1	1	148.8349	182.8033	1	0.233	0.46	5.53	5.562	11.0
5555.5557	400.0	1	1	400.0	400.0	1	1	1	148.8349	182.8033	1	0.233	0.461	5.56	5.562	11.0
5555.5557	400.0	1	1	400.0	400.0	1	1	1	148.8349	182.8033	1	0.233	0.461	5.59	5.562	11.0
5555.5557	400.0	1	1	400.0	400.0	1	1	1	148.8349	182.8033	1	0.233	0.461	5.562	5.562	11.0
5555.5557	400.0	1	1	400.0	400.0	1	1	1	148.8349	182.8033	1	0.233	0.461	5.624	5.562	11.0
5555.5557	400.0	1	1	400.0	400.0	1	1	1	148.8349	182.8033	1	0.233	0.461	5.568	5.562	11.0
5555.5557	400.0	1	1	400.0	400.0	1	1	1	148.8349	182.8033	1	0.233	0.46	5.541	5.562	11.0
5555.5557	400.0	1	1	400.0	400.0	1	1	1	148.8349	182.8033	1	0.233	0.46	5.54	5.562	11.0
5555.5557	400.0	1	1	400.0	400.0	1	1	1	148.8349	182.8033	1	0.233	0.46	5.495	5.562	11.0
5555.5557	400.0	1	1	400.0	400.0	1	1	1	148.8349	182.8033	1	0.233	0.46	5.511	5.562	11.0
5555.5557	400.0	1	1	400.0	400.0	1	1	1	148.8349	182.8033	1	0.233	0.461	5.564	5.562	11.0
5555.5557	400.0	1	1	400.0	400.0	1	1	1	148.8349	182.8033	1	0.233	0.461	5.56	5.562	11.0
5555.5557	400.0	1	1	400.0	400.0	1	1	1	148.8349	182.8033	1	0.233	0.461	5.568	5.562	11.0
5555.5557	400.0	1	1	400.0	400.0	1	1	1	148.8349	182.8033	1	0.233	0.46	5.537	5.562	11.0
5555.5557	400.0	1	1	400.0	400.0	1	1	1	148.8349	182.8033	1	0.233	0.46	5.52	5.562	11.0
5555.5557	400.0	1	1	400.0	400.0	1	1	1	148.8349	182.8033	1	0.233	0.46	5.535	5.562	11.0
5555.5557	400.0	1	1	400.0	400.0	1	1	1	148.8349	182.8033	1	0.233	0.46	5.518	5.562	11.0
5555.5557	400.0	1	1	400.0	400.0	1	1	1	148.8349	182.8033	1	0.233	0.461	5.574	5.562	11.0
5555.5557	400.0	1	1	400.0	400.0	1	1	1	148.8349	182.8033	1	0.233	0.461	5.617	5.562	11.0
5555.5557	400.0	1	1	400.0	400.0	1	1	1	148.8349	182.8033	1	0.233	0.461	5.592	5.562	11.0
5555.5557	400.0	1	1	400.0	400.0	1	1	1	148.8349	182.8033	1	0.233	0.46	5.5	5.562	11.0
5555.5557	400.0	1	1	400.0	400.0	1	1	1	148.8349	182.8033	1	0.233	0.461	5.607	5.562	11.0
5555.5557	400.0	1	1	400.0	400.0	1	1	1	148.8349	182.8033	1	0.233	0.46	5.512	5.562	11.0
5555.5557	400.0	1	1	400.0	400.0	1	1	1	148.8349	182.8033	1	0.233	0.461	5.559	5.562	11.0
5555.5557	400.0	1	1	400.0	400.0	1	1	1	148.8349	182.8033	1	0.233	0.461	5.567	5.562	11.0
5555.5557	400.0	1	1	400.0	400.0	1	1	1	148.8349	182.8033	1	0.233	0.461	5.632	5.562	11.0
5555.5557	400.0	1	1	400.0	400.0	1	1	1	148.8349	182.8033	1	0.233	0.461	5.57	5.562	11.0
5555.5557	400.0	1	1	400.0	400.0	1	1	1	148.8349	182.8033	1	0.233	0.461	5.581	5.562	11.0
5555.5557	400.0	1	1	400.0	400.0	1	1	1	148.8349	182.8033	1	0.233	0.461	5.582	5.562	11.0
5555.5557	400.0	1	1	400.0	400.0	1	1	1	148.8349	182.8033	1	0.233	0.461	5.566	5.562	11.0
5555.5557	400.0	1	1	400.0	400.0	1	1	1	148.8349	182.8033	1	0.233	0.461	5.567	5.562	11.0
5555.5557	400.0	1	1	400.0	400.0	1	1	1	148.8349	182.8033	1	0.233	0.461	5.581	5.562	11.0
5555.5557	400.0	1	1	400.0	400.0	1	1	1	148.8349	182.8033	1	0.233	0.461	5.56	5.562	11.0
5555.5557	400.0	1	1	400.0	400.0	1	1	1	148.8349	182.8033	1	0.233	0.46	5.388	5.562	11.0
5555.5557	400.0	1	1	400.0	400.0	1	1	1	148.8349	182.8033	1	0.233	0.46	5.546	5.562	11.0
5555.5557	400.0	1	1	400.0	400.0	1	1	1	148.8349	182.8033	1	0.233	0.46	5.529	5.562	11.0
5555.5557	400.0	1	1	400.0	400.0	1	1	1	148.8349	182.8033	1	0.233	0.461	5.617	5.562	11.0
5555.5557	400.0	1	1	400.0	400.0	1	1	1	148.8349	182.8033	1	0.233	0.46	5.553	5.562	11.0
5555.5557	400.0	1	1	400.0	400.0	1	1	1	148.8349	182.8033	1	0.233	0.46	5.521	5.562	11.0
5555.5557	400.0	1	1	400.0	400.0	1	1	1	148.8349	182.8033	1	0.233	0.461	5.624	5.562	11.0
5555.5557	400.0	1	1	400.0	400.0	1	1	1	148.8349	182.8033	1	0.233	0.46	5.536	5.562	11.0
5555.5557	400.0	1	1	400.0	400.0	1	1	1	148.8349	182.8033	1	0.233	0.461	5.614	5.562	11.0
5555.5557	400.0	1	1	400.0	400.0	1	1	1	148.8349	182.8033	1	0.233	0.46	5.522	5.562	11.0
5555.5557	400.0	1	1	400.0	400.0	1	1	1	148.8349	182.8033	1	0.233	0.46	5.524	5.562	11.0
5555.5557	400.0	1	1	400.0	400.0	1	1	1	148.8349	182.8033	1	0.233	0.461	5.63	5.562	11.0
5555.5557	400.0	1	1	400.0	400.0	1	1	1	148.8349	182.8033	1	0.234	0.46	5.542	5.562	11.0
5555.5557	400.0	1	1	400.0	400.0	1	1	1	148.8349	182.8033	1	0.234	0.46	5.428	5.562	11.0
5555.5557	400.0	1	1	400.0	400.0	1	1	1	148.8349	182.8033	1	0.234	0.46	5.545	5.562	11.0
5555.5557	400.0	1	1	400.0	400.0	1	1	1	148.8349	182.8033	1	0.234	0.461	5.623	5.562	11.0
5555.5557	400.0	1	1	400.0	400.0	1	1	1	148.8349	182.8033	1	0.234	0.461	5.564	5.562	11.0
5555.5557	400.0	1	1	400.0	400.0	1	1	1	148.8349	182.8033	1	0.234	0.461	5.606	5.562	11.0
5555.5557	400.0	1	1	400.0	400.0	1	1	1	148.8349	182.8033	1	0.234	0.461	5.604	5.562	11.0
5555.5557	400.0	1	1	400.0	400.0	1	1	1	148.8349	182.8033	1	0.234	0.461	5.603	5.562	11.0
5555.5557	400.0	1	1	400.0	400.0	1	1	1	148.8349	182.8033	1	0.234	0.46	5.53	5.562	11.0
5555.5557	400.0	1	1	400.0	400.0	1	1	1	148.8349	182.8033	1	0.234	0.461	5.615	5.562	11.0
5555.5557	400.0	1	1	400.0	400.0	1	1	1	148.8349	182.8033	1	0.234	0.46	5.532	5.562	11.0
5555.5557	400.0	1	1	400.0	400.0	1	1	1	148.8349	182.8033	1	0.234	0.461	5.598	5.562	11.0
5555.5557	400.0	1	1	400.0	400.0	1	1	1	148.8349	182.8033	1	0.234	0.46	5.536	5.562	11.0
5555.5557	400.0	1	1	400.0	400.0	1	1	1	148.8349	182.8033	1	0.234	0.461	5.591	5.562	11.0
5555.5557	400.0	1	1	400.0	400.0	1	1	1	148.8349	182.8033	1	0.234	0.46	5.539	5.562	11.0
5555.5557	400.0	1	1	400.0	400.0	1	1	1	148.8349	182.8033	1	0.234	0.461	5.561	5.562	11.0
5555.5557	400.0	1	1	400.0	400.0	1	1	1	148.8349	182.8033	1	0.234	0.46	5.523	5.562	11.0
5555.5557	400.0	1	1	400.0	400.0	1	1	1	148.8349	182.8033	1	0.234	0.461	5.567	5.562	11.0
5555.5557	400.0	1	1	400.0	400.0	1	1	1	148.8349	182.8033	1	0.234	0.46	5.535	5.562	11.0
5555.5557	400.0	1	1	400.0	400.0	1	1	1	148.8349	182.8033	1	0.234	0.461	5.645	5.562	11.0
5555.5557	400.0	1	1	400.0	400.0	1	1	1	148.8349	182.8033	1	0.234	0.461	5.564	5.562	11.0
5555.5557	400.0	1	1	400.0	400.0	1	1	1	148.8349	182.8033	1	0.234	0.461	5.594	5.562	11.0
5555.5557	400.0	1	1	400.0	400.0	1	1	1	148.8349	182.8033	1	0.234	0.461	5.585	5.562	11.0
5555.5557	400.0	1	1	400.0	400.0	1	1	1	148.8349	182.8033	1	0.234	0.461	5.567	5.562	11.0
5555.5557	400.0	1	1	400.0	400.0	1	1	1	148.8349	182.8033	1	0.234	0.461	5.672	5.562	11.0
5555.5557	400.0	1	1	400.0	400.0	1	1	1	148.8349	182.8033	1	0.234	0.461	5.571	5.562	11.0
5555.5557	400.0	1	1	400.0	400.0	1	1	1	148.8349	182.8033	1	0.234	0.461	5.588	5.562	11.0
5555.5557	400.0	1	1	400.0	400.0	1	1	1	148.8349	182.8033	1	0.234	0.461	5.565	5.562	11.0
5555.5557	400.0	1	1	400.0	400.0	1	1	1	148.8349	182.8033	1	0.234	0.46	5.465	5.562	11.0
5555.5557	400.0	1	1	400.0	400.0	1	1	1	148.8349	182.8033	1	0.234	0.461	5.569	5.562	11.0
5555.5557	400.0	1	1	400.0	400.0	1	1	1	148.8349	182.8033	1	0.234	0.46	5.397	5.562	11.0
5555.5557	400.0	1	1	400.0	400.0	1	1	1	148.8349	182.8033	1	0.234	0.461	5.636	5.562	11.0
5555.5557	400.0	1	1	400.0	400.0	1	1	1	148.8349	182.8033	1	0.234	0.461	5.586	5.562	11.0
5555.5557	400.0	1	1	400.0	400.0	1	1	1	148.8349	182.8033	1	0.234	0.461	5.629	5.562	11.0
0.0	0.0	1	1	400.0	400.0	1	1	1	148.8349	182.8033	0	0.234	0.46	5.544	5.562	11.0
0.0	0.0	1	1	400.0	400.0	1	1	1	148.8349	182.8033	0	0.234	0.46	5.54	5.562	11.0
0.0	0.0	1	1	400.0	400.0	1	1	1	148.8349	182.8033	0	0.234	0.461	5.642	5.562	11.0
0.0	0.0	1	1	400.0	400.0	1	1	1	148.8349	182.8033	0	0.234	0.461	5.617	5.562	11.0
0.0	0.0	1	1	400.0	400.0	1	1	1	148.8349	182.8033	0	0.234	0.46	5.509	5.562	11.0
0.0	0.0	1	1	400.0	400.0	1	1	1	148.8349	182.8033	0	0.234	0.454	4.778	4.803	11.0
0.0	0.0	1	1	400.0	400.0	1	1	1	148.8349	182.8033	0	0.234	0.446	4.447	4.463	11.0
0.0	0.0	1	1	400.0	400.0	1	1	1	148.8349	182.8033	0	0.234	0.438	4.481	4.463	11.0
0.0	0.0	1	1	400.0	400.0	1	1	1	148.8349	182.8033	0	0.233	0.427	3.884	3.854	11.0
0.0	0.0	1	1	400.0	400.0	1	1	1	148.8349	182.8033	0	0.233	0.416	3.896	3.854	11.0
0.0	0.0	1	1	400.0	400.0	1	1	1	148.8349	182.8033	0	0.233	0.404	3.577	3.581	11.0
0.0	0.0	1	1	400.0	400.0	1	1	1	148.8349	182.8033	0	0.233	0.389	3.063	3.093	11.0
0.0	0.0	1	1	400.0	400.0	1	1	1	148.8349	182.8033	0	0.233	0.376	3.082	3.093	11.0
0.0	0.0	1	1	400.0	400.0	1	1	1	148.8349	182.8033	0	0.233	0.362	2.675	2.874	11.0
0.0	0.0	1	1	400.0	400.0	1	1	1	148.8349	182.8033	0	0.233	0.347	2.458	2.482	11.0
0.0	0.0	1	1	400.0	400.0	1	1	1	148.8349	182.8033	0	0.233	0.334	2.46	2.482	11.0
0.0	0.0	1	1	400.0	400.0	1	1	1	148.8349	182.8033	0	0.233	0.318	2.131	2.143	11.0
0.0	0.0	1	1	400.0	400.0	1	1	1	148.8349	182.8033	0	0.232	0.304	1.951	1.992	11.0
0.0	0.0	1	1	400.0	400.0	1	1	1	148.8349	182.8033	0	0.232	0.291	2.094	1.992	11.0
0.0	0.0	1	1	400.0	400.0	1	1	1	148.8349	182.8033	0	0.232	0.277	1.731	1.72	11.0
0.0	0.0	1	1	400.0	400.0	1	1	1	148.8349	182.8033	0	0.232	0.264	1.68	1.72	11.0
0.0	0.0	1	1	400.0	400.0	1	1	1	148.8349	182.8033	0	0.232	0.251	1.573	1.599	11.0
0.0	0.0	1	1	400.0	400.0	1	1	1	148.8349	182.8033	0	0.232	0.238	1.386	1.381	11.0
0.0	0.0	1	1	400.0	400.0	1	1	1	148.8349	182.8033	0	0.232	0.226	1.385	1.381	11.0
0.0	0.0	1	1	400.0	400.0	1	1	1	148.8349	182.8033	0	0.232	0.214	1.278	1.283	11.0
0.0	0.0	1	1	400.0	400.0	1	1	1	148.8349	182.8033	0	0.231	0.204	1.218	1.107	11.0
0.0	0.0	1	1	400.0	400.0	1	1	1	148.8349	182.8033	0	0.231	0.193	1.092	1.107	11.0
0.0	0.0	1	1	400.0	400.0	1	1	1	148.8349	182.8033	0	0.231	0.181	0.934	0.956	11.0
0.0	0.0	1	1	400.0	400.0	1	1	1	148.8349	182.8033	0	0.231	0.171	0.98	0.956	11.0
0.0	0.0	1	1	400.0	400.0	1	1	1	148.8349	182.8033	0	0.231	0.161	0.874	0.888	11.0
0.0	0.0	1	1	400.0	400.0	1	1	1	148.8349	182.8033	0	0.231	0.152	0.787	0.767	11.0
0.0	0.0	1	1	400.0	400.0	1	1	1	148.8349	182.8033	0	0.231	0.144	0.781	0.767	11.0
0.0	0.0	1	1	400.0	400.0	1	1	1	148.8349	182.8033	0	0.23	0.136	0.737	0.712	11.0
0.0	0.0	1	1	400.0	400.0	1	1	1	148.8349	182.8033	0	0.23	0.128	0.519	0.712	11.0
0.0	0.0	1	1	400.0	400.0	1	1	1	148.8349	182.8033	0	0.23	0.121	0.645	0.615	11.0
0.0	0.0	1	1	400.0	400.0	1	1	1	148.8349	182.8033	0	0.23	0.114	0.568	0.572	11.0
0.0	0.0	1	1	400.0	400.0	1	1	1	148.8349	182.8033	0	0.23	0.108	0.578	0.572	11.0
0.0	0.0	1	1	400.0	400.0	1	1	1	148.8349	182.8033	0	0.229	0.101	0.52	0.493	11.0
0.0	0.0	1	1	400.0	400.0	1	1	1	148.8349	182.8033	0	0.229	0.094	0.441	0.426	11.0
0.0	0.0	1	1	400.0	400.0	1	1	1	148.8349	182.8033	0	0.229	0.088	0.471	0.426	11.0
0.0	0.0	1	1	400.0	400.0	1	1	1	148.8349	182.8033	0	0.229	0.083	0.59	0.396	11.0
0.0	0.0	1	1	400.0	400.0	1	1	1	148.8349	182.8033	0	0.228	0.078	0.445	0.341	11.0
0.0	0.0	1	1	400.0	400.0	1	1	1	148.8349	182.8033	0	0.228	0.074	0.303	0.341	11.0
0.0	0.0	1	1	400.0	400.0	1	1	1	148.8349	182.8033	0	0.228	0.07	0.298	0.317	11.0
0.0	0.0	1	1	400.0	400.0	1	1	1	148.8349	182.8033	0	0.228	0.066	0.318	0.317	11.0
0.0	0.0	1	1	400.0	400.0	1	1	1	148.8349	182.8033	0	0.228	0.062	0.286	0.274	11.0
0.0	0.0	1	1	400.0	400.0	1	1	1	148.8349	182.8033	0	0.227	0.058	0.28	0.254	11.0
0.0	0.0	1	1	400.0	400.0	1	1	1	148.8349	182.8033	0	0.227	0.055	0.211	0.254	11.0
0.0	0.0	1	1	400.0	400.0	1	1	1	148.8349	182.8033	0	0.227	0.052	0.27	0.219	11.0
0.0	0.0	1	1	400.0	400.0	1	1	1	148.8349	182.8033	0	0.227	0.048	0.211	0.204	11.0
0.0	0.0	1	1	400.0	400.0	1	1	1	148.8349	182.8033	0	0.227	0.044	0.176	0.204	11.0
0.0	0.0	1	1	400.0	400.0	1	1	1	148.8349	182.8033	0	0.226	0.04	0.207	0.176	11.0
0.0	0.0	1	1	400.0	400.0	1	1	1	148.8349	182.8033	0	0.226	0.038	0.19	0.176	11.0
0.0	0.0	1	1	400.0	400.0	1	1	1	148.8349	182.8033	0	0.226	0.036	0.174	0.152	11.0
0.0	0.0	1	1	400.0	400.0	1	1	1	148.8349	182.8033	0	0.226	0.034	0.152	0.141	11.0
0.0	0.0	1	1	400.0	400.0	1	1	1	148.8349	182.8033	0	0.226	0.033	0.144	0.141	11.0
0.0	0.0	1	1	400.0	400.0	1	1	1	148.8349	182.8033	0	0.226	0.031	0.056	0.121	11.0
0.0	0.0	1	1	400.0	400.0	1	1	1	148.8349	182.8033	0	0.225	0.029	0.094	0.121	11.0
0.0	0.0	1	1	400.0	400.0	1	1	1	148.8349	182.8033	0	0.225	0.027	0.098	0.113	11.0
0.0	0.0	1	1	400.0	400.0	1	1	1	148.8349	182.8033	0	0.225	0.025	0.11	0.097	11.0
0.0	0.0	1	1	400.0	400.0	1	1	1	148.8349	182.8033	0	0.225	0.024	0.098	0.097	11.0
0.0	0.0	1	1	400.0	400.0	1	1	1	148.8349	182.8033	0	0.225	0.021	-0.022	0.084	11.0
0.0	0.0	1	1	400.0	400.0	1	1	1	148.8349	182.8033	0	0.225	0.02	0.129	0.078	1.0
0.0	0.0	1	1	400.0	400.0	1	1	1	148.8349	182.8033	0	0.224	0.02	0.074	0.078	1.0
0.0	0.0	1	1	400.0	400.0	1	1	1	148.8349	182.8033	0	0.224	0.02	0.017	0.067	1.0
0.0	0.0	1	1	400.0	400.0	1	1	1	148.8349	182.8033	0	0.224	0.02	0.12	0.062	1.0
0.0	0.0	1	1	400.0	400.0	1	1	1	148.8349	182.8033	0	0.224	0.02	0.06	0.062	1.0
0.0	0.0	1	1	400.0	400.0	1	1	1	148.8349	182.8033	0	0.224	0.02	0.017	0.053	1.0
0.0	0.0	1	1	400.0	400.0	1	1	1	148.8349	182.8033	0	0.223	0.02	0.05	0.053	1.0
0.0	0.0	1	1	400.0	400.0	1	1	1	148.8349	182.8033	0	0.223	0.02	0.062	0.049	11.0
0.0	0.0	1	1	400.0	400.0	1	1	1	148.8349	182.8033	0	0.223	0.02	0.032	0.043	11.0
0.0	0.0	1	1	400.0	400.0	1	1	1	148.8349	182.8033	0	0.223	0.02	0.029	0.043	11.0
0.0	0.0	1	1	400.0	400.0	1	1	1	148.8349	182.8033	0	0.222	0.02	-0.001	0.037	11.0
0.0	0.0	1	1	400.0	400.0	1	1	1	148.8349	182.8033	0	0.222	0.02	0.048	0.037	11.0
0.0	0.0	1	1	400.0	400.0	1	1	1	148.8349	182.8033	0	0.222	0.02	0.05	0.034	11.0
0.0	0.0	1	1	400.0	400.0	1	1	1	148.8349	182.8033	0	0.222	0.021	0.254	0.029	11.0
0.0	0.0	1	1	400.0	400.0	1	1	1	148.8349	182.8033	0	0.221	0.02	0.037	0.029	11.0
0.0	0.0	1	1	400.0	400.0	1	1	1	148.8349	182.8033	0	0.221	0.019	-0.095	0.027	11.0
0.0	0.0	1	1	400.0	400.0	1	1	1	148.8349	182.8033	0	0.221	0.019	0.018	0.023	11.0
0.0	0.0	1	1	400.0	400.0	1	1	1	148.8349	182.8033	0	0.221	0.019	0.087	0.023	11.0
0.0	0.0	1	1	400.0	400.0	1	1	1	148.8349	182.8033	0	0.221	0.019	0.163	0.021	11.0
0.0	0.0	1	1	400.0	400.0	1	1	1	148.8349	182.8033	0	0.22	0.019	0.101	0.021	11.0
0.0	0.0	1	1	400.0	400.0	1	1	1	148.8349	182.8033	0	0.22	0.019	-0.003	0.018	11.0
0.0	0.0	1	1	400.0	400.0	1	1	1	148.8349	182.8033	0	0.22	0.019	0.016	0.015	11.0
0.0	0.0	1	1	400.0	400.0	1	1	1	148.8349	182.8033	0	0.22	0.018	0.035	0.015	11.0
0.0	0.0	1	1	400.0	400.0	1	1	1	148.8349	182.8033	0	0.22	0.018	0.015	0.014	11.0
0.0	0.0	1	1	400.0	400.0	1	1	1	148.8349	182.8033	0	0.22	0.018	0.009	0.012	11.0
0.0	0.0	1	1	400.0	400.0	1	1	1	148.8349	182.8033	0	0.219	0.018	0.002	0.012	11.0
0.0	0.0	1	1	400.0	400.0	1	1	1	148.8349	182.8033	0	0.219	0.016	-0.172	0.011	11.0
0.0	0.0	1	1	400.0	400.0	1	1	1	148.8349	182.8033	0	0.219	0.016	0.117	0.009	11.0
0.0	0.0	1	1	400.0	400.0	1	1	1	148.8349	182.8033	0	0.219	0.016	0.061	0.009	11.0
0.0	0.0	1	1	400.0	400.0	1	1	1	148.8349	182.8033	0	0.219	0.016	0.001	0.008	11.0
0.0	0.0	1	1	400.0	400.0	1	1	1	148.8349	182.8033	0	0.219	0.016	-0.004	0.008	11.0
0.0	0.0	1	1	400.0	400.0	1	1	1	148.8349	182.8033	0	0.218	0.015	-0.013	0.007	11.0
0.0	0.0	1	1	400.0	400.0	1	1	1	148.8349	182.8033	0	0.218	0.015	0.002	0.006	11.0
0.0	0.0	1	1	400.0	400.0	1	1	1	148.8349	182.8033	0	0.218	0.015	0.015	0.006	11.0
0.0	0.0	1	1	400.0	400.0	1	1	1	148.8349	182.8033	0	0.218	0.014	-0.021	0.006	11.0
0.0	0.0	1	1	400.0	400.0	1	1	1	148.8349	182.8033	0	0.218	0.014	0.014	0.005	11.0
0.0	0.0	1	1	400.0	400.0	1	1	1	148.8349	182.8033	0	0.218	0.014	0.01	0.005	11.0
0.0	0.0	1	1	400.0	400.0	1	1	1	148.8349	182.8033	0	0.217	0.014	0.07	0.004	11.0
0.0	0.0	1	1	400.0	400.0	1	1	1	148.8349	182.8033	0	0.217	0.014	0.003	0.004	11.0
0.0	0.0	1	1	400.0	400.0	1	1	1	148.8349	182.8033	0	0.217	0.013	-0.008	0.003	11.0
0.0	0.0	1	1	400.0	400.0	1	1	1	148.8349	182.8033	0	0.217	0.012	-0.022	0.003	11.0
0.0	0.0	1	1	400.0	400.0	1	1	1	148.8349	182.8033	0	0.217	0.011	-0.027	0.003	11.0
0.0	0.0	1	1	400.0	400.0	1	1	1	148.8349	182.8033	0	0.216	0.011	-0.007	0.002	11.0
0.0	0.0	1	1	400.0	400.0	1	1	1	148.8349	182.8033	0	0.216	0.011	0.042	0.002	11.0
0.0	0.0	1	1	400.0	400.0	1	1	1	148.8349	182.8033	0	0.216	0.011	0.002	0.002	11.0
0.0	0.0	1	1	400.0	400.0	1	1	1	148.8349	182.8033	0	0.216	0.011	-0.005	0.002	11.0
0.0	0.0	1	1	400.0	400.0	1	1	1	148.8349	182.8033	0	0.216	0.01	-0.033	0.002	11.0
0.0	0.0	1	1	400.0	400.0	1	1	1	148.8349	182.8033	0	0.216	0.01	0.017	0.001	11.0
0.0	0.0	1	1	400.0	400.0	1	1	1	148.8349	182.8033	0	0.215	0.009	-0.025	0.001	11.0
0.0	0.0	1	1	400.0	400.0	1	1	1	148.8349	182.8033	0	0.215	0.009	0.086	0.001	11.0
0.0	0.0	1	1	400.0	400.0	1	1	1	148.8349	182.8033	0	0.215	0.009	0.002	0.001	11.0
0.0	0.0	1	1	400.0	400.0	1	1	1	148.8349	182.8033	0	0.215	0.008	-0.144	0.001	11.0
0.0	0.0	1	1	400.0	400.0	1	1	1	148.8349	182.8033	0	0.215	0.007	0.015	0.001	11.0
0.0	0.0	1	1	400.0	400.0	1	1	1	148.8349	182.8033	0	0.215	0.006	0.004	0.0	11.0
0.0	0.0	1	1	400.0	400.0	1	1	1	148.8349	182.8033	0	0.215	0.006	0.007	0.0	11.0
0.0	0.0	1	1	400.0	400.0	1	1	1	148.8349	182.8033	0	0.215	0.004	-0.035	0.0	11.0
0.0	0.0	1	1	400.0	400.0	1	1	1	148.8349	182.8033	0	0.214	0.004	0.016	0.0	11.0
0.0	0.0	1	1	400.0	400.0	1	1	1	148.8349	182.8033	0	0.214	0.004	-0.003	0.0	11.0
0.0	0.0	1	1	400.0	400.0	1	1	1	148.8349	182.8033	0	0.214	0.003	0.005	0.0	11.0
0.0	0.0	1	1	400.0	400.0	1	1	1	148.8349	182.8033	0	0.214	0.002	-0.024	0.0	11.0
0.0	0.0	1	1	400.0	400.0	1	1	1	148.8349	182.8033	0	0.214	0.002	0.026	0.0	11.0
0.0	0.0	1	1	400.0	400.0	1	1	1	148.8349	182.8033	0	0.214	0.001	0.043	0.0	11.0
0.0	0.0	1	1	400.0	400.0	1	1	1	148.8349	182.8033	0	0.214	0.001	0.001	0.0	11.0
0.0	0.0	1	1	400.0	400.0	1	1	1	148.8349	182.8033	0	0.214	0.0	-0.011	0.0	11.0
0.0	0.0	1	1	400.0	400.0	1	1	1	148.8349	182.8033	0	0.214	0.0	0.036	0.0	11.0
0.0	0.0	1	1	400.0	400.0	1	1	1	148.8349	182.8033	0	0.214	-0.001	-0.017	0.0	11.0
0.0	0.0	1	1	400.0	400.0	1	1	1	148.8349	182.8033	0	0.214	-0.001	-0.089	0.0	11.0
0.0	0.0	1	1	400.0	400.0	1	1	1	148.8349	182.8033	0	0.214	0.0	0.007	0.0	11.0
0.0	0.0	1	1	400.0	400.0	1	1	1	148.8349	182.8033	0	0.214	0.0	0.021	0.0	11.0
0.0	0.0	1	1	400.0	400.0	1	1	1	148.8349	182.8033	0	0.214	0.0	0.001	0.0	11.0
0.0	0.0	1	1	400.0	400.0	1	1	1	148.8349	182.8033	0	0.214	0.0	0.009	0.0	11.0
0.0	0.0	1	1	400.0	400.0	1	1	1	148.8349	182.8033	0	0.214	-0.001	-0.057	0.0	11.0
0.0	0.0	1	1	400.0	400.0	1	1	1	148.8349	182.8033	0	0.214	-0.001	-0.032	0.0	11.0
0.0	0.0	1	1	400.0	400.0	1	1	1	148.8349	182.8033	0	0.214	0.0	0.032	0.0	11.0
0.0	0.0	1	1	400.0	400.0	1	1	1	148.8349	182.8033	0	0.214	-0.001	-0.013	0.0	11.0
0.0	0.0	1	1	400.0	400.0	1	1	1	148.8349	182.8033	0	0.214	0.0	0.0	0.0	11.0
0.0	0.0	1	1	400.0	400.0	1	1	1	148.8349	182.8033	0	0.214	0.0	0.036	0.0	11.0
0.0	0.0	1	1	400.0	400.0	1	1	1	148.8349	182.8033	0	0.214	-0.001	-0.039	0.0	11.0
0.0	0.0	1	1	400.0	400.0	1	1	1	148.8349	182.8033	0	0.214	0.0	0.007	0.0	11.0
0.0	0.0	1	1	400.0	400.0	1	1	1	148.8349	182.8033	0	0.214	0.0	0.005	0.0	11.0
0.0	0.0	1	1	400.0	400.0	1	1	1	148.8349	182.8033	0	0.214	-0.001	-0.038	0.0	11.0
0.0	0.0	1	1	400.0	400.0	1	1	1	148.8349	182.8033	0	0.214	-0.001	-0.084	0.0	11.0
0.0	0.0	1	1	400.0	400.0	1	1	1	148.8349	182.8033	0	0.214	0.0	0.016	0.0	11.0
0.0	0.0	1	1	400.0	400.0	1	1	1	148.8349	182.8033	0	0.214	0.0	0.026	0.0	11.0
0.0	0.0	1	1	400.0	400.0	1	1	1	148.8349	182.8033	0	0.214	0.0	-0.004	0.0	11.0
0.0	0.0	1	1	400.0	400.0	1	1	1	148.8349	182.8033	0	0.214	-0.001	-0.029	0.0	11.0
0.0	0.0	1	1	400.0	400.0	1	1	1	148.8349	182.8033	0	0.214	-0.001	-0.022	0.0	11.0
0.0	0.0	1	1	400.0	400.0	1	1	1	148.8349	182.8033	0	0.214	0.0	0.004	0.0	11.0
0.0	0.0	1	1	400.0	400.0	1	1	1	148.8349	182.8033	0	0.214	0.0	0.023	0.0	11.0
0.0	0.0	1	1	400.0	400.0	1	1	1	148.8349	182.8033	0	0.214	-0.001	-0.066	0.0	11.0
0.0	0.0	1	1	400.0	400.0	1	1	1	148.8349	182.8033	0	0.214	0.0	0.119	0.0	11.0
0.0	0.0	1	1	400.0	400.0	1	1	1	148.8349	182.8033	0	0.214	0.0	0.028	0.0	11.0
0.0	0.0	1	1	400.0	400.0	1	1	1	148.8349	182.8033	0	0.214	0.0	0.012	0.0	11.0
0.0	0.0	1	1	400.0	400.0	1	1	1	148.8349	182.8033	0	0.214	-0.001	-0.013	0.0	11.0
0.0	0.0	1	1	400.0	400.0	1	1	1	148.8349	182.8033	0	0.214	0.0	0.0	0.0	11.0
0.0	0.0	1	1	400.0	400.0	1	1	1	148.8349	182.8033	0	0.214	0.0	0.004	0.0	11.0
0.0	0.0	1	1	400.0	400.0	1	1	1	148.8349	182.8033	0	0.214	-0.001	-0.028	0.0	11.0
0.0	0.0	1	1	400.0	400.0	1	1	1	148.8349	182.8033	0	0.214	0.0	0.012	0.0	11.0
0.0	0.0	1	1	400.0	400.0	1	1	1	148.8349	182.8033	0	0.214	-0.001	-0.026	0.0	11.0
0.0	0.0	1	1	400.0	400.0	1	1	1	148.8349	182.8033	0	0.214	0.0	-0.002	0.0	11.0
0.0	0.0	1	1	400.0	400.0	1	1	1	148.8349	182.8033	0	0.214	0.0	0.004	0.0	11.0
0.0	0.0	1	1	400.0	400.0	1	1	1	148.8349	182.8033	0	0.214	0.0	0.061	0.0	11.0
0.0	0.0	1	1	400.0	400.0	1	1	1	148.8349	182.8033	0	0.214	0.0	0.004	0.0	11.0
0.0	0.0	1	1	400.0	400.0	1	1	1	148.8349	182.8033	0	0.214	0.0	0.02	0.0	11.0
0.0	0.0	1	1	400.0	400.0	1	1	1	148.8349	182.8033	0	0.214	0.0	0.021	0.0	11.0
0.0	0.0	1	1	400.0	400.0	1	1	1	148.8349	182.8033	0	0.214	-0.001	-0.033	0.0	11.0
0.0	0.0	1	1	400.0	400.0	1	1	1	148.8349	182.8033	0	0.214	0.0	0.024	0.0	11.0
0.0	0.0	1	1	400.0	400.0	1	1	1	148.8349	182.8033	0	0.214	-0.001	-0.032	0.0	11.0
0.0	0.0	1	1	400.0	400.0	1	1	1	148.8349	182.8033	0	0.214	0.0	-0.005	0.0	11.0
0.0	0.0	1	1	400.0	400.0	1	1	1	148.8349	182.8033	0	0.214	-0.001	-0.043	0.0	11.0
0.0	0.0	1	1	400.0	400.0	1	1	1	148.8349	182.8033	0	0.214	0.0	0.028	0.0	11.0
0.0	0.0	1	1	400.0	400.0	1	1	1	148.8349	182.8033	0	0.214	0.0	0.04	0.0	11.0
0.0	0.0	1	1	400.0	400.0	1	1	1	148.8349	182.8033	0	0.214	0.0	-0.001	0.0	11.0
0.0	0.0	1	1	400.0	400.0	1	1	1	148.8349	182.8033	0	0.214	-0.001	-0.052	0.0	11.0
0.0	0.0	1	1	400.0	400.0	1	1	1	148.8349	182.8033	0	0.214	0.0	-0.005	0.0	11.0
0.0	0.0	1	1	400.0	400.0	1	1	1	148.8349	182.8033	0	0.214	-0.001	-0.022	0.0	11.0
0.0	0.0	1	1	400.0	400.0	1	1	1	148.8349	182.8033	0	0.214	0.0	0.009	0.0	11.0
0.0	0.0	1	1	400.0	400.0	1	1	1	148.8349	182.8033	0	0.214	0.0	-0.002	0.0	11.0
0.0	0.0	1	1	400.0	400.0	1	1	1	148.8349	182.8033	0	0.214	-0.001	-0.014	0.0	11.0
0.0	0.0	1	1	400.0	400.0	1	1	1	148.8349	182.8033	0	0.214	0.0	0.013	0.0	11.0
0.0	0.0	1	1	400.0	400.0	1	1	1	148.8349	182.8033	0	0.214	0.0	0.009	0.0	11.0
0.0	0.0	1	1	400.0	400.0	1	1	1	148.8349	182.8033	0	0.214	-0.001	-0.035	0.0	11.0
0.0	0.0	1	1	400.0	400.0	1	1	1	148.8349	182.8033	0	0.214	-0.001	-0.012	0.0	11.0
0.0	0.0	1	1	400.0	400.0	1	1	1	148.8349	182.8033	0	0.214	-0.001	-0.037	0.0	11.0
0.0	0.0	1	1	400.0	400.0	1	1	1	148.8349	182.8033	0	0.214	-0.001	-0.025	0.0	11.0
0.0	0.0	1	1	400.0	400.0	1	1	1	148.8349	182.8033	0	0.214	-0.001	-0.026	0.0	11.0
0.0	0.0	1	1	400.0	400.0	1	1	1	148.8349	182.8033	0	0.214	-0.001	-0.081	0.0	11.0
0.0	0.0	1	1	400.0	400.0	1	1	1	148.8349	182.8033	0	0.214	0.0	0.004	0.0	11.0
0.0	0.0	1	1	400.0	400.0	1	1	1	148.8349	182.8033	0	0.214	0.0	-0.001	0.0	11.0
0.0	0.0	1	1	400.0	400.0	1	1	1	148.8349	182.8033	0	0.214	0.0	-0.002	0.0	11.0
0.0	0.0	1	1	400.0	400.0	1	1	1	148.8349	182.8033	0	0.214	0.0	0.021	0.0	11.0
0.0	0.0	1	1	400.0	400.0	1	1	1	148.8349	182.8033	0	0.214	0.0	0.004	0.0	11.0
0.0	0.0	1	1	400.0	400.0	1	1	1	148.8349	182.8033	0	0.214	0.0	0.029	0.0	11.0
0.0	0.0	1	1	400.0	400.0	1	1	1	148.8349	182.8033	0	0.214	-0.001	-0.018	0.0	11.0
0.0	0.0	1	1	400.0	400.0	1	1	1	148.8349	182.8033	0	0.214	0.0	0.017	0.0	11.0
0.0	0.0	1	1	400.0	400.0	1	1	1	148.8349	182.8033	0	0.214	-0.001	-0.032	0.0	11.0
0.0	0.0	1	1	400.0	400.0	1	1	1	148.8349	182.8033	0	0.214	0.0	0.059	0.0	11.0
0.0	0.0	1	1	400.0	400.0	1	1	1	148.8349	182.8033	0	0.214	0.0	0.024	0.0	11.0
0.0	0.0	1	1	400.0	400.0	1	1	1	148.8349	182.8033	0	0.214	0.0	0.013	0.0	11.0
0.0	0.0	1	1	400.0	400.0	1	1	1	148.8349	182.8033	0	0.214	-0.001	-0.029	0.0	11.0
0.0	0.0	1	1	400.0	400.0	1	1	1	148.8349	182.8033	0	0.214	0.0	0.01	0.0	11.0
0.0	0.0	1	1	400.0	400.0	1	1	1	148.8349	182.8033	0	0.214	0.0	0.012	0.0	11.0
0.0	0.0	1	1	400.0	400.0	1	1	1	148.8349	182.8033	0	0.214	0.0	0.012	0.0	11.0
0.0	0.0	1	1	400.0	400.0	1	1	1	148.8349	182.8033	0	0.214	0.0	0.001	0.0	11.0
0.0	0.0	1	1	400.0	400.0	1	1	1	148.8349	182.8033	0	0.214	0.0	0.0	0.0	11.0
0.0	0.0	1	1	400.0	400.0	1	1	1	148.8349	182.8033	0	0.214	0.0	0.001	0.0	11.0
0.0	0.0	1	1	400.0	400.0	1	1	1	148.8349	182.8033	0	0.214	-0.001	-0.186	0.0	11.0
0.0	0.0	1	1	400.0	400.0	1	1	1	148.8349	182.8033	0	0.214	0.0	0.049	0.0	11.0
0.0	0.0	1	1	400.0	400.0	1	1	1	148.8349	182.8033	0	0.214	0.0	0.05	0.0	11.0
0.0	0.0	1	1	400.0	400.0	1	1	1	148.8349	182.8033	0	0.214	0.0	-0.009	0.0	11.0
0.0	0.0	1	1	400.0	400.0	1	1	1	148.8349	182.8033	0	0.214	-0.001	-0.018	0.0	11.0
0.0	0.0	1	1	400.0	400.0	1	1	1	148.8349	182.8033	0	0.214	-0.001	-0.014	0.0	11.0
0.0	0.0	1	1	400.0	400.0	1	1	1	148.8349	182.8033	0	0.214	-0.001	-0.029	0.0	11.0
0.0	0.0	1	1	400.0	400.0	1	1	1	148.8349	182.8033	0	0.214	-0.001	-0.055	0.0	11.0
0.0	0.0	1	1	400.0	400.0	1	1	1	148.8349	182.8033	0	0.214	0.0	0.035	0.0	11.0
0.0	0.0	1	1	400.0	400.0	1	1	1	148.8349	182.8033	0	0.214	-0.001	-0.019	0.0	11.0
0.0	0.0	1	1	400.0	400.0	1	1	1	148.8349	182.8033	0	0.214	-0.001	-0.066	0.0	11.0
0.0	0.0	1	1	400.0	400.0	1	1	1	148.8349	182.8033	0	0.214	0.0	-0.002	0.0	11.0
0.0	0.0	1	1	400.0	400.0	1	1	1	148.8349	182.8033	0	0.214	0.0	0.003	0.0	11.0
0.0	0.0	1	1	400.0	400.0	1	1	1	148.8349	182.8033	0	0.214	0.0	-0.003	0.0	11.0
0.0	0.0	1	1	400.0	400.0	1	1	1	148.8349	182.8033	0	0.214	0.0	-0.01	0.0	11.0
0.0	0.0	1	1	400.0	400.0	1	1	1	148.8349	182.8033	0	0.214	0.0	-0.01	0.0	11.0
0.0	0.0	1	1	400.0	400.0	1	1	1	148.8349	182.8033	0	0.214	0.0	0.082	0.0	11.0
0.0	0.0	1	1	400.0	400.0	1	1	1	148.8349	182.8033	0	0.214	-0.001	-0.03	0.0	11.0
0.0	0.0	1	1	400.0	400.0	1	1	1	148.8349	182.8033	0	0.214	0.0	-0.01	0.0	11.0
0.0	0.0	1	1	400.0	400.0	1	1	1	148.8349	182.8033	0	0.214	-0.001	-0.211	0.0	11.0
0.0	0.0	1	1	400.0	400.0	1	1	1	148.8349	182.8033	0	0.214	-0.001	-0.022	0.0	11.0
0.0	0.0	1	1	400.0	400.0	1	1	1	148.8349	182.8033	0	0.214	0.0	0.008	0.0	11.0
0.0	0.0	1	1	400.0	400.0	1	1	1	148.8349	182.8033	0	0.214	-0.001	-0.013	0.0	11.0
0.0	0.0	1	1	400.0	400.0	1	1	1	148.8349	182.8033	0	0.214	-0.001	-0.025	0.0	11.0
4180.487	300.99503	2	1	400.0	300.99503	0	2	1	148.8349	182.8033	1	0.214	0.0	0.0	0.0	11.0
4180.487	300.99503	2	1	400.0	300.99503	0	2	1	148.8349	182.8033	1	0.214	0.0	0.02	0.0	11.0
4180.487	300.99503	2	1	400.0	300.99503	0	2	1	148.8349	182.8033	1	0.214	0.0	0.028	0.0	11.0
4180.487	300.99503	2	1	400.0	300.99503	0	2	1	148.8349	182.8033	1	0.214	0.0	0.175	0.294	11.0
4180.487	300.99503	2	1	400.0	300.99503	0	2	1	148.8349	182.8033	1	0.214	0.002	0.289	0.294	11.0
4180.487	300.99503	2	1	400.0	300.99503	0	2	1	148.8349	182.8033	1	0.214	0.006	0.56	0.569	11.0
4180.487	300.99503	2	1	400.0	300.99503	0	2	1	148.8349	182.8033	1	0.214	0.01	0.644	1.063	11.0
4180.487	300.99503	2	1	400.0	300.99503	0	2	1	148.8349	182.8033	1	0.214	0.018	1.079	1.063	11.0
4180.487	300.99503	2	1	400.0	300.99503	0	2	1	148.8349	182.8033	1	0.215	0.027	1.308	1.283	11.0
4180.487	300.99503	2	1	400.0	300.99503	0	2	1	148.8349	182.8033	1	0.215	0.035	1.269	1.283	11.0
4180.487	300.99503	2	1	400.0	300.99503	0	2	1	148.8349	182.8033	1	0.215	0.046	1.728	1.679	11.0
4180.487	300.99503	2	1	400.0	300.99503	0	2	1	148.8349	182.8033	1	0.215	0.058	2.074	2.021	11.0
4180.487	300.99503	2	1	400.0	300.99503	0	2	1	148.8349	182.8033	1	0.215	0.069	2.003	2.021	11.0
4180.487	300.99503	2	1	400.0	300.99503	0	2	1	148.8349	182.8033	1	0.215	0.079	2.159	2.174	11.0
4180.487	300.99503	2	1	400.0	300.99503	0	2	1	148.8349	182.8033	1	0.215	0.091	2.513	2.448	11.0
4180.487	300.99503	2	1	400.0	300.99503	0	2	1	148.8349	182.8033	1	0.215	0.102	2.381	2.448	11.0
4180.487	300.99503	2	1	400.0	300.99503	0	2	1	148.8349	182.8033	1	0.215	0.112	2.584	2.571	11.0
4180.487	300.99503	2	1	400.0	300.99503	0	2	1	148.8349	182.8033	1	0.215	0.122	2.544	2.571	11.0
4180.487	300.99503	2	1	400.0	300.99503	0	2	1	148.8349	182.8033	1	0.216	0.132	2.741	2.791	11.0
4180.487	300.99503	2	1	400.0	300.99503	0	2	1	148.8349	182.8033	1	0.216	0.144	2.975	2.981	11.0
4180.487	300.99503	2	1	400.0	300.99503	0	2	1	148.8349	182.8033	1	0.216	0.154	3.002	2.981	11.0
4180.487	300.99503	2	1	400.0	300.99503	0	2	1	148.8349	182.8033	1	0.216	0.164	3.07	3.066	11.0
4180.487	300.99503	2	1	400.0	300.99503	0	2	1	148.8349	182.8033	1	0.216	0.174	3.219	3.219	11.0
4180.487	300.99503	2	1	400.0	300.99503	0	2	1	148.8349	182.8033	1	0.216	0.184	3.244	3.219	11.0
4180.487	300.99503	2	1	400.0	300.99503	0	2	1	148.8349	182.8033	1	0.216	0.192	3.292	3.287	11.0
4180.487	300.99503	2	1	400.0	300.99503	0	2	1	148.8349	182.8033	1	0.216	0.2	3.312	3.287	11.0
4180.487	300.99503	2	1	400.0	300.99503	0	2	1	148.8349	182.8033	1	0.216	0.208	3.397	3.409	11.0
4180.487	300.99503	2	1	400.0	300.99503	0	2	1	148.8349	182.8033	1	0.216	0.216	3.5	3.464	11.0
4180.487	300.99503	2	1	400.0	300.99503	0	2	1	148.8349	182.8033	1	0.216	0.224	3.465	3.464	11.0
4180.487	300.99503	2	1	400.0	300.99503	0	2	1	148.8349	182.8033	1	0.216	0.23	3.599	3.562	11.0
4180.487	300.99503	2	1	400.0	300.99503	0	2	1	148.8349	182.8033	1	0.216	0.236	3.545	3.606	11.0
4180.487	300.99503	2	1	400.0	300.99503	0	2	1	148.8349	182.8033	1	0.216	0.242	3.538	3.606	11.0
4180.487	300.99503	2	1	400.0	300.99503	0	2	1	148.8349	182.8033	1	0.216	0.248	3.689	3.685	11.0
4180.487	300.99503	2	1	400.0	300.99503	0	2	1	148.8349	182.8033	1	0.216	0.254	3.677	3.685	11.0
4180.487	300.99503	2	1	400.0	300.99503	0	2	1	148.8349	182.8033	1	0.216	0.26	3.794	3.753	11.0
4180.487	300.99503	2	1	400.0	300.99503	0	2	1	148.8349	182.8033	1	0.216	0.265	3.77	3.784	11.0
4180.487	300.99503	2	1	400.0	300.99503	0	2	1	148.8349	182.8033	1	0.216	0.269	3.771	3.784	11.0
4180.487	300.99503	2	1	400.0	300.99503	0	2	1	148.8349	182.8033	1	0.216	0.273	3.862	3.838	11.0
4180.487	300.99503	2	1	400.0	300.99503	0	2	1	148.8349	182.8033	1	0.216	0.278	3.863	3.863	11.0
4180.487	300.99503	2	1	400.0	300.99503	0	2	1	148.8349	182.8033	1	0.217	0.283	3.9	3.863	11.0
4180.487	300.99503	2	1	400.0	300.99503	0	2	1	148.8349	182.8033	1	0.217	0.286	3.865	3.908	11.0
4180.487	300.99503	2	1	400.0	300.99503	0	2	1	148.8349	182.8033	1	0.217	0.29	3.925	3.908	11.0
4180.487	300.99503	2	1	400.0	300.99503	0	2	1	148.8349	182.8033	1	0.217	0.294	3.963	3.927	11.0
4180.487	300.99503	2	1	400.0	300.99503	0	2	1	148.8349	182.8033	1	0.217	0.298	3.944	3.963	11.0
4180.487	300.99503	2	1	400.0	300.99503	0	2	1	148.8349	182.8033	1	0.217	0.302	3.924	3.963	11.0
4180.487	300.99503	2	1	400.0	300.99503	0	2	1	148.8349	182.8033	1	0.217	0.304	3.958	3.992	11.0
4180.487	300.99503	2	1	400.0	300.99503	0	2	1	148.8349	182.8033	1	0.217	0.306	4.001	4.007	11.0
4180.487	300.99503	2	1	400.0	300.99503	0	2	1	148.8349	182.8033	1	0.218	0.308	4.032	4.007	11.0
4180.487	300.99503	2	1	400.0	300.99503	0	2	1	148.8349	182.8033	1	0.218	0.31	4.092	4.03	11.0
4180.487	300.99503	2	1	400.0	300.99503	0	2	1	148.8349	182.8033	1	0.218	0.312	4.014	4.03	11.0
4180.487	300.99503	2	1	400.0	300.99503	0	2	1	148.8349	182.8033	1	0.218	0.314	4.011	4.042	11.0
4180.487	300.99503	2	1	400.0	300.99503	0	2	1	148.8349	182.8033	1	0.219	0.316	4.063	4.06	11.0
4180.487	300.99503	2	1	400.0	300.99503	0	2	1	148.8349	182.8033	1	0.219	0.318	4.062	4.06	11.0
4180.487	300.99503	2	1	400.0	300.99503	0	2	1	148.8349	182.8033	1	0.219	0.32	4.026	4.077	11.0
4180.487	300.99503	2	1	400.0	300.99503	0	2	1	148.8349	182.8033	1	0.219	0.322	4.082	4.086	11.0
4180.487	300.99503	2	1	400.0	300.99503	0	2	1	148.8349	182.8033	1	0.22	0.322	4.068	4.086	11.0
4180.487	300.99503	2	1	400.0	300.99503	0	2	1	148.8349	182.8033	1	0.22	0.323	4.125	4.098	11.0
4180.487	300.99503	2	1	400.0	300.99503	0	2	1	148.8349	182.8033	1	0.22	0.324	4.046	4.098	11.0
4180.487	300.99503	2	1	400.0	300.99503	0	2	1	148.8349	182.8033	1	0.221	0.325	4.151	4.106	11.0
4180.487	300.99503	2	1	400.0	300.99503	0	2	1	148.8349	182.8033	1	0.221	0.326	3.849	4.115	11.0
4180.487	300.99503	2	1	400.0	300.99503	0	2	1	148.8349	182.8033	1	0.222	0.328	4.331	4.115	11.0
4180.487	300.99503	2	1	400.0	300.99503	0	2	1	148.8349	182.8033	1	0.222	0.33	4.166	4.121	11.0
4180.487	300.99503	2	1	400.0	300.99503	0	2	1	148.8349	182.8033	1	0.222	0.331	4.093	4.129	11.0
4180.487	300.99503	2	1	400.0	300.99503	0	2	1	148.8349	182.8033	1	0.223	0.333	4.133	4.129	11.0
4180.487	300.99503	2	1	400.0	300.99503	0	2	1	148.8349	182.8033	1	0.223	0.334	4.1	4.133	11.0
4180.487	300.99503	2	1	400.0	300.99503	0	2	1	148.8349	182.8033	1	0.224	0.336	4.124	4.133	11.0
4180.487	300.99503	2	1	400.0	300.99503	0	2	1	148.8349	182.8033	1	0.224	0.337	4.178	4.141	11.0
4180.487	300.99503	2	1	400.0	300.99503	0	2	1	148.8349	182.8033	1	0.224	0.338	4.172	4.144	11.0
4180.487	300.99503	2	1	400.0	300.99503	0	2	1	148.8349	182.8033	1	0.225	0.34	4.159	4.144	11.0
4180.487	300.99503	2	1	400.0	300.99503	0	2	1	148.8349	182.8033	1	0.225	0.341	4.169	4.149	11.0
4180.487	300.99503	2	1	400.0	300.99503	0	2	1	148.8349	182.8033	1	0.226	0.341	4.158	4.151	11.0
4180.487	300.99503	2	1	400.0	300.99503	0	2	1	148.8349	182.8033	1	0.226	0.341	4.172	4.151	11.0
4180.487	300.99503	2	1	400.0	300.99503	0	2	1	148.8349	182.8033	1	0.227	0.341	4.145	4.156	11.0
4180.487	300.99503	2	1	400.0	300.99503	0	2	1	148.8349	182.8033	1	0.227	0.341	4.164	4.156	11.0
4180.487	300.99503	2	1	400.0	300.99503	0	2	1	148.8349	182.8033	1	0.227	0.341	4.223	4.161	11.0
4180.487	300.99503	2	1	400.0	300.99503	0	2	1	148.8349	182.8033	1	0.227	0.341	4.157	4.162	11.0
4180.487	300.99503	2	1	400.0	300.99503	0	2	1	148.8349	182.8033	1	0.228	0.341	4.146	4.162	11.0
4180.487	300.99503	2	1	400.0	300.99503	0	2	1	148.8349	182.8033	1	0.228	0.341	4.131	4.166	11.0
4180.487	300.99503	2	1	400.0	300.99503	0	2	1	148.8349	182.8033	1	0.228	0.341	4.186	4.166	11.0
4180.487	300.99503	2	1	400.0	300.99503	0	2	1	148.8349	182.8033	1	0.228	0.34	4.104	4.166	11.0
4180.487	300.99503	2	1	400.0	300.99503	0	2	1	148.8349	182.8033	1	0.229	0.341	4.197	4.169	11.0
4180.487	300.99503	2	1	400.0	300.99503	0	2	1	148.8349	182.8033	1	0.229	0.341	4.186	4.169	11.0
4180.487	300.99503	2	1	400.0	300.99503	0	2	1	148.8349	182.8033	1	0.229	0.341	4.205	4.171	11.0
4180.487	300.99503	2	1	400.0	300.99503	0	2	1	148.8349	182.8033	1	0.229	0.341	4.156	4.172	11.0
4180.487	300.99503	2	1	400.0	300.99503	0	2	1	148.8349	182.8033	1	0.229	0.34	4.07	4.172	11.0
4180.487	300.99503	2	1	400.0	300.99503	0	2	1	148.8349	182.8033	1	0.23	0.34	4.109	4.173	11.0
4180.487	300.99503	2	1	400.0	300.99503	0	2	1	148.8349	182.8033	1	0.23	0.341	4.192	4.174	11.0
4180.487	300.99503	2	1	400.0	300.99503	0	2	1	148.8349	182.8033	1	0.23	0.341	4.162	4.174	11.0
4180.487	300.99503	2	1	400.0	300.99503	0	2	1	148.8349	182.8033	1	0.23	0.341	4.208	4.176	11.0
4180.487	300.99503	2	1	400.0	300.99503	0	2	1	148.8349	182.8033	1	0.23	0.341	4.14	4.176	11.0
4180.487	300.99503	2	1	400.0	300.99503	0	2	1	148.8349	182.8033	1	0.23	0.342	4.175	4.176	11.0
4180.487	300.99503	2	1	400.0	300.99503	0	2	1	148.8349	182.8033	1	0.23	0.342	4.164	4.177	11.0
4180.487	300.99503	2	1	400.0	300.99503	0	2	1	148.8349	182.8033	1	0.23	0.341	4.174	4.177	11.0
4180.487	300.99503	2	1	400.0	300.99503	0	2	1	148.8349	182.8033	1	0.23	0.341	4.147	4.179	11.0
4180.487	300.99503	2	1	400.0	300.99503	0	2	1	148.8349	182.8033	1	0.23	0.342	4.359	4.18	11.0
4180.487	300.99503	2	1	400.0	300.99503	0	2	1	148.8349	182.8033	1	0.23	0.342	4.194	4.18	11.0
4180.487	300.99503	2	1	400.0	300.99503	0	2	1	148.8349	182.8033	1	0.23	0.342	4.203	4.18	11.0
4180.487	300.99503	2	1	400.0	300.99503	0	2	1	148.8349	182.8033	1	0.23	0.342	4.197	4.18	11.0
4180.487	300.99503	2	1	400.0	300.99503	0	2	1	148.8349	182.8033	1	0.23	0.342	4.167	4.181	11.0
4180.487	300.99503	2	1	400.0	300.99503	0	2	1	148.8349	182.8033	1	0.23	0.342	4.196	4.181	11.0
4180.487	300.99503	2	1	400.0	300.99503	0	2	1	148.8349	182.8033	1	0.23	0.341	4.073	4.181	11.0
4180.487	300.99503	2	1	400.0	300.99503	0	2	1	148.8349	182.8033	1	0.23	0.341	4.223	4.182	11.0
4180.487	300.99503	2	1	400.0	300.99503	0	2	1	148.8349	182.8033	1	0.23	0.341	4.148	4.182	11.0
4180.487	300.99503	2	1	400.0	300.99503	0	2	1	148.8349	182.8033	1	0.23	0.341	4.167	4.182	11.0
4180.487	300.99503	2	1	400.0	300.99503	0	2	1	148.8349	182.8033	1	0.23	0.342	4.146	4.182	11.0
4180.487	300.99503	2	1	400.0	300.99503	0	2	1	148.8349	182.8033	1	0.23	0.342	4.152	4.182	11.0
4180.487	300.99503	2	1	400.0	300.99503	0	2	1	148.8349	182.8033	1	0.23	0.342	4.158	4.183	11.0
4180.487	300.99503	2	1	400.0	300.99503	0	2	1	148.8349	182.8033	1	0.23	0.342	4.16	4.183	11.0
4180.487	300.99503	2	1	400.0	300.99503	0	2	1	148.8349	182.8033	1	0.23	0.342	4.176	4.183	11.0
4180.487	300.99503	2	1	400.0	300.99503	1	2	1	148.8349	182.8033	1	0.23	0.341	4.083	4.183	11.0
4180.487	300.99503	2	1	400.0	300.99503	1	2	1	148.8349	182.8033	1	0.23	0.341	4.224	4.184	11.0
4180.487	300.99503	2	1	400.0	300.99503	1	2	1	148.8349	182.8033	1	0.231	0.341	4.17	4.184	11.0
4180.487	300.99503	2	1	400.0	300.99503	1	2	1	148.8349	182.8033	1	0.231	0.341	4.342	4.184	11.0
4180.487	300.99503	2	1	400.0	300.99503	1	2	1	148.8349	182.8033	1	0.231	0.341	4.176	4.184	11.0
4180.487	300.99503	2	1	400.0	300.99503	1	2	1	148.8349	182.8033	1	0.231	0.341	4.135	4.184	11.0
4180.487	300.99503	2	1	400.0	300.99503	1	2	1	148.8349	182.8033	1	0.231	0.341	4.149	4.184	11.0
4180.487	300.99503	2	1	400.0	300.99503	1	2	1	148.8349	182.8033	1	0.231	0.341	4.131	4.184	11.0
4180.487	300.99503	2	1	400.0	300.99503	1	2	1	148.8349	182.8033	1	0.231	0.34	3.996	4.184	11.0
4180.487	300.99503	2	1	400.0	300.99503	1	2	1	148.8349	182.8033	1	0.231	0.341	4.163	4.184	11.0
4180.487	300.99503	2	1	400.0	300.99503	1	2	1	148.8349	182.8033	1	0.231	0.341	4.16	4.184	11.0
4180.487	300.99503	2	1	400.0	300.99503	1	2	1	148.8349	182.8033	1	0.231	0.341	4.204	4.185	11.0
4180.487	300.99503	2	1	400.0	300.99503	1	2	1	148.8349	182.8033	1	0.231	0.341	4.263	4.185	11.0
4180.487	300.99503	2	1	400.0	300.99503	1	2	1	148.8349	182.8033	1	0.231	0.341	4.189	4.185	11.0
4180.487	300.99503	2	1	400.0	300.99503	1	2	1	148.8349	182.8033	1	0.231	0.341	4.247	4.185	11.0
4180.487	300.99503	2	1	400.0	300.99503	1	2	1	148.8349	182.8033	1	0.231	0.341	4.235	4.185	11.0
4180.487	300.99503	2	1	400.0	300.99503	1	2	1	148.8349	182.8033	1	0.231	0.341	4.188	4.185	11.0
4180.487	300.99503	2	1	400.0	300.99503	1	2	1	148.8349	182.8033	1	0.231	0.341	4.222	4.185	11.0
4180.487	300.99503	2	1	400.0	300.99503	1	2	1	148.8349	182.8033	1	0.231	0.341	4.142	4.185	11.0
4180.487	300.99503	2	1	400.0	300.99503	1	2	1	148.8349	182.8033	1	0.231	0.341	4.221	4.185	11.0
4180.487	300.99503	2	1	400.0	300.99503	1	2	1	148.8349	182.8033	1	0.231	0.341	4.182	4.185	11.0
4180.487	300.99503	2	1	400.0	300.99503	1	2	1	148.8349	182.8033	1	0.231	0.341	4.331	4.185	11.0
4180.487	300.99503	2	1	400.0	300.99503	1	2	1	148.8349	182.8033	1	0.231	0.341	4.186	4.185	11.0
4180.487	300.99503	2	1	400.0	300.99503	1	2	1	148.8349	182.8033	1	0.231	0.341	4.187	4.185	11.0
4180.487	300.99503	2	1	400.0	300.99503	1	2	1	148.8349	182.8033	1	0.231	0.341	4.212	4.185	11.0
4180.487	300.99503	2	1	400.0	300.99503	1	2	1	148.8349	182.8033	1	0.231	0.341	4.16	4.185	11.0
4180.487	300.99503	2	1	400.0	300.99503	1	2	1	148.8349	182.8033	1	0.231	0.341	4.264	4.185	11.0
4180.487	300.99503	2	1	400.0	300.99503	1	2	1	148.8349	182.8033	1	0.231	0.341	4.165	4.185	11.0
4180.487	300.99503	2	1	400.0	300.99503	1	2	1	148.8349	182.8033	1	0.231	0.341	4.172	4.185	11.0
4180.487	300.99503	2	1	400.0	300.99503	1	2	1	148.8349	182.8033	1	0.231	0.341	4.214	4.185	11.0
4180.487	300.99503	2	1	400.0	300.99503	1	2	1	148.8349	182.8033	1	0.231	0.341	4.204	4.185	11.0
4180.487	300.99503	2	1	400.0	300.99503	1	2	1	148.8349	182.8033	1	0.231	0.341	4.211	4.185	11.0
4180.487	300.99503	2	1	400.0	300.99503	1	2	1	148.8349	182.8033	1	0.231	0.341	4.19	4.185	11.0
4180.487	300.99503	2	1	400.0	300.99503	1	2	1	148.8349	182.8033	1	0.231	0.341	4.186	4.185	11.0
4180.487	300.99503	2	1	400.0	300.99503	1	2	1	148.8349	182.8033	1	0.231	0.341	4.164	4.185	11.0
4180.487	300.99503	2	1	400.0	300.99503	1	2	1	148.8349	182.8033	1	0.231	0.341	4.17	4.185	11.0
4180.487	300.99503	2	1	400.0	300.99503	1	2	1	148.8349	182.8033	1	0.231	0.341	4.197	4.185	11.0
4180.487	300.99503	2	1	400.0	300.99503	1	2	1	148.8349	182.8033	1	0.231	0.34	3.967	4.185	11.0
4180.487	300.99503	2	1	400.0	300.99503	1	2	1	148.8349	182.8033	1	0.231	0.341	4.146	4.185	11.0
4180.487	300.99503	2	1	400.0	300.99503	1	2	1	148.8349	182.8033	1	0.231	0.341	4.192	4.185	11.0
4180.487	300.99503	2	1	400.0	300.99503	1	2	1	148.8349	182.8033	1	0.231	0.34	4.098	4.185	11.0
4180.487	300.99503	2	1	400.0	300.99503	1	2	1	148.8349	182.8033	1	0.231	0.341	4.217	4.185	11.0
4180.487	300.99503	2	1	400.0	300.99503	1	2	1	148.8349	182.8033	1	0.231	0.341	4.138	4.185	11.0
4180.487	300.99503	2	1	400.0	300.99503	1	2	1	148.8349	182.8033	1	0.231	0.341	4.112	4.185	11.0
4180.487	300.99503	2	1	400.0	300.99503	1	2	1	148.8349	182.8033	1	0.231	0.341	4.211	4.185	11.0
4180.487	300.99503	2	1	400.0	300.99503	1	2	1	148.8349	182.8033	1	0.231	0.341	4.15	4.185	11.0
4180.487	300.99503	2	1	400.0	300.99503	1	2	1	148.8349	182.8033	1	0.231	0.341	4.21	4.185	11.0
4180.487	300.99503	2	1	400.0	300.99503	1	2	1	148.8349	182.8033	1	0.231	0.341	4.195	4.185	11.0
4180.487	300.99503	2	1	400.0	300.99503	1	2	1	148.8349	182.8033	1	0.231	0.341	4.184	4.185	11.0
4180.487	300.99503	2	1	400.0	300.99503	1	2	1	148.8349	182.8033	1	0.231	0.341	4.347	4.185	11.0
4180.487	300.99503	2	1	400.0	300.99503	1	2	1	148.8349	182.8033	1	0.231	0.341	4.211	4.185	11.0
4180.487	300.99503	2	1	400.0	300.99503	1	2	1	148.8349	182.8033	1	0.231	0.341	4.314	4.185	11.0
4180.487	300.99503	2	1	400.0	300.99503	1	2	1	148.8349	182.8033	1	0.231	0.341	4.191	4.185	11.0
4180.487	300.99503	2	1	400.0	300.99503	1	2	1	148.8349	182.8033	1	0.231	0.341	4.183	4.185	11.0
4180.487	300.99503	2	1	400.0	300.99503	1	2	1	148.8349	182.8033	1	0.231	0.341	4.222	4.185	11.0
4180.487	300.99503	2	1	400.0	300.99503	1	2	1	148.8349	182.8033	1	0.231	0.341	4.155	4.185	11.0
4180.487	300.99503	2	1	400.0	300.99503	1	2	1	148.8349	182.8033	1	0.231	0.341	4.251	4.185	11.0
4180.487	300.99503	2	1	400.0	300.99503	1	2	1	148.8349	182.8033	1	0.231	0.341	4.136	4.185	11.0
4180.487	300.99503	2	1	400.0	300.99503	1	2	1	148.8349	182.8033	1	0.231	0.341	4.202	4.185	11.0
4180.487	300.99503	2	1	400.0	300.99503	1	2	1	148.8349	182.8033	1	0.231	0.341	4.136	4.185	11.0
4180.487	300.99503	2	1	400.0	300.99503	1	2	1	148.8349	182.8033	1	0.231	0.341	4.23	4.185	11.0
4180.487	300.99503	2	1	400.0	300.99503	1	2	1	148.8349	182.8033	1	0.231	0.341	4.21	4.185	11.0
4180.487	300.99503	2	1	400.0	300.99503	1	2	1	148.8349	182.8033	1	0.231	0.341	4.195	4.185	11.0
4180.487	300.99503	2	1	400.0	300.99503	1	2	1	148.8349	182.8033	1	0.231	0.341	4.122	4.185	11.0
4180.487	300.99503	2	1	400.0	300.99503	1	2	1	148.8349	182.8033	1	0.231	0.341	4.216	4.185	11.0
4180.487	300.99503	2	1	400.0	300.99503	1	2	1	148.8349	182.8033	1	0.231	0.34	4.091	4.185	11.0
4180.487	300.99503	2	1	400.0	300.99503	1	2	1	148.8349	182.8033	1	0.231	0.34	4.103	4.185	11.0
4180.487	300.99503	2	1	400.0	300.99503	1	2	1	148.8349	182.8033	1	0.231	0.341	4.189	4.185	11.0
4180.487	300.99503	2	1	400.0	300.99503	1	2	1	148.8349	182.8033	1	0.231	0.341	4.196	4.185	11.0
4180.487	300.99503	2	1	400.0	300.99503	1	2	1	148.8349	182.8033	1	0.231	0.341	4.228	4.185	11.0
4180.487	300.99503	2	1	400.0	300.99503	1	2	1	148.8349	182.8033	1	0.231	0.341	4.154	4.185	11.0
4180.487	300.99503	2	1	400.0	300.99503	1	2	1	148.8349	182.8033	1	0.231	0.341	4.166	4.185	11.0
4180.487	300.99503	2	1	400.0	300.99503	1	2	1	148.8349	182.8033	1	0.231	0.341	4.243	4.185	11.0
4180.487	300.99503	2	1	400.0	300.99503	1	2	1	148.8349	182.8033	1	0.231	0.341	4.142	4.185	11.0
4180.487	300.99503	2	1	400.0	300.99503	1	2	1	148.8349	182.8033	1	0.231	0.341	4.142	4.185	11.0
4180.487	300.99503	2	1	400.0	300.99503	1	2	1	148.8349	182.8033	1	0.231	0.341	4.18	4.185	11.0
4180.487	300.99503	2	1	400.0	300.99503	1	2	1	148.8349	182.8033	1	0.231	0.341	4.209	4.185	11.0
4180.487	300.99503	2	1	400.0	300.99503	1	2	1	148.8349	182.8033	1	0.231	0.341	4.189	4.185	11.0
4180.487	300.99503	2	1	400.0	300.99503	1	2	1	148.8349	182.8033	1	0.231	0.341	4.149	4.185	11.0
4180.487	300.99503	2	1	400.0	300.99503	1	2	1	148.8349	182.8033	1	0.231	0.341	4.167	4.185	11.0
4180.487	300.99503	2	1	400.0	300.99503	1	2	1	148.8349	182.8033	1	0.231	0.341	4.175	4.185	11.0
4180.487	300.99503	2	1	400.0	300.99503	1	2	1	148.8349	182.8033	1	0.231	0.341	4.169	4.185	11.0
4180.487	300.99503	2	1	400.0	300.99503	1	2	1	148.8349	182.8033	1	0.231	0.341	4.199	4.185	11.0
4180.487	300.99503	2	1	400.0	300.99503	1	2	1	148.8349	182.8033	1	0.231	0.341	4.237	4.185	11.0
4180.487	300.99503	2	1	400.0	300.99503	1	2	1	148.8349	182.8033	1	0.231	0.34	4.105	4.185	11.0
4180.487	300.99503	2	1	400.0	300.99503	1	2	1	148.8349	182.8033	1	0.231	0.341	4.143	4.185	11.0
4180.487	300.99503	2	1	400.0	300.99503	1	2	1	148.8349	182.8033	1	0.231	0.341	4.135	4.185	11.0
4180.487	300.99503	2	1	400.0	300.99503	1	2	1	148.8349	182.8033	1	0.231	0.341	4.235	4.185	11.0
4180.487	300.99503	2	1	400.0	300.99503	1	2	1	148.8349	182.8033	1	0.231	0.341	4.13	4.185	11.0
4180.487	300.99503	2	1	400.0	300.99503	1	2	1	148.8349	182.8033	1	0.231	0.341	4.229	4.185	11.0
4180.487	300.99503	2	1	400.0	300.99503	1	2	1	148.8349	182.8033	1	0.231	0.341	4.196	4.185	11.0
4180.487	300.99503	2	1	400.0	300.99503	1	2	1	148.8349	182.8033	1	0.231	0.341	4.236	4.185	11.0
4180.487	300.99503	2	1	400.0	300.99503	1	2	1	148.8349	182.8033	1	0.231	0.341	4.21	4.185	11.0
4180.487	300.99503	2	1	400.0	300.99503	1	2	1	148.8349	182.8033	1	0.231	0.341	4.163	4.185	11.0
4180.487	300.99503	2	1	400.0	300.99503	1	2	1	148.8349	182.8033	1	0.231	0.341	4.183	4.185	11.0
4180.487	300.99503	2	1	400.0	300.99503	1	2	1	148.8349	182.8033	1	0.231	0.341	4.163	4.185	11.0
4180.487	300.99503	2	1	400.0	300.99503	1	2	1	148.8349	182.8033	1	0.231	0.341	4.208	4.185	11.0
4180.487	300.99503	2	1	400.0	300.99503	1	2	1	148.8349	182.8033	1	0.231	0.341	4.178	4.185	11.0
4180.487	300.99503	2	1	400.0	300.99503	1	2	1	148.8349	182.8033	1	0.231	0.341	4.129	4.185	11.0
4180.487	300.99503	2	1	400.0	300.99503	1	2	1	148.8349	182.8033	1	0.231	0.341	4.177	4.185	11.0
4180.487	300.99503	2	1	400.0	300.99503	1	2	1	148.8349	182.8033	1	0.231	0.341	4.19	4.185	11.0
4180.487	300.99503	2	1	400.0	300.99503	1	2	1	148.8349	182.8033	1	0.231	0.341	4.217	4.185	11.0
4180.487	300.99503	2	1	400.0	300.99503	1	2	1	148.8349	182.8033	1	0.231	0.341	4.138	4.185	11.0
4180.487	300.99503	2	1	400.0	300.99503	1	2	1	148.8349	182.8033	1	0.231	0.341	4.186	4.185	11.0
4180.487	300.99503	2	1	400.0	300.99503	1	2	1	148.8349	182.8033	1	0.231	0.341	4.173	4.185	11.0
4180.487	300.99503	2	1	400.0	300.99503	1	2	1	148.8349	182.8033	1	0.231	0.341	4.165	4.185	11.0
4180.487	300.99503	2	1	400.0	300.99503	1	2	1	148.8349	182.8033	1	0.231	0.341	4.219	4.185	11.0
4180.487	300.99503	2	1	400.0	300.99503	1	2	1	148.8349	182.8033	1	0.231	0.341	4.172	4.185	11.0
4180.487	300.99503	2	1	400.0	300.99503	1	2	1	148.8349	182.8033	1	0.231	0.341	4.166	4.185	11.0
4180.487	300.99503	2	1	400.0	300.99503	1	2	1	148.8349	182.8033	1	0.231	0.341	4.166	4.185	11.0
4180.487	300.99503	2	1	400.0	300.99503	1	2	1	148.8349	182.8033	1	0.231	0.341	4.139	4.185	11.0
4180.487	300.99503	2	1	400.0	300.99503	1	2	1	148.8349	182.8033	1	0.231	0.342	4.467	4.185	11.0
4180.487	300.99503	2	1	400.0	300.99503	1	2	1	148.8349	182.8033	1	0.231	0.342	4.196	4.185	11.0
4180.487	300.99503	2	1	400.0	300.99503	1	2	1	148.8349	182.8033	1	0.231	0.342	4.171	4.185	11.0
4180.487	300.99503	2	1	400.0	300.99503	1	2	1	148.8349	182.8033	1	0.231	0.342	4.163	4.185	11.0
4180.487	300.99503	2	1	400.0	300.99503	1	2	1	148.8349	182.8033	1	0.231	0.342	4.191	4.185	11.0
4180.487	300.99503	2	1	400.0	300.99503	1	2	1	148.8349	182.8033	1	0.231	0.342	4.176	4.185	11.0
4180.487	300.99503	2	1	400.0	300.99503	1	2	1	148.8349	182.8033	1	0.23	0.342	4.226	4.185	11.0
4180.487	300.99503	2	1	400.0	300.99503	1	2	1	148.8349	182.8033	1	0.23	0.342	4.216	4.185	11.0
4180.487	300.99503	2	1	400.0	300.99503	1	2	1	148.8349	182.8033	1	0.23	0.342	4.227	4.185	11.0
4180.487	300.99503	2	1	400.0	300.99503	1	2	1	148.8349	182.8033	1	0.23	0.342	4.181	4.185	11.0
4180.487	300.99503	2	1	400.0	300.99503	1	2	1	148.8349	182.8033	1	0.23	0.341	4.204	4.185	11.0
0.0	0.0	2	1	400.0	300.99503	1	2	1	148.8349	182.8033	0	0.23	0.341	4.172	4.185	11.0
0.0	0.0	2	1	400.0	300.99503	1	2	1	148.8349	182.8033	0	0.23	0.341	4.235	4.185	11.0
0.0	0.0	2	1	400.0	300.99503	1	2	1	148.8349	182.8033	0	0.23	0.341	4.18	4.185	11.0
0.0	0.0	2	1	400.0	300.99503	1	2	1	148.8349	182.8033	0	0.23	0.341	4.158	4.185	11.0
0.0	0.0	2	1	400.0	300.99503	1	2	1	148.8349	182.8033	0	0.23	0.336	3.55	3.613	11.0
0.0	0.0	2	1	400.0	300.99503	1	2	1	148.8349	182.8033	0	0.23	0.333	3.655	3.613	11.0
0.0	0.0	2	1	400.0	300.99503	1	2	1	148.8349	182.8033	0	0.229	0.327	3.327	3.358	11.0
0.0	0.0	2	1	400.0	300.99503	1	2	1	148.8349	182.8033	0	0.229	0.321	3.156	2.901	11.0
0.0	0.0	2	1	400.0	300.99503	1	2	1	148.8349	182.8033	0	0.229	0.312	2.876	2.901	11.0
0.0	0.0	2	1	400.0	300.99503	1	2	1	148.8349	182.8033	0	0.229	0.304	2.682	2.695	11.0
0.0	0.0	2	1	400.0	300.99503	1	2	1	148.8349	182.8033	0	0.228	0.296	2.726	2.695	11.0
0.0	0.0	2	1	400.0	300.99503	1	2	1	148.8349	182.8033	0	0.228	0.286	2.327	2.328	11.0
0.0	0.0	2	1	400.0	300.99503	1	2	1	148.8349	182.8033	0	0.228	0.276	2.217	2.162	11.0
0.0	0.0	2	1	400.0	300.99503	1	2	1	148.8349	182.8033	0	0.228	0.267	2.177	2.162	11.0
0.0	0.0	2	1	400.0	300.99503	1	2	1	148.8349	182.8033	0	0.228	0.255	1.873	1.867	11.0
0.0	0.0	2	1	400.0	300.99503	1	2	1	148.8349	182.8033	0	0.227	0.244	1.635	1.612	11.0
0.0	0.0	2	1	400.0	300.99503	1	2	1	148.8349	182.8033	0	0.227	0.233	1.635	1.612	11.0
0.0	0.0	2	1	400.0	300.99503	1	2	1	148.8349	182.8033	0	0.227	0.223	1.508	1.499	11.0
0.0	0.0	2	1	400.0	300.99503	1	2	1	148.8349	182.8033	0	0.227	0.214	1.558	1.499	11.0
0.0	0.0	2	1	400.0	300.99503	1	2	1	148.8349	182.8033	0	0.227	0.204	1.278	1.294	11.0
0.0	0.0	2	1	400.0	300.99503	1	2	1	148.8349	182.8033	0	0.226	0.195	1.231	1.203	11.0
0.0	0.0	2	1	400.0	300.99503	1	2	1	148.8349	182.8033	0	0.226	0.186	1.196	1.203	11.0
0.0	0.0	2	1	400.0	300.99503	1	2	1	148.8349	182.8033	0	0.226	0.175	0.939	1.038	11.0
0.0	0.0	2	1	400.0	300.99503	1	2	1	148.8349	182.8033	0	0.226	0.167	1.035	0.964	11.0
0.0	0.0	2	1	400.0	300.99503	1	2	1	148.8349	182.8033	0	0.225	0.157	0.95	0.964	11.0
0.0	0.0	2	1	400.0	300.99503	1	2	1	148.8349	182.8033	0	0.225	0.15	1.055	0.833	11.0
0.0	0.0	2	1	400.0	300.99503	1	2	1	148.8349	182.8033	0	0.225	0.142	0.816	0.833	11.0
0.0	0.0	2	1	400.0	300.99503	1	2	1	148.8349	182.8033	0	0.224	0.133	0.719	0.719	11.0
0.0	0.0	2	1	400.0	300.99503	1	2	1	148.8349	182.8033	0	0.224	0.125	0.707	0.668	11.0
0.0	0.0	2	1	400.0	300.99503	1	2	1	148.8349	182.8033	0	0.224	0.117	0.726	0.668	11.0
0.0	0.0	2	1	400.0	300.99503	1	2	1	148.8349	182.8033	0	0.223	0.111	0.58	0.577	11.0
0.0	0.0	2	1	400.0	300.99503	1	2	1	148.8349	182.8033	0	0.223	0.104	0.566	0.536	11.0
0.0	0.0	2	1	400.0	300.99503	1	2	1	148.8349	182.8033	0	0.223	0.098	0.543	0.536	11.0
0.0	0.0	2	1	400.0	300.99503	1	2	1	148.8349	182.8033	0	0.222	0.093	0.513	0.462	11.0
0.0	0.0	2	1	400.0	300.99503	1	2	1	148.8349	182.8033	0	0.222	0.088	0.387	0.462	11.0
0.0	0.0	2	1	400.0	300.99503	1	2	1	148.8349	182.8033	0	0.222	0.082	0.405	0.43	11.0
0.0	0.0	2	1	400.0	300.99503	1	2	1	148.8349	182.8033	0	0.221	0.077	0.377	0.371	11.0
0.0	0.0	2	1	400.0	300.99503	1	2	1	148.8349	182.8033	0	0.221	0.073	0.344	0.371	11.0
0.0	0.0	2	1	400.0	300.99503	1	2	1	148.8349	182.8033	0	0.221	0.069	0.362	0.345	11.0
0.0	0.0	2	1	400.0	300.99503	1	2	1	148.8349	182.8033	0	0.22	0.065	0.336	0.345	11.0
0.0	0.0	2	1	400.0	300.99503	1	2	1	148.8349	182.8033	0	0.22	0.061	0.267	0.297	11.0
0.0	0.0	2	1	400.0	300.99503	1	2	1	148.8349	182.8033	0	0.22	0.058	0.416	0.276	11.0
0.0	0.0	2	1	400.0	300.99503	1	2	1	148.8349	182.8033	0	0.22	0.056	0.287	0.276	11.0
0.0	0.0	2	1	400.0	300.99503	1	2	1	148.8349	182.8033	0	0.219	0.053	0.281	0.238	11.0
0.0	0.0	2	1	400.0	300.99503	1	2	1	148.8349	182.8033	0	0.219	0.05	0.243	0.221	11.0
0.0	0.0	2	1	400.0	300.99503	1	2	1	148.8349	182.8033	0	0.219	0.046	0.236	0.221	11.0
0.0	0.0	2	1	400.0	300.99503	1	2	1	148.8349	182.8033	0	0.218	0.042	0.21	0.191	11.0
0.0	0.0	2	1	400.0	300.99503	1	2	1	148.8349	182.8033	0	0.218	0.039	0.205	0.191	11.0
0.0	0.0	2	1	400.0	300.99503	1	2	1	148.8349	182.8033	0	0.218	0.037	0.21	0.177	11.0
0.0	0.0	2	1	400.0	300.99503	1	2	1	148.8349	182.8033	0	0.218	0.035	0.151	0.153	11.0
0.0	0.0	2	1	400.0	300.99503	1	2	1	148.8349	182.8033	0	0.217	0.034	0.263	0.153	11.0
0.0	0.0	2	1	400.0	300.99503	1	2	1	148.8349	182.8033	0	0.217	0.032	0.169	0.132	11.0
0.0	0.0	2	1	400.0	300.99503	1	2	1	148.8349	182.8033	0	0.217	0.03	0.103	0.122	11.0
0.0	0.0	2	1	400.0	300.99503	1	2	1	148.8349	182.8033	0	0.216	0.028	0.17	0.122	11.0
0.0	0.0	2	1	400.0	300.99503	1	2	1	148.8349	182.8033	0	0.216	0.026	0.107	0.106	11.0
0.0	0.0	2	1	400.0	300.99503	1	2	1	148.8349	182.8033	0	0.216	0.024	0.074	0.098	11.0
0.0	0.0	2	1	400.0	300.99503	1	2	1	148.8349	182.8033	0	0.216	0.022	0.122	0.098	11.0
0.0	0.0	2	1	400.0	300.99503	1	2	1	148.8349	182.8033	0	0.215	0.02	0.071	0.084	11.0
0.0	0.0	2	1	400.0	300.99503	1	2	1	148.8349	182.8033	0	0.215	0.02	0.091	0.084	11.0
0.0	0.0	2	1	400.0	300.99503	1	2	1	148.8349	182.8033	0	0.215	0.02	0.067	0.073	11.0
0.0	0.0	2	1	400.0	300.99503	1	2	1	148.8349	182.8033	0	0.215	0.02	0.068	0.067	11.0
0.0	0.0	2	1	400.0	300.99503	1	2	1	148.8349	182.8033	0	0.215	0.02	0.098	0.067	11.0
0.0	0.0	2	1	400.0	300.99503	1	2	1	148.8349	182.8033	0	0.214	0.02	0.046	0.058	11.0
0.0	0.0	2	1	400.0	300.99503	1	2	1	148.8349	182.8033	0	0.214	0.02	0.032	0.054	11.0
0.0	0.0	2	1	400.0	300.99503	1	2	1	148.8349	182.8033	0	0.214	0.02	0.089	0.054	11.0
0.0	0.0	2	1	400.0	300.99503	1	2	1	148.8349	182.8033	0	0.214	0.02	0.024	0.046	11.0
0.0	0.0	2	1	400.0	300.99503	1	2	1	148.8349	182.8033	0	0.213	0.02	0.035	0.046	11.0
0.0	0.0	2	1	400.0	300.99503	1	2	1	148.8349	182.8033	0	0.213	0.02	0.051	0.04	11.0
0.0	0.0	2	1	400.0	300.99503	1	2	1	148.8349	182.8033	0	0.213	0.02	0.016	0.037	11.0
0.0	0.0	2	1	400.0	300.99503	1	2	1	148.8349	182.8033	0	0.213	0.02	0.074	0.037	11.0
0.0	0.0	2	1	400.0	300.99503	1	2	1	148.8349	182.8033	0	0.213	0.02	0.005	0.032	11.0
0.0	0.0	2	1	400.0	300.99503	1	2	1	148.8349	182.8033	0	0.212	0.02	0.043	0.029	11.0
0.0	0.0	2	1	400.0	300.99503	1	2	1	148.8349	182.8033	0	0.212	0.02	0.028	0.029	11.0
0.0	0.0	2	1	400.0	300.99503	1	2	1	148.8349	182.8033	0	0.212	0.02	0.017	0.025	11.0
0.0	0.0	2	1	400.0	300.99503	1	2	1	148.8349	182.8033	0	0.212	0.019	0.008	0.025	11.0
0.0	0.0	2	1	400.0	300.99503	1	2	1	148.8349	182.8033	0	0.212	0.019	0.019	0.023	11.0
0.0	0.0	2	1	400.0	300.99503	1	2	1	148.8349	182.8033	0	0.211	0.019	0.046	0.02	11.0
0.0	0.0	2	1	400.0	300.99503	1	2	1	148.8349	182.8033	0	0.211	0.019	0.031	0.02	11.0
0.0	0.0	2	1	400.0	300.99503	1	2	1	148.8349	182.8033	0	0.211	0.019	0.046	0.018	11.0
0.0	0.0	2	1	400.0	300.99503	1	2	1	148.8349	182.8033	0	0.211	0.019	0.017	0.018	11.0
0.0	0.0	2	1	400.0	300.99503	1	2	1	148.8349	182.8033	0	0.211	0.019	0.028	0.016	11.0
0.0	0.0	2	1	400.0	300.99503	1	2	1	148.8349	182.8033	0	0.211	0.019	0.039	0.014	11.0
0.0	0.0	2	1	400.0	300.99503	1	2	1	148.8349	182.8033	0	0.21	0.018	-0.017	0.014	11.0
0.0	0.0	2	1	400.0	300.99503	1	2	1	148.8349	182.8033	0	0.21	0.018	-0.002	0.012	11.0
0.0	0.0	2	1	400.0	300.99503	1	2	1	148.8349	182.8033	0	0.21	0.018	0.026	0.01	11.0
0.0	0.0	2	1	400.0	300.99503	1	2	1	148.8349	182.8033	0	0.21	0.018	0.018	0.01	11.0
0.0	0.0	2	1	400.0	300.99503	1	2	1	148.8349	182.8033	0	0.21	0.019	0.278	0.01	11.0
0.0	0.0	2	1	400.0	300.99503	1	2	1	148.8349	182.8033	0	0.21	0.019	0.033	0.01	11.0
0.0	0.0	2	1	400.0	300.99503	1	2	1	148.8349	182.8033	0	0.209	0.019	-0.011	0.008	11.0
0.0	0.0	2	1	400.0	300.99503	1	2	1	148.8349	182.8033	0	0.209	0.019	-0.003	0.007	11.0
0.0	0.0	2	1	400.0	300.99503	1	2	1	148.8349	182.8033	0	0.209	0.019	0.025	0.007	11.0
0.0	0.0	2	1	400.0	300.99503	1	2	1	148.8349	182.8033	0	0.209	0.019	0.032	0.006	11.0
0.0	0.0	2	1	400.0	300.99503	1	2	1	148.8349	182.8033	0	0.209	0.018	-0.019	0.006	11.0
0.0	0.0	2	1	400.0	300.99503	1	2	1	148.8349	182.8033	0	0.209	0.018	0.001	0.006	11.0
0.0	0.0	2	1	400.0	300.99503	1	2	1	148.8349	182.8033	0	0.209	0.018	0.01	0.005	11.0
0.0	0.0	2	1	400.0	300.99503	1	2	1	148.8349	182.8033	0	0.209	0.017	0.209	0.004	11.0
0.0	0.0	2	1	400.0	300.99503	1	2	1	148.8349	182.8033	0	0.209	0.017	-0.006	0.004	11.0
0.0	0.0	2	1	400.0	300.99503	1	2	1	148.8349	182.8033	0	0.209	0.016	0.006	0.003	11.0
0.0	0.0	2	1	400.0	300.99503	1	2	1	148.8349	182.8033	0	0.209	0.014	-0.02	0.003	11.0
0.0	0.0	2	1	400.0	300.99503	1	2	1	148.8349	182.8033	0	0.209	0.014	0.028	0.003	11.0
0.0	0.0	2	1	400.0	300.99503	1	2	1	148.8349	182.8033	0	0.209	0.013	-0.018	0.002	11.0
0.0	0.0	2	1	400.0	300.99503	1	2	1	148.8349	182.8033	0	0.209	0.013	0.0	0.002	11.0
0.0	0.0	2	1	400.0	300.99503	1	2	1	148.8349	182.8033	0	0.209	0.013	0.007	0.002	11.0
0.0	0.0	2	1	400.0	300.99503	1	2	1	148.8349	182.8033	0	0.209	0.013	0.0	0.001	11.0
0.0	0.0	2	1	400.0	300.99503	1	2	1	148.8349	182.8033	0	0.209	0.013	0.042	0.001	11.0
0.0	0.0	2	1	400.0	300.99503	1	2	1	148.8349	182.8033	0	0.209	0.013	0.031	0.001	11.0
0.0	0.0	2	1	400.0	300.99503	1	2	1	148.8349	182.8033	0	0.209	0.013	0.03	0.001	11.0
0.0	0.0	2	1	400.0	300.99503	1	2	1	148.8349	182.8033	0	0.209	0.013	0.012	0.001	11.0
0.0	0.0	2	1	400.0	300.99503	1	2	1	148.8349	182.8033	0	0.209	0.013	0.012	0.001	11.0
0.0	0.0	2	1	400.0	300.99503	1	2	1	148.8349	182.8033	0	0.209	0.012	-0.043	0.001	11.0
0.0	0.0	2	1	400.0	300.99503	1	2	1	148.8349	182.8033	0	0.209	0.01	-0.027	0.0	11.0
0.0	0.0	2	1	400.0	300.99503	1	2	1	148.8349	182.8033	0	0.209	0.009	0.009	0.0	11.0
0.0	0.0	2	1	400.0	300.99503	1	2	1	148.8349	182.8033	0	0.209	0.007	-0.029	0.0	11.0
0.0	0.0	2	1	400.0	300.99503	1	2	1	148.8349	182.8033	0	0.209	0.005	-0.022	0.0	11.0
0.0	0.0	2	1	400.0	300.99503	1	2	1	148.8349	182.8033	0	0.209	0.005	0.031	0.0	11.0
0.0	0.0	2	1	400.0	300.99503	1	2	1	148.8349	182.8033	0	0.209	0.005	-0.008	0.0	11.0
0.0	0.0	2	1	400.0	300.99503	1	2	1	148.8349	182.8033	0	0.209	0.005	0.0	0.0	11.0
0.0	0.0	2	1	400.0	300.99503	1	2	1	148.8349	182.8033	0	0.209	0.004	-0.048	0.0	11.0
0.0	0.0	2	1	400.0	300.99503	1	2	1	148.8349	182.8033	0	0.209	0.004	0.039	0.0	11.0
0.0	0.0	2	1	400.0	300.99503	1	2	1	148.8349	182.8033	0	0.209	0.004	0.03	0.0	11.0
0.0	0.0	2	1	400.0	300.99503	1	2	1	148.8349	182.8033	0	0.209	0.003	0.041	0.0	11.0
0.0	0.0	2	1	400.0	300.99503	1	2	1	148.8349	182.8033	0	0.209	0.003	0.005	0.0	11.0
0.0	0.0	2	1	400.0	300.99503	1	2	1	148.8349	182.8033	0	0.209	0.003	0.013	0.0	11.0
0.0	0.0	2	1	400.0	300.99503	1	2	1	148.8349	182.8033	0	0.209	0.002	0.023	0.0	11.0
0.0	0.0	2	1	400.0	300.99503	1	2	1	148.8349	182.8033	0	0.209	0.002	-0.011	0.0	11.0
0.0	0.0	2	1	400.0	300.99503	1	2	1	148.8349	182.8033	0	0.209	0.002	-0.008	0.0	11.0
0.0	0.0	2	1	400.0	300.99503	1	2	1	148.8349	182.8033	0	0.209	0.001	-0.015	0.0	11.0
0.0	0.0	2	1	400.0	300.99503	1	2	1	148.8349	182.8033	0	0.209	0.0	0.026	0.0	11.0
0.0	0.0	2	1	400.0	300.99503	1	2	1	148.8349	182.8033	0	0.209	-0.001	-0.19	0.0	11.0
0.0	0.0	2	1	400.0	300.99503	1	2	1	148.8349	182.8033	0	0.209	0.0	0.032	0.0	11.0
0.0	0.0	2	1	400.0	300.99503	1	2	1	148.8349	182.8033	0	0.209	-0.001	-0.116	0.0	11.0
0.0	0.0	2	1	400.0	300.99503	1	2	1	148.8349	182.8033	0	0.209	0.0	0.016	0.0	11.0
0.0	0.0	2	1	400.0	300.99503	1	2	1	148.8349	182.8033	0	0.209	0.0	0.019	0.0	11.0
0.0	0.0	2	1	400.0	300.99503	1	2	1	148.8349	182.8033	0	0.209	0.0	0.04	0.0	11.0
0.0	0.0	2	1	400.0	300.99503	1	2	1	148.8349	182.8033	0	0.209	0.0	0.011	0.0	11.0
0.0	0.0	2	1	400.0	300.99503	1	2	1	148.8349	182.8033	0	0.209	-0.001	-0.035	0.0	11.0
0.0	0.0	2	1	400.0	300.99503	1	2	1	148.8349	182.8033	0	0.209	0.0	0.083	0.0	11.0
0.0	0.0	2	1	400.0	300.99503	1	2	1	148.8349	182.8033	0	0.209	-0.001	-0.012	0.0	11.0
0.0	0.0	2	1	400.0	300.99503	1	2	1	148.8349	182.8033	0	0.209	0.0	0.007	0.0	11.0
0.0	0.0	2	1	400.0	300.99503	1	2	1	148.8349	182.8033	0	0.209	0.0	-0.007	0.0	11.0
0.0	0.0	2	1	400.0	300.99503	1	2	1	148.8349	182.8033	0	0.209	0.0	-0.005	0.0	11.0
0.0	0.0	2	1	400.0	300.99503	1	2	1	148.8349	182.8033	0	0.209	-0.001	-0.013	0.0	11.0
0.0	0.0	2	1	400.0	300.99503	1	2	1	148.8349	182.8033	0	0.209	0.0	-0.001	0.0	11.0
0.0	0.0	2	1	400.0	300.99503	1	2	1	148.8349	182.8033	0	0.209	0.0	0.009	0.0	11.0
0.0	0.0	2	1	400.0	300.99503	1	2	1	148.8349	182.8033	0	0.209	0.0	0.008	0.0	11.0
0.0	0.0	2	1	400.0	300.99503	1	2	1	148.8349	182.8033	0	0.209	0.0	0.031	0.0	11.0
0.0	0.0	2	1	400.0	300.99503	1	2	1	148.8349	182.8033	0	0.209	0.0	0.015	0.0	11.0
0.0	0.0	2	1	400.0	300.99503	1	2	1	148.8349	182.8033	0	0.209	-0.001	-0.018	0.0	11.0
0.0	0.0	2	1	400.0	300.99503	1	2	1	148.8349	182.8033	0	0.209	0.0	-0.005	0.0	11.0
0.0	0.0	2	1	400.0	300.99503	1	2	1	148.8349	182.8033	0	0.209	-0.001	-0.012	0.0	11.0
0.0	0.0	2	1	400.0	300.99503	1	2	1	148.8349	182.8033	0	0.209	-0.001	-0.024	0.0	11.0
0.0	0.0	2	1	400.0	300.99503	1	2	1	148.8349	182.8033	0	0.209	-0.001	-0.012	0.0	11.0
0.0	0.0	2	1	400.0	300.99503	1	2	1	148.8349	182.8033	0	0.209	-0.001	-0.032	0.0	11.0
0.0	0.0	2	1	400.0	300.99503	1	2	1	148.8349	182.8033	0	0.209	0.0	0.007	0.0	11.0
0.0	0.0	2	1	400.0	300.99503	1	2	1	148.8349	182.8033	0	0.209	0.0	0.02	0.0	11.0
0.0	0.0	2	1	400.0	300.99503	1	2	1	148.8349	182.8033	0	0.209	0.0	0.001	0.0	11.0
0.0	0.0	2	1	400.0	300.99503	1	2	1	148.8349	182.8033	0	0.209	0.0	-0.01	0.0	11.0
0.0	0.0	2	1	400.0	300.99503	1	2	1	148.8349	182.8033	0	0.209	0.0	0.1	0.0	11.0
0.0	0.0	2	1	400.0	300.99503	1	2	1	148.8349	182.8033	0	0.209	0.0	0.002	0.0	11.0
0.0	0.0	2	1	400.0	300.99503	1	2	1	148.8349	182.8033	0	0.209	0.0	0.086	0.0	11.0
0.0	0.0	2	1	400.0	300.99503	1	2	1	148.8349	182.8033	0	0.209	0.0	-0.006	0.0	11.0
0.0	0.0	2	1	400.0	300.99503	1	2	1	148.8349	182.8033	0	0.209	-0.001	-0.018	0.0	11.0
0.0	0.0	2	1	400.0	300.99503	1	2	1	148.8349	182.8033	0	0.209	0.0	0.063	0.0	11.0
0.0	0.0	2	1	400.0	300.99503	1	2	1	148.8349	182.8033	0	0.209	-0.001	-0.042	0.0	11.0
0.0	0.0	2	1	400.0	300.99503	1	2	1	148.8349	182.8033	0	0.209	-0.001	-0.065	0.0	11.0
0.0	0.0	2	1	400.0	300.99503	1	2	1	148.8349	182.8033	0	0.209	0.0	0.145	0.0	11.0
0.0	0.0	2	1	400.0	300.99503	1	2	1	148.8349	182.8033	0	0.209	-0.001	-0.039	0.0	11.0
0.0	0.0	2	1	400.0	300.99503	1	2	1	148.8349	182.8033	0	0.209	0.0	0.016	0.0	11.0
0.0	0.0	2	1	400.0	300.99503	1	2	1	148.8349	182.8033	0	0.209	0.0	-0.01	0.0	11.0
0.0	0.0	2	1	400.0	300.99503	1	2	1	148.8349	182.8033	0	0.209	0.0	-0.007	0.0	11.0
0.0	0.0	2	1	400.0	300.99503	1	2	1	148.8349	182.8033	0	0.209	0.0	0.003	0.0	11.0
0.0	0.0	2	1	400.0	300.99503	1	2	1	148.8349	182.8033	0	0.209	-0.001	-0.018	0.0	11.0
0.0	0.0	2	1	400.0	300.99503	1	2	1	148.8349	182.8033	0	0.209	0.0	0.001	0.0	11.0
0.0	0.0	2	1	400.0	300.99503	1	2	1	148.8349	182.8033	0	0.209	0.0	0.0	0.0	11.0
0.0	0.0	2	1	400.0	300.99503	1	2	1	148.8349	182.8033	0	0.209	0.0	0.021	0.0	11.0
0.0	0.0	2	1	400.0	300.99503	1	2	1	148.8349	182.8033	0	0.209	0.0	0.0	0.0	11.0
0.0	0.0	2	1	400.0	300.99503	1	2	1	148.8349	182.8033	0	0.209	-0.001	-0.016	0.0	11.0
0.0	0.0	2	1	400.0	300.99503	1	2	1	148.8349	182.8033	0	0.209	0.0	0.006	0.0	11.0
0.0	0.0	2	1	400.0	300.99503	1	2	1	148.8349	182.8033	0	0.209	0.0	0.036	0.0	11.0
0.0	0.0	2	1	400.0	300.99503	1	2	1	148.8349	182.8033	0	0.209	0.0	0.04	0.0	11.0
0.0	0.0	2	1	400.0	300.99503	1	2	1	148.8349	182.8033	0	0.209	0.0	0.009	0.0	11.0
0.0	0.0	2	1	400.0	300.99503	1	2	1	148.8349	182.8033	0	0.209	0.0	0.026	0.0	11.0
0.0	0.0	2	1	400.0	300.99503	1	2	1	148.8349	182.8033	0	0.209	0.0	-0.008	0.0	11.0
0.0	0.0	2	1	400.0	300.99503	1	2	1	148.8349	182.8033	0	0.209	-0.001	-0.058	0.0	11.0
0.0	0.0	2	1	400.0	300.99503	1	2	1	148.8349	182.8033	0	0.209	0.0	0.007	0.0	11.0
0.0	0.0	2	1	400.0	300.99503	1	2	1	148.8349	182.8033	0	0.209	0.0	0.029	0.0	11.0
0.0	0.0	2	1	400.0	300.99503	1	2	1	148.8349	182.8033	0	0.209	-0.001	-0.054	0.0	11.0
0.0	0.0	2	1	400.0	300.99503	1	2	1	148.8349	182.8033	0	0.209	0.0	0.0	0.0	11.0
0.0	0.0	2	1	400.0	300.99503	1	2	1	148.8349	182.8033	0	0.209	-0.001	-0.042	0.0	11.0
0.0	0.0	2	1	400.0	300.99503	1	2	1	148.8349	182.8033	0	0.209	0.0	0.013	0.0	11.0
0.0	0.0	2	1	400.0	300.99503	1	2	1	148.8349	182.8033	0	0.209	0.0	0.021	0.0	11.0
0.0	0.0	2	1	400.0	300.99503	1	2	1	148.8349	182.8033	0	0.209	0.0	0.017	0.0	11.0
0.0	0.0	2	1	400.0	300.99503	1	2	1	148.8349	182.8033	0	0.209	0.0	0.016	0.0	11.0
0.0	0.0	2	1	400.0	300.99503	1	2	1	148.8349	182.8033	0	0.209	-0.001	-0.022	0.0	11.0
0.0	0.0	2	1	400.0	300.99503	1	2	1	148.8349	182.8033	0	0.209	0.0	0.009	0.0	11.0
0.0	0.0	2	1	400.0	300.99503	1	2	1	148.8349	182.8033	0	0.209	-0.001	-0.048	0.0	11.0
0.0	0.0	2	1	400.0	300.99503	1	2	1	148.8349	182.8033	0	0.209	0.0	-0.003	0.0	11.0
0.0	0.0	2	1	400.0	300.99503	1	2	1	148.8349	182.8033	0	0.209	-0.001	-0.03	0.0	11.0
0.0	0.0	2	1	400.0	300.99503	1	2	1	148.8349	182.8033	0	0.209	0.0	-0.002	0.0	11.0
0.0	0.0	2	1	400.0	300.99503	1	2	1	148.8349	182.8033	0	0.209	0.0	-0.009	0.0	11.0
0.0	0.0	2	1	400.0	300.99503	1	2	1	148.8349	182.8033	0	0.209	0.0	0.016	0.0	11.0
0.0	0.0	2	1	400.0	300.99503	1	2	1	148.8349	182.8033	0	0.209	0.0	-0.002	0.0	11.0
0.0	0.0	2	1	400.0	300.99503	1	2	1	148.8349	182.8033	0	0.209	-0.001	-0.026	0.0	11.0
0.0	0.0	2	1	400.0	300.99503	1	2	1	148.8349	182.8033	0	0.209	0.0	-0.001	0.0	11.0
0.0	0.0	2	1	400.0	300.99503	1	2	1	148.8349	182.8033	0	0.209	-0.001	-0.013	0.0	11.0
0.0	0.0	2	1	400.0	300.99503	1	2	1	148.8349	182.8033	0	0.209	0.0	0.011	0.0	11.0
-5555.5557	-400.0	3	1	400.0	201.99005	0	2	1	148.8349	182.8033	1	0.209	0.0	0.0	0.0	11.0
-5555.5557	-400.0	3	1	400.0	201.99005	0	2	1	148.8349	182.8033	1	0.209	0.0	0.049	0.0	11.0
-5555.5557	-400.0	3	1	400.0	201.99005	0	2	1	148.8349	182.8033	1	0.209	0.0	0.004	0.0	11.0
-5555.5557	-400.0	3	1	400.0	201.99005	0	2	1	148.8349	182.8033	1	0.209	-0.001	-0.208	-0.392	11.0
-5555.5557	-400.0	3	1	400.0	201.99005	0	2	1	148.8349	182.8033	1	0.209	-0.003	-0.408	-0.392	11.0
-5555.5557	-400.0	3	1	400.0	201.99005	0	2	1	148.8349	182.8033	1	0.209	-0.011	-0.996	-1.097	11.0
-5555.5557	-400.0	3	1	400.0	201.99005	0	2	1	148.8349	182.8033	1	0.209	-0.022	-1.49	-1.413	11.0
-5555.5557	-400.0	3	1	400.0	201.99005	0	2	1	148.8349	182.8033	1	0.209	-0.03	-1.385	-1.413	11.0
-5555.5557	-400.0	3	1	400.0	201.99005	0	2	1	148.8349	182.8033	1	0.209	-0.043	-1.932	-1.978	11.0
-5555.5557	-400.0	3	1	400.0	201.99005	0	2	1	148.8349	182.8033	1	0.208	-0.055	-1.986	-1.978	11.0
-5555.5557	-400.0	3	1	400.0	201.99005	0	2	1	148.8349	182.8033	1	0.208	-0.068	-2.234	-2.232	11.0
-5555.5557	-400.0	3	1	400.0	201.99005	0	2	1	148.8349	182.8033	1	0.208	-0.084	-2.665	-2.686	11.0
-5555.5557	-400.0	3	1	400.0	201.99005	0	2	1	148.8349	182.8033	1	0.208	-0.098	-2.809	-2.686	11.0
-5555.5557	-400.0	3	1	400.0	201.99005	0	2	1	148.8349	182.8033	1	0.208	-0.111	-2.876	-2.889	11.0
-5555.5557	-400.0	3	1	400.0	201.99005	0	2	1	148.8349	182.8033	1	0.208	-0.126	-3.116	-3.254	11.0
-5555.5557	-400.0	3	1	400.0	201.99005	0	2	1	148.8349	182.8033	1	0.207	-0.14	-3.263	-3.254	11.0
-5555.5557	-400.0	3	1	400.0	201.99005	0	2	1	148.8349	182.8033	1	0.207	-0.155	-3.459	-3.417	11.0
-5555.5557	-400.0	3	1	400.0	201.99005	0	2	1	148.8349	182.8033	1	0.207	-0.167	-3.379	-3.417	11.0
-5555.5557	-400.0	3	1	400.0	201.99005	0	2	1	148.8349	182.8033	1	0.207	-0.18	-3.666	-3.709	11.0
-5555.5557	-400.0	3	1	400.0	201.99005	0	2	1	148.8349	182.8033	1	0.206	-0.194	-3.841	-3.84	11.0
-5555.5557	-400.0	3	1	400.0	201.99005	0	2	1	148.8349	182.8033	1	0.206	-0.206	-3.853	-3.84	11.0
-5555.5557	-400.0	3	1	400.0	201.99005	0	2	1	148.8349	182.8033	1	0.206	-0.218	-4.067	-4.075	11.0
-5555.5557	-400.0	3	1	400.0	201.99005	0	2	1	148.8349	182.8033	1	0.206	-0.231	-4.196	-4.18	11.0
-5555.5557	-400.0	3	1	400.0	201.99005	0	2	1	148.8349	182.8033	1	0.205	-0.243	-4.227	-4.18	11.0
-5555.5557	-400.0	3	1	400.0	201.99005	0	2	1	148.8349	182.8033	1	0.205	-0.255	-4.394	-4.369	11.0
-5555.5557	-400.0	3	1	400.0	201.99005	0	2	1	148.8349	182.8033	1	0.205	-0.266	-4.371	-4.531	11.0
-5555.5557	-400.0	3	1	400.0	201.99005	0	2	1	148.8349	182.8033	1	0.205	-0.276	-4.556	-4.531	11.0
-5555.5557	-400.0	3	1	400.0	201.99005	0	2	1	148.8349	182.8033	1	0.205	-0.287	-4.755	-4.604	11.0
-5555.5557	-400.0	3	1	400.0	201.99005	0	2	1	148.8349	182.8033	1	0.205	-0.296	-4.568	-4.604	11.0
-5555.5557	-400.0	3	1	400.0	201.99005	0	2	1	148.8349	182.8033	1	0.205	-0.305	-4.697	-4.735	11.0
-5555.5557	-400.0	3	1	400.0	201.99005	0	2	1	148.8349	182.8033	1	0.205	-0.313	-4.814	-4.793	11.0
-5555.5557	-400.0	3	1	400.0	201.99005	0	2	1	148.8349	182.8033	1	0.206	-0.322	-4.775	-4.793	11.0
-5555.5557	-400.0	3	1	400.0	201.99005	0	2	1	148.8349	182.8033	1	0.206	-0.33	-4.887	-4.898	11.0
-5555.5557	-400.0	3	1	400.0	201.99005	0	2	1	148.8349	182.8033	1	0.206	-0.337	-4.809	-4.898	11.0
-5555.5557	-400.0	3	1	400.0	201.99005	0	2	1	148.8349	182.8033	1	0.206	-0.344	-4.923	-4.945	11.0
-5555.5557	-400.0	3	1	400.0	201.99005	0	2	1	148.8349	182.8033	1	0.206	-0.35	-5.043	-5.029	11.0
-5555.5557	-400.0	3	1	400.0	201.99005	0	2	1	148.8349	182.8033	1	0.206	-0.357	-4.984	-5.029	11.0
-5555.5557	-400.0	3	1	400.0	201.99005	0	2	1	148.8349	182.8033	1	0.207	-0.364	-5.169	-5.067	11.0
-5555.5557	-400.0	3	1	400.0	201.99005	0	2	1	148.8349	182.8033	1	0.207	-0.37	-5.161	-5.134	11.0
-5555.5557	-400.0	3	1	400.0	201.99005	0	2	1	148.8349	182.8033	1	0.207	-0.376	-5.189	-5.134	11.0
-5555.5557	-400.0	3	1	400.0	201.99005	0	2	1	148.8349	182.8033	1	0.207	-0.382	-5.2	-5.192	11.0
-5555.5557	-400.0	3	1	400.0	201.99005	0	2	1	148.8349	182.8033	1	0.207	-0.386	-5.213	-5.192	11.0
-5555.5557	-400.0	3	1	400.0	201.99005	0	2	1	148.8349	182.8033	1	0.207	-0.391	-5.389	-5.218	11.0
-5555.5557	-400.0	3	1	400.0	201.99005	0	2	1	148.8349	182.8033	1	0.207	-0.395	-5.236	-5.265	11.0
-5555.5557	-400.0	3	1	400.0	201.99005	0	2	1	148.8349	182.8033	1	0.207	-0.399	-5.289	-5.265	11.0
-5555.5557	-400.0	3	1	400.0	201.99005	0	2	1	148.8349	182.8033	1	0.207	-0.402	-5.294	-5.286	11.0
-5555.5557	-400.0	3	1	400.0	201.99005	0	2	1	148.8349	182.8033	1	0.207	-0.404	-5.3	-5.324	11.0
-5555.5557	-400.0	3	1	400.0	201.99005	0	2	1	148.8349	182.8033	1	0.207	-0.408	-5.346	-5.324	11.0
-5555.5557	-400.0	3	1	400.0	201.99005	0	2	1	148.8349	182.8033	1	0.207	-0.411	-5.431	-5.34	11.0
-5555.5557	-400.0	3	1	400.0	201.99005	0	2	1	148.8349	182.8033	1	0.207	-0.413	-5.238	-5.34	11.0
-5555.5557	-400.0	3	1	400.0	201.99005	0	2	1	148.8349	182.8033	1	0.207	-0.417	-5.36	-5.371	11.0
-5555.5557	-400.0	3	1	400.0	201.99005	0	2	1	148.8349	182.8033	1	0.207	-0.421	-5.367	-5.384	11.0
-5555.5557	-400.0	3	1	400.0	201.99005	0	2	1	148.8349	182.8033	1	0.207	-0.423	-5.414	-5.384	11.0
-5555.5557	-400.0	3	1	400.0	201.99005	0	2	1	148.8349	182.8033	1	0.207	-0.426	-5.433	-5.408	11.0
-5555.5557	-400.0	3	1	400.0	201.99005	0	2	1	148.8349	182.8033	1	0.207	-0.428	-5.393	-5.419	11.0
-5555.5557	-400.0	3	1	400.0	201.99005	0	2	1	148.8349	182.8033	1	0.207	-0.43	-5.439	-5.419	11.0
-5555.5557	-400.0	3	1	400.0	201.99005	0	2	1	148.8349	182.8033	1	0.207	-0.432	-5.338	-5.438	11.0
-5555.5557	-400.0	3	1	400.0	201.99005	0	2	1	148.8349	182.8033	1	0.207	-0.434	-5.44	-5.438	11.0
-5555.5557	-400.0	3	1	400.0	201.99005	0	2	1	148.8349	182.8033	1	0.207	-0.436	-5.473	-5.455	11.0
-5555.5557	-400.0	3	1	400.0	201.99005	0	2	1	148.8349	182.8033	1	0.207	-0.438	-5.479	-5.463	11.0
-5555.5557	-400.0	3	1	400.0	201.99005	0	2	1	148.8349	182.8033	1	0.207	-0.44	-5.473	-5.463	11.0
-5555.5557	-400.0	3	1	400.0	201.99005	0	2	1	148.8349	182.8033	1	0.207	-0.441	-5.439	-5.476	11.0
-5555.5557	-400.0	3	1	400.0	201.99005	0	2	1	148.8349	182.8033	1	0.207	-0.441	-5.513	-5.482	11.0
-5555.5557	-400.0	3	1	400.0	201.99005	0	2	1	148.8349	182.8033	1	0.207	-0.441	-5.487	-5.482	11.0
-5555.5557	-400.0	3	1	400.0	201.99005	0	2	1	148.8349	182.8033	1	0.207	-0.441	-5.52	-5.493	11.0
-5555.5557	-400.0	3	1	400.0	201.99005	0	2	1	148.8349	182.8033	1	0.207	-0.441	-5.534	-5.493	11.0
-5555.5557	-400.0	3	1	400.0	201.99005	0	2	1	148.8349	182.8033	1	0.207	-0.441	-5.529	-5.498	11.0
-5555.5557	-400.0	3	1	400.0	201.99005	0	2	1	148.8349	182.8033	1	0.207	-0.441	-5.443	-5.507	11.0
-5555.5557	-400.0	3	1	400.0	201.99005	0	2	1	148.8349	182.8033	1	0.207	-0.441	-5.528	-5.507	11.0
-5555.5557	-400.0	3	1	400.0	201.99005	0	2	1	148.8349	182.8033	1	0.207	-0.441	-5.505	-5.514	11.0
-5555.5557	-400.0	3	1	400.0	201.99005	0	2	1	148.8349	182.8033	1	0.207	-0.441	-5.489	-5.517	11.0
-5555.5557	-400.0	3	1	400.0	201.99005	0	2	1	148.8349	182.8033	1	0.207	-0.441	-5.514	-5.517	11.0
-5555.5557	-400.0	3	1	400.0	201.99005	0	2	1	148.8349	182.8033	1	0.207	-0.441	-5.515	-5.523	11.0
-5555.5557	-400.0	3	1	400.0	201.99005	0	2	1	148.8349	182.8033	1	0.207	-0.441	-5.463	-5.526	11.0
-5555.5557	-400.0	3	1	400.0	201.99005	0	2	1	148.8349	182.8033	1	0.207	-0.442	-5.59	-5.526	11.0
-5555.5557	-400.0	3	1	400.0	201.99005	0	2	1	148.8349	182.8033	1	0.207	-0.443	-5.519	-5.531	11.0
-5555.5557	-400.0	3	1	400.0	201.99005	0	2	1	148.8349	182.8033	1	0.207	-0.443	-5.551	-5.531	11.0
-5555.5557	-400.0	3	1	400.0	201.99005	0	2	1	148.8349	182.8033	1	0.207	-0.444	-5.646	-5.533	11.0
-5555.5557	-400.0	3	1	400.0	201.99005	0	2	1	148.8349	182.8033	1	0.207	-0.444	-5.543	-5.537	11.0
-5555.5557	-400.0	3	1	400.0	201.99005	0	2	1	148.8349	182.8033	1	0.207	-0.444	-5.524	-5.537	11.0
-5555.5557	-400.0	3	1	400.0	201.99005	0	2	1	148.8349	182.8033	1	0.207	-0.445	-5.57	-5.54	11.0
-5555.5557	-400.0	3	1	400.0	201.99005	0	2	1	148.8349	182.8033	1	0.207	-0.446	-5.529	-5.54	11.0
-5555.5557	-400.0	3	1	400.0	201.99005	0	2	1	148.8349	182.8033	1	0.207	-0.446	-5.525	-5.542	11.0
-5555.5557	-400.0	3	1	400.0	201.99005	0	2	1	148.8349	182.8033	1	0.207	-0.447	-5.582	-5.543	11.0
-5555.5557	-400.0	3	1	400.0	201.99005	0	2	1	148.8349	182.8033	1	0.207	-0.447	-5.504	-5.543	11.0
-5555.5557	-400.0	3	1	400.0	201.99005	0	2	1	148.8349	182.8033	1	0.207	-0.448	-5.576	-5.546	11.0
-5555.5557	-400.0	3	1	400.0	201.99005	0	2	1	148.8349	182.8033	1	0.207	-0.449	-5.579	-5.547	11.0
-5555.5557	-400.0	3	1	400.0	201.99005	0	2	1	148.8349	182.8033	1	0.207	-0.45	-5.572	-5.547	11.0
-5555.5557	-400.0	3	1	400.0	201.99005	0	2	1	148.8349	182.8033	1	0.207	-0.45	-5.538	-5.549	11.0
-5555.5557	-400.0	3	1	400.0	201.99005	0	2	1	148.8349	182.8033	1	0.207	-0.452	-5.564	-5.55	11.0
-5555.5557	-400.0	3	1	400.0	201.99005	0	2	1	148.8349	182.8033	1	0.207	-0.453	-5.517	-5.55	11.0
-5555.5557	-400.0	3	1	400.0	201.99005	0	2	1	148.8349	182.8033	1	0.207	-0.454	-5.58	-5.551	11.0
-5555.5557	-400.0	3	1	400.0	201.99005	1	2	1	148.8349	182.8033	1	0.207	-0.455	-5.591	-5.551	11.0
-5555.5557	-400.0	3	1	400.0	201.99005	1	2	1	148.8349	182.8033	1	0.207	-0.455	-5.518	-5.553	11.0
-5555.5557	-400.0	3	1	400.0	201.99005	1	2	1	148.8349	182.8033	1	0.207	-0.457	-5.714	-5.553	11.0
-5555.5557	-400.0	3	1	400.0	201.99005	1	2	1	148.8349	182.8033	1	0.207	-0.457	-5.533	-5.553	11.0
-5555.5557	-400.0	3	1	400.0	201.99005	1	2	1	148.8349	182.8033	1	0.207	-0.459	-5.564	-5.554	11.0
-5555.5557	-400.0	3	1	400.0	201.99005	1	2	1	148.8349	182.8033	1	0.207	-0.461	-5.562	-5.554	11.0
-5555.5557	-400.0	3	1	400.0	201.99005	1	2	1	148.8349	182.8033	1	0.207	-0.461	-5.635	-5.555	11.0
-5555.5557	-400.0	3	1	400.0	201.99005	1	2	1	148.8349	182.8033	1	0.207	-0.46	-5.554	-5.556	11.0
-5555.5557	-400.0	3	1	400.0	201.99005	1	2	1	148.8349	182.8033	1	0.207	-0.461	-5.559	-5.556	11.0
-5555.5557	-400.0	3	1	400.0	201.99005	1	2	1	148.8349	182.8033	1	0.207	-0.461	-5.73	-5.556	11.0
-5555.5557	-400.0	3	1	400.0	201.99005	1	2	1	148.8349	182.8033	1	0.207	-0.46	-5.551	-5.557	11.0
-5555.5557	-400.0	3	1	400.0	201.99005	1	2	1	148.8349	182.8033	1	0.207	-0.46	-5.547	-5.557	11.0
-5555.5557	-400.0	3	1	400.0	201.99005	1	2	1	148.8349	182.8033	1	0.207	-0.461	-5.668	-5.557	11.0
-5555.5557	-400.0	3	1	400.0	201.99005	1	2	1	148.8349	182.8033	1	0.207	-0.46	-5.538	-5.557	11.0
-5555.5557	-400.0	3	1	400.0	201.99005	1	2	1	148.8349	182.8033	1	0.207	-0.461	-5.58	-5.559	11.0
-5555.5557	-400.0	3	1	400.0	201.99005	1	2	1	148.8349	182.8033	1	0.207	-0.461	-5.56	-5.559	11.0
-5555.5557	-400.0	3	1	400.0	201.99005	1	2	1	148.8349	182.8033	1	0.207	-0.461	-5.562	-5.559	11.0
-5555.5557	-400.0	3	1	400.0	201.99005	1	2	1	148.8349	182.8033	1	0.207	-0.46	-5.514	-5.559	11.0
-5555.5557	-400.0	3	1	400.0	201.99005	1	2	1	148.8349	182.8033	1	0.207	-0.461	-5.598	-5.56	11.0
-5555.5557	-400.0	3	1	400.0	201.99005	1	2	1	148.8349	182.8033	1	0.207	-0.46	-5.548	-5.56	11.0
-5555.5557	-400.0	3	1	400.0	201.99005	1	2	1	148.8349	182.8033	1	0.207	-0.46	-5.541	-5.56	11.0
-5555.5557	-400.0	3	1	400.0	201.99005	1	2	1	148.8349	182.8033	1	0.207	-0.46	-5.51	-5.56	11.0
-5555.5557	-400.0	3	1	400.0	201.99005	1	2	1	148.8349	182.8033	1	0.207	-0.46	-5.521	-5.56	11.0
-5555.5557	-400.0	3	1	400.0	201.99005	1	2	1	148.8349	182.8033	1	0.207	-0.461	-5.601	-5.56	11.0
-5555.5557	-400.0	3	1	400.0	201.99005	1	2	1	148.8349	182.8033	1	0.207	-0.461	-5.567	-5.56	11.0
-5555.5557	-400.0	3	1	400.0	201.99005	1	2	1	148.8349	182.8033	1	0.207	-0.461	-5.576	-5.56	11.0
-5555.5557	-400.0	3	1	400.0	201.99005	1	2	1	148.8349	182.8033	1	0.207	-0.461	-5.566	-5.56	11.0
-5555.5557	-400.0	3	1	400.0	201.99005	1	2	1	148.8349	182.8033	1	0.207	-0.461	-5.587	-5.56	11.0
-5555.5557	-400.0	3	1	400.0	201.99005	1	2	1	148.8349	182.8033	1	0.207	-0.461	-5.575	-5.56	11.0
-5555.5557	-400.0	3	1	400.0	201.99005	1	2	1	148.8349	182.8033	1	0.207	-0.46	-5.553	-5.56	11.0
-5555.5557	-400.0	3	1	400.0	201.99005	1	2	1	148.8349	182.8033	1	0.207	-0.46	-5.54	-5.56	11.0
-5555.5557	-400.0	3	1	400.0	201.99005	1	2	1	148.8349	182.8033	1	0.207	-0.461	-5.618	-5.56	11.0
-5555.5557	-400.0	3	1	400.0	201.99005	1	2	1	148.8349	182.8033	1	0.207	-0.46	-5.557	-5.56	11.0
-5555.5557	-400.0	3	1	400.0	201.99005	1	2	1	148.8349	182.8033	1	0.207	-0.46	-5.544	-5.56	11.0
-5555.5557	-400.0	3	1	400.0	201.99005	1	2	1	148.8349	182.8033	1	0.207	-0.461	-5.57	-5.561	11.0
-5555.5557	-400.0	3	1	400.0	201.99005	1	2	1	148.8349	182.8033	1	0.207	-0.461	-5.563	-5.561	11.0
-5555.5557	-400.0	3	1	400.0	201.99005	1	2	1	148.8349	182.8033	1	0.207	-0.461	-5.573	-5.561	11.0
-5555.5557	-400.0	3	1	400.0	201.99005	1	2	1	148.8349	182.8033	1	0.207	-0.461	-5.559	-5.561	11.0
-5555.5557	-400.0	3	1	400.0	201.99005	1	2	1	148.8349	182.8033	1	0.207	-0.461	-5.588	-5.561	11.0
-5555.5557	-400.0	3	1	400.0	201.99005	1	2	1	148.8349	182.8033	1	0.207	-0.461	-5.58	-5.561	11.0
-5555.5557	-400.0	3	1	400.0	201.99005	1	2	1	148.8349	182.8033	1	0.207	-0.461	-5.57	-5.561	11.0
-5555.5557	-400.0	3	1	400.0	201.99005	1	2	1	148.8349	182.8033	1	0.207	-0.461	-5.561	-5.561	11.0
-5555.5557	-400.0	3	1	400.0	201.99005	1	2	1	148.8349	182.8033	1	0.207	-0.46	-5.537	-5.561	11.0
-5555.5557	-400.0	3	1	400.0	201.99005	1	2	1	148.8349	182.8033	1	0.207	-0.46	-5.359	-5.561	11.0
-5555.5557	-400.0	3	1	400.0	201.99005	1	2	1	148.8349	182.8033	1	0.207	-0.461	-5.594	-5.561	11.0
-5555.5557	-400.0	3	1	400.0	201.99005	1	2	1	148.8349	182.8033	1	0.207	-0.461	-5.561	-5.561	11.0
-5555.5557	-400.0	3	1	400.0	201.99005	1	2	1	148.8349	182.8033	1	0.207	-0.461	-5.57	-5.561	11.0
-5555.5557	-400.0	3	1	400.0	201.99005	1	2	1	148.8349	182.8033	1	0.207	-0.461	-5.564	-5.561	11.0
-5555.5557	-400.0	3	1	400.0	201.99005	1	2	1	148.8349	182.8033	1	0.207	-0.461	-5.597	-5.561	11.0
-5555.5557	-400.0	3	1	400.0	201.99005	1	2	1	148.8349	182.8033	1	0.207	-0.46	-5.534	-5.561	11.0
-5555.5557	-400.0	3	1	400.0	201.99005	1	2	1	148.8349	182.8033	1	0.207	-0.461	-5.562	-5.561	11.0
-5555.5557	-400.0	3	1	400.0	201.99005	1	2	1	148.8349	182.8033	1	0.207	-0.461	-5.563	-5.561	11.0
-5555.5557	-400.0	3	1	400.0	201.99005	1	2	1	148.8349	182.8033	1	0.207	-0.461	-5.57	-5.561	11.0
-5555.5557	-400.0	3	1	400.0	201.99005	1	2	1	148.8349	182.8033	1	0.207	-0.461	-5.569	-5.561	11.0
-5555.5557	-400.0	3	1	400.0	201.99005	1	2	1	148.8349	182.8033	1	0.207	-0.461	-5.561	-5.561	11.0
-5555.5557	-400.0	3	1	400.0	201.99005	1	2	1	148.8349	182.8033	1	0.207	-0.461	-5.598	-5.561	11.0
-5555.5557	-400.0	3	1	400.0	201.99005	1	2	1	148.8349	182.8033	1	0.207	-0.46	-5.555	-5.561	11.0
-5555.5557	-400.0	3	1	400.0	201.99005	1	2	1	148.8349	182.8033	1	0.207	-0.461	-5.563	-5.561	11.0
-5555.5557	-400.0	3	1	400.0	201.99005	1	2	1	148.8349	182.8033	1	0.207	-0.46	-5.54	-5.561	11.0
-5555.5557	-400.0	3	1	400.0	201.99005	1	2	1	148.8349	182.8033	1	0.207	-0.46	-5.549	-5.561	11.0
-5555.5557	-400.0	3	1	400.0	201.99005	1	2	1	148.8349	182.8033	1	0.207	-0.461	-5.591	-5.561	11.0
-5555.5557	-400.0	3	1	400.0	201.99005	1	2	1	148.8349	182.8033	1	0.207	-0.46	-5.547	-5.561	11.0
-5555.5557	-400.0	3	1	400.0	201.99005	1	2	1	148.8349	182.8033	1	0.207	-0.46	-5.544	-5.561	11.0
-5555.5557	-400.0	3	1	400.0	201.99005	1	2	1	148.8349	182.8033	1	0.207	-0.461	-5.583	-5.561	11.0
-5555.5557	-400.0	3	1	400.0	201.99005	1	2	1	148.8349	182.8033	1	0.207	-0.461	-5.614	-5.561	11.0
-5555.5557	-400.0	3	1	400.0	201.99005	1	2	1	148.8349	182.8033	1	0.207	-0.461	-5.667	-5.561	11.0
-5555.5557	-400.0	3	1	400.0	201.99005	1	2	1	148.8349	182.8033	1	0.207	-0.46	-5.472	-5.561	11.0
-5555.5557	-400.0	3	1	400.0	201.99005	1	2	1	148.8349	182.8033	1	0.207	-0.46	-5.543	-5.561	11.0
-5555.5557	-400.0	3	1	400.0	201.99005	1	2	1	148.8349	182.8033	1	0.207	-0.461	-5.648	-5.561	11.0
-5555.5557	-400.0	3	1	400.0	201.99005	1	2	1	148.8349	182.8033	1	0.207	-0.46	-5.546	-5.561	11.0
-5555.5557	-400.0	3	1	400.0	201.99005	1	2	1	148.8349	182.8033	1	0.207	-0.46	-5.516	-5.561	11.0
-5555.5557	-400.0	3	1	400.0	201.99005	1	2	1	148.8349	182.8033	1	0.207	-0.46	-5.552	-5.561	11.0
-5555.5557	-400.0	3	1	400.0	201.99005	1	2	1	148.8349	182.8033	1	0.207	-0.46	-5.526	-5.561	11.0
-5555.5557	-400.0	3	1	400.0	201.99005	1	2	1	148.8349	182.8033	1	0.207	-0.46	-5.524	-5.561	11.0
-5555.5557	-400.0	3	1	400.0	201.99005	1	2	1	148.8349	182.8033	1	0.207	-0.46	-5.535	-5.561	11.0
-5555.5557	-400.0	3	1	400.0	201.99005	1	2	1	148.8349	182.8033	1	0.207	-0.461	-5.748	-5.561	11.0
-5555.5557	-400.0	3	1	400.0	201.99005	1	2	1	148.8349	182.8033	1	0.207	-0.461	-5.578	-5.561	11.0
-5555.5557	-400.0	3	1	400.0	201.99005	1	2	1	148.8349	182.8033	1	0.207	-0.46	-5.538	-5.561	11.0
-5555.5557	-400.0	3	1	400.0	201.99005	1	2	1	148.8349	182.8033	1	0.207	-0.461	-5.564	-5.561	11.0
-5555.5557	-400.0	3	1	400.0	201.99005	1	2	1	148.8349	182.8033	1	0.207	-0.461	-5.579	-5.561	11.0
-5555.5557	-400.0	3	1	400.0	201.99005	1	2	1	148.8349	182.8033	1	0.207	-0.46	-5.454	-5.561	11.0
-5555.5557	-400.0	3	1	400.0	201.99005	1	2	1	148.8349	182.8033	1	0.207	-0.46	-5.547	-5.561	11.0
-5555.5557	-400.0	3	1	400.0	201.99005	1	2	1	148.8349	182.8033	1	0.207	-0.461	-5.585	-5.561	11.0
-5555.5557	-400.0	3	1	400.0	201.99005	1	2	1	148.8349	182.8033	1	0.207	-0.46	-5.54	-5.561	11.0
-5555.5557	-400.0	3	1	400.0	201.99005	1	2	1	148.8349	182.8033	1	0.207	-0.461	-5.569	-5.561	11.0
-5555.5557	-400.0	3	1	400.0	201.99005	1	2	1	148.8349	182.8033	1	0.207	-0.461	-5.563	-5.561	11.0
-5555.5557	-400.0	3	1	400.0	201.99005	1	2	1	148.8349	182.8033	1	0.207	-0.461	-5.566	-5.561	11.0
-5555.5557	-400.0	3	1	400.0	201.99005	1	2	1	148.8349	182.8033	1	0.207	-0.46	-5.547	-5.561	11.0
-5555.5557	-400.0	3	1	400.0	201.99005	1	2	1	148.8349	182.8033	1	0.207	-0.46	-5.538	-5.561	11.0
-5555.5557	-400.0	3	1	400.0	201.99005	1	2	1	148.8349	182.8033	1	0.207	-0.461	-5.609	-5.561	11.0
-5555.5557	-400.0	3	1	400.0	201.99005	1	2	1	148.8349	182.8033	1	0.207	-0.461	-5.57	-5.561	11.0
-5555.5557	-400.0	3	1	400.0	201.99005	1	2	1	148.8349	182.8033	1	0.207	-0.461	-5.629	-5.561	11.0
-5555.5557	-400.0	3	1	400.0	201.99005	1	2	1	148.8349	182.8033	1	0.207	-0.461	-5.626	-5.561	11.0
-5555.5557	-400.0	3	1	400.0	201.99005	1	2	1	148.8349	182.8033	1	0.207	-0.46	-5.481	-5.561	11.0
-5555.5557	-400.0	3	1	400.0	201.99005	1	2	1	148.8349	182.8033	1	0.207	-0.461	-5.603	-5.561	11.0
-5555.5557	-400.0	3	1	400.0	201.99005	1	2	1	148.8349	182.8033	1	0.207	-0.46	-5.544	-5.561	11.0
-5555.5557	-400.0	3	1	400.0	201.99005	1	2	1	148.8349	182.8033	1	0.207	-0.46	-5.541	-5.561	11.0
-5555.5557	-400.0	3	1	400.0	201.99005	1	2	1	148.8349	182.8033	1	0.207	-0.461	-5.559	-5.561	11.0
-5555.5557	-400.0	3	1	400.0	201.99005	1	2	1	148.8349	182.8033	1	0.207	-0.461	-5.582	-5.561	11.0
-5555.5557	-400.0	3	1	400.0	201.99005	1	2	1	148.8349	182.8033	1	0.207	-0.46	-5.524	-5.561	11.0
-5555.5557	-400.0	3	1	400.0	201.99005	1	2	1	148.8349	182.8033	1	0.207	-0.46	-5.552	-5.561	11.0
-5555.5557	-400.0	3	1	400.0	201.99005	1	2	1	148.8349	182.8033	1	0.207	-0.461	-5.579	-5.561	11.0
-5555.5557	-400.0	3	1	400.0	201.99005	1	2	1	148.8349	182.8033	1	0.207	-0.46	-5.506	-5.561	11.0
-5555.5557	-400.0	3	1	400.0	201.99005	1	2	1	148.8349	182.8033	1	0.207	-0.461	-5.585	-5.561	11.0
-5555.5557	-400.0	3	1	400.0	201.99005	1	2	1	148.8349	182.8033	1	0.207	-0.461	-5.627	-5.561	11.0
-5555.5557	-400.0	3	1	400.0	201.99005	1	2	1	148.8349	182.8033	1	0.207	-0.461	-5.586	-5.561	11.0
-5555.5557	-400.0	3	1	400.0	201.99005	1	2	1	148.8349	182.8033	1	0.207	-0.46	-5.523	-5.561	11.0
-5555.5557	-400.0	3	1	400.0	201.99005	1	2	1	148.8349	182.8033	1	0.207	-0.461	-5.583	-5.561	11.0
-5555.5557	-400.0	3	1	400.0	201.99005	1	2	1	148.8349	182.8033	1	0.207	-0.461	-5.607	-5.561	11.0
-5555.5557	-400.0	3	1	400.0	201.99005	1	2	1	148.8349	182.8033	1	0.207	-0.461	-5.593	-5.561	11.0
-5555.5557	-400.0	3	1	400.0	201.99005	1	2	1	148.8349	182.8033	1	0.207	-0.46	-5.532	-5.561	11.0
-5555.5557	-400.0	3	1	400.0	201.99005	1	2	1	148.8349	182.8033	1	0.207	-0.46	-5.546	-5.561	11.0
-5555.5557	-400.0	3	1	400.0	201.99005	1	2	1	148.8349	182.8033	1	0.207	-0.461	-5.562	-5.561	11.0
-5555.5557	-400.0	3	1	400.0	201.99005	1	2	1	148.8349	182.8033	1	0.207	-0.46	-5.539	-5.561	11.0
-5555.5557	-400.0	3	1	400.0	201.99005	1	2	1	148.8349	182.8033	1	0.207	-0.46	-5.52	-5.561	11.0
-5555.5557	-400.0	3	1	400.0	201.99005	1	2	1	148.8349	182.8033	1	0.207	-0.461	-5.572	-5.561	11.0
-5555.5557	-400.0	3	1	400.0	201.99005	1	2	1	148.8349	182.8033	1	0.207	-0.46	-5.526	-5.561	11.0
-5555.5557	-400.0	3	1	400.0	201.99005	1	2	1	148.8349	182.8033	1	0.207	-0.461	-5.592	-5.561	11.0
-5555.5557	-400.0	3	1	400.0	201.99005	1	2	1	148.8349	182.8033	1	0.207	-0.461	-5.561	-5.561	11.0
-5555.5557	-400.0	3	1	400.0	201.99005	1	2	1	148.8349	182.8033	1	0.207	-0.46	-5.557	-5.561	11.0
-5555.5557	-400.0	3	1	400.0	201.99005	1	2	1	148.8349	182.8033	1	0.207	-0.461	-5.56	-5.561	11.0
-5555.5557	-400.0	3	1	400.0	201.99005	1	2	1	148.8349	182.8033	1	0.207	-0.461	-5.559	-5.561	11.0
-5555.5557	-400.0	3	1	400.0	201.99005	1	2	1	148.8349	182.8033	1	0.207	-0.46	-5.525	-5.561	11.0
-5555.5557	-400.0	3	1	400.0	201.99005	1	2	1	148.8349	182.8033	1	0.207	-0.461	-5.567	-5.561	11.0
-5555.5557	-400.0	3	1	400.0	201.99005	1	2	1	148.8349	182.8033	1	0.207	-0.461	-5.618	-5.561	11.0
-5555.5557	-400.0	3	1	400.0	201.99005	1	2	1	148.8349	182.8033	1	0.207	-0.46	-5.52	-5.561	11.0
-5555.5557	-400.0	3	1	400.0	201.99005	1	2	1	148.8349	182.8033	1	0.207	-0.461	-5.581	-5.561	11.0
-5555.5557	-400.0	3	1	400.0	201.99005	1	2	1	148.8349	182.8033	1	0.207	-0.461	-5.56	-5.561	11.0
-5555.5557	-400.0	3	1	400.0	201.99005	1	2	1	148.8349	182.8033	1	0.207	-0.46	-5.52	-5.561	11.0
-5555.5557	-400.0	3	1	400.0	201.99005	1	2	1	148.8349	182.8033	1	0.207	-0.46	-5.551	-5.561	11.0
-5555.5557	-400.0	3	1	400.0	201.99005	1	2	1	148.8349	182.8033	1	0.207	-0.461	-5.589	-5.561	11.0
-5555.5557	-400.0	3	1	400.0	201.99005	1	2	1	148.8349	182.8033	1	0.207	-0.46	-5.553	-5.561	11.0
-5555.5557	-400.0	3	1	400.0	201.99005	1	2	1	148.8349	182.8033	1	0.207	-0.461	-5.635	-5.561	11.0
-5555.5557	-400.0	3	1	400.0	201.99005	1	2	1	148.8349	182.8033	1	0.207	-0.461	-5.718	-5.561	11.0
-5555.5557	-400.0	3	1	400.0	201.99005	1	2	1	148.8349	182.8033	1	0.207	-0.46	-5.475	-5.561	11.0
-5555.5557	-400.0	3	1	400.0	201.99005	1	2	1	148.8349	182.8033	1	0.207	-0.461	-5.513	-5.561	11.0
-5555.5557	-400.0	3	1	400.0	201.99005	1	2	1	148.8349	182.8033	1	0.207	-0.46	-5.551	-5.561	11.0
-5555.5557	-400.0	3	1	400.0	201.99005	1	2	1	148.8349	182.8033	1	0.207	-0.461	-5.578	-5.561	11.0
-5555.5557	-400.0	3	1	400.0	201.99005	1	2	1	148.8349	182.8033	1	0.207	-0.46	-5.544	-5.561	11.0
-5555.5557	-400.0	3	1	400.0	201.99005	1	2	1	148.8349	182.8033	1	0.207	-0.46	-5.533	-5.561	11.0
0.0	0.0	3	1	400.0	201.99005	1	2	1	148.8349	182.8033	0	0.207	-0.46	-5.537	-5.561	11.0
0.0	0.0	3	1	400.0	201.99005	1	2	1	148.8349	182.8033	0	0.207	-0.461	-5.592	-5.561	11.0
0.0	0.0	3	1	400.0	201.99005	1	2	1	148.8349	182.8033	0	0.207	-0.461	-5.586	-5.561	11.0
0.0	0.0	3	1	400.0	201.99005	1	2	1	148.8349	182.8033	0	0.207	-0.461	-5.63	-5.561	11.0
0.0	0.0	3	1	400.0	201.99005	1	2	1	148.8349	182.8033	0	0.207	-0.461	-5.577	-5.561	11.0
0.0	0.0	3	1	400.0	201.99005	1	2	1	148.8349	182.8033	0	0.207	-0.458	-5.178	-5.168	11.0
0.0	0.0	3	1	400.0	201.99005	1	2	1	148.8349	182.8033	0	0.207	-0.451	-4.415	-4.463	11.0
0.0	0.0	3	1	400.0	201.99005	1	2	1	148.8349	182.8033	0	0.207	-0.443	-4.42	-4.463	11.0
0.0	0.0	3	1	400.0	201.99005	1	2	1	148.8349	182.8033	0	0.207	-0.432	-4.097	-4.147	11.0
0.0	0.0	3	1	400.0	201.99005	1	2	1	148.8349	182.8033	0	0.207	-0.424	-4.113	-4.147	11.0
0.0	0.0	3	1	400.0	201.99005	1	2	1	148.8349	182.8033	0	0.208	-0.411	-3.588	-3.581	11.0
0.0	0.0	3	1	400.0	201.99005	1	2	1	148.8349	182.8033	0	0.208	-0.396	-3.163	-3.093	11.0
0.0	0.0	3	1	400.0	201.99005	1	2	1	148.8349	182.8033	0	0.208	-0.382	-3.087	-3.093	11.0
0.0	0.0	3	1	400.0	201.99005	1	2	1	148.8349	182.8033	0	0.208	-0.367	-2.841	-2.874	11.0
0.0	0.0	3	1	400.0	201.99005	1	2	1	148.8349	182.8033	0	0.209	-0.353	-2.627	-2.671	11.0
0.0	0.0	3	1	400.0	201.99005	1	2	1	148.8349	182.8033	0	0.209	-0.341	-2.672	-2.671	11.0
0.0	0.0	3	1	400.0	201.99005	1	2	1	148.8349	182.8033	0	0.209	-0.326	-2.31	-2.306	11.0
0.0	0.0	3	1	400.0	201.99005	1	2	1	148.8349	182.8033	0	0.209	-0.313	-2.288	-2.306	11.0
0.0	0.0	3	1	400.0	201.99005	1	2	1	148.8349	182.8033	0	0.209	-0.299	-2.061	-1.992	11.0
0.0	0.0	3	1	400.0	201.99005	1	2	1	148.8349	182.8033	0	0.21	-0.285	-1.864	-1.85	11.0
0.0	0.0	3	1	400.0	201.99005	1	2	1	148.8349	182.8033	0	0.21	-0.272	-1.882	-1.85	11.0
0.0	0.0	3	1	400.0	201.99005	1	2	1	148.8349	182.8033	0	0.21	-0.258	-1.554	-1.598	11.0
0.0	0.0	3	1	400.0	201.99005	1	2	1	148.8349	182.8033	0	0.211	-0.246	-1.549	-1.485	11.0
0.0	0.0	3	1	400.0	201.99005	1	2	1	148.8349	182.8033	0	0.211	-0.233	-1.442	-1.485	11.0
0.0	0.0	3	1	400.0	201.99005	1	2	1	148.8349	182.8033	0	0.211	-0.221	-1.279	-1.282	11.0
0.0	0.0	3	1	400.0	201.99005	1	2	1	148.8349	182.8033	0	0.211	-0.21	-1.264	-1.282	11.0
0.0	0.0	3	1	400.0	201.99005	1	2	1	148.8349	182.8033	0	0.212	-0.199	-1.205	-1.191	11.0
0.0	0.0	3	1	400.0	201.99005	1	2	1	148.8349	182.8033	0	0.212	-0.189	-1.032	-1.029	11.0
0.0	0.0	3	1	400.0	201.99005	1	2	1	148.8349	182.8033	0	0.213	-0.178	-0.959	-1.029	11.0
0.0	0.0	3	1	400.0	201.99005	1	2	1	148.8349	182.8033	0	0.213	-0.168	-0.957	-0.956	11.0
0.0	0.0	3	1	400.0	201.99005	1	2	1	148.8349	182.8033	0	0.213	-0.159	-1.065	-0.825	11.0
0.0	0.0	3	1	400.0	201.99005	1	2	1	148.8349	182.8033	0	0.214	-0.151	-0.831	-0.825	11.0
0.0	0.0	3	1	400.0	201.99005	1	2	1	148.8349	182.8033	0	0.214	-0.142	-0.755	-0.767	11.0
0.0	0.0	3	1	400.0	201.99005	1	2	1	148.8349	182.8033	0	0.214	-0.135	-0.841	-0.767	11.0
0.0	0.0	3	1	400.0	201.99005	1	2	1	148.8349	182.8033	0	0.215	-0.128	-0.736	-0.662	11.0
0.0	0.0	3	1	400.0	201.99005	1	2	1	148.8349	182.8033	0	0.215	-0.12	-0.614	-0.571	11.0
0.0	0.0	3	1	400.0	201.99005	1	2	1	148.8349	182.8033	0	0.215	-0.114	-0.576	-0.571	11.0
0.0	0.0	3	1	400.0	201.99005	1	2	1	148.8349	182.8033	0	0.216	-0.108	-0.517	-0.531	11.0
0.0	0.0	3	1	400.0	201.99005	1	2	1	148.8349	182.8033	0	0.216	-0.102	-0.505	-0.458	11.0
0.0	0.0	3	1	400.0	201.99005	1	2	1	148.8349	182.8033	0	0.216	-0.095	-0.464	-0.458	11.0
0.0	0.0	3	1	400.0	201.99005	1	2	1	148.8349	182.8033	0	0.216	-0.089	-0.419	-0.426	11.0
0.0	0.0	3	1	400.0	201.99005	1	2	1	148.8349	182.8033	0	0.216	-0.083	-0.403	-0.426	11.0
0.0	0.0	3	1	400.0	201.99005	1	2	1	148.8349	182.8033	0	0.216	-0.078	-0.394	-0.368	11.0
0.0	0.0	3	1	400.0	201.99005	1	2	1	148.8349	182.8033	0	0.217	-0.074	-0.374	-0.317	11.0
0.0	0.0	3	1	400.0	201.99005	1	2	1	148.8349	182.8033	0	0.217	-0.07	-0.341	-0.317	11.0
0.0	0.0	3	1	400.0	201.99005	1	2	1	148.8349	182.8033	0	0.217	-0.066	-0.281	-0.295	11.0
0.0	0.0	3	1	400.0	201.99005	1	2	1	148.8349	182.8033	0	0.217	-0.062	-0.283	-0.274	11.0
0.0	0.0	3	1	400.0	201.99005	1	2	1	148.8349	182.8033	0	0.217	-0.059	-0.302	-0.274	11.0
0.0	0.0	3	1	400.0	201.99005	1	2	1	148.8349	182.8033	0	0.217	-0.055	-0.23	-0.236	11.0
0.0	0.0	3	1	400.0	201.99005	1	2	1	148.8349	182.8033	0	0.217	-0.051	-0.224	-0.236	11.0
0.0	0.0	3	1	400.0	201.99005	1	2	1	148.8349	182.8033	0	0.217	-0.047	-0.151	-0.204	11.0
0.0	0.0	3	1	400.0	201.99005	1	2	1	148.8349	182.8033	0	0.217	-0.043	-0.233	-0.189	11.0
0.0	0.0	3	1	400.0	201.99005	1	2	1	148.8349	182.8033	0	0.217	-0.04	-0.261	-0.189	11.0
0.0	0.0	3	1	400.0	201.99005	1	2	1	148.8349	182.8033	0	0.217	-0.038	-0.195	-0.163	11.0
0.0	0.0	3	1	400.0	201.99005	1	2	1	148.8349	182.8033	0	0.217	-0.036	-0.177	-0.152	11.0
0.0	0.0	3	1	400.0	201.99005	1	2	1	148.8349	182.8033	0	0.217	-0.034	-0.147	-0.152	11.0
0.0	0.0	3	1	400.0	201.99005	1	2	1	148.8349	182.8033	0	0.217	-0.032	-0.188	-0.131	11.0
0.0	0.0	3	1	400.0	201.99005	1	2	1	148.8349	182.8033	0	0.217	-0.03	-0.048	-0.131	11.0
0.0	0.0	3	1	400.0	201.99005	1	2	1	148.8349	182.8033	0	0.217	-0.028	-0.128	-0.121	11.0
0.0	0.0	3	1	400.0	201.99005	1	2	1	148.8349	182.8033	0	0.217	-0.026	-0.112	-0.105	11.0
0.0	0.0	3	1	400.0	201.99005	1	2	1	148.8349	182.8033	0	0.217	-0.024	-0.088	-0.105	11.0
0.0	0.0	3	1	400.0	201.99005	1	2	1	148.8349	182.8033	0	0.217	-0.022	-0.08	-0.09	11.0
0.0	0.0	3	1	400.0	201.99005	1	2	1	148.8349	182.8033	0	0.217	-0.02	-0.075	-0.084	11.0
0.0	0.0	3	1	400.0	201.99005	1	2	1	148.8349	182.8033	0	0.217	-0.02	-0.07	-0.084	11.0
0.0	0.0	3	1	400.0	201.99005	1	2	1	148.8349	182.8033	0	0.217	-0.02	-0.051	-0.072	11.0
0.0	0.0	3	1	400.0	201.99005	1	2	1	148.8349	182.8033	0	0.217	-0.02	-0.048	-0.072	11.0
0.0	0.0	3	1	400.0	201.99005	1	2	1	148.8349	182.8033	0	0.217	-0.02	-0.126	-0.067	11.0
0.0	0.0	3	1	400.0	201.99005	1	2	1	148.8349	182.8033	0	0.217	-0.02	-0.071	-0.058	11.0
0.0	0.0	3	1	400.0	201.99005	1	2	1	148.8349	182.8033	0	0.217	-0.02	-0.029	-0.058	11.0
0.0	0.0	3	1	400.0	201.99005	1	2	1	148.8349	182.8033	0	0.217	-0.02	-0.035	-0.053	11.0
0.0	0.0	3	1	400.0	201.99005	1	2	1	148.8349	182.8033	0	0.217	-0.02	-0.056	-0.046	11.0
0.0	0.0	3	1	400.0	201.99005	1	2	1	148.8349	182.8033	0	0.217	-0.02	-0.067	-0.046	11.0
0.0	0.0	3	1	400.0	201.99005	1	2	1	148.8349	182.8033	0	0.217	-0.02	-0.046	-0.039	11.0
0.0	0.0	3	1	400.0	201.99005	1	2	1	148.8349	182.8033	0	0.217	-0.019	-0.011	-0.039	11.0
0.0	0.0	3	1	400.0	201.99005	1	2	1	148.8349	182.8033	0	0.217	-0.019	-0.096	-0.037	11.0
0.0	0.0	3	1	400.0	201.99005	1	2	1	148.8349	182.8033	0	0.217	-0.019	-0.073	-0.034	11.0
0.0	0.0	3	1	400.0	201.99005	1	2	1	148.8349	182.8033	0	0.217	-0.019	-0.042	-0.034	11.0
0.0	0.0	3	1	400.0	201.99005	1	2	1	148.8349	182.8033	0	0.217	-0.019	-0.135	-0.029	11.0
0.0	0.0	3	1	400.0	201.99005	1	2	1	148.8349	182.8033	0	0.217	-0.019	-0.015	-0.029	11.0
0.0	0.0	3	1	400.0	201.99005	1	2	1	148.8349	182.8033	0	0.217	-0.018	-0.005	-0.027	11.0
0.0	0.0	3	1	400.0	201.99005	1	2	1	148.8349	182.8033	0	0.217	-0.018	-0.044	-0.023	11.0
0.0	0.0	3	1	400.0	201.99005	1	2	1	148.8349	182.8033	0	0.217	-0.018	-0.037	-0.023	11.0
0.0	0.0	3	1	400.0	201.99005	1	2	1	148.8349	182.8033	0	0.217	-0.018	-0.022	-0.02	11.0
0.0	0.0	3	1	400.0	201.99005	1	2	1	148.8349	182.8033	0	0.217	-0.017	-0.008	-0.018	11.0
0.0	0.0	3	1	400.0	201.99005	1	2	1	148.8349	182.8033	0	0.217	-0.015	-0.009	-0.018	11.0
0.0	0.0	3	1	400.0	201.99005	1	2	1	148.8349	182.8033	0	0.217	-0.015	-0.015	-0.015	11.0
0.0	0.0	3	1	400.0	201.99005	1	2	1	148.8349	182.8033	0	0.217	-0.014	0.084	-0.015	11.0
0.0	0.0	3	1	400.0	201.99005	1	2	1	148.8349	182.8033	0	0.217	-0.013	-0.026	-0.014	11.0
0.0	0.0	3	1	400.0	201.99005	1	2	1	148.8349	182.8033	0	0.217	-0.012	-0.176	-0.012	11.0
0.0	0.0	3	1	400.0	201.99005	1	2	1	148.8349	182.8033	0	0.217	-0.012	-0.016	-0.012	11.0
0.0	0.0	3	1	400.0	201.99005	1	2	1	148.8349	182.8033	0	0.218	-0.011	-0.008	-0.011	11.0
0.0	0.0	3	1	400.0	201.99005	1	2	1	148.8349	182.8033	0	0.218	-0.01	0.058	-0.009	11.0
0.0	0.0	3	1	400.0	201.99005	1	2	1	148.8349	182.8033	0	0.218	-0.009	-0.001	-0.009	11.0
0.0	0.0	3	1	400.0	201.99005	1	2	1	148.8349	182.8033	0	0.218	-0.007	0.014	-0.009	11.0
0.0	0.0	3	1	400.0	201.99005	1	2	1	148.8349	182.8033	0	0.218	-0.006	0.019	-0.007	11.0
0.0	0.0	3	1	400.0	201.99005	1	2	1	148.8349	182.8033	0	0.218	-0.005	-0.018	-0.007	11.0
0.0	0.0	3	1	400.0	201.99005	1	2	1	148.8349	182.8033	0	0.218	-0.004	-0.019	-0.006	11.0
0.0	0.0	3	1	400.0	201.99005	1	2	1	148.8349	182.8033	0	0.218	-0.004	-0.025	-0.006	11.0
0.0	0.0	3	1	400.0	201.99005	1	2	1	148.8349	182.8033	0	0.218	-0.003	-0.053	-0.006	11.0
0.0	0.0	3	1	400.0	201.99005	1	2	1	148.8349	182.8033	0	0.218	-0.001	0.005	-0.005	11.0
0.0	0.0	3	1	400.0	201.99005	1	2	1	148.8349	182.8033	0	0.218	0.0	0.01	-0.005	11.0
0.0	0.0	3	1	400.0	201.99005	1	2	1	148.8349	182.8033	0	0.218	0.0	-0.009	-0.004	11.0
0.0	0.0	3	1	400.0	201.99005	1	2	1	148.8349	182.8033	0	0.218	-0.001	-0.047	-0.003	11.0
0.0	0.0	3	1	400.0	201.99005	1	2	1	148.8349	182.8033	0	0.218	0.0	-0.009	-0.003	11.0
0.0	0.0	3	1	400.0	201.99005	1	2	1	148.8349	182.8033	0	0.218	0.0	0.004	-0.003	11.0
0.0	0.0	3	1	400.0	201.99005	1	2	1	148.8349	182.8033	0	0.218	0.0	0.004	-0.003	11.0
0.0	0.0	3	1	400.0	201.99005	1	2	1	148.8349	182.8033	0	0.218	-0.001	-0.02	-0.002	11.0
0.0	0.0	3	1	400.0	201.99005	1	2	1	148.8349	182.8033	0	0.218	0.0	0.019	-0.002	11.0
0.0	0.0	3	1	400.0	201.99005	1	2	1	148.8349	182.8033	0	0.218	0.0	0.013	-0.002	11.0
0.0	0.0	3	1	400.0	201.99005	1	2	1	148.8349	182.8033	0	0.218	0.0	0.036	-0.002	11.0
0.0	0.0	3	1	400.0	201.99005	1	2	1	148.8349	182.8033	0	0.218	0.0	0.049	-0.001	11.0
0.0	0.0	3	1	400.0	201.99005	1	2	1	148.8349	182.8033	0	0.218	-0.001	-0.014	-0.001	11.0
0.0	0.0	3	1	400.0	201.99005	1	2	1	148.8349	182.8033	0	0.218	0.0	0.029	-0.001	11.0
0.0	0.0	3	1	400.0	201.99005	1	2	1	148.8349	182.8033	0	0.218	0.0	0.004	-0.001	11.0
0.0	0.0	3	1	400.0	201.99005	1	2	1	148.8349	182.8033	0	0.218	-0.001	-0.032	-0.001	11.0
0.0	0.0	3	1	400.0	201.99005	1	2	1	148.8349	182.8033	0	0.218	0.0	-0.002	-0.001	11.0
0.0	0.0	3	1	400.0	201.99005	1	2	1	148.8349	182.8033	0	0.218	0.0	0.007	-0.001	11.0
0.0	0.0	3	1	400.0	201.99005	1	2	1	148.8349	182.8033	0	0.218	0.0	0.022	0.0	11.0
0.0	0.0	3	1	400.0	201.99005	1	2	1	148.8349	182.8033	0	0.218	0.0	0.018	0.0	11.0
0.0	0.0	3	1	400.0	201.99005	1	2	1	148.8349	182.8033	0	0.218	-0.001	-0.028	0.0	11.0
0.0	0.0	3	1	400.0	201.99005	1	2	1	148.8349	182.8033	0	0.218	0.0	0.002	0.0	11.0
0.0	0.0	3	1	400.0	201.99005	1	2	1	148.8349	182.8033	0	0.218	-0.001	-0.049	0.0	11.0
0.0	0.0	3	1	400.0	201.99005	1	2	1	148.8349	182.8033	0	0.218	-0.001	-0.093	0.0	11.0
0.0	0.0	3	1	400.0	201.99005	1	2	1	148.8349	182.8033	0	0.218	-0.001	-0.012	0.0	11.0
0.0	0.0	3	1	400.0	201.99005	1	2	1	148.8349	182.8033	0	0.218	0.0	-0.002	0.0	11.0
0.0	0.0	3	1	400.0	201.99005	1	2	1	148.8349	182.8033	0	0.218	0.0	0.004	0.0	11.0
0.0	0.0	3	1	400.0	201.99005	1	2	1	148.8349	182.8033	0	0.218	0.0	0.011	0.0	11.0
0.0	0.0	3	1	400.0	201.99005	1	2	1	148.8349	182.8033	0	0.218	0.0	0.091	0.0	11.0
0.0	0.0	3	1	400.0	201.99005	1	2	1	148.8349	182.8033	0	0.218	0.0	-0.003	0.0	11.0
0.0	0.0	3	1	400.0	201.99005	1	2	1	148.8349	182.8033	0	0.218	0.0	0.034	0.0	11.0
0.0	0.0	3	1	400.0	201.99005	1	2	1	148.8349	182.8033	0	0.218	-0.001	-0.019	0.0	11.0
0.0	0.0	3	1	400.0	201.99005	1	2	1	148.8349	182.8033	0	0.217	-0.001	-0.047	0.0	11.0
0.0	0.0	3	1	400.0	201.99005	1	2	1	148.8349	182.8033	0	0.217	0.0	0.022	0.0	11.0
0.0	0.0	3	1	400.0	201.99005	1	2	1	148.8349	182.8033	0	0.217	0.0	0.025	0.0	11.0
0.0	0.0	3	1	400.0	201.99005	1	2	1	148.8349	182.8033	0	0.217	0.0	0.127	0.0	11.0
0.0	0.0	3	1	400.0	201.99005	1	2	1	148.8349	182.8033	0	0.217	-0.001	-0.018	0.0	11.0
0.0	0.0	3	1	400.0	201.99005	1	2	1	148.8349	182.8033	0	0.217	-0.001	-0.012	0.0	11.0
0.0	0.0	3	1	400.0	201.99005	1	2	1	148.8349	182.8033	0	0.217	-0.001	-0.039	0.0	11.0
0.0	0.0	3	1	400.0	201.99005	1	2	1	148.8349	182.8033	0	0.217	0.0	0.006	0.0	11.0
0.0	0.0	3	1	400.0	201.99005	1	2	1	148.8349	182.8033	0	0.217	0.0	-0.011	0.0	11.0
0.0	0.0	3	1	400.0	201.99005	1	2	1	148.8349	182.8033	0	0.217	0.0	0.015	0.0	11.0
0.0	0.0	3	1	400.0	201.99005	1	2	1	148.8349	182.8033	0	0.217	0.0	-0.008	0.0	11.0
0.0	0.0	3	1	400.0	201.99005	1	2	1	148.8349	182.8033	0	0.217	-0.001	-0.105	0.0	11.0
0.0	0.0	3	1	400.0	201.99005	1	2	1	148.8349	182.8033	0	0.217	0.0	0.012	0.0	11.0
0.0	0.0	3	1	400.0	201.99005	1	2	1	148.8349	182.8033	0	0.217	0.0	0.002	0.0	11.0
0.0	0.0	3	1	400.0	201.99005	1	2	1	148.8349	182.8033	0	0.217	0.0	0.051	0.0	11.0
0.0	0.0	3	1	400.0	201.99005	1	2	1	148.8349	182.8033	0	0.217	-0.001	-0.022	0.0	11.0
0.0	0.0	3	1	400.0	201.99005	1	2	1	148.8349	182.8033	0	0.217	0.0	0.0	0.0	11.0
0.0	0.0	3	1	400.0	201.99005	1	2	1	148.8349	182.8033	0	0.217	0.0	0.003	0.0	11.0
0.0	0.0	3	1	400.0	201.99005	1	2	1	148.8349	182.8033	0	0.217	0.0	-0.003	0.0	11.0
0.0	0.0	3	1	400.0	201.99005	1	2	1	148.8349	182.8033	0	0.217	0.0	0.152	0.0	11.0
0.0	0.0	3	1	400.0	201.99005	1	2	1	148.8349	182.8033	0	0.217	0.0	0.004	0.0	11.0
0.0	0.0	3	1	400.0	201.99005	1	2	1	148.8349	182.8033	0	0.217	0.0	0.046	0.0	11.0
0.0	0.0	3	1	400.0	201.99005	1	2	1	148.8349	182.8033	0	0.217	-0.001	-0.017	0.0	11.0
0.0	0.0	3	1	400.0	201.99005	1	2	1	148.8349	182.8033	0	0.217	0.0	0.153	0.0	11.0
0.0	0.0	3	1	400.0	201.99005	1	2	1	148.8349	182.8033	0	0.217	-0.001	-0.022	0.0	11.0
0.0	0.0	3	1	400.0	201.99005	1	2	1	148.8349	182.8033	0	0.217	0.0	-0.001	0.0	11.0
0.0	0.0	3	1	400.0	201.99005	1	2	1	148.8349	182.8033	0	0.217	0.0	-0.007	0.0	11.0
0.0	0.0	3	1	400.0	201.99005	1	2	1	148.8349	182.8033	0	0.217	0.0	0.028	0.0	11.0
0.0	0.0	3	1	400.0	201.99005	1	2	1	148.8349	182.8033	0	0.217	-0.001	-0.048	0.0	11.0
0.0	0.0	3	1	400.0	201.99005	1	2	1	148.8349	182.8033	0	0.217	0.0	-0.005	0.0	11.0
0.0	0.0	3	1	400.0	201.99005	1	2	1	148.8349	182.8033	0	0.217	-0.001	-0.031	0.0	11.0
0.0	0.0	3	1	400.0	201.99005	1	2	1	148.8349	182.8033	0	0.217	-0.001	-0.028	0.0	11.0
0.0	0.0	3	1	400.0	201.99005	1	2	1	148.8349	182.8033	0	0.217	-0.001	-0.051	0.0	11.0
0.0	0.0	3	1	400.0	201.99005	1	2	1	148.8349	182.8033	0	0.217	-0.001	-0.049	0.0	11.0
0.0	0.0	3	1	400.0	201.99005	1	2	1	148.8349	182.8033	0	0.217	0.0	0.022	0.0	11.0
0.0	0.0	3	1	400.0	201.99005	1	2	1	148.8349	182.8033	0	0.217	0.0	0.004	0.0	11.0
0.0	0.0	3	1	400.0	201.99005	1	2	1	148.8349	182.8033	0	0.217	0.0	0.0	0.0	11.0
0.0	0.0	3	1	400.0	201.99005	1	2	1	148.8349	182.8033	0	0.217	-0.001	-0.024	0.0	11.0
0.0	0.0	3	1	400.0	201.99005	1	2	1	148.8349	182.8033	0	0.217	-0.001	-0.042	0.0	11.0
0.0	0.0	3	1	400.0	201.99005	1	2	1	148.8349	182.8033	0	0.217	0.0	0.003	0.0	11.0
0.0	0.0	3	1	400.0	201.99005	1	2	1	148.8349	182.8033	0	0.217	-0.001	-0.039	0.0	11.0
0.0	0.0	3	1	400.0	201.99005	1	2	1	148.8349	182.8033	0	0.217	0.0	0.04	0.0	11.0
0.0	0.0	3	1	400.0	201.99005	1	2	1	148.8349	182.8033	0	0.217	-0.001	-0.169	0.0	11.0
0.0	0.0	3	1	400.0	201.99005	1	2	1	148.8349	182.8033	0	0.217	-0.001	-0.045	0.0	11.0
0.0	0.0	3	1	400.0	201.99005	1	2	1	148.8349	182.8033	0	0.217	0.0	-0.009	0.0	11.0
0.0	0.0	3	1	400.0	201.99005	1	2	1	148.8349	182.8033	0	0.217	0.0	-0.003	0.0	11.0
0.0	0.0	3	1	400.0	201.99005	1	2	1	148.8349	182.8033	0	0.217	-0.001	-0.175	0.0	11.0
0.0	0.0	3	1	400.0	201.99005	1	2	1	148.8349	182.8033	0	0.217	0.0	-0.002	0.0	11.0
0.0	0.0	3	1	400.0	201.99005	1	2	1	148.8349	182.8033	0	0.217	0.0	0.051	0.0	11.0
0.0	0.0	3	1	400.0	201.99005	1	2	1	148.8349	182.8033	0	0.217	0.0	0.118	0.0	11.0
0.0	0.0	3	1	400.0	201.99005	1	2	1	148.8349	182.8033	0	0.217	-0.001	-0.033	0.0	11.0
0.0	0.0	3	1	400.0	201.99005	1	2	1	148.8349	182.8033	0	0.217	-0.001	-0.042	0.0	11.0
0.0	0.0	3	1	400.0	201.99005	1	2	1	148.8349	182.8033	0	0.217	0.0	-0.006	0.0	11.0
0.0	0.0	3	1	400.0	201.99005	1	2	1	148.8349	182.8033	0	0.217	0.0	-0.008	0.0	11.0
0.0	0.0	3	1	400.0	201.99005	1	2	1	148.8349	182.8033	0	0.217	-0.001	-0.016	0.0	11.0
0.0	0.0	3	1	400.0	201.99005	1	2	1	148.8349	182.8033	0	0.217	-0.001	-0.034	0.0	11.0
0.0	0.0	3	1	400.0	201.99005	1	2	1	148.8349	182.8033	0	0.217	-0.001	-0.015	0.0	11.0
0.0	0.0	3	1	400.0	201.99005	1	2	1	148.8349	182.8033	0	0.217	-0.001	-0.221	0.0	11.0
0.0	0.0	3	1	400.0	201.99005	1	2	1	148.8349	182.8033	0	0.217	-0.001	-0.042	0.0	11.0
0.0	0.0	3	1	400.0	201.99005	1	2	1	148.8349	182.8033	0	0.217	-0.001	-0.05	0.0	11.0
0.0	0.0	3	1	400.0	201.99005	1	2	1	148.8349	182.8033	0	0.217	0.0	-0.002	0.0	11.0
0.0	0.0	3	1	400.0	201.99005	1	2	1	148.8349	182.8033	0	0.217	0.0	0.102	0.0	11.0
0.0	0.0	3	1	400.0	201.99005	1	2	1	148.8349	182.8033	0	0.217	0.0	0.01	0.0	11.0
0.0	0.0	3	1	400.0	201.99005	1	2	1	148.8349	182.8033	0	0.217	0.0	0.028	0.0	11.0
0.0	0.0	3	1	400.0	201.99005	1	2	1	148.8349	182.8033	0	0.217	0.0	0.04	0.0	11.0
0.0	0.0	3	1	400.0	201.99005	1	2	1	148.8349	182.8033	0	0.217	0.0	-0.007	0.0	11.0
0.0	0.0	3	1	400.0	201.99005	1	2	1	148.8349	182.8033	0	0.217	-0.001	-0.027	0.0	11.0
0.0	0.0	3	1	400.0	201.99005	1	2	1	148.8349	182.8033	0	0.217	0.0	0.009	0.0	11.0
0.0	0.0	3	1	400.0	201.99005	1	2	1	148.8349	182.8033	0	0.217	0.0	0.011	0.0	11.0
0.0	0.0	3	1	400.0	201.99005	1	2	1	148.8349	182.8033	0	0.217	0.0	0.014	0.0	11.0
0.0	0.0	3	1	400.0	201.99005	1	2	1	148.8349	182.8033	0	0.217	-0.001	-0.055	0.0	11.0
0.0	0.0	3	1	400.0	201.99005	1	2	1	148.8349	182.8033	0	0.217	0.0	0.08	0.0	11.0
0.0	0.0	3	1	400.0	201.99005	1	2	1	148.8349	182.8033	0	0.217	0.0	0.014	0.0	11.0
0.0	0.0	3	1	400.0	201.99005	1	2	1	148.8349	182.8033	0	0.217	-0.001	-0.016	0.0	11.0
0.0	0.0	3	1	400.0	201.99005	1	2	1	148.8349	182.8033	0	0.217	0.0	0.021	0.0	11.0
0.0	0.0	3	1	400.0	201.99005	1	2	1	148.8349	182.8033	0	0.217	-0.001	-0.11	0.0	11.0
0.0	0.0	3	1	400.0	201.99005	1	2	1	148.8349	182.8033	0	0.217	0.0	0.008	0.0	11.0
0.0	0.0	3	1	400.0	201.99005	1	2	1	148.8349	182.8033	0	0.217	0.0	-0.011	0.0	11.0
2805.4175	201.99005	3	2	300.99503	201.99005	0	2	2	148.8349	182.8033	1	0.217	0.0	0.0	0.0	11.0
2805.4175	201.99005	3	2	300.99503	201.99005	0	2	2	148.8349	182.8033	1	0.217	-0.001	-0.014	0.0	11.0
2805.4175	201.99005	3	2	300.99503	201.99005	0	2	2	148.8349	182.8033	1	0.217	0.0	0.135	0.197	11.0
2805.4175	201.99005	3	2	300.99503	201.99005	0	2	2	148.8349	182.8033	1	0.217	0.0	0.188	0.197	11.0
2805.4175	201.99005	3	2	300.99503	201.99005	0	2	2	148.8349	182.8033	1	0.217	0.002	0.336	0.382	11.0
2805.4175	201.99005	3	2	300.99503	201.99005	0	2	2	148.8349	182.8033	1	0.217	0.004	0.357	0.553	11.0
2805.4175	201.99005	3	2	300.99503	201.99005	0	2	2	148.8349	182.8033	1	0.217	0.008	0.588	0.553	11.0
2805.4175	201.99005	3	2	300.99503	201.99005	0	2	2	148.8349	182.8033	1	0.217	0.014	0.864	0.861	11.0
2805.4175	201.99005	3	2	300.99503	201.99005	0	2	2	148.8349	182.8033	1	0.217	0.02	0.895	0.861	11.0
2805.4175	201.99005	3	2	300.99503	201.99005	0	2	2	148.8349	182.8033	1	0.217	0.028	1.221	1.126	11.0
2805.4175	201.99005	3	2	300.99503	201.99005	0	2	2	148.8349	182.8033	1	0.217	0.035	1.204	1.245	11.0
2805.4175	201.99005	3	2	300.99503	201.99005	0	2	2	148.8349	182.8033	1	0.218	0.043	1.233	1.245	11.0
2805.4175	201.99005	3	2	300.99503	201.99005	0	2	2	148.8349	182.8033	1	0.218	0.05	1.523	1.459	11.0
2805.4175	201.99005	3	2	300.99503	201.99005	0	2	2	148.8349	182.8033	1	0.218	0.058	1.492	1.554	11.0
2805.4175	201.99005	3	2	300.99503	201.99005	0	2	2	148.8349	182.8033	1	0.218	0.064	1.425	1.554	11.0
2805.4175	201.99005	3	2	300.99503	201.99005	0	2	2	148.8349	182.8033	1	0.218	0.071	1.566	1.725	11.0
2805.4175	201.99005	3	2	300.99503	201.99005	0	2	2	148.8349	182.8033	1	0.218	0.079	1.762	1.725	11.0
2805.4175	201.99005	3	2	300.99503	201.99005	0	2	2	148.8349	182.8033	1	0.218	0.086	1.77	1.801	11.0
2805.4175	201.99005	3	2	300.99503	201.99005	0	2	2	148.8349	182.8033	1	0.218	0.093	1.982	1.938	11.0
2805.4175	201.99005	3	2	300.99503	201.99005	0	2	2	148.8349	182.8033	1	0.218	0.099	1.935	1.938	11.0
2805.4175	201.99005	3	2	300.99503	201.99005	0	2	2	148.8349	182.8033	1	0.218	0.106	2.02	2.0	11.0
2805.4175	201.99005	3	2	300.99503	201.99005	0	2	2	148.8349	182.8033	1	0.218	0.112	2.018	2.0	11.0
2805.4175	201.99005	3	2	300.99503	201.99005	0	2	2	148.8349	182.8033	1	0.218	0.118	2.102	2.111	11.0
2805.4175	201.99005	3	2	300.99503	201.99005	0	2	2	148.8349	182.8033	1	0.218	0.123	2.095	2.159	11.0
2805.4175	201.99005	3	2	300.99503	201.99005	0	2	2	148.8349	182.8033	1	0.219	0.127	2.143	2.159	11.0
2805.4175	201.99005	3	2	300.99503	201.99005	0	2	2	148.8349	182.8033	1	0.219	0.133	2.202	2.249	11.0
2805.4175	201.99005	3	2	300.99503	201.99005	0	2	2	148.8349	182.8033	1	0.219	0.139	2.294	2.288	11.0
2805.4175	201.99005	3	2	300.99503	201.99005	0	2	2	148.8349	182.8033	1	0.219	0.144	2.273	2.288	11.0
2805.4175	201.99005	3	2	300.99503	201.99005	0	2	2	148.8349	182.8033	1	0.219	0.148	2.329	2.358	11.0
2805.4175	201.99005	3	2	300.99503	201.99005	0	2	2	148.8349	182.8033	1	0.219	0.152	2.376	2.39	11.0
2805.4175	201.99005	3	2	300.99503	201.99005	0	2	2	148.8349	182.8033	1	0.219	0.157	2.474	2.39	11.0
2805.4175	201.99005	3	2	300.99503	201.99005	0	2	2	148.8349	182.8033	1	0.219	0.162	2.421	2.448	11.0
2805.4175	201.99005	3	2	300.99503	201.99005	0	2	2	148.8349	182.8033	1	0.22	0.165	2.447	2.448	11.0
2805.4175	201.99005	3	2	300.99503	201.99005	0	2	2	148.8349	182.8033	1	0.22	0.169	2.501	2.496	11.0
2805.4175	201.99005	3	2	300.99503	201.99005	0	2	2	148.8349	182.8033	1	0.22	0.173	2.59	2.518	11.0
2805.4175	201.99005	3	2	300.99503	201.99005	0	2	2	148.8349	182.8033	1	0.22	0.177	2.581	2.518	11.0
2805.4175	201.99005	3	2	300.99503	201.99005	0	2	2	148.8349	182.8033	1	0.221	0.181	2.545	2.558	11.0
2805.4175	201.99005	3	2	300.99503	201.99005	0	2	2	148.8349	182.8033	1	0.221	0.183	2.567	2.575	11.0
2805.4175	201.99005	3	2	300.99503	201.99005	0	2	2	148.8349	182.8033	1	0.221	0.185	2.599	2.575	11.0
2805.4175	201.99005	3	2	300.99503	201.99005	0	2	2	148.8349	182.8033	1	0.221	0.188	2.631	2.607	11.0
2805.4175	201.99005	3	2	300.99503	201.99005	0	2	2	148.8349	182.8033	1	0.222	0.19	2.602	2.607	11.0
2805.4175	201.99005	3	2	300.99503	201.99005	0	2	2	148.8349	182.8033	1	0.222	0.192	2.657	2.622	11.0
2805.4175	201.99005	3	2	300.99503	201.99005	0	2	2	148.8349	182.8033	1	0.222	0.194	2.652	2.647	11.0
2805.4175	201.99005	3	2	300.99503	201.99005	0	2	2	148.8349	182.8033	1	0.223	0.196	2.627	2.647	11.0
2805.4175	201.99005	3	2	300.99503	201.99005	0	2	2	148.8349	182.8033	1	0.223	0.199	2.649	2.658	11.0
2805.4175	201.99005	3	2	300.99503	201.99005	0	2	2	148.8349	182.8033	1	0.224	0.202	2.718	2.678	11.0
2805.4175	201.99005	3	2	300.99503	201.99005	0	2	2	148.8349	182.8033	1	0.224	0.203	2.657	2.678	11.0
2805.4175	201.99005	3	2	300.99503	201.99005	0	2	2	148.8349	182.8033	1	0.224	0.204	2.671	2.687	11.0
2805.4175	201.99005	3	2	300.99503	201.99005	0	2	2	148.8349	182.8033	1	0.225	0.204	2.596	2.687	11.0
2805.4175	201.99005	3	2	300.99503	201.99005	0	2	2	148.8349	182.8033	1	0.225	0.206	2.723	2.704	11.0
2805.4175	201.99005	3	2	300.99503	201.99005	0	2	2	148.8349	182.8033	1	0.226	0.208	2.707	2.718	11.0
2805.4175	201.99005	3	2	300.99503	201.99005	0	2	2	148.8349	182.8033	1	0.226	0.21	2.738	2.718	11.0
2805.4175	201.99005	3	2	300.99503	201.99005	0	2	2	148.8349	182.8033	1	0.226	0.212	2.715	2.724	11.0
2805.4175	201.99005	3	2	300.99503	201.99005	0	2	2	148.8349	182.8033	1	0.227	0.214	2.761	2.736	11.0
2805.4175	201.99005	3	2	300.99503	201.99005	0	2	2	148.8349	182.8033	1	0.227	0.216	2.723	2.736	11.0
2805.4175	201.99005	3	2	300.99503	201.99005	0	2	2	148.8349	182.8033	1	0.227	0.218	2.774	2.742	11.0
2805.4175	201.99005	3	2	300.99503	201.99005	0	2	2	148.8349	182.8033	1	0.227	0.22	2.719	2.742	11.0
2805.4175	201.99005	3	2	300.99503	201.99005	0	2	2	148.8349	182.8033	1	0.227	0.221	2.688	2.75	11.0
2805.4175	201.99005	3	2	300.99503	201.99005	0	2	2	148.8349	182.8033	1	0.228	0.221	2.777	2.754	11.0
2805.4175	201.99005	3	2	300.99503	201.99005	0	2	2	148.8349	182.8033	1	0.228	0.221	2.735	2.754	11.0
2805.4175	201.99005	3	2	300.99503	201.99005	0	2	2	148.8349	182.8033	1	0.228	0.221	2.752	2.762	11.0
2805.4175	201.99005	3	2	300.99503	201.99005	0	2	2	148.8349	182.8033	1	0.228	0.221	2.76	2.764	11.0
2805.4175	201.99005	3	2	300.99503	201.99005	0	2	2	148.8349	182.8033	1	0.228	0.221	2.723	2.764	11.0
2805.4175	201.99005	3	2	300.99503	201.99005	0	2	2	148.8349	182.8033	1	0.228	0.221	2.799	2.77	11.0
2805.4175	201.99005	3	2	300.99503	201.99005	0	2	2	148.8349	182.8033	1	0.228	0.221	2.804	2.77	11.0
2805.4175	201.99005	3	2	300.99503	201.99005	0	2	2	148.8349	182.8033	1	0.228	0.221	2.877	2.773	11.0
2805.4175	201.99005	3	2	300.99503	201.99005	0	2	2	148.8349	182.8033	1	0.228	0.221	2.842	2.778	11.0
2805.4175	201.99005	3	2	300.99503	201.99005	0	2	2	148.8349	182.8033	1	0.228	0.221	2.761	2.778	11.0
2805.4175	201.99005	3	2	300.99503	201.99005	0	2	2	148.8349	182.8033	1	0.228	0.221	2.785	2.781	11.0
2805.4175	201.99005	3	2	300.99503	201.99005	0	2	2	148.8349	182.8033	1	0.228	0.221	2.774	2.784	11.0
2805.4175	201.99005	3	2	300.99503	201.99005	0	2	2	148.8349	182.8033	1	0.228	0.221	2.851	2.784	11.0
2805.4175	201.99005	3	2	300.99503	201.99005	0	2	2	148.8349	182.8033	1	0.228	0.221	2.783	2.785	11.0
2805.4175	201.99005	3	2	300.99503	201.99005	0	2	2	148.8349	182.8033	1	0.228	0.222	2.928	2.785	11.0
2805.4175	201.99005	3	2	300.99503	201.99005	0	2	2	148.8349	182.8033	1	0.228	0.222	2.828	2.788	11.0
2805.4175	201.99005	3	2	300.99503	201.99005	0	2	2	148.8349	182.8033	1	0.228	0.222	2.766	2.79	11.0
2805.4175	201.99005	3	2	300.99503	201.99005	0	2	2	148.8349	182.8033	1	0.228	0.222	2.819	2.79	11.0
2805.4175	201.99005	3	2	300.99503	201.99005	0	2	2	148.8349	182.8033	1	0.228	0.222	2.775	2.792	11.0
2805.4175	201.99005	3	2	300.99503	201.99005	0	2	2	148.8349	182.8033	1	0.228	0.222	2.814	2.793	11.0
2805.4175	201.99005	3	2	300.99503	201.99005	0	2	2	148.8349	182.8033	1	0.228	0.222	2.803	2.793	11.0
2805.4175	201.99005	3	2	300.99503	201.99005	0	2	2	148.8349	182.8033	1	0.228	0.222	2.791	2.795	11.0
2805.4175	201.99005	3	2	300.99503	201.99005	0	2	2	148.8349	182.8033	1	0.228	0.222	2.805	2.795	11.0
2805.4175	201.99005	3	2	300.99503	201.99005	0	2	2	148.8349	182.8033	1	0.228	0.222	2.749	2.797	11.0
2805.4175	201.99005	3	2	300.99503	201.99005	0	2	2	148.8349	182.8033	1	0.228	0.222	2.793	2.798	11.0
2805.4175	201.99005	3	2	300.99503	201.99005	0	2	2	148.8349	182.8033	1	0.228	0.222	2.727	2.798	11.0
2805.4175	201.99005	3	2	300.99503	201.99005	0	2	2	148.8349	182.8033	1	0.228	0.222	2.791	2.8	11.0
2805.4175	201.99005	3	2	300.99503	201.99005	0	2	2	148.8349	182.8033	1	0.228	0.223	2.755	2.8	11.0
2805.4175	201.99005	3	2	300.99503	201.99005	0	2	2	148.8349	182.8033	1	0.228	0.223	2.781	2.801	11.0
2805.4175	201.99005	3	2	300.99503	201.99005	0	2	2	148.8349	182.8033	1	0.228	0.223	2.821	2.802	11.0
2805.4175	201.99005	3	2	300.99503	201.99005	0	2	2	148.8349	182.8033	1	0.228	0.223	2.868	2.802	11.0
2805.4175	201.99005	3	2	300.99503	201.99005	0	2	2	148.8349	182.8033	1	0.228	0.223	2.789	2.802	11.0
2805.4175	201.99005	3	2	300.99503	201.99005	0	2	2	148.8349	182.8033	1	0.228	0.223	2.763	2.803	11.0
2805.4175	201.99005	3	2	300.99503	201.99005	0	2	2	148.8349	182.8033	1	0.228	0.223	2.793	2.803	11.0
2805.4175	201.99005	3	2	300.99503	201.99005	0	2	2	148.8349	182.8033	1	0.228	0.224	2.817	2.803	11.0
2805.4175	201.99005	3	2	300.99503	201.99005	0	2	2	148.8349	182.8033	1	0.228	0.224	2.749	2.803	11.0
2805.4175	201.99005	3	2	300.99503	201.99005	0	2	2	148.8349	182.8033	1	0.228	0.224	2.865	2.803	11.0
2805.4175	201.99005	3	2	300.99503	201.99005	0	2	2	148.8349	182.8033	1	0.228	0.224	2.843	2.803	11.0
2805.4175	201.99005	3	2	300.99503	201.99005	0	2	2	148.8349	182.8033	1	0.228	0.224	2.8	2.803	11.0
2805.4175	201.99005	3	2	300.99503	201.99005	0	2	2	148.8349	182.8033	1	0.228	0.224	2.843	2.804	11.0
2805.4175	201.99005	3	2	300.99503	201.99005	0	2	2	148.8349	182.8033	1	0.228	0.223	2.862	2.804	11.0
2805.4175	201.99005	3	2	300.99503	201.99005	0	2	2	148.8349	182.8033	1	0.228	0.224	2.721	2.804	11.0
2805.4175	201.99005	3	2	300.99503	201.99005	0	2	2	148.8349	182.8033	1	0.228	0.224	2.792	2.805	11.0
2805.4175	201.99005	3	2	300.99503	201.99005	0	2	2	148.8349	182.8033	1	0.228	0.224	2.814	2.805	11.0
2805.4175	201.99005	3	2	300.99503	201.99005	0	2	2	148.8349	182.8033	1	0.228	0.224	2.731	2.805	11.0
2805.4175	201.99005	3	2	300.99503	201.99005	0	2	2	148.8349	182.8033	1	0.228	0.224	2.781	2.805	11.0
2805.4175	201.99005	3	2	300.99503	201.99005	0	2	2	148.8349	182.8033	1	0.228	0.224	2.846	2.805	11.0
2805.4175	201.99005	3	2	300.99503	201.99005	0	2	2	148.8349	182.8033	1	0.228	0.224	2.775	2.805	11.0
2805.4175	201.99005	3	2	300.99503	201.99005	0	2	2	148.8349	182.8033	1	0.228	0.224	2.723	2.806	11.0
2805.4175	201.99005	3	2	300.99503	201.99005	0	2	2	148.8349	182.8033	1	0.228	0.224	2.856	2.806	11.0
2805.4175	201.99005	3	2	300.99503	201.99005	0	2	2	148.8349	182.8033	1	0.228	0.224	2.848	2.806	11.0
2805.4175	201.99005	3	2	300.99503	201.99005	0	2	2	148.8349	182.8033	1	0.228	0.224	2.749	2.806	11.0
2805.4175	201.99005	3	2	300.99503	201.99005	0	2	2	148.8349	182.8033	1	0.228	0.223	2.84	2.806	11.0
2805.4175	201.99005	3	2	300.99503	201.99005	0	2	2	148.8349	182.8033	1	0.228	0.223	2.8	2.806	11.0
2805.4175	201.99005	3	2	300.99503	201.99005	0	2	2	148.8349	182.8033	1	0.228	0.223	2.812	2.806	11.0
2805.4175	201.99005	3	2	300.99503	201.99005	0	2	2	148.8349	182.8033	1	0.228	0.223	2.791	2.806	11.0
2805.4175	201.99005	3	2	300.99503	201.99005	0	2	2	148.8349	182.8033	1	0.228	0.223	2.793	2.806	11.0
2805.4175	201.99005	3	2	300.99503	201.99005	0	2	2	148.8349	182.8033	1	0.228	0.223	2.756	2.806	11.0
2805.4175	201.99005	3	2	300.99503	201.99005	0	2	2	148.8349	182.8033	1	0.228	0.223	2.795	2.807	11.0
2805.4175	201.99005	3	2	300.99503	201.99005	0	2	2	148.8349	182.8033	1	0.228	0.222	2.822	2.807	11.0
2805.4175	201.99005	3	2	300.99503	201.99005	0	2	2	148.8349	182.8033	1	0.228	0.222	2.829	2.807	11.0
2805.4175	201.99005	3	2	300.99503	201.99005	0	2	2	148.8349	182.8033	1	0.228	0.223	2.841	2.807	11.0
2805.4175	201.99005	3	2	300.99503	201.99005	0	2	2	148.8349	182.8033	1	0.228	0.223	2.784	2.807	11.0
2805.4175	201.99005	3	2	300.99503	201.99005	0	2	2	148.8349	182.8033	1	0.228	0.223	2.831	2.807	11.0
2805.4175	201.99005	3	2	300.99503	201.99005	0	2	2	148.8349	182.8033	1	0.228	0.223	2.873	2.807	11.0
2805.4175	201.99005	3	2	300.99503	201.99005	0	2	2	148.8349	182.8033	1	0.228	0.223	2.824	2.807	11.0
2805.4175	201.99005	3	2	300.99503	201.99005	0	2	2	148.8349	182.8033	1	0.228	0.223	2.827	2.807	11.0
2805.4175	201.99005	3	2	300.99503	201.99005	0	2	2	148.8349	182.8033	1	0.228	0.224	2.78	2.807	11.0
2805.4175	201.99005	3	2	300.99503	201.99005	0	2	2	148.8349	182.8033	1	0.228	0.224	2.757	2.807	11.0
2805.4175	201.99005	3	2	300.99503	201.99005	0	2	2	148.8349	182.8033	1	0.228	0.224	2.804	2.807	11.0
2805.4175	201.99005	3	2	300.99503	201.99005	0	2	2	148.8349	182.8033	1	0.228	0.224	2.833	2.807	11.0
2805.4175	201.99005	3	2	300.99503	201.99005	0	2	2	148.8349	182.8033	1	0.228	0.224	2.863	2.807	11.0
2805.4175	201.99005	3	2	300.99503	201.99005	0	2	2	148.8349	182.8033	1	0.228	0.225	2.793	2.807	11.0
2805.4175	201.99005	3	2	300.99503	201.99005	0	2	2	148.8349	182.8033	1	0.228	0.225	2.807	2.807	11.0
2805.4175	201.99005	3	2	300.99503	201.99005	0	2	2	148.8349	182.8033	1	0.228	0.225	2.799	2.807	11.0
2805.4175	201.99005	3	2	300.99503	201.99005	0	2	2	148.8349	182.8033	1	0.228	0.225	2.785	2.807	11.0
2805.4175	201.99005	3	2	300.99503	201.99005	0	2	2	148.8349	182.8033	1	0.228	0.225	2.777	2.807	11.0
2805.4175	201.99005	3	2	300.99503	201.99005	0	2	2	148.8349	182.8033	1	0.228	0.225	2.807	2.807	11.0
2805.4175	201.99005	3	2	300.99503	201.99005	0	2	2	148.8349	182.8033	1	0.228	0.224	2.651	2.807	11.0
2805.4175	201.99005	3	2	300.99503	201.99005	0	2	2	148.8349	182.8033	1	0.228	0.224	2.813	2.807	11.0
2805.4175	201.99005	3	2	300.99503	201.99005	0	2	2	148.8349	182.8033	1	0.228	0.224	2.895	2.807	11.0
2805.4175	201.99005	3	2	300.99503	201.99005	0	2	2	148.8349	182.8033	1	0.228	0.224	2.792	2.807	11.0
2805.4175	201.99005	3	2	300.99503	201.99005	0	2	2	148.8349	182.8033	1	0.228	0.224	2.838	2.807	11.0
2805.4175	201.99005	3	2	300.99503	201.99005	0	2	2	148.8349	182.8033	1	0.228	0.224	2.752	2.807	11.0
2805.4175	201.99005	3	2	300.99503	201.99005	0	2	2	148.8349	182.8033	1	0.228	0.224	2.79	2.807	11.0
2805.4175	201.99005	3	2	300.99503	201.99005	0	2	2	148.8349	182.8033	1	0.228	0.224	2.697	2.807	11.0
2805.4175	201.99005	3	2	300.99503	201.99005	0	2	2	148.8349	182.8033	1	0.228	0.224	2.747	2.807	11.0
2805.4175	201.99005	3	2	300.99503	201.99005	0	2	2	148.8349	182.8033	1	0.228	0.225	2.915	2.807	11.0
2805.4175	201.99005	3	2	300.99503	201.99005	0	2	2	148.8349	182.8033	1	0.228	0.225	2.722	2.807	11.0
2805.4175	201.99005	3	2	300.99503	201.99005	0	2	2	148.8349	182.8033	1	0.228	0.224	2.565	2.807	11.0
2805.4175	201.99005	3	2	300.99503	201.99005	0	2	2	148.8349	182.8033	1	0.228	0.224	2.795	2.807	11.0
2805.4175	201.99005	3	2	300.99503	201.99005	0	2	2	148.8349	182.8033	1	0.228	0.224	2.861	2.807	11.0
2805.4175	201.99005	3	2	300.99503	201.99005	0	2	2	148.8349	182.8033	1	0.228	0.224	2.78	2.807	11.0
2805.4175	201.99005	3	2	300.99503	201.99005	0	2	2	148.8349	182.8033	1	0.228	0.224	2.807	2.807	11.0
2805.4175	201.99005	3	2	300.99503	201.99005	0	2	2	148.8349	182.8033	1	0.228	0.224	2.77	2.807	11.0
2805.4175	201.99005	3	2	300.99503	201.99005	0	2	2	148.8349	182.8033	1	0.228	0.224	2.746	2.807	11.0
2805.4175	201.99005	3	2	300.99503	201.99005	0	2	2	148.8349	182.8033	1	0.228	0.224	2.795	2.807	11.0
2805.4175	201.99005	3	2	300.99503	201.99005	0	2	2	148.8349	182.8033	1	0.228	0.224	2.855	2.807	11.0
2805.4175	201.99005	3	2	300.99503	201.99005	0	2	2	148.8349	182.8033	1	0.228	0.224	2.802	2.807	11.0
2805.4175	201.99005	3	2	300.99503	201.99005	0	2	2	148.8349	182.8033	1	0.228	0.224	2.839	2.807	11.0
2805.4175	201.99005	3	2	300.99503	201.99005	0	2	2	148.8349	182.8033	1	0.228	0.225	3.013	2.807	11.0
2805.4175	201.99005	3	2	300.99503	201.99005	0	2	2	148.8349	182.8033	1	0.228	0.225	2.786	2.807	11.0
2805.4175	201.99005	3	2	300.99503	201.99005	0	2	2	148.8349	182.8033	1	0.228	0.225	2.867	2.807	11.0
2805.4175	201.99005	3	2	300.99503	201.99005	0	2	2	148.8349	182.8033	1	0.228	0.225	2.784	2.807	11.0
2805.4175	201.99005	3	2	300.99503	201.99005	0	2	2	148.8349	182.8033	1	0.228	0.225	2.821	2.807	11.0
2805.4175	201.99005	3	2	300.99503	201.99005	0	2	2	148.8349	182.8033	1	0.228	0.225	2.844	2.807	11.0
2805.4175	201.99005	3	2	300.99503	201.99005	0	2	2	148.8349	182.8033	1	0.228	0.225	2.78	2.807	11.0
2805.4175	201.99005	3	2	300.99503	201.99005	0	2	2	148.8349	182.8033	1	0.228	0.225	2.809	2.807	11.0
2805.4175	201.99005	3	2	300.99503	201.99005	0	2	2	148.8349	182.8033	1	0.228	0.225	2.809	2.807	11.0
2805.4175	201.99005	3	2	300.99503	201.99005	0	2	2	148.8349	182.8033	1	0.228	0.225	2.774	2.807	11.0
2805.4175	201.99005	3	2	300.99503	201.99005	1	2	2	148.8349	182.8033	1	0.228	0.225	2.862	2.807	11.0
2805.4175	201.99005	3	2	300.99503	201.99005	1	2	2	148.8349	182.8033	1	0.228	0.225	2.804	2.807	11.0
2805.4175	201.99005	3	2	300.99503	201.99005	1	2	2	148.8349	182.8033	1	0.228	0.225	2.869	2.807	11.0
2805.4175	201.99005	3	2	300.99503	201.99005	1	2	2	148.8349	182.8033	1	0.228	0.225	2.785	2.807	11.0
2805.4175	201.99005	3	2	300.99503	201.99005	1	2	2	148.8349	182.8033	1	0.228	0.225	2.815	2.807	11.0
2805.4175	201.99005	3	2	300.99503	201.99005	1	2	2	148.8349	182.8033	1	0.228	0.224	2.639	2.807	11.0
2805.4175	201.99005	3	2	300.99503	201.99005	1	2	2	148.8349	182.8033	1	0.228	0.225	2.828	2.807	11.0
2805.4175	201.99005	3	2	300.99503	201.99005	1	2	2	148.8349	182.8033	1	0.229	0.225	2.841	2.807	11.0
2805.4175	201.99005	3	2	300.99503	201.99005	1	2	2	148.8349	182.8033	1	0.229	0.225	2.844	2.807	11.0
2805.4175	201.99005	3	2	300.99503	201.99005	1	2	2	148.8349	182.8033	1	0.229	0.225	2.805	2.807	11.0
2805.4175	201.99005	3	2	300.99503	201.99005	1	2	2	148.8349	182.8033	1	0.229	0.225	2.791	2.807	11.0
2805.4175	201.99005	3	2	300.99503	201.99005	1	2	2	148.8349	182.8033	1	0.229	0.225	2.82	2.807	11.0
2805.4175	201.99005	3	2	300.99503	201.99005	1	2	2	148.8349	182.8033	1	0.229	0.225	2.798	2.807	11.0
2805.4175	201.99005	3	2	300.99503	201.99005	1	2	2	148.8349	182.8033	1	0.229	0.225	2.828	2.807	11.0
2805.4175	201.99005	3	2	300.99503	201.99005	1	2	2	148.8349	182.8033	1	0.229	0.225	2.813	2.807	11.0
2805.4175	201.99005	3	2	300.99503	201.99005	1	2	2	148.8349	182.8033	1	0.229	0.227	2.931	2.807	11.0
2805.4175	201.99005	3	2	300.99503	201.99005	1	2	2	148.8349	182.8033	1	0.229	0.227	2.785	2.807	11.0
2805.4175	201.99005	3	2	300.99503	201.99005	1	2	2	148.8349	182.8033	1	0.229	0.227	2.777	2.807	11.0
2805.4175	201.99005	3	2	300.99503	201.99005	1	2	2	148.8349	182.8033	1	0.229	0.227	2.789	2.807	11.0
2805.4175	201.99005	3	2	300.99503	201.99005	1	2	2	148.8349	182.8033	1	0.229	0.227	2.772	2.807	11.0
2805.4175	201.99005	3	2	300.99503	201.99005	1	2	2	148.8349	182.8033	1	0.229	0.227	2.851	2.807	11.0
2805.4175	201.99005	3	2	300.99503	201.99005	1	2	2	148.8349	182.8033	1	0.229	0.227	2.834	2.807	11.0
2805.4175	201.99005	3	2	300.99503	201.99005	1	2	2	148.8349	182.8033	1	0.229	0.227	2.819	2.807	11.0
2805.4175	201.99005	3	2	300.99503	201.99005	1	2	2	148.8349	182.8033	1	0.229	0.227	2.813	2.807	11.0
2805.4175	201.99005	3	2	300.99503	201.99005	1	2	2	148.8349	182.8033	1	0.229	0.227	2.833	2.807	11.0
2805.4175	201.99005	3	2	300.99503	201.99005	1	2	2	148.8349	182.8033	1	0.229	0.227	2.781	2.807	11.0
2805.4175	201.99005	3	2	300.99503	201.99005	1	2	2	148.8349	182.8033	1	0.229	0.227	2.848	2.807	11.0
2805.4175	201.99005	3	2	300.99503	201.99005	1	2	2	148.8349	182.8033	1	0.229	0.227	2.792	2.807	11.0
2805.4175	201.99005	3	2	300.99503	201.99005	1	2	2	148.8349	182.8033	1	0.229	0.226	2.655	2.807	11.0
2805.4175	201.99005	3	2	300.99503	201.99005	1	2	2	148.8349	182.8033	1	0.229	0.226	2.803	2.807	11.0
2805.4175	201.99005	3	2	300.99503	201.99005	1	2	2	148.8349	182.8033	1	0.229	0.226	2.776	2.807	11.0
2805.4175	201.99005	3	2	300.99503	201.99005	1	2	2	148.8349	182.8033	1	0.229	0.226	2.807	2.807	11.0
2805.4175	201.99005	3	2	300.99503	201.99005	1	2	2	148.8349	182.8033	1	0.229	0.226	2.838	2.807	11.0
2805.4175	201.99005	3	2	300.99503	201.99005	1	2	2	148.8349	182.8033	1	0.229	0.226	2.732	2.807	11.0
2805.4175	201.99005	3	2	300.99503	201.99005	1	2	2	148.8349	182.8033	1	0.229	0.226	2.811	2.807	11.0
2805.4175	201.99005	3	2	300.99503	201.99005	1	2	2	148.8349	182.8033	1	0.229	0.225	2.79	2.807	11.0
2805.4175	201.99005	3	2	300.99503	201.99005	1	2	2	148.8349	182.8033	1	0.229	0.225	2.814	2.807	11.0
2805.4175	201.99005	3	2	300.99503	201.99005	1	2	2	148.8349	182.8033	1	0.229	0.225	2.787	2.807	11.0
2805.4175	201.99005	3	2	300.99503	201.99005	1	2	2	148.8349	182.8033	1	0.229	0.225	2.803	2.807	11.0
2805.4175	201.99005	3	2	300.99503	201.99005	1	2	2	148.8349	182.8033	1	0.229	0.225	2.829	2.807	11.0
0.0	0.0	3	2	300.99503	201.99005	1	2	2	148.8349	182.8033	0	0.229	0.225	2.778	2.807	11.0
0.0	0.0	3	2	300.99503	201.99005	1	2	2	148.8349	182.8033	0	0.229	0.225	2.833	2.807	11.0
0.0	0.0	3	2	300.99503	201.99005	1	2	2	148.8349	182.8033	0	0.229	0.225	2.818	2.807	11.0
0.0	0.0	3	2	300.99503	201.99005	1	2	2	148.8349	182.8033	0	0.229	0.225	2.79	2.807	11.0
0.0	0.0	3	2	300.99503	201.99005	1	2	2	148.8349	182.8033	0	0.229	0.223	2.637	2.609	11.0
0.0	0.0	3	2	300.99503	201.99005	1	2	2	148.8349	182.8033	0	0.229	0.222	2.667	2.609	11.0
0.0	0.0	3	2	300.99503	201.99005	1	2	2	148.8349	182.8033	0	0.229	0.219	2.355	2.425	11.0
0.0	0.0	3	2	300.99503	201.99005	1	2	2	148.8349	182.8033	0	0.229	0.215	2.11	2.093	11.0
0.0	0.0	3	2	300.99503	201.99005	1	2	2	148.8349	182.8033	0	0.229	0.211	2.105	2.093	11.0
0.0	0.0	3	2	300.99503	201.99005	1	2	2	148.8349	182.8033	0	0.228	0.205	1.804	1.808	11.0
0.0	0.0	3	2	300.99503	201.99005	1	2	2	148.8349	182.8033	0	0.228	0.199	1.726	1.68	11.0
0.0	0.0	3	2	300.99503	201.99005	1	2	2	148.8349	182.8033	0	0.228	0.194	1.755	1.68	11.0
0.0	0.0	3	2	300.99503	201.99005	1	2	2	148.8349	182.8033	0	0.228	0.186	1.437	1.45	11.0
0.0	0.0	3	2	300.99503	201.99005	1	2	2	148.8349	182.8033	0	0.228	0.18	1.498	1.45	11.0
0.0	0.0	3	2	300.99503	201.99005	1	2	2	148.8349	182.8033	0	0.228	0.174	1.319	1.348	11.0
0.0	0.0	3	2	300.99503	201.99005	1	2	2	148.8349	182.8033	0	0.228	0.166	1.139	1.164	11.0
0.0	0.0	3	2	300.99503	201.99005	1	2	2	148.8349	182.8033	0	0.228	0.158	1.156	1.164	11.0
0.0	0.0	3	2	300.99503	201.99005	1	2	2	148.8349	182.8033	0	0.228	0.152	1.082	1.081	11.0
0.0	0.0	3	2	300.99503	201.99005	1	2	2	148.8349	182.8033	0	0.228	0.144	0.961	0.934	11.0
0.0	0.0	3	2	300.99503	201.99005	1	2	2	148.8349	182.8033	0	0.228	0.137	0.877	0.934	11.0
0.0	0.0	3	2	300.99503	201.99005	1	2	2	148.8349	182.8033	0	0.228	0.131	0.801	0.806	11.0
0.0	0.0	3	2	300.99503	201.99005	1	2	2	148.8349	182.8033	0	0.228	0.125	0.813	0.75	11.0
0.0	0.0	3	2	300.99503	201.99005	1	2	2	148.8349	182.8033	0	0.228	0.119	0.798	0.75	11.0
0.0	0.0	3	2	300.99503	201.99005	1	2	2	148.8349	182.8033	0	0.228	0.113	0.645	0.647	11.0
0.0	0.0	3	2	300.99503	201.99005	1	2	2	148.8349	182.8033	0	0.228	0.107	0.67	0.647	11.0
0.0	0.0	3	2	300.99503	201.99005	1	2	2	148.8349	182.8033	0	0.228	0.101	0.6	0.601	11.0
0.0	0.0	3	2	300.99503	201.99005	1	2	2	148.8349	182.8033	0	0.228	0.096	0.532	0.558	11.0
0.0	0.0	3	2	300.99503	201.99005	1	2	2	148.8349	182.8033	0	0.228	0.092	0.502	0.558	11.0
0.0	0.0	3	2	300.99503	201.99005	1	2	2	148.8349	182.8033	0	0.228	0.087	0.489	0.482	11.0
0.0	0.0	3	2	300.99503	201.99005	1	2	2	148.8349	182.8033	0	0.228	0.082	0.497	0.482	11.0
0.0	0.0	3	2	300.99503	201.99005	1	2	2	148.8349	182.8033	0	0.228	0.077	0.414	0.416	11.0
0.0	0.0	3	2	300.99503	201.99005	1	2	2	148.8349	182.8033	0	0.228	0.073	0.404	0.386	11.0
0.0	0.0	3	2	300.99503	201.99005	1	2	2	148.8349	182.8033	0	0.228	0.069	0.389	0.386	11.0
0.0	0.0	3	2	300.99503	201.99005	1	2	2	148.8349	182.8033	0	0.228	0.065	0.393	0.334	11.0
0.0	0.0	3	2	300.99503	201.99005	1	2	2	148.8349	182.8033	0	0.227	0.061	0.329	0.31	11.0
0.0	0.0	3	2	300.99503	201.99005	1	2	2	148.8349	182.8033	0	0.227	0.058	0.326	0.31	11.0
0.0	0.0	3	2	300.99503	201.99005	1	2	2	148.8349	182.8033	0	0.227	0.055	0.407	0.267	11.0
0.0	0.0	3	2	300.99503	201.99005	1	2	2	148.8349	182.8033	0	0.227	0.053	0.269	0.267	11.0
0.0	0.0	3	2	300.99503	201.99005	1	2	2	148.8349	182.8033	0	0.227	0.051	0.266	0.248	11.0
0.0	0.0	3	2	300.99503	201.99005	1	2	2	148.8349	182.8033	0	0.227	0.049	0.255	0.214	11.0
0.0	0.0	3	2	300.99503	201.99005	1	2	2	148.8349	182.8033	0	0.227	0.045	0.218	0.214	11.0
0.0	0.0	3	2	300.99503	201.99005	1	2	2	148.8349	182.8033	0	0.227	0.041	0.167	0.185	11.0
0.0	0.0	3	2	300.99503	201.99005	1	2	2	148.8349	182.8033	0	0.227	0.038	0.16	0.172	11.0
0.0	0.0	3	2	300.99503	201.99005	1	2	2	148.8349	182.8033	0	0.227	0.036	0.051	0.172	11.0
0.0	0.0	3	2	300.99503	201.99005	1	2	2	148.8349	182.8033	0	0.227	0.034	0.133	0.148	11.0
0.0	0.0	3	2	300.99503	201.99005	1	2	2	148.8349	182.8033	0	0.227	0.032	0.163	0.138	11.0
0.0	0.0	3	2	300.99503	201.99005	1	2	2	148.8349	182.8033	0	0.227	0.03	0.141	0.138	11.0
0.0	0.0	3	2	300.99503	201.99005	1	2	2	148.8349	182.8033	0	0.227	0.028	0.104	0.119	11.0
0.0	0.0	3	2	300.99503	201.99005	1	2	2	148.8349	182.8033	0	0.227	0.026	0.132	0.119	11.0
0.0	0.0	3	2	300.99503	201.99005	1	2	2	148.8349	182.8033	0	0.227	0.024	0.123	0.102	11.0
0.0	0.0	3	2	300.99503	201.99005	1	2	2	148.8349	182.8033	0	0.227	0.022	0.102	0.095	11.0
0.0	0.0	3	2	300.99503	201.99005	1	2	2	148.8349	182.8033	0	0.227	0.02	0.083	0.095	11.0
0.0	0.0	3	2	300.99503	201.99005	1	2	2	148.8349	182.8033	0	0.227	0.02	0.117	0.082	11.0
0.0	0.0	3	2	300.99503	201.99005	1	2	2	148.8349	182.8033	0	0.227	0.02	0.082	0.082	11.0
0.0	0.0	3	2	300.99503	201.99005	1	2	2	148.8349	182.8033	0	0.227	0.02	0.069	0.076	11.0
0.0	0.0	3	2	300.99503	201.99005	1	2	2	148.8349	182.8033	0	0.227	0.02	0.076	0.07	11.0
0.0	0.0	3	2	300.99503	201.99005	1	2	2	148.8349	182.8033	0	0.227	0.019	-0.023	0.07	11.0
0.0	0.0	3	2	300.99503	201.99005	1	2	2	148.8349	182.8033	0	0.227	0.019	0.054	0.061	11.0
0.0	0.0	3	2	300.99503	201.99005	1	2	2	148.8349	182.8033	0	0.227	0.019	0.051	0.052	11.0
0.0	0.0	3	2	300.99503	201.99005	1	2	2	148.8349	182.8033	0	0.227	0.019	0.002	0.052	11.0
0.0	0.0	3	2	300.99503	201.99005	1	2	2	148.8349	182.8033	0	0.227	0.019	0.036	0.048	11.0
0.0	0.0	3	2	300.99503	201.99005	1	2	2	148.8349	182.8033	0	0.227	0.019	0.039	0.048	11.0
0.0	0.0	3	2	300.99503	201.99005	1	2	2	148.8349	182.8033	0	0.227	0.018	0.074	0.041	11.0
0.0	0.0	3	2	300.99503	201.99005	1	2	2	148.8349	182.8033	0	0.227	0.018	0.042	0.036	11.0
0.0	0.0	3	2	300.99503	201.99005	1	2	2	148.8349	182.8033	0	0.227	0.018	0.024	0.036	11.0
0.0	0.0	3	2	300.99503	201.99005	1	2	2	148.8349	182.8033	0	0.227	0.018	0.043	0.033	11.0
0.0	0.0	3	2	300.99503	201.99005	1	2	2	148.8349	182.8033	0	0.227	0.017	-0.02	0.028	11.0
0.0	0.0	3	2	300.99503	201.99005	1	2	2	148.8349	182.8033	0	0.227	0.017	0.028	0.028	11.0
0.0	0.0	3	2	300.99503	201.99005	1	2	2	148.8349	182.8033	0	0.227	0.017	0.025	0.026	11.0
0.0	0.0	3	2	300.99503	201.99005	1	2	2	148.8349	182.8033	0	0.227	0.017	0.028	0.026	11.0
0.0	0.0	3	2	300.99503	201.99005	1	2	2	148.8349	182.8033	0	0.227	0.016	-0.013	0.022	11.0
0.0	0.0	3	2	300.99503	201.99005	1	2	2	148.8349	182.8033	0	0.227	0.016	0.205	0.021	11.0
0.0	0.0	3	2	300.99503	201.99005	1	2	2	148.8349	182.8033	0	0.227	0.016	0.035	0.021	11.0
0.0	0.0	3	2	300.99503	201.99005	1	2	2	148.8349	182.8033	0	0.227	0.016	0.0	0.018	11.0
0.0	0.0	3	2	300.99503	201.99005	1	2	2	148.8349	182.8033	0	0.227	0.016	0.016	0.016	11.0
0.0	0.0	3	2	300.99503	201.99005	1	2	2	148.8349	182.8033	0	0.226	0.016	-0.008	0.016	11.0
0.0	0.0	3	2	300.99503	201.99005	1	2	2	148.8349	182.8033	0	0.226	0.016	0.022	0.014	11.0
0.0	0.0	3	2	300.99503	201.99005	1	2	2	148.8349	182.8033	0	0.226	0.016	0.009	0.014	11.0
0.0	0.0	3	2	300.99503	201.99005	1	2	2	148.8349	182.8033	0	0.226	0.016	0.03	0.013	11.0
0.0	0.0	3	2	300.99503	201.99005	1	2	2	148.8349	182.8033	0	0.226	0.016	0.017	0.011	11.0
0.0	0.0	3	2	300.99503	201.99005	1	2	2	148.8349	182.8033	0	0.226	0.016	0.038	0.011	11.0
0.0	0.0	3	2	300.99503	201.99005	1	2	2	148.8349	182.8033	0	0.226	0.016	0.017	0.009	11.0
0.0	0.0	3	2	300.99503	201.99005	1	2	2	148.8349	182.8033	0	0.226	0.015	0.02	0.008	11.0
0.0	0.0	3	2	300.99503	201.99005	1	2	2	148.8349	182.8033	0	0.226	0.015	0.004	0.008	11.0
0.0	0.0	3	2	300.99503	201.99005	1	2	2	148.8349	182.8033	0	0.226	0.015	-0.009	0.007	11.0
0.0	0.0	3	2	300.99503	201.99005	1	2	2	148.8349	182.8033	0	0.226	0.015	0.009	0.007	11.0
0.0	0.0	3	2	300.99503	201.99005	1	2	2	148.8349	182.8033	0	0.226	0.015	0.016	0.006	11.0
0.0	0.0	3	2	300.99503	201.99005	1	2	2	148.8349	182.8033	0	0.226	0.015	0.031	0.005	11.0
0.0	0.0	3	2	300.99503	201.99005	1	2	2	148.8349	182.8033	0	0.226	0.015	0.003	0.005	11.0
0.0	0.0	3	2	300.99503	201.99005	1	2	2	148.8349	182.8033	0	0.226	0.015	-0.001	0.005	11.0
0.0	0.0	3	2	300.99503	201.99005	1	2	2	148.8349	182.8033	0	0.226	0.015	0.03	0.004	11.0
0.0	0.0	3	2	300.99503	201.99005	1	2	2	148.8349	182.8033	0	0.226	0.015	-0.003	0.004	11.0
0.0	0.0	3	2	300.99503	201.99005	1	2	2	148.8349	182.8033	0	0.226	0.013	-0.114	0.004	11.0
0.0	0.0	3	2	300.99503	201.99005	1	2	2	148.8349	182.8033	0	0.226	0.013	0.014	0.004	11.0
0.0	0.0	3	2	300.99503	201.99005	1	2	2	148.8349	182.8033	0	0.226	0.013	0.021	0.003	11.0
0.0	0.0	3	2	300.99503	201.99005	1	2	2	148.8349	182.8033	0	0.226	0.012	0.002	0.003	11.0
0.0	0.0	3	2	300.99503	201.99005	1	2	2	148.8349	182.8033	0	0.226	0.012	0.055	0.003	11.0
0.0	0.0	3	2	300.99503	201.99005	1	2	2	148.8349	182.8033	0	0.226	0.012	0.031	0.002	11.0
0.0	0.0	3	2	300.99503	201.99005	1	2	2	148.8349	182.8033	0	0.226	0.012	0.005	0.002	11.0
0.0	0.0	3	2	300.99503	201.99005	1	2	2	148.8349	182.8033	0	0.226	0.011	0.013	0.002	11.0
0.0	0.0	3	2	300.99503	201.99005	1	2	2	148.8349	182.8033	0	0.226	0.01	-0.011	0.001	11.0
0.0	0.0	3	2	300.99503	201.99005	1	2	2	148.8349	182.8033	0	0.226	0.01	-0.002	0.001	11.0
0.0	0.0	3	2	300.99503	201.99005	1	2	2	148.8349	182.8033	0	0.226	0.01	0.042	0.001	11.0
0.0	0.0	3	2	300.99503	201.99005	1	2	2	148.8349	182.8033	0	0.226	0.009	0.031	0.001	11.0
0.0	0.0	3	2	300.99503	201.99005	1	2	2	148.8349	182.8033	0	0.226	0.009	-0.008	0.001	11.0
0.0	0.0	3	2	300.99503	201.99005	1	2	2	148.8349	182.8033	0	0.226	0.009	-0.007	0.0	11.0
0.0	0.0	3	2	300.99503	201.99005	1	2	2	148.8349	182.8033	0	0.226	0.009	0.004	0.0	11.0
0.0	0.0	3	2	300.99503	201.99005	1	2	2	148.8349	182.8033	0	0.226	0.009	-0.008	0.0	11.0
0.0	0.0	3	2	300.99503	201.99005	1	2	2	148.8349	182.8033	0	0.226	0.008	-0.015	0.0	11.0
0.0	0.0	3	2	300.99503	201.99005	1	2	2	148.8349	182.8033	0	0.226	0.006	-0.027	0.0	11.0
0.0	0.0	3	2	300.99503	201.99005	1	2	2	148.8349	182.8033	0	0.226	0.005	-0.006	0.0	11.0
0.0	0.0	3	2	300.99503	201.99005	1	2	2	148.8349	182.8033	0	0.226	0.003	-0.032	0.0	11.0
0.0	0.0	3	2	300.99503	201.99005	1	2	2	148.8349	182.8033	0	0.226	0.002	-0.012	0.0	11.0
0.0	0.0	3	2	300.99503	201.99005	1	2	2	148.8349	182.8033	0	0.226	0.001	-0.015	0.0	11.0
0.0	0.0	3	2	300.99503	201.99005	1	2	2	148.8349	182.8033	0	0.226	-0.001	-0.104	0.0	11.0
0.0	0.0	3	2	300.99503	201.99005	1	2	2	148.8349	182.8033	0	0.226	0.0	0.012	0.0	11.0
0.0	0.0	3	2	300.99503	201.99005	1	2	2	148.8349	182.8033	0	0.226	0.0	0.003	0.0	11.0
0.0	0.0	3	2	300.99503	201.99005	1	2	2	148.8349	182.8033	0	0.226	0.0	-0.001	0.0	11.0
0.0	0.0	3	2	300.99503	201.99005	1	2	2	148.8349	182.8033	0	0.226	0.0	0.024	0.0	11.0
0.0	0.0	3	2	300.99503	201.99005	1	2	2	148.8349	182.8033	0	0.226	0.0	0.013	0.0	11.0
0.0	0.0	3	2	300.99503	201.99005	1	2	2	148.8349	182.8033	0	0.226	-0.001	-0.015	0.0	11.0
0.0	0.0	3	2	300.99503	201.99005	1	2	2	148.8349	182.8033	0	0.226	0.0	0.008	0.0	11.0
0.0	0.0	3	2	300.99503	201.99005	1	2	2	148.8349	182.8033	0	0.226	0.0	0.014	0.0	11.0
0.0	0.0	3	2	300.99503	201.99005	1	2	2	148.8349	182.8033	0	0.226	-0.001	-0.056	0.0	11.0
0.0	0.0	3	2	300.99503	201.99005	1	2	2	148.8349	182.8033	0	0.226	-0.001	-0.097	0.0	11.0
0.0	0.0	3	2	300.99503	201.99005	1	2	2	148.8349	182.8033	0	0.226	0.0	0.125	0.0	11.0
0.0	0.0	3	2	300.99503	201.99005	1	2	2	148.8349	182.8033	0	0.226	0.0	0.036	0.0	11.0
0.0	0.0	3	2	300.99503	201.99005	1	2	2	148.8349	182.8033	0	0.226	-0.001	-0.069	0.0	11.0
0.0	0.0	3	2	300.99503	201.99005	1	2	2	148.8349	182.8033	0	0.226	0.0	0.036	0.0	11.0
0.0	0.0	3	2	300.99503	201.99005	1	2	2	148.8349	182.8033	0	0.226	-0.001	-0.019	0.0	11.0
0.0	0.0	3	2	300.99503	201.99005	1	2	2	148.8349	182.8033	0	0.226	0.0	0.005	0.0	11.0
0.0	0.0	3	2	300.99503	201.99005	1	2	2	148.8349	182.8033	0	0.226	0.0	-0.005	0.0	11.0
0.0	0.0	3	2	300.99503	201.99005	1	2	2	148.8349	182.8033	0	0.226	-0.001	-0.028	0.0	11.0
0.0	0.0	3	2	300.99503	201.99005	1	2	2	148.8349	182.8033	0	0.226	0.0	0.049	0.0	11.0
0.0	0.0	3	2	300.99503	201.99005	1	2	2	148.8349	182.8033	0	0.226	0.0	-0.01	0.0	11.0
0.0	0.0	3	2	300.99503	201.99005	1	2	2	148.8349	182.8033	0	0.226	0.0	0.002	0.0	11.0
0.0	0.0	3	2	300.99503	201.99005	1	2	2	148.8349	182.8033	0	0.226	0.001	0.258	0.0	11.0
0.0	0.0	3	2	300.99503	201.99005	1	2	2	148.8349	182.8033	0	0.226	-0.001	-0.015	0.0	11.0
0.0	0.0	3	2	300.99503	201.99005	1	2	2	148.8349	182.8033	0	0.226	0.0	0.016	0.0	11.0
0.0	0.0	3	2	300.99503	201.99005	1	2	2	148.8349	182.8033	0	0.226	0.0	0.044	0.0	11.0
0.0	0.0	3	2	300.99503	201.99005	1	2	2	148.8349	182.8033	0	0.226	0.0	0.003	0.0	11.0
0.0	0.0	3	2	300.99503	201.99005	1	2	2	148.8349	182.8033	0	0.226	0.0	0.014	0.0	11.0
0.0	0.0	3	2	300.99503	201.99005	1	2	2	148.8349	182.8033	0	0.226	0.0	-0.007	0.0	11.0
0.0	0.0	3	2	300.99503	201.99005	1	2	2	148.8349	182.8033	0	0.226	0.0	0.0	0.0	11.0
0.0	0.0	3	2	300.99503	201.99005	1	2	2	148.8349	182.8033	0	0.226	0.0	0.025	0.0	11.0
0.0	0.0	3	2	300.99503	201.99005	1	2	2	148.8349	182.8033	0	0.226	0.0	0.037	0.0	11.0
0.0	0.0	3	2	300.99503	201.99005	1	2	2	148.8349	182.8033	0	0.226	0.0	0.011	0.0	11.0
0.0	0.0	3	2	300.99503	201.99005	1	2	2	148.8349	182.8033	0	0.226	0.0	0.059	0.0	11.0
0.0	0.0	3	2	300.99503	201.99005	1	2	2	148.8349	182.8033	0	0.226	-0.001	-0.025	0.0	11.0
0.0	0.0	3	2	300.99503	201.99005	1	2	2	148.8349	182.8033	0	0.226	0.0	0.018	0.0	11.0
0.0	0.0	3	2	300.99503	201.99005	1	2	2	148.8349	182.8033	0	0.226	-0.001	-0.018	0.0	11.0
0.0	0.0	3	2	300.99503	201.99005	1	2	2	148.8349	182.8033	0	0.226	-0.001	-0.016	0.0	11.0
0.0	0.0	3	2	300.99503	201.99005	1	2	2	148.8349	182.8033	0	0.226	0.0	0.007	0.0	11.0
0.0	0.0	3	2	300.99503	201.99005	1	2	2	148.8349	182.8033	0	0.226	-0.001	-0.021	0.0	11.0
0.0	0.0	3	2	300.99503	201.99005	1	2	2	148.8349	182.8033	0	0.226	-0.001	-0.033	0.0	11.0
0.0	0.0	3	2	300.99503	201.99005	1	2	2	148.8349	182.8033	0	0.226	0.0	0.014	0.0	11.0
0.0	0.0	3	2	300.99503	201.99005	1	2	2	148.8349	182.8033	0	0.226	0.0	0.001	0.0	11.0
0.0	0.0	3	2	300.99503	201.99005	1	2	2	148.8349	182.8033	0	0.226	0.0	0.009	0.0	11.0
0.0	0.0	3	2	300.99503	201.99005	1	2	2	148.8349	182.8033	0	0.226	0.0	-0.004	0.0	11.0
0.0	0.0	3	2	300.99503	201.99005	1	2	2	148.8349	182.8033	0	0.226	0.0	-0.003	0.0	11.0
0.0	0.0	3	2	300.99503	201.99005	1	2	2	148.8349	182.8033	0	0.226	-0.001	-0.023	0.0	11.0
0.0	0.0	3	2	300.99503	201.99005	1	2	2	148.8349	182.8033	0	0.226	0.0	-0.004	0.0	11.0
0.0	0.0	3	2	300.99503	201.99005	1	2	2	148.8349	182.8033	0	0.226	0.0	0.023	0.0	11.0
0.0	0.0	3	2	300.99503	201.99005	1	2	2	148.8349	182.8033	0	0.226	0.0	-0.01	0.0	11.0
0.0	0.0	3	2	300.99503	201.99005	1	2	2	148.8349	182.8033	0	0.226	0.0	0.088	0.0	11.0
0.0	0.0	3	2	300.99503	201.99005	1	2	2	148.8349	182.8033	0	0.226	0.0	0.027	0.0	11.0
0.0	0.0	3	2	300.99503	201.99005	1	2	2	148.8349	182.8033	0	0.226	-0.001	-0.016	0.0	11.0
0.0	0.0	3	2	300.99503	201.99005	1	2	2	148.8349	182.8033	0	0.226	0.0	0.003	0.0	11.0
0.0	0.0	3	2	300.99503	201.99005	1	2	2	148.8349	182.8033	0	0.226	0.0	0.003	0.0	11.0
0.0	0.0	3	2	300.99503	201.99005	1	2	2	148.8349	182.8033	0	0.226	-0.001	-0.052	0.0	11.0
0.0	0.0	3	2	300.99503	201.99005	1	2	2	148.8349	182.8033	0	0.226	-0.001	-0.027	0.0	11.0
0.0	0.0	3	2	300.99503	201.99005	1	2	2	148.8349	182.8033	0	0.226	-0.001	-0.073	0.0	11.0
0.0	0.0	3	2	300.99503	201.99005	1	2	2	148.8349	182.8033	0	0.226	-0.001	-0.095	0.0	11.0
0.0	0.0	3	2	300.99503	201.99005	1	2	2	148.8349	182.8033	0	0.226	0.0	0.063	0.0	11.0
0.0	0.0	3	2	300.99503	201.99005	1	2	2	148.8349	182.8033	0	0.226	0.0	0.029	0.0	11.0
0.0	0.0	3	2	300.99503	201.99005	1	2	2	148.8349	182.8033	0	0.226	0.0	0.009	0.0	11.0
0.0	0.0	3	2	300.99503	201.99005	1	2	2	148.8349	182.8033	0	0.226	0.0	-0.005	0.0	11.0
0.0	0.0	3	2	300.99503	201.99005	1	2	2	148.8349	182.8033	0	0.226	-0.001	-0.037	0.0	11.0
0.0	0.0	3	2	300.99503	201.99005	1	2	2	148.8349	182.8033	0	0.226	0.0	0.011	0.0	11.0
0.0	0.0	3	2	300.99503	201.99005	1	2	2	148.8349	182.8033	0	0.226	-0.001	-0.082	0.0	11.0
0.0	0.0	3	2	300.99503	201.99005	1	2	2	148.8349	182.8033	0	0.226	-0.001	-0.045	0.0	11.0
0.0	0.0	3	2	300.99503	201.99005	1	2	2	148.8349	182.8033	0	0.226	0.0	0.02	0.0	11.0
0.0	0.0	3	2	300.99503	201.99005	1	2	2	148.8349	182.8033	0	0.226	-0.001	-0.044	0.0	11.0
0.0	0.0	3	2	300.99503	201.99005	1	2	2	148.8349	182.8033	0	0.226	0.0	0.002	0.0	11.0
0.0	0.0	3	2	300.99503	201.99005	1	2	2	148.8349	182.8033	0	0.226	0.0	0.032	0.0	11.0
0.0	0.0	3	2	300.99503	201.99005	1	2	2	148.8349	182.8033	0	0.226	0.0	0.005	0.0	11.0
0.0	0.0	3	2	300.99503	201.99005	1	2	2	148.8349	182.8033	0	0.226	0.0	0.06	0.0	11.0
0.0	0.0	3	2	300.99503	201.99005	1	2	2	148.8349	182.8033	0	0.226	-0.001	-0.096	0.0	11.0
0.0	0.0	3	2	300.99503	201.99005	1	2	2	148.8349	182.8033	0	0.226	-0.001	-0.043	0.0	11.0
0.0	0.0	3	2	300.99503	201.99005	1	2	2	148.8349	182.8033	0	0.226	-0.001	-0.071	0.0	11.0
0.0	0.0	3	2	300.99503	201.99005	1	2	2	148.8349	182.8033	0	0.226	-0.001	-0.016	0.0	11.0
0.0	0.0	3	2	300.99503	201.99005	1	2	2	148.8349	182.8033	0	0.226	0.0	0.005	0.0	11.0
0.0	0.0	3	2	300.99503	201.99005	1	2	2	148.8349	182.8033	0	0.226	0.0	0.022	0.0	11.0
0.0	0.0	3	2	300.99503	201.99005	1	2	2	148.8349	182.8033	0	0.226	-0.001	-0.029	0.0	11.0
0.0	0.0	3	2	300.99503	201.99005	1	2	2	148.8349	182.8033	0	0.226	-0.001	-0.032	0.0	11.0
0.0	0.0	3	2	300.99503	201.99005	1	2	2	148.8349	182.8033	0	0.226	0.0	0.003	0.0	11.0
0.0	0.0	3	2	300.99503	201.99005	1	2	2	148.8349	182.8033	0	0.226	0.0	0.008	0.0	11.0
0.0	0.0	3	2	300.99503	201.99005	1	2	2	148.8349	182.8033	0	0.226	0.0	0.002	0.0	11.0
0.0	0.0	3	2	300.99503	201.99005	1	2	2	148.8349	182.8033	0	0.226	0.0	0.034	0.0	11.0
0.0	0.0	3	2	300.99503	201.99005	1	2	2	148.8349	182.8033	0	0.226	0.0	0.021	0.0	11.0
0.0	0.0	3	2	300.99503	201.99005	1	2	2	148.8349	182.8033	0	0.226	-0.001	-0.025	0.0	11.0
0.0	0.0	3	2	300.99503	201.99005	1	2	2	148.8349	182.8033	0	0.226	0.0	0.041	0.0	11.0
0.0	0.0	3	2	300.99503	201.99005	1	2	2	148.8349	182.8033	0	0.226	0.0	0.024	0.0	11.0
0.0	0.0	3	2	300.99503	201.99005	1	2	2	148.8349	182.8033	0	0.226	0.0	0.047	0.0	11.0
0.0	0.0	3	2	300.99503	201.99005	1	2	2	148.8349	182.8033	0	0.226	0.0	-0.004	0.0	11.0
0.0	0.0	3	2	300.99503	201.99005	1	2	2	148.8349	182.8033	0	0.226	0.0	0.0	0.0	11.0
0.0	0.0	3	2	300.99503	201.99005	1	2	2	148.8349	182.8033	0	0.226	-0.001	-0.014	0.0	11.0
0.0	0.0	3	2	300.99503	201.99005	1	2	2	148.8349	182.8033	0	0.226	0.0	0.048	0.0	11.0
1430.3483	102.98507	4	2	300.99503	102.98507	1	2	2	148.8349	182.8033	1	0.226	0.0	0.009	0.0	11.0
1430.3483	102.98507	4	2	300.99503	102.98507	0	2	2	148.8349	182.8033	1	0.226	0.0	0.021	0.0	11.0
1430.3483	102.98507	4	2	300.99503	102.98507	0	2	2	148.8349	182.8033	1	0.226	0.0	0.002	0.0	11.0
1430.3483	102.98507	4	2	300.99503	102.98507	0	2	2	148.8349	182.8033	1	0.226	0.0	0.021	0.0	11.0
1430.3483	102.98507	4	2	300.99503	102.98507	0	2	2	148.8349	182.8033	1	0.226	0.0	0.141	0.194	11.0
1430.3483	102.98507	4	2	300.99503	102.98507	0	2	2	148.8349	182.8033	1	0.226	0.0	0.162	0.194	11.0
1430.3483	102.98507	4	2	300.99503	102.98507	0	2	2	148.8349	182.8033	1	0.226	0.002	0.286	0.281	11.0
1430.3483	102.98507	4	2	300.99503	102.98507	0	2	2	148.8349	182.8033	1	0.226	0.004	0.359	0.438	11.0
[truncated: 8,022 more rows]
