# Supplementary material for: Just noticeable differences for elbow joint torque feedback
Source: Sci Rep. 2021 Dec 7;11:23553. doi: 10.1038/s41598-021-02630-3 (PMC8651665; doi:10.1038/s41598-021-02630-3)
Supplement: Supplementary file 2 — Supplementary Information. [file 41598_2021_2630_MOESM2_ESM.zip › SupplementaryData_ScientificReports_KimAsbeck2021/S12_W1F.csv]

data 1	data 2	data 3	data 4	data 5	data 6	data 7	data 8	data 9	data 10	data 11	data 12	data 13	data 14	data 15	data 16	data 17
0.0	0.0	1	1	400.0	400.0	0	1	1	54.658447	95.18767	0	0.219	-0.001	-0.037	0.0	11.0
0.0	0.0	1	1	400.0	400.0	0	1	1	54.658447	95.18767	0	0.219	0.0	0.008	0.0	11.0
0.0	0.0	1	1	400.0	400.0	0	1	1	54.658447	95.18767	0	0.219	0.0	0.002	0.0	111.0
0.0	0.0	1	1	400.0	400.0	0	1	1	54.658447	95.18767	0	0.219	0.0	0.028	0.0	11.0
0.0	0.0	1	1	400.0	400.0	0	1	1	54.658447	95.18767	0	0.219	0.0	-0.01	0.0	111.0
0.0	0.0	1	1	400.0	400.0	0	1	1	54.658447	95.18767	0	0.219	-0.001	-0.023	0.0	11.0
0.0	0.0	1	1	400.0	400.0	0	1	1	54.658447	95.18767	0	0.219	0.0	0.029	0.0	11.0
0.0	0.0	1	1	400.0	400.0	0	1	1	54.658447	95.18767	0	0.219	0.0	0.022	0.0	11.0
0.0	0.0	1	1	400.0	400.0	0	1	1	54.658447	95.18767	0	0.219	0.0	0.022	0.0	11.0
0.0	0.0	1	1	400.0	400.0	0	1	1	54.658447	95.18767	0	0.219	0.0	-0.011	0.0	11.0
0.0	0.0	1	1	400.0	400.0	0	1	1	54.658447	95.18767	0	0.219	0.0	0.11	0.0	11.0
0.0	0.0	1	1	400.0	400.0	0	1	1	54.658447	95.18767	0	0.219	0.0	0.022	0.0	11.0
0.0	0.0	1	1	400.0	400.0	0	1	1	54.658447	95.18767	0	0.219	0.0	0.015	0.0	11.0
0.0	0.0	1	1	400.0	400.0	0	1	1	54.658447	95.18767	0	0.219	0.0	-0.011	0.0	11.0
0.0	0.0	1	1	400.0	400.0	0	1	1	54.658447	95.18767	0	0.219	-0.001	-0.018	0.0	11.0
0.0	0.0	1	1	400.0	400.0	0	1	1	54.658447	95.18767	0	0.219	-0.001	-0.031	0.0	11.0
0.0	0.0	1	1	400.0	400.0	0	1	1	54.658447	95.18767	0	0.219	-0.001	-0.023	0.0	11.0
0.0	0.0	1	1	400.0	400.0	0	1	1	54.658447	95.18767	0	0.219	0.0	0.009	0.0	11.0
0.0	0.0	1	1	400.0	400.0	0	1	1	54.658447	95.18767	0	0.219	0.0	0.015	0.0	11.0
0.0	0.0	1	1	400.0	400.0	0	1	1	54.658447	95.18767	0	0.219	0.0	-0.004	0.0	11.0
0.0	0.0	1	1	400.0	400.0	0	1	1	54.658447	95.18767	0	0.219	0.0	0.029	0.0	11.0
0.0	0.0	1	1	400.0	400.0	0	1	1	54.658447	95.18767	0	0.219	0.0	0.022	0.0	11.0
0.0	0.0	1	1	400.0	400.0	0	1	1	54.658447	95.18767	0	0.219	0.0	0.042	0.0	11.0
0.0	0.0	1	1	400.0	400.0	0	1	1	54.658447	95.18767	0	0.219	0.0	0.002	0.0	11.0
0.0	0.0	1	1	400.0	400.0	0	1	1	54.658447	95.18767	0	0.219	0.0	0.035	0.0	11.0
0.0	0.0	1	1	400.0	400.0	0	1	1	54.658447	95.18767	0	0.219	0.0	0.022	0.0	11.0
0.0	0.0	1	1	400.0	400.0	0	1	1	54.658447	95.18767	0	0.219	-0.001	-0.026	0.0	11.0
0.0	0.0	1	1	400.0	400.0	0	1	1	54.658447	95.18767	0	0.219	-0.001	-0.115	0.0	11.0
0.0	0.0	1	1	400.0	400.0	0	1	1	54.658447	95.18767	0	0.219	-0.001	-0.037	0.0	11.0
0.0	0.0	1	1	400.0	400.0	0	1	1	54.658447	95.18767	0	0.219	0.0	0.035	0.0	11.0
0.0	0.0	1	1	400.0	400.0	0	1	1	54.658447	95.18767	0	0.219	0.0	0.022	0.0	11.0
0.0	0.0	1	1	400.0	400.0	0	1	1	54.658447	95.18767	0	0.219	0.0	0.015	0.0	11.0
0.0	0.0	1	1	400.0	400.0	0	1	1	54.658447	95.18767	0	0.219	0.0	0.008	0.0	11.0
0.0	0.0	1	1	400.0	400.0	0	1	1	54.658447	95.18767	0	0.219	-0.001	-0.012	0.0	11.0
0.0	0.0	1	1	400.0	400.0	0	1	1	54.658447	95.18767	0	0.219	0.0	0.001	0.0	11.0
0.0	0.0	1	1	400.0	400.0	0	1	1	54.658447	95.18767	0	0.219	-0.001	-0.018	0.0	11.0
0.0	0.0	1	1	400.0	400.0	0	1	1	54.658447	95.18767	0	0.219	0.0	0.01	0.0	11.0
0.0	0.0	1	1	400.0	400.0	0	1	1	54.658447	95.18767	0	0.219	0.0	-0.004	0.0	11.0
0.0	0.0	1	1	400.0	400.0	0	1	1	54.658447	95.18767	0	0.219	0.0	-0.01	0.0	11.0
0.0	0.0	1	1	400.0	400.0	0	1	1	54.658447	95.18767	0	0.219	-0.001	-0.018	0.0	11.0
0.0	0.0	1	1	400.0	400.0	0	1	1	54.658447	95.18767	0	0.219	0.0	0.009	0.0	11.0
0.0	0.0	1	1	400.0	400.0	0	1	1	54.658447	95.18767	0	0.219	-0.001	-0.076	0.0	11.0
0.0	0.0	1	1	400.0	400.0	0	1	1	54.658447	95.18767	0	0.219	0.0	0.003	0.0	11.0
0.0	0.0	1	1	400.0	400.0	0	1	1	54.658447	95.18767	0	0.219	0.0	0.001	0.0	11.0
0.0	0.0	1	1	400.0	400.0	0	1	1	54.658447	95.18767	0	0.219	-0.001	-0.018	0.0	11.0
0.0	0.0	1	1	400.0	400.0	0	1	1	54.658447	95.18767	0	0.219	0.0	-0.01	0.0	11.0
0.0	0.0	1	1	400.0	400.0	0	1	1	54.658447	95.18767	0	0.219	0.0	0.068	0.0	11.0
0.0	0.0	1	1	400.0	400.0	0	1	1	54.658447	95.18767	0	0.219	-0.001	-0.018	0.0	11.0
0.0	0.0	1	1	400.0	400.0	0	1	1	54.658447	95.18767	0	0.219	-0.001	-0.017	0.0	11.0
0.0	0.0	1	1	400.0	400.0	0	1	1	54.658447	95.18767	0	0.219	0.0	-0.005	0.0	11.0
0.0	0.0	1	1	400.0	400.0	0	1	1	54.658447	95.18767	0	0.219	-0.001	-0.083	0.0	11.0
0.0	0.0	1	1	400.0	400.0	0	1	1	54.658447	95.18767	0	0.219	0.0	0.022	0.0	11.0
0.0	0.0	1	1	400.0	400.0	0	1	1	54.658447	95.18767	0	0.219	0.0	-0.004	0.0	11.0
0.0	0.0	1	1	400.0	400.0	0	1	1	54.658447	95.18767	0	0.219	0.0	0.008	0.0	11.0
0.0	0.0	1	1	400.0	400.0	0	1	1	54.658447	95.18767	0	0.219	-0.001	-0.037	0.0	11.0
0.0	0.0	1	1	400.0	400.0	0	1	1	54.658447	95.18767	0	0.219	-0.001	-0.023	0.0	11.0
0.0	0.0	1	1	400.0	400.0	0	1	1	54.658447	95.18767	0	0.219	0.0	0.022	0.0	11.0
0.0	0.0	1	1	400.0	400.0	0	1	1	54.658447	95.18767	0	0.219	0.0	-0.003	0.0	11.0
0.0	0.0	1	1	400.0	400.0	0	1	1	54.658447	95.18767	0	0.219	0.0	0.021	0.0	111.0
0.0	0.0	1	1	400.0	400.0	0	1	1	54.658447	95.18767	0	0.219	-0.001	-0.024	0.0	11.0
0.0	0.0	1	1	400.0	400.0	0	1	1	54.658447	95.18767	0	0.219	0.0	0.008	0.0	11.0
0.0	0.0	1	1	400.0	400.0	0	1	1	54.658447	95.18767	0	0.219	-0.001	-0.024	0.0	11.0
0.0	0.0	1	1	400.0	400.0	0	1	1	54.658447	95.18767	0	0.219	-0.001	-0.017	0.0	11.0
0.0	0.0	1	1	400.0	400.0	0	1	1	54.658447	95.18767	0	0.219	0.0	0.009	0.0	11.0
0.0	0.0	1	1	400.0	400.0	0	1	1	54.658447	95.18767	0	0.219	0.0	0.02	0.0	11.0
0.0	0.0	1	1	400.0	400.0	0	1	1	54.658447	95.18767	0	0.219	-0.001	-0.169	0.0	11.0
0.0	0.0	1	1	400.0	400.0	0	1	1	54.658447	95.18767	0	0.219	0.0	0.014	0.0	11.0
0.0	0.0	1	1	400.0	400.0	0	1	1	54.658447	95.18767	0	0.219	0.0	-0.004	0.0	11.0
0.0	0.0	1	1	400.0	400.0	0	1	1	54.658447	95.18767	0	0.219	0.0	0.001	0.0	11.0
0.0	0.0	1	1	400.0	400.0	0	1	1	54.658447	95.18767	0	0.219	0.0	0.022	0.0	11.0
0.0	0.0	1	1	400.0	400.0	0	1	1	54.658447	95.18767	0	0.219	0.0	-0.011	0.0	11.0
0.0	0.0	1	1	400.0	400.0	0	1	1	54.658447	95.18767	0	0.219	-0.001	-0.017	0.0	11.0
0.0	0.0	1	1	400.0	400.0	0	1	1	54.658447	95.18767	0	0.219	-0.001	-0.111	0.0	11.0
0.0	0.0	1	1	400.0	400.0	0	1	1	54.658447	95.18767	0	0.219	0.0	-0.004	0.0	11.0
0.0	0.0	1	1	400.0	400.0	0	1	1	54.658447	95.18767	0	0.219	0.0	0.022	0.0	11.0
0.0	0.0	1	1	400.0	400.0	0	1	1	54.658447	95.18767	0	0.219	0.0	0.009	0.0	11.0
0.0	0.0	1	1	400.0	400.0	0	1	1	54.658447	95.18767	0	0.219	0.0	0.035	0.0	11.0
0.0	0.0	1	1	400.0	400.0	0	1	1	54.658447	95.18767	0	0.219	0.0	-0.011	0.0	11.0
0.0	0.0	1	1	400.0	400.0	0	1	1	54.658447	95.18767	0	0.219	-0.001	-0.017	0.0	11.0
0.0	0.0	1	1	400.0	400.0	0	1	1	54.658447	95.18767	0	0.219	0.0	0.035	0.0	11.0
0.0	0.0	1	1	400.0	400.0	0	1	1	54.658447	95.18767	0	0.219	0.0	-0.009	0.0	11.0
0.0	0.0	1	1	400.0	400.0	0	1	1	54.658447	95.18767	0	0.219	0.0	0.029	0.0	11.0
0.0	0.0	1	1	400.0	400.0	0	1	1	54.658447	95.18767	0	0.219	0.0	-0.011	0.0	11.0
0.0	0.0	1	1	400.0	400.0	0	1	1	54.658447	95.18767	0	0.219	0.0	-0.011	0.0	11.0
0.0	0.0	1	1	400.0	400.0	0	1	1	54.658447	95.18767	0	0.219	0.0	0.015	0.0	11.0
0.0	0.0	1	1	400.0	400.0	0	1	1	54.658447	95.18767	0	0.219	-0.001	-0.018	0.0	11.0
0.0	0.0	1	1	400.0	400.0	0	1	1	54.658447	95.18767	0	0.219	0.0	0.022	0.0	111.0
0.0	0.0	1	1	400.0	400.0	0	1	1	54.658447	95.18767	0	0.219	0.0	0.042	0.0	111.0
0.0	0.0	1	1	400.0	400.0	0	1	1	54.658447	95.18767	0	0.219	0.0	-0.004	0.0	111.0
0.0	0.0	1	1	400.0	400.0	0	1	1	54.658447	95.18767	0	0.219	0.0	-0.004	0.0	11.0
0.0	0.0	1	1	400.0	400.0	0	1	1	54.658447	95.18767	0	0.219	0.0	0.036	0.0	11.0
0.0	0.0	1	1	400.0	400.0	0	1	1	54.658447	95.18767	0	0.219	-0.001	-0.023	0.0	11.0
0.0	0.0	1	1	400.0	400.0	0	1	1	54.658447	95.18767	0	0.219	-0.001	-0.038	0.0	11.0
0.0	0.0	1	1	400.0	400.0	0	1	1	54.658447	95.18767	0	0.219	-0.001	-0.025	0.0	11.0
0.0	0.0	1	1	400.0	400.0	0	1	1	54.658447	95.18767	0	0.219	0.0	-0.004	0.0	11.0
0.0	0.0	1	1	400.0	400.0	0	1	1	54.658447	95.18767	0	0.219	-0.001	-0.023	0.0	11.0
0.0	0.0	1	1	400.0	400.0	0	1	1	54.658447	95.18767	0	0.219	0.0	0.01	0.0	11.0
0.0	0.0	1	1	400.0	400.0	0	1	1	54.658447	95.18767	0	0.219	0.0	0.001	0.0	111.0
0.0	0.0	1	1	400.0	400.0	0	1	1	54.658447	95.18767	0	0.219	0.0	0.095	0.0	111.0
0.0	0.0	1	1	400.0	400.0	0	1	1	54.658447	95.18767	0	0.219	0.0	0.035	0.0	11.0
0.0	0.0	1	1	400.0	400.0	0	1	1	54.658447	95.18767	0	0.219	0.0	-0.01	0.0	11.0
0.0	0.0	1	1	400.0	400.0	0	1	1	54.658447	95.18767	0	0.219	-0.001	-0.028	0.0	11.0
0.0	0.0	1	1	400.0	400.0	0	1	1	54.658447	95.18767	0	0.219	0.0	0.001	0.0	11.0
0.0	0.0	1	1	400.0	400.0	0	1	1	54.658447	95.18767	0	0.219	-0.001	-0.03	0.0	11.0
0.0	0.0	1	1	400.0	400.0	0	1	1	54.658447	95.18767	0	0.219	-0.001	-0.018	0.0	11.0
0.0	0.0	1	1	400.0	400.0	0	1	1	54.658447	95.18767	0	0.219	0.0	0.035	0.0	11.0
0.0	0.0	1	1	400.0	400.0	0	1	1	54.658447	95.18767	0	0.219	-0.001	-0.025	0.0	11.0
0.0	0.0	1	1	400.0	400.0	0	1	1	54.658447	95.18767	0	0.219	0.0	-0.004	0.0	11.0
0.0	0.0	1	1	400.0	400.0	0	1	1	54.658447	95.18767	0	0.219	-0.001	-0.043	0.0	111.0
0.0	0.0	1	1	400.0	400.0	0	1	1	54.658447	95.18767	0	0.219	0.0	0.033	0.0	11.0
0.0	0.0	1	1	400.0	400.0	0	1	1	54.658447	95.18767	0	0.219	-0.001	-0.023	0.0	111.0
0.0	0.0	1	1	400.0	400.0	0	1	1	54.658447	95.18767	0	0.219	-0.001	-0.043	0.0	111.0
0.0	0.0	1	1	400.0	400.0	0	1	1	54.658447	95.18767	0	0.219	0.0	-0.011	0.0	111.0
0.0	0.0	1	1	400.0	400.0	0	1	1	54.658447	95.18767	0	0.219	0.0	0.002	0.0	11.0
0.0	0.0	1	1	400.0	400.0	0	1	1	54.658447	95.18767	0	0.219	0.0	0.017	0.0	11.0
0.0	0.0	1	1	400.0	400.0	0	1	1	54.658447	95.18767	0	0.219	-0.001	-0.017	0.0	111.0
0.0	0.0	1	1	400.0	400.0	0	1	1	54.658447	95.18767	0	0.219	0.0	0.021	0.0	11.0
0.0	0.0	1	1	400.0	400.0	0	1	1	54.658447	95.18767	0	0.219	0.0	0.008	0.0	11.0
0.0	0.0	1	1	400.0	400.0	0	1	1	54.658447	95.18767	0	0.219	0.0	0.001	0.0	11.0
0.0	0.0	1	1	400.0	400.0	0	1	1	54.658447	95.18767	0	0.219	-0.001	-0.135	0.0	11.0
0.0	0.0	1	1	400.0	400.0	0	1	1	54.658447	95.18767	0	0.219	0.0	0.005	0.0	11.0
0.0	0.0	1	1	400.0	400.0	0	1	1	54.658447	95.18767	0	0.219	-0.001	-0.031	0.0	11.0
0.0	0.0	1	1	400.0	400.0	0	1	1	54.658447	95.18767	0	0.219	0.0	0.041	0.0	11.0
0.0	0.0	1	1	400.0	400.0	0	1	1	54.658447	95.18767	0	0.219	0.0	0.001	0.0	11.0
0.0	0.0	1	1	400.0	400.0	0	1	1	54.658447	95.18767	0	0.219	-0.001	-0.017	0.0	111.0
0.0	0.0	1	1	400.0	400.0	0	1	1	54.658447	95.18767	0	0.219	0.0	-0.004	0.0	11.0
0.0	0.0	1	1	400.0	400.0	0	1	1	54.658447	95.18767	0	0.219	-0.001	-0.024	0.0	11.0
0.0	0.0	1	1	400.0	400.0	0	1	1	54.658447	95.18767	0	0.219	0.0	0.001	0.0	11.0
0.0	0.0	1	1	400.0	400.0	0	1	1	54.658447	95.18767	0	0.219	0.0	0.009	0.0	111.0
0.0	0.0	1	1	400.0	400.0	0	1	1	54.658447	95.18767	0	0.219	0.0	0.002	0.0	11.0
0.0	0.0	1	1	400.0	400.0	0	1	1	54.658447	95.18767	0	0.219	-0.001	-0.017	0.0	111.0
0.0	0.0	1	1	400.0	400.0	0	1	1	54.658447	95.18767	0	0.219	0.0	0.035	0.0	11.0
0.0	0.0	1	1	400.0	400.0	0	1	1	54.658447	95.18767	0	0.219	-0.001	-0.017	0.0	111.0
0.0	0.0	1	1	400.0	400.0	0	1	1	54.658447	95.18767	0	0.219	0.0	0.014	0.0	11.0
0.0	0.0	1	1	400.0	400.0	0	1	1	54.658447	95.18767	0	0.219	0.0	0.021	0.0	11.0
0.0	0.0	1	1	400.0	400.0	0	1	1	54.658447	95.18767	0	0.219	0.0	0.016	0.0	111.0
0.0	0.0	1	1	400.0	400.0	0	1	1	54.658447	95.18767	0	0.219	0.0	0.015	0.0	111.0
0.0	0.0	1	1	400.0	400.0	0	1	1	54.658447	95.18767	0	0.219	0.0	-0.006	0.0	111.0
0.0	0.0	1	1	400.0	400.0	0	1	1	54.658447	95.18767	0	0.219	0.0	0.002	0.0	111.0
0.0	0.0	1	1	400.0	400.0	0	1	1	54.658447	95.18767	0	0.219	0.0	0.087	0.0	111.0
0.0	0.0	1	1	400.0	400.0	0	1	1	54.658447	95.18767	0	0.219	0.0	0.008	0.0	111.0
0.0	0.0	1	1	400.0	400.0	0	1	1	54.658447	95.18767	0	0.219	-0.001	-0.031	0.0	111.0
0.0	0.0	1	1	400.0	400.0	0	1	1	54.658447	95.18767	0	0.219	0.0	0.036	0.0	111.0
0.0	0.0	1	1	400.0	400.0	0	1	1	54.658447	95.18767	0	0.219	0.0	-0.004	0.0	111.0
0.0	0.0	1	1	400.0	400.0	0	1	1	54.658447	95.18767	0	0.219	0.0	0.001	0.0	111.0
0.0	0.0	1	1	400.0	400.0	0	1	1	54.658447	95.18767	0	0.219	0.0	0.001	0.0	111.0
0.0	0.0	1	1	400.0	400.0	0	1	1	54.658447	95.18767	0	0.219	-0.001	-0.017	0.0	111.0
0.0	0.0	1	1	400.0	400.0	0	1	1	54.658447	95.18767	0	0.219	-0.001	-0.017	0.0	111.0
0.0	0.0	1	1	400.0	400.0	0	1	1	54.658447	95.18767	0	0.219	0.0	0.009	0.0	111.0
0.0	0.0	1	1	400.0	400.0	0	1	1	54.658447	95.18767	0	0.219	-0.001	-0.07	0.0	11.0
0.0	0.0	1	1	400.0	400.0	0	1	1	54.658447	95.18767	0	0.219	0.0	0.009	0.0	111.0
0.0	0.0	1	1	400.0	400.0	0	1	1	54.658447	95.18767	0	0.219	0.0	0.028	0.0	111.0
0.0	0.0	1	1	400.0	400.0	0	1	1	54.658447	95.18767	0	0.219	0.0	0.022	0.0	111.0
0.0	0.0	1	1	400.0	400.0	0	1	1	54.658447	95.18767	0	0.219	0.0	0.002	0.0	111.0
0.0	0.0	1	1	400.0	400.0	0	1	1	54.658447	95.18767	0	0.219	0.0	0.108	0.0	111.0
0.0	0.0	1	1	400.0	400.0	0	1	1	54.658447	95.18767	0	0.219	-0.001	-0.03	0.0	111.0
0.0	0.0	1	1	400.0	400.0	0	1	1	54.658447	95.18767	0	0.219	0.0	0.008	0.0	111.0
0.0	0.0	1	1	400.0	400.0	0	1	1	54.658447	95.18767	0	0.219	-0.001	-0.15	0.0	111.0
0.0	0.0	1	1	400.0	400.0	0	1	1	54.658447	95.18767	0	0.219	0.0	0.022	0.0	111.0
0.0	0.0	1	1	400.0	400.0	0	1	1	54.658447	95.18767	0	0.219	0.0	-0.004	0.0	111.0
0.0	0.0	1	1	400.0	400.0	0	1	1	54.658447	95.18767	0	0.219	0.0	0.002	0.0	111.0
0.0	0.0	1	1	400.0	400.0	0	1	1	54.658447	95.18767	0	0.219	-0.001	-0.031	0.0	111.0
0.0	0.0	1	1	400.0	400.0	0	1	1	54.658447	95.18767	0	0.219	0.0	0.175	0.0	111.0
0.0	0.0	1	1	400.0	400.0	0	1	1	54.658447	95.18767	0	0.219	-0.001	-0.017	0.0	111.0
0.0	0.0	1	1	400.0	400.0	0	1	1	54.658447	95.18767	0	0.219	-0.001	-0.024	0.0	111.0
0.0	0.0	1	1	400.0	400.0	0	1	1	54.658447	95.18767	0	0.219	0.0	-0.01	0.0	111.0
0.0	0.0	1	1	400.0	400.0	0	1	1	54.658447	95.18767	0	0.219	0.0	0.008	0.0	111.0
0.0	0.0	1	1	400.0	400.0	0	1	1	54.658447	95.18767	0	0.219	0.0	-0.004	0.0	111.0
0.0	0.0	1	1	400.0	400.0	0	1	1	54.658447	95.18767	0	0.219	-0.001	-0.024	0.0	111.0
0.0	0.0	1	1	400.0	400.0	0	1	1	54.658447	95.18767	0	0.219	0.0	-0.004	0.0	111.0
0.0	0.0	1	1	400.0	400.0	0	1	1	54.658447	95.18767	0	0.219	0.0	0.002	0.0	111.0
0.0	0.0	1	1	400.0	400.0	0	1	1	54.658447	95.18767	0	0.219	-0.001	-0.017	0.0	111.0
0.0	0.0	1	1	400.0	400.0	0	1	1	54.658447	95.18767	0	0.219	0.0	0.028	0.0	111.0
0.0	0.0	1	1	400.0	400.0	0	1	1	54.658447	95.18767	0	0.219	-0.001	-0.017	0.0	111.0
0.0	0.0	1	1	400.0	400.0	0	1	1	54.658447	95.18767	0	0.219	-0.001	-0.037	0.0	111.0
0.0	0.0	1	1	400.0	400.0	0	1	1	54.658447	95.18767	0	0.219	0.0	0.015	0.0	111.0
0.0	0.0	1	1	400.0	400.0	0	1	1	54.658447	95.18767	0	0.219	0.0	-0.004	0.0	111.0
0.0	0.0	1	1	400.0	400.0	0	1	1	54.658447	95.18767	0	0.22	0.0	0.008	0.0	111.0
0.0	0.0	1	1	400.0	400.0	0	1	1	54.658447	95.18767	0	0.22	-0.001	-0.017	0.0	111.0
0.0	0.0	1	1	400.0	400.0	0	1	1	54.658447	95.18767	0	0.22	-0.001	-0.07	0.0	111.0
0.0	0.0	1	1	400.0	400.0	0	1	1	54.658447	95.18767	0	0.22	0.0	-0.01	0.0	111.0
0.0	0.0	1	1	400.0	400.0	0	1	1	54.658447	95.18767	0	0.22	0.0	0.028	0.0	111.0
0.0	0.0	1	1	400.0	400.0	0	1	1	54.658447	95.18767	0	0.22	-0.001	-0.03	0.0	111.0
0.0	0.0	1	1	400.0	400.0	0	1	1	54.658447	95.18767	0	0.22	-0.001	-0.03	0.0	111.0
0.0	0.0	1	1	400.0	400.0	0	1	1	54.658447	95.18767	0	0.22	-0.001	-0.024	0.0	111.0
0.0	0.0	1	1	400.0	400.0	0	1	1	54.658447	95.18767	0	0.22	0.0	0.002	0.0	111.0
0.0	0.0	1	1	400.0	400.0	0	1	1	54.658447	95.18767	0	0.22	0.0	0.002	0.0	111.0
0.0	0.0	1	1	400.0	400.0	0	1	1	54.658447	95.18767	0	0.22	0.0	0.009	0.0	111.0
0.0	0.0	1	1	400.0	400.0	0	1	1	54.658447	95.18767	0	0.22	0.0	0.028	0.0	111.0
0.0	0.0	1	1	400.0	400.0	0	1	1	54.658447	95.18767	0	0.22	-0.001	-0.017	0.0	111.0
0.0	0.0	1	1	400.0	400.0	0	1	1	54.658447	95.18767	0	0.22	0.0	0.042	0.0	111.0
0.0	0.0	1	1	400.0	400.0	0	1	1	54.658447	95.18767	0	0.22	0.0	-0.01	0.0	111.0
0.0	0.0	1	1	400.0	400.0	0	1	1	54.658447	95.18767	0	0.22	-0.001	-0.117	0.0	111.0
0.0	0.0	1	1	400.0	400.0	0	1	1	54.658447	95.18767	0	0.22	0.0	-0.004	0.0	111.0
0.0	0.0	1	1	400.0	400.0	0	1	1	54.658447	95.18767	0	0.22	0.0	-0.011	0.0	111.0
0.0	0.0	1	1	400.0	400.0	0	1	1	54.658447	95.18767	0	0.22	0.0	0.042	0.0	111.0
0.0	0.0	1	1	400.0	400.0	0	1	1	54.658447	95.18767	0	0.22	-0.001	-0.017	0.0	111.0
0.0	0.0	1	1	400.0	400.0	0	1	1	54.658447	95.18767	0	0.22	-0.001	-0.037	0.0	111.0
0.0	0.0	1	1	400.0	400.0	0	1	1	54.658447	95.18767	0	0.22	0.0	-0.01	0.0	111.0
0.0	0.0	1	1	400.0	400.0	0	1	1	54.658447	95.18767	0	0.22	0.0	0.081	0.0	111.0
0.0	0.0	1	1	400.0	400.0	0	1	1	54.658447	95.18767	0	0.22	0.0	0.002	0.0	111.0
0.0	0.0	1	1	400.0	400.0	0	1	1	54.658447	95.18767	0	0.22	-0.001	-0.017	0.0	111.0
0.0	0.0	1	1	400.0	400.0	0	1	1	54.658447	95.18767	0	0.22	0.0	0.008	0.0	111.0
0.0	0.0	1	1	400.0	400.0	0	1	1	54.658447	95.18767	0	0.22	-0.001	-0.037	0.0	111.0
0.0	0.0	1	1	400.0	400.0	0	1	1	54.658447	95.18767	0	0.22	-0.001	-0.09	0.0	111.0
0.0	0.0	1	1	400.0	400.0	0	1	1	54.658447	95.18767	0	0.22	-0.001	-0.044	0.0	111.0
0.0	0.0	1	1	400.0	400.0	0	1	1	54.658447	95.18767	0	0.22	0.0	0.002	0.0	111.0
0.0	0.0	1	1	400.0	400.0	0	1	1	54.658447	95.18767	0	0.22	0.0	0.002	0.0	111.0
0.0	0.0	1	1	400.0	400.0	0	1	1	54.658447	95.18767	0	0.22	-0.001	-0.044	0.0	111.0
0.0	0.0	1	1	400.0	400.0	0	1	1	54.658447	95.18767	0	0.22	-0.001	-0.03	0.0	111.0
0.0	0.0	1	1	400.0	400.0	0	1	1	54.658447	95.18767	0	0.22	0.0	0.002	0.0	111.0
0.0	0.0	1	1	400.0	400.0	0	1	1	54.658447	95.18767	0	0.22	0.0	0.075	0.0	111.0
0.0	0.0	1	1	400.0	400.0	0	1	1	54.658447	95.18767	0	0.22	0.0	0.108	0.0	111.0
0.0	0.0	1	1	400.0	400.0	0	1	1	54.658447	95.18767	0	0.22	-0.001	-0.017	0.0	111.0
0.0	0.0	1	1	400.0	400.0	0	1	1	54.658447	95.18767	0	0.22	0.0	0.002	0.0	111.0
0.0	0.0	1	1	400.0	400.0	0	1	1	54.658447	95.18767	0	0.22	0.0	0.022	0.0	111.0
0.0	0.0	1	1	400.0	400.0	0	1	1	54.658447	95.18767	0	0.22	0.0	-0.004	0.0	111.0
0.0	0.0	1	1	400.0	400.0	0	1	1	54.658447	95.18767	0	0.22	-0.001	-0.03	0.0	111.0
0.0	0.0	1	1	400.0	400.0	0	1	1	54.658447	95.18767	0	0.22	0.0	-0.011	0.0	111.0
0.0	0.0	1	1	400.0	400.0	0	1	1	54.658447	95.18767	0	0.22	0.0	0.062	0.0	111.0
0.0	0.0	1	1	400.0	400.0	0	1	1	54.658447	95.18767	0	0.22	0.0	0.015	0.0	111.0
0.0	0.0	1	1	400.0	400.0	0	1	1	54.658447	95.18767	0	0.22	0.0	-0.004	0.0	111.0
0.0	0.0	1	1	400.0	400.0	0	1	1	54.658447	95.18767	0	0.22	0.0	0.008	0.0	111.0
0.0	0.0	1	1	400.0	400.0	0	1	1	54.658447	95.18767	0	0.22	-0.001	-0.024	0.0	111.0
0.0	0.0	1	1	400.0	400.0	0	1	1	54.658447	95.18767	0	0.22	0.0	0.022	0.0	111.0
0.0	0.0	1	1	400.0	400.0	0	1	1	54.658447	95.18767	0	0.22	0.0	0.042	0.0	111.0
0.0	0.0	1	1	400.0	400.0	0	1	1	54.658447	95.18767	0	0.22	-0.001	-0.017	0.0	111.0
0.0	0.0	1	1	400.0	400.0	0	1	1	54.658447	95.18767	0	0.22	0.0	0.008	0.0	111.0
0.0	0.0	1	1	400.0	400.0	0	1	1	54.658447	95.18767	0	0.22	0.0	0.022	0.0	111.0
0.0	0.0	1	1	400.0	400.0	0	1	1	54.658447	95.18767	0	0.22	0.0	0.062	0.0	111.0
0.0	0.0	1	1	400.0	400.0	0	1	1	54.658447	95.18767	0	0.22	0.0	0.028	0.0	111.0
0.0	0.0	1	1	400.0	400.0	0	1	1	54.658447	95.18767	0	0.22	0.0	0.035	0.0	111.0
0.0	0.0	1	1	400.0	400.0	0	1	1	54.658447	95.18767	0	0.22	-0.001	-0.017	0.0	111.0
0.0	0.0	1	1	400.0	400.0	0	1	1	54.658447	95.18767	0	0.22	0.0	0.022	0.0	111.0
5555.5557	400.0	1	1	400.0	400.0	0	1	1	54.658447	95.18767	1	0.22	0.0	0.101	0.0	111.0
5555.5557	400.0	1	1	400.0	400.0	0	1	1	54.658447	95.18767	1	0.219	-0.001	-0.077	0.0	111.0
5555.5557	400.0	1	1	400.0	400.0	0	1	1	54.658447	95.18767	1	0.219	0.0	0.002	0.0	111.0
5555.5557	400.0	1	1	400.0	400.0	0	1	1	54.658447	95.18767	1	0.219	0.0	0.029	0.0	111.0
5555.5557	400.0	1	1	400.0	400.0	0	1	1	54.658447	95.18767	1	0.219	0.001	0.307	0.392	111.0
5555.5557	400.0	1	1	400.0	400.0	0	1	1	54.658447	95.18767	1	0.219	0.003	0.354	0.392	11.0
5555.5557	400.0	1	1	400.0	400.0	0	1	1	54.658447	95.18767	1	0.22	0.011	1.112	1.097	11.0
5555.5557	400.0	1	1	400.0	400.0	0	1	1	54.658447	95.18767	1	0.22	0.019	1.113	1.097	11.0
5555.5557	400.0	1	1	400.0	400.0	0	1	1	54.658447	95.18767	1	0.22	0.029	1.384	1.413	11.0
5555.5557	400.0	1	1	400.0	400.0	0	1	1	54.658447	95.18767	1	0.22	0.043	2.038	1.978	11.0
5555.5557	400.0	1	1	400.0	400.0	0	1	1	54.658447	95.18767	1	0.22	0.055	2.191	1.978	11.0
5555.5557	400.0	1	1	400.0	400.0	0	1	1	54.658447	95.18767	1	0.221	0.067	2.18	2.232	11.0
5555.5557	400.0	1	1	400.0	400.0	0	1	1	54.658447	95.18767	1	0.221	0.081	2.643	2.686	11.0
5555.5557	400.0	1	1	400.0	400.0	0	1	1	54.658447	95.18767	1	0.221	0.094	2.74	2.686	11.0
5555.5557	400.0	1	1	400.0	400.0	0	1	1	54.658447	95.18767	1	0.221	0.109	3.025	3.079	11.0
5555.5557	400.0	1	1	400.0	400.0	0	1	1	54.658447	95.18767	1	0.221	0.123	3.027	3.079	11.0
5555.5557	400.0	1	1	400.0	400.0	0	1	1	54.658447	95.18767	1	0.221	0.137	3.263	3.255	11.0
5555.5557	400.0	1	1	400.0	400.0	0	1	1	54.658447	95.18767	1	0.222	0.152	3.479	3.569	11.0
5555.5557	400.0	1	1	400.0	400.0	0	1	1	54.658447	95.18767	1	0.222	0.166	3.604	3.569	11.0
5555.5557	400.0	1	1	400.0	400.0	0	1	1	54.658447	95.18767	1	0.222	0.18	3.72	3.71	11.0
5555.5557	400.0	1	1	400.0	400.0	0	1	1	54.658447	95.18767	1	0.222	0.195	4.037	3.963	11.0
5555.5557	400.0	1	1	400.0	400.0	0	1	1	54.658447	95.18767	1	0.222	0.208	3.891	3.963	11.0
5555.5557	400.0	1	1	400.0	400.0	0	1	1	54.658447	95.18767	1	0.222	0.222	4.183	4.181	11.0
5555.5557	400.0	1	1	400.0	400.0	0	1	1	54.658447	95.18767	1	0.222	0.234	4.156	4.181	11.0
5555.5557	400.0	1	1	400.0	400.0	0	1	1	54.658447	95.18767	1	0.223	0.246	4.282	4.279	11.0
5555.5557	400.0	1	1	400.0	400.0	0	1	1	54.658447	95.18767	1	0.223	0.258	4.416	4.453	11.0
5555.5557	400.0	1	1	400.0	400.0	0	1	1	54.658447	95.18767	1	0.223	0.269	4.454	4.453	11.0
5555.5557	400.0	1	1	400.0	400.0	0	1	1	54.658447	95.18767	1	0.223	0.279	4.52	4.531	11.0
5555.5557	400.0	1	1	400.0	400.0	0	1	1	54.658447	95.18767	1	0.223	0.29	4.659	4.673	11.0
5555.5557	400.0	1	1	400.0	400.0	0	1	1	54.658447	95.18767	1	0.223	0.3	4.633	4.673	11.0
5555.5557	400.0	1	1	400.0	400.0	0	1	1	54.658447	95.18767	1	0.223	0.309	4.726	4.736	11.0
5555.5557	400.0	1	1	400.0	400.0	0	1	1	54.658447	95.18767	1	0.223	0.317	4.678	4.736	11.0
5555.5557	400.0	1	1	400.0	400.0	0	1	1	54.658447	95.18767	1	0.223	0.324	4.792	4.794	11.0
5555.5557	400.0	1	1	400.0	400.0	0	1	1	54.658447	95.18767	1	0.224	0.332	4.904	4.898	11.0
5555.5557	400.0	1	1	400.0	400.0	0	1	1	54.658447	95.18767	1	0.224	0.34	4.9	4.898	11.0
5555.5557	400.0	1	1	400.0	400.0	0	1	1	54.658447	95.18767	1	0.224	0.347	4.976	4.989	11.0
5555.5557	400.0	1	1	400.0	400.0	0	1	1	54.658447	95.18767	1	0.224	0.353	5.02	5.03	11.0
5555.5557	400.0	1	1	400.0	400.0	0	1	1	54.658447	95.18767	1	0.224	0.359	5.049	5.03	11.0
5555.5557	400.0	1	1	400.0	400.0	0	1	1	54.658447	95.18767	1	0.224	0.366	5.103	5.102	11.0
5555.5557	400.0	1	1	400.0	400.0	0	1	1	54.658447	95.18767	1	0.225	0.371	5.077	5.102	11.0
5555.5557	400.0	1	1	400.0	400.0	0	1	1	54.658447	95.18767	1	0.225	0.377	5.104	5.165	11.0
5555.5557	400.0	1	1	400.0	400.0	0	1	1	54.658447	95.18767	1	0.225	0.383	5.18	5.192	11.0
5555.5557	400.0	1	1	400.0	400.0	0	1	1	54.658447	95.18767	1	0.225	0.388	5.197	5.192	11.0
5555.5557	400.0	1	1	400.0	400.0	0	1	1	54.658447	95.18767	1	0.226	0.392	5.149	5.244	11.0
5555.5557	400.0	1	1	400.0	400.0	0	1	1	54.658447	95.18767	1	0.226	0.396	5.254	5.266	11.0
5555.5557	400.0	1	1	400.0	400.0	0	1	1	54.658447	95.18767	1	0.226	0.4	5.233	5.266	11.0
5555.5557	400.0	1	1	400.0	400.0	0	1	1	54.658447	95.18767	1	0.226	0.404	5.284	5.307	11.0
5555.5557	400.0	1	1	400.0	400.0	0	1	1	54.658447	95.18767	1	0.227	0.407	5.277	5.307	11.0
5555.5557	400.0	1	1	400.0	400.0	0	1	1	54.658447	95.18767	1	0.227	0.41	5.305	5.325	11.0
5555.5557	400.0	1	1	400.0	400.0	0	1	1	54.658447	95.18767	1	0.227	0.413	5.303	5.356	11.0
5555.5557	400.0	1	1	400.0	400.0	0	1	1	54.658447	95.18767	1	0.227	0.417	5.414	5.356	11.0
5555.5557	400.0	1	1	400.0	400.0	0	1	1	54.658447	95.18767	1	0.227	0.421	5.378	5.371	11.0
5555.5557	400.0	1	1	400.0	400.0	0	1	1	54.658447	95.18767	1	0.227	0.423	5.421	5.397	11.0
5555.5557	400.0	1	1	400.0	400.0	0	1	1	54.658447	95.18767	1	0.227	0.425	5.413	5.397	11.0
5555.5557	400.0	1	1	400.0	400.0	0	1	1	54.658447	95.18767	1	0.228	0.426	5.45	5.409	11.0
5555.5557	400.0	1	1	400.0	400.0	0	1	1	54.658447	95.18767	1	0.228	0.428	5.429	5.409	11.0
5555.5557	400.0	1	1	400.0	400.0	0	1	1	54.658447	95.18767	1	0.228	0.43	5.437	5.429	11.0
5555.5557	400.0	1	1	400.0	400.0	0	1	1	54.658447	95.18767	1	0.228	0.432	5.449	5.438	11.0
5555.5557	400.0	1	1	400.0	400.0	0	1	1	54.658447	95.18767	1	0.228	0.434	5.449	5.438	11.0
5555.5557	400.0	1	1	400.0	400.0	0	1	1	54.658447	95.18767	1	0.228	0.436	5.404	5.455	11.0
5555.5557	400.0	1	1	400.0	400.0	0	1	1	54.658447	95.18767	1	0.228	0.438	5.428	5.464	11.0
5555.5557	400.0	1	1	400.0	400.0	0	1	1	54.658447	95.18767	1	0.228	0.44	5.462	5.464	11.0
5555.5557	400.0	1	1	400.0	400.0	0	1	1	54.658447	95.18767	1	0.228	0.441	5.455	5.476	11.0
5555.5557	400.0	1	1	400.0	400.0	0	1	1	54.658447	95.18767	1	0.228	0.441	5.447	5.476	11.0
5555.5557	400.0	1	1	400.0	400.0	0	1	1	54.658447	95.18767	1	0.228	0.442	5.435	5.483	11.0
5555.5557	400.0	1	1	400.0	400.0	0	1	1	54.658447	95.18767	1	0.228	0.442	5.353	5.493	11.0
5555.5557	400.0	1	1	400.0	400.0	0	1	1	54.658447	95.18767	1	0.228	0.442	5.487	5.493	11.0
5555.5557	400.0	1	1	400.0	400.0	0	1	1	54.658447	95.18767	1	0.228	0.442	5.467	5.503	11.0
5555.5557	400.0	1	1	400.0	400.0	0	1	1	54.658447	95.18767	1	0.228	0.442	5.499	5.508	11.0
5555.5557	400.0	1	1	400.0	400.0	0	1	1	54.658447	95.18767	1	0.228	0.442	5.45	5.508	11.0
5555.5557	400.0	1	1	400.0	400.0	0	1	1	54.658447	95.18767	1	0.228	0.442	5.524	5.514	11.0
5555.5557	400.0	1	1	400.0	400.0	0	1	1	54.658447	95.18767	1	0.228	0.442	5.518	5.521	11.0
5555.5557	400.0	1	1	400.0	400.0	1	1	1	54.658447	95.18767	1	0.228	0.443	5.536	5.521	11.0
5555.5557	400.0	1	1	400.0	400.0	1	1	1	54.658447	95.18767	1	0.228	0.444	5.593	5.524	11.0
5555.5557	400.0	1	1	400.0	400.0	1	1	1	54.658447	95.18767	1	0.228	0.445	5.56	5.524	11.0
5555.5557	400.0	1	1	400.0	400.0	1	1	1	54.658447	95.18767	1	0.228	0.445	5.545	5.529	11.0
5555.5557	400.0	1	1	400.0	400.0	1	1	1	54.658447	95.18767	1	0.228	0.445	5.518	5.531	11.0
5555.5557	400.0	1	1	400.0	400.0	1	1	1	54.658447	95.18767	1	0.228	0.446	5.577	5.531	11.0
5555.5557	400.0	1	1	400.0	400.0	1	1	1	54.658447	95.18767	1	0.228	0.446	5.504	5.535	11.0
5555.5557	400.0	1	1	400.0	400.0	1	1	1	54.658447	95.18767	1	0.228	0.448	5.587	5.535	11.0
5555.5557	400.0	1	1	400.0	400.0	1	1	1	54.658447	95.18767	1	0.228	0.448	5.529	5.537	11.0
5555.5557	400.0	1	1	400.0	400.0	1	1	1	54.658447	95.18767	1	0.228	0.448	5.525	5.541	11.0
5555.5557	400.0	1	1	400.0	400.0	1	1	1	54.658447	95.18767	1	0.228	0.448	5.5	5.541	11.0
5555.5557	400.0	1	1	400.0	400.0	1	1	1	54.658447	95.18767	1	0.228	0.448	5.555	5.543	11.0
5555.5557	400.0	1	1	400.0	400.0	1	1	1	54.658447	95.18767	1	0.228	0.449	5.549	5.545	11.0
5555.5557	400.0	1	1	400.0	400.0	1	1	1	54.658447	95.18767	1	0.228	0.451	5.56	5.545	11.0
5555.5557	400.0	1	1	400.0	400.0	1	1	1	54.658447	95.18767	1	0.228	0.451	5.518	5.547	11.0
5555.5557	400.0	1	1	400.0	400.0	1	1	1	54.658447	95.18767	1	0.228	0.451	5.455	5.547	11.0
5555.5557	400.0	1	1	400.0	400.0	1	1	1	54.658447	95.18767	1	0.228	0.452	5.571	5.548	11.0
5555.5557	400.0	1	1	400.0	400.0	1	1	1	54.658447	95.18767	1	0.228	0.453	5.57	5.549	11.0
5555.5557	400.0	1	1	400.0	400.0	1	1	1	54.658447	95.18767	1	0.228	0.453	5.513	5.549	11.0
5555.5557	400.0	1	1	400.0	400.0	1	1	1	54.658447	95.18767	1	0.228	0.455	5.564	5.55	11.0
5555.5557	400.0	1	1	400.0	400.0	1	1	1	54.658447	95.18767	1	0.228	0.457	5.584	5.552	11.0
5555.5557	400.0	1	1	400.0	400.0	1	1	1	54.658447	95.18767	1	0.228	0.457	5.506	5.552	11.0
5555.5557	400.0	1	1	400.0	400.0	1	1	1	54.658447	95.18767	1	0.228	0.458	5.561	5.553	11.0
5555.5557	400.0	1	1	400.0	400.0	1	1	1	54.658447	95.18767	1	0.228	0.459	5.522	5.553	11.0
5555.5557	400.0	1	1	400.0	400.0	1	1	1	54.658447	95.18767	1	0.228	0.461	5.709	5.554	11.0
5555.5557	400.0	1	1	400.0	400.0	1	1	1	54.658447	95.18767	1	0.228	0.46	5.373	5.554	11.0
5555.5557	400.0	1	1	400.0	400.0	1	1	1	54.658447	95.18767	1	0.228	0.46	5.548	5.554	11.0
5555.5557	400.0	1	1	400.0	400.0	1	1	1	54.658447	95.18767	1	0.228	0.46	5.552	5.555	11.0
5555.5557	400.0	1	1	400.0	400.0	1	1	1	54.658447	95.18767	1	0.228	0.46	5.551	5.556	11.0
5555.5557	400.0	1	1	400.0	400.0	1	1	1	54.658447	95.18767	1	0.228	0.461	5.578	5.556	11.0
5555.5557	400.0	1	1	400.0	400.0	1	1	1	54.658447	95.18767	1	0.228	0.461	5.625	5.556	11.0
5555.5557	400.0	1	1	400.0	400.0	1	1	1	54.658447	95.18767	1	0.228	0.46	5.553	5.556	11.0
5555.5557	400.0	1	1	400.0	400.0	1	1	1	54.658447	95.18767	1	0.228	0.46	5.439	5.557	11.0
5555.5557	400.0	1	1	400.0	400.0	1	1	1	54.658447	95.18767	1	0.228	0.461	5.602	5.557	11.0
5555.5557	400.0	1	1	400.0	400.0	1	1	1	54.658447	95.18767	1	0.228	0.461	5.739	5.557	11.0
5555.5557	400.0	1	1	400.0	400.0	1	1	1	54.658447	95.18767	1	0.228	0.46	5.532	5.559	11.0
5555.5557	400.0	1	1	400.0	400.0	1	1	1	54.658447	95.18767	1	0.228	0.46	5.557	5.559	11.0
5555.5557	400.0	1	1	400.0	400.0	1	1	1	54.658447	95.18767	1	0.228	0.461	5.572	5.559	11.0
5555.5557	400.0	1	1	400.0	400.0	1	1	1	54.658447	95.18767	1	0.228	0.46	5.471	5.56	11.0
5555.5557	400.0	1	1	400.0	400.0	1	1	1	54.658447	95.18767	1	0.228	0.461	5.561	5.56	11.0
5555.5557	400.0	1	1	400.0	400.0	1	1	1	54.658447	95.18767	1	0.228	0.461	5.676	5.56	11.0
5555.5557	400.0	1	1	400.0	400.0	1	1	1	54.658447	95.18767	1	0.228	0.46	5.541	5.56	11.0
5555.5557	400.0	1	1	400.0	400.0	1	1	1	54.658447	95.18767	1	0.228	0.461	5.601	5.56	11.0
5555.5557	400.0	1	1	400.0	400.0	1	1	1	54.658447	95.18767	1	0.228	0.461	5.558	5.56	11.0
5555.5557	400.0	1	1	400.0	400.0	1	1	1	54.658447	95.18767	1	0.228	0.46	5.489	5.561	11.0
5555.5557	400.0	1	1	400.0	400.0	1	1	1	54.658447	95.18767	1	0.228	0.46	5.383	5.561	11.0
5555.5557	400.0	1	1	400.0	400.0	1	1	1	54.658447	95.18767	1	0.228	0.46	5.55	5.561	11.0
5555.5557	400.0	1	1	400.0	400.0	1	1	1	54.658447	95.18767	1	0.228	0.46	5.544	5.561	11.0
5555.5557	400.0	1	1	400.0	400.0	1	1	1	54.658447	95.18767	1	0.228	0.461	5.584	5.561	11.0
5555.5557	400.0	1	1	400.0	400.0	1	1	1	54.658447	95.18767	1	0.228	0.461	5.57	5.561	11.0
5555.5557	400.0	1	1	400.0	400.0	1	1	1	54.658447	95.18767	1	0.228	0.461	5.571	5.561	11.0
5555.5557	400.0	1	1	400.0	400.0	1	1	1	54.658447	95.18767	1	0.228	0.46	5.536	5.561	11.0
5555.5557	400.0	1	1	400.0	400.0	1	1	1	54.658447	95.18767	1	0.228	0.461	5.575	5.561	11.0
5555.5557	400.0	1	1	400.0	400.0	1	1	1	54.658447	95.18767	1	0.228	0.46	5.536	5.561	11.0
5555.5557	400.0	1	1	400.0	400.0	1	1	1	54.658447	95.18767	1	0.228	0.46	5.545	5.562	11.0
5555.5557	400.0	1	1	400.0	400.0	1	1	1	54.658447	95.18767	1	0.228	0.461	5.606	5.562	11.0
5555.5557	400.0	1	1	400.0	400.0	1	1	1	54.658447	95.18767	1	0.228	0.46	5.524	5.562	11.0
5555.5557	400.0	1	1	400.0	400.0	1	1	1	54.658447	95.18767	1	0.228	0.461	5.605	5.562	11.0
5555.5557	400.0	1	1	400.0	400.0	1	1	1	54.658447	95.18767	1	0.228	0.461	5.598	5.562	11.0
5555.5557	400.0	1	1	400.0	400.0	1	1	1	54.658447	95.18767	1	0.228	0.46	5.486	5.562	11.0
5555.5557	400.0	1	1	400.0	400.0	1	1	1	54.658447	95.18767	1	0.228	0.461	5.565	5.562	11.0
5555.5557	400.0	1	1	400.0	400.0	1	1	1	54.658447	95.18767	1	0.228	0.461	5.564	5.562	11.0
5555.5557	400.0	1	1	400.0	400.0	1	1	1	54.658447	95.18767	1	0.228	0.461	5.641	5.562	11.0
5555.5557	400.0	1	1	400.0	400.0	1	1	1	54.658447	95.18767	1	0.228	0.46	5.494	5.562	11.0
5555.5557	400.0	1	1	400.0	400.0	1	1	1	54.658447	95.18767	1	0.228	0.46	5.533	5.562	11.0
5555.5557	400.0	1	1	400.0	400.0	1	1	1	54.658447	95.18767	1	0.228	0.461	5.665	5.562	11.0
5555.5557	400.0	1	1	400.0	400.0	1	1	1	54.658447	95.18767	1	0.228	0.46	5.501	5.562	11.0
5555.5557	400.0	1	1	400.0	400.0	1	1	1	54.658447	95.18767	1	0.228	0.461	5.56	5.562	11.0
5555.5557	400.0	1	1	400.0	400.0	1	1	1	54.658447	95.18767	1	0.228	0.46	5.554	5.562	11.0
5555.5557	400.0	1	1	400.0	400.0	1	1	1	54.658447	95.18767	1	0.228	0.46	5.536	5.562	11.0
5555.5557	400.0	1	1	400.0	400.0	1	1	1	54.658447	95.18767	1	0.228	0.461	5.559	5.562	11.0
5555.5557	400.0	1	1	400.0	400.0	1	1	1	54.658447	95.18767	1	0.228	0.461	5.557	5.562	11.0
5555.5557	400.0	1	1	400.0	400.0	1	1	1	54.658447	95.18767	1	0.228	0.46	5.542	5.562	11.0
5555.5557	400.0	1	1	400.0	400.0	1	1	1	54.658447	95.18767	1	0.228	0.46	5.501	5.562	11.0
5555.5557	400.0	1	1	400.0	400.0	1	1	1	54.658447	95.18767	1	0.228	0.461	5.578	5.562	11.0
5555.5557	400.0	1	1	400.0	400.0	1	1	1	54.658447	95.18767	1	0.228	0.461	5.589	5.562	11.0
5555.5557	400.0	1	1	400.0	400.0	1	1	1	54.658447	95.18767	1	0.228	0.46	5.547	5.562	11.0
5555.5557	400.0	1	1	400.0	400.0	1	1	1	54.658447	95.18767	1	0.228	0.461	5.617	5.562	11.0
5555.5557	400.0	1	1	400.0	400.0	1	1	1	54.658447	95.18767	1	0.228	0.46	5.536	5.562	11.0
5555.5557	400.0	1	1	400.0	400.0	1	1	1	54.658447	95.18767	1	0.228	0.46	5.536	5.562	11.0
5555.5557	400.0	1	1	400.0	400.0	1	1	1	54.658447	95.18767	1	0.228	0.46	5.557	5.562	11.0
5555.5557	400.0	1	1	400.0	400.0	1	1	1	54.658447	95.18767	1	0.228	0.46	5.532	5.562	11.0
5555.5557	400.0	1	1	400.0	400.0	1	1	1	54.658447	95.18767	1	0.228	0.461	5.561	5.562	11.0
5555.5557	400.0	1	1	400.0	400.0	1	1	1	54.658447	95.18767	1	0.228	0.46	5.53	5.562	11.0
5555.5557	400.0	1	1	400.0	400.0	1	1	1	54.658447	95.18767	1	0.228	0.46	5.495	5.562	11.0
5555.5557	400.0	1	1	400.0	400.0	1	1	1	54.658447	95.18767	1	0.228	0.46	5.543	5.562	11.0
5555.5557	400.0	1	1	400.0	400.0	1	1	1	54.658447	95.18767	1	0.228	0.46	5.557	5.562	11.0
5555.5557	400.0	1	1	400.0	400.0	1	1	1	54.658447	95.18767	1	0.228	0.461	5.689	5.562	11.0
5555.5557	400.0	1	1	400.0	400.0	1	1	1	54.658447	95.18767	1	0.228	0.46	5.539	5.562	11.0
5555.5557	400.0	1	1	400.0	400.0	1	1	1	54.658447	95.18767	1	0.228	0.46	5.555	5.562	11.0
5555.5557	400.0	1	1	400.0	400.0	1	1	1	54.658447	95.18767	1	0.228	0.46	5.529	5.562	11.0
5555.5557	400.0	1	1	400.0	400.0	1	1	1	54.658447	95.18767	1	0.228	0.461	5.584	5.562	11.0
5555.5557	400.0	1	1	400.0	400.0	1	1	1	54.658447	95.18767	1	0.228	0.46	5.506	5.562	11.0
5555.5557	400.0	1	1	400.0	400.0	1	1	1	54.658447	95.18767	1	0.228	0.461	5.589	5.562	11.0
5555.5557	400.0	1	1	400.0	400.0	1	1	1	54.658447	95.18767	1	0.228	0.46	5.553	5.562	11.0
5555.5557	400.0	1	1	400.0	400.0	1	1	1	54.658447	95.18767	1	0.228	0.46	5.553	5.562	11.0
5555.5557	400.0	1	1	400.0	400.0	1	1	1	54.658447	95.18767	1	0.228	0.461	5.717	5.562	11.0
5555.5557	400.0	1	1	400.0	400.0	1	1	1	54.658447	95.18767	1	0.228	0.46	5.526	5.562	11.0
5555.5557	400.0	1	1	400.0	400.0	1	1	1	54.658447	95.18767	1	0.228	0.461	5.573	5.562	11.0
5555.5557	400.0	1	1	400.0	400.0	1	1	1	54.658447	95.18767	1	0.228	0.461	5.65	5.562	11.0
5555.5557	400.0	1	1	400.0	400.0	1	1	1	54.658447	95.18767	1	0.228	0.461	5.592	5.562	11.0
5555.5557	400.0	1	1	400.0	400.0	1	1	1	54.658447	95.18767	1	0.228	0.46	5.55	5.562	11.0
5555.5557	400.0	1	1	400.0	400.0	1	1	1	54.658447	95.18767	1	0.228	0.461	5.583	5.562	11.0
5555.5557	400.0	1	1	400.0	400.0	1	1	1	54.658447	95.18767	1	0.228	0.46	5.515	5.562	11.0
5555.5557	400.0	1	1	400.0	400.0	1	1	1	54.658447	95.18767	1	0.228	0.461	5.56	5.562	11.0
5555.5557	400.0	1	1	400.0	400.0	1	1	1	54.658447	95.18767	1	0.228	0.46	5.487	5.562	11.0
5555.5557	400.0	1	1	400.0	400.0	1	1	1	54.658447	95.18767	1	0.228	0.46	5.535	5.562	11.0
5555.5557	400.0	1	1	400.0	400.0	1	1	1	54.658447	95.18767	1	0.228	0.46	5.434	5.562	11.0
5555.5557	400.0	1	1	400.0	400.0	1	1	1	54.658447	95.18767	1	0.228	0.461	5.565	5.562	11.0
5555.5557	400.0	1	1	400.0	400.0	1	1	1	54.658447	95.18767	1	0.228	0.46	5.55	5.562	11.0
5555.5557	400.0	1	1	400.0	400.0	1	1	1	54.658447	95.18767	1	0.228	0.461	5.588	5.562	11.0
5555.5557	400.0	1	1	400.0	400.0	1	1	1	54.658447	95.18767	1	0.228	0.46	5.404	5.562	11.0
5555.5557	400.0	1	1	400.0	400.0	1	1	1	54.658447	95.18767	1	0.228	0.461	5.753	5.562	11.0
5555.5557	400.0	1	1	400.0	400.0	1	1	1	54.658447	95.18767	1	0.228	0.461	5.573	5.562	11.0
5555.5557	400.0	1	1	400.0	400.0	1	1	1	54.658447	95.18767	1	0.228	0.461	5.567	5.562	11.0
5555.5557	400.0	1	1	400.0	400.0	1	1	1	54.658447	95.18767	1	0.228	0.461	5.578	5.562	11.0
5555.5557	400.0	1	1	400.0	400.0	1	1	1	54.658447	95.18767	1	0.228	0.461	5.57	5.562	11.0
5555.5557	400.0	1	1	400.0	400.0	1	1	1	54.658447	95.18767	1	0.228	0.46	5.443	5.562	11.0
5555.5557	400.0	1	1	400.0	400.0	1	1	1	54.658447	95.18767	1	0.228	0.461	5.63	5.562	11.0
5555.5557	400.0	1	1	400.0	400.0	1	1	1	54.658447	95.18767	1	0.228	0.46	5.485	5.562	11.0
5555.5557	400.0	1	1	400.0	400.0	1	1	1	54.658447	95.18767	1	0.228	0.461	5.57	5.562	11.0
5555.5557	400.0	1	1	400.0	400.0	1	1	1	54.658447	95.18767	1	0.228	0.461	5.605	5.562	11.0
5555.5557	400.0	1	1	400.0	400.0	1	1	1	54.658447	95.18767	1	0.228	0.46	5.537	5.562	11.0
5555.5557	400.0	1	1	400.0	400.0	1	1	1	54.658447	95.18767	1	0.228	0.461	5.588	5.562	11.0
5555.5557	400.0	1	1	400.0	400.0	1	1	1	54.658447	95.18767	1	0.228	0.46	5.537	5.562	11.0
5555.5557	400.0	1	1	400.0	400.0	1	1	1	54.658447	95.18767	1	0.228	0.461	5.727	5.562	11.0
5555.5557	400.0	1	1	400.0	400.0	1	1	1	54.658447	95.18767	1	0.228	0.46	5.545	5.562	11.0
5555.5557	400.0	1	1	400.0	400.0	1	1	1	54.658447	95.18767	1	0.228	0.461	5.575	5.562	11.0
5555.5557	400.0	1	1	400.0	400.0	1	1	1	54.658447	95.18767	1	0.228	0.46	5.535	5.562	11.0
5555.5557	400.0	1	1	400.0	400.0	1	1	1	54.658447	95.18767	1	0.228	0.46	5.477	5.562	11.0
5555.5557	400.0	1	1	400.0	400.0	1	1	1	54.658447	95.18767	1	0.228	0.46	5.382	5.562	11.0
5555.5557	400.0	1	1	400.0	400.0	1	1	1	54.658447	95.18767	1	0.228	0.461	5.623	5.562	11.0
5555.5557	400.0	1	1	400.0	400.0	1	1	1	54.658447	95.18767	1	0.228	0.461	5.613	5.562	11.0
5555.5557	400.0	1	1	400.0	400.0	1	1	1	54.658447	95.18767	1	0.228	0.46	5.548	5.562	11.0
0.0	0.0	1	1	400.0	400.0	1	1	1	54.658447	95.18767	0	0.228	0.46	5.547	5.562	11.0
0.0	0.0	1	1	400.0	400.0	1	1	1	54.658447	95.18767	0	0.228	0.461	5.575	5.562	11.0
0.0	0.0	1	1	400.0	400.0	1	1	1	54.658447	95.18767	0	0.228	0.461	5.665	5.562	11.0
0.0	0.0	1	1	400.0	400.0	1	1	1	54.658447	95.18767	0	0.228	0.461	5.694	5.562	11.0
0.0	0.0	1	1	400.0	400.0	1	1	1	54.658447	95.18767	0	0.228	0.46	5.487	5.562	11.0
0.0	0.0	1	1	400.0	400.0	1	1	1	54.658447	95.18767	0	0.228	0.454	4.811	4.803	11.0
0.0	0.0	1	1	400.0	400.0	1	1	1	54.658447	95.18767	0	0.228	0.446	4.402	4.463	11.0
0.0	0.0	1	1	400.0	400.0	1	1	1	54.658447	95.18767	0	0.228	0.438	4.405	4.463	11.0
0.0	0.0	1	1	400.0	400.0	1	1	1	54.658447	95.18767	0	0.227	0.428	3.881	3.854	11.0
0.0	0.0	1	1	400.0	400.0	1	1	1	54.658447	95.18767	0	0.227	0.416	3.852	3.854	11.0
0.0	0.0	1	1	400.0	400.0	1	1	1	54.658447	95.18767	0	0.227	0.405	3.574	3.581	11.0
0.0	0.0	1	1	400.0	400.0	1	1	1	54.658447	95.18767	0	0.227	0.394	3.571	3.328	11.0
0.0	0.0	1	1	400.0	400.0	1	1	1	54.658447	95.18767	0	0.227	0.38	3.108	3.093	11.0
0.0	0.0	1	1	400.0	400.0	1	1	1	54.658447	95.18767	0	0.227	0.364	2.643	2.671	11.0
0.0	0.0	1	1	400.0	400.0	1	1	1	54.658447	95.18767	0	0.227	0.349	2.484	2.482	11.0
0.0	0.0	1	1	400.0	400.0	1	1	1	54.658447	95.18767	0	0.226	0.335	2.468	2.482	11.0
0.0	0.0	1	1	400.0	400.0	1	1	1	54.658447	95.18767	0	0.226	0.32	2.033	2.143	11.0
0.0	0.0	1	1	400.0	400.0	1	1	1	54.658447	95.18767	0	0.226	0.307	2.175	2.143	11.0
0.0	0.0	1	1	400.0	400.0	1	1	1	54.658447	95.18767	0	0.226	0.294	1.962	1.992	11.0
0.0	0.0	1	1	400.0	400.0	1	1	1	54.658447	95.18767	0	0.226	0.28	1.743	1.72	11.0
0.0	0.0	1	1	400.0	400.0	1	1	1	54.658447	95.18767	0	0.225	0.268	1.752	1.72	11.0
0.0	0.0	1	1	400.0	400.0	1	1	1	54.658447	95.18767	0	0.225	0.254	1.479	1.485	11.0
0.0	0.0	1	1	400.0	400.0	1	1	1	54.658447	95.18767	0	0.225	0.24	1.446	1.381	11.0
0.0	0.0	1	1	400.0	400.0	1	1	1	54.658447	95.18767	0	0.225	0.228	1.327	1.381	11.0
0.0	0.0	1	1	400.0	400.0	1	1	1	54.658447	95.18767	0	0.224	0.215	1.319	1.191	11.0
0.0	0.0	1	1	400.0	400.0	1	1	1	54.658447	95.18767	0	0.224	0.203	1.187	1.191	11.0
0.0	0.0	1	1	400.0	400.0	1	1	1	54.658447	95.18767	0	0.224	0.191	1.098	1.107	11.0
0.0	0.0	1	1	400.0	400.0	1	1	1	54.658447	95.18767	0	0.223	0.18	0.942	0.956	11.0
0.0	0.0	1	1	400.0	400.0	1	1	1	54.658447	95.18767	0	0.223	0.171	0.997	0.956	11.0
0.0	0.0	1	1	400.0	400.0	1	1	1	54.658447	95.18767	0	0.223	0.161	0.898	0.888	11.0
0.0	0.0	1	1	400.0	400.0	1	1	1	54.658447	95.18767	0	0.222	0.152	0.793	0.767	11.0
0.0	0.0	1	1	400.0	400.0	1	1	1	54.658447	95.18767	0	0.222	0.144	0.974	0.767	11.0
0.0	0.0	1	1	400.0	400.0	1	1	1	54.658447	95.18767	0	0.222	0.135	0.698	0.712	11.0
0.0	0.0	1	1	400.0	400.0	1	1	1	54.658447	95.18767	0	0.221	0.127	0.715	0.712	11.0
0.0	0.0	1	1	400.0	400.0	1	1	1	54.658447	95.18767	0	0.221	0.119	0.593	0.615	11.0
0.0	0.0	1	1	400.0	400.0	1	1	1	54.658447	95.18767	0	0.22	0.113	0.594	0.572	11.0
0.0	0.0	1	1	400.0	400.0	1	1	1	54.658447	95.18767	0	0.22	0.107	0.587	0.572	11.0
0.0	0.0	1	1	400.0	400.0	1	1	1	54.658447	95.18767	0	0.219	0.1	0.495	0.493	11.0
0.0	0.0	1	1	400.0	400.0	1	1	1	54.658447	95.18767	0	0.218	0.095	0.496	0.426	11.0
0.0	0.0	1	1	400.0	400.0	1	1	1	54.658447	95.18767	0	0.218	0.089	0.405	0.426	11.0
0.0	0.0	1	1	400.0	400.0	1	1	1	54.658447	95.18767	0	0.217	0.083	0.435	0.396	11.0
0.0	0.0	1	1	400.0	400.0	1	1	1	54.658447	95.18767	0	0.217	0.078	0.363	0.396	11.0
0.0	0.0	1	1	400.0	400.0	1	1	1	54.658447	95.18767	0	0.217	0.074	0.345	0.341	11.0
0.0	0.0	1	1	400.0	400.0	1	1	1	54.658447	95.18767	0	0.216	0.07	0.324	0.317	11.0
0.0	0.0	1	1	400.0	400.0	1	1	1	54.658447	95.18767	0	0.216	0.066	0.293	0.317	11.0
0.0	0.0	1	1	400.0	400.0	1	1	1	54.658447	95.18767	0	0.216	0.062	0.262	0.274	11.0
0.0	0.0	1	1	400.0	400.0	1	1	1	54.658447	95.18767	0	0.216	0.059	0.27	0.254	11.0
0.0	0.0	1	1	400.0	400.0	1	1	1	54.658447	95.18767	0	0.216	0.057	0.265	0.254	11.0
0.0	0.0	1	1	400.0	400.0	1	1	1	54.658447	95.18767	0	0.216	0.054	0.267	0.219	11.0
0.0	0.0	1	1	400.0	400.0	1	1	1	54.658447	95.18767	0	0.216	0.05	0.227	0.219	11.0
0.0	0.0	1	1	400.0	400.0	1	1	1	54.658447	95.18767	0	0.215	0.046	0.197	0.204	11.0
0.0	0.0	1	1	400.0	400.0	1	1	1	54.658447	95.18767	0	0.215	0.042	0.2	0.176	11.0
0.0	0.0	1	1	400.0	400.0	1	1	1	54.658447	95.18767	0	0.215	0.039	0.208	0.176	11.0
0.0	0.0	1	1	400.0	400.0	1	1	1	54.658447	95.18767	0	0.215	0.037	0.122	0.152	11.0
0.0	0.0	1	1	400.0	400.0	1	1	1	54.658447	95.18767	0	0.215	0.035	0.165	0.141	11.0
0.0	0.0	1	1	400.0	400.0	1	1	1	54.658447	95.18767	0	0.215	0.033	0.16	0.141	11.0
0.0	0.0	1	1	400.0	400.0	1	1	1	54.658447	95.18767	0	0.215	0.031	0.12	0.121	11.0
0.0	0.0	1	1	400.0	400.0	1	1	1	54.658447	95.18767	0	0.215	0.029	0.082	0.121	11.0
0.0	0.0	1	1	400.0	400.0	1	1	1	54.658447	95.18767	0	0.215	0.027	0.137	0.113	11.0
0.0	0.0	1	1	400.0	400.0	1	1	1	54.658447	95.18767	0	0.215	0.025	0.062	0.097	11.0
0.0	0.0	1	1	400.0	400.0	1	1	1	54.658447	95.18767	0	0.215	0.023	0.191	0.097	11.0
0.0	0.0	1	1	400.0	400.0	1	1	1	54.658447	95.18767	0	0.215	0.021	0.105	0.09	11.0
0.0	0.0	1	1	400.0	400.0	1	1	1	54.658447	95.18767	0	0.215	0.02	0.069	0.078	11.0
0.0	0.0	1	1	400.0	400.0	1	1	1	54.658447	95.18767	0	0.215	0.02	0.056	0.078	11.0
0.0	0.0	1	1	400.0	400.0	1	1	1	54.658447	95.18767	0	0.215	0.02	0.063	0.067	11.0
0.0	0.0	1	1	400.0	400.0	1	1	1	54.658447	95.18767	0	0.215	0.02	0.1	0.067	11.0
0.0	0.0	1	1	400.0	400.0	1	1	1	54.658447	95.18767	0	0.215	0.02	0.065	0.062	11.0
0.0	0.0	1	1	400.0	400.0	1	1	1	54.658447	95.18767	0	0.215	0.02	0.06	0.053	11.0
0.0	0.0	1	1	400.0	400.0	1	1	1	54.658447	95.18767	0	0.215	0.02	0.009	0.053	11.0
0.0	0.0	1	1	400.0	400.0	1	1	1	54.658447	95.18767	0	0.215	0.02	0.041	0.049	11.0
0.0	0.0	1	1	400.0	400.0	1	1	1	54.658447	95.18767	0	0.215	0.02	0.187	0.043	11.0
0.0	0.0	1	1	400.0	400.0	1	1	1	54.658447	95.18767	0	0.215	0.02	0.019	0.043	11.0
0.0	0.0	1	1	400.0	400.0	1	1	1	54.658447	95.18767	0	0.215	0.02	0.036	0.039	11.0
0.0	0.0	1	1	400.0	400.0	1	1	1	54.658447	95.18767	0	0.215	0.02	0.026	0.039	11.0
0.0	0.0	1	1	400.0	400.0	1	1	1	54.658447	95.18767	0	0.215	0.02	0.084	0.034	11.0
0.0	0.0	1	1	400.0	400.0	1	1	1	54.658447	95.18767	0	0.215	0.02	0.066	0.029	11.0
0.0	0.0	1	1	400.0	400.0	1	1	1	54.658447	95.18767	0	0.215	0.02	0.062	0.029	11.0
0.0	0.0	1	1	400.0	400.0	1	1	1	54.658447	95.18767	0	0.215	0.02	0.0	0.027	11.0
0.0	0.0	1	1	400.0	400.0	1	1	1	54.658447	95.18767	0	0.215	0.02	0.027	0.023	11.0
0.0	0.0	1	1	400.0	400.0	1	1	1	54.658447	95.18767	0	0.215	0.02	0.042	0.023	11.0
0.0	0.0	1	1	400.0	400.0	1	1	1	54.658447	95.18767	0	0.215	0.02	0.036	0.021	11.0
0.0	0.0	1	1	400.0	400.0	1	1	1	54.658447	95.18767	0	0.215	0.02	0.035	0.021	11.0
0.0	0.0	1	1	400.0	400.0	1	1	1	54.658447	95.18767	0	0.215	0.019	0.023	0.018	11.0
0.0	0.0	1	1	400.0	400.0	1	1	1	54.658447	95.18767	0	0.215	0.019	0.019	0.017	11.0
0.0	0.0	1	1	400.0	400.0	1	1	1	54.658447	95.18767	0	0.215	0.019	0.019	0.017	11.0
0.0	0.0	1	1	400.0	400.0	1	1	1	54.658447	95.18767	0	0.215	0.019	0.023	0.014	11.0
0.0	0.0	1	1	400.0	400.0	1	1	1	54.658447	95.18767	0	0.215	0.018	-0.06	0.013	11.0
0.0	0.0	1	1	400.0	400.0	1	1	1	54.658447	95.18767	0	0.215	0.018	0.173	0.013	11.0
0.0	0.0	1	1	400.0	400.0	1	1	1	54.658447	95.18767	0	0.215	0.017	-0.03	0.011	11.0
0.0	0.0	1	1	400.0	400.0	1	1	1	54.658447	95.18767	0	0.215	0.017	0.03	0.009	11.0
0.0	0.0	1	1	400.0	400.0	1	1	1	54.658447	95.18767	0	0.215	0.016	0.017	0.009	11.0
0.0	0.0	1	1	400.0	400.0	1	1	1	54.658447	95.18767	0	0.215	0.015	-0.025	0.009	11.0
0.0	0.0	1	1	400.0	400.0	1	1	1	54.658447	95.18767	0	0.215	0.015	-0.007	0.009	11.0
0.0	0.0	1	1	400.0	400.0	1	1	1	54.658447	95.18767	0	0.215	0.015	-0.003	0.007	11.0
0.0	0.0	1	1	400.0	400.0	1	1	1	54.658447	95.18767	0	0.215	0.015	-0.011	0.007	11.0
0.0	0.0	1	1	400.0	400.0	1	1	1	54.658447	95.18767	0	0.215	0.014	-0.026	0.007	11.0
0.0	0.0	1	1	400.0	400.0	1	1	1	54.658447	95.18767	0	0.215	0.013	0.044	0.006	11.0
0.0	0.0	1	1	400.0	400.0	1	1	1	54.658447	95.18767	0	0.215	0.013	0.009	0.006	11.0
0.0	0.0	1	1	400.0	400.0	1	1	1	54.658447	95.18767	0	0.215	0.013	0.016	0.005	11.0
0.0	0.0	1	1	400.0	400.0	1	1	1	54.658447	95.18767	0	0.215	0.013	0.013	0.004	11.0
0.0	0.0	1	1	400.0	400.0	1	1	1	54.658447	95.18767	0	0.215	0.012	0.045	0.004	11.0
0.0	0.0	1	1	400.0	400.0	1	1	1	54.658447	95.18767	0	0.215	0.011	0.1	0.003	11.0
0.0	0.0	1	1	400.0	400.0	1	1	1	54.658447	95.18767	0	0.215	0.01	-0.024	0.003	11.0
0.0	0.0	1	1	400.0	400.0	1	1	1	54.658447	95.18767	0	0.215	0.01	-0.006	0.003	11.0
0.0	0.0	1	1	400.0	400.0	1	1	1	54.658447	95.18767	0	0.215	0.01	-0.003	0.002	11.0
0.0	0.0	1	1	400.0	400.0	1	1	1	54.658447	95.18767	0	0.215	0.01	0.016	0.002	11.0
0.0	0.0	1	1	400.0	400.0	1	1	1	54.658447	95.18767	0	0.215	0.009	-0.023	0.002	11.0
0.0	0.0	1	1	400.0	400.0	1	1	1	54.658447	95.18767	0	0.215	0.008	-0.088	0.002	11.0
0.0	0.0	1	1	400.0	400.0	1	1	1	54.658447	95.18767	0	0.215	0.007	-0.023	0.002	11.0
0.0	0.0	1	1	400.0	400.0	1	1	1	54.658447	95.18767	0	0.215	0.007	0.03	0.001	11.0
0.0	0.0	1	1	400.0	400.0	1	1	1	54.658447	95.18767	0	0.215	0.006	0.018	0.001	11.0
0.0	0.0	1	1	400.0	400.0	1	1	1	54.658447	95.18767	0	0.215	0.006	0.009	0.001	11.0
0.0	0.0	1	1	400.0	400.0	1	1	1	54.658447	95.18767	0	0.215	0.006	0.003	0.001	11.0
0.0	0.0	1	1	400.0	400.0	1	1	1	54.658447	95.18767	0	0.215	0.005	-0.038	0.001	11.0
0.0	0.0	1	1	400.0	400.0	1	1	1	54.658447	95.18767	0	0.215	0.004	-0.036	0.001	11.0
0.0	0.0	1	1	400.0	400.0	1	1	1	54.658447	95.18767	0	0.215	0.004	0.035	0.0	11.0
0.0	0.0	1	1	400.0	400.0	1	1	1	54.658447	95.18767	0	0.215	0.004	0.0	0.0	11.0
0.0	0.0	1	1	400.0	400.0	1	1	1	54.658447	95.18767	0	0.215	0.003	-0.015	0.0	11.0
0.0	0.0	1	1	400.0	400.0	1	1	1	54.658447	95.18767	0	0.215	0.003	0.016	0.0	11.0
0.0	0.0	1	1	400.0	400.0	1	1	1	54.658447	95.18767	0	0.215	0.002	0.03	0.0	11.0
0.0	0.0	1	1	400.0	400.0	1	1	1	54.658447	95.18767	0	0.215	0.001	-0.005	0.0	11.0
0.0	0.0	1	1	400.0	400.0	1	1	1	54.658447	95.18767	0	0.215	0.0	-0.014	0.0	11.0
0.0	0.0	1	1	400.0	400.0	1	1	1	54.658447	95.18767	0	0.215	0.0	-0.001	0.0	11.0
0.0	0.0	1	1	400.0	400.0	1	1	1	54.658447	95.18767	0	0.215	0.0	0.018	0.0	11.0
0.0	0.0	1	1	400.0	400.0	1	1	1	54.658447	95.18767	0	0.215	0.0	0.013	0.0	11.0
0.0	0.0	1	1	400.0	400.0	1	1	1	54.658447	95.18767	0	0.215	0.0	-0.003	0.0	11.0
0.0	0.0	1	1	400.0	400.0	1	1	1	54.658447	95.18767	0	0.215	0.0	0.015	0.0	11.0
0.0	0.0	1	1	400.0	400.0	1	1	1	54.658447	95.18767	0	0.215	-0.001	-0.058	0.0	11.0
0.0	0.0	1	1	400.0	400.0	1	1	1	54.658447	95.18767	0	0.215	-0.001	-0.034	0.0	11.0
0.0	0.0	1	1	400.0	400.0	1	1	1	54.658447	95.18767	0	0.215	0.0	0.016	0.0	11.0
0.0	0.0	1	1	400.0	400.0	1	1	1	54.658447	95.18767	0	0.215	0.0	0.014	0.0	11.0
0.0	0.0	1	1	400.0	400.0	1	1	1	54.658447	95.18767	0	0.215	0.0	0.03	0.0	11.0
0.0	0.0	1	1	400.0	400.0	1	1	1	54.658447	95.18767	0	0.215	0.0	-0.001	0.0	11.0
0.0	0.0	1	1	400.0	400.0	1	1	1	54.658447	95.18767	0	0.215	-0.001	-0.014	0.0	11.0
0.0	0.0	1	1	400.0	400.0	1	1	1	54.658447	95.18767	0	0.215	-0.001	-0.016	0.0	11.0
0.0	0.0	1	1	400.0	400.0	1	1	1	54.658447	95.18767	0	0.215	0.0	0.019	0.0	11.0
0.0	0.0	1	1	400.0	400.0	1	1	1	54.658447	95.18767	0	0.215	0.0	0.026	0.0	11.0
0.0	0.0	1	1	400.0	400.0	1	1	1	54.658447	95.18767	0	0.215	0.0	0.011	0.0	11.0
0.0	0.0	1	1	400.0	400.0	1	1	1	54.658447	95.18767	0	0.215	0.0	0.016	0.0	11.0
0.0	0.0	1	1	400.0	400.0	1	1	1	54.658447	95.18767	0	0.215	0.0	-0.003	0.0	11.0
0.0	0.0	1	1	400.0	400.0	1	1	1	54.658447	95.18767	0	0.215	-0.001	-0.027	0.0	11.0
0.0	0.0	1	1	400.0	400.0	1	1	1	54.658447	95.18767	0	0.215	-0.001	-0.11	0.0	11.0
0.0	0.0	1	1	400.0	400.0	1	1	1	54.658447	95.18767	0	0.215	0.0	0.005	0.0	11.0
0.0	0.0	1	1	400.0	400.0	1	1	1	54.658447	95.18767	0	0.215	-0.001	-0.032	0.0	11.0
0.0	0.0	1	1	400.0	400.0	1	1	1	54.658447	95.18767	0	0.215	0.0	0.073	0.0	11.0
0.0	0.0	1	1	400.0	400.0	1	1	1	54.658447	95.18767	0	0.215	-0.001	-0.085	0.0	11.0
0.0	0.0	1	1	400.0	400.0	1	1	1	54.658447	95.18767	0	0.215	0.0	-0.001	0.0	11.0
0.0	0.0	1	1	400.0	400.0	1	1	1	54.658447	95.18767	0	0.215	0.0	0.059	0.0	11.0
0.0	0.0	1	1	400.0	400.0	1	1	1	54.658447	95.18767	0	0.215	0.0	-0.006	0.0	11.0
0.0	0.0	1	1	400.0	400.0	1	1	1	54.658447	95.18767	0	0.215	0.0	-0.01	0.0	11.0
0.0	0.0	1	1	400.0	400.0	1	1	1	54.658447	95.18767	0	0.215	0.0	0.025	0.0	11.0
0.0	0.0	1	1	400.0	400.0	1	1	1	54.658447	95.18767	0	0.215	0.0	0.014	0.0	11.0
0.0	0.0	1	1	400.0	400.0	1	1	1	54.658447	95.18767	0	0.215	0.0	0.004	0.0	11.0
0.0	0.0	1	1	400.0	400.0	1	1	1	54.658447	95.18767	0	0.215	0.0	0.026	0.0	11.0
0.0	0.0	1	1	400.0	400.0	1	1	1	54.658447	95.18767	0	0.215	0.0	0.051	0.0	11.0
0.0	0.0	1	1	400.0	400.0	1	1	1	54.658447	95.18767	0	0.215	0.0	0.08	0.0	11.0
0.0	0.0	1	1	400.0	400.0	1	1	1	54.658447	95.18767	0	0.215	0.0	0.007	0.0	11.0
0.0	0.0	1	1	400.0	400.0	1	1	1	54.658447	95.18767	0	0.215	-0.001	-0.03	0.0	11.0
0.0	0.0	1	1	400.0	400.0	1	1	1	54.658447	95.18767	0	0.215	-0.001	-0.013	0.0	11.0
0.0	0.0	1	1	400.0	400.0	1	1	1	54.658447	95.18767	0	0.215	0.0	0.022	0.0	11.0
0.0	0.0	1	1	400.0	400.0	1	1	1	54.658447	95.18767	0	0.215	-0.001	-0.012	0.0	11.0
0.0	0.0	1	1	400.0	400.0	1	1	1	54.658447	95.18767	0	0.215	-0.001	-0.017	0.0	11.0
0.0	0.0	1	1	400.0	400.0	1	1	1	54.658447	95.18767	0	0.215	-0.001	-0.028	0.0	11.0
0.0	0.0	1	1	400.0	400.0	1	1	1	54.658447	95.18767	0	0.215	0.0	0.002	0.0	11.0
0.0	0.0	1	1	400.0	400.0	1	1	1	54.658447	95.18767	0	0.215	0.0	-0.001	0.0	11.0
0.0	0.0	1	1	400.0	400.0	1	1	1	54.658447	95.18767	0	0.215	-0.001	-0.022	0.0	11.0
0.0	0.0	1	1	400.0	400.0	1	1	1	54.658447	95.18767	0	0.215	-0.001	-0.025	0.0	11.0
0.0	0.0	1	1	400.0	400.0	1	1	1	54.658447	95.18767	0	0.215	0.0	0.014	0.0	11.0
0.0	0.0	1	1	400.0	400.0	1	1	1	54.658447	95.18767	0	0.215	0.0	0.038	0.0	11.0
0.0	0.0	1	1	400.0	400.0	1	1	1	54.658447	95.18767	0	0.215	0.0	0.021	0.0	11.0
0.0	0.0	1	1	400.0	400.0	1	1	1	54.658447	95.18767	0	0.215	0.0	0.011	0.0	11.0
0.0	0.0	1	1	400.0	400.0	1	1	1	54.658447	95.18767	0	0.215	-0.001	-0.025	0.0	11.0
0.0	0.0	1	1	400.0	400.0	1	1	1	54.658447	95.18767	0	0.215	-0.001	-0.018	0.0	11.0
0.0	0.0	1	1	400.0	400.0	1	1	1	54.658447	95.18767	0	0.215	0.0	0.016	0.0	11.0
0.0	0.0	1	1	400.0	400.0	1	1	1	54.658447	95.18767	0	0.215	-0.001	-0.083	0.0	11.0
0.0	0.0	1	1	400.0	400.0	1	1	1	54.658447	95.18767	0	0.215	-0.001	-0.018	0.0	11.0
0.0	0.0	1	1	400.0	400.0	1	1	1	54.658447	95.18767	0	0.215	0.0	0.122	0.0	11.0
0.0	0.0	1	1	400.0	400.0	1	1	1	54.658447	95.18767	0	0.215	0.0	0.009	0.0	11.0
0.0	0.0	1	1	400.0	400.0	1	1	1	54.658447	95.18767	0	0.215	-0.001	-0.069	0.0	11.0
0.0	0.0	1	1	400.0	400.0	1	1	1	54.658447	95.18767	0	0.215	0.0	0.025	0.0	11.0
0.0	0.0	1	1	400.0	400.0	1	1	1	54.658447	95.18767	0	0.215	-0.001	-0.015	0.0	11.0
0.0	0.0	1	1	400.0	400.0	1	1	1	54.658447	95.18767	0	0.215	-0.001	-0.021	0.0	11.0
0.0	0.0	1	1	400.0	400.0	1	1	1	54.658447	95.18767	0	0.215	0.0	0.112	0.0	11.0
0.0	0.0	1	1	400.0	400.0	1	1	1	54.658447	95.18767	0	0.215	-0.001	-0.024	0.0	11.0
0.0	0.0	1	1	400.0	400.0	1	1	1	54.658447	95.18767	0	0.215	0.0	0.001	0.0	11.0
0.0	0.0	1	1	400.0	400.0	1	1	1	54.658447	95.18767	0	0.215	0.0	0.004	0.0	11.0
0.0	0.0	1	1	400.0	400.0	1	1	1	54.658447	95.18767	0	0.215	-0.001	-0.016	0.0	11.0
0.0	0.0	1	1	400.0	400.0	1	1	1	54.658447	95.18767	0	0.215	-0.001	-0.058	0.0	11.0
0.0	0.0	1	1	400.0	400.0	1	1	1	54.658447	95.18767	0	0.215	0.0	0.007	0.0	11.0
0.0	0.0	1	1	400.0	400.0	1	1	1	54.658447	95.18767	0	0.215	0.0	-0.011	0.0	11.0
0.0	0.0	1	1	400.0	400.0	1	1	1	54.658447	95.18767	0	0.215	-0.001	-0.016	0.0	11.0
0.0	0.0	1	1	400.0	400.0	1	1	1	54.658447	95.18767	0	0.215	0.0	-0.001	0.0	11.0
0.0	0.0	1	1	400.0	400.0	1	1	1	54.658447	95.18767	0	0.215	0.0	0.009	0.0	11.0
0.0	0.0	1	1	400.0	400.0	1	1	1	54.658447	95.18767	0	0.215	0.0	-0.008	0.0	11.0
0.0	0.0	1	1	400.0	400.0	1	1	1	54.658447	95.18767	0	0.215	0.0	0.026	0.0	11.0
0.0	0.0	1	1	400.0	400.0	1	1	1	54.658447	95.18767	0	0.215	0.0	-0.008	0.0	11.0
0.0	0.0	1	1	400.0	400.0	1	1	1	54.658447	95.18767	0	0.215	0.0	0.092	0.0	11.0
0.0	0.0	1	1	400.0	400.0	1	1	1	54.658447	95.18767	0	0.215	0.0	0.016	0.0	11.0
0.0	0.0	1	1	400.0	400.0	1	1	1	54.658447	95.18767	0	0.215	-0.001	-0.012	0.0	11.0
0.0	0.0	1	1	400.0	400.0	1	1	1	54.658447	95.18767	0	0.215	-0.001	-0.075	0.0	11.0
0.0	0.0	1	1	400.0	400.0	1	1	1	54.658447	95.18767	0	0.215	0.0	0.001	0.0	11.0
0.0	0.0	1	1	400.0	400.0	1	1	1	54.658447	95.18767	0	0.215	0.0	-0.01	0.0	11.0
0.0	0.0	1	1	400.0	400.0	1	1	1	54.658447	95.18767	0	0.215	0.0	0.021	0.0	11.0
0.0	0.0	1	1	400.0	400.0	1	1	1	54.658447	95.18767	0	0.215	0.0	0.004	0.0	11.0
0.0	0.0	1	1	400.0	400.0	1	1	1	54.658447	95.18767	0	0.215	0.0	0.036	0.0	11.0
0.0	0.0	1	1	400.0	400.0	1	1	1	54.658447	95.18767	0	0.215	-0.001	-0.018	0.0	11.0
0.0	0.0	1	1	400.0	400.0	1	1	1	54.658447	95.18767	0	0.215	-0.001	-0.018	0.0	11.0
4180.487	300.99503	2	1	400.0	300.99503	1	2	1	54.658447	95.18767	1	0.215	0.0	0.013	0.0	11.0
4180.487	300.99503	2	1	400.0	300.99503	1	2	1	54.658447	95.18767	1	0.215	0.0	0.028	0.0	11.0
4180.487	300.99503	2	1	400.0	300.99503	0	2	1	54.658447	95.18767	1	0.215	0.0	0.001	0.0	11.0
4180.487	300.99503	2	1	400.0	300.99503	0	2	1	54.658447	95.18767	1	0.215	0.0	0.002	0.0	11.0
4180.487	300.99503	2	1	400.0	300.99503	0	2	1	54.658447	95.18767	1	0.215	0.002	0.348	0.569	11.0
4180.487	300.99503	2	1	400.0	300.99503	0	2	1	54.658447	95.18767	1	0.216	0.006	0.683	0.569	11.0
4180.487	300.99503	2	1	400.0	300.99503	0	2	1	54.658447	95.18767	1	0.216	0.012	0.875	0.825	11.0
4180.487	300.99503	2	1	400.0	300.99503	0	2	1	54.658447	95.18767	1	0.216	0.02	1.137	1.283	11.0
4180.487	300.99503	2	1	400.0	300.99503	0	2	1	54.658447	95.18767	1	0.216	0.029	1.295	1.283	11.0
4180.487	300.99503	2	1	400.0	300.99503	0	2	1	54.658447	95.18767	1	0.216	0.039	1.493	1.488	11.0
4180.487	300.99503	2	1	400.0	300.99503	0	2	1	54.658447	95.18767	1	0.216	0.048	1.496	1.488	11.0
4180.487	300.99503	2	1	400.0	300.99503	0	2	1	54.658447	95.18767	1	0.216	0.058	1.824	1.856	11.0
4180.487	300.99503	2	1	400.0	300.99503	0	2	1	54.658447	95.18767	1	0.216	0.071	2.183	2.174	11.0
4180.487	300.99503	2	1	400.0	300.99503	0	2	1	54.658447	95.18767	1	0.217	0.081	2.162	2.174	11.0
4180.487	300.99503	2	1	400.0	300.99503	0	2	1	54.658447	95.18767	1	0.217	0.091	2.312	2.316	11.0
4180.487	300.99503	2	1	400.0	300.99503	0	2	1	54.658447	95.18767	1	0.217	0.103	2.548	2.571	11.0
4180.487	300.99503	2	1	400.0	300.99503	0	2	1	54.658447	95.18767	1	0.217	0.113	2.556	2.571	11.0
4180.487	300.99503	2	1	400.0	300.99503	0	2	1	54.658447	95.18767	1	0.217	0.124	2.658	2.685	11.0
4180.487	300.99503	2	1	400.0	300.99503	0	2	1	54.658447	95.18767	1	0.217	0.134	2.706	2.685	11.0
4180.487	300.99503	2	1	400.0	300.99503	0	2	1	54.658447	95.18767	1	0.217	0.144	2.831	2.889	11.0
4180.487	300.99503	2	1	400.0	300.99503	0	2	1	54.658447	95.18767	1	0.217	0.154	3.111	3.066	11.0
4180.487	300.99503	2	1	400.0	300.99503	0	2	1	54.658447	95.18767	1	0.218	0.165	2.984	3.066	11.0
4180.487	300.99503	2	1	400.0	300.99503	0	2	1	54.658447	95.18767	1	0.218	0.174	3.238	3.145	11.0
4180.487	300.99503	2	1	400.0	300.99503	0	2	1	54.658447	95.18767	1	0.218	0.184	3.31	3.287	11.0
4180.487	300.99503	2	1	400.0	300.99503	0	2	1	54.658447	95.18767	1	0.218	0.192	3.329	3.287	11.0
4180.487	300.99503	2	1	400.0	300.99503	0	2	1	54.658447	95.18767	1	0.218	0.201	3.388	3.35	11.0
4180.487	300.99503	2	1	400.0	300.99503	0	2	1	54.658447	95.18767	1	0.219	0.207	3.365	3.35	11.0
4180.487	300.99503	2	1	400.0	300.99503	0	2	1	54.658447	95.18767	1	0.219	0.215	3.476	3.464	11.0
4180.487	300.99503	2	1	400.0	300.99503	0	2	1	54.658447	95.18767	1	0.219	0.223	3.458	3.515	11.0
4180.487	300.99503	2	1	400.0	300.99503	0	2	1	54.658447	95.18767	1	0.219	0.229	3.573	3.515	11.0
4180.487	300.99503	2	1	400.0	300.99503	0	2	1	54.658447	95.18767	1	0.219	0.236	3.59	3.606	11.0
4180.487	300.99503	2	1	400.0	300.99503	0	2	1	54.658447	95.18767	1	0.22	0.242	3.603	3.648	11.0
4180.487	300.99503	2	1	400.0	300.99503	0	2	1	54.658447	95.18767	1	0.22	0.248	3.663	3.648	11.0
4180.487	300.99503	2	1	400.0	300.99503	0	2	1	54.658447	95.18767	1	0.22	0.254	3.672	3.72	11.0
4180.487	300.99503	2	1	400.0	300.99503	0	2	1	54.658447	95.18767	1	0.22	0.26	3.672	3.72	11.0
4180.487	300.99503	2	1	400.0	300.99503	0	2	1	54.658447	95.18767	1	0.221	0.265	3.777	3.784	11.0
4180.487	300.99503	2	1	400.0	300.99503	0	2	1	54.658447	95.18767	1	0.221	0.269	3.838	3.812	11.0
4180.487	300.99503	2	1	400.0	300.99503	0	2	1	54.658447	95.18767	1	0.221	0.273	3.79	3.812	11.0
4180.487	300.99503	2	1	400.0	300.99503	0	2	1	54.658447	95.18767	1	0.221	0.277	3.803	3.863	11.0
4180.487	300.99503	2	1	400.0	300.99503	0	2	1	54.658447	95.18767	1	0.222	0.283	3.907	3.887	11.0
4180.487	300.99503	2	1	400.0	300.99503	0	2	1	54.658447	95.18767	1	0.222	0.286	3.86	3.887	11.0
4180.487	300.99503	2	1	400.0	300.99503	0	2	1	54.658447	95.18767	1	0.222	0.289	3.886	3.927	11.0
4180.487	300.99503	2	1	400.0	300.99503	0	2	1	54.658447	95.18767	1	0.222	0.293	3.911	3.927	11.0
4180.487	300.99503	2	1	400.0	300.99503	0	2	1	54.658447	95.18767	1	0.223	0.297	3.943	3.963	11.0
4180.487	300.99503	2	1	400.0	300.99503	0	2	1	54.658447	95.18767	1	0.223	0.301	3.994	3.977	11.0
4180.487	300.99503	2	1	400.0	300.99503	0	2	1	54.658447	95.18767	1	0.223	0.303	3.934	3.977	11.0
4180.487	300.99503	2	1	400.0	300.99503	0	2	1	54.658447	95.18767	1	0.223	0.305	3.935	4.007	11.0
4180.487	300.99503	2	1	400.0	300.99503	0	2	1	54.658447	95.18767	1	0.223	0.307	4.005	4.018	11.0
4180.487	300.99503	2	1	400.0	300.99503	0	2	1	54.658447	95.18767	1	0.224	0.309	3.979	4.018	11.0
4180.487	300.99503	2	1	400.0	300.99503	0	2	1	54.658447	95.18767	1	0.224	0.312	3.931	4.042	11.0
4180.487	300.99503	2	1	400.0	300.99503	0	2	1	54.658447	95.18767	1	0.224	0.314	4.047	4.042	11.0
4180.487	300.99503	2	1	400.0	300.99503	0	2	1	54.658447	95.18767	1	0.224	0.316	4.066	4.051	11.0
4180.487	300.99503	2	1	400.0	300.99503	0	2	1	54.658447	95.18767	1	0.224	0.318	4.048	4.069	11.0
4180.487	300.99503	2	1	400.0	300.99503	0	2	1	54.658447	95.18767	1	0.224	0.32	4.042	4.069	11.0
4180.487	300.99503	2	1	400.0	300.99503	0	2	1	54.658447	95.18767	1	0.225	0.322	3.977	4.086	11.0
4180.487	300.99503	2	1	400.0	300.99503	0	2	1	54.658447	95.18767	1	0.225	0.324	4.145	4.092	11.0
4180.487	300.99503	2	1	400.0	300.99503	0	2	1	54.658447	95.18767	1	0.225	0.325	4.094	4.092	11.0
4180.487	300.99503	2	1	400.0	300.99503	0	2	1	54.658447	95.18767	1	0.225	0.325	4.089	4.106	11.0
4180.487	300.99503	2	1	400.0	300.99503	0	2	1	54.658447	95.18767	1	0.225	0.327	4.112	4.106	11.0
4180.487	300.99503	2	1	400.0	300.99503	0	2	1	54.658447	95.18767	1	0.225	0.328	4.076	4.11	11.0
4180.487	300.99503	2	1	400.0	300.99503	0	2	1	54.658447	95.18767	1	0.225	0.329	4.037	4.121	11.0
4180.487	300.99503	2	1	400.0	300.99503	0	2	1	54.658447	95.18767	1	0.225	0.33	4.151	4.121	11.0
4180.487	300.99503	2	1	400.0	300.99503	0	2	1	54.658447	95.18767	1	0.225	0.331	4.091	4.126	11.0
4180.487	300.99503	2	1	400.0	300.99503	0	2	1	54.658447	95.18767	1	0.225	0.333	4.147	4.133	11.0
4180.487	300.99503	2	1	400.0	300.99503	0	2	1	54.658447	95.18767	1	0.225	0.335	4.124	4.133	11.0
4180.487	300.99503	2	1	400.0	300.99503	0	2	1	54.658447	95.18767	1	0.225	0.337	4.155	4.137	11.0
4180.487	300.99503	2	1	400.0	300.99503	0	2	1	54.658447	95.18767	1	0.225	0.338	4.097	4.137	11.0
4180.487	300.99503	2	1	400.0	300.99503	0	2	1	54.658447	95.18767	1	0.225	0.34	4.166	4.144	11.0
4180.487	300.99503	2	1	400.0	300.99503	0	2	1	54.658447	95.18767	1	0.225	0.341	4.153	4.149	11.0
4180.487	300.99503	2	1	400.0	300.99503	0	2	1	54.658447	95.18767	1	0.225	0.341	4.119	4.149	11.0
4180.487	300.99503	2	1	400.0	300.99503	0	2	1	54.658447	95.18767	1	0.225	0.341	4.165	4.151	111.0
4180.487	300.99503	2	1	400.0	300.99503	0	2	1	54.658447	95.18767	1	0.225	0.341	4.121	4.156	111.0
4180.487	300.99503	2	1	400.0	300.99503	0	2	1	54.658447	95.18767	1	0.225	0.34	4.076	4.156	11.0
4180.487	300.99503	2	1	400.0	300.99503	0	2	1	54.658447	95.18767	1	0.225	0.341	4.134	4.159	11.0
4180.487	300.99503	2	1	400.0	300.99503	0	2	1	54.658447	95.18767	1	0.225	0.341	4.126	4.159	11.0
4180.487	300.99503	2	1	400.0	300.99503	0	2	1	54.658447	95.18767	1	0.225	0.341	4.18	4.162	11.0
4180.487	300.99503	2	1	400.0	300.99503	0	2	1	54.658447	95.18767	1	0.225	0.341	4.203	4.166	11.0
4180.487	300.99503	2	1	400.0	300.99503	0	2	1	54.658447	95.18767	1	0.225	0.341	4.165	4.166	11.0
4180.487	300.99503	2	1	400.0	300.99503	0	2	1	54.658447	95.18767	1	0.226	0.341	4.218	4.166	11.0
4180.487	300.99503	2	1	400.0	300.99503	0	2	1	54.658447	95.18767	1	0.226	0.341	4.103	4.169	11.0
4180.487	300.99503	2	1	400.0	300.99503	0	2	1	54.658447	95.18767	1	0.226	0.341	4.187	4.169	11.0
4180.487	300.99503	2	1	400.0	300.99503	0	2	1	54.658447	95.18767	1	0.226	0.341	4.184	4.17	11.0
4180.487	300.99503	2	1	400.0	300.99503	0	2	1	54.658447	95.18767	1	0.226	0.341	4.188	4.17	11.0
4180.487	300.99503	2	1	400.0	300.99503	0	2	1	54.658447	95.18767	1	0.226	0.341	4.188	4.172	11.0
4180.487	300.99503	2	1	400.0	300.99503	0	2	1	54.658447	95.18767	1	0.226	0.341	4.158	4.173	11.0
4180.487	300.99503	2	1	400.0	300.99503	0	2	1	54.658447	95.18767	1	0.226	0.341	4.135	4.173	11.0
4180.487	300.99503	2	1	400.0	300.99503	0	2	1	54.658447	95.18767	1	0.226	0.341	4.166	4.174	11.0
4180.487	300.99503	2	1	400.0	300.99503	0	2	1	54.658447	95.18767	1	0.226	0.341	4.215	4.175	11.0
4180.487	300.99503	2	1	400.0	300.99503	0	2	1	54.658447	95.18767	1	0.226	0.341	4.204	4.175	11.0
4180.487	300.99503	2	1	400.0	300.99503	0	2	1	54.658447	95.18767	1	0.226	0.341	4.148	4.176	11.0
4180.487	300.99503	2	1	400.0	300.99503	0	2	1	54.658447	95.18767	1	0.226	0.341	4.158	4.176	11.0
4180.487	300.99503	2	1	400.0	300.99503	0	2	1	54.658447	95.18767	1	0.226	0.341	4.121	4.177	11.0
4180.487	300.99503	2	1	400.0	300.99503	0	2	1	54.658447	95.18767	1	0.226	0.341	4.159	4.179	11.0
4180.487	300.99503	2	1	400.0	300.99503	0	2	1	54.658447	95.18767	1	0.226	0.341	4.156	4.179	11.0
4180.487	300.99503	2	1	400.0	300.99503	0	2	1	54.658447	95.18767	1	0.226	0.341	4.177	4.18	11.0
4180.487	300.99503	2	1	400.0	300.99503	0	2	1	54.658447	95.18767	1	0.226	0.341	4.171	4.18	11.0
4180.487	300.99503	2	1	400.0	300.99503	0	2	1	54.658447	95.18767	1	0.226	0.341	4.239	4.18	11.0
4180.487	300.99503	2	1	400.0	300.99503	0	2	1	54.658447	95.18767	1	0.226	0.341	4.169	4.181	11.0
4180.487	300.99503	2	1	400.0	300.99503	0	2	1	54.658447	95.18767	1	0.226	0.341	4.209	4.181	11.0
4180.487	300.99503	2	1	400.0	300.99503	0	2	1	54.658447	95.18767	1	0.226	0.341	4.204	4.181	11.0
4180.487	300.99503	2	1	400.0	300.99503	0	2	1	54.658447	95.18767	1	0.226	0.341	4.141	4.182	11.0
4180.487	300.99503	2	1	400.0	300.99503	0	2	1	54.658447	95.18767	1	0.226	0.341	4.168	4.182	11.0
4180.487	300.99503	2	1	400.0	300.99503	0	2	1	54.658447	95.18767	1	0.226	0.341	4.189	4.182	11.0
4180.487	300.99503	2	1	400.0	300.99503	0	2	1	54.658447	95.18767	1	0.226	0.34	4.11	4.182	11.0
4180.487	300.99503	2	1	400.0	300.99503	0	2	1	54.658447	95.18767	1	0.226	0.341	4.128	4.182	11.0
4180.487	300.99503	2	1	400.0	300.99503	0	2	1	54.658447	95.18767	1	0.226	0.341	4.167	4.183	11.0
4180.487	300.99503	2	1	400.0	300.99503	0	2	1	54.658447	95.18767	1	0.226	0.341	4.182	4.183	11.0
4180.487	300.99503	2	1	400.0	300.99503	0	2	1	54.658447	95.18767	1	0.226	0.341	4.192	4.183	11.0
4180.487	300.99503	2	1	400.0	300.99503	0	2	1	54.658447	95.18767	1	0.226	0.341	4.132	4.183	11.0
4180.487	300.99503	2	1	400.0	300.99503	0	2	1	54.658447	95.18767	1	0.226	0.341	4.176	4.183	11.0
4180.487	300.99503	2	1	400.0	300.99503	0	2	1	54.658447	95.18767	1	0.226	0.341	4.282	4.184	11.0
4180.487	300.99503	2	1	400.0	300.99503	0	2	1	54.658447	95.18767	1	0.226	0.341	4.165	4.184	11.0
4180.487	300.99503	2	1	400.0	300.99503	0	2	1	54.658447	95.18767	1	0.226	0.341	4.212	4.184	11.0
4180.487	300.99503	2	1	400.0	300.99503	0	2	1	54.658447	95.18767	1	0.226	0.341	4.208	4.184	11.0
4180.487	300.99503	2	1	400.0	300.99503	0	2	1	54.658447	95.18767	1	0.226	0.341	4.164	4.184	11.0
4180.487	300.99503	2	1	400.0	300.99503	0	2	1	54.658447	95.18767	1	0.226	0.341	4.116	4.184	11.0
4180.487	300.99503	2	1	400.0	300.99503	0	2	1	54.658447	95.18767	1	0.226	0.341	4.227	4.184	11.0
4180.487	300.99503	2	1	400.0	300.99503	0	2	1	54.658447	95.18767	1	0.226	0.341	4.283	4.184	11.0
4180.487	300.99503	2	1	400.0	300.99503	0	2	1	54.658447	95.18767	1	0.226	0.341	4.195	4.184	11.0
4180.487	300.99503	2	1	400.0	300.99503	0	2	1	54.658447	95.18767	1	0.226	0.341	4.216	4.184	11.0
4180.487	300.99503	2	1	400.0	300.99503	0	2	1	54.658447	95.18767	1	0.226	0.341	4.217	4.184	11.0
4180.487	300.99503	2	1	400.0	300.99503	0	2	1	54.658447	95.18767	1	0.226	0.34	4.071	4.185	11.0
4180.487	300.99503	2	1	400.0	300.99503	0	2	1	54.658447	95.18767	1	0.226	0.341	4.184	4.185	11.0
4180.487	300.99503	2	1	400.0	300.99503	0	2	1	54.658447	95.18767	1	0.226	0.341	4.168	4.185	11.0
4180.487	300.99503	2	1	400.0	300.99503	0	2	1	54.658447	95.18767	1	0.226	0.341	4.2	4.185	11.0
4180.487	300.99503	2	1	400.0	300.99503	0	2	1	54.658447	95.18767	1	0.226	0.341	4.333	4.185	11.0
4180.487	300.99503	2	1	400.0	300.99503	0	2	1	54.658447	95.18767	1	0.226	0.341	4.158	4.185	11.0
4180.487	300.99503	2	1	400.0	300.99503	0	2	1	54.658447	95.18767	1	0.226	0.341	4.156	4.185	11.0
4180.487	300.99503	2	1	400.0	300.99503	0	2	1	54.658447	95.18767	1	0.226	0.341	4.171	4.185	11.0
4180.487	300.99503	2	1	400.0	300.99503	0	2	1	54.658447	95.18767	1	0.226	0.341	4.147	4.185	11.0
4180.487	300.99503	2	1	400.0	300.99503	0	2	1	54.658447	95.18767	1	0.226	0.341	4.154	4.185	11.0
4180.487	300.99503	2	1	400.0	300.99503	0	2	1	54.658447	95.18767	1	0.226	0.341	4.288	4.185	11.0
4180.487	300.99503	2	1	400.0	300.99503	0	2	1	54.658447	95.18767	1	0.226	0.341	4.196	4.185	11.0
4180.487	300.99503	2	1	400.0	300.99503	0	2	1	54.658447	95.18767	1	0.226	0.341	4.208	4.185	11.0
4180.487	300.99503	2	1	400.0	300.99503	0	2	1	54.658447	95.18767	1	0.226	0.341	4.187	4.185	11.0
4180.487	300.99503	2	1	400.0	300.99503	0	2	1	54.658447	95.18767	1	0.226	0.342	4.357	4.185	11.0
4180.487	300.99503	2	1	400.0	300.99503	0	2	1	54.658447	95.18767	1	0.226	0.342	4.229	4.185	11.0
4180.487	300.99503	2	1	400.0	300.99503	0	2	1	54.658447	95.18767	1	0.226	0.341	4.207	4.185	11.0
4180.487	300.99503	2	1	400.0	300.99503	0	2	1	54.658447	95.18767	1	0.226	0.341	4.186	4.185	11.0
4180.487	300.99503	2	1	400.0	300.99503	0	2	1	54.658447	95.18767	1	0.226	0.341	4.208	4.185	11.0
4180.487	300.99503	2	1	400.0	300.99503	0	2	1	54.658447	95.18767	1	0.226	0.341	4.172	4.185	11.0
4180.487	300.99503	2	1	400.0	300.99503	0	2	1	54.658447	95.18767	1	0.226	0.341	4.341	4.185	11.0
4180.487	300.99503	2	1	400.0	300.99503	0	2	1	54.658447	95.18767	1	0.226	0.341	4.212	4.185	11.0
4180.487	300.99503	2	1	400.0	300.99503	0	2	1	54.658447	95.18767	1	0.226	0.341	4.195	4.185	11.0
4180.487	300.99503	2	1	400.0	300.99503	0	2	1	54.658447	95.18767	1	0.226	0.341	4.164	4.185	11.0
4180.487	300.99503	2	1	400.0	300.99503	0	2	1	54.658447	95.18767	1	0.226	0.341	4.191	4.185	11.0
4180.487	300.99503	2	1	400.0	300.99503	0	2	1	54.658447	95.18767	1	0.226	0.341	4.268	4.185	11.0
4180.487	300.99503	2	1	400.0	300.99503	0	2	1	54.658447	95.18767	1	0.226	0.341	4.146	4.185	11.0
4180.487	300.99503	2	1	400.0	300.99503	0	2	1	54.658447	95.18767	1	0.226	0.341	4.277	4.185	11.0
4180.487	300.99503	2	1	400.0	300.99503	1	2	1	54.658447	95.18767	1	0.226	0.341	4.172	4.185	11.0
4180.487	300.99503	2	1	400.0	300.99503	1	2	1	54.658447	95.18767	1	0.226	0.341	4.2	4.185	11.0
4180.487	300.99503	2	1	400.0	300.99503	1	2	1	54.658447	95.18767	1	0.226	0.341	4.249	4.185	11.0
4180.487	300.99503	2	1	400.0	300.99503	1	2	1	54.658447	95.18767	1	0.226	0.341	4.242	4.185	11.0
4180.487	300.99503	2	1	400.0	300.99503	1	2	1	54.658447	95.18767	1	0.226	0.341	4.176	4.185	11.0
4180.487	300.99503	2	1	400.0	300.99503	1	2	1	54.658447	95.18767	1	0.226	0.341	4.176	4.185	11.0
4180.487	300.99503	2	1	400.0	300.99503	1	2	1	54.658447	95.18767	1	0.226	0.341	4.198	4.185	11.0
4180.487	300.99503	2	1	400.0	300.99503	1	2	1	54.658447	95.18767	1	0.226	0.341	4.16	4.185	11.0
4180.487	300.99503	2	1	400.0	300.99503	1	2	1	54.658447	95.18767	1	0.226	0.341	4.195	4.185	11.0
4180.487	300.99503	2	1	400.0	300.99503	1	2	1	54.658447	95.18767	1	0.226	0.341	4.189	4.185	11.0
4180.487	300.99503	2	1	400.0	300.99503	1	2	1	54.658447	95.18767	1	0.226	0.341	4.189	4.185	11.0
4180.487	300.99503	2	1	400.0	300.99503	1	2	1	54.658447	95.18767	1	0.226	0.341	4.181	4.185	11.0
4180.487	300.99503	2	1	400.0	300.99503	1	2	1	54.658447	95.18767	1	0.226	0.341	4.185	4.185	11.0
4180.487	300.99503	2	1	400.0	300.99503	1	2	1	54.658447	95.18767	1	0.226	0.341	4.24	4.185	11.0
4180.487	300.99503	2	1	400.0	300.99503	1	2	1	54.658447	95.18767	1	0.226	0.341	4.177	4.185	11.0
4180.487	300.99503	2	1	400.0	300.99503	1	2	1	54.658447	95.18767	1	0.226	0.341	4.23	4.185	11.0
4180.487	300.99503	2	1	400.0	300.99503	1	2	1	54.658447	95.18767	1	0.226	0.342	4.156	4.185	11.0
4180.487	300.99503	2	1	400.0	300.99503	1	2	1	54.658447	95.18767	1	0.226	0.343	4.36	4.185	11.0
4180.487	300.99503	2	1	400.0	300.99503	1	2	1	54.658447	95.18767	1	0.226	0.343	4.165	4.185	11.0
4180.487	300.99503	2	1	400.0	300.99503	1	2	1	54.658447	95.18767	1	0.226	0.342	4.21	4.185	11.0
4180.487	300.99503	2	1	400.0	300.99503	1	2	1	54.658447	95.18767	1	0.226	0.341	4.19	4.185	11.0
4180.487	300.99503	2	1	400.0	300.99503	1	2	1	54.658447	95.18767	1	0.226	0.341	4.235	4.185	11.0
4180.487	300.99503	2	1	400.0	300.99503	1	2	1	54.658447	95.18767	1	0.226	0.341	4.16	4.185	111.0
4180.487	300.99503	2	1	400.0	300.99503	1	2	1	54.658447	95.18767	1	0.226	0.341	4.182	4.185	11.0
4180.487	300.99503	2	1	400.0	300.99503	1	2	1	54.658447	95.18767	1	0.226	0.341	4.131	4.185	11.0
4180.487	300.99503	2	1	400.0	300.99503	1	2	1	54.658447	95.18767	1	0.226	0.341	4.253	4.185	11.0
4180.487	300.99503	2	1	400.0	300.99503	1	2	1	54.658447	95.18767	1	0.226	0.341	4.222	4.185	11.0
4180.487	300.99503	2	1	400.0	300.99503	1	2	1	54.658447	95.18767	1	0.226	0.342	4.355	4.185	11.0
4180.487	300.99503	2	1	400.0	300.99503	1	2	1	54.658447	95.18767	1	0.226	0.342	4.191	4.185	11.0
4180.487	300.99503	2	1	400.0	300.99503	1	2	1	54.658447	95.18767	1	0.226	0.342	4.175	4.185	11.0
4180.487	300.99503	2	1	400.0	300.99503	1	2	1	54.658447	95.18767	1	0.226	0.342	4.201	4.185	11.0
4180.487	300.99503	2	1	400.0	300.99503	1	2	1	54.658447	95.18767	1	0.226	0.342	4.19	4.185	11.0
4180.487	300.99503	2	1	400.0	300.99503	1	2	1	54.658447	95.18767	1	0.227	0.342	4.178	4.185	11.0
4180.487	300.99503	2	1	400.0	300.99503	1	2	1	54.658447	95.18767	1	0.227	0.342	4.156	4.185	11.0
4180.487	300.99503	2	1	400.0	300.99503	1	2	1	54.658447	95.18767	1	0.227	0.342	4.182	4.185	11.0
4180.487	300.99503	2	1	400.0	300.99503	1	2	1	54.658447	95.18767	1	0.227	0.342	4.217	4.185	11.0
4180.487	300.99503	2	1	400.0	300.99503	1	2	1	54.658447	95.18767	1	0.227	0.341	4.164	4.185	11.0
4180.487	300.99503	2	1	400.0	300.99503	1	2	1	54.658447	95.18767	1	0.227	0.341	4.182	4.185	11.0
4180.487	300.99503	2	1	400.0	300.99503	1	2	1	54.658447	95.18767	1	0.227	0.341	4.228	4.185	11.0
4180.487	300.99503	2	1	400.0	300.99503	1	2	1	54.658447	95.18767	1	0.227	0.341	4.16	4.185	11.0
4180.487	300.99503	2	1	400.0	300.99503	1	2	1	54.658447	95.18767	1	0.227	0.341	4.179	4.185	11.0
4180.487	300.99503	2	1	400.0	300.99503	1	2	1	54.658447	95.18767	1	0.227	0.341	4.131	4.185	11.0
4180.487	300.99503	2	1	400.0	300.99503	1	2	1	54.658447	95.18767	1	0.227	0.341	4.133	4.185	11.0
4180.487	300.99503	2	1	400.0	300.99503	1	2	1	54.658447	95.18767	1	0.227	0.341	4.177	4.185	11.0
4180.487	300.99503	2	1	400.0	300.99503	1	2	1	54.658447	95.18767	1	0.227	0.341	4.185	4.185	11.0
4180.487	300.99503	2	1	400.0	300.99503	1	2	1	54.658447	95.18767	1	0.227	0.341	4.166	4.185	11.0
4180.487	300.99503	2	1	400.0	300.99503	1	2	1	54.658447	95.18767	1	0.227	0.341	4.126	4.185	11.0
4180.487	300.99503	2	1	400.0	300.99503	1	2	1	54.658447	95.18767	1	0.227	0.341	4.174	4.185	11.0
4180.487	300.99503	2	1	400.0	300.99503	1	2	1	54.658447	95.18767	1	0.227	0.341	4.152	4.185	11.0
4180.487	300.99503	2	1	400.0	300.99503	1	2	1	54.658447	95.18767	1	0.227	0.341	4.158	4.185	11.0
4180.487	300.99503	2	1	400.0	300.99503	1	2	1	54.658447	95.18767	1	0.227	0.341	4.176	4.185	11.0
4180.487	300.99503	2	1	400.0	300.99503	1	2	1	54.658447	95.18767	1	0.227	0.34	3.912	4.185	11.0
4180.487	300.99503	2	1	400.0	300.99503	1	2	1	54.658447	95.18767	1	0.227	0.341	4.196	4.185	11.0
4180.487	300.99503	2	1	400.0	300.99503	1	2	1	54.658447	95.18767	1	0.227	0.341	4.238	4.185	11.0
4180.487	300.99503	2	1	400.0	300.99503	1	2	1	54.658447	95.18767	1	0.227	0.341	4.156	4.185	11.0
4180.487	300.99503	2	1	400.0	300.99503	1	2	1	54.658447	95.18767	1	0.227	0.341	4.171	4.185	11.0
4180.487	300.99503	2	1	400.0	300.99503	1	2	1	54.658447	95.18767	1	0.227	0.341	4.175	4.185	11.0
4180.487	300.99503	2	1	400.0	300.99503	1	2	1	54.658447	95.18767	1	0.227	0.341	4.17	4.185	11.0
4180.487	300.99503	2	1	400.0	300.99503	1	2	1	54.658447	95.18767	1	0.227	0.341	4.204	4.185	11.0
4180.487	300.99503	2	1	400.0	300.99503	1	2	1	54.658447	95.18767	1	0.227	0.341	4.226	4.185	11.0
4180.487	300.99503	2	1	400.0	300.99503	1	2	1	54.658447	95.18767	1	0.227	0.341	4.219	4.185	11.0
4180.487	300.99503	2	1	400.0	300.99503	1	2	1	54.658447	95.18767	1	0.227	0.341	4.154	4.185	11.0
4180.487	300.99503	2	1	400.0	300.99503	1	2	1	54.658447	95.18767	1	0.227	0.341	4.2	4.185	11.0
4180.487	300.99503	2	1	400.0	300.99503	1	2	1	54.658447	95.18767	1	0.227	0.341	4.216	4.185	11.0
4180.487	300.99503	2	1	400.0	300.99503	1	2	1	54.658447	95.18767	1	0.227	0.341	4.213	4.185	11.0
4180.487	300.99503	2	1	400.0	300.99503	1	2	1	54.658447	95.18767	1	0.227	0.341	4.228	4.185	11.0
4180.487	300.99503	2	1	400.0	300.99503	1	2	1	54.658447	95.18767	1	0.227	0.341	4.197	4.185	11.0
4180.487	300.99503	2	1	400.0	300.99503	1	2	1	54.658447	95.18767	1	0.227	0.341	4.141	4.185	11.0
4180.487	300.99503	2	1	400.0	300.99503	1	2	1	54.658447	95.18767	1	0.227	0.341	4.208	4.185	11.0
4180.487	300.99503	2	1	400.0	300.99503	1	2	1	54.658447	95.18767	1	0.227	0.341	4.146	4.185	11.0
4180.487	300.99503	2	1	400.0	300.99503	1	2	1	54.658447	95.18767	1	0.227	0.341	4.196	4.185	11.0
4180.487	300.99503	2	1	400.0	300.99503	1	2	1	54.658447	95.18767	1	0.227	0.341	4.213	4.185	11.0
4180.487	300.99503	2	1	400.0	300.99503	1	2	1	54.658447	95.18767	1	0.227	0.341	4.191	4.185	11.0
4180.487	300.99503	2	1	400.0	300.99503	1	2	1	54.658447	95.18767	1	0.227	0.34	4.108	4.185	11.0
4180.487	300.99503	2	1	400.0	300.99503	1	2	1	54.658447	95.18767	1	0.227	0.341	4.334	4.185	11.0
4180.487	300.99503	2	1	400.0	300.99503	1	2	1	54.658447	95.18767	1	0.227	0.341	4.19	4.185	11.0
4180.487	300.99503	2	1	400.0	300.99503	1	2	1	54.658447	95.18767	1	0.227	0.341	4.217	4.185	11.0
4180.487	300.99503	2	1	400.0	300.99503	1	2	1	54.658447	95.18767	1	0.227	0.341	4.243	4.185	11.0
4180.487	300.99503	2	1	400.0	300.99503	1	2	1	54.658447	95.18767	1	0.227	0.341	4.14	4.185	11.0
4180.487	300.99503	2	1	400.0	300.99503	1	2	1	54.658447	95.18767	1	0.227	0.341	4.169	4.185	11.0
4180.487	300.99503	2	1	400.0	300.99503	1	2	1	54.658447	95.18767	1	0.227	0.341	4.165	4.185	11.0
4180.487	300.99503	2	1	400.0	300.99503	1	2	1	54.658447	95.18767	1	0.227	0.341	4.229	4.185	11.0
4180.487	300.99503	2	1	400.0	300.99503	1	2	1	54.658447	95.18767	1	0.227	0.341	4.18	4.185	11.0
0.0	0.0	2	1	400.0	300.99503	1	2	1	54.658447	95.18767	0	0.227	0.341	4.173	4.185	11.0
0.0	0.0	2	1	400.0	300.99503	1	2	1	54.658447	95.18767	0	0.227	0.341	4.134	4.185	11.0
0.0	0.0	2	1	400.0	300.99503	1	2	1	54.658447	95.18767	0	0.227	0.342	4.364	4.185	11.0
0.0	0.0	2	1	400.0	300.99503	1	2	1	54.658447	95.18767	0	0.227	0.339	3.843	3.889	11.0
0.0	0.0	2	1	400.0	300.99503	1	2	1	54.658447	95.18767	0	0.226	0.336	3.617	3.613	11.0
0.0	0.0	2	1	400.0	300.99503	1	2	1	54.658447	95.18767	0	0.226	0.334	3.693	3.613	11.0
0.0	0.0	2	1	400.0	300.99503	1	2	1	54.658447	95.18767	0	0.226	0.326	3.122	3.12	11.0
0.0	0.0	2	1	400.0	300.99503	1	2	1	54.658447	95.18767	0	0.226	0.318	3.016	2.695	11.0
0.0	0.0	2	1	400.0	300.99503	1	2	1	54.658447	95.18767	0	0.226	0.31	2.707	2.695	11.0
0.0	0.0	2	1	400.0	300.99503	1	2	1	54.658447	95.18767	0	0.226	0.3	2.509	2.505	11.0
0.0	0.0	2	1	400.0	300.99503	1	2	1	54.658447	95.18767	0	0.226	0.292	2.477	2.505	11.0
0.0	0.0	2	1	400.0	300.99503	1	2	1	54.658447	95.18767	0	0.226	0.281	2.154	2.162	11.0
0.0	0.0	2	1	400.0	300.99503	1	2	1	54.658447	95.18767	0	0.225	0.27	1.982	2.009	11.0
0.0	0.0	2	1	400.0	300.99503	1	2	1	54.658447	95.18767	0	0.225	0.259	1.882	2.009	11.0
0.0	0.0	2	1	400.0	300.99503	1	2	1	54.658447	95.18767	0	0.225	0.249	1.744	1.736	11.0
0.0	0.0	2	1	400.0	300.99503	1	2	1	54.658447	95.18767	0	0.225	0.237	1.614	1.612	11.0
0.0	0.0	2	1	400.0	300.99503	1	2	1	54.658447	95.18767	0	0.225	0.227	1.596	1.612	11.0
0.0	0.0	2	1	400.0	300.99503	1	2	1	54.658447	95.18767	0	0.225	0.215	1.397	1.392	11.0
0.0	0.0	2	1	400.0	300.99503	1	2	1	54.658447	95.18767	0	0.224	0.205	1.367	1.392	11.0
0.0	0.0	2	1	400.0	300.99503	1	2	1	54.658447	95.18767	0	0.224	0.195	1.286	1.294	11.0
0.0	0.0	2	1	400.0	300.99503	1	2	1	54.658447	95.18767	0	0.224	0.184	1.109	1.117	11.0
0.0	0.0	2	1	400.0	300.99503	1	2	1	54.658447	95.18767	0	0.224	0.176	1.097	1.117	11.0
0.0	0.0	2	1	400.0	300.99503	1	2	1	54.658447	95.18767	0	0.223	0.168	1.037	1.038	11.0
0.0	0.0	2	1	400.0	300.99503	1	2	1	54.658447	95.18767	0	0.223	0.158	0.843	0.896	11.0
0.0	0.0	2	1	400.0	300.99503	1	2	1	54.658447	95.18767	0	0.223	0.151	1.001	0.896	11.0
0.0	0.0	2	1	400.0	300.99503	1	2	1	54.658447	95.18767	0	0.223	0.143	0.837	0.833	11.0
0.0	0.0	2	1	400.0	300.99503	1	2	1	54.658447	95.18767	0	0.222	0.136	0.817	0.833	11.0
0.0	0.0	2	1	400.0	300.99503	1	2	1	54.658447	95.18767	0	0.222	0.13	0.773	0.719	11.0
0.0	0.0	2	1	400.0	300.99503	1	2	1	54.658447	95.18767	0	0.222	0.122	0.649	0.621	11.0
0.0	0.0	2	1	400.0	300.99503	1	2	1	54.658447	95.18767	0	0.221	0.113	0.425	0.621	11.0
0.0	0.0	2	1	400.0	300.99503	1	2	1	54.658447	95.18767	0	0.221	0.107	0.546	0.577	11.0
0.0	0.0	2	1	400.0	300.99503	1	2	1	54.658447	95.18767	0	0.22	0.101	0.537	0.577	11.0
0.0	0.0	2	1	400.0	300.99503	1	2	1	54.658447	95.18767	0	0.22	0.095	0.527	0.498	11.0
0.0	0.0	2	1	400.0	300.99503	1	2	1	54.658447	95.18767	0	0.219	0.089	0.467	0.462	11.0
0.0	0.0	2	1	400.0	300.99503	1	2	1	54.658447	95.18767	0	0.219	0.083	0.458	0.462	11.0
0.0	0.0	2	1	400.0	300.99503	1	2	1	54.658447	95.18767	0	0.219	0.079	0.554	0.399	11.0
0.0	0.0	2	1	400.0	300.99503	1	2	1	54.658447	95.18767	0	0.218	0.075	0.398	0.371	11.0
0.0	0.0	2	1	400.0	300.99503	1	2	1	54.658447	95.18767	0	0.218	0.071	0.378	0.371	11.0
0.0	0.0	2	1	400.0	300.99503	1	2	1	54.658447	95.18767	0	0.217	0.067	0.312	0.32	11.0
0.0	0.0	2	1	400.0	300.99503	1	2	1	54.658447	95.18767	0	0.217	0.063	0.311	0.297	11.0
0.0	0.0	2	1	400.0	300.99503	1	2	1	54.658447	95.18767	0	0.216	0.059	0.285	0.297	11.0
0.0	0.0	2	1	400.0	300.99503	1	2	1	54.658447	95.18767	0	0.216	0.057	0.295	0.257	11.0
0.0	0.0	2	1	400.0	300.99503	1	2	1	54.658447	95.18767	0	0.216	0.055	0.257	0.257	11.0
0.0	0.0	2	1	400.0	300.99503	1	2	1	54.658447	95.18767	0	0.216	0.051	0.223	0.238	11.0
0.0	0.0	2	1	400.0	300.99503	1	2	1	54.658447	95.18767	0	0.215	0.047	0.129	0.206	11.0
0.0	0.0	2	1	400.0	300.99503	1	2	1	54.658447	95.18767	0	0.215	0.043	0.203	0.206	11.0
0.0	0.0	2	1	400.0	300.99503	1	2	1	54.658447	95.18767	0	0.215	0.04	0.272	0.177	11.0
0.0	0.0	2	1	400.0	300.99503	1	2	1	54.658447	95.18767	0	0.215	0.038	0.149	0.165	11.0
0.0	0.0	2	1	400.0	300.99503	1	2	1	54.658447	95.18767	0	0.215	0.036	0.14	0.165	11.0
0.0	0.0	2	1	400.0	300.99503	1	2	1	54.658447	95.18767	0	0.214	0.034	0.175	0.142	11.0
0.0	0.0	2	1	400.0	300.99503	1	2	1	54.658447	95.18767	0	0.214	0.032	0.117	0.142	11.0
0.0	0.0	2	1	400.0	300.99503	1	2	1	54.658447	95.18767	0	0.214	0.03	0.083	0.132	11.0
0.0	0.0	2	1	400.0	300.99503	1	2	1	54.658447	95.18767	0	0.214	0.028	0.239	0.114	11.0
0.0	0.0	2	1	400.0	300.99503	1	2	1	54.658447	95.18767	0	0.214	0.026	0.114	0.114	11.0
0.0	0.0	2	1	400.0	300.99503	1	2	1	54.658447	95.18767	0	0.214	0.024	0.066	0.098	11.0
0.0	0.0	2	1	400.0	300.99503	1	2	1	54.658447	95.18767	0	0.214	0.022	0.101	0.091	11.0
0.0	0.0	2	1	400.0	300.99503	1	2	1	54.658447	95.18767	0	0.214	0.02	0.089	0.091	11.0
0.0	0.0	2	1	400.0	300.99503	1	2	1	54.658447	95.18767	0	0.214	0.019	-0.105	0.078	11.0
0.0	0.0	2	1	400.0	300.99503	1	2	1	54.658447	95.18767	0	0.213	0.019	0.135	0.078	11.0
0.0	0.0	2	1	400.0	300.99503	1	2	1	54.658447	95.18767	0	0.213	0.019	0.187	0.073	11.0
0.0	0.0	2	1	400.0	300.99503	1	2	1	54.658447	95.18767	0	0.213	0.019	0.074	0.063	11.0
0.0	0.0	2	1	400.0	300.99503	1	2	1	54.658447	95.18767	0	0.213	0.019	0.058	0.063	11.0
0.0	0.0	2	1	400.0	300.99503	1	2	1	54.658447	95.18767	0	0.213	0.019	0.062	0.058	11.0
0.0	0.0	2	1	400.0	300.99503	1	2	1	54.658447	95.18767	0	0.213	0.019	0.058	0.05	11.0
0.0	0.0	2	1	400.0	300.99503	1	2	1	54.658447	95.18767	0	0.213	0.019	0.077	0.05	11.0
0.0	0.0	2	1	400.0	300.99503	1	2	1	54.658447	95.18767	0	0.213	0.019	0.051	0.046	11.0
0.0	0.0	2	1	400.0	300.99503	1	2	1	54.658447	95.18767	0	0.213	0.019	0.028	0.046	11.0
0.0	0.0	2	1	400.0	300.99503	1	2	1	54.658447	95.18767	0	0.213	0.019	0.074	0.04	11.0
0.0	0.0	2	1	400.0	300.99503	1	2	1	54.658447	95.18767	0	0.213	0.019	0.07	0.037	11.0
0.0	0.0	2	1	400.0	300.99503	1	2	1	54.658447	95.18767	0	0.213	0.019	0.056	0.037	11.0
0.0	0.0	2	1	400.0	300.99503	1	2	1	54.658447	95.18767	0	0.213	0.019	0.024	0.032	11.0
0.0	0.0	2	1	400.0	300.99503	1	2	1	54.658447	95.18767	0	0.213	0.019	0.008	0.029	11.0
0.0	0.0	2	1	400.0	300.99503	1	2	1	54.658447	95.18767	0	0.213	0.018	0.065	0.029	11.0
0.0	0.0	2	1	400.0	300.99503	1	2	1	54.658447	95.18767	0	0.213	0.018	0.035	0.025	11.0
0.0	0.0	2	1	400.0	300.99503	1	2	1	54.658447	95.18767	0	0.213	0.018	0.017	0.025	11.0
0.0	0.0	2	1	400.0	300.99503	1	2	1	54.658447	95.18767	0	0.213	0.017	-0.202	0.021	11.0
0.0	0.0	2	1	400.0	300.99503	1	2	1	54.658447	95.18767	0	0.213	0.017	0.001	0.02	11.0
0.0	0.0	2	1	400.0	300.99503	1	2	1	54.658447	95.18767	0	0.213	0.017	0.05	0.02	11.0
0.0	0.0	2	1	400.0	300.99503	1	2	1	54.658447	95.18767	0	0.213	0.016	-0.017	0.017	11.0
0.0	0.0	2	1	400.0	300.99503	1	2	1	54.658447	95.18767	0	0.213	0.016	0.025	0.016	11.0
0.0	0.0	2	1	400.0	300.99503	1	2	1	54.658447	95.18767	0	0.213	0.016	0.052	0.016	11.0
0.0	0.0	2	1	400.0	300.99503	1	2	1	54.658447	95.18767	0	0.213	0.016	0.046	0.013	11.0
0.0	0.0	2	1	400.0	300.99503	1	2	1	54.658447	95.18767	0	0.213	0.016	0.02	0.013	11.0
0.0	0.0	2	1	400.0	300.99503	1	2	1	54.658447	95.18767	0	0.213	0.015	-0.078	0.012	11.0
0.0	0.0	2	1	400.0	300.99503	1	2	1	54.658447	95.18767	0	0.213	0.015	0.052	0.01	11.0
0.0	0.0	2	1	400.0	300.99503	1	2	1	54.658447	95.18767	0	0.213	0.015	0.023	0.01	11.0
0.0	0.0	2	1	400.0	300.99503	1	2	1	54.658447	95.18767	0	0.213	0.015	0.001	0.01	11.0
0.0	0.0	2	1	400.0	300.99503	1	2	1	54.658447	95.18767	0	0.213	0.015	-0.002	0.01	11.0
0.0	0.0	2	1	400.0	300.99503	1	2	1	54.658447	95.18767	0	0.213	0.013	-0.06	0.008	11.0
0.0	0.0	2	1	400.0	300.99503	1	2	1	54.658447	95.18767	0	0.213	0.013	0.018	0.007	11.0
0.0	0.0	2	1	400.0	300.99503	1	2	1	54.658447	95.18767	0	0.213	0.012	0.009	0.007	11.0
0.0	0.0	2	1	400.0	300.99503	1	2	1	54.658447	95.18767	0	0.213	0.011	0.024	0.006	11.0
0.0	0.0	2	1	400.0	300.99503	1	2	1	54.658447	95.18767	0	0.213	0.011	0.019	0.005	11.0
0.0	0.0	2	1	400.0	300.99503	1	2	1	54.658447	95.18767	0	0.213	0.011	0.012	0.005	11.0
0.0	0.0	2	1	400.0	300.99503	1	2	1	54.658447	95.18767	0	0.213	0.01	-0.009	0.005	11.0
0.0	0.0	2	1	400.0	300.99503	1	2	1	54.658447	95.18767	0	0.213	0.01	0.002	0.004	11.0
0.0	0.0	2	1	400.0	300.99503	1	2	1	54.658447	95.18767	0	0.213	0.01	0.004	0.004	11.0
0.0	0.0	2	1	400.0	300.99503	1	2	1	54.658447	95.18767	0	0.213	0.009	-0.147	0.003	11.0
0.0	0.0	2	1	400.0	300.99503	1	2	1	54.658447	95.18767	0	0.213	0.009	-0.005	0.003	11.0
0.0	0.0	2	1	400.0	300.99503	1	2	1	54.658447	95.18767	0	0.213	0.009	-0.004	0.003	11.0
0.0	0.0	2	1	400.0	300.99503	1	2	1	54.658447	95.18767	0	0.213	0.009	0.02	0.002	11.0
0.0	0.0	2	1	400.0	300.99503	1	2	1	54.658447	95.18767	0	0.213	0.008	0.024	0.002	11.0
0.0	0.0	2	1	400.0	300.99503	1	2	1	54.658447	95.18767	0	0.213	0.007	0.029	0.002	11.0
0.0	0.0	2	1	400.0	300.99503	1	2	1	54.658447	95.18767	0	0.213	0.007	0.008	0.002	11.0
0.0	0.0	2	1	400.0	300.99503	1	2	1	54.658447	95.18767	0	0.213	0.006	-0.092	0.002	11.0
0.0	0.0	2	1	400.0	300.99503	1	2	1	54.658447	95.18767	0	0.213	0.006	0.042	0.001	11.0
0.0	0.0	2	1	400.0	300.99503	1	2	1	54.658447	95.18767	0	0.213	0.005	0.024	0.001	11.0
0.0	0.0	2	1	400.0	300.99503	1	2	1	54.658447	95.18767	0	0.213	0.005	-0.006	0.001	11.0
0.0	0.0	2	1	400.0	300.99503	1	2	1	54.658447	95.18767	0	0.213	0.005	0.003	0.001	11.0
0.0	0.0	2	1	400.0	300.99503	1	2	1	54.658447	95.18767	0	0.213	0.005	0.048	0.001	11.0
0.0	0.0	2	1	400.0	300.99503	1	2	1	54.658447	95.18767	0	0.213	0.003	-0.025	0.0	11.0
0.0	0.0	2	1	400.0	300.99503	1	2	1	54.658447	95.18767	0	0.213	0.003	0.027	0.0	11.0
0.0	0.0	2	1	400.0	300.99503	1	2	1	54.658447	95.18767	0	0.213	0.002	0.025	0.0	11.0
0.0	0.0	2	1	400.0	300.99503	1	2	1	54.658447	95.18767	0	0.213	0.001	-0.018	0.0	11.0
0.0	0.0	2	1	400.0	300.99503	1	2	1	54.658447	95.18767	0	0.213	0.0	-0.021	0.0	11.0
0.0	0.0	2	1	400.0	300.99503	1	2	1	54.658447	95.18767	0	0.213	-0.001	-0.018	0.0	11.0
0.0	0.0	2	1	400.0	300.99503	1	2	1	54.658447	95.18767	0	0.213	0.0	0.023	0.0	11.0
0.0	0.0	2	1	400.0	300.99503	1	2	1	54.658447	95.18767	0	0.213	0.0	0.002	0.0	11.0
0.0	0.0	2	1	400.0	300.99503	1	2	1	54.658447	95.18767	0	0.213	0.0	0.052	0.0	11.0
0.0	0.0	2	1	400.0	300.99503	1	2	1	54.658447	95.18767	0	0.213	0.0	0.027	0.0	11.0
0.0	0.0	2	1	400.0	300.99503	1	2	1	54.658447	95.18767	0	0.213	0.0	-0.011	0.0	11.0
0.0	0.0	2	1	400.0	300.99503	1	2	1	54.658447	95.18767	0	0.213	0.0	-0.003	0.0	11.0
0.0	0.0	2	1	400.0	300.99503	1	2	1	54.658447	95.18767	0	0.213	0.0	0.027	0.0	11.0
0.0	0.0	2	1	400.0	300.99503	1	2	1	54.658447	95.18767	0	0.213	-0.001	-0.045	0.0	11.0
0.0	0.0	2	1	400.0	300.99503	1	2	1	54.658447	95.18767	0	0.213	-0.001	-0.025	0.0	11.0
0.0	0.0	2	1	400.0	300.99503	1	2	1	54.658447	95.18767	0	0.213	0.0	0.001	0.0	11.0
0.0	0.0	2	1	400.0	300.99503	1	2	1	54.658447	95.18767	0	0.213	0.0	0.036	0.0	11.0
0.0	0.0	2	1	400.0	300.99503	1	2	1	54.658447	95.18767	0	0.213	0.0	0.014	0.0	11.0
0.0	0.0	2	1	400.0	300.99503	1	2	1	54.658447	95.18767	0	0.213	0.0	0.001	0.0	11.0
0.0	0.0	2	1	400.0	300.99503	1	2	1	54.658447	95.18767	0	0.213	0.0	0.053	0.0	11.0
0.0	0.0	2	1	400.0	300.99503	1	2	1	54.658447	95.18767	0	0.213	-0.001	-0.09	0.0	11.0
0.0	0.0	2	1	400.0	300.99503	1	2	1	54.658447	95.18767	0	0.213	0.0	0.01	0.0	11.0
0.0	0.0	2	1	400.0	300.99503	1	2	1	54.658447	95.18767	0	0.213	-0.001	-0.012	0.0	11.0
0.0	0.0	2	1	400.0	300.99503	1	2	1	54.658447	95.18767	0	0.213	0.0	0.007	0.0	11.0
0.0	0.0	2	1	400.0	300.99503	1	2	1	54.658447	95.18767	0	0.213	0.0	0.025	0.0	11.0
0.0	0.0	2	1	400.0	300.99503	1	2	1	54.658447	95.18767	0	0.213	-0.001	-0.022	0.0	11.0
0.0	0.0	2	1	400.0	300.99503	1	2	1	54.658447	95.18767	0	0.213	0.0	0.015	0.0	11.0
0.0	0.0	2	1	400.0	300.99503	1	2	1	54.658447	95.18767	0	0.213	0.0	-0.009	0.0	11.0
0.0	0.0	2	1	400.0	300.99503	1	2	1	54.658447	95.18767	0	0.213	0.0	0.004	0.0	11.0
0.0	0.0	2	1	400.0	300.99503	1	2	1	54.658447	95.18767	0	0.213	-0.001	-0.024	0.0	11.0
0.0	0.0	2	1	400.0	300.99503	1	2	1	54.658447	95.18767	0	0.213	0.0	0.013	0.0	11.0
0.0	0.0	2	1	400.0	300.99503	1	2	1	54.658447	95.18767	0	0.213	-0.001	-0.021	0.0	11.0
0.0	0.0	2	1	400.0	300.99503	1	2	1	54.658447	95.18767	0	0.213	0.0	0.056	0.0	11.0
0.0	0.0	2	1	400.0	300.99503	1	2	1	54.658447	95.18767	0	0.213	-0.001	-0.017	0.0	11.0
0.0	0.0	2	1	400.0	300.99503	1	2	1	54.658447	95.18767	0	0.213	0.0	0.004	0.0	11.0
0.0	0.0	2	1	400.0	300.99503	1	2	1	54.658447	95.18767	0	0.213	-0.001	-0.065	0.0	11.0
0.0	0.0	2	1	400.0	300.99503	1	2	1	54.658447	95.18767	0	0.213	0.0	-0.01	0.0	11.0
0.0	0.0	2	1	400.0	300.99503	1	2	1	54.658447	95.18767	0	0.213	0.0	-0.003	0.0	11.0
0.0	0.0	2	1	400.0	300.99503	1	2	1	54.658447	95.18767	0	0.213	-0.001	-0.018	0.0	11.0
0.0	0.0	2	1	400.0	300.99503	1	2	1	54.658447	95.18767	0	0.213	-0.001	-0.014	0.0	11.0
0.0	0.0	2	1	400.0	300.99503	1	2	1	54.658447	95.18767	0	0.213	0.0	0.044	0.0	11.0
0.0	0.0	2	1	400.0	300.99503	1	2	1	54.658447	95.18767	0	0.213	0.0	0.009	0.0	11.0
0.0	0.0	2	1	400.0	300.99503	1	2	1	54.658447	95.18767	0	0.213	0.0	0.021	0.0	11.0
0.0	0.0	2	1	400.0	300.99503	1	2	1	54.658447	95.18767	0	0.213	0.0	-0.008	0.0	11.0
0.0	0.0	2	1	400.0	300.99503	1	2	1	54.658447	95.18767	0	0.213	-0.001	-0.051	0.0	11.0
0.0	0.0	2	1	400.0	300.99503	1	2	1	54.658447	95.18767	0	0.213	0.0	0.024	0.0	11.0
0.0	0.0	2	1	400.0	300.99503	1	2	1	54.658447	95.18767	0	0.213	0.0	0.062	0.0	11.0
0.0	0.0	2	1	400.0	300.99503	1	2	1	54.658447	95.18767	0	0.213	0.0	0.002	0.0	11.0
0.0	0.0	2	1	400.0	300.99503	1	2	1	54.658447	95.18767	0	0.213	0.0	-0.006	0.0	11.0
0.0	0.0	2	1	400.0	300.99503	1	2	1	54.658447	95.18767	0	0.213	0.0	-0.002	0.0	11.0
0.0	0.0	2	1	400.0	300.99503	1	2	1	54.658447	95.18767	0	0.213	-0.001	-0.037	0.0	11.0
0.0	0.0	2	1	400.0	300.99503	1	2	1	54.658447	95.18767	0	0.213	0.0	-0.003	0.0	11.0
0.0	0.0	2	1	400.0	300.99503	1	2	1	54.658447	95.18767	0	0.213	0.0	0.027	0.0	11.0
0.0	0.0	2	1	400.0	300.99503	1	2	1	54.658447	95.18767	0	0.213	0.0	0.006	0.0	11.0
0.0	0.0	2	1	400.0	300.99503	1	2	1	54.658447	95.18767	0	0.213	0.0	0.009	0.0	11.0
0.0	0.0	2	1	400.0	300.99503	1	2	1	54.658447	95.18767	0	0.213	0.0	0.085	0.0	11.0
0.0	0.0	2	1	400.0	300.99503	1	2	1	54.658447	95.18767	0	0.213	0.0	-0.003	0.0	11.0
0.0	0.0	2	1	400.0	300.99503	1	2	1	54.658447	95.18767	0	0.213	0.0	0.008	0.0	11.0
0.0	0.0	2	1	400.0	300.99503	1	2	1	54.658447	95.18767	0	0.213	-0.001	-0.019	0.0	11.0
0.0	0.0	2	1	400.0	300.99503	1	2	1	54.658447	95.18767	0	0.213	0.0	-0.008	0.0	11.0
0.0	0.0	2	1	400.0	300.99503	1	2	1	54.658447	95.18767	0	0.213	0.0	0.018	0.0	11.0
0.0	0.0	2	1	400.0	300.99503	1	2	1	54.658447	95.18767	0	0.213	0.0	-0.004	0.0	11.0
0.0	0.0	2	1	400.0	300.99503	1	2	1	54.658447	95.18767	0	0.213	-0.001	-0.034	0.0	11.0
0.0	0.0	2	1	400.0	300.99503	1	2	1	54.658447	95.18767	0	0.213	-0.001	-0.014	0.0	11.0
0.0	0.0	2	1	400.0	300.99503	1	2	1	54.658447	95.18767	0	0.213	0.0	0.015	0.0	11.0
0.0	0.0	2	1	400.0	300.99503	1	2	1	54.658447	95.18767	0	0.213	0.0	0.02	0.0	11.0
0.0	0.0	2	1	400.0	300.99503	1	2	1	54.658447	95.18767	0	0.213	0.0	0.0	0.0	11.0
0.0	0.0	2	1	400.0	300.99503	1	2	1	54.658447	95.18767	0	0.213	0.0	0.018	0.0	11.0
0.0	0.0	2	1	400.0	300.99503	1	2	1	54.658447	95.18767	0	0.213	0.0	0.018	0.0	11.0
0.0	0.0	2	1	400.0	300.99503	1	2	1	54.658447	95.18767	0	0.213	-0.001	-0.052	0.0	11.0
0.0	0.0	2	1	400.0	300.99503	1	2	1	54.658447	95.18767	0	0.213	0.0	0.01	0.0	11.0
0.0	0.0	2	1	400.0	300.99503	1	2	1	54.658447	95.18767	0	0.213	0.0	0.017	0.0	11.0
0.0	0.0	2	1	400.0	300.99503	1	2	1	54.658447	95.18767	0	0.213	-0.001	-0.018	0.0	11.0
0.0	0.0	2	1	400.0	300.99503	1	2	1	54.658447	95.18767	0	0.213	0.0	0.009	0.0	11.0
0.0	0.0	2	1	400.0	300.99503	1	2	1	54.658447	95.18767	0	0.213	0.0	-0.009	0.0	11.0
0.0	0.0	2	1	400.0	300.99503	1	2	1	54.658447	95.18767	0	0.213	0.0	0.01	0.0	11.0
0.0	0.0	2	1	400.0	300.99503	1	2	1	54.658447	95.18767	0	0.213	-0.001	-0.05	0.0	11.0
0.0	0.0	2	1	400.0	300.99503	1	2	1	54.658447	95.18767	0	0.213	0.0	0.193	0.0	11.0
0.0	0.0	2	1	400.0	300.99503	1	2	1	54.658447	95.18767	0	0.213	0.0	-0.008	0.0	11.0
0.0	0.0	2	1	400.0	300.99503	1	2	1	54.658447	95.18767	0	0.213	-0.001	-0.049	0.0	11.0
0.0	0.0	2	1	400.0	300.99503	1	2	1	54.658447	95.18767	0	0.213	0.0	-0.008	0.0	11.0
0.0	0.0	2	1	400.0	300.99503	1	2	1	54.658447	95.18767	0	0.213	0.0	-0.009	0.0	11.0
0.0	0.0	2	1	400.0	300.99503	1	2	1	54.658447	95.18767	0	0.213	-0.001	-0.021	0.0	11.0
0.0	0.0	2	1	400.0	300.99503	1	2	1	54.658447	95.18767	0	0.213	0.0	0.012	0.0	11.0
0.0	0.0	2	1	400.0	300.99503	1	2	1	54.658447	95.18767	0	0.213	-0.001	-0.027	0.0	11.0
0.0	0.0	2	1	400.0	300.99503	1	2	1	54.658447	95.18767	0	0.213	-0.001	-0.042	0.0	11.0
0.0	0.0	2	1	400.0	300.99503	1	2	1	54.658447	95.18767	0	0.213	0.0	0.029	0.0	11.0
0.0	0.0	2	1	400.0	300.99503	1	2	1	54.658447	95.18767	0	0.213	0.0	0.007	0.0	11.0
0.0	0.0	2	1	400.0	300.99503	1	2	1	54.658447	95.18767	0	0.213	-0.001	-0.036	0.0	11.0
0.0	0.0	2	1	400.0	300.99503	1	2	1	54.658447	95.18767	0	0.213	-0.001	-0.025	0.0	11.0
0.0	0.0	2	1	400.0	300.99503	1	2	1	54.658447	95.18767	0	0.213	0.0	0.006	0.0	11.0
0.0	0.0	2	1	400.0	300.99503	1	2	1	54.658447	95.18767	0	0.213	-0.001	-0.019	0.0	11.0
0.0	0.0	2	1	400.0	300.99503	1	2	1	54.658447	95.18767	0	0.213	0.0	0.0	0.0	11.0
0.0	0.0	2	1	400.0	300.99503	1	2	1	54.658447	95.18767	0	0.213	0.0	0.136	0.0	11.0
0.0	0.0	2	1	400.0	300.99503	1	2	1	54.658447	95.18767	0	0.213	0.0	0.052	0.0	11.0
0.0	0.0	2	1	400.0	300.99503	1	2	1	54.658447	95.18767	0	0.213	-0.001	-0.04	0.0	11.0
0.0	0.0	2	1	400.0	300.99503	1	2	1	54.658447	95.18767	0	0.213	-0.001	-0.02	0.0	11.0
0.0	0.0	2	1	400.0	300.99503	1	2	1	54.658447	95.18767	0	0.213	-0.001	-0.017	0.0	11.0
0.0	0.0	2	1	400.0	300.99503	1	2	1	54.658447	95.18767	0	0.213	0.0	-0.001	0.0	11.0
0.0	0.0	2	1	400.0	300.99503	1	2	1	54.658447	95.18767	0	0.213	0.0	-0.009	0.0	11.0
0.0	0.0	2	1	400.0	300.99503	1	2	1	54.658447	95.18767	0	0.213	-0.001	-0.038	0.0	11.0
0.0	0.0	2	1	400.0	300.99503	1	2	1	54.658447	95.18767	0	0.213	0.0	0.036	0.0	11.0
0.0	0.0	2	1	400.0	300.99503	1	2	1	54.658447	95.18767	0	0.213	0.0	0.086	0.0	11.0
0.0	0.0	2	1	400.0	300.99503	1	2	1	54.658447	95.18767	0	0.213	-0.001	-0.022	0.0	11.0
0.0	0.0	2	1	400.0	300.99503	1	2	1	54.658447	95.18767	0	0.213	0.0	0.006	0.0	11.0
0.0	0.0	2	1	400.0	300.99503	1	2	1	54.658447	95.18767	0	0.213	-0.001	-0.025	0.0	11.0
0.0	0.0	2	1	400.0	300.99503	1	2	1	54.658447	95.18767	0	0.213	0.0	0.011	0.0	11.0
0.0	0.0	2	1	400.0	300.99503	1	2	1	54.658447	95.18767	0	0.213	0.0	-0.009	0.0	11.0
0.0	0.0	2	1	400.0	300.99503	1	2	1	54.658447	95.18767	0	0.213	0.0	0.008	0.0	11.0
0.0	0.0	2	1	400.0	300.99503	1	2	1	54.658447	95.18767	0	0.213	-0.001	-0.018	0.0	11.0
0.0	0.0	2	1	400.0	300.99503	1	2	1	54.658447	95.18767	0	0.213	0.0	-0.011	0.0	11.0
0.0	0.0	2	1	400.0	300.99503	1	2	1	54.658447	95.18767	0	0.213	-0.001	-0.012	0.0	11.0
0.0	0.0	2	1	400.0	300.99503	1	2	1	54.658447	95.18767	0	0.213	0.0	-0.025	0.0	11.0
0.0	0.0	2	1	400.0	300.99503	1	2	1	54.658447	95.18767	0	0.213	-0.001	-0.029	0.0	11.0
0.0	0.0	2	1	400.0	300.99503	1	2	1	54.658447	95.18767	0	0.213	0.0	0.111	0.0	11.0
0.0	0.0	2	1	400.0	300.99503	1	2	1	54.658447	95.18767	0	0.213	0.0	0.034	0.0	11.0
0.0	0.0	2	1	400.0	300.99503	1	2	1	54.658447	95.18767	0	0.213	-0.001	-0.028	0.0	11.0
0.0	0.0	2	1	400.0	300.99503	1	2	1	54.658447	95.18767	0	0.213	0.0	-0.006	0.0	11.0
0.0	0.0	2	1	400.0	300.99503	1	2	1	54.658447	95.18767	0	0.213	-0.001	-0.014	0.0	11.0
0.0	0.0	2	1	400.0	300.99503	1	2	1	54.658447	95.18767	0	0.213	0.0	-0.004	0.0	11.0
0.0	0.0	2	1	400.0	300.99503	1	2	1	54.658447	95.18767	0	0.213	0.0	0.001	0.0	11.0
0.0	0.0	2	1	400.0	300.99503	1	2	1	54.658447	95.18767	0	0.213	-0.001	-0.209	0.0	11.0
-5555.5557	-400.0	3	1	400.0	201.99005	1	2	1	54.658447	95.18767	1	0.213	0.0	0.025	0.0	11.0
-5555.5557	-400.0	3	1	400.0	201.99005	1	2	1	54.658447	95.18767	1	0.213	0.0	0.036	0.0	11.0
-5555.5557	-400.0	3	1	400.0	201.99005	0	2	1	54.658447	95.18767	1	0.213	0.0	0.0	0.0	11.0
-5555.5557	-400.0	3	1	400.0	201.99005	0	2	1	54.658447	95.18767	1	0.213	0.0	-0.009	0.0	11.0
-5555.5557	-400.0	3	1	400.0	201.99005	0	2	1	54.658447	95.18767	1	0.213	-0.001	-0.249	-0.757	11.0
-5555.5557	-400.0	3	1	400.0	201.99005	0	2	1	54.658447	95.18767	1	0.213	-0.007	-0.752	-0.757	11.0
-5555.5557	-400.0	3	1	400.0	201.99005	0	2	1	54.658447	95.18767	1	0.213	-0.015	-1.102	-1.097	11.0
-5555.5557	-400.0	3	1	400.0	201.99005	0	2	1	54.658447	95.18767	1	0.212	-0.023	-1.133	-1.097	11.0
-5555.5557	-400.0	3	1	400.0	201.99005	0	2	1	54.658447	95.18767	1	0.212	-0.035	-1.712	-1.706	11.0
-5555.5557	-400.0	3	1	400.0	201.99005	0	2	1	54.658447	95.18767	1	0.212	-0.048	-1.981	-1.978	11.0
-5555.5557	-400.0	3	1	400.0	201.99005	0	2	1	54.658447	95.18767	1	0.212	-0.06	-1.988	-1.978	11.0
-5555.5557	-400.0	3	1	400.0	201.99005	0	2	1	54.658447	95.18767	1	0.212	-0.075	-2.473	-2.467	11.0
-5555.5557	-400.0	3	1	400.0	201.99005	0	2	1	54.658447	95.18767	1	0.211	-0.09	-2.694	-2.686	11.0
-5555.5557	-400.0	3	1	400.0	201.99005	0	2	1	54.658447	95.18767	1	0.211	-0.104	-2.741	-2.686	11.0
-5555.5557	-400.0	3	1	400.0	201.99005	0	2	1	54.658447	95.18767	1	0.211	-0.118	-3.108	-3.078	11.0
-5555.5557	-400.0	3	1	400.0	201.99005	0	2	1	54.658447	95.18767	1	0.211	-0.131	-3.103	-3.078	11.0
-5555.5557	-400.0	3	1	400.0	201.99005	0	2	1	54.658447	95.18767	1	0.21	-0.145	-3.319	-3.254	11.0
-5555.5557	-400.0	3	1	400.0	201.99005	0	2	1	54.658447	95.18767	1	0.21	-0.159	-3.574	-3.569	11.0
-5555.5557	-400.0	3	1	400.0	201.99005	0	2	1	54.658447	95.18767	1	0.21	-0.172	-3.578	-3.569	11.0
-5555.5557	-400.0	3	1	400.0	201.99005	0	2	1	54.658447	95.18767	1	0.21	-0.187	-3.841	-3.84	11.0
-5555.5557	-400.0	3	1	400.0	201.99005	0	2	1	54.658447	95.18767	1	0.21	-0.201	-3.966	-3.963	11.0
-5555.5557	-400.0	3	1	400.0	201.99005	0	2	1	54.658447	95.18767	1	0.21	-0.213	-3.965	-3.963	11.0
-5555.5557	-400.0	3	1	400.0	201.99005	0	2	1	54.658447	95.18767	1	0.209	-0.227	-4.187	-4.18	11.0
-5555.5557	-400.0	3	1	400.0	201.99005	0	2	1	54.658447	95.18767	1	0.209	-0.239	-4.15	-4.278	11.0
-5555.5557	-400.0	3	1	400.0	201.99005	0	2	1	54.658447	95.18767	1	0.209	-0.25	-4.316	-4.278	11.0
-5555.5557	-400.0	3	1	400.0	201.99005	0	2	1	54.658447	95.18767	1	0.209	-0.262	-4.443	-4.453	11.0
-5555.5557	-400.0	3	1	400.0	201.99005	0	2	1	54.658447	95.18767	1	0.208	-0.272	-4.448	-4.453	11.0
-5555.5557	-400.0	3	1	400.0	201.99005	0	2	1	54.658447	95.18767	1	0.208	-0.283	-4.579	-4.604	11.0
-5555.5557	-400.0	3	1	400.0	201.99005	0	2	1	54.658447	95.18767	1	0.207	-0.293	-4.666	-4.672	11.0
-5555.5557	-400.0	3	1	400.0	201.99005	0	2	1	54.658447	95.18767	1	0.207	-0.303	-4.704	-4.672	11.0
-5555.5557	-400.0	3	1	400.0	201.99005	0	2	1	54.658447	95.18767	1	0.206	-0.311	-4.805	-4.793	11.0
-5555.5557	-400.0	3	1	400.0	201.99005	0	2	1	54.658447	95.18767	1	0.205	-0.319	-4.775	-4.847	11.0
-5555.5557	-400.0	3	1	400.0	201.99005	0	2	1	54.658447	95.18767	1	0.205	-0.327	-4.855	-4.847	11.0
-5555.5557	-400.0	3	1	400.0	201.99005	0	2	1	54.658447	95.18767	1	0.204	-0.335	-4.918	-4.945	11.0
-5555.5557	-400.0	3	1	400.0	201.99005	0	2	1	54.658447	95.18767	1	0.203	-0.343	-4.938	-4.945	11.0
-5555.5557	-400.0	3	1	400.0	201.99005	0	2	1	54.658447	95.18767	1	0.203	-0.349	-4.995	-4.988	11.0
-5555.5557	-400.0	3	1	400.0	201.99005	0	2	1	54.658447	95.18767	1	0.202	-0.355	-5.057	-5.067	11.0
-5555.5557	-400.0	3	1	400.0	201.99005	0	2	1	54.658447	95.18767	1	0.201	-0.362	-5.072	-5.067	11.0
-5555.5557	-400.0	3	1	400.0	201.99005	0	2	1	54.658447	95.18767	1	0.199	-0.368	-5.093	-5.102	11.0
-5555.5557	-400.0	3	1	400.0	201.99005	0	2	1	54.658447	95.18767	1	0.198	-0.374	-5.11	-5.102	11.0
-5555.5557	-400.0	3	1	400.0	201.99005	0	2	1	54.658447	95.18767	1	0.197	-0.38	-5.17	-5.165	11.0
-5555.5557	-400.0	3	1	400.0	201.99005	0	2	1	54.658447	95.18767	1	0.196	-0.385	-5.229	-5.192	11.0
-5555.5557	-400.0	3	1	400.0	201.99005	0	2	1	54.658447	95.18767	1	0.195	-0.389	-5.123	-5.192	11.0
-5555.5557	-400.0	3	1	400.0	201.99005	0	2	1	54.658447	95.18767	1	0.194	-0.394	-5.239	-5.244	11.0
-5555.5557	-400.0	3	1	400.0	201.99005	0	2	1	54.658447	95.18767	1	0.192	-0.398	-5.248	-5.265	11.0
-5555.5557	-400.0	3	1	400.0	201.99005	0	2	1	54.658447	95.18767	1	0.191	-0.402	-5.27	-5.265	11.0
-5555.5557	-400.0	3	1	400.0	201.99005	0	2	1	54.658447	95.18767	1	0.19	-0.405	-5.334	-5.306	11.0
-5555.5557	-400.0	3	1	400.0	201.99005	0	2	1	54.658447	95.18767	1	0.189	-0.407	-5.211	-5.324	11.0
-5555.5557	-400.0	3	1	400.0	201.99005	0	2	1	54.658447	95.18767	1	0.188	-0.409	-5.295	-5.324	11.0
-5555.5557	-400.0	3	1	400.0	201.99005	0	2	1	54.658447	95.18767	1	0.187	-0.413	-5.326	-5.356	11.0
-5555.5557	-400.0	3	1	400.0	201.99005	0	2	1	54.658447	95.18767	1	0.186	-0.416	-5.335	-5.356	11.0
-5555.5557	-400.0	3	1	400.0	201.99005	0	2	1	54.658447	95.18767	1	0.185	-0.42	-5.392	-5.384	11.0
-5555.5557	-400.0	3	1	400.0	201.99005	0	2	1	54.658447	95.18767	1	0.184	-0.423	-5.426	-5.397	11.0
-5555.5557	-400.0	3	1	400.0	201.99005	0	2	1	54.658447	95.18767	1	0.183	-0.425	-5.388	-5.397	11.0
-5555.5557	-400.0	3	1	400.0	201.99005	0	2	1	54.658447	95.18767	1	0.182	-0.427	-5.353	-5.419	11.0
-5555.5557	-400.0	3	1	400.0	201.99005	0	2	1	54.658447	95.18767	1	0.181	-0.429	-5.444	-5.419	11.0
-5555.5557	-400.0	3	1	400.0	201.99005	0	2	1	54.658447	95.18767	1	0.18	-0.431	-5.425	-5.429	11.0
-5555.5557	-400.0	3	1	400.0	201.99005	0	2	1	54.658447	95.18767	1	0.18	-0.433	-5.435	-5.447	11.0
-5555.5557	-400.0	3	1	400.0	201.99005	0	2	1	54.658447	95.18767	1	0.179	-0.435	-5.454	-5.447	11.0
-5555.5557	-400.0	3	1	400.0	201.99005	0	2	1	54.658447	95.18767	1	0.178	-0.437	-5.486	-5.463	11.0
-5555.5557	-400.0	3	1	400.0	201.99005	0	2	1	54.658447	95.18767	1	0.178	-0.44	-5.48	-5.47	11.0
-5555.5557	-400.0	3	1	400.0	201.99005	0	2	1	54.658447	95.18767	1	0.177	-0.441	-5.42	-5.47	11.0
-5555.5557	-400.0	3	1	400.0	201.99005	0	2	1	54.658447	95.18767	1	0.176	-0.441	-5.521	-5.482	11.0
-5555.5557	-400.0	3	1	400.0	201.99005	0	2	1	54.658447	95.18767	1	0.176	-0.441	-5.481	-5.482	11.0
-5555.5557	-400.0	3	1	400.0	201.99005	0	2	1	54.658447	95.18767	1	0.175	-0.442	-5.645	-5.488	11.0
-5555.5557	-400.0	3	1	400.0	201.99005	0	2	1	54.658447	95.18767	1	0.175	-0.443	-5.647	-5.498	11.0
-5555.5557	-400.0	3	1	400.0	201.99005	0	2	1	54.658447	95.18767	1	0.174	-0.443	-5.547	-5.498	11.0
-5555.5557	-400.0	3	1	400.0	201.99005	0	2	1	54.658447	95.18767	1	0.174	-0.443	-5.499	-5.507	11.0
-5555.5557	-400.0	3	1	400.0	201.99005	0	2	1	54.658447	95.18767	1	0.174	-0.443	-5.517	-5.51	11.0
-5555.5557	-400.0	3	1	400.0	201.99005	0	2	1	54.658447	95.18767	1	0.173	-0.443	-5.545	-5.51	11.0
-5555.5557	-400.0	3	1	400.0	201.99005	0	2	1	54.658447	95.18767	1	0.173	-0.444	-5.466	-5.517	11.0
-5555.5557	-400.0	3	1	400.0	201.99005	0	2	1	54.658447	95.18767	1	0.172	-0.444	-5.444	-5.521	11.0
-5555.5557	-400.0	3	1	400.0	201.99005	0	2	1	54.658447	95.18767	1	0.172	-0.444	-5.521	-5.521	11.0
-5555.5557	-400.0	3	1	400.0	201.99005	0	2	1	54.658447	95.18767	1	0.171	-0.444	-5.493	-5.526	11.0
-5555.5557	-400.0	3	1	400.0	201.99005	0	2	1	54.658447	95.18767	1	0.171	-0.444	-5.473	-5.526	11.0
-5555.5557	-400.0	3	1	400.0	201.99005	0	2	1	54.658447	95.18767	1	0.17	-0.445	-5.586	-5.529	11.0
-5555.5557	-400.0	3	1	400.0	201.99005	0	2	1	54.658447	95.18767	1	0.17	-0.445	-5.557	-5.533	11.0
-5555.5557	-400.0	3	1	400.0	201.99005	0	2	1	54.658447	95.18767	1	0.17	-0.445	-5.545	-5.533	11.0
-5555.5557	-400.0	3	1	400.0	201.99005	0	2	1	54.658447	95.18767	1	0.169	-0.445	-5.515	-5.535	11.0
-5555.5557	-400.0	3	1	400.0	201.99005	0	2	1	54.658447	95.18767	1	0.169	-0.445	-5.525	-5.535	11.0
-5555.5557	-400.0	3	1	400.0	201.99005	0	2	1	54.658447	95.18767	1	0.168	-0.445	-5.466	-5.54	11.0
-5555.5557	-400.0	3	1	400.0	201.99005	0	2	1	54.658447	95.18767	1	0.168	-0.445	-5.526	-5.541	11.0
-5555.5557	-400.0	3	1	400.0	201.99005	0	2	1	54.658447	95.18767	1	0.168	-0.445	-5.509	-5.541	11.0
-5555.5557	-400.0	3	1	400.0	201.99005	0	2	1	54.658447	95.18767	1	0.168	-0.445	-5.39	-5.543	11.0
-5555.5557	-400.0	3	1	400.0	201.99005	0	2	1	54.658447	95.18767	1	0.167	-0.446	-5.529	-5.544	11.0
-5555.5557	-400.0	3	1	400.0	201.99005	0	2	1	54.658447	95.18767	1	0.167	-0.447	-5.534	-5.544	11.0
-5555.5557	-400.0	3	1	400.0	201.99005	0	2	1	54.658447	95.18767	1	0.167	-0.449	-5.58	-5.547	11.0
-5555.5557	-400.0	3	1	400.0	201.99005	0	2	1	54.658447	95.18767	1	0.166	-0.449	-5.526	-5.547	11.0
-5555.5557	-400.0	3	1	400.0	201.99005	0	2	1	54.658447	95.18767	1	0.166	-0.449	-5.531	-5.549	11.0
-5555.5557	-400.0	3	1	400.0	201.99005	0	2	1	54.658447	95.18767	1	0.166	-0.451	-5.584	-5.55	11.0
-5555.5557	-400.0	3	1	400.0	201.99005	0	2	1	54.658447	95.18767	1	0.165	-0.452	-5.576	-5.55	11.0
-5555.5557	-400.0	3	1	400.0	201.99005	0	2	1	54.658447	95.18767	1	0.165	-0.453	-5.541	-5.551	11.0
-5555.5557	-400.0	3	1	400.0	201.99005	0	2	1	54.658447	95.18767	1	0.164	-0.454	-5.628	-5.552	11.0
-5555.5557	-400.0	3	1	400.0	201.99005	0	2	1	54.658447	95.18767	1	0.164	-0.455	-5.539	-5.552	11.0
-5555.5557	-400.0	3	1	400.0	201.99005	0	2	1	54.658447	95.18767	1	0.164	-0.455	-5.543	-5.553	11.0
-5555.5557	-400.0	3	1	400.0	201.99005	0	2	1	54.658447	95.18767	1	0.163	-0.455	-5.542	-5.554	11.0
-5555.5557	-400.0	3	1	400.0	201.99005	0	2	1	54.658447	95.18767	1	0.163	-0.457	-5.603	-5.554	11.0
-5555.5557	-400.0	3	1	400.0	201.99005	0	2	1	54.658447	95.18767	1	0.163	-0.459	-5.601	-5.555	11.0
-5555.5557	-400.0	3	1	400.0	201.99005	0	2	1	54.658447	95.18767	1	0.163	-0.46	-5.556	-5.555	11.0
-5555.5557	-400.0	3	1	400.0	201.99005	0	2	1	54.658447	95.18767	1	0.162	-0.461	-5.619	-5.555	11.0
-5555.5557	-400.0	3	1	400.0	201.99005	0	2	1	54.658447	95.18767	1	0.162	-0.461	-5.587	-5.556	11.0
-5555.5557	-400.0	3	1	400.0	201.99005	0	2	1	54.658447	95.18767	1	0.162	-0.46	-5.499	-5.556	11.0
-5555.5557	-400.0	3	1	400.0	201.99005	0	2	1	54.658447	95.18767	1	0.162	-0.46	-5.537	-5.556	11.0
-5555.5557	-400.0	3	1	400.0	201.99005	0	2	1	54.658447	95.18767	1	0.162	-0.461	-5.561	-5.556	11.0
-5555.5557	-400.0	3	1	400.0	201.99005	0	2	1	54.658447	95.18767	1	0.161	-0.46	-5.482	-5.557	11.0
-5555.5557	-400.0	3	1	400.0	201.99005	0	2	1	54.658447	95.18767	1	0.161	-0.46	-5.554	-5.559	11.0
-5555.5557	-400.0	3	1	400.0	201.99005	0	2	1	54.658447	95.18767	1	0.161	-0.461	-5.563	-5.559	11.0
-5555.5557	-400.0	3	1	400.0	201.99005	0	2	1	54.658447	95.18767	1	0.161	-0.461	-5.559	-5.559	11.0
-5555.5557	-400.0	3	1	400.0	201.99005	0	2	1	54.658447	95.18767	1	0.161	-0.461	-5.566	-5.559	11.0
-5555.5557	-400.0	3	1	400.0	201.99005	0	2	1	54.658447	95.18767	1	0.161	-0.46	-5.531	-5.559	11.0
-5555.5557	-400.0	3	1	400.0	201.99005	0	2	1	54.658447	95.18767	1	0.161	-0.46	-5.538	-5.56	11.0
-5555.5557	-400.0	3	1	400.0	201.99005	0	2	1	54.658447	95.18767	1	0.161	-0.461	-5.587	-5.56	11.0
-5555.5557	-400.0	3	1	400.0	201.99005	0	2	1	54.658447	95.18767	1	0.16	-0.461	-5.579	-5.56	11.0
-5555.5557	-400.0	3	1	400.0	201.99005	0	2	1	54.658447	95.18767	1	0.16	-0.461	-5.563	-5.56	11.0
-5555.5557	-400.0	3	1	400.0	201.99005	0	2	1	54.658447	95.18767	1	0.16	-0.46	-5.555	-5.56	11.0
-5555.5557	-400.0	3	1	400.0	201.99005	0	2	1	54.658447	95.18767	1	0.16	-0.461	-5.568	-5.56	11.0
-5555.5557	-400.0	3	1	400.0	201.99005	0	2	1	54.658447	95.18767	1	0.16	-0.46	-5.506	-5.56	11.0
-5555.5557	-400.0	3	1	400.0	201.99005	0	2	1	54.658447	95.18767	1	0.16	-0.46	-5.479	-5.56	11.0
-5555.5557	-400.0	3	1	400.0	201.99005	0	2	1	54.658447	95.18767	1	0.16	-0.461	-5.585	-5.56	11.0
-5555.5557	-400.0	3	1	400.0	201.99005	0	2	1	54.658447	95.18767	1	0.16	-0.461	-5.572	-5.56	11.0
-5555.5557	-400.0	3	1	400.0	201.99005	0	2	1	54.658447	95.18767	1	0.16	-0.461	-5.573	-5.56	11.0
-5555.5557	-400.0	3	1	400.0	201.99005	0	2	1	54.658447	95.18767	1	0.16	-0.461	-5.586	-5.56	11.0
-5555.5557	-400.0	3	1	400.0	201.99005	0	2	1	54.658447	95.18767	1	0.16	-0.461	-5.637	-5.56	11.0
-5555.5557	-400.0	3	1	400.0	201.99005	0	2	1	54.658447	95.18767	1	0.159	-0.461	-5.57	-5.56	11.0
-5555.5557	-400.0	3	1	400.0	201.99005	0	2	1	54.658447	95.18767	1	0.159	-0.461	-5.581	-5.56	11.0
-5555.5557	-400.0	3	1	400.0	201.99005	0	2	1	54.658447	95.18767	1	0.159	-0.46	-5.535	-5.56	11.0
-5555.5557	-400.0	3	1	400.0	201.99005	0	2	1	54.658447	95.18767	1	0.159	-0.461	-5.559	-5.561	11.0
-5555.5557	-400.0	3	1	400.0	201.99005	0	2	1	54.658447	95.18767	1	0.159	-0.461	-5.577	-5.561	11.0
-5555.5557	-400.0	3	1	400.0	201.99005	0	2	1	54.658447	95.18767	1	0.159	-0.46	-5.541	-5.561	11.0
-5555.5557	-400.0	3	1	400.0	201.99005	0	2	1	54.658447	95.18767	1	0.159	-0.46	-5.491	-5.561	11.0
-5555.5557	-400.0	3	1	400.0	201.99005	0	2	1	54.658447	95.18767	1	0.159	-0.461	-5.565	-5.561	11.0
-5555.5557	-400.0	3	1	400.0	201.99005	0	2	1	54.658447	95.18767	1	0.159	-0.46	-5.551	-5.561	11.0
-5555.5557	-400.0	3	1	400.0	201.99005	0	2	1	54.658447	95.18767	1	0.159	-0.461	-5.568	-5.561	11.0
-5555.5557	-400.0	3	1	400.0	201.99005	0	2	1	54.658447	95.18767	1	0.159	-0.46	-5.324	-5.561	11.0
-5555.5557	-400.0	3	1	400.0	201.99005	0	2	1	54.658447	95.18767	1	0.159	-0.461	-5.566	-5.561	11.0
-5555.5557	-400.0	3	1	400.0	201.99005	0	2	1	54.658447	95.18767	1	0.159	-0.461	-5.56	-5.561	11.0
-5555.5557	-400.0	3	1	400.0	201.99005	0	2	1	54.658447	95.18767	1	0.159	-0.461	-5.606	-5.561	11.0
-5555.5557	-400.0	3	1	400.0	201.99005	0	2	1	54.658447	95.18767	1	0.159	-0.46	-5.534	-5.561	11.0
-5555.5557	-400.0	3	1	400.0	201.99005	0	2	1	54.658447	95.18767	1	0.159	-0.461	-5.59	-5.561	11.0
-5555.5557	-400.0	3	1	400.0	201.99005	0	2	1	54.658447	95.18767	1	0.159	-0.46	-5.548	-5.561	11.0
-5555.5557	-400.0	3	1	400.0	201.99005	0	2	1	54.658447	95.18767	1	0.159	-0.46	-5.545	-5.561	11.0
-5555.5557	-400.0	3	1	400.0	201.99005	0	2	1	54.658447	95.18767	1	0.159	-0.461	-5.608	-5.561	11.0
-5555.5557	-400.0	3	1	400.0	201.99005	0	2	1	54.658447	95.18767	1	0.158	-0.461	-5.558	-5.561	11.0
-5555.5557	-400.0	3	1	400.0	201.99005	0	2	1	54.658447	95.18767	1	0.158	-0.46	-5.547	-5.561	11.0
-5555.5557	-400.0	3	1	400.0	201.99005	1	2	1	54.658447	95.18767	1	0.158	-0.461	-5.592	-5.561	11.0
-5555.5557	-400.0	3	1	400.0	201.99005	1	2	1	54.658447	95.18767	1	0.158	-0.46	-5.483	-5.561	11.0
-5555.5557	-400.0	3	1	400.0	201.99005	1	2	1	54.658447	95.18767	1	0.158	-0.461	-5.575	-5.561	11.0
-5555.5557	-400.0	3	1	400.0	201.99005	1	2	1	54.658447	95.18767	1	0.158	-0.461	-5.559	-5.561	11.0
-5555.5557	-400.0	3	1	400.0	201.99005	1	2	1	54.658447	95.18767	1	0.158	-0.461	-5.647	-5.561	11.0
-5555.5557	-400.0	3	1	400.0	201.99005	1	2	1	54.658447	95.18767	1	0.158	-0.46	-5.522	-5.561	11.0
-5555.5557	-400.0	3	1	400.0	201.99005	1	2	1	54.658447	95.18767	1	0.158	-0.461	-5.74	-5.561	11.0
-5555.5557	-400.0	3	1	400.0	201.99005	1	2	1	54.658447	95.18767	1	0.158	-0.461	-5.561	-5.561	11.0
-5555.5557	-400.0	3	1	400.0	201.99005	1	2	1	54.658447	95.18767	1	0.158	-0.46	-5.539	-5.561	11.0
-5555.5557	-400.0	3	1	400.0	201.99005	1	2	1	54.658447	95.18767	1	0.158	-0.46	-5.543	-5.561	11.0
-5555.5557	-400.0	3	1	400.0	201.99005	1	2	1	54.658447	95.18767	1	0.158	-0.461	-5.56	-5.561	11.0
-5555.5557	-400.0	3	1	400.0	201.99005	1	2	1	54.658447	95.18767	1	0.158	-0.461	-5.578	-5.561	11.0
-5555.5557	-400.0	3	1	400.0	201.99005	1	2	1	54.658447	95.18767	1	0.158	-0.461	-5.568	-5.561	11.0
-5555.5557	-400.0	3	1	400.0	201.99005	1	2	1	54.658447	95.18767	1	0.158	-0.461	-5.578	-5.561	11.0
-5555.5557	-400.0	3	1	400.0	201.99005	1	2	1	54.658447	95.18767	1	0.158	-0.461	-5.568	-5.561	11.0
-5555.5557	-400.0	3	1	400.0	201.99005	1	2	1	54.658447	95.18767	1	0.158	-0.46	-5.533	-5.561	11.0
-5555.5557	-400.0	3	1	400.0	201.99005	1	2	1	54.658447	95.18767	1	0.158	-0.461	-5.606	-5.561	11.0
-5555.5557	-400.0	3	1	400.0	201.99005	1	2	1	54.658447	95.18767	1	0.158	-0.461	-5.561	-5.561	11.0
-5555.5557	-400.0	3	1	400.0	201.99005	1	2	1	54.658447	95.18767	1	0.158	-0.46	-5.554	-5.561	11.0
-5555.5557	-400.0	3	1	400.0	201.99005	1	2	1	54.658447	95.18767	1	0.158	-0.461	-5.571	-5.561	11.0
-5555.5557	-400.0	3	1	400.0	201.99005	1	2	1	54.658447	95.18767	1	0.158	-0.46	-5.552	-5.561	11.0
-5555.5557	-400.0	3	1	400.0	201.99005	1	2	1	54.658447	95.18767	1	0.158	-0.461	-5.57	-5.561	11.0
-5555.5557	-400.0	3	1	400.0	201.99005	1	2	1	54.658447	95.18767	1	0.158	-0.46	-5.49	-5.561	11.0
-5555.5557	-400.0	3	1	400.0	201.99005	1	2	1	54.658447	95.18767	1	0.158	-0.461	-5.614	-5.561	11.0
-5555.5557	-400.0	3	1	400.0	201.99005	1	2	1	54.658447	95.18767	1	0.158	-0.46	-5.552	-5.561	11.0
-5555.5557	-400.0	3	1	400.0	201.99005	1	2	1	54.658447	95.18767	1	0.158	-0.46	-5.555	-5.561	11.0
-5555.5557	-400.0	3	1	400.0	201.99005	1	2	1	54.658447	95.18767	1	0.158	-0.461	-5.58	-5.561	11.0
-5555.5557	-400.0	3	1	400.0	201.99005	1	2	1	54.658447	95.18767	1	0.158	-0.46	-5.516	-5.561	11.0
-5555.5557	-400.0	3	1	400.0	201.99005	1	2	1	54.658447	95.18767	1	0.158	-0.46	-5.553	-5.561	11.0
-5555.5557	-400.0	3	1	400.0	201.99005	1	2	1	54.658447	95.18767	1	0.158	-0.46	-5.539	-5.561	11.0
-5555.5557	-400.0	3	1	400.0	201.99005	1	2	1	54.658447	95.18767	1	0.158	-0.46	-5.514	-5.561	11.0
-5555.5557	-400.0	3	1	400.0	201.99005	1	2	1	54.658447	95.18767	1	0.158	-0.46	-5.401	-5.561	11.0
-5555.5557	-400.0	3	1	400.0	201.99005	1	2	1	54.658447	95.18767	1	0.158	-0.461	-5.558	-5.561	11.0
-5555.5557	-400.0	3	1	400.0	201.99005	1	2	1	54.658447	95.18767	1	0.158	-0.461	-5.567	-5.561	11.0
-5555.5557	-400.0	3	1	400.0	201.99005	1	2	1	54.658447	95.18767	1	0.158	-0.461	-5.561	-5.561	11.0
-5555.5557	-400.0	3	1	400.0	201.99005	1	2	1	54.658447	95.18767	1	0.158	-0.46	-5.419	-5.561	11.0
-5555.5557	-400.0	3	1	400.0	201.99005	1	2	1	54.658447	95.18767	1	0.158	-0.46	-5.554	-5.561	11.0
-5555.5557	-400.0	3	1	400.0	201.99005	1	2	1	54.658447	95.18767	1	0.158	-0.461	-5.566	-5.561	11.0
-5555.5557	-400.0	3	1	400.0	201.99005	1	2	1	54.658447	95.18767	1	0.158	-0.46	-5.494	-5.561	11.0
-5555.5557	-400.0	3	1	400.0	201.99005	1	2	1	54.658447	95.18767	1	0.158	-0.461	-5.557	-5.561	11.0
-5555.5557	-400.0	3	1	400.0	201.99005	1	2	1	54.658447	95.18767	1	0.158	-0.461	-5.564	-5.561	11.0
-5555.5557	-400.0	3	1	400.0	201.99005	1	2	1	54.658447	95.18767	1	0.158	-0.461	-5.557	-5.561	11.0
-5555.5557	-400.0	3	1	400.0	201.99005	1	2	1	54.658447	95.18767	1	0.158	-0.461	-5.571	-5.561	11.0
-5555.5557	-400.0	3	1	400.0	201.99005	1	2	1	54.658447	95.18767	1	0.158	-0.461	-5.648	-5.561	11.0
-5555.5557	-400.0	3	1	400.0	201.99005	1	2	1	54.658447	95.18767	1	0.158	-0.46	-5.553	-5.561	11.0
-5555.5557	-400.0	3	1	400.0	201.99005	1	2	1	54.658447	95.18767	1	0.158	-0.46	-5.436	-5.561	11.0
-5555.5557	-400.0	3	1	400.0	201.99005	1	2	1	54.658447	95.18767	1	0.158	-0.461	-5.566	-5.561	11.0
-5555.5557	-400.0	3	1	400.0	201.99005	1	2	1	54.658447	95.18767	1	0.158	-0.461	-5.575	-5.561	11.0
-5555.5557	-400.0	3	1	400.0	201.99005	1	2	1	54.658447	95.18767	1	0.158	-0.46	-5.555	-5.561	11.0
-5555.5557	-400.0	3	1	400.0	201.99005	1	2	1	54.658447	95.18767	1	0.158	-0.46	-5.53	-5.561	11.0
-5555.5557	-400.0	3	1	400.0	201.99005	1	2	1	54.658447	95.18767	1	0.158	-0.461	-5.631	-5.561	11.0
-5555.5557	-400.0	3	1	400.0	201.99005	1	2	1	54.658447	95.18767	1	0.158	-0.461	-5.579	-5.561	11.0
-5555.5557	-400.0	3	1	400.0	201.99005	1	2	1	54.658447	95.18767	1	0.158	-0.46	-5.543	-5.561	11.0
-5555.5557	-400.0	3	1	400.0	201.99005	1	2	1	54.658447	95.18767	1	0.158	-0.46	-5.55	-5.561	11.0
-5555.5557	-400.0	3	1	400.0	201.99005	1	2	1	54.658447	95.18767	1	0.158	-0.461	-5.562	-5.561	11.0
-5555.5557	-400.0	3	1	400.0	201.99005	1	2	1	54.658447	95.18767	1	0.158	-0.46	-5.482	-5.561	11.0
-5555.5557	-400.0	3	1	400.0	201.99005	1	2	1	54.658447	95.18767	1	0.158	-0.461	-5.621	-5.561	11.0
-5555.5557	-400.0	3	1	400.0	201.99005	1	2	1	54.658447	95.18767	1	0.158	-0.46	-5.553	-5.561	11.0
-5555.5557	-400.0	3	1	400.0	201.99005	1	2	1	54.658447	95.18767	1	0.158	-0.461	-5.564	-5.561	11.0
-5555.5557	-400.0	3	1	400.0	201.99005	1	2	1	54.658447	95.18767	1	0.158	-0.461	-5.574	-5.561	11.0
-5555.5557	-400.0	3	1	400.0	201.99005	1	2	1	54.658447	95.18767	1	0.158	-0.461	-5.604	-5.561	11.0
-5555.5557	-400.0	3	1	400.0	201.99005	1	2	1	54.658447	95.18767	1	0.158	-0.461	-5.593	-5.561	11.0
-5555.5557	-400.0	3	1	400.0	201.99005	1	2	1	54.658447	95.18767	1	0.158	-0.46	-5.46	-5.561	11.0
-5555.5557	-400.0	3	1	400.0	201.99005	1	2	1	54.658447	95.18767	1	0.158	-0.461	-5.621	-5.561	11.0
0.0	0.0	3	1	400.0	201.99005	1	2	1	54.658447	95.18767	0	0.158	-0.461	-5.636	-5.561	11.0
0.0	0.0	3	1	400.0	201.99005	1	2	1	54.658447	95.18767	0	0.158	-0.46	-5.514	-5.561	11.0
0.0	0.0	3	1	400.0	201.99005	1	2	1	54.658447	95.18767	0	0.158	-0.46	-5.55	-5.561	11.0
0.0	0.0	3	1	400.0	201.99005	1	2	1	54.658447	95.18767	0	0.158	-0.457	-5.01	-5.168	11.0
0.0	0.0	3	1	400.0	201.99005	1	2	1	54.658447	95.18767	0	0.158	-0.449	-4.368	-4.463	11.0
0.0	0.0	3	1	400.0	201.99005	1	2	1	54.658447	95.18767	0	0.158	-0.441	-4.458	-4.463	11.0
0.0	0.0	3	1	400.0	201.99005	1	2	1	54.658447	95.18767	0	0.159	-0.432	-4.166	-4.147	11.0
0.0	0.0	3	1	400.0	201.99005	1	2	1	54.658447	95.18767	0	0.159	-0.424	-4.145	-4.147	11.0
0.0	0.0	3	1	400.0	201.99005	1	2	1	54.658447	95.18767	0	0.159	-0.411	-3.607	-3.581	11.0
0.0	0.0	3	1	400.0	201.99005	1	2	1	54.658447	95.18767	0	0.159	-0.398	-3.425	-3.328	11.0
0.0	0.0	3	1	400.0	201.99005	1	2	1	54.658447	95.18767	0	0.159	-0.386	-3.351	-3.328	11.0
0.0	0.0	3	1	400.0	201.99005	1	2	1	54.658447	95.18767	0	0.16	-0.371	-2.877	-2.874	11.0
0.0	0.0	3	1	400.0	201.99005	1	2	1	54.658447	95.18767	0	0.16	-0.357	-2.742	-2.671	11.0
0.0	0.0	3	1	400.0	201.99005	1	2	1	54.658447	95.18767	0	0.16	-0.345	-2.681	-2.671	11.0
0.0	0.0	3	1	400.0	201.99005	1	2	1	54.658447	95.18767	0	0.16	-0.33	-2.311	-2.306	11.0
0.0	0.0	3	1	400.0	201.99005	1	2	1	54.658447	95.18767	0	0.161	-0.316	-2.308	-2.306	11.0
0.0	0.0	3	1	400.0	201.99005	1	2	1	54.658447	95.18767	0	0.161	-0.302	-2.15	-2.143	11.0
0.0	0.0	3	1	400.0	201.99005	1	2	1	54.658447	95.18767	0	0.161	-0.287	-1.834	-1.85	11.0
0.0	0.0	3	1	400.0	201.99005	1	2	1	54.658447	95.18767	0	0.162	-0.274	-1.84	-1.85	11.0
0.0	0.0	3	1	400.0	201.99005	1	2	1	54.658447	95.18767	0	0.162	-0.262	-1.745	-1.72	11.0
0.0	0.0	3	1	400.0	201.99005	1	2	1	54.658447	95.18767	0	0.162	-0.249	-1.392	-1.485	11.0
0.0	0.0	3	1	400.0	201.99005	1	2	1	54.658447	95.18767	0	0.163	-0.237	-1.513	-1.485	11.0
0.0	0.0	3	1	400.0	201.99005	1	2	1	54.658447	95.18767	0	0.163	-0.225	-1.366	-1.38	11.0
0.0	0.0	3	1	400.0	201.99005	1	2	1	54.658447	95.18767	0	0.163	-0.215	-1.622	-1.38	11.0
0.0	0.0	3	1	400.0	201.99005	1	2	1	54.658447	95.18767	0	0.163	-0.203	-1.217	-1.191	11.0
0.0	0.0	3	1	400.0	201.99005	1	2	1	54.658447	95.18767	0	0.164	-0.192	-1.042	-1.107	11.0
0.0	0.0	3	1	400.0	201.99005	1	2	1	54.658447	95.18767	0	0.164	-0.183	-1.126	-1.107	11.0
0.0	0.0	3	1	400.0	201.99005	1	2	1	54.658447	95.18767	0	0.164	-0.172	-0.902	-0.956	11.0
0.0	0.0	3	1	400.0	201.99005	1	2	1	54.658447	95.18767	0	0.165	-0.162	-0.911	-0.825	11.0
0.0	0.0	3	1	400.0	201.99005	1	2	1	54.658447	95.18767	0	0.165	-0.153	-0.875	-0.825	11.0
0.0	0.0	3	1	400.0	201.99005	1	2	1	54.658447	95.18767	0	0.166	-0.145	-0.797	-0.767	11.0
0.0	0.0	3	1	400.0	201.99005	1	2	1	54.658447	95.18767	0	0.166	-0.137	-0.777	-0.767	11.0
0.0	0.0	3	1	400.0	201.99005	1	2	1	54.658447	95.18767	0	0.167	-0.13	-0.77	-0.662	11.0
0.0	0.0	3	1	400.0	201.99005	1	2	1	54.658447	95.18767	0	0.167	-0.123	-0.588	-0.571	11.0
0.0	0.0	3	1	400.0	201.99005	1	2	1	54.658447	95.18767	0	0.168	-0.116	-0.579	-0.571	11.0
0.0	0.0	3	1	400.0	201.99005	1	2	1	54.658447	95.18767	0	0.168	-0.109	-0.277	-0.531	11.0
0.0	0.0	3	1	400.0	201.99005	1	2	1	54.658447	95.18767	0	0.169	-0.102	-0.521	-0.493	11.0
0.0	0.0	3	1	400.0	201.99005	1	2	1	54.658447	95.18767	0	0.169	-0.097	-0.511	-0.493	11.0
0.0	0.0	3	1	400.0	201.99005	1	2	1	54.658447	95.18767	0	0.169	-0.092	-0.603	-0.426	11.0
0.0	0.0	3	1	400.0	201.99005	1	2	1	54.658447	95.18767	0	0.17	-0.085	-0.415	-0.426	11.0
0.0	0.0	3	1	400.0	201.99005	1	2	1	54.658447	95.18767	0	0.17	-0.079	-0.375	-0.368	11.0
0.0	0.0	3	1	400.0	201.99005	1	2	1	54.658447	95.18767	0	0.171	-0.075	-0.404	-0.341	11.0
0.0	0.0	3	1	400.0	201.99005	1	2	1	54.658447	95.18767	0	0.171	-0.071	-0.298	-0.341	11.0
0.0	0.0	3	1	400.0	201.99005	1	2	1	54.658447	95.18767	0	0.172	-0.067	-0.423	-0.295	11.0
0.0	0.0	3	1	400.0	201.99005	1	2	1	54.658447	95.18767	0	0.172	-0.063	-0.299	-0.274	11.0
0.0	0.0	3	1	400.0	201.99005	1	2	1	54.658447	95.18767	0	0.173	-0.059	-0.318	-0.274	11.0
0.0	0.0	3	1	400.0	201.99005	1	2	1	54.658447	95.18767	0	0.173	-0.056	-0.256	-0.236	11.0
0.0	0.0	3	1	400.0	201.99005	1	2	1	54.658447	95.18767	0	0.174	-0.053	-0.221	-0.236	11.0
0.0	0.0	3	1	400.0	201.99005	1	2	1	54.658447	95.18767	0	0.174	-0.049	-0.212	-0.219	11.0
0.0	0.0	3	1	400.0	201.99005	1	2	1	54.658447	95.18767	0	0.175	-0.045	-0.183	-0.189	11.0
0.0	0.0	3	1	400.0	201.99005	1	2	1	54.658447	95.18767	0	0.175	-0.041	-0.16	-0.189	11.0
0.0	0.0	3	1	400.0	201.99005	1	2	1	54.658447	95.18767	0	0.176	-0.038	-0.204	-0.176	11.0
0.0	0.0	3	1	400.0	201.99005	1	2	1	54.658447	95.18767	0	0.176	-0.036	-0.154	-0.152	11.0
0.0	0.0	3	1	400.0	201.99005	1	2	1	54.658447	95.18767	0	0.176	-0.034	-0.136	-0.152	11.0
0.0	0.0	3	1	400.0	201.99005	1	2	1	54.658447	95.18767	0	0.177	-0.032	-0.167	-0.131	11.0
0.0	0.0	3	1	400.0	201.99005	1	2	1	54.658447	95.18767	0	0.177	-0.03	-0.119	-0.131	11.0
0.0	0.0	3	1	400.0	201.99005	1	2	1	54.658447	95.18767	0	0.178	-0.027	-0.116	-0.121	11.0
0.0	0.0	3	1	400.0	201.99005	1	2	1	54.658447	95.18767	0	0.178	-0.025	-0.123	-0.105	11.0
0.0	0.0	3	1	400.0	201.99005	1	2	1	54.658447	95.18767	0	0.179	-0.023	-0.107	-0.105	11.0
0.0	0.0	3	1	400.0	201.99005	1	2	1	54.658447	95.18767	0	0.179	-0.022	-0.076	-0.097	11.0
0.0	0.0	3	1	400.0	201.99005	1	2	1	54.658447	95.18767	0	0.18	-0.02	-0.102	-0.084	11.0
0.0	0.0	3	1	400.0	201.99005	1	2	1	54.658447	95.18767	0	0.18	-0.019	-0.055	-0.084	11.0
0.0	0.0	3	1	400.0	201.99005	1	2	1	54.658447	95.18767	0	0.181	-0.019	-0.057	-0.078	11.0
0.0	0.0	3	1	400.0	201.99005	1	2	1	54.658447	95.18767	0	0.181	-0.019	-0.101	-0.078	11.0
0.0	0.0	3	1	400.0	201.99005	1	2	1	54.658447	95.18767	0	0.182	-0.019	-0.058	-0.067	11.0
0.0	0.0	3	1	400.0	201.99005	1	2	1	54.658447	95.18767	0	0.182	-0.019	-0.016	-0.058	11.0
0.0	0.0	3	1	400.0	201.99005	1	2	1	54.658447	95.18767	0	0.182	-0.018	0.039	-0.058	11.0
0.0	0.0	3	1	400.0	201.99005	1	2	1	54.658447	95.18767	0	0.183	-0.018	-0.066	-0.053	11.0
0.0	0.0	3	1	400.0	201.99005	1	2	1	54.658447	95.18767	0	0.183	-0.018	-0.016	-0.049	11.0
0.0	0.0	3	1	400.0	201.99005	1	2	1	54.658447	95.18767	0	0.184	-0.018	-0.128	-0.049	11.0
0.0	0.0	3	1	400.0	201.99005	1	2	1	54.658447	95.18767	0	0.184	-0.018	-0.095	-0.043	11.0
0.0	0.0	3	1	400.0	201.99005	1	2	1	54.658447	95.18767	0	0.185	-0.018	-0.043	-0.043	11.0
0.0	0.0	3	1	400.0	201.99005	1	2	1	54.658447	95.18767	0	0.185	-0.018	-0.06	-0.039	11.0
0.0	0.0	3	1	400.0	201.99005	1	2	1	54.658447	95.18767	0	0.186	-0.018	-0.038	-0.034	11.0
0.0	0.0	3	1	400.0	201.99005	1	2	1	54.658447	95.18767	0	0.186	-0.018	-0.062	-0.034	11.0
0.0	0.0	3	1	400.0	201.99005	1	2	1	54.658447	95.18767	0	0.187	-0.017	-0.047	-0.029	11.0
0.0	0.0	3	1	400.0	201.99005	1	2	1	54.658447	95.18767	0	0.187	-0.016	0.032	-0.027	11.0
0.0	0.0	3	1	400.0	201.99005	1	2	1	54.658447	95.18767	0	0.187	-0.015	-0.077	-0.027	11.0
0.0	0.0	3	1	400.0	201.99005	1	2	1	54.658447	95.18767	0	0.188	-0.014	-0.031	-0.023	11.0
0.0	0.0	3	1	400.0	201.99005	1	2	1	54.658447	95.18767	0	0.188	-0.014	-0.058	-0.023	11.0
0.0	0.0	3	1	400.0	201.99005	1	2	1	54.658447	95.18767	0	0.189	-0.013	-0.001	-0.021	11.0
0.0	0.0	3	1	400.0	201.99005	1	2	1	54.658447	95.18767	0	0.189	-0.012	-0.024	-0.018	11.0
0.0	0.0	3	1	400.0	201.99005	1	2	1	54.658447	95.18767	0	0.189	-0.011	0.02	-0.018	11.0
0.0	0.0	3	1	400.0	201.99005	1	2	1	54.658447	95.18767	0	0.19	-0.011	-0.021	-0.017	11.0
0.0	0.0	3	1	400.0	201.99005	1	2	1	54.658447	95.18767	0	0.19	-0.009	0.012	-0.014	11.0
0.0	0.0	3	1	400.0	201.99005	1	2	1	54.658447	95.18767	0	0.19	-0.009	-0.024	-0.014	11.0
0.0	0.0	3	1	400.0	201.99005	1	2	1	54.658447	95.18767	0	0.191	-0.009	-0.028	-0.013	11.0
0.0	0.0	3	1	400.0	201.99005	1	2	1	54.658447	95.18767	0	0.191	-0.009	-0.017	-0.013	11.0
0.0	0.0	3	1	400.0	201.99005	1	2	1	54.658447	95.18767	0	0.192	-0.008	0.073	-0.011	11.0
0.0	0.0	3	1	400.0	201.99005	1	2	1	54.658447	95.18767	0	0.192	-0.007	-0.03	-0.009	11.0
0.0	0.0	3	1	400.0	201.99005	1	2	1	54.658447	95.18767	0	0.192	-0.006	0.009	-0.009	11.0
0.0	0.0	3	1	400.0	201.99005	1	2	1	54.658447	95.18767	0	0.192	-0.005	0.013	-0.009	11.0
0.0	0.0	3	1	400.0	201.99005	1	2	1	54.658447	95.18767	0	0.193	-0.005	-0.016	-0.007	11.0
0.0	0.0	3	1	400.0	201.99005	1	2	1	54.658447	95.18767	0	0.193	-0.004	0.006	-0.007	11.0
0.0	0.0	3	1	400.0	201.99005	1	2	1	54.658447	95.18767	0	0.193	-0.004	-0.137	-0.007	11.0
0.0	0.0	3	1	400.0	201.99005	1	2	1	54.658447	95.18767	0	0.193	-0.002	-0.005	-0.007	11.0
0.0	0.0	3	1	400.0	201.99005	1	2	1	54.658447	95.18767	0	0.193	-0.001	0.039	-0.006	11.0
0.0	0.0	3	1	400.0	201.99005	1	2	1	54.658447	95.18767	0	0.194	0.0	0.026	-0.005	11.0
0.0	0.0	3	1	400.0	201.99005	1	2	1	54.658447	95.18767	0	0.194	-0.001	-0.043	-0.005	11.0
0.0	0.0	3	1	400.0	201.99005	1	2	1	54.658447	95.18767	0	0.194	0.0	0.038	-0.004	11.0
0.0	0.0	3	1	400.0	201.99005	1	2	1	54.658447	95.18767	0	0.194	0.0	-0.006	-0.004	11.0
0.0	0.0	3	1	400.0	201.99005	1	2	1	54.658447	95.18767	0	0.194	0.0	0.008	-0.004	11.0
0.0	0.0	3	1	400.0	201.99005	1	2	1	54.658447	95.18767	0	0.194	0.0	-0.005	-0.003	11.0
0.0	0.0	3	1	400.0	201.99005	1	2	1	54.658447	95.18767	0	0.194	-0.001	-0.021	-0.003	11.0
0.0	0.0	3	1	400.0	201.99005	1	2	1	54.658447	95.18767	0	0.195	-0.001	-0.014	-0.002	11.0
0.0	0.0	3	1	400.0	201.99005	1	2	1	54.658447	95.18767	0	0.195	0.0	0.0	-0.002	11.0
0.0	0.0	3	1	400.0	201.99005	1	2	1	54.658447	95.18767	0	0.195	0.0	-0.007	-0.002	11.0
0.0	0.0	3	1	400.0	201.99005	1	2	1	54.658447	95.18767	0	0.195	0.0	0.039	-0.002	11.0
0.0	0.0	3	1	400.0	201.99005	1	2	1	54.658447	95.18767	0	0.195	0.0	-0.002	-0.001	11.0
0.0	0.0	3	1	400.0	201.99005	1	2	1	54.658447	95.18767	0	0.195	0.0	0.023	-0.001	11.0
0.0	0.0	3	1	400.0	201.99005	1	2	1	54.658447	95.18767	0	0.195	0.0	0.139	-0.001	11.0
0.0	0.0	3	1	400.0	201.99005	1	2	1	54.658447	95.18767	0	0.195	0.0	-0.009	-0.001	11.0
0.0	0.0	3	1	400.0	201.99005	1	2	1	54.658447	95.18767	0	0.196	0.0	-0.008	-0.001	11.0
0.0	0.0	3	1	400.0	201.99005	1	2	1	54.658447	95.18767	0	0.196	0.0	-0.008	-0.001	11.0
0.0	0.0	3	1	400.0	201.99005	1	2	1	54.658447	95.18767	0	0.196	-0.001	-0.055	-0.001	11.0
0.0	0.0	3	1	400.0	201.99005	1	2	1	54.658447	95.18767	0	0.196	0.0	-0.002	0.0	11.0
0.0	0.0	3	1	400.0	201.99005	1	2	1	54.658447	95.18767	0	0.196	0.0	-0.002	0.0	11.0
0.0	0.0	3	1	400.0	201.99005	1	2	1	54.658447	95.18767	0	0.196	0.0	-0.01	0.0	11.0
0.0	0.0	3	1	400.0	201.99005	1	2	1	54.658447	95.18767	0	0.196	0.0	0.017	0.0	11.0
0.0	0.0	3	1	400.0	201.99005	1	2	1	54.658447	95.18767	0	0.196	-0.001	-0.014	0.0	11.0
0.0	0.0	3	1	400.0	201.99005	1	2	1	54.658447	95.18767	0	0.196	-0.001	-0.029	0.0	11.0
0.0	0.0	3	1	400.0	201.99005	1	2	1	54.658447	95.18767	0	0.196	-0.001	-0.118	0.0	11.0
0.0	0.0	3	1	400.0	201.99005	1	2	1	54.658447	95.18767	0	0.197	0.0	-0.004	0.0	11.0
0.0	0.0	3	1	400.0	201.99005	1	2	1	54.658447	95.18767	0	0.197	-0.001	-0.092	0.0	11.0
0.0	0.0	3	1	400.0	201.99005	1	2	1	54.658447	95.18767	0	0.197	0.0	0.019	0.0	11.0
0.0	0.0	3	1	400.0	201.99005	1	2	1	54.658447	95.18767	0	0.197	-0.001	-0.144	0.0	11.0
0.0	0.0	3	1	400.0	201.99005	1	2	1	54.658447	95.18767	0	0.197	0.0	0.136	0.0	11.0
0.0	0.0	3	1	400.0	201.99005	1	2	1	54.658447	95.18767	0	0.197	0.0	0.005	0.0	11.0
0.0	0.0	3	1	400.0	201.99005	1	2	1	54.658447	95.18767	0	0.197	0.0	0.023	0.0	11.0
0.0	0.0	3	1	400.0	201.99005	1	2	1	54.658447	95.18767	0	0.197	0.0	0.019	0.0	11.0
0.0	0.0	3	1	400.0	201.99005	1	2	1	54.658447	95.18767	0	0.197	0.0	-0.005	0.0	11.0
0.0	0.0	3	1	400.0	201.99005	1	2	1	54.658447	95.18767	0	0.197	-0.001	-0.149	0.0	11.0
0.0	0.0	3	1	400.0	201.99005	1	2	1	54.658447	95.18767	0	0.197	-0.001	-0.053	0.0	11.0
0.0	0.0	3	1	400.0	201.99005	1	2	1	54.658447	95.18767	0	0.197	0.0	-0.003	0.0	11.0
0.0	0.0	3	1	400.0	201.99005	1	2	1	54.658447	95.18767	0	0.198	0.0	0.05	0.0	11.0
0.0	0.0	3	1	400.0	201.99005	1	2	1	54.658447	95.18767	0	0.198	0.0	0.036	0.0	11.0
0.0	0.0	3	1	400.0	201.99005	1	2	1	54.658447	95.18767	0	0.198	0.0	0.005	0.0	11.0
0.0	0.0	3	1	400.0	201.99005	1	2	1	54.658447	95.18767	0	0.198	0.0	0.027	0.0	11.0
0.0	0.0	3	1	400.0	201.99005	1	2	1	54.658447	95.18767	0	0.198	0.0	0.013	0.0	11.0
0.0	0.0	3	1	400.0	201.99005	1	2	1	54.658447	95.18767	0	0.198	-0.001	-0.02	0.0	11.0
0.0	0.0	3	1	400.0	201.99005	1	2	1	54.658447	95.18767	0	0.198	0.0	-0.004	0.0	11.0
0.0	0.0	3	1	400.0	201.99005	1	2	1	54.658447	95.18767	0	0.198	0.0	-0.009	0.0	11.0
0.0	0.0	3	1	400.0	201.99005	1	2	1	54.658447	95.18767	0	0.198	-0.001	-0.175	0.0	11.0
0.0	0.0	3	1	400.0	201.99005	1	2	1	54.658447	95.18767	0	0.198	-0.001	-0.167	0.0	11.0
0.0	0.0	3	1	400.0	201.99005	1	2	1	54.658447	95.18767	0	0.198	0.0	0.043	0.0	11.0
0.0	0.0	3	1	400.0	201.99005	1	2	1	54.658447	95.18767	0	0.198	0.0	-0.008	0.0	11.0
0.0	0.0	3	1	400.0	201.99005	1	2	1	54.658447	95.18767	0	0.198	0.0	-0.003	0.0	11.0
0.0	0.0	3	1	400.0	201.99005	1	2	1	54.658447	95.18767	0	0.198	0.0	0.044	0.0	11.0
0.0	0.0	3	1	400.0	201.99005	1	2	1	54.658447	95.18767	0	0.198	0.0	0.062	0.0	11.0
0.0	0.0	3	1	400.0	201.99005	1	2	1	54.658447	95.18767	0	0.198	-0.001	-0.032	0.0	11.0
0.0	0.0	3	1	400.0	201.99005	1	2	1	54.658447	95.18767	0	0.198	0.0	0.0	0.0	11.0
0.0	0.0	3	1	400.0	201.99005	1	2	1	54.658447	95.18767	0	0.198	-0.001	-0.022	0.0	11.0
0.0	0.0	3	1	400.0	201.99005	1	2	1	54.658447	95.18767	0	0.198	0.0	0.01	0.0	11.0
0.0	0.0	3	1	400.0	201.99005	1	2	1	54.658447	95.18767	0	0.198	0.0	0.039	0.0	11.0
0.0	0.0	3	1	400.0	201.99005	1	2	1	54.658447	95.18767	0	0.198	0.0	0.0	0.0	11.0
0.0	0.0	3	1	400.0	201.99005	1	2	1	54.658447	95.18767	0	0.198	0.0	0.008	0.0	11.0
0.0	0.0	3	1	400.0	201.99005	1	2	1	54.658447	95.18767	0	0.198	0.0	0.021	0.0	11.0
0.0	0.0	3	1	400.0	201.99005	1	2	1	54.658447	95.18767	0	0.198	-0.001	-0.036	0.0	11.0
0.0	0.0	3	1	400.0	201.99005	1	2	1	54.658447	95.18767	0	0.198	0.0	0.018	0.0	11.0
0.0	0.0	3	1	400.0	201.99005	1	2	1	54.658447	95.18767	0	0.198	-0.001	-0.026	0.0	11.0
0.0	0.0	3	1	400.0	201.99005	1	2	1	54.658447	95.18767	0	0.198	0.0	0.02	0.0	11.0
0.0	0.0	3	1	400.0	201.99005	1	2	1	54.658447	95.18767	0	0.198	-0.001	-0.015	0.0	11.0
0.0	0.0	3	1	400.0	201.99005	1	2	1	54.658447	95.18767	0	0.198	0.0	0.159	0.0	11.0
0.0	0.0	3	1	400.0	201.99005	1	2	1	54.658447	95.18767	0	0.198	0.0	0.0	0.0	11.0
0.0	0.0	3	1	400.0	201.99005	1	2	1	54.658447	95.18767	0	0.198	-0.001	-0.018	0.0	11.0
0.0	0.0	3	1	400.0	201.99005	1	2	1	54.658447	95.18767	0	0.198	0.0	0.015	0.0	11.0
0.0	0.0	3	1	400.0	201.99005	1	2	1	54.658447	95.18767	0	0.198	0.0	-0.008	0.0	11.0
0.0	0.0	3	1	400.0	201.99005	1	2	1	54.658447	95.18767	0	0.198	0.0	-0.007	0.0	11.0
0.0	0.0	3	1	400.0	201.99005	1	2	1	54.658447	95.18767	0	0.198	0.0	0.014	0.0	11.0
0.0	0.0	3	1	400.0	201.99005	1	2	1	54.658447	95.18767	0	0.198	0.0	-0.001	0.0	11.0
0.0	0.0	3	1	400.0	201.99005	1	2	1	54.658447	95.18767	0	0.198	0.0	-0.009	0.0	11.0
0.0	0.0	3	1	400.0	201.99005	1	2	1	54.658447	95.18767	0	0.198	0.0	0.066	0.0	11.0
0.0	0.0	3	1	400.0	201.99005	1	2	1	54.658447	95.18767	0	0.198	0.0	0.004	0.0	11.0
0.0	0.0	3	1	400.0	201.99005	1	2	1	54.658447	95.18767	0	0.198	0.0	0.0	0.0	11.0
0.0	0.0	3	1	400.0	201.99005	1	2	1	54.658447	95.18767	0	0.198	-0.001	-0.089	0.0	11.0
0.0	0.0	3	1	400.0	201.99005	1	2	1	54.658447	95.18767	0	0.198	-0.001	-0.09	0.0	11.0
0.0	0.0	3	1	400.0	201.99005	1	2	1	54.658447	95.18767	0	0.198	0.0	0.009	0.0	11.0
0.0	0.0	3	1	400.0	201.99005	1	2	1	54.658447	95.18767	0	0.198	-0.001	-0.032	0.0	11.0
0.0	0.0	3	1	400.0	201.99005	1	2	1	54.658447	95.18767	0	0.198	0.0	-0.001	0.0	11.0
0.0	0.0	3	1	400.0	201.99005	1	2	1	54.658447	95.18767	0	0.198	-0.001	-0.04	0.0	11.0
0.0	0.0	3	1	400.0	201.99005	1	2	1	54.658447	95.18767	0	0.198	0.0	0.033	0.0	11.0
0.0	0.0	3	1	400.0	201.99005	1	2	1	54.658447	95.18767	0	0.198	0.0	-0.005	0.0	11.0
0.0	0.0	3	1	400.0	201.99005	1	2	1	54.658447	95.18767	0	0.198	-0.001	-0.028	0.0	11.0
0.0	0.0	3	1	400.0	201.99005	1	2	1	54.658447	95.18767	0	0.198	-0.001	-0.034	0.0	11.0
0.0	0.0	3	1	400.0	201.99005	1	2	1	54.658447	95.18767	0	0.198	0.0	0.005	0.0	11.0
0.0	0.0	3	1	400.0	201.99005	1	2	1	54.658447	95.18767	0	0.198	0.0	0.022	0.0	11.0
0.0	0.0	3	1	400.0	201.99005	1	2	1	54.658447	95.18767	0	0.198	0.0	-0.006	0.0	11.0
0.0	0.0	3	1	400.0	201.99005	1	2	1	54.658447	95.18767	0	0.198	-0.001	-0.026	0.0	11.0
0.0	0.0	3	1	400.0	201.99005	1	2	1	54.658447	95.18767	0	0.198	0.0	0.033	0.0	11.0
0.0	0.0	3	1	400.0	201.99005	1	2	1	54.658447	95.18767	0	0.198	0.0	0.002	0.0	11.0
0.0	0.0	3	1	400.0	201.99005	1	2	1	54.658447	95.18767	0	0.198	-0.001	-0.023	0.0	11.0
0.0	0.0	3	1	400.0	201.99005	1	2	1	54.658447	95.18767	0	0.198	0.0	0.007	0.0	11.0
0.0	0.0	3	1	400.0	201.99005	1	2	1	54.658447	95.18767	0	0.198	0.0	-0.006	0.0	11.0
0.0	0.0	3	1	400.0	201.99005	1	2	1	54.658447	95.18767	0	0.198	0.0	-0.003	0.0	11.0
0.0	0.0	3	1	400.0	201.99005	1	2	1	54.658447	95.18767	0	0.198	0.0	0.003	0.0	11.0
0.0	0.0	3	1	400.0	201.99005	1	2	1	54.658447	95.18767	0	0.198	-0.001	-0.025	0.0	11.0
0.0	0.0	3	1	400.0	201.99005	1	2	1	54.658447	95.18767	0	0.198	-0.001	-0.012	0.0	11.0
0.0	0.0	3	1	400.0	201.99005	1	2	1	54.658447	95.18767	0	0.198	0.0	-0.004	0.0	11.0
0.0	0.0	3	1	400.0	201.99005	1	2	1	54.658447	95.18767	0	0.198	0.0	0.028	0.0	11.0
0.0	0.0	3	1	400.0	201.99005	1	2	1	54.658447	95.18767	0	0.198	0.0	0.0	0.0	11.0
0.0	0.0	3	1	400.0	201.99005	1	2	1	54.658447	95.18767	0	0.198	0.0	0.064	0.0	11.0
0.0	0.0	3	1	400.0	201.99005	1	2	1	54.658447	95.18767	0	0.198	0.0	0.08	0.0	11.0
0.0	0.0	3	1	400.0	201.99005	1	2	1	54.658447	95.18767	0	0.198	-0.001	-0.073	0.0	11.0
0.0	0.0	3	1	400.0	201.99005	1	2	1	54.658447	95.18767	0	0.198	-0.001	-0.036	0.0	11.0
0.0	0.0	3	1	400.0	201.99005	1	2	1	54.658447	95.18767	0	0.198	0.0	0.029	0.0	11.0
0.0	0.0	3	1	400.0	201.99005	1	2	1	54.658447	95.18767	0	0.198	0.0	-0.003	0.0	11.0
0.0	0.0	3	1	400.0	201.99005	1	2	1	54.658447	95.18767	0	0.198	0.0	-0.01	0.0	11.0
0.0	0.0	3	1	400.0	201.99005	1	2	1	54.658447	95.18767	0	0.198	0.0	0.002	0.0	11.0
0.0	0.0	3	1	400.0	201.99005	1	2	1	54.658447	95.18767	0	0.198	0.0	0.029	0.0	11.0
0.0	0.0	3	1	400.0	201.99005	1	2	1	54.658447	95.18767	0	0.198	0.0	0.006	0.0	11.0
0.0	0.0	3	1	400.0	201.99005	1	2	1	54.658447	95.18767	0	0.198	-0.001	-0.018	0.0	11.0
0.0	0.0	3	1	400.0	201.99005	1	2	1	54.658447	95.18767	0	0.198	0.0	0.018	0.0	11.0
0.0	0.0	3	1	400.0	201.99005	1	2	1	54.658447	95.18767	0	0.198	0.0	0.0	0.0	11.0
0.0	0.0	3	1	400.0	201.99005	1	2	1	54.658447	95.18767	0	0.198	0.0	0.002	0.0	11.0
0.0	0.0	3	1	400.0	201.99005	1	2	1	54.658447	95.18767	0	0.198	0.0	0.045	0.0	11.0
0.0	0.0	3	1	400.0	201.99005	1	2	1	54.658447	95.18767	0	0.198	-0.001	-0.083	0.0	11.0
0.0	0.0	3	1	400.0	201.99005	1	2	1	54.658447	95.18767	0	0.198	0.0	0.032	0.0	11.0
0.0	0.0	3	1	400.0	201.99005	1	2	1	54.658447	95.18767	0	0.198	0.0	0.003	0.0	11.0
0.0	0.0	3	1	400.0	201.99005	1	2	1	54.658447	95.18767	0	0.198	0.0	0.02	0.0	11.0
0.0	0.0	3	1	400.0	201.99005	1	2	1	54.658447	95.18767	0	0.198	-0.001	-0.017	0.0	11.0
0.0	0.0	3	1	400.0	201.99005	1	2	1	54.658447	95.18767	0	0.198	-0.001	-0.185	0.0	11.0
0.0	0.0	3	1	400.0	201.99005	1	2	1	54.658447	95.18767	0	0.198	0.0	0.018	0.0	11.0
0.0	0.0	3	1	400.0	201.99005	1	2	1	54.658447	95.18767	0	0.198	0.0	0.038	0.0	11.0
0.0	0.0	3	1	400.0	201.99005	1	2	1	54.658447	95.18767	0	0.198	0.0	0.089	0.0	11.0
0.0	0.0	3	1	400.0	201.99005	1	2	1	54.658447	95.18767	0	0.198	0.0	-0.011	0.0	11.0
0.0	0.0	3	1	400.0	201.99005	1	2	1	54.658447	95.18767	0	0.198	0.0	-0.002	0.0	11.0
0.0	0.0	3	1	400.0	201.99005	1	2	1	54.658447	95.18767	0	0.198	0.0	0.01	0.0	11.0
0.0	0.0	3	1	400.0	201.99005	1	2	1	54.658447	95.18767	0	0.198	0.0	-0.008	0.0	11.0
0.0	0.0	3	1	400.0	201.99005	1	2	1	54.658447	95.18767	0	0.198	-0.001	-0.016	0.0	11.0
0.0	0.0	3	1	400.0	201.99005	1	2	1	54.658447	95.18767	0	0.198	0.0	-0.003	0.0	11.0
0.0	0.0	3	1	400.0	201.99005	1	2	1	54.658447	95.18767	0	0.198	0.0	0.009	0.0	11.0
0.0	0.0	3	1	400.0	201.99005	1	2	1	54.658447	95.18767	0	0.198	-0.001	-0.025	0.0	11.0
0.0	0.0	3	1	400.0	201.99005	1	2	1	54.658447	95.18767	0	0.198	0.0	0.023	0.0	11.0
0.0	0.0	3	1	400.0	201.99005	1	2	1	54.658447	95.18767	0	0.198	0.0	-0.01	0.0	11.0
0.0	0.0	3	1	400.0	201.99005	1	2	1	54.658447	95.18767	0	0.198	-0.001	-0.015	0.0	11.0
0.0	0.0	3	1	400.0	201.99005	1	2	1	54.658447	95.18767	0	0.198	0.0	0.041	0.0	11.0
0.0	0.0	3	1	400.0	201.99005	1	2	1	54.658447	95.18767	0	0.198	0.0	-0.005	0.0	11.0
0.0	0.0	3	1	400.0	201.99005	1	2	1	54.658447	95.18767	0	0.198	-0.001	-0.017	0.0	11.0
0.0	0.0	3	1	400.0	201.99005	1	2	1	54.658447	95.18767	0	0.198	-0.001	-0.046	0.0	11.0
0.0	0.0	3	1	400.0	201.99005	1	2	1	54.658447	95.18767	0	0.198	0.0	0.003	0.0	11.0
0.0	0.0	3	1	400.0	201.99005	1	2	1	54.658447	95.18767	0	0.198	0.0	0.012	0.0	11.0
0.0	0.0	3	1	400.0	201.99005	1	2	1	54.658447	95.18767	0	0.198	0.0	0.01	0.0	11.0
0.0	0.0	3	1	400.0	201.99005	1	2	1	54.658447	95.18767	0	0.198	0.0	0.073	0.0	11.0
0.0	0.0	3	1	400.0	201.99005	1	2	1	54.658447	95.18767	0	0.198	0.0	0.018	0.0	11.0
0.0	0.0	3	1	400.0	201.99005	1	2	1	54.658447	95.18767	0	0.198	0.0	0.058	0.0	11.0
0.0	0.0	3	1	400.0	201.99005	1	2	1	54.658447	95.18767	0	0.198	-0.001	-0.024	0.0	11.0
0.0	0.0	3	1	400.0	201.99005	1	2	1	54.658447	95.18767	0	0.198	-0.001	-0.029	0.0	11.0
0.0	0.0	3	1	400.0	201.99005	1	2	1	54.658447	95.18767	0	0.198	0.0	0.017	0.0	11.0
0.0	0.0	3	1	400.0	201.99005	1	2	1	54.658447	95.18767	0	0.198	0.0	0.004	0.0	11.0
0.0	0.0	3	1	400.0	201.99005	1	2	1	54.658447	95.18767	0	0.198	0.0	0.016	0.0	11.0
0.0	0.0	3	1	400.0	201.99005	1	2	1	54.658447	95.18767	0	0.198	-0.001	-0.015	0.0	11.0
0.0	0.0	3	1	400.0	201.99005	1	2	1	54.658447	95.18767	0	0.197	-0.001	-0.048	0.0	11.0
0.0	0.0	3	1	400.0	201.99005	1	2	1	54.658447	95.18767	0	0.197	0.0	0.006	0.0	11.0
0.0	0.0	3	1	400.0	201.99005	1	2	1	54.658447	95.18767	0	0.197	0.0	0.077	0.0	11.0
0.0	0.0	3	1	400.0	201.99005	1	2	1	54.658447	95.18767	0	0.197	-0.001	-0.022	0.0	11.0
0.0	0.0	3	1	400.0	201.99005	1	2	1	54.658447	95.18767	0	0.197	0.0	0.008	0.0	11.0
0.0	0.0	3	1	400.0	201.99005	1	2	1	54.658447	95.18767	0	0.197	0.0	0.01	0.0	11.0
0.0	0.0	3	1	400.0	201.99005	1	2	1	54.658447	95.18767	0	0.197	-0.001	-0.018	0.0	11.0
0.0	0.0	3	1	400.0	201.99005	1	2	1	54.658447	95.18767	0	0.197	-0.001	-0.085	0.0	11.0
2805.4175	201.99005	3	2	300.99503	201.99005	0	2	2	54.658447	95.18767	1	0.197	0.0	0.009	0.0	11.0
2805.4175	201.99005	3	2	300.99503	201.99005	0	2	2	54.658447	95.18767	1	0.197	0.0	0.01	0.0	11.0
2805.4175	201.99005	3	2	300.99503	201.99005	0	2	2	54.658447	95.18767	1	0.197	-0.001	-0.067	0.0	11.0
2805.4175	201.99005	3	2	300.99503	201.99005	0	2	2	54.658447	95.18767	1	0.197	0.0	0.173	0.197	11.0
2805.4175	201.99005	3	2	300.99503	201.99005	0	2	2	54.658447	95.18767	1	0.197	0.0	0.145	0.197	11.0
2805.4175	201.99005	3	2	300.99503	201.99005	0	2	2	54.658447	95.18767	1	0.198	0.003	0.542	0.553	11.0
2805.4175	201.99005	3	2	300.99503	201.99005	0	2	2	54.658447	95.18767	1	0.198	0.007	0.668	0.713	11.0
2805.4175	201.99005	3	2	300.99503	201.99005	0	2	2	54.658447	95.18767	1	0.198	0.011	0.709	0.713	11.0
2805.4175	201.99005	3	2	300.99503	201.99005	0	2	2	54.658447	95.18767	1	0.198	0.018	0.94	0.998	11.0
2805.4175	201.99005	3	2	300.99503	201.99005	0	2	2	54.658447	95.18767	1	0.198	0.025	1.053	1.126	11.0
2805.4175	201.99005	3	2	300.99503	201.99005	0	2	2	54.658447	95.18767	1	0.198	0.032	1.131	1.126	11.0
2805.4175	201.99005	3	2	300.99503	201.99005	0	2	2	54.658447	95.18767	1	0.198	0.039	1.402	1.245	11.0
2805.4175	201.99005	3	2	300.99503	201.99005	0	2	2	54.658447	95.18767	1	0.198	0.046	1.222	1.245	11.0
2805.4175	201.99005	3	2	300.99503	201.99005	0	2	2	54.658447	95.18767	1	0.198	0.053	1.452	1.459	11.0
2805.4175	201.99005	3	2	300.99503	201.99005	0	2	2	54.658447	95.18767	1	0.198	0.061	1.542	1.642	11.0
2805.4175	201.99005	3	2	300.99503	201.99005	0	2	2	54.658447	95.18767	1	0.198	0.067	1.613	1.642	11.0
2805.4175	201.99005	3	2	300.99503	201.99005	0	2	2	54.658447	95.18767	1	0.198	0.074	1.68	1.725	11.0
2805.4175	201.99005	3	2	300.99503	201.99005	0	2	2	54.658447	95.18767	1	0.198	0.082	1.798	1.873	11.0
2805.4175	201.99005	3	2	300.99503	201.99005	0	2	2	54.658447	95.18767	1	0.198	0.088	1.863	1.873	11.0
2805.4175	201.99005	3	2	300.99503	201.99005	0	2	2	54.658447	95.18767	1	0.198	0.094	1.85	1.938	11.0
2805.4175	201.99005	3	2	300.99503	201.99005	0	2	2	54.658447	95.18767	1	0.198	0.101	1.957	1.938	11.0
2805.4175	201.99005	3	2	300.99503	201.99005	0	2	2	54.658447	95.18767	1	0.198	0.107	2.069	2.057	11.0
2805.4175	201.99005	3	2	300.99503	201.99005	0	2	2	54.658447	95.18767	1	0.198	0.113	2.137	2.111	11.0
2805.4175	201.99005	3	2	300.99503	201.99005	0	2	2	54.658447	95.18767	1	0.199	0.119	2.121	2.111	11.0
2805.4175	201.99005	3	2	300.99503	201.99005	0	2	2	54.658447	95.18767	1	0.199	0.125	2.162	2.205	11.0
2805.4175	201.99005	3	2	300.99503	201.99005	0	2	2	54.658447	95.18767	1	0.199	0.131	2.289	2.288	11.0
2805.4175	201.99005	3	2	300.99503	201.99005	0	2	2	54.658447	95.18767	1	0.199	0.137	2.276	2.288	11.0
2805.4175	201.99005	3	2	300.99503	201.99005	0	2	2	54.658447	95.18767	1	0.199	0.143	2.333	2.324	11.0
2805.4175	201.99005	3	2	300.99503	201.99005	0	2	2	54.658447	95.18767	1	0.199	0.147	2.263	2.324	11.0
2805.4175	201.99005	3	2	300.99503	201.99005	0	2	2	54.658447	95.18767	1	0.199	0.151	2.419	2.39	11.0
2805.4175	201.99005	3	2	300.99503	201.99005	0	2	2	54.658447	95.18767	1	0.199	0.156	2.404	2.42	11.0
2805.4175	201.99005	3	2	300.99503	201.99005	0	2	2	54.658447	95.18767	1	0.199	0.161	2.467	2.42	11.0
2805.4175	201.99005	3	2	300.99503	201.99005	0	2	2	54.658447	95.18767	1	0.199	0.164	2.514	2.472	11.0
2805.4175	201.99005	3	2	300.99503	201.99005	0	2	2	54.658447	95.18767	1	0.199	0.169	2.464	2.518	11.0
2805.4175	201.99005	3	2	300.99503	201.99005	0	2	2	54.658447	95.18767	1	0.199	0.173	2.503	2.518	11.0
2805.4175	201.99005	3	2	300.99503	201.99005	0	2	2	54.658447	95.18767	1	0.199	0.177	2.554	2.539	11.0
2805.4175	201.99005	3	2	300.99503	201.99005	0	2	2	54.658447	95.18767	1	0.199	0.181	2.59	2.539	11.0
2805.4175	201.99005	3	2	300.99503	201.99005	0	2	2	54.658447	95.18767	1	0.199	0.183	2.526	2.575	11.0
2805.4175	201.99005	3	2	300.99503	201.99005	0	2	2	54.658447	95.18767	1	0.199	0.185	2.589	2.592	11.0
2805.4175	201.99005	3	2	300.99503	201.99005	0	2	2	54.658447	95.18767	1	0.199	0.187	2.634	2.592	11.0
2805.4175	201.99005	3	2	300.99503	201.99005	0	2	2	54.658447	95.18767	1	0.199	0.189	2.62	2.622	11.0
2805.4175	201.99005	3	2	300.99503	201.99005	0	2	2	54.658447	95.18767	1	0.199	0.191	2.602	2.634	11.0
2805.4175	201.99005	3	2	300.99503	201.99005	0	2	2	54.658447	95.18767	1	0.199	0.194	2.732	2.634	11.0
2805.4175	201.99005	3	2	300.99503	201.99005	0	2	2	54.658447	95.18767	1	0.199	0.198	2.679	2.658	11.0
2805.4175	201.99005	3	2	300.99503	201.99005	0	2	2	54.658447	95.18767	1	0.199	0.2	2.651	2.658	11.0
2805.4175	201.99005	3	2	300.99503	201.99005	0	2	2	54.658447	95.18767	1	0.199	0.201	2.647	2.668	11.0
2805.4175	201.99005	3	2	300.99503	201.99005	0	2	2	54.658447	95.18767	1	0.199	0.203	2.681	2.687	11.0
2805.4175	201.99005	3	2	300.99503	201.99005	0	2	2	54.658447	95.18767	1	0.199	0.205	2.692	2.687	11.0
2805.4175	201.99005	3	2	300.99503	201.99005	0	2	2	54.658447	95.18767	1	0.199	0.206	2.646	2.696	11.0
2805.4175	201.99005	3	2	300.99503	201.99005	0	2	2	54.658447	95.18767	1	0.199	0.207	2.658	2.711	11.0
2805.4175	201.99005	3	2	300.99503	201.99005	0	2	2	54.658447	95.18767	1	0.199	0.209	2.689	2.711	11.0
2805.4175	201.99005	3	2	300.99503	201.99005	0	2	2	54.658447	95.18767	1	0.199	0.211	2.695	2.718	11.0
2805.4175	201.99005	3	2	300.99503	201.99005	0	2	2	54.658447	95.18767	1	0.199	0.213	2.728	2.718	11.0
2805.4175	201.99005	3	2	300.99503	201.99005	0	2	2	54.658447	95.18767	1	0.199	0.215	2.684	2.73	11.0
2805.4175	201.99005	3	2	300.99503	201.99005	0	2	2	54.658447	95.18767	1	0.199	0.217	2.698	2.736	11.0
2805.4175	201.99005	3	2	300.99503	201.99005	0	2	2	54.658447	95.18767	1	0.199	0.219	2.738	2.736	11.0
2805.4175	201.99005	3	2	300.99503	201.99005	0	2	2	54.658447	95.18767	1	0.199	0.221	2.755	2.745	11.0
2805.4175	201.99005	3	2	300.99503	201.99005	0	2	2	54.658447	95.18767	1	0.199	0.221	2.722	2.75	11.0
2805.4175	201.99005	3	2	300.99503	201.99005	0	2	2	54.658447	95.18767	1	0.199	0.221	2.74	2.75	11.0
2805.4175	201.99005	3	2	300.99503	201.99005	0	2	2	54.658447	95.18767	1	0.199	0.221	2.79	2.758	11.0
2805.4175	201.99005	3	2	300.99503	201.99005	0	2	2	54.658447	95.18767	1	0.2	0.221	2.705	2.758	11.0
2805.4175	201.99005	3	2	300.99503	201.99005	0	2	2	54.658447	95.18767	1	0.2	0.221	2.816	2.764	11.0
2805.4175	201.99005	3	2	300.99503	201.99005	0	2	2	54.658447	95.18767	1	0.2	0.221	2.861	2.768	11.0
2805.4175	201.99005	3	2	300.99503	201.99005	0	2	2	54.658447	95.18767	1	0.2	0.221	2.711	2.768	11.0
2805.4175	201.99005	3	2	300.99503	201.99005	0	2	2	54.658447	95.18767	1	0.2	0.221	2.749	2.773	11.0
2805.4175	201.99005	3	2	300.99503	201.99005	0	2	2	54.658447	95.18767	1	0.2	0.221	2.778	2.775	11.0
2805.4175	201.99005	3	2	300.99503	201.99005	0	2	2	54.658447	95.18767	1	0.2	0.221	2.699	2.775	11.0
2805.4175	201.99005	3	2	300.99503	201.99005	0	2	2	54.658447	95.18767	1	0.2	0.221	2.806	2.781	11.0
2805.4175	201.99005	3	2	300.99503	201.99005	0	2	2	54.658447	95.18767	1	0.2	0.221	2.734	2.781	11.0
2805.4175	201.99005	3	2	300.99503	201.99005	0	2	2	54.658447	95.18767	1	0.2	0.221	2.746	2.784	11.0
2805.4175	201.99005	3	2	300.99503	201.99005	0	2	2	54.658447	95.18767	1	0.2	0.221	2.767	2.785	11.0
2805.4175	201.99005	3	2	300.99503	201.99005	0	2	2	54.658447	95.18767	1	0.2	0.221	2.823	2.785	11.0
2805.4175	201.99005	3	2	300.99503	201.99005	0	2	2	54.658447	95.18767	1	0.2	0.221	2.746	2.788	11.0
2805.4175	201.99005	3	2	300.99503	201.99005	0	2	2	54.658447	95.18767	1	0.2	0.221	2.752	2.79	11.0
2805.4175	201.99005	3	2	300.99503	201.99005	0	2	2	54.658447	95.18767	1	0.2	0.221	2.81	2.79	11.0
2805.4175	201.99005	3	2	300.99503	201.99005	0	2	2	54.658447	95.18767	1	0.2	0.221	2.833	2.792	11.0
2805.4175	201.99005	3	2	300.99503	201.99005	0	2	2	54.658447	95.18767	1	0.2	0.221	2.807	2.792	11.0
2805.4175	201.99005	3	2	300.99503	201.99005	0	2	2	54.658447	95.18767	1	0.201	0.221	2.722	2.793	11.0
2805.4175	201.99005	3	2	300.99503	201.99005	0	2	2	54.658447	95.18767	1	0.201	0.221	2.78	2.795	11.0
2805.4175	201.99005	3	2	300.99503	201.99005	0	2	2	54.658447	95.18767	1	0.201	0.221	2.768	2.795	11.0
2805.4175	201.99005	3	2	300.99503	201.99005	0	2	2	54.658447	95.18767	1	0.201	0.221	2.895	2.796	11.0
2805.4175	201.99005	3	2	300.99503	201.99005	0	2	2	54.658447	95.18767	1	0.201	0.222	3.108	2.798	11.0
2805.4175	201.99005	3	2	300.99503	201.99005	0	2	2	54.658447	95.18767	1	0.201	0.222	2.814	2.798	11.0
2805.4175	201.99005	3	2	300.99503	201.99005	0	2	2	54.658447	95.18767	1	0.201	0.222	2.851	2.798	11.0
2805.4175	201.99005	3	2	300.99503	201.99005	0	2	2	54.658447	95.18767	1	0.201	0.222	2.755	2.798	11.0
2805.4175	201.99005	3	2	300.99503	201.99005	0	2	2	54.658447	95.18767	1	0.201	0.222	2.841	2.801	11.0
2805.4175	201.99005	3	2	300.99503	201.99005	0	2	2	54.658447	95.18767	1	0.201	0.222	2.841	2.801	11.0
2805.4175	201.99005	3	2	300.99503	201.99005	0	2	2	54.658447	95.18767	1	0.202	0.222	2.791	2.801	11.0
2805.4175	201.99005	3	2	300.99503	201.99005	0	2	2	54.658447	95.18767	1	0.202	0.222	2.802	2.802	11.0
2805.4175	201.99005	3	2	300.99503	201.99005	0	2	2	54.658447	95.18767	1	0.202	0.222	2.791	2.803	11.0
2805.4175	201.99005	3	2	300.99503	201.99005	0	2	2	54.658447	95.18767	1	0.202	0.222	2.773	2.803	11.0
2805.4175	201.99005	3	2	300.99503	201.99005	0	2	2	54.658447	95.18767	1	0.202	0.222	2.781	2.803	11.0
2805.4175	201.99005	3	2	300.99503	201.99005	0	2	2	54.658447	95.18767	1	0.202	0.222	2.871	2.803	11.0
2805.4175	201.99005	3	2	300.99503	201.99005	0	2	2	54.658447	95.18767	1	0.202	0.222	2.769	2.803	11.0
2805.4175	201.99005	3	2	300.99503	201.99005	0	2	2	54.658447	95.18767	1	0.203	0.222	2.781	2.803	11.0
2805.4175	201.99005	3	2	300.99503	201.99005	0	2	2	54.658447	95.18767	1	0.203	0.222	2.83	2.803	11.0
2805.4175	201.99005	3	2	300.99503	201.99005	0	2	2	54.658447	95.18767	1	0.203	0.222	2.768	2.804	11.0
2805.4175	201.99005	3	2	300.99503	201.99005	0	2	2	54.658447	95.18767	1	0.203	0.221	2.851	2.804	11.0
2805.4175	201.99005	3	2	300.99503	201.99005	0	2	2	54.658447	95.18767	1	0.203	0.221	2.832	2.804	11.0
2805.4175	201.99005	3	2	300.99503	201.99005	0	2	2	54.658447	95.18767	1	0.203	0.22	2.648	2.805	11.0
2805.4175	201.99005	3	2	300.99503	201.99005	0	2	2	54.658447	95.18767	1	0.203	0.221	2.787	2.805	11.0
2805.4175	201.99005	3	2	300.99503	201.99005	0	2	2	54.658447	95.18767	1	0.203	0.221	2.843	2.805	11.0
2805.4175	201.99005	3	2	300.99503	201.99005	0	2	2	54.658447	95.18767	1	0.203	0.221	2.725	2.805	11.0
2805.4175	201.99005	3	2	300.99503	201.99005	0	2	2	54.658447	95.18767	1	0.203	0.221	2.676	2.805	11.0
2805.4175	201.99005	3	2	300.99503	201.99005	0	2	2	54.658447	95.18767	1	0.204	0.221	2.763	2.805	11.0
2805.4175	201.99005	3	2	300.99503	201.99005	0	2	2	54.658447	95.18767	1	0.204	0.221	2.773	2.806	11.0
2805.4175	201.99005	3	2	300.99503	201.99005	0	2	2	54.658447	95.18767	1	0.204	0.221	2.771	2.806	11.0
2805.4175	201.99005	3	2	300.99503	201.99005	0	2	2	54.658447	95.18767	1	0.204	0.221	2.857	2.806	11.0
2805.4175	201.99005	3	2	300.99503	201.99005	0	2	2	54.658447	95.18767	1	0.204	0.221	2.791	2.806	11.0
2805.4175	201.99005	3	2	300.99503	201.99005	0	2	2	54.658447	95.18767	1	0.204	0.221	2.804	2.806	11.0
2805.4175	201.99005	3	2	300.99503	201.99005	0	2	2	54.658447	95.18767	1	0.204	0.221	2.809	2.806	11.0
2805.4175	201.99005	3	2	300.99503	201.99005	0	2	2	54.658447	95.18767	1	0.204	0.221	2.784	2.806	11.0
2805.4175	201.99005	3	2	300.99503	201.99005	0	2	2	54.658447	95.18767	1	0.204	0.22	2.609	2.806	11.0
2805.4175	201.99005	3	2	300.99503	201.99005	0	2	2	54.658447	95.18767	1	0.204	0.221	2.898	2.806	11.0
2805.4175	201.99005	3	2	300.99503	201.99005	0	2	2	54.658447	95.18767	1	0.204	0.221	2.816	2.806	11.0
2805.4175	201.99005	3	2	300.99503	201.99005	0	2	2	54.658447	95.18767	1	0.204	0.221	2.84	2.807	11.0
2805.4175	201.99005	3	2	300.99503	201.99005	0	2	2	54.658447	95.18767	1	0.204	0.221	2.792	2.807	11.0
2805.4175	201.99005	3	2	300.99503	201.99005	0	2	2	54.658447	95.18767	1	0.204	0.221	2.847	2.807	11.0
2805.4175	201.99005	3	2	300.99503	201.99005	0	2	2	54.658447	95.18767	1	0.204	0.221	2.836	2.807	11.0
2805.4175	201.99005	3	2	300.99503	201.99005	0	2	2	54.658447	95.18767	1	0.204	0.221	2.806	2.807	11.0
2805.4175	201.99005	3	2	300.99503	201.99005	0	2	2	54.658447	95.18767	1	0.204	0.221	2.776	2.807	11.0
2805.4175	201.99005	3	2	300.99503	201.99005	0	2	2	54.658447	95.18767	1	0.205	0.221	2.818	2.807	11.0
2805.4175	201.99005	3	2	300.99503	201.99005	0	2	2	54.658447	95.18767	1	0.205	0.221	2.784	2.807	11.0
2805.4175	201.99005	3	2	300.99503	201.99005	0	2	2	54.658447	95.18767	1	0.205	0.221	2.686	2.807	11.0
2805.4175	201.99005	3	2	300.99503	201.99005	0	2	2	54.658447	95.18767	1	0.205	0.221	2.817	2.807	11.0
2805.4175	201.99005	3	2	300.99503	201.99005	0	2	2	54.658447	95.18767	1	0.205	0.221	2.791	2.807	11.0
2805.4175	201.99005	3	2	300.99503	201.99005	0	2	2	54.658447	95.18767	1	0.205	0.221	2.798	2.807	11.0
2805.4175	201.99005	3	2	300.99503	201.99005	0	2	2	54.658447	95.18767	1	0.205	0.221	2.778	2.807	11.0
2805.4175	201.99005	3	2	300.99503	201.99005	0	2	2	54.658447	95.18767	1	0.205	0.221	2.804	2.807	11.0
2805.4175	201.99005	3	2	300.99503	201.99005	0	2	2	54.658447	95.18767	1	0.205	0.221	2.745	2.807	11.0
2805.4175	201.99005	3	2	300.99503	201.99005	0	2	2	54.658447	95.18767	1	0.205	0.221	2.841	2.807	11.0
2805.4175	201.99005	3	2	300.99503	201.99005	0	2	2	54.658447	95.18767	1	0.205	0.221	2.873	2.807	11.0
2805.4175	201.99005	3	2	300.99503	201.99005	0	2	2	54.658447	95.18767	1	0.205	0.221	2.819	2.807	11.0
2805.4175	201.99005	3	2	300.99503	201.99005	0	2	2	54.658447	95.18767	1	0.205	0.221	2.83	2.807	11.0
2805.4175	201.99005	3	2	300.99503	201.99005	0	2	2	54.658447	95.18767	1	0.205	0.221	2.803	2.807	11.0
2805.4175	201.99005	3	2	300.99503	201.99005	0	2	2	54.658447	95.18767	1	0.205	0.221	2.813	2.807	11.0
2805.4175	201.99005	3	2	300.99503	201.99005	0	2	2	54.658447	95.18767	1	0.205	0.221	2.821	2.807	11.0
2805.4175	201.99005	3	2	300.99503	201.99005	0	2	2	54.658447	95.18767	1	0.205	0.221	2.797	2.807	11.0
2805.4175	201.99005	3	2	300.99503	201.99005	0	2	2	54.658447	95.18767	1	0.205	0.221	2.839	2.807	11.0
2805.4175	201.99005	3	2	300.99503	201.99005	0	2	2	54.658447	95.18767	1	0.205	0.221	2.798	2.807	11.0
2805.4175	201.99005	3	2	300.99503	201.99005	0	2	2	54.658447	95.18767	1	0.205	0.221	2.801	2.807	11.0
2805.4175	201.99005	3	2	300.99503	201.99005	0	2	2	54.658447	95.18767	1	0.205	0.221	2.772	2.807	11.0
2805.4175	201.99005	3	2	300.99503	201.99005	0	2	2	54.658447	95.18767	1	0.205	0.222	3.022	2.807	11.0
2805.4175	201.99005	3	2	300.99503	201.99005	0	2	2	54.658447	95.18767	1	0.205	0.222	2.778	2.807	11.0
2805.4175	201.99005	3	2	300.99503	201.99005	0	2	2	54.658447	95.18767	1	0.205	0.222	2.788	2.807	11.0
2805.4175	201.99005	3	2	300.99503	201.99005	0	2	2	54.658447	95.18767	1	0.205	0.222	2.787	2.807	11.0
2805.4175	201.99005	3	2	300.99503	201.99005	0	2	2	54.658447	95.18767	1	0.205	0.222	2.826	2.807	11.0
2805.4175	201.99005	3	2	300.99503	201.99005	0	2	2	54.658447	95.18767	1	0.205	0.222	2.794	2.807	11.0
2805.4175	201.99005	3	2	300.99503	201.99005	0	2	2	54.658447	95.18767	1	0.205	0.222	2.841	2.807	11.0
2805.4175	201.99005	3	2	300.99503	201.99005	0	2	2	54.658447	95.18767	1	0.205	0.222	2.767	2.807	11.0
2805.4175	201.99005	3	2	300.99503	201.99005	0	2	2	54.658447	95.18767	1	0.205	0.221	2.804	2.807	11.0
2805.4175	201.99005	3	2	300.99503	201.99005	0	2	2	54.658447	95.18767	1	0.205	0.221	2.764	2.807	11.0
2805.4175	201.99005	3	2	300.99503	201.99005	0	2	2	54.658447	95.18767	1	0.205	0.221	2.854	2.807	11.0
2805.4175	201.99005	3	2	300.99503	201.99005	0	2	2	54.658447	95.18767	1	0.205	0.221	2.828	2.807	11.0
2805.4175	201.99005	3	2	300.99503	201.99005	0	2	2	54.658447	95.18767	1	0.205	0.221	2.816	2.807	11.0
2805.4175	201.99005	3	2	300.99503	201.99005	0	2	2	54.658447	95.18767	1	0.205	0.221	2.811	2.807	11.0
2805.4175	201.99005	3	2	300.99503	201.99005	0	2	2	54.658447	95.18767	1	0.205	0.221	2.782	2.807	11.0
2805.4175	201.99005	3	2	300.99503	201.99005	0	2	2	54.658447	95.18767	1	0.205	0.221	2.843	2.807	11.0
2805.4175	201.99005	3	2	300.99503	201.99005	0	2	2	54.658447	95.18767	1	0.205	0.221	2.786	2.807	11.0
2805.4175	201.99005	3	2	300.99503	201.99005	0	2	2	54.658447	95.18767	1	0.205	0.221	2.808	2.807	11.0
2805.4175	201.99005	3	2	300.99503	201.99005	0	2	2	54.658447	95.18767	1	0.205	0.221	2.799	2.807	11.0
2805.4175	201.99005	3	2	300.99503	201.99005	0	2	2	54.658447	95.18767	1	0.205	0.221	2.808	2.807	11.0
2805.4175	201.99005	3	2	300.99503	201.99005	0	2	2	54.658447	95.18767	1	0.205	0.221	2.834	2.807	11.0
2805.4175	201.99005	3	2	300.99503	201.99005	0	2	2	54.658447	95.18767	1	0.205	0.221	2.788	2.807	11.0
2805.4175	201.99005	3	2	300.99503	201.99005	0	2	2	54.658447	95.18767	1	0.205	0.221	2.805	2.807	11.0
2805.4175	201.99005	3	2	300.99503	201.99005	0	2	2	54.658447	95.18767	1	0.205	0.221	2.834	2.807	11.0
2805.4175	201.99005	3	2	300.99503	201.99005	0	2	2	54.658447	95.18767	1	0.205	0.221	2.841	2.807	11.0
2805.4175	201.99005	3	2	300.99503	201.99005	0	2	2	54.658447	95.18767	1	0.205	0.221	2.835	2.807	11.0
2805.4175	201.99005	3	2	300.99503	201.99005	0	2	2	54.658447	95.18767	1	0.205	0.221	2.874	2.807	11.0
2805.4175	201.99005	3	2	300.99503	201.99005	0	2	2	54.658447	95.18767	1	0.205	0.221	2.808	2.807	11.0
2805.4175	201.99005	3	2	300.99503	201.99005	0	2	2	54.658447	95.18767	1	0.205	0.221	2.815	2.807	11.0
2805.4175	201.99005	3	2	300.99503	201.99005	0	2	2	54.658447	95.18767	1	0.205	0.221	2.831	2.807	11.0
2805.4175	201.99005	3	2	300.99503	201.99005	0	2	2	54.658447	95.18767	1	0.205	0.221	2.821	2.807	11.0
2805.4175	201.99005	3	2	300.99503	201.99005	0	2	2	54.658447	95.18767	1	0.205	0.221	2.745	2.807	11.0
2805.4175	201.99005	3	2	300.99503	201.99005	0	2	2	54.658447	95.18767	1	0.205	0.221	2.815	2.807	11.0
2805.4175	201.99005	3	2	300.99503	201.99005	0	2	2	54.658447	95.18767	1	0.205	0.221	2.813	2.807	11.0
2805.4175	201.99005	3	2	300.99503	201.99005	0	2	2	54.658447	95.18767	1	0.205	0.221	2.813	2.807	11.0
2805.4175	201.99005	3	2	300.99503	201.99005	0	2	2	54.658447	95.18767	1	0.205	0.221	2.797	2.807	11.0
2805.4175	201.99005	3	2	300.99503	201.99005	0	2	2	54.658447	95.18767	1	0.205	0.221	2.784	2.807	11.0
2805.4175	201.99005	3	2	300.99503	201.99005	0	2	2	54.658447	95.18767	1	0.205	0.221	2.819	2.807	11.0
2805.4175	201.99005	3	2	300.99503	201.99005	0	2	2	54.658447	95.18767	1	0.205	0.221	2.812	2.807	11.0
2805.4175	201.99005	3	2	300.99503	201.99005	0	2	2	54.658447	95.18767	1	0.205	0.221	2.78	2.807	11.0
2805.4175	201.99005	3	2	300.99503	201.99005	0	2	2	54.658447	95.18767	1	0.205	0.221	2.8	2.807	11.0
2805.4175	201.99005	3	2	300.99503	201.99005	0	2	2	54.658447	95.18767	1	0.205	0.221	2.747	2.807	11.0
2805.4175	201.99005	3	2	300.99503	201.99005	0	2	2	54.658447	95.18767	1	0.205	0.221	2.825	2.807	11.0
2805.4175	201.99005	3	2	300.99503	201.99005	0	2	2	54.658447	95.18767	1	0.205	0.221	2.791	2.807	11.0
2805.4175	201.99005	3	2	300.99503	201.99005	0	2	2	54.658447	95.18767	1	0.205	0.221	2.833	2.807	11.0
2805.4175	201.99005	3	2	300.99503	201.99005	0	2	2	54.658447	95.18767	1	0.205	0.221	2.817	2.807	11.0
2805.4175	201.99005	3	2	300.99503	201.99005	0	2	2	54.658447	95.18767	1	0.205	0.221	2.859	2.807	11.0
2805.4175	201.99005	3	2	300.99503	201.99005	0	2	2	54.658447	95.18767	1	0.205	0.221	2.791	2.807	11.0
2805.4175	201.99005	3	2	300.99503	201.99005	0	2	2	54.658447	95.18767	1	0.205	0.221	2.808	2.807	11.0
2805.4175	201.99005	3	2	300.99503	201.99005	0	2	2	54.658447	95.18767	1	0.205	0.221	2.771	2.807	11.0
2805.4175	201.99005	3	2	300.99503	201.99005	0	2	2	54.658447	95.18767	1	0.205	0.221	2.797	2.807	11.0
2805.4175	201.99005	3	2	300.99503	201.99005	0	2	2	54.658447	95.18767	1	0.205	0.221	2.823	2.807	11.0
2805.4175	201.99005	3	2	300.99503	201.99005	0	2	2	54.658447	95.18767	1	0.205	0.221	2.813	2.807	11.0
2805.4175	201.99005	3	2	300.99503	201.99005	0	2	2	54.658447	95.18767	1	0.205	0.222	2.787	2.807	11.0
2805.4175	201.99005	3	2	300.99503	201.99005	0	2	2	54.658447	95.18767	1	0.205	0.222	2.757	2.807	11.0
2805.4175	201.99005	3	2	300.99503	201.99005	0	2	2	54.658447	95.18767	1	0.205	0.222	2.824	2.807	11.0
2805.4175	201.99005	3	2	300.99503	201.99005	0	2	2	54.658447	95.18767	1	0.205	0.222	2.791	2.807	11.0
2805.4175	201.99005	3	2	300.99503	201.99005	0	2	2	54.658447	95.18767	1	0.205	0.221	2.541	2.807	11.0
2805.4175	201.99005	3	2	300.99503	201.99005	0	2	2	54.658447	95.18767	1	0.205	0.221	2.796	2.807	11.0
2805.4175	201.99005	3	2	300.99503	201.99005	0	2	2	54.658447	95.18767	1	0.205	0.221	2.844	2.807	11.0
2805.4175	201.99005	3	2	300.99503	201.99005	0	2	2	54.658447	95.18767	1	0.205	0.221	2.82	2.807	11.0
2805.4175	201.99005	3	2	300.99503	201.99005	0	2	2	54.658447	95.18767	1	0.205	0.221	2.826	2.807	11.0
2805.4175	201.99005	3	2	300.99503	201.99005	0	2	2	54.658447	95.18767	1	0.205	0.221	2.812	2.807	11.0
2805.4175	201.99005	3	2	300.99503	201.99005	0	2	2	54.658447	95.18767	1	0.205	0.221	2.852	2.807	11.0
2805.4175	201.99005	3	2	300.99503	201.99005	0	2	2	54.658447	95.18767	1	0.205	0.221	2.824	2.807	11.0
2805.4175	201.99005	3	2	300.99503	201.99005	0	2	2	54.658447	95.18767	1	0.205	0.221	2.824	2.807	11.0
0.0	0.0	3	2	300.99503	201.99005	0	2	2	54.658447	95.18767	0	0.205	0.222	2.941	2.807	11.0
0.0	0.0	3	2	300.99503	201.99005	0	2	2	54.658447	95.18767	0	0.205	0.223	2.791	2.807	11.0
0.0	0.0	3	2	300.99503	201.99005	0	2	2	54.658447	95.18767	0	0.205	0.223	2.734	2.807	11.0
0.0	0.0	3	2	300.99503	201.99005	0	2	2	54.658447	95.18767	0	0.205	0.221	2.588	2.609	11.0
0.0	0.0	3	2	300.99503	201.99005	0	2	2	54.658447	95.18767	0	0.205	0.22	2.612	2.609	11.0
0.0	0.0	3	2	300.99503	201.99005	0	2	2	54.658447	95.18767	0	0.205	0.218	2.42	2.425	11.0
0.0	0.0	3	2	300.99503	201.99005	0	2	2	54.658447	95.18767	0	0.205	0.215	2.146	2.093	11.0
0.0	0.0	3	2	300.99503	201.99005	0	2	2	54.658447	95.18767	0	0.205	0.211	2.108	2.093	11.0
0.0	0.0	3	2	300.99503	201.99005	0	2	2	54.658447	95.18767	0	0.205	0.206	1.911	1.945	11.0
0.0	0.0	3	2	300.99503	201.99005	0	2	2	54.658447	95.18767	0	0.204	0.202	1.974	1.945	11.0
0.0	0.0	3	2	300.99503	201.99005	0	2	2	54.658447	95.18767	0	0.204	0.197	1.838	1.808	11.0
0.0	0.0	3	2	300.99503	201.99005	0	2	2	54.658447	95.18767	0	0.204	0.191	1.557	1.561	11.0
0.0	0.0	3	2	300.99503	201.99005	0	2	2	54.658447	95.18767	0	0.204	0.185	1.557	1.561	11.0
0.0	0.0	3	2	300.99503	201.99005	0	2	2	54.658447	95.18767	0	0.204	0.177	1.338	1.348	11.0
0.0	0.0	3	2	300.99503	201.99005	0	2	2	54.658447	95.18767	0	0.204	0.171	1.297	1.252	11.0
0.0	0.0	3	2	300.99503	201.99005	0	2	2	54.658447	95.18767	0	0.204	0.165	1.249	1.252	11.0
0.0	0.0	3	2	300.99503	201.99005	0	2	2	54.658447	95.18767	0	0.204	0.157	1.116	1.081	11.0
0.0	0.0	3	2	300.99503	201.99005	0	2	2	54.658447	95.18767	0	0.204	0.151	1.026	1.006	11.0
0.0	0.0	3	2	300.99503	201.99005	0	2	2	54.658447	95.18767	0	0.203	0.145	1.001	1.006	11.0
0.0	0.0	3	2	300.99503	201.99005	0	2	2	54.658447	95.18767	0	0.203	0.137	0.913	0.868	11.0
0.0	0.0	3	2	300.99503	201.99005	0	2	2	54.658447	95.18767	0	0.203	0.131	0.899	0.868	11.0
0.0	0.0	3	2	300.99503	201.99005	0	2	2	54.658447	95.18767	0	0.203	0.125	0.748	0.75	11.0
0.0	0.0	3	2	300.99503	201.99005	0	2	2	54.658447	95.18767	0	0.203	0.117	0.681	0.696	11.0
0.0	0.0	3	2	300.99503	201.99005	0	2	2	54.658447	95.18767	0	0.203	0.111	0.688	0.696	11.0
0.0	0.0	3	2	300.99503	201.99005	0	2	2	54.658447	95.18767	0	0.202	0.103	0.457	0.601	11.0
0.0	0.0	3	2	300.99503	201.99005	0	2	2	54.658447	95.18767	0	0.202	0.098	0.546	0.558	11.0
0.0	0.0	3	2	300.99503	201.99005	0	2	2	54.658447	95.18767	0	0.202	0.094	0.581	0.558	11.0
0.0	0.0	3	2	300.99503	201.99005	0	2	2	54.658447	95.18767	0	0.201	0.089	0.455	0.482	11.0
0.0	0.0	3	2	300.99503	201.99005	0	2	2	54.658447	95.18767	0	0.201	0.084	0.471	0.482	11.0
0.0	0.0	3	2	300.99503	201.99005	0	2	2	54.658447	95.18767	0	0.201	0.079	0.443	0.448	11.0
0.0	0.0	3	2	300.99503	201.99005	0	2	2	54.658447	95.18767	0	0.2	0.075	0.408	0.386	11.0
0.0	0.0	3	2	300.99503	201.99005	0	2	2	54.658447	95.18767	0	0.2	0.071	0.399	0.386	11.0
0.0	0.0	3	2	300.99503	201.99005	0	2	2	54.658447	95.18767	0	0.2	0.068	0.548	0.359	11.0
0.0	0.0	3	2	300.99503	201.99005	0	2	2	54.658447	95.18767	0	0.199	0.064	0.347	0.31	11.0
0.0	0.0	3	2	300.99503	201.99005	0	2	2	54.658447	95.18767	0	0.199	0.06	0.334	0.31	11.0
0.0	0.0	3	2	300.99503	201.99005	0	2	2	54.658447	95.18767	0	0.199	0.058	0.297	0.288	11.0
0.0	0.0	3	2	300.99503	201.99005	0	2	2	54.658447	95.18767	0	0.199	0.056	0.287	0.288	11.0
0.0	0.0	3	2	300.99503	201.99005	0	2	2	54.658447	95.18767	0	0.199	0.053	0.264	0.248	11.0
0.0	0.0	3	2	300.99503	201.99005	0	2	2	54.658447	95.18767	0	0.199	0.052	0.499	0.231	11.0
0.0	0.0	3	2	300.99503	201.99005	0	2	2	54.658447	95.18767	0	0.198	0.048	0.226	0.231	11.0
0.0	0.0	3	2	300.99503	201.99005	0	2	2	54.658447	95.18767	0	0.198	0.044	0.18	0.199	11.0
0.0	0.0	3	2	300.99503	201.99005	0	2	2	54.658447	95.18767	0	0.198	0.04	0.21	0.172	11.0
0.0	0.0	3	2	300.99503	201.99005	0	2	2	54.658447	95.18767	0	0.198	0.038	0.212	0.172	11.0
0.0	0.0	3	2	300.99503	201.99005	0	2	2	54.658447	95.18767	0	0.198	0.036	0.194	0.159	11.0
0.0	0.0	3	2	300.99503	201.99005	0	2	2	54.658447	95.18767	0	0.198	0.034	0.18	0.159	11.0
0.0	0.0	3	2	300.99503	201.99005	0	2	2	54.658447	95.18767	0	0.198	0.032	0.089	0.138	11.0
0.0	0.0	3	2	300.99503	201.99005	0	2	2	54.658447	95.18767	0	0.198	0.03	0.136	0.128	11.0
0.0	0.0	3	2	300.99503	201.99005	0	2	2	54.658447	95.18767	0	0.198	0.028	0.127	0.128	11.0
0.0	0.0	3	2	300.99503	201.99005	0	2	2	54.658447	95.18767	0	0.198	0.026	0.103	0.11	11.0
0.0	0.0	3	2	300.99503	201.99005	0	2	2	54.658447	95.18767	0	0.198	0.024	0.085	0.102	11.0
0.0	0.0	3	2	300.99503	201.99005	0	2	2	54.658447	95.18767	0	0.198	0.021	0.079	0.102	11.0
0.0	0.0	3	2	300.99503	201.99005	0	2	2	54.658447	95.18767	0	0.198	0.02	0.244	0.088	11.0
0.0	0.0	3	2	300.99503	201.99005	0	2	2	54.658447	95.18767	0	0.198	0.02	0.105	0.088	11.0
0.0	0.0	3	2	300.99503	201.99005	0	2	2	54.658447	95.18767	0	0.198	0.02	0.054	0.076	11.0
0.0	0.0	3	2	300.99503	201.99005	0	2	2	54.658447	95.18767	0	0.198	0.02	0.055	0.07	11.0
0.0	0.0	3	2	300.99503	201.99005	0	2	2	54.658447	95.18767	0	0.198	0.02	0.083	0.07	11.0
0.0	0.0	3	2	300.99503	201.99005	0	2	2	54.658447	95.18767	0	0.198	0.02	0.035	0.061	11.0
0.0	0.0	3	2	300.99503	201.99005	0	2	2	54.658447	95.18767	0	0.198	0.02	0.063	0.056	11.0
0.0	0.0	3	2	300.99503	201.99005	0	2	2	54.658447	95.18767	0	0.198	0.02	0.058	0.056	11.0
0.0	0.0	3	2	300.99503	201.99005	0	2	2	54.658447	95.18767	0	0.198	0.02	0.053	0.048	11.0
0.0	0.0	3	2	300.99503	201.99005	0	2	2	54.658447	95.18767	0	0.198	0.02	0.044	0.048	11.0
0.0	0.0	3	2	300.99503	201.99005	0	2	2	54.658447	95.18767	0	0.198	0.02	0.076	0.045	11.0
0.0	0.0	3	2	300.99503	201.99005	0	2	2	54.658447	95.18767	0	0.198	0.02	0.029	0.038	11.0
0.0	0.0	3	2	300.99503	201.99005	0	2	2	54.658447	95.18767	0	0.198	0.02	0.192	0.038	11.0
0.0	0.0	3	2	300.99503	201.99005	0	2	2	54.658447	95.18767	0	0.198	0.02	0.029	0.036	11.0
0.0	0.0	3	2	300.99503	201.99005	0	2	2	54.658447	95.18767	0	0.198	0.019	-0.073	0.036	11.0
0.0	0.0	3	2	300.99503	201.99005	0	2	2	54.658447	95.18767	0	0.198	0.019	0.016	0.031	11.0
0.0	0.0	3	2	300.99503	201.99005	0	2	2	54.658447	95.18767	0	0.198	0.019	0.029	0.026	11.0
0.0	0.0	3	2	300.99503	201.99005	0	2	2	54.658447	95.18767	0	0.198	0.019	0.018	0.026	11.0
0.0	0.0	3	2	300.99503	201.99005	0	2	2	54.658447	95.18767	0	0.198	0.017	-0.022	0.024	11.0
0.0	0.0	3	2	300.99503	201.99005	0	2	2	54.658447	95.18767	0	0.198	0.017	0.012	0.021	11.0
0.0	0.0	3	2	300.99503	201.99005	0	2	2	54.658447	95.18767	0	0.198	0.017	0.054	0.021	11.0
0.0	0.0	3	2	300.99503	201.99005	0	2	2	54.658447	95.18767	0	0.198	0.016	0.01	0.019	11.0
0.0	0.0	3	2	300.99503	201.99005	0	2	2	54.658447	95.18767	0	0.198	0.016	0.003	0.016	11.0
0.0	0.0	3	2	300.99503	201.99005	0	2	2	54.658447	95.18767	0	0.198	0.016	0.006	0.016	11.0
0.0	0.0	3	2	300.99503	201.99005	0	2	2	54.658447	95.18767	0	0.198	0.016	0.024	0.015	11.0
0.0	0.0	3	2	300.99503	201.99005	0	2	2	54.658447	95.18767	0	0.198	0.016	0.006	0.015	11.0
0.0	0.0	3	2	300.99503	201.99005	0	2	2	54.658447	95.18767	0	0.198	0.014	-0.013	0.013	11.0
0.0	0.0	3	2	300.99503	201.99005	0	2	2	54.658447	95.18767	0	0.198	0.014	0.009	0.012	11.0
0.0	0.0	3	2	300.99503	201.99005	0	2	2	54.658447	95.18767	0	0.198	0.014	0.035	0.012	11.0
0.0	0.0	3	2	300.99503	201.99005	0	2	2	54.658447	95.18767	0	0.198	0.014	0.026	0.01	11.0
0.0	0.0	3	2	300.99503	201.99005	0	2	2	54.658447	95.18767	0	0.198	0.014	0.037	0.009	11.0
0.0	0.0	3	2	300.99503	201.99005	0	2	2	54.658447	95.18767	0	0.198	0.014	-0.003	0.009	11.0
0.0	0.0	3	2	300.99503	201.99005	0	2	2	54.658447	95.18767	0	0.198	0.014	0.018	0.008	11.0
0.0	0.0	3	2	300.99503	201.99005	0	2	2	54.658447	95.18767	0	0.198	0.014	0.019	0.008	11.0
0.0	0.0	3	2	300.99503	201.99005	0	2	2	54.658447	95.18767	0	0.198	0.012	-0.016	0.006	11.0
0.0	0.0	3	2	300.99503	201.99005	0	2	2	54.658447	95.18767	0	0.198	0.011	0.005	0.006	11.0
0.0	0.0	3	2	300.99503	201.99005	0	2	2	54.658447	95.18767	0	0.198	0.011	0.041	0.006	11.0
0.0	0.0	3	2	300.99503	201.99005	0	2	2	54.658447	95.18767	0	0.198	0.01	-0.023	0.005	11.0
0.0	0.0	3	2	300.99503	201.99005	0	2	2	54.658447	95.18767	0	0.198	0.01	0.01	0.004	11.0
0.0	0.0	3	2	300.99503	201.99005	0	2	2	54.658447	95.18767	0	0.198	0.01	-0.003	0.004	11.0
0.0	0.0	3	2	300.99503	201.99005	0	2	2	54.658447	95.18767	0	0.198	0.01	0.023	0.004	11.0
0.0	0.0	3	2	300.99503	201.99005	0	2	2	54.658447	95.18767	0	0.198	0.01	0.008	0.004	11.0
0.0	0.0	3	2	300.99503	201.99005	0	2	2	54.658447	95.18767	0	0.198	0.008	-0.025	0.003	11.0
0.0	0.0	3	2	300.99503	201.99005	0	2	2	54.658447	95.18767	0	0.198	0.007	-0.033	0.003	11.0
0.0	0.0	3	2	300.99503	201.99005	0	2	2	54.658447	95.18767	0	0.198	0.007	-0.002	0.003	11.0
0.0	0.0	3	2	300.99503	201.99005	0	2	2	54.658447	95.18767	0	0.198	0.007	0.022	0.002	11.0
0.0	0.0	3	2	300.99503	201.99005	0	2	2	54.658447	95.18767	0	0.198	0.006	-0.016	0.002	11.0
0.0	0.0	3	2	300.99503	201.99005	0	2	2	54.658447	95.18767	0	0.198	0.004	-0.028	0.002	11.0
0.0	0.0	3	2	300.99503	201.99005	0	2	2	54.658447	95.18767	0	0.198	0.004	-0.006	0.001	11.0
0.0	0.0	3	2	300.99503	201.99005	0	2	2	54.658447	95.18767	0	0.198	0.003	-0.1	0.001	11.0
0.0	0.0	3	2	300.99503	201.99005	0	2	2	54.658447	95.18767	0	0.198	0.002	-0.127	0.001	11.0
0.0	0.0	3	2	300.99503	201.99005	0	2	2	54.658447	95.18767	0	0.198	0.002	0.032	0.001	11.0
0.0	0.0	3	2	300.99503	201.99005	0	2	2	54.658447	95.18767	0	0.198	0.001	-0.012	0.001	11.0
0.0	0.0	3	2	300.99503	201.99005	0	2	2	54.658447	95.18767	0	0.198	-0.001	-0.012	0.001	11.0
0.0	0.0	3	2	300.99503	201.99005	0	2	2	54.658447	95.18767	0	0.198	-0.001	-0.03	0.0	11.0
0.0	0.0	3	2	300.99503	201.99005	0	2	2	54.658447	95.18767	0	0.198	0.0	0.061	0.0	11.0
0.0	0.0	3	2	300.99503	201.99005	0	2	2	54.658447	95.18767	0	0.198	-0.001	-0.019	0.0	11.0
0.0	0.0	3	2	300.99503	201.99005	0	2	2	54.658447	95.18767	0	0.198	0.0	0.018	0.0	11.0
0.0	0.0	3	2	300.99503	201.99005	0	2	2	54.658447	95.18767	0	0.198	-0.001	-0.021	0.0	11.0
0.0	0.0	3	2	300.99503	201.99005	0	2	2	54.658447	95.18767	0	0.198	0.0	-0.01	0.0	11.0
0.0	0.0	3	2	300.99503	201.99005	0	2	2	54.658447	95.18767	0	0.198	0.0	0.022	0.0	11.0
0.0	0.0	3	2	300.99503	201.99005	0	2	2	54.658447	95.18767	0	0.198	-0.001	-0.017	0.0	11.0
0.0	0.0	3	2	300.99503	201.99005	0	2	2	54.658447	95.18767	0	0.198	-0.001	-0.032	0.0	11.0
0.0	0.0	3	2	300.99503	201.99005	0	2	2	54.658447	95.18767	0	0.198	0.0	-0.005	0.0	11.0
0.0	0.0	3	2	300.99503	201.99005	0	2	2	54.658447	95.18767	0	0.198	0.0	0.0	0.0	11.0
0.0	0.0	3	2	300.99503	201.99005	0	2	2	54.658447	95.18767	0	0.198	0.0	0.009	0.0	11.0
0.0	0.0	3	2	300.99503	201.99005	0	2	2	54.658447	95.18767	0	0.198	0.0	-0.004	0.0	11.0
0.0	0.0	3	2	300.99503	201.99005	0	2	2	54.658447	95.18767	0	0.198	0.0	-0.004	0.0	11.0
0.0	0.0	3	2	300.99503	201.99005	0	2	2	54.658447	95.18767	0	0.198	0.0	0.159	0.0	11.0
0.0	0.0	3	2	300.99503	201.99005	0	2	2	54.658447	95.18767	0	0.198	-0.001	-0.02	0.0	11.0
0.0	0.0	3	2	300.99503	201.99005	0	2	2	54.658447	95.18767	0	0.198	0.0	0.007	0.0	11.0
0.0	0.0	3	2	300.99503	201.99005	0	2	2	54.658447	95.18767	0	0.198	0.0	0.009	0.0	11.0
0.0	0.0	3	2	300.99503	201.99005	0	2	2	54.658447	95.18767	0	0.198	0.0	0.002	0.0	11.0
0.0	0.0	3	2	300.99503	201.99005	0	2	2	54.658447	95.18767	0	0.198	0.0	0.018	0.0	11.0
0.0	0.0	3	2	300.99503	201.99005	0	2	2	54.658447	95.18767	0	0.198	0.0	-0.004	0.0	11.0
0.0	0.0	3	2	300.99503	201.99005	0	2	2	54.658447	95.18767	0	0.198	0.0	0.028	0.0	11.0
0.0	0.0	3	2	300.99503	201.99005	0	2	2	54.658447	95.18767	0	0.198	0.0	0.018	0.0	11.0
0.0	0.0	3	2	300.99503	201.99005	0	2	2	54.658447	95.18767	0	0.198	0.0	0.038	0.0	11.0
0.0	0.0	3	2	300.99503	201.99005	0	2	2	54.658447	95.18767	0	0.198	0.0	0.03	0.0	11.0
0.0	0.0	3	2	300.99503	201.99005	0	2	2	54.658447	95.18767	0	0.198	0.0	0.035	0.0	11.0
0.0	0.0	3	2	300.99503	201.99005	0	2	2	54.658447	95.18767	0	0.198	0.0	-0.004	0.0	11.0
0.0	0.0	3	2	300.99503	201.99005	0	2	2	54.658447	95.18767	0	0.198	0.0	0.007	0.0	11.0
0.0	0.0	3	2	300.99503	201.99005	0	2	2	54.658447	95.18767	0	0.198	0.0	0.032	0.0	11.0
0.0	0.0	3	2	300.99503	201.99005	0	2	2	54.658447	95.18767	0	0.198	-0.001	-0.019	0.0	11.0
0.0	0.0	3	2	300.99503	201.99005	0	2	2	54.658447	95.18767	0	0.198	0.0	0.009	0.0	11.0
0.0	0.0	3	2	300.99503	201.99005	0	2	2	54.658447	95.18767	0	0.198	-0.001	-0.029	0.0	11.0
0.0	0.0	3	2	300.99503	201.99005	0	2	2	54.658447	95.18767	0	0.198	0.0	0.037	0.0	11.0
0.0	0.0	3	2	300.99503	201.99005	0	2	2	54.658447	95.18767	0	0.198	-0.001	-0.217	0.0	11.0
0.0	0.0	3	2	300.99503	201.99005	0	2	2	54.658447	95.18767	0	0.198	-0.001	-0.046	0.0	11.0
0.0	0.0	3	2	300.99503	201.99005	0	2	2	54.658447	95.18767	0	0.198	0.0	-0.011	0.0	11.0
0.0	0.0	3	2	300.99503	201.99005	0	2	2	54.658447	95.18767	0	0.198	-0.001	-0.064	0.0	11.0
0.0	0.0	3	2	300.99503	201.99005	0	2	2	54.658447	95.18767	0	0.198	-0.001	-0.013	0.0	11.0
0.0	0.0	3	2	300.99503	201.99005	0	2	2	54.658447	95.18767	0	0.198	0.0	0.009	0.0	11.0
0.0	0.0	3	2	300.99503	201.99005	0	2	2	54.658447	95.18767	0	0.198	0.0	0.015	0.0	11.0
0.0	0.0	3	2	300.99503	201.99005	0	2	2	54.658447	95.18767	0	0.198	0.0	0.035	0.0	11.0
0.0	0.0	3	2	300.99503	201.99005	0	2	2	54.658447	95.18767	0	0.198	0.0	0.035	0.0	11.0
0.0	0.0	3	2	300.99503	201.99005	0	2	2	54.658447	95.18767	0	0.198	0.0	0.016	0.0	11.0
0.0	0.0	3	2	300.99503	201.99005	0	2	2	54.658447	95.18767	0	0.198	0.0	0.005	0.0	11.0
0.0	0.0	3	2	300.99503	201.99005	0	2	2	54.658447	95.18767	0	0.198	-0.001	-0.033	0.0	11.0
0.0	0.0	3	2	300.99503	201.99005	0	2	2	54.658447	95.18767	0	0.198	0.0	0.049	0.0	11.0
0.0	0.0	3	2	300.99503	201.99005	0	2	2	54.658447	95.18767	0	0.198	0.0	0.131	0.0	11.0
0.0	0.0	3	2	300.99503	201.99005	0	2	2	54.658447	95.18767	0	0.198	0.0	0.013	0.0	11.0
0.0	0.0	3	2	300.99503	201.99005	0	2	2	54.658447	95.18767	0	0.198	0.0	0.001	0.0	11.0
0.0	0.0	3	2	300.99503	201.99005	0	2	2	54.658447	95.18767	0	0.198	0.0	0.0	0.0	11.0
0.0	0.0	3	2	300.99503	201.99005	0	2	2	54.658447	95.18767	0	0.198	0.0	0.032	0.0	11.0
0.0	0.0	3	2	300.99503	201.99005	0	2	2	54.658447	95.18767	0	0.198	0.0	-0.011	0.0	11.0
0.0	0.0	3	2	300.99503	201.99005	0	2	2	54.658447	95.18767	0	0.198	0.0	0.095	0.0	11.0
0.0	0.0	3	2	300.99503	201.99005	0	2	2	54.658447	95.18767	0	0.198	0.0	0.018	0.0	11.0
0.0	0.0	3	2	300.99503	201.99005	0	2	2	54.658447	95.18767	0	0.198	-0.001	-0.015	0.0	11.0
0.0	0.0	3	2	300.99503	201.99005	0	2	2	54.658447	95.18767	0	0.198	0.0	0.007	0.0	11.0
0.0	0.0	3	2	300.99503	201.99005	0	2	2	54.658447	95.18767	0	0.198	0.0	0.014	0.0	11.0
0.0	0.0	3	2	300.99503	201.99005	0	2	2	54.658447	95.18767	0	0.198	0.0	0.016	0.0	11.0
0.0	0.0	3	2	300.99503	201.99005	0	2	2	54.658447	95.18767	0	0.198	0.0	0.012	0.0	11.0
0.0	0.0	3	2	300.99503	201.99005	0	2	2	54.658447	95.18767	0	0.198	0.0	0.01	0.0	11.0
0.0	0.0	3	2	300.99503	201.99005	0	2	2	54.658447	95.18767	0	0.198	0.0	0.172	0.0	11.0
0.0	0.0	3	2	300.99503	201.99005	0	2	2	54.658447	95.18767	0	0.198	0.0	0.008	0.0	11.0
0.0	0.0	3	2	300.99503	201.99005	0	2	2	54.658447	95.18767	0	0.198	0.0	0.014	0.0	11.0
0.0	0.0	3	2	300.99503	201.99005	0	2	2	54.658447	95.18767	0	0.198	0.0	0.044	0.0	11.0
0.0	0.0	3	2	300.99503	201.99005	0	2	2	54.658447	95.18767	0	0.198	0.0	0.023	0.0	11.0
0.0	0.0	3	2	300.99503	201.99005	0	2	2	54.658447	95.18767	0	0.198	0.0	0.009	0.0	11.0
0.0	0.0	3	2	300.99503	201.99005	0	2	2	54.658447	95.18767	0	0.198	0.0	0.06	0.0	11.0
0.0	0.0	3	2	300.99503	201.99005	0	2	2	54.658447	95.18767	0	0.198	0.0	-0.005	0.0	11.0
0.0	0.0	3	2	300.99503	201.99005	0	2	2	54.658447	95.18767	0	0.198	0.0	0.018	0.0	11.0
0.0	0.0	3	2	300.99503	201.99005	0	2	2	54.658447	95.18767	0	0.199	0.0	0.014	0.0	11.0
0.0	0.0	3	2	300.99503	201.99005	0	2	2	54.658447	95.18767	0	0.199	-0.001	-0.024	0.0	11.0
0.0	0.0	3	2	300.99503	201.99005	0	2	2	54.658447	95.18767	0	0.199	-0.001	-0.022	0.0	11.0
0.0	0.0	3	2	300.99503	201.99005	0	2	2	54.658447	95.18767	0	0.199	0.0	0.001	0.0	11.0
0.0	0.0	3	2	300.99503	201.99005	0	2	2	54.658447	95.18767	0	0.199	-0.001	-0.06	0.0	11.0
0.0	0.0	3	2	300.99503	201.99005	0	2	2	54.658447	95.18767	0	0.199	0.0	0.006	0.0	11.0
0.0	0.0	3	2	300.99503	201.99005	0	2	2	54.658447	95.18767	0	0.199	0.0	0.008	0.0	11.0
0.0	0.0	3	2	300.99503	201.99005	0	2	2	54.658447	95.18767	0	0.199	0.0	0.007	0.0	11.0
0.0	0.0	3	2	300.99503	201.99005	0	2	2	54.658447	95.18767	0	0.199	0.0	0.007	0.0	11.0
0.0	0.0	3	2	300.99503	201.99005	0	2	2	54.658447	95.18767	0	0.199	-0.001	-0.027	0.0	11.0
0.0	0.0	3	2	300.99503	201.99005	0	2	2	54.658447	95.18767	0	0.199	-0.001	-0.029	0.0	11.0
0.0	0.0	3	2	300.99503	201.99005	0	2	2	54.658447	95.18767	0	0.199	0.0	0.105	0.0	11.0
0.0	0.0	3	2	300.99503	201.99005	0	2	2	54.658447	95.18767	0	0.199	-0.001	-0.024	0.0	11.0
0.0	0.0	3	2	300.99503	201.99005	0	2	2	54.658447	95.18767	0	0.199	0.0	0.186	0.0	11.0
0.0	0.0	3	2	300.99503	201.99005	0	2	2	54.658447	95.18767	0	0.199	0.0	-0.001	0.0	11.0
0.0	0.0	3	2	300.99503	201.99005	0	2	2	54.658447	95.18767	0	0.199	0.0	0.159	0.0	11.0
0.0	0.0	3	2	300.99503	201.99005	0	2	2	54.658447	95.18767	0	0.199	0.0	0.01	0.0	11.0
0.0	0.0	3	2	300.99503	201.99005	0	2	2	54.658447	95.18767	0	0.199	0.0	0.033	0.0	11.0
0.0	0.0	3	2	300.99503	201.99005	0	2	2	54.658447	95.18767	0	0.199	0.0	0.04	0.0	11.0
0.0	0.0	3	2	300.99503	201.99005	0	2	2	54.658447	95.18767	0	0.199	-0.001	-0.048	0.0	11.0
0.0	0.0	3	2	300.99503	201.99005	0	2	2	54.658447	95.18767	0	0.199	0.0	0.008	0.0	11.0
0.0	0.0	3	2	300.99503	201.99005	0	2	2	54.658447	95.18767	0	0.199	0.0	0.02	0.0	11.0
0.0	0.0	3	2	300.99503	201.99005	0	2	2	54.658447	95.18767	0	0.199	0.0	0.0	0.0	11.0
0.0	0.0	3	2	300.99503	201.99005	0	2	2	54.658447	95.18767	0	0.199	0.0	0.007	0.0	11.0
0.0	0.0	3	2	300.99503	201.99005	0	2	2	54.658447	95.18767	0	0.199	-0.001	-0.087	0.0	11.0
0.0	0.0	3	2	300.99503	201.99005	0	2	2	54.658447	95.18767	0	0.199	0.0	0.025	0.0	11.0
0.0	0.0	3	2	300.99503	201.99005	0	2	2	54.658447	95.18767	0	0.199	0.0	0.005	0.0	11.0
0.0	0.0	3	2	300.99503	201.99005	0	2	2	54.658447	95.18767	0	0.199	-0.001	-0.024	0.0	11.0
0.0	0.0	3	2	300.99503	201.99005	0	2	2	54.658447	95.18767	0	0.199	0.0	-0.007	0.0	11.0
0.0	0.0	3	2	300.99503	201.99005	0	2	2	54.658447	95.18767	0	0.199	0.0	0.001	0.0	11.0
0.0	0.0	3	2	300.99503	201.99005	0	2	2	54.658447	95.18767	0	0.199	0.0	0.213	0.0	11.0
0.0	0.0	3	2	300.99503	201.99005	0	2	2	54.658447	95.18767	0	0.199	-0.001	-0.014	0.0	11.0
0.0	0.0	3	2	300.99503	201.99005	0	2	2	54.658447	95.18767	0	0.199	0.0	-0.011	0.0	11.0
0.0	0.0	3	2	300.99503	201.99005	0	2	2	54.658447	95.18767	0	0.199	-0.001	-0.045	0.0	11.0
0.0	0.0	3	2	300.99503	201.99005	0	2	2	54.658447	95.18767	0	0.199	0.0	0.108	0.0	11.0
0.0	0.0	3	2	300.99503	201.99005	0	2	2	54.658447	95.18767	0	0.199	-0.001	-0.016	0.0	11.0
0.0	0.0	3	2	300.99503	201.99005	0	2	2	54.658447	95.18767	0	0.199	0.0	0.042	0.0	11.0
0.0	0.0	3	2	300.99503	201.99005	0	2	2	54.658447	95.18767	0	0.199	-0.001	-0.045	0.0	11.0
0.0	0.0	3	2	300.99503	201.99005	0	2	2	54.658447	95.18767	0	0.199	-0.001	-0.036	0.0	11.0
[truncated: 8,286 more rows]
