# Supplementary material for: Just noticeable differences for elbow joint torque feedback
Source: Sci Rep. 2021 Dec 7;11:23553. doi: 10.1038/s41598-021-02630-3 (PMC8651665; doi:10.1038/s41598-021-02630-3)
Supplement: Supplementary file 2 — Supplementary Information. [file 41598_2021_2630_MOESM2_ESM.zip › SupplementaryData_ScientificReports_KimAsbeck2021/S12_W2E.csv]

data 1	data 2	data 3	data 4	data 5	data 6	data 7	data 8	data 9	data 10	data 11	data 12	data 13	data 14	data 15	data 16	data 17
0.0	0.0	1	1	400.0	400.0	0	1	1	0.0	0.0	1	0.221	0.0	-0.005	0.0	11.0
0.0	0.0	1	1	400.0	400.0	0	1	1	0.0	0.0	0	0.221	0.0	0.007	0.0	11.0
0.0	0.0	1	1	400.0	400.0	0	1	1	0.0	0.0	0	0.221	-0.001	-0.025	0.0	11.0
0.0	0.0	1	1	400.0	400.0	0	1	1	0.0	0.0	0	0.221	0.0	0.002	0.0	11.0
0.0	0.0	1	1	400.0	400.0	0	1	1	0.0	0.0	0	0.221	0.0	0.164	0.091	11.0
0.0	0.0	1	1	400.0	400.0	0	1	1	0.0	0.0	0	0.221	0.0	0.082	0.091	11.0
0.0	0.0	1	1	400.0	400.0	0	1	1	0.0	0.0	0	0.221	0.0	0.123	0.084	11.0
0.0	0.0	1	1	400.0	400.0	0	1	1	0.0	0.0	0	0.221	0.0	0.092	0.073	11.0
0.0	0.0	1	1	400.0	400.0	0	1	1	0.0	0.0	0	0.221	0.0	0.146	0.073	11.0
0.0	0.0	1	1	400.0	400.0	0	1	1	0.0	0.0	0	0.221	0.0	0.054	0.067	11.0
0.0	0.0	1	1	400.0	400.0	0	1	1	0.0	0.0	0	0.221	0.0	0.083	0.067	11.0
0.0	0.0	1	1	400.0	400.0	0	1	1	0.0	0.0	0	0.221	0.0	0.103	0.058	11.0
0.0	0.0	1	1	400.0	400.0	0	1	1	0.0	0.0	0	0.221	0.0	0.039	0.054	11.0
0.0	0.0	1	1	400.0	400.0	0	1	1	0.0	0.0	0	0.221	0.0	0.051	0.054	11.0
0.0	0.0	1	1	400.0	400.0	0	1	1	0.0	0.0	0	0.221	0.0	0.015	0.046	11.0
0.0	0.0	1	1	400.0	400.0	0	1	1	0.0	0.0	0	0.221	0.0	0.039	0.043	11.0
0.0	0.0	1	1	400.0	400.0	0	1	1	0.0	0.0	0	0.221	-0.001	-0.021	0.043	11.0
0.0	0.0	1	1	400.0	400.0	0	1	1	0.0	0.0	0	0.221	0.0	0.032	0.037	11.0
0.0	0.0	1	1	400.0	400.0	0	1	1	0.0	0.0	0	0.221	0.0	0.055	0.037	11.0
0.0	0.0	1	1	400.0	400.0	0	1	1	0.0	0.0	0	0.221	-0.001	-0.019	0.032	11.0
0.0	0.0	1	1	400.0	400.0	0	1	1	0.0	0.0	0	0.221	0.0	0.041	0.029	11.0
0.0	0.0	1	1	400.0	400.0	0	1	1	0.0	0.0	0	0.221	0.0	0.033	0.029	11.0
0.0	0.0	1	1	400.0	400.0	0	1	1	0.0	0.0	0	0.221	0.0	0.015	0.025	11.0
0.0	0.0	1	1	400.0	400.0	0	1	1	0.0	0.0	0	0.221	0.0	0.163	0.023	11.0
0.0	0.0	1	1	400.0	400.0	0	1	1	0.0	0.0	0	0.221	0.0	0.034	0.023	11.0
0.0	0.0	1	1	400.0	400.0	0	1	1	0.0	0.0	0	0.221	0.0	0.04	0.02	11.0
0.0	0.0	1	1	400.0	400.0	0	1	1	0.0	0.0	0	0.221	0.0	0.048	0.02	11.0
0.0	0.0	1	1	400.0	400.0	0	1	1	0.0	0.0	0	0.221	0.0	0.033	0.018	11.0
0.0	0.0	1	1	400.0	400.0	0	1	1	0.0	0.0	0	0.221	0.0	0.024	0.016	11.0
0.0	0.0	1	1	400.0	400.0	0	1	1	0.0	0.0	0	0.221	0.0	-0.011	0.016	11.0
0.0	0.0	1	1	400.0	400.0	0	1	1	0.0	0.0	0	0.221	0.0	0.025	0.013	11.0
0.0	0.0	1	1	400.0	400.0	0	1	1	0.0	0.0	0	0.221	0.0	-0.004	0.012	11.0
0.0	0.0	1	1	400.0	400.0	0	1	1	0.0	0.0	0	0.221	0.0	0.146	0.012	11.0
0.0	0.0	1	1	400.0	400.0	0	1	1	0.0	0.0	0	0.221	0.0	0.0	0.01	11.0
0.0	0.0	1	1	400.0	400.0	0	1	1	0.0	0.0	0	0.221	0.0	0.003	0.01	11.0
0.0	0.0	1	1	400.0	400.0	0	1	1	0.0	0.0	0	0.221	0.0	0.022	0.01	11.0
0.0	0.0	1	1	400.0	400.0	0	1	1	0.0	0.0	0	0.221	0.0	-0.003	0.009	11.0
0.0	0.0	1	1	400.0	400.0	0	1	1	0.0	0.0	0	0.221	0.0	0.023	0.009	11.0
0.0	0.0	1	1	400.0	400.0	0	1	1	0.0	0.0	0	0.221	0.0	0.005	0.007	11.0
0.0	0.0	1	1	400.0	400.0	0	1	1	0.0	0.0	0	0.221	-0.001	-0.148	0.006	11.0
0.0	0.0	1	1	400.0	400.0	0	1	1	0.0	0.0	0	0.221	-0.001	-0.075	0.006	11.0
0.0	0.0	1	1	400.0	400.0	0	1	1	0.0	0.0	0	0.221	0.0	-0.002	0.006	11.0
0.0	0.0	1	1	400.0	400.0	0	1	1	0.0	0.0	0	0.221	0.0	-0.008	0.006	11.0
0.0	0.0	1	1	400.0	400.0	0	1	1	0.0	0.0	0	0.221	-0.001	-0.012	0.005	11.0
0.0	0.0	1	1	400.0	400.0	0	1	1	0.0	0.0	0	0.221	0.0	0.217	0.004	11.0
0.0	0.0	1	1	400.0	400.0	0	1	1	0.0	0.0	0	0.221	0.0	0.02	0.004	11.0
0.0	0.0	1	1	400.0	400.0	0	1	1	0.0	0.0	0	0.221	0.0	-0.007	0.003	11.0
0.0	0.0	1	1	400.0	400.0	0	1	1	0.0	0.0	0	0.221	0.0	-0.006	0.003	11.0
0.0	0.0	1	1	400.0	400.0	0	1	1	0.0	0.0	0	0.221	0.0	-0.007	0.003	11.0
0.0	0.0	1	1	400.0	400.0	0	1	1	0.0	0.0	0	0.221	0.0	0.065	0.002	11.0
0.0	0.0	1	1	400.0	400.0	0	1	1	0.0	0.0	0	0.221	0.0	0.006	0.002	11.0
0.0	0.0	1	1	400.0	400.0	0	1	1	0.0	0.0	0	0.221	0.0	0.013	0.002	11.0
0.0	0.0	1	1	400.0	400.0	0	1	1	0.0	0.0	0	0.221	-0.001	-0.085	0.002	11.0
0.0	0.0	1	1	400.0	400.0	0	1	1	0.0	0.0	0	0.221	0.0	0.013	0.002	11.0
0.0	0.0	1	1	400.0	400.0	0	1	1	0.0	0.0	0	0.221	0.0	0.01	0.001	11.0
0.0	0.0	1	1	400.0	400.0	0	1	1	0.0	0.0	0	0.221	0.0	0.028	0.001	11.0
0.0	0.0	1	1	400.0	400.0	0	1	1	0.0	0.0	0	0.221	0.0	0.004	0.001	11.0
0.0	0.0	1	1	400.0	400.0	0	1	1	0.0	0.0	0	0.221	-0.001	-0.085	0.001	11.0
0.0	0.0	1	1	400.0	400.0	0	1	1	0.0	0.0	0	0.221	0.0	0.0	0.001	11.0
0.0	0.0	1	1	400.0	400.0	0	1	1	0.0	0.0	0	0.221	0.0	0.032	0.001	11.0
0.0	0.0	1	1	400.0	400.0	0	1	1	0.0	0.0	0	0.221	0.0	0.0	0.0	11.0
0.0	0.0	1	1	400.0	400.0	0	1	1	0.0	0.0	0	0.221	0.0	0.027	0.0	11.0
0.0	0.0	1	1	400.0	400.0	0	1	1	0.0	0.0	0	0.221	0.0	0.007	0.0	11.0
0.0	0.0	1	1	400.0	400.0	0	1	1	0.0	0.0	0	0.221	-0.001	-0.044	0.0	11.0
0.0	0.0	1	1	400.0	400.0	0	1	1	0.0	0.0	0	0.221	0.0	-0.003	0.0	11.0
0.0	0.0	1	1	400.0	400.0	0	1	1	0.0	0.0	0	0.221	0.0	-0.005	0.0	11.0
0.0	0.0	1	1	400.0	400.0	0	1	1	0.0	0.0	0	0.221	0.0	0.022	0.0	11.0
0.0	0.0	1	1	400.0	400.0	0	1	1	0.0	0.0	0	0.221	-0.001	-0.047	0.0	11.0
0.0	0.0	1	1	400.0	400.0	0	1	1	0.0	0.0	0	0.221	-0.001	-0.08	0.0	11.0
0.0	0.0	1	1	400.0	400.0	0	1	1	0.0	0.0	0	0.221	0.0	-0.004	0.0	11.0
0.0	0.0	1	1	400.0	400.0	0	1	1	0.0	0.0	0	0.221	0.0	0.019	0.0	11.0
0.0	0.0	1	1	400.0	400.0	0	1	1	0.0	0.0	0	0.221	-0.001	-0.012	0.0	11.0
0.0	0.0	1	1	400.0	400.0	0	1	1	0.0	0.0	0	0.221	0.0	-0.004	0.0	11.0
0.0	0.0	1	1	400.0	400.0	0	1	1	0.0	0.0	0	0.221	0.0	-0.003	0.0	11.0
0.0	0.0	1	1	400.0	400.0	0	1	1	0.0	0.0	0	0.221	-0.001	-0.019	0.0	11.0
0.0	0.0	1	1	400.0	400.0	0	1	1	0.0	0.0	0	0.221	0.0	0.022	0.0	11.0
0.0	0.0	1	1	400.0	400.0	0	1	1	0.0	0.0	0	0.221	0.0	0.012	0.0	11.0
0.0	0.0	1	1	400.0	400.0	0	1	1	0.0	0.0	0	0.221	0.0	0.014	0.0	11.0
0.0	0.0	1	1	400.0	400.0	0	1	1	0.0	0.0	0	0.221	-0.001	-0.093	0.0	11.0
0.0	0.0	1	1	400.0	400.0	0	1	1	0.0	0.0	0	0.221	0.0	0.135	0.0	11.0
0.0	0.0	1	1	400.0	400.0	0	1	1	0.0	0.0	0	0.221	0.0	-0.002	0.0	11.0
0.0	0.0	1	1	400.0	400.0	0	1	1	0.0	0.0	0	0.221	-0.001	-0.019	0.0	11.0
0.0	0.0	1	1	400.0	400.0	0	1	1	0.0	0.0	0	0.221	0.0	0.009	0.0	11.0
0.0	0.0	1	1	400.0	400.0	0	1	1	0.0	0.0	0	0.221	0.0	0.0	0.0	11.0
0.0	0.0	1	1	400.0	400.0	0	1	1	0.0	0.0	0	0.221	0.0	0.009	0.0	11.0
0.0	0.0	1	1	400.0	400.0	0	1	1	0.0	0.0	0	0.221	-0.001	-0.016	0.0	11.0
0.0	0.0	1	1	400.0	400.0	0	1	1	0.0	0.0	0	0.221	-0.001	-0.045	0.0	11.0
0.0	0.0	1	1	400.0	400.0	0	1	1	0.0	0.0	0	0.221	-0.001	-0.016	0.0	11.0
0.0	0.0	1	1	400.0	400.0	0	1	1	0.0	0.0	0	0.221	-0.001	-0.018	0.0	11.0
0.0	0.0	1	1	400.0	400.0	0	1	1	0.0	0.0	0	0.221	0.0	-0.011	0.0	11.0
0.0	0.0	1	1	400.0	400.0	0	1	1	0.0	0.0	0	0.221	0.0	0.009	0.0	11.0
0.0	0.0	1	1	400.0	400.0	0	1	1	0.0	0.0	0	0.221	-0.001	-0.173	0.0	11.0
0.0	0.0	1	1	400.0	400.0	0	1	1	0.0	0.0	0	0.221	0.0	0.014	0.0	11.0
0.0	0.0	1	1	400.0	400.0	0	1	1	0.0	0.0	0	0.221	0.0	0.019	0.0	11.0
0.0	0.0	1	1	400.0	400.0	0	1	1	0.0	0.0	0	0.221	0.0	0.002	0.0	11.0
0.0	0.0	1	1	400.0	400.0	0	1	1	0.0	0.0	0	0.221	0.0	0.009	0.0	11.0
0.0	0.0	1	1	400.0	400.0	0	1	1	0.0	0.0	0	0.221	0.0	-0.004	0.0	11.0
0.0	0.0	1	1	400.0	400.0	0	1	1	0.0	0.0	0	0.221	0.0	0.001	0.0	11.0
0.0	0.0	1	1	400.0	400.0	0	1	1	0.0	0.0	0	0.221	-0.001	-0.012	0.0	11.0
0.0	0.0	1	1	400.0	400.0	0	1	1	0.0	0.0	0	0.221	0.0	-0.003	0.0	11.0
0.0	0.0	1	1	400.0	400.0	0	1	1	0.0	0.0	0	0.221	0.0	0.043	0.0	11.0
0.0	0.0	1	1	400.0	400.0	0	1	1	0.0	0.0	0	0.221	0.0	0.011	0.0	11.0
0.0	0.0	1	1	400.0	400.0	0	1	1	0.0	0.0	0	0.221	-0.001	-0.024	0.0	11.0
0.0	0.0	1	1	400.0	400.0	0	1	1	0.0	0.0	0	0.221	-0.001	-0.022	0.0	11.0
0.0	0.0	1	1	400.0	400.0	0	1	1	0.0	0.0	0	0.221	0.0	0.021	0.0	11.0
0.0	0.0	1	1	400.0	400.0	0	1	1	0.0	0.0	0	0.221	0.0	0.124	0.0	11.0
0.0	0.0	1	1	400.0	400.0	0	1	1	0.0	0.0	0	0.221	0.0	0.039	0.0	11.0
0.0	0.0	1	1	400.0	400.0	0	1	1	0.0	0.0	0	0.221	0.0	0.014	0.0	11.0
0.0	0.0	1	1	400.0	400.0	0	1	1	0.0	0.0	0	0.221	0.0	0.02	0.0	11.0
0.0	0.0	1	1	400.0	400.0	0	1	1	0.0	0.0	0	0.221	0.0	0.033	0.0	11.0
0.0	0.0	1	1	400.0	400.0	0	1	1	0.0	0.0	0	0.221	0.0	0.099	0.0	11.0
0.0	0.0	1	1	400.0	400.0	0	1	1	0.0	0.0	0	0.221	0.0	-0.001	0.0	11.0
0.0	0.0	1	1	400.0	400.0	0	1	1	0.0	0.0	0	0.221	0.0	0.009	0.0	11.0
0.0	0.0	1	1	400.0	400.0	0	1	1	0.0	0.0	0	0.221	0.0	0.045	0.0	11.0
0.0	0.0	1	1	400.0	400.0	0	1	1	0.0	0.0	0	0.221	0.0	-0.007	0.0	11.0
0.0	0.0	1	1	400.0	400.0	0	1	1	0.0	0.0	0	0.221	0.0	0.131	0.0	11.0
0.0	0.0	1	1	400.0	400.0	0	1	1	0.0	0.0	0	0.221	-0.001	-0.025	0.0	11.0
0.0	0.0	1	1	400.0	400.0	0	1	1	0.0	0.0	0	0.221	0.0	0.013	0.0	11.0
0.0	0.0	1	1	400.0	400.0	0	1	1	0.0	0.0	0	0.221	0.0	0.049	0.0	11.0
0.0	0.0	1	1	400.0	400.0	0	1	1	0.0	0.0	0	0.221	0.0	0.02	0.0	11.0
0.0	0.0	1	1	400.0	400.0	0	1	1	0.0	0.0	0	0.221	0.0	0.008	0.0	11.0
0.0	0.0	1	1	400.0	400.0	0	1	1	0.0	0.0	0	0.221	0.0	0.133	0.0	11.0
0.0	0.0	1	1	400.0	400.0	0	1	1	0.0	0.0	0	0.221	0.0	0.066	0.0	11.0
0.0	0.0	1	1	400.0	400.0	0	1	1	0.0	0.0	0	0.221	0.0	0.003	0.0	11.0
0.0	0.0	1	1	400.0	400.0	0	1	1	0.0	0.0	0	0.221	-0.001	-0.06	0.0	11.0
0.0	0.0	1	1	400.0	400.0	0	1	1	0.0	0.0	0	0.221	0.0	-0.01	0.0	11.0
0.0	0.0	1	1	400.0	400.0	0	1	1	0.0	0.0	0	0.221	0.0	0.177	0.0	11.0
0.0	0.0	1	1	400.0	400.0	0	1	1	0.0	0.0	0	0.221	0.0	-0.011	0.0	11.0
0.0	0.0	1	1	400.0	400.0	0	1	1	0.0	0.0	0	0.221	-0.001	-0.025	0.0	11.0
0.0	0.0	1	1	400.0	400.0	0	1	1	0.0	0.0	0	0.221	0.0	-0.011	0.0	11.0
0.0	0.0	1	1	400.0	400.0	0	1	1	0.0	0.0	0	0.221	0.0	0.037	0.0	11.0
0.0	0.0	1	1	400.0	400.0	0	1	1	0.0	0.0	0	0.221	0.0	0.001	0.0	11.0
0.0	0.0	1	1	400.0	400.0	0	1	1	0.0	0.0	0	0.221	-0.001	-0.013	0.0	11.0
0.0	0.0	1	1	400.0	400.0	0	1	1	0.0	0.0	0	0.221	-0.001	-0.014	0.0	11.0
0.0	0.0	1	1	400.0	400.0	0	1	1	0.0	0.0	0	0.221	0.0	0.06	0.0	11.0
0.0	0.0	1	1	400.0	400.0	0	1	1	0.0	0.0	0	0.221	0.0	0.02	0.0	11.0
0.0	0.0	1	1	400.0	400.0	0	1	1	0.0	0.0	0	0.221	0.0	-0.002	0.0	11.0
0.0	0.0	1	1	400.0	400.0	0	1	1	0.0	0.0	0	0.221	-0.001	-0.023	0.0	11.0
0.0	0.0	1	1	400.0	400.0	0	1	1	0.0	0.0	0	0.221	0.0	0.026	0.0	11.0
0.0	0.0	1	1	400.0	400.0	0	1	1	0.0	0.0	0	0.221	0.0	0.005	0.0	11.0
0.0	0.0	1	1	400.0	400.0	0	1	1	0.0	0.0	0	0.221	-0.001	-0.036	0.0	11.0
0.0	0.0	1	1	400.0	400.0	0	1	1	0.0	0.0	0	0.221	0.0	-0.008	0.0	11.0
0.0	0.0	1	1	400.0	400.0	0	1	1	0.0	0.0	0	0.221	-0.001	-0.027	0.0	11.0
0.0	0.0	1	1	400.0	400.0	0	1	1	0.0	0.0	0	0.221	0.0	0.035	0.0	11.0
0.0	0.0	1	1	400.0	400.0	0	1	1	0.0	0.0	0	0.221	0.0	0.011	0.0	11.0
0.0	0.0	1	1	400.0	400.0	0	1	1	0.0	0.0	0	0.221	0.0	0.022	0.0	11.0
0.0	0.0	1	1	400.0	400.0	0	1	1	0.0	0.0	0	0.221	-0.001	-0.057	0.0	11.0
0.0	0.0	1	1	400.0	400.0	0	1	1	0.0	0.0	0	0.221	0.0	0.007	0.0	11.0
0.0	0.0	1	1	400.0	400.0	0	1	1	0.0	0.0	0	0.221	0.0	0.021	0.0	11.0
0.0	0.0	1	1	400.0	400.0	0	1	1	0.0	0.0	0	0.221	-0.001	-0.03	0.0	11.0
0.0	0.0	1	1	400.0	400.0	0	1	1	0.0	0.0	0	0.221	0.0	0.003	0.0	11.0
0.0	0.0	1	1	400.0	400.0	0	1	1	0.0	0.0	0	0.221	0.0	0.08	0.0	11.0
0.0	0.0	1	1	400.0	400.0	0	1	1	0.0	0.0	0	0.221	0.0	0.0	0.0	11.0
0.0	0.0	1	1	400.0	400.0	0	1	1	0.0	0.0	0	0.221	-0.001	-0.012	0.0	11.0
0.0	0.0	1	1	400.0	400.0	0	1	1	0.0	0.0	0	0.221	0.0	0.024	0.0	11.0
0.0	0.0	1	1	400.0	400.0	0	1	1	0.0	0.0	0	0.221	0.0	0.009	0.0	11.0
0.0	0.0	1	1	400.0	400.0	0	1	1	0.0	0.0	0	0.221	0.0	-0.005	0.0	11.0
0.0	0.0	1	1	400.0	400.0	0	1	1	0.0	0.0	0	0.221	-0.001	-0.013	0.0	11.0
0.0	0.0	1	1	400.0	400.0	0	1	1	0.0	0.0	0	0.221	0.0	0.04	0.0	11.0
0.0	0.0	1	1	400.0	400.0	0	1	1	0.0	0.0	0	0.221	0.0	-0.002	0.0	11.0
0.0	0.0	1	1	400.0	400.0	0	1	1	0.0	0.0	0	0.221	0.0	0.03	0.0	11.0
0.0	0.0	1	1	400.0	400.0	0	1	1	0.0	0.0	0	0.221	0.0	0.004	0.0	11.0
0.0	0.0	1	1	400.0	400.0	0	1	1	0.0	0.0	0	0.221	0.0	0.004	0.0	11.0
0.0	0.0	1	1	400.0	400.0	0	1	1	0.0	0.0	0	0.221	-0.001	-0.021	0.0	11.0
0.0	0.0	1	1	400.0	400.0	0	1	1	0.0	0.0	0	0.221	0.0	0.033	0.0	11.0
0.0	0.0	1	1	400.0	400.0	0	1	1	0.0	0.0	0	0.221	0.0	0.02	0.0	11.0
0.0	0.0	1	1	400.0	400.0	0	1	1	0.0	0.0	0	0.221	0.0	0.004	0.0	11.0
0.0	0.0	1	1	400.0	400.0	0	1	1	0.0	0.0	0	0.221	-0.001	-0.025	0.0	11.0
0.0	0.0	1	1	400.0	400.0	0	1	1	0.0	0.0	0	0.221	0.0	0.03	0.0	11.0
0.0	0.0	1	1	400.0	400.0	0	1	1	0.0	0.0	0	0.221	0.0	0.021	0.0	11.0
0.0	0.0	1	1	400.0	400.0	0	1	1	0.0	0.0	0	0.221	-0.001	-0.016	0.0	11.0
0.0	0.0	1	1	400.0	400.0	0	1	1	0.0	0.0	0	0.221	-0.001	-0.089	0.0	11.0
0.0	0.0	1	1	400.0	400.0	0	1	1	0.0	0.0	0	0.221	-0.001	-0.03	0.0	11.0
0.0	0.0	1	1	400.0	400.0	0	1	1	0.0	0.0	0	0.221	-0.001	-0.055	0.0	11.0
0.0	0.0	1	1	400.0	400.0	0	1	1	0.0	0.0	0	0.221	0.0	-0.009	0.0	11.0
0.0	0.0	1	1	400.0	400.0	0	1	1	0.0	0.0	0	0.221	0.0	0.004	0.0	11.0
0.0	0.0	1	1	400.0	400.0	0	1	1	0.0	0.0	0	0.221	0.0	0.016	0.0	11.0
0.0	0.0	1	1	400.0	400.0	0	1	1	0.0	0.0	0	0.221	-0.001	-0.015	0.0	11.0
0.0	0.0	1	1	400.0	400.0	0	1	1	0.0	0.0	0	0.221	0.0	0.057	0.0	11.0
0.0	0.0	1	1	400.0	400.0	0	1	1	0.0	0.0	0	0.221	0.0	-0.008	0.0	11.0
0.0	0.0	1	1	400.0	400.0	0	1	1	0.0	0.0	0	0.221	0.0	0.018	0.0	11.0
0.0	0.0	1	1	400.0	400.0	0	1	1	0.0	0.0	0	0.221	0.0	-0.01	0.0	11.0
0.0	0.0	1	1	400.0	400.0	0	1	1	0.0	0.0	0	0.221	0.0	0.0	0.0	11.0
0.0	0.0	1	1	400.0	400.0	0	1	1	0.0	0.0	0	0.221	0.0	0.005	0.0	11.0
0.0	0.0	1	1	400.0	400.0	0	1	1	0.0	0.0	0	0.221	0.0	0.051	0.0	11.0
0.0	0.0	1	1	400.0	400.0	0	1	1	0.0	0.0	0	0.221	-0.001	-0.163	0.0	11.0
0.0	0.0	1	1	400.0	400.0	0	1	1	0.0	0.0	0	0.221	0.0	-0.004	0.0	11.0
0.0	0.0	1	1	400.0	400.0	0	1	1	0.0	0.0	0	0.221	0.0	0.05	0.0	11.0
0.0	0.0	1	1	400.0	400.0	0	1	1	0.0	0.0	0	0.221	-0.001	-0.012	0.0	11.0
0.0	0.0	1	1	400.0	400.0	0	1	1	0.0	0.0	0	0.221	0.0	0.0	0.0	11.0
0.0	0.0	1	1	400.0	400.0	0	1	1	0.0	0.0	0	0.221	0.0	-0.01	0.0	11.0
0.0	0.0	1	1	400.0	400.0	0	1	1	0.0	0.0	0	0.221	0.0	0.006	0.0	11.0
0.0	0.0	1	1	400.0	400.0	0	1	1	0.0	0.0	0	0.221	-0.001	-0.052	0.0	11.0
0.0	0.0	1	1	400.0	400.0	0	1	1	0.0	0.0	0	0.221	0.0	0.001	0.0	11.0
0.0	0.0	1	1	400.0	400.0	0	1	1	0.0	0.0	0	0.221	0.0	0.043	0.0	11.0
0.0	0.0	1	1	400.0	400.0	0	1	1	0.0	0.0	0	0.221	-0.001	-0.026	0.0	11.0
0.0	0.0	1	1	400.0	400.0	0	1	1	0.0	0.0	0	0.221	0.0	-0.002	0.0	11.0
0.0	0.0	1	1	400.0	400.0	0	1	1	0.0	0.0	0	0.221	0.0	0.005	0.0	11.0
0.0	0.0	1	1	400.0	400.0	0	1	1	0.0	0.0	0	0.221	-0.001	-0.033	0.0	11.0
0.0	0.0	1	1	400.0	400.0	0	1	1	0.0	0.0	0	0.221	0.0	-0.004	0.0	11.0
0.0	0.0	1	1	400.0	400.0	0	1	1	0.0	0.0	0	0.221	0.0	0.131	0.0	11.0
0.0	0.0	1	1	400.0	400.0	0	1	1	0.0	0.0	0	0.221	-0.001	-0.03	0.0	11.0
0.0	0.0	1	1	400.0	400.0	0	1	1	0.0	0.0	0	0.221	0.0	-0.009	0.0	11.0
0.0	0.0	1	1	400.0	400.0	0	1	1	0.0	0.0	0	0.221	0.0	0.007	0.0	11.0
0.0	0.0	1	1	400.0	400.0	0	1	1	0.0	0.0	0	0.221	0.0	0.006	0.0	11.0
0.0	0.0	1	1	400.0	400.0	0	1	1	0.0	0.0	0	0.221	0.0	0.003	0.0	11.0
0.0	0.0	1	1	400.0	400.0	0	1	1	0.0	0.0	0	0.221	0.0	0.017	0.0	11.0
0.0	0.0	1	1	400.0	400.0	0	1	1	0.0	0.0	0	0.221	-0.001	-0.015	0.0	11.0
0.0	0.0	1	1	400.0	400.0	0	1	1	0.0	0.0	0	0.221	0.0	-0.003	0.0	11.0
0.0	0.0	1	1	400.0	400.0	0	1	1	0.0	0.0	0	0.221	-0.001	-0.023	0.0	11.0
0.0	0.0	1	1	400.0	400.0	0	1	1	0.0	0.0	0	0.221	0.0	0.027	0.0	11.0
0.0	0.0	1	1	400.0	400.0	0	1	1	0.0	0.0	0	0.221	0.0	-0.005	0.0	11.0
0.0	0.0	1	1	400.0	400.0	0	1	1	0.0	0.0	0	0.221	0.0	0.123	0.0	11.0
0.0	0.0	1	1	400.0	400.0	0	1	1	0.0	0.0	0	0.221	0.0	0.036	0.0	11.0
0.0	0.0	1	1	400.0	400.0	0	1	1	0.0	0.0	0	0.221	0.0	-0.01	0.0	11.0
0.0	0.0	1	1	400.0	400.0	0	1	1	0.0	0.0	0	0.221	-0.001	-0.021	0.0	11.0
0.0	0.0	1	1	400.0	400.0	0	1	1	0.0	0.0	0	0.221	0.0	0.005	0.0	11.0
0.0	0.0	1	1	400.0	400.0	0	1	1	0.0	0.0	0	0.221	0.0	-0.011	0.0	11.0
0.0	0.0	1	1	400.0	400.0	0	1	1	0.0	0.0	0	0.221	0.0	0.029	0.0	11.0
0.0	0.0	1	1	400.0	400.0	0	1	1	0.0	0.0	0	0.221	-0.001	-0.014	0.0	11.0
0.0	0.0	1	1	400.0	400.0	0	1	1	0.0	0.0	0	0.221	-0.001	-0.012	0.0	11.0
0.0	0.0	1	1	400.0	400.0	0	1	1	0.0	0.0	0	0.221	0.0	0.001	0.0	11.0
0.0	0.0	1	1	400.0	400.0	0	1	1	0.0	0.0	0	0.221	0.0	0.026	0.0	11.0
0.0	0.0	1	1	400.0	400.0	0	1	1	0.0	0.0	0	0.221	-0.001	-0.088	0.0	11.0
0.0	0.0	1	1	400.0	400.0	0	1	1	0.0	0.0	0	0.221	0.0	0.045	0.0	11.0
0.0	0.0	1	1	400.0	400.0	0	1	1	0.0	0.0	0	0.221	0.0	0.017	0.0	11.0
0.0	0.0	1	1	400.0	400.0	0	1	1	0.0	0.0	0	0.221	0.0	0.019	0.0	11.0
0.0	0.0	1	1	400.0	400.0	0	1	1	0.0	0.0	0	0.221	-0.001	-0.014	0.0	11.0
0.0	0.0	1	1	400.0	400.0	0	1	1	0.0	0.0	0	0.221	0.0	-0.006	0.0	11.0
0.0	0.0	1	1	400.0	400.0	0	1	1	0.0	0.0	0	0.221	0.0	0.007	0.0	11.0
0.0	0.0	1	1	400.0	400.0	0	1	1	0.0	0.0	0	0.221	0.0	0.0	0.0	11.0
0.0	0.0	1	1	400.0	400.0	0	1	1	0.0	0.0	0	0.221	-0.001	-0.201	0.0	11.0
0.0	0.0	1	1	400.0	400.0	0	1	1	0.0	0.0	0	0.221	0.0	0.011	0.0	11.0
0.0	0.0	1	1	400.0	400.0	0	1	1	0.0	0.0	0	0.221	0.0	-0.01	0.0	11.0
-5555.5557	-400.0	1	1	400.0	400.0	0	1	1	0.0	0.0	1	0.221	-0.001	-0.04	0.0	11.0
-5555.5557	-400.0	1	1	400.0	400.0	0	1	1	0.0	0.0	1	0.221	-0.001	-0.028	0.0	11.0
-5555.5557	-400.0	1	1	400.0	400.0	0	1	1	0.0	0.0	1	0.221	0.0	0.0	0.0	11.0
-5555.5557	-400.0	1	1	400.0	400.0	0	1	1	0.0	0.0	1	0.221	-0.001	-0.016	0.0	11.0
-5555.5557	-400.0	1	1	400.0	400.0	0	1	1	0.0	0.0	1	0.221	-0.003	-0.316	-0.392	11.0
-5555.5557	-400.0	1	1	400.0	400.0	0	1	1	0.0	0.0	1	0.221	-0.007	-0.669	-1.097	11.0
-5555.5557	-400.0	1	1	400.0	400.0	0	1	1	0.0	0.0	1	0.221	-0.016	-1.243	-1.097	11.0
-5555.5557	-400.0	1	1	400.0	400.0	0	1	1	0.0	0.0	1	0.22	-0.025	-1.422	-1.413	11.0
-5555.5557	-400.0	1	1	400.0	400.0	0	1	1	0.0	0.0	1	0.22	-0.033	-1.402	-1.413	11.0
-5555.5557	-400.0	1	1	400.0	400.0	0	1	1	0.0	0.0	1	0.22	-0.047	-1.978	-1.978	11.0
-5555.5557	-400.0	1	1	400.0	400.0	0	1	1	0.0	0.0	1	0.22	-0.061	-2.238	-2.232	11.0
-5555.5557	-400.0	1	1	400.0	400.0	0	1	1	0.0	0.0	1	0.22	-0.073	-2.218	-2.232	11.0
-5555.5557	-400.0	1	1	400.0	400.0	0	1	1	0.0	0.0	1	0.22	-0.087	-2.577	-2.686	11.0
-5555.5557	-400.0	1	1	400.0	400.0	0	1	1	0.0	0.0	1	0.22	-0.103	-3.087	-3.078	11.0
-5555.5557	-400.0	1	1	400.0	400.0	0	1	1	0.0	0.0	1	0.219	-0.117	-3.08	-3.078	11.0
-5555.5557	-400.0	1	1	400.0	400.0	0	1	1	0.0	0.0	1	0.219	-0.133	-3.241	-3.254	11.0
-5555.5557	-400.0	1	1	400.0	400.0	0	1	1	0.0	0.0	1	0.219	-0.147	-3.229	-3.254	11.0
-5555.5557	-400.0	1	1	400.0	400.0	0	1	1	0.0	0.0	1	0.219	-0.161	-3.544	-3.569	11.0
-5555.5557	-400.0	1	1	400.0	400.0	0	1	1	0.0	0.0	1	0.219	-0.175	-3.775	-3.709	11.0
-5555.5557	-400.0	1	1	400.0	400.0	0	1	1	0.0	0.0	1	0.218	-0.188	-3.665	-3.709	11.0
-5555.5557	-400.0	1	1	400.0	400.0	0	1	1	0.0	0.0	1	0.218	-0.202	-3.962	-3.963	11.0
-5555.5557	-400.0	1	1	400.0	400.0	0	1	1	0.0	0.0	1	0.218	-0.214	-4.012	-4.075	11.0
-5555.5557	-400.0	1	1	400.0	400.0	0	1	1	0.0	0.0	1	0.218	-0.226	-4.067	-4.075	11.0
-5555.5557	-400.0	1	1	400.0	400.0	0	1	1	0.0	0.0	1	0.217	-0.238	-4.348	-4.278	11.0
-5555.5557	-400.0	1	1	400.0	400.0	0	1	1	0.0	0.0	1	0.217	-0.249	-4.278	-4.278	11.0
-5555.5557	-400.0	1	1	400.0	400.0	0	1	1	0.0	0.0	1	0.217	-0.261	-4.443	-4.453	11.0
-5555.5557	-400.0	1	1	400.0	400.0	0	1	1	0.0	0.0	1	0.216	-0.271	-4.508	-4.531	11.0
-5555.5557	-400.0	1	1	400.0	400.0	0	1	1	0.0	0.0	1	0.216	-0.281	-4.539	-4.531	11.0
-5555.5557	-400.0	1	1	400.0	400.0	0	1	1	0.0	0.0	1	0.216	-0.291	-4.657	-4.672	11.0
-5555.5557	-400.0	1	1	400.0	400.0	0	1	1	0.0	0.0	1	0.216	-0.302	-4.854	-4.735	11.0
-5555.5557	-400.0	1	1	400.0	400.0	0	1	1	0.0	0.0	1	0.215	-0.31	-4.764	-4.735	11.0
-5555.5557	-400.0	1	1	400.0	400.0	0	1	1	0.0	0.0	1	0.215	-0.319	-4.888	-4.847	11.0
-5555.5557	-400.0	1	1	400.0	400.0	0	1	1	0.0	0.0	1	0.215	-0.328	-4.855	-4.847	11.0
-5555.5557	-400.0	1	1	400.0	400.0	0	1	1	0.0	0.0	1	0.215	-0.336	-4.893	-4.898	11.0
-5555.5557	-400.0	1	1	400.0	400.0	0	1	1	0.0	0.0	1	0.214	-0.344	-4.967	-4.988	11.0
-5555.5557	-400.0	1	1	400.0	400.0	0	1	1	0.0	0.0	1	0.214	-0.35	-4.989	-4.988	11.0
-5555.5557	-400.0	1	1	400.0	400.0	0	1	1	0.0	0.0	1	0.214	-0.356	-5.008	-5.029	11.0
-5555.5557	-400.0	1	1	400.0	400.0	0	1	1	0.0	0.0	1	0.214	-0.363	-5.07	-5.102	11.0
-5555.5557	-400.0	1	1	400.0	400.0	0	1	1	0.0	0.0	1	0.213	-0.368	-5.099	-5.102	11.0
-5555.5557	-400.0	1	1	400.0	400.0	0	1	1	0.0	0.0	1	0.213	-0.374	-5.085	-5.134	11.0
-5555.5557	-400.0	1	1	400.0	400.0	0	1	1	0.0	0.0	1	0.213	-0.379	-5.145	-5.134	11.0
-5555.5557	-400.0	1	1	400.0	400.0	0	1	1	0.0	0.0	1	0.213	-0.384	-5.256	-5.192	11.0
-5555.5557	-400.0	1	1	400.0	400.0	0	1	1	0.0	0.0	1	0.212	-0.388	-5.253	-5.218	11.0
-5555.5557	-400.0	1	1	400.0	400.0	0	1	1	0.0	0.0	1	0.212	-0.392	-5.195	-5.218	11.0
-5555.5557	-400.0	1	1	400.0	400.0	0	1	1	0.0	0.0	1	0.212	-0.396	-5.29	-5.265	11.0
-5555.5557	-400.0	1	1	400.0	400.0	0	1	1	0.0	0.0	1	0.212	-0.4	-5.278	-5.306	11.0
-5555.5557	-400.0	1	1	400.0	400.0	0	1	1	0.0	0.0	1	0.212	-0.404	-5.309	-5.306	11.0
-5555.5557	-400.0	1	1	400.0	400.0	0	1	1	0.0	0.0	1	0.212	-0.407	-5.339	-5.324	11.0
-5555.5557	-400.0	1	1	400.0	400.0	0	1	1	0.0	0.0	1	0.212	-0.41	-5.298	-5.324	11.0
-5555.5557	-400.0	1	1	400.0	400.0	0	1	1	0.0	0.0	1	0.211	-0.413	-5.363	-5.356	11.0
-5555.5557	-400.0	1	1	400.0	400.0	0	1	1	0.0	0.0	1	0.211	-0.417	-5.351	-5.371	11.0
-5555.5557	-400.0	1	1	400.0	400.0	0	1	1	0.0	0.0	1	0.211	-0.421	-5.376	-5.371	11.0
-5555.5557	-400.0	1	1	400.0	400.0	0	1	1	0.0	0.0	1	0.211	-0.423	-5.362	-5.397	11.0
-5555.5557	-400.0	1	1	400.0	400.0	0	1	1	0.0	0.0	1	0.211	-0.425	-5.469	-5.408	11.0
-5555.5557	-400.0	1	1	400.0	400.0	0	1	1	0.0	0.0	1	0.211	-0.427	-5.402	-5.408	11.0
-5555.5557	-400.0	1	1	400.0	400.0	0	1	1	0.0	0.0	1	0.211	-0.429	-5.458	-5.429	11.0
-5555.5557	-400.0	1	1	400.0	400.0	0	1	1	0.0	0.0	1	0.211	-0.431	-5.435	-5.429	11.0
-5555.5557	-400.0	1	1	400.0	400.0	0	1	1	0.0	0.0	1	0.211	-0.433	-5.375	-5.438	11.0
-5555.5557	-400.0	1	1	400.0	400.0	0	1	1	0.0	0.0	1	0.21	-0.435	-5.327	-5.455	11.0
-5555.5557	-400.0	1	1	400.0	400.0	0	1	1	0.0	0.0	1	0.21	-0.437	-5.45	-5.455	11.0
-5555.5557	-400.0	1	1	400.0	400.0	0	1	1	0.0	0.0	1	0.21	-0.439	-5.471	-5.47	11.0
-5555.5557	-400.0	1	1	400.0	400.0	0	1	1	0.0	0.0	1	0.21	-0.441	-5.497	-5.476	11.0
-5555.5557	-400.0	1	1	400.0	400.0	0	1	1	0.0	0.0	1	0.21	-0.441	-5.506	-5.476	11.0
-5555.5557	-400.0	1	1	400.0	400.0	0	1	1	0.0	0.0	1	0.21	-0.441	-5.481	-5.488	11.0
-5555.5557	-400.0	1	1	400.0	400.0	0	1	1	0.0	0.0	1	0.21	-0.441	-5.515	-5.488	11.0
-5555.5557	-400.0	1	1	400.0	400.0	0	1	1	0.0	0.0	1	0.21	-0.441	-5.521	-5.493	11.0
-5555.5557	-400.0	1	1	400.0	400.0	0	1	1	0.0	0.0	1	0.21	-0.441	-5.548	-5.502	11.0
-5555.5557	-400.0	1	1	400.0	400.0	0	1	1	0.0	0.0	1	0.21	-0.441	-5.534	-5.502	11.0
-5555.5557	-400.0	1	1	400.0	400.0	0	1	1	0.0	0.0	1	0.21	-0.441	-5.376	-5.507	11.0
-5555.5557	-400.0	1	1	400.0	400.0	0	1	1	0.0	0.0	1	0.21	-0.441	-5.539	-5.514	11.0
-5555.5557	-400.0	1	1	400.0	400.0	0	1	1	0.0	0.0	1	0.21	-0.441	-5.474	-5.514	11.0
-5555.5557	-400.0	1	1	400.0	400.0	0	1	1	0.0	0.0	1	0.21	-0.442	-5.508	-5.517	11.0
-5555.5557	-400.0	1	1	400.0	400.0	0	1	1	0.0	0.0	1	0.209	-0.443	-5.563	-5.517	11.0
-5555.5557	-400.0	1	1	400.0	400.0	0	1	1	0.0	0.0	1	0.209	-0.443	-5.482	-5.523	11.0
-5555.5557	-400.0	1	1	400.0	400.0	0	1	1	0.0	0.0	1	0.209	-0.443	-5.49	-5.523	11.0
-5555.5557	-400.0	1	1	400.0	400.0	0	1	1	0.0	0.0	1	0.209	-0.443	-5.557	-5.529	11.0
-5555.5557	-400.0	1	1	400.0	400.0	0	1	1	0.0	0.0	1	0.209	-0.444	-5.503	-5.531	11.0
-5555.5557	-400.0	1	1	400.0	400.0	0	1	1	0.0	0.0	1	0.209	-0.444	-5.508	-5.535	11.0
-5555.5557	-400.0	1	1	400.0	400.0	0	1	1	0.0	0.0	1	0.209	-0.444	-5.482	-5.535	11.0
-5555.5557	-400.0	1	1	400.0	400.0	0	1	1	0.0	0.0	1	0.209	-0.444	-5.539	-5.54	11.0
-5555.5557	-400.0	1	1	400.0	400.0	0	1	1	0.0	0.0	1	0.209	-0.444	-5.508	-5.54	11.0
-5555.5557	-400.0	1	1	400.0	400.0	0	1	1	0.0	0.0	1	0.209	-0.444	-5.537	-5.541	11.0
-5555.5557	-400.0	1	1	400.0	400.0	0	1	1	0.0	0.0	1	0.209	-0.444	-5.499	-5.543	11.0
-5555.5557	-400.0	1	1	400.0	400.0	0	1	1	0.0	0.0	1	0.209	-0.445	-5.557	-5.543	11.0
-5555.5557	-400.0	1	1	400.0	400.0	0	1	1	0.0	0.0	1	0.209	-0.445	-5.55	-5.544	11.0
-5555.5557	-400.0	1	1	400.0	400.0	0	1	1	0.0	0.0	1	0.209	-0.447	-5.579	-5.547	11.0
-5555.5557	-400.0	1	1	400.0	400.0	0	1	1	0.0	0.0	1	0.209	-0.448	-5.549	-5.547	11.0
-5555.5557	-400.0	1	1	400.0	400.0	0	1	1	0.0	0.0	1	0.209	-0.448	-5.527	-5.548	11.0
-5555.5557	-400.0	1	1	400.0	400.0	0	1	1	0.0	0.0	1	0.209	-0.448	-5.556	-5.548	11.0
-5555.5557	-400.0	1	1	400.0	400.0	0	1	1	0.0	0.0	1	0.209	-0.448	-5.537	-5.55	11.0
-5555.5557	-400.0	1	1	400.0	400.0	0	1	1	0.0	0.0	1	0.209	-0.448	-5.491	-5.55	11.0
-5555.5557	-400.0	1	1	400.0	400.0	0	1	1	0.0	0.0	1	0.209	-0.449	-5.544	-5.55	11.0
-5555.5557	-400.0	1	1	400.0	400.0	0	1	1	0.0	0.0	1	0.209	-0.449	-5.533	-5.552	11.0
-5555.5557	-400.0	1	1	400.0	400.0	0	1	1	0.0	0.0	1	0.209	-0.45	-5.53	-5.552	11.0
-5555.5557	-400.0	1	1	400.0	400.0	0	1	1	0.0	0.0	1	0.209	-0.451	-5.544	-5.553	11.0
-5555.5557	-400.0	1	1	400.0	400.0	0	1	1	0.0	0.0	1	0.209	-0.451	-5.548	-5.554	11.0
-5555.5557	-400.0	1	1	400.0	400.0	0	1	1	0.0	0.0	1	0.209	-0.452	-5.559	-5.554	11.0
-5555.5557	-400.0	1	1	400.0	400.0	0	1	1	0.0	0.0	1	0.209	-0.453	-5.592	-5.555	11.0
-5555.5557	-400.0	1	1	400.0	400.0	0	1	1	0.0	0.0	1	0.209	-0.454	-5.519	-5.555	11.0
-5555.5557	-400.0	1	1	400.0	400.0	0	1	1	0.0	0.0	1	0.209	-0.456	-5.56	-5.555	11.0
-5555.5557	-400.0	1	1	400.0	400.0	0	1	1	0.0	0.0	1	0.209	-0.457	-5.584	-5.556	11.0
-5555.5557	-400.0	1	1	400.0	400.0	0	1	1	0.0	0.0	1	0.209	-0.458	-5.574	-5.556	11.0
-5555.5557	-400.0	1	1	400.0	400.0	0	1	1	0.0	0.0	1	0.209	-0.458	-5.543	-5.556	11.0
-5555.5557	-400.0	1	1	400.0	400.0	0	1	1	0.0	0.0	1	0.209	-0.459	-5.57	-5.557	11.0
-5555.5557	-400.0	1	1	400.0	400.0	0	1	1	0.0	0.0	1	0.209	-0.46	-5.571	-5.557	11.0
-5555.5557	-400.0	1	1	400.0	400.0	0	1	1	0.0	0.0	1	0.209	-0.461	-5.57	-5.557	11.0
-5555.5557	-400.0	1	1	400.0	400.0	0	1	1	0.0	0.0	1	0.209	-0.46	-5.547	-5.559	11.0
-5555.5557	-400.0	1	1	400.0	400.0	0	1	1	0.0	0.0	1	0.209	-0.461	-5.56	-5.559	11.0
-5555.5557	-400.0	1	1	400.0	400.0	0	1	1	0.0	0.0	1	0.209	-0.46	-5.503	-5.559	11.0
-5555.5557	-400.0	1	1	400.0	400.0	0	1	1	0.0	0.0	1	0.209	-0.461	-5.617	-5.56	11.0
-5555.5557	-400.0	1	1	400.0	400.0	0	1	1	0.0	0.0	1	0.209	-0.46	-5.522	-5.56	11.0
-5555.5557	-400.0	1	1	400.0	400.0	0	1	1	0.0	0.0	1	0.209	-0.461	-5.63	-5.56	11.0
-5555.5557	-400.0	1	1	400.0	400.0	0	1	1	0.0	0.0	1	0.209	-0.46	-5.523	-5.56	11.0
-5555.5557	-400.0	1	1	400.0	400.0	0	1	1	0.0	0.0	1	0.209	-0.46	-5.535	-5.56	11.0
-5555.5557	-400.0	1	1	400.0	400.0	0	1	1	0.0	0.0	1	0.209	-0.461	-5.583	-5.56	11.0
-5555.5557	-400.0	1	1	400.0	400.0	0	1	1	0.0	0.0	1	0.209	-0.46	-5.457	-5.56	11.0
-5555.5557	-400.0	1	1	400.0	400.0	0	1	1	0.0	0.0	1	0.209	-0.46	-5.526	-5.56	11.0
-5555.5557	-400.0	1	1	400.0	400.0	0	1	1	0.0	0.0	1	0.209	-0.46	-5.518	-5.56	11.0
-5555.5557	-400.0	1	1	400.0	400.0	0	1	1	0.0	0.0	1	0.209	-0.461	-5.624	-5.56	11.0
-5555.5557	-400.0	1	1	400.0	400.0	0	1	1	0.0	0.0	1	0.209	-0.46	-5.514	-5.56	11.0
-5555.5557	-400.0	1	1	400.0	400.0	0	1	1	0.0	0.0	1	0.209	-0.461	-5.649	-5.56	11.0
-5555.5557	-400.0	1	1	400.0	400.0	0	1	1	0.0	0.0	1	0.209	-0.46	-5.556	-5.56	11.0
-5555.5557	-400.0	1	1	400.0	400.0	0	1	1	0.0	0.0	1	0.209	-0.461	-5.587	-5.56	11.0
-5555.5557	-400.0	1	1	400.0	400.0	1	1	1	0.0	0.0	1	0.209	-0.46	-5.479	-5.56	11.0
-5555.5557	-400.0	1	1	400.0	400.0	1	1	1	0.0	0.0	1	0.209	-0.461	-5.592	-5.56	11.0
-5555.5557	-400.0	1	1	400.0	400.0	1	1	1	0.0	0.0	1	0.209	-0.461	-5.578	-5.561	11.0
-5555.5557	-400.0	1	1	400.0	400.0	1	1	1	0.0	0.0	1	0.209	-0.46	-5.548	-5.561	11.0
-5555.5557	-400.0	1	1	400.0	400.0	1	1	1	0.0	0.0	1	0.209	-0.461	-5.569	-5.561	11.0
-5555.5557	-400.0	1	1	400.0	400.0	1	1	1	0.0	0.0	1	0.209	-0.461	-5.686	-5.561	11.0
-5555.5557	-400.0	1	1	400.0	400.0	1	1	1	0.0	0.0	1	0.209	-0.461	-5.557	-5.561	11.0
-5555.5557	-400.0	1	1	400.0	400.0	1	1	1	0.0	0.0	1	0.209	-0.46	-5.415	-5.561	11.0
-5555.5557	-400.0	1	1	400.0	400.0	1	1	1	0.0	0.0	1	0.209	-0.461	-5.562	-5.561	11.0
-5555.5557	-400.0	1	1	400.0	400.0	1	1	1	0.0	0.0	1	0.209	-0.46	-5.556	-5.561	11.0
-5555.5557	-400.0	1	1	400.0	400.0	1	1	1	0.0	0.0	1	0.209	-0.46	-5.499	-5.561	11.0
-5555.5557	-400.0	1	1	400.0	400.0	1	1	1	0.0	0.0	1	0.209	-0.46	-5.517	-5.561	11.0
-5555.5557	-400.0	1	1	400.0	400.0	1	1	1	0.0	0.0	1	0.209	-0.46	-5.522	-5.561	11.0
-5555.5557	-400.0	1	1	400.0	400.0	1	1	1	0.0	0.0	1	0.209	-0.461	-5.589	-5.561	11.0
-5555.5557	-400.0	1	1	400.0	400.0	1	1	1	0.0	0.0	1	0.209	-0.461	-5.588	-5.561	11.0
-5555.5557	-400.0	1	1	400.0	400.0	1	1	1	0.0	0.0	1	0.209	-0.461	-5.564	-5.561	11.0
-5555.5557	-400.0	1	1	400.0	400.0	1	1	1	0.0	0.0	1	0.209	-0.461	-5.569	-5.561	11.0
-5555.5557	-400.0	1	1	400.0	400.0	1	1	1	0.0	0.0	1	0.209	-0.461	-5.772	-5.561	11.0
-5555.5557	-400.0	1	1	400.0	400.0	1	1	1	0.0	0.0	1	0.209	-0.461	-5.631	-5.561	11.0
-5555.5557	-400.0	1	1	400.0	400.0	1	1	1	0.0	0.0	1	0.209	-0.461	-5.576	-5.561	11.0
-5555.5557	-400.0	1	1	400.0	400.0	1	1	1	0.0	0.0	1	0.209	-0.46	-5.545	-5.561	11.0
-5555.5557	-400.0	1	1	400.0	400.0	1	1	1	0.0	0.0	1	0.209	-0.46	-5.539	-5.561	11.0
-5555.5557	-400.0	1	1	400.0	400.0	1	1	1	0.0	0.0	1	0.209	-0.461	-5.569	-5.561	11.0
-5555.5557	-400.0	1	1	400.0	400.0	1	1	1	0.0	0.0	1	0.21	-0.46	-5.534	-5.561	11.0
-5555.5557	-400.0	1	1	400.0	400.0	1	1	1	0.0	0.0	1	0.21	-0.46	-5.534	-5.561	11.0
-5555.5557	-400.0	1	1	400.0	400.0	1	1	1	0.0	0.0	1	0.21	-0.461	-5.561	-5.561	11.0
-5555.5557	-400.0	1	1	400.0	400.0	1	1	1	0.0	0.0	1	0.21	-0.461	-5.564	-5.561	11.0
-5555.5557	-400.0	1	1	400.0	400.0	1	1	1	0.0	0.0	1	0.21	-0.46	-5.548	-5.561	11.0
-5555.5557	-400.0	1	1	400.0	400.0	1	1	1	0.0	0.0	1	0.21	-0.46	-5.374	-5.561	11.0
-5555.5557	-400.0	1	1	400.0	400.0	1	1	1	0.0	0.0	1	0.21	-0.461	-5.579	-5.561	11.0
-5555.5557	-400.0	1	1	400.0	400.0	1	1	1	0.0	0.0	1	0.21	-0.46	-5.545	-5.561	11.0
-5555.5557	-400.0	1	1	400.0	400.0	1	1	1	0.0	0.0	1	0.21	-0.461	-5.579	-5.561	11.0
-5555.5557	-400.0	1	1	400.0	400.0	1	1	1	0.0	0.0	1	0.21	-0.46	-5.527	-5.561	11.0
-5555.5557	-400.0	1	1	400.0	400.0	1	1	1	0.0	0.0	1	0.21	-0.461	-5.603	-5.561	11.0
-5555.5557	-400.0	1	1	400.0	400.0	1	1	1	0.0	0.0	1	0.21	-0.46	-5.48	-5.561	11.0
-5555.5557	-400.0	1	1	400.0	400.0	1	1	1	0.0	0.0	1	0.21	-0.46	-5.543	-5.561	11.0
-5555.5557	-400.0	1	1	400.0	400.0	1	1	1	0.0	0.0	1	0.21	-0.46	-5.538	-5.561	11.0
-5555.5557	-400.0	1	1	400.0	400.0	1	1	1	0.0	0.0	1	0.21	-0.461	-5.568	-5.561	11.0
-5555.5557	-400.0	1	1	400.0	400.0	1	1	1	0.0	0.0	1	0.21	-0.461	-5.613	-5.561	11.0
-5555.5557	-400.0	1	1	400.0	400.0	1	1	1	0.0	0.0	1	0.21	-0.461	-5.594	-5.561	11.0
-5555.5557	-400.0	1	1	400.0	400.0	1	1	1	0.0	0.0	1	0.21	-0.46	-5.529	-5.561	11.0
-5555.5557	-400.0	1	1	400.0	400.0	1	1	1	0.0	0.0	1	0.21	-0.461	-5.596	-5.561	11.0
-5555.5557	-400.0	1	1	400.0	400.0	1	1	1	0.0	0.0	1	0.21	-0.461	-5.571	-5.561	11.0
-5555.5557	-400.0	1	1	400.0	400.0	1	1	1	0.0	0.0	1	0.21	-0.461	-5.578	-5.561	11.0
-5555.5557	-400.0	1	1	400.0	400.0	1	1	1	0.0	0.0	1	0.21	-0.46	-5.49	-5.561	11.0
-5555.5557	-400.0	1	1	400.0	400.0	1	1	1	0.0	0.0	1	0.21	-0.461	-5.725	-5.561	11.0
-5555.5557	-400.0	1	1	400.0	400.0	1	1	1	0.0	0.0	1	0.21	-0.461	-5.567	-5.561	11.0
-5555.5557	-400.0	1	1	400.0	400.0	1	1	1	0.0	0.0	1	0.21	-0.461	-5.585	-5.561	11.0
-5555.5557	-400.0	1	1	400.0	400.0	1	1	1	0.0	0.0	1	0.21	-0.461	-5.595	-5.561	11.0
-5555.5557	-400.0	1	1	400.0	400.0	1	1	1	0.0	0.0	1	0.21	-0.461	-5.558	-5.561	11.0
-5555.5557	-400.0	1	1	400.0	400.0	1	1	1	0.0	0.0	1	0.21	-0.461	-5.561	-5.561	11.0
-5555.5557	-400.0	1	1	400.0	400.0	1	1	1	0.0	0.0	1	0.21	-0.461	-5.594	-5.561	11.0
-5555.5557	-400.0	1	1	400.0	400.0	1	1	1	0.0	0.0	1	0.21	-0.46	-5.556	-5.561	11.0
-5555.5557	-400.0	1	1	400.0	400.0	1	1	1	0.0	0.0	1	0.21	-0.462	-5.813	-5.561	11.0
-5555.5557	-400.0	1	1	400.0	400.0	1	1	1	0.0	0.0	1	0.21	-0.462	-5.584	-5.561	11.0
-5555.5557	-400.0	1	1	400.0	400.0	1	1	1	0.0	0.0	1	0.21	-0.462	-5.567	-5.561	11.0
-5555.5557	-400.0	1	1	400.0	400.0	1	1	1	0.0	0.0	1	0.21	-0.461	-5.751	-5.561	11.0
-5555.5557	-400.0	1	1	400.0	400.0	1	1	1	0.0	0.0	1	0.21	-0.461	-5.575	-5.561	11.0
-5555.5557	-400.0	1	1	400.0	400.0	1	1	1	0.0	0.0	1	0.21	-0.46	-5.532	-5.561	11.0
-5555.5557	-400.0	1	1	400.0	400.0	1	1	1	0.0	0.0	1	0.21	-0.461	-5.611	-5.561	11.0
-5555.5557	-400.0	1	1	400.0	400.0	1	1	1	0.0	0.0	1	0.21	-0.461	-5.681	-5.561	11.0
-5555.5557	-400.0	1	1	400.0	400.0	1	1	1	0.0	0.0	1	0.21	-0.461	-5.565	-5.561	11.0
-5555.5557	-400.0	1	1	400.0	400.0	1	1	1	0.0	0.0	1	0.21	-0.461	-5.565	-5.561	11.0
-5555.5557	-400.0	1	1	400.0	400.0	1	1	1	0.0	0.0	1	0.21	-0.46	-5.53	-5.561	11.0
-5555.5557	-400.0	1	1	400.0	400.0	1	1	1	0.0	0.0	1	0.21	-0.461	-5.589	-5.561	11.0
-5555.5557	-400.0	1	1	400.0	400.0	1	1	1	0.0	0.0	1	0.21	-0.461	-5.576	-5.561	11.0
-5555.5557	-400.0	1	1	400.0	400.0	1	1	1	0.0	0.0	1	0.21	-0.46	-5.408	-5.561	11.0
-5555.5557	-400.0	1	1	400.0	400.0	1	1	1	0.0	0.0	1	0.21	-0.46	-5.517	-5.561	11.0
-5555.5557	-400.0	1	1	400.0	400.0	1	1	1	0.0	0.0	1	0.21	-0.46	-5.543	-5.561	11.0
-5555.5557	-400.0	1	1	400.0	400.0	1	1	1	0.0	0.0	1	0.21	-0.461	-5.568	-5.561	11.0
-5555.5557	-400.0	1	1	400.0	400.0	1	1	1	0.0	0.0	1	0.21	-0.46	-5.542	-5.561	11.0
-5555.5557	-400.0	1	1	400.0	400.0	1	1	1	0.0	0.0	1	0.21	-0.461	-5.564	-5.561	11.0
-5555.5557	-400.0	1	1	400.0	400.0	1	1	1	0.0	0.0	1	0.21	-0.461	-5.59	-5.561	11.0
-5555.5557	-400.0	1	1	400.0	400.0	1	1	1	0.0	0.0	1	0.21	-0.46	-5.55	-5.561	11.0
-5555.5557	-400.0	1	1	400.0	400.0	1	1	1	0.0	0.0	1	0.21	-0.46	-5.531	-5.561	11.0
-5555.5557	-400.0	1	1	400.0	400.0	1	1	1	0.0	0.0	1	0.21	-0.46	-5.513	-5.561	11.0
-5555.5557	-400.0	1	1	400.0	400.0	1	1	1	0.0	0.0	1	0.21	-0.46	-5.517	-5.561	11.0
-5555.5557	-400.0	1	1	400.0	400.0	1	1	1	0.0	0.0	1	0.21	-0.461	-5.576	-5.561	11.0
-5555.5557	-400.0	1	1	400.0	400.0	1	1	1	0.0	0.0	1	0.211	-0.461	-5.568	-5.561	11.0
-5555.5557	-400.0	1	1	400.0	400.0	1	1	1	0.0	0.0	1	0.211	-0.461	-5.585	-5.561	11.0
-5555.5557	-400.0	1	1	400.0	400.0	1	1	1	0.0	0.0	1	0.211	-0.46	-5.556	-5.561	11.0
-5555.5557	-400.0	1	1	400.0	400.0	1	1	1	0.0	0.0	1	0.211	-0.46	-5.556	-5.561	11.0
-5555.5557	-400.0	1	1	400.0	400.0	1	1	1	0.0	0.0	1	0.211	-0.46	-5.51	-5.561	11.0
-5555.5557	-400.0	1	1	400.0	400.0	1	1	1	0.0	0.0	1	0.211	-0.46	-5.545	-5.561	11.0
-5555.5557	-400.0	1	1	400.0	400.0	1	1	1	0.0	0.0	1	0.211	-0.46	-5.534	-5.561	11.0
-5555.5557	-400.0	1	1	400.0	400.0	1	1	1	0.0	0.0	1	0.211	-0.46	-5.505	-5.561	11.0
-5555.5557	-400.0	1	1	400.0	400.0	1	1	1	0.0	0.0	1	0.211	-0.46	-5.553	-5.561	11.0
-5555.5557	-400.0	1	1	400.0	400.0	1	1	1	0.0	0.0	1	0.211	-0.46	-5.529	-5.561	11.0
-5555.5557	-400.0	1	1	400.0	400.0	1	1	1	0.0	0.0	1	0.211	-0.46	-5.549	-5.561	11.0
-5555.5557	-400.0	1	1	400.0	400.0	1	1	1	0.0	0.0	1	0.211	-0.46	-5.551	-5.561	11.0
-5555.5557	-400.0	1	1	400.0	400.0	1	1	1	0.0	0.0	1	0.211	-0.46	-5.544	-5.561	11.0
-5555.5557	-400.0	1	1	400.0	400.0	1	1	1	0.0	0.0	1	0.211	-0.461	-5.585	-5.561	11.0
-5555.5557	-400.0	1	1	400.0	400.0	1	1	1	0.0	0.0	1	0.211	-0.461	-5.666	-5.561	11.0
-5555.5557	-400.0	1	1	400.0	400.0	1	1	1	0.0	0.0	1	0.211	-0.461	-5.589	-5.561	11.0
-5555.5557	-400.0	1	1	400.0	400.0	1	1	1	0.0	0.0	1	0.211	-0.46	-5.513	-5.561	11.0
-5555.5557	-400.0	1	1	400.0	400.0	1	1	1	0.0	0.0	1	0.211	-0.461	-5.579	-5.561	11.0
-5555.5557	-400.0	1	1	400.0	400.0	1	1	1	0.0	0.0	1	0.211	-0.461	-5.559	-5.561	11.0
-5555.5557	-400.0	1	1	400.0	400.0	1	1	1	0.0	0.0	1	0.211	-0.46	-5.557	-5.561	11.0
-5555.5557	-400.0	1	1	400.0	400.0	1	1	1	0.0	0.0	1	0.211	-0.461	-5.627	-5.561	11.0
-5555.5557	-400.0	1	1	400.0	400.0	1	1	1	0.0	0.0	1	0.211	-0.461	-5.608	-5.561	11.0
-5555.5557	-400.0	1	1	400.0	400.0	1	1	1	0.0	0.0	1	0.212	-0.461	-5.567	-5.561	11.0
-5555.5557	-400.0	1	1	400.0	400.0	1	1	1	0.0	0.0	1	0.212	-0.461	-5.575	-5.561	11.0
-5555.5557	-400.0	1	1	400.0	400.0	1	1	1	0.0	0.0	1	0.212	-0.46	-5.535	-5.561	11.0
-5555.5557	-400.0	1	1	400.0	400.0	1	1	1	0.0	0.0	1	0.212	-0.461	-5.597	-5.561	11.0
-5555.5557	-400.0	1	1	400.0	400.0	1	1	1	0.0	0.0	1	0.212	-0.461	-5.56	-5.561	11.0
-5555.5557	-400.0	1	1	400.0	400.0	1	1	1	0.0	0.0	1	0.212	-0.46	-5.517	-5.561	11.0
-5555.5557	-400.0	1	1	400.0	400.0	1	1	1	0.0	0.0	1	0.212	-0.461	-5.565	-5.561	11.0
-5555.5557	-400.0	1	1	400.0	400.0	1	1	1	0.0	0.0	1	0.212	-0.461	-5.582	-5.561	11.0
-5555.5557	-400.0	1	1	400.0	400.0	1	1	1	0.0	0.0	1	0.212	-0.461	-5.605	-5.561	11.0
-5555.5557	-400.0	1	1	400.0	400.0	1	1	1	0.0	0.0	1	0.212	-0.46	-5.544	-5.561	11.0
0.0	0.0	1	1	400.0	400.0	1	1	1	0.0	0.0	0	0.212	-0.461	-5.588	-5.561	11.0
0.0	0.0	1	1	400.0	400.0	1	1	1	0.0	0.0	0	0.212	-0.461	-5.569	-5.561	11.0
0.0	0.0	1	1	400.0	400.0	1	1	1	0.0	0.0	0	0.212	-0.461	-5.583	-5.561	11.0
0.0	0.0	1	1	400.0	400.0	1	1	1	0.0	0.0	0	0.212	-0.461	-5.558	-5.561	11.0
0.0	0.0	1	1	400.0	400.0	1	1	1	0.0	0.0	0	0.212	-0.46	-5.529	-4.803	11.0
0.0	0.0	1	1	400.0	400.0	1	1	1	0.0	0.0	0	0.212	-0.455	-4.841	-4.803	11.0
0.0	0.0	1	1	400.0	400.0	1	1	1	0.0	0.0	0	0.212	-0.445	-4.133	-4.147	11.0
0.0	0.0	1	1	400.0	400.0	1	1	1	0.0	0.0	0	0.212	-0.436	-4.119	-4.147	11.0
0.0	0.0	1	1	400.0	400.0	1	1	1	0.0	0.0	0	0.213	-0.426	-3.894	-3.854	11.0
0.0	0.0	1	1	400.0	400.0	1	1	1	0.0	0.0	0	0.213	-0.411	-3.358	-3.328	11.0
0.0	0.0	1	1	400.0	400.0	1	1	1	0.0	0.0	0	0.213	-0.397	-3.288	-3.328	11.0
0.0	0.0	1	1	400.0	400.0	1	1	1	0.0	0.0	0	0.213	-0.383	-3.091	-3.093	11.0
0.0	0.0	1	1	400.0	400.0	1	1	1	0.0	0.0	0	0.213	-0.37	-3.125	-3.093	11.0
0.0	0.0	1	1	400.0	400.0	1	1	1	0.0	0.0	0	0.214	-0.356	-2.695	-2.671	11.0
0.0	0.0	1	1	400.0	400.0	1	1	1	0.0	0.0	0	0.214	-0.342	-2.463	-2.482	11.0
0.0	0.0	1	1	400.0	400.0	1	1	1	0.0	0.0	0	0.214	-0.329	-2.507	-2.482	11.0
0.0	0.0	1	1	400.0	400.0	1	1	1	0.0	0.0	0	0.215	-0.313	-2.1	-2.143	11.0
0.0	0.0	1	1	400.0	400.0	1	1	1	0.0	0.0	0	0.215	-0.298	-2.089	-1.992	11.0
0.0	0.0	1	1	400.0	400.0	1	1	1	0.0	0.0	0	0.215	-0.286	-2.026	-1.992	11.0
0.0	0.0	1	1	400.0	400.0	1	1	1	0.0	0.0	0	0.216	-0.271	-1.68	-1.72	11.0
0.0	0.0	1	1	400.0	400.0	1	1	1	0.0	0.0	0	0.216	-0.258	-1.725	-1.72	11.0
0.0	0.0	1	1	400.0	400.0	1	1	1	0.0	0.0	0	0.217	-0.246	-1.468	-1.485	11.0
0.0	0.0	1	1	400.0	400.0	1	1	1	0.0	0.0	0	0.217	-0.233	-1.392	-1.38	11.0
0.0	0.0	1	1	400.0	400.0	1	1	1	0.0	0.0	0	0.218	-0.221	-1.34	-1.38	11.0
0.0	0.0	1	1	400.0	400.0	1	1	1	0.0	0.0	0	0.218	-0.209	-1.264	-1.191	11.0
0.0	0.0	1	1	400.0	400.0	1	1	1	0.0	0.0	0	0.219	-0.197	-1.099	-1.107	11.0
0.0	0.0	1	1	400.0	400.0	1	1	1	0.0	0.0	0	0.219	-0.186	-0.975	-1.107	11.0
0.0	0.0	1	1	400.0	400.0	1	1	1	0.0	0.0	0	0.22	-0.175	-0.928	-0.956	11.0
0.0	0.0	1	1	400.0	400.0	1	1	1	0.0	0.0	0	0.22	-0.167	-1.002	-0.888	11.0
0.0	0.0	1	1	400.0	400.0	1	1	1	0.0	0.0	0	0.221	-0.158	-0.889	-0.888	11.0
0.0	0.0	1	1	400.0	400.0	1	1	1	0.0	0.0	0	0.221	-0.15	-0.755	-0.767	11.0
0.0	0.0	1	1	400.0	400.0	1	1	1	0.0	0.0	0	0.222	-0.143	-0.768	-0.767	11.0
0.0	0.0	1	1	400.0	400.0	1	1	1	0.0	0.0	0	0.222	-0.134	-0.612	-0.662	11.0
0.0	0.0	1	1	400.0	400.0	1	1	1	0.0	0.0	0	0.223	-0.126	-0.589	-0.615	11.0
0.0	0.0	1	1	400.0	400.0	1	1	1	0.0	0.0	0	0.223	-0.118	-0.621	-0.615	11.0
0.0	0.0	1	1	400.0	400.0	1	1	1	0.0	0.0	0	0.223	-0.112	-0.534	-0.531	11.0
0.0	0.0	1	1	400.0	400.0	1	1	1	0.0	0.0	0	0.224	-0.106	-0.57	-0.493	11.0
0.0	0.0	1	1	400.0	400.0	1	1	1	0.0	0.0	0	0.224	-0.099	-0.568	-0.493	11.0
0.0	0.0	1	1	400.0	400.0	1	1	1	0.0	0.0	0	0.224	-0.093	-0.455	-0.426	11.0
0.0	0.0	1	1	400.0	400.0	1	1	1	0.0	0.0	0	0.224	-0.087	-0.419	-0.426	11.0
0.0	0.0	1	1	400.0	400.0	1	1	1	0.0	0.0	0	0.225	-0.081	-0.439	-0.396	11.0
0.0	0.0	1	1	400.0	400.0	1	1	1	0.0	0.0	0	0.225	-0.075	-0.202	-0.341	11.0
0.0	0.0	1	1	400.0	400.0	1	1	1	0.0	0.0	0	0.225	-0.071	-0.319	-0.341	11.0
0.0	0.0	1	1	400.0	400.0	1	1	1	0.0	0.0	0	0.225	-0.067	-0.353	-0.317	11.0
0.0	0.0	1	1	400.0	400.0	1	1	1	0.0	0.0	0	0.225	-0.063	-0.324	-0.317	11.0
0.0	0.0	1	1	400.0	400.0	1	1	1	0.0	0.0	0	0.225	-0.059	-0.272	-0.274	11.0
0.0	0.0	1	1	400.0	400.0	1	1	1	0.0	0.0	0	0.225	-0.056	-0.234	-0.236	11.0
0.0	0.0	1	1	400.0	400.0	1	1	1	0.0	0.0	0	0.224	-0.053	-0.262	-0.236	11.0
0.0	0.0	1	1	400.0	400.0	1	1	1	0.0	0.0	0	0.224	-0.049	-0.235	-0.219	11.0
0.0	0.0	1	1	400.0	400.0	1	1	1	0.0	0.0	0	0.224	-0.044	0.031	-0.204	11.0
0.0	0.0	1	1	400.0	400.0	1	1	1	0.0	0.0	0	0.224	-0.04	-0.183	-0.204	11.0
0.0	0.0	1	1	400.0	400.0	1	1	1	0.0	0.0	0	0.224	-0.038	-0.201	-0.176	11.0
0.0	0.0	1	1	400.0	400.0	1	1	1	0.0	0.0	0	0.224	-0.036	-0.204	-0.176	11.0
0.0	0.0	1	1	400.0	400.0	1	1	1	0.0	0.0	0	0.223	-0.034	-0.155	-0.152	11.0
0.0	0.0	1	1	400.0	400.0	1	1	1	0.0	0.0	0	0.223	-0.032	-0.152	-0.141	11.0
0.0	0.0	1	1	400.0	400.0	1	1	1	0.0	0.0	0	0.223	-0.03	-0.133	-0.141	11.0
0.0	0.0	1	1	400.0	400.0	1	1	1	0.0	0.0	0	0.223	-0.028	-0.182	-0.121	11.0
0.0	0.0	1	1	400.0	400.0	1	1	1	0.0	0.0	0	0.223	-0.026	-0.104	-0.113	11.0
0.0	0.0	1	1	400.0	400.0	1	1	1	0.0	0.0	0	0.223	-0.024	-0.096	-0.113	11.0
0.0	0.0	1	1	400.0	400.0	1	1	1	0.0	0.0	0	0.223	-0.022	-0.08	-0.097	11.0
0.0	0.0	1	1	400.0	400.0	1	1	1	0.0	0.0	0	0.223	-0.02	-0.201	-0.097	11.0
0.0	0.0	1	1	400.0	400.0	1	1	1	0.0	0.0	0	0.223	-0.019	-0.007	-0.09	11.0
0.0	0.0	1	1	400.0	400.0	1	1	1	0.0	0.0	0	0.223	-0.018	-0.076	-0.078	11.0
0.0	0.0	1	1	400.0	400.0	1	1	1	0.0	0.0	0	0.223	-0.018	-0.054	-0.078	11.0
0.0	0.0	1	1	400.0	400.0	1	1	1	0.0	0.0	0	0.223	-0.018	-0.02	-0.067	11.0
0.0	0.0	1	1	400.0	400.0	1	1	1	0.0	0.0	0	0.223	-0.018	-0.06	-0.062	11.0
0.0	0.0	1	1	400.0	400.0	1	1	1	0.0	0.0	0	0.223	-0.018	-0.048	-0.062	11.0
0.0	0.0	1	1	400.0	400.0	1	1	1	0.0	0.0	0	0.223	-0.018	-0.051	-0.053	11.0
0.0	0.0	1	1	400.0	400.0	1	1	1	0.0	0.0	0	0.223	-0.018	-0.05	-0.053	11.0
0.0	0.0	1	1	400.0	400.0	1	1	1	0.0	0.0	0	0.223	-0.017	0.091	-0.049	11.0
0.0	0.0	1	1	400.0	400.0	1	1	1	0.0	0.0	0	0.223	-0.017	-0.09	-0.043	11.0
0.0	0.0	1	1	400.0	400.0	1	1	1	0.0	0.0	0	0.223	-0.017	-0.13	-0.043	11.0
0.0	0.0	1	1	400.0	400.0	1	1	1	0.0	0.0	0	0.223	-0.017	-0.08	-0.037	11.0
0.0	0.0	1	1	400.0	400.0	1	1	1	0.0	0.0	0	0.223	-0.017	-0.018	-0.034	11.0
0.0	0.0	1	1	400.0	400.0	1	1	1	0.0	0.0	0	0.223	-0.017	-0.02	-0.034	11.0
0.0	0.0	1	1	400.0	400.0	1	1	1	0.0	0.0	0	0.223	-0.016	-0.034	-0.029	11.0
0.0	0.0	1	1	400.0	400.0	1	1	1	0.0	0.0	0	0.223	-0.016	-0.022	-0.027	11.0
0.0	0.0	1	1	400.0	400.0	1	1	1	0.0	0.0	0	0.223	-0.014	0.01	-0.027	11.0
0.0	0.0	1	1	400.0	400.0	1	1	1	0.0	0.0	0	0.223	-0.014	-0.121	-0.023	11.0
0.0	0.0	1	1	400.0	400.0	1	1	1	0.0	0.0	0	0.223	-0.012	-0.008	-0.023	11.0
0.0	0.0	1	1	400.0	400.0	1	1	1	0.0	0.0	0	0.223	-0.011	0.0	-0.021	11.0
0.0	0.0	1	1	400.0	400.0	1	1	1	0.0	0.0	0	0.223	-0.01	0.006	-0.018	11.0
0.0	0.0	1	1	400.0	400.0	1	1	1	0.0	0.0	0	0.223	-0.009	0.007	-0.018	11.0
0.0	0.0	1	1	400.0	400.0	1	1	1	0.0	0.0	0	0.223	-0.008	-0.003	-0.017	11.0
0.0	0.0	1	1	400.0	400.0	1	1	1	0.0	0.0	0	0.223	-0.007	0.0	-0.017	11.0
0.0	0.0	1	1	400.0	400.0	1	1	1	0.0	0.0	0	0.223	-0.006	-0.004	-0.014	11.0
0.0	0.0	1	1	400.0	400.0	1	1	1	0.0	0.0	0	0.223	-0.005	-0.062	-0.012	11.0
0.0	0.0	1	1	400.0	400.0	1	1	1	0.0	0.0	0	0.223	-0.005	-0.022	-0.012	11.0
0.0	0.0	1	1	400.0	400.0	1	1	1	0.0	0.0	0	0.223	-0.004	-0.016	-0.011	11.0
0.0	0.0	1	1	400.0	400.0	1	1	1	0.0	0.0	0	0.223	-0.002	0.01	-0.009	11.0
0.0	0.0	1	1	400.0	400.0	1	1	1	0.0	0.0	0	0.223	-0.001	0.017	-0.009	11.0
0.0	0.0	1	1	400.0	400.0	1	1	1	0.0	0.0	0	0.223	-0.001	-0.065	-0.009	11.0
0.0	0.0	1	1	400.0	400.0	1	1	1	0.0	0.0	0	0.223	0.0	-0.009	-0.009	11.0
0.0	0.0	1	1	400.0	400.0	1	1	1	0.0	0.0	0	0.223	0.0	0.154	-0.007	11.0
0.0	0.0	1	1	400.0	400.0	1	1	1	0.0	0.0	0	0.223	-0.001	-0.216	-0.007	11.0
0.0	0.0	1	1	400.0	400.0	1	1	1	0.0	0.0	0	0.223	-0.001	-0.044	-0.007	11.0
0.0	0.0	1	1	400.0	400.0	1	1	1	0.0	0.0	0	0.223	-0.001	-0.016	-0.006	11.0
0.0	0.0	1	1	400.0	400.0	1	1	1	0.0	0.0	0	0.223	-0.001	-0.018	-0.005	11.0
0.0	0.0	1	1	400.0	400.0	1	1	1	0.0	0.0	0	0.223	0.0	-0.007	-0.005	11.0
0.0	0.0	1	1	400.0	400.0	1	1	1	0.0	0.0	0	0.223	-0.001	-0.029	-0.004	11.0
0.0	0.0	1	1	400.0	400.0	1	1	1	0.0	0.0	0	0.223	0.0	0.001	-0.003	11.0
0.0	0.0	1	1	400.0	400.0	1	1	1	0.0	0.0	0	0.223	-0.001	-0.04	-0.003	11.0
0.0	0.0	1	1	400.0	400.0	1	1	1	0.0	0.0	0	0.223	0.0	-0.007	-0.003	11.0
0.0	0.0	1	1	400.0	400.0	1	1	1	0.0	0.0	0	0.223	0.0	0.014	-0.003	11.0
0.0	0.0	1	1	400.0	400.0	1	1	1	0.0	0.0	0	0.223	0.0	-0.004	-0.002	11.0
0.0	0.0	1	1	400.0	400.0	1	1	1	0.0	0.0	0	0.223	-0.001	-0.029	-0.002	11.0
0.0	0.0	1	1	400.0	400.0	1	1	1	0.0	0.0	0	0.223	0.0	0.012	-0.002	11.0
0.0	0.0	1	1	400.0	400.0	1	1	1	0.0	0.0	0	0.223	0.0	0.012	-0.002	11.0
0.0	0.0	1	1	400.0	400.0	1	1	1	0.0	0.0	0	0.223	0.0	0.01	-0.002	11.0
0.0	0.0	1	1	400.0	400.0	1	1	1	0.0	0.0	0	0.223	0.0	0.047	-0.001	11.0
0.0	0.0	1	1	400.0	400.0	1	1	1	0.0	0.0	0	0.223	-0.001	-0.022	-0.001	11.0
0.0	0.0	1	1	400.0	400.0	1	1	1	0.0	0.0	0	0.223	0.0	-0.009	-0.001	11.0
0.0	0.0	1	1	400.0	400.0	1	1	1	0.0	0.0	0	0.223	0.0	0.025	-0.001	11.0
0.0	0.0	1	1	400.0	400.0	1	1	1	0.0	0.0	0	0.223	0.0	0.019	-0.001	11.0
0.0	0.0	1	1	400.0	400.0	1	1	1	0.0	0.0	0	0.223	0.0	0.016	-0.001	11.0
0.0	0.0	1	1	400.0	400.0	1	1	1	0.0	0.0	0	0.223	0.0	0.031	0.0	11.0
0.0	0.0	1	1	400.0	400.0	1	1	1	0.0	0.0	0	0.223	0.0	0.01	0.0	11.0
0.0	0.0	1	1	400.0	400.0	1	1	1	0.0	0.0	0	0.223	0.0	0.018	0.0	11.0
0.0	0.0	1	1	400.0	400.0	1	1	1	0.0	0.0	0	0.223	0.0	0.178	0.0	11.0
0.0	0.0	1	1	400.0	400.0	1	1	1	0.0	0.0	0	0.223	-0.001	-0.044	0.0	11.0
0.0	0.0	1	1	400.0	400.0	1	1	1	0.0	0.0	0	0.223	0.0	0.025	0.0	11.0
0.0	0.0	1	1	400.0	400.0	1	1	1	0.0	0.0	0	0.223	-0.001	-0.016	0.0	11.0
0.0	0.0	1	1	400.0	400.0	1	1	1	0.0	0.0	0	0.223	0.0	-0.004	0.0	11.0
0.0	0.0	1	1	400.0	400.0	1	1	1	0.0	0.0	0	0.223	-0.001	-0.048	0.0	11.0
0.0	0.0	1	1	400.0	400.0	1	1	1	0.0	0.0	0	0.223	0.0	0.005	0.0	11.0
0.0	0.0	1	1	400.0	400.0	1	1	1	0.0	0.0	0	0.223	0.0	0.01	0.0	11.0
0.0	0.0	1	1	400.0	400.0	1	1	1	0.0	0.0	0	0.223	0.0	0.0	0.0	11.0
0.0	0.0	1	1	400.0	400.0	1	1	1	0.0	0.0	0	0.223	-0.001	-0.012	0.0	11.0
0.0	0.0	1	1	400.0	400.0	1	1	1	0.0	0.0	0	0.223	-0.001	-0.016	0.0	11.0
0.0	0.0	1	1	400.0	400.0	1	1	1	0.0	0.0	0	0.223	-0.001	-0.016	0.0	11.0
0.0	0.0	1	1	400.0	400.0	1	1	1	0.0	0.0	0	0.223	-0.001	-0.051	0.0	11.0
0.0	0.0	1	1	400.0	400.0	1	1	1	0.0	0.0	0	0.223	-0.001	-0.022	0.0	11.0
0.0	0.0	1	1	400.0	400.0	1	1	1	0.0	0.0	0	0.223	0.0	0.094	0.0	11.0
0.0	0.0	1	1	400.0	400.0	1	1	1	0.0	0.0	0	0.223	-0.001	-0.028	0.0	11.0
0.0	0.0	1	1	400.0	400.0	1	1	1	0.0	0.0	0	0.223	0.0	-0.001	0.0	11.0
0.0	0.0	1	1	400.0	400.0	1	1	1	0.0	0.0	0	0.223	0.0	-0.001	0.0	11.0
0.0	0.0	1	1	400.0	400.0	1	1	1	0.0	0.0	0	0.223	0.0	0.029	0.0	11.0
0.0	0.0	1	1	400.0	400.0	1	1	1	0.0	0.0	0	0.223	-0.001	-0.029	0.0	11.0
0.0	0.0	1	1	400.0	400.0	1	1	1	0.0	0.0	0	0.223	-0.001	-0.015	0.0	11.0
0.0	0.0	1	1	400.0	400.0	1	1	1	0.0	0.0	0	0.223	0.0	0.016	0.0	11.0
0.0	0.0	1	1	400.0	400.0	1	1	1	0.0	0.0	0	0.223	0.0	0.002	0.0	11.0
0.0	0.0	1	1	400.0	400.0	1	1	1	0.0	0.0	0	0.223	-0.001	-0.014	0.0	11.0
0.0	0.0	1	1	400.0	400.0	1	1	1	0.0	0.0	0	0.223	0.0	0.004	0.0	11.0
0.0	0.0	1	1	400.0	400.0	1	1	1	0.0	0.0	0	0.223	0.0	0.015	0.0	11.0
0.0	0.0	1	1	400.0	400.0	1	1	1	0.0	0.0	0	0.223	0.0	-0.006	0.0	11.0
0.0	0.0	1	1	400.0	400.0	1	1	1	0.0	0.0	0	0.223	0.0	-0.006	0.0	11.0
0.0	0.0	1	1	400.0	400.0	1	1	1	0.0	0.0	0	0.223	0.0	0.032	0.0	11.0
0.0	0.0	1	1	400.0	400.0	1	1	1	0.0	0.0	0	0.223	-0.001	-0.015	0.0	11.0
0.0	0.0	1	1	400.0	400.0	1	1	1	0.0	0.0	0	0.223	0.0	-0.005	0.0	11.0
0.0	0.0	1	1	400.0	400.0	1	1	1	0.0	0.0	0	0.223	0.0	-0.001	0.0	11.0
0.0	0.0	1	1	400.0	400.0	1	1	1	0.0	0.0	0	0.223	0.0	0.002	0.0	11.0
0.0	0.0	1	1	400.0	400.0	1	1	1	0.0	0.0	0	0.223	0.0	0.0	0.0	11.0
0.0	0.0	1	1	400.0	400.0	1	1	1	0.0	0.0	0	0.223	-0.001	-0.103	0.0	11.0
0.0	0.0	1	1	400.0	400.0	1	1	1	0.0	0.0	0	0.223	0.0	0.042	0.0	11.0
0.0	0.0	1	1	400.0	400.0	1	1	1	0.0	0.0	0	0.223	0.0	0.027	0.0	11.0
0.0	0.0	1	1	400.0	400.0	1	1	1	0.0	0.0	0	0.223	0.0	0.0	0.0	11.0
0.0	0.0	1	1	400.0	400.0	1	1	1	0.0	0.0	0	0.223	0.0	0.222	0.0	11.0
0.0	0.0	1	1	400.0	400.0	1	1	1	0.0	0.0	0	0.223	-0.001	-0.029	0.0	11.0
0.0	0.0	1	1	400.0	400.0	1	1	1	0.0	0.0	0	0.223	0.0	0.008	0.0	11.0
0.0	0.0	1	1	400.0	400.0	1	1	1	0.0	0.0	0	0.223	0.0	0.0	0.0	11.0
0.0	0.0	1	1	400.0	400.0	1	1	1	0.0	0.0	0	0.223	0.0	-0.009	0.0	11.0
0.0	0.0	1	1	400.0	400.0	1	1	1	0.0	0.0	0	0.223	0.0	0.028	0.0	11.0
0.0	0.0	1	1	400.0	400.0	1	1	1	0.0	0.0	0	0.223	0.0	0.149	0.0	11.0
0.0	0.0	1	1	400.0	400.0	1	1	1	0.0	0.0	0	0.223	0.0	-0.004	0.0	11.0
0.0	0.0	1	1	400.0	400.0	1	1	1	0.0	0.0	0	0.223	0.0	-0.001	0.0	11.0
0.0	0.0	1	1	400.0	400.0	1	1	1	0.0	0.0	0	0.223	0.0	0.017	0.0	11.0
0.0	0.0	1	1	400.0	400.0	1	1	1	0.0	0.0	0	0.222	0.0	0.0	0.0	11.0
0.0	0.0	1	1	400.0	400.0	1	1	1	0.0	0.0	0	0.222	0.0	0.106	0.0	11.0
0.0	0.0	1	1	400.0	400.0	1	1	1	0.0	0.0	0	0.222	0.0	-0.002	0.0	11.0
0.0	0.0	1	1	400.0	400.0	1	1	1	0.0	0.0	0	0.222	0.0	0.002	0.0	11.0
0.0	0.0	1	1	400.0	400.0	1	1	1	0.0	0.0	0	0.222	0.0	0.125	0.0	11.0
0.0	0.0	1	1	400.0	400.0	1	1	1	0.0	0.0	0	0.222	0.0	0.002	0.0	11.0
0.0	0.0	1	1	400.0	400.0	1	1	1	0.0	0.0	0	0.222	0.0	0.011	0.0	11.0
0.0	0.0	1	1	400.0	400.0	1	1	1	0.0	0.0	0	0.222	0.0	-0.01	0.0	11.0
0.0	0.0	1	1	400.0	400.0	1	1	1	0.0	0.0	0	0.222	0.0	0.02	0.0	11.0
0.0	0.0	1	1	400.0	400.0	1	1	1	0.0	0.0	0	0.222	0.0	0.072	0.0	11.0
0.0	0.0	1	1	400.0	400.0	1	1	1	0.0	0.0	0	0.222	0.0	0.03	0.0	11.0
0.0	0.0	1	1	400.0	400.0	1	1	1	0.0	0.0	0	0.222	0.0	-0.01	0.0	11.0
0.0	0.0	1	1	400.0	400.0	1	1	1	0.0	0.0	0	0.222	0.0	-0.002	0.0	11.0
0.0	0.0	1	1	400.0	400.0	1	1	1	0.0	0.0	0	0.222	0.0	-0.008	0.0	11.0
0.0	0.0	1	1	400.0	400.0	1	1	1	0.0	0.0	0	0.222	0.0	0.058	0.0	11.0
0.0	0.0	1	1	400.0	400.0	1	1	1	0.0	0.0	0	0.222	-0.001	-0.032	0.0	11.0
0.0	0.0	1	1	400.0	400.0	1	1	1	0.0	0.0	0	0.222	-0.001	-0.074	0.0	11.0
0.0	0.0	1	1	400.0	400.0	1	1	1	0.0	0.0	0	0.222	0.0	0.0	0.0	11.0
0.0	0.0	1	1	400.0	400.0	1	1	1	0.0	0.0	0	0.222	0.0	0.013	0.0	11.0
0.0	0.0	1	1	400.0	400.0	1	1	1	0.0	0.0	0	0.222	0.0	0.05	0.0	11.0
0.0	0.0	1	1	400.0	400.0	1	1	1	0.0	0.0	0	0.222	0.0	-0.006	0.0	11.0
0.0	0.0	1	1	400.0	400.0	1	1	1	0.0	0.0	0	0.222	-0.001	-0.032	0.0	11.0
0.0	0.0	1	1	400.0	400.0	1	1	1	0.0	0.0	0	0.222	-0.001	-0.022	0.0	11.0
0.0	0.0	1	1	400.0	400.0	1	1	1	0.0	0.0	0	0.222	0.0	0.004	0.0	11.0
0.0	0.0	1	1	400.0	400.0	1	1	1	0.0	0.0	0	0.222	0.0	0.022	0.0	11.0
0.0	0.0	1	1	400.0	400.0	1	1	1	0.0	0.0	0	0.222	0.0	-0.01	0.0	11.0
0.0	0.0	1	1	400.0	400.0	1	1	1	0.0	0.0	0	0.222	0.0	0.037	0.0	11.0
0.0	0.0	1	1	400.0	400.0	1	1	1	0.0	0.0	0	0.222	0.0	0.028	0.0	11.0
0.0	0.0	1	1	400.0	400.0	1	1	1	0.0	0.0	0	0.222	0.0	0.028	0.0	11.0
0.0	0.0	1	1	400.0	400.0	1	1	1	0.0	0.0	0	0.222	-0.001	-0.014	0.0	11.0
0.0	0.0	1	1	400.0	400.0	1	1	1	0.0	0.0	0	0.222	0.0	0.008	0.0	11.0
0.0	0.0	1	1	400.0	400.0	1	1	1	0.0	0.0	0	0.222	-0.001	-0.176	0.0	11.0
0.0	0.0	1	1	400.0	400.0	1	1	1	0.0	0.0	0	0.222	0.0	0.0	0.0	11.0
0.0	0.0	1	1	400.0	400.0	1	1	1	0.0	0.0	0	0.222	-0.001	-0.014	0.0	11.0
0.0	0.0	1	1	400.0	400.0	1	1	1	0.0	0.0	0	0.222	0.0	0.019	0.0	11.0
0.0	0.0	1	1	400.0	400.0	1	1	1	0.0	0.0	0	0.222	0.0	-0.006	0.0	11.0
0.0	0.0	1	1	400.0	400.0	1	1	1	0.0	0.0	0	0.222	0.0	0.024	0.0	11.0
0.0	0.0	1	1	400.0	400.0	1	1	1	0.0	0.0	0	0.222	0.0	0.052	0.0	11.0
0.0	0.0	1	1	400.0	400.0	1	1	1	0.0	0.0	0	0.222	0.0	0.139	0.0	11.0
0.0	0.0	1	1	400.0	400.0	1	1	1	0.0	0.0	0	0.222	0.0	0.0	0.0	11.0
0.0	0.0	1	1	400.0	400.0	1	1	1	0.0	0.0	0	0.222	0.0	0.008	0.0	11.0
0.0	0.0	1	1	400.0	400.0	1	1	1	0.0	0.0	0	0.222	-0.001	-0.03	0.0	11.0
0.0	0.0	1	1	400.0	400.0	1	1	1	0.0	0.0	0	0.222	0.0	0.019	0.0	11.0
0.0	0.0	1	1	400.0	400.0	1	1	1	0.0	0.0	0	0.222	-0.001	-0.026	0.0	11.0
0.0	0.0	1	1	400.0	400.0	1	1	1	0.0	0.0	0	0.222	-0.001	-0.012	0.0	11.0
0.0	0.0	1	1	400.0	400.0	1	1	1	0.0	0.0	0	0.222	0.0	0.103	0.0	11.0
0.0	0.0	1	1	400.0	400.0	1	1	1	0.0	0.0	0	0.222	0.0	0.055	0.0	11.0
0.0	0.0	1	1	400.0	400.0	1	1	1	0.0	0.0	0	0.222	0.0	0.011	0.0	11.0
0.0	0.0	1	1	400.0	400.0	1	1	1	0.0	0.0	0	0.222	-0.001	-0.024	0.0	11.0
0.0	0.0	1	1	400.0	400.0	1	1	1	0.0	0.0	0	0.222	0.0	0.002	0.0	11.0
0.0	0.0	1	1	400.0	400.0	1	1	1	0.0	0.0	0	0.222	0.0	0.017	0.0	11.0
0.0	0.0	1	1	400.0	400.0	1	1	1	0.0	0.0	0	0.222	0.0	-0.01	0.0	11.0
0.0	0.0	1	1	400.0	400.0	1	1	1	0.0	0.0	0	0.222	0.0	0.026	0.0	11.0
0.0	0.0	1	1	400.0	400.0	1	1	1	0.0	0.0	0	0.222	0.0	0.015	0.0	11.0
0.0	0.0	1	1	400.0	400.0	1	1	1	0.0	0.0	0	0.222	0.0	0.057	0.0	11.0
0.0	0.0	1	1	400.0	400.0	1	1	1	0.0	0.0	0	0.222	0.0	0.072	0.0	11.0
0.0	0.0	1	1	400.0	400.0	1	1	1	0.0	0.0	0	0.222	0.0	0.008	0.0	11.0
0.0	0.0	1	1	400.0	400.0	1	1	1	0.0	0.0	0	0.222	0.0	0.011	0.0	11.0
0.0	0.0	1	1	400.0	400.0	1	1	1	0.0	0.0	0	0.222	0.0	0.008	0.0	11.0
0.0	0.0	1	1	400.0	400.0	1	1	1	0.0	0.0	0	0.222	0.0	0.019	0.0	11.0
0.0	0.0	1	1	400.0	400.0	1	1	1	0.0	0.0	0	0.222	-0.001	-0.021	0.0	11.0
0.0	0.0	1	1	400.0	400.0	1	1	1	0.0	0.0	0	0.222	0.0	0.019	0.0	11.0
0.0	0.0	1	1	400.0	400.0	1	1	1	0.0	0.0	0	0.222	0.0	0.0	0.0	11.0
0.0	0.0	1	1	400.0	400.0	1	1	1	0.0	0.0	0	0.222	0.0	0.019	0.0	11.0
0.0	0.0	1	1	400.0	400.0	1	1	1	0.0	0.0	0	0.222	-0.001	-0.021	0.0	11.0
0.0	0.0	1	1	400.0	400.0	1	1	1	0.0	0.0	0	0.222	-0.001	-0.019	0.0	11.0
0.0	0.0	1	1	400.0	400.0	1	1	1	0.0	0.0	0	0.222	-0.001	-0.021	0.0	11.0
0.0	0.0	1	1	400.0	400.0	1	1	1	0.0	0.0	0	0.222	0.0	0.148	0.0	11.0
0.0	0.0	1	1	400.0	400.0	1	1	1	0.0	0.0	0	0.222	0.0	0.024	0.0	11.0
0.0	0.0	1	1	400.0	400.0	1	1	1	0.0	0.0	0	0.222	0.0	0.028	0.0	11.0
0.0	0.0	1	1	400.0	400.0	1	1	1	0.0	0.0	0	0.222	0.0	-0.01	0.0	11.0
0.0	0.0	1	1	400.0	400.0	1	1	1	0.0	0.0	0	0.222	0.0	0.022	0.0	11.0
0.0	0.0	1	1	400.0	400.0	1	1	1	0.0	0.0	0	0.222	0.0	-0.004	0.0	11.0
0.0	0.0	1	1	400.0	400.0	1	1	1	0.0	0.0	0	0.222	0.0	-0.011	0.0	11.0
0.0	0.0	1	1	400.0	400.0	1	1	1	0.0	0.0	0	0.222	-0.001	-0.021	0.0	11.0
0.0	0.0	1	1	400.0	400.0	1	1	1	0.0	0.0	0	0.222	0.0	0.015	0.0	11.0
0.0	0.0	1	1	400.0	400.0	1	1	1	0.0	0.0	0	0.222	-0.001	-0.013	0.0	11.0
0.0	0.0	1	1	400.0	400.0	1	1	1	0.0	0.0	0	0.222	0.0	0.01	0.0	11.0
0.0	0.0	1	1	400.0	400.0	1	1	1	0.0	0.0	0	0.222	-0.001	-0.021	0.0	11.0
0.0	0.0	1	1	400.0	400.0	1	1	1	0.0	0.0	0	0.222	0.0	0.091	0.0	11.0
0.0	0.0	1	1	400.0	400.0	1	1	1	0.0	0.0	0	0.222	0.0	0.027	0.0	11.0
0.0	0.0	1	1	400.0	400.0	1	1	1	0.0	0.0	0	0.222	0.0	0.06	0.0	11.0
0.0	0.0	1	1	400.0	400.0	1	1	1	0.0	0.0	0	0.222	0.0	0.024	0.0	11.0
0.0	0.0	1	1	400.0	400.0	1	1	1	0.0	0.0	0	0.222	0.0	-0.008	0.0	11.0
0.0	0.0	1	1	400.0	400.0	1	1	1	0.0	0.0	0	0.222	-0.001	-0.018	0.0	11.0
0.0	0.0	1	1	400.0	400.0	1	1	1	0.0	0.0	0	0.222	0.0	0.01	0.0	11.0
0.0	0.0	1	1	400.0	400.0	1	1	1	0.0	0.0	0	0.222	0.0	0.016	0.0	11.0
0.0	0.0	1	1	400.0	400.0	1	1	1	0.0	0.0	0	0.222	-0.001	-0.013	0.0	11.0
0.0	0.0	1	1	400.0	400.0	1	1	1	0.0	0.0	0	0.222	0.0	-0.002	0.0	11.0
0.0	0.0	1	1	400.0	400.0	1	1	1	0.0	0.0	0	0.222	-0.001	-0.019	0.0	11.0
0.0	0.0	1	1	400.0	400.0	1	1	1	0.0	0.0	0	0.222	-0.001	-0.032	0.0	11.0
0.0	0.0	1	1	400.0	400.0	1	1	1	0.0	0.0	0	0.222	0.0	0.022	0.0	11.0
-4180.487	-300.99503	1	2	300.99503	400.0	1	1	2	0.0	0.0	1	0.222	0.0	0.009	0.0	11.0
-4180.487	-300.99503	1	2	300.99503	400.0	0	1	2	0.0	0.0	1	0.222	0.0	0.054	0.0	11.0
-4180.487	-300.99503	1	2	300.99503	400.0	0	1	2	0.0	0.0	1	0.222	-0.001	-0.014	0.0	11.0
-4180.487	-300.99503	1	2	300.99503	400.0	0	1	2	0.0	0.0	1	0.222	0.0	0.012	0.0	11.0
-4180.487	-300.99503	1	2	300.99503	400.0	0	1	2	0.0	0.0	1	0.222	-0.001	-0.155	-0.294	11.0
-4180.487	-300.99503	1	2	300.99503	400.0	0	1	2	0.0	0.0	1	0.222	-0.003	-0.284	-0.294	11.0
-4180.487	-300.99503	1	2	300.99503	400.0	0	1	2	0.0	0.0	1	0.222	-0.009	-0.819	-0.825	11.0
-4180.487	-300.99503	1	2	300.99503	400.0	0	1	2	0.0	0.0	1	0.222	-0.017	-1.152	-1.283	11.0
-4180.487	-300.99503	1	2	300.99503	400.0	0	1	2	0.0	0.0	1	0.222	-0.026	-1.257	-1.283	11.0
-4180.487	-300.99503	1	2	300.99503	400.0	0	1	2	0.0	0.0	1	0.222	-0.036	-1.509	-1.488	11.0
-4180.487	-300.99503	1	2	300.99503	400.0	0	1	2	0.0	0.0	1	0.222	-0.045	-1.505	-1.488	11.0
-4180.487	-300.99503	1	2	300.99503	400.0	0	1	2	0.0	0.0	1	0.222	-0.055	-1.86	-1.856	11.0
-4180.487	-300.99503	1	2	300.99503	400.0	0	1	2	0.0	0.0	1	0.221	-0.066	-2.017	-2.021	11.0
-4180.487	-300.99503	1	2	300.99503	400.0	0	1	2	0.0	0.0	1	0.221	-0.076	-2.009	-2.021	11.0
-4180.487	-300.99503	1	2	300.99503	400.0	0	1	2	0.0	0.0	1	0.221	-0.087	-2.303	-2.316	11.0
-4180.487	-300.99503	1	2	300.99503	400.0	0	1	2	0.0	0.0	1	0.221	-0.097	-2.42	-2.448	11.0
-4180.487	-300.99503	1	2	300.99503	400.0	0	1	2	0.0	0.0	1	0.221	-0.108	-2.446	-2.448	11.0
-4180.487	-300.99503	1	2	300.99503	400.0	0	1	2	0.0	0.0	1	0.221	-0.119	-2.666	-2.685	11.0
-4180.487	-300.99503	1	2	300.99503	400.0	0	1	2	0.0	0.0	1	0.221	-0.129	-2.716	-2.685	11.0
-4180.487	-300.99503	1	2	300.99503	400.0	0	1	2	0.0	0.0	1	0.221	-0.139	-2.831	-2.791	11.0
-4180.487	-300.99503	1	2	300.99503	400.0	0	1	2	0.0	0.0	1	0.221	-0.15	-2.998	-2.981	11.0
-4180.487	-300.99503	1	2	300.99503	400.0	0	1	2	0.0	0.0	1	0.22	-0.16	-3.003	-2.981	11.0
-4180.487	-300.99503	1	2	300.99503	400.0	0	1	2	0.0	0.0	1	0.22	-0.17	-3.021	-3.066	11.0
-4180.487	-300.99503	1	2	300.99503	400.0	0	1	2	0.0	0.0	1	0.22	-0.178	-3.144	-3.219	11.0
-4180.487	-300.99503	1	2	300.99503	400.0	0	1	2	0.0	0.0	1	0.22	-0.187	-3.204	-3.219	11.0
-4180.487	-300.99503	1	2	300.99503	400.0	0	1	2	0.0	0.0	1	0.22	-0.196	-3.314	-3.35	11.0
-4180.487	-300.99503	1	2	300.99503	400.0	0	1	2	0.0	0.0	1	0.22	-0.204	-3.307	-3.35	11.0
-4180.487	-300.99503	1	2	300.99503	400.0	0	1	2	0.0	0.0	1	0.22	-0.211	-3.393	-3.409	11.0
-4180.487	-300.99503	1	2	300.99503	400.0	0	1	2	0.0	0.0	1	0.219	-0.219	-3.505	-3.515	11.0
-4180.487	-300.99503	1	2	300.99503	400.0	0	1	2	0.0	0.0	1	0.219	-0.226	-3.499	-3.515	11.0
-4180.487	-300.99503	1	2	300.99503	400.0	0	1	2	0.0	0.0	1	0.219	-0.232	-3.626	-3.562	11.0
-4180.487	-300.99503	1	2	300.99503	400.0	0	1	2	0.0	0.0	1	0.219	-0.24	-3.646	-3.648	11.0
-4180.487	-300.99503	1	2	300.99503	400.0	0	1	2	0.0	0.0	1	0.219	-0.245	-3.626	-3.648	11.0
-4180.487	-300.99503	1	2	300.99503	400.0	0	1	2	0.0	0.0	1	0.219	-0.251	-3.674	-3.685	11.0
-4180.487	-300.99503	1	2	300.99503	400.0	0	1	2	0.0	0.0	1	0.219	-0.257	-3.696	-3.685	11.0
-4180.487	-300.99503	1	2	300.99503	400.0	0	1	2	0.0	0.0	1	0.219	-0.263	-3.775	-3.753	11.0
-4180.487	-300.99503	1	2	300.99503	400.0	0	1	2	0.0	0.0	1	0.219	-0.267	-3.768	-3.784	11.0
-4180.487	-300.99503	1	2	300.99503	400.0	0	1	2	0.0	0.0	1	0.219	-0.271	-3.771	-3.784	11.0
-4180.487	-300.99503	1	2	300.99503	400.0	0	1	2	0.0	0.0	1	0.219	-0.276	-3.871	-3.838	11.0
-4180.487	-300.99503	1	2	300.99503	400.0	0	1	2	0.0	0.0	1	0.219	-0.28	-3.833	-3.863	11.0
-4180.487	-300.99503	1	2	300.99503	400.0	0	1	2	0.0	0.0	1	0.219	-0.284	-3.871	-3.863	11.0
-4180.487	-300.99503	1	2	300.99503	400.0	0	1	2	0.0	0.0	1	0.219	-0.288	-3.91	-3.907	11.0
-4180.487	-300.99503	1	2	300.99503	400.0	0	1	2	0.0	0.0	1	0.219	-0.291	-3.86	-3.907	11.0
-4180.487	-300.99503	1	2	300.99503	400.0	0	1	2	0.0	0.0	1	0.219	-0.295	-3.9	-3.945	11.0
-4180.487	-300.99503	1	2	300.99503	400.0	0	1	2	0.0	0.0	1	0.219	-0.299	-4.001	-3.963	11.0
-4180.487	-300.99503	1	2	300.99503	400.0	0	1	2	0.0	0.0	1	0.219	-0.302	-3.998	-3.963	11.0
-4180.487	-300.99503	1	2	300.99503	400.0	0	1	2	0.0	0.0	1	0.219	-0.304	-3.964	-3.992	11.0
-4180.487	-300.99503	1	2	300.99503	400.0	0	1	2	0.0	0.0	1	0.218	-0.306	-3.973	-4.006	11.0
-4180.487	-300.99503	1	2	300.99503	400.0	0	1	2	0.0	0.0	1	0.218	-0.308	-4.063	-4.006	11.0
-4180.487	-300.99503	1	2	300.99503	400.0	0	1	2	0.0	0.0	1	0.218	-0.31	-4.065	-4.03	11.0
-4180.487	-300.99503	1	2	300.99503	400.0	0	1	2	0.0	0.0	1	0.218	-0.312	-4.004	-4.03	11.0
-4180.487	-300.99503	1	2	300.99503	400.0	0	1	2	0.0	0.0	1	0.218	-0.314	-4.059	-4.041	11.0
-4180.487	-300.99503	1	2	300.99503	400.0	0	1	2	0.0	0.0	1	0.218	-0.316	-4.08	-4.06	11.0
-4180.487	-300.99503	1	2	300.99503	400.0	0	1	2	0.0	0.0	1	0.218	-0.318	-4.056	-4.06	11.0
-4180.487	-300.99503	1	2	300.99503	400.0	0	1	2	0.0	0.0	1	0.218	-0.32	-4.091	-4.077	11.0
-4180.487	-300.99503	1	2	300.99503	400.0	0	1	2	0.0	0.0	1	0.218	-0.322	-4.283	-4.085	11.0
-4180.487	-300.99503	1	2	300.99503	400.0	0	1	2	0.0	0.0	1	0.218	-0.322	-4.057	-4.085	11.0
-4180.487	-300.99503	1	2	300.99503	400.0	0	1	2	0.0	0.0	1	0.217	-0.322	-4.081	-4.098	11.0
-4180.487	-300.99503	1	2	300.99503	400.0	0	1	2	0.0	0.0	1	0.217	-0.322	-4.095	-4.098	11.0
-4180.487	-300.99503	1	2	300.99503	400.0	0	1	2	0.0	0.0	1	0.217	-0.322	-4.026	-4.105	11.0
-4180.487	-300.99503	1	2	300.99503	400.0	0	1	2	0.0	0.0	1	0.217	-0.322	-4.07	-4.115	11.0
-4180.487	-300.99503	1	2	300.99503	400.0	0	1	2	0.0	0.0	1	0.217	-0.323	-4.1	-4.115	11.0
-4180.487	-300.99503	1	2	300.99503	400.0	0	1	2	0.0	0.0	1	0.217	-0.323	-4.087	-4.12	11.0
-4180.487	-300.99503	1	2	300.99503	400.0	0	1	2	0.0	0.0	1	0.217	-0.325	-4.181	-4.129	11.0
-4180.487	-300.99503	1	2	300.99503	400.0	0	1	2	0.0	0.0	1	0.216	-0.327	-4.122	-4.129	11.0
-4180.487	-300.99503	1	2	300.99503	400.0	0	1	2	0.0	0.0	1	0.216	-0.329	-4.128	-4.133	11.0
-4180.487	-300.99503	1	2	300.99503	400.0	0	1	2	0.0	0.0	1	0.216	-0.331	-4.169	-4.133	11.0
-4180.487	-300.99503	1	2	300.99503	400.0	0	1	2	0.0	0.0	1	0.216	-0.333	-4.17	-4.14	11.0
-4180.487	-300.99503	1	2	300.99503	400.0	0	1	2	0.0	0.0	1	0.216	-0.335	-4.142	-4.146	11.0
-4180.487	-300.99503	1	2	300.99503	400.0	0	1	2	0.0	0.0	1	0.216	-0.335	-4.089	-4.146	11.0
-4180.487	-300.99503	1	2	300.99503	400.0	0	1	2	0.0	0.0	1	0.216	-0.336	-4.18	-4.149	11.0
-4180.487	-300.99503	1	2	300.99503	400.0	0	1	2	0.0	0.0	1	0.216	-0.338	-4.125	-4.154	11.0
-4180.487	-300.99503	1	2	300.99503	400.0	0	1	2	0.0	0.0	1	0.215	-0.34	-4.143	-4.154	11.0
-4180.487	-300.99503	1	2	300.99503	400.0	0	1	2	0.0	0.0	1	0.215	-0.341	-4.157	-4.156	11.0
-4180.487	-300.99503	1	2	300.99503	400.0	0	1	2	0.0	0.0	1	0.215	-0.341	-4.124	-4.156	11.0
-4180.487	-300.99503	1	2	300.99503	400.0	0	1	2	0.0	0.0	1	0.215	-0.341	-4.194	-4.16	11.0
-4180.487	-300.99503	1	2	300.99503	400.0	0	1	2	0.0	0.0	1	0.215	-0.341	-4.182	-4.161	11.0
-4180.487	-300.99503	1	2	300.99503	400.0	0	1	2	0.0	0.0	1	0.215	-0.34	-4.108	-4.161	11.0
-4180.487	-300.99503	1	2	300.99503	400.0	0	1	2	0.0	0.0	1	0.215	-0.341	-4.152	-4.165	11.0
-4180.487	-300.99503	1	2	300.99503	400.0	0	1	2	0.0	0.0	1	0.215	-0.341	-4.128	-4.166	11.0
-4180.487	-300.99503	1	2	300.99503	400.0	0	1	2	0.0	0.0	1	0.215	-0.341	-4.189	-4.166	11.0
-4180.487	-300.99503	1	2	300.99503	400.0	0	1	2	0.0	0.0	1	0.215	-0.341	-4.204	-4.169	11.0
-4180.487	-300.99503	1	2	300.99503	400.0	0	1	2	0.0	0.0	1	0.215	-0.341	-4.153	-4.169	11.0
-4180.487	-300.99503	1	2	300.99503	400.0	0	1	2	0.0	0.0	1	0.215	-0.341	-4.153	-4.171	11.0
-4180.487	-300.99503	1	2	300.99503	400.0	0	1	2	0.0	0.0	1	0.215	-0.34	-4.089	-4.172	11.0
-4180.487	-300.99503	1	2	300.99503	400.0	0	1	2	0.0	0.0	1	0.215	-0.341	-4.214	-4.172	11.0
-4180.487	-300.99503	1	2	300.99503	400.0	0	1	2	0.0	0.0	1	0.215	-0.34	-4.086	-4.173	11.0
-4180.487	-300.99503	1	2	300.99503	400.0	0	1	2	0.0	0.0	1	0.215	-0.341	-4.156	-4.174	11.0
-4180.487	-300.99503	1	2	300.99503	400.0	0	1	2	0.0	0.0	1	0.215	-0.341	-4.182	-4.174	11.0
-4180.487	-300.99503	1	2	300.99503	400.0	0	1	2	0.0	0.0	1	0.215	-0.341	-4.129	-4.176	11.0
-4180.487	-300.99503	1	2	300.99503	400.0	0	1	2	0.0	0.0	1	0.215	-0.341	-4.121	-4.176	11.0
-4180.487	-300.99503	1	2	300.99503	400.0	0	1	2	0.0	0.0	1	0.215	-0.341	-4.156	-4.176	11.0
-4180.487	-300.99503	1	2	300.99503	400.0	0	1	2	0.0	0.0	1	0.215	-0.341	-4.201	-4.177	11.0
-4180.487	-300.99503	1	2	300.99503	400.0	0	1	2	0.0	0.0	1	0.215	-0.341	-4.134	-4.177	11.0
-4180.487	-300.99503	1	2	300.99503	400.0	0	1	2	0.0	0.0	1	0.215	-0.341	-4.138	-4.179	11.0
-4180.487	-300.99503	1	2	300.99503	400.0	0	1	2	0.0	0.0	1	0.215	-0.341	-4.173	-4.179	11.0
-4180.487	-300.99503	1	2	300.99503	400.0	0	1	2	0.0	0.0	1	0.215	-0.34	-3.97	-4.179	11.0
-4180.487	-300.99503	1	2	300.99503	400.0	0	1	2	0.0	0.0	1	0.215	-0.341	-4.173	-4.179	11.0
-4180.487	-300.99503	1	2	300.99503	400.0	0	1	2	0.0	0.0	1	0.215	-0.341	-4.211	-4.179	11.0
-4180.487	-300.99503	1	2	300.99503	400.0	0	1	2	0.0	0.0	1	0.215	-0.341	-4.196	-4.18	11.0
-4180.487	-300.99503	1	2	300.99503	400.0	0	1	2	0.0	0.0	1	0.215	-0.341	-4.164	-4.18	11.0
-4180.487	-300.99503	1	2	300.99503	400.0	0	1	2	0.0	0.0	1	0.215	-0.341	-4.153	-4.18	11.0
-4180.487	-300.99503	1	2	300.99503	400.0	0	1	2	0.0	0.0	1	0.215	-0.341	-4.184	-4.181	11.0
-4180.487	-300.99503	1	2	300.99503	400.0	0	1	2	0.0	0.0	1	0.215	-0.341	-4.17	-4.181	11.0
-4180.487	-300.99503	1	2	300.99503	400.0	0	1	2	0.0	0.0	1	0.215	-0.341	-4.185	-4.181	11.0
-4180.487	-300.99503	1	2	300.99503	400.0	0	1	2	0.0	0.0	1	0.215	-0.341	-4.187	-4.182	11.0
-4180.487	-300.99503	1	2	300.99503	400.0	0	1	2	0.0	0.0	1	0.215	-0.341	-4.201	-4.182	11.0
-4180.487	-300.99503	1	2	300.99503	400.0	0	1	2	0.0	0.0	1	0.215	-0.341	-4.119	-4.182	11.0
-4180.487	-300.99503	1	2	300.99503	400.0	0	1	2	0.0	0.0	1	0.215	-0.341	-4.239	-4.182	11.0
-4180.487	-300.99503	1	2	300.99503	400.0	0	1	2	0.0	0.0	1	0.215	-0.341	-4.174	-4.182	11.0
-4180.487	-300.99503	1	2	300.99503	400.0	0	1	2	0.0	0.0	1	0.215	-0.341	-4.205	-4.182	11.0
-4180.487	-300.99503	1	2	300.99503	400.0	0	1	2	0.0	0.0	1	0.215	-0.341	-4.238	-4.183	11.0
-4180.487	-300.99503	1	2	300.99503	400.0	0	1	2	0.0	0.0	1	0.215	-0.341	-4.149	-4.183	11.0
-4180.487	-300.99503	1	2	300.99503	400.0	0	1	2	0.0	0.0	1	0.215	-0.341	-4.202	-4.183	11.0
-4180.487	-300.99503	1	2	300.99503	400.0	0	1	2	0.0	0.0	1	0.215	-0.341	-4.193	-4.183	11.0
-4180.487	-300.99503	1	2	300.99503	400.0	0	1	2	0.0	0.0	1	0.215	-0.341	-4.127	-4.183	11.0
-4180.487	-300.99503	1	2	300.99503	400.0	0	1	2	0.0	0.0	1	0.215	-0.341	-4.212	-4.183	11.0
-4180.487	-300.99503	1	2	300.99503	400.0	0	1	2	0.0	0.0	1	0.215	-0.341	-4.216	-4.183	11.0
-4180.487	-300.99503	1	2	300.99503	400.0	0	1	2	0.0	0.0	1	0.215	-0.34	-4.1	-4.183	11.0
-4180.487	-300.99503	1	2	300.99503	400.0	0	1	2	0.0	0.0	1	0.215	-0.341	-4.132	-4.183	11.0
-4180.487	-300.99503	1	2	300.99503	400.0	0	1	2	0.0	0.0	1	0.215	-0.341	-4.173	-4.183	11.0
-4180.487	-300.99503	1	2	300.99503	400.0	0	1	2	0.0	0.0	1	0.215	-0.341	-4.245	-4.184	11.0
-4180.487	-300.99503	1	2	300.99503	400.0	1	1	2	0.0	0.0	1	0.215	-0.341	-4.167	-4.184	11.0
-4180.487	-300.99503	1	2	300.99503	400.0	1	1	2	0.0	0.0	1	0.215	-0.341	-4.166	-4.184	11.0
-4180.487	-300.99503	1	2	300.99503	400.0	1	1	2	0.0	0.0	1	0.215	-0.341	-4.239	-4.184	11.0
-4180.487	-300.99503	1	2	300.99503	400.0	1	1	2	0.0	0.0	1	0.215	-0.342	-4.117	-4.184	11.0
-4180.487	-300.99503	1	2	300.99503	400.0	1	1	2	0.0	0.0	1	0.215	-0.342	-4.255	-4.184	11.0
-4180.487	-300.99503	1	2	300.99503	400.0	1	1	2	0.0	0.0	1	0.215	-0.342	-4.195	-4.184	11.0
-4180.487	-300.99503	1	2	300.99503	400.0	1	1	2	0.0	0.0	1	0.215	-0.342	-4.173	-4.184	11.0
-4180.487	-300.99503	1	2	300.99503	400.0	1	1	2	0.0	0.0	1	0.215	-0.342	-4.173	-4.184	11.0
-4180.487	-300.99503	1	2	300.99503	400.0	1	1	2	0.0	0.0	1	0.215	-0.342	-4.196	-4.184	11.0
-4180.487	-300.99503	1	2	300.99503	400.0	1	1	2	0.0	0.0	1	0.215	-0.342	-4.233	-4.184	11.0
-4180.487	-300.99503	1	2	300.99503	400.0	1	1	2	0.0	0.0	1	0.215	-0.342	-4.228	-4.184	11.0
-4180.487	-300.99503	1	2	300.99503	400.0	1	1	2	0.0	0.0	1	0.215	-0.342	-4.207	-4.184	11.0
-4180.487	-300.99503	1	2	300.99503	400.0	1	1	2	0.0	0.0	1	0.215	-0.342	-4.286	-4.184	11.0
-4180.487	-300.99503	1	2	300.99503	400.0	1	1	2	0.0	0.0	1	0.215	-0.342	-4.207	-4.184	11.0
-4180.487	-300.99503	1	2	300.99503	400.0	1	1	2	0.0	0.0	1	0.215	-0.342	-4.207	-4.184	11.0
-4180.487	-300.99503	1	2	300.99503	400.0	1	1	2	0.0	0.0	1	0.215	-0.342	-4.152	-4.184	11.0
-4180.487	-300.99503	1	2	300.99503	400.0	1	1	2	0.0	0.0	1	0.215	-0.342	-4.155	-4.184	11.0
-4180.487	-300.99503	1	2	300.99503	400.0	1	1	2	0.0	0.0	1	0.215	-0.342	-4.196	-4.184	11.0
-4180.487	-300.99503	1	2	300.99503	400.0	1	1	2	0.0	0.0	1	0.215	-0.342	-4.292	-4.184	11.0
-4180.487	-300.99503	1	2	300.99503	400.0	1	1	2	0.0	0.0	1	0.215	-0.342	-4.21	-4.184	11.0
-4180.487	-300.99503	1	2	300.99503	400.0	1	1	2	0.0	0.0	1	0.215	-0.342	-4.226	-4.184	11.0
-4180.487	-300.99503	1	2	300.99503	400.0	1	1	2	0.0	0.0	1	0.215	-0.342	-4.196	-4.184	11.0
-4180.487	-300.99503	1	2	300.99503	400.0	1	1	2	0.0	0.0	1	0.215	-0.342	-4.183	-4.184	11.0
-4180.487	-300.99503	1	2	300.99503	400.0	1	1	2	0.0	0.0	1	0.215	-0.342	-4.204	-4.184	11.0
-4180.487	-300.99503	1	2	300.99503	400.0	1	1	2	0.0	0.0	1	0.215	-0.342	-4.216	-4.184	11.0
-4180.487	-300.99503	1	2	300.99503	400.0	1	1	2	0.0	0.0	1	0.215	-0.342	-4.208	-4.184	11.0
-4180.487	-300.99503	1	2	300.99503	400.0	1	1	2	0.0	0.0	1	0.215	-0.342	-4.184	-4.184	11.0
-4180.487	-300.99503	1	2	300.99503	400.0	1	1	2	0.0	0.0	1	0.215	-0.342	-4.254	-4.184	11.0
-4180.487	-300.99503	1	2	300.99503	400.0	1	1	2	0.0	0.0	1	0.215	-0.342	-4.191	-4.184	11.0
-4180.487	-300.99503	1	2	300.99503	400.0	1	1	2	0.0	0.0	1	0.215	-0.342	-4.173	-4.184	11.0
-4180.487	-300.99503	1	2	300.99503	400.0	1	1	2	0.0	0.0	1	0.215	-0.342	-4.195	-4.184	11.0
-4180.487	-300.99503	1	2	300.99503	400.0	1	1	2	0.0	0.0	1	0.215	-0.342	-4.166	-4.184	11.0
-4180.487	-300.99503	1	2	300.99503	400.0	1	1	2	0.0	0.0	1	0.215	-0.342	-4.22	-4.184	11.0
-4180.487	-300.99503	1	2	300.99503	400.0	1	1	2	0.0	0.0	1	0.215	-0.342	-4.173	-4.184	11.0
-4180.487	-300.99503	1	2	300.99503	400.0	1	1	2	0.0	0.0	1	0.215	-0.342	-4.204	-4.184	11.0
-4180.487	-300.99503	1	2	300.99503	400.0	1	1	2	0.0	0.0	1	0.215	-0.342	-4.166	-4.184	11.0
-4180.487	-300.99503	1	2	300.99503	400.0	1	1	2	0.0	0.0	1	0.215	-0.342	-4.24	-4.184	11.0
-4180.487	-300.99503	1	2	300.99503	400.0	1	1	2	0.0	0.0	1	0.215	-0.342	-4.196	-4.184	11.0
-4180.487	-300.99503	1	2	300.99503	400.0	1	1	2	0.0	0.0	1	0.215	-0.342	-4.205	-4.184	11.0
-4180.487	-300.99503	1	2	300.99503	400.0	1	1	2	0.0	0.0	1	0.215	-0.341	-4.231	-4.184	11.0
-4180.487	-300.99503	1	2	300.99503	400.0	1	1	2	0.0	0.0	1	0.215	-0.341	-4.179	-4.184	11.0
-4180.487	-300.99503	1	2	300.99503	400.0	1	1	2	0.0	0.0	1	0.215	-0.341	-4.202	-4.184	11.0
-4180.487	-300.99503	1	2	300.99503	400.0	1	1	2	0.0	0.0	1	0.215	-0.341	-4.184	-4.184	11.0
-4180.487	-300.99503	1	2	300.99503	400.0	1	1	2	0.0	0.0	1	0.215	-0.341	-4.182	-4.184	11.0
-4180.487	-300.99503	1	2	300.99503	400.0	1	1	2	0.0	0.0	1	0.215	-0.341	-4.133	-4.184	11.0
-4180.487	-300.99503	1	2	300.99503	400.0	1	1	2	0.0	0.0	1	0.215	-0.341	-4.243	-4.184	11.0
-4180.487	-300.99503	1	2	300.99503	400.0	1	1	2	0.0	0.0	1	0.215	-0.341	-4.137	-4.184	11.0
-4180.487	-300.99503	1	2	300.99503	400.0	1	1	2	0.0	0.0	1	0.215	-0.341	-4.147	-4.184	11.0
-4180.487	-300.99503	1	2	300.99503	400.0	1	1	2	0.0	0.0	1	0.215	-0.341	-4.132	-4.184	11.0
-4180.487	-300.99503	1	2	300.99503	400.0	1	1	2	0.0	0.0	1	0.215	-0.341	-4.205	-4.184	11.0
-4180.487	-300.99503	1	2	300.99503	400.0	1	1	2	0.0	0.0	1	0.215	-0.341	-4.212	-4.184	11.0
-4180.487	-300.99503	1	2	300.99503	400.0	1	1	2	0.0	0.0	1	0.215	-0.341	-4.155	-4.184	11.0
-4180.487	-300.99503	1	2	300.99503	400.0	1	1	2	0.0	0.0	1	0.215	-0.341	-4.161	-4.184	11.0
-4180.487	-300.99503	1	2	300.99503	400.0	1	1	2	0.0	0.0	1	0.215	-0.341	-4.167	-4.184	11.0
-4180.487	-300.99503	1	2	300.99503	400.0	1	1	2	0.0	0.0	1	0.215	-0.34	-4.071	-4.184	11.0
-4180.487	-300.99503	1	2	300.99503	400.0	1	1	2	0.0	0.0	1	0.215	-0.341	-4.201	-4.184	11.0
-4180.487	-300.99503	1	2	300.99503	400.0	1	1	2	0.0	0.0	1	0.215	-0.341	-4.228	-4.184	11.0
-4180.487	-300.99503	1	2	300.99503	400.0	1	1	2	0.0	0.0	1	0.215	-0.341	-4.126	-4.184	11.0
-4180.487	-300.99503	1	2	300.99503	400.0	1	1	2	0.0	0.0	1	0.215	-0.341	-4.28	-4.184	11.0
-4180.487	-300.99503	1	2	300.99503	400.0	1	1	2	0.0	0.0	1	0.215	-0.341	-4.169	-4.184	11.0
-4180.487	-300.99503	1	2	300.99503	400.0	1	1	2	0.0	0.0	1	0.215	-0.341	-4.191	-4.184	11.0
-4180.487	-300.99503	1	2	300.99503	400.0	1	1	2	0.0	0.0	1	0.215	-0.341	-4.151	-4.184	11.0
-4180.487	-300.99503	1	2	300.99503	400.0	1	1	2	0.0	0.0	1	0.215	-0.341	-4.231	-4.184	11.0
-4180.487	-300.99503	1	2	300.99503	400.0	1	1	2	0.0	0.0	1	0.215	-0.341	-4.226	-4.184	11.0
-4180.487	-300.99503	1	2	300.99503	400.0	1	1	2	0.0	0.0	1	0.215	-0.341	-4.134	-4.184	11.0
-4180.487	-300.99503	1	2	300.99503	400.0	1	1	2	0.0	0.0	1	0.215	-0.341	-4.204	-4.184	11.0
-4180.487	-300.99503	1	2	300.99503	400.0	1	1	2	0.0	0.0	1	0.215	-0.341	-4.175	-4.184	11.0
-4180.487	-300.99503	1	2	300.99503	400.0	1	1	2	0.0	0.0	1	0.215	-0.341	-4.177	-4.184	11.0
-4180.487	-300.99503	1	2	300.99503	400.0	1	1	2	0.0	0.0	1	0.215	-0.341	-4.179	-4.184	11.0
-4180.487	-300.99503	1	2	300.99503	400.0	1	1	2	0.0	0.0	1	0.215	-0.341	-4.185	-4.184	11.0
-4180.487	-300.99503	1	2	300.99503	400.0	1	1	2	0.0	0.0	1	0.216	-0.341	-4.141	-4.184	11.0
-4180.487	-300.99503	1	2	300.99503	400.0	1	1	2	0.0	0.0	1	0.216	-0.341	-4.157	-4.184	11.0
-4180.487	-300.99503	1	2	300.99503	400.0	1	1	2	0.0	0.0	1	0.216	-0.341	-4.179	-4.184	11.0
-4180.487	-300.99503	1	2	300.99503	400.0	1	1	2	0.0	0.0	1	0.216	-0.341	-4.225	-4.184	11.0
-4180.487	-300.99503	1	2	300.99503	400.0	1	1	2	0.0	0.0	1	0.216	-0.341	-4.187	-4.184	11.0
-4180.487	-300.99503	1	2	300.99503	400.0	1	1	2	0.0	0.0	1	0.216	-0.341	-4.139	-4.184	11.0
-4180.487	-300.99503	1	2	300.99503	400.0	1	1	2	0.0	0.0	1	0.216	-0.341	-4.209	-4.184	11.0
-4180.487	-300.99503	1	2	300.99503	400.0	1	1	2	0.0	0.0	1	0.216	-0.341	-4.167	-4.184	11.0
-4180.487	-300.99503	1	2	300.99503	400.0	1	1	2	0.0	0.0	1	0.216	-0.341	-4.164	-4.184	11.0
-4180.487	-300.99503	1	2	300.99503	400.0	1	1	2	0.0	0.0	1	0.216	-0.341	-4.174	-4.184	11.0
-4180.487	-300.99503	1	2	300.99503	400.0	1	1	2	0.0	0.0	1	0.216	-0.341	-4.182	-4.184	11.0
-4180.487	-300.99503	1	2	300.99503	400.0	1	1	2	0.0	0.0	1	0.216	-0.341	-4.214	-4.184	11.0
-4180.487	-300.99503	1	2	300.99503	400.0	1	1	2	0.0	0.0	1	0.216	-0.341	-4.207	-4.184	11.0
-4180.487	-300.99503	1	2	300.99503	400.0	1	1	2	0.0	0.0	1	0.216	-0.341	-4.177	-4.184	11.0
-4180.487	-300.99503	1	2	300.99503	400.0	1	1	2	0.0	0.0	1	0.216	-0.341	-4.159	-4.184	11.0
-4180.487	-300.99503	1	2	300.99503	400.0	1	1	2	0.0	0.0	1	0.216	-0.341	-4.144	-4.184	11.0
-4180.487	-300.99503	1	2	300.99503	400.0	1	1	2	0.0	0.0	1	0.216	-0.341	-4.212	-4.184	11.0
-4180.487	-300.99503	1	2	300.99503	400.0	1	1	2	0.0	0.0	1	0.216	-0.341	-4.31	-4.184	11.0
-4180.487	-300.99503	1	2	300.99503	400.0	1	1	2	0.0	0.0	1	0.216	-0.341	-4.159	-4.184	11.0
-4180.487	-300.99503	1	2	300.99503	400.0	1	1	2	0.0	0.0	1	0.216	-0.341	-4.207	-4.184	11.0
-4180.487	-300.99503	1	2	300.99503	400.0	1	1	2	0.0	0.0	1	0.216	-0.341	-4.315	-4.184	11.0
-4180.487	-300.99503	1	2	300.99503	400.0	1	1	2	0.0	0.0	1	0.216	-0.341	-4.202	-4.184	11.0
-4180.487	-300.99503	1	2	300.99503	400.0	1	1	2	0.0	0.0	1	0.216	-0.341	-4.204	-4.184	11.0
-4180.487	-300.99503	1	2	300.99503	400.0	1	1	2	0.0	0.0	1	0.216	-0.341	-4.194	-4.184	11.0
-4180.487	-300.99503	1	2	300.99503	400.0	1	1	2	0.0	0.0	1	0.216	-0.341	-4.199	-4.184	11.0
-4180.487	-300.99503	1	2	300.99503	400.0	1	1	2	0.0	0.0	1	0.216	-0.341	-4.245	-4.184	11.0
-4180.487	-300.99503	1	2	300.99503	400.0	1	1	2	0.0	0.0	1	0.216	-0.341	-4.22	-4.184	11.0
-4180.487	-300.99503	1	2	300.99503	400.0	1	1	2	0.0	0.0	1	0.216	-0.341	-4.162	-4.184	11.0
-4180.487	-300.99503	1	2	300.99503	400.0	1	1	2	0.0	0.0	1	0.216	-0.341	-4.209	-4.184	11.0
-4180.487	-300.99503	1	2	300.99503	400.0	1	1	2	0.0	0.0	1	0.216	-0.341	-4.157	-4.184	11.0
-4180.487	-300.99503	1	2	300.99503	400.0	1	1	2	0.0	0.0	1	0.216	-0.341	-4.137	-4.184	11.0
-4180.487	-300.99503	1	2	300.99503	400.0	1	1	2	0.0	0.0	1	0.216	-0.341	-4.169	-4.184	11.0
-4180.487	-300.99503	1	2	300.99503	400.0	1	1	2	0.0	0.0	1	0.216	-0.341	-4.207	-4.184	11.0
-4180.487	-300.99503	1	2	300.99503	400.0	1	1	2	0.0	0.0	1	0.216	-0.341	-4.152	-4.184	11.0
-4180.487	-300.99503	1	2	300.99503	400.0	1	1	2	0.0	0.0	1	0.216	-0.341	-4.337	-4.184	11.0
-4180.487	-300.99503	1	2	300.99503	400.0	1	1	2	0.0	0.0	1	0.216	-0.341	-4.174	-4.184	11.0
-4180.487	-300.99503	1	2	300.99503	400.0	1	1	2	0.0	0.0	1	0.216	-0.341	-4.159	-4.184	11.0
-4180.487	-300.99503	1	2	300.99503	400.0	1	1	2	0.0	0.0	1	0.216	-0.341	-4.172	-4.184	11.0
-4180.487	-300.99503	1	2	300.99503	400.0	1	1	2	0.0	0.0	1	0.216	-0.341	-4.169	-4.184	11.0
-4180.487	-300.99503	1	2	300.99503	400.0	1	1	2	0.0	0.0	1	0.216	-0.341	-4.169	-4.184	11.0
-4180.487	-300.99503	1	2	300.99503	400.0	1	1	2	0.0	0.0	1	0.216	-0.341	-4.167	-4.184	11.0
-4180.487	-300.99503	1	2	300.99503	400.0	1	1	2	0.0	0.0	1	0.216	-0.341	-4.27	-4.184	11.0
-4180.487	-300.99503	1	2	300.99503	400.0	1	1	2	0.0	0.0	1	0.216	-0.341	-4.184	-4.184	11.0
-4180.487	-300.99503	1	2	300.99503	400.0	1	1	2	0.0	0.0	1	0.216	-0.341	-4.152	-4.184	11.0
-4180.487	-300.99503	1	2	300.99503	400.0	1	1	2	0.0	0.0	1	0.216	-0.341	-4.212	-4.184	11.0
-4180.487	-300.99503	1	2	300.99503	400.0	1	1	2	0.0	0.0	1	0.216	-0.341	-4.159	-4.184	11.0
-4180.487	-300.99503	1	2	300.99503	400.0	1	1	2	0.0	0.0	1	0.216	-0.341	-4.184	-4.184	11.0
-4180.487	-300.99503	1	2	300.99503	400.0	1	1	2	0.0	0.0	1	0.216	-0.341	-4.202	-4.184	11.0
-4180.487	-300.99503	1	2	300.99503	400.0	1	1	2	0.0	0.0	1	0.216	-0.341	-4.191	-4.184	11.0
-4180.487	-300.99503	1	2	300.99503	400.0	1	1	2	0.0	0.0	1	0.216	-0.341	-4.2	-4.184	11.0
-4180.487	-300.99503	1	2	300.99503	400.0	1	1	2	0.0	0.0	1	0.216	-0.341	-4.209	-4.184	11.0
-4180.487	-300.99503	1	2	300.99503	400.0	1	1	2	0.0	0.0	1	0.216	-0.341	-4.187	-4.184	11.0
-4180.487	-300.99503	1	2	300.99503	400.0	1	1	2	0.0	0.0	1	0.216	-0.341	-4.184	-4.184	11.0
-4180.487	-300.99503	1	2	300.99503	400.0	1	1	2	0.0	0.0	1	0.216	-0.34	-3.898	-4.184	11.0
-4180.487	-300.99503	1	2	300.99503	400.0	1	1	2	0.0	0.0	1	0.216	-0.341	-4.154	-4.184	11.0
-4180.487	-300.99503	1	2	300.99503	400.0	1	1	2	0.0	0.0	1	0.216	-0.341	-4.142	-4.184	11.0
-4180.487	-300.99503	1	2	300.99503	400.0	1	1	2	0.0	0.0	1	0.216	-0.341	-4.174	-4.184	11.0
-4180.487	-300.99503	1	2	300.99503	400.0	1	1	2	0.0	0.0	1	0.216	-0.341	-4.214	-4.184	11.0
-4180.487	-300.99503	1	2	300.99503	400.0	1	1	2	0.0	0.0	1	0.216	-0.341	-4.217	-4.184	11.0
-4180.487	-300.99503	1	2	300.99503	400.0	1	1	2	0.0	0.0	1	0.216	-0.342	-4.172	-4.184	11.0
-4180.487	-300.99503	1	2	300.99503	400.0	1	1	2	0.0	0.0	1	0.216	-0.342	-4.144	-4.184	11.0
-4180.487	-300.99503	1	2	300.99503	400.0	1	1	2	0.0	0.0	1	0.216	-0.342	-4.184	-4.184	11.0
-4180.487	-300.99503	1	2	300.99503	400.0	1	1	2	0.0	0.0	1	0.216	-0.342	-4.189	-4.184	11.0
-4180.487	-300.99503	1	2	300.99503	400.0	1	1	2	0.0	0.0	1	0.216	-0.342	-4.204	-4.184	11.0
-4180.487	-300.99503	1	2	300.99503	400.0	1	1	2	0.0	0.0	1	0.216	-0.342	-4.157	-4.184	11.0
-4180.487	-300.99503	1	2	300.99503	400.0	1	1	2	0.0	0.0	1	0.216	-0.342	-4.179	-4.184	11.0
0.0	0.0	1	2	300.99503	400.0	1	1	2	0.0	0.0	0	0.216	-0.342	-4.144	-4.184	11.0
0.0	0.0	1	2	300.99503	400.0	1	1	2	0.0	0.0	0	0.216	-0.342	-4.182	-4.184	11.0
0.0	0.0	1	2	300.99503	400.0	1	1	2	0.0	0.0	0	0.216	-0.342	-4.174	-4.184	11.0
0.0	0.0	1	2	300.99503	400.0	1	1	2	0.0	0.0	0	0.216	-0.342	-4.199	-4.184	11.0
0.0	0.0	1	2	300.99503	400.0	1	1	2	0.0	0.0	0	0.216	-0.337	-3.607	-3.613	11.0
0.0	0.0	1	2	300.99503	400.0	1	1	2	0.0	0.0	0	0.216	-0.334	-3.532	-3.358	11.0
0.0	0.0	1	2	300.99503	400.0	1	1	2	0.0	0.0	0	0.216	-0.329	-3.474	-3.358	11.0
0.0	0.0	1	2	300.99503	400.0	1	1	2	0.0	0.0	0	0.216	-0.319	-2.839	-2.9	11.0
0.0	0.0	1	2	300.99503	400.0	1	1	2	0.0	0.0	0	0.216	-0.312	-2.919	-2.9	11.0
0.0	0.0	1	2	300.99503	400.0	1	1	2	0.0	0.0	0	0.216	-0.304	-2.758	-2.695	11.0
0.0	0.0	1	2	300.99503	400.0	1	1	2	0.0	0.0	0	0.216	-0.293	-2.234	-2.327	11.0
0.0	0.0	1	2	300.99503	400.0	1	1	2	0.0	0.0	0	0.217	-0.284	-2.548	-2.327	11.0
0.0	0.0	1	2	300.99503	400.0	1	1	2	0.0	0.0	0	0.217	-0.273	-2.126	-2.162	11.0
0.0	0.0	1	2	300.99503	400.0	1	1	2	0.0	0.0	0	0.217	-0.262	-1.901	-1.867	11.0
0.0	0.0	1	2	300.99503	400.0	1	1	2	0.0	0.0	0	0.217	-0.251	-1.833	-1.867	11.0
0.0	0.0	1	2	300.99503	400.0	1	1	2	0.0	0.0	0	0.217	-0.24	-1.696	-1.735	11.0
0.0	0.0	1	2	300.99503	400.0	1	1	2	0.0	0.0	0	0.217	-0.231	-1.762	-1.735	11.0
0.0	0.0	1	2	300.99503	400.0	1	1	2	0.0	0.0	0	0.217	-0.221	-1.463	-1.498	11.0
0.0	0.0	1	2	300.99503	400.0	1	1	2	0.0	0.0	0	0.218	-0.21	-1.45	-1.392	11.0
0.0	0.0	1	2	300.99503	400.0	1	1	2	0.0	0.0	0	0.218	-0.2	-1.459	-1.392	11.0
0.0	0.0	1	2	300.99503	400.0	1	1	2	0.0	0.0	0	0.218	-0.191	-1.182	-1.202	11.0
0.0	0.0	1	2	300.99503	400.0	1	1	2	0.0	0.0	0	0.218	-0.181	-1.207	-1.202	11.0
0.0	0.0	1	2	300.99503	400.0	1	1	2	0.0	0.0	0	0.219	-0.173	-1.319	-1.117	11.0
0.0	0.0	1	2	300.99503	400.0	1	1	2	0.0	0.0	0	0.219	-0.163	-0.974	-0.964	11.0
0.0	0.0	1	2	300.99503	400.0	1	1	2	0.0	0.0	0	0.219	-0.156	-0.986	-0.964	11.0
0.0	0.0	1	2	300.99503	400.0	1	1	2	0.0	0.0	0	0.219	-0.148	-0.83	-0.833	11.0
0.0	0.0	1	2	300.99503	400.0	1	1	2	0.0	0.0	0	0.22	-0.14	-0.814	-0.774	11.0
0.0	0.0	1	2	300.99503	400.0	1	1	2	0.0	0.0	0	0.22	-0.134	-0.8	-0.774	11.0
0.0	0.0	1	2	300.99503	400.0	1	1	2	0.0	0.0	0	0.22	-0.126	-0.702	-0.668	11.0
0.0	0.0	1	2	300.99503	400.0	1	1	2	0.0	0.0	0	0.22	-0.118	-0.657	-0.621	11.0
0.0	0.0	1	2	300.99503	400.0	1	1	2	0.0	0.0	0	0.22	-0.112	-0.629	-0.621	11.0
0.0	0.0	1	2	300.99503	400.0	1	1	2	0.0	0.0	0	0.221	-0.106	-0.54	-0.536	11.0
0.0	0.0	1	2	300.99503	400.0	1	1	2	0.0	0.0	0	0.221	-0.099	-0.468	-0.536	11.0
0.0	0.0	1	2	300.99503	400.0	1	1	2	0.0	0.0	0	0.221	-0.094	-0.483	-0.498	11.0
0.0	0.0	1	2	300.99503	400.0	1	1	2	0.0	0.0	0	0.221	-0.088	-0.462	-0.43	11.0
0.0	0.0	1	2	300.99503	400.0	1	1	2	0.0	0.0	0	0.221	-0.082	-0.451	-0.43	11.0
0.0	0.0	1	2	300.99503	400.0	1	1	2	0.0	0.0	0	0.222	-0.077	-0.401	-0.371	11.0
0.0	0.0	1	2	300.99503	400.0	1	1	2	0.0	0.0	0	0.222	-0.073	-0.39	-0.371	11.0
0.0	0.0	1	2	300.99503	400.0	1	1	2	0.0	0.0	0	0.222	-0.069	-0.329	-0.345	11.0
0.0	0.0	1	2	300.99503	400.0	1	1	2	0.0	0.0	0	0.222	-0.065	-0.327	-0.297	11.0
0.0	0.0	1	2	300.99503	400.0	1	1	2	0.0	0.0	0	0.222	-0.061	-0.315	-0.297	11.0
0.0	0.0	1	2	300.99503	400.0	1	1	2	0.0	0.0	0	0.222	-0.058	-0.272	-0.276	11.0
0.0	0.0	1	2	300.99503	400.0	1	1	2	0.0	0.0	0	0.222	-0.056	-0.275	-0.238	11.0
0.0	0.0	1	2	300.99503	400.0	1	1	2	0.0	0.0	0	0.222	-0.054	-0.255	-0.238	11.0
0.0	0.0	1	2	300.99503	400.0	1	1	2	0.0	0.0	0	0.222	-0.05	-0.242	-0.221	11.0
0.0	0.0	1	2	300.99503	400.0	1	1	2	0.0	0.0	0	0.222	-0.046	-0.1	-0.221	11.0
0.0	0.0	1	2	300.99503	400.0	1	1	2	0.0	0.0	0	0.222	-0.042	-0.17	-0.191	11.0
0.0	0.0	1	2	300.99503	400.0	1	1	2	0.0	0.0	0	0.222	-0.039	-0.198	-0.177	11.0
0.0	0.0	1	2	300.99503	400.0	1	1	2	0.0	0.0	0	0.222	-0.037	-0.148	-0.177	11.0
0.0	0.0	1	2	300.99503	400.0	1	1	2	0.0	0.0	0	0.222	-0.035	-0.012	-0.153	11.0
0.0	0.0	1	2	300.99503	400.0	1	1	2	0.0	0.0	0	0.222	-0.033	-0.222	-0.142	11.0
0.0	0.0	1	2	300.99503	400.0	1	1	2	0.0	0.0	0	0.222	-0.031	-0.218	-0.142	11.0
0.0	0.0	1	2	300.99503	400.0	1	1	2	0.0	0.0	0	0.222	-0.029	-0.144	-0.122	11.0
0.0	0.0	1	2	300.99503	400.0	1	1	2	0.0	0.0	0	0.222	-0.027	-0.089	-0.122	11.0
0.0	0.0	1	2	300.99503	400.0	1	1	2	0.0	0.0	0	0.222	-0.025	-0.115	-0.114	11.0
0.0	0.0	1	2	300.99503	400.0	1	1	2	0.0	0.0	0	0.222	-0.022	0.0	-0.098	11.0
0.0	0.0	1	2	300.99503	400.0	1	1	2	0.0	0.0	0	0.222	-0.02	-0.082	-0.098	11.0
0.0	0.0	1	2	300.99503	400.0	1	1	2	0.0	0.0	0	0.222	-0.02	-0.093	-0.084	11.0
0.0	0.0	1	2	300.99503	400.0	1	1	2	0.0	0.0	0	0.222	-0.02	-0.067	-0.078	11.0
0.0	0.0	1	2	300.99503	400.0	1	1	2	0.0	0.0	0	0.222	-0.02	-0.095	-0.078	11.0
0.0	0.0	1	2	300.99503	400.0	1	1	2	0.0	0.0	0	0.222	-0.019	-0.092	-0.067	11.0
0.0	0.0	1	2	300.99503	400.0	1	1	2	0.0	0.0	0	0.222	-0.018	0.134	-0.067	11.0
0.0	0.0	1	2	300.99503	400.0	1	1	2	0.0	0.0	0	0.222	-0.018	-0.058	-0.058	11.0
0.0	0.0	1	2	300.99503	400.0	1	1	2	0.0	0.0	0	0.222	-0.018	-0.038	-0.054	11.0
0.0	0.0	1	2	300.99503	400.0	1	1	2	0.0	0.0	0	0.222	-0.018	-0.049	-0.054	11.0
0.0	0.0	1	2	300.99503	400.0	1	1	2	0.0	0.0	0	0.222	-0.018	-0.063	-0.046	11.0
0.0	0.0	1	2	300.99503	400.0	1	1	2	0.0	0.0	0	0.222	-0.018	-0.058	-0.043	11.0
0.0	0.0	1	2	300.99503	400.0	1	1	2	0.0	0.0	0	0.222	-0.018	-0.065	-0.043	11.0
0.0	0.0	1	2	300.99503	400.0	1	1	2	0.0	0.0	0	0.223	-0.018	-0.054	-0.037	11.0
0.0	0.0	1	2	300.99503	400.0	1	1	2	0.0	0.0	0	0.223	-0.018	-0.059	-0.034	11.0
0.0	0.0	1	2	300.99503	400.0	1	1	2	0.0	0.0	0	0.223	-0.018	-0.047	-0.034	11.0
0.0	0.0	1	2	300.99503	400.0	1	1	2	0.0	0.0	0	0.223	-0.018	-0.018	-0.029	11.0
0.0	0.0	1	2	300.99503	400.0	1	1	2	0.0	0.0	0	0.223	-0.017	-0.079	-0.029	11.0
0.0	0.0	1	2	300.99503	400.0	1	1	2	0.0	0.0	0	0.223	-0.016	-0.041	-0.027	11.0
0.0	0.0	1	2	300.99503	400.0	1	1	2	0.0	0.0	0	0.223	-0.015	0.004	-0.023	11.0
0.0	0.0	1	2	300.99503	400.0	1	1	2	0.0	0.0	0	0.223	-0.013	0.003	-0.023	11.0
0.0	0.0	1	2	300.99503	400.0	1	1	2	0.0	0.0	0	0.223	-0.013	-0.036	-0.021	11.0
0.0	0.0	1	2	300.99503	400.0	1	1	2	0.0	0.0	0	0.223	-0.012	-0.044	-0.021	11.0
0.0	0.0	1	2	300.99503	400.0	1	1	2	0.0	0.0	0	0.223	-0.012	-0.013	-0.018	11.0
0.0	0.0	1	2	300.99503	400.0	1	1	2	0.0	0.0	0	0.223	-0.011	0.002	-0.017	11.0
0.0	0.0	1	2	300.99503	400.0	1	1	2	0.0	0.0	0	0.223	-0.01	-0.01	-0.017	11.0
0.0	0.0	1	2	300.99503	400.0	1	1	2	0.0	0.0	0	0.223	-0.009	-0.022	-0.014	11.0
0.0	0.0	1	2	300.99503	400.0	1	1	2	0.0	0.0	0	0.223	-0.008	-0.012	-0.013	11.0
0.0	0.0	1	2	300.99503	400.0	1	1	2	0.0	0.0	0	0.223	-0.007	-0.037	-0.013	11.0
0.0	0.0	1	2	300.99503	400.0	1	1	2	0.0	0.0	0	0.223	-0.007	-0.029	-0.011	11.0
0.0	0.0	1	2	300.99503	400.0	1	1	2	0.0	0.0	0	0.223	-0.006	-0.004	-0.011	11.0
0.0	0.0	1	2	300.99503	400.0	1	1	2	0.0	0.0	0	0.224	-0.005	-0.034	-0.01	11.0
0.0	0.0	1	2	300.99503	400.0	1	1	2	0.0	0.0	0	0.224	-0.003	0.025	-0.009	11.0
0.0	0.0	1	2	300.99503	400.0	1	1	2	0.0	0.0	0	0.224	-0.003	-0.02	-0.009	11.0
0.0	0.0	1	2	300.99503	400.0	1	1	2	0.0	0.0	0	0.224	-0.003	-0.033	-0.007	11.0
0.0	0.0	1	2	300.99503	400.0	1	1	2	0.0	0.0	0	0.224	-0.001	0.002	-0.007	11.0
0.0	0.0	1	2	300.99503	400.0	1	1	2	0.0	0.0	0	0.224	0.0	0.006	-0.007	11.0
0.0	0.0	1	2	300.99503	400.0	1	1	2	0.0	0.0	0	0.224	0.0	0.023	-0.006	11.0
0.0	0.0	1	2	300.99503	400.0	1	1	2	0.0	0.0	0	0.224	-0.001	-0.023	-0.005	11.0
0.0	0.0	1	2	300.99503	400.0	1	1	2	0.0	0.0	0	0.224	-0.001	-0.02	-0.005	11.0
0.0	0.0	1	2	300.99503	400.0	1	1	2	0.0	0.0	0	0.224	0.0	-0.007	-0.004	11.0
0.0	0.0	1	2	300.99503	400.0	1	1	2	0.0	0.0	0	0.224	0.0	-0.001	-0.004	11.0
0.0	0.0	1	2	300.99503	400.0	1	1	2	0.0	0.0	0	0.224	0.0	0.027	-0.003	11.0
0.0	0.0	1	2	300.99503	400.0	1	1	2	0.0	0.0	0	0.224	-0.001	-0.032	-0.003	11.0
0.0	0.0	1	2	300.99503	400.0	1	1	2	0.0	0.0	0	0.224	0.0	0.039	-0.003	11.0
0.0	0.0	1	2	300.99503	400.0	1	1	2	0.0	0.0	0	0.224	0.0	-0.01	-0.002	11.0
0.0	0.0	1	2	300.99503	400.0	1	1	2	0.0	0.0	0	0.224	-0.001	-0.015	-0.002	11.0
0.0	0.0	1	2	300.99503	400.0	1	1	2	0.0	0.0	0	0.224	-0.001	-0.042	-0.002	11.0
0.0	0.0	1	2	300.99503	400.0	1	1	2	0.0	0.0	0	0.224	0.0	-0.001	-0.002	11.0
0.0	0.0	1	2	300.99503	400.0	1	1	2	0.0	0.0	0	0.224	-0.001	-0.013	-0.002	11.0
0.0	0.0	1	2	300.99503	400.0	1	1	2	0.0	0.0	0	0.224	0.0	0.024	-0.001	11.0
0.0	0.0	1	2	300.99503	400.0	1	1	2	0.0	0.0	0	0.224	0.0	0.02	-0.001	11.0
0.0	0.0	1	2	300.99503	400.0	1	1	2	0.0	0.0	0	0.224	-0.001	-0.032	-0.001	11.0
0.0	0.0	1	2	300.99503	400.0	1	1	2	0.0	0.0	0	0.224	0.0	-0.003	-0.001	11.0
0.0	0.0	1	2	300.99503	400.0	1	1	2	0.0	0.0	0	0.224	0.0	0.01	-0.001	11.0
0.0	0.0	1	2	300.99503	400.0	1	1	2	0.0	0.0	0	0.224	-0.001	-0.018	-0.001	11.0
0.0	0.0	1	2	300.99503	400.0	1	1	2	0.0	0.0	0	0.224	0.0	0.062	0.0	11.0
0.0	0.0	1	2	300.99503	400.0	1	1	2	0.0	0.0	0	0.224	-0.001	-0.036	0.0	11.0
0.0	0.0	1	2	300.99503	400.0	1	1	2	0.0	0.0	0	0.224	0.0	-0.006	0.0	11.0
0.0	0.0	1	2	300.99503	400.0	1	1	2	0.0	0.0	0	0.224	-0.001	-0.088	0.0	11.0
0.0	0.0	1	2	300.99503	400.0	1	1	2	0.0	0.0	0	0.224	-0.001	-0.021	0.0	11.0
0.0	0.0	1	2	300.99503	400.0	1	1	2	0.0	0.0	0	0.224	0.0	0.004	0.0	11.0
0.0	0.0	1	2	300.99503	400.0	1	1	2	0.0	0.0	0	0.224	0.0	0.005	0.0	11.0
0.0	0.0	1	2	300.99503	400.0	1	1	2	0.0	0.0	0	0.224	0.0	-0.009	0.0	11.0
0.0	0.0	1	2	300.99503	400.0	1	1	2	0.0	0.0	0	0.224	0.0	0.013	0.0	11.0
0.0	0.0	1	2	300.99503	400.0	1	1	2	0.0	0.0	0	0.224	-0.001	-0.03	0.0	11.0
0.0	0.0	1	2	300.99503	400.0	1	1	2	0.0	0.0	0	0.224	0.0	0.013	0.0	11.0
0.0	0.0	1	2	300.99503	400.0	1	1	2	0.0	0.0	0	0.224	-0.001	-0.018	0.0	11.0
0.0	0.0	1	2	300.99503	400.0	1	1	2	0.0	0.0	0	0.224	0.0	0.022	0.0	11.0
0.0	0.0	1	2	300.99503	400.0	1	1	2	0.0	0.0	0	0.224	-0.001	-0.023	0.0	11.0
0.0	0.0	1	2	300.99503	400.0	1	1	2	0.0	0.0	0	0.224	-0.001	-0.018	0.0	11.0
0.0	0.0	1	2	300.99503	400.0	1	1	2	0.0	0.0	0	0.224	0.0	-0.003	0.0	11.0
0.0	0.0	1	2	300.99503	400.0	1	1	2	0.0	0.0	0	0.224	0.0	0.031	0.0	11.0
0.0	0.0	1	2	300.99503	400.0	1	1	2	0.0	0.0	0	0.224	-0.001	-0.018	0.0	11.0
0.0	0.0	1	2	300.99503	400.0	1	1	2	0.0	0.0	0	0.224	0.0	0.017	0.0	11.0
0.0	0.0	1	2	300.99503	400.0	1	1	2	0.0	0.0	0	0.224	0.0	0.007	0.0	11.0
0.0	0.0	1	2	300.99503	400.0	1	1	2	0.0	0.0	0	0.224	-0.001	-0.041	0.0	11.0
0.0	0.0	1	2	300.99503	400.0	1	1	2	0.0	0.0	0	0.224	0.0	0.035	0.0	11.0
0.0	0.0	1	2	300.99503	400.0	1	1	2	0.0	0.0	0	0.224	-0.001	-0.013	0.0	11.0
0.0	0.0	1	2	300.99503	400.0	1	1	2	0.0	0.0	0	0.224	0.0	0.088	0.0	11.0
0.0	0.0	1	2	300.99503	400.0	1	1	2	0.0	0.0	0	0.224	-0.001	-0.057	0.0	11.0
0.0	0.0	1	2	300.99503	400.0	1	1	2	0.0	0.0	0	0.224	0.0	-0.01	0.0	11.0
0.0	0.0	1	2	300.99503	400.0	1	1	2	0.0	0.0	0	0.224	0.0	0.027	0.0	11.0
0.0	0.0	1	2	300.99503	400.0	1	1	2	0.0	0.0	0	0.224	0.0	-0.011	0.0	11.0
0.0	0.0	1	2	300.99503	400.0	1	1	2	0.0	0.0	0	0.224	0.0	0.036	0.0	11.0
0.0	0.0	1	2	300.99503	400.0	1	1	2	0.0	0.0	0	0.224	0.0	0.035	0.0	11.0
0.0	0.0	1	2	300.99503	400.0	1	1	2	0.0	0.0	0	0.224	-0.001	-0.017	0.0	11.0
0.0	0.0	1	2	300.99503	400.0	1	1	2	0.0	0.0	0	0.224	0.0	0.045	0.0	11.0
0.0	0.0	1	2	300.99503	400.0	1	1	2	0.0	0.0	0	0.224	0.0	-0.005	0.0	11.0
0.0	0.0	1	2	300.99503	400.0	1	1	2	0.0	0.0	0	0.224	0.0	0.027	0.0	11.0
0.0	0.0	1	2	300.99503	400.0	1	1	2	0.0	0.0	0	0.224	0.0	0.0	0.0	11.0
0.0	0.0	1	2	300.99503	400.0	1	1	2	0.0	0.0	0	0.224	0.0	0.0	0.0	11.0
0.0	0.0	1	2	300.99503	400.0	1	1	2	0.0	0.0	0	0.224	0.0	0.032	0.0	11.0
0.0	0.0	1	2	300.99503	400.0	1	1	2	0.0	0.0	0	0.224	-0.001	-0.139	0.0	11.0
0.0	0.0	1	2	300.99503	400.0	1	1	2	0.0	0.0	0	0.224	0.0	-0.01	0.0	11.0
0.0	0.0	1	2	300.99503	400.0	1	1	2	0.0	0.0	0	0.224	-0.001	-0.153	0.0	11.0
0.0	0.0	1	2	300.99503	400.0	1	1	2	0.0	0.0	0	0.224	0.0	0.0	0.0	11.0
0.0	0.0	1	2	300.99503	400.0	1	1	2	0.0	0.0	0	0.224	0.0	0.0	0.0	11.0
0.0	0.0	1	2	300.99503	400.0	1	1	2	0.0	0.0	0	0.224	0.0	-0.002	0.0	11.0
0.0	0.0	1	2	300.99503	400.0	1	1	2	0.0	0.0	0	0.224	0.0	0.003	0.0	11.0
0.0	0.0	1	2	300.99503	400.0	1	1	2	0.0	0.0	0	0.224	0.0	0.03	0.0	11.0
0.0	0.0	1	2	300.99503	400.0	1	1	2	0.0	0.0	0	0.224	0.0	0.106	0.0	11.0
0.0	0.0	1	2	300.99503	400.0	1	1	2	0.0	0.0	0	0.224	0.0	0.02	0.0	11.0
0.0	0.0	1	2	300.99503	400.0	1	1	2	0.0	0.0	0	0.224	-0.001	-0.03	0.0	11.0
0.0	0.0	1	2	300.99503	400.0	1	1	2	0.0	0.0	0	0.224	0.0	0.009	0.0	11.0
0.0	0.0	1	2	300.99503	400.0	1	1	2	0.0	0.0	0	0.224	-0.001	-0.025	0.0	11.0
0.0	0.0	1	2	300.99503	400.0	1	1	2	0.0	0.0	0	0.224	-0.001	-0.032	0.0	11.0
0.0	0.0	1	2	300.99503	400.0	1	1	2	0.0	0.0	0	0.224	-0.001	-0.015	0.0	11.0
0.0	0.0	1	2	300.99503	400.0	1	1	2	0.0	0.0	0	0.224	-0.001	-0.176	0.0	11.0
0.0	0.0	1	2	300.99503	400.0	1	1	2	0.0	0.0	0	0.224	0.0	0.012	0.0	11.0
0.0	0.0	1	2	300.99503	400.0	1	1	2	0.0	0.0	0	0.224	-0.001	-0.022	0.0	11.0
0.0	0.0	1	2	300.99503	400.0	1	1	2	0.0	0.0	0	0.224	0.0	0.002	0.0	11.0
0.0	0.0	1	2	300.99503	400.0	1	1	2	0.0	0.0	0	0.224	0.0	0.067	0.0	11.0
0.0	0.0	1	2	300.99503	400.0	1	1	2	0.0	0.0	0	0.224	0.0	-0.009	0.0	11.0
0.0	0.0	1	2	300.99503	400.0	1	1	2	0.0	0.0	0	0.224	0.0	0.021	0.0	11.0
0.0	0.0	1	2	300.99503	400.0	1	1	2	0.0	0.0	0	0.224	0.0	0.04	0.0	11.0
0.0	0.0	1	2	300.99503	400.0	1	1	2	0.0	0.0	0	0.224	0.0	0.005	0.0	11.0
0.0	0.0	1	2	300.99503	400.0	1	1	2	0.0	0.0	0	0.224	0.0	0.029	0.0	11.0
0.0	0.0	1	2	300.99503	400.0	1	1	2	0.0	0.0	0	0.224	0.0	-0.006	0.0	11.0
0.0	0.0	1	2	300.99503	400.0	1	1	2	0.0	0.0	0	0.224	0.0	0.012	0.0	11.0
0.0	0.0	1	2	300.99503	400.0	1	1	2	0.0	0.0	0	0.224	0.0	0.012	0.0	11.0
0.0	0.0	1	2	300.99503	400.0	1	1	2	0.0	0.0	0	0.224	0.0	0.016	0.0	11.0
0.0	0.0	1	2	300.99503	400.0	1	1	2	0.0	0.0	0	0.224	-0.001	-0.045	0.0	11.0
0.0	0.0	1	2	300.99503	400.0	1	1	2	0.0	0.0	0	0.224	-0.001	-0.022	0.0	11.0
0.0	0.0	1	2	300.99503	400.0	1	1	2	0.0	0.0	0	0.224	0.0	0.011	0.0	11.0
0.0	0.0	1	2	300.99503	400.0	1	1	2	0.0	0.0	0	0.224	0.0	0.055	0.0	11.0
0.0	0.0	1	2	300.99503	400.0	1	1	2	0.0	0.0	0	0.224	0.0	-0.002	0.0	11.0
0.0	0.0	1	2	300.99503	400.0	1	1	2	0.0	0.0	0	0.224	0.0	-0.005	0.0	11.0
0.0	0.0	1	2	300.99503	400.0	1	1	2	0.0	0.0	0	0.224	-0.001	-0.034	0.0	11.0
0.0	0.0	1	2	300.99503	400.0	1	1	2	0.0	0.0	0	0.224	-0.001	-0.022	0.0	11.0
0.0	0.0	1	2	300.99503	400.0	1	1	2	0.0	0.0	0	0.224	0.0	0.012	0.0	11.0
0.0	0.0	1	2	300.99503	400.0	1	1	2	0.0	0.0	0	0.224	-0.001	-0.016	0.0	11.0
0.0	0.0	1	2	300.99503	400.0	1	1	2	0.0	0.0	0	0.224	0.0	0.043	0.0	11.0
0.0	0.0	1	2	300.99503	400.0	1	1	2	0.0	0.0	0	0.224	-0.001	-0.035	0.0	11.0
0.0	0.0	1	2	300.99503	400.0	1	1	2	0.0	0.0	0	0.224	0.0	0.071	0.0	11.0
0.0	0.0	1	2	300.99503	400.0	1	1	2	0.0	0.0	0	0.224	0.0	0.04	0.0	11.0
0.0	0.0	1	2	300.99503	400.0	1	1	2	0.0	0.0	0	0.224	0.0	0.017	0.0	11.0
0.0	0.0	1	2	300.99503	400.0	1	1	2	0.0	0.0	0	0.224	0.0	0.012	0.0	11.0
0.0	0.0	1	2	300.99503	400.0	1	1	2	0.0	0.0	0	0.224	0.0	0.03	0.0	11.0
0.0	0.0	1	2	300.99503	400.0	1	1	2	0.0	0.0	0	0.224	-0.001	-0.047	0.0	11.0
0.0	0.0	1	2	300.99503	400.0	1	1	2	0.0	0.0	0	0.224	0.0	0.007	0.0	11.0
0.0	0.0	1	2	300.99503	400.0	1	1	2	0.0	0.0	0	0.224	-0.001	-0.017	0.0	11.0
0.0	0.0	1	2	300.99503	400.0	1	1	2	0.0	0.0	0	0.224	-0.001	-0.017	0.0	11.0
0.0	0.0	1	2	300.99503	400.0	1	1	2	0.0	0.0	0	0.224	0.0	0.0	0.0	11.0
0.0	0.0	1	2	300.99503	400.0	1	1	2	0.0	0.0	0	0.224	0.0	0.005	0.0	11.0
0.0	0.0	1	2	300.99503	400.0	1	1	2	0.0	0.0	0	0.224	0.0	-0.004	0.0	11.0
0.0	0.0	1	2	300.99503	400.0	1	1	2	0.0	0.0	0	0.224	0.0	-0.005	0.0	11.0
0.0	0.0	1	2	300.99503	400.0	1	1	2	0.0	0.0	0	0.224	0.0	-0.011	0.0	11.0
0.0	0.0	1	2	300.99503	400.0	1	1	2	0.0	0.0	0	0.224	0.0	0.041	0.0	11.0
0.0	0.0	1	2	300.99503	400.0	1	1	2	0.0	0.0	0	0.224	-0.001	-0.017	0.0	11.0
0.0	0.0	1	2	300.99503	400.0	1	1	2	0.0	0.0	0	0.224	0.0	0.03	0.0	11.0
0.0	0.0	1	2	300.99503	400.0	1	1	2	0.0	0.0	0	0.224	0.0	0.009	0.0	11.0
0.0	0.0	1	2	300.99503	400.0	1	1	2	0.0	0.0	0	0.224	0.0	0.01	0.0	11.0
0.0	0.0	1	2	300.99503	400.0	1	1	2	0.0	0.0	0	0.224	0.0	0.012	0.0	11.0
0.0	0.0	1	2	300.99503	400.0	1	1	2	0.0	0.0	0	0.224	0.0	0.013	0.0	11.0
0.0	0.0	1	2	300.99503	400.0	1	1	2	0.0	0.0	0	0.224	0.0	0.021	0.0	11.0
0.0	0.0	1	2	300.99503	400.0	1	1	2	0.0	0.0	0	0.224	0.0	0.048	0.0	11.0
0.0	0.0	1	2	300.99503	400.0	1	1	2	0.0	0.0	0	0.224	0.0	-0.004	0.0	11.0
0.0	0.0	1	2	300.99503	400.0	1	1	2	0.0	0.0	0	0.224	0.0	0.01	0.0	11.0
0.0	0.0	1	2	300.99503	400.0	1	1	2	0.0	0.0	0	0.224	0.0	0.01	0.0	11.0
0.0	0.0	1	2	300.99503	400.0	1	1	2	0.0	0.0	0	0.224	0.0	0.039	0.0	11.0
0.0	0.0	1	2	300.99503	400.0	1	1	2	0.0	0.0	0	0.224	0.0	0.0	0.0	11.0
0.0	0.0	1	2	300.99503	400.0	1	1	2	0.0	0.0	0	0.224	0.0	0.043	0.0	11.0
0.0	0.0	1	2	300.99503	400.0	1	1	2	0.0	0.0	0	0.224	0.0	0.02	0.0	11.0
0.0	0.0	1	2	300.99503	400.0	1	1	2	0.0	0.0	0	0.224	0.0	0.017	0.0	11.0
0.0	0.0	1	2	300.99503	400.0	1	1	2	0.0	0.0	0	0.224	0.0	0.007	0.0	11.0
0.0	0.0	1	2	300.99503	400.0	1	1	2	0.0	0.0	0	0.223	0.0	0.027	0.0	11.0
0.0	0.0	1	2	300.99503	400.0	1	1	2	0.0	0.0	0	0.223	0.0	0.198	0.0	11.0
0.0	0.0	1	2	300.99503	400.0	1	1	2	0.0	0.0	0	0.223	0.0	0.0	0.0	11.0
0.0	0.0	1	2	300.99503	400.0	1	1	2	0.0	0.0	0	0.223	0.0	-0.009	0.0	11.0
0.0	0.0	1	2	300.99503	400.0	1	1	2	0.0	0.0	0	0.223	-0.001	-0.014	0.0	11.0
0.0	0.0	1	2	300.99503	400.0	1	1	2	0.0	0.0	0	0.223	0.0	-0.009	0.0	11.0
0.0	0.0	1	2	300.99503	400.0	1	1	2	0.0	0.0	0	0.223	-0.001	-0.025	0.0	11.0
0.0	0.0	1	2	300.99503	400.0	1	1	2	0.0	0.0	0	0.223	0.0	-0.004	0.0	11.0
0.0	0.0	1	2	300.99503	400.0	1	1	2	0.0	0.0	0	0.223	0.0	-0.001	0.0	11.0
0.0	0.0	1	2	300.99503	400.0	1	1	2	0.0	0.0	0	0.223	0.0	0.045	0.0	11.0
0.0	0.0	1	2	300.99503	400.0	1	1	2	0.0	0.0	0	0.223	0.0	0.01	0.0	11.0
0.0	0.0	1	2	300.99503	400.0	1	1	2	0.0	0.0	0	0.223	0.0	0.002	0.0	11.0
0.0	0.0	1	2	300.99503	400.0	1	1	2	0.0	0.0	0	0.223	0.0	0.007	0.0	11.0
0.0	0.0	1	2	300.99503	400.0	1	1	2	0.0	0.0	0	0.223	-0.001	-0.049	0.0	11.0
0.0	0.0	1	2	300.99503	400.0	1	1	2	0.0	0.0	0	0.223	-0.001	-0.02	0.0	11.0
0.0	0.0	1	2	300.99503	400.0	1	1	2	0.0	0.0	0	0.223	-0.001	-0.017	0.0	11.0
0.0	0.0	1	2	300.99503	400.0	1	1	2	0.0	0.0	0	0.223	0.0	0.047	0.0	11.0
0.0	0.0	1	2	300.99503	400.0	1	1	2	0.0	0.0	0	0.223	-0.001	-0.03	0.0	11.0
0.0	0.0	1	2	300.99503	400.0	1	1	2	0.0	0.0	0	0.223	-0.001	-0.022	0.0	11.0
0.0	0.0	1	2	300.99503	400.0	1	1	2	0.0	0.0	0	0.223	-0.001	-0.044	0.0	11.0
0.0	0.0	1	2	300.99503	400.0	1	1	2	0.0	0.0	0	0.223	-0.001	-0.201	0.0	11.0
0.0	0.0	1	2	300.99503	400.0	1	1	2	0.0	0.0	0	0.223	0.0	0.0	0.0	11.0
0.0	0.0	1	2	300.99503	400.0	1	1	2	0.0	0.0	0	0.223	0.0	0.14	0.0	11.0
0.0	0.0	1	2	300.99503	400.0	1	1	2	0.0	0.0	0	0.223	-0.001	-0.037	0.0	11.0
0.0	0.0	1	2	300.99503	400.0	1	1	2	0.0	0.0	0	0.223	-0.001	-0.052	0.0	11.0
0.0	0.0	1	2	300.99503	400.0	1	1	2	0.0	0.0	0	0.223	0.0	0.015	0.0	11.0
0.0	0.0	1	2	300.99503	400.0	1	1	2	0.0	0.0	0	0.223	-0.001	-0.014	0.0	11.0
0.0	0.0	1	2	300.99503	400.0	1	1	2	0.0	0.0	0	0.223	0.0	0.145	0.0	11.0
0.0	0.0	1	2	300.99503	400.0	1	1	2	0.0	0.0	0	0.223	0.0	-0.009	0.0	11.0
0.0	0.0	1	2	300.99503	400.0	1	1	2	0.0	0.0	0	0.223	0.0	0.027	0.0	11.0
0.0	0.0	1	2	300.99503	400.0	1	1	2	0.0	0.0	0	0.223	0.0	-0.002	0.0	11.0
0.0	0.0	1	2	300.99503	400.0	1	1	2	0.0	0.0	0	0.223	0.0	0.014	0.0	11.0
0.0	0.0	1	2	300.99503	400.0	1	1	2	0.0	0.0	0	0.223	-0.001	-0.022	0.0	11.0
0.0	0.0	1	2	300.99503	400.0	1	1	2	0.0	0.0	0	0.223	-0.001	-0.019	0.0	11.0
0.0	0.0	1	2	300.99503	400.0	1	1	2	0.0	0.0	0	0.223	0.0	0.012	0.0	11.0
0.0	0.0	1	2	300.99503	400.0	1	1	2	0.0	0.0	0	0.223	0.0	0.075	0.0	11.0
5555.5557	400.0	1	3	201.99005	400.0	1	1	2	0.0	0.0	1	0.223	0.0	-0.003	0.0	11.0
5555.5557	400.0	1	3	201.99005	400.0	1	1	2	0.0	0.0	1	0.223	0.0	0.0	0.0	11.0
5555.5557	400.0	1	3	201.99005	400.0	0	1	2	0.0	0.0	1	0.223	-0.001	-0.024	0.0	11.0
5555.5557	400.0	1	3	201.99005	400.0	0	1	2	0.0	0.0	1	0.223	0.0	0.007	0.0	11.0
5555.5557	400.0	1	3	201.99005	400.0	0	1	2	0.0	0.0	1	0.223	-0.001	-0.033	0.0	11.0
5555.5557	400.0	1	3	201.99005	400.0	0	1	2	0.0	0.0	1	0.223	0.002	0.492	0.392	11.0
5555.5557	400.0	1	3	201.99005	400.0	0	1	2	0.0	0.0	1	0.223	0.007	0.772	1.097	11.0
5555.5557	400.0	1	3	201.99005	400.0	0	1	2	0.0	0.0	1	0.223	0.015	1.095	1.097	11.0
5555.5557	400.0	1	3	201.99005	400.0	0	1	2	0.0	0.0	1	0.223	0.025	1.454	1.413	11.0
5555.5557	400.0	1	3	201.99005	400.0	0	1	2	0.0	0.0	1	0.223	0.034	1.532	1.978	11.0
5555.5557	400.0	1	3	201.99005	400.0	0	1	2	0.0	0.0	1	0.223	0.047	2.031	1.978	11.0
5555.5557	400.0	1	3	201.99005	400.0	0	1	2	0.0	0.0	1	0.224	0.062	2.472	2.467	11.0
5555.5557	400.0	1	3	201.99005	400.0	0	1	2	0.0	0.0	1	0.224	0.076	2.465	2.467	11.0
5555.5557	400.0	1	3	201.99005	400.0	0	1	2	0.0	0.0	1	0.224	0.089	2.652	2.686	11.0
5555.5557	400.0	1	3	201.99005	400.0	0	1	2	0.0	0.0	1	0.224	0.106	3.148	3.079	11.0
5555.5557	400.0	1	3	201.99005	400.0	0	1	2	0.0	0.0	1	0.224	0.12	3.083	3.079	11.0
5555.5557	400.0	1	3	201.99005	400.0	0	1	2	0.0	0.0	1	0.224	0.136	3.299	3.255	11.0
5555.5557	400.0	1	3	201.99005	400.0	0	1	2	0.0	0.0	1	0.224	0.15	3.519	3.569	11.0
5555.5557	400.0	1	3	201.99005	400.0	0	1	2	0.0	0.0	1	0.225	0.164	3.59	3.569	11.0
5555.5557	400.0	1	3	201.99005	400.0	0	1	2	0.0	0.0	1	0.225	0.178	3.722	3.71	11.0
5555.5557	400.0	1	3	201.99005	400.0	0	1	2	0.0	0.0	1	0.225	0.191	3.854	3.71	11.0
5555.5557	400.0	1	3	201.99005	400.0	0	1	2	0.0	0.0	1	0.225	0.205	3.967	3.963	11.0
5555.5557	400.0	1	3	201.99005	400.0	0	1	2	0.0	0.0	1	0.225	0.218	4.021	4.075	11.0
5555.5557	400.0	1	3	201.99005	400.0	0	1	2	0.0	0.0	1	0.225	0.23	4.093	4.075	11.0
5555.5557	400.0	1	3	201.99005	400.0	0	1	2	0.0	0.0	1	0.225	0.242	4.257	4.279	11.0
5555.5557	400.0	1	3	201.99005	400.0	0	1	2	0.0	0.0	1	0.226	0.253	4.394	4.369	11.0
5555.5557	400.0	1	3	201.99005	400.0	0	1	2	0.0	0.0	1	0.226	0.264	4.327	4.369	11.0
5555.5557	400.0	1	3	201.99005	400.0	0	1	2	0.0	0.0	1	0.226	0.274	4.487	4.531	11.0
5555.5557	400.0	1	3	201.99005	400.0	0	1	2	0.0	0.0	1	0.226	0.284	4.572	4.531	11.0
5555.5557	400.0	1	3	201.99005	400.0	0	1	2	0.0	0.0	1	0.226	0.294	4.676	4.673	11.0
5555.5557	400.0	1	3	201.99005	400.0	0	1	2	0.0	0.0	1	0.226	0.304	4.683	4.736	11.0
5555.5557	400.0	1	3	201.99005	400.0	0	1	2	0.0	0.0	1	0.227	0.312	4.696	4.736	11.0
5555.5557	400.0	1	3	201.99005	400.0	0	1	2	0.0	0.0	1	0.227	0.321	4.815	4.847	11.0
5555.5557	400.0	1	3	201.99005	400.0	0	1	2	0.0	0.0	1	0.227	0.329	4.838	4.898	11.0
5555.5557	400.0	1	3	201.99005	400.0	0	1	2	0.0	0.0	1	0.227	0.337	4.92	4.898	11.0
5555.5557	400.0	1	3	201.99005	400.0	0	1	2	0.0	0.0	1	0.227	0.344	5.055	4.989	11.0
5555.5557	400.0	1	3	201.99005	400.0	0	1	2	0.0	0.0	1	0.228	0.351	4.977	4.989	11.0
5555.5557	400.0	1	3	201.99005	400.0	0	1	2	0.0	0.0	1	0.228	0.357	5.007	5.03	11.0
5555.5557	400.0	1	3	201.99005	400.0	0	1	2	0.0	0.0	1	0.228	0.364	5.14	5.102	11.0
5555.5557	400.0	1	3	201.99005	400.0	0	1	2	0.0	0.0	1	0.228	0.37	5.118	5.102	11.0
5555.5557	400.0	1	3	201.99005	400.0	0	1	2	0.0	0.0	1	0.229	0.375	5.22	5.165	11.0
5555.5557	400.0	1	3	201.99005	400.0	0	1	2	0.0	0.0	1	0.229	0.381	5.177	5.192	11.0
5555.5557	400.0	1	3	201.99005	400.0	0	1	2	0.0	0.0	1	0.229	0.385	5.212	5.192	11.0
5555.5557	400.0	1	3	201.99005	400.0	0	1	2	0.0	0.0	1	0.23	0.389	5.268	5.244	11.0
5555.5557	400.0	1	3	201.99005	400.0	0	1	2	0.0	0.0	1	0.23	0.393	5.232	5.244	11.0
5555.5557	400.0	1	3	201.99005	400.0	0	1	2	0.0	0.0	1	0.231	0.397	5.234	5.266	11.0
5555.5557	400.0	1	3	201.99005	400.0	0	1	2	0.0	0.0	1	0.231	0.403	5.323	5.307	11.0
5555.5557	400.0	1	3	201.99005	400.0	0	1	2	0.0	0.0	1	0.231	0.406	5.311	5.307	11.0
5555.5557	400.0	1	3	201.99005	400.0	0	1	2	0.0	0.0	1	0.232	0.41	5.338	5.34	11.0
5555.5557	400.0	1	3	201.99005	400.0	0	1	2	0.0	0.0	1	0.232	0.413	5.301	5.356	11.0
5555.5557	400.0	1	3	201.99005	400.0	0	1	2	0.0	0.0	1	0.233	0.417	5.365	5.356	11.0
5555.5557	400.0	1	3	201.99005	400.0	0	1	2	0.0	0.0	1	0.233	0.421	5.509	5.371	11.0
5555.5557	400.0	1	3	201.99005	400.0	0	1	2	0.0	0.0	1	0.233	0.424	5.57	5.371	11.0
5555.5557	400.0	1	3	201.99005	400.0	0	1	2	0.0	0.0	1	0.234	0.425	5.361	5.397	11.0
5555.5557	400.0	1	3	201.99005	400.0	0	1	2	0.0	0.0	1	0.234	0.427	5.429	5.409	11.0
5555.5557	400.0	1	3	201.99005	400.0	0	1	2	0.0	0.0	1	0.235	0.429	5.386	5.409	11.0
5555.5557	400.0	1	3	201.99005	400.0	0	1	2	0.0	0.0	1	0.235	0.431	5.413	5.429	11.0
5555.5557	400.0	1	3	201.99005	400.0	0	1	2	0.0	0.0	1	0.235	0.433	5.388	5.438	11.0
5555.5557	400.0	1	3	201.99005	400.0	0	1	2	0.0	0.0	1	0.236	0.435	5.469	5.438	11.0
5555.5557	400.0	1	3	201.99005	400.0	0	1	2	0.0	0.0	1	0.236	0.437	5.459	5.455	11.0
5555.5557	400.0	1	3	201.99005	400.0	0	1	2	0.0	0.0	1	0.236	0.439	5.449	5.455	11.0
5555.5557	400.0	1	3	201.99005	400.0	0	1	2	0.0	0.0	1	0.236	0.441	5.448	5.47	11.0
5555.5557	400.0	1	3	201.99005	400.0	0	1	2	0.0	0.0	1	0.237	0.441	5.382	5.476	11.0
5555.5557	400.0	1	3	201.99005	400.0	0	1	2	0.0	0.0	1	0.237	0.441	5.492	5.476	11.0
5555.5557	400.0	1	3	201.99005	400.0	0	1	2	0.0	0.0	1	0.237	0.441	5.476	5.488	11.0
5555.5557	400.0	1	3	201.99005	400.0	0	1	2	0.0	0.0	1	0.237	0.441	5.49	5.493	11.0
5555.5557	400.0	1	3	201.99005	400.0	0	1	2	0.0	0.0	1	0.237	0.441	5.484	5.493	11.0
5555.5557	400.0	1	3	201.99005	400.0	0	1	2	0.0	0.0	1	0.237	0.441	5.529	5.503	11.0
5555.5557	400.0	1	3	201.99005	400.0	0	1	2	0.0	0.0	1	0.237	0.441	5.502	5.503	11.0
5555.5557	400.0	1	3	201.99005	400.0	0	1	2	0.0	0.0	1	0.237	0.441	5.514	5.508	11.0
5555.5557	400.0	1	3	201.99005	400.0	0	1	2	0.0	0.0	1	0.237	0.441	5.513	5.514	11.0
5555.5557	400.0	1	3	201.99005	400.0	0	1	2	0.0	0.0	1	0.238	0.441	5.541	5.514	11.0
5555.5557	400.0	1	3	201.99005	400.0	0	1	2	0.0	0.0	1	0.238	0.441	5.521	5.521	11.0
5555.5557	400.0	1	3	201.99005	400.0	0	1	2	0.0	0.0	1	0.238	0.441	5.533	5.524	11.0
5555.5557	400.0	1	3	201.99005	400.0	0	1	2	0.0	0.0	1	0.238	0.441	5.453	5.524	11.0
5555.5557	400.0	1	3	201.99005	400.0	0	1	2	0.0	0.0	1	0.238	0.442	5.526	5.529	11.0
5555.5557	400.0	1	3	201.99005	400.0	0	1	2	0.0	0.0	1	0.238	0.442	5.537	5.529	11.0
5555.5557	400.0	1	3	201.99005	400.0	1	1	2	0.0	0.0	1	0.238	0.444	5.56	5.531	11.0
5555.5557	400.0	1	3	201.99005	400.0	1	1	2	0.0	0.0	1	0.238	0.444	5.519	5.535	11.0
5555.5557	400.0	1	3	201.99005	400.0	1	1	2	0.0	0.0	1	0.238	0.444	5.55	5.535	11.0
5555.5557	400.0	1	3	201.99005	400.0	1	1	2	0.0	0.0	1	0.238	0.444	5.51	5.54	11.0
5555.5557	400.0	1	3	201.99005	400.0	1	1	2	0.0	0.0	1	0.238	0.444	5.545	5.541	11.0
5555.5557	400.0	1	3	201.99005	400.0	1	1	2	0.0	0.0	1	0.238	0.445	5.527	5.541	11.0
5555.5557	400.0	1	3	201.99005	400.0	1	1	2	0.0	0.0	1	0.238	0.446	5.541	5.544	11.0
5555.5557	400.0	1	3	201.99005	400.0	1	1	2	0.0	0.0	1	0.238	0.446	5.557	5.544	11.0
5555.5557	400.0	1	3	201.99005	400.0	1	1	2	0.0	0.0	1	0.238	0.447	5.546	5.545	11.0
5555.5557	400.0	1	3	201.99005	400.0	1	1	2	0.0	0.0	1	0.238	0.448	5.583	5.547	11.0
5555.5557	400.0	1	3	201.99005	400.0	1	1	2	0.0	0.0	1	0.238	0.449	5.512	5.547	11.0
5555.5557	400.0	1	3	201.99005	400.0	1	1	2	0.0	0.0	1	0.238	0.45	5.576	5.548	11.0
5555.5557	400.0	1	3	201.99005	400.0	1	1	2	0.0	0.0	1	0.238	0.451	5.554	5.55	11.0
5555.5557	400.0	1	3	201.99005	400.0	1	1	2	0.0	0.0	1	0.238	0.452	5.519	5.55	11.0
5555.5557	400.0	1	3	201.99005	400.0	1	1	2	0.0	0.0	1	0.238	0.454	5.573	5.55	11.0
5555.5557	400.0	1	3	201.99005	400.0	1	1	2	0.0	0.0	1	0.238	0.454	5.533	5.55	1.0
5555.5557	400.0	1	3	201.99005	400.0	1	1	2	0.0	0.0	1	0.238	0.455	5.543	5.552	11.0
5555.5557	400.0	1	3	201.99005	400.0	1	1	2	0.0	0.0	1	0.238	0.456	5.582	5.553	11.0
5555.5557	400.0	1	3	201.99005	400.0	1	1	2	0.0	0.0	1	0.238	0.457	5.464	5.553	11.0
5555.5557	400.0	1	3	201.99005	400.0	1	1	2	0.0	0.0	1	0.238	0.457	5.502	5.554	11.0
5555.5557	400.0	1	3	201.99005	400.0	1	1	2	0.0	0.0	1	0.238	0.457	5.517	5.555	11.0
5555.5557	400.0	1	3	201.99005	400.0	1	1	2	0.0	0.0	1	0.238	0.458	5.576	5.555	11.0
5555.5557	400.0	1	3	201.99005	400.0	1	1	2	0.0	0.0	1	0.238	0.46	5.575	5.555	11.0
5555.5557	400.0	1	3	201.99005	400.0	1	1	2	0.0	0.0	1	0.238	0.461	5.563	5.555	11.0
5555.5557	400.0	1	3	201.99005	400.0	1	1	2	0.0	0.0	1	0.238	0.46	5.508	5.556	11.0
5555.5557	400.0	1	3	201.99005	400.0	1	1	2	0.0	0.0	1	0.238	0.46	5.325	5.556	11.0
5555.5557	400.0	1	3	201.99005	400.0	1	1	2	0.0	0.0	1	0.238	0.46	5.511	5.556	11.0
5555.5557	400.0	1	3	201.99005	400.0	1	1	2	0.0	0.0	1	0.238	0.46	5.541	5.557	11.0
5555.5557	400.0	1	3	201.99005	400.0	1	1	2	0.0	0.0	1	0.238	0.46	5.484	5.557	11.0
5555.5557	400.0	1	3	201.99005	400.0	1	1	2	0.0	0.0	1	0.238	0.461	5.562	5.557	11.0
5555.5557	400.0	1	3	201.99005	400.0	1	1	2	0.0	0.0	1	0.238	0.461	5.57	5.559	11.0
5555.5557	400.0	1	3	201.99005	400.0	1	1	2	0.0	0.0	1	0.238	0.461	5.655	5.559	11.0
5555.5557	400.0	1	3	201.99005	400.0	1	1	2	0.0	0.0	1	0.238	0.46	5.542	5.559	11.0
5555.5557	400.0	1	3	201.99005	400.0	1	1	2	0.0	0.0	1	0.238	0.46	5.55	5.56	11.0
5555.5557	400.0	1	3	201.99005	400.0	1	1	2	0.0	0.0	1	0.238	0.46	5.533	5.56	11.0
5555.5557	400.0	1	3	201.99005	400.0	1	1	2	0.0	0.0	1	0.238	0.461	5.586	5.56	11.0
5555.5557	400.0	1	3	201.99005	400.0	1	1	2	0.0	0.0	1	0.238	0.46	5.555	5.56	11.0
5555.5557	400.0	1	3	201.99005	400.0	1	1	2	0.0	0.0	1	0.238	0.46	5.522	5.56	11.0
5555.5557	400.0	1	3	201.99005	400.0	1	1	2	0.0	0.0	1	0.238	0.46	5.547	5.56	11.0
5555.5557	400.0	1	3	201.99005	400.0	1	1	2	0.0	0.0	1	0.238	0.46	5.556	5.56	11.0
5555.5557	400.0	1	3	201.99005	400.0	1	1	2	0.0	0.0	1	0.238	0.461	5.576	5.561	11.0
5555.5557	400.0	1	3	201.99005	400.0	1	1	2	0.0	0.0	1	0.238	0.46	5.556	5.561	11.0
5555.5557	400.0	1	3	201.99005	400.0	1	1	2	0.0	0.0	1	0.238	0.461	5.568	5.561	11.0
5555.5557	400.0	1	3	201.99005	400.0	1	1	2	0.0	0.0	1	0.238	0.461	5.568	5.561	11.0
5555.5557	400.0	1	3	201.99005	400.0	1	1	2	0.0	0.0	1	0.238	0.461	5.566	5.561	11.0
5555.5557	400.0	1	3	201.99005	400.0	1	1	2	0.0	0.0	1	0.238	0.46	5.536	5.561	11.0
5555.5557	400.0	1	3	201.99005	400.0	1	1	2	0.0	0.0	1	0.238	0.46	5.545	5.561	11.0
5555.5557	400.0	1	3	201.99005	400.0	1	1	2	0.0	0.0	1	0.238	0.46	5.537	5.561	11.0
5555.5557	400.0	1	3	201.99005	400.0	1	1	2	0.0	0.0	1	0.238	0.461	5.579	5.561	11.0
5555.5557	400.0	1	3	201.99005	400.0	1	1	2	0.0	0.0	1	0.238	0.461	5.566	5.562	11.0
5555.5557	400.0	1	3	201.99005	400.0	1	1	2	0.0	0.0	1	0.238	0.46	5.528	5.562	11.0
5555.5557	400.0	1	3	201.99005	400.0	1	1	2	0.0	0.0	1	0.238	0.461	5.578	5.562	11.0
5555.5557	400.0	1	3	201.99005	400.0	1	1	2	0.0	0.0	1	0.238	0.46	5.54	5.562	11.0
5555.5557	400.0	1	3	201.99005	400.0	1	1	2	0.0	0.0	1	0.238	0.461	5.59	5.562	11.0
5555.5557	400.0	1	3	201.99005	400.0	1	1	2	0.0	0.0	1	0.238	0.46	5.515	5.562	11.0
5555.5557	400.0	1	3	201.99005	400.0	1	1	2	0.0	0.0	1	0.238	0.461	5.584	5.562	11.0
5555.5557	400.0	1	3	201.99005	400.0	1	1	2	0.0	0.0	1	0.238	0.461	5.579	5.562	11.0
5555.5557	400.0	1	3	201.99005	400.0	1	1	2	0.0	0.0	1	0.238	0.461	5.681	5.562	11.0
5555.5557	400.0	1	3	201.99005	400.0	1	1	2	0.0	0.0	1	0.238	0.46	5.537	5.562	11.0
5555.5557	400.0	1	3	201.99005	400.0	1	1	2	0.0	0.0	1	0.238	0.461	5.581	5.562	11.0
5555.5557	400.0	1	3	201.99005	400.0	1	1	2	0.0	0.0	1	0.238	0.46	5.489	5.562	11.0
5555.5557	400.0	1	3	201.99005	400.0	1	1	2	0.0	0.0	1	0.238	0.46	5.547	5.562	11.0
5555.5557	400.0	1	3	201.99005	400.0	1	1	2	0.0	0.0	1	0.238	0.461	5.579	5.562	11.0
5555.5557	400.0	1	3	201.99005	400.0	1	1	2	0.0	0.0	1	0.238	0.46	5.434	5.562	11.0
5555.5557	400.0	1	3	201.99005	400.0	1	1	2	0.0	0.0	1	0.238	0.461	5.641	5.562	11.0
5555.5557	400.0	1	3	201.99005	400.0	1	1	2	0.0	0.0	1	0.238	0.461	5.585	5.562	11.0
5555.5557	400.0	1	3	201.99005	400.0	1	1	2	0.0	0.0	1	0.238	0.461	5.577	5.562	11.0
5555.5557	400.0	1	3	201.99005	400.0	1	1	2	0.0	0.0	1	0.238	0.461	5.599	5.562	11.0
5555.5557	400.0	1	3	201.99005	400.0	1	1	2	0.0	0.0	1	0.238	0.461	5.57	5.562	11.0
5555.5557	400.0	1	3	201.99005	400.0	1	1	2	0.0	0.0	1	0.238	0.461	5.617	5.562	11.0
5555.5557	400.0	1	3	201.99005	400.0	1	1	2	0.0	0.0	1	0.238	0.461	5.562	5.562	11.0
5555.5557	400.0	1	3	201.99005	400.0	1	1	2	0.0	0.0	1	0.238	0.461	5.605	5.562	11.0
5555.5557	400.0	1	3	201.99005	400.0	1	1	2	0.0	0.0	1	0.238	0.461	5.586	5.562	11.0
5555.5557	400.0	1	3	201.99005	400.0	1	1	2	0.0	0.0	1	0.238	0.461	5.608	5.562	11.0
5555.5557	400.0	1	3	201.99005	400.0	1	1	2	0.0	0.0	1	0.238	0.461	5.587	5.562	11.0
5555.5557	400.0	1	3	201.99005	400.0	1	1	2	0.0	0.0	1	0.238	0.461	5.557	5.562	11.0
5555.5557	400.0	1	3	201.99005	400.0	1	1	2	0.0	0.0	1	0.238	0.46	5.533	5.562	11.0
5555.5557	400.0	1	3	201.99005	400.0	1	1	2	0.0	0.0	1	0.238	0.46	5.498	5.562	11.0
5555.5557	400.0	1	3	201.99005	400.0	1	1	2	0.0	0.0	1	0.238	0.46	5.541	5.562	11.0
5555.5557	400.0	1	3	201.99005	400.0	1	1	2	0.0	0.0	1	0.238	0.461	5.591	5.562	11.0
5555.5557	400.0	1	3	201.99005	400.0	1	1	2	0.0	0.0	1	0.238	0.461	5.558	5.562	11.0
5555.5557	400.0	1	3	201.99005	400.0	1	1	2	0.0	0.0	1	0.238	0.46	5.394	5.562	11.0
5555.5557	400.0	1	3	201.99005	400.0	1	1	2	0.0	0.0	1	0.238	0.46	5.554	5.562	11.0
5555.5557	400.0	1	3	201.99005	400.0	1	1	2	0.0	0.0	1	0.238	0.461	5.612	5.562	11.0
5555.5557	400.0	1	3	201.99005	400.0	1	1	2	0.0	0.0	1	0.238	0.461	5.603	5.562	11.0
5555.5557	400.0	1	3	201.99005	400.0	1	1	2	0.0	0.0	1	0.238	0.46	5.555	5.562	11.0
5555.5557	400.0	1	3	201.99005	400.0	1	1	2	0.0	0.0	1	0.238	0.46	5.545	5.562	11.0
5555.5557	400.0	1	3	201.99005	400.0	1	1	2	0.0	0.0	1	0.238	0.46	5.527	5.562	11.0
5555.5557	400.0	1	3	201.99005	400.0	1	1	2	0.0	0.0	1	0.238	0.46	5.547	5.562	11.0
5555.5557	400.0	1	3	201.99005	400.0	1	1	2	0.0	0.0	1	0.238	0.461	5.577	5.562	11.0
5555.5557	400.0	1	3	201.99005	400.0	1	1	2	0.0	0.0	1	0.238	0.46	5.524	5.562	11.0
5555.5557	400.0	1	3	201.99005	400.0	1	1	2	0.0	0.0	1	0.238	0.461	5.602	5.562	11.0
5555.5557	400.0	1	3	201.99005	400.0	1	1	2	0.0	0.0	1	0.238	0.46	5.515	5.562	11.0
5555.5557	400.0	1	3	201.99005	400.0	1	1	2	0.0	0.0	1	0.238	0.461	5.578	5.562	11.0
5555.5557	400.0	1	3	201.99005	400.0	1	1	2	0.0	0.0	1	0.238	0.46	5.551	5.562	11.0
5555.5557	400.0	1	3	201.99005	400.0	1	1	2	0.0	0.0	1	0.238	0.461	5.568	5.562	11.0
5555.5557	400.0	1	3	201.99005	400.0	1	1	2	0.0	0.0	1	0.238	0.461	5.6	5.562	11.0
5555.5557	400.0	1	3	201.99005	400.0	1	1	2	0.0	0.0	1	0.238	0.46	5.538	5.562	11.0
5555.5557	400.0	1	3	201.99005	400.0	1	1	2	0.0	0.0	1	0.238	0.461	5.595	5.562	11.0
5555.5557	400.0	1	3	201.99005	400.0	1	1	2	0.0	0.0	1	0.238	0.461	5.583	5.562	11.0
5555.5557	400.0	1	3	201.99005	400.0	1	1	2	0.0	0.0	1	0.238	0.461	5.582	5.562	11.0
5555.5557	400.0	1	3	201.99005	400.0	1	1	2	0.0	0.0	1	0.238	0.46	5.502	5.562	11.0
5555.5557	400.0	1	3	201.99005	400.0	1	1	2	0.0	0.0	1	0.238	0.461	5.57	5.562	11.0
5555.5557	400.0	1	3	201.99005	400.0	1	1	2	0.0	0.0	1	0.238	0.46	5.537	5.562	11.0
5555.5557	400.0	1	3	201.99005	400.0	1	1	2	0.0	0.0	1	0.238	0.46	5.55	5.562	11.0
5555.5557	400.0	1	3	201.99005	400.0	1	1	2	0.0	0.0	1	0.238	0.461	5.558	5.562	11.0
5555.5557	400.0	1	3	201.99005	400.0	1	1	2	0.0	0.0	1	0.238	0.461	5.597	5.562	11.0
5555.5557	400.0	1	3	201.99005	400.0	1	1	2	0.0	0.0	1	0.238	0.461	5.562	5.562	11.0
5555.5557	400.0	1	3	201.99005	400.0	1	1	2	0.0	0.0	1	0.238	0.46	5.346	5.562	11.0
5555.5557	400.0	1	3	201.99005	400.0	1	1	2	0.0	0.0	1	0.238	0.46	5.549	5.562	11.0
5555.5557	400.0	1	3	201.99005	400.0	1	1	2	0.0	0.0	1	0.238	0.461	5.592	5.562	11.0
5555.5557	400.0	1	3	201.99005	400.0	1	1	2	0.0	0.0	1	0.238	0.461	5.568	5.562	11.0
5555.5557	400.0	1	3	201.99005	400.0	1	1	2	0.0	0.0	1	0.238	0.46	5.556	5.562	11.0
5555.5557	400.0	1	3	201.99005	400.0	1	1	2	0.0	0.0	1	0.238	0.46	5.528	5.562	11.0
5555.5557	400.0	1	3	201.99005	400.0	1	1	2	0.0	0.0	1	0.238	0.461	5.58	5.562	11.0
5555.5557	400.0	1	3	201.99005	400.0	1	1	2	0.0	0.0	1	0.238	0.461	5.563	5.562	11.0
5555.5557	400.0	1	3	201.99005	400.0	1	1	2	0.0	0.0	1	0.238	0.46	5.438	5.562	11.0
5555.5557	400.0	1	3	201.99005	400.0	1	1	2	0.0	0.0	1	0.238	0.46	5.465	5.562	11.0
5555.5557	400.0	1	3	201.99005	400.0	1	1	2	0.0	0.0	1	0.238	0.46	5.555	5.562	11.0
5555.5557	400.0	1	3	201.99005	400.0	1	1	2	0.0	0.0	1	0.238	0.461	5.594	5.562	11.0
5555.5557	400.0	1	3	201.99005	400.0	1	1	2	0.0	0.0	1	0.238	0.461	5.576	5.562	11.0
5555.5557	400.0	1	3	201.99005	400.0	1	1	2	0.0	0.0	1	0.238	0.46	5.543	5.562	11.0
5555.5557	400.0	1	3	201.99005	400.0	1	1	2	0.0	0.0	1	0.238	0.461	5.629	5.562	11.0
5555.5557	400.0	1	3	201.99005	400.0	1	1	2	0.0	0.0	1	0.238	0.461	5.584	5.562	11.0
5555.5557	400.0	1	3	201.99005	400.0	1	1	2	0.0	0.0	1	0.238	0.46	5.543	5.562	11.0
5555.5557	400.0	1	3	201.99005	400.0	1	1	2	0.0	0.0	1	0.238	0.46	5.537	5.562	11.0
5555.5557	400.0	1	3	201.99005	400.0	1	1	2	0.0	0.0	1	0.238	0.46	5.555	5.562	11.0
5555.5557	400.0	1	3	201.99005	400.0	1	1	2	0.0	0.0	1	0.238	0.461	5.566	5.562	11.0
5555.5557	400.0	1	3	201.99005	400.0	1	1	2	0.0	0.0	1	0.238	0.46	5.509	5.562	11.0
5555.5557	400.0	1	3	201.99005	400.0	1	1	2	0.0	0.0	1	0.238	0.461	5.569	5.562	11.0
5555.5557	400.0	1	3	201.99005	400.0	1	1	2	0.0	0.0	1	0.238	0.46	5.527	5.562	11.0
5555.5557	400.0	1	3	201.99005	400.0	1	1	2	0.0	0.0	1	0.238	0.46	5.51	5.562	11.0
5555.5557	400.0	1	3	201.99005	400.0	1	1	2	0.0	0.0	1	0.238	0.46	5.494	5.562	11.0
5555.5557	400.0	1	3	201.99005	400.0	1	1	2	0.0	0.0	1	0.238	0.46	5.518	5.562	11.0
5555.5557	400.0	1	3	201.99005	400.0	1	1	2	0.0	0.0	1	0.238	0.461	5.613	5.562	11.0
5555.5557	400.0	1	3	201.99005	400.0	1	1	2	0.0	0.0	1	0.238	0.46	5.547	5.562	11.0
5555.5557	400.0	1	3	201.99005	400.0	1	1	2	0.0	0.0	1	0.238	0.461	5.558	5.562	11.0
5555.5557	400.0	1	3	201.99005	400.0	1	1	2	0.0	0.0	1	0.238	0.461	5.561	5.562	11.0
5555.5557	400.0	1	3	201.99005	400.0	1	1	2	0.0	0.0	1	0.238	0.46	5.547	5.562	11.0
5555.5557	400.0	1	3	201.99005	400.0	1	1	2	0.0	0.0	1	0.238	0.46	5.467	5.562	11.0
5555.5557	400.0	1	3	201.99005	400.0	1	1	2	0.0	0.0	1	0.238	0.461	5.561	5.562	11.0
5555.5557	400.0	1	3	201.99005	400.0	1	1	2	0.0	0.0	1	0.238	0.46	5.532	5.562	11.0
5555.5557	400.0	1	3	201.99005	400.0	1	1	2	0.0	0.0	1	0.238	0.46	5.528	5.562	11.0
5555.5557	400.0	1	3	201.99005	400.0	1	1	2	0.0	0.0	1	0.238	0.46	5.552	5.562	11.0
5555.5557	400.0	1	3	201.99005	400.0	1	1	2	0.0	0.0	1	0.238	0.461	5.612	5.562	11.0
5555.5557	400.0	1	3	201.99005	400.0	1	1	2	0.0	0.0	1	0.238	0.461	5.586	5.562	11.0
5555.5557	400.0	1	3	201.99005	400.0	1	1	2	0.0	0.0	1	0.238	0.461	5.615	5.562	11.0
5555.5557	400.0	1	3	201.99005	400.0	1	1	2	0.0	0.0	1	0.238	0.46	5.54	5.562	11.0
5555.5557	400.0	1	3	201.99005	400.0	1	1	2	0.0	0.0	1	0.238	0.46	5.546	5.562	11.0
5555.5557	400.0	1	3	201.99005	400.0	1	1	2	0.0	0.0	1	0.238	0.461	5.567	5.562	11.0
5555.5557	400.0	1	3	201.99005	400.0	1	1	2	0.0	0.0	1	0.238	0.461	5.618	5.562	11.0
5555.5557	400.0	1	3	201.99005	400.0	1	1	2	0.0	0.0	1	0.238	0.461	5.619	5.562	11.0
5555.5557	400.0	1	3	201.99005	400.0	1	1	2	0.0	0.0	1	0.238	0.46	5.523	5.562	11.0
5555.5557	400.0	1	3	201.99005	400.0	1	1	2	0.0	0.0	1	0.238	0.46	5.516	5.562	11.0
5555.5557	400.0	1	3	201.99005	400.0	1	1	2	0.0	0.0	1	0.238	0.46	5.529	5.562	11.0
0.0	0.0	1	3	201.99005	400.0	1	1	2	0.0	0.0	0	0.238	0.461	5.558	5.562	11.0
0.0	0.0	1	3	201.99005	400.0	1	1	2	0.0	0.0	0	0.238	0.461	5.562	5.562	11.0
0.0	0.0	1	3	201.99005	400.0	1	1	2	0.0	0.0	0	0.238	0.461	5.6	5.562	11.0
0.0	0.0	1	3	201.99005	400.0	1	1	2	0.0	0.0	0	0.238	0.461	5.56	5.562	11.0
0.0	0.0	1	3	201.99005	400.0	1	1	2	0.0	0.0	0	0.238	0.461	5.558	5.562	11.0
0.0	0.0	1	3	201.99005	400.0	1	1	2	0.0	0.0	0	0.238	0.454	4.816	4.803	11.0
0.0	0.0	1	3	201.99005	400.0	1	1	2	0.0	0.0	0	0.238	0.446	4.511	4.463	11.0
0.0	0.0	1	3	201.99005	400.0	1	1	2	0.0	0.0	0	0.238	0.438	4.42	4.463	11.0
0.0	0.0	1	3	201.99005	400.0	1	1	2	0.0	0.0	0	0.238	0.426	3.856	3.854	11.0
0.0	0.0	1	3	201.99005	400.0	1	1	2	0.0	0.0	0	0.238	0.415	3.696	3.581	11.0
0.0	0.0	1	3	201.99005	400.0	1	1	2	0.0	0.0	0	0.238	0.403	3.618	3.581	11.0
0.0	0.0	1	3	201.99005	400.0	1	1	2	0.0	0.0	0	0.238	0.388	3.101	3.093	11.0
0.0	0.0	1	3	201.99005	400.0	1	1	2	0.0	0.0	0	0.237	0.374	3.032	3.093	11.0
0.0	0.0	1	3	201.99005	400.0	1	1	2	0.0	0.0	0	0.237	0.36	2.832	2.874	11.0
0.0	0.0	1	3	201.99005	400.0	1	1	2	0.0	0.0	0	0.237	0.345	2.407	2.482	11.0
0.0	0.0	1	3	201.99005	400.0	1	1	2	0.0	0.0	0	0.237	0.332	2.453	2.482	11.0
0.0	0.0	1	3	201.99005	400.0	1	1	2	0.0	0.0	0	0.237	0.316	2.097	2.143	11.0
0.0	0.0	1	3	201.99005	400.0	1	1	2	0.0	0.0	0	0.237	0.302	2.049	1.992	11.0
0.0	0.0	1	3	201.99005	400.0	1	1	2	0.0	0.0	0	0.237	0.288	1.875	1.992	11.0
0.0	0.0	1	3	201.99005	400.0	1	1	2	0.0	0.0	0	0.237	0.274	1.719	1.72	11.0
0.0	0.0	1	3	201.99005	400.0	1	1	2	0.0	0.0	0	0.236	0.261	1.701	1.72	11.0
0.0	0.0	1	3	201.99005	400.0	1	1	2	0.0	0.0	0	0.236	0.247	1.386	1.485	11.0
0.0	0.0	1	3	201.99005	400.0	1	1	2	0.0	0.0	0	0.236	0.234	1.399	1.381	11.0
0.0	0.0	1	3	201.99005	400.0	1	1	2	0.0	0.0	0	0.236	0.222	1.379	1.381	11.0
0.0	0.0	1	3	201.99005	400.0	1	1	2	0.0	0.0	0	0.236	0.209	1.215	1.191	11.0
0.0	0.0	1	3	201.99005	400.0	1	1	2	0.0	0.0	0	0.236	0.198	1.236	1.107	11.0
0.0	0.0	1	3	201.99005	400.0	1	1	2	0.0	0.0	0	0.236	0.188	1.155	1.107	11.0
0.0	0.0	1	3	201.99005	400.0	1	1	2	0.0	0.0	0	0.236	0.178	1.087	0.956	11.0
0.0	0.0	1	3	201.99005	400.0	1	1	2	0.0	0.0	0	0.236	0.168	0.908	0.956	11.0
0.0	0.0	1	3	201.99005	400.0	1	1	2	0.0	0.0	0	0.235	0.158	0.867	0.888	11.0
0.0	0.0	1	3	201.99005	400.0	1	1	2	0.0	0.0	0	0.235	0.15	0.818	0.767	11.0
0.0	0.0	1	3	201.99005	400.0	1	1	2	0.0	0.0	0	0.235	0.142	0.747	0.767	11.0
0.0	0.0	1	3	201.99005	400.0	1	1	2	0.0	0.0	0	0.235	0.133	0.692	0.712	11.0
0.0	0.0	1	3	201.99005	400.0	1	1	2	0.0	0.0	0	0.235	0.125	0.681	0.712	11.0
0.0	0.0	1	3	201.99005	400.0	1	1	2	0.0	0.0	0	0.235	0.117	0.597	0.615	11.0
0.0	0.0	1	3	201.99005	400.0	1	1	2	0.0	0.0	0	0.235	0.111	0.575	0.572	11.0
0.0	0.0	1	3	201.99005	400.0	1	1	2	0.0	0.0	0	0.235	0.105	0.557	0.572	11.0
0.0	0.0	1	3	201.99005	400.0	1	1	2	0.0	0.0	0	0.234	0.098	0.501	0.493	11.0
0.0	0.0	1	3	201.99005	400.0	1	1	2	0.0	0.0	0	0.234	0.092	0.466	0.426	11.0
0.0	0.0	1	3	201.99005	400.0	1	1	2	0.0	0.0	0	0.234	0.086	0.416	0.426	11.0
0.0	0.0	1	3	201.99005	400.0	1	1	2	0.0	0.0	0	0.234	0.08	0.385	0.396	11.0
0.0	0.0	1	3	201.99005	400.0	1	1	2	0.0	0.0	0	0.234	0.076	0.39	0.396	11.0
0.0	0.0	1	3	201.99005	400.0	1	1	2	0.0	0.0	0	0.234	0.072	0.289	0.341	11.0
0.0	0.0	1	3	201.99005	400.0	1	1	2	0.0	0.0	0	0.234	0.068	0.323	0.317	11.0
0.0	0.0	1	3	201.99005	400.0	1	1	2	0.0	0.0	0	0.234	0.064	0.268	0.317	11.0
0.0	0.0	1	3	201.99005	400.0	1	1	2	0.0	0.0	0	0.234	0.059	0.276	0.274	11.0
0.0	0.0	1	3	201.99005	400.0	1	1	2	0.0	0.0	0	0.234	0.056	0.244	0.254	11.0
0.0	0.0	1	3	201.99005	400.0	1	1	2	0.0	0.0	0	0.234	0.053	0.244	0.254	11.0
0.0	0.0	1	3	201.99005	400.0	1	1	2	0.0	0.0	0	0.234	0.05	0.228	0.219	11.0
0.0	0.0	1	3	201.99005	400.0	1	1	2	0.0	0.0	0	0.234	0.046	0.201	0.204	11.0
0.0	0.0	1	3	201.99005	400.0	1	1	2	0.0	0.0	0	0.234	0.042	0.161	0.204	11.0
0.0	0.0	1	3	201.99005	400.0	1	1	2	0.0	0.0	0	0.234	0.039	0.147	0.176	11.0
0.0	0.0	1	3	201.99005	400.0	1	1	2	0.0	0.0	0	0.234	0.037	0.158	0.176	11.0
0.0	0.0	1	3	201.99005	400.0	1	1	2	0.0	0.0	0	0.234	0.035	0.157	0.152	11.0
0.0	0.0	1	3	201.99005	400.0	1	1	2	0.0	0.0	0	0.234	0.033	0.115	0.141	11.0
0.0	0.0	1	3	201.99005	400.0	1	1	2	0.0	0.0	0	0.233	0.031	0.179	0.141	11.0
0.0	0.0	1	3	201.99005	400.0	1	1	2	0.0	0.0	0	0.233	0.029	0.085	0.121	11.0
0.0	0.0	1	3	201.99005	400.0	1	1	2	0.0	0.0	0	0.233	0.027	0.144	0.113	11.0
0.0	0.0	1	3	201.99005	400.0	1	1	2	0.0	0.0	0	0.233	0.025	0.106	0.113	11.0
0.0	0.0	1	3	201.99005	400.0	1	1	2	0.0	0.0	0	0.233	0.023	0.174	0.097	11.0
0.0	0.0	1	3	201.99005	400.0	1	1	2	0.0	0.0	0	0.233	0.021	0.11	0.097	11.0
0.0	0.0	1	3	201.99005	400.0	1	1	2	0.0	0.0	0	0.233	0.02	0.124	0.09	11.0
0.0	0.0	1	3	201.99005	400.0	1	1	2	0.0	0.0	0	0.233	0.02	0.136	0.078	11.0
0.0	0.0	1	3	201.99005	400.0	1	1	2	0.0	0.0	0	0.233	0.02	0.049	0.078	11.0
0.0	0.0	1	3	201.99005	400.0	1	1	2	0.0	0.0	0	0.233	0.02	0.102	0.072	11.0
0.0	0.0	1	3	201.99005	400.0	1	1	2	0.0	0.0	0	0.233	0.02	0.062	0.072	11.0
0.0	0.0	1	3	201.99005	400.0	1	1	2	0.0	0.0	0	0.233	0.021	0.336	0.062	11.0
0.0	0.0	1	3	201.99005	400.0	1	1	2	0.0	0.0	0	0.233	0.02	0.036	0.053	11.0
0.0	0.0	1	3	201.99005	400.0	1	1	2	0.0	0.0	0	0.233	0.02	0.043	0.053	11.0
0.0	0.0	1	3	201.99005	400.0	1	1	2	0.0	0.0	0	0.233	0.02	0.063	0.049	11.0
0.0	0.0	1	3	201.99005	400.0	1	1	2	0.0	0.0	0	0.233	0.02	0.051	0.043	11.0
0.0	0.0	1	3	201.99005	400.0	1	1	2	0.0	0.0	0	0.233	0.02	0.041	0.043	11.0
0.0	0.0	1	3	201.99005	400.0	1	1	2	0.0	0.0	0	0.233	0.02	0.044	0.039	11.0
0.0	0.0	1	3	201.99005	400.0	1	1	2	0.0	0.0	0	0.233	0.02	0.002	0.034	11.0
0.0	0.0	1	3	201.99005	400.0	1	1	2	0.0	0.0	0	0.233	0.02	0.017	0.034	11.0
0.0	0.0	1	3	201.99005	400.0	1	1	2	0.0	0.0	0	0.232	0.019	0.148	0.031	11.0
0.0	0.0	1	3	201.99005	400.0	1	1	2	0.0	0.0	0	0.232	0.019	0.093	0.031	11.0
0.0	0.0	1	3	201.99005	400.0	1	1	2	0.0	0.0	0	0.232	0.018	-0.094	0.027	11.0
0.0	0.0	1	3	201.99005	400.0	1	1	2	0.0	0.0	0	0.232	0.018	0.049	0.025	11.0
0.0	0.0	1	3	201.99005	400.0	1	1	2	0.0	0.0	0	0.232	0.018	0.049	0.025	11.0
0.0	0.0	1	3	201.99005	400.0	1	1	2	0.0	0.0	0	0.232	0.018	0.04	0.021	11.0
0.0	0.0	1	3	201.99005	400.0	1	1	2	0.0	0.0	0	0.232	0.018	0.044	0.021	11.0
0.0	0.0	1	3	201.99005	400.0	1	1	2	0.0	0.0	0	0.232	0.018	0.014	0.02	11.0
0.0	0.0	1	3	201.99005	400.0	1	1	2	0.0	0.0	0	0.232	0.018	0.049	0.017	11.0
0.0	0.0	1	3	201.99005	400.0	1	1	2	0.0	0.0	0	0.232	0.018	0.009	0.017	11.0
0.0	0.0	1	3	201.99005	400.0	1	1	2	0.0	0.0	0	0.232	0.017	0.149	0.014	11.0
0.0	0.0	1	3	201.99005	400.0	1	1	2	0.0	0.0	0	0.232	0.017	0.009	0.013	11.0
0.0	0.0	1	3	201.99005	400.0	1	1	2	0.0	0.0	0	0.232	0.016	0.062	0.013	11.0
0.0	0.0	1	3	201.99005	400.0	1	1	2	0.0	0.0	0	0.232	0.016	0.022	0.011	11.0
0.0	0.0	1	3	201.99005	400.0	1	1	2	0.0	0.0	0	0.231	0.016	0.155	0.011	11.0
0.0	0.0	1	3	201.99005	400.0	1	1	2	0.0	0.0	0	0.231	0.016	-0.004	0.01	11.0
0.0	0.0	1	3	201.99005	400.0	1	1	2	0.0	0.0	0	0.231	0.016	0.008	0.009	11.0
0.0	0.0	1	3	201.99005	400.0	1	1	2	0.0	0.0	0	0.231	0.014	-0.05	0.009	11.0
0.0	0.0	1	3	201.99005	400.0	1	1	2	0.0	0.0	0	0.231	0.013	-0.063	0.008	11.0
0.0	0.0	1	3	201.99005	400.0	1	1	2	0.0	0.0	0	0.231	0.012	-0.011	0.007	11.0
0.0	0.0	1	3	201.99005	400.0	1	1	2	0.0	0.0	0	0.231	0.01	-0.05	0.007	11.0
0.0	0.0	1	3	201.99005	400.0	1	1	2	0.0	0.0	0	0.231	0.01	0.087	0.006	11.0
0.0	0.0	1	3	201.99005	400.0	1	1	2	0.0	0.0	0	0.231	0.009	-0.031	0.005	11.0
0.0	0.0	1	3	201.99005	400.0	1	1	2	0.0	0.0	0	0.231	0.007	-0.031	0.005	11.0
0.0	0.0	1	3	201.99005	400.0	1	1	2	0.0	0.0	0	0.231	0.007	0.048	0.004	11.0
0.0	0.0	1	3	201.99005	400.0	1	1	2	0.0	0.0	0	0.231	0.007	0.042	0.004	11.0
0.0	0.0	1	3	201.99005	400.0	1	1	2	0.0	0.0	0	0.231	0.007	0.004	0.004	11.0
0.0	0.0	1	3	201.99005	400.0	1	1	2	0.0	0.0	0	0.231	0.006	-0.031	0.003	11.0
0.0	0.0	1	3	201.99005	400.0	1	1	2	0.0	0.0	0	0.231	0.005	0.041	0.003	11.0
0.0	0.0	1	3	201.99005	400.0	1	1	2	0.0	0.0	0	0.231	0.004	0.002	0.003	11.0
0.0	0.0	1	3	201.99005	400.0	1	1	2	0.0	0.0	0	0.231	0.004	0.016	0.003	11.0
0.0	0.0	1	3	201.99005	400.0	1	1	2	0.0	0.0	0	0.231	0.003	-0.004	0.002	11.0
0.0	0.0	1	3	201.99005	400.0	1	1	2	0.0	0.0	0	0.231	0.002	0.041	0.002	11.0
0.0	0.0	1	3	201.99005	400.0	1	1	2	0.0	0.0	0	0.231	0.002	-0.004	0.002	11.0
0.0	0.0	1	3	201.99005	400.0	1	1	2	0.0	0.0	0	0.231	0.0	-0.017	0.001	11.0
0.0	0.0	1	3	201.99005	400.0	1	1	2	0.0	0.0	0	0.231	0.0	0.008	0.001	11.0
0.0	0.0	1	3	201.99005	400.0	1	1	2	0.0	0.0	0	0.231	0.0	0.028	0.001	11.0
0.0	0.0	1	3	201.99005	400.0	1	1	2	0.0	0.0	0	0.231	0.0	0.029	0.001	11.0
0.0	0.0	1	3	201.99005	400.0	1	1	2	0.0	0.0	0	0.231	-0.001	-0.044	0.001	11.0
0.0	0.0	1	3	201.99005	400.0	1	1	2	0.0	0.0	0	0.231	-0.001	-0.044	0.001	11.0
0.0	0.0	1	3	201.99005	400.0	1	1	2	0.0	0.0	0	0.231	0.0	0.022	0.0	11.0
0.0	0.0	1	3	201.99005	400.0	1	1	2	0.0	0.0	0	0.231	-0.001	-0.023	0.0	11.0
0.0	0.0	1	3	201.99005	400.0	1	1	2	0.0	0.0	0	0.231	-0.001	-0.018	0.0	11.0
0.0	0.0	1	3	201.99005	400.0	1	1	2	0.0	0.0	0	0.231	-0.001	-0.017	0.0	11.0
0.0	0.0	1	3	201.99005	400.0	1	1	2	0.0	0.0	0	0.231	0.0	0.009	0.0	11.0
0.0	0.0	1	3	201.99005	400.0	1	1	2	0.0	0.0	0	0.231	0.0	0.015	0.0	11.0
0.0	0.0	1	3	201.99005	400.0	1	1	2	0.0	0.0	0	0.231	0.0	0.015	0.0	11.0
0.0	0.0	1	3	201.99005	400.0	1	1	2	0.0	0.0	0	0.231	0.0	0.008	0.0	11.0
0.0	0.0	1	3	201.99005	400.0	1	1	2	0.0	0.0	0	0.231	0.0	-0.009	0.0	11.0
0.0	0.0	1	3	201.99005	400.0	1	1	2	0.0	0.0	0	0.231	0.0	-0.009	0.0	11.0
0.0	0.0	1	3	201.99005	400.0	1	1	2	0.0	0.0	0	0.231	0.0	-0.006	0.0	11.0
0.0	0.0	1	3	201.99005	400.0	1	1	2	0.0	0.0	0	0.231	-0.001	-0.017	0.0	11.0
0.0	0.0	1	3	201.99005	400.0	1	1	2	0.0	0.0	0	0.231	0.0	0.015	0.0	11.0
0.0	0.0	1	3	201.99005	400.0	1	1	2	0.0	0.0	0	0.231	0.0	0.001	0.0	11.0
0.0	0.0	1	3	201.99005	400.0	1	1	2	0.0	0.0	0	0.231	0.0	0.003	0.0	11.0
0.0	0.0	1	3	201.99005	400.0	1	1	2	0.0	0.0	0	0.231	-0.001	-0.03	0.0	11.0
0.0	0.0	1	3	201.99005	400.0	1	1	2	0.0	0.0	0	0.231	-0.001	-0.024	0.0	11.0
0.0	0.0	1	3	201.99005	400.0	1	1	2	0.0	0.0	0	0.231	0.0	-0.003	0.0	11.0
0.0	0.0	1	3	201.99005	400.0	1	1	2	0.0	0.0	0	0.231	0.0	0.009	0.0	11.0
0.0	0.0	1	3	201.99005	400.0	1	1	2	0.0	0.0	0	0.231	0.0	0.015	0.0	11.0
0.0	0.0	1	3	201.99005	400.0	1	1	2	0.0	0.0	0	0.231	-0.001	-0.024	0.0	11.0
0.0	0.0	1	3	201.99005	400.0	1	1	2	0.0	0.0	0	0.231	0.0	0.219	0.0	11.0
0.0	0.0	1	3	201.99005	400.0	1	1	2	0.0	0.0	0	0.231	-0.001	-0.017	0.0	11.0
0.0	0.0	1	3	201.99005	400.0	1	1	2	0.0	0.0	0	0.231	0.0	-0.011	0.0	11.0
0.0	0.0	1	3	201.99005	400.0	1	1	2	0.0	0.0	0	0.231	0.0	0.016	0.0	11.0
0.0	0.0	1	3	201.99005	400.0	1	1	2	0.0	0.0	0	0.231	0.0	0.001	0.0	11.0
0.0	0.0	1	3	201.99005	400.0	1	1	2	0.0	0.0	0	0.231	0.0	0.003	0.0	11.0
0.0	0.0	1	3	201.99005	400.0	1	1	2	0.0	0.0	0	0.231	0.0	0.028	0.0	11.0
0.0	0.0	1	3	201.99005	400.0	1	1	2	0.0	0.0	0	0.231	0.0	0.022	0.0	11.0
0.0	0.0	1	3	201.99005	400.0	1	1	2	0.0	0.0	0	0.231	0.0	0.002	0.0	11.0
0.0	0.0	1	3	201.99005	400.0	1	1	2	0.0	0.0	0	0.231	0.0	-0.011	0.0	11.0
0.0	0.0	1	3	201.99005	400.0	1	1	2	0.0	0.0	0	0.231	-0.001	-0.022	0.0	11.0
0.0	0.0	1	3	201.99005	400.0	1	1	2	0.0	0.0	0	0.231	0.0	-0.004	0.0	11.0
0.0	0.0	1	3	201.99005	400.0	1	1	2	0.0	0.0	0	0.231	0.0	0.123	0.0	11.0
0.0	0.0	1	3	201.99005	400.0	1	1	2	0.0	0.0	0	0.231	0.0	0.002	0.0	11.0
0.0	0.0	1	3	201.99005	400.0	1	1	2	0.0	0.0	0	0.231	0.0	-0.005	0.0	11.0
0.0	0.0	1	3	201.99005	400.0	1	1	2	0.0	0.0	0	0.231	0.0	-0.004	0.0	11.0
0.0	0.0	1	3	201.99005	400.0	1	1	2	0.0	0.0	0	0.231	0.0	0.009	0.0	11.0
0.0	0.0	1	3	201.99005	400.0	1	1	2	0.0	0.0	0	0.231	0.0	0.015	0.0	11.0
0.0	0.0	1	3	201.99005	400.0	1	1	2	0.0	0.0	0	0.231	-0.001	-0.039	0.0	11.0
0.0	0.0	1	3	201.99005	400.0	1	1	2	0.0	0.0	0	0.231	0.0	0.009	0.0	11.0
0.0	0.0	1	3	201.99005	400.0	1	1	2	0.0	0.0	0	0.231	-0.001	-0.043	0.0	11.0
0.0	0.0	1	3	201.99005	400.0	1	1	2	0.0	0.0	0	0.231	0.0	0.023	0.0	11.0
0.0	0.0	1	3	201.99005	400.0	1	1	2	0.0	0.0	0	0.231	0.0	-0.011	0.0	11.0
0.0	0.0	1	3	201.99005	400.0	1	1	2	0.0	0.0	0	0.231	0.0	-0.003	0.0	11.0
0.0	0.0	1	3	201.99005	400.0	1	1	2	0.0	0.0	0	0.231	0.0	0.055	0.0	11.0
0.0	0.0	1	3	201.99005	400.0	1	1	2	0.0	0.0	0	0.231	0.0	0.002	0.0	11.0
0.0	0.0	1	3	201.99005	400.0	1	1	2	0.0	0.0	0	0.231	0.0	0.009	0.0	11.0
0.0	0.0	1	3	201.99005	400.0	1	1	2	0.0	0.0	0	0.231	-0.001	-0.066	0.0	11.0
0.0	0.0	1	3	201.99005	400.0	1	1	2	0.0	0.0	0	0.231	-0.001	-0.051	0.0	11.0
0.0	0.0	1	3	201.99005	400.0	1	1	2	0.0	0.0	0	0.231	0.0	0.022	0.0	11.0
0.0	0.0	1	3	201.99005	400.0	1	1	2	0.0	0.0	0	0.231	0.0	0.02	0.0	11.0
0.0	0.0	1	3	201.99005	400.0	1	1	2	0.0	0.0	0	0.231	0.0	-0.011	0.0	11.0
0.0	0.0	1	3	201.99005	400.0	1	1	2	0.0	0.0	0	0.231	0.0	-0.01	0.0	11.0
0.0	0.0	1	3	201.99005	400.0	1	1	2	0.0	0.0	0	0.231	0.0	-0.008	0.0	11.0
0.0	0.0	1	3	201.99005	400.0	1	1	2	0.0	0.0	0	0.231	-0.001	-0.018	0.0	11.0
0.0	0.0	1	3	201.99005	400.0	1	1	2	0.0	0.0	0	0.231	0.0	0.002	0.0	11.0
0.0	0.0	1	3	201.99005	400.0	1	1	2	0.0	0.0	0	0.231	0.0	0.02	0.0	11.0
0.0	0.0	1	3	201.99005	400.0	1	1	2	0.0	0.0	0	0.231	-0.001	-0.018	0.0	11.0
0.0	0.0	1	3	201.99005	400.0	1	1	2	0.0	0.0	0	0.231	0.0	0.002	0.0	11.0
0.0	0.0	1	3	201.99005	400.0	1	1	2	0.0	0.0	0	0.231	0.0	0.085	0.0	11.0
0.0	0.0	1	3	201.99005	400.0	1	1	2	0.0	0.0	0	0.231	0.0	-0.003	0.0	11.0
0.0	0.0	1	3	201.99005	400.0	1	1	2	0.0	0.0	0	0.231	0.0	0.012	0.0	11.0
0.0	0.0	1	3	201.99005	400.0	1	1	2	0.0	0.0	0	0.231	0.0	0.002	0.0	11.0
0.0	0.0	1	3	201.99005	400.0	1	1	2	0.0	0.0	0	0.231	0.0	0.007	0.0	11.0
0.0	0.0	1	3	201.99005	400.0	1	1	2	0.0	0.0	0	0.231	-0.001	-0.025	0.0	11.0
0.0	0.0	1	3	201.99005	400.0	1	1	2	0.0	0.0	0	0.231	0.0	0.008	0.0	11.0
0.0	0.0	1	3	201.99005	400.0	1	1	2	0.0	0.0	0	0.231	-0.001	-0.017	0.0	11.0
0.0	0.0	1	3	201.99005	400.0	1	1	2	0.0	0.0	0	0.231	0.0	0.003	0.0	11.0
0.0	0.0	1	3	201.99005	400.0	1	1	2	0.0	0.0	0	0.231	-0.001	-0.018	0.0	11.0
0.0	0.0	1	3	201.99005	400.0	1	1	2	0.0	0.0	0	0.231	0.0	0.027	0.0	11.0
0.0	0.0	1	3	201.99005	400.0	1	1	2	0.0	0.0	0	0.231	-0.001	-0.035	0.0	11.0
0.0	0.0	1	3	201.99005	400.0	1	1	2	0.0	0.0	0	0.231	-0.001	-0.03	0.0	11.0
0.0	0.0	1	3	201.99005	400.0	1	1	2	0.0	0.0	0	0.231	-0.001	-0.055	0.0	11.0
0.0	0.0	1	3	201.99005	400.0	1	1	2	0.0	0.0	0	0.231	0.0	0.03	0.0	11.0
0.0	0.0	1	3	201.99005	400.0	1	1	2	0.0	0.0	0	0.231	-0.001	-0.015	0.0	11.0
0.0	0.0	1	3	201.99005	400.0	1	1	2	0.0	0.0	0	0.231	0.0	0.035	0.0	11.0
0.0	0.0	1	3	201.99005	400.0	1	1	2	0.0	0.0	0	0.231	0.0	-0.002	0.0	11.0
0.0	0.0	1	3	201.99005	400.0	1	1	2	0.0	0.0	0	0.231	-0.001	-0.018	0.0	11.0
0.0	0.0	1	3	201.99005	400.0	1	1	2	0.0	0.0	0	0.231	-0.001	-0.03	0.0	11.0
0.0	0.0	1	3	201.99005	400.0	1	1	2	0.0	0.0	0	0.231	0.0	-0.004	0.0	11.0
0.0	0.0	1	3	201.99005	400.0	1	1	2	0.0	0.0	0	0.231	0.0	0.011	0.0	11.0
0.0	0.0	1	3	201.99005	400.0	1	1	2	0.0	0.0	0	0.231	0.0	-0.005	0.0	11.0
0.0	0.0	1	3	201.99005	400.0	1	1	2	0.0	0.0	0	0.231	-0.001	-0.03	0.0	11.0
0.0	0.0	1	3	201.99005	400.0	1	1	2	0.0	0.0	0	0.231	-0.001	-0.024	0.0	11.0
0.0	0.0	1	3	201.99005	400.0	1	1	2	0.0	0.0	0	0.231	0.0	0.001	0.0	11.0
0.0	0.0	1	3	201.99005	400.0	1	1	2	0.0	0.0	0	0.231	0.0	-0.01	0.0	11.0
0.0	0.0	1	3	201.99005	400.0	1	1	2	0.0	0.0	0	0.231	0.0	0.002	0.0	11.0
0.0	0.0	1	3	201.99005	400.0	1	1	2	0.0	0.0	0	0.231	0.0	0.007	0.0	11.0
0.0	0.0	1	3	201.99005	400.0	1	1	2	0.0	0.0	0	0.231	0.0	-0.004	0.0	11.0
0.0	0.0	1	3	201.99005	400.0	1	1	2	0.0	0.0	0	0.231	-0.001	-0.034	0.0	11.0
0.0	0.0	1	3	201.99005	400.0	1	1	2	0.0	0.0	0	0.231	0.0	-0.004	0.0	11.0
0.0	0.0	1	3	201.99005	400.0	1	1	2	0.0	0.0	0	0.231	0.0	-0.01	0.0	11.0
0.0	0.0	1	3	201.99005	400.0	1	1	2	0.0	0.0	0	0.231	0.0	0.016	0.0	11.0
0.0	0.0	1	3	201.99005	400.0	1	1	2	0.0	0.0	0	0.231	0.0	0.01	0.0	11.0
0.0	0.0	1	3	201.99005	400.0	1	1	2	0.0	0.0	0	0.231	0.0	-0.001	0.0	11.0
0.0	0.0	1	3	201.99005	400.0	1	1	2	0.0	0.0	0	0.231	0.0	0.009	0.0	11.0
0.0	0.0	1	3	201.99005	400.0	1	1	2	0.0	0.0	0	0.231	0.0	0.023	0.0	11.0
0.0	0.0	1	3	201.99005	400.0	1	1	2	0.0	0.0	0	0.231	0.0	0.023	0.0	11.0
0.0	0.0	1	3	201.99005	400.0	1	1	2	0.0	0.0	0	0.231	0.0	0.0	0.0	11.0
0.0	0.0	1	3	201.99005	400.0	1	1	2	0.0	0.0	0	0.231	-0.001	-0.018	0.0	11.0
0.0	0.0	1	3	201.99005	400.0	1	1	2	0.0	0.0	0	0.231	-0.001	-0.04	0.0	11.0
0.0	0.0	1	3	201.99005	400.0	1	1	2	0.0	0.0	0	0.231	0.0	0.053	0.0	11.0
0.0	0.0	1	3	201.99005	400.0	1	1	2	0.0	0.0	0	0.231	0.0	0.002	0.0	11.0
0.0	0.0	1	3	201.99005	400.0	1	1	2	0.0	0.0	0	0.231	-0.001	-0.031	0.0	11.0
0.0	0.0	1	3	201.99005	400.0	1	1	2	0.0	0.0	0	0.231	0.0	0.029	0.0	11.0
0.0	0.0	1	3	201.99005	400.0	1	1	2	0.0	0.0	0	0.231	0.0	-0.003	0.0	11.0
0.0	0.0	1	3	201.99005	400.0	1	1	2	0.0	0.0	0	0.231	-0.001	-0.02	0.0	11.0
0.0	0.0	1	3	201.99005	400.0	1	1	2	0.0	0.0	0	0.231	0.0	-0.011	0.0	11.0
0.0	0.0	1	3	201.99005	400.0	1	1	2	0.0	0.0	0	0.231	-0.001	-0.016	0.0	11.0
0.0	0.0	1	3	201.99005	400.0	1	1	2	0.0	0.0	0	0.231	-0.001	-0.026	0.0	11.0
0.0	0.0	1	3	201.99005	400.0	1	1	2	0.0	0.0	0	0.231	0.0	-0.008	0.0	11.0
0.0	0.0	1	3	201.99005	400.0	1	1	2	0.0	0.0	0	0.231	-0.001	-0.024	0.0	11.0
0.0	0.0	1	3	201.99005	400.0	1	1	2	0.0	0.0	0	0.231	-0.001	-0.015	0.0	11.0
0.0	0.0	1	3	201.99005	400.0	1	1	2	0.0	0.0	0	0.231	0.0	0.008	0.0	11.0
0.0	0.0	1	3	201.99005	400.0	1	1	2	0.0	0.0	0	0.231	-0.001	-0.025	0.0	11.0
0.0	0.0	1	3	201.99005	400.0	1	1	2	0.0	0.0	0	0.231	-0.001	-0.015	0.0	11.0
-2805.4175	-201.99005	2	3	201.99005	300.99503	1	2	2	0.0	0.0	1	0.231	-0.001	-0.048	0.0	11.0
-2805.4175	-201.99005	2	3	201.99005	300.99503	1	2	2	0.0	0.0	1	0.23	-0.001	-0.015	0.0	11.0
-2805.4175	-201.99005	2	3	201.99005	300.99503	0	2	2	0.0	0.0	1	0.23	0.0	-0.001	0.0	11.0
-2805.4175	-201.99005	2	3	201.99005	300.99503	0	2	2	0.0	0.0	1	0.23	0.0	0.017	0.0	11.0
-2805.4175	-201.99005	2	3	201.99005	300.99503	0	2	2	0.0	0.0	1	0.23	0.0	-0.009	0.0	11.0
-2805.4175	-201.99005	2	3	201.99005	300.99503	0	2	2	0.0	0.0	1	0.23	-0.001	-0.184	-0.197	11.0
-2805.4175	-201.99005	2	3	201.99005	300.99503	0	2	2	0.0	0.0	1	0.23	-0.002	-0.307	-0.553	11.0
-2805.4175	-201.99005	2	3	201.99005	300.99503	0	2	2	0.0	0.0	1	0.23	-0.006	-0.559	-0.553	11.0
-2805.4175	-201.99005	2	3	201.99005	300.99503	0	2	2	0.0	0.0	1	0.23	-0.01	-0.726	-0.713	11.0
-2805.4175	-201.99005	2	3	201.99005	300.99503	0	2	2	0.0	0.0	1	0.23	-0.015	-0.762	-0.713	11.0
-2805.4175	-201.99005	2	3	201.99005	300.99503	0	2	2	0.0	0.0	1	0.23	-0.023	-1.031	-0.998	11.0
-2805.4175	-201.99005	2	3	201.99005	300.99503	0	2	2	0.0	0.0	1	0.23	-0.029	-1.128	-1.126	11.0
-2805.4175	-201.99005	2	3	201.99005	300.99503	0	2	2	0.0	0.0	1	0.23	-0.036	-1.231	-1.126	11.0
-2805.4175	-201.99005	2	3	201.99005	300.99503	0	2	2	0.0	0.0	1	0.23	-0.044	-1.349	-1.356	11.0
-2805.4175	-201.99005	2	3	201.99005	300.99503	0	2	2	0.0	0.0	1	0.23	-0.05	-1.437	-1.459	11.0
-2805.4175	-201.99005	2	3	201.99005	300.99503	0	2	2	0.0	0.0	1	0.23	-0.057	-1.454	-1.459	11.0
-2805.4175	-201.99005	2	3	201.99005	300.99503	0	2	2	0.0	0.0	1	0.23	-0.064	-1.667	-1.642	11.0
-2805.4175	-201.99005	2	3	201.99005	300.99503	0	2	2	0.0	0.0	1	0.229	-0.07	-1.649	-1.642	11.0
-2805.4175	-201.99005	2	3	201.99005	300.99503	0	2	2	0.0	0.0	1	0.229	-0.077	-1.609	-1.725	11.0
-2805.4175	-201.99005	2	3	201.99005	300.99503	0	2	2	0.0	0.0	1	0.229	-0.084	-1.792	-1.873	11.0
-2805.4175	-201.99005	2	3	201.99005	300.99503	0	2	2	0.0	0.0	1	0.229	-0.091	-1.862	-1.873	11.0
-2805.4175	-201.99005	2	3	201.99005	300.99503	0	2	2	0.0	0.0	1	0.229	-0.099	-1.971	-2.0	11.0
-2805.4175	-201.99005	2	3	201.99005	300.99503	0	2	2	0.0	0.0	1	0.229	-0.106	-2.028	-2.057	11.0
-2805.4175	-201.99005	2	3	201.99005	300.99503	0	2	2	0.0	0.0	1	0.229	-0.113	-2.214	-2.057	11.0
-2805.4175	-201.99005	2	3	201.99005	300.99503	0	2	2	0.0	0.0	1	0.228	-0.12	-2.125	-2.159	11.0
-2805.4175	-201.99005	2	3	201.99005	300.99503	0	2	2	0.0	0.0	1	0.228	-0.125	-2.136	-2.159	11.0
-2805.4175	-201.99005	2	3	201.99005	300.99503	0	2	2	0.0	0.0	1	0.228	-0.131	-2.199	-2.205	11.0
-2805.4175	-201.99005	2	3	201.99005	300.99503	0	2	2	0.0	0.0	1	0.228	-0.137	-2.311	-2.287	11.0
-2805.4175	-201.99005	2	3	201.99005	300.99503	0	2	2	0.0	0.0	1	0.228	-0.143	-2.287	-2.287	11.0
-2805.4175	-201.99005	2	3	201.99005	300.99503	0	2	2	0.0	0.0	1	0.228	-0.147	-2.337	-2.324	11.0
-2805.4175	-201.99005	2	3	201.99005	300.99503	0	2	2	0.0	0.0	1	0.227	-0.152	-2.378	-2.39	11.0
-2805.4175	-201.99005	2	3	201.99005	300.99503	0	2	2	0.0	0.0	1	0.227	-0.157	-2.399	-2.39	11.0
-2805.4175	-201.99005	2	3	201.99005	300.99503	0	2	2	0.0	0.0	1	0.227	-0.161	-2.401	-2.42	11.0
-2805.4175	-201.99005	2	3	201.99005	300.99503	0	2	2	0.0	0.0	1	0.227	-0.164	-2.454	-2.42	11.0
-2805.4175	-201.99005	2	3	201.99005	300.99503	0	2	2	0.0	0.0	1	0.227	-0.168	-2.447	-2.472	11.0
-2805.4175	-201.99005	2	3	201.99005	300.99503	0	2	2	0.0	0.0	1	0.227	-0.172	-2.51	-2.518	11.0
-2805.4175	-201.99005	2	3	201.99005	300.99503	0	2	2	0.0	0.0	1	0.227	-0.176	-2.514	-2.518	11.0
-2805.4175	-201.99005	2	3	201.99005	300.99503	0	2	2	0.0	0.0	1	0.227	-0.18	-2.646	-2.539	11.0
-2805.4175	-201.99005	2	3	201.99005	300.99503	0	2	2	0.0	0.0	1	0.227	-0.183	-2.583	-2.575	11.0
-2805.4175	-201.99005	2	3	201.99005	300.99503	0	2	2	0.0	0.0	1	0.227	-0.185	-2.577	-2.575	11.0
-2805.4175	-201.99005	2	3	201.99005	300.99503	0	2	2	0.0	0.0	1	0.227	-0.187	-2.569	-2.592	11.0
-2805.4175	-201.99005	2	3	201.99005	300.99503	0	2	2	0.0	0.0	1	0.226	-0.19	-2.683	-2.592	11.0
-2805.4175	-201.99005	2	3	201.99005	300.99503	0	2	2	0.0	0.0	1	0.226	-0.193	-2.684	-2.622	11.0
-2805.4175	-201.99005	2	3	201.99005	300.99503	0	2	2	0.0	0.0	1	0.226	-0.196	-2.639	-2.634	11.0
-2805.4175	-201.99005	2	3	201.99005	300.99503	0	2	2	0.0	0.0	1	0.226	-0.198	-2.66	-2.634	11.0
-2805.4175	-201.99005	2	3	201.99005	300.99503	0	2	2	0.0	0.0	1	0.226	-0.201	-2.712	-2.658	11.0
-2805.4175	-201.99005	2	3	201.99005	300.99503	0	2	2	0.0	0.0	1	0.226	-0.202	-2.592	-2.668	11.0
-2805.4175	-201.99005	2	3	201.99005	300.99503	0	2	2	0.0	0.0	1	0.226	-0.203	-2.669	-2.668	11.0
-2805.4175	-201.99005	2	3	201.99005	300.99503	0	2	2	0.0	0.0	1	0.226	-0.205	-2.704	-2.687	11.0
-2805.4175	-201.99005	2	3	201.99005	300.99503	0	2	2	0.0	0.0	1	0.226	-0.207	-2.702	-2.687	11.0
-2805.4175	-201.99005	2	3	201.99005	300.99503	0	2	2	0.0	0.0	1	0.226	-0.209	-2.711	-2.696	11.0
-2805.4175	-201.99005	2	3	201.99005	300.99503	0	2	2	0.0	0.0	1	0.226	-0.211	-2.74	-2.711	11.0
-2805.4175	-201.99005	2	3	201.99005	300.99503	0	2	2	0.0	0.0	1	0.226	-0.213	-2.754	-2.711	11.0
-2805.4175	-201.99005	2	3	201.99005	300.99503	0	2	2	0.0	0.0	1	0.226	-0.215	-2.732	-2.724	11.0
-2805.4175	-201.99005	2	3	201.99005	300.99503	0	2	2	0.0	0.0	1	0.226	-0.216	-2.683	-2.73	11.0
-2805.4175	-201.99005	2	3	201.99005	300.99503	0	2	2	0.0	0.0	1	0.226	-0.218	-2.737	-2.73	11.0
-2805.4175	-201.99005	2	3	201.99005	300.99503	0	2	2	0.0	0.0	1	0.226	-0.22	-2.727	-2.741	11.0
-2805.4175	-201.99005	2	3	201.99005	300.99503	0	2	2	0.0	0.0	1	0.226	-0.221	-2.744	-2.741	11.0
-2805.4175	-201.99005	2	3	201.99005	300.99503	0	2	2	0.0	0.0	1	0.226	-0.221	-2.782	-2.745	11.0
-2805.4175	-201.99005	2	3	201.99005	300.99503	0	2	2	0.0	0.0	1	0.226	-0.221	-2.754	-2.745	11.0
-2805.4175	-201.99005	2	3	201.99005	300.99503	0	2	2	0.0	0.0	1	0.226	-0.221	-2.752	-2.75	11.0
-2805.4175	-201.99005	2	3	201.99005	300.99503	0	2	2	0.0	0.0	1	0.226	-0.221	-2.776	-2.758	11.0
-2805.4175	-201.99005	2	3	201.99005	300.99503	0	2	2	0.0	0.0	1	0.226	-0.221	-2.779	-2.764	11.0
-2805.4175	-201.99005	2	3	201.99005	300.99503	0	2	2	0.0	0.0	1	0.226	-0.221	-2.733	-2.764	11.0
-2805.4175	-201.99005	2	3	201.99005	300.99503	0	2	2	0.0	0.0	1	0.226	-0.221	-2.795	-2.768	11.0
-2805.4175	-201.99005	2	3	201.99005	300.99503	0	2	2	0.0	0.0	1	0.226	-0.221	-2.796	-2.768	11.0
-2805.4175	-201.99005	2	3	201.99005	300.99503	0	2	2	0.0	0.0	1	0.226	-0.221	-2.764	-2.773	11.0
-2805.4175	-201.99005	2	3	201.99005	300.99503	0	2	2	0.0	0.0	1	0.226	-0.221	-2.774	-2.775	11.0
-2805.4175	-201.99005	2	3	201.99005	300.99503	0	2	2	0.0	0.0	1	0.226	-0.221	-2.82	-2.775	11.0
-2805.4175	-201.99005	2	3	201.99005	300.99503	0	2	2	0.0	0.0	1	0.226	-0.221	-2.784	-2.78	11.0
-2805.4175	-201.99005	2	3	201.99005	300.99503	0	2	2	0.0	0.0	1	0.226	-0.221	-2.791	-2.784	11.0
-2805.4175	-201.99005	2	3	201.99005	300.99503	0	2	2	0.0	0.0	1	0.226	-0.221	-2.817	-2.784	11.0
-2805.4175	-201.99005	2	3	201.99005	300.99503	0	2	2	0.0	0.0	1	0.226	-0.221	-2.805	-2.785	11.0
-2805.4175	-201.99005	2	3	201.99005	300.99503	0	2	2	0.0	0.0	1	0.226	-0.221	-2.774	-2.785	11.0
-2805.4175	-201.99005	2	3	201.99005	300.99503	0	2	2	0.0	0.0	1	0.226	-0.221	-2.77	-2.788	11.0
-2805.4175	-201.99005	2	3	201.99005	300.99503	0	2	2	0.0	0.0	1	0.226	-0.221	-2.895	-2.79	11.0
-2805.4175	-201.99005	2	3	201.99005	300.99503	1	2	2	0.0	0.0	1	0.226	-0.221	-2.827	-2.79	11.0
-2805.4175	-201.99005	2	3	201.99005	300.99503	1	2	2	0.0	0.0	1	0.226	-0.22	-2.628	-2.792	11.0
-2805.4175	-201.99005	2	3	201.99005	300.99503	1	2	2	0.0	0.0	1	0.226	-0.221	-2.796	-2.793	11.0
-2805.4175	-201.99005	2	3	201.99005	300.99503	1	2	2	0.0	0.0	1	0.226	-0.221	-2.807	-2.793	11.0
-2805.4175	-201.99005	2	3	201.99005	300.99503	1	2	2	0.0	0.0	1	0.226	-0.221	-2.802	-2.795	11.0
-2805.4175	-201.99005	2	3	201.99005	300.99503	1	2	2	0.0	0.0	1	0.226	-0.221	-2.833	-2.795	11.0
-2805.4175	-201.99005	2	3	201.99005	300.99503	1	2	2	0.0	0.0	1	0.226	-0.221	-2.828	-2.796	11.0
-2805.4175	-201.99005	2	3	201.99005	300.99503	1	2	2	0.0	0.0	1	0.226	-0.221	-2.792	-2.798	11.0
-2805.4175	-201.99005	2	3	201.99005	300.99503	1	2	2	0.0	0.0	1	0.226	-0.221	-2.78	-2.798	11.0
-2805.4175	-201.99005	2	3	201.99005	300.99503	1	2	2	0.0	0.0	1	0.226	-0.221	-2.821	-2.798	11.0
-2805.4175	-201.99005	2	3	201.99005	300.99503	1	2	2	0.0	0.0	1	0.226	-0.221	-2.784	-2.8	11.0
-2805.4175	-201.99005	2	3	201.99005	300.99503	1	2	2	0.0	0.0	1	0.226	-0.221	-2.83	-2.8	11.0
-2805.4175	-201.99005	2	3	201.99005	300.99503	1	2	2	0.0	0.0	1	0.226	-0.221	-2.829	-2.8	11.0
-2805.4175	-201.99005	2	3	201.99005	300.99503	1	2	2	0.0	0.0	1	0.226	-0.221	-2.802	-2.8	11.0
-2805.4175	-201.99005	2	3	201.99005	300.99503	1	2	2	0.0	0.0	1	0.226	-0.221	-2.763	-2.801	11.0
-2805.4175	-201.99005	2	3	201.99005	300.99503	1	2	2	0.0	0.0	1	0.226	-0.221	-2.813	-2.802	11.0
-2805.4175	-201.99005	2	3	201.99005	300.99503	1	2	2	0.0	0.0	1	0.226	-0.221	-2.842	-2.802	11.0
-2805.4175	-201.99005	2	3	201.99005	300.99503	1	2	2	0.0	0.0	1	0.226	-0.221	-2.806	-2.802	11.0
-2805.4175	-201.99005	2	3	201.99005	300.99503	1	2	2	0.0	0.0	1	0.226	-0.221	-2.826	-2.803	11.0
-2805.4175	-201.99005	2	3	201.99005	300.99503	1	2	2	0.0	0.0	1	0.226	-0.221	-2.782	-2.803	11.0
-2805.4175	-201.99005	2	3	201.99005	300.99503	1	2	2	0.0	0.0	1	0.226	-0.221	-2.798	-2.803	11.0
-2805.4175	-201.99005	2	3	201.99005	300.99503	1	2	2	0.0	0.0	1	0.226	-0.221	-2.711	-2.803	11.0
-2805.4175	-201.99005	2	3	201.99005	300.99503	1	2	2	0.0	0.0	1	0.226	-0.221	-2.713	-2.804	11.0
-2805.4175	-201.99005	2	3	201.99005	300.99503	1	2	2	0.0	0.0	1	0.226	-0.221	-2.745	-2.804	11.0
-2805.4175	-201.99005	2	3	201.99005	300.99503	1	2	2	0.0	0.0	1	0.226	-0.221	-2.756	-2.804	11.0
-2805.4175	-201.99005	2	3	201.99005	300.99503	1	2	2	0.0	0.0	1	0.226	-0.221	-2.809	-2.805	11.0
-2805.4175	-201.99005	2	3	201.99005	300.99503	1	2	2	0.0	0.0	1	0.226	-0.221	-2.771	-2.805	11.0
-2805.4175	-201.99005	2	3	201.99005	300.99503	1	2	2	0.0	0.0	1	0.226	-0.221	-2.813	-2.805	11.0
-2805.4175	-201.99005	2	3	201.99005	300.99503	1	2	2	0.0	0.0	1	0.226	-0.221	-2.886	-2.805	11.0
-2805.4175	-201.99005	2	3	201.99005	300.99503	1	2	2	0.0	0.0	1	0.226	-0.221	-2.828	-2.805	11.0
-2805.4175	-201.99005	2	3	201.99005	300.99503	1	2	2	0.0	0.0	1	0.226	-0.221	-2.778	-2.805	11.0
-2805.4175	-201.99005	2	3	201.99005	300.99503	1	2	2	0.0	0.0	1	0.226	-0.221	-2.786	-2.806	11.0
-2805.4175	-201.99005	2	3	201.99005	300.99503	1	2	2	0.0	0.0	1	0.226	-0.222	-2.809	-2.806	11.0
-2805.4175	-201.99005	2	3	201.99005	300.99503	1	2	2	0.0	0.0	1	0.225	-0.222	-2.774	-2.806	11.0
-2805.4175	-201.99005	2	3	201.99005	300.99503	1	2	2	0.0	0.0	1	0.225	-0.223	-2.839	-2.806	11.0
-2805.4175	-201.99005	2	3	201.99005	300.99503	1	2	2	0.0	0.0	1	0.225	-0.222	-2.767	-2.806	11.0
-2805.4175	-201.99005	2	3	201.99005	300.99503	1	2	2	0.0	0.0	1	0.225	-0.222	-2.793	-2.806	11.0
-2805.4175	-201.99005	2	3	201.99005	300.99503	1	2	2	0.0	0.0	1	0.225	-0.222	-2.775	-2.806	11.0
-2805.4175	-201.99005	2	3	201.99005	300.99503	1	2	2	0.0	0.0	1	0.225	-0.222	-2.809	-2.806	11.0
-2805.4175	-201.99005	2	3	201.99005	300.99503	1	2	2	0.0	0.0	1	0.225	-0.222	-2.801	-2.806	11.0
-2805.4175	-201.99005	2	3	201.99005	300.99503	1	2	2	0.0	0.0	1	0.225	-0.222	-2.825	-2.806	11.0
-2805.4175	-201.99005	2	3	201.99005	300.99503	1	2	2	0.0	0.0	1	0.225	-0.222	-2.793	-2.807	11.0
-2805.4175	-201.99005	2	3	201.99005	300.99503	1	2	2	0.0	0.0	1	0.225	-0.222	-2.798	-2.807	11.0
-2805.4175	-201.99005	2	3	201.99005	300.99503	1	2	2	0.0	0.0	1	0.225	-0.222	-2.824	-2.807	11.0
-2805.4175	-201.99005	2	3	201.99005	300.99503	1	2	2	0.0	0.0	1	0.225	-0.222	-2.795	-2.807	11.0
-2805.4175	-201.99005	2	3	201.99005	300.99503	1	2	2	0.0	0.0	1	0.225	-0.222	-2.795	-2.807	11.0
-2805.4175	-201.99005	2	3	201.99005	300.99503	1	2	2	0.0	0.0	1	0.225	-0.222	-2.765	-2.807	11.0
-2805.4175	-201.99005	2	3	201.99005	300.99503	1	2	2	0.0	0.0	1	0.225	-0.222	-2.845	-2.807	11.0
-2805.4175	-201.99005	2	3	201.99005	300.99503	1	2	2	0.0	0.0	1	0.225	-0.222	-2.806	-2.807	11.0
-2805.4175	-201.99005	2	3	201.99005	300.99503	1	2	2	0.0	0.0	1	0.225	-0.222	-2.804	-2.807	11.0
-2805.4175	-201.99005	2	3	201.99005	300.99503	1	2	2	0.0	0.0	1	0.225	-0.222	-2.76	-2.807	11.0
-2805.4175	-201.99005	2	3	201.99005	300.99503	1	2	2	0.0	0.0	1	0.225	-0.222	-2.787	-2.807	11.0
-2805.4175	-201.99005	2	3	201.99005	300.99503	1	2	2	0.0	0.0	1	0.225	-0.222	-2.815	-2.807	11.0
-2805.4175	-201.99005	2	3	201.99005	300.99503	1	2	2	0.0	0.0	1	0.225	-0.222	-2.792	-2.807	11.0
-2805.4175	-201.99005	2	3	201.99005	300.99503	1	2	2	0.0	0.0	1	0.225	-0.222	-2.797	-2.807	11.0
-2805.4175	-201.99005	2	3	201.99005	300.99503	1	2	2	0.0	0.0	1	0.225	-0.222	-2.832	-2.807	11.0
-2805.4175	-201.99005	2	3	201.99005	300.99503	1	2	2	0.0	0.0	1	0.225	-0.222	-2.807	-2.807	11.0
-2805.4175	-201.99005	2	3	201.99005	300.99503	1	2	2	0.0	0.0	1	0.225	-0.223	-2.766	-2.807	11.0
-2805.4175	-201.99005	2	3	201.99005	300.99503	1	2	2	0.0	0.0	1	0.225	-0.223	-2.843	-2.807	11.0
-2805.4175	-201.99005	2	3	201.99005	300.99503	1	2	2	0.0	0.0	1	0.225	-0.223	-2.815	-2.807	11.0
-2805.4175	-201.99005	2	3	201.99005	300.99503	1	2	2	0.0	0.0	1	0.225	-0.223	-2.862	-2.807	11.0
-2805.4175	-201.99005	2	3	201.99005	300.99503	1	2	2	0.0	0.0	1	0.225	-0.223	-2.786	-2.807	11.0
-2805.4175	-201.99005	2	3	201.99005	300.99503	1	2	2	0.0	0.0	1	0.225	-0.223	-2.782	-2.807	11.0
-2805.4175	-201.99005	2	3	201.99005	300.99503	1	2	2	0.0	0.0	1	0.225	-0.223	-2.746	-2.807	11.0
-2805.4175	-201.99005	2	3	201.99005	300.99503	1	2	2	0.0	0.0	1	0.225	-0.223	-2.807	-2.807	11.0
-2805.4175	-201.99005	2	3	201.99005	300.99503	1	2	2	0.0	0.0	1	0.225	-0.224	-2.774	-2.807	11.0
-2805.4175	-201.99005	2	3	201.99005	300.99503	1	2	2	0.0	0.0	1	0.225	-0.224	-2.8	-2.807	11.0
-2805.4175	-201.99005	2	3	201.99005	300.99503	1	2	2	0.0	0.0	1	0.225	-0.224	-2.842	-2.807	11.0
-2805.4175	-201.99005	2	3	201.99005	300.99503	1	2	2	0.0	0.0	1	0.225	-0.224	-2.789	-2.807	11.0
-2805.4175	-201.99005	2	3	201.99005	300.99503	1	2	2	0.0	0.0	1	0.225	-0.224	-2.811	-2.807	11.0
-2805.4175	-201.99005	2	3	201.99005	300.99503	1	2	2	0.0	0.0	1	0.225	-0.224	-2.779	-2.807	11.0
-2805.4175	-201.99005	2	3	201.99005	300.99503	1	2	2	0.0	0.0	1	0.225	-0.223	-2.587	-2.807	11.0
-2805.4175	-201.99005	2	3	201.99005	300.99503	1	2	2	0.0	0.0	1	0.225	-0.223	-2.793	-2.807	11.0
-2805.4175	-201.99005	2	3	201.99005	300.99503	1	2	2	0.0	0.0	1	0.225	-0.223	-2.814	-2.807	11.0
-2805.4175	-201.99005	2	3	201.99005	300.99503	1	2	2	0.0	0.0	1	0.225	-0.223	-2.828	-2.807	11.0
-2805.4175	-201.99005	2	3	201.99005	300.99503	1	2	2	0.0	0.0	1	0.225	-0.223	-2.825	-2.807	11.0
-2805.4175	-201.99005	2	3	201.99005	300.99503	1	2	2	0.0	0.0	1	0.225	-0.223	-2.806	-2.807	11.0
-2805.4175	-201.99005	2	3	201.99005	300.99503	1	2	2	0.0	0.0	1	0.225	-0.223	-2.814	-2.807	11.0
-2805.4175	-201.99005	2	3	201.99005	300.99503	1	2	2	0.0	0.0	1	0.225	-0.223	-2.752	-2.807	11.0
-2805.4175	-201.99005	2	3	201.99005	300.99503	1	2	2	0.0	0.0	1	0.225	-0.223	-2.815	-2.807	11.0
-2805.4175	-201.99005	2	3	201.99005	300.99503	1	2	2	0.0	0.0	1	0.225	-0.223	-2.782	-2.807	11.0
-2805.4175	-201.99005	2	3	201.99005	300.99503	1	2	2	0.0	0.0	1	0.225	-0.223	-2.815	-2.807	11.0
-2805.4175	-201.99005	2	3	201.99005	300.99503	1	2	2	0.0	0.0	1	0.225	-0.223	-2.795	-2.807	11.0
-2805.4175	-201.99005	2	3	201.99005	300.99503	1	2	2	0.0	0.0	1	0.225	-0.223	-2.832	-2.807	11.0
-2805.4175	-201.99005	2	3	201.99005	300.99503	1	2	2	0.0	0.0	1	0.225	-0.223	-2.874	-2.807	11.0
-2805.4175	-201.99005	2	3	201.99005	300.99503	1	2	2	0.0	0.0	1	0.225	-0.224	-2.981	-2.807	11.0
-2805.4175	-201.99005	2	3	201.99005	300.99503	1	2	2	0.0	0.0	1	0.225	-0.224	-2.791	-2.807	11.0
-2805.4175	-201.99005	2	3	201.99005	300.99503	1	2	2	0.0	0.0	1	0.225	-0.224	-2.837	-2.807	11.0
-2805.4175	-201.99005	2	3	201.99005	300.99503	1	2	2	0.0	0.0	1	0.225	-0.224	-2.839	-2.807	11.0
-2805.4175	-201.99005	2	3	201.99005	300.99503	1	2	2	0.0	0.0	1	0.225	-0.224	-2.825	-2.807	11.0
-2805.4175	-201.99005	2	3	201.99005	300.99503	1	2	2	0.0	0.0	1	0.225	-0.224	-2.795	-2.807	11.0
-2805.4175	-201.99005	2	3	201.99005	300.99503	1	2	2	0.0	0.0	1	0.225	-0.224	-2.814	-2.807	11.0
-2805.4175	-201.99005	2	3	201.99005	300.99503	1	2	2	0.0	0.0	1	0.225	-0.224	-2.851	-2.807	11.0
-2805.4175	-201.99005	2	3	201.99005	300.99503	1	2	2	0.0	0.0	1	0.225	-0.224	-2.788	-2.807	11.0
-2805.4175	-201.99005	2	3	201.99005	300.99503	1	2	2	0.0	0.0	1	0.225	-0.224	-2.772	-2.807	11.0
-2805.4175	-201.99005	2	3	201.99005	300.99503	1	2	2	0.0	0.0	1	0.225	-0.224	-2.776	-2.807	11.0
-2805.4175	-201.99005	2	3	201.99005	300.99503	1	2	2	0.0	0.0	1	0.225	-0.224	-2.802	-2.807	11.0
-2805.4175	-201.99005	2	3	201.99005	300.99503	1	2	2	0.0	0.0	1	0.225	-0.224	-2.775	-2.807	11.0
-2805.4175	-201.99005	2	3	201.99005	300.99503	1	2	2	0.0	0.0	1	0.225	-0.224	-2.841	-2.807	11.0
-2805.4175	-201.99005	2	3	201.99005	300.99503	1	2	2	0.0	0.0	1	0.225	-0.224	-2.812	-2.807	11.0
-2805.4175	-201.99005	2	3	201.99005	300.99503	1	2	2	0.0	0.0	1	0.225	-0.224	-2.793	-2.807	11.0
-2805.4175	-201.99005	2	3	201.99005	300.99503	1	2	2	0.0	0.0	1	0.225	-0.225	-2.698	-2.807	11.0
-2805.4175	-201.99005	2	3	201.99005	300.99503	1	2	2	0.0	0.0	1	0.225	-0.225	-2.846	-2.807	11.0
-2805.4175	-201.99005	2	3	201.99005	300.99503	1	2	2	0.0	0.0	1	0.225	-0.225	-2.67	-2.807	11.0
-2805.4175	-201.99005	2	3	201.99005	300.99503	1	2	2	0.0	0.0	1	0.225	-0.225	-2.805	-2.807	11.0
-2805.4175	-201.99005	2	3	201.99005	300.99503	1	2	2	0.0	0.0	1	0.225	-0.225	-2.804	-2.807	11.0
-2805.4175	-201.99005	2	3	201.99005	300.99503	1	2	2	0.0	0.0	1	0.225	-0.225	-2.807	-2.807	11.0
-2805.4175	-201.99005	2	3	201.99005	300.99503	1	2	2	0.0	0.0	1	0.225	-0.225	-2.783	-2.807	11.0
-2805.4175	-201.99005	2	3	201.99005	300.99503	1	2	2	0.0	0.0	1	0.225	-0.225	-2.756	-2.807	11.0
-2805.4175	-201.99005	2	3	201.99005	300.99503	1	2	2	0.0	0.0	1	0.225	-0.225	-2.832	-2.807	11.0
-2805.4175	-201.99005	2	3	201.99005	300.99503	1	2	2	0.0	0.0	1	0.225	-0.225	-2.825	-2.807	11.0
-2805.4175	-201.99005	2	3	201.99005	300.99503	1	2	2	0.0	0.0	1	0.225	-0.225	-2.791	-2.807	11.0
-2805.4175	-201.99005	2	3	201.99005	300.99503	1	2	2	0.0	0.0	1	0.225	-0.225	-2.802	-2.807	11.0
-2805.4175	-201.99005	2	3	201.99005	300.99503	1	2	2	0.0	0.0	1	0.225	-0.225	-2.776	-2.807	11.0
-2805.4175	-201.99005	2	3	201.99005	300.99503	1	2	2	0.0	0.0	1	0.225	-0.225	-2.895	-2.807	11.0
-2805.4175	-201.99005	2	3	201.99005	300.99503	1	2	2	0.0	0.0	1	0.225	-0.225	-2.829	-2.807	11.0
-2805.4175	-201.99005	2	3	201.99005	300.99503	1	2	2	0.0	0.0	1	0.225	-0.225	-2.81	-2.807	11.0
-2805.4175	-201.99005	2	3	201.99005	300.99503	1	2	2	0.0	0.0	1	0.225	-0.225	-2.828	-2.807	11.0
-2805.4175	-201.99005	2	3	201.99005	300.99503	1	2	2	0.0	0.0	1	0.225	-0.225	-2.885	-2.807	11.0
-2805.4175	-201.99005	2	3	201.99005	300.99503	1	2	2	0.0	0.0	1	0.225	-0.225	-2.824	-2.807	11.0
-2805.4175	-201.99005	2	3	201.99005	300.99503	1	2	2	0.0	0.0	1	0.225	-0.225	-2.785	-2.807	11.0
-2805.4175	-201.99005	2	3	201.99005	300.99503	1	2	2	0.0	0.0	1	0.225	-0.225	-2.867	-2.807	11.0
-2805.4175	-201.99005	2	3	201.99005	300.99503	1	2	2	0.0	0.0	1	0.225	-0.225	-2.806	-2.807	11.0
-2805.4175	-201.99005	2	3	201.99005	300.99503	1	2	2	0.0	0.0	1	0.225	-0.225	-2.756	-2.807	11.0
-2805.4175	-201.99005	2	3	201.99005	300.99503	1	2	2	0.0	0.0	1	0.225	-0.225	-2.82	-2.807	11.0
-2805.4175	-201.99005	2	3	201.99005	300.99503	1	2	2	0.0	0.0	1	0.225	-0.225	-2.783	-2.807	11.0
-2805.4175	-201.99005	2	3	201.99005	300.99503	1	2	2	0.0	0.0	1	0.225	-0.225	-2.8	-2.807	11.0
-2805.4175	-201.99005	2	3	201.99005	300.99503	1	2	2	0.0	0.0	1	0.225	-0.225	-2.805	-2.807	11.0
-2805.4175	-201.99005	2	3	201.99005	300.99503	1	2	2	0.0	0.0	1	0.225	-0.225	-2.793	-2.807	11.0
-2805.4175	-201.99005	2	3	201.99005	300.99503	1	2	2	0.0	0.0	1	0.225	-0.225	-2.828	-2.807	11.0
-2805.4175	-201.99005	2	3	201.99005	300.99503	1	2	2	0.0	0.0	1	0.225	-0.225	-2.798	-2.807	11.0
-2805.4175	-201.99005	2	3	201.99005	300.99503	1	2	2	0.0	0.0	1	0.225	-0.225	-2.827	-2.807	11.0
-2805.4175	-201.99005	2	3	201.99005	300.99503	1	2	2	0.0	0.0	1	0.225	-0.225	-2.791	-2.807	11.0
-2805.4175	-201.99005	2	3	201.99005	300.99503	1	2	2	0.0	0.0	1	0.225	-0.226	-2.784	-2.807	11.0
-2805.4175	-201.99005	2	3	201.99005	300.99503	1	2	2	0.0	0.0	1	0.225	-0.226	-2.816	-2.807	11.0
-2805.4175	-201.99005	2	3	201.99005	300.99503	1	2	2	0.0	0.0	1	0.225	-0.226	-2.779	-2.807	11.0
-2805.4175	-201.99005	2	3	201.99005	300.99503	1	2	2	0.0	0.0	1	0.225	-0.227	-2.929	-2.807	11.0
-2805.4175	-201.99005	2	3	201.99005	300.99503	1	2	2	0.0	0.0	1	0.225	-0.228	-2.978	-2.807	11.0
-2805.4175	-201.99005	2	3	201.99005	300.99503	1	2	2	0.0	0.0	1	0.225	-0.228	-2.764	-2.807	11.0
-2805.4175	-201.99005	2	3	201.99005	300.99503	1	2	2	0.0	0.0	1	0.225	-0.228	-2.678	-2.807	11.0
-2805.4175	-201.99005	2	3	201.99005	300.99503	1	2	2	0.0	0.0	1	0.225	-0.228	-2.787	-2.807	11.0
-2805.4175	-201.99005	2	3	201.99005	300.99503	1	2	2	0.0	0.0	1	0.225	-0.228	-2.796	-2.807	11.0
-2805.4175	-201.99005	2	3	201.99005	300.99503	1	2	2	0.0	0.0	1	0.225	-0.228	-2.821	-2.807	11.0
-2805.4175	-201.99005	2	3	201.99005	300.99503	1	2	2	0.0	0.0	1	0.225	-0.228	-2.839	-2.807	11.0
-2805.4175	-201.99005	2	3	201.99005	300.99503	1	2	2	0.0	0.0	1	0.225	-0.228	-2.744	-2.807	11.0
-2805.4175	-201.99005	2	3	201.99005	300.99503	1	2	2	0.0	0.0	1	0.225	-0.228	-2.711	-2.807	11.0
-2805.4175	-201.99005	2	3	201.99005	300.99503	1	2	2	0.0	0.0	1	0.225	-0.228	-2.823	-2.807	11.0
-2805.4175	-201.99005	2	3	201.99005	300.99503	1	2	2	0.0	0.0	1	0.225	-0.228	-2.798	-2.807	11.0
-2805.4175	-201.99005	2	3	201.99005	300.99503	1	2	2	0.0	0.0	1	0.225	-0.228	-2.78	-2.807	11.0
-2805.4175	-201.99005	2	3	201.99005	300.99503	1	2	2	0.0	0.0	1	0.225	-0.228	-2.873	-2.807	11.0
-2805.4175	-201.99005	2	3	201.99005	300.99503	1	2	2	0.0	0.0	1	0.225	-0.228	-2.78	-2.807	11.0
-2805.4175	-201.99005	2	3	201.99005	300.99503	1	2	2	0.0	0.0	1	0.225	-0.228	-2.861	-2.807	11.0
-2805.4175	-201.99005	2	3	201.99005	300.99503	1	2	2	0.0	0.0	1	0.225	-0.228	-2.821	-2.807	11.0
-2805.4175	-201.99005	2	3	201.99005	300.99503	1	2	2	0.0	0.0	1	0.225	-0.228	-2.844	-2.807	11.0
-2805.4175	-201.99005	2	3	201.99005	300.99503	1	2	2	0.0	0.0	1	0.225	-0.228	-2.816	-2.807	11.0
-2805.4175	-201.99005	2	3	201.99005	300.99503	1	2	2	0.0	0.0	1	0.225	-0.228	-2.835	-2.807	11.0
-2805.4175	-201.99005	2	3	201.99005	300.99503	1	2	2	0.0	0.0	1	0.225	-0.228	-2.809	-2.807	11.0
-2805.4175	-201.99005	2	3	201.99005	300.99503	1	2	2	0.0	0.0	1	0.225	-0.228	-2.798	-2.807	11.0
-2805.4175	-201.99005	2	3	201.99005	300.99503	1	2	2	0.0	0.0	1	0.225	-0.228	-2.796	-2.807	11.0
-2805.4175	-201.99005	2	3	201.99005	300.99503	1	2	2	0.0	0.0	1	0.225	-0.228	-2.86	-2.807	11.0
-2805.4175	-201.99005	2	3	201.99005	300.99503	1	2	2	0.0	0.0	1	0.225	-0.228	-2.82	-2.807	11.0
-2805.4175	-201.99005	2	3	201.99005	300.99503	1	2	2	0.0	0.0	1	0.225	-0.228	-2.779	-2.807	11.0
-2805.4175	-201.99005	2	3	201.99005	300.99503	1	2	2	0.0	0.0	1	0.225	-0.228	-2.778	-2.807	11.0
-2805.4175	-201.99005	2	3	201.99005	300.99503	1	2	2	0.0	0.0	1	0.225	-0.228	-2.754	-2.807	11.0
-2805.4175	-201.99005	2	3	201.99005	300.99503	1	2	2	0.0	0.0	1	0.225	-0.228	-2.84	-2.807	11.0
-2805.4175	-201.99005	2	3	201.99005	300.99503	1	2	2	0.0	0.0	1	0.225	-0.228	-2.787	-2.807	11.0
-2805.4175	-201.99005	2	3	201.99005	300.99503	1	2	2	0.0	0.0	1	0.225	-0.228	-2.819	-2.807	11.0
-2805.4175	-201.99005	2	3	201.99005	300.99503	1	2	2	0.0	0.0	1	0.225	-0.228	-2.832	-2.807	11.0
-2805.4175	-201.99005	2	3	201.99005	300.99503	1	2	2	0.0	0.0	1	0.225	-0.228	-2.746	-2.807	11.0
-2805.4175	-201.99005	2	3	201.99005	300.99503	1	2	2	0.0	0.0	1	0.225	-0.228	-2.784	-2.807	11.0
-2805.4175	-201.99005	2	3	201.99005	300.99503	1	2	2	0.0	0.0	1	0.225	-0.228	-2.752	-2.807	11.0
-2805.4175	-201.99005	2	3	201.99005	300.99503	1	2	2	0.0	0.0	1	0.225	-0.228	-2.877	-2.807	11.0
-2805.4175	-201.99005	2	3	201.99005	300.99503	1	2	2	0.0	0.0	1	0.225	-0.229	-2.826	-2.807	11.0
-2805.4175	-201.99005	2	3	201.99005	300.99503	1	2	2	0.0	0.0	1	0.225	-0.229	-2.815	-2.807	11.0
-2805.4175	-201.99005	2	3	201.99005	300.99503	1	2	2	0.0	0.0	1	0.225	-0.229	-2.798	-2.807	11.0
-2805.4175	-201.99005	2	3	201.99005	300.99503	1	2	2	0.0	0.0	1	0.225	-0.229	-2.792	-2.807	11.0
-2805.4175	-201.99005	2	3	201.99005	300.99503	1	2	2	0.0	0.0	1	0.225	-0.229	-2.843	-2.807	11.0
-2805.4175	-201.99005	2	3	201.99005	300.99503	1	2	2	0.0	0.0	1	0.225	-0.229	-2.781	-2.807	11.0
-2805.4175	-201.99005	2	3	201.99005	300.99503	1	2	2	0.0	0.0	1	0.225	-0.229	-2.79	-2.807	11.0
-2805.4175	-201.99005	2	3	201.99005	300.99503	1	2	2	0.0	0.0	1	0.225	-0.229	-2.809	-2.807	11.0
-2805.4175	-201.99005	2	3	201.99005	300.99503	1	2	2	0.0	0.0	1	0.225	-0.229	-2.848	-2.807	11.0
-2805.4175	-201.99005	2	3	201.99005	300.99503	1	2	2	0.0	0.0	1	0.225	-0.229	-2.839	-2.807	11.0
-2805.4175	-201.99005	2	3	201.99005	300.99503	1	2	2	0.0	0.0	1	0.225	-0.229	-2.825	-2.807	11.0
-2805.4175	-201.99005	2	3	201.99005	300.99503	1	2	2	0.0	0.0	1	0.225	-0.229	-2.858	-2.807	11.0
0.0	0.0	2	3	201.99005	300.99503	1	2	2	0.0	0.0	0	0.225	-0.229	-2.825	-2.807	11.0
0.0	0.0	2	3	201.99005	300.99503	1	2	2	0.0	0.0	0	0.225	-0.229	-2.879	-2.807	11.0
0.0	0.0	2	3	201.99005	300.99503	1	2	2	0.0	0.0	0	0.225	-0.229	-2.792	-2.807	11.0
0.0	0.0	2	3	201.99005	300.99503	1	2	2	0.0	0.0	0	0.225	-0.229	-2.83	-2.807	11.0
0.0	0.0	2	3	201.99005	300.99503	1	2	2	0.0	0.0	0	0.225	-0.227	-2.622	-2.609	11.0
0.0	0.0	2	3	201.99005	300.99503	1	2	2	0.0	0.0	0	0.225	-0.225	-2.569	-2.609	11.0
0.0	0.0	2	3	201.99005	300.99503	1	2	2	0.0	0.0	0	0.225	-0.221	-2.281	-2.253	11.0
0.0	0.0	2	3	201.99005	300.99503	1	2	2	0.0	0.0	0	0.225	-0.216	-2.082	-2.093	11.0
0.0	0.0	2	3	201.99005	300.99503	1	2	2	0.0	0.0	0	0.225	-0.212	-2.177	-2.093	11.0
0.0	0.0	2	3	201.99005	300.99503	1	2	2	0.0	0.0	0	0.225	-0.206	-1.769	-1.808	11.0
0.0	0.0	2	3	201.99005	300.99503	1	2	2	0.0	0.0	0	0.225	-0.199	-1.627	-1.561	11.0
0.0	0.0	2	3	201.99005	300.99503	1	2	2	0.0	0.0	0	0.225	-0.193	-1.608	-1.561	11.0
0.0	0.0	2	3	201.99005	300.99503	1	2	2	0.0	0.0	0	0.226	-0.186	-1.42	-1.45	11.0
0.0	0.0	2	3	201.99005	300.99503	1	2	2	0.0	0.0	0	0.226	-0.18	-1.462	-1.45	11.0
0.0	0.0	2	3	201.99005	300.99503	1	2	2	0.0	0.0	0	0.226	-0.174	-1.244	-1.252	11.0
0.0	0.0	2	3	201.99005	300.99503	1	2	2	0.0	0.0	0	0.226	-0.167	-1.233	-1.164	11.0
0.0	0.0	2	3	201.99005	300.99503	1	2	2	0.0	0.0	0	0.226	-0.159	-1.191	-1.164	11.0
0.0	0.0	2	3	201.99005	300.99503	1	2	2	0.0	0.0	0	0.226	-0.153	-1.041	-1.005	11.0
0.0	0.0	2	3	201.99005	300.99503	1	2	2	0.0	0.0	0	0.226	-0.147	-1.02	-1.005	11.0
0.0	0.0	2	3	201.99005	300.99503	1	2	2	0.0	0.0	0	0.226	-0.139	-0.928	-0.934	11.0
0.0	0.0	2	3	201.99005	300.99503	1	2	2	0.0	0.0	0	0.226	-0.133	-0.777	-0.806	11.0
0.0	0.0	2	3	201.99005	300.99503	1	2	2	0.0	0.0	0	0.226	-0.127	-0.797	-0.806	11.0
0.0	0.0	2	3	201.99005	300.99503	1	2	2	0.0	0.0	0	0.226	-0.121	-0.747	-0.749	11.0
0.0	0.0	2	3	201.99005	300.99503	1	2	2	0.0	0.0	0	0.226	-0.114	-0.674	-0.647	11.0
0.0	0.0	2	3	201.99005	300.99503	1	2	2	0.0	0.0	0	0.226	-0.108	-0.624	-0.647	11.0
0.0	0.0	2	3	201.99005	300.99503	1	2	2	0.0	0.0	0	0.226	-0.102	-0.612	-0.601	11.0
0.0	0.0	2	3	201.99005	300.99503	1	2	2	0.0	0.0	0	0.226	-0.097	-0.579	-0.519	11.0
0.0	0.0	2	3	201.99005	300.99503	1	2	2	0.0	0.0	0	0.227	-0.092	-0.518	-0.519	11.0
0.0	0.0	2	3	201.99005	300.99503	1	2	2	0.0	0.0	0	0.227	-0.087	-0.52	-0.482	11.0
0.0	0.0	2	3	201.99005	300.99503	1	2	2	0.0	0.0	0	0.227	-0.081	-0.48	-0.482	11.0
0.0	0.0	2	3	201.99005	300.99503	1	2	2	0.0	0.0	0	0.227	-0.076	-0.391	-0.416	11.0
0.0	0.0	2	3	201.99005	300.99503	1	2	2	0.0	0.0	0	0.227	-0.072	-0.421	-0.386	11.0
0.0	0.0	2	3	201.99005	300.99503	1	2	2	0.0	0.0	0	0.227	-0.068	-0.374	-0.386	11.0
0.0	0.0	2	3	201.99005	300.99503	1	2	2	0.0	0.0	0	0.227	-0.064	-0.409	-0.334	11.0
0.0	0.0	2	3	201.99005	300.99503	1	2	2	0.0	0.0	0	0.227	-0.059	-0.343	-0.334	11.0
[truncated: 9,043 more rows]
