# Supplementary material for: Just noticeable differences for elbow joint torque feedback
Source: Sci Rep. 2021 Dec 7;11:23553. doi: 10.1038/s41598-021-02630-3 (PMC8651665; doi:10.1038/s41598-021-02630-3)
Supplement: Supplementary file 2 — Supplementary Information. [file 41598_2021_2630_MOESM2_ESM.zip › SupplementaryData_ScientificReports_KimAsbeck2021/S12_W2F.csv]

data 1	data 2	data 3	data 4	data 5	data 6	data 7	data 8	data 9	data 10	data 11	data 12	data 13	data 14	data 15	data 16	data 17
0.0	0.0	1	1	400.0	400.0	0	1	1	150.79532	56.453533	1	0.23	0.0	-0.011	0.0	111.0
0.0	0.0	1	1	400.0	400.0	0	1	1	150.79532	56.453533	0	0.23	0.0	-0.001	0.0	111.0
0.0	0.0	1	1	400.0	400.0	0	1	1	150.79532	56.453533	0	0.23	0.0	0.039	0.0	111.0
0.0	0.0	1	1	400.0	400.0	0	1	1	150.79532	56.453533	0	0.23	0.0	-0.009	0.0	111.0
0.0	0.0	1	1	400.0	400.0	0	1	1	150.79532	56.453533	0	0.23	0.0	0.033	0.0	111.0
0.0	0.0	1	1	400.0	400.0	0	1	1	150.79532	56.453533	0	0.23	0.0	0.017	0.0	111.0
0.0	0.0	1	1	400.0	400.0	0	1	1	150.79532	56.453533	0	0.23	0.0	0.01	0.0	111.0
0.0	0.0	1	1	400.0	400.0	0	1	1	150.79532	56.453533	0	0.23	0.0	0.0	0.0	111.0
0.0	0.0	1	1	400.0	400.0	0	1	1	150.79532	56.453533	0	0.23	0.0	0.005	0.0	111.0
0.0	0.0	1	1	400.0	400.0	0	1	1	150.79532	56.453533	0	0.23	0.0	0.007	0.0	111.0
0.0	0.0	1	1	400.0	400.0	0	1	1	150.79532	56.453533	0	0.23	0.0	0.023	0.0	11.0
0.0	0.0	1	1	400.0	400.0	0	1	1	150.79532	56.453533	0	0.23	0.0	0.01	0.0	11.0
0.0	0.0	1	1	400.0	400.0	0	1	1	150.79532	56.453533	0	0.23	0.0	0.013	0.0	11.0
0.0	0.0	1	1	400.0	400.0	0	1	1	150.79532	56.453533	0	0.229	-0.001	-0.023	0.0	11.0
0.0	0.0	1	1	400.0	400.0	0	1	1	150.79532	56.453533	0	0.229	0.0	0.014	0.0	11.0
0.0	0.0	1	1	400.0	400.0	0	1	1	150.79532	56.453533	0	0.229	0.0	0.0	0.0	11.0
0.0	0.0	1	1	400.0	400.0	0	1	1	150.79532	56.453533	0	0.229	-0.001	-0.085	0.0	11.0
0.0	0.0	1	1	400.0	400.0	0	1	1	150.79532	56.453533	0	0.229	0.0	0.047	0.0	11.0
0.0	0.0	1	1	400.0	400.0	0	1	1	150.79532	56.453533	0	0.229	0.0	0.019	0.0	111.0
0.0	0.0	1	1	400.0	400.0	0	1	1	150.79532	56.453533	0	0.228	0.0	0.0	0.0	11.0
0.0	0.0	1	1	400.0	400.0	0	1	1	150.79532	56.453533	0	0.228	0.0	0.034	0.0	11.0
0.0	0.0	1	1	400.0	400.0	0	1	1	150.79532	56.453533	0	0.228	-0.001	-0.035	0.0	111.0
0.0	0.0	1	1	400.0	400.0	0	1	1	150.79532	56.453533	0	0.228	0.0	-0.001	0.0	11.0
0.0	0.0	1	1	400.0	400.0	0	1	1	150.79532	56.453533	0	0.228	-0.001	-0.045	0.0	11.0
0.0	0.0	1	1	400.0	400.0	0	1	1	150.79532	56.453533	0	0.228	0.0	0.025	0.0	11.0
0.0	0.0	1	1	400.0	400.0	0	1	1	150.79532	56.453533	0	0.228	0.0	0.015	0.0	111.0
0.0	0.0	1	1	400.0	400.0	0	1	1	150.79532	56.453533	0	0.228	0.0	0.022	0.0	111.0
0.0	0.0	1	1	400.0	400.0	0	1	1	150.79532	56.453533	0	0.228	0.0	-0.004	0.0	111.0
0.0	0.0	1	1	400.0	400.0	0	1	1	150.79532	56.453533	0	0.228	-0.001	-0.03	0.0	111.0
0.0	0.0	1	1	400.0	400.0	0	1	1	150.79532	56.453533	0	0.228	0.0	0.024	0.0	111.0
0.0	0.0	1	1	400.0	400.0	0	1	1	150.79532	56.453533	0	0.228	-0.001	-0.031	0.0	111.0
0.0	0.0	1	1	400.0	400.0	0	1	1	150.79532	56.453533	0	0.228	-0.001	-0.042	0.0	111.0
0.0	0.0	1	1	400.0	400.0	0	1	1	150.79532	56.453533	0	0.228	-0.001	-0.016	0.0	111.0
0.0	0.0	1	1	400.0	400.0	0	1	1	150.79532	56.453533	0	0.228	-0.001	-0.058	0.0	111.0
0.0	0.0	1	1	400.0	400.0	0	1	1	150.79532	56.453533	0	0.228	-0.001	-0.034	0.0	111.0
0.0	0.0	1	1	400.0	400.0	0	1	1	150.79532	56.453533	0	0.228	0.0	-0.003	0.0	111.0
0.0	0.0	1	1	400.0	400.0	0	1	1	150.79532	56.453533	0	0.228	0.0	0.028	0.0	111.0
0.0	0.0	1	1	400.0	400.0	0	1	1	150.79532	56.453533	0	0.228	0.0	0.016	0.0	111.0
0.0	0.0	1	1	400.0	400.0	0	1	1	150.79532	56.453533	0	0.228	0.0	0.006	0.0	111.0
0.0	0.0	1	1	400.0	400.0	0	1	1	150.79532	56.453533	0	0.228	-0.001	-0.041	0.0	111.0
0.0	0.0	1	1	400.0	400.0	0	1	1	150.79532	56.453533	0	0.228	-0.001	-0.029	0.0	111.0
0.0	0.0	1	1	400.0	400.0	0	1	1	150.79532	56.453533	0	0.228	0.0	0.025	0.0	111.0
0.0	0.0	1	1	400.0	400.0	0	1	1	150.79532	56.453533	0	0.228	-0.001	-0.065	0.0	111.0
0.0	0.0	1	1	400.0	400.0	0	1	1	150.79532	56.453533	0	0.228	0.0	0.035	0.0	111.0
0.0	0.0	1	1	400.0	400.0	0	1	1	150.79532	56.453533	0	0.228	0.0	0.053	0.0	111.0
0.0	0.0	1	1	400.0	400.0	0	1	1	150.79532	56.453533	0	0.228	0.0	0.006	0.0	111.0
0.0	0.0	1	1	400.0	400.0	0	1	1	150.79532	56.453533	0	0.228	-0.001	-0.016	0.0	111.0
0.0	0.0	1	1	400.0	400.0	0	1	1	150.79532	56.453533	0	0.228	0.0	-0.002	0.0	111.0
0.0	0.0	1	1	400.0	400.0	0	1	1	150.79532	56.453533	0	0.228	0.0	0.002	0.0	111.0
0.0	0.0	1	1	400.0	400.0	0	1	1	150.79532	56.453533	0	0.228	0.0	0.005	0.0	111.0
0.0	0.0	1	1	400.0	400.0	0	1	1	150.79532	56.453533	0	0.228	0.0	-0.004	0.0	111.0
0.0	0.0	1	1	400.0	400.0	0	1	1	150.79532	56.453533	0	0.228	-0.001	-0.052	0.0	111.0
0.0	0.0	1	1	400.0	400.0	0	1	1	150.79532	56.453533	0	0.228	0.0	-0.002	0.0	111.0
0.0	0.0	1	1	400.0	400.0	0	1	1	150.79532	56.453533	0	0.229	0.0	-0.004	0.0	111.0
0.0	0.0	1	1	400.0	400.0	0	1	1	150.79532	56.453533	0	0.229	-0.001	-0.014	0.0	111.0
0.0	0.0	1	1	400.0	400.0	0	1	1	150.79532	56.453533	0	0.229	0.0	0.102	0.0	111.0
0.0	0.0	1	1	400.0	400.0	0	1	1	150.79532	56.453533	0	0.229	0.0	0.064	0.0	111.0
0.0	0.0	1	1	400.0	400.0	0	1	1	150.79532	56.453533	0	0.229	-0.001	-0.047	0.0	111.0
0.0	0.0	1	1	400.0	400.0	0	1	1	150.79532	56.453533	0	0.229	0.0	-0.004	0.0	111.0
0.0	0.0	1	1	400.0	400.0	0	1	1	150.79532	56.453533	0	0.229	0.0	0.002	0.0	111.0
0.0	0.0	1	1	400.0	400.0	0	1	1	150.79532	56.453533	0	0.229	0.0	0.006	0.0	111.0
0.0	0.0	1	1	400.0	400.0	0	1	1	150.79532	56.453533	0	0.229	0.0	0.015	0.0	111.0
0.0	0.0	1	1	400.0	400.0	0	1	1	150.79532	56.453533	0	0.229	0.0	-0.002	0.0	111.0
0.0	0.0	1	1	400.0	400.0	0	1	1	150.79532	56.453533	0	0.228	-0.001	-0.048	0.0	111.0
0.0	0.0	1	1	400.0	400.0	0	1	1	150.79532	56.453533	0	0.228	-0.001	-0.173	0.0	111.0
0.0	0.0	1	1	400.0	400.0	0	1	1	150.79532	56.453533	0	0.228	0.0	0.0	0.0	111.0
0.0	0.0	1	1	400.0	400.0	0	1	1	150.79532	56.453533	0	0.228	0.0	0.003	0.0	111.0
0.0	0.0	1	1	400.0	400.0	0	1	1	150.79532	56.453533	0	0.228	-0.001	-0.045	0.0	111.0
0.0	0.0	1	1	400.0	400.0	0	1	1	150.79532	56.453533	0	0.228	0.0	-0.006	0.0	111.0
0.0	0.0	1	1	400.0	400.0	0	1	1	150.79532	56.453533	0	0.228	-0.001	-0.021	0.0	111.0
0.0	0.0	1	1	400.0	400.0	0	1	1	150.79532	56.453533	0	0.228	-0.001	-0.025	0.0	111.0
0.0	0.0	1	1	400.0	400.0	0	1	1	150.79532	56.453533	0	0.228	0.0	0.015	0.0	111.0
0.0	0.0	1	1	400.0	400.0	0	1	1	150.79532	56.453533	0	0.228	0.0	0.0	0.0	111.0
0.0	0.0	1	1	400.0	400.0	0	1	1	150.79532	56.453533	0	0.228	0.0	0.002	0.0	111.0
0.0	0.0	1	1	400.0	400.0	0	1	1	150.79532	56.453533	0	0.228	0.0	-0.008	0.0	111.0
0.0	0.0	1	1	400.0	400.0	0	1	1	150.79532	56.453533	0	0.228	0.0	0.004	0.0	111.0
0.0	0.0	1	1	400.0	400.0	0	1	1	150.79532	56.453533	0	0.228	-0.001	-0.016	0.0	111.0
0.0	0.0	1	1	400.0	400.0	0	1	1	150.79532	56.453533	0	0.228	0.0	0.004	0.0	111.0
0.0	0.0	1	1	400.0	400.0	0	1	1	150.79532	56.453533	0	0.228	0.0	0.018	0.0	111.0
0.0	0.0	1	1	400.0	400.0	0	1	1	150.79532	56.453533	0	0.228	0.0	-0.004	0.0	111.0
0.0	0.0	1	1	400.0	400.0	0	1	1	150.79532	56.453533	0	0.228	0.0	0.008	0.0	111.0
0.0	0.0	1	1	400.0	400.0	0	1	1	150.79532	56.453533	0	0.228	0.0	0.015	0.0	111.0
0.0	0.0	1	1	400.0	400.0	0	1	1	150.79532	56.453533	0	0.228	0.0	0.007	0.0	111.0
0.0	0.0	1	1	400.0	400.0	0	1	1	150.79532	56.453533	0	0.228	0.0	0.04	0.0	111.0
0.0	0.0	1	1	400.0	400.0	0	1	1	150.79532	56.453533	0	0.228	-0.001	-0.016	0.0	111.0
0.0	0.0	1	1	400.0	400.0	0	1	1	150.79532	56.453533	0	0.228	0.0	0.0	0.0	111.0
0.0	0.0	1	1	400.0	400.0	0	1	1	150.79532	56.453533	0	0.228	0.0	0.024	0.0	111.0
0.0	0.0	1	1	400.0	400.0	0	1	1	150.79532	56.453533	0	0.228	-0.001	-0.018	0.0	111.0
0.0	0.0	1	1	400.0	400.0	0	1	1	150.79532	56.453533	0	0.228	-0.001	-0.012	0.0	111.0
0.0	0.0	1	1	400.0	400.0	0	1	1	150.79532	56.453533	0	0.228	0.0	-0.009	0.0	111.0
0.0	0.0	1	1	400.0	400.0	0	1	1	150.79532	56.453533	0	0.228	0.0	0.02	0.0	111.0
0.0	0.0	1	1	400.0	400.0	0	1	1	150.79532	56.453533	0	0.228	0.0	0.004	0.0	111.0
0.0	0.0	1	1	400.0	400.0	0	1	1	150.79532	56.453533	0	0.228	0.0	0.028	0.0	111.0
0.0	0.0	1	1	400.0	400.0	0	1	1	150.79532	56.453533	0	0.228	-0.001	-0.081	0.0	111.0
0.0	0.0	1	1	400.0	400.0	0	1	1	150.79532	56.453533	0	0.228	-0.001	-0.145	0.0	111.0
0.0	0.0	1	1	400.0	400.0	0	1	1	150.79532	56.453533	0	0.228	0.0	-0.004	0.0	111.0
0.0	0.0	1	1	400.0	400.0	0	1	1	150.79532	56.453533	0	0.228	0.0	0.2	0.0	111.0
0.0	0.0	1	1	400.0	400.0	0	1	1	150.79532	56.453533	0	0.228	0.0	-0.007	0.0	111.0
0.0	0.0	1	1	400.0	400.0	0	1	1	150.79532	56.453533	0	0.228	0.0	0.109	0.0	111.0
0.0	0.0	1	1	400.0	400.0	0	1	1	150.79532	56.453533	0	0.228	0.0	0.0	0.0	111.0
0.0	0.0	1	1	400.0	400.0	0	1	1	150.79532	56.453533	0	0.228	0.0	0.002	0.0	111.0
0.0	0.0	1	1	400.0	400.0	0	1	1	150.79532	56.453533	0	0.228	0.0	0.018	0.0	111.0
0.0	0.0	1	1	400.0	400.0	0	1	1	150.79532	56.453533	0	0.228	-0.001	-0.061	0.0	111.0
0.0	0.0	1	1	400.0	400.0	0	1	1	150.79532	56.453533	0	0.228	0.0	-0.004	0.0	111.0
0.0	0.0	1	1	400.0	400.0	0	1	1	150.79532	56.453533	0	0.228	-0.001	-0.023	0.0	111.0
0.0	0.0	1	1	400.0	400.0	0	1	1	150.79532	56.453533	0	0.228	-0.001	-0.02	0.0	111.0
0.0	0.0	1	1	400.0	400.0	0	1	1	150.79532	56.453533	0	0.228	0.0	0.015	0.0	111.0
0.0	0.0	1	1	400.0	400.0	0	1	1	150.79532	56.453533	0	0.228	0.0	0.004	0.0	111.0
0.0	0.0	1	1	400.0	400.0	0	1	1	150.79532	56.453533	0	0.228	-0.001	-0.019	0.0	111.0
0.0	0.0	1	1	400.0	400.0	0	1	1	150.79532	56.453533	0	0.228	0.0	-0.011	0.0	111.0
0.0	0.0	1	1	400.0	400.0	0	1	1	150.79532	56.453533	0	0.228	-0.001	-0.116	0.0	111.0
0.0	0.0	1	1	400.0	400.0	0	1	1	150.79532	56.453533	0	0.228	0.0	0.016	0.0	111.0
0.0	0.0	1	1	400.0	400.0	0	1	1	150.79532	56.453533	0	0.228	0.0	0.015	0.0	111.0
0.0	0.0	1	1	400.0	400.0	0	1	1	150.79532	56.453533	0	0.228	0.0	0.029	0.0	111.0
0.0	0.0	1	1	400.0	400.0	0	1	1	150.79532	56.453533	0	0.228	0.0	-0.001	0.0	111.0
0.0	0.0	1	1	400.0	400.0	0	1	1	150.79532	56.453533	0	0.228	0.0	0.01	0.0	111.0
0.0	0.0	1	1	400.0	400.0	0	1	1	150.79532	56.453533	0	0.228	-0.001	-0.012	0.0	111.0
0.0	0.0	1	1	400.0	400.0	0	1	1	150.79532	56.453533	0	0.228	-0.001	-0.018	0.0	111.0
0.0	0.0	1	1	400.0	400.0	0	1	1	150.79532	56.453533	0	0.228	0.0	0.136	0.0	111.0
0.0	0.0	1	1	400.0	400.0	0	1	1	150.79532	56.453533	0	0.228	-0.001	-0.033	0.0	111.0
0.0	0.0	1	1	400.0	400.0	0	1	1	150.79532	56.453533	0	0.228	0.0	0.015	0.0	111.0
0.0	0.0	1	1	400.0	400.0	0	1	1	150.79532	56.453533	0	0.228	0.0	-0.01	0.0	111.0
0.0	0.0	1	1	400.0	400.0	0	1	1	150.79532	56.453533	0	0.229	0.0	0.002	0.0	111.0
0.0	0.0	1	1	400.0	400.0	0	1	1	150.79532	56.453533	0	0.229	-0.001	-0.017	0.0	111.0
0.0	0.0	1	1	400.0	400.0	0	1	1	150.79532	56.453533	0	0.229	-0.001	-0.033	0.0	111.0
0.0	0.0	1	1	400.0	400.0	0	1	1	150.79532	56.453533	0	0.229	0.0	0.126	0.0	111.0
0.0	0.0	1	1	400.0	400.0	0	1	1	150.79532	56.453533	0	0.229	0.0	0.0	0.0	111.0
0.0	0.0	1	1	400.0	400.0	0	1	1	150.79532	56.453533	0	0.229	0.0	0.006	0.0	111.0
0.0	0.0	1	1	400.0	400.0	0	1	1	150.79532	56.453533	0	0.229	-0.001	-0.014	0.0	111.0
0.0	0.0	1	1	400.0	400.0	0	1	1	150.79532	56.453533	0	0.229	-0.001	-0.019	0.0	111.0
0.0	0.0	1	1	400.0	400.0	0	1	1	150.79532	56.453533	0	0.229	0.0	0.019	0.0	111.0
0.0	0.0	1	1	400.0	400.0	0	1	1	150.79532	56.453533	0	0.229	0.0	-0.006	0.0	111.0
0.0	0.0	1	1	400.0	400.0	0	1	1	150.79532	56.453533	0	0.229	0.0	0.076	0.0	111.0
0.0	0.0	1	1	400.0	400.0	0	1	1	150.79532	56.453533	0	0.229	0.0	0.017	0.0	111.0
0.0	0.0	1	1	400.0	400.0	0	1	1	150.79532	56.453533	0	0.229	0.0	0.01	0.0	111.0
0.0	0.0	1	1	400.0	400.0	0	1	1	150.79532	56.453533	0	0.229	0.0	-0.006	0.0	111.0
0.0	0.0	1	1	400.0	400.0	0	1	1	150.79532	56.453533	0	0.229	0.0	0.004	0.0	111.0
0.0	0.0	1	1	400.0	400.0	0	1	1	150.79532	56.453533	0	0.229	0.0	0.019	0.0	111.0
0.0	0.0	1	1	400.0	400.0	0	1	1	150.79532	56.453533	0	0.229	-0.001	-0.023	0.0	111.0
0.0	0.0	1	1	400.0	400.0	0	1	1	150.79532	56.453533	0	0.229	0.0	0.039	0.0	111.0
0.0	0.0	1	1	400.0	400.0	0	1	1	150.79532	56.453533	0	0.229	0.0	0.032	0.0	111.0
0.0	0.0	1	1	400.0	400.0	0	1	1	150.79532	56.453533	0	0.229	-0.001	-0.032	0.0	111.0
0.0	0.0	1	1	400.0	400.0	0	1	1	150.79532	56.453533	0	0.229	0.0	0.032	0.0	111.0
0.0	0.0	1	1	400.0	400.0	0	1	1	150.79532	56.453533	0	0.229	-0.001	-0.025	0.0	111.0
0.0	0.0	1	1	400.0	400.0	0	1	1	150.79532	56.453533	0	0.229	0.0	-0.002	0.0	111.0
0.0	0.0	1	1	400.0	400.0	0	1	1	150.79532	56.453533	0	0.229	-0.001	-0.019	0.0	111.0
0.0	0.0	1	1	400.0	400.0	0	1	1	150.79532	56.453533	0	0.229	0.0	0.033	0.0	111.0
0.0	0.0	1	1	400.0	400.0	0	1	1	150.79532	56.453533	0	0.229	-0.001	-0.016	0.0	111.0
0.0	0.0	1	1	400.0	400.0	0	1	1	150.79532	56.453533	0	0.229	0.0	0.022	0.0	111.0
0.0	0.0	1	1	400.0	400.0	0	1	1	150.79532	56.453533	0	0.229	-0.001	-0.016	0.0	111.0
0.0	0.0	1	1	400.0	400.0	0	1	1	150.79532	56.453533	0	0.229	-0.001	-0.015	0.0	111.0
0.0	0.0	1	1	400.0	400.0	0	1	1	150.79532	56.453533	0	0.229	-0.001	-0.019	0.0	111.0
0.0	0.0	1	1	400.0	400.0	0	1	1	150.79532	56.453533	0	0.229	-0.001	-0.13	0.0	111.0
0.0	0.0	1	1	400.0	400.0	0	1	1	150.79532	56.453533	0	0.229	-0.001	-0.017	0.0	111.0
0.0	0.0	1	1	400.0	400.0	0	1	1	150.79532	56.453533	0	0.229	0.0	0.019	0.0	111.0
0.0	0.0	1	1	400.0	400.0	0	1	1	150.79532	56.453533	0	0.229	-0.001	-0.169	0.0	111.0
0.0	0.0	1	1	400.0	400.0	0	1	1	150.79532	56.453533	0	0.229	0.0	0.078	0.0	111.0
0.0	0.0	1	1	400.0	400.0	0	1	1	150.79532	56.453533	0	0.228	0.0	0.025	0.0	111.0
0.0	0.0	1	1	400.0	400.0	0	1	1	150.79532	56.453533	0	0.228	0.0	0.002	0.0	111.0
0.0	0.0	1	1	400.0	400.0	0	1	1	150.79532	56.453533	0	0.228	0.0	0.15	0.0	111.0
0.0	0.0	1	1	400.0	400.0	0	1	1	150.79532	56.453533	0	0.228	0.0	-0.005	0.0	111.0
0.0	0.0	1	1	400.0	400.0	0	1	1	150.79532	56.453533	0	0.228	-0.001	-0.031	0.0	111.0
0.0	0.0	1	1	400.0	400.0	0	1	1	150.79532	56.453533	0	0.228	0.0	0.013	0.0	111.0
0.0	0.0	1	1	400.0	400.0	0	1	1	150.79532	56.453533	0	0.228	0.0	-0.004	0.0	111.0
0.0	0.0	1	1	400.0	400.0	0	1	1	150.79532	56.453533	0	0.228	0.0	0.03	0.0	111.0
0.0	0.0	1	1	400.0	400.0	0	1	1	150.79532	56.453533	0	0.228	-0.001	-0.012	0.0	111.0
0.0	0.0	1	1	400.0	400.0	0	1	1	150.79532	56.453533	0	0.228	0.0	0.041	0.0	111.0
0.0	0.0	1	1	400.0	400.0	0	1	1	150.79532	56.453533	0	0.228	-0.001	-0.033	0.0	111.0
0.0	0.0	1	1	400.0	400.0	0	1	1	150.79532	56.453533	0	0.228	0.0	0.008	0.0	111.0
0.0	0.0	1	1	400.0	400.0	0	1	1	150.79532	56.453533	0	0.228	0.0	-0.002	0.0	111.0
0.0	0.0	1	1	400.0	400.0	0	1	1	150.79532	56.453533	0	0.228	0.0	0.012	0.0	111.0
0.0	0.0	1	1	400.0	400.0	0	1	1	150.79532	56.453533	0	0.228	0.0	0.006	0.0	111.0
0.0	0.0	1	1	400.0	400.0	0	1	1	150.79532	56.453533	0	0.228	0.0	0.006	0.0	111.0
0.0	0.0	1	1	400.0	400.0	0	1	1	150.79532	56.453533	0	0.228	-0.001	-0.013	0.0	111.0
0.0	0.0	1	1	400.0	400.0	0	1	1	150.79532	56.453533	0	0.228	0.0	-0.005	0.0	111.0
0.0	0.0	1	1	400.0	400.0	0	1	1	150.79532	56.453533	0	0.228	0.0	0.012	0.0	111.0
0.0	0.0	1	1	400.0	400.0	0	1	1	150.79532	56.453533	0	0.228	0.0	0.117	0.0	111.0
0.0	0.0	1	1	400.0	400.0	0	1	1	150.79532	56.453533	0	0.228	0.0	0.001	0.0	111.0
0.0	0.0	1	1	400.0	400.0	0	1	1	150.79532	56.453533	0	0.228	0.0	0.176	0.0	111.0
0.0	0.0	1	1	400.0	400.0	0	1	1	150.79532	56.453533	0	0.228	-0.001	-0.051	0.0	111.0
0.0	0.0	1	1	400.0	400.0	0	1	1	150.79532	56.453533	0	0.228	-0.001	-0.043	0.0	111.0
0.0	0.0	1	1	400.0	400.0	0	1	1	150.79532	56.453533	0	0.228	0.0	0.086	0.0	111.0
0.0	0.0	1	1	400.0	400.0	0	1	1	150.79532	56.453533	0	0.228	0.0	0.019	0.0	111.0
0.0	0.0	1	1	400.0	400.0	0	1	1	150.79532	56.453533	0	0.228	0.0	0.041	0.0	111.0
0.0	0.0	1	1	400.0	400.0	0	1	1	150.79532	56.453533	0	0.228	0.0	-0.008	0.0	111.0
0.0	0.0	1	1	400.0	400.0	0	1	1	150.79532	56.453533	0	0.228	-0.001	-0.019	0.0	111.0
0.0	0.0	1	1	400.0	400.0	0	1	1	150.79532	56.453533	0	0.228	-0.001	-0.029	0.0	111.0
0.0	0.0	1	1	400.0	400.0	0	1	1	150.79532	56.453533	0	0.228	0.0	0.074	0.0	111.0
0.0	0.0	1	1	400.0	400.0	0	1	1	150.79532	56.453533	0	0.228	-0.001	-0.012	0.0	111.0
0.0	0.0	1	1	400.0	400.0	0	1	1	150.79532	56.453533	0	0.228	-0.001	-0.014	0.0	111.0
0.0	0.0	1	1	400.0	400.0	0	1	1	150.79532	56.453533	0	0.228	0.0	0.009	0.0	111.0
0.0	0.0	1	1	400.0	400.0	0	1	1	150.79532	56.453533	0	0.228	-0.001	-0.012	0.0	111.0
0.0	0.0	1	1	400.0	400.0	0	1	1	150.79532	56.453533	0	0.228	-0.001	-0.038	0.0	111.0
0.0	0.0	1	1	400.0	400.0	0	1	1	150.79532	56.453533	0	0.228	0.0	0.024	0.0	111.0
0.0	0.0	1	1	400.0	400.0	0	1	1	150.79532	56.453533	0	0.228	0.0	0.074	0.0	111.0
0.0	0.0	1	1	400.0	400.0	0	1	1	150.79532	56.453533	0	0.228	-0.001	-0.117	0.0	111.0
0.0	0.0	1	1	400.0	400.0	0	1	1	150.79532	56.453533	0	0.228	0.0	0.03	0.0	111.0
0.0	0.0	1	1	400.0	400.0	0	1	1	150.79532	56.453533	0	0.228	0.0	0.029	0.0	111.0
0.0	0.0	1	1	400.0	400.0	0	1	1	150.79532	56.453533	0	0.228	0.0	0.024	0.0	111.0
0.0	0.0	1	1	400.0	400.0	0	1	1	150.79532	56.453533	0	0.228	-0.001	-0.035	0.0	111.0
0.0	0.0	1	1	400.0	400.0	0	1	1	150.79532	56.453533	0	0.228	0.0	0.017	0.0	111.0
0.0	0.0	1	1	400.0	400.0	0	1	1	150.79532	56.453533	0	0.228	-0.001	-0.025	0.0	111.0
0.0	0.0	1	1	400.0	400.0	0	1	1	150.79532	56.453533	0	0.228	0.0	0.028	0.0	111.0
0.0	0.0	1	1	400.0	400.0	0	1	1	150.79532	56.453533	0	0.228	0.0	0.009	0.0	111.0
0.0	0.0	1	1	400.0	400.0	0	1	1	150.79532	56.453533	0	0.228	0.0	0.149	0.0	111.0
0.0	0.0	1	1	400.0	400.0	0	1	1	150.79532	56.453533	0	0.228	0.0	-0.001	0.0	111.0
0.0	0.0	1	1	400.0	400.0	0	1	1	150.79532	56.453533	0	0.228	0.0	0.054	0.0	111.0
-5555.5557	-400.0	1	1	400.0	400.0	0	1	1	150.79532	56.453533	1	0.228	-0.001	-0.023	0.0	111.0
-5555.5557	-400.0	1	1	400.0	400.0	0	1	1	150.79532	56.453533	1	0.228	-0.001	-0.126	0.0	111.0
-5555.5557	-400.0	1	1	400.0	400.0	0	1	1	150.79532	56.453533	1	0.228	0.0	0.107	0.0	111.0
-5555.5557	-400.0	1	1	400.0	400.0	0	1	1	150.79532	56.453533	1	0.228	-0.001	-0.041	-0.392	111.0
-5555.5557	-400.0	1	1	400.0	400.0	0	1	1	150.79532	56.453533	1	0.228	-0.003	-0.346	-0.392	111.0
-5555.5557	-400.0	1	1	400.0	400.0	0	1	1	150.79532	56.453533	1	0.228	-0.009	-0.925	-1.097	111.0
-5555.5557	-400.0	1	1	400.0	400.0	0	1	1	150.79532	56.453533	1	0.228	-0.017	-1.164	-1.097	111.0
-5555.5557	-400.0	1	1	400.0	400.0	0	1	1	150.79532	56.453533	1	0.228	-0.03	-1.718	-1.706	111.0
-5555.5557	-400.0	1	1	400.0	400.0	0	1	1	150.79532	56.453533	1	0.228	-0.044	-1.961	-1.978	111.0
-5555.5557	-400.0	1	1	400.0	400.0	0	1	1	150.79532	56.453533	1	0.228	-0.056	-1.988	-1.978	111.0
-5555.5557	-400.0	1	1	400.0	400.0	0	1	1	150.79532	56.453533	1	0.227	-0.071	-2.453	-2.467	111.0
-5555.5557	-400.0	1	1	400.0	400.0	0	1	1	150.79532	56.453533	1	0.227	-0.085	-2.589	-2.686	111.0
-5555.5557	-400.0	1	1	400.0	400.0	0	1	1	150.79532	56.453533	1	0.227	-0.098	-2.638	-2.686	11.0
-5555.5557	-400.0	1	1	400.0	400.0	0	1	1	150.79532	56.453533	1	0.227	-0.113	-3.059	-3.078	111.0
-5555.5557	-400.0	1	1	400.0	400.0	0	1	1	150.79532	56.453533	1	0.227	-0.127	-3.075	-3.078	11.0
-5555.5557	-400.0	1	1	400.0	400.0	0	1	1	150.79532	56.453533	1	0.227	-0.141	-3.218	-3.254	11.0
-5555.5557	-400.0	1	1	400.0	400.0	0	1	1	150.79532	56.453533	1	0.226	-0.156	-3.615	-3.569	11.0
-5555.5557	-400.0	1	1	400.0	400.0	0	1	1	150.79532	56.453533	1	0.226	-0.169	-3.588	-3.569	11.0
-5555.5557	-400.0	1	1	400.0	400.0	0	1	1	150.79532	56.453533	1	0.226	-0.183	-3.741	-3.709	11.0
-5555.5557	-400.0	1	1	400.0	400.0	0	1	1	150.79532	56.453533	1	0.226	-0.195	-3.664	-3.963	11.0
-5555.5557	-400.0	1	1	400.0	400.0	0	1	1	150.79532	56.453533	1	0.226	-0.208	-3.937	-3.963	11.0
-5555.5557	-400.0	1	1	400.0	400.0	0	1	1	150.79532	56.453533	1	0.226	-0.222	-4.194	-4.18	11.0
-5555.5557	-400.0	1	1	400.0	400.0	0	1	1	150.79532	56.453533	1	0.225	-0.234	-4.225	-4.18	11.0
-5555.5557	-400.0	1	1	400.0	400.0	0	1	1	150.79532	56.453533	1	0.225	-0.246	-4.261	-4.278	11.0
-5555.5557	-400.0	1	1	400.0	400.0	0	1	1	150.79532	56.453533	1	0.225	-0.258	-4.445	-4.453	11.0
-5555.5557	-400.0	1	1	400.0	400.0	0	1	1	150.79532	56.453533	1	0.224	-0.269	-4.466	-4.453	11.0
-5555.5557	-400.0	1	1	400.0	400.0	0	1	1	150.79532	56.453533	1	0.224	-0.279	-4.545	-4.531	11.0
-5555.5557	-400.0	1	1	400.0	400.0	0	1	1	150.79532	56.453533	1	0.224	-0.288	-4.565	-4.672	11.0
-5555.5557	-400.0	1	1	400.0	400.0	0	1	1	150.79532	56.453533	1	0.223	-0.298	-4.64	-4.672	11.0
-5555.5557	-400.0	1	1	400.0	400.0	0	1	1	150.79532	56.453533	1	0.223	-0.307	-4.721	-4.735	11.0
-5555.5557	-400.0	1	1	400.0	400.0	0	1	1	150.79532	56.453533	1	0.222	-0.315	-4.772	-4.735	11.0
-5555.5557	-400.0	1	1	400.0	400.0	0	1	1	150.79532	56.453533	1	0.222	-0.324	-4.808	-4.847	11.0
-5555.5557	-400.0	1	1	400.0	400.0	0	1	1	150.79532	56.453533	1	0.221	-0.332	-4.876	-4.898	11.0
-5555.5557	-400.0	1	1	400.0	400.0	0	1	1	150.79532	56.453533	1	0.22	-0.34	-4.881	-4.898	11.0
-5555.5557	-400.0	1	1	400.0	400.0	0	1	1	150.79532	56.453533	1	0.22	-0.347	-5.014	-4.988	11.0
-5555.5557	-400.0	1	1	400.0	400.0	0	1	1	150.79532	56.453533	1	0.219	-0.354	-5.12	-5.067	11.0
-5555.5557	-400.0	1	1	400.0	400.0	0	1	1	150.79532	56.453533	1	0.218	-0.361	-5.097	-5.067	11.0
-5555.5557	-400.0	1	1	400.0	400.0	0	1	1	150.79532	56.453533	1	0.217	-0.367	-5.117	-5.102	11.0
-5555.5557	-400.0	1	1	400.0	400.0	0	1	1	150.79532	56.453533	1	0.216	-0.371	-4.974	-5.102	11.0
-5555.5557	-400.0	1	1	400.0	400.0	0	1	1	150.79532	56.453533	1	0.216	-0.377	-5.167	-5.165	11.0
-5555.5557	-400.0	1	1	400.0	400.0	0	1	1	150.79532	56.453533	1	0.215	-0.383	-5.207	-5.192	11.0
-5555.5557	-400.0	1	1	400.0	400.0	0	1	1	150.79532	56.453533	1	0.214	-0.387	-5.23	-5.192	11.0
-5555.5557	-400.0	1	1	400.0	400.0	0	1	1	150.79532	56.453533	1	0.213	-0.391	-5.254	-5.244	11.0
-5555.5557	-400.0	1	1	400.0	400.0	0	1	1	150.79532	56.453533	1	0.212	-0.395	-5.196	-5.265	11.0
-5555.5557	-400.0	1	1	400.0	400.0	0	1	1	150.79532	56.453533	1	0.211	-0.4	-5.297	-5.265	11.0
-5555.5557	-400.0	1	1	400.0	400.0	0	1	1	150.79532	56.453533	1	0.21	-0.404	-5.319	-5.306	11.0
-5555.5557	-400.0	1	1	400.0	400.0	0	1	1	150.79532	56.453533	1	0.209	-0.407	-5.325	-5.306	11.0
-5555.5557	-400.0	1	1	400.0	400.0	0	1	1	150.79532	56.453533	1	0.208	-0.411	-5.41	-5.34	11.0
-5555.5557	-400.0	1	1	400.0	400.0	0	1	1	150.79532	56.453533	1	0.207	-0.415	-5.473	-5.356	11.0
-5555.5557	-400.0	1	1	400.0	400.0	0	1	1	150.79532	56.453533	1	0.206	-0.419	-5.408	-5.356	11.0
-5555.5557	-400.0	1	1	400.0	400.0	0	1	1	150.79532	56.453533	1	0.206	-0.422	-5.378	-5.384	11.0
-5555.5557	-400.0	1	1	400.0	400.0	0	1	1	150.79532	56.453533	1	0.205	-0.424	-5.369	-5.397	11.0
-5555.5557	-400.0	1	1	400.0	400.0	0	1	1	150.79532	56.453533	1	0.204	-0.426	-5.363	-5.397	11.0
-5555.5557	-400.0	1	1	400.0	400.0	0	1	1	150.79532	56.453533	1	0.203	-0.428	-5.427	-5.419	11.0
-5555.5557	-400.0	1	1	400.0	400.0	0	1	1	150.79532	56.453533	1	0.203	-0.43	-5.485	-5.419	11.0
-5555.5557	-400.0	1	1	400.0	400.0	0	1	1	150.79532	56.453533	1	0.202	-0.433	-5.632	-5.429	11.0
-5555.5557	-400.0	1	1	400.0	400.0	0	1	1	150.79532	56.453533	1	0.201	-0.435	-5.466	-5.447	11.0
-5555.5557	-400.0	1	1	400.0	400.0	0	1	1	150.79532	56.453533	1	0.2	-0.437	-5.448	-5.447	11.0
-5555.5557	-400.0	1	1	400.0	400.0	0	1	1	150.79532	56.453533	1	0.199	-0.44	-5.442	-5.463	11.0
-5555.5557	-400.0	1	1	400.0	400.0	0	1	1	150.79532	56.453533	1	0.198	-0.441	-5.456	-5.463	11.0
-5555.5557	-400.0	1	1	400.0	400.0	0	1	1	150.79532	56.453533	1	0.198	-0.441	-5.513	-5.47	11.0
-5555.5557	-400.0	1	1	400.0	400.0	0	1	1	150.79532	56.453533	1	0.197	-0.441	-5.495	-5.482	11.0
-5555.5557	-400.0	1	1	400.0	400.0	0	1	1	150.79532	56.453533	1	0.196	-0.441	-5.495	-5.482	11.0
-5555.5557	-400.0	1	1	400.0	400.0	0	1	1	150.79532	56.453533	1	0.195	-0.441	-5.49	-5.488	11.0
-5555.5557	-400.0	1	1	400.0	400.0	0	1	1	150.79532	56.453533	1	0.195	-0.441	-5.512	-5.498	11.0
-5555.5557	-400.0	1	1	400.0	400.0	0	1	1	150.79532	56.453533	1	0.194	-0.442	-5.631	-5.498	11.0
-5555.5557	-400.0	1	1	400.0	400.0	0	1	1	150.79532	56.453533	1	0.194	-0.442	-5.517	-5.502	11.0
-5555.5557	-400.0	1	1	400.0	400.0	0	1	1	150.79532	56.453533	1	0.193	-0.442	-5.501	-5.51	11.0
-5555.5557	-400.0	1	1	400.0	400.0	0	1	1	150.79532	56.453533	1	0.193	-0.443	-5.546	-5.51	11.0
-5555.5557	-400.0	1	1	400.0	400.0	0	1	1	150.79532	56.453533	1	0.193	-0.443	-5.544	-5.514	11.0
-5555.5557	-400.0	1	1	400.0	400.0	0	1	1	150.79532	56.453533	1	0.192	-0.443	-5.5	-5.514	11.0
-5555.5557	-400.0	1	1	400.0	400.0	0	1	1	150.79532	56.453533	1	0.192	-0.443	-5.553	-5.521	11.0
-5555.5557	-400.0	1	1	400.0	400.0	0	1	1	150.79532	56.453533	1	0.192	-0.444	-5.553	-5.526	11.0
-5555.5557	-400.0	1	1	400.0	400.0	0	1	1	150.79532	56.453533	1	0.192	-0.445	-5.53	-5.526	11.0
-5555.5557	-400.0	1	1	400.0	400.0	0	1	1	150.79532	56.453533	1	0.192	-0.445	-5.47	-5.529	11.0
-5555.5557	-400.0	1	1	400.0	400.0	0	1	1	150.79532	56.453533	1	0.192	-0.445	-5.535	-5.533	11.0
-5555.5557	-400.0	1	1	400.0	400.0	0	1	1	150.79532	56.453533	1	0.192	-0.445	-5.526	-5.533	11.0
-5555.5557	-400.0	1	1	400.0	400.0	0	1	1	150.79532	56.453533	1	0.192	-0.445	-5.534	-5.535	11.0
-5555.5557	-400.0	1	1	400.0	400.0	0	1	1	150.79532	56.453533	1	0.191	-0.445	-5.535	-5.535	11.0
-5555.5557	-400.0	1	1	400.0	400.0	1	1	1	150.79532	56.453533	1	0.191	-0.446	-5.53	-5.54	11.0
-5555.5557	-400.0	1	1	400.0	400.0	1	1	1	150.79532	56.453533	1	0.191	-0.447	-5.504	-5.541	11.0
-5555.5557	-400.0	1	1	400.0	400.0	1	1	1	150.79532	56.453533	1	0.191	-0.448	-5.563	-5.541	11.0
-5555.5557	-400.0	1	1	400.0	400.0	1	1	1	150.79532	56.453533	1	0.191	-0.448	-5.55	-5.543	11.0
-5555.5557	-400.0	1	1	400.0	400.0	1	1	1	150.79532	56.453533	1	0.191	-0.449	-5.532	-5.543	11.0
-5555.5557	-400.0	1	1	400.0	400.0	1	1	1	150.79532	56.453533	1	0.191	-0.449	-5.551	-5.544	11.0
-5555.5557	-400.0	1	1	400.0	400.0	1	1	1	150.79532	56.453533	1	0.191	-0.45	-5.518	-5.547	11.0
-5555.5557	-400.0	1	1	400.0	400.0	1	1	1	150.79532	56.453533	1	0.191	-0.45	-5.503	-5.547	11.0
-5555.5557	-400.0	1	1	400.0	400.0	1	1	1	150.79532	56.453533	1	0.191	-0.451	-5.563	-5.549	11.0
-5555.5557	-400.0	1	1	400.0	400.0	1	1	1	150.79532	56.453533	1	0.191	-0.451	-5.544	-5.55	11.0
-5555.5557	-400.0	1	1	400.0	400.0	1	1	1	150.79532	56.453533	1	0.191	-0.452	-5.545	-5.55	11.0
-5555.5557	-400.0	1	1	400.0	400.0	1	1	1	150.79532	56.453533	1	0.191	-0.452	-5.521	-5.551	11.0
-5555.5557	-400.0	1	1	400.0	400.0	1	1	1	150.79532	56.453533	1	0.191	-0.453	-5.546	-5.552	11.0
-5555.5557	-400.0	1	1	400.0	400.0	1	1	1	150.79532	56.453533	1	0.191	-0.455	-5.563	-5.552	11.0
-5555.5557	-400.0	1	1	400.0	400.0	1	1	1	150.79532	56.453533	1	0.191	-0.456	-5.572	-5.553	11.0
-5555.5557	-400.0	1	1	400.0	400.0	1	1	1	150.79532	56.453533	1	0.191	-0.457	-5.572	-5.553	11.0
-5555.5557	-400.0	1	1	400.0	400.0	1	1	1	150.79532	56.453533	1	0.191	-0.458	-5.565	-5.554	11.0
-5555.5557	-400.0	1	1	400.0	400.0	1	1	1	150.79532	56.453533	1	0.191	-0.458	-5.554	-5.555	11.0
-5555.5557	-400.0	1	1	400.0	400.0	1	1	1	150.79532	56.453533	1	0.191	-0.459	-5.588	-5.555	11.0
-5555.5557	-400.0	1	1	400.0	400.0	1	1	1	150.79532	56.453533	1	0.191	-0.46	-5.537	-5.555	11.0
-5555.5557	-400.0	1	1	400.0	400.0	1	1	1	150.79532	56.453533	1	0.191	-0.46	-5.502	-5.555	11.0
-5555.5557	-400.0	1	1	400.0	400.0	1	1	1	150.79532	56.453533	1	0.191	-0.461	-5.566	-5.556	11.0
-5555.5557	-400.0	1	1	400.0	400.0	1	1	1	150.79532	56.453533	1	0.191	-0.461	-5.577	-5.556	11.0
-5555.5557	-400.0	1	1	400.0	400.0	1	1	1	150.79532	56.453533	1	0.191	-0.461	-5.581	-5.556	11.0
-5555.5557	-400.0	1	1	400.0	400.0	1	1	1	150.79532	56.453533	1	0.191	-0.461	-5.603	-5.557	11.0
-5555.5557	-400.0	1	1	400.0	400.0	1	1	1	150.79532	56.453533	1	0.191	-0.46	-5.549	-5.559	11.0
-5555.5557	-400.0	1	1	400.0	400.0	1	1	1	150.79532	56.453533	1	0.191	-0.46	-5.539	-5.559	11.0
-5555.5557	-400.0	1	1	400.0	400.0	1	1	1	150.79532	56.453533	1	0.191	-0.46	-5.49	-5.559	11.0
-5555.5557	-400.0	1	1	400.0	400.0	1	1	1	150.79532	56.453533	1	0.191	-0.46	-5.458	-5.559	11.0
-5555.5557	-400.0	1	1	400.0	400.0	1	1	1	150.79532	56.453533	1	0.191	-0.46	-5.487	-5.559	11.0
-5555.5557	-400.0	1	1	400.0	400.0	1	1	1	150.79532	56.453533	1	0.191	-0.46	-5.548	-5.56	11.0
-5555.5557	-400.0	1	1	400.0	400.0	1	1	1	150.79532	56.453533	1	0.191	-0.461	-5.568	-5.56	11.0
-5555.5557	-400.0	1	1	400.0	400.0	1	1	1	150.79532	56.453533	1	0.191	-0.461	-5.562	-5.56	11.0
-5555.5557	-400.0	1	1	400.0	400.0	1	1	1	150.79532	56.453533	1	0.191	-0.461	-5.581	-5.56	11.0
-5555.5557	-400.0	1	1	400.0	400.0	1	1	1	150.79532	56.453533	1	0.191	-0.46	-5.537	-5.56	11.0
-5555.5557	-400.0	1	1	400.0	400.0	1	1	1	150.79532	56.453533	1	0.191	-0.461	-5.646	-5.56	11.0
-5555.5557	-400.0	1	1	400.0	400.0	1	1	1	150.79532	56.453533	1	0.191	-0.461	-5.586	-5.56	11.0
-5555.5557	-400.0	1	1	400.0	400.0	1	1	1	150.79532	56.453533	1	0.191	-0.461	-5.572	-5.56	11.0
-5555.5557	-400.0	1	1	400.0	400.0	1	1	1	150.79532	56.453533	1	0.191	-0.46	-5.549	-5.56	11.0
-5555.5557	-400.0	1	1	400.0	400.0	1	1	1	150.79532	56.453533	1	0.191	-0.461	-5.598	-5.56	11.0
-5555.5557	-400.0	1	1	400.0	400.0	1	1	1	150.79532	56.453533	1	0.191	-0.46	-5.519	-5.56	11.0
-5555.5557	-400.0	1	1	400.0	400.0	1	1	1	150.79532	56.453533	1	0.191	-0.461	-5.576	-5.56	11.0
-5555.5557	-400.0	1	1	400.0	400.0	1	1	1	150.79532	56.453533	1	0.191	-0.46	-5.542	-5.56	11.0
-5555.5557	-400.0	1	1	400.0	400.0	1	1	1	150.79532	56.453533	1	0.191	-0.461	-5.606	-5.56	11.0
-5555.5557	-400.0	1	1	400.0	400.0	1	1	1	150.79532	56.453533	1	0.191	-0.46	-5.547	-5.56	11.0
-5555.5557	-400.0	1	1	400.0	400.0	1	1	1	150.79532	56.453533	1	0.191	-0.461	-5.596	-5.56	11.0
-5555.5557	-400.0	1	1	400.0	400.0	1	1	1	150.79532	56.453533	1	0.191	-0.462	-5.801	-5.561	11.0
-5555.5557	-400.0	1	1	400.0	400.0	1	1	1	150.79532	56.453533	1	0.191	-0.461	-5.591	-5.561	11.0
-5555.5557	-400.0	1	1	400.0	400.0	1	1	1	150.79532	56.453533	1	0.191	-0.461	-5.562	-5.561	11.0
-5555.5557	-400.0	1	1	400.0	400.0	1	1	1	150.79532	56.453533	1	0.191	-0.461	-5.619	-5.561	11.0
-5555.5557	-400.0	1	1	400.0	400.0	1	1	1	150.79532	56.453533	1	0.191	-0.461	-5.562	-5.561	11.0
-5555.5557	-400.0	1	1	400.0	400.0	1	1	1	150.79532	56.453533	1	0.191	-0.461	-5.599	-5.561	11.0
-5555.5557	-400.0	1	1	400.0	400.0	1	1	1	150.79532	56.453533	1	0.191	-0.46	-5.506	-5.561	11.0
-5555.5557	-400.0	1	1	400.0	400.0	1	1	1	150.79532	56.453533	1	0.191	-0.461	-5.565	-5.561	11.0
-5555.5557	-400.0	1	1	400.0	400.0	1	1	1	150.79532	56.453533	1	0.191	-0.461	-5.56	-5.561	11.0
-5555.5557	-400.0	1	1	400.0	400.0	1	1	1	150.79532	56.453533	1	0.191	-0.461	-5.614	-5.561	11.0
-5555.5557	-400.0	1	1	400.0	400.0	1	1	1	150.79532	56.453533	1	0.191	-0.461	-5.621	-5.561	11.0
-5555.5557	-400.0	1	1	400.0	400.0	1	1	1	150.79532	56.453533	1	0.191	-0.461	-5.611	-5.561	11.0
-5555.5557	-400.0	1	1	400.0	400.0	1	1	1	150.79532	56.453533	1	0.191	-0.461	-5.589	-5.561	11.0
-5555.5557	-400.0	1	1	400.0	400.0	1	1	1	150.79532	56.453533	1	0.191	-0.46	-5.547	-5.561	11.0
-5555.5557	-400.0	1	1	400.0	400.0	1	1	1	150.79532	56.453533	1	0.191	-0.46	-5.524	-5.561	11.0
-5555.5557	-400.0	1	1	400.0	400.0	1	1	1	150.79532	56.453533	1	0.191	-0.46	-5.553	-5.561	11.0
-5555.5557	-400.0	1	1	400.0	400.0	1	1	1	150.79532	56.453533	1	0.191	-0.46	-5.555	-5.561	11.0
-5555.5557	-400.0	1	1	400.0	400.0	1	1	1	150.79532	56.453533	1	0.191	-0.46	-5.539	-5.561	11.0
-5555.5557	-400.0	1	1	400.0	400.0	1	1	1	150.79532	56.453533	1	0.191	-0.46	-5.537	-5.561	11.0
-5555.5557	-400.0	1	1	400.0	400.0	1	1	1	150.79532	56.453533	1	0.191	-0.46	-5.54	-5.561	11.0
-5555.5557	-400.0	1	1	400.0	400.0	1	1	1	150.79532	56.453533	1	0.191	-0.46	-5.518	-5.561	11.0
-5555.5557	-400.0	1	1	400.0	400.0	1	1	1	150.79532	56.453533	1	0.191	-0.46	-5.516	-5.561	11.0
-5555.5557	-400.0	1	1	400.0	400.0	1	1	1	150.79532	56.453533	1	0.191	-0.461	-5.614	-5.561	11.0
-5555.5557	-400.0	1	1	400.0	400.0	1	1	1	150.79532	56.453533	1	0.191	-0.461	-5.593	-5.561	11.0
-5555.5557	-400.0	1	1	400.0	400.0	1	1	1	150.79532	56.453533	1	0.191	-0.461	-5.572	-5.561	11.0
-5555.5557	-400.0	1	1	400.0	400.0	1	1	1	150.79532	56.453533	1	0.191	-0.461	-5.571	-5.561	11.0
-5555.5557	-400.0	1	1	400.0	400.0	1	1	1	150.79532	56.453533	1	0.191	-0.461	-5.56	-5.561	11.0
-5555.5557	-400.0	1	1	400.0	400.0	1	1	1	150.79532	56.453533	1	0.191	-0.461	-5.581	-5.561	11.0
-5555.5557	-400.0	1	1	400.0	400.0	1	1	1	150.79532	56.453533	1	0.191	-0.46	-5.519	-5.561	11.0
-5555.5557	-400.0	1	1	400.0	400.0	1	1	1	150.79532	56.453533	1	0.191	-0.461	-5.57	-5.561	11.0
-5555.5557	-400.0	1	1	400.0	400.0	1	1	1	150.79532	56.453533	1	0.191	-0.46	-5.54	-5.561	11.0
-5555.5557	-400.0	1	1	400.0	400.0	1	1	1	150.79532	56.453533	1	0.191	-0.46	-5.496	-5.561	11.0
-5555.5557	-400.0	1	1	400.0	400.0	1	1	1	150.79532	56.453533	1	0.191	-0.461	-5.567	-5.561	11.0
-5555.5557	-400.0	1	1	400.0	400.0	1	1	1	150.79532	56.453533	1	0.191	-0.461	-5.56	-5.561	11.0
-5555.5557	-400.0	1	1	400.0	400.0	1	1	1	150.79532	56.453533	1	0.191	-0.461	-5.598	-5.561	11.0
-5555.5557	-400.0	1	1	400.0	400.0	1	1	1	150.79532	56.453533	1	0.191	-0.461	-5.636	-5.561	11.0
-5555.5557	-400.0	1	1	400.0	400.0	1	1	1	150.79532	56.453533	1	0.191	-0.46	-5.507	-5.561	11.0
-5555.5557	-400.0	1	1	400.0	400.0	1	1	1	150.79532	56.453533	1	0.191	-0.46	-5.536	-5.561	11.0
-5555.5557	-400.0	1	1	400.0	400.0	1	1	1	150.79532	56.453533	1	0.191	-0.461	-5.578	-5.561	11.0
-5555.5557	-400.0	1	1	400.0	400.0	1	1	1	150.79532	56.453533	1	0.191	-0.461	-5.576	-5.561	11.0
-5555.5557	-400.0	1	1	400.0	400.0	1	1	1	150.79532	56.453533	1	0.191	-0.46	-5.55	-5.561	11.0
-5555.5557	-400.0	1	1	400.0	400.0	1	1	1	150.79532	56.453533	1	0.191	-0.461	-5.566	-5.561	11.0
-5555.5557	-400.0	1	1	400.0	400.0	1	1	1	150.79532	56.453533	1	0.191	-0.461	-5.592	-5.561	11.0
-5555.5557	-400.0	1	1	400.0	400.0	1	1	1	150.79532	56.453533	1	0.191	-0.461	-5.598	-5.561	11.0
-5555.5557	-400.0	1	1	400.0	400.0	1	1	1	150.79532	56.453533	1	0.191	-0.461	-5.596	-5.561	11.0
-5555.5557	-400.0	1	1	400.0	400.0	1	1	1	150.79532	56.453533	1	0.191	-0.46	-5.539	-5.561	11.0
-5555.5557	-400.0	1	1	400.0	400.0	1	1	1	150.79532	56.453533	1	0.191	-0.46	-5.546	-5.561	11.0
-5555.5557	-400.0	1	1	400.0	400.0	1	1	1	150.79532	56.453533	1	0.191	-0.461	-5.629	-5.561	11.0
-5555.5557	-400.0	1	1	400.0	400.0	1	1	1	150.79532	56.453533	1	0.191	-0.461	-5.585	-5.561	11.0
-5555.5557	-400.0	1	1	400.0	400.0	1	1	1	150.79532	56.453533	1	0.191	-0.46	-5.533	-5.561	11.0
-5555.5557	-400.0	1	1	400.0	400.0	1	1	1	150.79532	56.453533	1	0.191	-0.461	-5.599	-5.561	11.0
-5555.5557	-400.0	1	1	400.0	400.0	1	1	1	150.79532	56.453533	1	0.191	-0.461	-5.584	-5.561	11.0
-5555.5557	-400.0	1	1	400.0	400.0	1	1	1	150.79532	56.453533	1	0.191	-0.461	-5.584	-5.561	11.0
-5555.5557	-400.0	1	1	400.0	400.0	1	1	1	150.79532	56.453533	1	0.191	-0.46	-5.538	-5.561	11.0
-5555.5557	-400.0	1	1	400.0	400.0	1	1	1	150.79532	56.453533	1	0.191	-0.46	-5.522	-5.561	11.0
-5555.5557	-400.0	1	1	400.0	400.0	1	1	1	150.79532	56.453533	1	0.191	-0.46	-5.524	-5.561	11.0
-5555.5557	-400.0	1	1	400.0	400.0	1	1	1	150.79532	56.453533	1	0.191	-0.46	-5.539	-5.561	11.0
-5555.5557	-400.0	1	1	400.0	400.0	1	1	1	150.79532	56.453533	1	0.191	-0.46	-5.524	-5.561	11.0
-5555.5557	-400.0	1	1	400.0	400.0	1	1	1	150.79532	56.453533	1	0.191	-0.461	-5.558	-5.561	11.0
-5555.5557	-400.0	1	1	400.0	400.0	1	1	1	150.79532	56.453533	1	0.191	-0.46	-5.523	-5.561	11.0
-5555.5557	-400.0	1	1	400.0	400.0	1	1	1	150.79532	56.453533	1	0.191	-0.46	-5.544	-5.561	11.0
-5555.5557	-400.0	1	1	400.0	400.0	1	1	1	150.79532	56.453533	1	0.191	-0.461	-5.567	-5.561	11.0
-5555.5557	-400.0	1	1	400.0	400.0	1	1	1	150.79532	56.453533	1	0.191	-0.461	-5.604	-5.561	11.0
-5555.5557	-400.0	1	1	400.0	400.0	1	1	1	150.79532	56.453533	1	0.191	-0.461	-5.581	-5.561	11.0
-5555.5557	-400.0	1	1	400.0	400.0	1	1	1	150.79532	56.453533	1	0.191	-0.46	-5.54	-5.561	11.0
-5555.5557	-400.0	1	1	400.0	400.0	1	1	1	150.79532	56.453533	1	0.191	-0.461	-5.578	-5.561	11.0
-5555.5557	-400.0	1	1	400.0	400.0	1	1	1	150.79532	56.453533	1	0.191	-0.46	-5.466	-5.561	11.0
-5555.5557	-400.0	1	1	400.0	400.0	1	1	1	150.79532	56.453533	1	0.191	-0.461	-5.606	-5.561	11.0
-5555.5557	-400.0	1	1	400.0	400.0	1	1	1	150.79532	56.453533	1	0.191	-0.46	-5.553	-5.561	11.0
-5555.5557	-400.0	1	1	400.0	400.0	1	1	1	150.79532	56.453533	1	0.191	-0.461	-5.598	-5.561	11.0
-5555.5557	-400.0	1	1	400.0	400.0	1	1	1	150.79532	56.453533	1	0.191	-0.46	-5.537	-5.561	11.0
-5555.5557	-400.0	1	1	400.0	400.0	1	1	1	150.79532	56.453533	1	0.191	-0.461	-5.576	-5.561	11.0
-5555.5557	-400.0	1	1	400.0	400.0	1	1	1	150.79532	56.453533	1	0.191	-0.46	-5.496	-5.561	11.0
-5555.5557	-400.0	1	1	400.0	400.0	1	1	1	150.79532	56.453533	1	0.191	-0.46	-5.537	-5.561	11.0
-5555.5557	-400.0	1	1	400.0	400.0	1	1	1	150.79532	56.453533	1	0.191	-0.461	-5.587	-5.561	11.0
-5555.5557	-400.0	1	1	400.0	400.0	1	1	1	150.79532	56.453533	1	0.191	-0.461	-5.582	-5.561	11.0
-5555.5557	-400.0	1	1	400.0	400.0	1	1	1	150.79532	56.453533	1	0.191	-0.461	-5.563	-5.561	11.0
-5555.5557	-400.0	1	1	400.0	400.0	1	1	1	150.79532	56.453533	1	0.191	-0.46	-5.545	-5.561	11.0
-5555.5557	-400.0	1	1	400.0	400.0	1	1	1	150.79532	56.453533	1	0.191	-0.461	-5.561	-5.561	11.0
-5555.5557	-400.0	1	1	400.0	400.0	1	1	1	150.79532	56.453533	1	0.191	-0.46	-5.531	-5.561	11.0
-5555.5557	-400.0	1	1	400.0	400.0	1	1	1	150.79532	56.453533	1	0.191	-0.461	-5.587	-5.561	11.0
0.0	0.0	1	1	400.0	400.0	1	1	1	150.79532	56.453533	0	0.191	-0.461	-5.566	-5.561	11.0
0.0	0.0	1	1	400.0	400.0	1	1	1	150.79532	56.453533	0	0.191	-0.46	-5.508	-5.561	11.0
0.0	0.0	1	1	400.0	400.0	1	1	1	150.79532	56.453533	0	0.191	-0.461	-5.564	-5.561	11.0
0.0	0.0	1	1	400.0	400.0	1	1	1	150.79532	56.453533	0	0.191	-0.461	-5.562	-5.561	11.0
0.0	0.0	1	1	400.0	400.0	1	1	1	150.79532	56.453533	0	0.191	-0.454	-4.833	-4.803	11.0
0.0	0.0	1	1	400.0	400.0	1	1	1	150.79532	56.453533	0	0.191	-0.448	-4.796	-4.803	11.0
0.0	0.0	1	1	400.0	400.0	1	1	1	150.79532	56.453533	0	0.191	-0.44	-4.489	-4.463	11.0
0.0	0.0	1	1	400.0	400.0	1	1	1	150.79532	56.453533	0	0.191	-0.429	-3.872	-3.854	11.0
0.0	0.0	1	1	400.0	400.0	1	1	1	150.79532	56.453533	0	0.192	-0.417	-3.839	-3.854	11.0
0.0	0.0	1	1	400.0	400.0	1	1	1	150.79532	56.453533	0	0.192	-0.403	-3.293	-3.328	11.0
0.0	0.0	1	1	400.0	400.0	1	1	1	150.79532	56.453533	0	0.192	-0.388	-3.076	-3.093	11.0
0.0	0.0	1	1	400.0	400.0	1	1	1	150.79532	56.453533	0	0.192	-0.374	-3.087	-3.093	11.0
0.0	0.0	1	1	400.0	400.0	1	1	1	150.79532	56.453533	0	0.192	-0.358	-2.652	-2.671	11.0
0.0	0.0	1	1	400.0	400.0	1	1	1	150.79532	56.453533	0	0.193	-0.346	-2.691	-2.671	11.0
0.0	0.0	1	1	400.0	400.0	1	1	1	150.79532	56.453533	0	0.193	-0.333	-2.468	-2.482	11.0
0.0	0.0	1	1	400.0	400.0	1	1	1	150.79532	56.453533	0	0.193	-0.317	-2.147	-2.143	11.0
0.0	0.0	1	1	400.0	400.0	1	1	1	150.79532	56.453533	0	0.193	-0.303	-2.116	-2.143	11.0
0.0	0.0	1	1	400.0	400.0	1	1	1	150.79532	56.453533	0	0.193	-0.29	-1.957	-1.992	11.0
0.0	0.0	1	1	400.0	400.0	1	1	1	150.79532	56.453533	0	0.193	-0.275	-1.518	-1.72	11.0
0.0	0.0	1	1	400.0	400.0	1	1	1	150.79532	56.453533	0	0.194	-0.263	-1.7	-1.72	11.0
0.0	0.0	1	1	400.0	400.0	1	1	1	150.79532	56.453533	0	0.194	-0.25	-1.673	-1.485	11.0
0.0	0.0	1	1	400.0	400.0	1	1	1	150.79532	56.453533	0	0.194	-0.237	-1.53	-1.38	11.0
0.0	0.0	1	1	400.0	400.0	1	1	1	150.79532	56.453533	0	0.194	-0.225	-1.416	-1.38	11.0
0.0	0.0	1	1	400.0	400.0	1	1	1	150.79532	56.453533	0	0.194	-0.212	-1.201	-1.191	11.0
0.0	0.0	1	1	400.0	400.0	1	1	1	150.79532	56.453533	0	0.194	-0.2	-1.18	-1.191	11.0
0.0	0.0	1	1	400.0	400.0	1	1	1	150.79532	56.453533	0	0.194	-0.19	-1.122	-1.107	11.0
0.0	0.0	1	1	400.0	400.0	1	1	1	150.79532	56.453533	0	0.195	-0.18	-0.983	-0.956	11.0
0.0	0.0	1	1	400.0	400.0	1	1	1	150.79532	56.453533	0	0.195	-0.17	-0.94	-0.956	11.0
0.0	0.0	1	1	400.0	400.0	1	1	1	150.79532	56.453533	0	0.195	-0.16	-0.923	-0.888	11.0
0.0	0.0	1	1	400.0	400.0	1	1	1	150.79532	56.453533	0	0.195	-0.152	-0.894	-0.888	11.0
0.0	0.0	1	1	400.0	400.0	1	1	1	150.79532	56.453533	0	0.195	-0.143	-0.747	-0.767	11.0
0.0	0.0	1	1	400.0	400.0	1	1	1	150.79532	56.453533	0	0.195	-0.134	-0.673	-0.712	11.0
0.0	0.0	1	1	400.0	400.0	1	1	1	150.79532	56.453533	0	0.195	-0.126	-0.713	-0.712	11.0
0.0	0.0	1	1	400.0	400.0	1	1	1	150.79532	56.453533	0	0.196	-0.118	-0.594	-0.615	11.0
0.0	0.0	1	1	400.0	400.0	1	1	1	150.79532	56.453533	0	0.196	-0.112	-0.573	-0.571	11.0
0.0	0.0	1	1	400.0	400.0	1	1	1	150.79532	56.453533	0	0.196	-0.106	-0.586	-0.571	11.0
0.0	0.0	1	1	400.0	400.0	1	1	1	150.79532	56.453533	0	0.196	-0.1	-0.509	-0.493	11.0
0.0	0.0	1	1	400.0	400.0	1	1	1	150.79532	56.453533	0	0.196	-0.095	-0.5	-0.493	11.0
0.0	0.0	1	1	400.0	400.0	1	1	1	150.79532	56.453533	0	0.196	-0.089	-0.4	-0.426	11.0
0.0	0.0	1	1	400.0	400.0	1	1	1	150.79532	56.453533	0	0.196	-0.083	-0.416	-0.396	11.0
0.0	0.0	1	1	400.0	400.0	1	1	1	150.79532	56.453533	0	0.197	-0.078	-0.457	-0.396	11.0
0.0	0.0	1	1	400.0	400.0	1	1	1	150.79532	56.453533	0	0.197	-0.074	-0.342	-0.341	11.0
0.0	0.0	1	1	400.0	400.0	1	1	1	150.79532	56.453533	0	0.197	-0.069	-0.128	-0.317	11.0
0.0	0.0	1	1	400.0	400.0	1	1	1	150.79532	56.453533	0	0.197	-0.065	-0.298	-0.317	11.0
0.0	0.0	1	1	400.0	400.0	1	1	1	150.79532	56.453533	0	0.197	-0.061	-0.308	-0.274	11.0
0.0	0.0	1	1	400.0	400.0	1	1	1	150.79532	56.453533	0	0.197	-0.058	-0.276	-0.236	11.0
0.0	0.0	1	1	400.0	400.0	1	1	1	150.79532	56.453533	0	0.198	-0.054	-0.208	-0.236	11.0
0.0	0.0	1	1	400.0	400.0	1	1	1	150.79532	56.453533	0	0.198	-0.05	-0.136	-0.219	11.0
0.0	0.0	1	1	400.0	400.0	1	1	1	150.79532	56.453533	0	0.198	-0.046	-0.228	-0.219	11.0
0.0	0.0	1	1	400.0	400.0	1	1	1	150.79532	56.453533	0	0.198	-0.042	-0.19	-0.189	11.0
0.0	0.0	1	1	400.0	400.0	1	1	1	150.79532	56.453533	0	0.198	-0.039	-0.048	-0.176	11.0
0.0	0.0	1	1	400.0	400.0	1	1	1	150.79532	56.453533	0	0.199	-0.037	-0.165	-0.176	11.0
0.0	0.0	1	1	400.0	400.0	1	1	1	150.79532	56.453533	0	0.199	-0.035	-0.157	-0.152	11.0
0.0	0.0	1	1	400.0	400.0	1	1	1	150.79532	56.453533	0	0.199	-0.033	-0.132	-0.152	11.0
0.0	0.0	1	1	400.0	400.0	1	1	1	150.79532	56.453533	0	0.199	-0.031	-0.132	-0.141	11.0
0.0	0.0	1	1	400.0	400.0	1	1	1	150.79532	56.453533	0	0.2	-0.029	-0.055	-0.121	11.0
0.0	0.0	1	1	400.0	400.0	1	1	1	150.79532	56.453533	0	0.2	-0.027	-0.115	-0.121	11.0
0.0	0.0	1	1	400.0	400.0	1	1	1	150.79532	56.453533	0	0.2	-0.025	-0.145	-0.113	11.0
0.0	0.0	1	1	400.0	400.0	1	1	1	150.79532	56.453533	0	0.2	-0.022	-0.155	-0.097	11.0
0.0	0.0	1	1	400.0	400.0	1	1	1	150.79532	56.453533	0	0.201	-0.02	-0.05	-0.097	11.0
0.0	0.0	1	1	400.0	400.0	1	1	1	150.79532	56.453533	0	0.201	-0.02	-0.094	-0.09	11.0
0.0	0.0	1	1	400.0	400.0	1	1	1	150.79532	56.453533	0	0.201	-0.019	-0.009	-0.09	11.0
0.0	0.0	1	1	400.0	400.0	1	1	1	150.79532	56.453533	0	0.201	-0.019	-0.063	-0.078	11.0
0.0	0.0	1	1	400.0	400.0	1	1	1	150.79532	56.453533	0	0.202	-0.019	-0.078	-0.067	11.0
0.0	0.0	1	1	400.0	400.0	1	1	1	150.79532	56.453533	0	0.202	-0.019	-0.061	-0.067	11.0
0.0	0.0	1	1	400.0	400.0	1	1	1	150.79532	56.453533	0	0.202	-0.019	-0.086	-0.062	11.0
0.0	0.0	1	1	400.0	400.0	1	1	1	150.79532	56.453533	0	0.203	-0.019	-0.051	-0.053	11.0
0.0	0.0	1	1	400.0	400.0	1	1	1	150.79532	56.453533	0	0.203	-0.019	-0.058	-0.053	11.0
0.0	0.0	1	1	400.0	400.0	1	1	1	150.79532	56.453533	0	0.204	-0.019	-0.058	-0.049	11.0
0.0	0.0	1	1	400.0	400.0	1	1	1	150.79532	56.453533	0	0.204	-0.019	-0.059	-0.049	11.0
0.0	0.0	1	1	400.0	400.0	1	1	1	150.79532	56.453533	0	0.205	-0.018	0.031	-0.043	11.0
0.0	0.0	1	1	400.0	400.0	1	1	1	150.79532	56.453533	0	0.205	-0.017	-0.055	-0.039	11.0
0.0	0.0	1	1	400.0	400.0	1	1	1	150.79532	56.453533	0	0.205	-0.017	-0.014	-0.039	11.0
0.0	0.0	1	1	400.0	400.0	1	1	1	150.79532	56.453533	0	0.206	-0.017	-0.023	-0.034	11.0
0.0	0.0	1	1	400.0	400.0	1	1	1	150.79532	56.453533	0	0.206	-0.016	-0.006	-0.029	11.0
0.0	0.0	1	1	400.0	400.0	1	1	1	150.79532	56.453533	0	0.206	-0.016	-0.033	-0.029	11.0
0.0	0.0	1	1	400.0	400.0	1	1	1	150.79532	56.453533	0	0.207	-0.015	0.013	-0.027	11.0
0.0	0.0	1	1	400.0	400.0	1	1	1	150.79532	56.453533	0	0.207	-0.015	-0.013	-0.027	11.0
0.0	0.0	1	1	400.0	400.0	1	1	1	150.79532	56.453533	0	0.207	-0.015	-0.147	-0.023	11.0
0.0	0.0	1	1	400.0	400.0	1	1	1	150.79532	56.453533	0	0.208	-0.015	-0.019	-0.021	11.0
0.0	0.0	1	1	400.0	400.0	1	1	1	150.79532	56.453533	0	0.208	-0.015	-0.027	-0.021	11.0
0.0	0.0	1	1	400.0	400.0	1	1	1	150.79532	56.453533	0	0.208	-0.014	-0.011	-0.018	11.0
0.0	0.0	1	1	400.0	400.0	1	1	1	150.79532	56.453533	0	0.208	-0.013	0.024	-0.017	11.0
0.0	0.0	1	1	400.0	400.0	1	1	1	150.79532	56.453533	0	0.209	-0.013	-0.121	-0.017	11.0
0.0	0.0	1	1	400.0	400.0	1	1	1	150.79532	56.453533	0	0.209	-0.013	-0.102	-0.014	11.0
0.0	0.0	1	1	400.0	400.0	1	1	1	150.79532	56.453533	0	0.209	-0.013	-0.047	-0.014	11.0
0.0	0.0	1	1	400.0	400.0	1	1	1	150.79532	56.453533	0	0.21	-0.011	-0.01	-0.012	11.0
0.0	0.0	1	1	400.0	400.0	1	1	1	150.79532	56.453533	0	0.21	-0.011	-0.048	-0.011	11.0
0.0	0.0	1	1	400.0	400.0	1	1	1	150.79532	56.453533	0	0.21	-0.009	0.085	-0.011	11.0
0.0	0.0	1	1	400.0	400.0	1	1	1	150.79532	56.453533	0	0.21	-0.008	0.008	-0.009	11.0
0.0	0.0	1	1	400.0	400.0	1	1	1	150.79532	56.453533	0	0.211	-0.007	-0.002	-0.009	11.0
0.0	0.0	1	1	400.0	400.0	1	1	1	150.79532	56.453533	0	0.211	-0.006	-0.056	-0.009	11.0
0.0	0.0	1	1	400.0	400.0	1	1	1	150.79532	56.453533	0	0.211	-0.004	0.0	-0.007	11.0
0.0	0.0	1	1	400.0	400.0	1	1	1	150.79532	56.453533	0	0.211	-0.003	-0.016	-0.007	11.0
0.0	0.0	1	1	400.0	400.0	1	1	1	150.79532	56.453533	0	0.212	-0.002	-0.073	-0.007	11.0
0.0	0.0	1	1	400.0	400.0	1	1	1	150.79532	56.453533	0	0.212	0.0	0.01	-0.006	11.0
0.0	0.0	1	1	400.0	400.0	1	1	1	150.79532	56.453533	0	0.212	0.0	0.081	-0.006	11.0
0.0	0.0	1	1	400.0	400.0	1	1	1	150.79532	56.453533	0	0.212	0.0	0.002	-0.005	11.0
0.0	0.0	1	1	400.0	400.0	1	1	1	150.79532	56.453533	0	0.212	-0.001	-0.014	-0.004	11.0
0.0	0.0	1	1	400.0	400.0	1	1	1	150.79532	56.453533	0	0.212	0.0	-0.009	-0.004	11.0
0.0	0.0	1	1	400.0	400.0	1	1	1	150.79532	56.453533	0	0.213	-0.001	-0.029	-0.003	11.0
0.0	0.0	1	1	400.0	400.0	1	1	1	150.79532	56.453533	0	0.213	-0.002	-0.254	-0.003	11.0
0.0	0.0	1	1	400.0	400.0	1	1	1	150.79532	56.453533	0	0.213	0.0	0.0	-0.003	11.0
0.0	0.0	1	1	400.0	400.0	1	1	1	150.79532	56.453533	0	0.213	0.0	-0.01	-0.002	11.0
0.0	0.0	1	1	400.0	400.0	1	1	1	150.79532	56.453533	0	0.213	0.0	0.043	-0.002	11.0
0.0	0.0	1	1	400.0	400.0	1	1	1	150.79532	56.453533	0	0.213	0.0	0.043	-0.002	11.0
0.0	0.0	1	1	400.0	400.0	1	1	1	150.79532	56.453533	0	0.213	0.0	-0.01	-0.002	11.0
0.0	0.0	1	1	400.0	400.0	1	1	1	150.79532	56.453533	0	0.214	0.0	0.005	-0.002	11.0
0.0	0.0	1	1	400.0	400.0	1	1	1	150.79532	56.453533	0	0.214	-0.001	-0.014	-0.001	11.0
0.0	0.0	1	1	400.0	400.0	1	1	1	150.79532	56.453533	0	0.214	0.0	0.085	-0.001	11.0
0.0	0.0	1	1	400.0	400.0	1	1	1	150.79532	56.453533	0	0.214	0.0	0.008	-0.001	11.0
0.0	0.0	1	1	400.0	400.0	1	1	1	150.79532	56.453533	0	0.214	0.0	0.083	-0.001	11.0
0.0	0.0	1	1	400.0	400.0	1	1	1	150.79532	56.453533	0	0.214	0.0	0.009	-0.001	11.0
0.0	0.0	1	1	400.0	400.0	1	1	1	150.79532	56.453533	0	0.214	-0.001	-0.028	-0.001	11.0
0.0	0.0	1	1	400.0	400.0	1	1	1	150.79532	56.453533	0	0.214	0.0	0.024	0.0	11.0
0.0	0.0	1	1	400.0	400.0	1	1	1	150.79532	56.453533	0	0.214	0.0	0.039	0.0	11.0
0.0	0.0	1	1	400.0	400.0	1	1	1	150.79532	56.453533	0	0.214	-0.001	-0.182	0.0	11.0
0.0	0.0	1	1	400.0	400.0	1	1	1	150.79532	56.453533	0	0.214	-0.001	-0.027	0.0	11.0
0.0	0.0	1	1	400.0	400.0	1	1	1	150.79532	56.453533	0	0.214	0.0	-0.007	0.0	11.0
0.0	0.0	1	1	400.0	400.0	1	1	1	150.79532	56.453533	0	0.214	-0.001	-0.014	0.0	11.0
0.0	0.0	1	1	400.0	400.0	1	1	1	150.79532	56.453533	0	0.214	0.0	0.13	0.0	111.0
0.0	0.0	1	1	400.0	400.0	1	1	1	150.79532	56.453533	0	0.214	0.0	0.0	0.0	111.0
0.0	0.0	1	1	400.0	400.0	1	1	1	150.79532	56.453533	0	0.214	0.0	0.009	0.0	11.0
0.0	0.0	1	1	400.0	400.0	1	1	1	150.79532	56.453533	0	0.214	-0.001	-0.024	0.0	11.0
0.0	0.0	1	1	400.0	400.0	1	1	1	150.79532	56.453533	0	0.214	0.0	0.026	0.0	11.0
0.0	0.0	1	1	400.0	400.0	1	1	1	150.79532	56.453533	0	0.214	0.0	0.024	0.0	11.0
0.0	0.0	1	1	400.0	400.0	1	1	1	150.79532	56.453533	0	0.214	0.0	-0.01	0.0	111.0
0.0	0.0	1	1	400.0	400.0	1	1	1	150.79532	56.453533	0	0.214	0.0	0.008	0.0	11.0
0.0	0.0	1	1	400.0	400.0	1	1	1	150.79532	56.453533	0	0.214	0.0	0.061	0.0	11.0
0.0	0.0	1	1	400.0	400.0	1	1	1	150.79532	56.453533	0	0.214	0.0	0.038	0.0	11.0
0.0	0.0	1	1	400.0	400.0	1	1	1	150.79532	56.453533	0	0.214	0.0	0.008	0.0	11.0
0.0	0.0	1	1	400.0	400.0	1	1	1	150.79532	56.453533	0	0.214	-0.001	-0.018	0.0	11.0
0.0	0.0	1	1	400.0	400.0	1	1	1	150.79532	56.453533	0	0.214	-0.001	-0.061	0.0	11.0
0.0	0.0	1	1	400.0	400.0	1	1	1	150.79532	56.453533	0	0.214	-0.001	-0.065	0.0	11.0
0.0	0.0	1	1	400.0	400.0	1	1	1	150.79532	56.453533	0	0.214	0.0	0.007	0.0	11.0
0.0	0.0	1	1	400.0	400.0	1	1	1	150.79532	56.453533	0	0.214	0.0	0.045	0.0	11.0
0.0	0.0	1	1	400.0	400.0	1	1	1	150.79532	56.453533	0	0.214	-0.001	-0.02	0.0	11.0
0.0	0.0	1	1	400.0	400.0	1	1	1	150.79532	56.453533	0	0.214	-0.001	-0.03	0.0	11.0
0.0	0.0	1	1	400.0	400.0	1	1	1	150.79532	56.453533	0	0.214	0.0	0.025	0.0	111.0
0.0	0.0	1	1	400.0	400.0	1	1	1	150.79532	56.453533	0	0.214	0.0	0.0	0.0	111.0
0.0	0.0	1	1	400.0	400.0	1	1	1	150.79532	56.453533	0	0.214	0.0	0.022	0.0	111.0
0.0	0.0	1	1	400.0	400.0	1	1	1	150.79532	56.453533	0	0.214	0.0	0.033	0.0	111.0
0.0	0.0	1	1	400.0	400.0	1	1	1	150.79532	56.453533	0	0.214	0.0	0.016	0.0	111.0
0.0	0.0	1	1	400.0	400.0	1	1	1	150.79532	56.453533	0	0.214	0.0	0.02	0.0	11.0
0.0	0.0	1	1	400.0	400.0	1	1	1	150.79532	56.453533	0	0.214	0.0	0.008	0.0	11.0
0.0	0.0	1	1	400.0	400.0	1	1	1	150.79532	56.453533	0	0.214	0.0	0.037	0.0	111.0
0.0	0.0	1	1	400.0	400.0	1	1	1	150.79532	56.453533	0	0.214	-0.001	-0.018	0.0	11.0
0.0	0.0	1	1	400.0	400.0	1	1	1	150.79532	56.453533	0	0.214	-0.001	-0.021	0.0	111.0
0.0	0.0	1	1	400.0	400.0	1	1	1	150.79532	56.453533	0	0.214	-0.001	-0.014	0.0	111.0
0.0	0.0	1	1	400.0	400.0	1	1	1	150.79532	56.453533	0	0.214	-0.001	-0.014	0.0	111.0
0.0	0.0	1	1	400.0	400.0	1	1	1	150.79532	56.453533	0	0.214	-0.001	-0.024	0.0	111.0
0.0	0.0	1	1	400.0	400.0	1	1	1	150.79532	56.453533	0	0.214	0.0	0.014	0.0	111.0
0.0	0.0	1	1	400.0	400.0	1	1	1	150.79532	56.453533	0	0.214	0.0	0.026	0.0	111.0
0.0	0.0	1	1	400.0	400.0	1	1	1	150.79532	56.453533	0	0.214	0.0	0.029	0.0	111.0
0.0	0.0	1	1	400.0	400.0	1	1	1	150.79532	56.453533	0	0.214	0.0	0.002	0.0	111.0
0.0	0.0	1	1	400.0	400.0	1	1	1	150.79532	56.453533	0	0.214	0.0	-0.011	0.0	111.0
0.0	0.0	1	1	400.0	400.0	1	1	1	150.79532	56.453533	0	0.214	0.0	0.146	0.0	111.0
0.0	0.0	1	1	400.0	400.0	1	1	1	150.79532	56.453533	0	0.214	0.0	0.015	0.0	111.0
0.0	0.0	1	1	400.0	400.0	1	1	1	150.79532	56.453533	0	0.214	-0.001	-0.051	0.0	111.0
0.0	0.0	1	1	400.0	400.0	1	1	1	150.79532	56.453533	0	0.214	0.0	0.022	0.0	111.0
0.0	0.0	1	1	400.0	400.0	1	1	1	150.79532	56.453533	0	0.214	0.0	0.023	0.0	111.0
0.0	0.0	1	1	400.0	400.0	1	1	1	150.79532	56.453533	0	0.214	0.0	0.012	0.0	111.0
0.0	0.0	1	1	400.0	400.0	1	1	1	150.79532	56.453533	0	0.214	0.0	0.012	0.0	111.0
0.0	0.0	1	1	400.0	400.0	1	1	1	150.79532	56.453533	0	0.214	0.0	0.005	0.0	111.0
0.0	0.0	1	1	400.0	400.0	1	1	1	150.79532	56.453533	0	0.214	-0.001	-0.029	0.0	111.0
0.0	0.0	1	1	400.0	400.0	1	1	1	150.79532	56.453533	0	0.214	-0.001	-0.093	0.0	111.0
0.0	0.0	1	1	400.0	400.0	1	1	1	150.79532	56.453533	0	0.214	0.0	-0.002	0.0	111.0
0.0	0.0	1	1	400.0	400.0	1	1	1	150.79532	56.453533	0	0.214	-0.001	-0.026	0.0	111.0
0.0	0.0	1	1	400.0	400.0	1	1	1	150.79532	56.453533	0	0.214	-0.001	-0.06	0.0	11.0
0.0	0.0	1	1	400.0	400.0	1	1	1	150.79532	56.453533	0	0.214	0.0	-0.01	0.0	111.0
0.0	0.0	1	1	400.0	400.0	1	1	1	150.79532	56.453533	0	0.214	0.0	0.017	0.0	111.0
0.0	0.0	1	1	400.0	400.0	1	1	1	150.79532	56.453533	0	0.214	0.0	0.005	0.0	111.0
0.0	0.0	1	1	400.0	400.0	1	1	1	150.79532	56.453533	0	0.214	0.0	0.005	0.0	111.0
0.0	0.0	1	1	400.0	400.0	1	1	1	150.79532	56.453533	0	0.214	0.0	0.041	0.0	11.0
0.0	0.0	1	1	400.0	400.0	1	1	1	150.79532	56.453533	0	0.214	-0.001	-0.043	0.0	11.0
0.0	0.0	1	1	400.0	400.0	1	1	1	150.79532	56.453533	0	0.214	0.0	0.013	0.0	11.0
0.0	0.0	1	1	400.0	400.0	1	1	1	150.79532	56.453533	0	0.214	0.0	0.004	0.0	11.0
0.0	0.0	1	1	400.0	400.0	1	1	1	150.79532	56.453533	0	0.214	0.0	0.004	0.0	11.0
0.0	0.0	1	1	400.0	400.0	1	1	1	150.79532	56.453533	0	0.214	-0.001	-0.073	0.0	11.0
0.0	0.0	1	1	400.0	400.0	1	1	1	150.79532	56.453533	0	0.214	0.0	0.074	0.0	11.0
0.0	0.0	1	1	400.0	400.0	1	1	1	150.79532	56.453533	0	0.214	0.0	0.001	0.0	11.0
0.0	0.0	1	1	400.0	400.0	1	1	1	150.79532	56.453533	0	0.214	0.0	-0.01	0.0	11.0
0.0	0.0	1	1	400.0	400.0	1	1	1	150.79532	56.453533	0	0.214	-0.001	-0.025	0.0	11.0
0.0	0.0	1	1	400.0	400.0	1	1	1	150.79532	56.453533	0	0.214	0.0	0.013	0.0	11.0
0.0	0.0	1	1	400.0	400.0	1	1	1	150.79532	56.453533	0	0.214	0.0	0.013	0.0	11.0
0.0	0.0	1	1	400.0	400.0	1	1	1	150.79532	56.453533	0	0.214	0.0	0.01	0.0	11.0
0.0	0.0	1	1	400.0	400.0	1	1	1	150.79532	56.453533	0	0.214	0.0	-0.011	0.0	11.0
0.0	0.0	1	1	400.0	400.0	1	1	1	150.79532	56.453533	0	0.214	0.0	0.024	0.0	11.0
0.0	0.0	1	1	400.0	400.0	1	1	1	150.79532	56.453533	0	0.214	-0.001	-0.014	0.0	11.0
0.0	0.0	1	1	400.0	400.0	1	1	1	150.79532	56.453533	0	0.214	0.0	0.009	0.0	11.0
0.0	0.0	1	1	400.0	400.0	1	1	1	150.79532	56.453533	0	0.214	-0.001	-0.03	0.0	11.0
0.0	0.0	1	1	400.0	400.0	1	1	1	150.79532	56.453533	0	0.214	-0.001	-0.023	0.0	11.0
0.0	0.0	1	1	400.0	400.0	1	1	1	150.79532	56.453533	0	0.214	0.0	0.004	0.0	11.0
0.0	0.0	1	1	400.0	400.0	1	1	1	150.79532	56.453533	0	0.214	0.0	-0.008	0.0	11.0
0.0	0.0	1	1	400.0	400.0	1	1	1	150.79532	56.453533	0	0.214	0.0	0.023	0.0	11.0
0.0	0.0	1	1	400.0	400.0	1	1	1	150.79532	56.453533	0	0.214	0.0	0.032	0.0	11.0
0.0	0.0	1	1	400.0	400.0	1	1	1	150.79532	56.453533	0	0.214	0.0	-0.007	0.0	11.0
0.0	0.0	1	1	400.0	400.0	1	1	1	150.79532	56.453533	0	0.214	0.0	0.031	0.0	11.0
0.0	0.0	1	1	400.0	400.0	1	1	1	150.79532	56.453533	0	0.214	0.0	0.02	0.0	11.0
0.0	0.0	1	1	400.0	400.0	1	1	1	150.79532	56.453533	0	0.214	-0.001	-0.026	0.0	11.0
0.0	0.0	1	1	400.0	400.0	1	1	1	150.79532	56.453533	0	0.214	-0.001	-0.086	0.0	11.0
0.0	0.0	1	1	400.0	400.0	1	1	1	150.79532	56.453533	0	0.214	0.0	-0.023	0.0	11.0
0.0	0.0	1	1	400.0	400.0	1	1	1	150.79532	56.453533	0	0.214	0.0	-0.003	0.0	11.0
0.0	0.0	1	1	400.0	400.0	1	1	1	150.79532	56.453533	0	0.214	0.0	0.125	0.0	11.0
0.0	0.0	1	1	400.0	400.0	1	1	1	150.79532	56.453533	0	0.214	0.0	-0.001	0.0	11.0
0.0	0.0	1	1	400.0	400.0	1	1	1	150.79532	56.453533	0	0.214	0.0	0.016	0.0	11.0
0.0	0.0	1	1	400.0	400.0	1	1	1	150.79532	56.453533	0	0.214	0.0	0.028	0.0	11.0
0.0	0.0	1	1	400.0	400.0	1	1	1	150.79532	56.453533	0	0.214	0.0	0.016	0.0	11.0
0.0	0.0	1	1	400.0	400.0	1	1	1	150.79532	56.453533	0	0.214	-0.001	-0.102	0.0	11.0
0.0	0.0	1	1	400.0	400.0	1	1	1	150.79532	56.453533	0	0.214	0.0	0.003	0.0	11.0
0.0	0.0	1	1	400.0	400.0	1	1	1	150.79532	56.453533	0	0.214	-0.001	-0.021	0.0	11.0
0.0	0.0	1	1	400.0	400.0	1	1	1	150.79532	56.453533	0	0.214	-0.001	-0.017	0.0	11.0
0.0	0.0	1	1	400.0	400.0	1	1	1	150.79532	56.453533	0	0.214	0.0	0.027	0.0	11.0
0.0	0.0	1	1	400.0	400.0	1	1	1	150.79532	56.453533	0	0.214	0.0	0.024	0.0	11.0
0.0	0.0	1	1	400.0	400.0	1	1	1	150.79532	56.453533	0	0.214	0.0	0.021	0.0	11.0
0.0	0.0	1	1	400.0	400.0	1	1	1	150.79532	56.453533	0	0.214	0.0	0.0	0.0	11.0
0.0	0.0	1	1	400.0	400.0	1	1	1	150.79532	56.453533	0	0.214	-0.001	-0.025	0.0	11.0
0.0	0.0	1	1	400.0	400.0	1	1	1	150.79532	56.453533	0	0.214	-0.001	-0.032	0.0	11.0
0.0	0.0	1	1	400.0	400.0	1	1	1	150.79532	56.453533	0	0.214	-0.001	-0.018	0.0	11.0
0.0	0.0	1	1	400.0	400.0	1	1	1	150.79532	56.453533	0	0.214	-0.001	-0.017	0.0	11.0
0.0	0.0	1	1	400.0	400.0	1	1	1	150.79532	56.453533	0	0.214	0.0	0.093	0.0	11.0
0.0	0.0	1	1	400.0	400.0	1	1	1	150.79532	56.453533	0	0.214	-0.001	-0.018	0.0	11.0
0.0	0.0	1	1	400.0	400.0	1	1	1	150.79532	56.453533	0	0.214	0.0	0.034	0.0	11.0
0.0	0.0	1	1	400.0	400.0	1	1	1	150.79532	56.453533	0	0.214	-0.001	-0.029	0.0	11.0
0.0	0.0	1	1	400.0	400.0	1	1	1	150.79532	56.453533	0	0.214	0.0	0.047	0.0	11.0
0.0	0.0	1	1	400.0	400.0	1	1	1	150.79532	56.453533	0	0.214	0.0	0.005	0.0	11.0
0.0	0.0	1	1	400.0	400.0	1	1	1	150.79532	56.453533	0	0.214	0.0	0.017	0.0	11.0
0.0	0.0	1	1	400.0	400.0	1	1	1	150.79532	56.453533	0	0.214	0.0	0.013	0.0	11.0
0.0	0.0	1	1	400.0	400.0	1	1	1	150.79532	56.453533	0	0.214	-0.001	-0.054	0.0	11.0
0.0	0.0	1	1	400.0	400.0	1	1	1	150.79532	56.453533	0	0.214	-0.001	-0.044	0.0	11.0
0.0	0.0	1	1	400.0	400.0	1	1	1	150.79532	56.453533	0	0.214	0.0	0.032	0.0	11.0
0.0	0.0	1	1	400.0	400.0	1	1	1	150.79532	56.453533	0	0.214	0.0	0.012	0.0	11.0
0.0	0.0	1	1	400.0	400.0	1	1	1	150.79532	56.453533	0	0.214	0.0	0.036	0.0	11.0
0.0	0.0	1	1	400.0	400.0	1	1	1	150.79532	56.453533	0	0.214	0.0	0.036	0.0	11.0
0.0	0.0	1	1	400.0	400.0	1	1	1	150.79532	56.453533	0	0.214	0.0	0.024	0.0	11.0
0.0	0.0	1	1	400.0	400.0	1	1	1	150.79532	56.453533	0	0.214	0.0	0.009	0.0	11.0
0.0	0.0	1	1	400.0	400.0	1	1	1	150.79532	56.453533	0	0.214	0.0	0.009	0.0	111.0
0.0	0.0	1	1	400.0	400.0	1	1	1	150.79532	56.453533	0	0.214	-0.001	-0.021	0.0	111.0
0.0	0.0	1	1	400.0	400.0	1	1	1	150.79532	56.453533	0	0.214	0.0	-0.002	0.0	11.0
0.0	0.0	1	1	400.0	400.0	1	1	1	150.79532	56.453533	0	0.214	0.0	0.028	0.0	11.0
0.0	0.0	1	1	400.0	400.0	1	1	1	150.79532	56.453533	0	0.214	-0.001	-0.021	0.0	111.0
0.0	0.0	1	1	400.0	400.0	1	1	1	150.79532	56.453533	0	0.214	-0.001	-0.017	0.0	11.0
0.0	0.0	1	1	400.0	400.0	1	1	1	150.79532	56.453533	0	0.214	0.0	-0.009	0.0	11.0
0.0	0.0	1	1	400.0	400.0	1	1	1	150.79532	56.453533	0	0.214	0.0	0.005	0.0	11.0
0.0	0.0	1	1	400.0	400.0	1	1	1	150.79532	56.453533	0	0.214	0.0	0.016	0.0	11.0
0.0	0.0	1	1	400.0	400.0	1	1	1	150.79532	56.453533	0	0.214	0.0	0.001	0.0	11.0
0.0	0.0	1	1	400.0	400.0	1	1	1	150.79532	56.453533	0	0.214	0.0	0.004	0.0	11.0
0.0	0.0	1	1	400.0	400.0	1	1	1	150.79532	56.453533	0	0.214	0.0	-0.001	0.0	11.0
0.0	0.0	1	1	400.0	400.0	1	1	1	150.79532	56.453533	0	0.214	0.0	0.019	0.0	11.0
0.0	0.0	1	1	400.0	400.0	1	1	1	150.79532	56.453533	0	0.214	0.0	-0.002	0.0	11.0
0.0	0.0	1	1	400.0	400.0	1	1	1	150.79532	56.453533	0	0.214	0.0	0.016	0.0	11.0
0.0	0.0	1	1	400.0	400.0	1	1	1	150.79532	56.453533	0	0.214	-0.001	-0.037	0.0	11.0
0.0	0.0	1	1	400.0	400.0	1	1	1	150.79532	56.453533	0	0.214	-0.001	-0.225	0.0	11.0
0.0	0.0	1	1	400.0	400.0	1	1	1	150.79532	56.453533	0	0.214	-0.001	-0.032	0.0	11.0
0.0	0.0	1	1	400.0	400.0	1	1	1	150.79532	56.453533	0	0.214	0.0	0.045	0.0	11.0
0.0	0.0	1	1	400.0	400.0	1	1	1	150.79532	56.453533	0	0.214	0.0	0.031	0.0	11.0
0.0	0.0	1	1	400.0	400.0	1	1	1	150.79532	56.453533	0	0.214	0.0	0.0	0.0	11.0
5555.5557	400.0	1	2	300.99503	400.0	0	1	2	150.79532	56.453533	1	0.214	0.0	-0.002	0.0	11.0
5555.5557	400.0	1	2	300.99503	400.0	0	1	2	150.79532	56.453533	1	0.214	-0.001	-0.063	0.0	11.0
5555.5557	400.0	1	2	300.99503	400.0	0	1	2	150.79532	56.453533	1	0.214	0.0	0.028	0.0	11.0
5555.5557	400.0	1	2	300.99503	400.0	0	1	2	150.79532	56.453533	1	0.214	0.002	0.307	0.392	11.0
5555.5557	400.0	1	2	300.99503	400.0	0	1	2	150.79532	56.453533	1	0.214	0.004	0.423	0.392	11.0
5555.5557	400.0	1	2	300.99503	400.0	0	1	2	150.79532	56.453533	1	0.214	0.008	0.722	0.757	11.0
5555.5557	400.0	1	2	300.99503	400.0	0	1	2	150.79532	56.453533	1	0.214	0.018	1.319	1.413	11.0
5555.5557	400.0	1	2	300.99503	400.0	0	1	2	150.79532	56.453533	1	0.214	0.027	1.412	1.413	11.0
5555.5557	400.0	1	2	300.99503	400.0	0	1	2	150.79532	56.453533	1	0.214	0.038	1.685	1.706	11.0
5555.5557	400.0	1	2	300.99503	400.0	0	1	2	150.79532	56.453533	1	0.215	0.05	2.025	2.232	11.0
5555.5557	400.0	1	2	300.99503	400.0	0	1	2	150.79532	56.453533	1	0.215	0.064	2.218	2.232	11.0
5555.5557	400.0	1	2	300.99503	400.0	0	1	2	150.79532	56.453533	1	0.215	0.078	2.482	2.467	11.0
5555.5557	400.0	1	2	300.99503	400.0	0	1	2	150.79532	56.453533	1	0.215	0.092	2.482	2.467	11.0
5555.5557	400.0	1	2	300.99503	400.0	0	1	2	150.79532	56.453533	1	0.215	0.106	2.872	2.889	11.0
5555.5557	400.0	1	2	300.99503	400.0	0	1	2	150.79532	56.453533	1	0.216	0.12	3.045	3.079	11.0
5555.5557	400.0	1	2	300.99503	400.0	0	1	2	150.79532	56.453533	1	0.216	0.133	3.14	3.079	11.0
5555.5557	400.0	1	2	300.99503	400.0	0	1	2	150.79532	56.453533	1	0.216	0.148	3.448	3.417	11.0
5555.5557	400.0	1	2	300.99503	400.0	0	1	2	150.79532	56.453533	1	0.216	0.162	3.475	3.569	11.0
5555.5557	400.0	1	2	300.99503	400.0	0	1	2	150.79532	56.453533	1	0.216	0.174	3.609	3.569	11.0
5555.5557	400.0	1	2	300.99503	400.0	0	1	2	150.79532	56.453533	1	0.216	0.188	3.847	3.84	11.0
5555.5557	400.0	1	2	300.99503	400.0	0	1	2	150.79532	56.453533	1	0.216	0.201	3.872	3.84	11.0
5555.5557	400.0	1	2	300.99503	400.0	0	1	2	150.79532	56.453533	1	0.216	0.213	3.943	3.963	11.0
5555.5557	400.0	1	2	300.99503	400.0	0	1	2	150.79532	56.453533	1	0.216	0.227	4.122	4.181	11.0
5555.5557	400.0	1	2	300.99503	400.0	0	1	2	150.79532	56.453533	1	0.216	0.239	4.162	4.181	11.0
5555.5557	400.0	1	2	300.99503	400.0	0	1	2	150.79532	56.453533	1	0.216	0.25	4.268	4.279	11.0
5555.5557	400.0	1	2	300.99503	400.0	0	1	2	150.79532	56.453533	1	0.216	0.262	4.476	4.453	11.0
5555.5557	400.0	1	2	300.99503	400.0	0	1	2	150.79532	56.453533	1	0.216	0.272	4.458	4.453	11.0
5555.5557	400.0	1	2	300.99503	400.0	0	1	2	150.79532	56.453533	1	0.216	0.283	4.608	4.604	11.0
5555.5557	400.0	1	2	300.99503	400.0	0	1	2	150.79532	56.453533	1	0.216	0.293	4.605	4.604	11.0
5555.5557	400.0	1	2	300.99503	400.0	0	1	2	150.79532	56.453533	1	0.216	0.302	4.589	4.604	11.0
5555.5557	400.0	1	2	300.99503	400.0	0	1	2	150.79532	56.453533	1	0.216	0.31	4.794	4.794	11.0
5555.5557	400.0	1	2	300.99503	400.0	0	1	2	150.79532	56.453533	1	0.216	0.318	4.762	4.794	11.0
5555.5557	400.0	1	2	300.99503	400.0	0	1	2	150.79532	56.453533	1	0.216	0.326	4.835	4.847	11.0
5555.5557	400.0	1	2	300.99503	400.0	0	1	2	150.79532	56.453533	1	0.216	0.334	4.932	4.945	11.0
5555.5557	400.0	1	2	300.99503	400.0	0	1	2	150.79532	56.453533	1	0.216	0.342	4.955	4.945	11.0
5555.5557	400.0	1	2	300.99503	400.0	0	1	2	150.79532	56.453533	1	0.216	0.348	4.963	4.989	11.0
5555.5557	400.0	1	2	300.99503	400.0	0	1	2	150.79532	56.453533	1	0.216	0.354	4.992	4.989	11.0
5555.5557	400.0	1	2	300.99503	400.0	0	1	2	150.79532	56.453533	1	0.216	0.361	5.063	5.068	11.0
5555.5557	400.0	1	2	300.99503	400.0	0	1	2	150.79532	56.453533	1	0.216	0.367	5.091	5.102	11.0
5555.5557	400.0	1	2	300.99503	400.0	0	1	2	150.79532	56.453533	1	0.216	0.373	5.108	5.102	11.0
5555.5557	400.0	1	2	300.99503	400.0	0	1	2	150.79532	56.453533	1	0.216	0.379	5.17	5.165	11.0
5555.5557	400.0	1	2	300.99503	400.0	0	1	2	150.79532	56.453533	1	0.216	0.384	5.21	5.192	11.0
5555.5557	400.0	1	2	300.99503	400.0	0	1	2	150.79532	56.453533	1	0.216	0.388	5.157	5.192	11.0
5555.5557	400.0	1	2	300.99503	400.0	0	1	2	150.79532	56.453533	1	0.216	0.392	5.24	5.244	11.0
5555.5557	400.0	1	2	300.99503	400.0	0	1	2	150.79532	56.453533	1	0.216	0.396	5.236	5.244	11.0
5555.5557	400.0	1	2	300.99503	400.0	0	1	2	150.79532	56.453533	1	0.216	0.401	5.338	5.287	11.0
5555.5557	400.0	1	2	300.99503	400.0	0	1	2	150.79532	56.453533	1	0.216	0.404	5.326	5.307	11.0
5555.5557	400.0	1	2	300.99503	400.0	0	1	2	150.79532	56.453533	1	0.216	0.407	5.335	5.307	11.0
5555.5557	400.0	1	2	300.99503	400.0	0	1	2	150.79532	56.453533	1	0.216	0.41	5.344	5.34	11.0
5555.5557	400.0	1	2	300.99503	400.0	0	1	2	150.79532	56.453533	1	0.216	0.412	5.293	5.356	11.0
5555.5557	400.0	1	2	300.99503	400.0	0	1	2	150.79532	56.453533	1	0.216	0.415	5.375	5.356	11.0
5555.5557	400.0	1	2	300.99503	400.0	0	1	2	150.79532	56.453533	1	0.216	0.419	5.355	5.385	11.0
5555.5557	400.0	1	2	300.99503	400.0	0	1	2	150.79532	56.453533	1	0.216	0.422	5.354	5.385	11.0
5555.5557	400.0	1	2	300.99503	400.0	0	1	2	150.79532	56.453533	1	0.216	0.424	5.348	5.397	11.0
5555.5557	400.0	1	2	300.99503	400.0	0	1	2	150.79532	56.453533	1	0.216	0.426	5.469	5.419	11.0
5555.5557	400.0	1	2	300.99503	400.0	0	1	2	150.79532	56.453533	1	0.216	0.428	5.413	5.419	11.0
5555.5557	400.0	1	2	300.99503	400.0	0	1	2	150.79532	56.453533	1	0.216	0.429	5.398	5.429	11.0
5555.5557	400.0	1	2	300.99503	400.0	0	1	2	150.79532	56.453533	1	0.216	0.431	5.439	5.448	11.0
5555.5557	400.0	1	2	300.99503	400.0	0	1	2	150.79532	56.453533	1	0.216	0.433	5.482	5.448	11.0
5555.5557	400.0	1	2	300.99503	400.0	0	1	2	150.79532	56.453533	1	0.216	0.434	5.486	5.455	11.0
5555.5557	400.0	1	2	300.99503	400.0	0	1	2	150.79532	56.453533	1	0.217	0.436	5.451	5.455	11.0
5555.5557	400.0	1	2	300.99503	400.0	0	1	2	150.79532	56.453533	1	0.217	0.437	5.496	5.47	11.0
5555.5557	400.0	1	2	300.99503	400.0	0	1	2	150.79532	56.453533	1	0.217	0.438	5.293	5.476	11.0
5555.5557	400.0	1	2	300.99503	400.0	0	1	2	150.79532	56.453533	1	0.217	0.44	5.489	5.476	11.0
5555.5557	400.0	1	2	300.99503	400.0	0	1	2	150.79532	56.453533	1	0.217	0.441	5.494	5.488	11.0
5555.5557	400.0	1	2	300.99503	400.0	0	1	2	150.79532	56.453533	1	0.217	0.441	5.488	5.493	11.0
5555.5557	400.0	1	2	300.99503	400.0	0	1	2	150.79532	56.453533	1	0.217	0.441	5.484	5.493	11.0
5555.5557	400.0	1	2	300.99503	400.0	0	1	2	150.79532	56.453533	1	0.217	0.442	5.562	5.503	11.0
5555.5557	400.0	1	2	300.99503	400.0	0	1	2	150.79532	56.453533	1	0.217	0.442	5.51	5.503	11.0
5555.5557	400.0	1	2	300.99503	400.0	0	1	2	150.79532	56.453533	1	0.217	0.442	5.484	5.51	11.0
5555.5557	400.0	1	2	300.99503	400.0	0	1	2	150.79532	56.453533	1	0.217	0.442	5.545	5.514	11.0
5555.5557	400.0	1	2	300.99503	400.0	0	1	2	150.79532	56.453533	1	0.217	0.442	5.554	5.514	11.0
5555.5557	400.0	1	2	300.99503	400.0	0	1	2	150.79532	56.453533	1	0.217	0.442	5.521	5.521	11.0
5555.5557	400.0	1	2	300.99503	400.0	0	1	2	150.79532	56.453533	1	0.217	0.442	5.495	5.524	11.0
5555.5557	400.0	1	2	300.99503	400.0	0	1	2	150.79532	56.453533	1	0.217	0.442	5.474	5.524	11.0
5555.5557	400.0	1	2	300.99503	400.0	0	1	2	150.79532	56.453533	1	0.217	0.442	5.421	5.529	11.0
5555.5557	400.0	1	2	300.99503	400.0	0	1	2	150.79532	56.453533	1	0.217	0.442	5.53	5.529	11.0
5555.5557	400.0	1	2	300.99503	400.0	0	1	2	150.79532	56.453533	1	0.217	0.443	5.569	5.531	11.0
5555.5557	400.0	1	2	300.99503	400.0	0	1	2	150.79532	56.453533	1	0.217	0.443	5.534	5.535	11.0
5555.5557	400.0	1	2	300.99503	400.0	0	1	2	150.79532	56.453533	1	0.217	0.444	5.555	5.535	11.0
5555.5557	400.0	1	2	300.99503	400.0	0	1	2	150.79532	56.453533	1	0.217	0.445	5.537	5.537	11.0
5555.5557	400.0	1	2	300.99503	400.0	0	1	2	150.79532	56.453533	1	0.217	0.446	5.493	5.541	11.0
5555.5557	400.0	1	2	300.99503	400.0	0	1	2	150.79532	56.453533	1	0.217	0.448	5.739	5.541	11.0
5555.5557	400.0	1	2	300.99503	400.0	0	1	2	150.79532	56.453533	1	0.217	0.448	5.544	5.544	11.0
5555.5557	400.0	1	2	300.99503	400.0	0	1	2	150.79532	56.453533	1	0.217	0.448	5.543	5.544	11.0
5555.5557	400.0	1	2	300.99503	400.0	0	1	2	150.79532	56.453533	1	0.217	0.448	5.535	5.545	11.0
5555.5557	400.0	1	2	300.99503	400.0	0	1	2	150.79532	56.453533	1	0.217	0.45	5.66	5.547	11.0
5555.5557	400.0	1	2	300.99503	400.0	0	1	2	150.79532	56.453533	1	0.217	0.451	5.535	5.547	111.0
5555.5557	400.0	1	2	300.99503	400.0	0	1	2	150.79532	56.453533	1	0.217	0.452	5.569	5.548	11.0
5555.5557	400.0	1	2	300.99503	400.0	0	1	2	150.79532	56.453533	1	0.217	0.454	5.568	5.548	11.0
5555.5557	400.0	1	2	300.99503	400.0	0	1	2	150.79532	56.453533	1	0.217	0.454	5.533	5.55	11.0
5555.5557	400.0	1	2	300.99503	400.0	0	1	2	150.79532	56.453533	1	0.217	0.455	5.601	5.55	11.0
5555.5557	400.0	1	2	300.99503	400.0	0	1	2	150.79532	56.453533	1	0.217	0.457	5.615	5.55	11.0
5555.5557	400.0	1	2	300.99503	400.0	0	1	2	150.79532	56.453533	1	0.217	0.459	5.582	5.552	11.0
5555.5557	400.0	1	2	300.99503	400.0	0	1	2	150.79532	56.453533	1	0.217	0.461	5.587	5.553	11.0
5555.5557	400.0	1	2	300.99503	400.0	0	1	2	150.79532	56.453533	1	0.217	0.46	5.552	5.553	11.0
5555.5557	400.0	1	2	300.99503	400.0	0	1	2	150.79532	56.453533	1	0.217	0.461	5.597	5.554	11.0
5555.5557	400.0	1	2	300.99503	400.0	0	1	2	150.79532	56.453533	1	0.217	0.461	5.625	5.554	11.0
5555.5557	400.0	1	2	300.99503	400.0	0	1	2	150.79532	56.453533	1	0.217	0.46	5.556	5.554	11.0
5555.5557	400.0	1	2	300.99503	400.0	0	1	2	150.79532	56.453533	1	0.217	0.461	5.625	5.555	11.0
5555.5557	400.0	1	2	300.99503	400.0	0	1	2	150.79532	56.453533	1	0.217	0.46	5.498	5.555	11.0
5555.5557	400.0	1	2	300.99503	400.0	0	1	2	150.79532	56.453533	1	0.217	0.461	5.571	5.556	11.0
5555.5557	400.0	1	2	300.99503	400.0	0	1	2	150.79532	56.453533	1	0.217	0.46	5.551	5.556	11.0
5555.5557	400.0	1	2	300.99503	400.0	0	1	2	150.79532	56.453533	1	0.217	0.46	5.49	5.556	11.0
5555.5557	400.0	1	2	300.99503	400.0	0	1	2	150.79532	56.453533	1	0.217	0.461	5.581	5.557	11.0
5555.5557	400.0	1	2	300.99503	400.0	0	1	2	150.79532	56.453533	1	0.217	0.461	5.58	5.557	11.0
5555.5557	400.0	1	2	300.99503	400.0	0	1	2	150.79532	56.453533	1	0.217	0.46	5.513	5.557	11.0
5555.5557	400.0	1	2	300.99503	400.0	0	1	2	150.79532	56.453533	1	0.217	0.461	5.565	5.559	11.0
5555.5557	400.0	1	2	300.99503	400.0	0	1	2	150.79532	56.453533	1	0.217	0.46	5.548	5.559	11.0
5555.5557	400.0	1	2	300.99503	400.0	0	1	2	150.79532	56.453533	1	0.217	0.46	5.522	5.559	11.0
5555.5557	400.0	1	2	300.99503	400.0	0	1	2	150.79532	56.453533	1	0.217	0.461	5.6	5.56	11.0
5555.5557	400.0	1	2	300.99503	400.0	0	1	2	150.79532	56.453533	1	0.218	0.46	5.53	5.56	11.0
5555.5557	400.0	1	2	300.99503	400.0	0	1	2	150.79532	56.453533	1	0.218	0.46	5.511	5.56	11.0
5555.5557	400.0	1	2	300.99503	400.0	0	1	2	150.79532	56.453533	1	0.218	0.46	5.519	5.56	11.0
5555.5557	400.0	1	2	300.99503	400.0	0	1	2	150.79532	56.453533	1	0.218	0.46	5.532	5.56	11.0
5555.5557	400.0	1	2	300.99503	400.0	0	1	2	150.79532	56.453533	1	0.218	0.461	5.566	5.56	11.0
5555.5557	400.0	1	2	300.99503	400.0	0	1	2	150.79532	56.453533	1	0.218	0.461	5.604	5.56	11.0
5555.5557	400.0	1	2	300.99503	400.0	0	1	2	150.79532	56.453533	1	0.218	0.46	5.529	5.561	11.0
5555.5557	400.0	1	2	300.99503	400.0	0	1	2	150.79532	56.453533	1	0.218	0.461	5.599	5.561	11.0
5555.5557	400.0	1	2	300.99503	400.0	0	1	2	150.79532	56.453533	1	0.218	0.46	5.546	5.561	11.0
5555.5557	400.0	1	2	300.99503	400.0	0	1	2	150.79532	56.453533	1	0.218	0.46	5.535	5.561	11.0
5555.5557	400.0	1	2	300.99503	400.0	0	1	2	150.79532	56.453533	1	0.218	0.46	5.548	5.561	11.0
5555.5557	400.0	1	2	300.99503	400.0	0	1	2	150.79532	56.453533	1	0.218	0.46	5.537	5.561	11.0
5555.5557	400.0	1	2	300.99503	400.0	0	1	2	150.79532	56.453533	1	0.218	0.461	5.672	5.561	11.0
5555.5557	400.0	1	2	300.99503	400.0	0	1	2	150.79532	56.453533	1	0.218	0.461	5.685	5.561	11.0
5555.5557	400.0	1	2	300.99503	400.0	0	1	2	150.79532	56.453533	1	0.218	0.46	5.544	5.561	11.0
5555.5557	400.0	1	2	300.99503	400.0	0	1	2	150.79532	56.453533	1	0.218	0.46	5.531	5.561	11.0
5555.5557	400.0	1	2	300.99503	400.0	0	1	2	150.79532	56.453533	1	0.218	0.46	5.521	5.561	11.0
5555.5557	400.0	1	2	300.99503	400.0	1	1	2	150.79532	56.453533	1	0.218	0.46	5.399	5.562	11.0
5555.5557	400.0	1	2	300.99503	400.0	1	1	2	150.79532	56.453533	1	0.218	0.461	5.564	5.562	11.0
5555.5557	400.0	1	2	300.99503	400.0	1	1	2	150.79532	56.453533	1	0.218	0.461	5.609	5.562	11.0
5555.5557	400.0	1	2	300.99503	400.0	1	1	2	150.79532	56.453533	1	0.218	0.461	5.585	5.562	11.0
5555.5557	400.0	1	2	300.99503	400.0	1	1	2	150.79532	56.453533	1	0.218	0.461	5.588	5.562	111.0
5555.5557	400.0	1	2	300.99503	400.0	1	1	2	150.79532	56.453533	1	0.218	0.462	5.807	5.562	111.0
5555.5557	400.0	1	2	300.99503	400.0	1	1	2	150.79532	56.453533	1	0.218	0.46	5.544	5.562	11.0
5555.5557	400.0	1	2	300.99503	400.0	1	1	2	150.79532	56.453533	1	0.218	0.461	5.559	5.562	11.0
5555.5557	400.0	1	2	300.99503	400.0	1	1	2	150.79532	56.453533	1	0.218	0.46	5.55	5.562	11.0
5555.5557	400.0	1	2	300.99503	400.0	1	1	2	150.79532	56.453533	1	0.218	0.46	5.554	5.562	11.0
5555.5557	400.0	1	2	300.99503	400.0	1	1	2	150.79532	56.453533	1	0.218	0.46	5.541	5.562	11.0
5555.5557	400.0	1	2	300.99503	400.0	1	1	2	150.79532	56.453533	1	0.218	0.46	5.539	5.562	11.0
5555.5557	400.0	1	2	300.99503	400.0	1	1	2	150.79532	56.453533	1	0.218	0.46	5.553	5.562	11.0
5555.5557	400.0	1	2	300.99503	400.0	1	1	2	150.79532	56.453533	1	0.218	0.461	5.566	5.562	11.0
5555.5557	400.0	1	2	300.99503	400.0	1	1	2	150.79532	56.453533	1	0.218	0.46	5.543	5.562	11.0
5555.5557	400.0	1	2	300.99503	400.0	1	1	2	150.79532	56.453533	1	0.218	0.46	5.546	5.562	11.0
5555.5557	400.0	1	2	300.99503	400.0	1	1	2	150.79532	56.453533	1	0.218	0.46	5.539	5.562	11.0
5555.5557	400.0	1	2	300.99503	400.0	1	1	2	150.79532	56.453533	1	0.218	0.461	5.581	5.562	11.0
5555.5557	400.0	1	2	300.99503	400.0	1	1	2	150.79532	56.453533	1	0.218	0.461	5.602	5.562	11.0
5555.5557	400.0	1	2	300.99503	400.0	1	1	2	150.79532	56.453533	1	0.218	0.461	5.59	5.562	11.0
5555.5557	400.0	1	2	300.99503	400.0	1	1	2	150.79532	56.453533	1	0.218	0.46	5.552	5.562	11.0
5555.5557	400.0	1	2	300.99503	400.0	1	1	2	150.79532	56.453533	1	0.218	0.46	5.52	5.562	11.0
5555.5557	400.0	1	2	300.99503	400.0	1	1	2	150.79532	56.453533	1	0.218	0.46	5.552	5.562	11.0
5555.5557	400.0	1	2	300.99503	400.0	1	1	2	150.79532	56.453533	1	0.218	0.461	5.566	5.562	11.0
5555.5557	400.0	1	2	300.99503	400.0	1	1	2	150.79532	56.453533	1	0.218	0.46	5.434	5.562	11.0
5555.5557	400.0	1	2	300.99503	400.0	1	1	2	150.79532	56.453533	1	0.218	0.46	5.532	5.562	11.0
5555.5557	400.0	1	2	300.99503	400.0	1	1	2	150.79532	56.453533	1	0.218	0.461	5.604	5.562	11.0
5555.5557	400.0	1	2	300.99503	400.0	1	1	2	150.79532	56.453533	1	0.218	0.46	5.547	5.562	11.0
5555.5557	400.0	1	2	300.99503	400.0	1	1	2	150.79532	56.453533	1	0.218	0.461	5.601	5.562	11.0
5555.5557	400.0	1	2	300.99503	400.0	1	1	2	150.79532	56.453533	1	0.218	0.461	5.569	5.562	11.0
5555.5557	400.0	1	2	300.99503	400.0	1	1	2	150.79532	56.453533	1	0.218	0.46	5.54	5.562	11.0
5555.5557	400.0	1	2	300.99503	400.0	1	1	2	150.79532	56.453533	1	0.218	0.461	5.589	5.562	11.0
5555.5557	400.0	1	2	300.99503	400.0	1	1	2	150.79532	56.453533	1	0.218	0.461	5.585	5.562	11.0
5555.5557	400.0	1	2	300.99503	400.0	1	1	2	150.79532	56.453533	1	0.218	0.46	5.533	5.562	11.0
5555.5557	400.0	1	2	300.99503	400.0	1	1	2	150.79532	56.453533	1	0.218	0.46	5.533	5.562	11.0
5555.5557	400.0	1	2	300.99503	400.0	1	1	2	150.79532	56.453533	1	0.218	0.46	5.556	5.562	11.0
5555.5557	400.0	1	2	300.99503	400.0	1	1	2	150.79532	56.453533	1	0.218	0.461	5.565	5.562	11.0
5555.5557	400.0	1	2	300.99503	400.0	1	1	2	150.79532	56.453533	1	0.218	0.46	5.519	5.562	11.0
5555.5557	400.0	1	2	300.99503	400.0	1	1	2	150.79532	56.453533	1	0.218	0.46	5.537	5.562	11.0
5555.5557	400.0	1	2	300.99503	400.0	1	1	2	150.79532	56.453533	1	0.218	0.461	5.56	5.562	11.0
5555.5557	400.0	1	2	300.99503	400.0	1	1	2	150.79532	56.453533	1	0.218	0.461	5.735	5.562	11.0
5555.5557	400.0	1	2	300.99503	400.0	1	1	2	150.79532	56.453533	1	0.218	0.461	5.565	5.562	11.0
5555.5557	400.0	1	2	300.99503	400.0	1	1	2	150.79532	56.453533	1	0.218	0.461	5.661	5.562	11.0
5555.5557	400.0	1	2	300.99503	400.0	1	1	2	150.79532	56.453533	1	0.218	0.461	5.597	5.562	11.0
5555.5557	400.0	1	2	300.99503	400.0	1	1	2	150.79532	56.453533	1	0.218	0.461	5.566	5.562	11.0
5555.5557	400.0	1	2	300.99503	400.0	1	1	2	150.79532	56.453533	1	0.218	0.461	5.6	5.562	11.0
5555.5557	400.0	1	2	300.99503	400.0	1	1	2	150.79532	56.453533	1	0.218	0.461	5.612	5.562	11.0
5555.5557	400.0	1	2	300.99503	400.0	1	1	2	150.79532	56.453533	1	0.218	0.46	5.524	5.562	11.0
5555.5557	400.0	1	2	300.99503	400.0	1	1	2	150.79532	56.453533	1	0.218	0.461	5.622	5.562	11.0
5555.5557	400.0	1	2	300.99503	400.0	1	1	2	150.79532	56.453533	1	0.218	0.461	5.57	5.562	11.0
5555.5557	400.0	1	2	300.99503	400.0	1	1	2	150.79532	56.453533	1	0.218	0.46	5.545	5.562	11.0
5555.5557	400.0	1	2	300.99503	400.0	1	1	2	150.79532	56.453533	1	0.218	0.461	5.559	5.562	11.0
5555.5557	400.0	1	2	300.99503	400.0	1	1	2	150.79532	56.453533	1	0.218	0.461	5.571	5.562	11.0
5555.5557	400.0	1	2	300.99503	400.0	1	1	2	150.79532	56.453533	1	0.218	0.461	5.558	5.562	111.0
5555.5557	400.0	1	2	300.99503	400.0	1	1	2	150.79532	56.453533	1	0.218	0.461	5.569	5.562	11.0
5555.5557	400.0	1	2	300.99503	400.0	1	1	2	150.79532	56.453533	1	0.218	0.46	5.562	5.562	11.0
5555.5557	400.0	1	2	300.99503	400.0	1	1	2	150.79532	56.453533	1	0.218	0.461	5.588	5.562	111.0
5555.5557	400.0	1	2	300.99503	400.0	1	1	2	150.79532	56.453533	1	0.218	0.461	5.576	5.562	11.0
5555.5557	400.0	1	2	300.99503	400.0	1	1	2	150.79532	56.453533	1	0.218	0.46	5.539	5.562	11.0
5555.5557	400.0	1	2	300.99503	400.0	1	1	2	150.79532	56.453533	1	0.218	0.461	5.587	5.562	11.0
5555.5557	400.0	1	2	300.99503	400.0	1	1	2	150.79532	56.453533	1	0.218	0.46	5.504	5.562	11.0
5555.5557	400.0	1	2	300.99503	400.0	1	1	2	150.79532	56.453533	1	0.218	0.461	5.628	5.562	11.0
5555.5557	400.0	1	2	300.99503	400.0	1	1	2	150.79532	56.453533	1	0.218	0.46	5.522	5.562	11.0
5555.5557	400.0	1	2	300.99503	400.0	1	1	2	150.79532	56.453533	1	0.218	0.461	5.591	5.562	11.0
5555.5557	400.0	1	2	300.99503	400.0	1	1	2	150.79532	56.453533	1	0.218	0.461	5.583	5.562	11.0
5555.5557	400.0	1	2	300.99503	400.0	1	1	2	150.79532	56.453533	1	0.218	0.46	5.526	5.562	11.0
5555.5557	400.0	1	2	300.99503	400.0	1	1	2	150.79532	56.453533	1	0.218	0.46	5.471	5.562	11.0
5555.5557	400.0	1	2	300.99503	400.0	1	1	2	150.79532	56.453533	1	0.218	0.461	5.578	5.562	11.0
5555.5557	400.0	1	2	300.99503	400.0	1	1	2	150.79532	56.453533	1	0.218	0.461	5.561	5.562	11.0
5555.5557	400.0	1	2	300.99503	400.0	1	1	2	150.79532	56.453533	1	0.218	0.461	5.564	5.562	11.0
5555.5557	400.0	1	2	300.99503	400.0	1	1	2	150.79532	56.453533	1	0.218	0.461	5.742	5.562	11.0
5555.5557	400.0	1	2	300.99503	400.0	1	1	2	150.79532	56.453533	1	0.218	0.461	5.579	5.562	11.0
5555.5557	400.0	1	2	300.99503	400.0	1	1	2	150.79532	56.453533	1	0.218	0.461	5.56	5.562	11.0
5555.5557	400.0	1	2	300.99503	400.0	1	1	2	150.79532	56.453533	1	0.218	0.46	5.532	5.562	11.0
5555.5557	400.0	1	2	300.99503	400.0	1	1	2	150.79532	56.453533	1	0.218	0.461	5.598	5.562	11.0
5555.5557	400.0	1	2	300.99503	400.0	1	1	2	150.79532	56.453533	1	0.218	0.461	5.577	5.562	11.0
5555.5557	400.0	1	2	300.99503	400.0	1	1	2	150.79532	56.453533	1	0.218	0.461	5.579	5.562	11.0
5555.5557	400.0	1	2	300.99503	400.0	1	1	2	150.79532	56.453533	1	0.218	0.461	5.701	5.562	11.0
5555.5557	400.0	1	2	300.99503	400.0	1	1	2	150.79532	56.453533	1	0.218	0.461	5.585	5.562	11.0
5555.5557	400.0	1	2	300.99503	400.0	1	1	2	150.79532	56.453533	1	0.218	0.461	5.578	5.562	11.0
5555.5557	400.0	1	2	300.99503	400.0	1	1	2	150.79532	56.453533	1	0.218	0.461	5.561	5.562	11.0
5555.5557	400.0	1	2	300.99503	400.0	1	1	2	150.79532	56.453533	1	0.218	0.461	5.581	5.562	11.0
5555.5557	400.0	1	2	300.99503	400.0	1	1	2	150.79532	56.453533	1	0.218	0.46	5.462	5.562	11.0
5555.5557	400.0	1	2	300.99503	400.0	1	1	2	150.79532	56.453533	1	0.218	0.46	5.332	5.562	11.0
5555.5557	400.0	1	2	300.99503	400.0	1	1	2	150.79532	56.453533	1	0.218	0.46	5.525	5.562	11.0
5555.5557	400.0	1	2	300.99503	400.0	1	1	2	150.79532	56.453533	1	0.218	0.461	5.558	5.562	11.0
5555.5557	400.0	1	2	300.99503	400.0	1	1	2	150.79532	56.453533	1	0.218	0.461	5.62	5.562	11.0
5555.5557	400.0	1	2	300.99503	400.0	1	1	2	150.79532	56.453533	1	0.218	0.461	5.579	5.562	11.0
5555.5557	400.0	1	2	300.99503	400.0	1	1	2	150.79532	56.453533	1	0.218	0.461	5.582	5.562	11.0
5555.5557	400.0	1	2	300.99503	400.0	1	1	2	150.79532	56.453533	1	0.218	0.46	5.416	5.562	11.0
5555.5557	400.0	1	2	300.99503	400.0	1	1	2	150.79532	56.453533	1	0.218	0.461	5.604	5.562	11.0
5555.5557	400.0	1	2	300.99503	400.0	1	1	2	150.79532	56.453533	1	0.218	0.461	5.601	5.562	11.0
5555.5557	400.0	1	2	300.99503	400.0	1	1	2	150.79532	56.453533	1	0.218	0.461	5.593	5.562	11.0
5555.5557	400.0	1	2	300.99503	400.0	1	1	2	150.79532	56.453533	1	0.218	0.461	5.585	5.562	11.0
5555.5557	400.0	1	2	300.99503	400.0	1	1	2	150.79532	56.453533	1	0.218	0.46	5.394	5.562	11.0
5555.5557	400.0	1	2	300.99503	400.0	1	1	2	150.79532	56.453533	1	0.218	0.46	5.537	5.562	11.0
5555.5557	400.0	1	2	300.99503	400.0	1	1	2	150.79532	56.453533	1	0.218	0.461	5.583	5.562	11.0
5555.5557	400.0	1	2	300.99503	400.0	1	1	2	150.79532	56.453533	1	0.218	0.461	5.58	5.562	11.0
5555.5557	400.0	1	2	300.99503	400.0	1	1	2	150.79532	56.453533	1	0.218	0.461	5.664	5.562	11.0
5555.5557	400.0	1	2	300.99503	400.0	1	1	2	150.79532	56.453533	1	0.218	0.46	5.548	5.562	11.0
5555.5557	400.0	1	2	300.99503	400.0	1	1	2	150.79532	56.453533	1	0.218	0.46	5.552	5.562	111.0
5555.5557	400.0	1	2	300.99503	400.0	1	1	2	150.79532	56.453533	1	0.218	0.46	5.552	5.562	11.0
5555.5557	400.0	1	2	300.99503	400.0	1	1	2	150.79532	56.453533	1	0.218	0.46	5.522	5.562	111.0
5555.5557	400.0	1	2	300.99503	400.0	1	1	2	150.79532	56.453533	1	0.218	0.46	5.541	5.562	11.0
5555.5557	400.0	1	2	300.99503	400.0	1	1	2	150.79532	56.453533	1	0.218	0.461	5.599	5.562	11.0
5555.5557	400.0	1	2	300.99503	400.0	1	1	2	150.79532	56.453533	1	0.218	0.46	5.505	5.562	111.0
0.0	0.0	1	2	300.99503	400.0	1	1	2	150.79532	56.453533	0	0.218	0.461	5.6	5.562	11.0
0.0	0.0	1	2	300.99503	400.0	1	1	2	150.79532	56.453533	0	0.218	0.461	5.625	5.562	11.0
0.0	0.0	1	2	300.99503	400.0	1	1	2	150.79532	56.453533	0	0.218	0.46	5.43	5.562	11.0
0.0	0.0	1	2	300.99503	400.0	1	1	2	150.79532	56.453533	0	0.218	0.46	5.494	5.562	11.0
0.0	0.0	1	2	300.99503	400.0	1	1	2	150.79532	56.453533	0	0.218	0.454	4.766	4.803	11.0
0.0	0.0	1	2	300.99503	400.0	1	1	2	150.79532	56.453533	0	0.218	0.449	4.815	4.803	11.0
0.0	0.0	1	2	300.99503	400.0	1	1	2	150.79532	56.453533	0	0.218	0.441	4.57	4.463	11.0
0.0	0.0	1	2	300.99503	400.0	1	1	2	150.79532	56.453533	0	0.218	0.432	3.913	3.854	11.0
0.0	0.0	1	2	300.99503	400.0	1	1	2	150.79532	56.453533	0	0.218	0.42	3.866	3.854	11.0
0.0	0.0	1	2	300.99503	400.0	1	1	2	150.79532	56.453533	0	0.218	0.408	3.587	3.581	11.0
0.0	0.0	1	2	300.99503	400.0	1	1	2	150.79532	56.453533	0	0.218	0.396	3.566	3.581	11.0
0.0	0.0	1	2	300.99503	400.0	1	1	2	150.79532	56.453533	0	0.217	0.382	3.064	3.093	11.0
0.0	0.0	1	2	300.99503	400.0	1	1	2	150.79532	56.453533	0	0.217	0.368	2.899	2.874	11.0
0.0	0.0	1	2	300.99503	400.0	1	1	2	150.79532	56.453533	0	0.217	0.354	2.885	2.874	11.0
0.0	0.0	1	2	300.99503	400.0	1	1	2	150.79532	56.453533	0	0.217	0.34	2.618	2.482	11.0
0.0	0.0	1	2	300.99503	400.0	1	1	2	150.79532	56.453533	0	0.217	0.327	2.353	2.307	11.0
0.0	0.0	1	2	300.99503	400.0	1	1	2	150.79532	56.453533	0	0.217	0.314	2.294	2.307	11.0
0.0	0.0	1	2	300.99503	400.0	1	1	2	150.79532	56.453533	0	0.217	0.3	1.997	1.992	11.0
0.0	0.0	1	2	300.99503	400.0	1	1	2	150.79532	56.453533	0	0.217	0.288	1.968	1.992	11.0
0.0	0.0	1	2	300.99503	400.0	1	1	2	150.79532	56.453533	0	0.217	0.274	1.839	1.85	11.0
0.0	0.0	1	2	300.99503	400.0	1	1	2	150.79532	56.453533	0	0.216	0.26	1.612	1.599	11.0
0.0	0.0	1	2	300.99503	400.0	1	1	2	150.79532	56.453533	0	0.216	0.248	1.676	1.599	11.0
0.0	0.0	1	2	300.99503	400.0	1	1	2	150.79532	56.453533	0	0.216	0.236	1.523	1.485	11.0
0.0	0.0	1	2	300.99503	400.0	1	1	2	150.79532	56.453533	0	0.216	0.225	1.446	1.283	11.0
0.0	0.0	1	2	300.99503	400.0	1	1	2	150.79532	56.453533	0	0.216	0.214	1.294	1.283	11.0
0.0	0.0	1	2	300.99503	400.0	1	1	2	150.79532	56.453533	0	0.216	0.203	1.248	1.191	11.0
0.0	0.0	1	2	300.99503	400.0	1	1	2	150.79532	56.453533	0	0.216	0.193	1.362	1.191	11.0
0.0	0.0	1	2	300.99503	400.0	1	1	2	150.79532	56.453533	0	0.216	0.183	1.013	1.029	11.0
0.0	0.0	1	2	300.99503	400.0	1	1	2	150.79532	56.453533	0	0.216	0.173	0.933	0.956	11.0
0.0	0.0	1	2	300.99503	400.0	1	1	2	150.79532	56.453533	0	0.216	0.164	0.93	0.956	11.0
0.0	0.0	1	2	300.99503	400.0	1	1	2	150.79532	56.453533	0	0.216	0.155	0.903	0.825	11.0
0.0	0.0	1	2	300.99503	400.0	1	1	2	150.79532	56.453533	0	0.216	0.147	0.768	0.767	11.0
0.0	0.0	1	2	300.99503	400.0	1	1	2	150.79532	56.453533	0	0.216	0.139	0.777	0.767	11.0
0.0	0.0	1	2	300.99503	400.0	1	1	2	150.79532	56.453533	0	0.215	0.132	0.655	0.662	11.0
0.0	0.0	1	2	300.99503	400.0	1	1	2	150.79532	56.453533	0	0.215	0.124	0.68	0.662	11.0
0.0	0.0	1	2	300.99503	400.0	1	1	2	150.79532	56.453533	0	0.215	0.117	0.557	0.572	11.0
0.0	0.0	1	2	300.99503	400.0	1	1	2	150.79532	56.453533	0	0.215	0.111	0.497	0.531	11.0
0.0	0.0	1	2	300.99503	400.0	1	1	2	150.79532	56.453533	0	0.215	0.105	0.521	0.531	11.0
0.0	0.0	1	2	300.99503	400.0	1	1	2	150.79532	56.453533	0	0.215	0.098	0.433	0.458	11.0
0.0	0.0	1	2	300.99503	400.0	1	1	2	150.79532	56.453533	0	0.215	0.092	0.484	0.458	11.0
0.0	0.0	1	2	300.99503	400.0	1	1	2	150.79532	56.453533	0	0.215	0.086	0.427	0.426	11.0
0.0	0.0	1	2	300.99503	400.0	1	1	2	150.79532	56.453533	0	0.215	0.08	0.384	0.368	11.0
0.0	0.0	1	2	300.99503	400.0	1	1	2	150.79532	56.453533	0	0.215	0.076	0.366	0.368	11.0
0.0	0.0	1	2	300.99503	400.0	1	1	2	150.79532	56.453533	0	0.215	0.072	0.355	0.341	11.0
0.0	0.0	1	2	300.99503	400.0	1	1	2	150.79532	56.453533	0	0.215	0.068	0.323	0.341	11.0
0.0	0.0	1	2	300.99503	400.0	1	1	2	150.79532	56.453533	0	0.215	0.064	0.368	0.296	11.0
0.0	0.0	1	2	300.99503	400.0	1	1	2	150.79532	56.453533	0	0.215	0.06	0.295	0.274	11.0
0.0	0.0	1	2	300.99503	400.0	1	1	2	150.79532	56.453533	0	0.215	0.057	0.199	0.236	11.0
0.0	0.0	1	2	300.99503	400.0	1	1	2	150.79532	56.453533	0	0.215	0.054	0.208	0.236	11.0
0.0	0.0	1	2	300.99503	400.0	1	1	2	150.79532	56.453533	0	0.215	0.05	0.202	0.219	11.0
0.0	0.0	1	2	300.99503	400.0	1	1	2	150.79532	56.453533	0	0.215	0.046	0.174	0.219	11.0
0.0	0.0	1	2	300.99503	400.0	1	1	2	150.79532	56.453533	0	0.215	0.042	0.152	0.189	11.0
0.0	0.0	1	2	300.99503	400.0	1	1	2	150.79532	56.453533	0	0.215	0.039	0.186	0.163	11.0
0.0	0.0	1	2	300.99503	400.0	1	1	2	150.79532	56.453533	0	0.215	0.037	0.164	0.163	11.0
0.0	0.0	1	2	300.99503	400.0	1	1	2	150.79532	56.453533	0	0.215	0.035	0.041	0.152	11.0
0.0	0.0	1	2	300.99503	400.0	1	1	2	150.79532	56.453533	0	0.215	0.033	0.146	0.152	11.0
0.0	0.0	1	2	300.99503	400.0	1	1	2	150.79532	56.453533	0	0.215	0.031	0.153	0.131	11.0
0.0	0.0	1	2	300.99503	400.0	1	1	2	150.79532	56.453533	0	0.215	0.029	0.143	0.121	11.0
0.0	0.0	1	2	300.99503	400.0	1	1	2	150.79532	56.453533	0	0.215	0.027	0.099	0.121	11.0
0.0	0.0	1	2	300.99503	400.0	1	1	2	150.79532	56.453533	0	0.215	0.025	0.009	0.105	11.0
0.0	0.0	1	2	300.99503	400.0	1	1	2	150.79532	56.453533	0	0.215	0.023	0.195	0.097	11.0
0.0	0.0	1	2	300.99503	400.0	1	1	2	150.79532	56.453533	0	0.215	0.021	0.039	0.097	11.0
0.0	0.0	1	2	300.99503	400.0	1	1	2	150.79532	56.453533	0	0.215	0.02	0.165	0.084	11.0
0.0	0.0	1	2	300.99503	400.0	1	1	2	150.79532	56.453533	0	0.215	0.02	0.082	0.084	11.0
0.0	0.0	1	2	300.99503	400.0	1	1	2	150.79532	56.453533	0	0.215	0.02	0.109	0.078	11.0
0.0	0.0	1	2	300.99503	400.0	1	1	2	150.79532	56.453533	0	0.215	0.02	0.074	0.067	11.0
0.0	0.0	1	2	300.99503	400.0	1	1	2	150.79532	56.453533	0	0.215	0.02	0.059	0.067	11.0
0.0	0.0	1	2	300.99503	400.0	1	1	2	150.79532	56.453533	0	0.215	0.02	0.046	0.062	11.0
0.0	0.0	1	2	300.99503	400.0	1	1	2	150.79532	56.453533	0	0.215	0.02	0.047	0.053	11.0
0.0	0.0	1	2	300.99503	400.0	1	1	2	150.79532	56.453533	0	0.215	0.02	0.018	0.053	11.0
0.0	0.0	1	2	300.99503	400.0	1	1	2	150.79532	56.453533	0	0.215	0.02	-0.004	0.049	11.0
0.0	0.0	1	2	300.99503	400.0	1	1	2	150.79532	56.453533	0	0.215	0.02	-0.008	0.043	11.0
0.0	0.0	1	2	300.99503	400.0	1	1	2	150.79532	56.453533	0	0.215	0.019	0.06	0.043	11.0
0.0	0.0	1	2	300.99503	400.0	1	1	2	150.79532	56.453533	0	0.215	0.019	0.065	0.039	11.0
0.0	0.0	1	2	300.99503	400.0	1	1	2	150.79532	56.453533	0	0.215	0.019	0.055	0.039	11.0
0.0	0.0	1	2	300.99503	400.0	1	1	2	150.79532	56.453533	0	0.215	0.019	0.045	0.034	11.0
0.0	0.0	1	2	300.99503	400.0	1	1	2	150.79532	56.453533	0	0.215	0.018	0.037	0.029	11.0
0.0	0.0	1	2	300.99503	400.0	1	1	2	150.79532	56.453533	0	0.215	0.017	-0.211	0.029	11.0
0.0	0.0	1	2	300.99503	400.0	1	1	2	150.79532	56.453533	0	0.215	0.017	0.04	0.027	11.0
0.0	0.0	1	2	300.99503	400.0	1	1	2	150.79532	56.453533	0	0.215	0.017	0.018	0.023	11.0
0.0	0.0	1	2	300.99503	400.0	1	1	2	150.79532	56.453533	0	0.215	0.017	0.023	0.023	11.0
0.0	0.0	1	2	300.99503	400.0	1	1	2	150.79532	56.453533	0	0.215	0.017	0.024	0.021	11.0
0.0	0.0	1	2	300.99503	400.0	1	1	2	150.79532	56.453533	0	0.215	0.017	0.028	0.021	11.0
0.0	0.0	1	2	300.99503	400.0	1	1	2	150.79532	56.453533	0	0.215	0.016	-0.09	0.018	11.0
0.0	0.0	1	2	300.99503	400.0	1	1	2	150.79532	56.453533	0	0.215	0.015	-0.017	0.017	11.0
0.0	0.0	1	2	300.99503	400.0	1	1	2	150.79532	56.453533	0	0.215	0.015	0.041	0.017	11.0
0.0	0.0	1	2	300.99503	400.0	1	1	2	150.79532	56.453533	0	0.214	0.015	0.002	0.014	11.0
0.0	0.0	1	2	300.99503	400.0	1	1	2	150.79532	56.453533	0	0.214	0.015	0.112	0.013	11.0
0.0	0.0	1	2	300.99503	400.0	1	1	2	150.79532	56.453533	0	0.214	0.014	0.021	0.013	11.0
0.0	0.0	1	2	300.99503	400.0	1	1	2	150.79532	56.453533	0	0.214	0.013	-0.013	0.011	11.0
0.0	0.0	1	2	300.99503	400.0	1	1	2	150.79532	56.453533	0	0.214	0.012	0.0	0.011	11.0
0.0	0.0	1	2	300.99503	400.0	1	1	2	150.79532	56.453533	0	0.214	0.012	0.001	0.009	11.0
0.0	0.0	1	2	300.99503	400.0	1	1	2	150.79532	56.453533	0	0.214	0.012	0.07	0.009	11.0
0.0	0.0	1	2	300.99503	400.0	1	1	2	150.79532	56.453533	0	0.214	0.012	0.009	0.009	11.0
0.0	0.0	1	2	300.99503	400.0	1	1	2	150.79532	56.453533	0	0.214	0.012	0.051	0.007	11.0
0.0	0.0	1	2	300.99503	400.0	1	1	2	150.79532	56.453533	0	0.214	0.012	0.003	0.007	11.0
0.0	0.0	1	2	300.99503	400.0	1	1	2	150.79532	56.453533	0	0.214	0.01	-0.014	0.007	11.0
0.0	0.0	1	2	300.99503	400.0	1	1	2	150.79532	56.453533	0	0.214	0.01	0.026	0.006	11.0
0.0	0.0	1	2	300.99503	400.0	1	1	2	150.79532	56.453533	0	0.214	0.009	-0.144	0.006	11.0
0.0	0.0	1	2	300.99503	400.0	1	1	2	150.79532	56.453533	0	0.214	0.008	-0.021	0.005	11.0
0.0	0.0	1	2	300.99503	400.0	1	1	2	150.79532	56.453533	0	0.214	0.008	0.068	0.005	111.0
0.0	0.0	1	2	300.99503	400.0	1	1	2	150.79532	56.453533	0	0.214	0.008	0.026	0.005	11.0
0.0	0.0	1	2	300.99503	400.0	1	1	2	150.79532	56.453533	0	0.214	0.007	-0.024	0.004	11.0
0.0	0.0	1	2	300.99503	400.0	1	1	2	150.79532	56.453533	0	0.214	0.007	-0.008	0.004	11.0
0.0	0.0	1	2	300.99503	400.0	1	1	2	150.79532	56.453533	0	0.214	0.006	-0.019	0.003	11.0
0.0	0.0	1	2	300.99503	400.0	1	1	2	150.79532	56.453533	0	0.214	0.006	0.043	0.003	11.0
0.0	0.0	1	2	300.99503	400.0	1	1	2	150.79532	56.453533	0	0.214	0.005	0.011	0.003	111.0
0.0	0.0	1	2	300.99503	400.0	1	1	2	150.79532	56.453533	0	0.214	0.003	-0.03	0.002	111.0
0.0	0.0	1	2	300.99503	400.0	1	1	2	150.79532	56.453533	0	0.214	0.002	-0.008	0.002	11.0
0.0	0.0	1	2	300.99503	400.0	1	1	2	150.79532	56.453533	0	0.214	0.002	0.049	0.002	11.0
0.0	0.0	1	2	300.99503	400.0	1	1	2	150.79532	56.453533	0	0.214	0.002	0.012	0.001	11.0
0.0	0.0	1	2	300.99503	400.0	1	1	2	150.79532	56.453533	0	0.214	0.001	-0.033	0.001	11.0
0.0	0.0	1	2	300.99503	400.0	1	1	2	150.79532	56.453533	0	0.214	0.001	0.006	0.001	11.0
0.0	0.0	1	2	300.99503	400.0	1	1	2	150.79532	56.453533	0	0.214	0.001	-0.002	0.001	11.0
0.0	0.0	1	2	300.99503	400.0	1	1	2	150.79532	56.453533	0	0.214	0.001	0.005	0.001	11.0
0.0	0.0	1	2	300.99503	400.0	1	1	2	150.79532	56.453533	0	0.214	-0.001	-0.194	0.001	11.0
0.0	0.0	1	2	300.99503	400.0	1	1	2	150.79532	56.453533	0	0.214	-0.001	-0.018	0.0	11.0
0.0	0.0	1	2	300.99503	400.0	1	1	2	150.79532	56.453533	0	0.214	-0.001	-0.042	0.0	11.0
0.0	0.0	1	2	300.99503	400.0	1	1	2	150.79532	56.453533	0	0.214	-0.001	-0.033	0.0	11.0
0.0	0.0	1	2	300.99503	400.0	1	1	2	150.79532	56.453533	0	0.214	-0.001	-0.018	0.0	11.0
0.0	0.0	1	2	300.99503	400.0	1	1	2	150.79532	56.453533	0	0.214	-0.001	-0.019	0.0	11.0
0.0	0.0	1	2	300.99503	400.0	1	1	2	150.79532	56.453533	0	0.214	0.0	-0.003	0.0	11.0
0.0	0.0	1	2	300.99503	400.0	1	1	2	150.79532	56.453533	0	0.214	-0.001	-0.013	0.0	11.0
0.0	0.0	1	2	300.99503	400.0	1	1	2	150.79532	56.453533	0	0.214	0.0	0.012	0.0	11.0
0.0	0.0	1	2	300.99503	400.0	1	1	2	150.79532	56.453533	0	0.214	0.0	0.028	0.0	11.0
0.0	0.0	1	2	300.99503	400.0	1	1	2	150.79532	56.453533	0	0.214	-0.001	-0.012	0.0	11.0
0.0	0.0	1	2	300.99503	400.0	1	1	2	150.79532	56.453533	0	0.214	0.0	0.0	0.0	11.0
0.0	0.0	1	2	300.99503	400.0	1	1	2	150.79532	56.453533	0	0.214	0.0	0.001	0.0	11.0
0.0	0.0	1	2	300.99503	400.0	1	1	2	150.79532	56.453533	0	0.214	0.0	0.017	0.0	11.0
0.0	0.0	1	2	300.99503	400.0	1	1	2	150.79532	56.453533	0	0.214	-0.001	-0.019	0.0	11.0
0.0	0.0	1	2	300.99503	400.0	1	1	2	150.79532	56.453533	0	0.214	0.0	0.026	0.0	111.0
0.0	0.0	1	2	300.99503	400.0	1	1	2	150.79532	56.453533	0	0.214	0.0	-0.008	0.0	11.0
0.0	0.0	1	2	300.99503	400.0	1	1	2	150.79532	56.453533	0	0.214	0.0	0.009	0.0	11.0
0.0	0.0	1	2	300.99503	400.0	1	1	2	150.79532	56.453533	0	0.214	-0.001	-0.033	0.0	11.0
0.0	0.0	1	2	300.99503	400.0	1	1	2	150.79532	56.453533	0	0.214	-0.001	-0.013	0.0	11.0
0.0	0.0	1	2	300.99503	400.0	1	1	2	150.79532	56.453533	0	0.214	-0.001	-0.069	0.0	11.0
0.0	0.0	1	2	300.99503	400.0	1	1	2	150.79532	56.453533	0	0.214	0.0	0.01	0.0	11.0
0.0	0.0	1	2	300.99503	400.0	1	1	2	150.79532	56.453533	0	0.214	0.0	-0.006	0.0	11.0
0.0	0.0	1	2	300.99503	400.0	1	1	2	150.79532	56.453533	0	0.214	0.0	-0.01	0.0	11.0
0.0	0.0	1	2	300.99503	400.0	1	1	2	150.79532	56.453533	0	0.214	0.0	0.028	0.0	11.0
0.0	0.0	1	2	300.99503	400.0	1	1	2	150.79532	56.453533	0	0.214	0.0	-0.008	0.0	11.0
0.0	0.0	1	2	300.99503	400.0	1	1	2	150.79532	56.453533	0	0.214	0.0	0.025	0.0	11.0
0.0	0.0	1	2	300.99503	400.0	1	1	2	150.79532	56.453533	0	0.214	0.0	0.073	0.0	111.0
0.0	0.0	1	2	300.99503	400.0	1	1	2	150.79532	56.453533	0	0.214	0.0	0.016	0.0	11.0
0.0	0.0	1	2	300.99503	400.0	1	1	2	150.79532	56.453533	0	0.214	0.0	-0.004	0.0	11.0
0.0	0.0	1	2	300.99503	400.0	1	1	2	150.79532	56.453533	0	0.214	0.0	0.0	0.0	11.0
0.0	0.0	1	2	300.99503	400.0	1	1	2	150.79532	56.453533	0	0.214	0.0	-0.003	0.0	11.0
0.0	0.0	1	2	300.99503	400.0	1	1	2	150.79532	56.453533	0	0.214	0.0	-0.007	0.0	11.0
0.0	0.0	1	2	300.99503	400.0	1	1	2	150.79532	56.453533	0	0.214	0.0	0.014	0.0	11.0
0.0	0.0	1	2	300.99503	400.0	1	1	2	150.79532	56.453533	0	0.214	0.0	0.002	0.0	11.0
0.0	0.0	1	2	300.99503	400.0	1	1	2	150.79532	56.453533	0	0.214	0.0	0.036	0.0	11.0
0.0	0.0	1	2	300.99503	400.0	1	1	2	150.79532	56.453533	0	0.214	0.0	0.028	0.0	11.0
0.0	0.0	1	2	300.99503	400.0	1	1	2	150.79532	56.453533	0	0.214	-0.001	-0.035	0.0	11.0
0.0	0.0	1	2	300.99503	400.0	1	1	2	150.79532	56.453533	0	0.214	-0.001	-0.026	0.0	11.0
0.0	0.0	1	2	300.99503	400.0	1	1	2	150.79532	56.453533	0	0.214	-0.001	-0.024	0.0	11.0
0.0	0.0	1	2	300.99503	400.0	1	1	2	150.79532	56.453533	0	0.214	0.0	0.0	0.0	11.0
0.0	0.0	1	2	300.99503	400.0	1	1	2	150.79532	56.453533	0	0.214	-0.001	-0.022	0.0	11.0
0.0	0.0	1	2	300.99503	400.0	1	1	2	150.79532	56.453533	0	0.214	-0.001	-0.049	0.0	11.0
0.0	0.0	1	2	300.99503	400.0	1	1	2	150.79532	56.453533	0	0.214	0.0	0.008	0.0	11.0
0.0	0.0	1	2	300.99503	400.0	1	1	2	150.79532	56.453533	0	0.214	-0.001	-0.091	0.0	11.0
0.0	0.0	1	2	300.99503	400.0	1	1	2	150.79532	56.453533	0	0.214	-0.001	-0.05	0.0	11.0
0.0	0.0	1	2	300.99503	400.0	1	1	2	150.79532	56.453533	0	0.214	0.0	-0.002	0.0	11.0
0.0	0.0	1	2	300.99503	400.0	1	1	2	150.79532	56.453533	0	0.214	-0.001	-0.058	0.0	11.0
0.0	0.0	1	2	300.99503	400.0	1	1	2	150.79532	56.453533	0	0.214	0.0	0.001	0.0	11.0
0.0	0.0	1	2	300.99503	400.0	1	1	2	150.79532	56.453533	0	0.214	-0.001	-0.019	0.0	11.0
0.0	0.0	1	2	300.99503	400.0	1	1	2	150.79532	56.453533	0	0.214	0.0	0.022	0.0	11.0
0.0	0.0	1	2	300.99503	400.0	1	1	2	150.79532	56.453533	0	0.214	-0.001	-0.068	0.0	11.0
0.0	0.0	1	2	300.99503	400.0	1	1	2	150.79532	56.453533	0	0.214	-0.001	-0.018	0.0	11.0
0.0	0.0	1	2	300.99503	400.0	1	1	2	150.79532	56.453533	0	0.214	-0.001	-0.029	0.0	11.0
0.0	0.0	1	2	300.99503	400.0	1	1	2	150.79532	56.453533	0	0.214	0.0	0.002	0.0	11.0
0.0	0.0	1	2	300.99503	400.0	1	1	2	150.79532	56.453533	0	0.214	0.0	0.013	0.0	11.0
0.0	0.0	1	2	300.99503	400.0	1	1	2	150.79532	56.453533	0	0.214	0.0	0.01	0.0	11.0
0.0	0.0	1	2	300.99503	400.0	1	1	2	150.79532	56.453533	0	0.214	0.0	-0.003	0.0	11.0
0.0	0.0	1	2	300.99503	400.0	1	1	2	150.79532	56.453533	0	0.214	0.0	0.005	0.0	11.0
0.0	0.0	1	2	300.99503	400.0	1	1	2	150.79532	56.453533	0	0.214	0.0	0.016	0.0	11.0
0.0	0.0	1	2	300.99503	400.0	1	1	2	150.79532	56.453533	0	0.214	0.0	0.012	0.0	11.0
0.0	0.0	1	2	300.99503	400.0	1	1	2	150.79532	56.453533	0	0.214	0.0	0.035	0.0	111.0
0.0	0.0	1	2	300.99503	400.0	1	1	2	150.79532	56.453533	0	0.214	0.0	0.028	0.0	111.0
0.0	0.0	1	2	300.99503	400.0	1	1	2	150.79532	56.453533	0	0.214	0.0	-0.005	0.0	11.0
0.0	0.0	1	2	300.99503	400.0	1	1	2	150.79532	56.453533	0	0.214	-0.001	-0.045	0.0	11.0
0.0	0.0	1	2	300.99503	400.0	1	1	2	150.79532	56.453533	0	0.214	-0.001	-0.037	0.0	11.0
0.0	0.0	1	2	300.99503	400.0	1	1	2	150.79532	56.453533	0	0.214	-0.001	-0.063	0.0	11.0
0.0	0.0	1	2	300.99503	400.0	1	1	2	150.79532	56.453533	0	0.214	0.0	0.066	0.0	11.0
0.0	0.0	1	2	300.99503	400.0	1	1	2	150.79532	56.453533	0	0.214	0.0	0.02	0.0	11.0
0.0	0.0	1	2	300.99503	400.0	1	1	2	150.79532	56.453533	0	0.214	0.0	-0.006	0.0	11.0
0.0	0.0	1	2	300.99503	400.0	1	1	2	150.79532	56.453533	0	0.214	-0.001	-0.037	0.0	111.0
0.0	0.0	1	2	300.99503	400.0	1	1	2	150.79532	56.453533	0	0.214	-0.001	-0.024	0.0	11.0
0.0	0.0	1	2	300.99503	400.0	1	1	2	150.79532	56.453533	0	0.214	0.0	0.075	0.0	11.0
0.0	0.0	1	2	300.99503	400.0	1	1	2	150.79532	56.453533	0	0.214	-0.001	-0.019	0.0	11.0
0.0	0.0	1	2	300.99503	400.0	1	1	2	150.79532	56.453533	0	0.214	-0.001	-0.022	0.0	11.0
0.0	0.0	1	2	300.99503	400.0	1	1	2	150.79532	56.453533	0	0.214	0.0	-0.006	0.0	11.0
0.0	0.0	1	2	300.99503	400.0	1	1	2	150.79532	56.453533	0	0.214	0.0	-0.006	0.0	11.0
0.0	0.0	1	2	300.99503	400.0	1	1	2	150.79532	56.453533	0	0.214	-0.001	-0.073	0.0	11.0
0.0	0.0	1	2	300.99503	400.0	1	1	2	150.79532	56.453533	0	0.214	0.0	0.036	0.0	11.0
0.0	0.0	1	2	300.99503	400.0	1	1	2	150.79532	56.453533	0	0.214	0.0	-0.01	0.0	11.0
0.0	0.0	1	2	300.99503	400.0	1	1	2	150.79532	56.453533	0	0.214	0.0	0.019	0.0	11.0
0.0	0.0	1	2	300.99503	400.0	1	1	2	150.79532	56.453533	0	0.214	-0.001	-0.227	0.0	11.0
0.0	0.0	1	2	300.99503	400.0	1	1	2	150.79532	56.453533	0	0.214	0.0	0.009	0.0	11.0
0.0	0.0	1	2	300.99503	400.0	1	1	2	150.79532	56.453533	0	0.214	0.0	0.036	0.0	11.0
0.0	0.0	1	2	300.99503	400.0	1	1	2	150.79532	56.453533	0	0.214	0.0	-0.01	0.0	11.0
0.0	0.0	1	2	300.99503	400.0	1	1	2	150.79532	56.453533	0	0.214	0.0	0.016	0.0	11.0
0.0	0.0	1	2	300.99503	400.0	1	1	2	150.79532	56.453533	0	0.214	-0.001	-0.147	0.0	11.0
0.0	0.0	1	2	300.99503	400.0	1	1	2	150.79532	56.453533	0	0.214	0.0	-0.01	0.0	11.0
0.0	0.0	1	2	300.99503	400.0	1	1	2	150.79532	56.453533	0	0.214	0.0	0.0	0.0	11.0
0.0	0.0	1	2	300.99503	400.0	1	1	2	150.79532	56.453533	0	0.214	0.0	0.001	0.0	11.0
0.0	0.0	1	2	300.99503	400.0	1	1	2	150.79532	56.453533	0	0.214	-0.001	-0.038	0.0	11.0
0.0	0.0	1	2	300.99503	400.0	1	1	2	150.79532	56.453533	0	0.214	0.0	0.005	0.0	11.0
0.0	0.0	1	2	300.99503	400.0	1	1	2	150.79532	56.453533	0	0.214	0.0	0.016	0.0	11.0
0.0	0.0	1	2	300.99503	400.0	1	1	2	150.79532	56.453533	0	0.214	0.0	-0.001	0.0	11.0
0.0	0.0	1	2	300.99503	400.0	1	1	2	150.79532	56.453533	0	0.214	0.0	0.0	0.0	11.0
0.0	0.0	1	2	300.99503	400.0	1	1	2	150.79532	56.453533	0	0.214	0.0	-0.009	0.0	11.0
0.0	0.0	1	2	300.99503	400.0	1	1	2	150.79532	56.453533	0	0.214	0.0	0.028	0.0	11.0
0.0	0.0	1	2	300.99503	400.0	1	1	2	150.79532	56.453533	0	0.214	0.0	0.026	0.0	111.0
0.0	0.0	1	2	300.99503	400.0	1	1	2	150.79532	56.453533	0	0.214	0.0	0.016	0.0	11.0
0.0	0.0	1	2	300.99503	400.0	1	1	2	150.79532	56.453533	0	0.214	0.0	0.036	0.0	11.0
0.0	0.0	1	2	300.99503	400.0	1	1	2	150.79532	56.453533	0	0.214	0.0	-0.005	0.0	11.0
0.0	0.0	1	2	300.99503	400.0	1	1	2	150.79532	56.453533	0	0.214	-0.001	-0.064	0.0	11.0
0.0	0.0	1	2	300.99503	400.0	1	1	2	150.79532	56.453533	0	0.214	0.0	-0.006	0.0	11.0
0.0	0.0	1	2	300.99503	400.0	1	1	2	150.79532	56.453533	0	0.214	-0.001	-0.046	0.0	11.0
0.0	0.0	1	2	300.99503	400.0	1	1	2	150.79532	56.453533	0	0.214	0.0	0.043	0.0	11.0
0.0	0.0	1	2	300.99503	400.0	1	1	2	150.79532	56.453533	0	0.214	0.0	0.012	0.0	11.0
0.0	0.0	1	2	300.99503	400.0	1	1	2	150.79532	56.453533	0	0.214	-0.001	-0.049	0.0	11.0
0.0	0.0	1	2	300.99503	400.0	1	1	2	150.79532	56.453533	0	0.214	0.0	0.005	0.0	11.0
0.0	0.0	1	2	300.99503	400.0	1	1	2	150.79532	56.453533	0	0.214	0.0	0.038	0.0	11.0
0.0	0.0	1	2	300.99503	400.0	1	1	2	150.79532	56.453533	0	0.214	0.0	0.023	0.0	11.0
0.0	0.0	1	2	300.99503	400.0	1	1	2	150.79532	56.453533	0	0.214	0.0	-0.01	0.0	11.0
0.0	0.0	1	2	300.99503	400.0	1	1	2	150.79532	56.453533	0	0.214	0.0	0.009	0.0	11.0
0.0	0.0	1	2	300.99503	400.0	1	1	2	150.79532	56.453533	0	0.214	0.0	0.012	0.0	11.0
0.0	0.0	1	2	300.99503	400.0	1	1	2	150.79532	56.453533	0	0.214	0.0	0.036	0.0	11.0
0.0	0.0	1	2	300.99503	400.0	1	1	2	150.79532	56.453533	0	0.214	-0.001	-0.114	0.0	11.0
0.0	0.0	1	2	300.99503	400.0	1	1	2	150.79532	56.453533	0	0.214	-0.001	-0.014	0.0	11.0
0.0	0.0	1	2	300.99503	400.0	1	1	2	150.79532	56.453533	0	0.214	0.0	0.02	0.0	11.0
0.0	0.0	1	2	300.99503	400.0	1	1	2	150.79532	56.453533	0	0.214	0.0	-0.001	0.0	11.0
0.0	0.0	1	2	300.99503	400.0	1	1	2	150.79532	56.453533	0	0.214	-0.001	-0.074	0.0	11.0
0.0	0.0	1	2	300.99503	400.0	1	1	2	150.79532	56.453533	0	0.214	-0.001	-0.065	0.0	11.0
-4180.487	-300.99503	2	2	300.99503	300.99503	0	2	2	150.79532	56.453533	1	0.214	0.0	0.02	0.0	11.0
-4180.487	-300.99503	2	2	300.99503	300.99503	0	2	2	150.79532	56.453533	1	0.214	0.0	0.05	0.0	11.0
-4180.487	-300.99503	2	2	300.99503	300.99503	0	2	2	150.79532	56.453533	1	0.214	0.0	0.005	0.0	11.0
-4180.487	-300.99503	2	2	300.99503	300.99503	0	2	2	150.79532	56.453533	1	0.214	-0.002	-0.217	-0.294	11.0
-4180.487	-300.99503	2	2	300.99503	300.99503	0	2	2	150.79532	56.453533	1	0.214	-0.004	-0.294	-0.294	11.0
-4180.487	-300.99503	2	2	300.99503	300.99503	0	2	2	150.79532	56.453533	1	0.214	-0.008	-0.585	-0.569	11.0
-4180.487	-300.99503	2	2	300.99503	300.99503	0	2	2	150.79532	56.453533	1	0.214	-0.016	-1.08	-1.063	11.0
-4180.487	-300.99503	2	2	300.99503	300.99503	0	2	2	150.79532	56.453533	1	0.213	-0.024	-1.035	-1.063	11.0
-4180.487	-300.99503	2	2	300.99503	300.99503	0	2	2	150.79532	56.453533	1	0.213	-0.032	-1.307	-1.283	11.0
-4180.487	-300.99503	2	2	300.99503	300.99503	0	2	2	150.79532	56.453533	1	0.213	-0.042	-1.496	-1.679	11.0
-4180.487	-300.99503	2	2	300.99503	300.99503	0	2	2	150.79532	56.453533	1	0.213	-0.051	-1.613	-1.679	11.0
-4180.487	-300.99503	2	2	300.99503	300.99503	0	2	2	150.79532	56.453533	1	0.213	-0.061	-1.839	-1.856	11.0
-4180.487	-300.99503	2	2	300.99503	300.99503	0	2	2	150.79532	56.453533	1	0.213	-0.069	-1.878	-2.174	11.0
-4180.487	-300.99503	2	2	300.99503	300.99503	0	2	2	150.79532	56.453533	1	0.213	-0.08	-2.159	-2.174	11.0
-4180.487	-300.99503	2	2	300.99503	300.99503	0	2	2	150.79532	56.453533	1	0.212	-0.092	-2.418	-2.448	11.0
-4180.487	-300.99503	2	2	300.99503	300.99503	0	2	2	150.79532	56.453533	1	0.212	-0.103	-2.504	-2.448	11.0
-4180.487	-300.99503	2	2	300.99503	300.99503	0	2	2	150.79532	56.453533	1	0.212	-0.114	-2.59	-2.571	11.0
-4180.487	-300.99503	2	2	300.99503	300.99503	0	2	2	150.79532	56.453533	1	0.212	-0.126	-2.782	-2.791	11.0
-4180.487	-300.99503	2	2	300.99503	300.99503	0	2	2	150.79532	56.453533	1	0.212	-0.136	-2.782	-2.791	11.0
-4180.487	-300.99503	2	2	300.99503	300.99503	0	2	2	150.79532	56.453533	1	0.212	-0.145	-2.83	-2.889	11.0
-4180.487	-300.99503	2	2	300.99503	300.99503	0	2	2	150.79532	56.453533	1	0.212	-0.153	-2.892	-2.889	11.0
-4180.487	-300.99503	2	2	300.99503	300.99503	0	2	2	150.79532	56.453533	1	0.212	-0.163	-3.047	-3.066	11.0
-4180.487	-300.99503	2	2	300.99503	300.99503	0	2	2	150.79532	56.453533	1	0.212	-0.173	-3.177	-3.145	11.0
-4180.487	-300.99503	2	2	300.99503	300.99503	0	2	2	150.79532	56.453533	1	0.212	-0.182	-3.191	-3.145	11.0
-4180.487	-300.99503	2	2	300.99503	300.99503	0	2	2	150.79532	56.453533	1	0.211	-0.19	-3.293	-3.287	11.0
-4180.487	-300.99503	2	2	300.99503	300.99503	0	2	2	150.79532	56.453533	1	0.211	-0.199	-3.356	-3.35	11.0
-4180.487	-300.99503	2	2	300.99503	300.99503	0	2	2	150.79532	56.453533	1	0.211	-0.206	-3.361	-3.35	11.0
-4180.487	-300.99503	2	2	300.99503	300.99503	0	2	2	150.79532	56.453533	1	0.211	-0.213	-3.497	-3.464	11.0
-4180.487	-300.99503	2	2	300.99503	300.99503	0	2	2	150.79532	56.453533	1	0.211	-0.221	-3.45	-3.464	11.0
-4180.487	-300.99503	2	2	300.99503	300.99503	0	2	2	150.79532	56.453533	1	0.211	-0.227	-3.529	-3.515	11.0
-4180.487	-300.99503	2	2	300.99503	300.99503	0	2	2	150.79532	56.453533	1	0.211	-0.235	-3.679	-3.606	11.0
-4180.487	-300.99503	2	2	300.99503	300.99503	0	2	2	150.79532	56.453533	1	0.211	-0.241	-3.583	-3.606	11.0
-4180.487	-300.99503	2	2	300.99503	300.99503	0	2	2	150.79532	56.453533	1	0.211	-0.246	-3.705	-3.648	11.0
-4180.487	-300.99503	2	2	300.99503	300.99503	0	2	2	150.79532	56.453533	1	0.211	-0.252	-3.758	-3.72	11.0
-4180.487	-300.99503	2	2	300.99503	300.99503	0	2	2	150.79532	56.453533	1	0.211	-0.258	-3.8	-3.72	11.0
-4180.487	-300.99503	2	2	300.99503	300.99503	0	2	2	150.79532	56.453533	1	0.211	-0.263	-3.794	-3.784	11.0
-4180.487	-300.99503	2	2	300.99503	300.99503	0	2	2	150.79532	56.453533	1	0.211	-0.266	-3.819	-3.812	11.0
-4180.487	-300.99503	2	2	300.99503	300.99503	0	2	2	150.79532	56.453533	1	0.211	-0.271	-3.929	-3.812	11.0
-4180.487	-300.99503	2	2	300.99503	300.99503	0	2	2	150.79532	56.453533	1	0.211	-0.277	-4.032	-3.863	11.0
-4180.487	-300.99503	2	2	300.99503	300.99503	0	2	2	150.79532	56.453533	1	0.211	-0.283	-3.905	-3.863	11.0
-4180.487	-300.99503	2	2	300.99503	300.99503	0	2	2	150.79532	56.453533	1	0.211	-0.287	-3.877	-3.886	11.0
-4180.487	-300.99503	2	2	300.99503	300.99503	0	2	2	150.79532	56.453533	1	0.211	-0.29	-3.788	-3.926	11.0
-4180.487	-300.99503	2	2	300.99503	300.99503	0	2	2	150.79532	56.453533	1	0.211	-0.294	-3.967	-3.926	11.0
-4180.487	-300.99503	2	2	300.99503	300.99503	0	2	2	150.79532	56.453533	1	0.211	-0.298	-3.875	-3.945	11.0
-4180.487	-300.99503	2	2	300.99503	300.99503	0	2	2	150.79532	56.453533	1	0.211	-0.302	-3.977	-3.977	11.0
-4180.487	-300.99503	2	2	300.99503	300.99503	0	2	2	150.79532	56.453533	1	0.211	-0.304	-4.03	-3.977	11.0
-4180.487	-300.99503	2	2	300.99503	300.99503	0	2	2	150.79532	56.453533	1	0.211	-0.306	-3.977	-3.992	11.0
-4180.487	-300.99503	2	2	300.99503	300.99503	0	2	2	150.79532	56.453533	1	0.211	-0.308	-3.977	-3.992	11.0
-4180.487	-300.99503	2	2	300.99503	300.99503	0	2	2	150.79532	56.453533	1	0.211	-0.311	-4.228	-4.018	11.0
-4180.487	-300.99503	2	2	300.99503	300.99503	0	2	2	150.79532	56.453533	1	0.211	-0.313	-4.031	-4.03	11.0
-4180.487	-300.99503	2	2	300.99503	300.99503	0	2	2	150.79532	56.453533	1	0.211	-0.315	-3.978	-4.03	11.0
-4180.487	-300.99503	2	2	300.99503	300.99503	0	2	2	150.79532	56.453533	1	0.211	-0.317	-4.079	-4.051	11.0
-4180.487	-300.99503	2	2	300.99503	300.99503	0	2	2	150.79532	56.453533	1	0.211	-0.318	-3.848	-4.051	11.0
-4180.487	-300.99503	2	2	300.99503	300.99503	0	2	2	150.79532	56.453533	1	0.211	-0.32	-3.996	-4.06	11.0
-4180.487	-300.99503	2	2	300.99503	300.99503	0	2	2	150.79532	56.453533	1	0.21	-0.321	-4.085	-4.077	11.0
-4180.487	-300.99503	2	2	300.99503	300.99503	0	2	2	150.79532	56.453533	1	0.21	-0.321	-4.057	-4.077	11.0
-4180.487	-300.99503	2	2	300.99503	300.99503	0	2	2	150.79532	56.453533	1	0.21	-0.322	-4.075	-4.085	11.0
-4180.487	-300.99503	2	2	300.99503	300.99503	0	2	2	150.79532	56.453533	1	0.21	-0.323	-4.141	-4.098	11.0
-4180.487	-300.99503	2	2	300.99503	300.99503	0	2	2	150.79532	56.453533	1	0.21	-0.323	-4.099	-4.098	11.0
-4180.487	-300.99503	2	2	300.99503	300.99503	0	2	2	150.79532	56.453533	1	0.21	-0.323	-4.098	-4.105	11.0
-4180.487	-300.99503	2	2	300.99503	300.99503	0	2	2	150.79532	56.453533	1	0.21	-0.324	-4.138	-4.105	11.0
-4180.487	-300.99503	2	2	300.99503	300.99503	0	2	2	150.79532	56.453533	1	0.21	-0.325	-4.051	-4.115	11.0
-4180.487	-300.99503	2	2	300.99503	300.99503	0	2	2	150.79532	56.453533	1	0.21	-0.327	-4.136	-4.12	11.0
-4180.487	-300.99503	2	2	300.99503	300.99503	0	2	2	150.79532	56.453533	1	0.21	-0.329	-4.156	-4.12	11.0
-4180.487	-300.99503	2	2	300.99503	300.99503	0	2	2	150.79532	56.453533	1	0.21	-0.33	-4.114	-4.129	11.0
-4180.487	-300.99503	2	2	300.99503	300.99503	0	2	2	150.79532	56.453533	1	0.21	-0.332	-4.145	-4.133	11.0
-4180.487	-300.99503	2	2	300.99503	300.99503	0	2	2	150.79532	56.453533	1	0.21	-0.334	-4.144	-4.133	11.0
-4180.487	-300.99503	2	2	300.99503	300.99503	0	2	2	150.79532	56.453533	1	0.21	-0.334	-4.053	-4.14	11.0
-4180.487	-300.99503	2	2	300.99503	300.99503	0	2	2	150.79532	56.453533	1	0.21	-0.336	-4.263	-4.146	11.0
-4180.487	-300.99503	2	2	300.99503	300.99503	0	2	2	150.79532	56.453533	1	0.21	-0.338	-4.18	-4.146	11.0
-4180.487	-300.99503	2	2	300.99503	300.99503	0	2	2	150.79532	56.453533	1	0.21	-0.34	-4.249	-4.149	11.0
-4180.487	-300.99503	2	2	300.99503	300.99503	0	2	2	150.79532	56.453533	1	0.21	-0.341	-4.118	-4.149	11.0
-4180.487	-300.99503	2	2	300.99503	300.99503	0	2	2	150.79532	56.453533	1	0.21	-0.341	-4.147	-4.154	11.0
-4180.487	-300.99503	2	2	300.99503	300.99503	0	2	2	150.79532	56.453533	1	0.21	-0.341	-4.166	-4.156	11.0
-4180.487	-300.99503	2	2	300.99503	300.99503	0	2	2	150.79532	56.453533	1	0.21	-0.341	-4.153	-4.156	11.0
-4180.487	-300.99503	2	2	300.99503	300.99503	1	2	2	150.79532	56.453533	1	0.21	-0.341	-4.171	-4.16	11.0
-4180.487	-300.99503	2	2	300.99503	300.99503	1	2	2	150.79532	56.453533	1	0.21	-0.341	-4.205	-4.16	11.0
-4180.487	-300.99503	2	2	300.99503	300.99503	1	2	2	150.79532	56.453533	1	0.21	-0.341	-4.116	-4.161	11.0
-4180.487	-300.99503	2	2	300.99503	300.99503	1	2	2	150.79532	56.453533	1	0.21	-0.341	-4.208	-4.165	11.0
-4180.487	-300.99503	2	2	300.99503	300.99503	1	2	2	150.79532	56.453533	1	0.21	-0.341	-4.155	-4.165	11.0
-4180.487	-300.99503	2	2	300.99503	300.99503	1	2	2	150.79532	56.453533	1	0.21	-0.341	-4.114	-4.167	11.0
-4180.487	-300.99503	2	2	300.99503	300.99503	1	2	2	150.79532	56.453533	1	0.21	-0.341	-4.159	-4.169	11.0
-4180.487	-300.99503	2	2	300.99503	300.99503	1	2	2	150.79532	56.453533	1	0.21	-0.34	-4.089	-4.169	11.0
-4180.487	-300.99503	2	2	300.99503	300.99503	1	2	2	150.79532	56.453533	1	0.21	-0.341	-4.225	-4.171	11.0
-4180.487	-300.99503	2	2	300.99503	300.99503	1	2	2	150.79532	56.453533	1	0.21	-0.341	-4.166	-4.172	11.0
-4180.487	-300.99503	2	2	300.99503	300.99503	1	2	2	150.79532	56.453533	1	0.21	-0.341	-4.139	-4.172	11.0
-4180.487	-300.99503	2	2	300.99503	300.99503	1	2	2	150.79532	56.453533	1	0.21	-0.341	-4.151	-4.173	11.0
-4180.487	-300.99503	2	2	300.99503	300.99503	1	2	2	150.79532	56.453533	1	0.21	-0.341	-4.183	-4.173	11.0
-4180.487	-300.99503	2	2	300.99503	300.99503	1	2	2	150.79532	56.453533	1	0.21	-0.341	-4.184	-4.174	11.0
-4180.487	-300.99503	2	2	300.99503	300.99503	1	2	2	150.79532	56.453533	1	0.21	-0.341	-4.168	-4.176	11.0
-4180.487	-300.99503	2	2	300.99503	300.99503	1	2	2	150.79532	56.453533	1	0.21	-0.341	-4.239	-4.176	11.0
-4180.487	-300.99503	2	2	300.99503	300.99503	1	2	2	150.79532	56.453533	1	0.21	-0.341	-4.178	-4.177	11.0
-4180.487	-300.99503	2	2	300.99503	300.99503	1	2	2	150.79532	56.453533	1	0.21	-0.341	-4.156	-4.177	11.0
-4180.487	-300.99503	2	2	300.99503	300.99503	1	2	2	150.79532	56.453533	1	0.21	-0.341	-4.175	-4.177	11.0
-4180.487	-300.99503	2	2	300.99503	300.99503	1	2	2	150.79532	56.453533	1	0.21	-0.341	-4.207	-4.179	11.0
-4180.487	-300.99503	2	2	300.99503	300.99503	1	2	2	150.79532	56.453533	1	0.21	-0.341	-4.161	-4.179	11.0
-4180.487	-300.99503	2	2	300.99503	300.99503	1	2	2	150.79532	56.453533	1	0.21	-0.342	-4.414	-4.179	11.0
-4180.487	-300.99503	2	2	300.99503	300.99503	1	2	2	150.79532	56.453533	1	0.21	-0.342	-4.169	-4.179	11.0
-4180.487	-300.99503	2	2	300.99503	300.99503	1	2	2	150.79532	56.453533	1	0.21	-0.342	-4.185	-4.179	11.0
-4180.487	-300.99503	2	2	300.99503	300.99503	1	2	2	150.79532	56.453533	1	0.21	-0.341	-4.203	-4.18	11.0
-4180.487	-300.99503	2	2	300.99503	300.99503	1	2	2	150.79532	56.453533	1	0.21	-0.341	-4.207	-4.18	11.0
-4180.487	-300.99503	2	2	300.99503	300.99503	1	2	2	150.79532	56.453533	1	0.21	-0.341	-4.157	-4.18	11.0
-4180.487	-300.99503	2	2	300.99503	300.99503	1	2	2	150.79532	56.453533	1	0.21	-0.341	-4.133	-4.181	11.0
-4180.487	-300.99503	2	2	300.99503	300.99503	1	2	2	150.79532	56.453533	1	0.21	-0.34	-4.11	-4.181	11.0
-4180.487	-300.99503	2	2	300.99503	300.99503	1	2	2	150.79532	56.453533	1	0.21	-0.341	-4.117	-4.181	11.0
-4180.487	-300.99503	2	2	300.99503	300.99503	1	2	2	150.79532	56.453533	1	0.21	-0.34	-3.936	-4.182	11.0
-4180.487	-300.99503	2	2	300.99503	300.99503	1	2	2	150.79532	56.453533	1	0.21	-0.341	-4.215	-4.182	111.0
-4180.487	-300.99503	2	2	300.99503	300.99503	1	2	2	150.79532	56.453533	1	0.21	-0.341	-4.19	-4.182	11.0
-4180.487	-300.99503	2	2	300.99503	300.99503	1	2	2	150.79532	56.453533	1	0.21	-0.341	-4.201	-4.182	11.0
-4180.487	-300.99503	2	2	300.99503	300.99503	1	2	2	150.79532	56.453533	1	0.21	-0.341	-4.171	-4.182	11.0
-4180.487	-300.99503	2	2	300.99503	300.99503	1	2	2	150.79532	56.453533	1	0.21	-0.341	-4.168	-4.182	11.0
-4180.487	-300.99503	2	2	300.99503	300.99503	1	2	2	150.79532	56.453533	1	0.21	-0.341	-4.217	-4.182	11.0
-4180.487	-300.99503	2	2	300.99503	300.99503	1	2	2	150.79532	56.453533	1	0.21	-0.341	-4.216	-4.183	11.0
-4180.487	-300.99503	2	2	300.99503	300.99503	1	2	2	150.79532	56.453533	1	0.21	-0.341	-4.161	-4.183	11.0
-4180.487	-300.99503	2	2	300.99503	300.99503	1	2	2	150.79532	56.453533	1	0.21	-0.341	-4.216	-4.183	11.0
-4180.487	-300.99503	2	2	300.99503	300.99503	1	2	2	150.79532	56.453533	1	0.21	-0.341	-4.128	-4.183	11.0
-4180.487	-300.99503	2	2	300.99503	300.99503	1	2	2	150.79532	56.453533	1	0.21	-0.341	-4.168	-4.183	111.0
-4180.487	-300.99503	2	2	300.99503	300.99503	1	2	2	150.79532	56.453533	1	0.21	-0.341	-4.149	-4.183	11.0
-4180.487	-300.99503	2	2	300.99503	300.99503	1	2	2	150.79532	56.453533	1	0.21	-0.341	-4.2	-4.183	111.0
-4180.487	-300.99503	2	2	300.99503	300.99503	1	2	2	150.79532	56.453533	1	0.21	-0.341	-4.201	-4.183	111.0
-4180.487	-300.99503	2	2	300.99503	300.99503	1	2	2	150.79532	56.453533	1	0.21	-0.341	-4.111	-4.183	111.0
-4180.487	-300.99503	2	2	300.99503	300.99503	1	2	2	150.79532	56.453533	1	0.21	-0.341	-4.124	-4.184	111.0
-4180.487	-300.99503	2	2	300.99503	300.99503	1	2	2	150.79532	56.453533	1	0.21	-0.341	-4.184	-4.184	111.0
-4180.487	-300.99503	2	2	300.99503	300.99503	1	2	2	150.79532	56.453533	1	0.21	-0.341	-4.175	-4.184	111.0
-4180.487	-300.99503	2	2	300.99503	300.99503	1	2	2	150.79532	56.453533	1	0.21	-0.34	-4.024	-4.184	111.0
-4180.487	-300.99503	2	2	300.99503	300.99503	1	2	2	150.79532	56.453533	1	0.21	-0.341	-4.215	-4.184	111.0
-4180.487	-300.99503	2	2	300.99503	300.99503	1	2	2	150.79532	56.453533	1	0.21	-0.341	-4.143	-4.184	111.0
-4180.487	-300.99503	2	2	300.99503	300.99503	1	2	2	150.79532	56.453533	1	0.21	-0.341	-4.208	-4.184	111.0
-4180.487	-300.99503	2	2	300.99503	300.99503	1	2	2	150.79532	56.453533	1	0.21	-0.341	-4.183	-4.184	111.0
-4180.487	-300.99503	2	2	300.99503	300.99503	1	2	2	150.79532	56.453533	1	0.21	-0.341	-4.116	-4.184	111.0
-4180.487	-300.99503	2	2	300.99503	300.99503	1	2	2	150.79532	56.453533	1	0.21	-0.341	-4.291	-4.184	111.0
-4180.487	-300.99503	2	2	300.99503	300.99503	1	2	2	150.79532	56.453533	1	0.21	-0.341	-4.187	-4.184	111.0
-4180.487	-300.99503	2	2	300.99503	300.99503	1	2	2	150.79532	56.453533	1	0.21	-0.341	-4.176	-4.184	111.0
-4180.487	-300.99503	2	2	300.99503	300.99503	1	2	2	150.79532	56.453533	1	0.21	-0.341	-4.201	-4.184	111.0
-4180.487	-300.99503	2	2	300.99503	300.99503	1	2	2	150.79532	56.453533	1	0.21	-0.341	-4.193	-4.184	111.0
-4180.487	-300.99503	2	2	300.99503	300.99503	1	2	2	150.79532	56.453533	1	0.21	-0.341	-4.208	-4.184	111.0
-4180.487	-300.99503	2	2	300.99503	300.99503	1	2	2	150.79532	56.453533	1	0.21	-0.341	-4.171	-4.184	111.0
-4180.487	-300.99503	2	2	300.99503	300.99503	1	2	2	150.79532	56.453533	1	0.21	-0.341	-4.167	-4.184	111.0
-4180.487	-300.99503	2	2	300.99503	300.99503	1	2	2	150.79532	56.453533	1	0.21	-0.341	-4.211	-4.184	111.0
-4180.487	-300.99503	2	2	300.99503	300.99503	1	2	2	150.79532	56.453533	1	0.21	-0.341	-4.232	-4.184	111.0
-4180.487	-300.99503	2	2	300.99503	300.99503	1	2	2	150.79532	56.453533	1	0.21	-0.341	-4.192	-4.184	111.0
-4180.487	-300.99503	2	2	300.99503	300.99503	1	2	2	150.79532	56.453533	1	0.21	-0.341	-4.164	-4.184	111.0
-4180.487	-300.99503	2	2	300.99503	300.99503	1	2	2	150.79532	56.453533	1	0.21	-0.341	-4.245	-4.184	111.0
-4180.487	-300.99503	2	2	300.99503	300.99503	1	2	2	150.79532	56.453533	1	0.21	-0.341	-4.255	-4.184	111.0
-4180.487	-300.99503	2	2	300.99503	300.99503	1	2	2	150.79532	56.453533	1	0.21	-0.341	-4.174	-4.184	111.0
-4180.487	-300.99503	2	2	300.99503	300.99503	1	2	2	150.79532	56.453533	1	0.21	-0.341	-4.192	-4.184	111.0
-4180.487	-300.99503	2	2	300.99503	300.99503	1	2	2	150.79532	56.453533	1	0.21	-0.341	-4.209	-4.184	111.0
-4180.487	-300.99503	2	2	300.99503	300.99503	1	2	2	150.79532	56.453533	1	0.21	-0.341	-4.171	-4.184	111.0
-4180.487	-300.99503	2	2	300.99503	300.99503	1	2	2	150.79532	56.453533	1	0.21	-0.341	-4.137	-4.184	111.0
-4180.487	-300.99503	2	2	300.99503	300.99503	1	2	2	150.79532	56.453533	1	0.21	-0.341	-4.164	-4.184	111.0
-4180.487	-300.99503	2	2	300.99503	300.99503	1	2	2	150.79532	56.453533	1	0.21	-0.341	-4.16	-4.184	111.0
-4180.487	-300.99503	2	2	300.99503	300.99503	1	2	2	150.79532	56.453533	1	0.21	-0.341	-4.218	-4.184	111.0
-4180.487	-300.99503	2	2	300.99503	300.99503	1	2	2	150.79532	56.453533	1	0.21	-0.341	-4.203	-4.184	111.0
-4180.487	-300.99503	2	2	300.99503	300.99503	1	2	2	150.79532	56.453533	1	0.21	-0.341	-4.168	-4.184	11.0
-4180.487	-300.99503	2	2	300.99503	300.99503	1	2	2	150.79532	56.453533	1	0.21	-0.341	-4.213	-4.184	111.0
-4180.487	-300.99503	2	2	300.99503	300.99503	1	2	2	150.79532	56.453533	1	0.21	-0.341	-4.19	-4.184	111.0
-4180.487	-300.99503	2	2	300.99503	300.99503	1	2	2	150.79532	56.453533	1	0.21	-0.341	-4.188	-4.184	111.0
-4180.487	-300.99503	2	2	300.99503	300.99503	1	2	2	150.79532	56.453533	1	0.21	-0.341	-4.165	-4.184	111.0
-4180.487	-300.99503	2	2	300.99503	300.99503	1	2	2	150.79532	56.453533	1	0.21	-0.341	-4.183	-4.184	111.0
-4180.487	-300.99503	2	2	300.99503	300.99503	1	2	2	150.79532	56.453533	1	0.21	-0.341	-4.191	-4.184	111.0
-4180.487	-300.99503	2	2	300.99503	300.99503	1	2	2	150.79532	56.453533	1	0.21	-0.341	-4.194	-4.184	111.0
-4180.487	-300.99503	2	2	300.99503	300.99503	1	2	2	150.79532	56.453533	1	0.21	-0.341	-4.181	-4.184	111.0
-4180.487	-300.99503	2	2	300.99503	300.99503	1	2	2	150.79532	56.453533	1	0.21	-0.341	-4.197	-4.184	11.0
-4180.487	-300.99503	2	2	300.99503	300.99503	1	2	2	150.79532	56.453533	1	0.21	-0.341	-4.148	-4.184	111.0
-4180.487	-300.99503	2	2	300.99503	300.99503	1	2	2	150.79532	56.453533	1	0.21	-0.341	-4.197	-4.184	111.0
-4180.487	-300.99503	2	2	300.99503	300.99503	1	2	2	150.79532	56.453533	1	0.21	-0.341	-4.134	-4.184	111.0
-4180.487	-300.99503	2	2	300.99503	300.99503	1	2	2	150.79532	56.453533	1	0.21	-0.341	-4.19	-4.184	111.0
-4180.487	-300.99503	2	2	300.99503	300.99503	1	2	2	150.79532	56.453533	1	0.21	-0.34	-4.101	-4.184	111.0
-4180.487	-300.99503	2	2	300.99503	300.99503	1	2	2	150.79532	56.453533	1	0.21	-0.341	-4.196	-4.184	111.0
-4180.487	-300.99503	2	2	300.99503	300.99503	1	2	2	150.79532	56.453533	1	0.21	-0.34	-3.975	-4.184	111.0
-4180.487	-300.99503	2	2	300.99503	300.99503	1	2	2	150.79532	56.453533	1	0.21	-0.341	-4.162	-4.184	111.0
-4180.487	-300.99503	2	2	300.99503	300.99503	1	2	2	150.79532	56.453533	1	0.21	-0.341	-4.226	-4.184	111.0
-4180.487	-300.99503	2	2	300.99503	300.99503	1	2	2	150.79532	56.453533	1	0.21	-0.341	-4.249	-4.184	111.0
-4180.487	-300.99503	2	2	300.99503	300.99503	1	2	2	150.79532	56.453533	1	0.21	-0.341	-4.179	-4.184	111.0
-4180.487	-300.99503	2	2	300.99503	300.99503	1	2	2	150.79532	56.453533	1	0.21	-0.341	-4.182	-4.184	111.0
-4180.487	-300.99503	2	2	300.99503	300.99503	1	2	2	150.79532	56.453533	1	0.21	-0.341	-4.157	-4.184	111.0
-4180.487	-300.99503	2	2	300.99503	300.99503	1	2	2	150.79532	56.453533	1	0.21	-0.341	-4.134	-4.184	111.0
-4180.487	-300.99503	2	2	300.99503	300.99503	1	2	2	150.79532	56.453533	1	0.21	-0.341	-4.177	-4.184	111.0
-4180.487	-300.99503	2	2	300.99503	300.99503	1	2	2	150.79532	56.453533	1	0.21	-0.341	-4.206	-4.184	111.0
-4180.487	-300.99503	2	2	300.99503	300.99503	1	2	2	150.79532	56.453533	1	0.21	-0.341	-4.165	-4.184	111.0
-4180.487	-300.99503	2	2	300.99503	300.99503	1	2	2	150.79532	56.453533	1	0.21	-0.341	-4.173	-4.184	111.0
-4180.487	-300.99503	2	2	300.99503	300.99503	1	2	2	150.79532	56.453533	1	0.21	-0.341	-4.185	-4.184	111.0
-4180.487	-300.99503	2	2	300.99503	300.99503	1	2	2	150.79532	56.453533	1	0.21	-0.341	-4.145	-4.184	111.0
-4180.487	-300.99503	2	2	300.99503	300.99503	1	2	2	150.79532	56.453533	1	0.21	-0.341	-4.216	-4.184	111.0
-4180.487	-300.99503	2	2	300.99503	300.99503	1	2	2	150.79532	56.453533	1	0.21	-0.341	-4.206	-4.184	111.0
-4180.487	-300.99503	2	2	300.99503	300.99503	1	2	2	150.79532	56.453533	1	0.21	-0.341	-4.133	-4.184	111.0
-4180.487	-300.99503	2	2	300.99503	300.99503	1	2	2	150.79532	56.453533	1	0.21	-0.341	-4.207	-4.184	111.0
-4180.487	-300.99503	2	2	300.99503	300.99503	1	2	2	150.79532	56.453533	1	0.21	-0.341	-4.137	-4.184	111.0
-4180.487	-300.99503	2	2	300.99503	300.99503	1	2	2	150.79532	56.453533	1	0.21	-0.341	-4.218	-4.184	111.0
-4180.487	-300.99503	2	2	300.99503	300.99503	1	2	2	150.79532	56.453533	1	0.21	-0.341	-4.182	-4.184	111.0
-4180.487	-300.99503	2	2	300.99503	300.99503	1	2	2	150.79532	56.453533	1	0.21	-0.341	-4.151	-4.184	111.0
-4180.487	-300.99503	2	2	300.99503	300.99503	1	2	2	150.79532	56.453533	1	0.21	-0.341	-4.123	-4.184	111.0
-4180.487	-300.99503	2	2	300.99503	300.99503	1	2	2	150.79532	56.453533	1	0.21	-0.341	-4.277	-4.184	111.0
-4180.487	-300.99503	2	2	300.99503	300.99503	1	2	2	150.79532	56.453533	1	0.21	-0.341	-4.137	-4.184	111.0
-4180.487	-300.99503	2	2	300.99503	300.99503	1	2	2	150.79532	56.453533	1	0.21	-0.341	-4.121	-4.184	111.0
-4180.487	-300.99503	2	2	300.99503	300.99503	1	2	2	150.79532	56.453533	1	0.21	-0.341	-4.159	-4.184	111.0
-4180.487	-300.99503	2	2	300.99503	300.99503	1	2	2	150.79532	56.453533	1	0.21	-0.341	-4.203	-4.184	111.0
-4180.487	-300.99503	2	2	300.99503	300.99503	1	2	2	150.79532	56.453533	1	0.21	-0.341	-4.171	-4.184	111.0
-4180.487	-300.99503	2	2	300.99503	300.99503	1	2	2	150.79532	56.453533	1	0.21	-0.341	-4.19	-4.184	111.0
-4180.487	-300.99503	2	2	300.99503	300.99503	1	2	2	150.79532	56.453533	1	0.21	-0.341	-4.193	-4.184	111.0
-4180.487	-300.99503	2	2	300.99503	300.99503	1	2	2	150.79532	56.453533	1	0.21	-0.341	-4.207	-4.184	111.0
-4180.487	-300.99503	2	2	300.99503	300.99503	1	2	2	150.79532	56.453533	1	0.21	-0.341	-4.24	-4.184	111.0
-4180.487	-300.99503	2	2	300.99503	300.99503	1	2	2	150.79532	56.453533	1	0.21	-0.341	-4.18	-4.184	111.0
-4180.487	-300.99503	2	2	300.99503	300.99503	1	2	2	150.79532	56.453533	1	0.21	-0.341	-4.165	-4.184	111.0
-4180.487	-300.99503	2	2	300.99503	300.99503	1	2	2	150.79532	56.453533	1	0.21	-0.341	-4.188	-4.184	111.0
-4180.487	-300.99503	2	2	300.99503	300.99503	1	2	2	150.79532	56.453533	1	0.21	-0.341	-4.204	-4.184	111.0
-4180.487	-300.99503	2	2	300.99503	300.99503	1	2	2	150.79532	56.453533	1	0.21	-0.341	-4.182	-4.184	111.0
-4180.487	-300.99503	2	2	300.99503	300.99503	1	2	2	150.79532	56.453533	1	0.21	-0.341	-4.213	-4.184	111.0
-4180.487	-300.99503	2	2	300.99503	300.99503	1	2	2	150.79532	56.453533	1	0.21	-0.341	-4.203	-4.184	111.0
-4180.487	-300.99503	2	2	300.99503	300.99503	1	2	2	150.79532	56.453533	1	0.21	-0.341	-4.2	-4.184	111.0
-4180.487	-300.99503	2	2	300.99503	300.99503	1	2	2	150.79532	56.453533	1	0.21	-0.341	-4.184	-4.184	111.0
-4180.487	-300.99503	2	2	300.99503	300.99503	1	2	2	150.79532	56.453533	1	0.21	-0.341	-4.216	-4.184	111.0
-4180.487	-300.99503	2	2	300.99503	300.99503	1	2	2	150.79532	56.453533	1	0.21	-0.341	-4.198	-4.184	111.0
-4180.487	-300.99503	2	2	300.99503	300.99503	1	2	2	150.79532	56.453533	1	0.21	-0.341	-4.191	-4.184	111.0
-4180.487	-300.99503	2	2	300.99503	300.99503	1	2	2	150.79532	56.453533	1	0.21	-0.34	-4.102	-4.184	111.0
-4180.487	-300.99503	2	2	300.99503	300.99503	1	2	2	150.79532	56.453533	1	0.21	-0.341	-4.206	-4.184	111.0
-4180.487	-300.99503	2	2	300.99503	300.99503	1	2	2	150.79532	56.453533	1	0.21	-0.341	-4.182	-4.184	111.0
-4180.487	-300.99503	2	2	300.99503	300.99503	1	2	2	150.79532	56.453533	1	0.21	-0.341	-4.161	-4.184	111.0
-4180.487	-300.99503	2	2	300.99503	300.99503	1	2	2	150.79532	56.453533	1	0.21	-0.341	-4.216	-4.184	111.0
-4180.487	-300.99503	2	2	300.99503	300.99503	1	2	2	150.79532	56.453533	1	0.21	-0.341	-4.13	-4.184	111.0
-4180.487	-300.99503	2	2	300.99503	300.99503	1	2	2	150.79532	56.453533	1	0.21	-0.341	-4.156	-4.184	111.0
-4180.487	-300.99503	2	2	300.99503	300.99503	1	2	2	150.79532	56.453533	1	0.21	-0.342	-4.14	-4.184	111.0
-4180.487	-300.99503	2	2	300.99503	300.99503	1	2	2	150.79532	56.453533	1	0.21	-0.342	-4.168	-4.184	111.0
-4180.487	-300.99503	2	2	300.99503	300.99503	1	2	2	150.79532	56.453533	1	0.21	-0.342	-4.213	-4.184	111.0
-4180.487	-300.99503	2	2	300.99503	300.99503	1	2	2	150.79532	56.453533	1	0.21	-0.341	-4.018	-4.184	111.0
-4180.487	-300.99503	2	2	300.99503	300.99503	1	2	2	150.79532	56.453533	1	0.21	-0.341	-4.198	-4.184	111.0
-4180.487	-300.99503	2	2	300.99503	300.99503	1	2	2	150.79532	56.453533	1	0.21	-0.341	-4.182	-4.184	111.0
-4180.487	-300.99503	2	2	300.99503	300.99503	1	2	2	150.79532	56.453533	1	0.21	-0.341	-4.139	-4.184	111.0
-4180.487	-300.99503	2	2	300.99503	300.99503	1	2	2	150.79532	56.453533	1	0.21	-0.341	-4.259	-4.184	111.0
-4180.487	-300.99503	2	2	300.99503	300.99503	1	2	2	150.79532	56.453533	1	0.21	-0.341	-4.176	-4.184	111.0
-4180.487	-300.99503	2	2	300.99503	300.99503	1	2	2	150.79532	56.453533	1	0.21	-0.341	-4.213	-4.184	111.0
-4180.487	-300.99503	2	2	300.99503	300.99503	1	2	2	150.79532	56.453533	1	0.21	-0.341	-4.187	-4.184	111.0
-4180.487	-300.99503	2	2	300.99503	300.99503	1	2	2	150.79532	56.453533	1	0.21	-0.342	-4.395	-4.184	111.0
-4180.487	-300.99503	2	2	300.99503	300.99503	1	2	2	150.79532	56.453533	1	0.21	-0.342	-4.16	-4.184	111.0
0.0	0.0	2	2	300.99503	300.99503	1	2	2	150.79532	56.453533	0	0.21	-0.342	-4.165	-4.184	111.0
0.0	0.0	2	2	300.99503	300.99503	1	2	2	150.79532	56.453533	0	0.21	-0.342	-4.153	-4.184	11.0
0.0	0.0	2	2	300.99503	300.99503	1	2	2	150.79532	56.453533	0	0.21	-0.342	-4.181	-4.184	111.0
0.0	0.0	2	2	300.99503	300.99503	1	2	2	150.79532	56.453533	0	0.21	-0.342	-4.25	-4.184	11.0
0.0	0.0	2	2	300.99503	300.99503	1	2	2	150.79532	56.453533	0	0.21	-0.339	-3.863	-3.888	11.0
0.0	0.0	2	2	300.99503	300.99503	1	2	2	150.79532	56.453533	0	0.21	-0.339	-3.9	-3.888	11.0
0.0	0.0	2	2	300.99503	300.99503	1	2	2	150.79532	56.453533	0	0.21	-0.333	-3.354	-3.358	11.0
0.0	0.0	2	2	300.99503	300.99503	1	2	2	150.79532	56.453533	0	0.21	-0.325	-3.137	-3.12	11.0
0.0	0.0	2	2	300.99503	300.99503	1	2	2	150.79532	56.453533	0	0.21	-0.318	-3.133	-3.12	11.0
0.0	0.0	2	2	300.99503	300.99503	1	2	2	150.79532	56.453533	0	0.21	-0.309	-2.679	-2.695	11.0
0.0	0.0	2	2	300.99503	300.99503	1	2	2	150.79532	56.453533	0	0.21	-0.301	-2.71	-2.695	11.0
0.0	0.0	2	2	300.99503	300.99503	1	2	2	150.79532	56.453533	0	0.21	-0.292	-2.454	-2.504	11.0
0.0	0.0	2	2	300.99503	300.99503	1	2	2	150.79532	56.453533	0	0.21	-0.28	-2.155	-2.162	11.0
0.0	0.0	2	2	300.99503	300.99503	1	2	2	150.79532	56.453533	0	0.211	-0.27	-2.163	-2.162	11.0
0.0	0.0	2	2	300.99503	300.99503	1	2	2	150.79532	56.453533	0	0.211	-0.258	-1.837	-1.867	11.0
0.0	0.0	2	2	300.99503	300.99503	1	2	2	150.79532	56.453533	0	0.211	-0.247	-1.644	-1.735	11.0
0.0	0.0	2	2	300.99503	300.99503	1	2	2	150.79532	56.453533	0	0.211	-0.236	-1.665	-1.735	111.0
0.0	0.0	2	2	300.99503	300.99503	1	2	2	150.79532	56.453533	0	0.211	-0.226	-1.517	-1.498	111.0
0.0	0.0	2	2	300.99503	300.99503	1	2	2	150.79532	56.453533	0	0.211	-0.216	-1.584	-1.498	111.0
0.0	0.0	2	2	300.99503	300.99503	1	2	2	150.79532	56.453533	0	0.211	-0.206	-1.437	-1.392	111.0
0.0	0.0	2	2	300.99503	300.99503	1	2	2	150.79532	56.453533	0	0.211	-0.195	-1.168	-1.202	111.0
0.0	0.0	2	2	300.99503	300.99503	1	2	2	150.79532	56.453533	0	0.211	-0.186	-1.169	-1.202	11.0
0.0	0.0	2	2	300.99503	300.99503	1	2	2	150.79532	56.453533	0	0.211	-0.176	-1.064	-1.038	111.0
0.0	0.0	2	2	300.99503	300.99503	1	2	2	150.79532	56.453533	0	0.211	-0.167	-0.892	-0.964	111.0
0.0	0.0	2	2	300.99503	300.99503	1	2	2	150.79532	56.453533	0	0.211	-0.158	-0.983	-0.964	111.0
0.0	0.0	2	2	300.99503	300.99503	1	2	2	150.79532	56.453533	0	0.211	-0.149	-0.832	-0.833	111.0
0.0	0.0	2	2	300.99503	300.99503	1	2	2	150.79532	56.453533	0	0.212	-0.141	-0.835	-0.833	111.0
0.0	0.0	2	2	300.99503	300.99503	1	2	2	150.79532	56.453533	0	0.212	-0.134	-0.901	-0.774	11.0
0.0	0.0	2	2	300.99503	300.99503	1	2	2	150.79532	56.453533	0	0.212	-0.126	-0.68	-0.668	111.0
0.0	0.0	2	2	300.99503	300.99503	1	2	2	150.79532	56.453533	0	0.212	-0.118	-0.686	-0.668	111.0
0.0	0.0	2	2	300.99503	300.99503	1	2	2	150.79532	56.453533	0	0.212	-0.112	-0.612	-0.621	111.0
0.0	0.0	2	2	300.99503	300.99503	1	2	2	150.79532	56.453533	0	0.212	-0.106	-0.617	-0.536	11.0
0.0	0.0	2	2	300.99503	300.99503	1	2	2	150.79532	56.453533	0	0.212	-0.1	-0.538	-0.536	11.0
0.0	0.0	2	2	300.99503	300.99503	1	2	2	150.79532	56.453533	0	0.212	-0.095	-0.494	-0.462	11.0
0.0	0.0	2	2	300.99503	300.99503	1	2	2	150.79532	56.453533	0	0.212	-0.089	-0.448	-0.462	11.0
0.0	0.0	2	2	300.99503	300.99503	1	2	2	150.79532	56.453533	0	0.212	-0.083	-0.41	-0.43	111.0
0.0	0.0	2	2	300.99503	300.99503	1	2	2	150.79532	56.453533	0	0.212	-0.078	-0.42	-0.371	11.0
0.0	0.0	2	2	300.99503	300.99503	1	2	2	150.79532	56.453533	0	0.212	-0.074	-0.381	-0.371	111.0
0.0	0.0	2	2	300.99503	300.99503	1	2	2	150.79532	56.453533	0	0.212	-0.07	-0.326	-0.345	111.0
0.0	0.0	2	2	300.99503	300.99503	1	2	2	150.79532	56.453533	0	0.212	-0.066	-0.285	-0.297	111.0
0.0	0.0	2	2	300.99503	300.99503	1	2	2	150.79532	56.453533	0	0.212	-0.062	-0.281	-0.297	111.0
0.0	0.0	2	2	300.99503	300.99503	1	2	2	150.79532	56.453533	0	0.212	-0.059	-0.355	-0.257	111.0
0.0	0.0	2	2	300.99503	300.99503	1	2	2	150.79532	56.453533	0	0.212	-0.056	-0.239	-0.257	111.0
0.0	0.0	2	2	300.99503	300.99503	1	2	2	150.79532	56.453533	0	0.212	-0.052	-0.23	-0.238	111.0
0.0	0.0	2	2	300.99503	300.99503	1	2	2	150.79532	56.453533	0	0.212	-0.048	-0.215	-0.206	111.0
0.0	0.0	2	2	300.99503	300.99503	1	2	2	150.79532	56.453533	0	0.212	-0.044	-0.209	-0.206	111.0
0.0	0.0	2	2	300.99503	300.99503	1	2	2	150.79532	56.453533	0	0.212	-0.04	-0.204	-0.191	111.0
0.0	0.0	2	2	300.99503	300.99503	1	2	2	150.79532	56.453533	0	0.212	-0.038	-0.195	-0.165	111.0
0.0	0.0	2	2	300.99503	300.99503	1	2	2	150.79532	56.453533	0	0.212	-0.036	-0.175	-0.165	111.0
0.0	0.0	2	2	300.99503	300.99503	1	2	2	150.79532	56.453533	0	0.212	-0.034	-0.156	-0.153	111.0
0.0	0.0	2	2	300.99503	300.99503	1	2	2	150.79532	56.453533	0	0.212	-0.032	-0.175	-0.153	111.0
0.0	0.0	2	2	300.99503	300.99503	1	2	2	150.79532	56.453533	0	0.212	-0.03	-0.156	-0.132	111.0
0.0	0.0	2	2	300.99503	300.99503	1	2	2	150.79532	56.453533	0	0.212	-0.028	-0.131	-0.114	111.0
0.0	0.0	2	2	300.99503	300.99503	1	2	2	150.79532	56.453533	0	0.212	-0.026	-0.135	-0.114	111.0
0.0	0.0	2	2	300.99503	300.99503	1	2	2	150.79532	56.453533	0	0.213	-0.024	-0.076	-0.106	111.0
0.0	0.0	2	2	300.99503	300.99503	1	2	2	150.79532	56.453533	0	0.213	-0.022	-0.136	-0.091	111.0
0.0	0.0	2	2	300.99503	300.99503	1	2	2	150.79532	56.453533	0	0.213	-0.02	-0.107	-0.091	111.0
0.0	0.0	2	2	300.99503	300.99503	1	2	2	150.79532	56.453533	0	0.213	-0.02	-0.156	-0.084	111.0
0.0	0.0	2	2	300.99503	300.99503	1	2	2	150.79532	56.453533	0	0.213	-0.019	-0.009	-0.084	111.0
0.0	0.0	2	2	300.99503	300.99503	1	2	2	150.79532	56.453533	0	0.213	-0.019	-0.026	-0.073	111.0
0.0	0.0	2	2	300.99503	300.99503	1	2	2	150.79532	56.453533	0	0.213	-0.019	-0.076	-0.067	111.0
0.0	0.0	2	2	300.99503	300.99503	1	2	2	150.79532	56.453533	0	0.213	-0.019	-0.124	-0.067	111.0
0.0	0.0	2	2	300.99503	300.99503	1	2	2	150.79532	56.453533	0	0.213	-0.019	-0.099	-0.058	111.0
0.0	0.0	2	2	300.99503	300.99503	1	2	2	150.79532	56.453533	0	0.213	-0.019	-0.052	-0.05	111.0
0.0	0.0	2	2	300.99503	300.99503	1	2	2	150.79532	56.453533	0	0.213	-0.019	-0.034	-0.05	111.0
0.0	0.0	2	2	300.99503	300.99503	1	2	2	150.79532	56.453533	0	0.213	-0.019	-0.04	-0.046	111.0
0.0	0.0	2	2	300.99503	300.99503	1	2	2	150.79532	56.453533	0	0.213	-0.019	-0.041	-0.046	111.0
0.0	0.0	2	2	300.99503	300.99503	1	2	2	150.79532	56.453533	0	0.213	-0.019	-0.075	-0.04	111.0
0.0	0.0	2	2	300.99503	300.99503	1	2	2	150.79532	56.453533	0	0.213	-0.018	-0.027	-0.037	111.0
0.0	0.0	2	2	300.99503	300.99503	1	2	2	150.79532	56.453533	0	0.213	-0.018	-0.012	-0.037	111.0
0.0	0.0	2	2	300.99503	300.99503	1	2	2	150.79532	56.453533	0	0.213	-0.018	-0.014	-0.032	111.0
0.0	0.0	2	2	300.99503	300.99503	1	2	2	150.79532	56.453533	0	0.213	-0.018	-0.039	-0.029	111.0
0.0	0.0	2	2	300.99503	300.99503	1	2	2	150.79532	56.453533	0	0.213	-0.016	-0.006	-0.029	111.0
0.0	0.0	2	2	300.99503	300.99503	1	2	2	150.79532	56.453533	0	0.213	-0.015	-0.02	-0.025	111.0
0.0	0.0	2	2	300.99503	300.99503	1	2	2	150.79532	56.453533	0	0.213	-0.014	-0.003	-0.025	111.0
0.0	0.0	2	2	300.99503	300.99503	1	2	2	150.79532	56.453533	0	0.213	-0.013	-0.006	-0.021	111.0
0.0	0.0	2	2	300.99503	300.99503	1	2	2	150.79532	56.453533	0	0.213	-0.012	-0.013	-0.02	111.0
0.0	0.0	2	2	300.99503	300.99503	1	2	2	150.79532	56.453533	0	0.213	-0.012	-0.039	-0.02	111.0
0.0	0.0	2	2	300.99503	300.99503	1	2	2	150.79532	56.453533	0	0.213	-0.01	-0.009	-0.017	111.0
0.0	0.0	2	2	300.99503	300.99503	1	2	2	150.79532	56.453533	0	0.213	-0.008	-0.01	-0.016	111.0
0.0	0.0	2	2	300.99503	300.99503	1	2	2	150.79532	56.453533	0	0.213	-0.008	-0.024	-0.016	111.0
0.0	0.0	2	2	300.99503	300.99503	1	2	2	150.79532	56.453533	0	0.213	-0.007	-0.032	-0.013	111.0
0.0	0.0	2	2	300.99503	300.99503	1	2	2	150.79532	56.453533	0	0.213	-0.006	0.009	-0.013	111.0
0.0	0.0	2	2	300.99503	300.99503	1	2	2	150.79532	56.453533	0	0.213	-0.006	-0.024	-0.011	111.0
0.0	0.0	2	2	300.99503	300.99503	1	2	2	150.79532	56.453533	0	0.213	-0.005	-0.015	-0.01	111.0
0.0	0.0	2	2	300.99503	300.99503	1	2	2	150.79532	56.453533	0	0.213	-0.004	0.009	-0.01	111.0
0.0	0.0	2	2	300.99503	300.99503	1	2	2	150.79532	56.453533	0	0.213	-0.003	-0.005	-0.009	111.0
0.0	0.0	2	2	300.99503	300.99503	1	2	2	150.79532	56.453533	0	0.213	-0.003	-0.076	-0.008	111.0
0.0	0.0	2	2	300.99503	300.99503	1	2	2	150.79532	56.453533	0	0.213	-0.002	-0.027	-0.008	111.0
0.0	0.0	2	2	300.99503	300.99503	1	2	2	150.79532	56.453533	0	0.213	-0.001	0.104	-0.007	111.0
0.0	0.0	2	2	300.99503	300.99503	1	2	2	150.79532	56.453533	0	0.213	0.0	0.004	-0.007	111.0
0.0	0.0	2	2	300.99503	300.99503	1	2	2	150.79532	56.453533	0	0.213	0.0	-0.011	-0.006	111.0
0.0	0.0	2	2	300.99503	300.99503	1	2	2	150.79532	56.453533	0	0.213	0.0	0.023	-0.005	111.0
0.0	0.0	2	2	300.99503	300.99503	1	2	2	150.79532	56.453533	0	0.213	-0.001	-0.025	-0.005	111.0
0.0	0.0	2	2	300.99503	300.99503	1	2	2	150.79532	56.453533	0	0.213	-0.001	-0.018	-0.005	111.0
0.0	0.0	2	2	300.99503	300.99503	1	2	2	150.79532	56.453533	0	0.213	0.0	0.001	-0.004	111.0
0.0	0.0	2	2	300.99503	300.99503	1	2	2	150.79532	56.453533	0	0.213	-0.001	-0.031	-0.004	111.0
0.0	0.0	2	2	300.99503	300.99503	1	2	2	150.79532	56.453533	0	0.213	0.0	0.056	-0.003	111.0
0.0	0.0	2	2	300.99503	300.99503	1	2	2	150.79532	56.453533	0	0.213	0.0	-0.007	-0.003	111.0
0.0	0.0	2	2	300.99503	300.99503	1	2	2	150.79532	56.453533	0	0.213	0.0	0.039	-0.003	111.0
0.0	0.0	2	2	300.99503	300.99503	1	2	2	150.79532	56.453533	0	0.213	0.0	0.007	-0.002	111.0
0.0	0.0	2	2	300.99503	300.99503	1	2	2	150.79532	56.453533	0	0.213	0.0	0.029	-0.002	111.0
0.0	0.0	2	2	300.99503	300.99503	1	2	2	150.79532	56.453533	0	0.213	-0.001	-0.025	-0.002	111.0
0.0	0.0	2	2	300.99503	300.99503	1	2	2	150.79532	56.453533	0	0.213	-0.001	-0.013	-0.001	111.0
0.0	0.0	2	2	300.99503	300.99503	1	2	2	150.79532	56.453533	0	0.213	-0.001	-0.019	-0.001	111.0
0.0	0.0	2	2	300.99503	300.99503	1	2	2	150.79532	56.453533	0	0.213	-0.001	-0.091	-0.001	111.0
0.0	0.0	2	2	300.99503	300.99503	1	2	2	150.79532	56.453533	0	0.213	-0.001	-0.092	-0.001	111.0
0.0	0.0	2	2	300.99503	300.99503	1	2	2	150.79532	56.453533	0	0.213	-0.001	-0.016	-0.001	111.0
0.0	0.0	2	2	300.99503	300.99503	1	2	2	150.79532	56.453533	0	0.213	0.0	0.066	-0.001	111.0
0.0	0.0	2	2	300.99503	300.99503	1	2	2	150.79532	56.453533	0	0.213	0.0	0.143	-0.001	111.0
0.0	0.0	2	2	300.99503	300.99503	1	2	2	150.79532	56.453533	0	0.213	-0.001	-0.019	0.0	111.0
0.0	0.0	2	2	300.99503	300.99503	1	2	2	150.79532	56.453533	0	0.213	0.0	0.015	0.0	111.0
0.0	0.0	2	2	300.99503	300.99503	1	2	2	150.79532	56.453533	0	0.213	0.0	0.011	0.0	111.0
0.0	0.0	2	2	300.99503	300.99503	1	2	2	150.79532	56.453533	0	0.213	-0.001	-0.014	0.0	111.0
0.0	0.0	2	2	300.99503	300.99503	1	2	2	150.79532	56.453533	0	0.213	0.0	0.017	0.0	111.0
0.0	0.0	2	2	300.99503	300.99503	1	2	2	150.79532	56.453533	0	0.213	-0.001	-0.012	0.0	111.0
0.0	0.0	2	2	300.99503	300.99503	1	2	2	150.79532	56.453533	0	0.213	0.001	0.268	0.0	111.0
0.0	0.0	2	2	300.99503	300.99503	1	2	2	150.79532	56.453533	0	0.213	0.0	-0.118	0.0	111.0
0.0	0.0	2	2	300.99503	300.99503	1	2	2	150.79532	56.453533	0	0.213	0.0	-0.01	0.0	111.0
0.0	0.0	2	2	300.99503	300.99503	1	2	2	150.79532	56.453533	0	0.213	-0.001	-0.042	0.0	111.0
0.0	0.0	2	2	300.99503	300.99503	1	2	2	150.79532	56.453533	0	0.213	0.0	0.008	0.0	111.0
0.0	0.0	2	2	300.99503	300.99503	1	2	2	150.79532	56.453533	0	0.213	0.0	-0.003	0.0	111.0
0.0	0.0	2	2	300.99503	300.99503	1	2	2	150.79532	56.453533	0	0.213	0.0	0.013	0.0	111.0
0.0	0.0	2	2	300.99503	300.99503	1	2	2	150.79532	56.453533	0	0.213	0.0	-0.002	0.0	111.0
0.0	0.0	2	2	300.99503	300.99503	1	2	2	150.79532	56.453533	0	0.213	0.0	0.007	0.0	111.0
0.0	0.0	2	2	300.99503	300.99503	1	2	2	150.79532	56.453533	0	0.213	0.0	0.028	0.0	111.0
0.0	0.0	2	2	300.99503	300.99503	1	2	2	150.79532	56.453533	0	0.213	-0.001	-0.034	0.0	111.0
0.0	0.0	2	2	300.99503	300.99503	1	2	2	150.79532	56.453533	0	0.213	0.0	0.067	0.0	111.0
0.0	0.0	2	2	300.99503	300.99503	1	2	2	150.79532	56.453533	0	0.213	-0.001	-0.031	0.0	111.0
0.0	0.0	2	2	300.99503	300.99503	1	2	2	150.79532	56.453533	0	0.213	-0.001	-0.149	0.0	111.0
0.0	0.0	2	2	300.99503	300.99503	1	2	2	150.79532	56.453533	0	0.213	-0.001	-0.025	0.0	111.0
0.0	0.0	2	2	300.99503	300.99503	1	2	2	150.79532	56.453533	0	0.213	0.0	0.019	0.0	111.0
0.0	0.0	2	2	300.99503	300.99503	1	2	2	150.79532	56.453533	0	0.213	0.0	0.008	0.0	111.0
0.0	0.0	2	2	300.99503	300.99503	1	2	2	150.79532	56.453533	0	0.213	-0.001	-0.015	0.0	111.0
0.0	0.0	2	2	300.99503	300.99503	1	2	2	150.79532	56.453533	0	0.213	0.0	0.001	0.0	111.0
0.0	0.0	2	2	300.99503	300.99503	1	2	2	150.79532	56.453533	0	0.213	0.0	0.004	0.0	111.0
0.0	0.0	2	2	300.99503	300.99503	1	2	2	150.79532	56.453533	0	0.213	0.0	0.022	0.0	111.0
0.0	0.0	2	2	300.99503	300.99503	1	2	2	150.79532	56.453533	0	0.213	0.0	-0.005	0.0	111.0
0.0	0.0	2	2	300.99503	300.99503	1	2	2	150.79532	56.453533	0	0.213	-0.001	-0.023	0.0	111.0
0.0	0.0	2	2	300.99503	300.99503	1	2	2	150.79532	56.453533	0	0.213	0.0	-0.001	0.0	111.0
0.0	0.0	2	2	300.99503	300.99503	1	2	2	150.79532	56.453533	0	0.213	0.0	0.005	0.0	111.0
0.0	0.0	2	2	300.99503	300.99503	1	2	2	150.79532	56.453533	0	0.213	0.0	0.029	0.0	111.0
0.0	0.0	2	2	300.99503	300.99503	1	2	2	150.79532	56.453533	0	0.213	0.0	0.001	0.0	111.0
0.0	0.0	2	2	300.99503	300.99503	1	2	2	150.79532	56.453533	0	0.213	0.0	-0.007	0.0	111.0
0.0	0.0	2	2	300.99503	300.99503	1	2	2	150.79532	56.453533	0	0.213	-0.001	-0.031	0.0	111.0
0.0	0.0	2	2	300.99503	300.99503	1	2	2	150.79532	56.453533	0	0.213	0.0	0.05	0.0	111.0
0.0	0.0	2	2	300.99503	300.99503	1	2	2	150.79532	56.453533	0	0.213	0.0	0.011	0.0	111.0
0.0	0.0	2	2	300.99503	300.99503	1	2	2	150.79532	56.453533	0	0.213	0.0	-0.01	0.0	111.0
0.0	0.0	2	2	300.99503	300.99503	1	2	2	150.79532	56.453533	0	0.213	-0.001	-0.201	0.0	111.0
0.0	0.0	2	2	300.99503	300.99503	1	2	2	150.79532	56.453533	0	0.213	-0.001	-0.03	0.0	111.0
0.0	0.0	2	2	300.99503	300.99503	1	2	2	150.79532	56.453533	0	0.213	0.0	0.008	0.0	111.0
0.0	0.0	2	2	300.99503	300.99503	1	2	2	150.79532	56.453533	0	0.213	-0.001	-0.019	0.0	111.0
0.0	0.0	2	2	300.99503	300.99503	1	2	2	150.79532	56.453533	0	0.213	-0.001	-0.029	0.0	111.0
0.0	0.0	2	2	300.99503	300.99503	1	2	2	150.79532	56.453533	0	0.213	0.0	0.052	0.0	111.0
0.0	0.0	2	2	300.99503	300.99503	1	2	2	150.79532	56.453533	0	0.213	-0.001	-0.05	0.0	111.0
0.0	0.0	2	2	300.99503	300.99503	1	2	2	150.79532	56.453533	0	0.213	-0.001	-0.04	0.0	111.0
0.0	0.0	2	2	300.99503	300.99503	1	2	2	150.79532	56.453533	0	0.213	0.0	-0.006	0.0	111.0
0.0	0.0	2	2	300.99503	300.99503	1	2	2	150.79532	56.453533	0	0.213	-0.001	-0.039	0.0	111.0
0.0	0.0	2	2	300.99503	300.99503	1	2	2	150.79532	56.453533	0	0.213	0.0	-0.009	0.0	111.0
0.0	0.0	2	2	300.99503	300.99503	1	2	2	150.79532	56.453533	0	0.213	0.0	-0.007	0.0	111.0
0.0	0.0	2	2	300.99503	300.99503	1	2	2	150.79532	56.453533	0	0.213	0.0	0.05	0.0	111.0
0.0	0.0	2	2	300.99503	300.99503	1	2	2	150.79532	56.453533	0	0.213	-0.001	-0.015	0.0	111.0
0.0	0.0	2	2	300.99503	300.99503	1	2	2	150.79532	56.453533	0	0.213	0.0	0.013	0.0	111.0
0.0	0.0	2	2	300.99503	300.99503	1	2	2	150.79532	56.453533	0	0.213	0.0	0.03	0.0	111.0
0.0	0.0	2	2	300.99503	300.99503	1	2	2	150.79532	56.453533	0	0.213	-0.001	-0.048	0.0	111.0
0.0	0.0	2	2	300.99503	300.99503	1	2	2	150.79532	56.453533	0	0.213	0.0	-0.011	0.0	111.0
0.0	0.0	2	2	300.99503	300.99503	1	2	2	150.79532	56.453533	0	0.213	0.0	0.016	0.0	111.0
0.0	0.0	2	2	300.99503	300.99503	1	2	2	150.79532	56.453533	0	0.213	-0.001	-0.052	0.0	111.0
0.0	0.0	2	2	300.99503	300.99503	1	2	2	150.79532	56.453533	0	0.213	0.0	0.078	0.0	111.0
0.0	0.0	2	2	300.99503	300.99503	1	2	2	150.79532	56.453533	0	0.213	0.0	0.007	0.0	111.0
0.0	0.0	2	2	300.99503	300.99503	1	2	2	150.79532	56.453533	0	0.213	0.0	0.03	0.0	111.0
0.0	0.0	2	2	300.99503	300.99503	1	2	2	150.79532	56.453533	0	0.213	0.0	0.006	0.0	111.0
0.0	0.0	2	2	300.99503	300.99503	1	2	2	150.79532	56.453533	0	0.213	0.0	0.022	0.0	111.0
0.0	0.0	2	2	300.99503	300.99503	1	2	2	150.79532	56.453533	0	0.213	-0.001	-0.022	0.0	111.0
0.0	0.0	2	2	300.99503	300.99503	1	2	2	150.79532	56.453533	0	0.213	0.0	0.16	0.0	111.0
0.0	0.0	2	2	300.99503	300.99503	1	2	2	150.79532	56.453533	0	0.213	-0.001	-0.022	0.0	111.0
0.0	0.0	2	2	300.99503	300.99503	1	2	2	150.79532	56.453533	0	0.213	-0.001	-0.045	0.0	111.0
0.0	0.0	2	2	300.99503	300.99503	1	2	2	150.79532	56.453533	0	0.213	-0.001	-0.022	0.0	111.0
0.0	0.0	2	2	300.99503	300.99503	1	2	2	150.79532	56.453533	0	0.213	0.0	-0.008	0.0	111.0
0.0	0.0	2	2	300.99503	300.99503	1	2	2	150.79532	56.453533	0	0.213	0.0	0.013	0.0	111.0
0.0	0.0	2	2	300.99503	300.99503	1	2	2	150.79532	56.453533	0	0.213	-0.001	-0.013	0.0	111.0
0.0	0.0	2	2	300.99503	300.99503	1	2	2	150.79532	56.453533	0	0.213	0.0	0.016	0.0	111.0
0.0	0.0	2	2	300.99503	300.99503	1	2	2	150.79532	56.453533	0	0.213	0.0	-0.005	0.0	111.0
0.0	0.0	2	2	300.99503	300.99503	1	2	2	150.79532	56.453533	0	0.213	0.0	0.125	0.0	111.0
0.0	0.0	2	2	300.99503	300.99503	1	2	2	150.79532	56.453533	0	0.213	0.0	-0.011	0.0	111.0
0.0	0.0	2	2	300.99503	300.99503	1	2	2	150.79532	56.453533	0	0.213	-0.001	-0.027	0.0	111.0
0.0	0.0	2	2	300.99503	300.99503	1	2	2	150.79532	56.453533	0	0.213	0.0	-0.001	0.0	111.0
0.0	0.0	2	2	300.99503	300.99503	1	2	2	150.79532	56.453533	0	0.213	0.0	0.016	0.0	111.0
0.0	0.0	2	2	300.99503	300.99503	1	2	2	150.79532	56.453533	0	0.213	-0.001	-0.026	0.0	111.0
0.0	0.0	2	2	300.99503	300.99503	1	2	2	150.79532	56.453533	0	0.213	0.0	-0.004	0.0	111.0
0.0	0.0	2	2	300.99503	300.99503	1	2	2	150.79532	56.453533	0	0.213	0.0	0.005	0.0	111.0
0.0	0.0	2	2	300.99503	300.99503	1	2	2	150.79532	56.453533	0	0.213	-0.001	-0.021	0.0	111.0
0.0	0.0	2	2	300.99503	300.99503	1	2	2	150.79532	56.453533	0	0.213	-0.001	-0.021	0.0	111.0
0.0	0.0	2	2	300.99503	300.99503	1	2	2	150.79532	56.453533	0	0.213	-0.001	-0.085	0.0	111.0
0.0	0.0	2	2	300.99503	300.99503	1	2	2	150.79532	56.453533	0	0.213	-0.001	0.005	0.0	111.0
0.0	0.0	2	2	300.99503	300.99503	1	2	2	150.79532	56.453533	0	0.213	0.0	0.033	0.0	111.0
0.0	0.0	2	2	300.99503	300.99503	1	2	2	150.79532	56.453533	0	0.213	0.0	0.036	0.0	111.0
0.0	0.0	2	2	300.99503	300.99503	1	2	2	150.79532	56.453533	0	0.213	0.0	0.076	0.0	111.0
0.0	0.0	2	2	300.99503	300.99503	1	2	2	150.79532	56.453533	0	0.213	-0.001	-0.088	0.0	111.0
0.0	0.0	2	2	300.99503	300.99503	1	2	2	150.79532	56.453533	0	0.213	0.0	0.006	0.0	111.0
0.0	0.0	2	2	300.99503	300.99503	1	2	2	150.79532	56.453533	0	0.213	0.0	-0.007	0.0	111.0
0.0	0.0	2	2	300.99503	300.99503	1	2	2	150.79532	56.453533	0	0.213	-0.001	-0.018	0.0	111.0
0.0	0.0	2	2	300.99503	300.99503	1	2	2	150.79532	56.453533	0	0.213	0.0	-0.011	0.0	111.0
0.0	0.0	2	2	300.99503	300.99503	1	2	2	150.79532	56.453533	0	0.213	0.0	0.007	0.0	111.0
0.0	0.0	2	2	300.99503	300.99503	1	2	2	150.79532	56.453533	0	0.213	0.0	0.003	0.0	111.0
0.0	0.0	2	2	300.99503	300.99503	1	2	2	150.79532	56.453533	0	0.213	-0.001	-0.021	0.0	111.0
-2805.4175	-201.99005	2	3	201.99005	300.99503	1	2	2	150.79532	56.453533	1	0.213	0.0	0.021	0.0	111.0
-2805.4175	-201.99005	2	3	201.99005	300.99503	1	2	2	150.79532	56.453533	1	0.213	0.0	0.036	0.0	111.0
-2805.4175	-201.99005	2	3	201.99005	300.99503	0	2	2	150.79532	56.453533	1	0.213	0.0	0.0	0.0	111.0
-2805.4175	-201.99005	2	3	201.99005	300.99503	0	2	2	150.79532	56.453533	1	0.213	0.0	-0.001	0.0	111.0
-2805.4175	-201.99005	2	3	201.99005	300.99503	0	2	2	150.79532	56.453533	1	0.213	0.0	0.004	0.0	111.0
-2805.4175	-201.99005	2	3	201.99005	300.99503	0	2	2	150.79532	56.453533	1	0.213	-0.001	-0.096	-0.197	111.0
-2805.4175	-201.99005	2	3	201.99005	300.99503	0	2	2	150.79532	56.453533	1	0.213	-0.003	-0.46	-0.553	111.0
-2805.4175	-201.99005	2	3	201.99005	300.99503	0	2	2	150.79532	56.453533	1	0.213	-0.007	-0.688	-0.553	111.0
-2805.4175	-201.99005	2	3	201.99005	300.99503	0	2	2	150.79532	56.453533	1	0.212	-0.011	-0.711	-0.713	111.0
-2805.4175	-201.99005	2	3	201.99005	300.99503	0	2	2	150.79532	56.453533	1	0.212	-0.017	-0.872	-0.998	111.0
-2805.4175	-201.99005	2	3	201.99005	300.99503	0	2	2	150.79532	56.453533	1	0.212	-0.024	-1.064	-0.998	111.0
-2805.4175	-201.99005	2	3	201.99005	300.99503	0	2	2	150.79532	56.453533	1	0.212	-0.03	-1.16	-1.126	111.0
-2805.4175	-201.99005	2	3	201.99005	300.99503	0	2	2	150.79532	56.453533	1	0.212	-0.037	-1.099	-1.126	111.0
-2805.4175	-201.99005	2	3	201.99005	300.99503	0	2	2	150.79532	56.453533	1	0.212	-0.044	-1.355	-1.356	111.0
-2805.4175	-201.99005	2	3	201.99005	300.99503	0	2	2	150.79532	56.453533	1	0.212	-0.052	-1.482	-1.459	111.0
-2805.4175	-201.99005	2	3	201.99005	300.99503	0	2	2	150.79532	56.453533	1	0.212	-0.06	-1.48	-1.459	111.0
-2805.4175	-201.99005	2	3	201.99005	300.99503	0	2	2	150.79532	56.453533	1	0.212	-0.067	-1.652	-1.642	111.0
-2805.4175	-201.99005	2	3	201.99005	300.99503	0	2	2	150.79532	56.453533	1	0.212	-0.073	-1.614	-1.725	111.0
-2805.4175	-201.99005	2	3	201.99005	300.99503	0	2	2	150.79532	56.453533	1	0.212	-0.081	-1.71	-1.725	111.0
-2805.4175	-201.99005	2	3	201.99005	300.99503	0	2	2	150.79532	56.453533	1	0.212	-0.087	-1.893	-1.873	111.0
-2805.4175	-201.99005	2	3	201.99005	300.99503	0	2	2	150.79532	56.453533	1	0.212	-0.093	-1.906	-1.873	111.0
-2805.4175	-201.99005	2	3	201.99005	300.99503	0	2	2	150.79532	56.453533	1	0.212	-0.1	-1.956	-1.938	111.0
-2805.4175	-201.99005	2	3	201.99005	300.99503	0	2	2	150.79532	56.453533	1	0.212	-0.107	-1.948	-1.938	111.0
-2805.4175	-201.99005	2	3	201.99005	300.99503	0	2	2	150.79532	56.453533	1	0.212	-0.113	-2.058	-2.057	111.0
-2805.4175	-201.99005	2	3	201.99005	300.99503	0	2	2	150.79532	56.453533	1	0.212	-0.119	-2.164	-2.159	111.0
-2805.4175	-201.99005	2	3	201.99005	300.99503	0	2	2	150.79532	56.453533	1	0.212	-0.126	-2.209	-2.205	111.0
-2805.4175	-201.99005	2	3	201.99005	300.99503	0	2	2	150.79532	56.453533	1	0.212	-0.132	-2.186	-2.205	111.0
-2805.4175	-201.99005	2	3	201.99005	300.99503	0	2	2	150.79532	56.453533	1	0.212	-0.138	-2.304	-2.287	111.0
-2805.4175	-201.99005	2	3	201.99005	300.99503	0	2	2	150.79532	56.453533	1	0.212	-0.143	-2.317	-2.287	111.0
-2805.4175	-201.99005	2	3	201.99005	300.99503	0	2	2	150.79532	56.453533	1	0.212	-0.147	-2.314	-2.324	111.0
-2805.4175	-201.99005	2	3	201.99005	300.99503	0	2	2	150.79532	56.453533	1	0.212	-0.152	-2.236	-2.39	111.0
-2805.4175	-201.99005	2	3	201.99005	300.99503	0	2	2	150.79532	56.453533	1	0.212	-0.157	-2.375	-2.39	111.0
-2805.4175	-201.99005	2	3	201.99005	300.99503	0	2	2	150.79532	56.453533	1	0.211	-0.163	-2.517	-2.42	111.0
-2805.4175	-201.99005	2	3	201.99005	300.99503	0	2	2	150.79532	56.453533	1	0.211	-0.167	-2.565	-2.472	111.0
-2805.4175	-201.99005	2	3	201.99005	300.99503	0	2	2	150.79532	56.453533	1	0.211	-0.171	-2.45	-2.472	111.0
-2805.4175	-201.99005	2	3	201.99005	300.99503	0	2	2	150.79532	56.453533	1	0.211	-0.175	-2.505	-2.496	111.0
-2805.4175	-201.99005	2	3	201.99005	300.99503	0	2	2	150.79532	56.453533	1	0.211	-0.179	-2.452	-2.496	111.0
-2805.4175	-201.99005	2	3	201.99005	300.99503	0	2	2	150.79532	56.453533	1	0.211	-0.182	-2.56	-2.539	111.0
-2805.4175	-201.99005	2	3	201.99005	300.99503	0	2	2	150.79532	56.453533	1	0.211	-0.184	-2.608	-2.558	111.0
-2805.4175	-201.99005	2	3	201.99005	300.99503	0	2	2	150.79532	56.453533	1	0.211	-0.186	-2.561	-2.558	111.0
-2805.4175	-201.99005	2	3	201.99005	300.99503	0	2	2	150.79532	56.453533	1	0.211	-0.188	-2.596	-2.592	111.0
-2805.4175	-201.99005	2	3	201.99005	300.99503	0	2	2	150.79532	56.453533	1	0.211	-0.19	-2.61	-2.607	111.0
-2805.4175	-201.99005	2	3	201.99005	300.99503	0	2	2	150.79532	56.453533	1	0.211	-0.192	-2.623	-2.607	111.0
-2805.4175	-201.99005	2	3	201.99005	300.99503	0	2	2	150.79532	56.453533	1	0.211	-0.194	-2.591	-2.634	111.0
-2805.4175	-201.99005	2	3	201.99005	300.99503	0	2	2	150.79532	56.453533	1	0.211	-0.196	-2.641	-2.634	111.0
-2805.4175	-201.99005	2	3	201.99005	300.99503	0	2	2	150.79532	56.453533	1	0.211	-0.198	-2.611	-2.647	111.0
-2805.4175	-201.99005	2	3	201.99005	300.99503	0	2	2	150.79532	56.453533	1	0.211	-0.2	-2.656	-2.668	111.0
-2805.4175	-201.99005	2	3	201.99005	300.99503	0	2	2	150.79532	56.453533	1	0.211	-0.203	-2.668	-2.668	111.0
-2805.4175	-201.99005	2	3	201.99005	300.99503	0	2	2	150.79532	56.453533	1	0.211	-0.204	-2.673	-2.687	111.0
-2805.4175	-201.99005	2	3	201.99005	300.99503	0	2	2	150.79532	56.453533	1	0.211	-0.205	-2.707	-2.696	111.0
-2805.4175	-201.99005	2	3	201.99005	300.99503	0	2	2	150.79532	56.453533	1	0.211	-0.207	-2.666	-2.696	111.0
-2805.4175	-201.99005	2	3	201.99005	300.99503	0	2	2	150.79532	56.453533	1	0.211	-0.208	-2.755	-2.711	111.0
-2805.4175	-201.99005	2	3	201.99005	300.99503	0	2	2	150.79532	56.453533	1	0.211	-0.21	-2.695	-2.711	111.0
-2805.4175	-201.99005	2	3	201.99005	300.99503	0	2	2	150.79532	56.453533	1	0.211	-0.212	-2.743	-2.718	111.0
-2805.4175	-201.99005	2	3	201.99005	300.99503	0	2	2	150.79532	56.453533	1	0.211	-0.214	-2.815	-2.73	111.0
-2805.4175	-201.99005	2	3	201.99005	300.99503	0	2	2	150.79532	56.453533	1	0.211	-0.216	-2.729	-2.73	111.0
-2805.4175	-201.99005	2	3	201.99005	300.99503	0	2	2	150.79532	56.453533	1	0.211	-0.218	-2.735	-2.736	111.0
-2805.4175	-201.99005	2	3	201.99005	300.99503	0	2	2	150.79532	56.453533	1	0.211	-0.22	-2.759	-2.736	111.0
-2805.4175	-201.99005	2	3	201.99005	300.99503	0	2	2	150.79532	56.453533	1	0.211	-0.221	-2.7	-2.745	111.0
-2805.4175	-201.99005	2	3	201.99005	300.99503	0	2	2	150.79532	56.453533	1	0.211	-0.221	-2.702	-2.75	111.0
-2805.4175	-201.99005	2	3	201.99005	300.99503	0	2	2	150.79532	56.453533	1	0.211	-0.221	-2.711	-2.75	111.0
-2805.4175	-201.99005	2	3	201.99005	300.99503	0	2	2	150.79532	56.453533	1	0.211	-0.221	-2.794	-2.758	111.0
-2805.4175	-201.99005	2	3	201.99005	300.99503	0	2	2	150.79532	56.453533	1	0.211	-0.221	-2.783	-2.761	111.0
-2805.4175	-201.99005	2	3	201.99005	300.99503	0	2	2	150.79532	56.453533	1	0.211	-0.221	-2.818	-2.761	111.0
-2805.4175	-201.99005	2	3	201.99005	300.99503	0	2	2	150.79532	56.453533	1	0.211	-0.221	-2.736	-2.768	111.0
-2805.4175	-201.99005	2	3	201.99005	300.99503	0	2	2	150.79532	56.453533	1	0.211	-0.221	-2.778	-2.773	111.0
-2805.4175	-201.99005	2	3	201.99005	300.99503	0	2	2	150.79532	56.453533	1	0.211	-0.221	-2.708	-2.773	111.0
-2805.4175	-201.99005	2	3	201.99005	300.99503	0	2	2	150.79532	56.453533	1	0.211	-0.221	-2.787	-2.775	111.0
-2805.4175	-201.99005	2	3	201.99005	300.99503	0	2	2	150.79532	56.453533	1	0.211	-0.221	-2.808	-2.775	111.0
-2805.4175	-201.99005	2	3	201.99005	300.99503	0	2	2	150.79532	56.453533	1	0.211	-0.221	-2.775	-2.78	111.0
-2805.4175	-201.99005	2	3	201.99005	300.99503	0	2	2	150.79532	56.453533	1	0.211	-0.221	-2.798	-2.782	111.0
-2805.4175	-201.99005	2	3	201.99005	300.99503	0	2	2	150.79532	56.453533	1	0.211	-0.221	-2.789	-2.782	111.0
-2805.4175	-201.99005	2	3	201.99005	300.99503	0	2	2	150.79532	56.453533	1	0.211	-0.222	-2.764	-2.785	111.0
-2805.4175	-201.99005	2	3	201.99005	300.99503	0	2	2	150.79532	56.453533	1	0.211	-0.222	-2.789	-2.788	111.0
-2805.4175	-201.99005	2	3	201.99005	300.99503	0	2	2	150.79532	56.453533	1	0.211	-0.222	-2.799	-2.788	111.0
-2805.4175	-201.99005	2	3	201.99005	300.99503	0	2	2	150.79532	56.453533	1	0.211	-0.222	-2.758	-2.79	111.0
-2805.4175	-201.99005	2	3	201.99005	300.99503	0	2	2	150.79532	56.453533	1	0.21	-0.222	-2.78	-2.79	111.0
-2805.4175	-201.99005	2	3	201.99005	300.99503	0	2	2	150.79532	56.453533	1	0.21	-0.222	-2.788	-2.792	111.0
-2805.4175	-201.99005	2	3	201.99005	300.99503	0	2	2	150.79532	56.453533	1	0.21	-0.222	-2.741	-2.793	111.0
-2805.4175	-201.99005	2	3	201.99005	300.99503	0	2	2	150.79532	56.453533	1	0.21	-0.222	-2.767	-2.793	111.0
-2805.4175	-201.99005	2	3	201.99005	300.99503	0	2	2	150.79532	56.453533	1	0.21	-0.221	-2.59	-2.795	111.0
-2805.4175	-201.99005	2	3	201.99005	300.99503	0	2	2	150.79532	56.453533	1	0.21	-0.221	-2.89	-2.796	111.0
-2805.4175	-201.99005	2	3	201.99005	300.99503	0	2	2	150.79532	56.453533	1	0.21	-0.221	-2.798	-2.796	111.0
-2805.4175	-201.99005	2	3	201.99005	300.99503	0	2	2	150.79532	56.453533	1	0.21	-0.222	-2.806	-2.798	111.0
-2805.4175	-201.99005	2	3	201.99005	300.99503	0	2	2	150.79532	56.453533	1	0.21	-0.221	-2.815	-2.798	111.0
-2805.4175	-201.99005	2	3	201.99005	300.99503	0	2	2	150.79532	56.453533	1	0.21	-0.221	-2.782	-2.798	111.0
-2805.4175	-201.99005	2	3	201.99005	300.99503	0	2	2	150.79532	56.453533	1	0.21	-0.221	-2.772	-2.8	111.0
-2805.4175	-201.99005	2	3	201.99005	300.99503	0	2	2	150.79532	56.453533	1	0.21	-0.221	-2.774	-2.8	111.0
-2805.4175	-201.99005	2	3	201.99005	300.99503	0	2	2	150.79532	56.453533	1	0.21	-0.221	-2.85	-2.801	111.0
-2805.4175	-201.99005	2	3	201.99005	300.99503	0	2	2	150.79532	56.453533	1	0.21	-0.221	-2.819	-2.801	111.0
-2805.4175	-201.99005	2	3	201.99005	300.99503	0	2	2	150.79532	56.453533	1	0.21	-0.221	-2.811	-2.801	111.0
-2805.4175	-201.99005	2	3	201.99005	300.99503	0	2	2	150.79532	56.453533	1	0.21	-0.221	-2.837	-2.802	111.0
-2805.4175	-201.99005	2	3	201.99005	300.99503	0	2	2	150.79532	56.453533	1	0.21	-0.221	-2.813	-2.802	111.0
-2805.4175	-201.99005	2	3	201.99005	300.99503	0	2	2	150.79532	56.453533	1	0.21	-0.221	-2.813	-2.802	111.0
-2805.4175	-201.99005	2	3	201.99005	300.99503	0	2	2	150.79532	56.453533	1	0.21	-0.221	-2.697	-2.803	111.0
-2805.4175	-201.99005	2	3	201.99005	300.99503	0	2	2	150.79532	56.453533	1	0.21	-0.221	-2.826	-2.803	111.0
-2805.4175	-201.99005	2	3	201.99005	300.99503	0	2	2	150.79532	56.453533	1	0.21	-0.221	-2.798	-2.803	111.0
-2805.4175	-201.99005	2	3	201.99005	300.99503	0	2	2	150.79532	56.453533	1	0.21	-0.221	-2.818	-2.804	111.0
-2805.4175	-201.99005	2	3	201.99005	300.99503	0	2	2	150.79532	56.453533	1	0.21	-0.222	-2.854	-2.804	111.0
-2805.4175	-201.99005	2	3	201.99005	300.99503	0	2	2	150.79532	56.453533	1	0.21	-0.222	-2.791	-2.804	111.0
-2805.4175	-201.99005	2	3	201.99005	300.99503	0	2	2	150.79532	56.453533	1	0.21	-0.222	-2.817	-2.804	111.0
-2805.4175	-201.99005	2	3	201.99005	300.99503	0	2	2	150.79532	56.453533	1	0.21	-0.222	-2.841	-2.805	111.0
-2805.4175	-201.99005	2	3	201.99005	300.99503	0	2	2	150.79532	56.453533	1	0.21	-0.222	-2.844	-2.805	111.0
-2805.4175	-201.99005	2	3	201.99005	300.99503	0	2	2	150.79532	56.453533	1	0.21	-0.222	-2.698	-2.805	111.0
-2805.4175	-201.99005	2	3	201.99005	300.99503	0	2	2	150.79532	56.453533	1	0.21	-0.222	-2.791	-2.805	111.0
-2805.4175	-201.99005	2	3	201.99005	300.99503	0	2	2	150.79532	56.453533	1	0.21	-0.222	-2.806	-2.805	111.0
-2805.4175	-201.99005	2	3	201.99005	300.99503	0	2	2	150.79532	56.453533	1	0.21	-0.222	-2.808	-2.805	111.0
-2805.4175	-201.99005	2	3	201.99005	300.99503	0	2	2	150.79532	56.453533	1	0.21	-0.222	-2.815	-2.806	111.0
-2805.4175	-201.99005	2	3	201.99005	300.99503	0	2	2	150.79532	56.453533	1	0.21	-0.222	-2.824	-2.806	111.0
-2805.4175	-201.99005	2	3	201.99005	300.99503	0	2	2	150.79532	56.453533	1	0.21	-0.222	-2.815	-2.806	111.0
-2805.4175	-201.99005	2	3	201.99005	300.99503	0	2	2	150.79532	56.453533	1	0.21	-0.222	-2.783	-2.806	111.0
-2805.4175	-201.99005	2	3	201.99005	300.99503	0	2	2	150.79532	56.453533	1	0.21	-0.221	-2.527	-2.806	111.0
-2805.4175	-201.99005	2	3	201.99005	300.99503	0	2	2	150.79532	56.453533	1	0.21	-0.221	-2.796	-2.806	111.0
-2805.4175	-201.99005	2	3	201.99005	300.99503	0	2	2	150.79532	56.453533	1	0.21	-0.221	-2.817	-2.806	111.0
-2805.4175	-201.99005	2	3	201.99005	300.99503	0	2	2	150.79532	56.453533	1	0.21	-0.221	-2.763	-2.806	111.0
-2805.4175	-201.99005	2	3	201.99005	300.99503	0	2	2	150.79532	56.453533	1	0.21	-0.221	-2.806	-2.806	111.0
-2805.4175	-201.99005	2	3	201.99005	300.99503	1	2	2	150.79532	56.453533	1	0.21	-0.221	-2.743	-2.806	111.0
-2805.4175	-201.99005	2	3	201.99005	300.99503	1	2	2	150.79532	56.453533	1	0.21	-0.221	-2.789	-2.807	111.0
-2805.4175	-201.99005	2	3	201.99005	300.99503	1	2	2	150.79532	56.453533	1	0.21	-0.221	-2.765	-2.807	111.0
-2805.4175	-201.99005	2	3	201.99005	300.99503	1	2	2	150.79532	56.453533	1	0.21	-0.221	-2.85	-2.807	111.0
-2805.4175	-201.99005	2	3	201.99005	300.99503	1	2	2	150.79532	56.453533	1	0.21	-0.221	-2.778	-2.807	111.0
-2805.4175	-201.99005	2	3	201.99005	300.99503	1	2	2	150.79532	56.453533	1	0.21	-0.222	-2.806	-2.807	111.0
-2805.4175	-201.99005	2	3	201.99005	300.99503	1	2	2	150.79532	56.453533	1	0.21	-0.222	-2.811	-2.807	111.0
-2805.4175	-201.99005	2	3	201.99005	300.99503	1	2	2	150.79532	56.453533	1	0.21	-0.222	-2.791	-2.807	111.0
-2805.4175	-201.99005	2	3	201.99005	300.99503	1	2	2	150.79532	56.453533	1	0.21	-0.222	-2.791	-2.807	111.0
-2805.4175	-201.99005	2	3	201.99005	300.99503	1	2	2	150.79532	56.453533	1	0.21	-0.222	-2.82	-2.807	111.0
-2805.4175	-201.99005	2	3	201.99005	300.99503	1	2	2	150.79532	56.453533	1	0.21	-0.222	-2.85	-2.807	111.0
-2805.4175	-201.99005	2	3	201.99005	300.99503	1	2	2	150.79532	56.453533	1	0.21	-0.222	-2.824	-2.807	111.0
-2805.4175	-201.99005	2	3	201.99005	300.99503	1	2	2	150.79532	56.453533	1	0.21	-0.222	-2.804	-2.807	111.0
-2805.4175	-201.99005	2	3	201.99005	300.99503	1	2	2	150.79532	56.453533	1	0.21	-0.222	-2.824	-2.807	111.0
-2805.4175	-201.99005	2	3	201.99005	300.99503	1	2	2	150.79532	56.453533	1	0.21	-0.222	-2.824	-2.807	111.0
-2805.4175	-201.99005	2	3	201.99005	300.99503	1	2	2	150.79532	56.453533	1	0.21	-0.222	-2.824	-2.807	111.0
-2805.4175	-201.99005	2	3	201.99005	300.99503	1	2	2	150.79532	56.453533	1	0.21	-0.222	-2.874	-2.807	111.0
-2805.4175	-201.99005	2	3	201.99005	300.99503	1	2	2	150.79532	56.453533	1	0.21	-0.222	-2.773	-2.807	111.0
-2805.4175	-201.99005	2	3	201.99005	300.99503	1	2	2	150.79532	56.453533	1	0.21	-0.222	-2.811	-2.807	111.0
-2805.4175	-201.99005	2	3	201.99005	300.99503	1	2	2	150.79532	56.453533	1	0.21	-0.222	-2.802	-2.807	111.0
-2805.4175	-201.99005	2	3	201.99005	300.99503	1	2	2	150.79532	56.453533	1	0.21	-0.222	-2.855	-2.807	111.0
-2805.4175	-201.99005	2	3	201.99005	300.99503	1	2	2	150.79532	56.453533	1	0.21	-0.222	-2.802	-2.807	111.0
-2805.4175	-201.99005	2	3	201.99005	300.99503	1	2	2	150.79532	56.453533	1	0.21	-0.222	-2.813	-2.807	111.0
-2805.4175	-201.99005	2	3	201.99005	300.99503	1	2	2	150.79532	56.453533	1	0.21	-0.222	-2.77	-2.807	111.0
-2805.4175	-201.99005	2	3	201.99005	300.99503	1	2	2	150.79532	56.453533	1	0.21	-0.222	-2.77	-2.807	111.0
-2805.4175	-201.99005	2	3	201.99005	300.99503	1	2	2	150.79532	56.453533	1	0.21	-0.222	-2.807	-2.807	111.0
-2805.4175	-201.99005	2	3	201.99005	300.99503	1	2	2	150.79532	56.453533	1	0.21	-0.222	-2.787	-2.807	111.0
-2805.4175	-201.99005	2	3	201.99005	300.99503	1	2	2	150.79532	56.453533	1	0.21	-0.222	-2.82	-2.807	111.0
-2805.4175	-201.99005	2	3	201.99005	300.99503	1	2	2	150.79532	56.453533	1	0.21	-0.222	-2.796	-2.807	111.0
-2805.4175	-201.99005	2	3	201.99005	300.99503	1	2	2	150.79532	56.453533	1	0.21	-0.222	-2.841	-2.807	111.0
-2805.4175	-201.99005	2	3	201.99005	300.99503	1	2	2	150.79532	56.453533	1	0.21	-0.222	-2.785	-2.807	111.0
-2805.4175	-201.99005	2	3	201.99005	300.99503	1	2	2	150.79532	56.453533	1	0.21	-0.222	-2.785	-2.807	111.0
-2805.4175	-201.99005	2	3	201.99005	300.99503	1	2	2	150.79532	56.453533	1	0.21	-0.222	-2.826	-2.807	111.0
-2805.4175	-201.99005	2	3	201.99005	300.99503	1	2	2	150.79532	56.453533	1	0.21	-0.222	-2.807	-2.807	111.0
-2805.4175	-201.99005	2	3	201.99005	300.99503	1	2	2	150.79532	56.453533	1	0.21	-0.222	-2.751	-2.807	111.0
-2805.4175	-201.99005	2	3	201.99005	300.99503	1	2	2	150.79532	56.453533	1	0.21	-0.222	-2.809	-2.807	111.0
-2805.4175	-201.99005	2	3	201.99005	300.99503	1	2	2	150.79532	56.453533	1	0.21	-0.222	-2.767	-2.807	111.0
-2805.4175	-201.99005	2	3	201.99005	300.99503	1	2	2	150.79532	56.453533	1	0.21	-0.222	-2.819	-2.807	111.0
-2805.4175	-201.99005	2	3	201.99005	300.99503	1	2	2	150.79532	56.453533	1	0.21	-0.221	-2.828	-2.807	111.0
-2805.4175	-201.99005	2	3	201.99005	300.99503	1	2	2	150.79532	56.453533	1	0.21	-0.221	-2.717	-2.807	111.0
-2805.4175	-201.99005	2	3	201.99005	300.99503	1	2	2	150.79532	56.453533	1	0.21	-0.221	-2.802	-2.807	111.0
-2805.4175	-201.99005	2	3	201.99005	300.99503	1	2	2	150.79532	56.453533	1	0.21	-0.222	-2.913	-2.807	111.0
-2805.4175	-201.99005	2	3	201.99005	300.99503	1	2	2	150.79532	56.453533	1	0.21	-0.222	-2.846	-2.807	111.0
-2805.4175	-201.99005	2	3	201.99005	300.99503	1	2	2	150.79532	56.453533	1	0.21	-0.222	-2.859	-2.807	111.0
-2805.4175	-201.99005	2	3	201.99005	300.99503	1	2	2	150.79532	56.453533	1	0.21	-0.222	-2.772	-2.807	111.0
-2805.4175	-201.99005	2	3	201.99005	300.99503	1	2	2	150.79532	56.453533	1	0.21	-0.222	-2.791	-2.807	111.0
-2805.4175	-201.99005	2	3	201.99005	300.99503	1	2	2	150.79532	56.453533	1	0.21	-0.222	-2.819	-2.807	111.0
-2805.4175	-201.99005	2	3	201.99005	300.99503	1	2	2	150.79532	56.453533	1	0.21	-0.222	-2.815	-2.807	111.0
-2805.4175	-201.99005	2	3	201.99005	300.99503	1	2	2	150.79532	56.453533	1	0.21	-0.222	-2.808	-2.807	111.0
-2805.4175	-201.99005	2	3	201.99005	300.99503	1	2	2	150.79532	56.453533	1	0.21	-0.222	-2.809	-2.807	111.0
-2805.4175	-201.99005	2	3	201.99005	300.99503	1	2	2	150.79532	56.453533	1	0.21	-0.222	-2.9	-2.807	111.0
-2805.4175	-201.99005	2	3	201.99005	300.99503	1	2	2	150.79532	56.453533	1	0.21	-0.222	-2.846	-2.807	111.0
-2805.4175	-201.99005	2	3	201.99005	300.99503	1	2	2	150.79532	56.453533	1	0.21	-0.222	-2.767	-2.807	111.0
-2805.4175	-201.99005	2	3	201.99005	300.99503	1	2	2	150.79532	56.453533	1	0.21	-0.222	-2.833	-2.807	111.0
-2805.4175	-201.99005	2	3	201.99005	300.99503	1	2	2	150.79532	56.453533	1	0.21	-0.222	-2.822	-2.807	111.0
-2805.4175	-201.99005	2	3	201.99005	300.99503	1	2	2	150.79532	56.453533	1	0.21	-0.222	-2.8	-2.807	111.0
-2805.4175	-201.99005	2	3	201.99005	300.99503	1	2	2	150.79532	56.453533	1	0.21	-0.222	-2.809	-2.807	111.0
-2805.4175	-201.99005	2	3	201.99005	300.99503	1	2	2	150.79532	56.453533	1	0.21	-0.222	-2.771	-2.807	111.0
-2805.4175	-201.99005	2	3	201.99005	300.99503	1	2	2	150.79532	56.453533	1	0.21	-0.222	-2.793	-2.807	111.0
-2805.4175	-201.99005	2	3	201.99005	300.99503	1	2	2	150.79532	56.453533	1	0.21	-0.221	-2.566	-2.807	111.0
-2805.4175	-201.99005	2	3	201.99005	300.99503	1	2	2	150.79532	56.453533	1	0.21	-0.221	-2.796	-2.807	111.0
-2805.4175	-201.99005	2	3	201.99005	300.99503	1	2	2	150.79532	56.453533	1	0.21	-0.221	-2.798	-2.807	111.0
-2805.4175	-201.99005	2	3	201.99005	300.99503	1	2	2	150.79532	56.453533	1	0.21	-0.221	-2.824	-2.807	111.0
-2805.4175	-201.99005	2	3	201.99005	300.99503	1	2	2	150.79532	56.453533	1	0.21	-0.221	-2.829	-2.807	111.0
-2805.4175	-201.99005	2	3	201.99005	300.99503	1	2	2	150.79532	56.453533	1	0.21	-0.221	-2.777	-2.807	111.0
-2805.4175	-201.99005	2	3	201.99005	300.99503	1	2	2	150.79532	56.453533	1	0.21	-0.221	-2.826	-2.807	111.0
-2805.4175	-201.99005	2	3	201.99005	300.99503	1	2	2	150.79532	56.453533	1	0.21	-0.221	-2.756	-2.807	111.0
-2805.4175	-201.99005	2	3	201.99005	300.99503	1	2	2	150.79532	56.453533	1	0.21	-0.221	-2.841	-2.807	111.0
-2805.4175	-201.99005	2	3	201.99005	300.99503	1	2	2	150.79532	56.453533	1	0.21	-0.221	-2.828	-2.807	111.0
-2805.4175	-201.99005	2	3	201.99005	300.99503	1	2	2	150.79532	56.453533	1	0.21	-0.221	-2.826	-2.807	111.0
-2805.4175	-201.99005	2	3	201.99005	300.99503	1	2	2	150.79532	56.453533	1	0.21	-0.221	-2.8	-2.807	111.0
-2805.4175	-201.99005	2	3	201.99005	300.99503	1	2	2	150.79532	56.453533	1	0.21	-0.221	-2.708	-2.807	111.0
-2805.4175	-201.99005	2	3	201.99005	300.99503	1	2	2	150.79532	56.453533	1	0.21	-0.221	-2.791	-2.807	111.0
-2805.4175	-201.99005	2	3	201.99005	300.99503	1	2	2	150.79532	56.453533	1	0.21	-0.221	-2.822	-2.807	111.0
-2805.4175	-201.99005	2	3	201.99005	300.99503	1	2	2	150.79532	56.453533	1	0.21	-0.221	-2.835	-2.807	111.0
-2805.4175	-201.99005	2	3	201.99005	300.99503	1	2	2	150.79532	56.453533	1	0.21	-0.221	-2.767	-2.807	111.0
-2805.4175	-201.99005	2	3	201.99005	300.99503	1	2	2	150.79532	56.453533	1	0.21	-0.221	-2.815	-2.807	111.0
-2805.4175	-201.99005	2	3	201.99005	300.99503	1	2	2	150.79532	56.453533	1	0.21	-0.221	-2.776	-2.807	111.0
-2805.4175	-201.99005	2	3	201.99005	300.99503	1	2	2	150.79532	56.453533	1	0.21	-0.222	-2.809	-2.807	111.0
-2805.4175	-201.99005	2	3	201.99005	300.99503	1	2	2	150.79532	56.453533	1	0.21	-0.222	-2.813	-2.807	111.0
-2805.4175	-201.99005	2	3	201.99005	300.99503	1	2	2	150.79532	56.453533	1	0.21	-0.222	-2.824	-2.807	111.0
-2805.4175	-201.99005	2	3	201.99005	300.99503	1	2	2	150.79532	56.453533	1	0.21	-0.222	-2.833	-2.807	111.0
-2805.4175	-201.99005	2	3	201.99005	300.99503	1	2	2	150.79532	56.453533	1	0.21	-0.222	-2.818	-2.807	111.0
-2805.4175	-201.99005	2	3	201.99005	300.99503	1	2	2	150.79532	56.453533	1	0.21	-0.222	-2.788	-2.807	111.0
-2805.4175	-201.99005	2	3	201.99005	300.99503	1	2	2	150.79532	56.453533	1	0.21	-0.222	-2.804	-2.807	111.0
-2805.4175	-201.99005	2	3	201.99005	300.99503	1	2	2	150.79532	56.453533	1	0.21	-0.222	-2.784	-2.807	111.0
-2805.4175	-201.99005	2	3	201.99005	300.99503	1	2	2	150.79532	56.453533	1	0.21	-0.221	-2.848	-2.807	111.0
-2805.4175	-201.99005	2	3	201.99005	300.99503	1	2	2	150.79532	56.453533	1	0.21	-0.221	-2.863	-2.807	111.0
-2805.4175	-201.99005	2	3	201.99005	300.99503	1	2	2	150.79532	56.453533	1	0.21	-0.221	-2.817	-2.807	111.0
-2805.4175	-201.99005	2	3	201.99005	300.99503	1	2	2	150.79532	56.453533	1	0.21	-0.221	-2.811	-2.807	111.0
-2805.4175	-201.99005	2	3	201.99005	300.99503	1	2	2	150.79532	56.453533	1	0.21	-0.221	-2.798	-2.807	111.0
-2805.4175	-201.99005	2	3	201.99005	300.99503	1	2	2	150.79532	56.453533	1	0.21	-0.221	-2.78	-2.807	111.0
-2805.4175	-201.99005	2	3	201.99005	300.99503	1	2	2	150.79532	56.453533	1	0.21	-0.221	-2.809	-2.807	111.0
-2805.4175	-201.99005	2	3	201.99005	300.99503	1	2	2	150.79532	56.453533	1	0.21	-0.221	-2.809	-2.807	111.0
-2805.4175	-201.99005	2	3	201.99005	300.99503	1	2	2	150.79532	56.453533	1	0.21	-0.221	-2.846	-2.807	111.0
-2805.4175	-201.99005	2	3	201.99005	300.99503	1	2	2	150.79532	56.453533	1	0.21	-0.221	-2.811	-2.807	111.0
-2805.4175	-201.99005	2	3	201.99005	300.99503	1	2	2	150.79532	56.453533	1	0.21	-0.221	-2.776	-2.807	111.0
-2805.4175	-201.99005	2	3	201.99005	300.99503	1	2	2	150.79532	56.453533	1	0.21	-0.221	-2.861	-2.807	111.0
-2805.4175	-201.99005	2	3	201.99005	300.99503	1	2	2	150.79532	56.453533	1	0.21	-0.221	-2.828	-2.807	111.0
-2805.4175	-201.99005	2	3	201.99005	300.99503	1	2	2	150.79532	56.453533	1	0.21	-0.221	-2.804	-2.807	111.0
-2805.4175	-201.99005	2	3	201.99005	300.99503	1	2	2	150.79532	56.453533	1	0.21	-0.221	-2.781	-2.807	111.0
-2805.4175	-201.99005	2	3	201.99005	300.99503	1	2	2	150.79532	56.453533	1	0.21	-0.221	-2.819	-2.807	111.0
-2805.4175	-201.99005	2	3	201.99005	300.99503	1	2	2	150.79532	56.453533	1	0.21	-0.221	-2.82	-2.807	111.0
-2805.4175	-201.99005	2	3	201.99005	300.99503	1	2	2	150.79532	56.453533	1	0.21	-0.221	-2.81	-2.807	111.0
-2805.4175	-201.99005	2	3	201.99005	300.99503	1	2	2	150.79532	56.453533	1	0.211	-0.221	-2.795	-2.807	111.0
-2805.4175	-201.99005	2	3	201.99005	300.99503	1	2	2	150.79532	56.453533	1	0.211	-0.221	-2.822	-2.807	111.0
-2805.4175	-201.99005	2	3	201.99005	300.99503	1	2	2	150.79532	56.453533	1	0.211	-0.221	-2.782	-2.807	111.0
-2805.4175	-201.99005	2	3	201.99005	300.99503	1	2	2	150.79532	56.453533	1	0.211	-0.221	-2.792	-2.807	111.0
-2805.4175	-201.99005	2	3	201.99005	300.99503	1	2	2	150.79532	56.453533	1	0.211	-0.221	-2.808	-2.807	111.0
-2805.4175	-201.99005	2	3	201.99005	300.99503	1	2	2	150.79532	56.453533	1	0.211	-0.221	-2.808	-2.807	111.0
-2805.4175	-201.99005	2	3	201.99005	300.99503	1	2	2	150.79532	56.453533	1	0.211	-0.221	-2.782	-2.807	111.0
-2805.4175	-201.99005	2	3	201.99005	300.99503	1	2	2	150.79532	56.453533	1	0.211	-0.222	-2.975	-2.807	111.0
-2805.4175	-201.99005	2	3	201.99005	300.99503	1	2	2	150.79532	56.453533	1	0.211	-0.222	-2.824	-2.807	111.0
-2805.4175	-201.99005	2	3	201.99005	300.99503	1	2	2	150.79532	56.453533	1	0.211	-0.222	-2.779	-2.807	111.0
-2805.4175	-201.99005	2	3	201.99005	300.99503	1	2	2	150.79532	56.453533	1	0.211	-0.222	-2.782	-2.807	111.0
-2805.4175	-201.99005	2	3	201.99005	300.99503	1	2	2	150.79532	56.453533	1	0.211	-0.223	-2.804	-2.807	111.0
-2805.4175	-201.99005	2	3	201.99005	300.99503	1	2	2	150.79532	56.453533	1	0.211	-0.224	-2.771	-2.807	111.0
-2805.4175	-201.99005	2	3	201.99005	300.99503	1	2	2	150.79532	56.453533	1	0.211	-0.224	-2.798	-2.807	111.0
0.0	0.0	2	3	201.99005	300.99503	1	2	2	150.79532	56.453533	0	0.211	-0.224	-2.823	-2.807	111.0
0.0	0.0	2	3	201.99005	300.99503	1	2	2	150.79532	56.453533	0	0.211	-0.224	-2.827	-2.807	111.0
0.0	0.0	2	3	201.99005	300.99503	1	2	2	150.79532	56.453533	0	0.211	-0.224	-2.786	-2.807	111.0
0.0	0.0	2	3	201.99005	300.99503	1	2	2	150.79532	56.453533	0	0.211	-0.224	-2.793	-2.807	111.0
0.0	0.0	2	3	201.99005	300.99503	1	2	2	150.79532	56.453533	0	0.211	-0.222	-2.447	-2.425	111.0
0.0	0.0	2	3	201.99005	300.99503	1	2	2	150.79532	56.453533	0	0.211	-0.219	-2.397	-2.425	111.0
0.0	0.0	2	3	201.99005	300.99503	1	2	2	150.79532	56.453533	0	0.211	-0.217	-2.278	-2.253	111.0
0.0	0.0	2	3	201.99005	300.99503	1	2	2	150.79532	56.453533	0	0.211	-0.215	-2.223	-2.253	111.0
0.0	0.0	2	3	201.99005	300.99503	1	2	2	150.79532	56.453533	0	0.211	-0.21	-1.975	-1.945	111.0
0.0	0.0	2	3	201.99005	300.99503	1	2	2	150.79532	56.453533	0	0.211	-0.204	-1.817	-1.808	111.0
0.0	0.0	2	3	201.99005	300.99503	1	2	2	150.79532	56.453533	0	0.211	-0.198	-1.817	-1.808	111.0
0.0	0.0	2	3	201.99005	300.99503	1	2	2	150.79532	56.453533	0	0.211	-0.192	-1.524	-1.561	111.0
0.0	0.0	2	3	201.99005	300.99503	1	2	2	150.79532	56.453533	0	0.211	-0.185	-1.453	-1.45	111.0
0.0	0.0	2	3	201.99005	300.99503	1	2	2	150.79532	56.453533	0	0.211	-0.179	-1.466	-1.45	111.0
0.0	0.0	2	3	201.99005	300.99503	1	2	2	150.79532	56.453533	0	0.211	-0.173	-1.239	-1.252	111.0
0.0	0.0	2	3	201.99005	300.99503	1	2	2	150.79532	56.453533	0	0.211	-0.167	-1.229	-1.081	111.0
0.0	0.0	2	3	201.99005	300.99503	1	2	2	150.79532	56.453533	0	0.211	-0.159	-1.101	-1.081	111.0
0.0	0.0	2	3	201.99005	300.99503	1	2	2	150.79532	56.453533	0	0.211	-0.151	-0.938	-1.005	111.0
0.0	0.0	2	3	201.99005	300.99503	1	2	2	150.79532	56.453533	0	0.211	-0.145	-1.038	-1.005	111.0
0.0	0.0	2	3	201.99005	300.99503	1	2	2	150.79532	56.453533	0	0.212	-0.137	-0.934	-0.868	111.0
0.0	0.0	2	3	201.99005	300.99503	1	2	2	150.79532	56.453533	0	0.212	-0.131	-0.775	-0.749	111.0
0.0	0.0	2	3	201.99005	300.99503	1	2	2	150.79532	56.453533	0	0.212	-0.123	-0.673	-0.749	111.0
0.0	0.0	2	3	201.99005	300.99503	1	2	2	150.79532	56.453533	0	0.212	-0.116	-0.622	-0.696	111.0
0.0	0.0	2	3	201.99005	300.99503	1	2	2	150.79532	56.453533	0	0.212	-0.11	-0.637	-0.601	111.0
0.0	0.0	2	3	201.99005	300.99503	1	2	2	150.79532	56.453533	0	0.212	-0.104	-0.61	-0.601	111.0
0.0	0.0	2	3	201.99005	300.99503	1	2	2	150.79532	56.453533	0	0.212	-0.098	-0.614	-0.558	111.0
0.0	0.0	2	3	201.99005	300.99503	1	2	2	150.79532	56.453533	0	0.212	-0.094	-0.528	-0.558	111.0
0.0	0.0	2	3	201.99005	300.99503	1	2	2	150.79532	56.453533	0	0.212	-0.089	-0.512	-0.482	111.0
0.0	0.0	2	3	201.99005	300.99503	1	2	2	150.79532	56.453533	0	0.212	-0.083	-0.435	-0.448	111.0
0.0	0.0	2	3	201.99005	300.99503	1	2	2	150.79532	56.453533	0	0.212	-0.078	-0.455	-0.448	111.0
0.0	0.0	2	3	201.99005	300.99503	1	2	2	150.79532	56.453533	0	0.212	-0.074	-0.388	-0.386	111.0
0.0	0.0	2	3	201.99005	300.99503	1	2	2	150.79532	56.453533	0	0.212	-0.07	-0.274	-0.386	111.0
0.0	0.0	2	3	201.99005	300.99503	1	2	2	150.79532	56.453533	0	0.212	-0.066	-0.332	-0.359	111.0
0.0	0.0	2	3	201.99005	300.99503	1	2	2	150.79532	56.453533	0	0.212	-0.062	-0.299	-0.31	111.0
0.0	0.0	2	3	201.99005	300.99503	1	2	2	150.79532	56.453533	0	0.212	-0.059	-0.34	-0.31	111.0
0.0	0.0	2	3	201.99005	300.99503	1	2	2	150.79532	56.453533	0	0.212	-0.055	-0.22	-0.267	111.0
0.0	0.0	2	3	201.99005	300.99503	1	2	2	150.79532	56.453533	0	0.212	-0.053	-0.366	-0.248	111.0
0.0	0.0	2	3	201.99005	300.99503	1	2	2	150.79532	56.453533	0	0.212	-0.05	-0.274	-0.248	111.0
0.0	0.0	2	3	201.99005	300.99503	1	2	2	150.79532	56.453533	0	0.212	-0.046	-0.171	-0.214	111.0
0.0	0.0	2	3	201.99005	300.99503	1	2	2	150.79532	56.453533	0	0.212	-0.042	-0.187	-0.199	111.0
0.0	0.0	2	3	201.99005	300.99503	1	2	2	150.79532	56.453533	0	0.212	-0.039	-0.166	-0.199	111.0
0.0	0.0	2	3	201.99005	300.99503	1	2	2	150.79532	56.453533	0	0.212	-0.037	-0.189	-0.172	111.0
0.0	0.0	2	3	201.99005	300.99503	1	2	2	150.79532	56.453533	0	0.212	-0.035	-0.156	-0.172	111.0
0.0	0.0	2	3	201.99005	300.99503	1	2	2	150.79532	56.453533	0	0.212	-0.033	-0.151	-0.159	111.0
0.0	0.0	2	3	201.99005	300.99503	1	2	2	150.79532	56.453533	0	0.212	-0.031	-0.08	-0.138	111.0
0.0	0.0	2	3	201.99005	300.99503	1	2	2	150.79532	56.453533	0	0.212	-0.029	-0.156	-0.138	111.0
0.0	0.0	2	3	201.99005	300.99503	1	2	2	150.79532	56.453533	0	0.213	-0.027	-0.103	-0.119	111.0
0.0	0.0	2	3	201.99005	300.99503	1	2	2	150.79532	56.453533	0	0.213	-0.025	-0.216	-0.11	111.0
0.0	0.0	2	3	201.99005	300.99503	1	2	2	150.79532	56.453533	0	0.213	-0.024	-0.334	-0.11	111.0
0.0	0.0	2	3	201.99005	300.99503	1	2	2	150.79532	56.453533	0	0.213	-0.022	-0.102	-0.095	111.0
0.0	0.0	2	3	201.99005	300.99503	1	2	2	150.79532	56.453533	0	0.213	-0.02	-0.119	-0.095	111.0
0.0	0.0	2	3	201.99005	300.99503	1	2	2	150.79532	56.453533	0	0.213	-0.02	-0.095	-0.088	111.0
0.0	0.0	2	3	201.99005	300.99503	1	2	2	150.79532	56.453533	0	0.213	-0.02	-0.082	-0.076	111.0
0.0	0.0	2	3	201.99005	300.99503	1	2	2	150.79532	56.453533	0	0.213	-0.02	-0.098	-0.076	111.0
0.0	0.0	2	3	201.99005	300.99503	1	2	2	150.79532	56.453533	0	0.213	-0.02	-0.078	-0.07	111.0
0.0	0.0	2	3	201.99005	300.99503	1	2	2	150.79532	56.453533	0	0.213	-0.019	0.011	-0.061	111.0
0.0	0.0	2	3	201.99005	300.99503	1	2	2	150.79532	56.453533	0	0.213	-0.019	-0.048	-0.061	111.0
0.0	0.0	2	3	201.99005	300.99503	1	2	2	150.79532	56.453533	0	0.213	-0.019	-0.157	-0.056	111.0
0.0	0.0	2	3	201.99005	300.99503	1	2	2	150.79532	56.453533	0	0.213	-0.019	-0.044	-0.056	111.0
0.0	0.0	2	3	201.99005	300.99503	1	2	2	150.79532	56.453533	0	0.213	-0.018	-0.021	-0.048	111.0
0.0	0.0	2	3	201.99005	300.99503	1	2	2	150.79532	56.453533	0	0.213	-0.018	-0.032	-0.045	111.0
0.0	0.0	2	3	201.99005	300.99503	1	2	2	150.79532	56.453533	0	0.213	-0.018	-0.097	-0.045	111.0
0.0	0.0	2	3	201.99005	300.99503	1	2	2	150.79532	56.453533	0	0.213	-0.018	-0.053	-0.038	111.0
0.0	0.0	2	3	201.99005	300.99503	1	2	2	150.79532	56.453533	0	0.213	-0.017	-0.006	-0.036	111.0
0.0	0.0	2	3	201.99005	300.99503	1	2	2	150.79532	56.453533	0	0.213	-0.017	-0.075	-0.036	111.0
0.0	0.0	2	3	201.99005	300.99503	1	2	2	150.79532	56.453533	0	0.213	-0.017	-0.024	-0.031	111.0
0.0	0.0	2	3	201.99005	300.99503	1	2	2	150.79532	56.453533	0	0.213	-0.017	-0.045	-0.031	111.0
0.0	0.0	2	3	201.99005	300.99503	1	2	2	150.79532	56.453533	0	0.213	-0.017	-0.235	-0.031	111.0
0.0	0.0	2	3	201.99005	300.99503	1	2	2	150.79532	56.453533	0	0.213	-0.016	-0.002	-0.024	111.0
0.0	0.0	2	3	201.99005	300.99503	1	2	2	150.79532	56.453533	0	0.213	-0.016	-0.015	-0.024	111.0
0.0	0.0	2	3	201.99005	300.99503	1	2	2	150.79532	56.453533	0	0.213	-0.014	-0.006	-0.021	111.0
0.0	0.0	2	3	201.99005	300.99503	1	2	2	150.79532	56.453533	0	0.213	-0.013	-0.009	-0.019	111.0
0.0	0.0	2	3	201.99005	300.99503	1	2	2	150.79532	56.453533	0	0.213	-0.012	0.13	-0.019	111.0
0.0	0.0	2	3	201.99005	300.99503	1	2	2	150.79532	56.453533	0	0.213	-0.01	0.011	-0.016	111.0
0.0	0.0	2	3	201.99005	300.99503	1	2	2	150.79532	56.453533	0	0.213	-0.009	-0.002	-0.016	111.0
0.0	0.0	2	3	201.99005	300.99503	1	2	2	150.79532	56.453533	0	0.213	-0.008	-0.036	-0.015	111.0
0.0	0.0	2	3	201.99005	300.99503	1	2	2	150.79532	56.453533	0	0.213	-0.008	-0.155	-0.013	111.0
0.0	0.0	2	3	201.99005	300.99503	1	2	2	150.79532	56.453533	0	0.213	-0.008	-0.02	-0.013	111.0
0.0	0.0	2	3	201.99005	300.99503	1	2	2	150.79532	56.453533	0	0.213	-0.007	-0.011	-0.012	111.0
0.0	0.0	2	3	201.99005	300.99503	1	2	2	150.79532	56.453533	0	0.213	-0.007	-0.015	-0.01	111.0
0.0	0.0	2	3	201.99005	300.99503	1	2	2	150.79532	56.453533	0	0.213	-0.007	-0.14	-0.01	111.0
0.0	0.0	2	3	201.99005	300.99503	1	2	2	150.79532	56.453533	0	0.213	-0.005	0.015	-0.009	111.0
0.0	0.0	2	3	201.99005	300.99503	1	2	2	150.79532	56.453533	0	0.213	-0.003	0.167	-0.009	111.0
0.0	0.0	2	3	201.99005	300.99503	1	2	2	150.79532	56.453533	0	0.213	-0.002	-0.023	-0.008	111.0
0.0	0.0	2	3	201.99005	300.99503	1	2	2	150.79532	56.453533	0	0.213	0.0	-0.004	-0.007	111.0
0.0	0.0	2	3	201.99005	300.99503	1	2	2	150.79532	56.453533	0	0.213	0.0	-0.011	-0.007	111.0
0.0	0.0	2	3	201.99005	300.99503	1	2	2	150.79532	56.453533	0	0.213	0.0	0.0	-0.006	111.0
0.0	0.0	2	3	201.99005	300.99503	1	2	2	150.79532	56.453533	0	0.213	0.0	0.009	-0.005	111.0
0.0	0.0	2	3	201.99005	300.99503	1	2	2	150.79532	56.453533	0	0.213	-0.001	-0.031	-0.005	111.0
0.0	0.0	2	3	201.99005	300.99503	1	2	2	150.79532	56.453533	0	0.213	0.0	0.017	-0.004	111.0
0.0	0.0	2	3	201.99005	300.99503	1	2	2	150.79532	56.453533	0	0.213	0.0	0.044	-0.004	111.0
0.0	0.0	2	3	201.99005	300.99503	1	2	2	150.79532	56.453533	0	0.213	-0.001	-0.026	-0.004	111.0
0.0	0.0	2	3	201.99005	300.99503	1	2	2	150.79532	56.453533	0	0.213	0.0	0.014	-0.003	111.0
0.0	0.0	2	3	201.99005	300.99503	1	2	2	150.79532	56.453533	0	0.213	0.0	0.004	-0.003	111.0
0.0	0.0	2	3	201.99005	300.99503	1	2	2	150.79532	56.453533	0	0.213	0.0	0.005	-0.003	111.0
0.0	0.0	2	3	201.99005	300.99503	1	2	2	150.79532	56.453533	0	0.213	-0.001	-0.026	-0.002	111.0
0.0	0.0	2	3	201.99005	300.99503	1	2	2	150.79532	56.453533	0	0.213	-0.001	-0.101	-0.002	111.0
0.0	0.0	2	3	201.99005	300.99503	1	2	2	150.79532	56.453533	0	0.213	0.0	0.064	-0.002	111.0
0.0	0.0	2	3	201.99005	300.99503	1	2	2	150.79532	56.453533	0	0.213	-0.002	-0.28	-0.002	111.0
0.0	0.0	2	3	201.99005	300.99503	1	2	2	150.79532	56.453533	0	0.213	0.0	0.017	-0.002	111.0
0.0	0.0	2	3	201.99005	300.99503	1	2	2	150.79532	56.453533	0	0.213	-0.001	-0.03	-0.001	111.0
0.0	0.0	2	3	201.99005	300.99503	1	2	2	150.79532	56.453533	0	0.213	-0.001	-0.028	-0.001	111.0
0.0	0.0	2	3	201.99005	300.99503	1	2	2	150.79532	56.453533	0	0.213	0.0	0.024	-0.001	111.0
0.0	0.0	2	3	201.99005	300.99503	1	2	2	150.79532	56.453533	0	0.213	0.0	-0.011	-0.001	111.0
0.0	0.0	2	3	201.99005	300.99503	1	2	2	150.79532	56.453533	0	0.213	-0.001	-0.02	-0.001	111.0
0.0	0.0	2	3	201.99005	300.99503	1	2	2	150.79532	56.453533	0	0.213	-0.001	-0.126	0.0	111.0
0.0	0.0	2	3	201.99005	300.99503	1	2	2	150.79532	56.453533	0	0.213	0.0	0.007	0.0	111.0
0.0	0.0	2	3	201.99005	300.99503	1	2	2	150.79532	56.453533	0	0.213	-0.001	-0.015	0.0	111.0
0.0	0.0	2	3	201.99005	300.99503	1	2	2	150.79532	56.453533	0	0.213	-0.001	-0.101	0.0	111.0
0.0	0.0	2	3	201.99005	300.99503	1	2	2	150.79532	56.453533	0	0.213	0.0	-0.001	0.0	111.0
0.0	0.0	2	3	201.99005	300.99503	1	2	2	150.79532	56.453533	0	0.213	0.0	0.09	0.0	111.0
0.0	0.0	2	3	201.99005	300.99503	1	2	2	150.79532	56.453533	0	0.213	0.0	0.046	0.0	111.0
0.0	0.0	2	3	201.99005	300.99503	1	2	2	150.79532	56.453533	0	0.213	-0.001	-0.032	0.0	111.0
0.0	0.0	2	3	201.99005	300.99503	1	2	2	150.79532	56.453533	0	0.213	0.0	0.02	0.0	111.0
0.0	0.0	2	3	201.99005	300.99503	1	2	2	150.79532	56.453533	0	0.213	-0.001	-0.052	0.0	111.0
0.0	0.0	2	3	201.99005	300.99503	1	2	2	150.79532	56.453533	0	0.213	-0.001	-0.034	0.0	111.0
0.0	0.0	2	3	201.99005	300.99503	1	2	2	150.79532	56.453533	0	0.213	-0.001	-0.03	0.0	111.0
0.0	0.0	2	3	201.99005	300.99503	1	2	2	150.79532	56.453533	0	0.213	0.0	0.002	0.0	111.0
0.0	0.0	2	3	201.99005	300.99503	1	2	2	150.79532	56.453533	0	0.213	0.0	0.031	0.0	111.0
0.0	0.0	2	3	201.99005	300.99503	1	2	2	150.79532	56.453533	0	0.213	-0.001	-0.06	0.0	111.0
0.0	0.0	2	3	201.99005	300.99503	1	2	2	150.79532	56.453533	0	0.213	-0.001	-0.02	0.0	111.0
0.0	0.0	2	3	201.99005	300.99503	1	2	2	150.79532	56.453533	0	0.213	-0.001	-0.044	0.0	111.0
0.0	0.0	2	3	201.99005	300.99503	1	2	2	150.79532	56.453533	0	0.213	0.0	0.009	0.0	111.0
0.0	0.0	2	3	201.99005	300.99503	1	2	2	150.79532	56.453533	0	0.213	0.0	-0.005	0.0	111.0
0.0	0.0	2	3	201.99005	300.99503	1	2	2	150.79532	56.453533	0	0.213	-0.001	-0.029	0.0	111.0
0.0	0.0	2	3	201.99005	300.99503	1	2	2	150.79532	56.453533	0	0.213	0.0	0.021	0.0	111.0
0.0	0.0	2	3	201.99005	300.99503	1	2	2	150.79532	56.453533	0	0.213	-0.001	-0.037	0.0	111.0
0.0	0.0	2	3	201.99005	300.99503	1	2	2	150.79532	56.453533	0	0.213	0.0	-0.009	0.0	111.0
0.0	0.0	2	3	201.99005	300.99503	1	2	2	150.79532	56.453533	0	0.213	0.0	0.061	0.0	111.0
0.0	0.0	2	3	201.99005	300.99503	1	2	2	150.79532	56.453533	0	0.213	-0.001	-0.023	0.0	111.0
0.0	0.0	2	3	201.99005	300.99503	1	2	2	150.79532	56.453533	0	0.213	-0.001	-0.014	0.0	111.0
0.0	0.0	2	3	201.99005	300.99503	1	2	2	150.79532	56.453533	0	0.213	-0.001	-0.013	0.0	111.0
0.0	0.0	2	3	201.99005	300.99503	1	2	2	150.79532	56.453533	0	0.213	-0.001	-0.014	0.0	111.0
0.0	0.0	2	3	201.99005	300.99503	1	2	2	150.79532	56.453533	0	0.213	0.0	-0.007	0.0	111.0
0.0	0.0	2	3	201.99005	300.99503	1	2	2	150.79532	56.453533	0	0.213	0.0	0.029	0.0	111.0
0.0	0.0	2	3	201.99005	300.99503	1	2	2	150.79532	56.453533	0	0.213	0.0	-0.007	0.0	111.0
0.0	0.0	2	3	201.99005	300.99503	1	2	2	150.79532	56.453533	0	0.213	-0.001	-0.015	0.0	111.0
0.0	0.0	2	3	201.99005	300.99503	1	2	2	150.79532	56.453533	0	0.213	0.0	0.011	0.0	111.0
0.0	0.0	2	3	201.99005	300.99503	1	2	2	150.79532	56.453533	0	0.213	-0.001	-0.028	0.0	111.0
0.0	0.0	2	3	201.99005	300.99503	1	2	2	150.79532	56.453533	0	0.213	0.0	0.007	0.0	111.0
0.0	0.0	2	3	201.99005	300.99503	1	2	2	150.79532	56.453533	0	0.213	0.0	0.009	0.0	111.0
0.0	0.0	2	3	201.99005	300.99503	1	2	2	150.79532	56.453533	0	0.213	-0.001	-0.022	0.0	111.0
0.0	0.0	2	3	201.99005	300.99503	1	2	2	150.79532	56.453533	0	0.213	0.0	-0.005	0.0	111.0
0.0	0.0	2	3	201.99005	300.99503	1	2	2	150.79532	56.453533	0	0.213	0.0	0.04	0.0	111.0
0.0	0.0	2	3	201.99005	300.99503	1	2	2	150.79532	56.453533	0	0.213	0.0	0.017	0.0	111.0
0.0	0.0	2	3	201.99005	300.99503	1	2	2	150.79532	56.453533	0	0.213	0.0	0.022	0.0	111.0
0.0	0.0	2	3	201.99005	300.99503	1	2	2	150.79532	56.453533	0	0.213	0.0	0.009	0.0	111.0
0.0	0.0	2	3	201.99005	300.99503	1	2	2	150.79532	56.453533	0	0.213	0.0	0.026	0.0	111.0
0.0	0.0	2	3	201.99005	300.99503	1	2	2	150.79532	56.453533	0	0.213	0.0	0.006	0.0	111.0
0.0	0.0	2	3	201.99005	300.99503	1	2	2	150.79532	56.453533	0	0.213	0.0	0.002	0.0	111.0
0.0	0.0	2	3	201.99005	300.99503	1	2	2	150.79532	56.453533	0	0.213	-0.001	-0.032	0.0	111.0
0.0	0.0	2	3	201.99005	300.99503	1	2	2	150.79532	56.453533	0	0.213	0.0	0.04	0.0	111.0
0.0	0.0	2	3	201.99005	300.99503	1	2	2	150.79532	56.453533	0	0.213	0.0	0.009	0.0	111.0
0.0	0.0	2	3	201.99005	300.99503	1	2	2	150.79532	56.453533	0	0.213	-0.001	-0.037	0.0	111.0
0.0	0.0	2	3	201.99005	300.99503	1	2	2	150.79532	56.453533	0	0.213	-0.001	-0.077	0.0	111.0
0.0	0.0	2	3	201.99005	300.99503	1	2	2	150.79532	56.453533	0	0.213	-0.001	-0.116	0.0	111.0
0.0	0.0	2	3	201.99005	300.99503	1	2	2	150.79532	56.453533	0	0.213	0.0	-0.002	0.0	111.0
0.0	0.0	2	3	201.99005	300.99503	1	2	2	150.79532	56.453533	0	0.213	0.0	0.0	0.0	111.0
0.0	0.0	2	3	201.99005	300.99503	1	2	2	150.79532	56.453533	0	0.213	0.0	0.024	0.0	111.0
0.0	0.0	2	3	201.99005	300.99503	1	2	2	150.79532	56.453533	0	0.213	-0.001	-0.028	0.0	111.0
0.0	0.0	2	3	201.99005	300.99503	1	2	2	150.79532	56.453533	0	0.213	-0.001	-0.014	0.0	111.0
0.0	0.0	2	3	201.99005	300.99503	1	2	2	150.79532	56.453533	0	0.213	0.0	-0.009	0.0	111.0
0.0	0.0	2	3	201.99005	300.99503	1	2	2	150.79532	56.453533	0	0.213	0.0	0.001	0.0	111.0
0.0	0.0	2	3	201.99005	300.99503	1	2	2	150.79532	56.453533	0	0.213	-0.001	-0.019	0.0	111.0
0.0	0.0	2	3	201.99005	300.99503	1	2	2	150.79532	56.453533	0	0.213	0.0	-0.002	0.0	111.0
0.0	0.0	2	3	201.99005	300.99503	1	2	2	150.79532	56.453533	0	0.213	-0.001	-0.017	0.0	111.0
0.0	0.0	2	3	201.99005	300.99503	1	2	2	150.79532	56.453533	0	0.213	0.0	-0.009	0.0	111.0
0.0	0.0	2	3	201.99005	300.99503	1	2	2	150.79532	56.453533	0	0.213	-0.001	-0.046	0.0	111.0
0.0	0.0	2	3	201.99005	300.99503	1	2	2	150.79532	56.453533	0	0.213	0.0	0.018	0.0	111.0
0.0	0.0	2	3	201.99005	300.99503	1	2	2	150.79532	56.453533	0	0.213	0.0	-0.01	0.0	111.0
0.0	0.0	2	3	201.99005	300.99503	1	2	2	150.79532	56.453533	0	0.213	0.0	-0.003	0.0	111.0
0.0	0.0	2	3	201.99005	300.99503	1	2	2	150.79532	56.453533	0	0.213	0.0	0.022	0.0	111.0
0.0	0.0	2	3	201.99005	300.99503	1	2	2	150.79532	56.453533	0	0.213	0.0	0.0	0.0	111.0
0.0	0.0	2	3	201.99005	300.99503	1	2	2	150.79532	56.453533	0	0.213	-0.001	-0.015	0.0	111.0
0.0	0.0	2	3	201.99005	300.99503	1	2	2	150.79532	56.453533	0	0.213	0.0	-0.008	0.0	111.0
0.0	0.0	2	3	201.99005	300.99503	1	2	2	150.79532	56.453533	0	0.213	0.0	0.013	0.0	111.0
0.0	0.0	2	3	201.99005	300.99503	1	2	2	150.79532	56.453533	0	0.213	-0.001	-0.017	0.0	111.0
0.0	0.0	2	3	201.99005	300.99503	1	2	2	150.79532	56.453533	0	0.213	0.0	0.005	0.0	111.0
0.0	0.0	2	3	201.99005	300.99503	1	2	2	150.79532	56.453533	0	0.213	0.0	-0.005	0.0	111.0
0.0	0.0	2	3	201.99005	300.99503	1	2	2	150.79532	56.453533	0	0.213	0.0	0.137	0.0	111.0
0.0	0.0	2	3	201.99005	300.99503	1	2	2	150.79532	56.453533	0	0.213	0.0	-0.001	0.0	111.0
0.0	0.0	2	3	201.99005	300.99503	1	2	2	150.79532	56.453533	0	0.213	-0.001	-0.016	0.0	111.0
0.0	0.0	2	3	201.99005	300.99503	1	2	2	150.79532	56.453533	0	0.213	-0.001	-0.023	0.0	111.0
0.0	0.0	2	3	201.99005	300.99503	1	2	2	150.79532	56.453533	0	0.213	0.0	-0.003	0.0	111.0
0.0	0.0	2	3	201.99005	300.99503	1	2	2	150.79532	56.453533	0	0.213	0.0	0.002	0.0	111.0
0.0	0.0	2	3	201.99005	300.99503	1	2	2	150.79532	56.453533	0	0.213	0.0	0.032	0.0	111.0
[truncated: 9,657 more rows]
