# Supplementary material for: Just noticeable differences for elbow joint torque feedback
Source: Sci Rep. 2021 Dec 7;11:23553. doi: 10.1038/s41598-021-02630-3 (PMC8651665; doi:10.1038/s41598-021-02630-3)
Supplement: Supplementary file 2 — Supplementary Information. [file 41598_2021_2630_MOESM2_ESM.zip › SupplementaryData_ScientificReports_KimAsbeck2021/S13_NTR.csv]

data 1	data 2	data 3	data 4	data 5	data 6	data 7	data 8	data 9	data 10	data 11	data 12	data 13	data 14	data 15	data 16	data 17
0.0	0.0	1	1	400.0	400.0	0	1	1	0.0	0.0	0	0.191	0.0	0.023	0.0	111.0
0.0	0.0	1	1	400.0	400.0	0	1	1	0.0	0.0	0	0.191	0.0	0.006	0.0	111.0
0.0	0.0	1	1	400.0	400.0	0	1	1	0.0	0.0	0	0.191	0.0	-0.001	0.0	111.0
0.0	0.0	1	1	400.0	400.0	0	1	1	0.0	0.0	0	0.192	0.034	4.331	4.225	111.0
0.0	0.0	1	1	400.0	400.0	0	1	1	0.0	0.0	0	0.192	0.065	4.225	4.225	111.0
0.0	0.0	1	1	400.0	400.0	0	1	1	0.0	0.0	0	0.192	0.089	3.677	3.65	111.0
0.0	0.0	1	1	400.0	400.0	0	1	1	0.0	0.0	0	0.193	0.107	3.373	3.392	111.0
0.0	0.0	1	1	400.0	400.0	0	1	1	0.0	0.0	0	0.193	0.123	3.227	3.392	111.0
0.0	0.0	1	1	400.0	400.0	0	1	1	0.0	0.0	0	0.193	0.134	2.881	2.928	111.0
0.0	0.0	1	1	400.0	400.0	0	1	1	0.0	0.0	0	0.193	0.145	2.716	2.722	111.0
0.0	0.0	1	1	400.0	400.0	0	1	1	0.0	0.0	0	0.193	0.153	2.715	2.722	111.0
0.0	0.0	1	1	400.0	400.0	0	1	1	0.0	0.0	0	0.193	0.157	2.394	2.349	111.0
0.0	0.0	1	1	400.0	400.0	0	1	1	0.0	0.0	0	0.192	0.161	2.416	2.349	111.0
0.0	0.0	1	1	400.0	400.0	0	1	1	0.0	0.0	0	0.192	0.162	2.237	2.183	111.0
0.0	0.0	1	1	400.0	400.0	0	1	1	0.0	0.0	0	0.192	0.16	1.839	1.885	111.0
0.0	0.0	1	1	400.0	400.0	0	1	1	0.0	0.0	0	0.192	0.16	1.914	1.885	111.0
0.0	0.0	1	1	400.0	400.0	0	1	1	0.0	0.0	0	0.192	0.16	1.738	1.752	111.0
0.0	0.0	1	1	400.0	400.0	0	1	1	0.0	0.0	0	0.192	0.158	1.465	1.513	111.0
0.0	0.0	1	1	400.0	400.0	0	1	1	0.0	0.0	0	0.192	0.156	1.541	1.513	111.0
0.0	0.0	1	1	400.0	400.0	0	1	1	0.0	0.0	0	0.192	0.153	1.474	1.406	111.0
0.0	0.0	1	1	400.0	400.0	0	1	1	0.0	0.0	0	0.192	0.149	1.386	1.406	111.0
0.0	0.0	1	1	400.0	400.0	0	1	1	0.0	0.0	0	0.192	0.144	1.235	1.214	111.0
0.0	0.0	1	1	400.0	400.0	0	1	1	0.0	0.0	0	0.192	0.139	1.26	1.048	111.0
0.0	0.0	1	1	400.0	400.0	0	1	1	0.0	0.0	0	0.192	0.135	1.067	1.048	111.0
0.0	0.0	1	1	400.0	400.0	0	1	1	0.0	0.0	0	0.192	0.129	0.891	0.905	111.0
0.0	0.0	1	1	400.0	400.0	0	1	1	0.0	0.0	0	0.192	0.123	0.841	0.841	111.0
0.0	0.0	1	1	400.0	400.0	0	1	1	0.0	0.0	0	0.192	0.118	0.874	0.841	111.0
0.0	0.0	1	1	400.0	400.0	0	1	1	0.0	0.0	0	0.192	0.114	0.749	0.781	111.0
0.0	0.0	1	1	400.0	400.0	0	1	1	0.0	0.0	0	0.192	0.11	0.903	0.781	111.0
0.0	0.0	1	1	400.0	400.0	0	1	1	0.0	0.0	0	0.192	0.104	0.698	0.674	111.0
0.0	0.0	1	1	400.0	400.0	0	1	1	0.0	0.0	0	0.192	0.099	0.787	0.627	111.0
0.0	0.0	1	1	400.0	400.0	0	1	1	0.0	0.0	0	0.192	0.095	0.618	0.627	111.0
0.0	0.0	1	1	400.0	400.0	0	1	1	0.0	0.0	0	0.192	0.091	0.557	0.541	111.0
0.0	0.0	1	1	400.0	400.0	0	1	1	0.0	0.0	0	0.192	0.087	0.67	0.541	111.0
0.0	0.0	1	1	400.0	400.0	0	1	1	0.0	0.0	0	0.192	0.081	0.465	0.467	111.0
0.0	0.0	1	1	400.0	400.0	0	1	1	0.0	0.0	0	0.192	0.076	0.459	0.434	111.0
0.0	0.0	1	1	400.0	400.0	0	1	1	0.0	0.0	0	0.192	0.072	0.472	0.434	111.0
0.0	0.0	1	1	400.0	400.0	0	1	1	0.0	0.0	0	0.192	0.068	0.386	0.375	111.0
0.0	0.0	1	1	400.0	400.0	0	1	1	0.0	0.0	0	0.192	0.064	0.385	0.348	111.0
0.0	0.0	1	1	400.0	400.0	0	1	1	0.0	0.0	0	0.192	0.059	0.352	0.348	111.0
0.0	0.0	1	1	400.0	400.0	0	1	1	0.0	0.0	0	0.192	0.058	0.512	0.3	111.0
0.0	0.0	1	1	400.0	400.0	0	1	1	0.0	0.0	0	0.191	0.056	0.279	0.259	111.0
0.0	0.0	1	1	400.0	400.0	0	1	1	0.0	0.0	0	0.191	0.054	0.253	0.259	111.0
0.0	0.0	1	1	400.0	400.0	0	1	1	0.0	0.0	0	0.191	0.052	0.284	0.241	111.0
0.0	0.0	1	1	400.0	400.0	0	1	1	0.0	0.0	0	0.191	0.049	0.281	0.241	111.0
0.0	0.0	1	1	400.0	400.0	0	1	1	0.0	0.0	0	0.191	0.045	0.217	0.208	111.0
0.0	0.0	1	1	400.0	400.0	0	1	1	0.0	0.0	0	0.191	0.041	0.214	0.193	111.0
0.0	0.0	1	1	400.0	400.0	0	1	1	0.0	0.0	0	0.191	0.038	0.228	0.193	111.0
0.0	0.0	1	1	400.0	400.0	0	1	1	0.0	0.0	0	0.191	0.037	0.296	0.166	111.0
0.0	0.0	1	1	400.0	400.0	0	1	1	0.0	0.0	0	0.191	0.035	0.119	0.154	111.0
0.0	0.0	1	1	400.0	400.0	0	1	1	0.0	0.0	0	0.191	0.033	0.191	0.154	111.0
0.0	0.0	1	1	400.0	400.0	0	1	1	0.0	0.0	0	0.191	0.031	0.154	0.133	111.0
0.0	0.0	1	1	400.0	400.0	0	1	1	0.0	0.0	0	0.191	0.029	0.137	0.133	111.0
0.0	0.0	1	1	400.0	400.0	0	1	1	0.0	0.0	0	0.191	0.027	0.112	0.115	111.0
0.0	0.0	1	1	400.0	400.0	0	1	1	0.0	0.0	0	0.191	0.025	0.152	0.107	111.0
0.0	0.0	1	1	400.0	400.0	0	1	1	0.0	0.0	0	0.191	0.023	0.084	0.107	111.0
0.0	0.0	1	1	400.0	400.0	0	1	1	0.0	0.0	0	0.191	0.021	0.061	0.092	111.0
0.0	0.0	1	1	400.0	400.0	0	1	1	0.0	0.0	0	0.191	0.02	0.068	0.092	111.0
0.0	0.0	1	1	400.0	400.0	0	1	1	0.0	0.0	0	0.191	0.02	-0.006	0.085	111.0
0.0	0.0	1	1	400.0	400.0	0	1	1	0.0	0.0	0	0.191	0.02	0.062	0.073	111.0
0.0	0.0	1	1	400.0	400.0	0	1	1	0.0	0.0	0	0.191	0.02	0.12	0.073	111.0
0.0	0.0	1	1	400.0	400.0	0	1	1	0.0	0.0	0	0.191	0.02	0.071	0.068	111.0
0.0	0.0	1	1	400.0	400.0	0	1	1	0.0	0.0	0	0.191	0.02	0.048	0.063	111.0
0.0	0.0	1	1	400.0	400.0	0	1	1	0.0	0.0	0	0.191	0.019	0.061	0.063	111.0
0.0	0.0	1	1	400.0	400.0	0	1	1	0.0	0.0	0	0.191	0.019	0.051	0.054	111.0
0.0	0.0	1	1	400.0	400.0	0	1	1	0.0	0.0	0	0.191	0.019	0.063	0.047	111.0
0.0	0.0	1	1	400.0	400.0	0	1	1	0.0	0.0	0	0.191	0.019	0.032	0.047	111.0
0.0	0.0	1	1	400.0	400.0	0	1	1	0.0	0.0	0	0.191	0.019	0.012	0.043	111.0
0.0	0.0	1	1	400.0	400.0	0	1	1	0.0	0.0	0	0.191	0.019	0.058	0.043	111.0
0.0	0.0	1	1	400.0	400.0	0	1	1	0.0	0.0	0	0.191	0.019	0.054	0.037	111.0
0.0	0.0	1	1	400.0	400.0	0	1	1	0.0	0.0	0	0.191	0.019	0.01	0.034	111.0
0.0	0.0	1	1	400.0	400.0	0	1	1	0.0	0.0	0	0.191	0.019	0.015	0.034	111.0
0.0	0.0	1	1	400.0	400.0	0	1	1	0.0	0.0	0	0.191	0.019	0.02	0.03	111.0
0.0	0.0	1	1	400.0	400.0	0	1	1	0.0	0.0	0	0.191	0.019	-0.001	0.03	111.0
0.0	0.0	1	1	400.0	400.0	0	1	1	0.0	0.0	0	0.191	0.019	0.089	0.027	111.0
0.0	0.0	1	1	400.0	400.0	0	1	1	0.0	0.0	0	0.191	0.019	0.024	0.023	111.0
0.0	0.0	1	1	400.0	400.0	0	1	1	0.0	0.0	0	0.191	0.018	-0.045	0.023	111.0
0.0	0.0	1	1	400.0	400.0	0	1	1	0.0	0.0	0	0.191	0.018	-0.011	0.02	111.0
0.0	0.0	1	1	400.0	400.0	0	1	1	0.0	0.0	0	0.191	0.017	0.024	0.019	111.0
0.0	0.0	1	1	400.0	400.0	0	1	1	0.0	0.0	0	0.191	0.016	-0.055	0.019	111.0
0.0	0.0	1	1	400.0	400.0	0	1	1	0.0	0.0	0	0.191	0.016	0.013	0.016	111.0
0.0	0.0	1	1	400.0	400.0	0	1	1	0.0	0.0	0	0.191	0.016	0.035	0.016	111.0
0.0	0.0	1	1	400.0	400.0	0	1	1	0.0	0.0	0	0.191	0.016	0.017	0.013	111.0
0.0	0.0	1	1	400.0	400.0	0	1	1	0.0	0.0	0	0.191	0.015	-0.028	0.012	111.0
0.0	0.0	1	1	400.0	400.0	0	1	1	0.0	0.0	0	0.191	0.014	0.05	0.012	111.0
0.0	0.0	1	1	400.0	400.0	0	1	1	0.0	0.0	0	0.191	0.013	0.011	0.01	111.0
0.0	0.0	1	1	400.0	400.0	0	1	1	0.0	0.0	0	0.191	0.013	0.12	0.01	111.0
0.0	0.0	1	1	400.0	400.0	0	1	1	0.0	0.0	0	0.191	0.012	-0.05	0.01	111.0
0.0	0.0	1	1	400.0	400.0	0	1	1	0.0	0.0	0	0.191	0.011	0.021	0.008	111.0
0.0	0.0	1	1	400.0	400.0	0	1	1	0.0	0.0	0	0.191	0.011	0.015	0.007	111.0
0.0	0.0	1	1	400.0	400.0	0	1	1	0.0	0.0	0	0.191	0.01	-0.118	0.007	111.0
0.0	0.0	1	1	400.0	400.0	0	1	1	0.0	0.0	0	0.191	0.01	0.004	0.006	111.0
0.0	0.0	1	1	400.0	400.0	0	1	1	0.0	0.0	0	0.191	0.01	0.007	0.006	111.0
0.0	0.0	1	1	400.0	400.0	0	1	1	0.0	0.0	0	0.191	0.008	-0.033	0.005	111.0
0.0	0.0	1	1	400.0	400.0	0	1	1	0.0	0.0	0	0.191	0.008	0.007	0.005	111.0
0.0	0.0	1	1	400.0	400.0	0	1	1	0.0	0.0	0	0.191	0.008	0.001	0.005	111.0
0.0	0.0	1	1	400.0	400.0	0	1	1	0.0	0.0	0	0.191	0.007	0.026	0.004	111.0
0.0	0.0	1	1	400.0	400.0	0	1	1	0.0	0.0	0	0.191	0.007	0.065	0.004	111.0
0.0	0.0	1	1	400.0	400.0	0	1	1	0.0	0.0	0	0.191	0.006	0.061	0.003	111.0
0.0	0.0	1	1	400.0	400.0	0	1	1	0.0	0.0	0	0.191	0.005	-0.025	0.003	111.0
0.0	0.0	1	1	400.0	400.0	0	1	1	0.0	0.0	0	0.191	0.004	-0.018	0.003	111.0
0.0	0.0	1	1	400.0	400.0	0	1	1	0.0	0.0	0	0.191	0.004	0.007	0.002	111.0
0.0	0.0	1	1	400.0	400.0	0	1	1	0.0	0.0	0	0.191	0.004	0.027	0.002	111.0
0.0	0.0	1	1	400.0	400.0	0	1	1	0.0	0.0	0	0.191	0.004	-0.004	0.002	111.0
0.0	0.0	1	1	400.0	400.0	0	1	1	0.0	0.0	0	0.191	0.003	-0.014	0.002	111.0
0.0	0.0	1	1	400.0	400.0	0	1	1	0.0	0.0	0	0.191	0.003	0.005	0.002	111.0
0.0	0.0	1	1	400.0	400.0	0	1	1	0.0	0.0	0	0.191	0.002	-0.041	0.001	111.0
0.0	0.0	1	1	400.0	400.0	0	1	1	0.0	0.0	0	0.191	0.001	-0.006	0.001	111.0
0.0	0.0	1	1	400.0	400.0	0	1	1	0.0	0.0	0	0.191	0.001	0.0	0.001	111.0
0.0	0.0	1	1	400.0	400.0	0	1	1	0.0	0.0	0	0.191	0.001	0.032	0.001	111.0
0.0	0.0	1	1	400.0	400.0	0	1	1	0.0	0.0	0	0.191	0.0	-0.002	0.001	111.0
0.0	0.0	1	1	400.0	400.0	0	1	1	0.0	0.0	0	0.191	0.0	0.041	0.001	111.0
0.0	0.0	1	1	400.0	400.0	0	1	1	0.0	0.0	0	0.191	-0.001	-0.025	0.0	111.0
0.0	0.0	1	1	400.0	400.0	0	1	1	0.0	0.0	0	0.191	-0.001	-0.028	0.0	111.0
0.0	0.0	1	1	400.0	400.0	0	1	1	0.0	0.0	0	0.191	-0.001	-0.073	0.0	111.0
0.0	0.0	1	1	400.0	400.0	0	1	1	0.0	0.0	0	0.191	0.0	-0.003	0.0	111.0
0.0	0.0	1	1	400.0	400.0	0	1	1	0.0	0.0	0	0.191	-0.001	-0.027	0.0	111.0
0.0	0.0	1	1	400.0	400.0	0	1	1	0.0	0.0	0	0.191	0.0	0.003	0.0	111.0
0.0	0.0	1	1	400.0	400.0	0	1	1	0.0	0.0	0	0.191	0.0	0.027	0.0	111.0
0.0	0.0	1	1	400.0	400.0	0	1	1	0.0	0.0	0	0.191	0.0	0.006	0.0	111.0
0.0	0.0	1	1	400.0	400.0	0	1	1	0.0	0.0	0	0.191	0.0	-0.002	0.0	111.0
0.0	0.0	1	1	400.0	400.0	0	1	1	0.0	0.0	0	0.191	0.0	0.006	0.0	111.0
0.0	0.0	1	1	400.0	400.0	0	1	1	0.0	0.0	0	0.191	-0.001	-0.032	0.0	111.0
0.0	0.0	1	1	400.0	400.0	0	1	1	0.0	0.0	0	0.191	0.0	-0.003	0.0	111.0
0.0	0.0	1	1	400.0	400.0	0	1	1	0.0	0.0	0	0.191	0.0	0.051	0.0	111.0
0.0	0.0	1	1	400.0	400.0	0	1	1	0.0	0.0	0	0.191	0.0	0.0	0.0	111.0
0.0	0.0	1	1	400.0	400.0	0	1	1	0.0	0.0	0	0.191	0.0	0.068	0.0	111.0
0.0	0.0	1	1	400.0	400.0	0	1	1	0.0	0.0	0	0.191	-0.001	-0.027	0.0	111.0
0.0	0.0	1	1	400.0	400.0	0	1	1	0.0	0.0	0	0.191	0.0	0.008	0.0	111.0
0.0	0.0	1	1	400.0	400.0	0	1	1	0.0	0.0	0	0.191	0.0	0.021	0.0	111.0
0.0	0.0	1	1	400.0	400.0	0	1	1	0.0	0.0	0	0.191	0.0	-0.008	0.0	111.0
0.0	0.0	1	1	400.0	400.0	0	1	1	0.0	0.0	0	0.191	0.0	0.122	0.0	111.0
0.0	0.0	1	1	400.0	400.0	0	1	1	0.0	0.0	0	0.191	0.0	0.026	0.0	111.0
0.0	0.0	1	1	400.0	400.0	0	1	1	0.0	0.0	0	0.191	0.0	0.03	0.0	111.0
0.0	0.0	1	1	400.0	400.0	0	1	1	0.0	0.0	0	0.191	0.0	0.021	0.0	111.0
0.0	0.0	1	1	400.0	400.0	0	1	1	0.0	0.0	0	0.191	-0.001	-0.014	0.0	111.0
0.0	0.0	1	1	400.0	400.0	0	1	1	0.0	0.0	0	0.191	0.0	0.034	0.0	111.0
0.0	0.0	1	1	400.0	400.0	0	1	1	0.0	0.0	0	0.191	-0.001	-0.033	0.0	111.0
0.0	0.0	1	1	400.0	400.0	0	1	1	0.0	0.0	0	0.191	-0.001	-0.059	0.0	111.0
0.0	0.0	1	1	400.0	400.0	0	1	1	0.0	0.0	0	0.191	-0.001	-0.094	0.0	111.0
0.0	0.0	1	1	400.0	400.0	0	1	1	0.0	0.0	0	0.191	-0.001	-0.019	0.0	111.0
0.0	0.0	1	1	400.0	400.0	0	1	1	0.0	0.0	0	0.191	0.0	0.051	0.0	111.0
0.0	0.0	1	1	400.0	400.0	0	1	1	0.0	0.0	0	0.191	0.0	0.035	0.0	111.0
0.0	0.0	1	1	400.0	400.0	0	1	1	0.0	0.0	0	0.191	-0.001	-0.102	0.0	111.0
0.0	0.0	1	1	400.0	400.0	0	1	1	0.0	0.0	0	0.191	-0.001	-0.015	0.0	111.0
0.0	0.0	1	1	400.0	400.0	0	1	1	0.0	0.0	0	0.191	0.0	-0.011	0.0	111.0
0.0	0.0	1	1	400.0	400.0	0	1	1	0.0	0.0	0	0.191	-0.001	-0.016	0.0	111.0
0.0	0.0	1	1	400.0	400.0	0	1	1	0.0	0.0	0	0.191	0.0	-0.003	0.0	111.0
0.0	0.0	1	1	400.0	400.0	0	1	1	0.0	0.0	0	0.191	0.0	0.008	0.0	111.0
0.0	0.0	1	1	400.0	400.0	0	1	1	0.0	0.0	0	0.191	0.0	0.026	0.0	111.0
0.0	0.0	1	1	400.0	400.0	0	1	1	0.0	0.0	0	0.191	-0.001	-0.037	0.0	111.0
0.0	0.0	1	1	400.0	400.0	0	1	1	0.0	0.0	0	0.191	0.0	0.021	0.0	111.0
0.0	0.0	1	1	400.0	400.0	0	1	1	0.0	0.0	0	0.191	0.0	0.002	0.0	111.0
0.0	0.0	1	1	400.0	400.0	0	1	1	0.0	0.0	0	0.191	0.0	0.017	0.0	111.0
0.0	0.0	1	1	400.0	400.0	0	1	1	0.0	0.0	0	0.191	0.0	0.024	0.0	111.0
0.0	0.0	1	1	400.0	400.0	0	1	1	0.0	0.0	0	0.191	0.0	-0.011	0.0	111.0
0.0	0.0	1	1	400.0	400.0	0	1	1	0.0	0.0	0	0.191	-0.001	-0.037	0.0	111.0
0.0	0.0	1	1	400.0	400.0	0	1	1	0.0	0.0	0	0.191	-0.001	-0.025	0.0	111.0
0.0	0.0	1	1	400.0	400.0	0	1	1	0.0	0.0	0	0.191	0.0	0.07	0.0	111.0
0.0	0.0	1	1	400.0	400.0	0	1	1	0.0	0.0	0	0.191	0.0	-0.01	0.0	111.0
0.0	0.0	1	1	400.0	400.0	0	1	1	0.0	0.0	0	0.191	-0.001	-0.016	0.0	111.0
0.0	0.0	1	1	400.0	400.0	0	1	1	0.0	0.0	0	0.191	-0.001	-0.06	0.0	111.0
0.0	0.0	1	1	400.0	400.0	0	1	1	0.0	0.0	0	0.191	0.0	0.01	0.0	111.0
0.0	0.0	1	1	400.0	400.0	0	1	1	0.0	0.0	0	0.191	0.0	-0.003	0.0	111.0
0.0	0.0	1	1	400.0	400.0	0	1	1	0.0	0.0	0	0.191	0.0	0.015	0.0	111.0
0.0	0.0	1	1	400.0	400.0	0	1	1	0.0	0.0	0	0.191	-0.001	-0.072	0.0	111.0
0.0	0.0	1	1	400.0	400.0	0	1	1	0.0	0.0	0	0.191	-0.001	-0.025	0.0	111.0
0.0	0.0	1	1	400.0	400.0	0	1	1	0.0	0.0	0	0.191	0.0	0.006	0.0	111.0
0.0	0.0	1	1	400.0	400.0	0	1	1	0.0	0.0	0	0.191	0.0	0.002	0.0	111.0
0.0	0.0	1	1	400.0	400.0	0	1	1	0.0	0.0	0	0.191	0.0	0.017	0.0	111.0
0.0	0.0	1	1	400.0	400.0	0	1	1	0.0	0.0	0	0.191	0.0	0.005	0.0	111.0
0.0	0.0	1	1	400.0	400.0	0	1	1	0.0	0.0	0	0.191	0.0	0.058	0.0	111.0
0.0	0.0	1	1	400.0	400.0	0	1	1	0.0	0.0	0	0.191	-0.001	-0.04	0.0	111.0
0.0	0.0	1	1	400.0	400.0	0	1	1	0.0	0.0	0	0.191	0.0	-0.002	0.0	111.0
0.0	0.0	1	1	400.0	400.0	0	1	1	0.0	0.0	0	0.191	0.0	0.024	0.0	111.0
0.0	0.0	1	1	400.0	400.0	0	1	1	0.0	0.0	0	0.191	0.0	-0.003	0.0	111.0
0.0	0.0	1	1	400.0	400.0	0	1	1	0.0	0.0	0	0.191	0.0	0.056	0.0	111.0
0.0	0.0	1	1	400.0	400.0	0	1	1	0.0	0.0	0	0.191	-0.001	-0.017	0.0	111.0
0.0	0.0	1	1	400.0	400.0	0	1	1	0.0	0.0	0	0.191	-0.001	-0.203	0.0	111.0
0.0	0.0	1	1	400.0	400.0	0	1	1	0.0	0.0	0	0.191	0.0	-0.009	0.0	111.0
0.0	0.0	1	1	400.0	400.0	0	1	1	0.0	0.0	0	0.191	-0.001	-0.012	0.0	111.0
0.0	0.0	1	1	400.0	400.0	0	1	1	0.0	0.0	0	0.191	0.0	0.037	0.0	111.0
0.0	0.0	1	1	400.0	400.0	0	1	1	0.0	0.0	0	0.191	-0.001	-0.034	0.0	111.0
0.0	0.0	1	1	400.0	400.0	0	1	1	0.0	0.0	0	0.191	0.0	0.036	0.0	111.0
0.0	0.0	1	1	400.0	400.0	0	1	1	0.0	0.0	0	0.191	0.0	0.007	0.0	111.0
0.0	0.0	1	1	400.0	400.0	0	1	1	0.0	0.0	0	0.191	-0.001	-0.049	0.0	111.0
0.0	0.0	1	1	400.0	400.0	0	1	1	0.0	0.0	0	0.191	0.0	-0.003	0.0	111.0
0.0	0.0	1	1	400.0	400.0	0	1	1	0.0	0.0	0	0.191	-0.001	-0.016	0.0	111.0
0.0	0.0	1	1	400.0	400.0	0	1	1	0.0	0.0	0	0.191	-0.001	-0.013	0.0	111.0
0.0	0.0	1	1	400.0	400.0	0	1	1	0.0	0.0	0	0.191	0.0	0.02	0.0	111.0
0.0	0.0	1	1	400.0	400.0	0	1	1	0.0	0.0	0	0.191	0.0	0.189	0.0	111.0
0.0	0.0	1	1	400.0	400.0	0	1	1	0.0	0.0	0	0.191	0.0	0.053	0.0	111.0
0.0	0.0	1	1	400.0	400.0	0	1	1	0.0	0.0	0	0.191	-0.001	-0.048	0.0	111.0
0.0	0.0	1	1	400.0	400.0	0	1	1	0.0	0.0	0	0.191	-0.001	-0.028	0.0	111.0
0.0	0.0	1	1	400.0	400.0	0	1	1	0.0	0.0	0	0.191	0.0	0.001	0.0	111.0
0.0	0.0	1	1	400.0	400.0	0	1	1	0.0	0.0	0	0.191	0.0	0.044	0.0	111.0
0.0	0.0	1	1	400.0	400.0	0	1	1	0.0	0.0	0	0.191	0.0	0.0	0.0	111.0
0.0	0.0	1	1	400.0	400.0	0	1	1	0.0	0.0	0	0.191	0.0	0.001	0.0	111.0
0.0	0.0	1	1	400.0	400.0	0	1	1	0.0	0.0	0	0.191	0.0	0.034	0.0	111.0
0.0	0.0	1	1	400.0	400.0	0	1	1	0.0	0.0	0	0.191	0.0	0.075	0.0	111.0
0.0	0.0	1	1	400.0	400.0	0	1	1	0.0	0.0	0	0.191	-0.001	-0.028	0.0	111.0
0.0	0.0	1	1	400.0	400.0	0	1	1	0.0	0.0	0	0.191	-0.001	-0.045	0.0	111.0
0.0	0.0	1	1	400.0	400.0	0	1	1	0.0	0.0	0	0.191	0.0	-0.009	0.0	111.0
0.0	0.0	1	1	400.0	400.0	0	1	1	0.0	0.0	0	0.191	0.0	0.003	0.0	111.0
0.0	0.0	1	1	400.0	400.0	0	1	1	0.0	0.0	0	0.191	0.0	0.02	0.0	111.0
0.0	0.0	1	1	400.0	400.0	0	1	1	0.0	0.0	0	0.191	0.0	0.015	0.0	111.0
0.0	0.0	1	1	400.0	400.0	0	1	1	0.0	0.0	0	0.191	-0.001	-0.022	0.0	111.0
0.0	0.0	1	1	400.0	400.0	0	1	1	0.0	0.0	0	0.191	0.0	0.001	0.0	111.0
0.0	0.0	1	1	400.0	400.0	0	1	1	0.0	0.0	0	0.191	0.0	0.0	0.0	111.0
0.0	0.0	1	1	400.0	400.0	0	1	1	0.0	0.0	0	0.191	0.0	-0.008	0.0	111.0
0.0	0.0	1	1	400.0	400.0	0	1	1	0.0	0.0	0	0.191	-0.001	-0.149	0.0	111.0
0.0	0.0	1	1	400.0	400.0	0	1	1	0.0	0.0	0	0.191	0.0	-0.011	0.0	111.0
0.0	0.0	1	1	400.0	400.0	0	1	1	0.0	0.0	0	0.191	0.0	-0.001	0.0	111.0
0.0	0.0	1	1	400.0	400.0	0	1	1	0.0	0.0	0	0.191	0.0	0.209	0.0	111.0
0.0	0.0	1	1	400.0	400.0	0	1	1	0.0	0.0	0	0.191	0.0	0.032	0.0	111.0
0.0	0.0	1	1	400.0	400.0	0	1	1	0.0	0.0	0	0.191	0.0	0.018	0.0	111.0
0.0	0.0	1	1	400.0	400.0	0	1	1	0.0	0.0	0	0.191	0.0	0.038	0.0	111.0
0.0	0.0	1	1	400.0	400.0	0	1	1	0.0	0.0	0	0.191	-0.001	-0.019	0.0	111.0
0.0	0.0	1	1	400.0	400.0	0	1	1	0.0	0.0	0	0.191	0.0	0.015	0.0	111.0
0.0	0.0	1	1	400.0	400.0	0	1	1	0.0	0.0	0	0.191	-0.001	-0.019	0.0	111.0
0.0	0.0	1	1	400.0	400.0	0	1	1	0.0	0.0	0	0.191	0.0	0.063	0.0	111.0
0.0	0.0	1	1	400.0	400.0	0	1	1	0.0	0.0	0	0.191	0.0	-0.008	0.0	111.0
0.0	0.0	1	1	400.0	400.0	0	1	1	0.0	0.0	0	0.191	0.0	-0.011	0.0	111.0
0.0	0.0	1	1	400.0	400.0	0	1	1	0.0	0.0	0	0.191	-0.001	-0.016	0.0	111.0
0.0	0.0	1	1	400.0	400.0	0	1	1	0.0	0.0	0	0.191	-0.001	-0.025	0.0	111.0
0.0	0.0	1	1	400.0	400.0	0	1	1	0.0	0.0	0	0.191	-0.001	-0.036	0.0	111.0
0.0	0.0	1	1	400.0	400.0	0	1	1	0.0	0.0	0	0.191	0.0	0.064	0.0	111.0
0.0	0.0	1	1	400.0	400.0	0	1	1	0.0	0.0	0	0.191	0.0	0.012	0.0	111.0
0.0	0.0	1	1	400.0	400.0	0	1	1	0.0	0.0	0	0.191	-0.001	-0.017	0.0	111.0
0.0	0.0	1	1	400.0	400.0	0	1	1	0.0	0.0	0	0.191	-0.001	-0.019	0.0	111.0
0.0	0.0	1	1	400.0	400.0	0	1	1	0.0	0.0	0	0.191	-0.001	-0.017	0.0	111.0
0.0	0.0	1	1	400.0	400.0	0	1	1	0.0	0.0	0	0.191	-0.001	-0.026	0.0	111.0
0.0	0.0	1	1	400.0	400.0	0	1	1	0.0	0.0	0	0.191	0.0	0.013	0.0	111.0
-5555.5557	-400.0	1	1	400.0	400.0	0	1	1	0.0	0.0	1	0.191	0.0	0.004	0.0	111.0
-5555.5557	-400.0	1	1	400.0	400.0	0	1	1	0.0	0.0	1	0.191	0.0	0.009	0.0	111.0
-5555.5557	-400.0	1	1	400.0	400.0	0	1	1	0.0	0.0	1	0.191	0.0	0.042	0.0	111.0
-5555.5557	-400.0	1	1	400.0	400.0	0	1	1	0.0	0.0	1	0.191	0.0	0.019	0.0	111.0
-5555.5557	-400.0	1	1	400.0	400.0	0	1	1	0.0	0.0	1	0.191	-0.005	-0.622	-0.757	111.0
-5555.5557	-400.0	1	1	400.0	400.0	0	1	1	0.0	0.0	1	0.191	-0.01	-0.734	-0.757	111.0
-5555.5557	-400.0	1	1	400.0	400.0	0	1	1	0.0	0.0	1	0.191	-0.018	-1.095	-1.097	111.0
-5555.5557	-400.0	1	1	400.0	400.0	0	1	1	0.0	0.0	1	0.191	-0.029	-1.66	-1.706	111.0
-5555.5557	-400.0	1	1	400.0	400.0	0	1	1	0.0	0.0	1	0.191	-0.041	-1.718	-1.706	111.0
-5555.5557	-400.0	1	1	400.0	400.0	0	1	1	0.0	0.0	1	0.19	-0.053	-2.062	-1.978	111.0
-5555.5557	-400.0	1	1	400.0	400.0	0	1	1	0.0	0.0	1	0.19	-0.068	-2.434	-2.467	111.0
-5555.5557	-400.0	1	1	400.0	400.0	0	1	1	0.0	0.0	1	0.19	-0.081	-2.505	-2.467	111.0
-5555.5557	-400.0	1	1	400.0	400.0	0	1	1	0.0	0.0	1	0.19	-0.095	-2.734	-2.686	111.0
-5555.5557	-400.0	1	1	400.0	400.0	0	1	1	0.0	0.0	1	0.19	-0.107	-2.665	-2.686	111.0
-5555.5557	-400.0	1	1	400.0	400.0	0	1	1	0.0	0.0	1	0.19	-0.122	-3.221	-3.078	111.0
-5555.5557	-400.0	1	1	400.0	400.0	0	1	1	0.0	0.0	1	0.19	-0.138	-3.448	-3.417	111.0
-5555.5557	-400.0	1	1	400.0	400.0	0	1	1	0.0	0.0	1	0.189	-0.153	-3.489	-3.417	111.0
-5555.5557	-400.0	1	1	400.0	400.0	0	1	1	0.0	0.0	1	0.189	-0.167	-3.541	-3.569	111.0
-5555.5557	-400.0	1	1	400.0	400.0	0	1	1	0.0	0.0	1	0.189	-0.182	-3.84	-3.84	111.0
-5555.5557	-400.0	1	1	400.0	400.0	0	1	1	0.0	0.0	1	0.189	-0.194	-3.819	-3.84	111.0
-5555.5557	-400.0	1	1	400.0	400.0	0	1	1	0.0	0.0	1	0.189	-0.207	-4.02	-3.963	111.0
-5555.5557	-400.0	1	1	400.0	400.0	0	1	1	0.0	0.0	1	0.189	-0.218	-3.818	-3.963	111.0
-5555.5557	-400.0	1	1	400.0	400.0	0	1	1	0.0	0.0	1	0.189	-0.231	-4.207	-4.18	111.0
-5555.5557	-400.0	1	1	400.0	400.0	0	1	1	0.0	0.0	1	0.188	-0.244	-4.517	-4.369	111.0
-5555.5557	-400.0	1	1	400.0	400.0	0	1	1	0.0	0.0	1	0.188	-0.254	-4.345	-4.369	111.0
-5555.5557	-400.0	1	1	400.0	400.0	0	1	1	0.0	0.0	1	0.188	-0.266	-4.377	-4.453	111.0
-5555.5557	-400.0	1	1	400.0	400.0	0	1	1	0.0	0.0	1	0.188	-0.275	-4.562	-4.604	111.0
-5555.5557	-400.0	1	1	400.0	400.0	0	1	1	0.0	0.0	1	0.188	-0.286	-4.634	-4.604	111.0
-5555.5557	-400.0	1	1	400.0	400.0	0	1	1	0.0	0.0	1	0.188	-0.296	-4.644	-4.672	111.0
-5555.5557	-400.0	1	1	400.0	400.0	0	1	1	0.0	0.0	1	0.188	-0.305	-4.694	-4.672	111.0
-5555.5557	-400.0	1	1	400.0	400.0	0	1	1	0.0	0.0	1	0.187	-0.313	-4.802	-4.793	111.0
-5555.5557	-400.0	1	1	400.0	400.0	0	1	1	0.0	0.0	1	0.187	-0.323	-4.846	-4.847	111.0
-5555.5557	-400.0	1	1	400.0	400.0	0	1	1	0.0	0.0	1	0.187	-0.33	-4.82	-4.847	111.0
-5555.5557	-400.0	1	1	400.0	400.0	0	1	1	0.0	0.0	1	0.187	-0.338	-5.002	-4.945	111.0
-5555.5557	-400.0	1	1	400.0	400.0	0	1	1	0.0	0.0	1	0.187	-0.346	-4.91	-5.029	111.0
-5555.5557	-400.0	1	1	400.0	400.0	0	1	1	0.0	0.0	1	0.187	-0.352	-5.056	-5.029	111.0
-5555.5557	-400.0	1	1	400.0	400.0	0	1	1	0.0	0.0	1	0.187	-0.36	-5.086	-5.067	111.0
-5555.5557	-400.0	1	1	400.0	400.0	0	1	1	0.0	0.0	1	0.187	-0.366	-5.106	-5.067	111.0
-5555.5557	-400.0	1	1	400.0	400.0	0	1	1	0.0	0.0	1	0.186	-0.372	-5.117	-5.134	111.0
-5555.5557	-400.0	1	1	400.0	400.0	0	1	1	0.0	0.0	1	0.186	-0.378	-5.205	-5.165	111.0
-5555.5557	-400.0	1	1	400.0	400.0	0	1	1	0.0	0.0	1	0.186	-0.383	-5.188	-5.165	111.0
-5555.5557	-400.0	1	1	400.0	400.0	0	1	1	0.0	0.0	1	0.186	-0.387	-5.228	-5.218	111.0
-5555.5557	-400.0	1	1	400.0	400.0	0	1	1	0.0	0.0	1	0.186	-0.391	-5.247	-5.244	111.0
-5555.5557	-400.0	1	1	400.0	400.0	0	1	1	0.0	0.0	1	0.186	-0.395	-5.221	-5.244	111.0
-5555.5557	-400.0	1	1	400.0	400.0	0	1	1	0.0	0.0	1	0.186	-0.399	-5.266	-5.286	111.0
-5555.5557	-400.0	1	1	400.0	400.0	0	1	1	0.0	0.0	1	0.186	-0.402	-5.239	-5.286	111.0
-5555.5557	-400.0	1	1	400.0	400.0	0	1	1	0.0	0.0	1	0.185	-0.405	-5.381	-5.324	111.0
-5555.5557	-400.0	1	1	400.0	400.0	0	1	1	0.0	0.0	1	0.185	-0.408	-5.333	-5.34	111.0
-5555.5557	-400.0	1	1	400.0	400.0	0	1	1	0.0	0.0	1	0.185	-0.41	-5.269	-5.34	111.0
-5555.5557	-400.0	1	1	400.0	400.0	0	1	1	0.0	0.0	1	0.185	-0.414	-5.392	-5.371	111.0
-5555.5557	-400.0	1	1	400.0	400.0	0	1	1	0.0	0.0	1	0.185	-0.417	-5.524	-5.371	111.0
-5555.5557	-400.0	1	1	400.0	400.0	0	1	1	0.0	0.0	1	0.185	-0.421	-5.349	-5.384	111.0
-5555.5557	-400.0	1	1	400.0	400.0	0	1	1	0.0	0.0	1	0.185	-0.423	-5.415	-5.408	111.0
-5555.5557	-400.0	1	1	400.0	400.0	0	1	1	0.0	0.0	1	0.185	-0.425	-5.383	-5.408	111.0
-5555.5557	-400.0	1	1	400.0	400.0	0	1	1	0.0	0.0	1	0.185	-0.427	-5.443	-5.429	111.0
-5555.5557	-400.0	1	1	400.0	400.0	0	1	1	0.0	0.0	1	0.185	-0.429	-5.409	-5.438	111.0
-5555.5557	-400.0	1	1	400.0	400.0	0	1	1	0.0	0.0	1	0.185	-0.431	-5.417	-5.438	111.0
-5555.5557	-400.0	1	1	400.0	400.0	0	1	1	0.0	0.0	1	0.185	-0.433	-5.41	-5.455	111.0
-5555.5557	-400.0	1	1	400.0	400.0	0	1	1	0.0	0.0	1	0.184	-0.435	-5.421	-5.463	111.0
-5555.5557	-400.0	1	1	400.0	400.0	0	1	1	0.0	0.0	1	0.184	-0.437	-5.473	-5.463	111.0
-5555.5557	-400.0	1	1	400.0	400.0	0	1	1	0.0	0.0	1	0.184	-0.439	-5.321	-5.476	111.0
-5555.5557	-400.0	1	1	400.0	400.0	0	1	1	0.0	0.0	1	0.184	-0.441	-5.483	-5.476	111.0
-5555.5557	-400.0	1	1	400.0	400.0	1	1	1	0.0	0.0	1	0.184	-0.441	-5.544	-5.482	111.0
-5555.5557	-400.0	1	1	400.0	400.0	1	1	1	0.0	0.0	1	0.184	-0.441	-5.553	-5.493	111.0
-5555.5557	-400.0	1	1	400.0	400.0	1	1	1	0.0	0.0	1	0.184	-0.441	-5.552	-5.493	111.0
-5555.5557	-400.0	1	1	400.0	400.0	1	1	1	0.0	0.0	1	0.184	-0.441	-5.518	-5.498	111.0
-5555.5557	-400.0	1	1	400.0	400.0	1	1	1	0.0	0.0	1	0.184	-0.442	-5.478	-5.507	111.0
-5555.5557	-400.0	1	1	400.0	400.0	1	1	1	0.0	0.0	1	0.184	-0.442	-5.491	-5.507	111.0
-5555.5557	-400.0	1	1	400.0	400.0	1	1	1	0.0	0.0	1	0.184	-0.443	-5.565	-5.514	111.0
-5555.5557	-400.0	1	1	400.0	400.0	1	1	1	0.0	0.0	1	0.184	-0.443	-5.519	-5.514	111.0
-5555.5557	-400.0	1	1	400.0	400.0	1	1	1	0.0	0.0	1	0.183	-0.444	-5.5	-5.517	111.0
-5555.5557	-400.0	1	1	400.0	400.0	1	1	1	0.0	0.0	1	0.183	-0.444	-5.535	-5.523	111.0
-5555.5557	-400.0	1	1	400.0	400.0	1	1	1	0.0	0.0	1	0.183	-0.444	-5.516	-5.523	111.0
-5555.5557	-400.0	1	1	400.0	400.0	1	1	1	0.0	0.0	1	0.183	-0.444	-5.531	-5.526	111.0
-5555.5557	-400.0	1	1	400.0	400.0	1	1	1	0.0	0.0	1	0.183	-0.444	-5.489	-5.531	111.0
-5555.5557	-400.0	1	1	400.0	400.0	1	1	1	0.0	0.0	1	0.183	-0.444	-5.537	-5.531	111.0
-5555.5557	-400.0	1	1	400.0	400.0	1	1	1	0.0	0.0	1	0.183	-0.444	-5.487	-5.533	111.0
-5555.5557	-400.0	1	1	400.0	400.0	1	1	1	0.0	0.0	1	0.183	-0.445	-5.565	-5.533	111.0
-5555.5557	-400.0	1	1	400.0	400.0	1	1	1	0.0	0.0	1	0.183	-0.445	-5.471	-5.537	111.0
-5555.5557	-400.0	1	1	400.0	400.0	1	1	1	0.0	0.0	1	0.183	-0.446	-5.489	-5.54	111.0
-5555.5557	-400.0	1	1	400.0	400.0	1	1	1	0.0	0.0	1	0.183	-0.446	-5.483	-5.54	111.0
-5555.5557	-400.0	1	1	400.0	400.0	1	1	1	0.0	0.0	1	0.182	-0.446	-5.489	-5.542	111.0
-5555.5557	-400.0	1	1	400.0	400.0	1	1	1	0.0	0.0	1	0.182	-0.447	-5.542	-5.544	111.0
-5555.5557	-400.0	1	1	400.0	400.0	1	1	1	0.0	0.0	1	0.182	-0.447	-5.539	-5.544	111.0
-5555.5557	-400.0	1	1	400.0	400.0	1	1	1	0.0	0.0	1	0.182	-0.447	-5.552	-5.546	111.0
-5555.5557	-400.0	1	1	400.0	400.0	1	1	1	0.0	0.0	1	0.182	-0.447	-5.554	-5.546	111.0
-5555.5557	-400.0	1	1	400.0	400.0	1	1	1	0.0	0.0	1	0.182	-0.448	-5.573	-5.548	111.0
-5555.5557	-400.0	1	1	400.0	400.0	1	1	1	0.0	0.0	1	0.182	-0.448	-5.536	-5.549	111.0
-5555.5557	-400.0	1	1	400.0	400.0	1	1	1	0.0	0.0	1	0.182	-0.449	-5.559	-5.549	111.0
-5555.5557	-400.0	1	1	400.0	400.0	1	1	1	0.0	0.0	1	0.181	-0.451	-5.567	-5.55	111.0
-5555.5557	-400.0	1	1	400.0	400.0	1	1	1	0.0	0.0	1	0.181	-0.452	-5.488	-5.55	111.0
-5555.5557	-400.0	1	1	400.0	400.0	1	1	1	0.0	0.0	1	0.181	-0.454	-5.57	-5.551	111.0
-5555.5557	-400.0	1	1	400.0	400.0	1	1	1	0.0	0.0	1	0.181	-0.456	-5.56	-5.553	111.0
-5555.5557	-400.0	1	1	400.0	400.0	1	1	1	0.0	0.0	1	0.181	-0.457	-5.357	-5.553	111.0
-5555.5557	-400.0	1	1	400.0	400.0	1	1	1	0.0	0.0	1	0.181	-0.457	-5.549	-5.554	111.0
-5555.5557	-400.0	1	1	400.0	400.0	1	1	1	0.0	0.0	1	0.18	-0.459	-5.593	-5.554	111.0
-5555.5557	-400.0	1	1	400.0	400.0	1	1	1	0.0	0.0	1	0.18	-0.46	-5.578	-5.554	111.0
-5555.5557	-400.0	1	1	400.0	400.0	1	1	1	0.0	0.0	1	0.18	-0.46	-5.508	-5.555	111.0
-5555.5557	-400.0	1	1	400.0	400.0	1	1	1	0.0	0.0	1	0.18	-0.461	-5.585	-5.556	111.0
-5555.5557	-400.0	1	1	400.0	400.0	1	1	1	0.0	0.0	1	0.18	-0.46	-5.526	-5.556	111.0
-5555.5557	-400.0	1	1	400.0	400.0	1	1	1	0.0	0.0	1	0.18	-0.461	-5.631	-5.556	111.0
-5555.5557	-400.0	1	1	400.0	400.0	1	1	1	0.0	0.0	1	0.18	-0.46	-5.547	-5.556	111.0
-5555.5557	-400.0	1	1	400.0	400.0	1	1	1	0.0	0.0	1	0.179	-0.46	-5.556	-5.557	111.0
-5555.5557	-400.0	1	1	400.0	400.0	1	1	1	0.0	0.0	1	0.179	-0.461	-5.705	-5.557	111.0
-5555.5557	-400.0	1	1	400.0	400.0	1	1	1	0.0	0.0	1	0.179	-0.46	-5.497	-5.557	111.0
-5555.5557	-400.0	1	1	400.0	400.0	1	1	1	0.0	0.0	1	0.179	-0.46	-5.554	-5.559	111.0
-5555.5557	-400.0	1	1	400.0	400.0	1	1	1	0.0	0.0	1	0.179	-0.461	-5.575	-5.559	111.0
-5555.5557	-400.0	1	1	400.0	400.0	1	1	1	0.0	0.0	1	0.179	-0.461	-5.563	-5.559	111.0
-5555.5557	-400.0	1	1	400.0	400.0	1	1	1	0.0	0.0	1	0.179	-0.461	-5.572	-5.56	111.0
-5555.5557	-400.0	1	1	400.0	400.0	1	1	1	0.0	0.0	1	0.179	-0.461	-5.617	-5.56	111.0
-5555.5557	-400.0	1	1	400.0	400.0	1	1	1	0.0	0.0	1	0.179	-0.461	-5.596	-5.56	111.0
-5555.5557	-400.0	1	1	400.0	400.0	1	1	1	0.0	0.0	1	0.179	-0.46	-5.486	-5.56	111.0
-5555.5557	-400.0	1	1	400.0	400.0	1	1	1	0.0	0.0	1	0.179	-0.46	-5.548	-5.56	111.0
-5555.5557	-400.0	1	1	400.0	400.0	1	1	1	0.0	0.0	1	0.179	-0.46	-5.547	-5.56	111.0
-5555.5557	-400.0	1	1	400.0	400.0	1	1	1	0.0	0.0	1	0.179	-0.46	-5.537	-5.56	111.0
-5555.5557	-400.0	1	1	400.0	400.0	1	1	1	0.0	0.0	1	0.179	-0.46	-5.534	-5.56	111.0
-5555.5557	-400.0	1	1	400.0	400.0	1	1	1	0.0	0.0	1	0.179	-0.461	-5.613	-5.56	111.0
-5555.5557	-400.0	1	1	400.0	400.0	1	1	1	0.0	0.0	1	0.179	-0.461	-5.545	-5.56	111.0
-5555.5557	-400.0	1	1	400.0	400.0	1	1	1	0.0	0.0	1	0.179	-0.46	-5.516	-5.56	111.0
-5555.5557	-400.0	1	1	400.0	400.0	1	1	1	0.0	0.0	1	0.179	-0.461	-5.592	-5.56	111.0
-5555.5557	-400.0	1	1	400.0	400.0	1	1	1	0.0	0.0	1	0.179	-0.46	-5.546	-5.56	111.0
-5555.5557	-400.0	1	1	400.0	400.0	1	1	1	0.0	0.0	1	0.179	-0.461	-5.562	-5.56	111.0
-5555.5557	-400.0	1	1	400.0	400.0	1	1	1	0.0	0.0	1	0.178	-0.46	-5.522	-5.56	111.0
-5555.5557	-400.0	1	1	400.0	400.0	1	1	1	0.0	0.0	1	0.178	-0.46	-5.555	-5.56	111.0
-5555.5557	-400.0	1	1	400.0	400.0	1	1	1	0.0	0.0	1	0.178	-0.461	-5.56	-5.561	111.0
-5555.5557	-400.0	1	1	400.0	400.0	1	1	1	0.0	0.0	1	0.178	-0.461	-5.634	-5.561	111.0
-5555.5557	-400.0	1	1	400.0	400.0	1	1	1	0.0	0.0	1	0.178	-0.461	-5.59	-5.561	111.0
-5555.5557	-400.0	1	1	400.0	400.0	1	1	1	0.0	0.0	1	0.178	-0.461	-5.601	-5.561	111.0
-5555.5557	-400.0	1	1	400.0	400.0	1	1	1	0.0	0.0	1	0.178	-0.461	-5.596	-5.561	111.0
-5555.5557	-400.0	1	1	400.0	400.0	1	1	1	0.0	0.0	1	0.178	-0.46	-5.538	-5.561	111.0
-5555.5557	-400.0	1	1	400.0	400.0	1	1	1	0.0	0.0	1	0.178	-0.461	-5.567	-5.561	111.0
-5555.5557	-400.0	1	1	400.0	400.0	1	1	1	0.0	0.0	1	0.178	-0.46	-5.556	-5.561	111.0
-5555.5557	-400.0	1	1	400.0	400.0	1	1	1	0.0	0.0	1	0.178	-0.461	-5.568	-5.561	111.0
-5555.5557	-400.0	1	1	400.0	400.0	1	1	1	0.0	0.0	1	0.178	-0.461	-5.616	-5.561	111.0
-5555.5557	-400.0	1	1	400.0	400.0	1	1	1	0.0	0.0	1	0.178	-0.461	-5.581	-5.561	111.0
-5555.5557	-400.0	1	1	400.0	400.0	1	1	1	0.0	0.0	1	0.178	-0.46	-5.385	-5.561	111.0
-5555.5557	-400.0	1	1	400.0	400.0	1	1	1	0.0	0.0	1	0.178	-0.461	-5.569	-5.561	111.0
-5555.5557	-400.0	1	1	400.0	400.0	1	1	1	0.0	0.0	1	0.178	-0.461	-5.561	-5.561	111.0
-5555.5557	-400.0	1	1	400.0	400.0	1	1	1	0.0	0.0	1	0.178	-0.46	-5.545	-5.561	111.0
-5555.5557	-400.0	1	1	400.0	400.0	1	1	1	0.0	0.0	1	0.178	-0.46	-5.45	-5.561	111.0
-5555.5557	-400.0	1	1	400.0	400.0	1	1	1	0.0	0.0	1	0.178	-0.461	-5.576	-5.561	111.0
-5555.5557	-400.0	1	1	400.0	400.0	1	1	1	0.0	0.0	1	0.178	-0.46	-5.53	-5.561	111.0
-5555.5557	-400.0	1	1	400.0	400.0	1	1	1	0.0	0.0	1	0.178	-0.46	-5.484	-5.561	111.0
-5555.5557	-400.0	1	1	400.0	400.0	1	1	1	0.0	0.0	1	0.178	-0.46	-5.542	-5.561	111.0
-5555.5557	-400.0	1	1	400.0	400.0	1	1	1	0.0	0.0	1	0.178	-0.461	-5.565	-5.561	111.0
-5555.5557	-400.0	1	1	400.0	400.0	1	1	1	0.0	0.0	1	0.178	-0.46	-5.549	-5.561	111.0
-5555.5557	-400.0	1	1	400.0	400.0	1	1	1	0.0	0.0	1	0.178	-0.46	-5.534	-5.561	111.0
-5555.5557	-400.0	1	1	400.0	400.0	1	1	1	0.0	0.0	1	0.178	-0.461	-5.588	-5.561	111.0
-5555.5557	-400.0	1	1	400.0	400.0	1	1	1	0.0	0.0	1	0.178	-0.461	-5.573	-5.561	111.0
-5555.5557	-400.0	1	1	400.0	400.0	1	1	1	0.0	0.0	1	0.178	-0.46	-5.545	-5.561	111.0
-5555.5557	-400.0	1	1	400.0	400.0	1	1	1	0.0	0.0	1	0.178	-0.46	-5.549	-5.561	111.0
-5555.5557	-400.0	1	1	400.0	400.0	1	1	1	0.0	0.0	1	0.178	-0.46	-5.499	-5.561	111.0
-5555.5557	-400.0	1	1	400.0	400.0	1	1	1	0.0	0.0	1	0.178	-0.461	-5.596	-5.561	111.0
-5555.5557	-400.0	1	1	400.0	400.0	1	1	1	0.0	0.0	1	0.178	-0.461	-5.615	-5.561	111.0
-5555.5557	-400.0	1	1	400.0	400.0	1	1	1	0.0	0.0	1	0.178	-0.461	-5.574	-5.561	111.0
-5555.5557	-400.0	1	1	400.0	400.0	1	1	1	0.0	0.0	1	0.178	-0.46	-5.504	-5.561	111.0
-5555.5557	-400.0	1	1	400.0	400.0	1	1	1	0.0	0.0	1	0.178	-0.46	-5.524	-5.561	111.0
-5555.5557	-400.0	1	1	400.0	400.0	1	1	1	0.0	0.0	1	0.178	-0.46	-5.484	-5.561	111.0
-5555.5557	-400.0	1	1	400.0	400.0	1	1	1	0.0	0.0	1	0.178	-0.461	-5.581	-5.561	111.0
-5555.5557	-400.0	1	1	400.0	400.0	1	1	1	0.0	0.0	1	0.178	-0.461	-5.558	-5.561	111.0
-5555.5557	-400.0	1	1	400.0	400.0	1	1	1	0.0	0.0	1	0.178	-0.46	-5.543	-5.561	111.0
-5555.5557	-400.0	1	1	400.0	400.0	1	1	1	0.0	0.0	1	0.178	-0.46	-5.538	-5.561	111.0
-5555.5557	-400.0	1	1	400.0	400.0	1	1	1	0.0	0.0	1	0.178	-0.46	-5.55	-5.561	111.0
-5555.5557	-400.0	1	1	400.0	400.0	1	1	1	0.0	0.0	1	0.178	-0.46	-5.546	-5.561	111.0
-5555.5557	-400.0	1	1	400.0	400.0	1	1	1	0.0	0.0	1	0.178	-0.46	-5.527	-5.561	111.0
-5555.5557	-400.0	1	1	400.0	400.0	1	1	1	0.0	0.0	1	0.178	-0.46	-5.531	-5.561	111.0
-5555.5557	-400.0	1	1	400.0	400.0	1	1	1	0.0	0.0	1	0.178	-0.461	-5.589	-5.561	111.0
-5555.5557	-400.0	1	1	400.0	400.0	1	1	1	0.0	0.0	1	0.178	-0.461	-5.569	-5.561	111.0
-5555.5557	-400.0	1	1	400.0	400.0	1	1	1	0.0	0.0	1	0.178	-0.461	-5.593	-5.561	111.0
-5555.5557	-400.0	1	1	400.0	400.0	1	1	1	0.0	0.0	1	0.178	-0.461	-5.577	-5.561	111.0
-5555.5557	-400.0	1	1	400.0	400.0	1	1	1	0.0	0.0	1	0.178	-0.46	-5.546	-5.561	111.0
-5555.5557	-400.0	1	1	400.0	400.0	1	1	1	0.0	0.0	1	0.178	-0.46	-5.534	-5.561	111.0
-5555.5557	-400.0	1	1	400.0	400.0	1	1	1	0.0	0.0	1	0.178	-0.461	-5.581	-5.561	111.0
-5555.5557	-400.0	1	1	400.0	400.0	1	1	1	0.0	0.0	1	0.178	-0.46	-5.504	-5.561	111.0
-5555.5557	-400.0	1	1	400.0	400.0	1	1	1	0.0	0.0	1	0.178	-0.46	-5.547	-5.561	111.0
-5555.5557	-400.0	1	1	400.0	400.0	1	1	1	0.0	0.0	1	0.178	-0.461	-5.593	-5.561	111.0
-5555.5557	-400.0	1	1	400.0	400.0	1	1	1	0.0	0.0	1	0.178	-0.46	-5.531	-5.561	111.0
-5555.5557	-400.0	1	1	400.0	400.0	1	1	1	0.0	0.0	1	0.178	-0.461	-5.604	-5.561	111.0
-5555.5557	-400.0	1	1	400.0	400.0	1	1	1	0.0	0.0	1	0.178	-0.461	-5.588	-5.561	111.0
-5555.5557	-400.0	1	1	400.0	400.0	1	1	1	0.0	0.0	1	0.178	-0.461	-5.57	-5.561	111.0
-5555.5557	-400.0	1	1	400.0	400.0	1	1	1	0.0	0.0	1	0.178	-0.46	-5.551	-5.561	111.0
-5555.5557	-400.0	1	1	400.0	400.0	1	1	1	0.0	0.0	1	0.178	-0.46	-5.547	-5.561	111.0
-5555.5557	-400.0	1	1	400.0	400.0	1	1	1	0.0	0.0	1	0.178	-0.459	-5.301	-5.561	111.0
-5555.5557	-400.0	1	1	400.0	400.0	1	1	1	0.0	0.0	1	0.178	-0.461	-5.723	-5.561	111.0
-5555.5557	-400.0	1	1	400.0	400.0	1	1	1	0.0	0.0	1	0.178	-0.461	-5.623	-5.561	111.0
-5555.5557	-400.0	1	1	400.0	400.0	1	1	1	0.0	0.0	1	0.178	-0.461	-5.578	-5.561	111.0
-5555.5557	-400.0	1	1	400.0	400.0	1	1	1	0.0	0.0	1	0.178	-0.461	-5.593	-5.561	111.0
-5555.5557	-400.0	1	1	400.0	400.0	1	1	1	0.0	0.0	1	0.178	-0.461	-5.559	-5.561	111.0
-5555.5557	-400.0	1	1	400.0	400.0	1	1	1	0.0	0.0	1	0.178	-0.46	-5.555	-5.561	111.0
-5555.5557	-400.0	1	1	400.0	400.0	1	1	1	0.0	0.0	1	0.178	-0.461	-5.582	-5.561	111.0
-5555.5557	-400.0	1	1	400.0	400.0	1	1	1	0.0	0.0	1	0.178	-0.46	-5.501	-5.561	111.0
-5555.5557	-400.0	1	1	400.0	400.0	1	1	1	0.0	0.0	1	0.178	-0.461	-5.579	-5.561	111.0
-5555.5557	-400.0	1	1	400.0	400.0	1	1	1	0.0	0.0	1	0.178	-0.46	-5.547	-5.561	111.0
-5555.5557	-400.0	1	1	400.0	400.0	1	1	1	0.0	0.0	1	0.178	-0.46	-5.528	-5.561	111.0
-5555.5557	-400.0	1	1	400.0	400.0	1	1	1	0.0	0.0	1	0.178	-0.46	-5.496	-5.561	111.0
-5555.5557	-400.0	1	1	400.0	400.0	1	1	1	0.0	0.0	1	0.178	-0.461	-5.574	-5.561	111.0
-5555.5557	-400.0	1	1	400.0	400.0	1	1	1	0.0	0.0	1	0.178	-0.46	-5.509	-5.561	111.0
-5555.5557	-400.0	1	1	400.0	400.0	1	1	1	0.0	0.0	1	0.178	-0.461	-5.601	-5.561	111.0
-5555.5557	-400.0	1	1	400.0	400.0	1	1	1	0.0	0.0	1	0.178	-0.461	-5.602	-5.561	111.0
-5555.5557	-400.0	1	1	400.0	400.0	1	1	1	0.0	0.0	1	0.178	-0.46	-5.546	-5.561	111.0
-5555.5557	-400.0	1	1	400.0	400.0	1	1	1	0.0	0.0	1	0.178	-0.461	-5.575	-5.561	111.0
-5555.5557	-400.0	1	1	400.0	400.0	1	1	1	0.0	0.0	1	0.178	-0.461	-5.666	-5.561	111.0
-5555.5557	-400.0	1	1	400.0	400.0	1	1	1	0.0	0.0	1	0.178	-0.461	-5.594	-5.561	111.0
-5555.5557	-400.0	1	1	400.0	400.0	1	1	1	0.0	0.0	1	0.178	-0.461	-5.558	-5.561	111.0
-5555.5557	-400.0	1	1	400.0	400.0	1	1	1	0.0	0.0	1	0.178	-0.461	-5.579	-5.561	111.0
-5555.5557	-400.0	1	1	400.0	400.0	1	1	1	0.0	0.0	1	0.178	-0.461	-5.64	-5.561	111.0
-5555.5557	-400.0	1	1	400.0	400.0	1	1	1	0.0	0.0	1	0.178	-0.461	-5.562	-5.561	111.0
-5555.5557	-400.0	1	1	400.0	400.0	1	1	1	0.0	0.0	1	0.178	-0.461	-5.56	-5.561	111.0
-5555.5557	-400.0	1	1	400.0	400.0	1	1	1	0.0	0.0	1	0.178	-0.461	-5.683	-5.561	111.0
-5555.5557	-400.0	1	1	400.0	400.0	1	1	1	0.0	0.0	1	0.178	-0.461	-5.567	-5.561	111.0
-5555.5557	-400.0	1	1	400.0	400.0	1	1	1	0.0	0.0	1	0.178	-0.461	-5.601	-5.561	111.0
-5555.5557	-400.0	1	1	400.0	400.0	1	1	1	0.0	0.0	1	0.178	-0.461	-5.563	-5.561	111.0
-5555.5557	-400.0	1	1	400.0	400.0	1	1	1	0.0	0.0	1	0.178	-0.461	-5.559	-5.561	111.0
-5555.5557	-400.0	1	1	400.0	400.0	1	1	1	0.0	0.0	1	0.178	-0.461	-5.645	-5.561	111.0
-5555.5557	-400.0	1	1	400.0	400.0	1	1	1	0.0	0.0	1	0.178	-0.461	-5.567	-5.561	111.0
-5555.5557	-400.0	1	1	400.0	400.0	1	1	1	0.0	0.0	1	0.177	-0.461	-5.594	-5.561	111.0
-5555.5557	-400.0	1	1	400.0	400.0	1	1	1	0.0	0.0	1	0.177	-0.46	-5.556	-5.561	111.0
-5555.5557	-400.0	1	1	400.0	400.0	1	1	1	0.0	0.0	1	0.177	-0.46	-5.399	-5.561	111.0
-5555.5557	-400.0	1	1	400.0	400.0	1	1	1	0.0	0.0	1	0.177	-0.461	-5.588	-5.561	111.0
-5555.5557	-400.0	1	1	400.0	400.0	1	1	1	0.0	0.0	1	0.177	-0.461	-5.561	-5.561	111.0
-5555.5557	-400.0	1	1	400.0	400.0	1	1	1	0.0	0.0	1	0.177	-0.461	-5.583	-5.561	111.0
-5555.5557	-400.0	1	1	400.0	400.0	1	1	1	0.0	0.0	1	0.177	-0.461	-5.631	-5.561	111.0
-5555.5557	-400.0	1	1	400.0	400.0	1	1	1	0.0	0.0	1	0.177	-0.461	-5.575	-5.561	111.0
-5555.5557	-400.0	1	1	400.0	400.0	1	1	1	0.0	0.0	1	0.177	-0.461	-5.561	-5.561	111.0
-5555.5557	-400.0	1	1	400.0	400.0	1	1	1	0.0	0.0	1	0.177	-0.461	-5.602	-5.561	111.0
-5555.5557	-400.0	1	1	400.0	400.0	1	1	1	0.0	0.0	1	0.177	-0.46	-5.53	-5.561	111.0
-5555.5557	-400.0	1	1	400.0	400.0	1	1	1	0.0	0.0	1	0.177	-0.461	-5.577	-5.561	111.0
-5555.5557	-400.0	1	1	400.0	400.0	1	1	1	0.0	0.0	1	0.177	-0.461	-5.565	-5.561	111.0
-5555.5557	-400.0	1	1	400.0	400.0	1	1	1	0.0	0.0	1	0.177	-0.46	-5.547	-5.561	111.0
-5555.5557	-400.0	1	1	400.0	400.0	1	1	1	0.0	0.0	1	0.177	-0.46	-5.523	-5.561	111.0
-5555.5557	-400.0	1	1	400.0	400.0	1	1	1	0.0	0.0	1	0.177	-0.46	-5.534	-5.561	111.0
-5555.5557	-400.0	1	1	400.0	400.0	1	1	1	0.0	0.0	1	0.177	-0.461	-5.575	-5.561	111.0
-5555.5557	-400.0	1	1	400.0	400.0	1	1	1	0.0	0.0	1	0.177	-0.46	-5.533	-5.561	111.0
-5555.5557	-400.0	1	1	400.0	400.0	1	1	1	0.0	0.0	1	0.177	-0.461	-5.6	-5.561	111.0
-5555.5557	-400.0	1	1	400.0	400.0	1	1	1	0.0	0.0	1	0.177	-0.461	-5.662	-5.561	111.0
-5555.5557	-400.0	1	1	400.0	400.0	1	1	1	0.0	0.0	1	0.177	-0.461	-5.577	-5.561	111.0
-5555.5557	-400.0	1	1	400.0	400.0	1	1	1	0.0	0.0	1	0.177	-0.461	-5.584	-5.561	111.0
-5555.5557	-400.0	1	1	400.0	400.0	1	1	1	0.0	0.0	1	0.177	-0.46	-5.545	-5.561	111.0
-5555.5557	-400.0	1	1	400.0	400.0	1	1	1	0.0	0.0	1	0.177	-0.46	-5.55	-5.561	111.0
-5555.5557	-400.0	1	1	400.0	400.0	1	1	1	0.0	0.0	1	0.177	-0.46	-5.421	-5.561	111.0
-5555.5557	-400.0	1	1	400.0	400.0	1	1	1	0.0	0.0	1	0.177	-0.46	-5.555	-5.561	111.0
-5555.5557	-400.0	1	1	400.0	400.0	1	1	1	0.0	0.0	1	0.177	-0.461	-5.568	-5.561	111.0
-5555.5557	-400.0	1	1	400.0	400.0	1	1	1	0.0	0.0	1	0.177	-0.46	-5.538	-5.561	111.0
-5555.5557	-400.0	1	1	400.0	400.0	1	1	1	0.0	0.0	1	0.177	-0.46	-5.552	-5.561	111.0
-5555.5557	-400.0	1	1	400.0	400.0	1	1	1	0.0	0.0	1	0.177	-0.461	-5.599	-5.561	111.0
-5555.5557	-400.0	1	1	400.0	400.0	1	1	1	0.0	0.0	1	0.177	-0.461	-5.619	-5.561	111.0
-5555.5557	-400.0	1	1	400.0	400.0	1	1	1	0.0	0.0	1	0.177	-0.461	-5.577	-5.561	111.0
-5555.5557	-400.0	1	1	400.0	400.0	1	1	1	0.0	0.0	1	0.177	-0.461	-5.573	-5.561	111.0
-5555.5557	-400.0	1	1	400.0	400.0	1	1	1	0.0	0.0	1	0.177	-0.46	-5.388	-5.561	111.0
-5555.5557	-400.0	1	1	400.0	400.0	1	1	1	0.0	0.0	1	0.177	-0.461	-5.595	-5.561	111.0
-5555.5557	-400.0	1	1	400.0	400.0	1	1	1	0.0	0.0	1	0.177	-0.461	-5.573	-5.561	111.0
-5555.5557	-400.0	1	1	400.0	400.0	1	1	1	0.0	0.0	1	0.177	-0.46	-5.541	-5.561	111.0
-5555.5557	-400.0	1	1	400.0	400.0	1	1	1	0.0	0.0	1	0.177	-0.46	-5.552	-5.561	111.0
-5555.5557	-400.0	1	1	400.0	400.0	1	1	1	0.0	0.0	1	0.177	-0.461	-5.577	-5.561	111.0
-5555.5557	-400.0	1	1	400.0	400.0	1	1	1	0.0	0.0	1	0.177	-0.461	-5.688	-5.561	111.0
-5555.5557	-400.0	1	1	400.0	400.0	1	1	1	0.0	0.0	1	0.177	-0.461	-5.58	-5.561	111.0
0.0	0.0	1	1	400.0	400.0	1	1	1	0.0	0.0	0	0.177	-0.461	-5.576	-5.561	111.0
0.0	0.0	1	1	400.0	400.0	1	1	1	0.0	0.0	0	0.177	-0.461	-5.624	-5.561	111.0
0.0	0.0	1	1	400.0	400.0	1	1	1	0.0	0.0	0	0.177	-0.461	-5.586	-5.561	111.0
0.0	0.0	1	1	400.0	400.0	1	1	1	0.0	0.0	0	0.177	-0.461	-5.561	-5.561	111.0
0.0	0.0	1	1	400.0	400.0	1	1	1	0.0	0.0	0	0.177	-0.458	-5.131	-5.168	111.0
0.0	0.0	1	1	400.0	400.0	1	1	1	0.0	0.0	0	0.177	-0.456	-5.154	-5.168	111.0
0.0	0.0	1	1	400.0	400.0	1	1	1	0.0	0.0	0	0.178	-0.448	-4.454	-4.463	111.0
0.0	0.0	1	1	400.0	400.0	1	1	1	0.0	0.0	0	0.178	-0.44	-4.487	-4.463	111.0
0.0	0.0	1	1	400.0	400.0	1	1	1	0.0	0.0	0	0.178	-0.432	-4.161	-4.147	111.0
0.0	0.0	1	1	400.0	400.0	1	1	1	0.0	0.0	0	0.178	-0.418	-3.516	-3.581	111.0
0.0	0.0	1	1	400.0	400.0	1	1	1	0.0	0.0	0	0.178	-0.407	-3.635	-3.581	111.0
0.0	0.0	1	1	400.0	400.0	1	1	1	0.0	0.0	0	0.178	-0.394	-3.322	-3.328	111.0
0.0	0.0	1	1	400.0	400.0	1	1	1	0.0	0.0	0	0.178	-0.381	-2.976	-2.874	111.0
0.0	0.0	1	1	400.0	400.0	1	1	1	0.0	0.0	0	0.178	-0.367	-2.782	-2.874	111.0
0.0	0.0	1	1	400.0	400.0	1	1	1	0.0	0.0	0	0.178	-0.352	-2.487	-2.482	111.0
0.0	0.0	1	1	400.0	400.0	1	1	1	0.0	0.0	0	0.179	-0.338	-2.509	-2.482	111.0
0.0	0.0	1	1	400.0	400.0	1	1	1	0.0	0.0	0	0.179	-0.323	-2.138	-2.306	111.0
0.0	0.0	1	1	400.0	400.0	1	1	1	0.0	0.0	0	0.179	-0.308	-2.021	-1.992	111.0
0.0	0.0	1	1	400.0	400.0	1	1	1	0.0	0.0	0	0.179	-0.294	-2.009	-1.992	111.0
0.0	0.0	1	1	400.0	400.0	1	1	1	0.0	0.0	0	0.179	-0.28	-1.827	-1.85	111.0
0.0	0.0	1	1	400.0	400.0	1	1	1	0.0	0.0	0	0.179	-0.266	-1.67	-1.598	111.0
0.0	0.0	1	1	400.0	400.0	1	1	1	0.0	0.0	0	0.179	-0.253	-1.642	-1.598	111.0
0.0	0.0	1	1	400.0	400.0	1	1	1	0.0	0.0	0	0.179	-0.239	-1.316	-1.485	111.0
0.0	0.0	1	1	400.0	400.0	1	1	1	0.0	0.0	0	0.179	-0.228	-1.453	-1.485	111.0
0.0	0.0	1	1	400.0	400.0	1	1	1	0.0	0.0	0	0.179	-0.216	-1.274	-1.282	111.0
0.0	0.0	1	1	400.0	400.0	1	1	1	0.0	0.0	0	0.179	-0.205	-1.17	-1.191	111.0
0.0	0.0	1	1	400.0	400.0	1	1	1	0.0	0.0	0	0.18	-0.194	-1.174	-1.191	111.0
0.0	0.0	1	1	400.0	400.0	1	1	1	0.0	0.0	0	0.18	-0.184	-1.043	-1.029	111.0
0.0	0.0	1	1	400.0	400.0	1	1	1	0.0	0.0	0	0.18	-0.174	-0.911	-0.888	111.0
0.0	0.0	1	1	400.0	400.0	1	1	1	0.0	0.0	0	0.18	-0.164	-0.946	-0.888	111.0
0.0	0.0	1	1	400.0	400.0	1	1	1	0.0	0.0	0	0.18	-0.155	-0.852	-0.825	111.0
0.0	0.0	1	1	400.0	400.0	1	1	1	0.0	0.0	0	0.18	-0.147	-0.841	-0.825	111.0
0.0	0.0	1	1	400.0	400.0	1	1	1	0.0	0.0	0	0.18	-0.137	-0.693	-0.712	111.0
0.0	0.0	1	1	400.0	400.0	1	1	1	0.0	0.0	0	0.18	-0.129	-0.645	-0.662	111.0
0.0	0.0	1	1	400.0	400.0	1	1	1	0.0	0.0	0	0.18	-0.121	-0.646	-0.662	111.0
0.0	0.0	1	1	400.0	400.0	1	1	1	0.0	0.0	0	0.18	-0.113	-0.571	-0.571	111.0
0.0	0.0	1	1	400.0	400.0	1	1	1	0.0	0.0	0	0.18	-0.107	-0.571	-0.571	111.0
0.0	0.0	1	1	400.0	400.0	1	1	1	0.0	0.0	0	0.18	-0.101	-0.528	-0.493	111.0
0.0	0.0	1	1	400.0	400.0	1	1	1	0.0	0.0	0	0.18	-0.094	-0.445	-0.458	111.0
0.0	0.0	1	1	400.0	400.0	1	1	1	0.0	0.0	0	0.181	-0.088	-0.468	-0.458	111.0
0.0	0.0	1	1	400.0	400.0	1	1	1	0.0	0.0	0	0.181	-0.082	-0.399	-0.396	111.0
0.0	0.0	1	1	400.0	400.0	1	1	1	0.0	0.0	0	0.181	-0.077	-0.33	-0.368	111.0
0.0	0.0	1	1	400.0	400.0	1	1	1	0.0	0.0	0	0.181	-0.073	-0.327	-0.368	111.0
0.0	0.0	1	1	400.0	400.0	1	1	1	0.0	0.0	0	0.181	-0.069	-0.366	-0.317	111.0
0.0	0.0	1	1	400.0	400.0	1	1	1	0.0	0.0	0	0.181	-0.065	-0.332	-0.295	111.0
0.0	0.0	1	1	400.0	400.0	1	1	1	0.0	0.0	0	0.181	-0.061	-0.307	-0.295	111.0
0.0	0.0	1	1	400.0	400.0	1	1	1	0.0	0.0	0	0.181	-0.057	-0.242	-0.254	111.0
0.0	0.0	1	1	400.0	400.0	1	1	1	0.0	0.0	0	0.181	-0.055	-0.287	-0.254	111.0
0.0	0.0	1	1	400.0	400.0	1	1	1	0.0	0.0	0	0.181	-0.051	-0.216	-0.219	111.0
0.0	0.0	1	1	400.0	400.0	1	1	1	0.0	0.0	0	0.182	-0.048	-0.192	-0.204	111.0
0.0	0.0	1	1	400.0	400.0	1	1	1	0.0	0.0	0	0.182	-0.044	-0.179	-0.204	111.0
0.0	0.0	1	1	400.0	400.0	1	1	1	0.0	0.0	0	0.182	-0.039	-0.181	-0.176	111.0
0.0	0.0	1	1	400.0	400.0	1	1	1	0.0	0.0	0	0.182	-0.038	-0.273	-0.176	111.0
0.0	0.0	1	1	400.0	400.0	1	1	1	0.0	0.0	0	0.182	-0.036	-0.177	-0.163	111.0
0.0	0.0	1	1	400.0	400.0	1	1	1	0.0	0.0	0	0.182	-0.034	-0.139	-0.141	111.0
0.0	0.0	1	1	400.0	400.0	1	1	1	0.0	0.0	0	0.182	-0.032	-0.136	-0.141	111.0
0.0	0.0	1	1	400.0	400.0	1	1	1	0.0	0.0	0	0.182	-0.03	-0.123	-0.131	111.0
0.0	0.0	1	1	400.0	400.0	1	1	1	0.0	0.0	0	0.182	-0.028	-0.135	-0.113	111.0
0.0	0.0	1	1	400.0	400.0	1	1	1	0.0	0.0	0	0.182	-0.027	-0.259	-0.113	111.0
0.0	0.0	1	1	400.0	400.0	1	1	1	0.0	0.0	0	0.182	-0.025	-0.118	-0.097	111.0
0.0	0.0	1	1	400.0	400.0	1	1	1	0.0	0.0	0	0.182	-0.023	-0.094	-0.097	111.0
0.0	0.0	1	1	400.0	400.0	1	1	1	0.0	0.0	0	0.182	-0.021	-0.054	-0.09	111.0
0.0	0.0	1	1	400.0	400.0	1	1	1	0.0	0.0	0	0.182	-0.02	-0.107	-0.078	111.0
0.0	0.0	1	1	400.0	400.0	1	1	1	0.0	0.0	0	0.182	-0.02	-0.106	-0.078	111.0
0.0	0.0	1	1	400.0	400.0	1	1	1	0.0	0.0	0	0.182	-0.02	-0.077	-0.072	111.0
0.0	0.0	1	1	400.0	400.0	1	1	1	0.0	0.0	0	0.182	-0.02	-0.142	-0.062	111.0
0.0	0.0	1	1	400.0	400.0	1	1	1	0.0	0.0	0	0.182	-0.02	-0.039	-0.062	111.0
0.0	0.0	1	1	400.0	400.0	1	1	1	0.0	0.0	0	0.183	-0.02	-0.073	-0.053	111.0
0.0	0.0	1	1	400.0	400.0	1	1	1	0.0	0.0	0	0.183	-0.02	-0.049	-0.049	111.0
0.0	0.0	1	1	400.0	400.0	1	1	1	0.0	0.0	0	0.183	-0.02	-0.049	-0.049	111.0
0.0	0.0	1	1	400.0	400.0	1	1	1	0.0	0.0	0	0.183	-0.02	-0.027	-0.043	111.0
0.0	0.0	1	1	400.0	400.0	1	1	1	0.0	0.0	0	0.183	-0.02	-0.035	-0.043	111.0
0.0	0.0	1	1	400.0	400.0	1	1	1	0.0	0.0	0	0.183	-0.02	-0.042	-0.039	111.0
0.0	0.0	1	1	400.0	400.0	1	1	1	0.0	0.0	0	0.183	-0.02	-0.02	-0.034	111.0
0.0	0.0	1	1	400.0	400.0	1	1	1	0.0	0.0	0	0.183	-0.02	-0.081	-0.034	111.0
0.0	0.0	1	1	400.0	400.0	1	1	1	0.0	0.0	0	0.183	-0.019	-0.045	-0.031	111.0
0.0	0.0	1	1	400.0	400.0	1	1	1	0.0	0.0	0	0.183	-0.018	-0.02	-0.027	111.0
0.0	0.0	1	1	400.0	400.0	1	1	1	0.0	0.0	0	0.183	-0.018	-0.038	-0.027	111.0
0.0	0.0	1	1	400.0	400.0	1	1	1	0.0	0.0	0	0.183	-0.018	-0.04	-0.025	111.0
0.0	0.0	1	1	400.0	400.0	1	1	1	0.0	0.0	0	0.183	-0.018	-0.024	-0.025	111.0
0.0	0.0	1	1	400.0	400.0	1	1	1	0.0	0.0	0	0.183	-0.017	-0.017	-0.021	111.0
0.0	0.0	1	1	400.0	400.0	1	1	1	0.0	0.0	0	0.183	-0.015	0.015	-0.018	111.0
0.0	0.0	1	1	400.0	400.0	1	1	1	0.0	0.0	0	0.183	-0.014	-0.038	-0.018	111.0
0.0	0.0	1	1	400.0	400.0	1	1	1	0.0	0.0	0	0.183	-0.012	-0.002	-0.017	111.0
0.0	0.0	1	1	400.0	400.0	1	1	1	0.0	0.0	0	0.183	-0.01	-0.009	-0.017	111.0
0.0	0.0	1	1	400.0	400.0	1	1	1	0.0	0.0	0	0.183	-0.01	-0.044	-0.014	111.0
0.0	0.0	1	1	400.0	400.0	1	1	1	0.0	0.0	0	0.183	-0.01	-0.049	-0.013	111.0
0.0	0.0	1	1	400.0	400.0	1	1	1	0.0	0.0	0	0.183	-0.009	-0.023	-0.013	111.0
0.0	0.0	1	1	400.0	400.0	1	1	1	0.0	0.0	0	0.183	-0.007	0.023	-0.011	111.0
0.0	0.0	1	1	400.0	400.0	1	1	1	0.0	0.0	0	0.183	-0.006	-0.003	-0.01	111.0
0.0	0.0	1	1	400.0	400.0	1	1	1	0.0	0.0	0	0.183	-0.005	-0.024	-0.01	111.0
0.0	0.0	1	1	400.0	400.0	1	1	1	0.0	0.0	0	0.183	-0.003	-0.008	-0.009	111.0
0.0	0.0	1	1	400.0	400.0	1	1	1	0.0	0.0	0	0.183	-0.001	-0.008	-0.008	111.0
0.0	0.0	1	1	400.0	400.0	1	1	1	0.0	0.0	0	0.183	-0.001	-0.03	-0.008	111.0
0.0	0.0	1	1	400.0	400.0	1	1	1	0.0	0.0	0	0.183	0.0	-0.01	-0.007	111.0
0.0	0.0	1	1	400.0	400.0	1	1	1	0.0	0.0	0	0.183	-0.001	-0.037	-0.007	111.0
0.0	0.0	1	1	400.0	400.0	1	1	1	0.0	0.0	0	0.183	0.0	0.023	-0.006	111.0
0.0	0.0	1	1	400.0	400.0	1	1	1	0.0	0.0	0	0.183	0.0	0.011	-0.005	111.0
0.0	0.0	1	1	400.0	400.0	1	1	1	0.0	0.0	0	0.183	0.0	0.016	-0.005	111.0
0.0	0.0	1	1	400.0	400.0	1	1	1	0.0	0.0	0	0.183	0.0	0.003	-0.004	111.0
0.0	0.0	1	1	400.0	400.0	1	1	1	0.0	0.0	0	0.183	0.0	0.043	-0.004	111.0
0.0	0.0	1	1	400.0	400.0	1	1	1	0.0	0.0	0	0.183	0.0	-0.002	-0.004	111.0
0.0	0.0	1	1	400.0	400.0	1	1	1	0.0	0.0	0	0.183	0.0	0.003	-0.003	111.0
0.0	0.0	1	1	400.0	400.0	1	1	1	0.0	0.0	0	0.183	0.0	0.011	-0.003	111.0
0.0	0.0	1	1	400.0	400.0	1	1	1	0.0	0.0	0	0.183	-0.001	-0.017	-0.002	111.0
0.0	0.0	1	1	400.0	400.0	1	1	1	0.0	0.0	0	0.183	0.0	-0.009	-0.002	111.0
0.0	0.0	1	1	400.0	400.0	1	1	1	0.0	0.0	0	0.183	0.0	0.004	-0.002	111.0
0.0	0.0	1	1	400.0	400.0	1	1	1	0.0	0.0	0	0.183	0.0	-0.008	-0.002	111.0
0.0	0.0	1	1	400.0	400.0	1	1	1	0.0	0.0	0	0.183	0.0	0.023	-0.002	111.0
0.0	0.0	1	1	400.0	400.0	1	1	1	0.0	0.0	0	0.183	-0.001	-0.051	-0.001	111.0
0.0	0.0	1	1	400.0	400.0	1	1	1	0.0	0.0	0	0.183	0.0	0.068	-0.001	111.0
0.0	0.0	1	1	400.0	400.0	1	1	1	0.0	0.0	0	0.183	0.0	0.067	-0.001	111.0
0.0	0.0	1	1	400.0	400.0	1	1	1	0.0	0.0	0	0.183	0.0	0.024	-0.001	111.0
0.0	0.0	1	1	400.0	400.0	1	1	1	0.0	0.0	0	0.183	0.0	0.133	-0.001	111.0
0.0	0.0	1	1	400.0	400.0	1	1	1	0.0	0.0	0	0.183	0.0	0.013	-0.001	111.0
0.0	0.0	1	1	400.0	400.0	1	1	1	0.0	0.0	0	0.183	0.0	-0.01	0.0	111.0
0.0	0.0	1	1	400.0	400.0	1	1	1	0.0	0.0	0	0.183	0.0	0.01	0.0	111.0
0.0	0.0	1	1	400.0	400.0	1	1	1	0.0	0.0	0	0.183	-0.001	-0.021	0.0	111.0
0.0	0.0	1	1	400.0	400.0	1	1	1	0.0	0.0	0	0.183	0.0	0.17	0.0	111.0
0.0	0.0	1	1	400.0	400.0	1	1	1	0.0	0.0	0	0.183	-0.001	-0.042	0.0	111.0
0.0	0.0	1	1	400.0	400.0	1	1	1	0.0	0.0	0	0.183	0.0	-0.003	0.0	111.0
0.0	0.0	1	1	400.0	400.0	1	1	1	0.0	0.0	0	0.183	0.0	0.049	0.0	111.0
0.0	0.0	1	1	400.0	400.0	1	1	1	0.0	0.0	0	0.183	0.0	0.023	0.0	111.0
0.0	0.0	1	1	400.0	400.0	1	1	1	0.0	0.0	0	0.183	0.0	0.081	0.0	111.0
0.0	0.0	1	1	400.0	400.0	1	1	1	0.0	0.0	0	0.183	0.0	0.087	0.0	111.0
0.0	0.0	1	1	400.0	400.0	1	1	1	0.0	0.0	0	0.183	0.0	0.002	0.0	111.0
0.0	0.0	1	1	400.0	400.0	1	1	1	0.0	0.0	0	0.183	0.0	0.002	0.0	111.0
0.0	0.0	1	1	400.0	400.0	1	1	1	0.0	0.0	0	0.183	0.0	0.004	0.0	111.0
0.0	0.0	1	1	400.0	400.0	1	1	1	0.0	0.0	0	0.183	-0.001	-0.2	0.0	111.0
0.0	0.0	1	1	400.0	400.0	1	1	1	0.0	0.0	0	0.183	0.0	0.029	0.0	111.0
0.0	0.0	1	1	400.0	400.0	1	1	1	0.0	0.0	0	0.183	0.0	0.043	0.0	111.0
0.0	0.0	1	1	400.0	400.0	1	1	1	0.0	0.0	0	0.183	0.0	-0.009	0.0	111.0
0.0	0.0	1	1	400.0	400.0	1	1	1	0.0	0.0	0	0.183	0.0	0.004	0.0	111.0
0.0	0.0	1	1	400.0	400.0	1	1	1	0.0	0.0	0	0.183	-0.001	-0.016	0.0	111.0
0.0	0.0	1	1	400.0	400.0	1	1	1	0.0	0.0	0	0.183	0.0	-0.009	0.0	111.0
0.0	0.0	1	1	400.0	400.0	1	1	1	0.0	0.0	0	0.183	0.0	0.029	0.0	111.0
0.0	0.0	1	1	400.0	400.0	1	1	1	0.0	0.0	0	0.183	0.0	0.01	0.0	111.0
0.0	0.0	1	1	400.0	400.0	1	1	1	0.0	0.0	0	0.183	-0.001	-0.068	0.0	111.0
0.0	0.0	1	1	400.0	400.0	1	1	1	0.0	0.0	0	0.183	0.0	0.017	0.0	111.0
0.0	0.0	1	1	400.0	400.0	1	1	1	0.0	0.0	0	0.183	0.0	0.023	0.0	111.0
0.0	0.0	1	1	400.0	400.0	1	1	1	0.0	0.0	0	0.183	-0.001	-0.179	0.0	111.0
0.0	0.0	1	1	400.0	400.0	1	1	1	0.0	0.0	0	0.183	0.0	-0.01	0.0	111.0
0.0	0.0	1	1	400.0	400.0	1	1	1	0.0	0.0	0	0.183	-0.001	-0.016	0.0	111.0
0.0	0.0	1	1	400.0	400.0	1	1	1	0.0	0.0	0	0.183	0.0	-0.002	0.0	111.0
0.0	0.0	1	1	400.0	400.0	1	1	1	0.0	0.0	0	0.183	0.0	-0.009	0.0	111.0
0.0	0.0	1	1	400.0	400.0	1	1	1	0.0	0.0	0	0.183	0.0	0.023	0.0	111.0
0.0	0.0	1	1	400.0	400.0	1	1	1	0.0	0.0	0	0.183	0.0	-0.004	0.0	111.0
0.0	0.0	1	1	400.0	400.0	1	1	1	0.0	0.0	0	0.183	0.0	0.016	0.0	111.0
0.0	0.0	1	1	400.0	400.0	1	1	1	0.0	0.0	0	0.183	-0.001	-0.018	0.0	111.0
0.0	0.0	1	1	400.0	400.0	1	1	1	0.0	0.0	0	0.183	0.0	-0.009	0.0	111.0
0.0	0.0	1	1	400.0	400.0	1	1	1	0.0	0.0	0	0.183	-0.001	-0.018	0.0	111.0
0.0	0.0	1	1	400.0	400.0	1	1	1	0.0	0.0	0	0.183	-0.001	-0.191	0.0	111.0
0.0	0.0	1	1	400.0	400.0	1	1	1	0.0	0.0	0	0.183	0.0	0.002	0.0	111.0
0.0	0.0	1	1	400.0	400.0	1	1	1	0.0	0.0	0	0.183	0.0	0.173	0.0	111.0
0.0	0.0	1	1	400.0	400.0	1	1	1	0.0	0.0	0	0.183	0.0	-0.009	0.0	111.0
0.0	0.0	1	1	400.0	400.0	1	1	1	0.0	0.0	0	0.183	0.0	-0.002	0.0	111.0
0.0	0.0	1	1	400.0	400.0	1	1	1	0.0	0.0	0	0.183	0.0	0.004	0.0	111.0
0.0	0.0	1	1	400.0	400.0	1	1	1	0.0	0.0	0	0.183	-0.001	-0.042	0.0	111.0
0.0	0.0	1	1	400.0	400.0	1	1	1	0.0	0.0	0	0.183	0.0	0.041	0.0	111.0
0.0	0.0	1	1	400.0	400.0	1	1	1	0.0	0.0	0	0.183	0.0	0.016	0.0	111.0
0.0	0.0	1	1	400.0	400.0	1	1	1	0.0	0.0	0	0.183	-0.001	-0.016	0.0	111.0
0.0	0.0	1	1	400.0	400.0	1	1	1	0.0	0.0	0	0.183	0.0	0.002	0.0	111.0
0.0	0.0	1	1	400.0	400.0	1	1	1	0.0	0.0	0	0.183	-0.001	-0.029	0.0	111.0
0.0	0.0	1	1	400.0	400.0	1	1	1	0.0	0.0	0	0.183	-0.001	-0.017	0.0	111.0
0.0	0.0	1	1	400.0	400.0	1	1	1	0.0	0.0	0	0.183	0.0	0.013	0.0	111.0
0.0	0.0	1	1	400.0	400.0	1	1	1	0.0	0.0	0	0.183	-0.001	-0.029	0.0	111.0
0.0	0.0	1	1	400.0	400.0	1	1	1	0.0	0.0	0	0.183	-0.001	-0.082	0.0	111.0
0.0	0.0	1	1	400.0	400.0	1	1	1	0.0	0.0	0	0.183	0.0	0.01	0.0	111.0
0.0	0.0	1	1	400.0	400.0	1	1	1	0.0	0.0	0	0.183	0.0	-0.008	0.0	111.0
0.0	0.0	1	1	400.0	400.0	1	1	1	0.0	0.0	0	0.183	0.0	0.016	0.0	111.0
0.0	0.0	1	1	400.0	400.0	1	1	1	0.0	0.0	0	0.183	0.0	-0.009	0.0	111.0
0.0	0.0	1	1	400.0	400.0	1	1	1	0.0	0.0	0	0.183	0.0	0.015	0.0	111.0
0.0	0.0	1	1	400.0	400.0	1	1	1	0.0	0.0	0	0.183	0.0	0.047	0.0	111.0
0.0	0.0	1	1	400.0	400.0	1	1	1	0.0	0.0	0	0.183	0.0	-0.003	0.0	111.0
0.0	0.0	1	1	400.0	400.0	1	1	1	0.0	0.0	0	0.183	-0.001	-0.029	0.0	111.0
0.0	0.0	1	1	400.0	400.0	1	1	1	0.0	0.0	0	0.183	0.0	0.01	0.0	111.0
0.0	0.0	1	1	400.0	400.0	1	1	1	0.0	0.0	0	0.183	0.0	0.016	0.0	111.0
0.0	0.0	1	1	400.0	400.0	1	1	1	0.0	0.0	0	0.183	0.0	-0.003	0.0	111.0
0.0	0.0	1	1	400.0	400.0	1	1	1	0.0	0.0	0	0.183	-0.001	-0.024	0.0	111.0
0.0	0.0	1	1	400.0	400.0	1	1	1	0.0	0.0	0	0.183	0.0	-0.01	0.0	111.0
0.0	0.0	1	1	400.0	400.0	1	1	1	0.0	0.0	0	0.183	0.0	0.066	0.0	111.0
0.0	0.0	1	1	400.0	400.0	1	1	1	0.0	0.0	0	0.183	0.0	0.004	0.0	111.0
0.0	0.0	1	1	400.0	400.0	1	1	1	0.0	0.0	0	0.183	0.0	0.043	0.0	111.0
0.0	0.0	1	1	400.0	400.0	1	1	1	0.0	0.0	0	0.183	0.0	0.029	0.0	111.0
0.0	0.0	1	1	400.0	400.0	1	1	1	0.0	0.0	0	0.183	0.0	0.062	0.0	111.0
0.0	0.0	1	1	400.0	400.0	1	1	1	0.0	0.0	0	0.183	0.0	0.002	0.0	111.0
0.0	0.0	1	1	400.0	400.0	1	1	1	0.0	0.0	0	0.183	-0.001	-0.015	0.0	111.0
0.0	0.0	1	1	400.0	400.0	1	1	1	0.0	0.0	0	0.183	0.0	0.005	0.0	111.0
0.0	0.0	1	1	400.0	400.0	1	1	1	0.0	0.0	0	0.183	0.0	-0.009	0.0	111.0
0.0	0.0	1	1	400.0	400.0	1	1	1	0.0	0.0	0	0.183	-0.001	-0.058	0.0	111.0
0.0	0.0	1	1	400.0	400.0	1	1	1	0.0	0.0	0	0.183	-0.001	-0.016	0.0	111.0
0.0	0.0	1	1	400.0	400.0	1	1	1	0.0	0.0	0	0.183	-0.001	-0.023	0.0	111.0
0.0	0.0	1	1	400.0	400.0	1	1	1	0.0	0.0	0	0.183	0.0	0.024	0.0	111.0
0.0	0.0	1	1	400.0	400.0	1	1	1	0.0	0.0	0	0.183	0.0	0.023	0.0	111.0
0.0	0.0	1	1	400.0	400.0	1	1	1	0.0	0.0	0	0.183	-0.001	-0.037	0.0	111.0
0.0	0.0	1	1	400.0	400.0	1	1	1	0.0	0.0	0	0.183	0.0	0.002	0.0	111.0
0.0	0.0	1	1	400.0	400.0	1	1	1	0.0	0.0	0	0.183	0.0	0.01	0.0	111.0
0.0	0.0	1	1	400.0	400.0	1	1	1	0.0	0.0	0	0.183	-0.001	-0.018	0.0	111.0
0.0	0.0	1	1	400.0	400.0	1	1	1	0.0	0.0	0	0.183	0.0	-0.002	0.0	111.0
0.0	0.0	1	1	400.0	400.0	1	1	1	0.0	0.0	0	0.183	0.0	0.003	0.0	111.0
0.0	0.0	1	1	400.0	400.0	1	1	1	0.0	0.0	0	0.183	0.0	0.037	0.0	111.0
0.0	0.0	1	1	400.0	400.0	1	1	1	0.0	0.0	0	0.183	0.0	-0.003	0.0	111.0
0.0	0.0	1	1	400.0	400.0	1	1	1	0.0	0.0	0	0.183	0.0	0.022	0.0	111.0
0.0	0.0	1	1	400.0	400.0	1	1	1	0.0	0.0	0	0.183	0.0	0.022	0.0	111.0
0.0	0.0	1	1	400.0	400.0	1	1	1	0.0	0.0	0	0.183	0.0	0.029	0.0	111.0
0.0	0.0	1	1	400.0	400.0	1	1	1	0.0	0.0	0	0.183	0.0	0.036	0.0	111.0
0.0	0.0	1	1	400.0	400.0	1	1	1	0.0	0.0	0	0.183	-0.001	-0.023	0.0	111.0
-4180.487	-300.99503	1	2	300.99503	400.0	1	1	2	0.0	0.0	1	0.183	0.0	0.003	0.0	111.0
-4180.487	-300.99503	1	2	300.99503	400.0	0	1	2	0.0	0.0	1	0.183	0.0	-0.009	0.0	111.0
-4180.487	-300.99503	1	2	300.99503	400.0	0	1	2	0.0	0.0	1	0.183	0.0	0.003	0.0	111.0
-4180.487	-300.99503	1	2	300.99503	400.0	0	1	2	0.0	0.0	1	0.183	0.0	0.009	0.0	111.0
-4180.487	-300.99503	1	2	300.99503	400.0	0	1	2	0.0	0.0	1	0.183	-0.003	-0.396	-0.569	111.0
-4180.487	-300.99503	1	2	300.99503	400.0	0	1	2	0.0	0.0	1	0.183	-0.007	-0.526	-0.569	111.0
-4180.487	-300.99503	1	2	300.99503	400.0	0	1	2	0.0	0.0	1	0.183	-0.015	-1.06	-1.063	111.0
-4180.487	-300.99503	1	2	300.99503	400.0	0	1	2	0.0	0.0	1	0.183	-0.025	-1.295	-1.283	111.0
-4180.487	-300.99503	1	2	300.99503	400.0	0	1	2	0.0	0.0	1	0.183	-0.033	-1.243	-1.283	111.0
-4180.487	-300.99503	1	2	300.99503	400.0	0	1	2	0.0	0.0	1	0.183	-0.043	-1.474	-1.488	111.0
-4180.487	-300.99503	1	2	300.99503	400.0	0	1	2	0.0	0.0	1	0.183	-0.051	-1.63	-1.856	111.0
-4180.487	-300.99503	1	2	300.99503	400.0	0	1	2	0.0	0.0	1	0.183	-0.061	-1.833	-1.856	111.0
-4180.487	-300.99503	1	2	300.99503	400.0	0	1	2	0.0	0.0	1	0.182	-0.072	-2.186	-2.174	111.0
-4180.487	-300.99503	1	2	300.99503	400.0	0	1	2	0.0	0.0	1	0.182	-0.083	-2.2	-2.174	111.0
-4180.487	-300.99503	1	2	300.99503	400.0	0	1	2	0.0	0.0	1	0.182	-0.093	-2.309	-2.316	111.0
-4180.487	-300.99503	1	2	300.99503	400.0	0	1	2	0.0	0.0	1	0.182	-0.105	-2.581	-2.571	111.0
-4180.487	-300.99503	1	2	300.99503	400.0	0	1	2	0.0	0.0	1	0.182	-0.115	-2.57	-2.571	111.0
-4180.487	-300.99503	1	2	300.99503	400.0	0	1	2	0.0	0.0	1	0.182	-0.126	-2.697	-2.685	111.0
-4180.487	-300.99503	1	2	300.99503	400.0	0	1	2	0.0	0.0	1	0.182	-0.136	-2.708	-2.685	111.0
-4180.487	-300.99503	1	2	300.99503	400.0	0	1	2	0.0	0.0	1	0.182	-0.145	-2.862	-2.889	111.0
-4180.487	-300.99503	1	2	300.99503	400.0	0	1	2	0.0	0.0	1	0.181	-0.155	-2.986	-2.981	111.0
-4180.487	-300.99503	1	2	300.99503	400.0	0	1	2	0.0	0.0	1	0.181	-0.164	-2.931	-2.981	111.0
-4180.487	-300.99503	1	2	300.99503	400.0	0	1	2	0.0	0.0	1	0.181	-0.172	-3.118	-3.145	111.0
-4180.487	-300.99503	1	2	300.99503	400.0	0	1	2	0.0	0.0	1	0.181	-0.182	-3.191	-3.219	111.0
-4180.487	-300.99503	1	2	300.99503	400.0	0	1	2	0.0	0.0	1	0.181	-0.19	-3.209	-3.219	111.0
-4180.487	-300.99503	1	2	300.99503	400.0	0	1	2	0.0	0.0	1	0.181	-0.199	-3.401	-3.35	111.0
-4180.487	-300.99503	1	2	300.99503	400.0	0	1	2	0.0	0.0	1	0.181	-0.207	-3.36	-3.35	111.0
-4180.487	-300.99503	1	2	300.99503	400.0	0	1	2	0.0	0.0	1	0.181	-0.215	-3.455	-3.464	111.0
-4180.487	-300.99503	1	2	300.99503	400.0	0	1	2	0.0	0.0	1	0.18	-0.223	-3.481	-3.515	111.0
-4180.487	-300.99503	1	2	300.99503	400.0	0	1	2	0.0	0.0	1	0.18	-0.229	-3.562	-3.515	111.0
-4180.487	-300.99503	1	2	300.99503	400.0	0	1	2	0.0	0.0	1	0.18	-0.236	-3.643	-3.606	111.0
-4180.487	-300.99503	1	2	300.99503	400.0	0	1	2	0.0	0.0	1	0.18	-0.243	-3.626	-3.648	111.0
-4180.487	-300.99503	1	2	300.99503	400.0	0	1	2	0.0	0.0	1	0.18	-0.249	-3.667	-3.648	111.0
-4180.487	-300.99503	1	2	300.99503	400.0	0	1	2	0.0	0.0	1	0.18	-0.255	-3.712	-3.72	111.0
-4180.487	-300.99503	1	2	300.99503	400.0	0	1	2	0.0	0.0	1	0.18	-0.261	-3.63	-3.72	111.0
-4180.487	-300.99503	1	2	300.99503	400.0	0	1	2	0.0	0.0	1	0.18	-0.265	-3.727	-3.753	111.0
-4180.487	-300.99503	1	2	300.99503	400.0	0	1	2	0.0	0.0	1	0.18	-0.269	-3.803	-3.812	111.0
-4180.487	-300.99503	1	2	300.99503	400.0	0	1	2	0.0	0.0	1	0.18	-0.273	-3.812	-3.812	111.0
-4180.487	-300.99503	1	2	300.99503	400.0	0	1	2	0.0	0.0	1	0.18	-0.277	-3.855	-3.863	111.0
-4180.487	-300.99503	1	2	300.99503	400.0	0	1	2	0.0	0.0	1	0.18	-0.283	-3.963	-3.886	111.0
-4180.487	-300.99503	1	2	300.99503	400.0	0	1	2	0.0	0.0	1	0.18	-0.287	-3.89	-3.886	111.0
-4180.487	-300.99503	1	2	300.99503	400.0	0	1	2	0.0	0.0	1	0.18	-0.291	-3.944	-3.926	111.0
-4180.487	-300.99503	1	2	300.99503	400.0	0	1	2	0.0	0.0	1	0.179	-0.295	-3.936	-3.926	111.0
-4180.487	-300.99503	1	2	300.99503	400.0	0	1	2	0.0	0.0	1	0.179	-0.299	-3.978	-3.945	111.0
-4180.487	-300.99503	1	2	300.99503	400.0	0	1	2	0.0	0.0	1	0.179	-0.302	-3.994	-3.977	111.0
-4180.487	-300.99503	1	2	300.99503	400.0	0	1	2	0.0	0.0	1	0.179	-0.304	-3.986	-3.977	111.0
-4180.487	-300.99503	1	2	300.99503	400.0	0	1	2	0.0	0.0	1	0.179	-0.306	-3.996	-3.992	111.0
-4180.487	-300.99503	1	2	300.99503	400.0	0	1	2	0.0	0.0	1	0.179	-0.308	-3.985	-4.018	111.0
-4180.487	-300.99503	1	2	300.99503	400.0	0	1	2	0.0	0.0	1	0.179	-0.31	-4.017	-4.018	111.0
-4180.487	-300.99503	1	2	300.99503	400.0	0	1	2	0.0	0.0	1	0.179	-0.312	-4.097	-4.03	111.0
-4180.487	-300.99503	1	2	300.99503	400.0	0	1	2	0.0	0.0	1	0.179	-0.314	-4.028	-4.03	111.0
-4180.487	-300.99503	1	2	300.99503	400.0	0	1	2	0.0	0.0	1	0.179	-0.316	-4.048	-4.051	111.0
-4180.487	-300.99503	1	2	300.99503	400.0	0	1	2	0.0	0.0	1	0.179	-0.319	-4.152	-4.06	111.0
-4180.487	-300.99503	1	2	300.99503	400.0	0	1	2	0.0	0.0	1	0.179	-0.322	-4.332	-4.06	111.0
-4180.487	-300.99503	1	2	300.99503	400.0	0	1	2	0.0	0.0	1	0.179	-0.323	-4.144	-4.077	111.0
-4180.487	-300.99503	1	2	300.99503	400.0	0	1	2	0.0	0.0	1	0.179	-0.324	-4.113	-4.092	111.0
-4180.487	-300.99503	1	2	300.99503	400.0	0	1	2	0.0	0.0	1	0.179	-0.324	-4.061	-4.092	111.0
-4180.487	-300.99503	1	2	300.99503	400.0	0	1	2	0.0	0.0	1	0.179	-0.324	-4.098	-4.098	111.0
-4180.487	-300.99503	1	2	300.99503	400.0	0	1	2	0.0	0.0	1	0.179	-0.325	-4.1	-4.098	111.0
-4180.487	-300.99503	1	2	300.99503	400.0	0	1	2	0.0	0.0	1	0.179	-0.325	-4.06	-4.11	111.0
-4180.487	-300.99503	1	2	300.99503	400.0	0	1	2	0.0	0.0	1	0.179	-0.326	-4.13	-4.115	111.0
-4180.487	-300.99503	1	2	300.99503	400.0	0	1	2	0.0	0.0	1	0.179	-0.326	-4.077	-4.115	111.0
-4180.487	-300.99503	1	2	300.99503	400.0	0	1	2	0.0	0.0	1	0.179	-0.327	-4.091	-4.125	111.0
-4180.487	-300.99503	1	2	300.99503	400.0	0	1	2	0.0	0.0	1	0.179	-0.328	-4.093	-4.129	111.0
-4180.487	-300.99503	1	2	300.99503	400.0	0	1	2	0.0	0.0	1	0.179	-0.329	-4.165	-4.129	111.0
-4180.487	-300.99503	1	2	300.99503	400.0	0	1	2	0.0	0.0	1	0.179	-0.331	-4.13	-4.137	111.0
-4180.487	-300.99503	1	2	300.99503	400.0	1	1	2	0.0	0.0	1	0.179	-0.333	-4.143	-4.137	111.0
-4180.487	-300.99503	1	2	300.99503	400.0	1	1	2	0.0	0.0	1	0.179	-0.335	-4.165	-4.143	111.0
-4180.487	-300.99503	1	2	300.99503	400.0	1	1	2	0.0	0.0	1	0.179	-0.336	-4.049	-4.146	111.0
-4180.487	-300.99503	1	2	300.99503	400.0	1	1	2	0.0	0.0	1	0.179	-0.338	-4.181	-4.146	111.0
-4180.487	-300.99503	1	2	300.99503	400.0	1	1	2	0.0	0.0	1	0.179	-0.34	-4.124	-4.151	111.0
-4180.487	-300.99503	1	2	300.99503	400.0	1	1	2	0.0	0.0	1	0.179	-0.341	-4.172	-4.154	111.0
-4180.487	-300.99503	1	2	300.99503	400.0	1	1	2	0.0	0.0	1	0.179	-0.341	-4.168	-4.154	111.0
-4180.487	-300.99503	1	2	300.99503	400.0	1	1	2	0.0	0.0	1	0.179	-0.341	-4.167	-4.159	111.0
-4180.487	-300.99503	1	2	300.99503	400.0	1	1	2	0.0	0.0	1	0.179	-0.341	-4.167	-4.159	111.0
-4180.487	-300.99503	1	2	300.99503	400.0	1	1	2	0.0	0.0	1	0.179	-0.341	-4.175	-4.16	111.0
-4180.487	-300.99503	1	2	300.99503	400.0	1	1	2	0.0	0.0	1	0.178	-0.341	-4.197	-4.163	111.0
-4180.487	-300.99503	1	2	300.99503	400.0	1	1	2	0.0	0.0	1	0.178	-0.341	-4.174	-4.163	111.0
-4180.487	-300.99503	1	2	300.99503	400.0	1	1	2	0.0	0.0	1	0.178	-0.341	-4.249	-4.165	111.0
-4180.487	-300.99503	1	2	300.99503	400.0	1	1	2	0.0	0.0	1	0.178	-0.341	-4.207	-4.167	111.0
-4180.487	-300.99503	1	2	300.99503	400.0	1	1	2	0.0	0.0	1	0.178	-0.341	-4.119	-4.167	111.0
-4180.487	-300.99503	1	2	300.99503	400.0	1	1	2	0.0	0.0	1	0.178	-0.341	-4.169	-4.169	111.0
-4180.487	-300.99503	1	2	300.99503	400.0	1	1	2	0.0	0.0	1	0.178	-0.341	-4.167	-4.169	111.0
-4180.487	-300.99503	1	2	300.99503	400.0	1	1	2	0.0	0.0	1	0.178	-0.341	-4.141	-4.171	111.0
-4180.487	-300.99503	1	2	300.99503	400.0	1	1	2	0.0	0.0	1	0.178	-0.341	-4.14	-4.173	111.0
-4180.487	-300.99503	1	2	300.99503	400.0	1	1	2	0.0	0.0	1	0.178	-0.341	-4.218	-4.173	111.0
-4180.487	-300.99503	1	2	300.99503	400.0	1	1	2	0.0	0.0	1	0.178	-0.341	-4.174	-4.173	111.0
-4180.487	-300.99503	1	2	300.99503	400.0	1	1	2	0.0	0.0	1	0.178	-0.341	-4.181	-4.174	111.0
-4180.487	-300.99503	1	2	300.99503	400.0	1	1	2	0.0	0.0	1	0.178	-0.341	-4.192	-4.174	111.0
-4180.487	-300.99503	1	2	300.99503	400.0	1	1	2	0.0	0.0	1	0.178	-0.341	-4.216	-4.176	111.0
-4180.487	-300.99503	1	2	300.99503	400.0	1	1	2	0.0	0.0	1	0.178	-0.341	-4.17	-4.176	111.0
-4180.487	-300.99503	1	2	300.99503	400.0	1	1	2	0.0	0.0	1	0.178	-0.341	-4.163	-4.177	111.0
-4180.487	-300.99503	1	2	300.99503	400.0	1	1	2	0.0	0.0	1	0.178	-0.341	-4.19	-4.177	111.0
-4180.487	-300.99503	1	2	300.99503	400.0	1	1	2	0.0	0.0	1	0.178	-0.341	-4.139	-4.177	111.0
-4180.487	-300.99503	1	2	300.99503	400.0	1	1	2	0.0	0.0	1	0.178	-0.341	-4.196	-4.179	111.0
-4180.487	-300.99503	1	2	300.99503	400.0	1	1	2	0.0	0.0	1	0.178	-0.341	-4.185	-4.179	111.0
-4180.487	-300.99503	1	2	300.99503	400.0	1	1	2	0.0	0.0	1	0.178	-0.34	-4.027	-4.179	111.0
-4180.487	-300.99503	1	2	300.99503	400.0	1	1	2	0.0	0.0	1	0.178	-0.341	-4.158	-4.179	111.0
-4180.487	-300.99503	1	2	300.99503	400.0	1	1	2	0.0	0.0	1	0.178	-0.341	-4.166	-4.179	111.0
-4180.487	-300.99503	1	2	300.99503	400.0	1	1	2	0.0	0.0	1	0.178	-0.341	-4.173	-4.18	111.0
-4180.487	-300.99503	1	2	300.99503	400.0	1	1	2	0.0	0.0	1	0.178	-0.341	-4.192	-4.18	111.0
-4180.487	-300.99503	1	2	300.99503	400.0	1	1	2	0.0	0.0	1	0.178	-0.341	-4.204	-4.18	111.0
-4180.487	-300.99503	1	2	300.99503	400.0	1	1	2	0.0	0.0	1	0.178	-0.341	-4.224	-4.181	111.0
-4180.487	-300.99503	1	2	300.99503	400.0	1	1	2	0.0	0.0	1	0.178	-0.341	-4.162	-4.181	111.0
-4180.487	-300.99503	1	2	300.99503	400.0	1	1	2	0.0	0.0	1	0.178	-0.341	-4.162	-4.181	111.0
-4180.487	-300.99503	1	2	300.99503	400.0	1	1	2	0.0	0.0	1	0.178	-0.341	-4.239	-4.182	111.0
-4180.487	-300.99503	1	2	300.99503	400.0	1	1	2	0.0	0.0	1	0.178	-0.341	-4.264	-4.182	111.0
-4180.487	-300.99503	1	2	300.99503	400.0	1	1	2	0.0	0.0	1	0.178	-0.341	-4.141	-4.182	111.0
-4180.487	-300.99503	1	2	300.99503	400.0	1	1	2	0.0	0.0	1	0.178	-0.341	-4.178	-4.182	111.0
-4180.487	-300.99503	1	2	300.99503	400.0	1	1	2	0.0	0.0	1	0.178	-0.341	-4.2	-4.182	111.0
-4180.487	-300.99503	1	2	300.99503	400.0	1	1	2	0.0	0.0	1	0.178	-0.341	-4.17	-4.182	111.0
-4180.487	-300.99503	1	2	300.99503	400.0	1	1	2	0.0	0.0	1	0.178	-0.341	-4.226	-4.183	111.0
-4180.487	-300.99503	1	2	300.99503	400.0	1	1	2	0.0	0.0	1	0.178	-0.341	-4.233	-4.183	111.0
-4180.487	-300.99503	1	2	300.99503	400.0	1	1	2	0.0	0.0	1	0.178	-0.341	-4.186	-4.183	111.0
-4180.487	-300.99503	1	2	300.99503	400.0	1	1	2	0.0	0.0	1	0.178	-0.341	-4.211	-4.183	111.0
-4180.487	-300.99503	1	2	300.99503	400.0	1	1	2	0.0	0.0	1	0.178	-0.341	-4.213	-4.183	111.0
-4180.487	-300.99503	1	2	300.99503	400.0	1	1	2	0.0	0.0	1	0.178	-0.341	-4.193	-4.183	111.0
-4180.487	-300.99503	1	2	300.99503	400.0	1	1	2	0.0	0.0	1	0.178	-0.341	-4.192	-4.183	111.0
-4180.487	-300.99503	1	2	300.99503	400.0	1	1	2	0.0	0.0	1	0.178	-0.341	-4.204	-4.183	111.0
-4180.487	-300.99503	1	2	300.99503	400.0	1	1	2	0.0	0.0	1	0.178	-0.341	-4.188	-4.183	111.0
-4180.487	-300.99503	1	2	300.99503	400.0	1	1	2	0.0	0.0	1	0.178	-0.341	-4.132	-4.183	111.0
-4180.487	-300.99503	1	2	300.99503	400.0	1	1	2	0.0	0.0	1	0.178	-0.341	-4.189	-4.184	111.0
-4180.487	-300.99503	1	2	300.99503	400.0	1	1	2	0.0	0.0	1	0.178	-0.341	-4.284	-4.184	111.0
-4180.487	-300.99503	1	2	300.99503	400.0	1	1	2	0.0	0.0	1	0.178	-0.341	-4.207	-4.184	111.0
-4180.487	-300.99503	1	2	300.99503	400.0	1	1	2	0.0	0.0	1	0.178	-0.341	-4.342	-4.184	111.0
-4180.487	-300.99503	1	2	300.99503	400.0	1	1	2	0.0	0.0	1	0.178	-0.341	-4.249	-4.184	111.0
-4180.487	-300.99503	1	2	300.99503	400.0	1	1	2	0.0	0.0	1	0.178	-0.341	-4.195	-4.184	111.0
-4180.487	-300.99503	1	2	300.99503	400.0	1	1	2	0.0	0.0	1	0.178	-0.341	-4.147	-4.184	111.0
-4180.487	-300.99503	1	2	300.99503	400.0	1	1	2	0.0	0.0	1	0.178	-0.341	-4.264	-4.184	111.0
-4180.487	-300.99503	1	2	300.99503	400.0	1	1	2	0.0	0.0	1	0.178	-0.341	-4.199	-4.184	111.0
-4180.487	-300.99503	1	2	300.99503	400.0	1	1	2	0.0	0.0	1	0.178	-0.341	-4.166	-4.184	111.0
-4180.487	-300.99503	1	2	300.99503	400.0	1	1	2	0.0	0.0	1	0.178	-0.341	-4.247	-4.184	111.0
-4180.487	-300.99503	1	2	300.99503	400.0	1	1	2	0.0	0.0	1	0.178	-0.341	-4.17	-4.184	111.0
-4180.487	-300.99503	1	2	300.99503	400.0	1	1	2	0.0	0.0	1	0.178	-0.341	-4.174	-4.184	111.0
-4180.487	-300.99503	1	2	300.99503	400.0	1	1	2	0.0	0.0	1	0.178	-0.341	-4.172	-4.184	111.0
-4180.487	-300.99503	1	2	300.99503	400.0	1	1	2	0.0	0.0	1	0.178	-0.341	-4.208	-4.184	111.0
-4180.487	-300.99503	1	2	300.99503	400.0	1	1	2	0.0	0.0	1	0.178	-0.341	-4.17	-4.184	111.0
-4180.487	-300.99503	1	2	300.99503	400.0	1	1	2	0.0	0.0	1	0.178	-0.341	-4.123	-4.184	111.0
-4180.487	-300.99503	1	2	300.99503	400.0	1	1	2	0.0	0.0	1	0.178	-0.341	-4.181	-4.184	111.0
-4180.487	-300.99503	1	2	300.99503	400.0	1	1	2	0.0	0.0	1	0.178	-0.341	-4.162	-4.184	111.0
-4180.487	-300.99503	1	2	300.99503	400.0	1	1	2	0.0	0.0	1	0.178	-0.341	-4.189	-4.184	111.0
-4180.487	-300.99503	1	2	300.99503	400.0	1	1	2	0.0	0.0	1	0.178	-0.341	-4.219	-4.184	111.0
-4180.487	-300.99503	1	2	300.99503	400.0	1	1	2	0.0	0.0	1	0.178	-0.341	-4.17	-4.184	111.0
-4180.487	-300.99503	1	2	300.99503	400.0	1	1	2	0.0	0.0	1	0.178	-0.341	-4.212	-4.184	111.0
-4180.487	-300.99503	1	2	300.99503	400.0	1	1	2	0.0	0.0	1	0.178	-0.341	-4.161	-4.184	111.0
-4180.487	-300.99503	1	2	300.99503	400.0	1	1	2	0.0	0.0	1	0.178	-0.341	-4.183	-4.184	111.0
-4180.487	-300.99503	1	2	300.99503	400.0	1	1	2	0.0	0.0	1	0.178	-0.341	-4.131	-4.184	111.0
-4180.487	-300.99503	1	2	300.99503	400.0	1	1	2	0.0	0.0	1	0.178	-0.341	-4.199	-4.184	111.0
-4180.487	-300.99503	1	2	300.99503	400.0	1	1	2	0.0	0.0	1	0.178	-0.341	-4.259	-4.184	111.0
-4180.487	-300.99503	1	2	300.99503	400.0	1	1	2	0.0	0.0	1	0.178	-0.34	-4.088	-4.184	111.0
-4180.487	-300.99503	1	2	300.99503	400.0	1	1	2	0.0	0.0	1	0.178	-0.341	-4.166	-4.184	111.0
-4180.487	-300.99503	1	2	300.99503	400.0	1	1	2	0.0	0.0	1	0.178	-0.341	-4.173	-4.184	111.0
-4180.487	-300.99503	1	2	300.99503	400.0	1	1	2	0.0	0.0	1	0.178	-0.341	-4.207	-4.184	111.0
-4180.487	-300.99503	1	2	300.99503	400.0	1	1	2	0.0	0.0	1	0.178	-0.341	-4.275	-4.184	111.0
-4180.487	-300.99503	1	2	300.99503	400.0	1	1	2	0.0	0.0	1	0.178	-0.341	-4.186	-4.184	111.0
-4180.487	-300.99503	1	2	300.99503	400.0	1	1	2	0.0	0.0	1	0.178	-0.341	-4.215	-4.184	111.0
-4180.487	-300.99503	1	2	300.99503	400.0	1	1	2	0.0	0.0	1	0.178	-0.341	-4.204	-4.184	111.0
-4180.487	-300.99503	1	2	300.99503	400.0	1	1	2	0.0	0.0	1	0.178	-0.341	-4.169	-4.184	111.0
-4180.487	-300.99503	1	2	300.99503	400.0	1	1	2	0.0	0.0	1	0.178	-0.341	-4.204	-4.184	111.0
-4180.487	-300.99503	1	2	300.99503	400.0	1	1	2	0.0	0.0	1	0.178	-0.341	-4.193	-4.184	111.0
-4180.487	-300.99503	1	2	300.99503	400.0	1	1	2	0.0	0.0	1	0.178	-0.341	-4.149	-4.184	111.0
-4180.487	-300.99503	1	2	300.99503	400.0	1	1	2	0.0	0.0	1	0.178	-0.341	-4.158	-4.184	111.0
-4180.487	-300.99503	1	2	300.99503	400.0	1	1	2	0.0	0.0	1	0.178	-0.341	-4.199	-4.184	111.0
-4180.487	-300.99503	1	2	300.99503	400.0	1	1	2	0.0	0.0	1	0.178	-0.341	-4.159	-4.184	111.0
-4180.487	-300.99503	1	2	300.99503	400.0	1	1	2	0.0	0.0	1	0.178	-0.341	-4.193	-4.184	111.0
-4180.487	-300.99503	1	2	300.99503	400.0	1	1	2	0.0	0.0	1	0.178	-0.34	-4.069	-4.184	111.0
-4180.487	-300.99503	1	2	300.99503	400.0	1	1	2	0.0	0.0	1	0.178	-0.341	-4.316	-4.184	111.0
-4180.487	-300.99503	1	2	300.99503	400.0	1	1	2	0.0	0.0	1	0.178	-0.341	-4.162	-4.184	111.0
-4180.487	-300.99503	1	2	300.99503	400.0	1	1	2	0.0	0.0	1	0.178	-0.341	-4.235	-4.184	111.0
-4180.487	-300.99503	1	2	300.99503	400.0	1	1	2	0.0	0.0	1	0.178	-0.341	-4.29	-4.184	111.0
-4180.487	-300.99503	1	2	300.99503	400.0	1	1	2	0.0	0.0	1	0.178	-0.341	-4.186	-4.184	111.0
-4180.487	-300.99503	1	2	300.99503	400.0	1	1	2	0.0	0.0	1	0.178	-0.341	-4.159	-4.184	111.0
-4180.487	-300.99503	1	2	300.99503	400.0	1	1	2	0.0	0.0	1	0.178	-0.341	-4.138	-4.184	111.0
-4180.487	-300.99503	1	2	300.99503	400.0	1	1	2	0.0	0.0	1	0.178	-0.341	-4.157	-4.184	111.0
-4180.487	-300.99503	1	2	300.99503	400.0	1	1	2	0.0	0.0	1	0.178	-0.341	-4.147	-4.184	111.0
-4180.487	-300.99503	1	2	300.99503	400.0	1	1	2	0.0	0.0	1	0.178	-0.341	-4.173	-4.184	111.0
-4180.487	-300.99503	1	2	300.99503	400.0	1	1	2	0.0	0.0	1	0.178	-0.341	-4.195	-4.184	111.0
-4180.487	-300.99503	1	2	300.99503	400.0	1	1	2	0.0	0.0	1	0.178	-0.341	-4.181	-4.184	111.0
-4180.487	-300.99503	1	2	300.99503	400.0	1	1	2	0.0	0.0	1	0.178	-0.341	-4.224	-4.184	111.0
-4180.487	-300.99503	1	2	300.99503	400.0	1	1	2	0.0	0.0	1	0.178	-0.341	-4.162	-4.184	111.0
-4180.487	-300.99503	1	2	300.99503	400.0	1	1	2	0.0	0.0	1	0.178	-0.341	-4.187	-4.184	111.0
-4180.487	-300.99503	1	2	300.99503	400.0	1	1	2	0.0	0.0	1	0.178	-0.341	-4.207	-4.184	111.0
-4180.487	-300.99503	1	2	300.99503	400.0	1	1	2	0.0	0.0	1	0.178	-0.341	-4.219	-4.184	111.0
-4180.487	-300.99503	1	2	300.99503	400.0	1	1	2	0.0	0.0	1	0.178	-0.341	-4.148	-4.184	111.0
-4180.487	-300.99503	1	2	300.99503	400.0	1	1	2	0.0	0.0	1	0.178	-0.341	-4.197	-4.184	111.0
-4180.487	-300.99503	1	2	300.99503	400.0	1	1	2	0.0	0.0	1	0.178	-0.341	-4.215	-4.184	111.0
-4180.487	-300.99503	1	2	300.99503	400.0	1	1	2	0.0	0.0	1	0.178	-0.341	-4.193	-4.184	111.0
-4180.487	-300.99503	1	2	300.99503	400.0	1	1	2	0.0	0.0	1	0.178	-0.341	-4.185	-4.184	111.0
-4180.487	-300.99503	1	2	300.99503	400.0	1	1	2	0.0	0.0	1	0.178	-0.341	-4.314	-4.184	111.0
-4180.487	-300.99503	1	2	300.99503	400.0	1	1	2	0.0	0.0	1	0.178	-0.341	-4.186	-4.184	111.0
-4180.487	-300.99503	1	2	300.99503	400.0	1	1	2	0.0	0.0	1	0.178	-0.341	-4.157	-4.184	111.0
-4180.487	-300.99503	1	2	300.99503	400.0	1	1	2	0.0	0.0	1	0.178	-0.341	-4.178	-4.184	111.0
-4180.487	-300.99503	1	2	300.99503	400.0	1	1	2	0.0	0.0	1	0.178	-0.341	-4.207	-4.184	111.0
-4180.487	-300.99503	1	2	300.99503	400.0	1	1	2	0.0	0.0	1	0.178	-0.341	-4.15	-4.184	111.0
-4180.487	-300.99503	1	2	300.99503	400.0	1	1	2	0.0	0.0	1	0.178	-0.341	-4.293	-4.184	111.0
-4180.487	-300.99503	1	2	300.99503	400.0	1	1	2	0.0	0.0	1	0.178	-0.341	-4.18	-4.184	111.0
-4180.487	-300.99503	1	2	300.99503	400.0	1	1	2	0.0	0.0	1	0.178	-0.341	-4.173	-4.184	111.0
-4180.487	-300.99503	1	2	300.99503	400.0	1	1	2	0.0	0.0	1	0.178	-0.341	-4.189	-4.184	111.0
-4180.487	-300.99503	1	2	300.99503	400.0	1	1	2	0.0	0.0	1	0.178	-0.341	-4.196	-4.184	111.0
-4180.487	-300.99503	1	2	300.99503	400.0	1	1	2	0.0	0.0	1	0.178	-0.341	-4.188	-4.184	111.0
-4180.487	-300.99503	1	2	300.99503	400.0	1	1	2	0.0	0.0	1	0.178	-0.341	-4.193	-4.184	111.0
-4180.487	-300.99503	1	2	300.99503	400.0	1	1	2	0.0	0.0	1	0.178	-0.341	-4.232	-4.184	111.0
-4180.487	-300.99503	1	2	300.99503	400.0	1	1	2	0.0	0.0	1	0.178	-0.341	-4.185	-4.184	111.0
-4180.487	-300.99503	1	2	300.99503	400.0	1	1	2	0.0	0.0	1	0.178	-0.341	-4.204	-4.184	111.0
-4180.487	-300.99503	1	2	300.99503	400.0	1	1	2	0.0	0.0	1	0.178	-0.341	-4.154	-4.184	111.0
-4180.487	-300.99503	1	2	300.99503	400.0	1	1	2	0.0	0.0	1	0.178	-0.341	-4.166	-4.184	111.0
-4180.487	-300.99503	1	2	300.99503	400.0	1	1	2	0.0	0.0	1	0.178	-0.341	-4.296	-4.184	111.0
0.0	0.0	1	2	300.99503	400.0	1	1	2	0.0	0.0	0	0.178	-0.341	-4.161	-4.184	111.0
0.0	0.0	1	2	300.99503	400.0	1	1	2	0.0	0.0	0	0.178	-0.341	-4.241	-4.184	111.0
0.0	0.0	1	2	300.99503	400.0	1	1	2	0.0	0.0	0	0.178	-0.341	-4.219	-4.184	111.0
0.0	0.0	1	2	300.99503	400.0	1	1	2	0.0	0.0	0	0.178	-0.342	-4.235	-4.184	111.0
0.0	0.0	1	2	300.99503	400.0	1	1	2	0.0	0.0	0	0.178	-0.337	-3.582	-3.613	111.0
0.0	0.0	1	2	300.99503	400.0	1	1	2	0.0	0.0	0	0.178	-0.334	-3.471	-3.358	111.0
0.0	0.0	1	2	300.99503	400.0	1	1	2	0.0	0.0	0	0.178	-0.328	-3.307	-3.358	111.0
0.0	0.0	1	2	300.99503	400.0	1	1	2	0.0	0.0	0	0.178	-0.319	-2.898	-2.9	111.0
0.0	0.0	1	2	300.99503	400.0	1	1	2	0.0	0.0	0	0.178	-0.311	-2.877	-2.9	111.0
0.0	0.0	1	2	300.99503	400.0	1	1	2	0.0	0.0	0	0.179	-0.303	-2.685	-2.695	111.0
0.0	0.0	1	2	300.99503	400.0	1	1	2	0.0	0.0	0	0.179	-0.293	-2.297	-2.327	111.0
0.0	0.0	1	2	300.99503	400.0	1	1	2	0.0	0.0	0	0.179	-0.283	-2.313	-2.327	111.0
0.0	0.0	1	2	300.99503	400.0	1	1	2	0.0	0.0	0	0.179	-0.272	-2.173	-2.162	111.0
0.0	0.0	1	2	300.99503	400.0	1	1	2	0.0	0.0	0	0.179	-0.261	-1.939	-1.867	111.0
0.0	0.0	1	2	300.99503	400.0	1	1	2	0.0	0.0	0	0.179	-0.25	-1.854	-1.867	111.0
0.0	0.0	1	2	300.99503	400.0	1	1	2	0.0	0.0	0	0.179	-0.239	-1.751	-1.735	111.0
0.0	0.0	1	2	300.99503	400.0	1	1	2	0.0	0.0	0	0.179	-0.231	-1.731	-1.735	111.0
0.0	0.0	1	2	300.99503	400.0	1	1	2	0.0	0.0	0	0.179	-0.22	-1.458	-1.498	111.0
0.0	0.0	1	2	300.99503	400.0	1	1	2	0.0	0.0	0	0.179	-0.21	-1.42	-1.392	111.0
0.0	0.0	1	2	300.99503	400.0	1	1	2	0.0	0.0	0	0.179	-0.2	-1.368	-1.392	111.0
0.0	0.0	1	2	300.99503	400.0	1	1	2	0.0	0.0	0	0.179	-0.19	-1.193	-1.202	111.0
0.0	0.0	1	2	300.99503	400.0	1	1	2	0.0	0.0	0	0.179	-0.18	-1.214	-1.117	111.0
0.0	0.0	1	2	300.99503	400.0	1	1	2	0.0	0.0	0	0.179	-0.172	-1.12	-1.117	111.0
0.0	0.0	1	2	300.99503	400.0	1	1	2	0.0	0.0	0	0.179	-0.164	-1.076	-0.964	111.0
0.0	0.0	1	2	300.99503	400.0	1	1	2	0.0	0.0	0	0.18	-0.157	-1.004	-0.964	111.0
0.0	0.0	1	2	300.99503	400.0	1	1	2	0.0	0.0	0	0.18	-0.149	-0.849	-0.833	111.0
0.0	0.0	1	2	300.99503	400.0	1	1	2	0.0	0.0	0	0.18	-0.141	-0.754	-0.774	111.0
0.0	0.0	1	2	300.99503	400.0	1	1	2	0.0	0.0	0	0.18	-0.134	-0.802	-0.774	111.0
0.0	0.0	1	2	300.99503	400.0	1	1	2	0.0	0.0	0	0.18	-0.126	-0.728	-0.668	111.0
0.0	0.0	1	2	300.99503	400.0	1	1	2	0.0	0.0	0	0.18	-0.118	-0.706	-0.621	111.0
0.0	0.0	1	2	300.99503	400.0	1	1	2	0.0	0.0	0	0.18	-0.112	-0.563	-0.621	111.0
0.0	0.0	1	2	300.99503	400.0	1	1	2	0.0	0.0	0	0.18	-0.106	-0.54	-0.536	111.0
0.0	0.0	1	2	300.99503	400.0	1	1	2	0.0	0.0	0	0.18	-0.1	-0.688	-0.536	111.0
0.0	0.0	1	2	300.99503	400.0	1	1	2	0.0	0.0	0	0.18	-0.094	-0.31	-0.498	111.0
0.0	0.0	1	2	300.99503	400.0	1	1	2	0.0	0.0	0	0.18	-0.088	-0.469	-0.43	111.0
0.0	0.0	1	2	300.99503	400.0	1	1	2	0.0	0.0	0	0.18	-0.082	-0.424	-0.43	111.0
0.0	0.0	1	2	300.99503	400.0	1	1	2	0.0	0.0	0	0.18	-0.077	-0.379	-0.371	111.0
0.0	0.0	1	2	300.99503	400.0	1	1	2	0.0	0.0	0	0.18	-0.073	-0.375	-0.371	111.0
0.0	0.0	1	2	300.99503	400.0	1	1	2	0.0	0.0	0	0.181	-0.069	-0.366	-0.345	111.0
0.0	0.0	1	2	300.99503	400.0	1	1	2	0.0	0.0	0	0.181	-0.065	-0.327	-0.297	111.0
0.0	0.0	1	2	300.99503	400.0	1	1	2	0.0	0.0	0	0.181	-0.061	-0.27	-0.297	111.0
0.0	0.0	1	2	300.99503	400.0	1	1	2	0.0	0.0	0	0.181	-0.058	-0.258	-0.276	111.0
0.0	0.0	1	2	300.99503	400.0	1	1	2	0.0	0.0	0	0.181	-0.056	-0.268	-0.238	111.0
0.0	0.0	1	2	300.99503	400.0	1	1	2	0.0	0.0	0	0.181	-0.054	-0.258	-0.238	111.0
0.0	0.0	1	2	300.99503	400.0	1	1	2	0.0	0.0	0	0.181	-0.051	-0.242	-0.221	111.0
0.0	0.0	1	2	300.99503	400.0	1	1	2	0.0	0.0	0	0.181	-0.048	-0.281	-0.191	111.0
0.0	0.0	1	2	300.99503	400.0	1	1	2	0.0	0.0	0	0.181	-0.044	-0.177	-0.191	111.0
0.0	0.0	1	2	300.99503	400.0	1	1	2	0.0	0.0	0	0.181	-0.04	-0.233	-0.177	111.0
0.0	0.0	1	2	300.99503	400.0	1	1	2	0.0	0.0	0	0.181	-0.038	-0.168	-0.177	111.0
0.0	0.0	1	2	300.99503	400.0	1	1	2	0.0	0.0	0	0.181	-0.035	-0.193	-0.153	111.0
0.0	0.0	1	2	300.99503	400.0	1	1	2	0.0	0.0	0	0.181	-0.033	-0.149	-0.142	111.0
0.0	0.0	1	2	300.99503	400.0	1	1	2	0.0	0.0	0	0.181	-0.031	-0.14	-0.142	111.0
0.0	0.0	1	2	300.99503	400.0	1	1	2	0.0	0.0	0	0.181	-0.029	-0.095	-0.122	111.0
0.0	0.0	1	2	300.99503	400.0	1	1	2	0.0	0.0	0	0.182	-0.027	-0.145	-0.122	111.0
0.0	0.0	1	2	300.99503	400.0	1	1	2	0.0	0.0	0	0.182	-0.025	-0.094	-0.106	111.0
0.0	0.0	1	2	300.99503	400.0	1	1	2	0.0	0.0	0	0.182	-0.023	-0.133	-0.098	111.0
0.0	0.0	1	2	300.99503	400.0	1	1	2	0.0	0.0	0	0.182	-0.021	-0.072	-0.098	111.0
0.0	0.0	1	2	300.99503	400.0	1	1	2	0.0	0.0	0	0.182	-0.02	-0.083	-0.084	111.0
0.0	0.0	1	2	300.99503	400.0	1	1	2	0.0	0.0	0	0.182	-0.021	-0.283	-0.078	111.0
0.0	0.0	1	2	300.99503	400.0	1	1	2	0.0	0.0	0	0.182	-0.02	-0.082	-0.078	111.0
0.0	0.0	1	2	300.99503	400.0	1	1	2	0.0	0.0	0	0.182	-0.02	-0.062	-0.067	111.0
0.0	0.0	1	2	300.99503	400.0	1	1	2	0.0	0.0	0	0.182	-0.02	-0.094	-0.067	111.0
0.0	0.0	1	2	300.99503	400.0	1	1	2	0.0	0.0	0	0.182	-0.02	-0.071	-0.063	111.0
0.0	0.0	1	2	300.99503	400.0	1	1	2	0.0	0.0	0	0.182	-0.02	-0.054	-0.054	111.0
0.0	0.0	1	2	300.99503	400.0	1	1	2	0.0	0.0	0	0.182	-0.019	0.204	-0.054	111.0
0.0	0.0	1	2	300.99503	400.0	1	1	2	0.0	0.0	0	0.182	-0.018	-0.066	-0.046	111.0
0.0	0.0	1	2	300.99503	400.0	1	1	2	0.0	0.0	0	0.182	-0.018	-0.077	-0.043	111.0
0.0	0.0	1	2	300.99503	400.0	1	1	2	0.0	0.0	0	0.182	-0.018	-0.057	-0.043	111.0
0.0	0.0	1	2	300.99503	400.0	1	1	2	0.0	0.0	0	0.182	-0.017	-0.005	-0.037	111.0
0.0	0.0	1	2	300.99503	400.0	1	1	2	0.0	0.0	0	0.182	-0.017	-0.012	-0.034	111.0
0.0	0.0	1	2	300.99503	400.0	1	1	2	0.0	0.0	0	0.182	-0.017	-0.03	-0.034	111.0
0.0	0.0	1	2	300.99503	400.0	1	1	2	0.0	0.0	0	0.182	-0.017	-0.038	-0.029	111.0
0.0	0.0	1	2	300.99503	400.0	1	1	2	0.0	0.0	0	0.182	-0.017	-0.091	-0.029	111.0
0.0	0.0	1	2	300.99503	400.0	1	1	2	0.0	0.0	0	0.182	-0.017	-0.036	-0.025	111.0
0.0	0.0	1	2	300.99503	400.0	1	1	2	0.0	0.0	0	0.182	-0.017	-0.037	-0.023	111.0
0.0	0.0	1	2	300.99503	400.0	1	1	2	0.0	0.0	0	0.182	-0.017	-0.024	-0.023	111.0
0.0	0.0	1	2	300.99503	400.0	1	1	2	0.0	0.0	0	0.182	-0.017	-0.049	-0.02	111.0
0.0	0.0	1	2	300.99503	400.0	1	1	2	0.0	0.0	0	0.182	-0.015	0.011	-0.02	111.0
0.0	0.0	1	2	300.99503	400.0	1	1	2	0.0	0.0	0	0.182	-0.015	-0.039	-0.018	111.0
0.0	0.0	1	2	300.99503	400.0	1	1	2	0.0	0.0	0	0.182	-0.015	-0.025	-0.016	111.0
0.0	0.0	1	2	300.99503	400.0	1	1	2	0.0	0.0	0	0.182	-0.014	0.011	-0.016	111.0
0.0	0.0	1	2	300.99503	400.0	1	1	2	0.0	0.0	0	0.182	-0.013	-0.017	-0.013	111.0
0.0	0.0	1	2	300.99503	400.0	1	1	2	0.0	0.0	0	0.182	-0.011	0.012	-0.012	111.0
0.0	0.0	1	2	300.99503	400.0	1	1	2	0.0	0.0	0	0.182	-0.009	0.009	-0.012	111.0
0.0	0.0	1	2	300.99503	400.0	1	1	2	0.0	0.0	0	0.182	-0.008	0.022	-0.01	111.0
0.0	0.0	1	2	300.99503	400.0	1	1	2	0.0	0.0	0	0.182	-0.006	0.019	-0.01	111.0
0.0	0.0	1	2	300.99503	400.0	1	1	2	0.0	0.0	0	0.182	-0.004	0.017	-0.01	111.0
0.0	0.0	1	2	300.99503	400.0	1	1	2	0.0	0.0	0	0.182	-0.004	-0.07	-0.008	111.0
0.0	0.0	1	2	300.99503	400.0	1	1	2	0.0	0.0	0	0.182	-0.003	0.202	-0.008	111.0
0.0	0.0	1	2	300.99503	400.0	1	1	2	0.0	0.0	0	0.182	-0.001	0.019	-0.007	111.0
0.0	0.0	1	2	300.99503	400.0	1	1	2	0.0	0.0	0	0.182	0.0	0.035	-0.006	111.0
0.0	0.0	1	2	300.99503	400.0	1	1	2	0.0	0.0	0	0.182	0.0	0.003	-0.006	111.0
0.0	0.0	1	2	300.99503	400.0	1	1	2	0.0	0.0	0	0.182	0.0	0.005	-0.005	111.0
0.0	0.0	1	2	300.99503	400.0	1	1	2	0.0	0.0	0	0.182	-0.001	-0.144	-0.005	111.0
0.0	0.0	1	2	300.99503	400.0	1	1	2	0.0	0.0	0	0.182	-0.001	-0.02	-0.005	111.0
0.0	0.0	1	2	300.99503	400.0	1	1	2	0.0	0.0	0	0.182	0.0	0.0	-0.004	111.0
0.0	0.0	1	2	300.99503	400.0	1	1	2	0.0	0.0	0	0.182	-0.001	-0.017	-0.004	111.0
0.0	0.0	1	2	300.99503	400.0	1	1	2	0.0	0.0	0	0.182	-0.001	-0.035	-0.003	111.0
0.0	0.0	1	2	300.99503	400.0	1	1	2	0.0	0.0	0	0.182	-0.001	-0.019	-0.003	111.0
0.0	0.0	1	2	300.99503	400.0	1	1	2	0.0	0.0	0	0.182	0.0	-0.008	-0.003	111.0
0.0	0.0	1	2	300.99503	400.0	1	1	2	0.0	0.0	0	0.182	0.0	0.085	-0.002	111.0
0.0	0.0	1	2	300.99503	400.0	1	1	2	0.0	0.0	0	0.182	0.0	0.035	-0.002	111.0
0.0	0.0	1	2	300.99503	400.0	1	1	2	0.0	0.0	0	0.182	-0.001	-0.067	-0.002	111.0
0.0	0.0	1	2	300.99503	400.0	1	1	2	0.0	0.0	0	0.182	0.0	0.021	-0.001	111.0
0.0	0.0	1	2	300.99503	400.0	1	1	2	0.0	0.0	0	0.182	0.0	-0.01	-0.001	111.0
0.0	0.0	1	2	300.99503	400.0	1	1	2	0.0	0.0	0	0.182	0.0	0.028	-0.001	111.0
0.0	0.0	1	2	300.99503	400.0	1	1	2	0.0	0.0	0	0.182	0.0	0.0	-0.001	111.0
0.0	0.0	1	2	300.99503	400.0	1	1	2	0.0	0.0	0	0.182	-0.001	-0.014	-0.001	111.0
0.0	0.0	1	2	300.99503	400.0	1	1	2	0.0	0.0	0	0.182	-0.001	-0.018	-0.001	111.0
0.0	0.0	1	2	300.99503	400.0	1	1	2	0.0	0.0	0	0.182	-0.001	-0.022	-0.001	111.0
0.0	0.0	1	2	300.99503	400.0	1	1	2	0.0	0.0	0	0.182	0.0	0.029	0.0	111.0
0.0	0.0	1	2	300.99503	400.0	1	1	2	0.0	0.0	0	0.182	0.0	0.102	0.0	111.0
0.0	0.0	1	2	300.99503	400.0	1	1	2	0.0	0.0	0	0.182	0.0	0.152	0.0	111.0
0.0	0.0	1	2	300.99503	400.0	1	1	2	0.0	0.0	0	0.182	-0.001	-0.174	0.0	111.0
0.0	0.0	1	2	300.99503	400.0	1	1	2	0.0	0.0	0	0.182	-0.001	-0.028	0.0	111.0
0.0	0.0	1	2	300.99503	400.0	1	1	2	0.0	0.0	0	0.182	0.0	0.02	0.0	111.0
0.0	0.0	1	2	300.99503	400.0	1	1	2	0.0	0.0	0	0.182	-0.001	-0.012	0.0	111.0
0.0	0.0	1	2	300.99503	400.0	1	1	2	0.0	0.0	0	0.182	0.0	0.01	0.0	111.0
0.0	0.0	1	2	300.99503	400.0	1	1	2	0.0	0.0	0	0.182	0.0	-0.002	0.0	111.0
0.0	0.0	1	2	300.99503	400.0	1	1	2	0.0	0.0	0	0.182	-0.001	-0.043	0.0	111.0
0.0	0.0	1	2	300.99503	400.0	1	1	2	0.0	0.0	0	0.182	0.0	0.001	0.0	111.0
0.0	0.0	1	2	300.99503	400.0	1	1	2	0.0	0.0	0	0.182	0.0	-0.006	0.0	111.0
0.0	0.0	1	2	300.99503	400.0	1	1	2	0.0	0.0	0	0.182	-0.001	-0.021	0.0	111.0
0.0	0.0	1	2	300.99503	400.0	1	1	2	0.0	0.0	0	0.182	0.0	0.001	0.0	111.0
0.0	0.0	1	2	300.99503	400.0	1	1	2	0.0	0.0	0	0.182	0.0	0.0	0.0	111.0
0.0	0.0	1	2	300.99503	400.0	1	1	2	0.0	0.0	0	0.182	-0.001	-0.037	0.0	111.0
0.0	0.0	1	2	300.99503	400.0	1	1	2	0.0	0.0	0	0.182	0.0	-0.004	0.0	111.0
0.0	0.0	1	2	300.99503	400.0	1	1	2	0.0	0.0	0	0.182	0.0	-0.002	0.0	111.0
0.0	0.0	1	2	300.99503	400.0	1	1	2	0.0	0.0	0	0.182	0.0	0.03	0.0	111.0
0.0	0.0	1	2	300.99503	400.0	1	1	2	0.0	0.0	0	0.182	0.0	0.012	0.0	111.0
0.0	0.0	1	2	300.99503	400.0	1	1	2	0.0	0.0	0	0.182	-0.001	-0.017	0.0	111.0
0.0	0.0	1	2	300.99503	400.0	1	1	2	0.0	0.0	0	0.182	-0.001	-0.027	0.0	111.0
0.0	0.0	1	2	300.99503	400.0	1	1	2	0.0	0.0	0	0.182	0.0	0.006	0.0	111.0
0.0	0.0	1	2	300.99503	400.0	1	1	2	0.0	0.0	0	0.182	0.0	0.005	0.0	111.0
0.0	0.0	1	2	300.99503	400.0	1	1	2	0.0	0.0	0	0.182	0.0	0.005	0.0	111.0
0.0	0.0	1	2	300.99503	400.0	1	1	2	0.0	0.0	0	0.182	-0.001	-0.056	0.0	111.0
0.0	0.0	1	2	300.99503	400.0	1	1	2	0.0	0.0	0	0.182	0.0	0.067	0.0	111.0
0.0	0.0	1	2	300.99503	400.0	1	1	2	0.0	0.0	0	0.182	0.0	0.001	0.0	111.0
0.0	0.0	1	2	300.99503	400.0	1	1	2	0.0	0.0	0	0.182	0.0	0.022	0.0	111.0
0.0	0.0	1	2	300.99503	400.0	1	1	2	0.0	0.0	0	0.182	0.0	-0.01	0.0	111.0
0.0	0.0	1	2	300.99503	400.0	1	1	2	0.0	0.0	0	0.182	0.0	0.027	0.0	111.0
0.0	0.0	1	2	300.99503	400.0	1	1	2	0.0	0.0	0	0.182	0.0	0.0	0.0	111.0
0.0	0.0	1	2	300.99503	400.0	1	1	2	0.0	0.0	0	0.182	-0.001	-0.023	0.0	111.0
0.0	0.0	1	2	300.99503	400.0	1	1	2	0.0	0.0	0	0.182	0.0	0.026	0.0	111.0
0.0	0.0	1	2	300.99503	400.0	1	1	2	0.0	0.0	0	0.182	0.0	0.002	0.0	111.0
0.0	0.0	1	2	300.99503	400.0	1	1	2	0.0	0.0	0	0.182	-0.001	-0.012	0.0	111.0
0.0	0.0	1	2	300.99503	400.0	1	1	2	0.0	0.0	0	0.182	0.0	0.082	0.0	111.0
0.0	0.0	1	2	300.99503	400.0	1	1	2	0.0	0.0	0	0.182	-0.001	-0.067	0.0	111.0
0.0	0.0	1	2	300.99503	400.0	1	1	2	0.0	0.0	0	0.182	0.0	-0.011	0.0	111.0
0.0	0.0	1	2	300.99503	400.0	1	1	2	0.0	0.0	0	0.182	0.0	0.006	0.0	111.0
0.0	0.0	1	2	300.99503	400.0	1	1	2	0.0	0.0	0	0.182	0.0	0.019	0.0	111.0
0.0	0.0	1	2	300.99503	400.0	1	1	2	0.0	0.0	0	0.182	-0.001	-0.031	0.0	111.0
0.0	0.0	1	2	300.99503	400.0	1	1	2	0.0	0.0	0	0.182	0.0	-0.007	0.0	111.0
0.0	0.0	1	2	300.99503	400.0	1	1	2	0.0	0.0	0	0.182	0.0	0.027	0.0	111.0
0.0	0.0	1	2	300.99503	400.0	1	1	2	0.0	0.0	0	0.182	0.0	-0.01	0.0	111.0
0.0	0.0	1	2	300.99503	400.0	1	1	2	0.0	0.0	0	0.182	0.0	0.014	0.0	111.0
0.0	0.0	1	2	300.99503	400.0	1	1	2	0.0	0.0	0	0.182	0.0	0.018	0.0	111.0
0.0	0.0	1	2	300.99503	400.0	1	1	2	0.0	0.0	0	0.182	0.0	0.033	0.0	111.0
0.0	0.0	1	2	300.99503	400.0	1	1	2	0.0	0.0	0	0.182	0.0	0.011	0.0	111.0
0.0	0.0	1	2	300.99503	400.0	1	1	2	0.0	0.0	0	0.182	0.0	0.013	0.0	111.0
0.0	0.0	1	2	300.99503	400.0	1	1	2	0.0	0.0	0	0.182	0.0	0.01	0.0	111.0
0.0	0.0	1	2	300.99503	400.0	1	1	2	0.0	0.0	0	0.182	0.0	0.016	0.0	111.0
0.0	0.0	1	2	300.99503	400.0	1	1	2	0.0	0.0	0	0.182	-0.001	-0.061	0.0	111.0
0.0	0.0	1	2	300.99503	400.0	1	1	2	0.0	0.0	0	0.182	0.0	0.043	0.0	111.0
0.0	0.0	1	2	300.99503	400.0	1	1	2	0.0	0.0	0	0.182	0.0	-0.004	0.0	111.0
0.0	0.0	1	2	300.99503	400.0	1	1	2	0.0	0.0	0	0.182	0.0	0.024	0.0	111.0
0.0	0.0	1	2	300.99503	400.0	1	1	2	0.0	0.0	0	0.182	-0.001	-0.021	0.0	111.0
0.0	0.0	1	2	300.99503	400.0	1	1	2	0.0	0.0	0	0.182	0.0	0.016	0.0	111.0
0.0	0.0	1	2	300.99503	400.0	1	1	2	0.0	0.0	0	0.182	0.0	0.017	0.0	111.0
0.0	0.0	1	2	300.99503	400.0	1	1	2	0.0	0.0	0	0.182	0.0	0.131	0.0	111.0
0.0	0.0	1	2	300.99503	400.0	1	1	2	0.0	0.0	0	0.182	0.0	0.004	0.0	111.0
0.0	0.0	1	2	300.99503	400.0	1	1	2	0.0	0.0	0	0.182	0.0	0.019	0.0	111.0
0.0	0.0	1	2	300.99503	400.0	1	1	2	0.0	0.0	0	0.182	-0.001	-0.028	0.0	111.0
0.0	0.0	1	2	300.99503	400.0	1	1	2	0.0	0.0	0	0.182	-0.001	-0.04	0.0	111.0
0.0	0.0	1	2	300.99503	400.0	1	1	2	0.0	0.0	0	0.182	-0.001	-0.138	0.0	111.0
0.0	0.0	1	2	300.99503	400.0	1	1	2	0.0	0.0	0	0.182	-0.001	-0.025	0.0	111.0
0.0	0.0	1	2	300.99503	400.0	1	1	2	0.0	0.0	0	0.182	0.0	0.022	0.0	111.0
0.0	0.0	1	2	300.99503	400.0	1	1	2	0.0	0.0	0	0.182	0.0	0.026	0.0	111.0
0.0	0.0	1	2	300.99503	400.0	1	1	2	0.0	0.0	0	0.182	0.0	0.041	0.0	111.0
0.0	0.0	1	2	300.99503	400.0	1	1	2	0.0	0.0	0	0.182	0.0	0.007	0.0	111.0
0.0	0.0	1	2	300.99503	400.0	1	1	2	0.0	0.0	0	0.182	0.0	0.009	0.0	111.0
0.0	0.0	1	2	300.99503	400.0	1	1	2	0.0	0.0	0	0.182	-0.001	-0.052	0.0	111.0
0.0	0.0	1	2	300.99503	400.0	1	1	2	0.0	0.0	0	0.182	0.0	0.026	0.0	111.0
0.0	0.0	1	2	300.99503	400.0	1	1	2	0.0	0.0	0	0.182	0.0	0.039	0.0	111.0
0.0	0.0	1	2	300.99503	400.0	1	1	2	0.0	0.0	0	0.182	0.0	-0.004	0.0	111.0
0.0	0.0	1	2	300.99503	400.0	1	1	2	0.0	0.0	0	0.182	-0.001	-0.017	0.0	111.0
0.0	0.0	1	2	300.99503	400.0	1	1	2	0.0	0.0	0	0.182	0.0	0.012	0.0	111.0
0.0	0.0	1	2	300.99503	400.0	1	1	2	0.0	0.0	0	0.182	0.0	0.023	0.0	111.0
0.0	0.0	1	2	300.99503	400.0	1	1	2	0.0	0.0	0	0.182	0.0	0.035	0.0	111.0
0.0	0.0	1	2	300.99503	400.0	1	1	2	0.0	0.0	0	0.182	0.0	0.062	0.0	111.0
0.0	0.0	1	2	300.99503	400.0	1	1	2	0.0	0.0	0	0.182	-0.001	-0.017	0.0	111.0
0.0	0.0	1	2	300.99503	400.0	1	1	2	0.0	0.0	0	0.182	-0.001	-0.031	0.0	111.0
0.0	0.0	1	2	300.99503	400.0	1	1	2	0.0	0.0	0	0.182	0.0	0.017	0.0	111.0
0.0	0.0	1	2	300.99503	400.0	1	1	2	0.0	0.0	0	0.182	0.0	-0.011	0.0	111.0
0.0	0.0	1	2	300.99503	400.0	1	1	2	0.0	0.0	0	0.182	0.0	0.002	0.0	111.0
0.0	0.0	1	2	300.99503	400.0	1	1	2	0.0	0.0	0	0.182	0.0	0.0	0.0	111.0
0.0	0.0	1	2	300.99503	400.0	1	1	2	0.0	0.0	0	0.182	0.0	0.038	0.0	111.0
0.0	0.0	1	2	300.99503	400.0	1	1	2	0.0	0.0	0	0.182	-0.001	-0.02	0.0	111.0
0.0	0.0	1	2	300.99503	400.0	1	1	2	0.0	0.0	0	0.182	0.0	0.016	0.0	111.0
0.0	0.0	1	2	300.99503	400.0	1	1	2	0.0	0.0	0	0.182	0.0	-0.002	0.0	111.0
0.0	0.0	1	2	300.99503	400.0	1	1	2	0.0	0.0	0	0.182	0.0	0.023	0.0	111.0
0.0	0.0	1	2	300.99503	400.0	1	1	2	0.0	0.0	0	0.182	0.0	-0.003	0.0	111.0
0.0	0.0	1	2	300.99503	400.0	1	1	2	0.0	0.0	0	0.182	0.0	0.01	0.0	111.0
0.0	0.0	1	2	300.99503	400.0	1	1	2	0.0	0.0	0	0.182	-0.001	-0.012	0.0	111.0
0.0	0.0	1	2	300.99503	400.0	1	1	2	0.0	0.0	0	0.182	0.0	0.011	0.0	111.0
0.0	0.0	1	2	300.99503	400.0	1	1	2	0.0	0.0	0	0.182	0.0	0.013	0.0	111.0
0.0	0.0	1	2	300.99503	400.0	1	1	2	0.0	0.0	0	0.182	-0.001	-0.012	0.0	111.0
0.0	0.0	1	2	300.99503	400.0	1	1	2	0.0	0.0	0	0.182	0.0	0.005	0.0	111.0
0.0	0.0	1	2	300.99503	400.0	1	1	2	0.0	0.0	0	0.182	-0.001	-0.054	0.0	111.0
0.0	0.0	1	2	300.99503	400.0	1	1	2	0.0	0.0	0	0.182	0.0	0.008	0.0	111.0
0.0	0.0	1	2	300.99503	400.0	1	1	2	0.0	0.0	0	0.182	0.0	0.004	0.0	111.0
0.0	0.0	1	2	300.99503	400.0	1	1	2	0.0	0.0	0	0.182	0.0	0.018	0.0	111.0
0.0	0.0	1	2	300.99503	400.0	1	1	2	0.0	0.0	0	0.182	0.0	0.0	0.0	111.0
0.0	0.0	1	2	300.99503	400.0	1	1	2	0.0	0.0	0	0.182	-0.001	-0.023	0.0	111.0
0.0	0.0	1	2	300.99503	400.0	1	1	2	0.0	0.0	0	0.182	0.0	0.002	0.0	111.0
0.0	0.0	1	2	300.99503	400.0	1	1	2	0.0	0.0	0	0.182	0.0	-0.004	0.0	111.0
0.0	0.0	1	2	300.99503	400.0	1	1	2	0.0	0.0	0	0.182	0.0	-0.009	0.0	111.0
0.0	0.0	1	2	300.99503	400.0	1	1	2	0.0	0.0	0	0.182	0.0	0.018	0.0	111.0
0.0	0.0	1	2	300.99503	400.0	1	1	2	0.0	0.0	0	0.182	0.0	0.011	0.0	111.0
0.0	0.0	1	2	300.99503	400.0	1	1	2	0.0	0.0	0	0.182	0.0	0.01	0.0	111.0
0.0	0.0	1	2	300.99503	400.0	1	1	2	0.0	0.0	0	0.182	-0.001	-0.018	0.0	111.0
0.0	0.0	1	2	300.99503	400.0	1	1	2	0.0	0.0	0	0.182	0.0	0.08	0.0	111.0
0.0	0.0	1	2	300.99503	400.0	1	1	2	0.0	0.0	0	0.182	-0.001	-0.019	0.0	111.0
0.0	0.0	1	2	300.99503	400.0	1	1	2	0.0	0.0	0	0.182	0.0	0.0	0.0	111.0
0.0	0.0	1	2	300.99503	400.0	1	1	2	0.0	0.0	0	0.182	-0.001	-0.06	0.0	111.0
0.0	0.0	1	2	300.99503	400.0	1	1	2	0.0	0.0	0	0.182	0.0	0.0	0.0	111.0
0.0	0.0	1	2	300.99503	400.0	1	1	2	0.0	0.0	0	0.182	-0.001	-0.014	0.0	111.0
0.0	0.0	1	2	300.99503	400.0	1	1	2	0.0	0.0	0	0.182	0.0	0.01	0.0	111.0
0.0	0.0	1	2	300.99503	400.0	1	1	2	0.0	0.0	0	0.182	-0.001	-0.013	0.0	111.0
0.0	0.0	1	2	300.99503	400.0	1	1	2	0.0	0.0	0	0.182	-0.001	-0.036	0.0	111.0
0.0	0.0	1	2	300.99503	400.0	1	1	2	0.0	0.0	0	0.182	0.0	-0.009	0.0	111.0
0.0	0.0	1	2	300.99503	400.0	1	1	2	0.0	0.0	0	0.182	0.0	0.012	0.0	111.0
0.0	0.0	1	2	300.99503	400.0	1	1	2	0.0	0.0	0	0.182	0.0	-0.002	0.0	111.0
0.0	0.0	1	2	300.99503	400.0	1	1	2	0.0	0.0	0	0.182	0.0	0.033	0.0	111.0
0.0	0.0	1	2	300.99503	400.0	1	1	2	0.0	0.0	0	0.182	0.0	0.08	0.0	111.0
0.0	0.0	1	2	300.99503	400.0	1	1	2	0.0	0.0	0	0.182	0.0	0.001	0.0	111.0
0.0	0.0	1	2	300.99503	400.0	1	1	2	0.0	0.0	0	0.182	0.0	0.021	0.0	111.0
0.0	0.0	1	2	300.99503	400.0	1	1	2	0.0	0.0	0	0.182	0.0	0.005	0.0	111.0
0.0	0.0	1	2	300.99503	400.0	1	1	2	0.0	0.0	0	0.182	-0.001	-0.036	0.0	111.0
0.0	0.0	1	2	300.99503	400.0	1	1	2	0.0	0.0	0	0.182	0.0	-0.002	0.0	111.0
0.0	0.0	1	2	300.99503	400.0	1	1	2	0.0	0.0	0	0.182	0.0	0.236	0.0	111.0
0.0	0.0	1	2	300.99503	400.0	1	1	2	0.0	0.0	0	0.182	0.0	0.046	0.0	111.0
0.0	0.0	1	2	300.99503	400.0	1	1	2	0.0	0.0	0	0.182	0.0	0.011	0.0	111.0
0.0	0.0	1	2	300.99503	400.0	1	1	2	0.0	0.0	0	0.182	0.0	0.008	0.0	111.0
0.0	0.0	1	2	300.99503	400.0	1	1	2	0.0	0.0	0	0.182	0.0	0.0	0.0	111.0
0.0	0.0	1	2	300.99503	400.0	1	1	2	0.0	0.0	0	0.182	0.0	-0.007	0.0	111.0
0.0	0.0	1	2	300.99503	400.0	1	1	2	0.0	0.0	0	0.182	0.0	0.016	0.0	111.0
0.0	0.0	1	2	300.99503	400.0	1	1	2	0.0	0.0	0	0.182	0.0	0.022	0.0	111.0
0.0	0.0	1	2	300.99503	400.0	1	1	2	0.0	0.0	0	0.182	-0.001	-0.025	0.0	111.0
0.0	0.0	1	2	300.99503	400.0	1	1	2	0.0	0.0	0	0.182	-0.001	-0.015	0.0	111.0
0.0	0.0	1	2	300.99503	400.0	1	1	2	0.0	0.0	0	0.182	0.0	-0.01	0.0	111.0
0.0	0.0	1	2	300.99503	400.0	1	1	2	0.0	0.0	0	0.182	0.0	-0.007	0.0	111.0
0.0	0.0	1	2	300.99503	400.0	1	1	2	0.0	0.0	0	0.182	0.0	0.03	0.0	111.0
0.0	0.0	1	2	300.99503	400.0	1	1	2	0.0	0.0	0	0.182	-0.001	-0.028	0.0	111.0
0.0	0.0	1	2	300.99503	400.0	1	1	2	0.0	0.0	0	0.182	0.0	-0.01	0.0	111.0
0.0	0.0	1	2	300.99503	400.0	1	1	2	0.0	0.0	0	0.182	0.0	0.023	0.0	111.0
0.0	0.0	1	2	300.99503	400.0	1	1	2	0.0	0.0	0	0.182	0.0	0.02	0.0	111.0
0.0	0.0	1	2	300.99503	400.0	1	1	2	0.0	0.0	0	0.182	-0.001	-0.056	0.0	111.0
0.0	0.0	1	2	300.99503	400.0	1	1	2	0.0	0.0	0	0.182	-0.001	-0.019	0.0	111.0
-2805.4175	-201.99005	1	3	201.99005	400.0	0	1	2	0.0	0.0	1	0.182	-0.001	-0.032	0.0	111.0
-2805.4175	-201.99005	1	3	201.99005	400.0	0	1	2	0.0	0.0	1	0.182	-0.001	-0.02	0.0	111.0
-2805.4175	-201.99005	1	3	201.99005	400.0	0	1	2	0.0	0.0	1	0.182	0.0	0.053	0.0	111.0
-2805.4175	-201.99005	1	3	201.99005	400.0	0	1	2	0.0	0.0	1	0.182	-0.001	-0.187	-0.197	111.0
-2805.4175	-201.99005	1	3	201.99005	400.0	0	1	2	0.0	0.0	1	0.182	-0.001	-0.208	-0.197	111.0
-2805.4175	-201.99005	1	3	201.99005	400.0	0	1	2	0.0	0.0	1	0.182	-0.003	-0.344	-0.382	111.0
-2805.4175	-201.99005	1	3	201.99005	400.0	0	1	2	0.0	0.0	1	0.182	-0.007	-0.699	-0.713	111.0
-2805.4175	-201.99005	1	3	201.99005	400.0	0	1	2	0.0	0.0	1	0.182	-0.011	-0.708	-0.713	111.0
-2805.4175	-201.99005	1	3	201.99005	400.0	0	1	2	0.0	0.0	1	0.182	-0.017	-0.874	-0.861	111.0
-2805.4175	-201.99005	1	3	201.99005	400.0	0	1	2	0.0	0.0	1	0.182	-0.024	-1.085	-1.126	111.0
-2805.4175	-201.99005	1	3	201.99005	400.0	0	1	2	0.0	0.0	1	0.182	-0.03	-1.134	-1.126	111.0
-2805.4175	-201.99005	1	3	201.99005	400.0	0	1	2	0.0	0.0	1	0.182	-0.038	-1.321	-1.356	111.0
-2805.4175	-201.99005	1	3	201.99005	400.0	0	1	2	0.0	0.0	1	0.182	-0.046	-1.487	-1.459	111.0
-2805.4175	-201.99005	1	3	201.99005	400.0	0	1	2	0.0	0.0	1	0.182	-0.053	-1.449	-1.459	111.0
-2805.4175	-201.99005	1	3	201.99005	400.0	0	1	2	0.0	0.0	1	0.181	-0.061	-1.691	-1.642	111.0
-2805.4175	-201.99005	1	3	201.99005	400.0	0	1	2	0.0	0.0	1	0.181	-0.067	-1.691	-1.642	111.0
-2805.4175	-201.99005	1	3	201.99005	400.0	0	1	2	0.0	0.0	1	0.181	-0.075	-1.741	-1.725	111.0
-2805.4175	-201.99005	1	3	201.99005	400.0	0	1	2	0.0	0.0	1	0.181	-0.083	-1.836	-1.873	111.0
-2805.4175	-201.99005	1	3	201.99005	400.0	0	1	2	0.0	0.0	1	0.181	-0.089	-1.904	-1.873	111.0
-2805.4175	-201.99005	1	3	201.99005	400.0	0	1	2	0.0	0.0	1	0.181	-0.095	-1.939	-1.938	111.0
-2805.4175	-201.99005	1	3	201.99005	400.0	0	1	2	0.0	0.0	1	0.181	-0.103	-2.017	-2.057	111.0
-2805.4175	-201.99005	1	3	201.99005	400.0	0	1	2	0.0	0.0	1	0.181	-0.11	-2.204	-2.057	111.0
-2805.4175	-201.99005	1	3	201.99005	400.0	0	1	2	0.0	0.0	1	0.181	-0.117	-2.213	-2.159	111.0
-2805.4175	-201.99005	1	3	201.99005	400.0	0	1	2	0.0	0.0	1	0.181	-0.123	-2.068	-2.159	111.0
-2805.4175	-201.99005	1	3	201.99005	400.0	0	1	2	0.0	0.0	1	0.181	-0.129	-2.225	-2.205	111.0
-2805.4175	-201.99005	1	3	201.99005	400.0	0	1	2	0.0	0.0	1	0.181	-0.135	-2.3	-2.287	111.0
-2805.4175	-201.99005	1	3	201.99005	400.0	0	1	2	0.0	0.0	1	0.181	-0.141	-2.334	-2.287	111.0
-2805.4175	-201.99005	1	3	201.99005	400.0	0	1	2	0.0	0.0	1	0.18	-0.145	-2.311	-2.324	111.0
-2805.4175	-201.99005	1	3	201.99005	400.0	0	1	2	0.0	0.0	1	0.18	-0.149	-2.298	-2.324	111.0
-2805.4175	-201.99005	1	3	201.99005	400.0	0	1	2	0.0	0.0	1	0.18	-0.153	-2.422	-2.39	111.0
-2805.4175	-201.99005	1	3	201.99005	400.0	0	1	2	0.0	0.0	1	0.18	-0.158	-2.41	-2.42	111.0
-2805.4175	-201.99005	1	3	201.99005	400.0	0	1	2	0.0	0.0	1	0.18	-0.162	-2.402	-2.42	111.0
-2805.4175	-201.99005	1	3	201.99005	400.0	0	1	2	0.0	0.0	1	0.18	-0.166	-2.512	-2.472	111.0
-2805.4175	-201.99005	1	3	201.99005	400.0	0	1	2	0.0	0.0	1	0.18	-0.17	-2.454	-2.496	111.0
-2805.4175	-201.99005	1	3	201.99005	400.0	0	1	2	0.0	0.0	1	0.18	-0.174	-2.521	-2.496	111.0
-2805.4175	-201.99005	1	3	201.99005	400.0	0	1	2	0.0	0.0	1	0.18	-0.177	-2.562	-2.539	111.0
-2805.4175	-201.99005	1	3	201.99005	400.0	0	1	2	0.0	0.0	1	0.18	-0.181	-2.546	-2.539	111.0
-2805.4175	-201.99005	1	3	201.99005	400.0	0	1	2	0.0	0.0	1	0.18	-0.183	-2.589	-2.558	111.0
-2805.4175	-201.99005	1	3	201.99005	400.0	0	1	2	0.0	0.0	1	0.18	-0.185	-2.607	-2.592	111.0
-2805.4175	-201.99005	1	3	201.99005	400.0	0	1	2	0.0	0.0	1	0.18	-0.187	-2.626	-2.592	111.0
-2805.4175	-201.99005	1	3	201.99005	400.0	0	1	2	0.0	0.0	1	0.18	-0.189	-2.581	-2.607	111.0
-2805.4175	-201.99005	1	3	201.99005	400.0	0	1	2	0.0	0.0	1	0.18	-0.191	-2.574	-2.634	111.0
-2805.4175	-201.99005	1	3	201.99005	400.0	0	1	2	0.0	0.0	1	0.18	-0.193	-2.659	-2.634	111.0
-2805.4175	-201.99005	1	3	201.99005	400.0	0	1	2	0.0	0.0	1	0.18	-0.197	-2.703	-2.658	111.0
-2805.4175	-201.99005	1	3	201.99005	400.0	0	1	2	0.0	0.0	1	0.179	-0.2	-2.589	-2.658	111.0
-2805.4175	-201.99005	1	3	201.99005	400.0	0	1	2	0.0	0.0	1	0.179	-0.202	-2.657	-2.668	111.0
-2805.4175	-201.99005	1	3	201.99005	400.0	0	1	2	0.0	0.0	1	0.179	-0.204	-2.719	-2.687	111.0
-2805.4175	-201.99005	1	3	201.99005	400.0	0	1	2	0.0	0.0	1	0.179	-0.206	-2.689	-2.687	111.0
-2805.4175	-201.99005	1	3	201.99005	400.0	0	1	2	0.0	0.0	1	0.179	-0.207	-2.662	-2.704	111.0
-2805.4175	-201.99005	1	3	201.99005	400.0	0	1	2	0.0	0.0	1	0.179	-0.208	-2.643	-2.711	111.0
-2805.4175	-201.99005	1	3	201.99005	400.0	0	1	2	0.0	0.0	1	0.179	-0.21	-2.73	-2.711	111.0
-2805.4175	-201.99005	1	3	201.99005	400.0	0	1	2	0.0	0.0	1	0.179	-0.212	-2.802	-2.724	111.0
-2805.4175	-201.99005	1	3	201.99005	400.0	0	1	2	0.0	0.0	1	0.179	-0.214	-2.745	-2.73	111.0
-2805.4175	-201.99005	1	3	201.99005	400.0	0	1	2	0.0	0.0	1	0.179	-0.216	-2.731	-2.73	111.0
-2805.4175	-201.99005	1	3	201.99005	400.0	0	1	2	0.0	0.0	1	0.179	-0.218	-2.769	-2.741	111.0
-2805.4175	-201.99005	1	3	201.99005	400.0	0	1	2	0.0	0.0	1	0.179	-0.22	-2.777	-2.741	111.0
-2805.4175	-201.99005	1	3	201.99005	400.0	0	1	2	0.0	0.0	1	0.179	-0.221	-2.728	-2.745	111.0
-2805.4175	-201.99005	1	3	201.99005	400.0	0	1	2	0.0	0.0	1	0.179	-0.221	-2.749	-2.754	111.0
-2805.4175	-201.99005	1	3	201.99005	400.0	1	1	2	0.0	0.0	1	0.179	-0.221	-2.704	-2.754	111.0
-2805.4175	-201.99005	1	3	201.99005	400.0	1	1	2	0.0	0.0	1	0.179	-0.221	-2.703	-2.761	111.0
-2805.4175	-201.99005	1	3	201.99005	400.0	1	1	2	0.0	0.0	1	0.179	-0.221	-2.76	-2.761	111.0
-2805.4175	-201.99005	1	3	201.99005	400.0	1	1	2	0.0	0.0	1	0.179	-0.221	-2.735	-2.764	111.0
-2805.4175	-201.99005	1	3	201.99005	400.0	1	1	2	0.0	0.0	1	0.179	-0.221	-2.799	-2.77	111.0
-2805.4175	-201.99005	1	3	201.99005	400.0	1	1	2	0.0	0.0	1	0.179	-0.221	-2.754	-2.77	111.0
-2805.4175	-201.99005	1	3	201.99005	400.0	1	1	2	0.0	0.0	1	0.179	-0.221	-2.725	-2.773	111.0
-2805.4175	-201.99005	1	3	201.99005	400.0	1	1	2	0.0	0.0	1	0.179	-0.221	-2.78	-2.775	111.0
-2805.4175	-201.99005	1	3	201.99005	400.0	1	1	2	0.0	0.0	1	0.179	-0.221	-2.812	-2.775	111.0
-2805.4175	-201.99005	1	3	201.99005	400.0	1	1	2	0.0	0.0	1	0.179	-0.221	-2.801	-2.78	111.0
-2805.4175	-201.99005	1	3	201.99005	400.0	1	1	2	0.0	0.0	1	0.179	-0.221	-2.818	-2.78	111.0
-2805.4175	-201.99005	1	3	201.99005	400.0	1	1	2	0.0	0.0	1	0.179	-0.221	-2.844	-2.782	111.0
-2805.4175	-201.99005	1	3	201.99005	400.0	1	1	2	0.0	0.0	1	0.179	-0.221	-2.829	-2.785	111.0
-2805.4175	-201.99005	1	3	201.99005	400.0	1	1	2	0.0	0.0	1	0.179	-0.221	-2.796	-2.785	111.0
-2805.4175	-201.99005	1	3	201.99005	400.0	1	1	2	0.0	0.0	1	0.179	-0.221	-2.736	-2.788	111.0
-2805.4175	-201.99005	1	3	201.99005	400.0	1	1	2	0.0	0.0	1	0.179	-0.221	-2.772	-2.79	111.0
-2805.4175	-201.99005	1	3	201.99005	400.0	1	1	2	0.0	0.0	1	0.179	-0.221	-2.759	-2.79	111.0
-2805.4175	-201.99005	1	3	201.99005	400.0	1	1	2	0.0	0.0	1	0.179	-0.221	-2.77	-2.792	111.0
-2805.4175	-201.99005	1	3	201.99005	400.0	1	1	2	0.0	0.0	1	0.179	-0.22	-2.649	-2.792	111.0
-2805.4175	-201.99005	1	3	201.99005	400.0	1	1	2	0.0	0.0	1	0.179	-0.221	-2.787	-2.793	111.0
-2805.4175	-201.99005	1	3	201.99005	400.0	1	1	2	0.0	0.0	1	0.179	-0.221	-2.752	-2.795	111.0
-2805.4175	-201.99005	1	3	201.99005	400.0	1	1	2	0.0	0.0	1	0.179	-0.221	-2.791	-2.795	111.0
-2805.4175	-201.99005	1	3	201.99005	400.0	1	1	2	0.0	0.0	1	0.179	-0.221	-2.814	-2.796	111.0
-2805.4175	-201.99005	1	3	201.99005	400.0	1	1	2	0.0	0.0	1	0.179	-0.221	-2.839	-2.798	111.0
-2805.4175	-201.99005	1	3	201.99005	400.0	1	1	2	0.0	0.0	1	0.179	-0.221	-2.786	-2.798	111.0
-2805.4175	-201.99005	1	3	201.99005	400.0	1	1	2	0.0	0.0	1	0.179	-0.221	-2.812	-2.8	111.0
-2805.4175	-201.99005	1	3	201.99005	400.0	1	1	2	0.0	0.0	1	0.179	-0.221	-2.797	-2.8	111.0
-2805.4175	-201.99005	1	3	201.99005	400.0	1	1	2	0.0	0.0	1	0.179	-0.221	-2.824	-2.8	111.0
-2805.4175	-201.99005	1	3	201.99005	400.0	1	1	2	0.0	0.0	1	0.179	-0.221	-2.781	-2.801	111.0
-2805.4175	-201.99005	1	3	201.99005	400.0	1	1	2	0.0	0.0	1	0.179	-0.221	-2.789	-2.801	111.0
-2805.4175	-201.99005	1	3	201.99005	400.0	1	1	2	0.0	0.0	1	0.178	-0.221	-2.8	-2.801	111.0
-2805.4175	-201.99005	1	3	201.99005	400.0	1	1	2	0.0	0.0	1	0.178	-0.221	-2.822	-2.802	111.0
-2805.4175	-201.99005	1	3	201.99005	400.0	1	1	2	0.0	0.0	1	0.178	-0.221	-2.813	-2.802	111.0
-2805.4175	-201.99005	1	3	201.99005	400.0	1	1	2	0.0	0.0	1	0.178	-0.221	-2.869	-2.802	111.0
-2805.4175	-201.99005	1	3	201.99005	400.0	1	1	2	0.0	0.0	1	0.178	-0.221	-2.793	-2.802	111.0
-2805.4175	-201.99005	1	3	201.99005	400.0	1	1	2	0.0	0.0	1	0.178	-0.221	-2.807	-2.803	111.0
-2805.4175	-201.99005	1	3	201.99005	400.0	1	1	2	0.0	0.0	1	0.178	-0.221	-2.799	-2.804	111.0
-2805.4175	-201.99005	1	3	201.99005	400.0	1	1	2	0.0	0.0	1	0.178	-0.221	-2.787	-2.804	111.0
-2805.4175	-201.99005	1	3	201.99005	400.0	1	1	2	0.0	0.0	1	0.178	-0.221	-2.79	-2.804	111.0
-2805.4175	-201.99005	1	3	201.99005	400.0	1	1	2	0.0	0.0	1	0.178	-0.221	-2.716	-2.804	111.0
-2805.4175	-201.99005	1	3	201.99005	400.0	1	1	2	0.0	0.0	1	0.178	-0.221	-2.862	-2.804	111.0
-2805.4175	-201.99005	1	3	201.99005	400.0	1	1	2	0.0	0.0	1	0.178	-0.221	-2.826	-2.805	111.0
-2805.4175	-201.99005	1	3	201.99005	400.0	1	1	2	0.0	0.0	1	0.178	-0.221	-2.787	-2.805	111.0
-2805.4175	-201.99005	1	3	201.99005	400.0	1	1	2	0.0	0.0	1	0.178	-0.221	-2.788	-2.805	111.0
-2805.4175	-201.99005	1	3	201.99005	400.0	1	1	2	0.0	0.0	1	0.178	-0.221	-2.883	-2.805	111.0
-2805.4175	-201.99005	1	3	201.99005	400.0	1	1	2	0.0	0.0	1	0.178	-0.221	-2.796	-2.805	111.0
-2805.4175	-201.99005	1	3	201.99005	400.0	1	1	2	0.0	0.0	1	0.178	-0.221	-2.848	-2.805	111.0
-2805.4175	-201.99005	1	3	201.99005	400.0	1	1	2	0.0	0.0	1	0.178	-0.221	-2.824	-2.805	111.0
-2805.4175	-201.99005	1	3	201.99005	400.0	1	1	2	0.0	0.0	1	0.178	-0.22	-2.504	-2.806	111.0
-2805.4175	-201.99005	1	3	201.99005	400.0	1	1	2	0.0	0.0	1	0.178	-0.221	-2.779	-2.806	111.0
-2805.4175	-201.99005	1	3	201.99005	400.0	1	1	2	0.0	0.0	1	0.179	-0.221	-2.773	-2.806	111.0
-2805.4175	-201.99005	1	3	201.99005	400.0	1	1	2	0.0	0.0	1	0.179	-0.221	-2.899	-2.806	111.0
-2805.4175	-201.99005	1	3	201.99005	400.0	1	1	2	0.0	0.0	1	0.179	-0.221	-2.812	-2.806	111.0
-2805.4175	-201.99005	1	3	201.99005	400.0	1	1	2	0.0	0.0	1	0.179	-0.221	-2.811	-2.806	111.0
-2805.4175	-201.99005	1	3	201.99005	400.0	1	1	2	0.0	0.0	1	0.179	-0.221	-2.798	-2.806	111.0
-2805.4175	-201.99005	1	3	201.99005	400.0	1	1	2	0.0	0.0	1	0.179	-0.221	-2.771	-2.806	111.0
-2805.4175	-201.99005	1	3	201.99005	400.0	1	1	2	0.0	0.0	1	0.179	-0.221	-2.797	-2.806	111.0
-2805.4175	-201.99005	1	3	201.99005	400.0	1	1	2	0.0	0.0	1	0.179	-0.221	-2.758	-2.807	111.0
-2805.4175	-201.99005	1	3	201.99005	400.0	1	1	2	0.0	0.0	1	0.179	-0.221	-2.832	-2.807	111.0
-2805.4175	-201.99005	1	3	201.99005	400.0	1	1	2	0.0	0.0	1	0.179	-0.221	-2.793	-2.807	111.0
-2805.4175	-201.99005	1	3	201.99005	400.0	1	1	2	0.0	0.0	1	0.178	-0.221	-2.778	-2.807	111.0
-2805.4175	-201.99005	1	3	201.99005	400.0	1	1	2	0.0	0.0	1	0.178	-0.221	-2.793	-2.807	111.0
-2805.4175	-201.99005	1	3	201.99005	400.0	1	1	2	0.0	0.0	1	0.178	-0.221	-2.805	-2.807	111.0
-2805.4175	-201.99005	1	3	201.99005	400.0	1	1	2	0.0	0.0	1	0.178	-0.221	-2.762	-2.807	111.0
-2805.4175	-201.99005	1	3	201.99005	400.0	1	1	2	0.0	0.0	1	0.178	-0.221	-2.823	-2.807	111.0
-2805.4175	-201.99005	1	3	201.99005	400.0	1	1	2	0.0	0.0	1	0.178	-0.221	-2.808	-2.807	111.0
-2805.4175	-201.99005	1	3	201.99005	400.0	1	1	2	0.0	0.0	1	0.178	-0.221	-2.821	-2.807	111.0
-2805.4175	-201.99005	1	3	201.99005	400.0	1	1	2	0.0	0.0	1	0.178	-0.221	-2.758	-2.807	111.0
-2805.4175	-201.99005	1	3	201.99005	400.0	1	1	2	0.0	0.0	1	0.178	-0.221	-2.793	-2.807	111.0
-2805.4175	-201.99005	1	3	201.99005	400.0	1	1	2	0.0	0.0	1	0.178	-0.221	-2.793	-2.807	111.0
-2805.4175	-201.99005	1	3	201.99005	400.0	1	1	2	0.0	0.0	1	0.178	-0.221	-2.77	-2.807	111.0
-2805.4175	-201.99005	1	3	201.99005	400.0	1	1	2	0.0	0.0	1	0.178	-0.221	-2.819	-2.807	111.0
-2805.4175	-201.99005	1	3	201.99005	400.0	1	1	2	0.0	0.0	1	0.178	-0.221	-2.796	-2.807	111.0
-2805.4175	-201.99005	1	3	201.99005	400.0	1	1	2	0.0	0.0	1	0.178	-0.221	-2.772	-2.807	111.0
-2805.4175	-201.99005	1	3	201.99005	400.0	1	1	2	0.0	0.0	1	0.178	-0.221	-2.839	-2.807	111.0
-2805.4175	-201.99005	1	3	201.99005	400.0	1	1	2	0.0	0.0	1	0.178	-0.221	-2.884	-2.807	111.0
-2805.4175	-201.99005	1	3	201.99005	400.0	1	1	2	0.0	0.0	1	0.178	-0.221	-2.746	-2.807	111.0
-2805.4175	-201.99005	1	3	201.99005	400.0	1	1	2	0.0	0.0	1	0.178	-0.221	-2.855	-2.807	111.0
-2805.4175	-201.99005	1	3	201.99005	400.0	1	1	2	0.0	0.0	1	0.178	-0.221	-2.849	-2.807	111.0
-2805.4175	-201.99005	1	3	201.99005	400.0	1	1	2	0.0	0.0	1	0.178	-0.221	-2.795	-2.807	111.0
-2805.4175	-201.99005	1	3	201.99005	400.0	1	1	2	0.0	0.0	1	0.178	-0.221	-2.819	-2.807	111.0
-2805.4175	-201.99005	1	3	201.99005	400.0	1	1	2	0.0	0.0	1	0.178	-0.221	-2.839	-2.807	111.0
-2805.4175	-201.99005	1	3	201.99005	400.0	1	1	2	0.0	0.0	1	0.178	-0.221	-2.801	-2.807	111.0
-2805.4175	-201.99005	1	3	201.99005	400.0	1	1	2	0.0	0.0	1	0.178	-0.221	-2.828	-2.807	111.0
-2805.4175	-201.99005	1	3	201.99005	400.0	1	1	2	0.0	0.0	1	0.178	-0.221	-2.804	-2.807	111.0
-2805.4175	-201.99005	1	3	201.99005	400.0	1	1	2	0.0	0.0	1	0.178	-0.221	-2.773	-2.807	111.0
-2805.4175	-201.99005	1	3	201.99005	400.0	1	1	2	0.0	0.0	1	0.178	-0.221	-2.895	-2.807	111.0
-2805.4175	-201.99005	1	3	201.99005	400.0	1	1	2	0.0	0.0	1	0.178	-0.221	-2.79	-2.807	111.0
-2805.4175	-201.99005	1	3	201.99005	400.0	1	1	2	0.0	0.0	1	0.178	-0.221	-2.813	-2.807	111.0
-2805.4175	-201.99005	1	3	201.99005	400.0	1	1	2	0.0	0.0	1	0.178	-0.221	-2.789	-2.807	111.0
-2805.4175	-201.99005	1	3	201.99005	400.0	1	1	2	0.0	0.0	1	0.178	-0.221	-2.79	-2.807	111.0
-2805.4175	-201.99005	1	3	201.99005	400.0	1	1	2	0.0	0.0	1	0.178	-0.221	-2.811	-2.807	111.0
-2805.4175	-201.99005	1	3	201.99005	400.0	1	1	2	0.0	0.0	1	0.178	-0.221	-2.816	-2.807	111.0
-2805.4175	-201.99005	1	3	201.99005	400.0	1	1	2	0.0	0.0	1	0.178	-0.221	-2.765	-2.807	111.0
-2805.4175	-201.99005	1	3	201.99005	400.0	1	1	2	0.0	0.0	1	0.178	-0.221	-2.763	-2.807	111.0
-2805.4175	-201.99005	1	3	201.99005	400.0	1	1	2	0.0	0.0	1	0.178	-0.221	-2.838	-2.807	111.0
-2805.4175	-201.99005	1	3	201.99005	400.0	1	1	2	0.0	0.0	1	0.178	-0.221	-2.845	-2.807	111.0
-2805.4175	-201.99005	1	3	201.99005	400.0	1	1	2	0.0	0.0	1	0.178	-0.221	-2.792	-2.807	111.0
-2805.4175	-201.99005	1	3	201.99005	400.0	1	1	2	0.0	0.0	1	0.178	-0.22	-2.641	-2.807	111.0
-2805.4175	-201.99005	1	3	201.99005	400.0	1	1	2	0.0	0.0	1	0.178	-0.221	-2.835	-2.807	111.0
-2805.4175	-201.99005	1	3	201.99005	400.0	1	1	2	0.0	0.0	1	0.178	-0.221	-2.773	-2.807	111.0
-2805.4175	-201.99005	1	3	201.99005	400.0	1	1	2	0.0	0.0	1	0.178	-0.221	-2.813	-2.807	111.0
-2805.4175	-201.99005	1	3	201.99005	400.0	1	1	2	0.0	0.0	1	0.178	-0.221	-2.8	-2.807	111.0
-2805.4175	-201.99005	1	3	201.99005	400.0	1	1	2	0.0	0.0	1	0.178	-0.221	-2.768	-2.807	111.0
-2805.4175	-201.99005	1	3	201.99005	400.0	1	1	2	0.0	0.0	1	0.178	-0.221	-2.801	-2.807	111.0
-2805.4175	-201.99005	1	3	201.99005	400.0	1	1	2	0.0	0.0	1	0.178	-0.221	-2.842	-2.807	111.0
-2805.4175	-201.99005	1	3	201.99005	400.0	1	1	2	0.0	0.0	1	0.178	-0.221	-2.814	-2.807	111.0
-2805.4175	-201.99005	1	3	201.99005	400.0	1	1	2	0.0	0.0	1	0.178	-0.221	-2.809	-2.807	111.0
-2805.4175	-201.99005	1	3	201.99005	400.0	1	1	2	0.0	0.0	1	0.178	-0.221	-2.815	-2.807	111.0
-2805.4175	-201.99005	1	3	201.99005	400.0	1	1	2	0.0	0.0	1	0.178	-0.221	-2.812	-2.807	111.0
-2805.4175	-201.99005	1	3	201.99005	400.0	1	1	2	0.0	0.0	1	0.178	-0.221	-2.798	-2.807	111.0
-2805.4175	-201.99005	1	3	201.99005	400.0	1	1	2	0.0	0.0	1	0.178	-0.221	-2.804	-2.807	111.0
-2805.4175	-201.99005	1	3	201.99005	400.0	1	1	2	0.0	0.0	1	0.178	-0.221	-2.814	-2.807	111.0
-2805.4175	-201.99005	1	3	201.99005	400.0	1	1	2	0.0	0.0	1	0.178	-0.221	-2.799	-2.807	111.0
-2805.4175	-201.99005	1	3	201.99005	400.0	1	1	2	0.0	0.0	1	0.178	-0.221	-2.84	-2.807	111.0
-2805.4175	-201.99005	1	3	201.99005	400.0	1	1	2	0.0	0.0	1	0.178	-0.221	-2.81	-2.807	111.0
-2805.4175	-201.99005	1	3	201.99005	400.0	1	1	2	0.0	0.0	1	0.178	-0.221	-2.821	-2.807	111.0
-2805.4175	-201.99005	1	3	201.99005	400.0	1	1	2	0.0	0.0	1	0.178	-0.22	-2.571	-2.807	111.0
-2805.4175	-201.99005	1	3	201.99005	400.0	1	1	2	0.0	0.0	1	0.178	-0.221	-2.786	-2.807	111.0
-2805.4175	-201.99005	1	3	201.99005	400.0	1	1	2	0.0	0.0	1	0.178	-0.221	-2.823	-2.807	111.0
-2805.4175	-201.99005	1	3	201.99005	400.0	1	1	2	0.0	0.0	1	0.178	-0.221	-2.818	-2.807	111.0
-2805.4175	-201.99005	1	3	201.99005	400.0	1	1	2	0.0	0.0	1	0.178	-0.221	-2.827	-2.807	111.0
-2805.4175	-201.99005	1	3	201.99005	400.0	1	1	2	0.0	0.0	1	0.178	-0.221	-2.824	-2.807	111.0
-2805.4175	-201.99005	1	3	201.99005	400.0	1	1	2	0.0	0.0	1	0.178	-0.221	-2.798	-2.807	111.0
-2805.4175	-201.99005	1	3	201.99005	400.0	1	1	2	0.0	0.0	1	0.178	-0.221	-2.841	-2.807	111.0
-2805.4175	-201.99005	1	3	201.99005	400.0	1	1	2	0.0	0.0	1	0.178	-0.221	-2.755	-2.807	111.0
-2805.4175	-201.99005	1	3	201.99005	400.0	1	1	2	0.0	0.0	1	0.179	-0.221	-2.865	-2.807	111.0
-2805.4175	-201.99005	1	3	201.99005	400.0	1	1	2	0.0	0.0	1	0.179	-0.221	-2.76	-2.807	111.0
-2805.4175	-201.99005	1	3	201.99005	400.0	1	1	2	0.0	0.0	1	0.179	-0.221	-2.796	-2.807	111.0
-2805.4175	-201.99005	1	3	201.99005	400.0	1	1	2	0.0	0.0	1	0.179	-0.221	-2.851	-2.807	111.0
-2805.4175	-201.99005	1	3	201.99005	400.0	1	1	2	0.0	0.0	1	0.179	-0.221	-2.882	-2.807	111.0
-2805.4175	-201.99005	1	3	201.99005	400.0	1	1	2	0.0	0.0	1	0.179	-0.221	-2.852	-2.807	111.0
-2805.4175	-201.99005	1	3	201.99005	400.0	1	1	2	0.0	0.0	1	0.179	-0.221	-2.793	-2.807	111.0
-2805.4175	-201.99005	1	3	201.99005	400.0	1	1	2	0.0	0.0	1	0.179	-0.221	-2.792	-2.807	111.0
-2805.4175	-201.99005	1	3	201.99005	400.0	1	1	2	0.0	0.0	1	0.179	-0.221	-2.821	-2.807	111.0
-2805.4175	-201.99005	1	3	201.99005	400.0	1	1	2	0.0	0.0	1	0.179	-0.221	-2.837	-2.807	111.0
-2805.4175	-201.99005	1	3	201.99005	400.0	1	1	2	0.0	0.0	1	0.179	-0.221	-2.794	-2.807	111.0
-2805.4175	-201.99005	1	3	201.99005	400.0	1	1	2	0.0	0.0	1	0.179	-0.221	-2.816	-2.807	111.0
-2805.4175	-201.99005	1	3	201.99005	400.0	1	1	2	0.0	0.0	1	0.179	-0.221	-2.679	-2.807	111.0
-2805.4175	-201.99005	1	3	201.99005	400.0	1	1	2	0.0	0.0	1	0.179	-0.221	-2.845	-2.807	111.0
-2805.4175	-201.99005	1	3	201.99005	400.0	1	1	2	0.0	0.0	1	0.179	-0.221	-2.805	-2.807	111.0
-2805.4175	-201.99005	1	3	201.99005	400.0	1	1	2	0.0	0.0	1	0.179	-0.221	-2.796	-2.807	111.0
-2805.4175	-201.99005	1	3	201.99005	400.0	1	1	2	0.0	0.0	1	0.179	-0.221	-2.798	-2.807	111.0
-2805.4175	-201.99005	1	3	201.99005	400.0	1	1	2	0.0	0.0	1	0.179	-0.221	-2.817	-2.807	111.0
-2805.4175	-201.99005	1	3	201.99005	400.0	1	1	2	0.0	0.0	1	0.179	-0.221	-2.809	-2.807	111.0
-2805.4175	-201.99005	1	3	201.99005	400.0	1	1	2	0.0	0.0	1	0.179	-0.221	-2.793	-2.807	111.0
-2805.4175	-201.99005	1	3	201.99005	400.0	1	1	2	0.0	0.0	1	0.179	-0.221	-2.755	-2.807	111.0
-2805.4175	-201.99005	1	3	201.99005	400.0	1	1	2	0.0	0.0	1	0.179	-0.22	-2.58	-2.807	111.0
-2805.4175	-201.99005	1	3	201.99005	400.0	1	1	2	0.0	0.0	1	0.179	-0.221	-2.837	-2.807	111.0
0.0	0.0	1	3	201.99005	400.0	1	1	2	0.0	0.0	0	0.179	-0.221	-2.737	-2.807	111.0
0.0	0.0	1	3	201.99005	400.0	1	1	2	0.0	0.0	0	0.179	-0.221	-2.839	-2.807	111.0
0.0	0.0	1	3	201.99005	400.0	1	1	2	0.0	0.0	0	0.179	-0.222	-2.934	-2.807	111.0
0.0	0.0	1	3	201.99005	400.0	1	1	2	0.0	0.0	0	0.179	-0.222	-2.824	-2.807	111.0
0.0	0.0	1	3	201.99005	400.0	1	1	2	0.0	0.0	0	0.179	-0.22	-2.641	-2.609	111.0
0.0	0.0	1	3	201.99005	400.0	1	1	2	0.0	0.0	0	0.179	-0.22	-2.518	-2.609	111.0
0.0	0.0	1	3	201.99005	400.0	1	1	2	0.0	0.0	0	0.179	-0.218	-2.267	-2.253	111.0
0.0	0.0	1	3	201.99005	400.0	1	1	2	0.0	0.0	0	0.179	-0.216	-2.236	-2.093	111.0
0.0	0.0	1	3	201.99005	400.0	1	1	2	0.0	0.0	0	0.179	-0.212	-2.056	-2.093	111.0
0.0	0.0	1	3	201.99005	400.0	1	1	2	0.0	0.0	0	0.179	-0.206	-1.791	-1.808	111.0
0.0	0.0	1	3	201.99005	400.0	1	1	2	0.0	0.0	0	0.179	-0.2	-1.817	-1.808	111.0
0.0	0.0	1	3	201.99005	400.0	1	1	2	0.0	0.0	0	0.179	-0.194	-1.653	-1.68	111.0
0.0	0.0	1	3	201.99005	400.0	1	1	2	0.0	0.0	0	0.179	-0.187	-1.435	-1.45	111.0
0.0	0.0	1	3	201.99005	400.0	1	1	2	0.0	0.0	0	0.179	-0.179	-1.344	-1.45	111.0
0.0	0.0	1	3	201.99005	400.0	1	1	2	0.0	0.0	0	0.179	-0.173	-1.261	-1.252	111.0
0.0	0.0	1	3	201.99005	400.0	1	1	2	0.0	0.0	0	0.179	-0.165	-1.199	-1.164	111.0
0.0	0.0	1	3	201.99005	400.0	1	1	2	0.0	0.0	0	0.179	-0.157	-1.193	-1.164	111.0
0.0	0.0	1	3	201.99005	400.0	1	1	2	0.0	0.0	0	0.179	-0.151	-1.011	-1.005	111.0
0.0	0.0	1	3	201.99005	400.0	1	1	2	0.0	0.0	0	0.179	-0.145	-0.978	-1.005	111.0
0.0	0.0	1	3	201.99005	400.0	1	1	2	0.0	0.0	0	0.179	-0.137	-0.966	-0.934	111.0
0.0	0.0	1	3	201.99005	400.0	1	1	2	0.0	0.0	0	0.179	-0.131	-0.924	-0.806	111.0
0.0	0.0	1	3	201.99005	400.0	1	1	2	0.0	0.0	0	0.179	-0.125	-0.779	-0.806	111.0
0.0	0.0	1	3	201.99005	400.0	1	1	2	0.0	0.0	0	0.179	-0.119	-0.778	-0.749	111.0
0.0	0.0	1	3	201.99005	400.0	1	1	2	0.0	0.0	0	0.179	-0.114	-0.671	-0.647	111.0
0.0	0.0	1	3	201.99005	400.0	1	1	2	0.0	0.0	0	0.18	-0.108	-0.649	-0.647	111.0
0.0	0.0	1	3	201.99005	400.0	1	1	2	0.0	0.0	0	0.18	-0.102	-0.623	-0.601	111.0
0.0	0.0	1	3	201.99005	400.0	1	1	2	0.0	0.0	0	0.18	-0.097	-0.659	-0.601	111.0
0.0	0.0	1	3	201.99005	400.0	1	1	2	0.0	0.0	0	0.18	-0.093	-0.539	-0.519	111.0
0.0	0.0	1	3	201.99005	400.0	1	1	2	0.0	0.0	0	0.18	-0.089	-0.507	-0.482	111.0
0.0	0.0	1	3	201.99005	400.0	1	1	2	0.0	0.0	0	0.18	-0.084	-0.477	-0.482	111.0
0.0	0.0	1	3	201.99005	400.0	1	1	2	0.0	0.0	0	0.18	-0.078	-0.427	-0.416	111.0
0.0	0.0	1	3	201.99005	400.0	1	1	2	0.0	0.0	0	0.18	-0.074	-0.429	-0.386	111.0
0.0	0.0	1	3	201.99005	400.0	1	1	2	0.0	0.0	0	0.18	-0.07	-0.399	-0.386	111.0
0.0	0.0	1	3	201.99005	400.0	1	1	2	0.0	0.0	0	0.18	-0.066	-0.389	-0.334	111.0
0.0	0.0	1	3	201.99005	400.0	1	1	2	0.0	0.0	0	0.18	-0.062	-0.338	-0.334	111.0
0.0	0.0	1	3	201.99005	400.0	1	1	2	0.0	0.0	0	0.18	-0.059	-0.291	-0.288	111.0
0.0	0.0	1	3	201.99005	400.0	1	1	2	0.0	0.0	0	0.18	-0.057	-0.307	-0.267	111.0
0.0	0.0	1	3	201.99005	400.0	1	1	2	0.0	0.0	0	0.18	-0.055	-0.256	-0.267	111.0
0.0	0.0	1	3	201.99005	400.0	1	1	2	0.0	0.0	0	0.18	-0.053	-0.274	-0.248	111.0
0.0	0.0	1	3	201.99005	400.0	1	1	2	0.0	0.0	0	0.181	-0.051	-0.255	-0.248	111.0
0.0	0.0	1	3	201.99005	400.0	1	1	2	0.0	0.0	0	0.181	-0.047	-0.189	-0.214	111.0
0.0	0.0	1	3	201.99005	400.0	1	1	2	0.0	0.0	0	0.181	-0.043	-0.244	-0.199	111.0
0.0	0.0	1	3	201.99005	400.0	1	1	2	0.0	0.0	0	0.181	-0.039	-0.138	-0.199	111.0
0.0	0.0	1	3	201.99005	400.0	1	1	2	0.0	0.0	0	0.181	-0.037	-0.201	-0.172	111.0
0.0	0.0	1	3	201.99005	400.0	1	1	2	0.0	0.0	0	0.181	-0.035	-0.166	-0.148	111.0
0.0	0.0	1	3	201.99005	400.0	1	1	2	0.0	0.0	0	0.181	-0.033	-0.164	-0.148	111.0
0.0	0.0	1	3	201.99005	400.0	1	1	2	0.0	0.0	0	0.181	-0.031	-0.141	-0.138	111.0
0.0	0.0	1	3	201.99005	400.0	1	1	2	0.0	0.0	0	0.181	-0.029	-0.132	-0.119	111.0
0.0	0.0	1	3	201.99005	400.0	1	1	2	0.0	0.0	0	0.181	-0.027	-0.154	-0.119	111.0
0.0	0.0	1	3	201.99005	400.0	1	1	2	0.0	0.0	0	0.181	-0.025	-0.111	-0.11	111.0
0.0	0.0	1	3	201.99005	400.0	1	1	2	0.0	0.0	0	0.181	-0.023	-0.115	-0.11	111.0
0.0	0.0	1	3	201.99005	400.0	1	1	2	0.0	0.0	0	0.181	-0.021	-0.081	-0.095	111.0
0.0	0.0	1	3	201.99005	400.0	1	1	2	0.0	0.0	0	0.181	-0.02	-0.07	-0.088	111.0
0.0	0.0	1	3	201.99005	400.0	1	1	2	0.0	0.0	0	0.182	-0.02	-0.111	-0.088	111.0
0.0	0.0	1	3	201.99005	400.0	1	1	2	0.0	0.0	0	0.182	-0.02	-0.201	-0.076	111.0
0.0	0.0	1	3	201.99005	400.0	1	1	2	0.0	0.0	0	0.182	-0.02	-0.082	-0.065	111.0
0.0	0.0	1	3	201.99005	400.0	1	1	2	0.0	0.0	0	0.182	-0.019	-0.222	-0.065	111.0
0.0	0.0	1	3	201.99005	400.0	1	1	2	0.0	0.0	0	0.182	-0.019	-0.048	-0.061	111.0
0.0	0.0	1	3	201.99005	400.0	1	1	2	0.0	0.0	0	0.182	-0.019	-0.045	-0.061	111.0
0.0	0.0	1	3	201.99005	400.0	1	1	2	0.0	0.0	0	0.182	-0.019	-0.075	-0.052	111.0
0.0	0.0	1	3	201.99005	400.0	1	1	2	0.0	0.0	0	0.182	-0.018	-0.044	-0.048	111.0
0.0	0.0	1	3	201.99005	400.0	1	1	2	0.0	0.0	0	0.182	-0.018	-0.069	-0.048	111.0
0.0	0.0	1	3	201.99005	400.0	1	1	2	0.0	0.0	0	0.182	-0.018	-0.11	-0.041	111.0
0.0	0.0	1	3	201.99005	400.0	1	1	2	0.0	0.0	0	0.182	-0.018	-0.065	-0.041	111.0
0.0	0.0	1	3	201.99005	400.0	1	1	2	0.0	0.0	0	0.182	-0.018	-0.023	-0.038	111.0
0.0	0.0	1	3	201.99005	400.0	1	1	2	0.0	0.0	0	0.182	-0.018	-0.034	-0.033	111.0
0.0	0.0	1	3	201.99005	400.0	1	1	2	0.0	0.0	0	0.182	-0.017	-0.006	-0.033	111.0
0.0	0.0	1	3	201.99005	400.0	1	1	2	0.0	0.0	0	0.182	-0.017	-0.016	-0.028	111.0
0.0	0.0	1	3	201.99005	400.0	1	1	2	0.0	0.0	0	0.182	-0.017	-0.012	-0.026	111.0
0.0	0.0	1	3	201.99005	400.0	1	1	2	0.0	0.0	0	0.182	-0.016	0.0	-0.026	111.0
0.0	0.0	1	3	201.99005	400.0	1	1	2	0.0	0.0	0	0.182	-0.016	-0.041	-0.022	111.0
0.0	0.0	1	3	201.99005	400.0	1	1	2	0.0	0.0	0	0.182	-0.015	0.006	-0.022	111.0
0.0	0.0	1	3	201.99005	400.0	1	1	2	0.0	0.0	0	0.182	-0.015	-0.015	-0.021	111.0
0.0	0.0	1	3	201.99005	400.0	1	1	2	0.0	0.0	0	0.182	-0.014	-0.017	-0.018	111.0
0.0	0.0	1	3	201.99005	400.0	1	1	2	0.0	0.0	0	0.182	-0.014	-0.056	-0.018	111.0
0.0	0.0	1	3	201.99005	400.0	1	1	2	0.0	0.0	0	0.182	-0.013	0.005	-0.016	111.0
0.0	0.0	1	3	201.99005	400.0	1	1	2	0.0	0.0	0	0.182	-0.012	-0.023	-0.014	111.0
0.0	0.0	1	3	201.99005	400.0	1	1	2	0.0	0.0	0	0.183	-0.012	-0.091	-0.014	111.0
0.0	0.0	1	3	201.99005	400.0	1	1	2	0.0	0.0	0	0.183	-0.011	0.023	-0.012	111.0
0.0	0.0	1	3	201.99005	400.0	1	1	2	0.0	0.0	0	0.183	-0.009	-0.002	-0.012	111.0
0.0	0.0	1	3	201.99005	400.0	1	1	2	0.0	0.0	0	0.183	-0.008	0.0	-0.011	111.0
0.0	0.0	1	3	201.99005	400.0	1	1	2	0.0	0.0	0	0.183	-0.007	-0.013	-0.009	111.0
0.0	0.0	1	3	201.99005	400.0	1	1	2	0.0	0.0	0	0.183	-0.007	-0.04	-0.009	111.0
0.0	0.0	1	3	201.99005	400.0	1	1	2	0.0	0.0	0	0.183	-0.006	0.004	-0.008	111.0
0.0	0.0	1	3	201.99005	400.0	1	1	2	0.0	0.0	0	0.183	-0.006	-0.015	-0.007	111.0
0.0	0.0	1	3	201.99005	400.0	1	1	2	0.0	0.0	0	0.183	-0.005	-0.015	-0.007	111.0
0.0	0.0	1	3	201.99005	400.0	1	1	2	0.0	0.0	0	0.183	-0.005	-0.021	-0.006	111.0
0.0	0.0	1	3	201.99005	400.0	1	1	2	0.0	0.0	0	0.183	-0.004	-0.002	-0.006	111.0
0.0	0.0	1	3	201.99005	400.0	1	1	2	0.0	0.0	0	0.183	-0.003	0.008	-0.005	111.0
0.0	0.0	1	3	201.99005	400.0	1	1	2	0.0	0.0	0	0.183	-0.002	-0.018	-0.004	111.0
0.0	0.0	1	3	201.99005	400.0	1	1	2	0.0	0.0	0	0.183	0.0	-0.011	-0.004	111.0
0.0	0.0	1	3	201.99005	400.0	1	1	2	0.0	0.0	0	0.183	0.0	0.01	-0.004	111.0
0.0	0.0	1	3	201.99005	400.0	1	1	2	0.0	0.0	0	0.183	0.0	0.016	-0.003	111.0
0.0	0.0	1	3	201.99005	400.0	1	1	2	0.0	0.0	0	0.183	0.0	-0.004	-0.003	111.0
0.0	0.0	1	3	201.99005	400.0	1	1	2	0.0	0.0	0	0.183	0.0	-0.007	-0.003	111.0
0.0	0.0	1	3	201.99005	400.0	1	1	2	0.0	0.0	0	0.183	0.0	-0.01	-0.003	111.0
0.0	0.0	1	3	201.99005	400.0	1	1	2	0.0	0.0	0	0.183	-0.001	-0.021	-0.002	111.0
0.0	0.0	1	3	201.99005	400.0	1	1	2	0.0	0.0	0	0.183	0.0	-0.011	-0.002	111.0
0.0	0.0	1	3	201.99005	400.0	1	1	2	0.0	0.0	0	0.183	0.0	-0.011	-0.002	111.0
0.0	0.0	1	3	201.99005	400.0	1	1	2	0.0	0.0	0	0.183	0.0	-0.006	-0.002	111.0
0.0	0.0	1	3	201.99005	400.0	1	1	2	0.0	0.0	0	0.183	-0.001	-0.125	-0.001	111.0
0.0	0.0	1	3	201.99005	400.0	1	1	2	0.0	0.0	0	0.183	0.0	0.008	-0.001	111.0
0.0	0.0	1	3	201.99005	400.0	1	1	2	0.0	0.0	0	0.183	0.0	-0.004	-0.001	111.0
0.0	0.0	1	3	201.99005	400.0	1	1	2	0.0	0.0	0	0.183	0.0	0.015	-0.001	111.0
0.0	0.0	1	3	201.99005	400.0	1	1	2	0.0	0.0	0	0.183	0.0	-0.008	-0.001	111.0
0.0	0.0	1	3	201.99005	400.0	1	1	2	0.0	0.0	0	0.183	-0.001	-0.059	0.0	111.0
0.0	0.0	1	3	201.99005	400.0	1	1	2	0.0	0.0	0	0.183	0.0	0.003	0.0	111.0
0.0	0.0	1	3	201.99005	400.0	1	1	2	0.0	0.0	0	0.183	0.0	0.006	0.0	111.0
0.0	0.0	1	3	201.99005	400.0	1	1	2	0.0	0.0	0	0.183	0.0	-0.002	0.0	111.0
0.0	0.0	1	3	201.99005	400.0	1	1	2	0.0	0.0	0	0.183	-0.001	-0.022	0.0	111.0
0.0	0.0	1	3	201.99005	400.0	1	1	2	0.0	0.0	0	0.183	0.0	0.015	0.0	111.0
0.0	0.0	1	3	201.99005	400.0	1	1	2	0.0	0.0	0	0.183	-0.001	-0.015	0.0	111.0
0.0	0.0	1	3	201.99005	400.0	1	1	2	0.0	0.0	0	0.183	0.0	0.019	0.0	111.0
0.0	0.0	1	3	201.99005	400.0	1	1	2	0.0	0.0	0	0.183	0.0	0.018	0.0	111.0
0.0	0.0	1	3	201.99005	400.0	1	1	2	0.0	0.0	0	0.183	0.0	0.03	0.0	111.0
0.0	0.0	1	3	201.99005	400.0	1	1	2	0.0	0.0	0	0.183	-0.001	-0.024	0.0	111.0
0.0	0.0	1	3	201.99005	400.0	1	1	2	0.0	0.0	0	0.183	0.0	0.022	0.0	111.0
0.0	0.0	1	3	201.99005	400.0	1	1	2	0.0	0.0	0	0.183	-0.001	-0.012	0.0	111.0
0.0	0.0	1	3	201.99005	400.0	1	1	2	0.0	0.0	0	0.183	-0.001	-0.043	0.0	111.0
0.0	0.0	1	3	201.99005	400.0	1	1	2	0.0	0.0	0	0.183	-0.001	-0.018	0.0	111.0
0.0	0.0	1	3	201.99005	400.0	1	1	2	0.0	0.0	0	0.183	0.0	0.01	0.0	111.0
0.0	0.0	1	3	201.99005	400.0	1	1	2	0.0	0.0	0	0.183	0.0	-0.004	0.0	111.0
0.0	0.0	1	3	201.99005	400.0	1	1	2	0.0	0.0	0	0.183	0.0	-0.003	0.0	111.0
0.0	0.0	1	3	201.99005	400.0	1	1	2	0.0	0.0	0	0.183	0.0	0.014	0.0	111.0
0.0	0.0	1	3	201.99005	400.0	1	1	2	0.0	0.0	0	0.183	-0.001	-0.031	0.0	111.0
0.0	0.0	1	3	201.99005	400.0	1	1	2	0.0	0.0	0	0.183	0.0	0.004	0.0	111.0
0.0	0.0	1	3	201.99005	400.0	1	1	2	0.0	0.0	0	0.183	0.0	0.004	0.0	111.0
0.0	0.0	1	3	201.99005	400.0	1	1	2	0.0	0.0	0	0.183	-0.001	-0.014	0.0	111.0
0.0	0.0	1	3	201.99005	400.0	1	1	2	0.0	0.0	0	0.183	-0.001	-0.029	0.0	111.0
0.0	0.0	1	3	201.99005	400.0	1	1	2	0.0	0.0	0	0.183	0.0	0.049	0.0	111.0
0.0	0.0	1	3	201.99005	400.0	1	1	2	0.0	0.0	0	0.183	0.0	0.122	0.0	111.0
0.0	0.0	1	3	201.99005	400.0	1	1	2	0.0	0.0	0	0.183	0.0	0.005	0.0	111.0
0.0	0.0	1	3	201.99005	400.0	1	1	2	0.0	0.0	0	0.183	-0.001	-0.022	0.0	111.0
0.0	0.0	1	3	201.99005	400.0	1	1	2	0.0	0.0	0	0.183	0.0	0.038	0.0	111.0
0.0	0.0	1	3	201.99005	400.0	1	1	2	0.0	0.0	0	0.183	-0.001	-0.031	0.0	111.0
0.0	0.0	1	3	201.99005	400.0	1	1	2	0.0	0.0	0	0.183	0.0	0.003	0.0	111.0
0.0	0.0	1	3	201.99005	400.0	1	1	2	0.0	0.0	0	0.183	0.0	0.209	0.0	111.0
0.0	0.0	1	3	201.99005	400.0	1	1	2	0.0	0.0	0	0.183	0.0	0.009	0.0	111.0
0.0	0.0	1	3	201.99005	400.0	1	1	2	0.0	0.0	0	0.183	0.0	0.009	0.0	111.0
0.0	0.0	1	3	201.99005	400.0	1	1	2	0.0	0.0	0	0.183	0.0	0.028	0.0	111.0
0.0	0.0	1	3	201.99005	400.0	1	1	2	0.0	0.0	0	0.183	0.0	-0.009	0.0	111.0
0.0	0.0	1	3	201.99005	400.0	1	1	2	0.0	0.0	0	0.183	0.0	0.025	0.0	111.0
0.0	0.0	1	3	201.99005	400.0	1	1	2	0.0	0.0	0	0.183	0.0	-0.011	0.0	111.0
0.0	0.0	1	3	201.99005	400.0	1	1	2	0.0	0.0	0	0.183	-0.001	-0.028	0.0	111.0
0.0	0.0	1	3	201.99005	400.0	1	1	2	0.0	0.0	0	0.183	-0.001	-0.014	0.0	111.0
0.0	0.0	1	3	201.99005	400.0	1	1	2	0.0	0.0	0	0.183	0.0	0.131	0.0	111.0
0.0	0.0	1	3	201.99005	400.0	1	1	2	0.0	0.0	0	0.183	0.0	0.009	0.0	111.0
0.0	0.0	1	3	201.99005	400.0	1	1	2	0.0	0.0	0	0.183	0.0	-0.001	0.0	111.0
0.0	0.0	1	3	201.99005	400.0	1	1	2	0.0	0.0	0	0.183	-0.001	-0.042	0.0	111.0
0.0	0.0	1	3	201.99005	400.0	1	1	2	0.0	0.0	0	0.183	-0.001	-0.016	0.0	111.0
0.0	0.0	1	3	201.99005	400.0	1	1	2	0.0	0.0	0	0.183	0.0	0.026	0.0	111.0
0.0	0.0	1	3	201.99005	400.0	1	1	2	0.0	0.0	0	0.183	-0.001	-0.023	0.0	111.0
0.0	0.0	1	3	201.99005	400.0	1	1	2	0.0	0.0	0	0.183	0.0	0.011	0.0	111.0
0.0	0.0	1	3	201.99005	400.0	1	1	2	0.0	0.0	0	0.183	0.0	0.0	0.0	111.0
0.0	0.0	1	3	201.99005	400.0	1	1	2	0.0	0.0	0	0.183	0.0	0.017	0.0	111.0
0.0	0.0	1	3	201.99005	400.0	1	1	2	0.0	0.0	0	0.183	0.0	-0.004	0.0	111.0
0.0	0.0	1	3	201.99005	400.0	1	1	2	0.0	0.0	0	0.183	0.0	0.001	0.0	111.0
0.0	0.0	1	3	201.99005	400.0	1	1	2	0.0	0.0	0	0.183	0.0	0.018	0.0	111.0
0.0	0.0	1	3	201.99005	400.0	1	1	2	0.0	0.0	0	0.183	0.0	-0.009	0.0	111.0
0.0	0.0	1	3	201.99005	400.0	1	1	2	0.0	0.0	0	0.183	0.0	0.049	0.0	111.0
0.0	0.0	1	3	201.99005	400.0	1	1	2	0.0	0.0	0	0.183	0.0	-0.009	0.0	111.0
0.0	0.0	1	3	201.99005	400.0	1	1	2	0.0	0.0	0	0.183	0.0	0.025	0.0	111.0
0.0	0.0	1	3	201.99005	400.0	1	1	2	0.0	0.0	0	0.183	-0.001	-0.015	0.0	111.0
0.0	0.0	1	3	201.99005	400.0	1	1	2	0.0	0.0	0	0.183	0.0	0.003	0.0	111.0
0.0	0.0	1	3	201.99005	400.0	1	1	2	0.0	0.0	0	0.183	0.0	-0.011	0.0	111.0
0.0	0.0	1	3	201.99005	400.0	1	1	2	0.0	0.0	0	0.183	0.0	-0.003	0.0	111.0
0.0	0.0	1	3	201.99005	400.0	1	1	2	0.0	0.0	0	0.183	0.0	0.01	0.0	111.0
0.0	0.0	1	3	201.99005	400.0	1	1	2	0.0	0.0	0	0.183	-0.001	-0.016	0.0	111.0
0.0	0.0	1	3	201.99005	400.0	1	1	2	0.0	0.0	0	0.183	0.0	0.014	0.0	111.0
0.0	0.0	1	3	201.99005	400.0	1	1	2	0.0	0.0	0	0.183	0.0	0.004	0.0	111.0
0.0	0.0	1	3	201.99005	400.0	1	1	2	0.0	0.0	0	0.183	0.0	0.007	0.0	111.0
0.0	0.0	1	3	201.99005	400.0	1	1	2	0.0	0.0	0	0.183	-0.001	-0.049	0.0	111.0
0.0	0.0	1	3	201.99005	400.0	1	1	2	0.0	0.0	0	0.183	0.0	0.011	0.0	111.0
0.0	0.0	1	3	201.99005	400.0	1	1	2	0.0	0.0	0	0.183	0.0	0.018	0.0	111.0
0.0	0.0	1	3	201.99005	400.0	1	1	2	0.0	0.0	0	0.183	0.0	0.018	0.0	111.0
0.0	0.0	1	3	201.99005	400.0	1	1	2	0.0	0.0	0	0.183	0.0	0.011	0.0	111.0
0.0	0.0	1	3	201.99005	400.0	1	1	2	0.0	0.0	0	0.183	0.0	0.029	0.0	111.0
0.0	0.0	1	3	201.99005	400.0	1	1	2	0.0	0.0	0	0.183	0.0	-0.003	0.0	111.0
0.0	0.0	1	3	201.99005	400.0	1	1	2	0.0	0.0	0	0.183	-0.001	-0.112	0.0	111.0
0.0	0.0	1	3	201.99005	400.0	1	1	2	0.0	0.0	0	0.183	0.0	-0.009	0.0	111.0
0.0	0.0	1	3	201.99005	400.0	1	1	2	0.0	0.0	0	0.183	-0.001	-0.016	0.0	111.0
0.0	0.0	1	3	201.99005	400.0	1	1	2	0.0	0.0	0	0.183	-0.001	-0.012	0.0	111.0
0.0	0.0	1	3	201.99005	400.0	1	1	2	0.0	0.0	0	0.183	0.0	0.009	0.0	111.0
0.0	0.0	1	3	201.99005	400.0	1	1	2	0.0	0.0	0	0.183	0.0	0.023	0.0	111.0
0.0	0.0	1	3	201.99005	400.0	1	1	2	0.0	0.0	0	0.183	-0.001	-0.029	0.0	111.0
0.0	0.0	1	3	201.99005	400.0	1	1	2	0.0	0.0	0	0.183	0.0	0.001	0.0	111.0
0.0	0.0	1	3	201.99005	400.0	1	1	2	0.0	0.0	0	0.183	0.0	0.005	0.0	111.0
0.0	0.0	1	3	201.99005	400.0	1	1	2	0.0	0.0	0	0.183	0.0	0.086	0.0	111.0
0.0	0.0	1	3	201.99005	400.0	1	1	2	0.0	0.0	0	0.183	-0.001	-0.043	0.0	111.0
0.0	0.0	1	3	201.99005	400.0	1	1	2	0.0	0.0	0	0.183	0.0	0.01	0.0	111.0
0.0	0.0	1	3	201.99005	400.0	1	1	2	0.0	0.0	0	0.183	0.0	-0.009	0.0	111.0
0.0	0.0	1	3	201.99005	400.0	1	1	2	0.0	0.0	0	0.183	0.0	-0.003	0.0	111.0
0.0	0.0	1	3	201.99005	400.0	1	1	2	0.0	0.0	0	0.183	-0.001	-0.022	0.0	111.0
0.0	0.0	1	3	201.99005	400.0	1	1	2	0.0	0.0	0	0.183	0.0	0.019	0.0	111.0
0.0	0.0	1	3	201.99005	400.0	1	1	2	0.0	0.0	0	0.183	0.0	0.011	0.0	111.0
0.0	0.0	1	3	201.99005	400.0	1	1	2	0.0	0.0	0	0.183	-0.001	-0.036	0.0	111.0
0.0	0.0	1	3	201.99005	400.0	1	1	2	0.0	0.0	0	0.183	0.0	0.119	0.0	111.0
0.0	0.0	1	3	201.99005	400.0	1	1	2	0.0	0.0	0	0.183	0.0	0.016	0.0	111.0
0.0	0.0	1	3	201.99005	400.0	1	1	2	0.0	0.0	0	0.183	0.0	-0.01	0.0	111.0
0.0	0.0	1	3	201.99005	400.0	1	1	2	0.0	0.0	0	0.183	0.0	-0.001	0.0	111.0
0.0	0.0	1	3	201.99005	400.0	1	1	2	0.0	0.0	0	0.183	0.0	0.003	0.0	111.0
0.0	0.0	1	3	201.99005	400.0	1	1	2	0.0	0.0	0	0.183	0.0	0.008	0.0	111.0
0.0	0.0	1	3	201.99005	400.0	1	1	2	0.0	0.0	0	0.183	0.0	0.029	0.0	111.0
0.0	0.0	1	3	201.99005	400.0	1	1	2	0.0	0.0	0	0.183	0.0	-0.008	0.0	111.0
0.0	0.0	1	3	201.99005	400.0	1	1	2	0.0	0.0	0	0.183	0.0	-0.003	0.0	111.0
0.0	0.0	1	3	201.99005	400.0	1	1	2	0.0	0.0	0	0.183	0.0	-0.003	0.0	111.0
0.0	0.0	1	3	201.99005	400.0	1	1	2	0.0	0.0	0	0.183	0.0	0.164	0.0	111.0
0.0	0.0	1	3	201.99005	400.0	1	1	2	0.0	0.0	0	0.183	0.0	0.004	0.0	111.0
0.0	0.0	1	3	201.99005	400.0	1	1	2	0.0	0.0	0	0.183	0.0	-0.002	0.0	111.0
0.0	0.0	1	3	201.99005	400.0	1	1	2	0.0	0.0	0	0.183	-0.001	-0.018	0.0	111.0
5555.5557	400.0	1	4	102.98507	400.0	1	1	2	0.0	0.0	1	0.183	0.0	0.054	0.0	111.0
5555.5557	400.0	1	4	102.98507	400.0	0	1	2	0.0	0.0	1	0.183	0.0	-0.005	0.0	111.0
5555.5557	400.0	1	4	102.98507	400.0	0	1	2	0.0	0.0	1	0.183	0.0	0.006	0.0	111.0
5555.5557	400.0	1	4	102.98507	400.0	0	1	2	0.0	0.0	1	0.183	0.0	0.119	0.0	111.0
5555.5557	400.0	1	4	102.98507	400.0	0	1	2	0.0	0.0	1	0.183	0.002	0.337	0.757	111.0
5555.5557	400.0	1	4	102.98507	400.0	0	1	2	0.0	0.0	1	0.183	0.006	0.727	0.757	111.0
5555.5557	400.0	1	4	102.98507	400.0	0	1	2	0.0	0.0	1	0.184	0.016	1.439	1.413	111.0
5555.5557	400.0	1	4	102.98507	400.0	0	1	2	0.0	0.0	1	0.184	0.027	1.618	1.706	111.0
5555.5557	400.0	1	4	102.98507	400.0	0	1	2	0.0	0.0	1	0.184	0.038	1.738	1.706	111.0
5555.5557	400.0	1	4	102.98507	400.0	0	1	2	0.0	0.0	1	0.184	0.053	2.257	2.232	111.0
5555.5557	400.0	1	4	102.98507	400.0	0	1	2	0.0	0.0	1	0.184	0.067	2.223	2.232	111.0
5555.5557	400.0	1	4	102.98507	400.0	0	1	2	0.0	0.0	1	0.184	0.081	2.469	2.467	111.0
5555.5557	400.0	1	4	102.98507	400.0	0	1	2	0.0	0.0	1	0.184	0.095	2.891	2.889	111.0
5555.5557	400.0	1	4	102.98507	400.0	0	1	2	0.0	0.0	1	0.184	0.109	2.917	2.889	111.0
5555.5557	400.0	1	4	102.98507	400.0	0	1	2	0.0	0.0	1	0.185	0.125	3.271	3.255	111.0
5555.5557	400.0	1	4	102.98507	400.0	0	1	2	0.0	0.0	1	0.185	0.142	3.432	3.417	111.0
5555.5557	400.0	1	4	102.98507	400.0	0	1	2	0.0	0.0	1	0.185	0.155	3.375	3.417	111.0
5555.5557	400.0	1	4	102.98507	400.0	0	1	2	0.0	0.0	1	0.185	0.17	3.704	3.71	111.0
5555.5557	400.0	1	4	102.98507	400.0	0	1	2	0.0	0.0	1	0.185	0.184	3.718	3.71	111.0
5555.5557	400.0	1	4	102.98507	400.0	0	1	2	0.0	0.0	1	0.185	0.196	3.826	3.84	111.0
5555.5557	400.0	1	4	102.98507	400.0	0	1	2	0.0	0.0	1	0.185	0.209	4.088	4.075	111.0
5555.5557	400.0	1	4	102.98507	400.0	0	1	2	0.0	0.0	1	0.185	0.221	4.061	4.075	111.0
5555.5557	400.0	1	4	102.98507	400.0	0	1	2	0.0	0.0	1	0.185	0.232	4.201	4.181	111.0
5555.5557	400.0	1	4	102.98507	400.0	0	1	2	0.0	0.0	1	0.185	0.244	4.341	4.369	111.0
5555.5557	400.0	1	4	102.98507	400.0	0	1	2	0.0	0.0	1	0.185	0.255	4.426	4.369	111.0
5555.5557	400.0	1	4	102.98507	400.0	0	1	2	0.0	0.0	1	0.185	0.266	4.52	4.531	111.0
5555.5557	400.0	1	4	102.98507	400.0	0	1	2	0.0	0.0	1	0.185	0.276	4.521	4.531	111.0
5555.5557	400.0	1	4	102.98507	400.0	0	1	2	0.0	0.0	1	0.185	0.286	4.61	4.604	111.0
5555.5557	400.0	1	4	102.98507	400.0	0	1	2	0.0	0.0	1	0.186	0.296	4.777	4.736	111.0
5555.5557	400.0	1	4	102.98507	400.0	0	1	2	0.0	0.0	1	0.186	0.305	4.714	4.736	111.0
5555.5557	400.0	1	4	102.98507	400.0	0	1	2	0.0	0.0	1	0.186	0.313	4.646	4.794	111.0
5555.5557	400.0	1	4	102.98507	400.0	0	1	2	0.0	0.0	1	0.186	0.322	4.843	4.847	111.0
5555.5557	400.0	1	4	102.98507	400.0	0	1	2	0.0	0.0	1	0.186	0.328	4.807	4.847	111.0
5555.5557	400.0	1	4	102.98507	400.0	0	1	2	0.0	0.0	1	0.186	0.336	4.991	4.945	111.0
5555.5557	400.0	1	4	102.98507	400.0	0	1	2	0.0	0.0	1	0.186	0.344	4.909	4.945	111.0
5555.5557	400.0	1	4	102.98507	400.0	0	1	2	0.0	0.0	1	0.186	0.35	5.028	5.03	111.0
5555.5557	400.0	1	4	102.98507	400.0	0	1	2	0.0	0.0	1	0.186	0.356	5.056	5.068	111.0
5555.5557	400.0	1	4	102.98507	400.0	0	1	2	0.0	0.0	1	0.186	0.363	5.054	5.068	111.0
5555.5557	400.0	1	4	102.98507	400.0	0	1	2	0.0	0.0	1	0.186	0.368	5.073	5.134	111.0
5555.5557	400.0	1	4	102.98507	400.0	0	1	2	0.0	0.0	1	0.186	0.373	4.918	5.165	111.0
5555.5557	400.0	1	4	102.98507	400.0	0	1	2	0.0	0.0	1	0.187	0.379	5.199	5.165	111.0
5555.5557	400.0	1	4	102.98507	400.0	0	1	2	0.0	0.0	1	0.187	0.385	5.331	5.218	111.0
5555.5557	400.0	1	4	102.98507	400.0	0	1	2	0.0	0.0	1	0.187	0.389	5.202	5.218	111.0
5555.5557	400.0	1	4	102.98507	400.0	0	1	2	0.0	0.0	1	0.187	0.394	5.331	5.244	111.0
5555.5557	400.0	1	4	102.98507	400.0	0	1	2	0.0	0.0	1	0.187	0.398	5.256	5.287	111.0
5555.5557	400.0	1	4	102.98507	400.0	0	1	2	0.0	0.0	1	0.187	0.402	5.269	5.287	111.0
5555.5557	400.0	1	4	102.98507	400.0	0	1	2	0.0	0.0	1	0.187	0.405	5.314	5.307	111.0
5555.5557	400.0	1	4	102.98507	400.0	0	1	2	0.0	0.0	1	0.188	0.407	5.19	5.34	111.0
5555.5557	400.0	1	4	102.98507	400.0	0	1	2	0.0	0.0	1	0.188	0.41	5.298	5.34	111.0
5555.5557	400.0	1	4	102.98507	400.0	0	1	2	0.0	0.0	1	0.188	0.414	5.376	5.371	111.0
5555.5557	400.0	1	4	102.98507	400.0	0	1	2	0.0	0.0	1	0.188	0.418	5.407	5.371	111.0
5555.5557	400.0	1	4	102.98507	400.0	0	1	2	0.0	0.0	1	0.188	0.422	5.412	5.385	111.0
5555.5557	400.0	1	4	102.98507	400.0	0	1	2	0.0	0.0	1	0.188	0.424	5.358	5.397	111.0
5555.5557	400.0	1	4	102.98507	400.0	0	1	2	0.0	0.0	1	0.188	0.425	5.286	5.397	111.0
5555.5557	400.0	1	4	102.98507	400.0	0	1	2	0.0	0.0	1	0.188	0.427	5.431	5.419	111.0
5555.5557	400.0	1	4	102.98507	400.0	0	1	2	0.0	0.0	1	0.189	0.429	5.407	5.419	111.0
5555.5557	400.0	1	4	102.98507	400.0	0	1	2	0.0	0.0	1	0.189	0.431	5.457	5.438	111.0
5555.5557	400.0	1	4	102.98507	400.0	0	1	2	0.0	0.0	1	0.189	0.433	5.434	5.448	111.0
5555.5557	400.0	1	4	102.98507	400.0	0	1	2	0.0	0.0	1	0.189	0.435	5.389	5.448	111.0
5555.5557	400.0	1	4	102.98507	400.0	0	1	2	0.0	0.0	1	0.189	0.437	5.491	5.464	111.0
5555.5557	400.0	1	4	102.98507	400.0	0	1	2	0.0	0.0	1	0.189	0.439	5.455	5.47	111.0
5555.5557	400.0	1	4	102.98507	400.0	0	1	2	0.0	0.0	1	0.189	0.441	5.442	5.47	111.0
5555.5557	400.0	1	4	102.98507	400.0	0	1	2	0.0	0.0	1	0.189	0.441	5.46	5.483	111.0
5555.5557	400.0	1	4	102.98507	400.0	0	1	2	0.0	0.0	1	0.189	0.441	5.493	5.488	111.0
5555.5557	400.0	1	4	102.98507	400.0	0	1	2	0.0	0.0	1	0.189	0.441	5.494	5.488	111.0
5555.5557	400.0	1	4	102.98507	400.0	0	1	2	0.0	0.0	1	0.189	0.441	5.41	5.498	111.0
5555.5557	400.0	1	4	102.98507	400.0	0	1	2	0.0	0.0	1	0.189	0.441	5.524	5.498	111.0
5555.5557	400.0	1	4	102.98507	400.0	0	1	2	0.0	0.0	1	0.189	0.441	5.44	5.503	111.0
5555.5557	400.0	1	4	102.98507	400.0	0	1	2	0.0	0.0	1	0.189	0.441	5.516	5.51	111.0
5555.5557	400.0	1	4	102.98507	400.0	0	1	2	0.0	0.0	1	0.189	0.441	5.49	5.51	111.0
5555.5557	400.0	1	4	102.98507	400.0	0	1	2	0.0	0.0	1	0.19	0.442	5.507	5.517	111.0
5555.5557	400.0	1	4	102.98507	400.0	0	1	2	0.0	0.0	1	0.19	0.443	5.562	5.517	111.0
5555.5557	400.0	1	4	102.98507	400.0	0	1	2	0.0	0.0	1	0.19	0.444	5.592	5.521	111.0
5555.5557	400.0	1	4	102.98507	400.0	0	1	2	0.0	0.0	1	0.19	0.445	5.514	5.527	111.0
5555.5557	400.0	1	4	102.98507	400.0	0	1	2	0.0	0.0	1	0.19	0.445	5.475	5.527	111.0
5555.5557	400.0	1	4	102.98507	400.0	0	1	2	0.0	0.0	1	0.19	0.446	5.559	5.529	111.0
5555.5557	400.0	1	4	102.98507	400.0	0	1	2	0.0	0.0	1	0.19	0.446	5.54	5.533	111.0
5555.5557	400.0	1	4	102.98507	400.0	0	1	2	0.0	0.0	1	0.19	0.446	5.532	5.533	111.0
5555.5557	400.0	1	4	102.98507	400.0	1	1	2	0.0	0.0	1	0.19	0.446	5.509	5.537	111.0
5555.5557	400.0	1	4	102.98507	400.0	1	1	2	0.0	0.0	1	0.19	0.447	5.56	5.537	111.0
5555.5557	400.0	1	4	102.98507	400.0	1	1	2	0.0	0.0	1	0.19	0.447	5.556	5.54	111.0
5555.5557	400.0	1	4	102.98507	400.0	1	1	2	0.0	0.0	1	0.19	0.448	5.502	5.543	111.0
5555.5557	400.0	1	4	102.98507	400.0	1	1	2	0.0	0.0	1	0.19	0.448	5.522	5.543	111.0
5555.5557	400.0	1	4	102.98507	400.0	1	1	2	0.0	0.0	1	0.19	0.449	5.6	5.544	111.0
5555.5557	400.0	1	4	102.98507	400.0	1	1	2	0.0	0.0	1	0.19	0.45	5.6	5.547	111.0
5555.5557	400.0	1	4	102.98507	400.0	1	1	2	0.0	0.0	1	0.19	0.451	5.635	5.547	111.0
5555.5557	400.0	1	4	102.98507	400.0	1	1	2	0.0	0.0	1	0.19	0.452	5.416	5.547	111.0
5555.5557	400.0	1	4	102.98507	400.0	1	1	2	0.0	0.0	1	0.19	0.452	5.538	5.549	111.0
5555.5557	400.0	1	4	102.98507	400.0	1	1	2	0.0	0.0	1	0.19	0.452	5.542	5.549	111.0
5555.5557	400.0	1	4	102.98507	400.0	1	1	2	0.0	0.0	1	0.19	0.452	5.42	5.55	111.0
5555.5557	400.0	1	4	102.98507	400.0	1	1	2	0.0	0.0	1	0.19	0.453	5.541	5.55	111.0
5555.5557	400.0	1	4	102.98507	400.0	1	1	2	0.0	0.0	1	0.19	0.455	5.558	5.551	111.0
5555.5557	400.0	1	4	102.98507	400.0	1	1	2	0.0	0.0	1	0.19	0.457	5.688	5.553	111.0
5555.5557	400.0	1	4	102.98507	400.0	1	1	2	0.0	0.0	1	0.19	0.459	5.593	5.553	111.0
5555.5557	400.0	1	4	102.98507	400.0	1	1	2	0.0	0.0	1	0.19	0.459	5.539	5.553	111.0
5555.5557	400.0	1	4	102.98507	400.0	1	1	2	0.0	0.0	1	0.19	0.459	5.476	5.553	111.0
5555.5557	400.0	1	4	102.98507	400.0	1	1	2	0.0	0.0	1	0.19	0.46	5.539	5.554	111.0
5555.5557	400.0	1	4	102.98507	400.0	1	1	2	0.0	0.0	1	0.191	0.461	5.56	5.555	111.0
5555.5557	400.0	1	4	102.98507	400.0	1	1	2	0.0	0.0	1	0.191	0.46	5.439	5.555	111.0
5555.5557	400.0	1	4	102.98507	400.0	1	1	2	0.0	0.0	1	0.191	0.46	5.549	5.556	111.0
5555.5557	400.0	1	4	102.98507	400.0	1	1	2	0.0	0.0	1	0.191	0.46	5.516	5.556	111.0
5555.5557	400.0	1	4	102.98507	400.0	1	1	2	0.0	0.0	1	0.191	0.461	5.726	5.556	111.0
5555.5557	400.0	1	4	102.98507	400.0	1	1	2	0.0	0.0	1	0.191	0.46	5.508	5.557	111.0
5555.5557	400.0	1	4	102.98507	400.0	1	1	2	0.0	0.0	1	0.191	0.461	5.612	5.557	111.0
5555.5557	400.0	1	4	102.98507	400.0	1	1	2	0.0	0.0	1	0.191	0.461	5.571	5.557	111.0
5555.5557	400.0	1	4	102.98507	400.0	1	1	2	0.0	0.0	1	0.191	0.461	5.586	5.559	111.0
5555.5557	400.0	1	4	102.98507	400.0	1	1	2	0.0	0.0	1	0.191	0.46	5.549	5.559	111.0
5555.5557	400.0	1	4	102.98507	400.0	1	1	2	0.0	0.0	1	0.191	0.46	5.497	5.559	111.0
5555.5557	400.0	1	4	102.98507	400.0	1	1	2	0.0	0.0	1	0.191	0.46	5.42	5.559	111.0
5555.5557	400.0	1	4	102.98507	400.0	1	1	2	0.0	0.0	1	0.191	0.461	5.575	5.559	111.0
5555.5557	400.0	1	4	102.98507	400.0	1	1	2	0.0	0.0	1	0.191	0.46	5.53	5.56	111.0
5555.5557	400.0	1	4	102.98507	400.0	1	1	2	0.0	0.0	1	0.191	0.46	5.549	5.56	111.0
5555.5557	400.0	1	4	102.98507	400.0	1	1	2	0.0	0.0	1	0.191	0.46	5.503	5.56	111.0
5555.5557	400.0	1	4	102.98507	400.0	1	1	2	0.0	0.0	1	0.191	0.461	5.576	5.56	111.0
5555.5557	400.0	1	4	102.98507	400.0	1	1	2	0.0	0.0	1	0.191	0.46	5.533	5.56	111.0
5555.5557	400.0	1	4	102.98507	400.0	1	1	2	0.0	0.0	1	0.191	0.461	5.558	5.56	111.0
5555.5557	400.0	1	4	102.98507	400.0	1	1	2	0.0	0.0	1	0.191	0.461	5.61	5.561	111.0
5555.5557	400.0	1	4	102.98507	400.0	1	1	2	0.0	0.0	1	0.191	0.46	5.5	5.561	111.0
5555.5557	400.0	1	4	102.98507	400.0	1	1	2	0.0	0.0	1	0.191	0.461	5.607	5.561	111.0
5555.5557	400.0	1	4	102.98507	400.0	1	1	2	0.0	0.0	1	0.191	0.46	5.546	5.561	111.0
5555.5557	400.0	1	4	102.98507	400.0	1	1	2	0.0	0.0	1	0.191	0.46	5.536	5.561	111.0
5555.5557	400.0	1	4	102.98507	400.0	1	1	2	0.0	0.0	1	0.191	0.461	5.628	5.561	111.0
5555.5557	400.0	1	4	102.98507	400.0	1	1	2	0.0	0.0	1	0.191	0.46	5.545	5.561	111.0
5555.5557	400.0	1	4	102.98507	400.0	1	1	2	0.0	0.0	1	0.191	0.46	5.448	5.561	111.0
5555.5557	400.0	1	4	102.98507	400.0	1	1	2	0.0	0.0	1	0.191	0.461	5.598	5.561	111.0
5555.5557	400.0	1	4	102.98507	400.0	1	1	2	0.0	0.0	1	0.191	0.461	5.572	5.561	111.0
5555.5557	400.0	1	4	102.98507	400.0	1	1	2	0.0	0.0	1	0.191	0.46	5.483	5.562	111.0
5555.5557	400.0	1	4	102.98507	400.0	1	1	2	0.0	0.0	1	0.191	0.46	5.528	5.562	111.0
5555.5557	400.0	1	4	102.98507	400.0	1	1	2	0.0	0.0	1	0.191	0.461	5.578	5.562	111.0
5555.5557	400.0	1	4	102.98507	400.0	1	1	2	0.0	0.0	1	0.191	0.46	5.554	5.562	111.0
5555.5557	400.0	1	4	102.98507	400.0	1	1	2	0.0	0.0	1	0.191	0.46	5.45	5.562	111.0
5555.5557	400.0	1	4	102.98507	400.0	1	1	2	0.0	0.0	1	0.191	0.461	5.576	5.562	111.0
5555.5557	400.0	1	4	102.98507	400.0	1	1	2	0.0	0.0	1	0.191	0.461	5.567	5.562	111.0
5555.5557	400.0	1	4	102.98507	400.0	1	1	2	0.0	0.0	1	0.191	0.46	5.542	5.562	111.0
5555.5557	400.0	1	4	102.98507	400.0	1	1	2	0.0	0.0	1	0.191	0.461	5.575	5.562	111.0
5555.5557	400.0	1	4	102.98507	400.0	1	1	2	0.0	0.0	1	0.191	0.461	5.596	5.562	111.0
5555.5557	400.0	1	4	102.98507	400.0	1	1	2	0.0	0.0	1	0.192	0.461	5.625	5.562	111.0
5555.5557	400.0	1	4	102.98507	400.0	1	1	2	0.0	0.0	1	0.192	0.46	5.42	5.562	111.0
5555.5557	400.0	1	4	102.98507	400.0	1	1	2	0.0	0.0	1	0.192	0.46	5.529	5.562	111.0
5555.5557	400.0	1	4	102.98507	400.0	1	1	2	0.0	0.0	1	0.192	0.46	5.497	5.562	111.0
5555.5557	400.0	1	4	102.98507	400.0	1	1	2	0.0	0.0	1	0.192	0.46	5.553	5.562	111.0
5555.5557	400.0	1	4	102.98507	400.0	1	1	2	0.0	0.0	1	0.192	0.461	5.642	5.562	111.0
5555.5557	400.0	1	4	102.98507	400.0	1	1	2	0.0	0.0	1	0.192	0.461	5.565	5.562	111.0
5555.5557	400.0	1	4	102.98507	400.0	1	1	2	0.0	0.0	1	0.192	0.46	5.525	5.562	111.0
5555.5557	400.0	1	4	102.98507	400.0	1	1	2	0.0	0.0	1	0.192	0.461	5.576	5.562	111.0
5555.5557	400.0	1	4	102.98507	400.0	1	1	2	0.0	0.0	1	0.192	0.461	5.568	5.562	111.0
5555.5557	400.0	1	4	102.98507	400.0	1	1	2	0.0	0.0	1	0.192	0.46	5.526	5.562	111.0
5555.5557	400.0	1	4	102.98507	400.0	1	1	2	0.0	0.0	1	0.192	0.46	5.539	5.562	111.0
5555.5557	400.0	1	4	102.98507	400.0	1	1	2	0.0	0.0	1	0.192	0.461	5.601	5.562	111.0
5555.5557	400.0	1	4	102.98507	400.0	1	1	2	0.0	0.0	1	0.192	0.461	5.573	5.562	111.0
5555.5557	400.0	1	4	102.98507	400.0	1	1	2	0.0	0.0	1	0.192	0.46	5.548	5.562	111.0
5555.5557	400.0	1	4	102.98507	400.0	1	1	2	0.0	0.0	1	0.192	0.461	5.568	5.562	111.0
5555.5557	400.0	1	4	102.98507	400.0	1	1	2	0.0	0.0	1	0.192	0.46	5.527	5.562	111.0
5555.5557	400.0	1	4	102.98507	400.0	1	1	2	0.0	0.0	1	0.192	0.461	5.674	5.562	111.0
5555.5557	400.0	1	4	102.98507	400.0	1	1	2	0.0	0.0	1	0.192	0.46	5.553	5.562	111.0
5555.5557	400.0	1	4	102.98507	400.0	1	1	2	0.0	0.0	1	0.192	0.461	5.626	5.562	111.0
5555.5557	400.0	1	4	102.98507	400.0	1	1	2	0.0	0.0	1	0.192	0.461	5.594	5.562	111.0
5555.5557	400.0	1	4	102.98507	400.0	1	1	2	0.0	0.0	1	0.192	0.461	5.725	5.562	111.0
5555.5557	400.0	1	4	102.98507	400.0	1	1	2	0.0	0.0	1	0.192	0.461	5.582	5.562	111.0
5555.5557	400.0	1	4	102.98507	400.0	1	1	2	0.0	0.0	1	0.192	0.46	5.548	5.562	111.0
5555.5557	400.0	1	4	102.98507	400.0	1	1	2	0.0	0.0	1	0.192	0.46	5.538	5.562	111.0
5555.5557	400.0	1	4	102.98507	400.0	1	1	2	0.0	0.0	1	0.192	0.46	5.547	5.562	111.0
5555.5557	400.0	1	4	102.98507	400.0	1	1	2	0.0	0.0	1	0.192	0.461	5.655	5.562	111.0
5555.5557	400.0	1	4	102.98507	400.0	1	1	2	0.0	0.0	1	0.192	0.461	5.576	5.562	111.0
5555.5557	400.0	1	4	102.98507	400.0	1	1	2	0.0	0.0	1	0.192	0.461	5.594	5.562	111.0
5555.5557	400.0	1	4	102.98507	400.0	1	1	2	0.0	0.0	1	0.192	0.46	5.518	5.562	111.0
5555.5557	400.0	1	4	102.98507	400.0	1	1	2	0.0	0.0	1	0.192	0.46	5.532	5.562	111.0
5555.5557	400.0	1	4	102.98507	400.0	1	1	2	0.0	0.0	1	0.192	0.461	5.589	5.562	111.0
5555.5557	400.0	1	4	102.98507	400.0	1	1	2	0.0	0.0	1	0.192	0.46	5.557	5.562	111.0
5555.5557	400.0	1	4	102.98507	400.0	1	1	2	0.0	0.0	1	0.192	0.461	5.559	5.562	111.0
5555.5557	400.0	1	4	102.98507	400.0	1	1	2	0.0	0.0	1	0.192	0.461	5.58	5.562	111.0
5555.5557	400.0	1	4	102.98507	400.0	1	1	2	0.0	0.0	1	0.192	0.461	5.582	5.562	111.0
5555.5557	400.0	1	4	102.98507	400.0	1	1	2	0.0	0.0	1	0.192	0.46	5.532	5.562	111.0
5555.5557	400.0	1	4	102.98507	400.0	1	1	2	0.0	0.0	1	0.192	0.461	5.583	5.562	111.0
5555.5557	400.0	1	4	102.98507	400.0	1	1	2	0.0	0.0	1	0.192	0.46	5.526	5.562	111.0
5555.5557	400.0	1	4	102.98507	400.0	1	1	2	0.0	0.0	1	0.192	0.46	5.554	5.562	111.0
5555.5557	400.0	1	4	102.98507	400.0	1	1	2	0.0	0.0	1	0.192	0.46	5.552	5.562	111.0
5555.5557	400.0	1	4	102.98507	400.0	1	1	2	0.0	0.0	1	0.192	0.46	5.481	5.562	111.0
5555.5557	400.0	1	4	102.98507	400.0	1	1	2	0.0	0.0	1	0.191	0.461	5.594	5.562	111.0
5555.5557	400.0	1	4	102.98507	400.0	1	1	2	0.0	0.0	1	0.191	0.461	5.578	5.562	111.0
5555.5557	400.0	1	4	102.98507	400.0	1	1	2	0.0	0.0	1	0.191	0.461	5.591	5.562	111.0
5555.5557	400.0	1	4	102.98507	400.0	1	1	2	0.0	0.0	1	0.191	0.46	5.494	5.562	111.0
5555.5557	400.0	1	4	102.98507	400.0	1	1	2	0.0	0.0	1	0.191	0.461	5.561	5.562	111.0
5555.5557	400.0	1	4	102.98507	400.0	1	1	2	0.0	0.0	1	0.191	0.46	5.533	5.562	111.0
5555.5557	400.0	1	4	102.98507	400.0	1	1	2	0.0	0.0	1	0.191	0.461	5.565	5.562	111.0
5555.5557	400.0	1	4	102.98507	400.0	1	1	2	0.0	0.0	1	0.191	0.461	5.559	5.562	111.0
5555.5557	400.0	1	4	102.98507	400.0	1	1	2	0.0	0.0	1	0.191	0.461	5.573	5.562	111.0
5555.5557	400.0	1	4	102.98507	400.0	1	1	2	0.0	0.0	1	0.191	0.46	5.536	5.562	111.0
5555.5557	400.0	1	4	102.98507	400.0	1	1	2	0.0	0.0	1	0.191	0.46	5.543	5.562	111.0
5555.5557	400.0	1	4	102.98507	400.0	1	1	2	0.0	0.0	1	0.191	0.461	5.582	5.562	111.0
5555.5557	400.0	1	4	102.98507	400.0	1	1	2	0.0	0.0	1	0.191	0.461	5.575	5.562	111.0
5555.5557	400.0	1	4	102.98507	400.0	1	1	2	0.0	0.0	1	0.191	0.46	5.537	5.562	111.0
5555.5557	400.0	1	4	102.98507	400.0	1	1	2	0.0	0.0	1	0.191	0.46	5.495	5.562	111.0
5555.5557	400.0	1	4	102.98507	400.0	1	1	2	0.0	0.0	1	0.191	0.46	5.488	5.562	111.0
5555.5557	400.0	1	4	102.98507	400.0	1	1	2	0.0	0.0	1	0.191	0.46	5.516	5.562	111.0
5555.5557	400.0	1	4	102.98507	400.0	1	1	2	0.0	0.0	1	0.191	0.46	5.521	5.562	111.0
5555.5557	400.0	1	4	102.98507	400.0	1	1	2	0.0	0.0	1	0.191	0.461	5.563	5.562	111.0
5555.5557	400.0	1	4	102.98507	400.0	1	1	2	0.0	0.0	1	0.191	0.46	5.544	5.562	111.0
5555.5557	400.0	1	4	102.98507	400.0	1	1	2	0.0	0.0	1	0.191	0.461	5.656	5.562	111.0
5555.5557	400.0	1	4	102.98507	400.0	1	1	2	0.0	0.0	1	0.191	0.46	5.485	5.562	111.0
5555.5557	400.0	1	4	102.98507	400.0	1	1	2	0.0	0.0	1	0.191	0.461	5.642	5.562	111.0
5555.5557	400.0	1	4	102.98507	400.0	1	1	2	0.0	0.0	1	0.191	0.461	5.563	5.562	111.0
5555.5557	400.0	1	4	102.98507	400.0	1	1	2	0.0	0.0	1	0.191	0.461	5.566	5.562	111.0
5555.5557	400.0	1	4	102.98507	400.0	1	1	2	0.0	0.0	1	0.191	0.461	5.561	5.562	111.0
5555.5557	400.0	1	4	102.98507	400.0	1	1	2	0.0	0.0	1	0.191	0.46	5.531	5.562	111.0
5555.5557	400.0	1	4	102.98507	400.0	1	1	2	0.0	0.0	1	0.191	0.461	5.562	5.562	111.0
5555.5557	400.0	1	4	102.98507	400.0	1	1	2	0.0	0.0	1	0.191	0.461	5.598	5.562	111.0
5555.5557	400.0	1	4	102.98507	400.0	1	1	2	0.0	0.0	1	0.191	0.46	5.526	5.562	111.0
5555.5557	400.0	1	4	102.98507	400.0	1	1	2	0.0	0.0	1	0.191	0.46	5.551	5.562	111.0
5555.5557	400.0	1	4	102.98507	400.0	1	1	2	0.0	0.0	1	0.191	0.461	5.584	5.562	111.0
5555.5557	400.0	1	4	102.98507	400.0	1	1	2	0.0	0.0	1	0.191	0.46	5.54	5.562	111.0
5555.5557	400.0	1	4	102.98507	400.0	1	1	2	0.0	0.0	1	0.191	0.46	5.547	5.562	111.0
5555.5557	400.0	1	4	102.98507	400.0	1	1	2	0.0	0.0	1	0.191	0.461	5.604	5.562	111.0
5555.5557	400.0	1	4	102.98507	400.0	1	1	2	0.0	0.0	1	0.191	0.461	5.59	5.562	111.0
5555.5557	400.0	1	4	102.98507	400.0	1	1	2	0.0	0.0	1	0.191	0.461	5.56	5.562	111.0
5555.5557	400.0	1	4	102.98507	400.0	1	1	2	0.0	0.0	1	0.191	0.46	5.541	5.562	111.0
5555.5557	400.0	1	4	102.98507	400.0	1	1	2	0.0	0.0	1	0.191	0.461	5.575	5.562	111.0
5555.5557	400.0	1	4	102.98507	400.0	1	1	2	0.0	0.0	1	0.191	0.46	5.497	5.562	111.0
5555.5557	400.0	1	4	102.98507	400.0	1	1	2	0.0	0.0	1	0.191	0.461	5.649	5.562	111.0
5555.5557	400.0	1	4	102.98507	400.0	1	1	2	0.0	0.0	1	0.191	0.461	5.582	5.562	111.0
5555.5557	400.0	1	4	102.98507	400.0	1	1	2	0.0	0.0	1	0.191	0.461	5.659	5.562	111.0
5555.5557	400.0	1	4	102.98507	400.0	1	1	2	0.0	0.0	1	0.191	0.461	5.584	5.562	111.0
5555.5557	400.0	1	4	102.98507	400.0	1	1	2	0.0	0.0	1	0.191	0.461	5.606	5.562	111.0
5555.5557	400.0	1	4	102.98507	400.0	1	1	2	0.0	0.0	1	0.191	0.46	5.522	5.562	111.0
5555.5557	400.0	1	4	102.98507	400.0	1	1	2	0.0	0.0	1	0.191	0.46	5.526	5.562	111.0
5555.5557	400.0	1	4	102.98507	400.0	1	1	2	0.0	0.0	1	0.191	0.46	5.554	5.562	111.0
5555.5557	400.0	1	4	102.98507	400.0	1	1	2	0.0	0.0	1	0.191	0.46	5.505	5.562	111.0
5555.5557	400.0	1	4	102.98507	400.0	1	1	2	0.0	0.0	1	0.191	0.46	5.547	5.562	111.0
5555.5557	400.0	1	4	102.98507	400.0	1	1	2	0.0	0.0	1	0.191	0.46	5.514	5.562	111.0
5555.5557	400.0	1	4	102.98507	400.0	1	1	2	0.0	0.0	1	0.191	0.461	5.559	5.562	111.0
5555.5557	400.0	1	4	102.98507	400.0	1	1	2	0.0	0.0	1	0.191	0.46	5.536	5.562	111.0
5555.5557	400.0	1	4	102.98507	400.0	1	1	2	0.0	0.0	1	0.191	0.46	5.54	5.562	111.0
5555.5557	400.0	1	4	102.98507	400.0	1	1	2	0.0	0.0	1	0.191	0.46	5.542	5.562	111.0
0.0	0.0	1	4	102.98507	400.0	1	1	2	0.0	0.0	0	0.191	0.461	5.579	5.562	111.0
0.0	0.0	1	4	102.98507	400.0	1	1	2	0.0	0.0	0	0.191	0.461	5.565	5.562	111.0
0.0	0.0	1	4	102.98507	400.0	1	1	2	0.0	0.0	0	0.191	0.461	5.579	5.562	111.0
0.0	0.0	1	4	102.98507	400.0	1	1	2	0.0	0.0	0	0.191	0.461	5.56	5.562	111.0
0.0	0.0	1	4	102.98507	400.0	1	1	2	0.0	0.0	0	0.191	0.458	5.186	5.169	111.0
0.0	0.0	1	4	102.98507	400.0	1	1	2	0.0	0.0	0	0.191	0.45	4.405	4.463	111.0
0.0	0.0	1	4	102.98507	400.0	1	1	2	0.0	0.0	0	0.191	0.442	4.437	4.463	111.0
0.0	0.0	1	4	102.98507	400.0	1	1	2	0.0	0.0	0	0.191	0.433	4.16	4.147	111.0
0.0	0.0	1	4	102.98507	400.0	1	1	2	0.0	0.0	0	0.191	0.42	3.573	3.581	111.0
0.0	0.0	1	4	102.98507	400.0	1	1	2	0.0	0.0	0	0.191	0.408	3.54	3.581	111.0
0.0	0.0	1	4	102.98507	400.0	1	1	2	0.0	0.0	0	0.191	0.394	3.294	3.328	111.0
0.0	0.0	1	4	102.98507	400.0	1	1	2	0.0	0.0	0	0.191	0.382	3.297	3.328	111.0
0.0	0.0	1	4	102.98507	400.0	1	1	2	0.0	0.0	0	0.191	0.367	2.889	2.874	111.0
0.0	0.0	1	4	102.98507	400.0	1	1	2	0.0	0.0	0	0.19	0.353	2.689	2.671	111.0
0.0	0.0	1	4	102.98507	400.0	1	1	2	0.0	0.0	0	0.19	0.341	2.719	2.671	111.0
0.0	0.0	1	4	102.98507	400.0	1	1	2	0.0	0.0	0	0.19	0.326	2.296	2.307	111.0
0.0	0.0	1	4	102.98507	400.0	1	1	2	0.0	0.0	0	0.19	0.312	2.154	2.143	111.0
0.0	0.0	1	4	102.98507	400.0	1	1	2	0.0	0.0	0	0.19	0.298	2.107	2.143	111.0
0.0	0.0	1	4	102.98507	400.0	1	1	2	0.0	0.0	0	0.19	0.284	1.874	1.85	111.0
0.0	0.0	1	4	102.98507	400.0	1	1	2	0.0	0.0	0	0.19	0.271	1.88	1.85	111.0
0.0	0.0	1	4	102.98507	400.0	1	1	2	0.0	0.0	0	0.19	0.257	1.585	1.599	111.0
0.0	0.0	1	4	102.98507	400.0	1	1	2	0.0	0.0	0	0.19	0.244	1.462	1.485	111.0
0.0	0.0	1	4	102.98507	400.0	1	1	2	0.0	0.0	0	0.19	0.233	1.466	1.485	111.0
0.0	0.0	1	4	102.98507	400.0	1	1	2	0.0	0.0	0	0.189	0.221	1.295	1.283	111.0
0.0	0.0	1	4	102.98507	400.0	1	1	2	0.0	0.0	0	0.189	0.209	1.263	1.191	111.0
0.0	0.0	1	4	102.98507	400.0	1	1	2	0.0	0.0	0	0.189	0.199	1.258	1.191	111.0
0.0	0.0	1	4	102.98507	400.0	1	1	2	0.0	0.0	0	0.189	0.189	1.038	1.029	111.0
0.0	0.0	1	4	102.98507	400.0	1	1	2	0.0	0.0	0	0.189	0.179	1.061	1.029	111.0
0.0	0.0	1	4	102.98507	400.0	1	1	2	0.0	0.0	0	0.189	0.169	0.94	0.888	111.0
0.0	0.0	1	4	102.98507	400.0	1	1	2	0.0	0.0	0	0.189	0.159	0.825	0.825	111.0
0.0	0.0	1	4	102.98507	400.0	1	1	2	0.0	0.0	0	0.189	0.151	0.806	0.825	111.0
0.0	0.0	1	4	102.98507	400.0	1	1	2	0.0	0.0	0	0.189	0.141	0.713	0.712	111.0
0.0	0.0	1	4	102.98507	400.0	1	1	2	0.0	0.0	0	0.189	0.132	0.676	0.662	111.0
0.0	0.0	1	4	102.98507	400.0	1	1	2	0.0	0.0	0	0.189	0.124	0.678	0.662	111.0
0.0	0.0	1	4	102.98507	400.0	1	1	2	0.0	0.0	0	0.189	0.117	0.54	0.572	111.0
0.0	0.0	1	4	102.98507	400.0	1	1	2	0.0	0.0	0	0.188	0.11	0.489	0.572	111.0
0.0	0.0	1	4	102.98507	400.0	1	1	2	0.0	0.0	0	0.188	0.104	0.5	0.493	111.0
0.0	0.0	1	4	102.98507	400.0	1	1	2	0.0	0.0	0	0.188	0.097	0.484	0.458	111.0
0.0	0.0	1	4	102.98507	400.0	1	1	2	0.0	0.0	0	0.188	0.091	0.429	0.458	111.0
0.0	0.0	1	4	102.98507	400.0	1	1	2	0.0	0.0	0	0.188	0.085	0.386	0.396	111.0
0.0	0.0	1	4	102.98507	400.0	1	1	2	0.0	0.0	0	0.188	0.079	0.362	0.368	111.0
0.0	0.0	1	4	102.98507	400.0	1	1	2	0.0	0.0	0	0.188	0.075	0.347	0.368	111.0
0.0	0.0	1	4	102.98507	400.0	1	1	2	0.0	0.0	0	0.188	0.071	0.422	0.317	111.0
0.0	0.0	1	4	102.98507	400.0	1	1	2	0.0	0.0	0	0.188	0.067	0.344	0.317	111.0
0.0	0.0	1	4	102.98507	400.0	1	1	2	0.0	0.0	0	0.188	0.063	0.313	0.274	111.0
0.0	0.0	1	4	102.98507	400.0	1	1	2	0.0	0.0	0	0.188	0.059	0.27	0.254	111.0
0.0	0.0	1	4	102.98507	400.0	1	1	2	0.0	0.0	0	0.188	0.057	0.268	0.254	111.0
0.0	0.0	1	4	102.98507	400.0	1	1	2	0.0	0.0	0	0.188	0.053	0.235	0.219	111.0
0.0	0.0	1	4	102.98507	400.0	1	1	2	0.0	0.0	0	0.187	0.05	0.218	0.204	111.0
0.0	0.0	1	4	102.98507	400.0	1	1	2	0.0	0.0	0	0.187	0.047	0.22	0.204	111.0
0.0	0.0	1	4	102.98507	400.0	1	1	2	0.0	0.0	0	0.187	0.043	0.222	0.176	111.0
0.0	0.0	1	4	102.98507	400.0	1	1	2	0.0	0.0	0	0.187	0.039	0.177	0.176	111.0
0.0	0.0	1	4	102.98507	400.0	1	1	2	0.0	0.0	0	0.187	0.037	0.181	0.163	111.0
0.0	0.0	1	4	102.98507	400.0	1	1	2	0.0	0.0	0	0.187	0.035	0.152	0.141	111.0
0.0	0.0	1	4	102.98507	400.0	1	1	2	0.0	0.0	0	0.187	0.033	0.131	0.141	111.0
0.0	0.0	1	4	102.98507	400.0	1	1	2	0.0	0.0	0	0.187	0.031	0.129	0.121	111.0
0.0	0.0	1	4	102.98507	400.0	1	1	2	0.0	0.0	0	0.187	0.029	0.113	0.113	111.0
0.0	0.0	1	4	102.98507	400.0	1	1	2	0.0	0.0	0	0.187	0.027	0.1	0.113	111.0
0.0	0.0	1	4	102.98507	400.0	1	1	2	0.0	0.0	0	0.187	0.025	0.083	0.097	111.0
0.0	0.0	1	4	102.98507	400.0	1	1	2	0.0	0.0	0	0.187	0.023	0.061	0.097	111.0
0.0	0.0	1	4	102.98507	400.0	1	1	2	0.0	0.0	0	0.187	0.021	0.094	0.09	111.0
0.0	0.0	1	4	102.98507	400.0	1	1	2	0.0	0.0	0	0.187	0.019	-0.067	0.078	111.0
0.0	0.0	1	4	102.98507	400.0	1	1	2	0.0	0.0	0	0.186	0.018	0.105	0.078	111.0
0.0	0.0	1	4	102.98507	400.0	1	1	2	0.0	0.0	0	0.186	0.017	0.052	0.072	111.0
0.0	0.0	1	4	102.98507	400.0	1	1	2	0.0	0.0	0	0.186	0.017	0.07	0.062	111.0
0.0	0.0	1	4	102.98507	400.0	1	1	2	0.0	0.0	0	0.186	0.017	0.056	0.062	111.0
0.0	0.0	1	4	102.98507	400.0	1	1	2	0.0	0.0	0	0.186	0.017	0.05	0.058	111.0
0.0	0.0	1	4	102.98507	400.0	1	1	2	0.0	0.0	0	0.186	0.016	0.068	0.058	111.0
0.0	0.0	1	4	102.98507	400.0	1	1	2	0.0	0.0	0	0.186	0.016	0.034	0.049	111.0
0.0	0.0	1	4	102.98507	400.0	1	1	2	0.0	0.0	0	0.186	0.016	0.077	0.046	111.0
0.0	0.0	1	4	102.98507	400.0	1	1	2	0.0	0.0	0	0.186	0.016	0.038	0.046	111.0
0.0	0.0	1	4	102.98507	400.0	1	1	2	0.0	0.0	0	0.186	0.016	0.035	0.039	111.0
0.0	0.0	1	4	102.98507	400.0	1	1	2	0.0	0.0	0	0.186	0.016	0.03	0.037	111.0
0.0	0.0	1	4	102.98507	400.0	1	1	2	0.0	0.0	0	0.186	0.016	0.056	0.037	111.0
0.0	0.0	1	4	102.98507	400.0	1	1	2	0.0	0.0	0	0.186	0.016	0.006	0.031	111.0
0.0	0.0	1	4	102.98507	400.0	1	1	2	0.0	0.0	0	0.186	0.016	0.04	0.031	111.0
0.0	0.0	1	4	102.98507	400.0	1	1	2	0.0	0.0	0	0.186	0.015	-0.013	0.029	111.0
0.0	0.0	1	4	102.98507	400.0	1	1	2	0.0	0.0	0	0.186	0.014	-0.071	0.025	111.0
0.0	0.0	1	4	102.98507	400.0	1	1	2	0.0	0.0	0	0.186	0.014	0.044	0.025	111.0
0.0	0.0	1	4	102.98507	400.0	1	1	2	0.0	0.0	0	0.186	0.014	0.008	0.021	111.0
0.0	0.0	1	4	102.98507	400.0	1	1	2	0.0	0.0	0	0.186	0.014	-0.003	0.02	111.0
0.0	0.0	1	4	102.98507	400.0	1	1	2	0.0	0.0	0	0.186	0.014	0.04	0.02	111.0
0.0	0.0	1	4	102.98507	400.0	1	1	2	0.0	0.0	0	0.186	0.014	-0.001	0.017	111.0
0.0	0.0	1	4	102.98507	400.0	1	1	2	0.0	0.0	0	0.186	0.014	0.084	0.017	111.0
0.0	0.0	1	4	102.98507	400.0	1	1	2	0.0	0.0	0	0.186	0.013	-0.031	0.015	111.0
0.0	0.0	1	4	102.98507	400.0	1	1	2	0.0	0.0	0	0.186	0.013	0.021	0.013	111.0
0.0	0.0	1	4	102.98507	400.0	1	1	2	0.0	0.0	0	0.186	0.012	-0.046	0.013	111.0
0.0	0.0	1	4	102.98507	400.0	1	1	2	0.0	0.0	0	0.186	0.012	0.031	0.011	111.0
0.0	0.0	1	4	102.98507	400.0	1	1	2	0.0	0.0	0	0.186	0.011	-0.169	0.011	111.0
0.0	0.0	1	4	102.98507	400.0	1	1	2	0.0	0.0	0	0.186	0.01	-0.039	0.01	111.0
0.0	0.0	1	4	102.98507	400.0	1	1	2	0.0	0.0	0	0.186	0.01	0.085	0.009	111.0
0.0	0.0	1	4	102.98507	400.0	1	1	2	0.0	0.0	0	0.186	0.009	0.007	0.009	111.0
0.0	0.0	1	4	102.98507	400.0	1	1	2	0.0	0.0	0	0.186	0.008	0.005	0.008	111.0
0.0	0.0	1	4	102.98507	400.0	1	1	2	0.0	0.0	0	0.186	0.008	-0.001	0.007	111.0
0.0	0.0	1	4	102.98507	400.0	1	1	2	0.0	0.0	0	0.186	0.007	-0.028	0.007	111.0
0.0	0.0	1	4	102.98507	400.0	1	1	2	0.0	0.0	0	0.186	0.006	-0.025	0.006	111.0
0.0	0.0	1	4	102.98507	400.0	1	1	2	0.0	0.0	0	0.186	0.006	0.027	0.005	111.0
0.0	0.0	1	4	102.98507	400.0	1	1	2	0.0	0.0	0	0.186	0.005	-0.031	0.005	111.0
0.0	0.0	1	4	102.98507	400.0	1	1	2	0.0	0.0	0	0.186	0.005	0.02	0.005	111.0
0.0	0.0	1	4	102.98507	400.0	1	1	2	0.0	0.0	0	0.186	0.004	-0.012	0.005	111.0
0.0	0.0	1	4	102.98507	400.0	1	1	2	0.0	0.0	0	0.186	0.004	0.037	0.004	111.0
0.0	0.0	1	4	102.98507	400.0	1	1	2	0.0	0.0	0	0.186	0.002	-0.012	0.003	111.0
0.0	0.0	1	4	102.98507	400.0	1	1	2	0.0	0.0	0	0.186	0.002	0.051	0.003	111.0
0.0	0.0	1	4	102.98507	400.0	1	1	2	0.0	0.0	0	0.186	0.001	0.001	0.003	111.0
0.0	0.0	1	4	102.98507	400.0	1	1	2	0.0	0.0	0	0.186	0.001	-0.01	0.003	111.0
0.0	0.0	1	4	102.98507	400.0	1	1	2	0.0	0.0	0	0.186	0.001	0.071	0.002	111.0
0.0	0.0	1	4	102.98507	400.0	1	1	2	0.0	0.0	0	0.186	0.001	0.002	0.002	111.0
0.0	0.0	1	4	102.98507	400.0	1	1	2	0.0	0.0	0	0.186	0.001	0.026	0.002	111.0
0.0	0.0	1	4	102.98507	400.0	1	1	2	0.0	0.0	0	0.186	-0.001	-0.029	0.001	111.0
0.0	0.0	1	4	102.98507	400.0	1	1	2	0.0	0.0	0	0.186	0.0	0.029	0.001	111.0
0.0	0.0	1	4	102.98507	400.0	1	1	2	0.0	0.0	0	0.186	0.0	0.032	0.001	111.0
0.0	0.0	1	4	102.98507	400.0	1	1	2	0.0	0.0	0	0.186	0.0	0.21	0.001	111.0
0.0	0.0	1	4	102.98507	400.0	1	1	2	0.0	0.0	0	0.186	0.0	0.038	0.001	111.0
0.0	0.0	1	4	102.98507	400.0	1	1	2	0.0	0.0	0	0.186	-0.001	-0.03	0.001	111.0
0.0	0.0	1	4	102.98507	400.0	1	1	2	0.0	0.0	0	0.186	0.0	0.03	0.0	111.0
0.0	0.0	1	4	102.98507	400.0	1	1	2	0.0	0.0	0	0.186	0.0	0.05	0.0	111.0
0.0	0.0	1	4	102.98507	400.0	1	1	2	0.0	0.0	0	0.186	0.0	-0.001	0.0	111.0
0.0	0.0	1	4	102.98507	400.0	1	1	2	0.0	0.0	0	0.186	0.0	0.007	0.0	111.0
0.0	0.0	1	4	102.98507	400.0	1	1	2	0.0	0.0	0	0.186	0.0	0.031	0.0	111.0
0.0	0.0	1	4	102.98507	400.0	1	1	2	0.0	0.0	0	0.186	0.0	0.007	0.0	111.0
0.0	0.0	1	4	102.98507	400.0	1	1	2	0.0	0.0	0	0.186	0.0	-0.009	0.0	111.0
0.0	0.0	1	4	102.98507	400.0	1	1	2	0.0	0.0	0	0.186	0.0	0.007	0.0	111.0
0.0	0.0	1	4	102.98507	400.0	1	1	2	0.0	0.0	0	0.186	0.0	-0.009	0.0	111.0
0.0	0.0	1	4	102.98507	400.0	1	1	2	0.0	0.0	0	0.186	0.0	0.014	0.0	111.0
0.0	0.0	1	4	102.98507	400.0	1	1	2	0.0	0.0	0	0.186	-0.001	-0.026	0.0	111.0
0.0	0.0	1	4	102.98507	400.0	1	1	2	0.0	0.0	0	0.186	-0.001	-0.032	0.0	111.0
0.0	0.0	1	4	102.98507	400.0	1	1	2	0.0	0.0	0	0.186	0.0	0.0	0.0	111.0
0.0	0.0	1	4	102.98507	400.0	1	1	2	0.0	0.0	0	0.186	-0.001	-0.012	0.0	111.0
0.0	0.0	1	4	102.98507	400.0	1	1	2	0.0	0.0	0	0.186	0.0	0.117	0.0	111.0
0.0	0.0	1	4	102.98507	400.0	1	1	2	0.0	0.0	0	0.186	-0.001	-0.041	0.0	111.0
0.0	0.0	1	4	102.98507	400.0	1	1	2	0.0	0.0	0	0.186	0.0	0.006	0.0	111.0
0.0	0.0	1	4	102.98507	400.0	1	1	2	0.0	0.0	0	0.186	-0.001	-0.02	0.0	111.0
0.0	0.0	1	4	102.98507	400.0	1	1	2	0.0	0.0	0	0.186	0.0	0.001	0.0	111.0
0.0	0.0	1	4	102.98507	400.0	1	1	2	0.0	0.0	0	0.186	0.0	-0.003	0.0	111.0
0.0	0.0	1	4	102.98507	400.0	1	1	2	0.0	0.0	0	0.186	0.0	0.002	0.0	111.0
0.0	0.0	1	4	102.98507	400.0	1	1	2	0.0	0.0	0	0.186	0.0	-0.003	0.0	111.0
0.0	0.0	1	4	102.98507	400.0	1	1	2	0.0	0.0	0	0.186	-0.001	-0.028	0.0	111.0
0.0	0.0	1	4	102.98507	400.0	1	1	2	0.0	0.0	0	0.186	-0.001	-0.019	0.0	111.0
0.0	0.0	1	4	102.98507	400.0	1	1	2	0.0	0.0	0	0.186	0.0	0.0	0.0	111.0
0.0	0.0	1	4	102.98507	400.0	1	1	2	0.0	0.0	0	0.186	-0.001	-0.104	0.0	111.0
0.0	0.0	1	4	102.98507	400.0	1	1	2	0.0	0.0	0	0.186	0.0	0.009	0.0	111.0
0.0	0.0	1	4	102.98507	400.0	1	1	2	0.0	0.0	0	0.186	0.0	-0.005	0.0	111.0
0.0	0.0	1	4	102.98507	400.0	1	1	2	0.0	0.0	0	0.186	-0.001	-0.013	0.0	111.0
0.0	0.0	1	4	102.98507	400.0	1	1	2	0.0	0.0	0	0.186	0.0	0.03	0.0	111.0
0.0	0.0	1	4	102.98507	400.0	1	1	2	0.0	0.0	0	0.186	0.0	-0.009	0.0	111.0
0.0	0.0	1	4	102.98507	400.0	1	1	2	0.0	0.0	0	0.186	-0.001	-0.046	0.0	111.0
0.0	0.0	1	4	102.98507	400.0	1	1	2	0.0	0.0	0	0.186	0.0	-0.008	0.0	111.0
0.0	0.0	1	4	102.98507	400.0	1	1	2	0.0	0.0	0	0.186	-0.001	-0.014	0.0	111.0
0.0	0.0	1	4	102.98507	400.0	1	1	2	0.0	0.0	0	0.186	-0.001	-0.042	0.0	111.0
0.0	0.0	1	4	102.98507	400.0	1	1	2	0.0	0.0	0	0.186	-0.001	-0.034	0.0	111.0
0.0	0.0	1	4	102.98507	400.0	1	1	2	0.0	0.0	0	0.186	0.0	0.003	0.0	111.0
0.0	0.0	1	4	102.98507	400.0	1	1	2	0.0	0.0	0	0.186	-0.001	-0.016	0.0	111.0
0.0	0.0	1	4	102.98507	400.0	1	1	2	0.0	0.0	0	0.186	-0.001	-0.021	0.0	111.0
0.0	0.0	1	4	102.98507	400.0	1	1	2	0.0	0.0	0	0.186	0.0	-0.01	0.0	111.0
0.0	0.0	1	4	102.98507	400.0	1	1	2	0.0	0.0	0	0.186	0.0	0.0	0.0	111.0
0.0	0.0	1	4	102.98507	400.0	1	1	2	0.0	0.0	0	0.186	0.0	0.026	0.0	111.0
0.0	0.0	1	4	102.98507	400.0	1	1	2	0.0	0.0	0	0.186	0.0	-0.004	0.0	111.0
0.0	0.0	1	4	102.98507	400.0	1	1	2	0.0	0.0	0	0.186	-0.001	-0.022	0.0	111.0
0.0	0.0	1	4	102.98507	400.0	1	1	2	0.0	0.0	0	0.186	0.0	0.0	0.0	111.0
0.0	0.0	1	4	102.98507	400.0	1	1	2	0.0	0.0	0	0.186	0.0	0.006	0.0	111.0
0.0	0.0	1	4	102.98507	400.0	1	1	2	0.0	0.0	0	0.186	0.0	0.044	0.0	111.0
0.0	0.0	1	4	102.98507	400.0	1	1	2	0.0	0.0	0	0.186	0.0	-0.002	0.0	111.0
0.0	0.0	1	4	102.98507	400.0	1	1	2	0.0	0.0	0	0.186	0.0	0.014	0.0	111.0
0.0	0.0	1	4	102.98507	400.0	1	1	2	0.0	0.0	0	0.186	0.0	0.005	0.0	111.0
0.0	0.0	1	4	102.98507	400.0	1	1	2	0.0	0.0	0	0.186	0.0	0.051	0.0	111.0
0.0	0.0	1	4	102.98507	400.0	1	1	2	0.0	0.0	0	0.186	-0.001	-0.017	0.0	111.0
0.0	0.0	1	4	102.98507	400.0	1	1	2	0.0	0.0	0	0.186	0.0	0.017	0.0	111.0
0.0	0.0	1	4	102.98507	400.0	1	1	2	0.0	0.0	0	0.186	0.0	0.009	0.0	111.0
0.0	0.0	1	4	102.98507	400.0	1	1	2	0.0	0.0	0	0.186	0.0	0.017	0.0	111.0
0.0	0.0	1	4	102.98507	400.0	1	1	2	0.0	0.0	0	0.186	0.0	0.0	0.0	111.0
0.0	0.0	1	4	102.98507	400.0	1	1	2	0.0	0.0	0	0.186	0.0	0.006	0.0	111.0
0.0	0.0	1	4	102.98507	400.0	1	1	2	0.0	0.0	0	0.186	-0.001	-0.185	0.0	111.0
0.0	0.0	1	4	102.98507	400.0	1	1	2	0.0	0.0	0	0.186	0.0	0.013	0.0	111.0
0.0	0.0	1	4	102.98507	400.0	1	1	2	0.0	0.0	0	0.186	-0.001	-0.033	0.0	111.0
0.0	0.0	1	4	102.98507	400.0	1	1	2	0.0	0.0	0	0.186	-0.001	-0.185	0.0	111.0
0.0	0.0	1	4	102.98507	400.0	1	1	2	0.0	0.0	0	0.186	0.0	-0.009	0.0	111.0
0.0	0.0	1	4	102.98507	400.0	1	1	2	0.0	0.0	0	0.186	-0.001	-0.012	0.0	111.0
0.0	0.0	1	4	102.98507	400.0	1	1	2	0.0	0.0	0	0.186	0.0	-0.009	0.0	111.0
0.0	0.0	1	4	102.98507	400.0	1	1	2	0.0	0.0	0	0.186	0.0	0.021	0.0	111.0
0.0	0.0	1	4	102.98507	400.0	1	1	2	0.0	0.0	0	0.186	0.0	-0.009	0.0	111.0
0.0	0.0	1	4	102.98507	400.0	1	1	2	0.0	0.0	0	0.186	-0.001	-0.08	0.0	111.0
0.0	0.0	1	4	102.98507	400.0	1	1	2	0.0	0.0	0	0.186	0.0	-0.007	0.0	111.0
0.0	0.0	1	4	102.98507	400.0	1	1	2	0.0	0.0	0	0.186	0.0	0.004	0.0	111.0
0.0	0.0	1	4	102.98507	400.0	1	1	2	0.0	0.0	0	0.186	0.0	0.003	0.0	111.0
0.0	0.0	1	4	102.98507	400.0	1	1	2	0.0	0.0	0	0.186	-0.001	-0.212	0.0	111.0
0.0	0.0	1	4	102.98507	400.0	1	1	2	0.0	0.0	0	0.186	-0.001	-0.078	0.0	111.0
0.0	0.0	1	4	102.98507	400.0	1	1	2	0.0	0.0	0	0.186	-0.001	-0.013	0.0	111.0
[truncated: 9,480 more rows]
