# Supplementary material for: Just noticeable differences for elbow joint torque feedback
Source: Sci Rep. 2021 Dec 7;11:23553. doi: 10.1038/s41598-021-02630-3 (PMC8651665; doi:10.1038/s41598-021-02630-3)
Supplement: Supplementary file 2 — Supplementary Information. [file 41598_2021_2630_MOESM2_ESM.zip › SupplementaryData_ScientificReports_KimAsbeck2021/S13_S1A.csv]

data 1	data 2	data 3	data 4	data 5	data 6	data 7	data 8	data 9	data 10	data 11	data 12	data 13	data 14	data 15	data 16	data 17
0.0	0.0	100.0	100.0	1	0.0	0.0	0.113	1.0	98.06387	0.0	1	0.0	0.0	5.0	0.0	0.0
0.0	0.0	100.0	100.0	1	0.0	0.0	0.114	1.0	98.06387	0.0	1	0.0	0.0	5.0	0.0	0.0
0.0	0.0	100.0	100.0	1	0.0	0.0	0.115	1.0	97.57607	0.0	1	0.0	0.0	5.0	0.0	0.0
0.0	0.0	100.0	100.0	1	0.0	0.0	0.116	1.0	97.57607	0.0	1	0.0	0.0	5.0	0.0	0.0
0.0	0.0	100.0	100.0	1	0.0	0.0	0.117	1.0	97.8755	0.0	1	0.0	0.0	5.0	0.0	0.0
0.0	0.0	100.0	100.0	1	0.0	0.0	0.118	1.0	97.797485	0.0	1	0.0	0.0	5.0	0.0	0.0
0.0	0.0	100.0	100.0	1	0.0	0.0	0.119	1.0	97.797485	0.0	1	0.0	0.0	5.0	0.0	0.0
0.0	0.0	100.0	100.0	1	0.0	0.0	0.12	1.0	97.00081	0.0	1	0.0	0.0	5.0	0.0	0.0
0.0	0.0	100.0	100.0	1	0.0	0.0	0.121	1.0	98.08173	0.0	1	0.0	0.0	5.0	0.0	0.0
0.0	0.0	100.0	100.0	1	0.0	0.0	0.122	1.0	98.08173	0.0	1	0.0	0.0	5.0	0.0	0.0
0.0	0.0	100.0	100.0	1	0.0	0.0	0.123	1.0	98.047386	0.0	1	0.0	0.0	5.0	0.0	0.0
0.0	0.0	100.0	100.0	1	0.0	0.0	0.124	1.0	97.98054	0.0	1	0.0	0.0	5.0	0.0	0.0
0.0	0.0	100.0	100.0	1	0.0	0.0	0.125	1.0	98.094444	0.0	1	0.0	0.0	5.0	0.0	0.0
0.0	0.0	100.0	100.0	1	0.0	0.0	0.126	1.0	99.39143	0.0	1	0.0	0.0	5.0	0.0	0.0
0.0	0.0	100.0	100.0	1	0.0	0.0	0.126	1.0	99.39143	0.0	1	0.0	0.0	5.0	0.0	0.0
0.0	0.0	100.0	100.0	1	0.0	0.0	0.127	1.0	99.91268	0.0	1	0.0	0.0	5.0	0.0	0.0
0.0	0.0	100.0	100.0	1	0.0	0.0	0.128	1.0	98.80423	0.0	1	0.0	0.0	5.0	0.0	0.0
0.0	0.0	100.0	100.0	1	0.0	0.0	0.129	1.0	98.80423	0.0	1	0.0	0.0	5.0	0.0	0.0
0.0	0.0	100.0	100.0	1	0.0	0.0	0.13	1.0	98.9325	0.0	1	0.0	0.0	5.0	0.0	0.0
0.0	0.0	100.0	100.0	1	0.0	0.0	0.131	1.0	99.00809	0.0	1	0.0	0.0	5.0	0.0	0.0
0.0	0.0	100.0	100.0	1	0.0	0.0	0.132	1.0	99.38676	0.0	1	0.0	0.0	5.0	0.0	0.0
0.0	0.0	100.0	100.0	1	0.0	0.0	0.133	1.0	99.0571	0.0	1	0.0	0.0	5.0	0.0	0.0
0.0	0.0	100.0	100.0	1	0.0	0.0	0.133	1.0	99.0571	0.0	1	0.0	0.0	5.0	0.0	0.0
0.0	0.0	100.0	100.0	1	0.0	0.0	0.134	1.0	99.309525	0.0	1	0.0	0.0	5.0	0.0	0.0
0.0	0.0	100.0	100.0	1	0.0	0.0	0.135	1.0	99.328384	0.0	1	0.0	0.0	5.0	0.0	0.0
0.0	0.0	100.0	100.0	1	0.0	0.0	0.136	1.0	99.328384	0.0	1	0.0	0.0	5.0	0.0	0.0
0.0	0.0	100.0	100.0	1	0.0	0.0	0.136	1.0	98.984215	0.0	1	0.0	0.0	5.0	0.0	0.0
0.0	0.0	100.0	100.0	1	0.0	0.0	0.137	1.0	98.8404	0.0	1	0.0	0.0	5.0	0.0	0.0
0.0	0.0	100.0	100.0	1	0.0	0.0	0.138	1.0	97.76227	0.0	1	0.0	0.0	5.0	0.0	0.0
0.0	0.0	100.0	100.0	1	0.0	0.0	0.139	1.0	97.9841	0.0	1	0.0	0.0	5.0	0.0	0.0
0.0	0.0	100.0	100.0	1	0.0	0.0	0.14	1.0	98.54047	0.0	1	0.0	0.0	5.0	0.0	0.0
0.0	0.0	100.0	100.0	1	0.0	0.0	0.14	1.0	97.87493	0.0	1	0.0	0.0	5.0	0.0	0.0
0.0	0.0	100.0	100.0	1	0.0	0.0	0.141	1.0	98.04885	0.0	1	0.0	0.0	5.0	0.0	0.0
0.0	0.0	100.0	100.0	1	0.0	0.0	0.142	1.0	98.04885	0.0	1	0.0	0.0	5.0	0.0	0.0
0.0	0.0	100.0	100.0	1	0.0	0.0	0.143	1.0	98.13796	0.0	1	0.0	0.0	5.0	0.0	0.0
0.0	0.0	100.0	100.0	1	0.0	0.0	0.144	1.0	98.13796	0.0	1	0.0	0.0	5.0	0.0	0.0
0.0	0.0	100.0	100.0	1	0.0	0.0	0.145	1.0	98.96319	0.0	1	0.0	0.0	5.0	0.0	0.0
0.0	0.0	100.0	100.0	1	0.0	0.0	0.145	1.0	98.928665	0.0	1	0.0	0.0	5.0	0.0	0.0
0.0	0.0	100.0	100.0	1	0.0	0.0	0.146	1.0	98.928665	0.0	1	0.0	0.0	5.0	0.0	0.0
0.0	0.0	100.0	100.0	1	0.0	0.0	0.147	1.0	98.42749	0.0	1	0.0	0.0	5.0	0.0	0.0
0.0	0.0	100.0	100.0	1	0.0	0.0	0.148	1.0	98.91045	0.0	1	0.0	0.0	5.0	0.0	0.0
0.0	0.0	100.0	100.0	1	0.0	0.0	0.148	1.0	98.91045	0.0	1	0.0	0.0	5.0	0.0	0.0
0.0	0.0	100.0	100.0	1	0.0	0.0	0.149	1.0	98.06414	0.0	1	0.0	0.0	5.0	0.0	0.0
0.0	0.0	100.0	100.0	1	0.0	0.0	0.15	1.0	98.06414	0.0	1	0.0	0.0	5.0	0.0	0.0
0.0	0.0	100.0	100.0	1	0.0	0.0	0.151	1.0	97.25235	0.0	1	0.0	0.0	5.0	0.0	0.0
0.0	0.0	100.0	100.0	1	0.0	0.0	0.152	1.0	96.008804	0.0	1	0.0	0.0	5.0	0.0	0.0
0.0	0.0	100.0	100.0	1	0.0	0.0	0.152	1.0	96.008804	0.0	1	0.0	0.0	5.0	0.0	0.0
0.0	0.0	100.0	100.0	1	0.0	0.0	0.153	1.0	95.77791	0.0	1	0.0	0.0	6.0	0.0	0.0
0.0	0.0	100.0	100.0	0	0.0	0.0	0.154	1.0	96.38483	0.0	1	1.0	0.0	0.0	0.0	0.0
0.0	0.0	100.0	100.0	0	0.0	0.0	0.155	1.0	96.38483	0.0	1	1.0	0.0	0.0	0.0	0.0
0.0	0.0	100.0	100.0	0	0.0	0.0	0.156	1.0	96.67984	0.0	1	1.0	0.0	0.0	0.0	0.0
0.0	0.0	100.0	100.0	0	0.0	0.0	0.156	1.0	96.67984	0.0	1	1.0	0.0	0.0	0.0	0.0
0.0	0.0	100.0	100.0	0	0.0	0.0	0.157	1.0	96.72686	0.0	1	1.0	0.0	0.0	0.0	0.0
0.0	0.0	100.0	100.0	0	0.0	0.0	0.158	1.0	97.876785	0.0	1	1.0	0.0	0.0	0.0	0.0
0.0	0.0	100.0	100.0	0	0.0	0.0	0.158	1.0	97.876785	0.0	1	1.0	0.0	0.0	0.0	0.0
0.0	0.0	100.0	100.0	0	0.0	0.0	0.159	1.0	96.67064	0.0	1	1.0	0.0	0.0	0.0	0.0
0.0	0.0	100.0	100.0	0	0.0	0.0	0.16	1.0	96.69116	0.0	1	1.0	0.0	0.0	0.0	0.0
0.0	0.0	100.0	100.0	0	0.0	0.0	0.16	1.0	96.69116	0.0	1	1.0	0.0	0.0	0.0	0.0
0.0	0.0	100.0	100.0	0	0.0	0.0	0.161	1.0	96.21087	0.0	1	1.0	0.0	0.0	0.0	0.0
0.0	0.0	100.0	100.0	0	0.0	0.0	0.162	1.0	96.21087	0.0	1	1.0	0.0	0.0	0.0	0.0
0.0	0.0	100.0	100.0	0	0.0	0.0	0.162	1.0	96.75706	0.0	1	1.0	0.0	0.0	0.0	0.0
0.0	0.0	100.0	100.0	0	0.0	0.0	0.163	1.0	97.34305	0.0	1	1.0	0.0	0.0	0.0	0.0
0.0	0.0	100.0	100.0	0	0.0	0.0	0.163	1.0	97.53333	0.0	1	1.0	0.0	0.0	0.0	0.0
0.0	0.0	100.0	100.0	0	0.0	0.0	0.164	1.0	97.44065	0.0	1	1.0	0.0	0.0	0.0	0.0
0.0	0.0	100.0	100.0	0	0.0	0.0	0.164	1.0	97.703064	0.0	1	1.0	0.0	0.0	0.0	0.0
0.0	0.0	100.0	100.0	0	0.0	0.0	0.164	1.0	97.703064	0.0	1	1.0	0.0	0.0	0.0	0.0
0.0	0.0	100.0	100.0	0	0.0	0.0	0.165	1.0	97.57497	0.0	1	1.0	0.0	0.0	0.0	0.0
0.0	0.0	100.0	100.0	0	0.0	0.0	0.165	1.0	97.57497	0.0	1	1.0	0.0	0.0	0.0	0.0
0.0	0.0	100.0	100.0	0	0.0	0.0	0.165	1.0	97.50823	0.0	1	1.0	0.0	0.0	0.0	0.0
0.0	0.0	100.0	100.0	0	0.0	0.0	0.166	1.0	97.3145	0.0	1	1.0	0.0	0.0	0.0	0.0
0.0	0.0	100.0	100.0	0	0.0	0.0	0.166	1.0	97.3145	0.0	1	1.0	0.0	0.0	0.0	0.0
0.0	0.0	100.0	100.0	0	0.0	0.0	0.166	1.0	97.64927	0.0	1	1.0	0.0	0.0	0.0	0.0
0.0	0.0	100.0	100.0	0	0.0	0.0	0.166	1.0	97.64927	0.0	1	1.0	0.0	0.0	0.0	0.0
0.0	0.0	100.0	100.0	0	0.0	0.0	0.166	1.0	98.31314	0.0	1	1.0	0.0	0.0	0.0	0.0
0.0	0.0	100.0	100.0	0	0.0	0.0	0.166	1.0	98.1608	0.0	1	1.0	0.0	0.0	0.0	0.0
0.0	0.0	100.0	100.0	0	0.0	0.0	0.166	1.0	98.1608	0.0	1	1.0	0.0	0.0	0.0	0.0
0.0	0.0	100.0	100.0	0	0.0	0.0	0.166	1.0	97.7275	0.0	1	1.0	0.0	0.0	0.0	0.0
0.0	0.0	100.0	100.0	0	0.0	0.0	0.166	1.0	98.43202	0.0	1	1.0	0.0	0.0	0.0	0.0
0.0	0.0	100.0	100.0	0	0.0	0.0	0.166	1.0	98.43202	0.0	1	1.0	0.0	0.0	0.0	0.0
0.0	0.0	100.0	100.0	0	0.0	0.0	0.165	0.0	97.611786	0.0	1	1.0	0.0	14.0	0.0	0.0
0.0	0.0	100.0	100.0	0	0.0	0.0	0.165	0.0	97.611786	0.0	1	1.0	0.0	14.0	0.0	0.0
0.0	0.0	100.0	100.0	0	0.0	0.0	0.165	0.0	98.57331	0.0	1	1.0	0.0	0.0	0.0	0.0
0.0	0.0	100.0	100.0	0	0.0	0.0	0.164	0.0	98.16969	0.0	1	1.0	0.0	0.0	0.0	0.0
0.0	0.0	100.0	100.0	0	0.0	0.0	0.164	0.0	98.16969	0.0	1	1.0	0.0	0.0	0.0	0.0
0.0	0.0	100.0	100.0	0	0.0	0.0	0.164	0.0	97.76181	0.0	1	1.0	0.0	0.0	0.0	0.0
0.0	0.0	100.0	100.0	0	0.0	0.0	0.163	0.0	97.05807	0.0	1	1.0	0.0	0.0	0.0	0.0
0.0	0.0	100.0	100.0	0	0.0	0.0	0.163	0.0	97.05807	0.0	1	1.0	0.0	0.0	0.0	0.0
0.0	0.0	100.0	100.0	0	0.0	0.0	0.163	0.0	98.13035	0.0	1	1.0	0.0	0.0	0.0	0.0
0.0	0.0	100.0	100.0	0	0.0	0.0	0.162	0.0	98.13035	0.0	1	1.0	0.0	0.0	0.0	0.0
0.0	0.0	100.0	100.0	0	0.0	0.0	0.162	0.0	98.227486	0.0	1	1.0	0.0	0.0	0.0	0.0
0.0	0.0	100.0	100.0	0	0.0	0.0	0.161	0.0	97.791985	0.0	1	1.0	0.0	0.0	0.0	0.0
0.0	0.0	100.0	100.0	0	0.0	0.0	0.161	0.0	97.791985	0.0	1	1.0	0.0	0.0	0.0	0.0
0.0	0.0	100.0	100.0	0	0.0	0.0	0.16	0.0	97.89746	0.0	1	1.0	0.0	0.0	0.0	0.0
0.0	0.0	100.0	100.0	0	0.0	0.0	0.16	0.0	96.80249	0.0	1	1.0	0.0	0.0	0.0	0.0
0.0	0.0	100.0	100.0	0	0.0	0.0	0.159	0.0	96.80249	0.0	1	1.0	0.0	0.0	0.0	0.0
0.0	0.0	100.0	100.0	0	0.0	0.0	0.158	0.0	95.98364	0.0	1	1.0	0.0	0.0	0.0	0.0
0.0	0.0	100.0	100.0	0	0.0	0.0	0.157	0.0	95.98364	0.0	1	1.0	0.0	0.0	0.0	0.0
0.0	0.0	100.0	100.0	0	0.0	0.0	0.157	0.0	95.62277	0.0	1	1.0	0.0	0.0	0.0	0.0
0.0	0.0	100.0	100.0	0	0.0	0.0	0.156	0.0	95.55935	0.0	1	1.0	0.0	0.0	0.0	0.0
0.0	0.0	100.0	100.0	0	0.0	0.0	0.155	0.0	95.55935	0.0	1	1.0	0.0	0.0	0.0	0.0
0.0	0.0	100.0	100.0	0	0.0	0.0	0.154	0.0	96.395195	0.0	1	1.0	0.0	0.0	0.0	0.0
0.0	0.0	100.0	100.0	0	0.0	0.0	0.154	0.0	96.17679	0.0	1	1.0	0.0	0.0	0.0	0.0
0.0	0.0	100.0	100.0	0	0.0	0.0	0.153	0.0	96.17679	0.0	1	1.0	0.0	0.0	0.0	0.0
0.0	0.0	100.0	100.0	0	0.0	0.0	0.152	0.0	97.16864	0.0	1	1.0	0.0	0.0	0.0	0.0
0.0	0.0	100.0	100.0	0	0.0	0.0	0.151	0.0	97.16864	0.0	1	1.0	0.0	0.0	0.0	0.0
0.0	0.0	100.0	100.0	0	0.0	0.0	0.15	0.0	97.240685	0.0	1	1.0	0.0	0.0	0.0	0.0
0.0	0.0	100.0	100.0	0	0.0	0.0	0.149	0.0	97.052795	0.0	1	1.0	0.0	0.0	0.0	0.0
0.0	0.0	100.0	100.0	0	0.0	0.0	0.148	0.0	97.052795	0.0	1	1.0	0.0	0.0	0.0	0.0
0.0	0.0	100.0	100.0	0	0.0	0.0	0.147	0.0	96.85267	0.0	1	1.0	0.0	0.0	0.0	0.0
0.0	0.0	100.0	100.0	0	0.0	0.0	0.146	0.0	96.87583	0.0	1	1.0	0.0	0.0	0.0	0.0
0.0	0.0	100.0	100.0	0	0.0	0.0	0.144	0.0	96.87583	0.0	1	1.0	0.0	0.0	0.0	0.0
0.0	0.0	100.0	100.0	0	0.0	0.0	0.143	0.0	97.14213	0.0	1	1.0	0.0	0.0	0.0	0.0
0.0	0.0	100.0	100.0	0	0.0	0.0	0.142	0.0	97.14213	0.0	1	1.0	0.0	0.0	0.0	0.0
0.0	0.0	100.0	100.0	0	0.0	0.0	0.141	0.0	97.42158	0.0	1	1.0	0.0	0.0	0.0	0.0
0.0	0.0	100.0	100.0	0	0.0	0.0	0.14	0.0	97.90436	0.0	1	1.0	0.0	0.0	0.0	0.0
0.0	0.0	100.0	100.0	0	0.0	0.0	0.139	0.0	97.90436	0.0	1	1.0	0.0	0.0	0.0	0.0
0.0	0.0	100.0	100.0	0	0.0	0.0	0.138	0.0	98.29975	0.0	1	1.0	0.0	0.0	0.0	0.0
0.0	0.0	100.0	100.0	0	0.0	0.0	0.137	0.0	99.09483	0.0	1	1.0	0.0	0.0	0.0	0.0
0.0	0.0	100.0	100.0	0	0.0	0.0	0.135	0.0	99.09483	0.0	1	1.0	0.0	0.0	0.0	0.0
0.0	0.0	100.0	100.0	0	0.0	0.0	0.134	0.0	98.76952	0.0	1	1.0	0.0	0.0	0.0	0.0
0.0	0.0	100.0	100.0	0	0.0	0.0	0.133	0.0	98.76952	0.0	1	1.0	0.0	0.0	0.0	0.0
0.0	0.0	100.0	100.0	0	0.0	0.0	0.132	0.0	98.44297	0.0	1	1.0	0.0	0.0	0.0	0.0
0.0	0.0	100.0	100.0	0	0.0	0.0	0.13	0.0	98.735916	0.0	1	1.0	0.0	0.0	0.0	0.0
0.0	0.0	100.0	100.0	0	0.0	0.0	0.129	0.0	98.735916	0.0	1	1.0	0.0	0.0	0.0	0.0
0.0	0.0	100.0	100.0	0	0.0	0.0	0.128	0.0	98.884995	0.0	1	1.0	0.0	0.0	0.0	0.0
0.0	0.0	100.0	100.0	0	0.0	0.0	0.126	0.0	99.13201	0.0	1	1.0	0.0	0.0	0.0	0.0
0.0	0.0	100.0	100.0	0	0.0	0.0	0.125	0.0	99.13201	0.0	1	1.0	0.0	0.0	0.0	0.0
0.0	0.0	100.0	100.0	0	0.0	0.0	0.124	0.0	99.287994	0.0	1	1.0	0.0	0.0	0.0	0.0
0.0	0.0	100.0	100.0	0	0.0	0.0	0.123	0.0	99.287994	0.0	1	1.0	0.0	0.0	0.0	0.0
0.0	0.0	100.0	100.0	0	0.0	0.0	0.122	0.0	98.87993	0.0	1	1.0	0.0	0.0	0.0	0.0
0.0	0.0	100.0	100.0	0	0.0	0.0	0.12	0.0	98.21739	0.0	1	1.0	0.0	0.0	0.0	0.0
0.0	0.0	100.0	100.0	0	0.0	0.0	0.119	0.0	98.21739	0.0	1	1.0	0.0	0.0	0.0	0.0
0.0	0.0	100.0	100.0	0	0.0	0.0	0.118	0.0	98.353935	0.0	1	1.0	0.0	0.0	0.0	0.0
0.0	0.0	100.0	100.0	0	0.0	0.0	0.117	0.0	98.70424	0.0	1	1.0	0.0	0.0	0.0	0.0
0.0	0.0	100.0	100.0	0	0.0	0.0	0.116	0.0	98.70424	0.0	1	1.0	0.0	0.0	0.0	0.0
0.0	0.0	100.0	100.0	0	0.0	0.0	0.114	0.0	98.869385	0.0	1	1.0	0.0	0.0	0.0	0.0
0.0	0.0	100.0	100.0	0	0.0	0.0	0.113	0.0	98.869385	0.0	1	1.0	0.0	0.0	0.0	0.0
0.0	0.0	100.0	100.0	0	0.0	0.0	0.112	0.0	98.53321	0.0	1	1.0	0.0	0.0	0.0	0.0
0.0	0.0	100.0	100.0	0	0.0	0.0	0.111	0.0	98.236015	0.0	1	1.0	0.0	0.0	0.0	0.0
0.0	0.0	100.0	100.0	0	0.0	0.0	0.11	0.0	98.236015	0.0	1	1.0	0.0	0.0	0.0	0.0
0.0	0.0	100.0	100.0	0	0.0	0.0	0.108	0.0	98.19676	0.0	1	1.0	0.0	0.0	0.0	0.0
0.0	0.0	100.0	100.0	0	0.0	0.0	0.107	0.0	98.1882	0.0	1	1.0	0.0	0.0	0.0	0.0
0.0	0.0	100.0	100.0	0	0.0	0.0	0.106	0.0	98.1882	0.0	1	1.0	0.0	0.0	0.0	0.0
0.0	0.0	100.0	100.0	0	0.0	0.0	0.104	0.0	98.501114	0.0	1	1.0	0.0	0.0	0.0	0.0
0.0	0.0	100.0	100.0	0	0.0	0.0	0.103	0.0	98.501114	0.0	1	1.0	0.0	0.0	0.0	0.0
0.0	0.0	100.0	100.0	0	0.0	0.0	0.102	0.0	99.354645	0.0	1	1.0	0.0	0.0	0.0	0.0
0.0	0.0	100.0	100.0	0	0.0	0.0	0.101	0.0	98.54682	0.0	1	1.0	0.0	0.0	0.0	0.0
0.0	0.0	100.0	100.0	0	0.0	0.0	0.099	0.0	98.54682	0.0	1	1.0	0.0	0.0	0.0	0.0
0.0	0.0	100.0	100.0	0	0.0	0.0	0.098	0.0	98.87024	0.0	1	1.0	0.0	0.0	0.0	0.0
0.0	0.0	100.0	100.0	0	0.0	0.0	0.097	0.0	98.74166	0.0	1	1.0	0.0	0.0	0.0	0.0
0.0	0.0	100.0	100.0	0	0.0	0.0	0.095	0.0	98.00492	0.0	1	1.0	0.0	0.0	0.0	0.0
0.0	0.0	100.0	100.0	0	0.0	0.0	0.094	0.0	97.76353	0.0	1	1.0	0.0	0.0	0.0	0.0
0.0	0.0	100.0	100.0	0	0.0	0.0	0.093	0.0	97.76353	0.0	1	1.0	0.0	0.0	0.0	0.0
0.0	0.0	100.0	100.0	0	0.0	0.0	0.091	0.0	98.6608	0.0	1	1.0	0.0	0.0	0.0	0.0
0.0	0.0	100.0	100.0	0	0.0	0.0	0.09	0.0	98.352806	0.0	1	1.0	0.0	0.0	0.0	0.0
0.0	0.0	100.0	100.0	0	0.0	0.0	0.089	0.0	98.352806	0.0	1	1.0	0.0	0.0	0.0	0.0
0.0	0.0	100.0	100.0	0	0.0	0.0	0.087	0.0	98.39413	0.0	1	1.0	0.0	0.0	0.0	0.0
0.0	0.0	100.0	100.0	0	0.0	0.0	0.086	0.0	98.39413	0.0	1	1.0	0.0	0.0	0.0	0.0
0.0	0.0	100.0	100.0	0	0.0	0.0	0.084	0.0	97.65678	0.0	1	1.0	0.0	0.0	0.0	0.0
0.0	0.0	100.0	100.0	0	0.0	0.0	0.083	0.0	97.209305	0.0	1	1.0	0.0	0.0	0.0	0.0
0.0	0.0	100.0	100.0	0	0.0	0.0	0.082	0.0	97.209305	0.0	1	1.0	0.0	0.0	0.0	0.0
0.0	0.0	100.0	100.0	0	0.0	0.0	0.081	0.0	96.21289	0.0	1	1.0	0.0	0.0	0.0	0.0
0.0	0.0	100.0	100.0	0	0.0	0.0	0.079	0.0	96.15987	0.0	1	1.0	0.0	0.0	0.0	0.0
0.0	0.0	100.0	100.0	0	0.0	0.0	0.078	0.0	96.15987	0.0	1	1.0	0.0	0.0	0.0	0.0
0.0	0.0	100.0	100.0	0	0.0	0.0	0.077	0.0	95.4916	0.0	1	1.0	0.0	0.0	0.0	0.0
0.0	0.0	100.0	100.0	0	0.0	0.0	0.076	0.0	95.4916	0.0	1	1.0	0.0	0.0	0.0	0.0
0.0	0.0	100.0	100.0	0	0.0	0.0	0.075	0.0	96.341644	0.0	1	1.0	0.0	0.0	0.0	0.0
0.0	0.0	100.0	100.0	0	0.0	0.0	0.073	0.0	96.30356	0.0	1	1.0	0.0	0.0	0.0	0.0
0.0	0.0	100.0	100.0	0	0.0	0.0	0.072	0.0	95.897446	0.0	1	1.0	0.0	0.0	0.0	0.0
0.0	0.0	100.0	100.0	0	0.0	0.0	0.071	0.0	95.85409	0.0	1	1.0	0.0	0.0	0.0	0.0
0.0	0.0	100.0	100.0	0	0.0	0.0	0.07	0.0	96.07412	0.0	1	1.0	0.0	0.0	0.0	0.0
0.0	0.0	100.0	100.0	0	0.0	0.0	0.069	0.0	96.02179	0.0	1	1.0	0.0	0.0	0.0	0.0
0.0	0.0	100.0	100.0	0	0.0	0.0	0.067	0.0	95.95565	0.0	1	1.0	0.0	0.0	0.0	0.0
0.0	0.0	100.0	100.0	0	0.0	0.0	0.066	0.0	95.95565	0.0	1	1.0	0.0	0.0	0.0	0.0
0.0	0.0	100.0	100.0	0	0.0	0.0	0.065	0.0	95.72221	0.0	1	1.0	0.0	0.0	0.0	0.0
0.0	0.0	100.0	100.0	0	0.0	0.0	0.064	0.0	95.91927	0.0	1	1.0	0.0	0.0	0.0	0.0
0.0	0.0	100.0	100.0	0	0.0	0.0	0.063	0.0	95.91927	0.0	1	1.0	0.0	0.0	0.0	0.0
0.0	0.0	100.0	100.0	0	0.0	0.0	0.062	0.0	96.644516	0.0	1	1.0	0.0	0.0	0.0	0.0
0.0	0.0	100.0	100.0	0	0.0	0.0	0.061	0.0	96.841156	0.0	1	1.0	0.0	0.0	0.0	0.0
0.0	0.0	100.0	100.0	0	0.0	0.0	0.06	0.0	96.841156	0.0	1	1.0	0.0	0.0	0.0	0.0
0.0	0.0	100.0	100.0	0	0.0	0.0	0.059	0.0	97.9008	0.0	1	1.0	0.0	0.0	0.0	0.0
0.0	0.0	100.0	100.0	0	0.0	0.0	0.058	0.0	97.9008	0.0	1	1.0	0.0	0.0	0.0	0.0
0.0	0.0	100.0	100.0	0	0.0	0.0	0.057	0.0	98.46353	0.0	1	1.0	0.0	0.0	0.0	0.0
0.0	0.0	100.0	100.0	0	0.0	0.0	0.056	0.0	96.841354	0.0	1	1.0	0.0	0.0	0.0	0.0
0.0	0.0	100.0	100.0	0	0.0	0.0	0.055	0.0	96.841354	0.0	1	1.0	0.0	0.0	0.0	0.0
0.0	0.0	100.0	100.0	0	0.0	0.0	0.054	0.0	96.601814	0.0	1	1.0	0.0	0.0	0.0	0.0
0.0	0.0	100.0	100.0	0	0.0	0.0	0.053	0.0	95.42209	0.0	1	1.0	0.0	0.0	0.0	0.0
0.0	0.0	100.0	100.0	0	0.0	0.0	0.052	0.0	95.42209	0.0	1	1.0	0.0	0.0	0.0	0.0
0.0	0.0	100.0	100.0	0	0.0	0.0	0.051	0.0	95.672295	0.0	1	1.0	0.0	0.0	0.0	0.0
0.0	0.0	100.0	100.0	0	0.0	0.0	0.05	0.0	95.672295	0.0	1	1.0	0.0	0.0	0.0	0.0
0.0	0.0	100.0	100.0	0	0.0	0.0	0.049	0.0	95.67059	0.0	1	1.0	0.0	0.0	0.0	0.0
0.0	0.0	100.0	100.0	0	0.0	0.0	0.048	0.0	95.34152	0.0	1	1.0	0.0	0.0	0.0	0.0
0.0	0.0	100.0	100.0	0	0.0	0.0	0.047	0.0	95.34152	0.0	1	1.0	0.0	0.0	0.0	0.0
0.0	0.0	100.0	100.0	0	0.0	0.0	0.046	0.0	94.54288	0.0	1	1.0	0.0	0.0	0.0	0.0
0.0	0.0	100.0	100.0	0	0.0	0.0	0.045	0.0	93.873795	0.0	1	1.0	0.0	0.0	0.0	0.0
0.0	0.0	100.0	100.0	0	0.0	0.0	0.044	0.0	93.873795	0.0	1	1.0	0.0	0.0	0.0	0.0
0.0	0.0	100.0	100.0	0	0.0	0.0	0.044	0.0	94.23324	0.0	1	1.0	0.0	0.0	0.0	0.0
0.0	0.0	100.0	100.0	0	0.0	0.0	0.043	0.0	94.23324	0.0	1	1.0	0.0	0.0	0.0	0.0
0.0	0.0	100.0	100.0	0	0.0	0.0	0.042	0.0	94.26433	0.0	1	1.0	0.0	0.0	0.0	0.0
0.0	0.0	100.0	100.0	0	0.0	0.0	0.041	0.0	96.24949	0.0	1	1.0	0.0	0.0	0.0	0.0
0.0	0.0	100.0	100.0	0	0.0	0.0	0.041	0.0	96.24949	0.0	1	1.0	0.0	0.0	0.0	0.0
0.0	0.0	100.0	100.0	0	0.0	0.0	0.04	0.0	96.02811	0.0	1	1.0	0.0	0.0	0.0	0.0
0.0	0.0	100.0	100.0	0	0.0	0.0	0.039	0.0	96.519165	0.0	1	1.0	0.0	0.0	0.0	0.0
0.0	0.0	100.0	100.0	0	0.0	0.0	0.038	0.0	96.519165	0.0	1	1.0	0.0	0.0	0.0	0.0
0.0	0.0	100.0	100.0	0	0.0	0.0	0.037	0.0	95.60312	0.0	1	1.0	0.0	0.0	0.0	0.0
0.0	0.0	100.0	100.0	0	0.0	0.0	0.037	0.0	95.60312	0.0	1	1.0	0.0	0.0	0.0	0.0
0.0	0.0	100.0	100.0	0	0.0	0.0	0.036	0.0	96.7951	0.0	1	1.0	0.0	0.0	0.0	0.0
0.0	0.0	100.0	100.0	0	0.0	0.0	0.035	0.0	96.80418	0.0	1	1.0	0.0	0.0	0.0	0.0
0.0	0.0	100.0	100.0	0	0.0	0.0	0.035	0.0	96.80418	0.0	1	1.0	0.0	0.0	0.0	0.0
0.0	0.0	100.0	100.0	0	0.0	0.0	0.034	0.0	96.86791	0.0	1	1.0	0.0	0.0	0.0	0.0
0.0	0.0	100.0	100.0	0	0.0	0.0	0.033	0.0	97.39284	0.0	1	1.0	0.0	0.0	0.0	0.0
0.0	0.0	100.0	100.0	0	0.0	0.0	0.032	0.0	97.39284	0.0	1	1.0	0.0	0.0	0.0	0.0
0.0	0.0	100.0	100.0	0	0.0	0.0	0.032	0.0	97.00907	0.0	1	1.0	0.0	0.0	0.0	0.0
0.0	0.0	100.0	100.0	0	0.0	0.0	0.031	0.0	97.00907	0.0	1	1.0	0.0	0.0	0.0	0.0
0.0	0.0	100.0	100.0	0	0.0	0.0	0.03	0.0	97.544136	0.0	1	1.0	0.0	0.0	0.0	0.0
0.0	0.0	100.0	100.0	0	0.0	0.0	0.03	0.0	96.63657	0.0	1	1.0	0.0	0.0	0.0	0.0
0.0	0.0	100.0	100.0	0	0.0	0.0	0.029	0.0	96.63657	0.0	1	1.0	0.0	0.0	0.0	0.0
0.0	0.0	100.0	100.0	0	0.0	0.0	0.028	0.0	96.79036	0.0	1	1.0	0.0	0.0	0.0	0.0
0.0	0.0	100.0	100.0	0	0.0	0.0	0.028	0.0	96.05996	0.0	1	1.0	0.0	0.0	0.0	0.0
0.0	0.0	100.0	100.0	0	0.0	0.0	0.027	0.0	96.05996	0.0	1	1.0	0.0	0.0	0.0	0.0
0.0	0.0	100.0	100.0	0	0.0	0.0	0.026	0.0	96.80443	0.0	1	1.0	0.0	0.0	0.0	0.0
0.0	0.0	100.0	100.0	0	0.0	0.0	0.026	0.0	96.80443	0.0	1	1.0	0.0	0.0	0.0	0.0
0.0	0.0	100.0	100.0	0	0.0	0.0	0.025	0.0	97.131996	0.0	1	1.0	0.0	0.0	0.0	0.0
0.0	0.0	100.0	100.0	0	0.0	0.0	0.025	0.0	96.997025	0.0	1	1.0	0.0	0.0	0.0	0.0
0.0	0.0	100.0	100.0	0	0.0	0.0	0.024	0.0	96.997025	0.0	1	1.0	0.0	0.0	0.0	0.0
0.0	0.0	100.0	100.0	0	0.0	0.0	0.024	0.0	97.3334	0.0	1	1.0	0.0	0.0	0.0	0.0
0.0	0.0	100.0	100.0	0	0.0	0.0	0.023	0.0	96.290665	0.0	1	1.0	0.0	0.0	0.0	0.0
0.0	0.0	100.0	100.0	0	0.0	0.0	0.022	0.0	96.290665	0.0	1	1.0	0.0	0.0	0.0	0.0
0.0	0.0	100.0	100.0	0	0.0	0.0	0.022	0.0	95.92841	0.0	1	1.0	0.0	0.0	0.0	0.0
0.0	0.0	100.0	100.0	0	0.0	0.0	0.021	0.0	95.92841	0.0	1	1.0	0.0	0.0	0.0	0.0
0.0	0.0	100.0	100.0	0	0.0	0.0	0.02	0.0	95.36443	0.0	1	1.0	0.0	0.0	0.0	0.0
0.0	0.0	100.0	100.0	0	0.0	0.0	0.02	0.0	96.72651	0.0	1	1.0	0.0	0.0	0.0	0.0
0.0	0.0	100.0	100.0	0	0.0	0.0	0.019	0.0	96.72651	0.0	1	1.0	0.0	0.0	0.0	0.0
0.0	0.0	100.0	100.0	0	0.0	0.0	0.018	0.0	97.66913	0.0	1	1.0	0.0	0.0	0.0	0.0
0.0	0.0	100.0	100.0	0	0.0	0.0	0.018	0.0	98.06414	0.0	1	1.0	0.0	0.0	0.0	0.0
0.0	0.0	100.0	100.0	0	0.0	0.0	0.017	0.0	98.06414	0.0	1	1.0	0.0	0.0	0.0	0.0
0.0	0.0	100.0	100.0	0	0.0	0.0	0.016	0.0	97.392235	0.0	1	1.0	0.0	0.0	0.0	0.0
0.0	0.0	100.0	100.0	0	0.0	0.0	0.015	0.0	97.392235	0.0	1	1.0	0.0	0.0	0.0	0.0
0.0	0.0	100.0	100.0	0	0.0	0.0	0.015	0.0	97.76072	0.0	1	1.0	0.0	0.0	0.0	0.0
0.0	0.0	100.0	100.0	0	0.0	0.0	0.014	0.0	97.42329	0.0	1	1.0	0.0	0.0	0.0	0.0
0.0	0.0	100.0	100.0	0	0.0	0.0	0.013	0.0	97.42329	0.0	1	1.0	0.0	0.0	0.0	0.0
0.0	0.0	100.0	100.0	0	0.0	0.0	0.013	0.0	97.27063	0.0	1	1.0	0.0	0.0	0.0	0.0
0.0	0.0	100.0	100.0	0	0.0	0.0	0.012	0.0	97.27063	0.0	1	1.0	0.0	0.0	0.0	0.0
0.0	0.0	100.0	100.0	0	0.0	0.0	0.012	0.0	94.86981	0.0	1	1.0	0.0	0.0	0.0	0.0
0.0	0.0	100.0	100.0	0	0.0	0.0	0.011	0.0	96.22658	0.0	1	1.0	0.0	0.0	0.0	0.0
0.0	0.0	100.0	100.0	0	0.0	0.0	0.01	0.0	96.22658	0.0	1	1.0	0.0	0.0	0.0	0.0
0.0	0.0	100.0	100.0	0	0.0	0.0	0.009	0.0	95.395905	0.0	1	1.0	0.0	0.0	0.0	0.0
0.0	0.0	100.0	100.0	0	0.0	0.0	0.009	0.0	95.54751	0.0	1	1.0	0.0	0.0	0.0	0.0
0.0	0.0	100.0	100.0	0	0.0	0.0	0.008	0.0	95.54751	0.0	1	1.0	0.0	0.0	0.0	0.0
0.0	0.0	100.0	100.0	0	0.0	0.0	0.008	0.0	95.408356	0.0	1	1.0	0.0	0.0	0.0	0.0
0.0	0.0	100.0	100.0	0	0.0	0.0	0.007	0.0	95.408356	0.0	1	1.0	0.0	0.0	0.0	0.0
0.0	0.0	100.0	100.0	0	0.0	0.0	0.007	0.0	95.36935	0.0	1	1.0	0.0	0.0	0.0	0.0
0.0	0.0	100.0	100.0	0	0.0	0.0	0.006	0.0	96.04956	0.0	1	1.0	0.0	0.0	0.0	0.0
0.0	0.0	100.0	100.0	0	0.0	0.0	0.005	0.0	96.04956	0.0	1	1.0	0.0	0.0	0.0	0.0
0.0	0.0	100.0	100.0	0	0.0	0.0	0.005	0.0	96.41562	0.0	1	1.0	0.0	0.0	0.0	0.0
0.0	0.0	100.0	100.0	0	0.0	0.0	0.004	0.0	96.893555	0.0	1	1.0	0.0	0.0	0.0	0.0
0.0	0.0	100.0	100.0	0	0.0	0.0	0.003	0.0	96.893555	0.0	1	1.0	0.0	0.0	0.0	0.0
0.0	0.0	100.0	100.0	0	0.0	0.0	0.003	0.0	96.75018	0.0	1	1.0	0.0	0.0	0.0	0.0
0.0	0.0	100.0	100.0	0	0.0	0.0	0.002	0.0	96.75018	0.0	1	1.0	0.0	0.0	0.0	0.0
0.0	0.0	100.0	100.0	0	0.0	0.0	0.001	0.0	96.239296	0.0	1	1.0	0.0	0.0	0.0	0.0
0.0	0.0	100.0	100.0	0	0.0	0.0	0.001	0.0	96.64795	0.0	1	1.0	0.0	0.0	0.0	0.0
0.0	0.0	100.0	100.0	0	0.0	0.0	0.0	0.0	96.64795	0.0	1	1.0	0.0	0.0	0.0	0.0
0.0	0.0	100.0	100.0	0	0.0	0.0	0.0	0.0	97.580894	0.0	1	1.0	0.0	0.0	0.0	0.0
0.0	0.0	100.0	100.0	0	0.0	0.0	-0.001	0.0	97.70911	0.0	1	1.0	0.0	0.0	0.0	0.0
0.0	0.0	100.0	100.0	0	0.0	0.0	-0.002	0.0	97.70911	0.0	1	1.0	0.0	0.0	0.0	0.0
0.0	0.0	100.0	100.0	0	0.0	0.0	-0.003	0.0	98.51744	0.0	1	1.0	0.0	0.0	0.0	0.0
0.0	0.0	100.0	100.0	0	0.0	0.0	-0.004	0.0	98.51744	0.0	1	1.0	0.0	0.0	0.0	0.0
0.0	0.0	100.0	100.0	0	0.0	0.0	-0.004	0.0	98.2593	0.0	1	1.0	0.0	0.0	0.0	0.0
0.0	0.0	100.0	100.0	0	0.0	0.0	-0.005	0.0	98.07183	0.0	1	1.0	0.0	0.0	0.0	0.0
0.0	0.0	100.0	100.0	0	0.0	0.0	-0.006	0.0	98.089165	0.0	1	1.0	0.0	0.0	0.0	0.0
0.0	0.0	100.0	100.0	0	0.0	0.0	-0.007	0.0	97.6073	0.0	1	1.0	0.0	0.0	0.0	0.0
0.0	0.0	100.0	100.0	0	0.0	0.0	-0.008	0.0	96.74845	0.0	1	1.0	0.0	0.0	0.0	0.0
0.0	0.0	100.0	100.0	0	0.0	0.0	-0.009	0.0	96.74845	0.0	1	1.0	0.0	0.0	0.0	0.0
0.0	0.0	100.0	100.0	0	0.0	0.0	-0.01	0.0	96.960365	0.0	1	1.0	0.0	0.0	0.0	0.0
0.0	0.0	100.0	100.0	0	0.0	0.0	-0.011	0.0	96.960365	0.0	1	1.0	0.0	0.0	0.0	0.0
0.0	0.0	100.0	100.0	0	0.0	0.0	-0.011	0.0	97.05732	0.0	1	1.0	0.0	0.0	0.0	0.0
0.0	0.0	100.0	100.0	0	0.0	0.0	-0.012	0.0	97.136635	0.0	1	1.0	0.0	0.0	0.0	0.0
0.0	0.0	100.0	100.0	0	0.0	0.0	-0.013	0.0	97.136635	0.0	1	1.0	0.0	0.0	0.0	0.0
0.0	0.0	100.0	100.0	0	0.0	0.0	-0.014	0.0	97.014725	0.0	1	1.0	0.0	0.0	0.0	0.0
0.0	0.0	100.0	100.0	0	0.0	0.0	-0.015	0.0	96.365776	0.0	1	1.0	0.0	0.0	0.0	0.0
0.0	0.0	100.0	100.0	0	0.0	0.0	-0.016	0.0	96.365776	0.0	1	1.0	0.0	0.0	0.0	0.0
0.0	0.0	100.0	100.0	0	0.0	0.0	-0.016	0.0	96.25499	0.0	1	1.0	0.0	0.0	0.0	0.0
0.0	0.0	100.0	100.0	0	0.0	0.0	-0.017	0.0	96.25499	0.0	1	1.0	0.0	0.0	0.0	0.0
0.0	0.0	100.0	100.0	0	0.0	0.0	-0.017	0.0	96.133965	0.0	1	1.0	0.0	0.0	0.0	0.0
0.0	0.0	100.0	100.0	0	0.0	0.0	-0.018	0.0	97.263855	0.0	1	1.0	0.0	0.0	0.0	0.0
0.0	0.0	100.0	100.0	0	0.0	0.0	-0.018	0.0	97.263855	0.0	1	1.0	0.0	0.0	0.0	0.0
0.0	0.0	100.0	100.0	0	0.0	0.0	-0.019	0.0	96.97357	0.0	1	1.0	0.0	0.0	0.0	0.0
0.0	0.0	100.0	100.0	0	0.0	0.0	-0.019	0.0	96.84747	0.0	1	1.0	0.0	0.0	0.0	0.0
0.0	0.0	100.0	100.0	0	0.0	0.0	-0.02	0.0	96.84747	0.0	1	1.0	0.0	0.0	0.0	0.0
0.0	0.0	100.0	100.0	0	0.0	0.0	-0.02	0.0	96.57375	0.0	1	1.0	0.0	0.0	0.0	0.0
0.0	0.0	100.0	100.0	0	0.0	0.0	-0.02	0.0	96.07497	0.0	1	1.0	0.0	0.0	0.0	0.0
0.0	0.0	100.0	100.0	0	0.0	0.0	-0.02	0.0	96.344986	0.0	1	1.0	0.0	0.0	0.0	0.0
0.0	0.0	100.0	100.0	0	0.0	0.0	-0.02	0.0	96.73832	0.0	1	1.0	0.0	0.0	0.0	0.0
0.0	0.0	100.0	100.0	0	0.0	0.0	-0.021	0.0	95.90693	0.0	1	1.0	0.0	0.0	0.0	0.0
0.0	0.0	100.0	100.0	0	0.0	0.0	-0.021	0.0	95.155525	0.0	1	1.0	0.0	0.0	0.0	0.0
0.0	0.0	100.0	100.0	0	0.0	0.0	-0.021	0.0	97.71428	0.0	1	1.0	0.0	0.0	0.0	0.0
0.0	0.0	100.0	100.0	0	0.0	0.0	-0.021	0.0	97.71428	0.0	1	1.0	0.0	0.0	0.0	0.0
0.0	0.0	100.0	100.0	0	0.0	0.0	-0.021	0.0	97.029755	0.0	1	1.0	0.0	0.0	0.0	0.0
0.0	0.0	100.0	100.0	0	0.0	0.0	-0.02	0.0	97.029755	0.0	1	1.0	0.0	0.0	0.0	0.0
0.0	0.0	100.0	100.0	0	0.0	0.0	-0.02	0.0	96.92031	0.0	1	1.0	0.0	1.0	0.0	0.0
0.0	0.0	100.0	100.0	0	0.0	0.0	-0.02	0.0	97.13449	0.0	1	1.0	0.0	4.0	0.0	0.0
0.0	0.0	100.0	100.0	0	0.0	0.0	-0.02	0.0	97.13449	0.0	1	1.0	0.0	4.0	0.0	0.0
5555.5557	400.0	100.0	100.0	0	0.0	0.0	-0.02	0.0	96.630974	0.0	1	1.0	0.0	4.0	0.0	0.0
5555.5557	400.0	100.0	100.0	0	0.0	0.0	-0.019	0.0	96.55957	0.0	1	1.0	0.0	4.0	0.0	0.0
5555.5557	400.0	100.0	100.0	0	0.0	0.0	-0.019	0.0	96.55957	0.0	1	1.0	0.0	4.0	0.0	0.0
5555.5557	400.0	100.0	100.0	0	0.0	0.0	-0.018	0.0	96.89975	0.0	1	1.0	0.0	4.0	0.0	0.0
5555.5557	400.0	100.0	100.0	0	0.0	0.0	-0.018	0.0	96.89975	0.757	1	1.0	0.0	4.0	0.0	0.0
5555.5557	400.0	100.0	100.0	0	0.0	0.0	-0.017	0.0	96.28519	0.757	1	1.0	0.0	4.0	0.0	0.0
5555.5557	400.0	100.0	100.0	0	0.0	0.0	-0.016	0.0	96.51589	1.413	1	1.0	0.0	4.0	0.0	0.0
5555.5557	400.0	100.0	100.0	0	0.0	0.0	-0.015	0.0	96.51589	1.706	1	1.0	0.0	4.0	0.0	0.0
5555.5557	400.0	100.0	100.0	0	0.0	0.0	-0.014	0.0	96.616295	1.706	1	1.0	0.0	4.0	0.0	0.0
5555.5557	400.0	100.0	100.0	0	0.0	0.0	-0.013	0.0	95.980545	2.232	1	1.0	0.0	4.0	0.0	0.0
5555.5557	400.0	100.0	100.0	0	0.0	0.0	-0.012	0.0	95.980545	2.232	1	1.0	0.0	4.0	0.0	0.0
5555.5557	400.0	100.0	100.0	0	0.0	0.0	-0.011	0.0	95.305046	2.467	1	1.0	0.0	4.0	0.0	0.0
5555.5557	400.0	100.0	100.0	0	0.0	0.0	-0.009	0.0	95.13391	2.889	1	1.0	0.0	4.0	0.0	0.0
5555.5557	400.0	100.0	100.0	0	0.0	0.0	-0.008	0.0	94.70138	2.889	1	1.0	0.0	4.0	0.0	0.0
5555.5557	400.0	100.0	100.0	0	0.0	0.0	-0.006	0.0	95.19971	3.079	1	1.0	0.0	5.0	0.0	0.0
5555.5557	400.0	100.0	100.0	0	0.0	0.0	-0.005	0.0	95.57588	3.417	1	1.0	0.0	5.0	0.0	0.0
5555.5557	400.0	100.0	100.0	0	0.0	0.0	-0.003	0.0	95.10157	3.417	1	1.0	0.0	5.0	0.0	0.0
5555.5557	400.0	100.0	100.0	0	0.0	0.0	-0.001	0.0	95.37401	3.71	1	1.0	0.0	5.0	0.0	0.0
5555.5557	400.0	100.0	100.0	0	0.0	0.0	0.0	0.0	95.37401	3.71	1	1.0	0.0	5.0	0.0	0.0
5555.5557	400.0	100.0	100.0	0	0.0	0.0	0.002	0.0	94.90087	3.84	1	1.0	0.0	5.0	0.0	0.0
5555.5557	400.0	100.0	100.0	0	0.0	0.0	0.004	0.0	94.90087	4.075	1	1.0	0.0	5.0	0.0	0.0
5555.5557	400.0	100.0	100.0	0	0.0	0.0	0.006	0.0	94.58725	4.075	1	1.0	0.0	5.0	0.0	0.0
5555.5557	400.0	100.0	100.0	0	0.0	0.0	0.009	0.0	93.87907	4.181	1	1.0	0.0	5.0	0.0	0.0
5555.5557	400.0	100.0	100.0	0	0.0	0.0	0.011	0.0	93.87907	4.279	1	1.0	0.0	5.0	0.0	0.0
5555.5557	400.0	100.0	100.0	0	0.0	0.0	0.013	0.0	93.758965	4.279	1	1.0	0.0	5.0	0.0	0.0
5555.5557	400.0	100.0	100.0	0	0.0	0.0	0.015	0.0	93.758965	4.453	1	1.0	0.0	5.0	0.0	0.0
5555.5557	400.0	100.0	100.0	0	0.0	0.0	0.017	0.0	94.48863	4.453	1	1.0	0.0	5.0	0.0	0.0
5555.5557	400.0	100.0	100.0	0	0.0	0.0	0.02	0.0	95.3255	4.531	1	1.0	0.0	5.0	0.0	0.0
5555.5557	400.0	100.0	100.0	0	0.0	0.0	0.022	0.0	95.3255	4.673	1	1.0	0.0	5.0	0.0	0.0
5555.5557	400.0	100.0	100.0	0	0.0	0.0	0.024	0.0	95.37993	4.673	1	1.0	0.0	5.0	0.0	0.0
5555.5557	400.0	100.0	100.0	0	0.0	0.0	0.027	0.0	94.838234	4.794	1	1.0	0.0	5.0	0.0	0.0
5555.5557	400.0	100.0	100.0	0	0.0	0.0	0.029	0.0	94.838234	4.847	1	1.0	0.0	5.0	0.0	0.0
5555.5557	400.0	100.0	100.0	0	0.0	0.0	0.031	0.0	94.790184	4.847	1	1.0	0.0	5.0	0.0	0.0
5555.5557	400.0	100.0	100.0	0	0.0	0.0	0.033	0.0	94.790184	4.945	1	1.0	0.0	5.0	0.0	0.0
5555.5557	400.0	100.0	100.0	0	0.0	0.0	0.036	0.0	94.3658	4.945	1	1.0	0.0	5.0	0.0	0.0
5555.5557	400.0	100.0	100.0	0	0.0	0.0	0.038	0.0	93.70209	4.989	1	1.0	0.0	5.0	0.0	0.0
5555.5557	400.0	100.0	100.0	0	0.0	0.0	0.04	0.0	93.70209	5.03	1	1.0	0.0	5.0	0.0	0.0
5555.5557	400.0	100.0	100.0	0	0.0	0.0	0.043	0.0	94.91933	5.03	1	1.0	0.0	5.0	0.0	0.0
5555.5557	400.0	100.0	100.0	0	0.0	0.0	0.045	0.0	94.97344	5.102	1	1.0	0.0	5.0	0.0	0.0
5555.5557	400.0	100.0	100.0	0	0.0	0.0	0.047	0.0	94.97344	5.165	1	1.0	0.0	5.0	0.0	0.0
5555.5557	400.0	100.0	100.0	0	0.0	0.0	0.049	0.0	96.49709	5.165	1	1.0	0.0	5.0	0.0	0.0
5555.5557	400.0	100.0	100.0	0	0.0	0.0	0.051	0.0	96.49709	5.192	1	1.0	0.0	5.0	0.0	0.0
5555.5557	400.0	100.0	100.0	0	0.0	0.0	0.053	0.0	96.41386	5.192	1	1.0	0.0	5.0	0.0	0.0
5555.5557	400.0	100.0	100.0	0	0.0	0.0	0.055	0.0	97.05589	5.244	1	1.0	0.0	5.0	0.0	0.0
5555.5557	400.0	100.0	100.0	0	0.0	0.0	0.057	0.0	97.05589	5.266	1	1.0	0.0	5.0	0.0	0.0
5555.5557	400.0	100.0	100.0	0	0.0	0.0	0.059	0.0	97.11189	5.266	1	1.0	0.0	5.0	0.0	0.0
5555.5557	400.0	100.0	100.0	0	0.0	0.0	0.061	0.0	96.89302	5.307	1	1.0	0.0	5.0	0.0	0.0
5555.5557	400.0	100.0	100.0	0	0.0	0.0	0.063	0.0	96.89302	5.325	1	1.0	0.0	5.0	0.0	0.0
5555.5557	400.0	100.0	100.0	0	0.0	0.0	0.065	0.0	96.26477	5.325	1	1.0	0.0	5.0	0.0	0.0
5555.5557	400.0	100.0	100.0	0	0.0	0.0	0.067	0.0	96.26477	5.356	1	1.0	0.0	5.0	0.0	0.0
5555.5557	400.0	100.0	100.0	0	0.0	0.0	0.069	0.0	97.679985	5.356	1	1.0	0.0	5.0	0.0	0.0
5555.5557	400.0	100.0	100.0	0	0.0	0.0	0.071	0.0	97.63748	5.371	1	1.0	0.0	5.0	0.0	0.0
5555.5557	400.0	100.0	100.0	0	0.0	0.0	0.073	0.0	97.63748	5.397	1	1.0	0.0	5.0	0.0	0.0
5555.5557	400.0	100.0	100.0	0	0.0	0.0	0.075	0.0	96.99406	5.397	1	1.0	0.0	5.0	0.0	0.0
5555.5557	400.0	100.0	100.0	0	0.0	0.0	0.077	0.0	95.729904	5.419	1	1.0	0.0	5.0	0.0	0.0
5555.5557	400.0	100.0	100.0	0	0.0	0.0	0.08	0.0	95.729904	5.419	1	1.0	0.0	5.0	0.0	0.0
5555.5557	400.0	100.0	100.0	1	0.0	0.0	0.081	0.0	95.08881	5.429	1	1.0	0.0	5.0	0.0	0.0
5555.5557	400.0	100.0	100.0	1	0.0	0.0	0.084	0.0	95.08881	5.448	1	1.0	0.0	5.0	0.0	0.0
5555.5557	400.0	100.0	100.0	1	0.0	0.0	0.086	0.0	95.066765	5.448	1	1.0	0.0	5.0	0.0	0.0
5555.5557	400.0	100.0	100.0	1	0.0	0.0	0.088	0.0	95.27856	5.455	1	1.0	0.0	5.0	0.0	0.0
5555.5557	400.0	100.0	100.0	1	0.0	0.0	0.09	0.0	95.27856	5.464	1	1.0	0.0	5.0	0.0	0.0
5555.5557	400.0	100.0	100.0	1	0.0	0.0	0.092	0.0	96.86459	5.464	1	1.0	0.0	5.0	0.0	0.0
5555.5557	400.0	100.0	100.0	1	0.0	0.0	0.094	0.0	96.94426	5.476	1	1.0	0.0	5.0	0.0	0.0
5555.5557	400.0	100.0	100.0	1	0.0	0.0	0.096	0.0	96.94426	5.488	1	1.0	0.0	5.0	0.0	0.0
5555.5557	400.0	100.0	100.0	1	0.0	0.0	0.098	0.0	96.67127	5.488	1	1.0	0.0	5.0	0.0	0.0
5555.5557	400.0	100.0	100.0	1	0.0	0.0	0.1	0.0	96.67127	5.493	1	1.0	0.0	5.0	0.0	0.0
5555.5557	400.0	100.0	100.0	1	0.0	0.0	0.102	0.0	96.48269	5.493	1	1.0	0.0	5.0	0.0	0.0
5555.5557	400.0	100.0	100.0	1	0.0	0.0	0.104	0.0	96.85194	5.503	1	1.0	0.0	5.0	0.0	0.0
5555.5557	400.0	100.0	100.0	1	0.0	0.0	0.106	0.0	96.85194	5.508	1	1.0	0.0	5.0	0.0	0.0
5555.5557	400.0	100.0	100.0	1	0.0	0.0	0.108	0.0	96.97331	5.508	1	1.0	0.0	5.0	0.0	0.0
5555.5557	400.0	100.0	100.0	1	0.0	0.0	0.11	0.0	97.40245	5.514	1	1.0	0.0	5.0	0.0	0.0
5555.5557	400.0	100.0	100.0	1	0.0	0.0	0.112	0.0	97.40245	5.514	1	1.0	0.0	5.0	0.0	0.0
5555.5557	400.0	100.0	100.0	1	0.0	0.0	0.114	0.0	97.65311	5.517	1	1.0	0.0	5.0	0.0	0.0
5555.5557	400.0	100.0	100.0	1	0.0	0.0	0.116	0.0	97.65311	5.524	1	1.0	0.0	5.0	0.0	0.0
5555.5557	400.0	100.0	100.0	1	0.0	0.0	0.118	0.0	97.85626	5.524	1	1.0	0.0	5.0	0.0	0.0
5555.5557	400.0	100.0	100.0	1	0.0	0.0	0.12	0.0	98.4436	5.529	1	1.0	0.0	5.0	0.0	0.0
5555.5557	400.0	100.0	100.0	1	0.0	0.0	0.122	0.0	98.4436	5.531	1	1.0	0.0	5.0	0.0	0.0
5555.5557	400.0	100.0	100.0	1	0.0	0.0	0.124	0.0	99.335754	5.531	1	1.0	0.0	5.0	0.0	0.0
5555.5557	400.0	100.0	100.0	1	0.0	0.0	0.125	0.0	98.28869	5.535	1	1.0	0.0	5.0	0.0	0.0
5555.5557	400.0	100.0	100.0	1	0.0	0.0	0.127	0.0	98.28869	5.535	1	1.0	0.0	5.0	0.0	0.0
5555.5557	400.0	100.0	100.0	1	0.0	0.0	0.129	0.0	104.67993	5.54	1	1.0	0.0	5.0	0.0	0.0
5555.5557	400.0	100.0	100.0	1	0.0	0.0	0.13	0.0	104.67993	5.541	1	1.0	0.0	5.0	0.0	0.0
5555.5557	400.0	100.0	100.0	1	0.0	0.0	0.132	0.0	103.0627	5.541	1	1.0	0.0	5.0	0.0	0.0
5555.5557	400.0	100.0	100.0	1	0.0	0.0	0.133	0.0	101.83413	5.544	1	1.0	0.0	5.0	0.0	0.0
5555.5557	400.0	100.0	100.0	1	0.0	0.0	0.135	0.0	101.83413	5.545	1	1.0	0.0	5.0	0.0	0.0
5555.5557	400.0	100.0	100.0	1	0.0	0.0	0.136	0.0	101.372986	5.545	1	1.0	0.0	5.0	0.0	0.0
5555.5557	400.0	100.0	100.0	1	0.0	0.0	0.137	0.0	99.64232	5.547	1	1.0	0.0	5.0	0.0	0.0
5555.5557	400.0	100.0	100.0	1	0.0	0.0	0.138	0.0	99.64232	5.547	1	1.0	0.0	5.0	0.0	0.0
5555.5557	400.0	100.0	100.0	1	0.0	0.0	0.139	0.0	98.950615	5.548	1	1.0	0.0	5.0	0.0	0.0
5555.5557	400.0	100.0	100.0	1	0.0	0.0	0.14	0.0	98.950615	5.55	1	1.0	0.0	5.0	0.0	0.0
5555.5557	400.0	100.0	100.0	1	0.0	0.0	0.141	0.0	98.99095	5.55	1	1.0	0.0	5.0	0.0	0.0
5555.5557	400.0	100.0	100.0	1	0.0	0.0	0.142	0.0	98.70078	5.55	1	1.0	0.0	5.0	0.0	0.0
5555.5557	400.0	100.0	100.0	1	0.0	0.0	0.144	0.0	98.70078	5.552	1	1.0	0.0	5.0	0.0	0.0
5555.5557	400.0	100.0	100.0	1	0.0	0.0	0.144	0.0	99.55059	5.552	1	1.0	0.0	5.0	0.0	0.0
5555.5557	400.0	100.0	100.0	1	0.0	0.0	0.145	0.0	98.43998	5.553	1	1.0	0.0	5.0	0.0	0.0
5555.5557	400.0	100.0	100.0	1	0.0	0.0	0.146	0.0	98.85574	5.553	1	1.0	0.0	5.0	0.0	0.0
5555.5557	400.0	100.0	100.0	1	0.0	0.0	0.146	0.0	98.47068	5.554	1	1.0	0.0	5.0	0.0	0.0
5555.5557	400.0	100.0	100.0	1	0.0	0.0	0.147	0.0	98.47068	5.554	1	1.0	0.0	5.0	0.0	0.0
5555.5557	400.0	100.0	100.0	1	0.0	0.0	0.148	0.0	99.6131	5.554	1	1.0	0.0	5.0	0.0	0.0
5555.5557	400.0	100.0	100.0	1	0.0	0.0	0.148	0.0	99.78164	5.555	1	1.0	0.0	5.0	0.0	0.0
5555.5557	400.0	100.0	100.0	1	0.0	0.0	0.149	0.0	99.78164	5.556	1	1.0	0.0	5.0	0.0	0.0
5555.5557	400.0	100.0	100.0	1	0.0	0.0	0.149	0.0	98.56769	5.556	1	1.0	0.0	5.0	0.0	0.0
5555.5557	400.0	100.0	100.0	1	0.0	0.0	0.149	0.0	98.25897	5.556	1	1.0	0.0	5.0	0.0	0.0
5555.5557	400.0	100.0	100.0	1	0.0	0.0	0.15	0.0	98.25897	5.556	1	1.0	0.0	5.0	0.0	0.0
5555.5557	400.0	100.0	100.0	1	0.0	0.0	0.15	0.0	97.26976	5.557	1	1.0	0.0	5.0	0.0	0.0
5555.5557	400.0	100.0	100.0	1	0.0	0.0	0.15	0.0	97.26976	5.557	1	1.0	0.0	5.0	0.0	0.0
5555.5557	400.0	100.0	100.0	1	0.0	0.0	0.15	0.0	97.66099	5.557	1	1.0	0.0	5.0	0.0	0.0
5555.5557	400.0	100.0	100.0	1	0.0	0.0	0.15	0.0	98.08801	5.559	1	1.0	0.0	5.0	0.0	0.0
5555.5557	400.0	100.0	100.0	1	0.0	0.0	0.15	0.0	98.08801	5.559	1	1.0	0.0	5.0	0.0	0.0
5555.5557	400.0	100.0	100.0	1	0.0	0.0	0.151	0.0	97.75036	5.559	1	1.0	0.0	5.0	0.0	0.0
5555.5557	400.0	100.0	100.0	1	0.0	0.0	0.151	0.0	97.75036	5.56	1	1.0	0.0	5.0	0.0	0.0
5555.5557	400.0	100.0	100.0	1	0.0	0.0	0.151	0.0	96.91242	5.56	1	1.0	0.0	5.0	0.0	0.0
5555.5557	400.0	100.0	100.0	1	0.0	0.0	0.151	0.0	96.32597	5.56	1	1.0	0.0	5.0	0.0	0.0
5555.5557	400.0	100.0	100.0	1	0.0	0.0	0.151	0.0	96.32597	5.56	1	1.0	0.0	5.0	0.0	0.0
5555.5557	400.0	100.0	100.0	1	0.0	0.0	0.152	0.0	96.69812	5.56	1	1.0	0.0	5.0	0.0	0.0
5555.5557	400.0	100.0	100.0	1	0.0	0.0	0.152	0.0	97.211266	5.56	1	1.0	0.0	5.0	0.0	0.0
5555.5557	400.0	100.0	100.0	1	0.0	0.0	0.152	0.0	97.211266	5.561	1	1.0	0.0	5.0	0.0	0.0
5555.5557	400.0	100.0	100.0	1	0.0	0.0	0.153	0.0	97.58214	5.561	1	1.0	0.0	6.0	0.0	0.0
5555.5557	400.0	100.0	100.0	1	0.0	0.0	0.153	0.0	97.58214	5.561	1	1.0	0.0	6.0	0.0	0.0
0.0	400.0	100.0	100.0	0	0.0	0.0	0.154	0.0	98.45244	5.561	1	2.0	0.0	0.0	0.0	0.0
0.0	400.0	100.0	100.0	0	0.0	0.0	0.155	0.0	97.80067	5.561	1	2.0	0.0	0.0	0.0	0.0
0.0	400.0	100.0	100.0	0	0.0	0.0	0.155	0.0	97.80067	5.561	1	2.0	0.0	0.0	0.0	0.0
0.0	400.0	100.0	100.0	0	0.0	0.0	0.156	0.0	96.36351	5.561	1	2.0	0.0	0.0	0.0	0.0
0.0	400.0	100.0	100.0	0	0.0	0.0	0.156	0.0	96.01547	5.168	1	2.0	0.0	0.0	0.0	0.0
0.0	400.0	100.0	100.0	0	0.0	0.0	0.157	0.0	96.01547	4.802	1	2.0	0.0	0.0	0.0	0.0
0.0	400.0	100.0	100.0	0	0.0	0.0	0.157	0.0	95.71627	4.802	1	2.0	0.0	0.0	0.0	0.0
0.0	400.0	100.0	100.0	0	0.0	0.0	0.157	0.0	95.71627	4.146	1	2.0	0.0	0.0	0.0	0.0
0.0	400.0	100.0	100.0	0	0.0	0.0	0.158	0.0	96.58701	4.146	1	2.0	0.0	0.0	0.0	0.0
0.0	400.0	100.0	100.0	0	0.0	0.0	0.158	0.0	96.11581	3.853	1	2.0	0.0	0.0	0.0	0.0
0.0	400.0	100.0	100.0	0	0.0	0.0	0.159	0.0	96.11581	3.327	1	2.0	0.0	0.0	0.0	0.0
0.0	400.0	100.0	100.0	0	0.0	0.0	0.159	0.0	97.80576	3.327	1	2.0	0.0	0.0	0.0	0.0
0.0	400.0	100.0	100.0	0	0.0	0.0	0.159	0.0	98.05375	2.873	1	2.0	0.0	0.0	0.0	0.0
0.0	400.0	100.0	100.0	0	0.0	0.0	0.16	0.0	98.05375	2.873	1	2.0	0.0	0.0	0.0	0.0
0.0	400.0	100.0	100.0	0	0.0	0.0	0.16	0.0	98.39032	2.67	1	2.0	0.0	0.0	0.0	0.0
0.0	400.0	100.0	100.0	0	0.0	0.0	0.16	0.0	98.39032	2.307	1	2.0	0.0	0.0	0.0	0.0
0.0	400.0	100.0	100.0	0	0.0	0.0	0.161	0.0	98.571014	2.307	1	2.0	0.0	0.0	0.0	0.0
0.0	400.0	100.0	100.0	0	0.0	0.0	0.161	0.0	98.06081	1.992	1	2.0	0.0	0.0	0.0	0.0
0.0	400.0	100.0	100.0	0	0.0	0.0	0.161	0.0	98.06081	1.85	1	2.0	0.0	0.0	0.0	0.0
0.0	400.0	100.0	100.0	0	0.0	0.0	0.161	0.0	98.866066	1.85	1	2.0	0.0	0.0	0.0	0.0
0.0	400.0	100.0	100.0	0	0.0	0.0	0.161	0.0	98.172646	1.599	1	2.0	0.0	0.0	0.0	0.0
0.0	400.0	100.0	100.0	0	0.0	0.0	0.161	0.0	98.172646	1.599	1	2.0	0.0	0.0	0.0	0.0
0.0	400.0	100.0	100.0	0	0.0	0.0	0.162	0.0	98.63097	1.484	1	2.0	0.0	0.0	0.0	0.0
0.0	400.0	100.0	100.0	0	0.0	0.0	0.162	0.0	98.63097	1.283	1	2.0	0.0	0.0	0.0	0.0
0.0	400.0	100.0	100.0	0	0.0	0.0	0.162	0.0	98.169495	1.283	1	2.0	0.0	0.0	0.0	0.0
0.0	400.0	100.0	100.0	0	0.0	0.0	0.162	0.0	97.80234	1.191	1	2.0	0.0	0.0	0.0	0.0
0.0	400.0	100.0	100.0	0	0.0	0.0	0.162	0.0	97.80234	1.028	1	2.0	0.0	0.0	0.0	0.0
0.0	400.0	100.0	100.0	0	0.0	0.0	0.162	0.0	97.37154	1.028	1	2.0	0.0	0.0	0.0	0.0
0.0	400.0	100.0	100.0	0	0.0	0.0	0.162	0.0	98.653595	0.956	1	2.0	0.0	0.0	0.0	0.0
0.0	400.0	100.0	100.0	0	0.0	0.0	0.162	0.0	98.653595	0.825	1	2.0	0.0	0.0	0.0	0.0
0.0	400.0	100.0	100.0	0	0.0	0.0	0.162	0.0	98.138306	0.825	1	2.0	0.0	0.0	0.0	0.0
0.0	400.0	100.0	100.0	0	0.0	0.0	0.162	0.0	98.138306	0.712	1	2.0	0.0	0.0	0.0	0.0
0.0	400.0	100.0	100.0	0	0.0	0.0	0.162	0.0	98.89745	0.712	1	2.0	0.0	0.0	0.0	0.0
0.0	400.0	100.0	100.0	0	0.0	0.0	0.162	0.0	98.195786	0.662	1	2.0	0.0	0.0	0.0	0.0
0.0	400.0	100.0	100.0	0	0.0	0.0	0.163	0.0	98.195786	0.572	1	2.0	0.0	0.0	0.0	0.0
0.0	400.0	100.0	100.0	0	0.0	0.0	0.163	0.0	97.83226	0.572	1	2.0	0.0	0.0	0.0	0.0
0.0	400.0	100.0	100.0	0	0.0	0.0	0.163	0.0	98.96508	0.531	1	2.0	0.0	0.0	0.0	0.0
0.0	400.0	100.0	100.0	0	0.0	0.0	0.163	0.0	98.96508	0.531	1	2.0	0.0	0.0	0.0	0.0
0.0	400.0	100.0	100.0	0	0.0	0.0	0.163	0.0	98.90407	0.458	1	2.0	0.0	0.0	0.0	0.0
0.0	400.0	100.0	100.0	0	0.0	0.0	0.162	0.0	98.90407	0.426	1	2.0	0.0	0.0	0.0	0.0
0.0	400.0	100.0	100.0	0	0.0	0.0	0.162	0.0	98.51789	0.426	1	2.0	0.0	14.0	0.0	0.0
0.0	400.0	100.0	100.0	0	0.0	0.0	0.162	0.0	98.20681	0.367	1	2.0	0.0	0.0	0.0	0.0
0.0	400.0	100.0	100.0	0	0.0	0.0	0.162	0.0	98.8377	0.317	1	2.0	0.0	0.0	0.0	0.0
0.0	400.0	100.0	100.0	0	0.0	0.0	0.162	0.0	99.14052	0.317	1	2.0	0.0	0.0	0.0	0.0
0.0	400.0	100.0	100.0	0	0.0	0.0	0.161	0.0	98.251144	0.296	1	2.0	0.0	0.0	0.0	0.0
0.0	400.0	100.0	100.0	0	0.0	0.0	0.161	0.0	97.77674	0.254	1	2.0	0.0	0.0	0.0	0.0
0.0	400.0	100.0	100.0	0	0.0	0.0	0.161	0.0	97.642296	0.254	1	2.0	0.0	0.0	0.0	0.0
0.0	400.0	100.0	100.0	0	0.0	0.0	0.16	0.0	97.642296	0.236	1	2.0	0.0	0.0	0.0	0.0
0.0	400.0	100.0	100.0	0	0.0	0.0	0.16	0.0	96.55459	0.236	1	2.0	0.0	0.0	0.0	0.0
0.0	400.0	100.0	100.0	0	0.0	0.0	0.159	0.0	96.15303	0.204	1	2.0	0.0	0.0	0.0	0.0
0.0	400.0	100.0	100.0	0	0.0	0.0	0.158	0.0	96.15303	0.189	1	2.0	0.0	0.0	0.0	0.0
0.0	400.0	100.0	100.0	0	0.0	0.0	0.158	0.0	96.05248	0.189	1	2.0	0.0	0.0	0.0	0.0
0.0	400.0	100.0	100.0	0	0.0	0.0	0.157	0.0	97.3371	0.163	1	2.0	0.0	0.0	0.0	0.0
0.0	400.0	100.0	100.0	0	0.0	0.0	0.156	0.0	97.3371	0.163	1	2.0	0.0	0.0	0.0	0.0
0.0	400.0	100.0	100.0	0	0.0	0.0	0.155	0.0	96.10821	0.152	1	2.0	0.0	0.0	0.0	0.0
0.0	400.0	100.0	100.0	0	0.0	0.0	0.154	0.0	96.10821	0.131	1	2.0	0.0	0.0	0.0	0.0
0.0	400.0	100.0	100.0	0	0.0	0.0	0.153	0.0	96.40971	0.131	1	2.0	0.0	0.0	0.0	0.0
0.0	400.0	100.0	100.0	0	0.0	0.0	0.152	0.0	98.1723	0.121	1	2.0	0.0	0.0	0.0	0.0
0.0	400.0	100.0	100.0	0	0.0	0.0	0.151	0.0	98.1723	0.105	1	2.0	0.0	0.0	0.0	0.0
0.0	400.0	100.0	100.0	0	0.0	0.0	0.15	0.0	98.174286	0.105	1	2.0	0.0	0.0	0.0	0.0
0.0	400.0	100.0	100.0	0	0.0	0.0	0.149	0.0	97.71775	0.09	1	2.0	0.0	0.0	0.0	0.0
0.0	400.0	100.0	100.0	0	0.0	0.0	0.147	0.0	97.71775	0.09	1	2.0	0.0	0.0	0.0	0.0
0.0	400.0	100.0	100.0	0	0.0	0.0	0.146	0.0	98.00312	0.084	1	2.0	0.0	0.0	0.0	0.0
0.0	400.0	100.0	100.0	0	0.0	0.0	0.144	0.0	98.00312	0.072	1	2.0	0.0	0.0	0.0	0.0
0.0	400.0	100.0	100.0	0	0.0	0.0	0.143	0.0	97.66279	0.072	1	2.0	0.0	0.0	0.0	0.0
0.0	400.0	100.0	100.0	0	0.0	0.0	0.142	0.0	97.12343	0.062	1	2.0	0.0	0.0	0.0	0.0
0.0	400.0	100.0	100.0	0	0.0	0.0	0.14	0.0	97.12343	0.058	1	2.0	0.0	0.0	0.0	0.0
0.0	400.0	100.0	100.0	0	0.0	0.0	0.138	0.0	96.58076	0.058	1	2.0	0.0	0.0	0.0	0.0
0.0	400.0	100.0	100.0	0	0.0	0.0	0.137	0.0	98.82587	0.049	1	2.0	0.0	0.0	0.0	0.0
0.0	400.0	100.0	100.0	0	0.0	0.0	0.135	0.0	98.82587	0.049	1	2.0	0.0	0.0	0.0	0.0
0.0	400.0	100.0	100.0	0	0.0	0.0	0.134	0.0	98.98587	0.046	1	2.0	0.0	0.0	0.0	0.0
0.0	400.0	100.0	100.0	0	0.0	0.0	0.132	0.0	98.98587	0.039	1	2.0	0.0	0.0	0.0	0.0
0.0	400.0	100.0	100.0	0	0.0	0.0	0.13	0.0	98.877304	0.039	1	2.0	0.0	0.0	0.0	0.0
0.0	400.0	100.0	100.0	0	0.0	0.0	0.129	0.0	98.36729	0.037	1	2.0	0.0	0.0	0.0	0.0
0.0	400.0	100.0	100.0	0	0.0	0.0	0.127	0.0	98.49138	0.031	1	2.0	0.0	0.0	0.0	0.0
0.0	400.0	100.0	100.0	0	0.0	0.0	0.125	0.0	98.09665	0.031	1	2.0	0.0	0.0	0.0	0.0
0.0	400.0	100.0	100.0	0	0.0	0.0	0.124	0.0	98.09665	0.027	1	2.0	0.0	0.0	0.0	0.0
0.0	400.0	100.0	100.0	0	0.0	0.0	0.122	0.0	98.21865	0.027	1	2.0	0.0	0.0	0.0	0.0
0.0	400.0	100.0	100.0	0	0.0	0.0	0.12	0.0	98.35943	0.025	1	2.0	0.0	0.0	0.0	0.0
0.0	400.0	100.0	100.0	0	0.0	0.0	0.118	0.0	98.35943	0.021	1	2.0	0.0	0.0	0.0	0.0
0.0	400.0	100.0	100.0	0	0.0	0.0	0.116	0.0	98.391426	0.021	1	2.0	0.0	0.0	0.0	0.0
0.0	400.0	100.0	100.0	0	0.0	0.0	0.115	0.0	98.462456	0.02	1	2.0	0.0	0.0	0.0	0.0
0.0	400.0	100.0	100.0	0	0.0	0.0	0.113	0.0	98.462456	0.017	1	2.0	0.0	0.0	0.0	0.0
0.0	400.0	100.0	100.0	0	0.0	0.0	0.111	0.0	98.21935	0.017	1	2.0	0.0	0.0	0.0	0.0
0.0	400.0	100.0	100.0	0	0.0	0.0	0.109	0.0	98.21935	0.015	1	2.0	0.0	0.0	0.0	0.0
0.0	400.0	100.0	100.0	0	0.0	0.0	0.107	0.0	97.67783	0.015	1	2.0	0.0	0.0	0.0	0.0
0.0	400.0	100.0	100.0	0	0.0	0.0	0.106	0.0	97.03532	0.013	1	2.0	0.0	0.0	0.0	0.0
0.0	400.0	100.0	100.0	0	0.0	0.0	0.104	0.0	97.03532	0.012	1	2.0	0.0	0.0	0.0	0.0
0.0	400.0	100.0	100.0	0	0.0	0.0	0.102	0.0	96.922806	0.012	1	2.0	0.0	0.0	0.0	0.0
0.0	400.0	100.0	100.0	0	0.0	0.0	0.1	0.0	96.9929	0.01	1	2.0	0.0	0.0	0.0	0.0
0.0	400.0	100.0	100.0	0	0.0	0.0	0.098	0.0	96.9929	0.009	1	2.0	0.0	0.0	0.0	0.0
0.0	400.0	100.0	100.0	0	0.0	0.0	0.097	0.0	96.76088	0.009	1	2.0	0.0	0.0	0.0	0.0
0.0	400.0	100.0	100.0	0	0.0	0.0	0.095	0.0	96.76088	0.008	1	2.0	0.0	0.0	0.0	0.0
0.0	400.0	100.0	100.0	0	0.0	0.0	0.093	0.0	96.370255	0.008	1	2.0	0.0	0.0	0.0	0.0
0.0	400.0	100.0	100.0	0	0.0	0.0	0.092	0.0	96.84978	0.007	1	2.0	0.0	0.0	0.0	0.0
0.0	400.0	100.0	100.0	0	0.0	0.0	0.09	0.0	96.84978	0.006	1	2.0	0.0	0.0	0.0	0.0
0.0	400.0	100.0	100.0	0	0.0	0.0	0.089	0.0	96.45722	0.006	1	2.0	0.0	0.0	0.0	0.0
0.0	400.0	100.0	100.0	0	0.0	0.0	0.087	0.0	95.5428	0.006	1	2.0	0.0	0.0	0.0	0.0
0.0	400.0	100.0	100.0	0	0.0	0.0	0.085	0.0	95.5428	0.005	1	2.0	0.0	0.0	0.0	0.0
0.0	400.0	100.0	100.0	0	0.0	0.0	0.084	0.0	96.04259	0.005	1	2.0	0.0	0.0	0.0	0.0
0.0	400.0	100.0	100.0	0	0.0	0.0	0.083	0.0	96.04259	0.004	1	2.0	0.0	0.0	0.0	0.0
0.0	400.0	100.0	100.0	0	0.0	0.0	0.081	0.0	96.08686	0.004	1	2.0	0.0	0.0	0.0	0.0
0.0	400.0	100.0	100.0	0	0.0	0.0	0.08	0.0	96.23418	0.003	1	2.0	0.0	0.0	0.0	0.0
0.0	400.0	100.0	100.0	0	0.0	0.0	0.079	0.0	96.23418	0.003	1	2.0	0.0	0.0	0.0	0.0
0.0	400.0	100.0	100.0	0	0.0	0.0	0.078	0.0	96.28466	0.003	1	2.0	0.0	0.0	0.0	0.0
0.0	400.0	100.0	100.0	0	0.0	0.0	0.076	0.0	97.43311	0.002	1	2.0	0.0	0.0	0.0	0.0
0.0	400.0	100.0	100.0	0	0.0	0.0	0.075	0.0	97.43311	0.002	1	2.0	0.0	0.0	0.0	0.0
0.0	400.0	100.0	100.0	0	0.0	0.0	0.074	0.0	97.610344	0.002	1	2.0	0.0	0.0	0.0	0.0
0.0	400.0	100.0	100.0	0	0.0	0.0	0.073	0.0	97.610344	0.002	1	2.0	0.0	0.0	0.0	0.0
0.0	400.0	100.0	100.0	0	0.0	0.0	0.072	0.0	98.28752	0.002	1	2.0	0.0	0.0	0.0	0.0
0.0	400.0	100.0	100.0	0	0.0	0.0	0.071	0.0	98.38696	0.001	1	2.0	0.0	0.0	0.0	0.0
0.0	400.0	100.0	100.0	0	0.0	0.0	0.069	0.0	98.38696	0.001	1	2.0	0.0	0.0	0.0	0.0
0.0	400.0	100.0	100.0	0	0.0	0.0	0.068	0.0	99.144135	0.001	1	2.0	0.0	0.0	0.0	0.0
0.0	400.0	100.0	100.0	0	0.0	0.0	0.067	0.0	99.23402	0.001	1	2.0	0.0	0.0	0.0	0.0
0.0	400.0	100.0	100.0	0	0.0	0.0	0.066	0.0	99.23402	0.001	1	2.0	0.0	0.0	0.0	0.0
0.0	400.0	100.0	100.0	0	0.0	0.0	0.065	0.0	98.07186	0.0	1	2.0	0.0	0.0	0.0	0.0
0.0	400.0	100.0	100.0	0	0.0	0.0	0.064	0.0	98.07186	0.0	1	2.0	0.0	0.0	0.0	0.0
0.0	400.0	100.0	100.0	0	0.0	0.0	0.063	0.0	98.41196	0.0	1	2.0	0.0	0.0	0.0	0.0
0.0	400.0	100.0	100.0	0	0.0	0.0	0.062	0.0	98.17495	0.0	1	2.0	0.0	0.0	0.0	0.0
0.0	400.0	100.0	100.0	0	0.0	0.0	0.061	0.0	98.17495	0.0	1	2.0	0.0	0.0	0.0	0.0
0.0	400.0	100.0	100.0	0	0.0	0.0	0.06	0.0	97.316086	0.0	1	2.0	0.0	0.0	0.0	0.0
0.0	400.0	100.0	100.0	0	0.0	0.0	0.06	0.0	97.55513	0.0	1	2.0	0.0	0.0	0.0	0.0
0.0	400.0	100.0	100.0	0	0.0	0.0	0.059	0.0	97.55513	0.0	1	2.0	0.0	0.0	0.0	0.0
0.0	400.0	100.0	100.0	0	0.0	0.0	0.058	0.0	97.10331	0.0	1	2.0	0.0	0.0	0.0	0.0
0.0	400.0	100.0	100.0	0	0.0	0.0	0.057	0.0	97.10331	0.0	1	2.0	0.0	0.0	0.0	0.0
0.0	400.0	100.0	100.0	0	0.0	0.0	0.056	0.0	96.65449	0.0	1	2.0	0.0	0.0	0.0	0.0
0.0	400.0	100.0	100.0	0	0.0	0.0	0.055	0.0	96.521286	0.0	1	2.0	0.0	0.0	0.0	0.0
0.0	400.0	100.0	100.0	0	0.0	0.0	0.054	0.0	96.521286	0.0	1	2.0	0.0	0.0	0.0	0.0
0.0	400.0	100.0	100.0	0	0.0	0.0	0.053	0.0	96.444695	0.0	1	2.0	0.0	0.0	0.0	0.0
0.0	400.0	100.0	100.0	0	0.0	0.0	0.052	0.0	97.46748	0.0	1	2.0	0.0	0.0	0.0	0.0
0.0	400.0	100.0	100.0	0	0.0	0.0	0.05	0.0	97.46748	0.0	1	2.0	0.0	0.0	0.0	0.0
0.0	400.0	100.0	100.0	0	0.0	0.0	0.049	0.0	96.36399	0.0	1	2.0	0.0	0.0	0.0	0.0
0.0	400.0	100.0	100.0	0	0.0	0.0	0.049	0.0	96.36399	0.0	1	2.0	0.0	0.0	0.0	0.0
0.0	400.0	100.0	100.0	0	0.0	0.0	0.048	0.0	97.03141	0.0	1	2.0	0.0	0.0	0.0	0.0
0.0	400.0	100.0	100.0	0	0.0	0.0	0.047	0.0	96.84203	0.0	1	2.0	0.0	0.0	0.0	0.0
0.0	400.0	100.0	100.0	0	0.0	0.0	0.046	0.0	96.84203	0.0	1	2.0	0.0	0.0	0.0	0.0
0.0	400.0	100.0	100.0	0	0.0	0.0	0.045	0.0	96.6383	0.0	1	2.0	0.0	0.0	0.0	0.0
0.0	400.0	100.0	100.0	0	0.0	0.0	0.044	0.0	95.71716	0.0	1	2.0	0.0	0.0	0.0	0.0
0.0	400.0	100.0	100.0	0	0.0	0.0	0.043	0.0	95.71716	0.0	1	2.0	0.0	0.0	0.0	0.0
0.0	400.0	100.0	100.0	0	0.0	0.0	0.042	0.0	94.75744	0.0	1	2.0	0.0	0.0	0.0	0.0
0.0	400.0	100.0	100.0	0	0.0	0.0	0.041	0.0	94.75744	0.0	1	2.0	0.0	0.0	0.0	0.0
0.0	400.0	100.0	100.0	0	0.0	0.0	0.04	0.0	95.136375	0.0	1	2.0	0.0	0.0	0.0	0.0
0.0	400.0	100.0	100.0	0	0.0	0.0	0.039	0.0	94.39824	0.0	1	2.0	0.0	0.0	0.0	0.0
0.0	400.0	100.0	100.0	0	0.0	0.0	0.038	0.0	94.39824	0.0	1	2.0	0.0	0.0	0.0	0.0
0.0	400.0	100.0	100.0	0	0.0	0.0	0.037	0.0	97.03825	0.0	1	2.0	0.0	0.0	0.0	0.0
0.0	400.0	100.0	100.0	0	0.0	0.0	0.036	0.0	95.82859	0.0	1	2.0	0.0	0.0	0.0	0.0
0.0	400.0	100.0	100.0	0	0.0	0.0	0.035	0.0	95.82859	0.0	1	2.0	0.0	0.0	0.0	0.0
0.0	400.0	100.0	100.0	0	0.0	0.0	0.034	0.0	97.27964	0.0	1	2.0	0.0	0.0	0.0	0.0
0.0	400.0	100.0	100.0	0	0.0	0.0	0.033	0.0	97.27964	0.0	1	2.0	0.0	0.0	0.0	0.0
0.0	400.0	100.0	100.0	0	0.0	0.0	0.032	0.0	98.92385	0.0	1	2.0	0.0	0.0	0.0	0.0
0.0	400.0	100.0	100.0	0	0.0	0.0	0.031	0.0	98.48888	0.0	1	2.0	0.0	0.0	0.0	0.0
0.0	400.0	100.0	100.0	0	0.0	0.0	0.031	0.0	98.48888	0.0	1	2.0	0.0	0.0	0.0	0.0
0.0	400.0	100.0	100.0	0	0.0	0.0	0.03	0.0	98.223595	0.0	1	2.0	0.0	0.0	0.0	0.0
0.0	400.0	100.0	100.0	0	0.0	0.0	0.029	0.0	98.361694	0.0	1	2.0	0.0	0.0	0.0	0.0
0.0	400.0	100.0	100.0	0	0.0	0.0	0.028	0.0	97.56575	0.0	1	2.0	0.0	0.0	0.0	0.0
0.0	400.0	100.0	100.0	0	0.0	0.0	0.027	0.0	97.7143	0.0	1	2.0	0.0	0.0	0.0	0.0
0.0	400.0	100.0	100.0	0	0.0	0.0	0.026	0.0	96.92092	0.0	1	2.0	0.0	0.0	0.0	0.0
0.0	400.0	100.0	100.0	0	0.0	0.0	0.025	0.0	97.53783	0.0	1	2.0	0.0	0.0	0.0	0.0
0.0	400.0	100.0	100.0	0	0.0	0.0	0.025	0.0	97.48993	0.0	1	2.0	0.0	0.0	0.0	0.0
0.0	400.0	100.0	100.0	0	0.0	0.0	0.024	0.0	97.48993	0.0	1	2.0	0.0	0.0	0.0	0.0
0.0	400.0	100.0	100.0	0	0.0	0.0	0.023	0.0	97.75845	0.0	1	2.0	0.0	0.0	0.0	0.0
0.0	400.0	100.0	100.0	0	0.0	0.0	0.022	0.0	97.75845	0.0	1	2.0	0.0	0.0	0.0	0.0
0.0	400.0	100.0	100.0	0	0.0	0.0	0.021	0.0	97.302986	0.0	1	2.0	0.0	0.0	0.0	0.0
0.0	400.0	100.0	100.0	0	0.0	0.0	0.02	0.0	96.87747	0.0	1	2.0	0.0	0.0	0.0	0.0
0.0	400.0	100.0	100.0	0	0.0	0.0	0.019	0.0	96.87747	0.0	1	2.0	0.0	0.0	0.0	0.0
0.0	400.0	100.0	100.0	0	0.0	0.0	0.019	0.0	97.23576	0.0	1	2.0	0.0	0.0	0.0	0.0
0.0	400.0	100.0	100.0	0	0.0	0.0	0.018	0.0	97.403305	0.0	1	2.0	0.0	0.0	0.0	0.0
0.0	400.0	100.0	100.0	0	0.0	0.0	0.017	0.0	97.403305	0.0	1	2.0	0.0	0.0	0.0	0.0
0.0	400.0	100.0	100.0	0	0.0	0.0	0.016	0.0	96.590485	0.0	1	2.0	0.0	0.0	0.0	0.0
0.0	400.0	100.0	100.0	0	0.0	0.0	0.015	0.0	96.590485	0.0	1	2.0	0.0	0.0	0.0	0.0
0.0	400.0	100.0	100.0	0	0.0	0.0	0.015	0.0	96.81181	0.0	1	2.0	0.0	0.0	0.0	0.0
0.0	400.0	100.0	100.0	0	0.0	0.0	0.014	0.0	96.022484	0.0	1	2.0	0.0	0.0	0.0	0.0
0.0	400.0	100.0	100.0	0	0.0	0.0	0.013	0.0	96.022484	0.0	1	2.0	0.0	0.0	0.0	0.0
0.0	400.0	100.0	100.0	0	0.0	0.0	0.012	0.0	95.328224	0.0	1	2.0	0.0	0.0	0.0	0.0
0.0	400.0	100.0	100.0	0	0.0	0.0	0.012	0.0	95.448616	0.0	1	2.0	0.0	0.0	0.0	0.0
0.0	400.0	100.0	100.0	0	0.0	0.0	0.011	0.0	95.448616	0.0	1	2.0	0.0	0.0	0.0	0.0
0.0	400.0	100.0	100.0	0	0.0	0.0	0.01	0.0	95.86095	0.0	1	2.0	0.0	0.0	0.0	0.0
0.0	400.0	100.0	100.0	0	0.0	0.0	0.01	0.0	95.38695	0.0	1	2.0	0.0	0.0	0.0	0.0
0.0	400.0	100.0	100.0	0	0.0	0.0	0.009	0.0	95.40735	0.0	1	2.0	0.0	0.0	0.0	0.0
0.0	400.0	100.0	100.0	0	0.0	0.0	0.008	0.0	97.020996	0.0	1	2.0	0.0	0.0	0.0	0.0
0.0	400.0	100.0	100.0	0	0.0	0.0	0.008	0.0	97.020996	0.0	1	2.0	0.0	0.0	0.0	0.0
0.0	400.0	100.0	100.0	0	0.0	0.0	0.007	0.0	97.28809	0.0	1	2.0	0.0	0.0	0.0	0.0
0.0	400.0	100.0	100.0	0	0.0	0.0	0.007	0.0	96.231476	0.0	1	2.0	0.0	0.0	0.0	0.0
0.0	400.0	100.0	100.0	0	0.0	0.0	0.006	0.0	96.231476	0.0	1	2.0	0.0	0.0	0.0	0.0
0.0	400.0	100.0	100.0	0	0.0	0.0	0.006	0.0	96.48262	0.0	1	2.0	0.0	0.0	0.0	0.0
0.0	400.0	100.0	100.0	0	0.0	0.0	0.005	0.0	96.48262	0.0	1	2.0	0.0	0.0	0.0	0.0
0.0	400.0	100.0	100.0	0	0.0	0.0	0.005	0.0	96.7327	0.0	1	2.0	0.0	0.0	0.0	0.0
0.0	400.0	100.0	100.0	0	0.0	0.0	0.005	0.0	97.00572	0.0	1	2.0	0.0	0.0	0.0	0.0
0.0	400.0	100.0	100.0	0	0.0	0.0	0.004	0.0	97.00572	0.0	1	2.0	0.0	0.0	0.0	0.0
0.0	400.0	100.0	100.0	0	0.0	0.0	0.004	0.0	97.12236	0.0	1	2.0	0.0	0.0	0.0	0.0
0.0	400.0	100.0	100.0	0	0.0	0.0	0.003	0.0	98.96291	0.0	1	2.0	0.0	0.0	0.0	0.0
0.0	400.0	100.0	100.0	0	0.0	0.0	0.003	0.0	98.96291	0.0	1	2.0	0.0	0.0	0.0	0.0
0.0	400.0	100.0	100.0	0	0.0	0.0	0.002	0.0	99.07018	0.0	1	2.0	0.0	0.0	0.0	0.0
0.0	400.0	100.0	100.0	0	0.0	0.0	0.002	0.0	99.07018	0.0	1	2.0	0.0	0.0	0.0	0.0
0.0	400.0	100.0	100.0	0	0.0	0.0	0.002	0.0	98.96002	0.0	1	2.0	0.0	0.0	0.0	0.0
0.0	400.0	100.0	100.0	0	0.0	0.0	0.001	0.0	98.424355	0.0	1	2.0	0.0	0.0	0.0	0.0
0.0	400.0	100.0	100.0	0	0.0	0.0	0.001	0.0	98.424355	0.0	1	2.0	0.0	0.0	0.0	0.0
0.0	400.0	100.0	100.0	0	0.0	0.0	0.001	0.0	98.251305	0.0	1	2.0	0.0	0.0	0.0	0.0
0.0	400.0	100.0	100.0	0	0.0	0.0	0.0	0.0	97.398315	0.0	1	2.0	0.0	0.0	0.0	0.0
0.0	400.0	100.0	100.0	0	0.0	0.0	0.0	0.0	97.398315	0.0	1	2.0	0.0	0.0	0.0	0.0
0.0	400.0	100.0	100.0	0	0.0	0.0	0.0	0.0	96.490425	0.0	1	2.0	0.0	0.0	0.0	0.0
0.0	400.0	100.0	100.0	0	0.0	0.0	0.0	0.0	96.490425	0.0	1	2.0	0.0	0.0	0.0	0.0
0.0	400.0	100.0	100.0	0	0.0	0.0	0.0	0.0	95.75955	0.0	1	2.0	0.0	0.0	0.0	0.0
0.0	400.0	100.0	100.0	0	0.0	0.0	-0.001	0.0	95.439804	0.0	1	2.0	0.0	0.0	0.0	0.0
0.0	400.0	100.0	100.0	0	0.0	0.0	-0.001	0.0	95.439804	0.0	1	2.0	0.0	0.0	0.0	0.0
0.0	400.0	100.0	100.0	0	0.0	0.0	-0.002	0.0	94.86826	0.0	1	2.0	0.0	0.0	0.0	0.0
0.0	400.0	100.0	100.0	0	0.0	0.0	-0.002	0.0	95.965195	0.0	1	2.0	0.0	0.0	0.0	0.0
0.0	400.0	100.0	100.0	0	0.0	0.0	-0.003	0.0	93.782715	0.0	1	2.0	0.0	0.0	0.0	0.0
0.0	400.0	100.0	100.0	0	0.0	0.0	-0.003	0.0	95.45508	0.0	1	2.0	0.0	0.0	0.0	0.0
0.0	400.0	100.0	100.0	0	0.0	0.0	-0.004	0.0	95.45508	0.0	1	2.0	0.0	0.0	0.0	0.0
0.0	400.0	100.0	100.0	0	0.0	0.0	-0.004	0.0	96.06566	0.0	1	2.0	0.0	0.0	0.0	0.0
0.0	400.0	100.0	100.0	0	0.0	0.0	-0.004	0.0	96.54066	0.0	1	2.0	0.0	0.0	0.0	0.0
0.0	400.0	100.0	100.0	0	0.0	0.0	-0.005	0.0	96.54066	0.0	1	2.0	0.0	0.0	0.0	0.0
0.0	400.0	100.0	100.0	0	0.0	0.0	-0.005	0.0	97.97447	0.0	1	2.0	0.0	0.0	0.0	0.0
0.0	400.0	100.0	100.0	0	0.0	0.0	-0.005	0.0	99.66832	0.0	1	2.0	0.0	0.0	0.0	0.0
0.0	400.0	100.0	100.0	0	0.0	0.0	-0.005	0.0	99.66832	0.0	1	2.0	0.0	0.0	0.0	0.0
0.0	400.0	100.0	100.0	0	0.0	0.0	-0.005	0.0	98.774185	0.0	1	2.0	0.0	0.0	0.0	0.0
0.0	400.0	100.0	100.0	0	0.0	0.0	-0.005	0.0	98.774185	0.0	1	2.0	0.0	0.0	0.0	0.0
0.0	400.0	100.0	100.0	0	0.0	0.0	-0.006	0.0	98.92307	0.0	1	2.0	0.0	0.0	0.0	0.0
0.0	400.0	100.0	100.0	0	0.0	0.0	-0.006	0.0	98.40429	0.0	1	2.0	0.0	0.0	0.0	0.0
0.0	400.0	100.0	100.0	0	0.0	0.0	-0.006	0.0	98.40429	0.0	1	2.0	0.0	0.0	0.0	0.0
0.0	400.0	100.0	100.0	0	0.0	0.0	-0.006	0.0	98.69973	0.0	1	2.0	0.0	0.0	0.0	0.0
0.0	400.0	100.0	100.0	0	0.0	0.0	-0.005	0.0	99.36117	0.0	1	2.0	0.0	0.0	0.0	0.0
0.0	400.0	100.0	100.0	0	0.0	0.0	-0.005	0.0	99.36117	0.0	1	2.0	0.0	0.0	0.0	0.0
0.0	400.0	100.0	100.0	0	0.0	0.0	-0.005	0.0	99.377884	0.0	1	2.0	0.0	0.0	0.0	0.0
0.0	400.0	100.0	100.0	0	0.0	0.0	-0.005	0.0	99.377884	0.0	1	2.0	0.0	0.0	0.0	0.0
0.0	400.0	100.0	100.0	0	0.0	0.0	-0.005	0.0	98.529236	0.0	1	2.0	0.0	0.0	0.0	0.0
0.0	400.0	100.0	100.0	0	0.0	0.0	-0.005	0.0	98.73	0.0	1	2.0	0.0	0.0	0.0	0.0
0.0	400.0	100.0	100.0	0	0.0	0.0	-0.005	0.0	98.73	0.0	1	2.0	0.0	0.0	0.0	0.0
0.0	400.0	100.0	100.0	0	0.0	0.0	-0.005	0.0	98.434906	0.0	1	2.0	0.0	0.0	0.0	0.0
0.0	400.0	100.0	100.0	0	0.0	0.0	-0.004	0.0	98.06586	0.0	1	2.0	0.0	0.0	0.0	0.0
0.0	400.0	100.0	100.0	0	0.0	0.0	-0.004	0.0	98.06586	0.0	1	2.0	0.0	0.0	0.0	0.0
0.0	400.0	100.0	100.0	0	0.0	0.0	-0.004	0.0	96.802505	0.0	1	2.0	0.0	0.0	0.0	0.0
0.0	400.0	100.0	100.0	0	0.0	0.0	-0.004	0.0	96.802505	0.0	1	2.0	0.0	0.0	0.0	0.0
0.0	400.0	100.0	100.0	0	0.0	0.0	-0.004	0.0	97.30124	0.0	1	2.0	0.0	0.0	0.0	0.0
0.0	400.0	100.0	100.0	0	0.0	0.0	-0.004	0.0	97.333725	0.0	1	2.0	0.0	0.0	0.0	0.0
0.0	400.0	100.0	100.0	0	0.0	0.0	-0.004	0.0	97.333725	0.0	1	2.0	0.0	0.0	0.0	0.0
0.0	400.0	100.0	100.0	0	0.0	0.0	-0.004	0.0	97.339424	0.0	1	2.0	0.0	0.0	0.0	0.0
0.0	400.0	100.0	100.0	0	0.0	0.0	-0.004	0.0	97.339424	0.0	1	2.0	0.0	0.0	0.0	0.0
0.0	400.0	100.0	100.0	0	0.0	0.0	-0.004	0.0	97.956726	0.0	1	2.0	0.0	0.0	0.0	0.0
0.0	400.0	100.0	100.0	0	0.0	0.0	-0.004	0.0	97.96681	0.0	1	2.0	0.0	0.0	0.0	0.0
0.0	400.0	100.0	100.0	0	0.0	0.0	-0.004	0.0	97.96681	0.0	1	2.0	0.0	0.0	0.0	0.0
0.0	400.0	100.0	100.0	0	0.0	0.0	-0.004	0.0	97.50005	0.0	1	2.0	0.0	0.0	0.0	0.0
0.0	400.0	100.0	100.0	0	0.0	0.0	-0.004	0.0	98.15594	0.0	1	2.0	0.0	0.0	0.0	0.0
0.0	400.0	100.0	100.0	0	0.0	0.0	-0.004	0.0	98.15594	0.0	1	2.0	0.0	0.0	0.0	0.0
0.0	400.0	100.0	100.0	0	0.0	0.0	-0.004	0.0	97.85344	0.0	1	2.0	0.0	0.0	0.0	0.0
0.0	400.0	100.0	100.0	0	0.0	0.0	-0.004	0.0	98.53692	0.0	1	2.0	0.0	0.0	0.0	0.0
0.0	400.0	100.0	100.0	0	0.0	0.0	-0.004	0.0	98.125534	0.0	1	2.0	0.0	0.0	0.0	0.0
0.0	400.0	100.0	100.0	0	0.0	0.0	-0.004	0.0	98.42289	0.0	1	2.0	0.0	0.0	0.0	0.0
0.0	400.0	100.0	100.0	0	0.0	0.0	-0.004	0.0	98.42289	0.0	1	2.0	0.0	0.0	0.0	0.0
0.0	400.0	100.0	100.0	0	0.0	0.0	-0.004	0.0	98.531975	0.0	1	2.0	0.0	0.0	0.0	0.0
0.0	400.0	100.0	100.0	0	0.0	0.0	-0.004	0.0	97.76893	0.0	1	2.0	0.0	0.0	0.0	0.0
0.0	400.0	100.0	100.0	0	0.0	0.0	-0.004	0.0	97.76893	0.0	1	2.0	0.0	0.0	0.0	0.0
0.0	400.0	100.0	100.0	0	0.0	0.0	-0.004	0.0	97.43434	0.0	1	2.0	0.0	0.0	0.0	0.0
0.0	400.0	100.0	100.0	0	0.0	0.0	-0.004	0.0	97.43434	0.0	1	2.0	0.0	0.0	0.0	0.0
0.0	400.0	100.0	100.0	0	0.0	0.0	-0.003	0.0	97.02921	0.0	1	2.0	0.0	0.0	0.0	0.0
0.0	400.0	100.0	100.0	0	0.0	0.0	-0.003	0.0	96.12254	0.0	1	2.0	0.0	0.0	0.0	0.0
0.0	400.0	100.0	100.0	0	0.0	0.0	-0.003	0.0	96.12254	0.0	1	2.0	0.0	0.0	0.0	0.0
0.0	400.0	100.0	100.0	0	0.0	0.0	-0.003	0.0	96.197235	0.0	1	2.0	0.0	0.0	0.0	0.0
0.0	400.0	100.0	100.0	0	0.0	0.0	-0.003	0.0	97.58623	0.0	1	2.0	0.0	0.0	0.0	0.0
0.0	400.0	100.0	100.0	0	0.0	0.0	-0.003	0.0	97.58623	0.0	1	2.0	0.0	0.0	0.0	0.0
0.0	400.0	100.0	100.0	0	0.0	0.0	-0.003	0.0	97.1508	0.0	1	2.0	0.0	0.0	0.0	0.0
0.0	400.0	100.0	100.0	0	0.0	0.0	-0.003	0.0	97.1508	0.0	1	2.0	0.0	0.0	0.0	0.0
0.0	400.0	100.0	100.0	0	0.0	0.0	-0.003	0.0	96.7951	0.0	1	2.0	0.0	0.0	0.0	0.0
0.0	400.0	100.0	100.0	0	0.0	0.0	-0.003	0.0	96.77806	0.0	1	2.0	0.0	0.0	0.0	0.0
0.0	400.0	100.0	100.0	0	0.0	0.0	-0.002	0.0	96.77806	0.0	1	2.0	0.0	0.0	0.0	0.0
0.0	400.0	100.0	100.0	0	0.0	0.0	-0.002	0.0	96.20596	0.0	1	2.0	0.0	0.0	0.0	0.0
0.0	400.0	100.0	100.0	0	0.0	0.0	-0.002	0.0	95.878426	0.0	1	2.0	0.0	0.0	0.0	0.0
0.0	400.0	100.0	100.0	0	0.0	0.0	-0.002	0.0	95.878426	0.0	1	2.0	0.0	0.0	0.0	0.0
0.0	400.0	100.0	100.0	0	0.0	0.0	-0.002	0.0	96.60257	0.0	1	2.0	0.0	0.0	0.0	0.0
0.0	400.0	100.0	100.0	0	0.0	0.0	-0.002	0.0	96.60257	0.0	1	2.0	0.0	0.0	0.0	0.0
0.0	400.0	100.0	100.0	0	0.0	0.0	-0.001	0.0	96.19502	0.0	1	2.0	0.0	0.0	0.0	0.0
0.0	400.0	100.0	100.0	0	0.0	0.0	-0.001	0.0	95.77042	0.0	1	2.0	0.0	0.0	0.0	0.0
0.0	400.0	100.0	100.0	0	0.0	0.0	-0.001	0.0	95.77042	0.0	1	2.0	0.0	0.0	0.0	0.0
0.0	400.0	100.0	100.0	0	0.0	0.0	-0.001	0.0	95.27514	0.0	1	2.0	0.0	0.0	0.0	0.0
0.0	400.0	100.0	100.0	0	0.0	0.0	0.0	0.0	95.720726	0.0	1	2.0	0.0	0.0	0.0	0.0
0.0	400.0	100.0	100.0	0	0.0	0.0	0.0	0.0	95.720726	0.0	1	2.0	0.0	0.0	0.0	0.0
0.0	400.0	100.0	100.0	0	0.0	0.0	0.0	0.0	95.54704	0.0	1	2.0	0.0	0.0	0.0	0.0
0.0	400.0	100.0	100.0	0	0.0	0.0	0.0	0.0	95.54704	0.0	1	2.0	0.0	0.0	0.0	0.0
0.0	400.0	100.0	100.0	0	0.0	0.0	0.0	0.0	96.73904	0.0	1	2.0	0.0	0.0	0.0	0.0
0.0	400.0	100.0	100.0	0	0.0	0.0	0.0	0.0	96.117966	0.0	1	2.0	0.0	0.0	0.0	0.0
0.0	400.0	100.0	100.0	0	0.0	0.0	0.0	0.0	96.117966	0.0	1	2.0	0.0	0.0	0.0	0.0
0.0	400.0	100.0	100.0	0	0.0	0.0	-0.001	0.0	95.38568	0.0	1	2.0	0.0	0.0	0.0	0.0
0.0	400.0	100.0	100.0	0	0.0	0.0	-0.001	0.0	95.22967	0.0	1	2.0	0.0	0.0	0.0	0.0
0.0	400.0	100.0	100.0	0	0.0	0.0	-0.002	0.0	95.22967	0.0	1	2.0	0.0	0.0	0.0	0.0
0.0	400.0	100.0	100.0	0	0.0	0.0	-0.002	0.0	94.70969	0.0	1	2.0	0.0	0.0	0.0	0.0
0.0	400.0	100.0	100.0	0	0.0	0.0	-0.003	0.0	94.70969	0.0	1	2.0	0.0	0.0	0.0	0.0
0.0	400.0	100.0	100.0	0	0.0	0.0	-0.003	0.0	95.163666	0.0	1	2.0	0.0	0.0	0.0	0.0
0.0	400.0	100.0	100.0	0	0.0	0.0	-0.004	0.0	95.72349	0.0	1	2.0	0.0	0.0	0.0	0.0
0.0	400.0	100.0	100.0	0	0.0	0.0	-0.005	0.0	95.72349	0.0	1	2.0	0.0	0.0	0.0	0.0
0.0	400.0	100.0	100.0	0	0.0	0.0	-0.006	0.0	94.91012	0.0	1	2.0	0.0	0.0	0.0	0.0
0.0	400.0	100.0	100.0	0	0.0	0.0	-0.006	0.0	96.61285	0.0	1	2.0	0.0	0.0	0.0	0.0
0.0	400.0	100.0	100.0	0	0.0	0.0	-0.007	0.0	96.61285	0.0	1	2.0	0.0	0.0	0.0	0.0
0.0	400.0	100.0	100.0	0	0.0	0.0	-0.008	0.0	96.365845	0.0	1	2.0	0.0	0.0	0.0	0.0
0.0	400.0	100.0	100.0	0	0.0	0.0	-0.009	0.0	96.27498	0.0	1	2.0	0.0	0.0	0.0	0.0
0.0	400.0	100.0	100.0	0	0.0	0.0	-0.01	0.0	95.93706	0.0	1	2.0	0.0	0.0	0.0	0.0
0.0	400.0	100.0	100.0	0	0.0	0.0	-0.01	0.0	96.57666	0.0	1	2.0	0.0	0.0	0.0	0.0
0.0	400.0	100.0	100.0	0	0.0	0.0	-0.011	0.0	96.57666	0.0	1	2.0	0.0	0.0	0.0	0.0
0.0	400.0	100.0	100.0	0	0.0	0.0	-0.012	0.0	95.88171	0.0	1	2.0	0.0	0.0	0.0	0.0
0.0	400.0	100.0	100.0	0	0.0	0.0	-0.012	0.0	96.780624	0.0	1	2.0	0.0	0.0	0.0	0.0
0.0	400.0	100.0	100.0	0	0.0	0.0	-0.013	0.0	96.780624	0.0	1	2.0	0.0	0.0	0.0	0.0
0.0	400.0	100.0	100.0	0	0.0	0.0	-0.014	0.0	96.25501	0.0	1	2.0	0.0	0.0	0.0	0.0
0.0	400.0	100.0	100.0	0	0.0	0.0	-0.014	0.0	96.25501	0.0	1	2.0	0.0	0.0	0.0	0.0
0.0	400.0	100.0	100.0	0	0.0	0.0	-0.015	0.0	97.04798	0.0	1	2.0	0.0	0.0	0.0	0.0
0.0	400.0	100.0	100.0	0	0.0	0.0	-0.015	0.0	96.29795	0.0	1	2.0	0.0	0.0	0.0	0.0
0.0	400.0	100.0	100.0	0	0.0	0.0	-0.016	0.0	96.29795	0.0	1	2.0	0.0	0.0	0.0	0.0
0.0	400.0	100.0	100.0	0	0.0	0.0	-0.016	0.0	96.11754	0.0	1	2.0	0.0	0.0	0.0	0.0
0.0	400.0	100.0	100.0	0	0.0	0.0	-0.017	0.0	95.78809	0.0	1	2.0	0.0	0.0	0.0	0.0
0.0	400.0	100.0	100.0	0	0.0	0.0	-0.017	0.0	95.78809	0.0	1	2.0	0.0	0.0	0.0	0.0
0.0	400.0	100.0	100.0	0	0.0	0.0	-0.017	0.0	95.21669	0.0	1	2.0	0.0	0.0	0.0	0.0
0.0	400.0	100.0	100.0	0	0.0	0.0	-0.017	0.0	95.21669	0.0	1	2.0	0.0	0.0	0.0	0.0
0.0	400.0	100.0	100.0	0	0.0	0.0	-0.017	0.0	95.04029	0.0	1	2.0	0.0	0.0	0.0	0.0
0.0	400.0	100.0	100.0	0	0.0	0.0	-0.017	0.0	94.962685	0.0	1	2.0	0.0	0.0	0.0	0.0
0.0	400.0	100.0	100.0	0	0.0	0.0	-0.017	0.0	94.962685	0.0	1	2.0	0.0	0.0	0.0	0.0
0.0	400.0	100.0	100.0	0	0.0	0.0	-0.017	0.0	95.72849	0.0	1	2.0	0.0	0.0	0.0	0.0
0.0	400.0	100.0	100.0	0	0.0	0.0	-0.017	0.0	96.2162	0.0	1	2.0	0.0	0.0	0.0	0.0
0.0	400.0	100.0	100.0	0	0.0	0.0	-0.017	0.0	96.2162	0.0	1	2.0	0.0	0.0	0.0	0.0
0.0	400.0	100.0	100.0	0	0.0	0.0	-0.017	0.0	97.80575	0.0	1	2.0	0.0	0.0	0.0	0.0
0.0	400.0	100.0	100.0	0	0.0	0.0	-0.017	0.0	97.80575	0.0	1	2.0	0.0	0.0	0.0	0.0
0.0	400.0	100.0	100.0	0	0.0	0.0	-0.017	0.0	98.059265	0.0	1	2.0	0.0	0.0	0.0	0.0
0.0	400.0	100.0	100.0	0	0.0	0.0	-0.016	0.0	98.05405	0.0	1	2.0	0.0	2.0	0.0	0.0
0.0	400.0	100.0	100.0	0	0.0	0.0	-0.016	0.0	98.05405	0.0	1	2.0	0.0	2.0	0.0	0.0
0.0	400.0	100.0	100.0	0	0.0	0.0	-0.016	0.0	98.629425	0.0	1	2.0	0.0	4.0	0.0	0.0
0.0	400.0	100.0	100.0	0	0.0	0.0	-0.016	0.0	98.629425	0.0	1	2.0	0.0	4.0	0.0	0.0
4166.667	300.0	100.0	100.0	0	0.0	0.0	-0.015	0.0	98.16465	0.0	1	2.0	0.0	4.0	0.0	0.0
4166.667	300.0	100.0	100.0	0	0.0	0.0	-0.015	0.0	98.55192	0.0	1	2.0	0.0	4.0	0.0	0.0
4166.667	300.0	100.0	100.0	0	0.0	0.0	-0.014	0.0	98.55192	0.293	1	2.0	0.0	4.0	0.0	0.0
4166.667	300.0	100.0	100.0	0	0.0	0.0	-0.014	0.0	98.89678	0.293	1	2.0	0.0	4.0	0.0	0.0
4166.667	300.0	100.0	100.0	0	0.0	0.0	-0.013	0.0	99.87616	0.568	1	2.0	0.0	4.0	0.0	0.0
4166.667	300.0	100.0	100.0	0	0.0	0.0	-0.012	0.0	99.87616	1.059	1	2.0	0.0	4.0	0.0	0.0
4166.667	300.0	100.0	100.0	0	0.0	0.0	-0.011	0.0	99.76677	1.059	1	2.0	0.0	4.0	0.0	0.0
4166.667	300.0	100.0	100.0	0	0.0	0.0	-0.01	0.0	99.76677	1.483	1	2.0	0.0	4.0	0.0	0.0
4166.667	300.0	100.0	100.0	0	0.0	0.0	-0.009	0.0	98.78691	1.483	1	2.0	0.0	4.0	0.0	0.0
4166.667	300.0	100.0	100.0	0	0.0	0.0	-0.008	0.0	98.20381	1.673	1	2.0	0.0	5.0	0.0	0.0
4166.667	300.0	100.0	100.0	0	0.0	0.0	-0.007	0.0	97.82574	1.85	1	2.0	0.0	5.0	0.0	0.0
4166.667	300.0	100.0	100.0	0	0.0	0.0	-0.006	0.0	97.96306	1.85	1	2.0	0.0	5.0	0.0	0.0
4166.667	300.0	100.0	100.0	0	0.0	0.0	-0.004	0.0	97.092804	2.166	1	2.0	0.0	5.0	0.0	0.0
4166.667	300.0	100.0	100.0	0	0.0	0.0	-0.003	0.0	97.33708	2.166	1	2.0	0.0	5.0	0.0	0.0
4166.667	300.0	100.0	100.0	0	0.0	0.0	-0.002	0.0	98.003944	2.44	1	2.0	0.0	5.0	0.0	0.0
4166.667	300.0	100.0	100.0	0	0.0	0.0	0.0	0.0	98.003944	2.563	1	2.0	0.0	5.0	0.0	0.0
4166.667	300.0	100.0	100.0	0	0.0	0.0	0.001	0.0	97.30986	2.563	1	2.0	0.0	5.0	0.0	0.0
4166.667	300.0	100.0	100.0	0	0.0	0.0	0.003	0.0	96.909386	2.782	1	2.0	0.0	5.0	0.0	0.0
4166.667	300.0	100.0	100.0	0	0.0	0.0	0.004	0.0	96.909386	2.881	1	2.0	0.0	5.0	0.0	0.0
4166.667	300.0	100.0	100.0	0	0.0	0.0	0.006	0.0	97.76363	2.881	1	2.0	0.0	5.0	0.0	0.0
4166.667	300.0	100.0	100.0	0	0.0	0.0	0.008	0.0	98.402534	3.057	1	2.0	0.0	5.0	0.0	0.0
4166.667	300.0	100.0	100.0	0	0.0	0.0	0.01	0.0	98.402534	3.057	1	2.0	0.0	5.0	0.0	0.0
4166.667	300.0	100.0	100.0	0	0.0	0.0	0.012	0.0	98.80587	3.208	1	2.0	0.0	5.0	0.0	0.0
4166.667	300.0	100.0	100.0	0	0.0	0.0	0.014	0.0	98.80587	3.277	1	2.0	0.0	5.0	0.0	0.0
4166.667	300.0	100.0	100.0	0	0.0	0.0	0.016	0.0	98.21866	3.277	1	2.0	0.0	5.0	0.0	0.0
4166.667	300.0	100.0	100.0	0	0.0	0.0	0.018	0.0	98.475876	3.398	1	2.0	0.0	5.0	0.0	0.0
4166.667	300.0	100.0	100.0	0	0.0	0.0	0.02	0.0	98.475876	3.453	1	2.0	0.0	5.0	0.0	0.0
4166.667	300.0	100.0	100.0	0	0.0	0.0	0.022	0.0	98.41895	3.453	1	2.0	0.0	5.0	0.0	0.0
4166.667	300.0	100.0	100.0	0	0.0	0.0	0.024	0.0	98.31501	3.551	1	2.0	0.0	5.0	0.0	0.0
4166.667	300.0	100.0	100.0	0	0.0	0.0	0.026	0.0	98.31501	3.594	1	2.0	0.0	5.0	0.0	0.0
4166.667	300.0	100.0	100.0	0	0.0	0.0	0.027	0.0	98.30021	3.594	1	2.0	0.0	5.0	0.0	0.0
4166.667	300.0	100.0	100.0	0	0.0	0.0	0.029	0.0	98.30021	3.673	1	2.0	0.0	5.0	0.0	0.0
4166.667	300.0	100.0	100.0	0	0.0	0.0	0.031	0.0	97.87279	3.673	1	2.0	0.0	5.0	0.0	0.0
4166.667	300.0	100.0	100.0	0	0.0	0.0	0.033	0.0	97.20712	3.741	1	2.0	0.0	5.0	0.0	0.0
4166.667	300.0	100.0	100.0	0	0.0	0.0	0.034	0.0	97.20712	3.771	1	2.0	0.0	5.0	0.0	0.0
4166.667	300.0	100.0	100.0	0	0.0	0.0	0.036	0.0	96.673065	3.771	1	2.0	0.0	5.0	0.0	0.0
4166.667	300.0	100.0	100.0	0	0.0	0.0	0.038	0.0	97.22502	3.827	1	2.0	0.0	5.0	0.0	0.0
4166.667	300.0	100.0	100.0	0	0.0	0.0	0.039	0.0	97.22502	3.827	1	2.0	0.0	5.0	0.0	0.0
4166.667	300.0	100.0	100.0	0	0.0	0.0	0.041	0.0	96.709335	3.85	1	2.0	0.0	5.0	0.0	0.0
4166.667	300.0	100.0	100.0	0	0.0	0.0	0.043	0.0	96.709335	3.894	1	2.0	0.0	5.0	0.0	0.0
4166.667	300.0	100.0	100.0	0	0.0	0.0	0.044	0.0	97.41382	3.894	1	2.0	0.0	5.0	0.0	0.0
4166.667	300.0	100.0	100.0	0	0.0	0.0	0.045	0.0	96.75208	3.913	1	2.0	0.0	5.0	0.0	0.0
4166.667	300.0	100.0	100.0	0	0.0	0.0	0.047	0.0	96.57143	3.948	1	2.0	0.0	5.0	0.0	0.0
4166.667	300.0	100.0	100.0	0	0.0	0.0	0.048	0.0	97.18138	3.948	1	2.0	0.0	5.0	0.0	0.0
4166.667	300.0	100.0	100.0	0	0.0	0.0	0.05	0.0	97.929726	3.965	1	2.0	0.0	5.0	0.0	0.0
4166.667	300.0	100.0	100.0	0	0.0	0.0	0.051	0.0	97.929726	3.965	1	2.0	0.0	5.0	0.0	0.0
4166.667	300.0	100.0	100.0	0	0.0	0.0	0.052	0.0	97.448524	3.992	1	2.0	0.0	5.0	0.0	0.0
4166.667	300.0	100.0	100.0	0	0.0	0.0	0.054	0.0	97.448524	4.006	1	2.0	0.0	5.0	0.0	0.0
4166.667	300.0	100.0	100.0	0	0.0	0.0	0.055	0.0	97.82263	4.006	1	2.0	0.0	5.0	0.0	0.0
4166.667	300.0	100.0	100.0	0	0.0	0.0	0.056	0.0	97.52074	4.028	1	2.0	0.0	5.0	0.0	0.0
4166.667	300.0	100.0	100.0	0	0.0	0.0	0.057	0.0	97.52074	4.037	1	2.0	0.0	5.0	0.0	0.0
4166.667	300.0	100.0	100.0	0	0.0	0.0	0.059	0.0	95.19049	4.037	1	2.0	0.0	5.0	0.0	0.0
4166.667	300.0	100.0	100.0	0	0.0	0.0	0.06	0.0	97.86612	4.056	1	2.0	0.0	5.0	0.0	0.0
4166.667	300.0	100.0	100.0	0	0.0	0.0	0.062	0.0	97.86612	4.056	1	2.0	0.0	5.0	0.0	0.0
4166.667	300.0	100.0	100.0	0	0.0	0.0	0.063	0.0	98.685844	4.065	1	2.0	0.0	5.0	0.0	0.0
4166.667	300.0	100.0	100.0	0	0.0	0.0	0.064	0.0	98.685844	4.078	1	2.0	0.0	5.0	0.0	0.0
4166.667	300.0	100.0	100.0	0	0.0	0.0	0.065	0.0	99.601295	4.078	1	2.0	0.0	5.0	0.0	0.0
4166.667	300.0	100.0	100.0	0	0.0	0.0	0.066	0.0	99.20462	4.091	1	2.0	0.0	5.0	0.0	0.0
4166.667	300.0	100.0	100.0	0	0.0	0.0	0.068	0.0	99.20462	4.096	1	2.0	0.0	5.0	0.0	0.0
4166.667	300.0	100.0	100.0	0	0.0	0.0	0.069	0.0	99.58411	4.096	1	2.0	0.0	5.0	0.0	0.0
4166.667	300.0	100.0	100.0	0	0.0	0.0	0.07	0.0	99.712105	4.107	1	2.0	0.0	5.0	0.0	0.0
4166.667	300.0	100.0	100.0	0	0.0	0.0	0.071	0.0	99.712105	4.107	1	2.0	0.0	5.0	0.0	0.0
4166.667	300.0	100.0	100.0	0	0.0	0.0	0.072	0.0	99.274605	4.111	1	2.0	0.0	5.0	0.0	0.0
4166.667	300.0	100.0	100.0	0	0.0	0.0	0.073	0.0	99.274605	4.12	1	2.0	0.0	5.0	0.0	0.0
4166.667	300.0	100.0	100.0	0	0.0	0.0	0.075	0.0	99.99077	4.12	1	2.0	0.0	5.0	0.0	0.0
4166.667	300.0	100.0	100.0	0	0.0	0.0	0.076	0.0	99.134636	4.126	1	2.0	0.0	5.0	0.0	0.0
4166.667	300.0	100.0	100.0	0	0.0	0.0	0.077	0.0	99.134636	4.129	1	2.0	0.0	5.0	0.0	0.0
4166.667	300.0	100.0	100.0	0	0.0	0.0	0.078	0.0	98.576454	4.129	1	2.0	0.0	5.0	0.0	0.0
4166.667	300.0	100.0	100.0	0	0.0	0.0	0.079	0.0	99.436035	4.135	1	2.0	0.0	5.0	0.0	0.0
4166.667	300.0	100.0	100.0	0	0.0	0.0	0.08	0.0	99.436035	4.137	1	2.0	0.0	5.0	0.0	0.0
4166.667	300.0	100.0	100.0	0	0.0	0.0	0.081	0.0	98.55953	4.137	1	2.0	0.0	5.0	0.0	0.0
4166.667	300.0	100.0	100.0	0	0.0	0.0	0.082	0.0	98.55953	4.143	1	2.0	0.0	5.0	0.0	0.0
4166.667	300.0	100.0	100.0	0	0.0	0.0	0.084	0.0	98.741	4.143	1	2.0	0.0	5.0	0.0	0.0
4166.667	300.0	100.0	100.0	0	0.0	0.0	0.085	0.0	98.39553	4.146	1	2.0	0.0	5.0	0.0	0.0
4166.667	300.0	100.0	100.0	0	0.0	0.0	0.086	0.0	98.39553	4.148	1	2.0	0.0	5.0	0.0	0.0
4166.667	300.0	100.0	100.0	0	0.0	0.0	0.087	0.0	97.75938	4.148	1	2.0	0.0	5.0	0.0	0.0
4166.667	300.0	100.0	100.0	0	0.0	0.0	0.088	0.0	97.96649	4.151	1	2.0	0.0	5.0	0.0	0.0
4166.667	300.0	100.0	100.0	0	0.0	0.0	0.089	0.0	97.96649	4.151	1	2.0	0.0	5.0	0.0	0.0
4166.667	300.0	100.0	100.0	0	0.0	0.0	0.09	0.0	98.15784	4.152	1	2.0	0.0	5.0	0.0	0.0
4166.667	300.0	100.0	100.0	0	0.0	0.0	0.091	0.0	98.15784	4.155	1	2.0	0.0	5.0	0.0	0.0
4166.667	300.0	100.0	100.0	0	0.0	0.0	0.092	0.0	98.341576	4.155	1	2.0	0.0	5.0	0.0	0.0
4166.667	300.0	100.0	100.0	1	0.0	0.0	0.093	0.0	99.00868	4.156	1	2.0	0.0	5.0	0.0	0.0
4166.667	300.0	100.0	100.0	1	0.0	0.0	0.094	0.0	99.00868	4.159	1	2.0	0.0	5.0	0.0	0.0
4166.667	300.0	100.0	100.0	1	0.0	0.0	0.095	0.0	97.57351	4.159	1	2.0	0.0	5.0	0.0	0.0
4166.667	300.0	100.0	100.0	1	0.0	0.0	0.096	0.0	97.57351	4.16	1	2.0	0.0	5.0	0.0	0.0
4166.667	300.0	100.0	100.0	1	0.0	0.0	0.097	0.0	96.8081	4.16	1	2.0	0.0	5.0	0.0	0.0
4166.667	300.0	100.0	100.0	1	0.0	0.0	0.098	0.0	96.76439	4.161	1	2.0	0.0	5.0	0.0	0.0
4166.667	300.0	100.0	100.0	1	0.0	0.0	0.099	0.0	96.76439	4.162	1	2.0	0.0	5.0	0.0	0.0
4166.667	300.0	100.0	100.0	1	0.0	0.0	0.1	0.0	96.74828	4.162	1	2.0	0.0	5.0	0.0	0.0
4166.667	300.0	100.0	100.0	1	0.0	0.0	0.101	0.0	97.24182	4.163	1	2.0	0.0	5.0	0.0	0.0
4166.667	300.0	100.0	100.0	1	0.0	0.0	0.102	0.0	97.24182	4.164	1	2.0	0.0	5.0	0.0	0.0
4166.667	300.0	100.0	100.0	1	0.0	0.0	0.103	0.0	96.37423	4.164	1	2.0	0.0	5.0	0.0	0.0
4166.667	300.0	100.0	100.0	1	0.0	0.0	0.103	0.0	96.37423	4.165	1	2.0	0.0	5.0	0.0	0.0
4166.667	300.0	100.0	100.0	1	0.0	0.0	0.104	0.0	95.86811	4.165	1	2.0	0.0	5.0	0.0	0.0
4166.667	300.0	100.0	100.0	1	0.0	0.0	0.105	0.0	96.4836	4.166	1	2.0	0.0	5.0	0.0	0.0
4166.667	300.0	100.0	100.0	1	0.0	0.0	0.106	0.0	96.4836	4.166	1	2.0	0.0	5.0	0.0	0.0
4166.667	300.0	100.0	100.0	1	0.0	0.0	0.107	0.0	95.81891	4.166	1	2.0	0.0	5.0	0.0	0.0
4166.667	300.0	100.0	100.0	1	0.0	0.0	0.108	0.0	94.989685	4.166	1	2.0	0.0	5.0	0.0	0.0
4166.667	300.0	100.0	100.0	1	0.0	0.0	0.109	0.0	94.989685	4.166	1	2.0	0.0	5.0	0.0	0.0
4166.667	300.0	100.0	100.0	1	0.0	0.0	0.109	0.0	95.54961	4.166	1	2.0	0.0	5.0	0.0	0.0
4166.667	300.0	100.0	100.0	1	0.0	0.0	0.11	0.0	95.54961	4.167	1	2.0	0.0	5.0	0.0	0.0
4166.667	300.0	100.0	100.0	1	0.0	0.0	0.111	0.0	96.33065	4.167	1	2.0	0.0	5.0	0.0	0.0
4166.667	300.0	100.0	100.0	1	0.0	0.0	0.112	0.0	96.693085	4.167	1	2.0	0.0	5.0	0.0	0.0
4166.667	300.0	100.0	100.0	1	0.0	0.0	0.112	0.0	96.32856	4.167	1	2.0	0.0	5.0	0.0	0.0
4166.667	300.0	100.0	100.0	1	0.0	0.0	0.113	0.0	96.23108	4.167	1	2.0	0.0	5.0	0.0	0.0
4166.667	300.0	100.0	100.0	1	0.0	0.0	0.114	0.0	96.37083	4.168	1	2.0	0.0	5.0	0.0	0.0
4166.667	300.0	100.0	100.0	1	0.0	0.0	0.115	0.0	96.37083	4.168	1	2.0	0.0	5.0	0.0	0.0
4166.667	300.0	100.0	100.0	1	0.0	0.0	0.115	0.0	95.92505	4.168	1	2.0	0.0	5.0	0.0	0.0
4166.667	300.0	100.0	100.0	1	0.0	0.0	0.116	0.0	95.92505	4.168	1	2.0	0.0	5.0	0.0	0.0
4166.667	300.0	100.0	100.0	1	0.0	0.0	0.116	0.0	95.78085	4.168	1	2.0	0.0	5.0	0.0	0.0
4166.667	300.0	100.0	100.0	1	0.0	0.0	0.117	0.0	95.97099	4.169	1	2.0	0.0	5.0	0.0	0.0
4166.667	300.0	100.0	100.0	1	0.0	0.0	0.117	0.0	95.97099	4.169	1	2.0	0.0	5.0	0.0	0.0
4166.667	300.0	100.0	100.0	1	0.0	0.0	0.118	0.0	95.93448	4.169	1	2.0	0.0	5.0	0.0	0.0
4166.667	300.0	100.0	100.0	1	0.0	0.0	0.119	0.0	96.20176	4.169	1	2.0	0.0	5.0	0.0	0.0
4166.667	300.0	100.0	100.0	1	0.0	0.0	0.119	0.0	96.20176	4.169	1	2.0	0.0	5.0	0.0	0.0
4166.667	300.0	100.0	100.0	1	0.0	0.0	0.12	0.0	97.20674	4.169	1	2.0	0.0	5.0	0.0	0.0
4166.667	300.0	100.0	100.0	1	0.0	0.0	0.121	0.0	97.20674	4.169	1	2.0	0.0	5.0	0.0	0.0
4166.667	300.0	100.0	100.0	1	0.0	0.0	0.121	0.0	97.34537	4.169	1	2.0	0.0	5.0	0.0	0.0
4166.667	300.0	100.0	100.0	1	0.0	0.0	0.121	0.0	97.10409	4.169	1	2.0	0.0	5.0	0.0	0.0
4166.667	300.0	100.0	100.0	1	0.0	0.0	0.122	0.0	97.10409	4.169	1	2.0	0.0	5.0	0.0	0.0
4166.667	300.0	100.0	100.0	1	0.0	0.0	0.122	0.0	96.73063	4.169	1	2.0	0.0	5.0	0.0	0.0
4166.667	300.0	100.0	100.0	1	0.0	0.0	0.123	0.0	97.03003	4.17	1	2.0	0.0	5.0	0.0	0.0
4166.667	300.0	100.0	100.0	1	0.0	0.0	0.124	0.0	97.03003	4.17	1	2.0	0.0	5.0	0.0	0.0
4166.667	300.0	100.0	100.0	1	0.0	0.0	0.124	0.0	96.448875	4.17	1	2.0	0.0	5.0	0.0	0.0
4166.667	300.0	100.0	100.0	1	0.0	0.0	0.125	0.0	95.9015	4.17	1	2.0	0.0	5.0	0.0	0.0
4166.667	300.0	100.0	100.0	1	0.0	0.0	0.125	0.0	96.4911	4.17	1	2.0	0.0	5.0	0.0	0.0
4166.667	300.0	100.0	100.0	1	0.0	0.0	0.126	0.0	96.48788	4.17	1	2.0	0.0	5.0	0.0	0.0
4166.667	300.0	100.0	100.0	1	0.0	0.0	0.126	0.0	96.48788	4.17	1	2.0	0.0	5.0	0.0	0.0
4166.667	300.0	100.0	100.0	1	0.0	0.0	0.127	0.0	96.44565	4.17	1	2.0	0.0	5.0	0.0	0.0
4166.667	300.0	100.0	100.0	1	0.0	0.0	0.127	0.0	97.60972	4.17	1	2.0	0.0	5.0	0.0	0.0
4166.667	300.0	100.0	100.0	1	0.0	0.0	0.128	0.0	97.60972	4.17	1	2.0	0.0	5.0	0.0	0.0
4166.667	300.0	100.0	100.0	1	0.0	0.0	0.128	0.0	97.322205	4.17	1	2.0	0.0	5.0	0.0	0.0
4166.667	300.0	100.0	100.0	1	0.0	0.0	0.129	0.0	97.322205	4.17	1	2.0	0.0	5.0	0.0	0.0
4166.667	300.0	100.0	100.0	1	0.0	0.0	0.13	0.0	98.111626	4.17	1	2.0	0.0	5.0	0.0	0.0
4166.667	300.0	100.0	100.0	1	0.0	0.0	0.13	0.0	97.28058	4.17	1	2.0	0.0	5.0	0.0	0.0
4166.667	300.0	100.0	100.0	1	0.0	0.0	0.131	0.0	97.28058	4.17	1	2.0	0.0	5.0	0.0	0.0
4166.667	300.0	100.0	100.0	1	0.0	0.0	0.132	0.0	97.77931	4.17	1	2.0	0.0	5.0	0.0	0.0
4166.667	300.0	100.0	100.0	1	0.0	0.0	0.132	0.0	97.01295	4.17	1	2.0	0.0	5.0	0.0	0.0
4166.667	300.0	100.0	100.0	1	0.0	0.0	0.133	0.0	97.22398	4.17	1	2.0	0.0	5.0	0.0	0.0
4166.667	300.0	100.0	100.0	1	0.0	0.0	0.133	0.0	97.3816	4.17	1	2.0	0.0	5.0	0.0	0.0
4166.667	300.0	100.0	100.0	1	0.0	0.0	0.134	0.0	97.3816	4.17	1	2.0	0.0	5.0	0.0	0.0
4166.667	300.0	100.0	100.0	1	0.0	0.0	0.135	0.0	97.341	4.17	1	2.0	0.0	5.0	0.0	0.0
4166.667	300.0	100.0	100.0	1	0.0	0.0	0.135	0.0	97.47013	4.17	1	2.0	0.0	5.0	0.0	0.0
4166.667	300.0	100.0	100.0	1	0.0	0.0	0.136	0.0	97.47013	4.17	1	2.0	0.0	5.0	0.0	0.0
4166.667	300.0	100.0	100.0	1	0.0	0.0	0.137	0.0	97.28514	4.17	1	2.0	0.0	5.0	0.0	0.0
4166.667	300.0	100.0	100.0	1	0.0	0.0	0.138	0.0	97.23235	4.17	1	2.0	0.0	5.0	0.0	0.0
4166.667	300.0	100.0	100.0	1	0.0	0.0	0.138	0.0	97.23235	4.17	1	2.0	0.0	5.0	0.0	0.0
4166.667	300.0	100.0	100.0	1	0.0	0.0	0.139	0.0	96.026	4.17	1	2.0	0.0	5.0	0.0	0.0
4166.667	300.0	100.0	100.0	1	0.0	0.0	0.14	0.0	96.026	4.17	1	2.0	0.0	5.0	0.0	0.0
4166.667	300.0	100.0	100.0	1	0.0	0.0	0.14	0.0	94.44006	4.17	1	2.0	0.0	5.0	0.0	0.0
4166.667	300.0	100.0	100.0	1	0.0	0.0	0.141	0.0	96.69148	4.17	1	2.0	0.0	5.0	0.0	0.0
4166.667	300.0	100.0	100.0	1	0.0	0.0	0.142	0.0	96.69148	4.17	1	2.0	0.0	5.0	0.0	0.0
4166.667	300.0	100.0	100.0	1	0.0	0.0	0.143	0.0	97.1177	4.17	1	2.0	0.0	5.0	0.0	0.0
4166.667	300.0	100.0	100.0	1	0.0	0.0	0.144	0.0	97.25423	4.17	1	2.0	0.0	5.0	0.0	0.0
4166.667	300.0	100.0	100.0	1	0.0	0.0	0.145	0.0	97.25423	4.17	1	2.0	0.0	5.0	0.0	0.0
4166.667	300.0	100.0	100.0	1	0.0	0.0	0.146	0.0	97.19801	4.17	1	2.0	0.0	5.0	0.0	0.0
4166.667	300.0	100.0	100.0	1	0.0	0.0	0.147	0.0	97.25134	4.17	1	2.0	0.0	5.0	0.0	0.0
4166.667	300.0	100.0	100.0	1	0.0	0.0	0.148	0.0	97.20537	4.17	1	2.0	0.0	5.0	0.0	0.0
4166.667	300.0	100.0	100.0	1	0.0	0.0	0.149	0.0	96.53516	4.17	1	2.0	0.0	5.0	0.0	0.0
4166.667	300.0	100.0	100.0	1	0.0	0.0	0.149	0.0	96.53516	4.17	1	2.0	0.0	5.0	0.0	0.0
4166.667	300.0	100.0	100.0	1	0.0	0.0	0.15	0.0	95.99435	4.17	1	2.0	0.0	5.0	0.0	0.0
4166.667	300.0	100.0	100.0	1	0.0	0.0	0.151	0.0	97.38341	4.17	1	2.0	0.0	5.0	0.0	0.0
4166.667	300.0	100.0	100.0	1	0.0	0.0	0.152	0.0	97.38341	4.17	1	2.0	0.0	5.0	0.0	0.0
4166.667	300.0	100.0	100.0	1	0.0	0.0	0.152	0.0	97.72626	4.17	1	2.0	0.0	5.0	0.0	0.0
4166.667	300.0	100.0	100.0	1	0.0	0.0	0.153	0.0	97.72626	4.17	1	2.0	0.0	5.0	0.0	0.0
4166.667	300.0	100.0	100.0	0	0.0	0.0	0.153	0.0	98.09186	4.17	1	3.0	0.0	7.0	0.0	0.0
0.0	300.0	100.0	100.0	0	0.0	0.0	0.154	0.0	97.829056	4.17	1	3.0	0.0	0.0	0.0	0.0
0.0	300.0	100.0	100.0	0	0.0	0.0	0.155	0.0	97.829056	4.17	1	3.0	0.0	0.0	0.0	0.0
0.0	300.0	100.0	100.0	0	0.0	0.0	0.156	0.0	97.75829	4.17	1	3.0	0.0	0.0	0.0	0.0
0.0	300.0	100.0	100.0	0	0.0	0.0	0.156	0.0	97.75829	4.17	1	3.0	0.0	0.0	0.0	0.0
0.0	300.0	100.0	100.0	0	0.0	0.0	0.157	0.0	97.63938	4.17	1	3.0	0.0	0.0	0.0	0.0
0.0	300.0	100.0	100.0	0	0.0	0.0	0.157	0.0	97.52345	3.601	1	3.0	0.0	0.0	0.0	0.0
0.0	300.0	100.0	100.0	0	0.0	0.0	0.157	0.0	97.52345	3.347	1	3.0	0.0	0.0	0.0	0.0
0.0	300.0	100.0	100.0	0	0.0	0.0	0.158	0.0	98.692665	3.347	1	3.0	0.0	0.0	0.0	0.0
0.0	300.0	100.0	100.0	0	0.0	0.0	0.158	0.0	98.742935	2.89	1	3.0	0.0	0.0	0.0	0.0
0.0	300.0	100.0	100.0	0	0.0	0.0	0.158	0.0	98.742935	2.685	1	3.0	0.0	0.0	0.0	0.0
0.0	300.0	100.0	100.0	0	0.0	0.0	0.159	0.0	98.25466	2.685	1	3.0	0.0	0.0	0.0	0.0
0.0	300.0	100.0	100.0	0	0.0	0.0	0.159	0.0	98.25466	2.319	1	3.0	0.0	0.0	0.0	0.0
0.0	300.0	100.0	100.0	0	0.0	0.0	0.159	0.0	97.419075	2.319	1	3.0	0.0	0.0	0.0	0.0
0.0	300.0	100.0	100.0	0	0.0	0.0	0.16	0.0	96.94816	2.002	1	3.0	0.0	0.0	0.0	0.0
0.0	300.0	100.0	100.0	0	0.0	0.0	0.16	0.0	96.94816	1.861	1	3.0	0.0	0.0	0.0	0.0
0.0	300.0	100.0	100.0	0	0.0	0.0	0.161	0.0	96.33813	1.861	1	3.0	0.0	0.0	0.0	0.0
0.0	300.0	100.0	100.0	0	0.0	0.0	0.161	0.0	96.5159	1.607	1	3.0	0.0	0.0	0.0	0.0
0.0	300.0	100.0	100.0	0	0.0	0.0	0.161	0.0	96.5159	1.493	1	3.0	0.0	0.0	0.0	0.0
0.0	300.0	100.0	100.0	0	0.0	0.0	0.162	0.0	96.18562	1.493	1	3.0	0.0	0.0	0.0	0.0
0.0	300.0	100.0	100.0	0	0.0	0.0	0.162	0.0	96.18562	1.289	1	3.0	0.0	0.0	0.0	0.0
0.0	300.0	100.0	100.0	0	0.0	0.0	0.162	0.0	95.661804	1.289	1	3.0	0.0	0.0	0.0	0.0
0.0	300.0	100.0	100.0	0	0.0	0.0	0.162	0.0	95.48786	1.198	1	3.0	0.0	0.0	0.0	0.0
0.0	300.0	100.0	100.0	0	0.0	0.0	0.162	0.0	95.48786	1.034	1	3.0	0.0	0.0	0.0	0.0
0.0	300.0	100.0	100.0	0	0.0	0.0	0.162	0.0	94.97926	1.034	1	3.0	0.0	0.0	0.0	0.0
0.0	300.0	100.0	100.0	0	0.0	0.0	0.162	0.0	96.382286	0.961	1	3.0	0.0	0.0	0.0	0.0
0.0	300.0	100.0	100.0	0	0.0	0.0	0.162	0.0	96.86714	0.83	1	3.0	0.0	0.0	0.0	0.0
0.0	300.0	100.0	100.0	0	0.0	0.0	0.162	0.0	97.011665	0.83	1	3.0	0.0	0.0	0.0	0.0
0.0	300.0	100.0	100.0	0	0.0	0.0	0.161	0.0	97.011665	0.771	1	3.0	0.0	0.0	0.0	0.0
0.0	300.0	100.0	100.0	0	0.0	0.0	0.161	1.0	98.22904	0.771	1	3.0	0.0	9.0	0.0	0.0
0.0	300.0	100.0	100.0	0	0.0	0.0	0.161	1.0	97.91293	0.666	1	3.0	0.0	11.0	0.0	0.0
0.0	300.0	100.0	100.0	0	0.0	0.0	0.16	1.0	97.91293	0.575	1	3.0	0.0	11.0	0.0	0.0
-6944.445	500.0	100.0	100.0	0	0.0	0.0	0.159	1.0	97.93777	0.575	1	3.0	0.0	11.0	0.0	0.0
-6944.445	500.0	100.0	100.0	0	0.0	0.0	0.159	1.0	97.900345	0.534	1	3.0	0.0	11.0	0.0	0.0
-6944.445	500.0	100.0	100.0	0	0.0	0.0	0.158	1.0	97.900345	-0.028	1	3.0	0.0	11.0	0.0	0.0
-6944.445	500.0	100.0	100.0	0	0.0	0.0	0.157	1.0	97.46253	-0.028	1	3.0	0.0	11.0	0.0	0.0
-6944.445	500.0	100.0	100.0	0	0.0	0.0	0.156	1.0	97.46253	-0.517	1	3.0	0.0	11.0	0.0	0.0
-6944.445	500.0	100.0	100.0	0	0.0	0.0	0.155	1.0	96.88103	-0.517	1	3.0	0.0	11.0	0.0	0.0
-6944.445	500.0	100.0	100.0	0	0.0	0.0	0.153	1.0	95.97922	-1.395	1	3.0	0.0	11.0	0.0	0.0
-6944.445	500.0	100.0	100.0	0	0.0	0.0	0.152	1.0	95.97922	-1.788	1	3.0	0.0	11.0	0.0	0.0
-6944.445	500.0	100.0	100.0	0	0.0	0.0	0.15	1.0	95.39316	-1.788	1	3.0	0.0	12.0	0.0	0.0
-6944.445	500.0	100.0	100.0	0	0.0	0.0	0.149	1.0	95.59734	-2.492	1	3.0	0.0	12.0	0.0	0.0
-6944.445	500.0	100.0	100.0	0	0.0	0.0	0.147	1.0	95.59734	-2.808	1	3.0	0.0	12.0	0.0	0.0
-6944.445	500.0	100.0	100.0	0	0.0	0.0	0.145	1.0	95.96689	-2.808	1	3.0	0.0	12.0	0.0	0.0
-6944.445	500.0	100.0	100.0	0	0.0	0.0	0.143	1.0	96.77117	-3.373	1	3.0	0.0	12.0	0.0	0.0
-6944.445	500.0	100.0	100.0	0	0.0	0.0	0.141	1.0	97.58139	-3.373	1	3.0	0.0	12.0	0.0	0.0
-6944.445	500.0	100.0	100.0	0	0.0	0.0	0.139	1.0	97.58503	-3.861	1	3.0	0.0	12.0	0.0	0.0
-6944.445	500.0	100.0	100.0	0	0.0	0.0	0.137	1.0	97.58503	-4.08	1	3.0	0.0	12.0	0.0	0.0
-6944.445	500.0	100.0	100.0	0	0.0	0.0	0.135	1.0	96.94532	-4.08	1	3.0	0.0	12.0	0.0	0.0
-6944.445	500.0	100.0	100.0	0	0.0	0.0	0.133	1.0	96.56234	-4.472	1	3.0	0.0	12.0	0.0	0.0
-6944.445	500.0	100.0	100.0	0	0.0	0.0	0.131	1.0	96.56234	-4.472	1	3.0	0.0	12.0	0.0	0.0
-6944.445	500.0	100.0	100.0	0	0.0	0.0	0.129	1.0	96.93135	-4.647	1	3.0	0.0	12.0	0.0	0.0
-6944.445	500.0	100.0	100.0	0	0.0	0.0	0.127	1.0	96.93135	-4.961	1	3.0	0.0	12.0	0.0	0.0
-6944.445	500.0	100.0	100.0	0	0.0	0.0	0.125	1.0	95.71015	-4.961	1	3.0	0.0	12.0	0.0	0.0
-6944.445	500.0	100.0	100.0	0	0.0	0.0	0.123	1.0	96.177666	-5.102	1	3.0	0.0	12.0	0.0	0.0
-6944.445	500.0	100.0	100.0	0	0.0	0.0	0.121	1.0	96.177666	-5.355	1	3.0	0.0	12.0	0.0	0.0
-6944.445	500.0	100.0	100.0	0	0.0	0.0	0.119	1.0	96.08136	-5.355	1	3.0	0.0	12.0	0.0	0.0
-6944.445	500.0	100.0	100.0	0	0.0	0.0	0.116	1.0	95.78404	-5.468	1	3.0	0.0	12.0	0.0	0.0
-6944.445	500.0	100.0	100.0	0	0.0	0.0	0.114	1.0	95.78404	-5.468	1	3.0	0.0	12.0	0.0	0.0
-6944.445	500.0	100.0	100.0	0	0.0	0.0	0.112	1.0	96.53234	-5.67	1	3.0	0.0	12.0	0.0	0.0
-6944.445	500.0	100.0	100.0	0	0.0	0.0	0.11	1.0	96.53234	-5.761	1	3.0	0.0	12.0	0.0	0.0
-6944.445	500.0	100.0	100.0	0	0.0	0.0	0.108	1.0	97.545006	-5.761	1	3.0	0.0	12.0	0.0	0.0
-6944.445	500.0	100.0	100.0	0	0.0	0.0	0.106	1.0	97.781975	-5.923	1	3.0	0.0	12.0	0.0	0.0
-6944.445	500.0	100.0	100.0	0	0.0	0.0	0.103	1.0	97.781975	-5.996	1	3.0	0.0	12.0	0.0	0.0
-6944.445	500.0	100.0	100.0	0	0.0	0.0	0.101	1.0	98.38531	-5.996	1	3.0	0.0	12.0	0.0	0.0
-6944.445	500.0	100.0	100.0	0	0.0	0.0	0.099	1.0	97.97537	-6.126	1	3.0	0.0	12.0	0.0	0.0
-6944.445	500.0	100.0	100.0	0	0.0	0.0	0.097	1.0	97.97537	-6.126	1	3.0	0.0	12.0	0.0	0.0
-6944.445	500.0	100.0	100.0	0	0.0	0.0	0.095	1.0	97.60721	-6.239	1	3.0	0.0	12.0	0.0	0.0
-6944.445	500.0	100.0	100.0	0	0.0	0.0	0.093	1.0	97.60721	-6.291	1	3.0	0.0	12.0	0.0	0.0
-6944.445	500.0	100.0	100.0	0	0.0	0.0	0.091	1.0	98.39505	-6.291	1	3.0	0.0	12.0	0.0	0.0
-6944.445	500.0	100.0	100.0	0	0.0	0.0	0.089	1.0	97.65872	-6.336	1	3.0	0.0	12.0	0.0	0.0
-6944.445	500.0	100.0	100.0	0	0.0	0.0	0.087	1.0	97.65872	-6.42	1	3.0	0.0	12.0	0.0	0.0
-6944.445	500.0	100.0	100.0	0	0.0	0.0	0.085	1.0	98.73617	-6.42	1	3.0	0.0	12.0	0.0	0.0
-6944.445	500.0	100.0	100.0	0	0.0	0.0	0.083	1.0	98.40108	-6.493	1	3.0	0.0	12.0	0.0	0.0
-6944.445	500.0	100.0	100.0	0	0.0	0.0	0.081	1.0	98.40108	-6.493	1	3.0	0.0	12.0	0.0	0.0
-6944.445	500.0	100.0	100.0	0	0.0	0.0	0.079	1.0	98.76168	-6.526	1	3.0	0.0	12.0	0.0	0.0
-6944.445	500.0	100.0	100.0	0	0.0	0.0	0.077	1.0	98.76168	-6.585	1	3.0	0.0	12.0	0.0	0.0
-6944.445	500.0	100.0	100.0	0	0.0	0.0	0.075	1.0	98.06538	-6.585	1	3.0	0.0	12.0	0.0	0.0
-6944.445	500.0	100.0	100.0	0	0.0	0.0	0.073	1.0	98.335464	-6.61	1	3.0	0.0	12.0	0.0	0.0
-6944.445	500.0	100.0	100.0	0	0.0	0.0	0.071	1.0	98.335464	-6.656	1	3.0	0.0	12.0	0.0	0.0
-6944.445	500.0	100.0	100.0	0	0.0	0.0	0.069	1.0	97.59245	-6.656	1	3.0	0.0	12.0	0.0	0.0
-6944.445	500.0	100.0	100.0	0	0.0	0.0	0.067	1.0	97.68549	-6.677	1	3.0	0.0	12.0	0.0	0.0
-6944.445	500.0	100.0	100.0	0	0.0	0.0	0.065	1.0	97.68549	-6.677	1	3.0	0.0	12.0	0.0	0.0
-6944.445	500.0	100.0	100.0	0	0.0	0.0	0.064	1.0	98.008575	-6.715	1	3.0	0.0	12.0	0.0	0.0
-6944.445	500.0	100.0	100.0	0	0.0	0.0	0.062	1.0	98.07309	-6.747	1	3.0	0.0	12.0	0.0	0.0
-6944.445	500.0	100.0	100.0	0	0.0	0.0	0.06	1.0	98.090645	-6.747	1	3.0	0.0	12.0	0.0	0.0
-6944.445	500.0	100.0	100.0	0	0.0	0.0	0.059	1.0	98.41112	-6.763	1	3.0	0.0	12.0	0.0	0.0
-6944.445	500.0	100.0	100.0	0	0.0	0.0	0.057	1.0	98.41112	-6.775	1	3.0	0.0	12.0	0.0	0.0
-6944.445	500.0	100.0	100.0	0	0.0	0.0	0.055	1.0	97.91879	-6.775	1	3.0	0.0	12.0	0.0	0.0
-6944.445	500.0	100.0	100.0	0	0.0	0.0	0.054	1.0	97.91879	-6.799	1	3.0	0.0	12.0	0.0	0.0
-6944.445	500.0	100.0	100.0	0	0.0	0.0	0.052	1.0	98.36465	-6.799	1	3.0	0.0	12.0	0.0	0.0
-6944.445	500.0	100.0	100.0	1	0.0	0.0	0.051	1.0	98.47303	-6.82	1	3.0	0.0	12.0	0.0	0.0
-6944.445	500.0	100.0	100.0	1	0.0	0.0	0.049	1.0	98.47303	-6.83	1	3.0	0.0	12.0	0.0	0.0
-6944.445	500.0	100.0	100.0	1	0.0	0.0	0.048	1.0	98.28474	-6.83	1	3.0	0.0	12.0	0.0	0.0
-6944.445	500.0	100.0	100.0	1	0.0	0.0	0.047	1.0	99.09244	-6.846	1	3.0	0.0	12.0	0.0	0.0
-6944.445	500.0	100.0	100.0	1	0.0	0.0	0.046	1.0	99.09244	-6.854	1	3.0	0.0	12.0	0.0	0.0
-6944.445	500.0	100.0	100.0	1	0.0	0.0	0.044	1.0	100.03212	-6.854	1	3.0	0.0	12.0	0.0	0.0
-6944.445	500.0	100.0	100.0	1	0.0	0.0	0.043	1.0	100.03212	-6.873	1	3.0	0.0	12.0	0.0	0.0
-6944.445	500.0	100.0	100.0	1	0.0	0.0	0.042	1.0	99.5985	-6.873	1	3.0	0.0	12.0	0.0	0.0
-6944.445	500.0	100.0	100.0	1	0.0	0.0	0.04	1.0	100.296425	-6.879	1	3.0	0.0	12.0	0.0	0.0
-6944.445	500.0	100.0	100.0	1	0.0	0.0	0.039	1.0	100.296425	-6.889	1	3.0	0.0	12.0	0.0	0.0
-6944.445	500.0	100.0	100.0	1	0.0	0.0	0.038	1.0	99.98754	-6.889	1	3.0	0.0	12.0	0.0	0.0
-6944.445	500.0	100.0	100.0	1	0.0	0.0	0.037	1.0	99.24213	-6.893	1	3.0	0.0	12.0	0.0	0.0
-6944.445	500.0	100.0	100.0	1	0.0	0.0	0.036	1.0	99.24213	-6.902	1	3.0	0.0	12.0	0.0	0.0
-6944.445	500.0	100.0	100.0	1	0.0	0.0	0.035	1.0	98.44051	-6.902	1	3.0	0.0	12.0	0.0	0.0
-6944.445	500.0	100.0	100.0	1	0.0	0.0	0.033	1.0	98.44051	-6.905	1	3.0	0.0	12.0	0.0	0.0
-6944.445	500.0	100.0	100.0	1	0.0	0.0	0.032	1.0	98.62945	-6.905	1	3.0	0.0	12.0	0.0	0.0
-6944.445	500.0	100.0	100.0	1	0.0	0.0	0.031	1.0	98.96328	-6.911	1	3.0	0.0	12.0	0.0	0.0
-6944.445	500.0	100.0	100.0	1	0.0	0.0	0.03	1.0	98.96328	-6.914	1	3.0	0.0	12.0	0.0	0.0
-6944.445	500.0	100.0	100.0	1	0.0	0.0	0.03	1.0	98.16159	-6.914	1	3.0	0.0	12.0	0.0	0.0
-6944.445	500.0	100.0	100.0	1	0.0	0.0	0.029	1.0	97.15048	-6.921	1	3.0	0.0	12.0	0.0	0.0
-6944.445	500.0	100.0	100.0	1	0.0	0.0	0.028	1.0	97.15048	-6.924	1	3.0	0.0	12.0	0.0	0.0
-6944.445	500.0	100.0	100.0	1	0.0	0.0	0.027	1.0	97.93799	-6.924	1	3.0	0.0	12.0	0.0	0.0
-6944.445	500.0	100.0	100.0	1	0.0	0.0	0.026	1.0	97.93799	-6.926	1	3.0	0.0	12.0	0.0	0.0
-6944.445	500.0	100.0	100.0	1	0.0	0.0	0.026	1.0	97.6829	-6.926	1	3.0	0.0	12.0	0.0	0.0
-6944.445	500.0	100.0	100.0	1	0.0	0.0	0.025	1.0	98.73178	-6.93	1	3.0	0.0	12.0	0.0	0.0
-6944.445	500.0	100.0	100.0	1	0.0	0.0	0.024	1.0	98.73178	-6.931	1	3.0	0.0	12.0	0.0	0.0
-6944.445	500.0	100.0	100.0	1	0.0	0.0	0.024	1.0	97.81984	-6.931	1	3.0	0.0	12.0	0.0	0.0
-6944.445	500.0	100.0	100.0	1	0.0	0.0	0.023	1.0	98.461136	-6.934	1	3.0	0.0	12.0	0.0	0.0
-6944.445	500.0	100.0	100.0	1	0.0	0.0	0.022	1.0	98.461136	-6.935	1	3.0	0.0	12.0	0.0	0.0
-6944.445	500.0	100.0	100.0	1	0.0	0.0	0.022	1.0	98.1424	-6.935	1	3.0	0.0	12.0	0.0	0.0
-6944.445	500.0	100.0	100.0	1	0.0	0.0	0.021	1.0	97.70459	-6.938	1	3.0	0.0	12.0	0.0	0.0
-6944.445	500.0	100.0	100.0	1	0.0	0.0	0.02	1.0	97.30701	-6.938	1	3.0	0.0	12.0	0.0	0.0
-6944.445	500.0	100.0	100.0	1	0.0	0.0	0.02	1.0	96.69388	-6.94	1	3.0	0.0	12.0	0.0	0.0
-6944.445	500.0	100.0	100.0	1	0.0	0.0	0.019	1.0	95.947044	-6.942	1	3.0	0.0	12.0	0.0	0.0
-6944.445	500.0	100.0	100.0	1	0.0	0.0	0.019	1.0	96.413086	-6.942	1	3.0	0.0	12.0	0.0	0.0
-6944.445	500.0	100.0	100.0	1	0.0	0.0	0.018	1.0	96.65824	-6.942	1	3.0	0.0	12.0	0.0	0.0
-6944.445	500.0	100.0	100.0	1	0.0	0.0	0.018	1.0	96.434395	-6.942	1	3.0	0.0	12.0	0.0	0.0
-6944.445	500.0	100.0	100.0	1	0.0	0.0	0.017	1.0	96.38367	-6.943	1	3.0	0.0	12.0	0.0	0.0
-6944.445	500.0	100.0	100.0	1	0.0	0.0	0.016	1.0	96.38367	-6.944	1	3.0	0.0	12.0	0.0	0.0
-6944.445	500.0	100.0	100.0	1	0.0	0.0	0.016	1.0	95.73977	-6.944	1	3.0	0.0	12.0	0.0	0.0
-6944.445	500.0	100.0	100.0	1	0.0	0.0	0.015	1.0	96.23656	-6.945	1	3.0	0.0	12.0	0.0	0.0
-6944.445	500.0	100.0	100.0	1	0.0	0.0	0.014	1.0	96.23656	-6.945	1	3.0	0.0	12.0	0.0	0.0
-6944.445	500.0	100.0	100.0	1	0.0	0.0	0.014	1.0	95.571396	-6.945	1	3.0	0.0	12.0	0.0	0.0
-6944.445	500.0	100.0	100.0	1	0.0	0.0	0.013	1.0	95.95729	-6.946	1	3.0	0.0	12.0	0.0	0.0
-6944.445	500.0	100.0	100.0	1	0.0	0.0	0.012	1.0	95.95729	-6.947	1	3.0	0.0	12.0	0.0	0.0
-6944.445	500.0	100.0	100.0	1	0.0	0.0	0.012	1.0	97.28145	-6.947	1	3.0	0.0	12.0	0.0	0.0
-6944.445	500.0	100.0	100.0	1	0.0	0.0	0.011	1.0	97.28145	-6.947	1	3.0	0.0	12.0	0.0	0.0
-6944.445	500.0	100.0	100.0	1	0.0	0.0	0.01	1.0	97.13489	-6.947	1	3.0	0.0	12.0	0.0	0.0
-6944.445	500.0	100.0	100.0	1	0.0	0.0	0.01	1.0	97.54523	-6.948	1	3.0	0.0	12.0	0.0	0.0
-6944.445	500.0	100.0	100.0	1	0.0	0.0	0.009	1.0	97.54523	-6.948	1	3.0	0.0	12.0	0.0	0.0
-6944.445	500.0	100.0	100.0	1	0.0	0.0	0.008	1.0	96.81568	-6.948	1	3.0	0.0	12.0	0.0	0.0
-6944.445	500.0	100.0	100.0	1	0.0	0.0	0.008	1.0	96.763145	-6.949	1	3.0	0.0	12.0	0.0	0.0
-6944.445	500.0	100.0	100.0	1	0.0	0.0	0.007	1.0	96.763145	-6.949	1	3.0	0.0	12.0	0.0	0.0
-6944.445	500.0	100.0	100.0	1	0.0	0.0	0.007	1.0	97.11078	-6.949	1	3.0	0.0	12.0	0.0	0.0
-6944.445	500.0	100.0	100.0	1	0.0	0.0	0.006	1.0	97.11078	-6.95	1	3.0	0.0	12.0	0.0	0.0
-6944.445	500.0	100.0	100.0	1	0.0	0.0	0.006	1.0	96.94308	-6.95	1	3.0	0.0	12.0	0.0	0.0
-6944.445	500.0	100.0	100.0	1	0.0	0.0	0.005	1.0	97.00788	-6.95	1	3.0	0.0	12.0	0.0	0.0
-6944.445	500.0	100.0	100.0	1	0.0	0.0	0.005	1.0	97.00788	-6.95	1	3.0	0.0	12.0	0.0	0.0
-6944.445	500.0	100.0	100.0	1	0.0	0.0	0.004	1.0	97.40657	-6.95	1	3.0	0.0	12.0	0.0	0.0
-6944.445	500.0	100.0	100.0	1	0.0	0.0	0.004	1.0	97.5959	-6.95	1	3.0	0.0	12.0	0.0	0.0
-6944.445	500.0	100.0	100.0	1	0.0	0.0	0.003	1.0	97.5959	-6.95	1	3.0	0.0	12.0	0.0	0.0
-6944.445	500.0	100.0	100.0	1	0.0	0.0	0.003	1.0	97.66614	-6.951	1	3.0	0.0	12.0	0.0	0.0
-6944.445	500.0	100.0	100.0	1	0.0	0.0	0.002	1.0	97.87418	-6.951	1	3.0	0.0	12.0	0.0	0.0
-6944.445	500.0	100.0	100.0	1	0.0	0.0	0.002	1.0	97.07162	-6.951	1	3.0	0.0	12.0	0.0	0.0
-6944.445	500.0	100.0	100.0	1	0.0	0.0	0.002	1.0	97.80763	-6.951	1	3.0	0.0	12.0	0.0	0.0
-6944.445	500.0	100.0	100.0	1	0.0	0.0	0.002	1.0	97.43628	-6.951	1	3.0	0.0	12.0	0.0	0.0
-6944.445	500.0	100.0	100.0	1	0.0	0.0	0.001	1.0	97.68412	-6.951	1	3.0	0.0	12.0	0.0	0.0
-6944.445	500.0	100.0	100.0	1	0.0	0.0	0.001	1.0	97.4225	-6.951	1	3.0	0.0	12.0	0.0	0.0
-6944.445	500.0	100.0	100.0	1	0.0	0.0	0.001	1.0	96.856705	-6.951	1	3.0	0.0	12.0	0.0	0.0
-6944.445	500.0	100.0	100.0	1	0.0	0.0	0.001	1.0	97.26602	-6.951	1	3.0	0.0	12.0	0.0	0.0
-6944.445	500.0	100.0	100.0	1	0.0	0.0	0.0	1.0	97.26602	-6.951	1	3.0	0.0	12.0	0.0	0.0
-6944.445	500.0	100.0	100.0	1	0.0	0.0	0.0	1.0	97.79582	-6.951	1	3.0	0.0	12.0	0.0	0.0
-6944.445	500.0	100.0	100.0	1	0.0	0.0	0.0	1.0	97.65981	-6.952	1	3.0	0.0	12.0	0.0	0.0
-6944.445	500.0	100.0	100.0	1	0.0	0.0	0.0	1.0	97.65981	-6.952	1	3.0	0.0	12.0	0.0	0.0
-6944.445	500.0	100.0	100.0	1	0.0	0.0	0.0	1.0	97.796715	-6.952	1	3.0	0.0	12.0	0.0	0.0
-6944.445	500.0	100.0	100.0	1	0.0	0.0	0.0	1.0	98.029785	-6.952	1	3.0	0.0	12.0	0.0	0.0
-6944.445	500.0	100.0	100.0	1	0.0	0.0	0.0	1.0	98.310234	-6.952	1	3.0	0.0	12.0	0.0	0.0
-6944.445	500.0	100.0	100.0	1	0.0	0.0	0.0	1.0	97.1976	-6.952	1	3.0	0.0	12.0	0.0	0.0
-6944.445	500.0	100.0	100.0	1	0.0	0.0	0.0	1.0	97.1976	-6.952	1	3.0	0.0	12.0	0.0	0.0
-6944.445	500.0	100.0	100.0	1	0.0	0.0	0.0	1.0	98.568085	-6.952	1	3.0	0.0	12.0	0.0	0.0
-6944.445	500.0	100.0	100.0	1	0.0	0.0	0.0	1.0	98.19461	-6.952	1	3.0	0.0	12.0	0.0	0.0
-6944.445	500.0	100.0	100.0	1	0.0	0.0	0.0	1.0	98.19461	-6.952	1	3.0	0.0	12.0	0.0	0.0
-6944.445	500.0	100.0	100.0	1	0.0	0.0	0.0	1.0	98.46921	-6.952	1	3.0	0.0	12.0	0.0	0.0
-6944.445	500.0	100.0	100.0	1	0.0	0.0	-0.001	1.0	98.46921	-6.952	1	3.0	0.0	12.0	0.0	0.0
-6944.445	500.0	100.0	100.0	1	0.0	0.0	-0.001	1.0	98.61192	-6.952	1	3.0	0.0	12.0	0.0	0.0
-6944.445	500.0	100.0	100.0	1	0.0	0.0	-0.001	1.0	98.430664	-6.952	1	3.0	0.0	12.0	0.0	0.0
-6944.445	500.0	100.0	100.0	1	0.0	0.0	-0.001	1.0	98.430664	-6.952	1	3.0	0.0	12.0	0.0	0.0
-6944.445	500.0	100.0	100.0	1	0.0	0.0	-0.002	1.0	98.43018	-6.952	1	3.0	0.0	12.0	0.0	0.0
-6944.445	500.0	100.0	100.0	1	0.0	0.0	-0.002	1.0	99.04324	-6.952	1	3.0	0.0	12.0	0.0	0.0
-6944.445	500.0	100.0	100.0	1	0.0	0.0	-0.003	1.0	99.04324	-6.952	1	3.0	0.0	12.0	0.0	0.0
-6944.445	500.0	100.0	100.0	1	0.0	0.0	-0.003	1.0	98.55677	-6.952	1	3.0	0.0	12.0	0.0	0.0
-6944.445	500.0	100.0	100.0	1	0.0	0.0	-0.003	1.0	98.55677	-6.952	1	3.0	0.0	12.0	0.0	0.0
-6944.445	500.0	100.0	100.0	1	0.0	0.0	-0.004	1.0	97.25613	-6.952	1	3.0	0.0	12.0	0.0	0.0
-6944.445	500.0	100.0	100.0	1	0.0	0.0	-0.004	1.0	98.31395	-6.952	1	3.0	0.0	12.0	0.0	0.0
-6944.445	500.0	100.0	100.0	1	0.0	0.0	-0.004	1.0	98.31395	-6.952	1	3.0	0.0	12.0	0.0	0.0
-6944.445	500.0	100.0	100.0	1	0.0	0.0	-0.005	1.0	97.45883	-6.952	1	3.0	0.0	12.0	0.0	0.0
-6944.445	500.0	100.0	100.0	1	0.0	0.0	-0.005	1.0	97.810715	-6.952	1	3.0	0.0	12.0	0.0	0.0
-6944.445	500.0	100.0	100.0	1	0.0	0.0	-0.006	1.0	97.810715	-6.952	1	3.0	0.0	12.0	0.0	0.0
-6944.445	500.0	100.0	100.0	1	0.0	0.0	-0.006	1.0	97.51298	-6.952	1	3.0	0.0	12.0	0.0	0.0
-6944.445	500.0	100.0	100.0	1	0.0	0.0	-0.007	1.0	97.51298	-6.952	1	3.0	0.0	12.0	0.0	0.0
-6944.445	500.0	100.0	100.0	1	0.0	0.0	-0.007	1.0	98.29931	-6.952	1	3.0	0.0	12.0	0.0	0.0
-6944.445	500.0	100.0	100.0	1	0.0	0.0	-0.007	1.0	97.47499	-6.952	1	3.0	0.0	12.0	0.0	0.0
-6944.445	500.0	100.0	100.0	1	0.0	0.0	-0.008	1.0	97.47499	-6.952	1	3.0	0.0	12.0	0.0	0.0
-6944.445	500.0	100.0	100.0	1	0.0	0.0	-0.008	1.0	97.01558	-6.952	1	3.0	0.0	12.0	0.0	0.0
-6944.445	500.0	100.0	100.0	1	0.0	0.0	-0.009	1.0	97.32749	-6.952	1	3.0	0.0	13.0	0.0	0.0
-6944.445	500.0	100.0	100.0	1	0.0	0.0	-0.009	1.0	97.38786	-6.952	1	3.0	0.0	13.0	0.0	0.0
0.0	500.0	100.0	100.0	0	0.0	0.0	-0.009	1.0	97.41765	-6.952	1	3.0	1.0	0.0	0.0	0.0
0.0	500.0	100.0	100.0	0	0.0	0.0	-0.01	1.0	97.41765	-6.952	1	3.0	1.0	0.0	0.0	0.0
0.0	500.0	100.0	100.0	0	0.0	0.0	-0.01	1.0	97.55008	-6.952	1	3.0	1.0	0.0	0.0	0.0
0.0	500.0	100.0	100.0	0	0.0	0.0	-0.011	1.0	97.70307	-6.952	1	3.0	1.0	0.0	0.0	0.0
0.0	500.0	100.0	100.0	0	0.0	0.0	-0.011	1.0	97.70307	-6.461	1	3.0	1.0	0.0	0.0	0.0
0.0	500.0	100.0	100.0	0	0.0	0.0	-0.011	1.0	96.37446	-6.461	1	3.0	1.0	0.0	0.0	0.0
0.0	500.0	100.0	100.0	0	0.0	0.0	-0.011	1.0	97.082756	-5.58	1	3.0	1.0	0.0	0.0	0.0
0.0	500.0	100.0	100.0	0	0.0	0.0	-0.011	1.0	97.082756	-5.58	1	3.0	1.0	0.0	0.0	0.0
0.0	500.0	100.0	100.0	0	0.0	0.0	-0.011	1.0	99.0719	-5.185	1	3.0	1.0	0.0	0.0	0.0
0.0	500.0	100.0	100.0	0	0.0	0.0	-0.012	1.0	99.0719	-4.477	1	3.0	1.0	0.0	0.0	0.0
0.0	500.0	100.0	100.0	0	0.0	0.0	-0.012	1.0	98.73957	-4.477	1	3.0	1.0	0.0	0.0	0.0
0.0	500.0	100.0	100.0	0	0.0	0.0	-0.012	1.0	99.25991	-3.866	1	3.0	1.0	0.0	0.0	0.0
0.0	500.0	100.0	100.0	0	0.0	0.0	-0.012	1.0	99.25991	-3.593	1	3.0	1.0	0.0	0.0	0.0
0.0	500.0	100.0	100.0	0	0.0	0.0	-0.012	1.0	98.51264	-3.593	1	3.0	1.0	0.0	0.0	0.0
0.0	500.0	100.0	100.0	0	0.0	0.0	-0.012	1.0	98.27098	-3.103	1	3.0	1.0	0.0	0.0	0.0
0.0	500.0	100.0	100.0	0	0.0	0.0	-0.012	1.0	98.27098	-2.883	1	3.0	1.0	0.0	0.0	0.0
0.0	500.0	100.0	100.0	0	0.0	0.0	-0.012	1.0	97.67436	-2.883	1	3.0	1.0	0.0	0.0	0.0
0.0	500.0	100.0	100.0	0	0.0	0.0	-0.012	1.0	97.67436	-2.49	1	3.0	1.0	0.0	0.0	0.0
0.0	500.0	100.0	100.0	0	0.0	0.0	-0.012	1.0	97.93659	-2.49	1	3.0	1.0	0.0	0.0	0.0
0.0	500.0	100.0	100.0	0	0.0	0.0	-0.012	1.0	98.503784	-2.314	1	3.0	1.0	0.0	0.0	0.0
0.0	500.0	100.0	100.0	0	0.0	0.0	-0.012	1.0	98.503784	-1.998	1	3.0	1.0	0.0	0.0	0.0
0.0	500.0	100.0	100.0	0	0.0	0.0	-0.012	1.0	98.097015	-1.998	1	3.0	1.0	0.0	0.0	0.0
0.0	500.0	100.0	100.0	0	0.0	0.0	-0.012	1.0	99.089935	-1.725	1	3.0	1.0	0.0	0.0	0.0
0.0	500.0	100.0	100.0	0	0.0	0.0	-0.012	1.0	99.089935	-1.725	1	3.0	1.0	0.0	0.0	0.0
0.0	500.0	100.0	100.0	0	0.0	0.0	-0.012	1.0	99.83659	-1.603	1	3.0	1.0	0.0	0.0	0.0
0.0	500.0	100.0	100.0	0	0.0	0.0	-0.012	1.0	99.83659	-1.384	1	3.0	1.0	0.0	0.0	0.0
0.0	500.0	100.0	100.0	0	0.0	0.0	-0.012	1.0	99.773544	-1.384	1	3.0	1.0	0.0	0.0	0.0
0.0	500.0	100.0	100.0	0	0.0	0.0	-0.012	1.0	99.76851	-1.286	1	3.0	1.0	0.0	0.0	0.0
0.0	500.0	100.0	100.0	0	0.0	0.0	-0.011	1.0	99.76851	-1.111	1	3.0	1.0	0.0	0.0	0.0
0.0	500.0	100.0	100.0	0	0.0	0.0	-0.011	1.0	99.78899	-1.111	1	3.0	1.0	1.0	0.0	0.0
0.0	500.0	100.0	100.0	0	0.0	0.0	-0.011	1.0	100.182274	-0.959	1	3.0	1.0	4.0	0.0	0.0
0.0	500.0	100.0	100.0	0	0.0	0.0	-0.011	1.0	100.182274	-0.959	1	3.0	1.0	4.0	0.0	0.0
2777.7778	200.0	100.0	100.0	0	0.0	0.0	-0.01	1.0	99.76491	-0.891	1	3.0	1.0	4.0	0.0	0.0
2777.7778	200.0	100.0	100.0	0	0.0	0.0	-0.01	1.0	99.76491	-0.769	1	3.0	1.0	4.0	0.0	0.0
2777.7778	200.0	100.0	100.0	0	0.0	0.0	-0.009	1.0	99.73181	-0.769	1	3.0	1.0	4.0	0.0	0.0
2777.7778	200.0	100.0	100.0	0	0.0	0.0	-0.009	1.0	99.26698	-0.715	1	3.0	1.0	4.0	0.0	0.0
2777.7778	200.0	100.0	100.0	0	0.0	0.0	-0.008	1.0	99.26698	-0.238	1	3.0	1.0	4.0	0.0	0.0
2777.7778	200.0	100.0	100.0	0	0.0	0.0	-0.007	1.0	98.22969	-0.238	1	3.0	1.0	5.0	0.0	0.0
2777.7778	200.0	100.0	100.0	0	0.0	0.0	-0.006	1.0	98.96351	-0.024	1	3.0	1.0	5.0	0.0	0.0
2777.7778	200.0	100.0	100.0	0	0.0	0.0	-0.005	1.0	98.96351	-0.024	1	3.0	1.0	5.0	0.0	0.0
2777.7778	200.0	100.0	100.0	0	0.0	0.0	-0.004	1.0	99.40193	0.356	1	3.0	1.0	5.0	0.0	0.0
2777.7778	200.0	100.0	100.0	0	0.0	0.0	-0.003	1.0	98.92369	0.686	1	3.0	1.0	5.0	0.0	0.0
2777.7778	200.0	100.0	100.0	0	0.0	0.0	-0.002	1.0	99.55263	0.686	1	3.0	1.0	5.0	0.0	0.0
2777.7778	200.0	100.0	100.0	0	0.0	0.0	-0.001	1.0	98.81008	0.834	1	3.0	1.0	5.0	0.0	0.0
2777.7778	200.0	100.0	100.0	0	0.0	0.0	0.0	1.0	98.21296	1.1	1	3.0	1.0	5.0	0.0	0.0
2777.7778	200.0	100.0	100.0	0	0.0	0.0	0.001	1.0	99.00507	1.1	1	3.0	1.0	5.0	0.0	0.0
2777.7778	200.0	100.0	100.0	0	0.0	0.0	0.003	1.0	97.85722	1.329	1	3.0	1.0	5.0	0.0	0.0
2777.7778	200.0	100.0	100.0	0	0.0	0.0	0.004	1.0	97.85722	1.329	1	3.0	1.0	5.0	0.0	0.0
2777.7778	200.0	100.0	100.0	0	0.0	0.0	0.006	1.0	97.62122	1.431	1	3.0	1.0	5.0	0.0	0.0
2777.7778	200.0	100.0	100.0	0	0.0	0.0	0.007	1.0	97.62122	1.615	1	3.0	1.0	5.0	0.0	0.0
2777.7778	200.0	100.0	100.0	0	0.0	0.0	0.009	1.0	96.54371	1.615	1	3.0	1.0	5.0	0.0	0.0
2777.7778	200.0	100.0	100.0	0	0.0	0.0	0.01	1.0	97.36741	1.697	1	3.0	1.0	5.0	0.0	0.0
2777.7778	200.0	100.0	100.0	0	0.0	0.0	0.012	1.0	97.36741	1.845	1	3.0	1.0	5.0	0.0	0.0
2777.7778	200.0	100.0	100.0	0	0.0	0.0	0.014	1.0	97.66692	1.845	1	3.0	1.0	5.0	0.0	0.0
2777.7778	200.0	100.0	100.0	0	0.0	0.0	0.015	1.0	98.35702	1.911	1	3.0	1.0	5.0	0.0	0.0
2777.7778	200.0	100.0	100.0	0	0.0	0.0	0.017	1.0	98.35702	1.911	1	3.0	1.0	5.0	0.0	0.0
2777.7778	200.0	100.0	100.0	0	0.0	0.0	0.018	1.0	97.72445	2.031	1	3.0	1.0	5.0	0.0	0.0
2777.7778	200.0	100.0	100.0	0	0.0	0.0	0.02	1.0	97.72445	2.083	1	3.0	1.0	5.0	0.0	0.0
2777.7778	200.0	100.0	100.0	0	0.0	0.0	0.022	1.0	97.85389	2.083	1	3.0	1.0	5.0	0.0	0.0
2777.7778	200.0	100.0	100.0	0	0.0	0.0	0.023	1.0	97.99453	2.178	1	3.0	1.0	5.0	0.0	0.0
2777.7778	200.0	100.0	100.0	0	0.0	0.0	0.025	1.0	97.99453	2.22	1	3.0	1.0	5.0	0.0	0.0
2777.7778	200.0	100.0	100.0	0	0.0	0.0	0.026	1.0	97.976654	2.22	1	3.0	1.0	5.0	0.0	0.0
2777.7778	200.0	100.0	100.0	0	0.0	0.0	0.028	1.0	97.07361	2.296	1	3.0	1.0	5.0	0.0	0.0
2777.7778	200.0	100.0	100.0	0	0.0	0.0	0.029	1.0	97.07361	2.296	1	3.0	1.0	5.0	0.0	0.0
2777.7778	200.0	100.0	100.0	0	0.0	0.0	0.031	1.0	97.06581	2.362	1	3.0	1.0	5.0	0.0	0.0
2777.7778	200.0	100.0	100.0	0	0.0	0.0	0.032	1.0	97.06581	2.392	1	3.0	1.0	5.0	0.0	0.0
2777.7778	200.0	100.0	100.0	0	0.0	0.0	0.033	1.0	97.15271	2.392	1	3.0	1.0	5.0	0.0	0.0
2777.7778	200.0	100.0	100.0	0	0.0	0.0	0.035	1.0	96.0783	2.446	1	3.0	1.0	5.0	0.0	0.0
2777.7778	200.0	100.0	100.0	0	0.0	0.0	0.036	1.0	96.0783	2.468	1	3.0	1.0	5.0	0.0	0.0
2777.7778	200.0	100.0	100.0	0	0.0	0.0	0.038	1.0	96.38064	2.468	1	3.0	1.0	5.0	0.0	0.0
2777.7778	200.0	100.0	100.0	0	0.0	0.0	0.039	1.0	96.38064	2.511	1	3.0	1.0	5.0	0.0	0.0
2777.7778	200.0	100.0	100.0	0	0.0	0.0	0.041	1.0	97.17244	2.511	1	3.0	1.0	5.0	0.0	0.0
2777.7778	200.0	100.0	100.0	0	0.0	0.0	0.042	1.0	98.09759	2.53	1	3.0	1.0	5.0	0.0	0.0
2777.7778	200.0	100.0	100.0	0	0.0	0.0	0.044	1.0	98.27637	2.565	1	3.0	1.0	5.0	0.0	0.0
2777.7778	200.0	100.0	100.0	0	0.0	0.0	0.045	1.0	98.312675	2.565	1	3.0	1.0	5.0	0.0	0.0
2777.7778	200.0	100.0	100.0	0	0.0	0.0	0.046	1.0	97.69319	2.579	1	3.0	1.0	5.0	0.0	0.0
2777.7778	200.0	100.0	100.0	0	0.0	0.0	0.048	1.0	97.69319	2.606	1	3.0	1.0	5.0	0.0	0.0
2777.7778	200.0	100.0	100.0	0	0.0	0.0	0.049	1.0	97.49448	2.606	1	3.0	1.0	5.0	0.0	0.0
2777.7778	200.0	100.0	100.0	0	0.0	0.0	0.05	1.0	97.49448	2.619	1	3.0	1.0	5.0	0.0	0.0
2777.7778	200.0	100.0	100.0	0	0.0	0.0	0.051	1.0	97.453354	2.619	1	3.0	1.0	5.0	0.0	0.0
2777.7778	200.0	100.0	100.0	0	0.0	0.0	0.053	1.0	97.65214	2.642	1	3.0	1.0	5.0	0.0	0.0
2777.7778	200.0	100.0	100.0	0	0.0	0.0	0.054	1.0	97.65214	2.65	1	3.0	1.0	5.0	0.0	0.0
2777.7778	200.0	100.0	100.0	0	0.0	0.0	0.055	1.0	98.19209	2.65	1	3.0	1.0	5.0	0.0	0.0
2777.7778	200.0	100.0	100.0	1	0.0	0.0	0.057	1.0	97.92729	2.668	1	3.0	1.0	5.0	0.0	0.0
2777.7778	200.0	100.0	100.0	1	0.0	0.0	0.058	1.0	97.92729	2.676	1	3.0	1.0	5.0	0.0	0.0
2777.7778	200.0	100.0	100.0	1	0.0	0.0	0.059	1.0	97.63721	2.676	1	3.0	1.0	5.0	0.0	0.0
2777.7778	200.0	100.0	100.0	1	0.0	0.0	0.061	1.0	97.63721	2.69	1	3.0	1.0	5.0	0.0	0.0
2777.7778	200.0	100.0	100.0	1	0.0	0.0	0.062	1.0	97.57329	2.69	1	3.0	1.0	5.0	0.0	0.0
2777.7778	200.0	100.0	100.0	1	0.0	0.0	0.063	1.0	97.74979	2.703	1	3.0	1.0	5.0	0.0	0.0
2777.7778	200.0	100.0	100.0	1	0.0	0.0	0.065	1.0	97.74979	2.708	1	3.0	1.0	5.0	0.0	0.0
2777.7778	200.0	100.0	100.0	1	0.0	0.0	0.066	1.0	98.22304	2.708	1	3.0	1.0	5.0	0.0	0.0
2777.7778	200.0	100.0	100.0	1	0.0	0.0	0.067	1.0	98.80448	2.717	1	3.0	1.0	5.0	0.0	0.0
2777.7778	200.0	100.0	100.0	1	0.0	0.0	0.068	1.0	98.80448	2.723	1	3.0	1.0	5.0	0.0	0.0
2777.7778	200.0	100.0	100.0	1	0.0	0.0	0.07	1.0	98.63876	2.723	1	3.0	1.0	5.0	0.0	0.0
2777.7778	200.0	100.0	100.0	1	0.0	0.0	0.071	1.0	98.63876	2.73	1	3.0	1.0	5.0	0.0	0.0
2777.7778	200.0	100.0	100.0	1	0.0	0.0	0.073	1.0	98.98741	2.73	1	3.0	1.0	5.0	0.0	0.0
2777.7778	200.0	100.0	100.0	1	0.0	0.0	0.074	1.0	99.32787	2.736	1	3.0	1.0	5.0	0.0	0.0
2777.7778	200.0	100.0	100.0	1	0.0	0.0	0.075	1.0	99.32787	2.741	1	3.0	1.0	5.0	0.0	0.0
2777.7778	200.0	100.0	100.0	1	0.0	0.0	0.076	1.0	98.44476	2.741	1	3.0	1.0	5.0	0.0	0.0
2777.7778	200.0	100.0	100.0	1	0.0	0.0	0.078	1.0	97.339615	2.745	1	3.0	1.0	5.0	0.0	0.0
2777.7778	200.0	100.0	100.0	1	0.0	0.0	0.079	1.0	97.339615	2.747	1	3.0	1.0	5.0	0.0	0.0
2777.7778	200.0	100.0	100.0	1	0.0	0.0	0.081	1.0	97.119415	2.747	1	3.0	1.0	5.0	0.0	0.0
2777.7778	200.0	100.0	100.0	1	0.0	0.0	0.082	1.0	96.77327	2.752	1	3.0	1.0	5.0	0.0	0.0
2777.7778	200.0	100.0	100.0	1	0.0	0.0	0.083	1.0	97.86776	2.752	1	3.0	1.0	5.0	0.0	0.0
2777.7778	200.0	100.0	100.0	1	0.0	0.0	0.084	1.0	97.61251	2.754	1	3.0	1.0	5.0	0.0	0.0
2777.7778	200.0	100.0	100.0	1	0.0	0.0	0.086	1.0	97.61251	2.757	1	3.0	1.0	5.0	0.0	0.0
2777.7778	200.0	100.0	100.0	1	0.0	0.0	0.087	1.0	97.03637	2.757	1	3.0	1.0	5.0	0.0	0.0
2777.7778	200.0	100.0	100.0	1	0.0	0.0	0.088	1.0	98.88584	2.76	1	3.0	1.0	5.0	0.0	0.0
2777.7778	200.0	100.0	100.0	1	0.0	0.0	0.089	1.0	98.88584	2.76	1	3.0	1.0	5.0	0.0	0.0
2777.7778	200.0	100.0	100.0	1	0.0	0.0	0.091	1.0	99.74716	2.763	1	3.0	1.0	5.0	0.0	0.0
2777.7778	200.0	100.0	100.0	1	0.0	0.0	0.092	1.0	99.74716	2.764	1	3.0	1.0	5.0	0.0	0.0
2777.7778	200.0	100.0	100.0	1	0.0	0.0	0.093	1.0	98.968704	2.764	1	3.0	1.0	5.0	0.0	0.0
2777.7778	200.0	100.0	100.0	1	0.0	0.0	0.094	1.0	98.88301	2.765	1	3.0	1.0	5.0	0.0	0.0
2777.7778	200.0	100.0	100.0	1	0.0	0.0	0.095	1.0	98.88301	2.767	1	3.0	1.0	5.0	0.0	0.0
2777.7778	200.0	100.0	100.0	1	0.0	0.0	0.096	1.0	99.00157	2.767	1	3.0	1.0	5.0	0.0	0.0
2777.7778	200.0	100.0	100.0	1	0.0	0.0	0.097	1.0	98.85726	2.769	1	3.0	1.0	5.0	0.0	0.0
2777.7778	200.0	100.0	100.0	1	0.0	0.0	0.098	1.0	98.85726	2.77	1	3.0	1.0	5.0	0.0	0.0
2777.7778	200.0	100.0	100.0	1	0.0	0.0	0.099	1.0	99.85248	2.77	1	3.0	1.0	5.0	0.0	0.0
2777.7778	200.0	100.0	100.0	1	0.0	0.0	0.1	1.0	99.85248	2.771	1	3.0	1.0	5.0	0.0	0.0
2777.7778	200.0	100.0	100.0	1	0.0	0.0	0.101	1.0	98.690155	2.771	1	3.0	1.0	5.0	0.0	0.0
2777.7778	200.0	100.0	100.0	1	0.0	0.0	0.102	1.0	98.74878	2.771	1	3.0	1.0	5.0	0.0	0.0
2777.7778	200.0	100.0	100.0	1	0.0	0.0	0.102	1.0	98.74878	2.773	1	3.0	1.0	5.0	0.0	0.0
2777.7778	200.0	100.0	100.0	1	0.0	0.0	0.103	1.0	99.48154	2.773	1	3.0	1.0	5.0	0.0	0.0
2777.7778	200.0	100.0	100.0	1	0.0	0.0	0.104	1.0	99.33984	2.773	1	3.0	1.0	5.0	0.0	0.0
2777.7778	200.0	100.0	100.0	1	0.0	0.0	0.105	1.0	99.33984	2.773	1	3.0	1.0	5.0	0.0	0.0
2777.7778	200.0	100.0	100.0	1	0.0	0.0	0.105	1.0	98.63603	2.774	1	3.0	1.0	5.0	0.0	0.0
2777.7778	200.0	100.0	100.0	1	0.0	0.0	0.106	1.0	98.63603	2.775	1	3.0	1.0	5.0	0.0	0.0
2777.7778	200.0	100.0	100.0	1	0.0	0.0	0.107	1.0	98.73092	2.775	1	3.0	1.0	5.0	0.0	0.0
2777.7778	200.0	100.0	100.0	1	0.0	0.0	0.108	1.0	98.42699	2.775	1	3.0	1.0	5.0	0.0	0.0
2777.7778	200.0	100.0	100.0	1	0.0	0.0	0.109	1.0	98.42699	2.776	1	3.0	1.0	5.0	0.0	0.0
2777.7778	200.0	100.0	100.0	1	0.0	0.0	0.109	1.0	98.09188	2.776	1	3.0	1.0	5.0	0.0	0.0
2777.7778	200.0	100.0	100.0	1	0.0	0.0	0.11	1.0	98.66528	2.776	1	3.0	1.0	5.0	0.0	0.0
2777.7778	200.0	100.0	100.0	1	0.0	0.0	0.111	1.0	98.66528	2.776	1	3.0	1.0	5.0	0.0	0.0
2777.7778	200.0	100.0	100.0	1	0.0	0.0	0.111	1.0	98.635666	2.776	1	3.0	1.0	5.0	0.0	0.0
2777.7778	200.0	100.0	100.0	1	0.0	0.0	0.112	1.0	98.635666	2.777	1	3.0	1.0	5.0	0.0	0.0
2777.7778	200.0	100.0	100.0	1	0.0	0.0	0.113	1.0	98.00365	2.777	1	3.0	1.0	5.0	0.0	0.0
2777.7778	200.0	100.0	100.0	1	0.0	0.0	0.114	1.0	97.89413	2.777	1	3.0	1.0	5.0	0.0	0.0
2777.7778	200.0	100.0	100.0	1	0.0	0.0	0.115	1.0	97.89413	2.777	1	3.0	1.0	5.0	0.0	0.0
2777.7778	200.0	100.0	100.0	1	0.0	0.0	0.115	1.0	98.30179	2.777	1	3.0	1.0	5.0	0.0	0.0
2777.7778	200.0	100.0	100.0	1	0.0	0.0	0.116	1.0	99.1398	2.777	1	3.0	1.0	5.0	0.0	0.0
2777.7778	200.0	100.0	100.0	1	0.0	0.0	0.116	1.0	99.1398	2.777	1	3.0	1.0	5.0	0.0	0.0
2777.7778	200.0	100.0	100.0	1	0.0	0.0	0.117	1.0	99.40147	2.778	1	3.0	1.0	5.0	0.0	0.0
2777.7778	200.0	100.0	100.0	1	0.0	0.0	0.118	1.0	99.40147	2.778	1	3.0	1.0	5.0	0.0	0.0
2777.7778	200.0	100.0	100.0	1	0.0	0.0	0.119	1.0	98.77821	2.778	1	3.0	1.0	5.0	0.0	0.0
2777.7778	200.0	100.0	100.0	1	0.0	0.0	0.119	1.0	98.719246	2.778	1	3.0	1.0	5.0	0.0	0.0
2777.7778	200.0	100.0	100.0	1	0.0	0.0	0.12	1.0	98.719246	2.778	1	3.0	1.0	5.0	0.0	0.0
2777.7778	200.0	100.0	100.0	1	0.0	0.0	0.12	1.0	97.77881	2.778	1	3.0	1.0	5.0	0.0	0.0
2777.7778	200.0	100.0	100.0	1	0.0	0.0	0.121	1.0	97.7744	2.778	1	3.0	1.0	5.0	0.0	0.0
2777.7778	200.0	100.0	100.0	1	0.0	0.0	0.121	1.0	97.7744	2.778	1	3.0	1.0	5.0	0.0	0.0
2777.7778	200.0	100.0	100.0	1	0.0	0.0	0.122	1.0	97.9153	2.778	1	3.0	1.0	5.0	0.0	0.0
2777.7778	200.0	100.0	100.0	1	0.0	0.0	0.122	1.0	97.9153	2.78	1	3.0	1.0	5.0	0.0	0.0
2777.7778	200.0	100.0	100.0	1	0.0	0.0	0.122	1.0	98.122925	2.78	1	3.0	1.0	5.0	0.0	0.0
2777.7778	200.0	100.0	100.0	1	0.0	0.0	0.123	1.0	98.129166	2.78	1	3.0	1.0	5.0	0.0	0.0
2777.7778	200.0	100.0	100.0	1	0.0	0.0	0.123	1.0	98.129166	2.78	1	3.0	1.0	5.0	0.0	0.0
2777.7778	200.0	100.0	100.0	1	0.0	0.0	0.124	1.0	97.572105	2.78	1	3.0	1.0	5.0	0.0	0.0
2777.7778	200.0	100.0	100.0	1	0.0	0.0	0.124	1.0	97.2946	2.78	1	3.0	1.0	5.0	0.0	0.0
2777.7778	200.0	100.0	100.0	1	0.0	0.0	0.124	1.0	97.61773	2.78	1	3.0	1.0	5.0	0.0	0.0
2777.7778	200.0	100.0	100.0	1	0.0	0.0	0.125	1.0	98.7178	2.78	1	3.0	1.0	5.0	0.0	0.0
2777.7778	200.0	100.0	100.0	1	0.0	0.0	0.125	1.0	98.7178	2.78	1	3.0	1.0	5.0	0.0	0.0
2777.7778	200.0	100.0	100.0	1	0.0	0.0	0.125	1.0	98.27983	2.78	1	3.0	1.0	5.0	0.0	0.0
2777.7778	200.0	100.0	100.0	1	0.0	0.0	0.126	1.0	99.81917	2.78	1	3.0	1.0	5.0	0.0	0.0
2777.7778	200.0	100.0	100.0	1	0.0	0.0	0.126	1.0	99.81917	2.78	1	3.0	1.0	5.0	0.0	0.0
2777.7778	200.0	100.0	100.0	1	0.0	0.0	0.126	1.0	99.25868	2.78	1	3.0	1.0	5.0	0.0	0.0
2777.7778	200.0	100.0	100.0	1	0.0	0.0	0.127	1.0	99.91616	2.78	1	3.0	1.0	5.0	0.0	0.0
2777.7778	200.0	100.0	100.0	1	0.0	0.0	0.127	1.0	99.21255	2.78	1	3.0	1.0	5.0	0.0	0.0
2777.7778	200.0	100.0	100.0	1	0.0	0.0	0.127	1.0	98.85575	2.78	1	3.0	1.0	5.0	0.0	0.0
2777.7778	200.0	100.0	100.0	1	0.0	0.0	0.128	1.0	98.14171	2.78	1	3.0	1.0	5.0	0.0	0.0
2777.7778	200.0	100.0	100.0	1	0.0	0.0	0.128	1.0	99.07898	2.78	1	3.0	1.0	5.0	0.0	0.0
2777.7778	200.0	100.0	100.0	1	0.0	0.0	0.129	1.0	98.41442	2.78	1	3.0	1.0	5.0	0.0	0.0
2777.7778	200.0	100.0	100.0	1	0.0	0.0	0.129	1.0	98.41442	2.78	1	3.0	1.0	5.0	0.0	0.0
2777.7778	200.0	100.0	100.0	1	0.0	0.0	0.13	1.0	98.58278	2.78	1	3.0	1.0	5.0	0.0	0.0
2777.7778	200.0	100.0	100.0	1	0.0	0.0	0.131	1.0	98.58278	2.78	1	3.0	1.0	5.0	0.0	0.0
2777.7778	200.0	100.0	100.0	1	0.0	0.0	0.132	1.0	99.27961	2.78	1	3.0	1.0	5.0	0.0	0.0
2777.7778	200.0	100.0	100.0	1	0.0	0.0	0.132	1.0	98.88469	2.78	1	3.0	1.0	5.0	0.0	0.0
2777.7778	200.0	100.0	100.0	1	0.0	0.0	0.133	1.0	99.579155	2.78	1	3.0	1.0	5.0	0.0	0.0
2777.7778	200.0	100.0	100.0	1	0.0	0.0	0.133	1.0	98.79739	2.78	1	3.0	1.0	5.0	0.0	0.0
2777.7778	200.0	100.0	100.0	1	0.0	0.0	0.134	1.0	98.93664	2.78	1	3.0	1.0	5.0	0.0	0.0
2777.7778	200.0	100.0	100.0	1	0.0	0.0	0.134	1.0	98.01718	2.78	1	3.0	1.0	5.0	0.0	0.0
2777.7778	200.0	100.0	100.0	1	0.0	0.0	0.135	1.0	97.56714	2.78	1	3.0	1.0	5.0	0.0	0.0
2777.7778	200.0	100.0	100.0	1	0.0	0.0	0.136	1.0	97.56714	2.78	1	3.0	1.0	5.0	0.0	0.0
2777.7778	200.0	100.0	100.0	1	0.0	0.0	0.137	1.0	96.53551	2.78	1	3.0	1.0	5.0	0.0	0.0
2777.7778	200.0	100.0	100.0	1	0.0	0.0	0.137	1.0	96.00937	2.78	1	3.0	1.0	5.0	0.0	0.0
2777.7778	200.0	100.0	100.0	1	0.0	0.0	0.138	1.0	96.00937	2.78	1	3.0	1.0	5.0	0.0	0.0
2777.7778	200.0	100.0	100.0	1	0.0	0.0	0.138	1.0	96.48776	2.78	1	3.0	1.0	5.0	0.0	0.0
2777.7778	200.0	100.0	100.0	1	0.0	0.0	0.139	1.0	95.79801	2.78	1	3.0	1.0	5.0	0.0	0.0
2777.7778	200.0	100.0	100.0	1	0.0	0.0	0.139	1.0	95.79801	2.78	1	3.0	1.0	5.0	0.0	0.0
2777.7778	200.0	100.0	100.0	1	0.0	0.0	0.14	1.0	96.79684	2.78	1	3.0	1.0	5.0	0.0	0.0
2777.7778	200.0	100.0	100.0	1	0.0	0.0	0.14	1.0	96.79684	2.78	1	3.0	1.0	5.0	0.0	0.0
2777.7778	200.0	100.0	100.0	1	0.0	0.0	0.141	1.0	97.056564	2.78	1	3.0	1.0	5.0	0.0	0.0
2777.7778	200.0	100.0	100.0	1	0.0	0.0	0.142	1.0	96.73602	2.78	1	3.0	1.0	5.0	0.0	0.0
2777.7778	200.0	100.0	100.0	1	0.0	0.0	0.142	1.0	96.73602	2.78	1	3.0	1.0	5.0	0.0	0.0
2777.7778	200.0	100.0	100.0	1	0.0	0.0	0.143	1.0	97.18475	2.78	1	3.0	1.0	5.0	0.0	0.0
2777.7778	200.0	100.0	100.0	1	0.0	0.0	0.144	1.0	97.010895	2.78	1	3.0	1.0	5.0	0.0	0.0
2777.7778	200.0	100.0	100.0	1	0.0	0.0	0.144	1.0	97.010895	2.78	1	3.0	1.0	5.0	0.0	0.0
2777.7778	200.0	100.0	100.0	1	0.0	0.0	0.145	1.0	96.490585	2.78	1	3.0	1.0	5.0	0.0	0.0
2777.7778	200.0	100.0	100.0	1	0.0	0.0	0.145	1.0	96.490585	2.78	1	3.0	1.0	5.0	0.0	0.0
2777.7778	200.0	100.0	100.0	1	0.0	0.0	0.145	1.0	96.33622	2.78	1	3.0	1.0	5.0	0.0	0.0
2777.7778	200.0	100.0	100.0	1	0.0	0.0	0.146	1.0	96.40206	2.78	1	3.0	1.0	5.0	0.0	0.0
2777.7778	200.0	100.0	100.0	1	0.0	0.0	0.146	1.0	96.5977	2.78	1	3.0	1.0	5.0	0.0	0.0
2777.7778	200.0	100.0	100.0	1	0.0	0.0	0.147	1.0	97.15083	2.78	1	3.0	1.0	5.0	0.0	0.0
2777.7778	200.0	100.0	100.0	1	0.0	0.0	0.148	1.0	95.74569	2.78	1	3.0	1.0	5.0	0.0	0.0
2777.7778	200.0	100.0	100.0	1	0.0	0.0	0.148	1.0	97.12195	2.78	1	3.0	1.0	5.0	0.0	0.0
2777.7778	200.0	100.0	100.0	1	0.0	0.0	0.149	1.0	96.888145	2.78	1	3.0	1.0	5.0	0.0	0.0
2777.7778	200.0	100.0	100.0	1	0.0	0.0	0.149	1.0	96.888145	2.78	1	3.0	1.0	5.0	0.0	0.0
2777.7778	200.0	100.0	100.0	1	0.0	0.0	0.15	1.0	96.44809	2.78	1	3.0	1.0	5.0	0.0	0.0
2777.7778	200.0	100.0	100.0	1	0.0	0.0	0.15	1.0	98.40271	2.78	1	3.0	1.0	5.0	0.0	0.0
2777.7778	200.0	100.0	100.0	1	0.0	0.0	0.151	1.0	98.40271	2.78	1	3.0	1.0	5.0	0.0	0.0
2777.7778	200.0	100.0	100.0	1	0.0	0.0	0.151	1.0	97.18511	2.78	1	3.0	1.0	5.0	0.0	0.0
2777.7778	200.0	100.0	100.0	1	0.0	0.0	0.152	1.0	98.148994	2.78	1	3.0	1.0	5.0	0.0	0.0
2777.7778	200.0	100.0	100.0	1	0.0	0.0	0.152	1.0	98.148994	2.78	1	3.0	1.0	5.0	0.0	0.0
2777.7778	200.0	100.0	100.0	1	0.0	0.0	0.153	1.0	98.17035	2.78	1	3.0	1.0	6.0	0.0	0.0
2777.7778	200.0	100.0	100.0	1	0.0	0.0	0.153	1.0	98.17035	2.78	1	3.0	1.0	6.0	0.0	0.0
2777.7778	200.0	100.0	100.0	0	0.0	0.0	0.154	1.0	98.411	2.78	1	4.0	1.0	7.0	0.0	0.0
0.0	200.0	100.0	100.0	0	0.0	0.0	0.154	1.0	98.53946	2.78	1	4.0	1.0	0.0	0.0	0.0
0.0	200.0	100.0	100.0	0	0.0	0.0	0.155	1.0	98.53946	2.78	1	4.0	1.0	0.0	0.0	0.0
0.0	200.0	100.0	100.0	0	0.0	0.0	0.156	1.0	99.4925	2.78	1	4.0	1.0	0.0	0.0	0.0
0.0	200.0	100.0	100.0	0	0.0	0.0	0.156	1.0	99.01506	2.584	1	4.0	1.0	0.0	0.0	0.0
0.0	200.0	100.0	100.0	0	0.0	0.0	0.157	1.0	99.01506	2.584	1	4.0	1.0	0.0	0.0	0.0
0.0	200.0	100.0	100.0	0	0.0	0.0	0.157	1.0	99.46371	2.4	1	4.0	1.0	0.0	0.0	0.0
0.0	200.0	100.0	100.0	0	0.0	0.0	0.157	1.0	99.46371	2.073	1	4.0	1.0	0.0	0.0	0.0
0.0	200.0	100.0	100.0	0	0.0	0.0	0.158	1.0	98.68455	2.073	1	4.0	1.0	0.0	0.0	0.0
0.0	200.0	100.0	100.0	0	0.0	0.0	0.158	1.0	98.97397	1.79	1	4.0	1.0	0.0	0.0	0.0
0.0	200.0	100.0	100.0	0	0.0	0.0	0.158	1.0	98.97397	1.663	1	4.0	1.0	0.0	0.0	0.0
0.0	200.0	100.0	100.0	0	0.0	0.0	0.159	1.0	99.18089	1.663	1	4.0	1.0	0.0	0.0	0.0
0.0	200.0	100.0	100.0	0	0.0	0.0	0.159	1.0	99.59562	1.436	1	4.0	1.0	0.0	0.0	0.0
0.0	200.0	100.0	100.0	0	0.0	0.0	0.159	1.0	99.59562	1.436	1	4.0	1.0	0.0	0.0	0.0
0.0	200.0	100.0	100.0	0	0.0	0.0	0.16	1.0	98.65876	1.334	1	4.0	1.0	0.0	0.0	0.0
0.0	200.0	100.0	100.0	0	0.0	0.0	0.16	1.0	98.65876	1.152	1	4.0	1.0	0.0	0.0	0.0
0.0	200.0	100.0	100.0	0	0.0	0.0	0.16	1.0	98.95973	1.152	1	4.0	1.0	0.0	0.0	0.0
0.0	200.0	100.0	100.0	0	0.0	0.0	0.16	1.0	98.16411	0.995	1	4.0	1.0	0.0	0.0	0.0
0.0	200.0	100.0	100.0	0	0.0	0.0	0.16	1.0	98.16411	0.924	1	4.0	1.0	0.0	0.0	0.0
0.0	200.0	100.0	100.0	0	0.0	0.0	0.161	1.0	98.841484	0.924	1	4.0	1.0	0.0	0.0	0.0
0.0	200.0	100.0	100.0	0	0.0	0.0	0.161	1.0	98.929726	0.798	1	4.0	1.0	0.0	0.0	0.0
0.0	200.0	100.0	100.0	0	0.0	0.0	0.161	1.0	98.929726	0.798	1	4.0	1.0	0.0	0.0	0.0
0.0	200.0	100.0	100.0	0	0.0	0.0	0.161	1.0	98.515144	0.742	1	4.0	1.0	0.0	0.0	0.0
0.0	200.0	100.0	100.0	0	0.0	0.0	0.161	1.0	97.83886	0.64	1	4.0	1.0	0.0	0.0	0.0
0.0	200.0	100.0	100.0	0	0.0	0.0	0.161	1.0	97.73413	0.64	1	4.0	1.0	0.0	0.0	0.0
0.0	200.0	100.0	100.0	0	0.0	0.0	0.161	1.0	98.51989	0.595	1	4.0	1.0	0.0	0.0	0.0
0.0	200.0	100.0	100.0	0	0.0	0.0	0.16	1.0	98.51989	0.513	1	4.0	1.0	0.0	0.0	0.0
0.0	200.0	100.0	100.0	0	0.0	0.0	0.16	1.0	98.20861	0.513	1	4.0	1.0	8.0	0.0	0.0
0.0	200.0	100.0	100.0	0	0.0	0.0	0.16	1.0	98.20861	0.443	1	4.0	1.0	8.0	0.0	0.0
0.0	200.0	100.0	100.0	0	0.0	0.0	0.16	0.0	99.00087	0.443	1	4.0	1.0	0.0	0.0	0.0
0.0	200.0	100.0	100.0	0	0.0	0.0	0.159	0.0	98.742645	0.412	1	4.0	1.0	0.0	0.0	0.0
0.0	200.0	100.0	100.0	0	0.0	0.0	0.159	0.0	98.742645	0.355	1	4.0	1.0	0.0	0.0	0.0
0.0	200.0	100.0	100.0	0	0.0	0.0	0.158	0.0	98.05086	0.355	1	4.0	1.0	0.0	0.0	0.0
0.0	200.0	100.0	100.0	0	0.0	0.0	0.157	0.0	97.92596	0.33	1	4.0	1.0	0.0	0.0	0.0
0.0	200.0	100.0	100.0	0	0.0	0.0	0.157	0.0	97.92596	0.285	1	4.0	1.0	0.0	0.0	0.0
0.0	200.0	100.0	100.0	0	0.0	0.0	0.156	0.0	97.625305	0.285	1	4.0	1.0	0.0	0.0	0.0
0.0	200.0	100.0	100.0	0	0.0	0.0	0.155	0.0	97.625305	0.265	1	4.0	1.0	0.0	0.0	0.0
0.0	200.0	100.0	100.0	0	0.0	0.0	0.154	0.0	97.35501	0.265	1	4.0	1.0	0.0	0.0	0.0
0.0	200.0	100.0	100.0	0	0.0	0.0	0.153	0.0	97.46113	0.228	1	4.0	1.0	0.0	0.0	0.0
0.0	200.0	100.0	100.0	0	0.0	0.0	0.152	0.0	97.46113	0.212	1	4.0	1.0	0.0	0.0	0.0
0.0	200.0	100.0	100.0	0	0.0	0.0	0.151	0.0	96.92037	0.212	1	4.0	1.0	0.0	0.0	0.0
0.0	200.0	100.0	100.0	0	0.0	0.0	0.15	0.0	96.435455	0.183	1	4.0	1.0	0.0	0.0	0.0
0.0	200.0	100.0	100.0	0	0.0	0.0	0.149	0.0	96.435455	0.158	1	4.0	1.0	0.0	0.0	0.0
0.0	200.0	100.0	100.0	0	0.0	0.0	0.148	0.0	97.57646	0.158	1	4.0	1.0	0.0	0.0	0.0
0.0	200.0	100.0	100.0	0	0.0	0.0	0.147	0.0	97.57646	0.147	1	4.0	1.0	0.0	0.0	0.0
0.0	200.0	100.0	100.0	0	0.0	0.0	0.145	0.0	97.05805	0.147	1	4.0	1.0	0.0	0.0	0.0
0.0	200.0	100.0	100.0	0	0.0	0.0	0.144	0.0	97.34053	0.126	1	4.0	1.0	0.0	0.0	0.0
0.0	200.0	100.0	100.0	0	0.0	0.0	0.142	0.0	97.34053	0.117	1	4.0	1.0	0.0	0.0	0.0
0.0	200.0	100.0	100.0	0	0.0	0.0	0.141	0.0	96.927795	0.117	1	4.0	1.0	0.0	0.0	0.0
0.0	200.0	100.0	100.0	0	0.0	0.0	0.139	0.0	96.966095	0.101	1	4.0	1.0	0.0	0.0	0.0
0.0	200.0	100.0	100.0	0	0.0	0.0	0.138	0.0	96.966095	0.101	1	4.0	1.0	0.0	0.0	0.0
0.0	200.0	100.0	100.0	0	0.0	0.0	0.136	0.0	97.174255	0.094	1	4.0	1.0	0.0	0.0	0.0
0.0	200.0	100.0	100.0	0	0.0	0.0	0.135	0.0	97.205154	0.081	1	4.0	1.0	0.0	0.0	0.0
0.0	200.0	100.0	100.0	0	0.0	0.0	0.133	0.0	96.99574	0.081	1	4.0	1.0	0.0	0.0	0.0
0.0	200.0	100.0	100.0	0	0.0	0.0	0.132	0.0	97.92304	0.07	1	4.0	1.0	0.0	0.0	0.0
0.0	200.0	100.0	100.0	0	0.0	0.0	0.131	0.0	97.92304	0.065	1	4.0	1.0	0.0	0.0	0.0
0.0	200.0	100.0	100.0	0	0.0	0.0	0.129	0.0	98.594345	0.065	1	4.0	1.0	0.0	0.0	0.0
0.0	200.0	100.0	100.0	0	0.0	0.0	0.127	0.0	98.732864	0.056	1	4.0	1.0	0.0	0.0	0.0
0.0	200.0	100.0	100.0	0	0.0	0.0	0.126	0.0	98.732864	0.052	1	4.0	1.0	0.0	0.0	0.0
0.0	200.0	100.0	100.0	0	0.0	0.0	0.124	0.0	99.54159	0.052	1	4.0	1.0	0.0	0.0	0.0
0.0	200.0	100.0	100.0	0	0.0	0.0	0.123	0.0	99.54159	0.044	1	4.0	1.0	0.0	0.0	0.0
0.0	200.0	100.0	100.0	0	0.0	0.0	0.121	0.0	99.54571	0.044	1	4.0	1.0	0.0	0.0	0.0
0.0	200.0	100.0	100.0	0	0.0	0.0	0.119	0.0	98.89826	0.038	1	4.0	1.0	0.0	0.0	0.0
0.0	200.0	100.0	100.0	0	0.0	0.0	0.118	0.0	98.89826	0.035	1	4.0	1.0	0.0	0.0	0.0
0.0	200.0	100.0	100.0	0	0.0	0.0	0.116	0.0	99.26588	0.035	1	4.0	1.0	0.0	0.0	0.0
0.0	200.0	100.0	100.0	0	0.0	0.0	0.115	0.0	98.58497	0.03	1	4.0	1.0	0.0	0.0	0.0
0.0	200.0	100.0	100.0	0	0.0	0.0	0.114	0.0	98.58497	0.03	1	4.0	1.0	0.0	0.0	0.0
0.0	200.0	100.0	100.0	0	0.0	0.0	0.112	0.0	97.557755	0.028	1	4.0	1.0	0.0	0.0	0.0
0.0	200.0	100.0	100.0	0	0.0	0.0	0.111	0.0	97.557755	0.024	1	4.0	1.0	0.0	0.0	0.0
0.0	200.0	100.0	100.0	0	0.0	0.0	0.109	0.0	96.309296	0.024	1	4.0	1.0	0.0	0.0	0.0
0.0	200.0	100.0	100.0	0	0.0	0.0	0.108	0.0	96.48099	0.022	1	4.0	1.0	0.0	0.0	0.0
0.0	200.0	100.0	100.0	0	0.0	0.0	0.107	0.0	96.48099	0.019	1	4.0	1.0	0.0	0.0	0.0
0.0	200.0	100.0	100.0	0	0.0	0.0	0.105	0.0	97.26501	0.019	1	4.0	1.0	0.0	0.0	0.0
0.0	200.0	100.0	100.0	0	0.0	0.0	0.104	0.0	97.498604	0.018	1	4.0	1.0	0.0	0.0	0.0
0.0	200.0	100.0	100.0	0	0.0	0.0	0.102	0.0	97.815796	0.018	1	4.0	1.0	0.0	0.0	0.0
0.0	200.0	100.0	100.0	0	0.0	0.0	0.101	0.0	97.59063	0.015	1	4.0	1.0	0.0	0.0	0.0
0.0	200.0	100.0	100.0	0	0.0	0.0	0.1	0.0	97.59063	0.014	1	4.0	1.0	0.0	0.0	0.0
0.0	200.0	100.0	100.0	0	0.0	0.0	0.099	0.0	97.464294	0.014	1	4.0	1.0	0.0	0.0	0.0
0.0	200.0	100.0	100.0	0	0.0	0.0	0.097	0.0	97.747536	0.012	1	4.0	1.0	0.0	0.0	0.0
0.0	200.0	100.0	100.0	0	0.0	0.0	0.096	0.0	97.747536	0.011	1	4.0	1.0	0.0	0.0	0.0
0.0	200.0	100.0	100.0	0	0.0	0.0	0.095	0.0	97.694725	0.011	1	4.0	1.0	0.0	0.0	0.0
0.0	200.0	100.0	100.0	0	0.0	0.0	0.094	0.0	97.43138	0.009	1	4.0	1.0	0.0	0.0	0.0
0.0	200.0	100.0	100.0	0	0.0	0.0	0.093	0.0	97.43138	0.009	1	4.0	1.0	0.0	0.0	0.0
0.0	200.0	100.0	100.0	0	0.0	0.0	0.091	0.0	97.663605	0.008	1	4.0	1.0	0.0	0.0	0.0
0.0	200.0	100.0	100.0	0	0.0	0.0	0.09	0.0	97.663605	0.007	1	4.0	1.0	0.0	0.0	0.0
0.0	200.0	100.0	100.0	0	0.0	0.0	0.089	0.0	97.77154	0.007	1	4.0	1.0	0.0	0.0	0.0
0.0	200.0	100.0	100.0	0	0.0	0.0	0.088	0.0	98.34894	0.006	1	4.0	1.0	0.0	0.0	0.0
0.0	200.0	100.0	100.0	0	0.0	0.0	0.087	0.0	98.34894	0.005	1	4.0	1.0	0.0	0.0	0.0
0.0	200.0	100.0	100.0	0	0.0	0.0	0.086	0.0	98.71422	0.005	1	4.0	1.0	0.0	0.0	0.0
0.0	200.0	100.0	100.0	0	0.0	0.0	0.085	0.0	97.87315	0.004	1	4.0	1.0	0.0	0.0	0.0
0.0	200.0	100.0	100.0	0	0.0	0.0	0.084	0.0	97.87315	0.004	1	4.0	1.0	0.0	0.0	0.0
0.0	200.0	100.0	100.0	0	0.0	0.0	0.083	0.0	98.46675	0.004	1	4.0	1.0	0.0	0.0	0.0
0.0	200.0	100.0	100.0	0	0.0	0.0	0.082	0.0	98.46675	0.003	1	4.0	1.0	0.0	0.0	0.0
0.0	200.0	100.0	100.0	0	0.0	0.0	0.081	0.0	99.03375	0.003	1	4.0	1.0	0.0	0.0	0.0
0.0	200.0	100.0	100.0	0	0.0	0.0	0.08	0.0	98.510086	0.003	1	4.0	1.0	0.0	0.0	0.0
0.0	200.0	100.0	100.0	0	0.0	0.0	0.079	0.0	98.510086	0.002	1	4.0	1.0	0.0	0.0	0.0
0.0	200.0	100.0	100.0	0	0.0	0.0	0.078	0.0	98.10367	0.002	1	4.0	1.0	0.0	0.0	0.0
0.0	200.0	100.0	100.0	0	0.0	0.0	0.077	0.0	97.02525	0.002	1	4.0	1.0	0.0	0.0	0.0
0.0	200.0	100.0	100.0	0	0.0	0.0	0.076	0.0	97.02525	0.002	1	4.0	1.0	0.0	0.0	0.0
0.0	200.0	100.0	100.0	0	0.0	0.0	0.074	0.0	96.76699	0.002	1	4.0	1.0	0.0	0.0	0.0
0.0	200.0	100.0	100.0	0	0.0	0.0	0.073	0.0	96.76699	0.001	1	4.0	1.0	0.0	0.0	0.0
0.0	200.0	100.0	100.0	0	0.0	0.0	0.072	0.0	96.67551	0.001	1	4.0	1.0	0.0	0.0	0.0
0.0	200.0	100.0	100.0	0	0.0	0.0	0.071	0.0	98.242874	0.001	1	4.0	1.0	0.0	0.0	0.0
0.0	200.0	100.0	100.0	0	0.0	0.0	0.07	0.0	98.242874	0.001	1	4.0	1.0	0.0	0.0	0.0
0.0	200.0	100.0	100.0	0	0.0	0.0	0.069	0.0	98.37723	0.001	1	4.0	1.0	0.0	0.0	0.0
0.0	200.0	100.0	100.0	0	0.0	0.0	0.068	0.0	98.37723	0.0	1	4.0	1.0	0.0	0.0	0.0
0.0	200.0	100.0	100.0	0	0.0	0.0	0.067	0.0	98.80267	0.0	1	4.0	1.0	0.0	0.0	0.0
0.0	200.0	100.0	100.0	0	0.0	0.0	0.067	0.0	98.51275	0.0	1	4.0	1.0	0.0	0.0	0.0
0.0	200.0	100.0	100.0	0	0.0	0.0	0.066	0.0	98.51275	0.0	1	4.0	1.0	0.0	0.0	0.0
0.0	200.0	100.0	100.0	0	0.0	0.0	0.065	0.0	97.49565	0.0	1	4.0	1.0	0.0	0.0	0.0
0.0	200.0	100.0	100.0	0	0.0	0.0	0.064	0.0	97.704	0.0	1	4.0	1.0	0.0	0.0	0.0
0.0	200.0	100.0	100.0	0	0.0	0.0	0.063	0.0	97.704	0.0	1	4.0	1.0	0.0	0.0	0.0
0.0	200.0	100.0	100.0	0	0.0	0.0	0.062	0.0	97.43594	0.0	1	4.0	1.0	0.0	0.0	0.0
0.0	200.0	100.0	100.0	0	0.0	0.0	0.062	0.0	97.43594	0.0	1	4.0	1.0	0.0	0.0	0.0
0.0	200.0	100.0	100.0	0	0.0	0.0	0.061	0.0	97.033455	0.0	1	4.0	1.0	0.0	0.0	0.0
0.0	200.0	100.0	100.0	0	0.0	0.0	0.06	0.0	96.41461	0.0	1	4.0	1.0	0.0	0.0	0.0
0.0	200.0	100.0	100.0	0	0.0	0.0	0.06	0.0	96.41461	0.0	1	4.0	1.0	0.0	0.0	0.0
0.0	200.0	100.0	100.0	0	0.0	0.0	0.059	0.0	96.59129	0.0	1	4.0	1.0	0.0	0.0	0.0
0.0	200.0	100.0	100.0	0	0.0	0.0	0.058	0.0	96.2654	0.0	1	4.0	1.0	0.0	0.0	0.0
0.0	200.0	100.0	100.0	0	0.0	0.0	0.058	0.0	96.2654	0.0	1	4.0	1.0	0.0	0.0	0.0
0.0	200.0	100.0	100.0	0	0.0	0.0	0.057	0.0	97.310326	0.0	1	4.0	1.0	0.0	0.0	0.0
0.0	200.0	100.0	100.0	0	0.0	0.0	0.056	0.0	97.310326	0.0	1	4.0	1.0	0.0	0.0	0.0
0.0	200.0	100.0	100.0	0	0.0	0.0	0.055	0.0	97.08013	0.0	1	4.0	1.0	0.0	0.0	0.0
0.0	200.0	100.0	100.0	0	0.0	0.0	0.055	0.0	96.30163	0.0	1	4.0	1.0	0.0	0.0	0.0
0.0	200.0	100.0	100.0	0	0.0	0.0	0.054	0.0	96.30163	0.0	1	4.0	1.0	0.0	0.0	0.0
0.0	200.0	100.0	100.0	0	0.0	0.0	0.054	0.0	95.60074	0.0	1	4.0	1.0	0.0	0.0	0.0
0.0	200.0	100.0	100.0	0	0.0	0.0	0.053	0.0	97.02371	0.0	1	4.0	1.0	0.0	0.0	0.0
0.0	200.0	100.0	100.0	0	0.0	0.0	0.052	0.0	97.02371	0.0	1	4.0	1.0	0.0	0.0	0.0
0.0	200.0	100.0	100.0	0	0.0	0.0	0.051	0.0	97.30513	0.0	1	4.0	1.0	0.0	0.0	0.0
0.0	200.0	100.0	100.0	0	0.0	0.0	0.051	0.0	97.30513	0.0	1	4.0	1.0	0.0	0.0	0.0
0.0	200.0	100.0	100.0	0	0.0	0.0	0.05	0.0	98.11148	0.0	1	4.0	1.0	0.0	0.0	0.0
0.0	200.0	100.0	100.0	0	0.0	0.0	0.049	0.0	97.67547	0.0	1	4.0	1.0	0.0	0.0	0.0
0.0	200.0	100.0	100.0	0	0.0	0.0	0.049	0.0	97.67547	0.0	1	4.0	1.0	0.0	0.0	0.0
0.0	200.0	100.0	100.0	0	0.0	0.0	0.048	0.0	98.112885	0.0	1	4.0	1.0	0.0	0.0	0.0
0.0	200.0	100.0	100.0	0	0.0	0.0	0.047	0.0	98.44592	0.0	1	4.0	1.0	0.0	0.0	0.0
0.0	200.0	100.0	100.0	0	0.0	0.0	0.047	0.0	98.44592	0.0	1	4.0	1.0	0.0	0.0	0.0
0.0	200.0	100.0	100.0	0	0.0	0.0	0.046	0.0	98.28667	0.0	1	4.0	1.0	0.0	0.0	0.0
0.0	200.0	100.0	100.0	0	0.0	0.0	0.045	0.0	98.28667	0.0	1	4.0	1.0	0.0	0.0	0.0
0.0	200.0	100.0	100.0	0	0.0	0.0	0.044	0.0	97.9964	0.0	1	4.0	1.0	0.0	0.0	0.0
0.0	200.0	100.0	100.0	0	0.0	0.0	0.044	0.0	97.97339	0.0	1	4.0	1.0	0.0	0.0	0.0
0.0	200.0	100.0	100.0	0	0.0	0.0	0.043	0.0	97.97339	0.0	1	4.0	1.0	0.0	0.0	0.0
0.0	200.0	100.0	100.0	0	0.0	0.0	0.042	0.0	98.03907	0.0	1	4.0	1.0	0.0	0.0	0.0
0.0	200.0	100.0	100.0	0	0.0	0.0	0.042	0.0	97.82079	0.0	1	4.0	1.0	0.0	0.0	0.0
0.0	200.0	100.0	100.0	0	0.0	0.0	0.041	0.0	98.05513	0.0	1	4.0	1.0	0.0	0.0	0.0
0.0	200.0	100.0	100.0	0	0.0	0.0	0.041	0.0	98.18396	0.0	1	4.0	1.0	0.0	0.0	0.0
0.0	200.0	100.0	100.0	0	0.0	0.0	0.04	0.0	98.18396	0.0	1	4.0	1.0	0.0	0.0	0.0
0.0	200.0	100.0	100.0	0	0.0	0.0	0.039	0.0	98.312874	0.0	1	4.0	1.0	0.0	0.0	0.0
0.0	200.0	100.0	100.0	0	0.0	0.0	0.038	0.0	97.735245	0.0	1	4.0	1.0	0.0	0.0	0.0
0.0	200.0	100.0	100.0	0	0.0	0.0	0.038	0.0	97.735245	0.0	1	4.0	1.0	0.0	0.0	0.0
0.0	200.0	100.0	100.0	0	0.0	0.0	0.037	0.0	97.74835	0.0	1	4.0	1.0	0.0	0.0	0.0
0.0	200.0	100.0	100.0	0	0.0	0.0	0.037	0.0	97.33353	0.0	1	4.0	1.0	0.0	0.0	0.0
0.0	200.0	100.0	100.0	0	0.0	0.0	0.036	0.0	97.33353	0.0	1	4.0	1.0	0.0	0.0	0.0
0.0	200.0	100.0	100.0	0	0.0	0.0	0.036	0.0	98.090324	0.0	1	4.0	1.0	0.0	0.0	0.0
0.0	200.0	100.0	100.0	0	0.0	0.0	0.036	0.0	98.090324	0.0	1	4.0	1.0	0.0	0.0	0.0
0.0	200.0	100.0	100.0	0	0.0	0.0	0.035	0.0	98.12388	0.0	1	4.0	1.0	0.0	0.0	0.0
0.0	200.0	100.0	100.0	0	0.0	0.0	0.034	0.0	97.65896	0.0	1	4.0	1.0	0.0	0.0	0.0
0.0	200.0	100.0	100.0	0	0.0	0.0	0.034	0.0	97.65896	0.0	1	4.0	1.0	0.0	0.0	0.0
0.0	200.0	100.0	100.0	0	0.0	0.0	0.033	0.0	98.10788	0.0	1	4.0	1.0	0.0	0.0	0.0
0.0	200.0	100.0	100.0	0	0.0	0.0	0.033	0.0	98.37307	0.0	1	4.0	1.0	0.0	0.0	0.0
0.0	200.0	100.0	100.0	0	0.0	0.0	0.032	0.0	98.37307	0.0	1	4.0	1.0	0.0	0.0	0.0
0.0	200.0	100.0	100.0	0	0.0	0.0	0.032	0.0	97.77856	0.0	1	4.0	1.0	0.0	0.0	0.0
0.0	200.0	100.0	100.0	0	0.0	0.0	0.032	0.0	97.77856	0.0	1	4.0	1.0	0.0	0.0	0.0
0.0	200.0	100.0	100.0	0	0.0	0.0	0.031	0.0	97.598816	0.0	1	4.0	1.0	0.0	0.0	0.0
0.0	200.0	100.0	100.0	0	0.0	0.0	0.031	0.0	97.22546	0.0	1	4.0	1.0	0.0	0.0	0.0
0.0	200.0	100.0	100.0	0	0.0	0.0	0.031	0.0	97.22546	0.0	1	4.0	1.0	0.0	0.0	0.0
0.0	200.0	100.0	100.0	0	0.0	0.0	0.03	0.0	97.506836	0.0	1	4.0	1.0	0.0	0.0	0.0
0.0	200.0	100.0	100.0	0	0.0	0.0	0.03	0.0	98.18286	0.0	1	4.0	1.0	0.0	0.0	0.0
0.0	200.0	100.0	100.0	0	0.0	0.0	0.03	0.0	98.18286	0.0	1	4.0	1.0	0.0	0.0	0.0
0.0	200.0	100.0	100.0	0	0.0	0.0	0.029	0.0	98.38393	0.0	1	4.0	1.0	0.0	0.0	0.0
0.0	200.0	100.0	100.0	0	0.0	0.0	0.029	0.0	98.38393	0.0	1	4.0	1.0	0.0	0.0	0.0
0.0	200.0	100.0	100.0	0	0.0	0.0	0.029	0.0	98.720245	0.0	1	4.0	1.0	0.0	0.0	0.0
0.0	200.0	100.0	100.0	0	0.0	0.0	0.028	0.0	98.31806	0.0	1	4.0	1.0	0.0	0.0	0.0
0.0	200.0	100.0	100.0	0	0.0	0.0	0.028	0.0	97.79199	0.0	1	4.0	1.0	0.0	0.0	0.0
0.0	200.0	100.0	100.0	0	0.0	0.0	0.028	0.0	97.52887	0.0	1	4.0	1.0	0.0	0.0	0.0
0.0	200.0	100.0	100.0	0	0.0	0.0	0.027	0.0	97.40582	0.0	1	4.0	1.0	0.0	0.0	0.0
0.0	200.0	100.0	100.0	0	0.0	0.0	0.027	0.0	97.40582	0.0	1	4.0	1.0	0.0	0.0	0.0
0.0	200.0	100.0	100.0	0	0.0	0.0	0.026	0.0	97.34131	0.0	1	4.0	1.0	0.0	0.0	0.0
0.0	200.0	100.0	100.0	0	0.0	0.0	0.026	0.0	97.34131	0.0	1	4.0	1.0	0.0	0.0	0.0
0.0	200.0	100.0	100.0	0	0.0	0.0	0.026	0.0	97.669495	0.0	1	4.0	1.0	0.0	0.0	0.0
0.0	200.0	100.0	100.0	0	0.0	0.0	0.025	0.0	97.923004	0.0	1	4.0	1.0	0.0	0.0	0.0
0.0	200.0	100.0	100.0	0	0.0	0.0	0.025	0.0	97.923004	0.0	1	4.0	1.0	0.0	0.0	0.0
0.0	200.0	100.0	100.0	0	0.0	0.0	0.025	0.0	97.304405	0.0	1	4.0	1.0	0.0	0.0	0.0
0.0	200.0	100.0	100.0	0	0.0	0.0	0.025	0.0	96.67026	0.0	1	4.0	1.0	0.0	0.0	0.0
0.0	200.0	100.0	100.0	0	0.0	0.0	0.024	0.0	97.68604	0.0	1	4.0	1.0	0.0	0.0	0.0
0.0	200.0	100.0	100.0	0	0.0	0.0	0.024	0.0	97.11494	0.0	1	4.0	1.0	0.0	0.0	0.0
0.0	200.0	100.0	100.0	0	0.0	0.0	0.023	0.0	97.11494	0.0	1	4.0	1.0	0.0	0.0	0.0
0.0	200.0	100.0	100.0	0	0.0	0.0	0.023	0.0	97.59038	0.0	1	4.0	1.0	0.0	0.0	0.0
0.0	200.0	100.0	100.0	0	0.0	0.0	0.023	0.0	97.26059	0.0	1	4.0	1.0	0.0	0.0	0.0
0.0	200.0	100.0	100.0	0	0.0	0.0	0.022	0.0	97.26059	0.0	1	4.0	1.0	0.0	0.0	0.0
0.0	200.0	100.0	100.0	0	0.0	0.0	0.022	0.0	97.6098	0.0	1	4.0	1.0	0.0	0.0	0.0
0.0	200.0	100.0	100.0	0	0.0	0.0	0.021	0.0	97.6098	0.0	1	4.0	1.0	0.0	0.0	0.0
0.0	200.0	100.0	100.0	0	0.0	0.0	0.021	0.0	98.12249	0.0	1	4.0	1.0	0.0	0.0	0.0
0.0	200.0	100.0	100.0	0	0.0	0.0	0.02	0.0	97.89941	0.0	1	4.0	1.0	0.0	0.0	0.0
0.0	200.0	100.0	100.0	0	0.0	0.0	0.02	0.0	97.89941	0.0	1	4.0	1.0	0.0	0.0	0.0
0.0	200.0	100.0	100.0	0	0.0	0.0	0.019	0.0	97.62522	0.0	1	4.0	1.0	0.0	0.0	0.0
0.0	200.0	100.0	100.0	0	0.0	0.0	0.019	0.0	99.046974	0.0	1	4.0	1.0	0.0	0.0	0.0
0.0	200.0	100.0	100.0	0	0.0	0.0	0.018	0.0	99.046974	0.0	1	4.0	1.0	0.0	0.0	0.0
0.0	200.0	100.0	100.0	0	0.0	0.0	0.017	0.0	100.14083	0.0	1	4.0	1.0	0.0	0.0	0.0
0.0	200.0	100.0	100.0	0	0.0	0.0	0.017	0.0	100.14083	0.0	1	4.0	1.0	0.0	0.0	0.0
0.0	200.0	100.0	100.0	0	0.0	0.0	0.016	0.0	100.095215	0.0	1	4.0	1.0	0.0	0.0	0.0
0.0	200.0	100.0	100.0	0	0.0	0.0	0.015	0.0	99.52031	0.0	1	4.0	1.0	0.0	0.0	0.0
0.0	200.0	100.0	100.0	0	0.0	0.0	0.015	0.0	99.52031	0.0	1	4.0	1.0	0.0	0.0	0.0
0.0	200.0	100.0	100.0	0	0.0	0.0	0.014	0.0	99.81032	0.0	1	4.0	1.0	0.0	0.0	0.0
0.0	200.0	100.0	100.0	0	0.0	0.0	0.013	0.0	98.585655	0.0	1	4.0	1.0	0.0	0.0	0.0
0.0	200.0	100.0	100.0	0	0.0	0.0	0.013	0.0	98.585655	0.0	1	4.0	1.0	0.0	0.0	0.0
0.0	200.0	100.0	100.0	0	0.0	0.0	0.012	0.0	98.69732	0.0	1	4.0	1.0	0.0	0.0	0.0
0.0	200.0	100.0	100.0	0	0.0	0.0	0.011	0.0	98.69732	0.0	1	4.0	1.0	0.0	0.0	0.0
0.0	200.0	100.0	100.0	0	0.0	0.0	0.01	0.0	99.036285	0.0	1	4.0	1.0	0.0	0.0	0.0
0.0	200.0	100.0	100.0	0	0.0	0.0	0.009	0.0	99.182655	0.0	1	4.0	1.0	0.0	0.0	0.0
0.0	200.0	100.0	100.0	0	0.0	0.0	0.009	0.0	99.182655	0.0	1	4.0	1.0	0.0	0.0	0.0
0.0	200.0	100.0	100.0	0	0.0	0.0	0.008	0.0	99.29406	0.0	1	4.0	1.0	0.0	0.0	0.0
0.0	200.0	100.0	100.0	0	0.0	0.0	0.007	0.0	99.52102	0.0	1	4.0	1.0	0.0	0.0	0.0
0.0	200.0	100.0	100.0	0	0.0	0.0	0.006	0.0	99.52102	0.0	1	4.0	1.0	0.0	0.0	0.0
0.0	200.0	100.0	100.0	0	0.0	0.0	0.006	0.0	100.030914	0.0	1	4.0	1.0	0.0	0.0	0.0
0.0	200.0	100.0	100.0	0	0.0	0.0	0.005	0.0	98.86195	0.0	1	4.0	1.0	0.0	0.0	0.0
0.0	200.0	100.0	100.0	0	0.0	0.0	0.004	0.0	99.35931	0.0	1	4.0	1.0	0.0	0.0	0.0
0.0	200.0	100.0	100.0	0	0.0	0.0	0.003	0.0	98.194466	0.0	1	4.0	1.0	0.0	0.0	0.0
0.0	200.0	100.0	100.0	0	0.0	0.0	0.002	0.0	98.194466	0.0	1	4.0	1.0	0.0	0.0	0.0
0.0	200.0	100.0	100.0	0	0.0	0.0	0.002	0.0	98.599785	0.0	1	4.0	1.0	0.0	0.0	0.0
0.0	200.0	100.0	100.0	0	0.0	0.0	0.001	0.0	98.64664	0.0	1	4.0	1.0	0.0	0.0	0.0
0.0	200.0	100.0	100.0	0	0.0	0.0	0.0	0.0	98.64664	0.0	1	4.0	1.0	0.0	0.0	0.0
0.0	200.0	100.0	100.0	0	0.0	0.0	0.0	0.0	98.76832	0.0	1	4.0	1.0	0.0	0.0	0.0
0.0	200.0	100.0	100.0	0	0.0	0.0	0.0	0.0	98.76832	0.0	1	4.0	1.0	0.0	0.0	0.0
0.0	200.0	100.0	100.0	0	0.0	0.0	-0.001	0.0	98.101006	0.0	1	4.0	1.0	0.0	0.0	0.0
0.0	200.0	100.0	100.0	0	0.0	0.0	-0.002	0.0	98.21441	0.0	1	4.0	1.0	0.0	0.0	0.0
0.0	200.0	100.0	100.0	0	0.0	0.0	-0.003	0.0	98.49058	0.0	1	4.0	1.0	0.0	0.0	0.0
0.0	200.0	100.0	100.0	0	0.0	0.0	-0.004	0.0	98.504745	0.0	1	4.0	1.0	0.0	0.0	0.0
0.0	200.0	100.0	100.0	0	0.0	0.0	-0.004	0.0	99.21754	0.0	1	4.0	1.0	0.0	0.0	0.0
0.0	200.0	100.0	100.0	0	0.0	0.0	-0.005	0.0	97.92264	0.0	1	4.0	1.0	0.0	0.0	0.0
0.0	200.0	100.0	100.0	0	0.0	0.0	-0.006	0.0	98.35169	0.0	1	4.0	1.0	0.0	0.0	0.0
0.0	200.0	100.0	100.0	0	0.0	0.0	-0.007	0.0	98.35169	0.0	1	4.0	1.0	0.0	0.0	0.0
0.0	200.0	100.0	100.0	0	0.0	0.0	-0.008	0.0	98.781815	0.0	1	4.0	1.0	0.0	0.0	0.0
0.0	200.0	100.0	100.0	0	0.0	0.0	-0.008	0.0	99.527374	0.0	1	4.0	1.0	0.0	0.0	0.0
0.0	200.0	100.0	100.0	0	0.0	0.0	-0.009	0.0	99.527374	0.0	1	4.0	1.0	0.0	0.0	0.0
0.0	200.0	100.0	100.0	0	0.0	0.0	-0.01	0.0	98.97662	0.0	1	4.0	1.0	0.0	0.0	0.0
0.0	200.0	100.0	100.0	0	0.0	0.0	-0.011	0.0	97.91252	0.0	1	4.0	1.0	0.0	0.0	0.0
0.0	200.0	100.0	100.0	0	0.0	0.0	-0.011	0.0	97.91252	0.0	1	4.0	1.0	0.0	0.0	0.0
0.0	200.0	100.0	100.0	0	0.0	0.0	-0.012	0.0	98.96349	0.0	1	4.0	1.0	0.0	0.0	0.0
0.0	200.0	100.0	100.0	0	0.0	0.0	-0.013	0.0	98.96349	0.0	1	4.0	1.0	0.0	0.0	0.0
0.0	200.0	100.0	100.0	0	0.0	0.0	-0.014	0.0	98.82013	0.0	1	4.0	1.0	0.0	0.0	0.0
0.0	200.0	100.0	100.0	0	0.0	0.0	-0.015	0.0	98.32777	0.0	1	4.0	1.0	0.0	0.0	0.0
0.0	200.0	100.0	100.0	0	0.0	0.0	-0.016	0.0	98.32777	0.0	1	4.0	1.0	0.0	0.0	0.0
0.0	200.0	100.0	100.0	0	0.0	0.0	-0.017	0.0	98.53665	0.0	1	4.0	1.0	0.0	0.0	0.0
0.0	200.0	100.0	100.0	0	0.0	0.0	-0.018	0.0	97.38164	0.0	1	4.0	1.0	0.0	0.0	0.0
0.0	200.0	100.0	100.0	0	0.0	0.0	-0.019	0.0	97.38164	0.0	1	4.0	1.0	0.0	0.0	0.0
0.0	200.0	100.0	100.0	0	0.0	0.0	-0.02	0.0	98.54617	0.0	1	4.0	1.0	0.0	0.0	0.0
0.0	200.0	100.0	100.0	0	0.0	0.0	-0.021	0.0	98.54617	0.0	1	4.0	1.0	0.0	0.0	0.0
0.0	200.0	100.0	100.0	0	0.0	0.0	-0.021	0.0	98.64765	0.0	1	4.0	1.0	0.0	0.0	0.0
0.0	200.0	100.0	100.0	0	0.0	0.0	-0.022	0.0	97.88542	0.0	1	4.0	1.0	0.0	0.0	0.0
0.0	200.0	100.0	100.0	0	0.0	0.0	-0.023	0.0	97.88542	0.0	1	4.0	1.0	0.0	0.0	0.0
0.0	200.0	100.0	100.0	0	0.0	0.0	-0.023	0.0	98.00884	0.0	1	4.0	1.0	0.0	0.0	0.0
0.0	200.0	100.0	100.0	0	0.0	0.0	-0.024	0.0	97.56537	0.0	1	4.0	1.0	0.0	0.0	0.0
0.0	200.0	100.0	100.0	0	0.0	0.0	-0.024	0.0	97.56537	0.0	1	4.0	1.0	0.0	0.0	0.0
0.0	200.0	100.0	100.0	0	0.0	0.0	-0.024	0.0	97.7017	0.0	1	4.0	1.0	0.0	0.0	0.0
0.0	200.0	100.0	100.0	0	0.0	0.0	-0.025	0.0	97.7017	0.0	1	4.0	1.0	0.0	0.0	0.0
0.0	200.0	100.0	100.0	0	0.0	0.0	-0.025	0.0	96.86226	0.0	1	4.0	1.0	0.0	0.0	0.0
0.0	200.0	100.0	100.0	0	0.0	0.0	-0.025	0.0	97.27855	0.0	1	4.0	1.0	0.0	0.0	0.0
0.0	200.0	100.0	100.0	0	0.0	0.0	-0.025	0.0	97.27855	0.0	1	4.0	1.0	0.0	0.0	0.0
0.0	200.0	100.0	100.0	0	0.0	0.0	-0.024	0.0	97.27851	0.0	1	4.0	1.0	1.0	0.0	0.0
0.0	200.0	100.0	100.0	0	0.0	0.0	-0.024	0.0	97.72485	0.0	1	4.0	1.0	4.0	0.0	0.0
0.0	200.0	100.0	100.0	0	0.0	0.0	-0.024	0.0	97.72485	0.0	1	4.0	1.0	4.0	0.0	0.0
1388.8889	100.0	100.0	100.0	0	0.0	0.0	-0.023	0.0	97.83596	0.0	1	4.0	1.0	4.0	0.0	0.0
1388.8889	100.0	100.0	100.0	0	0.0	0.0	-0.023	0.0	97.83596	0.0	1	4.0	1.0	4.0	0.0	0.0
1388.8889	100.0	100.0	100.0	0	0.0	0.0	-0.022	0.0	98.18277	0.0	1	4.0	1.0	4.0	0.0	0.0
1388.8889	100.0	100.0	100.0	0	0.0	0.0	-0.022	0.0	98.38787	0.0	1	4.0	1.0	4.0	0.0	0.0
1388.8889	100.0	100.0	100.0	0	0.0	0.0	-0.021	0.0	98.38787	0.188	1	4.0	1.0	4.0	0.0	0.0
1388.8889	100.0	100.0	100.0	0	0.0	0.0	-0.02	0.0	99.72512	0.188	1	4.0	1.0	4.0	0.0	0.0
1388.8889	100.0	100.0	100.0	0	0.0	0.0	-0.019	0.0	100.54948	0.273	1	4.0	1.0	4.0	0.0	0.0
1388.8889	100.0	100.0	100.0	0	0.0	0.0	-0.018	0.0	100.54948	0.273	1	4.0	1.0	4.0	0.0	0.0
1388.8889	100.0	100.0	100.0	0	0.0	0.0	-0.017	0.0	99.93553	0.425	1	4.0	1.0	4.0	0.0	0.0
1388.8889	100.0	100.0	100.0	0	0.0	0.0	-0.016	0.0	99.93553	0.557	1	4.0	1.0	4.0	0.0	0.0
1388.8889	100.0	100.0	100.0	0	0.0	0.0	-0.015	0.0	99.71611	0.557	1	4.0	1.0	4.0	0.0	0.0
1388.8889	100.0	100.0	100.0	0	0.0	0.0	-0.014	0.0	100.222404	0.615	1	4.0	1.0	4.0	0.0	0.0
1388.8889	100.0	100.0	100.0	0	0.0	0.0	-0.013	0.0	100.222404	0.721	1	4.0	1.0	4.0	0.0	0.0
1388.8889	100.0	100.0	100.0	0	0.0	0.0	-0.011	0.0	100.01831	0.721	1	4.0	1.0	4.0	0.0	0.0
1388.8889	100.0	100.0	100.0	0	0.0	0.0	-0.01	0.0	100.01831	0.812	1	4.0	1.0	4.0	0.0	0.0
1388.8889	100.0	100.0	100.0	0	0.0	0.0	-0.009	0.0	99.95344	0.812	1	4.0	1.0	4.0	0.0	0.0
1388.8889	100.0	100.0	100.0	0	0.0	0.0	-0.008	0.0	99.98334	0.853	1	4.0	1.0	5.0	0.0	0.0
1388.8889	100.0	100.0	100.0	0	0.0	0.0	-0.006	0.0	100.186066	0.927	1	4.0	1.0	5.0	0.0	0.0
1388.8889	100.0	100.0	100.0	0	0.0	0.0	-0.005	0.0	99.391396	0.927	1	4.0	1.0	5.0	0.0	0.0
1388.8889	100.0	100.0	100.0	0	0.0	0.0	-0.003	0.0	98.92604	0.958	1	4.0	1.0	5.0	0.0	0.0
1388.8889	100.0	100.0	100.0	0	0.0	0.0	-0.002	0.0	98.30722	1.017	1	4.0	1.0	5.0	0.0	0.0
1388.8889	100.0	100.0	100.0	0	0.0	0.0	-0.001	0.0	98.27419	1.017	1	4.0	1.0	5.0	0.0	0.0
1388.8889	100.0	100.0	100.0	0	0.0	0.0	0.0	0.0	98.27419	1.043	1	4.0	1.0	5.0	0.0	0.0
1388.8889	100.0	100.0	100.0	0	0.0	0.0	0.001	0.0	97.87957	1.043	1	4.0	1.0	5.0	0.0	0.0
1388.8889	100.0	100.0	100.0	0	0.0	0.0	0.003	0.0	97.84343	1.09	1	4.0	1.0	5.0	0.0	0.0
1388.8889	100.0	100.0	100.0	0	0.0	0.0	0.004	0.0	97.84343	1.131	1	4.0	1.0	5.0	0.0	0.0
1388.8889	100.0	100.0	100.0	0	0.0	0.0	0.006	0.0	98.512535	1.131	1	4.0	1.0	5.0	0.0	0.0
1388.8889	100.0	100.0	100.0	0	0.0	0.0	0.007	0.0	98.32741	1.149	1	4.0	1.0	5.0	0.0	0.0
1388.8889	100.0	100.0	100.0	0	0.0	0.0	0.009	0.0	98.32741	1.183	1	4.0	1.0	5.0	0.0	0.0
1388.8889	100.0	100.0	100.0	0	0.0	0.0	0.01	0.0	98.61263	1.183	1	4.0	1.0	5.0	0.0	0.0
1388.8889	100.0	100.0	100.0	0	0.0	0.0	0.012	0.0	98.61263	1.197	1	4.0	1.0	5.0	0.0	0.0
1388.8889	100.0	100.0	100.0	0	0.0	0.0	0.013	0.0	98.89874	1.197	1	4.0	1.0	5.0	0.0	0.0
1388.8889	100.0	100.0	100.0	0	0.0	0.0	0.015	0.0	98.62559	1.224	1	4.0	1.0	5.0	0.0	0.0
1388.8889	100.0	100.0	100.0	0	0.0	0.0	0.016	0.0	98.62559	1.234	1	4.0	1.0	5.0	0.0	0.0
1388.8889	100.0	100.0	100.0	0	0.0	0.0	0.018	0.0	98.48215	1.234	1	4.0	1.0	5.0	0.0	0.0
1388.8889	100.0	100.0	100.0	0	0.0	0.0	0.02	0.0	98.042694	1.255	1	4.0	1.0	5.0	0.0	0.0
1388.8889	100.0	100.0	100.0	0	0.0	0.0	0.021	0.0	98.042694	1.274	1	4.0	1.0	5.0	0.0	0.0
1388.8889	100.0	100.0	100.0	0	0.0	0.0	0.023	0.0	99.42968	1.274	1	4.0	1.0	5.0	0.0	0.0
1388.8889	100.0	100.0	100.0	0	0.0	0.0	0.024	0.0	99.42968	1.283	1	4.0	1.0	5.0	0.0	0.0
1388.8889	100.0	100.0	100.0	0	0.0	0.0	0.026	0.0	98.506615	1.283	1	4.0	1.0	5.0	0.0	0.0
1388.8889	100.0	100.0	100.0	0	0.0	0.0	0.027	0.0	99.23214	1.296	1	4.0	1.0	5.0	0.0	0.0
1388.8889	100.0	100.0	100.0	0	0.0	0.0	0.029	0.0	99.23214	1.303	1	4.0	1.0	5.0	0.0	0.0
1388.8889	100.0	100.0	100.0	0	0.0	0.0	0.03	0.0	99.46144	1.303	1	4.0	1.0	5.0	0.0	0.0
1388.8889	100.0	100.0	100.0	0	0.0	0.0	0.032	0.0	98.66928	1.314	1	4.0	1.0	5.0	0.0	0.0
1388.8889	100.0	100.0	100.0	0	0.0	0.0	0.033	0.0	98.66928	1.325	1	4.0	1.0	5.0	0.0	0.0
1388.8889	100.0	100.0	100.0	0	0.0	0.0	0.034	0.0	97.55448	1.325	1	4.0	1.0	5.0	0.0	0.0
1388.8889	100.0	100.0	100.0	0	0.0	0.0	0.036	0.0	97.55448	1.329	1	4.0	1.0	5.0	0.0	0.0
1388.8889	100.0	100.0	100.0	0	0.0	0.0	0.038	0.0	97.68085	1.329	1	4.0	1.0	5.0	0.0	0.0
1388.8889	100.0	100.0	100.0	0	0.0	0.0	0.039	0.0	96.28611	1.337	1	4.0	1.0	5.0	0.0	0.0
1388.8889	100.0	100.0	100.0	0	0.0	0.0	0.04	0.0	96.28611	1.342	1	4.0	1.0	5.0	0.0	0.0
1388.8889	100.0	100.0	100.0	0	0.0	0.0	0.042	0.0	95.10406	1.342	1	4.0	1.0	5.0	0.0	0.0
1388.8889	100.0	100.0	100.0	0	0.0	0.0	0.043	0.0	95.989075	1.347	1	4.0	1.0	5.0	0.0	0.0
1388.8889	100.0	100.0	100.0	0	0.0	0.0	0.045	0.0	95.989075	1.35	1	4.0	1.0	5.0	0.0	0.0
1388.8889	100.0	100.0	100.0	0	0.0	0.0	0.046	0.0	98.41694	1.35	1	4.0	1.0	5.0	0.0	0.0
1388.8889	100.0	100.0	100.0	0	0.0	0.0	0.047	0.0	98.41694	1.353	1	4.0	1.0	5.0	0.0	0.0
1388.8889	100.0	100.0	100.0	0	0.0	0.0	0.049	0.0	97.60116	1.353	1	4.0	1.0	5.0	0.0	0.0
1388.8889	100.0	100.0	100.0	0	0.0	0.0	0.05	0.0	97.63417	1.358	1	4.0	1.0	5.0	0.0	0.0
1388.8889	100.0	100.0	100.0	0	0.0	0.0	0.051	0.0	97.63417	1.362	1	4.0	1.0	5.0	0.0	0.0
1388.8889	100.0	100.0	100.0	0	0.0	0.0	0.053	0.0	97.62944	1.362	1	4.0	1.0	5.0	0.0	0.0
1388.8889	100.0	100.0	100.0	0	0.0	0.0	0.054	0.0	97.86529	1.364	1	4.0	1.0	5.0	0.0	0.0
1388.8889	100.0	100.0	100.0	0	0.0	0.0	0.055	0.0	98.14247	1.364	1	4.0	1.0	5.0	0.0	0.0
1388.8889	100.0	100.0	100.0	0	0.0	0.0	0.057	0.0	98.19859	1.366	1	4.0	1.0	5.0	0.0	0.0
1388.8889	100.0	100.0	100.0	0	0.0	0.0	0.058	0.0	98.19859	1.369	1	4.0	1.0	5.0	0.0	0.0
1388.8889	100.0	100.0	100.0	1	0.0	0.0	0.059	0.0	97.5324	1.369	1	4.0	1.0	5.0	0.0	0.0
1388.8889	100.0	100.0	100.0	1	0.0	0.0	0.061	0.0	97.04759	1.371	1	4.0	1.0	5.0	0.0	0.0
1388.8889	100.0	100.0	100.0	1	0.0	0.0	0.062	0.0	97.04759	1.373	1	4.0	1.0	5.0	0.0	0.0
1388.8889	100.0	100.0	100.0	1	0.0	0.0	0.063	0.0	96.68671	1.373	1	4.0	1.0	5.0	0.0	0.0
1388.8889	100.0	100.0	100.0	1	0.0	0.0	0.064	0.0	96.8376	1.375	1	4.0	1.0	5.0	0.0	0.0
1388.8889	100.0	100.0	100.0	1	0.0	0.0	0.066	0.0	96.8376	1.375	1	4.0	1.0	5.0	0.0	0.0
1388.8889	100.0	100.0	100.0	1	0.0	0.0	0.067	0.0	97.49924	1.376	1	4.0	1.0	5.0	0.0	0.0
1388.8889	100.0	100.0	100.0	1	0.0	0.0	0.068	0.0	97.49924	1.377	1	4.0	1.0	5.0	0.0	0.0
1388.8889	100.0	100.0	100.0	1	0.0	0.0	0.069	0.0	96.56148	1.377	1	4.0	1.0	5.0	0.0	0.0
1388.8889	100.0	100.0	100.0	1	0.0	0.0	0.071	0.0	96.89118	1.378	1	4.0	1.0	5.0	0.0	0.0
1388.8889	100.0	100.0	100.0	1	0.0	0.0	0.072	0.0	96.89118	1.381	1	4.0	1.0	5.0	0.0	0.0
1388.8889	100.0	100.0	100.0	1	0.0	0.0	0.073	0.0	96.133675	1.381	1	4.0	1.0	5.0	0.0	0.0
1388.8889	100.0	100.0	100.0	1	0.0	0.0	0.075	0.0	98.51387	1.381	1	4.0	1.0	5.0	0.0	0.0
1388.8889	100.0	100.0	100.0	1	0.0	0.0	0.076	0.0	98.51387	1.381	1	4.0	1.0	5.0	0.0	0.0
1388.8889	100.0	100.0	100.0	1	0.0	0.0	0.077	0.0	98.55863	1.382	1	4.0	1.0	5.0	0.0	0.0
1388.8889	100.0	100.0	100.0	1	0.0	0.0	0.079	0.0	98.23481	1.382	1	4.0	1.0	5.0	0.0	0.0
1388.8889	100.0	100.0	100.0	1	0.0	0.0	0.08	0.0	98.2143	1.382	1	4.0	1.0	5.0	0.0	0.0
1388.8889	100.0	100.0	100.0	1	0.0	0.0	0.081	0.0	98.48761	1.383	1	4.0	1.0	5.0	0.0	0.0
1388.8889	100.0	100.0	100.0	1	0.0	0.0	0.082	0.0	98.48761	1.384	1	4.0	1.0	5.0	0.0	0.0
1388.8889	100.0	100.0	100.0	1	0.0	0.0	0.084	0.0	98.64351	1.384	1	4.0	1.0	5.0	0.0	0.0
1388.8889	100.0	100.0	100.0	1	0.0	0.0	0.085	0.0	98.14799	1.384	1	4.0	1.0	5.0	0.0	0.0
1388.8889	100.0	100.0	100.0	1	0.0	0.0	0.086	0.0	98.14799	1.384	1	4.0	1.0	5.0	0.0	0.0
1388.8889	100.0	100.0	100.0	1	0.0	0.0	0.087	0.0	99.13016	1.385	1	4.0	1.0	5.0	0.0	0.0
1388.8889	100.0	100.0	100.0	1	0.0	0.0	0.088	0.0	99.27677	1.385	1	4.0	1.0	5.0	0.0	0.0
1388.8889	100.0	100.0	100.0	1	0.0	0.0	0.09	0.0	99.58153	1.385	1	4.0	1.0	5.0	0.0	0.0
1388.8889	100.0	100.0	100.0	1	0.0	0.0	0.091	0.0	100.16567	1.385	1	4.0	1.0	5.0	0.0	0.0
1388.8889	100.0	100.0	100.0	1	0.0	0.0	0.092	0.0	100.16567	1.386	1	4.0	1.0	5.0	0.0	0.0
1388.8889	100.0	100.0	100.0	1	0.0	0.0	0.093	0.0	99.795746	1.386	1	4.0	1.0	5.0	0.0	0.0
1388.8889	100.0	100.0	100.0	1	0.0	0.0	0.094	0.0	98.450966	1.386	1	4.0	1.0	5.0	0.0	0.0
1388.8889	100.0	100.0	100.0	1	0.0	0.0	0.096	0.0	98.450966	1.386	1	4.0	1.0	5.0	0.0	0.0
1388.8889	100.0	100.0	100.0	1	0.0	0.0	0.097	0.0	97.99068	1.386	1	4.0	1.0	5.0	0.0	0.0
1388.8889	100.0	100.0	100.0	1	0.0	0.0	0.098	0.0	97.99068	1.386	1	4.0	1.0	5.0	0.0	0.0
1388.8889	100.0	100.0	100.0	1	0.0	0.0	0.099	0.0	98.30528	1.386	1	4.0	1.0	5.0	0.0	0.0
1388.8889	100.0	100.0	100.0	1	0.0	0.0	0.1	0.0	98.43522	1.387	1	4.0	1.0	5.0	0.0	0.0
1388.8889	100.0	100.0	100.0	1	0.0	0.0	0.101	0.0	98.62579	1.387	1	4.0	1.0	5.0	0.0	0.0
1388.8889	100.0	100.0	100.0	1	0.0	0.0	0.102	0.0	98.604385	1.387	1	4.0	1.0	5.0	0.0	0.0
1388.8889	100.0	100.0	100.0	1	0.0	0.0	0.103	0.0	98.604385	1.387	1	4.0	1.0	5.0	0.0	0.0
1388.8889	100.0	100.0	100.0	1	0.0	0.0	0.104	0.0	98.0233	1.387	1	4.0	1.0	5.0	0.0	0.0
1388.8889	100.0	100.0	100.0	1	0.0	0.0	0.105	0.0	97.07489	1.387	1	4.0	1.0	5.0	0.0	0.0
1388.8889	100.0	100.0	100.0	1	0.0	0.0	0.106	0.0	97.07489	1.387	1	4.0	1.0	5.0	0.0	0.0
1388.8889	100.0	100.0	100.0	1	0.0	0.0	0.107	0.0	97.53413	1.387	1	4.0	1.0	5.0	0.0	0.0
1388.8889	100.0	100.0	100.0	1	0.0	0.0	0.108	0.0	97.22334	1.387	1	4.0	1.0	5.0	0.0	0.0
1388.8889	100.0	100.0	100.0	1	0.0	0.0	0.109	0.0	97.22334	1.388	1	4.0	1.0	5.0	0.0	0.0
1388.8889	100.0	100.0	100.0	1	0.0	0.0	0.11	0.0	97.066284	1.388	1	4.0	1.0	5.0	0.0	0.0
1388.8889	100.0	100.0	100.0	1	0.0	0.0	0.111	0.0	97.066284	1.388	1	4.0	1.0	5.0	0.0	0.0
1388.8889	100.0	100.0	100.0	1	0.0	0.0	0.111	0.0	97.35039	1.388	1	4.0	1.0	5.0	0.0	0.0
1388.8889	100.0	100.0	100.0	1	0.0	0.0	0.112	0.0	98.3445	1.388	1	4.0	1.0	5.0	0.0	0.0
1388.8889	100.0	100.0	100.0	1	0.0	0.0	0.113	0.0	98.3445	1.388	1	4.0	1.0	5.0	0.0	0.0
1388.8889	100.0	100.0	100.0	1	0.0	0.0	0.114	0.0	97.31113	1.388	1	4.0	1.0	5.0	0.0	0.0
1388.8889	100.0	100.0	100.0	1	0.0	0.0	0.115	0.0	96.811714	1.388	1	4.0	1.0	5.0	0.0	0.0
1388.8889	100.0	100.0	100.0	1	0.0	0.0	0.115	0.0	96.811714	1.388	1	4.0	1.0	5.0	0.0	0.0
1388.8889	100.0	100.0	100.0	1	0.0	0.0	0.116	0.0	96.13348	1.388	1	4.0	1.0	5.0	0.0	0.0
1388.8889	100.0	100.0	100.0	1	0.0	0.0	0.117	0.0	96.13348	1.388	1	4.0	1.0	5.0	0.0	0.0
1388.8889	100.0	100.0	100.0	1	0.0	0.0	0.117	0.0	96.63568	1.388	1	4.0	1.0	5.0	0.0	0.0
1388.8889	100.0	100.0	100.0	1	0.0	0.0	0.118	0.0	95.42259	1.388	1	4.0	1.0	5.0	0.0	0.0
1388.8889	100.0	100.0	100.0	1	0.0	0.0	0.119	0.0	95.42259	1.388	1	4.0	1.0	5.0	0.0	0.0
1388.8889	100.0	100.0	100.0	1	0.0	0.0	0.119	0.0	95.98569	1.388	1	4.0	1.0	5.0	0.0	0.0
1388.8889	100.0	100.0	100.0	1	0.0	0.0	0.12	0.0	95.3158	1.388	1	4.0	1.0	5.0	0.0	0.0
1388.8889	100.0	100.0	100.0	1	0.0	0.0	0.121	0.0	95.3158	1.388	1	4.0	1.0	5.0	0.0	0.0
1388.8889	100.0	100.0	100.0	1	0.0	0.0	0.121	0.0	96.21472	1.388	1	4.0	1.0	5.0	0.0	0.0
1388.8889	100.0	100.0	100.0	1	0.0	0.0	0.122	0.0	96.21472	1.388	1	4.0	1.0	5.0	0.0	0.0
1388.8889	100.0	100.0	100.0	1	0.0	0.0	0.122	0.0	97.47881	1.388	1	4.0	1.0	5.0	0.0	0.0
1388.8889	100.0	100.0	100.0	1	0.0	0.0	0.123	0.0	97.533905	1.388	1	4.0	1.0	5.0	0.0	0.0
1388.8889	100.0	100.0	100.0	1	0.0	0.0	0.124	0.0	97.533905	1.388	1	4.0	1.0	5.0	0.0	0.0
1388.8889	100.0	100.0	100.0	1	0.0	0.0	0.124	0.0	97.784706	1.388	1	4.0	1.0	5.0	0.0	0.0
1388.8889	100.0	100.0	100.0	1	0.0	0.0	0.125	0.0	97.991486	1.388	1	4.0	1.0	5.0	0.0	0.0
1388.8889	100.0	100.0	100.0	1	0.0	0.0	0.126	0.0	97.991486	1.388	1	4.0	1.0	5.0	0.0	0.0
1388.8889	100.0	100.0	100.0	1	0.0	0.0	0.126	0.0	96.986496	1.388	1	4.0	1.0	5.0	0.0	0.0
1388.8889	100.0	100.0	100.0	1	0.0	0.0	0.127	0.0	96.986496	1.388	1	4.0	1.0	5.0	0.0	0.0
1388.8889	100.0	100.0	100.0	1	0.0	0.0	0.127	0.0	97.96857	1.388	1	4.0	1.0	5.0	0.0	0.0
1388.8889	100.0	100.0	100.0	1	0.0	0.0	0.128	0.0	97.78639	1.388	1	4.0	1.0	5.0	0.0	0.0
1388.8889	100.0	100.0	100.0	1	0.0	0.0	0.128	0.0	97.78639	1.388	1	4.0	1.0	5.0	0.0	0.0
1388.8889	100.0	100.0	100.0	1	0.0	0.0	0.129	0.0	98.8492	1.388	1	4.0	1.0	5.0	0.0	0.0
1388.8889	100.0	100.0	100.0	1	0.0	0.0	0.13	0.0	99.53164	1.388	1	4.0	1.0	5.0	0.0	0.0
1388.8889	100.0	100.0	100.0	1	0.0	0.0	0.13	0.0	99.53164	1.388	1	4.0	1.0	5.0	0.0	0.0
1388.8889	100.0	100.0	100.0	1	0.0	0.0	0.131	0.0	98.28471	1.388	1	4.0	1.0	5.0	0.0	0.0
1388.8889	100.0	100.0	100.0	1	0.0	0.0	0.132	0.0	98.28471	1.388	1	4.0	1.0	5.0	0.0	0.0
1388.8889	100.0	100.0	100.0	1	0.0	0.0	0.133	0.0	98.637886	1.388	1	4.0	1.0	5.0	0.0	0.0
1388.8889	100.0	100.0	100.0	1	0.0	0.0	0.133	0.0	98.20581	1.388	1	4.0	1.0	5.0	0.0	0.0
1388.8889	100.0	100.0	100.0	1	0.0	0.0	0.134	0.0	98.20581	1.388	1	4.0	1.0	5.0	0.0	0.0
1388.8889	100.0	100.0	100.0	1	0.0	0.0	0.134	0.0	97.183464	1.388	1	4.0	1.0	5.0	0.0	0.0
1388.8889	100.0	100.0	100.0	1	0.0	0.0	0.135	0.0	96.435455	1.388	1	4.0	1.0	5.0	0.0	0.0
1388.8889	100.0	100.0	100.0	1	0.0	0.0	0.136	0.0	96.435455	1.388	1	4.0	1.0	5.0	0.0	0.0
1388.8889	100.0	100.0	100.0	1	0.0	0.0	0.136	0.0	97.52178	1.388	1	4.0	1.0	5.0	0.0	0.0
1388.8889	100.0	100.0	100.0	1	0.0	0.0	0.137	0.0	97.52178	1.388	1	4.0	1.0	5.0	0.0	0.0
1388.8889	100.0	100.0	100.0	1	0.0	0.0	0.138	0.0	97.71196	1.388	1	4.0	1.0	5.0	0.0	0.0
1388.8889	100.0	100.0	100.0	1	0.0	0.0	0.138	0.0	98.122025	1.388	1	4.0	1.0	5.0	0.0	0.0
1388.8889	100.0	100.0	100.0	1	0.0	0.0	0.139	0.0	97.299706	1.388	1	4.0	1.0	5.0	0.0	0.0
1388.8889	100.0	100.0	100.0	1	0.0	0.0	0.139	0.0	97.195274	1.388	1	4.0	1.0	5.0	0.0	0.0
1388.8889	100.0	100.0	100.0	1	0.0	0.0	0.14	0.0	97.50456	1.388	1	4.0	1.0	5.0	0.0	0.0
1388.8889	100.0	100.0	100.0	1	0.0	0.0	0.14	0.0	97.50456	1.388	1	4.0	1.0	5.0	0.0	0.0
1388.8889	100.0	100.0	100.0	1	0.0	0.0	0.141	0.0	98.32352	1.388	1	4.0	1.0	5.0	0.0	0.0
1388.8889	100.0	100.0	100.0	1	0.0	0.0	0.142	0.0	98.32352	1.388	1	4.0	1.0	5.0	0.0	0.0
1388.8889	100.0	100.0	100.0	1	0.0	0.0	0.142	0.0	96.9885	1.388	1	4.0	1.0	5.0	0.0	0.0
1388.8889	100.0	100.0	100.0	1	0.0	0.0	0.143	0.0	96.649025	1.388	1	4.0	1.0	5.0	0.0	0.0
1388.8889	100.0	100.0	100.0	1	0.0	0.0	0.144	0.0	96.649025	1.388	1	4.0	1.0	5.0	0.0	0.0
1388.8889	100.0	100.0	100.0	1	0.0	0.0	0.144	0.0	96.9436	1.388	1	4.0	1.0	5.0	0.0	0.0
1388.8889	100.0	100.0	100.0	1	0.0	0.0	0.145	0.0	96.63147	1.388	1	4.0	1.0	5.0	0.0	0.0
1388.8889	100.0	100.0	100.0	1	0.0	0.0	0.145	0.0	96.63147	1.388	1	4.0	1.0	5.0	0.0	0.0
1388.8889	100.0	100.0	100.0	1	0.0	0.0	0.146	0.0	97.67873	1.388	1	4.0	1.0	5.0	0.0	0.0
1388.8889	100.0	100.0	100.0	1	0.0	0.0	0.146	0.0	97.67873	1.388	1	4.0	1.0	5.0	0.0	0.0
1388.8889	100.0	100.0	100.0	1	0.0	0.0	0.147	0.0	97.355446	1.388	1	4.0	1.0	5.0	0.0	0.0
1388.8889	100.0	100.0	100.0	1	0.0	0.0	0.148	0.0	96.80793	1.388	1	4.0	1.0	5.0	0.0	0.0
1388.8889	100.0	100.0	100.0	1	0.0	0.0	0.148	0.0	96.80793	1.388	1	4.0	1.0	5.0	0.0	0.0
1388.8889	100.0	100.0	100.0	1	0.0	0.0	0.149	0.0	97.515816	1.388	1	4.0	1.0	5.0	0.0	0.0
1388.8889	100.0	100.0	100.0	1	0.0	0.0	0.15	0.0	97.29594	1.388	1	4.0	1.0	5.0	0.0	0.0
1388.8889	100.0	100.0	100.0	1	0.0	0.0	0.15	0.0	97.29594	1.388	1	4.0	1.0	5.0	0.0	0.0
1388.8889	100.0	100.0	100.0	1	0.0	0.0	0.151	0.0	97.3379	1.388	1	4.0	1.0	5.0	0.0	0.0
1388.8889	100.0	100.0	100.0	1	0.0	0.0	0.151	0.0	97.3379	1.388	1	4.0	1.0	5.0	0.0	0.0
1388.8889	100.0	100.0	100.0	1	0.0	0.0	0.152	0.0	97.79831	1.388	1	4.0	1.0	5.0	0.0	0.0
1388.8889	100.0	100.0	100.0	1	0.0	0.0	0.152	0.0	98.53209	1.388	1	4.0	1.0	5.0	0.0	0.0
1388.8889	100.0	100.0	100.0	1	0.0	0.0	0.153	0.0	98.53209	1.388	1	4.0	1.0	5.0	0.0	0.0
1388.8889	100.0	100.0	100.0	1	0.0	0.0	0.154	0.0	98.253685	1.388	1	4.0	1.0	6.0	0.0	0.0
0.0	100.0	100.0	100.0	0	0.0	0.0	0.154	0.0	98.59024	1.388	1	5.0	1.0	0.0	0.0	0.0
0.0	100.0	100.0	100.0	0	0.0	0.0	0.155	0.0	98.59024	1.388	1	5.0	1.0	0.0	0.0	0.0
0.0	100.0	100.0	100.0	0	0.0	0.0	0.156	0.0	99.300674	1.388	1	5.0	1.0	0.0	0.0	0.0
0.0	100.0	100.0	100.0	0	0.0	0.0	0.156	0.0	99.300674	1.388	1	5.0	1.0	0.0	0.0	0.0
0.0	100.0	100.0	100.0	0	0.0	0.0	0.157	0.0	99.25027	1.388	1	5.0	1.0	0.0	0.0	0.0
0.0	100.0	100.0	100.0	0	0.0	0.0	0.157	0.0	99.566505	1.199	1	5.0	1.0	0.0	0.0	0.0
0.0	100.0	100.0	100.0	0	0.0	0.0	0.158	0.0	99.566505	1.114	1	5.0	1.0	0.0	0.0	0.0
0.0	100.0	100.0	100.0	0	0.0	0.0	0.158	0.0	100.00574	1.114	1	5.0	1.0	0.0	0.0	0.0
0.0	100.0	100.0	100.0	0	0.0	0.0	0.159	0.0	100.00574	0.962	1	5.0	1.0	0.0	0.0	0.0
0.0	100.0	100.0	100.0	0	0.0	0.0	0.159	0.0	98.6282	0.962	1	5.0	1.0	0.0	0.0	0.0
0.0	100.0	100.0	100.0	0	0.0	0.0	0.16	0.0	98.07012	0.894	1	5.0	1.0	0.0	0.0	0.0
0.0	100.0	100.0	100.0	0	0.0	0.0	0.161	0.0	98.07012	0.772	1	5.0	1.0	0.0	0.0	0.0
0.0	100.0	100.0	100.0	0	0.0	0.0	0.161	0.0	98.00622	0.772	1	5.0	1.0	0.0	0.0	0.0
0.0	100.0	100.0	100.0	0	0.0	0.0	0.162	0.0	97.37072	0.717	1	5.0	1.0	0.0	0.0	0.0
0.0	100.0	100.0	100.0	0	0.0	0.0	0.162	0.0	97.37072	0.619	1	5.0	1.0	0.0	0.0	0.0
0.0	100.0	100.0	100.0	0	0.0	0.0	0.162	0.0	98.095245	0.619	1	5.0	1.0	0.0	0.0	0.0
0.0	100.0	100.0	100.0	0	0.0	0.0	0.162	0.0	98.095245	0.575	1	5.0	1.0	0.0	0.0	0.0
0.0	100.0	100.0	100.0	0	0.0	0.0	0.162	0.0	97.58493	0.575	1	5.0	1.0	0.0	0.0	0.0
0.0	100.0	100.0	100.0	0	0.0	0.0	0.163	0.0	97.04943	0.496	1	5.0	1.0	0.0	0.0	0.0
0.0	100.0	100.0	100.0	0	0.0	0.0	0.163	0.0	97.04943	0.429	1	5.0	1.0	0.0	0.0	0.0
0.0	100.0	100.0	100.0	0	0.0	0.0	0.163	0.0	96.490715	0.429	1	5.0	1.0	0.0	0.0	0.0
0.0	100.0	100.0	100.0	0	0.0	0.0	0.163	0.0	96.96511	0.398	1	5.0	1.0	0.0	0.0	0.0
0.0	100.0	100.0	100.0	0	0.0	0.0	0.162	0.0	96.96511	0.37	1	5.0	1.0	0.0	0.0	0.0
0.0	100.0	100.0	100.0	0	0.0	0.0	0.162	0.0	97.59401	0.37	1	5.0	1.0	14.0	0.0	0.0
0.0	100.0	100.0	100.0	0	0.0	0.0	0.162	0.0	97.59401	0.319	1	5.0	1.0	14.0	0.0	0.0
0.0	100.0	100.0	100.0	0	0.0	0.0	0.162	0.0	97.889725	0.319	1	5.0	1.0	0.0	0.0	0.0
0.0	100.0	100.0	100.0	0	0.0	0.0	0.161	0.0	98.16038	0.276	1	5.0	1.0	0.0	0.0	0.0
0.0	100.0	100.0	100.0	0	0.0	0.0	0.161	0.0	98.16038	0.256	1	5.0	1.0	0.0	0.0	0.0
0.0	100.0	100.0	100.0	0	0.0	0.0	0.16	0.0	98.14055	0.256	1	5.0	1.0	0.0	0.0	0.0
0.0	100.0	100.0	100.0	0	0.0	0.0	0.159	0.0	99.097885	0.221	1	5.0	1.0	0.0	0.0	0.0
0.0	100.0	100.0	100.0	0	0.0	0.0	0.158	0.0	99.097885	0.205	1	5.0	1.0	0.0	0.0	0.0
0.0	100.0	100.0	100.0	0	0.0	0.0	0.157	0.0	98.805664	0.205	1	5.0	1.0	0.0	0.0	0.0
0.0	100.0	100.0	100.0	0	0.0	0.0	0.156	0.0	98.805664	0.177	1	5.0	1.0	0.0	0.0	0.0
0.0	100.0	100.0	100.0	0	0.0	0.0	0.155	0.0	99.19065	0.177	1	5.0	1.0	0.0	0.0	0.0
0.0	100.0	100.0	100.0	0	0.0	0.0	0.154	0.0	98.28304	0.153	1	5.0	1.0	0.0	0.0	0.0
0.0	100.0	100.0	100.0	0	0.0	0.0	0.153	0.0	98.28304	0.142	1	5.0	1.0	0.0	0.0	0.0
0.0	100.0	100.0	100.0	0	0.0	0.0	0.152	0.0	98.607124	0.142	1	5.0	1.0	0.0	0.0	0.0
0.0	100.0	100.0	100.0	0	0.0	0.0	0.151	0.0	98.77903	0.122	1	5.0	1.0	0.0	0.0	0.0
0.0	100.0	100.0	100.0	0	0.0	0.0	0.15	0.0	98.77903	0.113	1	5.0	1.0	0.0	0.0	0.0
0.0	100.0	100.0	100.0	0	0.0	0.0	0.149	0.0	99.08743	0.113	1	5.0	1.0	0.0	0.0	0.0
0.0	100.0	100.0	100.0	0	0.0	0.0	0.148	0.0	99.08743	0.098	1	5.0	1.0	0.0	0.0	0.0
0.0	100.0	100.0	100.0	0	0.0	0.0	0.146	0.0	98.66565	0.098	1	5.0	1.0	0.0	0.0	0.0
0.0	100.0	100.0	100.0	0	0.0	0.0	0.145	0.0	100.12539	0.084	1	5.0	1.0	0.0	0.0	0.0
0.0	100.0	100.0	100.0	0	0.0	0.0	0.144	0.0	100.12539	0.078	1	5.0	1.0	0.0	0.0	0.0
0.0	100.0	100.0	100.0	0	0.0	0.0	0.142	0.0	100.060196	0.078	1	5.0	1.0	0.0	0.0	0.0
0.0	100.0	100.0	100.0	0	0.0	0.0	0.141	0.0	99.476265	0.067	1	5.0	1.0	0.0	0.0	0.0
0.0	100.0	100.0	100.0	0	0.0	0.0	0.139	0.0	99.476265	0.067	1	5.0	1.0	0.0	0.0	0.0
0.0	100.0	100.0	100.0	0	0.0	0.0	0.138	0.0	99.73084	0.062	1	5.0	1.0	0.0	0.0	0.0
0.0	100.0	100.0	100.0	0	0.0	0.0	0.137	0.0	99.73084	0.054	1	5.0	1.0	0.0	0.0	0.0
0.0	100.0	100.0	100.0	0	0.0	0.0	0.135	0.0	100.400154	0.054	1	5.0	1.0	0.0	0.0	0.0
0.0	100.0	100.0	100.0	0	0.0	0.0	0.134	0.0	99.63578	0.046	1	5.0	1.0	0.0	0.0	0.0
0.0	100.0	100.0	100.0	0	0.0	0.0	0.132	0.0	99.63578	0.043	1	5.0	1.0	0.0	0.0	0.0
0.0	100.0	100.0	100.0	0	0.0	0.0	0.131	0.0	99.39552	0.043	1	5.0	1.0	0.0	0.0	0.0
0.0	100.0	100.0	100.0	0	0.0	0.0	0.13	0.0	100.332596	0.037	1	5.0	1.0	0.0	0.0	0.0
0.0	100.0	100.0	100.0	0	0.0	0.0	0.129	0.0	100.332596	0.037	1	5.0	1.0	0.0	0.0	0.0
0.0	100.0	100.0	100.0	0	0.0	0.0	0.127	0.0	99.00641	0.034	1	5.0	1.0	0.0	0.0	0.0
0.0	100.0	100.0	100.0	0	0.0	0.0	0.126	0.0	99.00641	0.029	1	5.0	1.0	0.0	0.0	0.0
0.0	100.0	100.0	100.0	0	0.0	0.0	0.124	0.0	98.90804	0.029	1	5.0	1.0	0.0	0.0	0.0
0.0	100.0	100.0	100.0	0	0.0	0.0	0.123	0.0	98.21521	0.025	1	5.0	1.0	0.0	0.0	0.0
0.0	100.0	100.0	100.0	0	0.0	0.0	0.121	0.0	98.21521	0.023	1	5.0	1.0	0.0	0.0	0.0
0.0	100.0	100.0	100.0	0	0.0	0.0	0.12	0.0	97.36967	0.023	1	5.0	1.0	0.0	0.0	0.0
0.0	100.0	100.0	100.0	0	0.0	0.0	0.119	0.0	98.19109	0.02	1	5.0	1.0	0.0	0.0	0.0
0.0	100.0	100.0	100.0	0	0.0	0.0	0.117	0.0	98.19109	0.02	1	5.0	1.0	0.0	0.0	0.0
0.0	100.0	100.0	100.0	0	0.0	0.0	0.115	0.0	98.04393	0.018	1	5.0	1.0	0.0	0.0	0.0
0.0	100.0	100.0	100.0	0	0.0	0.0	0.114	0.0	98.04393	0.016	1	5.0	1.0	0.0	0.0	0.0
0.0	100.0	100.0	100.0	0	0.0	0.0	0.112	0.0	97.69604	0.016	1	5.0	1.0	0.0	0.0	0.0
0.0	100.0	100.0	100.0	0	0.0	0.0	0.111	0.0	98.11036	0.014	1	5.0	1.0	0.0	0.0	0.0
0.0	100.0	100.0	100.0	0	0.0	0.0	0.109	0.0	98.740105	0.012	1	5.0	1.0	0.0	0.0	0.0
0.0	100.0	100.0	100.0	0	0.0	0.0	0.107	0.0	99.40407	0.012	1	5.0	1.0	0.0	0.0	0.0
0.0	100.0	100.0	100.0	0	0.0	0.0	0.106	0.0	99.63936	0.011	1	5.0	1.0	0.0	0.0	0.0
0.0	100.0	100.0	100.0	0	0.0	0.0	0.104	0.0	99.63936	0.011	1	5.0	1.0	0.0	0.0	0.0
0.0	100.0	100.0	100.0	0	0.0	0.0	0.103	0.0	99.721344	0.009	1	5.0	1.0	0.0	0.0	0.0
0.0	100.0	100.0	100.0	0	0.0	0.0	0.101	0.0	99.721344	0.008	1	5.0	1.0	0.0	0.0	0.0
0.0	100.0	100.0	100.0	0	0.0	0.0	0.1	0.0	99.109344	0.008	1	5.0	1.0	0.0	0.0	0.0
0.0	100.0	100.0	100.0	0	0.0	0.0	0.098	0.0	99.62323	0.007	1	5.0	1.0	0.0	0.0	0.0
0.0	100.0	100.0	100.0	0	0.0	0.0	0.097	0.0	99.62323	0.006	1	5.0	1.0	0.0	0.0	0.0
0.0	100.0	100.0	100.0	0	0.0	0.0	0.096	0.0	99.174	0.006	1	5.0	1.0	0.0	0.0	0.0
0.0	100.0	100.0	100.0	0	0.0	0.0	0.094	0.0	98.42197	0.006	1	5.0	1.0	0.0	0.0	0.0
0.0	100.0	100.0	100.0	0	0.0	0.0	0.093	0.0	98.69085	0.006	1	5.0	1.0	0.0	0.0	0.0
0.0	100.0	100.0	100.0	0	0.0	0.0	0.092	0.0	99.92502	0.005	1	5.0	1.0	0.0	0.0	0.0
0.0	100.0	100.0	100.0	0	0.0	0.0	0.091	0.0	99.92502	0.004	1	5.0	1.0	0.0	0.0	0.0
0.0	100.0	100.0	100.0	0	0.0	0.0	0.09	0.0	99.89874	0.004	1	5.0	1.0	0.0	0.0	0.0
0.0	100.0	100.0	100.0	0	0.0	0.0	0.089	0.0	99.50529	0.003	1	5.0	1.0	0.0	0.0	0.0
0.0	100.0	100.0	100.0	0	0.0	0.0	0.087	0.0	99.50529	0.003	1	5.0	1.0	0.0	0.0	0.0
0.0	100.0	100.0	100.0	0	0.0	0.0	0.086	0.0	99.539696	0.003	1	5.0	1.0	0.0	0.0	0.0
0.0	100.0	100.0	100.0	0	0.0	0.0	0.085	0.0	99.556015	0.002	1	5.0	1.0	0.0	0.0	0.0
0.0	100.0	100.0	100.0	0	0.0	0.0	0.084	0.0	99.13279	0.002	1	5.0	1.0	0.0	0.0	0.0
0.0	100.0	100.0	100.0	0	0.0	0.0	0.083	0.0	98.72564	0.002	1	5.0	1.0	0.0	0.0	0.0
0.0	100.0	100.0	100.0	0	0.0	0.0	0.082	0.0	98.72564	0.002	1	5.0	1.0	0.0	0.0	0.0
0.0	100.0	100.0	100.0	0	0.0	0.0	0.081	0.0	97.9954	0.002	1	5.0	1.0	0.0	0.0	0.0
0.0	100.0	100.0	100.0	0	0.0	0.0	0.079	0.0	98.00335	0.001	1	5.0	1.0	0.0	0.0	0.0
0.0	100.0	100.0	100.0	0	0.0	0.0	0.078	0.0	98.00335	0.001	1	5.0	1.0	0.0	0.0	0.0
0.0	100.0	100.0	100.0	0	0.0	0.0	0.077	0.0	96.744865	0.001	1	5.0	1.0	0.0	0.0	0.0
0.0	100.0	100.0	100.0	0	0.0	0.0	0.076	0.0	96.744865	0.001	1	5.0	1.0	0.0	0.0	0.0
0.0	100.0	100.0	100.0	0	0.0	0.0	0.075	0.0	95.4932	0.001	1	5.0	1.0	0.0	0.0	0.0
0.0	100.0	100.0	100.0	0	0.0	0.0	0.073	0.0	95.67413	0.001	1	5.0	1.0	0.0	0.0	0.0
0.0	100.0	100.0	100.0	0	0.0	0.0	0.072	0.0	95.63211	0.0	1	5.0	1.0	0.0	0.0	0.0
0.0	100.0	100.0	100.0	0	0.0	0.0	0.071	0.0	94.742935	0.0	1	5.0	1.0	0.0	0.0	0.0
0.0	100.0	100.0	100.0	0	0.0	0.0	0.07	0.0	97.37834	0.0	1	5.0	1.0	0.0	0.0	0.0
0.0	100.0	100.0	100.0	0	0.0	0.0	0.068	0.0	97.37834	0.0	1	5.0	1.0	0.0	0.0	0.0
0.0	100.0	100.0	100.0	0	0.0	0.0	0.067	0.0	96.83336	0.0	1	5.0	1.0	0.0	0.0	0.0
0.0	100.0	100.0	100.0	0	0.0	0.0	0.066	0.0	96.83336	0.0	1	5.0	1.0	0.0	0.0	0.0
0.0	100.0	100.0	100.0	0	0.0	0.0	0.065	0.0	97.99552	0.0	1	5.0	1.0	0.0	0.0	0.0
0.0	100.0	100.0	100.0	0	0.0	0.0	0.063	0.0	98.16189	0.0	1	5.0	1.0	0.0	0.0	0.0
0.0	100.0	100.0	100.0	0	0.0	0.0	0.062	0.0	98.16189	0.0	1	5.0	1.0	0.0	0.0	0.0
0.0	100.0	100.0	100.0	0	0.0	0.0	0.061	0.0	97.636314	0.0	1	5.0	1.0	0.0	0.0	0.0
0.0	100.0	100.0	100.0	0	0.0	0.0	0.06	0.0	97.81898	0.0	1	5.0	1.0	0.0	0.0	0.0
0.0	100.0	100.0	100.0	0	0.0	0.0	0.059	0.0	97.993904	0.0	1	5.0	1.0	0.0	0.0	0.0
0.0	100.0	100.0	100.0	0	0.0	0.0	0.057	0.0	98.15243	0.0	1	5.0	1.0	0.0	0.0	0.0
0.0	100.0	100.0	100.0	0	0.0	0.0	0.056	0.0	98.15243	0.0	1	5.0	1.0	0.0	0.0	0.0
0.0	100.0	100.0	100.0	0	0.0	0.0	0.055	0.0	98.105545	0.0	1	5.0	1.0	0.0	0.0	0.0
0.0	100.0	100.0	100.0	0	0.0	0.0	0.054	0.0	98.09938	0.0	1	5.0	1.0	0.0	0.0	0.0
0.0	100.0	100.0	100.0	0	0.0	0.0	0.053	0.0	98.09938	0.0	1	5.0	1.0	0.0	0.0	0.0
0.0	100.0	100.0	100.0	0	0.0	0.0	0.051	0.0	97.765366	0.0	1	5.0	1.0	0.0	0.0	0.0
0.0	100.0	100.0	100.0	0	0.0	0.0	0.05	0.0	97.49529	0.0	1	5.0	1.0	0.0	0.0	0.0
0.0	100.0	100.0	100.0	0	0.0	0.0	0.049	0.0	97.49529	0.0	1	5.0	1.0	0.0	0.0	0.0
0.0	100.0	100.0	100.0	0	0.0	0.0	0.048	0.0	97.61229	0.0	1	5.0	1.0	0.0	0.0	0.0
0.0	100.0	100.0	100.0	0	0.0	0.0	0.047	0.0	97.61229	0.0	1	5.0	1.0	0.0	0.0	0.0
0.0	100.0	100.0	100.0	0	0.0	0.0	0.047	0.0	98.18545	0.0	1	5.0	1.0	0.0	0.0	0.0
0.0	100.0	100.0	100.0	0	0.0	0.0	0.045	0.0	97.77974	0.0	1	5.0	1.0	0.0	0.0	0.0
0.0	100.0	100.0	100.0	0	0.0	0.0	0.044	0.0	97.77974	0.0	1	5.0	1.0	0.0	0.0	0.0
0.0	100.0	100.0	100.0	0	0.0	0.0	0.044	0.0	98.13422	0.0	1	5.0	1.0	0.0	0.0	0.0
0.0	100.0	100.0	100.0	0	0.0	0.0	0.043	0.0	98.299835	0.0	1	5.0	1.0	0.0	0.0	0.0
0.0	100.0	100.0	100.0	0	0.0	0.0	0.042	0.0	98.299835	0.0	1	5.0	1.0	0.0	0.0	0.0
0.0	100.0	100.0	100.0	0	0.0	0.0	0.041	0.0	98.51047	0.0	1	5.0	1.0	0.0	0.0	0.0
0.0	100.0	100.0	100.0	0	0.0	0.0	0.041	0.0	98.51047	0.0	1	5.0	1.0	0.0	0.0	0.0
0.0	100.0	100.0	100.0	0	0.0	0.0	0.04	0.0	97.813095	0.0	1	5.0	1.0	0.0	0.0	0.0
0.0	100.0	100.0	100.0	0	0.0	0.0	0.039	0.0	98.50361	0.0	1	5.0	1.0	0.0	0.0	0.0
0.0	100.0	100.0	100.0	0	0.0	0.0	0.039	0.0	98.50361	0.0	1	5.0	1.0	0.0	0.0	0.0
0.0	100.0	100.0	100.0	0	0.0	0.0	0.038	0.0	99.23742	0.0	1	5.0	1.0	0.0	0.0	0.0
0.0	100.0	100.0	100.0	0	0.0	0.0	0.037	0.0	98.83284	0.0	1	5.0	1.0	0.0	0.0	0.0
0.0	100.0	100.0	100.0	0	0.0	0.0	0.037	0.0	98.83284	0.0	1	5.0	1.0	0.0	0.0	0.0
0.0	100.0	100.0	100.0	0	0.0	0.0	0.036	0.0	99.100464	0.0	1	5.0	1.0	0.0	0.0	0.0
0.0	100.0	100.0	100.0	0	0.0	0.0	0.036	0.0	99.100464	0.0	1	5.0	1.0	0.0	0.0	0.0
0.0	100.0	100.0	100.0	0	0.0	0.0	0.036	0.0	99.27272	0.0	1	5.0	1.0	0.0	0.0	0.0
0.0	100.0	100.0	100.0	0	0.0	0.0	0.035	0.0	98.522865	0.0	1	5.0	1.0	0.0	0.0	0.0
0.0	100.0	100.0	100.0	0	0.0	0.0	0.035	0.0	98.522865	0.0	1	5.0	1.0	0.0	0.0	0.0
0.0	100.0	100.0	100.0	0	0.0	0.0	0.034	0.0	99.57545	0.0	1	5.0	1.0	0.0	0.0	0.0
0.0	100.0	100.0	100.0	0	0.0	0.0	0.034	0.0	98.26439	0.0	1	5.0	1.0	0.0	0.0	0.0
0.0	100.0	100.0	100.0	0	0.0	0.0	0.033	0.0	98.26439	0.0	1	5.0	1.0	0.0	0.0	0.0
0.0	100.0	100.0	100.0	0	0.0	0.0	0.032	0.0	98.31403	0.0	1	5.0	1.0	0.0	0.0	0.0
0.0	100.0	100.0	100.0	0	0.0	0.0	0.032	0.0	98.31403	0.0	1	5.0	1.0	0.0	0.0	0.0
0.0	100.0	100.0	100.0	0	0.0	0.0	0.032	0.0	97.60075	0.0	1	5.0	1.0	0.0	0.0	0.0
0.0	100.0	100.0	100.0	0	0.0	0.0	0.031	0.0	96.29666	0.0	1	5.0	1.0	0.0	0.0	0.0
0.0	100.0	100.0	100.0	0	0.0	0.0	0.031	0.0	96.29666	0.0	1	5.0	1.0	0.0	0.0	0.0
0.0	100.0	100.0	100.0	0	0.0	0.0	0.03	0.0	96.36436	0.0	1	5.0	1.0	0.0	0.0	0.0
0.0	100.0	100.0	100.0	0	0.0	0.0	0.03	0.0	96.8405	0.0	1	5.0	1.0	0.0	0.0	0.0
0.0	100.0	100.0	100.0	0	0.0	0.0	0.029	0.0	96.64275	0.0	1	5.0	1.0	0.0	0.0	0.0
0.0	100.0	100.0	100.0	0	0.0	0.0	0.029	0.0	97.25525	0.0	1	5.0	1.0	0.0	0.0	0.0
0.0	100.0	100.0	100.0	0	0.0	0.0	0.028	0.0	97.25525	0.0	1	5.0	1.0	0.0	0.0	0.0
0.0	100.0	100.0	100.0	0	0.0	0.0	0.028	0.0	96.55737	0.0	1	5.0	1.0	0.0	0.0	0.0
0.0	100.0	100.0	100.0	0	0.0	0.0	0.027	0.0	96.90006	0.0	1	5.0	1.0	0.0	0.0	0.0
0.0	100.0	100.0	100.0	0	0.0	0.0	0.027	0.0	96.90006	0.0	1	5.0	1.0	0.0	0.0	0.0
0.0	100.0	100.0	100.0	0	0.0	0.0	0.026	0.0	96.71811	0.0	1	5.0	1.0	0.0	0.0	0.0
0.0	100.0	100.0	100.0	0	0.0	0.0	0.026	0.0	97.06197	0.0	1	5.0	1.0	0.0	0.0	0.0
0.0	100.0	100.0	100.0	0	0.0	0.0	0.025	0.0	97.06197	0.0	1	5.0	1.0	0.0	0.0	0.0
0.0	100.0	100.0	100.0	0	0.0	0.0	0.025	0.0	97.28934	0.0	1	5.0	1.0	0.0	0.0	0.0
0.0	100.0	100.0	100.0	0	0.0	0.0	0.024	0.0	97.28934	0.0	1	5.0	1.0	0.0	0.0	0.0
0.0	100.0	100.0	100.0	0	0.0	0.0	0.024	0.0	97.113144	0.0	1	5.0	1.0	0.0	0.0	0.0
0.0	100.0	100.0	100.0	0	0.0	0.0	0.023	0.0	97.11502	0.0	1	5.0	1.0	0.0	0.0	0.0
0.0	100.0	100.0	100.0	0	0.0	0.0	0.023	0.0	97.11502	0.0	1	5.0	1.0	0.0	0.0	0.0
0.0	100.0	100.0	100.0	0	0.0	0.0	0.022	0.0	95.81	0.0	1	5.0	1.0	0.0	0.0	0.0
0.0	100.0	100.0	100.0	0	0.0	0.0	0.022	0.0	96.33686	0.0	1	5.0	1.0	0.0	0.0	0.0
0.0	100.0	100.0	100.0	0	0.0	0.0	0.021	0.0	96.33686	0.0	1	5.0	1.0	0.0	0.0	0.0
0.0	100.0	100.0	100.0	0	0.0	0.0	0.021	0.0	96.66982	0.0	1	5.0	1.0	0.0	0.0	0.0
0.0	100.0	100.0	100.0	0	0.0	0.0	0.02	0.0	96.51163	0.0	1	5.0	1.0	0.0	0.0	0.0
0.0	100.0	100.0	100.0	0	0.0	0.0	0.019	0.0	96.43801	0.0	1	5.0	1.0	0.0	0.0	0.0
0.0	100.0	100.0	100.0	0	0.0	0.0	0.019	0.0	95.72348	0.0	1	5.0	1.0	0.0	0.0	0.0
0.0	100.0	100.0	100.0	0	0.0	0.0	0.019	0.0	95.89076	0.0	1	5.0	1.0	0.0	0.0	0.0
0.0	100.0	100.0	100.0	0	0.0	0.0	0.018	0.0	97.133804	0.0	1	5.0	1.0	0.0	0.0	0.0
0.0	100.0	100.0	100.0	0	0.0	0.0	0.018	0.0	97.266014	0.0	1	5.0	1.0	0.0	0.0	0.0
0.0	100.0	100.0	100.0	0	0.0	0.0	0.017	0.0	97.266014	0.0	1	5.0	1.0	0.0	0.0	0.0
0.0	100.0	100.0	100.0	0	0.0	0.0	0.017	0.0	96.69586	0.0	1	5.0	1.0	0.0	0.0	0.0
0.0	100.0	100.0	100.0	0	0.0	0.0	0.016	0.0	96.69586	0.0	1	5.0	1.0	0.0	0.0	0.0
0.0	100.0	100.0	100.0	0	0.0	0.0	0.015	0.0	97.73224	0.0	1	5.0	1.0	0.0	0.0	0.0
0.0	100.0	100.0	100.0	0	0.0	0.0	0.015	0.0	97.7539	0.0	1	5.0	1.0	0.0	0.0	0.0
0.0	100.0	100.0	100.0	0	0.0	0.0	0.014	0.0	98.3676	0.0	1	5.0	1.0	0.0	0.0	0.0
0.0	100.0	100.0	100.0	0	0.0	0.0	0.014	0.0	98.70186	0.0	1	5.0	1.0	0.0	0.0	0.0
0.0	100.0	100.0	100.0	0	0.0	0.0	0.013	0.0	98.70186	0.0	1	5.0	1.0	0.0	0.0	0.0
0.0	100.0	100.0	100.0	0	0.0	0.0	0.013	0.0	98.94269	0.0	1	5.0	1.0	0.0	0.0	0.0
0.0	100.0	100.0	100.0	0	0.0	0.0	0.012	0.0	99.259026	0.0	1	5.0	1.0	0.0	0.0	0.0
0.0	100.0	100.0	100.0	0	0.0	0.0	0.012	0.0	99.259026	0.0	1	5.0	1.0	0.0	0.0	0.0
0.0	100.0	100.0	100.0	0	0.0	0.0	0.011	0.0	99.04785	0.0	1	5.0	1.0	0.0	0.0	0.0
0.0	100.0	100.0	100.0	0	0.0	0.0	0.01	0.0	99.86156	0.0	1	5.0	1.0	0.0	0.0	0.0
0.0	100.0	100.0	100.0	0	0.0	0.0	0.01	0.0	99.86156	0.0	1	5.0	1.0	0.0	0.0	0.0
0.0	100.0	100.0	100.0	0	0.0	0.0	0.009	0.0	99.8621	0.0	1	5.0	1.0	0.0	0.0	0.0
0.0	100.0	100.0	100.0	0	0.0	0.0	0.008	0.0	99.8621	0.0	1	5.0	1.0	0.0	0.0	0.0
0.0	100.0	100.0	100.0	0	0.0	0.0	0.008	0.0	99.79706	0.0	1	5.0	1.0	0.0	0.0	0.0
0.0	100.0	100.0	100.0	0	0.0	0.0	0.007	0.0	99.67702	0.0	1	5.0	1.0	0.0	0.0	0.0
0.0	100.0	100.0	100.0	0	0.0	0.0	0.006	0.0	99.67702	0.0	1	5.0	1.0	0.0	0.0	0.0
0.0	100.0	100.0	100.0	0	0.0	0.0	0.006	0.0	99.83277	0.0	1	5.0	1.0	0.0	0.0	0.0
0.0	100.0	100.0	100.0	0	0.0	0.0	0.005	0.0	99.68393	0.0	1	5.0	1.0	0.0	0.0	0.0
0.0	100.0	100.0	100.0	0	0.0	0.0	0.004	0.0	99.15522	0.0	1	5.0	1.0	0.0	0.0	0.0
0.0	100.0	100.0	100.0	0	0.0	0.0	0.003	0.0	99.303406	0.0	1	5.0	1.0	0.0	0.0	0.0
0.0	100.0	100.0	100.0	0	0.0	0.0	0.003	0.0	99.303406	0.0	1	5.0	1.0	0.0	0.0	0.0
0.0	100.0	100.0	100.0	0	0.0	0.0	0.002	0.0	98.66051	0.0	1	5.0	1.0	0.0	0.0	0.0
0.0	100.0	100.0	100.0	0	0.0	0.0	0.001	0.0	98.955246	0.0	1	5.0	1.0	0.0	0.0	0.0
0.0	100.0	100.0	100.0	0	0.0	0.0	0.001	0.0	98.955246	0.0	1	5.0	1.0	0.0	0.0	0.0
0.0	100.0	100.0	100.0	0	0.0	0.0	0.0	0.0	98.298416	0.0	1	5.0	1.0	0.0	0.0	0.0
0.0	100.0	100.0	100.0	0	0.0	0.0	0.0	0.0	98.99273	0.0	1	5.0	1.0	0.0	0.0	0.0
0.0	100.0	100.0	100.0	0	0.0	0.0	-0.001	0.0	98.99273	0.0	1	5.0	1.0	0.0	0.0	0.0
0.0	100.0	100.0	100.0	0	0.0	0.0	-0.001	0.0	99.63768	0.0	1	5.0	1.0	0.0	0.0	0.0
0.0	100.0	100.0	100.0	0	0.0	0.0	-0.002	0.0	99.63768	0.0	1	5.0	1.0	0.0	0.0	0.0
0.0	100.0	100.0	100.0	0	0.0	0.0	-0.003	0.0	99.41397	0.0	1	5.0	1.0	0.0	0.0	0.0
0.0	100.0	100.0	100.0	0	0.0	0.0	-0.004	0.0	99.23451	0.0	1	5.0	1.0	0.0	0.0	0.0
0.0	100.0	100.0	100.0	0	0.0	0.0	-0.004	0.0	99.23451	0.0	1	5.0	1.0	0.0	0.0	0.0
0.0	100.0	100.0	100.0	0	0.0	0.0	-0.005	0.0	98.517365	0.0	1	5.0	1.0	0.0	0.0	0.0
0.0	100.0	100.0	100.0	0	0.0	0.0	-0.006	0.0	99.129234	0.0	1	5.0	1.0	0.0	0.0	0.0
0.0	100.0	100.0	100.0	0	0.0	0.0	-0.007	0.0	99.129234	0.0	1	5.0	1.0	0.0	0.0	0.0
0.0	100.0	100.0	100.0	0	0.0	0.0	-0.008	0.0	98.74406	0.0	1	5.0	1.0	0.0	0.0	0.0
0.0	100.0	100.0	100.0	0	0.0	0.0	-0.009	0.0	98.74406	0.0	1	5.0	1.0	0.0	0.0	0.0
0.0	100.0	100.0	100.0	0	0.0	0.0	-0.01	0.0	98.90523	0.0	1	5.0	1.0	0.0	0.0	0.0
0.0	100.0	100.0	100.0	0	0.0	0.0	-0.01	0.0	99.07348	0.0	1	5.0	1.0	0.0	0.0	0.0
0.0	100.0	100.0	100.0	0	0.0	0.0	-0.011	0.0	99.07348	0.0	1	5.0	1.0	0.0	0.0	0.0
0.0	100.0	100.0	100.0	0	0.0	0.0	-0.012	0.0	99.043655	0.0	1	5.0	1.0	0.0	0.0	0.0
0.0	100.0	100.0	100.0	0	0.0	0.0	-0.013	0.0	98.75499	0.0	1	5.0	1.0	0.0	0.0	0.0
0.0	100.0	100.0	100.0	0	0.0	0.0	-0.014	0.0	98.75499	0.0	1	5.0	1.0	0.0	0.0	0.0
0.0	100.0	100.0	100.0	0	0.0	0.0	-0.015	0.0	98.7679	0.0	1	5.0	1.0	0.0	0.0	0.0
0.0	100.0	100.0	100.0	0	0.0	0.0	-0.015	0.0	98.7679	0.0	1	5.0	1.0	0.0	0.0	0.0
0.0	100.0	100.0	100.0	0	0.0	0.0	-0.016	0.0	98.75291	0.0	1	5.0	1.0	0.0	0.0	0.0
0.0	100.0	100.0	100.0	0	0.0	0.0	-0.017	0.0	98.102684	0.0	1	5.0	1.0	0.0	0.0	0.0
0.0	100.0	100.0	100.0	0	0.0	0.0	-0.018	0.0	98.102684	0.0	1	5.0	1.0	0.0	0.0	0.0
0.0	100.0	100.0	100.0	0	0.0	0.0	-0.018	0.0	99.02482	0.0	1	5.0	1.0	0.0	0.0	0.0
0.0	100.0	100.0	100.0	0	0.0	0.0	-0.019	0.0	98.92056	0.0	1	5.0	1.0	0.0	0.0	0.0
0.0	100.0	100.0	100.0	0	0.0	0.0	-0.02	0.0	98.92056	0.0	1	5.0	1.0	0.0	0.0	0.0
0.0	100.0	100.0	100.0	0	0.0	0.0	-0.021	0.0	98.841705	0.0	1	5.0	1.0	0.0	0.0	0.0
0.0	100.0	100.0	100.0	0	0.0	0.0	-0.021	0.0	98.83934	0.0	1	5.0	1.0	0.0	0.0	0.0
0.0	100.0	100.0	100.0	0	0.0	0.0	-0.022	0.0	98.33925	0.0	1	5.0	1.0	0.0	0.0	0.0
0.0	100.0	100.0	100.0	0	0.0	0.0	-0.022	0.0	97.86318	0.0	1	5.0	1.0	0.0	0.0	0.0
0.0	100.0	100.0	100.0	0	0.0	0.0	-0.023	0.0	97.86318	0.0	1	5.0	1.0	0.0	0.0	0.0
0.0	100.0	100.0	100.0	0	0.0	0.0	-0.023	0.0	97.67294	0.0	1	5.0	1.0	0.0	0.0	0.0
0.0	100.0	100.0	100.0	0	0.0	0.0	-0.024	0.0	97.354164	0.0	1	5.0	1.0	0.0	0.0	0.0
0.0	100.0	100.0	100.0	0	0.0	0.0	-0.024	0.0	97.354164	0.0	1	5.0	1.0	0.0	0.0	0.0
0.0	100.0	100.0	100.0	0	0.0	0.0	-0.024	0.0	97.00614	0.0	1	5.0	1.0	0.0	0.0	0.0
0.0	100.0	100.0	100.0	0	0.0	0.0	-0.025	0.0	97.00614	0.0	1	5.0	1.0	0.0	0.0	0.0
0.0	100.0	100.0	100.0	0	0.0	0.0	-0.025	0.0	97.40335	0.0	1	5.0	1.0	0.0	0.0	0.0
0.0	100.0	100.0	100.0	0	0.0	0.0	-0.025	0.0	97.63877	0.0	1	5.0	1.0	0.0	0.0	0.0
0.0	100.0	100.0	100.0	0	0.0	0.0	-0.025	0.0	97.63877	0.0	1	5.0	1.0	0.0	0.0	0.0
0.0	100.0	100.0	100.0	0	0.0	0.0	-0.025	0.0	98.0448	0.0	1	5.0	1.0	0.0	0.0	0.0
0.0	100.0	100.0	100.0	0	0.0	0.0	-0.025	0.0	97.70195	0.0	1	5.0	1.0	0.0	0.0	0.0
0.0	100.0	100.0	100.0	0	0.0	0.0	-0.025	0.0	98.35299	0.0	1	5.0	1.0	0.0	0.0	0.0
0.0	100.0	100.0	100.0	0	0.0	0.0	-0.025	0.0	98.00168	0.0	1	5.0	1.0	0.0	0.0	0.0
0.0	100.0	100.0	100.0	0	0.0	0.0	-0.025	0.0	98.00168	0.0	1	5.0	1.0	0.0	0.0	0.0
[truncated: 14,028 more rows]
