# Supplementary material for: Just noticeable differences for elbow joint torque feedback
Source: Sci Rep. 2021 Dec 7;11:23553. doi: 10.1038/s41598-021-02630-3 (PMC8651665; doi:10.1038/s41598-021-02630-3)
Supplement: Supplementary file 2 — Supplementary Information. [file 41598_2021_2630_MOESM2_ESM.zip › SupplementaryData_ScientificReports_KimAsbeck2021/S13_S1O.csv]

data 1	data 2	data 3	data 4	data 5	data 6	data 7	data 8	data 9	data 10	data 11	data 12	data 13	data 14	data 15	data 16	data 17	deg	0.03	filtered vel
0	0	100	100	2	0	0	0.118	1	98.1631	0	1	0	0	0	0	0	42.48	42.48	-2.16
0	0	100	100	2	0	0	0.116	1	98.08955	0	1	0	0	0	0	0	41.76	42.4584	-3.1752
0	0	100	100	2	0	0	0.115	1	97.54776	0	1	0	0	0	0	0	41.4	42.426648	-5.239944
0	0	100	100	2	0	0	0.113	1	97.27566	0	1	0	0	0	0	0	40.68	42.37424856	-6.16274568
0	0	100	100	2	0	0	0.112	1	97.27566	0	1	0	0	0	0	0	40.32	42.3126211	-8.13786331
0	0	100	100	2	0	0	0.11	1	96.097626	0	1	0	0	0	0	0	39.6	42.23124247	-8.97372741
0	0	100	100	2	0	0	0.109	1	96.36128	0	1	0	0	0	0	0	39.24	42.1415052	-10.86451559
0	0	100	100	2	0	0	0.107	1	96.36128	0	1	0	0	0	0	0	38.52	42.03286004	-11.61858012
0	0	100	100	2	0	0	0.106	1	95.69936	0	1	0	0	0	0	0	38.16	41.91667424	-13.43002272
0	0	100	100	2	0	0	0.104	1	96.16732	0	1	0	0	0	0	0	37.44	41.78237401	-15.18712204
0	0	100	100	2	0	0	0.102	1	96.16732	0	1	0	0	0	0	0	36.72	41.63050279	-15.81150837
0	0	100	100	2	0	0	0.101	1	97.19265	0	1	0	0	0	0	0	36.36	41.47238771	-17.49716312
0	0	100	100	2	0	0	0.099	1	97.19265	0	1	0	0	0	0	0	35.64	41.29741608	-18.05224823
0	0	100	100	2	0	0	0.098	1	96.569374	0	1	0	0	0	0	0	35.28	41.11689359	-19.67068078
0	0	100	100	2	0	0	0.096	1	96.73569	0	1	0	0	0	0	0	34.56	40.92018679	-20.16056036
0	0	100	100	2	0	0	0.095	1	96.73569	0	1	0	0	0	0	0	34.2	40.71858118	-21.71574355
0	0	100	100	2	0	0	0.093	1	96.09397	0	1	0	0	0	0	0	33.48	40.50142375	-22.14427124
0	0	100	100	2	0	0	0.092	1	96.09397	0	1	0	0	0	0	0	33.12	40.27998103	-23.6399431
0	0	100	100	2	0	0	0.09	1	95.948296	0	1	0	0	0	0	0	32.4	40.0435816	-24.01074481
0	0	100	100	2	0	0	0.089	1	96.91428	0	1	0	0	0	0	0	32.04	39.80347416	-25.45042247
0	0	100	100	2	0	0	0.087	1	96.91428	0	1	0	0	0	0	0	31.32	39.54896993	-25.76690979
0	0	100	100	2	0	0	0.086	1	96.27797	0	1	0	0	0	0	0	30.96	39.29130083	-27.1539025
0	0	100	100	2	0	0	0.084	1	97.32004	0	1	0	0	0	0	0	30.24	39.01976181	-27.41928542
0	0	100	100	2	0	0	0.083	1	97.32004	0	1	0	0	0	0	0	29.88	38.74556895	-27.67670686
0	0	100	100	2	0	0	0.082	1	97.3017	0	1	0	0	0	0	0	29.52	38.46880189	-29.00640566
0	0	100	100	2	0	0	0.08	1	97.3017	0	1	0	0	0	0	0	28.8	38.17873783	-29.21621349
0	0	100	100	2	0	0	0.079	1	97.8432	0	1	0	0	0	0	0	28.44	37.88657569	-30.49972708
0	0	100	100	2	0	0	0.077	1	97.85271	0	1	0	0	0	0	0	27.72	37.58157842	-30.66473527
0	0	100	100	2	0	0	0.076	1	97.85271	0	1	0	0	0	0	0	27.36	37.27493107	-30.82479321
0	0	100	100	2	0	0	0.075	1	98.14898	0	1	0	0	0	0	0	27	36.96668314	-32.06004941
0	0	100	100	2	0	0	0.073	1	97.702774	0	1	0	0	0	0	0	26.28	36.64608264	-33.25824793
0	0	100	100	2	0	0	0.071	1	97.702774	0	1	0	0	0	0	0	25.56	36.31350016	-33.34050049
0	0	100	100	2	0	0	0.07	1	97.255646	0	1	0	0	0	0	0	25.2	35.98009516	-33.42028548
0	0	100	100	2	0	0	0.069	1	97.255646	0	1	0	0	0	0	0	24.84	35.6458923	-34.57767691
0	0	100	100	2	0	0	0.067	1	97.49891	0	1	0	0	0	0	0	24.12	35.30011554	-34.62034661
0	0	100	100	2	0	0	0.066	1	96.72417	0	1	0	0	0	0	0	23.76	34.95391207	-35.74173621
0	0	100	100	2	0	0	0.064	1	96.72417	0	1	0	0	0	0	0	23.04	34.59649471	-35.74948412
0	0	100	100	2	0	0	0.063	1	96.911415	0	1	0	0	0	0	0	22.68	34.23899987	-35.7569996
0	0	100	100	2	0	0	0.062	1	96.62507	0	1	0	0	0	0	0	22.32	33.88142987	-35.76428961
0	0	100	100	2	0	0	0.061	1	96.62507	0	1	0	0	0	0	0	21.96	33.52378697	-35.77136092
0	0	100	100	2	0	0	0.06	1	96.835434	0	1	0	0	0	0	0	21.6	33.16607337	-35.7782201
0	0	100	100	2	0	0	0.059	1	96.50998	0	1	0	0	0	0	0	21.24	32.80829116	-35.78487349
0	0	100	100	2	0	0	0.058	1	95.41334	0	1	0	0	0	0	0	20.88	32.45044243	-36.87132729
0	0	100	100	2	0	0	0.056	1	95.286934	0	1	0	0	0	0	0	20.16	32.08172916	-36.84518747
0	0	100	100	2	0	0	0.055	1	95.286934	0	1	0	0	0	0	0	19.8	31.71327728	-36.81983184
0	0	100	100	2	0	0	0.054	1	96.18233	0	1	0	0	0	0	0	19.44	31.34507896	-36.79523689
0	0	100	100	2	0	0	0.053	1	96.12688	0	1	0	0	0	0	0	19.08	30.97712659	-36.77137978
0	0	100	100	2	0	0	0.052	1	96.12688	0	1	0	0	0	0	0	18.72	30.6094128	-36.74823839
0	0	100	100	2	0	0	0.051	1	96.30795	0	1	0	0	0	0	0	18.36	30.24193041	-36.72579124
0	0	100	100	2	0	0	0.05	1	96.30795	0	1	0	0	0	0	0	18	29.8746725	-36.7040175
0	0	100	100	2	0	0	0.049	1	96.778076	0	1	0	0	0	0	0	17.64	29.50763233	-36.68289698
0	0	100	100	2	0	0	0.048	1	96.399025	0	1	0	0	0	0	0	17.28	29.14080336	-36.66241007
0	0	100	100	2	0	0	0.047	1	96.399025	0	1	0	0	0	0	0	16.92	28.77417925	-35.56253776
0	0	100	100	2	0	0	0.047	1	96.73036	0	1	0	0	0	0	0	16.92	28.41855388	-35.57566163
0	0	100	100	2	0	0	0.046	1	97.27596	0	1	0	0	0	0	0	16.56	28.06279726	-35.58839178
0	0	100	100	2	0	0	0.045	1	97.27596	0	1	0	0	0	0	0	16.2	27.70691334	-35.60074003
0	0	100	100	2	0	0	0.044	1	97.60335	0	1	0	0	0	0	0	15.84	27.35090594	-35.61271783
0	0	100	100	2	0	0	0.043	1	97.60335	0	1	0	0	0	0	0	15.48	26.99477876	-35.62433629
0	0	100	100	2	0	0	0.042	1	98.0789	0	1	0	0	0	0	0	15.12	26.6385354	-35.6356062
0	0	100	100	2	0	0	0.041	1	97.72641	0	1	0	0	0	0	0	14.76	26.28217934	-34.56653802
0	0	100	100	2	0	0	0.041	1	97.72641	0	1	0	0	0	0	0	14.76	25.93651396	-34.60954188
0	0	100	100	2	0	0	0.04	1	97.98007	0	1	0	0	0	0	0	14.4	25.59041854	-33.57125562
0	0	100	100	2	0	0	0.04	1	98.0628	0	1	0	0	0	0	0	14.4	25.25470598	-33.64411795
0	0	100	100	2	0	0	0.039	1	98.0628	0	1	0	0	0	0	0	14.04	24.9182648	-33.71479441
0	0	100	100	2	0	0	0.038	1	98.75403	0	1	0	0	0	0	0	13.68	24.58111686	-33.78335058
0	0	100	100	2	0	0	0.037	1	98.75403	0	1	0	0	0	0	0	13.32	24.24328335	-33.84985006
0	0	100	100	2	0	0	0.036	1	98.076744	0	1	0	0	0	0	0	12.96	23.90478485	-33.91435456
0	0	100	100	2	0	0	0.035	1	97.45272	0	1	0	0	0	0	0	12.6	23.56564131	-32.89692393
0	0	100	100	2	0	0	0.035	1	97.45272	0	1	0	0	0	0	0	12.6	23.23667207	-32.99001621
0	0	100	100	2	0	0	0.034	1	97.05207	0	1	0	0	0	0	0	12.24	22.90677191	-33.08031572
0	0	100	100	2	0	0	0.033	1	97.593216	0	1	0	0	0	0	0	11.88	22.57596875	-33.16790625
0	0	100	100	2	0	0	0.032	1	97.593216	0	1	0	0	0	0	0	11.52	22.24428969	-33.25286906
0	0	100	100	2	0	0	0.031	1	98.043816	0	1	0	0	0	0	0	11.16	21.911761	-33.33528299
0	0	100	100	2	0	0	0.03	1	98.043816	0	1	0	0	0	0	0	10.8	21.57840817	-33.4152245
0	0	100	100	2	0	0	0.029	1	98.02308	0	1	0	0	0	0	0	10.44	21.24425592	-32.41276777
0	0	100	100	2	0	0	0.029	1	98.077156	0	1	0	0	0	0	0	10.44	20.92012824	-32.52038473
0	0	100	100	2	0	0	0.028	1	98.077156	0	1	0	0	0	0	0	10.08	20.5949244	-32.62477319
0	0	100	100	2	0	0	0.027	1	97.930435	0	1	0	0	0	0	0	9.72	20.26867667	-32.72603
0	0	100	100	2	0	0	0.026	1	98.67333	0	1	0	0	0	0	0	9.36	19.94141637	-32.8242491
0	0	100	100	2	0	0	0.025	1	98.67333	0	1	0	0	0	0	0	9	19.61317387	-32.91952162
0	0	100	100	2	0	0	0.024	1	99.45088	0	1	0	0	0	0	0	8.64	19.28397866	-33.01193597
0	0	100	100	2	0	0	0.023	1	98.66715	0	1	0	0	0	0	0	8.28	18.9538593	-33.10157789
0	0	100	100	2	0	0	0.022	1	98.23523	0	1	0	0	0	0	0	7.92	18.62284352	-32.10853056
0	0	100	100	2	0	0	0.022	1	99.14941	0	1	0	0	0	0	0	7.92	18.30175821	-32.22527464
0	0	100	100	2	0	0	0.021	1	99.14941	0	1	0	0	0	0	0	7.56	17.97950547	-32.3385164
0	0	100	100	2	0	0	0.02	1	98.74956	0	1	0	0	0	0	0	7.2	17.6561203	-32.44836091
0	0	100	100	2	0	0	0.019	1	98.74956	0	1	0	0	0	0	0	6.84	17.33163669	-32.55491008
0	0	100	100	2	0	0	0.018	1	98.9335	0	1	0	0	0	0	0	6.48	17.00608759	-32.65826278
0	0	100	100	2	0	0	0.017	1	98.994064	0	1	0	0	0	0	0	6.12	16.67950497	-32.7585149
0	0	100	100	2	0	0	0.016	1	98.994064	0	1	0	0	0	0	0	5.76	16.35191982	-32.85575945
0	0	100	100	2	0	0	0.015	1	98.75522	0	1	0	0	0	0	0	5.4	16.02336222	-32.95008667
0	0	100	100	2	0	0	0.014	1	98.823814	0	1	0	0	0	0	0	5.04	15.69386136	-33.04158407
0	0	100	100	2	0	0	0.013	1	98.26498	0	1	0	0	0	0	0	4.68	15.36344551	-33.13033654
0	0	100	100	2	0	0	0.012	1	98.48736	0	1	0	0	0	0	0	4.32	15.03214215	-33.21642645
0	0	100	100	2	0	0	0.011	1	98.48736	0	1	0	0	0	0	0	3.96	14.69997788	-33.29993365
0	0	100	100	2	0	0	0.01	1	98.95509	0	1	0	0	0	0	0	3.6	14.36697855	-33.38093564
0	0	100	100	2	0	0	0.009	1	98.576324	0	1	0	0	0	0	0	3.24	14.03316919	-33.45950758
0	0	100	100	2	0	0	0.008	1	98.576324	0	1	0	0	0	0	0	2.88	13.69857412	-32.45572235
0	0	100	100	2	0	0	0.008	1	98.0272	0	1	0	0	0	0	0	2.88	13.37401689	-32.56205068
0	0	100	100	2	0	0	0.007	1	98.22914	0	1	0	0	0	0	0	2.52	13.04839639	-32.66518916
0	0	100	100	2	0	0	0.006	1	98.22914	0	1	0	0	0	0	0	2.16	12.72174449	-32.76523348
0	0	100	100	2	0	0	0.005	1	96.60857	0	1	0	0	0	0	0	1.8	12.39409216	-31.78227648
0	0	100	100	2	0	0	0.005	1	96.60857	0	1	0	0	0	0	0	1.8	12.07626939	-31.90880818
0	0	100	100	2	0	0	0.004	1	96.18163	0	1	0	0	0	0	0	1.44	11.75718131	-32.03154394
0	0	100	100	2	0	0	0.003	1	96.733315	0	1	0	0	0	0	0	1.08	11.43686587	-32.15059762
0	0	100	100	2	0	0	0.002	1	96.733315	0	1	0	0	0	0	0	0.72	11.1153599	-32.26607969
0	0	100	100	2	0	0	0.001	1	97.08671	0	1	0	0	0	0	0	0.36	10.7926991	-32.3780973
0	0	100	100	2	0	0	0	1	97.61558	0	1	0	0	0	0	0	0	10.46891813	-31.40675438
0	0	100	100	2	0	0	0	1	97.61558	0	1	0	0	0	0	0	0	10.15485058	-30.46455175
0	0	100	100	2	0	0	0	1	98.25807	0	1	0	0	0	0	0	0	9.850205066	-30.6306152
0	0	100	100	2	0	0	-0.001	1	98.25807	0	1	0	0	0	0	0	-0.36	9.543898914	-30.79169674
0	0	100	100	2	0	0	-0.002	1	97.526436	0	1	0	0	0	0	0	-0.72	9.235981947	-29.86794584
0	0	100	100	2	0	0	-0.002	1	97.27649	0	1	0	0	0	0	0	-0.72	8.937302488	-30.05190746
0	0	100	100	2	0	0	-0.003	1	97.27649	0	1	0	0	0	0	0	-1.08	8.636783414	-30.23035024
0	0	100	100	2	0	0	-0.004	1	97.568565	0	1	0	0	0	0	0	-1.44	8.334479911	-30.40343973
0	0	100	100	2	0	0	-0.005	1	98.24616	0	1	0	0	0	0	0	-1.8	8.030445514	-30.57133654
0	0	100	100	2	0	0	-0.006	1	98.24616	0	1	0	0	0	0	0	-2.16	7.724732148	-29.65419645
0	0	100	100	2	0	0	-0.006	1	97.57001	0	1	0	0	0	0	0	-2.16	7.428190184	-29.84457055
0	0	100	100	2	0	0	-0.007	1	97.57001	0	1	0	0	0	0	0	-2.52	7.129744478	-28.94923344
0	0	100	100	2	0	0	-0.007	1	97.65271	0	1	0	0	0	0	0	-2.52	6.840252144	-29.16075643
0	0	100	100	2	0	0	-0.008	1	97.69112	0	1	0	0	0	0	0	-2.88	6.54864458	-29.36593374
0	0	100	100	2	0	0	-0.009	1	97.699684	0	1	0	0	0	0	0	-3.24	6.254985242	-29.56495573
0	0	100	100	2	0	0	-0.01	1	97.083084	0	1	0	0	1	0	0	-3.6	5.959335685	-28.67800706
0	0	100	100	2	0	0	-0.01	1	97.45884	0	1	0	0	2	0	0	-3.6	5.672555615	-28.89766684
0	0	100	100	2	0	0	-0.011	1	97.45884	0	1	0	0	2	0	0	-3.96	5.383578946	-28.03073684
-6944.445	500	100	100	2	0	0	-0.011	1	96.920074	0	1	0	0	3	0	0	-3.96	5.103271578	-28.26981473
-6944.445	500	100	100	2	0	0	-0.012	1	96.920074	0	1	0	0	3	0	0	-4.32	4.82057343	-27.42172029
-6944.445	500	100	100	2	0	0	-0.012	1	97.46721	0	1	0	0	3	0	0	-4.32	4.546356227	-27.67906868
-6944.445	500	100	100	2	0	0	-0.013	1	97.90137	0	1	0	0	3	0	0	-4.68	4.269565541	-27.92869662
-6944.445	500	100	100	2	0	0	-0.014	1	97.90137	-0.49	1	0	0	3	0	0	-5.04	3.990278574	-28.17083572
-6944.445	500	100	100	2	0	0	-0.015	1	98.34221	-0.49	1	0	0	3	0	0	-5.4	3.708570217	-27.32571065
-6944.445	500	100	100	2	0	0	-0.015	1	98.55354	-1.372	1	0	0	3	0	0	-5.4	3.435313111	-28.66593933
-6944.445	500	100	100	2	0	0	-0.017	1	98.73266	-1.372	1	0	0	3	0	0	-6.12	3.148653717	-28.88596115
-6944.445	500	100	100	2	0	0	-0.018	1	97.99223	-2.133	1	0	0	3	0	0	-6.48	2.859794106	-29.09938232
-6944.445	500	100	100	2	0	0	-0.019	1	97.99223	-2.474	1	0	0	3	0	0	-6.84	2.568800283	-29.30640085
-6944.445	500	100	100	2	0	0	-0.02	1	98.15701	-2.474	1	0	0	3	0	0	-7.2	2.275736274	-29.50720882
-6944.445	500	100	100	2	0	0	-0.021	1	98.19563	-3.084	1	0	0	3	0	0	-7.56	1.980664186	-29.70199256
-6944.445	500	100	100	2	0	0	-0.022	1	98.19563	-3.358	1	0	0	3	0	0	-7.92	1.68364426	-29.89093278
-6944.445	500	100	100	2	0	0	-0.023	1	97.8904	-3.358	1	0	0	3	0	0	-8.28	1.384734933	-30.0742048
-6944.445	500	100	100	2	0	0	-0.024	1	97.8801	-3.848	1	0	0	3	0	0	-8.64	1.083992885	-30.25197865
-6944.445	500	100	100	2	0	0	-0.025	1	97.8801	-3.848	1	0	0	3	0	0	-9	0.781473098	-31.50441929
-6944.445	500	100	100	2	0	0	-0.027	1	96.58931	-4.068	1	0	0	3	0	0	-9.72	0.466428905	-31.63928672
-6944.445	500	100	100	2	0	0	-0.028	1	96.58931	-4.461	1	0	0	3	0	0	-10.08	0.150036038	-31.77010811
-6944.445	500	100	100	2	0	0	-0.029	1	98.15885	-4.461	1	0	0	3	0	0	-10.44	-0.167665043	-31.89700487
-6944.445	500	100	100	2	0	0	-0.03	1	97.94622	-4.637	1	0	0	3	0	0	-10.8	-0.486635092	-33.10009472
-6944.445	500	100	100	2	0	0	-0.032	1	97.94622	-4.953	1	0	0	3	0	0	-11.52	-0.817636039	-33.18709188
-6944.445	500	100	100	2	0	0	-0.033	1	98.11587	-4.953	1	0	0	3	0	0	-11.88	-1.149506958	-33.27147913
-6944.445	500	100	100	2	0	0	-0.034	1	99.063774	-5.226	1	0	0	3	0	0	-12.24	-1.482221749	-33.35333475
-6944.445	500	100	100	2	0	0	-0.035	1	99.063774	-5.226	1	0	0	3	0	0	-12.6	-1.815755097	-33.43273471
-6944.445	500	100	100	2	0	0	-0.036	1	99.18128	-5.348	1	0	0	3	0	0	-12.96	-2.150082444	-33.50975267
-6944.445	500	100	100	2	0	0	-0.037	1	99.18128	-5.567	1	0	0	3	0	0	-13.32	-2.485179971	-33.58446009
-6944.445	500	100	100	2	0	0	-0.038	1	98.74781	-5.567	1	0	0	3	0	0	-13.68	-2.821024571	-33.65692629
-6944.445	500	100	100	2	0	0	-0.039	1	98.56114	-5.757	1	0	0	3	0	0	-14.04	-3.157593834	-33.7272185
-6944.445	500	100	100	2	0	0	-0.04	1	98.56114	-5.84	1	0	0	3	0	0	-14.4	-3.494866019	-32.71540194
-6944.445	500	100	100	2	0	0	-0.04	1	98.30854	-5.84	1	0	0	3	0	0	-14.4	-3.822020039	-32.81393988
-6944.445	500	100	100	2	0	0	-0.041	1	98.99719	-5.993	1	0	0	3	0	0	-14.76	-4.150159438	-32.90952169
-6944.445	500	100	100	2	0	0	-0.042	1	98.99719	-5.993	1	0	0	3	0	0	-15.12	-4.479254654	-31.92223604
-6944.445	500	100	100	2	0	0	-0.042	1	98.80389	-6.06	1	0	0	3	0	0	-15.12	-4.798477015	-30.96456896
-6944.445	500	100	100	2	0	0	-0.042	1	98.80389	-6.182	1	0	0	3	0	0	-15.12	-5.108122704	-31.11563189
-6944.445	500	100	100	2	0	0	-0.043	1	98.54089	-6.182	1	0	0	3	0	0	-15.48	-5.419279023	-30.18216293
-6944.445	500	100	100	2	0	0	-0.043	1	98.4971	-6.287	1	0	0	3	0	0	-15.48	-5.721100652	-29.27669804
-6944.445	500	100	100	2	0	0	-0.043	1	98.4971	-6.334	1	0	0	3	0	0	-15.48	-6.013867633	-28.3983971
-6944.445	500	100	100	2	0	0	-0.043	1	99.29144	-6.334	1	0	0	3	0	0	-15.48	-6.297851604	-27.54644519
-6944.445	500	100	100	2	0	0	-0.043	1	99.0647	-6.418	1	0	0	3	0	0	-15.48	-6.573316056	-26.72005183
-6944.445	500	100	100	2	0	0	-0.043	1	99.0647	-6.418	1	0	0	3	0	0	-15.48	-6.840516574	-25.91845028
-6944.445	500	100	100	2	0	0	-0.043	1	99.49277	-6.456	1	0	0	3	0	0	-15.48	-7.099701077	-25.14089677
-6944.445	500	100	100	2	0	0	-0.043	1	99.49277	-6.524	1	0	0	3	0	0	-15.48	-7.351110045	-24.38666987
-6944.445	500	100	100	2	0	0	-0.043	1	99.406006	-6.524	1	0	0	3	0	0	-15.48	-7.594976743	-23.65506977
-6944.445	500	100	100	2	0	0	-0.043	1	98.1129	-6.554	1	0	0	3	0	0	-15.48	-7.831527441	-22.94541768
-6944.445	500	100	100	2	0	0	-0.043	1	98.1129	-6.608	1	0	0	3	0	0	-15.48	-8.060981618	-22.25705515
-6944.445	500	100	100	2	0	0	-0.043	1	97.758316	-6.608	1	0	0	3	0	0	-15.48	-8.283552169	-21.58934349
-6944.445	500	100	100	2	0	0	-0.043	1	97.758316	-6.633	1	0	0	3	0	0	-15.48	-8.499445604	-20.94166319
-6944.445	500	100	100	2	0	0	-0.043	1	98.72198	-6.633	1	0	0	3	0	0	-15.48	-8.708862236	-19.23341329
-6944.445	500	100	100	2	0	0	-0.042	1	97.981094	-6.676	1	0	0	3	0	0	-15.12	-8.901196369	-18.65641089
-6944.445	500	100	100	2	0	0	-0.042	1	97.981094	-6.714	1	0	0	3	0	0	-15.12	-9.087760478	-18.09671857
-6944.445	500	100	100	2	0	0	-0.042	1	98.96641	-6.714	1	0	0	3	0	0	-15.12	-9.268727664	-17.55381701
-6944.445	500	100	100	2	0	0	-0.042	1	99.07993	-6.731	1	0	0	3	0	0	-15.12	-9.444265834	-15.9472025
-6944.445	500	100	100	2	0	0	-0.041	1	98.609344	-6.761	1	0	0	3	0	0	-14.76	-9.603737859	-15.46878642
-6944.445	500	100	100	2	0	0	-0.041	1	98.33673	-6.761	1	0	0	3	0	0	-14.76	-9.758425723	-15.00472283
-6944.445	500	100	100	2	0	0	-0.041	1	98.33673	-6.774	1	0	0	3	0	0	-14.76	-9.908472951	-13.47458115
-6944.445	500	100	100	2	0	0	-0.04	1	98.63168	-6.774	1	0	0	3	0	0	-14.4	-10.04321876	-13.07034371
-6944.445	500	100	100	2	0	0	-0.04	1	98.414474	-6.799	1	0	0	3	0	0	-14.4	-10.1739222	-12.6782334
-6944.445	500	100	100	2	0	0	-0.04	1	98.414474	-6.81	1	0	0	3	0	0	-14.4	-10.30070453	-11.2178864
-6944.445	500	100	100	2	0	0	-0.039	1	97.65018	-6.81	1	0	0	3	0	0	-14.04	-10.4128834	-10.88134981
-6944.445	500	100	100	2	0	0	-0.039	1	97.01219	-6.829	1	0	0	3	0	0	-14.04	-10.5216969	-9.474909313
-6944.445	500	100	100	2	0	0	-0.038	1	97.01219	-6.838	1	0	0	3	0	0	-13.68	-10.61644599	-9.190662033
-6944.445	500	100	100	2	0	0	-0.038	1	97.04903	-6.838	1	0	0	3	0	0	-13.68	-10.70835261	-7.834942172
-6944.445	500	100	100	2	0	0	-0.037	1	97.04903	-6.853	1	0	0	3	0	0	-13.32	-10.78670203	-6.519893907
-6944.445	500	100	100	2	0	0	-0.036	1	97.974075	-6.853	1	0	0	3	0	0	-12.96	-10.85190097	-5.24429709
-6944.445	500	100	100	2	0	0	-0.035	1	97.76323	-6.867	1	0	0	3	0	0	-12.6	-10.90434394	-5.086968177
-6944.445	500	100	100	2	0	0	-0.035	1	97.76323	-6.873	1	0	0	3	0	0	-12.6	-10.95521362	-3.854359132
-6944.445	500	100	100	2	0	0	-0.034	1	98.3143	-6.873	1	0	0	3	0	0	-12.24	-10.99375721	-2.658728358
-6944.445	500	100	100	2	0	0	-0.033	1	97.76897	-6.884	1	0	0	3	0	0	-11.88	-11.0203445	-2.578966507
-6944.445	500	100	100	2	0	0	-0.033	1	97.76897	-6.884	1	0	0	3	0	0	-11.88	-11.04613416	-1.421597512
-6944.445	500	100	100	2	0	0	-0.032	1	97.94125	-6.889	1	0	0	3	0	0	-11.52	-11.06035014	-0.298949587
-6944.445	500	100	100	2	0	0	-0.031	1	97.94125	-6.897	1	0	0	3	0	0	-11.16	-11.06333963	0.790018901
-6944.445	500	100	100	2	0	0	-0.03	1	98.11268	-6.897	1	0	0	3	0	0	-10.8	-11.05543944	1.846318334
-6944.445	500	100	100	2	0	0	-0.029	1	98.617195	-6.902	1	0	0	3	0	0	-10.44	-11.03697626	2.870928784
-6944.445	500	100	100	2	0	0	-0.028	1	98.617195	-6.908	1	0	0	3	0	0	-10.08	-11.00826697	3.86480092
-6944.445	500	100	100	2	0	0	-0.027	1	98.68223	-6.908	1	0	0	3	0	0	-9.72	-10.96961896	4.828856893
-6944.445	500	100	100	2	0	0	-0.026	1	98.76674	-6.914	1	0	0	3	0	0	-9.36	-10.9213304	5.763991186
-6944.445	500	100	100	2	0	0	-0.025	1	98.76674	-6.917	1	0	0	3	0	0	-9	-10.86369048	6.67107145
-6944.445	500	100	100	2	0	0	-0.024	1	99.02344	-6.917	1	0	0	3	0	0	-8.64	-10.79697977	7.550939307
-6944.445	500	100	100	2	0	0	-0.023	1	99.02344	-6.922	1	0	0	3	0	0	-8.28	-10.72147038	8.404411128
-6944.445	500	100	100	2	0	0	-0.022	1	98.63751	-6.922	1	0	0	3	0	0	-7.92	-10.63742626	9.232278794
-6944.445	500	100	100	2	0	0	-0.021	1	98.321365	-6.926	1	0	0	3	0	0	-7.56	-10.54510348	10.03531043
-6944.445	500	100	100	2	0	0	-0.02	1	98.321365	-6.928	1	0	0	3	0	0	-7.2	-10.44475037	10.81425112
-6944.445	500	100	100	2	0	0	-0.019	1	99.01379	-6.928	1	0	0	3	0	0	-6.84	-10.33660786	11.56982358
-6944.445	500	100	100	2	0	0	-0.018	1	97.45563	-6.931	1	0	0	3	0	0	-6.48	-10.22090963	12.30272888
-6944.445	500	100	100	2	0	0	-0.017	1	97.45563	-6.933	1	0	0	3	0	0	-6.12	-10.09788234	13.01364701
-6944.445	500	100	100	2	0	0	-0.016	1	96.85729	-6.933	1	0	0	3	0	0	-5.76	-9.967745867	12.6232376
-6944.445	500	100	100	2	0	0	-0.016	1	96.85729	-6.935	1	0	0	3	0	0	-5.76	-9.841513491	13.32454047
-6944.445	500	100	100	2	0	0	-0.015	1	97.50221	-6.935	1	0	0	3	0	0	-5.4	-9.708268086	14.00480426
-6944.445	500	100	100	2	0	0	-0.014	1	97.31847	-6.936	1	0	0	3	0	0	-5.04	-9.568220043	14.66466013
-6944.445	500	100	100	2	0	0	-0.013	1	97.31847	-6.94	1	0	0	3	0	0	-4.68	-9.421573442	15.30472033
-6944.445	500	100	100	2	0	0	-0.012	1	98.25642	-6.94	1	0	0	3	0	0	-4.32	-9.268526239	15.92557872
-6944.445	500	100	100	2	0	0	-0.011	1	97.747894	-6.941	1	0	0	3	0	0	-3.96	-9.109270452	16.52781135
-6944.445	500	100	100	2	0	0	-0.01	1	97.747894	-6.941	1	0	0	3	0	0	-3.6	-8.943992338	16.03197701
-6944.445	500	100	100	2	0	0	-0.01	1	97.52785	-6.942	1	0	0	3	0	0	-3.6	-8.783672568	16.6310177
-6944.445	500	100	100	2	0	0	-0.009	1	97.52785	-6.942	1	0	0	3	0	0	-3.24	-8.617362391	17.21208717
-6944.445	500	100	100	2	0	0	-0.008	1	97.97795	-6.942	1	0	0	3	0	0	-2.88	-8.445241519	16.69572456
-6944.445	500	100	100	2	0	0	-0.008	1	98.10908	-6.944	1	0	0	5	0	0	-2.88	-8.278284274	17.27485282
-6944.445	500	100	100	2	0	0	-0.007	1	98.10908	-6.945	1	0	0	5	0	0	-2.52	-8.105535745	17.83660724
-6944.445	500	100	100	2	0	0	-0.006	1	98.302704	-6.945	1	0	0	5	0	0	-2.16	-7.927169673	18.38150902
-6944.445	500	100	100	2	0	0	-0.005	1	97.48102	-6.945	1	0	0	5	0	0	-1.8	-7.743354583	18.91006375
-6944.445	500	100	100	2	0	0	-0.004	1	97.48102	-6.946	1	0	0	5	0	0	-1.44	-7.554253945	19.42276184
-6944.445	500	100	100	2	0	0	-0.003	1	97.44256	-6.946	1	0	0	5	0	0	-1.08	-7.360026327	18.84007898
-6944.445	500	100	100	2	0	0	-0.003	1	97.44256	-6.947	1	0	0	5	0	0	-1.08	-7.171625537	19.35487661
-6944.445	500	100	100	2	0	0	-0.002	1	98.09739	-6.947	1	0	0	5	0	0	-0.72	-6.978076771	18.77423031
-6944.445	500	100	100	2	0	0	-0.002	1	97.57281	-6.947	1	0	0	5	0	0	-0.72	-6.790334468	19.2910034
-6944.445	500	100	100	2	0	0	-0.001	1	97.57281	-6.948	1	0	0	5	0	0	-0.36	-6.597424434	19.7922733
-6944.445	500	100	100	2	0	0	0	1	97.83233	-6.948	1	0	0	5	0	0	0	-6.399501701	19.1985051
-6944.445	500	100	100	2	0	0	0	1	98.04862	-6.948	1	0	0	5	0	0	0	-6.20751665	18.62254995
-6944.445	500	100	100	2	0	0	0	1	98.04862	-6.948	1	0	0	5	0	0	0	-6.02129115	19.14387345
-6944.445	500	100	100	2	0	0	0.001	1	97.906555	-6.949	1	0	0	5	0	0	0.36	-5.829852416	19.64955725
-6944.445	500	100	100	2	0	0	0.002	1	97.906555	-6.949	1	0	0	5	0	0	0.72	-5.633356843	19.06007053
-6944.445	500	100	100	2	0	0	0.002	1	97.737366	-6.949	1	0	0	5	0	0	0.72	-5.442756138	19.56826841
-6944.445	500	100	100	2	0	0	0.003	1	98.65321	-6.95	1	0	0	5	0	0	1.08	-5.247073454	18.98122036
-6944.445	500	100	100	2	0	0	0.003	1	98.65321	-6.95	1	0	0	5	0	0	1.08	-5.05726125	19.49178375
-6944.445	500	100	100	2	0	0	0.004	1	98.99571	-6.95	1	0	0	5	0	0	1.44	-4.862343413	19.98703024
-6944.445	500	100	100	2	0	0	0.005	1	99.1052	-6.95	1	0	0	5	0	0	1.8	-4.66247311	20.46741933
-6944.445	500	100	100	2	0	0	0.006	1	99.1052	-6.95	1	0	0	5	0	0	2.16	-4.457798917	20.93339675
-6944.445	500	100	100	2	0	0	0.007	1	98.686295	-6.95	1	0	0	5	0	0	2.52	-4.24846495	20.30539485
-6944.445	500	100	100	2	0	0	0.007	1	98.686295	-6.951	1	0	0	5	0	0	2.52	-4.045411001	20.776233
-6944.445	500	100	100	2	0	0	0.008	1	98.00278	-6.951	1	0	0	5	0	0	2.88	-3.837648671	21.23294601
-6944.445	500	100	100	2	0	0	0.009	1	97.93918	-6.951	1	0	0	5	0	0	3.24	-3.625319211	20.59595763
-6944.445	500	100	100	2	0	0	0.009	1	97.93918	-6.951	1	0	0	5	0	0	3.24	-3.419359635	21.0580789
-6944.445	500	100	100	2	0	0	0.01	1	97.59836	-6.951	1	0	0	5	0	0	3.6	-3.208778846	21.50633654
-6944.445	500	100	100	2	0	0	0.011	1	97.59836	-6.951	1	0	0	5	0	0	3.96	-2.99371548	21.94114644
-6944.445	500	100	100	2	0	0	0.012	1	98.02535	-6.951	1	0	0	5	0	0	4.32	-2.774304016	22.36291205
-6944.445	500	100	100	2	0	0	0.013	1	97.47491	-6.951	1	0	0	5	0	0	4.68	-2.550674895	22.77202469
-6944.445	500	100	100	2	0	0	0.014	1	97.47491	-6.951	1	0	0	5	0	0	5.04	-2.322954648	23.16886395
-6944.445	500	100	100	2	0	0	0.015	1	98.06803	-6.951	1	0	0	5	0	0	5.4	-2.091266009	22.47379803
-6944.445	500	100	100	2	0	0	0.015	1	98.88697	-6.951	1	0	0	5	0	0	5.4	-1.866528029	22.87958409
-6944.445	500	100	100	2	0	0	0.016	1	98.88697	-6.952	1	0	0	5	0	0	5.76	-1.637732188	24.35319656
-6944.445	500	100	100	2	0	0	0.018	1	98.556694	-6.952	1	0	0	5	0	0	6.48	-1.394200222	24.70260067
-6944.445	500	100	100	2	0	0	0.019	1	98.556694	-6.952	1	0	0	5	0	0	6.84	-1.147174216	25.04152265
-6944.445	500	100	100	1	0	0	0.02	1	97.77834	-6.952	1	0	0	5	0	0	7.2	-0.896758989	25.37027697
-6944.445	500	100	100	1	0	0	0.021	1	98.101105	-6.952	1	0	0	5	0	0	7.56	-0.643056219	25.68916866
-6944.445	500	100	100	1	0	0	0.022	1	98.101105	-6.952	1	0	0	5	0	0	7.92	-0.386164533	25.9984936
-6944.445	500	100	100	1	0	0	0.023	1	98.426544	-6.952	1	0	0	5	0	0	8.28	-0.126179597	26.29853879
-6944.445	500	100	100	1	0	0	0.024	1	99.03827	-6.952	1	0	0	5	0	0	8.64	0.136805791	26.58958263
-6944.445	500	100	100	1	0	0	0.025	1	98.56174	-6.952	1	0	0	5	0	0	9	0.402701617	26.87189515
-6944.445	500	100	100	1	0	0	0.026	1	98.134155	-6.952	1	0	0	5	0	0	9.36	0.671420569	27.14573829
-6944.445	500	100	100	1	0	0	0.027	1	98.134155	-6.952	1	0	0	5	0	0	9.72	0.942877952	27.41136614
-6944.445	500	100	100	1	0	0	0.028	1	98.52835	-6.952	1	0	0	5	0	0	10.08	1.216991613	27.66902516
-6944.445	500	100	100	1	0	0	0.029	1	98.403336	-6.952	1	0	0	5	0	0	10.44	1.493681865	28.99895441
-6944.445	500	100	100	1	0	0	0.031	1	98.403336	-6.952	1	0	0	5	0	0	11.16	1.783671409	29.20898577
-6944.445	500	100	100	1	0	0	0.032	1	98.60967	-6.952	1	0	0	5	0	0	11.52	2.075761267	29.4127162
-6944.445	500	100	100	1	0	0	0.033	1	99.561935	-6.952	1	0	0	5	0	0	11.88	2.369888429	29.61033471
-6944.445	500	100	100	1	0	0	0.034	1	99.72131	-6.952	1	0	0	5	0	0	12.24	2.665991776	29.80202467
-6944.445	500	100	100	1	0	0	0.035	1	99.26891	-6.952	1	0	0	5	0	0	12.6	2.964012022	31.06796393
-6944.445	500	100	100	1	0	0	0.037	1	99.26891	-6.952	1	0	0	5	0	0	13.32	3.274691662	31.21592501
-6944.445	500	100	100	1	0	0	0.038	1	98.70279	-6.952	1	0	0	5	0	0	13.68	3.586850912	31.35944726
-6944.445	500	100	100	1	0	0	0.039	1	98.693954	-6.952	1	0	0	5	0	0	14.04	3.900445385	32.57866385
-6944.445	500	100	100	1	0	0	0.041	1	98.693954	-6.952	1	0	0	5	0	0	14.76	4.226232023	33.76130393
-6944.445	500	100	100	1	0	0	0.043	1	99.262405	-6.952	1	0	0	5	0	0	15.48	4.563845062	33.82846481
-6944.445	500	100	100	1	0	0	0.044	1	99.36952	-6.952	1	0	0	5	0	0	15.84	4.90212971	34.97361087
-6944.445	500	100	100	1	0	0	0.046	1	99.36952	-6.952	1	0	0	5	0	0	16.56	5.251865819	36.08440254
-6944.445	500	100	100	1	0	0	0.048	1	99.17077	-6.952	1	0	0	5	0	0	17.28	5.612709845	36.08187047
-6944.445	500	100	100	1	0	0	0.049	1	99.17077	-6.952	1	0	0	5	0	0	17.64	5.973528549	37.15941435
-6944.445	500	100	100	1	0	0	0.051	1	99.602585	-6.952	1	0	0	5	0	0	18.36	6.345122693	38.20463192
-6944.445	500	100	100	1	0	0	0.053	1	98.45036	-6.952	1	0	0	5	0	0	19.08	6.727169012	39.21849296
-6944.445	500	100	100	1	0	0	0.055	1	98.45036	-6.952	1	0	0	5	0	0	19.8	7.119353942	40.20193818
-6944.445	500	100	100	1	0	0	0.057	1	98.8397	-6.952	1	0	0	5	0	0	20.52	7.521373323	40.07588003
-6944.445	500	100	100	1	0	0	0.058	1	99.042885	-6.952	1	0	0	5	0	0	20.88	7.922132124	41.03360363
-6944.445	500	100	100	1	0	0	0.06	1	99.042885	-6.952	1	0	0	5	0	0	21.6	8.33246816	41.96259552
-6944.445	500	100	100	1	0	0	0.062	1	98.78472	-6.952	1	0	0	5	0	0	22.32	8.752094115	42.86371765
-6944.445	500	100	100	1	0	0	0.064	1	98.78472	-6.952	1	0	0	5	0	0	23.04	9.180731292	43.73780612
-6944.445	500	100	100	1	0	0	0.066	1	97.73125	-6.952	1	0	0	5	0	0	23.76	9.618109353	44.58567194
-6944.445	500	100	100	1	0	0	0.068	1	97.59596	-6.952	1	0	0	5	0	0	24.48	10.06396607	44.32810178
-6944.445	500	100	100	1	0	0	0.069	1	97.59596	-6.952	1	0	0	5	0	0	24.84	10.50724709	45.15825873
-6944.445	500	100	100	1	0	0	0.071	1	98.47046	-6.952	1	0	0	5	0	0	25.56	10.95882968	45.96351097
-6944.445	500	100	100	1	0	0	0.073	1	99.00749	-6.952	1	0	0	5	0	0	26.28	11.41846479	46.74460564
-6944.445	500	100	100	1	0	0	0.075	1	99.00749	-6.952	1	0	0	5	0	0	27	11.88591084	46.42226747
-6944.445	500	100	100	1	0	0	0.076	1	98.66986	-6.952	1	0	0	5	0	0	27.36	12.35013352	47.18959945
-6944.445	500	100	100	1	0	0	0.078	1	97.52572	-6.952	1	0	0	5	0	0	28.08	12.82202951	47.93391146
-6944.445	500	100	100	1	0	0	0.08	1	97.57507	-6.952	1	0	0	5	0	0	28.8	13.30136863	47.57589412
-6944.445	500	100	100	1	0	0	0.081	1	96.98655	-6.952	1	0	0	5	0	0	29.16	13.77712757	48.30861729
-6944.445	500	100	100	1	0	0	0.083	1	96.98655	-6.952	1	0	0	5	0	0	29.88	14.26021374	47.93935878
-6944.445	500	100	100	1	0	0	0.084	1	96.052216	-6.952	1	0	0	5	0	0	30.24	14.73960733	48.66117801
-6944.445	500	100	100	1	0	0	0.086	1	96.26897	-6.952	1	0	0	5	0	0	30.96	15.22621911	48.28134267
-6944.445	500	100	100	1	0	0	0.087	1	96.26897	-6.952	1	0	0	5	0	0	31.32	15.70903254	47.91290239
-6944.445	500	100	100	1	0	0	0.088	1	97.03393	-6.952	1	0	0	5	0	0	31.68	16.18816156	48.63551532
-6944.445	500	100	100	1	0	0	0.09	1	97.03393	-6.952	1	0	0	5	0	0	32.4	16.67451671	48.25644986
-6944.445	500	100	100	1	0	0	0.091	1	98.604225	-6.952	1	0	0	5	0	0	32.76	17.15708121	47.88875636
-6944.445	500	100	100	1	0	0	0.092	1	98.127	-6.952	1	0	0	5	0	0	33.12	17.63596878	47.53209367
-6944.445	500	100	100	1	0	0	0.093	1	98.127	-6.952	1	0	0	5	0	0	33.48	18.11128971	48.26613086
-6944.445	500	100	100	1	0	0	0.095	1	97.841644	-6.952	1	0	0	5	0	0	34.2	18.59395102	47.89814694
-6944.445	500	100	100	1	0	0	0.096	1	98.15965	-6.952	1	0	0	5	0	0	34.56	19.07293249	47.54120253
-6944.445	500	100	100	1	0	0	0.097	1	98.15965	-6.952	1	0	0	5	0	0	34.92	19.54834452	47.19496645
-6944.445	500	100	100	1	0	0	0.098	1	97.91922	-6.952	1	0	0	5	0	0	35.28	20.02029418	46.85911746
-6944.445	500	100	100	1	0	0	0.099	1	97.91922	-6.952	1	0	0	5	0	0	35.64	20.48888535	46.53334394
-6944.445	500	100	100	1	0	0	0.1	1	97.77538	-6.952	1	0	0	5	0	0	36	20.95421879	46.21734362
-6944.445	500	100	100	1	0	0	0.101	1	97.907646	-6.952	1	0	0	5	0	0	36.36	21.41639223	45.91082331
-6944.445	500	100	100	1	0	0	0.102	1	97.907646	-6.952	1	0	0	5	0	0	36.72	21.87550046	45.61349861
-6944.445	500	100	100	1	0	0	0.103	1	97.360214	-6.952	1	0	0	5	0	0	37.08	22.33163545	45.32509365
-6944.445	500	100	100	1	0	0	0.104	1	97.31263	-6.952	1	0	0	5	0	0	37.44	22.78488639	45.04534084
-6944.445	500	100	100	1	0	0	0.105	1	97.31263	-6.952	1	0	0	5	0	0	37.8	23.23533979	44.77398062
-6944.445	500	100	100	1	0	0	0.106	1	97.86871	-6.952	1	0	0	5	0	0	38.16	23.6830796	44.5107612
-6944.445	500	100	100	1	0	0	0.107	1	97.86871	-6.952	1	0	0	5	0	0	38.52	24.12818721	44.25543836
-6944.445	500	100	100	1	0	0	0.108	1	98.28481	-6.952	1	0	0	5	0	0	38.88	24.5707416	44.00777521
-6944.445	500	100	100	1	0	0	0.109	1	98.43684	-6.952	1	0	0	5	0	0	39.24	25.01081935	43.76754196
-6944.445	500	100	100	1	0	0	0.11	1	98.43684	-6.952	1	0	0	5	0	0	39.6	25.44849477	44.6145157
-6944.445	500	100	100	1	0	0	0.112	1	98.42996	-6.952	1	0	0	5	0	0	40.32	25.89463992	44.35608023
-6944.445	500	100	100	1	0	0	0.113	1	98.42996	-6.952	1	0	0	5	0	0	40.68	26.33820073	45.18539782
-6944.445	500	100	100	1	0	0	0.115	1	97.69024	-6.952	1	0	0	5	0	0	41.4	26.79005471	44.90983588
-6944.445	500	100	100	1	0	0	0.116	1	97.494415	-6.952	1	0	0	5	0	0	41.76	27.23915306	44.64254081
-6944.445	500	100	100	1	0	0	0.117	1	97.494415	-6.952	1	0	0	5	0	0	42.12	27.68557847	44.38326458
-6944.445	500	100	100	1	0	0	0.118	1	97.79275	-6.952	1	0	0	5	0	0	42.48	28.12941112	45.21176665
-6944.445	500	100	100	1	0	0	0.12	1	98.7826	-6.952	1	0	0	5	0	0	43.2	28.58152878	44.93541365
-6944.445	500	100	100	1	0	0	0.121	1	98.7826	-6.952	1	0	0	5	0	0	43.56	29.03088292	45.74735124
-6944.445	500	100	100	1	0	0	0.123	1	98.47559	-6.952	1	0	0	5	0	0	44.28	29.48835643	45.4549307
-6944.445	500	100	100	1	0	0	0.124	1	98.47559	-6.952	1	0	0	5	0	0	44.64	29.94290574	46.25128278
-6944.445	500	100	100	1	0	0	0.126	1	98.6184	-6.952	1	0	0	5	0	0	45.36	30.40541857	45.9437443
-6944.445	500	100	100	1	0	0	0.127	1	99.38784	-6.952	1	0	0	5	0	0	45.72	30.86485601	45.64543197
-6944.445	500	100	100	1	0	0	0.128	1	99.38784	-6.952	1	0	0	5	0	0	46.08	31.32131033	46.43606901
-6944.445	500	100	100	1	0	0	0.13	1	98.8258	-6.952	1	0	0	5	0	0	46.8	31.78567102	47.20298694
-6944.445	500	100	100	1	0	0	0.132	1	98.99825	-6.952	1	0	0	5	0	0	47.52	32.25770089	46.86689733
-6944.445	500	100	100	1	0	0	0.133	1	98.99825	-6.952	1	0	0	5	0	0	47.88	32.72636986	46.54089041
-6944.445	500	100	100	1	0	0	0.134	1	98.73553	-6.952	1	0	0	5	0	0	48.24	33.19177877	47.3046637
-6944.445	500	100	100	1	0	0	0.136	1	98.73553	-6.952	1	0	0	5	0	0	48.96	33.6648254	46.96552379
-6944.445	500	100	100	1	0	0	0.137	1	100.16196	-6.952	1	0	0	5	0	0	49.32	34.13448064	46.63655807
-6944.445	500	100	100	1	0	0	0.138	1	99.83172	-6.952	1	0	0	5	0	0	49.68	34.60084622	46.31746133
-6944.445	500	100	100	1	0	0	0.139	1	99.83172	-6.952	1	0	0	5	0	0	50.04	35.06402084	46.00793749
-6944.445	500	100	100	1	0	0	0.14	1	100.648506	-6.952	1	0	0	5	0	0	50.4	35.52410021	46.78769937
-6944.445	500	100	100	1	0	0	0.142	1	99.664955	-6.952	1	0	0	5	0	0	51.12	35.9919772	46.46406839
-6944.445	500	100	100	1	0	0	0.143	1	99.664955	-6.952	1	0	0	5	0	0	51.48	36.45661789	46.15014633
-6944.445	500	100	100	1	0	0	0.144	1	99.195656	-6.952	1	0	0	5	0	0	51.84	36.91811935	45.84564194
-6944.445	500	100	100	1	0	0	0.145	1	99.195656	-6.952	1	0	0	5	0	0	52.2	37.37657577	45.55027269
-6944.445	500	100	100	1	0	0	0.146	1	98.93513	-6.952	1	0	0	5	0	0	52.56	37.8320785	46.3437645
-6944.445	500	100	100	1	0	0	0.148	1	98.66478	-6.952	1	0	0	5	0	0	53.28	38.29551614	46.03345157
-6944.445	500	100	100	1	0	0	0.149	1	98.66478	-6.952	1	0	0	5	0	0	53.64	38.75585066	45.73244802
-6944.445	500	100	100	1	0	0	0.15	1	98.158195	-6.952	1	0	0	5	0	0	54	39.21317514	45.44047458
-6944.445	500	100	100	1	0	0	0.151	1	98.93148	-6.952	1	0	0	5	0	0	54.36	39.66757989	45.15726034
-6944.445	500	100	100	1	0	0	0.152	1	98.11858	-6.952	1	0	0	5	0	0	54.72	40.11915249	44.88254253
-6944.445	500	100	100	1	0	0	0.153	1	97.47856	-6.952	1	0	0	6	0	0	55.08	40.56797791	44.61606626
-6944.445	500	100	100	1	0	0	0.154	1	97.47856	-6.952	1	0	0	6	0	0	55.44	41.01413858	44.35758427
-6944.445	500	100	100	0	0	0	0.155	1	97.92444	-6.952	1	1	0	7	0	0	55.8	41.45771442	44.10685674
0	500	100	100	0	0	0	0.156	1	98.07068	-6.952	1	1	0	0	0	0	56.16	41.89878299	42.78365104
0	500	100	100	0	0	0	0.156	1	98.07068	-6.952	1	1	0	0	0	0	56.16	42.3266195	42.58014151
0	500	100	100	0	0	0	0.157	1	97.26417	-6.952	1	1	0	0	0	0	56.52	42.75242091	42.38273726
0	500	100	100	0	0	0	0.158	1	96.625565	-6.461	1	1	0	0	0	0	56.88	43.17624828	43.27125515
0	500	100	100	0	0	0	0.16	1	96.625565	-5.58	1	1	0	0	0	0	57.6	43.60896084	43.05311749
0	500	100	100	0	0	0	0.161	1	97.24949	-5.58	1	1	0	0	0	0	57.96	44.03949201	42.84152397
0	500	100	100	0	0	0	0.162	1	97.24949	-5.185	1	1	0	0	0	0	58.32	44.46790725	42.63627825
0	500	100	100	0	0	0	0.163	1	97.06258	-5.185	1	1	0	0	0	0	58.68	44.89427003	43.5171899
0	500	100	100	0	0	0	0.165	1	96.7969	-4.477	1	1	0	0	0	0	59.4	45.32944193	43.2916742
0	500	100	100	0	0	0	0.166	1	96.7969	-4.161	1	1	0	0	0	0	59.76	45.76235867	43.07292398
0	500	100	100	0	0	0	0.167	1	97.08312	-4.161	1	1	0	0	0	0	60.12	46.19308791	42.86073626
0	500	100	100	0	0	0	0.168	1	97.50439	-3.593	1	1	0	0	0	0	60.48	46.62169528	43.73491417
0	500	100	100	0	0	0	0.17	1	97.50439	-3.593	1	1	0	0	0	0	61.2	47.05904442	43.50286674
0	500	100	100	0	0	0	0.171	1	96.80737	-3.339	1	1	0	0	0	0	61.56	47.49407309	43.27778074
0	500	100	100	0	0	0	0.172	1	96.64471	-2.883	1	1	0	0	0	0	61.92	47.92685089	43.05944732
0	500	100	100	0	0	0	0.173	1	96.404274	-2.883	1	1	0	0	0	0	62.28	48.35744537	42.8476639
0	500	100	100	0	0	0	0.174	1	98.45302	-2.679	1	1	0	0	0	0	62.64	48.78592201	42.64223398
0	500	100	100	0	0	0	0.175	1	98.45302	-2.314	1	1	0	0	0	0	63	49.21234435	42.44296696
0	500	100	100	0	0	0	0.176	1	98.19907	-2.314	1	1	0	0	0	0	63.36	49.63677401	41.16967796
0	500	100	100	0	0	0	0.176	1	97.34713	-1.998	1	1	0	0	0	0	63.36	50.04847079	41.01458762
0	500	100	100	0	0	0	0.177	1	97.34713	-1.856	1	1	0	0	0	0	63.72	50.45861667	40.86414999
0	500	100	100	0	0	0	0.178	1	96.77993	-1.856	1	1	0	0	0	0	64.08	50.86725817	39.63822549
0	500	100	100	0	0	0	0.178	1	96.77993	-1.603	1	1	0	0	0	0	64.08	51.26364043	39.52907872
0	500	100	100	0	0	0	0.179	1	96.78525	-1.603	1	1	0	0	0	0	64.44	51.65893121	38.34320636
0	500	100	100	0	0	0	0.179	1	95.34813	-1.49	1	1	0	0	0	0	64.44	52.04236328	37.19291017
0	500	100	100	0	0	0	0.179	1	95.34813	-1.49	1	1	0	0	0	0	64.44	52.41429238	36.07712287
0	500	100	100	0	0	0	0.179	1	96.74372	-1.384	1	1	0	0	0	0	64.44	52.77506361	34.99480918
0	500	100	100	0	0	0	0.179	1	97.15911	-1.195	1	1	0	0	0	0	64.44	53.1250117	33.9449649
0	500	100	100	0	0	0	0.179	1	97.37899	-1.195	1	1	0	0	0	0	64.44	53.46446135	32.92661596
0	500	100	100	0	0	0	0.179	1	97.253746	-1.111	1	1	0	0	0	0	64.44	53.79372751	31.93881748
0	500	100	100	0	0	0	0.179	1	97.253746	-0.959	1	1	0	0	0	0	64.44	54.11311568	29.90065295
0	500	100	100	0	0	0	0.178	1	97.36093	-0.959	1	1	0	0	0	0	64.08	54.41212221	29.00363337
0	500	100	100	0	0	0	0.178	1	97.37003	-0.828	1	1	0	8	0	0	64.08	54.70215855	28.13352436
0	500	100	100	0	0	0	0.178	1	97.37003	-0.769	1	1	0	8	0	0	64.08	54.98349379	26.20951863
0	500	100	100	0	0	0	0.177	1	97.90216	-0.769	1	1	0	9	0	0	63.72	55.24558898	25.42323307
6944.445	500	100	100	0	0	0	0.177	1	98.09208	-0.664	1	1	0	10	0	0	63.72	55.49982131	23.58053608
6944.445	500	100	100	0	0	0	0.176	1	98.09208	-0.664	1	1	0	10	0	0	63.36	55.73562667	22.87312
6944.445	500	100	100	0	0	0	0.176	1	96.8703	-0.617	1	1	0	10	0	0	63.36	55.96435787	21.1069264
6944.445	500	100	100	0	0	0	0.175	1	96.8703	-0.533	1	1	0	10	0	0	63	56.17542713	19.39371861
6944.445	500	100	100	0	0	0	0.174	1	96.94381	-0.533	1	1	0	10	0	0	62.64	56.36936432	17.73190705
6944.445	500	100	100	0	0	0	0.173	1	96.64465	-0.003	1	1	0	10	0	0	62.28	56.54668339	17.19994984
6944.445	500	100	100	0	0	0	0.173	1	96.64465	0.943	1	1	0	10	0	0	62.28	56.71868289	15.60395134
6944.445	500	100	100	0	0	0	0.172	1	96.784225	0.943	1	1	0	10	0	0	61.92	56.8747224	15.1358328
6944.445	500	100	100	0	0	0	0.172	1	97.19743	1.763	1	1	0	10	0	0	61.92	57.02608073	14.68175782
6944.445	500	100	100	0	0	0	0.172	1	97.33521	1.763	1	1	0	10	0	0	61.92	57.17289831	13.16130508
6944.445	500	100	100	0	0	0	0.171	1	97.2168	2.131	1	1	0	10	0	0	61.56	57.30451136	12.76646593
6944.445	500	100	100	0	0	0	0.171	1	97.2168	2.787	1	1	0	10	0	0	61.56	57.43217602	11.30347195
6944.445	500	100	100	0	0	0	0.17	1	97.5119	2.787	1	1	0	10	0	0	61.2	57.54521073	9.884367795
6944.445	500	100	100	0	0	0	0.169	1	98.520325	3.082	1	1	0	10	0	0	60.84	57.64405441	8.507836761
6944.445	500	100	100	0	0	0	0.168	1	98.520325	3.611	1	1	0	10	0	0	60.48	57.72913278	7.172601658
6944.445	500	100	100	0	0	0	0.167	1	98.604805	3.611	1	1	0	10	0	0	60.12	57.8008588	5.877423609
6944.445	500	100	100	0	0	0	0.166	1	98.604805	4.067	1	1	0	10	0	0	59.76	57.85963303	4.6211009
6944.445	500	100	100	0	0	0	0.165	1	98.7653	4.067	1	1	0	10	0	0	59.4	57.90584404	3.402467873
6944.445	500	100	100	0	0	0	0.164	1	99.92235	4.27	1	1	0	10	0	0	59.04	57.93986872	2.220393837
6944.445	500	100	100	0	0	0	0.163	1	99.92235	4.637	1	1	0	10	0	0	58.68	57.96207266	1.073782022
6944.445	500	100	100	0	0	0	0.162	1	99.92634	4.637	1	1	0	10	0	0	58.32	57.97281048	-0.038431439
6944.445	500	100	100	0	0	0	0.161	1	99.83622	4.799	1	1	0	10	0	0	57.96	57.97242617	-1.117278495
6944.445	500	100	100	0	0	0	0.16	1	99.83622	5.093	1	1	0	10	0	0	57.6	57.96125338	-2.163760141
6944.445	500	100	100	0	0	0	0.159	1	99.69376	5.093	1	1	0	10	0	0	57.24	57.93961578	-3.178847336
6944.445	500	100	100	0	0	0	0.158	1	99.69376	5.348	1	1	0	10	0	0	56.88	57.90782731	-5.243481916
6944.445	500	100	100	0	0	0	0.156	1	99.10561	5.348	1	1	0	10	0	0	56.16	57.85539249	-6.166177459
6944.445	500	100	100	0	0	0	0.155	1	98.21586	5.461	1	1	0	10	0	0	55.8	57.79373071	-7.061192135
6944.445	500	100	100	0	0	0	0.154	1	98.21586	5.665	1	1	0	10	0	0	55.44	57.72311879	-7.929356371
6944.445	500	100	100	0	0	0	0.153	1	98.22255	5.665	1	1	0	10	0	0	55.08	57.64382523	-8.77147568
6944.445	500	100	100	0	0	0	0.152	1	98.72558	5.755	1	1	0	12	0	0	54.72	57.55611047	-9.588331409
6944.445	500	100	100	0	0	0	0.151	1	98.72558	5.919	1	1	0	12	0	0	54.36	57.46022716	-10.38068147
6944.445	500	100	100	0	0	0	0.15	1	98.22043	5.919	1	1	0	12	0	0	54	57.35642034	-11.14926102
6944.445	500	100	100	0	0	0	0.149	1	98.22043	6.06	1	1	0	12	0	0	53.64	57.24492773	-11.89478319
6944.445	500	100	100	0	0	0	0.148	1	98.71806	6.06	1	1	0	12	0	0	53.28	57.1259799	-11.5379397
6944.445	500	100	100	0	0	0	0.148	1	99.149414	6.122	1	1	0	12	0	0	53.28	57.0106005	-12.27180151
6944.445	500	100	100	0	0	0	0.147	1	99.149414	6.237	1	1	0	12	0	0	52.92	56.88788249	-12.98364746
6944.445	500	100	100	0	0	0	0.146	1	99.84781	6.237	1	1	0	12	0	0	52.56	56.75804601	-13.67413804
6944.445	500	100	100	0	0	0	0.145	1	98.919464	6.286	1	1	0	12	0	0	52.2	56.62130463	-14.3439139
6944.445	500	100	100	0	0	0	0.144	1	98.919464	6.377	1	1	0	12	0	0	51.84	56.47786549	-14.99359648
6944.445	500	100	100	0	0	0	0.143	1	97.81479	6.377	1	1	0	12	0	0	51.48	56.32792953	-15.62378858
6944.445	500	100	100	0	0	0	0.142	1	97.81479	6.418	1	1	0	12	0	0	51.12	56.17169164	-15.15507493
6944.445	500	100	100	0	0	0	0.142	1	98.00326	6.418	1	1	0	12	0	0	51.12	56.02014089	-15.78042268
6944.445	500	100	100	0	0	0	0.141	1	97.7926	6.492	1	1	0	12	0	0	50.76	55.86233667	-16.38701
6944.445	500	100	100	0	0	0	0.14	1	97.7926	6.523	1	1	0	12	0	0	50.4	55.69846657	-16.9753997
6944.445	500	100	100	0	0	0	0.139	1	97.92517	6.523	1	1	0	12	0	0	50.04	55.52871257	-17.54613771
6944.445	500	100	100	0	0	0	0.138	1	98.868866	6.582	1	1	0	12	0	0	49.68	55.35325119	-18.09975358
6944.445	500	100	100	0	0	0	0.137	1	98.868866	6.633	1	1	0	12	0	0	49.32	55.17225366	-18.63676097
6944.445	500	100	100	0	0	0	0.136	1	99.55308	6.633	1	1	0	12	0	0	48.96	54.98588605	-19.15765814
6944.445	500	100	100	0	0	0	0.135	1	99.55308	6.655	1	1	0	12	0	0	48.6	54.79430947	-19.6629284
6944.445	500	100	100	0	0	0	0.134	1	99.37624	6.655	1	1	0	12	0	0	48.24	54.59768018	-21.23304054
6944.445	500	100	100	0	0	0	0.132	1	97.828545	6.696	1	1	0	12	0	0	47.52	54.38534978	-21.67604933
6944.445	500	100	100	0	0	0	0.131	1	97.828545	6.714	1	1	0	12	0	0	47.16	54.16858928	-22.10576785
6944.445	500	100	100	0	0	0	0.13	1	97.4564	6.714	1	1	0	12	0	0	46.8	53.9475316	-22.52259481
6944.445	500	100	100	0	0	0	0.129	1	98.231155	6.747	1	1	0	12	0	0	46.44	53.72230566	-24.00691697
6944.445	500	100	100	0	0	0	0.127	1	98.231155	6.747	1	1	0	12	0	0	45.72	53.48223649	-24.36670946
6944.445	500	100	100	0	0	0	0.126	1	98.07141	6.761	1	1	0	12	0	0	45.36	53.23856939	-25.79570818
6944.445	500	100	100	0	0	0	0.124	1	98.07141	6.788	1	1	0	12	0	0	44.64	52.98061231	-26.10183693
6944.445	500	100	100	0	0	0	0.123	1	98.39638	6.788	1	1	0	12	0	0	44.28	52.71959394	-27.47878182
6944.445	500	100	100	0	0	0	0.121	1	98.84638	6.81	1	1	0	12	0	0	43.56	52.44480612	-28.81441837
6944.445	500	100	100	0	0	0	0.119	1	98.84638	6.82	1	1	0	12	0	0	42.84	52.15666194	-29.02998582
6944.445	500	100	100	0	0	0	0.118	1	98.296135	6.82	1	1	0	12	0	0	42.48	51.86636208	-30.31908624
6944.445	500	100	100	0	0	0	0.116	1	96.848366	6.838	1	1	0	12	0	0	41.76	51.56317122	-30.48951365
6944.445	500	100	100	0	0	0	0.115	1	96.848366	6.847	1	1	0	12	0	0	41.4	51.25827608	-31.73482825
6944.445	500	100	100	0	0	0	0.113	1	96.5616	6.847	1	1	0	12	0	0	40.68	50.9409278	-31.8627834
6944.445	500	100	100	0	0	0	0.112	1	96.5616	6.861	1	1	0	12	0	0	40.32	50.62229997	-31.9868999
6944.445	500	100	100	0	0	0	0.111	1	97.30926	6.861	1	1	0	12	0	0	39.96	50.30243097	-32.1072929
6944.445	500	100	100	0	0	0	0.11	1	98.151505	6.868	1	1	0	12	0	0	39.6	49.98135804	-33.30407411
6944.445	500	100	100	0	0	0	0.108	1	98.151505	6.878	1	1	0	12	0	0	38.88	49.6483173	-33.38495189
6944.445	500	100	100	0	0	0	0.107	1	97.12637	6.878	1	1	0	12	0	0	38.52	49.31446778	-33.46340333
6944.445	500	100	100	0	0	0	0.106	1	98.72338	6.889	1	1	0	12	0	0	38.16	48.97983374	-34.61950123
6944.445	500	100	100	0	0	0	0.104	1	98.72338	6.889	1	1	0	12	0	0	37.44	48.63363873	-34.6609162
6944.445	500	100	100	0	0	0	0.103	1	98.847275	6.893	1	1	0	12	0	0	37.08	48.28702957	-34.70108871
6944.445	500	100	100	0	0	0	0.102	1	98.847275	6.902	1	1	0	12	0	0	36.72	47.94001868	-34.74005605
6944.445	500	100	100	0	0	0	0.101	1	98.201065	6.902	1	1	0	12	0	0	36.36	47.59261812	-34.77785437
6944.445	500	100	100	0	0	0	0.1	1	97.943405	6.906	1	1	0	12	0	0	36	47.24483958	-34.81451874
6944.445	500	100	100	0	0	0	0.099	1	97.943405	6.911	1	1	0	12	0	0	35.64	46.89669439	-34.85008317
6944.445	500	100	100	0	0	0	0.098	1	96.69763	6.911	1	1	0	12	0	0	35.28	46.54819356	-34.88458068
6944.445	500	100	100	0	0	0	0.097	1	97.00107	6.914	1	1	0	12	0	0	34.92	46.19934775	-35.99804326
6944.445	500	100	100	0	0	0	0.095	1	97.296455	6.914	1	1	0	12	0	0	34.2	45.83936732	-34.91810196
6944.445	500	100	100	0	0	0	0.095	1	98.30218	6.917	1	1	0	12	0	0	34.2	45.4901863	-34.9505589
6944.445	500	100	100	0	0	0	0.094	1	98.30218	6.923	1	1	0	12	0	0	33.84	45.14068071	-34.98204213
6944.445	500	100	100	1	0	0	0.093	1	98.15489	6.923	1	1	0	12	0	0	33.48	44.79086029	-35.01258087
6944.445	500	100	100	1	0	0	0.092	1	101.56308	6.927	1	1	0	12	0	0	33.12	44.44073448	-35.04220344
6944.445	500	100	100	1	0	0	0.091	1	101.56308	6.929	1	1	0	12	0	0	32.76	44.09031245	-35.07093734
6944.445	500	100	100	1	0	0	0.09	1	100.942215	6.929	1	1	0	12	0	0	32.4	43.73960307	-35.09880922
6944.445	500	100	100	1	0	0	0.089	1	100.942215	6.931	1	1	0	12	0	0	32.04	43.38861498	-35.12584494
6944.445	500	100	100	1	0	0	0.088	1	100.557465	6.931	1	1	0	12	0	0	31.68	43.03735653	-35.1520696
6944.445	500	100	100	1	0	0	0.087	1	99.83968	6.934	1	1	0	12	0	0	31.32	42.68583584	-35.17750751
6944.445	500	100	100	1	0	0	0.086	1	99.83968	6.935	1	1	0	12	0	0	30.96	42.33406076	-35.20218228
6944.445	500	100	100	1	0	0	0.085	1	99.882416	6.935	1	1	0	12	0	0	30.6	41.98203894	-35.22611681
6944.445	500	100	100	1	0	0	0.084	1	100.34655	6.938	1	1	0	12	0	0	30.24	41.62977777	-35.24933331
6944.445	500	100	100	1	0	0	0.083	1	100.34655	6.94	1	1	0	12	0	0	29.88	41.27728444	-34.19185331
6944.445	500	100	100	1	0	0	0.083	1	99.64327	6.94	1	1	0	12	0	0	29.88	40.9353659	-34.24609771
6944.445	500	100	100	1	0	0	0.082	1	99.64327	6.942	1	1	0	12	0	0	29.52	40.59290493	-34.29871478
6944.445	500	100	100	1	0	0	0.081	1	98.77433	6.942	1	1	0	12	0	0	29.16	40.24991778	-34.34975334
6944.445	500	100	100	1	0	0	0.08	1	99.52867	6.943	1	1	0	12	0	0	28.8	39.90642025	-34.39926074
6944.445	500	100	100	1	0	0	0.079	1	99.52867	6.944	1	1	0	12	0	0	28.44	39.56242764	-34.44728291
6944.445	500	100	100	1	0	0	0.078	1	99.28665	6.944	1	1	0	12	0	0	28.08	39.21795481	-34.49386443
6944.445	500	100	100	1	0	0	0.077	1	98.20203	6.945	1	1	0	12	0	0	27.72	38.87301616	-34.53904849
6944.445	500	100	100	1	0	0	0.076	1	98.20203	6.946	1	1	0	12	0	0	27.36	38.52762568	-34.58287704
6944.445	500	100	100	1	0	0	0.075	1	97.894585	6.946	1	1	0	12	0	0	27	38.18179691	-34.62539073
6944.445	500	100	100	1	0	0	0.074	1	97.894585	6.947	1	1	0	12	0	0	26.64	37.835543	-34.66662901
6944.445	500	100	100	1	0	0	0.073	1	96.987274	6.947	1	1	0	12	0	0	26.28	37.48887671	-35.78663014
6944.445	500	100	100	1	0	0	0.071	1	95.945786	6.947	1	1	0	12	0	0	25.56	37.13101041	-35.79303123
6944.445	500	100	100	1	0	0	0.07	1	95.945786	6.948	1	1	0	12	0	0	25.2	36.7730801	-36.87924029
6944.445	500	100	100	1	0	0	0.068	1	97.09142	6.948	1	1	0	12	0	0	24.48	36.4042877	-36.85286309
6944.445	500	100	100	1	0	0	0.067	1	97.344925	6.948	1	1	0	12	0	0	24.12	36.03575906	-37.90727719
6944.445	500	100	100	1	0	0	0.065	1	96.79462	6.949	1	1	0	12	0	0	23.4	35.65668629	-37.85005888
6944.445	500	100	100	1	0	0	0.064	1	95.797745	6.949	1	1	0	12	0	0	23.04	35.2781857	-38.87455711
6944.445	500	100	100	1	0	0	0.062	1	95.797745	6.949	1	1	0	12	0	0	22.32	34.88944013	-39.8683204
6944.445	500	100	100	1	0	0	0.06	1	97.22034	6.949	1	1	0	12	0	0	21.6	34.49075693	-39.75227079
6944.445	500	100	100	1	0	0	0.059	1	96.489075	6.949	1	1	0	12	0	0	21.24	34.09323422	-39.63970266
6944.445	500	100	100	1	0	0	0.058	1	96.489075	6.949	1	1	0	12	0	0	20.88	33.69683719	-40.61051158
6944.445	500	100	100	1	0	0	0.056	1	96.49329	6.949	1	1	0	12	0	0	20.16	33.29073208	-41.55219624
6944.445	500	100	100	1	0	0	0.054	1	96.04434	6.95	1	1	0	12	0	0	19.44	32.87521012	-41.38563035
6944.445	500	100	100	1	0	0	0.053	1	96.04434	6.95	1	1	0	12	0	0	19.08	32.46135381	-42.30406144
6944.445	500	100	100	1	0	0	0.051	1	96.54914	6.95	1	1	0	12	0	0	18.36	32.0383132	-42.11493959
6944.445	500	100	100	1	0	0	0.05	1	96.54914	6.95	1	1	0	12	0	0	18	31.6171638	-43.01149141
6944.445	500	100	100	1	0	0	0.048	1	96.90954	6.95	1	1	0	12	0	0	17.28	31.18704889	-42.80114666
6944.445	500	100	100	1	0	0	0.047	1	96.64773	6.95	1	1	0	12	0	0	16.92	30.75903742	-42.59711226
6944.445	500	100	100	1	0	0	0.046	1	96.64773	6.951	1	1	0	12	0	0	16.56	30.3330663	-42.3991989
6944.445	500	100	100	1	0	0	0.045	1	97.48644	6.951	1	1	0	12	0	0	16.2	29.90907431	-43.28722293
6944.445	500	100	100	1	0	0	0.043	1	96.610725	6.951	1	1	0	12	0	0	15.48	29.47620208	-43.06860624
6944.445	500	100	100	1	0	0	0.042	1	96.610725	6.951	1	1	0	12	0	0	15.12	29.04551602	-42.85654805
6944.445	500	100	100	1	0	0	0.041	1	96.904305	6.951	1	1	0	12	0	0	14.76	28.61695054	-42.65085161
6944.445	500	100	100	1	0	0	0.04	1	97.186714	6.951	1	1	0	12	0	0	14.4	28.19044202	-42.45132606
6944.445	500	100	100	1	0	0	0.039	1	97.41325	6.951	1	1	0	12	0	0	14.04	27.76592876	-42.25778628
6944.445	500	100	100	1	0	0	0.038	1	97.24493	6.951	1	1	0	12	0	0	13.68	27.3433509	-42.07005269
6944.445	500	100	100	1	0	0	0.037	1	97.24493	6.951	1	1	0	12	0	0	13.32	26.92265037	-41.88795111
6944.445	500	100	100	1	0	0	0.036	1	96.81001	6.951	1	1	0	12	0	0	12.96	26.50377086	-41.71131258
6944.445	500	100	100	1	0	0	0.035	1	97.23205	6.951	1	1	0	12	0	0	12.6	26.08665773	-41.5399732
6944.445	500	100	100	1	0	0	0.034	1	97.23205	6.951	1	1	0	12	0	0	12.24	25.671258	-40.29377401
6944.445	500	100	100	1	0	0	0.034	1	97.268684	6.952	1	1	0	12	0	0	12.24	25.26832026	-40.16496079
6944.445	500	100	100	1	0	0	0.033	1	97.268684	6.952	1	1	0	12	0	0	11.88	24.86667065	-40.04001196
6944.445	500	100	100	1	0	0	0.032	1	97.45871	6.952	1	1	0	12	0	0	11.52	24.46627053	-38.8388116
6944.445	500	100	100	1	0	0	0.032	1	97.715294	6.952	1	1	0	12	0	0	11.52	24.07788242	-38.75364726
6944.445	500	100	100	1	0	0	0.031	1	97.97454	6.952	1	1	0	12	0	0	11.16	23.69034595	-38.67103784
6944.445	500	100	100	1	0	0	0.03	1	98.39611	6.952	1	1	0	12	0	0	10.8	23.30363557	-37.5109067
6944.445	500	100	100	1	0	0	0.03	1	98.5692	6.952	1	1	0	12	0	0	10.8	22.9285265	-37.4655795
6944.445	500	100	100	1	0	0	0.029	1	98.5692	6.952	1	1	0	12	0	0	10.44	22.55387071	-36.34161212
6944.445	500	100	100	1	0	0	0.029	1	98.53608	6.952	1	1	0	12	0	0	10.44	22.19045458	-36.33136375
6944.445	500	100	100	1	0	0	0.028	1	98.53608	6.952	1	1	0	12	0	0	10.08	21.82714095	-36.32142284
6944.445	500	100	100	1	0	0	0.027	1	98.76063	6.952	1	1	0	12	0	0	9.72	21.46392672	-35.23178016
6944.445	500	100	100	1	0	0	0.027	1	98.73959	6.952	1	1	0	12	0	0	9.72	21.11160892	-35.25482675
6944.445	500	100	100	1	0	0	0.026	1	98.73959	6.952	1	1	0	12	0	0	9.36	20.75906065	-35.27718195
6944.445	500	100	100	1	0	0	0.025	1	98.27065	6.952	1	1	0	12	0	0	9	20.40628883	-35.29886649
6944.445	500	100	100	1	0	0	0.024	1	99.143166	6.952	1	1	0	12	0	0	8.64	20.05330017	-35.3199005
6944.445	500	100	100	1	0	0	0.023	1	98.60559	6.952	1	1	0	12	0	0	8.28	19.70010116	-35.34030348
6944.445	500	100	100	1	0	0	0.022	1	98.96826	6.952	1	1	0	12	0	0	7.92	19.34669813	-34.28009438
6944.445	500	100	100	1	0	0	0.022	1	98.96826	6.952	1	1	0	12	0	0	7.92	19.00389718	-34.33169154
6944.445	500	100	100	1	0	0	0.021	1	99.48291	6.952	1	1	0	12	0	0	7.56	18.66058027	-34.3817408
6944.445	500	100	100	1	0	0	0.02	1	99.54221	6.952	1	1	0	12	0	0	7.2	18.31676286	-35.51028857
6944.445	500	100	100	1	0	0	0.018	1	99.54221	6.952	1	1	0	12	0	0	6.48	17.96165997	-35.52497992
6944.445	500	100	100	1	0	0	0.017	1	99.50252	6.952	1	1	0	12	0	0	6.12	17.60641017	-35.53923052
6944.445	500	100	100	1	0	0	0.016	1	99.59969	6.952	1	1	0	12	0	0	5.76	17.25101787	-34.4730536
6944.445	500	100	100	1	0	0	0.016	1	99.59969	6.952	1	1	0	12	0	0	5.76	16.90628733	-35.598862
6944.445	500	100	100	1	0	0	0.014	1	98.37207	6.952	1	1	0	12	0	0	5.04	16.55029871	-35.61089614
6944.445	500	100	100	1	0	0	0.013	1	98.37207	6.952	1	1	0	12	0	0	4.68	16.19418975	-35.62256925
6944.445	500	100	100	1	0	0	0.012	1	98.675705	6.952	1	1	0	12	0	0	4.32	15.83796406	-35.63389217
6944.445	500	100	100	1	0	0	0.011	1	98.511734	6.952	1	1	0	12	0	0	3.96	15.48162514	-36.72487541
6944.445	500	100	100	1	0	0	0.009	1	98.511734	6.952	1	1	0	12	0	0	3.24	15.11437638	-36.70312915
6944.445	500	100	100	1	0	0	0.008	1	98.69128	6.952	1	1	0	12	0	0	2.88	14.74734509	-36.68203527
6944.445	500	100	100	1	0	0	0.007	1	98.607544	6.952	1	1	0	12	0	0	2.52	14.38052474	-36.66157421
6944.445	500	100	100	1	0	0	0.006	1	98.607544	6.952	1	1	0	12	0	0	2.16	14.013909	-36.64172699
6944.445	500	100	100	1	0	0	0.005	1	98.047745	6.952	1	1	0	12	0	0	1.8	13.64749173	-36.62247518
6944.445	500	100	100	1	0	0	0.004	1	98.047745	6.952	1	1	0	12	0	0	1.44	13.28126697	-36.60380092
6944.445	500	100	100	1	0	0	0.003	1	98.544	6.952	1	1	0	12	0	0	1.08	12.91522897	-37.6656869
6944.445	500	100	100	1	0	0	0.001	1	98.09285	6.952	1	1	0	12	0	0	0.36	12.5385721	-37.61571629
6944.445	500	100	100	1	0	0	0	1	98.09285	6.952	1	1	0	12	0	0	0	12.16241493	-36.4872448
6944.445	500	100	100	1	0	0	0	1	98.785065	6.952	1	1	0	12	0	0	0	11.79754249	-37.55262746
6944.445	500	100	100	1	0	0	-0.002	1	98.785065	6.952	1	1	0	12	0	0	-0.72	11.42201621	-37.50604863
6944.445	500	100	100	1	0	0	-0.003	1	99.08061	6.952	1	1	0	12	0	0	-1.08	11.04695572	-37.46086717
6944.445	500	100	100	1	0	0	-0.004	1	97.82539	6.952	1	1	0	12	0	0	-1.44	10.67234705	-37.41704116
6944.445	500	100	100	1	0	0	-0.005	1	97.82539	6.952	1	1	0	12	0	0	-1.8	10.29817664	-37.37452992
6944.445	500	100	100	1	0	0	-0.006	1	97.96528	6.952	1	1	0	12	0	0	-2.16	9.924431342	-37.33329403
6944.445	500	100	100	1	0	0	-0.007	1	98.20245	6.952	1	1	0	12	0	0	-2.52	9.551098402	-37.2932952
6944.445	500	100	100	1	0	0	-0.008	1	98.20245	6.952	1	1	0	12	0	0	-2.88	9.178165449	-38.33449635
6944.445	500	100	100	1	0	0	-0.01	1	98.50942	6.952	1	1	0	13	0	0	-3.6	8.794820486	-38.26446146
6944.445	500	100	100	1	0	0	-0.011	1	98.400894	6.952	1	1	0	13	0	0	-3.96	8.412175871	-38.19652761
0	500	100	100	0	0	0	-0.012	1	98.9203	6.952	1	1	1	0	0	0	-4.32	8.030210595	-38.13063179
0	500	100	100	0	0	0	-0.013	1	98.40786	6.952	1	1	1	0	0	0	-4.68	7.648904277	-36.98671283
0	500	100	100	0	0	0	-0.013	1	98.40786	6.952	1	1	1	0	0	0	-4.68	7.279037149	-36.95711145
0	500	100	100	0	0	0	-0.014	1	99.32233	6.952	1	1	1	0	0	0	-5.04	6.909466035	-36.9283981
0	500	100	100	0	0	0	-0.015	1	99.369484	6.461	1	1	1	0	0	0	-5.4	6.540182054	-36.90054616
0	500	100	100	0	0	0	-0.016	1	99.369484	5.58	1	1	1	0	0	0	-5.76	6.171176592	-36.87352978
0	500	100	100	0	0	0	-0.017	1	98.27612	5.58	1	1	1	0	0	0	-6.12	5.802441294	-36.84732388
0	500	100	100	0	0	0	-0.018	1	98.668686	4.818	1	1	1	0	0	0	-6.48	5.433968055	-36.82190417
0	500	100	100	0	0	0	-0.019	1	98.54283	4.818	1	1	1	0	0	0	-6.84	5.065749014	-36.79724704
0	500	100	100	0	0	0	-0.02	1	98.81586	4.478	1	1	1	0	0	0	-7.2	4.697776543	-36.77332963
0	500	100	100	0	0	0	-0.021	1	98.81586	4.162	1	1	1	0	0	0	-7.56	4.330043247	-36.75012974
0	500	100	100	0	0	0	-0.022	1	99.51147	4.162	1	1	1	0	0	0	-7.92	3.96254195	-35.64762585
0	500	100	100	0	0	0	-0.022	1	99.08676	3.593	1	1	1	0	0	0	-7.92	3.606065691	-35.65819707
0	500	100	100	0	0	0	-0.023	1	99.08676	3.103	1	1	1	0	0	0	-8.28	3.24948372	-34.58845116
0	500	100	100	0	0	0	-0.023	1	99.20554	3.103	1	1	1	0	0	0	-8.28	2.903599209	-34.63079763
0	500	100	100	0	0	0	-0.024	1	99.20554	2.883	1	1	1	0	0	0	-8.64	2.557291233	-33.5918737
0	500	100	100	0	0	0	-0.024	1	99.417564	2.883	1	1	1	0	0	0	-8.64	2.221372496	-33.66411749
0	500	100	100	0	0	0	-0.025	1	100.04522	2.49	1	1	1	0	0	0	-9	1.884731321	-32.65419396
0	500	100	100	0	0	0	-0.025	1	99.333755	2.151	1	1	1	0	0	0	-9	1.558189381	-32.75456814
0	500	100	100	0	0	0	-0.026	1	98.88503	2.151	1	1	1	0	0	0	-9.36	1.2306437	-31.7719311
0	500	100	100	0	0	0	-0.026	1	98.606476	1.998	1	1	1	0	0	0	-9.36	0.912924389	-30.81877317
0	500	100	100	0	0	0	-0.026	1	97.813705	1.998	1	1	1	0	0	0	-9.36	0.604736657	-30.97420997
0	500	100	100	0	0	0	-0.027	1	96.87908	1.725	1	1	1	0	0	0	-9.72	0.294994557	-30.04498367
0	500	100	100	0	0	0	-0.027	1	96.87908	1.603	1	1	1	0	0	0	-9.72	-0.005455279	-29.14363416
0	500	100	100	0	0	0	-0.027	1	96.83168	1.603	1	1	1	0	0	0	-9.72	-0.296891621	-28.26932514
0	500	100	100	0	0	0	-0.027	1	97.17793	1.384	1	1	1	0	0	0	-9.72	-0.579584872	-27.42124538
0	500	100	100	0	0	0	-0.027	1	97.17793	1.286	1	1	1	0	0	0	-9.72	-0.853797326	-26.59860802
0	500	100	100	0	0	0	-0.027	1	96.6468	1.286	1	1	1	0	0	0	-9.72	-1.119783406	-25.80064978
0	500	100	100	0	0	0	-0.027	1	95.62657	1.111	1	1	1	0	0	0	-9.72	-1.377789904	-25.02663029
0	500	100	100	0	0	0	-0.027	1	95.62657	1.111	1	1	1	0	0	0	-9.72	-1.628056207	-24.27583138
0	500	100	100	0	0	0	-0.027	1	94.72115	1.032	1	1	1	0	0	0	-9.72	-1.870814521	-22.46755644
0	500	100	100	0	0	0	-0.026	1	95.007835	0.891	1	1	1	0	0	0	-9.36	-2.095490085	-21.79352974
0	500	100	100	0	0	0	-0.026	1	94.95688	0.891	0	1	1	7	0	0	-9.36	-2.313425383	-20.05972385
0	500	100	100	0	0	0	-0.025	1	94.765976	0.829	0	1	1	0	0	0	-9	-2.514022621	-19.45793214
0	500	100	100	0	0	0	-0.025	1	94.765976	0.715	0	1	1	0	0	0	-9	-2.708601943	-17.79419417
0	500	100	100	0	0	0	-0.024	1	96.3179	0.715	0	1	1	0	0	0	-8.64	-2.886543884	-16.18036835
0	500	100	100	0	0	0	-0.023	1	95.91558	0.664	0	1	1	0	0	0	-8.28	-3.048347568	-15.6949573
0	500	100	100	0	0	0	-0.023	1	95.91558	0.573	0	1	1	0	0	0	-8.28	-3.205297141	-14.14410858
0	500	100	100	0	0	0	-0.022	1	95.49216	0.573	0	1	1	0	0	0	-7.92	-3.346738227	-12.63978532
0	500	100	100	0	0	0	-0.021	1	95.49216	0.533	0	1	1	0	0	0	-7.56	-3.47313608	-11.18059176
0	500	100	100	0	0	0	-0.02	1	95.29602	0.533	0	1	1	0	0	0	-7.2	-3.584941997	-9.765174008
0	500	100	100	0	0	0	-0.019	1	96.3943	0.46	0	1	1	0	0	0	-6.84	-3.682593737	-8.392218788
0	500	100	100	0	0	0	-0.018	1	96.3943	0.427	0	1	1	0	0	0	-6.48	-3.766515925	-7.060452224
0	500	100	100	0	0	0	-0.017	1	96.528786	0.427	0	1	1	0	0	0	-6.12	-3.837120448	-4.688638657
0	500	100	100	0	0	0	-0.015	1	96.93999	0.369	0	1	1	0	0	0	-5.4	-3.884006834	-3.467979498
0	500	100	100	0	0	0	-0.014	1	96.93999	0.369	0	1	1	0	0	0	-5.04	-3.918686629	-2.283940113
0	500	100	100	0	0	0	-0.013	1	97.304596	0.318	0	1	1	0	0	0	-4.68	-3.94152603	-0.055421909
0	500	100	100	0	0	0	-0.011	1	97.304596	0.296	0	1	1	0	0	0	-3.96	-3.942080249	1.026240748
0	500	100	100	0	0	0	-0.01	1	97.47819	0.296	0	1	1	0	0	0	-3.6	-3.931817842	3.155453526
0	500	100	100	0	0	0	-0.008	1	96.87645	0.255	0	1	1	0	0	0	-2.88	-3.900263307	5.22078992
0	500	100	100	0	0	0	-0.006	1	96.87645	0.237	0	1	1	0	0	0	-2.16	-3.848055407	6.144166222
0	500	100	100	0	0	0	-0.005	1	96.489716	0.237	0	1	1	0	0	0	-1.8	-3.786613745	8.119841236
0	500	100	100	0	0	0	-0.003	1	96.126526	0.204	0	1	1	0	0	0	-1.08	-3.705415333	8.956245998
0	500	100	100	0	0	0	-0.002	1	96.126526	0.204	0	1	1	0	0	0	-0.72	-3.615852873	10.84755862
0	500	100	100	0	0	0	0	1	97.532684	0.19	0	1	1	0	0	0	0	-3.507377287	11.60213186
0	500	100	100	0	0	0	0.001	1	97.532684	0.164	0	1	1	0	0	0	0.36	-3.391355968	12.3340679
0	500	100	100	0	0	0	0.002	1	95.95365	0.164	0	1	1	0	0	0	0.72	-3.268015289	14.12404587
0	500	100	100	0	0	0	0.004	1	97.284584	0.141	0	1	1	0	0	0	1.44	-3.12677483	15.86032449
0	500	100	100	0	0	0	0.006	1	97.284584	0.131	0	1	1	0	0	0	2.16	-2.968171585	17.54451476
0	500	100	100	0	0	0	0.008	1	98.50037	0.131	0	1	1	0	0	0	2.88	-2.792726438	18.09817931
0	500	100	100	0	0	0	0.009	1	97.469376	0.113	0	1	1	0	0	0	3.24	-2.611744645	19.71523393
0	500	100	100	0	0	0	0.011	1	97.469376	0.113	0	1	1	0	0	0	3.96	-2.414592305	20.20377692
0	500	100	100	0	0	0	0.012	1	97.82528	0.105	0	1	1	0	0	0	4.32	-2.212554536	21.75766361
0	500	100	100	0	0	0	0.014	1	97.82148	0.09	0	1	1	0	0	0	5.04	-1.9949779	22.1849337
0	500	100	100	0	0	0	0.015	1	97.928665	0.09	0	1	1	0	0	0	5.4	-1.773128563	23.67938569
0	500	100	100	0	0	0	0.017	1	98.558395	0.084	0	1	1	0	0	0	6.12	-1.536334706	24.04900412
0	500	100	100	0	0	0	0.018	1	98.558395	0.072	0	1	1	0	0	0	6.48	-1.295844665	25.487534
0	500	100	100	0	0	0	0.02	1	98.606964	0.072	0	1	1	0	0	0	7.2	-1.040969325	25.80290798
0	500	100	100	0	0	0	0.021	1	98.606964	0.062	0	1	1	0	0	0	7.56	-0.782940245	27.18882074
0	500	100	100	0	0	0	0.023	1	97.52223	0.062	0	1	1	0	0	0	8.28	-0.511052038	28.53315611
0	500	100	100	0	0	0	0.025	1	97.25367	0.058	0	1	1	0	0	0	9	-0.225720477	28.75716143
0	500	100	100	0	0	0	0.026	1	97.25367	0.05	0	1	1	0	0	0	9.36	0.061851137	28.97444659
0	500	100	100	0	0	0	0.027	1	97.1211	0.05	0	1	1	0	0	0	9.72	0.351595603	30.26521319
0	500	100	100	0	0	0	0.029	1	97.31915	0.046	0	1	1	0	0	0	10.44	0.654247735	30.43725679
0	500	100	100	0	0	0	0.03	1	97.31915	0.04	0	1	1	0	0	0	10.8	0.958620303	31.68413909
0	500	100	100	0	0	0	0.032	1	96.926506	0.04	0	1	1	0	0	0	11.52	1.275461694	31.81361492
0	500	100	100	0	0	0	0.033	1	96.926506	0.037	0	1	1	0	0	0	11.88	1.593597843	31.93920647
0	500	100	100	0	0	0	0.034	1	97.24439	0.037	0	1	1	0	0	0	12.24	1.912989908	33.14103028
0	500	100	100	0	0	0	0.036	1	96.179596	0.031	0	1	1	0	0	0	12.96	2.244400211	34.30679937
0	500	100	100	0	0	0	0.038	1	96.179596	0.029	0	1	1	0	0	0	13.68	2.587468204	34.35759539
0	500	100	100	0	0	0	0.039	1	95.26195	0.029	0	1	1	0	0	0	14.04	2.931044158	35.48686753
0	500	100	100	0	0	0	0.041	1	96.61931	0.025	0	1	1	0	0	0	14.76	3.285912834	35.5022615
0	500	100	100	0	0	0	0.042	1	96.61931	0.023	0	1	1	0	0	0	15.12	3.640935449	36.59719365
0	500	100	100	0	0	0	0.044	1	96.92633	0.023	0	1	1	0	0	0	15.84	4.006907385	36.57927784
0	500	100	100	0	0	0	0.045	1	96.92633	0.02	0	1	1	0	0	0	16.2	4.372700164	37.64189951
0	500	100	100	0	0	0	0.047	1	97.21384	0.02	0	1	1	0	0	0	16.92	4.749119159	38.67264252
0	500	100	100	0	0	0	0.049	1	98.043274	0.017	0	1	1	0	0	0	17.64	5.135845584	38.59246325
0	500	100	100	0	0	0	0.05	1	98.043274	0.016	0	1	1	0	0	0	18	5.521770216	38.51468935
0	500	100	100	0	0	0	0.051	1	96.616516	0.016	0	1	1	0	0	0	18.36	5.90691711	39.51924867
0	500	100	100	0	0	0	0.053	1	97.40381	0.014	0	1	1	0	0	0	19.08	6.302109597	40.49367121
0	500	100	100	0	0	0	0.055	1	97.40381	0.012	0	1	1	0	0	0	19.8	6.707046309	40.35886107
0	500	100	100	0	0	0	0.056	1	97.44672	0.012	0	1	1	0	0	0	20.16	7.110634919	41.30809524
0	500	100	100	0	0	0	0.058	1	97.44672	0.011	0	1	1	0	0	0	20.88	7.523715872	42.22885238
0	500	100	100	0	0	0	0.06	1	97.6227	0.011	0	1	1	0	0	0	21.6	7.946004396	42.04198681
0	500	100	100	0	0	0	0.061	1	98.09895	0.009	0	1	1	0	0	0	21.96	8.366424264	42.94072721
0	500	100	100	0	0	0	0.063	1	98.09895	0.008	0	1	1	0	0	0	22.68	8.795831536	43.81250539
0	500	100	100	0	0	0	0.065	1	98.40839	0.008	0	1	1	0	0	0	23.4	9.23395659	43.57813023
0	500	100	100	0	0	0	0.066	1	98.77764	0.007	0	1	1	0	0	0	23.76	9.669737892	44.43078632
0	500	100	100	0	0	0	0.068	1	98.77764	0.006	0	1	1	0	0	0	24.48	10.11404576	44.17786273
0	500	100	100	0	0	0	0.069	1	99.06445	0.006	0	1	1	0	0	0	24.84	10.55582438	45.01252685
0	500	100	100	0	0	0	0.071	1	99.06445	0.006	0	1	1	0	0	0	25.56	11.00594965	45.82215105
0	500	100	100	0	0	0	0.073	1	98.909386	0.006	0	1	1	0	0	0	26.28	11.46417116	45.52748652
0	500	100	100	0	0	0	0.074	1	99.984344	0.005	0	1	1	0	0	0	26.64	11.91944603	46.32166192
0	500	100	100	0	0	0	0.076	1	99.984344	0.004	0	1	1	0	0	0	27.36	12.38266265	47.09201206
0	500	100	100	0	0	0	0.078	1	99.99314	0.004	0	1	1	0	0	0	28.08	12.85358277	47.8392517
0	500	100	100	0	0	0	0.08	1	100.12014	0.003	0	1	1	0	0	0	28.8	13.33197528	47.48407415
0	500	100	100	0	0	0	0.081	1	100.12014	0.003	0	1	1	0	0	0	29.16	13.80681603	48.21955192
0	500	100	100	0	0	0	0.083	1	99.673256	0.003	0	1	1	0	0	0	29.88	14.28901154	48.93296537
0	500	100	100	0	0	0	0.085	1	99.673256	0.002	0	1	1	0	0	0	30.6	14.7783412	48.54497641
0	500	100	100	0	0	0	0.086	1	99.57518	0.002	0	1	1	0	0	0	30.96	15.26379096	48.16862711
0	500	100	100	0	0	0	0.087	1	99.67367	0.002	0	1	1	0	0	0	31.32	15.74547723	48.8835683
0	500	100	100	0	0	0	0.089	1	99.67367	0.001	0	1	1	0	0	0	32.04	16.23431292	49.57706125
0	500	100	100	0	0	0	0.091	1	98.76274	0.001	0	1	1	0	0	0	32.76	16.73008353	50.24974941
0	500	100	100	0	0	0	0.093	1	97.94333	0.001	0	1	1	0	0	0	33.48	17.23258102	49.82225693
0	500	100	100	0	0	0	0.094	1	97.94333	0.001	0	1	1	0	0	0	33.84	17.73080359	50.48758922
0	500	100	100	0	0	0	0.096	1	98.166885	0.001	0	1	1	0	0	0	34.56	18.23567948	50.05296155
0	500	100	100	0	0	0	0.097	1	98.166885	0.001	0	1	1	0	0	0	34.92	18.7362091	50.7113727
0	500	100	100	0	0	0	0.099	1	98.98485	0.001	0	1	1	0	0	0	35.64	19.24332283	50.27003152
0	500	100	100	0	0	0	0.1	1	98.67536	0	0	1	1	0	0	0	36	19.74602314	50.92193057
0	500	100	100	0	0	0	0.102	1	98.67536	0	0	1	1	0	0	0	36.72	20.25524245	50.47427266
0	500	100	100	0	0	0	0.103	1	98.004036	0	0	1	1	0	0	0	37.08	20.75998517	51.12004448
0	500	100	100	0	0	0	0.105	1	96.400955	0	0	1	1	0	0	0	37.8	21.27118562	51.74644314
0	500	100	100	0	0	0	0.107	1	96.400955	0	0	1	1	0	0	0	38.52	21.78865005	51.27404985
0	500	100	100	0	0	0	0.108	1	96.68632	0	0	1	1	0	0	0	38.88	22.30139055	50.81582835
0	500	100	100	0	0	0	0.109	1	96.68632	0	0	1	1	0	0	0	39.24	22.80954883	51.4513535
0	500	100	100	0	0	0	0.111	1	97.42739	0	0	1	1	0	0	0	39.96	23.32406237	50.9878129
0	500	100	100	0	0	0	0.112	1	98.48503	0	0	1	1	0	0	0	40.32	23.8339405	51.61817851
0	500	100	100	0	0	0	0.114	1	98.48503	0	0	1	1	0	0	0	41.04	24.35012228	51.14963315
0	500	100	100	0	0	0	0.115	1	98.24453	0	0	1	1	0	0	0	41.4	24.86161861	50.69514416
0	500	100	100	0	0	0	0.116	1	98.31909	0	0	1	1	0	0	0	41.76	25.36857005	51.33428984
0	500	100	100	0	0	0	0.118	1	98.31909	0	0	1	1	0	0	0	42.48	25.88191295	50.87426114
0	500	100	100	0	0	0	0.119	1	98.11681	0	0	1	1	0	0	0	42.84	26.39065556	50.42803331
0	500	100	100	0	0	0	0.12	1	98.11681	0	0	1	1	0	0	0	43.2	26.8949359	49.99519231
0	500	100	100	0	0	0	0.121	1	97.39567	0	0	1	1	0	0	0	43.56	27.39488782	49.57533654
0	500	100	100	0	0	0	0.122	1	97.852905	0	0	1	1	0	0	0	43.92	27.89064119	49.16807644
0	500	100	100	0	0	0	0.123	1	97.852905	0	0	1	1	0	0	0	44.28	28.38232195	48.77303415
0	500	100	100	0	0	0	0.124	1	98.07337	0	0	1	1	0	0	0	44.64	28.87005229	48.38984312
0	500	100	100	0	0	0	0.125	1	98.31226	0	0	1	1	0	0	0	45	29.35395072	48.01814783
0	500	100	100	0	0	0	0.126	1	98.31226	0	0	1	1	0	0	0	45.36	29.8341322	47.6576034
0	500	100	100	0	0	0	0.127	1	98.72225	0	0	1	1	0	0	0	45.72	30.31070824	47.30787529
0	500	100	100	0	0	0	0.128	1	98.72225	0	0	1	1	0	0	0	46.08	30.78378699	46.96863903
0	500	100	100	0	0	0	0.129	1	98.68977	0	0	1	1	0	0	0	46.44	31.25347338	47.71957986
0	500	100	100	0	0	0	0.131	1	98.94632	0	0	1	1	0	0	0	47.16	31.73066918	47.36799247
0	500	100	100	0	0	0	0.132	1	98.94632	0	0	1	1	0	0	0	47.52	32.2043491	47.02695269
0	500	100	100	0	0	0	0.133	1	98.80002	0	0	1	1	0	0	0	47.88	32.67461863	46.69614411
0	500	100	100	0	0	0	0.134	1	98.80002	0	0	1	1	0	0	0	48.24	33.14158007	46.37525979
0	500	100	100	0	0	0	0.135	1	97.830246	0	0	1	1	0	0	0	48.6	33.60533267	46.064002
0	500	100	100	0	0	0	0.136	1	98.0197	0	0	1	1	0	0	0	48.96	34.06597269	45.76208194
0	500	100	100	0	0	0	0.137	1	97.9591	0	0	1	1	0	0	0	49.32	34.52359351	45.46921948
0	500	100	100	0	0	0	0.138	1	98.08344	0	0	1	1	0	0	0	49.68	34.9782857	45.18514289
0	500	100	100	0	0	0	0.139	1	97.39328	0	0	1	1	0	0	0	50.04	35.43013713	44.90958861
0	500	100	100	0	0	0	0.14	1	96.27181	0	0	1	1	0	0	0	50.4	35.87923302	44.64230095
0	500	100	100	0	0	0	0.141	1	96.47694	0	0	1	1	0	0	0	50.76	36.32565603	44.38303192
0	500	100	100	0	0	0	0.142	1	96.47694	0	0	1	1	0	0	0	51.12	36.76948635	45.21154096
0	500	100	100	0	0	0	0.144	1	96.32415	0	0	1	1	0	0	0	51.84	37.22160176	44.93519473
0	500	100	100	0	0	0	0.145	1	96.3071	0	0	1	1	0	0	0	52.2	37.6709537	44.66713889
0	500	100	100	0	0	0	0.146	1	96.3071	0	0	1	1	0	0	0	52.56	38.11762509	44.40712472
0	500	100	100	0	0	0	0.147	1	95.8581	0	0	1	1	0	0	0	52.92	38.56169634	44.15491098
0	500	100	100	0	0	0	0.148	1	96.06819	0	0	1	1	0	0	0	53.28	39.00324545	43.91026365
0	500	100	100	0	0	0	0.149	1	96.06819	0	0	1	1	0	0	0	53.64	39.44234809	43.67295574
0	500	100	100	0	0	0	0.15	1	95.98676	0	0	1	1	0	0	0	54	39.87907764	43.44276707
0	500	100	100	0	0	0	0.151	1	95.142	0	0	1	1	0	0	0	54.36	40.31350531	43.21948406
0	500	100	100	0	0	0	0.152	1	95.12103	0	0	1	1	0	0	0	54.72	40.74570015	43.00289954
0	500	100	100	0	0	0	0.153	1	95.7067	0	0	1	1	0	0	0	55.08	41.17572915	42.79281255
0	500	100	100	0	0	0	0.154	1	95.7067	0	0	1	1	0	0	0	55.44	41.60365727	42.58902818
0	500	100	100	0	0	0	0.155	1	96.44776	0	0	1	1	0	0	0	55.8	42.02954756	42.39135733
0	500	100	100	0	0	0	0.156	1	97.03857	0	0	1	1	0	0	0	56.16	42.45346113	42.19961661
0	500	100	100	0	0	0	0.157	1	97.03857	0	0	1	1	0	0	0	56.52	42.8754573	42.01362811
0	500	100	100	0	0	0	0.158	1	97.51218	0	0	1	1	0	0	0	56.88	43.29559358	41.83321927
0	500	100	100	0	0	0	0.159	1	97.51218	0	0	1	1	0	0	0	57.24	43.71392577	41.65822269
0	500	100	100	0	0	0	0.16	1	98.045166	0	0	1	1	0	0	0	57.6	44.130508	41.48847601
0	500	100	100	0	0	0	0.161	1	98.08265	0	0	1	1	0	0	0	57.96	44.54539276	41.32382173
0	500	100	100	0	0	0	0.162	1	98.08265	0	0	1	1	0	0	0	58.32	44.95863097	40.08410708
0	500	100	100	0	0	0	0.162	1	98.38247	0	0	1	1	0	0	0	58.32	45.35947204	39.96158387
0	500	100	100	0	0	0	0.163	1	98.59312	0	0	1	1	0	0	0	58.68	45.75908788	39.84273635
0	500	100	100	0	0	0	0.164	1	98.59312	0	0	1	1	0	0	0	59.04	46.15751525	38.64745426
0	500	100	100	0	0	0	0.164	1	98.20857	0	0	1	1	0	0	0	59.04	46.54398979	38.56803063
0	500	100	100	0	0	0	0.165	1	98.20857	0	0	1	1	0	0	0	59.4	46.9296701	38.49098971
0	500	100	100	0	0	0	0.166	1	98.070145	0	0	1	1	0	0	0	59.76	47.31457999	38.41626002
0	500	100	100	0	0	0	0.167	1	97.554924	0	0	1	1	0	0	0	60.12	47.69874259	37.26377222
0	500	100	100	0	0	0	0.167	1	98.13617	0	0	1	1	0	0	0	60.12	48.07138032	37.22585905
0	500	100	100	0	0	0	0.168	1	97.686104	0	0	1	1	0	0	0	60.48	48.44363891	36.10908328
0	500	100	100	0	0	0	0.168	1	97.93353	0	0	1	1	0	0	0	60.48	48.80472974	36.10581078
0	500	100	100	0	0	0	0.169	1	97.561935	0	0	1	1	0	0	0	60.84	49.16578785	36.10263646
0	500	100	100	0	0	0	0.17	1	97.34645	0	0	1	1	0	0	0	61.2	49.52681421	35.01955737
0	500	100	100	0	0	0	0.17	1	97.34645	0	0	1	1	0	0	0	61.2	49.87700978	35.04897065
0	500	100	100	0	0	0	0.171	1	96.95087	0	0	1	1	0	0	0	61.56	50.22749949	35.07750153
0	500	100	100	0	0	0	0.172	1	97.31726	0	0	1	1	0	0	0	61.92	50.57827451	34.02517648
0	500	100	100	0	0	0	0.172	1	97.31726	0	0	1	1	0	0	0	61.92	50.91852627	34.08442119
0	500	100	100	0	0	0	0.173	1	97.04241	0	0	1	1	0	0	0	62.28	51.25937048	33.06188855
0	500	100	100	0	0	0	0.173	1	97.349434	0	0	1	1	0	0	0	62.28	51.58998937	33.15003189
0	500	100	100	0	0	0	0.174	1	97.349434	0	0	1	1	0	0	0	62.64	51.92148969	32.15553094
0	500	100	100	0	0	0	0.174	1	98.104965	0	0	1	1	0	0	0	62.64	52.243045	31.19086501
0	500	100	100	0	0	0	0.174	1	98.104965	0	0	1	1	0	0	0	62.64	52.55495365	31.33513906
0	500	100	100	0	0	0	0.175	1	97.85289	0	0	1	1	0	0	0	63	52.86830504	30.39508489
0	500	100	100	0	0	0	0.175	1	99.216934	0	0	1	1	0	0	0	63	53.17225589	29.48323234
0	500	100	100	0	0	0	0.175	1	99.216934	0	0	1	1	0	0	0	63	53.46708821	29.67873537
0	500	100	100	0	0	0	0.176	1	99.35494	0	0	1	1	0	0	0	63.36	53.76387556	28.78837331
0	500	100	100	0	0	0	0.176	1	99.42521	0	0	1	1	0	0	0	63.36	54.0517593	27.92472211
0	500	100	100	0	0	0	0.176	1	99.42521	0	0	1	1	0	0	0	63.36	54.33100652	27.08698045
0	500	100	100	0	0	0	0.176	1	98.94506	0	0	1	1	0	0	0	63.36	54.60187632	26.27437103
0	500	100	100	0	0	0	0.176	1	98.94506	0	0	1	1	0	0	0	63.36	54.86462003	25.4861399
0	500	100	100	0	0	0	0.176	1	98.50071	0	0	1	1	0	0	0	63.36	55.11948143	24.7215557
0	500	100	100	0	0	0	0.176	1	98.76149	0	0	1	1	0	0	0	63.36	55.36669699	23.97990903
0	500	100	100	0	0	0	0.176	1	98.76149	0	0	1	1	0	0	0	63.36	55.60649608	23.26051176
0	500	100	100	0	0	0	0.176	1	99.10569	0	0	1	1	0	0	0	63.36	55.8391012	22.56269641
0	500	100	100	0	0	0	0.176	1	99.201614	0	0	1	1	0	0	0	63.36	56.06472816	20.80581552
0	500	100	100	0	0	0	0.175	1	99.201614	0	0	1	1	0	0	0	63	56.27278632	20.18164105
0	500	100	100	0	0	0	0.175	1	98.75023	0	0	1	1	8	0	0	63	56.47460273	18.49619182
0	500	100	100	0	0	0	0.174	1	98.75023	0	0	1	1	8	0	0	62.64	56.65956464	17.94130607
0	500	100	100	0	0	0	0.174	1	99.22527	0	0	1	1	10	0	0	62.64	56.83897771	16.32306688
5555.5557	400	100	100	0	0	0	0.173	1	97.90016	0	0	1	1	10	0	0	62.28	57.00220837	14.75337488
5555.5557	400	100	100	0	0	0	0.172	1	97.90016	0	0	1	1	10	0	0	61.92	57.14974212	14.31077363
5555.5557	400	100	100	0	0	0	0.172	1	97.522804	0	0	1	1	10	0	0	61.92	57.29284986	12.80145042
5555.5557	400	100	100	0	0	0	0.171	1	97.91849	0.392	0	1	1	10	0	0	61.56	57.42086436	11.33740691
5555.5557	400	100	100	0	0	0	0.17	1	97.91849	0.392	0	1	1	10	0	0	61.2	57.53423843	9.917284702
5555.5557	400	100	100	0	0	0	0.169	1	98.02027	0.757	0	1	1	10	0	0	60.84	57.63341128	8.539766161
5555.5557	400	100	100	0	0	0	0.168	1	98.02027	1.413	0	1	1	10	0	0	60.48	57.71880894	8.283573176
5555.5557	400	100	100	0	0	0	0.168	1	96.76161	1.413	0	1	1	10	0	0	60.48	57.80164467	6.955065981
5555.5557	400	100	100	0	0	0	0.167	1	97.14842	1.706	0	1	1	10	0	0	60.12	57.87119533	5.666414001
5555.5557	400	100	100	0	0	0	0.166	1	97.14842	2.232	0	1	1	10	0	0	59.76	57.92785947	4.416421581
5555.5557	400	100	100	0	0	0	0.165	1	96.7429	2.232	0	1	1	10	0	0	59.4	57.97202369	3.203928934
5555.5557	400	100	100	0	0	0	0.164	1	96.7429	2.467	0	1	1	10	0	0	59.04	58.00406298	2.027811066
5555.5557	400	100	100	0	0	0	0.163	1	97.06204	2.467	0	1	1	10	0	0	58.68	58.02434109	0.886976734
5555.5557	400	100	100	0	0	0	0.162	1	96.925995	2.889	0	1	1	10	0	0	58.32	58.03321086	-1.299632568
5555.5557	400	100	100	0	0	0	0.16	1	96.925995	3.079	0	1	1	10	0	0	57.6	58.02021453	-2.340643591
5555.5557	400	100	100	0	0	0	0.159	1	97.47191	3.079	0	1	1	10	0	0	57.24	57.99680809	-4.430424283
5555.5557	400	100	100	0	0	0	0.157	1	97.80852	3.417	0	1	1	10	0	0	56.52	57.95250385	-5.377511555
5555.5557	400	100	100	0	0	0	0.156	1	97.80852	3.569	0	1	1	10	0	0	56.16	57.89872874	-7.376186208
5555.5557	400	100	100	0	0	0	0.154	1	98.7475	3.569	0	1	1	10	0	0	55.44	57.82496687	-9.314900622
5555.5557	400	100	100	0	0	0	0.152	1	98.7475	3.84	0	1	1	10	0	0	54.72	57.73181787	-10.1154536
5555.5557	400	100	100	0	0	0	0.151	1	98.231155	3.84	0	1	1	12	0	0	54.36	57.63066333	-11.97199
5555.5557	400	100	100	0	0	0	0.149	1	98.41414	4.075	0	1	1	12	0	0	53.64	57.51094343	-13.7728303
5555.5557	400	100	100	0	0	0	0.147	1	98.41414	4.181	0	1	1	12	0	0	52.92	57.37321513	-14.43964539
5555.5557	400	100	100	0	0	0	0.146	1	97.7499	4.181	0	1	1	12	0	0	52.56	57.22881867	-16.16645602
5555.5557	400	100	100	0	0	0	0.144	1	97.53333	4.369	0	1	1	12	0	0	51.84	57.06715411	-17.84146234
5555.5557	400	100	100	0	0	0	0.142	1	97.53333	4.453	0	1	1	12	0	0	51.12	56.88873949	-19.46621847
5555.5557	400	100	100	0	0	0	0.14	1	97.33637	4.453	0	1	1	12	0	0	50.4	56.69407731	-21.04223192
5555.5557	400	100	100	0	0	0	0.138	1	97.33637	4.604	0	1	1	12	0	0	49.68	56.48365499	-22.57096496
5555.5557	400	100	100	0	0	0	0.136	1	96.8961	4.604	0	1	1	12	0	0	48.96	56.25794534	-24.05383601
5555.5557	400	100	100	0	0	0	0.134	1	98.39588	4.736	0	1	1	12	0	0	48.24	56.01740698	-24.41222093
5555.5557	400	100	100	0	0	0	0.133	1	98.39588	4.794	0	1	1	12	0	0	47.88	55.77328477	-25.8398543
5555.5557	400	100	100	0	0	0	0.131	1	97.717964	4.794	0	1	1	12	0	0	47.16	55.51488623	-27.22465868
5555.5557	400	100	100	0	0	0	0.129	1	98.46051	4.898	0	1	1	12	0	0	46.44	55.24263964	-28.56791892
5555.5557	400	100	100	0	0	0	0.127	1	98.46051	4.945	0	1	1	12	0	0	45.72	54.95696045	-28.79088135
5555.5557	400	100	100	0	0	0	0.126	1	98.65712	4.945	0	1	1	12	0	0	45.36	54.66905164	-30.08715491
5555.5557	400	100	100	0	0	0	0.124	1	98.65712	5.03	0	1	1	12	0	0	44.64	54.36818009	-31.34454026
5555.5557	400	100	100	0	0	0	0.122	1	98.44146	5.03	0	1	1	12	0	0	43.92	54.05473468	-31.48420405
5555.5557	400	100	100	0	0	0	0.121	1	98.36948	5.102	0	1	1	12	0	0	43.56	53.73989264	-32.69967793
5555.5557	400	100	100	0	0	0	0.119	1	98.36948	5.134	0	1	1	12	0	0	42.84	53.41289586	-33.87868759
5555.5557	400	100	100	0	0	0	0.117	1	96.98642	5.134	0	1	1	12	0	0	42.12	53.07410899	-35.02232697
5555.5557	400	100	100	0	0	0	0.115	1	99.26652	5.192	0	1	1	12	0	0	41.4	52.72388572	-35.05165716
5555.5557	400	100	100	0	0	0	0.114	1	99.26652	5.218	0	1	1	12	0	0	41.04	52.37336915	-36.16010744
5555.5557	400	100	100	0	0	0	0.112	1	99.075325	5.218	0	1	1	12	0	0	40.32	52.01176807	-36.15530422
5555.5557	400	100	100	0	0	0	0.111	1	99.149025	5.266	0	1	1	12	0	0	39.96	51.65021503	-37.23064509
5555.5557	400	100	100	0	0	0	0.109	1	99.747734	5.266	0	1	1	12	0	0	39.24	51.27790858	-37.19372574
5555.5557	400	100	100	0	0	0	0.108	1	99.11694	5.287	0	1	1	12	0	0	38.88	50.90597132	-38.23791397
5555.5557	400	100	100	0	0	0	0.106	1	99.11694	5.325	0	1	1	12	0	0	38.16	50.52359218	-38.17077655
5555.5557	400	100	100	0	0	0	0.105	1	99.51971	5.325	0	1	1	12	0	0	37.8	50.14188442	-39.18565325
5555.5557	400	100	100	0	0	0	0.103	1	99.22255	5.356	0	1	1	12	0	0	37.08	49.75002788	-40.17008365
5555.5557	400	100	100	0	0	0	0.101	1	99.22255	5.356	0	1	1	12	0	0	36.36	49.34832705	-40.04498114
5555.5557	400	100	100	0	0	0	0.1	1	99.76309	5.371	0	1	1	12	0	0	36	48.94787724	-39.92363171
5555.5557	400	100	100	0	0	0	0.099	1	100.51708	5.397	0	1	1	12	0	0	35.64	48.54864092	-40.88592276
5555.5557	400	100	100	0	0	0	0.097	1	99.61844	5.397	0	1	1	12	0	0	34.92	48.13978169	-40.73934508
5555.5557	400	100	100	0	0	0	0.096	1	99.17856	5.419	0	1	1	12	0	0	34.56	47.73238824	-41.67716472
5555.5557	400	100	100	0	0	0	0.094	1	99.17856	5.429	0	1	1	12	0	0	33.84	47.31561659	-41.50684978
5555.5557	400	100	100	0	0	0	0.093	1	99.25693	5.429	0	1	1	12	0	0	33.48	46.9005481	-41.34164429
5555.5557	400	100	100	0	0	0	0.092	1	98.36891	5.438	0	1	1	12	0	0	33.12	46.48713165	-42.26139496
5555.5557	400	100	100	0	0	0	0.09	1	98.36891	5.455	0	1	1	12	0	0	32.4	46.0645177	-42.07355311
5555.5557	400	100	100	0	0	0	0.089	1	98.5466	5.455	0	1	1	12	0	0	32.04	45.64378217	-41.89134652
5555.5557	400	100	100	0	0	0	0.088	1	98.5466	5.464	0	1	1	12	0	0	31.68	45.22486871	-41.71460612
5555.5557	400	100	100	0	0	0	0.087	1	97.95596	5.464	0	1	1	12	0	0	31.32	44.80772265	-41.54316794
5555.5557	400	100	100	0	0	0	0.086	1	97.9237	5.476	0	1	1	12	0	0	30.96	44.39229097	-42.4568729
5555.5557	400	100	100	0	0	0	0.084	1	97.9237	5.483	0	1	1	12	0	0	30.24	43.96772224	-42.26316671
5555.5557	400	100	100	0	0	0	0.083	1	98.268776	5.483	0	1	1	12	0	0	29.88	43.54509057	-42.07527171
5555.5557	400	100	100	0	0	0	0.082	1	98.41583	5.493	0	1	1	12	0	0	29.52	43.12433785	-41.89301356
5555.5557	400	100	100	0	0	0	0.081	1	97.665695	5.493	0	1	1	12	0	0	29.16	42.70540772	-41.71622315
5555.5557	400	100	100	0	0	0	0.08	1	97.805695	5.503	0	1	1	12	0	0	28.8	42.28824549	-42.62473646
5555.5557	400	100	100	0	0	0	0.078	1	97.805695	5.508	0	1	1	12	0	0	28.08	41.86199812	-42.42599437
5555.5557	400	100	100	0	0	0	0.077	1	97.434814	5.508	0	1	1	12	0	0	27.72	41.43773818	-42.23321453
5555.5557	400	100	100	0	0	0	0.076	1	97.689026	5.514	0	1	1	12	0	0	27.36	41.01540603	-42.0462181
5555.5557	400	100	100	0	0	0	0.075	1	97.689026	5.517	0	1	1	12	0	0	27	40.59494385	-41.86483156
5555.5557	400	100	100	0	0	0	0.074	1	98.020584	5.517	0	1	1	12	0	0	26.64	40.17629554	-41.68888661
5555.5557	400	100	100	0	0	0	0.073	1	97.53284	5.524	0	1	1	12	0	0	26.28	39.75940667	-42.59822001
5555.5557	400	100	100	0	0	0	0.071	1	97.53284	5.524	0	1	1	12	0	0	25.56	39.33342447	-42.40027341
5555.5557	400	100	100	0	0	0	0.07	1	97.92121	5.527	0	1	1	12	0	0	25.2	38.90942174	-42.20826521
5555.5557	400	100	100	0	0	0	0.069	1	97.92121	5.531	0	1	1	12	0	0	24.84	38.48733908	-43.10201725
5555.5557	400	100	100	0	0	0	0.067	1	98.01161	5.531	0	1	1	12	0	0	24.12	38.05631891	-42.88895673
5555.5557	400	100	100	0	0	0	0.066	1	96.53741	5.535	0	1	1	12	0	0	23.76	37.62742934	-42.68228803
5555.5557	400	100	100	0	0	0	0.065	1	96.53741	5.537	0	1	1	12	0	0	23.4	37.20060646	-42.48181939
5555.5557	400	100	100	0	0	0	0.064	1	97.13765	5.537	0	1	1	12	0	0	23.04	36.77578827	-42.28736481
5555.5557	400	100	100	0	0	0	0.063	1	97.733406	5.541	0	1	1	12	0	0	22.68	36.35291462	-43.17874387
5555.5557	400	100	100	0	0	0	0.061	1	97.733406	5.541	0	1	1	12	0	0	21.96	35.92112718	-42.96338155
5555.5557	400	100	100	0	0	0	0.06	1	97.96816	5.543	0	1	1	12	0	0	21.6	35.49149337	-42.7544801
5555.5557	400	100	100	0	0	0	0.059	1	97.96816	5.545	0	1	1	12	0	0	21.24	35.06394857	-43.6318457
5555.5557	400	100	100	0	0	0	0.057	1	98.17821	5.545	0	1	1	12	0	0	20.52	34.62763011	-43.40289033
5555.5557	400	100	100	0	0	0	0.056	1	98.52596	5.547	0	1	1	12	0	0	20.16	34.19360121	-43.18080362
5555.5557	400	100	100	0	0	0	0.055	1	98.52596	5.548	0	1	1	12	0	0	19.8	33.76179317	-44.04537951
5555.5557	400	100	100	0	0	0	0.053	1	98.27789	5.548	0	1	1	12	0	0	19.08	33.32133937	-43.80401812
5555.5557	400	100	100	0	0	0	0.052	1	98.27789	5.55	0	1	1	12	0	0	18.72	32.88329919	-43.56989758
5555.5557	400	100	100	0	0	0	0.051	1	97.13162	5.55	0	1	1	12	0	0	18.36	32.44760022	-44.42280065
5555.5557	400	100	100	0	0	0	0.049	1	97.52392	5.55	0	1	1	12	0	0	17.64	32.00337221	-44.17011663
5555.5557	400	100	100	0	0	0	0.048	1	97.52392	5.552	0	1	1	12	0	0	17.28	31.56167105	-43.92501314
5555.5557	400	100	100	0	0	0	0.047	1	97.98233	5.552	0	1	1	12	0	0	16.92	31.12242091	-43.68726274
5555.5557	400	100	100	0	0	0	0.046	1	97.408966	5.553	0	1	1	12	0	0	16.56	30.68554829	-44.53664486
5555.5557	400	100	100	0	0	0	0.044	1	97.408966	5.554	0	1	1	12	0	0	15.84	30.24018184	-44.28054551
5555.5557	400	100	100	0	0	0	0.043	1	97.85458	5.554	0	1	1	12	0	0	15.48	29.79737638	-45.11212915
5555.5557	400	100	100	0	0	0	0.041	1	97.85458	5.554	0	1	1	12	0	0	14.76	29.34625509	-44.83876527
5555.5557	400	100	100	0	0	0	0.04	1	98.25663	5.554	0	1	1	12	0	0	14.4	28.89786744	-44.57360231
5555.5557	400	100	100	0	0	0	0.039	1	97.86869	5.555	0	1	1	12	0	0	14.04	28.45213142	-44.31639425
5555.5557	400	100	100	0	0	0	0.038	1	97.86869	5.556	0	1	1	12	0	0	13.68	28.00896747	-44.06690242
5555.5557	400	100	100	0	0	0	0.037	1	97.70628	5.556	0	1	1	12	0	0	13.32	27.56829845	-44.90489535
5555.5557	400	100	100	0	0	0	0.035	1	97.847984	5.556	0	1	1	12	0	0	12.6	27.1192495	-44.63774849
5555.5557	400	100	100	0	0	0	0.034	1	97.847984	5.557	0	1	1	12	0	0	12.24	26.67287201	-44.37861603
5555.5557	400	100	100	0	0	0	0.033	1	97.87195	5.557	0	1	1	12	0	0	11.88	26.22908585	-44.12725755
5555.5557	400	100	100	0	0	0	0.032	1	97.87195	5.557	0	1	1	12	0	0	11.52	25.78781327	-43.88343982
5555.5557	400	100	100	0	0	0	0.031	1	98.18854	5.557	0	1	1	12	0	0	11.16	25.34897888	-44.72693663
5555.5557	400	100	100	0	0	0	0.029	1	97.79144	5.559	0	1	1	12	0	0	10.44	24.90170951	-43.38512853
5555.5557	400	100	100	0	0	0	0.029	1	97.79144	5.559	0	1	1	12	0	0	10.44	24.46785822	-43.16357467
5555.5557	400	100	100	0	0	0	0.028	1	98.12871	5.559	0	1	1	12	0	0	10.08	24.03622248	-42.94866743
5555.5557	400	100	100	0	0	0	0.027	1	97.28798	5.56	0	1	1	12	0	0	9.72	23.6067358	-43.82020741
5555.5557	400	100	100	0	0	0	0.025	1	97.28798	5.56	0	1	1	12	0	0	9	23.16853373	-43.58560119
5555.5557	400	100	100	0	0	0	0.024	1	97.09363	5.56	0	1	1	12	0	0	8.64	22.73267772	-42.27803315
5555.5557	400	100	100	0	0	0	0.024	1	97.09363	5.56	0	1	1	12	0	0	8.64	22.30989739	-42.08969216
5555.5557	400	100	100	0	0	0	0.023	1	97.52805	5.56	0	1	1	12	0	0	8.28	21.88900046	-41.90700139
5555.5557	400	100	100	0	0	0	0.022	1	95.48193	5.56	0	1	1	12	0	0	7.92	21.46993045	-41.72979135
5555.5557	400	100	100	0	0	0	0.021	1	95.48193	5.561	0	1	1	12	0	0	7.56	21.05263254	-41.55789761
5555.5557	400	100	100	0	0	0	0.02	1	97.47087	5.561	0	1	1	12	0	0	7.2	20.63705356	-41.39116068
5555.5557	400	100	100	0	0	0	0.019	1	97.59703	5.561	0	1	1	12	0	0	6.84	20.22314195	-41.22942586
5555.5557	400	100	100	0	0	0	0.018	1	97.59703	5.561	0	1	1	12	0	0	6.48	19.8108477	-39.99254309
5555.5557	400	100	100	0	0	0	0.018	1	97.64348	5.561	0	1	1	12	0	0	6.48	19.41092226	-39.87276679
5555.5557	400	100	100	0	0	0	0.017	1	97.64348	5.561	0	1	1	12	0	0	6.12	19.0121946	-39.75658379
5555.5557	400	100	100	0	0	0	0.016	1	97.610306	5.561	0	1	1	12	0	0	5.76	18.61462876	-38.56388628
5555.5557	400	100	100	0	0	0	0.016	1	97.36005	5.561	0	1	1	12	0	0	5.76	18.2289899	-38.48696969
5555.5557	400	100	100	0	0	0	0.015	1	96.99692	5.561	0	1	1	12	0	0	5.4	17.8441202	-38.4123606
5555.5557	400	100	100	0	0	0	0.014	1	97.31585	5.561	0	1	1	12	0	0	5.04	17.45999659	-38.33998978
5555.5557	400	100	100	0	0	0	0.013	1	97.50753	5.561	0	1	1	12	0	0	4.68	17.0765967	-38.26979009
5555.5557	400	100	100	0	0	0	0.012	1	97.50753	5.561	0	1	1	12	0	0	4.32	16.69389879	-37.12169638
5555.5557	400	100	100	0	0	0	0.012	1	97.859245	5.562	0	1	1	12	0	0	4.32	16.32268183	-37.08804549
5555.5557	400	100	100	0	0	0	0.011	1	97.859245	5.562	0	1	1	12	0	0	3.96	15.95180138	-37.05540413
5555.5557	400	100	100	0	0	0	0.01	1	97.85545	5.562	0	1	1	12	0	0	3.6	15.58124733	-35.943742
5555.5557	400	100	100	0	0	0	0.01	1	97.90044	5.562	0	1	1	12	0	0	3.6	15.22180991	-35.94542974
5555.5557	400	100	100	0	0	0	0.009	1	97.90044	5.562	0	1	1	12	0	0	3.24	14.86235562	-35.94706685
5555.5557	400	100	100	0	0	0	0.008	1	98.491684	5.562	0	1	1	12	0	0	2.88	14.50288495	-35.94865485
5555.5557	400	100	100	0	0	0	0.007	1	97.38633	5.562	0	1	1	12	0	0	2.52	14.1433984	-35.9501952
5555.5557	400	100	100	0	0	0	0.006	1	98.95952	5.562	0	1	1	12	0	0	2.16	13.78389645	-34.87168934
5555.5557	400	100	100	0	0	0	0.006	1	99.11466	5.562	0	1	1	12	0	0	2.16	13.43517955	-34.90553866
5555.5557	400	100	100	0	0	0	0.005	1	99.11466	5.562	0	1	1	12	0	0	1.8	13.08612417	-34.9383725
5555.5557	400	100	100	0	0	0	0.004	1	99.23274	5.562	0	1	1	12	0	0	1.44	12.73674044	-33.89022133
5555.5557	400	100	100	0	0	0	0.004	1	100.19475	5.562	0	1	1	12	0	0	1.44	12.39783823	-33.95351469
5555.5557	400	100	100	0	0	0	0.003	1	100.19475	5.562	0	1	1	12	0	0	1.08	12.05830308	-34.01490925
5555.5557	400	100	100	0	0	0	0.002	1	99.569336	5.562	0	1	1	12	0	0	0.72	11.71815399	-34.07446197
5555.5557	400	100	100	0	0	0	0.001	1	100.166275	5.562	0	1	1	12	0	0	0.36	11.37740937	-34.13222811
5555.5557	400	100	100	0	0	0	0	1	99.17731	5.562	0	1	1	12	0	0	0	11.03608709	-33.10826127
5555.5557	400	100	100	0	0	0	0	1	98.6973	5.562	0	1	1	12	0	0	0	10.70500448	-33.19501343
5555.5557	400	100	100	0	0	0	-0.001	1	98.6973	5.562	0	1	1	12	0	0	-0.36	10.37305434	-33.27916303
5555.5557	400	100	100	0	0	0	-0.002	1	98.19624	5.562	0	1	1	12	0	0	-0.72	10.04026271	-33.36078814
5555.5557	400	100	100	0	0	0	-0.003	1	98.759384	5.562	0	1	1	12	0	0	-1.08	9.706654831	-33.43996449
5555.5557	400	100	100	0	0	0	-0.004	1	98.759384	5.562	0	1	1	12	0	0	-1.44	9.372255186	-33.51676556
5555.5557	400	100	100	0	0	0	-0.005	1	97.85583	5.562	0	1	1	12	0	0	-1.8	9.03708753	-33.59126259
5555.5557	400	100	100	0	0	0	-0.006	1	98.650314	5.562	0	1	1	12	0	0	-2.16	8.701174904	-33.66352471
5555.5557	400	100	100	0	0	0	-0.007	1	98.650314	5.562	0	1	1	12	0	0	-2.52	8.364539657	-33.73361897
5555.5557	400	100	100	0	0	0	-0.008	1	98.91856	5.562	0	1	1	12	0	0	-2.88	8.027203468	-33.8016104
5555.5557	400	100	100	0	0	0	-0.009	1	98.91856	5.562	0	1	1	12	0	0	-3.24	7.689187364	-33.86756209
5555.5557	400	100	100	0	0	0	-0.01	1	98.33561	5.562	0	1	1	13	0	0	-3.6	7.350511743	-33.93153523
0	400	100	100	0	0	0	-0.011	1	97.56525	5.562	0	1	2	0	1	0	-3.96	7.01119639	-33.99358917
0	400	100	100	0	0	0	-0.012	1	97.56525	5.562	0	1	2	0	1	0	-4.32	6.671260499	-34.0537815
0	400	100	100	0	0	0	-0.013	1	97.704506	5.562	0	1	2	0	1	0	-4.68	6.330722684	-34.11216805
0	400	100	100	0	0	0	-0.014	1	97.62712	5.562	0	1	2	0	1	0	-5.04	5.989601003	-34.16880301
0	400	100	100	0	0	0	-0.015	1	97.62712	5.562	0	1	2	0	1	0	-5.4	5.647912973	-34.22373892
0	400	100	100	0	0	0	-0.016	1	96.27633	5.169	0	1	2	0	1	0	-5.76	5.305675584	-34.27702675
0	400	100	100	0	0	0	-0.017	1	96.79437	4.463	0	1	2	0	1	0	-6.12	4.962905316	-34.32871595
0	400	100	100	0	0	0	-0.018	1	96.478485	4.463	0	1	2	0	1	0	-6.48	4.619618157	-34.37885447
0	400	100	100	0	0	0	-0.019	1	97.92502	4.147	0	1	2	0	1	0	-6.84	4.275829612	-34.42748884
0	400	100	100	0	0	0	-0.02	1	97.92502	3.581	0	1	2	0	1	0	-7.2	3.931554724	-35.55466417
0	400	100	100	0	0	0	-0.022	1	97.76044	3.581	0	1	2	0	1	0	-7.92	3.576008082	-35.56802425
0	400	100	100	0	0	0	-0.023	1	97.76044	3.328	0	1	2	0	1	0	-8.28	3.22032784	-35.58098352
0	400	100	100	0	0	0	-0.024	1	98.42164	3.328	0	1	2	0	1	0	-8.64	2.864518004	-35.59355401
0	400	100	100	0	0	0	-0.025	1	98.0704	2.874	0	1	2	0	1	0	-9	2.508582464	-35.60574739
0	400	100	100	0	0	0	-0.026	1	98.0704	2.482	0	1	2	0	1	0	-9.36	2.15252499	-35.61757497
0	400	100	100	0	0	0	-0.027	1	98.24316	2.482	0	1	2	0	1	0	-9.72	1.796349241	-35.62904772
0	400	100	100	0	0	0	-0.028	1	98.25681	2.307	0	1	2	0	1	0	-10.08	1.440058763	-35.64017629
0	400	100	100	0	0	0	-0.029	1	98.00902	1.992	0	1	2	0	1	0	-10.44	1.083657001	-35.650971
0	400	100	100	0	0	0	-0.03	1	97.69871	1.992	0	1	2	0	1	0	-10.8	0.727147291	-35.66144187
0	400	100	100	0	0	0	-0.031	1	97.69871	1.85	0	1	2	0	1	0	-11.16	0.370532872	-35.67159862
0	400	100	100	0	0	0	-0.032	1	98.10381	1.85	0	1	2	0	1	0	-11.52	0.013816886	-35.68145066
0	400	100	100	0	0	0	-0.033	1	97.87468	1.599	0	1	2	0	1	0	-11.88	-0.342997621	-35.69100714
0	400	100	100	0	0	0	-0.034	1	97.87468	1.485	0	1	2	0	1	0	-12.24	-0.699907692	-34.62027692
0	400	100	100	0	0	0	-0.034	1	95.364975	1.485	0	1	2	0	1	0	-12.24	-1.046110462	-34.66166862
0	400	100	100	0	0	0	-0.035	1	96.86588	1.283	0	1	2	0	1	0	-12.6	-1.392727148	-33.62181856
0	400	100	100	0	0	0	-0.035	1	96.86588	1.191	0	1	2	0	1	0	-12.6	-1.728945333	-33.693164
0	400	100	100	0	0	0	-0.036	1	96.00286	1.191	0	1	2	0	1	0	-12.96	-2.065876973	-32.68236908
0	400	100	100	0	0	0	-0.036	1	95.5948	1.029	0	1	2	0	1	0	-12.96	-2.392700664	-31.70189801
0	400	100	100	0	0	0	-0.036	1	96.59901	1.029	0	1	2	0	1	0	-12.96	-2.709719644	-30.75084107
0	400	100	100	0	0	0	-0.036	1	95.96421	0.956	0	1	2	0	1	0	-12.96	-3.017228055	-29.82831584
0	400	100	100	0	0	0	-0.036	1	95.96421	0.825	0	1	2	0	1	0	-12.96	-3.315511213	-28.93346636
0	400	100	100	0	0	0	-0.036	1	95.79574	0.825	0	1	2	0	1	0	-12.96	-3.604845877	-28.06546237
0	400	100	100	0	0	0	-0.036	1	96.732994	0.767	0	1	2	0	1	0	-12.96	-3.8855005	-27.2234985
0	400	100	100	0	0	0	-0.036	1	96.732994	0.767	0	1	2	0	1	0	-12.96	-4.157735485	-25.32679354
0	400	100	100	0	0	0	-0.035	1	96.132996	0.662	0	1	2	1	1	0	-12.6	-4.411003421	-24.56698974
0	400	100	100	0	0	0	-0.035	1	96.132996	0.572	0	1	2	1	1	0	-12.6	-4.656673318	-22.74998005
0	400	100	100	0	0	0	-0.034	1	97.06992	0.572	1	1	2	3	1	0	-12.24	-4.884173119	-22.06748064
-5555.5557	400	100	100	0	0	0	-0.034	1	97.036255	0.531	1	1	2	3	1	0	-12.24	-5.104847925	-20.32545622
-5555.5557	400	100	100	0	0	0	-0.033	1	97.036255	0.458	1	1	2	3	1	0	-11.88	-5.308102487	-19.71569254
-5555.5557	400	100	100	0	0	0	-0.033	1	97.080414	0.458	1	1	2	3	1	0	-11.88	-5.505259413	-18.04422176
-5555.5557	400	100	100	0	0	0	-0.032	1	98.09511	0.426	1	1	2	3	1	0	-11.52	-5.68570163	-16.42289511
-5555.5557	400	100	100	0	0	0	-0.031	1	98.09511	-0.388	1	1	2	3	1	0	-11.16	-5.849930581	-14.85020826
-5555.5557	400	100	100	0	0	0	-0.03	1	97.81364	-0.388	1	1	2	3	1	0	-10.8	-5.998432664	-13.32470201
-5555.5557	400	100	100	0	0	0	-0.029	1	97.81364	-0.754	1	1	2	3	1	0	-10.44	-6.131679684	-11.84496095
-5555.5557	400	100	100	0	0	0	-0.028	1	98.70013	-0.754	1	1	2	3	1	0	-10.08	-6.250129294	-11.48961212
-5555.5557	400	100	100	0	0	0	-0.028	1	98.384186	-1.41	1	1	2	3	1	0	-10.08	-6.365025415	-10.06492376
-5555.5557	400	100	100	0	0	0	-0.027	1	98.384186	-1.976	1	1	2	3	1	0	-9.72	-6.465674652	-8.682976043
-5555.5557	400	100	100	0	0	0	-0.026	1	98.29352	-1.976	1	1	2	3	1	0	-9.36	-6.552504413	-7.342486762
-5555.5557	400	100	100	0	0	0	-0.025	1	98.35672	-2.229	1	1	2	3	1	0	-9	-6.62592928	-6.042212159
-5555.5557	400	100	100	0	0	0	-0.024	1	98.031815	-2.229	1	1	2	3	1	0	-8.64	-6.686351402	-4.780945794
-5555.5557	400	100	100	0	0	0	-0.023	1	98.95218	-2.684	1	1	2	3	1	0	-8.28	-6.73416086	-3.55751742
-5555.5557	400	100	100	0	0	0	-0.022	1	98.95218	-2.887	1	1	2	3	1	0	-7.92	-6.769736034	-2.370791898
-5555.5557	400	100	100	0	0	0	-0.021	1	98.9792	-2.887	1	1	2	3	1	0	-7.56	-6.793443953	-2.299668141
-5555.5557	400	100	100	0	0	0	-0.021	1	97.91685	-3.253	1	1	2	3	1	0	-7.56	-6.816440635	-1.150678096
-5555.5557	400	100	100	0	0	0	-0.02	1	97.91685	-3.415	1	1	2	3	1	0	-7.2	-6.827947415	1.043842246
-5555.5557	400	100	100	0	0	0	-0.018	1	99.415535	-3.415	1	1	2	3	1	0	-6.48	-6.817508993	2.092526979
-5555.5557	400	100	100	0	0	0	-0.017	1	100.067604	-3.708	1	1	2	3	1	0	-6.12	-6.796583723	3.10975117
-5555.5557	400	100	100	0	0	0	-0.016	1	99.61626	-3.961	1	1	2	3	1	0	-5.76	-6.765486212	4.096458635
-5555.5557	400	100	100	0	0	0	-0.015	1	99.4756	-3.961	1	1	2	3	1	0	-5.4	-6.724521625	5.053564876
-5555.5557	400	100	100	0	0	0	-0.014	1	99.4756	-4.074	1	1	2	3	1	0	-5.04	-6.673985976	5.981957929
-5555.5557	400	100	100	0	0	0	-0.013	1	98.80577	-4.074	1	1	2	3	1	0	-4.68	-6.614166397	6.882499191
-5555.5557	400	100	100	0	0	0	-0.012	1	98.61536	-4.278	1	1	2	3	1	0	-4.32	-6.545341405	7.756024216
-5555.5557	400	100	100	0	0	0	-0.011	1	98.61536	-4.368	1	1	2	3	1	0	-3.96	-6.467781163	9.683343489
-5555.5557	400	100	100	0	0	0	-0.009	1	98.15142	-4.368	1	1	2	3	1	0	-3.24	-6.370947728	10.47284318
-5555.5557	400	100	100	0	0	0	-0.008	1	98.61846	-4.531	1	1	2	5	1	0	-2.88	-6.266219296	11.23865789
-5555.5557	400	100	100	0	0	0	-0.007	1	98.61846	-4.531	1	1	2	5	1	0	-2.52	-6.153832717	11.98149815
-5555.5557	400	100	100	0	0	0	-0.006	1	98.662025	-4.603	1	1	2	5	1	0	-2.16	-6.034017736	12.70205321
-5555.5557	400	100	100	0	0	0	-0.005	1	98.662025	-4.734	1	1	2	5	1	0	-1.8	-5.906997204	13.40099161
-5555.5557	400	100	100	0	0	0	-0.004	1	99.702896	-4.734	1	1	2	5	1	0	-1.44	-5.772987288	14.07896186
-5555.5557	400	100	100	0	0	0	-0.003	1	99.11	-4.847	1	1	2	5	1	0	-1.08	-5.632197669	14.73659301
-5555.5557	400	100	100	0	0	0	-0.002	1	99.11	-4.897	1	1	2	5	1	0	-0.72	-5.484831739	16.45449522
-5555.5557	400	100	100	0	0	0	0	1	98.84191	-4.897	1	1	2	5	1	0	0	-5.320286787	15.96086036
-5555.5557	400	100	100	0	0	0	0	1	98.88014	-4.988	1	1	2	5	1	0	0	-5.160678183	16.56203455
-5555.5557	400	100	100	0	0	0	0.001	1	98.88014	-4.988	1	1	2	5	1	0	0.36	-4.995057838	17.14517351
-5555.5557	400	100	100	0	0	0	0.002	1	98.05321	-5.067	1	1	2	5	1	0	0.72	-4.823606103	17.71081831
-5555.5557	400	100	100	0	0	0	0.003	1	98.05321	-5.101	1	1	2	5	1	0	1.08	-4.64649792	18.25949376
-5555.5557	400	100	100	0	0	0	0.004	1	97.78593	-5.101	1	1	2	5	1	0	1.44	-4.463902982	18.79170895
-5555.5557	400	100	100	0	0	0	0.005	1	97.26633	-5.165	1	1	2	5	1	0	1.8	-4.275985892	20.38795768
-5555.5557	400	100	100	0	0	0	0.007	1	97.26633	-5.192	1	1	2	5	1	0	2.52	-4.072106316	20.85631895
-5555.5557	400	100	100	0	0	0	0.008	1	96.883995	-5.192	1	1	2	5	1	0	2.88	-3.863543126	21.31062938
-5555.5557	400	100	100	0	0	0	0.009	1	97.04526	-5.242	1	1	2	5	1	0	3.24	-3.650436832	21.7513105
-5555.5557	400	100	100	0	0	0	0.01	1	97.04526	-5.242	1	1	2	5	1	0	3.6	-3.432923727	22.17877118
-5555.5557	400	100	100	0	0	0	0.011	1	97.28667	-5.265	1	1	2	5	1	0	3.96	-3.211136016	22.59340805
-5555.5557	400	100	100	0	0	0	0.012	1	97.28667	-5.305	1	1	2	5	1	0	4.32	-2.985201935	22.99560581
-5555.5557	400	100	100	0	0	0	0.013	1	96.752495	-5.305	1	1	2	5	1	0	4.68	-2.755245877	23.38573763
-5555.5557	400	100	100	0	0	0	0.014	1	97.50485	-5.324	1	1	2	5	1	0	5.04	-2.521388501	23.7641655
-5555.5557	400	100	100	0	0	0	0.015	1	97.17352	-5.356	1	1	2	5	1	0	5.4	-2.283746846	25.21124054
-5555.5557	400	100	100	0	0	0	0.017	1	98.00392	-5.356	1	1	2	5	1	0	6.12	-2.03163444	25.53490332
-5555.5557	400	100	100	0	0	0	0.018	1	98.00392	-5.37	1	1	2	5	1	0	6.48	-1.776285407	25.84885622
-5555.5557	400	100	100	0	0	0	0.019	1	97.42422	-5.37	1	1	2	5	1	0	6.84	-1.517796845	26.15339053
-5555.5557	400	100	100	0	0	0	0.02	1	97.494644	-5.397	1	1	2	5	1	0	7.2	-1.25626294	26.44878882
-5555.5557	400	100	100	0	0	0	0.021	1	97.494644	-5.419	1	1	2	5	1	0	7.56	-0.991775051	27.81532515
-5555.5557	400	100	100	0	0	0	0.023	1	96.35804	-5.419	1	1	2	5	1	0	8.28	-0.7136218	28.0608654
-5555.5557	400	100	100	0	0	0	0.024	1	96.31056	-5.429	1	1	2	5	1	0	8.64	-0.433013146	28.29903944
-5555.5557	400	100	100	0	0	0	0.025	1	96.31056	-5.447	1	1	2	5	1	0	9	-0.150022752	28.53006825
-5555.5557	400	100	100	0	0	0	0.026	1	96.34453	-5.447	1	1	2	5	1	0	9.36	0.135277931	29.83416621
-5555.5557	400	100	100	0	0	0	0.028	1	96.34453	-5.455	1	1	2	5	1	0	10.08	0.433619593	30.01914122
-5555.5557	400	100	100	0	0	0	0.029	1	96.59117	-5.455	1	1	2	5	1	0	10.44	0.733811005	30.19856698
-5555.5557	400	100	100	0	0	0	0.03	1	96.44292	-5.47	1	1	2	5	1	0	10.8	1.035796675	31.45260997
-5555.5557	400	100	100	0	0	0	0.032	1	96.44292	-5.476	1	1	2	5	1	0	11.52	1.350322775	31.58903168
-5555.5557	400	100	100	0	0	0	0.033	1	96.748184	-5.476	1	1	2	5	1	0	11.88	1.666213092	31.72136073
-5555.5557	400	100	100	0	0	0	0.034	1	95.89125	-5.488	1	1	2	5	1	0	12.24	1.983426699	32.9297199
-5555.5557	400	100	100	0	0	0	0.036	1	95.89125	-5.488	1	1	2	5	1	0	12.96	2.312723898	33.02182831
-5555.5557	400	100	100	0	0	0	0.037	1	96.09068	-5.493	1	1	2	5	1	0	13.32	2.642942181	33.11117346
-5555.5557	400	100	100	0	0	0	0.038	1	96.09068	-5.502	1	1	2	5	1	0	13.68	2.974053916	33.19783825
-5555.5557	400	100	100	0	0	0	0.039	1	96.22855	-5.502	1	1	2	5	1	0	14.04	3.306032298	34.36190311
-5555.5557	400	100	100	0	0	0	0.041	1	96.41996	-5.506	1	1	2	5	1	0	14.76	3.649651329	35.49104601
-5555.5557	400	100	100	0	0	0	0.043	1	96.41996	-5.514	1	1	2	5	1	0	15.48	4.004561789	35.50631463
-5555.5557	400	100	100	0	0	0	0.044	1	95.6948	-5.514	1	1	2	5	1	0	15.84	4.359624936	35.52112519
-5555.5557	400	100	100	0	0	0	0.045	1	96.18829	-5.517	1	1	2	5	1	0	16.2	4.714836188	36.61549144
-5555.5557	400	100	100	0	0	0	0.047	1	95.80276	-5.523	1	1	2	5	1	0	16.92	5.080991102	36.59702669
-5555.5557	400	100	100	0	0	0	0.048	1	95.149414	-5.523	1	1	2	5	1	0	17.28	5.446961369	36.57911589
-5555.5557	400	100	100	0	0	0	0.049	1	95.149414	-5.526	1	1	2	5	1	0	17.64	5.812752528	37.64174242
-5555.5557	400	100	100	1	0	0	0.051	1	96.29941	-5.526	1	1	2	5	1	0	18.36	6.189169952	37.59249014
-5555.5557	400	100	100	1	0	0	0.052	1	96.66423	-5.531	1	1	2	5	1	0	18.72	6.565094853	38.62471544
-5555.5557	400	100	100	1	0	0	0.054	1	96.66423	-5.533	1	1	2	5	1	0	19.44	6.951342008	38.54597398
-5555.5557	400	100	100	1	0	0	0.055	1	96.65512	-5.533	1	1	2	5	1	0	19.8	7.336801748	38.46959476
-5555.5557	400	100	100	1	0	0	0.056	1	96.63012	-5.537	1	1	2	5	1	0	20.16	7.721497695	39.47550691
-5555.5557	400	100	100	1	0	0	0.058	1	96.63012	-5.54	1	1	2	5	1	0	20.88	8.116252764	39.37124171
-5555.5557	400	100	100	1	0	0	0.059	1	96.43331	-5.54	1	1	2	5	1	0	21.24	8.509965181	40.35010446
-5555.5557	400	100	100	1	0	0	0.061	1	96.43331	-5.542	1	1	2	5	1	0	21.96	8.913466226	40.21960132
-5555.5557	400	100	100	1	0	0	0.062	1	96.60177	-5.542	1	1	2	5	1	0	22.32	9.315662239	40.09301328
-5555.5557	400	100	100	1	0	0	0.063	1	97.05097	-5.543	1	1	2	5	1	0	22.68	9.716592372	41.05022288
-5555.5557	400	100	100	1	0	0	0.065	1	97.05097	-5.546	1	1	2	5	1	0	23.4	10.1270946	40.8987162
-5555.5557	400	100	100	1	0	0	0.066	1	97.5868	-5.546	1	1	2	5	1	0	23.76	10.53608176	41.83175471
-5555.5557	400	100	100	1	0	0	0.068	1	97.56844	-5.548	1	1	2	5	1	0	24.48	10.95439931	41.65680207
-5555.5557	400	100	100	1	0	0	0.069	1	97.56844	-5.548	1	1	2	5	1	0	24.84	11.37096733	41.48709801
-5555.5557	400	100	100	1	0	0	0.07	1	96.73053	-5.549	1	1	2	5	1	0	25.2	11.78583831	42.40248507
-5555.5557	400	100	100	1	0	0	0.072	1	96.73053	-5.55	1	1	2	5	1	0	25.92	12.20986316	42.21041052
-5555.5557	400	100	100	1	0	0	0.073	1	96.79989	-5.55	1	1	2	5	1	0	26.28	12.63196727	42.0240982
-5555.5557	400	100	100	1	0	0	0.074	1	97.39218	-5.551	1	1	2	5	1	0	26.64	13.05220825	41.84337525
-5555.5557	400	100	100	1	0	0	0.075	1	97.39218	-5.553	1	1	2	5	1	0	27	13.470642	42.748074
-5555.5557	400	100	100	1	0	0	0.077	1	97.5112	-5.553	1	1	2	5	1	0	27.72	13.89812274	42.54563178
-5555.5557	400	100	100	1	0	0	0.078	1	97.170364	-5.553	1	1	2	5	1	0	28.08	14.32357906	43.42926282
-5555.5557	400	100	100	1	0	0	0.08	1	97.170364	-5.553	1	1	2	5	1	0	28.8	14.75787169	43.20638494
-5555.5557	400	100	100	1	0	0	0.081	1	96.86306	-5.554	1	1	2	5	1	0	29.16	15.18993554	42.99019339
-5555.5557	400	100	100	1	0	0	0.082	1	96.86306	-5.555	1	1	2	5	1	0	29.52	15.61983747	42.78048759
-5555.5557	400	100	100	1	0	0	0.083	1	96.94513	-5.555	1	1	2	5	1	0	29.88	16.04764235	43.65707296
-5555.5557	400	100	100	1	0	0	0.085	1	96.78365	-5.556	1	1	2	5	1	0	30.6	16.48421308	43.42736077
-5555.5557	400	100	100	1	0	0	0.086	1	97.59666	-5.556	1	1	2	5	1	0	30.96	16.91848668	43.20453995
-5555.5557	400	100	100	1	0	0	0.087	1	97.175224	-5.556	1	1	2	5	1	0	31.32	17.35053208	42.98840375
-5555.5557	400	100	100	1	0	0	0.088	1	97.49476	-5.557	1	1	2	5	1	0	31.68	17.78041612	42.77875164
-5555.5557	400	100	100	1	0	0	0.089	1	96.315765	-5.557	1	1	2	5	1	0	32.04	18.20820364	43.65538909
-5555.5557	400	100	100	1	0	0	0.091	1	98.071556	-5.557	1	1	2	5	1	0	32.76	18.64475753	43.42572742
-5555.5557	400	100	100	1	0	0	0.092	1	98.071556	-5.559	1	1	2	5	1	0	33.12	19.0790148	43.20295559
-5555.5557	400	100	100	1	0	0	0.093	1	98.28845	-5.559	1	1	2	5	1	0	33.48	19.51104436	42.98686693
-5555.5557	400	100	100	1	0	0	0.094	1	98.09738	-5.559	1	1	2	5	1	0	33.84	19.94091303	42.77726092
-5555.5557	400	100	100	1	0	0	0.095	1	98.09738	-5.56	1	1	2	5	1	0	34.2	20.36868564	42.57394309
-5555.5557	400	100	100	1	0	0	0.096	1	96.00035	-5.56	1	1	2	5	1	0	34.56	20.79442507	42.3767248
-5555.5557	400	100	100	1	0	0	0.097	1	96.904205	-5.56	1	1	2	5	1	0	34.92	21.21819232	42.18542305
-5555.5557	400	100	100	1	0	0	0.098	1	96.904205	-5.56	1	1	2	5	1	0	35.28	21.64004655	41.99986036
-5555.5557	400	100	100	1	0	0	0.099	1	96.1952	-5.56	1	1	2	5	1	0	35.64	22.06004515	42.89986455
-5555.5557	400	100	100	1	0	0	0.101	1	96.1952	-5.56	1	1	2	5	1	0	36.36	22.48904379	42.69286862
-5555.5557	400	100	100	1	0	0	0.102	1	95.969864	-5.56	1	1	2	5	1	0	36.72	22.91597248	42.49208256
-5555.5557	400	100	100	1	0	0	0.103	1	96.69186	-5.56	1	1	2	5	1	0	37.08	23.34089331	42.29732008
-5555.5557	400	100	100	1	0	0	0.104	1	96.69186	-5.56	1	1	2	5	1	0	37.44	23.76386651	42.10840048
-5555.5557	400	100	100	1	0	0	0.105	1	97.790276	-5.56	1	1	2	5	1	0	37.8	24.18495051	41.92514846
-5555.5557	400	100	100	1	0	0	0.106	1	97.650734	-5.56	1	1	2	5	1	0	38.16	24.604202	41.74739401
-5555.5557	400	100	100	1	0	0	0.107	1	97.650734	-5.56	1	1	2	5	1	0	38.52	25.02167594	41.57497219
-5555.5557	400	100	100	1	0	0	0.108	1	96.847855	-5.56	1	1	2	5	1	0	38.88	25.43742566	41.40772302
-5555.5557	400	100	100	1	0	0	0.109	1	96.847855	-5.56	1	1	2	5	1	0	39.24	25.85150289	41.24549133
-5555.5557	400	100	100	1	0	0	0.11	1	97.34889	-5.56	1	1	2	5	1	0	39.6	26.2639578	42.16812659
-5555.5557	400	100	100	1	0	0	0.112	1	97.93123	-5.56	1	1	2	5	1	0	40.32	26.68563907	41.98308279
-5555.5557	400	100	100	1	0	0	0.113	1	97.93123	-5.56	1	1	2	5	1	0	40.68	27.1054699	41.80359031
-5555.5557	400	100	100	1	0	0	0.114	1	97.696526	-5.56	1	1	2	5	1	0	41.04	27.5235058	41.6294826
-5555.5557	400	100	100	1	0	0	0.115	1	97.696526	-5.561	1	1	2	5	1	0	41.4	27.93980063	41.46059812
-5555.5557	400	100	100	1	0	0	0.116	1	98.42736	-5.561	1	1	2	5	1	0	41.76	28.35440661	42.37678018
-5555.5557	400	100	100	1	0	0	0.118	1	97.697334	-5.561	1	1	2	5	1	0	42.48	28.77817441	42.18547677
-5555.5557	400	100	100	1	0	0	0.119	1	97.697334	-5.561	1	1	2	5	1	0	42.84	29.20002918	41.99991247
-5555.5557	400	100	100	1	0	0	0.12	1	97.334625	-5.561	1	1	2	5	1	0	43.2	29.6200283	41.8199151
-5555.5557	400	100	100	1	0	0	0.121	1	96.51322	-5.561	1	1	2	5	1	0	43.56	30.03822745	41.64531764
-5555.5557	400	100	100	1	0	0	0.122	1	96.619995	-5.561	1	1	2	5	1	0	43.92	30.45468063	41.47595811
-5555.5557	400	100	100	1	0	0	0.123	1	96.51843	-5.561	1	1	2	5	1	0	44.28	30.86944021	42.39167937
-5555.5557	400	100	100	1	0	0	0.125	1	96.51843	-5.561	1	1	2	5	1	0	45	31.293357	42.19992899
-5555.5557	400	100	100	1	0	0	0.126	1	96.5088	-5.561	1	1	2	5	1	0	45.36	31.71535629	42.01393112
-5555.5557	400	100	100	1	0	0	0.127	1	96.29654	-5.561	1	1	2	5	1	0	45.72	32.1354956	41.83351319
-5555.5557	400	100	100	1	0	0	0.128	1	96.29654	-5.561	1	1	2	5	1	0	46.08	32.55383074	41.65850779
-5555.5557	400	100	100	1	0	0	0.129	1	95.796974	-5.561	1	1	2	5	1	0	46.44	32.97041581	41.48875256
-5555.5557	400	100	100	1	0	0	0.13	1	94.93615	-5.561	1	1	2	5	1	0	46.8	33.38530334	41.32408998
-5555.5557	400	100	100	1	0	0	0.131	1	94.93615	-5.561	1	1	2	5	1	0	47.16	33.79854424	41.16436728
-5555.5557	400	100	100	1	0	0	0.132	1	95.22513	-5.561	1	1	2	5	1	0	47.52	34.21018791	41.00943626
-5555.5557	400	100	100	1	0	0	0.133	1	95.224014	-5.561	1	1	2	5	1	0	47.88	34.62028227	40.85915318
-5555.5557	400	100	100	1	0	0	0.134	1	95.378716	-5.561	1	1	2	5	1	0	48.24	35.02887381	41.79337858
-5555.5557	400	100	100	1	0	0	0.136	1	95.33653	-5.561	1	1	2	5	1	0	48.96	35.44680759	41.61957722
-5555.5557	400	100	100	1	0	0	0.137	1	95.33653	-5.561	1	1	2	5	1	0	49.32	35.86300336	41.45098991
-5555.5557	400	100	100	1	0	0	0.138	1	94.86744	-5.561	1	1	2	5	1	0	49.68	36.27751326	41.28746021
-5555.5557	400	100	100	1	0	0	0.139	1	94.32137	-5.561	1	1	2	5	1	0	50.04	36.69038787	41.1288364
-5555.5557	400	100	100	1	0	0	0.14	1	94.75889	-5.561	1	1	2	5	1	0	50.4	37.10167623	40.97497131
-5555.5557	400	100	100	1	0	0	0.141	1	94.649445	-5.561	1	1	2	5	1	0	50.76	37.51142594	40.82572217
-5555.5557	400	100	100	1	0	0	0.142	1	94.649445	-5.561	1	1	2	5	1	0	51.12	37.91968316	40.68095051
-5555.5557	400	100	100	1	0	0	0.143	1	95.43337	-5.561	1	1	2	5	1	0	51.48	38.32649267	40.54052199
-5555.5557	400	100	100	1	0	0	0.144	1	95.82148	-5.561	1	1	2	5	1	0	51.84	38.73189789	40.40430633
-5555.5557	400	100	100	1	0	0	0.145	1	95.82148	-5.561	1	1	2	5	1	0	52.2	39.13594095	40.27217714
-5555.5557	400	100	100	1	0	0	0.146	1	95.0431	-5.561	1	1	2	5	1	0	52.56	39.53866272	40.14401183
-5555.5557	400	100	100	1	0	0	0.147	1	95.06617	-5.561	1	1	2	5	1	0	52.92	39.94010284	40.01969147
-5555.5557	400	100	100	1	0	0	0.148	1	95.06617	-5.561	1	1	2	5	1	0	53.28	40.34029976	39.89910073
-5555.5557	400	100	100	1	0	0	0.149	1	95.88106	-5.561	1	1	2	5	1	0	53.64	40.73929076	39.78212771
-5555.5557	400	100	100	1	0	0	0.15	1	95.88106	-5.561	1	1	2	5	1	0	54	41.13711204	39.66866387
-5555.5557	400	100	100	1	0	0	0.151	1	96.79563	-5.561	1	1	2	5	1	0	54.36	41.53379868	39.55860396
-5555.5557	400	100	100	1	0	0	0.152	1	95.99304	-5.561	1	1	2	5	1	0	54.72	41.92938472	39.45184584
-5555.5557	400	100	100	1	0	0	0.153	1	95.99304	-5.561	1	1	2	5	1	0	55.08	42.32390318	39.34829046
-5555.5557	400	100	100	1	0	0	0.154	1	96.36804	-5.561	1	1	2	6	1	0	55.44	42.71738608	39.24784175
0	400	100	100	0	0	0	0.155	1	97.93	-5.561	1	2	2	0	1	0	55.8	43.1098645	38.0704065
0	400	100	100	0	0	0	0.155	1	97.93	-5.561	1	2	2	0	1	0	55.8	43.49056857	38.0082943
0	400	100	100	0	0	0	0.156	1	97.16885	-5.561	1	2	2	0	1	0	56.16	43.87065151	37.94804547
0	400	100	100	0	0	0	0.157	1	96.909	-5.561	1	2	2	0	1	0	56.52	44.25013196	37.88960411
0	400	100	100	0	0	0	0.158	1	97.39253	-5.561	1	2	2	0	1	0	56.88	44.629028	37.83291599
0	400	100	100	0	0	0	0.159	1	97.06962	-5.168	1	2	2	0	1	0	57.24	45.00735716	37.77792851
0	400	100	100	0	0	0	0.16	1	97.06962	-4.463	1	2	2	0	1	0	57.6	45.38513645	37.72459065
0	400	100	100	0	0	0	0.161	1	97.330765	-4.463	1	2	2	0	1	0	57.96	45.76238236	37.67285293
0	400	100	100	0	0	0	0.162	1	97.39835	-4.147	1	2	2	0	1	0	58.32	46.13911089	37.62266734
0	400	100	100	0	0	0	0.163	1	97.39835	-3.581	1	2	2	0	1	0	58.68	46.51533756	37.57398732
0	400	100	100	0	0	0	0.164	1	97.00186	-3.581	1	2	2	0	1	0	59.04	46.89107743	37.5267677
0	400	100	100	0	0	0	0.165	1	97.00186	-3.093	1	2	2	0	1	0	59.4	47.26634511	37.48096467
0	400	100	100	0	0	0	0.166	1	97.41948	-3.093	1	2	2	0	1	0	59.76	47.64115476	37.43653573
0	400	100	100	0	0	0	0.167	1	97.25273	-2.874	1	2	2	0	1	0	60.12	48.01552011	37.39343966
0	400	100	100	0	0	0	0.168	1	97.25273	-2.482	1	2	2	0	1	0	60.48	48.38945451	37.35163647
0	400	100	100	0	0	0	0.169	1	97.382416	-2.482	1	2	2	0	1	0	60.84	48.76297087	37.31108738
0	400	100	100	0	0	0	0.17	1	98.09369	-2.306	1	2	2	0	1	0	61.2	49.13608175	37.27175476
0	400	100	100	0	0	0	0.171	1	98.09369	-1.992	1	2	2	0	1	0	61.56	49.5087993	36.15360211
0	400	100	100	0	0	0	0.171	1	98.41944	-1.992	1	2	2	0	1	0	61.56	49.87033532	36.14899405
0	400	100	100	0	0	0	0.172	1	98.41944	-1.85	1	2	2	0	1	0	61.92	50.23182526	36.14452423
0	400	100	100	0	0	0	0.173	1	98.31737	-1.85	1	2	2	0	1	0	62.28	50.5932705	36.1401885
0	400	100	100	0	0	0	0.174	1	98.453735	-1.598	1	2	2	0	1	0	62.64	50.95467238	35.05598285
0	400	100	100	0	0	0	0.174	1	98.453735	-1.38	1	2	2	0	1	0	62.64	51.30523221	35.08430336
0	400	100	100	0	0	0	0.175	1	98.65576	-1.38	1	2	2	0	1	0	63	51.65607525	34.03177426
0	400	100	100	0	0	0	0.175	1	97.88952	-1.282	1	2	2	0	1	0	63	51.99639299	34.09082103
0	400	100	100	0	0	0	0.176	1	97.88952	-1.282	1	2	2	0	1	0	63.36	52.3373012	33.0680964
0	400	100	100	0	0	0	0.176	1	98.0419	-1.107	1	2	2	0	1	0	63.36	52.66798216	32.07605351
0	400	100	100	0	0	0	0.176	1	98.0419	-1.029	1	2	2	0	1	0	63.36	52.9887427	32.1937719
0	400	100	100	0	0	0	0.177	1	98.43867	-1.029	1	2	2	0	1	0	63.72	53.31068042	31.22795875
0	400	100	100	0	0	0	0.177	1	97.75216	-0.888	1	2	2	0	1	0	63.72	53.62296001	30.29111998
0	400	100	100	0	0	0	0.177	1	97.75216	-0.825	1	2	2	0	1	0	63.72	53.92587121	29.38238638
0	400	100	100	0	0	0	0.177	1	98.82259	-0.825	1	2	2	0	1	0	63.72	54.21969507	28.50091479
0	400	100	100	0	0	0	0.177	1	99.00144	-0.712	1	2	2	0	1	0	63.72	54.50470422	27.64588735
0	400	100	100	0	0	0	0.177	1	99.00144	-0.712	1	2	2	0	1	0	63.72	54.78116309	26.81651073
0	400	100	100	0	0	0	0.177	1	98.92199	-0.615	1	2	2	0	1	0	63.72	55.0493282	26.01201541
0	400	100	100	0	0	0	0.177	1	98.92199	-0.571	1	2	2	0	1	0	63.72	55.30944835	25.23165494
0	400	100	100	0	0	0	0.177	1	98.09525	-0.571	1	2	2	0	1	0	63.72	55.5617649	24.4747053
0	400	100	100	0	0	0	0.177	1	98.338905	-0.493	1	2	2	0	1	0	63.72	55.80651195	23.74046414
0	400	100	100	0	0	0	0.177	1	98.338905	-0.458	1	2	2	0	1	0	63.72	56.0439166	23.02825021
0	400	100	100	0	0	0	0.177	1	97.85044	-0.458	1	2	2	0	1	0	63.72	56.2741991	22.33740271
0	400	100	100	0	0	0	0.177	1	97.403305	-0.396	1	2	2	0	1	0	63.72	56.49757312	20.58728063
0	400	100	100	0	0	0	0.176	1	97.403305	-0.396	1	2	2	0	1	0	63.36	56.70344593	19.96966221
0	400	100	100	0	0	0	0.176	1	97.15158	-0.368	1	2	2	8	1	0	63.36	56.90314255	18.29057234
0	400	100	100	0	0	0	0.175	1	96.32583	-0.317	1	2	2	8	1	0	63	57.08604828	17.74185517
0	400	100	100	0	0	0	0.175	1	97.08075	-0.317	1	2	2	10	1	0	63	57.26346683	16.12959952
6944.445	500	100	100	0	0	0	0.174	1	97.05656	-0.295	1	2	2	10	1	0	62.64	57.42476282	15.64571153
6944.445	500	100	100	0	0	0	0.174	1	97.05656	-0.254	1	2	2	10	1	0	62.64	57.58121994	14.09634018
6944.445	500	100	100	0	0	0	0.173	1	97.36732	-0.254	1	2	2	10	1	0	62.28	57.72218334	13.67344998
6944.445	500	100	100	0	0	0	0.173	1	97.36732	-0.236	1	2	2	10	1	0	62.28	57.85891784	12.18324648
6944.445	500	100	100	0	0	0	0.172	1	96.87491	-0.236	1	2	2	10	1	0	61.92	57.98075031	10.73774908
6944.445	500	100	100	0	0	0	0.171	1	96.248665	0.742	1	2	2	10	1	0	61.56	58.0881278	10.41561661
6944.445	500	100	100	0	0	0	0.171	1	96.248665	1.589	1	2	2	10	1	0	61.56	58.19228396	10.10314811
6944.445	500	100	100	0	0	0	0.171	1	95.32325	1.589	1	2	2	10	1	0	61.56	58.29331544	8.720053671
6944.445	500	100	100	0	0	0	0.17	1	95.784225	1.968	1	2	2	10	1	0	61.2	58.38051598	8.458452061
6944.445	500	100	100	0	0	0	0.17	1	95.784225	2.32	1	2	2	10	1	0	61.2	58.4651005	7.124698499
6944.445	500	100	100	0	0	0	0.169	1	95.40096	2.32	1	2	2	10	1	0	60.84	58.53634749	5.830957544
6944.445	500	100	100	0	0	0	0.168	1	95.40096	2.952	1	2	2	10	1	0	60.48	58.59465706	4.576028817
6944.445	500	100	100	0	0	0	0.167	1	95.5655	2.952	1	2	2	10	1	0	60.12	58.64041735	3.358747953
6944.445	500	100	100	0	0	0	0.166	1	96.05694	3.498	1	2	2	10	1	0	59.76	58.67400483	3.257985514
6944.445	500	100	100	0	0	0	0.166	1	96.05694	3.742	1	2	2	10	1	0	59.76	58.70658468	2.080245949
6944.445	500	100	100	0	0	0	0.165	1	94.750565	3.742	1	2	2	10	1	0	59.4	58.72738714	0.93783857
6944.445	500	100	100	0	0	0	0.164	1	96.77049	4.181	1	2	2	10	1	0	59.04	58.73676553	-0.170296587
6944.445	500	100	100	0	0	0	0.163	1	96.77049	4.181	1	2	2	10	1	0	58.68	58.73506256	-1.245187689
6944.445	500	100	100	0	0	0	0.162	1	96.33581	4.377	1	2	2	10	1	0	58.32	58.72261069	-2.287832058
6944.445	500	100	100	0	0	0	0.161	1	96.844505	4.727	1	2	2	10	1	0	57.96	58.69973237	-3.299197097
6944.445	500	100	100	0	0	0	0.16	1	97.47451	4.727	1	2	2	10	1	0	57.6	58.66674039	-4.280221184
6944.445	500	100	100	0	0	0	0.159	1	97.011116	4.885	1	2	2	10	1	0	57.24	58.62393818	-5.231814548
6944.445	500	100	100	0	0	0	0.158	1	97.011116	5.168	1	2	2	10	1	0	56.88	58.57162004	-7.234860112
6944.445	500	100	100	0	0	0	0.156	1	98.00371	5.168	1	2	2	10	1	0	56.16	58.49927144	-8.097814308
6944.445	500	100	100	0	0	0	0.155	1	97.928055	5.293	1	2	2	10	1	0	55.8	58.41829329	-8.934879879
6944.445	500	100	100	0	0	0	0.154	1	97.928055	5.52	1	2	2	10	1	0	55.44	58.32894449	-9.746833483
6944.445	500	100	100	0	0	0	0.153	1	98.64764	5.52	1	2	2	10	1	0	55.08	58.23147616	-10.53442848
6944.445	500	100	100	0	0	0	0.152	1	98.64764	5.715	1	2	2	10	1	0	54.72	58.12613187	-12.37839562
6944.445	500	100	100	0	0	0	0.15	1	98.61281	5.715	1	2	2	12	1	0	54	58.00234792	-13.08704376
6944.445	500	100	100	0	0	0	0.149	1	98.38684	5.803	1	2	2	12	1	0	53.64	57.87147748	-13.77443244
6944.445	500	100	100	0	0	0	0.148	1	98.38684	5.96	1	2	2	12	1	0	53.28	57.73373316	-14.44119947
6944.445	500	100	100	0	0	0	0.147	1	97.70552	5.96	1	2	2	12	1	0	52.92	57.58932116	-15.08796349
6944.445	500	100	100	0	0	0	0.146	1	97.590904	6.096	1	2	2	12	1	0	52.56	57.43844153	-16.79532458
6944.445	500	100	100	0	0	0	0.144	1	97.590904	6.156	1	2	2	12	1	0	51.84	57.27048828	-17.37146484
6944.445	500	100	100	0	0	0	0.143	1	97.952644	6.156	1	2	2	12	1	0	51.48	57.09677363	-17.9303209
6944.445	500	100	100	0	0	0	0.142	1	97.952644	6.264	1	2	2	12	1	0	51.12	56.91747042	-19.55241127
6944.445	500	100	100	0	0	0	0.14	1	97.01716	6.264	1	2	2	12	1	0	50.4	56.72194631	-20.04583893
6944.445	500	100	100	0	0	0	0.139	1	97.8335	6.314	1	2	2	12	1	0	50.04	56.52148792	-21.60446376
6944.445	500	100	100	0	0	0	0.137	1	97.8335	6.4	1	2	2	12	1	0	49.32	56.30544328	-22.03632985
6944.445	500	100	100	0	0	0	0.136	1	97.61692	6.4	1	2	2	12	1	0	48.96	56.08507999	-22.45523996
6944.445	500	100	100	0	0	0	0.135	1	97.52683	6.439	1	2	2	12	1	0	48.6	55.86052759	-22.86158276
6944.445	500	100	100	0	0	0	0.134	1	97.52683	6.439	1	2	2	12	1	0	48.24	55.63191176	-24.33573527
6944.445	500	100	100	0	0	0	0.132	1	98.18372	6.51	1	2	2	12	1	0	47.52	55.38855441	-24.68566322
6944.445	500	100	100	0	0	0	0.131	1	98.18372	6.54	1	2	2	12	1	0	47.16	55.14169777	-25.02509332
6944.445	500	100	100	0	0	0	0.13	1	97.33425	6.54	1	2	2	12	1	0	46.8	54.89144684	-25.35434052
6944.445	500	100	100	0	0	0	0.129	1	96.214455	6.597	1	2	2	12	1	0	46.44	54.63790344	-25.67371031
6944.445	500	100	100	0	0	0	0.128	1	96.214455	6.622	1	2	2	12	1	0	46.08	54.38116633	-27.063499
6944.445	500	100	100	0	0	0	0.126	1	95.29333	6.622	1	2	2	12	1	0	45.36	54.11053134	-27.33159403
6944.445	500	100	100	0	0	0	0.125	1	95.425514	6.668	1	2	2	12	1	0	45	53.8372154	-27.59164621
6944.445	500	100	100	0	0	0	0.124	1	95.425514	6.668	1	2	2	12	1	0	44.64	53.56129894	-27.84389682
6944.445	500	100	100	0	0	0	0.123	1	96.99949	6.688	1	2	2	12	1	0	44.28	53.28285997	-28.08857991
6944.445	500	100	100	0	0	0	0.122	1	96.99949	6.724	1	2	2	12	1	0	43.92	53.00197417	-29.40592252
6944.445	500	100	100	0	0	0	0.12	1	97.523544	6.724	1	2	2	12	1	0	43.2	52.70791495	-29.60374484
6944.445	500	100	100	0	0	0	0.119	1	97.26701	6.754	1	2	2	12	1	0	42.84	52.4118775	-29.7956325
6944.445	500	100	100	0	0	0	0.118	1	97.26701	6.769	1	2	2	12	1	0	42.48	52.11392117	-29.98176352
6944.445	500	100	100	0	0	0	0.117	1	96.63175	6.769	1	2	2	12	1	0	42.12	51.81410354	-30.16231062
6944.445	500	100	100	0	0	0	0.116	1	97.372475	6.793	1	2	2	12	1	0	41.76	51.51248043	-30.3374413
6944.445	500	100	100	0	0	0	0.115	1	97.372475	6.793	1	2	2	12	1	0	41.4	51.20910602	-30.50731806
6944.445	500	100	100	0	0	0	0.114	1	96.5683	6.806	1	2	2	12	1	0	41.04	50.90403284	-30.67209852
6944.445	500	100	100	0	0	0	0.113	1	96.5683	6.826	1	2	2	12	1	0	40.68	50.59731185	-30.83193556
6944.445	500	100	100	0	0	0	0.112	1	96.366684	6.826	1	2	2	12	1	0	40.32	50.2889925	-30.98697749
6944.445	500	100	100	0	0	0	0.111	1	95.755585	6.834	1	2	2	12	1	0	39.96	49.97912272	-31.13736817
6944.445	500	100	100	0	0	0	0.11	1	95.755585	6.85	1	2	2	12	1	0	39.6	49.66774904	-32.36324712
6944.445	500	100	100	0	0	0	0.108	1	96.16244	6.85	1	2	2	12	1	0	38.88	49.34411657	-32.47234971
6944.445	500	100	100	0	0	0	0.107	1	97.026276	6.857	1	2	2	12	1	0	38.52	49.01939307	-32.57817922
6944.445	500	100	100	0	0	0	0.106	1	97.026276	6.857	1	2	2	12	1	0	38.16	48.69361128	-32.68083384
6944.445	500	100	100	1	0	0	0.105	1	95.999344	6.87	1	2	2	12	1	0	37.8	48.36680294	-33.86040883
6944.445	500	100	100	1	0	0	0.103	1	95.999344	6.876	1	2	2	12	1	0	37.08	48.02819885	-33.92459656
6944.445	500	100	100	1	0	0	0.102	1	96.22923	6.876	1	2	2	12	1	0	36.72	47.68895289	-33.98685867
6944.445	500	100	100	1	0	0	0.101	1	94.1086	6.887	1	2	2	12	1	0	36.36	47.3490843	-34.04725291
6944.445	500	100	100	1	0	0	0.1	1	94.1086	6.887	1	2	2	12	1	0	36	47.00861177	-34.10583532
6944.445	500	100	100	1	0	0	0.099	1	96.526	6.891	1	2	2	12	1	0	35.64	46.66755342	-34.16266026
6944.445	500	100	100	1	0	0	0.098	1	95.43414	6.899	1	2	2	12	1	0	35.28	46.32592682	-34.21778045
6944.445	500	100	100	1	0	0	0.097	1	95.43414	6.899	1	2	2	12	1	0	34.92	45.98374901	-34.27124704
6944.445	500	100	100	1	0	0	0.096	1	95.30533	6.904	1	2	2	12	1	0	34.56	45.64103654	-34.32310963
6944.445	500	100	100	1	0	0	0.095	1	95.30533	6.908	1	2	2	12	1	0	34.2	45.29780545	-34.37341634
6944.445	500	100	100	1	0	0	0.094	1	95.541855	6.908	1	2	2	12	1	0	33.84	44.95407128	-34.42221385
6944.445	500	100	100	1	0	0	0.093	1	96.414085	6.913	1	2	2	12	1	0	33.48	44.60984914	-34.46954743
6944.445	500	100	100	1	0	0	0.092	1	96.61101	6.918	1	2	2	12	1	0	33.12	44.26515367	-34.51546101
6944.445	500	100	100	1	0	0	0.091	1	96.25501	6.918	1	2	2	12	1	0	32.76	43.91999906	-34.55999718
6944.445	500	100	100	1	0	0	0.09	1	96.25501	6.922	1	2	2	12	1	0	32.4	43.57439909	-34.60319726
6944.445	500	100	100	1	0	0	0.089	1	96.75374	6.922	1	2	2	12	1	0	32.04	43.22836712	-34.64510135
6944.445	500	100	100	1	0	0	0.088	1	96.53081	6.926	1	2	2	12	1	0	31.68	42.8819161	-34.68574831
6944.445	500	100	100	1	0	0	0.087	1	96.53081	6.928	1	2	2	12	1	0	31.32	42.53505862	-34.72517586
6944.445	500	100	100	1	0	0	0.086	1	96.94536	6.928	1	2	2	12	1	0	30.96	42.18780686	-34.76342058
6944.445	500	100	100	1	0	0	0.085	1	97.18336	6.93	1	2	2	12	1	0	30.6	41.84017265	-35.88051796
6944.445	500	100	100	1	0	0	0.083	1	97.18336	6.932	1	2	2	12	1	0	29.88	41.48136747	-35.88410242
6944.445	500	100	100	1	0	0	0.082	1	97.391335	6.932	1	2	2	12	1	0	29.52	41.12252645	-35.88757935
6944.445	500	100	100	1	0	0	0.081	1	97.391335	6.935	1	2	2	12	1	0	29.16	40.76365066	-35.89095197
6944.445	500	100	100	1	0	0	0.08	1	97.61812	6.935	1	2	2	12	1	0	28.8	40.40474114	-35.89422341
6944.445	500	100	100	1	0	0	0.079	1	97.98959	6.937	1	2	2	12	1	0	28.44	40.0457989	-35.89739671
6944.445	500	100	100	1	0	0	0.078	1	97.98959	6.938	1	2	2	12	1	0	28.08	39.68682494	-35.90047481
6944.445	500	100	100	1	0	0	0.077	1	97.70255	6.938	1	2	2	12	1	0	27.72	39.32782019	-35.90346056
6944.445	500	100	100	1	0	0	0.076	1	97.90441	6.941	1	2	2	12	1	0	27.36	38.96878558	-35.90635675
6944.445	500	100	100	1	0	0	0.075	1	97.90441	6.942	1	2	2	12	1	0	27	38.60972201	-36.98916604
6944.445	500	100	100	1	0	0	0.073	1	98.239105	6.942	1	2	2	12	1	0	26.28	38.23983035	-36.95949106
6944.445	500	100	100	1	0	0	0.072	1	98.239105	6.944	1	2	2	12	1	0	25.92	37.87023544	-36.93070633
6944.445	500	100	100	1	0	0	0.071	1	97.65976	6.944	1	2	2	12	1	0	25.56	37.50092838	-36.90278514
6944.445	500	100	100	1	0	0	0.07	1	97.0485	6.945	1	2	2	12	1	0	25.2	37.13190053	-36.87570159
6944.445	500	100	100	1	0	0	0.069	1	97.0485	6.945	1	2	2	12	1	0	24.84	36.76314351	-37.92943054
6944.445	500	100	100	1	0	0	0.067	1	97.60612	6.945	1	2	2	12	1	0	24.12	36.38384921	-37.87154762
6944.445	500	100	100	1	0	0	0.066	1	97.124054	6.947	1	2	2	12	1	0	23.76	36.00513373	-37.81540119
6944.445	500	100	100	1	0	0	0.065	1	97.124054	6.947	1	2	2	12	1	0	23.4	35.62697972	-37.76093916
6944.445	500	100	100	1	0	0	0.064	1	97.99911	6.947	1	2	2	12	1	0	23.04	35.24937033	-38.78811098
6944.445	500	100	100	1	0	0	0.062	1	97.716606	6.948	1	2	2	12	1	0	22.32	34.86148922	-38.70446765
6944.445	500	100	100	1	0	0	0.061	1	97.31493	6.948	1	2	2	12	1	0	21.96	34.47444454	-38.62333362
6944.445	500	100	100	1	0	0	0.06	1	97.10317	6.948	1	2	2	12	1	0	21.6	34.08821121	-38.54463362
6944.445	500	100	100	1	0	0	0.059	1	96.1157	6.949	1	2	2	12	1	0	21.24	33.70276487	-39.54829461
6944.445	500	100	100	1	0	0	0.057	1	96.17951	6.949	1	2	2	12	1	0	20.52	33.30728192	-39.44184577
6944.445	500	100	100	1	0	0	0.056	1	95.62884	6.949	1	2	2	12	1	0	20.16	32.91286347	-40.4185904
6944.445	500	100	100	1	0	0	0.054	1	95.64889	6.949	1	2	2	12	1	0	19.44	32.50867756	-40.28603268
6944.445	500	100	100	1	0	0	0.053	1	95.917366	6.949	1	2	2	12	1	0	19.08	32.10581723	-40.1574517
6944.445	500	100	100	1	0	0	0.052	1	95.917366	6.949	1	2	2	12	1	0	18.72	31.70424272	-40.03272815
6944.445	500	100	100	1	0	0	0.051	1	95.31878	6.949	1	2	2	12	1	0	18.36	31.30391544	-40.99174631
6944.445	500	100	100	1	0	0	0.049	1	95.27723	6.95	1	2	2	12	1	0	17.64	30.89399797	-40.84199392
6944.445	500	100	100	1	0	0	0.048	1	95.27723	6.95	1	2	2	12	1	0	17.28	30.48557803	-40.6967341
6944.445	500	100	100	1	0	0	0.047	1	95.7249	6.95	1	2	2	12	1	0	16.92	30.07861069	-40.55583208
6944.445	500	100	100	1	0	0	0.046	1	95.3246	6.95	1	2	2	12	1	0	16.56	29.67305237	-41.49915712
6944.445	500	100	100	1	0	0	0.044	1	95.3246	6.95	1	2	2	12	1	0	15.84	29.2580608	-41.3341824
6944.445	500	100	100	1	0	0	0.043	1	96.845406	6.95	1	2	2	12	1	0	15.48	28.84471898	-41.17415693
6944.445	500	100	100	1	0	0	0.042	1	96.845406	6.951	1	2	2	12	1	0	15.12	28.43297741	-41.01893222
6944.445	500	100	100	1	0	0	0.041	1	96.4023	6.951	1	2	2	12	1	0	14.76	28.02278809	-40.86836426
6944.445	500	100	100	1	0	0	0.04	1	96.143585	6.951	1	2	2	12	1	0	14.4	27.61410444	-40.72231333
6944.445	500	100	100	1	0	0	0.039	1	96.143585	6.951	1	2	2	12	1	0	14.04	27.20688131	-40.58064393
6944.445	500	100	100	1	0	0	0.038	1	96.32692	6.951	1	2	2	12	1	0	13.68	26.80107487	-41.52322461
6944.445	500	100	100	1	0	0	0.036	1	96.22094	6.951	1	2	2	12	1	0	12.96	26.38584262	-41.35752787
6944.445	500	100	100	1	0	0	0.035	1	96.22094	6.951	1	2	2	12	1	0	12.6	25.97226735	-41.19680204
6944.445	500	100	100	1	0	0	0.034	1	96.19358	6.951	1	2	2	12	1	0	12.24	25.56029932	-39.96089797
6944.445	500	100	100	1	0	0	0.034	1	96.60943	6.951	1	2	2	12	1	0	12.24	25.16069035	-39.84207104
6944.445	500	100	100	1	0	0	0.033	1	96.379364	6.951	1	2	2	12	1	0	11.88	24.76226963	-40.8068089
6944.445	500	100	100	1	0	0	0.031	1	95.85383	6.951	1	2	2	12	1	0	11.16	24.35420155	-40.66260464
6944.445	500	100	100	1	0	0	0.03	1	95.85383	6.952	1	2	2	12	1	0	10.8	23.9475755	-39.4427265
6944.445	500	100	100	1	0	0	0.03	1	95.54445	6.952	1	2	2	12	1	0	10.8	23.55314823	-39.3394447
6944.445	500	100	100	1	0	0	0.029	1	95.25309	6.952	1	2	2	12	1	0	10.44	23.15975379	-39.23926136
6944.445	500	100	100	1	0	0	0.028	1	95.98908	6.952	1	2	2	12	1	0	10.08	22.76736117	-38.06208352
6944.445	500	100	100	1	0	0	0.028	1	95.42053	6.952	1	2	2	12	1	0	10.08	22.38674034	-38.00022102
6944.445	500	100	100	1	0	0	0.027	1	95.42053	6.952	1	2	2	12	1	0	9.72	22.00673813	-37.94021439
6944.445	500	100	100	1	0	0	0.026	1	96.59791	6.952	1	2	2	12	1	0	9.36	21.62733598	-37.88200795
6944.445	500	100	100	1	0	0	0.025	1	95.975655	6.952	1	2	2	12	1	0	9	21.24851591	-36.74554772
6944.445	500	100	100	1	0	0	0.025	1	95.975655	6.952	1	2	2	12	1	0	9	20.88106043	-36.72318128
6944.445	500	100	100	1	0	0	0.024	1	95.740524	6.952	1	2	2	12	1	0	8.64	20.51382862	-35.62148585
6944.445	500	100	100	1	0	0	0.024	1	95.6882	6.952	1	2	2	12	1	0	8.64	20.15761376	-35.63284127
6944.445	500	100	100	1	0	0	0.023	1	95.6882	6.952	1	2	2	12	1	0	8.28	19.80128534	-35.64385603
6944.445	500	100	100	1	0	0	0.022	1	95.2759	6.952	1	2	2	12	1	0	7.92	19.44484678	-34.57454035
6944.445	500	100	100	1	0	0	0.022	1	95.2759	6.952	1	2	2	12	1	0	7.92	19.09910138	-34.61730414
6944.445	500	100	100	1	0	0	0.021	1	95.4158	6.952	1	2	2	12	1	0	7.56	18.75292834	-34.65878502
6944.445	500	100	100	1	0	0	0.02	1	95.41142	6.952	1	2	2	12	1	0	7.2	18.40634049	-33.61902147
6944.445	500	100	100	1	0	0	0.02	1	95.41142	6.952	1	2	2	12	1	0	7.2	18.07015027	-33.69045082
6944.445	500	100	100	1	0	0	0.019	1	95.10858	6.952	1	2	2	12	1	0	6.84	17.73324577	-33.7597373
6944.445	500	100	100	1	0	0	0.018	1	95.55435	6.952	1	2	2	12	1	0	6.48	17.39564839	-32.74694518
6944.445	500	100	100	1	0	0	0.018	1	95.55435	6.952	1	2	2	12	1	0	6.48	17.06817894	-32.84453682
6944.445	500	100	100	1	0	0	0.017	1	95.39181	6.952	1	2	2	12	1	0	6.12	16.73973357	-31.85920072
6944.445	500	100	100	1	0	0	0.017	1	95.39181	6.952	1	2	2	12	1	0	6.12	16.42114157	-31.9834247
6944.445	500	100	100	1	0	0	0.016	1	95.68796	6.952	1	2	2	12	1	0	5.76	16.10130732	-31.02392196
6944.445	500	100	100	1	0	0	0.016	1	96.18139	6.952	1	2	2	12	1	0	5.76	15.7910681	-31.1732043
6944.445	500	100	100	1	0	0	0.015	1	96.18139	6.952	1	2	2	12	1	0	5.4	15.47933606	-31.31800817
6944.445	500	100	100	1	0	0	0.014	1	96.70331	6.952	1	2	2	12	1	0	5.04	15.16615597	-30.37846792
6944.445	500	100	100	1	0	0	0.014	1	96.70331	6.952	1	2	2	12	1	0	5.04	14.8623713	-30.54711389
6944.445	500	100	100	1	0	0	0.013	1	97.515076	6.952	1	2	2	12	1	0	4.68	14.55690016	-30.71070047
6944.445	500	100	100	1	0	0	0.012	1	97.64024	6.952	1	2	2	12	1	0	4.32	14.24979315	-30.86937945
6944.445	500	100	100	1	0	0	0.011	1	97.64024	6.952	1	2	2	12	1	0	3.96	13.94109936	-31.02329807
6944.445	500	100	100	1	0	0	0.01	1	96.92211	6.952	1	2	2	12	1	0	3.6	13.63086638	-30.09259913
6944.445	500	100	100	1	0	0	0.01	1	97.38539	6.952	1	2	2	12	1	0	3.6	13.32994039	-31.34982116
6944.445	500	100	100	1	0	0	0.008	1	97.38539	6.952	1	2	2	12	1	0	2.88	13.01644217	-31.48932652
6944.445	500	100	100	1	0	0	0.007	1	97.67866	6.952	1	2	2	12	1	0	2.52	12.70154891	-31.62464672
6944.445	500	100	100	1	0	0	0.006	1	97.67866	6.952	1	2	2	12	1	0	2.16	12.38530244	-31.75590732
6944.445	500	100	100	1	0	0	0.005	1	97.11947	6.952	1	2	2	12	1	0	1.8	12.06774337	-31.8832301
6944.445	500	100	100	1	0	0	0.004	1	97.12232	6.952	1	2	2	12	1	0	1.44	11.74891107	-32.0067332
6944.445	500	100	100	1	0	0	0.003	1	97.12232	6.952	1	2	2	12	1	0	1.08	11.42884373	-32.1265312
6944.445	500	100	100	1	0	0	0.002	1	97.41769	6.952	1	2	2	12	1	0	0.72	11.10757842	-32.24273527
6944.445	500	100	100	1	0	0	0.001	1	97.38399	6.952	1	2	2	12	1	0	0.36	10.78515107	-32.35545321
6944.445	500	100	100	1	0	0	0	1	97.38399	6.952	1	2	2	12	1	0	0	10.46159654	-32.46478961
6944.445	500	100	100	1	0	0	-0.001	1	97.808876	6.952	1	2	2	12	1	0	-0.36	10.13694864	-33.65084593
6944.445	500	100	100	1	0	0	-0.003	1	97.808876	6.952	1	2	2	12	1	0	-1.08	9.800440183	-33.72132055
6944.445	500	100	100	1	0	0	-0.004	1	97.483055	6.952	1	2	2	12	1	0	-1.44	9.463226977	-33.78968093
6944.445	500	100	100	1	0	0	-0.005	1	98.43015	6.952	1	2	2	12	1	0	-1.8	9.125330168	-33.8559905
6944.445	500	100	100	1	0	0	-0.006	1	98.43015	6.952	1	2	2	12	1	0	-2.16	8.786770263	-35.00031079
6944.445	500	100	100	1	0	0	-0.008	1	98.453575	6.952	1	2	2	12	1	0	-2.88	8.436767155	-35.03030146
6944.445	500	100	99.00498	0	0	0	-0.009	1	98.28	6.952	1	2	2	14	2	0	-3.24	8.08646414	-35.05939242
6944.445	500	100	99.00498	0	0	0	-0.01	1	98.28	6.952	1	2	2	14	2	0	-3.6	7.735870216	-35.08761065
0	500	100	99.00498	0	0	0	-0.011	1	97.82842	6.952	1	2	2	0	2	0	-3.96	7.384994109	-35.11498233
0	500	100	99.00498	0	0	0	-0.012	1	98.2455	6.952	1	2	2	0	2	0	-4.32	7.033844286	-35.14153286
0	500	100	99.00498	0	0	0	-0.013	1	98.01804	6.952	1	2	2	0	2	0	-4.68	6.682428958	-36.24728687
0	500	100	99.00498	0	0	0	-0.015	1	98.45585	6.952	1	2	2	0	2	0	-5.4	6.319956089	-36.23986827
0	500	100	99.00498	0	0	0	-0.016	1	98.45585	6.004	1	2	2	0	2	0	-5.76	5.957557406	-36.23267222
0	500	100	99.00498	0	0	0	-0.017	1	98.282555	6.004	1	2	2	0	2	0	-6.12	5.595230684	-36.22569205
0	500	100	99.00498	0	0	0	-0.018	1	99.440605	5.58	1	2	2	0	2	0	-6.48	5.232973764	-36.21892129
0	500	100	99.00498	0	0	0	-0.019	1	99.440605	4.818	1	2	2	0	2	0	-6.84	4.870784551	-36.21235365
0	500	100	99.00498	0	0	0	-0.02	1	98.94833	4.818	1	2	2	0	2	0	-7.2	4.508661014	-37.28598304
0	500	100	99.00498	0	0	0	-0.022	1	98.94833	4.162	1	2	2	0	2	0	-7.92	4.135801184	-37.24740355
0	500	100	99.00498	0	0	0	-0.023	1	98.92101	4.162	1	2	2	0	2	0	-8.28	3.763327148	-37.20998144
0	500	100	99.00498	0	0	0	-0.024	1	98.51587	3.867	1	2	2	0	2	0	-8.64	3.391227334	-37.173682
0	500	100	99.00498	0	0	0	-0.025	1	98.72168	3.339	1	2	2	0	2	0	-9	3.019490514	-37.13847154
0	500	100	99.00498	0	0	0	-0.026	1	98.95909	3.339	1	2	2	0	2	0	-9.36	2.648105798	-37.10431739
0	500	100	99.00498	0	0	0	-0.027	1	98.88792	3.103	1	2	2	0	2	0	-9.72	2.277062624	-37.07118787
0	500	100	99.00498	0	0	0	-0.028	1	98.88792	3.103	1	2	2	0	2	0	-10.08	1.906350746	-37.03905224
0	500	100	99.00498	0	0	0	-0.029	1	98.99645	2.679	1	2	2	0	2	0	-10.44	1.535960223	-37.00788067
0	500	100	99.00498	0	0	0	-0.03	1	98.99645	2.314	1	2	2	0	2	0	-10.8	1.165881417	-35.89764425
0	500	100	99.00498	0	0	0	-0.03	1	98.18239	2.314	1	2	2	0	2	0	-10.8	0.806904974	-35.90071492
0	500	100	99.00498	0	0	0	-0.031	1	100.048096	2.151	1	2	2	0	2	0	-11.16	0.447897825	-35.90369347
0	500	100	99.00498	0	0	0	-0.032	1	100.048096	1.998	1	2	2	0	2	0	-11.52	0.08886089	-34.82658267
0	500	100	99.00498	0	0	0	-0.032	1	99.46928	1.998	1	2	2	0	2	0	-11.52	-0.259404937	-34.86178519
0	500	100	99.00498	0	0	0	-0.033	1	97.76127	1.725	1	2	2	0	2	0	-11.88	-0.608022789	-33.81593163
0	500	100	99.00498	0	0	0	-0.033	1	97.76127	1.49	1	2	2	0	2	0	-11.88	-0.946182105	-33.88145369
0	500	100	99.00498	0	0	0	-0.034	1	97.569374	1.49	1	2	2	0	2	0	-12.24	-1.284996642	-32.86501007
0	500	100	99.00498	0	0	0	-0.034	1	97.569374	1.384	1	2	2	0	2	0	-12.24	-1.613646742	-31.87905977
0	500	100	99.00498	0	0	0	-0.034	1	97.554085	1.384	1	2	2	0	2	0	-12.24	-1.93243734	-30.92268798
0	500	100	99.00498	0	0	0	-0.034	1	97.32307	1.195	1	2	2	0	2	0	-12.24	-2.24166422	-29.99500734
0	500	100	99.00498	0	0	0	-0.034	1	97.32307	1.111	1	2	2	0	2	0	-12.24	-2.541614293	-29.09515712
0	500	100	99.00498	0	0	0	-0.034	1	97.952194	1.111	1	2	2	0	2	0	-12.24	-2.832565865	-27.14230241
0	500	100	99.00498	0	0	0	-0.033	1	98.10074	0.959	1	2	2	1	2	0	-11.88	-3.103988889	-26.32803333
0	500	100	99.00498	0	0	0	-0.033	1	98.10074	0.959	1	2	2	1	2	0	-11.88	-3.367269222	-25.53819233
0	500	100	99.00498	0	0	0	-0.033	1	98.48153	0.829	1	2	2	3	2	0	-11.88	-3.622651145	-23.69204656
0	500	100	99.00498	0	0	0	-0.032	1	98.48153	0.769	1	2	2	3	2	0	-11.52	-3.859571611	-21.90128517
-4166.667	300	100	99.00498	0	0	0	-0.031	1	98.189125	0.769	1	2	2	3	2	0	-11.16	-4.078584463	-21.24424661
-4166.667	300	100	99.00498	0	0	0	-0.031	1	97.71961	0.664	1	2	2	3	2	0	-11.16	-4.291026929	-19.52691921
-4166.667	300	100	99.00498	0	0	0	-0.03	1	97.71961	0.617	1	2	2	3	2	0	-10.8	-4.486296121	-17.86111164
-4166.667	300	100	99.00498	0	0	0	-0.029	1	98.00676	0.617	1	2	2	3	2	0	-10.44	-4.664907237	-16.24527829
-4166.667	300	100	99.00498	0	0	0	-0.028	1	97.84318	-0.033	1	2	2	3	2	0	-10.08	-4.82736002	-14.67791994
-4166.667	300	100	99.00498	0	0	0	-0.027	1	97.84318	-0.326	1	2	2	3	2	0	-9.72	-4.97413922	-13.15758234
-4166.667	300	100	99.00498	0	0	0	-0.026	1	98.26773	-0.326	1	2	2	3	2	0	-9.36	-5.105715043	-11.68285487
-4166.667	300	100	99.00498	0	0	0	-0.025	1	98.26773	-0.85	1	2	2	3	2	0	-9	-5.222543592	-10.25236922
-4166.667	300	100	99.00498	0	0	0	-0.024	1	97.94312	-0.85	1	2	2	3	2	0	-8.64	-5.325067284	-8.864798148
-4166.667	300	100	99.00498	0	0	0	-0.023	1	97.370605	-1.303	1	2	2	3	2	0	-8.28	-5.413715265	-7.518854204
-4166.667	300	100	99.00498	0	0	0	-0.022	1	97.370605	-1.506	1	2	2	3	2	0	-7.92	-5.488903807	-6.213288578
-4166.667	300	100	99.00498	0	0	0	-0.021	1	97.190636	-1.506	1	2	2	3	2	0	-7.56	-5.551036693	-4.94688992
-4166.667	300	100	99.00498	0	0	0	-0.02	1	96.50187	-1.869	1	2	2	3	2	0	-7.2	-5.600505592	-3.718483223
-4166.667	300	100	99.00498	0	0	0	-0.019	1	96.50187	-1.869	1	2	2	3	2	0	-6.84	-5.637690425	-1.446928726
-4166.667	300	100	99.00498	0	0	0	-0.017	1	97.16847	-2.032	1	2	2	3	2	0	-6.12	-5.652159712	-0.323520864
-4166.667	300	100	99.00498	0	0	0	-0.016	1	97.16847	-2.324	1	2	2	3	2	0	-5.76	-5.655394921	0.766184762
-4166.667	300	100	99.00498	0	0	0	-0.015	1	97.18945	-2.324	1	2	2	3	2	0	-5.4	-5.647733073	1.823199219
-4166.667	300	100	99.00498	0	0	0	-0.014	1	96.67328	-2.454	1	2	2	3	2	0	-5.04	-5.629501081	3.928503242
-4166.667	300	100	99.00498	0	0	0	-0.012	1	97.32783	-2.688	1	2	2	3	2	0	-4.32	-5.590216048	4.890648145
-4166.667	300	100	99.00498	0	0	0	-0.011	1	97.70387	-2.688	1	2	2	3	2	0	-3.96	-5.541309567	5.823928701
-4166.667	300	100	99.00498	0	0	0	-0.01	1	98.317154	-2.793	1	2	2	3	2	0	-3.6	-5.48307028	7.80921084
-4166.667	300	100	99.00498	0	0	0	-0.008	1	98.317154	-2.793	1	2	2	3	2	0	-2.88	-5.404978171	8.654934514
-4166.667	300	100	99.00498	0	0	0	-0.007	1	98.29511	-2.981	1	2	2	5	2	0	-2.52	-5.318428826	9.475286479
-4166.667	300	100	99.00498	0	0	0	-0.006	1	98.29511	-3.143	1	2	2	5	2	0	-2.16	-5.223675962	11.35102788
-4166.667	300	100	99.00498	0	0	0	-0.004	1	98.23761	-3.143	1	2	2	5	2	0	-1.44	-5.110165683	12.09049705
-4166.667	300	100	99.00498	0	0	0	-0.003	1	97.97563	-3.216	1	2	2	5	2	0	-1.08	-4.989260712	12.80778214
-4166.667	300	100	99.00498	0	0	0	-0.002	1	97.97563	-3.346	1	2	2	5	2	0	-0.72	-4.861182891	13.50354867
-4166.667	300	100	99.00498	0	0	0	-0.001	1	96.91697	-3.346	1	2	2	5	2	0	-0.36	-4.726147404	14.17844221
-4166.667	300	100	99.00498	0	0	0	0	1	96.91697	-3.404	1	2	2	5	2	0	0	-4.584362982	14.83308895
-4166.667	300	100	99.00498	0	0	0	0.001	1	97.0668	-3.404	1	2	2	5	2	0	0.36	-4.436032093	15.46809628
-4166.667	300	100	99.00498	0	0	0	0.002	1	97.15666	-3.51	1	2	2	5	2	0	0.72	-4.28135113	16.08405339
-4166.667	300	100	99.00498	0	0	0	0.003	1	97.15666	-3.556	1	2	2	5	2	0	1.08	-4.120510596	16.68153179
-4166.667	300	100	99.00498	0	0	0	0.004	1	96.93522	-3.556	1	2	2	5	2	0	1.44	-3.953695278	17.26108583
-4166.667	300	100	99.00498	0	0	0	0.005	1	95.82217	-3.639	1	2	2	5	2	0	1.8	-3.78108442	18.90325326
-4166.667	300	100	99.00498	0	0	0	0.007	1	95.82217	-3.639	1	2	2	5	2	0	2.52	-3.592051887	19.41615566
-4166.667	300	100	99.00498	0	0	0	0.008	1	95.37492	-3.677	1	2	2	5	2	0	2.88	-3.39789033	19.91367099
-4166.667	300	100	99.00498	0	0	0	0.009	1	95.37492	-3.744	1	2	2	5	2	0	3.24	-3.198753621	20.39626086
-4166.667	300	100	99.00498	0	0	0	0.01	1	94.876595	-3.744	1	2	2	5	2	0	3.6	-2.994791012	20.86437304
-4166.667	300	100	99.00498	0	0	0	0.011	1	95.008026	-3.774	1	2	2	5	2	0	3.96	-2.786147282	21.31844184
-4166.667	300	100	99.00498	0	0	0	0.012	1	95.008026	-3.828	1	2	2	5	2	0	4.32	-2.572962863	21.75888859
-4166.667	300	100	99.00498	0	0	0	0.013	1	94.69329	-3.828	1	2	2	5	2	0	4.68	-2.355373977	23.26612193
-4166.667	300	100	99.00498	0	0	0	0.015	1	95.0954	-3.853	1	2	2	5	2	0	5.4	-2.122712758	23.64813827
-4166.667	300	100	99.00498	0	0	0	0.016	1	96.1332	-3.896	1	2	2	5	2	0	5.76	-1.886231375	24.01869413
-4166.667	300	100	99.00498	0	0	0	0.017	1	97.05867	-3.896	1	2	2	5	2	0	6.12	-1.646044434	24.3781333
-4166.667	300	100	99.00498	0	0	0	0.018	1	97.05867	-3.933	1	2	2	5	2	0	6.48	-1.402263101	25.8067893
-4166.667	300	100	99.00498	0	0	0	0.02	1	97.59961	-3.933	1	2	2	5	2	0	7.2	-1.144195208	26.11258562
-4166.667	300	100	99.00498	0	0	0	0.021	1	97.46689	-3.95	1	2	2	5	2	0	7.56	-0.883069352	26.40920805
-4166.667	300	100	99.00498	0	0	0	0.022	1	97.46689	-3.98	1	2	2	5	2	0	7.92	-0.618977271	27.77693181
-4166.667	300	100	99.00498	0	0	0	0.024	1	98.336266	-3.98	1	2	2	5	2	0	8.64	-0.341207953	28.02362386
-4166.667	300	100	99.00498	0	0	0	0.025	1	98.63473	-3.994	1	2	2	5	2	0	9	-0.060971714	28.26291514
-4166.667	300	100	99.00498	0	0	0	0.026	1	98.63473	-3.994	1	2	2	5	2	0	9.36	0.221657437	28.49502769
-4166.667	300	100	99.00498	0	0	0	0.027	1	98.04631	-4.018	1	2	2	5	2	0	9.72	0.506607714	29.80017686
-4166.667	300	100	99.00498	0	0	0	0.029	1	98.04631	-4.039	1	2	2	5	2	0	10.44	0.804609483	29.98617155
-4166.667	300	100	99.00498	0	0	0	0.03	1	97.351074	-4.039	1	2	2	5	2	0	10.8	1.104471198	30.16658641
-4166.667	300	100	99.00498	0	0	0	0.031	1	96.85333	-4.048	1	2	2	5	2	0	11.16	1.406137062	31.42158881
-4166.667	300	100	99.00498	0	0	0	0.033	1	96.85333	-4.057	1	2	2	5	2	0	11.88	1.72035295	31.55894115
-4166.667	300	100	99.00498	0	0	0	0.034	1	97.85602	-4.057	1	2	2	5	2	0	12.24	2.035942362	31.69217291
-4166.667	300	100	99.00498	0	0	0	0.035	1	98.47059	-4.072	1	2	2	5	2	0	12.6	2.352864091	32.90140773
-4166.667	300	100	99.00498	0	0	0	0.037	1	98.47059	-4.072	1	2	2	5	2	0	13.32	2.681878168	32.9943655
-4166.667	300	100	99.00498	0	0	0	0.038	1	97.99048	-4.085	1	2	2	5	2	0	13.68	3.011821823	33.08453453
-4166.667	300	100	99.00498	0	0	0	0.039	1	97.99048	-4.091	1	2	2	5	2	0	14.04	3.342667168	34.25199849
-4166.667	300	100	99.00498	0	0	0	0.041	1	97.37747	-4.091	1	2	2	5	2	0	14.76	3.685187153	34.30443854
-4166.667	300	100	99.00498	0	0	0	0.042	1	96.997696	-4.102	1	2	2	5	2	0	15.12	4.028231539	34.35530538
-4166.667	300	100	99.00498	0	0	0	0.043	1	96.997696	-4.107	1	2	2	5	2	0	15.48	4.371784593	35.48464622
-4166.667	300	100	99.00498	0	0	0	0.045	1	97.307724	-4.107	1	2	2	5	2	0	16.2	4.726631055	35.50010684
-4166.667	300	100	99.00498	0	0	0	0.046	1	96.05841	-4.116	1	2	2	5	2	0	16.56	5.081632123	35.51510363
-4166.667	300	100	99.00498	0	0	0	0.047	1	96.05841	-4.116	1	2	2	5	2	0	16.92	5.436783159	36.60965052
-4166.667	300	100	99.00498	0	0	0	0.049	1	95.51442	-4.12	1	2	2	5	2	0	17.64	5.802879665	36.59136101
-4166.667	300	100	99.00498	0	0	0	0.05	1	95.51442	-4.127	1	2	2	5	2	0	18	6.168793275	36.57362018
-4166.667	300	100	99.00498	0	0	0	0.051	1	95.573425	-4.127	1	2	2	5	2	0	18.36	6.534529477	36.55641157
-4166.667	300	100	99.00498	0	0	0	0.052	1	94.87	-4.13	1	2	2	5	2	0	18.72	6.900093592	37.61971922
-4166.667	300	100	99.00498	0	0	0	0.054	1	94.87	-4.132	1	2	2	5	2	0	19.44	7.276290784	37.57112765
-4166.667	300	100	99.00498	0	0	0	0.055	1	96.26418	-4.132	1	2	2	5	2	0	19.8	7.652002061	37.52399382
-4166.667	300	100	99.00498	0	0	0	0.056	1	95.66573	-4.139	1	2	2	5	2	0	20.16	8.027241999	37.478274
-4166.667	300	100	99.00498	0	0	0	0.057	1	95.66573	-4.139	1	2	2	5	2	0	20.52	8.402024739	38.51392578
-4166.667	300	100	99.00498	0	0	0	0.059	1	96.61549	-4.142	1	2	2	5	2	0	21.24	8.787163997	38.43850801
-4166.667	300	100	99.00498	0	0	0	0.06	1	96.61549	-4.144	1	2	2	5	2	0	21.6	9.171549077	38.36535277
-4166.667	300	100	99.00498	0	0	0	0.061	1	97.529305	-4.144	1	2	2	5	2	0	21.96	9.555202605	38.29439219
-4166.667	300	100	99.00498	0	0	0	0.062	1	97.314415	-4.148	1	2	2	5	2	0	22.32	9.938146527	38.22556042
-4166.667	300	100	99.00498	0	0	0	0.063	1	97.314415	-4.149	1	2	2	5	2	0	22.68	10.32040213	39.23879361
-4166.667	300	100	99.00498	0	0	0	0.065	1	96.63531	-4.149	1	2	2	5	2	0	23.4	10.71279007	39.1416298
-4166.667	300	100	99.00498	0	0	0	0.066	1	96.939514	-4.152	1	2	2	5	2	0	23.76	11.10420636	39.04738091
-4166.667	300	100	99.00498	0	0	0	0.067	1	96.939514	-4.155	1	2	2	5	2	0	24.12	11.49468017	38.95595948
-4166.667	300	100	99.00498	0	0	0	0.068	1	96.36062	-4.155	1	2	2	5	2	0	24.48	11.88423977	38.86728069
-4166.667	300	100	99.00498	0	0	0	0.069	1	96.36062	-4.156	1	2	2	5	2	0	24.84	12.27291258	38.78126227
-4166.667	300	100	99.00498	0	0	0	0.07	1	96.227715	-4.156	1	2	2	5	2	0	25.2	12.6607252	38.6978244
-4166.667	300	100	99.00498	0	0	0	0.071	1	96.62342	-4.159	1	2	2	5	2	0	25.56	13.04770344	38.61688967
-4166.667	300	100	99.00498	0	0	0	0.072	1	96.62342	-4.159	1	2	2	5	2	0	25.92	13.43387234	38.53838298
-4166.667	300	100	99.00498	0	0	0	0.073	1	96.8065	-4.159	1	2	2	5	2	0	26.28	13.81925617	38.46223149
-4166.667	300	100	99.00498	0	0	0	0.074	1	97.08121	-4.16	1	2	2	5	2	0	26.64	14.20387848	38.38836455
-4166.667	300	100	99.00498	0	0	0	0.075	1	97.08121	-4.16	1	2	2	5	2	0	27	14.58776213	38.31671361
-4166.667	300	100	99.00498	0	0	0	0.076	1	96.76048	-4.161	1	2	2	5	2	0	27.36	14.97092927	39.3272122
-4166.667	300	100	99.00498	0	0	0	0.078	1	96.20659	-4.162	1	2	2	5	2	0	28.08	15.36420139	39.22739584
-4166.667	300	100	99.00498	0	0	0	0.079	1	96.439545	-4.162	1	2	2	5	2	0	28.44	15.75647535	39.13057396
-4166.667	300	100	99.00498	0	0	0	0.08	1	96.04328	-4.163	1	2	2	5	2	0	28.8	16.14778109	39.03665674
-4166.667	300	100	99.00498	0	0	0	0.081	1	95.50864	-4.164	1	2	2	5	2	0	29.16	16.53814765	38.94555704
-4166.667	300	100	99.00498	0	0	0	0.082	1	94.9741	-4.164	1	2	2	5	2	0	29.52	16.92760322	38.85719033
-4166.667	300	100	99.00498	0	0	0	0.083	1	94.04906	-4.164	1	2	2	5	2	0	29.88	17.31617513	38.77147462
-4166.667	300	100	99.00498	0	0	0	0.084	1	94.04906	-4.164	1	2	2	5	2	0	30.24	17.70388987	37.60833038
-4166.667	300	100	99.00498	0	0	0	0.084	1	92.901024	-4.165	1	2	2	5	2	0	30.24	18.07997318	37.56008047
-4166.667	300	100	99.00498	0	0	0	0.085	1	92.901024	-4.166	1	2	2	5	2	0	30.6	18.45557398	37.51327806
-4166.667	300	100	99.00498	0	0	0	0.086	1	95.50571	-4.166	1	2	2	5	2	0	30.96	18.83070676	37.46787971
-4166.667	300	100	99.00498	0	0	0	0.087	1	95.576256	-4.166	1	2	2	5	2	0	31.32	19.20538556	37.42384332
-4166.667	300	100	99.00498	0	0	0	0.088	1	95.576256	-4.166	1	2	2	5	2	0	31.68	19.57962399	37.38112802
-4166.667	300	100	99.00498	0	0	0	0.089	1	96.25434	-4.166	1	2	2	5	2	0	32.04	19.95343527	37.33969418
-4166.667	300	100	99.00498	0	0	0	0.09	1	96.25434	-4.167	1	2	2	5	2	0	32.4	20.32683221	37.29950336
-4166.667	300	100	99.00498	0	0	0	0.091	1	96.35257	-4.167	1	2	2	5	2	0	32.76	20.69982725	37.26051826
-4166.667	300	100	99.00498	0	0	0	0.092	1	96.54067	-4.167	1	2	2	5	2	0	33.12	21.07243243	37.22270271
-4166.667	300	100	99.00498	0	0	0	0.093	1	96.54067	-4.168	1	2	2	5	2	0	33.48	21.44465946	37.18602163
-4166.667	300	100	99.00498	0	0	0	0.094	1	96.310646	-4.168	1	2	2	5	2	0	33.84	21.81651967	37.15044098
-4166.667	300	100	99.00498	0	0	0	0.095	1	95.77782	-4.168	1	2	2	5	2	0	34.2	22.18802408	37.11592775
-4166.667	300	100	99.00498	0	0	0	0.096	1	95.77782	-4.168	1	2	2	5	2	0	34.56	22.55918336	36.00244992
-4166.667	300	100	99.00498	0	0	0	0.096	1	96.069336	-4.168	1	2	2	5	2	0	34.56	22.91920786	36.00237642
-4166.667	300	100	99.00498	0	0	0	0.097	1	96.069336	-4.168	1	2	2	5	2	0	34.92	23.27923162	36.00230513
-4166.667	300	100	99.00498	0	0	0	0.098	1	96.656334	-4.168	1	2	2	5	2	0	35.28	23.63925468	36.00223597
-4166.667	300	100	99.00498	0	0	0	0.099	1	96.08154	-4.169	1	2	2	5	2	0	35.64	23.99927704	36.00216889
-4166.667	300	100	99.00498	0	0	0	0.1	1	96.08154	-4.169	1	2	2	5	2	0	36	24.35929872	36.00210383
-4166.667	300	100	99.00498	0	0	0	0.101	1	96.99463	-4.169	1	2	2	5	2	0	36.36	24.71931976	36.00204071
-4166.667	300	100	99.00498	0	0	0	0.102	1	96.75548	-4.169	1	2	2	5	2	0	36.72	25.07934017	36.00197949
-4166.667	300	100	99.00498	0	0	0	0.103	1	96.49681	-4.169	1	2	2	5	2	0	37.08	25.43935996	34.92192011
-4166.667	300	100	99.00498	0	0	0	0.103	1	96.1624	-4.169	1	2	2	5	2	0	37.08	25.78857917	34.9542625
-4166.667	300	100	99.00498	0	0	0	0.104	1	96.1624	-4.169	1	2	2	5	2	0	37.44	26.13812179	34.98563463
-4166.667	300	100	99.00498	0	0	0	0.105	1	96.6149	-4.169	1	2	2	5	2	0	37.8	26.48797814	35.01606559
-4166.667	300	100	99.00498	0	0	0	0.106	1	96.416016	-4.169	1	2	2	5	2	0	38.16	26.83813879	35.04558362
-4166.667	300	100	99.00498	0	0	0	0.107	1	96.416016	-4.169	1	2	2	5	2	0	38.52	27.18859463	35.07421611
-4166.667	300	100	99.00498	0	0	0	0.108	1	96.81082	-4.169	1	2	2	5	2	0	38.88	27.53933679	35.10198963
-4166.667	300	100	99.00498	0	0	0	0.109	1	96.64981	-4.17	1	2	2	5	2	0	39.24	27.89035669	34.04892994
-4166.667	300	100	99.00498	0	0	0	0.109	1	96.64981	-4.17	1	2	2	5	2	0	39.24	28.23084599	34.10746204
-4166.667	300	100	99.00498	0	0	0	0.11	1	96.94057	-4.17	1	2	2	5	2	0	39.6	28.57192061	34.16423818
-4166.667	300	100	99.00498	0	0	0	0.111	1	96.94057	-4.17	1	2	2	5	2	0	39.96	28.91356299	34.21931104
-4166.667	300	100	99.00498	0	0	0	0.112	1	96.8802	-4.17	1	2	2	5	2	0	40.32	29.2557561	34.2727317
-4166.667	300	100	99.00498	0	0	0	0.113	1	96.924545	-4.17	1	2	2	5	2	0	40.68	29.59848342	34.32454975
-4166.667	300	100	99.00498	0	0	0	0.114	1	96.924545	-4.17	1	2	2	5	2	0	41.04	29.94172891	34.37481326
-4166.667	300	100	99.00498	1	0	0	0.115	1	97.29172	-4.17	1	2	2	5	2	0	41.4	30.28547705	34.42356886
-4166.667	300	100	99.00498	1	0	0	0.116	1	96.91702	-4.17	1	2	2	5	2	0	41.76	30.62971273	34.4708618
-4166.667	300	100	99.00498	1	0	0	0.117	1	96.91702	-4.17	1	2	2	5	2	0	42.12	30.97442135	34.51673594
-4166.667	300	100	99.00498	1	0	0	0.118	1	96.80523	-4.17	1	2	2	5	2	0	42.48	31.31958871	34.56123386
-4166.667	300	100	99.00498	1	0	0	0.119	1	96.816925	-4.17	1	2	2	5	2	0	42.84	31.66520105	34.60439685
-4166.667	300	100	99.00498	1	0	0	0.12	1	97.821396	-4.17	1	2	2	5	2	0	43.2	32.01124502	34.64626494
-4166.667	300	100	99.00498	1	0	0	0.121	1	98.419365	-4.17	1	2	2	5	2	0	43.56	32.35770767	34.68687699
-4166.667	300	100	99.00498	1	0	0	0.122	1	98.419365	-4.17	1	2	2	5	2	0	43.92	32.70457644	34.72627069
-4166.667	300	100	99.00498	1	0	0	0.123	1	98.63112	-4.17	1	2	2	5	2	0	44.28	33.05183915	34.76448256
-4166.667	300	100	99.00498	1	0	0	0.124	1	98.41908	-4.17	1	2	2	5	2	0	44.64	33.39948397	34.80154809
-4166.667	300	100	99.00498	1	0	0	0.125	1	98.41908	-4.17	1	2	2	5	2	0	45	33.74749945	34.83750164
-4166.667	300	100	99.00498	1	0	0	0.126	1	97.83115	-4.17	1	2	2	5	2	0	45.36	34.09587447	34.8723766
-4166.667	300	100	99.00498	1	0	0	0.127	1	97.83115	-4.17	1	2	2	5	2	0	45.72	34.44459823	34.9062053
-4166.667	300	100	99.00498	1	0	0	0.128	1	97.75549	-4.17	1	2	2	5	2	0	46.08	34.79366029	34.93901914
-4166.667	300	100	99.00498	1	0	0	0.129	1	98.25362	-4.17	1	2	2	5	2	0	46.44	35.14305048	34.97084856
-4166.667	300	100	99.00498	1	0	0	0.13	1	98.25362	-4.17	1	2	2	5	2	0	46.8	35.49275896	35.00172311
-4166.667	300	100	99.00498	1	0	0	0.131	1	98.41972	-4.17	1	2	2	5	2	0	47.16	35.8427762	35.03167141
-4166.667	300	100	99.00498	1	0	0	0.132	1	97.47628	-4.17	1	2	2	5	2	0	47.52	36.19309291	35.06072127
-4166.667	300	100	99.00498	1	0	0	0.133	1	97.47628	-4.17	1	2	2	5	2	0	47.88	36.54370012	34.00889963
-4166.667	300	100	99.00498	1	0	0	0.133	1	96.65325	-4.17	1	2	2	5	2	0	47.88	36.88378912	34.06863264
-4166.667	300	100	99.00498	1	0	0	0.134	1	96.65325	-4.17	1	2	2	5	2	0	48.24	37.22447544	34.12657367
-4166.667	300	100	99.00498	1	0	0	0.135	1	96.111084	-4.17	1	2	2	5	2	0	48.6	37.56574118	34.18277646
-4166.667	300	100	99.00498	1	0	0	0.136	1	95.82543	-4.17	1	2	2	5	2	0	48.96	37.90756895	34.23729316
-4166.667	300	100	99.00498	1	0	0	0.137	1	95.82543	-4.17	1	2	2	5	2	0	49.32	38.24994188	34.29017437
-4166.667	300	100	99.00498	1	0	0	0.138	1	95.76692	-4.17	1	2	2	5	2	0	49.68	38.59284362	34.34146914
-4166.667	300	100	99.00498	1	0	0	0.139	1	96.16855	-4.17	1	2	2	5	2	0	50.04	38.93625831	34.39122506
-4166.667	300	100	99.00498	1	0	0	0.14	1	96.16855	-4.17	1	2	2	5	2	0	50.4	39.28017056	34.43948831
-4166.667	300	100	99.00498	1	0	0	0.141	1	96.540215	-4.17	1	2	2	5	2	0	50.76	39.62456545	34.48630366
-4166.667	300	100	99.00498	1	0	0	0.142	1	96.540215	-4.17	1	2	2	5	2	0	51.12	39.96942848	34.53171455
-4166.667	300	100	99.00498	1	0	0	0.143	1	96.95808	-4.17	1	2	2	5	2	0	51.48	40.31474563	34.57576311
-4166.667	300	100	99.00498	1	0	0	0.144	1	96.933	-4.17	1	2	2	5	2	0	51.84	40.66050326	33.53849022
-4166.667	300	100	99.00498	1	0	0	0.144	1	96.933	-4.17	1	2	2	5	2	0	51.84	40.99588816	33.61233551
-4166.667	300	100	99.00498	1	0	0	0.145	1	97.157425	-4.17	1	2	2	5	2	0	52.2	41.33201152	33.68396545
-4166.667	300	100	99.00498	1	0	0	0.146	1	96.75026	-4.17	1	2	2	5	2	0	52.56	41.66885117	33.75344649
-4166.667	300	100	99.00498	1	0	0	0.147	1	96.75026	-4.17	1	2	2	5	2	0	52.92	42.00638564	33.82084309
-4166.667	300	100	99.00498	1	0	0	0.148	1	96.4308	-4.17	1	2	2	5	2	0	53.28	42.34459407	33.8862178
-4166.667	300	100	99.00498	1	0	0	0.149	1	96.4308	-4.17	1	2	2	5	2	0	53.64	42.68345625	33.94963126
-4166.667	300	100	99.00498	1	0	0	0.15	1	96.86333	-4.17	1	2	2	5	2	0	54	43.02295256	34.01114233
-4166.667	300	100	99.00498	1	0	0	0.151	1	96.63786	-4.17	1	2	2	5	2	0	54.36	43.36306398	34.07080806
-4166.667	300	100	99.00498	1	0	0	0.152	1	96.63786	-4.17	1	2	2	5	2	0	54.72	43.70377206	33.04868381
-4166.667	300	100	99.00498	1	0	0	0.152	1	96.886765	-4.17	1	2	2	5	2	0	54.72	44.0342589	33.1372233
-4166.667	300	100	99.00498	1	0	0	0.153	1	95.933014	-4.17	1	2	2	6	2	0	55.08	44.36563113	33.2231066
-4166.667	300	100	99.00498	1	0	0	0.154	1	95.933014	-4.17	1	2	2	6	2	0	55.44	44.6978622	33.3064134
0	300	100	99.00498	0	0	0	0.155	1	95.90317	-4.17	1	3	2	0	2	0	55.8	45.03092633	33.387221
0	300	100	99.00498	0	0	0	0.156	1	95.90317	-4.17	1	3	2	0	2	0	56.16	45.36479854	32.38560437
0	300	100	99.00498	0	0	0	0.156	1	96.182526	-4.17	1	3	2	0	2	0	56.16	45.68865459	32.49403624
0	300	100	99.00498	0	0	0	0.157	1	96.164406	-4.17	1	3	2	0	2	0	56.52	46.01359495	32.59921515
0	300	100	99.00498	0	0	0	0.158	1	96.164406	-3.875	1	3	2	0	2	0	56.88	46.3395871	32.7012387
0	300	100	99.00498	0	0	0	0.159	1	96.94513	-3.875	1	3	2	0	2	0	57.24	46.66659949	32.80020154
0	300	100	99.00498	0	0	0	0.16	1	96.94513	-3.347	1	3	2	0	2	0	57.6	46.9946015	32.89619549
0	300	100	99.00498	0	0	0	0.161	1	97.90978	-3.347	1	3	2	0	2	0	57.96	47.32356346	32.98930963
0	300	100	99.00498	0	0	0	0.162	1	97.33277	-2.89	1	3	2	0	2	0	58.32	47.65345655	31.99963034
0	300	100	99.00498	0	0	0	0.162	1	97.33277	-2.685	1	3	2	0	2	0	58.32	47.97345286	32.11964143
0	300	100	99.00498	0	0	0	0.163	1	97.568115	-2.685	1	3	2	0	2	0	58.68	48.29464927	32.23605218
0	300	100	99.00498	0	0	0	0.164	1	97.676674	-2.319	1	3	2	0	2	0	59.04	48.61700979	32.34897062
0	300	100	99.00498	0	0	0	0.165	1	97.676674	-2.155	1	3	2	0	2	0	59.4	48.9404995	32.4585015
0	300	100	99.00498	0	0	0	0.166	1	97.46322	-2.155	1	3	2	0	2	0	59.76	49.26508451	32.56474646
0	300	100	99.00498	0	0	0	0.167	1	97.46322	-1.861	1	3	2	0	2	0	60.12	49.59073198	32.66780406
0	300	100	99.00498	0	0	0	0.168	1	97.22933	-1.861	1	3	2	0	2	0	60.48	49.91741002	31.68776994
0	300	100	99.00498	0	0	0	0.168	1	95.277626	-1.729	1	3	2	0	2	0	60.48	50.23428772	31.81713684
0	300	100	99.00498	0	0	0	0.169	1	95.277626	-1.493	1	3	2	0	2	0	60.84	50.55245909	31.94262274
0	300	100	99.00498	0	0	0	0.17	1	96.803635	-1.493	1	3	2	0	2	0	61.2	50.87188532	32.06434405
0	300	100	99.00498	0	0	0	0.171	1	96.81987	-1.387	1	3	2	0	2	0	61.56	51.19252876	32.18241373
0	300	100	99.00498	0	0	0	0.172	1	96.81987	-1.198	1	3	2	0	2	0	61.92	51.51435289	31.21694132
0	300	100	99.00498	0	0	0	0.172	1	97.459755	-1.198	1	3	2	0	2	0	61.92	51.82652231	31.36043308
0	300	100	99.00498	0	0	0	0.173	1	97.87343	-1.034	1	3	2	0	2	0	62.28	52.14012664	30.41962009
0	300	100	99.00498	0	0	0	0.173	1	97.968605	-1.034	1	3	2	0	2	0	62.28	52.44432284	30.58703149
0	300	100	99.00498	0	0	0	0.174	1	97.44396	-0.961	1	3	2	0	2	0	62.64	52.75019315	29.66942054
0	300	100	99.00498	0	0	0	0.174	1	97.44396	-0.83	1	3	2	0	2	0	62.64	53.04688736	28.77933793
0	300	100	99.00498	0	0	0	0.174	1	97.041176	-0.83	1	3	2	0	2	0	62.64	53.33468074	28.99595779
0	300	100	99.00498	0	0	0	0.175	1	97.56238	-0.771	1	3	2	0	2	0	63	53.62464032	28.12607905
0	300	100	99.00498	0	0	0	0.175	1	97.56238	-0.666	1	3	2	0	2	0	63	53.90590111	27.28229668
0	300	100	99.00498	0	0	0	0.175	1	97.27105	-0.666	1	3	2	0	2	0	63	54.17872407	26.46382778
0	300	100	99.00498	0	0	0	0.175	1	97.27105	-0.575	1	3	2	0	2	0	63	54.44336235	25.66991295
0	300	100	99.00498	0	0	0	0.175	1	97.21257	-0.575	1	3	2	0	2	0	63	54.70006148	24.89981556
0	300	100	99.00498	0	0	0	0.175	1	96.78849	-0.534	1	3	2	0	2	0	63	54.94905964	24.15282109
0	300	100	99.00498	0	0	0	0.175	1	96.78849	-0.496	1	3	2	0	2	0	63	55.19058785	23.42823646
0	300	100	99.00498	0	0	0	0.175	1	96.20309	-0.496	1	3	2	0	2	0	63	55.42487021	22.72538937
0	300	100	99.00498	0	0	0	0.175	1	96.065125	-0.428	1	3	2	0	2	0	63	55.6521241	22.04362769
0	300	100	99.00498	0	0	0	0.175	1	96.065125	-0.428	1	3	2	0	2	0	63	55.87256038	20.30231885
0	300	100	99.00498	0	0	0	0.174	1	95.67328	-0.37	1	3	2	9	2	0	62.64	56.07558357	19.69324929
0	300	100	99.00498	0	0	0	0.174	1	95.67328	-0.343	1	3	2	9	2	0	62.64	56.27251606	19.10245181
0	300	100	99.00498	0	0	0	0.174	1	95.926926	-0.343	1	3	2	10	2	0	62.64	56.46354058	17.44937826
5569.3755	400.99503	100	99.00498	0	0	0	0.173	1	96.34055	-0.296	1	3	2	10	2	0	62.28	56.63803436	16.92589691
5569.3755	400.99503	100	99.00498	0	0	0	0.173	1	96.34055	-0.276	1	3	2	10	2	0	62.28	56.80729333	15.33812
5569.3755	400.99503	100	99.00498	0	0	0	0.172	1	96.44231	-0.276	1	3	2	10	2	0	61.92	56.96067453	14.8779764
5569.3755	400.99503	100	99.00498	0	0	0	0.172	1	97.0056	0.154	1	3	2	10	2	0	61.92	57.1094543	14.43163711
5569.3755	400.99503	100	99.00498	0	0	0	0.172	1	97.0056	0.537	1	3	2	10	2	0	61.92	57.25377067	12.918688
5569.3755	400.99503	100	99.00498	0	0	0	0.171	1	97.31594	0.537	1	3	2	10	2	0	61.56	57.38295755	12.53112736
5569.3755	400.99503	100	99.00498	0	0	0	0.171	1	96.36672	1.224	1	3	2	10	2	0	61.56	57.50826882	11.07519354
5569.3755	400.99503	100	99.00498	0	0	0	0.17	1	97.84416	1.224	1	3	2	10	2	0	61.2	57.61902076	10.74293773
5569.3755	400.99503	100	99.00498	0	0	0	0.17	1	97.20597	1.532	1	3	2	10	2	0	61.2	57.72645013	9.340649598
5569.3755	400.99503	100	99.00498	0	0	0	0.169	1	97.20597	2.083	1	3	2	10	2	0	60.84	57.81985663	7.98043011
5569.3755	400.99503	100	99.00498	0	0	0	0.168	1	97.31095	2.083	1	3	2	10	2	0	60.48	57.89966093	6.661017206
5569.3755	400.99503	100	99.00498	0	0	0	0.167	1	96.841286	2.33	1	3	2	10	2	0	60.12	57.9662711	5.38118669
5569.3755	400.99503	100	99.00498	0	0	0	0.166	1	96.841286	2.33	1	3	2	10	2	0	59.76	58.02008297	4.139751089
5569.3755	400.99503	100	99.00498	0	0	0	0.165	1	96.966484	2.773	1	3	2	10	2	0	59.4	58.06148048	2.935558557
5569.3755	400.99503	100	99.00498	0	0	0	0.164	1	96.966484	2.971	1	3	2	10	2	0	59.04	58.09083607	1.7674918
5569.3755	400.99503	100	99.00498	0	0	0	0.163	1	97.58181	2.971	1	3	2	10	2	0	58.68	58.10851098	0.634467046
5569.3755	400.99503	100	99.00498	0	0	0	0.162	1	97.5021	3.326	1	3	2	10	2	0	58.32	58.11485566	-1.544566965
5569.3755	400.99503	100	99.00498	0	0	0	0.16	1	97.5021	3.633	1	3	2	10	2	0	57.6	58.09940999	-2.578229956
5569.3755	400.99503	100	99.00498	0	0	0	0.159	1	96.726524	3.633	1	3	2	10	2	0	57.24	58.07362769	-3.580883058
5569.3755	400.99503	100	99.00498	0	0	0	0.158	1	97.01761	3.77	1	3	2	10	2	0	56.88	58.03781886	-5.633456566
5569.3755	400.99503	100	99.00498	0	0	0	0.156	1	97.01761	3.77	1	3	2	10	2	0	56.16	57.98148429	-7.624452869
5569.3755	400.99503	100	99.00498	0	0	0	0.154	1	96.33432	4.017	1	3	2	10	2	0	55.44	57.90523976	-8.475719283
5569.3755	400.99503	100	99.00498	0	0	0	0.153	1	96.33432	4.127	1	3	2	10	2	0	55.08	57.82048257	-10.3814477
5569.3755	400.99503	100	99.00498	0	0	0	0.151	1	96.555565	4.127	1	3	2	10	2	0	54.36	57.71666809	-11.15000427
5569.3755	400.99503	100	99.00498	0	0	0	0.15	1	96.343185	4.324	1	3	2	12	2	0	54	57.60516805	-12.97550415
5569.3755	400.99503	100	99.00498	0	0	0	0.148	1	96.343185	4.413	1	3	2	12	2	0	53.28	57.47541301	-13.66623902
5569.3755	400.99503	100	99.00498	0	0	0	0.147	1	95.96294	4.413	1	3	2	12	2	0	52.92	57.33875062	-15.41625185
5569.3755	400.99503	100	99.00498	0	0	0	0.145	1	95.29036	4.571	1	3	2	12	2	0	52.2	57.1845881	-17.11376429
5569.3755	400.99503	100	99.00498	0	0	0	0.143	1	95.29036	4.571	1	3	2	12	2	0	51.48	57.01345046	-18.76035137
5569.3755	400.99503	100	99.00498	0	0	0	0.141	1	94.82619	4.642	1	3	2	12	2	0	50.76	56.82584694	-19.27754082
5569.3755	400.99503	100	99.00498	0	0	0	0.14	1	94.60665	4.771	1	3	2	12	2	0	50.4	56.63307153	-20.8592146
5569.3755	400.99503	100	99.00498	0	0	0	0.138	1	93.931755	4.771	1	3	2	12	2	0	49.68	56.42447939	-22.39343816
5569.3755	400.99503	100	99.00498	0	0	0	0.136	1	94.91265	4.827	1	3	2	12	2	0	48.96	56.20054501	-23.88163502
5569.3755	400.99503	100	99.00498	0	0	0	0.134	1	94.821724	4.93	1	3	2	12	2	0	48.24	55.96172866	-24.24518597
5569.3755	400.99503	100	99.00498	0	0	0	0.133	1	96.08041	4.93	1	3	2	12	2	0	47.88	55.7192768	-25.67783039
5569.3755	400.99503	100	99.00498	0	0	0	0.131	1	95.856186	5.017	1	3	2	12	2	0	47.16	55.46249849	-27.06749548
5569.3755	400.99503	100	99.00498	0	0	0	0.129	1	95.856186	5.017	1	3	2	12	2	0	46.44	55.19182354	-27.33547061
5569.3755	400.99503	100	99.00498	0	0	0	0.128	1	95.343575	5.056	1	3	2	12	2	0	46.08	54.91846883	-28.67540649
5569.3755	400.99503	100	99.00498	0	0	0	0.126	1	95.343575	5.128	1	3	2	12	2	0	45.36	54.63171477	-29.9751443
5569.3755	400.99503	100	99.00498	0	0	0	0.124	1	95.01811	5.128	1	3	2	12	2	0	44.64	54.33196332	-30.15588997
5569.3755	400.99503	100	99.00498	0	0	0	0.123	1	94.903366	5.159	1	3	2	12	2	0	44.28	54.03040442	-31.41121327
5569.3755	400.99503	100	99.00498	0	0	0	0.121	1	94.903366	5.216	1	3	2	12	2	0	43.56	53.71629229	-32.62887687
5569.3755	400.99503	100	99.00498	0	0	0	0.119	1	95.13679	5.216	1	3	2	12	2	0	42.84	53.39000352	-32.73001057
5569.3755	400.99503	100	99.00498	0	0	0	0.118	1	95.13679	5.241	1	3	2	12	2	0	42.48	53.06270342	-33.90811025
5569.3755	400.99503	100	99.00498	0	0	0	0.116	1	94.63557	5.241	1	3	2	12	2	0	41.76	52.72362231	-33.97086694
5569.3755	400.99503	100	99.00498	0	0	0	0.115	1	95.46675	5.288	1	3	2	12	2	0	41.4	52.38391364	-35.11174093
5569.3755	400.99503	100	99.00498	0	0	0	0.113	1	95.46675	5.308	1	3	2	12	2	0	40.68	52.03279624	-35.13838871
5569.3755	400.99503	100	99.00498	0	0	0	0.112	1	96.24586	5.308	1	3	2	12	2	0	40.32	51.68141235	-35.16423704
5569.3755	400.99503	100	99.00498	0	0	0	0.111	1	97.23755	5.345	1	3	2	12	2	0	39.96	51.32976998	-35.18930993
5569.3755	400.99503	100	99.00498	0	0	0	0.11	1	97.23755	5.36	1	3	2	12	2	0	39.6	50.97787688	-36.29363064
5569.3755	400.99503	100	99.00498	0	0	0	0.108	1	97.18506	5.36	1	3	2	12	2	0	38.88	50.61494057	-36.28482172
5569.3755	400.99503	100	99.00498	0	0	0	0.107	1	97.18506	5.389	1	3	2	12	2	0	38.52	50.25209235	-36.27627706
5569.3755	400.99503	100	99.00498	0	0	0	0.106	1	96.9702	5.389	1	3	2	12	2	0	38.16	49.88932958	-36.26798875
5569.3755	400.99503	100	99.00498	0	0	0	0.105	1	97.49283	5.404	1	3	2	12	2	0	37.8	49.5266497	-36.25994909
5569.3755	400.99503	100	99.00498	0	0	0	0.104	1	97.49283	5.427	1	3	2	12	2	0	37.44	49.16405021	-37.33215062
5569.3755	400.99503	100	99.00498	0	0	0	0.102	1	97.313034	5.427	1	3	2	12	2	0	36.72	48.7907287	-37.2921861
5569.3755	400.99503	100	99.00498	0	0	0	0.101	1	97.18702	5.448	1	3	2	12	2	0	36.36	48.41780684	-37.25342052
5569.3755	400.99503	100	99.00498	0	0	0	0.1	1	97.18702	5.456	1	3	2	12	2	0	36	48.04527263	-37.2158179
5569.3755	400.99503	100	99.00498	0	0	0	0.099	1	96.98274	5.456	1	3	2	12	2	0	35.64	47.67311445	-37.17934336
5569.3755	400.99503	100	99.00498	0	0	0	0.098	1	96.98274	5.472	1	3	2	12	2	0	35.28	47.30132102	-37.14396306
5569.3755	400.99503	100	99.00498	0	0	0	0.097	1	97.14217	5.472	1	3	2	12	2	0	34.92	46.92988139	-37.10964417
5569.3755	400.99503	100	99.00498	0	0	0	0.096	1	97.30047	5.48	1	3	2	12	2	0	34.56	46.55878495	-37.07635485
5569.3755	400.99503	100	99.00498	0	0	0	0.095	1	97.30047	5.492	1	3	2	12	2	0	34.2	46.1880214	-37.0440642
5569.3755	400.99503	100	99.00498	0	0	0	0.094	1	98.75673	5.492	1	3	2	12	2	0	33.84	45.81758076	-37.01274227
5569.3755	400.99503	100	99.00498	0	0	0	0.093	1	98.011894	5.498	1	3	2	12	2	0	33.48	45.44745334	-35.90236001
5569.3755	400.99503	100	99.00498	0	0	0	0.093	1	98.011894	5.509	1	3	2	12	2	0	33.48	45.08842974	-35.90528921
5569.3755	400.99503	100	99.00498	0	0	0	0.092	1	98.08536	5.509	1	3	2	12	2	0	33.12	44.72937684	-35.90813053
5569.3755	400.99503	100	99.00498	0	0	0	0.091	1	98.08536	5.513	1	3	2	12	2	0	32.76	44.37029554	-35.91088661
5569.3755	400.99503	100	99.00498	0	0	0	0.09	1	97.73816	5.513	1	3	2	12	2	0	32.4	44.01118667	-35.91356002
5569.3755	400.99503	100	99.00498	0	0	0	0.089	1	98.15664	5.523	1	3	2	12	2	0	32.04	43.65205107	-35.91615321
5569.3755	400.99503	100	99.00498	0	0	0	0.088	1	98.15664	5.527	1	3	2	12	2	0	31.68	43.29288954	-35.91866862
5569.3755	400.99503	100	99.00498	0	0	0	0.087	1	97.429	5.527	1	3	2	12	2	0	31.32	42.93370285	-35.92110856
5569.3755	400.99503	100	99.00498	0	0	0	0.086	1	96.90379	5.532	1	3	2	12	2	0	30.96	42.57449177	-35.9234753
5569.3755	400.99503	100	99.00498	0	0	0	0.085	1	96.90379	5.532	1	3	2	12	2	0	30.6	42.21525701	-35.92577104
5569.3755	400.99503	100	99.00498	0	0	0	0.084	1	94.983696	5.536	1	3	2	12	2	0	30.24	41.8559993	-35.92799791
5569.3755	400.99503	100	99.00498	0	0	0	0.083	1	94.04989	5.542	1	3	2	12	2	0	29.88	41.49671933	-35.93015798
5569.3755	400.99503	100	99.00498	0	0	0	0.082	1	92.97514	5.542	1	3	2	12	2	0	29.52	41.13741775	-35.93225324
5569.3755	400.99503	100	99.00498	0	0	0	0.081	1	96.236	5.544	1	3	2	12	2	0	29.16	40.77809521	-34.85428564
5569.3755	400.99503	100	99.00498	0	0	0	0.081	1	96.236	5.547	1	3	2	12	2	0	29.16	40.42955236	-35.96865707
5569.3755	400.99503	100	99.00498	0	0	0	0.079	1	96.18726	5.547	1	3	2	12	2	0	28.44	40.06986579	-35.96959736
5569.3755	400.99503	100	99.00498	0	0	0	0.078	1	97.5959	5.55	1	3	2	12	2	0	28.08	39.71016981	-35.97050944
5569.3755	400.99503	100	99.00498	0	0	0	0.077	1	97.5959	5.553	1	3	2	12	2	0	27.72	39.35046472	-35.97139415
5569.3755	400.99503	100	99.00498	0	0	0	0.076	1	96.78286	5.553	1	3	2	12	2	0	27.36	38.99075078	-35.97225233
5569.3755	400.99503	100	99.00498	0	0	0	0.075	1	96.78286	5.556	1	3	2	12	2	0	27	38.63102825	-35.97308476
5569.3755	400.99503	100	99.00498	0	0	0	0.074	1	95.94694	5.556	1	3	2	12	2	0	26.64	38.27129741	-35.97389222
5569.3755	400.99503	100	99.00498	0	0	0	0.073	1	95.743195	5.559	1	3	2	12	2	0	26.28	37.91155848	-35.97467545
5569.3755	400.99503	100	99.00498	0	0	0	0.072	1	95.743195	5.561	1	3	2	12	2	0	25.92	37.55181173	-35.97543519
5569.3755	400.99503	100	99.00498	0	0	0	0.071	1	96.28816	5.561	1	3	2	12	2	0	25.56	37.19205738	-37.05617213
5569.3755	400.99503	100	99.00498	0	0	0	0.069	1	95.52333	5.562	1	3	2	12	2	0	24.84	36.82149566	-37.02448697
5569.3755	400.99503	100	99.00498	0	0	0	0.068	1	95.52333	5.562	1	3	2	12	2	0	24.48	36.45125079	-36.99375236
5569.3755	400.99503	100	99.00498	0	0	0	0.067	1	96.20354	5.564	1	3	2	12	2	0	24.12	36.08131326	-38.04393979
5569.3755	400.99503	100	99.00498	0	0	0	0.065	1	96.20354	5.565	1	3	2	12	2	0	23.4	35.70087386	-37.98262159
5569.3755	400.99503	100	99.00498	0	0	0	0.064	1	95.65619	5.565	1	3	2	12	2	0	23.04	35.32104765	-37.92314295
5569.3755	400.99503	100	99.00498	0	0	0	0.063	1	95.44369	5.566	1	3	2	12	2	0	22.68	34.94181622	-37.86544866
5569.3755	400.99503	100	99.00498	0	0	0	0.062	1	95.44369	5.567	1	3	2	12	2	0	22.32	34.56316173	-37.8094852
5569.3755	400.99503	100	99.00498	0	0	0	0.061	1	95.26383	5.567	1	3	2	12	2	0	21.96	34.18506688	-37.75520064
5569.3755	400.99503	100	99.00498	0	0	0	0.06	1	95.29218	5.567	1	3	2	12	2	0	21.6	33.80751487	-38.78254462
5569.3755	400.99503	100	99.00498	0	0	0	0.058	1	95.29218	5.567	1	3	2	12	2	0	20.88	33.41968943	-38.69906828
5569.3755	400.99503	100	99.00498	0	0	0	0.057	1	96.109825	5.568	1	3	2	12	2	0	20.52	33.03269875	-38.61809624
5569.3755	400.99503	100	99.00498	0	0	0	0.056	1	96.109825	5.569	1	3	2	12	2	0	20.16	32.64651778	-38.53955335
5569.3755	400.99503	100	99.00498	0	0	0	0.055	1	95.75313	5.569	1	3	2	12	2	0	19.8	32.26112225	-39.54336675
5569.3755	400.99503	100	99.00498	0	0	0	0.053	1	96.01277	5.569	1	3	2	12	2	0	19.08	31.86568858	-39.43706575
5569.3755	400.99503	100	99.00498	0	0	0	0.052	1	96.01277	5.57	1	3	2	12	2	0	18.72	31.47131792	-39.33395377
5569.3755	400.99503	100	99.00498	0	0	0	0.051	1	96.80216	5.57	1	3	2	12	2	0	18.36	31.07797839	-39.23393516
5569.3755	400.99503	100	99.00498	0	0	0	0.05	1	96.48811	5.571	1	3	2	12	2	0	18	30.68563904	-40.21691711
5569.3755	400.99503	100	99.00498	0	0	0	0.048	1	96.48811	5.571	1	3	2	12	2	0	17.28	30.28346986	-40.09040959
5569.3755	400.99503	100	99.00498	0	0	0	0.047	1	95.91834	5.571	1	3	2	12	2	0	16.92	29.88256577	-39.9676973
5569.3755	400.99503	100	99.00498	0	0	0	0.046	1	95.91834	5.572	1	3	2	12	2	0	16.56	29.4828888	-39.84866639
5569.3755	400.99503	100	99.00498	0	0	0	0.045	1	95.81359	5.572	1	3	2	12	2	0	16.2	29.08440213	-40.81320639
5569.3755	400.99503	100	99.00498	0	0	0	0.043	1	95.0407	5.572	1	3	2	12	2	0	15.48	28.67627007	-40.6688102
5569.3755	400.99503	100	99.00498	0	0	0	0.042	1	95.0407	5.573	1	3	2	12	2	0	15.12	28.26958197	-40.5287459
5569.3755	400.99503	100	99.00498	0	0	0	0.041	1	95.87963	5.573	1	3	2	12	2	0	14.76	27.86429451	-40.39288352
5569.3755	400.99503	100	99.00498	0	0	0	0.04	1	95.38281	5.573	1	3	2	12	2	0	14.4	27.46036567	-40.26109701
5569.3755	400.99503	100	99.00498	0	0	0	0.039	1	95.38281	5.573	1	3	2	12	2	0	14.04	27.0577547	-40.1332641
5569.3755	400.99503	100	99.00498	0	0	0	0.038	1	96.12425	5.573	1	3	2	12	2	0	13.68	26.65642206	-41.08926618
5569.3755	400.99503	100	99.00498	0	0	0	0.036	1	96.12425	5.573	1	3	2	12	2	0	12.96	26.2455294	-40.93658819
5569.3755	400.99503	100	99.00498	0	0	0	0.035	1	97.75183	5.573	1	3	2	12	2	0	12.6	25.83616352	-40.78849055
5569.3755	400.99503	100	99.00498	0	0	0	0.034	1	97.42582	5.574	1	3	2	12	2	0	12.24	25.42827861	-40.64483583
5569.3755	400.99503	100	99.00498	0	0	0	0.033	1	97.42582	5.574	1	3	2	12	2	0	11.88	25.02183025	-40.50549076
5569.3755	400.99503	100	99.00498	0	0	0	0.032	1	97.86052	5.574	1	3	2	12	2	0	11.52	24.61677534	-41.45032603
5569.3755	400.99503	100	99.00498	0	0	0	0.03	1	97.800896	5.574	1	3	2	12	2	0	10.8	24.20227208	-41.28681625
5569.3755	400.99503	100	99.00498	0	0	0	0.029	1	97.800896	5.574	1	3	2	12	2	0	10.44	23.78940392	-40.04821177
5569.3755	400.99503	100	99.00498	0	0	0	0.029	1	97.962814	5.574	1	3	2	12	2	0	10.44	23.3889218	-39.92676541
5569.3755	400.99503	100	99.00498	0	0	0	0.028	1	97.962814	5.574	1	3	2	12	2	0	10.08	22.98965415	-39.80896245
5569.3755	400.99503	100	99.00498	0	0	0	0.027	1	97.31345	5.574	1	3	2	12	2	0	9.72	22.59156453	-39.69469358
5569.3755	400.99503	100	99.00498	0	0	0	0.026	1	97.112885	5.574	1	3	2	12	2	0	9.36	22.19461759	-39.58385277
5569.3755	400.99503	100	99.00498	0	0	0	0.025	1	97.112885	5.574	1	3	2	12	2	0	9	21.79877906	-39.47633719
5569.3755	400.99503	100	99.00498	0	0	0	0.024	1	97.42427	5.574	1	3	2	12	2	0	8.64	21.40401569	-39.37204707
5569.3755	400.99503	100	99.00498	0	0	0	0.023	1	97.42427	5.575	1	3	2	12	2	0	8.28	21.01029522	-38.19088566
5569.3755	400.99503	100	99.00498	0	0	0	0.023	1	97.20893	5.575	1	3	2	12	2	0	8.28	20.62838636	-38.12515909
5569.3755	400.99503	100	99.00498	0	0	0	0.022	1	96.96676	5.575	1	3	2	12	2	0	7.92	20.24713477	-38.06140432
5569.3755	400.99503	100	99.00498	0	0	0	0.021	1	96.38583	5.575	1	3	2	12	2	0	7.56	19.86652073	-37.99956219
5569.3755	400.99503	100	99.00498	0	0	0	0.02	1	96.29063	5.575	1	3	2	12	2	0	7.2	19.48652511	-36.85957532
5569.3755	400.99503	100	99.00498	0	0	0	0.02	1	96.38754	5.575	1	3	2	12	2	0	7.2	19.11792935	-36.83378806
5569.3755	400.99503	100	99.00498	0	0	0	0.019	1	96.38754	5.575	1	3	2	12	2	0	6.84	18.74959147	-36.80877442
5569.3755	400.99503	100	99.00498	0	0	0	0.018	1	96.606674	5.575	1	3	2	12	2	0	6.48	18.38150373	-35.70451119
5569.3755	400.99503	100	99.00498	0	0	0	0.018	1	96.606674	5.575	1	3	2	12	2	0	6.48	18.02445862	-35.71337585
5569.3755	400.99503	100	99.00498	0	0	0	0.017	1	97.184135	5.575	1	3	2	12	2	0	6.12	17.66732486	-34.64197458
5569.3755	400.99503	100	99.00498	0	0	0	0.017	1	96.761	5.575	1	3	2	12	2	0	6.12	17.32090511	-34.68271534
5569.3755	400.99503	100	99.00498	0	0	0	0.016	1	96.761	5.575	1	3	2	12	2	0	5.76	16.97407796	-33.64223388
5569.3755	400.99503	100	99.00498	0	0	0	0.016	1	96.34766	5.575	1	3	2	12	2	0	5.76	16.63765562	-33.71296686
5569.3755	400.99503	100	99.00498	0	0	0	0.015	1	95.61507	5.575	1	3	2	12	2	0	5.4	16.30052595	-33.78157786
5569.3755	400.99503	100	99.00498	0	0	0	0.014	1	95.61507	5.575	1	3	2	12	2	0	5.04	15.96271017	-32.76813052
5569.3755	400.99503	100	99.00498	0	0	0	0.014	1	95.907295	5.575	1	3	2	12	2	0	5.04	15.63502887	-32.86508661
5569.3755	400.99503	100	99.00498	0	0	0	0.013	1	95.907295	5.575	1	3	2	12	2	0	4.68	15.306378	-31.87913401
5569.3755	400.99503	100	99.00498	0	0	0	0.013	1	96.94362	5.575	1	3	2	12	2	0	4.68	14.98758666	-32.00275999
5569.3755	400.99503	100	99.00498	0	0	0	0.012	1	97.37426	5.575	1	3	2	12	2	0	4.32	14.66755906	-31.04267719
5569.3755	400.99503	100	99.00498	0	0	0	0.012	1	97.37426	5.575	1	3	2	12	2	0	4.32	14.35713229	-31.19139687
5569.3755	400.99503	100	99.00498	0	0	0	0.011	1	97.20935	5.575	1	3	2	12	2	0	3.96	14.04521832	-30.25565497
5569.3755	400.99503	100	99.00498	0	0	0	0.011	1	97.3172	5.575	1	3	2	12	2	0	3.96	13.74266177	-30.42798532
5569.3755	400.99503	100	99.00498	0	0	0	0.01	1	97.3172	5.575	1	3	2	12	2	0	3.6	13.43838192	-29.51514576
5569.3755	400.99503	100	99.00498	1	0	0	0.01	1	96.68451	5.575	1	3	2	12	2	0	3.6	13.14323046	-29.70969138
5569.3755	400.99503	100	99.00498	1	0	0	0.009	1	96.12328	5.575	1	3	2	12	2	0	3.24	12.84613355	-29.89840064
5569.3755	400.99503	100	99.00498	1	0	0	0.008	1	96.152145	5.575	1	3	2	12	2	0	2.88	12.54714954	-30.08144862
5569.3755	400.99503	100	99.00498	1	0	0	0.007	1	95.87534	5.575	1	3	2	12	2	0	2.52	12.24633505	-29.17900516
5569.3755	400.99503	100	99.00498	1	0	0	0.007	1	95.87534	5.575	1	3	2	12	2	0	2.52	11.954545	-29.38363501
5569.3755	400.99503	100	99.00498	1	0	0	0.006	1	95.54869	5.575	1	3	2	12	2	0	2.16	11.66070865	-28.50212596
5569.3755	400.99503	100	99.00498	1	0	0	0.006	1	95.93976	5.575	1	3	2	12	2	0	2.16	11.37568739	-28.72706218
5569.3755	400.99503	100	99.00498	1	0	0	0.005	1	95.44602	5.575	1	3	2	12	2	0	1.8	11.08841677	-27.86525032
5569.3755	400.99503	100	99.00498	1	0	0	0.005	1	95.058784	5.575	1	3	2	12	2	0	1.8	10.80976427	-28.10929281
5569.3755	400.99503	100	99.00498	1	0	0	0.004	1	95.058784	5.575	1	3	2	12	2	0	1.44	10.52867134	-28.34601402
5569.3755	400.99503	100	99.00498	1	0	0	0.003	1	95.61042	5.575	1	3	2	12	2	0	1.08	10.2452112	-28.5756336
5569.3755	400.99503	100	99.00498	1	0	0	0.002	1	95.76958	5.575	1	3	2	12	2	0	0.72	9.959454864	-28.79836459
5569.3755	400.99503	100	99.00498	1	0	0	0.001	1	95.76958	5.575	1	3	2	12	2	0	0.36	9.671471218	-29.01441366
5569.3755	400.99503	100	99.00498	1	0	0	0	1	96.71976	5.575	1	3	2	12	2	0	0	9.381327082	-28.14398125
5569.3755	400.99503	100	99.00498	1	0	0	0	1	96.623314	5.575	1	3	2	12	2	0	0	9.099887269	-27.29966181
5569.3755	400.99503	100	99.00498	1	0	0	0	1	96.623314	5.575	1	3	2	12	2	0	0	8.826890651	-27.56067195
5569.3755	400.99503	100	99.00498	1	0	0	-0.001	1	96.78185	5.575	1	3	2	12	2	0	-0.36	8.551283932	-27.8138518
5569.3755	400.99503	100	99.00498	1	0	0	-0.002	1	96.78185	5.575	1	3	2	12	2	0	-0.72	8.273145414	-28.05943624
5569.3755	400.99503	100	99.00498	1	0	0	-0.003	1	97.60594	5.575	1	3	2	12	2	0	-1.08	7.992551051	-28.29765315
5569.3755	400.99503	100	99.00498	1	0	0	-0.004	1	96.34216	5.575	1	3	2	12	2	0	-1.44	7.70957452	-28.52872356
5569.3755	400.99503	100	99.00498	1	0	0	-0.005	1	96.34216	5.575	1	3	2	12	2	0	-1.8	7.424287284	-27.67286185
5569.3755	400.99503	100	99.00498	1	0	0	-0.005	1	96.27274	5.575	1	3	2	12	2	0	-1.8	7.147558666	-27.922676
5569.3755	400.99503	100	99.00498	1	0	0	-0.006	1	96.30953	5.575	1	3	2	12	2	0	-2.16	6.868331906	-28.16499572
5569.3755	400.99503	100	99.00498	1	0	0	-0.007	1	96.30953	5.575	1	3	2	12	2	0	-2.52	6.586681949	-27.32004585
5569.3755	400.99503	100	99.00498	1	0	0	-0.007	1	96.05532	5.575	1	3	2	12	2	0	-2.52	6.31348149	-27.58044447
5569.3755	400.99503	100	99.00498	1	0	0	-0.008	1	95.80916	5.575	1	3	2	12	2	0	-2.88	6.037677045	-27.83303114
5569.3755	400.99503	100	99.00498	1	0	0	-0.009	1	96.47721	5.575	1	3	2	12	2	0	-3.24	5.759346734	-28.0780402
5569.3755	400.99503	100	99.00498	1	0	0	-0.01	1	96.99241	5.575	1	3	2	13	2	0	-3.6	5.478566332	-28.315699
5569.3755	400.99503	100	99.00498	1	0	0	-0.011	1	96.99241	5.575	1	3	2	13	2	0	-3.96	5.195409342	-28.54622803
0	400.99503	100	99.00498	0	0	0	-0.012	1	97.42905	5.575	1	3	3	0	2	0	-4.32	4.909947062	-27.68984119
0	400.99503	100	99.00498	0	0	0	-0.012	1	98.030266	5.575	1	3	3	0	2	0	-4.32	4.63304865	-27.93914595
0	400.99503	100	99.00498	0	0	0	-0.013	1	98.030266	5.575	1	3	3	0	2	0	-4.68	4.35365719	-28.18097157
0	400.99503	100	99.00498	0	0	0	-0.014	1	98.78356	5.575	1	3	3	0	2	0	-5.04	4.071847475	-27.33554242
0	400.99503	100	99.00498	0	0	0	-0.014	1	98.055504	4.816	1	3	3	0	2	0	-5.04	3.79849205	-27.59547615
0	400.99503	100	99.00498	0	0	0	-0.015	1	97.85347	4.816	1	3	3	0	2	0	-5.4	3.522537289	-27.84761187
0	400.99503	100	99.00498	0	0	0	-0.016	1	98.33391	4.475	1	3	3	0	2	0	-5.76	3.24406117	-28.09218351
0	400.99503	100	99.00498	0	0	0	-0.017	1	98.33391	3.865	1	3	3	0	2	0	-6.12	2.963139335	-28.32941801
0	400.99503	100	99.00498	0	0	0	-0.018	1	97.943474	3.865	1	3	3	0	2	0	-6.48	2.679845155	-28.55953547
0	400.99503	100	99.00498	0	0	0	-0.019	1	98.13018	3.591	1	3	3	0	2	0	-6.84	2.3942498	-28.7827494
0	400.99503	100	99.00498	0	0	0	-0.02	1	98.13018	3.591	1	3	3	0	2	0	-7.2	2.106422306	-28.99926692
0	400.99503	100	99.00498	0	0	0	-0.021	1	98.83604	3.1	1	3	3	0	2	0	-7.56	1.816429637	-29.20928891
0	400.99503	100	99.00498	0	0	0	-0.022	1	98.83604	2.677	1	3	3	0	2	0	-7.92	1.524336748	-29.41301024
0	400.99503	100	99.00498	0	0	0	-0.023	1	98.52779	2.677	1	3	3	0	2	0	-8.28	1.230206646	-29.61061994
0	400.99503	100	99.00498	0	0	0	-0.024	1	97.58997	2.488	1	3	3	0	2	0	-8.64	0.934100446	-28.72230134
0	400.99503	100	99.00498	0	0	0	-0.024	1	97.58997	2.149	1	3	3	0	2	0	-8.64	0.646877433	-28.9406323
0	400.99503	100	99.00498	0	0	0	-0.025	1	97.26862	2.149	1	3	3	0	2	0	-9	0.35747111	-29.15241333
0	400.99503	100	99.00498	0	0	0	-0.026	1	97.40641	1.996	1	3	3	0	2	0	-9.36	0.065946977	-29.35784093
0	400.99503	100	99.00498	0	0	0	-0.027	1	97.40641	1.996	1	3	3	0	2	0	-9.72	-0.227631433	-29.5571057
0	400.99503	100	99.00498	0	0	0	-0.028	1	96.12975	1.724	1	3	3	0	2	0	-10.08	-0.52320249	-28.67039253
0	400.99503	100	99.00498	0	0	0	-0.028	1	96.12975	1.602	1	3	3	0	2	0	-10.08	-0.809906415	-28.89028076
0	400.99503	100	99.00498	0	0	0	-0.029	1	96.02954	1.602	1	3	3	0	2	0	-10.44	-1.098809223	-29.10357233
0	400.99503	100	99.00498	0	0	0	-0.03	1	96.8362	1.383	1	3	3	0	2	0	-10.8	-1.389844946	-28.23046516
0	400.99503	100	99.00498	0	0	0	-0.03	1	96.8362	1.285	1	3	3	0	2	0	-10.8	-1.672149597	-27.38355121
0	400.99503	100	99.00498	0	0	0	-0.03	1	96.93095	1.285	1	3	3	0	2	0	-10.8	-1.94598511	-27.64204467
0	400.99503	100	99.00498	0	0	0	-0.031	1	96.93095	1.11	1	3	3	0	2	0	-11.16	-2.222405556	-26.81278333
0	400.99503	100	99.00498	0	0	0	-0.031	1	97.08826	1.11	1	3	3	0	2	0	-11.16	-2.49053339	-27.08839983
0	400.99503	100	99.00498	0	0	0	-0.032	1	96.07048	1.031	1	3	3	0	2	0	-11.52	-2.761417388	-26.27574784
0	400.99503	100	99.00498	0	0	0	-0.032	1	96.07048	0.89	1	3	3	0	2	0	-11.52	-3.024174866	-25.4874754
0	400.99503	100	99.00498	0	0	0	-0.032	1	95.61496	0.89	1	3	3	0	2	0	-11.52	-3.27904962	-24.72285114
0	400.99503	100	99.00498	0	0	0	-0.032	1	95.60684	0.828	1	3	3	0	2	0	-11.52	-3.526278132	-23.98116561
0	400.99503	100	99.00498	0	0	0	-0.032	1	95.60684	0.714	1	3	3	0	2	0	-11.52	-3.766089788	-23.26173064
0	400.99503	100	99.00498	0	0	0	-0.032	1	96.82862	0.714	1	3	3	0	2	0	-11.52	-3.998707094	-22.56387872
0	400.99503	100	99.00498	0	0	0	-0.032	1	96.82862	0.664	1	3	3	0	2	0	-11.52	-4.224345881	-21.88696236
0	400.99503	100	99.00498	0	0	0	-0.032	1	97.232635	0.664	1	3	3	0	2	0	-11.52	-4.443215505	-20.15035349
0	400.99503	100	99.00498	0	0	0	-0.031	1	97.58498	0.573	1	3	3	1	2	0	-11.16	-4.64471904	-19.54584288
0	400.99503	100	99.00498	0	0	0	-0.031	1	97.58498	0.533	1	3	3	1	2	0	-11.16	-4.840177468	-17.87946759
0	400.99503	100	99.00498	0	0	0	-0.03	1	97.96384	0.533	0	3	3	0	2	0	-10.8	-5.018972144	-16.26308357
0	400.99503	100	99.00498	0	0	0	-0.029	1	97.6489	0.459	0	3	3	0	2	0	-10.44	-5.18160298	-15.77519106
0	400.99503	100	99.00498	0	0	0	-0.029	1	97.6489	0.397	0	3	3	0	2	0	-10.44	-5.339354891	-14.22193533
0	400.99503	100	99.00498	0	0	0	-0.028	1	97.79454	0.397	0	3	3	0	2	0	-10.08	-5.481574244	-12.71527727
0	400.99503	100	99.00498	0	0	0	-0.027	1	97.79454	0.368	0	3	3	0	2	0	-9.72	-5.608727017	-11.25381895
0	400.99503	100	99.00498	0	0	0	-0.026	1	97.31905	0.368	0	3	3	0	2	0	-9.36	-5.721265206	-9.836204382
0	400.99503	100	99.00498	0	0	0	-0.025	1	97.60136	0.318	0	3	3	0	2	0	-9	-5.81962725	-8.46111825
0	400.99503	100	99.00498	0	0	0	-0.024	1	97.60136	0.296	0	3	3	0	2	0	-8.64	-5.904238432	-7.127284703
0	400.99503	100	99.00498	0	0	0	-0.023	1	98.22182	0.296	0	3	3	0	2	0	-8.28	-5.975511279	-5.833466162
0	400.99503	100	99.00498	0	0	0	-0.022	1	98.45037	0.255	0	3	3	0	2	0	-7.92	-6.033845941	-3.498462177
0	400.99503	100	99.00498	0	0	0	-0.02	1	98.45037	0.255	0	3	3	0	2	0	-7.2	-6.068830563	-2.313508311
0	400.99503	100	99.00498	0	0	0	-0.019	1	98.91887	0.237	0	3	3	0	2	0	-6.84	-6.091965646	-1.164103062
0	400.99503	100	99.00498	0	0	0	-0.018	1	98.91887	0.204	0	3	3	0	2	0	-6.48	-6.103606677	1.03082003
0	400.99503	100	99.00498	0	0	0	-0.016	1	98.5174	0.204	0	3	3	0	2	0	-5.76	-6.093298476	2.079895429
0	400.99503	100	99.00498	0	0	0	-0.015	1	98.71084	0.176	0	3	3	0	2	0	-5.4	-6.072499522	3.097498566
0	400.99503	100	99.00498	0	0	0	-0.014	1	98.71084	0.164	0	3	3	0	2	0	-5.04	-6.041524536	5.164573609
0	400.99503	100	99.00498	0	0	0	-0.012	1	97.98864	0.164	0	3	3	0	2	0	-4.32	-5.9898788	6.089636401
0	400.99503	100	99.00498	0	0	0	-0.011	1	97.72715	0.141	0	3	3	0	2	0	-3.96	-5.928982436	8.066947309
0	400.99503	100	99.00498	0	0	0	-0.009	1	97.72715	0.131	0	3	3	0	2	0	-3.24	-5.848312963	8.90493889
0	400.99503	100	99.00498	0	0	0	-0.008	1	97.31334	0.131	0	3	3	0	2	0	-2.88	-5.759263574	9.717790723
0	400.99503	100	99.00498	0	0	0	-0.007	1	97.31334	0.113	0	3	3	0	2	0	-2.52	-5.662085667	11.586257
0	400.99503	100	99.00498	0	0	0	-0.005	1	96.59923	0.113	0	3	3	0	2	0	-1.8	-5.546223097	13.39866929
0	400.99503	100	99.00498	0	0	0	-0.003	1	95.88816	0.097	0	3	3	0	2	0	-1.08	-5.412236404	14.07670921
0	400.99503	100	99.00498	0	0	0	-0.002	1	95.88816	0.09	0	3	3	0	2	0	-0.72	-5.271469312	15.81440794
0	400.99503	100	99.00498	0	0	0	0	1	96.72376	0.09	0	3	3	0	2	0	0	-5.113325233	15.3399757
0	400.99503	100	99.00498	0	0	0	0	1	97.19327	0.078	0	3	3	0	2	0	0	-4.959925476	17.03977643
0	400.99503	100	99.00498	0	0	0	0.002	1	97.19327	0.078	0	3	3	0	2	0	0.72	-4.789527711	17.60858313
0	400.99503	100	99.00498	0	0	0	0.003	1	96.93951	0.072	0	3	3	0	2	0	1.08	-4.61344188	19.24032564
0	400.99503	100	99.00498	0	0	0	0.005	1	97.40143	0.062	0	3	3	0	2	0	1.8	-4.421038624	20.82311587
0	400.99503	100	99.00498	0	0	0	0.007	1	97.20267	0.062	0	3	3	0	2	0	2.52	-4.212807465	21.27842239
0	400.99503	100	99.00498	0	0	0	0.008	1	97.888275	0.058	0	3	3	0	2	0	2.88	-4.000023241	22.80006972
0	400.99503	100	99.00498	0	0	0	0.01	1	97.888275	0.05	0	3	3	0	2	0	3.6	-3.772022544	23.19606763
0	400.99503	100	99.00498	0	0	0	0.011	1	98.594444	0.05	0	3	3	0	2	0	3.96	-3.540061867	24.6601856
0	400.99503	100	99.00498	0	0	0	0.013	1	99.04751	0.043	0	3	3	0	2	0	4.68	-3.293460011	26.08038003
0	400.99503	100	99.00498	0	0	0	0.015	1	99.04751	0.043	0	3	3	0	2	0	5.4	-3.032656211	26.37796863
0	400.99503	100	99.00498	0	0	0	0.016	1	98.9394	0.04	0	3	3	0	2	0	5.76	-2.768876525	27.74662957
0	400.99503	100	99.00498	0	0	0	0.018	1	98.9394	0.034	0	3	3	0	2	0	6.48	-2.491410229	29.07423069
0	400.99503	100	99.00498	0	0	0	0.02	1	97.687675	0.034	0	3	3	0	2	0	7.2	-2.200667922	29.28200377
0	400.99503	100	99.00498	0	0	0	0.021	1	97.549545	0.031	0	3	3	0	2	0	7.56	-1.907847884	30.56354365
0	400.99503	100	99.00498	0	0	0	0.023	1	97.549545	0.027	0	3	3	0	2	0	8.28	-1.602212448	31.80663734
0	400.99503	100	99.00498	0	0	0	0.025	1	96.844086	0.027	0	3	3	0	2	0	9	-1.284146075	31.93243822
0	400.99503	100	99.00498	0	0	0	0.026	1	97.34893	0.025	0	3	3	0	2	0	9.36	-0.964821692	32.05446508
0	400.99503	100	99.00498	0	0	0	0.027	1	97.69337	0.021	0	3	3	0	2	0	9.72	-0.644277041	33.25283112
0	400.99503	100	99.00498	0	0	0	0.029	1	97.85765	0.021	0	3	3	0	2	0	10.44	-0.31174873	34.41524619
0	400.99503	100	99.00498	0	0	0	0.031	1	97.85765	0.018	0	3	3	0	2	0	11.16	0.032403732	34.46278881
0	400.99503	100	99.00498	0	0	0	0.032	1	97.84126	0.018	0	3	3	0	2	0	11.52	0.37703162	34.50890514
0	400.99503	100	99.00498	0	0	0	0.033	1	97.786	0.017	0	3	3	0	2	0	11.88	0.722120671	35.63363799
0	400.99503	100	99.00498	0	0	0	0.035	1	97.786	0.014	0	3	3	0	2	0	12.6	1.078457051	35.64462885
0	400.99503	100	99.00498	0	0	0	0.036	1	97.94499	0.014	0	3	3	0	2	0	12.96	1.434903339	36.73528998
0	400.99503	100	99.00498	0	0	0	0.038	1	97.83618	0.013	0	3	3	0	2	0	13.68	1.802256239	36.71323128
0	400.99503	100	99.00498	0	0	0	0.039	1	98.507744	0.013	0	3	3	0	2	0	14.04	2.169388552	36.69183434
0	400.99503	100	99.00498	0	0	0	0.04	1	97.92509	0.011	0	3	3	0	2	0	14.4	2.536306896	37.75107931
0	400.99503	100	99.00498	0	0	0	0.042	1	97.92509	0.01	0	3	3	0	2	0	15.12	2.913817689	37.69854693
0	400.99503	100	99.00498	0	0	0	0.043	1	97.76153	0.01	0	3	3	0	2	0	15.48	3.290803158	37.64759053
0	400.99503	100	99.00498	0	0	0	0.044	1	97.887985	0.009	0	3	3	0	2	0	15.84	3.667279063	38.67816281
0	400.99503	100	99.00498	0	0	0	0.046	1	97.887985	0.008	0	3	3	0	2	0	16.56	4.054060691	38.59781793
0	400.99503	100	99.00498	0	0	0	0.047	1	98.443825	0.008	0	3	3	0	2	0	16.92	4.440038871	39.59988339
0	400.99503	100	99.00498	0	0	0	0.049	1	97.34298	0.007	0	3	3	0	2	0	17.64	4.836037705	39.49188689
0	400.99503	100	99.00498	0	0	0	0.05	1	97.34298	0.007	0	3	3	0	2	0	18	5.230956573	39.38713028
0	400.99503	100	99.00498	0	0	0	0.051	1	99.926	0.006	0	3	3	0	2	0	18.36	5.624827876	40.36551637
0	400.99503	100	99.00498	0	0	0	0.053	1	99.926	0.005	0	3	3	0	2	0	19.08	6.02848304	40.23455088
0	400.99503	100	99.00498	0	0	0	0.054	1	99.60351	0.005	0	3	3	0	2	0	19.44	6.430828549	41.18751435
0	400.99503	100	99.00498	0	0	0	0.056	1	100.222404	0.004	0	3	3	0	2	0	20.16	6.842703692	41.03188892
0	400.99503	100	99.00498	0	0	0	0.057	1	100.222404	0.004	0	3	3	0	2	0	20.52	7.253022581	41.96093226
0	400.99503	100	99.00498	0	0	0	0.059	1	100.07755	0.004	0	3	3	0	2	0	21.24	7.672631904	41.78210429
0	400.99503	100	99.00498	0	0	0	0.06	1	100.07755	0.003	0	3	3	0	2	0	21.6	8.090452947	42.68864116
0	400.99503	100	99.00498	0	0	0	0.062	1	99.04342	0.003	0	3	3	0	2	0	22.32	8.517339358	42.48798192
0	400.99503	100	99.00498	0	0	0	0.063	1	99.030304	0.002	0	3	3	0	2	0	22.68	8.942219178	43.37334247
0	400.99503	100	99.00498	0	0	0	0.065	1	99.030304	0.002	0	3	3	0	2	0	23.4	9.375952602	43.15214219
0	400.99503	100	99.00498	0	0	0	0.066	1	99.08228	0.002	0	3	3	0	2	0	23.76	9.807474024	42.93757793
0	400.99503	100	99.00498	0	0	0	0.067	1	98.33935	0.002	0	3	3	0	2	0	24.12	10.2368498	43.80945059
0	400.99503	100	99.00498	0	0	0	0.069	1	98.33935	0.001	0	3	3	0	2	0	24.84	10.67494431	43.57516707
0	400.99503	100	99.00498	0	0	0	0.07	1	99.04583	0.001	0	3	3	0	2	0	25.2	11.11069598	44.42791206
0	400.99503	100	99.00498	0	0	0	0.072	1	97.86828	0.001	0	3	3	0	2	0	25.92	11.5549751	44.1750747
0	400.99503	100	99.00498	0	0	0	0.073	1	97.4779	0.001	0	3	3	0	2	0	26.28	11.99672585	45.00982246
0	400.99503	100	99.00498	0	0	0	0.075	1	96.82276	0.001	0	3	3	0	2	0	27	12.44682407	45.81952778
0	400.99503	100	99.00498	0	0	0	0.077	1	96.9781	0.001	0	3	3	0	2	0	27.72	12.90501935	45.52494195
0	400.99503	100	99.00498	0	0	0	0.078	1	96.576515	0.001	0	3	3	0	2	0	28.08	13.36026877	46.31919369
0	400.99503	100	99.00498	0	0	0	0.08	1	95.7702	0	0	3	3	0	2	0	28.8	13.82346071	46.00961788
0	400.99503	100	99.00498	0	0	0	0.081	1	96.96373	0	0	3	3	0	2	0	29.16	14.28355689	46.78932934
0	400.99503	100	99.00498	0	0	0	0.083	1	97.55226	0	0	3	3	0	2	0	29.88	14.75145018	47.54564946
0	400.99503	100	99.00498	0	0	0	0.085	1	97.55226	0	0	3	3	0	2	0	30.6	15.22690667	47.19927998
0	400.99503	100	99.00498	0	0	0	0.086	1	97.903076	0	0	3	3	0	2	0	30.96	15.69889947	46.86330158
0	400.99503	100	99.00498	0	0	0	0.087	1	98.109726	0	0	3	3	0	2	0	31.32	16.16753249	47.61740253
0	400.99503	100	99.00498	0	0	0	0.089	1	98.109726	0	0	3	3	0	2	0	32.04	16.64370651	48.34888046
0	400.99503	100	99.00498	0	0	0	0.091	1	97.60511	0	0	3	3	0	2	0	32.76	17.12719532	47.97841404
0	400.99503	100	99.00498	0	0	0	0.092	1	97.72963	0	0	3	3	0	2	0	33.12	17.60697946	48.69906162
0	400.99503	100	99.00498	0	0	0	0.094	1	97.72963	0	0	3	3	0	2	0	33.84	18.09397008	49.39808977
0	400.99503	100	99.00498	0	0	0	0.096	1	97.111916	0	0	3	3	0	2	0	34.56	18.58795097	48.99614708
0	400.99503	100	99.00498	0	0	0	0.097	1	97.111916	0	0	3	3	0	2	0	34.92	19.07791244	48.60626267
0	400.99503	100	99.00498	0	0	0	0.098	1	97.09157	0	0	3	3	0	2	0	35.28	19.56397507	49.30807479
0	400.99503	100	99.00498	0	0	0	0.1	1	96.311676	0	0	3	3	0	2	0	36	20.05705582	49.98883254
0	400.99503	100	99.00498	0	0	0	0.102	1	96.311676	0	0	3	3	0	2	0	36.72	20.55694414	49.56916757
0	400.99503	100	99.00498	0	0	0	0.103	1	96.88615	0	0	3	3	0	2	0	37.08	21.05263582	49.16209254
0	400.99503	100	99.00498	0	0	0	0.104	1	97.7588	0	0	3	3	0	2	0	37.44	21.54425675	49.84722976
0	400.99503	100	99.00498	0	0	0	0.106	1	97.7588	0	0	3	3	0	2	0	38.16	22.04272904	50.51181287
0	400.99503	100	99.00498	0	0	0	0.108	1	97.77345	0	0	3	3	0	2	0	38.88	22.54784717	50.07645849
0	400.99503	100	99.00498	0	0	0	0.109	1	97.77345	0	0	3	3	0	2	0	39.24	23.04861176	49.65416473
0	400.99503	100	99.00498	0	0	0	0.11	1	98.74924	0	0	3	3	0	2	0	39.6	23.5451534	50.32453979
0	400.99503	100	99.00498	0	0	0	0.112	1	97.74061	0	0	3	3	0	2	0	40.32	24.0483988	49.8948036
0	400.99503	100	99.00498	0	0	0	0.113	1	97.74061	0	0	3	3	0	2	0	40.68	24.54734684	50.55795949
0	400.99503	100	99.00498	0	0	0	0.115	1	97.17367	0	0	3	3	0	2	0	41.4	25.05292643	50.1212207
0	400.99503	100	99.00498	0	0	0	0.116	1	96.853676	0	0	3	3	0	2	0	41.76	25.55413864	49.69758408
0	400.99503	100	99.00498	0	0	0	0.117	1	96.853676	0	0	3	3	0	2	0	42.12	26.05111448	49.28665656
0	400.99503	100	99.00498	0	0	0	0.118	1	95.91717	0	0	3	3	0	2	0	42.48	26.54398105	49.96805686
0	400.99503	100	99.00498	0	0	0	0.12	1	95.91717	0	0	3	3	0	2	0	43.2	27.04366161	49.54901516
0	400.99503	100	99.00498	0	0	0	0.121	1	95.52169	0	0	3	3	0	2	0	43.56	27.53915177	49.1425447
0	400.99503	100	99.00498	0	0	0	0.122	1	96.26646	0	0	3	3	0	2	0	43.92	28.03057721	48.74826836
0	400.99503	100	99.00498	0	0	0	0.123	1	96.26646	0	0	3	3	0	2	0	44.28	28.5180599	48.36582031
0	400.99503	100	99.00498	0	0	0	0.124	1	97.14927	0	0	3	3	0	2	0	44.64	29.0017181	47.9948457
0	400.99503	100	99.00498	0	0	0	0.125	1	96.8198	0	0	3	3	0	2	0	45	29.48166656	47.63500033
0	400.99503	100	99.00498	0	0	0	0.126	1	96.8198	0	0	3	3	0	2	0	45.36	29.95801656	47.28595032
0	400.99503	100	99.00498	0	0	0	0.127	1	97.26826	0	0	3	3	0	2	0	45.72	30.43087606	46.94737181
0	400.99503	100	99.00498	0	0	0	0.128	1	97.26826	0	0	3	3	0	2	0	46.08	30.90034978	46.61895066
0	400.99503	100	99.00498	0	0	0	0.129	1	96.68146	0	0	3	3	0	2	0	46.44	31.36653929	46.30038214
0	400.99503	100	99.00498	0	0	0	0.13	1	97.147675	0	0	3	3	0	2	0	46.8	31.82954311	45.99137067
0	400.99503	100	99.00498	0	0	0	0.131	1	97.147675	0	0	3	3	0	2	0	47.16	32.28945682	45.69162955
0	400.99503	100	99.00498	0	0	0	0.132	1	97.20996	0	0	3	3	0	2	0	47.52	32.74637311	45.40088067
0	400.99503	100	99.00498	0	0	0	0.133	1	96.53699	0	0	3	3	0	2	0	47.88	33.20038192	45.11885425
0	400.99503	100	99.00498	0	0	0	0.134	1	96.53699	0	0	3	3	0	2	0	48.24	33.65157046	44.84528862
0	400.99503	100	99.00498	0	0	0	0.135	1	96.6185	0	0	3	3	0	2	0	48.6	34.10002335	44.57992996
0	400.99503	100	99.00498	0	0	0	0.136	1	96.6185	0	0	3	3	0	2	0	48.96	34.54582265	44.32253206
0	400.99503	100	99.00498	0	0	0	0.137	1	96.69733	0	0	3	3	0	2	0	49.32	34.98904797	44.0728561
0	400.99503	100	99.00498	0	0	0	0.138	1	95.58871	0	0	3	3	0	2	0	49.68	35.42977653	43.83067042
0	400.99503	100	99.00498	0	0	0	0.139	1	95.58871	0	0	3	3	0	2	0	50.04	35.86808323	43.5957503
0	400.99503	100	99.00498	0	0	0	0.14	1	95.54625	0	0	3	3	0	2	0	50.4	36.30404074	43.36787779
0	400.99503	100	99.00498	0	0	0	0.141	1	96.423904	0	0	3	3	0	2	0	50.76	36.73771951	43.14684146
0	400.99503	100	99.00498	0	0	0	0.142	1	96.423904	0	0	3	3	0	2	0	51.12	37.16918793	42.93243622
0	400.99503	100	99.00498	0	0	0	0.143	1	95.62453	0	0	3	3	0	2	0	51.48	37.59851229	42.72446313
0	400.99503	100	99.00498	0	0	0	0.144	1	97.868835	0	0	3	3	0	2	0	51.84	38.02575692	42.52272924
0	400.99503	100	99.00498	0	0	0	0.145	1	98.17097	0	0	3	3	0	2	0	52.2	38.45098421	42.32704736
0	400.99503	100	99.00498	0	0	0	0.146	1	98.493454	0	0	3	3	0	2	0	52.56	38.87425469	42.13723594
0	400.99503	100	99.00498	0	0	0	0.147	1	98.493454	0	0	3	3	0	2	0	52.92	39.29562705	41.95311886
0	400.99503	100	99.00498	0	0	0	0.148	1	99.10731	0	0	3	3	0	2	0	53.28	39.71515824	41.77452529
0	400.99503	100	99.00498	0	0	0	0.149	1	98.76473	0	0	3	3	0	2	0	53.64	40.13290349	41.60128954
0	400.99503	100	99.00498	0	0	0	0.15	1	98.76473	0	0	3	3	0	2	0	54	40.54891638	41.43325085
0	400.99503	100	99.00498	0	0	0	0.151	1	98.21947	0	0	3	3	0	2	0	54.36	40.96324889	41.27025332
0	400.99503	100	99.00498	0	0	0	0.152	1	98.91234	0	0	3	3	0	2	0	54.72	41.37595143	41.11214572
0	400.99503	100	99.00498	0	0	0	0.153	1	98.53487	0	0	3	3	0	2	0	55.08	41.78707288	39.87878135
0	400.99503	100	99.00498	0	0	0	0.153	1	98.98424	0	0	3	3	0	2	0	55.08	42.1858607	39.76241791
0	400.99503	100	99.00498	0	0	0	0.154	1	98.98424	0	0	3	3	0	2	0	55.44	42.58348488	39.64954537
0	400.99503	100	99.00498	0	0	0	0.155	1	98.56552	0	0	3	3	0	2	0	55.8	42.97998033	39.54005901
0	400.99503	100	99.00498	0	0	0	0.156	1	98.56552	0	0	3	3	0	2	0	56.16	43.37538092	38.35385724
0	400.99503	100	99.00498	0	0	0	0.156	1	98.19514	0	0	3	3	0	2	0	56.16	43.75891949	38.28324153
0	400.99503	100	99.00498	0	0	0	0.157	1	97.705864	0	0	3	3	0	2	0	56.52	44.14175191	37.13474428
0	400.99503	100	99.00498	0	0	0	0.157	1	97.705864	0	0	3	3	0	2	0	56.52	44.51309935	37.10070195
0	400.99503	100	99.00498	0	0	0	0.158	1	97.81451	0	0	3	3	0	2	0	56.88	44.88410637	35.98768089
0	400.99503	100	99.00498	0	0	0	0.158	1	97.44116	0	0	3	3	0	2	0	56.88	45.24398318	35.98805047
0	400.99503	100	99.00498	0	0	0	0.159	1	97.44116	0	0	3	3	0	2	0	57.24	45.60386368	35.98840895
0	400.99503	100	99.00498	0	0	0	0.16	1	96.98903	0	0	3	3	0	2	0	57.6	45.96374777	34.90875668
0	400.99503	100	99.00498	0	0	0	0.16	1	96.98903	0	0	3	3	0	2	0	57.6	46.31283534	34.94149398
0	400.99503	100	99.00498	0	0	0	0.161	1	96.5044	0	0	3	3	0	2	0	57.96	46.66225028	33.89324916
0	400.99503	100	99.00498	0	0	0	0.161	1	96.67065	0	0	3	3	0	2	0	57.96	47.00118277	33.95645169
0	400.99503	100	99.00498	0	0	0	0.162	1	96.67065	0	0	3	3	0	2	0	58.32	47.34074729	32.93775814
0	400.99503	100	99.00498	0	0	0	0.162	1	97.38905	0	0	3	3	0	2	0	58.32	47.67012487	33.02962539
0	400.99503	100	99.00498	0	0	0	0.163	1	97.73842	0	0	3	3	0	2	0	58.68	48.00042112	32.03873663
0	400.99503	100	99.00498	0	0	0	0.163	1	97.73842	0	0	3	3	0	2	0	58.68	48.32080849	32.15757453
0	400.99503	100	99.00498	0	0	0	0.164	1	97.88261	0	0	3	3	0	2	0	59.04	48.64238423	32.2728473
0	400.99503	100	99.00498	0	0	0	0.165	1	97.88261	0	0	3	3	0	2	0	59.4	48.96511271	31.30466188
0	400.99503	100	99.00498	0	0	0	0.165	1	96.769485	0	0	3	3	0	2	0	59.4	49.27815933	31.44552202
0	400.99503	100	99.00498	0	0	0	0.166	1	97.48546	0	0	3	3	0	2	0	59.76	49.59261455	30.50215636
0	400.99503	100	99.00498	0	0	0	0.166	1	97.48546	0	0	3	3	0	2	0	59.76	49.89763611	30.66709167
0	400.99503	100	99.00498	0	0	0	0.167	1	97.77285	0	0	3	3	0	2	0	60.12	50.20430703	29.74707892
0	400.99503	100	99.00498	0	0	0	0.167	1	96.82466	0	0	3	3	0	2	0	60.12	50.50177782	28.85466655
0	400.99503	100	99.00498	0	0	0	0.167	1	96.82466	0	0	3	3	0	2	0	60.12	50.79032448	27.98902656
0	400.99503	100	99.00498	0	0	0	0.167	1	98.366974	0	0	3	3	0	2	0	60.12	51.07021475	28.22935576
0	400.99503	100	99.00498	0	0	0	0.168	1	98.60923	0	0	3	3	0	2	0	60.48	51.3525083	27.38247509
[truncated: 6,158 more rows]
