# Supplementary material for: Just noticeable differences for elbow joint torque feedback
Source: Sci Rep. 2021 Dec 7;11:23553. doi: 10.1038/s41598-021-02630-3 (PMC8651665; doi:10.1038/s41598-021-02630-3)
Supplement: Supplementary file 2 — Supplementary Information. [file 41598_2021_2630_MOESM2_ESM.zip › SupplementaryData_ScientificReports_KimAsbeck2021/S13_S2A.csv]

data 1	data 2	data 3	data 4	data 5	data 6	data 7	data 8	data 9	data 10	data 11	data 12	data 13	data 14	data 15	data 16	data 17
0.0	0.0	100.0	100.0	2	0.0	0.0	0.12	1.0	98.76809	0.0	1	0.0	0.0	0.0	0.0	0.0
0.0	0.0	100.0	100.0	2	0.0	0.0	0.117	1.0	98.76809	0.0	1	0.0	0.0	0.0	0.0	0.0
0.0	0.0	100.0	100.0	2	0.0	0.0	0.114	1.0	98.31743	0.0	1	0.0	0.0	0.0	0.0	0.0
0.0	0.0	100.0	100.0	2	0.0	0.0	0.111	1.0	97.886986	0.0	1	0.0	0.0	0.0	0.0	0.0
0.0	0.0	100.0	100.0	2	0.0	0.0	0.107	1.0	97.886986	0.0	1	0.0	0.0	0.0	0.0	0.0
0.0	0.0	100.0	100.0	2	0.0	0.0	0.104	1.0	97.49751	0.0	1	0.0	0.0	0.0	0.0	0.0
0.0	0.0	100.0	100.0	2	0.0	0.0	0.101	1.0	97.49751	0.0	1	0.0	0.0	0.0	0.0	0.0
0.0	0.0	100.0	100.0	2	0.0	0.0	0.098	1.0	96.98074	0.0	1	0.0	0.0	0.0	0.0	0.0
0.0	0.0	100.0	100.0	2	0.0	0.0	0.095	1.0	97.96872	0.0	1	0.0	0.0	0.0	0.0	0.0
0.0	0.0	100.0	100.0	2	0.0	0.0	0.093	1.0	97.96872	0.0	1	0.0	0.0	0.0	0.0	0.0
0.0	0.0	100.0	100.0	2	0.0	0.0	0.09	1.0	97.916756	0.0	1	0.0	0.0	0.0	0.0	0.0
0.0	0.0	100.0	100.0	2	0.0	0.0	0.087	1.0	98.73436	0.0	1	0.0	0.0	0.0	0.0	0.0
0.0	0.0	100.0	100.0	2	0.0	0.0	0.085	1.0	98.73436	0.0	1	0.0	0.0	0.0	0.0	0.0
0.0	0.0	100.0	100.0	2	0.0	0.0	0.082	1.0	99.11739	0.0	1	0.0	0.0	0.0	0.0	0.0
0.0	0.0	100.0	100.0	2	0.0	0.0	0.08	1.0	99.11739	0.0	1	0.0	0.0	0.0	0.0	0.0
0.0	0.0	100.0	100.0	2	0.0	0.0	0.077	1.0	98.20562	0.0	1	0.0	0.0	0.0	0.0	0.0
0.0	0.0	100.0	100.0	2	0.0	0.0	0.075	1.0	98.40671	0.0	1	0.0	0.0	0.0	0.0	0.0
0.0	0.0	100.0	100.0	2	0.0	0.0	0.072	1.0	98.40671	0.0	1	0.0	0.0	0.0	0.0	0.0
0.0	0.0	100.0	100.0	2	0.0	0.0	0.069	1.0	99.21076	0.0	1	0.0	0.0	0.0	0.0	0.0
0.0	0.0	100.0	100.0	2	0.0	0.0	0.067	1.0	98.299164	0.0	1	0.0	0.0	0.0	0.0	0.0
0.0	0.0	100.0	100.0	2	0.0	0.0	0.064	1.0	98.299164	0.0	1	0.0	0.0	0.0	0.0	0.0
0.0	0.0	100.0	100.0	2	0.0	0.0	0.062	1.0	97.70147	0.0	1	0.0	0.0	0.0	0.0	0.0
0.0	0.0	100.0	100.0	2	0.0	0.0	0.059	1.0	97.70147	0.0	1	0.0	0.0	0.0	0.0	0.0
0.0	0.0	100.0	100.0	2	0.0	0.0	0.057	1.0	97.28813	0.0	1	0.0	0.0	0.0	0.0	0.0
0.0	0.0	100.0	100.0	2	0.0	0.0	0.054	1.0	97.831314	0.0	1	0.0	0.0	0.0	0.0	0.0
0.0	0.0	100.0	100.0	2	0.0	0.0	0.052	1.0	97.831314	0.0	1	0.0	0.0	0.0	0.0	0.0
0.0	0.0	100.0	100.0	2	0.0	0.0	0.049	1.0	98.0101	0.0	1	0.0	0.0	0.0	0.0	0.0
0.0	0.0	100.0	100.0	2	0.0	0.0	0.046	1.0	98.39301	0.0	1	0.0	0.0	0.0	0.0	0.0
0.0	0.0	100.0	100.0	2	0.0	0.0	0.044	1.0	98.39301	0.0	1	0.0	0.0	0.0	0.0	0.0
0.0	0.0	100.0	100.0	2	0.0	0.0	0.041	1.0	98.53641	0.0	1	0.0	0.0	0.0	0.0	0.0
0.0	0.0	100.0	100.0	2	0.0	0.0	0.038	1.0	98.77813	0.0	1	0.0	0.0	0.0	0.0	0.0
0.0	0.0	100.0	100.0	2	0.0	0.0	0.036	1.0	98.74646	0.0	1	0.0	0.0	0.0	0.0	0.0
0.0	0.0	100.0	100.0	2	0.0	0.0	0.033	1.0	98.98693	0.0	1	0.0	0.0	0.0	0.0	0.0
0.0	0.0	100.0	100.0	2	0.0	0.0	0.03	1.0	98.98693	0.0	1	0.0	0.0	0.0	0.0	0.0
0.0	0.0	100.0	100.0	2	0.0	0.0	0.027	1.0	98.79564	0.0	1	0.0	0.0	0.0	0.0	0.0
0.0	0.0	100.0	100.0	2	0.0	0.0	0.025	1.0	98.6218	0.0	1	0.0	0.0	0.0	0.0	0.0
0.0	0.0	100.0	100.0	2	0.0	0.0	0.022	1.0	98.6218	0.0	1	0.0	0.0	0.0	0.0	0.0
0.0	0.0	100.0	100.0	2	0.0	0.0	0.019	1.0	98.724815	0.0	1	0.0	0.0	0.0	0.0	0.0
0.0	0.0	100.0	100.0	2	0.0	0.0	0.017	1.0	98.724815	0.0	1	0.0	0.0	0.0	0.0	0.0
0.0	0.0	100.0	100.0	2	0.0	0.0	0.014	1.0	98.79708	0.0	1	0.0	0.0	0.0	0.0	0.0
0.0	0.0	100.0	100.0	2	0.0	0.0	0.011	1.0	98.41689	0.0	1	0.0	0.0	0.0	0.0	0.0
0.0	0.0	100.0	100.0	2	0.0	0.0	0.009	1.0	98.76103	0.0	1	0.0	0.0	0.0	0.0	0.0
0.0	0.0	100.0	100.0	2	0.0	0.0	0.007	1.0	98.046906	0.0	1	0.0	0.0	0.0	0.0	0.0
0.0	0.0	100.0	100.0	2	0.0	0.0	0.005	1.0	97.265396	0.0	1	0.0	0.0	0.0	0.0	0.0
0.0	0.0	100.0	100.0	2	0.0	0.0	0.002	1.0	97.065575	0.0	1	0.0	0.0	0.0	0.0	0.0
0.0	0.0	100.0	100.0	2	0.0	0.0	0.0	1.0	96.33825	0.0	1	0.0	0.0	0.0	0.0	0.0
0.0	0.0	100.0	100.0	2	0.0	0.0	0.0	1.0	96.33825	0.0	1	0.0	0.0	0.0	0.0	0.0
0.0	0.0	100.0	100.0	2	0.0	0.0	-0.002	1.0	95.93553	0.0	1	0.0	0.0	0.0	0.0	0.0
0.0	0.0	100.0	100.0	2	0.0	0.0	-0.004	1.0	97.30867	0.0	1	0.0	0.0	0.0	0.0	0.0
0.0	0.0	100.0	100.0	2	0.0	0.0	-0.005	1.0	97.30867	0.0	1	0.0	0.0	0.0	0.0	0.0
0.0	0.0	100.0	100.0	2	0.0	0.0	-0.007	1.0	97.38451	0.0	1	0.0	0.0	0.0	0.0	0.0
0.0	0.0	100.0	100.0	2	0.0	0.0	-0.008	1.0	96.46135	0.0	1	0.0	0.0	0.0	0.0	0.0
0.0	0.0	100.0	100.0	2	0.0	0.0	-0.009	1.0	96.46135	0.0	1	0.0	0.0	0.0	0.0	0.0
0.0	0.0	100.0	100.0	2	0.0	0.0	-0.01	1.0	97.71681	0.0	1	0.0	0.0	2.0	0.0	0.0
0.0	0.0	100.0	100.0	2	0.0	0.0	-0.011	1.0	97.71681	0.0	1	0.0	0.0	2.0	0.0	0.0
0.0	0.0	100.0	100.0	2	0.0	0.0	-0.012	1.0	98.513725	0.0	1	0.0	0.0	4.0	0.0	0.0
12500.001	900.0	100.0	100.0	2	0.0	0.0	-0.013	1.0	97.46357	0.0	1	0.0	0.0	4.0	0.0	0.0
12500.001	900.0	100.0	100.0	2	0.0	0.0	-0.014	1.0	97.46357	0.0	1	0.0	0.0	4.0	0.0	0.0
12500.001	900.0	100.0	100.0	2	0.0	0.0	-0.015	1.0	97.48159	0.0	1	0.0	0.0	4.0	0.0	0.0
12500.001	900.0	100.0	100.0	2	0.0	0.0	-0.016	1.0	97.48159	0.884	1	0.0	0.0	4.0	0.0	0.0
12500.001	900.0	100.0	100.0	2	0.0	0.0	-0.016	1.0	97.24519	0.884	1	0.0	0.0	4.0	0.0	0.0
12500.001	900.0	100.0	100.0	2	0.0	0.0	-0.017	1.0	96.58102	1.706	1	0.0	0.0	4.0	0.0	0.0
12500.001	900.0	100.0	100.0	2	0.0	0.0	-0.017	1.0	96.58102	3.18	1	0.0	0.0	4.0	0.0	0.0
12500.001	900.0	100.0	100.0	2	0.0	0.0	-0.017	1.0	97.34379	3.18	1	0.0	0.0	4.0	0.0	0.0
12500.001	900.0	100.0	100.0	2	0.0	0.0	-0.017	1.0	97.747696	3.841	1	0.0	0.0	4.0	0.0	0.0
12500.001	900.0	100.0	100.0	2	0.0	0.0	-0.017	1.0	97.747696	5.024	1	0.0	0.0	4.0	0.0	0.0
12500.001	900.0	100.0	100.0	2	0.0	0.0	-0.016	1.0	97.87842	5.024	1	0.0	0.0	4.0	0.0	0.0
12500.001	900.0	100.0	100.0	2	0.0	0.0	-0.016	1.0	97.87842	6.046	1	0.0	0.0	4.0	0.0	0.0
12500.001	900.0	100.0	100.0	2	0.0	0.0	-0.015	1.0	97.14201	6.046	1	0.0	0.0	4.0	0.0	0.0
12500.001	900.0	100.0	100.0	2	0.0	0.0	-0.015	1.0	97.08367	6.503	1	0.0	0.0	4.0	0.0	0.0
12500.001	900.0	100.0	100.0	2	0.0	0.0	-0.014	1.0	97.08367	6.929	1	0.0	0.0	4.0	0.0	0.0
12500.001	900.0	100.0	100.0	2	0.0	0.0	-0.014	1.0	97.19392	6.929	1	0.0	0.0	4.0	0.0	0.0
12500.001	900.0	100.0	100.0	2	0.0	0.0	-0.012	1.0	97.05309	7.692	1	0.0	0.0	4.0	0.0	0.0
12500.001	900.0	100.0	100.0	2	0.0	0.0	-0.011	1.0	97.05309	8.033	1	0.0	0.0	4.0	0.0	0.0
12500.001	900.0	100.0	100.0	2	0.0	0.0	-0.01	1.0	96.16379	8.033	1	0.0	0.0	4.0	0.0	0.0
12500.001	900.0	100.0	100.0	2	0.0	0.0	-0.009	1.0	96.16379	8.644	1	0.0	0.0	4.0	0.0	0.0
12500.001	900.0	100.0	100.0	2	0.0	0.0	-0.007	1.0	96.466225	8.644	1	0.0	0.0	4.0	0.0	0.0
12500.001	900.0	100.0	100.0	2	0.0	0.0	-0.005	1.0	96.34936	9.173	1	0.0	0.0	5.0	0.0	0.0
12500.001	900.0	100.0	100.0	2	0.0	0.0	-0.004	1.0	96.34936	9.409	1	0.0	0.0	5.0	0.0	0.0
12500.001	900.0	100.0	100.0	2	0.0	0.0	-0.002	1.0	95.72182	9.409	1	0.0	0.0	5.0	0.0	0.0
12500.001	900.0	100.0	100.0	2	0.0	0.0	0.0	1.0	95.44822	9.832	1	0.0	0.0	5.0	0.0	0.0
12500.001	900.0	100.0	100.0	2	0.0	0.0	0.002	1.0	95.44822	10.023	1	0.0	0.0	5.0	0.0	0.0
12500.001	900.0	100.0	100.0	2	0.0	0.0	0.004	1.0	95.138885	10.023	1	0.0	0.0	5.0	0.0	0.0
12500.001	900.0	100.0	100.0	2	0.0	0.0	0.007	1.0	95.138885	10.363	1	0.0	0.0	5.0	0.0	0.0
12500.001	900.0	100.0	100.0	2	0.0	0.0	0.01	1.0	95.86062	10.363	1	0.0	0.0	5.0	0.0	0.0
12500.001	900.0	100.0	100.0	2	0.0	0.0	0.013	1.0	96.75024	10.515	1	0.0	0.0	5.0	0.0	0.0
12500.001	900.0	100.0	100.0	2	0.0	0.0	0.016	1.0	96.75024	10.787	1	0.0	0.0	5.0	0.0	0.0
12500.001	900.0	100.0	100.0	2	0.0	0.0	0.019	1.0	96.49014	10.787	1	0.0	0.0	5.0	0.0	0.0
12500.001	900.0	100.0	100.0	2	0.0	0.0	0.022	1.0	96.16536	11.023	1	0.0	0.0	5.0	0.0	0.0
12500.001	900.0	100.0	100.0	2	0.0	0.0	0.026	1.0	96.16536	11.13	1	0.0	0.0	5.0	0.0	0.0
12500.001	900.0	100.0	100.0	2	0.0	0.0	0.029	1.0	95.6167	11.13	1	0.0	0.0	5.0	0.0	0.0
12500.001	900.0	100.0	100.0	2	0.0	0.0	0.033	1.0	95.6167	11.318	1	0.0	0.0	5.0	0.0	0.0
12500.001	900.0	100.0	100.0	2	0.0	0.0	0.037	1.0	95.722786	11.318	1	0.0	0.0	5.0	0.0	0.0
12500.001	900.0	100.0	100.0	2	0.0	0.0	0.042	1.0	94.8378	11.404	1	0.0	0.0	5.0	0.0	0.0
12500.001	900.0	100.0	100.0	2	0.0	0.0	0.046	1.0	94.8378	11.556	1	0.0	0.0	5.0	0.0	0.0
12500.001	900.0	100.0	100.0	2	0.0	0.0	0.051	1.0	94.94699	11.556	1	0.0	0.0	5.0	0.0	0.0
12500.001	900.0	100.0	100.0	2	0.0	0.0	0.056	1.0	95.17215	11.623	1	0.0	0.0	5.0	0.0	0.0
12500.001	900.0	100.0	100.0	2	0.0	0.0	0.061	1.0	95.17215	11.686	1	0.0	0.0	5.0	0.0	0.0
12500.001	900.0	100.0	100.0	2	0.0	0.0	0.066	1.0	95.28004	11.686	1	0.0	0.0	5.0	0.0	0.0
12500.001	900.0	100.0	100.0	2	0.0	0.0	0.07	1.0	95.28004	11.8	1	0.0	0.0	5.0	0.0	0.0
12500.001	900.0	100.0	100.0	2	0.0	0.0	0.075	1.0	95.62847	11.8	1	0.0	0.0	5.0	0.0	0.0
12500.001	900.0	100.0	100.0	2	0.0	0.0	0.081	1.0	95.66018	11.898	1	0.0	0.0	5.0	0.0	0.0
12500.001	900.0	100.0	100.0	2	0.0	0.0	0.086	1.0	95.66018	11.941	1	0.0	0.0	5.0	0.0	0.0
12500.001	900.0	100.0	100.0	2	0.0	0.0	0.091	1.0	95.87956	11.941	1	0.0	0.0	5.0	0.0	0.0
12500.001	900.0	100.0	100.0	2	0.0	0.0	0.096	1.0	95.49194	11.981	1	0.0	0.0	5.0	0.0	0.0
12500.001	900.0	100.0	100.0	2	0.0	0.0	0.101	1.0	95.49194	11.981	1	0.0	0.0	5.0	0.0	0.0
12500.001	900.0	100.0	100.0	2	0.0	0.0	0.105	1.0	95.96321	12.055	1	0.0	0.0	5.0	0.0	0.0
12500.001	900.0	100.0	100.0	2	0.0	0.0	0.11	1.0	96.31682	12.118	1	0.0	0.0	5.0	0.0	0.0
12500.001	900.0	100.0	100.0	2	0.0	0.0	0.115	1.0	95.8425	12.118	1	0.0	0.0	5.0	0.0	0.0
12500.001	900.0	100.0	100.0	2	0.0	0.0	0.119	1.0	95.653404	12.146	1	0.0	0.0	5.0	0.0	0.0
12500.001	900.0	100.0	100.0	2	0.0	0.0	0.124	1.0	95.653404	12.196	1	0.0	0.0	5.0	0.0	0.0
12500.001	900.0	100.0	100.0	2	0.0	0.0	0.128	1.0	95.687675	12.196	1	0.0	0.0	5.0	0.0	0.0
12500.001	900.0	100.0	100.0	2	0.0	0.0	0.132	1.0	96.08774	12.219	1	0.0	0.0	5.0	0.0	0.0
12500.001	900.0	100.0	100.0	2	0.0	0.0	0.136	1.0	96.274895	12.259	1	0.0	0.0	5.0	0.0	0.0
12500.001	900.0	100.0	100.0	2	0.0	0.0	0.14	1.0	95.61276	12.259	1	0.0	0.0	5.0	0.0	0.0
12500.001	900.0	100.0	100.0	2	0.0	0.0	0.143	1.0	95.61276	12.295	1	0.0	0.0	5.0	0.0	0.0
12500.001	900.0	100.0	100.0	2	0.0	0.0	0.147	1.0	96.84458	12.295	1	0.0	0.0	5.0	0.0	0.0
12500.001	900.0	100.0	100.0	2	0.0	0.0	0.151	1.0	96.67288	12.311	1	0.0	0.0	5.0	0.0	0.0
12500.001	900.0	100.0	100.0	2	0.0	0.0	0.154	1.0	96.67288	12.338	1	0.0	0.0	5.0	0.0	0.0
12500.001	900.0	100.0	100.0	2	0.0	0.0	0.158	1.0	97.23865	12.338	1	0.0	0.0	6.0	0.0	0.0
0.0	900.0	100.0	100.0	0	0.0	0.0	0.161	1.0	97.477425	12.352	1	0.0	0.0	0.0	0.0	0.0
0.0	900.0	100.0	100.0	0	0.0	0.0	0.164	1.0	97.477425	12.352	1	0.0	0.0	0.0	0.0	0.0
0.0	900.0	100.0	100.0	0	0.0	0.0	0.166	1.0	98.2144	12.363	1	0.0	0.0	0.0	0.0	0.0
0.0	900.0	100.0	100.0	0	0.0	0.0	0.169	1.0	98.2144	12.384	1	0.0	0.0	0.0	0.0	0.0
0.0	900.0	100.0	100.0	0	0.0	0.0	0.172	1.0	98.97137	12.384	1	0.0	0.0	0.0	0.0	0.0
0.0	900.0	100.0	100.0	0	0.0	0.0	0.174	1.0	98.08222	10.694	1	0.0	0.0	0.0	0.0	0.0
0.0	900.0	100.0	100.0	0	0.0	0.0	0.175	1.0	98.08222	9.938	1	0.0	0.0	0.0	0.0	0.0
0.0	900.0	100.0	100.0	0	0.0	0.0	0.177	1.0	96.9139	9.938	1	0.0	0.0	0.0	0.0	0.0
0.0	900.0	100.0	100.0	0	0.0	0.0	0.178	1.0	97.51751	8.583	1	0.0	0.0	0.0	0.0	0.0
0.0	900.0	100.0	100.0	0	0.0	0.0	0.18	1.0	97.51751	8.583	1	0.0	0.0	0.0	0.0	0.0
0.0	900.0	100.0	100.0	0	0.0	0.0	0.181	1.0	98.274284	7.975	1	0.0	0.0	0.0	0.0	0.0
0.0	900.0	100.0	100.0	0	0.0	0.0	0.182	1.0	98.274284	6.888	1	0.0	0.0	0.0	0.0	0.0
0.0	900.0	100.0	100.0	0	0.0	0.0	0.183	1.0	98.3812	6.888	1	0.0	0.0	0.0	0.0	0.0
0.0	900.0	100.0	100.0	0	0.0	0.0	0.184	1.0	98.84617	5.948	1	0.0	0.0	0.0	0.0	0.0
0.0	900.0	100.0	100.0	0	0.0	0.0	0.185	1.0	98.84617	5.528	1	0.0	0.0	0.0	0.0	0.0
0.0	900.0	100.0	100.0	0	0.0	0.0	0.186	1.0	98.657074	5.528	1	0.0	0.0	0.0	0.0	0.0
0.0	900.0	100.0	100.0	0	0.0	0.0	0.187	1.0	98.69362	4.774	1	0.0	0.0	0.0	0.0	0.0
0.0	900.0	100.0	100.0	0	0.0	0.0	0.187	1.0	98.69362	4.774	1	0.0	0.0	0.0	0.0	0.0
0.0	900.0	100.0	100.0	0	0.0	0.0	0.188	1.0	97.90935	4.436	1	0.0	0.0	0.0	0.0	0.0
0.0	900.0	100.0	100.0	0	0.0	0.0	0.188	1.0	96.6447	3.83	1	0.0	0.0	0.0	0.0	0.0
0.0	900.0	100.0	100.0	0	0.0	0.0	0.188	1.0	97.064766	3.83	1	0.0	0.0	0.0	0.0	0.0
0.0	900.0	100.0	100.0	0	0.0	0.0	0.189	1.0	96.85843	3.559	1	0.0	0.0	0.0	0.0	0.0
0.0	900.0	100.0	100.0	0	0.0	0.0	0.189	1.0	96.85843	3.074	1	0.0	0.0	0.0	0.0	0.0
0.0	900.0	100.0	100.0	0	0.0	0.0	0.189	1.0	96.1684	3.074	1	0.0	0.0	0.0	0.0	0.0
0.0	900.0	100.0	100.0	0	0.0	0.0	0.19	1.0	95.908035	2.856	1	0.0	0.0	0.0	0.0	0.0
0.0	900.0	100.0	100.0	0	0.0	0.0	0.19	1.0	95.908035	2.856	1	0.0	0.0	0.0	0.0	0.0
0.0	900.0	100.0	100.0	0	0.0	0.0	0.19	1.0	96.11704	2.467	1	0.0	0.0	0.0	0.0	0.0
0.0	900.0	100.0	100.0	0	0.0	0.0	0.189	1.0	96.11704	2.292	1	0.0	0.0	0.0	0.0	0.0
0.0	900.0	100.0	100.0	0	0.0	0.0	0.189	1.0	95.75268	2.292	1	0.0	0.0	8.0	0.0	0.0
0.0	900.0	100.0	100.0	0	0.0	0.0	0.189	1.0	95.94284	1.979	1	0.0	0.0	11.0	0.0	0.0
0.0	900.0	100.0	100.0	0	0.0	0.0	0.188	1.0	95.94284	1.839	1	0.0	0.0	11.0	0.0	0.0
-12500.001	900.0	100.0	100.0	0	0.0	0.0	0.187	1.0	96.241905	1.839	1	0.0	0.0	11.0	0.0	0.0
-12500.001	900.0	100.0	100.0	0	0.0	0.0	0.187	1.0	96.241905	1.588	1	0.0	0.0	11.0	0.0	0.0
-12500.001	900.0	100.0	100.0	0	0.0	0.0	0.186	1.0	96.83789	1.588	1	0.0	0.0	11.0	0.0	0.0
-12500.001	900.0	100.0	100.0	0	0.0	0.0	0.185	1.0	97.001236	0.486	1	0.0	0.0	11.0	0.0	0.0
-12500.001	900.0	100.0	100.0	0	0.0	0.0	0.184	1.0	97.001236	-0.43	1	0.0	0.0	11.0	0.0	0.0
-12500.001	900.0	100.0	100.0	0	0.0	0.0	0.183	1.0	96.98852	-0.43	1	0.0	0.0	11.0	0.0	0.0
-12500.001	900.0	100.0	100.0	0	0.0	0.0	0.181	1.0	96.79022	-2.079	1	0.0	0.0	11.0	0.0	0.0
-12500.001	900.0	100.0	100.0	0	0.0	0.0	0.179	1.0	96.79022	-2.817	1	0.0	0.0	11.0	0.0	0.0
-12500.001	900.0	100.0	100.0	0	0.0	0.0	0.177	1.0	95.92365	-2.817	1	0.0	0.0	11.0	0.0	0.0
-12500.001	900.0	100.0	100.0	0	0.0	0.0	0.175	1.0	95.77097	-4.14	1	0.0	0.0	11.0	0.0	0.0
-12500.001	900.0	100.0	100.0	0	0.0	0.0	0.173	1.0	95.48472	-4.14	1	0.0	0.0	11.0	0.0	0.0
-12500.001	900.0	100.0	100.0	0	0.0	0.0	0.171	1.0	96.07168	-4.732	1	0.0	0.0	11.0	0.0	0.0
-12500.001	900.0	100.0	100.0	0	0.0	0.0	0.168	1.0	96.07168	-5.794	1	0.0	0.0	11.0	0.0	0.0
-12500.001	900.0	100.0	100.0	0	0.0	0.0	0.166	1.0	95.50354	-5.794	1	0.0	0.0	11.0	0.0	0.0
-12500.001	900.0	100.0	100.0	0	0.0	0.0	0.164	1.0	95.506516	-6.27	1	0.0	0.0	11.0	0.0	0.0
-12500.001	900.0	100.0	100.0	0	0.0	0.0	0.161	1.0	95.506516	-6.27	1	0.0	0.0	11.0	0.0	0.0
-12500.001	900.0	100.0	100.0	0	0.0	0.0	0.158	1.0	94.98293	-7.121	1	0.0	0.0	11.0	0.0	0.0
-12500.001	900.0	100.0	100.0	0	0.0	0.0	0.155	1.0	94.98293	-7.503	1	0.0	0.0	11.0	0.0	0.0
-12500.001	900.0	100.0	100.0	0	0.0	0.0	0.151	1.0	95.364586	-7.503	1	0.0	0.0	11.0	0.0	0.0
-12500.001	900.0	100.0	100.0	0	0.0	0.0	0.148	1.0	95.30224	-8.186	1	0.0	0.0	12.0	0.0	0.0
-12500.001	900.0	100.0	100.0	0	0.0	0.0	0.144	1.0	95.30224	-8.493	1	0.0	0.0	12.0	0.0	0.0
-12500.001	900.0	100.0	100.0	0	0.0	0.0	0.14	1.0	94.525024	-8.493	1	0.0	0.0	12.0	0.0	0.0
-12500.001	900.0	100.0	100.0	0	0.0	0.0	0.136	1.0	96.55768	-9.041	1	0.0	0.0	12.0	0.0	0.0
-12500.001	900.0	100.0	100.0	0	0.0	0.0	0.132	1.0	96.55768	-9.287	1	0.0	0.0	12.0	0.0	0.0
-12500.001	900.0	100.0	100.0	0	0.0	0.0	0.128	1.0	96.045685	-9.287	1	0.0	0.0	12.0	0.0	0.0
-12500.001	900.0	100.0	100.0	0	0.0	0.0	0.124	1.0	96.045685	-9.728	1	0.0	0.0	12.0	0.0	0.0
-12500.001	900.0	100.0	100.0	0	0.0	0.0	0.12	1.0	95.61203	-9.728	1	0.0	0.0	12.0	0.0	0.0
-12500.001	900.0	100.0	100.0	0	0.0	0.0	0.116	1.0	95.55208	-10.108	1	0.0	0.0	12.0	0.0	0.0
-12500.001	900.0	100.0	100.0	0	0.0	0.0	0.112	1.0	95.55208	-10.278	1	0.0	0.0	12.0	0.0	0.0
-12500.001	900.0	100.0	100.0	0	0.0	0.0	0.108	1.0	95.15178	-10.278	1	0.0	0.0	12.0	0.0	0.0
-12500.001	900.0	100.0	100.0	0	0.0	0.0	0.104	1.0	94.882614	-10.583	1	0.0	0.0	12.0	0.0	0.0
-12500.001	900.0	100.0	100.0	0	0.0	0.0	0.099	1.0	94.882614	-10.583	1	0.0	0.0	12.0	0.0	0.0
-12500.001	900.0	100.0	100.0	0	0.0	0.0	0.095	1.0	95.77119	-10.72	1	0.0	0.0	12.0	0.0	0.0
-12500.001	900.0	100.0	100.0	0	0.0	0.0	0.091	1.0	95.77119	-10.965	1	0.0	0.0	12.0	0.0	0.0
-12500.001	900.0	100.0	100.0	0	0.0	0.0	0.087	1.0	96.047226	-10.965	1	0.0	0.0	12.0	0.0	0.0
-12500.001	900.0	100.0	100.0	0	0.0	0.0	0.083	1.0	97.1295	-11.075	1	0.0	0.0	12.0	0.0	0.0
-12500.001	900.0	100.0	100.0	0	0.0	0.0	0.078	1.0	96.54023	-11.271	1	0.0	0.0	12.0	0.0	0.0
-12500.001	900.0	100.0	100.0	0	0.0	0.0	0.074	1.0	97.085365	-11.271	1	0.0	0.0	12.0	0.0	0.0
-12500.001	900.0	100.0	100.0	0	0.0	0.0	0.07	1.0	97.180336	-11.359	1	0.0	0.0	12.0	0.0	0.0
-12500.001	900.0	100.0	100.0	0	0.0	0.0	0.066	1.0	97.180336	-11.359	1	0.0	0.0	12.0	0.0	0.0
-12500.001	900.0	100.0	100.0	0	0.0	0.0	0.062	1.0	97.07157	-11.517	1	0.0	0.0	12.0	0.0	0.0
-12500.001	900.0	100.0	100.0	0	0.0	0.0	0.058	1.0	97.07157	-11.588	1	0.0	0.0	12.0	0.0	0.0
-12500.001	900.0	100.0	100.0	0	0.0	0.0	0.054	1.0	96.48341	-11.588	1	0.0	0.0	12.0	0.0	0.0
-12500.001	900.0	100.0	100.0	0	0.0	0.0	0.051	1.0	96.644745	-11.714	1	0.0	0.0	12.0	0.0	0.0
-12500.001	900.0	100.0	100.0	0	0.0	0.0	0.047	1.0	96.644745	-11.771	1	0.0	0.0	12.0	0.0	0.0
-12500.001	900.0	100.0	100.0	0	0.0	0.0	0.043	1.0	97.32242	-11.771	1	0.0	0.0	12.0	0.0	0.0
-12500.001	900.0	100.0	100.0	0	0.0	0.0	0.04	1.0	96.98274	-11.873	1	0.0	0.0	12.0	0.0	0.0
-12500.001	900.0	100.0	100.0	0	0.0	0.0	0.036	1.0	96.98274	-11.96	1	0.0	0.0	12.0	0.0	0.0
-12500.001	900.0	100.0	100.0	0	0.0	0.0	0.033	1.0	97.07945	-11.96	1	0.0	0.0	12.0	0.0	0.0
-12500.001	900.0	100.0	100.0	0	0.0	0.0	0.029	1.0	97.07945	-12.0	1	0.0	0.0	12.0	0.0	0.0
-12500.001	900.0	100.0	100.0	0	0.0	0.0	0.026	1.0	97.82669	-12.0	1	0.0	0.0	12.0	0.0	0.0
-12500.001	900.0	100.0	100.0	0	0.0	0.0	0.023	1.0	98.495285	-12.07	1	0.0	0.0	12.0	0.0	0.0
-12500.001	900.0	100.0	100.0	0	0.0	0.0	0.02	1.0	98.495285	-12.102	1	0.0	0.0	12.0	0.0	0.0
-12500.001	900.0	100.0	100.0	0	0.0	0.0	0.017	1.0	97.906334	-12.102	1	0.0	0.0	12.0	0.0	0.0
-12500.001	900.0	100.0	100.0	0	0.0	0.0	0.013	1.0	98.14058	-12.158	1	0.0	0.0	12.0	0.0	0.0
-12500.001	900.0	100.0	100.0	0	0.0	0.0	0.01	1.0	98.14058	-12.158	1	0.0	0.0	12.0	0.0	0.0
-12500.001	900.0	100.0	100.0	0	0.0	0.0	0.007	1.0	97.84705	-12.207	1	0.0	0.0	12.0	0.0	0.0
-12500.001	900.0	100.0	100.0	0	0.0	0.0	0.004	1.0	97.84705	-12.229	1	0.0	0.0	12.0	0.0	0.0
-12500.001	900.0	100.0	100.0	0	0.0	0.0	0.001	1.0	98.010826	-12.229	1	0.0	0.0	12.0	0.0	0.0
-12500.001	900.0	100.0	100.0	0	0.0	0.0	0.0	1.0	98.09304	-12.269	1	0.0	0.0	12.0	0.0	0.0
-12500.001	900.0	100.0	100.0	0	0.0	0.0	-0.003	1.0	98.09304	-12.286	1	0.0	0.0	12.0	0.0	0.0
-12500.001	900.0	100.0	100.0	0	0.0	0.0	-0.005	1.0	98.47258	-12.286	1	0.0	0.0	12.0	0.0	0.0
-12500.001	900.0	100.0	100.0	0	0.0	0.0	-0.008	1.0	99.169815	-12.317	1	0.0	0.0	12.0	0.0	0.0
-12500.001	900.0	100.0	100.0	0	0.0	0.0	-0.01	1.0	99.169815	-12.317	1	0.0	0.0	12.0	0.0	0.0
-12500.001	900.0	100.0	100.0	0	0.0	0.0	-0.012	1.0	98.69416	-12.332	1	0.0	1.0	14.0	0.0	0.0
-12500.001	900.0	100.0	100.0	0	0.0	0.0	-0.015	1.0	98.69416	-12.356	1	0.0	1.0	14.0	0.0	0.0
0.0	900.0	100.0	100.0	0	0.0	0.0	-0.017	1.0	99.15013	-12.356	1	0.0	1.0	0.0	0.0	0.0
0.0	900.0	100.0	100.0	0	0.0	0.0	-0.019	1.0	99.02724	-12.378	1	0.0	1.0	0.0	0.0	0.0
0.0	900.0	100.0	100.0	0	0.0	0.0	-0.021	1.0	99.02724	-12.389	1	0.0	1.0	0.0	0.0	0.0
0.0	900.0	100.0	100.0	0	0.0	0.0	-0.023	1.0	99.54655	-12.389	1	0.0	1.0	0.0	0.0	0.0
0.0	900.0	100.0	100.0	0	0.0	0.0	-0.025	1.0	99.725624	-10.698	1	0.0	1.0	0.0	0.0	0.0
0.0	900.0	100.0	100.0	0	0.0	0.0	-0.026	1.0	99.725624	-10.698	1	0.0	1.0	0.0	0.0	0.0
0.0	900.0	100.0	100.0	0	0.0	0.0	-0.028	1.0	99.389694	-9.943	1	0.0	1.0	0.0	0.0	0.0
0.0	900.0	100.0	100.0	0	0.0	0.0	-0.029	1.0	99.389694	-8.585	1	0.0	1.0	0.0	0.0	0.0
0.0	900.0	100.0	100.0	0	0.0	0.0	-0.029	1.0	99.134	-8.585	1	0.0	1.0	0.0	0.0	0.0
0.0	900.0	100.0	100.0	0	0.0	0.0	-0.03	1.0	100.070206	-7.415	1	0.0	1.0	0.0	0.0	0.0
0.0	900.0	100.0	100.0	0	0.0	0.0	-0.031	1.0	100.070206	-6.89	1	0.0	1.0	0.0	0.0	0.0
0.0	900.0	100.0	100.0	0	0.0	0.0	-0.031	1.0	99.91284	-6.89	1	0.0	1.0	0.0	0.0	0.0
0.0	900.0	100.0	100.0	0	0.0	0.0	-0.032	1.0	99.91284	-5.95	1	0.0	1.0	0.0	0.0	0.0
0.0	900.0	100.0	100.0	0	0.0	0.0	-0.032	1.0	99.46294	-5.95	1	0.0	1.0	0.0	0.0	0.0
0.0	900.0	100.0	100.0	0	0.0	0.0	-0.032	1.0	99.2978	-5.529	1	0.0	1.0	0.0	0.0	0.0
0.0	900.0	100.0	100.0	0	0.0	0.0	-0.032	1.0	99.2978	-4.775	1	0.0	1.0	0.0	0.0	0.0
0.0	900.0	100.0	100.0	0	0.0	0.0	-0.031	1.0	99.4507	-4.775	1	0.0	1.0	1.0	0.0	0.0
0.0	900.0	100.0	100.0	0	0.0	0.0	-0.031	1.0	99.659454	-4.437	1	0.0	1.0	4.0	0.0	0.0
0.0	900.0	100.0	100.0	0	0.0	0.0	-0.03	1.0	99.659454	-3.832	1	0.0	1.0	4.0	0.0	0.0
12500.001	900.0	100.0	100.0	0	0.0	0.0	-0.029	1.0	100.05385	-3.832	1	0.0	1.0	4.0	0.0	0.0
12500.001	900.0	100.0	100.0	0	0.0	0.0	-0.028	1.0	100.05385	-3.309	1	0.0	1.0	4.0	0.0	0.0
12500.001	900.0	100.0	100.0	0	0.0	0.0	-0.027	1.0	100.0392	-3.309	1	0.0	1.0	4.0	0.0	0.0
12500.001	900.0	100.0	100.0	0	0.0	0.0	-0.026	1.0	99.44703	-3.076	1	0.0	1.0	4.0	0.0	0.0
12500.001	900.0	100.0	100.0	0	0.0	0.0	-0.025	1.0	99.44703	-0.948	1	0.0	1.0	4.0	0.0	0.0
12500.001	900.0	100.0	100.0	0	0.0	0.0	-0.023	1.0	99.845726	-0.948	1	0.0	1.0	4.0	0.0	0.0
12500.001	900.0	100.0	100.0	0	0.0	0.0	-0.021	1.0	99.90288	0.001	1	0.0	1.0	4.0	0.0	0.0
12500.001	900.0	100.0	100.0	0	0.0	0.0	-0.019	1.0	99.90288	1.708	1	0.0	1.0	4.0	0.0	0.0
12500.001	900.0	100.0	100.0	0	0.0	0.0	-0.017	1.0	99.884705	1.708	1	0.0	1.0	4.0	0.0	0.0
12500.001	900.0	100.0	100.0	0	0.0	0.0	-0.015	1.0	99.79705	3.183	1	0.0	1.0	4.0	0.0	0.0
12500.001	900.0	100.0	100.0	0	0.0	0.0	-0.013	1.0	100.68572	3.183	1	0.0	1.0	4.0	0.0	0.0
12500.001	900.0	100.0	100.0	0	0.0	0.0	-0.011	1.0	99.67061	3.843	1	0.0	1.0	4.0	0.0	0.0
12500.001	900.0	100.0	100.0	0	0.0	0.0	-0.008	1.0	99.67061	5.027	1	0.0	1.0	4.0	0.0	0.0
12500.001	900.0	100.0	100.0	0	0.0	0.0	-0.006	1.0	99.204384	5.027	1	0.0	1.0	5.0	0.0	0.0
12500.001	900.0	100.0	100.0	0	0.0	0.0	-0.003	1.0	99.88074	6.047	1	0.0	1.0	5.0	0.0	0.0
12500.001	900.0	100.0	100.0	0	0.0	0.0	-0.001	1.0	99.88074	6.506	1	0.0	1.0	5.0	0.0	0.0
12500.001	900.0	100.0	100.0	0	0.0	0.0	0.001	1.0	99.218765	6.506	1	0.0	1.0	5.0	0.0	0.0
12500.001	900.0	100.0	100.0	0	0.0	0.0	0.004	1.0	99.218765	7.325	1	0.0	1.0	5.0	0.0	0.0
12500.001	900.0	100.0	100.0	0	0.0	0.0	0.007	1.0	99.116684	7.325	1	0.0	1.0	5.0	0.0	0.0
12500.001	900.0	100.0	100.0	0	0.0	0.0	0.009	1.0	99.159294	7.693	1	0.0	1.0	5.0	0.0	0.0
12500.001	900.0	100.0	100.0	0	0.0	0.0	0.012	1.0	98.73231	8.351	1	0.0	1.0	5.0	0.0	0.0
12500.001	900.0	100.0	100.0	0	0.0	0.0	0.015	1.0	99.32148	8.351	1	0.0	1.0	5.0	0.0	0.0
12500.001	900.0	100.0	100.0	0	0.0	0.0	0.018	1.0	98.95095	8.644	1	0.0	1.0	5.0	0.0	0.0
12500.001	900.0	100.0	100.0	0	0.0	0.0	0.021	1.0	98.95095	9.173	1	0.0	1.0	5.0	0.0	0.0
12500.001	900.0	100.0	100.0	0	0.0	0.0	0.025	1.0	98.8381	9.173	1	0.0	1.0	5.0	0.0	0.0
12500.001	900.0	100.0	100.0	0	0.0	0.0	0.028	1.0	98.8381	9.63	1	0.0	1.0	5.0	0.0	0.0
12500.001	900.0	100.0	100.0	0	0.0	0.0	0.031	1.0	98.63204	9.63	1	0.0	1.0	5.0	0.0	0.0
12500.001	900.0	100.0	100.0	0	0.0	0.0	0.035	1.0	98.34538	9.833	1	0.0	1.0	5.0	0.0	0.0
12500.001	900.0	100.0	100.0	0	0.0	0.0	0.038	1.0	98.742516	10.2	1	0.0	1.0	5.0	0.0	0.0
12500.001	900.0	100.0	100.0	0	0.0	0.0	0.042	1.0	98.982346	10.2	1	0.0	1.0	5.0	0.0	0.0
12500.001	900.0	100.0	100.0	0	0.0	0.0	0.045	1.0	98.49579	10.363	1	0.0	1.0	5.0	0.0	0.0
12500.001	900.0	100.0	100.0	0	0.0	0.0	0.049	1.0	97.68465	10.363	1	0.0	1.0	5.0	0.0	0.0
12500.001	900.0	100.0	100.0	0	0.0	0.0	0.053	1.0	95.6263	10.656	1	0.0	1.0	5.0	0.0	0.0
12500.001	900.0	100.0	100.0	0	0.0	0.0	0.056	1.0	95.6263	10.789	1	0.0	1.0	5.0	0.0	0.0
12500.001	900.0	100.0	100.0	0	0.0	0.0	0.059	1.0	96.93594	10.789	1	0.0	1.0	5.0	0.0	0.0
12500.001	900.0	100.0	100.0	0	0.0	0.0	0.063	1.0	96.788795	10.911	1	0.0	1.0	5.0	0.0	0.0
12500.001	900.0	100.0	100.0	0	0.0	0.0	0.066	1.0	96.788795	11.13	1	0.0	1.0	5.0	0.0	0.0
12500.001	900.0	100.0	100.0	0	0.0	0.0	0.069	1.0	96.0313	11.13	1	0.0	1.0	5.0	0.0	0.0
12500.001	900.0	100.0	100.0	0	0.0	0.0	0.073	1.0	95.9606	11.318	1	0.0	1.0	5.0	0.0	0.0
12500.001	900.0	100.0	100.0	0	0.0	0.0	0.076	1.0	95.9606	11.318	1	0.0	1.0	5.0	0.0	0.0
12500.001	900.0	100.0	100.0	0	0.0	0.0	0.079	1.0	95.48364	11.404	1	0.0	1.0	5.0	0.0	0.0
12500.001	900.0	100.0	100.0	0	0.0	0.0	0.082	1.0	95.714714	11.556	1	0.0	1.0	5.0	0.0	0.0
12500.001	900.0	100.0	100.0	0	0.0	0.0	0.085	1.0	95.71039	11.556	1	0.0	1.0	5.0	0.0	0.0
12500.001	900.0	100.0	100.0	0	0.0	0.0	0.088	1.0	96.34518	11.623	1	0.0	1.0	5.0	0.0	0.0
12500.001	900.0	100.0	100.0	0	0.0	0.0	0.091	1.0	96.34518	11.745	1	0.0	1.0	5.0	0.0	0.0
12500.001	900.0	100.0	100.0	0	0.0	0.0	0.094	1.0	97.10886	11.745	1	0.0	1.0	5.0	0.0	0.0
12500.001	900.0	100.0	100.0	0	0.0	0.0	0.096	1.0	97.16973	11.8	1	0.0	1.0	5.0	0.0	0.0
12500.001	900.0	100.0	100.0	0	0.0	0.0	0.099	1.0	97.16973	11.8	1	0.0	1.0	5.0	0.0	0.0
12500.001	900.0	100.0	100.0	0	0.0	0.0	0.101	1.0	97.48723	11.898	1	0.0	1.0	5.0	0.0	0.0
12500.001	900.0	100.0	100.0	0	0.0	0.0	0.104	1.0	97.48723	11.941	1	0.0	1.0	5.0	0.0	0.0
12500.001	900.0	100.0	100.0	0	0.0	0.0	0.106	1.0	96.27286	11.941	1	0.0	1.0	5.0	0.0	0.0
12500.001	900.0	100.0	100.0	0	0.0	0.0	0.109	1.0	95.7528	12.019	1	0.0	1.0	5.0	0.0	0.0
12500.001	900.0	100.0	100.0	0	0.0	0.0	0.111	1.0	95.7528	12.087	1	0.0	1.0	5.0	0.0	0.0
12500.001	900.0	100.0	100.0	0	0.0	0.0	0.114	1.0	94.81551	12.087	1	0.0	1.0	5.0	0.0	0.0
12500.001	900.0	100.0	100.0	0	0.0	0.0	0.116	1.0	94.463135	12.118	1	0.0	1.0	5.0	0.0	0.0
12500.001	900.0	100.0	100.0	0	0.0	0.0	0.118	1.0	94.463135	12.173	1	0.0	1.0	5.0	0.0	0.0
12500.001	900.0	100.0	100.0	0	0.0	0.0	0.12	1.0	94.002266	12.173	1	0.0	1.0	5.0	0.0	0.0
12500.001	900.0	100.0	100.0	0	0.0	0.0	0.123	1.0	93.498695	12.196	1	0.0	1.0	5.0	0.0	0.0
12500.001	900.0	100.0	100.0	0	0.0	0.0	0.125	1.0	93.56311	12.196	1	0.0	1.0	5.0	0.0	0.0
12500.001	900.0	100.0	100.0	0	0.0	0.0	0.127	1.0	93.085785	12.24	1	0.0	1.0	5.0	0.0	0.0
12500.001	900.0	100.0	100.0	0	0.0	0.0	0.13	1.0	92.75822	12.259	1	0.0	1.0	5.0	0.0	0.0
12500.001	900.0	100.0	100.0	0	0.0	0.0	0.133	1.0	93.80387	12.259	1	0.0	1.0	5.0	0.0	0.0
12500.001	900.0	100.0	100.0	0	0.0	0.0	0.135	1.0	93.571945	12.278	1	0.0	1.0	5.0	0.0	0.0
12500.001	900.0	100.0	100.0	0	0.0	0.0	0.138	1.0	93.767494	12.278	1	0.0	1.0	5.0	0.0	0.0
12500.001	900.0	100.0	100.0	0	0.0	0.0	0.14	1.0	93.62498	12.311	1	0.0	1.0	5.0	0.0	0.0
12500.001	900.0	100.0	100.0	0	0.0	0.0	0.143	1.0	93.62498	12.338	1	0.0	1.0	5.0	0.0	0.0
12500.001	900.0	100.0	100.0	0	0.0	0.0	0.146	1.0	93.57425	12.338	1	0.0	1.0	5.0	0.0	0.0
12500.001	900.0	100.0	100.0	0	0.0	0.0	0.149	1.0	93.944664	12.352	1	0.0	1.0	5.0	0.0	0.0
12500.001	900.0	100.0	100.0	0	0.0	0.0	0.151	1.0	93.944664	12.363	1	0.0	1.0	5.0	0.0	0.0
12500.001	900.0	100.0	100.0	0	0.0	0.0	0.154	1.0	95.4423	12.363	1	0.0	1.0	6.0	0.0	0.0
0.0	900.0	100.0	100.0	0	0.0	0.0	0.157	1.0	95.01321	12.384	1	1.0	1.0	0.0	0.0	0.0
0.0	900.0	100.0	100.0	0	0.0	0.0	0.16	1.0	95.01321	12.384	1	1.0	1.0	0.0	0.0	0.0
0.0	900.0	100.0	100.0	0	0.0	0.0	0.162	1.0	95.68037	12.394	1	1.0	1.0	0.0	0.0	0.0
0.0	900.0	100.0	100.0	0	0.0	0.0	0.164	1.0	95.68037	12.411	1	1.0	1.0	0.0	0.0	0.0
0.0	900.0	100.0	100.0	0	0.0	0.0	0.167	1.0	96.07315	12.411	1	1.0	1.0	0.0	0.0	0.0
0.0	900.0	100.0	100.0	0	0.0	0.0	0.169	1.0	97.03503	10.717	1	1.0	1.0	0.0	0.0	0.0
0.0	900.0	100.0	100.0	0	0.0	0.0	0.17	1.0	97.03503	9.959	1	1.0	1.0	0.0	0.0	0.0
0.0	900.0	100.0	100.0	0	0.0	0.0	0.171	1.0	96.82872	9.959	1	1.0	1.0	0.0	0.0	0.0
0.0	900.0	100.0	100.0	0	0.0	0.0	0.172	1.0	97.1483	8.601	1	1.0	1.0	0.0	0.0	0.0
0.0	900.0	100.0	100.0	0	0.0	0.0	0.173	1.0	97.52136	8.601	1	1.0	1.0	0.0	0.0	0.0
0.0	900.0	100.0	100.0	0	0.0	0.0	0.174	1.0	98.3364	7.993	1	1.0	1.0	0.0	0.0	0.0
0.0	900.0	100.0	100.0	0	0.0	0.0	0.175	1.0	98.3364	6.903	1	1.0	1.0	0.0	0.0	0.0
0.0	900.0	100.0	100.0	0	0.0	0.0	0.175	1.0	98.09716	6.903	1	1.0	1.0	0.0	0.0	0.0
0.0	900.0	100.0	100.0	0	0.0	0.0	0.175	1.0	97.313354	5.961	1	1.0	1.0	0.0	0.0	0.0
0.0	900.0	100.0	100.0	0	0.0	0.0	0.175	1.0	97.313354	5.54	1	1.0	1.0	0.0	0.0	0.0
0.0	900.0	100.0	100.0	0	0.0	0.0	0.175	1.0	98.01561	5.54	1	1.0	1.0	0.0	0.0	0.0
0.0	900.0	100.0	100.0	0	0.0	0.0	0.175	1.0	98.01561	4.783	1	1.0	1.0	0.0	0.0	0.0
0.0	900.0	100.0	100.0	0	0.0	0.0	0.175	1.0	98.5407	4.783	1	1.0	1.0	0.0	0.0	0.0
0.0	900.0	100.0	100.0	0	0.0	0.0	0.175	1.0	98.20703	4.445	1	1.0	1.0	0.0	0.0	0.0
0.0	900.0	100.0	100.0	0	0.0	0.0	0.175	1.0	98.10479	3.838	1	1.0	1.0	0.0	0.0	0.0
0.0	900.0	100.0	100.0	0	0.0	0.0	0.174	1.0	97.72226	3.838	1	1.0	1.0	8.0	0.0	0.0
0.0	900.0	100.0	100.0	0	0.0	0.0	0.174	1.0	97.767365	3.567	1	1.0	1.0	9.0	0.0	0.0
0.0	900.0	100.0	100.0	0	0.0	0.0	0.173	1.0	97.767365	3.08	1	1.0	1.0	9.0	0.0	0.0
-13888.89	1000.0	100.0	100.0	0	0.0	0.0	0.173	1.0	97.94309	3.08	1	1.0	1.0	11.0	0.0	0.0
-13888.89	1000.0	100.0	100.0	0	0.0	0.0	0.172	1.0	97.94309	2.862	1	1.0	1.0	11.0	0.0	0.0
-13888.89	1000.0	100.0	100.0	0	0.0	0.0	0.172	1.0	98.30303	2.862	1	1.0	1.0	11.0	0.0	0.0
-13888.89	1000.0	100.0	100.0	0	0.0	0.0	0.171	1.0	98.17046	2.472	1	1.0	1.0	11.0	0.0	0.0
-13888.89	1000.0	100.0	100.0	0	0.0	0.0	0.17	1.0	98.514206	1.313	1	1.0	1.0	11.0	0.0	0.0
-13888.89	1000.0	100.0	100.0	0	0.0	0.0	0.169	1.0	98.544945	1.313	1	1.0	1.0	11.0	0.0	0.0
-13888.89	1000.0	100.0	100.0	0	0.0	0.0	0.167	1.0	98.55974	-0.76	1	1.0	1.0	11.0	0.0	0.0
-13888.89	1000.0	100.0	100.0	0	0.0	0.0	0.165	1.0	97.74429	-2.553	1	1.0	1.0	11.0	0.0	0.0
-13888.89	1000.0	100.0	100.0	0	0.0	0.0	0.163	1.0	96.97459	-2.553	1	1.0	1.0	11.0	0.0	0.0
-13888.89	1000.0	100.0	100.0	0	0.0	0.0	0.161	1.0	96.97459	-3.356	1	1.0	1.0	11.0	0.0	0.0
-13888.89	1000.0	100.0	100.0	0	0.0	0.0	0.158	1.0	97.8048	-3.356	1	1.0	1.0	11.0	0.0	0.0
-13888.89	1000.0	100.0	100.0	0	0.0	0.0	0.156	1.0	97.81709	-4.795	1	1.0	1.0	11.0	0.0	0.0
-13888.89	1000.0	100.0	100.0	0	0.0	0.0	0.153	1.0	97.81709	-5.439	1	1.0	1.0	11.0	0.0	0.0
-13888.89	1000.0	100.0	100.0	0	0.0	0.0	0.15	1.0	96.613594	-5.439	1	1.0	1.0	12.0	0.0	0.0
-13888.89	1000.0	100.0	100.0	0	0.0	0.0	0.146	1.0	95.93679	-6.594	1	1.0	1.0	12.0	0.0	0.0
-13888.89	1000.0	100.0	100.0	0	0.0	0.0	0.142	1.0	95.93679	-6.594	1	1.0	1.0	12.0	0.0	0.0
-13888.89	1000.0	100.0	100.0	0	0.0	0.0	0.138	1.0	96.30018	-7.111	1	1.0	1.0	12.0	0.0	0.0
-13888.89	1000.0	100.0	100.0	0	0.0	0.0	0.134	1.0	96.30018	-8.038	1	1.0	1.0	12.0	0.0	0.0
-13888.89	1000.0	100.0	100.0	0	0.0	0.0	0.129	1.0	96.88765	-8.038	1	1.0	1.0	12.0	0.0	0.0
-13888.89	1000.0	100.0	100.0	0	0.0	0.0	0.125	1.0	96.892624	-8.838	1	1.0	1.0	12.0	0.0	0.0
-13888.89	1000.0	100.0	100.0	0	0.0	0.0	0.12	1.0	96.892624	-9.197	1	1.0	1.0	12.0	0.0	0.0
-13888.89	1000.0	100.0	100.0	0	0.0	0.0	0.116	1.0	97.11101	-9.197	1	1.0	1.0	12.0	0.0	0.0
-13888.89	1000.0	100.0	100.0	0	0.0	0.0	0.111	1.0	96.402336	-9.839	1	1.0	1.0	12.0	0.0	0.0
-13888.89	1000.0	100.0	100.0	0	0.0	0.0	0.106	1.0	96.402336	-10.126	1	1.0	1.0	12.0	0.0	0.0
-13888.89	1000.0	100.0	100.0	0	0.0	0.0	0.102	1.0	96.338646	-10.126	1	1.0	1.0	12.0	0.0	0.0
-13888.89	1000.0	100.0	100.0	0	0.0	0.0	0.097	1.0	96.338646	-10.642	1	1.0	1.0	12.0	0.0	0.0
-13888.89	1000.0	100.0	100.0	0	0.0	0.0	0.092	1.0	95.25754	-10.642	1	1.0	1.0	12.0	0.0	0.0
-13888.89	1000.0	100.0	100.0	0	0.0	0.0	0.087	1.0	94.83992	-10.873	1	1.0	1.0	12.0	0.0	0.0
-13888.89	1000.0	100.0	100.0	0	0.0	0.0	0.082	1.0	94.83992	-11.087	1	1.0	1.0	12.0	0.0	0.0
-13888.89	1000.0	100.0	100.0	0	0.0	0.0	0.078	1.0	95.756325	-11.087	1	1.0	1.0	12.0	0.0	0.0
-13888.89	1000.0	100.0	100.0	0	0.0	0.0	0.073	1.0	95.05506	-11.472	1	1.0	1.0	12.0	0.0	0.0
-13888.89	1000.0	100.0	100.0	0	0.0	0.0	0.068	1.0	95.05506	-11.472	1	1.0	1.0	12.0	0.0	0.0
-13888.89	1000.0	100.0	100.0	0	0.0	0.0	0.064	1.0	94.459496	-11.644	1	1.0	1.0	12.0	0.0	0.0
-13888.89	1000.0	100.0	100.0	0	0.0	0.0	0.059	1.0	94.459496	-11.953	1	1.0	1.0	12.0	0.0	0.0
-13888.89	1000.0	100.0	100.0	0	0.0	0.0	0.055	1.0	94.588745	-11.953	1	1.0	1.0	12.0	0.0	0.0
-13888.89	1000.0	100.0	100.0	0	0.0	0.0	0.051	1.0	95.24471	-12.092	1	1.0	1.0	12.0	0.0	0.0
-13888.89	1000.0	100.0	100.0	0	0.0	0.0	0.047	1.0	95.24471	-12.338	1	1.0	1.0	12.0	0.0	0.0
-13888.89	1000.0	100.0	100.0	0	0.0	0.0	0.043	1.0	95.61244	-12.338	1	1.0	1.0	12.0	0.0	0.0
-13888.89	1000.0	100.0	100.0	0	0.0	0.0	0.039	1.0	94.667435	-12.45	1	1.0	1.0	12.0	0.0	0.0
-13888.89	1000.0	100.0	100.0	0	0.0	0.0	0.035	1.0	94.667435	-12.648	1	1.0	1.0	12.0	0.0	0.0
-13888.89	1000.0	100.0	100.0	0	0.0	0.0	0.031	1.0	94.776566	-12.648	1	1.0	1.0	12.0	0.0	0.0
-13888.89	1000.0	100.0	100.0	0	0.0	0.0	0.028	1.0	94.776566	-12.819	1	1.0	1.0	12.0	0.0	0.0
-13888.89	1000.0	100.0	100.0	0	0.0	0.0	0.024	1.0	96.070206	-12.819	1	1.0	1.0	12.0	0.0	0.0
-13888.89	1000.0	100.0	100.0	0	0.0	0.0	0.021	1.0	95.67808	-12.896	1	1.0	1.0	12.0	0.0	0.0
-13888.89	1000.0	100.0	100.0	0	0.0	0.0	0.018	1.0	95.67808	-13.035	1	1.0	1.0	12.0	0.0	0.0
-13888.89	1000.0	100.0	100.0	0	0.0	0.0	0.015	1.0	95.49549	-13.035	1	1.0	1.0	12.0	0.0	0.0
-13888.89	1000.0	100.0	100.0	0	0.0	0.0	0.012	1.0	96.56927	-13.097	1	1.0	1.0	12.0	0.0	0.0
-13888.89	1000.0	100.0	100.0	0	0.0	0.0	0.01	1.0	96.56927	-13.097	1	1.0	1.0	12.0	0.0	0.0
-13888.89	1000.0	100.0	100.0	1	0.0	0.0	0.007	1.0	96.42944	-13.206	1	1.0	1.0	12.0	0.0	0.0
-13888.89	1000.0	100.0	100.0	1	0.0	0.0	0.005	1.0	96.42944	-13.257	1	1.0	1.0	12.0	0.0	0.0
-13888.89	1000.0	100.0	100.0	1	0.0	0.0	0.003	1.0	97.49945	-13.257	1	1.0	1.0	12.0	0.0	0.0
-13888.89	1000.0	100.0	100.0	1	0.0	0.0	0.001	1.0	97.766655	-13.344	1	1.0	1.0	12.0	0.0	0.0
-13888.89	1000.0	100.0	100.0	1	0.0	0.0	0.0	1.0	97.766655	-13.421	1	1.0	1.0	12.0	0.0	0.0
-13888.89	1000.0	100.0	100.0	1	0.0	0.0	-0.002	1.0	97.333244	-13.421	1	1.0	1.0	12.0	0.0	0.0
-13888.89	1000.0	100.0	100.0	1	0.0	0.0	-0.004	1.0	97.07963	-13.455	1	1.0	1.0	12.0	0.0	0.0
-13888.89	1000.0	100.0	100.0	1	0.0	0.0	-0.005	1.0	97.07963	-13.455	1	1.0	1.0	12.0	0.0	0.0
-13888.89	1000.0	100.0	100.0	1	0.0	0.0	-0.006	1.0	97.28021	-13.517	1	1.0	1.0	12.0	0.0	0.0
-13888.89	1000.0	100.0	100.0	1	0.0	0.0	-0.008	1.0	97.28021	-13.545	1	1.0	1.0	12.0	0.0	0.0
-13888.89	1000.0	100.0	100.0	1	0.0	0.0	-0.009	1.0	97.11933	-13.545	1	1.0	1.0	12.0	0.0	0.0
-13888.89	1000.0	100.0	100.0	0	0.0	0.0	-0.011	1.0	96.50144	-13.594	1	1.0	2.0	14.0	1.0	0.0
-13888.89	1000.0	100.0	100.0	0	0.0	0.0	-0.012	1.0	96.50144	-13.616	1	1.0	2.0	14.0	1.0	0.0
0.0	1000.0	100.0	100.0	0	0.0	0.0	-0.013	1.0	96.016045	-13.616	1	1.0	2.0	0.0	1.0	0.0
0.0	1000.0	100.0	100.0	0	0.0	0.0	-0.015	1.0	96.85223	-13.655	1	1.0	2.0	0.0	1.0	0.0
0.0	1000.0	100.0	100.0	0	0.0	0.0	-0.016	1.0	96.85223	-13.655	1	1.0	2.0	0.0	1.0	0.0
0.0	1000.0	100.0	100.0	0	0.0	0.0	-0.017	1.0	96.55569	-13.674	1	1.0	2.0	0.0	1.0	0.0
0.0	1000.0	100.0	100.0	0	0.0	0.0	-0.018	1.0	96.593376	-11.809	1	1.0	2.0	0.0	1.0	0.0
0.0	1000.0	100.0	100.0	0	0.0	0.0	-0.019	1.0	97.603065	-11.809	1	1.0	2.0	0.0	1.0	0.0
0.0	1000.0	100.0	100.0	0	0.0	0.0	-0.02	1.0	97.10944	-10.973	1	1.0	2.0	0.0	1.0	0.0
0.0	1000.0	100.0	100.0	0	0.0	0.0	-0.021	1.0	97.10944	-9.476	1	1.0	2.0	0.0	1.0	0.0
0.0	1000.0	100.0	100.0	0	0.0	0.0	-0.021	1.0	96.97841	-9.476	1	1.0	2.0	0.0	1.0	0.0
0.0	1000.0	100.0	100.0	0	0.0	0.0	-0.021	1.0	96.97841	-8.806	1	1.0	2.0	0.0	1.0	0.0
0.0	1000.0	100.0	100.0	0	0.0	0.0	-0.022	1.0	96.28391	-8.806	1	1.0	2.0	0.0	1.0	0.0
0.0	1000.0	100.0	100.0	0	0.0	0.0	-0.022	1.0	95.74424	-7.605	1	1.0	2.0	0.0	1.0	0.0
0.0	1000.0	100.0	100.0	0	0.0	0.0	-0.022	1.0	95.74424	-7.067	1	1.0	2.0	0.0	1.0	0.0
0.0	1000.0	100.0	100.0	0	0.0	0.0	-0.022	1.0	94.635254	-7.067	1	1.0	2.0	0.0	1.0	0.0
0.0	1000.0	100.0	100.0	0	0.0	0.0	-0.021	1.0	91.96445	-6.103	1	1.0	2.0	1.0	1.0	0.0
0.0	1000.0	100.0	100.0	0	0.0	0.0	-0.021	1.0	91.96445	-5.671	0	1.0	2.0	7.0	1.0	0.0
0.0	1000.0	100.0	100.0	0	0.0	0.0	-0.021	1.0	93.0239	-5.671	0	1.0	2.0	0.0	1.0	0.0
0.0	1000.0	100.0	100.0	0	0.0	0.0	-0.02	1.0	93.0239	-4.897	0	1.0	2.0	0.0	1.0	0.0
0.0	1000.0	100.0	100.0	0	0.0	0.0	-0.02	1.0	94.63178	-4.897	0	1.0	2.0	0.0	1.0	0.0
0.0	1000.0	100.0	100.0	0	0.0	0.0	-0.019	1.0	94.74851	-4.551	0	1.0	2.0	0.0	1.0	0.0
0.0	1000.0	100.0	100.0	0	0.0	0.0	-0.018	1.0	95.78686	-3.93	0	1.0	2.0	0.0	1.0	0.0
0.0	1000.0	100.0	100.0	0	0.0	0.0	-0.017	1.0	95.56209	-3.93	0	1.0	2.0	0.0	1.0	0.0
0.0	1000.0	100.0	100.0	0	0.0	0.0	-0.016	1.0	96.17019	-3.652	0	1.0	2.0	0.0	1.0	0.0
0.0	1000.0	100.0	100.0	0	0.0	0.0	-0.016	1.0	96.17019	-3.155	0	1.0	2.0	0.0	1.0	0.0
0.0	1000.0	100.0	100.0	0	0.0	0.0	-0.015	1.0	96.048386	-3.155	0	1.0	2.0	0.0	1.0	0.0
0.0	1000.0	100.0	100.0	0	0.0	0.0	-0.014	1.0	96.048386	-2.931	0	1.0	2.0	0.0	1.0	0.0
0.0	1000.0	100.0	100.0	0	0.0	0.0	-0.013	1.0	95.7457	-2.931	0	1.0	2.0	0.0	1.0	0.0
0.0	1000.0	100.0	100.0	0	0.0	0.0	-0.012	1.0	95.2541	-2.531	0	1.0	2.0	0.0	1.0	0.0
0.0	1000.0	100.0	100.0	0	0.0	0.0	-0.01	1.0	95.2541	-2.352	0	1.0	2.0	0.0	1.0	0.0
0.0	1000.0	100.0	100.0	0	0.0	0.0	-0.009	1.0	95.63119	-2.352	0	1.0	2.0	0.0	1.0	0.0
0.0	1000.0	100.0	100.0	0	0.0	0.0	-0.008	1.0	95.260925	-2.031	0	1.0	2.0	0.0	1.0	0.0
0.0	1000.0	100.0	100.0	0	0.0	0.0	-0.007	1.0	95.260925	-1.887	0	1.0	2.0	0.0	1.0	0.0
0.0	1000.0	100.0	100.0	0	0.0	0.0	-0.005	1.0	96.17362	-1.887	0	1.0	2.0	0.0	1.0	0.0
0.0	1000.0	100.0	100.0	0	0.0	0.0	-0.004	1.0	96.17362	-1.629	0	1.0	2.0	0.0	1.0	0.0
0.0	1000.0	100.0	100.0	0	0.0	0.0	-0.003	1.0	96.07467	-1.629	0	1.0	2.0	0.0	1.0	0.0
0.0	1000.0	100.0	100.0	0	0.0	0.0	-0.001	1.0	97.28584	-1.407	0	1.0	2.0	0.0	1.0	0.0
0.0	1000.0	100.0	100.0	0	0.0	0.0	0.0	1.0	97.28584	-1.307	0	1.0	2.0	0.0	1.0	0.0
0.0	1000.0	100.0	100.0	0	0.0	0.0	0.001	1.0	97.13921	-1.307	0	1.0	2.0	0.0	1.0	0.0
0.0	1000.0	100.0	100.0	0	0.0	0.0	0.002	1.0	97.27215	-1.129	0	1.0	2.0	0.0	1.0	0.0
0.0	1000.0	100.0	100.0	0	0.0	0.0	0.004	1.0	97.27215	-1.129	0	1.0	2.0	0.0	1.0	0.0
0.0	1000.0	100.0	100.0	0	0.0	0.0	0.005	1.0	96.772705	-1.049	0	1.0	2.0	0.0	1.0	0.0
0.0	1000.0	100.0	100.0	0	0.0	0.0	0.007	1.0	96.772705	-0.907	0	1.0	2.0	0.0	1.0	0.0
0.0	1000.0	100.0	100.0	0	0.0	0.0	0.008	1.0	97.13618	-0.907	0	1.0	2.0	0.0	1.0	0.0
0.0	1000.0	100.0	100.0	0	0.0	0.0	0.01	1.0	97.66077	-0.782	0	1.0	2.0	0.0	1.0	0.0
0.0	1000.0	100.0	100.0	0	0.0	0.0	0.011	1.0	97.66077	-0.727	0	1.0	2.0	0.0	1.0	0.0
0.0	1000.0	100.0	100.0	0	0.0	0.0	0.013	1.0	97.88469	-0.727	0	1.0	2.0	0.0	1.0	0.0
0.0	1000.0	100.0	100.0	0	0.0	0.0	0.014	1.0	97.55607	-0.627	0	1.0	2.0	0.0	1.0	0.0
0.0	1000.0	100.0	100.0	0	0.0	0.0	0.016	1.0	97.55607	-0.627	0	1.0	2.0	0.0	1.0	0.0
0.0	1000.0	100.0	100.0	0	0.0	0.0	0.017	1.0	98.238075	-0.583	0	1.0	2.0	0.0	1.0	0.0
0.0	1000.0	100.0	100.0	0	0.0	0.0	0.019	1.0	98.238075	-0.503	0	1.0	2.0	0.0	1.0	0.0
0.0	1000.0	100.0	100.0	0	0.0	0.0	0.02	1.0	97.81233	-0.503	0	1.0	2.0	0.0	1.0	0.0
0.0	1000.0	100.0	100.0	0	0.0	0.0	0.021	1.0	99.20688	-0.434	0	1.0	2.0	0.0	1.0	0.0
0.0	1000.0	100.0	100.0	0	0.0	0.0	0.022	1.0	99.20688	-0.403	0	1.0	2.0	0.0	1.0	0.0
0.0	1000.0	100.0	100.0	0	0.0	0.0	0.024	1.0	98.79597	-0.403	0	1.0	2.0	0.0	1.0	0.0
0.0	1000.0	100.0	100.0	0	0.0	0.0	0.025	1.0	98.493546	-0.348	0	1.0	2.0	0.0	1.0	0.0
0.0	1000.0	100.0	100.0	0	0.0	0.0	0.026	1.0	98.493546	-0.323	0	1.0	2.0	0.0	1.0	0.0
0.0	1000.0	100.0	100.0	0	0.0	0.0	0.026	1.0	98.196594	-0.323	0	1.0	2.0	0.0	1.0	0.0
0.0	1000.0	100.0	100.0	0	0.0	0.0	0.027	1.0	98.196594	-0.279	0	1.0	2.0	0.0	1.0	0.0
0.0	1000.0	100.0	100.0	0	0.0	0.0	0.028	1.0	98.69925	-0.279	0	1.0	2.0	0.0	1.0	0.0
0.0	1000.0	100.0	100.0	0	0.0	0.0	0.029	1.0	98.80838	-0.259	0	1.0	2.0	0.0	1.0	0.0
0.0	1000.0	100.0	100.0	0	0.0	0.0	0.03	1.0	98.80838	-0.224	0	1.0	2.0	0.0	1.0	0.0
0.0	1000.0	100.0	100.0	0	0.0	0.0	0.031	1.0	98.94874	-0.224	0	1.0	2.0	0.0	1.0	0.0
0.0	1000.0	100.0	100.0	0	0.0	0.0	0.032	1.0	97.97294	-0.193	0	1.0	2.0	0.0	1.0	0.0
0.0	1000.0	100.0	100.0	0	0.0	0.0	0.032	1.0	97.97294	-0.179	0	1.0	2.0	0.0	1.0	0.0
0.0	1000.0	100.0	100.0	0	0.0	0.0	0.033	1.0	97.95894	-0.179	0	1.0	2.0	0.0	1.0	0.0
0.0	1000.0	100.0	100.0	0	0.0	0.0	0.034	1.0	97.95894	-0.155	0	1.0	2.0	0.0	1.0	0.0
0.0	1000.0	100.0	100.0	0	0.0	0.0	0.035	1.0	96.48056	-0.155	0	1.0	2.0	0.0	1.0	0.0
0.0	1000.0	100.0	100.0	0	0.0	0.0	0.036	1.0	97.33518	-0.144	0	1.0	2.0	0.0	1.0	0.0
0.0	1000.0	100.0	100.0	0	0.0	0.0	0.037	1.0	97.33518	-0.124	0	1.0	2.0	0.0	1.0	0.0
0.0	1000.0	100.0	100.0	0	0.0	0.0	0.037	1.0	95.9426	-0.124	0	1.0	2.0	0.0	1.0	0.0
0.0	1000.0	100.0	100.0	0	0.0	0.0	0.038	1.0	95.48393	-0.115	0	1.0	2.0	0.0	1.0	0.0
0.0	1000.0	100.0	100.0	0	0.0	0.0	0.039	1.0	95.48393	-0.115	0	1.0	2.0	0.0	1.0	0.0
0.0	1000.0	100.0	100.0	0	0.0	0.0	0.039	1.0	95.434746	-0.099	0	1.0	2.0	0.0	1.0	0.0
0.0	1000.0	100.0	100.0	0	0.0	0.0	0.039	1.0	95.434746	-0.092	0	1.0	2.0	0.0	1.0	0.0
0.0	1000.0	100.0	100.0	0	0.0	0.0	0.04	1.0	95.03942	-0.092	0	1.0	2.0	0.0	1.0	0.0
0.0	1000.0	100.0	100.0	0	0.0	0.0	0.04	1.0	94.561356	-0.079	0	1.0	2.0	0.0	1.0	0.0
0.0	1000.0	100.0	100.0	0	0.0	0.0	0.041	1.0	93.85914	-0.073	0	1.0	2.0	0.0	1.0	0.0
0.0	1000.0	100.0	100.0	0	0.0	0.0	0.041	1.0	94.87895	-0.073	0	1.0	2.0	0.0	1.0	0.0
0.0	1000.0	100.0	100.0	0	0.0	0.0	0.041	1.0	94.97342	-0.063	0	1.0	2.0	0.0	1.0	0.0
0.0	1000.0	100.0	100.0	0	0.0	0.0	0.041	1.0	94.97342	-0.063	0	1.0	2.0	0.0	1.0	0.0
0.0	1000.0	100.0	100.0	0	0.0	0.0	0.041	1.0	95.41151	-0.059	0	1.0	2.0	0.0	1.0	0.0
0.0	1000.0	100.0	100.0	0	0.0	0.0	0.041	1.0	95.41151	-0.05	0	1.0	2.0	0.0	1.0	0.0
0.0	1000.0	100.0	100.0	0	0.0	0.0	0.04	1.0	95.46845	-0.05	0	1.0	2.0	0.0	1.0	0.0
0.0	1000.0	100.0	100.0	0	0.0	0.0	0.04	1.0	96.96062	-0.047	0	1.0	2.0	0.0	1.0	0.0
0.0	1000.0	100.0	100.0	0	0.0	0.0	0.039	1.0	96.96062	-0.04	0	1.0	2.0	0.0	1.0	0.0
0.0	1000.0	100.0	100.0	0	0.0	0.0	0.038	1.0	96.245605	-0.04	0	1.0	2.0	0.0	1.0	0.0
0.0	1000.0	100.0	100.0	0	0.0	0.0	0.038	1.0	96.705215	-0.037	0	1.0	2.0	0.0	1.0	0.0
0.0	1000.0	100.0	100.0	0	0.0	0.0	0.037	1.0	96.55842	-0.037	0	1.0	2.0	0.0	1.0	0.0
0.0	1000.0	100.0	100.0	0	0.0	0.0	0.036	1.0	96.34913	-0.032	0	1.0	2.0	0.0	1.0	0.0
0.0	1000.0	100.0	100.0	0	0.0	0.0	0.034	1.0	96.34913	-0.03	0	1.0	2.0	0.0	1.0	0.0
0.0	1000.0	100.0	100.0	0	0.0	0.0	0.033	1.0	96.531364	-0.03	0	1.0	2.0	0.0	1.0	0.0
0.0	1000.0	100.0	100.0	0	0.0	0.0	0.031	1.0	95.9715	-0.025	0	1.0	2.0	0.0	1.0	0.0
0.0	1000.0	100.0	100.0	0	0.0	0.0	0.03	1.0	95.9715	-0.023	0	1.0	2.0	0.0	1.0	0.0
0.0	1000.0	100.0	100.0	0	0.0	0.0	0.028	1.0	95.2082	-0.023	0	1.0	2.0	0.0	1.0	0.0
0.0	1000.0	100.0	100.0	0	0.0	0.0	0.026	1.0	95.12315	-0.02	0	1.0	2.0	0.0	1.0	0.0
0.0	1000.0	100.0	100.0	0	0.0	0.0	0.024	1.0	94.61973	-0.02	0	1.0	2.0	0.0	1.0	0.0
0.0	1000.0	100.0	100.0	0	0.0	0.0	0.022	1.0	94.36799	-0.019	0	1.0	2.0	0.0	1.0	0.0
0.0	1000.0	100.0	100.0	0	0.0	0.0	0.02	1.0	94.964554	-0.016	0	1.0	2.0	0.0	1.0	0.0
0.0	1000.0	100.0	100.0	0	0.0	0.0	0.018	1.0	94.49427	-0.016	0	1.0	2.0	0.0	1.0	0.0
0.0	1000.0	100.0	100.0	0	0.0	0.0	0.016	1.0	94.31453	-0.015	0	1.0	2.0	0.0	1.0	0.0
0.0	1000.0	100.0	100.0	0	0.0	0.0	0.013	1.0	95.33144	-0.012	0	1.0	2.0	0.0	1.0	0.0
0.0	1000.0	100.0	100.0	0	0.0	0.0	0.011	1.0	96.250275	-0.012	0	1.0	2.0	0.0	1.0	0.0
0.0	1000.0	100.0	100.0	0	0.0	0.0	0.009	1.0	96.250275	-0.01	0	1.0	2.0	0.0	1.0	0.0
0.0	1000.0	100.0	100.0	0	0.0	0.0	0.006	1.0	95.994705	-0.01	0	1.0	2.0	0.0	1.0	0.0
0.0	1000.0	100.0	100.0	0	0.0	0.0	0.004	1.0	96.062386	-0.01	0	1.0	2.0	0.0	1.0	0.0
0.0	1000.0	100.0	100.0	0	0.0	0.0	0.002	1.0	96.062386	-0.008	0	1.0	2.0	0.0	1.0	0.0
0.0	1000.0	100.0	100.0	0	0.0	0.0	0.0	1.0	96.15165	-0.008	0	1.0	2.0	0.0	1.0	0.0
0.0	1000.0	100.0	100.0	0	0.0	0.0	-0.002	1.0	95.616135	-0.007	0	1.0	2.0	0.0	1.0	0.0
0.0	1000.0	100.0	100.0	0	0.0	0.0	-0.004	1.0	95.616135	-0.007	0	1.0	2.0	0.0	1.0	0.0
0.0	1000.0	100.0	100.0	0	0.0	0.0	-0.006	1.0	95.74815	-0.006	0	1.0	2.0	0.0	1.0	0.0
0.0	1000.0	100.0	100.0	0	0.0	0.0	-0.008	1.0	95.74815	-0.006	0	1.0	2.0	0.0	1.0	0.0
0.0	1000.0	100.0	100.0	0	0.0	0.0	-0.01	1.0	96.51674	-0.006	0	1.0	2.0	0.0	1.0	0.0
0.0	1000.0	100.0	100.0	0	0.0	0.0	-0.012	1.0	96.94231	-0.005	0	1.0	2.0	0.0	1.0	0.0
0.0	1000.0	100.0	100.0	0	0.0	0.0	-0.013	1.0	96.94231	-0.004	0	1.0	2.0	0.0	1.0	0.0
0.0	1000.0	100.0	100.0	0	0.0	0.0	-0.015	1.0	97.555	-0.004	0	1.0	2.0	0.0	1.0	0.0
0.0	1000.0	100.0	100.0	0	0.0	0.0	-0.016	1.0	97.084656	-0.003	0	1.0	2.0	0.0	1.0	0.0
0.0	1000.0	100.0	100.0	0	0.0	0.0	-0.017	1.0	97.084656	-0.003	0	1.0	2.0	0.0	1.0	0.0
0.0	1000.0	100.0	100.0	0	0.0	0.0	-0.017	1.0	96.96418	-0.003	0	1.0	2.0	0.0	1.0	0.0
0.0	1000.0	100.0	100.0	0	0.0	0.0	-0.017	1.0	96.96418	-0.002	0	1.0	2.0	0.0	1.0	0.0
0.0	1000.0	100.0	100.0	0	0.0	0.0	-0.017	1.0	97.296326	-0.002	0	1.0	2.0	0.0	1.0	0.0
0.0	1000.0	100.0	100.0	0	0.0	0.0	-0.017	1.0	96.267944	-0.002	0	1.0	2.0	0.0	1.0	0.0
0.0	1000.0	100.0	100.0	0	0.0	0.0	-0.016	1.0	96.267944	-0.002	0	1.0	2.0	0.0	1.0	0.0
0.0	1000.0	100.0	100.0	0	0.0	0.0	-0.015	1.0	96.76461	-0.002	0	1.0	2.0	0.0	1.0	0.0
0.0	1000.0	100.0	100.0	0	0.0	0.0	-0.013	1.0	96.48656	-0.001	0	1.0	2.0	0.0	1.0	0.0
0.0	1000.0	100.0	100.0	0	0.0	0.0	-0.011	1.0	96.48656	-0.001	0	1.0	2.0	0.0	1.0	0.0
0.0	1000.0	100.0	100.0	0	0.0	0.0	-0.009	1.0	96.09532	-0.001	0	1.0	2.0	0.0	1.0	0.0
0.0	1000.0	100.0	100.0	0	0.0	0.0	-0.006	1.0	96.09532	-0.001	0	1.0	2.0	0.0	1.0	0.0
0.0	1000.0	100.0	100.0	0	0.0	0.0	-0.003	1.0	96.80889	-0.001	0	1.0	2.0	0.0	1.0	0.0
0.0	1000.0	100.0	100.0	0	0.0	0.0	0.0	1.0	96.974144	-0.001	0	1.0	2.0	0.0	1.0	0.0
0.0	1000.0	100.0	100.0	0	0.0	0.0	0.004	1.0	96.974144	0.0	0	1.0	2.0	0.0	1.0	0.0
0.0	1000.0	100.0	100.0	0	0.0	0.0	0.008	1.0	96.3438	0.0	0	1.0	2.0	0.0	1.0	0.0
0.0	1000.0	100.0	100.0	0	0.0	0.0	0.012	1.0	96.29539	0.0	0	1.0	2.0	0.0	1.0	0.0
0.0	1000.0	100.0	100.0	0	0.0	0.0	0.016	1.0	96.29539	0.0	0	1.0	2.0	0.0	1.0	0.0
0.0	1000.0	100.0	100.0	0	0.0	0.0	0.02	1.0	96.411575	0.0	0	1.0	2.0	0.0	1.0	0.0
0.0	1000.0	100.0	100.0	0	0.0	0.0	0.024	1.0	96.411575	0.0	0	1.0	2.0	0.0	1.0	0.0
0.0	1000.0	100.0	100.0	0	0.0	0.0	0.028	1.0	96.1892	0.0	0	1.0	2.0	0.0	1.0	0.0
0.0	1000.0	100.0	100.0	0	0.0	0.0	0.032	1.0	96.61288	0.0	0	1.0	2.0	0.0	1.0	0.0
0.0	1000.0	100.0	100.0	0	0.0	0.0	0.036	1.0	96.61288	0.0	0	1.0	2.0	0.0	1.0	0.0
0.0	1000.0	100.0	100.0	0	0.0	0.0	0.04	1.0	96.00592	0.0	0	1.0	2.0	0.0	1.0	0.0
0.0	1000.0	100.0	100.0	0	0.0	0.0	0.044	1.0	95.41382	0.0	0	1.0	2.0	0.0	1.0	0.0
0.0	1000.0	100.0	100.0	0	0.0	0.0	0.047	1.0	95.41382	0.0	0	1.0	2.0	0.0	1.0	0.0
0.0	1000.0	100.0	100.0	0	0.0	0.0	0.05	1.0	95.18063	0.0	0	1.0	2.0	0.0	1.0	0.0
0.0	1000.0	100.0	100.0	0	0.0	0.0	0.053	1.0	95.18063	0.0	0	1.0	2.0	0.0	1.0	0.0
0.0	1000.0	100.0	100.0	0	0.0	0.0	0.056	1.0	95.67677	0.0	0	1.0	2.0	0.0	1.0	0.0
0.0	1000.0	100.0	100.0	0	0.0	0.0	0.059	1.0	95.733086	0.0	0	1.0	2.0	0.0	1.0	0.0
0.0	1000.0	100.0	100.0	0	0.0	0.0	0.062	1.0	95.733086	0.0	0	1.0	2.0	0.0	1.0	0.0
0.0	1000.0	100.0	100.0	0	0.0	0.0	0.064	1.0	95.12514	0.0	0	1.0	2.0	0.0	1.0	0.0
0.0	1000.0	100.0	100.0	0	0.0	0.0	0.067	1.0	96.42706	0.0	0	1.0	2.0	0.0	1.0	0.0
0.0	1000.0	100.0	100.0	0	0.0	0.0	0.069	1.0	96.42706	0.0	0	1.0	2.0	0.0	1.0	0.0
0.0	1000.0	100.0	100.0	0	0.0	0.0	0.071	1.0	97.22074	0.0	0	1.0	2.0	0.0	1.0	0.0
0.0	1000.0	100.0	100.0	0	0.0	0.0	0.073	1.0	97.22074	0.0	0	1.0	2.0	0.0	1.0	0.0
0.0	1000.0	100.0	100.0	0	0.0	0.0	0.075	1.0	96.42256	0.0	0	1.0	2.0	0.0	1.0	0.0
0.0	1000.0	100.0	100.0	0	0.0	0.0	0.077	1.0	96.01798	0.0	0	1.0	2.0	0.0	1.0	0.0
0.0	1000.0	100.0	100.0	0	0.0	0.0	0.08	1.0	96.01798	0.0	0	1.0	2.0	0.0	1.0	0.0
0.0	1000.0	100.0	100.0	0	0.0	0.0	0.081	1.0	96.12879	0.0	0	1.0	2.0	0.0	1.0	0.0
0.0	1000.0	100.0	100.0	0	0.0	0.0	0.084	1.0	95.82673	0.0	0	1.0	2.0	0.0	1.0	0.0
0.0	1000.0	100.0	100.0	0	0.0	0.0	0.085	1.0	96.170815	0.0	0	1.0	2.0	0.0	1.0	0.0
0.0	1000.0	100.0	100.0	0	0.0	0.0	0.087	1.0	95.90958	0.0	0	1.0	2.0	0.0	1.0	0.0
0.0	1000.0	100.0	100.0	0	0.0	0.0	0.089	1.0	95.90958	0.0	0	1.0	2.0	0.0	1.0	0.0
0.0	1000.0	100.0	100.0	0	0.0	0.0	0.092	1.0	94.89638	0.0	0	1.0	2.0	0.0	1.0	0.0
0.0	1000.0	100.0	100.0	0	0.0	0.0	0.094	1.0	95.9449	0.0	0	1.0	2.0	0.0	1.0	0.0
0.0	1000.0	100.0	100.0	0	0.0	0.0	0.096	1.0	95.9449	0.0	0	1.0	2.0	0.0	1.0	0.0
0.0	1000.0	100.0	100.0	0	0.0	0.0	0.098	1.0	95.75801	0.0	0	1.0	2.0	0.0	1.0	0.0
0.0	1000.0	100.0	100.0	0	0.0	0.0	0.101	1.0	96.470604	0.0	0	1.0	2.0	0.0	1.0	0.0
0.0	1000.0	100.0	100.0	0	0.0	0.0	0.103	1.0	96.470604	0.0	0	1.0	2.0	0.0	1.0	0.0
0.0	1000.0	100.0	100.0	0	0.0	0.0	0.106	1.0	97.19823	0.0	0	1.0	2.0	0.0	1.0	0.0
0.0	1000.0	100.0	100.0	0	0.0	0.0	0.108	1.0	97.19823	0.0	0	1.0	2.0	0.0	1.0	0.0
0.0	1000.0	100.0	100.0	0	0.0	0.0	0.111	1.0	96.64531	0.0	0	1.0	2.0	0.0	1.0	0.0
0.0	1000.0	100.0	100.0	0	0.0	0.0	0.114	1.0	96.5319	0.0	0	1.0	2.0	0.0	1.0	0.0
0.0	1000.0	100.0	100.0	0	0.0	0.0	0.117	1.0	96.5319	0.0	0	1.0	2.0	0.0	1.0	0.0
0.0	1000.0	100.0	100.0	0	0.0	0.0	0.12	1.0	95.58235	0.0	0	1.0	2.0	0.0	1.0	0.0
0.0	1000.0	100.0	100.0	0	0.0	0.0	0.122	1.0	95.88574	0.0	0	1.0	2.0	0.0	1.0	0.0
0.0	1000.0	100.0	100.0	0	0.0	0.0	0.125	1.0	95.88574	0.0	0	1.0	2.0	0.0	1.0	0.0
0.0	1000.0	100.0	100.0	0	0.0	0.0	0.128	1.0	95.85626	0.0	0	1.0	2.0	0.0	1.0	0.0
0.0	1000.0	100.0	100.0	0	0.0	0.0	0.132	1.0	95.85626	0.0	0	1.0	2.0	0.0	1.0	0.0
0.0	1000.0	100.0	100.0	0	0.0	0.0	0.135	1.0	97.12111	0.0	0	1.0	2.0	0.0	1.0	0.0
0.0	1000.0	100.0	100.0	0	0.0	0.0	0.138	1.0	96.127106	0.0	0	1.0	2.0	0.0	1.0	0.0
0.0	1000.0	100.0	100.0	0	0.0	0.0	0.141	1.0	96.127106	0.0	0	1.0	2.0	0.0	1.0	0.0
0.0	1000.0	100.0	100.0	0	0.0	0.0	0.144	1.0	97.45016	0.0	0	1.0	2.0	0.0	1.0	0.0
0.0	1000.0	100.0	100.0	0	0.0	0.0	0.147	1.0	97.45016	0.0	0	1.0	2.0	0.0	1.0	0.0
0.0	1000.0	100.0	100.0	0	0.0	0.0	0.15	1.0	98.513824	0.0	0	1.0	2.0	0.0	1.0	0.0
0.0	1000.0	100.0	100.0	0	0.0	0.0	0.153	1.0	97.89699	0.0	0	1.0	2.0	0.0	1.0	0.0
0.0	1000.0	100.0	100.0	0	0.0	0.0	0.156	1.0	97.89699	0.0	0	1.0	2.0	0.0	1.0	0.0
0.0	1000.0	100.0	100.0	0	0.0	0.0	0.158	1.0	98.477776	0.0	0	1.0	2.0	0.0	1.0	0.0
0.0	1000.0	100.0	100.0	0	0.0	0.0	0.161	1.0	97.7018	0.0	0	1.0	2.0	0.0	1.0	0.0
0.0	1000.0	100.0	100.0	0	0.0	0.0	0.163	1.0	97.7018	0.0	0	1.0	2.0	0.0	1.0	0.0
0.0	1000.0	100.0	100.0	0	0.0	0.0	0.165	1.0	97.88397	0.0	0	1.0	2.0	0.0	1.0	0.0
0.0	1000.0	100.0	100.0	0	0.0	0.0	0.167	1.0	97.88397	0.0	0	1.0	2.0	0.0	1.0	0.0
0.0	1000.0	100.0	100.0	0	0.0	0.0	0.169	1.0	98.68221	0.0	0	1.0	2.0	0.0	1.0	0.0
0.0	1000.0	100.0	100.0	0	0.0	0.0	0.17	1.0	97.70934	0.0	0	1.0	2.0	0.0	1.0	0.0
0.0	1000.0	100.0	100.0	0	0.0	0.0	0.171	1.0	97.70934	0.0	0	1.0	2.0	0.0	1.0	0.0
0.0	1000.0	100.0	100.0	0	0.0	0.0	0.172	1.0	98.47325	0.0	0	1.0	2.0	0.0	1.0	0.0
0.0	1000.0	100.0	100.0	0	0.0	0.0	0.172	1.0	97.79221	0.0	0	1.0	2.0	0.0	1.0	0.0
0.0	1000.0	100.0	100.0	0	0.0	0.0	0.173	1.0	97.79221	0.0	0	1.0	2.0	0.0	1.0	0.0
0.0	1000.0	100.0	100.0	0	0.0	0.0	0.173	1.0	97.49808	0.0	0	1.0	2.0	0.0	1.0	0.0
0.0	1000.0	100.0	100.0	0	0.0	0.0	0.173	1.0	97.49808	0.0	0	1.0	2.0	0.0	1.0	0.0
0.0	1000.0	100.0	100.0	0	0.0	0.0	0.173	1.0	97.594055	0.0	0	1.0	2.0	0.0	1.0	0.0
0.0	1000.0	100.0	100.0	0	0.0	0.0	0.172	1.0	97.96534	0.0	0	1.0	2.0	9.0	1.0	0.0
0.0	1000.0	100.0	100.0	0	0.0	0.0	0.171	1.0	97.96534	0.0	0	1.0	2.0	9.0	1.0	0.0
0.0	1000.0	100.0	100.0	0	0.0	0.0	0.17	1.0	97.83767	0.0	0	1.0	2.0	11.0	1.0	0.0
-12500.001	900.0	100.0	100.0	0	0.0	0.0	0.168	1.0	96.38052	0.0	0	1.0	2.0	11.0	1.0	0.0
-12500.001	900.0	100.0	100.0	0	0.0	0.0	0.167	1.0	96.38052	0.0	0	1.0	2.0	11.0	1.0	0.0
-12500.001	900.0	100.0	100.0	0	0.0	0.0	0.165	1.0	95.7223	0.0	0	1.0	2.0	11.0	1.0	0.0
-12500.001	900.0	100.0	100.0	0	0.0	0.0	0.163	1.0	95.7223	0.0	0	1.0	2.0	11.0	1.0	0.0
-12500.001	900.0	100.0	100.0	0	0.0	0.0	0.161	1.0	95.12643	0.0	0	1.0	2.0	11.0	1.0	0.0
-12500.001	900.0	100.0	100.0	0	0.0	0.0	0.159	1.0	94.95106	-1.706	0	1.0	2.0	11.0	1.0	0.0
-12500.001	900.0	100.0	100.0	0	0.0	0.0	0.156	1.0	94.95106	-2.47	0	1.0	2.0	11.0	1.0	0.0
-12500.001	900.0	100.0	100.0	0	0.0	0.0	0.154	1.0	95.50305	-2.47	0	1.0	2.0	11.0	1.0	0.0
-12500.001	900.0	100.0	100.0	0	0.0	0.0	0.151	1.0	95.32401	-3.841	0	1.0	2.0	12.0	1.0	0.0
-12500.001	900.0	100.0	100.0	0	0.0	0.0	0.148	1.0	95.32401	-3.841	0	1.0	2.0	12.0	1.0	0.0
-12500.001	900.0	100.0	100.0	0	0.0	0.0	0.145	1.0	95.97852	-4.455	0	1.0	2.0	12.0	1.0	0.0
-12500.001	900.0	100.0	100.0	0	0.0	0.0	0.142	1.0	95.97852	-5.554	0	1.0	2.0	12.0	1.0	0.0
-12500.001	900.0	100.0	100.0	0	0.0	0.0	0.138	1.0	95.85215	-5.554	0	1.0	2.0	12.0	1.0	0.0
-12500.001	900.0	100.0	100.0	0	0.0	0.0	0.135	1.0	96.23807	-6.503	0	1.0	2.0	12.0	1.0	0.0
-12500.001	900.0	100.0	100.0	0	0.0	0.0	0.131	1.0	96.23807	-6.928	0	1.0	2.0	12.0	1.0	0.0
-12500.001	900.0	100.0	100.0	0	0.0	0.0	0.128	1.0	95.81517	-6.928	0	1.0	2.0	12.0	1.0	0.0
-12500.001	900.0	100.0	100.0	0	0.0	0.0	0.125	1.0	94.79763	-7.692	0	1.0	2.0	12.0	1.0	0.0
-12500.001	900.0	100.0	100.0	0	0.0	0.0	0.122	1.0	94.79763	-8.032	0	1.0	2.0	12.0	1.0	0.0
-12500.001	900.0	100.0	100.0	0	0.0	0.0	0.118	1.0	93.02733	-8.032	0	1.0	2.0	12.0	1.0	0.0
-12500.001	900.0	100.0	100.0	0	0.0	0.0	0.115	1.0	93.02733	-8.032	0	1.0	2.0	12.0	1.0	0.0
-12500.001	900.0	100.0	100.0	0	0.0	0.0	0.112	1.0	95.36702	-8.643	0	1.0	2.0	12.0	1.0	0.0
-12500.001	900.0	100.0	100.0	0	0.0	0.0	0.108	1.0	95.321236	-8.917	0	1.0	2.0	12.0	1.0	0.0
-12500.001	900.0	100.0	100.0	0	0.0	0.0	0.105	1.0	95.321236	-9.408	0	1.0	2.0	12.0	1.0	0.0
-12500.001	900.0	100.0	100.0	0	0.0	0.0	0.102	1.0	95.324036	-9.408	0	1.0	2.0	12.0	1.0	0.0
-12500.001	900.0	100.0	100.0	0	0.0	0.0	0.099	1.0	95.749916	-9.628	0	1.0	2.0	12.0	1.0	0.0
-12500.001	900.0	100.0	100.0	0	0.0	0.0	0.095	1.0	96.6281	-9.628	0	1.0	2.0	12.0	1.0	0.0
-12500.001	900.0	100.0	100.0	0	0.0	0.0	0.092	1.0	96.311195	-10.023	0	1.0	2.0	12.0	1.0	0.0
-12500.001	900.0	100.0	100.0	0	0.0	0.0	0.089	1.0	96.311195	-10.198	0	1.0	2.0	12.0	1.0	0.0
-12500.001	900.0	100.0	100.0	0	0.0	0.0	0.086	1.0	96.92191	-10.198	0	1.0	2.0	12.0	1.0	0.0
-12500.001	900.0	100.0	100.0	0	0.0	0.0	0.083	1.0	97.24099	-10.514	0	1.0	2.0	12.0	1.0	0.0
-12500.001	900.0	100.0	100.0	0	0.0	0.0	0.08	1.0	97.24099	-10.656	0	1.0	2.0	12.0	1.0	0.0
-12500.001	900.0	100.0	100.0	0	0.0	0.0	0.077	1.0	96.31716	-10.656	0	1.0	2.0	12.0	1.0	0.0
-12500.001	900.0	100.0	100.0	0	0.0	0.0	0.074	1.0	97.48156	-10.91	0	1.0	2.0	12.0	1.0	0.0
-12500.001	900.0	100.0	100.0	0	0.0	0.0	0.071	1.0	97.48156	-10.91	0	1.0	2.0	12.0	1.0	0.0
-12500.001	900.0	100.0	100.0	0	0.0	0.0	0.068	1.0	96.636345	-11.023	0	1.0	2.0	12.0	1.0	0.0
-12500.001	900.0	100.0	100.0	0	0.0	0.0	0.065	1.0	96.636345	-11.227	0	1.0	2.0	12.0	1.0	0.0
-12500.001	900.0	100.0	100.0	0	0.0	0.0	0.063	1.0	96.63712	-11.227	0	1.0	2.0	12.0	1.0	0.0
-12500.001	900.0	100.0	100.0	0	0.0	0.0	0.06	1.0	97.036575	-11.318	0	1.0	2.0	12.0	1.0	0.0
-12500.001	900.0	100.0	100.0	0	0.0	0.0	0.057	1.0	97.036575	-11.481	0	1.0	2.0	12.0	1.0	0.0
-12500.001	900.0	100.0	100.0	0	0.0	0.0	0.055	1.0	96.71353	-11.481	0	1.0	2.0	12.0	1.0	0.0
-12500.001	900.0	100.0	100.0	0	0.0	0.0	0.052	1.0	96.40276	-11.623	0	1.0	2.0	12.0	1.0	0.0
-12500.001	900.0	100.0	100.0	0	0.0	0.0	0.05	1.0	96.40276	-11.623	0	1.0	2.0	12.0	1.0	0.0
-12500.001	900.0	100.0	100.0	0	0.0	0.0	0.048	1.0	96.78606	-11.686	0	1.0	2.0	12.0	1.0	0.0
-12500.001	900.0	100.0	100.0	0	0.0	0.0	0.046	1.0	96.78606	-11.799	0	1.0	2.0	12.0	1.0	0.0
-12500.001	900.0	100.0	100.0	0	0.0	0.0	0.044	1.0	96.57334	-11.799	0	1.0	2.0	12.0	1.0	0.0
-12500.001	900.0	100.0	100.0	0	0.0	0.0	0.042	1.0	96.67368	-11.851	0	1.0	2.0	12.0	1.0	0.0
-12500.001	900.0	100.0	100.0	0	0.0	0.0	0.04	1.0	96.67368	-11.941	0	1.0	2.0	12.0	1.0	0.0
-12500.001	900.0	100.0	100.0	0	0.0	0.0	0.038	1.0	96.11688	-11.941	0	1.0	2.0	12.0	1.0	0.0
-12500.001	900.0	100.0	100.0	0	0.0	0.0	0.036	1.0	97.05428	-12.019	0	1.0	2.0	12.0	1.0	0.0
-12500.001	900.0	100.0	100.0	0	0.0	0.0	0.034	1.0	97.05428	-12.019	0	1.0	2.0	12.0	1.0	0.0
-12500.001	900.0	100.0	100.0	1	0.0	0.0	0.032	1.0	97.57286	-12.054	0	1.0	2.0	12.0	1.0	0.0
-12500.001	900.0	100.0	100.0	1	0.0	0.0	0.03	1.0	97.57286	-12.117	0	1.0	2.0	12.0	1.0	0.0
-12500.001	900.0	100.0	100.0	1	0.0	0.0	0.029	1.0	97.8961	-12.117	0	1.0	2.0	12.0	1.0	0.0
-12500.001	900.0	100.0	100.0	1	0.0	0.0	0.027	1.0	97.94979	-12.146	0	1.0	2.0	12.0	1.0	0.0
-12500.001	900.0	100.0	100.0	1	0.0	0.0	0.025	1.0	98.14481	-12.196	0	1.0	2.0	12.0	1.0	0.0
-12500.001	900.0	100.0	100.0	1	0.0	0.0	0.023	1.0	98.23654	-12.196	0	1.0	2.0	12.0	1.0	0.0
-12500.001	900.0	100.0	100.0	1	0.0	0.0	0.021	1.0	97.57119	-12.24	0	1.0	2.0	12.0	1.0	0.0
-12500.001	900.0	100.0	100.0	1	0.0	0.0	0.019	1.0	97.57119	-12.24	0	1.0	2.0	12.0	1.0	0.0
-12500.001	900.0	100.0	100.0	1	0.0	0.0	0.018	1.0	98.14845	-12.259	0	1.0	2.0	12.0	1.0	0.0
-12500.001	900.0	100.0	100.0	1	0.0	0.0	0.016	1.0	98.14845	-12.294	0	1.0	2.0	12.0	1.0	0.0
-12500.001	900.0	100.0	100.0	1	0.0	0.0	0.014	1.0	97.686676	-12.294	0	1.0	2.0	12.0	1.0	0.0
-12500.001	900.0	100.0	100.0	1	0.0	0.0	0.012	1.0	97.84657	-12.311	0	1.0	2.0	12.0	1.0	0.0
-12500.001	900.0	100.0	100.0	1	0.0	0.0	0.01	1.0	97.84657	-12.338	0	1.0	2.0	12.0	1.0	0.0
-12500.001	900.0	100.0	100.0	1	0.0	0.0	0.008	1.0	98.01982	-12.338	0	1.0	2.0	12.0	1.0	0.0
-12500.001	900.0	100.0	100.0	1	0.0	0.0	0.006	1.0	98.01982	-12.351	0	1.0	2.0	12.0	1.0	0.0
-12500.001	900.0	100.0	100.0	1	0.0	0.0	0.004	1.0	97.9408	-12.351	0	1.0	2.0	12.0	1.0	0.0
-12500.001	900.0	100.0	100.0	1	0.0	0.0	0.002	1.0	97.146286	-12.373	0	1.0	2.0	12.0	1.0	0.0
-12500.001	900.0	100.0	100.0	1	0.0	0.0	0.0	1.0	97.146286	-12.384	0	1.0	2.0	12.0	1.0	0.0
-12500.001	900.0	100.0	100.0	1	0.0	0.0	-0.001	1.0	96.44679	-12.384	0	1.0	2.0	12.0	1.0	0.0
-12500.001	900.0	100.0	100.0	1	0.0	0.0	-0.002	1.0	95.90837	-12.401	0	1.0	2.0	12.0	1.0	0.0
-12500.001	900.0	100.0	100.0	1	0.0	0.0	-0.004	1.0	95.90837	-12.41	0	1.0	2.0	12.0	1.0	0.0
-12500.001	900.0	100.0	100.0	1	0.0	0.0	-0.006	1.0	95.483826	-12.41	0	1.0	2.0	12.0	1.0	0.0
-12500.001	900.0	100.0	100.0	1	0.0	0.0	-0.007	1.0	96.291794	-12.424	0	1.0	2.0	12.0	1.0	0.0
-12500.001	900.0	100.0	100.0	1	0.0	0.0	-0.009	1.0	94.88514	-12.424	0	1.0	2.0	12.0	1.0	0.0
-12500.001	900.0	100.0	100.0	1	0.0	0.0	-0.011	1.0	95.05864	-12.431	0	1.0	2.0	13.0	1.0	0.0
-12500.001	900.0	100.0	100.0	1	0.0	0.0	-0.012	1.0	96.80719	-12.443	0	1.0	2.0	13.0	1.0	0.0
0.0	900.0	100.0	100.0	0	0.0	0.0	-0.014	1.0	97.695465	-12.443	0	1.0	3.0	0.0	1.0	0.0
0.0	900.0	100.0	100.0	0	0.0	0.0	-0.015	1.0	97.05632	-12.448	0	1.0	3.0	0.0	1.0	0.0
0.0	900.0	100.0	100.0	0	0.0	0.0	-0.017	1.0	97.05632	-12.457	0	1.0	3.0	0.0	1.0	0.0
0.0	900.0	100.0	100.0	0	0.0	0.0	-0.018	1.0	97.73621	-12.457	0	1.0	3.0	0.0	1.0	0.0
0.0	900.0	100.0	100.0	0	0.0	0.0	-0.019	1.0	97.73621	-11.576	0	1.0	3.0	0.0	1.0	0.0
0.0	900.0	100.0	100.0	0	0.0	0.0	-0.02	1.0	97.53975	-11.576	0	1.0	3.0	0.0	1.0	0.0
0.0	900.0	100.0	100.0	0	0.0	0.0	-0.021	1.0	97.770294	-9.997	0	1.0	3.0	0.0	1.0	0.0
0.0	900.0	100.0	100.0	0	0.0	0.0	-0.021	1.0	98.52839	-8.634	0	1.0	3.0	0.0	1.0	0.0
0.0	900.0	100.0	100.0	0	0.0	0.0	-0.022	1.0	98.16218	-8.634	0	1.0	3.0	0.0	1.0	0.0
0.0	900.0	100.0	100.0	0	0.0	0.0	-0.022	1.0	97.98976	-8.023	0	1.0	3.0	0.0	1.0	0.0
0.0	900.0	100.0	100.0	0	0.0	0.0	-0.023	1.0	97.98976	-8.023	0	1.0	3.0	0.0	1.0	0.0
0.0	900.0	100.0	100.0	0	0.0	0.0	-0.023	1.0	98.16253	-6.928	0	1.0	3.0	0.0	1.0	0.0
0.0	900.0	100.0	100.0	0	0.0	0.0	-0.023	1.0	98.16253	-6.438	0	1.0	3.0	0.0	1.0	0.0
0.0	900.0	100.0	100.0	0	0.0	0.0	-0.023	1.0	98.429535	-6.438	0	1.0	3.0	0.0	1.0	0.0
0.0	900.0	100.0	100.0	0	0.0	0.0	-0.023	1.0	97.61037	-5.56	0	1.0	3.0	0.0	1.0	0.0
0.0	900.0	100.0	100.0	0	0.0	0.0	-0.023	1.0	97.61037	-5.167	0	1.0	3.0	0.0	1.0	0.0
0.0	900.0	100.0	100.0	0	0.0	0.0	-0.023	1.0	98.017784	-5.167	0	1.0	3.0	0.0	1.0	0.0
0.0	900.0	100.0	100.0	0	0.0	0.0	-0.023	1.0	97.57988	-4.462	0	1.0	3.0	0.0	1.0	0.0
0.0	900.0	100.0	100.0	0	0.0	0.0	-0.023	1.0	97.57988	-4.146	0	1.0	3.0	0.0	1.0	0.0
0.0	900.0	100.0	100.0	0	0.0	0.0	-0.023	1.0	96.767365	-4.146	0	1.0	3.0	0.0	1.0	0.0
0.0	900.0	100.0	100.0	0	0.0	0.0	-0.023	1.0	96.767365	-3.58	0	1.0	3.0	0.0	1.0	0.0
0.0	900.0	100.0	100.0	0	0.0	0.0	-0.022	1.0	96.63534	-3.58	0	1.0	3.0	0.0	1.0	0.0
0.0	900.0	100.0	100.0	0	0.0	0.0	-0.022	1.0	97.22893	-3.092	1	1.0	3.0	2.0	1.0	0.0
0.0	900.0	100.0	100.0	0	0.0	0.0	-0.021	1.0	97.22893	-2.873	1	1.0	3.0	2.0	1.0	0.0
0.0	900.0	100.0	100.0	0	0.0	0.0	-0.021	1.0	97.94798	-2.873	1	1.0	3.0	4.0	1.0	0.0
13888.89	1000.0	100.0	100.0	0	0.0	0.0	-0.02	1.0	97.76956	-2.481	1	1.0	3.0	4.0	1.0	0.0
13888.89	1000.0	100.0	100.0	0	0.0	0.0	-0.019	1.0	97.76956	-2.481	1	1.0	3.0	4.0	1.0	0.0
13888.89	1000.0	100.0	100.0	0	0.0	0.0	-0.019	1.0	97.08299	-2.306	1	1.0	3.0	4.0	1.0	0.0
13888.89	1000.0	100.0	100.0	0	0.0	0.0	-0.017	1.0	97.08299	-1.008	1	1.0	3.0	4.0	1.0	0.0
13888.89	1000.0	100.0	100.0	0	0.0	0.0	-0.016	1.0	97.08299	-1.008	1	1.0	3.0	4.0	1.0	0.0
13888.89	1000.0	100.0	100.0	0	0.0	0.0	-0.015	1.0	96.49189	0.044	1	1.0	3.0	4.0	1.0	0.0
13888.89	1000.0	100.0	100.0	0	0.0	0.0	-0.013	1.0	96.49189	1.025	1	1.0	3.0	4.0	1.0	0.0
13888.89	1000.0	100.0	100.0	0	0.0	0.0	-0.011	1.0	96.18338	1.025	1	1.0	3.0	4.0	1.0	0.0
13888.89	1000.0	100.0	100.0	0	0.0	0.0	-0.009	1.0	96.64735	2.782	1	1.0	3.0	4.0	1.0	0.0
13888.89	1000.0	100.0	100.0	0	0.0	0.0	-0.007	1.0	96.64735	3.569	1	1.0	3.0	4.0	1.0	0.0
13888.89	1000.0	100.0	100.0	0	0.0	0.0	-0.005	1.0	95.878815	3.569	1	1.0	3.0	5.0	1.0	0.0
13888.89	1000.0	100.0	100.0	0	0.0	0.0	-0.003	1.0	95.878815	4.978	1	1.0	3.0	5.0	1.0	0.0
13888.89	1000.0	100.0	100.0	0	0.0	0.0	-0.001	1.0	95.909004	4.978	1	1.0	3.0	5.0	1.0	0.0
13888.89	1000.0	100.0	100.0	0	0.0	0.0	0.001	1.0	96.55545	6.197	1	1.0	3.0	5.0	1.0	0.0
13888.89	1000.0	100.0	100.0	0	0.0	0.0	0.004	1.0	96.55545	6.741	1	1.0	3.0	5.0	1.0	0.0
13888.89	1000.0	100.0	100.0	0	0.0	0.0	0.007	1.0	96.54348	6.741	1	1.0	3.0	5.0	1.0	0.0
13888.89	1000.0	100.0	100.0	0	0.0	0.0	0.01	1.0	97.16721	7.718	1	1.0	3.0	5.0	1.0	0.0
13888.89	1000.0	100.0	100.0	0	0.0	0.0	0.014	1.0	97.16721	8.156	1	1.0	3.0	5.0	1.0	0.0
13888.89	1000.0	100.0	100.0	0	0.0	0.0	0.017	1.0	97.742355	8.156	1	1.0	3.0	5.0	1.0	0.0
13888.89	1000.0	100.0	100.0	0	0.0	0.0	0.02	1.0	97.742355	8.941	1	1.0	3.0	5.0	1.0	0.0
13888.89	1000.0	100.0	100.0	0	0.0	0.0	0.023	1.0	97.639725	8.941	1	1.0	3.0	5.0	1.0	0.0
13888.89	1000.0	100.0	100.0	0	0.0	0.0	0.027	1.0	97.64452	9.617	1	1.0	3.0	5.0	1.0	0.0
13888.89	1000.0	100.0	100.0	0	0.0	0.0	0.031	1.0	97.64452	9.922	1	1.0	3.0	5.0	1.0	0.0
13888.89	1000.0	100.0	100.0	0	0.0	0.0	0.034	1.0	97.67284	9.922	1	1.0	3.0	5.0	1.0	0.0
13888.89	1000.0	100.0	100.0	0	0.0	0.0	0.038	1.0	98.50063	10.464	1	1.0	3.0	5.0	1.0	0.0
13888.89	1000.0	100.0	100.0	0	0.0	0.0	0.042	1.0	98.50063	10.464	1	1.0	3.0	5.0	1.0	0.0
13888.89	1000.0	100.0	100.0	0	0.0	0.0	0.046	1.0	99.00429	10.709	1	1.0	3.0	5.0	1.0	0.0
13888.89	1000.0	100.0	100.0	0	0.0	0.0	0.05	1.0	99.00429	11.145	1	1.0	3.0	5.0	1.0	0.0
13888.89	1000.0	100.0	100.0	0	0.0	0.0	0.054	1.0	99.43316	11.145	1	1.0	3.0	5.0	1.0	0.0
13888.89	1000.0	100.0	100.0	0	0.0	0.0	0.058	1.0	99.352486	11.522	1	1.0	3.0	5.0	1.0	0.0
13888.89	1000.0	100.0	100.0	0	0.0	0.0	0.062	1.0	99.352486	11.689	1	1.0	3.0	5.0	1.0	0.0
13888.89	1000.0	100.0	100.0	0	0.0	0.0	0.066	1.0	99.062515	11.689	1	1.0	3.0	5.0	1.0	0.0
13888.89	1000.0	100.0	100.0	0	0.0	0.0	0.07	1.0	98.45638	11.993	1	1.0	3.0	5.0	1.0	0.0
13888.89	1000.0	100.0	100.0	0	0.0	0.0	0.074	1.0	98.45638	12.127	1	1.0	3.0	5.0	1.0	0.0
13888.89	1000.0	100.0	100.0	0	0.0	0.0	0.078	1.0	97.77364	12.127	1	1.0	3.0	5.0	1.0	0.0
13888.89	1000.0	100.0	100.0	0	0.0	0.0	0.081	1.0	97.596756	12.371	1	1.0	3.0	5.0	1.0	0.0
13888.89	1000.0	100.0	100.0	0	0.0	0.0	0.085	1.0	97.71209	12.371	1	1.0	3.0	5.0	1.0	0.0
13888.89	1000.0	100.0	100.0	0	0.0	0.0	0.089	1.0	97.47959	12.479	1	1.0	3.0	5.0	1.0	0.0
13888.89	1000.0	100.0	100.0	0	0.0	0.0	0.092	1.0	96.857445	12.674	1	1.0	3.0	5.0	1.0	0.0
13888.89	1000.0	100.0	100.0	0	0.0	0.0	0.095	1.0	96.32507	12.674	1	1.0	3.0	5.0	1.0	0.0
13888.89	1000.0	100.0	100.0	0	0.0	0.0	0.099	1.0	97.23832	12.761	1	1.0	3.0	5.0	1.0	0.0
13888.89	1000.0	100.0	100.0	0	0.0	0.0	0.102	1.0	97.23832	12.761	1	1.0	3.0	5.0	1.0	0.0
13888.89	1000.0	100.0	100.0	0	0.0	0.0	0.105	1.0	97.00607	12.917	1	1.0	3.0	5.0	1.0	0.0
13888.89	1000.0	100.0	100.0	0	0.0	0.0	0.108	1.0	97.00607	12.988	1	1.0	3.0	5.0	1.0	0.0
13888.89	1000.0	100.0	100.0	0	0.0	0.0	0.111	1.0	97.506294	12.988	1	1.0	3.0	5.0	1.0	0.0
13888.89	1000.0	100.0	100.0	0	0.0	0.0	0.114	1.0	98.20724	13.113	1	1.0	3.0	5.0	1.0	0.0
13888.89	1000.0	100.0	100.0	0	0.0	0.0	0.116	1.0	98.20724	13.22	1	1.0	3.0	5.0	1.0	0.0
13888.89	1000.0	100.0	100.0	1	0.0	0.0	0.119	1.0	98.142334	13.22	1	1.0	3.0	5.0	1.0	0.0
13888.89	1000.0	100.0	100.0	1	0.0	0.0	0.121	1.0	98.140945	13.269	1	1.0	3.0	5.0	1.0	0.0
13888.89	1000.0	100.0	100.0	1	0.0	0.0	0.123	1.0	98.140945	13.269	1	1.0	3.0	5.0	1.0	0.0
13888.89	1000.0	100.0	100.0	1	0.0	0.0	0.125	1.0	97.18142	13.357	1	1.0	3.0	5.0	1.0	0.0
13888.89	1000.0	100.0	100.0	1	0.0	0.0	0.127	1.0	97.18142	13.396	1	1.0	3.0	5.0	1.0	0.0
13888.89	1000.0	100.0	100.0	1	0.0	0.0	0.129	1.0	96.60591	13.396	1	1.0	3.0	5.0	1.0	0.0
13888.89	1000.0	100.0	100.0	1	0.0	0.0	0.131	1.0	95.56385	13.465	1	1.0	3.0	5.0	1.0	0.0
13888.89	1000.0	100.0	100.0	1	0.0	0.0	0.133	1.0	95.56385	13.496	1	1.0	3.0	5.0	1.0	0.0
13888.89	1000.0	100.0	100.0	1	0.0	0.0	0.135	1.0	94.75661	13.496	1	1.0	3.0	5.0	1.0	0.0
13888.89	1000.0	100.0	100.0	1	0.0	0.0	0.136	1.0	94.75661	13.553	1	1.0	3.0	5.0	1.0	0.0
13888.89	1000.0	100.0	100.0	1	0.0	0.0	0.138	1.0	95.14619	13.553	1	1.0	3.0	5.0	1.0	0.0
13888.89	1000.0	100.0	100.0	1	0.0	0.0	0.139	1.0	95.19536	13.578	1	1.0	3.0	5.0	1.0	0.0
13888.89	1000.0	100.0	100.0	1	0.0	0.0	0.14	1.0	95.19536	13.623	1	1.0	3.0	5.0	1.0	0.0
13888.89	1000.0	100.0	100.0	1	0.0	0.0	0.142	1.0	96.515976	13.623	1	1.0	3.0	5.0	1.0	0.0
13888.89	1000.0	100.0	100.0	1	0.0	0.0	0.143	1.0	96.04887	13.642	1	1.0	3.0	5.0	1.0	0.0
13888.89	1000.0	100.0	100.0	1	0.0	0.0	0.144	1.0	95.8359	13.679	1	1.0	3.0	5.0	1.0	0.0
13888.89	1000.0	100.0	100.0	1	0.0	0.0	0.146	1.0	95.83625	13.679	1	1.0	3.0	5.0	1.0	0.0
13888.89	1000.0	100.0	100.0	1	0.0	0.0	0.147	1.0	95.83625	13.694	1	1.0	3.0	5.0	1.0	0.0
13888.89	1000.0	100.0	100.0	1	0.0	0.0	0.148	1.0	96.72182	13.694	1	1.0	3.0	5.0	1.0	0.0
13888.89	1000.0	100.0	100.0	1	0.0	0.0	0.149	1.0	95.21873	13.724	1	1.0	3.0	5.0	1.0	0.0
13888.89	1000.0	100.0	100.0	1	0.0	0.0	0.15	1.0	95.21873	13.724	1	1.0	3.0	5.0	1.0	0.0
13888.89	1000.0	100.0	100.0	1	0.0	0.0	0.151	1.0	96.37295	13.749	1	1.0	3.0	5.0	1.0	0.0
13888.89	1000.0	100.0	100.0	1	0.0	0.0	0.152	1.0	96.020485	13.759	1	1.0	3.0	5.0	1.0	0.0
13888.89	1000.0	100.0	100.0	1	0.0	0.0	0.154	1.0	96.020485	13.779	1	1.0	3.0	5.0	1.0	0.0
13888.89	1000.0	100.0	100.0	1	0.0	0.0	0.155	1.0	96.674644	13.779	1	1.0	3.0	6.0	1.0	0.0
13888.89	1000.0	100.0	100.0	0	0.0	0.0	0.156	1.0	96.674644	13.789	1	1.0	3.0	6.0	1.0	0.0
0.0	1000.0	100.0	100.0	0	0.0	0.0	0.158	1.0	96.06392	13.789	1	2.0	3.0	0.0	1.0	1.0
0.0	1000.0	100.0	100.0	0	0.0	0.0	0.159	1.0	96.411835	13.797	1	2.0	3.0	0.0	1.0	1.0
0.0	1000.0	100.0	100.0	0	0.0	0.0	0.16	1.0	96.411835	13.812	1	2.0	3.0	0.0	1.0	1.0
0.0	1000.0	100.0	100.0	0	0.0	0.0	0.161	1.0	96.822495	13.812	1	2.0	3.0	0.0	1.0	1.0
0.0	1000.0	100.0	100.0	0	0.0	0.0	0.162	1.0	96.56674	11.927	1	2.0	3.0	0.0	1.0	1.0
0.0	1000.0	100.0	100.0	0	0.0	0.0	0.163	1.0	96.56674	11.927	1	2.0	3.0	0.0	1.0	1.0
0.0	1000.0	100.0	100.0	0	0.0	0.0	0.163	1.0	96.082825	11.085	1	2.0	3.0	0.0	1.0	1.0
0.0	1000.0	100.0	100.0	0	0.0	0.0	0.164	1.0	96.879875	9.573	1	2.0	3.0	0.0	1.0	1.0
0.0	1000.0	100.0	100.0	0	0.0	0.0	0.165	1.0	96.85733	9.573	1	2.0	3.0	0.0	1.0	1.0
0.0	1000.0	100.0	100.0	0	0.0	0.0	0.165	1.0	97.31178	8.896	1	2.0	3.0	0.0	1.0	1.0
0.0	1000.0	100.0	100.0	0	0.0	0.0	0.165	1.0	97.31178	7.682	1	2.0	3.0	0.0	1.0	1.0
0.0	1000.0	100.0	100.0	0	0.0	0.0	0.166	1.0	98.26384	7.682	1	2.0	3.0	0.0	1.0	1.0
0.0	1000.0	100.0	100.0	0	0.0	0.0	0.166	1.0	98.453125	7.139	1	2.0	3.0	0.0	1.0	1.0
0.0	1000.0	100.0	100.0	0	0.0	0.0	0.166	1.0	98.453125	6.164	1	2.0	3.0	0.0	1.0	1.0
0.0	1000.0	100.0	100.0	0	0.0	0.0	0.167	1.0	98.159546	6.164	1	2.0	3.0	0.0	1.0	1.0
0.0	1000.0	100.0	100.0	0	0.0	0.0	0.167	1.0	98.159546	5.324	1	2.0	3.0	0.0	1.0	1.0
0.0	1000.0	100.0	100.0	0	0.0	0.0	0.167	1.0	98.31834	5.324	1	2.0	3.0	0.0	1.0	1.0
0.0	1000.0	100.0	100.0	0	0.0	0.0	0.166	1.0	98.53724	4.948	1	2.0	3.0	8.0	1.0	1.0
0.0	1000.0	100.0	100.0	0	0.0	0.0	0.166	1.0	97.98481	4.272	1	2.0	3.0	8.0	1.0	1.0
0.0	1000.0	100.0	100.0	0	0.0	0.0	0.166	1.0	97.7247	4.272	1	2.0	3.0	11.0	1.0	1.0
-11111.111	800.0	100.0	100.0	0	0.0	0.0	0.166	1.0	97.71657	3.97	1	2.0	3.0	11.0	1.0	1.0
-11111.111	800.0	100.0	100.0	0	0.0	0.0	0.166	1.0	97.71657	3.428	1	2.0	3.0	11.0	1.0	1.0
-11111.111	800.0	100.0	100.0	0	0.0	0.0	0.165	1.0	97.77934	3.428	1	2.0	3.0	11.0	1.0	1.0
-11111.111	800.0	100.0	100.0	0	0.0	0.0	0.165	1.0	97.77934	3.186	1	2.0	3.0	11.0	1.0	1.0
-11111.111	800.0	100.0	100.0	0	0.0	0.0	0.164	1.0	97.895645	3.186	1	2.0	3.0	11.0	1.0	1.0
-11111.111	800.0	100.0	100.0	0	0.0	0.0	0.163	1.0	97.60097	1.233	1	2.0	3.0	11.0	1.0	1.0
-11111.111	800.0	100.0	100.0	0	0.0	0.0	0.162	1.0	97.60097	-0.45	1	2.0	3.0	11.0	1.0	1.0
-11111.111	800.0	100.0	100.0	0	0.0	0.0	0.161	1.0	97.4763	-0.45	1	2.0	3.0	11.0	1.0	1.0
-11111.111	800.0	100.0	100.0	0	0.0	0.0	0.159	1.0	97.33151	-1.205	1	2.0	3.0	11.0	1.0	1.0
-11111.111	800.0	100.0	100.0	0	0.0	0.0	0.158	1.0	97.33151	-1.205	1	2.0	3.0	11.0	1.0	1.0
-11111.111	800.0	100.0	100.0	0	0.0	0.0	0.156	1.0	97.83913	-1.906	1	2.0	3.0	11.0	1.0	1.0
-11111.111	800.0	100.0	100.0	0	0.0	0.0	0.154	1.0	97.83913	-3.164	1	2.0	3.0	11.0	1.0	1.0
-11111.111	800.0	100.0	100.0	0	0.0	0.0	0.153	1.0	98.55789	-3.164	1	2.0	3.0	11.0	1.0	1.0
-11111.111	800.0	100.0	100.0	0	0.0	0.0	0.15	1.0	98.29582	-4.25	1	2.0	3.0	12.0	1.0	1.0
-11111.111	800.0	100.0	100.0	0	0.0	0.0	0.148	1.0	98.29582	-4.736	1	2.0	3.0	12.0	1.0	1.0
-11111.111	800.0	100.0	100.0	0	0.0	0.0	0.146	1.0	98.23357	-4.736	1	2.0	3.0	12.0	1.0	1.0
-11111.111	800.0	100.0	100.0	0	0.0	0.0	0.143	1.0	97.77569	-5.607	1	2.0	3.0	12.0	1.0	1.0
-11111.111	800.0	100.0	100.0	0	0.0	0.0	0.14	1.0	97.77569	-5.607	1	2.0	3.0	12.0	1.0	1.0
-11111.111	800.0	100.0	100.0	0	0.0	0.0	0.137	1.0	99.61331	-6.36	1	2.0	3.0	12.0	1.0	1.0
-11111.111	800.0	100.0	100.0	0	0.0	0.0	0.133	1.0	99.61331	-6.697	1	2.0	3.0	12.0	1.0	1.0
-11111.111	800.0	100.0	100.0	0	0.0	0.0	0.13	1.0	98.59765	-6.697	1	2.0	3.0	12.0	1.0	1.0
-11111.111	800.0	100.0	100.0	0	0.0	0.0	0.127	1.0	98.85166	-7.301	1	2.0	3.0	12.0	1.0	1.0
-11111.111	800.0	100.0	100.0	0	0.0	0.0	0.123	1.0	98.85166	-7.572	1	2.0	3.0	12.0	1.0	1.0
-11111.111	800.0	100.0	100.0	0	0.0	0.0	0.119	1.0	98.35118	-7.572	1	2.0	3.0	12.0	1.0	1.0
-11111.111	800.0	100.0	100.0	0	0.0	0.0	0.115	1.0	98.225876	-8.056	1	2.0	3.0	12.0	1.0	1.0
-11111.111	800.0	100.0	100.0	0	0.0	0.0	0.111	1.0	98.225876	-8.056	1	2.0	3.0	12.0	1.0	1.0
-11111.111	800.0	100.0	100.0	0	0.0	0.0	0.107	1.0	97.199615	-8.273	1	2.0	3.0	12.0	1.0	1.0
-11111.111	800.0	100.0	100.0	0	0.0	0.0	0.103	1.0	97.199615	-8.662	1	2.0	3.0	12.0	1.0	1.0
-11111.111	800.0	100.0	100.0	0	0.0	0.0	0.099	1.0	96.81533	-8.662	1	2.0	3.0	12.0	1.0	1.0
-11111.111	800.0	100.0	100.0	0	0.0	0.0	0.095	1.0	97.14909	-8.998	1	2.0	3.0	12.0	1.0	1.0
-11111.111	800.0	100.0	100.0	0	0.0	0.0	0.09	1.0	97.14909	-9.148	1	2.0	3.0	12.0	1.0	1.0
-11111.111	800.0	100.0	100.0	0	0.0	0.0	0.086	1.0	96.60324	-9.148	1	2.0	3.0	12.0	1.0	1.0
-11111.111	800.0	100.0	100.0	0	0.0	0.0	0.082	1.0	96.64857	-9.288	1	2.0	3.0	12.0	1.0	1.0
-11111.111	800.0	100.0	100.0	0	0.0	0.0	0.078	1.0	96.64857	-9.288	1	2.0	3.0	12.0	1.0	1.0
-11111.111	800.0	100.0	100.0	0	0.0	0.0	0.075	1.0	96.9148	-9.54	1	2.0	3.0	12.0	1.0	1.0
-11111.111	800.0	100.0	100.0	0	0.0	0.0	0.071	1.0	96.9148	-9.651	1	2.0	3.0	12.0	1.0	1.0
-11111.111	800.0	100.0	100.0	0	0.0	0.0	0.067	1.0	97.814415	-9.651	1	2.0	3.0	12.0	1.0	1.0
-11111.111	800.0	100.0	100.0	0	0.0	0.0	0.064	1.0	97.21933	-9.852	1	2.0	3.0	12.0	1.0	1.0
-11111.111	800.0	100.0	100.0	0	0.0	0.0	0.06	1.0	97.07427	-10.026	1	2.0	3.0	12.0	1.0	1.0
-11111.111	800.0	100.0	100.0	0	0.0	0.0	0.057	1.0	97.15154	-10.026	1	2.0	3.0	12.0	1.0	1.0
-11111.111	800.0	100.0	100.0	0	0.0	0.0	0.053	1.0	98.31433	-10.103	1	2.0	3.0	12.0	1.0	1.0
-11111.111	800.0	100.0	100.0	0	0.0	0.0	0.05	1.0	98.31433	-10.103	1	2.0	3.0	12.0	1.0	1.0
-11111.111	800.0	100.0	100.0	0	0.0	0.0	0.047	1.0	98.36506	-10.243	1	2.0	3.0	12.0	1.0	1.0
-11111.111	800.0	100.0	100.0	0	0.0	0.0	0.044	1.0	98.36506	-10.305	1	2.0	3.0	12.0	1.0	1.0
-11111.111	800.0	100.0	100.0	0	0.0	0.0	0.041	1.0	98.744995	-10.305	1	2.0	3.0	12.0	1.0	1.0
-11111.111	800.0	100.0	100.0	0	0.0	0.0	0.038	1.0	98.67488	-10.417	1	2.0	3.0	12.0	1.0	1.0
-11111.111	800.0	100.0	100.0	0	0.0	0.0	0.036	1.0	99.17634	-10.514	1	2.0	3.0	12.0	1.0	1.0
-11111.111	800.0	100.0	100.0	1	0.0	0.0	0.033	1.0	98.725914	-10.514	1	2.0	3.0	12.0	1.0	1.0
-11111.111	800.0	100.0	100.0	1	0.0	0.0	0.031	1.0	98.725914	-10.557	1	2.0	3.0	12.0	1.0	1.0
-11111.111	800.0	100.0	100.0	1	0.0	0.0	0.028	1.0	98.76935	-10.557	1	2.0	3.0	12.0	1.0	1.0
-11111.111	800.0	100.0	100.0	1	0.0	0.0	0.026	1.0	98.76135	-10.634	1	2.0	3.0	12.0	1.0	1.0
-11111.111	800.0	100.0	100.0	1	0.0	0.0	0.024	1.0	98.76135	-10.701	1	2.0	3.0	12.0	1.0	1.0
-11111.111	800.0	100.0	100.0	1	0.0	0.0	0.022	1.0	99.08923	-10.701	1	2.0	3.0	12.0	1.0	1.0
-11111.111	800.0	100.0	100.0	1	0.0	0.0	0.02	1.0	98.43805	-10.731	1	2.0	3.0	12.0	1.0	1.0
-11111.111	800.0	100.0	100.0	1	0.0	0.0	0.018	1.0	98.43805	-10.785	1	2.0	3.0	12.0	1.0	1.0
-11111.111	800.0	100.0	100.0	1	0.0	0.0	0.017	1.0	98.799385	-10.785	1	2.0	3.0	12.0	1.0	1.0
-11111.111	800.0	100.0	100.0	1	0.0	0.0	0.015	1.0	98.799385	-10.809	1	2.0	3.0	12.0	1.0	1.0
-11111.111	800.0	100.0	100.0	1	0.0	0.0	0.013	1.0	97.32074	-10.809	1	2.0	3.0	12.0	1.0	1.0
-11111.111	800.0	100.0	100.0	1	0.0	0.0	0.012	1.0	98.6891	-10.852	1	2.0	3.0	12.0	1.0	1.0
-11111.111	800.0	100.0	100.0	1	0.0	0.0	0.011	1.0	98.6891	-10.872	1	2.0	3.0	12.0	1.0	1.0
-11111.111	800.0	100.0	100.0	1	0.0	0.0	0.009	1.0	98.22636	-10.872	1	2.0	3.0	12.0	1.0	1.0
-11111.111	800.0	100.0	100.0	1	0.0	0.0	0.008	1.0	98.35981	-10.906	1	2.0	3.0	12.0	1.0	1.0
-11111.111	800.0	100.0	100.0	1	0.0	0.0	0.006	1.0	98.35981	-10.922	1	2.0	3.0	12.0	1.0	1.0
-11111.111	800.0	100.0	100.0	1	0.0	0.0	0.005	1.0	99.58886	-10.922	1	2.0	3.0	12.0	1.0	1.0
-11111.111	800.0	100.0	100.0	1	0.0	0.0	0.004	1.0	99.58886	-10.95	1	2.0	3.0	12.0	1.0	1.0
-11111.111	800.0	100.0	100.0	1	0.0	0.0	0.003	1.0	99.07065	-10.95	1	2.0	3.0	12.0	1.0	1.0
-11111.111	800.0	100.0	100.0	1	0.0	0.0	0.002	1.0	99.23413	-10.973	1	2.0	3.0	12.0	1.0	1.0
-11111.111	800.0	100.0	100.0	1	0.0	0.0	0.001	1.0	99.23413	-10.984	1	2.0	3.0	12.0	1.0	1.0
-11111.111	800.0	100.0	100.0	1	0.0	0.0	0.0	1.0	98.75597	-10.984	1	2.0	3.0	12.0	1.0	1.0
-11111.111	800.0	100.0	100.0	1	0.0	0.0	0.0	1.0	98.60102	-11.003	1	2.0	3.0	12.0	1.0	1.0
-11111.111	800.0	100.0	100.0	1	0.0	0.0	0.0	1.0	98.60102	-11.012	1	2.0	3.0	12.0	1.0	1.0
-11111.111	800.0	100.0	100.0	1	0.0	0.0	-0.001	1.0	97.76082	-11.012	1	2.0	3.0	12.0	1.0	1.0
-11111.111	800.0	100.0	100.0	1	0.0	0.0	-0.001	1.0	97.90283	-11.028	1	2.0	3.0	12.0	1.0	1.0
-11111.111	800.0	100.0	100.0	1	0.0	0.0	-0.002	1.0	98.2139	-11.028	1	2.0	3.0	12.0	1.0	1.0
-11111.111	800.0	100.0	100.0	1	0.0	0.0	-0.003	1.0	97.65034	-11.042	1	2.0	3.0	12.0	1.0	1.0
-11111.111	800.0	100.0	100.0	1	0.0	0.0	-0.003	1.0	97.65034	-11.047	1	2.0	3.0	12.0	1.0	1.0
-11111.111	800.0	100.0	100.0	1	0.0	0.0	-0.004	1.0	97.83305	-11.047	1	2.0	3.0	12.0	1.0	1.0
-11111.111	800.0	100.0	100.0	1	0.0	0.0	-0.004	1.0	96.91291	-11.057	1	2.0	3.0	12.0	1.0	1.0
-11111.111	800.0	100.0	100.0	1	0.0	0.0	-0.004	1.0	96.91291	-11.062	1	2.0	3.0	12.0	1.0	1.0
-11111.111	800.0	100.0	100.0	1	0.0	0.0	-0.005	1.0	97.804565	-11.062	1	2.0	3.0	12.0	1.0	1.0
-11111.111	800.0	100.0	100.0	1	0.0	0.0	-0.005	1.0	97.804565	-11.071	1	2.0	3.0	12.0	1.0	1.0
-11111.111	800.0	100.0	100.0	1	0.0	0.0	-0.005	1.0	97.62543	-11.071	1	2.0	3.0	12.0	1.0	1.0
-11111.111	800.0	100.0	100.0	1	0.0	0.0	-0.006	1.0	99.37419	-11.075	1	2.0	3.0	12.0	1.0	1.0
-11111.111	800.0	100.0	100.0	1	0.0	0.0	-0.006	1.0	99.37419	-11.082	1	2.0	3.0	12.0	1.0	1.0
-11111.111	800.0	100.0	100.0	1	0.0	0.0	-0.007	1.0	98.8504	-11.082	1	2.0	3.0	12.0	1.0	1.0
-11111.111	800.0	100.0	100.0	1	0.0	0.0	-0.008	1.0	98.07823	-11.088	1	2.0	3.0	12.0	1.0	1.0
-11111.111	800.0	100.0	100.0	1	0.0	0.0	-0.009	1.0	98.07823	-11.09	1	2.0	3.0	12.0	1.0	1.0
-11111.111	800.0	100.0	100.0	1	0.0	0.0	-0.01	1.0	97.810455	-11.09	1	2.0	3.0	13.0	1.0	1.0
-11111.111	800.0	100.0	100.0	1	0.0	0.0	-0.01	1.0	97.810455	-11.095	1	2.0	3.0	13.0	1.0	1.0
-11111.111	800.0	100.0	100.0	0	0.0	0.0	-0.011	1.0	96.828545	-11.095	1	2.0	4.0	14.0	1.0	1.0
0.0	800.0	100.0	100.0	0	0.0	0.0	-0.012	1.0	97.421684	-11.097	1	2.0	4.0	0.0	1.0	1.0
0.0	800.0	100.0	100.0	0	0.0	0.0	-0.013	1.0	97.421684	-11.099	1	2.0	4.0	0.0	1.0	1.0
0.0	800.0	100.0	100.0	0	0.0	0.0	-0.014	1.0	97.76933	-11.099	1	2.0	4.0	0.0	1.0	1.0
0.0	800.0	100.0	100.0	0	0.0	0.0	-0.015	1.0	98.50843	-10.316	1	2.0	4.0	0.0	1.0	1.0
0.0	800.0	100.0	100.0	0	0.0	0.0	-0.015	1.0	98.213	-9.587	1	2.0	4.0	0.0	1.0	1.0
0.0	800.0	100.0	100.0	0	0.0	0.0	-0.016	1.0	98.795044	-9.587	1	2.0	4.0	0.0	1.0	1.0
0.0	800.0	100.0	100.0	0	0.0	0.0	-0.016	1.0	98.795044	-8.279	1	2.0	4.0	0.0	1.0	1.0
0.0	800.0	100.0	100.0	0	0.0	0.0	-0.017	1.0	98.03532	-8.279	1	2.0	4.0	0.0	1.0	1.0
0.0	800.0	100.0	100.0	0	0.0	0.0	-0.017	1.0	97.581535	-7.149	1	2.0	4.0	0.0	1.0	1.0
0.0	800.0	100.0	100.0	0	0.0	0.0	-0.017	1.0	97.581535	-6.645	1	2.0	4.0	0.0	1.0	1.0
0.0	800.0	100.0	100.0	0	0.0	0.0	-0.017	1.0	96.887344	-6.645	1	2.0	4.0	0.0	1.0	1.0
0.0	800.0	100.0	100.0	0	0.0	0.0	-0.017	1.0	96.67551	-5.738	1	2.0	4.0	0.0	1.0	1.0
0.0	800.0	100.0	100.0	0	0.0	0.0	-0.017	1.0	96.67551	-5.738	1	2.0	4.0	0.0	1.0	1.0
0.0	800.0	100.0	100.0	0	0.0	0.0	-0.017	1.0	96.64034	-5.332	1	2.0	4.0	0.0	1.0	1.0
0.0	800.0	100.0	100.0	0	0.0	0.0	-0.017	1.0	96.64034	-4.604	1	2.0	4.0	0.0	1.0	1.0
0.0	800.0	100.0	100.0	0	0.0	0.0	-0.017	1.0	96.8703	-4.604	1	2.0	4.0	0.0	1.0	1.0
0.0	800.0	100.0	100.0	0	0.0	0.0	-0.016	1.0	95.649704	-4.279	1	2.0	4.0	1.0	1.0	1.0
0.0	800.0	100.0	100.0	0	0.0	0.0	-0.016	1.0	95.649704	-3.695	1	2.0	4.0	1.0	1.0	1.0
0.0	800.0	100.0	100.0	0	0.0	0.0	-0.016	1.0	95.649864	-3.695	0	2.0	4.0	0.0	1.0	1.0
0.0	800.0	100.0	100.0	0	0.0	0.0	-0.015	1.0	95.09455	-3.433	0	2.0	4.0	0.0	1.0	1.0
0.0	800.0	100.0	100.0	0	0.0	0.0	-0.015	1.0	95.09455	-3.433	0	2.0	4.0	0.0	1.0	1.0
0.0	800.0	100.0	100.0	0	0.0	0.0	-0.015	1.0	94.99223	-2.965	0	2.0	4.0	0.0	1.0	1.0
0.0	800.0	100.0	100.0	0	0.0	0.0	-0.014	1.0	94.99223	-2.755	0	2.0	4.0	0.0	1.0	1.0
0.0	800.0	100.0	100.0	0	0.0	0.0	-0.014	1.0	95.570045	-2.755	0	2.0	4.0	0.0	1.0	1.0
0.0	800.0	100.0	100.0	0	0.0	0.0	-0.013	1.0	95.070984	-2.379	0	2.0	4.0	0.0	1.0	1.0
0.0	800.0	100.0	100.0	0	0.0	0.0	-0.013	1.0	95.070984	-2.211	0	2.0	4.0	0.0	1.0	1.0
0.0	800.0	100.0	100.0	0	0.0	0.0	-0.012	1.0	94.42222	-2.211	0	2.0	4.0	0.0	1.0	1.0
0.0	800.0	100.0	100.0	0	0.0	0.0	-0.012	1.0	94.54077	-1.909	0	2.0	4.0	0.0	1.0	1.0
0.0	800.0	100.0	100.0	0	0.0	0.0	-0.011	1.0	94.54077	-1.909	0	2.0	4.0	0.0	1.0	1.0
0.0	800.0	100.0	100.0	0	0.0	0.0	-0.011	1.0	96.10809	-1.775	0	2.0	4.0	0.0	1.0	1.0
0.0	800.0	100.0	100.0	0	0.0	0.0	-0.01	1.0	96.10809	-1.532	0	2.0	4.0	0.0	1.0	1.0
0.0	800.0	100.0	100.0	0	0.0	0.0	-0.01	1.0	95.833595	-1.532	0	2.0	4.0	0.0	1.0	1.0
0.0	800.0	100.0	100.0	0	0.0	0.0	-0.009	1.0	96.871475	-1.323	0	2.0	4.0	0.0	1.0	1.0
0.0	800.0	100.0	100.0	0	0.0	0.0	-0.008	1.0	96.871475	-1.229	0	2.0	4.0	0.0	1.0	1.0
0.0	800.0	100.0	100.0	0	0.0	0.0	-0.007	1.0	96.85011	-1.229	0	2.0	4.0	0.0	1.0	1.0
0.0	800.0	100.0	100.0	0	0.0	0.0	-0.006	1.0	96.560196	-1.061	0	2.0	4.0	0.0	1.0	1.0
0.0	800.0	100.0	100.0	0	0.0	0.0	-0.005	1.0	96.560196	-1.061	0	2.0	4.0	0.0	1.0	1.0
0.0	800.0	100.0	100.0	0	0.0	0.0	-0.004	1.0	96.88906	-0.986	0	2.0	4.0	0.0	1.0	1.0
0.0	800.0	100.0	100.0	0	0.0	0.0	-0.003	1.0	96.39703	-0.851	0	2.0	4.0	0.0	1.0	1.0
0.0	800.0	100.0	100.0	0	0.0	0.0	-0.002	1.0	96.83181	-0.851	0	2.0	4.0	0.0	1.0	1.0
0.0	800.0	100.0	100.0	0	0.0	0.0	0.0	1.0	96.555405	-0.735	0	2.0	4.0	0.0	1.0	1.0
0.0	800.0	100.0	100.0	0	0.0	0.0	0.0	1.0	96.555405	-0.683	0	2.0	4.0	0.0	1.0	1.0
0.0	800.0	100.0	100.0	0	0.0	0.0	0.002	1.0	96.39244	-0.683	0	2.0	4.0	0.0	1.0	1.0
0.0	800.0	100.0	100.0	0	0.0	0.0	0.004	1.0	96.39244	-0.59	0	2.0	4.0	0.0	1.0	1.0
0.0	800.0	100.0	100.0	0	0.0	0.0	0.006	1.0	95.516556	-0.59	0	2.0	4.0	0.0	1.0	1.0
0.0	800.0	100.0	100.0	0	0.0	0.0	0.008	1.0	96.03455	-0.548	0	2.0	4.0	0.0	1.0	1.0
0.0	800.0	100.0	100.0	0	0.0	0.0	0.01	1.0	96.03455	-0.473	0	2.0	4.0	0.0	1.0	1.0
0.0	800.0	100.0	100.0	0	0.0	0.0	0.012	1.0	96.74965	-0.473	0	2.0	4.0	0.0	1.0	1.0
0.0	800.0	100.0	100.0	0	0.0	0.0	0.014	1.0	97.533875	-0.439	0	2.0	4.0	0.0	1.0	1.0
0.0	800.0	100.0	100.0	0	0.0	0.0	0.016	1.0	97.533875	-0.379	0	2.0	4.0	0.0	1.0	1.0
0.0	800.0	100.0	100.0	0	0.0	0.0	0.018	1.0	96.55642	-0.379	0	2.0	4.0	0.0	1.0	1.0
0.0	800.0	100.0	100.0	0	0.0	0.0	0.02	1.0	96.55642	-0.352	0	2.0	4.0	0.0	1.0	1.0
0.0	800.0	100.0	100.0	0	0.0	0.0	0.022	1.0	95.70242	-0.352	0	2.0	4.0	0.0	1.0	1.0
0.0	800.0	100.0	100.0	0	0.0	0.0	0.025	1.0	95.42508	-0.304	0	2.0	4.0	0.0	1.0	1.0
0.0	800.0	100.0	100.0	0	0.0	0.0	0.027	1.0	95.42508	-0.282	0	2.0	4.0	0.0	1.0	1.0
0.0	800.0	100.0	100.0	0	0.0	0.0	0.03	1.0	96.31656	-0.282	0	2.0	4.0	0.0	1.0	1.0
0.0	800.0	100.0	100.0	0	0.0	0.0	0.032	1.0	95.6028	-0.244	0	2.0	4.0	0.0	1.0	1.0
0.0	800.0	100.0	100.0	0	0.0	0.0	0.034	1.0	95.6028	-0.226	0	2.0	4.0	0.0	1.0	1.0
0.0	800.0	100.0	100.0	0	0.0	0.0	0.037	1.0	96.769775	-0.226	0	2.0	4.0	0.0	1.0	1.0
0.0	800.0	100.0	100.0	0	0.0	0.0	0.039	1.0	96.769775	-0.195	0	2.0	4.0	0.0	1.0	1.0
0.0	800.0	100.0	100.0	0	0.0	0.0	0.041	1.0	96.733986	-0.195	0	2.0	4.0	0.0	1.0	1.0
0.0	800.0	100.0	100.0	0	0.0	0.0	0.044	1.0	95.97839	-0.168	0	2.0	4.0	0.0	1.0	1.0
0.0	800.0	100.0	100.0	0	0.0	0.0	0.046	1.0	95.97839	-0.156	0	2.0	4.0	0.0	1.0	1.0
0.0	800.0	100.0	100.0	0	0.0	0.0	0.048	1.0	95.620735	-0.156	0	2.0	4.0	0.0	1.0	1.0
0.0	800.0	100.0	100.0	0	0.0	0.0	0.05	1.0	96.266685	-0.135	0	2.0	4.0	0.0	1.0	1.0
0.0	800.0	100.0	100.0	0	0.0	0.0	0.052	1.0	96.266685	-0.125	0	2.0	4.0	0.0	1.0	1.0
0.0	800.0	100.0	100.0	0	0.0	0.0	0.054	1.0	96.86249	-0.125	0	2.0	4.0	0.0	1.0	1.0
0.0	800.0	100.0	100.0	0	0.0	0.0	0.056	1.0	96.86249	-0.116	0	2.0	4.0	0.0	1.0	1.0
0.0	800.0	100.0	100.0	0	0.0	0.0	0.058	1.0	97.16631	-0.116	0	2.0	4.0	0.0	1.0	1.0
0.0	800.0	100.0	100.0	0	0.0	0.0	0.061	1.0	97.54205	-0.1	0	2.0	4.0	0.0	1.0	1.0
0.0	800.0	100.0	100.0	0	0.0	0.0	0.063	1.0	97.54205	-0.093	0	2.0	4.0	0.0	1.0	1.0
0.0	800.0	100.0	100.0	0	0.0	0.0	0.064	1.0	98.73253	-0.093	0	2.0	4.0	0.0	1.0	1.0
0.0	800.0	100.0	100.0	0	0.0	0.0	0.066	1.0	98.02989	-0.08	0	2.0	4.0	0.0	1.0	1.0
0.0	800.0	100.0	100.0	0	0.0	0.0	0.068	1.0	98.02989	-0.069	0	2.0	4.0	0.0	1.0	1.0
0.0	800.0	100.0	100.0	0	0.0	0.0	0.07	1.0	97.69181	-0.069	0	2.0	4.0	0.0	1.0	1.0
0.0	800.0	100.0	100.0	0	0.0	0.0	0.072	1.0	97.69181	-0.064	0	2.0	4.0	0.0	1.0	1.0
0.0	800.0	100.0	100.0	0	0.0	0.0	0.074	1.0	98.75958	-0.064	0	2.0	4.0	0.0	1.0	1.0
0.0	800.0	100.0	100.0	0	0.0	0.0	0.076	1.0	98.66481	-0.055	0	2.0	4.0	0.0	1.0	1.0
0.0	800.0	100.0	100.0	0	0.0	0.0	0.078	1.0	98.66481	-0.047	0	2.0	4.0	0.0	1.0	1.0
0.0	800.0	100.0	100.0	0	0.0	0.0	0.08	1.0	98.47061	-0.047	0	2.0	4.0	0.0	1.0	1.0
0.0	800.0	100.0	100.0	0	0.0	0.0	0.082	1.0	97.87282	-0.044	0	2.0	4.0	0.0	1.0	1.0
0.0	800.0	100.0	100.0	0	0.0	0.0	0.084	1.0	97.50729	-0.038	0	2.0	4.0	0.0	1.0	1.0
0.0	800.0	100.0	100.0	0	0.0	0.0	0.086	1.0	95.67434	-0.038	0	2.0	4.0	0.0	1.0	1.0
0.0	800.0	100.0	100.0	0	0.0	0.0	0.088	1.0	95.67434	-0.035	0	2.0	4.0	0.0	1.0	1.0
0.0	800.0	100.0	100.0	0	0.0	0.0	0.09	1.0	97.55976	-0.035	0	2.0	4.0	0.0	1.0	1.0
0.0	800.0	100.0	100.0	0	0.0	0.0	0.092	1.0	96.728676	-0.032	0	2.0	4.0	0.0	1.0	1.0
0.0	800.0	100.0	100.0	0	0.0	0.0	0.094	1.0	96.728676	-0.028	0	2.0	4.0	0.0	1.0	1.0
0.0	800.0	100.0	100.0	0	0.0	0.0	0.096	1.0	97.58159	-0.028	0	2.0	4.0	0.0	1.0	1.0
0.0	800.0	100.0	100.0	0	0.0	0.0	0.098	1.0	97.649185	-0.024	0	2.0	4.0	0.0	1.0	1.0
0.0	800.0	100.0	100.0	0	0.0	0.0	0.1	1.0	97.649185	-0.024	0	2.0	4.0	0.0	1.0	1.0
0.0	800.0	100.0	100.0	0	0.0	0.0	0.102	1.0	97.93463	-0.022	0	2.0	4.0	0.0	1.0	1.0
0.0	800.0	100.0	100.0	0	0.0	0.0	0.105	1.0	97.93463	-0.019	0	2.0	4.0	0.0	1.0	1.0
0.0	800.0	100.0	100.0	0	0.0	0.0	0.107	1.0	97.66124	-0.019	0	2.0	4.0	0.0	1.0	1.0
0.0	800.0	100.0	100.0	0	0.0	0.0	0.109	1.0	97.72972	-0.016	0	2.0	4.0	0.0	1.0	1.0
0.0	800.0	100.0	100.0	0	0.0	0.0	0.112	1.0	97.72972	-0.015	0	2.0	4.0	0.0	1.0	1.0
0.0	800.0	100.0	100.0	0	0.0	0.0	0.114	1.0	97.28476	-0.015	0	2.0	4.0	0.0	1.0	1.0
0.0	800.0	100.0	100.0	0	0.0	0.0	0.117	1.0	96.79299	-0.013	0	2.0	4.0	0.0	1.0	1.0
0.0	800.0	100.0	100.0	0	0.0	0.0	0.119	1.0	96.79299	-0.013	0	2.0	4.0	0.0	1.0	1.0
0.0	800.0	100.0	100.0	0	0.0	0.0	0.122	1.0	96.83077	-0.012	0	2.0	4.0	0.0	1.0	1.0
0.0	800.0	100.0	100.0	0	0.0	0.0	0.124	1.0	96.83077	-0.01	0	2.0	4.0	0.0	1.0	1.0
0.0	800.0	100.0	100.0	0	0.0	0.0	0.127	1.0	97.29007	-0.01	0	2.0	4.0	0.0	1.0	1.0
0.0	800.0	100.0	100.0	0	0.0	0.0	0.129	1.0	96.67285	-0.009	0	2.0	4.0	0.0	1.0	1.0
0.0	800.0	100.0	100.0	0	0.0	0.0	0.132	1.0	96.67285	-0.008	0	2.0	4.0	0.0	1.0	1.0
0.0	800.0	100.0	100.0	0	0.0	0.0	0.134	1.0	96.9842	-0.008	0	2.0	4.0	0.0	1.0	1.0
0.0	800.0	100.0	100.0	0	0.0	0.0	0.136	1.0	96.247314	-0.007	0	2.0	4.0	0.0	1.0	1.0
0.0	800.0	100.0	100.0	0	0.0	0.0	0.139	1.0	96.247314	-0.006	0	2.0	4.0	0.0	1.0	1.0
0.0	800.0	100.0	100.0	0	0.0	0.0	0.14	1.0	96.10511	-0.006	0	2.0	4.0	0.0	1.0	1.0
0.0	800.0	100.0	100.0	0	0.0	0.0	0.142	1.0	96.10511	-0.005	0	2.0	4.0	0.0	1.0	1.0
0.0	800.0	100.0	100.0	0	0.0	0.0	0.144	1.0	96.7681	-0.005	0	2.0	4.0	0.0	1.0	1.0
0.0	800.0	100.0	100.0	0	0.0	0.0	0.146	1.0	96.65776	-0.004	0	2.0	4.0	0.0	1.0	1.0
0.0	800.0	100.0	100.0	0	0.0	0.0	0.148	1.0	96.65776	-0.004	0	2.0	4.0	0.0	1.0	1.0
0.0	800.0	100.0	100.0	0	0.0	0.0	0.15	1.0	97.64111	-0.004	0	2.0	4.0	0.0	1.0	1.0
0.0	800.0	100.0	100.0	0	0.0	0.0	0.151	1.0	97.67153	-0.003	0	2.0	4.0	0.0	1.0	1.0
0.0	800.0	100.0	100.0	0	0.0	0.0	0.152	1.0	97.67153	-0.003	0	2.0	4.0	0.0	1.0	1.0
0.0	800.0	100.0	100.0	0	0.0	0.0	0.153	1.0	96.3503	-0.003	0	2.0	4.0	0.0	1.0	1.0
0.0	800.0	100.0	100.0	0	0.0	0.0	0.155	1.0	96.3503	-0.002	0	2.0	4.0	0.0	1.0	1.0
0.0	800.0	100.0	100.0	0	0.0	0.0	0.156	1.0	96.94579	-0.002	0	2.0	4.0	0.0	1.0	1.0
0.0	800.0	100.0	100.0	0	0.0	0.0	0.156	1.0	97.41615	-0.002	0	2.0	4.0	0.0	1.0	1.0
0.0	800.0	100.0	100.0	0	0.0	0.0	0.157	1.0	97.41615	-0.002	0	2.0	4.0	0.0	1.0	1.0
0.0	800.0	100.0	100.0	0	0.0	0.0	0.157	1.0	97.42391	-0.002	0	2.0	4.0	0.0	1.0	1.0
0.0	800.0	100.0	100.0	0	0.0	0.0	0.157	1.0	98.116234	-0.001	0	2.0	4.0	0.0	1.0	1.0
0.0	800.0	100.0	100.0	0	0.0	0.0	0.157	1.0	98.116234	-0.001	0	2.0	4.0	0.0	1.0	1.0
0.0	800.0	100.0	100.0	0	0.0	0.0	0.158	1.0	98.246056	-0.001	0	2.0	4.0	0.0	1.0	1.0
0.0	800.0	100.0	100.0	0	0.0	0.0	0.157	1.0	98.246056	-0.001	0	2.0	4.0	0.0	1.0	1.0
0.0	800.0	100.0	100.0	0	0.0	0.0	0.157	1.0	97.728455	-0.001	0	2.0	4.0	8.0	1.0	1.0
0.0	800.0	100.0	100.0	0	0.0	0.0	0.157	1.0	97.41794	0.0	0	2.0	4.0	9.0	1.0	1.0
0.0	800.0	100.0	100.0	0	0.0	0.0	0.157	1.0	97.41794	0.0	0	2.0	4.0	9.0	1.0	1.0
-9722.223	700.0	100.0	100.0	0	0.0	0.0	0.156	1.0	98.2076	0.0	0	2.0	4.0	11.0	1.0	1.0
-9722.223	700.0	100.0	100.0	0	0.0	0.0	0.156	1.0	98.2076	0.0	0	2.0	4.0	11.0	1.0	1.0
-9722.223	700.0	100.0	100.0	0	0.0	0.0	0.155	1.0	98.10037	0.0	0	2.0	4.0	11.0	1.0	1.0
-9722.223	700.0	100.0	100.0	0	0.0	0.0	0.155	1.0	97.07893	0.0	0	2.0	4.0	11.0	1.0	1.0
-9722.223	700.0	100.0	100.0	0	0.0	0.0	0.154	1.0	98.16844	0.0	0	2.0	4.0	11.0	1.0	1.0
-9722.223	700.0	100.0	100.0	0	0.0	0.0	0.154	1.0	97.51758	-1.328	0	2.0	4.0	11.0	1.0	1.0
-9722.223	700.0	100.0	100.0	0	0.0	0.0	0.153	1.0	97.6045	-1.922	0	2.0	4.0	11.0	1.0	1.0
-9722.223	700.0	100.0	100.0	0	0.0	0.0	0.152	1.0	97.26646	-2.988	0	2.0	4.0	11.0	1.0	1.0
-9722.223	700.0	100.0	100.0	0	0.0	0.0	0.151	1.0	97.26868	-2.988	0	2.0	4.0	12.0	1.0	1.0
-9722.223	700.0	100.0	100.0	0	0.0	0.0	0.15	1.0	97.26868	-3.465	0	2.0	4.0	12.0	1.0	1.0
-9722.223	700.0	100.0	100.0	0	0.0	0.0	0.149	1.0	97.62619	-3.465	0	2.0	4.0	12.0	1.0	1.0
-9722.223	700.0	100.0	100.0	0	0.0	0.0	0.148	1.0	97.77698	-4.32	0	2.0	4.0	12.0	1.0	1.0
-9722.223	700.0	100.0	100.0	0	0.0	0.0	0.146	1.0	97.77698	-5.058	0	2.0	4.0	12.0	1.0	1.0
-9722.223	700.0	100.0	100.0	0	0.0	0.0	0.145	1.0	97.960625	-5.058	0	2.0	4.0	12.0	1.0	1.0
-9722.223	700.0	100.0	100.0	0	0.0	0.0	0.143	1.0	98.11775	-5.389	0	2.0	4.0	12.0	1.0	1.0
-9722.223	700.0	100.0	100.0	0	0.0	0.0	0.141	1.0	98.74196	-5.982	0	2.0	4.0	12.0	1.0	1.0
-9722.223	700.0	100.0	100.0	0	0.0	0.0	0.139	1.0	98.81261	-5.982	0	2.0	4.0	12.0	1.0	1.0
-9722.223	700.0	100.0	100.0	0	0.0	0.0	0.137	1.0	98.81261	-6.247	0	2.0	4.0	12.0	1.0	1.0
-9722.223	700.0	100.0	100.0	0	0.0	0.0	0.136	1.0	99.02785	-6.247	0	2.0	4.0	12.0	1.0	1.0
-9722.223	700.0	100.0	100.0	0	0.0	0.0	0.133	1.0	98.140495	-6.724	0	2.0	4.0	12.0	1.0	1.0
-9722.223	700.0	100.0	100.0	0	0.0	0.0	0.131	1.0	98.140495	-7.133	0	2.0	4.0	12.0	1.0	1.0
-9722.223	700.0	100.0	100.0	0	0.0	0.0	0.129	1.0	98.0418	-7.133	0	2.0	4.0	12.0	1.0	1.0
-9722.223	700.0	100.0	100.0	0	0.0	0.0	0.126	1.0	97.40607	-7.317	0	2.0	4.0	12.0	1.0	1.0
-9722.223	700.0	100.0	100.0	0	0.0	0.0	0.123	1.0	97.40607	-7.317	0	2.0	4.0	12.0	1.0	1.0
-9722.223	700.0	100.0	100.0	0	0.0	0.0	0.121	1.0	97.40202	-7.647	0	2.0	4.0	12.0	1.0	1.0
-9722.223	700.0	100.0	100.0	0	0.0	0.0	0.118	1.0	97.40202	-7.795	0	2.0	4.0	12.0	1.0	1.0
-9722.223	700.0	100.0	100.0	0	0.0	0.0	0.115	1.0	97.47079	-7.795	0	2.0	4.0	12.0	1.0	1.0
-9722.223	700.0	100.0	100.0	0	0.0	0.0	0.113	1.0	97.65585	-8.059	0	2.0	4.0	12.0	1.0	1.0
-9722.223	700.0	100.0	100.0	0	0.0	0.0	0.11	1.0	97.65585	-8.178	0	2.0	4.0	12.0	1.0	1.0
-9722.223	700.0	100.0	100.0	0	0.0	0.0	0.107	1.0	97.82389	-8.178	0	2.0	4.0	12.0	1.0	1.0
-9722.223	700.0	100.0	100.0	0	0.0	0.0	0.104	1.0	97.83643	-8.39	0	2.0	4.0	12.0	1.0	1.0
-9722.223	700.0	100.0	100.0	0	0.0	0.0	0.101	1.0	97.83643	-8.485	0	2.0	4.0	12.0	1.0	1.0
-9722.223	700.0	100.0	100.0	0	0.0	0.0	0.098	1.0	98.56217	-8.485	0	2.0	4.0	12.0	1.0	1.0
-9722.223	700.0	100.0	100.0	0	0.0	0.0	0.095	1.0	98.56217	-8.655	0	2.0	4.0	12.0	1.0	1.0
-9722.223	700.0	100.0	100.0	0	0.0	0.0	0.091	1.0	98.249	-8.655	0	2.0	4.0	12.0	1.0	1.0
-9722.223	700.0	100.0	100.0	0	0.0	0.0	0.088	1.0	98.17944	-8.733	0	2.0	4.0	12.0	1.0	1.0
-9722.223	700.0	100.0	100.0	0	0.0	0.0	0.085	1.0	98.17944	-8.868	0	2.0	4.0	12.0	1.0	1.0
-9722.223	700.0	100.0	100.0	0	0.0	0.0	0.082	1.0	97.75471	-8.868	0	2.0	4.0	12.0	1.0	1.0
-9722.223	700.0	100.0	100.0	0	0.0	0.0	0.079	1.0	97.617386	-8.986	0	2.0	4.0	12.0	1.0	1.0
-9722.223	700.0	100.0	100.0	0	0.0	0.0	0.076	1.0	97.617386	-9.039	0	2.0	4.0	12.0	1.0	1.0
-9722.223	700.0	100.0	100.0	0	0.0	0.0	0.073	1.0	96.745636	-9.039	0	2.0	4.0	12.0	1.0	1.0
-9722.223	700.0	100.0	100.0	0	0.0	0.0	0.07	1.0	96.745636	-9.134	0	2.0	4.0	12.0	1.0	1.0
-9722.223	700.0	100.0	100.0	0	0.0	0.0	0.066	1.0	97.374596	-9.134	0	2.0	4.0	12.0	1.0	1.0
-9722.223	700.0	100.0	100.0	0	0.0	0.0	0.063	1.0	97.13896	-9.177	0	2.0	4.0	12.0	1.0	1.0
-9722.223	700.0	100.0	100.0	0	0.0	0.0	0.06	1.0	97.13896	-9.253	0	2.0	4.0	12.0	1.0	1.0
-9722.223	700.0	100.0	100.0	0	0.0	0.0	0.058	1.0	97.14011	-9.253	0	2.0	4.0	12.0	1.0	1.0
-9722.223	700.0	100.0	100.0	0	0.0	0.0	0.055	1.0	97.50654	-9.287	0	2.0	4.0	12.0	1.0	1.0
-9722.223	700.0	100.0	100.0	0	0.0	0.0	0.052	1.0	97.35568	-9.287	0	2.0	4.0	12.0	1.0	1.0
-9722.223	700.0	100.0	100.0	0	0.0	0.0	0.049	1.0	98.087326	-9.348	0	2.0	4.0	12.0	1.0	1.0
-9722.223	700.0	100.0	100.0	0	0.0	0.0	0.047	1.0	98.087326	-9.375	0	2.0	4.0	12.0	1.0	1.0
-9722.223	700.0	100.0	100.0	0	0.0	0.0	0.044	1.0	97.9571	-9.375	0	2.0	4.0	12.0	1.0	1.0
-9722.223	700.0	100.0	100.0	0	0.0	0.0	0.041	1.0	96.71601	-9.424	0	2.0	4.0	12.0	1.0	1.0
-9722.223	700.0	100.0	100.0	0	0.0	0.0	0.039	1.0	96.71601	-9.424	0	2.0	4.0	12.0	1.0	1.0
-9722.223	700.0	100.0	100.0	0	0.0	0.0	0.037	1.0	97.51541	-9.466	0	2.0	4.0	12.0	1.0	1.0
-9722.223	700.0	100.0	100.0	0	0.0	0.0	0.034	1.0	97.35625	-9.485	0	2.0	4.0	12.0	1.0	1.0
-9722.223	700.0	100.0	100.0	0	0.0	0.0	0.032	1.0	97.35625	-9.485	0	2.0	4.0	12.0	1.0	1.0
-9722.223	700.0	100.0	100.0	0	0.0	0.0	0.03	1.0	96.072754	-9.519	0	2.0	4.0	12.0	1.0	1.0
-9722.223	700.0	100.0	100.0	0	0.0	0.0	0.028	1.0	96.072754	-9.534	0	2.0	4.0	12.0	1.0	1.0
-9722.223	700.0	100.0	100.0	0	0.0	0.0	0.026	1.0	95.99552	-9.534	0	2.0	4.0	12.0	1.0	1.0
-9722.223	700.0	100.0	100.0	0	0.0	0.0	0.024	1.0	96.941025	-9.562	0	2.0	4.0	12.0	1.0	1.0
-9722.223	700.0	100.0	100.0	0	0.0	0.0	0.023	1.0	96.941025	-9.574	0	2.0	4.0	12.0	1.0	1.0
-9722.223	700.0	100.0	100.0	0	0.0	0.0	0.021	1.0	96.94052	-9.574	0	2.0	4.0	12.0	1.0	1.0
-9722.223	700.0	100.0	100.0	0	0.0	0.0	0.019	1.0	97.7566	-9.596	0	2.0	4.0	12.0	1.0	1.0
-9722.223	700.0	100.0	100.0	0	0.0	0.0	0.017	1.0	97.7566	-9.596	0	2.0	4.0	12.0	1.0	1.0
-9722.223	700.0	100.0	100.0	0	0.0	0.0	0.016	1.0	98.08832	-9.606	0	2.0	4.0	12.0	1.0	1.0
-9722.223	700.0	100.0	100.0	0	0.0	0.0	0.014	1.0	98.08832	-9.623	0	2.0	4.0	12.0	1.0	1.0
-9722.223	700.0	100.0	100.0	0	0.0	0.0	0.012	1.0	98.24322	-9.623	0	2.0	4.0	12.0	1.0	1.0
-9722.223	700.0	100.0	100.0	0	0.0	0.0	0.011	1.0	97.39942	-9.639	0	2.0	4.0	12.0	1.0	1.0
-9722.223	700.0	100.0	100.0	0	0.0	0.0	0.009	1.0	97.39942	-9.646	0	2.0	4.0	12.0	1.0	1.0
-9722.223	700.0	100.0	100.0	0	0.0	0.0	0.007	1.0	96.712006	-9.646	0	2.0	4.0	12.0	1.0	1.0
-9722.223	700.0	100.0	100.0	0	0.0	0.0	0.006	1.0	97.0514	-9.657	0	2.0	4.0	12.0	1.0	1.0
-9722.223	700.0	100.0	100.0	0	0.0	0.0	0.004	1.0	97.0514	-9.657	0	2.0	4.0	12.0	1.0	1.0
-9722.223	700.0	100.0	100.0	0	0.0	0.0	0.003	1.0	97.363045	-9.663	0	2.0	4.0	12.0	1.0	1.0
-9722.223	700.0	100.0	100.0	0	0.0	0.0	0.001	1.0	97.77846	-9.672	0	2.0	4.0	12.0	1.0	1.0
-9722.223	700.0	100.0	100.0	0	0.0	0.0	0.0	1.0	97.35229	-9.672	0	2.0	4.0	12.0	1.0	1.0
-9722.223	700.0	100.0	100.0	0	0.0	0.0	-0.001	1.0	97.292786	-9.677	0	2.0	4.0	12.0	1.0	1.0
-9722.223	700.0	100.0	100.0	0	0.0	0.0	-0.002	1.0	97.399	-9.686	0	2.0	4.0	12.0	1.0	1.0
-9722.223	700.0	100.0	100.0	0	0.0	0.0	-0.004	1.0	97.91539	-9.686	0	2.0	4.0	12.0	1.0	1.0
-9722.223	700.0	100.0	100.0	0	0.0	0.0	-0.005	1.0	98.47808	-9.691	0	2.0	4.0	12.0	1.0	1.0
-9722.223	700.0	100.0	100.0	0	0.0	0.0	-0.006	1.0	98.47808	-9.691	0	2.0	4.0	12.0	1.0	1.0
-9722.223	700.0	100.0	100.0	0	0.0	0.0	-0.007	1.0	98.724144	-9.694	0	2.0	4.0	12.0	1.0	1.0
-9722.223	700.0	100.0	100.0	0	0.0	0.0	-0.008	1.0	98.724144	-9.7	0	2.0	4.0	12.0	1.0	1.0
-9722.223	700.0	100.0	100.0	0	0.0	0.0	-0.009	1.0	97.986565	-9.7	0	2.0	4.0	13.0	1.0	1.0
-9722.223	700.0	100.0	99.00498	0	0.0	0.0	-0.009	1.0	98.1633	-9.702	0	2.0	2.0	14.0	2.0	1.0
-9722.223	700.0	100.0	99.00498	0	0.0	0.0	-0.01	1.0	98.34027	-9.707	0	2.0	2.0	14.0	2.0	1.0
0.0	700.0	100.0	99.00498	0	0.0	0.0	-0.01	1.0	98.27097	-9.707	0	2.0	2.0	0.0	2.0	1.0
0.0	700.0	100.0	99.00498	0	0.0	0.0	-0.011	1.0	98.27097	-9.709	0	2.0	2.0	0.0	2.0	1.0
0.0	700.0	100.0	99.00498	0	0.0	0.0	-0.011	1.0	99.09211	-9.709	0	2.0	2.0	0.0	2.0	1.0
0.0	700.0	100.0	99.00498	0	0.0	0.0	-0.011	1.0	98.64584	-9.024	0	2.0	2.0	0.0	2.0	1.0
0.0	700.0	100.0	99.00498	0	0.0	0.0	-0.011	1.0	98.64584	-8.386	0	2.0	2.0	0.0	2.0	1.0
0.0	700.0	100.0	99.00498	0	0.0	0.0	-0.011	1.0	97.67963	-8.386	0	2.0	2.0	0.0	2.0	1.0
0.0	700.0	100.0	99.00498	0	0.0	0.0	-0.011	1.0	97.125	-7.242	0	2.0	2.0	0.0	2.0	1.0
0.0	700.0	100.0	99.00498	0	0.0	0.0	-0.011	1.0	97.125	-6.73	0	2.0	2.0	0.0	2.0	1.0
0.0	700.0	100.0	99.00498	0	0.0	0.0	-0.011	1.0	96.565125	-6.73	0	2.0	2.0	0.0	2.0	1.0
0.0	700.0	100.0	99.00498	0	0.0	0.0	-0.011	1.0	96.565125	-5.811	0	2.0	2.0	0.0	2.0	1.0
0.0	700.0	100.0	99.00498	0	0.0	0.0	-0.01	1.0	96.98235	-5.811	0	2.0	2.0	0.0	2.0	1.0
0.0	700.0	100.0	99.00498	0	0.0	0.0	-0.01	1.0	96.70396	-5.4	0	2.0	2.0	1.0	2.0	1.0
0.0	700.0	100.0	99.00498	0	0.0	0.0	-0.01	1.0	96.70396	-4.664	1	2.0	2.0	2.0	2.0	1.0
0.0	700.0	100.0	99.00498	0	0.0	0.0	-0.01	1.0	97.05513	-4.664	1	2.0	2.0	4.0	2.0	1.0
12500.001	900.0	100.0	99.00498	0	0.0	0.0	-0.01	1.0	97.33439	-4.027	1	2.0	2.0	4.0	2.0	1.0
12500.001	900.0	100.0	99.00498	0	0.0	0.0	-0.01	1.0	97.33439	-3.742	1	2.0	2.0	4.0	2.0	1.0
12500.001	900.0	100.0	99.00498	0	0.0	0.0	-0.01	1.0	97.03737	-3.742	1	2.0	2.0	4.0	2.0	1.0
12500.001	900.0	100.0	99.00498	0	0.0	0.0	-0.009	1.0	97.03737	-2.347	1	2.0	2.0	4.0	2.0	1.0
12500.001	900.0	100.0	99.00498	0	0.0	0.0	-0.009	1.0	97.45396	-2.347	1	2.0	2.0	4.0	2.0	1.0
12500.001	900.0	100.0	99.00498	0	0.0	0.0	-0.008	1.0	98.65057	-1.296	1	2.0	2.0	5.0	2.0	1.0
12500.001	900.0	100.0	99.00498	0	0.0	0.0	-0.008	1.0	98.65057	0.586	1	2.0	2.0	5.0	2.0	1.0
12500.001	900.0	100.0	99.00498	0	0.0	0.0	-0.007	1.0	97.93643	0.586	1	2.0	2.0	5.0	2.0	1.0
12500.001	900.0	100.0	99.00498	0	0.0	0.0	-0.006	1.0	98.14286	2.213	1	2.0	2.0	5.0	2.0	1.0
12500.001	900.0	100.0	99.00498	0	0.0	0.0	-0.005	1.0	98.14286	2.941	1	2.0	2.0	5.0	2.0	1.0
12500.001	900.0	100.0	99.00498	0	0.0	0.0	-0.004	1.0	97.40279	2.941	1	2.0	2.0	5.0	2.0	1.0
12500.001	900.0	100.0	99.00498	0	0.0	0.0	-0.003	1.0	97.40279	4.247	1	2.0	2.0	5.0	2.0	1.0
12500.001	900.0	100.0	99.00498	0	0.0	0.0	-0.002	1.0	98.45288	4.247	1	2.0	2.0	5.0	2.0	1.0
12500.001	900.0	100.0	99.00498	0	0.0	0.0	0.0	1.0	98.03521	4.833	1	2.0	2.0	5.0	2.0	1.0
12500.001	900.0	100.0	99.00498	0	0.0	0.0	0.001	1.0	97.71107	5.881	1	2.0	2.0	5.0	2.0	1.0
12500.001	900.0	100.0	99.00498	0	0.0	0.0	0.002	1.0	97.87032	5.881	1	2.0	2.0	5.0	2.0	1.0
12500.001	900.0	100.0	99.00498	0	0.0	0.0	0.004	1.0	98.050964	6.35	1	2.0	2.0	5.0	2.0	1.0
12500.001	900.0	100.0	99.00498	0	0.0	0.0	0.006	1.0	98.050964	7.19	1	2.0	2.0	5.0	2.0	1.0
12500.001	900.0	100.0	99.00498	0	0.0	0.0	0.008	1.0	98.251625	7.19	1	2.0	2.0	5.0	2.0	1.0
12500.001	900.0	100.0	99.00498	0	0.0	0.0	0.01	1.0	98.251625	7.917	1	2.0	2.0	5.0	2.0	1.0
12500.001	900.0	100.0	99.00498	0	0.0	0.0	0.013	1.0	97.91536	7.917	1	2.0	2.0	5.0	2.0	1.0
12500.001	900.0	100.0	99.00498	0	0.0	0.0	0.015	1.0	98.36086	8.242	1	2.0	2.0	5.0	2.0	1.0
12500.001	900.0	100.0	99.00498	0	0.0	0.0	0.018	1.0	98.36086	8.825	1	2.0	2.0	5.0	2.0	1.0
12500.001	900.0	100.0	99.00498	0	0.0	0.0	0.02	1.0	96.82573	8.825	1	2.0	2.0	5.0	2.0	1.0
12500.001	900.0	100.0	99.00498	0	0.0	0.0	0.023	1.0	95.666504	9.087	1	2.0	2.0	5.0	2.0	1.0
12500.001	900.0	100.0	99.00498	0	0.0	0.0	0.026	1.0	95.666504	9.087	1	2.0	2.0	5.0	2.0	1.0
12500.001	900.0	100.0	99.00498	0	0.0	0.0	0.029	1.0	95.721085	9.554	1	2.0	2.0	5.0	2.0	1.0
12500.001	900.0	100.0	99.00498	0	0.0	0.0	0.032	1.0	95.721085	9.764	1	2.0	2.0	5.0	2.0	1.0
12500.001	900.0	100.0	99.00498	0	0.0	0.0	0.035	1.0	96.92334	9.764	1	2.0	2.0	5.0	2.0	1.0
12500.001	900.0	100.0	99.00498	0	0.0	0.0	0.038	1.0	97.32358	10.14	1	2.0	2.0	5.0	2.0	1.0
12500.001	900.0	100.0	99.00498	0	0.0	0.0	0.041	1.0	97.32358	10.307	1	2.0	2.0	5.0	2.0	1.0
12500.001	900.0	100.0	99.00498	0	0.0	0.0	0.044	1.0	97.416794	10.307	1	2.0	2.0	5.0	2.0	1.0
12500.001	900.0	100.0	99.00498	0	0.0	0.0	0.047	1.0	97.05081	10.608	1	2.0	2.0	5.0	2.0	1.0
12500.001	900.0	100.0	99.00498	0	0.0	0.0	0.05	1.0	97.05081	10.743	1	2.0	2.0	5.0	2.0	1.0
12500.001	900.0	100.0	99.00498	0	0.0	0.0	0.053	1.0	96.161026	10.743	1	2.0	2.0	5.0	2.0	1.0
12500.001	900.0	100.0	99.00498	0	0.0	0.0	0.055	1.0	96.161026	10.985	1	2.0	2.0	5.0	2.0	1.0
12500.001	900.0	100.0	99.00498	0	0.0	0.0	0.058	1.0	96.127396	10.985	1	2.0	2.0	5.0	2.0	1.0
12500.001	900.0	100.0	99.00498	0	0.0	0.0	0.062	1.0	96.78357	11.094	1	2.0	2.0	5.0	2.0	1.0
12500.001	900.0	100.0	99.00498	0	0.0	0.0	0.065	1.0	96.78357	11.288	1	2.0	2.0	5.0	2.0	1.0
12500.001	900.0	100.0	99.00498	0	0.0	0.0	0.068	1.0	96.62163	11.288	1	2.0	2.0	5.0	2.0	1.0
12500.001	900.0	100.0	99.00498	0	0.0	0.0	0.071	1.0	97.74103	11.375	1	2.0	2.0	5.0	2.0	1.0
12500.001	900.0	100.0	99.00498	0	0.0	0.0	0.074	1.0	97.74103	11.375	1	2.0	2.0	5.0	2.0	1.0
12500.001	900.0	100.0	99.00498	0	0.0	0.0	0.078	1.0	98.04439	11.53	1	2.0	2.0	5.0	2.0	1.0
12500.001	900.0	100.0	99.00498	0	0.0	0.0	0.081	1.0	98.04439	11.601	1	2.0	2.0	5.0	2.0	1.0
12500.001	900.0	100.0	99.00498	0	0.0	0.0	0.084	1.0	97.60171	11.601	1	2.0	2.0	5.0	2.0	1.0
12500.001	900.0	100.0	99.00498	0	0.0	0.0	0.087	1.0	97.367256	11.726	1	2.0	2.0	5.0	2.0	1.0
12500.001	900.0	100.0	99.00498	0	0.0	0.0	0.091	1.0	98.18359	11.781	1	2.0	2.0	5.0	2.0	1.0
12500.001	900.0	100.0	99.00498	0	0.0	0.0	0.094	1.0	98.374664	11.781	1	2.0	2.0	5.0	2.0	1.0
12500.001	900.0	100.0	99.00498	0	0.0	0.0	0.097	1.0	97.79338	11.882	1	2.0	2.0	5.0	2.0	1.0
12500.001	900.0	100.0	99.00498	0	0.0	0.0	0.101	1.0	97.79338	11.882	1	2.0	2.0	5.0	2.0	1.0
12500.001	900.0	100.0	99.00498	0	0.0	0.0	0.104	1.0	97.358345	11.969	1	2.0	2.0	5.0	2.0	1.0
12500.001	900.0	100.0	99.00498	0	0.0	0.0	0.107	1.0	97.358345	12.007	1	2.0	2.0	5.0	2.0	1.0
12500.001	900.0	100.0	99.00498	0	0.0	0.0	0.11	1.0	96.595856	12.007	1	2.0	2.0	5.0	2.0	1.0
12500.001	900.0	100.0	99.00498	0	0.0	0.0	0.113	1.0	96.709045	12.076	1	2.0	2.0	5.0	2.0	1.0
12500.001	900.0	100.0	99.00498	0	0.0	0.0	0.116	1.0	96.709045	12.108	1	2.0	2.0	5.0	2.0	1.0
12500.001	900.0	100.0	99.00498	0	0.0	0.0	0.119	1.0	97.26602	12.108	1	2.0	2.0	5.0	2.0	1.0
12500.001	900.0	100.0	99.00498	0	0.0	0.0	0.122	1.0	96.28463	12.163	1	2.0	2.0	5.0	2.0	1.0
12500.001	900.0	100.0	99.00498	0	0.0	0.0	0.125	1.0	96.28463	12.163	1	2.0	2.0	5.0	2.0	1.0
12500.001	900.0	100.0	99.00498	0	0.0	0.0	0.128	1.0	97.6797	12.212	1	2.0	2.0	5.0	2.0	1.0
12500.001	900.0	100.0	99.00498	0	0.0	0.0	0.131	1.0	97.6797	12.234	1	2.0	2.0	5.0	2.0	1.0
12500.001	900.0	100.0	99.00498	0	0.0	0.0	0.134	1.0	97.51998	12.234	1	2.0	2.0	5.0	2.0	1.0
12500.001	900.0	100.0	99.00498	0	0.0	0.0	0.137	1.0	98.03755	12.272	1	2.0	2.0	5.0	2.0	1.0
12500.001	900.0	100.0	99.00498	0	0.0	0.0	0.139	1.0	98.03755	12.29	1	2.0	2.0	5.0	2.0	1.0
12500.001	900.0	100.0	99.00498	0	0.0	0.0	0.141	1.0	98.693756	12.29	1	2.0	2.0	5.0	2.0	1.0
12500.001	900.0	100.0	99.00498	0	0.0	0.0	0.144	1.0	98.10227	12.321	1	2.0	2.0	5.0	2.0	1.0
12500.001	900.0	100.0	99.00498	0	0.0	0.0	0.146	1.0	98.10227	12.321	1	2.0	2.0	5.0	2.0	1.0
12500.001	900.0	100.0	99.00498	0	0.0	0.0	0.148	1.0	99.04077	12.346	1	2.0	2.0	5.0	2.0	1.0
12500.001	900.0	100.0	99.00498	0	0.0	0.0	0.15	1.0	99.04077	12.358	1	2.0	2.0	5.0	2.0	1.0
12500.001	900.0	100.0	99.00498	0	0.0	0.0	0.152	1.0	99.09242	12.358	1	2.0	2.0	5.0	2.0	1.0
12500.001	900.0	99.00498	99.00498	0	0.0	0.0	0.154	1.0	99.17941	12.38	1	2.0	2.0	7.0	2.0	2.0
12500.001	900.0	99.00498	99.00498	0	0.0	0.0	0.156	1.0	99.17941	12.391	1	2.0	2.0	7.0	2.0	2.0
0.0	900.0	99.00498	99.00498	0	0.0	0.0	0.157	1.0	99.56074	12.391	1	2.0	2.0	0.0	2.0	2.0
0.0	900.0	99.00498	99.00498	0	0.0	0.0	0.159	1.0	99.28657	12.408	1	2.0	2.0	0.0	2.0	2.0
0.0	900.0	99.00498	99.00498	0	0.0	0.0	0.16	1.0	99.46974	12.408	1	2.0	2.0	0.0	2.0	2.0
0.0	900.0	99.00498	99.00498	0	0.0	0.0	0.162	1.0	98.834785	12.415	1	2.0	2.0	0.0	2.0	2.0
0.0	900.0	99.00498	99.00498	0	0.0	0.0	0.163	1.0	98.834785	10.721	1	2.0	2.0	0.0	2.0	2.0
0.0	900.0	99.00498	99.00498	0	0.0	0.0	0.163	1.0	98.647316	10.721	1	2.0	2.0	0.0	2.0	2.0
0.0	900.0	99.00498	99.00498	0	0.0	0.0	0.164	1.0	98.81169	9.259	1	2.0	2.0	0.0	2.0	2.0
0.0	900.0	99.00498	99.00498	0	0.0	0.0	0.164	1.0	98.81169	8.604	1	2.0	2.0	0.0	2.0	2.0
0.0	900.0	99.00498	99.00498	0	0.0	0.0	0.165	1.0	98.45824	8.604	1	2.0	2.0	0.0	2.0	2.0
0.0	900.0	99.00498	99.00498	0	0.0	0.0	0.165	1.0	98.45824	7.43	1	2.0	2.0	0.0	2.0	2.0
0.0	900.0	99.00498	99.00498	0	0.0	0.0	0.166	1.0	98.65285	7.43	1	2.0	2.0	0.0	2.0	2.0
0.0	900.0	99.00498	99.00498	0	0.0	0.0	0.166	1.0	97.860565	6.906	1	2.0	2.0	0.0	2.0	2.0
0.0	900.0	99.00498	99.00498	0	0.0	0.0	0.166	1.0	97.860565	5.963	1	2.0	2.0	0.0	2.0	2.0
0.0	900.0	99.00498	99.00498	0	0.0	0.0	0.166	1.0	96.12904	5.963	1	2.0	2.0	0.0	2.0	2.0
0.0	900.0	99.00498	99.00498	0	0.0	0.0	0.166	1.0	96.75165	5.542	1	2.0	2.0	0.0	2.0	2.0
0.0	900.0	99.00498	99.00498	0	0.0	0.0	0.166	1.0	96.75165	4.785	1	2.0	2.0	0.0	2.0	2.0
0.0	900.0	99.00498	99.00498	0	0.0	0.0	0.166	1.0	97.043495	4.785	1	2.0	2.0	0.0	2.0	2.0
0.0	900.0	99.00498	99.00498	0	0.0	0.0	0.166	1.0	97.043495	4.447	1	2.0	2.0	0.0	2.0	2.0
0.0	900.0	99.00498	99.00498	0	0.0	0.0	0.166	1.0	96.736885	4.447	1	2.0	2.0	0.0	2.0	2.0
0.0	900.0	99.00498	99.00498	0	0.0	0.0	0.166	1.0	96.068634	3.84	1	2.0	2.0	0.0	2.0	2.0
0.0	900.0	99.00498	99.00498	0	0.0	0.0	0.166	1.0	96.068634	3.569	1	2.0	2.0	0.0	2.0	2.0
0.0	900.0	99.00498	99.00498	0	0.0	0.0	0.165	1.0	95.99515	3.569	1	2.0	2.0	8.0	2.0	2.0
0.0	900.0	99.00498	99.00498	0	0.0	0.0	0.165	0.0	96.33278	3.081	1	2.0	2.0	0.0	2.0	2.0
0.0	900.0	99.00498	99.00498	0	0.0	0.0	0.164	0.0	96.33278	2.863	1	2.0	2.0	0.0	2.0	2.0
0.0	900.0	99.00498	99.00498	0	0.0	0.0	0.164	0.0	95.94657	2.863	1	2.0	2.0	0.0	2.0	2.0
0.0	900.0	99.00498	99.00498	0	0.0	0.0	0.163	0.0	95.94657	2.473	1	2.0	2.0	0.0	2.0	2.0
0.0	900.0	99.00498	99.00498	0	0.0	0.0	0.163	0.0	98.79236	2.473	1	2.0	2.0	0.0	2.0	2.0
0.0	900.0	99.00498	99.00498	0	0.0	0.0	0.162	0.0	98.48832	2.298	1	2.0	2.0	0.0	2.0	2.0
0.0	900.0	99.00498	99.00498	0	0.0	0.0	0.161	0.0	98.48832	1.984	1	2.0	2.0	0.0	2.0	2.0
0.0	900.0	99.00498	99.00498	0	0.0	0.0	0.161	0.0	98.62949	1.984	1	2.0	2.0	0.0	2.0	2.0
0.0	900.0	99.00498	99.00498	0	0.0	0.0	0.16	0.0	97.94159	1.844	1	2.0	2.0	0.0	2.0	2.0
0.0	900.0	99.00498	99.00498	0	0.0	0.0	0.159	0.0	97.94159	1.844	1	2.0	2.0	0.0	2.0	2.0
0.0	900.0	99.00498	99.00498	0	0.0	0.0	0.158	0.0	98.06264	1.592	1	2.0	2.0	0.0	2.0	2.0
0.0	900.0	99.00498	99.00498	0	0.0	0.0	0.157	0.0	98.06264	1.375	1	2.0	2.0	0.0	2.0	2.0
0.0	900.0	99.00498	99.00498	0	0.0	0.0	0.156	0.0	97.99153	1.375	1	2.0	2.0	0.0	2.0	2.0
0.0	900.0	99.00498	99.00498	0	0.0	0.0	0.155	0.0	97.3812	1.277	1	2.0	2.0	0.0	2.0	2.0
0.0	900.0	99.00498	99.00498	0	0.0	0.0	0.153	0.0	97.63931	1.104	1	2.0	2.0	0.0	2.0	2.0
0.0	900.0	99.00498	99.00498	0	0.0	0.0	0.152	0.0	96.75871	1.104	1	2.0	2.0	0.0	2.0	2.0
0.0	900.0	99.00498	99.00498	0	0.0	0.0	0.15	0.0	97.03313	1.026	1	2.0	2.0	0.0	2.0	2.0
0.0	900.0	99.00498	99.00498	0	0.0	0.0	0.149	0.0	97.36059	0.885	1	2.0	2.0	0.0	2.0	2.0
0.0	900.0	99.00498	99.00498	0	0.0	0.0	0.147	0.0	96.92805	0.885	1	2.0	2.0	0.0	2.0	2.0
0.0	900.0	99.00498	99.00498	0	0.0	0.0	0.146	0.0	96.92805	0.764	1	2.0	2.0	0.0	2.0	2.0
0.0	900.0	99.00498	99.00498	0	0.0	0.0	0.144	0.0	96.68182	0.764	1	2.0	2.0	0.0	2.0	2.0
0.0	900.0	99.00498	99.00498	0	0.0	0.0	0.142	0.0	96.860855	0.71	1	2.0	2.0	0.0	2.0	2.0
0.0	900.0	99.00498	99.00498	0	0.0	0.0	0.14	0.0	96.860855	0.66	1	2.0	2.0	0.0	2.0	2.0
0.0	900.0	99.00498	99.00498	0	0.0	0.0	0.137	0.0	96.61163	0.66	1	2.0	2.0	0.0	2.0	2.0
0.0	900.0	99.00498	99.00498	0	0.0	0.0	0.135	0.0	96.69219	0.569	1	2.0	2.0	0.0	2.0	2.0
0.0	900.0	99.00498	99.00498	0	0.0	0.0	0.133	0.0	96.69219	0.569	1	2.0	2.0	0.0	2.0	2.0
0.0	900.0	99.00498	99.00498	0	0.0	0.0	0.131	0.0	96.3985	0.491	1	2.0	2.0	0.0	2.0	2.0
0.0	900.0	99.00498	99.00498	0	0.0	0.0	0.129	0.0	96.3985	0.457	1	2.0	2.0	0.0	2.0	2.0
0.0	900.0	99.00498	99.00498	0	0.0	0.0	0.127	0.0	96.727844	0.457	1	2.0	2.0	0.0	2.0	2.0
0.0	900.0	99.00498	99.00498	0	0.0	0.0	0.125	0.0	97.57342	0.394	1	2.0	2.0	0.0	2.0	2.0
0.0	900.0	99.00498	99.00498	0	0.0	0.0	0.123	0.0	97.57342	0.366	1	2.0	2.0	0.0	2.0	2.0
0.0	900.0	99.00498	99.00498	0	0.0	0.0	0.12	0.0	98.19389	0.366	1	2.0	2.0	0.0	2.0	2.0
0.0	900.0	99.00498	99.00498	0	0.0	0.0	0.118	0.0	97.73773	0.316	1	2.0	2.0	0.0	2.0	2.0
0.0	900.0	99.00498	99.00498	0	0.0	0.0	0.116	0.0	97.73773	0.316	1	2.0	2.0	0.0	2.0	2.0
0.0	900.0	99.00498	99.00498	0	0.0	0.0	0.114	0.0	97.0427	0.294	1	2.0	2.0	0.0	2.0	2.0
0.0	900.0	99.00498	99.00498	0	0.0	0.0	0.112	0.0	96.43321	0.253	1	2.0	2.0	0.0	2.0	2.0
0.0	900.0	99.00498	99.00498	0	0.0	0.0	0.11	0.0	96.41917	0.253	1	2.0	2.0	0.0	2.0	2.0
0.0	900.0	99.00498	99.00498	0	0.0	0.0	0.108	0.0	96.44553	0.235	1	2.0	2.0	0.0	2.0	2.0
0.0	900.0	99.00498	99.00498	0	0.0	0.0	0.106	0.0	96.44553	0.203	1	2.0	2.0	0.0	2.0	2.0
0.0	900.0	99.00498	99.00498	0	0.0	0.0	0.104	0.0	95.77254	0.203	1	2.0	2.0	0.0	2.0	2.0
0.0	900.0	99.00498	99.00498	0	0.0	0.0	0.101	0.0	95.31835	0.175	1	2.0	2.0	0.0	2.0	2.0
0.0	900.0	99.00498	99.00498	0	0.0	0.0	0.099	0.0	95.76154	0.163	1	2.0	2.0	0.0	2.0	2.0
0.0	900.0	99.00498	99.00498	0	0.0	0.0	0.097	0.0	95.4469	0.163	1	2.0	2.0	0.0	2.0	2.0
0.0	900.0	99.00498	99.00498	0	0.0	0.0	0.095	0.0	95.4469	0.14	1	2.0	2.0	0.0	2.0	2.0
0.0	900.0	99.00498	99.00498	0	0.0	0.0	0.093	0.0	96.10035	0.14	1	2.0	2.0	0.0	2.0	2.0
0.0	900.0	99.00498	99.00498	0	0.0	0.0	0.091	0.0	97.054405	0.13	1	2.0	2.0	0.0	2.0	2.0
0.0	900.0	99.00498	99.00498	0	0.0	0.0	0.088	0.0	97.054405	0.121	1	2.0	2.0	0.0	2.0	2.0
0.0	900.0	99.00498	99.00498	0	0.0	0.0	0.086	0.0	96.852684	0.121	1	2.0	2.0	0.0	2.0	2.0
0.0	900.0	99.00498	99.00498	0	0.0	0.0	0.084	0.0	96.68848	0.104	1	2.0	2.0	0.0	2.0	2.0
0.0	900.0	99.00498	99.00498	0	0.0	0.0	0.081	0.0	96.68848	0.104	1	2.0	2.0	0.0	2.0	2.0
0.0	900.0	99.00498	99.00498	0	0.0	0.0	0.079	0.0	95.39366	0.09	1	2.0	2.0	0.0	2.0	2.0
0.0	900.0	99.00498	99.00498	0	0.0	0.0	0.077	0.0	95.39366	0.083	1	2.0	2.0	0.0	2.0	2.0
0.0	900.0	99.00498	99.00498	0	0.0	0.0	0.075	0.0	95.76338	0.083	1	2.0	2.0	0.0	2.0	2.0
0.0	900.0	99.00498	99.00498	0	0.0	0.0	0.073	0.0	96.76279	0.077	1	2.0	2.0	0.0	2.0	2.0
0.0	900.0	99.00498	99.00498	0	0.0	0.0	0.07	0.0	96.76279	0.067	1	2.0	2.0	0.0	2.0	2.0
0.0	900.0	99.00498	99.00498	0	0.0	0.0	0.068	0.0	96.34424	0.067	1	2.0	2.0	0.0	2.0	2.0
0.0	900.0	99.00498	99.00498	0	0.0	0.0	0.066	0.0	96.02065	0.057	1	2.0	2.0	0.0	2.0	2.0
0.0	900.0	99.00498	99.00498	0	0.0	0.0	0.064	0.0	96.02065	0.057	1	2.0	2.0	0.0	2.0	2.0
0.0	900.0	99.00498	99.00498	0	0.0	0.0	0.062	0.0	95.35722	0.053	1	2.0	2.0	0.0	2.0	2.0
0.0	900.0	99.00498	99.00498	0	0.0	0.0	0.059	0.0	95.91612	0.046	1	2.0	2.0	0.0	2.0	2.0
0.0	900.0	99.00498	99.00498	0	0.0	0.0	0.057	0.0	95.0773	0.046	1	2.0	2.0	0.0	2.0	2.0
0.0	900.0	99.00498	99.00498	0	0.0	0.0	0.055	0.0	95.889496	0.042	1	2.0	2.0	0.0	2.0	2.0
0.0	900.0	99.00498	99.00498	0	0.0	0.0	0.053	0.0	95.61327	0.036	1	2.0	2.0	0.0	2.0	2.0
0.0	900.0	99.00498	99.00498	0	0.0	0.0	0.05	0.0	95.55874	0.036	1	2.0	2.0	0.0	2.0	2.0
0.0	900.0	99.00498	99.00498	0	0.0	0.0	0.048	0.0	95.55874	0.034	1	2.0	2.0	0.0	2.0	2.0
0.0	900.0	99.00498	99.00498	0	0.0	0.0	0.046	0.0	97.35607	0.034	1	2.0	2.0	0.0	2.0	2.0
0.0	900.0	99.00498	99.00498	0	0.0	0.0	0.043	0.0	97.19936	0.029	1	2.0	2.0	0.0	2.0	2.0
0.0	900.0	99.00498	99.00498	0	0.0	0.0	0.041	0.0	97.19936	0.027	1	2.0	2.0	0.0	2.0	2.0
0.0	900.0	99.00498	99.00498	0	0.0	0.0	0.039	0.0	96.89266	0.027	1	2.0	2.0	0.0	2.0	2.0
0.0	900.0	99.00498	99.00498	0	0.0	0.0	0.036	0.0	97.23417	0.023	1	2.0	2.0	0.0	2.0	2.0
0.0	900.0	99.00498	99.00498	0	0.0	0.0	0.034	0.0	97.23417	0.02	1	2.0	2.0	0.0	2.0	2.0
0.0	900.0	99.00498	99.00498	0	0.0	0.0	0.032	0.0	96.15828	0.02	1	2.0	2.0	0.0	2.0	2.0
0.0	900.0	99.00498	99.00498	0	0.0	0.0	0.029	0.0	96.15828	0.018	1	2.0	2.0	0.0	2.0	2.0
0.0	900.0	99.00498	99.00498	0	0.0	0.0	0.027	0.0	95.88964	0.018	1	2.0	2.0	0.0	2.0	2.0
0.0	900.0	99.00498	99.00498	0	0.0	0.0	0.025	0.0	96.424355	0.015	1	2.0	2.0	0.0	2.0	2.0
0.0	900.0	99.00498	99.00498	0	0.0	0.0	0.023	0.0	96.424355	0.014	1	2.0	2.0	0.0	2.0	2.0
0.0	900.0	99.00498	99.00498	0	0.0	0.0	0.021	0.0	97.128136	0.014	1	2.0	2.0	0.0	2.0	2.0
0.0	900.0	99.00498	99.00498	0	0.0	0.0	0.018	0.0	96.93074	0.012	1	2.0	2.0	0.0	2.0	2.0
0.0	900.0	99.00498	99.00498	0	0.0	0.0	0.016	0.0	96.93074	0.011	1	2.0	2.0	0.0	2.0	2.0
0.0	900.0	99.00498	99.00498	0	0.0	0.0	0.014	0.0	97.19912	0.011	1	2.0	2.0	0.0	2.0	2.0
0.0	900.0	99.00498	99.00498	0	0.0	0.0	0.011	0.0	97.19912	0.009	1	2.0	2.0	0.0	2.0	2.0
0.0	900.0	99.00498	99.00498	0	0.0	0.0	0.008	0.0	97.51367	0.009	1	2.0	2.0	0.0	2.0	2.0
0.0	900.0	99.00498	99.00498	0	0.0	0.0	0.006	0.0	97.799126	0.008	1	2.0	2.0	0.0	2.0	2.0
0.0	900.0	99.00498	99.00498	0	0.0	0.0	0.004	0.0	97.799126	0.007	1	2.0	2.0	0.0	2.0	2.0
0.0	900.0	99.00498	99.00498	0	0.0	0.0	0.001	0.0	97.26691	0.007	1	2.0	2.0	0.0	2.0	2.0
0.0	900.0	99.00498	99.00498	0	0.0	0.0	0.0	0.0	96.75228	0.006	1	2.0	2.0	0.0	2.0	2.0
0.0	900.0	99.00498	99.00498	0	0.0	0.0	-0.002	0.0	96.75228	0.006	1	2.0	2.0	0.0	2.0	2.0
0.0	900.0	99.00498	99.00498	0	0.0	0.0	-0.005	0.0	97.5668	0.006	1	2.0	2.0	0.0	2.0	2.0
0.0	900.0	99.00498	99.00498	0	0.0	0.0	-0.007	0.0	97.5668	0.005	1	2.0	2.0	0.0	2.0	2.0
0.0	900.0	99.00498	99.00498	0	0.0	0.0	-0.009	0.0	96.67725	0.005	1	2.0	2.0	0.0	2.0	2.0
0.0	900.0	99.00498	99.00498	0	0.0	0.0	-0.01	0.0	96.520966	0.004	1	2.0	2.0	0.0	2.0	2.0
0.0	900.0	99.00498	99.00498	0	0.0	0.0	-0.012	0.0	96.63709	0.003	1	2.0	2.0	0.0	2.0	2.0
0.0	900.0	99.00498	99.00498	0	0.0	0.0	-0.014	0.0	96.81526	0.003	1	2.0	2.0	0.0	2.0	2.0
0.0	900.0	99.00498	99.00498	0	0.0	0.0	-0.015	0.0	97.43729	0.003	1	2.0	2.0	0.0	2.0	2.0
0.0	900.0	99.00498	99.00498	0	0.0	0.0	-0.017	0.0	97.43729	0.002	1	2.0	2.0	0.0	2.0	2.0
0.0	900.0	99.00498	99.00498	0	0.0	0.0	-0.018	0.0	96.1559	0.002	1	2.0	2.0	0.0	2.0	2.0
0.0	900.0	99.00498	99.00498	0	0.0	0.0	-0.019	0.0	96.1559	0.002	1	2.0	2.0	0.0	2.0	2.0
0.0	900.0	99.00498	99.00498	0	0.0	0.0	-0.02	0.0	96.17299	0.002	1	2.0	2.0	0.0	2.0	2.0
0.0	900.0	99.00498	99.00498	0	0.0	0.0	-0.02	0.0	96.10672	0.002	1	2.0	2.0	0.0	2.0	2.0
0.0	900.0	99.00498	99.00498	0	0.0	0.0	-0.021	0.0	96.10672	0.001	1	2.0	2.0	0.0	2.0	2.0
0.0	900.0	99.00498	99.00498	0	0.0	0.0	-0.022	0.0	96.43474	0.001	1	2.0	2.0	0.0	2.0	2.0
0.0	900.0	99.00498	99.00498	0	0.0	0.0	-0.023	0.0	96.59466	0.001	1	2.0	2.0	0.0	2.0	2.0
0.0	900.0	99.00498	99.00498	0	0.0	0.0	-0.023	0.0	96.59466	0.001	1	2.0	2.0	0.0	2.0	2.0
0.0	900.0	99.00498	99.00498	0	0.0	0.0	-0.023	0.0	95.96405	0.001	1	2.0	2.0	0.0	2.0	2.0
0.0	900.0	99.00498	99.00498	0	0.0	0.0	-0.024	0.0	96.45891	0.001	1	2.0	2.0	0.0	2.0	2.0
0.0	900.0	99.00498	99.00498	0	0.0	0.0	-0.024	0.0	96.41416	0.001	1	2.0	2.0	0.0	2.0	2.0
0.0	900.0	99.00498	99.00498	0	0.0	0.0	-0.024	0.0	96.696465	0.0	1	2.0	2.0	0.0	2.0	2.0
0.0	900.0	99.00498	99.00498	0	0.0	0.0	-0.024	0.0	96.696465	0.0	1	2.0	2.0	0.0	2.0	2.0
0.0	900.0	99.00498	99.00498	0	0.0	0.0	-0.024	0.0	96.560196	0.0	1	2.0	2.0	0.0	2.0	2.0
0.0	900.0	99.00498	99.00498	0	0.0	0.0	-0.024	0.0	96.15301	0.0	1	2.0	2.0	0.0	2.0	2.0
0.0	900.0	99.00498	99.00498	0	0.0	0.0	-0.024	0.0	96.15301	0.0	1	2.0	2.0	0.0	2.0	2.0
0.0	900.0	99.00498	99.00498	0	0.0	0.0	-0.024	0.0	96.524055	0.0	1	2.0	2.0	0.0	2.0	2.0
0.0	900.0	99.00498	99.00498	0	0.0	0.0	-0.024	0.0	96.524055	0.0	1	2.0	2.0	0.0	2.0	2.0
0.0	900.0	99.00498	99.00498	0	0.0	0.0	-0.024	0.0	97.80167	0.0	1	2.0	2.0	0.0	2.0	2.0
0.0	900.0	99.00498	99.00498	0	0.0	0.0	-0.024	0.0	97.86551	0.0	1	2.0	2.0	0.0	2.0	2.0
0.0	900.0	99.00498	99.00498	0	0.0	0.0	-0.024	0.0	97.86551	0.0	1	2.0	2.0	0.0	2.0	2.0
0.0	900.0	99.00498	99.00498	0	0.0	0.0	-0.024	0.0	98.72717	0.0	1	2.0	2.0	0.0	2.0	2.0
0.0	900.0	99.00498	99.00498	0	0.0	0.0	-0.024	0.0	98.43823	0.0	1	2.0	2.0	0.0	2.0	2.0
0.0	900.0	99.00498	99.00498	0	0.0	0.0	-0.024	0.0	98.43823	0.0	1	2.0	2.0	0.0	2.0	2.0
0.0	900.0	99.00498	99.00498	0	0.0	0.0	-0.024	0.0	98.84993	0.0	1	2.0	2.0	0.0	2.0	2.0
0.0	900.0	99.00498	99.00498	0	0.0	0.0	-0.024	0.0	98.84993	0.0	1	2.0	2.0	0.0	2.0	2.0
0.0	900.0	99.00498	99.00498	0	0.0	0.0	-0.024	0.0	98.64581	0.0	1	2.0	2.0	0.0	2.0	2.0
0.0	900.0	99.00498	99.00498	0	0.0	0.0	-0.024	0.0	98.17897	0.0	1	2.0	2.0	0.0	2.0	2.0
0.0	900.0	99.00498	99.00498	0	0.0	0.0	-0.024	0.0	98.17897	0.0	1	2.0	2.0	0.0	2.0	2.0
0.0	900.0	99.00498	99.00498	0	0.0	0.0	-0.023	0.0	97.17598	0.0	1	2.0	2.0	1.0	2.0	2.0
0.0	900.0	99.00498	99.00498	0	0.0	0.0	-0.023	0.0	96.07733	0.0	1	2.0	2.0	4.0	2.0	2.0
0.0	900.0	99.00498	99.00498	0	0.0	0.0	-0.023	0.0	100.04817	0.0	1	2.0	2.0	4.0	2.0	2.0
13875.07	999.005	99.00498	99.00498	0	0.0	0.0	-0.023	0.0	99.50169	0.0	1	2.0	2.0	4.0	2.0	2.0
13875.07	999.005	99.00498	99.00498	0	0.0	0.0	-0.022	0.0	99.50169	0.0	1	2.0	2.0	4.0	2.0	2.0
13875.07	999.005	99.00498	99.00498	0	0.0	0.0	-0.022	0.0	100.23808	0.0	1	2.0	2.0	4.0	2.0	2.0
13875.07	999.005	99.00498	99.00498	0	0.0	0.0	-0.021	0.0	99.63343	0.981	1	2.0	2.0	4.0	2.0	2.0
13875.07	999.005	99.00498	99.00498	0	0.0	0.0	-0.02	0.0	99.63343	1.895	1	2.0	2.0	4.0	2.0	2.0
13875.07	999.005	99.00498	99.00498	0	0.0	0.0	-0.018	0.0	100.34498	1.895	1	2.0	2.0	4.0	2.0	2.0
13875.07	999.005	99.00498	99.00498	0	0.0	0.0	-0.017	0.0	99.363914	3.532	1	2.0	2.0	4.0	2.0	2.0
13875.07	999.005	99.00498	99.00498	0	0.0	0.0	-0.015	0.0	99.363914	3.532	1	2.0	2.0	4.0	2.0	2.0
13875.07	999.005	99.00498	99.00498	0	0.0	0.0	-0.014	0.0	98.579575	4.944	1	2.0	2.0	4.0	2.0	2.0
13875.07	999.005	99.00498	99.00498	0	0.0	0.0	-0.012	0.0	98.579575	5.577	1	2.0	2.0	4.0	2.0	2.0
13875.07	999.005	99.00498	99.00498	0	0.0	0.0	-0.01	0.0	97.77685	5.577	1	2.0	2.0	4.0	2.0	2.0
13875.07	999.005	99.00498	99.00498	0	0.0	0.0	-0.008	0.0	97.47697	6.712	1	2.0	2.0	5.0	2.0	2.0
13875.07	999.005	99.00498	99.00498	0	0.0	0.0	-0.005	0.0	97.47697	7.22	1	2.0	2.0	5.0	2.0	2.0
13875.07	999.005	99.00498	99.00498	0	0.0	0.0	-0.003	0.0	96.76561	7.22	1	2.0	2.0	5.0	2.0	2.0
13875.07	999.005	99.00498	99.00498	0	0.0	0.0	-0.001	0.0	97.53894	8.13	1	2.0	2.0	5.0	2.0	2.0
13875.07	999.005	99.00498	99.00498	0	0.0	0.0	0.001	0.0	97.53894	8.13	1	2.0	2.0	5.0	2.0	2.0
13875.07	999.005	99.00498	99.00498	0	0.0	0.0	0.004	0.0	97.80403	8.537	1	2.0	2.0	5.0	2.0	2.0
13875.07	999.005	99.00498	99.00498	0	0.0	0.0	0.007	0.0	97.18684	9.268	1	2.0	2.0	5.0	2.0	2.0
13875.07	999.005	99.00498	99.00498	0	0.0	0.0	0.01	0.0	96.91078	9.268	1	2.0	2.0	5.0	2.0	2.0
13875.07	999.005	99.00498	99.00498	0	0.0	0.0	0.012	0.0	97.21639	9.594	1	2.0	2.0	5.0	2.0	2.0
13875.07	999.005	99.00498	99.00498	0	0.0	0.0	0.015	0.0	97.21639	10.182	1	2.0	2.0	5.0	2.0	2.0
13875.07	999.005	99.00498	99.00498	0	0.0	0.0	0.018	0.0	97.34765	10.182	1	2.0	2.0	5.0	2.0	2.0
13875.07	999.005	99.00498	99.00498	0	0.0	0.0	0.021	0.0	97.34765	10.688	1	2.0	2.0	5.0	2.0	2.0
13875.07	999.005	99.00498	99.00498	0	0.0	0.0	0.024	0.0	96.675476	10.688	1	2.0	2.0	5.0	2.0	2.0
13875.07	999.005	99.00498	99.00498	0	0.0	0.0	0.027	0.0	96.87366	10.915	1	2.0	2.0	5.0	2.0	2.0
13875.07	999.005	99.00498	99.00498	0	0.0	0.0	0.03	0.0	96.87366	11.32	1	2.0	2.0	5.0	2.0	2.0
13875.07	999.005	99.00498	99.00498	0	0.0	0.0	0.033	0.0	96.7629	11.32	1	2.0	2.0	5.0	2.0	2.0
13875.07	999.005	99.00498	99.00498	0	0.0	0.0	0.037	0.0	96.00158	11.503	1	2.0	2.0	5.0	2.0	2.0
13875.07	999.005	99.00498	99.00498	0	0.0	0.0	0.04	0.0	96.00158	11.828	1	2.0	2.0	5.0	2.0	2.0
13875.07	999.005	99.00498	99.00498	0	0.0	0.0	0.043	0.0	95.87659	11.828	1	2.0	2.0	5.0	2.0	2.0
13875.07	999.005	99.00498	99.00498	0	0.0	0.0	0.046	0.0	95.87659	11.975	1	2.0	2.0	5.0	2.0	2.0
13875.07	999.005	99.00498	99.00498	0	0.0	0.0	0.049	0.0	95.438614	11.975	1	2.0	2.0	5.0	2.0	2.0
13875.07	999.005	99.00498	99.00498	0	0.0	0.0	0.052	0.0	95.14674	12.236	1	2.0	2.0	5.0	2.0	2.0
13875.07	999.005	99.00498	99.00498	0	0.0	0.0	0.055	0.0	95.14674	12.354	1	2.0	2.0	5.0	2.0	2.0
13875.07	999.005	99.00498	99.00498	0	0.0	0.0	0.058	0.0	96.01364	12.354	1	2.0	2.0	5.0	2.0	2.0
13875.07	999.005	99.00498	99.00498	0	0.0	0.0	0.061	0.0	96.245636	12.462	1	2.0	2.0	5.0	2.0	2.0
13875.07	999.005	99.00498	99.00498	0	0.0	0.0	0.064	0.0	96.245636	12.462	1	2.0	2.0	5.0	2.0	2.0
13875.07	999.005	99.00498	99.00498	0	0.0	0.0	0.067	0.0	96.79323	12.658	1	2.0	2.0	5.0	2.0	2.0
13875.07	999.005	99.00498	99.00498	0	0.0	0.0	0.07	0.0	96.82683	12.826	1	2.0	2.0	5.0	2.0	2.0
13875.07	999.005	99.00498	99.00498	0	0.0	0.0	0.073	0.0	96.6922	12.826	1	2.0	2.0	5.0	2.0	2.0
13875.07	999.005	99.00498	99.00498	0	0.0	0.0	0.076	0.0	96.891624	12.902	1	2.0	2.0	5.0	2.0	2.0
13875.07	999.005	99.00498	99.00498	0	0.0	0.0	0.079	0.0	96.891624	13.038	1	2.0	2.0	5.0	2.0	2.0
13875.07	999.005	99.00498	99.00498	0	0.0	0.0	0.082	0.0	97.55057	13.038	1	2.0	2.0	5.0	2.0	2.0
13875.07	999.005	99.00498	99.00498	0	0.0	0.0	0.085	0.0	98.84443	13.098	1	2.0	2.0	5.0	2.0	2.0
13875.07	999.005	99.00498	99.00498	0	0.0	0.0	0.087	0.0	98.84443	13.207	1	2.0	2.0	5.0	2.0	2.0
13875.07	999.005	99.00498	99.00498	0	0.0	0.0	0.09	0.0	98.848236	13.207	1	2.0	2.0	5.0	2.0	2.0
13875.07	999.005	99.00498	99.00498	0	0.0	0.0	0.093	0.0	98.848236	13.3	1	2.0	2.0	5.0	2.0	2.0
13875.07	999.005	99.00498	99.00498	0	0.0	0.0	0.095	0.0	98.37792	13.3	1	2.0	2.0	5.0	2.0	2.0
13875.07	999.005	99.00498	99.00498	0	0.0	0.0	0.098	0.0	98.17514	13.342	1	2.0	2.0	5.0	2.0	2.0
13875.07	999.005	99.00498	99.00498	0	0.0	0.0	0.1	0.0	98.17514	13.418	1	2.0	2.0	5.0	2.0	2.0
13875.07	999.005	99.00498	99.00498	1	0.0	0.0	0.103	0.0	97.53501	13.418	1	2.0	2.0	5.0	2.0	2.0
13875.07	999.005	99.00498	99.00498	1	0.0	0.0	0.105	0.0	97.19198	13.45	1	2.0	2.0	5.0	2.0	2.0
13875.07	999.005	99.00498	99.00498	1	0.0	0.0	0.107	0.0	97.19198	13.512	1	2.0	2.0	5.0	2.0	2.0
13875.07	999.005	99.00498	99.00498	1	0.0	0.0	0.11	0.0	96.99384	13.512	1	2.0	2.0	5.0	2.0	2.0
13875.07	999.005	99.00498	99.00498	1	0.0	0.0	0.112	0.0	96.99384	13.564	1	2.0	2.0	5.0	2.0	2.0
13875.07	999.005	99.00498	99.00498	1	0.0	0.0	0.114	0.0	97.51086	13.564	1	2.0	2.0	5.0	2.0	2.0
13875.07	999.005	99.00498	99.00498	1	0.0	0.0	0.116	0.0	98.27621	13.587	1	2.0	2.0	5.0	2.0	2.0
13875.07	999.005	99.00498	99.00498	1	0.0	0.0	0.118	0.0	98.27621	13.629	1	2.0	2.0	5.0	2.0	2.0
13875.07	999.005	99.00498	99.00498	1	0.0	0.0	0.12	0.0	97.22235	13.629	1	2.0	2.0	5.0	2.0	2.0
13875.07	999.005	99.00498	99.00498	1	0.0	0.0	0.121	0.0	97.93131	13.648	1	2.0	2.0	5.0	2.0	2.0
13875.07	999.005	99.00498	99.00498	1	0.0	0.0	0.123	0.0	98.07578	13.648	1	2.0	2.0	5.0	2.0	2.0
13875.07	999.005	99.00498	99.00498	1	0.0	0.0	0.125	0.0	97.47315	13.681	1	2.0	2.0	5.0	2.0	2.0
13875.07	999.005	99.00498	99.00498	1	0.0	0.0	0.126	0.0	97.47315	13.696	1	2.0	2.0	5.0	2.0	2.0
13875.07	999.005	99.00498	99.00498	1	0.0	0.0	0.128	0.0	96.63033	13.696	1	2.0	2.0	5.0	2.0	2.0
13875.07	999.005	99.00498	99.00498	1	0.0	0.0	0.13	0.0	97.28813	13.722	1	2.0	2.0	5.0	2.0	2.0
13875.07	999.005	99.00498	99.00498	1	0.0	0.0	0.131	0.0	97.28813	13.736	1	2.0	2.0	5.0	2.0	2.0
13875.07	999.005	99.00498	99.00498	1	0.0	0.0	0.133	0.0	96.58297	13.736	1	2.0	2.0	5.0	2.0	2.0
13875.07	999.005	99.00498	99.00498	1	0.0	0.0	0.134	0.0	97.51542	13.757	1	2.0	2.0	5.0	2.0	2.0
13875.07	999.005	99.00498	99.00498	1	0.0	0.0	0.136	0.0	97.51542	13.766	1	2.0	2.0	5.0	2.0	2.0
13875.07	999.005	99.00498	99.00498	1	0.0	0.0	0.137	0.0	96.84703	13.766	1	2.0	2.0	5.0	2.0	2.0
13875.07	999.005	99.00498	99.00498	1	0.0	0.0	0.138	0.0	96.84703	13.783	1	2.0	2.0	5.0	2.0	2.0
13875.07	999.005	99.00498	99.00498	1	0.0	0.0	0.139	0.0	96.645325	13.783	1	2.0	2.0	5.0	2.0	2.0
13875.07	999.005	99.00498	99.00498	1	0.0	0.0	0.14	0.0	96.26235	13.799	1	2.0	2.0	5.0	2.0	2.0
13875.07	999.005	99.00498	99.00498	1	0.0	0.0	0.142	0.0	96.26235	13.806	1	2.0	2.0	5.0	2.0	2.0
13875.07	999.005	99.00498	99.00498	1	0.0	0.0	0.143	0.0	96.58931	13.806	1	2.0	2.0	5.0	2.0	2.0
13875.07	999.005	99.00498	99.00498	1	0.0	0.0	0.144	0.0	95.97847	13.818	1	2.0	2.0	5.0	2.0	2.0
13875.07	999.005	99.00498	99.00498	1	0.0	0.0	0.146	0.0	95.97847	13.818	1	2.0	2.0	5.0	2.0	2.0
13875.07	999.005	99.00498	99.00498	1	0.0	0.0	0.147	0.0	96.61921	13.823	1	2.0	2.0	5.0	2.0	2.0
13875.07	999.005	99.00498	99.00498	1	0.0	0.0	0.148	0.0	96.61921	13.833	1	2.0	2.0	5.0	2.0	2.0
13875.07	999.005	99.00498	99.00498	1	0.0	0.0	0.149	0.0	97.5067	13.833	1	2.0	2.0	5.0	2.0	2.0
13875.07	999.005	99.00498	99.00498	1	0.0	0.0	0.15	0.0	97.27544	13.837	1	2.0	2.0	5.0	2.0	2.0
13875.07	999.005	99.00498	99.00498	1	0.0	0.0	0.151	0.0	97.54485	13.844	1	2.0	2.0	5.0	2.0	2.0
13875.07	999.005	99.00498	99.00498	1	0.0	0.0	0.152	0.0	98.25598	13.844	1	2.0	2.0	5.0	2.0	2.0
13875.07	999.005	99.00498	99.00498	1	0.0	0.0	0.153	0.0	97.12422	13.852	1	2.0	2.0	6.0	2.0	2.0
13875.07	999.005	99.00498	99.00498	1	0.0	0.0	0.154	0.0	97.12422	13.852	1	2.0	2.0	6.0	2.0	2.0
0.0	999.005	97.044556	99.00498	0	0.0	0.0	0.155	0.0	96.16572	13.854	1	2.0	2.0	0.0	2.0	3.0
0.0	999.005	97.044556	99.00498	0	0.0	0.0	0.156	0.0	96.16572	13.858	1	2.0	2.0	0.0	2.0	3.0
0.0	999.005	97.044556	99.00498	0	0.0	0.0	0.157	0.0	96.1072	13.858	1	2.0	2.0	0.0	2.0	3.0
0.0	999.005	97.044556	99.00498	0	0.0	0.0	0.158	0.0	96.525406	13.863	1	2.0	2.0	0.0	2.0	3.0
0.0	999.005	97.044556	99.00498	0	0.0	0.0	0.159	0.0	96.525406	12.882	1	2.0	2.0	0.0	2.0	3.0
0.0	999.005	97.044556	99.00498	0	0.0	0.0	0.16	0.0	94.07512	12.882	1	2.0	2.0	0.0	2.0	3.0
0.0	999.005	97.044556	99.00498	0	0.0	0.0	0.161	0.0	94.82623	11.125	1	2.0	2.0	0.0	2.0	3.0
0.0	999.005	97.044556	99.00498	0	0.0	0.0	0.161	0.0	94.82623	11.125	1	2.0	2.0	0.0	2.0	3.0
0.0	999.005	97.044556	99.00498	0	0.0	0.0	0.161	0.0	94.4841	10.338	1	2.0	2.0	0.0	2.0	3.0
0.0	999.005	97.044556	99.00498	0	0.0	0.0	0.162	0.0	94.4841	9.608	1	2.0	2.0	0.0	2.0	3.0
0.0	999.005	97.044556	99.00498	0	0.0	0.0	0.162	0.0	94.04517	9.608	1	2.0	2.0	0.0	2.0	3.0
0.0	999.005	97.044556	99.00498	0	0.0	0.0	0.162	0.0	93.52824	8.296	1	2.0	2.0	0.0	2.0	3.0
0.0	999.005	97.044556	99.00498	0	0.0	0.0	0.162	0.0	93.52824	7.71	1	2.0	2.0	0.0	2.0	3.0
0.0	999.005	97.044556	99.00498	0	0.0	0.0	0.162	0.0	93.58255	7.71	1	2.0	2.0	0.0	2.0	3.0
0.0	999.005	97.044556	99.00498	0	0.0	0.0	0.162	0.0	93.38874	6.658	1	2.0	2.0	0.0	2.0	3.0
0.0	999.005	97.044556	99.00498	0	0.0	0.0	0.162	0.0	93.22016	6.658	1	2.0	2.0	0.0	2.0	3.0
0.0	999.005	97.044556	99.00498	0	0.0	0.0	0.162	0.0	94.4871	6.187	1	2.0	2.0	0.0	2.0	3.0
0.0	999.005	97.044556	99.00498	0	0.0	0.0	0.161	0.0	94.4871	5.749	1	2.0	2.0	0.0	2.0	3.0
0.0	999.005	97.044556	99.00498	0	0.0	0.0	0.161	0.0	95.938896	5.749	1	2.0	2.0	8.0	2.0	3.0
0.0	999.005	97.044556	99.00498	0	0.0	0.0	0.16	1.0	95.85674	4.965	1	2.0	2.0	11.0	2.0	3.0
0.0	999.005	97.044556	99.00498	0	0.0	0.0	0.16	1.0	95.85674	4.287	1	2.0	2.0	11.0	2.0	3.0
-11097.292	799.005	97.044556	99.00498	0	0.0	0.0	0.159	1.0	95.42168	4.287	1	2.0	2.0	11.0	2.0	3.0
-11097.292	799.005	97.044556	99.00498	0	0.0	0.0	0.158	1.0	95.42168	3.702	1	2.0	2.0	11.0	2.0	3.0
-11097.292	799.005	97.044556	99.00498	0	0.0	0.0	0.157	1.0	95.82979	3.702	1	2.0	2.0	11.0	2.0	3.0
-11097.292	799.005	97.044556	99.00498	0	0.0	0.0	0.155	1.0	95.52849	3.441	1	2.0	2.0	11.0	2.0	3.0
-11097.292	799.005	97.044556	99.00498	0	0.0	0.0	0.154	1.0	95.52849	1.455	1	2.0	2.0	11.0	2.0	3.0
-11097.292	799.005	97.044556	99.00498	0	0.0	0.0	0.152	1.0	94.94773	1.455	1	2.0	2.0	12.0	2.0	3.0
-11097.292	799.005	97.044556	99.00498	0	0.0	0.0	0.15	1.0	95.98361	0.567	1	2.0	2.0	12.0	2.0	3.0
-11097.292	799.005	97.044556	99.00498	0	0.0	0.0	0.148	1.0	95.98361	-1.025	1	2.0	2.0	12.0	2.0	3.0
-11097.292	799.005	97.044556	99.00498	0	0.0	0.0	0.145	1.0	95.31859	-1.025	1	2.0	2.0	12.0	2.0	3.0
-11097.292	799.005	97.044556	99.00498	0	0.0	0.0	0.142	1.0	95.31859	-1.737	1	2.0	2.0	12.0	2.0	3.0
-11097.292	799.005	97.044556	99.00498	0	0.0	0.0	0.14	1.0	96.177	-1.737	1	2.0	2.0	12.0	2.0	3.0
-11097.292	799.005	97.044556	99.00498	0	0.0	0.0	0.136	1.0	97.550125	-3.017	1	2.0	2.0	12.0	2.0	3.0
-11097.292	799.005	97.044556	99.00498	0	0.0	0.0	0.133	1.0	97.550125	-3.589	1	2.0	2.0	12.0	2.0	3.0
-11097.292	799.005	97.044556	99.00498	0	0.0	0.0	0.13	1.0	97.5877	-3.589	1	2.0	2.0	12.0	2.0	3.0
-11097.292	799.005	97.044556	99.00498	0	0.0	0.0	0.126	1.0	97.77522	-4.614	1	2.0	2.0	12.0	2.0	3.0
-11097.292	799.005	97.044556	99.00498	0	0.0	0.0	0.123	1.0	97.77522	-5.501	1	2.0	2.0	12.0	2.0	3.0
-11097.292	799.005	97.044556	99.00498	0	0.0	0.0	0.119	1.0	97.32997	-5.501	1	2.0	2.0	12.0	2.0	3.0
-11097.292	799.005	97.044556	99.00498	0	0.0	0.0	0.115	1.0	97.32997	-5.897	1	2.0	2.0	12.0	2.0	3.0
-11097.292	799.005	97.044556	99.00498	0	0.0	0.0	0.112	1.0	97.2015	-5.897	1	2.0	2.0	12.0	2.0	3.0
-11097.292	799.005	97.044556	99.00498	0	0.0	0.0	0.108	1.0	97.21951	-6.608	1	2.0	2.0	12.0	2.0	3.0
-11097.292	799.005	97.044556	99.00498	0	0.0	0.0	0.104	1.0	97.21951	-6.927	1	2.0	2.0	12.0	2.0	3.0
-11097.292	799.005	97.044556	99.00498	0	0.0	0.0	0.1	1.0	97.706215	-6.927	1	2.0	2.0	12.0	2.0	3.0
-11097.292	799.005	97.044556	99.00498	0	0.0	0.0	0.096	1.0	97.560455	-7.497	1	2.0	2.0	12.0	2.0	3.0
-11097.292	799.005	97.044556	99.00498	0	0.0	0.0	0.093	1.0	97.560455	-7.497	1	2.0	2.0	12.0	2.0	3.0
-11097.292	799.005	97.044556	99.00498	0	0.0	0.0	0.089	1.0	98.30424	-7.753	1	2.0	2.0	12.0	2.0	3.0
-11097.292	799.005	97.044556	99.00498	0	0.0	0.0	0.085	1.0	98.30424	-8.211	1	2.0	2.0	12.0	2.0	3.0
-11097.292	799.005	97.044556	99.00498	0	0.0	0.0	0.082	1.0	97.50596	-8.211	1	2.0	2.0	12.0	2.0	3.0
-11097.292	799.005	97.044556	99.00498	0	0.0	0.0	0.078	1.0	98.90432	-8.417	1	2.0	2.0	12.0	2.0	3.0
-11097.292	799.005	97.044556	99.00498	0	0.0	0.0	0.075	1.0	98.90432	-8.784	1	2.0	2.0	12.0	2.0	3.0
-11097.292	799.005	97.044556	99.00498	0	0.0	0.0	0.071	1.0	98.45064	-8.784	1	2.0	2.0	12.0	2.0	3.0
-11097.292	799.005	97.044556	99.00498	0	0.0	0.0	0.068	1.0	97.78376	-9.101	1	2.0	2.0	12.0	2.0	3.0
-11097.292	799.005	97.044556	99.00498	0	0.0	0.0	0.064	1.0	97.78376	-9.101	1	2.0	2.0	12.0	2.0	3.0
-11097.292	799.005	97.044556	99.00498	0	0.0	0.0	0.061	1.0	97.52777	-9.243	1	2.0	2.0	12.0	2.0	3.0
-11097.292	799.005	97.044556	99.00498	0	0.0	0.0	0.058	1.0	97.52777	-9.498	1	2.0	2.0	12.0	2.0	3.0
-11097.292	799.005	97.044556	99.00498	0	0.0	0.0	0.055	1.0	97.170074	-9.498	1	2.0	2.0	12.0	2.0	3.0
-11097.292	799.005	97.044556	99.00498	0	0.0	0.0	0.051	1.0	97.85754	-9.612	1	2.0	2.0	12.0	2.0	3.0
-11097.292	799.005	97.044556	99.00498	0	0.0	0.0	0.048	1.0	97.85754	-9.719	1	2.0	2.0	12.0	2.0	3.0
-11097.292	799.005	97.044556	99.00498	0	0.0	0.0	0.045	1.0	97.98195	-9.719	1	2.0	2.0	12.0	2.0	3.0
-11097.292	799.005	97.044556	99.00498	0	0.0	0.0	0.042	1.0	99.21766	-9.908	1	2.0	2.0	12.0	2.0	3.0
-11097.292	799.005	97.044556	99.00498	0	0.0	0.0	0.04	1.0	99.21766	-10.073	1	2.0	2.0	12.0	2.0	3.0
-11097.292	799.005	97.044556	99.00498	0	0.0	0.0	0.037	1.0	98.078835	-10.073	1	2.0	2.0	12.0	2.0	3.0
-11097.292	799.005	97.044556	99.00498	0	0.0	0.0	0.034	1.0	98.078835	-10.214	1	2.0	2.0	12.0	2.0	3.0
-11097.292	799.005	97.044556	99.00498	0	0.0	0.0	0.031	1.0	98.97766	-10.214	1	2.0	2.0	12.0	2.0	3.0
-11097.292	799.005	97.044556	99.00498	0	0.0	0.0	0.029	1.0	98.701706	-10.278	1	2.0	2.0	12.0	2.0	3.0
-11097.292	799.005	97.044556	99.00498	0	0.0	0.0	0.027	1.0	98.70941	-10.391	1	2.0	2.0	12.0	2.0	3.0
-11097.292	799.005	97.044556	99.00498	0	0.0	0.0	0.024	1.0	98.93683	-10.391	1	2.0	2.0	12.0	2.0	3.0
-11097.292	799.005	97.044556	99.00498	0	0.0	0.0	0.023	1.0	98.35778	-10.442	1	2.0	2.0	12.0	2.0	3.0
-11097.292	799.005	97.044556	99.00498	0	0.0	0.0	0.021	1.0	97.8862	-10.442	1	2.0	2.0	12.0	2.0	3.0
-11097.292	799.005	97.044556	99.00498	0	0.0	0.0	0.018	1.0	97.47594	-10.533	1	2.0	2.0	12.0	2.0	3.0
-11097.292	799.005	97.044556	99.00498	0	0.0	0.0	0.017	1.0	97.47594	-10.613	1	2.0	2.0	12.0	2.0	3.0
-11097.292	799.005	97.044556	99.00498	0	0.0	0.0	0.015	1.0	97.6045	-10.613	1	2.0	2.0	12.0	2.0	3.0
-11097.292	799.005	97.044556	99.00498	0	0.0	0.0	0.013	1.0	97.31093	-10.648	1	2.0	2.0	12.0	2.0	3.0
-11097.292	799.005	97.044556	99.00498	0	0.0	0.0	0.012	1.0	97.31093	-10.712	1	2.0	2.0	12.0	2.0	3.0
-11097.292	799.005	97.044556	99.00498	1	0.0	0.0	0.011	1.0	97.65048	-10.712	1	2.0	2.0	12.0	2.0	3.0
-11097.292	799.005	97.044556	99.00498	1	0.0	0.0	0.01	1.0	97.9092	-10.739	1	2.0	2.0	12.0	2.0	3.0
-11097.292	799.005	97.044556	99.00498	1	0.0	0.0	0.008	1.0	97.9092	-10.739	1	2.0	2.0	12.0	2.0	3.0
-11097.292	799.005	97.044556	99.00498	1	0.0	0.0	0.007	1.0	97.13444	-10.79	1	2.0	2.0	12.0	2.0	3.0
-11097.292	799.005	97.044556	99.00498	1	0.0	0.0	0.007	1.0	97.13444	-10.812	1	2.0	2.0	12.0	2.0	3.0
-11097.292	799.005	97.044556	99.00498	1	0.0	0.0	0.006	1.0	98.59722	-10.812	1	2.0	2.0	12.0	2.0	3.0
-11097.292	799.005	97.044556	99.00498	1	0.0	0.0	0.005	1.0	98.76643	-10.853	1	2.0	2.0	12.0	2.0	3.0
-11097.292	799.005	97.044556	99.00498	1	0.0	0.0	0.004	1.0	98.76643	-10.871	1	2.0	2.0	12.0	2.0	3.0
-11097.292	799.005	97.044556	99.00498	1	0.0	0.0	0.004	1.0	98.72673	-10.871	1	2.0	2.0	12.0	2.0	3.0
-11097.292	799.005	97.044556	99.00498	1	0.0	0.0	0.003	1.0	98.471115	-10.904	1	2.0	2.0	12.0	2.0	3.0
-11097.292	799.005	97.044556	99.00498	1	0.0	0.0	0.002	1.0	98.471115	-10.904	1	2.0	2.0	12.0	2.0	3.0
-11097.292	799.005	97.044556	99.00498	1	0.0	0.0	0.001	1.0	98.84964	-10.932	1	2.0	2.0	12.0	2.0	3.0
-11097.292	799.005	97.044556	99.00498	1	0.0	0.0	0.001	1.0	98.84964	-10.945	1	2.0	2.0	12.0	2.0	3.0
-11097.292	799.005	97.044556	99.00498	1	0.0	0.0	0.0	1.0	98.83041	-10.945	1	2.0	2.0	12.0	2.0	3.0
-11097.292	799.005	97.044556	99.00498	1	0.0	0.0	0.0	1.0	98.924614	-10.969	1	2.0	2.0	12.0	2.0	3.0
-11097.292	799.005	97.044556	99.00498	1	0.0	0.0	0.0	1.0	98.924614	-10.978	1	2.0	2.0	12.0	2.0	3.0
-11097.292	799.005	97.044556	99.00498	1	0.0	0.0	0.0	1.0	98.61576	-10.978	1	2.0	2.0	12.0	2.0	3.0
-11097.292	799.005	97.044556	99.00498	1	0.0	0.0	0.0	1.0	98.3251	-10.996	1	2.0	2.0	12.0	2.0	3.0
-11097.292	799.005	97.044556	99.00498	1	0.0	0.0	-0.001	1.0	98.3251	-10.996	1	2.0	2.0	12.0	2.0	3.0
-11097.292	799.005	97.044556	99.00498	1	0.0	0.0	-0.001	1.0	98.34403	-11.004	1	2.0	2.0	12.0	2.0	3.0
-11097.292	799.005	97.044556	99.00498	1	0.0	0.0	-0.001	1.0	98.34403	-11.019	1	2.0	2.0	12.0	2.0	3.0
-11097.292	799.005	97.044556	99.00498	1	0.0	0.0	-0.002	1.0	97.844986	-11.019	1	2.0	2.0	12.0	2.0	3.0
-11097.292	799.005	97.044556	99.00498	1	0.0	0.0	-0.002	1.0	97.5291	-11.031	1	2.0	2.0	12.0	2.0	3.0
-11097.292	799.005	97.044556	99.00498	1	0.0	0.0	-0.002	1.0	97.5291	-11.037	1	2.0	2.0	12.0	2.0	3.0
-11097.292	799.005	97.044556	99.00498	1	0.0	0.0	-0.003	1.0	98.66017	-11.037	1	2.0	2.0	12.0	2.0	3.0
-11097.292	799.005	97.044556	99.00498	1	0.0	0.0	-0.003	1.0	98.66017	-11.047	1	2.0	2.0	12.0	2.0	3.0
-11097.292	799.005	97.044556	99.00498	1	0.0	0.0	-0.003	1.0	98.9655	-11.047	1	2.0	2.0	12.0	2.0	3.0
-11097.292	799.005	97.044556	99.00498	1	0.0	0.0	-0.004	1.0	98.268616	-11.052	1	2.0	2.0	12.0	2.0	3.0
-11097.292	799.005	97.044556	99.00498	1	0.0	0.0	-0.004	1.0	98.268616	-11.061	1	2.0	2.0	12.0	2.0	3.0
-11097.292	799.005	97.044556	99.00498	1	0.0	0.0	-0.004	1.0	97.20486	-11.061	1	2.0	2.0	12.0	2.0	3.0
-11097.292	799.005	97.044556	99.00498	1	0.0	0.0	-0.004	1.0	97.55105	-11.063	1	2.0	2.0	12.0	2.0	3.0
-11097.292	799.005	97.044556	99.00498	1	0.0	0.0	-0.005	1.0	97.55105	-11.07	1	2.0	2.0	12.0	2.0	3.0
-11097.292	799.005	97.044556	99.00498	1	0.0	0.0	-0.005	1.0	97.87603	-11.07	1	2.0	2.0	12.0	2.0	3.0
-11097.292	799.005	97.044556	99.00498	1	0.0	0.0	-0.005	1.0	97.87603	-11.073	1	2.0	2.0	12.0	2.0	3.0
-11097.292	799.005	97.044556	99.00498	1	0.0	0.0	-0.006	1.0	97.850296	-11.073	1	2.0	2.0	12.0	2.0	3.0
-11097.292	799.005	97.044556	99.00498	1	0.0	0.0	-0.006	1.0	97.641136	-11.078	1	2.0	2.0	12.0	2.0	3.0
-11097.292	799.005	97.044556	99.00498	1	0.0	0.0	-0.006	1.0	97.641136	-11.083	1	2.0	2.0	12.0	2.0	3.0
-11097.292	799.005	97.044556	99.00498	1	0.0	0.0	-0.007	1.0	97.99565	-11.083	1	2.0	2.0	12.0	2.0	3.0
-11097.292	799.005	97.044556	99.00498	1	0.0	0.0	-0.008	1.0	98.48759	-11.085	1	2.0	2.0	12.0	2.0	3.0
-11097.292	799.005	97.044556	99.00498	1	0.0	0.0	-0.008	1.0	98.48759	-11.088	1	2.0	2.0	12.0	2.0	3.0
-11097.292	799.005	97.044556	99.00498	1	0.0	0.0	-0.009	1.0	98.7421	-11.088	1	2.0	2.0	13.0	2.0	3.0
-11097.292	799.005	97.044556	99.00498	1	0.0	0.0	-0.01	1.0	98.7421	-11.09	1	2.0	2.0	13.0	2.0	3.0
-11097.292	799.005	97.044556	97.044556	0	0.0	0.0	-0.011	1.0	97.74082	-11.09	1	2.0	2.0	14.0	3.0	3.0
0.0	799.005	97.044556	97.044556	0	0.0	0.0	-0.011	1.0	96.93114	-11.093	1	2.0	2.0	0.0	3.0	3.0
0.0	799.005	97.044556	97.044556	0	0.0	0.0	-0.012	1.0	96.93114	-11.094	1	2.0	2.0	0.0	3.0	3.0
0.0	799.005	97.044556	97.044556	0	0.0	0.0	-0.013	1.0	96.81255	-11.094	1	2.0	2.0	0.0	3.0	3.0
0.0	799.005	97.044556	97.044556	0	0.0	0.0	-0.014	1.0	97.31499	-10.311	1	2.0	2.0	0.0	3.0	3.0
0.0	799.005	97.044556	97.044556	0	0.0	0.0	-0.014	1.0	97.31499	-9.582	1	2.0	2.0	0.0	3.0	3.0
0.0	799.005	97.044556	97.044556	0	0.0	0.0	-0.015	1.0	97.83281	-9.582	1	2.0	2.0	0.0	3.0	3.0
0.0	799.005	97.044556	97.044556	0	0.0	0.0	-0.015	1.0	97.83281	-8.275	1	2.0	2.0	0.0	3.0	3.0
0.0	799.005	97.044556	97.044556	0	0.0	0.0	-0.015	1.0	97.54672	-8.275	1	2.0	2.0	0.0	3.0	3.0
0.0	799.005	97.044556	97.044556	0	0.0	0.0	-0.015	1.0	98.00968	-7.69	1	2.0	2.0	0.0	3.0	3.0
0.0	799.005	97.044556	97.044556	0	0.0	0.0	-0.015	1.0	98.00968	-6.64	1	2.0	2.0	0.0	3.0	3.0
0.0	799.005	97.044556	97.044556	0	0.0	0.0	-0.015	1.0	97.88066	-6.64	1	2.0	2.0	0.0	3.0	3.0
0.0	799.005	97.044556	97.044556	0	0.0	0.0	-0.015	1.0	98.245285	-5.734	1	2.0	2.0	0.0	3.0	3.0
0.0	799.005	97.044556	97.044556	0	0.0	0.0	-0.015	1.0	98.245285	-5.329	1	2.0	2.0	0.0	3.0	3.0
0.0	799.005	97.044556	97.044556	0	0.0	0.0	-0.014	1.0	98.04053	-5.329	1	2.0	2.0	1.0	3.0	3.0
0.0	799.005	97.044556	97.044556	0	0.0	0.0	-0.013	1.0	97.62807	-4.602	1	2.0	2.0	1.0	3.0	3.0
0.0	799.005	97.044556	97.044556	0	0.0	0.0	-0.012	1.0	97.28962	-4.602	0	2.0	2.0	0.0	3.0	3.0
0.0	799.005	97.044556	97.044556	0	0.0	0.0	-0.011	1.0	97.45178	-4.277	0	2.0	2.0	0.0	3.0	3.0
0.0	799.005	97.044556	97.044556	0	0.0	0.0	-0.01	1.0	97.03143	-3.693	0	2.0	2.0	0.0	3.0	3.0
0.0	799.005	97.044556	97.044556	0	0.0	0.0	-0.009	1.0	96.79648	-3.693	0	2.0	2.0	0.0	3.0	3.0
0.0	799.005	97.044556	97.044556	0	0.0	0.0	-0.008	1.0	97.29751	-3.432	0	2.0	2.0	0.0	3.0	3.0
0.0	799.005	97.044556	97.044556	0	0.0	0.0	-0.006	1.0	97.29751	-2.963	0	2.0	2.0	0.0	3.0	3.0
0.0	799.005	97.044556	97.044556	0	0.0	0.0	-0.004	1.0	97.828674	-2.963	0	2.0	2.0	0.0	3.0	3.0
0.0	799.005	97.044556	97.044556	0	0.0	0.0	-0.003	1.0	97.828674	-2.559	0	2.0	2.0	0.0	3.0	3.0
0.0	799.005	97.044556	97.044556	0	0.0	0.0	-0.001	1.0	98.13633	-2.559	0	2.0	2.0	0.0	3.0	3.0
0.0	799.005	97.044556	97.044556	0	0.0	0.0	0.001	1.0	97.83413	-2.378	0	2.0	2.0	0.0	3.0	3.0
0.0	799.005	97.044556	97.044556	0	0.0	0.0	0.003	1.0	97.83413	-2.053	0	2.0	2.0	0.0	3.0	3.0
0.0	799.005	97.044556	97.044556	0	0.0	0.0	0.005	1.0	98.507	-2.053	0	2.0	2.0	0.0	3.0	3.0
0.0	799.005	97.044556	97.044556	0	0.0	0.0	0.008	1.0	98.42174	-1.908	0	2.0	2.0	0.0	3.0	3.0
0.0	799.005	97.044556	97.044556	0	0.0	0.0	0.011	1.0	98.34919	-1.648	0	2.0	2.0	0.0	3.0	3.0
0.0	799.005	97.044556	97.044556	0	0.0	0.0	0.013	1.0	97.548515	-1.648	0	2.0	2.0	0.0	3.0	3.0
0.0	799.005	97.044556	97.044556	0	0.0	0.0	0.016	1.0	97.548515	-1.423	0	2.0	2.0	0.0	3.0	3.0
0.0	799.005	97.044556	97.044556	0	0.0	0.0	0.019	1.0	97.42544	-1.423	0	2.0	2.0	0.0	3.0	3.0
0.0	799.005	97.044556	97.044556	0	0.0	0.0	0.022	1.0	97.57976	-1.322	0	2.0	2.0	0.0	3.0	3.0
0.0	799.005	97.044556	97.044556	0	0.0	0.0	0.025	1.0	97.57976	-1.228	0	2.0	2.0	0.0	3.0	3.0
0.0	799.005	97.044556	97.044556	0	0.0	0.0	0.027	1.0	98.2173	-1.228	0	2.0	2.0	0.0	3.0	3.0
0.0	799.005	97.044556	97.044556	0	0.0	0.0	0.03	1.0	98.31474	-1.061	0	2.0	2.0	0.0	3.0	3.0
0.0	799.005	97.044556	97.044556	0	0.0	0.0	0.032	1.0	98.31474	-1.061	0	2.0	2.0	0.0	3.0	3.0
0.0	799.005	97.044556	97.044556	0	0.0	0.0	0.035	1.0	98.671684	-0.916	0	2.0	2.0	0.0	3.0	3.0
0.0	799.005	97.044556	97.044556	0	0.0	0.0	0.038	1.0	98.671684	-0.851	0	2.0	2.0	0.0	3.0	3.0
0.0	799.005	97.044556	97.044556	0	0.0	0.0	0.04	1.0	98.456276	-0.851	0	2.0	2.0	0.0	3.0	3.0
0.0	799.005	97.044556	97.044556	0	0.0	0.0	0.043	1.0	98.34237	-0.735	0	2.0	2.0	0.0	3.0	3.0
0.0	799.005	97.044556	97.044556	0	0.0	0.0	0.045	1.0	98.34237	-0.683	0	2.0	2.0	0.0	3.0	3.0
0.0	799.005	97.044556	97.044556	0	0.0	0.0	0.047	1.0	97.72522	-0.683	0	2.0	2.0	0.0	3.0	3.0
0.0	799.005	97.044556	97.044556	0	0.0	0.0	0.049	1.0	97.7928	-0.589	0	2.0	2.0	0.0	3.0	3.0
0.0	799.005	97.044556	97.044556	0	0.0	0.0	0.051	1.0	97.7928	-0.509	0	2.0	2.0	0.0	3.0	3.0
0.0	799.005	97.044556	97.044556	0	0.0	0.0	0.053	1.0	97.31044	-0.509	0	2.0	2.0	0.0	3.0	3.0
0.0	799.005	97.044556	97.044556	0	0.0	0.0	0.055	1.0	97.31044	-0.473	0	2.0	2.0	0.0	3.0	3.0
0.0	799.005	97.044556	97.044556	0	0.0	0.0	0.057	1.0	96.789	-0.473	0	2.0	2.0	0.0	3.0	3.0
0.0	799.005	97.044556	97.044556	0	0.0	0.0	0.059	1.0	97.33481	-0.408	0	2.0	2.0	0.0	3.0	3.0
0.0	799.005	97.044556	97.044556	0	0.0	0.0	0.061	1.0	97.33481	-0.379	0	2.0	2.0	0.0	3.0	3.0
0.0	799.005	97.044556	97.044556	0	0.0	0.0	0.062	1.0	97.2194	-0.379	0	2.0	2.0	0.0	3.0	3.0
0.0	799.005	97.044556	97.044556	0	0.0	0.0	0.064	1.0	97.73661	-0.327	0	2.0	2.0	0.0	3.0	3.0
0.0	799.005	97.044556	97.044556	0	0.0	0.0	0.065	1.0	97.73661	-0.327	0	2.0	2.0	0.0	3.0	3.0
0.0	799.005	97.044556	97.044556	0	0.0	0.0	0.067	1.0	97.26583	-0.304	0	2.0	2.0	0.0	3.0	3.0
0.0	799.005	97.044556	97.044556	0	0.0	0.0	0.068	1.0	97.26583	-0.262	0	2.0	2.0	0.0	3.0	3.0
0.0	799.005	97.044556	97.044556	0	0.0	0.0	0.07	1.0	97.599846	-0.262	0	2.0	2.0	0.0	3.0	3.0
0.0	799.005	97.044556	97.044556	0	0.0	0.0	0.072	1.0	97.753265	-0.244	0	2.0	2.0	0.0	3.0	3.0
0.0	799.005	97.044556	97.044556	0	0.0	0.0	0.073	1.0	97.138374	-0.21	0	2.0	2.0	0.0	3.0	3.0
0.0	799.005	97.044556	97.044556	0	0.0	0.0	0.075	1.0	96.9115	-0.21	0	2.0	2.0	0.0	3.0	3.0
0.0	799.005	97.044556	97.044556	0	0.0	0.0	0.076	1.0	97.55228	-0.195	0	2.0	2.0	0.0	3.0	3.0
0.0	799.005	97.044556	97.044556	0	0.0	0.0	0.078	1.0	97.55228	-0.195	0	2.0	2.0	0.0	3.0	3.0
0.0	799.005	97.044556	97.044556	0	0.0	0.0	0.079	1.0	96.782486	-0.168	0	2.0	2.0	0.0	3.0	3.0
0.0	799.005	97.044556	97.044556	0	0.0	0.0	0.081	1.0	96.782486	-0.145	0	2.0	2.0	0.0	3.0	3.0
0.0	799.005	97.044556	97.044556	0	0.0	0.0	0.082	1.0	96.980415	-0.145	0	2.0	2.0	0.0	3.0	3.0
0.0	799.005	97.044556	97.044556	0	0.0	0.0	0.084	1.0	97.131714	-0.135	0	2.0	2.0	0.0	3.0	3.0
0.0	799.005	97.044556	97.044556	0	0.0	0.0	0.085	1.0	97.131714	-0.116	0	2.0	2.0	0.0	3.0	3.0
0.0	799.005	97.044556	97.044556	0	0.0	0.0	0.087	1.0	96.502556	-0.116	0	2.0	2.0	0.0	3.0	3.0
0.0	799.005	97.044556	97.044556	0	0.0	0.0	0.088	1.0	96.52596	-0.108	0	2.0	2.0	0.0	3.0	3.0
0.0	799.005	97.044556	97.044556	0	0.0	0.0	0.09	1.0	96.52596	-0.108	0	2.0	2.0	0.0	3.0	3.0
0.0	799.005	97.044556	97.044556	0	0.0	0.0	0.092	1.0	97.32121	-0.093	0	2.0	2.0	0.0	3.0	3.0
0.0	799.005	97.044556	97.044556	0	0.0	0.0	0.093	1.0	97.32121	-0.086	0	2.0	2.0	0.0	3.0	3.0
0.0	799.005	97.044556	97.044556	0	0.0	0.0	0.095	1.0	97.69592	-0.086	0	2.0	2.0	0.0	3.0	3.0
0.0	799.005	97.044556	97.044556	0	0.0	0.0	0.096	1.0	98.31542	-0.074	0	2.0	2.0	0.0	3.0	3.0
0.0	799.005	97.044556	97.044556	0	0.0	0.0	0.098	1.0	98.31542	-0.069	0	2.0	2.0	0.0	3.0	3.0
0.0	799.005	97.044556	97.044556	0	0.0	0.0	0.099	1.0	98.51953	-0.069	0	2.0	2.0	0.0	3.0	3.0
0.0	799.005	97.044556	97.044556	0	0.0	0.0	0.101	1.0	98.51953	-0.059	0	2.0	2.0	0.0	3.0	3.0
0.0	799.005	97.044556	97.044556	0	0.0	0.0	0.102	1.0	97.75357	-0.059	0	2.0	2.0	0.0	3.0	3.0
0.0	799.005	97.044556	97.044556	0	0.0	0.0	0.104	1.0	98.110954	-0.055	0	2.0	2.0	0.0	3.0	3.0
0.0	799.005	97.044556	97.044556	0	0.0	0.0	0.105	1.0	98.110954	-0.047	0	2.0	2.0	0.0	3.0	3.0
0.0	799.005	97.044556	97.044556	0	0.0	0.0	0.106	1.0	98.884445	-0.047	0	2.0	2.0	0.0	3.0	3.0
0.0	799.005	97.044556	97.044556	0	0.0	0.0	0.108	1.0	98.710014	-0.041	0	2.0	2.0	0.0	3.0	3.0
0.0	799.005	97.044556	97.044556	0	0.0	0.0	0.109	1.0	98.710014	-0.038	0	2.0	2.0	0.0	3.0	3.0
0.0	799.005	97.044556	97.044556	0	0.0	0.0	0.111	1.0	98.936935	-0.038	0	2.0	2.0	0.0	3.0	3.0
0.0	799.005	97.044556	97.044556	0	0.0	0.0	0.112	1.0	98.936935	-0.032	0	2.0	2.0	0.0	3.0	3.0
0.0	799.005	97.044556	97.044556	0	0.0	0.0	0.114	1.0	99.043495	-0.032	0	2.0	2.0	0.0	3.0	3.0
0.0	799.005	97.044556	97.044556	0	0.0	0.0	0.115	1.0	99.20962	-0.028	0	2.0	2.0	0.0	3.0	3.0
0.0	799.005	97.044556	97.044556	0	0.0	0.0	0.116	1.0	99.20962	-0.026	0	2.0	2.0	0.0	3.0	3.0
0.0	799.005	97.044556	97.044556	0	0.0	0.0	0.118	1.0	99.3058	-0.026	0	2.0	2.0	0.0	3.0	3.0
0.0	799.005	97.044556	97.044556	0	0.0	0.0	0.119	1.0	99.14584	-0.022	0	2.0	2.0	0.0	3.0	3.0
0.0	799.005	97.044556	97.044556	0	0.0	0.0	0.12	1.0	99.14584	-0.02	0	2.0	2.0	0.0	3.0	3.0
0.0	799.005	97.044556	97.044556	0	0.0	0.0	0.122	1.0	99.220406	-0.02	0	2.0	2.0	0.0	3.0	3.0
0.0	799.005	97.044556	97.044556	0	0.0	0.0	0.123	1.0	99.220406	-0.017	0	2.0	2.0	0.0	3.0	3.0
0.0	799.005	97.044556	97.044556	0	0.0	0.0	0.124	1.0	99.787315	-0.017	0	2.0	2.0	0.0	3.0	3.0
0.0	799.005	97.044556	97.044556	0	0.0	0.0	0.125	1.0	98.92085	-0.015	0	2.0	2.0	0.0	3.0	3.0
0.0	799.005	97.044556	97.044556	0	0.0	0.0	0.127	1.0	98.92085	-0.014	0	2.0	2.0	0.0	3.0	3.0
0.0	799.005	97.044556	97.044556	0	0.0	0.0	0.128	1.0	98.96673	-0.014	0	2.0	2.0	0.0	3.0	3.0
0.0	799.005	97.044556	97.044556	0	0.0	0.0	0.129	1.0	99.26017	-0.012	0	2.0	2.0	0.0	3.0	3.0
0.0	799.005	97.044556	97.044556	0	0.0	0.0	0.13	1.0	99.26017	-0.011	0	2.0	2.0	0.0	3.0	3.0
0.0	799.005	97.044556	97.044556	0	0.0	0.0	0.132	1.0	99.43219	-0.011	0	2.0	2.0	0.0	3.0	3.0
0.0	799.005	97.044556	97.044556	0	0.0	0.0	0.133	1.0	99.43219	-0.009	0	2.0	2.0	0.0	3.0	3.0
0.0	799.005	97.044556	97.044556	0	0.0	0.0	0.134	1.0	99.52528	-0.009	0	2.0	2.0	0.0	3.0	3.0
0.0	799.005	97.044556	97.044556	0	0.0	0.0	0.135	1.0	98.467514	-0.008	0	2.0	2.0	0.0	3.0	3.0
0.0	799.005	97.044556	97.044556	0	0.0	0.0	0.136	1.0	98.467514	-0.007	0	2.0	2.0	0.0	3.0	3.0
0.0	799.005	97.044556	97.044556	0	0.0	0.0	0.137	1.0	98.1628	-0.007	0	2.0	2.0	0.0	3.0	3.0
0.0	799.005	97.044556	97.044556	0	0.0	0.0	0.137	1.0	98.12806	-0.006	0	2.0	2.0	0.0	3.0	3.0
0.0	799.005	97.044556	97.044556	0	0.0	0.0	0.138	1.0	98.12806	-0.005	0	2.0	2.0	0.0	3.0	3.0
0.0	799.005	97.044556	97.044556	0	0.0	0.0	0.139	1.0	98.754036	-0.005	0	2.0	2.0	0.0	3.0	3.0
0.0	799.005	97.044556	97.044556	0	0.0	0.0	0.14	1.0	98.754036	-0.004	0	2.0	2.0	0.0	3.0	3.0
0.0	799.005	97.044556	97.044556	0	0.0	0.0	0.141	1.0	99.04618	-0.004	0	2.0	2.0	0.0	3.0	3.0
0.0	799.005	97.044556	97.044556	0	0.0	0.0	0.142	1.0	99.22536	-0.004	0	2.0	2.0	0.0	3.0	3.0
0.0	799.005	97.044556	97.044556	0	0.0	0.0	0.143	1.0	99.22536	-0.003	0	2.0	2.0	0.0	3.0	3.0
0.0	799.005	97.044556	97.044556	0	0.0	0.0	0.143	1.0	99.18713	-0.003	0	2.0	2.0	0.0	3.0	3.0
0.0	799.005	97.044556	97.044556	0	0.0	0.0	0.144	1.0	99.524826	-0.003	0	2.0	2.0	0.0	3.0	3.0
0.0	799.005	97.044556	97.044556	0	0.0	0.0	0.145	1.0	99.524826	-0.003	0	2.0	2.0	0.0	3.0	3.0
0.0	799.005	97.044556	97.044556	0	0.0	0.0	0.146	1.0	98.93654	-0.002	0	2.0	2.0	0.0	3.0	3.0
0.0	799.005	97.044556	97.044556	0	0.0	0.0	0.147	1.0	98.93654	-0.002	0	2.0	2.0	0.0	3.0	3.0
0.0	799.005	97.044556	97.044556	0	0.0	0.0	0.148	1.0	99.715515	-0.002	0	2.0	2.0	0.0	3.0	3.0
0.0	799.005	97.044556	97.044556	0	0.0	0.0	0.149	1.0	100.17755	-0.002	0	2.0	2.0	0.0	3.0	3.0
0.0	799.005	97.044556	97.044556	0	0.0	0.0	0.149	1.0	99.65798	-0.001	0	2.0	2.0	0.0	3.0	3.0
0.0	799.005	97.044556	97.044556	0	0.0	0.0	0.15	1.0	100.10626	-0.001	0	2.0	2.0	0.0	3.0	3.0
0.0	799.005	97.044556	97.044556	0	0.0	0.0	0.151	1.0	98.970276	-0.001	0	2.0	2.0	0.0	3.0	3.0
0.0	799.005	97.044556	97.044556	0	0.0	0.0	0.152	1.0	98.970276	-0.001	0	2.0	2.0	0.0	3.0	3.0
0.0	799.005	97.044556	97.044556	0	0.0	0.0	0.153	1.0	99.15667	-0.001	0	2.0	2.0	0.0	3.0	3.0
0.0	799.005	97.044556	97.044556	0	0.0	0.0	0.154	1.0	99.15667	0.0	0	2.0	2.0	0.0	3.0	3.0
0.0	799.005	97.044556	97.044556	0	0.0	0.0	0.155	1.0	99.24382	0.0	0	2.0	2.0	0.0	3.0	3.0
0.0	799.005	97.044556	97.044556	0	0.0	0.0	0.156	1.0	98.587555	0.0	0	2.0	2.0	0.0	3.0	3.0
0.0	799.005	97.044556	97.044556	0	0.0	0.0	0.157	1.0	99.7127	0.0	0	2.0	2.0	0.0	3.0	3.0
0.0	799.005	97.044556	97.044556	0	0.0	0.0	0.158	1.0	99.6043	0.0	0	2.0	2.0	0.0	3.0	3.0
0.0	799.005	97.044556	97.044556	0	0.0	0.0	0.159	1.0	100.15728	0.0	0	2.0	2.0	0.0	3.0	3.0
0.0	799.005	97.044556	97.044556	0	0.0	0.0	0.16	1.0	100.15728	0.0	0	2.0	2.0	0.0	3.0	3.0
0.0	799.005	97.044556	97.044556	0	0.0	0.0	0.161	1.0	99.572754	0.0	0	2.0	2.0	0.0	3.0	3.0
0.0	799.005	97.044556	97.044556	0	0.0	0.0	0.162	1.0	99.572754	0.0	0	2.0	2.0	0.0	3.0	3.0
0.0	799.005	97.044556	97.044556	0	0.0	0.0	0.162	1.0	99.73931	0.0	0	2.0	2.0	0.0	3.0	3.0
0.0	799.005	97.044556	97.044556	0	0.0	0.0	0.163	1.0	100.34627	0.0	0	2.0	2.0	0.0	3.0	3.0
0.0	799.005	97.044556	97.044556	0	0.0	0.0	0.164	1.0	100.104416	0.0	0	2.0	2.0	0.0	3.0	3.0
0.0	799.005	97.044556	97.044556	0	0.0	0.0	0.164	1.0	99.354225	0.0	0	2.0	2.0	0.0	3.0	3.0
0.0	799.005	97.044556	97.044556	0	0.0	0.0	0.165	1.0	98.3265	0.0	0	2.0	2.0	0.0	3.0	3.0
0.0	799.005	97.044556	97.044556	0	0.0	0.0	0.165	1.0	98.61281	0.0	0	2.0	2.0	0.0	3.0	3.0
0.0	799.005	97.044556	97.044556	0	0.0	0.0	0.165	1.0	98.35504	0.0	0	2.0	2.0	0.0	3.0	3.0
0.0	799.005	97.044556	97.044556	0	0.0	0.0	0.165	1.0	98.35504	0.0	0	2.0	2.0	0.0	3.0	3.0
0.0	799.005	97.044556	97.044556	0	0.0	0.0	0.165	1.0	97.50303	0.0	0	2.0	2.0	0.0	3.0	3.0
0.0	799.005	97.044556	97.044556	0	0.0	0.0	0.165	1.0	97.82684	0.0	0	2.0	2.0	0.0	3.0	3.0
0.0	799.005	97.044556	97.044556	0	0.0	0.0	0.165	1.0	97.82684	0.0	0	2.0	2.0	0.0	3.0	3.0
0.0	799.005	97.044556	97.044556	0	0.0	0.0	0.164	1.0	97.29489	0.0	0	2.0	2.0	8.0	3.0	3.0
0.0	799.005	97.044556	97.044556	0	0.0	0.0	0.163	1.0	97.37896	0.0	0	2.0	2.0	11.0	3.0	3.0
0.0	799.005	97.044556	97.044556	0	0.0	0.0	0.162	1.0	97.37896	0.0	0	2.0	2.0	11.0	3.0	3.0
-9749.451	701.96045	97.044556	97.044556	0	0.0	0.0	0.161	1.0	96.619995	0.0	0	2.0	2.0	11.0	3.0	3.0
-9749.451	701.96045	97.044556	97.044556	0	0.0	0.0	0.16	1.0	96.619995	0.0	0	2.0	2.0	11.0	3.0	3.0
-9749.451	701.96045	97.044556	97.044556	0	0.0	0.0	0.158	1.0	96.98361	0.0	0	2.0	2.0	11.0	3.0	3.0
-9749.451	701.96045	97.044556	97.044556	0	0.0	0.0	0.156	1.0	97.82785	0.0	0	2.0	2.0	11.0	3.0	3.0
-9749.451	701.96045	97.044556	97.044556	0	0.0	0.0	0.154	1.0	97.82785	-1.33	0	2.0	2.0	11.0	3.0	3.0
-9749.451	701.96045	97.044556	97.044556	0	0.0	0.0	0.152	1.0	97.478874	-1.33	0	2.0	2.0	12.0	3.0	3.0
-9749.451	701.96045	97.044556	97.044556	0	0.0	0.0	0.149	1.0	96.76971	-2.48	0	2.0	2.0	12.0	3.0	3.0
-9749.451	701.96045	97.044556	97.044556	0	0.0	0.0	0.146	1.0	96.76971	-2.48	0	2.0	2.0	12.0	3.0	3.0
-9749.451	701.96045	97.044556	97.044556	0	0.0	0.0	0.142	1.0	96.701324	-2.995	0	2.0	2.0	12.0	3.0	3.0
-9749.451	701.96045	97.044556	97.044556	0	0.0	0.0	0.139	1.0	96.701324	-3.918	0	2.0	2.0	12.0	3.0	3.0
-9749.451	701.96045	97.044556	97.044556	0	0.0	0.0	0.135	1.0	96.82862	-3.918	0	2.0	2.0	12.0	3.0	3.0
-9749.451	701.96045	97.044556	97.044556	0	0.0	0.0	0.131	1.0	97.45398	-4.331	0	2.0	2.0	12.0	3.0	3.0
-9749.451	701.96045	97.044556	97.044556	0	0.0	0.0	0.127	1.0	96.79518	-5.072	0	2.0	2.0	12.0	3.0	3.0
-9749.451	701.96045	97.044556	97.044556	0	0.0	0.0	0.123	1.0	98.859406	-5.072	0	2.0	2.0	12.0	3.0	3.0
-9749.451	701.96045	97.044556	97.044556	0	0.0	0.0	0.119	1.0	98.859406	-5.403	0	2.0	2.0	12.0	3.0	3.0
-9749.451	701.96045	97.044556	97.044556	0	0.0	0.0	0.115	1.0	97.98308	-5.403	0	2.0	2.0	12.0	3.0	3.0
-9749.451	701.96045	97.044556	97.044556	0	0.0	0.0	0.11	1.0	98.864655	-5.998	0	2.0	2.0	12.0	3.0	3.0
-9749.451	701.96045	97.044556	97.044556	0	0.0	0.0	0.105	1.0	98.864655	-6.511	0	2.0	2.0	12.0	3.0	3.0
-9749.451	701.96045	97.044556	97.044556	0	0.0	0.0	0.1	1.0	98.00753	-6.511	0	2.0	2.0	12.0	3.0	3.0
-9749.451	701.96045	97.044556	97.044556	0	0.0	0.0	0.095	1.0	98.483154	-6.741	0	2.0	2.0	12.0	3.0	3.0
-9749.451	701.96045	97.044556	97.044556	0	0.0	0.0	0.09	1.0	97.48129	-7.153	0	2.0	2.0	12.0	3.0	3.0
-9749.451	701.96045	97.044556	97.044556	0	0.0	0.0	0.085	1.0	98.10842	-7.153	0	2.0	2.0	12.0	3.0	3.0
-9749.451	701.96045	97.044556	97.044556	0	0.0	0.0	0.08	1.0	98.10842	-7.337	0	2.0	2.0	12.0	3.0	3.0
-9749.451	701.96045	97.044556	97.044556	0	0.0	0.0	0.076	1.0	98.13085	-7.337	0	2.0	2.0	12.0	3.0	3.0
-9749.451	701.96045	97.044556	97.044556	0	0.0	0.0	0.071	1.0	98.117226	-7.668	0	2.0	2.0	12.0	3.0	3.0
-9749.451	701.96045	97.044556	97.044556	0	0.0	0.0	0.066	1.0	98.117226	-7.816	0	2.0	2.0	12.0	3.0	3.0
-9749.451	701.96045	97.044556	97.044556	0	0.0	0.0	0.062	1.0	99.12611	-7.816	0	2.0	2.0	12.0	3.0	3.0
-9749.451	701.96045	97.044556	97.044556	0	0.0	0.0	0.057	1.0	99.08458	-8.081	0	2.0	2.0	12.0	3.0	3.0
-9749.451	701.96045	97.044556	97.044556	0	0.0	0.0	0.053	1.0	99.08458	-8.31	0	2.0	2.0	12.0	3.0	3.0
-9749.451	701.96045	97.044556	97.044556	0	0.0	0.0	0.049	1.0	98.61776	-8.31	0	2.0	2.0	12.0	3.0	3.0
-9749.451	701.96045	97.044556	97.044556	0	0.0	0.0	0.045	1.0	98.61776	-8.413	0	2.0	2.0	12.0	3.0	3.0
-9749.451	701.96045	97.044556	97.044556	0	0.0	0.0	0.042	1.0	98.81858	-8.413	0	2.0	2.0	12.0	3.0	3.0
-9749.451	701.96045	97.044556	97.044556	0	0.0	0.0	0.038	1.0	98.39526	-8.597	0	2.0	2.0	12.0	3.0	3.0
-9749.451	701.96045	97.044556	97.044556	0	0.0	0.0	0.035	1.0	98.39526	-8.679	0	2.0	2.0	12.0	3.0	3.0
-9749.451	701.96045	97.044556	97.044556	0	0.0	0.0	0.032	1.0	98.426956	-8.679	0	2.0	2.0	12.0	3.0	3.0
-9749.451	701.96045	97.044556	97.044556	0	0.0	0.0	0.029	1.0	98.633514	-8.827	0	2.0	2.0	12.0	3.0	3.0
-9749.451	701.96045	97.044556	97.044556	0	0.0	0.0	0.027	1.0	98.633514	-8.955	0	2.0	2.0	12.0	3.0	3.0
-9749.451	701.96045	97.044556	97.044556	0	0.0	0.0	0.025	1.0	98.23625	-8.955	0	2.0	2.0	12.0	3.0	3.0
-9749.451	701.96045	97.044556	97.044556	0	0.0	0.0	0.023	1.0	98.23625	-9.011	0	2.0	2.0	12.0	3.0	3.0
-9749.451	701.96045	97.044556	97.044556	0	0.0	0.0	0.021	1.0	98.14496	-9.011	0	2.0	2.0	12.0	3.0	3.0
-9749.451	701.96045	97.044556	97.044556	0	0.0	0.0	0.019	1.0	98.46064	-9.115	0	2.0	2.0	12.0	3.0	3.0
-9749.451	701.96045	97.044556	97.044556	0	0.0	0.0	0.018	1.0	98.46064	-9.159	0	2.0	2.0	12.0	3.0	3.0
-9749.451	701.96045	97.044556	97.044556	0	0.0	0.0	0.016	1.0	98.094284	-9.159	0	2.0	2.0	12.0	3.0	3.0
-9749.451	701.96045	97.044556	97.044556	0	0.0	0.0	0.015	1.0	97.71499	-9.242	0	2.0	2.0	12.0	3.0	3.0
-9749.451	701.96045	97.044556	97.044556	0	0.0	0.0	0.013	1.0	97.71499	-9.278	0	2.0	2.0	12.0	3.0	3.0
-9749.451	701.96045	97.044556	97.044556	0	0.0	0.0	0.012	1.0	97.66819	-9.278	0	2.0	2.0	12.0	3.0	3.0
-9749.451	701.96045	97.044556	97.044556	0	0.0	0.0	0.011	1.0	97.5042	-9.344	0	2.0	2.0	12.0	3.0	3.0
-9749.451	701.96045	97.044556	97.044556	0	0.0	0.0	0.01	1.0	97.22757	-9.344	0	2.0	2.0	12.0	3.0	3.0
-9749.451	701.96045	97.044556	97.044556	0	0.0	0.0	0.009	1.0	97.96671	-9.401	0	2.0	2.0	12.0	3.0	3.0
-9749.451	701.96045	97.044556	97.044556	0	0.0	0.0	0.008	1.0	97.96671	-9.427	0	2.0	2.0	12.0	3.0	3.0
-9749.451	701.96045	97.044556	97.044556	0	0.0	0.0	0.007	1.0	97.90654	-9.427	0	2.0	2.0	12.0	3.0	3.0
-9749.451	701.96045	97.044556	97.044556	0	0.0	0.0	0.006	1.0	98.2276	-9.472	0	2.0	2.0	12.0	3.0	3.0
-9749.451	701.96045	97.044556	97.044556	0	0.0	0.0	0.005	1.0	98.2276	-9.493	0	2.0	2.0	12.0	3.0	3.0
-9749.451	701.96045	97.044556	97.044556	0	0.0	0.0	0.004	1.0	98.87166	-9.493	0	2.0	2.0	12.0	3.0	3.0
-9749.451	701.96045	97.044556	97.044556	0	0.0	0.0	0.003	1.0	99.00311	-9.529	0	2.0	2.0	12.0	3.0	3.0
-9749.451	701.96045	97.044556	97.044556	0	0.0	0.0	0.002	1.0	98.61457	-9.529	0	2.0	2.0	12.0	3.0	3.0
-9749.451	701.96045	97.044556	97.044556	0	0.0	0.0	0.001	1.0	98.32565	-9.547	0	2.0	2.0	12.0	3.0	3.0
-9749.451	701.96045	97.044556	97.044556	0	0.0	0.0	0.0	1.0	98.32565	-9.575	0	2.0	2.0	12.0	3.0	3.0
-9749.451	701.96045	97.044556	97.044556	0	0.0	0.0	0.0	1.0	98.18015	-9.575	0	2.0	2.0	12.0	3.0	3.0
-9749.451	701.96045	97.044556	97.044556	0	0.0	0.0	0.0	1.0	98.531815	-9.601	0	2.0	2.0	12.0	3.0	3.0
-9749.451	701.96045	97.044556	97.044556	0	0.0	0.0	-0.001	1.0	98.531815	-9.601	0	2.0	2.0	12.0	3.0	3.0
-9749.451	701.96045	97.044556	97.044556	0	0.0	0.0	-0.002	1.0	98.08934	-9.612	0	2.0	2.0	12.0	3.0	3.0
-9749.451	701.96045	97.044556	97.044556	0	0.0	0.0	-0.003	1.0	98.08934	-9.632	0	2.0	2.0	12.0	3.0	3.0
-9749.451	701.96045	97.044556	97.044556	0	0.0	0.0	-0.004	1.0	98.32782	-9.632	0	2.0	2.0	12.0	3.0	3.0
-9749.451	701.96045	97.044556	97.044556	0	0.0	0.0	-0.004	1.0	97.99885	-9.641	0	2.0	2.0	12.0	3.0	3.0
-9749.451	701.96045	97.044556	97.044556	0	0.0	0.0	-0.005	1.0	97.99885	-9.658	0	2.0	2.0	12.0	3.0	3.0
-9749.451	701.96045	97.044556	97.044556	0	0.0	0.0	-0.006	1.0	97.22837	-9.658	0	2.0	2.0	12.0	3.0	3.0
-9749.451	701.96045	97.044556	97.044556	0	0.0	0.0	-0.006	1.0	95.63762	-9.665	0	2.0	2.0	12.0	3.0	3.0
-9749.451	701.96045	97.044556	97.044556	0	0.0	0.0	-0.007	1.0	98.289276	-9.665	0	2.0	2.0	12.0	3.0	3.0
-9749.451	701.96045	97.044556	97.044556	0	0.0	0.0	-0.007	1.0	97.52822	-9.679	0	2.0	2.0	12.0	3.0	3.0
-9749.451	701.96045	97.044556	97.044556	0	0.0	0.0	-0.008	1.0	97.52822	-9.684	0	2.0	2.0	12.0	3.0	3.0
-9749.451	701.96045	97.044556	97.044556	0	0.0	0.0	-0.008	1.0	97.05676	-9.684	0	2.0	2.0	12.0	3.0	3.0
-9749.451	701.96045	97.044556	97.044556	0	0.0	0.0	-0.009	1.0	96.91408	-9.695	0	2.0	2.0	13.0	3.0	3.0
-9749.451	701.96045	97.044556	97.044556	0	0.0	0.0	-0.009	1.0	96.91408	-9.7	0	2.0	2.0	13.0	3.0	3.0
-9749.451	701.96045	97.044556	94.17645	0	0.0	0.0	-0.01	1.0	97.78901	-9.7	0	2.0	2.0	14.0	4.0	3.0
0.0	701.96045	97.044556	94.17645	0	0.0	0.0	-0.01	1.0	97.87655	-9.708	0	2.0	2.0	0.0	4.0	3.0
0.0	701.96045	97.044556	94.17645	0	0.0	0.0	-0.01	1.0	97.87655	-9.708	0	2.0	2.0	0.0	4.0	3.0
0.0	701.96045	97.044556	94.17645	0	0.0	0.0	-0.011	1.0	98.01219	-9.712	0	2.0	2.0	0.0	4.0	3.0
0.0	701.96045	97.044556	94.17645	0	0.0	0.0	-0.011	1.0	98.01219	-9.028	0	2.0	2.0	0.0	4.0	3.0
0.0	701.96045	97.044556	94.17645	0	0.0	0.0	-0.011	1.0	98.717285	-9.028	0	2.0	2.0	0.0	4.0	3.0
0.0	701.96045	97.044556	94.17645	0	0.0	0.0	-0.011	1.0	98.86142	-8.39	0	2.0	2.0	0.0	4.0	3.0
0.0	701.96045	97.044556	94.17645	0	0.0	0.0	-0.011	1.0	98.86142	-7.245	0	2.0	2.0	0.0	4.0	3.0
0.0	701.96045	97.044556	94.17645	0	0.0	0.0	-0.011	1.0	98.846	-7.245	0	2.0	2.0	0.0	4.0	3.0
0.0	701.96045	97.044556	94.17645	0	0.0	0.0	-0.011	1.0	98.591034	-6.257	0	2.0	2.0	0.0	4.0	3.0
0.0	701.96045	97.044556	94.17645	0	0.0	0.0	-0.011	1.0	98.591034	-6.257	0	2.0	2.0	0.0	4.0	3.0
0.0	701.96045	97.044556	94.17645	0	0.0	0.0	-0.011	1.0	98.65244	-5.814	0	2.0	2.0	0.0	4.0	3.0
0.0	701.96045	97.044556	94.17645	0	0.0	0.0	-0.011	1.0	98.65244	-5.021	0	2.0	2.0	0.0	4.0	3.0
0.0	701.96045	97.044556	94.17645	0	0.0	0.0	-0.011	1.0	99.22238	-5.021	0	2.0	2.0	0.0	4.0	3.0
0.0	701.96045	97.044556	94.17645	0	0.0	0.0	-0.011	1.0	98.22269	-4.666	0	2.0	2.0	0.0	4.0	3.0
0.0	701.96045	97.044556	94.17645	0	0.0	0.0	-0.011	1.0	98.22269	-4.029	0	2.0	2.0	0.0	4.0	3.0
0.0	701.96045	97.044556	94.17645	0	0.0	0.0	-0.011	1.0	98.479	-4.029	0	2.0	2.0	0.0	4.0	3.0
0.0	701.96045	97.044556	94.17645	0	0.0	0.0	-0.01	1.0	98.55551	-3.479	1	2.0	2.0	2.0	4.0	3.0
0.0	701.96045	97.044556	94.17645	0	0.0	0.0	-0.01	1.0	98.55551	-3.479	1	2.0	2.0	2.0	4.0	3.0
0.0	701.96045	97.044556	94.17645	0	0.0	0.0	-0.01	1.0	98.60963	-3.234	1	2.0	2.0	4.0	4.0	3.0
0.0	701.96045	97.044556	94.17645	0	0.0	0.0	-0.009	1.0	98.60963	-2.792	1	2.0	2.0	4.0	4.0	3.0
12527.229	901.96045	97.044556	94.17645	0	0.0	0.0	-0.009	1.0	98.29873	-2.792	1	2.0	2.0	4.0	4.0	3.0
12527.229	901.96045	97.044556	94.17645	0	0.0	0.0	-0.008	1.0	97.68718	-2.595	1	2.0	2.0	5.0	4.0	3.0
12527.229	901.96045	97.044556	94.17645	0	0.0	0.0	-0.007	1.0	97.450165	-1.354	1	2.0	2.0	5.0	4.0	3.0
12527.229	901.96045	97.044556	94.17645	0	0.0	0.0	-0.006	1.0	96.28129	-1.354	1	2.0	2.0	5.0	4.0	3.0
12527.229	901.96045	97.044556	94.17645	0	0.0	0.0	-0.004	1.0	96.28129	0.539	1	2.0	2.0	5.0	4.0	3.0
12527.229	901.96045	97.044556	94.17645	0	0.0	0.0	-0.003	1.0	96.31792	0.539	1	2.0	2.0	5.0	4.0	3.0
12527.229	901.96045	97.044556	94.17645	0	0.0	0.0	-0.001	1.0	95.46036	1.388	1	2.0	2.0	5.0	4.0	3.0
12527.229	901.96045	97.044556	94.17645	0	0.0	0.0	0.001	1.0	95.46036	2.177	1	2.0	2.0	5.0	4.0	3.0
12527.229	901.96045	97.044556	94.17645	0	0.0	0.0	0.003	1.0	96.35054	2.177	1	2.0	2.0	5.0	4.0	3.0
12527.229	901.96045	97.044556	94.17645	0	0.0	0.0	0.006	1.0	96.17285	3.592	1	2.0	2.0	5.0	4.0	3.0
12527.229	901.96045	97.044556	94.17645	0	0.0	0.0	0.009	1.0	96.17285	3.592	1	2.0	2.0	5.0	4.0	3.0
12527.229	901.96045	97.044556	94.17645	0	0.0	0.0	0.012	1.0	97.54258	4.225	1	2.0	2.0	5.0	4.0	3.0
12527.229	901.96045	97.044556	94.17645	0	0.0	0.0	0.016	1.0	97.54258	5.358	1	2.0	2.0	5.0	4.0	3.0
12527.229	901.96045	97.044556	94.17645	0	0.0	0.0	0.019	1.0	96.870995	5.358	1	2.0	2.0	5.0	4.0	3.0
12527.229	901.96045	97.044556	94.17645	0	0.0	0.0	0.024	1.0	96.58525	6.338	1	2.0	2.0	5.0	4.0	3.0
12527.229	901.96045	97.044556	94.17645	0	0.0	0.0	0.028	1.0	96.58525	6.777	1	2.0	2.0	5.0	4.0	3.0
12527.229	901.96045	97.044556	94.17645	0	0.0	0.0	0.032	1.0	96.6483	6.777	1	2.0	2.0	5.0	4.0	3.0
12527.229	901.96045	97.044556	94.17645	0	0.0	0.0	0.036	1.0	97.32604	7.564	1	2.0	2.0	5.0	4.0	3.0
12527.229	901.96045	97.044556	94.17645	0	0.0	0.0	0.041	1.0	97.32604	7.916	1	2.0	2.0	5.0	4.0	3.0
12527.229	901.96045	97.044556	94.17645	0	0.0	0.0	0.045	1.0	97.69718	7.916	1	2.0	2.0	5.0	4.0	3.0
12527.229	901.96045	97.044556	94.17645	0	0.0	0.0	0.05	1.0	97.69718	8.547	1	2.0	2.0	5.0	4.0	3.0
12527.229	901.96045	97.044556	94.17645	0	0.0	0.0	0.054	1.0	98.58649	8.547	1	2.0	2.0	5.0	4.0	3.0
12527.229	901.96045	97.044556	94.17645	0	0.0	0.0	0.059	1.0	98.01016	9.093	1	2.0	2.0	5.0	4.0	3.0
12527.229	901.96045	97.044556	94.17645	0	0.0	0.0	0.063	1.0	98.01016	9.337	1	2.0	2.0	5.0	4.0	3.0
12527.229	901.96045	97.044556	94.17645	0	0.0	0.0	0.068	1.0	98.07987	9.337	1	2.0	2.0	5.0	4.0	3.0
12527.229	901.96045	97.044556	94.17645	0	0.0	0.0	0.072	1.0	100.113464	9.563	1	2.0	2.0	5.0	4.0	3.0
12527.229	901.96045	97.044556	94.17645	0	0.0	0.0	0.077	1.0	100.113464	9.969	1	2.0	2.0	5.0	4.0	3.0
12527.229	901.96045	97.044556	94.17645	0	0.0	0.0	0.082	1.0	99.81312	9.969	1	2.0	2.0	5.0	4.0	3.0
12527.229	901.96045	97.044556	94.17645	0	0.0	0.0	0.086	1.0	99.81312	10.321	1	2.0	2.0	5.0	4.0	3.0
12527.229	901.96045	97.044556	94.17645	0	0.0	0.0	0.09	1.0	98.88764	10.321	1	2.0	2.0	5.0	4.0	3.0
12527.229	901.96045	97.044556	94.17645	0	0.0	0.0	0.094	1.0	99.52792	10.479	1	2.0	2.0	5.0	4.0	3.0
12527.229	901.96045	97.044556	94.17645	0	0.0	0.0	0.098	1.0	99.52792	10.759	1	2.0	2.0	5.0	4.0	3.0
12527.229	901.96045	97.044556	94.17645	0	0.0	0.0	0.102	1.0	99.31824	10.759	1	2.0	2.0	5.0	4.0	3.0
12527.229	901.96045	97.044556	94.17645	0	0.0	0.0	0.106	1.0	97.86908	11.004	1	2.0	2.0	5.0	4.0	3.0
12527.229	901.96045	97.044556	94.17645	0	0.0	0.0	0.109	1.0	97.86908	11.113	1	2.0	2.0	5.0	4.0	3.0
12527.229	901.96045	97.044556	94.17645	0	0.0	0.0	0.113	1.0	98.17529	11.113	1	2.0	2.0	5.0	4.0	3.0
12527.229	901.96045	97.044556	94.17645	0	0.0	0.0	0.116	1.0	97.98126	11.307	1	2.0	2.0	5.0	4.0	3.0
12527.229	901.96045	97.044556	94.17645	0	0.0	0.0	0.119	1.0	99.15732	11.307	1	2.0	2.0	5.0	4.0	3.0
12527.229	901.96045	97.044556	94.17645	0	0.0	0.0	0.122	1.0	98.719315	11.394	1	2.0	2.0	5.0	4.0	3.0
12527.229	901.96045	97.044556	94.17645	0	0.0	0.0	0.124	1.0	98.54375	11.552	1	2.0	2.0	5.0	4.0	3.0
12527.229	901.96045	97.044556	94.17645	0	0.0	0.0	0.127	1.0	98.26794	11.552	1	2.0	2.0	5.0	4.0	3.0
12527.229	901.96045	97.044556	94.17645	0	0.0	0.0	0.129	1.0	98.42802	11.621	1	2.0	2.0	5.0	4.0	3.0
12527.229	901.96045	97.044556	94.17645	0	0.0	0.0	0.132	1.0	98.42802	11.621	1	2.0	2.0	5.0	4.0	3.0
12527.229	901.96045	97.044556	94.17645	0	0.0	0.0	0.134	1.0	98.62559	11.747	1	2.0	2.0	5.0	4.0	3.0
12527.229	901.96045	97.044556	94.17645	0	0.0	0.0	0.136	1.0	98.62559	11.857	1	2.0	2.0	5.0	4.0	3.0
12527.229	901.96045	97.044556	94.17645	0	0.0	0.0	0.137	1.0	98.79193	11.857	1	2.0	2.0	5.0	4.0	3.0
12527.229	901.96045	97.044556	94.17645	0	0.0	0.0	0.139	1.0	98.65132	11.904	1	2.0	2.0	5.0	4.0	3.0
12527.229	901.96045	97.044556	94.17645	0	0.0	0.0	0.141	1.0	98.65132	11.992	1	2.0	2.0	5.0	4.0	3.0
12527.229	901.96045	97.044556	94.17645	0	0.0	0.0	0.143	1.0	98.468666	11.992	1	2.0	2.0	5.0	4.0	3.0
12527.229	901.96045	97.044556	94.17645	0	0.0	0.0	0.144	1.0	99.347725	12.03	1	2.0	2.0	5.0	4.0	3.0
12527.229	901.96045	97.044556	94.17645	0	0.0	0.0	0.146	1.0	99.347725	12.03	1	2.0	2.0	5.0	4.0	3.0
12527.229	901.96045	97.044556	94.17645	0	0.0	0.0	0.147	1.0	99.28582	12.101	1	2.0	2.0	5.0	4.0	3.0
12527.229	901.96045	97.044556	94.17645	0	0.0	0.0	0.149	1.0	99.28582	12.161	1	2.0	2.0	5.0	4.0	3.0
12527.229	901.96045	97.044556	94.17645	0	0.0	0.0	0.15	1.0	98.92509	12.161	1	2.0	2.0	5.0	4.0	3.0
12527.229	901.96045	97.044556	94.17645	0	0.0	0.0	0.151	1.0	98.95392	12.188	1	2.0	2.0	5.0	4.0	3.0
12527.229	901.96045	97.044556	94.17645	0	0.0	0.0	0.153	1.0	98.95392	12.236	1	2.0	2.0	5.0	4.0	3.0
12527.229	901.96045	97.044556	94.17645	0	0.0	0.0	0.154	1.0	99.53832	12.236	1	2.0	2.0	6.0	4.0	3.0
0.0	901.96045	94.17645	94.17645	0	0.0	0.0	0.155	1.0	99.60606	12.259	1	2.0	2.0	0.0	4.0	4.0
0.0	901.96045	94.17645	94.17645	0	0.0	0.0	0.157	1.0	99.011894	12.259	1	2.0	2.0	0.0	4.0	4.0
0.0	901.96045	94.17645	94.17645	0	0.0	0.0	0.158	1.0	99.01763	12.278	1	2.0	2.0	0.0	4.0	4.0
0.0	901.96045	94.17645	94.17645	0	0.0	0.0	0.159	1.0	99.01763	12.314	1	2.0	2.0	0.0	4.0	4.0
0.0	901.96045	94.17645	94.17645	0	0.0	0.0	0.16	1.0	96.065125	12.314	1	2.0	2.0	0.0	4.0	4.0
0.0	901.96045	94.17645	94.17645	0	0.0	0.0	0.161	1.0	97.48987	11.444	1	2.0	2.0	0.0	4.0	4.0
0.0	901.96045	94.17645	94.17645	0	0.0	0.0	0.162	1.0	97.48987	9.883	1	2.0	2.0	0.0	4.0	4.0
0.0	901.96045	94.17645	94.17645	0	0.0	0.0	0.162	1.0	97.09865	9.883	1	2.0	2.0	0.0	4.0	4.0
0.0	901.96045	94.17645	94.17645	0	0.0	0.0	0.163	1.0	97.18341	8.535	1	2.0	2.0	0.0	4.0	4.0
0.0	901.96045	94.17645	94.17645	0	0.0	0.0	0.163	1.0	97.18341	8.535	1	2.0	2.0	0.0	4.0	4.0
0.0	901.96045	94.17645	94.17645	0	0.0	0.0	0.163	1.0	98.28802	7.932	1	2.0	2.0	0.0	4.0	4.0
0.0	901.96045	94.17645	94.17645	0	0.0	0.0	0.164	1.0	98.28802	6.85	1	2.0	2.0	0.0	4.0	4.0
0.0	901.96045	94.17645	94.17645	0	0.0	0.0	0.164	1.0	97.968994	6.85	1	2.0	2.0	0.0	4.0	4.0
0.0	901.96045	94.17645	94.17645	0	0.0	0.0	0.164	1.0	98.191574	6.364	1	2.0	2.0	0.0	4.0	4.0
0.0	901.96045	94.17645	94.17645	0	0.0	0.0	0.164	1.0	98.191574	5.496	1	2.0	2.0	0.0	4.0	4.0
0.0	901.96045	94.17645	94.17645	0	0.0	0.0	0.164	1.0	97.770805	5.496	1	2.0	2.0	0.0	4.0	4.0
0.0	901.96045	94.17645	94.17645	0	0.0	0.0	0.164	1.0	98.14549	4.746	1	2.0	2.0	0.0	4.0	4.0
0.0	901.96045	94.17645	94.17645	0	0.0	0.0	0.164	1.0	98.14549	4.746	1	2.0	2.0	0.0	4.0	4.0
0.0	901.96045	94.17645	94.17645	0	0.0	0.0	0.163	1.0	97.9196	4.411	1	2.0	2.0	8.0	4.0	4.0
0.0	901.96045	94.17645	94.17645	0	0.0	0.0	0.163	1.0	97.9196	3.81	1	2.0	2.0	8.0	4.0	4.0
0.0	901.96045	94.17645	94.17645	0	0.0	0.0	0.163	0.0	97.465	3.81	1	2.0	2.0	0.0	4.0	4.0
0.0	901.96045	94.17645	94.17645	0	0.0	0.0	0.163	0.0	96.96086	3.539	1	2.0	2.0	0.0	4.0	4.0
0.0	901.96045	94.17645	94.17645	0	0.0	0.0	0.162	0.0	96.96086	3.057	1	2.0	2.0	0.0	4.0	4.0
0.0	901.96045	94.17645	94.17645	0	0.0	0.0	0.162	0.0	97.45558	3.057	1	2.0	2.0	0.0	4.0	4.0
0.0	901.96045	94.17645	94.17645	0	0.0	0.0	0.162	0.0	97.27237	2.841	1	2.0	2.0	0.0	4.0	4.0
0.0	901.96045	94.17645	94.17645	0	0.0	0.0	0.162	0.0	97.27237	2.841	1	2.0	2.0	0.0	4.0	4.0
0.0	901.96045	94.17645	94.17645	0	0.0	0.0	0.162	0.0	97.306015	2.453	1	2.0	2.0	0.0	4.0	4.0
0.0	901.96045	94.17645	94.17645	0	0.0	0.0	0.162	0.0	97.306015	2.279	1	2.0	2.0	0.0	4.0	4.0
0.0	901.96045	94.17645	94.17645	0	0.0	0.0	0.162	0.0	97.04154	2.279	1	2.0	2.0	0.0	4.0	4.0
0.0	901.96045	94.17645	94.17645	0	0.0	0.0	0.162	0.0	96.83657	1.968	1	2.0	2.0	0.0	4.0	4.0
0.0	901.96045	94.17645	94.17645	0	0.0	0.0	0.162	0.0	96.83657	1.829	1	2.0	2.0	0.0	4.0	4.0
0.0	901.96045	94.17645	94.17645	0	0.0	0.0	0.162	0.0	96.6425	1.829	1	2.0	2.0	0.0	4.0	4.0
0.0	901.96045	94.17645	94.17645	0	0.0	0.0	0.162	0.0	96.6425	1.579	1	2.0	2.0	0.0	4.0	4.0
0.0	901.96045	94.17645	94.17645	0	0.0	0.0	0.162	0.0	92.475174	1.579	1	2.0	2.0	0.0	4.0	4.0
0.0	901.96045	94.17645	94.17645	0	0.0	0.0	0.162	0.0	97.54298	1.467	1	2.0	2.0	0.0	4.0	4.0
0.0	901.96045	94.17645	94.17645	0	0.0	0.0	0.162	0.0	97.54298	1.364	1	2.0	2.0	0.0	4.0	4.0
0.0	901.96045	94.17645	94.17645	0	0.0	0.0	0.162	0.0	97.44018	1.364	1	2.0	2.0	0.0	4.0	4.0
0.0	901.96045	94.17645	94.17645	0	0.0	0.0	0.162	0.0	97.96495	1.177	1	2.0	2.0	0.0	4.0	4.0
0.0	901.96045	94.17645	94.17645	0	0.0	0.0	0.162	0.0	97.96495	1.017	1	2.0	2.0	0.0	4.0	4.0
0.0	901.96045	94.17645	94.17645	0	0.0	0.0	0.162	0.0	98.047035	1.017	1	2.0	2.0	0.0	4.0	4.0
0.0	901.96045	94.17645	94.17645	0	0.0	0.0	0.162	0.0	98.047035	0.945	1	2.0	2.0	0.0	4.0	4.0
0.0	901.96045	94.17645	94.17645	0	0.0	0.0	0.161	0.0	97.17134	0.945	1	2.0	2.0	0.0	4.0	4.0
0.0	901.96045	94.17645	94.17645	0	0.0	0.0	0.161	0.0	97.318855	0.816	1	2.0	2.0	0.0	4.0	4.0
0.0	901.96045	94.17645	94.17645	0	0.0	0.0	0.16	0.0	97.318855	0.758	1	2.0	2.0	0.0	4.0	4.0
0.0	901.96045	94.17645	94.17645	0	0.0	0.0	0.16	0.0	96.59998	0.758	1	2.0	2.0	0.0	4.0	4.0
0.0	901.96045	94.17645	94.17645	0	0.0	0.0	0.159	0.0	96.39734	0.654	1	2.0	2.0	0.0	4.0	4.0
0.0	901.96045	94.17645	94.17645	0	0.0	0.0	0.158	0.0	96.39734	0.608	1	2.0	2.0	0.0	4.0	4.0
0.0	901.96045	94.17645	94.17645	0	0.0	0.0	0.156	0.0	96.98484	0.608	1	2.0	2.0	0.0	4.0	4.0
0.0	901.96045	94.17645	94.17645	0	0.0	0.0	0.155	0.0	96.98484	0.525	1	2.0	2.0	0.0	4.0	4.0
0.0	901.96045	94.17645	94.17645	0	0.0	0.0	0.154	0.0	97.202286	0.525	1	2.0	2.0	0.0	4.0	4.0
0.0	901.96045	94.17645	94.17645	0	0.0	0.0	0.152	0.0	97.9988	0.454	1	2.0	2.0	0.0	4.0	4.0
0.0	901.96045	94.17645	94.17645	0	0.0	0.0	0.15	0.0	97.9988	0.421	1	2.0	2.0	0.0	4.0	4.0
0.0	901.96045	94.17645	94.17645	0	0.0	0.0	0.148	0.0	98.13332	0.421	1	2.0	2.0	0.0	4.0	4.0
0.0	901.96045	94.17645	94.17645	0	0.0	0.0	0.146	0.0	97.48782	0.363	1	2.0	2.0	0.0	4.0	4.0
0.0	901.96045	94.17645	94.17645	0	0.0	0.0	0.144	0.0	97.48782	0.337	1	2.0	2.0	0.0	4.0	4.0
0.0	901.96045	94.17645	94.17645	0	0.0	0.0	0.142	0.0	97.591286	0.337	1	2.0	2.0	0.0	4.0	4.0
0.0	901.96045	94.17645	94.17645	0	0.0	0.0	0.139	0.0	97.591286	0.291	1	2.0	2.0	0.0	4.0	4.0
0.0	901.96045	94.17645	94.17645	0	0.0	0.0	0.136	0.0	97.96352	0.291	1	2.0	2.0	0.0	4.0	4.0
0.0	901.96045	94.17645	94.17645	0	0.0	0.0	0.134	0.0	98.3596	0.251	1	2.0	2.0	0.0	4.0	4.0
0.0	901.96045	94.17645	94.17645	0	0.0	0.0	0.131	0.0	98.3596	0.233	1	2.0	2.0	0.0	4.0	4.0
0.0	901.96045	94.17645	94.17645	0	0.0	0.0	0.129	0.0	98.85489	0.233	1	2.0	2.0	0.0	4.0	4.0
0.0	901.96045	94.17645	94.17645	0	0.0	0.0	0.126	0.0	98.654945	0.201	1	2.0	2.0	0.0	4.0	4.0
0.0	901.96045	94.17645	94.17645	0	0.0	0.0	0.123	0.0	98.654945	0.187	1	2.0	2.0	0.0	4.0	4.0
0.0	901.96045	94.17645	94.17645	0	0.0	0.0	0.12	0.0	99.75369	0.187	1	2.0	2.0	0.0	4.0	4.0
0.0	901.96045	94.17645	94.17645	0	0.0	0.0	0.117	0.0	99.75369	0.161	1	2.0	2.0	0.0	4.0	4.0
0.0	901.96045	94.17645	94.17645	0	0.0	0.0	0.114	0.0	99.344124	0.161	1	2.0	2.0	0.0	4.0	4.0
0.0	901.96045	94.17645	94.17645	0	0.0	0.0	0.111	0.0	100.11454	0.139	1	2.0	2.0	0.0	4.0	4.0
0.0	901.96045	94.17645	94.17645	0	0.0	0.0	0.107	0.0	100.11454	0.129	1	2.0	2.0	0.0	4.0	4.0
0.0	901.96045	94.17645	94.17645	0	0.0	0.0	0.104	0.0	99.46567	0.129	1	2.0	2.0	0.0	4.0	4.0
0.0	901.96045	94.17645	94.17645	0	0.0	0.0	0.101	0.0	100.04455	0.111	1	2.0	2.0	0.0	4.0	4.0
0.0	901.96045	94.17645	94.17645	0	0.0	0.0	0.098	0.0	100.04455	0.111	1	2.0	2.0	0.0	4.0	4.0
0.0	901.96045	94.17645	94.17645	0	0.0	0.0	0.095	0.0	100.14144	0.103	1	2.0	2.0	0.0	4.0	4.0
0.0	901.96045	94.17645	94.17645	0	0.0	0.0	0.092	0.0	100.14144	0.089	1	2.0	2.0	0.0	4.0	4.0
0.0	901.96045	94.17645	94.17645	0	0.0	0.0	0.089	0.0	98.877	0.089	1	2.0	2.0	0.0	4.0	4.0
0.0	901.96045	94.17645	94.17645	0	0.0	0.0	0.086	0.0	99.127304	0.083	1	2.0	2.0	0.0	4.0	4.0
0.0	901.96045	94.17645	94.17645	0	0.0	0.0	0.083	0.0	99.127304	0.071	1	2.0	2.0	0.0	4.0	4.0
0.0	901.96045	94.17645	94.17645	0	0.0	0.0	0.081	0.0	99.732635	0.071	1	2.0	2.0	0.0	4.0	4.0
0.0	901.96045	94.17645	94.17645	0	0.0	0.0	0.078	0.0	99.13778	0.061	1	2.0	2.0	0.0	4.0	4.0
0.0	901.96045	94.17645	94.17645	0	0.0	0.0	0.076	0.0	99.13778	0.057	1	2.0	2.0	0.0	4.0	4.0
0.0	901.96045	94.17645	94.17645	0	0.0	0.0	0.073	0.0	99.00308	0.057	1	2.0	2.0	0.0	4.0	4.0
0.0	901.96045	94.17645	94.17645	0	0.0	0.0	0.071	0.0	99.00308	0.049	1	2.0	2.0	0.0	4.0	4.0
0.0	901.96045	94.17645	94.17645	0	0.0	0.0	0.068	0.0	99.06714	0.049	1	2.0	2.0	0.0	4.0	4.0
0.0	901.96045	94.17645	94.17645	0	0.0	0.0	0.066	0.0	99.360886	0.045	1	2.0	2.0	0.0	4.0	4.0
0.0	901.96045	94.17645	94.17645	0	0.0	0.0	0.063	0.0	99.360886	0.039	1	2.0	2.0	0.0	4.0	4.0
0.0	901.96045	94.17645	94.17645	0	0.0	0.0	0.061	0.0	99.423225	0.039	1	2.0	2.0	0.0	4.0	4.0
0.0	901.96045	94.17645	94.17645	0	0.0	0.0	0.059	0.0	99.3826	0.033	1	2.0	2.0	0.0	4.0	4.0
0.0	901.96045	94.17645	94.17645	0	0.0	0.0	0.057	0.0	99.3826	0.031	1	2.0	2.0	0.0	4.0	4.0
0.0	901.96045	94.17645	94.17645	0	0.0	0.0	0.054	0.0	99.59454	0.031	1	2.0	2.0	0.0	4.0	4.0
0.0	901.96045	94.17645	94.17645	0	0.0	0.0	0.052	0.0	99.97182	0.027	1	2.0	2.0	0.0	4.0	4.0
0.0	901.96045	94.17645	94.17645	0	0.0	0.0	0.05	0.0	99.54715	0.027	1	2.0	2.0	0.0	4.0	4.0
0.0	901.96045	94.17645	94.17645	0	0.0	0.0	0.047	0.0	99.474106	0.025	1	2.0	2.0	0.0	4.0	4.0
0.0	901.96045	94.17645	94.17645	0	0.0	0.0	0.045	0.0	99.474106	0.021	1	2.0	2.0	0.0	4.0	4.0
0.0	901.96045	94.17645	94.17645	0	0.0	0.0	0.043	0.0	99.4614	0.021	1	2.0	2.0	0.0	4.0	4.0
0.0	901.96045	94.17645	94.17645	0	0.0	0.0	0.041	0.0	100.2019	0.018	1	2.0	2.0	0.0	4.0	4.0
0.0	901.96045	94.17645	94.17645	0	0.0	0.0	0.039	0.0	100.2019	0.018	1	2.0	2.0	0.0	4.0	4.0
0.0	901.96045	94.17645	94.17645	0	0.0	0.0	0.037	0.0	99.67527	0.017	1	2.0	2.0	0.0	4.0	4.0
0.0	901.96045	94.17645	94.17645	0	0.0	0.0	0.035	0.0	99.58526	0.014	1	2.0	2.0	0.0	4.0	4.0
0.0	901.96045	94.17645	94.17645	0	0.0	0.0	0.033	0.0	99.741936	0.014	1	2.0	2.0	0.0	4.0	4.0
0.0	901.96045	94.17645	94.17645	0	0.0	0.0	0.031	0.0	100.343956	0.013	1	2.0	2.0	0.0	4.0	4.0
0.0	901.96045	94.17645	94.17645	0	0.0	0.0	0.03	0.0	100.343956	0.011	1	2.0	2.0	0.0	4.0	4.0
0.0	901.96045	94.17645	94.17645	0	0.0	0.0	0.028	0.0	99.79553	0.011	1	2.0	2.0	0.0	4.0	4.0
0.0	901.96045	94.17645	94.17645	0	0.0	0.0	0.027	0.0	99.39687	0.009	1	2.0	2.0	0.0	4.0	4.0
0.0	901.96045	94.17645	94.17645	0	0.0	0.0	0.026	0.0	99.39687	0.009	1	2.0	2.0	0.0	4.0	4.0
0.0	901.96045	94.17645	94.17645	0	0.0	0.0	0.024	0.0	99.419464	0.009	1	2.0	2.0	0.0	4.0	4.0
0.0	901.96045	94.17645	94.17645	0	0.0	0.0	0.023	0.0	99.419464	0.007	1	2.0	2.0	0.0	4.0	4.0
0.0	901.96045	94.17645	94.17645	0	0.0	0.0	0.022	0.0	99.51503	0.007	1	2.0	2.0	0.0	4.0	4.0
0.0	901.96045	94.17645	94.17645	0	0.0	0.0	0.021	0.0	98.993576	0.007	1	2.0	2.0	0.0	4.0	4.0
0.0	901.96045	94.17645	94.17645	0	0.0	0.0	0.02	0.0	98.993576	0.005	1	2.0	2.0	0.0	4.0	4.0
0.0	901.96045	94.17645	94.17645	0	0.0	0.0	0.019	0.0	98.75213	0.005	1	2.0	2.0	0.0	4.0	4.0
0.0	901.96045	94.17645	94.17645	0	0.0	0.0	0.018	0.0	98.438324	0.005	1	2.0	2.0	0.0	4.0	4.0
0.0	901.96045	94.17645	94.17645	0	0.0	0.0	0.017	0.0	98.438324	0.005	1	2.0	2.0	0.0	4.0	4.0
0.0	901.96045	94.17645	94.17645	0	0.0	0.0	0.016	0.0	98.57463	0.004	1	2.0	2.0	0.0	4.0	4.0
0.0	901.96045	94.17645	94.17645	0	0.0	0.0	0.015	0.0	98.57463	0.003	1	2.0	2.0	0.0	4.0	4.0
0.0	901.96045	94.17645	94.17645	0	0.0	0.0	0.014	0.0	98.73811	0.003	1	2.0	2.0	0.0	4.0	4.0
0.0	901.96045	94.17645	94.17645	0	0.0	0.0	0.013	0.0	98.233315	0.003	1	2.0	2.0	0.0	4.0	4.0
0.0	901.96045	94.17645	94.17645	0	0.0	0.0	0.012	0.0	98.233315	0.002	1	2.0	2.0	0.0	4.0	4.0
0.0	901.96045	94.17645	94.17645	0	0.0	0.0	0.01	0.0	98.72122	0.002	1	2.0	2.0	0.0	4.0	4.0
0.0	901.96045	94.17645	94.17645	0	0.0	0.0	0.009	0.0	98.72122	0.002	1	2.0	2.0	0.0	4.0	4.0
0.0	901.96045	94.17645	94.17645	0	0.0	0.0	0.008	0.0	98.63936	0.002	1	2.0	2.0	0.0	4.0	4.0
0.0	901.96045	94.17645	94.17645	0	0.0	0.0	0.006	0.0	98.29084	0.002	1	2.0	2.0	0.0	4.0	4.0
0.0	901.96045	94.17645	94.17645	0	0.0	0.0	0.005	0.0	98.29084	0.001	1	2.0	2.0	0.0	4.0	4.0
0.0	901.96045	94.17645	94.17645	0	0.0	0.0	0.004	0.0	98.20513	0.001	1	2.0	2.0	0.0	4.0	4.0
0.0	901.96045	94.17645	94.17645	0	0.0	0.0	0.002	0.0	97.47424	0.001	1	2.0	2.0	0.0	4.0	4.0
0.0	901.96045	94.17645	94.17645	0	0.0	0.0	0.0	0.0	97.47424	0.001	1	2.0	2.0	0.0	4.0	4.0
0.0	901.96045	94.17645	94.17645	0	0.0	0.0	-0.001	0.0	97.21453	0.001	1	2.0	2.0	0.0	4.0	4.0
0.0	901.96045	94.17645	94.17645	0	0.0	0.0	-0.002	0.0	97.21453	0.0	1	2.0	2.0	0.0	4.0	4.0
0.0	901.96045	94.17645	94.17645	0	0.0	0.0	-0.004	0.0	97.31122	0.0	1	2.0	2.0	0.0	4.0	4.0
0.0	901.96045	94.17645	94.17645	0	0.0	0.0	-0.006	0.0	97.278595	0.0	1	2.0	2.0	0.0	4.0	4.0
0.0	901.96045	94.17645	94.17645	0	0.0	0.0	-0.007	0.0	97.278595	0.0	1	2.0	2.0	0.0	4.0	4.0
0.0	901.96045	94.17645	94.17645	0	0.0	0.0	-0.009	0.0	97.5477	0.0	1	2.0	2.0	0.0	4.0	4.0
0.0	901.96045	94.17645	94.17645	0	0.0	0.0	-0.011	0.0	96.66228	0.0	1	2.0	2.0	0.0	4.0	4.0
0.0	901.96045	94.17645	94.17645	0	0.0	0.0	-0.012	0.0	96.66228	0.0	1	2.0	2.0	0.0	4.0	4.0
0.0	901.96045	94.17645	94.17645	0	0.0	0.0	-0.013	0.0	98.262085	0.0	1	2.0	2.0	0.0	4.0	4.0
0.0	901.96045	94.17645	94.17645	0	0.0	0.0	-0.014	0.0	98.262085	0.0	1	2.0	2.0	0.0	4.0	4.0
0.0	901.96045	94.17645	94.17645	0	0.0	0.0	-0.015	0.0	97.505035	0.0	1	2.0	2.0	0.0	4.0	4.0
0.0	901.96045	94.17645	94.17645	0	0.0	0.0	-0.016	0.0	97.86801	0.0	1	2.0	2.0	0.0	4.0	4.0
0.0	901.96045	94.17645	94.17645	0	0.0	0.0	-0.017	0.0	97.86801	0.0	1	2.0	2.0	0.0	4.0	4.0
0.0	901.96045	94.17645	94.17645	0	0.0	0.0	-0.017	0.0	98.04276	0.0	1	2.0	2.0	0.0	4.0	4.0
0.0	901.96045	94.17645	94.17645	0	0.0	0.0	-0.017	0.0	98.48905	0.0	1	2.0	2.0	0.0	4.0	4.0
0.0	901.96045	94.17645	94.17645	0	0.0	0.0	-0.017	0.0	98.48905	0.0	1	2.0	2.0	0.0	4.0	4.0
0.0	901.96045	94.17645	94.17645	0	0.0	0.0	-0.016	0.0	98.67905	0.0	1	2.0	2.0	1.0	4.0	4.0
0.0	901.96045	94.17645	94.17645	0	0.0	0.0	-0.016	0.0	98.67905	0.0	1	2.0	2.0	1.0	4.0	4.0
0.0	901.96045	94.17645	94.17645	0	0.0	0.0	-0.015	0.0	98.85089	0.0	1	2.0	2.0	4.0	4.0	4.0
13835.235	996.1369	94.17645	94.17645	0	0.0	0.0	-0.015	0.0	98.544365	0.0	1	2.0	2.0	4.0	4.0	4.0
13835.235	996.1369	94.17645	94.17645	0	0.0	0.0	-0.014	0.0	98.544365	0.0	1	2.0	2.0	4.0	4.0	4.0
13835.235	996.1369	94.17645	94.17645	0	0.0	0.0	-0.013	0.0	96.91142	0.0	1	2.0	2.0	4.0	4.0	4.0
13835.235	996.1369	94.17645	94.17645	0	0.0	0.0	-0.011	0.0	97.55701	0.0	1	2.0	2.0	4.0	4.0	4.0
13835.235	996.1369	94.17645	94.17645	0	0.0	0.0	-0.01	0.0	97.55701	1.889	1	2.0	2.0	4.0	4.0	4.0
13835.235	996.1369	94.17645	94.17645	0	0.0	0.0	-0.009	0.0	97.59476	1.889	1	2.0	2.0	4.0	4.0	4.0
13835.235	996.1369	94.17645	94.17645	0	0.0	0.0	-0.007	0.0	97.59476	2.735	1	2.0	2.0	4.0	4.0	4.0
13835.235	996.1369	94.17645	94.17645	0	0.0	0.0	-0.005	0.0	97.815544	2.735	1	2.0	2.0	5.0	4.0	4.0
13835.235	996.1369	94.17645	94.17645	0	0.0	0.0	-0.003	0.0	97.973404	4.251	1	2.0	2.0	5.0	4.0	4.0
13835.235	996.1369	94.17645	94.17645	0	0.0	0.0	-0.001	0.0	97.973404	5.562	1	2.0	2.0	5.0	4.0	4.0
13835.235	996.1369	94.17645	94.17645	0	0.0	0.0	0.0	0.0	98.50126	5.562	1	2.0	2.0	5.0	4.0	4.0
13835.235	996.1369	94.17645	94.17645	0	0.0	0.0	0.002	0.0	98.139084	6.147	1	2.0	2.0	5.0	4.0	4.0
13835.235	996.1369	94.17645	94.17645	0	0.0	0.0	0.004	0.0	98.139084	7.199	1	2.0	2.0	5.0	4.0	4.0
13835.235	996.1369	94.17645	94.17645	0	0.0	0.0	0.007	0.0	97.8395	7.199	1	2.0	2.0	5.0	4.0	4.0
13835.235	996.1369	94.17645	94.17645	0	0.0	0.0	0.009	0.0	97.8395	7.67	1	2.0	2.0	5.0	4.0	4.0
13835.235	996.1369	94.17645	94.17645	0	0.0	0.0	0.012	0.0	98.07551	7.67	1	2.0	2.0	5.0	4.0	4.0
13835.235	996.1369	94.17645	94.17645	0	0.0	0.0	0.014	0.0	97.88738	8.512	1	2.0	2.0	5.0	4.0	4.0
13835.235	996.1369	94.17645	94.17645	0	0.0	0.0	0.017	0.0	97.88738	8.891	1	2.0	2.0	5.0	4.0	4.0
13835.235	996.1369	94.17645	94.17645	0	0.0	0.0	0.019	0.0	98.00137	8.891	1	2.0	2.0	5.0	4.0	4.0
13835.235	996.1369	94.17645	94.17645	0	0.0	0.0	0.022	0.0	99.13538	9.568	1	2.0	2.0	5.0	4.0	4.0
13835.235	996.1369	94.17645	94.17645	0	0.0	0.0	0.024	0.0	99.13538	9.568	1	2.0	2.0	5.0	4.0	4.0
13835.235	996.1369	94.17645	94.17645	0	0.0	0.0	0.027	0.0	98.593	10.153	1	2.0	2.0	5.0	4.0	4.0
13835.235	996.1369	94.17645	94.17645	0	0.0	0.0	0.029	0.0	98.593	10.414	1	2.0	2.0	5.0	4.0	4.0
13835.235	996.1369	94.17645	94.17645	0	0.0	0.0	0.032	0.0	99.04114	10.414	1	2.0	2.0	5.0	4.0	4.0
13835.235	996.1369	94.17645	94.17645	0	0.0	0.0	0.034	0.0	99.29545	10.882	1	2.0	2.0	5.0	4.0	4.0
13835.235	996.1369	94.17645	94.17645	0	0.0	0.0	0.037	0.0	99.29545	11.092	1	2.0	2.0	5.0	4.0	4.0
13835.235	996.1369	94.17645	94.17645	0	0.0	0.0	0.04	0.0	97.87344	11.092	1	2.0	2.0	5.0	4.0	4.0
13835.235	996.1369	94.17645	94.17645	0	0.0	0.0	0.042	0.0	97.21771	11.469	1	2.0	2.0	5.0	4.0	4.0
13835.235	996.1369	94.17645	94.17645	0	0.0	0.0	0.045	0.0	97.21771	11.469	1	2.0	2.0	5.0	4.0	4.0
13835.235	996.1369	94.17645	94.17645	0	0.0	0.0	0.047	0.0	97.38245	11.639	1	2.0	2.0	5.0	4.0	4.0
13835.235	996.1369	94.17645	94.17645	0	0.0	0.0	0.05	0.0	97.38245	11.941	1	2.0	2.0	5.0	4.0	4.0
13835.235	996.1369	94.17645	94.17645	0	0.0	0.0	0.052	0.0	97.64116	11.941	1	2.0	2.0	5.0	4.0	4.0
13835.235	996.1369	94.17645	94.17645	0	0.0	0.0	0.055	0.0	97.034454	12.201	1	2.0	2.0	5.0	4.0	4.0
13835.235	996.1369	94.17645	94.17645	0	0.0	0.0	0.057	0.0	97.034454	12.201	1	2.0	2.0	5.0	4.0	4.0
13835.235	996.1369	94.17645	94.17645	1	0.0	0.0	0.06	0.0	97.792206	12.318	1	2.0	2.0	5.0	4.0	4.0
13835.235	996.1369	94.17645	94.17645	1	0.0	0.0	0.063	0.0	97.8559	12.427	1	2.0	2.0	5.0	4.0	4.0
[truncated: 5,098 more rows]
