# Supplementary material for: Just noticeable differences for elbow joint torque feedback
Source: Sci Rep. 2021 Dec 7;11:23553. doi: 10.1038/s41598-021-02630-3 (PMC8651665; doi:10.1038/s41598-021-02630-3)
Supplement: Supplementary file 2 — Supplementary Information. [file 41598_2021_2630_MOESM2_ESM.zip › SupplementaryData_ScientificReports_KimAsbeck2021/S13_S2O.csv]

data 1	data 2	data 3	data 4	data 5	data 6	data 7	data 8	data 9	data 10	data 11	data 12	data 13	data 14	data 15	data 16	data 17
0.0	0.0	100.0	100.0	2	0.0	0.0	0.129	1.0	96.155106	0.0	1	0.0	0.0	0.0	0.0	0.0
0.0	0.0	100.0	100.0	2	0.0	0.0	0.132	1.0	96.155106	0.0	1	0.0	0.0	0.0	0.0	0.0
0.0	0.0	100.0	100.0	2	0.0	0.0	0.135	1.0	98.50954	0.0	1	0.0	0.0	0.0	0.0	0.0
0.0	0.0	100.0	100.0	2	0.0	0.0	0.137	1.0	97.43082	0.0	1	0.0	0.0	0.0	0.0	0.0
0.0	0.0	100.0	100.0	2	0.0	0.0	0.14	1.0	97.43082	0.0	1	0.0	0.0	0.0	0.0	0.0
0.0	0.0	100.0	100.0	2	0.0	0.0	0.143	1.0	96.68651	0.0	1	0.0	0.0	0.0	0.0	0.0
0.0	0.0	100.0	100.0	2	0.0	0.0	0.145	1.0	96.68651	0.0	1	0.0	0.0	0.0	0.0	0.0
0.0	0.0	100.0	100.0	2	0.0	0.0	0.148	1.0	96.93367	0.0	1	0.0	0.0	0.0	0.0	0.0
0.0	0.0	100.0	100.0	2	0.0	0.0	0.151	1.0	96.679016	0.0	1	0.0	0.0	0.0	0.0	0.0
0.0	0.0	100.0	100.0	2	0.0	0.0	0.153	1.0	97.019806	0.0	1	0.0	0.0	0.0	0.0	0.0
0.0	0.0	100.0	100.0	2	0.0	0.0	0.156	1.0	96.947784	0.0	1	0.0	0.0	0.0	0.0	0.0
0.0	0.0	100.0	100.0	2	0.0	0.0	0.158	1.0	97.50338	0.0	1	0.0	0.0	0.0	0.0	0.0
0.0	0.0	100.0	100.0	2	0.0	0.0	0.161	1.0	97.50338	0.0	1	0.0	0.0	0.0	0.0	0.0
0.0	0.0	100.0	100.0	2	0.0	0.0	0.163	1.0	98.205414	0.0	1	0.0	0.0	0.0	0.0	0.0
0.0	0.0	100.0	100.0	2	0.0	0.0	0.166	1.0	98.205414	0.0	1	0.0	0.0	0.0	0.0	0.0
0.0	0.0	100.0	100.0	2	0.0	0.0	0.168	1.0	96.703964	0.0	1	0.0	0.0	0.0	0.0	0.0
0.0	0.0	100.0	100.0	1	0.0	0.0	0.17	1.0	97.81432	0.0	1	0.0	0.0	0.0	0.0	0.0
0.0	0.0	100.0	100.0	1	0.0	0.0	0.172	1.0	97.81432	0.0	1	0.0	0.0	0.0	0.0	0.0
0.0	0.0	100.0	100.0	1	0.0	0.0	0.174	1.0	96.959274	0.0	1	0.0	0.0	0.0	0.0	0.0
0.0	0.0	100.0	100.0	1	0.0	0.0	0.175	1.0	96.28862	0.0	1	0.0	0.0	0.0	0.0	0.0
0.0	0.0	100.0	100.0	1	0.0	0.0	0.177	1.0	96.28862	0.0	1	0.0	0.0	0.0	0.0	0.0
0.0	0.0	100.0	100.0	1	0.0	0.0	0.178	1.0	95.685234	0.0	1	0.0	0.0	0.0	0.0	0.0
0.0	0.0	100.0	100.0	1	0.0	0.0	0.18	1.0	95.685234	0.0	1	0.0	0.0	0.0	0.0	0.0
0.0	0.0	100.0	100.0	1	0.0	0.0	0.181	1.0	96.684074	0.0	1	0.0	0.0	0.0	0.0	0.0
0.0	0.0	100.0	100.0	1	0.0	0.0	0.182	1.0	96.32907	0.0	1	0.0	0.0	0.0	0.0	0.0
0.0	0.0	100.0	100.0	1	0.0	0.0	0.182	1.0	96.32907	0.0	1	0.0	0.0	0.0	0.0	0.0
0.0	0.0	100.0	100.0	1	0.0	0.0	0.183	1.0	95.96333	0.0	1	0.0	0.0	0.0	0.0	0.0
0.0	0.0	100.0	100.0	1	0.0	0.0	0.184	1.0	95.95938	0.0	1	0.0	0.0	0.0	0.0	0.0
0.0	0.0	100.0	100.0	1	0.0	0.0	0.185	1.0	95.95938	0.0	1	0.0	0.0	0.0	0.0	0.0
0.0	0.0	100.0	100.0	1	0.0	0.0	0.185	1.0	95.36223	0.0	1	0.0	0.0	0.0	0.0	0.0
0.0	0.0	100.0	100.0	1	0.0	0.0	0.185	1.0	95.36223	0.0	1	0.0	0.0	0.0	0.0	0.0
0.0	0.0	100.0	100.0	1	0.0	0.0	0.185	1.0	94.377014	0.0	1	0.0	0.0	0.0	0.0	0.0
0.0	0.0	100.0	100.0	1	0.0	0.0	0.185	1.0	94.50444	0.0	1	0.0	0.0	0.0	0.0	0.0
0.0	0.0	100.0	100.0	1	0.0	0.0	0.185	1.0	94.50444	0.0	1	0.0	0.0	0.0	0.0	0.0
0.0	0.0	100.0	100.0	1	0.0	0.0	0.184	1.0	95.554634	0.0	1	0.0	0.0	9.0	0.0	0.0
0.0	0.0	100.0	100.0	1	0.0	0.0	0.184	1.0	95.880974	0.0	1	0.0	0.0	10.0	0.0	0.0
0.0	0.0	100.0	100.0	1	0.0	0.0	0.183	1.0	96.41109	0.0	1	0.0	0.0	10.0	0.0	0.0
6944.445	500.0	100.0	100.0	1	0.0	0.0	0.182	1.0	97.268616	0.0	1	0.0	0.0	10.0	0.0	0.0
6944.445	500.0	100.0	100.0	1	0.0	0.0	0.181	1.0	97.268616	0.0	1	0.0	0.0	10.0	0.0	0.0
6944.445	500.0	100.0	100.0	1	0.0	0.0	0.179	1.0	97.03668	0.0	1	0.0	0.0	10.0	0.0	0.0
6944.445	500.0	100.0	100.0	1	0.0	0.0	0.178	1.0	95.784546	0.49	1	0.0	0.0	10.0	0.0	0.0
6944.445	500.0	100.0	100.0	1	0.0	0.0	0.177	1.0	95.784546	0.947	1	0.0	0.0	10.0	0.0	0.0
6944.445	500.0	100.0	100.0	1	0.0	0.0	0.176	1.0	97.4764	0.947	1	0.0	0.0	10.0	0.0	0.0
6944.445	500.0	100.0	100.0	1	0.0	0.0	0.175	1.0	97.76877	1.766	1	0.0	0.0	10.0	0.0	0.0
6944.445	500.0	100.0	100.0	1	0.0	0.0	0.174	1.0	97.76877	1.766	1	0.0	0.0	10.0	0.0	0.0
6944.445	500.0	100.0	100.0	1	0.0	0.0	0.172	1.0	96.492256	2.474	1	0.0	0.0	10.0	0.0	0.0
6944.445	500.0	100.0	100.0	1	0.0	0.0	0.171	1.0	96.492256	2.79	1	0.0	0.0	10.0	0.0	0.0
6944.445	500.0	100.0	100.0	1	0.0	0.0	0.17	1.0	97.47049	2.79	1	0.0	0.0	10.0	0.0	0.0
6944.445	500.0	100.0	100.0	1	0.0	0.0	0.168	1.0	97.09339	3.084	1	0.0	0.0	10.0	0.0	0.0
6944.445	500.0	100.0	100.0	1	0.0	0.0	0.166	1.0	97.09339	3.612	1	0.0	0.0	10.0	0.0	0.0
6944.445	500.0	100.0	100.0	1	0.0	0.0	0.164	1.0	98.2067	3.612	1	0.0	0.0	10.0	0.0	0.0
6944.445	500.0	100.0	100.0	1	0.0	0.0	0.162	1.0	97.945465	4.068	1	0.0	0.0	10.0	0.0	0.0
6944.445	500.0	100.0	100.0	1	0.0	0.0	0.159	1.0	97.945465	4.272	1	0.0	0.0	10.0	0.0	0.0
6944.445	500.0	100.0	100.0	1	0.0	0.0	0.157	1.0	97.751	4.272	1	0.0	0.0	10.0	0.0	0.0
6944.445	500.0	100.0	100.0	1	0.0	0.0	0.154	1.0	97.751	4.638	1	0.0	0.0	10.0	0.0	0.0
6944.445	500.0	100.0	100.0	1	0.0	0.0	0.152	1.0	98.02997	4.638	1	0.0	0.0	10.0	0.0	0.0
6944.445	500.0	100.0	100.0	1	0.0	0.0	0.149	1.0	97.64577	4.954	1	0.0	0.0	12.0	0.0	0.0
6944.445	500.0	100.0	100.0	1	0.0	0.0	0.146	1.0	97.64577	5.094	1	0.0	0.0	12.0	0.0	0.0
6944.445	500.0	100.0	100.0	1	0.0	0.0	0.143	1.0	97.557945	5.094	1	0.0	0.0	12.0	0.0	0.0
6944.445	500.0	100.0	100.0	1	0.0	0.0	0.141	1.0	97.66804	5.349	1	0.0	0.0	12.0	0.0	0.0
6944.445	500.0	100.0	100.0	1	0.0	0.0	0.138	1.0	97.66804	5.349	1	0.0	0.0	12.0	0.0	0.0
6944.445	500.0	100.0	100.0	1	0.0	0.0	0.135	1.0	97.795586	5.462	1	0.0	0.0	12.0	0.0	0.0
6944.445	500.0	100.0	100.0	1	0.0	0.0	0.132	1.0	97.130554	5.666	1	0.0	0.0	12.0	0.0	0.0
6944.445	500.0	100.0	100.0	1	0.0	0.0	0.129	1.0	96.86994	5.666	1	0.0	0.0	12.0	0.0	0.0
6944.445	500.0	100.0	100.0	1	0.0	0.0	0.125	1.0	97.00003	5.757	1	0.0	0.0	12.0	0.0	0.0
6944.445	500.0	100.0	100.0	1	0.0	0.0	0.122	1.0	96.788635	5.92	1	0.0	0.0	12.0	0.0	0.0
6944.445	500.0	100.0	100.0	1	0.0	0.0	0.119	1.0	97.37108	5.92	1	0.0	0.0	12.0	0.0	0.0
6944.445	500.0	100.0	100.0	1	0.0	0.0	0.116	1.0	97.58322	5.993	1	0.0	0.0	12.0	0.0	0.0
6944.445	500.0	100.0	100.0	1	0.0	0.0	0.113	1.0	97.58322	5.993	1	0.0	0.0	12.0	0.0	0.0
6944.445	500.0	100.0	100.0	1	0.0	0.0	0.11	1.0	98.28529	6.123	1	0.0	0.0	12.0	0.0	0.0
6944.445	500.0	100.0	100.0	1	0.0	0.0	0.107	1.0	98.28529	6.237	1	0.0	0.0	12.0	0.0	0.0
6944.445	500.0	100.0	100.0	1	0.0	0.0	0.104	1.0	98.59315	6.237	1	0.0	0.0	12.0	0.0	0.0
6944.445	500.0	100.0	100.0	1	0.0	0.0	0.1	1.0	97.66077	6.287	1	0.0	0.0	12.0	0.0	0.0
6944.445	500.0	100.0	100.0	1	0.0	0.0	0.097	1.0	97.66077	6.378	1	0.0	0.0	12.0	0.0	0.0
6944.445	500.0	100.0	100.0	1	0.0	0.0	0.094	1.0	96.16608	6.378	1	0.0	0.0	12.0	0.0	0.0
6944.445	500.0	100.0	100.0	1	0.0	0.0	0.091	1.0	96.249275	6.418	1	0.0	0.0	12.0	0.0	0.0
6944.445	500.0	100.0	100.0	1	0.0	0.0	0.088	1.0	96.249275	6.418	1	0.0	0.0	12.0	0.0	0.0
6944.445	500.0	100.0	100.0	1	0.0	0.0	0.085	1.0	95.9709	6.456	1	0.0	0.0	12.0	0.0	0.0
6944.445	500.0	100.0	100.0	1	0.0	0.0	0.082	1.0	95.9709	6.524	1	0.0	0.0	12.0	0.0	0.0
6944.445	500.0	100.0	100.0	1	0.0	0.0	0.079	1.0	95.83412	6.524	1	0.0	0.0	12.0	0.0	0.0
6944.445	500.0	100.0	100.0	1	0.0	0.0	0.076	1.0	95.41131	6.582	1	0.0	0.0	12.0	0.0	0.0
6944.445	500.0	100.0	100.0	1	0.0	0.0	0.074	1.0	95.41131	6.609	1	0.0	0.0	12.0	0.0	0.0
6944.445	500.0	100.0	100.0	1	0.0	0.0	0.071	1.0	95.597305	6.609	1	0.0	0.0	12.0	0.0	0.0
6944.445	500.0	100.0	100.0	1	0.0	0.0	0.068	1.0	96.603	6.633	1	0.0	0.0	12.0	0.0	0.0
6944.445	500.0	100.0	100.0	1	0.0	0.0	0.065	1.0	96.603	6.633	1	0.0	0.0	12.0	0.0	0.0
6944.445	500.0	100.0	100.0	1	0.0	0.0	0.062	1.0	97.24429	6.676	1	0.0	0.0	12.0	0.0	0.0
6944.445	500.0	100.0	100.0	1	0.0	0.0	0.06	1.0	97.24429	6.714	1	0.0	0.0	12.0	0.0	0.0
6944.445	500.0	100.0	100.0	1	0.0	0.0	0.057	1.0	96.50146	6.714	1	0.0	0.0	12.0	0.0	0.0
6944.445	500.0	100.0	100.0	1	0.0	0.0	0.055	1.0	96.07244	6.731	1	0.0	0.0	12.0	0.0	0.0
6944.445	500.0	100.0	100.0	1	0.0	0.0	0.052	1.0	95.58857	6.761	1	0.0	0.0	12.0	0.0	0.0
6944.445	500.0	100.0	100.0	1	0.0	0.0	0.05	1.0	95.04663	6.761	1	0.0	0.0	12.0	0.0	0.0
6944.445	500.0	100.0	100.0	1	0.0	0.0	0.048	1.0	95.04663	6.774	1	0.0	0.0	12.0	0.0	0.0
6944.445	500.0	100.0	100.0	1	0.0	0.0	0.045	1.0	95.55581	6.774	1	0.0	0.0	12.0	0.0	0.0
6944.445	500.0	100.0	100.0	1	0.0	0.0	0.043	1.0	94.62388	6.799	1	0.0	0.0	12.0	0.0	0.0
6944.445	500.0	100.0	100.0	1	0.0	0.0	0.041	1.0	94.62388	6.81	1	0.0	0.0	12.0	0.0	0.0
6944.445	500.0	100.0	100.0	1	0.0	0.0	0.039	1.0	94.20742	6.81	1	0.0	0.0	12.0	0.0	0.0
6944.445	500.0	100.0	100.0	1	0.0	0.0	0.036	1.0	95.64708	6.83	1	0.0	0.0	12.0	0.0	0.0
6944.445	500.0	100.0	100.0	1	0.0	0.0	0.034	1.0	95.64708	6.838	1	0.0	0.0	12.0	0.0	0.0
6944.445	500.0	100.0	100.0	1	0.0	0.0	0.031	1.0	94.96917	6.838	1	0.0	0.0	12.0	0.0	0.0
6944.445	500.0	100.0	100.0	1	0.0	0.0	0.029	1.0	94.886536	6.853	1	0.0	0.0	12.0	0.0	0.0
6944.445	500.0	100.0	100.0	1	0.0	0.0	0.027	1.0	95.15877	6.853	1	0.0	0.0	12.0	0.0	0.0
6944.445	500.0	100.0	100.0	1	0.0	0.0	0.025	1.0	95.440735	6.861	1	0.0	0.0	12.0	0.0	0.0
6944.445	500.0	100.0	100.0	1	0.0	0.0	0.023	1.0	95.440735	6.873	1	0.0	0.0	12.0	0.0	0.0
6944.445	500.0	100.0	100.0	1	0.0	0.0	0.021	1.0	95.902054	6.873	1	0.0	0.0	12.0	0.0	0.0
6944.445	500.0	100.0	100.0	1	0.0	0.0	0.018	1.0	96.79324	6.885	1	0.0	0.0	12.0	0.0	0.0
6944.445	500.0	100.0	100.0	1	0.0	0.0	0.017	1.0	96.79324	6.889	1	0.0	0.0	12.0	0.0	0.0
6944.445	500.0	100.0	100.0	1	0.0	0.0	0.015	1.0	96.15834	6.889	1	0.0	0.0	12.0	0.0	0.0
6944.445	500.0	100.0	100.0	1	0.0	0.0	0.013	1.0	96.15834	6.897	1	0.0	0.0	12.0	0.0	0.0
6944.445	500.0	100.0	100.0	1	0.0	0.0	0.011	1.0	97.0955	6.897	1	0.0	0.0	12.0	0.0	0.0
6944.445	500.0	100.0	100.0	1	0.0	0.0	0.009	1.0	97.25489	6.902	1	0.0	0.0	12.0	0.0	0.0
6944.445	500.0	100.0	100.0	1	0.0	0.0	0.007	1.0	97.25489	6.909	1	0.0	0.0	12.0	0.0	0.0
6944.445	500.0	100.0	100.0	1	0.0	0.0	0.006	1.0	97.567726	6.909	1	0.0	0.0	12.0	0.0	0.0
6944.445	500.0	100.0	100.0	1	0.0	0.0	0.004	1.0	97.25849	6.911	1	0.0	0.0	12.0	0.0	0.0
6944.445	500.0	100.0	100.0	1	0.0	0.0	0.003	1.0	97.163956	6.917	1	0.0	0.0	12.0	0.0	0.0
6944.445	500.0	100.0	100.0	1	0.0	0.0	0.001	1.0	96.450195	6.917	1	0.0	0.0	12.0	0.0	0.0
6944.445	500.0	100.0	100.0	1	0.0	0.0	0.0	1.0	96.450195	6.923	1	0.0	0.0	12.0	0.0	0.0
6944.445	500.0	100.0	100.0	1	0.0	0.0	-0.001	1.0	97.362656	6.923	1	0.0	0.0	12.0	0.0	0.0
6944.445	500.0	100.0	100.0	1	0.0	0.0	-0.003	1.0	97.56798	6.925	1	0.0	0.0	12.0	0.0	0.0
6944.445	500.0	100.0	100.0	1	0.0	0.0	-0.005	1.0	97.56798	6.929	1	0.0	0.0	12.0	0.0	0.0
6944.445	500.0	100.0	100.0	1	0.0	0.0	-0.007	1.0	97.91309	6.929	1	0.0	0.0	12.0	0.0	0.0
6944.445	500.0	100.0	100.0	1	0.0	0.0	-0.008	1.0	98.20968	6.929	1	0.0	0.0	12.0	0.0	0.0
6944.445	500.0	100.0	100.0	1	0.0	0.0	-0.01	1.0	98.20968	6.929	1	0.0	0.0	12.0	0.0	0.0
6944.445	500.0	100.0	100.0	0	0.0	0.0	-0.011	1.0	97.820496	6.933	1	0.0	1.0	14.0	0.0	0.0
6944.445	500.0	100.0	100.0	0	0.0	0.0	-0.013	1.0	97.820496	6.934	1	0.0	1.0	14.0	0.0	0.0
0.0	500.0	100.0	100.0	0	0.0	0.0	-0.014	1.0	97.694016	6.934	1	0.0	1.0	0.0	0.0	0.0
0.0	500.0	100.0	100.0	0	0.0	0.0	-0.016	1.0	98.349434	6.936	1	0.0	1.0	0.0	0.0	0.0
0.0	500.0	100.0	100.0	0	0.0	0.0	-0.017	1.0	98.349434	6.938	1	0.0	1.0	0.0	0.0	0.0
0.0	500.0	100.0	100.0	0	0.0	0.0	-0.019	1.0	96.92099	6.938	1	0.0	1.0	0.0	0.0	0.0
0.0	500.0	100.0	100.0	0	0.0	0.0	-0.02	1.0	96.77394	5.991	1	0.0	1.0	0.0	0.0	0.0
0.0	500.0	100.0	100.0	0	0.0	0.0	-0.021	1.0	96.77394	5.991	1	0.0	1.0	0.0	0.0	0.0
0.0	500.0	100.0	100.0	0	0.0	0.0	-0.023	1.0	97.358604	5.567	1	0.0	1.0	0.0	0.0	0.0
0.0	500.0	100.0	100.0	0	0.0	0.0	-0.024	1.0	97.358604	4.808	1	0.0	1.0	0.0	0.0	0.0
0.0	500.0	100.0	100.0	0	0.0	0.0	-0.025	1.0	97.40428	4.808	1	0.0	1.0	0.0	0.0	0.0
0.0	500.0	100.0	100.0	0	0.0	0.0	-0.026	1.0	97.637024	4.468	1	0.0	1.0	0.0	0.0	0.0
0.0	500.0	100.0	100.0	0	0.0	0.0	-0.027	1.0	97.637024	3.858	1	0.0	1.0	0.0	0.0	0.0
0.0	500.0	100.0	100.0	0	0.0	0.0	-0.028	1.0	96.69917	3.858	1	0.0	1.0	0.0	0.0	0.0
0.0	500.0	100.0	100.0	0	0.0	0.0	-0.029	1.0	96.57486	3.333	1	0.0	1.0	0.0	0.0	0.0
0.0	500.0	100.0	100.0	0	0.0	0.0	-0.029	1.0	96.57486	3.333	1	0.0	1.0	0.0	0.0	0.0
0.0	500.0	100.0	100.0	0	0.0	0.0	-0.03	1.0	98.6682	3.097	1	0.0	1.0	0.0	0.0	0.0
0.0	500.0	100.0	100.0	0	0.0	0.0	-0.03	1.0	98.593796	2.674	1	0.0	1.0	0.0	0.0	0.0
0.0	500.0	100.0	100.0	0	0.0	0.0	-0.03	1.0	99.56826	2.674	1	0.0	1.0	0.0	0.0	0.0
0.0	500.0	100.0	100.0	0	0.0	0.0	-0.03	1.0	99.43028	2.485	1	0.0	1.0	0.0	0.0	0.0
0.0	500.0	100.0	100.0	0	0.0	0.0	-0.03	1.0	99.43028	2.145	1	0.0	1.0	0.0	0.0	0.0
0.0	500.0	100.0	100.0	0	0.0	0.0	-0.03	1.0	99.240814	2.145	1	0.0	1.0	0.0	0.0	0.0
0.0	500.0	100.0	100.0	0	0.0	0.0	-0.03	1.0	98.44677	1.854	1	0.0	1.0	0.0	0.0	0.0
0.0	500.0	100.0	100.0	0	0.0	0.0	-0.029	1.0	98.44677	1.854	1	0.0	1.0	0.0	0.0	0.0
0.0	500.0	100.0	100.0	0	0.0	0.0	-0.029	1.0	98.16085	1.721	1	0.0	1.0	1.0	0.0	0.0
0.0	500.0	100.0	100.0	0	0.0	0.0	-0.029	1.0	98.16085	1.486	1	0.0	1.0	1.0	0.0	0.0
0.0	500.0	100.0	100.0	0	0.0	0.0	-0.028	1.0	97.963646	1.486	1	0.0	1.0	3.0	0.0	0.0
-6944.445	500.0	100.0	100.0	0	0.0	0.0	-0.028	1.0	98.523155	1.382	1	0.0	1.0	3.0	0.0	0.0
-6944.445	500.0	100.0	100.0	0	0.0	0.0	-0.027	1.0	98.523155	1.193	1	0.0	1.0	3.0	0.0	0.0
-6944.445	500.0	100.0	100.0	0	0.0	0.0	-0.026	1.0	97.27647	1.193	1	0.0	1.0	3.0	0.0	0.0
-6944.445	500.0	100.0	100.0	0	0.0	0.0	-0.025	1.0	98.00309	1.108	1	0.0	1.0	3.0	0.0	0.0
-6944.445	500.0	100.0	100.0	0	0.0	0.0	-0.024	1.0	98.00309	1.108	1	0.0	1.0	3.0	0.0	0.0
-6944.445	500.0	100.0	100.0	0	0.0	0.0	-0.023	1.0	98.16434	0.008	1	0.0	1.0	3.0	0.0	0.0
-6944.445	500.0	100.0	100.0	0	0.0	0.0	-0.022	1.0	98.16434	-0.481	1	0.0	1.0	3.0	0.0	0.0
-6944.445	500.0	100.0	100.0	0	0.0	0.0	-0.021	1.0	98.85113	-0.481	1	0.0	1.0	3.0	0.0	0.0
-6944.445	500.0	100.0	100.0	0	0.0	0.0	-0.02	1.0	98.304565	-1.364	1	0.0	1.0	3.0	0.0	0.0
-6944.445	500.0	100.0	100.0	0	0.0	0.0	-0.019	1.0	98.304565	-2.126	1	0.0	1.0	3.0	0.0	0.0
-6944.445	500.0	100.0	100.0	0	0.0	0.0	-0.018	1.0	98.21943	-2.126	1	0.0	1.0	3.0	0.0	0.0
-6944.445	500.0	100.0	100.0	0	0.0	0.0	-0.017	1.0	98.22908	-2.467	1	0.0	1.0	3.0	0.0	0.0
-6944.445	500.0	100.0	100.0	0	0.0	0.0	-0.015	1.0	98.30088	-2.467	1	0.0	1.0	3.0	0.0	0.0
-6944.445	500.0	100.0	100.0	0	0.0	0.0	-0.014	1.0	98.27623	-3.079	1	0.0	1.0	3.0	0.0	0.0
-6944.445	500.0	100.0	100.0	0	0.0	0.0	-0.013	1.0	98.27623	-3.353	1	0.0	1.0	3.0	0.0	0.0
-6944.445	500.0	100.0	100.0	0	0.0	0.0	-0.011	1.0	98.32788	-3.353	1	0.0	1.0	3.0	0.0	0.0
-6944.445	500.0	100.0	100.0	0	0.0	0.0	-0.01	1.0	97.60445	-3.845	1	0.0	1.0	3.0	0.0	0.0
-6944.445	500.0	100.0	100.0	0	0.0	0.0	-0.009	1.0	97.60445	-4.064	1	0.0	1.0	3.0	0.0	0.0
-6944.445	500.0	100.0	100.0	0	0.0	0.0	-0.007	1.0	98.007256	-4.064	1	0.0	1.0	5.0	0.0	0.0
-6944.445	500.0	100.0	100.0	0	0.0	0.0	-0.006	1.0	97.58102	-4.458	1	0.0	1.0	5.0	0.0	0.0
-6944.445	500.0	100.0	100.0	0	0.0	0.0	-0.004	1.0	97.58102	-4.458	1	0.0	1.0	5.0	0.0	0.0
-6944.445	500.0	100.0	100.0	0	0.0	0.0	-0.003	1.0	97.4894	-4.798	1	0.0	1.0	5.0	0.0	0.0
-6944.445	500.0	100.0	100.0	0	0.0	0.0	-0.002	1.0	97.4894	-4.95	1	0.0	1.0	5.0	0.0	0.0
-6944.445	500.0	100.0	100.0	0	0.0	0.0	0.0	1.0	98.29801	-4.95	1	0.0	1.0	5.0	0.0	0.0
-6944.445	500.0	100.0	100.0	0	0.0	0.0	0.0	1.0	98.491745	-5.224	1	0.0	1.0	5.0	0.0	0.0
-6944.445	500.0	100.0	100.0	0	0.0	0.0	0.002	1.0	98.491745	-5.346	1	0.0	1.0	5.0	0.0	0.0
-6944.445	500.0	100.0	100.0	0	0.0	0.0	0.003	1.0	97.87025	-5.346	1	0.0	1.0	5.0	0.0	0.0
-6944.445	500.0	100.0	100.0	0	0.0	0.0	0.004	1.0	97.67964	-5.565	1	0.0	1.0	5.0	0.0	0.0
-6944.445	500.0	100.0	100.0	0	0.0	0.0	0.006	1.0	97.75143	-5.565	1	0.0	1.0	5.0	0.0	0.0
-6944.445	500.0	100.0	100.0	0	0.0	0.0	0.007	1.0	98.96709	-5.663	1	0.0	1.0	5.0	0.0	0.0
-6944.445	500.0	100.0	100.0	0	0.0	0.0	0.009	1.0	98.96709	-5.839	1	0.0	1.0	5.0	0.0	0.0
-6944.445	500.0	100.0	100.0	0	0.0	0.0	0.01	1.0	98.97514	-5.839	1	0.0	1.0	5.0	0.0	0.0
-6944.445	500.0	100.0	100.0	0	0.0	0.0	0.012	1.0	99.19143	-5.991	1	0.0	1.0	5.0	0.0	0.0
-6944.445	500.0	100.0	100.0	0	0.0	0.0	0.013	1.0	99.19143	-6.059	1	0.0	1.0	5.0	0.0	0.0
-6944.445	500.0	100.0	100.0	0	0.0	0.0	0.015	1.0	99.13837	-6.059	1	0.0	1.0	5.0	0.0	0.0
-6944.445	500.0	100.0	100.0	0	0.0	0.0	0.016	1.0	98.813866	-6.181	1	0.0	1.0	5.0	0.0	0.0
-6944.445	500.0	100.0	100.0	0	0.0	0.0	0.018	1.0	98.91993	-6.181	1	0.0	1.0	5.0	0.0	0.0
-6944.445	500.0	100.0	100.0	0	0.0	0.0	0.02	1.0	97.594765	-6.286	1	0.0	1.0	5.0	0.0	0.0
-6944.445	500.0	100.0	100.0	0	0.0	0.0	0.022	1.0	97.594765	-6.333	1	0.0	1.0	5.0	0.0	0.0
-6944.445	500.0	100.0	100.0	0	0.0	0.0	0.024	1.0	97.13215	-6.333	1	0.0	1.0	5.0	0.0	0.0
-6944.445	500.0	100.0	100.0	0	0.0	0.0	0.027	1.0	97.56259	-6.417	1	0.0	1.0	5.0	0.0	0.0
-6944.445	500.0	100.0	100.0	0	0.0	0.0	0.029	1.0	97.56259	-6.455	1	0.0	1.0	5.0	0.0	0.0
-6944.445	500.0	100.0	100.0	0	0.0	0.0	0.031	1.0	97.36643	-6.455	1	0.0	1.0	5.0	0.0	0.0
-6944.445	500.0	100.0	100.0	0	0.0	0.0	0.033	1.0	97.36643	-6.523	1	0.0	1.0	5.0	0.0	0.0
-6944.445	500.0	100.0	100.0	0	0.0	0.0	0.036	1.0	98.30203	-6.523	1	0.0	1.0	5.0	0.0	0.0
-6944.445	500.0	100.0	100.0	0	0.0	0.0	0.038	1.0	97.56327	-6.553	1	0.0	1.0	5.0	0.0	0.0
-6944.445	500.0	100.0	100.0	0	0.0	0.0	0.041	1.0	97.56327	-6.608	1	0.0	1.0	5.0	0.0	0.0
-6944.445	500.0	100.0	100.0	0	0.0	0.0	0.044	1.0	97.15144	-6.608	1	0.0	1.0	5.0	0.0	0.0
-6944.445	500.0	100.0	100.0	0	0.0	0.0	0.047	1.0	97.352585	-6.632	1	0.0	1.0	5.0	0.0	0.0
-6944.445	500.0	100.0	100.0	0	0.0	0.0	0.05	1.0	97.352585	-6.632	1	0.0	1.0	5.0	0.0	0.0
-6944.445	500.0	100.0	100.0	0	0.0	0.0	0.052	1.0	96.91284	-6.676	1	0.0	1.0	5.0	0.0	0.0
-6944.445	500.0	100.0	100.0	0	0.0	0.0	0.055	1.0	96.91284	-6.695	1	0.0	1.0	5.0	0.0	0.0
-6944.445	500.0	100.0	100.0	0	0.0	0.0	0.058	1.0	96.8376	-6.695	1	0.0	1.0	5.0	0.0	0.0
-6944.445	500.0	100.0	100.0	0	0.0	0.0	0.061	1.0	96.78963	-6.73	1	0.0	1.0	5.0	0.0	0.0
-6944.445	500.0	100.0	100.0	0	0.0	0.0	0.064	1.0	96.78963	-6.746	1	0.0	1.0	5.0	0.0	0.0
-6944.445	500.0	100.0	100.0	0	0.0	0.0	0.067	1.0	96.898056	-6.746	1	0.0	1.0	5.0	0.0	0.0
-6944.445	500.0	100.0	100.0	0	0.0	0.0	0.07	1.0	96.023544	-6.774	1	0.0	1.0	5.0	0.0	0.0
-6944.445	500.0	100.0	100.0	0	0.0	0.0	0.073	1.0	96.023544	-6.774	1	0.0	1.0	5.0	0.0	0.0
-6944.445	500.0	100.0	100.0	0	0.0	0.0	0.076	1.0	96.95217	-6.787	1	0.0	1.0	5.0	0.0	0.0
-6944.445	500.0	100.0	100.0	0	0.0	0.0	0.079	1.0	96.95217	-6.809	1	0.0	1.0	5.0	0.0	0.0
-6944.445	500.0	100.0	100.0	0	0.0	0.0	0.082	1.0	97.08041	-6.809	1	0.0	1.0	5.0	0.0	0.0
-6944.445	500.0	100.0	100.0	0	0.0	0.0	0.085	1.0	96.84289	-6.819	1	0.0	1.0	5.0	0.0	0.0
-6944.445	500.0	100.0	100.0	0	0.0	0.0	0.088	1.0	96.84289	-6.838	1	0.0	1.0	5.0	0.0	0.0
-6944.445	500.0	100.0	100.0	0	0.0	0.0	0.091	1.0	97.1975	-6.838	1	0.0	1.0	5.0	0.0	0.0
-6944.445	500.0	100.0	100.0	0	0.0	0.0	0.094	1.0	96.71124	-6.853	1	0.0	1.0	5.0	0.0	0.0
-6944.445	500.0	100.0	100.0	0	0.0	0.0	0.097	1.0	96.71124	-6.853	1	0.0	1.0	5.0	0.0	0.0
-6944.445	500.0	100.0	100.0	0	0.0	0.0	0.099	1.0	97.31069	-6.861	1	0.0	1.0	5.0	0.0	0.0
-6944.445	500.0	100.0	100.0	0	0.0	0.0	0.102	1.0	97.63295	-6.873	1	0.0	1.0	5.0	0.0	0.0
-6944.445	500.0	100.0	100.0	0	0.0	0.0	0.105	1.0	97.76831	-6.873	1	0.0	1.0	5.0	0.0	0.0
-6944.445	500.0	100.0	100.0	0	0.0	0.0	0.108	1.0	98.08553	-6.878	1	0.0	1.0	5.0	0.0	0.0
-6944.445	500.0	100.0	100.0	0	0.0	0.0	0.111	1.0	98.08553	-6.889	1	0.0	1.0	5.0	0.0	0.0
-6944.445	500.0	100.0	100.0	0	0.0	0.0	0.114	1.0	97.21503	-6.889	1	0.0	1.0	5.0	0.0	0.0
-6944.445	500.0	100.0	100.0	0	0.0	0.0	0.117	1.0	96.4198	-6.897	1	0.0	1.0	5.0	0.0	0.0
-6944.445	500.0	100.0	100.0	0	0.0	0.0	0.12	1.0	96.4198	-6.902	1	0.0	1.0	5.0	0.0	0.0
-6944.445	500.0	100.0	100.0	0	0.0	0.0	0.123	1.0	95.798615	-6.902	1	0.0	1.0	5.0	0.0	0.0
-6944.445	500.0	100.0	100.0	0	0.0	0.0	0.126	1.0	95.798615	-6.908	1	0.0	1.0	5.0	0.0	0.0
-6944.445	500.0	100.0	100.0	0	0.0	0.0	0.129	1.0	95.702255	-6.908	1	0.0	1.0	5.0	0.0	0.0
-6944.445	500.0	100.0	100.0	0	0.0	0.0	0.131	1.0	96.15065	-6.911	1	0.0	1.0	5.0	0.0	0.0
-6944.445	500.0	100.0	100.0	0	0.0	0.0	0.134	1.0	96.15065	-6.914	1	0.0	1.0	5.0	0.0	0.0
-6944.445	500.0	100.0	100.0	0	0.0	0.0	0.137	1.0	95.76139	-6.914	1	0.0	1.0	5.0	0.0	0.0
-6944.445	500.0	100.0	100.0	0	0.0	0.0	0.14	1.0	96.50595	-6.92	1	0.0	1.0	5.0	0.0	0.0
-6944.445	500.0	100.0	100.0	0	0.0	0.0	0.142	1.0	96.50595	-6.92	1	0.0	1.0	5.0	0.0	0.0
-6944.445	500.0	100.0	100.0	0	0.0	0.0	0.145	1.0	96.345726	-6.924	1	0.0	1.0	5.0	0.0	0.0
-6944.445	500.0	100.0	100.0	0	0.0	0.0	0.147	1.0	96.345726	-6.926	1	0.0	1.0	5.0	0.0	0.0
-6944.445	500.0	100.0	100.0	0	0.0	0.0	0.15	1.0	96.25353	-6.926	1	0.0	1.0	5.0	0.0	0.0
-6944.445	500.0	100.0	100.0	0	0.0	0.0	0.152	1.0	96.99392	-6.929	1	0.0	1.0	5.0	0.0	0.0
-6944.445	500.0	100.0	100.0	0	0.0	0.0	0.154	1.0	96.99392	-6.931	1	0.0	1.0	5.0	0.0	0.0
-6944.445	500.0	100.0	100.0	0	0.0	0.0	0.156	1.0	97.852486	-6.931	1	0.0	1.0	6.0	0.0	0.0
0.0	500.0	100.0	100.0	0	0.0	0.0	0.158	1.0	97.93771	-6.934	1	1.0	1.0	0.0	0.0	0.0
0.0	500.0	100.0	100.0	0	0.0	0.0	0.159	1.0	97.93771	-6.934	1	1.0	1.0	0.0	0.0	0.0
0.0	500.0	100.0	100.0	0	0.0	0.0	0.161	1.0	98.225914	-6.935	1	1.0	1.0	0.0	0.0	0.0
0.0	500.0	100.0	100.0	0	0.0	0.0	0.163	1.0	98.225914	-6.938	1	1.0	1.0	0.0	0.0	0.0
0.0	500.0	100.0	100.0	0	0.0	0.0	0.164	1.0	98.794785	-6.938	1	1.0	1.0	0.0	0.0	0.0
0.0	500.0	100.0	100.0	0	0.0	0.0	0.165	1.0	98.40047	-5.991	1	1.0	1.0	0.0	0.0	0.0
0.0	500.0	100.0	100.0	0	0.0	0.0	0.167	1.0	98.40047	-5.567	1	1.0	1.0	0.0	0.0	0.0
0.0	500.0	100.0	100.0	0	0.0	0.0	0.168	1.0	97.2624	-5.567	1	1.0	1.0	0.0	0.0	0.0
0.0	500.0	100.0	100.0	0	0.0	0.0	0.169	1.0	96.17587	-4.808	1	1.0	1.0	0.0	0.0	0.0
0.0	500.0	100.0	100.0	0	0.0	0.0	0.17	1.0	96.17587	-4.808	1	1.0	1.0	0.0	0.0	0.0
0.0	500.0	100.0	100.0	0	0.0	0.0	0.171	1.0	95.63521	-4.468	1	1.0	1.0	0.0	0.0	0.0
0.0	500.0	100.0	100.0	0	0.0	0.0	0.171	1.0	95.63521	-3.858	1	1.0	1.0	0.0	0.0	0.0
0.0	500.0	100.0	100.0	0	0.0	0.0	0.172	1.0	95.86713	-3.858	1	1.0	1.0	0.0	0.0	0.0
0.0	500.0	100.0	100.0	0	0.0	0.0	0.172	1.0	96.17871	-3.585	1	1.0	1.0	0.0	0.0	0.0
0.0	500.0	100.0	100.0	0	0.0	0.0	0.172	1.0	96.17871	-3.096	1	1.0	1.0	0.0	0.0	0.0
0.0	500.0	100.0	100.0	0	0.0	0.0	0.173	1.0	95.892975	-3.096	1	1.0	1.0	0.0	0.0	0.0
0.0	500.0	100.0	100.0	0	0.0	0.0	0.173	1.0	95.892975	-2.877	1	1.0	1.0	0.0	0.0	0.0
0.0	500.0	100.0	100.0	0	0.0	0.0	0.172	1.0	95.387856	-2.877	1	1.0	1.0	0.0	0.0	0.0
0.0	500.0	100.0	100.0	0	0.0	0.0	0.172	0.0	95.55805	-2.484	1	1.0	1.0	14.0	0.0	0.0
0.0	500.0	100.0	100.0	0	0.0	0.0	0.171	0.0	95.55805	-2.309	1	1.0	1.0	14.0	0.0	0.0
0.0	500.0	100.0	100.0	0	0.0	0.0	0.171	0.0	95.90881	-2.309	1	1.0	1.0	0.0	0.0	0.0
0.0	500.0	100.0	100.0	0	0.0	0.0	0.17	0.0	95.49478	-1.994	1	1.0	1.0	0.0	0.0	0.0
0.0	500.0	100.0	100.0	0	0.0	0.0	0.169	0.0	95.49478	-1.854	1	1.0	1.0	0.0	0.0	0.0
0.0	500.0	100.0	100.0	0	0.0	0.0	0.168	0.0	97.299706	-1.854	1	1.0	1.0	0.0	0.0	0.0
0.0	500.0	100.0	100.0	0	0.0	0.0	0.167	0.0	97.299706	-1.6	1	1.0	1.0	0.0	0.0	0.0
0.0	500.0	100.0	100.0	0	0.0	0.0	0.166	0.0	98.111374	-1.6	1	1.0	1.0	0.0	0.0	0.0
0.0	500.0	100.0	100.0	0	0.0	0.0	0.165	0.0	96.67719	-1.486	1	1.0	1.0	0.0	0.0	0.0
0.0	500.0	100.0	100.0	0	0.0	0.0	0.164	0.0	96.67719	-1.283	1	1.0	1.0	0.0	0.0	0.0
0.0	500.0	100.0	100.0	0	0.0	0.0	0.162	0.0	95.97395	-1.283	1	1.0	1.0	0.0	0.0	0.0
0.0	500.0	100.0	100.0	0	0.0	0.0	0.161	0.0	96.13207	-1.108	1	1.0	1.0	0.0	0.0	0.0
0.0	500.0	100.0	100.0	0	0.0	0.0	0.159	0.0	96.13207	-1.03	1	1.0	1.0	0.0	0.0	0.0
0.0	500.0	100.0	100.0	0	0.0	0.0	0.157	0.0	96.496445	-1.03	1	1.0	1.0	0.0	0.0	0.0
0.0	500.0	100.0	100.0	0	0.0	0.0	0.155	0.0	96.496445	-0.889	1	1.0	1.0	0.0	0.0	0.0
0.0	500.0	100.0	100.0	0	0.0	0.0	0.152	0.0	95.73927	-0.889	1	1.0	1.0	0.0	0.0	0.0
0.0	500.0	100.0	100.0	0	0.0	0.0	0.15	0.0	96.48761	-0.826	1	1.0	1.0	0.0	0.0	0.0
0.0	500.0	100.0	100.0	0	0.0	0.0	0.147	0.0	96.48761	-0.713	1	1.0	1.0	0.0	0.0	0.0
0.0	500.0	100.0	100.0	0	0.0	0.0	0.144	0.0	96.58836	-0.713	1	1.0	1.0	0.0	0.0	0.0
0.0	500.0	100.0	100.0	0	0.0	0.0	0.141	0.0	95.912605	-0.663	1	1.0	1.0	0.0	0.0	0.0
0.0	500.0	100.0	100.0	0	0.0	0.0	0.138	0.0	95.912605	-0.572	1	1.0	1.0	0.0	0.0	0.0
0.0	500.0	100.0	100.0	0	0.0	0.0	0.135	0.0	96.6508	-0.572	1	1.0	1.0	0.0	0.0	0.0
0.0	500.0	100.0	100.0	0	0.0	0.0	0.131	0.0	96.6508	-0.532	1	1.0	1.0	0.0	0.0	0.0
0.0	500.0	100.0	100.0	0	0.0	0.0	0.128	0.0	96.485565	-0.532	1	1.0	1.0	0.0	0.0	0.0
0.0	500.0	100.0	100.0	0	0.0	0.0	0.125	0.0	96.8054	-0.459	1	1.0	1.0	0.0	0.0	0.0
0.0	500.0	100.0	100.0	0	0.0	0.0	0.121	0.0	96.8054	-0.426	1	1.0	1.0	0.0	0.0	0.0
0.0	500.0	100.0	100.0	0	0.0	0.0	0.118	0.0	96.13612	-0.426	1	1.0	1.0	0.0	0.0	0.0
0.0	500.0	100.0	100.0	0	0.0	0.0	0.114	0.0	95.491554	-0.368	1	1.0	1.0	0.0	0.0	0.0
0.0	500.0	100.0	100.0	0	0.0	0.0	0.11	0.0	95.491554	-0.342	1	1.0	1.0	0.0	0.0	0.0
0.0	500.0	100.0	100.0	0	0.0	0.0	0.106	0.0	95.947136	-0.342	1	1.0	1.0	0.0	0.0	0.0
0.0	500.0	100.0	100.0	0	0.0	0.0	0.103	0.0	95.947136	-0.295	1	1.0	1.0	0.0	0.0	0.0
0.0	500.0	100.0	100.0	0	0.0	0.0	0.099	0.0	95.49444	-0.295	1	1.0	1.0	0.0	0.0	0.0
0.0	500.0	100.0	100.0	0	0.0	0.0	0.095	0.0	95.09529	-0.255	1	1.0	1.0	0.0	0.0	0.0
0.0	500.0	100.0	100.0	0	0.0	0.0	0.091	0.0	95.08925	-0.236	1	1.0	1.0	0.0	0.0	0.0
0.0	500.0	100.0	100.0	0	0.0	0.0	0.087	0.0	96.15875	-0.236	1	1.0	1.0	0.0	0.0	0.0
0.0	500.0	100.0	100.0	0	0.0	0.0	0.083	0.0	95.258705	-0.22	1	1.0	1.0	0.0	0.0	0.0
0.0	500.0	100.0	100.0	0	0.0	0.0	0.079	0.0	95.258705	-0.22	1	1.0	1.0	0.0	0.0	0.0
0.0	500.0	100.0	100.0	0	0.0	0.0	0.075	0.0	95.508766	-0.189	1	1.0	1.0	0.0	0.0	0.0
0.0	500.0	100.0	100.0	0	0.0	0.0	0.071	0.0	95.508766	-0.176	1	1.0	1.0	0.0	0.0	0.0
0.0	500.0	100.0	100.0	0	0.0	0.0	0.067	0.0	94.684494	-0.176	1	1.0	1.0	0.0	0.0	0.0
0.0	500.0	100.0	100.0	0	0.0	0.0	0.063	0.0	94.88902	-0.152	1	1.0	1.0	0.0	0.0	0.0
0.0	500.0	100.0	100.0	0	0.0	0.0	0.059	0.0	94.88902	-0.141	1	1.0	1.0	0.0	0.0	0.0
0.0	500.0	100.0	100.0	0	0.0	0.0	0.056	0.0	95.62243	-0.141	1	1.0	1.0	0.0	0.0	0.0
0.0	500.0	100.0	100.0	0	0.0	0.0	0.052	0.0	94.727875	-0.121	1	1.0	1.0	0.0	0.0	0.0
0.0	500.0	100.0	100.0	0	0.0	0.0	0.049	0.0	94.727875	-0.113	1	1.0	1.0	0.0	0.0	0.0
0.0	500.0	100.0	100.0	0	0.0	0.0	0.046	0.0	94.98647	-0.113	1	1.0	1.0	0.0	0.0	0.0
0.0	500.0	100.0	100.0	0	0.0	0.0	0.042	0.0	94.98647	-0.097	1	1.0	1.0	0.0	0.0	0.0
0.0	500.0	100.0	100.0	0	0.0	0.0	0.04	0.0	95.84339	-0.097	1	1.0	1.0	0.0	0.0	0.0
0.0	500.0	100.0	100.0	0	0.0	0.0	0.037	0.0	95.6935	-0.084	1	1.0	1.0	0.0	0.0	0.0
0.0	500.0	100.0	100.0	0	0.0	0.0	0.034	0.0	95.6935	-0.078	1	1.0	1.0	0.0	0.0	0.0
0.0	500.0	100.0	100.0	0	0.0	0.0	0.031	0.0	96.085335	-0.078	1	1.0	1.0	0.0	0.0	0.0
0.0	500.0	100.0	100.0	0	0.0	0.0	0.028	0.0	95.62445	-0.067	1	1.0	1.0	0.0	0.0	0.0
0.0	500.0	100.0	100.0	0	0.0	0.0	0.026	0.0	95.62445	-0.062	1	1.0	1.0	0.0	0.0	0.0
0.0	500.0	100.0	100.0	0	0.0	0.0	0.023	0.0	95.66012	-0.062	1	1.0	1.0	0.0	0.0	0.0
0.0	500.0	100.0	100.0	0	0.0	0.0	0.02	0.0	95.66012	-0.053	1	1.0	1.0	0.0	0.0	0.0
0.0	500.0	100.0	100.0	0	0.0	0.0	0.018	0.0	96.09706	-0.053	1	1.0	1.0	0.0	0.0	0.0
0.0	500.0	100.0	100.0	0	0.0	0.0	0.016	0.0	96.544754	-0.05	1	1.0	1.0	0.0	0.0	0.0
0.0	500.0	100.0	100.0	0	0.0	0.0	0.013	0.0	96.14299	-0.043	1	1.0	1.0	0.0	0.0	0.0
0.0	500.0	100.0	100.0	0	0.0	0.0	0.011	0.0	96.41659	-0.043	1	1.0	1.0	0.0	0.0	0.0
0.0	500.0	100.0	100.0	0	0.0	0.0	0.009	0.0	96.34073	-0.039	1	1.0	1.0	0.0	0.0	0.0
0.0	500.0	100.0	100.0	0	0.0	0.0	0.007	0.0	95.71524	-0.039	1	1.0	1.0	0.0	0.0	0.0
0.0	500.0	100.0	100.0	0	0.0	0.0	0.005	0.0	95.212494	-0.034	1	1.0	1.0	0.0	0.0	0.0
0.0	500.0	100.0	100.0	0	0.0	0.0	0.003	0.0	95.212494	-0.029	1	1.0	1.0	0.0	0.0	0.0
0.0	500.0	100.0	100.0	0	0.0	0.0	0.001	0.0	94.71145	-0.029	1	1.0	1.0	0.0	0.0	0.0
0.0	500.0	100.0	100.0	0	0.0	0.0	0.0	0.0	95.186485	-0.027	1	1.0	1.0	0.0	0.0	0.0
0.0	500.0	100.0	100.0	0	0.0	0.0	-0.001	0.0	95.186485	-0.025	1	1.0	1.0	0.0	0.0	0.0
0.0	500.0	100.0	100.0	0	0.0	0.0	-0.003	0.0	94.66661	-0.025	1	1.0	1.0	0.0	0.0	0.0
0.0	500.0	100.0	100.0	0	0.0	0.0	-0.005	0.0	95.1464	-0.021	1	1.0	1.0	0.0	0.0	0.0
0.0	500.0	100.0	100.0	0	0.0	0.0	-0.006	0.0	95.1464	-0.021	1	1.0	1.0	0.0	0.0	0.0
0.0	500.0	100.0	100.0	0	0.0	0.0	-0.007	0.0	94.55928	-0.02	1	1.0	1.0	0.0	0.0	0.0
0.0	500.0	100.0	100.0	0	0.0	0.0	-0.009	0.0	94.61279	-0.017	1	1.0	1.0	0.0	0.0	0.0
0.0	500.0	100.0	100.0	0	0.0	0.0	-0.01	0.0	95.826385	-0.017	1	1.0	1.0	0.0	0.0	0.0
0.0	500.0	100.0	100.0	0	0.0	0.0	-0.011	0.0	95.59762	-0.014	1	1.0	1.0	0.0	0.0	0.0
0.0	500.0	100.0	100.0	0	0.0	0.0	-0.012	0.0	95.59762	-0.013	1	1.0	1.0	0.0	0.0	0.0
0.0	500.0	100.0	100.0	0	0.0	0.0	-0.013	0.0	95.07659	-0.013	1	1.0	1.0	0.0	0.0	0.0
0.0	500.0	100.0	100.0	0	0.0	0.0	-0.014	0.0	95.07659	-0.012	1	1.0	1.0	0.0	0.0	0.0
0.0	500.0	100.0	100.0	0	0.0	0.0	-0.015	0.0	95.52925	-0.012	1	1.0	1.0	0.0	0.0	0.0
0.0	500.0	100.0	100.0	0	0.0	0.0	-0.016	0.0	95.62638	-0.01	1	1.0	1.0	0.0	0.0	0.0
0.0	500.0	100.0	100.0	0	0.0	0.0	-0.017	0.0	95.62638	-0.009	1	1.0	1.0	0.0	0.0	0.0
0.0	500.0	100.0	100.0	0	0.0	0.0	-0.018	0.0	95.31745	-0.009	1	1.0	1.0	0.0	0.0	0.0
0.0	500.0	100.0	100.0	0	0.0	0.0	-0.019	0.0	95.63292	-0.008	1	1.0	1.0	0.0	0.0	0.0
0.0	500.0	100.0	100.0	0	0.0	0.0	-0.019	0.0	95.63292	-0.007	1	1.0	1.0	0.0	0.0	0.0
0.0	500.0	100.0	100.0	0	0.0	0.0	-0.02	0.0	95.97991	-0.007	1	1.0	1.0	0.0	0.0	0.0
0.0	500.0	100.0	100.0	0	0.0	0.0	-0.02	0.0	95.97991	-0.006	1	1.0	1.0	0.0	0.0	0.0
0.0	500.0	100.0	100.0	0	0.0	0.0	-0.021	0.0	95.30593	-0.006	1	1.0	1.0	0.0	0.0	0.0
0.0	500.0	100.0	100.0	0	0.0	0.0	-0.022	0.0	95.65505	-0.005	1	1.0	1.0	0.0	0.0	0.0
0.0	500.0	100.0	100.0	0	0.0	0.0	-0.022	0.0	95.65505	-0.005	1	1.0	1.0	0.0	0.0	0.0
0.0	500.0	100.0	100.0	0	0.0	0.0	-0.022	0.0	95.42267	-0.005	1	1.0	1.0	0.0	0.0	0.0
0.0	500.0	100.0	100.0	0	0.0	0.0	-0.023	0.0	96.129326	-0.004	1	1.0	1.0	0.0	0.0	0.0
0.0	500.0	100.0	100.0	0	0.0	0.0	-0.023	0.0	96.129326	-0.003	1	1.0	1.0	0.0	0.0	0.0
0.0	500.0	100.0	100.0	0	0.0	0.0	-0.023	0.0	95.23227	-0.003	1	1.0	1.0	0.0	0.0	0.0
0.0	500.0	100.0	100.0	0	0.0	0.0	-0.023	0.0	95.60878	-0.003	1	1.0	1.0	0.0	0.0	0.0
0.0	500.0	100.0	100.0	0	0.0	0.0	-0.023	0.0	96.00291	-0.003	1	1.0	1.0	0.0	0.0	0.0
0.0	500.0	100.0	100.0	0	0.0	0.0	-0.023	0.0	97.11369	-0.002	1	1.0	1.0	0.0	0.0	0.0
0.0	500.0	100.0	100.0	0	0.0	0.0	-0.023	0.0	97.11369	-0.002	1	1.0	1.0	0.0	0.0	0.0
0.0	500.0	100.0	100.0	0	0.0	0.0	-0.023	0.0	96.18866	-0.002	1	1.0	1.0	0.0	0.0	0.0
0.0	500.0	100.0	100.0	0	0.0	0.0	-0.023	0.0	96.058075	-0.002	1	1.0	1.0	0.0	0.0	0.0
0.0	500.0	100.0	100.0	0	0.0	0.0	-0.023	0.0	95.32317	-0.002	1	1.0	1.0	0.0	0.0	0.0
0.0	500.0	100.0	100.0	0	0.0	0.0	-0.022	0.0	95.329895	-0.001	1	1.0	1.0	1.0	0.0	0.0
0.0	500.0	100.0	100.0	0	0.0	0.0	-0.022	0.0	95.329895	-0.001	1	1.0	1.0	1.0	0.0	0.0
0.0	500.0	100.0	100.0	0	0.0	0.0	-0.021	0.0	94.94824	-0.001	1	1.0	1.0	2.0	0.0	0.0
-8333.334	600.0	100.0	100.0	0	0.0	0.0	-0.02	0.0	95.452576	-0.001	1	1.0	1.0	3.0	0.0	0.0
-8333.334	600.0	100.0	100.0	0	0.0	0.0	-0.019	0.0	95.452576	-0.001	1	1.0	1.0	3.0	0.0	0.0
-8333.334	600.0	100.0	100.0	0	0.0	0.0	-0.018	0.0	96.06397	-0.001	1	1.0	1.0	3.0	0.0	0.0
-8333.334	600.0	100.0	100.0	0	0.0	0.0	-0.017	0.0	96.12233	0.0	1	1.0	1.0	3.0	0.0	0.0
-8333.334	600.0	100.0	100.0	0	0.0	0.0	-0.015	0.0	96.12233	-0.59	1	1.0	1.0	3.0	0.0	0.0
-8333.334	600.0	100.0	100.0	0	0.0	0.0	-0.014	0.0	96.316864	-0.59	1	1.0	1.0	3.0	0.0	0.0
-8333.334	600.0	100.0	100.0	0	0.0	0.0	-0.013	0.0	96.316864	-1.648	1	1.0	1.0	3.0	0.0	0.0
-8333.334	600.0	100.0	100.0	0	0.0	0.0	-0.011	0.0	96.38257	-1.648	1	1.0	1.0	3.0	0.0	0.0
-8333.334	600.0	100.0	100.0	0	0.0	0.0	-0.01	0.0	96.97475	-2.561	1	1.0	1.0	3.0	0.0	0.0
-8333.334	600.0	100.0	100.0	0	0.0	0.0	-0.009	0.0	96.97475	-2.97	1	1.0	1.0	3.0	0.0	0.0
-8333.334	600.0	100.0	100.0	0	0.0	0.0	-0.008	0.0	98.233604	-2.97	1	1.0	1.0	5.0	0.0	0.0
-8333.334	600.0	100.0	100.0	0	0.0	0.0	-0.006	0.0	98.017815	-3.703	1	1.0	1.0	5.0	0.0	0.0
-8333.334	600.0	100.0	100.0	0	0.0	0.0	-0.005	0.0	98.017815	-4.337	1	1.0	1.0	5.0	0.0	0.0
-8333.334	600.0	100.0	100.0	0	0.0	0.0	-0.003	0.0	97.475	-4.337	1	1.0	1.0	5.0	0.0	0.0
-8333.334	600.0	100.0	100.0	0	0.0	0.0	-0.002	0.0	97.475	-4.619	1	1.0	1.0	5.0	0.0	0.0
-8333.334	600.0	100.0	100.0	0	0.0	0.0	0.0	0.0	98.25205	-4.619	1	1.0	1.0	5.0	0.0	0.0
-8333.334	600.0	100.0	100.0	0	0.0	0.0	0.001	0.0	97.92217	-5.127	1	1.0	1.0	5.0	0.0	0.0
-8333.334	600.0	100.0	100.0	0	0.0	0.0	0.002	0.0	97.92217	-5.354	1	1.0	1.0	5.0	0.0	0.0
-8333.334	600.0	100.0	100.0	0	0.0	0.0	0.004	0.0	97.906586	-5.354	1	1.0	1.0	5.0	0.0	0.0
-8333.334	600.0	100.0	100.0	0	0.0	0.0	0.006	0.0	97.56816	-5.762	1	1.0	1.0	5.0	0.0	0.0
-8333.334	600.0	100.0	100.0	0	0.0	0.0	0.008	0.0	97.56816	-5.945	1	1.0	1.0	5.0	0.0	0.0
-8333.334	600.0	100.0	100.0	0	0.0	0.0	0.009	0.0	97.77617	-5.945	1	1.0	1.0	5.0	0.0	0.0
-8333.334	600.0	100.0	100.0	0	0.0	0.0	0.011	0.0	98.041885	-6.272	1	1.0	1.0	5.0	0.0	0.0
-8333.334	600.0	100.0	100.0	0	0.0	0.0	0.013	0.0	98.051956	-6.272	1	1.0	1.0	5.0	0.0	0.0
-8333.334	600.0	100.0	100.0	0	0.0	0.0	0.015	0.0	97.65016	-6.418	1	1.0	1.0	5.0	0.0	0.0
-8333.334	600.0	100.0	100.0	0	0.0	0.0	0.017	0.0	97.65016	-6.681	1	1.0	1.0	5.0	0.0	0.0
-8333.334	600.0	100.0	100.0	0	0.0	0.0	0.019	0.0	97.84451	-6.681	1	1.0	1.0	5.0	0.0	0.0
-8333.334	600.0	100.0	100.0	0	0.0	0.0	0.02	0.0	97.832214	-6.908	1	1.0	1.0	5.0	0.0	0.0
-8333.334	600.0	100.0	100.0	0	0.0	0.0	0.022	0.0	97.832214	-7.009	1	1.0	1.0	5.0	0.0	0.0
-8333.334	600.0	100.0	100.0	0	0.0	0.0	0.025	0.0	97.31742	-7.009	1	1.0	1.0	5.0	0.0	0.0
-8333.334	600.0	100.0	100.0	0	0.0	0.0	0.027	0.0	97.31742	-7.191	1	1.0	1.0	5.0	0.0	0.0
-8333.334	600.0	100.0	100.0	0	0.0	0.0	0.028	0.0	95.79974	-7.191	1	1.0	1.0	5.0	0.0	0.0
-8333.334	600.0	100.0	100.0	0	0.0	0.0	0.03	0.0	95.84496	-7.273	1	1.0	1.0	5.0	0.0	0.0
-8333.334	600.0	100.0	100.0	0	0.0	0.0	0.032	0.0	95.84496	-7.419	1	1.0	1.0	5.0	0.0	0.0
-8333.334	600.0	100.0	100.0	0	0.0	0.0	0.034	0.0	95.32722	-7.419	1	1.0	1.0	5.0	0.0	0.0
-8333.334	600.0	100.0	100.0	0	0.0	0.0	0.037	0.0	94.98239	-7.484	1	1.0	1.0	5.0	0.0	0.0
-8333.334	600.0	100.0	100.0	0	0.0	0.0	0.039	0.0	94.98239	-7.484	1	1.0	1.0	5.0	0.0	0.0
-8333.334	600.0	100.0	100.0	0	0.0	0.0	0.041	0.0	96.86241	-7.601	1	1.0	1.0	5.0	0.0	0.0
-8333.334	600.0	100.0	100.0	0	0.0	0.0	0.043	0.0	96.86241	-7.654	1	1.0	1.0	5.0	0.0	0.0
-8333.334	600.0	100.0	100.0	0	0.0	0.0	0.046	0.0	96.80375	-7.654	1	1.0	1.0	5.0	0.0	0.0
-8333.334	600.0	100.0	100.0	0	0.0	0.0	0.048	0.0	97.11096	-7.749	1	1.0	1.0	5.0	0.0	0.0
-8333.334	600.0	100.0	100.0	0	0.0	0.0	0.05	0.0	97.11096	-7.791	1	1.0	1.0	5.0	0.0	0.0
-8333.334	600.0	100.0	100.0	0	0.0	0.0	0.053	0.0	97.38475	-7.791	1	1.0	1.0	5.0	0.0	0.0
-8333.334	600.0	100.0	100.0	0	0.0	0.0	0.055	0.0	97.09908	-7.865	1	1.0	1.0	5.0	0.0	0.0
-8333.334	600.0	100.0	100.0	0	0.0	0.0	0.057	0.0	97.09908	-7.865	1	1.0	1.0	5.0	0.0	0.0
-8333.334	600.0	100.0	100.0	0	0.0	0.0	0.06	0.0	97.24848	-7.899	1	1.0	1.0	5.0	0.0	0.0
-8333.334	600.0	100.0	100.0	0	0.0	0.0	0.063	0.0	96.25905	-7.96	1	1.0	1.0	5.0	0.0	0.0
-8333.334	600.0	100.0	100.0	0	0.0	0.0	0.065	0.0	95.871445	-7.96	1	1.0	1.0	5.0	0.0	0.0
-8333.334	600.0	100.0	100.0	1	0.0	0.0	0.068	0.0	96.85314	-7.988	1	1.0	1.0	5.0	0.0	0.0
-8333.334	600.0	100.0	100.0	1	0.0	0.0	0.071	0.0	96.85314	-8.035	1	1.0	1.0	5.0	0.0	0.0
-8333.334	600.0	100.0	100.0	1	0.0	0.0	0.073	0.0	96.13437	-8.035	1	1.0	1.0	5.0	0.0	0.0
-8333.334	600.0	100.0	100.0	1	0.0	0.0	0.076	0.0	95.399445	-8.057	1	1.0	1.0	5.0	0.0	0.0
-8333.334	600.0	100.0	100.0	1	0.0	0.0	0.079	0.0	95.399445	-8.057	1	1.0	1.0	5.0	0.0	0.0
-8333.334	600.0	100.0	100.0	1	0.0	0.0	0.082	0.0	94.63228	-8.096	1	1.0	1.0	5.0	0.0	0.0
-8333.334	600.0	100.0	100.0	1	0.0	0.0	0.084	0.0	94.63228	-8.096	1	1.0	1.0	5.0	0.0	0.0
-8333.334	600.0	100.0	100.0	1	0.0	0.0	0.087	0.0	95.569176	-8.114	1	1.0	1.0	5.0	0.0	0.0
-8333.334	600.0	100.0	100.0	1	0.0	0.0	0.089	0.0	95.465355	-8.145	1	1.0	1.0	5.0	0.0	0.0
-8333.334	600.0	100.0	100.0	1	0.0	0.0	0.092	0.0	95.465355	-8.159	1	1.0	1.0	5.0	0.0	0.0
-8333.334	600.0	100.0	100.0	1	0.0	0.0	0.095	0.0	95.50461	-8.159	1	1.0	1.0	5.0	0.0	0.0
-8333.334	600.0	100.0	100.0	1	0.0	0.0	0.097	0.0	95.50461	-8.184	1	1.0	1.0	5.0	0.0	0.0
-8333.334	600.0	100.0	100.0	1	0.0	0.0	0.1	0.0	95.17746	-8.184	1	1.0	1.0	5.0	0.0	0.0
-8333.334	600.0	100.0	100.0	1	0.0	0.0	0.102	0.0	95.486885	-8.195	1	1.0	1.0	5.0	0.0	0.0
-8333.334	600.0	100.0	100.0	1	0.0	0.0	0.105	0.0	95.486885	-8.216	1	1.0	1.0	5.0	0.0	0.0
-8333.334	600.0	100.0	100.0	1	0.0	0.0	0.107	0.0	96.35983	-8.216	1	1.0	1.0	5.0	0.0	0.0
-8333.334	600.0	100.0	100.0	1	0.0	0.0	0.109	0.0	95.44244	-8.233	1	1.0	1.0	5.0	0.0	0.0
-8333.334	600.0	100.0	100.0	1	0.0	0.0	0.112	0.0	95.44244	-8.241	1	1.0	1.0	5.0	0.0	0.0
-8333.334	600.0	100.0	100.0	1	0.0	0.0	0.114	0.0	95.06418	-8.241	1	1.0	1.0	5.0	0.0	0.0
-8333.334	600.0	100.0	100.0	1	0.0	0.0	0.116	0.0	95.06418	-8.255	1	1.0	1.0	5.0	0.0	0.0
-8333.334	600.0	100.0	100.0	1	0.0	0.0	0.119	0.0	95.19141	-8.255	1	1.0	1.0	5.0	0.0	0.0
-8333.334	600.0	100.0	100.0	1	0.0	0.0	0.121	0.0	95.066124	-8.261	1	1.0	1.0	5.0	0.0	0.0
-8333.334	600.0	100.0	100.0	1	0.0	0.0	0.123	0.0	95.066124	-8.272	1	1.0	1.0	5.0	0.0	0.0
-8333.334	600.0	100.0	100.0	1	0.0	0.0	0.125	0.0	96.10442	-8.272	1	1.0	1.0	5.0	0.0	0.0
-8333.334	600.0	100.0	100.0	1	0.0	0.0	0.127	0.0	96.421455	-8.278	1	1.0	1.0	5.0	0.0	0.0
-8333.334	600.0	100.0	100.0	1	0.0	0.0	0.129	0.0	96.72633	-8.286	1	1.0	1.0	5.0	0.0	0.0
-8333.334	600.0	100.0	100.0	1	0.0	0.0	0.131	0.0	97.48729	-8.286	1	1.0	1.0	5.0	0.0	0.0
-8333.334	600.0	100.0	100.0	1	0.0	0.0	0.134	0.0	97.48729	-8.294	1	1.0	1.0	5.0	0.0	0.0
-8333.334	600.0	100.0	100.0	1	0.0	0.0	0.135	0.0	97.69432	-8.294	1	1.0	1.0	5.0	0.0	0.0
-8333.334	600.0	100.0	100.0	1	0.0	0.0	0.138	0.0	98.420296	-8.299	1	1.0	1.0	5.0	0.0	0.0
-8333.334	600.0	100.0	100.0	1	0.0	0.0	0.139	0.0	98.420296	-8.304	1	1.0	1.0	5.0	0.0	0.0
-8333.334	600.0	100.0	100.0	1	0.0	0.0	0.141	0.0	97.045265	-8.304	1	1.0	1.0	5.0	0.0	0.0
-8333.334	600.0	100.0	100.0	1	0.0	0.0	0.143	0.0	96.62526	-8.307	1	1.0	1.0	5.0	0.0	0.0
-8333.334	600.0	100.0	100.0	1	0.0	0.0	0.145	0.0	96.62526	-8.312	1	1.0	1.0	5.0	0.0	0.0
-8333.334	600.0	100.0	100.0	1	0.0	0.0	0.146	0.0	97.930336	-8.312	1	1.0	1.0	5.0	0.0	0.0
-8333.334	600.0	100.0	100.0	1	0.0	0.0	0.148	0.0	97.930336	-8.314	1	1.0	1.0	5.0	0.0	0.0
-8333.334	600.0	100.0	100.0	1	0.0	0.0	0.15	0.0	98.087906	-8.314	1	1.0	1.0	5.0	0.0	0.0
-8333.334	600.0	100.0	100.0	1	0.0	0.0	0.151	0.0	97.62342	-8.318	1	1.0	1.0	5.0	0.0	0.0
-8333.334	600.0	100.0	100.0	1	0.0	0.0	0.153	0.0	97.62342	-8.32	1	1.0	1.0	5.0	0.0	0.0
-8333.334	600.0	100.0	100.0	1	0.0	0.0	0.154	0.0	97.179214	-8.32	1	1.0	1.0	6.0	0.0	0.0
0.0	600.0	100.0	100.0	0	0.0	0.0	0.156	0.0	96.61434	-8.323	1	2.0	1.0	0.0	0.0	1.0
0.0	600.0	100.0	100.0	0	0.0	0.0	0.157	0.0	96.61434	-8.325	1	2.0	1.0	0.0	0.0	1.0
0.0	600.0	100.0	100.0	0	0.0	0.0	0.158	0.0	96.73947	-8.325	1	2.0	1.0	0.0	0.0	1.0
0.0	600.0	100.0	100.0	0	0.0	0.0	0.159	0.0	96.73947	-8.327	1	2.0	1.0	0.0	0.0	1.0
0.0	600.0	100.0	100.0	0	0.0	0.0	0.161	0.0	96.23736	-8.327	1	2.0	1.0	0.0	0.0	1.0
0.0	600.0	100.0	100.0	0	0.0	0.0	0.163	0.0	95.94219	-7.738	1	2.0	1.0	0.0	0.0	1.0
0.0	600.0	100.0	100.0	0	0.0	0.0	0.164	0.0	95.94219	-6.682	1	2.0	1.0	0.0	0.0	1.0
0.0	600.0	100.0	100.0	0	0.0	0.0	0.166	0.0	95.3996	-6.682	1	2.0	1.0	0.0	0.0	1.0
0.0	600.0	100.0	100.0	0	0.0	0.0	0.167	0.0	94.95836	-6.211	1	2.0	1.0	0.0	0.0	1.0
0.0	600.0	100.0	100.0	0	0.0	0.0	0.169	0.0	94.8264	-6.211	1	2.0	1.0	0.0	0.0	1.0
0.0	600.0	100.0	100.0	0	0.0	0.0	0.17	0.0	95.23847	-5.363	1	2.0	1.0	0.0	0.0	1.0
0.0	600.0	100.0	100.0	0	0.0	0.0	0.172	0.0	95.23847	-4.983	1	2.0	1.0	0.0	0.0	1.0
0.0	600.0	100.0	100.0	0	0.0	0.0	0.173	0.0	96.548294	-4.983	1	2.0	1.0	0.0	0.0	1.0
0.0	600.0	100.0	100.0	0	0.0	0.0	0.175	0.0	94.40467	-4.303	1	2.0	1.0	0.0	0.0	1.0
0.0	600.0	100.0	100.0	0	0.0	0.0	0.176	0.0	94.40467	-3.999	1	2.0	1.0	0.0	0.0	1.0
0.0	600.0	100.0	100.0	0	0.0	0.0	0.177	0.0	96.944084	-3.999	1	2.0	1.0	0.0	0.0	1.0
0.0	600.0	100.0	100.0	0	0.0	0.0	0.178	0.0	96.92162	-3.453	1	2.0	1.0	0.0	0.0	1.0
0.0	600.0	100.0	100.0	0	0.0	0.0	0.179	0.0	96.92162	-3.453	1	2.0	1.0	0.0	0.0	1.0
0.0	600.0	100.0	100.0	0	0.0	0.0	0.179	0.0	97.61563	-3.209	1	2.0	1.0	0.0	0.0	1.0
0.0	600.0	100.0	100.0	0	0.0	0.0	0.18	0.0	97.61563	-2.771	1	2.0	1.0	0.0	0.0	1.0
0.0	600.0	100.0	100.0	0	0.0	0.0	0.18	0.0	97.710884	-2.771	1	2.0	1.0	0.0	0.0	1.0
0.0	600.0	100.0	100.0	0	0.0	0.0	0.18	0.0	98.80338	-2.393	1	2.0	1.0	0.0	0.0	1.0
0.0	600.0	100.0	100.0	0	0.0	0.0	0.18	0.0	98.80338	-2.224	1	2.0	1.0	0.0	0.0	1.0
0.0	600.0	100.0	100.0	0	0.0	0.0	0.18	0.0	99.39395	-2.224	1	2.0	1.0	0.0	0.0	1.0
0.0	600.0	100.0	100.0	0	0.0	0.0	0.18	0.0	99.65905	-1.92	1	2.0	1.0	0.0	0.0	1.0
0.0	600.0	100.0	100.0	0	0.0	0.0	0.179	0.0	99.65905	-1.92	1	2.0	1.0	0.0	0.0	1.0
0.0	600.0	100.0	100.0	0	0.0	0.0	0.179	0.0	98.7876	-1.658	1	2.0	1.0	14.0	0.0	1.0
0.0	600.0	100.0	100.0	0	0.0	0.0	0.178	0.0	98.7876	-1.541	1	2.0	1.0	14.0	0.0	1.0
0.0	600.0	100.0	100.0	0	0.0	0.0	0.177	0.0	97.903465	-1.541	1	2.0	1.0	0.0	0.0	1.0
0.0	600.0	100.0	100.0	0	0.0	0.0	0.176	0.0	98.05187	-1.33	1	2.0	1.0	0.0	0.0	1.0
0.0	600.0	100.0	100.0	0	0.0	0.0	0.174	0.0	98.05187	-1.236	1	2.0	1.0	0.0	0.0	1.0
0.0	600.0	100.0	100.0	0	0.0	0.0	0.173	0.0	98.4831	-1.236	1	2.0	1.0	0.0	0.0	1.0
0.0	600.0	100.0	100.0	0	0.0	0.0	0.171	0.0	98.55432	-1.067	1	2.0	1.0	0.0	0.0	1.0
0.0	600.0	100.0	100.0	0	0.0	0.0	0.17	0.0	98.55432	-1.067	1	2.0	1.0	0.0	0.0	1.0
0.0	600.0	100.0	100.0	0	0.0	0.0	0.168	0.0	97.92433	-0.992	1	2.0	1.0	0.0	0.0	1.0
0.0	600.0	100.0	100.0	0	0.0	0.0	0.166	0.0	97.92433	-0.856	1	2.0	1.0	0.0	0.0	1.0
0.0	600.0	100.0	100.0	0	0.0	0.0	0.164	0.0	98.24185	-0.856	1	2.0	1.0	0.0	0.0	1.0
0.0	600.0	100.0	100.0	0	0.0	0.0	0.162	0.0	98.056465	-0.796	1	2.0	1.0	0.0	0.0	1.0
0.0	600.0	100.0	100.0	0	0.0	0.0	0.16	0.0	98.056465	-0.687	1	2.0	1.0	0.0	0.0	1.0
0.0	600.0	100.0	100.0	0	0.0	0.0	0.157	0.0	98.93698	-0.687	1	2.0	1.0	0.0	0.0	1.0
0.0	600.0	100.0	100.0	0	0.0	0.0	0.155	0.0	99.20444	-0.638	1	2.0	1.0	0.0	0.0	1.0
0.0	600.0	100.0	100.0	0	0.0	0.0	0.152	0.0	99.20444	-0.638	1	2.0	1.0	0.0	0.0	1.0
0.0	600.0	100.0	100.0	0	0.0	0.0	0.149	0.0	98.31344	-0.552	1	2.0	1.0	0.0	0.0	1.0
0.0	600.0	100.0	100.0	0	0.0	0.0	0.145	0.0	98.31344	-0.476	1	2.0	1.0	0.0	0.0	1.0
0.0	600.0	100.0	100.0	0	0.0	0.0	0.142	0.0	98.55956	-0.476	1	2.0	1.0	0.0	0.0	1.0
0.0	600.0	100.0	100.0	0	0.0	0.0	0.139	0.0	97.93161	-0.411	1	2.0	1.0	0.0	0.0	1.0
0.0	600.0	100.0	100.0	0	0.0	0.0	0.135	0.0	97.93161	-0.381	1	2.0	1.0	0.0	0.0	1.0
0.0	600.0	100.0	100.0	0	0.0	0.0	0.131	0.0	96.659935	-0.381	1	2.0	1.0	0.0	0.0	1.0
0.0	600.0	100.0	100.0	0	0.0	0.0	0.128	0.0	98.2859	-0.329	1	2.0	1.0	0.0	0.0	1.0
0.0	600.0	100.0	100.0	0	0.0	0.0	0.124	0.0	98.2859	-0.329	1	2.0	1.0	0.0	0.0	1.0
0.0	600.0	100.0	100.0	0	0.0	0.0	0.12	0.0	97.568794	-0.306	1	2.0	1.0	0.0	0.0	1.0
0.0	600.0	100.0	100.0	0	0.0	0.0	0.117	0.0	97.568794	-0.264	1	2.0	1.0	0.0	0.0	1.0
0.0	600.0	100.0	100.0	0	0.0	0.0	0.113	0.0	96.26232	-0.264	1	2.0	1.0	0.0	0.0	1.0
0.0	600.0	100.0	100.0	0	0.0	0.0	0.109	0.0	96.89623	-0.245	1	2.0	1.0	0.0	0.0	1.0
0.0	600.0	100.0	100.0	0	0.0	0.0	0.106	0.0	96.89623	-0.211	1	2.0	1.0	0.0	0.0	1.0
0.0	600.0	100.0	100.0	0	0.0	0.0	0.102	0.0	95.74793	-0.211	1	2.0	1.0	0.0	0.0	1.0
0.0	600.0	100.0	100.0	0	0.0	0.0	0.098	0.0	95.74793	-0.196	1	2.0	1.0	0.0	0.0	1.0
0.0	600.0	100.0	100.0	0	0.0	0.0	0.094	0.0	95.86915	-0.196	1	2.0	1.0	0.0	0.0	1.0
0.0	600.0	100.0	100.0	0	0.0	0.0	0.091	0.0	95.40414	-0.169	1	2.0	1.0	0.0	0.0	1.0
0.0	600.0	100.0	100.0	0	0.0	0.0	0.087	0.0	95.40414	-0.157	1	2.0	1.0	0.0	0.0	1.0
0.0	600.0	100.0	100.0	0	0.0	0.0	0.083	0.0	94.88303	-0.157	1	2.0	1.0	0.0	0.0	1.0
0.0	600.0	100.0	100.0	0	0.0	0.0	0.079	0.0	95.839584	-0.136	1	2.0	1.0	0.0	0.0	1.0
0.0	600.0	100.0	100.0	0	0.0	0.0	0.076	0.0	95.839584	-0.126	1	2.0	1.0	0.0	0.0	1.0
0.0	600.0	100.0	100.0	0	0.0	0.0	0.072	0.0	95.613396	-0.126	1	2.0	1.0	0.0	0.0	1.0
0.0	600.0	100.0	100.0	0	0.0	0.0	0.068	0.0	95.613396	-0.109	1	2.0	1.0	0.0	0.0	1.0
0.0	600.0	100.0	100.0	0	0.0	0.0	0.064	0.0	96.84707	-0.109	1	2.0	1.0	0.0	0.0	1.0
0.0	600.0	100.0	100.0	0	0.0	0.0	0.061	0.0	97.58216	-0.101	1	2.0	1.0	0.0	0.0	1.0
0.0	600.0	100.0	100.0	0	0.0	0.0	0.057	0.0	97.58216	-0.087	1	2.0	1.0	0.0	0.0	1.0
0.0	600.0	100.0	100.0	0	0.0	0.0	0.054	0.0	96.79491	-0.087	1	2.0	1.0	0.0	0.0	1.0
0.0	600.0	100.0	100.0	0	0.0	0.0	0.05	0.0	96.67752	-0.081	1	2.0	1.0	0.0	0.0	1.0
0.0	600.0	100.0	100.0	0	0.0	0.0	0.047	0.0	96.67752	-0.069	1	2.0	1.0	0.0	0.0	1.0
0.0	600.0	100.0	100.0	0	0.0	0.0	0.044	0.0	96.019104	-0.069	1	2.0	1.0	0.0	0.0	1.0
0.0	600.0	100.0	100.0	0	0.0	0.0	0.04	0.0	96.019104	-0.064	1	2.0	1.0	0.0	0.0	1.0
0.0	600.0	100.0	100.0	0	0.0	0.0	0.037	0.0	96.344406	-0.064	1	2.0	1.0	0.0	0.0	1.0
0.0	600.0	100.0	100.0	0	0.0	0.0	0.034	0.0	96.74222	-0.055	1	2.0	1.0	0.0	0.0	1.0
0.0	600.0	100.0	100.0	0	0.0	0.0	0.031	0.0	96.74222	-0.048	1	2.0	1.0	0.0	0.0	1.0
0.0	600.0	100.0	100.0	0	0.0	0.0	0.028	0.0	97.27344	-0.048	1	2.0	1.0	0.0	0.0	1.0
0.0	600.0	100.0	100.0	0	0.0	0.0	0.024	0.0	97.42575	-0.044	1	2.0	1.0	0.0	0.0	1.0
0.0	600.0	100.0	100.0	0	0.0	0.0	0.021	0.0	97.42575	-0.038	1	2.0	1.0	0.0	0.0	1.0
0.0	600.0	100.0	100.0	0	0.0	0.0	0.018	0.0	97.50178	-0.038	1	2.0	1.0	0.0	0.0	1.0
0.0	600.0	100.0	100.0	0	0.0	0.0	0.015	0.0	97.50178	-0.035	1	2.0	1.0	0.0	0.0	1.0
0.0	600.0	100.0	100.0	0	0.0	0.0	0.012	0.0	97.79456	-0.035	1	2.0	1.0	0.0	0.0	1.0
0.0	600.0	100.0	100.0	0	0.0	0.0	0.009	0.0	98.00365	-0.03	1	2.0	1.0	0.0	0.0	1.0
0.0	600.0	100.0	100.0	0	0.0	0.0	0.007	0.0	98.00365	-0.028	1	2.0	1.0	0.0	0.0	1.0
0.0	600.0	100.0	100.0	0	0.0	0.0	0.004	0.0	98.29078	-0.028	1	2.0	1.0	0.0	0.0	1.0
0.0	600.0	100.0	100.0	0	0.0	0.0	0.002	0.0	97.76681	-0.024	1	2.0	1.0	0.0	0.0	1.0
0.0	600.0	100.0	100.0	0	0.0	0.0	0.0	0.0	97.76681	-0.024	1	2.0	1.0	0.0	0.0	1.0
0.0	600.0	100.0	100.0	0	0.0	0.0	-0.003	0.0	96.66325	-0.02	1	2.0	1.0	0.0	0.0	1.0
0.0	600.0	100.0	100.0	0	0.0	0.0	-0.005	0.0	96.66325	-0.019	1	2.0	1.0	0.0	0.0	1.0
0.0	600.0	100.0	100.0	0	0.0	0.0	-0.007	0.0	95.9467	-0.019	1	2.0	1.0	0.0	0.0	1.0
0.0	600.0	100.0	100.0	0	0.0	0.0	-0.01	0.0	95.27905	-0.016	1	2.0	1.0	0.0	0.0	1.0
0.0	600.0	100.0	100.0	0	0.0	0.0	-0.012	0.0	95.27905	-0.015	1	2.0	1.0	0.0	0.0	1.0
0.0	600.0	100.0	100.0	0	0.0	0.0	-0.014	0.0	94.55336	-0.015	1	2.0	1.0	0.0	0.0	1.0
0.0	600.0	100.0	100.0	0	0.0	0.0	-0.016	0.0	95.39224	-0.014	1	2.0	1.0	0.0	0.0	1.0
0.0	600.0	100.0	100.0	0	0.0	0.0	-0.018	0.0	94.79546	-0.014	1	2.0	1.0	0.0	0.0	1.0
0.0	600.0	100.0	100.0	0	0.0	0.0	-0.02	0.0	94.361244	-0.012	1	2.0	1.0	0.0	0.0	1.0
0.0	600.0	100.0	100.0	0	0.0	0.0	-0.021	0.0	94.361244	-0.011	1	2.0	1.0	0.0	0.0	1.0
0.0	600.0	100.0	100.0	0	0.0	0.0	-0.023	0.0	95.85365	-0.011	1	2.0	1.0	0.0	0.0	1.0
0.0	600.0	100.0	100.0	0	0.0	0.0	-0.025	0.0	94.78951	-0.009	1	2.0	1.0	0.0	0.0	1.0
0.0	600.0	100.0	100.0	0	0.0	0.0	-0.026	0.0	94.78951	-0.008	1	2.0	1.0	0.0	0.0	1.0
0.0	600.0	100.0	100.0	0	0.0	0.0	-0.028	0.0	94.82101	-0.008	1	2.0	1.0	0.0	0.0	1.0
0.0	600.0	100.0	100.0	0	0.0	0.0	-0.029	0.0	95.76851	-0.007	1	2.0	1.0	0.0	0.0	1.0
0.0	600.0	100.0	100.0	0	0.0	0.0	-0.03	0.0	95.76851	-0.007	1	2.0	1.0	0.0	0.0	1.0
0.0	600.0	100.0	100.0	0	0.0	0.0	-0.031	0.0	94.58873	-0.006	1	2.0	1.0	0.0	0.0	1.0
0.0	600.0	100.0	100.0	0	0.0	0.0	-0.032	0.0	94.58873	-0.005	1	2.0	1.0	0.0	0.0	1.0
0.0	600.0	100.0	100.0	0	0.0	0.0	-0.033	0.0	94.9938	-0.005	1	2.0	1.0	0.0	0.0	1.0
0.0	600.0	100.0	100.0	0	0.0	0.0	-0.034	0.0	95.50402	-0.005	1	2.0	1.0	0.0	0.0	1.0
0.0	600.0	100.0	100.0	0	0.0	0.0	-0.035	0.0	95.50402	-0.004	1	2.0	1.0	0.0	0.0	1.0
0.0	600.0	100.0	100.0	0	0.0	0.0	-0.036	0.0	95.25428	-0.004	1	2.0	1.0	0.0	0.0	1.0
0.0	600.0	100.0	100.0	0	0.0	0.0	-0.036	0.0	96.09807	-0.004	1	2.0	1.0	0.0	0.0	1.0
0.0	600.0	100.0	100.0	0	0.0	0.0	-0.036	0.0	96.09807	-0.003	1	2.0	1.0	0.0	0.0	1.0
0.0	600.0	100.0	100.0	0	0.0	0.0	-0.037	0.0	96.02496	-0.003	1	2.0	1.0	0.0	0.0	1.0
0.0	600.0	100.0	100.0	0	0.0	0.0	-0.037	0.0	96.85167	-0.002	1	2.0	1.0	0.0	0.0	1.0
0.0	600.0	100.0	100.0	0	0.0	0.0	-0.038	0.0	97.07307	-0.002	1	2.0	1.0	0.0	0.0	1.0
0.0	600.0	100.0	100.0	0	0.0	0.0	-0.038	0.0	96.68008	-0.002	1	2.0	1.0	0.0	0.0	1.0
0.0	600.0	100.0	100.0	0	0.0	0.0	-0.039	0.0	96.02572	-0.002	1	2.0	1.0	0.0	0.0	1.0
0.0	600.0	100.0	100.0	0	0.0	0.0	-0.039	0.0	95.566086	-0.002	1	2.0	1.0	0.0	0.0	1.0
0.0	600.0	100.0	100.0	0	0.0	0.0	-0.039	0.0	96.41722	-0.001	1	2.0	1.0	0.0	0.0	1.0
0.0	600.0	100.0	100.0	0	0.0	0.0	-0.039	0.0	96.41722	-0.001	1	2.0	1.0	0.0	0.0	1.0
0.0	600.0	100.0	100.0	0	0.0	0.0	-0.039	0.0	96.020065	-0.001	1	2.0	1.0	0.0	0.0	1.0
0.0	600.0	100.0	100.0	0	0.0	0.0	-0.038	0.0	96.020065	-0.001	1	2.0	1.0	0.0	0.0	1.0
0.0	600.0	100.0	100.0	0	0.0	0.0	-0.038	0.0	96.48979	-0.001	1	2.0	1.0	1.0	0.0	1.0
0.0	600.0	100.0	100.0	0	0.0	0.0	-0.038	0.0	96.34099	0.0	1	2.0	1.0	3.0	0.0	1.0
0.0	600.0	100.0	100.0	0	0.0	0.0	-0.037	0.0	96.34099	0.0	1	2.0	1.0	3.0	0.0	1.0
-6944.445	500.0	100.0	100.0	0	0.0	0.0	-0.036	0.0	96.88825	0.0	1	2.0	1.0	3.0	0.0	1.0
-6944.445	500.0	100.0	100.0	0	0.0	0.0	-0.035	0.0	96.90683	0.0	1	2.0	1.0	3.0	0.0	1.0
-6944.445	500.0	100.0	100.0	0	0.0	0.0	-0.034	0.0	96.90683	0.0	1	2.0	1.0	3.0	0.0	1.0
-6944.445	500.0	100.0	100.0	0	0.0	0.0	-0.032	0.0	97.66545	0.0	1	2.0	1.0	3.0	0.0	1.0
-6944.445	500.0	100.0	100.0	0	0.0	0.0	-0.031	0.0	97.66545	-0.948	1	2.0	1.0	3.0	0.0	1.0
-6944.445	500.0	100.0	100.0	0	0.0	0.0	-0.029	0.0	97.39478	-0.948	1	2.0	1.0	3.0	0.0	1.0
-6944.445	500.0	100.0	100.0	0	0.0	0.0	-0.028	0.0	97.342766	-1.767	1	2.0	1.0	3.0	0.0	1.0
-6944.445	500.0	100.0	100.0	0	0.0	0.0	-0.027	0.0	97.342766	-2.134	1	2.0	1.0	3.0	0.0	1.0
-6944.445	500.0	100.0	100.0	0	0.0	0.0	-0.025	0.0	97.33008	-2.134	1	2.0	1.0	3.0	0.0	1.0
-6944.445	500.0	100.0	100.0	0	0.0	0.0	-0.023	0.0	97.33008	-2.791	1	2.0	1.0	3.0	0.0	1.0
-6944.445	500.0	100.0	100.0	0	0.0	0.0	-0.021	0.0	96.0985	-2.791	1	2.0	1.0	3.0	0.0	1.0
-6944.445	500.0	100.0	100.0	0	0.0	0.0	-0.019	0.0	97.03141	-3.085	1	2.0	1.0	3.0	0.0	1.0
-6944.445	500.0	100.0	100.0	0	0.0	0.0	-0.017	0.0	97.03141	-3.613	1	2.0	1.0	3.0	0.0	1.0
-6944.445	500.0	100.0	100.0	0	0.0	0.0	-0.015	0.0	97.0205	-3.613	1	2.0	1.0	3.0	0.0	1.0
-6944.445	500.0	100.0	100.0	0	0.0	0.0	-0.013	0.0	96.69203	-3.849	1	2.0	1.0	3.0	0.0	1.0
-6944.445	500.0	100.0	100.0	0	0.0	0.0	-0.01	0.0	96.69203	-4.272	1	2.0	1.0	3.0	0.0	1.0
-6944.445	500.0	100.0	100.0	0	0.0	0.0	-0.008	0.0	95.9773	-4.272	1	2.0	1.0	5.0	0.0	1.0
-6944.445	500.0	100.0	100.0	0	0.0	0.0	-0.006	0.0	95.9773	-4.462	1	2.0	1.0	5.0	0.0	1.0
-6944.445	500.0	100.0	100.0	0	0.0	0.0	-0.003	0.0	96.43985	-4.462	1	2.0	1.0	5.0	0.0	1.0
-6944.445	500.0	100.0	100.0	0	0.0	0.0	-0.001	0.0	97.10798	-4.801	1	2.0	1.0	5.0	0.0	1.0
-6944.445	500.0	100.0	100.0	0	0.0	0.0	0.001	0.0	97.10798	-5.095	1	2.0	1.0	5.0	0.0	1.0
-6944.445	500.0	100.0	100.0	0	0.0	0.0	0.003	0.0	97.677635	-5.095	1	2.0	1.0	5.0	0.0	1.0
-6944.445	500.0	100.0	100.0	0	0.0	0.0	0.005	0.0	97.46495	-5.226	1	2.0	1.0	5.0	0.0	1.0
-6944.445	500.0	100.0	100.0	0	0.0	0.0	0.008	0.0	97.121056	-5.462	1	2.0	1.0	5.0	0.0	1.0
-6944.445	500.0	100.0	100.0	0	0.0	0.0	0.011	0.0	97.662544	-5.462	1	2.0	1.0	5.0	0.0	1.0
-6944.445	500.0	100.0	100.0	0	0.0	0.0	0.013	0.0	97.662544	-5.567	1	2.0	1.0	5.0	0.0	1.0
-6944.445	500.0	100.0	100.0	0	0.0	0.0	0.016	0.0	96.87315	-5.567	1	2.0	1.0	5.0	0.0	1.0
-6944.445	500.0	100.0	100.0	0	0.0	0.0	0.018	0.0	95.50533	-5.757	1	2.0	1.0	5.0	0.0	1.0
-6944.445	500.0	100.0	100.0	0	0.0	0.0	0.021	0.0	95.50533	-5.841	1	2.0	1.0	5.0	0.0	1.0
-6944.445	500.0	100.0	100.0	0	0.0	0.0	0.024	0.0	96.711945	-5.841	1	2.0	1.0	5.0	0.0	1.0
-6944.445	500.0	100.0	100.0	0	0.0	0.0	0.027	0.0	96.115265	-5.993	1	2.0	1.0	5.0	0.0	1.0
-6944.445	500.0	100.0	100.0	0	0.0	0.0	0.029	0.0	96.115265	-6.06	1	2.0	1.0	5.0	0.0	1.0
-6944.445	500.0	100.0	100.0	0	0.0	0.0	0.032	0.0	95.66034	-6.06	1	2.0	1.0	5.0	0.0	1.0
-6944.445	500.0	100.0	100.0	0	0.0	0.0	0.035	0.0	95.66034	-6.182	1	2.0	1.0	5.0	0.0	1.0
-6944.445	500.0	100.0	100.0	0	0.0	0.0	0.038	0.0	95.99189	-6.182	1	2.0	1.0	5.0	0.0	1.0
-6944.445	500.0	100.0	100.0	0	0.0	0.0	0.04	0.0	97.233986	-6.287	1	2.0	1.0	5.0	0.0	1.0
-6944.445	500.0	100.0	100.0	0	0.0	0.0	0.043	0.0	97.233986	-6.334	1	2.0	1.0	5.0	0.0	1.0
-6944.445	500.0	100.0	100.0	0	0.0	0.0	0.046	0.0	96.94537	-6.334	1	2.0	1.0	5.0	0.0	1.0
-6944.445	500.0	100.0	100.0	0	0.0	0.0	0.049	0.0	96.63244	-6.418	1	2.0	1.0	5.0	0.0	1.0
-6944.445	500.0	100.0	100.0	0	0.0	0.0	0.052	0.0	96.63244	-6.418	1	2.0	1.0	5.0	0.0	1.0
-6944.445	500.0	100.0	100.0	0	0.0	0.0	0.055	0.0	97.5198	-6.456	1	2.0	1.0	5.0	0.0	1.0
-6944.445	500.0	100.0	100.0	0	0.0	0.0	0.058	0.0	96.7773	-6.491	1	2.0	1.0	5.0	0.0	1.0
-6944.445	500.0	100.0	100.0	0	0.0	0.0	0.061	0.0	96.039955	-6.491	1	2.0	1.0	5.0	0.0	1.0
-6944.445	500.0	100.0	100.0	0	0.0	0.0	0.064	0.0	96.593346	-6.554	1	2.0	1.0	5.0	0.0	1.0
-6944.445	500.0	100.0	100.0	0	0.0	0.0	0.067	0.0	96.95152	-6.582	1	2.0	1.0	5.0	0.0	1.0
-6944.445	500.0	100.0	100.0	0	0.0	0.0	0.07	0.0	96.7203	-6.582	1	2.0	1.0	5.0	0.0	1.0
-6944.445	500.0	100.0	100.0	0	0.0	0.0	0.073	0.0	96.652115	-6.633	1	2.0	1.0	5.0	0.0	1.0
-6944.445	500.0	100.0	100.0	0	0.0	0.0	0.076	0.0	96.29486	-6.633	1	2.0	1.0	5.0	0.0	1.0
-6944.445	500.0	100.0	100.0	0	0.0	0.0	0.079	0.0	96.53003	-6.655	1	2.0	1.0	5.0	0.0	1.0
-6944.445	500.0	100.0	100.0	0	0.0	0.0	0.082	0.0	96.53003	-6.696	1	2.0	1.0	5.0	0.0	1.0
-6944.445	500.0	100.0	100.0	0	0.0	0.0	0.085	0.0	96.13041	-6.696	1	2.0	1.0	5.0	0.0	1.0
-6944.445	500.0	100.0	100.0	0	0.0	0.0	0.088	0.0	94.97126	-6.731	1	2.0	1.0	5.0	0.0	1.0
-6944.445	500.0	100.0	100.0	0	0.0	0.0	0.091	0.0	94.97126	-6.746	1	2.0	1.0	5.0	0.0	1.0
-6944.445	500.0	100.0	100.0	0	0.0	0.0	0.094	0.0	95.98082	-6.746	1	2.0	1.0	5.0	0.0	1.0
-6944.445	500.0	100.0	100.0	0	0.0	0.0	0.097	0.0	95.424164	-6.775	1	2.0	1.0	5.0	0.0	1.0
-6944.445	500.0	100.0	100.0	0	0.0	0.0	0.1	0.0	95.424164	-6.775	1	2.0	1.0	5.0	0.0	1.0
-6944.445	500.0	100.0	100.0	0	0.0	0.0	0.103	0.0	95.88246	-6.787	1	2.0	1.0	5.0	0.0	1.0
-6944.445	500.0	100.0	100.0	0	0.0	0.0	0.106	0.0	95.88246	-6.81	1	2.0	1.0	5.0	0.0	1.0
-6944.445	500.0	100.0	100.0	0	0.0	0.0	0.109	0.0	95.72672	-6.81	1	2.0	1.0	5.0	0.0	1.0
-6944.445	500.0	100.0	100.0	0	0.0	0.0	0.112	0.0	95.776855	-6.829	1	2.0	1.0	5.0	0.0	1.0
-6944.445	500.0	100.0	100.0	0	0.0	0.0	0.115	0.0	95.776855	-6.838	1	2.0	1.0	5.0	0.0	1.0
-6944.445	500.0	100.0	100.0	0	0.0	0.0	0.117	0.0	96.2499	-6.838	1	2.0	1.0	5.0	0.0	1.0
-6944.445	500.0	100.0	100.0	0	0.0	0.0	0.12	0.0	96.97319	-6.853	1	2.0	1.0	5.0	0.0	1.0
-6944.445	500.0	100.0	100.0	0	0.0	0.0	0.122	0.0	96.97319	-6.861	1	2.0	1.0	5.0	0.0	1.0
-6944.445	500.0	100.0	100.0	0	0.0	0.0	0.125	0.0	96.585106	-6.861	1	2.0	1.0	5.0	0.0	1.0
-6944.445	500.0	100.0	100.0	0	0.0	0.0	0.128	0.0	97.890625	-6.873	1	2.0	1.0	5.0	0.0	1.0
-6944.445	500.0	100.0	100.0	0	0.0	0.0	0.13	0.0	98.15452	-6.873	1	2.0	1.0	5.0	0.0	1.0
-6944.445	500.0	100.0	100.0	0	0.0	0.0	0.133	0.0	98.42203	-6.879	1	2.0	1.0	5.0	0.0	1.0
-6944.445	500.0	100.0	100.0	0	0.0	0.0	0.135	0.0	98.42203	-6.889	1	2.0	1.0	5.0	0.0	1.0
-6944.445	500.0	100.0	100.0	0	0.0	0.0	0.137	0.0	98.18367	-6.889	1	2.0	1.0	5.0	0.0	1.0
-6944.445	500.0	100.0	100.0	0	0.0	0.0	0.139	0.0	97.47962	-6.897	1	2.0	1.0	5.0	0.0	1.0
-6944.445	500.0	100.0	100.0	0	0.0	0.0	0.141	0.0	97.47962	-6.902	1	2.0	1.0	5.0	0.0	1.0
-6944.445	500.0	100.0	100.0	0	0.0	0.0	0.144	0.0	98.446785	-6.902	1	2.0	1.0	5.0	0.0	1.0
-6944.445	500.0	100.0	100.0	0	0.0	0.0	0.146	0.0	98.446785	-6.908	1	2.0	1.0	5.0	0.0	1.0
-6944.445	500.0	100.0	100.0	0	0.0	0.0	0.148	0.0	98.58729	-6.908	1	2.0	1.0	5.0	0.0	1.0
-6944.445	500.0	100.0	100.0	1	0.0	0.0	0.15	0.0	98.55908	-6.911	1	2.0	1.0	5.0	0.0	1.0
-6944.445	500.0	100.0	100.0	1	0.0	0.0	0.152	0.0	98.109665	-6.917	1	2.0	1.0	5.0	0.0	1.0
-6944.445	500.0	100.0	100.0	1	0.0	0.0	0.154	0.0	97.84108	-6.917	1	2.0	1.0	6.0	0.0	1.0
-6944.445	500.0	100.0	100.0	0	0.0	0.0	0.156	0.0	98.33886	-6.92	1	3.0	1.0	7.0	0.0	1.0
0.0	500.0	100.0	100.0	0	0.0	0.0	0.158	0.0	98.33886	-6.92	1	3.0	1.0	0.0	0.0	1.0
0.0	500.0	100.0	100.0	0	0.0	0.0	0.16	0.0	98.46035	-6.924	1	3.0	1.0	0.0	0.0	1.0
0.0	500.0	100.0	100.0	0	0.0	0.0	0.162	0.0	98.46035	-6.928	1	3.0	1.0	0.0	0.0	1.0
0.0	500.0	100.0	100.0	0	0.0	0.0	0.164	0.0	99.12718	-6.928	1	3.0	1.0	0.0	0.0	1.0
0.0	500.0	100.0	100.0	0	0.0	0.0	0.165	0.0	98.6346	-6.438	1	3.0	1.0	0.0	0.0	1.0
0.0	500.0	100.0	100.0	0	0.0	0.0	0.167	0.0	98.6346	-5.56	1	3.0	1.0	0.0	0.0	1.0
0.0	500.0	100.0	100.0	0	0.0	0.0	0.169	0.0	98.93811	-5.56	1	3.0	1.0	0.0	0.0	1.0
0.0	500.0	100.0	100.0	0	0.0	0.0	0.171	0.0	98.43525	-5.166	1	3.0	1.0	0.0	0.0	1.0
0.0	500.0	100.0	100.0	0	0.0	0.0	0.173	0.0	98.251	-5.166	1	3.0	1.0	0.0	0.0	1.0
0.0	500.0	100.0	100.0	0	0.0	0.0	0.175	0.0	98.705376	-4.461	1	3.0	1.0	0.0	0.0	1.0
0.0	500.0	100.0	100.0	0	0.0	0.0	0.176	0.0	98.705376	-4.146	1	3.0	1.0	0.0	0.0	1.0
0.0	500.0	100.0	100.0	0	0.0	0.0	0.177	0.0	98.13965	-4.146	1	3.0	1.0	0.0	0.0	1.0
0.0	500.0	100.0	100.0	0	0.0	0.0	0.179	0.0	96.922905	-3.58	1	3.0	1.0	0.0	0.0	1.0
0.0	500.0	100.0	100.0	0	0.0	0.0	0.18	0.0	96.922905	-3.327	1	3.0	1.0	0.0	0.0	1.0
0.0	500.0	100.0	100.0	0	0.0	0.0	0.181	0.0	96.40029	-3.327	1	3.0	1.0	0.0	0.0	1.0
0.0	500.0	100.0	100.0	0	0.0	0.0	0.182	0.0	95.85596	-2.873	1	3.0	1.0	0.0	0.0	1.0
0.0	500.0	100.0	100.0	0	0.0	0.0	0.182	0.0	97.86536	-2.873	1	3.0	1.0	0.0	0.0	1.0
0.0	500.0	100.0	100.0	0	0.0	0.0	0.183	0.0	99.226776	-2.67	1	3.0	1.0	0.0	0.0	1.0
0.0	500.0	100.0	100.0	0	0.0	0.0	0.184	0.0	99.226776	-2.305	1	3.0	1.0	0.0	0.0	1.0
0.0	500.0	100.0	100.0	0	0.0	0.0	0.184	0.0	99.25511	-2.305	1	3.0	1.0	0.0	0.0	1.0
0.0	500.0	100.0	100.0	0	0.0	0.0	0.184	0.0	98.39801	-1.992	1	3.0	1.0	0.0	0.0	1.0
0.0	500.0	100.0	100.0	0	0.0	0.0	0.185	0.0	98.39801	-1.85	1	3.0	1.0	0.0	0.0	1.0
0.0	500.0	100.0	100.0	0	0.0	0.0	0.185	0.0	97.91116	-1.85	1	3.0	1.0	0.0	0.0	1.0
0.0	500.0	100.0	100.0	0	0.0	0.0	0.184	0.0	97.91116	-1.597	1	3.0	1.0	0.0	0.0	1.0
0.0	500.0	100.0	100.0	0	0.0	0.0	0.184	0.0	96.31084	-1.597	1	3.0	1.0	14.0	0.0	1.0
0.0	500.0	100.0	100.0	0	0.0	0.0	0.184	0.0	95.797325	-1.484	1	3.0	1.0	0.0	0.0	1.0
0.0	500.0	100.0	100.0	0	0.0	0.0	0.183	0.0	95.797325	-1.282	1	3.0	1.0	0.0	0.0	1.0
0.0	500.0	100.0	100.0	0	0.0	0.0	0.182	0.0	96.13667	-1.282	1	3.0	1.0	0.0	0.0	1.0
0.0	500.0	100.0	100.0	0	0.0	0.0	0.181	0.0	95.97479	-1.191	1	3.0	1.0	0.0	0.0	1.0
0.0	500.0	100.0	100.0	0	0.0	0.0	0.18	0.0	95.97479	-1.028	1	3.0	1.0	0.0	0.0	1.0
0.0	500.0	100.0	100.0	0	0.0	0.0	0.179	0.0	96.532745	-1.028	1	3.0	1.0	0.0	0.0	1.0
0.0	500.0	100.0	100.0	0	0.0	0.0	0.178	0.0	96.532745	-0.955	1	3.0	1.0	0.0	0.0	1.0
0.0	500.0	100.0	100.0	0	0.0	0.0	0.176	0.0	97.802895	-0.955	1	3.0	1.0	0.0	0.0	1.0
0.0	500.0	100.0	100.0	0	0.0	0.0	0.175	0.0	97.98634	-0.825	1	3.0	1.0	0.0	0.0	1.0
0.0	500.0	100.0	100.0	0	0.0	0.0	0.173	0.0	97.98634	-0.767	1	3.0	1.0	0.0	0.0	1.0
0.0	500.0	100.0	100.0	0	0.0	0.0	0.172	0.0	97.3393	-0.767	1	3.0	1.0	0.0	0.0	1.0
0.0	500.0	100.0	100.0	0	0.0	0.0	0.17	0.0	97.4469	-0.662	1	3.0	1.0	0.0	0.0	1.0
0.0	500.0	100.0	100.0	0	0.0	0.0	0.168	0.0	97.4469	-0.571	1	3.0	1.0	0.0	0.0	1.0
0.0	500.0	100.0	100.0	0	0.0	0.0	0.166	0.0	97.036736	-0.571	1	3.0	1.0	0.0	0.0	1.0
0.0	500.0	100.0	100.0	0	0.0	0.0	0.164	0.0	97.036736	-0.531	1	3.0	1.0	0.0	0.0	1.0
0.0	500.0	100.0	100.0	0	0.0	0.0	0.162	0.0	96.83754	-0.531	1	3.0	1.0	0.0	0.0	1.0
0.0	500.0	100.0	100.0	0	0.0	0.0	0.159	0.0	97.83746	-0.458	1	3.0	1.0	0.0	0.0	1.0
0.0	500.0	100.0	100.0	0	0.0	0.0	0.157	0.0	97.83746	-0.426	1	3.0	1.0	0.0	0.0	1.0
0.0	500.0	100.0	100.0	0	0.0	0.0	0.154	0.0	97.554115	-0.426	1	3.0	1.0	0.0	0.0	1.0
0.0	500.0	100.0	100.0	0	0.0	0.0	0.151	0.0	97.57568	-0.367	1	3.0	1.0	0.0	0.0	1.0
0.0	500.0	100.0	100.0	0	0.0	0.0	0.148	0.0	97.57568	-0.341	1	3.0	1.0	0.0	0.0	1.0
0.0	500.0	100.0	100.0	0	0.0	0.0	0.146	0.0	97.412094	-0.341	1	3.0	1.0	0.0	0.0	1.0
0.0	500.0	100.0	100.0	0	0.0	0.0	0.143	0.0	97.412094	-0.295	1	3.0	1.0	0.0	0.0	1.0
0.0	500.0	100.0	100.0	0	0.0	0.0	0.14	0.0	98.315765	-0.295	1	3.0	1.0	0.0	0.0	1.0
0.0	500.0	100.0	100.0	0	0.0	0.0	0.136	0.0	98.12098	-0.254	1	3.0	1.0	0.0	0.0	1.0
0.0	500.0	100.0	100.0	0	0.0	0.0	0.133	0.0	98.12098	-0.236	1	3.0	1.0	0.0	0.0	1.0
0.0	500.0	100.0	100.0	0	0.0	0.0	0.13	0.0	97.31033	-0.236	1	3.0	1.0	0.0	0.0	1.0
0.0	500.0	100.0	100.0	0	0.0	0.0	0.127	0.0	98.134384	-0.204	1	3.0	1.0	0.0	0.0	1.0
0.0	500.0	100.0	100.0	0	0.0	0.0	0.124	0.0	98.134384	-0.204	1	3.0	1.0	0.0	0.0	1.0
0.0	500.0	100.0	100.0	0	0.0	0.0	0.12	0.0	98.80667	-0.189	1	3.0	1.0	0.0	0.0	1.0
0.0	500.0	100.0	100.0	0	0.0	0.0	0.117	0.0	98.435455	-0.163	1	3.0	1.0	0.0	0.0	1.0
0.0	500.0	100.0	100.0	0	0.0	0.0	0.114	0.0	99.34674	-0.163	1	3.0	1.0	0.0	0.0	1.0
0.0	500.0	100.0	100.0	0	0.0	0.0	0.111	0.0	99.405594	-0.152	1	3.0	1.0	0.0	0.0	1.0
0.0	500.0	100.0	100.0	0	0.0	0.0	0.107	0.0	99.405594	-0.131	1	3.0	1.0	0.0	0.0	1.0
0.0	500.0	100.0	100.0	0	0.0	0.0	0.104	0.0	98.79018	-0.131	1	3.0	1.0	0.0	0.0	1.0
0.0	500.0	100.0	100.0	0	0.0	0.0	0.1	0.0	97.88434	-0.113	1	3.0	1.0	0.0	0.0	1.0
0.0	500.0	100.0	100.0	0	0.0	0.0	0.097	0.0	97.88434	-0.105	1	3.0	1.0	0.0	0.0	1.0
0.0	500.0	100.0	100.0	0	0.0	0.0	0.093	0.0	97.43094	-0.105	1	3.0	1.0	0.0	0.0	1.0
0.0	500.0	100.0	100.0	0	0.0	0.0	0.09	0.0	97.43094	-0.09	1	3.0	1.0	0.0	0.0	1.0
0.0	500.0	100.0	100.0	0	0.0	0.0	0.086	0.0	98.03657	-0.09	1	3.0	1.0	0.0	0.0	1.0
0.0	500.0	100.0	100.0	0	0.0	0.0	0.083	0.0	97.614494	-0.084	1	3.0	1.0	0.0	0.0	1.0
0.0	500.0	100.0	100.0	0	0.0	0.0	0.079	0.0	98.20586	-0.072	1	3.0	1.0	0.0	0.0	1.0
0.0	500.0	100.0	100.0	0	0.0	0.0	0.076	0.0	97.90667	-0.072	1	3.0	1.0	0.0	0.0	1.0
0.0	500.0	100.0	100.0	0	0.0	0.0	0.072	0.0	99.07373	-0.067	1	3.0	1.0	0.0	0.0	1.0
0.0	500.0	100.0	100.0	0	0.0	0.0	0.069	0.0	99.07373	-0.057	1	3.0	1.0	0.0	0.0	1.0
0.0	500.0	100.0	100.0	0	0.0	0.0	0.065	0.0	98.58128	-0.057	1	3.0	1.0	0.0	0.0	1.0
0.0	500.0	100.0	100.0	0	0.0	0.0	0.062	0.0	98.58128	-0.049	1	3.0	1.0	0.0	0.0	1.0
0.0	500.0	100.0	100.0	0	0.0	0.0	0.058	0.0	99.16083	-0.049	1	3.0	1.0	0.0	0.0	1.0
0.0	500.0	100.0	100.0	0	0.0	0.0	0.055	0.0	99.121544	-0.046	1	3.0	1.0	0.0	0.0	1.0
0.0	500.0	100.0	100.0	0	0.0	0.0	0.052	0.0	99.121544	-0.039	1	3.0	1.0	0.0	0.0	1.0
0.0	500.0	100.0	100.0	0	0.0	0.0	0.049	0.0	97.88436	-0.039	1	3.0	1.0	0.0	0.0	1.0
0.0	500.0	100.0	100.0	0	0.0	0.0	0.047	0.0	97.51216	-0.036	1	3.0	1.0	0.0	0.0	1.0
0.0	500.0	100.0	100.0	0	0.0	0.0	0.044	0.0	97.52428	-0.036	1	3.0	1.0	0.0	0.0	1.0
0.0	500.0	100.0	100.0	0	0.0	0.0	0.041	0.0	97.27798	-0.031	1	3.0	1.0	0.0	0.0	1.0
0.0	500.0	100.0	100.0	0	0.0	0.0	0.039	0.0	97.27798	-0.029	1	3.0	1.0	0.0	0.0	1.0
0.0	500.0	100.0	100.0	0	0.0	0.0	0.036	0.0	96.295395	-0.029	1	3.0	1.0	0.0	0.0	1.0
0.0	500.0	100.0	100.0	0	0.0	0.0	0.034	0.0	95.21867	-0.025	1	3.0	1.0	0.0	0.0	1.0
0.0	500.0	100.0	100.0	0	0.0	0.0	0.031	0.0	95.21867	-0.023	1	3.0	1.0	0.0	0.0	1.0
0.0	500.0	100.0	100.0	0	0.0	0.0	0.029	0.0	94.752045	-0.023	1	3.0	1.0	0.0	0.0	1.0
0.0	500.0	100.0	100.0	0	0.0	0.0	0.027	0.0	94.80478	-0.02	1	3.0	1.0	0.0	0.0	1.0
0.0	500.0	100.0	100.0	0	0.0	0.0	0.025	0.0	94.80478	-0.02	1	3.0	1.0	0.0	0.0	1.0
0.0	500.0	100.0	100.0	0	0.0	0.0	0.023	0.0	95.599915	-0.018	1	3.0	1.0	0.0	0.0	1.0
0.0	500.0	100.0	100.0	0	0.0	0.0	0.021	0.0	95.599915	-0.015	1	3.0	1.0	0.0	0.0	1.0
0.0	500.0	100.0	100.0	0	0.0	0.0	0.02	0.0	96.4054	-0.015	1	3.0	1.0	0.0	0.0	1.0
0.0	500.0	100.0	100.0	0	0.0	0.0	0.018	0.0	96.581245	-0.014	1	3.0	1.0	0.0	0.0	1.0
0.0	500.0	100.0	100.0	0	0.0	0.0	0.016	0.0	95.36994	-0.014	1	3.0	1.0	0.0	0.0	1.0
0.0	500.0	100.0	100.0	0	0.0	0.0	0.015	0.0	97.68279	-0.012	1	3.0	1.0	0.0	0.0	1.0
0.0	500.0	100.0	100.0	0	0.0	0.0	0.013	0.0	98.256676	-0.011	1	3.0	1.0	0.0	0.0	1.0
0.0	500.0	100.0	100.0	0	0.0	0.0	0.011	0.0	98.256676	-0.011	1	3.0	1.0	0.0	0.0	1.0
0.0	500.0	100.0	100.0	0	0.0	0.0	0.01	0.0	97.43424	-0.009	1	3.0	1.0	0.0	0.0	1.0
0.0	500.0	100.0	100.0	0	0.0	0.0	0.009	0.0	97.43424	-0.008	1	3.0	1.0	0.0	0.0	1.0
0.0	500.0	100.0	100.0	0	0.0	0.0	0.008	0.0	97.031105	-0.008	1	3.0	1.0	0.0	0.0	1.0
0.0	500.0	100.0	100.0	0	0.0	0.0	0.006	0.0	97.27139	-0.007	1	3.0	1.0	0.0	0.0	1.0
0.0	500.0	100.0	100.0	0	0.0	0.0	0.005	0.0	97.27139	-0.006	1	3.0	1.0	0.0	0.0	1.0
0.0	500.0	100.0	100.0	0	0.0	0.0	0.004	0.0	96.98959	-0.006	1	3.0	1.0	0.0	0.0	1.0
0.0	500.0	100.0	100.0	0	0.0	0.0	0.003	0.0	96.98959	-0.006	1	3.0	1.0	0.0	0.0	1.0
0.0	500.0	100.0	100.0	0	0.0	0.0	0.002	0.0	97.19002	-0.006	1	3.0	1.0	0.0	0.0	1.0
0.0	500.0	100.0	100.0	0	0.0	0.0	0.0	0.0	97.11824	-0.005	1	3.0	1.0	0.0	0.0	1.0
0.0	500.0	100.0	100.0	0	0.0	0.0	0.0	0.0	97.11824	-0.004	1	3.0	1.0	0.0	0.0	1.0
0.0	500.0	100.0	100.0	0	0.0	0.0	-0.001	0.0	97.038864	-0.004	1	3.0	1.0	0.0	0.0	1.0
0.0	500.0	100.0	100.0	0	0.0	0.0	-0.002	0.0	96.908165	-0.003	1	3.0	1.0	0.0	0.0	1.0
0.0	500.0	100.0	100.0	0	0.0	0.0	-0.003	0.0	96.908165	-0.003	1	3.0	1.0	0.0	0.0	1.0
0.0	500.0	100.0	100.0	0	0.0	0.0	-0.004	0.0	97.35545	-0.003	1	3.0	1.0	0.0	0.0	1.0
0.0	500.0	100.0	100.0	0	0.0	0.0	-0.005	0.0	97.35545	-0.002	1	3.0	1.0	0.0	0.0	1.0
0.0	500.0	100.0	100.0	0	0.0	0.0	-0.006	0.0	97.30628	-0.002	1	3.0	1.0	0.0	0.0	1.0
0.0	500.0	100.0	100.0	0	0.0	0.0	-0.007	0.0	98.48814	-0.002	1	3.0	1.0	0.0	0.0	1.0
0.0	500.0	100.0	100.0	0	0.0	0.0	-0.008	0.0	98.48814	-0.002	1	3.0	1.0	0.0	0.0	1.0
0.0	500.0	100.0	100.0	0	0.0	0.0	-0.009	0.0	99.02287	-0.002	1	3.0	1.0	0.0	0.0	1.0
0.0	500.0	100.0	100.0	0	0.0	0.0	-0.01	0.0	97.42398	-0.001	1	3.0	1.0	0.0	0.0	1.0
0.0	500.0	100.0	100.0	0	0.0	0.0	-0.011	0.0	97.42398	-0.001	1	3.0	1.0	0.0	0.0	1.0
0.0	500.0	100.0	100.0	0	0.0	0.0	-0.012	0.0	97.65078	-0.001	1	3.0	1.0	0.0	0.0	1.0
0.0	500.0	100.0	100.0	0	0.0	0.0	-0.013	0.0	97.65078	-0.001	1	3.0	1.0	0.0	0.0	1.0
0.0	500.0	100.0	100.0	0	0.0	0.0	-0.013	0.0	96.673065	-0.001	1	3.0	1.0	0.0	0.0	1.0
0.0	500.0	100.0	100.0	0	0.0	0.0	-0.014	0.0	96.791855	-0.001	1	3.0	1.0	0.0	0.0	1.0
0.0	500.0	100.0	100.0	0	0.0	0.0	-0.015	0.0	96.791855	0.0	1	3.0	1.0	0.0	0.0	1.0
0.0	500.0	100.0	100.0	0	0.0	0.0	-0.016	0.0	96.519104	0.0	1	3.0	1.0	0.0	0.0	1.0
0.0	500.0	100.0	100.0	0	0.0	0.0	-0.017	0.0	96.31702	0.0	1	3.0	1.0	0.0	0.0	1.0
0.0	500.0	100.0	100.0	0	0.0	0.0	-0.018	0.0	96.31702	0.0	1	3.0	1.0	0.0	0.0	1.0
0.0	500.0	100.0	100.0	0	0.0	0.0	-0.019	0.0	96.4465	0.0	1	3.0	1.0	0.0	0.0	1.0
0.0	500.0	100.0	100.0	0	0.0	0.0	-0.019	0.0	96.4465	0.0	1	3.0	1.0	0.0	0.0	1.0
0.0	500.0	100.0	100.0	0	0.0	0.0	-0.02	0.0	97.70226	0.0	1	3.0	1.0	0.0	0.0	1.0
0.0	500.0	100.0	100.0	0	0.0	0.0	-0.021	0.0	97.14165	0.0	1	3.0	1.0	0.0	0.0	1.0
0.0	500.0	100.0	100.0	0	0.0	0.0	-0.021	0.0	97.14165	0.0	1	3.0	1.0	0.0	0.0	1.0
0.0	500.0	100.0	100.0	0	0.0	0.0	-0.022	0.0	97.565445	0.0	1	3.0	1.0	0.0	0.0	1.0
0.0	500.0	100.0	100.0	0	0.0	0.0	-0.022	0.0	97.37202	0.0	1	3.0	1.0	0.0	0.0	1.0
0.0	500.0	100.0	100.0	0	0.0	0.0	-0.022	0.0	97.37202	0.0	1	3.0	1.0	0.0	0.0	1.0
0.0	500.0	100.0	100.0	0	0.0	0.0	-0.022	0.0	97.15762	0.0	1	3.0	1.0	0.0	0.0	1.0
0.0	500.0	100.0	100.0	0	0.0	0.0	-0.022	0.0	97.15762	0.0	1	3.0	1.0	0.0	0.0	1.0
0.0	500.0	100.0	100.0	0	0.0	0.0	-0.022	0.0	97.5182	0.0	1	3.0	1.0	0.0	0.0	1.0
0.0	500.0	100.0	100.0	0	0.0	0.0	-0.021	0.0	96.22119	0.0	1	3.0	1.0	2.0	0.0	1.0
0.0	500.0	100.0	100.0	0	0.0	0.0	-0.021	0.0	96.22119	0.0	1	3.0	1.0	2.0	0.0	1.0
0.0	500.0	100.0	100.0	0	0.0	0.0	-0.02	0.0	96.515	0.0	1	3.0	1.0	3.0	0.0	1.0
-5555.5557	400.0	100.0	100.0	0	0.0	0.0	-0.019	0.0	96.51202	0.0	1	3.0	1.0	3.0	0.0	1.0
-5555.5557	400.0	100.0	100.0	0	0.0	0.0	-0.018	0.0	96.51202	0.0	1	3.0	1.0	3.0	0.0	1.0
-5555.5557	400.0	100.0	100.0	0	0.0	0.0	-0.016	0.0	97.09071	0.0	1	3.0	1.0	3.0	0.0	1.0
-5555.5557	400.0	100.0	100.0	0	0.0	0.0	-0.015	0.0	97.09071	-0.392	1	3.0	1.0	3.0	0.0	1.0
-5555.5557	400.0	100.0	100.0	0	0.0	0.0	-0.014	0.0	96.7138	-0.392	1	3.0	1.0	3.0	0.0	1.0
-5555.5557	400.0	100.0	100.0	0	0.0	0.0	-0.012	0.0	96.57346	-0.758	1	3.0	1.0	3.0	0.0	1.0
-5555.5557	400.0	100.0	100.0	0	0.0	0.0	-0.01	0.0	96.57346	-1.413	1	3.0	1.0	3.0	0.0	1.0
-5555.5557	400.0	100.0	100.0	0	0.0	0.0	-0.009	0.0	96.84532	-1.413	1	3.0	1.0	3.0	0.0	1.0
-5555.5557	400.0	100.0	100.0	0	0.0	0.0	-0.007	0.0	98.00249	-1.706	1	3.0	1.0	5.0	0.0	1.0
-5555.5557	400.0	100.0	100.0	0	0.0	0.0	-0.005	0.0	98.00249	-1.706	1	3.0	1.0	5.0	0.0	1.0
-5555.5557	400.0	100.0	100.0	0	0.0	0.0	-0.003	0.0	97.15113	-2.232	1	3.0	1.0	5.0	0.0	1.0
-5555.5557	400.0	100.0	100.0	0	0.0	0.0	-0.001	0.0	97.15113	-2.686	1	3.0	1.0	5.0	0.0	1.0
-5555.5557	400.0	100.0	100.0	0	0.0	0.0	0.0	0.0	97.325096	-2.686	1	3.0	1.0	5.0	0.0	1.0
-5555.5557	400.0	100.0	100.0	0	0.0	0.0	0.002	0.0	96.95453	-2.889	1	3.0	1.0	5.0	0.0	1.0
-5555.5557	400.0	100.0	100.0	0	0.0	0.0	0.004	0.0	96.95453	-3.254	1	3.0	1.0	5.0	0.0	1.0
-5555.5557	400.0	100.0	100.0	0	0.0	0.0	0.007	0.0	98.65854	-3.254	1	3.0	1.0	5.0	0.0	1.0
-5555.5557	400.0	100.0	100.0	0	0.0	0.0	0.009	0.0	99.30746	-3.417	1	3.0	1.0	5.0	0.0	1.0
-5555.5557	400.0	100.0	100.0	0	0.0	0.0	0.012	0.0	99.30746	-3.417	1	3.0	1.0	5.0	0.0	1.0
-5555.5557	400.0	100.0	100.0	0	0.0	0.0	0.014	0.0	98.238976	-3.71	1	3.0	1.0	5.0	0.0	1.0
-5555.5557	400.0	100.0	100.0	0	0.0	0.0	0.017	0.0	98.238976	-3.963	1	3.0	1.0	5.0	0.0	1.0
-5555.5557	400.0	100.0	100.0	0	0.0	0.0	0.019	0.0	97.15887	-3.963	1	3.0	1.0	5.0	0.0	1.0
-5555.5557	400.0	100.0	100.0	0	0.0	0.0	0.022	0.0	97.35458	-4.075	1	3.0	1.0	5.0	0.0	1.0
-5555.5557	400.0	100.0	100.0	0	0.0	0.0	0.025	0.0	97.35458	-4.278	1	3.0	1.0	5.0	0.0	1.0
-5555.5557	400.0	100.0	100.0	0	0.0	0.0	0.027	0.0	98.21533	-4.278	1	3.0	1.0	5.0	0.0	1.0
-5555.5557	400.0	100.0	100.0	0	0.0	0.0	0.03	0.0	98.2371	-4.369	1	3.0	1.0	5.0	0.0	1.0
-5555.5557	400.0	100.0	100.0	0	0.0	0.0	0.033	0.0	98.34014	-4.369	1	3.0	1.0	5.0	0.0	1.0
-5555.5557	400.0	100.0	100.0	0	0.0	0.0	0.035	0.0	97.88416	-4.531	1	3.0	1.0	5.0	0.0	1.0
-5555.5557	400.0	100.0	100.0	0	0.0	0.0	0.038	0.0	97.88416	-4.604	1	3.0	1.0	5.0	0.0	1.0
-5555.5557	400.0	100.0	100.0	0	0.0	0.0	0.041	0.0	97.13927	-4.604	1	3.0	1.0	5.0	0.0	1.0
-5555.5557	400.0	100.0	100.0	0	0.0	0.0	0.044	0.0	96.763916	-4.735	1	3.0	1.0	5.0	0.0	1.0
-5555.5557	400.0	100.0	100.0	0	0.0	0.0	0.046	0.0	96.763916	-4.793	1	3.0	1.0	5.0	0.0	1.0
-5555.5557	400.0	100.0	100.0	0	0.0	0.0	0.049	0.0	96.38502	-4.793	1	3.0	1.0	5.0	0.0	1.0
-5555.5557	400.0	100.0	100.0	0	0.0	0.0	0.052	0.0	97.052376	-4.898	1	3.0	1.0	5.0	0.0	1.0
-5555.5557	400.0	100.0	100.0	0	0.0	0.0	0.054	0.0	97.052376	-4.898	1	3.0	1.0	5.0	0.0	1.0
-5555.5557	400.0	100.0	100.0	0	0.0	0.0	0.057	0.0	96.44776	-4.945	1	3.0	1.0	5.0	0.0	1.0
-5555.5557	400.0	100.0	100.0	0	0.0	0.0	0.06	0.0	96.44776	-5.029	1	3.0	1.0	5.0	0.0	1.0
-5555.5557	400.0	100.0	100.0	0	0.0	0.0	0.062	0.0	96.837456	-5.029	1	3.0	1.0	5.0	0.0	1.0
-5555.5557	400.0	100.0	100.0	0	0.0	0.0	0.065	0.0	95.8027	-5.067	1	3.0	1.0	5.0	0.0	1.0
-5555.5557	400.0	100.0	100.0	0	0.0	0.0	0.068	0.0	95.8027	-5.134	1	3.0	1.0	5.0	0.0	1.0
-5555.5557	400.0	100.0	100.0	0	0.0	0.0	0.07	0.0	96.07141	-5.134	1	3.0	1.0	5.0	0.0	1.0
-5555.5557	400.0	100.0	100.0	0	0.0	0.0	0.073	0.0	96.07141	-5.165	1	3.0	1.0	5.0	0.0	1.0
-5555.5557	400.0	100.0	100.0	0	0.0	0.0	0.075	0.0	96.384315	-5.165	1	3.0	1.0	5.0	0.0	1.0
-5555.5557	400.0	100.0	100.0	1	0.0	0.0	0.078	0.0	96.23054	-5.218	1	3.0	1.0	5.0	0.0	1.0
-5555.5557	400.0	100.0	100.0	1	0.0	0.0	0.081	0.0	96.23054	-5.244	1	3.0	1.0	5.0	0.0	1.0
-5555.5557	400.0	100.0	100.0	1	0.0	0.0	0.083	0.0	95.93533	-5.244	1	3.0	1.0	5.0	0.0	1.0
-5555.5557	400.0	100.0	100.0	1	0.0	0.0	0.086	0.0	96.04333	-5.286	1	3.0	1.0	5.0	0.0	1.0
-5555.5557	400.0	100.0	100.0	1	0.0	0.0	0.088	0.0	96.04333	-5.306	1	3.0	1.0	5.0	0.0	1.0
-5555.5557	400.0	100.0	100.0	1	0.0	0.0	0.091	0.0	96.27257	-5.306	1	3.0	1.0	5.0	0.0	1.0
-5555.5557	400.0	100.0	100.0	1	0.0	0.0	0.093	0.0	96.27257	-5.34	1	3.0	1.0	5.0	0.0	1.0
-5555.5557	400.0	100.0	100.0	1	0.0	0.0	0.095	0.0	97.29352	-5.34	1	3.0	1.0	5.0	0.0	1.0
-5555.5557	400.0	100.0	100.0	1	0.0	0.0	0.098	0.0	96.26801	-5.371	1	3.0	1.0	5.0	0.0	1.0
-5555.5557	400.0	100.0	100.0	1	0.0	0.0	0.1	0.0	96.26801	-5.384	1	3.0	1.0	5.0	0.0	1.0
-5555.5557	400.0	100.0	100.0	1	0.0	0.0	0.102	0.0	97.714355	-5.384	1	3.0	1.0	5.0	0.0	1.0
-5555.5557	400.0	100.0	100.0	1	0.0	0.0	0.104	0.0	97.90483	-5.408	1	3.0	1.0	5.0	0.0	1.0
-5555.5557	400.0	100.0	100.0	1	0.0	0.0	0.106	0.0	97.90483	-5.408	1	3.0	1.0	5.0	0.0	1.0
-5555.5557	400.0	100.0	100.0	1	0.0	0.0	0.109	0.0	97.40137	-5.419	1	3.0	1.0	5.0	0.0	1.0
-5555.5557	400.0	100.0	100.0	1	0.0	0.0	0.111	0.0	97.40137	-5.439	1	3.0	1.0	5.0	0.0	1.0
-5555.5557	400.0	100.0	100.0	1	0.0	0.0	0.113	0.0	97.455055	-5.439	1	3.0	1.0	5.0	0.0	1.0
-5555.5557	400.0	100.0	100.0	1	0.0	0.0	0.115	0.0	97.42052	-5.455	1	3.0	1.0	5.0	0.0	1.0
-5555.5557	400.0	100.0	100.0	1	0.0	0.0	0.117	0.0	97.42052	-5.463	1	3.0	1.0	5.0	0.0	1.0
-5555.5557	400.0	100.0	100.0	1	0.0	0.0	0.119	0.0	96.8918	-5.463	1	3.0	1.0	5.0	0.0	1.0
-5555.5557	400.0	100.0	100.0	1	0.0	0.0	0.121	0.0	97.59235	-5.476	1	3.0	1.0	5.0	0.0	1.0
-5555.5557	400.0	100.0	100.0	1	0.0	0.0	0.123	0.0	97.59235	-5.482	1	3.0	1.0	5.0	0.0	1.0
-5555.5557	400.0	100.0	100.0	1	0.0	0.0	0.124	0.0	96.97176	-5.482	1	3.0	1.0	5.0	0.0	1.0
-5555.5557	400.0	100.0	100.0	1	0.0	0.0	0.126	0.0	96.97176	-5.493	1	3.0	1.0	5.0	0.0	1.0
-5555.5557	400.0	100.0	100.0	1	0.0	0.0	0.128	0.0	96.889656	-5.493	1	3.0	1.0	5.0	0.0	1.0
-5555.5557	400.0	100.0	100.0	1	0.0	0.0	0.13	0.0	96.416214	-5.498	1	3.0	1.0	5.0	0.0	1.0
-5555.5557	400.0	100.0	100.0	1	0.0	0.0	0.132	0.0	96.416214	-5.507	1	3.0	1.0	5.0	0.0	1.0
-5555.5557	400.0	100.0	100.0	1	0.0	0.0	0.134	0.0	96.48024	-5.507	1	3.0	1.0	5.0	0.0	1.0
-5555.5557	400.0	100.0	100.0	1	0.0	0.0	0.135	0.0	96.150986	-5.51	1	3.0	1.0	5.0	0.0	1.0
-5555.5557	400.0	100.0	100.0	1	0.0	0.0	0.137	0.0	96.150986	-5.517	1	3.0	1.0	5.0	0.0	1.0
-5555.5557	400.0	100.0	100.0	1	0.0	0.0	0.139	0.0	96.51094	-5.517	1	3.0	1.0	5.0	0.0	1.0
-5555.5557	400.0	100.0	100.0	1	0.0	0.0	0.14	0.0	96.51094	-5.521	1	3.0	1.0	5.0	0.0	1.0
-5555.5557	400.0	100.0	100.0	1	0.0	0.0	0.142	0.0	97.070114	-5.521	1	3.0	1.0	5.0	0.0	1.0
-5555.5557	400.0	100.0	100.0	1	0.0	0.0	0.144	0.0	97.57524	-5.526	1	3.0	1.0	5.0	0.0	1.0
-5555.5557	400.0	100.0	100.0	1	0.0	0.0	0.146	0.0	97.57524	-5.529	1	3.0	1.0	5.0	0.0	1.0
-5555.5557	400.0	100.0	100.0	1	0.0	0.0	0.147	0.0	97.696625	-5.529	1	3.0	1.0	5.0	0.0	1.0
-5555.5557	400.0	100.0	100.0	1	0.0	0.0	0.149	0.0	97.64889	-5.533	1	3.0	1.0	5.0	0.0	1.0
-5555.5557	400.0	100.0	100.0	1	0.0	0.0	0.151	0.0	97.64889	-5.533	1	3.0	1.0	5.0	0.0	1.0
-5555.5557	400.0	100.0	100.0	1	0.0	0.0	0.152	0.0	97.1083	-5.537	1	3.0	1.0	5.0	0.0	1.0
-5555.5557	400.0	100.0	100.0	1	0.0	0.0	0.154	0.0	97.1083	-5.54	1	3.0	1.0	5.0	0.0	1.0
-5555.5557	400.0	100.0	100.0	1	0.0	0.0	0.156	0.0	97.78616	-5.54	1	3.0	1.0	6.0	0.0	1.0
0.0	400.0	100.0	100.0	0	0.0	0.0	0.158	0.0	99.00841	-5.542	1	4.0	1.0	0.0	0.0	1.0
0.0	400.0	100.0	100.0	0	0.0	0.0	0.159	0.0	99.00841	-5.543	1	4.0	1.0	0.0	0.0	1.0
0.0	400.0	100.0	100.0	0	0.0	0.0	0.161	0.0	99.15829	-5.543	1	4.0	1.0	0.0	0.0	1.0
0.0	400.0	100.0	100.0	0	0.0	0.0	0.163	0.0	98.67921	-5.546	1	4.0	1.0	0.0	0.0	1.0
0.0	400.0	100.0	100.0	0	0.0	0.0	0.164	0.0	98.67921	-5.153	1	4.0	1.0	0.0	0.0	1.0
0.0	400.0	100.0	100.0	0	0.0	0.0	0.166	0.0	97.56908	-5.153	1	4.0	1.0	0.0	0.0	1.0
0.0	400.0	100.0	100.0	0	0.0	0.0	0.168	0.0	97.56908	-4.45	1	4.0	1.0	0.0	0.0	1.0
0.0	400.0	100.0	100.0	0	0.0	0.0	0.169	0.0	96.99017	-4.45	1	4.0	1.0	0.0	0.0	1.0
0.0	400.0	100.0	100.0	0	0.0	0.0	0.171	0.0	97.1501	-3.843	1	4.0	1.0	0.0	0.0	1.0
0.0	400.0	100.0	100.0	0	0.0	0.0	0.173	0.0	97.1501	-3.571	1	4.0	1.0	0.0	0.0	1.0
0.0	400.0	100.0	100.0	0	0.0	0.0	0.174	0.0	96.83834	-3.571	1	4.0	1.0	0.0	0.0	1.0
0.0	400.0	100.0	100.0	0	0.0	0.0	0.176	0.0	96.57214	-3.319	1	4.0	1.0	0.0	0.0	1.0
0.0	400.0	100.0	100.0	0	0.0	0.0	0.177	0.0	96.57214	-3.319	1	4.0	1.0	0.0	0.0	1.0
0.0	400.0	100.0	100.0	0	0.0	0.0	0.178	0.0	96.989044	-2.866	1	4.0	1.0	0.0	0.0	1.0
0.0	400.0	100.0	100.0	0	0.0	0.0	0.179	0.0	96.989044	-2.663	1	4.0	1.0	0.0	0.0	1.0
0.0	400.0	100.0	100.0	0	0.0	0.0	0.18	0.0	97.24846	-2.663	1	4.0	1.0	0.0	0.0	1.0
0.0	400.0	100.0	100.0	0	0.0	0.0	0.181	0.0	97.55317	-2.3	1	4.0	1.0	0.0	0.0	1.0
0.0	400.0	100.0	100.0	0	0.0	0.0	0.182	0.0	97.55317	-1.986	1	4.0	1.0	0.0	0.0	1.0
0.0	400.0	100.0	100.0	0	0.0	0.0	0.182	0.0	96.14313	-1.986	1	4.0	1.0	0.0	0.0	1.0
0.0	400.0	100.0	100.0	0	0.0	0.0	0.183	0.0	97.94223	-1.845	1	4.0	1.0	0.0	0.0	1.0
0.0	400.0	100.0	100.0	0	0.0	0.0	0.183	0.0	97.94223	-1.845	1	4.0	1.0	0.0	0.0	1.0
0.0	400.0	100.0	100.0	0	0.0	0.0	0.184	0.0	97.67073	-1.593	1	4.0	1.0	0.0	0.0	1.0
0.0	400.0	100.0	100.0	0	0.0	0.0	0.184	0.0	97.67073	-1.481	1	4.0	1.0	0.0	0.0	1.0
0.0	400.0	100.0	100.0	0	0.0	0.0	0.184	0.0	97.621956	-1.481	1	4.0	1.0	0.0	0.0	1.0
0.0	400.0	100.0	100.0	0	0.0	0.0	0.184	0.0	97.98623	-1.278	1	4.0	1.0	0.0	0.0	1.0
0.0	400.0	100.0	100.0	0	0.0	0.0	0.184	0.0	97.98623	-1.104	1	4.0	1.0	0.0	0.0	1.0
0.0	400.0	100.0	100.0	0	0.0	0.0	0.183	0.0	96.73523	-1.104	1	4.0	1.0	14.0	0.0	1.0
0.0	400.0	100.0	100.0	0	0.0	0.0	0.182	0.0	95.97435	-1.026	1	4.0	1.0	0.0	0.0	1.0
0.0	400.0	100.0	100.0	0	0.0	0.0	0.182	0.0	95.97435	-1.026	1	4.0	1.0	0.0	0.0	1.0
0.0	400.0	100.0	100.0	0	0.0	0.0	0.181	0.0	94.91043	-0.886	1	4.0	1.0	0.0	0.0	1.0
0.0	400.0	100.0	100.0	0	0.0	0.0	0.18	0.0	94.91043	-0.823	1	4.0	1.0	0.0	0.0	1.0
0.0	400.0	100.0	100.0	0	0.0	0.0	0.179	0.0	94.37622	-0.823	1	4.0	1.0	0.0	0.0	1.0
0.0	400.0	100.0	100.0	0	0.0	0.0	0.177	0.0	95.24139	-0.765	1	4.0	1.0	0.0	0.0	1.0
0.0	400.0	100.0	100.0	0	0.0	0.0	0.176	0.0	95.24139	-0.66	1	4.0	1.0	0.0	0.0	1.0
0.0	400.0	100.0	100.0	0	0.0	0.0	0.174	0.0	96.24303	-0.66	1	4.0	1.0	0.0	0.0	1.0
0.0	400.0	100.0	100.0	0	0.0	0.0	0.172	0.0	96.24303	-0.613	1	4.0	1.0	0.0	0.0	1.0
0.0	400.0	100.0	100.0	0	0.0	0.0	0.17	0.0	96.88278	-0.613	1	4.0	1.0	0.0	0.0	1.0
0.0	400.0	100.0	100.0	0	0.0	0.0	0.168	0.0	96.60359	-0.529	1	4.0	1.0	0.0	0.0	1.0
0.0	400.0	100.0	100.0	0	0.0	0.0	0.166	0.0	97.23862	-0.457	1	4.0	1.0	0.0	0.0	1.0
0.0	400.0	100.0	100.0	0	0.0	0.0	0.163	0.0	98.015816	-0.457	1	4.0	1.0	0.0	0.0	1.0
0.0	400.0	100.0	100.0	0	0.0	0.0	0.16	0.0	97.64772	-0.425	1	4.0	1.0	0.0	0.0	1.0
0.0	400.0	100.0	100.0	0	0.0	0.0	0.157	0.0	97.64772	-0.366	1	4.0	1.0	0.0	0.0	1.0
0.0	400.0	100.0	100.0	0	0.0	0.0	0.153	0.0	97.29885	-0.366	1	4.0	1.0	0.0	0.0	1.0
0.0	400.0	100.0	100.0	0	0.0	0.0	0.15	0.0	97.29885	-0.316	1	4.0	1.0	0.0	0.0	1.0
0.0	400.0	100.0	100.0	0	0.0	0.0	0.146	0.0	96.65838	-0.316	1	4.0	1.0	0.0	0.0	1.0
0.0	400.0	100.0	100.0	0	0.0	0.0	0.141	0.0	96.46238	-0.294	1	4.0	1.0	0.0	0.0	1.0
0.0	400.0	100.0	100.0	0	0.0	0.0	0.137	0.0	96.46238	-0.254	1	4.0	1.0	0.0	0.0	1.0
0.0	400.0	100.0	100.0	0	0.0	0.0	0.132	0.0	97.143196	-0.254	1	4.0	1.0	0.0	0.0	1.0
0.0	400.0	100.0	100.0	0	0.0	0.0	0.128	0.0	97.4262	-0.236	1	4.0	1.0	0.0	0.0	1.0
0.0	400.0	100.0	100.0	0	0.0	0.0	0.123	0.0	97.4262	-0.203	1	4.0	1.0	0.0	0.0	1.0
0.0	400.0	100.0	100.0	0	0.0	0.0	0.119	0.0	97.0004	-0.203	1	4.0	1.0	0.0	0.0	1.0
0.0	400.0	100.0	100.0	0	0.0	0.0	0.114	0.0	97.0004	-0.189	1	4.0	1.0	0.0	0.0	1.0
0.0	400.0	100.0	100.0	0	0.0	0.0	0.11	0.0	97.58499	-0.189	1	4.0	1.0	0.0	0.0	1.0
0.0	400.0	100.0	100.0	0	0.0	0.0	0.105	0.0	97.13382	-0.163	1	4.0	1.0	0.0	0.0	1.0
0.0	400.0	100.0	100.0	0	0.0	0.0	0.101	0.0	97.13382	-0.151	1	4.0	1.0	0.0	0.0	1.0
0.0	400.0	100.0	100.0	0	0.0	0.0	0.097	0.0	98.794846	-0.151	1	4.0	1.0	0.0	0.0	1.0
0.0	400.0	100.0	100.0	0	0.0	0.0	0.092	0.0	98.59109	-0.13	1	4.0	1.0	0.0	0.0	1.0
0.0	400.0	100.0	100.0	0	0.0	0.0	0.088	0.0	98.59109	-0.112	1	4.0	1.0	0.0	0.0	1.0
0.0	400.0	100.0	100.0	0	0.0	0.0	0.084	0.0	98.18566	-0.112	1	4.0	1.0	0.0	0.0	1.0
0.0	400.0	100.0	100.0	0	0.0	0.0	0.079	0.0	98.18566	-0.104	1	4.0	1.0	0.0	0.0	1.0
0.0	400.0	100.0	100.0	0	0.0	0.0	0.075	0.0	98.255	-0.104	1	4.0	1.0	0.0	0.0	1.0
0.0	400.0	100.0	100.0	0	0.0	0.0	0.071	0.0	97.41136	-0.09	1	4.0	1.0	0.0	0.0	1.0
0.0	400.0	100.0	100.0	0	0.0	0.0	0.067	0.0	97.41136	-0.083	1	4.0	1.0	0.0	0.0	1.0
0.0	400.0	100.0	100.0	0	0.0	0.0	0.064	0.0	97.167755	-0.083	1	4.0	1.0	0.0	0.0	1.0
0.0	400.0	100.0	100.0	0	0.0	0.0	0.06	0.0	96.545	-0.072	1	4.0	1.0	0.0	0.0	1.0
0.0	400.0	100.0	100.0	0	0.0	0.0	0.056	0.0	96.545	-0.072	1	4.0	1.0	0.0	0.0	1.0
0.0	400.0	100.0	100.0	0	0.0	0.0	0.053	0.0	96.459656	-0.067	1	4.0	1.0	0.0	0.0	1.0
0.0	400.0	100.0	100.0	0	0.0	0.0	0.05	0.0	96.460335	-0.057	1	4.0	1.0	0.0	0.0	1.0
0.0	400.0	100.0	100.0	0	0.0	0.0	0.047	0.0	98.022484	-0.057	1	4.0	1.0	0.0	0.0	1.0
0.0	400.0	100.0	100.0	0	0.0	0.0	0.044	0.0	97.002525	-0.053	1	4.0	1.0	0.0	0.0	1.0
0.0	400.0	100.0	100.0	0	0.0	0.0	0.041	0.0	97.002525	-0.046	1	4.0	1.0	0.0	0.0	1.0
0.0	400.0	100.0	100.0	0	0.0	0.0	0.038	0.0	97.56512	-0.046	1	4.0	1.0	0.0	0.0	1.0
0.0	400.0	100.0	100.0	0	0.0	0.0	0.035	0.0	98.23695	-0.039	1	4.0	1.0	0.0	0.0	1.0
0.0	400.0	100.0	100.0	0	0.0	0.0	0.033	0.0	98.23695	-0.039	1	4.0	1.0	0.0	0.0	1.0
0.0	400.0	100.0	100.0	0	0.0	0.0	0.03	0.0	98.254425	-0.036	1	4.0	1.0	0.0	0.0	1.0
0.0	400.0	100.0	100.0	0	0.0	0.0	0.027	0.0	98.254425	-0.031	1	4.0	1.0	0.0	0.0	1.0
0.0	400.0	100.0	100.0	0	0.0	0.0	0.025	0.0	98.23648	-0.031	1	4.0	1.0	0.0	0.0	1.0
0.0	400.0	100.0	100.0	0	0.0	0.0	0.022	0.0	98.074066	-0.029	1	4.0	1.0	0.0	0.0	1.0
0.0	400.0	100.0	100.0	0	0.0	0.0	0.02	0.0	98.074066	-0.025	1	4.0	1.0	0.0	0.0	1.0
0.0	400.0	100.0	100.0	0	0.0	0.0	0.018	0.0	97.79736	-0.025	1	4.0	1.0	0.0	0.0	1.0
0.0	400.0	100.0	100.0	0	0.0	0.0	0.016	0.0	97.050125	-0.021	1	4.0	1.0	0.0	0.0	1.0
0.0	400.0	100.0	100.0	0	0.0	0.0	0.013	0.0	97.050125	-0.021	1	4.0	1.0	0.0	0.0	1.0
0.0	400.0	100.0	100.0	0	0.0	0.0	0.011	0.0	97.132614	-0.02	1	4.0	1.0	0.0	0.0	1.0
0.0	400.0	100.0	100.0	0	0.0	0.0	0.009	0.0	97.132614	-0.017	1	4.0	1.0	0.0	0.0	1.0
0.0	400.0	100.0	100.0	0	0.0	0.0	0.007	0.0	95.90205	-0.017	1	4.0	1.0	0.0	0.0	1.0
0.0	400.0	100.0	100.0	0	0.0	0.0	0.005	0.0	96.35702	-0.015	1	4.0	1.0	0.0	0.0	1.0
0.0	400.0	100.0	100.0	0	0.0	0.0	0.003	0.0	96.35702	-0.014	1	4.0	1.0	0.0	0.0	1.0
0.0	400.0	100.0	100.0	0	0.0	0.0	0.001	0.0	96.86505	-0.014	1	4.0	1.0	0.0	0.0	1.0
0.0	400.0	100.0	100.0	0	0.0	0.0	0.0	0.0	96.76653	-0.012	1	4.0	1.0	0.0	0.0	1.0
0.0	400.0	100.0	100.0	0	0.0	0.0	-0.002	0.0	96.76653	-0.012	1	4.0	1.0	0.0	0.0	1.0
0.0	400.0	100.0	100.0	0	0.0	0.0	-0.004	0.0	96.2911	-0.01	1	4.0	1.0	0.0	0.0	1.0
0.0	400.0	100.0	100.0	0	0.0	0.0	-0.006	0.0	96.2911	-0.009	1	4.0	1.0	0.0	0.0	1.0
0.0	400.0	100.0	100.0	0	0.0	0.0	-0.007	0.0	96.28991	-0.009	1	4.0	1.0	0.0	0.0	1.0
0.0	400.0	100.0	100.0	0	0.0	0.0	-0.009	0.0	97.38654	-0.008	1	4.0	1.0	0.0	0.0	1.0
0.0	400.0	100.0	100.0	0	0.0	0.0	-0.011	0.0	97.38654	-0.007	1	4.0	1.0	0.0	0.0	1.0
0.0	400.0	100.0	100.0	0	0.0	0.0	-0.012	0.0	97.86258	-0.007	1	4.0	1.0	0.0	0.0	1.0
0.0	400.0	100.0	100.0	0	0.0	0.0	-0.014	0.0	97.51111	-0.006	1	4.0	1.0	0.0	0.0	1.0
0.0	400.0	100.0	100.0	0	0.0	0.0	-0.015	0.0	97.51111	-0.006	1	4.0	1.0	0.0	0.0	1.0
0.0	400.0	100.0	100.0	0	0.0	0.0	-0.017	0.0	97.70214	-0.006	1	4.0	1.0	0.0	0.0	1.0
0.0	400.0	100.0	100.0	0	0.0	0.0	-0.018	0.0	97.70214	-0.005	1	4.0	1.0	0.0	0.0	1.0
0.0	400.0	100.0	100.0	0	0.0	0.0	-0.019	0.0	98.20637	-0.005	1	4.0	1.0	0.0	0.0	1.0
0.0	400.0	100.0	100.0	0	0.0	0.0	-0.021	0.0	99.458015	-0.004	1	4.0	1.0	0.0	0.0	1.0
0.0	400.0	100.0	100.0	0	0.0	0.0	-0.022	0.0	99.458015	-0.003	1	4.0	1.0	0.0	0.0	1.0
0.0	400.0	100.0	100.0	0	0.0	0.0	-0.023	0.0	99.100204	-0.003	1	4.0	1.0	0.0	0.0	1.0
0.0	400.0	100.0	100.0	0	0.0	0.0	-0.024	0.0	99.26918	-0.003	1	4.0	1.0	0.0	0.0	1.0
0.0	400.0	100.0	100.0	0	0.0	0.0	-0.024	0.0	99.26918	-0.003	1	4.0	1.0	0.0	0.0	1.0
0.0	400.0	100.0	100.0	0	0.0	0.0	-0.025	0.0	98.54277	-0.002	1	4.0	1.0	0.0	0.0	1.0
0.0	400.0	100.0	100.0	0	0.0	0.0	-0.026	0.0	98.54277	-0.002	1	4.0	1.0	0.0	0.0	1.0
0.0	400.0	100.0	100.0	0	0.0	0.0	-0.026	0.0	99.40656	-0.002	1	4.0	1.0	0.0	0.0	1.0
0.0	400.0	100.0	100.0	0	0.0	0.0	-0.027	0.0	99.51647	-0.002	1	4.0	1.0	0.0	0.0	1.0
0.0	400.0	100.0	100.0	0	0.0	0.0	-0.027	0.0	99.51647	-0.001	1	4.0	1.0	0.0	0.0	1.0
0.0	400.0	100.0	100.0	0	0.0	0.0	-0.027	0.0	98.796555	-0.001	1	4.0	1.0	0.0	0.0	1.0
0.0	400.0	100.0	100.0	0	0.0	0.0	-0.028	0.0	98.63738	-0.001	1	4.0	1.0	0.0	0.0	1.0
0.0	400.0	100.0	100.0	0	0.0	0.0	-0.028	0.0	98.63738	-0.001	1	4.0	1.0	0.0	0.0	1.0
0.0	400.0	100.0	100.0	0	0.0	0.0	-0.028	0.0	99.51714	-0.001	1	4.0	1.0	0.0	0.0	1.0
0.0	400.0	100.0	100.0	0	0.0	0.0	-0.027	0.0	99.51714	0.0	1	4.0	1.0	0.0	0.0	1.0
0.0	400.0	100.0	100.0	0	0.0	0.0	-0.027	0.0	99.446526	0.0	1	4.0	1.0	1.0	0.0	1.0
0.0	400.0	100.0	100.0	0	0.0	0.0	-0.027	0.0	98.762665	0.0	1	4.0	1.0	2.0	0.0	1.0
0.0	400.0	100.0	100.0	0	0.0	0.0	-0.026	0.0	98.762665	0.0	1	4.0	1.0	3.0	0.0	1.0
-4166.667	300.0	100.0	100.0	0	0.0	0.0	-0.026	0.0	98.34147	0.0	1	4.0	1.0	3.0	0.0	1.0
-4166.667	300.0	100.0	100.0	0	0.0	0.0	-0.025	0.0	98.34147	0.0	1	4.0	1.0	3.0	0.0	1.0
-4166.667	300.0	100.0	100.0	0	0.0	0.0	-0.024	0.0	98.718544	0.0	1	4.0	1.0	3.0	0.0	1.0
-4166.667	300.0	100.0	100.0	0	0.0	0.0	-0.023	0.0	98.363434	0.0	1	4.0	1.0	3.0	0.0	1.0
-4166.667	300.0	100.0	100.0	0	0.0	0.0	-0.022	0.0	98.363434	-0.569	1	4.0	1.0	3.0	0.0	1.0
-4166.667	300.0	100.0	100.0	0	0.0	0.0	-0.021	0.0	98.57251	-0.569	1	4.0	1.0	3.0	0.0	1.0
-4166.667	300.0	100.0	100.0	0	0.0	0.0	-0.02	0.0	98.67649	-0.823	1	4.0	1.0	3.0	0.0	1.0
-4166.667	300.0	100.0	100.0	0	0.0	0.0	-0.018	0.0	98.67649	-1.28	1	4.0	1.0	3.0	0.0	1.0
-4166.667	300.0	100.0	100.0	0	0.0	0.0	-0.017	0.0	98.66245	-1.28	1	4.0	1.0	3.0	0.0	1.0
-4166.667	300.0	100.0	100.0	0	0.0	0.0	-0.015	0.0	98.66245	-1.484	1	4.0	1.0	3.0	0.0	1.0
-4166.667	300.0	100.0	100.0	0	0.0	0.0	-0.014	0.0	99.545235	-1.484	1	4.0	1.0	3.0	0.0	1.0
-4166.667	300.0	100.0	100.0	0	0.0	0.0	-0.012	0.0	97.80037	-1.851	1	4.0	1.0	3.0	0.0	1.0
-4166.667	300.0	100.0	100.0	0	0.0	0.0	-0.01	0.0	97.80037	-1.851	1	4.0	1.0	3.0	0.0	1.0
-4166.667	300.0	100.0	100.0	0	0.0	0.0	-0.008	0.0	100.5129	-2.015	1	4.0	1.0	5.0	0.0	1.0
-4166.667	300.0	100.0	100.0	0	0.0	0.0	-0.006	0.0	99.669975	-2.309	1	4.0	1.0	5.0	0.0	1.0
-4166.667	300.0	100.0	100.0	0	0.0	0.0	-0.004	0.0	99.669975	-2.563	1	4.0	1.0	5.0	0.0	1.0
-4166.667	300.0	100.0	100.0	0	0.0	0.0	-0.002	0.0	99.54387	-2.563	1	4.0	1.0	5.0	0.0	1.0
-4166.667	300.0	100.0	100.0	0	0.0	0.0	0.0	0.0	99.54387	-2.676	1	4.0	1.0	5.0	0.0	1.0
-4166.667	300.0	100.0	100.0	0	0.0	0.0	0.001	0.0	98.9421	-2.676	1	4.0	1.0	5.0	0.0	1.0
-4166.667	300.0	100.0	100.0	0	0.0	0.0	0.003	0.0	98.2392	-2.88	1	4.0	1.0	5.0	0.0	1.0
-4166.667	300.0	100.0	100.0	0	0.0	0.0	0.006	0.0	98.2392	-3.056	1	4.0	1.0	5.0	0.0	1.0
-4166.667	300.0	100.0	100.0	0	0.0	0.0	0.008	0.0	97.99764	-3.056	1	4.0	1.0	5.0	0.0	1.0
-4166.667	300.0	100.0	100.0	0	0.0	0.0	0.011	0.0	96.88849	-3.135	1	4.0	1.0	5.0	0.0	1.0
-4166.667	300.0	100.0	100.0	0	0.0	0.0	0.013	0.0	96.88849	-3.276	1	4.0	1.0	5.0	0.0	1.0
-4166.667	300.0	100.0	100.0	0	0.0	0.0	0.016	0.0	98.309074	-3.276	1	4.0	1.0	5.0	0.0	1.0
-4166.667	300.0	100.0	100.0	0	0.0	0.0	0.018	0.0	98.309074	-3.339	1	4.0	1.0	5.0	0.0	1.0
-4166.667	300.0	100.0	100.0	0	0.0	0.0	0.021	0.0	97.87397	-3.339	1	4.0	1.0	5.0	0.0	1.0
-4166.667	300.0	100.0	100.0	0	0.0	0.0	0.023	0.0	97.17955	-3.453	1	4.0	1.0	5.0	0.0	1.0
-4166.667	300.0	100.0	100.0	0	0.0	0.0	0.026	0.0	97.17955	-3.503	1	4.0	1.0	5.0	0.0	1.0
-4166.667	300.0	100.0	100.0	0	0.0	0.0	0.029	0.0	98.106476	-3.503	1	4.0	1.0	5.0	0.0	1.0
-4166.667	300.0	100.0	100.0	0	0.0	0.0	0.031	0.0	97.91009	-3.594	1	4.0	1.0	5.0	0.0	1.0
-4166.667	300.0	100.0	100.0	0	0.0	0.0	0.034	0.0	97.91009	-3.594	1	4.0	1.0	5.0	0.0	1.0
-4166.667	300.0	100.0	100.0	0	0.0	0.0	0.037	0.0	98.04078	-3.635	1	4.0	1.0	5.0	0.0	1.0
-4166.667	300.0	100.0	100.0	0	0.0	0.0	0.04	0.0	96.7174	-3.708	1	4.0	1.0	5.0	0.0	1.0
-4166.667	300.0	100.0	100.0	0	0.0	0.0	0.042	0.0	96.47653	-3.708	1	4.0	1.0	5.0	0.0	1.0
-4166.667	300.0	100.0	100.0	0	0.0	0.0	0.045	0.0	96.98218	-3.741	1	4.0	1.0	5.0	0.0	1.0
-4166.667	300.0	100.0	100.0	0	0.0	0.0	0.048	0.0	96.98218	-3.799	1	4.0	1.0	5.0	0.0	1.0
-4166.667	300.0	100.0	100.0	0	0.0	0.0	0.051	0.0	96.361496	-3.799	1	4.0	1.0	5.0	0.0	1.0
-4166.667	300.0	100.0	100.0	0	0.0	0.0	0.054	0.0	97.06551	-3.85	1	4.0	1.0	5.0	0.0	1.0
-4166.667	300.0	100.0	100.0	0	0.0	0.0	0.056	0.0	97.06551	-3.85	1	4.0	1.0	5.0	0.0	1.0
-4166.667	300.0	100.0	100.0	0	0.0	0.0	0.059	0.0	96.4133	-3.873	1	4.0	1.0	5.0	0.0	1.0
-4166.667	300.0	100.0	100.0	0	0.0	0.0	0.062	0.0	96.4133	-3.894	1	4.0	1.0	5.0	0.0	1.0
-4166.667	300.0	100.0	100.0	0	0.0	0.0	0.065	0.0	97.64687	-3.894	1	4.0	1.0	5.0	0.0	1.0
-4166.667	300.0	100.0	100.0	0	0.0	0.0	0.068	0.0	97.41323	-3.931	1	4.0	1.0	5.0	0.0	1.0
-4166.667	300.0	100.0	100.0	0	0.0	0.0	0.071	0.0	97.41323	-3.964	1	4.0	1.0	5.0	0.0	1.0
-4166.667	300.0	100.0	100.0	0	0.0	0.0	0.074	0.0	97.091156	-3.964	1	4.0	1.0	5.0	0.0	1.0
-4166.667	300.0	100.0	100.0	0	0.0	0.0	0.077	0.0	97.40324	-3.979	1	4.0	1.0	5.0	0.0	1.0
-4166.667	300.0	100.0	100.0	0	0.0	0.0	0.08	0.0	98.24011	-3.979	1	4.0	1.0	5.0	0.0	1.0
-4166.667	300.0	100.0	100.0	0	0.0	0.0	0.083	0.0	97.49363	-4.005	1	4.0	1.0	5.0	0.0	1.0
-4166.667	300.0	100.0	100.0	0	0.0	0.0	0.086	0.0	97.49363	-4.016	1	4.0	1.0	5.0	0.0	1.0
-4166.667	300.0	100.0	100.0	0	0.0	0.0	0.088	0.0	98.21693	-4.016	1	4.0	1.0	5.0	0.0	1.0
-4166.667	300.0	100.0	100.0	0	0.0	0.0	0.091	0.0	97.53909	-4.037	1	4.0	1.0	5.0	0.0	1.0
-4166.667	300.0	100.0	100.0	0	0.0	0.0	0.094	0.0	97.53909	-4.047	1	4.0	1.0	5.0	0.0	1.0
-4166.667	300.0	100.0	100.0	0	0.0	0.0	0.097	0.0	97.9411	-4.047	1	4.0	1.0	5.0	0.0	1.0
-4166.667	300.0	100.0	100.0	0	0.0	0.0	0.099	0.0	97.828896	-4.064	1	4.0	1.0	5.0	0.0	1.0
-4166.667	300.0	100.0	100.0	0	0.0	0.0	0.102	0.0	97.828896	-4.078	1	4.0	1.0	5.0	0.0	1.0
-4166.667	300.0	100.0	100.0	1	0.0	0.0	0.104	0.0	96.71399	-4.078	1	4.0	1.0	5.0	0.0	1.0
-4166.667	300.0	100.0	100.0	1	0.0	0.0	0.107	0.0	96.71399	-4.085	1	4.0	1.0	5.0	0.0	1.0
-4166.667	300.0	100.0	100.0	1	0.0	0.0	0.109	0.0	97.89626	-4.085	1	4.0	1.0	5.0	0.0	1.0
-4166.667	300.0	100.0	100.0	1	0.0	0.0	0.111	0.0	97.71218	-4.096	1	4.0	1.0	5.0	0.0	1.0
-4166.667	300.0	100.0	100.0	1	0.0	0.0	0.114	0.0	97.71218	-4.102	1	4.0	1.0	5.0	0.0	1.0
-4166.667	300.0	100.0	100.0	1	0.0	0.0	0.116	0.0	97.577385	-4.102	1	4.0	1.0	5.0	0.0	1.0
-4166.667	300.0	100.0	100.0	1	0.0	0.0	0.119	0.0	97.173775	-4.111	1	4.0	1.0	5.0	0.0	1.0
-4166.667	300.0	100.0	100.0	1	0.0	0.0	0.121	0.0	97.173775	-4.111	1	4.0	1.0	5.0	0.0	1.0
-4166.667	300.0	100.0	100.0	1	0.0	0.0	0.123	0.0	97.180046	-4.115	1	4.0	1.0	5.0	0.0	1.0
-4166.667	300.0	100.0	100.0	1	0.0	0.0	0.125	0.0	97.180046	-4.123	1	4.0	1.0	5.0	0.0	1.0
-4166.667	300.0	100.0	100.0	1	0.0	0.0	0.128	0.0	97.246735	-4.123	1	4.0	1.0	5.0	0.0	1.0
-4166.667	300.0	100.0	100.0	1	0.0	0.0	0.13	0.0	97.89691	-4.129	1	4.0	1.0	5.0	0.0	1.0
-4166.667	300.0	100.0	100.0	1	0.0	0.0	0.132	0.0	97.89691	-4.132	1	4.0	1.0	5.0	0.0	1.0
-4166.667	300.0	100.0	100.0	1	0.0	0.0	0.134	0.0	98.51255	-4.132	1	4.0	1.0	5.0	0.0	1.0
-4166.667	300.0	100.0	100.0	1	0.0	0.0	0.136	0.0	98.13488	-4.137	1	4.0	1.0	5.0	0.0	1.0
-4166.667	300.0	100.0	100.0	1	0.0	0.0	0.138	0.0	98.13488	-4.137	1	4.0	1.0	5.0	0.0	1.0
-4166.667	300.0	100.0	100.0	1	0.0	0.0	0.14	0.0	97.60559	-4.14	1	4.0	1.0	5.0	0.0	1.0
-4166.667	300.0	100.0	100.0	1	0.0	0.0	0.142	0.0	97.683365	-4.144	1	4.0	1.0	5.0	0.0	1.0
-4166.667	300.0	100.0	100.0	1	0.0	0.0	0.144	0.0	97.833115	-4.144	1	4.0	1.0	5.0	0.0	1.0
-4166.667	300.0	100.0	100.0	1	0.0	0.0	0.146	0.0	97.960304	-4.146	1	4.0	1.0	5.0	0.0	1.0
-4166.667	300.0	100.0	100.0	1	0.0	0.0	0.148	0.0	97.960304	-4.149	1	4.0	1.0	5.0	0.0	1.0
-4166.667	300.0	100.0	100.0	1	0.0	0.0	0.15	0.0	97.174644	-4.149	1	4.0	1.0	5.0	0.0	1.0
-4166.667	300.0	100.0	100.0	1	0.0	0.0	0.152	0.0	97.174644	-4.152	1	4.0	1.0	5.0	0.0	1.0
-4166.667	300.0	100.0	100.0	1	0.0	0.0	0.154	0.0	96.51681	-4.152	1	4.0	1.0	5.0	0.0	1.0
-4166.667	300.0	100.0	100.0	0	0.0	0.0	0.156	0.0	96.63441	-4.153	1	5.0	1.0	7.0	0.0	1.0
-4166.667	300.0	100.0	100.0	0	0.0	0.0	0.157	0.0	96.63441	-4.155	1	5.0	1.0	7.0	0.0	1.0
0.0	300.0	100.0	100.0	0	0.0	0.0	0.159	0.0	96.85021	-4.155	1	5.0	1.0	0.0	0.0	1.0
0.0	300.0	100.0	100.0	0	0.0	0.0	0.161	0.0	97.46407	-4.157	1	5.0	1.0	0.0	0.0	1.0
0.0	300.0	100.0	100.0	0	0.0	0.0	0.162	0.0	97.46407	-4.159	1	5.0	1.0	0.0	0.0	1.0
0.0	300.0	100.0	100.0	0	0.0	0.0	0.164	0.0	98.08019	-4.159	1	5.0	1.0	0.0	0.0	1.0
0.0	300.0	100.0	100.0	0	0.0	0.0	0.166	0.0	98.08019	-3.59	1	5.0	1.0	0.0	0.0	1.0
0.0	300.0	100.0	100.0	0	0.0	0.0	0.167	0.0	98.25742	-3.59	1	5.0	1.0	0.0	0.0	1.0
0.0	300.0	100.0	100.0	0	0.0	0.0	0.169	0.0	97.33862	-3.1	1	5.0	1.0	0.0	0.0	1.0
0.0	300.0	100.0	100.0	0	0.0	0.0	0.171	0.0	97.33862	-2.881	1	5.0	1.0	0.0	0.0	1.0
0.0	300.0	100.0	100.0	0	0.0	0.0	0.172	0.0	97.10428	-2.881	1	5.0	1.0	0.0	0.0	1.0
0.0	300.0	100.0	100.0	0	0.0	0.0	0.174	0.0	96.368515	-2.488	1	5.0	1.0	0.0	0.0	1.0
0.0	300.0	100.0	100.0	0	0.0	0.0	0.175	0.0	96.368515	-2.312	1	5.0	1.0	0.0	0.0	1.0
0.0	300.0	100.0	100.0	0	0.0	0.0	0.177	0.0	97.027054	-2.312	1	5.0	1.0	0.0	0.0	1.0
0.0	300.0	100.0	100.0	0	0.0	0.0	0.178	0.0	97.027054	-1.996	1	5.0	1.0	0.0	0.0	1.0
0.0	300.0	100.0	100.0	0	0.0	0.0	0.18	0.0	96.82353	-1.996	1	5.0	1.0	0.0	0.0	1.0
0.0	300.0	100.0	100.0	0	0.0	0.0	0.181	0.0	96.73676	-1.855	1	5.0	1.0	0.0	0.0	1.0
0.0	300.0	100.0	100.0	0	0.0	0.0	0.182	0.0	96.73676	-1.602	1	5.0	1.0	0.0	0.0	1.0
0.0	300.0	100.0	100.0	0	0.0	0.0	0.183	0.0	96.5428	-1.602	1	5.0	1.0	0.0	0.0	1.0
0.0	300.0	100.0	100.0	0	0.0	0.0	0.184	0.0	96.55059	-1.489	1	5.0	1.0	0.0	0.0	1.0
0.0	300.0	100.0	100.0	0	0.0	0.0	0.186	0.0	96.55059	-1.489	1	5.0	1.0	0.0	0.0	1.0
0.0	300.0	100.0	100.0	0	0.0	0.0	0.187	0.0	94.80734	-1.285	1	5.0	1.0	0.0	0.0	1.0
0.0	300.0	100.0	100.0	0	0.0	0.0	0.187	0.0	94.80734	-1.194	1	5.0	1.0	0.0	0.0	1.0
0.0	300.0	100.0	100.0	0	0.0	0.0	0.188	0.0	96.74965	-1.194	1	5.0	1.0	0.0	0.0	1.0
0.0	300.0	100.0	100.0	0	0.0	0.0	0.189	0.0	97.50628	-1.031	1	5.0	1.0	0.0	0.0	1.0
0.0	300.0	100.0	100.0	0	0.0	0.0	0.189	0.0	97.50628	-0.958	1	5.0	1.0	0.0	0.0	1.0
0.0	300.0	100.0	100.0	0	0.0	0.0	0.19	0.0	97.0511	-0.958	1	5.0	1.0	0.0	0.0	1.0
0.0	300.0	100.0	100.0	0	0.0	0.0	0.19	0.0	96.47424	-0.828	1	5.0	1.0	0.0	0.0	1.0
0.0	300.0	100.0	100.0	0	0.0	0.0	0.191	0.0	97.198524	-0.828	1	5.0	1.0	0.0	0.0	1.0
0.0	300.0	100.0	100.0	0	0.0	0.0	0.191	0.0	96.90369	-0.769	1	5.0	1.0	0.0	0.0	1.0
0.0	300.0	100.0	100.0	0	0.0	0.0	0.191	0.0	96.90369	-0.664	1	5.0	1.0	0.0	0.0	1.0
0.0	300.0	100.0	100.0	0	0.0	0.0	0.191	0.0	97.730736	-0.664	1	5.0	1.0	0.0	0.0	1.0
0.0	300.0	100.0	100.0	0	0.0	0.0	0.191	0.0	97.902145	-0.573	1	5.0	1.0	0.0	0.0	1.0
0.0	300.0	100.0	100.0	0	0.0	0.0	0.19	0.0	97.902145	-0.532	1	5.0	1.0	0.0	0.0	1.0
0.0	300.0	100.0	100.0	0	0.0	0.0	0.19	1.0	98.910225	-0.532	1	5.0	1.0	9.0	0.0	1.0
0.0	300.0	100.0	100.0	0	0.0	0.0	0.189	1.0	98.67062	-0.459	1	5.0	1.0	10.0	0.0	1.0
0.0	300.0	100.0	100.0	0	0.0	0.0	0.189	1.0	98.67062	-0.397	1	5.0	1.0	10.0	0.0	1.0
5555.5557	400.0	100.0	100.0	0	0.0	0.0	0.188	1.0	98.92743	-0.397	1	5.0	1.0	10.0	0.0	1.0
5555.5557	400.0	100.0	100.0	0	0.0	0.0	0.187	1.0	98.92743	-0.368	1	5.0	1.0	10.0	0.0	1.0
5555.5557	400.0	100.0	100.0	0	0.0	0.0	0.186	1.0	98.645645	-0.368	1	5.0	1.0	10.0	0.0	1.0
5555.5557	400.0	100.0	100.0	0	0.0	0.0	0.185	1.0	98.895905	0.072	1	5.0	1.0	10.0	0.0	1.0
5555.5557	400.0	100.0	100.0	0	0.0	0.0	0.184	1.0	98.895905	0.46	1	5.0	1.0	10.0	0.0	1.0
5555.5557	400.0	100.0	100.0	0	0.0	0.0	0.183	1.0	98.23081	0.46	1	5.0	1.0	10.0	0.0	1.0
5555.5557	400.0	100.0	100.0	0	0.0	0.0	0.182	1.0	98.19243	1.156	1	5.0	1.0	10.0	0.0	1.0
5555.5557	400.0	100.0	100.0	0	0.0	0.0	0.181	1.0	98.19243	1.468	1	5.0	1.0	10.0	0.0	1.0
5555.5557	400.0	100.0	100.0	0	0.0	0.0	0.18	1.0	99.16208	1.468	1	5.0	1.0	10.0	0.0	1.0
5555.5557	400.0	100.0	100.0	0	0.0	0.0	0.178	1.0	99.16208	2.026	1	5.0	1.0	10.0	0.0	1.0
5555.5557	400.0	100.0	100.0	0	0.0	0.0	0.177	1.0	99.57673	2.026	1	5.0	1.0	10.0	0.0	1.0
5555.5557	400.0	100.0	100.0	0	0.0	0.0	0.175	1.0	99.20803	2.508	1	5.0	1.0	10.0	0.0	1.0
5555.5557	400.0	100.0	100.0	0	0.0	0.0	0.173	1.0	99.20803	2.724	1	5.0	1.0	10.0	0.0	1.0
5555.5557	400.0	100.0	100.0	0	0.0	0.0	0.172	1.0	99.10997	2.724	1	5.0	1.0	10.0	0.0	1.0
5555.5557	400.0	100.0	100.0	0	0.0	0.0	0.17	1.0	98.50541	3.111	1	5.0	1.0	10.0	0.0	1.0
5555.5557	400.0	100.0	100.0	0	0.0	0.0	0.168	1.0	98.50541	3.284	1	5.0	1.0	10.0	0.0	1.0
5555.5557	400.0	100.0	100.0	0	0.0	0.0	0.166	1.0	97.54661	3.284	1	5.0	1.0	10.0	0.0	1.0
5555.5557	400.0	100.0	100.0	0	0.0	0.0	0.163	1.0	97.54661	3.595	1	5.0	1.0	10.0	0.0	1.0
5555.5557	400.0	100.0	100.0	0	0.0	0.0	0.161	1.0	97.64841	3.595	1	5.0	1.0	10.0	0.0	1.0
5555.5557	400.0	100.0	100.0	0	0.0	0.0	0.158	1.0	96.75832	3.734	1	5.0	1.0	10.0	0.0	1.0
5555.5557	400.0	100.0	100.0	0	0.0	0.0	0.155	1.0	96.75832	3.984	1	5.0	1.0	10.0	0.0	1.0
5555.5557	400.0	100.0	100.0	0	0.0	0.0	0.152	1.0	97.53727	3.984	1	5.0	1.0	12.0	0.0	1.0
5555.5557	400.0	100.0	100.0	0	0.0	0.0	0.149	1.0	96.75968	4.095	1	5.0	1.0	12.0	0.0	1.0
5555.5557	400.0	100.0	100.0	0	0.0	0.0	0.145	1.0	96.75968	4.095	1	5.0	1.0	12.0	0.0	1.0
5555.5557	400.0	100.0	100.0	0	0.0	0.0	0.142	1.0	95.65823	4.295	1	5.0	1.0	12.0	0.0	1.0
5555.5557	400.0	100.0	100.0	0	0.0	0.0	0.138	1.0	95.65823	4.468	1	5.0	1.0	12.0	0.0	1.0
5555.5557	400.0	100.0	100.0	0	0.0	0.0	0.135	1.0	96.22881	4.468	1	5.0	1.0	12.0	0.0	1.0
5555.5557	400.0	100.0	100.0	0	0.0	0.0	0.132	1.0	96.31298	4.545	1	5.0	1.0	12.0	0.0	1.0
5555.5557	400.0	100.0	100.0	0	0.0	0.0	0.129	1.0	96.31298	4.684	1	5.0	1.0	12.0	0.0	1.0
5555.5557	400.0	100.0	100.0	0	0.0	0.0	0.126	1.0	97.07132	4.684	1	5.0	1.0	12.0	0.0	1.0
5555.5557	400.0	100.0	100.0	0	0.0	0.0	0.123	1.0	96.766136	4.746	1	5.0	1.0	12.0	0.0	1.0
5555.5557	400.0	100.0	100.0	0	0.0	0.0	0.12	1.0	96.766136	4.746	1	5.0	1.0	12.0	0.0	1.0
5555.5557	400.0	100.0	100.0	0	0.0	0.0	0.117	1.0	97.06159	4.857	1	5.0	1.0	12.0	0.0	1.0
5555.5557	400.0	100.0	100.0	0	0.0	0.0	0.114	1.0	97.06159	4.908	1	5.0	1.0	12.0	0.0	1.0
5555.5557	400.0	100.0	100.0	0	0.0	0.0	0.111	1.0	96.7899	4.908	1	5.0	1.0	12.0	0.0	1.0
5555.5557	400.0	100.0	100.0	0	0.0	0.0	0.108	1.0	96.19208	4.996	1	5.0	1.0	12.0	0.0	1.0
5555.5557	400.0	100.0	100.0	0	0.0	0.0	0.105	1.0	96.19208	5.036	1	5.0	1.0	12.0	0.0	1.0
5555.5557	400.0	100.0	100.0	0	0.0	0.0	0.102	1.0	95.94221	5.036	1	5.0	1.0	12.0	0.0	1.0
5555.5557	400.0	100.0	100.0	0	0.0	0.0	0.099	1.0	95.908005	5.109	1	5.0	1.0	12.0	0.0	1.0
5555.5557	400.0	100.0	100.0	0	0.0	0.0	0.097	1.0	95.908005	5.109	1	5.0	1.0	12.0	0.0	1.0
5555.5557	400.0	100.0	100.0	0	0.0	0.0	0.094	1.0	96.941795	5.14	1	5.0	1.0	12.0	0.0	1.0
5555.5557	400.0	100.0	100.0	0	0.0	0.0	0.091	1.0	96.941795	5.197	1	5.0	1.0	12.0	0.0	1.0
5555.5557	400.0	100.0	100.0	0	0.0	0.0	0.088	1.0	97.78274	5.197	1	5.0	1.0	12.0	0.0	1.0
5555.5557	400.0	100.0	100.0	0	0.0	0.0	0.086	1.0	96.962395	5.224	1	5.0	1.0	12.0	0.0	1.0
5555.5557	400.0	100.0	100.0	0	0.0	0.0	0.083	1.0	96.962395	5.27	1	5.0	1.0	12.0	0.0	1.0
5555.5557	400.0	100.0	100.0	0	0.0	0.0	0.08	1.0	97.69336	5.27	1	5.0	1.0	12.0	0.0	1.0
5555.5557	400.0	100.0	100.0	0	0.0	0.0	0.078	1.0	97.69336	5.291	1	5.0	1.0	12.0	0.0	1.0
5555.5557	400.0	100.0	100.0	0	0.0	0.0	0.075	1.0	97.86124	5.291	1	5.0	1.0	12.0	0.0	1.0
5555.5557	400.0	100.0	100.0	0	0.0	0.0	0.072	1.0	98.11845	5.328	1	5.0	1.0	12.0	0.0	1.0
5555.5557	400.0	100.0	100.0	0	0.0	0.0	0.069	1.0	97.84965	5.359	1	5.0	1.0	12.0	0.0	1.0
5555.5557	400.0	100.0	100.0	0	0.0	0.0	0.066	1.0	97.009766	5.359	1	5.0	1.0	12.0	0.0	1.0
5555.5557	400.0	100.0	100.0	0	0.0	0.0	0.063	1.0	97.04877	5.373	1	5.0	1.0	12.0	0.0	1.0
5555.5557	400.0	100.0	100.0	0	0.0	0.0	0.061	1.0	96.472145	5.399	1	5.0	1.0	12.0	0.0	1.0
5555.5557	400.0	100.0	100.0	0	0.0	0.0	0.058	1.0	97.107506	5.399	1	5.0	1.0	12.0	0.0	1.0
5555.5557	400.0	100.0	100.0	0	0.0	0.0	0.055	1.0	97.107506	5.41	1	5.0	1.0	12.0	0.0	1.0
5555.5557	400.0	100.0	100.0	0	0.0	0.0	0.052	1.0	96.27979	5.41	1	5.0	1.0	12.0	0.0	1.0
5555.5557	400.0	100.0	100.0	0	0.0	0.0	0.05	1.0	97.4689	5.431	1	5.0	1.0	12.0	0.0	1.0
5555.5557	400.0	100.0	100.0	0	0.0	0.0	0.047	1.0	97.4689	5.441	1	5.0	1.0	12.0	0.0	1.0
5555.5557	400.0	100.0	100.0	0	0.0	0.0	0.045	1.0	98.470695	5.441	1	5.0	1.0	12.0	0.0	1.0
5555.5557	400.0	100.0	100.0	0	0.0	0.0	0.042	1.0	97.66926	5.457	1	5.0	1.0	12.0	0.0	1.0
5555.5557	400.0	100.0	100.0	0	0.0	0.0	0.04	1.0	97.66926	5.471	1	5.0	1.0	12.0	0.0	1.0
5555.5557	400.0	100.0	100.0	0	0.0	0.0	0.037	1.0	98.231705	5.471	1	5.0	1.0	12.0	0.0	1.0
5555.5557	400.0	100.0	100.0	0	0.0	0.0	0.035	1.0	98.231705	5.477	1	5.0	1.0	12.0	0.0	1.0
5555.5557	400.0	100.0	100.0	0	0.0	0.0	0.032	1.0	97.97601	5.477	1	5.0	1.0	12.0	0.0	1.0
5555.5557	400.0	100.0	100.0	0	0.0	0.0	0.03	1.0	99.119316	5.489	1	5.0	1.0	12.0	0.0	1.0
5555.5557	400.0	100.0	100.0	0	0.0	0.0	0.028	1.0	99.119316	5.494	1	5.0	1.0	12.0	0.0	1.0
5555.5557	400.0	100.0	100.0	0	0.0	0.0	0.026	1.0	99.19818	5.494	1	5.0	1.0	12.0	0.0	1.0
5555.5557	400.0	100.0	100.0	0	0.0	0.0	0.023	1.0	99.34541	5.504	1	5.0	1.0	12.0	0.0	1.0
5555.5557	400.0	100.0	100.0	0	0.0	0.0	0.022	1.0	99.34541	5.511	1	5.0	1.0	12.0	0.0	1.0
5555.5557	400.0	100.0	100.0	0	0.0	0.0	0.02	1.0	97.61902	5.511	1	5.0	1.0	12.0	0.0	1.0
5555.5557	400.0	100.0	100.0	0	0.0	0.0	0.018	1.0	97.61902	5.515	1	5.0	1.0	12.0	0.0	1.0
5555.5557	400.0	100.0	100.0	0	0.0	0.0	0.016	1.0	97.135635	5.515	1	5.0	1.0	12.0	0.0	1.0
5555.5557	400.0	100.0	100.0	0	0.0	0.0	0.014	1.0	97.99074	5.522	1	5.0	1.0	12.0	0.0	1.0
5555.5557	400.0	100.0	100.0	0	0.0	0.0	0.012	1.0	97.99074	5.525	1	5.0	1.0	12.0	0.0	1.0
5555.5557	400.0	100.0	100.0	0	0.0	0.0	0.01	1.0	98.38929	5.525	1	5.0	1.0	12.0	0.0	1.0
5555.5557	400.0	100.0	100.0	1	0.0	0.0	0.009	1.0	97.18553	5.529	1	5.0	1.0	12.0	0.0	1.0
5555.5557	400.0	100.0	100.0	1	0.0	0.0	0.007	1.0	97.18553	5.531	1	5.0	1.0	12.0	0.0	1.0
5555.5557	400.0	100.0	100.0	1	0.0	0.0	0.005	1.0	98.08427	5.531	1	5.0	1.0	12.0	0.0	1.0
5555.5557	400.0	100.0	100.0	1	0.0	0.0	0.004	1.0	98.08427	5.535	1	5.0	1.0	12.0	0.0	1.0
5555.5557	400.0	100.0	100.0	1	0.0	0.0	0.002	1.0	98.87153	5.535	1	5.0	1.0	12.0	0.0	1.0
5555.5557	400.0	100.0	100.0	1	0.0	0.0	0.001	1.0	99.12525	5.54	1	5.0	1.0	12.0	0.0	1.0
5555.5557	400.0	100.0	100.0	1	0.0	0.0	0.0	1.0	99.12525	5.541	1	5.0	1.0	12.0	0.0	1.0
5555.5557	400.0	100.0	100.0	1	0.0	0.0	-0.002	1.0	98.77584	5.541	1	5.0	1.0	12.0	0.0	1.0
5555.5557	400.0	100.0	100.0	1	0.0	0.0	-0.004	1.0	98.75819	5.544	1	5.0	1.0	12.0	0.0	1.0
5555.5557	400.0	100.0	100.0	1	0.0	0.0	-0.006	1.0	98.75819	5.546	1	5.0	1.0	12.0	0.0	1.0
5555.5557	400.0	100.0	100.0	1	0.0	0.0	-0.007	1.0	98.58148	5.546	1	5.0	1.0	12.0	0.0	1.0
5555.5557	400.0	100.0	100.0	1	0.0	0.0	-0.009	1.0	98.1104	5.547	1	5.0	1.0	12.0	0.0	1.0
5555.5557	400.0	100.0	100.0	1	0.0	0.0	-0.01	1.0	97.69031	5.547	1	5.0	1.0	13.0	0.0	1.0
5555.5557	400.0	100.0	100.0	0	0.0	0.0	-0.012	1.0	97.63391	5.549	1	5.0	2.0	14.0	0.0	1.0
5555.5557	400.0	100.0	100.0	0	0.0	0.0	-0.013	1.0	97.63391	5.55	1	5.0	2.0	14.0	0.0	1.0
0.0	400.0	100.0	100.0	0	0.0	0.0	-0.015	1.0	96.81941	5.55	1	5.0	2.0	0.0	0.0	1.0
0.0	400.0	100.0	100.0	0	0.0	0.0	-0.017	1.0	97.884605	5.551	1	5.0	2.0	0.0	0.0	1.0
0.0	400.0	100.0	100.0	0	0.0	0.0	-0.018	1.0	97.884605	5.159	1	5.0	2.0	0.0	0.0	1.0
0.0	400.0	100.0	100.0	0	0.0	0.0	-0.02	1.0	97.20399	5.159	1	5.0	2.0	0.0	0.0	1.0
0.0	400.0	100.0	100.0	0	0.0	0.0	-0.021	1.0	97.20399	4.795	1	5.0	2.0	0.0	0.0	1.0
0.0	400.0	100.0	100.0	0	0.0	0.0	-0.023	1.0	95.8836	4.795	1	5.0	2.0	0.0	0.0	1.0
0.0	400.0	100.0	100.0	0	0.0	0.0	-0.025	1.0	95.22081	4.141	1	5.0	2.0	0.0	0.0	1.0
0.0	400.0	100.0	100.0	0	0.0	0.0	-0.027	1.0	95.22081	3.848	1	5.0	2.0	0.0	0.0	1.0
0.0	400.0	100.0	100.0	0	0.0	0.0	-0.029	1.0	96.14128	3.848	1	5.0	2.0	0.0	0.0	1.0
0.0	400.0	100.0	100.0	0	0.0	0.0	-0.031	1.0	96.60686	3.322	1	5.0	2.0	0.0	0.0	1.0
0.0	400.0	100.0	100.0	0	0.0	0.0	-0.032	1.0	96.60686	3.322	1	5.0	2.0	0.0	0.0	1.0
0.0	400.0	100.0	100.0	0	0.0	0.0	-0.034	1.0	97.17488	3.087	1	5.0	2.0	0.0	0.0	1.0
0.0	400.0	100.0	100.0	0	0.0	0.0	-0.036	1.0	97.17488	2.666	1	5.0	2.0	0.0	0.0	1.0
0.0	400.0	100.0	100.0	0	0.0	0.0	-0.038	1.0	97.542305	2.666	1	5.0	2.0	0.0	0.0	1.0
0.0	400.0	100.0	100.0	0	0.0	0.0	-0.04	1.0	97.47174	2.302	1	5.0	2.0	0.0	0.0	1.0
0.0	400.0	100.0	100.0	0	0.0	0.0	-0.042	1.0	97.47174	2.139	1	5.0	2.0	0.0	0.0	1.0
0.0	400.0	100.0	100.0	0	0.0	0.0	-0.043	1.0	97.0392	2.139	1	5.0	2.0	0.0	0.0	1.0
0.0	400.0	100.0	100.0	0	0.0	0.0	-0.045	1.0	96.91304	1.847	1	5.0	2.0	0.0	0.0	1.0
0.0	400.0	100.0	100.0	0	0.0	0.0	-0.046	1.0	96.91304	1.847	1	5.0	2.0	0.0	0.0	1.0
0.0	400.0	100.0	100.0	0	0.0	0.0	-0.048	1.0	96.558685	1.717	1	5.0	2.0	0.0	0.0	1.0
0.0	400.0	100.0	100.0	0	0.0	0.0	-0.049	1.0	96.558685	1.482	1	5.0	2.0	0.0	0.0	1.0
0.0	400.0	100.0	100.0	0	0.0	0.0	-0.05	1.0	96.13769	1.482	1	5.0	2.0	0.0	0.0	1.0
0.0	400.0	100.0	100.0	0	0.0	0.0	-0.051	1.0	95.69021	1.377	1	5.0	2.0	0.0	0.0	1.0
0.0	400.0	100.0	100.0	0	0.0	0.0	-0.052	1.0	95.704124	1.189	1	5.0	2.0	0.0	0.0	1.0
0.0	400.0	100.0	100.0	0	0.0	0.0	-0.053	1.0	96.01731	1.189	1	5.0	2.0	0.0	0.0	1.0
0.0	400.0	100.0	100.0	0	0.0	0.0	-0.053	1.0	96.13381	1.105	1	5.0	2.0	0.0	0.0	1.0
0.0	400.0	100.0	100.0	0	0.0	0.0	-0.054	1.0	96.13381	1.105	1	5.0	2.0	0.0	0.0	1.0
0.0	400.0	100.0	100.0	0	0.0	0.0	-0.054	1.0	97.36462	0.954	1	5.0	2.0	0.0	0.0	1.0
0.0	400.0	100.0	100.0	0	0.0	0.0	-0.054	1.0	97.36462	0.888	1	5.0	2.0	0.0	0.0	1.0
0.0	400.0	100.0	100.0	0	0.0	0.0	-0.054	1.0	96.71652	0.888	1	5.0	2.0	0.0	0.0	1.0
0.0	400.0	100.0	100.0	0	0.0	0.0	-0.053	1.0	96.692535	0.765	1	5.0	2.0	1.0	0.0	1.0
0.0	400.0	100.0	100.0	0	0.0	0.0	-0.053	1.0	96.692535	0.711	1	5.0	2.0	1.0	0.0	1.0
0.0	400.0	100.0	100.0	0	0.0	0.0	-0.052	1.0	97.35469	0.711	0	5.0	2.0	0.0	0.0	1.0
0.0	400.0	100.0	100.0	0	0.0	0.0	-0.051	1.0	97.35469	0.614	0	5.0	2.0	0.0	0.0	1.0
0.0	400.0	100.0	100.0	0	0.0	0.0	-0.05	1.0	97.66033	0.614	0	5.0	2.0	0.0	0.0	1.0
0.0	400.0	100.0	100.0	0	0.0	0.0	-0.048	1.0	97.07504	0.53	0	5.0	2.0	0.0	0.0	1.0
0.0	400.0	100.0	100.0	0	0.0	0.0	-0.047	1.0	97.07504	0.493	0	5.0	2.0	0.0	0.0	1.0
0.0	400.0	100.0	100.0	0	0.0	0.0	-0.045	1.0	97.58836	0.493	0	5.0	2.0	0.0	0.0	1.0
0.0	400.0	100.0	100.0	0	0.0	0.0	-0.043	1.0	98.40672	0.425	0	5.0	2.0	0.0	0.0	1.0
0.0	400.0	100.0	100.0	0	0.0	0.0	-0.041	1.0	98.40672	0.395	0	5.0	2.0	0.0	0.0	1.0
0.0	400.0	100.0	100.0	0	0.0	0.0	-0.039	1.0	98.000565	0.395	0	5.0	2.0	0.0	0.0	1.0
0.0	400.0	100.0	100.0	0	0.0	0.0	-0.037	1.0	98.000565	0.341	0	5.0	2.0	0.0	0.0	1.0
0.0	400.0	100.0	100.0	0	0.0	0.0	-0.035	1.0	98.259766	0.341	0	5.0	2.0	0.0	0.0	1.0
0.0	400.0	100.0	100.0	0	0.0	0.0	-0.032	1.0	98.20374	0.294	0	5.0	2.0	0.0	0.0	1.0
0.0	400.0	100.0	100.0	0	0.0	0.0	-0.03	1.0	98.20374	0.273	0	5.0	2.0	0.0	0.0	1.0
0.0	400.0	100.0	100.0	0	0.0	0.0	-0.027	1.0	97.93443	0.273	0	5.0	2.0	0.0	0.0	1.0
0.0	400.0	100.0	100.0	0	0.0	0.0	-0.025	1.0	97.51557	0.236	0	5.0	2.0	0.0	0.0	1.0
0.0	400.0	100.0	100.0	0	0.0	0.0	-0.022	1.0	97.51557	0.219	0	5.0	2.0	0.0	0.0	1.0
0.0	400.0	100.0	100.0	0	0.0	0.0	-0.02	1.0	97.46969	0.219	0	5.0	2.0	0.0	0.0	1.0
0.0	400.0	100.0	100.0	0	0.0	0.0	-0.017	1.0	97.46444	0.189	0	5.0	2.0	0.0	0.0	1.0
0.0	400.0	100.0	100.0	0	0.0	0.0	-0.014	1.0	97.68428	0.189	0	5.0	2.0	0.0	0.0	1.0
0.0	400.0	100.0	100.0	0	0.0	0.0	-0.011	1.0	97.58267	0.175	0	5.0	2.0	0.0	0.0	1.0
0.0	400.0	100.0	100.0	0	0.0	0.0	-0.008	1.0	97.58267	0.151	0	5.0	2.0	0.0	0.0	1.0
0.0	400.0	100.0	100.0	0	0.0	0.0	-0.005	1.0	98.5585	0.151	0	5.0	2.0	0.0	0.0	1.0
0.0	400.0	100.0	100.0	0	0.0	0.0	-0.002	1.0	98.44542	0.141	0	5.0	2.0	0.0	0.0	1.0
0.0	400.0	100.0	100.0	0	0.0	0.0	0.0	1.0	98.44542	0.121	0	5.0	2.0	0.0	0.0	1.0
0.0	400.0	100.0	100.0	0	0.0	0.0	0.003	1.0	99.224205	0.121	0	5.0	2.0	0.0	0.0	1.0
0.0	400.0	100.0	100.0	0	0.0	0.0	0.006	1.0	99.224205	0.104	0	5.0	2.0	0.0	0.0	1.0
0.0	400.0	100.0	100.0	0	0.0	0.0	0.01	1.0	97.94726	0.104	0	5.0	2.0	0.0	0.0	1.0
0.0	400.0	100.0	100.0	0	0.0	0.0	0.013	1.0	98.87276	0.097	0	5.0	2.0	0.0	0.0	1.0
0.0	400.0	100.0	100.0	0	0.0	0.0	0.016	1.0	98.87276	0.083	0	5.0	2.0	0.0	0.0	1.0
0.0	400.0	100.0	100.0	0	0.0	0.0	0.019	1.0	98.97402	0.083	0	5.0	2.0	0.0	0.0	1.0
0.0	400.0	100.0	100.0	0	0.0	0.0	0.023	1.0	98.64479	0.072	0	5.0	2.0	0.0	0.0	1.0
0.0	400.0	100.0	100.0	0	0.0	0.0	0.026	1.0	98.64479	0.067	0	5.0	2.0	0.0	0.0	1.0
0.0	400.0	100.0	100.0	0	0.0	0.0	0.03	1.0	98.37167	0.067	0	5.0	2.0	0.0	0.0	1.0
0.0	400.0	100.0	100.0	0	0.0	0.0	0.033	1.0	98.37167	0.057	0	5.0	2.0	0.0	0.0	1.0
0.0	400.0	100.0	100.0	0	0.0	0.0	0.036	1.0	97.7679	0.057	0	5.0	2.0	0.0	0.0	1.0
0.0	400.0	100.0	100.0	0	0.0	0.0	0.04	1.0	97.832634	0.053	0	5.0	2.0	0.0	0.0	1.0
0.0	400.0	100.0	100.0	0	0.0	0.0	0.044	1.0	97.832634	0.046	0	5.0	2.0	0.0	0.0	1.0
0.0	400.0	100.0	100.0	0	0.0	0.0	0.047	1.0	97.54079	0.046	0	5.0	2.0	0.0	0.0	1.0
0.0	400.0	100.0	100.0	0	0.0	0.0	0.051	1.0	96.375534	0.042	0	5.0	2.0	0.0	0.0	1.0
0.0	400.0	100.0	100.0	0	0.0	0.0	0.054	1.0	96.375534	0.042	0	5.0	2.0	0.0	0.0	1.0
0.0	400.0	100.0	100.0	0	0.0	0.0	0.058	1.0	95.72875	0.036	0	5.0	2.0	0.0	0.0	1.0
0.0	400.0	100.0	100.0	0	0.0	0.0	0.061	1.0	95.72875	0.034	0	5.0	2.0	0.0	0.0	1.0
0.0	400.0	100.0	100.0	0	0.0	0.0	0.065	1.0	95.99421	0.034	0	5.0	2.0	0.0	0.0	1.0
0.0	400.0	100.0	100.0	0	0.0	0.0	0.068	1.0	96.83928	0.031	0	5.0	2.0	0.0	0.0	1.0
0.0	400.0	100.0	100.0	0	0.0	0.0	0.072	1.0	96.83928	0.027	0	5.0	2.0	0.0	0.0	1.0
0.0	400.0	100.0	100.0	0	0.0	0.0	0.075	1.0	98.07331	0.027	0	5.0	2.0	0.0	0.0	1.0
0.0	400.0	100.0	100.0	0	0.0	0.0	0.079	1.0	98.26404	0.023	0	5.0	2.0	0.0	0.0	1.0
0.0	400.0	100.0	100.0	0	0.0	0.0	0.083	1.0	98.26404	0.023	0	5.0	2.0	0.0	0.0	1.0
0.0	400.0	100.0	100.0	0	0.0	0.0	0.086	1.0	98.38578	0.021	0	5.0	2.0	0.0	0.0	1.0
0.0	400.0	100.0	100.0	0	0.0	0.0	0.089	1.0	98.38578	0.018	0	5.0	2.0	0.0	0.0	1.0
0.0	400.0	100.0	100.0	0	0.0	0.0	0.093	1.0	99.400444	0.018	0	5.0	2.0	0.0	0.0	1.0
0.0	400.0	100.0	100.0	0	0.0	0.0	0.096	1.0	97.76134	0.017	0	5.0	2.0	0.0	0.0	1.0
0.0	400.0	100.0	100.0	0	0.0	0.0	0.099	1.0	97.76134	0.014	0	5.0	2.0	0.0	0.0	1.0
0.0	400.0	100.0	100.0	0	0.0	0.0	0.102	1.0	98.77259	0.014	0	5.0	2.0	0.0	0.0	1.0
0.0	400.0	100.0	100.0	0	0.0	0.0	0.105	1.0	98.94015	0.012	0	5.0	2.0	0.0	0.0	1.0
0.0	400.0	100.0	100.0	0	0.0	0.0	0.108	1.0	98.94015	0.011	0	5.0	2.0	0.0	0.0	1.0
0.0	400.0	100.0	100.0	0	0.0	0.0	0.11	1.0	99.95558	0.011	0	5.0	2.0	0.0	0.0	1.0
0.0	400.0	100.0	100.0	0	0.0	0.0	0.113	1.0	99.95558	0.009	0	5.0	2.0	0.0	0.0	1.0
0.0	400.0	100.0	100.0	0	0.0	0.0	0.116	1.0	98.69404	0.009	0	5.0	2.0	0.0	0.0	1.0
0.0	400.0	100.0	100.0	0	0.0	0.0	0.119	1.0	99.3612	0.008	0	5.0	2.0	0.0	0.0	1.0
0.0	400.0	100.0	100.0	0	0.0	0.0	0.122	1.0	99.3612	0.007	0	5.0	2.0	0.0	0.0	1.0
0.0	400.0	100.0	100.0	0	0.0	0.0	0.124	1.0	98.22162	0.007	0	5.0	2.0	0.0	0.0	1.0
0.0	400.0	100.0	100.0	0	0.0	0.0	0.127	1.0	98.627625	0.006	0	5.0	2.0	0.0	0.0	1.0
0.0	400.0	100.0	100.0	0	0.0	0.0	0.129	1.0	98.627625	0.006	0	5.0	2.0	0.0	0.0	1.0
0.0	400.0	100.0	100.0	0	0.0	0.0	0.132	1.0	98.72675	0.006	0	5.0	2.0	0.0	0.0	1.0
0.0	400.0	100.0	100.0	0	0.0	0.0	0.135	1.0	98.72675	0.005	0	5.0	2.0	0.0	0.0	1.0
0.0	400.0	100.0	100.0	0	0.0	0.0	0.137	1.0	98.318985	0.005	0	5.0	2.0	0.0	0.0	1.0
0.0	400.0	100.0	100.0	0	0.0	0.0	0.14	1.0	98.840675	0.004	0	5.0	2.0	0.0	0.0	1.0
0.0	400.0	100.0	100.0	0	0.0	0.0	0.142	1.0	98.840675	0.003	0	5.0	2.0	0.0	0.0	1.0
0.0	400.0	100.0	100.0	0	0.0	0.0	0.145	1.0	98.85742	0.003	0	5.0	2.0	0.0	0.0	1.0
0.0	400.0	100.0	100.0	0	0.0	0.0	0.147	1.0	98.31143	0.003	0	5.0	2.0	0.0	0.0	1.0
0.0	400.0	100.0	100.0	0	0.0	0.0	0.15	1.0	98.31143	0.003	0	5.0	2.0	0.0	0.0	1.0
0.0	400.0	100.0	100.0	0	0.0	0.0	0.152	1.0	97.74651	0.002	0	5.0	2.0	0.0	0.0	1.0
0.0	400.0	100.0	100.0	0	0.0	0.0	0.155	1.0	97.74651	0.002	0	5.0	2.0	0.0	0.0	1.0
0.0	400.0	100.0	100.0	0	0.0	0.0	0.157	1.0	97.49242	0.002	0	5.0	2.0	0.0	0.0	1.0
0.0	400.0	100.0	100.0	0	0.0	0.0	0.159	1.0	97.186134	0.002	0	5.0	2.0	0.0	0.0	1.0
0.0	400.0	100.0	100.0	0	0.0	0.0	0.162	1.0	97.186134	0.002	0	5.0	2.0	0.0	0.0	1.0
0.0	400.0	100.0	100.0	0	0.0	0.0	0.164	1.0	97.849625	0.001	0	5.0	2.0	0.0	0.0	1.0
0.0	400.0	100.0	100.0	0	0.0	0.0	0.166	1.0	98.068954	0.001	0	5.0	2.0	0.0	0.0	1.0
0.0	400.0	100.0	100.0	0	0.0	0.0	0.168	1.0	97.75133	0.001	0	5.0	2.0	0.0	0.0	1.0
0.0	400.0	100.0	100.0	0	0.0	0.0	0.17	1.0	98.67535	0.001	0	5.0	2.0	0.0	0.0	1.0
0.0	400.0	100.0	100.0	0	0.0	0.0	0.172	1.0	98.67535	0.001	0	5.0	2.0	0.0	0.0	1.0
0.0	400.0	100.0	100.0	0	0.0	0.0	0.174	1.0	98.92293	0.001	0	5.0	2.0	0.0	0.0	1.0
0.0	400.0	100.0	100.0	0	0.0	0.0	0.175	1.0	99.48982	0.0	0	5.0	2.0	0.0	0.0	1.0
0.0	400.0	100.0	100.0	0	0.0	0.0	0.177	1.0	99.48982	0.0	0	5.0	2.0	0.0	0.0	1.0
0.0	400.0	100.0	100.0	0	0.0	0.0	0.178	1.0	98.70677	0.0	0	5.0	2.0	0.0	0.0	1.0
0.0	400.0	100.0	100.0	0	0.0	0.0	0.18	1.0	98.70677	0.0	0	5.0	2.0	0.0	0.0	1.0
0.0	400.0	100.0	100.0	0	0.0	0.0	0.181	1.0	97.790565	0.0	0	5.0	2.0	0.0	0.0	1.0
0.0	400.0	100.0	100.0	0	0.0	0.0	0.182	1.0	98.794136	0.0	0	5.0	2.0	0.0	0.0	1.0
0.0	400.0	100.0	100.0	0	0.0	0.0	0.184	1.0	98.794136	0.0	0	5.0	2.0	0.0	0.0	1.0
0.0	400.0	100.0	100.0	0	0.0	0.0	0.185	1.0	98.18385	0.0	0	5.0	2.0	0.0	0.0	1.0
0.0	400.0	100.0	100.0	0	0.0	0.0	0.186	1.0	98.76961	0.0	0	5.0	2.0	0.0	0.0	1.0
0.0	400.0	100.0	100.0	0	0.0	0.0	0.187	1.0	98.76961	0.0	0	5.0	2.0	0.0	0.0	1.0
0.0	400.0	100.0	100.0	0	0.0	0.0	0.188	1.0	98.42515	0.0	0	5.0	2.0	0.0	0.0	1.0
0.0	400.0	100.0	100.0	0	0.0	0.0	0.188	1.0	98.42515	0.0	0	5.0	2.0	0.0	0.0	1.0
0.0	400.0	100.0	100.0	0	0.0	0.0	0.189	1.0	98.48309	0.0	0	5.0	2.0	0.0	0.0	1.0
0.0	400.0	100.0	100.0	0	0.0	0.0	0.189	1.0	97.15308	0.0	0	5.0	2.0	0.0	0.0	1.0
0.0	400.0	100.0	100.0	0	0.0	0.0	0.19	1.0	97.15308	0.0	0	5.0	2.0	0.0	0.0	1.0
0.0	400.0	100.0	100.0	0	0.0	0.0	0.19	1.0	96.98851	0.0	0	5.0	2.0	0.0	0.0	1.0
0.0	400.0	100.0	100.0	0	0.0	0.0	0.189	1.0	97.62051	0.0	0	5.0	2.0	8.0	0.0	1.0
0.0	400.0	100.0	100.0	0	0.0	0.0	0.189	1.0	97.62051	0.0	0	5.0	2.0	9.0	0.0	1.0
0.0	400.0	100.0	100.0	0	0.0	0.0	0.188	1.0	98.101654	0.0	0	5.0	2.0	10.0	0.0	1.0
0.0	400.0	100.0	100.0	0	0.0	0.0	0.187	1.0	97.585815	0.0	0	5.0	2.0	10.0	0.0	1.0
4166.667	300.0	100.0	100.0	0	0.0	0.0	0.186	1.0	97.164825	0.0	0	5.0	2.0	10.0	0.0	1.0
4166.667	300.0	100.0	100.0	0	0.0	0.0	0.185	1.0	97.288284	0.0	0	5.0	2.0	10.0	0.0	1.0
4166.667	300.0	100.0	100.0	0	0.0	0.0	0.183	1.0	97.288284	0.294	0	5.0	2.0	10.0	0.0	1.0
4166.667	300.0	100.0	100.0	0	0.0	0.0	0.181	1.0	96.8929	0.294	0	5.0	2.0	10.0	0.0	1.0
4166.667	300.0	100.0	100.0	0	0.0	0.0	0.178	1.0	97.29275	0.568	0	5.0	2.0	10.0	0.0	1.0
4166.667	300.0	100.0	100.0	0	0.0	0.0	0.176	1.0	97.29275	1.059	0	5.0	2.0	10.0	0.0	1.0
4166.667	300.0	100.0	100.0	0	0.0	0.0	0.173	1.0	97.41922	1.059	0	5.0	2.0	10.0	0.0	1.0
4166.667	300.0	100.0	100.0	0	0.0	0.0	0.17	1.0	97.41922	1.279	0	5.0	2.0	10.0	0.0	1.0
4166.667	300.0	100.0	100.0	0	0.0	0.0	0.167	1.0	97.9986	1.279	0	5.0	2.0	10.0	0.0	1.0
4166.667	300.0	100.0	100.0	0	0.0	0.0	0.163	1.0	98.59574	1.674	0	5.0	2.0	10.0	0.0	1.0
4166.667	300.0	100.0	100.0	0	0.0	0.0	0.16	1.0	98.31137	2.014	0	5.0	2.0	10.0	0.0	1.0
4166.667	300.0	100.0	100.0	0	0.0	0.0	0.155	1.0	97.73672	2.014	0	5.0	2.0	10.0	0.0	1.0
4166.667	300.0	100.0	100.0	0	0.0	0.0	0.151	1.0	96.960045	2.168	0	5.0	2.0	12.0	0.0	1.0
4166.667	300.0	100.0	100.0	0	0.0	0.0	0.146	1.0	96.960045	2.44	0	5.0	2.0	12.0	0.0	1.0
4166.667	300.0	100.0	100.0	0	0.0	0.0	0.141	1.0	97.527954	2.44	0	5.0	2.0	12.0	0.0	1.0
4166.667	300.0	100.0	100.0	0	0.0	0.0	0.136	1.0	97.527954	2.563	0	5.0	2.0	12.0	0.0	1.0
4166.667	300.0	100.0	100.0	0	0.0	0.0	0.13	1.0	97.57328	2.563	0	5.0	2.0	12.0	0.0	1.0
4166.667	300.0	100.0	100.0	0	0.0	0.0	0.125	1.0	98.40505	2.783	0	5.0	2.0	12.0	0.0	1.0
4166.667	300.0	100.0	100.0	0	0.0	0.0	0.12	1.0	98.40505	2.971	0	5.0	2.0	12.0	0.0	1.0
4166.667	300.0	100.0	100.0	0	0.0	0.0	0.115	1.0	97.39503	2.971	0	5.0	2.0	12.0	0.0	1.0
4166.667	300.0	100.0	100.0	0	0.0	0.0	0.11	1.0	97.71478	3.057	0	5.0	2.0	12.0	0.0	1.0
4166.667	300.0	100.0	100.0	0	0.0	0.0	0.105	1.0	97.71478	3.057	0	5.0	2.0	12.0	0.0	1.0
4166.667	300.0	100.0	100.0	0	0.0	0.0	0.1	1.0	97.878815	3.208	0	5.0	2.0	12.0	0.0	1.0
4166.667	300.0	100.0	100.0	0	0.0	0.0	0.095	1.0	97.878815	3.277	0	5.0	2.0	12.0	0.0	1.0
4166.667	300.0	100.0	100.0	0	0.0	0.0	0.091	1.0	97.980255	3.277	0	5.0	2.0	12.0	0.0	1.0
4166.667	300.0	100.0	100.0	0	0.0	0.0	0.086	1.0	97.48232	3.398	0	5.0	2.0	12.0	0.0	1.0
4166.667	300.0	100.0	100.0	0	0.0	0.0	0.081	1.0	97.48232	3.454	0	5.0	2.0	12.0	0.0	1.0
4166.667	300.0	100.0	100.0	0	0.0	0.0	0.076	1.0	96.74	3.454	0	5.0	2.0	12.0	0.0	1.0
4166.667	300.0	100.0	100.0	0	0.0	0.0	0.071	1.0	97.76446	3.551	0	5.0	2.0	12.0	0.0	1.0
4166.667	300.0	100.0	100.0	0	0.0	0.0	0.067	1.0	97.76446	3.551	0	5.0	2.0	12.0	0.0	1.0
4166.667	300.0	100.0	100.0	0	0.0	0.0	0.062	1.0	98.18209	3.594	0	5.0	2.0	12.0	0.0	1.0
4166.667	300.0	100.0	100.0	0	0.0	0.0	0.058	1.0	98.18209	3.673	0	5.0	2.0	12.0	0.0	1.0
4166.667	300.0	100.0	100.0	0	0.0	0.0	0.054	1.0	97.879295	3.673	0	5.0	2.0	12.0	0.0	1.0
4166.667	300.0	100.0	100.0	0	0.0	0.0	0.05	1.0	98.31384	3.709	0	5.0	2.0	12.0	0.0	1.0
4166.667	300.0	100.0	100.0	0	0.0	0.0	0.046	1.0	98.31384	3.771	0	5.0	2.0	12.0	0.0	1.0
4166.667	300.0	100.0	100.0	0	0.0	0.0	0.042	1.0	98.40813	3.771	0	5.0	2.0	12.0	0.0	1.0
4166.667	300.0	100.0	100.0	0	0.0	0.0	0.039	1.0	99.06375	3.827	0	5.0	2.0	12.0	0.0	1.0
4166.667	300.0	100.0	100.0	0	0.0	0.0	0.035	1.0	99.06375	3.827	0	5.0	2.0	12.0	0.0	1.0
4166.667	300.0	100.0	100.0	0	0.0	0.0	0.032	1.0	98.65498	3.85	0	5.0	2.0	12.0	0.0	1.0
4166.667	300.0	100.0	100.0	0	0.0	0.0	0.029	1.0	98.65498	3.894	0	5.0	2.0	12.0	0.0	1.0
4166.667	300.0	100.0	100.0	0	0.0	0.0	0.026	1.0	98.95633	3.894	0	5.0	2.0	12.0	0.0	1.0
4166.667	300.0	100.0	100.0	0	0.0	0.0	0.023	1.0	98.22623	3.931	0	5.0	2.0	12.0	0.0	1.0
4166.667	300.0	100.0	100.0	0	0.0	0.0	0.02	1.0	98.22623	3.948	0	5.0	2.0	12.0	0.0	1.0
4166.667	300.0	100.0	100.0	0	0.0	0.0	0.018	1.0	98.63489	3.948	0	5.0	2.0	12.0	0.0	1.0
4166.667	300.0	100.0	100.0	0	0.0	0.0	0.015	1.0	98.45622	3.979	0	5.0	2.0	12.0	0.0	1.0
4166.667	300.0	100.0	100.0	0	0.0	0.0	0.013	1.0	98.45622	3.992	0	5.0	2.0	12.0	0.0	1.0
4166.667	300.0	100.0	100.0	0	0.0	0.0	0.01	1.0	97.82612	3.992	0	5.0	2.0	12.0	0.0	1.0
4166.667	300.0	100.0	100.0	0	0.0	0.0	0.008	1.0	97.82612	4.016	0	5.0	2.0	12.0	0.0	1.0
4166.667	300.0	100.0	100.0	0	0.0	0.0	0.006	1.0	98.21594	4.016	0	5.0	2.0	12.0	0.0	1.0
4166.667	300.0	100.0	100.0	0	0.0	0.0	0.004	1.0	97.86419	4.028	0	5.0	2.0	12.0	0.0	1.0
4166.667	300.0	100.0	100.0	0	0.0	0.0	0.001	1.0	97.9129	4.047	0	5.0	2.0	12.0	0.0	1.0
4166.667	300.0	100.0	100.0	0	0.0	0.0	0.0	1.0	97.72209	4.047	0	5.0	2.0	12.0	0.0	1.0
4166.667	300.0	100.0	100.0	0	0.0	0.0	-0.002	1.0	97.99769	4.056	0	5.0	2.0	12.0	0.0	1.0
4166.667	300.0	100.0	100.0	0	0.0	0.0	-0.005	1.0	97.99769	4.056	0	5.0	2.0	12.0	0.0	1.0
4166.667	300.0	100.0	100.0	0	0.0	0.0	-0.007	1.0	97.165344	4.071	0	5.0	2.0	12.0	0.0	1.0
4166.667	300.0	100.0	100.0	0	0.0	0.0	-0.009	1.0	97.165344	4.086	0	5.0	2.0	12.0	0.0	1.0
4166.667	300.0	100.0	100.0	0	0.0	0.0	-0.011	1.0	97.35037	4.086	0	5.0	2.0	14.0	1.0	1.0
0.0	300.0	100.0	100.0	0	0.0	0.0	-0.013	1.0	97.390915	4.091	0	5.0	2.0	0.0	1.0	1.0
0.0	300.0	100.0	100.0	0	0.0	0.0	-0.015	1.0	97.390915	4.103	0	5.0	2.0	0.0	1.0	1.0
0.0	300.0	100.0	100.0	0	0.0	0.0	-0.018	1.0	97.37738	4.103	0	5.0	2.0	0.0	1.0	1.0
0.0	300.0	100.0	100.0	0	0.0	0.0	-0.019	1.0	97.58231	4.107	0	5.0	2.0	0.0	1.0	1.0
0.0	300.0	100.0	100.0	0	0.0	0.0	-0.021	1.0	97.58231	4.107	0	5.0	2.0	0.0	1.0	1.0
0.0	300.0	100.0	100.0	0	0.0	0.0	-0.024	1.0	97.886955	3.816	0	5.0	2.0	0.0	1.0	1.0
0.0	300.0	100.0	100.0	0	0.0	0.0	-0.026	1.0	97.886955	3.296	0	5.0	2.0	0.0	1.0	1.0
0.0	300.0	100.0	100.0	0	0.0	0.0	-0.028	1.0	97.559555	3.296	0	5.0	2.0	0.0	1.0	1.0
0.0	300.0	100.0	100.0	0	0.0	0.0	-0.03	1.0	97.41515	2.846	0	5.0	2.0	0.0	1.0	1.0
0.0	300.0	100.0	100.0	0	0.0	0.0	-0.031	1.0	97.41515	2.645	0	5.0	2.0	0.0	1.0	1.0
0.0	300.0	100.0	100.0	0	0.0	0.0	-0.033	1.0	97.98636	2.645	0	5.0	2.0	0.0	1.0	1.0
0.0	300.0	100.0	100.0	0	0.0	0.0	-0.035	1.0	97.98636	2.283	0	5.0	2.0	0.0	1.0	1.0
0.0	300.0	100.0	100.0	0	0.0	0.0	-0.037	1.0	94.13849	2.283	0	5.0	2.0	0.0	1.0	1.0
0.0	300.0	100.0	100.0	0	0.0	0.0	-0.038	1.0	99.16958	2.122	0	5.0	2.0	0.0	1.0	1.0
0.0	300.0	100.0	100.0	0	0.0	0.0	-0.04	1.0	99.16958	1.973	0	5.0	2.0	0.0	1.0	1.0
0.0	300.0	100.0	100.0	0	0.0	0.0	-0.041	1.0	98.44126	1.973	0	5.0	2.0	0.0	1.0	1.0
0.0	300.0	100.0	100.0	0	0.0	0.0	-0.042	1.0	98.259834	1.703	0	5.0	2.0	0.0	1.0	1.0
0.0	300.0	100.0	100.0	0	0.0	0.0	-0.043	1.0	98.259834	1.47	0	5.0	2.0	0.0	1.0	1.0
0.0	300.0	100.0	100.0	0	0.0	0.0	-0.044	1.0	98.0196	1.47	0	5.0	2.0	0.0	1.0	1.0
0.0	300.0	100.0	100.0	0	0.0	0.0	-0.045	1.0	98.0196	1.366	0	5.0	2.0	0.0	1.0	1.0
0.0	300.0	100.0	100.0	0	0.0	0.0	-0.046	1.0	97.32882	1.366	0	5.0	2.0	0.0	1.0	1.0
0.0	300.0	100.0	100.0	0	0.0	0.0	-0.047	1.0	96.87354	1.18	0	5.0	2.0	0.0	1.0	1.0
0.0	300.0	100.0	100.0	0	0.0	0.0	-0.047	1.0	96.87354	1.096	0	5.0	2.0	0.0	1.0	1.0
0.0	300.0	100.0	100.0	0	0.0	0.0	-0.048	1.0	96.85522	1.096	0	5.0	2.0	0.0	1.0	1.0
0.0	300.0	100.0	100.0	0	0.0	0.0	-0.048	1.0	97.24084	0.947	0	5.0	2.0	0.0	1.0	1.0
0.0	300.0	100.0	100.0	0	0.0	0.0	-0.048	1.0	97.24084	0.879	0	5.0	2.0	0.0	1.0	1.0
0.0	300.0	100.0	100.0	0	0.0	0.0	-0.047	1.0	97.73242	0.879	0	5.0	2.0	7.0	1.0	1.0
0.0	300.0	100.0	100.0	0	0.0	0.0	-0.047	1.0	97.73242	0.759	0	5.0	2.0	7.0	1.0	1.0
0.0	300.0	100.0	100.0	0	0.0	0.0	-0.047	1.0	97.96824	0.759	0	5.0	2.0	0.0	1.0	1.0
0.0	300.0	100.0	100.0	0	0.0	0.0	-0.046	1.0	97.895874	0.655	0	5.0	2.0	0.0	1.0	1.0
0.0	300.0	100.0	100.0	0	0.0	0.0	-0.045	1.0	97.895874	0.609	0	5.0	2.0	0.0	1.0	1.0
0.0	300.0	100.0	100.0	0	0.0	0.0	-0.044	1.0	98.58902	0.609	0	5.0	2.0	0.0	1.0	1.0
0.0	300.0	100.0	100.0	0	0.0	0.0	-0.042	1.0	97.99037	0.526	0	5.0	2.0	0.0	1.0	1.0
0.0	300.0	100.0	100.0	0	0.0	0.0	-0.041	1.0	97.99037	0.488	0	5.0	2.0	0.0	1.0	1.0
0.0	300.0	100.0	100.0	0	0.0	0.0	-0.039	1.0	97.63962	0.488	0	5.0	2.0	0.0	1.0	1.0
0.0	300.0	100.0	100.0	0	0.0	0.0	-0.037	1.0	97.63962	0.422	0	5.0	2.0	0.0	1.0	1.0
0.0	300.0	100.0	100.0	0	0.0	0.0	-0.035	1.0	97.75782	0.422	0	5.0	2.0	0.0	1.0	1.0
0.0	300.0	100.0	100.0	0	0.0	0.0	-0.033	1.0	98.03169	0.392	0	5.0	2.0	0.0	1.0	1.0
0.0	300.0	100.0	100.0	0	0.0	0.0	-0.03	1.0	98.03169	0.338	0	5.0	2.0	0.0	1.0	1.0
0.0	300.0	100.0	100.0	0	0.0	0.0	-0.028	1.0	97.53871	0.338	0	5.0	2.0	0.0	1.0	1.0
0.0	300.0	100.0	100.0	0	0.0	0.0	-0.025	1.0	95.43687	0.292	0	5.0	2.0	0.0	1.0	1.0
0.0	300.0	100.0	100.0	0	0.0	0.0	-0.023	1.0	95.43687	0.292	0	5.0	2.0	0.0	1.0	1.0
0.0	300.0	100.0	100.0	0	0.0	0.0	-0.02	1.0	98.54892	0.271	0	5.0	2.0	0.0	1.0	1.0
0.0	300.0	100.0	100.0	0	0.0	0.0	-0.017	1.0	98.54892	0.252	0	5.0	2.0	0.0	1.0	1.0
0.0	300.0	100.0	100.0	0	0.0	0.0	-0.015	1.0	97.68648	0.252	0	5.0	2.0	0.0	1.0	1.0
0.0	300.0	100.0	100.0	0	0.0	0.0	-0.012	1.0	97.86449	0.217	0	5.0	2.0	0.0	1.0	1.0
0.0	300.0	100.0	100.0	0	0.0	0.0	-0.009	1.0	97.90502	0.187	0	5.0	2.0	0.0	1.0	1.0
0.0	300.0	100.0	100.0	0	0.0	0.0	-0.006	1.0	97.176674	0.187	0	5.0	2.0	0.0	1.0	1.0
0.0	300.0	100.0	100.0	0	0.0	0.0	-0.003	1.0	96.734375	0.174	0	5.0	2.0	0.0	1.0	1.0
0.0	300.0	100.0	100.0	0	0.0	0.0	0.0	1.0	96.734375	0.15	0	5.0	2.0	0.0	1.0	1.0
0.0	300.0	100.0	100.0	0	0.0	0.0	0.002	1.0	97.26809	0.15	0	5.0	2.0	0.0	1.0	1.0
0.0	300.0	100.0	100.0	0	0.0	0.0	0.006	1.0	97.26809	0.139	0	5.0	2.0	0.0	1.0	1.0
0.0	300.0	100.0	100.0	0	0.0	0.0	0.009	1.0	97.10451	0.139	0	5.0	2.0	0.0	1.0	1.0
0.0	300.0	100.0	100.0	0	0.0	0.0	0.012	1.0	96.44749	0.12	0	5.0	2.0	0.0	1.0	1.0
0.0	300.0	100.0	100.0	0	0.0	0.0	0.016	1.0	96.44749	0.112	0	5.0	2.0	0.0	1.0	1.0
0.0	300.0	100.0	100.0	0	0.0	0.0	0.019	1.0	96.46372	0.112	0	5.0	2.0	0.0	1.0	1.0
0.0	300.0	100.0	100.0	0	0.0	0.0	0.022	1.0	96.8844	0.096	0	5.0	2.0	0.0	1.0	1.0
0.0	300.0	100.0	100.0	0	0.0	0.0	0.026	1.0	96.8844	0.096	0	5.0	2.0	0.0	1.0	1.0
0.0	300.0	100.0	100.0	0	0.0	0.0	0.029	1.0	96.47877	0.089	0	5.0	2.0	0.0	1.0	1.0
0.0	300.0	100.0	100.0	0	0.0	0.0	0.033	1.0	96.47877	0.077	0	5.0	2.0	0.0	1.0	1.0
0.0	300.0	100.0	100.0	0	0.0	0.0	0.036	1.0	96.84804	0.077	0	5.0	2.0	0.0	1.0	1.0
0.0	300.0	100.0	100.0	0	0.0	0.0	0.04	1.0	97.304	0.066	0	5.0	2.0	0.0	1.0	1.0
0.0	300.0	100.0	100.0	0	0.0	0.0	0.044	1.0	97.304	0.061	0	5.0	2.0	0.0	1.0	1.0
0.0	300.0	100.0	100.0	0	0.0	0.0	0.048	1.0	98.122986	0.061	0	5.0	2.0	0.0	1.0	1.0
0.0	300.0	100.0	100.0	0	0.0	0.0	0.051	1.0	98.84889	0.053	0	5.0	2.0	0.0	1.0	1.0
0.0	300.0	100.0	100.0	0	0.0	0.0	0.055	1.0	98.84889	0.049	0	5.0	2.0	0.0	1.0	1.0
0.0	300.0	100.0	100.0	0	0.0	0.0	0.059	1.0	98.554436	0.049	0	5.0	2.0	0.0	1.0	1.0
0.0	300.0	100.0	100.0	0	0.0	0.0	0.063	1.0	98.554436	0.042	0	5.0	2.0	0.0	1.0	1.0
0.0	300.0	100.0	100.0	0	0.0	0.0	0.068	1.0	98.72534	0.042	0	5.0	2.0	0.0	1.0	1.0
0.0	300.0	100.0	100.0	0	0.0	0.0	0.072	1.0	98.78671	0.036	0	5.0	2.0	0.0	1.0	1.0
0.0	300.0	100.0	100.0	0	0.0	0.0	0.076	1.0	98.78671	0.033	0	5.0	2.0	0.0	1.0	1.0
0.0	300.0	100.0	100.0	0	0.0	0.0	0.081	1.0	97.34467	0.033	0	5.0	2.0	0.0	1.0	1.0
0.0	300.0	100.0	100.0	0	0.0	0.0	0.085	1.0	97.41594	0.029	0	5.0	2.0	0.0	1.0	1.0
0.0	300.0	100.0	100.0	0	0.0	0.0	0.09	1.0	97.41594	0.029	0	5.0	2.0	0.0	1.0	1.0
0.0	300.0	100.0	100.0	0	0.0	0.0	0.094	1.0	97.1613	0.027	0	5.0	2.0	0.0	1.0	1.0
0.0	300.0	100.0	100.0	0	0.0	0.0	0.099	1.0	97.1613	0.023	0	5.0	2.0	0.0	1.0	1.0
0.0	300.0	100.0	100.0	0	0.0	0.0	0.103	1.0	96.748405	0.023	0	5.0	2.0	0.0	1.0	1.0
0.0	300.0	100.0	100.0	0	0.0	0.0	0.107	1.0	96.97546	0.021	0	5.0	2.0	0.0	1.0	1.0
0.0	300.0	100.0	100.0	0	0.0	0.0	0.112	1.0	96.97546	0.019	0	5.0	2.0	0.0	1.0	1.0
0.0	300.0	100.0	100.0	0	0.0	0.0	0.116	1.0	97.644455	0.019	0	5.0	2.0	0.0	1.0	1.0
0.0	300.0	100.0	100.0	0	0.0	0.0	0.12	1.0	97.365555	0.017	0	5.0	2.0	0.0	1.0	1.0
0.0	300.0	100.0	100.0	0	0.0	0.0	0.124	1.0	97.365555	0.017	0	5.0	2.0	0.0	1.0	1.0
0.0	300.0	100.0	100.0	0	0.0	0.0	0.128	1.0	96.412506	0.014	0	5.0	2.0	0.0	1.0	1.0
0.0	300.0	100.0	100.0	0	0.0	0.0	0.132	1.0	96.412506	0.012	0	5.0	2.0	0.0	1.0	1.0
0.0	300.0	100.0	100.0	0	0.0	0.0	0.136	1.0	96.65245	0.012	0	5.0	2.0	0.0	1.0	1.0
0.0	300.0	100.0	100.0	0	0.0	0.0	0.139	1.0	97.58248	0.011	0	5.0	2.0	0.0	1.0	1.0
0.0	300.0	100.0	100.0	0	0.0	0.0	0.143	1.0	97.58248	0.01	0	5.0	2.0	0.0	1.0	1.0
0.0	300.0	100.0	100.0	0	0.0	0.0	0.146	1.0	96.002335	0.01	0	5.0	2.0	0.0	1.0	1.0
0.0	300.0	100.0	100.0	0	0.0	0.0	0.15	1.0	96.002335	0.009	0	5.0	2.0	0.0	1.0	1.0
0.0	300.0	100.0	100.0	0	0.0	0.0	0.153	1.0	96.061386	0.009	0	5.0	2.0	0.0	1.0	1.0
0.0	300.0	100.0	100.0	0	0.0	0.0	0.156	1.0	97.179596	0.007	0	5.0	2.0	0.0	1.0	1.0
0.0	300.0	100.0	100.0	0	0.0	0.0	0.159	1.0	97.179596	0.007	0	5.0	2.0	0.0	1.0	1.0
0.0	300.0	100.0	100.0	0	0.0	0.0	0.162	1.0	96.98835	0.007	0	5.0	2.0	0.0	1.0	1.0
0.0	300.0	100.0	100.0	0	0.0	0.0	0.164	1.0	96.579346	0.006	0	5.0	2.0	0.0	1.0	1.0
0.0	300.0	100.0	100.0	0	0.0	0.0	0.167	1.0	96.579346	0.006	0	5.0	2.0	0.0	1.0	1.0
0.0	300.0	100.0	100.0	0	0.0	0.0	0.169	1.0	96.87134	0.005	0	5.0	2.0	0.0	1.0	1.0
0.0	300.0	100.0	100.0	0	0.0	0.0	0.171	1.0	96.885735	0.005	0	5.0	2.0	0.0	1.0	1.0
0.0	300.0	100.0	100.0	0	0.0	0.0	0.173	1.0	96.557175	0.005	0	5.0	2.0	0.0	1.0	1.0
0.0	300.0	100.0	100.0	0	0.0	0.0	0.174	1.0	97.63017	0.004	0	5.0	2.0	0.0	1.0	1.0
0.0	300.0	100.0	100.0	0	0.0	0.0	0.176	1.0	97.63017	0.003	0	5.0	2.0	0.0	1.0	1.0
0.0	300.0	100.0	100.0	0	0.0	0.0	0.177	1.0	97.60643	0.003	0	5.0	2.0	0.0	1.0	1.0
0.0	300.0	100.0	100.0	0	0.0	0.0	0.179	1.0	96.852844	0.003	0	5.0	2.0	0.0	1.0	1.0
0.0	300.0	100.0	100.0	0	0.0	0.0	0.18	1.0	96.852844	0.002	0	5.0	2.0	0.0	1.0	1.0
0.0	300.0	100.0	100.0	0	0.0	0.0	0.181	1.0	96.03213	0.002	0	5.0	2.0	0.0	1.0	1.0
0.0	300.0	100.0	100.0	0	0.0	0.0	0.181	1.0	96.03213	0.002	0	5.0	2.0	0.0	1.0	1.0
0.0	300.0	100.0	100.0	0	0.0	0.0	0.182	1.0	96.42964	0.002	0	5.0	2.0	0.0	1.0	1.0
0.0	300.0	100.0	100.0	0	0.0	0.0	0.183	1.0	96.24699	0.001	0	5.0	2.0	0.0	1.0	1.0
0.0	300.0	100.0	100.0	0	0.0	0.0	0.183	1.0	96.24699	0.001	0	5.0	2.0	0.0	1.0	1.0
0.0	300.0	100.0	100.0	0	0.0	0.0	0.184	1.0	96.94708	0.001	0	5.0	2.0	0.0	1.0	1.0
0.0	300.0	100.0	100.0	0	0.0	0.0	0.184	1.0	96.72846	0.001	0	5.0	2.0	0.0	1.0	1.0
0.0	300.0	100.0	100.0	0	0.0	0.0	0.184	1.0	96.72846	0.001	0	5.0	2.0	0.0	1.0	1.0
0.0	300.0	100.0	100.0	0	0.0	0.0	0.184	1.0	96.586876	0.001	0	5.0	2.0	0.0	1.0	1.0
0.0	300.0	100.0	100.0	0	0.0	0.0	0.184	1.0	96.586876	0.0	0	5.0	2.0	0.0	1.0	1.0
0.0	300.0	100.0	100.0	0	0.0	0.0	0.184	1.0	97.63879	0.0	0	5.0	2.0	0.0	1.0	1.0
0.0	300.0	100.0	100.0	0	0.0	0.0	0.183	1.0	97.484856	0.0	0	5.0	2.0	0.0	1.0	1.0
0.0	300.0	100.0	100.0	0	0.0	0.0	0.183	1.0	97.484856	0.0	0	5.0	2.0	8.0	1.0	1.0
0.0	300.0	100.0	100.0	0	0.0	0.0	0.182	1.0	97.90336	0.0	0	5.0	2.0	9.0	1.0	1.0
0.0	300.0	100.0	100.0	0	0.0	0.0	0.181	1.0	95.48559	0.0	0	5.0	2.0	10.0	1.0	1.0
0.0	300.0	100.0	100.0	0	0.0	0.0	0.181	1.0	95.48559	0.0	0	5.0	2.0	10.0	1.0	1.0
5555.5557	400.0	100.0	100.0	0	0.0	0.0	0.18	1.0	96.84305	0.0	0	5.0	2.0	10.0	1.0	1.0
5555.5557	400.0	100.0	100.0	0	0.0	0.0	0.179	1.0	96.84305	0.0	0	5.0	2.0	10.0	1.0	1.0
5555.5557	400.0	100.0	100.0	0	0.0	0.0	0.177	1.0	94.6745	0.0	0	5.0	2.0	10.0	1.0	1.0
5555.5557	400.0	100.0	100.0	0	0.0	0.0	0.176	1.0	95.31925	0.393	0	5.0	2.0	10.0	1.0	1.0
5555.5557	400.0	100.0	100.0	0	0.0	0.0	0.175	1.0	95.31925	1.098	0	5.0	2.0	10.0	1.0	1.0
5555.5557	400.0	100.0	100.0	0	0.0	0.0	0.173	1.0	95.981995	1.098	0	5.0	2.0	10.0	1.0	1.0
5555.5557	400.0	100.0	100.0	0	0.0	0.0	0.172	1.0	96.94625	1.413	0	5.0	2.0	10.0	1.0	1.0
5555.5557	400.0	100.0	100.0	0	0.0	0.0	0.17	1.0	96.19964	1.979	0	5.0	2.0	10.0	1.0	1.0
5555.5557	400.0	100.0	100.0	0	0.0	0.0	0.169	1.0	95.83867	1.979	0	5.0	2.0	10.0	1.0	1.0
5555.5557	400.0	100.0	100.0	0	0.0	0.0	0.167	1.0	95.83867	2.232	0	5.0	2.0	10.0	1.0	1.0
5555.5557	400.0	100.0	100.0	0	0.0	0.0	0.165	1.0	95.26845	2.232	0	5.0	2.0	10.0	1.0	1.0
5555.5557	400.0	100.0	100.0	0	0.0	0.0	0.163	1.0	95.19081	2.686	0	5.0	2.0	10.0	1.0	1.0
5555.5557	400.0	100.0	100.0	0	0.0	0.0	0.161	1.0	95.19081	2.89	0	5.0	2.0	10.0	1.0	1.0
5555.5557	400.0	100.0	100.0	0	0.0	0.0	0.159	1.0	95.744835	2.89	0	5.0	2.0	10.0	1.0	1.0
5555.5557	400.0	100.0	100.0	0	0.0	0.0	0.157	1.0	96.215904	3.255	0	5.0	2.0	10.0	1.0	1.0
5555.5557	400.0	100.0	100.0	0	0.0	0.0	0.154	1.0	96.215904	3.255	0	5.0	2.0	10.0	1.0	1.0
5555.5557	400.0	100.0	100.0	0	0.0	0.0	0.152	1.0	96.10043	3.417	0	5.0	2.0	12.0	1.0	1.0
5555.5557	400.0	100.0	100.0	0	0.0	0.0	0.149	1.0	96.10043	3.711	0	5.0	2.0	12.0	1.0	1.0
5555.5557	400.0	100.0	100.0	0	0.0	0.0	0.146	1.0	96.29513	3.711	0	5.0	2.0	12.0	1.0	1.0
5555.5557	400.0	100.0	100.0	0	0.0	0.0	0.143	1.0	97.071884	3.963	0	5.0	2.0	12.0	1.0	1.0
5555.5557	400.0	100.0	100.0	0	0.0	0.0	0.141	1.0	97.071884	4.075	0	5.0	2.0	12.0	1.0	1.0
5555.5557	400.0	100.0	100.0	0	0.0	0.0	0.137	1.0	97.87668	4.075	0	5.0	2.0	12.0	1.0	1.0
5555.5557	400.0	100.0	100.0	0	0.0	0.0	0.135	1.0	98.32073	4.279	0	5.0	2.0	12.0	1.0	1.0
5555.5557	400.0	100.0	100.0	0	0.0	0.0	0.132	1.0	98.32073	4.369	0	5.0	2.0	12.0	1.0	1.0
5555.5557	400.0	100.0	100.0	0	0.0	0.0	0.129	1.0	97.32632	4.369	0	5.0	2.0	12.0	1.0	1.0
5555.5557	400.0	100.0	100.0	0	0.0	0.0	0.126	1.0	97.32632	4.531	0	5.0	2.0	12.0	1.0	1.0
5555.5557	400.0	100.0	100.0	0	0.0	0.0	0.123	1.0	97.67822	4.531	0	5.0	2.0	12.0	1.0	1.0
5555.5557	400.0	100.0	100.0	0	0.0	0.0	0.12	1.0	97.9183	4.673	0	5.0	2.0	12.0	1.0	1.0
5555.5557	400.0	100.0	100.0	0	0.0	0.0	0.117	1.0	97.9183	4.736	0	5.0	2.0	12.0	1.0	1.0
5555.5557	400.0	100.0	100.0	0	0.0	0.0	0.115	1.0	98.11026	4.736	0	5.0	2.0	12.0	1.0	1.0
5555.5557	400.0	100.0	100.0	0	0.0	0.0	0.112	1.0	98.4482	4.849	0	5.0	2.0	12.0	1.0	1.0
5555.5557	400.0	100.0	100.0	0	0.0	0.0	0.109	1.0	98.4482	4.849	0	5.0	2.0	12.0	1.0	1.0
5555.5557	400.0	100.0	100.0	0	0.0	0.0	0.106	1.0	99.27525	4.898	0	5.0	2.0	12.0	1.0	1.0
5555.5557	400.0	100.0	100.0	0	0.0	0.0	0.104	1.0	99.27525	4.989	0	5.0	2.0	12.0	1.0	1.0
5555.5557	400.0	100.0	100.0	0	0.0	0.0	0.101	1.0	99.160225	4.989	0	5.0	2.0	12.0	1.0	1.0
5555.5557	400.0	100.0	100.0	0	0.0	0.0	0.098	1.0	98.70337	5.068	0	5.0	2.0	12.0	1.0	1.0
5555.5557	400.0	100.0	100.0	0	0.0	0.0	0.096	1.0	98.70337	5.102	0	5.0	2.0	12.0	1.0	1.0
5555.5557	400.0	100.0	100.0	0	0.0	0.0	0.093	1.0	99.398346	5.102	0	5.0	2.0	12.0	1.0	1.0
5555.5557	400.0	100.0	100.0	0	0.0	0.0	0.091	1.0	97.72021	5.165	0	5.0	2.0	12.0	1.0	1.0
5555.5557	400.0	100.0	100.0	0	0.0	0.0	0.088	1.0	97.72021	5.165	0	5.0	2.0	12.0	1.0	1.0
5555.5557	400.0	100.0	100.0	0	0.0	0.0	0.086	1.0	98.50206	5.192	0	5.0	2.0	12.0	1.0	1.0
5555.5557	400.0	100.0	100.0	0	0.0	0.0	0.083	1.0	98.50206	5.244	0	5.0	2.0	12.0	1.0	1.0
5555.5557	400.0	100.0	100.0	0	0.0	0.0	0.081	1.0	97.69265	5.244	0	5.0	2.0	12.0	1.0	1.0
5555.5557	400.0	100.0	100.0	0	0.0	0.0	0.078	1.0	97.929146	5.266	0	5.0	2.0	12.0	1.0	1.0
5555.5557	400.0	100.0	100.0	0	0.0	0.0	0.076	1.0	98.12477	5.307	0	5.0	2.0	12.0	1.0	1.0
5555.5557	400.0	100.0	100.0	0	0.0	0.0	0.074	1.0	98.36377	5.307	0	5.0	2.0	12.0	1.0	1.0
5555.5557	400.0	100.0	100.0	0	0.0	0.0	0.071	1.0	98.6243	5.325	0	5.0	2.0	12.0	1.0	1.0
5555.5557	400.0	100.0	100.0	0	0.0	0.0	0.069	1.0	98.6243	5.325	0	5.0	2.0	12.0	1.0	1.0
5555.5557	400.0	100.0	100.0	0	0.0	0.0	0.066	1.0	98.811485	5.356	0	5.0	2.0	12.0	1.0	1.0
5555.5557	400.0	100.0	100.0	0	0.0	0.0	0.064	1.0	98.811485	5.371	0	5.0	2.0	12.0	1.0	1.0
5555.5557	400.0	100.0	100.0	0	0.0	0.0	0.061	1.0	99.056564	5.371	0	5.0	2.0	12.0	1.0	1.0
5555.5557	400.0	100.0	100.0	0	0.0	0.0	0.059	1.0	98.71268	5.397	0	5.0	2.0	12.0	1.0	1.0
5555.5557	400.0	100.0	100.0	0	0.0	0.0	0.057	1.0	98.71268	5.419	0	5.0	2.0	12.0	1.0	1.0
5555.5557	400.0	100.0	100.0	0	0.0	0.0	0.054	1.0	98.50869	5.419	0	5.0	2.0	12.0	1.0	1.0
5555.5557	400.0	100.0	100.0	0	0.0	0.0	0.052	1.0	98.50869	5.429	0	5.0	2.0	12.0	1.0	1.0
5555.5557	400.0	100.0	100.0	0	0.0	0.0	0.049	1.0	98.61443	5.429	0	5.0	2.0	12.0	1.0	1.0
5555.5557	400.0	100.0	100.0	0	0.0	0.0	0.047	1.0	98.491234	5.448	0	5.0	2.0	12.0	1.0	1.0
5555.5557	400.0	100.0	100.0	0	0.0	0.0	0.044	1.0	98.491234	5.455	0	5.0	2.0	12.0	1.0	1.0
5555.5557	400.0	100.0	100.0	0	0.0	0.0	0.042	1.0	97.712555	5.455	0	5.0	2.0	12.0	1.0	1.0
5555.5557	400.0	100.0	100.0	0	0.0	0.0	0.039	1.0	97.57262	5.47	0	5.0	2.0	12.0	1.0	1.0
5555.5557	400.0	100.0	100.0	0	0.0	0.0	0.037	1.0	97.57262	5.483	0	5.0	2.0	12.0	1.0	1.0
5555.5557	400.0	100.0	100.0	0	0.0	0.0	0.034	1.0	98.273125	5.483	0	5.0	2.0	12.0	1.0	1.0
5555.5557	400.0	100.0	100.0	0	0.0	0.0	0.032	1.0	98.273125	5.488	0	5.0	2.0	12.0	1.0	1.0
5555.5557	400.0	100.0	100.0	0	0.0	0.0	0.029	1.0	97.8806	5.488	0	5.0	2.0	12.0	1.0	1.0
5555.5557	400.0	100.0	100.0	0	0.0	0.0	0.027	1.0	98.50191	5.498	0	5.0	2.0	12.0	1.0	1.0
5555.5557	400.0	100.0	100.0	0	0.0	0.0	0.024	1.0	98.50191	5.503	0	5.0	2.0	12.0	1.0	1.0
5555.5557	400.0	100.0	100.0	0	0.0	0.0	0.022	1.0	97.68476	5.503	0	5.0	2.0	12.0	1.0	1.0
5555.5557	400.0	100.0	100.0	0	0.0	0.0	0.02	1.0	98.63664	5.51	0	5.0	2.0	12.0	1.0	1.0
5555.5557	400.0	100.0	100.0	0	0.0	0.0	0.017	1.0	98.63664	5.514	0	5.0	2.0	12.0	1.0	1.0
5555.5557	400.0	100.0	100.0	0	0.0	0.0	0.015	1.0	98.76567	5.514	0	5.0	2.0	12.0	1.0	1.0
5555.5557	400.0	100.0	100.0	0	0.0	0.0	0.013	1.0	98.76567	5.521	0	5.0	2.0	12.0	1.0	1.0
5555.5557	400.0	100.0	100.0	0	0.0	0.0	0.011	1.0	98.92246	5.521	0	5.0	2.0	12.0	1.0	1.0
5555.5557	400.0	100.0	100.0	0	0.0	0.0	0.009	1.0	98.88104	5.527	0	5.0	2.0	12.0	1.0	1.0
5555.5557	400.0	100.0	100.0	0	0.0	0.0	0.007	1.0	98.88104	5.529	0	5.0	2.0	12.0	1.0	1.0
5555.5557	400.0	100.0	100.0	0	0.0	0.0	0.005	1.0	99.31598	5.529	0	5.0	2.0	12.0	1.0	1.0
5555.5557	400.0	100.0	100.0	0	0.0	0.0	0.003	1.0	98.57393	5.533	0	5.0	2.0	12.0	1.0	1.0
5555.5557	400.0	100.0	100.0	0	0.0	0.0	0.001	1.0	98.57393	5.535	0	5.0	2.0	12.0	1.0	1.0
5555.5557	400.0	100.0	100.0	0	0.0	0.0	-0.001	1.0	98.890205	5.535	0	5.0	2.0	12.0	1.0	1.0
5555.5557	400.0	100.0	100.0	0	0.0	0.0	-0.003	1.0	98.15425	5.54	0	5.0	2.0	12.0	1.0	1.0
5555.5557	400.0	100.0	100.0	0	0.0	0.0	-0.005	1.0	97.98751	5.54	0	5.0	2.0	12.0	1.0	1.0
5555.5557	400.0	100.0	100.0	0	0.0	0.0	-0.007	1.0	97.99637	5.543	0	5.0	2.0	12.0	1.0	1.0
5555.5557	400.0	100.0	100.0	0	0.0	0.0	-0.009	1.0	97.99637	5.544	0	5.0	2.0	12.0	1.0	1.0
5555.5557	400.0	100.0	100.0	0	0.0	0.0	-0.011	1.0	97.41599	5.544	0	5.0	2.0	13.0	1.0	1.0
0.0	400.0	100.0	100.0	0	0.0	0.0	-0.012	1.0	97.50317	5.547	0	5.0	3.0	0.0	1.0	1.0
0.0	400.0	100.0	100.0	0	0.0	0.0	-0.014	1.0	97.50317	5.547	0	5.0	3.0	0.0	1.0	1.0
0.0	400.0	100.0	100.0	0	0.0	0.0	-0.015	1.0	97.94134	5.547	0	5.0	3.0	0.0	1.0	1.0
0.0	400.0	100.0	100.0	0	0.0	0.0	-0.017	1.0	97.94134	5.549	0	5.0	3.0	0.0	1.0	1.0
0.0	400.0	100.0	100.0	0	0.0	0.0	-0.018	1.0	97.29143	5.549	0	5.0	3.0	0.0	1.0	1.0
0.0	400.0	100.0	100.0	0	0.0	0.0	-0.02	1.0	97.636024	5.156	0	5.0	3.0	0.0	1.0	1.0
0.0	400.0	100.0	100.0	0	0.0	0.0	-0.021	1.0	97.636024	4.793	0	5.0	3.0	0.0	1.0	1.0
0.0	400.0	100.0	100.0	0	0.0	0.0	-0.023	1.0	97.93594	4.793	0	5.0	3.0	0.0	1.0	1.0
0.0	400.0	100.0	100.0	0	0.0	0.0	-0.024	1.0	97.810104	4.139	0	5.0	3.0	0.0	1.0	1.0
0.0	400.0	100.0	100.0	0	0.0	0.0	-0.025	1.0	97.810104	4.139	0	5.0	3.0	0.0	1.0	1.0
0.0	400.0	100.0	100.0	0	0.0	0.0	-0.027	1.0	97.61843	3.573	0	5.0	3.0	0.0	1.0	1.0
0.0	400.0	100.0	100.0	0	0.0	0.0	-0.028	1.0	97.61843	3.321	0	5.0	3.0	0.0	1.0	1.0
0.0	400.0	100.0	100.0	0	0.0	0.0	-0.029	1.0	97.64255	3.321	0	5.0	3.0	0.0	1.0	1.0
0.0	400.0	100.0	100.0	0	0.0	0.0	-0.03	1.0	97.88919	2.867	0	5.0	3.0	0.0	1.0	1.0
0.0	400.0	100.0	100.0	0	0.0	0.0	-0.03	1.0	97.88919	2.665	0	5.0	3.0	0.0	1.0	1.0
0.0	400.0	100.0	100.0	0	0.0	0.0	-0.031	1.0	96.58546	2.665	0	5.0	3.0	0.0	1.0	1.0
0.0	400.0	100.0	100.0	0	0.0	0.0	-0.031	1.0	98.462585	2.301	0	5.0	3.0	0.0	1.0	1.0
0.0	400.0	100.0	100.0	0	0.0	0.0	-0.031	1.0	98.462585	2.138	0	5.0	3.0	0.0	1.0	1.0
0.0	400.0	100.0	100.0	0	0.0	0.0	-0.032	1.0	98.26189	2.138	0	5.0	3.0	0.0	1.0	1.0
0.0	400.0	100.0	100.0	0	0.0	0.0	-0.032	1.0	98.26189	1.846	0	5.0	3.0	0.0	1.0	1.0
0.0	400.0	100.0	100.0	0	0.0	0.0	-0.032	1.0	98.54289	1.846	0	5.0	3.0	0.0	1.0	1.0
0.0	400.0	100.0	100.0	0	0.0	0.0	-0.032	1.0	98.99293	1.594	0	5.0	3.0	0.0	1.0	1.0
0.0	400.0	100.0	100.0	0	0.0	0.0	-0.032	1.0	98.99293	1.481	0	5.0	3.0	0.0	1.0	1.0
0.0	400.0	100.0	100.0	0	0.0	0.0	-0.032	1.0	99.24629	1.481	0	5.0	3.0	0.0	1.0	1.0
0.0	400.0	100.0	100.0	0	0.0	0.0	-0.032	1.0	99.51244	1.279	0	5.0	3.0	0.0	1.0	1.0
0.0	400.0	100.0	100.0	0	0.0	0.0	-0.032	1.0	99.51244	1.105	0	5.0	3.0	0.0	1.0	1.0
0.0	400.0	100.0	100.0	0	0.0	0.0	-0.031	1.0	99.64997	1.105	0	5.0	3.0	7.0	1.0	1.0
0.0	400.0	100.0	100.0	0	0.0	0.0	-0.031	1.0	99.64997	1.026	0	5.0	3.0	7.0	1.0	1.0
0.0	400.0	100.0	100.0	0	0.0	0.0	-0.03	1.0	99.23763	1.026	0	5.0	3.0	0.0	1.0	1.0
0.0	400.0	100.0	100.0	0	0.0	0.0	-0.029	1.0	97.988174	0.886	0	5.0	3.0	0.0	1.0	1.0
0.0	400.0	100.0	100.0	0	0.0	0.0	-0.028	1.0	97.988174	0.823	0	5.0	3.0	0.0	1.0	1.0
0.0	400.0	100.0	100.0	0	0.0	0.0	-0.028	1.0	100.23566	0.823	0	5.0	3.0	0.0	1.0	1.0
0.0	400.0	100.0	100.0	0	0.0	0.0	-0.027	1.0	100.23513	0.711	0	5.0	3.0	0.0	1.0	1.0
0.0	400.0	100.0	100.0	0	0.0	0.0	-0.025	1.0	100.23513	0.711	0	5.0	3.0	0.0	1.0	1.0
0.0	400.0	100.0	100.0	0	0.0	0.0	-0.024	1.0	99.808525	0.66	0	5.0	3.0	0.0	1.0	1.0
0.0	400.0	100.0	100.0	0	0.0	0.0	-0.023	1.0	99.808525	0.57	0	5.0	3.0	0.0	1.0	1.0
0.0	400.0	100.0	100.0	0	0.0	0.0	-0.021	1.0	99.69661	0.57	0	5.0	3.0	0.0	1.0	1.0
0.0	400.0	100.0	100.0	0	0.0	0.0	-0.02	1.0	98.93731	0.493	0	5.0	3.0	0.0	1.0	1.0
0.0	400.0	100.0	100.0	0	0.0	0.0	-0.018	1.0	98.93731	0.457	0	5.0	3.0	0.0	1.0	1.0
0.0	400.0	100.0	100.0	0	0.0	0.0	-0.016	1.0	99.56901	0.457	0	5.0	3.0	0.0	1.0	1.0
0.0	400.0	100.0	100.0	0	0.0	0.0	-0.014	1.0	99.1615	0.395	0	5.0	3.0	0.0	1.0	1.0
0.0	400.0	100.0	100.0	0	0.0	0.0	-0.012	1.0	99.1615	0.395	0	5.0	3.0	0.0	1.0	1.0
0.0	400.0	100.0	100.0	0	0.0	0.0	-0.01	1.0	99.100494	0.367	0	5.0	3.0	0.0	1.0	1.0
0.0	400.0	100.0	100.0	0	0.0	0.0	-0.008	1.0	99.100494	0.316	0	5.0	3.0	0.0	1.0	1.0
0.0	400.0	100.0	100.0	0	0.0	0.0	-0.006	1.0	99.75045	0.316	0	5.0	3.0	0.0	1.0	1.0
0.0	400.0	100.0	100.0	0	0.0	0.0	-0.003	1.0	98.781586	0.273	0	5.0	3.0	0.0	1.0	1.0
0.0	400.0	100.0	100.0	0	0.0	0.0	-0.001	1.0	98.781586	0.254	0	5.0	3.0	0.0	1.0	1.0
0.0	400.0	100.0	100.0	0	0.0	0.0	0.0	1.0	98.433136	0.254	0	5.0	3.0	0.0	1.0	1.0
0.0	400.0	100.0	100.0	0	0.0	0.0	0.003	1.0	97.424675	0.219	0	5.0	3.0	0.0	1.0	1.0
0.0	400.0	100.0	100.0	0	0.0	0.0	0.006	1.0	97.424675	0.219	0	5.0	3.0	0.0	1.0	1.0
0.0	400.0	100.0	100.0	0	0.0	0.0	0.008	1.0	97.382706	0.203	0	5.0	3.0	0.0	1.0	1.0
0.0	400.0	100.0	100.0	0	0.0	0.0	0.011	1.0	98.046196	0.175	0	5.0	3.0	0.0	1.0	1.0
0.0	400.0	100.0	100.0	0	0.0	0.0	0.014	1.0	98.17593	0.175	0	5.0	3.0	0.0	1.0	1.0
0.0	400.0	100.0	100.0	0	0.0	0.0	0.017	1.0	98.501175	0.163	0	5.0	3.0	0.0	1.0	1.0
0.0	400.0	100.0	100.0	0	0.0	0.0	0.02	1.0	98.501175	0.14	0	5.0	3.0	0.0	1.0	1.0
0.0	400.0	100.0	100.0	0	0.0	0.0	0.023	1.0	98.79296	0.14	0	5.0	3.0	0.0	1.0	1.0
0.0	400.0	100.0	100.0	0	0.0	0.0	0.026	1.0	98.79296	0.121	0	5.0	3.0	0.0	1.0	1.0
0.0	400.0	100.0	100.0	0	0.0	0.0	0.029	1.0	97.71654	0.121	0	5.0	3.0	0.0	1.0	1.0
0.0	400.0	100.0	100.0	0	0.0	0.0	0.032	1.0	97.57246	0.112	0	5.0	3.0	0.0	1.0	1.0
0.0	400.0	100.0	100.0	0	0.0	0.0	0.035	1.0	97.57246	0.097	0	5.0	3.0	0.0	1.0	1.0
0.0	400.0	100.0	100.0	0	0.0	0.0	0.038	1.0	97.62073	0.097	0	5.0	3.0	0.0	1.0	1.0
0.0	400.0	100.0	100.0	0	0.0	0.0	0.041	1.0	97.31569	0.09	0	5.0	3.0	0.0	1.0	1.0
0.0	400.0	100.0	100.0	0	0.0	0.0	0.045	1.0	97.31569	0.077	0	5.0	3.0	0.0	1.0	1.0
0.0	400.0	100.0	100.0	0	0.0	0.0	0.048	1.0	97.19637	0.077	0	5.0	3.0	0.0	1.0	1.0
0.0	400.0	100.0	100.0	0	0.0	0.0	0.051	1.0	97.19637	0.072	0	5.0	3.0	0.0	1.0	1.0
0.0	400.0	100.0	100.0	0	0.0	0.0	0.055	1.0	98.751465	0.072	0	5.0	3.0	0.0	1.0	1.0
0.0	400.0	100.0	100.0	0	0.0	0.0	0.058	1.0	98.03552	0.062	0	5.0	3.0	0.0	1.0	1.0
0.0	400.0	100.0	100.0	0	0.0	0.0	0.061	1.0	98.03552	0.057	0	5.0	3.0	0.0	1.0	1.0
0.0	400.0	100.0	100.0	0	0.0	0.0	0.065	1.0	98.05766	0.057	0	5.0	3.0	0.0	1.0	1.0
0.0	400.0	100.0	100.0	0	0.0	0.0	0.068	1.0	97.07061	0.049	0	5.0	3.0	0.0	1.0	1.0
0.0	400.0	100.0	100.0	0	0.0	0.0	0.072	1.0	97.07061	0.049	0	5.0	3.0	0.0	1.0	1.0
0.0	400.0	100.0	100.0	0	0.0	0.0	0.075	1.0	97.18738	0.046	0	5.0	3.0	0.0	1.0	1.0
0.0	400.0	100.0	100.0	0	0.0	0.0	0.079	1.0	97.18738	0.039	0	5.0	3.0	0.0	1.0	1.0
0.0	400.0	100.0	100.0	0	0.0	0.0	0.082	1.0	97.211395	0.039	0	5.0	3.0	0.0	1.0	1.0
0.0	400.0	100.0	100.0	0	0.0	0.0	0.085	1.0	97.63233	0.036	0	5.0	3.0	0.0	1.0	1.0
0.0	400.0	100.0	100.0	0	0.0	0.0	0.089	1.0	97.63233	0.031	0	5.0	3.0	0.0	1.0	1.0
0.0	400.0	100.0	100.0	0	0.0	0.0	0.092	1.0	98.722824	0.031	0	5.0	3.0	0.0	1.0	1.0
0.0	400.0	100.0	100.0	0	0.0	0.0	0.095	1.0	98.11205	0.027	0	5.0	3.0	0.0	1.0	1.0
0.0	400.0	100.0	100.0	0	0.0	0.0	0.098	1.0	98.11205	0.025	0	5.0	3.0	0.0	1.0	1.0
0.0	400.0	100.0	100.0	0	0.0	0.0	0.101	1.0	97.190254	0.025	0	5.0	3.0	0.0	1.0	1.0
0.0	400.0	100.0	100.0	0	0.0	0.0	0.104	1.0	97.31062	0.021	0	5.0	3.0	0.0	1.0	1.0
0.0	400.0	100.0	100.0	0	0.0	0.0	0.107	1.0	96.50416	0.021	0	5.0	3.0	0.0	1.0	1.0
0.0	400.0	100.0	100.0	0	0.0	0.0	0.109	1.0	96.95118	0.018	0	5.0	3.0	0.0	1.0	1.0
0.0	400.0	100.0	100.0	0	0.0	0.0	0.112	1.0	96.95118	0.017	0	5.0	3.0	0.0	1.0	1.0
0.0	400.0	100.0	100.0	0	0.0	0.0	0.115	1.0	96.54216	0.017	0	5.0	3.0	0.0	1.0	1.0
0.0	400.0	100.0	100.0	0	0.0	0.0	0.118	1.0	97.05157	0.014	0	5.0	3.0	0.0	1.0	1.0
0.0	400.0	100.0	100.0	0	0.0	0.0	0.121	1.0	97.05157	0.013	0	5.0	3.0	0.0	1.0	1.0
0.0	400.0	100.0	100.0	0	0.0	0.0	0.123	1.0	97.203575	0.013	0	5.0	3.0	0.0	1.0	1.0
0.0	400.0	100.0	100.0	0	0.0	0.0	0.126	1.0	97.203575	0.011	0	5.0	3.0	0.0	1.0	1.0
0.0	400.0	100.0	100.0	0	0.0	0.0	0.128	1.0	97.69504	0.011	0	5.0	3.0	0.0	1.0	1.0
0.0	400.0	100.0	100.0	0	0.0	0.0	0.13	1.0	97.92542	0.01	0	5.0	3.0	0.0	1.0	1.0
0.0	400.0	100.0	100.0	0	0.0	0.0	0.133	1.0	98.095894	0.009	0	5.0	3.0	0.0	1.0	1.0
0.0	400.0	100.0	100.0	0	0.0	0.0	0.135	1.0	98.4505	0.009	0	5.0	3.0	0.0	1.0	1.0
0.0	400.0	100.0	100.0	0	0.0	0.0	0.137	1.0	98.29399	0.008	0	5.0	3.0	0.0	1.0	1.0
0.0	400.0	100.0	100.0	0	0.0	0.0	0.139	1.0	98.29399	0.008	0	5.0	3.0	0.0	1.0	1.0
0.0	400.0	100.0	100.0	0	0.0	0.0	0.141	1.0	98.15303	0.007	0	5.0	3.0	0.0	1.0	1.0
0.0	400.0	100.0	100.0	0	0.0	0.0	0.143	1.0	98.15303	0.006	0	5.0	3.0	0.0	1.0	1.0
0.0	400.0	100.0	100.0	0	0.0	0.0	0.145	1.0	97.59065	0.006	0	5.0	3.0	0.0	1.0	1.0
0.0	400.0	100.0	100.0	0	0.0	0.0	0.146	1.0	97.3103	0.005	0	5.0	3.0	0.0	1.0	1.0
0.0	400.0	100.0	100.0	0	0.0	0.0	0.148	1.0	97.3103	0.004	0	5.0	3.0	0.0	1.0	1.0
0.0	400.0	100.0	100.0	0	0.0	0.0	0.15	1.0	97.96734	0.004	0	5.0	3.0	0.0	1.0	1.0
0.0	400.0	100.0	100.0	0	0.0	0.0	0.152	1.0	97.92068	0.004	0	5.0	3.0	0.0	1.0	1.0
0.0	400.0	100.0	100.0	0	0.0	0.0	0.153	1.0	98.11057	0.004	0	5.0	3.0	0.0	1.0	1.0
0.0	400.0	100.0	100.0	0	0.0	0.0	0.155	1.0	98.296844	0.003	0	5.0	3.0	0.0	1.0	1.0
0.0	400.0	100.0	100.0	0	0.0	0.0	0.156	1.0	98.296844	0.003	0	5.0	3.0	0.0	1.0	1.0
0.0	400.0	100.0	100.0	0	0.0	0.0	0.158	1.0	98.03037	0.003	0	5.0	3.0	0.0	1.0	1.0
0.0	400.0	100.0	100.0	0	0.0	0.0	0.159	1.0	98.14435	0.002	0	5.0	3.0	0.0	1.0	1.0
0.0	400.0	100.0	100.0	0	0.0	0.0	0.161	1.0	98.14435	0.002	0	5.0	3.0	0.0	1.0	1.0
0.0	400.0	100.0	100.0	0	0.0	0.0	0.162	1.0	97.80302	0.002	0	5.0	3.0	0.0	1.0	1.0
0.0	400.0	100.0	100.0	0	0.0	0.0	0.163	1.0	98.42924	0.001	0	5.0	3.0	0.0	1.0	1.0
0.0	400.0	100.0	100.0	0	0.0	0.0	0.164	1.0	98.42924	0.001	0	5.0	3.0	0.0	1.0	1.0
0.0	400.0	100.0	100.0	0	0.0	0.0	0.166	1.0	96.94118	0.001	0	5.0	3.0	0.0	1.0	1.0
0.0	400.0	100.0	100.0	0	0.0	0.0	0.167	1.0	96.94118	0.001	0	5.0	3.0	0.0	1.0	1.0
0.0	400.0	100.0	100.0	0	0.0	0.0	0.168	1.0	94.40735	0.001	0	5.0	3.0	0.0	1.0	1.0
0.0	400.0	100.0	100.0	0	0.0	0.0	0.169	1.0	97.33933	0.001	0	5.0	3.0	0.0	1.0	1.0
0.0	400.0	100.0	100.0	0	0.0	0.0	0.17	1.0	97.33933	0.001	0	5.0	3.0	0.0	1.0	1.0
0.0	400.0	100.0	100.0	0	0.0	0.0	0.171	1.0	97.01643	0.001	0	5.0	3.0	0.0	1.0	1.0
0.0	400.0	100.0	100.0	0	0.0	0.0	0.172	1.0	97.21584	0.0	0	5.0	3.0	0.0	1.0	1.0
0.0	400.0	100.0	100.0	0	0.0	0.0	0.173	1.0	97.21584	0.0	0	5.0	3.0	0.0	1.0	1.0
0.0	400.0	100.0	100.0	0	0.0	0.0	0.173	1.0	98.01395	0.0	0	5.0	3.0	0.0	1.0	1.0
0.0	400.0	100.0	100.0	0	0.0	0.0	0.174	1.0	98.01395	0.0	0	5.0	3.0	0.0	1.0	1.0
0.0	400.0	100.0	100.0	0	0.0	0.0	0.175	1.0	98.01508	0.0	0	5.0	3.0	0.0	1.0	1.0
0.0	400.0	100.0	100.0	0	0.0	0.0	0.175	1.0	98.92786	0.0	0	5.0	3.0	0.0	1.0	1.0
0.0	400.0	100.0	100.0	0	0.0	0.0	0.175	1.0	98.92786	0.0	0	5.0	3.0	0.0	1.0	1.0
0.0	400.0	100.0	100.0	0	0.0	0.0	0.175	1.0	98.9305	0.0	0	5.0	3.0	0.0	1.0	1.0
0.0	400.0	100.0	100.0	0	0.0	0.0	0.175	1.0	99.299255	0.0	0	5.0	3.0	0.0	1.0	1.0
0.0	400.0	100.0	100.0	0	0.0	0.0	0.175	1.0	99.299255	0.0	0	5.0	3.0	0.0	1.0	1.0
0.0	400.0	100.0	100.0	0	0.0	0.0	0.175	1.0	98.81555	0.0	0	5.0	3.0	0.0	1.0	1.0
0.0	400.0	100.0	100.0	0	0.0	0.0	0.175	1.0	98.81555	0.0	0	5.0	3.0	0.0	1.0	1.0
0.0	400.0	100.0	100.0	0	0.0	0.0	0.175	1.0	97.89478	0.0	0	5.0	3.0	0.0	1.0	1.0
0.0	400.0	100.0	100.0	0	0.0	0.0	0.175	1.0	98.70757	0.0	0	5.0	3.0	0.0	1.0	1.0
0.0	400.0	100.0	100.0	0	0.0	0.0	0.174	1.0	99.48212	0.0	0	5.0	3.0	0.0	1.0	1.0
0.0	400.0	100.0	100.0	0	0.0	0.0	0.174	1.0	98.25508	0.0	0	5.0	3.0	8.0	1.0	1.0
0.0	400.0	100.0	100.0	0	0.0	0.0	0.173	1.0	98.44867	0.0	0	5.0	3.0	9.0	1.0	1.0
0.0	400.0	100.0	100.0	0	0.0	0.0	0.173	1.0	98.44867	0.0	0	5.0	3.0	9.0	1.0	1.0
6944.445	500.0	100.0	100.0	0	0.0	0.0	0.172	1.0	97.746124	0.0	0	5.0	3.0	10.0	1.0	1.0
6944.445	500.0	100.0	100.0	0	0.0	0.0	0.171	1.0	97.746124	0.0	0	5.0	3.0	10.0	1.0	1.0
6944.445	500.0	100.0	100.0	0	0.0	0.0	0.17	1.0	97.97525	0.0	0	5.0	3.0	10.0	1.0	1.0
6944.445	500.0	100.0	100.0	0	0.0	0.0	0.169	1.0	98.058815	0.0	0	5.0	3.0	10.0	1.0	1.0
6944.445	500.0	100.0	100.0	0	0.0	0.0	0.168	1.0	98.058815	0.49	0	5.0	3.0	10.0	1.0	1.0
6944.445	500.0	100.0	100.0	0	0.0	0.0	0.167	1.0	97.42853	0.49	0	5.0	3.0	10.0	1.0	1.0
6944.445	500.0	100.0	100.0	0	0.0	0.0	0.165	1.0	97.42853	1.372	0	5.0	3.0	10.0	1.0	1.0
6944.445	500.0	100.0	100.0	0	0.0	0.0	0.164	1.0	96.53902	1.372	0	5.0	3.0	10.0	1.0	1.0
6944.445	500.0	100.0	100.0	0	0.0	0.0	0.162	1.0	96.99696	2.133	0	5.0	3.0	10.0	1.0	1.0
6944.445	500.0	100.0	100.0	0	0.0	0.0	0.161	1.0	96.99696	2.474	0	5.0	3.0	10.0	1.0	1.0
6944.445	500.0	100.0	100.0	0	0.0	0.0	0.159	1.0	96.815674	2.474	0	5.0	3.0	10.0	1.0	1.0
6944.445	500.0	100.0	100.0	0	0.0	0.0	0.158	1.0	98.312126	2.79	0	5.0	3.0	10.0	1.0	1.0
6944.445	500.0	100.0	100.0	0	0.0	0.0	0.155	1.0	98.312126	3.358	0	5.0	3.0	10.0	1.0	1.0
6944.445	500.0	100.0	100.0	0	0.0	0.0	0.153	1.0	98.35308	3.358	0	5.0	3.0	10.0	1.0	1.0
6944.445	500.0	100.0	100.0	0	0.0	0.0	0.151	1.0	98.35308	3.849	0	5.0	3.0	10.0	1.0	1.0
6944.445	500.0	100.0	100.0	0	0.0	0.0	0.149	1.0	97.39763	3.849	0	5.0	3.0	12.0	1.0	1.0
6944.445	500.0	100.0	100.0	0	0.0	0.0	0.146	1.0	97.76599	4.068	0	5.0	3.0	12.0	1.0	1.0
6944.445	500.0	100.0	100.0	0	0.0	0.0	0.143	1.0	97.76599	4.462	0	5.0	3.0	12.0	1.0	1.0
6944.445	500.0	100.0	100.0	0	0.0	0.0	0.141	1.0	97.95058	4.462	0	5.0	3.0	12.0	1.0	1.0
6944.445	500.0	100.0	100.0	0	0.0	0.0	0.138	1.0	98.1297	4.801	0	5.0	3.0	12.0	1.0	1.0
6944.445	500.0	100.0	100.0	0	0.0	0.0	0.135	1.0	98.1297	4.954	0	5.0	3.0	12.0	1.0	1.0
6944.445	500.0	100.0	100.0	0	0.0	0.0	0.132	1.0	97.77573	4.954	0	5.0	3.0	12.0	1.0	1.0
6944.445	500.0	100.0	100.0	0	0.0	0.0	0.129	1.0	98.25368	5.227	0	5.0	3.0	12.0	1.0	1.0
6944.445	500.0	100.0	100.0	0	0.0	0.0	0.127	1.0	98.006874	5.227	0	5.0	3.0	12.0	1.0	1.0
6944.445	500.0	100.0	100.0	0	0.0	0.0	0.124	1.0	98.51679	5.349	0	5.0	3.0	12.0	1.0	1.0
6944.445	500.0	100.0	100.0	0	0.0	0.0	0.121	1.0	98.51679	5.567	0	5.0	3.0	12.0	1.0	1.0
6944.445	500.0	100.0	100.0	0	0.0	0.0	0.118	1.0	98.69441	5.567	0	5.0	3.0	12.0	1.0	1.0
6944.445	500.0	100.0	100.0	0	0.0	0.0	0.116	1.0	98.65048	5.757	0	5.0	3.0	12.0	1.0	1.0
6944.445	500.0	100.0	100.0	0	0.0	0.0	0.113	1.0	98.65048	5.757	0	5.0	3.0	12.0	1.0	1.0
6944.445	500.0	100.0	100.0	0	0.0	0.0	0.11	1.0	97.86357	5.841	0	5.0	3.0	12.0	1.0	1.0
6944.445	500.0	100.0	100.0	0	0.0	0.0	0.107	1.0	97.86357	5.993	0	5.0	3.0	12.0	1.0	1.0
6944.445	500.0	100.0	100.0	0	0.0	0.0	0.105	1.0	97.55035	5.993	0	5.0	3.0	12.0	1.0	1.0
6944.445	500.0	100.0	100.0	0	0.0	0.0	0.102	1.0	97.98799	6.06	0	5.0	3.0	12.0	1.0	1.0
6944.445	500.0	100.0	100.0	0	0.0	0.0	0.099	1.0	97.98799	6.182	0	5.0	3.0	12.0	1.0	1.0
6944.445	500.0	100.0	100.0	0	0.0	0.0	0.096	1.0	98.11135	6.182	0	5.0	3.0	12.0	1.0	1.0
6944.445	500.0	100.0	100.0	0	0.0	0.0	0.093	1.0	98.2862	6.237	0	5.0	3.0	12.0	1.0	1.0
6944.445	500.0	100.0	100.0	0	0.0	0.0	0.091	1.0	98.03547	6.237	0	5.0	3.0	12.0	1.0	1.0
6944.445	500.0	100.0	100.0	0	0.0	0.0	0.088	1.0	97.68568	6.335	0	5.0	3.0	12.0	1.0	1.0
6944.445	500.0	100.0	100.0	0	0.0	0.0	0.086	1.0	97.68568	6.378	0	5.0	3.0	12.0	1.0	1.0
6944.445	500.0	100.0	100.0	0	0.0	0.0	0.083	1.0	98.12693	6.378	0	5.0	3.0	12.0	1.0	1.0
6944.445	500.0	100.0	100.0	0	0.0	0.0	0.08	1.0	98.26706	6.456	0	5.0	3.0	12.0	1.0	1.0
6944.445	500.0	100.0	100.0	0	0.0	0.0	0.078	1.0	98.26706	6.492	0	5.0	3.0	12.0	1.0	1.0
6944.445	500.0	100.0	100.0	0	0.0	0.0	0.075	1.0	98.14219	6.492	0	5.0	3.0	12.0	1.0	1.0
6944.445	500.0	100.0	100.0	0	0.0	0.0	0.073	1.0	98.207985	6.554	0	5.0	3.0	12.0	1.0	1.0
6944.445	500.0	100.0	100.0	0	0.0	0.0	0.07	1.0	98.207985	6.554	0	5.0	3.0	12.0	1.0	1.0
6944.445	500.0	100.0	100.0	0	0.0	0.0	0.068	1.0	98.104416	6.582	0	5.0	3.0	12.0	1.0	1.0
6944.445	500.0	100.0	100.0	0	0.0	0.0	0.065	1.0	98.104416	6.633	0	5.0	3.0	12.0	1.0	1.0
6944.445	500.0	100.0	100.0	0	0.0	0.0	0.063	1.0	98.76274	6.633	0	5.0	3.0	12.0	1.0	1.0
6944.445	500.0	100.0	100.0	0	0.0	0.0	0.061	1.0	98.421844	6.676	0	5.0	3.0	12.0	1.0	1.0
6944.445	500.0	100.0	100.0	0	0.0	0.0	0.059	1.0	98.421844	6.696	0	5.0	3.0	12.0	1.0	1.0
6944.445	500.0	100.0	100.0	0	0.0	0.0	0.057	1.0	98.87605	6.696	0	5.0	3.0	12.0	1.0	1.0
6944.445	500.0	100.0	100.0	0	0.0	0.0	0.054	1.0	99.021065	6.731	0	5.0	3.0	12.0	1.0	1.0
6944.445	500.0	100.0	100.0	0	0.0	0.0	0.052	1.0	99.021065	6.731	0	5.0	3.0	12.0	1.0	1.0
6944.445	500.0	100.0	100.0	0	0.0	0.0	0.051	1.0	99.339226	6.747	0	5.0	3.0	12.0	1.0	1.0
6944.445	500.0	100.0	100.0	0	0.0	0.0	0.049	1.0	99.339226	6.774	0	5.0	3.0	12.0	1.0	1.0
6944.445	500.0	100.0	100.0	0	0.0	0.0	0.047	1.0	99.15956	6.774	0	5.0	3.0	12.0	1.0	1.0
6944.445	500.0	100.0	100.0	0	0.0	0.0	0.045	1.0	99.22526	6.799	0	5.0	3.0	12.0	1.0	1.0
6944.445	500.0	100.0	100.0	0	0.0	0.0	0.043	1.0	99.22526	6.81	0	5.0	3.0	12.0	1.0	1.0
6944.445	500.0	100.0	100.0	0	0.0	0.0	0.041	1.0	99.32651	6.81	0	5.0	3.0	12.0	1.0	1.0
6944.445	500.0	100.0	100.0	0	0.0	0.0	0.039	1.0	99.986244	6.83	0	5.0	3.0	12.0	1.0	1.0
6944.445	500.0	100.0	100.0	0	0.0	0.0	0.038	1.0	99.986244	6.847	0	5.0	3.0	12.0	1.0	1.0
6944.445	500.0	100.0	100.0	0	0.0	0.0	0.036	1.0	99.56921	6.847	0	5.0	3.0	12.0	1.0	1.0
6944.445	500.0	100.0	100.0	0	0.0	0.0	0.034	1.0	99.56921	6.853	0	5.0	3.0	12.0	1.0	1.0
6944.445	500.0	100.0	100.0	0	0.0	0.0	0.033	1.0	99.44955	6.853	0	5.0	3.0	12.0	1.0	1.0
6944.445	500.0	100.0	100.0	0	0.0	0.0	0.031	1.0	98.71213	6.868	0	5.0	3.0	12.0	1.0	1.0
6944.445	500.0	100.0	100.0	0	0.0	0.0	0.029	1.0	98.71213	6.873	0	5.0	3.0	12.0	1.0	1.0
6944.445	500.0	100.0	100.0	0	0.0	0.0	0.028	1.0	98.88127	6.873	0	5.0	3.0	12.0	1.0	1.0
6944.445	500.0	100.0	100.0	0	0.0	0.0	0.026	1.0	98.79718	6.885	0	5.0	3.0	12.0	1.0	1.0
6944.445	500.0	100.0	100.0	0	0.0	0.0	0.025	1.0	98.79718	6.885	0	5.0	3.0	12.0	1.0	1.0
6944.445	500.0	100.0	100.0	0	0.0	0.0	0.024	1.0	99.49099	6.889	0	5.0	3.0	12.0	1.0	1.0
6944.445	500.0	100.0	100.0	0	0.0	0.0	0.022	1.0	99.49099	6.897	0	5.0	3.0	12.0	1.0	1.0
6944.445	500.0	100.0	100.0	0	0.0	0.0	0.021	1.0	98.8141	6.897	0	5.0	3.0	12.0	1.0	1.0
6944.445	500.0	100.0	100.0	0	0.0	0.0	0.02	1.0	98.39286	6.906	0	5.0	3.0	12.0	1.0	1.0
6944.445	500.0	100.0	100.0	0	0.0	0.0	0.019	1.0	98.39286	6.909	0	5.0	3.0	12.0	1.0	1.0
6944.445	500.0	100.0	100.0	0	0.0	0.0	0.017	1.0	98.68418	6.909	0	5.0	3.0	12.0	1.0	1.0
6944.445	500.0	100.0	100.0	1	0.0	0.0	0.016	1.0	99.00612	6.914	0	5.0	3.0	12.0	1.0	1.0
6944.445	500.0	100.0	100.0	1	0.0	0.0	0.016	1.0	99.00612	6.914	0	5.0	3.0	12.0	1.0	1.0
6944.445	500.0	100.0	100.0	1	0.0	0.0	0.014	1.0	98.71105	6.917	0	5.0	3.0	12.0	1.0	1.0
6944.445	500.0	100.0	100.0	1	0.0	0.0	0.013	1.0	97.91898	6.923	0	5.0	3.0	12.0	1.0	1.0
6944.445	500.0	100.0	100.0	1	0.0	0.0	0.012	1.0	98.62168	6.923	0	5.0	3.0	12.0	1.0	1.0
6944.445	500.0	100.0	100.0	1	0.0	0.0	0.011	1.0	98.74136	6.927	0	5.0	3.0	12.0	1.0	1.0
6944.445	500.0	100.0	100.0	1	0.0	0.0	0.009	1.0	98.74136	6.929	0	5.0	3.0	12.0	1.0	1.0
6944.445	500.0	100.0	100.0	1	0.0	0.0	0.008	1.0	98.79868	6.929	0	5.0	3.0	12.0	1.0	1.0
6944.445	500.0	100.0	100.0	1	0.0	0.0	0.007	1.0	98.79868	6.931	0	5.0	3.0	12.0	1.0	1.0
6944.445	500.0	100.0	100.0	1	0.0	0.0	0.005	1.0	99.399895	6.931	0	5.0	3.0	12.0	1.0	1.0
6944.445	500.0	100.0	100.0	1	0.0	0.0	0.004	1.0	98.91988	6.933	0	5.0	3.0	12.0	1.0	1.0
6944.445	500.0	100.0	100.0	1	0.0	0.0	0.003	1.0	98.2316	6.935	0	5.0	3.0	12.0	1.0	1.0
6944.445	500.0	100.0	100.0	1	0.0	0.0	0.002	1.0	98.433685	6.935	0	5.0	3.0	12.0	1.0	1.0
6944.445	500.0	100.0	100.0	1	0.0	0.0	0.0	1.0	98.98432	6.936	0	5.0	3.0	12.0	1.0	1.0
6944.445	500.0	100.0	100.0	1	0.0	0.0	-0.001	1.0	98.98432	6.94	0	5.0	3.0	12.0	1.0	1.0
6944.445	500.0	100.0	100.0	1	0.0	0.0	-0.003	1.0	99.05982	6.94	0	5.0	3.0	12.0	1.0	1.0
6944.445	500.0	100.0	100.0	1	0.0	0.0	-0.004	1.0	99.05982	6.942	0	5.0	3.0	12.0	1.0	1.0
6944.445	500.0	100.0	100.0	1	0.0	0.0	-0.006	1.0	98.9389	6.942	0	5.0	3.0	12.0	1.0	1.0
6944.445	500.0	100.0	100.0	1	0.0	0.0	-0.008	1.0	98.94475	6.942	0	5.0	3.0	12.0	1.0	1.0
6944.445	500.0	100.0	100.0	1	0.0	0.0	-0.009	1.0	98.94475	6.944	0	5.0	3.0	12.0	1.0	1.0
6944.445	500.0	100.0	99.00498	0	0.0	0.0	-0.011	1.0	99.01302	6.944	0	5.0	2.0	14.0	2.0	1.0
0.0	500.0	100.0	99.00498	0	0.0	0.0	-0.012	1.0	98.55631	6.945	0	5.0	2.0	0.0	2.0	1.0
0.0	500.0	100.0	99.00498	0	0.0	0.0	-0.014	1.0	98.55631	6.946	0	5.0	2.0	0.0	2.0	1.0
0.0	500.0	100.0	99.00498	0	0.0	0.0	-0.015	1.0	98.15385	6.946	0	5.0	2.0	0.0	2.0	1.0
0.0	500.0	100.0	99.00498	0	0.0	0.0	-0.017	1.0	98.15385	6.946	0	5.0	2.0	0.0	2.0	1.0
0.0	500.0	100.0	99.00498	0	0.0	0.0	-0.018	1.0	98.60672	6.946	0	5.0	2.0	0.0	2.0	1.0
0.0	500.0	100.0	99.00498	0	0.0	0.0	-0.019	1.0	98.72619	5.999	0	5.0	2.0	0.0	2.0	1.0
0.0	500.0	100.0	99.00498	0	0.0	0.0	-0.021	1.0	98.72619	5.574	0	5.0	2.0	0.0	2.0	1.0
0.0	500.0	100.0	99.00498	0	0.0	0.0	-0.022	1.0	99.30777	5.574	0	5.0	2.0	0.0	2.0	1.0
0.0	500.0	100.0	99.00498	0	0.0	0.0	-0.024	1.0	98.98051	4.814	0	5.0	2.0	0.0	2.0	1.0
0.0	500.0	100.0	99.00498	0	0.0	0.0	-0.025	1.0	98.98051	4.156	0	5.0	2.0	0.0	2.0	1.0
0.0	500.0	100.0	99.00498	0	0.0	0.0	-0.026	1.0	98.03318	4.156	0	5.0	2.0	0.0	2.0	1.0
0.0	500.0	100.0	99.00498	0	0.0	0.0	-0.028	1.0	98.03318	3.862	0	5.0	2.0	0.0	2.0	1.0
0.0	500.0	100.0	99.00498	0	0.0	0.0	-0.029	1.0	98.91287	3.862	0	5.0	2.0	0.0	2.0	1.0
0.0	500.0	100.0	99.00498	0	0.0	0.0	-0.03	1.0	98.538	3.336	0	5.0	2.0	0.0	2.0	1.0
0.0	500.0	100.0	99.00498	0	0.0	0.0	-0.031	1.0	98.538	3.099	0	5.0	2.0	0.0	2.0	1.0
0.0	500.0	100.0	99.00498	0	0.0	0.0	-0.032	1.0	97.61956	3.099	0	5.0	2.0	0.0	2.0	1.0
0.0	500.0	100.0	99.00498	0	0.0	0.0	-0.033	1.0	97.16049	2.676	0	5.0	2.0	0.0	2.0	1.0
0.0	500.0	100.0	99.00498	0	0.0	0.0	-0.034	1.0	97.16049	2.676	0	5.0	2.0	0.0	2.0	1.0
0.0	500.0	100.0	99.00498	0	0.0	0.0	-0.035	1.0	97.22218	2.487	0	5.0	2.0	0.0	2.0	1.0
0.0	500.0	100.0	99.00498	0	0.0	0.0	-0.036	1.0	97.22218	2.149	0	5.0	2.0	0.0	2.0	1.0
0.0	500.0	100.0	99.00498	0	0.0	0.0	-0.036	1.0	97.73279	2.149	0	5.0	2.0	0.0	2.0	1.0
0.0	500.0	100.0	99.00498	0	0.0	0.0	-0.037	1.0	97.717514	1.996	0	5.0	2.0	0.0	2.0	1.0
0.0	500.0	100.0	99.00498	0	0.0	0.0	-0.037	1.0	97.717514	1.723	0	5.0	2.0	0.0	2.0	1.0
0.0	500.0	100.0	99.00498	0	0.0	0.0	-0.037	1.0	98.010216	1.723	0	5.0	2.0	0.0	2.0	1.0
0.0	500.0	100.0	99.00498	0	0.0	0.0	-0.037	1.0	97.088875	1.488	0	5.0	2.0	0.0	2.0	1.0
0.0	500.0	100.0	99.00498	0	0.0	0.0	-0.037	1.0	97.088875	1.383	0	5.0	2.0	0.0	2.0	1.0
0.0	500.0	100.0	99.00498	0	0.0	0.0	-0.037	1.0	97.42628	1.383	0	5.0	2.0	0.0	2.0	1.0
0.0	500.0	100.0	99.00498	0	0.0	0.0	-0.036	1.0	98.14645	1.194	0	5.0	2.0	0.0	2.0	1.0
0.0	500.0	100.0	99.00498	0	0.0	0.0	-0.036	1.0	98.18257	1.194	0	5.0	2.0	1.0	2.0	1.0
0.0	500.0	100.0	99.00498	0	0.0	0.0	-0.035	1.0	99.036835	1.109	0	5.0	2.0	0.0	2.0	1.0
0.0	500.0	100.0	99.00498	0	0.0	0.0	-0.033	1.0	99.036835	0.958	0	5.0	2.0	0.0	2.0	1.0
0.0	500.0	100.0	99.00498	0	0.0	0.0	-0.032	1.0	98.77911	0.958	0	5.0	2.0	0.0	2.0	1.0
0.0	500.0	100.0	99.00498	0	0.0	0.0	-0.03	1.0	98.36229	0.828	0	5.0	2.0	0.0	2.0	1.0
0.0	500.0	100.0	99.00498	0	0.0	0.0	-0.028	1.0	98.36229	0.828	0	5.0	2.0	0.0	2.0	1.0
0.0	500.0	100.0	99.00498	0	0.0	0.0	-0.026	1.0	97.78348	0.769	0	5.0	2.0	0.0	2.0	1.0
0.0	500.0	100.0	99.00498	0	0.0	0.0	-0.023	1.0	97.78348	0.663	0	5.0	2.0	0.0	2.0	1.0
0.0	500.0	100.0	99.00498	0	0.0	0.0	-0.02	1.0	97.62878	0.663	0	5.0	2.0	0.0	2.0	1.0
0.0	500.0	100.0	99.00498	0	0.0	0.0	-0.017	1.0	98.130295	0.616	0	5.0	2.0	0.0	2.0	1.0
0.0	500.0	100.0	99.00498	0	0.0	0.0	-0.014	1.0	98.19764	0.533	0	5.0	2.0	0.0	2.0	1.0
0.0	500.0	100.0	99.00498	0	0.0	0.0	-0.01	1.0	98.049484	0.533	0	5.0	2.0	0.0	2.0	1.0
0.0	500.0	100.0	99.00498	0	0.0	0.0	-0.007	1.0	98.2768	0.494	0	5.0	2.0	0.0	2.0	1.0
0.0	500.0	100.0	99.00498	0	0.0	0.0	-0.003	1.0	98.2768	0.427	0	5.0	2.0	0.0	2.0	1.0
0.0	500.0	100.0	99.00498	0	0.0	0.0	0.0	1.0	98.822014	0.427	0	5.0	2.0	0.0	2.0	1.0
0.0	500.0	100.0	99.00498	0	0.0	0.0	0.004	1.0	98.822014	0.368	0	5.0	2.0	0.0	2.0	1.0
0.0	500.0	100.0	99.00498	0	0.0	0.0	0.008	1.0	97.86096	0.368	0	5.0	2.0	0.0	2.0	1.0
0.0	500.0	100.0	99.00498	0	0.0	0.0	0.013	1.0	97.46613	0.342	0	5.0	2.0	0.0	2.0	1.0
0.0	500.0	100.0	99.00498	0	0.0	0.0	0.017	1.0	97.46613	0.296	0	5.0	2.0	0.0	2.0	1.0
0.0	500.0	100.0	99.00498	0	0.0	0.0	0.022	1.0	96.91759	0.296	0	5.0	2.0	0.0	2.0	1.0
0.0	500.0	100.0	99.00498	0	0.0	0.0	0.026	1.0	97.72406	0.274	0	5.0	2.0	0.0	2.0	1.0
0.0	500.0	100.0	99.00498	0	0.0	0.0	0.031	1.0	97.72406	0.274	0	5.0	2.0	0.0	2.0	1.0
0.0	500.0	100.0	99.00498	0	0.0	0.0	0.036	1.0	97.79261	0.237	0	5.0	2.0	0.0	2.0	1.0
0.0	500.0	100.0	99.00498	0	0.0	0.0	0.04	1.0	97.79261	0.22	0	5.0	2.0	0.0	2.0	1.0
0.0	500.0	100.0	99.00498	0	0.0	0.0	0.045	1.0	98.772026	0.22	0	5.0	2.0	0.0	2.0	1.0
0.0	500.0	100.0	99.00498	0	0.0	0.0	0.05	1.0	98.36696	0.19	0	5.0	2.0	0.0	2.0	1.0
0.0	500.0	100.0	99.00498	0	0.0	0.0	0.054	1.0	98.36696	0.164	0	5.0	2.0	0.0	2.0	1.0
0.0	500.0	100.0	99.00498	0	0.0	0.0	0.059	1.0	98.63338	0.164	0	5.0	2.0	0.0	2.0	1.0
0.0	500.0	100.0	99.00498	0	0.0	0.0	0.063	1.0	98.85234	0.152	0	5.0	2.0	0.0	2.0	1.0
0.0	500.0	100.0	99.00498	0	0.0	0.0	0.068	1.0	98.85234	0.152	0	5.0	2.0	0.0	2.0	1.0
0.0	500.0	100.0	99.00498	0	0.0	0.0	0.072	1.0	98.10583	0.141	0	5.0	2.0	0.0	2.0	1.0
0.0	500.0	100.0	99.00498	0	0.0	0.0	0.077	1.0	98.10583	0.122	0	5.0	2.0	0.0	2.0	1.0
0.0	500.0	100.0	99.00498	0	0.0	0.0	0.082	1.0	98.1939	0.122	0	5.0	2.0	0.0	2.0	1.0
0.0	500.0	100.0	99.00498	0	0.0	0.0	0.086	1.0	97.47897	0.105	0	5.0	2.0	0.0	2.0	1.0
0.0	500.0	100.0	99.00498	0	0.0	0.0	0.09	1.0	97.47897	0.097	0	5.0	2.0	0.0	2.0	1.0
0.0	500.0	100.0	99.00498	0	0.0	0.0	0.095	1.0	97.112015	0.097	0	5.0	2.0	0.0	2.0	1.0
0.0	500.0	100.0	99.00498	0	0.0	0.0	0.099	1.0	97.18204	0.084	0	5.0	2.0	0.0	2.0	1.0
0.0	500.0	100.0	99.00498	0	0.0	0.0	0.103	1.0	97.18204	0.084	0	5.0	2.0	0.0	2.0	1.0
0.0	500.0	100.0	99.00498	0	0.0	0.0	0.106	1.0	95.72695	0.078	0	5.0	2.0	0.0	2.0	1.0
0.0	500.0	100.0	99.00498	0	0.0	0.0	0.11	1.0	96.47261	0.067	0	5.0	2.0	0.0	2.0	1.0
0.0	500.0	100.0	99.00498	0	0.0	0.0	0.114	1.0	96.15815	0.067	0	5.0	2.0	0.0	2.0	1.0
0.0	500.0	100.0	99.00498	0	0.0	0.0	0.118	1.0	96.19649	0.062	0	5.0	2.0	0.0	2.0	1.0
0.0	500.0	100.0	99.00498	0	0.0	0.0	0.122	1.0	96.588104	0.053	0	5.0	2.0	0.0	2.0	1.0
0.0	500.0	100.0	99.00498	0	0.0	0.0	0.126	1.0	96.17354	0.053	0	5.0	2.0	0.0	2.0	1.0
0.0	500.0	100.0	99.00498	0	0.0	0.0	0.129	1.0	96.17354	0.046	0	5.0	2.0	0.0	2.0	1.0
0.0	500.0	100.0	99.00498	0	0.0	0.0	0.133	1.0	96.87581	0.046	0	5.0	2.0	0.0	2.0	1.0
0.0	500.0	100.0	99.00498	0	0.0	0.0	0.137	1.0	97.570595	0.043	0	5.0	2.0	0.0	2.0	1.0
0.0	500.0	100.0	99.00498	0	0.0	0.0	0.14	1.0	97.570595	0.037	0	5.0	2.0	0.0	2.0	1.0
0.0	500.0	100.0	99.00498	0	0.0	0.0	0.144	1.0	97.649284	0.037	0	5.0	2.0	0.0	2.0	1.0
0.0	500.0	100.0	99.00498	0	0.0	0.0	0.148	1.0	98.12717	0.034	0	5.0	2.0	0.0	2.0	1.0
0.0	500.0	100.0	99.00498	0	0.0	0.0	0.151	1.0	98.64179	0.029	0	5.0	2.0	0.0	2.0	1.0
0.0	500.0	100.0	99.00498	0	0.0	0.0	0.154	1.0	98.978294	0.029	0	5.0	2.0	0.0	2.0	1.0
0.0	500.0	100.0	99.00498	0	0.0	0.0	0.158	1.0	98.978294	0.027	0	5.0	2.0	0.0	2.0	1.0
0.0	500.0	100.0	99.00498	0	0.0	0.0	0.161	1.0	97.36832	0.027	0	5.0	2.0	0.0	2.0	1.0
0.0	500.0	100.0	99.00498	0	0.0	0.0	0.164	1.0	97.43764	0.023	0	5.0	2.0	0.0	2.0	1.0
0.0	500.0	100.0	99.00498	0	0.0	0.0	0.167	1.0	97.43764	0.021	0	5.0	2.0	0.0	2.0	1.0
0.0	500.0	100.0	99.00498	0	0.0	0.0	0.169	1.0	98.39001	0.021	0	5.0	2.0	0.0	2.0	1.0
0.0	500.0	100.0	99.00498	0	0.0	0.0	0.172	1.0	98.036644	0.018	0	5.0	2.0	0.0	2.0	1.0
0.0	500.0	100.0	99.00498	0	0.0	0.0	0.174	1.0	98.036644	0.016	0	5.0	2.0	0.0	2.0	1.0
0.0	500.0	100.0	99.00498	0	0.0	0.0	0.176	1.0	97.4588	0.016	0	5.0	2.0	0.0	2.0	1.0
0.0	500.0	100.0	99.00498	0	0.0	0.0	0.177	1.0	97.4588	0.014	0	5.0	2.0	0.0	2.0	1.0
0.0	500.0	100.0	99.00498	0	0.0	0.0	0.179	1.0	97.86917	0.014	0	5.0	2.0	0.0	2.0	1.0
0.0	500.0	100.0	99.00498	0	0.0	0.0	0.18	1.0	97.76852	0.012	0	5.0	2.0	0.0	2.0	1.0
0.0	500.0	100.0	99.00498	0	0.0	0.0	0.181	1.0	97.76852	0.011	0	5.0	2.0	0.0	2.0	1.0
0.0	500.0	100.0	99.00498	0	0.0	0.0	0.182	1.0	98.45808	0.011	0	5.0	2.0	0.0	2.0	1.0
0.0	500.0	100.0	99.00498	0	0.0	0.0	0.182	1.0	98.67967	0.009	0	5.0	2.0	0.0	2.0	1.0
0.0	500.0	100.0	99.00498	0	0.0	0.0	0.183	1.0	98.67967	0.009	0	5.0	2.0	0.0	2.0	1.0
0.0	500.0	100.0	99.00498	0	0.0	0.0	0.183	1.0	98.01782	0.009	0	5.0	2.0	0.0	2.0	1.0
0.0	500.0	100.0	99.00498	0	0.0	0.0	0.183	1.0	98.01782	0.007	0	5.0	2.0	0.0	2.0	1.0
0.0	500.0	100.0	99.00498	0	0.0	0.0	0.182	1.0	97.88387	0.007	0	5.0	2.0	0.0	2.0	1.0
0.0	500.0	100.0	99.00498	0	0.0	0.0	0.181	1.0	97.9389	0.007	0	5.0	2.0	8.0	2.0	1.0
0.0	500.0	100.0	99.00498	0	0.0	0.0	0.18	1.0	97.9389	0.006	0	5.0	2.0	8.0	2.0	1.0
0.0	500.0	100.0	99.00498	0	0.0	0.0	0.179	1.0	98.12114	0.006	0	5.0	2.0	10.0	2.0	1.0
5569.3755	400.99503	100.0	99.00498	0	0.0	0.0	0.178	1.0	96.1099	0.005	0	5.0	2.0	10.0	2.0	1.0
5569.3755	400.99503	100.0	99.00498	0	0.0	0.0	0.177	1.0	96.1099	0.005	0	5.0	2.0	10.0	2.0	1.0
5569.3755	400.99503	100.0	99.00498	0	0.0	0.0	0.175	1.0	98.56842	0.004	0	5.0	2.0	10.0	2.0	1.0
5569.3755	400.99503	100.0	99.00498	0	0.0	0.0	0.174	1.0	98.78049	0.004	0	5.0	2.0	10.0	2.0	1.0
5569.3755	400.99503	100.0	99.00498	0	0.0	0.0	0.172	1.0	98.82955	0.004	0	5.0	2.0	10.0	2.0	1.0
5569.3755	400.99503	100.0	99.00498	0	0.0	0.0	0.17	1.0	98.67868	0.764	0	5.0	2.0	10.0	2.0	1.0
5569.3755	400.99503	100.0	99.00498	0	0.0	0.0	0.168	1.0	98.67868	1.421	0	5.0	2.0	10.0	2.0	1.0
5569.3755	400.99503	100.0	99.00498	0	0.0	0.0	0.166	1.0	99.339424	1.421	0	5.0	2.0	10.0	2.0	1.0
5569.3755	400.99503	100.0	99.00498	0	0.0	0.0	0.164	1.0	98.14333	1.714	0	5.0	2.0	10.0	2.0	1.0
5569.3755	400.99503	100.0	99.00498	0	0.0	0.0	0.162	1.0	98.14333	1.714	0	5.0	2.0	10.0	2.0	1.0
5569.3755	400.99503	100.0	99.00498	0	0.0	0.0	0.16	1.0	99.32574	2.241	0	5.0	2.0	10.0	2.0	1.0
5569.3755	400.99503	100.0	99.00498	0	0.0	0.0	0.158	1.0	99.32574	2.476	0	5.0	2.0	10.0	2.0	1.0
5569.3755	400.99503	100.0	99.00498	0	0.0	0.0	0.155	1.0	99.40578	2.476	0	5.0	2.0	10.0	2.0	1.0
5569.3755	400.99503	100.0	99.00498	0	0.0	0.0	0.152	1.0	99.68649	2.9	0	5.0	2.0	12.0	2.0	1.0
5569.3755	400.99503	100.0	99.00498	0	0.0	0.0	0.149	1.0	99.68649	3.264	0	5.0	2.0	12.0	2.0	1.0
5569.3755	400.99503	100.0	99.00498	0	0.0	0.0	0.146	1.0	99.31696	3.264	0	5.0	2.0	12.0	2.0	1.0
5569.3755	400.99503	100.0	99.00498	0	0.0	0.0	0.143	1.0	98.44615	3.579	0	5.0	2.0	12.0	2.0	1.0
5569.3755	400.99503	100.0	99.00498	0	0.0	0.0	0.14	1.0	98.44615	3.72	0	5.0	2.0	12.0	2.0	1.0
5569.3755	400.99503	100.0	99.00498	0	0.0	0.0	0.137	1.0	97.97087	3.72	0	5.0	2.0	12.0	2.0	1.0
5569.3755	400.99503	100.0	99.00498	0	0.0	0.0	0.134	1.0	97.97087	3.973	0	5.0	2.0	12.0	2.0	1.0
5569.3755	400.99503	100.0	99.00498	0	0.0	0.0	0.131	1.0	98.18371	3.973	0	5.0	2.0	12.0	2.0	1.0
5569.3755	400.99503	100.0	99.00498	0	0.0	0.0	0.128	1.0	98.96307	4.087	0	5.0	2.0	12.0	2.0	1.0
5569.3755	400.99503	100.0	99.00498	0	0.0	0.0	0.124	1.0	98.96307	4.29	0	5.0	2.0	12.0	2.0	1.0
5569.3755	400.99503	100.0	99.00498	0	0.0	0.0	0.121	1.0	99.33909	4.29	0	5.0	2.0	12.0	2.0	1.0
5569.3755	400.99503	100.0	99.00498	0	0.0	0.0	0.117	1.0	98.919266	4.382	0	5.0	2.0	12.0	2.0	1.0
5569.3755	400.99503	100.0	99.00498	0	0.0	0.0	0.114	1.0	98.665115	4.382	0	5.0	2.0	12.0	2.0	1.0
5569.3755	400.99503	100.0	99.00498	0	0.0	0.0	0.11	1.0	97.937256	4.544	0	5.0	2.0	12.0	2.0	1.0
5569.3755	400.99503	100.0	99.00498	0	0.0	0.0	0.106	1.0	97.937256	4.618	0	5.0	2.0	12.0	2.0	1.0
5569.3755	400.99503	100.0	99.00498	0	0.0	0.0	0.102	1.0	97.352394	4.618	0	5.0	2.0	12.0	2.0	1.0
5569.3755	400.99503	100.0	99.00498	0	0.0	0.0	0.098	1.0	96.853264	4.747	0	5.0	2.0	12.0	2.0	1.0
5569.3755	400.99503	100.0	99.00498	0	0.0	0.0	0.094	1.0	96.853264	4.806	0	5.0	2.0	12.0	2.0	1.0
5569.3755	400.99503	100.0	99.00498	0	0.0	0.0	0.09	1.0	96.66121	4.806	0	5.0	2.0	12.0	2.0	1.0
5569.3755	400.99503	100.0	99.00498	0	0.0	0.0	0.086	1.0	97.08784	4.912	0	5.0	2.0	12.0	2.0	1.0
5569.3755	400.99503	100.0	99.00498	0	0.0	0.0	0.082	1.0	97.08784	4.912	0	5.0	2.0	12.0	2.0	1.0
5569.3755	400.99503	100.0	99.00498	0	0.0	0.0	0.078	1.0	97.48701	4.958	0	5.0	2.0	12.0	2.0	1.0
5569.3755	400.99503	100.0	99.00498	0	0.0	0.0	0.074	1.0	97.48701	5.042	0	5.0	2.0	12.0	2.0	1.0
5569.3755	400.99503	100.0	99.00498	0	0.0	0.0	0.07	1.0	97.31418	5.042	0	5.0	2.0	12.0	2.0	1.0
5569.3755	400.99503	100.0	99.00498	0	0.0	0.0	0.065	1.0	97.10266	5.08	0	5.0	2.0	12.0	2.0	1.0
5569.3755	400.99503	100.0	99.00498	0	0.0	0.0	0.061	1.0	97.10266	5.148	0	5.0	2.0	12.0	2.0	1.0
5569.3755	400.99503	100.0	99.00498	0	0.0	0.0	0.058	1.0	95.659775	5.148	0	5.0	2.0	12.0	2.0	1.0
5569.3755	400.99503	100.0	99.00498	0	0.0	0.0	0.054	1.0	97.17444	5.207	0	5.0	2.0	12.0	2.0	1.0
5569.3755	400.99503	100.0	99.00498	0	0.0	0.0	0.05	1.0	97.17444	5.207	0	5.0	2.0	12.0	2.0	1.0
5569.3755	400.99503	100.0	99.00498	0	0.0	0.0	0.047	1.0	97.312386	5.232	0	5.0	2.0	12.0	2.0	1.0
5569.3755	400.99503	100.0	99.00498	0	0.0	0.0	0.044	1.0	97.57555	5.279	0	5.0	2.0	12.0	2.0	1.0
5569.3755	400.99503	100.0	99.00498	0	0.0	0.0	0.04	1.0	98.59619	5.279	0	5.0	2.0	12.0	2.0	1.0
5569.3755	400.99503	100.0	99.00498	0	0.0	0.0	0.037	1.0	97.498535	5.3	0	5.0	2.0	12.0	2.0	1.0
5569.3755	400.99503	100.0	99.00498	0	0.0	0.0	0.034	1.0	97.498535	5.337	0	5.0	2.0	12.0	2.0	1.0
5569.3755	400.99503	100.0	99.00498	0	0.0	0.0	0.031	1.0	97.126076	5.337	0	5.0	2.0	12.0	2.0	1.0
5569.3755	400.99503	100.0	99.00498	0	0.0	0.0	0.028	1.0	97.04302	5.37	0	5.0	2.0	12.0	2.0	1.0
5569.3755	400.99503	100.0	99.00498	0	0.0	0.0	0.026	1.0	97.04302	5.37	0	5.0	2.0	12.0	2.0	1.0
5569.3755	400.99503	100.0	99.00498	0	0.0	0.0	0.023	1.0	96.502846	5.385	0	5.0	2.0	12.0	2.0	1.0
5569.3755	400.99503	100.0	99.00498	0	0.0	0.0	0.021	1.0	96.502846	5.41	0	5.0	2.0	12.0	2.0	1.0
5569.3755	400.99503	100.0	99.00498	0	0.0	0.0	0.018	1.0	97.769516	5.41	0	5.0	2.0	12.0	2.0	1.0
5569.3755	400.99503	100.0	99.00498	0	0.0	0.0	0.016	1.0	98.06854	5.423	0	5.0	2.0	12.0	2.0	1.0
5569.3755	400.99503	100.0	99.00498	0	0.0	0.0	0.014	1.0	98.06854	5.444	0	5.0	2.0	12.0	2.0	1.0
5569.3755	400.99503	100.0	99.00498	0	0.0	0.0	0.011	1.0	98.17158	5.444	0	5.0	2.0	12.0	2.0	1.0
5569.3755	400.99503	100.0	99.00498	0	0.0	0.0	0.009	1.0	98.17158	5.452	0	5.0	2.0	12.0	2.0	1.0
5569.3755	400.99503	100.0	99.00498	0	0.0	0.0	0.007	1.0	98.56097	5.452	0	5.0	2.0	12.0	2.0	1.0
5569.3755	400.99503	100.0	99.00498	0	0.0	0.0	0.005	1.0	98.74709	5.469	0	5.0	2.0	12.0	2.0	1.0
5569.3755	400.99503	100.0	99.00498	0	0.0	0.0	0.004	1.0	98.74709	5.485	0	5.0	2.0	12.0	2.0	1.0
5569.3755	400.99503	100.0	99.00498	0	0.0	0.0	0.002	1.0	98.6485	5.485	0	5.0	2.0	12.0	2.0	1.0
5569.3755	400.99503	100.0	99.00498	0	0.0	0.0	0.0	1.0	99.396645	5.49	0	5.0	2.0	12.0	2.0	1.0
5569.3755	400.99503	100.0	99.00498	0	0.0	0.0	-0.001	1.0	99.396645	5.503	0	5.0	2.0	12.0	2.0	1.0
5569.3755	400.99503	100.0	99.00498	0	0.0	0.0	-0.003	1.0	98.76417	5.503	0	5.0	2.0	12.0	2.0	1.0
5569.3755	400.99503	100.0	99.00498	0	0.0	0.0	-0.004	1.0	98.76417	5.508	0	5.0	2.0	12.0	2.0	1.0
5569.3755	400.99503	100.0	99.00498	0	0.0	0.0	-0.006	1.0	97.27201	5.508	0	5.0	2.0	12.0	2.0	1.0
5569.3755	400.99503	100.0	99.00498	0	0.0	0.0	-0.007	1.0	96.715034	5.516	0	5.0	2.0	12.0	2.0	1.0
5569.3755	400.99503	100.0	99.00498	0	0.0	0.0	-0.009	1.0	96.715034	5.521	0	5.0	2.0	12.0	2.0	1.0
5569.3755	400.99503	100.0	99.00498	0	0.0	0.0	-0.01	1.0	96.94003	5.521	0	5.0	2.0	13.0	2.0	1.0
5569.3755	400.99503	100.0	97.044556	0	0.0	0.0	-0.011	1.0	96.3028	5.528	0	5.0	2.0	14.0	3.0	1.0
0.0	400.99503	100.0	97.044556	0	0.0	0.0	-0.012	1.0	96.3028	5.528	0	5.0	2.0	0.0	3.0	1.0
0.0	400.99503	100.0	97.044556	0	0.0	0.0	-0.013	1.0	97.34072	5.531	0	5.0	2.0	0.0	3.0	1.0
0.0	400.99503	100.0	97.044556	0	0.0	0.0	-0.014	1.0	97.198006	5.537	0	5.0	2.0	0.0	3.0	1.0
0.0	400.99503	100.0	97.044556	0	0.0	0.0	-0.015	1.0	96.95758	5.537	0	5.0	2.0	0.0	3.0	1.0
0.0	400.99503	100.0	97.044556	0	0.0	0.0	-0.017	1.0	96.355385	5.147	0	5.0	2.0	0.0	3.0	1.0
0.0	400.99503	100.0	97.044556	0	0.0	0.0	-0.018	1.0	96.27827	4.444	0	5.0	2.0	0.0	3.0	1.0
0.0	400.99503	100.0	97.044556	0	0.0	0.0	-0.018	1.0	97.11444	4.444	0	5.0	2.0	0.0	3.0	1.0
0.0	400.99503	100.0	97.044556	0	0.0	0.0	-0.019	1.0	96.968796	4.129	0	5.0	2.0	0.0	3.0	1.0
0.0	400.99503	100.0	97.044556	0	0.0	0.0	-0.02	1.0	96.968796	3.566	0	5.0	2.0	0.0	3.0	1.0
0.0	400.99503	100.0	97.044556	0	0.0	0.0	-0.021	1.0	96.64544	3.566	0	5.0	2.0	0.0	3.0	1.0
0.0	400.99503	100.0	97.044556	0	0.0	0.0	-0.022	1.0	96.64544	3.315	0	5.0	2.0	0.0	3.0	1.0
[truncated: 6,101 more rows]
