# Supplementary material for: Just noticeable differences for elbow joint torque feedback
Source: Sci Rep. 2021 Dec 7;11:23553. doi: 10.1038/s41598-021-02630-3 (PMC8651665; doi:10.1038/s41598-021-02630-3)
Supplement: Supplementary file 2 — Supplementary Information. [file 41598_2021_2630_MOESM2_ESM.zip › SupplementaryData_ScientificReports_KimAsbeck2021/S13_W1E.csv]

data 1	data 2	data 3	data 4	data 5	data 6	data 7	data 8	data 9	data 10	data 11	data 12	data 13	data 14	data 15	data 16	data 17			0.03
0	0	1	1	400	400	0	1	1	47.68218	149.55511	1	0.212	0.001	0.267	0	111	76.32	76.32000	76.32	76.32
0	0	1	1	400	400	0	1	1	47.68218	149.55511	1	0.212	0.001	0.008	0	111	76.32	0.00000	76.32	-1.42109E-12
0	0	1	1	400	400	0	1	1	47.68218	149.55511	0	0.212	0	0.001	0	111	76.32	0.00000	76.32	-1.42109E-12
0	0	1	1	400	400	0	1	1	47.68218	149.55511	0	0.212	0	-0.007	0	111	76.32	0.00000	76.32	-1.42109E-12
0	0	1	1	400	400	0	1	1	47.68218	149.55511	0	0.212	0	0.024	0	111	76.32	0.00000	76.32	-1.42109E-12
0	0	1	1	400	400	0	1	1	47.68218	149.55511	0	0.212	0	-0.001	0	111	76.32	0.00000	76.32	-1.42109E-12
0	0	1	1	400	400	0	1	1	47.68218	149.55511	0	0.212	-0.001	-0.016	0	111	76.32	0.00000	76.32	0
0	0	1	1	400	400	0	1	1	47.68218	149.55511	0	0.212	0	-0.001	0	111	76.32	0.00000	76.32	0
0	0	1	1	400	400	0	1	1	47.68218	149.55511	0	0.212	0	0.009	0	111	76.32	0.00000	76.32	0
0	0	1	1	400	400	0	1	1	47.68218	149.55511	0	0.212	-0.001	-0.04	0	111	76.32	0.00000	76.32	0
0	0	1	1	400	400	0	1	1	47.68218	149.55511	0	0.212	-0.001	-0.042	0	111	76.32	0.00000	76.32	0
0	0	1	1	400	400	0	1	1	47.68218	149.55511	0	0.212	-0.001	-0.117	0	111	76.32	0.00000	76.32	0
0	0	1	1	400	400	0	1	1	47.68218	149.55511	0	0.212	0	0.071	0	111	76.32	0.00000	76.32	0
0	0	1	1	400	400	0	1	1	47.68218	149.55511	0	0.212	0	0.015	0	111	76.32	0.00000	76.32	0
0	0	1	1	400	400	0	1	1	47.68218	149.55511	0	0.212	-0.001	-0.016	0	111	76.32	0.00000	76.32	0
0	0	1	1	400	400	0	1	1	47.68218	149.55511	0	0.212	0	-0.008	0	111	76.32	0.00000	76.32	0
0	0	1	1	400	400	0	1	1	47.68218	149.55511	0	0.212	0	-0.005	0	111	76.32	0.00000	76.32	0
0	0	1	1	400	400	0	1	1	47.68218	149.55511	0	0.212	0	0.004	0	111	76.32	0.00000	76.32	0
0	0	1	1	400	400	0	1	1	47.68218	149.55511	0	0.212	0	0	0	111	76.32	0.00000	76.32	0
0	0	1	1	400	400	0	1	1	47.68218	149.55511	0	0.212	-0.001	-0.012	0	111	76.32	0.00000	76.32	0
0	0	1	1	400	400	0	1	1	47.68218	149.55511	0	0.212	-0.001	-0.144	0	111	76.32	0.00000	76.32	0
0	0	1	1	400	400	0	1	1	47.68218	149.55511	0	0.212	0	0.032	0	111	76.32	0.00000	76.32	0
0	0	1	1	400	400	0	1	1	47.68218	149.55511	0	0.212	-0.001	-0.017	0	111	76.32	0.00000	76.32	0
0	0	1	1	400	400	0	1	1	47.68218	149.55511	0	0.212	-0.001	-0.022	0	111	76.32	0.00000	76.32	0
0	0	1	1	400	400	0	1	1	47.68218	149.55511	0	0.212	-0.001	-0.125	0	111	76.32	0.00000	76.32	0
0	0	1	1	400	400	0	1	1	47.68218	149.55511	0	0.212	0	-0.008	0	111	76.32	0.00000	76.32	0
0	0	1	1	400	400	0	1	1	47.68218	149.55511	0	0.212	0	0.007	0	111	76.32	0.00000	76.32	0
0	0	1	1	400	400	0	1	1	47.68218	149.55511	0	0.212	0	0.131	0	111	76.32	0.00000	76.32	0
0	0	1	1	400	400	0	1	1	47.68218	149.55511	0	0.212	-0.001	-0.034	0	111	76.32	0.00000	76.32	0
0	0	1	1	400	400	0	1	1	47.68218	149.55511	0	0.212	-0.001	-0.031	0	111	76.32	0.00000	76.32	0
0	0	1	1	400	400	0	1	1	47.68218	149.55511	0	0.212	0	0.006	0	111	76.32	0.00000	76.32	0
0	0	1	1	400	400	0	1	1	47.68218	149.55511	0	0.212	0	0.028	0	111	76.32	0.00000	76.32	0
0	0	1	1	400	400	0	1	1	47.68218	149.55511	0	0.212	-0.001	-0.016	0	111	76.32	0.00000	76.32	0
0	0	1	1	400	400	0	1	1	47.68218	149.55511	0	0.212	0	0.082	0	111	76.32	0.00000	76.32	0
0	0	1	1	400	400	0	1	1	47.68218	149.55511	0	0.212	0	0.026	0	111	76.32	0.00000	76.32	0
0	0	1	1	400	400	0	1	1	47.68218	149.55511	0	0.212	0	0.056	0	111	76.32	0.00000	76.32	0
0	0	1	1	400	400	0	1	1	47.68218	149.55511	0	0.212	0	0.006	0	111	76.32	0.00000	76.32	0
0	0	1	1	400	400	0	1	1	47.68218	149.55511	0	0.212	0	-0.001	0	111	76.32	0.00000	76.32	0
0	0	1	1	400	400	0	1	1	47.68218	149.55511	0	0.212	0	0.014	0	111	76.32	0.00000	76.32	0
0	0	1	1	400	400	0	1	1	47.68218	149.55511	0	0.212	0	0.005	0	111	76.32	0.00000	76.32	0
0	0	1	1	400	400	0	1	1	47.68218	149.55511	0	0.212	0	0.002	0	111	76.32	0.00000	76.32	0
0	0	1	1	400	400	0	1	1	47.68218	149.55511	0	0.212	0	0.002	0	111	76.32	0.00000	76.32	0
0	0	1	1	400	400	0	1	1	47.68218	149.55511	0	0.212	0	0	0	111	76.32	0.00000	76.32	0
0	0	1	1	400	400	0	1	1	47.68218	149.55511	0	0.212	-0.001	-0.022	0	111	76.32	0.00000	76.32	0
0	0	1	1	400	400	0	1	1	47.68218	149.55511	0	0.212	0	0.013	0	111	76.32	0.00000	76.32	0
0	0	1	1	400	400	0	1	1	47.68218	149.55511	0	0.212	0	-0.01	0	111	76.32	0.00000	76.32	0
0	0	1	1	400	400	0	1	1	47.68218	149.55511	0	0.212	0	0.017	0	111	76.32	0.00000	76.32	0
0	0	1	1	400	400	0	1	1	47.68218	149.55511	0	0.212	-0.001	-0.02	0	111	76.32	0.00000	76.32	0
0	0	1	1	400	400	0	1	1	47.68218	149.55511	0	0.212	-0.001	-0.019	0	111	76.32	0.00000	76.32	0
0	0	1	1	400	400	0	1	1	47.68218	149.55511	0	0.212	0	0.015	0	111	76.32	0.00000	76.32	0
0	0	1	1	400	400	0	1	1	47.68218	149.55511	0	0.212	0	-0.006	0	111	76.32	0.00000	76.32	0
0	0	1	1	400	400	0	1	1	47.68218	149.55511	0	0.212	0	0.007	0	111	76.32	0.00000	76.32	0
0	0	1	1	400	400	0	1	1	47.68218	149.55511	0	0.212	0	0.014	0	111	76.32	0.00000	76.32	0
0	0	1	1	400	400	0	1	1	47.68218	149.55511	0	0.212	-0.001	-0.019	0	111	76.32	0.00000	76.32	0
0	0	1	1	400	400	0	1	1	47.68218	149.55511	0	0.212	0	0.004	0	111	76.32	0.00000	76.32	0
0	0	1	1	400	400	0	1	1	47.68218	149.55511	0	0.212	0	0.003	0	111	76.32	0.00000	76.32	0
0	0	1	1	400	400	0	1	1	47.68218	149.55511	0	0.212	0	0.035	0	111	76.32	0.00000	76.32	0
0	0	1	1	400	400	0	1	1	47.68218	149.55511	0	0.212	0	0.002	0	111	76.32	0.00000	76.32	0
0	0	1	1	400	400	0	1	1	47.68218	149.55511	0	0.212	-0.001	-0.027	0	111	76.32	0.00000	76.32	0
0	0	1	1	400	400	0	1	1	47.68218	149.55511	0	0.212	0	0.003	0	111	76.32	0.00000	76.32	0
0	0	1	1	400	400	0	1	1	47.68218	149.55511	0	0.212	0	-0.01	0	111	76.32	0.00000	76.32	0
0	0	1	1	400	400	0	1	1	47.68218	149.55511	0	0.212	0	-0.002	0	111	76.32	0.00000	76.32	0
0	0	1	1	400	400	0	1	1	47.68218	149.55511	0	0.212	0	0.038	0	111	76.32	0.00000	76.32	0
0	0	1	1	400	400	0	1	1	47.68218	149.55511	0	0.212	0	0.011	0	111	76.32	0.00000	76.32	0
0	0	1	1	400	400	0	1	1	47.68218	149.55511	0	0.212	0	0.01	0	111	76.32	0.00000	76.32	0
0	0	1	1	400	400	0	1	1	47.68218	149.55511	0	0.212	0	0	0	111	76.32	0.00000	76.32	0
0	0	1	1	400	400	0	1	1	47.68218	149.55511	0	0.212	0	0.034	0	111	76.32	0.00000	76.32	0
0	0	1	1	400	400	0	1	1	47.68218	149.55511	0	0.212	-0.001	-0.02	0	111	76.32	0.00000	76.32	0
0	0	1	1	400	400	0	1	1	47.68218	149.55511	0	0.212	0	0.035	0	111	76.32	0.00000	76.32	0
0	0	1	1	400	400	0	1	1	47.68218	149.55511	0	0.212	0	0.003	0	111	76.32	0.00000	76.32	0
0	0	1	1	400	400	0	1	1	47.68218	149.55511	0	0.212	0	0.017	0	111	76.32	0.00000	76.32	0
0	0	1	1	400	400	0	1	1	47.68218	149.55511	0	0.212	-0.001	-0.024	0	111	76.32	0.00000	76.32	0
0	0	1	1	400	400	0	1	1	47.68218	149.55511	0	0.212	0	0.017	0	111	76.32	0.00000	76.32	0
0	0	1	1	400	400	0	1	1	47.68218	149.55511	0	0.212	0	0.018	0	111	76.32	0.00000	76.32	0
0	0	1	1	400	400	0	1	1	47.68218	149.55511	0	0.212	0	-0.007	0	111	76.32	0.00000	76.32	0
0	0	1	1	400	400	0	1	1	47.68218	149.55511	0	0.212	0	0.017	0	111	76.32	0.00000	76.32	0
0	0	1	1	400	400	0	1	1	47.68218	149.55511	0	0.212	0	0.012	0	111	76.32	0.00000	76.32	0
0	0	1	1	400	400	0	1	1	47.68218	149.55511	0	0.212	-0.001	-0.047	0	111	76.32	0.00000	76.32	0
0	0	1	1	400	400	0	1	1	47.68218	149.55511	0	0.212	0	0.02	0	111	76.32	0.00000	76.32	0
0	0	1	1	400	400	0	1	1	47.68218	149.55511	0	0.212	0	0.012	0	111	76.32	0.00000	76.32	0
0	0	1	1	400	400	0	1	1	47.68218	149.55511	0	0.212	-0.001	-0.027	0	111	76.32	0.00000	76.32	0
0	0	1	1	400	400	0	1	1	47.68218	149.55511	0	0.212	-0.001	-0.017	0	111	76.32	0.00000	76.32	0
0	0	1	1	400	400	0	1	1	47.68218	149.55511	0	0.212	0	0	0	111	76.32	0.00000	76.32	0
0	0	1	1	400	400	0	1	1	47.68218	149.55511	0	0.212	0	0.014	0	111	76.32	0.00000	76.32	0
0	0	1	1	400	400	0	1	1	47.68218	149.55511	0	0.212	-0.001	-0.026	0	111	76.32	0.00000	76.32	0
0	0	1	1	400	400	0	1	1	47.68218	149.55511	0	0.212	-0.001	-0.072	0	111	76.32	0.00000	76.32	0
0	0	1	1	400	400	0	1	1	47.68218	149.55511	0	0.212	0	0.004	0	111	76.32	0.00000	76.32	0
0	0	1	1	400	400	0	1	1	47.68218	149.55511	0	0.212	0	0.019	0	111	76.32	0.00000	76.32	0
0	0	1	1	400	400	0	1	1	47.68218	149.55511	0	0.212	0	0.015	0	111	76.32	0.00000	76.32	0
0	0	1	1	400	400	0	1	1	47.68218	149.55511	0	0.212	0	0.036	0	111	76.32	0.00000	76.32	0
0	0	1	1	400	400	0	1	1	47.68218	149.55511	0	0.212	0	0.002	0	111	76.32	0.00000	76.32	0
0	0	1	1	400	400	0	1	1	47.68218	149.55511	0	0.212	-0.001	-0.075	0	111	76.32	0.00000	76.32	0
0	0	1	1	400	400	0	1	1	47.68218	149.55511	0	0.212	0	0.017	0	111	76.32	0.00000	76.32	0
0	0	1	1	400	400	0	1	1	47.68218	149.55511	0	0.212	0	0.048	0	111	76.32	0.00000	76.32	0
0	0	1	1	400	400	0	1	1	47.68218	149.55511	0	0.212	-0.001	-0.024	0	111	76.32	0.00000	76.32	0
0	0	1	1	400	400	0	1	1	47.68218	149.55511	0	0.212	0	0.002	0	111	76.32	0.00000	76.32	0
0	0	1	1	400	400	0	1	1	47.68218	149.55511	0	0.212	0	0.01	0	111	76.32	0.00000	76.32	0
0	0	1	1	400	400	0	1	1	47.68218	149.55511	0	0.212	0	0.017	0	111	76.32	0.00000	76.32	0
0	0	1	1	400	400	0	1	1	47.68218	149.55511	0	0.212	-0.001	-0.028	0	111	76.32	0.00000	76.32	0
0	0	1	1	400	400	0	1	1	47.68218	149.55511	0	0.212	0	0.003	0	111	76.32	0.00000	76.32	0
0	0	1	1	400	400	0	1	1	47.68218	149.55511	0	0.212	0	-0.001	0	111	76.32	0.00000	76.32	0
0	0	1	1	400	400	0	1	1	47.68218	149.55511	0	0.212	0	0.016	0	111	76.32	0.00000	76.32	0
0	0	1	1	400	400	0	1	1	47.68218	149.55511	0	0.212	0	-0.01	0	111	76.32	0.00000	76.32	0
0	0	1	1	400	400	0	1	1	47.68218	149.55511	0	0.212	-0.001	-0.033	0	111	76.32	0.00000	76.32	0
0	0	1	1	400	400	0	1	1	47.68218	149.55511	0	0.212	0	-0.01	0	111	76.32	0.00000	76.32	0
0	0	1	1	400	400	0	1	1	47.68218	149.55511	0	0.212	-0.001	-0.023	0	111	76.32	0.00000	76.32	0
0	0	1	1	400	400	0	1	1	47.68218	149.55511	0	0.212	0	0.168	0	111	76.32	0.00000	76.32	0
0	0	1	1	400	400	0	1	1	47.68218	149.55511	0	0.212	0	0.001	0	111	76.32	0.00000	76.32	0
0	0	1	1	400	400	0	1	1	47.68218	149.55511	0	0.212	0	0.003	0	111	76.32	0.00000	76.32	0
0	0	1	1	400	400	0	1	1	47.68218	149.55511	0	0.212	0	0.002	0	111	76.32	0.00000	76.32	0
0	0	1	1	400	400	0	1	1	47.68218	149.55511	0	0.212	0	0.036	0	111	76.32	0.00000	76.32	0
0	0	1	1	400	400	0	1	1	47.68218	149.55511	0	0.212	0	0.006	0	111	76.32	0.00000	76.32	0
0	0	1	1	400	400	0	1	1	47.68218	149.55511	0	0.212	0	0.04	0	111	76.32	0.00000	76.32	0
0	0	1	1	400	400	0	1	1	47.68218	149.55511	0	0.212	0	0.057	0	111	76.32	0.00000	76.32	0
0	0	1	1	400	400	0	1	1	47.68218	149.55511	0	0.212	-0.001	-0.026	0	111	76.32	0.00000	76.32	0
0	0	1	1	400	400	0	1	1	47.68218	149.55511	0	0.212	0	0.026	0	111	76.32	0.00000	76.32	0
0	0	1	1	400	400	0	1	1	47.68218	149.55511	0	0.212	-0.001	-0.217	0	111	76.32	0.00000	76.32	0
0	0	1	1	400	400	0	1	1	47.68218	149.55511	0	0.212	-0.001	-0.015	0	111	76.32	0.00000	76.32	0
0	0	1	1	400	400	0	1	1	47.68218	149.55511	0	0.212	0	0	0	111	76.32	0.00000	76.32	0
0	0	1	1	400	400	0	1	1	47.68218	149.55511	0	0.212	0	-0.004	0	111	76.32	0.00000	76.32	0
0	0	1	1	400	400	0	1	1	47.68218	149.55511	0	0.212	-0.001	-0.024	0	111	76.32	0.00000	76.32	0
0	0	1	1	400	400	0	1	1	47.68218	149.55511	0	0.212	-0.001	-0.044	0	111	76.32	0.00000	76.32	0
0	0	1	1	400	400	0	1	1	47.68218	149.55511	0	0.212	0	0.053	0	111	76.32	0.00000	76.32	0
0	0	1	1	400	400	0	1	1	47.68218	149.55511	0	0.212	-0.001	-0.019	0	111	76.32	0.00000	76.32	0
0	0	1	1	400	400	0	1	1	47.68218	149.55511	0	0.212	0	0.044	0	111	76.32	0.00000	76.32	0
0	0	1	1	400	400	0	1	1	47.68218	149.55511	0	0.212	0	0	0	111	76.32	0.00000	76.32	0
0	0	1	1	400	400	0	1	1	47.68218	149.55511	0	0.212	-0.001	-0.013	0	111	76.32	0.00000	76.32	0
0	0	1	1	400	400	0	1	1	47.68218	149.55511	0	0.212	0	-0.009	0	111	76.32	0.00000	76.32	0
0	0	1	1	400	400	0	1	1	47.68218	149.55511	0	0.212	0	0.027	0	111	76.32	0.00000	76.32	0
0	0	1	1	400	400	0	1	1	47.68218	149.55511	0	0.212	0	0.075	0	111	76.32	0.00000	76.32	0
0	0	1	1	400	400	0	1	1	47.68218	149.55511	0	0.212	0	0.122	0	111	76.32	0.00000	76.32	0
0	0	1	1	400	400	0	1	1	47.68218	149.55511	0	0.212	-0.001	-0.02	0	111	76.32	0.00000	76.32	0
0	0	1	1	400	400	0	1	1	47.68218	149.55511	0	0.212	-0.001	-0.03	0	111	76.32	0.00000	76.32	0
0	0	1	1	400	400	0	1	1	47.68218	149.55511	0	0.212	0	0.015	0	111	76.32	0.00000	76.32	0
0	0	1	1	400	400	0	1	1	47.68218	149.55511	0	0.212	0	0.009	0	111	76.32	0.00000	76.32	0
0	0	1	1	400	400	0	1	1	47.68218	149.55511	0	0.212	0	-0.001	0	111	76.32	0.00000	76.32	0
0	0	1	1	400	400	0	1	1	47.68218	149.55511	0	0.212	0	-0.006	0	111	76.32	0.00000	76.32	0
0	0	1	1	400	400	0	1	1	47.68218	149.55511	0	0.212	0	0	0	111	76.32	0.00000	76.32	0
0	0	1	1	400	400	0	1	1	47.68218	149.55511	0	0.212	-0.001	-0.024	0	111	76.32	0.00000	76.32	0
0	0	1	1	400	400	0	1	1	47.68218	149.55511	0	0.212	0	0.017	0	111	76.32	0.00000	76.32	0
0	0	1	1	400	400	0	1	1	47.68218	149.55511	0	0.212	0	0.03	0	111	76.32	0.00000	76.32	0
0	0	1	1	400	400	0	1	1	47.68218	149.55511	0	0.212	0	0.065	0	111	76.32	0.00000	76.32	0
0	0	1	1	400	400	0	1	1	47.68218	149.55511	0	0.212	0	0.024	0	111	76.32	0.00000	76.32	0
0	0	1	1	400	400	0	1	1	47.68218	149.55511	0	0.212	-0.001	-0.057	0	111	76.32	0.00000	76.32	0
0	0	1	1	400	400	0	1	1	47.68218	149.55511	0	0.212	-0.001	-0.022	0	111	76.32	0.00000	76.32	0
0	0	1	1	400	400	0	1	1	47.68218	149.55511	0	0.212	-0.001	-0.037	0	111	76.32	0.00000	76.32	0
0	0	1	1	400	400	0	1	1	47.68218	149.55511	0	0.212	0	0.019	0	111	76.32	0.00000	76.32	0
0	0	1	1	400	400	0	1	1	47.68218	149.55511	0	0.212	0	-0.002	0	111	76.32	0.00000	76.32	0
0	0	1	1	400	400	0	1	1	47.68218	149.55511	0	0.212	0	0.012	0	111	76.32	0.00000	76.32	0
0	0	1	1	400	400	0	1	1	47.68218	149.55511	0	0.212	0	0.015	0	111	76.32	0.00000	76.32	0
0	0	1	1	400	400	0	1	1	47.68218	149.55511	0	0.212	0	-0.009	0	111	76.32	0.00000	76.32	0
0	0	1	1	400	400	0	1	1	47.68218	149.55511	0	0.212	-0.001	-0.032	0	111	76.32	0.00000	76.32	0
0	0	1	1	400	400	0	1	1	47.68218	149.55511	0	0.212	0	0.041	0	111	76.32	0.00000	76.32	0
0	0	1	1	400	400	0	1	1	47.68218	149.55511	0	0.212	0	0.014	0	111	76.32	0.00000	76.32	0
0	0	1	1	400	400	0	1	1	47.68218	149.55511	0	0.212	0	0.006	0	111	76.32	0.00000	76.32	0
0	0	1	1	400	400	0	1	1	47.68218	149.55511	0	0.212	0	0.019	0	111	76.32	0.00000	76.32	0
0	0	1	1	400	400	0	1	1	47.68218	149.55511	0	0.212	0	-0.004	0	111	76.32	0.00000	76.32	0
0	0	1	1	400	400	0	1	1	47.68218	149.55511	0	0.212	0	0.013	0	111	76.32	0.00000	76.32	0
0	0	1	1	400	400	0	1	1	47.68218	149.55511	0	0.212	0	0.043	0	111	76.32	0.00000	76.32	0
0	0	1	1	400	400	0	1	1	47.68218	149.55511	0	0.212	-0.001	-0.034	0	111	76.32	0.00000	76.32	0
0	0	1	1	400	400	0	1	1	47.68218	149.55511	0	0.212	0	-0.009	0	111	76.32	0.00000	76.32	0
0	0	1	1	400	400	0	1	1	47.68218	149.55511	0	0.212	0	-0.002	0	111	76.32	0.00000	76.32	0
0	0	1	1	400	400	0	1	1	47.68218	149.55511	0	0.212	-0.001	-0.032	0	111	76.32	0.00000	76.32	0
0	0	1	1	400	400	0	1	1	47.68218	149.55511	0	0.212	0	0.136	0	111	76.32	0.00000	76.32	0
0	0	1	1	400	400	0	1	1	47.68218	149.55511	0	0.212	0	0.02	0	111	76.32	0.00000	76.32	0
0	0	1	1	400	400	0	1	1	47.68218	149.55511	0	0.212	-0.001	-0.022	0	111	76.32	0.00000	76.32	0
0	0	1	1	400	400	0	1	1	47.68218	149.55511	0	0.212	0	0.003	0	111	76.32	0.00000	76.32	0
0	0	1	1	400	400	0	1	1	47.68218	149.55511	0	0.212	0	0.008	0	111	76.32	0.00000	76.32	0
0	0	1	1	400	400	0	1	1	47.68218	149.55511	0	0.212	-0.001	-0.014	0	111	76.32	0.00000	76.32	0
0	0	1	1	400	400	0	1	1	47.68218	149.55511	0	0.212	0	0.001	0	111	76.32	0.00000	76.32	0
0	0	1	1	400	400	0	1	1	47.68218	149.55511	0	0.212	-0.001	-0.017	0	111	76.32	0.00000	76.32	0
0	0	1	1	400	400	0	1	1	47.68218	149.55511	0	0.212	0	0.008	0	111	76.32	0.00000	76.32	0
0	0	1	1	400	400	0	1	1	47.68218	149.55511	0	0.212	0	0.012	0	111	76.32	0.00000	76.32	0
0	0	1	1	400	400	0	1	1	47.68218	149.55511	0	0.212	0	0.015	0	111	76.32	0.00000	76.32	0
0	0	1	1	400	400	0	1	1	47.68218	149.55511	0	0.212	0	0.03	0	111	76.32	0.00000	76.32	0
0	0	1	1	400	400	0	1	1	47.68218	149.55511	0	0.212	0	0.083	0	111	76.32	0.00000	76.32	0
0	0	1	1	400	400	0	1	1	47.68218	149.55511	0	0.212	0	0.003	0	111	76.32	0.00000	76.32	0
0	0	1	1	400	400	0	1	1	47.68218	149.55511	0	0.212	0	0.007	0	111	76.32	0.00000	76.32	0
0	0	1	1	400	400	0	1	1	47.68218	149.55511	0	0.212	-0.001	-0.012	0	111	76.32	0.00000	76.32	0
0	0	1	1	400	400	0	1	1	47.68218	149.55511	0	0.212	0	0.007	0	111	76.32	0.00000	76.32	0
0	0	1	1	400	400	0	1	1	47.68218	149.55511	0	0.212	0	0.036	0	111	76.32	0.00000	76.32	0
0	0	1	1	400	400	0	1	1	47.68218	149.55511	0	0.212	0	0.028	0	111	76.32	0.00000	76.32	0
0	0	1	1	400	400	0	1	1	47.68218	149.55511	0	0.212	-0.001	-0.121	0	111	76.32	0.00000	76.32	0
0	0	1	1	400	400	0	1	1	47.68218	149.55511	0	0.212	-0.001	-0.032	0	111	76.32	0.00000	76.32	0
0	0	1	1	400	400	0	1	1	47.68218	149.55511	0	0.212	0	0.024	0	111	76.32	0.00000	76.32	0
0	0	1	1	400	400	0	1	1	47.68218	149.55511	0	0.212	-0.001	-0.013	0	111	76.32	0.00000	76.32	0
0	0	1	1	400	400	0	1	1	47.68218	149.55511	0	0.212	0	0.02	0	111	76.32	0.00000	76.32	0
0	0	1	1	400	400	0	1	1	47.68218	149.55511	0	0.212	-0.001	-0.04	0	111	76.32	0.00000	76.32	0
0	0	1	1	400	400	0	1	1	47.68218	149.55511	0	0.212	0	0.083	0	111	76.32	0.00000	76.32	0
0	0	1	1	400	400	0	1	1	47.68218	149.55511	0	0.212	0	0.018	0	111	76.32	0.00000	76.32	0
0	0	1	1	400	400	0	1	1	47.68218	149.55511	0	0.212	0	-0.001	0	111	76.32	0.00000	76.32	0
0	0	1	1	400	400	0	1	1	47.68218	149.55511	0	0.212	0	0.06	0	111	76.32	0.00000	76.32	0
0	0	1	1	400	400	0	1	1	47.68218	149.55511	0	0.212	0	0.095	0	111	76.32	0.00000	76.32	0
0	0	1	1	400	400	0	1	1	47.68218	149.55511	0	0.212	-0.001	-0.058	0	111	76.32	0.00000	76.32	0
0	0	1	1	400	400	0	1	1	47.68218	149.55511	0	0.212	-0.001	-0.024	0	111	76.32	0.00000	76.32	0
0	0	1	1	400	400	0	1	1	47.68218	149.55511	0	0.212	0	0.147	0	111	76.32	0.00000	76.32	0
0	0	1	1	400	400	0	1	1	47.68218	149.55511	0	0.212	0	0.004	0	111	76.32	0.00000	76.32	0
0	0	1	1	400	400	0	1	1	47.68218	149.55511	0	0.212	-0.001	-0.105	0	111	76.32	0.00000	76.32	0
0	0	1	1	400	400	0	1	1	47.68218	149.55511	0	0.212	-0.001	-0.124	0	111	76.32	0.00000	76.32	0
0	0	1	1	400	400	0	1	1	47.68218	149.55511	0	0.212	-0.001	-0.015	0	111	76.32	0.00000	76.32	0
0	0	1	1	400	400	0	1	1	47.68218	149.55511	0	0.212	0	0.021	0	111	76.32	0.00000	76.32	0
0	0	1	1	400	400	0	1	1	47.68218	149.55511	0	0.212	0	0.019	0	111	76.32	0.00000	76.32	0
0	0	1	1	400	400	0	1	1	47.68218	149.55511	0	0.212	0	0.004	0	111	76.32	0.00000	76.32	0
0	0	1	1	400	400	0	1	1	47.68218	149.55511	0	0.212	0	0.019	0	111	76.32	0.00000	76.32	0
0	0	1	1	400	400	0	1	1	47.68218	149.55511	0	0.212	0	-0.005	0	111	76.32	0.00000	76.32	0
0	0	1	1	400	400	0	1	1	47.68218	149.55511	0	0.212	0	0.06	0	111	76.32	0.00000	76.32	0
5555.5557	400	1	1	400	400	0	1	1	47.68218	149.55511	1	0.212	0	0.017	0	111	76.32	0.00000	76.32	0
5555.5557	400	1	1	400	400	0	1	1	47.68218	149.55511	1	0.212	0	0.014	0	111	76.32	0.00000	76.32	0
5555.5557	400	1	1	400	400	0	1	1	47.68218	149.55511	1	0.212	-0.001	-0.023	0	111	76.32	0.00000	76.32	0
5555.5557	400	1	1	400	400	0	1	1	47.68218	149.55511	1	0.212	0	0.014	0	111	76.32	0.00000	76.32	0
5555.5557	400	1	1	400	400	0	1	1	47.68218	149.55511	1	0.212	-0.001	-0.028	0	111	76.32	0.00000	76.32	0
5555.5557	400	1	1	400	400	0	1	1	47.68218	149.55511	1	0.212	0.004	0.677	0.757	111	76.32	0.00000	76.32	0
5555.5557	400	1	1	400	400	0	1	1	47.68218	149.55511	1	0.212	0.011	0.979	1.097	111	76.32	0.00000	76.32	0
5555.5557	400	1	1	400	400	0	1	1	47.68218	149.55511	1	0.212	0.019	1.073	1.097	111	76.32	0.00000	76.32	0
5555.5557	400	1	1	400	400	0	1	1	47.68218	149.55511	1	0.212	0.032	1.732	1.706	111	76.32	0.00000	76.32	0
5555.5557	400	1	1	400	400	0	1	1	47.68218	149.55511	1	0.212	0.044	1.716	1.706	111	76.32	0.00000	76.32	0
5555.5557	400	1	1	400	400	0	1	1	47.68218	149.55511	1	0.212	0.056	2.104	1.978	111	76.32	0.00000	76.32	0
5555.5557	400	1	1	400	400	0	1	1	47.68218	149.55511	1	0.212	0.071	2.494	2.467	111	76.32	0.00000	76.32	0
5555.5557	400	1	1	400	400	0	1	1	47.68218	149.55511	1	0.212	0.085	2.485	2.467	111	76.32	0.00000	76.32	0
5555.5557	400	1	1	400	400	0	1	1	47.68218	149.55511	1	0.212	0.1	2.897	2.889	111	76.32	0.00000	76.32	0
5555.5557	400	1	1	400	400	0	1	1	47.68218	149.55511	1	0.213	0.115	3.082	3.079	111	76.68	36.00000	76.3308	1.08
5555.5557	400	1	1	400	400	0	1	1	47.68218	149.55511	1	0.213	0.128	3.098	3.079	111	76.68	0.00000	76.341276	1.0476
5555.5557	400	1	1	400	400	0	1	1	47.68218	149.55511	1	0.213	0.143	3.43	3.417	111	76.68	0.00000	76.35143772	1.016172
5555.5557	400	1	1	400	400	0	1	1	47.68218	149.55511	1	0.213	0.157	3.391	3.569	111	76.68	0.00000	76.36129459	0.98568684
5555.5557	400	1	1	400	400	0	1	1	47.68218	149.55511	1	0.213	0.17	3.574	3.569	111	76.68	0.00000	76.37085575	0.956116235
5555.5557	400	1	1	400	400	0	1	1	47.68218	149.55511	1	0.213	0.184	3.816	3.84	111	76.68	0.00000	76.38013008	0.927432748
5555.5557	400	1	1	400	400	0	1	1	47.68218	149.55511	1	0.213	0.197	4.04	3.84	111	76.68	0.00000	76.38912618	0.899609765
5555.5557	400	1	1	400	400	0	1	1	47.68218	149.55511	1	0.213	0.211	4.108	4.075	111	76.68	0.00000	76.39785239	0.872621472
5555.5557	400	1	1	400	400	0	1	1	47.68218	149.55511	1	0.213	0.225	4.177	4.181	111	76.68	0.00000	76.40631682	0.846442828
5555.5557	400	1	1	400	400	0	1	1	47.68218	149.55511	1	0.213	0.237	4.175	4.181	111	76.68	0.00000	76.41452731	0.821049543
5555.5557	400	1	1	400	400	0	1	1	47.68218	149.55511	1	0.213	0.25	4.451	4.369	111	76.68	0.00000	76.42249149	0.796418057
5555.5557	400	1	1	400	400	0	1	1	47.68218	149.55511	1	0.214	0.261	4.39	4.369	111	77.04	36.00000	76.44101675	1.852525515
5555.5557	400	1	1	400	400	0	1	1	47.68218	149.55511	1	0.214	0.271	4.416	4.453	111	77.04	0.00000	76.45898625	1.79694975
5555.5557	400	1	1	400	400	0	1	1	47.68218	149.55511	1	0.214	0.283	4.681	4.604	111	77.04	0.00000	76.47641666	1.743041257
5555.5557	400	1	1	400	400	0	1	1	47.68218	149.55511	1	0.214	0.293	4.628	4.604	111	77.04	0.00000	76.49332416	1.69075002
5555.5557	400	1	1	400	400	0	1	1	47.68218	149.55511	1	0.214	0.302	4.54	4.736	111	77.04	0.00000	76.50972444	1.640027519
5555.5557	400	1	1	400	400	0	1	1	47.68218	149.55511	1	0.214	0.31	4.773	4.794	111	77.04	0.00000	76.5256327	1.590826693
5555.5557	400	1	1	400	400	0	1	1	47.68218	149.55511	1	0.214	0.318	4.791	4.794	111	77.04	0.00000	76.54106372	1.543101893
5555.5557	400	1	1	400	400	0	1	1	47.68218	149.55511	1	0.214	0.327	4.884	4.898	111	77.04	0.00000	76.55603181	1.496808836
5555.5557	400	1	1	400	400	0	1	1	47.68218	149.55511	1	0.214	0.335	4.889	4.898	111	77.04	0.00000	76.57055086	1.451904571
5555.5557	400	1	1	400	400	0	1	1	47.68218	149.55511	1	0.214	0.343	4.956	4.945	111	77.04	0.00000	76.58463433	1.408347434
5555.5557	400	1	1	400	400	0	1	1	47.68218	149.55511	1	0.214	0.349	5.061	5.03	111	77.04	0.00000	76.5982953	1.366097011
5555.5557	400	1	1	400	400	0	1	1	47.68218	149.55511	1	0.214	0.356	5.234	5.03	111	77.04	0.00000	76.61154644	1.3251141
5555.5557	400	1	1	400	400	0	1	1	47.68218	149.55511	1	0.214	0.363	5.115	5.068	111	77.04	0.00000	76.62440005	1.285360677
5555.5557	400	1	1	400	400	0	1	1	47.68218	149.55511	1	0.214	0.369	5.103	5.134	111	77.04	0.00000	76.63686805	1.246799857
5555.5557	400	1	1	400	400	0	1	1	47.68218	149.55511	1	0.214	0.375	5.114	5.134	111	77.04	0.00000	76.648962	1.209395861
5555.5557	400	1	1	400	400	0	1	1	47.68218	149.55511	1	0.214	0.381	5.184	5.192	111	77.04	0.00000	76.66069314	1.173113985
5555.5557	400	1	1	400	400	0	1	1	47.68218	149.55511	1	0.214	0.385	5.14	5.218	111	77.04	0.00000	76.67207235	1.137920566
5555.5557	400	1	1	400	400	0	1	1	47.68218	149.55511	1	0.214	0.389	5.227	5.218	111	77.04	0.00000	76.68311018	1.103782949
5555.5557	400	1	1	400	400	0	1	1	47.68218	149.55511	1	0.214	0.393	5.257	5.266	111	77.04	0.00000	76.69381687	1.07066946
5555.5557	400	1	1	400	400	0	1	1	47.68218	149.55511	1	0.214	0.397	5.228	5.266	111	77.04	0.00000	76.70420237	1.038549377
5555.5557	400	1	1	400	400	0	1	1	47.68218	149.55511	1	0.214	0.401	5.304	5.287	111	77.04	0.00000	76.7142763	1.007392895
5555.5557	400	1	1	400	400	0	1	1	47.68218	149.55511	1	0.214	0.405	5.35	5.325	111	77.04	0.00000	76.72404801	0.977171109
5555.5557	400	1	1	400	400	0	1	1	47.68218	149.55511	1	0.215	0.408	5.225	5.325	111	77.4	36.00000	76.74432657	2.027855975
5555.5557	400	1	1	400	400	0	1	1	47.68218	149.55511	1	0.215	0.411	5.334	5.34	111	77.4	0.00000	76.76399677	1.967020296
5555.5557	400	1	1	400	400	0	1	1	47.68218	149.55511	1	0.215	0.415	5.355	5.371	111	77.4	0.00000	76.78307687	1.908009687
5555.5557	400	1	1	400	400	0	1	1	47.68218	149.55511	1	0.215	0.419	5.347	5.371	111	77.4	0.00000	76.80158456	1.850769397
5555.5557	400	1	1	400	400	0	1	1	47.68218	149.55511	1	0.215	0.422	5.4	5.397	111	77.4	0.00000	76.81953702	1.795246315
5555.5557	400	1	1	400	400	0	1	1	47.68218	149.55511	1	0.215	0.423	5.214	5.397	111	77.4	0.00000	76.83695091	1.741388925
5555.5557	400	1	1	400	400	0	1	1	47.68218	149.55511	1	0.216	0.425	5.422	5.409	111	77.76	36.00000	76.86464239	2.769147257
5555.5557	400	1	1	400	400	0	1	1	47.68218	149.55511	1	0.216	0.427	5.415	5.429	111	77.76	0.00000	76.89150312	2.68607284
5555.5557	400	1	1	400	400	0	1	1	47.68218	149.55511	1	0.216	0.429	5.459	5.429	111	77.76	0.00000	76.91755802	2.605490654
5555.5557	400	1	1	400	400	0	1	1	47.68218	149.55511	1	0.216	0.431	5.478	5.438	111	77.76	0.00000	76.94283128	2.527325935
5555.5557	400	1	1	400	400	0	1	1	47.68218	149.55511	1	0.217	0.433	5.449	5.455	111	78.12	36.00000	76.97814634	3.531506157
5555.5557	400	1	1	400	400	0	1	1	47.68218	149.55511	1	0.217	0.435	5.523	5.455	111	78.12	0.00000	77.01240195	3.425560972
5555.5557	400	1	1	400	400	0	1	1	47.68218	149.55511	1	0.217	0.437	5.423	5.464	111	78.12	0.00000	77.04562989	3.322794143
5555.5557	400	1	1	400	400	0	1	1	47.68218	149.55511	1	0.218	0.439	5.451	5.464	111	78.48	36.00000	77.088661	4.303110319
5555.5557	400	1	1	400	400	0	1	1	47.68218	149.55511	1	0.218	0.441	5.48	5.476	111	78.48	0.00000	77.13040117	4.174017009
5555.5557	400	1	1	400	400	0	1	1	47.68218	149.55511	1	0.218	0.441	5.461	5.483	111	78.48	0.00000	77.17088913	4.048796499
5555.5557	400	1	1	400	400	0	1	1	47.68218	149.55511	1	0.219	0.441	5.518	5.483	111	78.84	36.00000	77.22096246	5.007332604
5555.5557	400	1	1	400	400	0	1	1	47.68218	149.55511	1	0.219	0.441	5.412	5.488	111	78.84	0.00000	77.26953358	4.857112626
5555.5557	400	1	1	400	400	0	1	1	47.68218	149.55511	1	0.219	0.441	5.488	5.498	111	78.84	0.00000	77.31664758	4.711399247
5555.5557	400	1	1	400	400	0	1	1	47.68218	149.55511	1	0.22	0.441	5.486	5.498	111	79.2	36.00000	77.37314815	5.65005727
5555.5557	400	1	1	400	400	0	1	1	47.68218	149.55511	1	0.22	0.441	5.548	5.508	111	79.2	0.00000	77.42795371	5.480555551
5555.5557	400	1	1	400	400	0	1	1	47.68218	149.55511	1	0.22	0.441	5.465	5.508	111	79.2	0.00000	77.48111509	5.316138885
5555.5557	400	1	1	400	400	0	1	1	47.68218	149.55511	1	0.22	0.441	5.495	5.514	111	79.2	0.00000	77.53268164	5.156654718
5555.5557	400	1	1	400	400	0	1	1	47.68218	149.55511	1	0.221	0.442	5.495	5.517	111	79.56	36.00000	77.59350119	6.081955077
5555.5557	400	1	1	400	400	0	1	1	47.68218	149.55511	1	0.221	0.442	5.552	5.517	111	79.56	0.00000	77.65249616	5.899496425
5555.5557	400	1	1	400	400	0	1	1	47.68218	149.55511	1	0.221	0.443	5.64	5.524	111	79.56	0.00000	77.70972127	5.722511532
5555.5557	400	1	1	400	400	0	1	1	47.68218	149.55511	1	0.221	0.444	5.617	5.527	111	79.56	0.00000	77.76522963	5.550836186
5555.5557	400	1	1	400	400	0	1	1	47.68218	149.55511	1	0.221	0.445	5.566	5.527	111	79.56	0.00000	77.81907274	5.3843111
5555.5557	400	1	1	400	400	0	1	1	47.68218	149.55511	1	0.222	0.446	5.565	5.531	111	79.92	36.00000	77.88210056	6.302781767
5555.5557	400	1	1	400	400	0	1	1	47.68218	149.55511	1	0.222	0.446	5.505	5.531	111	79.92	0.00000	77.94323755	6.113698314
5555.5557	400	1	1	400	400	0	1	1	47.68218	149.55511	1	0.222	0.446	5.506	5.535	111	79.92	0.00000	78.00254042	5.930287365
5555.5557	400	1	1	400	400	0	1	1	47.68218	149.55511	1	0.222	0.446	5.505	5.537	111	79.92	0.00000	78.06006421	5.752378744
5555.5557	400	1	1	400	400	0	1	1	47.68218	149.55511	1	0.222	0.446	5.48	5.537	111	79.92	0.00000	78.11586228	5.579807382
5555.5557	400	1	1	400	400	0	1	1	47.68218	149.55511	1	0.222	0.447	5.572	5.541	111	79.92	0.00000	78.16998641	5.41241316
5555.5557	400	1	1	400	400	0	1	1	47.68218	149.55511	1	0.222	0.448	5.577	5.543	111	79.92	0.00000	78.22248682	5.250040765
5555.5557	400	1	1	400	400	0	1	1	47.68218	149.55511	1	0.222	0.449	5.502	5.543	111	79.92	0.00000	78.27341221	5.092539542
5555.5557	400	1	1	400	400	0	1	1	47.68218	149.55511	1	0.223	0.45	5.576	5.545	111	80.28	36.00000	78.33360985	6.019763356
5555.5557	400	1	1	400	400	0	1	1	47.68218	149.55511	1	0.223	0.452	5.575	5.545	111	80.28	0.00000	78.39200155	5.839170455
5555.5557	400	1	1	400	400	1	1	1	47.68218	149.55511	1	0.223	0.454	5.576	5.547	111	80.28	0.00000	78.44864151	5.663995342
5555.5557	400	1	1	400	400	1	1	1	47.68218	149.55511	1	0.223	0.454	5.538	5.548	111	80.28	0.00000	78.50358226	5.494075481
5555.5557	400	1	1	400	400	1	1	1	47.68218	149.55511	1	0.223	0.455	5.511	5.548	111	80.28	0.00000	78.55687479	5.329253217
5555.5557	400	1	1	400	400	1	1	1	47.68218	149.55511	1	0.223	0.456	5.507	5.55	111	80.28	0.00000	78.60856855	5.169375621
5555.5557	400	1	1	400	400	1	1	1	47.68218	149.55511	1	0.223	0.456	5.551	5.55	111	80.28	0.00000	78.65871149	5.014294352
5555.5557	400	1	1	400	400	1	1	1	47.68218	149.55511	1	0.223	0.456	5.484	5.55	111	80.28	0.00000	78.70735015	4.863865521
5555.5557	400	1	1	400	400	1	1	1	47.68218	149.55511	1	0.223	0.458	5.559	5.552	111	80.28	0.00000	78.75452964	4.717949556
5555.5557	400	1	1	400	400	1	1	1	47.68218	149.55511	1	0.223	0.458	5.521	5.552	111	80.28	0.00000	78.80029375	4.576411069
5555.5557	400	1	1	400	400	1	1	1	47.68218	149.55511	1	0.224	0.458	5.551	5.553	111	80.64	36.00000	78.85548494	5.519118737
5555.5557	400	1	1	400	400	1	1	1	47.68218	149.55511	1	0.224	0.459	5.549	5.554	111	80.64	0.00000	78.90902039	5.353545175
5555.5557	400	1	1	400	400	1	1	1	47.68218	149.55511	1	0.224	0.46	5.545	5.554	111	80.64	0.00000	78.96094978	5.19293882
5555.5557	400	1	1	400	400	1	1	1	47.68218	149.55511	1	0.224	0.461	5.581	5.554	111	80.64	0.00000	79.01132129	5.037150655
5555.5557	400	1	1	400	400	1	1	1	47.68218	149.55511	1	0.224	0.46	5.547	5.555	111	80.64	0.00000	79.06018165	4.886036135
5555.5557	400	1	1	400	400	1	1	1	47.68218	149.55511	1	0.224	0.461	5.571	5.555	111	80.64	0.00000	79.1075762	4.739455051
5555.5557	400	1	1	400	400	1	1	1	47.68218	149.55511	1	0.224	0.46	5.535	5.556	111	80.64	0.00000	79.15354891	4.5972714
5555.5557	400	1	1	400	400	1	1	1	47.68218	149.55511	1	0.224	0.46	5.548	5.556	111	80.64	0.00000	79.19814245	4.459353258
5555.5557	400	1	1	400	400	1	1	1	47.68218	149.55511	1	0.224	0.461	5.569	5.556	111	80.64	0.00000	79.24139817	4.32557266
5555.5557	400	1	1	400	400	1	1	1	47.68218	149.55511	1	0.224	0.461	5.566	5.557	111	80.64	0.00000	79.28335623	4.19580548
5555.5557	400	1	1	400	400	1	1	1	47.68218	149.55511	1	0.224	0.46	5.506	5.557	111	80.64	0.00000	79.32405554	4.069931316
5555.5557	400	1	1	400	400	1	1	1	47.68218	149.55511	1	0.224	0.461	5.572	5.557	111	80.64	0.00000	79.36353387	3.947833376
5555.5557	400	1	1	400	400	1	1	1	47.68218	149.55511	1	0.225	0.461	5.587	5.559	111	81	36.00000	79.41262786	4.909398375
5555.5557	400	1	1	400	400	1	1	1	47.68218	149.55511	1	0.225	0.461	5.583	5.559	111	81	0.00000	79.46024902	4.762116424
5555.5557	400	1	1	400	400	1	1	1	47.68218	149.55511	1	0.225	0.461	5.581	5.559	111	81	0.00000	79.50644155	4.619252931
5555.5557	400	1	1	400	400	1	1	1	47.68218	149.55511	1	0.225	0.46	5.498	5.559	111	81	0.00000	79.55124831	4.480675343
5555.5557	400	1	1	400	400	1	1	1	47.68218	149.55511	1	0.225	0.46	5.512	5.56	111	81	0.00000	79.59471086	4.346255083
5555.5557	400	1	1	400	400	1	1	1	47.68218	149.55511	1	0.225	0.461	5.601	5.56	111	81	0.00000	79.63686953	4.21586743
5555.5557	400	1	1	400	400	1	1	1	47.68218	149.55511	1	0.225	0.461	5.589	5.56	111	81	0.00000	79.67776344	4.089391407
5555.5557	400	1	1	400	400	1	1	1	47.68218	149.55511	1	0.225	0.461	5.617	5.56	111	81	0.00000	79.71743054	3.966709665
5555.5557	400	1	1	400	400	1	1	1	47.68218	149.55511	1	0.225	0.461	5.591	5.56	111	81	0.00000	79.75590763	3.847708375
5555.5557	400	1	1	400	400	1	1	1	47.68218	149.55511	1	0.225	0.46	5.521	5.56	111	81	0.00000	79.7932304	3.732277124
5555.5557	400	1	1	400	400	1	1	1	47.68218	149.55511	1	0.225	0.46	5.518	5.561	111	81	0.00000	79.82943348	3.62030881
5555.5557	400	1	1	400	400	1	1	1	47.68218	149.55511	1	0.225	0.46	5.523	5.561	111	81	0.00000	79.86455048	3.511699546
5555.5557	400	1	1	400	400	1	1	1	47.68218	149.55511	1	0.225	0.46	5.537	5.561	111	81	0.00000	79.89861397	3.40634856
5555.5557	400	1	1	400	400	1	1	1	47.68218	149.55511	1	0.225	0.461	5.584	5.561	111	81	0.00000	79.93165555	3.304158103
5555.5557	400	1	1	400	400	1	1	1	47.68218	149.55511	1	0.225	0.461	5.68	5.561	111	81	0.00000	79.96370588	3.20503336
5555.5557	400	1	1	400	400	1	1	1	47.68218	149.55511	1	0.225	0.461	5.603	5.561	111	81	0.00000	79.9947947	3.108882359
5555.5557	400	1	1	400	400	1	1	1	47.68218	149.55511	1	0.225	0.46	5.524	5.561	111	81	0.00000	80.02495086	3.015615888
5555.5557	400	1	1	400	400	1	1	1	47.68218	149.55511	1	0.225	0.461	5.585	5.561	111	81	0.00000	80.05420234	2.925147412
5555.5557	400	1	1	400	400	1	1	1	47.68218	149.55511	1	0.225	0.46	5.518	5.561	111	81	0.00000	80.08257627	2.837392989
5555.5557	400	1	1	400	400	1	1	1	47.68218	149.55511	1	0.225	0.461	5.595	5.561	111	81	0.00000	80.11009898	2.7522712
5555.5557	400	1	1	400	400	1	1	1	47.68218	149.55511	1	0.225	0.46	5.54	5.561	111	81	0.00000	80.13679601	2.669703064
5555.5557	400	1	1	400	400	1	1	1	47.68218	149.55511	1	0.225	0.46	5.415	5.562	111	81	0.00000	80.16269213	2.589611972
5555.5557	400	1	1	400	400	1	1	1	47.68218	149.55511	1	0.225	0.461	5.609	5.562	111	81	0.00000	80.18781137	2.511923612
5555.5557	400	1	1	400	400	1	1	1	47.68218	149.55511	1	0.225	0.46	5.334	5.562	111	81	0.00000	80.21217702	2.436565904
5555.5557	400	1	1	400	400	1	1	1	47.68218	149.55511	1	0.225	0.461	5.613	5.562	111	81	0.00000	80.23581171	2.363468927
5555.5557	400	1	1	400	400	1	1	1	47.68218	149.55511	1	0.225	0.46	5.524	5.562	111	81	0.00000	80.25873736	2.292564859
5555.5557	400	1	1	400	400	1	1	1	47.68218	149.55511	1	0.225	0.46	5.556	5.562	111	81	0.00000	80.28097524	2.223787913
5555.5557	400	1	1	400	400	1	1	1	47.68218	149.55511	1	0.225	0.461	5.595	5.562	111	81	0.00000	80.30254598	2.157074276
5555.5557	400	1	1	400	400	1	1	1	47.68218	149.55511	1	0.225	0.461	5.575	5.562	111	81	0.00000	80.3234696	2.092362048
5555.5557	400	1	1	400	400	1	1	1	47.68218	149.55511	1	0.225	0.46	5.541	5.562	111	81	0.00000	80.34376552	2.029591186
5555.5557	400	1	1	400	400	1	1	1	47.68218	149.55511	1	0.225	0.461	5.56	5.562	111	81	0.00000	80.36345255	1.968703451
5555.5557	400	1	1	400	400	1	1	1	47.68218	149.55511	1	0.225	0.46	5.513	5.562	111	81	0.00000	80.38254897	1.909642347
5555.5557	400	1	1	400	400	1	1	1	47.68218	149.55511	1	0.225	0.46	5.523	5.562	111	81	0.00000	80.40107251	1.852353077
5555.5557	400	1	1	400	400	1	1	1	47.68218	149.55511	1	0.225	0.461	5.578	5.562	111	81	0.00000	80.41904033	1.796782484
5555.5557	400	1	1	400	400	1	1	1	47.68218	149.55511	1	0.225	0.46	5.543	5.562	111	81	0.00000	80.43646912	1.74287901
5555.5557	400	1	1	400	400	1	1	1	47.68218	149.55511	1	0.225	0.461	5.599	5.562	111	81	0.00000	80.45337505	1.69059264
5555.5557	400	1	1	400	400	1	1	1	47.68218	149.55511	1	0.225	0.46	5.498	5.562	111	81	0.00000	80.4697738	1.63987486
5555.5557	400	1	1	400	400	1	1	1	47.68218	149.55511	1	0.225	0.461	5.652	5.562	111	81	0.00000	80.48568058	1.590678615
5555.5557	400	1	1	400	400	1	1	1	47.68218	149.55511	1	0.225	0.461	5.587	5.562	111	81	0.00000	80.50111016	1.542958256
5555.5557	400	1	1	400	400	1	1	1	47.68218	149.55511	1	0.225	0.46	5.482	5.562	111	81	0.00000	80.51607686	1.496669509
5555.5557	400	1	1	400	400	1	1	1	47.68218	149.55511	1	0.225	0.46	5.55	5.562	111	81	0.00000	80.53059455	1.451769423
5555.5557	400	1	1	400	400	1	1	1	47.68218	149.55511	1	0.225	0.46	5.536	5.562	111	81	0.00000	80.54467672	1.408216341
5555.5557	400	1	1	400	400	1	1	1	47.68218	149.55511	1	0.225	0.461	5.582	5.562	111	81	0.00000	80.55833642	1.36596985
5555.5557	400	1	1	400	400	1	1	1	47.68218	149.55511	1	0.225	0.461	5.606	5.562	111	81	0.00000	80.57158632	1.324990755
5555.5557	400	1	1	400	400	1	1	1	47.68218	149.55511	1	0.225	0.46	5.52	5.562	111	81	0.00000	80.58443873	1.285241032
5555.5557	400	1	1	400	400	1	1	1	47.68218	149.55511	1	0.225	0.461	5.605	5.562	111	81	0.00000	80.59690557	1.246683801
5555.5557	400	1	1	400	400	1	1	1	47.68218	149.55511	1	0.225	0.46	5.505	5.562	111	81	0.00000	80.6089984	1.209283287
5555.5557	400	1	1	400	400	1	1	1	47.68218	149.55511	1	0.225	0.461	5.72	5.562	111	81	0.00000	80.62072845	1.173004789
5555.5557	400	1	1	400	400	1	1	1	47.68218	149.55511	1	0.225	0.461	5.651	5.562	111	81	0.00000	80.6321066	1.137814645
5555.5557	400	1	1	400	400	1	1	1	47.68218	149.55511	1	0.225	0.461	5.77	5.562	111	81	0.00000	80.6431434	1.103680206
5555.5557	400	1	1	400	400	1	1	1	47.68218	149.55511	1	0.225	0.461	5.593	5.562	111	81	0.00000	80.6538491	1.070569799
5555.5557	400	1	1	400	400	1	1	1	47.68218	149.55511	1	0.225	0.461	5.566	5.562	111	81	0.00000	80.66423363	1.038452705
5555.5557	400	1	1	400	400	1	1	1	47.68218	149.55511	1	0.225	0.461	5.596	5.562	111	81	0.00000	80.67430662	1.007299124
5555.5557	400	1	1	400	400	1	1	1	47.68218	149.55511	1	0.225	0.461	5.613	5.562	111	81	0.00000	80.68407742	0.977080151
5555.5557	400	1	1	400	400	1	1	1	47.68218	149.55511	1	0.225	0.461	5.581	5.562	111	81	0.00000	80.6935551	0.947767746
5555.5557	400	1	1	400	400	1	1	1	47.68218	149.55511	1	0.225	0.461	5.606	5.562	111	81	0.00000	80.70274844	0.919334714
5555.5557	400	1	1	400	400	1	1	1	47.68218	149.55511	1	0.225	0.461	5.559	5.562	111	81	0.00000	80.71166599	0.891754672
5555.5557	400	1	1	400	400	1	1	1	47.68218	149.55511	1	0.225	0.461	5.57	5.562	111	81	0.00000	80.72031601	0.865002032
5555.5557	400	1	1	400	400	1	1	1	47.68218	149.55511	1	0.225	0.46	5.535	5.562	111	81	0.00000	80.72870653	0.839051971
5555.5557	400	1	1	400	400	1	1	1	47.68218	149.55511	1	0.225	0.461	5.563	5.562	111	81	0.00000	80.73684533	0.813880412
5555.5557	400	1	1	400	400	1	1	1	47.68218	149.55511	1	0.225	0.46	5.531	5.562	111	81	0.00000	80.74473997	0.789464
5555.5557	400	1	1	400	400	1	1	1	47.68218	149.55511	1	0.225	0.46	5.539	5.562	111	81	0.00000	80.75239777	0.76578008
5555.5557	400	1	1	400	400	1	1	1	47.68218	149.55511	1	0.225	0.461	5.567	5.562	111	81	0.00000	80.75982584	0.742806677
5555.5557	400	1	1	400	400	1	1	1	47.68218	149.55511	1	0.225	0.46	5.555	5.562	111	81	0.00000	80.76703107	0.720522477
5555.5557	400	1	1	400	400	1	1	1	47.68218	149.55511	1	0.225	0.461	5.56	5.562	111	81	0.00000	80.77402013	0.698906803
5555.5557	400	1	1	400	400	1	1	1	47.68218	149.55511	1	0.225	0.46	5.517	5.562	111	81	0.00000	80.78079953	0.677939599
5555.5557	400	1	1	400	400	1	1	1	47.68218	149.55511	1	0.225	0.461	5.602	5.562	111	81	0.00000	80.78737554	0.657601411
5555.5557	400	1	1	400	400	1	1	1	47.68218	149.55511	1	0.225	0.46	5.551	5.562	111	81	0.00000	80.79375428	0.637873368
5555.5557	400	1	1	400	400	1	1	1	47.68218	149.55511	1	0.225	0.46	5.54	5.562	111	81	0.00000	80.79994165	0.618737167
5555.5557	400	1	1	400	400	1	1	1	47.68218	149.55511	1	0.225	0.46	5.434	5.562	111	81	0.00000	80.8059434	0.600175052
5555.5557	400	1	1	400	400	1	1	1	47.68218	149.55511	1	0.225	0.461	5.563	5.562	111	81	0.00000	80.8117651	0.582169801
5555.5557	400	1	1	400	400	1	1	1	47.68218	149.55511	1	0.225	0.461	5.61	5.562	111	81	0.00000	80.81741214	0.564704707
5555.5557	400	1	1	400	400	1	1	1	47.68218	149.55511	1	0.225	0.46	5.499	5.562	111	81	0.00000	80.82288978	0.547763565
5555.5557	400	1	1	400	400	1	1	1	47.68218	149.55511	1	0.225	0.461	5.59	5.562	111	81	0.00000	80.82820309	0.531330658
5555.5557	400	1	1	400	400	1	1	1	47.68218	149.55511	1	0.225	0.461	5.613	5.562	111	81	0.00000	80.83335699	0.515390739
5555.5557	400	1	1	400	400	1	1	1	47.68218	149.55511	1	0.225	0.461	5.591	5.562	111	81	0.00000	80.83835628	0.499929017
5555.5557	400	1	1	400	400	1	1	1	47.68218	149.55511	1	0.225	0.46	5.517	5.562	111	81	0.00000	80.8432056	0.484931146
5555.5557	400	1	1	400	400	1	1	1	47.68218	149.55511	1	0.225	0.46	5.447	5.562	111	81	0.00000	80.84790943	0.470383212
5555.5557	400	1	1	400	400	1	1	1	47.68218	149.55511	1	0.225	0.461	5.659	5.562	111	81	0.00000	80.85247215	0.456271715
5555.5557	400	1	1	400	400	1	1	1	47.68218	149.55511	1	0.225	0.461	5.565	5.562	111	81	0.00000	80.85689798	0.442583564
5555.5557	400	1	1	400	400	1	1	1	47.68218	149.55511	1	0.225	0.46	5.453	5.562	111	81	0.00000	80.86119104	0.429306057
5555.5557	400	1	1	400	400	1	1	1	47.68218	149.55511	1	0.225	0.461	5.568	5.562	111	81	0.00000	80.86535531	0.416426875
5555.5557	400	1	1	400	400	1	1	1	47.68218	149.55511	1	0.225	0.461	5.581	5.562	111	81	0.00000	80.86939465	0.403934069
5555.5557	400	1	1	400	400	1	1	1	47.68218	149.55511	1	0.225	0.46	5.506	5.562	111	81	0.00000	80.87331281	0.391816047
5555.5557	400	1	1	400	400	1	1	1	47.68218	149.55511	1	0.225	0.46	5.54	5.562	111	81	0.00000	80.87711343	0.380061565
5555.5557	400	1	1	400	400	1	1	1	47.68218	149.55511	1	0.225	0.461	5.564	5.562	111	81	0.00000	80.88080002	0.368659719
5555.5557	400	1	1	400	400	1	1	1	47.68218	149.55511	1	0.225	0.46	5.528	5.562	111	81	0.00000	80.88437602	0.357599927
5555.5557	400	1	1	400	400	1	1	1	47.68218	149.55511	1	0.225	0.461	5.557	5.562	111	81	0.00000	80.88784474	0.346871929
5555.5557	400	1	1	400	400	1	1	1	47.68218	149.55511	1	0.225	0.461	5.598	5.562	111	81	0.00000	80.8912094	0.336465771
5555.5557	400	1	1	400	400	1	1	1	47.68218	149.55511	1	0.225	0.46	5.368	5.562	111	81	0.00000	80.89447312	0.326371798
5555.5557	400	1	1	400	400	1	1	1	47.68218	149.55511	1	0.225	0.461	5.575	5.562	111	81	0.00000	80.89763893	0.316580644
5555.5557	400	1	1	400	400	1	1	1	47.68218	149.55511	1	0.225	0.461	5.571	5.562	111	81	0.00000	80.90070976	0.307083225
5555.5557	400	1	1	400	400	1	1	1	47.68218	149.55511	1	0.225	0.46	5.535	5.562	111	81	0.00000	80.90368846	0.297870728
5555.5557	400	1	1	400	400	1	1	1	47.68218	149.55511	1	0.225	0.461	5.575	5.562	111	81	0.00000	80.90657781	0.288934606
5555.5557	400	1	1	400	400	1	1	1	47.68218	149.55511	1	0.225	0.461	5.629	5.562	111	81	0.00000	80.90938048	0.280266568
5555.5557	400	1	1	400	400	1	1	1	47.68218	149.55511	1	0.225	0.461	5.585	5.562	111	81	0.00000	80.91209906	0.271858571
5555.5557	400	1	1	400	400	1	1	1	47.68218	149.55511	1	0.225	0.461	5.615	5.562	111	81	0.00000	80.91473609	0.263702814
5555.5557	400	1	1	400	400	1	1	1	47.68218	149.55511	1	0.225	0.46	5.533	5.562	111	81	0.00000	80.91729401	0.25579173
5555.5557	400	1	1	400	400	1	1	1	47.68218	149.55511	1	0.225	0.46	5.529	5.562	111	81	0.00000	80.91977519	0.248117978
5555.5557	400	1	1	400	400	1	1	1	47.68218	149.55511	1	0.225	0.46	5.515	5.562	111	81	0.00000	80.92218193	0.240674438
5555.5557	400	1	1	400	400	1	1	1	47.68218	149.55511	1	0.225	0.46	5.537	5.562	111	81	0.00000	80.92451647	0.233454205
5555.5557	400	1	1	400	400	1	1	1	47.68218	149.55511	1	0.225	0.461	5.572	5.562	111	81	0.00000	80.92678098	0.226450579
5555.5557	400	1	1	400	400	1	1	1	47.68218	149.55511	1	0.225	0.461	5.573	5.562	111	81	0.00000	80.92897755	0.219657062
5555.5557	400	1	1	400	400	1	1	1	47.68218	149.55511	1	0.225	0.461	5.583	5.562	111	81	0.00000	80.93110822	0.21306735
5555.5557	400	1	1	400	400	1	1	1	47.68218	149.55511	1	0.225	0.461	5.618	5.562	111	81	0.00000	80.93317498	0.206675329
5555.5557	400	1	1	400	400	1	1	1	47.68218	149.55511	1	0.225	0.46	5.529	5.562	111	81	0.00000	80.93517973	0.200475069
5555.5557	400	1	1	400	400	1	1	1	47.68218	149.55511	1	0.225	0.46	5.538	5.562	111	81	0.00000	80.93712434	0.194460817
5555.5557	400	1	1	400	400	1	1	1	47.68218	149.55511	1	0.225	0.461	5.646	5.562	111	81	0.00000	80.93901061	0.188626993
5555.5557	400	1	1	400	400	1	1	1	47.68218	149.55511	1	0.225	0.46	5.536	5.562	111	81	0.00000	80.94084029	0.182968183
5555.5557	400	1	1	400	400	1	1	1	47.68218	149.55511	1	0.225	0.46	5.556	5.562	111	81	0.00000	80.94261508	0.177479138
5555.5557	400	1	1	400	400	1	1	1	47.68218	149.55511	1	0.225	0.46	5.414	5.562	111	81	0.00000	80.94433663	0.172154763
5555.5557	400	1	1	400	400	1	1	1	47.68218	149.55511	1	0.225	0.46	5.511	5.562	111	81	0.00000	80.94600653	0.16699012
5555.5557	400	1	1	400	400	1	1	1	47.68218	149.55511	1	0.225	0.461	5.574	5.562	111	81	0.00000	80.94762633	0.161980417
5555.5557	400	1	1	400	400	1	1	1	47.68218	149.55511	1	0.225	0.46	5.526	5.562	111	81	0.00000	80.94919754	0.157121004
5555.5557	400	1	1	400	400	1	1	1	47.68218	149.55511	1	0.225	0.461	5.679	5.562	111	81	0.00000	80.95072162	0.152407374
5555.5557	400	1	1	400	400	1	1	1	47.68218	149.55511	1	0.225	0.46	5.532	5.562	111	81	0.00000	80.95219997	0.147835153
5555.5557	400	1	1	400	400	1	1	1	47.68218	149.55511	1	0.225	0.461	5.592	5.562	111	81	0.00000	80.95363397	0.143400098
5555.5557	400	1	1	400	400	1	1	1	47.68218	149.55511	1	0.225	0.46	5.449	5.562	111	81	0.00000	80.95502495	0.139098095
5555.5557	400	1	1	400	400	1	1	1	47.68218	149.55511	1	0.225	0.461	5.564	5.562	111	81	0.00000	80.9563742	0.134925153
5555.5557	400	1	1	400	400	1	1	1	47.68218	149.55511	1	0.225	0.461	5.558	5.562	111	81	0.00000	80.95768297	0.130877398
5555.5557	400	1	1	400	400	1	1	1	47.68218	149.55511	1	0.225	0.461	5.561	5.562	111	81	0.00000	80.95895249	0.126951076
5555.5557	400	1	1	400	400	1	1	1	47.68218	149.55511	1	0.225	0.461	5.576	5.562	111	81	0.00000	80.96018391	0.123142544
5555.5557	400	1	1	400	400	1	1	1	47.68218	149.55511	1	0.225	0.46	5.515	5.562	111	81	0.00000	80.96137839	0.119448267
5555.5557	400	1	1	400	400	1	1	1	47.68218	149.55511	1	0.225	0.46	5.425	5.562	111	81	0.00000	80.96253704	0.115864819
5555.5557	400	1	1	400	400	1	1	1	47.68218	149.55511	1	0.225	0.46	5.539	5.562	111	81	0.00000	80.96366093	0.112388875
5555.5557	400	1	1	400	400	1	1	1	47.68218	149.55511	1	0.225	0.46	5.552	5.562	111	81	0.00000	80.9647511	0.109017209
5555.5557	400	1	1	400	400	1	1	1	47.68218	149.55511	1	0.225	0.461	5.57	5.562	111	81	0.00000	80.96580857	0.105746692
5555.5557	400	1	1	400	400	1	1	1	47.68218	149.55511	1	0.225	0.46	5.519	5.562	111	81	0.00000	80.96683431	0.102574292
5555.5557	400	1	1	400	400	1	1	1	47.68218	149.55511	1	0.225	0.461	5.591	5.562	111	81	0.00000	80.96782928	0.099497063
5555.5557	400	1	1	400	400	1	1	1	47.68218	149.55511	1	0.225	0.46	5.527	5.562	111	81	0.00000	80.9687944	0.096512151
5555.5557	400	1	1	400	400	1	1	1	47.68218	149.55511	1	0.225	0.46	5.484	5.562	111	81	0.00000	80.96973057	0.093616786
5555.5557	400	1	1	400	400	1	1	1	47.68218	149.55511	1	0.225	0.46	5.544	5.562	111	81	0.00000	80.97063866	0.090808283
5555.5557	400	1	1	400	400	1	1	1	47.68218	149.55511	1	0.225	0.461	5.57	5.562	111	81	0.00000	80.9715195	0.088084034
5555.5557	400	1	1	400	400	1	1	1	47.68218	149.55511	1	0.225	0.461	5.6	5.562	111	81	0.00000	80.97237391	0.085441513
5555.5557	400	1	1	400	400	1	1	1	47.68218	149.55511	1	0.225	0.46	5.542	5.562	111	81	0.00000	80.97320269	0.082878268
5555.5557	400	1	1	400	400	1	1	1	47.68218	149.55511	1	0.225	0.461	5.637	5.562	111	81	0.00000	80.97400661	0.08039192
5555.5557	400	1	1	400	400	1	1	1	47.68218	149.55511	1	0.225	0.46	5.488	5.562	111	81	0.00000	80.97478641	0.077980162
5555.5557	400	1	1	400	400	1	1	1	47.68218	149.55511	1	0.225	0.46	5.501	5.562	111	81	0.00000	80.97554282	0.075640757
5555.5557	400	1	1	400	400	1	1	1	47.68218	149.55511	1	0.225	0.46	5.513	5.562	111	81	0.00000	80.97627654	0.073371535
5555.5557	400	1	1	400	400	1	1	1	47.68218	149.55511	1	0.225	0.461	5.639	5.562	111	81	0.00000	80.97698824	0.071170389
5555.5557	400	1	1	400	400	1	1	1	47.68218	149.55511	1	0.225	0.46	5.539	5.562	111	81	0.00000	80.97767859	0.069035277
5555.5557	400	1	1	400	400	1	1	1	47.68218	149.55511	1	0.225	0.461	5.574	5.562	111	81	0.00000	80.97834824	0.066964219
5555.5557	400	1	1	400	400	1	1	1	47.68218	149.55511	1	0.225	0.46	5.548	5.562	111	81	0.00000	80.97899779	0.064955292
5555.5557	400	1	1	400	400	1	1	1	47.68218	149.55511	1	0.225	0.461	5.636	5.562	111	81	0.00000	80.97962786	0.063006633
5555.5557	400	1	1	400	400	1	1	1	47.68218	149.55511	1	0.225	0.46	5.517	5.562	111	81	0.00000	80.98023902	0.061116434
5555.5557	400	1	1	400	400	1	1	1	47.68218	149.55511	1	0.225	0.46	5.481	5.562	111	81	0.00000	80.98083185	0.059282941
5555.5557	400	1	1	400	400	1	1	1	47.68218	149.55511	1	0.225	0.461	5.573	5.562	111	81	0.00000	80.98140689	0.057504453
5555.5557	400	1	1	400	400	1	1	1	47.68218	149.55511	1	0.225	0.461	5.643	5.562	111	81	0.00000	80.98196469	0.05577932
5555.5557	400	1	1	400	400	1	1	1	47.68218	149.55511	1	0.225	0.461	5.576	5.562	111	81	0.00000	80.98250575	0.05410594
5555.5557	400	1	1	400	400	1	1	1	47.68218	149.55511	1	0.225	0.461	5.56	5.562	111	81	0.00000	80.98303057	0.052482762
5555.5557	400	1	1	400	400	1	1	1	47.68218	149.55511	1	0.225	0.461	5.585	5.562	111	81	0.00000	80.98353966	0.050908279
0	0	1	1	400	400	1	1	1	47.68218	149.55511	0	0.225	0.46	5.553	5.562	111	81	0.00000	80.98403347	0.049381031
0	0	1	1	400	400	1	1	1	47.68218	149.55511	0	0.225	0.461	5.593	5.562	111	81	0.00000	80.98451246	0.0478996
0	0	1	1	400	400	1	1	1	47.68218	149.55511	0	0.225	0.46	5.515	5.562	111	81	0.00000	80.98497709	0.046462612
0	0	1	1	400	400	1	1	1	47.68218	149.55511	0	0.225	0.461	5.566	5.562	111	81	0.00000	80.98542778	0.045068733
0	0	1	1	400	400	1	1	1	47.68218	149.55511	0	0.225	0.454	4.726	4.803	111	81	0.00000	80.98586494	0.043716671
0	0	1	1	400	400	1	1	1	47.68218	149.55511	0	0.225	0.448	4.74	4.803	111	81	0.00000	80.98628899	0.042405171
0	0	1	1	400	400	1	1	1	47.68218	149.55511	0	0.225	0.44	4.536	4.463	111	81	0.00000	80.98670032	0.041133016
0	0	1	1	400	400	1	1	1	47.68218	149.55511	0	0.225	0.435	4.615	4.463	111	81	0.00000	80.98709932	0.039899026
0	0	1	1	400	400	1	1	1	47.68218	149.55511	0	0.224	0.423	3.869	3.854	111	80.64	-36.00000	80.97668634	-1.041297945
0	0	1	1	400	400	1	1	1	47.68218	149.55511	0	0.224	0.41	3.594	3.581	111	80.64	0.00000	80.96658575	-1.010059007
0	0	1	1	400	400	1	1	1	47.68218	149.55511	0	0.224	0.398	3.607	3.581	111	80.64	0.00000	80.95678817	-0.979757237
0	0	1	1	400	400	1	1	1	47.68218	149.55511	0	0.224	0.384	3.092	3.093	111	80.64	0.00000	80.94728453	-0.95036452
0	0	1	1	400	400	1	1	1	47.68218	149.55511	0	0.224	0.369	2.873	2.874	111	80.64	0.00000	80.93806599	-0.921853584
0	0	1	1	400	400	1	1	1	47.68218	149.55511	0	0.224	0.355	2.864	2.874	111	80.64	0.00000	80.92912401	-0.894197976
0	0	1	1	400	400	1	1	1	47.68218	149.55511	0	0.224	0.341	2.459	2.482	111	80.64	0.00000	80.92045029	-0.867372037
0	0	1	1	400	400	1	1	1	47.68218	149.55511	0	0.224	0.328	2.488	2.482	111	80.64	0.00000	80.91203678	-0.841350876
0	0	1	1	400	400	1	1	1	47.68218	149.55511	0	0.224	0.314	2.393	2.307	111	80.64	0.00000	80.90387568	-0.81611035
0	0	1	1	400	400	1	1	1	47.68218	149.55511	0	0.223	0.3	1.978	1.992	111	80.28	-36.00000	80.88515941	-1.871627039
0	0	1	1	400	400	1	1	1	47.68218	149.55511	0	0.223	0.288	2.003	1.992	111	80.28	0.00000	80.86700463	-1.815478228
0	0	1	1	400	400	1	1	1	47.68218	149.55511	0	0.223	0.274	1.81	1.85	111	80.28	0.00000	80.84939449	-1.761013881
0	0	1	1	400	400	1	1	1	47.68218	149.55511	0	0.223	0.261	1.633	1.599	111	80.28	0.00000	80.83231265	-1.708183465
0	0	1	1	400	400	1	1	1	47.68218	149.55511	0	0.223	0.248	1.652	1.599	111	80.28	0.00000	80.81574327	-1.656937961
0	0	1	1	400	400	1	1	1	47.68218	149.55511	0	0.223	0.234	1.401	1.381	111	80.28	0.00000	80.79967098	-1.607229822
0	0	1	1	400	400	1	1	1	47.68218	149.55511	0	0.223	0.222	1.325	1.381	111	80.28	0.00000	80.78408085	-1.559012927
0	0	1	1	400	400	1	1	1	47.68218	149.55511	0	0.223	0.211	1.3	1.283	111	80.28	0.00000	80.76895842	-1.51224254
0	0	1	1	400	400	1	1	1	47.68218	149.55511	0	0.223	0.199	1.105	1.107	111	80.28	0.00000	80.75428967	-1.466875263
0	0	1	1	400	400	1	1	1	47.68218	149.55511	0	0.223	0.189	1.071	1.107	111	80.28	0.00000	80.74006098	-1.422869005
0	0	1	1	400	400	1	1	1	47.68218	149.55511	0	0.222	0.179	1.01	1.029	111	79.92	-36.00000	80.71545915	-2.460182935
0	0	1	1	400	400	1	1	1	47.68218	149.55511	0	0.222	0.17	0.995	0.956	111	79.92	0.00000	80.69159537	-2.386377447
0	0	1	1	400	400	1	1	1	47.68218	149.55511	0	0.222	0.16	0.883	0.956	111	79.92	0.00000	80.66844751	-2.314786124
0	0	1	1	400	400	1	1	1	47.68218	149.55511	0	0.222	0.152	0.844	0.825	111	79.92	0.00000	80.64599409	-2.24534254
0	0	1	1	400	400	1	1	1	47.68218	149.55511	0	0.222	0.144	0.829	0.825	111	79.92	0.00000	80.62421427	-2.177982264
0	0	1	1	400	400	1	1	1	47.68218	149.55511	0	0.222	0.137	0.771	0.767	111	79.92	0.00000	80.60308784	-2.112642796
0	0	1	1	400	400	1	1	1	47.68218	149.55511	0	0.222	0.129	0.645	0.662	111	79.92	0.00000	80.5825952	-2.049263512
0	0	1	1	400	400	1	1	1	47.68218	149.55511	0	0.222	0.121	0.655	0.662	111	79.92	0.00000	80.56271735	-1.987785607
0	0	1	1	400	400	1	1	1	47.68218	149.55511	0	0.222	0.114	0.578	0.572	111	79.92	0.00000	80.54343583	-1.928152039
0	0	1	1	400	400	1	1	1	47.68218	149.55511	0	0.222	0.108	0.542	0.531	111	79.92	0.00000	80.52473275	-1.870307477
0	0	1	1	400	400	1	1	1	47.68218	149.55511	0	0.221	0.102	0.553	0.531	111	79.56	-36.00000	80.49579077	-2.894198253
0	0	1	1	400	400	1	1	1	47.68218	149.55511	0	0.221	0.096	0.501	0.458	111	79.56	0.00000	80.46771705	-2.807372305
0	0	1	1	400	400	1	1	1	47.68218	149.55511	0	0.221	0.091	0.514	0.458	111	79.56	0.00000	80.44048553	-2.723151136
0	0	1	1	400	400	1	1	1	47.68218	149.55511	0	0.221	0.085	0.415	0.426	111	79.56	0.00000	80.41407097	-2.641456602
0	0	1	1	400	400	1	1	1	47.68218	149.55511	0	0.221	0.079	0.395	0.368	111	79.56	0.00000	80.38844884	-2.562212904
0	0	1	1	400	400	1	1	1	47.68218	149.55511	0	0.221	0.075	0.385	0.368	111	79.56	0.00000	80.36359537	-2.485346517
0	0	1	1	400	400	1	1	1	47.68218	149.55511	0	0.221	0.071	0.464	0.341	111	79.56	0.00000	80.33948751	-2.410786122
0	0	1	1	400	400	1	1	1	47.68218	149.55511	0	0.221	0.067	0.345	0.296	111	79.56	0.00000	80.31610289	-2.338462538
0	0	1	1	400	400	1	1	1	47.68218	149.55511	0	0.221	0.063	0.318	0.296	111	79.56	0.00000	80.2934198	-2.268308662
0	0	1	1	400	400	1	1	1	47.68218	149.55511	0	0.22	0.059	0.265	0.254	111	79.2	-36.00000	80.26061721	-3.280259402
0	0	1	1	400	400	1	1	1	47.68218	149.55511	0	0.22	0.055	0.239	0.236	111	79.2	0.00000	80.22879869	-3.18185162
0	0	1	1	400	400	1	1	1	47.68218	149.55511	0	0.22	0.052	0.258	0.236	111	79.2	0.00000	80.19793473	-3.086396071
0	0	1	1	400	400	1	1	1	47.68218	149.55511	0	0.22	0.049	0.312	0.204	111	79.2	0.00000	80.16799669	-2.993804189
0	0	1	1	400	400	1	1	1	47.68218	149.55511	0	0.22	0.045	0.192	0.204	111	79.2	0.00000	80.13895679	-2.903990063
0	0	1	1	400	400	1	1	1	47.68218	149.55511	0	0.22	0.041	0.21	0.189	111	79.2	0.00000	80.11078808	-2.816870362
0	0	1	1	400	400	1	1	1	47.68218	149.55511	0	0.22	0.038	0.224	0.163	111	79.2	0.00000	80.08346444	-2.732364251
0	0	1	1	400	400	1	1	1	47.68218	149.55511	0	0.219	0.036	0.177	0.163	111	78.84	-36.00000	80.04616051	-3.730393323
0	0	1	1	400	400	1	1	1	47.68218	149.55511	0	0.219	0.034	0.131	0.152	111	78.84	0.00000	80.00997569	-3.618481523
0	0	1	1	400	400	1	1	1	47.68218	149.55511	0	0.219	0.032	0.162	0.152	111	78.84	0.00000	79.97487642	-3.509927078
0	0	1	1	400	400	1	1	1	47.68218	149.55511	0	0.219	0.03	0.122	0.131	111	78.84	0.00000	79.94083013	-3.404629265
0	0	1	1	400	400	1	1	1	47.68218	149.55511	0	0.219	0.028	0.145	0.121	111	78.84	0.00000	79.90780523	-3.302490387
0	0	1	1	400	400	1	1	1	47.68218	149.55511	0	0.219	0.026	0.077	0.121	111	78.84	0.00000	79.87577107	-3.203415676
0	0	1	1	400	400	1	1	1	47.68218	149.55511	0	0.219	0.024	0.106	0.105	111	78.84	0.00000	79.84469794	-3.107313206
0	0	1	1	400	400	1	1	1	47.68218	149.55511	0	0.219	0.022	0.12	0.097	111	78.84	0.00000	79.814557	-3.014093809
0	0	1	1	400	400	1	1	1	47.68218	149.55511	0	0.219	0.019	-0.068	0.097	111	78.84	0.00000	79.78532029	-2.923670995
0	0	1	1	400	400	1	1	1	47.68218	149.55511	0	0.218	0.019	0.123	0.084	111	78.48	-36.00000	79.74616068	-3.915960865
0	0	1	1	400	400	1	1	1	47.68218	149.55511	0	0.218	0.019	0.067	0.084	111	78.48	0.00000	79.70817586	-3.798482039
0	0	1	1	400	400	1	1	1	47.68218	149.55511	0	0.218	0.019	0.059	0.072	111	78.48	0.00000	79.67133058	-3.684527578
0	0	1	1	400	400	1	1	1	47.68218	149.55511	0	0.218	0.019	0.032	0.067	111	78.48	0.00000	79.63559067	-3.573991751
0	0	1	1	400	400	1	1	1	47.68218	149.55511	0	0.218	0.02	0.043	0.067	111	78.48	0.00000	79.60092295	-3.466771998
0	0	1	1	400	400	1	1	1	47.68218	149.55511	0	0.218	0.02	0.021	0.058	111	78.48	0.00000	79.56729526	-3.362768838
0	0	1	1	400	400	1	1	1	47.68218	149.55511	0	0.218	0.02	0.05	0.053	111	78.48	0.00000	79.5346764	-3.261885773
0	0	1	1	400	400	1	1	1	47.68218	149.55511	0	0.218	0.02	0.073	0.053	111	78.48	0.00000	79.50303611	-3.1640292
0	0	1	1	400	400	1	1	1	47.68218	149.55511	0	0.218	0.02	0.124	0.046	111	78.48	0.00000	79.47234502	-3.069108324
0	0	1	1	400	400	1	1	1	47.68218	149.55511	0	0.217	0.02	0.038	0.043	111	78.12	-36.00000	79.43177467	-4.057035074
0	0	1	1	400	400	1	1	1	47.68218	149.55511	0	0.217	0.02	-0.002	0.043	111	78.12	0.00000	79.39242143	-3.935324022
0	0	1	1	400	400	1	1	1	47.68218	149.55511	0	0.217	0.02	0.012	0.037	111	78.12	0.00000	79.35424879	-3.817264301
0	0	1	1	400	400	1	1	1	47.68218	149.55511	0	0.217	0.019	-0.019	0.037	111	78.12	0.00000	79.31722133	-3.702746372
0	0	1	1	400	400	1	1	1	47.68218	149.55511	0	0.217	0.019	0.034	0.031	111	78.12	0.00000	79.28130469	-3.591663981
0	0	1	1	400	400	1	1	1	47.68218	149.55511	0	0.217	0.019	0.179	0.029	111	78.12	0.00000	79.24646555	-3.483914062
0	0	1	1	400	400	1	1	1	47.68218	149.55511	0	0.217	0.018	0.03	0.029	111	78.12	0.00000	79.21267158	-3.37939664
0	0	1	1	400	400	1	1	1	47.68218	149.55511	0	0.217	0.018	0.038	0.025	111	78.12	0.00000	79.17989143	-3.278014741
0	0	1	1	400	400	1	1	1	47.68218	149.55511	0	0.216	0.018	-0.005	0.023	111	77.76	-36.00000	79.13729469	-4.259674298
0	0	1	1	400	400	1	1	1	47.68218	149.55511	0	0.216	0.018	0.024	0.023	111	77.76	0.00000	79.09597585	-4.131884069
0	0	1	1	400	400	1	1	1	47.68218	149.55511	0	0.216	0.018	0.022	0.02	111	77.76	0.00000	79.05589657	-4.007927547
0	0	1	1	400	400	1	1	1	47.68218	149.55511	0	0.216	0.018	0.195	0.02	111	77.76	0.00000	79.01701968	-3.887689721
0	0	1	1	400	400	1	1	1	47.68218	149.55511	0	0.216	0.018	0.022	0.017	111	77.76	0.00000	78.97930909	-3.771059029
0	0	1	1	400	400	1	1	1	47.68218	149.55511	0	0.216	0.018	0.03	0.015	111	77.76	0.00000	78.94272981	-3.657927258
0	0	1	1	400	400	1	1	1	47.68218	149.55511	0	0.216	0.018	0.223	0.015	111	77.76	0.00000	78.90724792	-3.548189441
0	0	1	1	400	400	1	1	1	47.68218	149.55511	0	0.216	0.017	0.052	0.013	111	77.76	0.00000	78.87283048	-3.441743758
0	0	1	1	400	400	1	1	1	47.68218	149.55511	0	0.216	0.017	0	0.013	111	77.76	0.00000	78.83944557	-3.338491445
0	0	1	1	400	400	1	1	1	47.68218	149.55511	0	0.215	0.016	0.03	0.012	111	77.4	-36.00000	78.7962622	-4.318336701
0	0	1	1	400	400	1	1	1	47.68218	149.55511	0	0.215	0.015	-0.137	0.01	111	77.4	0.00000	78.75437433	-4.1887866
0	0	1	1	400	400	1	1	1	47.68218	149.55511	0	0.215	0.015	0.028	0.01	111	77.4	0.00000	78.7137431	-4.063123002
0	0	1	1	400	400	1	1	1	47.68218	149.55511	0	0.215	0.014	0.029	0.009	111	77.4	0.00000	78.67433081	-3.941229312
0	0	1	1	400	400	1	1	1	47.68218	149.55511	0	0.215	0.013	-0.043	0.008	111	77.4	0.00000	78.63610089	-3.822992433
0	0	1	1	400	400	1	1	1	47.68218	149.55511	0	0.215	0.012	-0.016	0.008	111	77.4	0.00000	78.59901786	-3.70830266
0	0	1	1	400	400	1	1	1	47.68218	149.55511	0	0.215	0.01	-0.048	0.007	111	77.4	0.00000	78.56304732	-3.59705358
0	0	1	1	400	400	1	1	1	47.68218	149.55511	0	0.215	0.009	-0.017	0.006	111	77.4	0.00000	78.5281559	-3.489141973
0	0	1	1	400	400	1	1	1	47.68218	149.55511	0	0.215	0.009	0.048	0.006	111	77.4	0.00000	78.49431123	-3.384467714
0	0	1	1	400	400	1	1	1	47.68218	149.55511	0	0.215	0.008	-0.01	0.006	111	77.4	0.00000	78.46148189	-3.282933682
0	0	1	1	400	400	1	1	1	47.68218	149.55511	0	0.214	0.007	0.101	0.006	111	77.04	-36.00000	78.41883743	-4.264445672
0	0	1	1	400	400	1	1	1	47.68218	149.55511	0	0.214	0.007	-0.006	0.005	111	77.04	0.00000	78.37747231	-4.136512302
0	0	1	1	400	400	1	1	1	47.68218	149.55511	0	0.214	0.006	0.014	0.004	111	77.04	0.00000	78.33734814	-4.012416932
0	0	1	1	400	400	1	1	1	47.68218	149.55511	0	0.214	0.005	-0.023	0.004	111	77.04	0.00000	78.2984277	-3.892044425
0	0	1	1	400	400	1	1	1	47.68218	149.55511	0	0.214	0.005	0.013	0.003	111	77.04	0.00000	78.26067487	-3.775283092
0	0	1	1	400	400	1	1	1	47.68218	149.55511	0	0.214	0.004	-0.038	0.003	111	77.04	0.00000	78.22405462	-3.662024599
0	0	1	1	400	400	1	1	1	47.68218	149.55511	0	0.214	0.004	0.028	0.003	111	77.04	0.00000	78.18853298	-3.552163861
0	0	1	1	400	400	1	1	1	47.68218	149.55511	0	0.214	0.002	-0.013	0.002	111	77.04	0.00000	78.15407699	-3.445598945
0	0	1	1	400	400	1	1	1	47.68218	149.55511	0	0.214	0.002	0.048	0.002	111	77.04	0.00000	78.12065468	-3.342230977
0	0	1	1	400	400	1	1	1	47.68218	149.55511	0	0.214	0.002	0.032	0.002	111	77.04	0.00000	78.08823504	-3.241964048
0	0	1	1	400	400	1	1	1	47.68218	149.55511	0	0.214	0.002	0.001	0.002	111	77.04	0.00000	78.05678799	-3.144705126
0	0	1	1	400	400	1	1	1	47.68218	149.55511	0	0.214	0	-0.038	0.002	111	77.04	0.00000	78.02628435	-3.050363972
0	0	1	1	400	400	1	1	1	47.68218	149.55511	0	0.214	0	0.054	0.001	111	77.04	0.00000	77.99669582	-2.958853053
0	0	1	1	400	400	1	1	1	47.68218	149.55511	0	0.214	-0.001	-0.015	0.001	111	77.04	0.00000	77.96799495	-2.870087462
0	0	1	1	400	400	1	1	1	47.68218	149.55511	0	0.214	0	-0.009	0.001	111	77.04	0.00000	77.9401551	-2.783984838
0	0	1	1	400	400	1	1	1	47.68218	149.55511	0	0.214	0	0.012	0.001	111	77.04	0.00000	77.91315044	-2.700465293
0	0	1	1	400	400	1	1	1	47.68218	149.55511	0	0.214	-0.001	-0.017	0.001	111	77.04	0.00000	77.88695593	-2.619451334
0	0	1	1	400	400	1	1	1	47.68218	149.55511	0	0.214	0	0.008	0	111	77.04	0.00000	77.86154725	-2.540867794
0	0	1	1	400	400	1	1	1	47.68218	149.55511	0	0.214	0	-0.002	0	111	77.04	0.00000	77.83690084	-2.46464176
0	0	1	1	400	400	1	1	1	47.68218	149.55511	0	0.214	-0.001	-0.036	0	111	77.04	0.00000	77.81299381	-2.390702507
0	0	1	1	400	400	1	1	1	47.68218	149.55511	0	0.213	-0.001	-0.017	0	111	76.68	-36.00000	77.779004	-3.398981432
0	0	1	1	400	400	1	1	1	47.68218	149.55511	0	0.213	0	-0.002	0	111	76.68	0.00000	77.74603388	-3.297011989
0	0	1	1	400	400	1	1	1	47.68218	149.55511	0	0.213	-0.001	-0.056	0	111	76.68	0.00000	77.71405286	-3.198101629
0	0	1	1	400	400	1	1	1	47.68218	149.55511	0	0.213	0	-0.006	0	111	76.68	0.00000	77.68303127	-3.10215858
0	0	1	1	400	400	1	1	1	47.68218	149.55511	0	0.213	0	0.009	0	111	76.68	0.00000	77.65294034	-3.009093823
0	0	1	1	400	400	1	1	1	47.68218	149.55511	0	0.213	0	0.039	0	111	76.68	0.00000	77.62375213	-2.918821008
0	0	1	1	400	400	1	1	1	47.68218	149.55511	0	0.213	-0.001	-0.036	0	111	76.68	0.00000	77.59543956	-2.831256378
0	0	1	1	400	400	1	1	1	47.68218	149.55511	0	0.213	0	-0.005	0	111	76.68	0.00000	77.56797638	-2.746318687
0	0	1	1	400	400	1	1	1	47.68218	149.55511	0	0.213	-0.002	-0.271	0	111	76.68	0.00000	77.54133708	-2.663929126
0	0	1	1	400	400	1	1	1	47.68218	149.55511	0	0.213	-0.002	-0.039	0	111	76.68	0.00000	77.51549697	-2.584011252
0	0	1	1	400	400	1	1	1	47.68218	149.55511	0	0.213	-0.001	0.004	0	111	76.68	0.00000	77.49043206	-2.506490915
0	0	1	1	400	400	1	1	1	47.68218	149.55511	0	0.213	0	0	0	111	76.68	0.00000	77.4661191	-2.431296187
0	0	1	1	400	400	1	1	1	47.68218	149.55511	0	0.213	0	0.012	0	111	76.68	0.00000	77.44253553	-2.358357302
0	0	1	1	400	400	1	1	1	47.68218	149.55511	0	0.213	-0.001	-0.026	0	111	76.68	0.00000	77.41965946	-2.287606583
0	0	1	1	400	400	1	1	1	47.68218	149.55511	0	0.213	0	0.017	0	111	76.68	0.00000	77.39746968	-2.218978385
0	0	1	1	400	400	1	1	1	47.68218	149.55511	0	0.213	-0.001	-0.182	0	111	76.68	0.00000	77.37594559	-2.152409034
0	0	1	1	400	400	1	1	1	47.68218	149.55511	0	0.213	0	-0.002	0	111	76.68	0.00000	77.35506722	-2.087836763
0	0	1	1	400	400	1	1	1	47.68218	149.55511	0	0.213	0	0.017	0	111	76.68	0.00000	77.3348152	-2.02520166
0	0	1	1	400	400	1	1	1	47.68218	149.55511	0	0.213	0	0.005	0	111	76.68	0.00000	77.31517075	-1.96444561
0	0	1	1	400	400	1	1	1	47.68218	149.55511	0	0.213	-0.001	-0.031	0	111	76.68	0.00000	77.29611562	-1.905512242
0	0	1	1	400	400	1	1	1	47.68218	149.55511	0	0.213	0	-0.002	0	111	76.68	0.00000	77.27763216	-1.848346874
0	0	1	1	400	400	1	1	1	47.68218	149.55511	0	0.213	0	0.243	0	111	76.68	0.00000	77.25970319	-1.792896468
0	0	1	1	400	400	1	1	1	47.68218	149.55511	0	0.213	-0.001	-0.034	0	111	76.68	0.00000	77.2423121	-1.739109574
0	0	1	1	400	400	1	1	1	47.68218	149.55511	0	0.213	-0.001	-0.042	0	111	76.68	0.00000	77.22544273	-1.686936287
0	0	1	1	400	400	1	1	1	47.68218	149.55511	0	0.213	0	-0.009	0	111	76.68	0.00000	77.20907945	-1.636328198
0	0	1	1	400	400	1	1	1	47.68218	149.55511	0	0.213	0	-0.001	0	111	76.68	0.00000	77.19320707	-1.587238352
0	0	1	1	400	400	1	1	1	47.68218	149.55511	0	0.213	0	0.07	0	111	76.68	0.00000	77.17781086	-1.539621202
0	0	1	1	400	400	1	1	1	47.68218	149.55511	0	0.213	0	0.029	0	111	76.68	0.00000	77.16287653	-1.493432566
0	0	1	1	400	400	1	1	1	47.68218	149.55511	0	0.213	0	-0.003	0	111	76.68	0.00000	77.14839023	-1.448629589
0	0	1	1	400	400	1	1	1	47.68218	149.55511	0	0.213	0	0.123	0	111	76.68	0.00000	77.13433853	-1.405170701
0	0	1	1	400	400	1	1	1	47.68218	149.55511	0	0.213	-0.001	-0.03	0	111	76.68	0.00000	77.12070837	-1.36301558
0	0	1	1	400	400	1	1	1	47.68218	149.55511	0	0.213	0	-0.004	0	111	76.68	0.00000	77.10748712	-1.322125113
0	0	1	1	400	400	1	1	1	47.68218	149.55511	0	0.213	-0.001	-0.025	0	111	76.68	0.00000	77.09466251	-1.282461359
0	0	1	1	400	400	1	1	1	47.68218	149.55511	0	0.213	0	0.027	0	111	76.68	0.00000	77.08222263	-1.243987519
0	0	1	1	400	400	1	1	1	47.68218	149.55511	0	0.213	0	0.013	0	111	76.68	0.00000	77.07015595	-1.206667893
0	0	1	1	400	400	1	1	1	47.68218	149.55511	0	0.213	0	-0.006	0	111	76.68	0.00000	77.05845127	-1.170467856
0	0	1	1	400	400	1	1	1	47.68218	149.55511	0	0.213	0	0.011	0	111	76.68	0.00000	77.04709774	-1.13535382
0	0	1	1	400	400	1	1	1	47.68218	149.55511	0	0.213	-0.001	-0.013	0	111	76.68	0.00000	77.0360848	-1.101293206
0	0	1	1	400	400	1	1	1	47.68218	149.55511	0	0.213	-0.001	-0.024	0	111	76.68	0.00000	77.02540226	-1.06825441
0	0	1	1	400	400	1	1	1	47.68218	149.55511	0	0.213	0	0.004	0	111	76.68	0.00000	77.01504019	-1.036206777
0	0	1	1	400	400	1	1	1	47.68218	149.55511	0	0.213	0	0.002	0	111	76.68	0.00000	77.00498899	-1.005120574
0	0	1	1	400	400	1	1	1	47.68218	149.55511	0	0.213	0	0	0	111	76.68	0.00000	76.99523932	-0.974966957
0	0	1	1	400	400	1	1	1	47.68218	149.55511	0	0.213	-0.001	-0.029	0	111	76.68	0.00000	76.98578214	-0.945717948
0	0	1	1	400	400	1	1	1	47.68218	149.55511	0	0.213	-0.001	-0.037	0	111	76.68	0.00000	76.97660867	-0.91734641
0	0	1	1	400	400	1	1	1	47.68218	149.55511	0	0.213	0	0.006	0	111	76.68	0.00000	76.96771041	-0.889826017
0	0	1	1	400	400	1	1	1	47.68218	149.55511	0	0.213	0	-0.009	0	111	76.68	0.00000	76.9590791	-0.863131237
0	0	1	1	400	400	1	1	1	47.68218	149.55511	0	0.213	0	-0.006	0	111	76.68	0.00000	76.95070673	-0.8372373
0	0	1	1	400	400	1	1	1	47.68218	149.55511	0	0.213	0	0.024	0	111	76.68	0.00000	76.94258553	-0.812120181
0	0	1	1	400	400	1	1	1	47.68218	149.55511	0	0.213	0	0.008	0	111	76.68	0.00000	76.93470796	-0.787756575
0	0	1	1	400	400	1	1	1	47.68218	149.55511	0	0.213	-0.001	-0.098	0	111	76.68	0.00000	76.92706672	-0.764123878
0	0	1	1	400	400	1	1	1	47.68218	149.55511	0	0.213	0	-0.004	0	111	76.68	0.00000	76.91965472	-0.741200162
0	0	1	1	400	400	1	1	1	47.68218	149.55511	0	0.213	0	0.012	0	111	76.68	0.00000	76.91246508	-0.718964157
0	0	1	1	400	400	1	1	1	47.68218	149.55511	0	0.213	0	0.027	0	111	76.68	0.00000	76.90549113	-0.697395232
0	0	1	1	400	400	1	1	1	47.68218	149.55511	0	0.213	0	0.014	0	111	76.68	0.00000	76.89872639	-0.676473375
0	0	1	1	400	400	1	1	1	47.68218	149.55511	0	0.213	-0.001	-0.021	0	111	76.68	0.00000	76.8921646	-0.656179174
0	0	1	1	400	400	1	1	1	47.68218	149.55511	0	0.213	-0.001	-0.03	0	111	76.68	0.00000	76.88579966	-0.636493799
0	0	1	1	400	400	1	1	1	47.68218	149.55511	0	0.213	0	0.074	0	111	76.68	0.00000	76.87962567	-0.617398985
0	0	1	1	400	400	1	1	1	47.68218	149.55511	0	0.213	0	0.021	0	111	76.68	0.00000	76.8736369	-0.598877015
0	0	1	1	400	400	1	1	1	47.68218	149.55511	0	0.213	0	0.006	0	111	76.68	0.00000	76.86782779	-0.580910705
0	0	1	1	400	400	1	1	1	47.68218	149.55511	0	0.213	0	0.071	0	111	76.68	0.00000	76.86219296	-0.563483384
0	0	1	1	400	400	1	1	1	47.68218	149.55511	0	0.213	0	0.008	0	111	76.68	0.00000	76.85672717	-0.546578882
0	0	1	1	400	400	1	1	1	47.68218	149.55511	0	0.213	0	0.013	0	111	76.68	0.00000	76.85142536	-0.530181516
0	0	1	1	400	400	1	1	1	47.68218	149.55511	0	0.213	0	-0.001	0	111	76.68	0.00000	76.8462826	-0.51427607
0	0	1	1	400	400	1	1	1	47.68218	149.55511	0	0.213	0	0.009	0	111	76.68	0.00000	76.84129412	-0.498847788
0	0	1	1	400	400	1	1	1	47.68218	149.55511	0	0.213	-0.001	-0.052	0	111	76.68	0.00000	76.83645529	-0.483882354
0	0	1	1	400	400	1	1	1	47.68218	149.55511	0	0.213	0	-0.005	0	111	76.68	0.00000	76.83176164	-0.469365884
0	0	1	1	400	400	1	1	1	47.68218	149.55511	0	0.213	0	-0.006	0	111	76.68	0.00000	76.82720879	-0.455284907
0	0	1	1	400	400	1	1	1	47.68218	149.55511	0	0.213	0	0.014	0	111	76.68	0.00000	76.82279252	-0.44162636
0	0	1	1	400	400	1	1	1	47.68218	149.55511	0	0.213	0	0.04	0	111	76.68	0.00000	76.81850875	-0.428377569
0	0	1	1	400	400	1	1	1	47.68218	149.55511	0	0.213	0	-0.053	0	111	76.68	0.00000	76.81435348	-0.415526242
0	0	1	1	400	400	1	1	1	47.68218	149.55511	0	0.213	0	0.094	0	111	76.68	0.00000	76.81032288	-0.403060455
0	0	1	1	400	400	1	1	1	47.68218	149.55511	0	0.213	0	0.122	0	111	76.68	0.00000	76.80641319	-0.390968641
0	0	1	1	400	400	1	1	1	47.68218	149.55511	0	0.213	0	0.069	0	111	76.68	0.00000	76.8026208	-0.379239582
0	0	1	1	400	400	1	1	1	47.68218	149.55511	0	0.213	0	0	0	111	76.68	0.00000	76.79894217	-0.367862395
0	0	1	1	400	400	1	1	1	47.68218	149.55511	0	0.213	0	0.052	0	111	76.68	0.00000	76.79537391	-0.356826523
0	0	1	1	400	400	1	1	1	47.68218	149.55511	0	0.213	-0.001	-0.109	0	111	76.68	0.00000	76.79191269	-0.346121727
0	0	1	1	400	400	1	1	1	47.68218	149.55511	0	0.213	-0.001	-0.068	0	111	76.68	0.00000	76.78855531	-0.335738075
0	0	1	1	400	400	1	1	1	47.68218	149.55511	0	0.213	0	0	0	111	76.68	0.00000	76.78529865	-0.325665933
0	0	1	1	400	400	1	1	1	47.68218	149.55511	0	0.213	0	0.015	0	111	76.68	0.00000	76.78213969	-0.315895955
0	0	1	1	400	400	1	1	1	47.68218	149.55511	0	0.213	0	0.039	0	111	76.68	0.00000	76.7790755	-0.306419076
0	0	1	1	400	400	1	1	1	47.68218	149.55511	0	0.213	0	0.022	0	111	76.68	0.00000	76.77610324	-0.297226504
0	0	1	1	400	400	1	1	1	47.68218	149.55511	0	0.213	0	0.005	0	111	76.68	0.00000	76.77322014	-0.288309709
0	0	1	1	400	400	1	1	1	47.68218	149.55511	0	0.213	0	0.021	0	111	76.68	0.00000	76.77042354	-0.279660418
0	0	1	1	400	400	1	1	1	47.68218	149.55511	0	0.213	-0.001	-0.017	0	111	76.68	0.00000	76.76771083	-0.271270605
0	0	1	1	400	400	1	1	1	47.68218	149.55511	0	0.213	-0.001	-0.115	0	111	76.68	0.00000	76.7650795	-0.263132487
0	0	1	1	400	400	1	1	1	47.68218	149.55511	0	0.213	0	0.021	0	111	76.68	0.00000	76.76252712	-0.255238512
0	0	1	1	400	400	1	1	1	47.68218	149.55511	0	0.213	-0.001	-0.017	0	111	76.68	0.00000	76.76005131	-0.247581357
0	0	1	1	400	400	1	1	1	47.68218	149.55511	0	0.213	0	-0.002	0	111	76.68	0.00000	76.75764977	-0.240153916
0	0	1	1	400	400	1	1	1	47.68218	149.55511	0	0.213	0	0.127	0	111	76.68	0.00000	76.75532027	-0.232949299
0	0	1	1	400	400	1	1	1	47.68218	149.55511	0	0.213	-0.001	-0.033	0	111	76.68	0.00000	76.75306067	-0.22596082
0	0	1	1	400	400	1	1	1	47.68218	149.55511	0	0.213	0	0.004	0	111	76.68	0.00000	76.75086885	-0.219181995
0	0	1	1	400	400	1	1	1	47.68218	149.55511	0	0.213	0	-0.004	0	111	76.68	0.00000	76.74874278	-0.212606535
0	0	1	1	400	400	1	1	1	47.68218	149.55511	0	0.213	0	-0.001	0	111	76.68	0.00000	76.7466805	-0.206228339
0	0	1	1	400	400	1	1	1	47.68218	149.55511	0	0.213	0	0.044	0	111	76.68	0.00000	76.74468008	-0.200041489
0	0	1	1	400	400	1	1	1	47.68218	149.55511	0	0.213	0	0.008	0	111	76.68	0.00000	76.74273968	-0.194040244
0	0	1	1	400	400	1	1	1	47.68218	149.55511	0	0.213	-0.001	-0.043	0	111	76.68	0.00000	76.74085749	-0.188219037
0	0	1	1	400	400	1	1	1	47.68218	149.55511	0	0.213	0	0.016	0	111	76.68	0.00000	76.73903176	-0.182572466
0	0	1	1	400	400	1	1	1	47.68218	149.55511	0	0.213	-0.001	-0.116	0	111	76.68	0.00000	76.73726081	-0.177095292
0	0	1	1	400	400	1	1	1	47.68218	149.55511	0	0.213	0	0	0	111	76.68	0.00000	76.73554299	-0.171782433
0	0	1	1	400	400	1	1	1	47.68218	149.55511	0	0.213	0	0.041	0	111	76.68	0.00000	76.7338767	-0.16662896
0	0	1	1	400	400	1	1	1	47.68218	149.55511	0	0.213	0	-0.011	0	111	76.68	0.00000	76.7322604	-0.161630091
0	0	1	1	400	400	1	1	1	47.68218	149.55511	0	0.213	0	0.014	0	111	76.68	0.00000	76.73069258	-0.156781189
0	0	1	1	400	400	1	1	1	47.68218	149.55511	0	0.213	0	0.011	0	111	76.68	0.00000	76.72917181	-0.152077753
0	0	1	1	400	400	1	1	1	47.68218	149.55511	0	0.213	-0.001	-0.101	0	111	76.68	0.00000	76.72769665	-0.14751542
0	0	1	1	400	400	1	1	1	47.68218	149.55511	0	0.213	-0.001	-0.14	0	111	76.68	0.00000	76.72626575	-0.143089958
0	0	1	1	400	400	1	1	1	47.68218	149.55511	0	0.213	-0.001	-0.04	0	111	76.68	0.00000	76.72487778	-0.138797259
0	0	1	1	400	400	1	1	1	47.68218	149.55511	0	0.213	-0.001	-0.013	0	111	76.68	0.00000	76.72353145	-0.134633341
0	0	1	1	400	400	1	1	1	47.68218	149.55511	0	0.213	-0.001	-0.103	0	111	76.68	0.00000	76.7222255	-0.130594341
0	0	1	1	400	400	1	1	1	47.68218	149.55511	0	0.213	-0.001	-0.046	0	111	76.68	0.00000	76.72095874	-0.126676511
0	0	1	1	400	400	1	1	1	47.68218	149.55511	0	0.213	-0.001	-0.014	0	111	76.68	0.00000	76.71972998	-0.122876216
0	0	1	1	400	400	1	1	1	47.68218	149.55511	0	0.213	0	0.016	0	111	76.68	0.00000	76.71853808	-0.119189929
0	0	1	1	400	400	1	1	1	47.68218	149.55511	0	0.213	-0.001	-0.024	0	111	76.68	0.00000	76.71738193	-0.115614231
0	0	1	1	400	400	1	1	1	47.68218	149.55511	0	0.213	0	0.008	0	111	76.68	0.00000	76.71626048	-0.112145804
0	0	1	1	400	400	1	1	1	47.68218	149.55511	0	0.213	0	0.008	0	111	76.68	0.00000	76.71517266	-0.10878143
-5555.5557	-400	2	1	400	300.99503	1	2	1	47.68218	149.55511	1	0.213	0	0.047	0	111	76.68	0.00000	76.71411748	-0.105517987
-5555.5557	-400	2	1	400	300.99503	0	2	1	47.68218	149.55511	1	0.213	-0.001	-0.02	0	111	76.68	0.00000	76.71309396	-0.102352448
-5555.5557	-400	2	1	400	300.99503	0	2	1	47.68218	149.55511	1	0.213	0	0.012	0	111	76.68	0.00000	76.71210114	-0.099281874
-5555.5557	-400	2	1	400	300.99503	0	2	1	47.68218	149.55511	1	0.213	0	0.083	0	111	76.68	0.00000	76.71113811	-0.096303418
-5555.5557	-400	2	1	400	300.99503	0	2	1	47.68218	149.55511	1	0.213	-0.004	-0.505	-0.757	111	76.68	0.00000	76.71020396	-0.093414315
-5555.5557	-400	2	1	400	300.99503	0	2	1	47.68218	149.55511	1	0.213	-0.01	-0.755	-0.757	111	76.68	0.00000	76.70929784	-0.090611886
-5555.5557	-400	2	1	400	300.99503	0	2	1	47.68218	149.55511	1	0.213	-0.018	-1.081	-1.097	111	76.68	0.00000	76.70841891	-0.087893529
-5555.5557	-400	2	1	400	300.99503	0	2	1	47.68218	149.55511	1	0.212	-0.03	-1.721	-1.706	111	76.32	-36.00000	76.69676634	-1.165256724
-5555.5557	-400	2	1	400	300.99503	0	2	1	47.68218	149.55511	1	0.212	-0.042	-1.716	-1.706	111	76.32	0.00000	76.68546335	-1.130299022
-5555.5557	-400	2	1	400	300.99503	0	2	1	47.68218	149.55511	1	0.212	-0.054	-2.054	-1.978	111	76.32	0.00000	76.67449945	-1.096390051
-5555.5557	-400	2	1	400	300.99503	0	2	1	47.68218	149.55511	1	0.212	-0.068	-2.427	-2.467	111	76.32	0.00000	76.66386447	-1.06349835
-5555.5557	-400	2	1	400	300.99503	0	2	1	47.68218	149.55511	1	0.212	-0.081	-2.317	-2.467	111	76.32	0.00000	76.65354853	-1.031593399
-5555.5557	-400	2	1	400	300.99503	0	2	1	47.68218	149.55511	1	0.212	-0.096	-2.85	-2.889	111	76.32	0.00000	76.64354208	-1.000645597
-5555.5557	-400	2	1	400	300.99503	0	2	1	47.68218	149.55511	1	0.212	-0.109	-2.883	-2.889	111	76.32	0.00000	76.63383581	-0.970626229
-5555.5557	-400	2	1	400	300.99503	0	2	1	47.68218	149.55511	1	0.211	-0.123	-3.084	-3.078	111	75.96	-36.00000	76.61362074	-2.021507442
-5555.5557	-400	2	1	400	300.99503	0	2	1	47.68218	149.55511	1	0.211	-0.139	-3.431	-3.417	111	75.96	0.00000	76.59401212	-1.960862219
-5555.5557	-400	2	1	400	300.99503	0	2	1	47.68218	149.55511	1	0.211	-0.154	-3.416	-3.417	111	75.96	0.00000	76.57499175	-1.902036353
-5555.5557	-400	2	1	400	300.99503	0	2	1	47.68218	149.55511	1	0.211	-0.167	-3.584	-3.569	111	75.96	0.00000	76.556542	-1.844975262
-5555.5557	-400	2	1	400	300.99503	0	2	1	47.68218	149.55511	1	0.21	-0.18	-3.697	-3.84	111	75.6	-36.00000	76.52784574	-2.869626004
-5555.5557	-400	2	1	400	300.99503	0	2	1	47.68218	149.55511	1	0.21	-0.193	-3.819	-3.84	111	75.6	0.00000	76.50001037	-2.783537224
-5555.5557	-400	2	1	400	300.99503	0	2	1	47.68218	149.55511	1	0.21	-0.207	-3.88	-3.963	111	75.6	0.00000	76.47301006	-2.700031107
-5555.5557	-400	2	1	400	300.99503	0	2	1	47.68218	149.55511	1	0.21	-0.219	-3.907	-3.963	111	75.6	0.00000	76.44681976	-2.619030174
-5555.5557	-400	2	1	400	300.99503	0	2	1	47.68218	149.55511	1	0.209	-0.232	-4.178	-4.18	111	75.24	-36.00000	76.41061516	-3.620459269
-5555.5557	-400	2	1	400	300.99503	0	2	1	47.68218	149.55511	1	0.209	-0.244	-4.284	-4.278	111	75.24	0.00000	76.37549671	-3.511845491
-5555.5557	-400	2	1	400	300.99503	0	2	1	47.68218	149.55511	1	0.209	-0.254	-4.297	-4.278	111	75.24	0.00000	76.34143181	-3.406490126
-5555.5557	-400	2	1	400	300.99503	0	2	1	47.68218	149.55511	1	0.209	-0.266	-4.512	-4.453	111	75.24	0.00000	76.30838885	-3.304295422
-5555.5557	-400	2	1	400	300.99503	0	2	1	47.68218	149.55511	1	0.209	-0.277	-4.544	-4.531	111	75.24	0.00000	76.27633719	-3.20516656
-5555.5557	-400	2	1	400	300.99503	0	2	1	47.68218	149.55511	1	0.209	-0.286	-4.525	-4.531	111	75.24	0.00000	76.24524707	-3.109011563
-5555.5557	-400	2	1	400	300.99503	0	2	1	47.68218	149.55511	1	0.209	-0.296	-4.645	-4.672	111	75.24	0.00000	76.21508966	-3.015741216
-5555.5557	-400	2	1	400	300.99503	0	2	1	47.68218	149.55511	1	0.208	-0.304	-4.533	-4.672	111	74.88	-36.00000	76.17503697	-4.005268979
-5555.5557	-400	2	1	400	300.99503	0	2	1	47.68218	149.55511	1	0.208	-0.312	-4.67	-4.735	111	74.88	0.00000	76.13618586	-3.88511091
-5555.5557	-400	2	1	400	300.99503	0	2	1	47.68218	149.55511	1	0.208	-0.322	-4.867	-4.847	111	74.88	0.00000	76.09850029	-3.768557583
-5555.5557	-400	2	1	400	300.99503	0	2	1	47.68218	149.55511	1	0.208	-0.33	-4.86	-4.847	111	74.88	0.00000	76.06194528	-3.655500855
-5555.5557	-400	2	1	400	300.99503	0	2	1	47.68218	149.55511	1	0.208	-0.338	-4.951	-4.945	111	74.88	0.00000	76.02648692	-3.54583583
-5555.5557	-400	2	1	400	300.99503	0	2	1	47.68218	149.55511	1	0.208	-0.345	-5.069	-4.988	111	74.88	0.00000	75.99209231	-3.439460755
-5555.5557	-400	2	1	400	300.99503	0	2	1	47.68218	149.55511	1	0.208	-0.35	-5.024	-4.988	111	74.88	0.00000	75.95872954	-3.336276932
-5555.5557	-400	2	1	400	300.99503	0	2	1	47.68218	149.55511	1	0.208	-0.357	-5.087	-5.067	111	74.88	0.00000	75.92636766	-3.236188624
-5555.5557	-400	2	1	400	300.99503	0	2	1	47.68218	149.55511	1	0.208	-0.364	-5.086	-5.067	111	74.88	0.00000	75.89497663	-3.139102965
-5555.5557	-400	2	1	400	300.99503	0	2	1	47.68218	149.55511	1	0.208	-0.368	-5.065	-5.102	111	74.88	0.00000	75.86452733	-3.044929876
-5555.5557	-400	2	1	400	300.99503	0	2	1	47.68218	149.55511	1	0.208	-0.374	-5.185	-5.165	111	74.88	0.00000	75.83499151	-2.95358198
-5555.5557	-400	2	1	400	300.99503	0	2	1	47.68218	149.55511	1	0.208	-0.38	-5.138	-5.165	111	74.88	0.00000	75.80634176	-2.864974521
-5555.5557	-400	2	1	400	300.99503	0	2	1	47.68218	149.55511	1	0.208	-0.385	-5.199	-5.192	111	74.88	0.00000	75.77855151	-2.779025285
-5555.5557	-400	2	1	400	300.99503	0	2	1	47.68218	149.55511	1	0.207	-0.389	-5.159	-5.244	111	74.52	-36.00000	75.74079496	-3.775654527
-5555.5557	-400	2	1	400	300.99503	0	2	1	47.68218	149.55511	1	0.207	-0.393	-5.232	-5.244	111	74.52	0.00000	75.70417111	-3.662384891
-5555.5557	-400	2	1	400	300.99503	0	2	1	47.68218	149.55511	1	0.207	-0.399	-5.333	-5.286	111	74.52	0.00000	75.66864598	-3.552513344
-5555.5557	-400	2	1	400	300.99503	0	2	1	47.68218	149.55511	1	0.207	-0.402	-5.3	-5.306	111	74.52	0.00000	75.6341866	-3.445937944
-5555.5557	-400	2	1	400	300.99503	0	2	1	47.68218	149.55511	1	0.207	-0.404	-5.212	-5.306	111	74.52	0.00000	75.600761	-3.342559805
-5555.5557	-400	2	1	400	300.99503	0	2	1	47.68218	149.55511	1	0.207	-0.408	-5.386	-5.34	111	74.52	0.00000	75.56833817	-3.242283011
-5555.5557	-400	2	1	400	300.99503	0	2	1	47.68218	149.55511	1	0.207	-0.41	-5.195	-5.34	111	74.52	0.00000	75.53688803	-3.145014521
-5555.5557	-400	2	1	400	300.99503	0	2	1	47.68218	149.55511	1	0.207	-0.414	-5.338	-5.356	111	74.52	0.00000	75.50638139	-3.050664085
-5555.5557	-400	2	1	400	300.99503	0	2	1	47.68218	149.55511	1	0.207	-0.417	-5.251	-5.384	111	74.52	0.00000	75.47678995	-2.959144163
-5555.5557	-400	2	1	400	300.99503	0	2	1	47.68218	149.55511	1	0.207	-0.42	-5.208	-5.384	111	74.52	0.00000	75.44808625	-2.870369838
-5555.5557	-400	2	1	400	300.99503	0	2	1	47.68218	149.55511	1	0.207	-0.423	-5.374	-5.397	111	74.52	0.00000	75.42024366	-2.784258743
-5555.5557	-400	2	1	400	300.99503	0	2	1	47.68218	149.55511	1	0.207	-0.425	-5.343	-5.397	111	74.52	0.00000	75.39323635	-2.70073098
-5555.5557	-400	2	1	400	300.99503	0	2	1	47.68218	149.55511	1	0.207	-0.427	-5.43	-5.419	111	74.52	0.00000	75.36703926	-2.619709051
-5555.5557	-400	2	1	400	300.99503	0	2	1	47.68218	149.55511	1	0.206	-0.429	-5.446	-5.438	111	74.16	-36.00000	75.33082808	-3.621117779
-5555.5557	-400	2	1	400	300.99503	1	2	1	47.68218	149.55511	1	0.206	-0.431	-5.511	-5.438	111	74.16	0.00000	75.29570324	-3.512484246
-5555.5557	-400	2	1	400	300.99503	1	2	1	47.68218	149.55511	1	0.206	-0.433	-5.417	-5.447	111	74.16	0.00000	75.26163214	-3.407109719
-5555.5557	-400	2	1	400	300.99503	1	2	1	47.68218	149.55511	1	0.206	-0.435	-5.452	-5.463	111	74.16	0.00000	75.22858318	-3.304896427
-5555.5557	-400	2	1	400	300.99503	1	2	1	47.68218	149.55511	1	0.206	-0.437	-5.469	-5.463	111	74.16	0.00000	75.19652568	-3.205749534
-5555.5557	-400	2	1	400	300.99503	1	2	1	47.68218	149.55511	1	0.206	-0.439	-5.518	-5.47	111	74.16	0.00000	75.16542991	-3.109577048
-5555.5557	-400	2	1	400	300.99503	1	2	1	47.68218	149.55511	1	0.206	-0.441	-5.478	-5.47	111	74.16	0.00000	75.13526701	-3.016289737
-5555.5557	-400	2	1	400	300.99503	1	2	1	47.68218	149.55511	1	0.206	-0.441	-5.487	-5.482	111	74.16	0.00000	75.106009	-2.925801045
-5555.5557	-400	2	1	400	300.99503	1	2	1	47.68218	149.55511	1	0.206	-0.442	-5.604	-5.488	111	74.16	0.00000	75.07762873	-2.838027013
-5555.5557	-400	2	1	400	300.99503	1	2	1	47.68218	149.55511	1	0.206	-0.442	-5.52	-5.488	111	74.16	0.00000	75.05009987	-2.752886203
-5555.5557	-400	2	1	400	300.99503	1	2	1	47.68218	149.55511	1	0.206	-0.442	-5.501	-5.498	111	74.16	0.00000	75.02339688	-2.670299617
-5555.5557	-400	2	1	400	300.99503	1	2	1	47.68218	149.55511	1	0.205	-0.442	-5.487	-5.502	111	73.8	-36.00000	74.98669497	-3.670190628
-5555.5557	-400	2	1	400	300.99503	1	2	1	47.68218	149.55511	1	0.205	-0.442	-5.529	-5.502	111	73.8	0.00000	74.95109412	-3.56008491
-5555.5557	-400	2	1	400	300.99503	1	2	1	47.68218	149.55511	1	0.205	-0.442	-5.462	-5.51	111	73.8	0.00000	74.9165613	-3.453282362
-5555.5557	-400	2	1	400	300.99503	1	2	1	47.68218	149.55511	1	0.205	-0.442	-5.52	-5.517	111	73.8	0.00000	74.88306446	-3.349683891
-5555.5557	-400	2	1	400	300.99503	1	2	1	47.68218	149.55511	1	0.205	-0.442	-5.479	-5.517	111	73.8	0.00000	74.85057252	-3.249193375
-5555.5557	-400	2	1	400	300.99503	1	2	1	47.68218	149.55511	1	0.205	-0.444	-5.514	-5.521	111	73.8	0.00000	74.81905535	-3.151717573
-5555.5557	-400	2	1	400	300.99503	1	2	1	47.68218	149.55511	1	0.205	-0.445	-5.57	-5.521	111	73.8	0.00000	74.78848369	-3.057166046
-5555.5557	-400	2	1	400	300.99503	1	2	1	47.68218	149.55511	1	0.205	-0.445	-5.54	-5.526	111	73.8	0.00000	74.75882918	-2.965451065
-5555.5557	-400	2	1	400	300.99503	1	2	1	47.68218	149.55511	1	0.205	-0.446	-5.55	-5.529	111	73.8	0.00000	74.7300643	-2.876487533
-5555.5557	-400	2	1	400	300.99503	1	2	1	47.68218	149.55511	1	0.204	-0.446	-5.545	-5.529	111	73.44	-36.00000	74.69136237	-3.870192907
-5555.5557	-400	2	1	400	300.99503	1	2	1	47.68218	149.55511	1	0.204	-0.447	-5.576	-5.533	111	73.44	0.00000	74.6538215	-3.75408712
-5555.5557	-400	2	1	400	300.99503	1	2	1	47.68218	149.55511	1	0.204	-0.448	-5.507	-5.533	111	73.44	0.00000	74.61740686	-3.641464506
-5555.5557	-400	2	1	400	300.99503	1	2	1	47.68218	149.55511	1	0.204	-0.449	-5.583	-5.535	111	73.44	0.00000	74.58208465	-3.532220571
-5555.5557	-400	2	1	400	300.99503	1	2	1	47.68218	149.55511	1	0.204	-0.45	-5.543	-5.54	111	73.44	0.00000	74.54782211	-3.426253954
-5555.5557	-400	2	1	400	300.99503	1	2	1	47.68218	149.55511	1	0.204	-0.45	-5.555	-5.54	111	73.44	0.00000	74.51458745	-3.323466335
-5555.5557	-400	2	1	400	300.99503	1	2	1	47.68218	149.55511	1	0.204	-0.45	-5.517	-5.541	111	73.44	0.00000	74.48234982	-3.223762345
-5555.5557	-400	2	1	400	300.99503	1	2	1	47.68218	149.55511	1	0.204	-0.451	-5.51	-5.543	111	73.44	0.00000	74.45107933	-3.127049475
-5555.5557	-400	2	1	400	300.99503	1	2	1	47.68218	149.55511	1	0.204	-0.451	-5.509	-5.543	111	73.44	0.00000	74.42074695	-3.033237991
-5555.5557	-400	2	1	400	300.99503	1	2	1	47.68218	149.55511	1	0.203	-0.451	-5.521	-5.544	111	73.08	-36.00000	74.38052454	-4.022240851
-5555.5557	-400	2	1	400	300.99503	1	2	1	47.68218	149.55511	1	0.203	-0.452	-5.529	-5.544	111	73.08	0.00000	74.34150881	-3.901573625
-5555.5557	-400	2	1	400	300.99503	1	2	1	47.68218	149.55511	1	0.203	-0.453	-5.568	-5.547	111	73.08	0.00000	74.30366354	-3.784526417
-5555.5557	-400	2	1	400	300.99503	1	2	1	47.68218	149.55511	1	0.203	-0.455	-5.599	-5.549	111	73.08	0.00000	74.26695364	-3.670990624
-5555.5557	-400	2	1	400	300.99503	1	2	1	47.68218	149.55511	1	0.203	-0.455	-5.516	-5.549	111	73.08	0.00000	74.23134503	-3.560860905
-5555.5557	-400	2	1	400	300.99503	1	2	1	47.68218	149.55511	1	0.203	-0.456	-5.59	-5.55	111	73.08	0.00000	74.19680468	-3.454035078
-5555.5557	-400	2	1	400	300.99503	1	2	1	47.68218	149.55511	1	0.203	-0.457	-5.587	-5.551	111	73.08	0.00000	74.16330054	-3.350414026
-5555.5557	-400	2	1	400	300.99503	1	2	1	47.68218	149.55511	1	0.203	-0.458	-5.577	-5.551	111	73.08	0.00000	74.13080152	-3.249901605
-5555.5557	-400	2	1	400	300.99503	1	2	1	47.68218	149.55511	1	0.203	-0.459	-5.565	-5.552	111	73.08	0.00000	74.09927747	-3.152404557
-5555.5557	-400	2	1	400	300.99503	1	2	1	47.68218	149.55511	1	0.203	-0.461	-5.823	-5.553	111	73.08	0.00000	74.06869915	-3.05783242
-5555.5557	-400	2	1	400	300.99503	1	2	1	47.68218	149.55511	1	0.203	-0.461	-5.57	-5.553	111	73.08	0.00000	74.03903817	-2.966097448
-5555.5557	-400	2	1	400	300.99503	1	2	1	47.68218	149.55511	1	0.203	-0.461	-5.624	-5.554	111	73.08	0.00000	74.01026703	-2.877114524
-5555.5557	-400	2	1	400	300.99503	1	2	1	47.68218	149.55511	1	0.202	-0.46	-5.517	-5.554	111	72.72	-36.00000	73.97155902	-3.870801088
-5555.5557	-400	2	1	400	300.99503	1	2	1	47.68218	149.55511	1	0.202	-0.461	-5.559	-5.555	111	72.72	0.00000	73.93401225	-3.754677056
-5555.5557	-400	2	1	400	300.99503	1	2	1	47.68218	149.55511	1	0.202	-0.46	-5.555	-5.555	111	72.72	0.00000	73.89759188	-3.642036744
-5555.5557	-400	2	1	400	300.99503	1	2	1	47.68218	149.55511	1	0.202	-0.461	-5.59	-5.555	111	72.72	0.00000	73.86226412	-3.532775642
-5555.5557	-400	2	1	400	300.99503	1	2	1	47.68218	149.55511	1	0.202	-0.461	-5.59	-5.556	111	72.72	0.00000	73.8279962	-3.426792373
-5555.5557	-400	2	1	400	300.99503	1	2	1	47.68218	149.55511	1	0.202	-0.46	-5.523	-5.556	111	72.72	0.00000	73.79475631	-3.323988601
-5555.5557	-400	2	1	400	300.99503	1	2	1	47.68218	149.55511	1	0.202	-0.46	-5.539	-5.556	111	72.72	0.00000	73.76251363	-3.224268943
-5555.5557	-400	2	1	400	300.99503	1	2	1	47.68218	149.55511	1	0.202	-0.461	-5.557	-5.557	111	72.72	0.00000	73.73123822	-3.127540875
-5555.5557	-400	2	1	400	300.99503	1	2	1	47.68218	149.55511	1	0.202	-0.46	-5.541	-5.557	111	72.72	0.00000	73.70090107	-3.033714649
-5555.5557	-400	2	1	400	300.99503	1	2	1	47.68218	149.55511	1	0.202	-0.46	-5.528	-5.559	111	72.72	0.00000	73.67147404	-2.942703209
-5555.5557	-400	2	1	400	300.99503	1	2	1	47.68218	149.55511	1	0.202	-0.461	-5.662	-5.559	111	72.72	0.00000	73.64292982	-2.854422113
-5555.5557	-400	2	1	400	300.99503	1	2	1	47.68218	149.55511	1	0.202	-0.461	-5.585	-5.559	111	72.72	0.00000	73.61524192	-2.76878945
-5555.5557	-400	2	1	400	300.99503	1	2	1	47.68218	149.55511	1	0.202	-0.46	-5.477	-5.559	111	72.72	0.00000	73.58838466	-2.685725766
-5555.5557	-400	2	1	400	300.99503	1	2	1	47.68218	149.55511	1	0.202	-0.461	-5.592	-5.56	111	72.72	0.00000	73.56233312	-2.605153993
-5555.5557	-400	2	1	400	300.99503	1	2	1	47.68218	149.55511	1	0.202	-0.461	-5.574	-5.56	111	72.72	0.00000	73.53706313	-2.526999373
-5555.5557	-400	2	1	400	300.99503	1	2	1	47.68218	149.55511	1	0.202	-0.46	-5.514	-5.56	111	72.72	0.00000	73.51255124	-2.451189392
-5555.5557	-400	2	1	400	300.99503	1	2	1	47.68218	149.55511	1	0.202	-0.46	-5.529	-5.56	111	72.72	0.00000	73.4887747	-2.37765371
-5555.5557	-400	2	1	400	300.99503	1	2	1	47.68218	149.55511	1	0.202	-0.46	-5.553	-5.56	111	72.72	0.00000	73.46571146	-2.306324099
-5555.5557	-400	2	1	400	300.99503	1	2	1	47.68218	149.55511	1	0.202	-0.461	-5.583	-5.56	111	72.72	0.00000	73.44334011	-2.237134376
-5555.5557	-400	2	1	400	300.99503	1	2	1	47.68218	149.55511	1	0.202	-0.46	-5.537	-5.56	111	72.72	0.00000	73.42163991	-2.170020345
-5555.5557	-400	2	1	400	300.99503	1	2	1	47.68218	149.55511	1	0.202	-0.461	-5.561	-5.56	111	72.72	0.00000	73.40059071	-2.104919734
-5555.5557	-400	2	1	400	300.99503	1	2	1	47.68218	149.55511	1	0.202	-0.46	-5.543	-5.56	111	72.72	0.00000	73.38017299	-2.041772142
-5555.5557	-400	2	1	400	300.99503	1	2	1	47.68218	149.55511	1	0.202	-0.461	-5.589	-5.56	111	72.72	0.00000	73.3603678	-1.980518978
-5555.5557	-400	2	1	400	300.99503	1	2	1	47.68218	149.55511	1	0.202	-0.46	-5.532	-5.56	111	72.72	0.00000	73.34115677	-1.921103409
-5555.5557	-400	2	1	400	300.99503	1	2	1	47.68218	149.55511	1	0.202	-0.46	-5.524	-5.56	111	72.72	0.00000	73.32252207	-1.863470307
-5555.5557	-400	2	1	400	300.99503	1	2	1	47.68218	149.55511	1	0.202	-0.461	-5.561	-5.56	111	72.72	0.00000	73.3044464	-1.807566197
-5555.5557	-400	2	1	400	300.99503	1	2	1	47.68218	149.55511	1	0.202	-0.46	-5.546	-5.56	111	72.72	0.00000	73.28691301	-1.753339211
-5555.5557	-400	2	1	400	300.99503	1	2	1	47.68218	149.55511	1	0.202	-0.46	-5.534	-5.56	111	72.72	0.00000	73.26990562	-1.700739035
-5555.5557	-400	2	1	400	300.99503	1	2	1	47.68218	149.55511	1	0.202	-0.46	-5.527	-5.56	111	72.72	0.00000	73.25340845	-1.649716864
-5555.5557	-400	2	1	400	300.99503	1	2	1	47.68218	149.55511	1	0.202	-0.461	-5.573	-5.561	111	72.72	0.00000	73.2374062	-1.600225358
-5555.5557	-400	2	1	400	300.99503	1	2	1	47.68218	149.55511	1	0.202	-0.461	-5.573	-5.561	111	72.72	0.00000	73.22188401	-1.552218597
-5555.5557	-400	2	1	400	300.99503	1	2	1	47.68218	149.55511	1	0.202	-0.46	-5.531	-5.561	111	72.72	0.00000	73.20682749	-1.505652039
-5555.5557	-400	2	1	400	300.99503	1	2	1	47.68218	149.55511	1	0.202	-0.461	-5.687	-5.561	111	72.72	0.00000	73.19222267	-1.460482478
-5555.5557	-400	2	1	400	300.99503	1	2	1	47.68218	149.55511	1	0.202	-0.461	-5.564	-5.561	111	72.72	0.00000	73.17805599	-1.416668004
-5555.5557	-400	2	1	400	300.99503	1	2	1	47.68218	149.55511	1	0.202	-0.461	-5.58	-5.561	111	72.72	0.00000	73.16431431	-1.374167964
-5555.5557	-400	2	1	400	300.99503	1	2	1	47.68218	149.55511	1	0.202	-0.461	-5.595	-5.561	111	72.72	0.00000	73.15098488	-1.332942925
-5555.5557	-400	2	1	400	300.99503	1	2	1	47.68218	149.55511	1	0.202	-0.461	-5.572	-5.561	111	72.72	0.00000	73.13805533	-1.292954637
-5555.5557	-400	2	1	400	300.99503	1	2	1	47.68218	149.55511	1	0.202	-0.46	-5.541	-5.561	111	72.72	0.00000	73.12551367	-1.254165998
-5555.5557	-400	2	1	400	300.99503	1	2	1	47.68218	149.55511	1	0.202	-0.46	-5.541	-5.561	111	72.72	0.00000	73.11334826	-1.216541018
-5555.5557	-400	2	1	400	300.99503	1	2	1	47.68218	149.55511	1	0.202	-0.46	-5.407	-5.561	111	72.72	0.00000	73.10154781	-1.180044788
-5555.5557	-400	2	1	400	300.99503	1	2	1	47.68218	149.55511	1	0.202	-0.46	-5.557	-5.561	111	72.72	0.00000	73.09010138	-1.144643444
-5555.5557	-400	2	1	400	300.99503	1	2	1	47.68218	149.55511	1	0.202	-0.46	-5.553	-5.561	111	72.72	0.00000	73.07899834	-1.110304141
-5555.5557	-400	2	1	400	300.99503	1	2	1	47.68218	149.55511	1	0.202	-0.46	-5.545	-5.561	111	72.72	0.00000	73.06822839	-1.076995016
-5555.5557	-400	2	1	400	300.99503	1	2	1	47.68218	149.55511	1	0.202	-0.46	-5.365	-5.561	111	72.72	0.00000	73.05778154	-1.044685166
-5555.5557	-400	2	1	400	300.99503	1	2	1	47.68218	149.55511	1	0.202	-0.461	-5.572	-5.561	111	72.72	0.00000	73.04764809	-1.013344611
-5555.5557	-400	2	1	400	300.99503	1	2	1	47.68218	149.55511	1	0.202	-0.461	-5.583	-5.561	111	72.72	0.00000	73.03781865	-0.982944273
-5555.5557	-400	2	1	400	300.99503	1	2	1	47.68218	149.55511	1	0.202	-0.46	-5.511	-5.561	111	72.72	0.00000	73.02828409	-0.953455944
-5555.5557	-400	2	1	400	300.99503	1	2	1	47.68218	149.55511	1	0.202	-0.461	-5.614	-5.561	111	72.72	0.00000	73.01903557	-0.924852266
-5555.5557	-400	2	1	400	300.99503	1	2	1	47.68218	149.55511	1	0.202	-0.46	-5.553	-5.561	111	72.72	0.00000	73.0100645	-0.897106698
-5555.5557	-400	2	1	400	300.99503	1	2	1	47.68218	149.55511	1	0.202	-0.46	-5.526	-5.561	111	72.72	0.00000	73.00136256	-0.870193497
-5555.5557	-400	2	1	400	300.99503	1	2	1	47.68218	149.55511	1	0.202	-0.46	-5.545	-5.561	111	72.72	0.00000	72.99292169	-0.844087692
-5555.5557	-400	2	1	400	300.99503	1	2	1	47.68218	149.55511	1	0.202	-0.461	-5.564	-5.561	111	72.72	0.00000	72.98473404	-0.818765061
-5555.5557	-400	2	1	400	300.99503	1	2	1	47.68218	149.55511	1	0.202	-0.461	-5.579	-5.561	111	72.72	0.00000	72.97679202	-0.79420211
-5555.5557	-400	2	1	400	300.99503	1	2	1	47.68218	149.55511	1	0.202	-0.461	-5.584	-5.561	111	72.72	0.00000	72.96908825	-0.770376046
-5555.5557	-400	2	1	400	300.99503	1	2	1	47.68218	149.55511	1	0.202	-0.46	-5.51	-5.561	111	72.72	0.00000	72.96161561	-0.747264765
-5555.5557	-400	2	1	400	300.99503	1	2	1	47.68218	149.55511	1	0.202	-0.461	-5.568	-5.561	111	72.72	0.00000	72.95436714	-0.724846822
-5555.5557	-400	2	1	400	300.99503	1	2	1	47.68218	149.55511	1	0.202	-0.46	-5.545	-5.561	111	72.72	0.00000	72.94733612	-0.703101417
-5555.5557	-400	2	1	400	300.99503	1	2	1	47.68218	149.55511	1	0.202	-0.46	-5.541	-5.561	111	72.72	0.00000	72.94051604	-0.682008375
-5555.5557	-400	2	1	400	300.99503	1	2	1	47.68218	149.55511	1	0.201	-0.461	-5.569	-5.561	111	72.36	-36.00000	72.92310056	-1.741548124
-5555.5557	-400	2	1	400	300.99503	1	2	1	47.68218	149.55511	1	0.201	-0.46	-5.515	-5.561	111	72.36	0.00000	72.90620754	-1.68930168
-5555.5557	-400	2	1	400	300.99503	1	2	1	47.68218	149.55511	1	0.201	-0.46	-5.554	-5.561	111	72.36	0.00000	72.88982132	-1.638622629
-5555.5557	-400	2	1	400	300.99503	1	2	1	47.68218	149.55511	1	0.201	-0.461	-5.578	-5.561	111	72.36	0.00000	72.87392668	-1.589463951
-5555.5557	-400	2	1	400	300.99503	1	2	1	47.68218	149.55511	1	0.201	-0.46	-5.542	-5.561	111	72.36	0.00000	72.85850888	-1.541780032
-5555.5557	-400	2	1	400	300.99503	1	2	1	47.68218	149.55511	1	0.201	-0.461	-5.608	-5.561	111	72.36	0.00000	72.84355361	-1.495526631
-5555.5557	-400	2	1	400	300.99503	1	2	1	47.68218	149.55511	1	0.201	-0.461	-5.604	-5.561	111	72.36	0.00000	72.829047	-1.450660832
-5555.5557	-400	2	1	400	300.99503	1	2	1	47.68218	149.55511	1	0.201	-0.461	-5.573	-5.561	111	72.36	0.00000	72.81497559	-1.407141007
-5555.5557	-400	2	1	400	300.99503	1	2	1	47.68218	149.55511	1	0.201	-0.46	-5.532	-5.561	111	72.36	0.00000	72.80132632	-1.364926777
-5555.5557	-400	2	1	400	300.99503	1	2	1	47.68218	149.55511	1	0.201	-0.461	-5.614	-5.561	111	72.36	0.00000	72.78808653	-1.323978974
-5555.5557	-400	2	1	400	300.99503	1	2	1	47.68218	149.55511	1	0.201	-0.46	-5.542	-5.561	111	72.36	0.00000	72.77524394	-1.284259604
-5555.5557	-400	2	1	400	300.99503	1	2	1	47.68218	149.55511	1	0.201	-0.46	-5.515	-5.561	111	72.36	0.00000	72.76278662	-1.245731816
-5555.5557	-400	2	1	400	300.99503	1	2	1	47.68218	149.55511	1	0.201	-0.461	-5.608	-5.561	111	72.36	0.00000	72.75070302	-1.208359862
-5555.5557	-400	2	1	400	300.99503	1	2	1	47.68218	149.55511	1	0.201	-0.461	-5.653	-5.561	111	72.36	0.00000	72.73898193	-1.172109066
-5555.5557	-400	2	1	400	300.99503	1	2	1	47.68218	149.55511	1	0.201	-0.46	-5.551	-5.561	111	72.36	0.00000	72.72761247	-1.136945794
-5555.5557	-400	2	1	400	300.99503	1	2	1	47.68218	149.55511	1	0.201	-0.46	-5.55	-5.561	111	72.36	0.00000	72.7165841	-1.10283742
-5555.5557	-400	2	1	400	300.99503	1	2	1	47.68218	149.55511	1	0.201	-0.46	-5.527	-5.561	111	72.36	0.00000	72.70588658	-1.069752298
-5555.5557	-400	2	1	400	300.99503	1	2	1	47.68218	149.55511	1	0.201	-0.461	-5.578	-5.561	111	72.36	0.00000	72.69550998	-1.037659729
-5555.5557	-400	2	1	400	300.99503	1	2	1	47.68218	149.55511	1	0.201	-0.46	-5.554	-5.561	111	72.36	0.00000	72.68544468	-1.006529937
-5555.5557	-400	2	1	400	300.99503	1	2	1	47.68218	149.55511	1	0.201	-0.46	-5.552	-5.561	111	72.36	0.00000	72.67568134	-0.976334039
-5555.5557	-400	2	1	400	300.99503	1	2	1	47.68218	149.55511	1	0.201	-0.46	-5.555	-5.561	111	72.36	0.00000	72.6662109	-0.947044018
-5555.5557	-400	2	1	400	300.99503	1	2	1	47.68218	149.55511	1	0.201	-0.461	-5.587	-5.561	111	72.36	0.00000	72.65702457	-0.918632697
-5555.5557	-400	2	1	400	300.99503	1	2	1	47.68218	149.55511	1	0.201	-0.46	-5.552	-5.561	111	72.36	0.00000	72.64811383	-0.891073716
-5555.5557	-400	2	1	400	300.99503	1	2	1	47.68218	149.55511	1	0.201	-0.461	-5.69	-5.561	111	72.36	0.00000	72.63947042	-0.864341505
-5555.5557	-400	2	1	400	300.99503	1	2	1	47.68218	149.55511	1	0.201	-0.46	-5.539	-5.561	111	72.36	0.00000	72.63108631	-0.838411259
-5555.5557	-400	2	1	400	300.99503	1	2	1	47.68218	149.55511	1	0.201	-0.46	-5.528	-5.561	111	72.36	0.00000	72.62295372	-0.813258922
-5555.5557	-400	2	1	400	300.99503	1	2	1	47.68218	149.55511	1	0.201	-0.461	-5.664	-5.561	111	72.36	0.00000	72.61506511	-0.788861154
-5555.5557	-400	2	1	400	300.99503	1	2	1	47.68218	149.55511	1	0.201	-0.46	-5.52	-5.561	111	72.36	0.00000	72.60741315	-0.765195319
-5555.5557	-400	2	1	400	300.99503	1	2	1	47.68218	149.55511	1	0.201	-0.461	-5.575	-5.561	111	72.36	0.00000	72.59999076	-0.74223946
-5555.5557	-400	2	1	400	300.99503	1	2	1	47.68218	149.55511	1	0.201	-0.461	-5.645	-5.561	111	72.36	0.00000	72.59279104	-0.719972276
-5555.5557	-400	2	1	400	300.99503	1	2	1	47.68218	149.55511	1	0.201	-0.461	-5.643	-5.561	111	72.36	0.00000	72.5858073	-0.698373108
-5555.5557	-400	2	1	400	300.99503	1	2	1	47.68218	149.55511	1	0.201	-0.46	-5.55	-5.561	111	72.36	0.00000	72.57903309	-0.677421915
-5555.5557	-400	2	1	400	300.99503	1	2	1	47.68218	149.55511	1	0.201	-0.461	-5.587	-5.561	111	72.36	0.00000	72.57246209	-0.657099257
-5555.5557	-400	2	1	400	300.99503	1	2	1	47.68218	149.55511	1	0.201	-0.46	-5.556	-5.561	111	72.36	0.00000	72.56608823	-0.637386279
-5555.5557	-400	2	1	400	300.99503	1	2	1	47.68218	149.55511	1	0.201	-0.46	-5.551	-5.561	111	72.36	0.00000	72.55990558	-0.618264691
-5555.5557	-400	2	1	400	300.99503	1	2	1	47.68218	149.55511	1	0.201	-0.461	-5.565	-5.561	111	72.36	0.00000	72.55390842	-0.59971675
-5555.5557	-400	2	1	400	300.99503	1	2	1	47.68218	149.55511	1	0.201	-0.46	-5.518	-5.561	111	72.36	0.00000	72.54809116	-0.581725248
-5555.5557	-400	2	1	400	300.99503	1	2	1	47.68218	149.55511	1	0.201	-0.46	-5.543	-5.561	111	72.36	0.00000	72.54244843	-0.56427349
-5555.5557	-400	2	1	400	300.99503	1	2	1	47.68218	149.55511	1	0.201	-0.46	-5.511	-5.561	111	72.36	0.00000	72.53697498	-0.547345286
-5555.5557	-400	2	1	400	300.99503	1	2	1	47.68218	149.55511	1	0.201	-0.461	-5.684	-5.561	111	72.36	0.00000	72.53166573	-0.530924927
-5555.5557	-400	2	1	400	300.99503	1	2	1	47.68218	149.55511	1	0.201	-0.46	-5.531	-5.561	111	72.36	0.00000	72.52651575	-0.514997179
-5555.5557	-400	2	1	400	300.99503	1	2	1	47.68218	149.55511	1	0.201	-0.461	-5.594	-5.561	111	72.36	0.00000	72.52152028	-0.499547264
-5555.5557	-400	2	1	400	300.99503	1	2	1	47.68218	149.55511	1	0.201	-0.461	-5.583	-5.561	111	72.36	0.00000	72.51667467	-0.484560846
-5555.5557	-400	2	1	400	300.99503	1	2	1	47.68218	149.55511	1	0.201	-0.46	-5.539	-5.561	111	72.36	0.00000	72.51197443	-0.470024021
-5555.5557	-400	2	1	400	300.99503	1	2	1	47.68218	149.55511	1	0.201	-0.461	-5.566	-5.561	111	72.36	0.00000	72.5074152	-0.4559233
-5555.5557	-400	2	1	400	300.99503	1	2	1	47.68218	149.55511	1	0.201	-0.461	-5.64	-5.561	111	72.36	0.00000	72.50299274	-0.442245601
-5555.5557	-400	2	1	400	300.99503	1	2	1	47.68218	149.55511	1	0.201	-0.46	-5.538	-5.561	111	72.36	0.00000	72.49870296	-0.428978233
-5555.5557	-400	2	1	400	300.99503	1	2	1	47.68218	149.55511	1	0.201	-0.46	-5.538	-5.561	111	72.36	0.00000	72.49454187	-0.416108886
-5555.5557	-400	2	1	400	300.99503	1	2	1	47.68218	149.55511	1	0.201	-0.46	-5.545	-5.561	111	72.36	0.00000	72.49050562	-0.403625619
-5555.5557	-400	2	1	400	300.99503	1	2	1	47.68218	149.55511	1	0.201	-0.461	-5.564	-5.561	111	72.36	0.00000	72.48659045	-0.391516851
-5555.5557	-400	2	1	400	300.99503	1	2	1	47.68218	149.55511	1	0.201	-0.461	-5.564	-5.561	111	72.36	0.00000	72.48279273	-0.379771345
-5555.5557	-400	2	1	400	300.99503	1	2	1	47.68218	149.55511	1	0.201	-0.461	-5.565	-5.561	111	72.36	0.00000	72.47910895	-0.368378205
-5555.5557	-400	2	1	400	300.99503	1	2	1	47.68218	149.55511	1	0.201	-0.461	-5.612	-5.561	111	72.36	0.00000	72.47553568	-0.357326859
-5555.5557	-400	2	1	400	300.99503	1	2	1	47.68218	149.55511	1	0.201	-0.461	-5.638	-5.561	111	72.36	0.00000	72.47206961	-0.346607053
-5555.5557	-400	2	1	400	300.99503	1	2	1	47.68218	149.55511	1	0.201	-0.46	-5.553	-5.561	111	72.36	0.00000	72.46870753	-0.336208841
-5555.5557	-400	2	1	400	300.99503	1	2	1	47.68218	149.55511	1	0.201	-0.461	-5.588	-5.561	111	72.36	0.00000	72.4654463	-0.326122576
-5555.5557	-400	2	1	400	300.99503	1	2	1	47.68218	149.55511	1	0.201	-0.46	-5.52	-5.561	111	72.36	0.00000	72.46228291	-0.316338899
-5555.5557	-400	2	1	400	300.99503	1	2	1	47.68218	149.55511	1	0.201	-0.462	-5.87	-5.561	111	72.36	0.00000	72.45921442	-0.306848732
-5555.5557	-400	2	1	400	300.99503	1	2	1	47.68218	149.55511	1	0.201	-0.462	-5.594	-5.561	111	72.36	0.00000	72.45623799	-0.29764327
-5555.5557	-400	2	1	400	300.99503	1	2	1	47.68218	149.55511	1	0.201	-0.461	-5.577	-5.561	111	72.36	0.00000	72.45335085	-0.288713972
-5555.5557	-400	2	1	400	300.99503	1	2	1	47.68218	149.55511	1	0.201	-0.46	-5.547	-5.561	111	72.36	0.00000	72.45055033	-0.280052553
-5555.5557	-400	2	1	400	300.99503	1	2	1	47.68218	149.55511	1	0.201	-0.46	-5.529	-5.561	111	72.36	0.00000	72.44783382	-0.271650976
-5555.5557	-400	2	1	400	300.99503	1	2	1	47.68218	149.55511	1	0.201	-0.461	-5.573	-5.561	111	72.36	0.00000	72.4451988	-0.263501447
-5555.5557	-400	2	1	400	300.99503	1	2	1	47.68218	149.55511	1	0.201	-0.46	-5.553	-5.561	111	72.36	0.00000	72.44264284	-0.255596403
-5555.5557	-400	2	1	400	300.99503	1	2	1	47.68218	149.55511	1	0.201	-0.46	-5.538	-5.561	111	72.36	0.00000	72.44016355	-0.247928511
-5555.5557	-400	2	1	400	300.99503	1	2	1	47.68218	149.55511	1	0.201	-0.461	-5.567	-5.561	111	72.36	0.00000	72.43775865	-0.240490656
-5555.5557	-400	2	1	400	300.99503	1	2	1	47.68218	149.55511	1	0.201	-0.461	-5.654	-5.561	111	72.36	0.00000	72.43542589	-0.233275936
-5555.5557	-400	2	1	400	300.99503	1	2	1	47.68218	149.55511	1	0.201	-0.46	-5.55	-5.561	111	72.36	0.00000	72.43316311	-0.226277658
-5555.5557	-400	2	1	400	300.99503	1	2	1	47.68218	149.55511	1	0.201	-0.461	-5.579	-5.561	111	72.36	0.00000	72.43096822	-0.219489328
-5555.5557	-400	2	1	400	300.99503	1	2	1	47.68218	149.55511	1	0.201	-0.46	-5.444	-5.561	111	72.36	0.00000	72.42883917	-0.212904649
-5555.5557	-400	2	1	400	300.99503	1	2	1	47.68218	149.55511	1	0.201	-0.46	-5.532	-5.561	111	72.36	0.00000	72.42677399	-0.206517509
-5555.5557	-400	2	1	400	300.99503	1	2	1	47.68218	149.55511	1	0.201	-0.461	-5.614	-5.561	111	72.36	0.00000	72.42477077	-0.200321984
-5555.5557	-400	2	1	400	300.99503	1	2	1	47.68218	149.55511	1	0.201	-0.46	-5.507	-5.561	111	72.36	0.00000	72.42282765	-0.194312324
-5555.5557	-400	2	1	400	300.99503	1	2	1	47.68218	149.55511	1	0.201	-0.461	-5.577	-5.561	111	72.36	0.00000	72.42094282	-0.188482955
-5555.5557	-400	2	1	400	300.99503	1	2	1	47.68218	149.55511	1	0.201	-0.461	-5.557	-5.561	111	72.36	0.00000	72.41911454	-0.182828466
-5555.5557	-400	2	1	400	300.99503	1	2	1	47.68218	149.55511	1	0.201	-0.461	-5.562	-5.561	111	72.36	0.00000	72.4173411	-0.177343612
-5555.5557	-400	2	1	400	300.99503	1	2	1	47.68218	149.55511	1	0.201	-0.46	-5.532	-5.561	111	72.36	0.00000	72.41562087	-0.172023304
-5555.5557	-400	2	1	400	300.99503	1	2	1	47.68218	149.55511	1	0.201	-0.461	-5.563	-5.561	111	72.36	0.00000	72.41395224	-0.166862605
-5555.5557	-400	2	1	400	300.99503	1	2	1	47.68218	149.55511	1	0.201	-0.461	-5.557	-5.561	111	72.36	0.00000	72.41233367	-0.161856726
0	0	2	1	400	300.99503	1	2	1	47.68218	149.55511	0	0.201	-0.461	-5.6	-5.561	111	72.36	0.00000	72.41076366	-0.157001025
0	0	2	1	400	300.99503	1	2	1	47.68218	149.55511	0	0.201	-0.461	-5.587	-5.561	111	72.36	0.00000	72.40924075	-0.152290994
0	0	2	1	400	300.99503	1	2	1	47.68218	149.55511	0	0.201	-0.461	-5.569	-5.561	111	72.36	0.00000	72.40776353	-0.147722264
0	0	2	1	400	300.99503	1	2	1	47.68218	149.55511	0	0.201	-0.461	-5.568	-5.561	111	72.36	0.00000	72.40633063	-0.143290596
0	0	2	1	400	300.99503	1	2	1	47.68218	149.55511	0	0.201	-0.454	-4.78	-4.803	111	72.36	0.00000	72.40494071	-0.138991878
0	0	2	1	400	300.99503	1	2	1	47.68218	149.55511	0	0.201	-0.449	-4.773	-4.803	111	72.36	0.00000	72.40359249	-0.134822122
0	0	2	1	400	300.99503	1	2	1	47.68218	149.55511	0	0.201	-0.441	-4.473	-4.463	111	72.36	0.00000	72.40228471	-0.130777458
0	0	2	1	400	300.99503	1	2	1	47.68218	149.55511	0	0.201	-0.434	-4.443	-4.463	111	72.36	0.00000	72.40101617	-0.126854135
0	0	2	1	400	300.99503	1	2	1	47.68218	149.55511	0	0.201	-0.423	-3.706	-3.854	111	72.36	0.00000	72.39978569	-0.12304851
0	0	2	1	400	300.99503	1	2	1	47.68218	149.55511	0	0.201	-0.41	-3.545	-3.581	111	72.36	0.00000	72.39859211	-0.119357055
0	0	2	1	400	300.99503	1	2	1	47.68218	149.55511	0	0.201	-0.398	-3.611	-3.581	111	72.36	0.00000	72.39743435	-0.115776343
0	0	2	1	400	300.99503	1	2	1	47.68218	149.55511	0	0.201	-0.384	-3.105	-3.093	111	72.36	0.00000	72.39631132	-0.112303053
0	0	2	1	400	300.99503	1	2	1	47.68218	149.55511	0	0.201	-0.37	-2.835	-2.874	111	72.36	0.00000	72.39522198	-0.108933962
0	0	2	1	400	300.99503	1	2	1	47.68218	149.55511	0	0.201	-0.356	-2.869	-2.874	111	72.36	0.00000	72.39416532	-0.105665943
0	0	2	1	400	300.99503	1	2	1	47.68218	149.55511	0	0.201	-0.342	-2.514	-2.482	111	72.36	0.00000	72.39314036	-0.102495964
0	0	2	1	400	300.99503	1	2	1	47.68218	149.55511	0	0.201	-0.328	-2.365	-2.143	111	72.36	0.00000	72.39214615	-0.099421086
0	0	2	1	400	300.99503	1	2	1	47.68218	149.55511	0	0.202	-0.313	-2.127	-2.143	111	72.72	36.00000	72.40198177	0.983561547
0	0	2	1	400	300.99503	1	2	1	47.68218	149.55511	0	0.202	-0.299	-1.989	-1.992	111	72.72	0.00000	72.41152231	0.954054701
0	0	2	1	400	300.99503	1	2	1	47.68218	149.55511	0	0.202	-0.286	-1.977	-1.992	111	72.72	0.00000	72.42077664	0.92543306
0	0	2	1	400	300.99503	1	2	1	47.68218	149.55511	0	0.202	-0.272	-1.697	-1.72	111	72.72	0.00000	72.42975334	0.897670068
0	0	2	1	400	300.99503	1	2	1	47.68218	149.55511	0	0.202	-0.258	-1.569	-1.598	111	72.72	0.00000	72.43846074	0.870739966
0	0	2	1	400	300.99503	1	2	1	47.68218	149.55511	0	0.202	-0.246	-1.659	-1.598	111	72.72	0.00000	72.44690692	0.844617767
0	0	2	1	400	300.99503	1	2	1	47.68218	149.55511	0	0.202	-0.233	-1.375	-1.38	111	72.72	0.00000	72.45509971	0.819279234
0	0	2	1	400	300.99503	1	2	1	47.68218	149.55511	0	0.202	-0.221	-1.314	-1.282	111	72.72	0.00000	72.46304672	0.794700857
0	0	2	1	400	300.99503	1	2	1	47.68218	149.55511	0	0.202	-0.21	-1.245	-1.282	111	72.72	0.00000	72.47075532	0.770859831
0	0	2	1	400	300.99503	1	2	1	47.68218	149.55511	0	0.202	-0.198	-1.107	-1.107	111	72.72	0.00000	72.47823266	0.747734036
0	0	2	1	400	300.99503	1	2	1	47.68218	149.55511	0	0.202	-0.188	-1.178	-1.107	111	72.72	0.00000	72.48548568	0.725302015
0	0	2	1	400	300.99503	1	2	1	47.68218	149.55511	0	0.202	-0.178	-1.041	-1.029	111	72.72	0.00000	72.49252111	0.703542955
0	0	2	1	400	300.99503	1	2	1	47.68218	149.55511	0	0.202	-0.168	-0.866	-0.888	111	72.72	0.00000	72.49934548	0.682436666
0	0	2	1	400	300.99503	1	2	1	47.68218	149.55511	0	0.202	-0.158	-0.889	-0.888	111	72.72	0.00000	72.50596511	0.661963566
0	0	2	1	400	300.99503	1	2	1	47.68218	149.55511	0	0.202	-0.15	-0.836	-0.825	111	72.72	0.00000	72.51238616	0.642104659
0	0	2	1	400	300.99503	1	2	1	47.68218	149.55511	0	0.202	-0.142	-0.74	-0.712	111	72.72	0.00000	72.51861458	0.622841519
0	0	2	1	400	300.99503	1	2	1	47.68218	149.55511	0	0.202	-0.133	-0.601	-0.712	111	72.72	0.00000	72.52465614	0.604156274
0	0	2	1	400	300.99503	1	2	1	47.68218	149.55511	0	0.203	-0.125	-0.631	-0.615	111	73.08	36.00000	72.54131645	1.666031585
0	0	2	1	400	300.99503	1	2	1	47.68218	149.55511	0	0.203	-0.117	-0.615	-0.615	111	73.08	0.00000	72.55747696	1.616050638
0	0	2	1	400	300.99503	1	2	1	47.68218	149.55511	0	0.203	-0.111	-0.565	-0.571	111	73.08	0.00000	72.57315265	1.567569119
0	0	2	1	400	300.99503	1	2	1	47.68218	149.55511	0	0.203	-0.104	-0.364	-0.493	111	73.08	0.00000	72.58835807	1.520542045
0	0	2	1	400	300.99503	1	2	1	47.68218	149.55511	0	0.203	-0.097	-0.494	-0.493	111	73.08	0.00000	72.60310733	1.474925784
0	0	2	1	400	300.99503	1	2	1	47.68218	149.55511	0	0.203	-0.091	-0.438	-0.458	111	73.08	0.00000	72.61741411	1.43067801
0	0	2	1	400	300.99503	1	2	1	47.68218	149.55511	0	0.203	-0.085	-0.435	-0.396	111	73.08	0.00000	72.63129169	1.38775767
0	0	2	1	400	300.99503	1	2	1	47.68218	149.55511	0	0.203	-0.08	-0.515	-0.396	111	73.08	0.00000	72.64475294	1.34612494
0	0	2	1	400	300.99503	1	2	1	47.68218	149.55511	0	0.203	-0.076	-0.396	-0.368	111	73.08	0.00000	72.65781035	1.305741192
0	0	2	1	400	300.99503	1	2	1	47.68218	149.55511	0	0.203	-0.072	-0.423	-0.368	111	73.08	0.00000	72.67047604	1.266568956
0	0	2	1	400	300.99503	1	2	1	47.68218	149.55511	0	0.203	-0.068	-0.308	-0.317	111	73.08	0.00000	72.68276176	1.228571887
0	0	2	1	400	300.99503	1	2	1	47.68218	149.55511	0	0.204	-0.064	-0.331	-0.295	111	73.44	36.00000	72.7054789	2.271714731
0	0	2	1	400	300.99503	1	2	1	47.68218	149.55511	0	0.204	-0.06	-0.278	-0.295	111	73.44	0.00000	72.72751454	2.203563289
0	0	2	1	400	300.99503	1	2	1	47.68218	149.55511	0	0.204	-0.057	-0.328	-0.254	111	73.44	0.00000	72.7488891	2.13745639
0	0	2	1	400	300.99503	1	2	1	47.68218	149.55511	0	0.204	-0.054	-0.296	-0.219	111	73.44	0.00000	72.76962243	2.073332698
0	0	2	1	400	300.99503	1	2	1	47.68218	149.55511	0	0.204	-0.05	-0.218	-0.219	111	73.44	0.00000	72.78973375	2.011132717
0	0	2	1	400	300.99503	1	2	1	47.68218	149.55511	0	0.204	-0.046	-0.216	-0.204	111	73.44	0.00000	72.80924174	1.950798736
0	0	2	1	400	300.99503	1	2	1	47.68218	149.55511	0	0.204	-0.043	-0.297	-0.204	111	73.44	0.00000	72.82816449	1.892274774
0	0	2	1	400	300.99503	1	2	1	47.68218	149.55511	0	0.204	-0.039	-0.213	-0.176	111	73.44	0.00000	72.84651956	1.835506531
0	0	2	1	400	300.99503	1	2	1	47.68218	149.55511	0	0.204	-0.037	-0.191	-0.163	111	73.44	0.00000	72.86432397	1.780441335
0	0	2	1	400	300.99503	1	2	1	47.68218	149.55511	0	0.204	-0.035	-0.154	-0.163	111	73.44	0.00000	72.88159425	1.727028095
0	0	2	1	400	300.99503	1	2	1	47.68218	149.55511	0	0.204	-0.033	-0.122	-0.141	111	73.44	0.00000	72.89834642	1.675217252
0	0	2	1	400	300.99503	1	2	1	47.68218	149.55511	0	0.204	-0.031	-0.138	-0.131	111	73.44	0.00000	72.91459603	1.624960734
0	0	2	1	400	300.99503	1	2	1	47.68218	149.55511	0	0.204	-0.029	-0.128	-0.131	111	73.44	0.00000	72.93035815	1.576211912
0	0	2	1	400	300.99503	1	2	1	47.68218	149.55511	0	0.205	-0.027	-0.115	-0.113	111	73.8	36.00000	72.9564474	2.608925555
0	0	2	1	400	300.99503	1	2	1	47.68218	149.55511	0	0.205	-0.025	-0.029	-0.113	111	73.8	0.00000	72.98175398	2.530657788
0	0	2	1	400	300.99503	1	2	1	47.68218	149.55511	0	0.205	-0.024	-0.119	-0.105	111	73.8	0.00000	73.00630136	2.454738055
0	0	2	1	400	300.99503	1	2	1	47.68218	149.55511	0	0.205	-0.021	-0.12	-0.09	111	73.8	0.00000	73.03011232	2.381095913
0	0	2	1	400	300.99503	1	2	1	47.68218	149.55511	0	0.205	-0.02	-0.096	-0.09	111	73.8	0.00000	73.05320895	2.309663036
0	0	2	1	400	300.99503	1	2	1	47.68218	149.55511	0	0.205	-0.02	-0.1	-0.084	111	73.8	0.00000	73.07561268	2.240373144
0	0	2	1	400	300.99503	1	2	1	47.68218	149.55511	0	0.205	-0.02	-0.087	-0.072	111	73.8	0.00000	73.0973443	2.17316195
0	0	2	1	400	300.99503	1	2	1	47.68218	149.55511	0	0.205	-0.02	-0.04	-0.072	111	73.8	0.00000	73.11842397	2.107967092
0	0	2	1	400	300.99503	1	2	1	47.68218	149.55511	0	0.205	-0.02	-0.042	-0.062	111	73.8	0.00000	73.13887125	2.044728079
0	0	2	1	400	300.99503	1	2	1	47.68218	149.55511	0	0.205	-0.02	-0.099	-0.062	111	73.8	0.00000	73.15870512	1.983386237
0	0	2	1	400	300.99503	1	2	1	47.68218	149.55511	0	0.205	-0.02	-0.07	-0.058	111	73.8	0.00000	73.17794396	1.923884649
0	0	2	1	400	300.99503	1	2	1	47.68218	149.55511	0	0.205	-0.019	-0.063	-0.049	111	73.8	0.00000	73.19660564	1.86616811
0	0	2	1	400	300.99503	1	2	1	47.68218	149.55511	0	0.205	-0.019	-0.038	-0.049	111	73.8	0.00000	73.21470748	1.810183067
0	0	2	1	400	300.99503	1	2	1	47.68218	149.55511	0	0.206	-0.019	-0.091	-0.046	111	74.16	36.00000	73.24306625	2.835877575
0	0	2	1	400	300.99503	1	2	1	47.68218	149.55511	0	0.206	-0.019	-0.04	-0.039	111	74.16	0.00000	73.27057426	2.750801247
0	0	2	1	400	300.99503	1	2	1	47.68218	149.55511	0	0.206	-0.019	-0.019	-0.039	111	74.16	0.00000	73.29725704	2.66827721
0	0	2	1	400	300.99503	1	2	1	47.68218	149.55511	0	0.206	-0.019	-0.012	-0.037	111	74.16	0.00000	73.32313932	2.588228894
0	0	2	1	400	300.99503	1	2	1	47.68218	149.55511	0	0.206	-0.019	-0.041	-0.037	111	74.16	0.00000	73.34824514	2.510582027
0	0	2	1	400	300.99503	1	2	1	47.68218	149.55511	0	0.206	-0.019	-0.05	-0.031	111	74.16	0.00000	73.37259779	2.435264566
0	0	2	1	400	300.99503	1	2	1	47.68218	149.55511	0	0.206	-0.019	-0.014	-0.029	111	74.16	0.00000	73.39621986	2.362206629
0	0	2	1	400	300.99503	1	2	1	47.68218	149.55511	0	0.206	-0.019	-0.024	-0.029	111	74.16	0.00000	73.41913326	2.29134043
0	0	2	1	400	300.99503	1	2	1	47.68218	149.55511	0	0.207	-0.019	-0.029	-0.025	111	74.52	36.00000	73.45215926	3.302600217
0	0	2	1	400	300.99503	1	2	1	47.68218	149.55511	0	0.207	-0.019	-0.046	-0.021	111	74.52	0.00000	73.48419449	3.203522211
0	0	2	1	400	300.99503	1	2	1	47.68218	149.55511	0	0.207	-0.019	-0.043	-0.021	111	74.52	0.00000	73.51526865	3.107416544
0	0	2	1	400	300.99503	1	2	1	47.68218	149.55511	0	0.207	-0.019	-0.016	-0.02	111	74.52	0.00000	73.54541059	3.014194048
0	0	2	1	400	300.99503	1	2	1	47.68218	149.55511	0	0.207	-0.018	-0.028	-0.02	111	74.52	0.00000	73.57464827	2.923768227
0	0	2	1	400	300.99503	1	2	1	47.68218	149.55511	0	0.207	-0.017	-0.004	-0.017	111	74.52	0.00000	73.60300883	2.83605518
0	0	2	1	400	300.99503	1	2	1	47.68218	149.55511	0	0.207	-0.016	-0.022	-0.015	111	74.52	0.00000	73.63051856	2.750973524
0	0	2	1	400	300.99503	1	2	1	47.68218	149.55511	0	0.207	-0.016	-0.03	-0.015	111	74.52	0.00000	73.657203	2.668444319
0	0	2	1	400	300.99503	1	2	1	47.68218	149.55511	0	0.207	-0.015	0.01	-0.013	111	74.52	0.00000	73.68308691	2.588390989
0	0	2	1	400	300.99503	1	2	1	47.68218	149.55511	0	0.207	-0.013	0.099	-0.012	111	74.52	0.00000	73.70819431	2.51073926
0	0	2	1	400	300.99503	1	2	1	47.68218	149.55511	0	0.207	-0.011	-0.01	-0.012	111	74.52	0.00000	73.73254848	2.435417082
0	0	2	1	400	300.99503	1	2	1	47.68218	149.55511	0	0.207	-0.011	-0.016	-0.01	111	74.52	0.00000	73.75617202	2.362354569
0	0	2	1	400	300.99503	1	2	1	47.68218	149.55511	0	0.207	-0.011	-0.147	-0.01	111	74.52	0.00000	73.77908686	2.291483932
0	0	2	1	400	300.99503	1	2	1	47.68218	149.55511	0	0.208	-0.01	-0.009	-0.009	111	74.88	36.00000	73.81211426	3.302739414
0	0	2	1	400	300.99503	1	2	1	47.68218	149.55511	0	0.208	-0.008	0.003	-0.008	111	74.88	0.00000	73.84415083	3.203657232
0	0	2	1	400	300.99503	1	2	1	47.68218	149.55511	0	0.208	-0.007	-0.015	-0.008	111	74.88	0.00000	73.8752263	3.107547515
0	0	2	1	400	300.99503	1	2	1	47.68218	149.55511	0	0.208	-0.005	-0.003	-0.007	111	74.88	0.00000	73.90536951	3.014321089
0	0	2	1	400	300.99503	1	2	1	47.68218	149.55511	0	0.208	-0.005	-0.09	-0.006	111	74.88	0.00000	73.93460843	2.923891457
0	0	2	1	400	300.99503	1	2	1	47.68218	149.55511	0	0.208	-0.005	-0.022	-0.006	111	74.88	0.00000	73.96297018	2.836174713
0	0	2	1	400	300.99503	1	2	1	47.68218	149.55511	0	0.208	-0.005	-0.039	-0.006	111	74.88	0.00000	73.99048107	2.751089472
0	0	2	1	400	300.99503	1	2	1	47.68218	149.55511	0	0.208	-0.003	-0.008	-0.005	111	74.88	0.00000	74.01716664	2.668556787
0	0	2	1	400	300.99503	1	2	1	47.68218	149.55511	0	0.209	-0.002	-0.011	-0.005	111	75.24	36.00000	74.05385164	3.668500084
0	0	2	1	400	300.99503	1	2	1	47.68218	149.55511	0	0.209	-0.001	0.024	-0.004	111	75.24	0.00000	74.08943609	3.558445081
0	0	2	1	400	300.99503	1	2	1	47.68218	149.55511	0	0.209	-0.001	-0.02	-0.004	111	75.24	0.00000	74.12395301	3.451691729
0	0	2	1	400	300.99503	1	2	1	47.68218	149.55511	0	0.209	0	-0.005	-0.003	111	75.24	0.00000	74.15743442	3.348140977
0	0	2	1	400	300.99503	1	2	1	47.68218	149.55511	0	0.209	0	0.027	-0.003	111	75.24	0.00000	74.18991138	3.247696748
0	0	2	1	400	300.99503	1	2	1	47.68218	149.55511	0	0.209	-0.001	-0.026	-0.003	111	75.24	0.00000	74.22141404	3.150265845
0	0	2	1	400	300.99503	1	2	1	47.68218	149.55511	0	0.209	-0.001	-0.03	-0.002	111	75.24	0.00000	74.25197162	3.05575787
0	0	2	1	400	300.99503	1	2	1	47.68218	149.55511	0	0.209	-0.001	-0.032	-0.002	111	75.24	0.00000	74.28161247	2.964085134
0	0	2	1	400	300.99503	1	2	1	47.68218	149.55511	0	0.21	0	0.014	-0.002	111	75.6	36.00000	74.3211641	3.95516258
0	0	2	1	400	300.99503	1	2	1	47.68218	149.55511	0	0.21	0	-0.005	-0.002	111	75.6	0.00000	74.35952918	3.836507702
0	0	2	1	400	300.99503	1	2	1	47.68218	149.55511	0	0.21	-0.001	-0.015	-0.002	111	75.6	0.00000	74.3967433	3.721412471
0	0	2	1	400	300.99503	1	2	1	47.68218	149.55511	0	0.21	0	-0.003	-0.001	111	75.6	0.00000	74.432841	3.609770097
0	0	2	1	400	300.99503	1	2	1	47.68218	149.55511	0	0.21	-0.001	-0.012	-0.001	111	75.6	0.00000	74.46785577	3.501476994
0	0	2	1	400	300.99503	1	2	1	47.68218	149.55511	0	0.21	0	0	-0.001	111	75.6	0.00000	74.5018201	3.396432684
0	0	2	1	400	300.99503	1	2	1	47.68218	149.55511	0	0.21	0	0.02	-0.001	111	75.6	0.00000	74.5347655	3.294539704
0	0	2	1	400	300.99503	1	2	1	47.68218	149.55511	0	0.21	0	0.016	-0.001	111	75.6	0.00000	74.56672253	3.195703513
0	0	2	1	400	300.99503	1	2	1	47.68218	149.55511	0	0.21	0	-0.002	-0.001	111	75.6	0.00000	74.59772085	3.099832407
0	0	2	1	400	300.99503	1	2	1	47.68218	149.55511	0	0.21	0	0.05	0	111	75.6	0.00000	74.62778923	3.006837435
0	0	2	1	400	300.99503	1	2	1	47.68218	149.55511	0	0.21	0	-0.01	0	111	75.6	0.00000	74.65695555	2.916632312
0	0	2	1	400	300.99503	1	2	1	47.68218	149.55511	0	0.21	0	-0.011	0	111	75.6	0.00000	74.68524689	2.829133343
0	0	2	1	400	300.99503	1	2	1	47.68218	149.55511	0	0.21	0	0.01	0	111	75.6	0.00000	74.71268948	2.744259343
0	0	2	1	400	300.99503	1	2	1	47.68218	149.55511	0	0.21	0	-0.006	0	111	75.6	0.00000	74.73930879	2.661931562
0	0	2	1	400	300.99503	1	2	1	47.68218	149.55511	0	0.21	-0.001	-0.087	0	111	75.6	0.00000	74.76512953	2.582073615
0	0	2	1	400	300.99503	1	2	1	47.68218	149.55511	0	0.21	-0.001	-0.05	0	111	75.6	0.00000	74.79017565	2.504611407
0	0	2	1	400	300.99503	1	2	1	47.68218	149.55511	0	0.211	-0.001	-0.017	0	111	75.96	36.00000	74.82527038	3.509473065
0	0	2	1	400	300.99503	1	2	1	47.68218	149.55511	0	0.211	0	0.026	0	111	75.96	0.00000	74.85931226	3.404188873
0	0	2	1	400	300.99503	1	2	1	47.68218	149.55511	0	0.211	0	0.031	0	111	75.96	0.00000	74.8923329	3.302063207
0	0	2	1	400	300.99503	1	2	1	47.68218	149.55511	0	0.211	0	0.025	0	111	75.96	0.00000	74.92436291	3.20300131
0	0	2	1	400	300.99503	1	2	1	47.68218	149.55511	0	0.211	0	0.004	0	111	75.96	0.00000	74.95543202	3.106911271
0	0	2	1	400	300.99503	1	2	1	47.68218	149.55511	0	0.211	-0.001	-0.021	0	111	75.96	0.00000	74.98556906	3.013703933
0	0	2	1	400	300.99503	1	2	1	47.68218	149.55511	0	0.211	0	0.005	0	111	75.96	0.00000	75.01480199	2.923292815
0	0	2	1	400	300.99503	1	2	1	47.68218	149.55511	0	0.211	0	-0.011	0	111	75.96	0.00000	75.04315793	2.83559403
0	0	2	1	400	300.99503	1	2	1	47.68218	149.55511	0	0.211	0	0.017	0	111	75.96	0.00000	75.07066319	2.75052621
0	0	2	1	400	300.99503	1	2	1	47.68218	149.55511	0	0.211	0	0.007	0	111	75.96	0.00000	75.0973433	2.668010423
0	0	2	1	400	300.99503	1	2	1	47.68218	149.55511	0	0.211	0	-0.007	0	111	75.96	0.00000	75.123223	2.587970111
0	0	2	1	400	300.99503	1	2	1	47.68218	149.55511	0	0.211	0	0.136	0	111	75.96	0.00000	75.14832631	2.510331007
0	0	2	1	400	300.99503	1	2	1	47.68218	149.55511	0	0.211	0	0.017	0	111	75.96	0.00000	75.17267652	2.435021077
0	0	2	1	400	300.99503	1	2	1	47.68218	149.55511	0	0.212	-0.001	-0.01	0	111	76.32	36.00000	75.20709622	3.441970445
0	0	2	1	400	300.99503	1	2	1	47.68218	149.55511	0	0.212	0	0.039	0	111	76.32	0.00000	75.24048334	3.338711331
0	0	2	1	400	300.99503	1	2	1	47.68218	149.55511	0	0.212	0	0.009	0	111	76.32	0.00000	75.27286884	3.238549991
0	0	2	1	400	300.99503	1	2	1	47.68218	149.55511	0	0.212	-0.001	-0.022	0	111	76.32	0.00000	75.30428277	3.141393492
0	0	2	1	400	300.99503	1	2	1	47.68218	149.55511	0	0.212	0	-0.01	0	111	76.32	0.00000	75.33475429	3.047151687
0	0	2	1	400	300.99503	1	2	1	47.68218	149.55511	0	0.212	0	0.024	0	111	76.32	0.00000	75.36431166	2.955737136
0	0	2	1	400	300.99503	1	2	1	47.68218	149.55511	0	0.212	-0.001	-0.022	0	111	76.32	0.00000	75.39298231	2.867065022
0	0	2	1	400	300.99503	1	2	1	47.68218	149.55511	0	0.212	0	0.004	0	111	76.32	0.00000	75.42079284	2.781053072
0	0	2	1	400	300.99503	1	2	1	47.68218	149.55511	0	0.212	0	0.018	0	111	76.32	0.00000	75.44776905	2.697621479
0	0	2	1	400	300.99503	1	2	1	47.68218	149.55511	0	0.212	-0.001	-0.155	0	111	76.32	0.00000	75.47393598	2.616692835
0	0	2	1	400	300.99503	1	2	1	47.68218	149.55511	0	0.212	0	0.011	0	111	76.32	0.00000	75.4993179	2.53819205
0	0	2	1	400	300.99503	1	2	1	47.68218	149.55511	0	0.212	0	0.004	0	111	76.32	0.00000	75.52393837	2.462046289
0	0	2	1	400	300.99503	1	2	1	47.68218	149.55511	0	0.212	-0.001	-0.019	0	111	76.32	0.00000	75.54782022	2.3881849
0	0	2	1	400	300.99503	1	2	1	47.68218	149.55511	0	0.212	0	-0.004	0	111	76.32	0.00000	75.57098561	2.316539353
0	0	2	1	400	300.99503	1	2	1	47.68218	149.55511	0	0.212	-0.001	-0.014	0	111	76.32	0.00000	75.59345604	2.247043172
0	0	2	1	400	300.99503	1	2	1	47.68218	149.55511	0	0.212	-0.001	-0.088	0	111	76.32	0.00000	75.61525236	2.179631877
0	0	2	1	400	300.99503	1	2	1	47.68218	149.55511	0	0.212	0	0.021	0	111	76.32	0.00000	75.63639479	2.114242921
0	0	2	1	400	300.99503	1	2	1	47.68218	149.55511	0	0.212	0	-0.011	0	111	76.32	0.00000	75.65690295	2.050815633
0	0	2	1	400	300.99503	1	2	1	47.68218	149.55511	0	0.213	0	-0.01	0	111	76.68	36.00000	75.68759586	3.069291164
0	0	2	1	400	300.99503	1	2	1	47.68218	149.55511	0	0.213	-0.001	-0.192	0	111	76.68	0.00000	75.71736798	2.977212429
0	0	2	1	400	300.99503	1	2	1	47.68218	149.55511	0	0.213	-0.001	-0.026	0	111	76.68	0.00000	75.74624694	2.887896056
0	0	2	1	400	300.99503	1	2	1	47.68218	149.55511	0	0.213	-0.001	-0.033	0	111	76.68	0.00000	75.77425953	2.801259175
0	0	2	1	400	300.99503	1	2	1	47.68218	149.55511	0	0.213	0	0.005	0	111	76.68	0.00000	75.80143175	2.717221399
0	0	2	1	400	300.99503	1	2	1	47.68218	149.55511	0	0.213	-0.001	-0.031	0	111	76.68	0.00000	75.8277888	2.635704757
0	0	2	1	400	300.99503	1	2	1	47.68218	149.55511	0	0.213	0	0.003	0	111	76.68	0.00000	75.85335513	2.556633615
0	0	2	1	400	300.99503	1	2	1	47.68218	149.55511	0	0.213	0	0.007	0	111	76.68	0.00000	75.87815448	2.479934606
0	0	2	1	400	300.99503	1	2	1	47.68218	149.55511	0	0.213	0	-0.001	0	111	76.68	0.00000	75.90220984	2.405536568
0	0	2	1	400	300.99503	1	2	1	47.68218	149.55511	0	0.213	0	0.025	0	111	76.68	0.00000	75.92554355	2.333370471
0	0	2	1	400	300.99503	1	2	1	47.68218	149.55511	0	0.213	0	0.026	0	111	76.68	0.00000	75.94817724	2.263369357
0	0	2	1	400	300.99503	1	2	1	47.68218	149.55511	0	0.213	0	0.016	0	111	76.68	0.00000	75.97013192	2.195468276
0	0	2	1	400	300.99503	1	2	1	47.68218	149.55511	0	0.213	0	-0.008	0	111	76.68	0.00000	75.99142797	2.129604228
0	0	2	1	400	300.99503	1	2	1	47.68218	149.55511	0	0.213	-0.001	-0.025	0	111	76.68	0.00000	76.01208513	2.065716101
0	0	2	1	400	300.99503	1	2	1	47.68218	149.55511	0	0.213	0	-0.006	0	111	76.68	0.00000	76.03212257	2.003744618
0	0	2	1	400	300.99503	1	2	1	47.68218	149.55511	0	0.213	0	-0.01	0	111	76.68	0.00000	76.0515589	1.94363228
0	0	2	1	400	300.99503	1	2	1	47.68218	149.55511	0	0.213	0	0.02	0	111	76.68	0.00000	76.07041213	1.885323311
0	0	2	1	400	300.99503	1	2	1	47.68218	149.55511	0	0.213	0	0.046	0	111	76.68	0.00000	76.08869977	1.828763612
0	0	2	1	400	300.99503	1	2	1	47.68218	149.55511	0	0.213	0	0.012	0	111	76.68	0.00000	76.10643877	1.773900703
0	0	2	1	400	300.99503	1	2	1	47.68218	149.55511	0	0.214	0	-0.006	0	111	77.04	36.00000	76.13444561	2.800683682
0	0	2	1	400	300.99503	1	2	1	47.68218	149.55511	0	0.214	0	-0.01	0	111	77.04	0.00000	76.16161224	2.716663172
0	0	2	1	400	300.99503	1	2	1	47.68218	149.55511	0	0.214	0	0.043	0	111	77.04	0.00000	76.18796387	2.635163277
0	0	2	1	400	300.99503	1	2	1	47.68218	149.55511	0	0.214	-0.001	-0.029	0	111	77.04	0.00000	76.21352496	2.556108378
0	0	2	1	400	300.99503	1	2	1	47.68218	149.55511	0	0.214	0	0.027	0	111	77.04	0.00000	76.23831921	2.479425127
0	0	2	1	400	300.99503	1	2	1	47.68218	149.55511	0	0.214	0	0.008	0	111	77.04	0.00000	76.26236963	2.405042373
0	0	2	1	400	300.99503	1	2	1	47.68218	149.55511	0	0.214	0	0.005	0	111	77.04	0.00000	76.28569854	2.332891102
0	0	2	1	400	300.99503	1	2	1	47.68218	149.55511	0	0.214	0	0.02	0	111	77.04	0.00000	76.30832759	2.262904369
0	0	2	1	400	300.99503	1	2	1	47.68218	149.55511	0	0.214	-0.001	-0.068	0	111	77.04	0.00000	76.33027776	2.195017238
0	0	2	1	400	300.99503	1	2	1	47.68218	149.55511	0	0.214	-0.001	-0.014	0	111	77.04	0.00000	76.35156943	2.129166721
0	0	2	1	400	300.99503	1	2	1	47.68218	149.55511	0	0.214	0	0.067	0	111	77.04	0.00000	76.37222234	2.065291719
0	0	2	1	400	300.99503	1	2	1	47.68218	149.55511	0	0.214	0	0.053	0	111	77.04	0.00000	76.39225567	2.003332968
0	0	2	1	400	300.99503	1	2	1	47.68218	149.55511	0	0.214	-0.001	-0.028	0	111	77.04	0.00000	76.411688	1.943232979
0	0	2	1	400	300.99503	1	2	1	47.68218	149.55511	0	0.214	0	0.008	0	111	77.04	0.00000	76.43053736	1.884935989
0	0	2	1	400	300.99503	1	2	1	47.68218	149.55511	0	0.214	-0.001	-0.113	0	111	77.04	0.00000	76.44882124	1.82838791
0	0	2	1	400	300.99503	1	2	1	47.68218	149.55511	0	0.214	-0.001	-0.025	0	111	77.04	0.00000	76.46655661	1.773536272
0	0	2	1	400	300.99503	1	2	1	47.68218	149.55511	0	0.214	0	0.024	0	111	77.04	0.00000	76.48375991	1.720330184
0	0	2	1	400	300.99503	1	2	1	47.68218	149.55511	0	0.214	0	0.013	0	111	77.04	0.00000	76.50044711	1.668720279
0	0	2	1	400	300.99503	1	2	1	47.68218	149.55511	0	0.214	-0.001	-0.049	0	111	77.04	0.00000	76.5166337	1.61865867
0	0	2	1	400	300.99503	1	2	1	47.68218	149.55511	0	0.214	-0.001	-0.015	0	111	77.04	0.00000	76.53233469	1.57009891
0	0	2	1	400	300.99503	1	2	1	47.68218	149.55511	0	0.214	0	0.042	0	111	77.04	0.00000	76.54756465	1.522995943
0	0	2	1	400	300.99503	1	2	1	47.68218	149.55511	0	0.214	0	0.005	0	111	77.04	0.00000	76.56233771	1.477306065
0	0	2	1	400	300.99503	1	2	1	47.68218	149.55511	0	0.214	0	0.089	0	111	77.04	0.00000	76.57666757	1.432986883
0	0	2	1	400	300.99503	1	2	1	47.68218	149.55511	0	0.214	0	0.01	0	111	77.04	0.00000	76.59056755	1.389997276
0	0	2	1	400	300.99503	1	2	1	47.68218	149.55511	0	0.214	-0.001	-0.066	0	111	77.04	0.00000	76.60405052	1.348297358
0	0	2	1	400	300.99503	1	2	1	47.68218	149.55511	0	0.214	-0.001	-0.014	0	111	77.04	0.00000	76.61712901	1.307848437
0	0	2	1	400	300.99503	1	2	1	47.68218	149.55511	0	0.214	-0.001	-0.049	0	111	77.04	0.00000	76.62981514	1.268612984
0	0	2	1	400	300.99503	1	2	1	47.68218	149.55511	0	0.214	0	0.093	0	111	77.04	0.00000	76.64212068	1.230554594
0	0	2	1	400	300.99503	1	2	1	47.68218	149.55511	0	0.214	0	0.001	0	111	77.04	0.00000	76.65405706	1.193637957
0	0	2	1	400	300.99503	1	2	1	47.68218	149.55511	0	0.214	0	-0.01	0	111	77.04	0.00000	76.66563535	1.157828818
0	0	2	1	400	300.99503	1	2	1	47.68218	149.55511	0	0.214	0	0.036	0	111	77.04	0.00000	76.67686629	1.123093953
0	0	2	1	400	300.99503	1	2	1	47.68218	149.55511	0	0.214	0	0.016	0	111	77.04	0.00000	76.6877603	1.089401135
0	0	2	1	400	300.99503	1	2	1	47.68218	149.55511	0	0.214	0	0.019	0	111	77.04	0.00000	76.69832749	1.056719101
0	0	2	1	400	300.99503	1	2	1	47.68218	149.55511	0	0.214	0	0.016	0	111	77.04	0.00000	76.70857767	1.025017528
0	0	2	1	400	300.99503	1	2	1	47.68218	149.55511	0	0.214	0	0.016	0	111	77.04	0.00000	76.71852034	0.994267002
0	0	2	1	400	300.99503	1	2	1	47.68218	149.55511	0	0.214	0	-0.006	0	111	77.04	0.00000	76.72816473	0.964438992
0	0	2	1	400	300.99503	1	2	1	47.68218	149.55511	0	0.214	0	0.05	0	111	77.04	0.00000	76.73751978	0.935505822
0	0	2	1	400	300.99503	1	2	1	47.68218	149.55511	0	0.214	-0.001	-0.133	0	111	77.04	0.00000	76.74659419	0.907440647
0	0	2	1	400	300.99503	1	2	1	47.68218	149.55511	0	0.214	0	0.02	0	111	77.04	0.00000	76.75539636	0.880217428
0	0	2	1	400	300.99503	1	2	1	47.68218	149.55511	0	0.214	-0.001	-0.042	0	111	77.04	0.00000	76.76393447	0.853810905
0	0	2	1	400	300.99503	1	2	1	47.68218	149.55511	0	0.214	-0.001	-0.017	0	111	77.04	0.00000	76.77221644	0.828196578
0	0	2	1	400	300.99503	1	2	1	47.68218	149.55511	0	0.214	0	-0.009	0	111	77.04	0.00000	76.78024995	0.803350681
0	0	2	1	400	300.99503	1	2	1	47.68218	149.55511	0	0.214	0	0.024	0	111	77.04	0.00000	76.78804245	0.77925016
0	0	2	1	400	300.99503	1	2	1	47.68218	149.55511	0	0.214	0	-0.002	0	111	77.04	0.00000	76.79560117	0.755872655
0	0	2	1	400	300.99503	1	2	1	47.68218	149.55511	0	0.214	0	-0.002	0	111	77.04	0.00000	76.80293314	0.733196476
0	0	2	1	400	300.99503	1	2	1	47.68218	149.55511	0	0.214	0	-0.009	0	111	77.04	0.00000	76.81004515	0.711200581
0	0	2	1	400	300.99503	1	2	1	47.68218	149.55511	0	0.214	0	0.004	0	111	77.04	0.00000	76.81694379	0.689864564
0	0	2	1	400	300.99503	1	2	1	47.68218	149.55511	0	0.214	0	0.002	0	111	77.04	0.00000	76.82363548	0.669168627
0	0	2	1	400	300.99503	1	2	1	47.68218	149.55511	0	0.214	-0.001	-0.021	0	111	77.04	0.00000	76.83012641	0.649093568
0	0	2	1	400	300.99503	1	2	1	47.68218	149.55511	0	0.214	0	-0.006	0	111	77.04	0.00000	76.83642262	0.629620761
0	0	2	1	400	300.99503	1	2	1	47.68218	149.55511	0	0.214	-0.001	-0.021	0	111	77.04	0.00000	76.84252994	0.610732138
0	0	2	1	400	300.99503	1	2	1	47.68218	149.55511	0	0.214	0	0.046	0	111	77.04	0.00000	76.84845404	0.592410174
0	0	2	1	400	300.99503	1	2	1	47.68218	149.55511	0	0.214	-0.001	-0.02	0	111	77.04	0.00000	76.85420042	0.574637869
0	0	2	1	400	300.99503	1	2	1	47.68218	149.55511	0	0.214	0	0.008	0	111	77.04	0.00000	76.85977441	0.557398733
0	0	2	1	400	300.99503	1	2	1	47.68218	149.55511	0	0.214	0	0.009	0	111	77.04	0.00000	76.86518118	0.540676771
0	0	2	1	400	300.99503	1	2	1	47.68218	149.55511	0	0.214	0	-0.01	0	111	77.04	0.00000	76.87042574	0.524456468
0	0	2	1	400	300.99503	1	2	1	47.68218	149.55511	0	0.214	0	0.041	0	111	77.04	0.00000	76.87551297	0.508722774
0	0	2	1	400	300.99503	1	2	1	47.68218	149.55511	0	0.214	-0.001	-0.018	0	111	77.04	0.00000	76.88044758	0.493461091
0	0	2	1	400	300.99503	1	2	1	47.68218	149.55511	0	0.214	0	0.044	0	111	77.04	0.00000	76.88523415	0.478657258
0	0	2	1	400	300.99503	1	2	1	47.68218	149.55511	0	0.214	0	0.029	0	111	77.04	0.00000	76.88987713	0.46429754
0	0	2	1	400	300.99503	1	2	1	47.68218	149.55511	0	0.214	0	0.006	0	111	77.04	0.00000	76.89438081	0.450368614
0	0	2	1	400	300.99503	1	2	1	47.68218	149.55511	0	0.214	-0.001	-0.054	0	111	77.04	0.00000	76.89874939	0.436857556
4180.487	300.99503	2	2	300.99503	300.99503	1	2	2	47.68218	149.55511	1	0.214	0	0.018	0	111	77.04	0.00000	76.90298691	0.423751829
4180.487	300.99503	2	2	300.99503	300.99503	0	2	2	47.68218	149.55511	1	0.214	-0.001	-0.013	0	111	77.04	0.00000	76.9070973	0.411039274
4180.487	300.99503	2	2	300.99503	300.99503	0	2	2	47.68218	149.55511	1	0.214	0	-0.006	0	111	77.04	0.00000	76.91108438	0.398708096
4180.487	300.99503	2	2	300.99503	300.99503	0	2	2	47.68218	149.55511	1	0.214	0	0.009	0	111	77.04	0.00000	76.91495185	0.386746853
4180.487	300.99503	2	2	300.99503	300.99503	0	2	2	47.68218	149.55511	1	0.214	0.002	0.434	0.569	111	77.04	0.00000	76.9187033	0.375144447
4180.487	300.99503	2	2	300.99503	300.99503	0	2	2	47.68218	149.55511	1	0.214	0.006	0.553	0.569	111	77.04	0.00000	76.9223422	0.363890114
4180.487	300.99503	2	2	300.99503	300.99503	0	2	2	47.68218	149.55511	1	0.214	0.012	0.857	0.825	111	77.04	0.00000	76.92587193	0.35297341
4180.487	300.99503	2	2	300.99503	300.99503	0	2	2	47.68218	149.55511	1	0.214	0.02	1.13	1.283	111	77.04	0.00000	76.92929577	0.342384208
4180.487	300.99503	2	2	300.99503	300.99503	0	2	2	47.68218	149.55511	1	0.214	0.029	1.265	1.283	111	77.04	0.00000	76.9326169	0.332112682
4180.487	300.99503	2	2	300.99503	300.99503	0	2	2	47.68218	149.55511	1	0.214	0.038	1.439	1.488	111	77.04	0.00000	76.93583839	0.322149301
4180.487	300.99503	2	2	300.99503	300.99503	0	2	2	47.68218	149.55511	1	0.214	0.047	1.48	1.856	111	77.04	0.00000	76.93896324	0.312484822
4180.487	300.99503	2	2	300.99503	300.99503	0	2	2	47.68218	149.55511	1	0.214	0.057	1.812	1.856	111	77.04	0.00000	76.94199434	0.303110278
4180.487	300.99503	2	2	300.99503	300.99503	0	2	2	47.68218	149.55511	1	0.214	0.068	1.974	2.021	111	77.04	0.00000	76.94493451	0.294016969
4180.487	300.99503	2	2	300.99503	300.99503	0	2	2	47.68218	149.55511	1	0.214	0.078	1.962	2.021	111	77.04	0.00000	76.94778648	0.28519646
4180.487	300.99503	2	2	300.99503	300.99503	0	2	2	47.68218	149.55511	1	0.215	0.089	2.342	2.316	111	77.4	36.00000	76.96135288	1.356640567
4180.487	300.99503	2	2	300.99503	300.99503	0	2	2	47.68218	149.55511	1	0.215	0.1	2.343	2.448	111	77.4	0.00000	76.9745123	1.31594135
4180.487	300.99503	2	2	300.99503	300.99503	0	2	2	47.68218	149.55511	1	0.215	0.111	2.474	2.448	111	77.4	0.00000	76.98727693	1.276463109
4180.487	300.99503	2	2	300.99503	300.99503	0	2	2	47.68218	149.55511	1	0.215	0.122	2.634	2.685	111	77.4	0.00000	76.99965862	1.238169216
4180.487	300.99503	2	2	300.99503	300.99503	0	2	2	47.68218	149.55511	1	0.215	0.132	2.745	2.791	111	77.4	0.00000	77.01166886	1.201024139
4180.487	300.99503	2	2	300.99503	300.99503	0	2	2	47.68218	149.55511	1	0.215	0.142	2.817	2.791	111	77.4	0.00000	77.0233188	1.164993415
4180.487	300.99503	2	2	300.99503	300.99503	0	2	2	47.68218	149.55511	1	0.215	0.152	2.966	2.981	111	77.4	0.00000	77.03461923	1.130043613
4180.487	300.99503	2	2	300.99503	300.99503	0	2	2	47.68218	149.55511	1	0.215	0.162	3.025	2.981	111	77.4	0.00000	77.04558065	1.096142304
4180.487	300.99503	2	2	300.99503	300.99503	0	2	2	47.68218	149.55511	1	0.215	0.17	3.07	3.066	111	77.4	0.00000	77.05621324	1.063258035
4180.487	300.99503	2	2	300.99503	300.99503	0	2	2	47.68218	149.55511	1	0.215	0.18	3.209	3.219	111	77.4	0.00000	77.06652684	1.031360294
4180.487	300.99503	2	2	300.99503	300.99503	0	2	2	47.68218	149.55511	1	0.215	0.189	3.223	3.219	111	77.4	0.00000	77.07653103	1.000419485
4180.487	300.99503	2	2	300.99503	300.99503	0	2	2	47.68218	149.55511	1	0.215	0.197	3.262	3.287	111	77.4	0.00000	77.0862351	0.970406901
4180.487	300.99503	2	2	300.99503	300.99503	0	2	2	47.68218	149.55511	1	0.215	0.204	3.28	3.287	111	77.4	0.00000	77.09564805	0.941294694
4180.487	300.99503	2	2	300.99503	300.99503	0	2	2	47.68218	149.55511	1	0.215	0.211	3.363	3.409	111	77.4	0.00000	77.10477861	0.913055853
4180.487	300.99503	2	2	300.99503	300.99503	0	2	2	47.68218	149.55511	1	0.215	0.219	3.5	3.464	111	77.4	0.00000	77.11363525	0.885664177
4180.487	300.99503	2	2	300.99503	300.99503	0	2	2	47.68218	149.55511	1	0.215	0.226	3.499	3.464	111	77.4	0.00000	77.12222619	0.859094252
4180.487	300.99503	2	2	300.99503	300.99503	0	2	2	47.68218	149.55511	1	0.215	0.232	3.591	3.562	111	77.4	0.00000	77.13055941	0.833321424
4180.487	300.99503	2	2	300.99503	300.99503	0	2	2	47.68218	149.55511	1	0.216	0.238	3.617	3.606	111	77.76	36.00000	77.14944262	1.888321782
4180.487	300.99503	2	2	300.99503	300.99503	0	2	2	47.68218	149.55511	1	0.216	0.243	3.606	3.606	111	77.76	0.00000	77.16775935	1.831672128
4180.487	300.99503	2	2	300.99503	300.99503	0	2	2	47.68218	149.55511	1	0.216	0.249	3.717	3.685	111	77.76	0.00000	77.18552656	1.776721964
4180.487	300.99503	2	2	300.99503	300.99503	0	2	2	47.68218	149.55511	1	0.216	0.255	3.669	3.72	111	77.76	0.00000	77.20276077	1.723420305
4180.487	300.99503	2	2	300.99503	300.99503	0	2	2	47.68218	149.55511	1	0.216	0.261	3.811	3.72	111	77.76	0.00000	77.21947794	1.671717696
4180.487	300.99503	2	2	300.99503	300.99503	0	2	2	47.68218	149.55511	1	0.216	0.265	3.765	3.784	111	77.76	0.00000	77.23569361	1.621566165
4180.487	300.99503	2	2	300.99503	300.99503	0	2	2	47.68218	149.55511	1	0.216	0.269	3.787	3.784	111	77.76	0.00000	77.2514228	1.57291918
4180.487	300.99503	2	2	300.99503	300.99503	0	2	2	47.68218	149.55511	1	0.216	0.273	3.807	3.812	111	77.76	0.00000	77.26668011	1.525731605
4180.487	300.99503	2	2	300.99503	300.99503	0	2	2	47.68218	149.55511	1	0.216	0.278	3.827	3.863	111	77.76	0.00000	77.28147971	1.479959657
4180.487	300.99503	2	2	300.99503	300.99503	0	2	2	47.68218	149.55511	1	0.216	0.282	3.866	3.863	111	77.76	0.00000	77.29583532	1.435560867
4180.487	300.99503	2	2	300.99503	300.99503	0	2	2	47.68218	149.55511	1	0.217	0.286	3.966	3.887	111	78.12	36.00000	77.32056026	2.472494041
4180.487	300.99503	2	2	300.99503	300.99503	0	2	2	47.68218	149.55511	1	0.217	0.29	3.914	3.927	111	78.12	0.00000	77.34454345	2.39831922
4180.487	300.99503	2	2	300.99503	300.99503	0	2	2	47.68218	149.55511	1	0.217	0.294	3.985	3.927	111	78.12	0.00000	77.36780715	2.326369643
4180.487	300.99503	2	2	300.99503	300.99503	0	2	2	47.68218	149.55511	1	0.217	0.298	3.958	3.946	111	78.12	0.00000	77.39037293	2.256578554
4180.487	300.99503	2	2	300.99503	300.99503	0	2	2	47.68218	149.55511	1	0.217	0.302	3.943	3.946	111	78.12	0.00000	77.41226175	2.188881197
4180.487	300.99503	2	2	300.99503	300.99503	0	2	2	47.68218	149.55511	1	0.217	0.304	3.96	3.977	111	78.12	0.00000	77.43349389	2.123214761
4180.487	300.99503	2	2	300.99503	300.99503	0	2	2	47.68218	149.55511	1	0.217	0.306	4.046	4.007	111	78.12	0.00000	77.45408908	2.059518319
4180.487	300.99503	2	2	300.99503	300.99503	0	2	2	47.68218	149.55511	1	0.217	0.308	4.013	4.007	111	78.12	0.00000	77.4740664	1.997732769
4180.487	300.99503	2	2	300.99503	300.99503	0	2	2	47.68218	149.55511	1	0.217	0.31	4.04	4.018	111	78.12	0.00000	77.49344441	1.937800786
4180.487	300.99503	2	2	300.99503	300.99503	0	2	2	47.68218	149.55511	1	0.217	0.312	3.998	4.042	111	78.12	0.00000	77.51224108	1.879666762
4180.487	300.99503	2	2	300.99503	300.99503	0	2	2	47.68218	149.55511	1	0.217	0.314	4.016	4.042	111	78.12	0.00000	77.53047385	1.82327676
4180.487	300.99503	2	2	300.99503	300.99503	0	2	2	47.68218	149.55511	1	0.218	0.316	4.025	4.051	111	78.48	36.00000	77.55895963	2.848578457
4180.487	300.99503	2	2	300.99503	300.99503	0	2	2	47.68218	149.55511	1	0.218	0.318	4.036	4.051	111	78.48	0.00000	77.58659084	2.763121103
4180.487	300.99503	2	2	300.99503	300.99503	1	2	2	47.68218	149.55511	1	0.218	0.32	4.038	4.069	111	78.48	0.00000	77.61339312	2.68022747
4180.487	300.99503	2	2	300.99503	300.99503	1	2	2	47.68218	149.55511	1	0.218	0.321	4.092	4.077	111	78.48	0.00000	77.63939132	2.599820646
4180.487	300.99503	2	2	300.99503	300.99503	1	2	2	47.68218	149.55511	1	0.218	0.321	4.063	4.077	111	78.48	0.00000	77.66460958	2.521826026
4180.487	300.99503	2	2	300.99503	300.99503	1	2	2	47.68218	149.55511	1	0.218	0.322	4.098	4.092	111	78.48	0.00000	77.6890713	2.446171246
4180.487	300.99503	2	2	300.99503	300.99503	1	2	2	47.68218	149.55511	1	0.218	0.324	4.311	4.098	111	78.48	0.00000	77.71279916	2.372786108
4180.487	300.99503	2	2	300.99503	300.99503	1	2	2	47.68218	149.55511	1	0.218	0.325	4.107	4.098	111	78.48	0.00000	77.73581518	2.301602525
4180.487	300.99503	2	2	300.99503	300.99503	1	2	2	47.68218	149.55511	1	0.218	0.327	4.149	4.11	111	78.48	0.00000	77.75814073	2.232554449
4180.487	300.99503	2	2	300.99503	300.99503	1	2	2	47.68218	149.55511	1	0.218	0.328	4.069	4.11	111	78.48	0.00000	77.77979651	2.165577816
4180.487	300.99503	2	2	300.99503	300.99503	1	2	2	47.68218	149.55511	1	0.218	0.33	4.119	4.121	111	78.48	0.00000	77.80080261	2.100610481
4180.487	300.99503	2	2	300.99503	300.99503	1	2	2	47.68218	149.55511	1	0.219	0.331	4.274	4.126	111	78.84	36.00000	77.83197853	3.117592167
4180.487	300.99503	2	2	300.99503	300.99503	1	2	2	47.68218	149.55511	1	0.219	0.333	4.143	4.126	111	78.84	0.00000	77.86221918	3.024064402
4180.487	300.99503	2	2	300.99503	300.99503	1	2	2	47.68218	149.55511	1	0.219	0.333	4.032	4.133	111	78.84	0.00000	77.8915526	2.93334247
4180.487	300.99503	2	2	300.99503	300.99503	1	2	2	47.68218	149.55511	1	0.219	0.334	4.113	4.137	111	78.84	0.00000	77.92000602	2.845342196
4180.487	300.99503	2	2	300.99503	300.99503	1	2	2	47.68218	149.55511	1	0.219	0.334	4.01	4.137	111	78.84	0.00000	77.94760584	2.75998193
4180.487	300.99503	2	2	300.99503	300.99503	1	2	2	47.68218	149.55511	1	0.219	0.336	4.121	4.144	111	78.84	0.00000	77.97437767	2.677182472
4180.487	300.99503	2	2	300.99503	300.99503	1	2	2	47.68218	149.55511	1	0.219	0.338	4.153	4.144	111	78.84	0.00000	78.00034634	2.596866998
4180.487	300.99503	2	2	300.99503	300.99503	1	2	2	47.68218	149.55511	1	0.219	0.338	4.062	4.146	111	78.84	0.00000	78.02553595	2.518960988
4180.487	300.99503	2	2	300.99503	300.99503	1	2	2	47.68218	149.55511	1	0.219	0.34	4.212	4.151	111	78.84	0.00000	78.04996987	2.443392158
4180.487	300.99503	2	2	300.99503	300.99503	1	2	2	47.68218	149.55511	1	0.219	0.34	3.954	4.151	111	78.84	0.00000	78.07367077	2.370090394
4180.487	300.99503	2	2	300.99503	300.99503	1	2	2	47.68218	149.55511	1	0.219	0.341	4.171	4.156	111	78.84	0.00000	78.09666065	2.298987682
4180.487	300.99503	2	2	300.99503	300.99503	1	2	2	47.68218	149.55511	1	0.219	0.341	4.218	4.159	111	78.84	0.00000	78.11896083	2.230018051
4180.487	300.99503	2	2	300.99503	300.99503	1	2	2	47.68218	149.55511	1	0.22	0.34	3.978	4.159	111	79.2	36.00000	78.15139201	3.24311751
4180.487	300.99503	2	2	300.99503	300.99503	1	2	2	47.68218	149.55511	1	0.22	0.341	4.177	4.162	111	79.2	0.00000	78.18285025	3.145823984
4180.487	300.99503	2	2	300.99503	300.99503	1	2	2	47.68218	149.55511	1	0.22	0.341	4.124	4.162	111	79.2	0.00000	78.21336474	3.051449265
4180.487	300.99503	2	2	300.99503	300.99503	1	2	2	47.68218	149.55511	1	0.22	0.341	4.199	4.164	111	79.2	0.00000	78.2429638	2.959905787
4180.487	300.99503	2	2	300.99503	300.99503	1	2	2	47.68218	149.55511	1	0.22	0.341	4.151	4.166	111	79.2	0.00000	78.27167488	2.871108613
4180.487	300.99503	2	2	300.99503	300.99503	1	2	2	47.68218	149.55511	1	0.22	0.341	4.184	4.166	111	79.2	0.00000	78.29952464	2.784975355
4180.487	300.99503	2	2	300.99503	300.99503	1	2	2	47.68218	149.55511	1	0.22	0.341	4.179	4.167	111	79.2	0.00000	78.3265389	2.701426094
4180.487	300.99503	2	2	300.99503	300.99503	1	2	2	47.68218	149.55511	1	0.22	0.341	4.186	4.167	111	79.2	0.00000	78.35274273	2.620383311
4180.487	300.99503	2	2	300.99503	300.99503	1	2	2	47.68218	149.55511	1	0.22	0.341	4.193	4.17	111	79.2	0.00000	78.37816045	2.541771812
4180.487	300.99503	2	2	300.99503	300.99503	1	2	2	47.68218	149.55511	1	0.22	0.341	4.209	4.171	111	79.2	0.00000	78.40281563	2.465518658
4180.487	300.99503	2	2	300.99503	300.99503	1	2	2	47.68218	149.55511	1	0.22	0.341	4.176	4.171	111	79.2	0.00000	78.42673116	2.391553098
4180.487	300.99503	2	2	300.99503	300.99503	1	2	2	47.68218	149.55511	1	0.22	0.341	4.182	4.173	111	79.2	0.00000	78.44992923	2.319806505
4180.487	300.99503	2	2	300.99503	300.99503	1	2	2	47.68218	149.55511	1	0.22	0.341	4.23	4.173	111	79.2	0.00000	78.47243135	2.25021231
4180.487	300.99503	2	2	300.99503	300.99503	1	2	2	47.68218	149.55511	1	0.22	0.342	4.17	4.173	111	79.2	0.00000	78.49425841	2.182705941
4180.487	300.99503	2	2	300.99503	300.99503	1	2	2	47.68218	149.55511	1	0.22	0.342	4.139	4.175	111	79.2	0.00000	78.51543066	2.117224762
4180.487	300.99503	2	2	300.99503	300.99503	1	2	2	47.68218	149.55511	1	0.22	0.341	3.97	4.176	111	79.2	0.00000	78.53596774	2.05370802
4180.487	300.99503	2	2	300.99503	300.99503	1	2	2	47.68218	149.55511	1	0.22	0.341	4.13	4.176	111	79.2	0.00000	78.55588871	1.992096779
4180.487	300.99503	2	2	300.99503	300.99503	1	2	2	47.68218	149.55511	1	0.22	0.341	4.151	4.177	111	79.2	0.00000	78.57521205	1.932333876
4180.487	300.99503	2	2	300.99503	300.99503	1	2	2	47.68218	149.55511	1	0.22	0.341	4.124	4.177	111	79.2	0.00000	78.59395569	1.874363859
4180.487	300.99503	2	2	300.99503	300.99503	1	2	2	47.68218	149.55511	1	0.22	0.341	4.217	4.179	111	79.2	0.00000	78.61213701	1.818132944
4180.487	300.99503	2	2	300.99503	300.99503	1	2	2	47.68218	149.55511	1	0.22	0.341	4.226	4.179	111	79.2	0.00000	78.6297729	1.763588955
4180.487	300.99503	2	2	300.99503	300.99503	1	2	2	47.68218	149.55511	1	0.22	0.341	4.16	4.179	111	79.2	0.00000	78.64687972	1.710681287
4180.487	300.99503	2	2	300.99503	300.99503	1	2	2	47.68218	149.55511	1	0.22	0.341	4.2	4.18	111	79.2	0.00000	78.66347333	1.659360848
4180.487	300.99503	2	2	300.99503	300.99503	1	2	2	47.68218	149.55511	1	0.22	0.341	4.12	4.18	111	79.2	0.00000	78.67956913	1.609580023
4180.487	300.99503	2	2	300.99503	300.99503	1	2	2	47.68218	149.55511	1	0.22	0.342	4.353	4.18	111	79.2	0.00000	78.69518205	1.561292622
4180.487	300.99503	2	2	300.99503	300.99503	1	2	2	47.68218	149.55511	1	0.22	0.342	4.237	4.181	111	79.2	0.00000	78.71032659	1.514453843
4180.487	300.99503	2	2	300.99503	300.99503	1	2	2	47.68218	149.55511	1	0.22	0.342	4.201	4.181	111	79.2	0.00000	78.72501679	1.469020228
4180.487	300.99503	2	2	300.99503	300.99503	1	2	2	47.68218	149.55511	1	0.22	0.342	4.215	4.181	111	79.2	0.00000	78.73926629	1.424949621
4180.487	300.99503	2	2	300.99503	300.99503	1	2	2	47.68218	149.55511	1	0.22	0.342	4.136	4.182	111	79.2	0.00000	78.7530883	1.382201132
4180.487	300.99503	2	2	300.99503	300.99503	1	2	2	47.68218	149.55511	1	0.22	0.341	4.294	4.182	111	79.2	0.00000	78.76649565	1.340735098
4180.487	300.99503	2	2	300.99503	300.99503	1	2	2	47.68218	149.55511	1	0.22	0.341	4.213	4.182	111	79.2	0.00000	78.77950078	1.300513046
4180.487	300.99503	2	2	300.99503	300.99503	1	2	2	47.68218	149.55511	1	0.22	0.341	4.329	4.183	111	79.2	0.00000	78.79211576	1.261497654
4180.487	300.99503	2	2	300.99503	300.99503	1	2	2	47.68218	149.55511	1	0.22	0.341	4.198	4.183	111	79.2	0.00000	78.80435229	1.223652725
4180.487	300.99503	2	2	300.99503	300.99503	1	2	2	47.68218	149.55511	1	0.22	0.341	4.181	4.183	111	79.2	0.00000	78.81622172	1.186943143
4180.487	300.99503	2	2	300.99503	300.99503	1	2	2	47.68218	149.55511	1	0.22	0.34	4.022	4.183	111	79.2	0.00000	78.82773507	1.151334849
4180.487	300.99503	2	2	300.99503	300.99503	1	2	2	47.68218	149.55511	1	0.22	0.341	4.211	4.183	111	79.2	0.00000	78.83890301	1.116794803
4180.487	300.99503	2	2	300.99503	300.99503	1	2	2	47.68218	149.55511	1	0.22	0.341	4.207	4.184	111	79.2	0.00000	78.84973592	1.083290959
4180.487	300.99503	2	2	300.99503	300.99503	1	2	2	47.68218	149.55511	1	0.22	0.341	4.172	4.184	111	79.2	0.00000	78.86024385	1.05079223
4180.487	300.99503	2	2	300.99503	300.99503	1	2	2	47.68218	149.55511	1	0.22	0.341	4.174	4.184	111	79.2	0.00000	78.87043653	1.019268463
4180.487	300.99503	2	2	300.99503	300.99503	1	2	2	47.68218	149.55511	1	0.22	0.341	4.207	4.184	111	79.2	0.00000	78.88032343	0.988690409
4180.487	300.99503	2	2	300.99503	300.99503	1	2	2	47.68218	149.55511	1	0.22	0.341	4.138	4.184	111	79.2	0.00000	78.88991373	0.959029697
4180.487	300.99503	2	2	300.99503	300.99503	1	2	2	47.68218	149.55511	1	0.22	0.341	4.237	4.184	111	79.2	0.00000	78.89921632	0.930258806
4180.487	300.99503	2	2	300.99503	300.99503	1	2	2	47.68218	149.55511	1	0.22	0.341	4.191	4.184	111	79.2	0.00000	78.90823983	0.902351042
4180.487	300.99503	2	2	300.99503	300.99503	1	2	2	47.68218	149.55511	1	0.22	0.34	4.107	4.184	111	79.2	0.00000	78.91699263	0.875280511
4180.487	300.99503	2	2	300.99503	300.99503	1	2	2	47.68218	149.55511	1	0.22	0.341	4.174	4.184	111	79.2	0.00000	78.92548286	0.849022095
4180.487	300.99503	2	2	300.99503	300.99503	1	2	2	47.68218	149.55511	1	0.22	0.341	4.213	4.184	111	79.2	0.00000	78.93371837	0.823551433
4180.487	300.99503	2	2	300.99503	300.99503	1	2	2	47.68218	149.55511	1	0.22	0.341	4.116	4.184	111	79.2	0.00000	78.94170682	0.79884489
4180.487	300.99503	2	2	300.99503	300.99503	1	2	2	47.68218	149.55511	1	0.22	0.341	4.234	4.185	111	79.2	0.00000	78.94945561	0.774879543
4180.487	300.99503	2	2	300.99503	300.99503	1	2	2	47.68218	149.55511	1	0.22	0.341	4.159	4.185	111	79.2	0.00000	78.95697195	0.751633157
4180.487	300.99503	2	2	300.99503	300.99503	1	2	2	47.68218	149.55511	1	0.22	0.341	4.14	4.185	111	79.2	0.00000	78.96426279	0.729084162
4180.487	300.99503	2	2	300.99503	300.99503	1	2	2	47.68218	149.55511	1	0.22	0.341	4.146	4.185	111	79.2	0.00000	78.9713349	0.707211637
4180.487	300.99503	2	2	300.99503	300.99503	1	2	2	47.68218	149.55511	1	0.22	0.341	4.167	4.185	111	79.2	0.00000	78.97819486	0.685995288
4180.487	300.99503	2	2	300.99503	300.99503	1	2	2	47.68218	149.55511	1	0.22	0.341	4.185	4.185	111	79.2	0.00000	78.98484901	0.665415429
4180.487	300.99503	2	2	300.99503	300.99503	1	2	2	47.68218	149.55511	1	0.22	0.341	4.159	4.185	111	79.2	0.00000	78.99130354	0.645452966
4180.487	300.99503	2	2	300.99503	300.99503	1	2	2	47.68218	149.55511	1	0.22	0.341	4.2	4.185	111	79.2	0.00000	78.99756443	0.626089377
4180.487	300.99503	2	2	300.99503	300.99503	1	2	2	47.68218	149.55511	1	0.22	0.341	4.12	4.185	111	79.2	0.00000	79.0036375	0.607306696
4180.487	300.99503	2	2	300.99503	300.99503	1	2	2	47.68218	149.55511	1	0.22	0.341	4.225	4.185	111	79.2	0.00000	79.00952838	0.589087495
4180.487	300.99503	2	2	300.99503	300.99503	1	2	2	47.68218	149.55511	1	0.22	0.341	4.214	4.185	111	79.2	0.00000	79.01524253	0.57141487
4180.487	300.99503	2	2	300.99503	300.99503	1	2	2	47.68218	149.55511	1	0.22	0.341	4.147	4.185	111	79.2	0.00000	79.02078525	0.554272424
4180.487	300.99503	2	2	300.99503	300.99503	1	2	2	47.68218	149.55511	1	0.22	0.34	3.968	4.185	111	79.2	0.00000	79.02616169	0.537644252
4180.487	300.99503	2	2	300.99503	300.99503	1	2	2	47.68218	149.55511	1	0.22	0.341	4.233	4.185	111	79.2	0.00000	79.03137684	0.521514924
4180.487	300.99503	2	2	300.99503	300.99503	1	2	2	47.68218	149.55511	1	0.22	0.341	4.225	4.185	111	79.2	0.00000	79.03643554	0.505869476
4180.487	300.99503	2	2	300.99503	300.99503	1	2	2	47.68218	149.55511	1	0.22	0.341	4.206	4.185	111	79.2	0.00000	79.04134247	0.490693392
4180.487	300.99503	2	2	300.99503	300.99503	1	2	2	47.68218	149.55511	1	0.22	0.341	4.18	4.185	111	79.2	0.00000	79.0461022	0.47597259
4180.487	300.99503	2	2	300.99503	300.99503	1	2	2	47.68218	149.55511	1	0.22	0.341	4.165	4.185	111	79.2	0.00000	79.05071913	0.461693413
4180.487	300.99503	2	2	300.99503	300.99503	1	2	2	47.68218	149.55511	1	0.22	0.342	4.405	4.185	111	79.2	0.00000	79.05519756	0.44784261
4180.487	300.99503	2	2	300.99503	300.99503	1	2	2	47.68218	149.55511	1	0.22	0.341	4.208	4.185	111	79.2	0.00000	79.05954163	0.434407332
4180.487	300.99503	2	2	300.99503	300.99503	1	2	2	47.68218	149.55511	1	0.22	0.341	4.193	4.185	111	79.2	0.00000	79.06375538	0.421375112
4180.487	300.99503	2	2	300.99503	300.99503	1	2	2	47.68218	149.55511	1	0.22	0.341	4.193	4.185	111	79.2	0.00000	79.06784272	0.408733859
4180.487	300.99503	2	2	300.99503	300.99503	1	2	2	47.68218	149.55511	1	0.22	0.341	4.201	4.185	111	79.2	0.00000	79.07180744	0.396471843
4180.487	300.99503	2	2	300.99503	300.99503	1	2	2	47.68218	149.55511	1	0.22	0.341	4.128	4.185	111	79.2	0.00000	79.07565321	0.384577687
4180.487	300.99503	2	2	300.99503	300.99503	1	2	2	47.68218	149.55511	1	0.22	0.341	4.172	4.185	111	79.2	0.00000	79.07938362	0.373040357
4180.487	300.99503	2	2	300.99503	300.99503	1	2	2	47.68218	149.55511	1	0.22	0.341	4.158	4.185	111	79.2	0.00000	79.08300211	0.361849146
4180.487	300.99503	2	2	300.99503	300.99503	1	2	2	47.68218	149.55511	1	0.22	0.34	3.982	4.185	111	79.2	0.00000	79.08651205	0.350993672
4180.487	300.99503	2	2	300.99503	300.99503	1	2	2	47.68218	149.55511	1	0.22	0.341	4.172	4.185	111	79.2	0.00000	79.08991668	0.340463862
4180.487	300.99503	2	2	300.99503	300.99503	1	2	2	47.68218	149.55511	1	0.22	0.341	4.121	4.185	111	79.2	0.00000	79.09321918	0.330249946
4180.487	300.99503	2	2	300.99503	300.99503	1	2	2	47.68218	149.55511	1	0.22	0.341	4.118	4.185	111	79.2	0.00000	79.09642261	0.320342447
4180.487	300.99503	2	2	300.99503	300.99503	1	2	2	47.68218	149.55511	1	0.22	0.341	4.158	4.185	111	79.2	0.00000	79.09952993	0.310732174
4180.487	300.99503	2	2	300.99503	300.99503	1	2	2	47.68218	149.55511	1	0.22	0.341	4.153	4.185	111	79.2	0.00000	79.10254403	0.301410209
4180.487	300.99503	2	2	300.99503	300.99503	1	2	2	47.68218	149.55511	1	0.22	0.341	4.227	4.185	111	79.2	0.00000	79.10546771	0.292367902
4180.487	300.99503	2	2	300.99503	300.99503	1	2	2	47.68218	149.55511	1	0.22	0.341	4.208	4.185	111	79.2	0.00000	79.10830368	0.283596865
4180.487	300.99503	2	2	300.99503	300.99503	1	2	2	47.68218	149.55511	1	0.22	0.341	4.147	4.185	111	79.2	0.00000	79.11105457	0.275088959
4180.487	300.99503	2	2	300.99503	300.99503	1	2	2	47.68218	149.55511	1	0.22	0.341	4.231	4.185	111	79.2	0.00000	79.11372293	0.266836291
4180.487	300.99503	2	2	300.99503	300.99503	1	2	2	47.68218	149.55511	1	0.22	0.341	4.234	4.185	111	79.2	0.00000	79.11631124	0.258831202
4180.487	300.99503	2	2	300.99503	300.99503	1	2	2	47.68218	149.55511	1	0.22	0.341	4.212	4.185	111	79.2	0.00000	79.11882191	0.251066266
4180.487	300.99503	2	2	300.99503	300.99503	1	2	2	47.68218	149.55511	1	0.22	0.341	4.228	4.185	111	79.2	0.00000	79.12125725	0.243534278
4180.487	300.99503	2	2	300.99503	300.99503	1	2	2	47.68218	149.55511	1	0.22	0.341	4.133	4.185	111	79.2	0.00000	79.12361953	0.23622825
4180.487	300.99503	2	2	300.99503	300.99503	1	2	2	47.68218	149.55511	1	0.22	0.341	4.159	4.185	111	79.2	0.00000	79.12591095	0.229141402
4180.487	300.99503	2	2	300.99503	300.99503	1	2	2	47.68218	149.55511	1	0.22	0.341	4.147	4.185	111	79.2	0.00000	79.12813362	0.22226716
4180.487	300.99503	2	2	300.99503	300.99503	1	2	2	47.68218	149.55511	1	0.22	0.341	4.16	4.185	111	79.2	0.00000	79.13028961	0.215599145
4180.487	300.99503	2	2	300.99503	300.99503	1	2	2	47.68218	149.55511	1	0.22	0.342	4.376	4.185	111	79.2	0.00000	79.13238092	0.209131171
4180.487	300.99503	2	2	300.99503	300.99503	1	2	2	47.68218	149.55511	1	0.22	0.342	4.151	4.185	111	79.2	0.00000	79.13440949	0.202857236
4180.487	300.99503	2	2	300.99503	300.99503	1	2	2	47.68218	149.55511	1	0.22	0.342	4.166	4.185	111	79.2	0.00000	79.13637721	0.196771519
4180.487	300.99503	2	2	300.99503	300.99503	1	2	2	47.68218	149.55511	1	0.22	0.342	4.153	4.185	111	79.2	0.00000	79.13828589	0.190868373
4180.487	300.99503	2	2	300.99503	300.99503	1	2	2	47.68218	149.55511	1	0.22	0.342	4.154	4.185	111	79.2	0.00000	79.14013732	0.185142322
4180.487	300.99503	2	2	300.99503	300.99503	1	2	2	47.68218	149.55511	1	0.22	0.342	4.223	4.185	111	79.2	0.00000	79.1419332	0.179588052
4180.487	300.99503	2	2	300.99503	300.99503	1	2	2	47.68218	149.55511	1	0.22	0.342	4.199	4.185	111	79.2	0.00000	79.1436752	0.174200411
4180.487	300.99503	2	2	300.99503	300.99503	1	2	2	47.68218	149.55511	1	0.22	0.342	4.167	4.185	111	79.2	0.00000	79.14536494	0.168974398
4180.487	300.99503	2	2	300.99503	300.99503	1	2	2	47.68218	149.55511	1	0.22	0.342	4.208	4.185	111	79.2	0.00000	79.147004	0.163905166
4180.487	300.99503	2	2	300.99503	300.99503	1	2	2	47.68218	149.55511	1	0.22	0.342	4.161	4.185	111	79.2	0.00000	79.14859388	0.158988011
4180.487	300.99503	2	2	300.99503	300.99503	1	2	2	47.68218	149.55511	1	0.22	0.342	4.154	4.185	111	79.2	0.00000	79.15013606	0.154218371
4180.487	300.99503	2	2	300.99503	300.99503	1	2	2	47.68218	149.55511	1	0.22	0.342	4.162	4.185	111	79.2	0.00000	79.15163198	0.14959182
4180.487	300.99503	2	2	300.99503	300.99503	1	2	2	47.68218	149.55511	1	0.22	0.342	4.147	4.185	111	79.2	0.00000	79.15308302	0.145104065
4180.487	300.99503	2	2	300.99503	300.99503	1	2	2	47.68218	149.55511	1	0.22	0.342	4.169	4.185	111	79.2	0.00000	79.15449053	0.140750943
4180.487	300.99503	2	2	300.99503	300.99503	1	2	2	47.68218	149.55511	1	0.22	0.341	4.228	4.185	111	79.2	0.00000	79.15585581	0.136528415
4180.487	300.99503	2	2	300.99503	300.99503	1	2	2	47.68218	149.55511	1	0.22	0.341	4.199	4.185	111	79.2	0.00000	79.15718014	0.132432563
4180.487	300.99503	2	2	300.99503	300.99503	1	2	2	47.68218	149.55511	1	0.22	0.341	4.168	4.185	111	79.2	0.00000	79.15846473	0.128459586
4180.487	300.99503	2	2	300.99503	300.99503	1	2	2	47.68218	149.55511	1	0.22	0.341	4.174	4.185	111	79.2	0.00000	79.15971079	0.124605798
4180.487	300.99503	2	2	300.99503	300.99503	1	2	2	47.68218	149.55511	1	0.22	0.341	4.262	4.185	111	79.2	0.00000	79.16091947	0.120867624
4180.487	300.99503	2	2	300.99503	300.99503	1	2	2	47.68218	149.55511	1	0.22	0.341	4.169	4.185	111	79.2	0.00000	79.16209188	0.117241596
4180.487	300.99503	2	2	300.99503	300.99503	1	2	2	47.68218	149.55511	1	0.22	0.341	4.198	4.185	111	79.2	0.00000	79.16322913	0.113724348
4180.487	300.99503	2	2	300.99503	300.99503	1	2	2	47.68218	149.55511	1	0.22	0.341	4.202	4.185	111	79.2	0.00000	79.16433225	0.110312617
4180.487	300.99503	2	2	300.99503	300.99503	1	2	2	47.68218	149.55511	1	0.22	0.342	4.417	4.185	111	79.2	0.00000	79.16540229	0.107003239
4180.487	300.99503	2	2	300.99503	300.99503	1	2	2	47.68218	149.55511	1	0.22	0.342	4.181	4.185	111	79.2	0.00000	79.16644022	0.103793142
4180.487	300.99503	2	2	300.99503	300.99503	1	2	2	47.68218	149.55511	1	0.22	0.341	4.16	4.185	111	79.2	0.00000	79.16744701	0.100679347
4180.487	300.99503	2	2	300.99503	300.99503	1	2	2	47.68218	149.55511	1	0.22	0.341	4.188	4.185	111	79.2	0.00000	79.1684236	0.097658967
4180.487	300.99503	2	2	300.99503	300.99503	1	2	2	47.68218	149.55511	1	0.22	0.341	4.161	4.185	111	79.2	0.00000	79.16937089	0.094729198
4180.487	300.99503	2	2	300.99503	300.99503	1	2	2	47.68218	149.55511	1	0.22	0.341	4.219	4.185	111	79.2	0.00000	79.17028977	0.091887322
4180.487	300.99503	2	2	300.99503	300.99503	1	2	2	47.68218	149.55511	1	0.22	0.341	4.189	4.185	111	79.2	0.00000	79.17118107	0.089130702
4180.487	300.99503	2	2	300.99503	300.99503	1	2	2	47.68218	149.55511	1	0.22	0.341	4.13	4.185	111	79.2	0.00000	79.17204564	0.086456781
4180.487	300.99503	2	2	300.99503	300.99503	1	2	2	47.68218	149.55511	1	0.22	0.341	4.172	4.185	111	79.2	0.00000	79.17288427	0.083863078
4180.487	300.99503	2	2	300.99503	300.99503	1	2	2	47.68218	149.55511	1	0.22	0.341	4.189	4.185	111	79.2	0.00000	79.17369774	0.081347185
4180.487	300.99503	2	2	300.99503	300.99503	1	2	2	47.68218	149.55511	1	0.22	0.341	4.201	4.185	111	79.2	0.00000	79.17448681	0.07890677
4180.487	300.99503	2	2	300.99503	300.99503	1	2	2	47.68218	149.55511	1	0.22	0.341	4.181	4.185	111	79.2	0.00000	79.17525221	0.076539567
4180.487	300.99503	2	2	300.99503	300.99503	1	2	2	47.68218	149.55511	1	0.22	0.341	4.195	4.185	111	79.2	0.00000	79.17599464	0.07424338
4180.487	300.99503	2	2	300.99503	300.99503	1	2	2	47.68218	149.55511	1	0.22	0.341	4.174	4.185	111	79.2	0.00000	79.1767148	0.072016078
4180.487	300.99503	2	2	300.99503	300.99503	1	2	2	47.68218	149.55511	1	0.22	0.341	4.188	4.185	111	79.2	0.00000	79.17741336	0.069855596
4180.487	300.99503	2	2	300.99503	300.99503	1	2	2	47.68218	149.55511	1	0.22	0.341	4.13	4.185	111	79.2	0.00000	79.17809096	0.067759928
4180.487	300.99503	2	2	300.99503	300.99503	1	2	2	47.68218	149.55511	1	0.22	0.341	4.174	4.185	111	79.2	0.00000	79.17874823	0.06572713
4180.487	300.99503	2	2	300.99503	300.99503	1	2	2	47.68218	149.55511	1	0.22	0.341	4.213	4.185	111	79.2	0.00000	79.17938578	0.063755316
4180.487	300.99503	2	2	300.99503	300.99503	1	2	2	47.68218	149.55511	1	0.22	0.341	4.213	4.185	111	79.2	0.00000	79.18000421	0.061842657
4180.487	300.99503	2	2	300.99503	300.99503	1	2	2	47.68218	149.55511	1	0.22	0.341	4.114	4.185	111	79.2	0.00000	79.18060408	0.059987377
4180.487	300.99503	2	2	300.99503	300.99503	1	2	2	47.68218	149.55511	1	0.22	0.341	4.198	4.185	111	79.2	0.00000	79.18118596	0.058187756
4180.487	300.99503	2	2	300.99503	300.99503	1	2	2	47.68218	149.55511	1	0.22	0.341	4.172	4.185	111	79.2	0.00000	79.18175038	0.056442123
4180.487	300.99503	2	2	300.99503	300.99503	1	2	2	47.68218	149.55511	1	0.22	0.341	4.167	4.185	111	79.2	0.00000	79.18229787	0.05474886
4180.487	300.99503	2	2	300.99503	300.99503	1	2	2	47.68218	149.55511	1	0.22	0.341	4.164	4.185	111	79.2	0.00000	79.18282893	0.053106394
4180.487	300.99503	2	2	300.99503	300.99503	1	2	2	47.68218	149.55511	1	0.22	0.341	4.146	4.185	111	79.2	0.00000	79.18334406	0.051513202
4180.487	300.99503	2	2	300.99503	300.99503	1	2	2	47.68218	149.55511	1	0.22	0.341	4.221	4.185	111	79.2	0.00000	79.18384374	0.049967806
4180.487	300.99503	2	2	300.99503	300.99503	1	2	2	47.68218	149.55511	1	0.22	0.341	4.145	4.185	111	79.2	0.00000	79.18432843	0.048468772
4180.487	300.99503	2	2	300.99503	300.99503	1	2	2	47.68218	149.55511	1	0.22	0.341	4.199	4.185	111	79.2	0.00000	79.18479858	0.047014709
4180.487	300.99503	2	2	300.99503	300.99503	1	2	2	47.68218	149.55511	1	0.22	0.341	4.117	4.185	111	79.2	0.00000	79.18525462	0.045604267
4180.487	300.99503	2	2	300.99503	300.99503	1	2	2	47.68218	149.55511	1	0.22	0.341	4.207	4.185	111	79.2	0.00000	79.18569698	0.044236139
4180.487	300.99503	2	2	300.99503	300.99503	1	2	2	47.68218	149.55511	1	0.22	0.341	4.191	4.185	111	79.2	0.00000	79.18612607	0.042909055
4180.487	300.99503	2	2	300.99503	300.99503	1	2	2	47.68218	149.55511	1	0.22	0.341	4.173	4.185	111	79.2	0.00000	79.18654229	0.041621783
4180.487	300.99503	2	2	300.99503	300.99503	1	2	2	47.68218	149.55511	1	0.22	0.342	4.192	4.185	111	79.2	0.00000	79.18694602	0.04037313
4180.487	300.99503	2	2	300.99503	300.99503	1	2	2	47.68218	149.55511	1	0.22	0.342	4.211	4.185	111	79.2	0.00000	79.18733764	0.039161936
4180.487	300.99503	2	2	300.99503	300.99503	1	2	2	47.68218	149.55511	1	0.22	0.342	4.157	4.185	111	79.2	0.00000	79.18771751	0.037987078
4180.487	300.99503	2	2	300.99503	300.99503	1	2	2	47.68218	149.55511	1	0.22	0.342	4.151	4.185	111	79.2	0.00000	79.18808599	0.036847466
4180.487	300.99503	2	2	300.99503	300.99503	1	2	2	47.68218	149.55511	1	0.22	0.342	4.183	4.185	111	79.2	0.00000	79.18844341	0.035742042
4180.487	300.99503	2	2	300.99503	300.99503	1	2	2	47.68218	149.55511	1	0.22	0.342	4.145	4.185	111	79.2	0.00000	79.1887901	0.03466978
4180.487	300.99503	2	2	300.99503	300.99503	1	2	2	47.68218	149.55511	1	0.22	0.342	4.15	4.185	111	79.2	0.00000	79.1891264	0.033629687
4180.487	300.99503	2	2	300.99503	300.99503	1	2	2	47.68218	149.55511	1	0.22	0.342	4.145	4.185	111	79.2	0.00000	79.18945261	0.032620796
4180.487	300.99503	2	2	300.99503	300.99503	1	2	2	47.68218	149.55511	1	0.22	0.343	4.167	4.185	111	79.2	0.00000	79.18976903	0.031642172
4180.487	300.99503	2	2	300.99503	300.99503	1	2	2	47.68218	149.55511	1	0.22	0.343	4.211	4.185	111	79.2	0.00000	79.19007596	0.030692907
4180.487	300.99503	2	2	300.99503	300.99503	1	2	2	47.68218	149.55511	1	0.22	0.343	4.149	4.185	111	79.2	0.00000	79.19037368	0.02977212
4180.487	300.99503	2	2	300.99503	300.99503	1	2	2	47.68218	149.55511	1	0.22	0.343	4.19	4.185	111	79.2	0.00000	79.19066247	0.028878956
4180.487	300.99503	2	2	300.99503	300.99503	1	2	2	47.68218	149.55511	1	0.22	0.343	4.138	4.185	111	79.2	0.00000	79.1909426	0.028012588
4180.487	300.99503	2	2	300.99503	300.99503	1	2	2	47.68218	149.55511	1	0.22	0.343	4.237	4.185	111	79.2	0.00000	79.19121432	0.02717221
4180.487	300.99503	2	2	300.99503	300.99503	1	2	2	47.68218	149.55511	1	0.22	0.343	4.205	4.185	111	79.2	0.00000	79.19147789	0.026357044
4180.487	300.99503	2	2	300.99503	300.99503	1	2	2	47.68218	149.55511	1	0.22	0.343	4.143	4.185	111	79.2	0.00000	79.19173355	0.025566333
4180.487	300.99503	2	2	300.99503	300.99503	1	2	2	47.68218	149.55511	1	0.22	0.343	4.191	4.185	111	79.2	0.00000	79.19198155	0.024799343
4180.487	300.99503	2	2	300.99503	300.99503	1	2	2	47.68218	149.55511	1	0.22	0.343	4.272	4.185	111	79.2	0.00000	79.1922221	0.024055362
4180.487	300.99503	2	2	300.99503	300.99503	1	2	2	47.68218	149.55511	1	0.22	0.343	4.198	4.185	111	79.2	0.00000	79.19245544	0.023333701
4180.487	300.99503	2	2	300.99503	300.99503	1	2	2	47.68218	149.55511	1	0.22	0.343	4.197	4.185	111	79.2	0.00000	79.19268177	0.02263369
4180.487	300.99503	2	2	300.99503	300.99503	1	2	2	47.68218	149.55511	1	0.22	0.343	4.203	4.185	111	79.2	0.00000	79.19290132	0.02195468
4180.487	300.99503	2	2	300.99503	300.99503	1	2	2	47.68218	149.55511	1	0.22	0.343	4.205	4.185	111	79.2	0.00000	79.19311428	0.021296039
4180.487	300.99503	2	2	300.99503	300.99503	1	2	2	47.68218	149.55511	1	0.22	0.343	4.157	4.185	111	79.2	0.00000	79.19332085	0.020657158
4180.487	300.99503	2	2	300.99503	300.99503	1	2	2	47.68218	149.55511	1	0.22	0.343	4.198	4.185	111	79.2	0.00000	79.19352123	0.020037443
4180.487	300.99503	2	2	300.99503	300.99503	1	2	2	47.68218	149.55511	1	0.22	0.343	4.172	4.185	111	79.2	0.00000	79.19371559	0.01943632
4180.487	300.99503	2	2	300.99503	300.99503	1	2	2	47.68218	149.55511	1	0.22	0.343	4.186	4.185	111	79.2	0.00000	79.19390412	0.01885323
4180.487	300.99503	2	2	300.99503	300.99503	1	2	2	47.68218	149.55511	1	0.22	0.342	4.137	4.185	111	79.2	0.00000	79.194087	0.018287634
4180.487	300.99503	2	2	300.99503	300.99503	1	2	2	47.68218	149.55511	1	0.22	0.342	4.197	4.185	111	79.2	0.00000	79.19426439	0.017739005
4180.487	300.99503	2	2	300.99503	300.99503	1	2	2	47.68218	149.55511	1	0.22	0.341	4.035	4.185	111	79.2	0.00000	79.19443646	0.017206834
4180.487	300.99503	2	2	300.99503	300.99503	1	2	2	47.68218	149.55511	1	0.22	0.341	4.19	4.185	111	79.2	0.00000	79.19460336	0.016690629
4180.487	300.99503	2	2	300.99503	300.99503	1	2	2	47.68218	149.55511	1	0.22	0.341	4.23	4.185	111	79.2	0.00000	79.19476526	0.01618991
4180.487	300.99503	2	2	300.99503	300.99503	1	2	2	47.68218	149.55511	1	0.22	0.34	4.103	4.185	111	79.2	0.00000	79.1949223	0.015704213
4180.487	300.99503	2	2	300.99503	300.99503	1	2	2	47.68218	149.55511	1	0.22	0.341	4.137	4.185	111	79.2	0.00000	79.19507464	0.015233087
4180.487	300.99503	2	2	300.99503	300.99503	1	2	2	47.68218	149.55511	1	0.22	0.341	4.197	4.185	111	79.2	0.00000	79.1952224	0.014776094
4180.487	300.99503	2	2	300.99503	300.99503	1	2	2	47.68218	149.55511	1	0.22	0.341	4.18	4.185	111	79.2	0.00000	79.19536572	0.014332811
4180.487	300.99503	2	2	300.99503	300.99503	1	2	2	47.68218	149.55511	1	0.22	0.341	4.193	4.185	111	79.2	0.00000	79.19550475	0.013902827
4180.487	300.99503	2	2	300.99503	300.99503	1	2	2	47.68218	149.55511	1	0.22	0.341	4.196	4.185	111	79.2	0.00000	79.19563961	0.013485742
4180.487	300.99503	2	2	300.99503	300.99503	1	2	2	47.68218	149.55511	1	0.22	0.341	4.138	4.185	111	79.2	0.00000	79.19577042	0.01308117
4180.487	300.99503	2	2	300.99503	300.99503	1	2	2	47.68218	149.55511	1	0.22	0.341	4.21	4.185	111	79.2	0.00000	79.19589731	0.012688735
4180.487	300.99503	2	2	300.99503	300.99503	1	2	2	47.68218	149.55511	1	0.22	0.341	4.151	4.185	111	79.2	0.00000	79.19602039	0.012308073
4180.487	300.99503	2	2	300.99503	300.99503	1	2	2	47.68218	149.55511	1	0.22	0.341	4.177	4.185	111	79.2	0.00000	79.19613978	0.011938831
0	0	2	2	300.99503	300.99503	1	2	2	47.68218	149.55511	0	0.22	0.341	4.171	4.185	111	79.2	0.00000	79.19625558	0.011580666
0	0	2	2	300.99503	300.99503	1	2	2	47.68218	149.55511	0	0.22	0.341	4.185	4.185	111	79.2	0.00000	79.19636792	0.011233246
0	0	2	2	300.99503	300.99503	1	2	2	47.68218	149.55511	0	0.22	0.341	4.204	4.185	111	79.2	0.00000	79.19647688	0.010896248
0	0	2	2	300.99503	300.99503	1	2	2	47.68218	149.55511	0	0.22	0.34	3.89	3.889	111	79.2	0.00000	79.19658257	0.010569361
0	0	2	2	300.99503	300.99503	1	2	2	47.68218	149.55511	0	0.22	0.34	3.878	3.889	111	79.2	0.00000	79.1966851	0.01025228
0	0	2	2	300.99503	300.99503	1	2	2	47.68218	149.55511	0	0.22	0.337	3.657	3.613	111	79.2	0.00000	79.19678454	0.009944712
0	0	2	2	300.99503	300.99503	1	2	2	47.68218	149.55511	0	0.22	0.329	3.142	3.12	111	79.2	0.00000	79.19688101	0.00964637
0	0	2	2	300.99503	300.99503	1	2	2	47.68218	149.55511	0	0.22	0.321	3.131	3.12	111	79.2	0.00000	79.19697458	0.009356979
0	0	2	2	300.99503	300.99503	1	2	2	47.68218	149.55511	0	0.22	0.311	2.616	2.695	111	79.2	0.00000	79.19706534	0.00907627
0	0	2	2	300.99503	300.99503	1	2	2	47.68218	149.55511	0	0.22	0.301	2.524	2.505	111	79.2	0.00000	79.19715338	0.008803982
0	0	2	2	300.99503	300.99503	1	2	2	47.68218	149.55511	0	0.22	0.292	2.507	2.505	111	79.2	0.00000	79.19723878	0.008539862
0	0	2	2	300.99503	300.99503	1	2	2	47.68218	149.55511	0	0.22	0.281	2.184	2.162	111	79.2	0.00000	79.19732161	0.008283666
0	0	2	2	300.99503	300.99503	1	2	2	47.68218	149.55511	0	0.22	0.271	2.184	2.009	111	79.2	0.00000	79.19740197	0.008035156
0	0	2	2	300.99503	300.99503	1	2	2	47.68218	149.55511	0	0.22	0.261	2.017	2.009	111	79.2	0.00000	79.19747991	0.007794102
0	0	2	2	300.99503	300.99503	1	2	2	47.68218	149.55511	0	0.22	0.249	1.692	1.736	111	79.2	0.00000	79.19755551	0.007560279
0	0	2	2	300.99503	300.99503	1	2	2	47.68218	149.55511	0	0.219	0.239	1.745	1.736	111	78.84	-36.00000	79.18682884	-1.07266653
0	0	2	2	300.99503	300.99503	1	2	2	47.68218	149.55511	0	0.219	0.229	1.579	1.612	111	78.84	0.00000	79.17642398	-1.040486534
0	0	2	2	300.99503	300.99503	1	2	2	47.68218	149.55511	0	0.219	0.217	1.395	1.392	111	78.84	0.00000	79.16633126	-1.009271938
0	0	2	2	300.99503	300.99503	1	2	2	47.68218	149.55511	0	0.219	0.207	1.42	1.392	111	78.84	0.00000	79.15654132	-0.97899378
0	0	2	2	300.99503	300.99503	1	2	2	47.68218	149.55511	0	0.219	0.196	1.247	1.203	111	78.84	0.00000	79.14704508	-0.949623966
0	0	2	2	300.99503	300.99503	1	2	2	47.68218	149.55511	0	0.219	0.187	1.187	1.203	111	78.84	0.00000	79.13783373	-0.921135247
0	0	2	2	300.99503	300.99503	1	2	2	47.68218	149.55511	0	0.219	0.177	1.007	1.117	111	78.84	0.00000	79.12889872	-0.89350119
0	0	2	2	300.99503	300.99503	1	2	2	47.68218	149.55511	0	0.219	0.167	0.942	0.964	111	78.84	0.00000	79.12023176	-0.866696154
0	0	2	2	300.99503	300.99503	1	2	2	47.68218	149.55511	0	0.219	0.157	0.898	0.964	111	78.84	0.00000	79.1118248	-0.84069527
0	0	2	2	300.99503	300.99503	1	2	2	47.68218	149.55511	0	0.219	0.149	0.921	0.896	111	78.84	0.00000	79.10367006	-0.815474411
0	0	2	2	300.99503	300.99503	1	2	2	47.68218	149.55511	0	0.219	0.141	0.778	0.774	111	78.84	0.00000	79.09575996	-0.791010179
0	0	2	2	300.99503	300.99503	1	2	2	47.68218	149.55511	0	0.219	0.133	0.769	0.774	111	78.84	0.00000	79.08808716	-0.767279874
0	0	2	2	300.99503	300.99503	1	2	2	47.68218	149.55511	0	0.219	0.126	0.724	0.719	111	78.84	0.00000	79.08064454	-0.744261478
0	0	2	2	300.99503	300.99503	1	2	2	47.68218	149.55511	0	0.219	0.118	0.717	0.719	111	78.84	0.00000	79.07342521	-0.721933633
0	0	2	2	300.99503	300.99503	1	2	2	47.68218	149.55511	0	0.219	0.112	0.681	0.621	111	78.84	0.00000	79.06642245	-0.700275624
0	0	2	2	300.99503	300.99503	1	2	2	47.68218	149.55511	0	0.218	0.106	0.595	0.577	111	78.48	-36.00000	79.04882978	-1.759267355
0	0	2	2	300.99503	300.99503	1	2	2	47.68218	149.55511	0	0.218	0.1	0.558	0.577	111	78.48	0.00000	79.03176488	-1.706489335
0	0	2	2	300.99503	300.99503	1	2	2	47.68218	149.55511	0	0.218	0.096	0.509	0.498	111	78.48	0.00000	79.01521194	-1.655294655
0	0	2	2	300.99503	300.99503	1	2	2	47.68218	149.55511	0	0.218	0.09	0.48	0.43	111	78.48	0.00000	78.99915558	-1.605635815
0	0	2	2	300.99503	300.99503	1	2	2	47.68218	149.55511	0	0.218	0.085	0.556	0.43	111	78.48	0.00000	78.98358091	-1.557466741
0	0	2	2	300.99503	300.99503	1	2	2	47.68218	149.55511	0	0.218	0.079	0.446	0.399	111	78.48	0.00000	78.96847349	-1.510742738
0	0	2	2	300.99503	300.99503	1	2	2	47.68218	149.55511	0	0.218	0.075	0.404	0.345	111	78.48	0.00000	78.95381928	-1.465420456
0	0	2	2	300.99503	300.99503	1	2	2	47.68218	149.55511	0	0.218	0.071	0.342	0.345	111	78.48	0.00000	78.9396047	-1.421457843
0	0	2	2	300.99503	300.99503	1	2	2	47.68218	149.55511	0	0.218	0.067	0.302	0.32	111	78.48	0.00000	78.92581656	-1.378814107
0	0	2	2	300.99503	300.99503	1	2	2	47.68218	149.55511	0	0.218	0.063	0.338	0.32	111	78.48	0.00000	78.91244206	-1.337449684
0	0	2	2	300.99503	300.99503	1	2	2	47.68218	149.55511	0	0.218	0.059	0.274	0.276	111	78.48	0.00000	78.8994688	-1.297326194
0	0	2	2	300.99503	300.99503	1	2	2	47.68218	149.55511	0	0.218	0.057	0.27	0.257	111	78.48	0.00000	78.88688474	-1.258406408
0	0	2	2	300.99503	300.99503	1	2	2	47.68218	149.55511	0	0.217	0.054	0.156	0.257	111	78.12	-36.00000	78.8638782	-2.300654216
0	0	2	2	300.99503	300.99503	1	2	2	47.68218	149.55511	0	0.217	0.051	0.277	0.221	111	78.12	0.00000	78.84156185	-2.231634589
0	0	2	2	300.99503	300.99503	1	2	2	47.68218	149.55511	0	0.217	0.048	0.228	0.191	111	78.12	0.00000	78.81991499	-2.164685551
0	0	2	2	300.99503	300.99503	1	2	2	47.68218	149.55511	0	0.217	0.044	0.19	0.191	111	78.12	0.00000	78.79891755	-2.099744985
0	0	2	2	300.99503	300.99503	1	2	2	47.68218	149.55511	0	0.217	0.04	0.206	0.177	111	78.12	0.00000	78.77855002	-2.036752635
0	0	2	2	300.99503	300.99503	1	2	2	47.68218	149.55511	0	0.217	0.038	0.173	0.177	111	78.12	0.00000	78.75879352	-1.975650056
0	0	2	2	300.99503	300.99503	1	2	2	47.68218	149.55511	0	0.217	0.036	0.146	0.153	111	78.12	0.00000	78.73962971	-1.916380555
0	0	2	2	300.99503	300.99503	1	2	2	47.68218	149.55511	0	0.217	0.034	0.144	0.142	111	78.12	0.00000	78.72104082	-1.858889138
0	0	2	2	300.99503	300.99503	1	2	2	47.68218	149.55511	0	0.217	0.032	0.166	0.142	111	78.12	0.00000	78.7030096	-1.803122464
0	0	2	2	300.99503	300.99503	1	2	2	47.68218	149.55511	0	0.217	0.03	0.078	0.122	111	78.12	0.00000	78.68551931	-1.74902879
0	0	2	2	300.99503	300.99503	1	2	2	47.68218	149.55511	0	0.217	0.029	0.138	0.122	111	78.12	0.00000	78.66855373	-1.696557926
0	0	2	2	300.99503	300.99503	1	2	2	47.68218	149.55511	0	0.217	0.027	0.123	0.114	111	78.12	0.00000	78.65209712	-1.645661188
0	0	2	2	300.99503	300.99503	1	2	2	47.68218	149.55511	0	0.217	0.025	0.014	0.098	111	78.12	0.00000	78.6361342	-1.596291353
0	0	2	2	300.99503	300.99503	1	2	2	47.68218	149.55511	0	0.217	0.023	0.071	0.098	111	78.12	0.00000	78.62065018	-1.548402612
0	0	2	2	300.99503	300.99503	1	2	2	47.68218	149.55511	0	0.217	0.021	0.008	0.091	111	78.12	0.00000	78.60563067	-1.501950534
0	0	2	2	300.99503	300.99503	1	2	2	47.68218	149.55511	0	0.217	0.02	0.082	0.078	111	78.12	0.00000	78.59106175	-1.456892018
0	0	2	2	300.99503	300.99503	1	2	2	47.68218	149.55511	0	0.217	0.02	0.066	0.078	111	78.12	0.00000	78.5769299	-1.413185257
0	0	2	2	300.99503	300.99503	1	2	2	47.68218	149.55511	0	0.217	0.02	0.069	0.073	111	78.12	0.00000	78.563222	-1.3707897
0	0	2	2	300.99503	300.99503	1	2	2	47.68218	149.55511	0	0.217	0.019	0.06	0.063	111	78.12	0.00000	78.54992534	-1.329666009
0	0	2	2	300.99503	300.99503	1	2	2	47.68218	149.55511	0	0.217	0.019	0.118	0.063	111	78.12	0.00000	78.53702758	-1.289776028
0	0	2	2	300.99503	300.99503	1	2	2	47.68218	149.55511	0	0.217	0.019	0.025	0.054	111	78.12	0.00000	78.52451676	-1.251082747
0	0	2	2	300.99503	300.99503	1	2	2	47.68218	149.55511	0	0.216	0.018	-0.055	0.054	111	77.76	-36.00000	78.50158125	-2.293550265
0	0	2	2	300.99503	300.99503	1	2	2	47.68218	149.55511	0	0.216	0.018	0.065	0.05	111	77.76	0.00000	78.47933381	-2.224743757
0	0	2	2	300.99503	300.99503	1	2	2	47.68218	149.55511	0	0.216	0.017	-0.081	0.043	111	77.76	0.00000	78.4577538	-2.158001444
0	0	2	2	300.99503	300.99503	1	2	2	47.68218	149.55511	0	0.216	0.016	0.024	0.043	111	77.76	0.00000	78.43682119	-2.093261401
0	0	2	2	300.99503	300.99503	1	2	2	47.68218	149.55511	0	0.216	0.016	0.021	0.04	111	77.76	0.00000	78.41651655	-2.030463559
0	0	2	2	300.99503	300.99503	1	2	2	47.68218	149.55511	0	0.216	0.016	0.056	0.034	111	77.76	0.00000	78.39682105	-1.969549652
0	0	2	2	300.99503	300.99503	1	2	2	47.68218	149.55511	0	0.216	0.016	-0.004	0.034	111	77.76	0.00000	78.37771642	-1.910463163
0	0	2	2	300.99503	300.99503	1	2	2	47.68218	149.55511	0	0.216	0.016	0.024	0.032	111	77.76	0.00000	78.35918493	-1.853149268
0	0	2	2	300.99503	300.99503	1	2	2	47.68218	149.55511	0	0.216	0.016	0.004	0.032	111	77.76	0.00000	78.34120938	-1.79755479
0	0	2	2	300.99503	300.99503	1	2	2	47.68218	149.55511	0	0.216	0.015	-0.045	0.027	111	77.76	0.00000	78.3237731	-1.743628146
0	0	2	2	300.99503	300.99503	1	2	2	47.68218	149.55511	0	0.216	0.015	0.01	0.023	111	77.76	0.00000	78.30685991	-1.691319302
0	0	2	2	300.99503	300.99503	1	2	2	47.68218	149.55511	0	0.216	0.015	0.012	0.023	111	77.76	0.00000	78.29045411	-1.640579723
0	0	2	2	300.99503	300.99503	1	2	2	47.68218	149.55511	0	0.216	0.015	0.017	0.021	111	77.76	0.00000	78.27454049	-1.591362331
0	0	2	2	300.99503	300.99503	1	2	2	47.68218	149.55511	0	0.216	0.013	-0.014	0.018	111	77.76	0.00000	78.25910427	-1.543621461
0	0	2	2	300.99503	300.99503	1	2	2	47.68218	149.55511	0	0.216	0.013	-0.009	0.018	111	77.76	0.00000	78.24413114	-1.497312817
0	0	2	2	300.99503	300.99503	1	2	2	47.68218	149.55511	0	0.216	0.013	0.005	0.017	111	77.76	0.00000	78.22960721	-1.452393433
0	0	2	2	300.99503	300.99503	1	2	2	47.68218	149.55511	0	0.216	0.013	0.027	0.017	111	77.76	0.00000	78.21551899	-1.40882163
0	0	2	2	300.99503	300.99503	1	2	2	47.68218	149.55511	0	0.216	0.013	0.004	0.016	111	77.76	0.00000	78.20185342	-1.366556981
0	0	2	2	300.99503	300.99503	1	2	2	47.68218	149.55511	0	0.216	0.013	0.028	0.012	111	77.76	0.00000	78.18859782	-1.325560271
0	0	2	2	300.99503	300.99503	1	2	2	47.68218	149.55511	0	0.215	0.013	0.015	0.012	111	77.4	-36.00000	78.16493989	-2.365793463
0	0	2	2	300.99503	300.99503	1	2	2	47.68218	149.55511	0	0.215	0.013	0.033	0.011	111	77.4	0.00000	78.14199169	-2.294819659
0	0	2	2	300.99503	300.99503	1	2	2	47.68218	149.55511	0	0.215	0.013	0.015	0.01	111	77.4	0.00000	78.11973194	-2.22597507
0	0	2	2	300.99503	300.99503	1	2	2	47.68218	149.55511	0	0.215	0.013	0.023	0.01	111	77.4	0.00000	78.09813998	-2.159195817
0	0	2	2	300.99503	300.99503	1	2	2	47.68218	149.55511	0	0.215	0.013	0.002	0.009	111	77.4	0.00000	78.07719578	-2.094419943
0	0	2	2	300.99503	300.99503	1	2	2	47.68218	149.55511	0	0.215	0.013	0.045	0.009	111	77.4	0.00000	78.05687991	-2.031587345
0	0	2	2	300.99503	300.99503	1	2	2	47.68218	149.55511	0	0.215	0.013	0.01	0.007	111	77.4	0.00000	78.03717351	-1.970639724
0	0	2	2	300.99503	300.99503	1	2	2	47.68218	149.55511	0	0.215	0.013	0	0.007	111	77.4	0.00000	78.01805831	-1.911520533
0	0	2	2	300.99503	300.99503	1	2	2	47.68218	149.55511	0	0.215	0.013	-0.002	0.007	111	77.4	0.00000	77.99951656	-1.854174917
0	0	2	2	300.99503	300.99503	1	2	2	47.68218	149.55511	0	0.215	0.013	0.03	0.006	111	77.4	0.00000	77.98153106	-1.798549669
0	0	2	2	300.99503	300.99503	1	2	2	47.68218	149.55511	0	0.215	0.013	0.02	0.005	111	77.4	0.00000	77.96408513	-1.744593179
0	0	2	2	300.99503	300.99503	1	2	2	47.68218	149.55511	0	0.215	0.012	0.015	0.005	111	77.4	0.00000	77.94716257	-1.692255384
0	0	2	2	300.99503	300.99503	1	2	2	47.68218	149.55511	0	0.215	0.011	0.025	0.004	111	77.4	0.00000	77.9307477	-1.641487722
0	0	2	2	300.99503	300.99503	1	2	2	47.68218	149.55511	0	0.215	0.011	0.002	0.004	111	77.4	0.00000	77.91482527	-1.59224309
0	0	2	2	300.99503	300.99503	1	2	2	47.68218	149.55511	0	0.215	0.011	-0.003	0.004	111	77.4	0.00000	77.89938051	-1.544475798
0	0	2	2	300.99503	300.99503	1	2	2	47.68218	149.55511	0	0.215	0.01	-0.129	0.003	111	77.4	0.00000	77.88439909	-1.498141524
0	0	2	2	300.99503	300.99503	1	2	2	47.68218	149.55511	0	0.215	0.01	0.011	0.003	111	77.4	0.00000	77.86986712	-1.453197278
0	0	2	2	300.99503	300.99503	1	2	2	47.68218	149.55511	0	0.215	0.01	0.041	0.003	111	77.4	0.00000	77.85577111	-1.40960136
0	0	2	2	300.99503	300.99503	1	2	2	47.68218	149.55511	0	0.215	0.01	0.043	0.002	111	77.4	0.00000	77.84209797	-1.367313319
0	0	2	2	300.99503	300.99503	1	2	2	47.68218	149.55511	0	0.215	0.009	0.003	0.002	111	77.4	0.00000	77.82883503	-1.326293919
0	0	2	2	300.99503	300.99503	1	2	2	47.68218	149.55511	0	0.215	0.008	0.012	0.002	111	77.4	0.00000	77.81596998	-1.286505102
0	0	2	2	300.99503	300.99503	1	2	2	47.68218	149.55511	0	0.215	0.008	-0.005	0.002	111	77.4	0.00000	77.80349088	-1.247909949
0	0	2	2	300.99503	300.99503	1	2	2	47.68218	149.55511	0	0.215	0.007	-0.005	0.001	111	77.4	0.00000	77.79138616	-1.21047265
0	0	2	2	300.99503	300.99503	1	2	2	47.68218	149.55511	0	0.215	0.006	-0.017	0.001	111	77.4	0.00000	77.77964457	-1.174158471
0	0	2	2	300.99503	300.99503	1	2	2	47.68218	149.55511	0	0.215	0.006	0.057	0.001	111	77.4	0.00000	77.76825524	-1.138933717
0	0	2	2	300.99503	300.99503	1	2	2	47.68218	149.55511	0	0.215	0.006	0	0.001	111	77.4	0.00000	77.75720758	-1.104765705
0	0	2	2	300.99503	300.99503	1	2	2	47.68218	149.55511	0	0.215	0.005	-0.051	0.001	111	77.4	0.00000	77.74649135	-1.071622734
0	0	2	2	300.99503	300.99503	1	2	2	47.68218	149.55511	0	0.215	0.003	-0.036	0.001	111	77.4	0.00000	77.73609661	-1.039474052
0	0	2	2	300.99503	300.99503	1	2	2	47.68218	149.55511	0	0.215	0.003	-0.005	0	111	77.4	0.00000	77.72601371	-1.00828983
0	0	2	2	300.99503	300.99503	1	2	2	47.68218	149.55511	0	0.215	0.002	0.011	0	111	77.4	0.00000	77.7162333	-0.978041136
0	0	2	2	300.99503	300.99503	1	2	2	47.68218	149.55511	0	0.215	0.002	0.02	0	111	77.4	0.00000	77.7067463	-0.948699901
0	0	2	2	300.99503	300.99503	1	2	2	47.68218	149.55511	0	0.215	0.002	0.003	0	111	77.4	0.00000	77.69754391	-0.920238904
0	0	2	2	300.99503	300.99503	1	2	2	47.68218	149.55511	0	0.215	0.001	-0.012	0	111	77.4	0.00000	77.6886176	-0.892631737
0	0	2	2	300.99503	300.99503	1	2	2	47.68218	149.55511	0	0.215	0	-0.031	0	111	77.4	0.00000	77.67995907	-0.865852785
0	0	2	2	300.99503	300.99503	1	2	2	47.68218	149.55511	0	0.215	0	0.022	0	111	77.4	0.00000	77.6715603	-0.839877202
0	0	2	2	300.99503	300.99503	1	2	2	47.68218	149.55511	0	0.215	0	-0.008	0	111	77.4	0.00000	77.66341349	-0.814680886
0	0	2	2	300.99503	300.99503	1	2	2	47.68218	149.55511	0	0.215	0	-0.005	0	111	77.4	0.00000	77.65551108	-0.790240459
0	0	2	2	300.99503	300.99503	1	2	2	47.68218	149.55511	0	0.215	0	0.018	0	111	77.4	0.00000	77.64784575	-0.766533245
0	0	2	2	300.99503	300.99503	1	2	2	47.68218	149.55511	0	0.215	-0.001	-0.001	0	111	77.4	0.00000	77.64041038	-0.743537248
0	0	2	2	300.99503	300.99503	1	2	2	47.68218	149.55511	0	0.215	0	0.002	0	111	77.4	0.00000	77.63319807	-0.72123113
0	0	2	2	300.99503	300.99503	1	2	2	47.68218	149.55511	0	0.215	0	0.064	0	111	77.4	0.00000	77.62620212	-0.699594197
0	0	2	2	300.99503	300.99503	1	2	2	47.68218	149.55511	0	0.215	0	0.006	0	111	77.4	0.00000	77.61941606	-0.678606371
0	0	2	2	300.99503	300.99503	1	2	2	47.68218	149.55511	0	0.215	0	0.019	0	111	77.4	0.00000	77.61283358	-0.65824818
0	0	2	2	300.99503	300.99503	1	2	2	47.68218	149.55511	0	0.215	-0.001	-0.02	0	111	77.4	0.00000	77.60644857	-0.638500734
0	0	2	2	300.99503	300.99503	1	2	2	47.68218	149.55511	0	0.215	-0.001	-0.014	0	111	77.4	0.00000	77.60025511	-0.619345712
0	0	2	2	300.99503	300.99503	1	2	2	47.68218	149.55511	0	0.215	0	0.02	0	111	77.4	0.00000	77.59424746	-0.600765341
0	0	2	2	300.99503	300.99503	1	2	2	47.68218	149.55511	0	0.215	-0.001	-0.07	0	111	77.4	0.00000	77.58842004	-0.582742381
0	0	2	2	300.99503	300.99503	1	2	2	47.68218	149.55511	0	0.215	0	0.143	0	111	77.4	0.00000	77.58276744	-0.565260109
0	0	2	2	300.99503	300.99503	1	2	2	47.68218	149.55511	0	0.215	0	-0.002	0	111	77.4	0.00000	77.57728441	-0.548302306
0	0	2	2	300.99503	300.99503	1	2	2	47.68218	149.55511	0	0.215	0	0.002	0	111	77.4	0.00000	77.57196588	-0.531853237
0	0	2	2	300.99503	300.99503	1	2	2	47.68218	149.55511	0	0.215	-0.001	-0.034	0	111	77.4	0.00000	77.5668069	-0.51589764
0	0	2	2	300.99503	300.99503	1	2	2	47.68218	149.55511	0	0.215	0	0.061	0	111	77.4	0.00000	77.5618027	-0.50042071
0	0	2	2	300.99503	300.99503	1	2	2	47.68218	149.55511	0	0.215	-0.001	-0.042	0	111	77.4	0.00000	77.55694862	-0.485408089
0	0	2	2	300.99503	300.99503	1	2	2	47.68218	149.55511	0	0.215	0	0.003	0	111	77.4	0.00000	77.55224016	-0.470845846
0	0	2	2	300.99503	300.99503	1	2	2	47.68218	149.55511	0	0.215	0	0.022	0	111	77.4	0.00000	77.54767295	-0.456720471
0	0	2	2	300.99503	300.99503	1	2	2	47.68218	149.55511	0	0.215	0	0.018	0	111	77.4	0.00000	77.54324276	-0.443018857
0	0	2	2	300.99503	300.99503	1	2	2	47.68218	149.55511	0	0.215	0	-0.008	0	111	77.4	0.00000	77.53894548	-0.429728291
0	0	2	2	300.99503	300.99503	1	2	2	47.68218	149.55511	0	0.215	-0.001	-0.013	0	111	77.4	0.00000	77.53477712	-0.416836442
0	0	2	2	300.99503	300.99503	1	2	2	47.68218	149.55511	0	0.215	0	0.006	0	111	77.4	0.00000	77.5307338	-0.404331349
0	0	2	2	300.99503	300.99503	1	2	2	47.68218	149.55511	0	0.215	-0.001	-0.055	0	111	77.4	0.00000	77.52681179	-0.392201409
0	0	2	2	300.99503	300.99503	1	2	2	47.68218	149.55511	0	0.215	-0.001	-0.031	0	111	77.4	0.00000	77.52300744	-0.380435366
0	0	2	2	300.99503	300.99503	1	2	2	47.68218	149.55511	0	0.215	0	0	0	111	77.4	0.00000	77.51931721	-0.369022305
0	0	2	2	300.99503	300.99503	1	2	2	47.68218	149.55511	0	0.215	0	-0.01	0	111	77.4	0.00000	77.5157377	-0.357951636
0	0	2	2	300.99503	300.99503	1	2	2	47.68218	149.55511	0	0.215	0	0.006	0	111	77.4	0.00000	77.51226556	-0.347213087
0	0	2	2	300.99503	300.99503	1	2	2	47.68218	149.55511	0	0.215	0	0.002	0	111	77.4	0.00000	77.5088976	-0.336796695
0	0	2	2	300.99503	300.99503	1	2	2	47.68218	149.55511	0	0.215	-0.001	-0.028	0	111	77.4	0.00000	77.50563067	-0.326692794
0	0	2	2	300.99503	300.99503	1	2	2	47.68218	149.55511	0	0.215	0	-0.008	0	111	77.4	0.00000	77.50246175	-0.31689201
0	0	2	2	300.99503	300.99503	1	2	2	47.68218	149.55511	0	0.215	0	-0.002	0	111	77.4	0.00000	77.4993879	-0.30738525
0	0	2	2	300.99503	300.99503	1	2	2	47.68218	149.55511	0	0.215	0	0.133	0	111	77.4	0.00000	77.49640626	-0.298163692
0	0	2	2	300.99503	300.99503	1	2	2	47.68218	149.55511	0	0.215	0	-0.003	0	111	77.4	0.00000	77.49351407	-0.289218781
0	0	2	2	300.99503	300.99503	1	2	2	47.68218	149.55511	0	0.215	0	0.053	0	111	77.4	0.00000	77.49070865	-0.280542218
0	0	2	2	300.99503	300.99503	1	2	2	47.68218	149.55511	0	0.215	0	0.002	0	111	77.4	0.00000	77.48798739	-0.272125951
0	0	2	2	300.99503	300.99503	1	2	2	47.68218	149.55511	0	0.215	-0.001	-0.016	0	111	77.4	0.00000	77.48534777	-0.263962173
0	0	2	2	300.99503	300.99503	1	2	2	47.68218	149.55511	0	0.215	0	0	0	111	77.4	0.00000	77.48278734	-0.256043308
0	0	2	2	300.99503	300.99503	1	2	2	47.68218	149.55511	0	0.215	-0.001	-0.022	0	111	77.4	0.00000	77.48030372	-0.248362008
0	0	2	2	300.99503	300.99503	1	2	2	47.68218	149.55511	0	0.215	-0.001	-0.016	0	111	77.4	0.00000	77.4778946	-0.240911148
0	0	2	2	300.99503	300.99503	1	2	2	47.68218	149.55511	0	0.215	0	0.023	0	111	77.4	0.00000	77.47555777	-0.233683814
0	0	2	2	300.99503	300.99503	1	2	2	47.68218	149.55511	0	0.215	0	0.162	0	111	77.4	0.00000	77.47329103	-0.226673299
0	0	2	2	300.99503	300.99503	1	2	2	47.68218	149.55511	0	0.215	-0.001	-0.014	0	111	77.4	0.00000	77.4710923	-0.2198731
0	0	2	2	300.99503	300.99503	1	2	2	47.68218	149.55511	0	0.215	-0.001	-0.047	0	111	77.4	0.00000	77.46895953	-0.213276907
0	0	2	2	300.99503	300.99503	1	2	2	47.68218	149.55511	0	0.215	0	0	0	111	77.4	0.00000	77.46689075	-0.2068786
0	0	2	2	300.99503	300.99503	1	2	2	47.68218	149.55511	0	0.215	0	0.008	0	111	77.4	0.00000	77.46488402	-0.200672242
0	0	2	2	300.99503	300.99503	1	2	2	47.68218	149.55511	0	0.215	0	0.044	0	111	77.4	0.00000	77.4629375	-0.194652075
0	0	2	2	300.99503	300.99503	1	2	2	47.68218	149.55511	0	0.215	0	0.001	0	111	77.4	0.00000	77.46104938	-0.188812513
0	0	2	2	300.99503	300.99503	1	2	2	47.68218	149.55511	0	0.215	0	0.002	0	111	77.4	0.00000	77.4592179	-0.183148137
0	0	2	2	300.99503	300.99503	1	2	2	47.68218	149.55511	0	0.215	0	0.038	0	111	77.4	0.00000	77.45744136	-0.177653693
0	0	2	2	300.99503	300.99503	1	2	2	47.68218	149.55511	0	0.215	0	0.006	0	111	77.4	0.00000	77.45571812	-0.172324082
0	0	2	2	300.99503	300.99503	1	2	2	47.68218	149.55511	0	0.215	0	0.021	0	111	77.4	0.00000	77.45404658	-0.16715436
0	0	2	2	300.99503	300.99503	1	2	2	47.68218	149.55511	0	0.215	0	0.015	0	111	77.4	0.00000	77.45242518	-0.162139729
0	0	2	2	300.99503	300.99503	1	2	2	47.68218	149.55511	0	0.215	-0.001	-0.018	0	111	77.4	0.00000	77.45085242	-0.157275537
0	0	2	2	300.99503	300.99503	1	2	2	47.68218	149.55511	0	0.215	0	0.01	0	111	77.4	0.00000	77.44932685	-0.152557271
0	0	2	2	300.99503	300.99503	1	2	2	47.68218	149.55511	0	0.215	0	0.068	0	111	77.4	0.00000	77.44784705	-0.147980553
0	0	2	2	300.99503	300.99503	1	2	2	47.68218	149.55511	0	0.215	0	0.023	0	111	77.4	0.00000	77.44641163	-0.143541136
0	0	2	2	300.99503	300.99503	1	2	2	47.68218	149.55511	0	0.215	0	-0.005	0	111	77.4	0.00000	77.44501929	-0.139234902
0	0	2	2	300.99503	300.99503	1	2	2	47.68218	149.55511	0	0.215	0	0.012	0	111	77.4	0.00000	77.44366871	-0.135057855
0	0	2	2	300.99503	300.99503	1	2	2	47.68218	149.55511	0	0.215	0	0.026	0	111	77.4	0.00000	77.44235865	-0.13100612
0	0	2	2	300.99503	300.99503	1	2	2	47.68218	149.55511	0	0.215	0	0.008	0	111	77.4	0.00000	77.44108789	-0.127075936
0	0	2	2	300.99503	300.99503	1	2	2	47.68218	149.55511	0	0.215	0	0.003	0	111	77.4	0.00000	77.43985525	-0.123263658
0	0	2	2	300.99503	300.99503	1	2	2	47.68218	149.55511	0	0.215	-0.001	-0.237	0	111	77.4	0.00000	77.43865959	-0.119565748
0	0	2	2	300.99503	300.99503	1	2	2	47.68218	149.55511	0	0.215	0	-0.006	0	111	77.4	0.00000	77.4374998	-0.115978776
0	0	2	2	300.99503	300.99503	1	2	2	47.68218	149.55511	0	0.215	-0.001	-0.031	0	111	77.4	0.00000	77.43637481	-0.112499412
0	0	2	2	300.99503	300.99503	1	2	2	47.68218	149.55511	0	0.215	0	0.015	0	111	77.4	0.00000	77.43528357	-0.10912443
0	0	2	2	300.99503	300.99503	1	2	2	47.68218	149.55511	0	0.215	0	0.025	0	111	77.4	0.00000	77.43422506	-0.105850697
0	0	2	2	300.99503	300.99503	1	2	2	47.68218	149.55511	0	0.215	0	0.003	0	111	77.4	0.00000	77.43319831	-0.102675176
0	0	2	2	300.99503	300.99503	1	2	2	47.68218	149.55511	0	0.215	0	0.008	0	111	77.4	0.00000	77.43220236	-0.099594921
0	0	2	2	300.99503	300.99503	1	2	2	47.68218	149.55511	0	0.215	0	0.05	0	111	77.4	0.00000	77.43123629	-0.096607073
0	0	2	2	300.99503	300.99503	1	2	2	47.68218	149.55511	0	0.215	0	-0.008	0	111	77.4	0.00000	77.4302992	-0.093708861
0	0	2	2	300.99503	300.99503	1	2	2	47.68218	149.55511	0	0.215	0	0.011	0	111	77.4	0.00000	77.42939022	-0.090897595
0	0	2	2	300.99503	300.99503	1	2	2	47.68218	149.55511	0	0.215	-0.001	-0.06	0	111	77.4	0.00000	77.42850852	-0.088170667
0	0	2	2	300.99503	300.99503	1	2	2	47.68218	149.55511	0	0.215	-0.001	-0.014	0	111	77.4	0.00000	77.42765326	-0.085525547
0	0	2	2	300.99503	300.99503	1	2	2	47.68218	149.55511	0	0.215	0	0.005	0	111	77.4	0.00000	77.42682366	-0.082959781
0	0	2	2	300.99503	300.99503	1	2	2	47.68218	149.55511	0	0.215	0	0.011	0	111	77.4	0.00000	77.42601895	-0.080470988
0	0	2	2	300.99503	300.99503	1	2	2	47.68218	149.55511	0	0.215	0	-0.004	0	111	77.4	0.00000	77.42523838	-0.078056858
0	0	2	2	300.99503	300.99503	1	2	2	47.68218	149.55511	0	0.215	0	0.011	0	111	77.4	0.00000	77.42448123	-0.075715152
0	0	2	2	300.99503	300.99503	1	2	2	47.68218	149.55511	0	0.215	0	0.01	0	111	77.4	0.00000	77.4237468	-0.073443698
0	0	2	2	300.99503	300.99503	1	2	2	47.68218	149.55511	0	0.215	0	0.029	0	111	77.4	0.00000	77.42303439	-0.071240387
0	0	2	2	300.99503	300.99503	1	2	2	47.68218	149.55511	0	0.215	0	0	0	111	77.4	0.00000	77.42234336	-0.069103175
0	0	2	2	300.99503	300.99503	1	2	2	47.68218	149.55511	0	0.215	0	-0.005	0	111	77.4	0.00000	77.42167306	-0.06703008
0	0	2	2	300.99503	300.99503	1	2	2	47.68218	149.55511	0	0.215	-0.001	-0.014	0	111	77.4	0.00000	77.42102287	-0.065019177
0	0	2	2	300.99503	300.99503	1	2	2	47.68218	149.55511	0	0.215	-0.001	-0.02	0	111	77.4	0.00000	77.42039218	-0.063068602
0	0	2	2	300.99503	300.99503	1	2	2	47.68218	149.55511	0	0.215	-0.001	-0.017	0	111	77.4	0.00000	77.41978042	-0.061176544
0	0	2	2	300.99503	300.99503	1	2	2	47.68218	149.55511	0	0.215	0	0.01	0	111	77.4	0.00000	77.419187	-0.059341248
0	0	2	2	300.99503	300.99503	1	2	2	47.68218	149.55511	0	0.215	0	0.043	0	111	77.4	0.00000	77.41861139	-0.05756101
0	0	2	2	300.99503	300.99503	1	2	2	47.68218	149.55511	0	0.215	0	0.017	0	111	77.4	0.00000	77.41805305	-0.05583418
0	0	2	2	300.99503	300.99503	1	2	2	47.68218	149.55511	0	0.215	0	-0.005	0	111	77.4	0.00000	77.41751146	-0.054159155
0	0	2	2	300.99503	300.99503	1	2	2	47.68218	149.55511	0	0.215	0	0.003	0	111	77.4	0.00000	77.41698612	-0.05253438
0	0	2	2	300.99503	300.99503	1	2	2	47.68218	149.55511	0	0.215	-0.001	-0.151	0	111	77.4	0.00000	77.41647653	-0.050958349
0	0	2	2	300.99503	300.99503	1	2	2	47.68218	149.55511	0	0.215	-0.001	-0.017	0	111	77.4	0.00000	77.41598224	-0.049429598
0	0	2	2	300.99503	300.99503	1	2	2	47.68218	149.55511	0	0.215	-0.001	-0.013	0	111	77.4	0.00000	77.41550277	-0.04794671
0	0	2	2	300.99503	300.99503	1	2	2	47.68218	149.55511	0	0.215	-0.001	-0.029	0	111	77.4	0.00000	77.41503769	-0.046508309
0	0	2	2	300.99503	300.99503	1	2	2	47.68218	149.55511	0	0.215	0	0.001	0	111	77.4	0.00000	77.41458656	-0.04511306
0	0	2	2	300.99503	300.99503	1	2	2	47.68218	149.55511	0	0.215	0	-0.008	0	111	77.4	0.00000	77.41414896	-0.043759668
0	0	2	2	300.99503	300.99503	1	2	2	47.68218	149.55511	0	0.215	0	0.014	0	111	77.4	0.00000	77.41372449	-0.042446878
0	0	2	2	300.99503	300.99503	1	2	2	47.68218	149.55511	0	0.215	0	-0.002	0	111	77.4	0.00000	77.41331276	-0.041173471
0	0	2	2	300.99503	300.99503	1	2	2	47.68218	149.55511	0	0.215	0	0.014	0	111	77.4	0.00000	77.41291337	-0.039938267
0	0	2	2	300.99503	300.99503	1	2	2	47.68218	149.55511	0	0.215	-0.001	-0.012	0	111	77.4	0.00000	77.41252597	-0.038740119
0	0	2	2	300.99503	300.99503	1	2	2	47.68218	149.55511	0	0.215	0	0.001	0	111	77.4	0.00000	77.41215019	-0.037577916
0	0	2	2	300.99503	300.99503	1	2	2	47.68218	149.55511	0	0.215	0	0.011	0	111	77.4	0.00000	77.41178569	-0.036450578
0	0	2	2	300.99503	300.99503	1	2	2	47.68218	149.55511	0	0.215	0	-0.011	0	111	77.4	0.00000	77.41143212	-0.035357061
0	0	2	2	300.99503	300.99503	1	2	2	47.68218	149.55511	0	0.215	0	0.218	0	111	77.4	0.00000	77.41108915	-0.034296349
0	0	2	2	300.99503	300.99503	1	2	2	47.68218	149.55511	0	0.215	-0.001	-0.02	0	111	77.4	0.00000	77.41075648	-0.033267459
0	0	2	2	300.99503	300.99503	1	2	2	47.68218	149.55511	0	0.215	-0.001	-0.223	0	111	77.4	0.00000	77.41043378	-0.032269435
0	0	2	2	300.99503	300.99503	1	2	2	47.68218	149.55511	0	0.215	0	0.101	0	111	77.4	0.00000	77.41012077	-0.031301352
0	0	2	2	300.99503	300.99503	1	2	2	47.68218	149.55511	0	0.215	-0.001	-0.054	0	111	77.4	0.00000	77.40981715	-0.030362311
0	0	2	2	300.99503	300.99503	1	2	2	47.68218	149.55511	0	0.215	0	0.006	0	111	77.4	0.00000	77.40952263	-0.029451442
0	0	2	2	300.99503	300.99503	1	2	2	47.68218	149.55511	0	0.215	0	0.003	0	111	77.4	0.00000	77.40923695	-0.028567899
0	0	2	2	300.99503	300.99503	1	2	2	47.68218	149.55511	0	0.215	0	0.024	0	111	77.4	0.00000	77.40895985	-0.027710862
0	0	2	2	300.99503	300.99503	1	2	2	47.68218	149.55511	0	0.215	0	0	0	111	77.4	0.00000	77.40869105	-0.026879536
0	0	2	2	300.99503	300.99503	1	2	2	47.68218	149.55511	0	0.215	0	0.024	0	111	77.4	0.00000	77.40843032	-0.02607315
0	0	2	2	300.99503	300.99503	1	2	2	47.68218	149.55511	0	0.215	0	0.023	0	111	77.4	0.00000	77.40817741	-0.025290955
0	0	2	2	300.99503	300.99503	1	2	2	47.68218	149.55511	0	0.215	0	0.004	0	111	77.4	0.00000	77.40793209	-0.024532227
0	0	2	2	300.99503	300.99503	1	2	2	47.68218	149.55511	0	0.215	0.001	0.315	0	111	77.4	0.00000	77.40769412	-0.02379626
0	0	2	2	300.99503	300.99503	1	2	2	47.68218	149.55511	0	0.215	0.001	0.008	0	111	77.4	0.00000	77.4074633	-0.023082372
0	0	2	2	300.99503	300.99503	1	2	2	47.68218	149.55511	0	0.215	0.001	0.007	0	111	77.4	0.00000	77.4072394	-0.022389901
0	0	2	2	300.99503	300.99503	1	2	2	47.68218	149.55511	0	0.215	0.001	0.004	0	111	77.4	0.00000	77.40702222	-0.021718204
0	0	2	2	300.99503	300.99503	1	2	2	47.68218	149.55511	0	0.215	0.001	-0.008	0	111	77.4	0.00000	77.40681155	-0.021066658
0	0	2	2	300.99503	300.99503	1	2	2	47.68218	149.55511	0	0.215	0	-0.069	0	111	77.4	0.00000	77.40660721	-0.020434658
0	0	2	2	300.99503	300.99503	1	2	2	47.68218	149.55511	0	0.215	-0.001	-0.024	0	111	77.4	0.00000	77.40640899	-0.019821618
0	0	2	2	300.99503	300.99503	1	2	2	47.68218	149.55511	0	0.215	0	0.035	0	111	77.4	0.00000	77.40621672	-0.01922697
0	0	2	2	300.99503	300.99503	1	2	2	47.68218	149.55511	0	0.215	0	0.022	0	111	77.4	0.00000	77.40603022	-0.018650161
0	0	2	2	300.99503	300.99503	1	2	2	47.68218	149.55511	0	0.215	0	-0.01	0	111	77.4	0.00000	77.40584931	-0.018090656
0	0	2	2	300.99503	300.99503	1	2	2	47.68218	149.55511	0	0.215	0	0.002	0	111	77.4	0.00000	77.40567383	-0.017547936
0	0	2	2	300.99503	300.99503	1	2	2	47.68218	149.55511	0	0.215	-0.001	-0.032	0	111	77.4	0.00000	77.40550362	-0.017021498
0	0	2	2	300.99503	300.99503	1	2	2	47.68218	149.55511	0	0.215	0	0.01	0	111	77.4	0.00000	77.40533851	-0.016510853
0	0	2	2	300.99503	300.99503	1	2	2	47.68218	149.55511	0	0.215	-0.001	-0.066	0	111	77.4	0.00000	77.40517835	-0.016015527
0	0	2	2	300.99503	300.99503	1	2	2	47.68218	149.55511	0	0.215	-0.001	-0.047	0	111	77.4	0.00000	77.405023	-0.015535062
0	0	2	2	300.99503	300.99503	1	2	2	47.68218	149.55511	0	0.215	0	0.018	0	111	77.4	0.00000	77.40487231	-0.01506901
0	0	2	2	300.99503	300.99503	1	2	2	47.68218	149.55511	0	0.215	0	0.021	0	111	77.4	0.00000	77.40472614	-0.01461694
0	0	2	2	300.99503	300.99503	1	2	2	47.68218	149.55511	0	0.215	0	0.066	0	111	77.4	0.00000	77.40458436	-0.014178431
0	0	2	2	300.99503	300.99503	1	2	2	47.68218	149.55511	0	0.215	0	0.021	0	111	77.4	0.00000	77.40444683	-0.013753078
0	0	2	2	300.99503	300.99503	1	2	2	47.68218	149.55511	0	0.215	-0.002	-0.313	0	111	77.4	0.00000	77.40431342	-0.013340486
0	0	2	2	300.99503	300.99503	1	2	2	47.68218	149.55511	0	0.215	0	0.008	0	111	77.4	0.00000	77.40418402	-0.012940271
0	0	2	2	300.99503	300.99503	1	2	2	47.68218	149.55511	0	0.215	-0.001	-0.032	0	111	77.4	0.00000	77.4040585	-0.012552063
0	0	2	2	300.99503	300.99503	1	2	2	47.68218	149.55511	0	0.215	0	-0.008	0	111	77.4	0.00000	77.40393675	-0.012175501
0	0	2	2	300.99503	300.99503	1	2	2	47.68218	149.55511	0	0.215	0	0.04	0	111	77.4	0.00000	77.40381864	-0.011810236
2805.4175	201.99005	3	2	300.99503	201.99005	1	2	2	47.68218	149.55511	1	0.215	-0.001	-0.017	0	111	77.4	0.00000	77.40370408	-0.011455929
2805.4175	201.99005	3	2	300.99503	201.99005	1	2	2	47.68218	149.55511	1	0.215	0	0.005	0	111	77.4	0.00000	77.40359296	-0.011112251
2805.4175	201.99005	3	2	300.99503	201.99005	0	2	2	47.68218	149.55511	1	0.215	-0.001	-0.013	0	111	77.4	0.00000	77.40348517	-0.010778884
2805.4175	201.99005	3	2	300.99503	201.99005	0	2	2	47.68218	149.55511	1	0.215	-0.001	-0.022	0	111	77.4	0.00000	77.40338062	-0.010455517
2805.4175	201.99005	3	2	300.99503	201.99005	0	2	2	47.68218	149.55511	1	0.215	0	0.016	0	111	77.4	0.00000	77.4032792	-0.010141852
2805.4175	201.99005	3	2	300.99503	201.99005	0	2	2	47.68218	149.55511	1	0.215	0.001	0.32	0.382	111	77.4	0.00000	77.40318082	-0.009837596
2805.4175	201.99005	3	2	300.99503	201.99005	0	2	2	47.68218	149.55511	1	0.215	0.003	0.436	0.553	111	77.4	0.00000	77.4030854	-0.009542468
2805.4175	201.99005	3	2	300.99503	201.99005	0	2	2	47.68218	149.55511	1	0.215	0.007	0.563	0.553	111	77.4	0.00000	77.40299284	-0.009256194
2805.4175	201.99005	3	2	300.99503	201.99005	0	2	2	47.68218	149.55511	1	0.215	0.013	0.841	0.861	111	77.4	0.00000	77.40290305	-0.008978509
2805.4175	201.99005	3	2	300.99503	201.99005	0	2	2	47.68218	149.55511	1	0.215	0.019	0.819	0.998	111	77.4	0.00000	77.40281596	-0.008709153
2805.4175	201.99005	3	2	300.99503	201.99005	0	2	2	47.68218	149.55511	1	0.215	0.026	1.014	0.998	111	77.4	0.00000	77.40273148	-0.008447879
2805.4175	201.99005	3	2	300.99503	201.99005	0	2	2	47.68218	149.55511	1	0.215	0.034	1.307	1.245	111	77.4	0.00000	77.40264954	-0.008194442
2805.4175	201.99005	3	2	300.99503	201.99005	0	2	2	47.68218	149.55511	1	0.215	0.042	1.255	1.245	111	77.4	0.00000	77.40257005	-0.007948609
2805.4175	201.99005	3	2	300.99503	201.99005	0	2	2	47.68218	149.55511	1	0.215	0.048	1.339	1.356	111	77.4	0.00000	77.40249295	-0.007710151
2805.4175	201.99005	3	2	300.99503	201.99005	0	2	2	47.68218	149.55511	1	0.215	0.056	1.569	1.554	111	77.4	0.00000	77.40241816	-0.007478846
2805.4175	201.99005	3	2	300.99503	201.99005	0	2	2	47.68218	149.55511	1	0.215	0.064	1.525	1.554	111	77.4	0.00000	77.40234562	-0.007254481
2805.4175	201.99005	3	2	300.99503	201.99005	0	2	2	47.68218	149.55511	1	0.215	0.07	1.657	1.642	111	77.4	0.00000	77.40227525	-0.007036846
2805.4175	201.99005	3	2	300.99503	201.99005	0	2	2	47.68218	149.55511	1	0.215	0.077	1.714	1.801	111	77.4	0.00000	77.40220699	-0.006825741
2805.4175	201.99005	3	2	300.99503	201.99005	0	2	2	47.68218	149.55511	1	0.215	0.084	1.839	1.801	111	77.4	0.00000	77.40214078	-0.006620969
2805.4175	201.99005	3	2	300.99503	201.99005	0	2	2	47.68218	149.55511	1	0.215	0.09	1.834	1.873	111	77.4	0.00000	77.40207656	-0.00642234
2805.4175	201.99005	3	2	300.99503	201.99005	0	2	2	47.68218	149.55511	1	0.215	0.096	1.872	1.873	111	77.4	0.00000	77.40201426	-0.00622967
2805.4175	201.99005	3	2	300.99503	201.99005	0	2	2	47.68218	149.55511	1	0.215	0.104	2.006	2	111	77.4	0.00000	77.40195383	-0.006042779
2805.4175	201.99005	3	2	300.99503	201.99005	0	2	2	47.68218	149.55511	1	0.215	0.11	2.087	2.057	111	77.4	0.00000	77.40189522	-0.005861496
2805.4175	201.99005	3	2	300.99503	201.99005	0	2	2	47.68218	149.55511	1	0.215	0.116	2.064	2.057	111	77.4	0.00000	77.40183836	-0.005685651
2805.4175	201.99005	3	2	300.99503	201.99005	0	2	2	47.68218	149.55511	1	0.215	0.124	2.191	2.159	111	77.4	0.00000	77.40178321	-0.005515082
2805.4175	201.99005	3	2	300.99503	201.99005	0	2	2	47.68218	149.55511	1	0.215	0.129	2.108	2.159	111	77.4	0.00000	77.40172971	-0.005349629
2805.4175	201.99005	3	2	300.99503	201.99005	0	2	2	47.68218	149.55511	1	0.215	0.135	2.249	2.205	111	77.4	0.00000	77.40167782	-0.00518914
2805.4175	201.99005	3	2	300.99503	201.99005	0	2	2	47.68218	149.55511	1	0.215	0.141	2.262	2.288	111	77.4	0.00000	77.40162749	-0.005033466
2805.4175	201.99005	3	2	300.99503	201.99005	0	2	2	47.68218	149.55511	1	0.215	0.145	2.256	2.288	111	77.4	0.00000	77.40157866	-0.004882462
2805.4175	201.99005	3	2	300.99503	201.99005	0	2	2	47.68218	149.55511	1	0.215	0.149	2.386	2.358	111	77.4	0.00000	77.4015313	-0.004735988
2805.4175	201.99005	3	2	300.99503	201.99005	0	2	2	47.68218	149.55511	1	0.215	0.153	2.4	2.39	111	77.4	0.00000	77.40148536	-0.004593909
2805.4175	201.99005	3	2	300.99503	201.99005	0	2	2	47.68218	149.55511	1	0.215	0.158	2.387	2.39	111	77.4	0.00000	77.4014408	-0.004456091
2805.4175	201.99005	3	2	300.99503	201.99005	0	2	2	47.68218	149.55511	1	0.215	0.163	2.564	2.448	111	77.4	0.00000	77.40139758	-0.004322409
2805.4175	201.99005	3	2	300.99503	201.99005	0	2	2	47.68218	149.55511	1	0.215	0.167	2.522	2.472	111	77.4	0.00000	77.40135565	-0.004192736
2805.4175	201.99005	3	2	300.99503	201.99005	0	2	2	47.68218	149.55511	1	0.215	0.171	2.491	2.472	111	77.4	0.00000	77.40131498	-0.004066954
2805.4175	201.99005	3	2	300.99503	201.99005	0	2	2	47.68218	149.55511	1	0.215	0.175	2.511	2.518	111	77.4	0.00000	77.40127553	-0.003944946
2805.4175	201.99005	3	2	300.99503	201.99005	0	2	2	47.68218	149.55511	1	0.215	0.179	2.634	2.518	111	77.4	0.00000	77.40123727	-0.003826597
2805.4175	201.99005	3	2	300.99503	201.99005	0	2	2	47.68218	149.55511	1	0.215	0.182	2.472	2.539	111	77.4	0.00000	77.40120015	-0.003711799
2805.4175	201.99005	3	2	300.99503	201.99005	0	2	2	47.68218	149.55511	1	0.215	0.184	2.607	2.575	111	77.4	0.00000	77.40116414	-0.003600445
2805.4175	201.99005	3	2	300.99503	201.99005	0	2	2	47.68218	149.55511	1	0.215	0.186	2.593	2.575	111	77.4	0.00000	77.40112922	-0.003492432
2805.4175	201.99005	3	2	300.99503	201.99005	0	2	2	47.68218	149.55511	1	0.215	0.188	2.561	2.592	111	77.4	0.00000	77.40109534	-0.003387659
2805.4175	201.99005	3	2	300.99503	201.99005	0	2	2	47.68218	149.55511	1	0.215	0.19	2.6	2.622	111	77.4	0.00000	77.40106248	-0.003286029
2805.4175	201.99005	3	2	300.99503	201.99005	0	2	2	47.68218	149.55511	1	0.215	0.193	2.626	2.622	111	77.4	0.00000	77.40103061	-0.003187448
2805.4175	201.99005	3	2	300.99503	201.99005	0	2	2	47.68218	149.55511	1	0.215	0.195	2.63	2.647	111	77.4	0.00000	77.40099969	-0.003091825
2805.4175	201.99005	3	2	300.99503	201.99005	0	2	2	47.68218	149.55511	1	0.215	0.198	2.639	2.647	111	77.4	0.00000	77.4009697	-0.00299907
2805.4175	201.99005	3	2	300.99503	201.99005	0	2	2	47.68218	149.55511	1	0.215	0.202	2.872	2.658	111	77.4	0.00000	77.40094061	-0.002909098
2805.4175	201.99005	3	2	300.99503	201.99005	0	2	2	47.68218	149.55511	1	0.215	0.203	2.664	2.678	111	77.4	0.00000	77.40091239	-0.002821825
2805.4175	201.99005	3	2	300.99503	201.99005	0	2	2	47.68218	149.55511	1	0.215	0.204	2.696	2.678	111	77.4	0.00000	77.40088502	-0.00273717
2805.4175	201.99005	3	2	300.99503	201.99005	0	2	2	47.68218	149.55511	1	0.215	0.206	2.695	2.687	111	77.4	0.00000	77.40085847	-0.002655055
2805.4175	201.99005	3	2	300.99503	201.99005	0	2	2	47.68218	149.55511	1	0.215	0.208	2.715	2.687	111	77.4	0.00000	77.40083271	-0.002575404
2805.4175	201.99005	3	2	300.99503	201.99005	0	2	2	47.68218	149.55511	1	0.215	0.21	2.7	2.704	111	77.4	0.00000	77.40080773	-0.002498142
2805.4175	201.99005	3	2	300.99503	201.99005	0	2	2	47.68218	149.55511	1	0.215	0.211	2.659	2.711	111	77.4	0.00000	77.4007835	-0.002423197
2805.4175	201.99005	3	2	300.99503	201.99005	0	2	2	47.68218	149.55511	1	0.215	0.214	2.694	2.711	111	77.4	0.00000	77.40076	-0.002350501
2805.4175	201.99005	3	2	300.99503	201.99005	0	2	2	47.68218	149.55511	1	0.215	0.216	2.685	2.724	111	77.4	0.00000	77.4007372	-0.002279986
2805.4175	201.99005	3	2	300.99503	201.99005	0	2	2	47.68218	149.55511	1	0.215	0.216	2.658	2.73	111	77.4	0.00000	77.40071508	-0.002211587
2805.4175	201.99005	3	2	300.99503	201.99005	0	2	2	47.68218	149.55511	1	0.215	0.218	2.764	2.73	111	77.4	0.00000	77.40069363	-0.002145239
2805.4175	201.99005	3	2	300.99503	201.99005	0	2	2	47.68218	149.55511	1	0.215	0.22	2.708	2.742	111	77.4	0.00000	77.40067282	-0.002080882
2805.4175	201.99005	3	2	300.99503	201.99005	0	2	2	47.68218	149.55511	1	0.215	0.221	2.755	2.745	111	77.4	0.00000	77.40065263	-0.002018455
2805.4175	201.99005	3	2	300.99503	201.99005	0	2	2	47.68218	149.55511	1	0.215	0.221	2.715	2.745	111	77.4	0.00000	77.40063305	-0.001957902
2805.4175	201.99005	3	2	300.99503	201.99005	0	2	2	47.68218	149.55511	1	0.215	0.221	2.718	2.754	111	77.4	0.00000	77.40061406	-0.001899165
2805.4175	201.99005	3	2	300.99503	201.99005	0	2	2	47.68218	149.55511	1	0.215	0.221	2.772	2.754	111	77.4	0.00000	77.40059564	-0.00184219
2805.4175	201.99005	3	2	300.99503	201.99005	0	2	2	47.68218	149.55511	1	0.215	0.221	2.734	2.762	111	77.4	0.00000	77.40057777	-0.001786924
2805.4175	201.99005	3	2	300.99503	201.99005	0	2	2	47.68218	149.55511	1	0.215	0.221	2.732	2.764	111	77.4	0.00000	77.40056044	-0.001733316
2805.4175	201.99005	3	2	300.99503	201.99005	0	2	2	47.68218	149.55511	1	0.215	0.221	2.769	2.764	111	77.4	0.00000	77.40054363	-0.001681317
2805.4175	201.99005	3	2	300.99503	201.99005	0	2	2	47.68218	149.55511	1	0.215	0.221	2.835	2.77	111	77.4	0.00000	77.40052732	-0.001630877
2805.4175	201.99005	3	2	300.99503	201.99005	0	2	2	47.68218	149.55511	1	0.215	0.221	2.788	2.77	111	77.4	0.00000	77.4005115	-0.001581951
2805.4175	201.99005	3	2	300.99503	201.99005	0	2	2	47.68218	149.55511	1	0.215	0.221	2.735	2.773	111	77.4	0.00000	77.40049615	-0.001534493
2805.4175	201.99005	3	2	300.99503	201.99005	0	2	2	47.68218	149.55511	1	0.215	0.221	2.76	2.778	111	77.4	0.00000	77.40048127	-0.001488458
2805.4175	201.99005	3	2	300.99503	201.99005	0	2	2	47.68218	149.55511	1	0.215	0.221	2.706	2.778	111	77.4	0.00000	77.40046683	-0.001443804
2805.4175	201.99005	3	2	300.99503	201.99005	0	2	2	47.68218	149.55511	1	0.215	0.221	2.757	2.781	111	77.4	0.00000	77.40045283	-0.00140049
2805.4175	201.99005	3	2	300.99503	201.99005	0	2	2	47.68218	149.55511	1	0.215	0.221	2.847	2.784	111	77.4	0.00000	77.40043924	-0.001358475
2805.4175	201.99005	3	2	300.99503	201.99005	0	2	2	47.68218	149.55511	1	0.215	0.221	2.795	2.784	111	77.4	0.00000	77.40042606	-0.001317721
2805.4175	201.99005	3	2	300.99503	201.99005	0	2	2	47.68218	149.55511	1	0.215	0.221	2.75	2.787	111	77.4	0.00000	77.40041328	-0.001278189
2805.4175	201.99005	3	2	300.99503	201.99005	0	2	2	47.68218	149.55511	1	0.215	0.221	2.82	2.787	111	77.4	0.00000	77.40040088	-0.001239844
2805.4175	201.99005	3	2	300.99503	201.99005	0	2	2	47.68218	149.55511	1	0.215	0.221	2.733	2.788	111	77.4	0.00000	77.40038886	-0.001202648
2805.4175	201.99005	3	2	300.99503	201.99005	0	2	2	47.68218	149.55511	1	0.215	0.221	2.801	2.791	111	77.4	0.00000	77.40037719	-0.001166569
2805.4175	201.99005	3	2	300.99503	201.99005	0	2	2	47.68218	149.55511	1	0.215	0.222	2.75	2.791	111	77.4	0.00000	77.40036587	-0.001131572
2805.4175	201.99005	3	2	300.99503	201.99005	0	2	2	47.68218	149.55511	1	0.215	0.222	2.786	2.792	111	77.4	0.00000	77.4003549	-0.001097625
2805.4175	201.99005	3	2	300.99503	201.99005	0	2	2	47.68218	149.55511	1	0.215	0.221	2.834	2.794	111	77.4	0.00000	77.40034425	-0.001064696
2805.4175	201.99005	3	2	300.99503	201.99005	0	2	2	47.68218	149.55511	1	0.215	0.221	2.773	2.794	111	77.4	0.00000	77.40033392	-0.001032755
2805.4175	201.99005	3	2	300.99503	201.99005	0	2	2	47.68218	149.55511	1	0.215	0.221	2.857	2.795	111	77.4	0.00000	77.40032391	-0.001001772
2805.4175	201.99005	3	2	300.99503	201.99005	0	2	2	47.68218	149.55511	1	0.215	0.222	2.999	2.797	111	77.4	0.00000	77.40031419	-0.000971719
2805.4175	201.99005	3	2	300.99503	201.99005	0	2	2	47.68218	149.55511	1	0.215	0.222	2.785	2.797	111	77.4	0.00000	77.40030476	-0.000942568
2805.4175	201.99005	3	2	300.99503	201.99005	0	2	2	47.68218	149.55511	1	0.215	0.222	2.796	2.798	111	77.4	0.00000	77.40029562	-0.000914291
2805.4175	201.99005	3	2	300.99503	201.99005	0	2	2	47.68218	149.55511	1	0.215	0.222	2.76	2.798	111	77.4	0.00000	77.40028675	-0.000886862
2805.4175	201.99005	3	2	300.99503	201.99005	0	2	2	47.68218	149.55511	1	0.215	0.222	2.779	2.8	111	77.4	0.00000	77.40027815	-0.000860256
2805.4175	201.99005	3	2	300.99503	201.99005	0	2	2	47.68218	149.55511	1	0.215	0.222	2.777	2.801	111	77.4	0.00000	77.4002698	-0.000834448
2805.4175	201.99005	3	2	300.99503	201.99005	0	2	2	47.68218	149.55511	1	0.215	0.222	2.799	2.801	111	77.4	0.00000	77.40026171	-0.000809415
2805.4175	201.99005	3	2	300.99503	201.99005	0	2	2	47.68218	149.55511	1	0.215	0.222	2.802	2.802	111	77.4	0.00000	77.40025386	-0.000785132
2805.4175	201.99005	3	2	300.99503	201.99005	0	2	2	47.68218	149.55511	1	0.215	0.222	2.783	2.803	111	77.4	0.00000	77.40024624	-0.000761578
2805.4175	201.99005	3	2	300.99503	201.99005	0	2	2	47.68218	149.55511	1	0.215	0.222	2.823	2.803	111	77.4	0.00000	77.40023886	-0.000738731
2805.4175	201.99005	3	2	300.99503	201.99005	0	2	2	47.68218	149.55511	1	0.215	0.222	2.679	2.803	111	77.4	0.00000	77.40023169	-0.000716569
2805.4175	201.99005	3	2	300.99503	201.99005	0	2	2	47.68218	149.55511	1	0.215	0.222	2.785	2.803	111	77.4	0.00000	77.40022474	-0.000695072
2805.4175	201.99005	3	2	300.99503	201.99005	0	2	2	47.68218	149.55511	1	0.215	0.222	2.785	2.803	111	77.4	0.00000	77.400218	-0.00067422
2805.4175	201.99005	3	2	300.99503	201.99005	0	2	2	47.68218	149.55511	1	0.215	0.222	2.842	2.803	111	77.4	0.00000	77.40021146	-0.000653993
2805.4175	201.99005	3	2	300.99503	201.99005	0	2	2	47.68218	149.55511	1	0.215	0.222	2.816	2.803	111	77.4	0.00000	77.40020511	-0.000634374
2805.4175	201.99005	3	2	300.99503	201.99005	0	2	2	47.68218	149.55511	1	0.215	0.222	2.732	2.804	111	77.4	0.00000	77.40019896	-0.000615342
2805.4175	201.99005	3	2	300.99503	201.99005	0	2	2	47.68218	149.55511	1	0.215	0.222	2.759	2.804	111	77.4	0.00000	77.40019299	-0.000596882
2805.4175	201.99005	3	2	300.99503	201.99005	0	2	2	47.68218	149.55511	1	0.215	0.222	2.857	2.804	111	77.4	0.00000	77.4001872	-0.000578976
2805.4175	201.99005	3	2	300.99503	201.99005	0	2	2	47.68218	149.55511	1	0.215	0.222	2.84	2.804	111	77.4	0.00000	77.40018159	-0.000561606
2805.4175	201.99005	3	2	300.99503	201.99005	0	2	2	47.68218	149.55511	1	0.215	0.222	2.781	2.804	111	77.4	0.00000	77.40017614	-0.000544758
2805.4175	201.99005	3	2	300.99503	201.99005	0	2	2	47.68218	149.55511	1	0.215	0.222	2.761	2.805	111	77.4	0.00000	77.40017085	-0.000528415
2805.4175	201.99005	3	2	300.99503	201.99005	0	2	2	47.68218	149.55511	1	0.215	0.222	2.798	2.805	111	77.4	0.00000	77.40016573	-0.000512563
2805.4175	201.99005	3	2	300.99503	201.99005	0	2	2	47.68218	149.55511	1	0.215	0.222	2.886	2.805	111	77.4	0.00000	77.40016076	-0.000497186
2805.4175	201.99005	3	2	300.99503	201.99005	0	2	2	47.68218	149.55511	1	0.215	0.222	2.66	2.805	111	77.4	0.00000	77.40015593	-0.00048227
2805.4175	201.99005	3	2	300.99503	201.99005	0	2	2	47.68218	149.55511	1	0.215	0.222	2.837	2.805	111	77.4	0.00000	77.40015126	-0.000467802
2805.4175	201.99005	3	2	300.99503	201.99005	0	2	2	47.68218	149.55511	1	0.215	0.222	2.851	2.805	111	77.4	0.00000	77.40014672	-0.000453768
2805.4175	201.99005	3	2	300.99503	201.99005	0	2	2	47.68218	149.55511	1	0.215	0.222	2.798	2.806	111	77.4	0.00000	77.40014232	-0.000440155
2805.4175	201.99005	3	2	300.99503	201.99005	0	2	2	47.68218	149.55511	1	0.215	0.223	2.787	2.806	111	77.4	0.00000	77.40013805	-0.000426951
2805.4175	201.99005	3	2	300.99503	201.99005	0	2	2	47.68218	149.55511	1	0.215	0.223	2.817	2.806	111	77.4	0.00000	77.40013391	-0.000414142
2805.4175	201.99005	3	2	300.99503	201.99005	0	2	2	47.68218	149.55511	1	0.215	0.223	2.781	2.806	111	77.4	0.00000	77.40012989	-0.000401718
2805.4175	201.99005	3	2	300.99503	201.99005	0	2	2	47.68218	149.55511	1	0.215	0.223	2.736	2.806	111	77.4	0.00000	77.40012599	-0.000389666
2805.4175	201.99005	3	2	300.99503	201.99005	0	2	2	47.68218	149.55511	1	0.215	0.223	2.812	2.806	111	77.4	0.00000	77.40012221	-0.000377976
2805.4175	201.99005	3	2	300.99503	201.99005	0	2	2	47.68218	149.55511	1	0.215	0.223	2.807	2.806	111	77.4	0.00000	77.40011855	-0.000366637
2805.4175	201.99005	3	2	300.99503	201.99005	0	2	2	47.68218	149.55511	1	0.215	0.223	2.849	2.806	111	77.4	0.00000	77.40011499	-0.000355638
2805.4175	201.99005	3	2	300.99503	201.99005	0	2	2	47.68218	149.55511	1	0.215	0.223	2.817	2.806	111	77.4	0.00000	77.40011154	-0.000344969
2805.4175	201.99005	3	2	300.99503	201.99005	0	2	2	47.68218	149.55511	1	0.215	0.223	2.805	2.806	111	77.4	0.00000	77.40010819	-0.00033462
2805.4175	201.99005	3	2	300.99503	201.99005	0	2	2	47.68218	149.55511	1	0.215	0.223	2.803	2.807	111	77.4	0.00000	77.40010495	-0.000324581
2805.4175	201.99005	3	2	300.99503	201.99005	0	2	2	47.68218	149.55511	1	0.215	0.223	2.774	2.807	111	77.4	0.00000	77.4001018	-0.000314844
2805.4175	201.99005	3	2	300.99503	201.99005	0	2	2	47.68218	149.55511	1	0.215	0.223	2.779	2.807	111	77.4	0.00000	77.40009875	-0.000305398
2805.4175	201.99005	3	2	300.99503	201.99005	0	2	2	47.68218	149.55511	1	0.215	0.223	2.731	2.807	111	77.4	0.00000	77.40009578	-0.000296236
2805.4175	201.99005	3	2	300.99503	201.99005	0	2	2	47.68218	149.55511	1	0.215	0.223	2.885	2.807	111	77.4	0.00000	77.40009291	-0.000287349
2805.4175	201.99005	3	2	300.99503	201.99005	0	2	2	47.68218	149.55511	1	0.215	0.223	2.82	2.807	111	77.4	0.00000	77.40009012	-0.000278729
2805.4175	201.99005	3	2	300.99503	201.99005	0	2	2	47.68218	149.55511	1	0.215	0.223	2.835	2.807	111	77.4	0.00000	77.40008742	-0.000270367
2805.4175	201.99005	3	2	300.99503	201.99005	0	2	2	47.68218	149.55511	1	0.215	0.223	2.824	2.807	111	77.4	0.00000	77.4000848	-0.000262256
2805.4175	201.99005	3	2	300.99503	201.99005	0	2	2	47.68218	149.55511	1	0.215	0.223	2.83	2.807	111	77.4	0.00000	77.40008225	-0.000254388
2805.4175	201.99005	3	2	300.99503	201.99005	0	2	2	47.68218	149.55511	1	0.215	0.223	2.798	2.807	111	77.4	0.00000	77.40007978	-0.000246757
2805.4175	201.99005	3	2	300.99503	201.99005	0	2	2	47.68218	149.55511	1	0.215	0.223	2.815	2.807	111	77.4	0.00000	77.40007739	-0.000239354
2805.4175	201.99005	3	2	300.99503	201.99005	0	2	2	47.68218	149.55511	1	0.215	0.223	2.875	2.807	111	77.4	0.00000	77.40007507	-0.000232173
2805.4175	201.99005	3	2	300.99503	201.99005	0	2	2	47.68218	149.55511	1	0.215	0.223	2.78	2.807	111	77.4	0.00000	77.40007282	-0.000225208
2805.4175	201.99005	3	2	300.99503	201.99005	0	2	2	47.68218	149.55511	1	0.215	0.224	2.803	2.807	111	77.4	0.00000	77.40007063	-0.000218452
2805.4175	201.99005	3	2	300.99503	201.99005	0	2	2	47.68218	149.55511	1	0.215	0.223	2.846	2.807	111	77.4	0.00000	77.40006851	-0.000211898
2805.4175	201.99005	3	2	300.99503	201.99005	0	2	2	47.68218	149.55511	1	0.215	0.223	2.824	2.807	111	77.4	0.00000	77.40006646	-0.000205541
2805.4175	201.99005	3	2	300.99503	201.99005	0	2	2	47.68218	149.55511	1	0.215	0.223	2.809	2.807	111	77.4	0.00000	77.40006446	-0.000199375
2805.4175	201.99005	3	2	300.99503	201.99005	0	2	2	47.68218	149.55511	1	0.215	0.223	2.853	2.807	111	77.4	0.00000	77.40006253	-0.000193394
2805.4175	201.99005	3	2	300.99503	201.99005	0	2	2	47.68218	149.55511	1	0.215	0.223	2.807	2.807	111	77.4	0.00000	77.40006065	-0.000187592
2805.4175	201.99005	3	2	300.99503	201.99005	0	2	2	47.68218	149.55511	1	0.215	0.223	2.786	2.807	111	77.4	0.00000	77.40005884	-0.000181964
2805.4175	201.99005	3	2	300.99503	201.99005	0	2	2	47.68218	149.55511	1	0.215	0.223	2.857	2.807	111	77.4	0.00000	77.40005707	-0.000176505
2805.4175	201.99005	3	2	300.99503	201.99005	0	2	2	47.68218	149.55511	1	0.215	0.223	2.73	2.807	111	77.4	0.00000	77.40005536	-0.00017121
2805.4175	201.99005	3	2	300.99503	201.99005	0	2	2	47.68218	149.55511	1	0.215	0.223	2.797	2.807	111	77.4	0.00000	77.4000537	-0.000166074
2805.4175	201.99005	3	2	300.99503	201.99005	0	2	2	47.68218	149.55511	1	0.215	0.223	2.782	2.807	111	77.4	0.00000	77.40005209	-0.000161092
2805.4175	201.99005	3	2	300.99503	201.99005	0	2	2	47.68218	149.55511	1	0.215	0.223	2.796	2.807	111	77.4	0.00000	77.40005052	-0.000156259
2805.4175	201.99005	3	2	300.99503	201.99005	0	2	2	47.68218	149.55511	1	0.215	0.223	2.863	2.807	111	77.4	0.00000	77.40004901	-0.000151571
2805.4175	201.99005	3	2	300.99503	201.99005	0	2	2	47.68218	149.55511	1	0.215	0.222	2.821	2.807	111	77.4	0.00000	77.40004754	-0.000147024
2805.4175	201.99005	3	2	300.99503	201.99005	0	2	2	47.68218	149.55511	1	0.215	0.222	2.823	2.807	111	77.4	0.00000	77.40004611	-0.000142613
2805.4175	201.99005	3	2	300.99503	201.99005	0	2	2	47.68218	149.55511	1	0.215	0.222	2.835	2.807	111	77.4	0.00000	77.40004473	-0.000138335
2805.4175	201.99005	3	2	300.99503	201.99005	0	2	2	47.68218	149.55511	1	0.215	0.222	2.765	2.807	111	77.4	0.00000	77.40004339	-0.000134185
2805.4175	201.99005	3	2	300.99503	201.99005	0	2	2	47.68218	149.55511	1	0.215	0.222	2.679	2.807	111	77.4	0.00000	77.40004208	-0.000130159
2805.4175	201.99005	3	2	300.99503	201.99005	0	2	2	47.68218	149.55511	1	0.215	0.222	2.816	2.807	111	77.4	0.00000	77.40004082	-0.000126255
2805.4175	201.99005	3	2	300.99503	201.99005	0	2	2	47.68218	149.55511	1	0.215	0.222	2.872	2.807	111	77.4	0.00000	77.4000396	-0.000122467
2805.4175	201.99005	3	2	300.99503	201.99005	0	2	2	47.68218	149.55511	1	0.215	0.222	2.804	2.807	111	77.4	0.00000	77.40003841	-0.000118793
2805.4175	201.99005	3	2	300.99503	201.99005	0	2	2	47.68218	149.55511	1	0.215	0.222	2.807	2.807	111	77.4	0.00000	77.40003726	-0.000115229
2805.4175	201.99005	3	2	300.99503	201.99005	0	2	2	47.68218	149.55511	1	0.215	0.222	2.821	2.807	111	77.4	0.00000	77.40003614	-0.000111772
2805.4175	201.99005	3	2	300.99503	201.99005	0	2	2	47.68218	149.55511	1	0.215	0.222	2.814	2.807	111	77.4	0.00000	77.40003506	-0.000108419
2805.4175	201.99005	3	2	300.99503	201.99005	0	2	2	47.68218	149.55511	1	0.215	0.222	2.812	2.807	111	77.4	0.00000	77.400034	-0.000105166
2805.4175	201.99005	3	2	300.99503	201.99005	0	2	2	47.68218	149.55511	1	0.215	0.222	2.754	2.807	111	77.4	0.00000	77.40003298	-0.000102012
2805.4175	201.99005	3	2	300.99503	201.99005	0	2	2	47.68218	149.55511	1	0.215	0.222	2.827	2.807	111	77.4	0.00000	77.40003199	-9.89512E-05
2805.4175	201.99005	3	2	300.99503	201.99005	0	2	2	47.68218	149.55511	1	0.215	0.222	2.815	2.807	111	77.4	0.00000	77.40003103	-9.59826E-05
2805.4175	201.99005	3	2	300.99503	201.99005	0	2	2	47.68218	149.55511	1	0.215	0.222	2.817	2.807	111	77.4	0.00000	77.4000301	-9.31031E-05
2805.4175	201.99005	3	2	300.99503	201.99005	0	2	2	47.68218	149.55511	1	0.215	0.222	2.845	2.807	111	77.4	0.00000	77.4000292	-9.031E-05
2805.4175	201.99005	3	2	300.99503	201.99005	0	2	2	47.68218	149.55511	1	0.215	0.222	2.789	2.807	111	77.4	0.00000	77.40002832	-8.76007E-05
2805.4175	201.99005	3	2	300.99503	201.99005	0	2	2	47.68218	149.55511	1	0.215	0.222	2.831	2.807	111	77.4	0.00000	77.40002747	-8.49727E-05
2805.4175	201.99005	3	2	300.99503	201.99005	0	2	2	47.68218	149.55511	1	0.215	0.222	2.794	2.807	111	77.4	0.00000	77.40002665	-8.24235E-05
2805.4175	201.99005	3	2	300.99503	201.99005	0	2	2	47.68218	149.55511	1	0.215	0.222	2.842	2.807	111	77.4	0.00000	77.40002585	-7.99508E-05
2805.4175	201.99005	3	2	300.99503	201.99005	0	2	2	47.68218	149.55511	1	0.215	0.222	2.783	2.807	111	77.4	0.00000	77.40002508	-7.75523E-05
2805.4175	201.99005	3	2	300.99503	201.99005	0	2	2	47.68218	149.55511	1	0.215	0.222	2.811	2.807	111	77.4	0.00000	77.40002432	-7.52257E-05
2805.4175	201.99005	3	2	300.99503	201.99005	0	2	2	47.68218	149.55511	1	0.215	0.221	2.641	2.807	111	77.4	0.00000	77.40002359	-7.2969E-05
2805.4175	201.99005	3	2	300.99503	201.99005	0	2	2	47.68218	149.55511	1	0.215	0.221	2.778	2.807	111	77.4	0.00000	77.40002289	-7.07799E-05
2805.4175	201.99005	3	2	300.99503	201.99005	0	2	2	47.68218	149.55511	1	0.215	0.221	2.797	2.807	111	77.4	0.00000	77.4000222	-6.86565E-05
2805.4175	201.99005	3	2	300.99503	201.99005	0	2	2	47.68218	149.55511	1	0.215	0.221	2.763	2.807	111	77.4	0.00000	77.40002153	-6.65968E-05
2805.4175	201.99005	3	2	300.99503	201.99005	0	2	2	47.68218	149.55511	1	0.215	0.222	2.794	2.807	111	77.4	0.00000	77.40002089	-6.45989E-05
2805.4175	201.99005	3	2	300.99503	201.99005	0	2	2	47.68218	149.55511	1	0.215	0.222	2.722	2.807	111	77.4	0.00000	77.40002026	-6.26609E-05
2805.4175	201.99005	3	2	300.99503	201.99005	0	2	2	47.68218	149.55511	1	0.215	0.222	2.821	2.807	111	77.4	0.00000	77.40001965	-6.07811E-05
2805.4175	201.99005	3	2	300.99503	201.99005	0	2	2	47.68218	149.55511	1	0.215	0.222	2.828	2.807	111	77.4	0.00000	77.40001906	-5.89577E-05
2805.4175	201.99005	3	2	300.99503	201.99005	0	2	2	47.68218	149.55511	1	0.215	0.222	2.875	2.807	111	77.4	0.00000	77.40001849	-5.71889E-05
2805.4175	201.99005	3	2	300.99503	201.99005	0	2	2	47.68218	149.55511	1	0.215	0.222	2.795	2.807	111	77.4	0.00000	77.40001794	-5.54733E-05
2805.4175	201.99005	3	2	300.99503	201.99005	0	2	2	47.68218	149.55511	1	0.215	0.222	2.825	2.807	111	77.4	0.00000	77.4000174	-5.38091E-05
2805.4175	201.99005	3	2	300.99503	201.99005	0	2	2	47.68218	149.55511	1	0.215	0.222	2.79	2.807	111	77.4	0.00000	77.40001688	-5.21948E-05
2805.4175	201.99005	3	2	300.99503	201.99005	0	2	2	47.68218	149.55511	1	0.215	0.222	2.81	2.807	111	77.4	0.00000	77.40001637	-5.0629E-05
2805.4175	201.99005	3	2	300.99503	201.99005	0	2	2	47.68218	149.55511	1	0.215	0.222	2.807	2.807	111	77.4	0.00000	77.40001588	-4.91101E-05
2805.4175	201.99005	3	2	300.99503	201.99005	0	2	2	47.68218	149.55511	1	0.215	0.222	2.777	2.807	111	77.4	0.00000	77.4000154	-4.76368E-05
2805.4175	201.99005	3	2	300.99503	201.99005	0	2	2	47.68218	149.55511	1	0.215	0.222	2.802	2.807	111	77.4	0.00000	77.40001494	-4.62077E-05
2805.4175	201.99005	3	2	300.99503	201.99005	0	2	2	47.68218	149.55511	1	0.215	0.222	2.765	2.807	111	77.4	0.00000	77.40001449	-4.48215E-05
2805.4175	201.99005	3	2	300.99503	201.99005	0	2	2	47.68218	149.55511	1	0.215	0.222	2.807	2.807	111	77.4	0.00000	77.40001406	-4.34768E-05
2805.4175	201.99005	3	2	300.99503	201.99005	0	2	2	47.68218	149.55511	1	0.215	0.222	2.794	2.807	111	77.4	0.00000	77.40001364	-4.21725E-05
2805.4175	201.99005	3	2	300.99503	201.99005	0	2	2	47.68218	149.55511	1	0.215	0.223	2.921	2.807	111	77.4	0.00000	77.40001323	-4.09073E-05
2805.4175	201.99005	3	2	300.99503	201.99005	0	2	2	47.68218	149.55511	1	0.215	0.223	2.855	2.807	111	77.4	0.00000	77.40001283	-3.96801E-05
2805.4175	201.99005	3	2	300.99503	201.99005	0	2	2	47.68218	149.55511	1	0.215	0.223	2.775	2.807	111	77.4	0.00000	77.40001245	-3.84897E-05
2805.4175	201.99005	3	2	300.99503	201.99005	0	2	2	47.68218	149.55511	1	0.215	0.223	2.791	2.807	111	77.4	0.00000	77.40001207	-3.7335E-05
2805.4175	201.99005	3	2	300.99503	201.99005	0	2	2	47.68218	149.55511	1	0.215	0.223	2.795	2.807	111	77.4	0.00000	77.40001171	-3.6215E-05
2805.4175	201.99005	3	2	300.99503	201.99005	0	2	2	47.68218	149.55511	1	0.215	0.223	2.775	2.807	111	77.4	0.00000	77.40001136	-3.51285E-05
2805.4175	201.99005	3	2	300.99503	201.99005	0	2	2	47.68218	149.55511	1	0.215	0.224	2.818	2.807	111	77.4	0.00000	77.40001102	-3.40747E-05
2805.4175	201.99005	3	2	300.99503	201.99005	0	2	2	47.68218	149.55511	1	0.215	0.224	2.766	2.807	111	77.4	0.00000	77.40001069	-3.30524E-05
2805.4175	201.99005	3	2	300.99503	201.99005	0	2	2	47.68218	149.55511	1	0.215	0.224	2.81	2.807	111	77.4	0.00000	77.40001037	-3.20609E-05
2805.4175	201.99005	3	2	300.99503	201.99005	0	2	2	47.68218	149.55511	1	0.215	0.224	2.754	2.807	111	77.4	0.00000	77.40001006	-3.1099E-05
2805.4175	201.99005	3	2	300.99503	201.99005	0	2	2	47.68218	149.55511	1	0.215	0.224	2.823	2.807	111	77.4	0.00000	77.40000975	-3.01661E-05
2805.4175	201.99005	3	2	300.99503	201.99005	0	2	2	47.68218	149.55511	1	0.215	0.224	2.789	2.807	111	77.4	0.00000	77.40000946	-2.92611E-05
2805.4175	201.99005	3	2	300.99503	201.99005	0	2	2	47.68218	149.55511	1	0.215	0.224	2.761	2.807	111	77.4	0.00000	77.40000918	-2.83832E-05
2805.4175	201.99005	3	2	300.99503	201.99005	0	2	2	47.68218	149.55511	1	0.215	0.224	2.82	2.807	111	77.4	0.00000	77.4000089	-2.75317E-05
2805.4175	201.99005	3	2	300.99503	201.99005	0	2	2	47.68218	149.55511	1	0.215	0.224	2.772	2.807	111	77.4	0.00000	77.40000863	-2.67058E-05
2805.4175	201.99005	3	2	300.99503	201.99005	0	2	2	47.68218	149.55511	1	0.215	0.224	2.854	2.807	111	77.4	0.00000	77.40000838	-2.59046E-05
2805.4175	201.99005	3	2	300.99503	201.99005	0	2	2	47.68218	149.55511	1	0.215	0.224	2.788	2.807	111	77.4	0.00000	77.40000812	-2.51275E-05
2805.4175	201.99005	3	2	300.99503	201.99005	0	2	2	47.68218	149.55511	1	0.215	0.224	2.857	2.807	111	77.4	0.00000	77.40000788	-2.43737E-05
2805.4175	201.99005	3	2	300.99503	201.99005	0	2	2	47.68218	149.55511	1	0.215	0.224	2.784	2.807	111	77.4	0.00000	77.40000764	-2.36424E-05
2805.4175	201.99005	3	2	300.99503	201.99005	0	2	2	47.68218	149.55511	1	0.215	0.223	2.639	2.807	111	77.4	0.00000	77.40000742	-2.29332E-05
2805.4175	201.99005	3	2	300.99503	201.99005	0	2	2	47.68218	149.55511	1	0.215	0.223	2.878	2.807	111	77.4	0.00000	77.40000719	-2.22452E-05
2805.4175	201.99005	3	2	300.99503	201.99005	0	2	2	47.68218	149.55511	1	0.215	0.223	2.842	2.807	111	77.4	0.00000	77.40000698	-2.15778E-05
2805.4175	201.99005	3	2	300.99503	201.99005	0	2	2	47.68218	149.55511	1	0.215	0.223	2.868	2.807	111	77.4	0.00000	77.40000677	-2.09305E-05
2805.4175	201.99005	3	2	300.99503	201.99005	0	2	2	47.68218	149.55511	1	0.215	0.224	2.907	2.807	111	77.4	0.00000	77.40000656	-2.03026E-05
2805.4175	201.99005	3	2	300.99503	201.99005	0	2	2	47.68218	149.55511	1	0.215	0.224	2.818	2.807	111	77.4	0.00000	77.40000637	-1.96935E-05
2805.4175	201.99005	3	2	300.99503	201.99005	0	2	2	47.68218	149.55511	1	0.215	0.224	2.804	2.807	111	77.4	0.00000	77.40000618	-1.91027E-05
2805.4175	201.99005	3	2	300.99503	201.99005	0	2	2	47.68218	149.55511	1	0.215	0.224	2.824	2.807	111	77.4	0.00000	77.40000599	-1.85296E-05
2805.4175	201.99005	3	2	300.99503	201.99005	0	2	2	47.68218	149.55511	1	0.215	0.224	2.842	2.807	111	77.4	0.00000	77.40000581	-1.79737E-05
2805.4175	201.99005	3	2	300.99503	201.99005	0	2	2	47.68218	149.55511	1	0.215	0.224	2.838	2.807	111	77.4	0.00000	77.40000564	-1.74345E-05
2805.4175	201.99005	3	2	300.99503	201.99005	0	2	2	47.68218	149.55511	1	0.215	0.224	2.807	2.807	111	77.4	0.00000	77.40000547	-1.69115E-05
2805.4175	201.99005	3	2	300.99503	201.99005	0	2	2	47.68218	149.55511	1	0.215	0.224	2.874	2.807	111	77.4	0.00000	77.4000053	-1.64041E-05
2805.4175	201.99005	3	2	300.99503	201.99005	0	2	2	47.68218	149.55511	1	0.215	0.224	2.797	2.807	111	77.4	0.00000	77.40000514	-1.5912E-05
2805.4175	201.99005	3	2	300.99503	201.99005	0	2	2	47.68218	149.55511	1	0.215	0.224	2.823	2.807	111	77.4	0.00000	77.40000499	-1.54346E-05
2805.4175	201.99005	3	2	300.99503	201.99005	0	2	2	47.68218	149.55511	1	0.215	0.224	2.801	2.807	111	77.4	0.00000	77.40000484	-1.49716E-05
2805.4175	201.99005	3	2	300.99503	201.99005	0	2	2	47.68218	149.55511	1	0.215	0.224	2.811	2.807	111	77.4	0.00000	77.4000047	-1.45225E-05
2805.4175	201.99005	3	2	300.99503	201.99005	0	2	2	47.68218	149.55511	1	0.215	0.223	2.848	2.807	111	77.4	0.00000	77.40000455	-1.40868E-05
2805.4175	201.99005	3	2	300.99503	201.99005	0	2	2	47.68218	149.55511	1	0.215	0.223	2.772	2.807	111	77.4	0.00000	77.40000442	-1.36642E-05
2805.4175	201.99005	3	2	300.99503	201.99005	0	2	2	47.68218	149.55511	1	0.215	0.224	2.804	2.807	111	77.4	0.00000	77.40000429	-1.32543E-05
2805.4175	201.99005	3	2	300.99503	201.99005	0	2	2	47.68218	149.55511	1	0.215	0.224	2.785	2.807	111	77.4	0.00000	77.40000416	-1.28566E-05
2805.4175	201.99005	3	2	300.99503	201.99005	0	2	2	47.68218	149.55511	1	0.215	0.224	2.815	2.807	111	77.4	0.00000	77.40000403	-1.24709E-05
2805.4175	201.99005	3	2	300.99503	201.99005	0	2	2	47.68218	149.55511	1	0.215	0.224	2.812	2.807	111	77.4	0.00000	77.40000391	-1.20968E-05
2805.4175	201.99005	3	2	300.99503	201.99005	0	2	2	47.68218	149.55511	1	0.215	0.224	2.819	2.807	111	77.4	0.00000	77.40000379	-1.17339E-05
2805.4175	201.99005	3	2	300.99503	201.99005	0	2	2	47.68218	149.55511	1	0.215	0.224	2.807	2.807	111	77.4	0.00000	77.40000368	-1.13819E-05
2805.4175	201.99005	3	2	300.99503	201.99005	0	2	2	47.68218	149.55511	1	0.215	0.224	2.749	2.807	111	77.4	0.00000	77.40000357	-1.10404E-05
2805.4175	201.99005	3	2	300.99503	201.99005	0	2	2	47.68218	149.55511	1	0.215	0.224	2.782	2.807	111	77.4	0.00000	77.40000346	-1.07092E-05
2805.4175	201.99005	3	2	300.99503	201.99005	0	2	2	47.68218	149.55511	1	0.215	0.224	2.806	2.807	111	77.4	0.00000	77.40000336	-1.03879E-05
2805.4175	201.99005	3	2	300.99503	201.99005	0	2	2	47.68218	149.55511	1	0.215	0.224	2.823	2.807	111	77.4	0.00000	77.40000326	-1.00763E-05
2805.4175	201.99005	3	2	300.99503	201.99005	0	2	2	47.68218	149.55511	1	0.215	0.224	2.83	2.807	111	77.4	0.00000	77.40000316	-9.77401E-06
2805.4175	201.99005	3	2	300.99503	201.99005	0	2	2	47.68218	149.55511	1	0.215	0.224	2.843	2.807	111	77.4	0.00000	77.40000307	-9.48079E-06
2805.4175	201.99005	3	2	300.99503	201.99005	0	2	2	47.68218	149.55511	1	0.215	0.224	2.765	2.807	111	77.4	0.00000	77.40000297	-9.19636E-06
2805.4175	201.99005	3	2	300.99503	201.99005	0	2	2	47.68218	149.55511	1	0.215	0.224	2.826	2.807	111	77.4	0.00000	77.40000288	-8.92047E-06
2805.4175	201.99005	3	2	300.99503	201.99005	0	2	2	47.68218	149.55511	1	0.215	0.224	2.742	2.807	111	77.4	0.00000	77.4000028	-8.65286E-06
2805.4175	201.99005	3	2	300.99503	201.99005	0	2	2	47.68218	149.55511	1	0.215	0.224	2.84	2.807	111	77.4	0.00000	77.40000271	-8.39327E-06
2805.4175	201.99005	3	2	300.99503	201.99005	0	2	2	47.68218	149.55511	1	0.215	0.224	2.801	2.807	111	77.4	0.00000	77.40000263	-8.14148E-06
2805.4175	201.99005	3	2	300.99503	201.99005	0	2	2	47.68218	149.55511	1	0.215	0.223	2.805	2.807	111	77.4	0.00000	77.40000255	-7.89723E-06
2805.4175	201.99005	3	2	300.99503	201.99005	0	2	2	47.68218	149.55511	1	0.215	0.223	2.798	2.807	111	77.4	0.00000	77.40000248	-7.66031E-06
2805.4175	201.99005	3	2	300.99503	201.99005	0	2	2	47.68218	149.55511	1	0.215	0.223	2.798	2.807	111	77.4	0.00000	77.4000024	-7.4305E-06
2805.4175	201.99005	3	2	300.99503	201.99005	0	2	2	47.68218	149.55511	1	0.215	0.223	2.76	2.807	111	77.4	0.00000	77.40000233	-7.20759E-06
2805.4175	201.99005	3	2	300.99503	201.99005	0	2	2	47.68218	149.55511	1	0.215	0.223	2.809	2.807	111	77.4	0.00000	77.40000226	-6.99136E-06
2805.4175	201.99005	3	2	300.99503	201.99005	0	2	2	47.68218	149.55511	1	0.215	0.223	2.761	2.807	111	77.4	0.00000	77.40000219	-6.78162E-06
2805.4175	201.99005	3	2	300.99503	201.99005	0	2	2	47.68218	149.55511	1	0.215	0.223	2.786	2.807	111	77.4	0.00000	77.40000213	-6.57817E-06
2805.4175	201.99005	3	2	300.99503	201.99005	0	2	2	47.68218	149.55511	1	0.215	0.224	2.769	2.807	111	77.4	0.00000	77.40000206	-6.38083E-06
2805.4175	201.99005	3	2	300.99503	201.99005	0	2	2	47.68218	149.55511	1	0.215	0.224	2.858	2.807	111	77.4	0.00000	77.400002	-6.1894E-06
2805.4175	201.99005	3	2	300.99503	201.99005	0	2	2	47.68218	149.55511	1	0.215	0.224	2.863	2.807	111	77.4	0.00000	77.40000194	-6.00372E-06
2805.4175	201.99005	3	2	300.99503	201.99005	0	2	2	47.68218	149.55511	1	0.215	0.225	2.813	2.807	111	77.4	0.00000	77.40000188	-5.82361E-06
2805.4175	201.99005	3	2	300.99503	201.99005	0	2	2	47.68218	149.55511	1	0.215	0.225	2.795	2.807	111	77.4	0.00000	77.40000183	-5.6489E-06
2805.4175	201.99005	3	2	300.99503	201.99005	0	2	2	47.68218	149.55511	1	0.215	0.225	2.815	2.807	111	77.4	0.00000	77.40000177	-5.47943E-06
2805.4175	201.99005	3	2	300.99503	201.99005	0	2	2	47.68218	149.55511	1	0.215	0.225	2.846	2.807	111	77.4	0.00000	77.40000172	-5.31505E-06
2805.4175	201.99005	3	2	300.99503	201.99005	0	2	2	47.68218	149.55511	1	0.215	0.225	2.793	2.807	111	77.4	0.00000	77.40000167	-5.1556E-06
2805.4175	201.99005	3	2	300.99503	201.99005	0	2	2	47.68218	149.55511	1	0.215	0.225	2.781	2.807	111	77.4	0.00000	77.40000162	-5.00093E-06
2805.4175	201.99005	3	2	300.99503	201.99005	0	2	2	47.68218	149.55511	1	0.215	0.225	2.795	2.807	111	77.4	0.00000	77.40000157	-4.8509E-06
2805.4175	201.99005	3	2	300.99503	201.99005	0	2	2	47.68218	149.55511	1	0.215	0.225	2.822	2.807	111	77.4	0.00000	77.40000152	-4.70538E-06
2805.4175	201.99005	3	2	300.99503	201.99005	0	2	2	47.68218	149.55511	1	0.215	0.226	2.87	2.807	111	77.4	0.00000	77.40000148	-4.56421E-06
2805.4175	201.99005	3	2	300.99503	201.99005	0	2	2	47.68218	149.55511	1	0.215	0.226	2.723	2.807	111	77.4	0.00000	77.40000143	-4.42729E-06
2805.4175	201.99005	3	2	300.99503	201.99005	0	2	2	47.68218	149.55511	1	0.215	0.226	2.807	2.807	111	77.4	0.00000	77.40000139	-4.29447E-06
2805.4175	201.99005	3	2	300.99503	201.99005	0	2	2	47.68218	149.55511	1	0.215	0.226	2.784	2.807	111	77.4	0.00000	77.40000135	-4.16563E-06
0	0	3	2	300.99503	201.99005	0	2	2	47.68218	149.55511	0	0.215	0.227	2.918	2.807	111	77.4	0.00000	77.40000131	-4.04067E-06
0	0	3	2	300.99503	201.99005	0	2	2	47.68218	149.55511	0	0.215	0.227	2.817	2.807	111	77.4	0.00000	77.40000127	-3.91945E-06
0	0	3	2	300.99503	201.99005	0	2	2	47.68218	149.55511	0	0.215	0.227	2.75	2.807	111	77.4	0.00000	77.40000123	-3.80186E-06
0	0	3	2	300.99503	201.99005	0	2	2	47.68218	149.55511	0	0.215	0.225	2.637	2.609	111	77.4	0.00000	77.40000119	-3.68781E-06
0	0	3	2	300.99503	201.99005	0	2	2	47.68218	149.55511	0	0.215	0.223	2.461	2.425	111	77.4	0.00000	77.40000116	-3.57717E-06
0	0	3	2	300.99503	201.99005	0	2	2	47.68218	149.55511	0	0.215	0.221	2.426	2.425	111	77.4	0.00000	77.40000112	-3.46986E-06
0	0	3	2	300.99503	201.99005	0	2	2	47.68218	149.55511	0	0.215	0.216	2.091	2.093	111	77.4	0.00000	77.40000109	-3.36576E-06
0	0	3	2	300.99503	201.99005	0	2	2	47.68218	149.55511	0	0.215	0.212	2.013	1.945	111	77.4	0.00000	77.40000106	-3.26479E-06
0	0	3	2	300.99503	201.99005	0	2	2	47.68218	149.55511	0	0.215	0.207	1.892	1.945	111	77.4	0.00000	77.40000102	-3.16684E-06
0	0	3	2	300.99503	201.99005	0	2	2	47.68218	149.55511	0	0.215	0.199	1.685	1.68	111	77.4	0.00000	77.40000099	-3.07184E-06
0	0	3	2	300.99503	201.99005	0	2	2	47.68218	149.55511	0	0.215	0.193	1.688	1.68	111	77.4	0.00000	77.40000096	-2.97969E-06
0	0	3	2	300.99503	201.99005	0	2	2	47.68218	149.55511	0	0.215	0.186	1.456	1.45	111	77.4	0.00000	77.40000093	-2.89029E-06
0	0	3	2	300.99503	201.99005	0	2	2	47.68218	149.55511	0	0.215	0.178	1.34	1.348	111	77.4	0.00000	77.40000091	-2.80359E-06
0	0	3	2	300.99503	201.99005	0	2	2	47.68218	149.55511	0	0.215	0.172	1.358	1.348	111	77.4	0.00000	77.40000088	-2.71948E-06
0	0	3	2	300.99503	201.99005	0	2	2	47.68218	149.55511	0	0.215	0.164	1.2	1.164	111	77.4	0.00000	77.40000085	-2.63789E-06
0	0	3	2	300.99503	201.99005	0	2	2	47.68218	149.55511	0	0.215	0.157	1.038	1.081	111	77.4	0.00000	77.40000083	-2.55876E-06
0	0	3	2	300.99503	201.99005	0	2	2	47.68218	149.55511	0	0.215	0.151	1.084	1.081	111	77.4	0.00000	77.4000008	-2.48199E-06
0	0	3	2	300.99503	201.99005	0	2	2	47.68218	149.55511	0	0.215	0.144	1.006	0.934	111	77.4	0.00000	77.40000078	-2.40753E-06
0	0	3	2	300.99503	201.99005	0	2	2	47.68218	149.55511	0	0.215	0.137	0.924	0.934	111	77.4	0.00000	77.40000076	-2.33531E-06
0	0	3	2	300.99503	201.99005	0	2	2	47.68218	149.55511	0	0.215	0.131	0.831	0.868	111	77.4	0.00000	77.40000073	-2.26525E-06
0	0	3	2	300.99503	201.99005	0	2	2	47.68218	149.55511	0	0.215	0.125	0.788	0.75	111	77.4	0.00000	77.40000071	-2.19729E-06
0	0	3	2	300.99503	201.99005	0	2	2	47.68218	149.55511	0	0.215	0.119	0.748	0.75	111	77.4	0.00000	77.40000069	-2.13137E-06
0	0	3	2	300.99503	201.99005	0	2	2	47.68218	149.55511	0	0.215	0.113	0.714	0.696	111	77.4	0.00000	77.40000067	-2.06743E-06
0	0	3	2	300.99503	201.99005	0	2	2	47.68218	149.55511	0	0.215	0.107	0.62	0.601	111	77.4	0.00000	77.40000065	-2.00541E-06
0	0	3	2	300.99503	201.99005	0	2	2	47.68218	149.55511	0	0.215	0.101	0.532	0.601	111	77.4	0.00000	77.40000063	-1.94525E-06
0	0	3	2	300.99503	201.99005	0	2	2	47.68218	149.55511	0	0.215	0.096	0.541	0.558	111	77.4	0.00000	77.40000061	-1.88689E-06
0	0	3	2	300.99503	201.99005	0	2	2	47.68218	149.55511	0	0.215	0.092	0.534	0.558	111	77.4	0.00000	77.40000059	-1.83028E-06
0	0	3	2	300.99503	201.99005	0	2	2	47.68218	149.55511	0	0.215	0.086	0.49	0.482	111	77.4	0.00000	77.40000057	-1.77537E-06
0	0	3	2	300.99503	201.99005	0	2	2	47.68218	149.55511	0	0.215	0.08	0.433	0.416	111	77.4	0.00000	77.40000056	-1.72211E-06
0	0	3	2	300.99503	201.99005	0	2	2	47.68218	149.55511	0	0.215	0.076	0.3	0.416	111	77.4	0.00000	77.40000054	-1.67045E-06
0	0	3	2	300.99503	201.99005	0	2	2	47.68218	149.55511	0	0.215	0.072	0.426	0.386	111	77.4	0.00000	77.40000052	-1.62034E-06
0	0	3	2	300.99503	201.99005	0	2	2	47.68218	149.55511	0	0.215	0.068	0.389	0.334	111	77.4	0.00000	77.40000051	-1.57173E-06
0	0	3	2	300.99503	201.99005	0	2	2	47.68218	149.55511	0	0.215	0.064	0.369	0.334	111	77.4	0.00000	77.40000049	-1.52457E-06
0	0	3	2	300.99503	201.99005	0	2	2	47.68218	149.55511	0	0.215	0.06	0.365	0.31	111	77.4	0.00000	77.40000048	-1.47884E-06
0	0	3	2	300.99503	201.99005	0	2	2	47.68218	149.55511	0	0.215	0.057	0.192	0.267	111	77.4	0.00000	77.40000046	-1.43447E-06
0	0	3	2	300.99503	201.99005	0	2	2	47.68218	149.55511	0	0.215	0.054	0.252	0.267	111	77.4	0.00000	77.40000045	-1.39144E-06
0	0	3	2	300.99503	201.99005	0	2	2	47.68218	149.55511	0	0.215	0.051	0.374	0.248	111	77.4	0.00000	77.40000044	-1.34969E-06
0	0	3	2	300.99503	201.99005	0	2	2	47.68218	149.55511	0	0.215	0.048	0.279	0.248	111	77.4	0.00000	77.40000042	-1.3092E-06
0	0	3	2	300.99503	201.99005	0	2	2	47.68218	149.55511	0	0.215	0.044	0.249	0.214	111	77.4	0.00000	77.40000041	-1.26993E-06
0	0	3	2	300.99503	201.99005	0	2	2	47.68218	149.55511	0	0.215	0.04	0.21	0.199	111	77.4	0.00000	77.4000004	-1.23183E-06
0	0	3	2	300.99503	201.99005	0	2	2	47.68218	149.55511	0	0.215	0.038	0.196	0.199	111	77.4	0.00000	77.40000039	-1.19487E-06
0	0	3	2	300.99503	201.99005	0	2	2	47.68218	149.55511	0	0.215	0.036	0.151	0.172	111	77.4	0.00000	77.40000037	-1.15903E-06
0	0	3	2	300.99503	201.99005	0	2	2	47.68218	149.55511	0	0.214	0.034	0.194	0.172	111	77.04	-36.00000	77.38920036	-1.080001124
0	0	3	2	300.99503	201.99005	0	2	2	47.68218	149.55511	0	0.214	0.032	0.175	0.159	111	77.04	0.00000	77.37872435	-1.047601091
0	0	3	2	300.99503	201.99005	0	2	2	47.68218	149.55511	0	0.214	0.03	0.148	0.138	111	77.04	0.00000	77.36856262	-1.016173058
0	0	3	2	300.99503	201.99005	0	2	2	47.68218	149.55511	0	0.214	0.028	0.086	0.138	111	77.04	0.00000	77.35870574	-0.985687866
0	0	3	2	300.99503	201.99005	0	2	2	47.68218	149.55511	0	0.214	0.026	0.148	0.119	111	77.04	0.00000	77.34914457	-0.95611723
0	0	3	2	300.99503	201.99005	0	2	2	47.68218	149.55511	0	0.214	0.024	0.137	0.11	111	77.04	0.00000	77.33987023	-0.927433713
0	0	3	2	300.99503	201.99005	0	2	2	47.68218	149.55511	0	0.214	0.022	0.115	0.11	111	77.04	0.00000	77.33087413	-0.899610702
0	0	3	2	300.99503	201.99005	0	2	2	47.68218	149.55511	0	0.214	0.02	0.078	0.095	111	77.04	0.00000	77.3221479	-0.872622381
0	0	3	2	300.99503	201.99005	0	2	2	47.68218	149.55511	0	0.214	0.02	0.069	0.095	111	77.04	0.00000	77.31368347	-0.846443709
0	0	3	2	300.99503	201.99005	0	2	2	47.68218	149.55511	0	0.214	0.019	-0.141	0.088	111	77.04	0.00000	77.30547296	-0.821050398
0	0	3	2	300.99503	201.99005	0	2	2	47.68218	149.55511	0	0.214	0.019	0.065	0.076	111	77.04	0.00000	77.29750877	-0.796418886
0	0	3	2	300.99503	201.99005	0	2	2	47.68218	149.55511	0	0.214	0.019	0.102	0.076	111	77.04	0.00000	77.28978351	-0.77252632
0	0	3	2	300.99503	201.99005	0	2	2	47.68218	149.55511	0	0.214	0.019	0.034	0.07	111	77.04	0.00000	77.28229	-0.74935053
0	0	3	2	300.99503	201.99005	0	2	2	47.68218	149.55511	0	0.214	0.019	0.098	0.061	111	77.04	0.00000	77.2750213	-0.726870014
0	0	3	2	300.99503	201.99005	0	2	2	47.68218	149.55511	0	0.214	0.019	0.052	0.061	111	77.04	0.00000	77.26797067	-0.705063914
0	0	3	2	300.99503	201.99005	0	2	2	47.68218	149.55511	0	0.214	0.019	0.074	0.056	111	77.04	0.00000	77.26113155	-0.683911996
0	0	3	2	300.99503	201.99005	0	2	2	47.68218	149.55511	0	0.214	0.019	0.055	0.048	111	77.04	0.00000	77.2544976	-0.663394636
[truncated: 8,590 more rows]
