# Supplementary material for: Just noticeable differences for elbow joint torque feedback
Source: Sci Rep. 2021 Dec 7;11:23553. doi: 10.1038/s41598-021-02630-3 (PMC8651665; doi:10.1038/s41598-021-02630-3)
Supplement: Supplementary file 2 — Supplementary Information. [file 41598_2021_2630_MOESM2_ESM.zip › SupplementaryData_ScientificReports_KimAsbeck2021/S13_W1F.csv]

data 1	data 2	data 3	data 4	data 5	data 6	data 7	data 8	data 9	data 10	data 11	data 12	data 13	data 14	data 15	data 16	data 17
0.0	0.0	1	1	400.0	400.0	0	1	1	0.0	0.0	1	0.216	-0.001	-0.082	0.0	111.0
0.0	0.0	1	1	400.0	400.0	0	1	1	0.0	0.0	1	0.216	-0.001	-0.135	0.0	111.0
0.0	0.0	1	1	400.0	400.0	0	1	1	0.0	0.0	0	0.216	0.0	0.035	0.0	111.0
0.0	0.0	1	1	400.0	400.0	0	1	1	0.0	0.0	0	0.216	0.0	0.015	0.0	111.0
0.0	0.0	1	1	400.0	400.0	0	1	1	0.0	0.0	0	0.216	0.0	0.176	0.0	111.0
0.0	0.0	1	1	400.0	400.0	0	1	1	0.0	0.0	0	0.216	-0.001	-0.025	0.0	111.0
0.0	0.0	1	1	400.0	400.0	0	1	1	0.0	0.0	0	0.216	0.0	0.038	0.0	111.0
0.0	0.0	1	1	400.0	400.0	0	1	1	0.0	0.0	0	0.216	0.0	0.098	0.0	111.0
0.0	0.0	1	1	400.0	400.0	0	1	1	0.0	0.0	0	0.216	-0.001	-0.014	0.0	111.0
0.0	0.0	1	1	400.0	400.0	0	1	1	0.0	0.0	0	0.216	-0.001	-0.039	0.0	111.0
0.0	0.0	1	1	400.0	400.0	0	1	1	0.0	0.0	0	0.216	0.0	-0.007	0.0	111.0
0.0	0.0	1	1	400.0	400.0	0	1	1	0.0	0.0	0	0.216	0.0	0.013	0.0	111.0
0.0	0.0	1	1	400.0	400.0	0	1	1	0.0	0.0	0	0.216	0.0	0.002	0.0	111.0
0.0	0.0	1	1	400.0	400.0	0	1	1	0.0	0.0	0	0.215	0.0	-0.004	0.0	111.0
0.0	0.0	1	1	400.0	400.0	0	1	1	0.0	0.0	0	0.215	0.0	0.012	0.0	111.0
0.0	0.0	1	1	400.0	400.0	0	1	1	0.0	0.0	0	0.215	0.0	0.0	0.0	111.0
0.0	0.0	1	1	400.0	400.0	0	1	1	0.0	0.0	0	0.215	0.0	0.015	0.0	111.0
0.0	0.0	1	1	400.0	400.0	0	1	1	0.0	0.0	0	0.215	0.0	0.002	0.0	111.0
0.0	0.0	1	1	400.0	400.0	0	1	1	0.0	0.0	0	0.215	0.0	0.005	0.0	111.0
0.0	0.0	1	1	400.0	400.0	0	1	1	0.0	0.0	0	0.215	0.0	0.0	0.0	111.0
0.0	0.0	1	1	400.0	400.0	0	1	1	0.0	0.0	0	0.215	0.0	0.012	0.0	111.0
0.0	0.0	1	1	400.0	400.0	0	1	1	0.0	0.0	0	0.215	0.0	0.005	0.0	111.0
0.0	0.0	1	1	400.0	400.0	0	1	1	0.0	0.0	0	0.215	-0.001	-0.036	0.0	111.0
0.0	0.0	1	1	400.0	400.0	0	1	1	0.0	0.0	0	0.215	0.0	-0.001	0.0	111.0
0.0	0.0	1	1	400.0	400.0	0	1	1	0.0	0.0	0	0.215	0.0	0.054	0.0	111.0
0.0	0.0	1	1	400.0	400.0	0	1	1	0.0	0.0	0	0.215	-0.001	-0.05	0.0	111.0
0.0	0.0	1	1	400.0	400.0	0	1	1	0.0	0.0	0	0.215	-0.001	-0.026	0.0	111.0
0.0	0.0	1	1	400.0	400.0	0	1	1	0.0	0.0	0	0.215	0.0	0.013	0.0	111.0
0.0	0.0	1	1	400.0	400.0	0	1	1	0.0	0.0	0	0.215	0.0	-0.002	0.0	111.0
0.0	0.0	1	1	400.0	400.0	0	1	1	0.0	0.0	0	0.215	0.0	0.005	0.0	111.0
0.0	0.0	1	1	400.0	400.0	0	1	1	0.0	0.0	0	0.215	0.0	-0.01	0.0	111.0
0.0	0.0	1	1	400.0	400.0	0	1	1	0.0	0.0	0	0.215	0.0	0.009	0.0	111.0
0.0	0.0	1	1	400.0	400.0	0	1	1	0.0	0.0	0	0.215	-0.001	-0.017	0.0	111.0
0.0	0.0	1	1	400.0	400.0	0	1	1	0.0	0.0	0	0.215	-0.001	-0.027	0.0	111.0
0.0	0.0	1	1	400.0	400.0	0	1	1	0.0	0.0	0	0.215	0.0	0.002	0.0	111.0
0.0	0.0	1	1	400.0	400.0	0	1	1	0.0	0.0	0	0.215	-0.001	-0.075	0.0	111.0
0.0	0.0	1	1	400.0	400.0	0	1	1	0.0	0.0	0	0.215	-0.001	-0.014	0.0	111.0
0.0	0.0	1	1	400.0	400.0	0	1	1	0.0	0.0	0	0.215	-0.001	-0.014	0.0	111.0
0.0	0.0	1	1	400.0	400.0	0	1	1	0.0	0.0	0	0.215	-0.001	-0.023	0.0	111.0
0.0	0.0	1	1	400.0	400.0	0	1	1	0.0	0.0	0	0.215	0.0	0.034	0.0	111.0
0.0	0.0	1	1	400.0	400.0	0	1	1	0.0	0.0	0	0.215	-0.001	-0.013	0.0	111.0
0.0	0.0	1	1	400.0	400.0	0	1	1	0.0	0.0	0	0.215	0.0	0.01	0.0	111.0
0.0	0.0	1	1	400.0	400.0	0	1	1	0.0	0.0	0	0.215	0.0	0.043	0.0	111.0
0.0	0.0	1	1	400.0	400.0	0	1	1	0.0	0.0	0	0.215	0.0	0.017	0.0	111.0
0.0	0.0	1	1	400.0	400.0	0	1	1	0.0	0.0	0	0.215	0.0	0.032	0.0	111.0
0.0	0.0	1	1	400.0	400.0	0	1	1	0.0	0.0	0	0.215	-0.001	-0.039	0.0	111.0
0.0	0.0	1	1	400.0	400.0	0	1	1	0.0	0.0	0	0.215	0.0	0.008	0.0	111.0
0.0	0.0	1	1	400.0	400.0	0	1	1	0.0	0.0	0	0.215	0.0	0.069	0.0	111.0
0.0	0.0	1	1	400.0	400.0	0	1	1	0.0	0.0	0	0.215	0.0	0.037	0.0	111.0
0.0	0.0	1	1	400.0	400.0	0	1	1	0.0	0.0	0	0.215	0.0	0.0	0.0	111.0
0.0	0.0	1	1	400.0	400.0	0	1	1	0.0	0.0	0	0.215	-0.001	-0.034	0.0	111.0
0.0	0.0	1	1	400.0	400.0	0	1	1	0.0	0.0	0	0.215	0.0	0.012	0.0	111.0
0.0	0.0	1	1	400.0	400.0	0	1	1	0.0	0.0	0	0.215	0.0	0.017	0.0	111.0
0.0	0.0	1	1	400.0	400.0	0	1	1	0.0	0.0	0	0.215	0.0	0.012	0.0	111.0
0.0	0.0	1	1	400.0	400.0	0	1	1	0.0	0.0	0	0.215	-0.001	-0.013	0.0	111.0
0.0	0.0	1	1	400.0	400.0	0	1	1	0.0	0.0	0	0.215	0.0	0.006	0.0	111.0
0.0	0.0	1	1	400.0	400.0	0	1	1	0.0	0.0	0	0.215	0.0	0.017	0.0	111.0
0.0	0.0	1	1	400.0	400.0	0	1	1	0.0	0.0	0	0.215	0.0	0.018	0.0	111.0
0.0	0.0	1	1	400.0	400.0	0	1	1	0.0	0.0	0	0.215	0.0	0.028	0.0	111.0
0.0	0.0	1	1	400.0	400.0	0	1	1	0.0	0.0	0	0.215	0.0	0.005	0.0	111.0
0.0	0.0	1	1	400.0	400.0	0	1	1	0.0	0.0	0	0.215	0.0	0.0	0.0	111.0
0.0	0.0	1	1	400.0	400.0	0	1	1	0.0	0.0	0	0.215	-0.001	-0.016	0.0	111.0
0.0	0.0	1	1	400.0	400.0	0	1	1	0.0	0.0	0	0.215	0.0	-0.005	0.0	111.0
0.0	0.0	1	1	400.0	400.0	0	1	1	0.0	0.0	0	0.215	-0.001	-0.029	0.0	111.0
0.0	0.0	1	1	400.0	400.0	0	1	1	0.0	0.0	0	0.215	-0.001	-0.017	0.0	111.0
0.0	0.0	1	1	400.0	400.0	0	1	1	0.0	0.0	0	0.215	0.0	-0.002	0.0	111.0
0.0	0.0	1	1	400.0	400.0	0	1	1	0.0	0.0	0	0.215	0.0	0.006	0.0	111.0
0.0	0.0	1	1	400.0	400.0	0	1	1	0.0	0.0	0	0.215	-0.001	-0.019	0.0	111.0
0.0	0.0	1	1	400.0	400.0	0	1	1	0.0	0.0	0	0.215	0.0	0.045	0.0	111.0
0.0	0.0	1	1	400.0	400.0	0	1	1	0.0	0.0	0	0.215	0.0	0.034	0.0	111.0
0.0	0.0	1	1	400.0	400.0	0	1	1	0.0	0.0	0	0.215	0.0	-0.01	0.0	111.0
0.0	0.0	1	1	400.0	400.0	0	1	1	0.0	0.0	0	0.215	0.0	0.008	0.0	111.0
0.0	0.0	1	1	400.0	400.0	0	1	1	0.0	0.0	0	0.215	0.0	0.0	0.0	111.0
0.0	0.0	1	1	400.0	400.0	0	1	1	0.0	0.0	0	0.215	0.0	0.022	0.0	111.0
0.0	0.0	1	1	400.0	400.0	0	1	1	0.0	0.0	0	0.215	-0.001	-0.033	0.0	111.0
0.0	0.0	1	1	400.0	400.0	0	1	1	0.0	0.0	0	0.215	0.0	-0.004	0.0	111.0
0.0	0.0	1	1	400.0	400.0	0	1	1	0.0	0.0	0	0.215	0.0	0.011	0.0	111.0
0.0	0.0	1	1	400.0	400.0	0	1	1	0.0	0.0	0	0.215	0.0	0.02	0.0	111.0
0.0	0.0	1	1	400.0	400.0	0	1	1	0.0	0.0	0	0.215	0.0	0.064	0.0	111.0
0.0	0.0	1	1	400.0	400.0	0	1	1	0.0	0.0	0	0.215	0.0	0.017	0.0	111.0
0.0	0.0	1	1	400.0	400.0	0	1	1	0.0	0.0	0	0.215	0.0	0.001	0.0	111.0
0.0	0.0	1	1	400.0	400.0	0	1	1	0.0	0.0	0	0.215	-0.001	-0.013	0.0	111.0
0.0	0.0	1	1	400.0	400.0	0	1	1	0.0	0.0	0	0.215	0.0	0.015	0.0	111.0
0.0	0.0	1	1	400.0	400.0	0	1	1	0.0	0.0	0	0.215	0.0	0.012	0.0	111.0
0.0	0.0	1	1	400.0	400.0	0	1	1	0.0	0.0	0	0.215	-0.001	-0.02	0.0	111.0
0.0	0.0	1	1	400.0	400.0	0	1	1	0.0	0.0	0	0.215	0.0	-0.008	0.0	111.0
0.0	0.0	1	1	400.0	400.0	0	1	1	0.0	0.0	0	0.215	0.0	0.025	0.0	111.0
0.0	0.0	1	1	400.0	400.0	0	1	1	0.0	0.0	0	0.215	-0.001	-0.118	0.0	111.0
0.0	0.0	1	1	400.0	400.0	0	1	1	0.0	0.0	0	0.215	0.0	0.003	0.0	111.0
0.0	0.0	1	1	400.0	400.0	0	1	1	0.0	0.0	0	0.215	-0.001	-0.016	0.0	111.0
0.0	0.0	1	1	400.0	400.0	0	1	1	0.0	0.0	0	0.215	0.0	0.116	0.0	111.0
0.0	0.0	1	1	400.0	400.0	0	1	1	0.0	0.0	0	0.215	-0.001	-0.014	0.0	111.0
0.0	0.0	1	1	400.0	400.0	0	1	1	0.0	0.0	0	0.215	-0.001	-0.032	0.0	111.0
0.0	0.0	1	1	400.0	400.0	0	1	1	0.0	0.0	0	0.215	0.0	0.035	0.0	111.0
0.0	0.0	1	1	400.0	400.0	0	1	1	0.0	0.0	0	0.215	-0.001	-0.017	0.0	111.0
0.0	0.0	1	1	400.0	400.0	0	1	1	0.0	0.0	0	0.215	0.0	-0.006	0.0	111.0
0.0	0.0	1	1	400.0	400.0	0	1	1	0.0	0.0	0	0.215	0.0	0.015	0.0	111.0
0.0	0.0	1	1	400.0	400.0	0	1	1	0.0	0.0	0	0.215	0.0	-0.006	0.0	111.0
0.0	0.0	1	1	400.0	400.0	0	1	1	0.0	0.0	0	0.215	-0.001	-0.035	0.0	111.0
0.0	0.0	1	1	400.0	400.0	0	1	1	0.0	0.0	0	0.215	-0.001	-0.035	0.0	111.0
0.0	0.0	1	1	400.0	400.0	0	1	1	0.0	0.0	0	0.215	0.0	0.044	0.0	111.0
0.0	0.0	1	1	400.0	400.0	0	1	1	0.0	0.0	0	0.215	-0.001	-0.026	0.0	111.0
0.0	0.0	1	1	400.0	400.0	0	1	1	0.0	0.0	0	0.215	0.0	0.029	0.0	111.0
0.0	0.0	1	1	400.0	400.0	0	1	1	0.0	0.0	0	0.215	0.0	-0.005	0.0	111.0
0.0	0.0	1	1	400.0	400.0	0	1	1	0.0	0.0	0	0.215	0.0	0.025	0.0	111.0
0.0	0.0	1	1	400.0	400.0	0	1	1	0.0	0.0	0	0.215	0.0	0.008	0.0	111.0
0.0	0.0	1	1	400.0	400.0	0	1	1	0.0	0.0	0	0.215	0.0	0.008	0.0	111.0
0.0	0.0	1	1	400.0	400.0	0	1	1	0.0	0.0	0	0.215	0.0	0.015	0.0	111.0
0.0	0.0	1	1	400.0	400.0	0	1	1	0.0	0.0	0	0.215	0.0	0.022	0.0	111.0
0.0	0.0	1	1	400.0	400.0	0	1	1	0.0	0.0	0	0.215	0.0	0.017	0.0	111.0
0.0	0.0	1	1	400.0	400.0	0	1	1	0.0	0.0	0	0.215	-0.001	-0.015	0.0	111.0
0.0	0.0	1	1	400.0	400.0	0	1	1	0.0	0.0	0	0.215	-0.001	-0.03	0.0	111.0
0.0	0.0	1	1	400.0	400.0	0	1	1	0.0	0.0	0	0.215	-0.001	-0.021	0.0	111.0
0.0	0.0	1	1	400.0	400.0	0	1	1	0.0	0.0	0	0.215	0.0	0.055	0.0	111.0
0.0	0.0	1	1	400.0	400.0	0	1	1	0.0	0.0	0	0.215	0.0	0.031	0.0	111.0
0.0	0.0	1	1	400.0	400.0	0	1	1	0.0	0.0	0	0.215	0.0	0.048	0.0	111.0
0.0	0.0	1	1	400.0	400.0	0	1	1	0.0	0.0	0	0.215	-0.001	-0.02	0.0	111.0
0.0	0.0	1	1	400.0	400.0	0	1	1	0.0	0.0	0	0.215	-0.001	-0.018	0.0	111.0
0.0	0.0	1	1	400.0	400.0	0	1	1	0.0	0.0	0	0.214	0.0	0.029	0.0	111.0
0.0	0.0	1	1	400.0	400.0	0	1	1	0.0	0.0	0	0.214	-0.001	-0.088	0.0	111.0
0.0	0.0	1	1	400.0	400.0	0	1	1	0.0	0.0	0	0.214	0.0	-0.011	0.0	111.0
0.0	0.0	1	1	400.0	400.0	0	1	1	0.0	0.0	0	0.214	0.0	-0.005	0.0	111.0
0.0	0.0	1	1	400.0	400.0	0	1	1	0.0	0.0	0	0.214	0.0	-0.007	0.0	111.0
0.0	0.0	1	1	400.0	400.0	0	1	1	0.0	0.0	0	0.214	-0.001	-0.094	0.0	111.0
0.0	0.0	1	1	400.0	400.0	0	1	1	0.0	0.0	0	0.214	0.0	0.06	0.0	111.0
0.0	0.0	1	1	400.0	400.0	0	1	1	0.0	0.0	0	0.214	0.0	0.0	0.0	111.0
0.0	0.0	1	1	400.0	400.0	0	1	1	0.0	0.0	0	0.214	0.0	0.01	0.0	111.0
0.0	0.0	1	1	400.0	400.0	0	1	1	0.0	0.0	0	0.214	-0.001	-0.025	0.0	111.0
0.0	0.0	1	1	400.0	400.0	0	1	1	0.0	0.0	0	0.214	0.0	-0.004	0.0	111.0
0.0	0.0	1	1	400.0	400.0	0	1	1	0.0	0.0	0	0.214	0.0	0.004	0.0	111.0
0.0	0.0	1	1	400.0	400.0	0	1	1	0.0	0.0	0	0.214	0.0	0.0	0.0	111.0
0.0	0.0	1	1	400.0	400.0	0	1	1	0.0	0.0	0	0.214	-0.001	-0.012	0.0	111.0
0.0	0.0	1	1	400.0	400.0	0	1	1	0.0	0.0	0	0.214	0.0	0.006	0.0	111.0
0.0	0.0	1	1	400.0	400.0	0	1	1	0.0	0.0	0	0.214	-0.001	-0.037	0.0	111.0
0.0	0.0	1	1	400.0	400.0	0	1	1	0.0	0.0	0	0.214	0.0	-0.005	0.0	111.0
0.0	0.0	1	1	400.0	400.0	0	1	1	0.0	0.0	0	0.214	0.0	0.001	0.0	111.0
0.0	0.0	1	1	400.0	400.0	0	1	1	0.0	0.0	0	0.214	0.0	0.007	0.0	111.0
0.0	0.0	1	1	400.0	400.0	0	1	1	0.0	0.0	0	0.214	0.0	0.023	0.0	111.0
0.0	0.0	1	1	400.0	400.0	0	1	1	0.0	0.0	0	0.214	0.0	0.031	0.0	111.0
0.0	0.0	1	1	400.0	400.0	0	1	1	0.0	0.0	0	0.214	0.0	0.027	0.0	111.0
0.0	0.0	1	1	400.0	400.0	0	1	1	0.0	0.0	0	0.214	0.0	0.002	0.0	111.0
0.0	0.0	1	1	400.0	400.0	0	1	1	0.0	0.0	0	0.214	0.0	0.013	0.0	111.0
0.0	0.0	1	1	400.0	400.0	0	1	1	0.0	0.0	0	0.214	-0.001	-0.149	0.0	111.0
0.0	0.0	1	1	400.0	400.0	0	1	1	0.0	0.0	0	0.214	0.0	-0.002	0.0	111.0
0.0	0.0	1	1	400.0	400.0	0	1	1	0.0	0.0	0	0.214	0.0	0.034	0.0	111.0
0.0	0.0	1	1	400.0	400.0	0	1	1	0.0	0.0	0	0.214	0.0	-0.002	0.0	111.0
0.0	0.0	1	1	400.0	400.0	0	1	1	0.0	0.0	0	0.214	-0.001	-0.012	0.0	111.0
0.0	0.0	1	1	400.0	400.0	0	1	1	0.0	0.0	0	0.214	0.0	0.007	0.0	111.0
0.0	0.0	1	1	400.0	400.0	0	1	1	0.0	0.0	0	0.214	0.0	0.006	0.0	111.0
0.0	0.0	1	1	400.0	400.0	0	1	1	0.0	0.0	0	0.214	0.0	0.005	0.0	111.0
0.0	0.0	1	1	400.0	400.0	0	1	1	0.0	0.0	0	0.214	0.0	0.031	0.0	111.0
0.0	0.0	1	1	400.0	400.0	0	1	1	0.0	0.0	0	0.214	-0.001	-0.023	0.0	111.0
0.0	0.0	1	1	400.0	400.0	0	1	1	0.0	0.0	0	0.214	0.0	-0.004	0.0	111.0
0.0	0.0	1	1	400.0	400.0	0	1	1	0.0	0.0	0	0.214	0.0	0.004	0.0	111.0
0.0	0.0	1	1	400.0	400.0	0	1	1	0.0	0.0	0	0.214	-0.001	-0.109	0.0	111.0
0.0	0.0	1	1	400.0	400.0	0	1	1	0.0	0.0	0	0.214	-0.001	-0.071	0.0	111.0
0.0	0.0	1	1	400.0	400.0	0	1	1	0.0	0.0	0	0.214	-0.001	-0.013	0.0	111.0
0.0	0.0	1	1	400.0	400.0	0	1	1	0.0	0.0	0	0.214	0.0	0.02	0.0	111.0
0.0	0.0	1	1	400.0	400.0	0	1	1	0.0	0.0	0	0.214	0.0	0.004	0.0	111.0
0.0	0.0	1	1	400.0	400.0	0	1	1	0.0	0.0	0	0.214	-0.001	-0.036	0.0	111.0
0.0	0.0	1	1	400.0	400.0	0	1	1	0.0	0.0	0	0.214	0.0	0.012	0.0	111.0
0.0	0.0	1	1	400.0	400.0	0	1	1	0.0	0.0	0	0.214	0.0	0.02	0.0	111.0
0.0	0.0	1	1	400.0	400.0	0	1	1	0.0	0.0	0	0.214	0.0	0.018	0.0	111.0
0.0	0.0	1	1	400.0	400.0	0	1	1	0.0	0.0	0	0.214	-0.001	-0.021	0.0	111.0
0.0	0.0	1	1	400.0	400.0	0	1	1	0.0	0.0	0	0.214	0.0	0.04	0.0	111.0
0.0	0.0	1	1	400.0	400.0	0	1	1	0.0	0.0	0	0.214	0.0	0.037	0.0	111.0
0.0	0.0	1	1	400.0	400.0	0	1	1	0.0	0.0	0	0.214	-0.001	-0.048	0.0	111.0
0.0	0.0	1	1	400.0	400.0	0	1	1	0.0	0.0	0	0.214	0.0	0.017	0.0	111.0
0.0	0.0	1	1	400.0	400.0	0	1	1	0.0	0.0	0	0.214	-0.001	-0.077	0.0	111.0
0.0	0.0	1	1	400.0	400.0	0	1	1	0.0	0.0	0	0.214	-0.001	-0.046	0.0	111.0
0.0	0.0	1	1	400.0	400.0	0	1	1	0.0	0.0	0	0.214	-0.001	-0.031	0.0	111.0
0.0	0.0	1	1	400.0	400.0	0	1	1	0.0	0.0	0	0.214	0.0	0.034	0.0	111.0
0.0	0.0	1	1	400.0	400.0	0	1	1	0.0	0.0	0	0.214	0.0	0.005	0.0	111.0
0.0	0.0	1	1	400.0	400.0	0	1	1	0.0	0.0	0	0.214	-0.001	-0.014	0.0	111.0
0.0	0.0	1	1	400.0	400.0	0	1	1	0.0	0.0	0	0.214	0.0	0.008	0.0	111.0
0.0	0.0	1	1	400.0	400.0	0	1	1	0.0	0.0	0	0.214	-0.001	-0.015	0.0	111.0
0.0	0.0	1	1	400.0	400.0	0	1	1	0.0	0.0	0	0.214	0.0	-0.01	0.0	111.0
0.0	0.0	1	1	400.0	400.0	0	1	1	0.0	0.0	0	0.214	0.0	0.026	0.0	111.0
0.0	0.0	1	1	400.0	400.0	0	1	1	0.0	0.0	0	0.214	0.0	0.047	0.0	111.0
0.0	0.0	1	1	400.0	400.0	0	1	1	0.0	0.0	0	0.214	-0.001	-0.034	0.0	111.0
0.0	0.0	1	1	400.0	400.0	0	1	1	0.0	0.0	0	0.214	0.0	0.035	0.0	111.0
0.0	0.0	1	1	400.0	400.0	0	1	1	0.0	0.0	0	0.214	0.0	0.003	0.0	111.0
0.0	0.0	1	1	400.0	400.0	0	1	1	0.0	0.0	0	0.214	-0.001	-0.038	0.0	111.0
0.0	0.0	1	1	400.0	400.0	0	1	1	0.0	0.0	0	0.214	-0.001	-0.012	0.0	111.0
0.0	0.0	1	1	400.0	400.0	0	1	1	0.0	0.0	0	0.214	-0.001	-0.03	0.0	111.0
0.0	0.0	1	1	400.0	400.0	0	1	1	0.0	0.0	0	0.214	-0.001	-0.096	0.0	111.0
0.0	0.0	1	1	400.0	400.0	0	1	1	0.0	0.0	0	0.214	-0.001	-0.024	0.0	111.0
0.0	0.0	1	1	400.0	400.0	0	1	1	0.0	0.0	0	0.214	0.0	0.026	0.0	111.0
0.0	0.0	1	1	400.0	400.0	0	1	1	0.0	0.0	0	0.214	0.0	0.184	0.0	111.0
0.0	0.0	1	1	400.0	400.0	0	1	1	0.0	0.0	0	0.214	0.0	0.052	0.0	111.0
0.0	0.0	1	1	400.0	400.0	0	1	1	0.0	0.0	0	0.214	-0.001	-0.032	0.0	111.0
0.0	0.0	1	1	400.0	400.0	0	1	1	0.0	0.0	0	0.214	0.0	-0.01	0.0	111.0
0.0	0.0	1	1	400.0	400.0	0	1	1	0.0	0.0	0	0.214	-0.001	-0.028	0.0	111.0
0.0	0.0	1	1	400.0	400.0	0	1	1	0.0	0.0	0	0.214	-0.001	-0.161	0.0	111.0
0.0	0.0	1	1	400.0	400.0	0	1	1	0.0	0.0	0	0.214	-0.001	-0.033	0.0	111.0
0.0	0.0	1	1	400.0	400.0	0	1	1	0.0	0.0	0	0.214	-0.001	-0.02	0.0	111.0
0.0	0.0	1	1	400.0	400.0	0	1	1	0.0	0.0	0	0.214	0.0	0.023	0.0	111.0
0.0	0.0	1	1	400.0	400.0	0	1	1	0.0	0.0	0	0.214	-0.001	-0.017	0.0	111.0
0.0	0.0	1	1	400.0	400.0	0	1	1	0.0	0.0	0	0.214	-0.001	-0.017	0.0	111.0
0.0	0.0	1	1	400.0	400.0	0	1	1	0.0	0.0	0	0.214	0.0	0.015	0.0	111.0
0.0	0.0	1	1	400.0	400.0	0	1	1	0.0	0.0	0	0.214	-0.001	-0.037	0.0	111.0
0.0	0.0	1	1	400.0	400.0	0	1	1	0.0	0.0	0	0.214	0.0	-0.005	0.0	111.0
0.0	0.0	1	1	400.0	400.0	0	1	1	0.0	0.0	0	0.214	0.0	0.028	0.0	111.0
0.0	0.0	1	1	400.0	400.0	0	1	1	0.0	0.0	0	0.214	0.0	0.008	0.0	111.0
0.0	0.0	1	1	400.0	400.0	0	1	1	0.0	0.0	0	0.214	0.0	-0.01	0.0	111.0
0.0	0.0	1	1	400.0	400.0	0	1	1	0.0	0.0	0	0.214	-0.001	-0.044	0.0	111.0
0.0	0.0	1	1	400.0	400.0	0	1	1	0.0	0.0	0	0.214	-0.001	-0.022	0.0	111.0
0.0	0.0	1	1	400.0	400.0	0	1	1	0.0	0.0	0	0.214	-0.001	-0.036	0.0	111.0
0.0	0.0	1	1	400.0	400.0	0	1	1	0.0	0.0	0	0.214	-0.001	-0.017	0.0	111.0
0.0	0.0	1	1	400.0	400.0	0	1	1	0.0	0.0	0	0.214	-0.001	-0.033	0.0	111.0
0.0	0.0	1	1	400.0	400.0	0	1	1	0.0	0.0	0	0.214	0.0	0.035	0.0	111.0
0.0	0.0	1	1	400.0	400.0	0	1	1	0.0	0.0	0	0.214	-0.001	-0.049	0.0	111.0
0.0	0.0	1	1	400.0	400.0	0	1	1	0.0	0.0	0	0.214	0.0	0.02	0.0	111.0
0.0	0.0	1	1	400.0	400.0	0	1	1	0.0	0.0	0	0.214	0.0	0.034	0.0	111.0
0.0	0.0	1	1	400.0	400.0	0	1	1	0.0	0.0	0	0.214	0.0	-0.009	0.0	111.0
0.0	0.0	1	1	400.0	400.0	0	1	1	0.0	0.0	0	0.214	0.0	-0.01	0.0	111.0
0.0	0.0	1	1	400.0	400.0	0	1	1	0.0	0.0	0	0.214	0.0	-0.006	0.0	111.0
0.0	0.0	1	1	400.0	400.0	0	1	1	0.0	0.0	0	0.214	-0.001	-0.183	0.0	111.0
0.0	0.0	1	1	400.0	400.0	0	1	1	0.0	0.0	0	0.214	0.0	-0.002	0.0	111.0
0.0	0.0	1	1	400.0	400.0	0	1	1	0.0	0.0	0	0.214	-0.001	-0.017	0.0	111.0
0.0	0.0	1	1	400.0	400.0	0	1	1	0.0	0.0	0	0.214	0.0	-0.005	0.0	111.0
0.0	0.0	1	1	400.0	400.0	0	1	1	0.0	0.0	0	0.214	-0.001	-0.013	0.0	111.0
0.0	0.0	1	1	400.0	400.0	0	1	1	0.0	0.0	0	0.214	0.0	0.004	0.0	111.0
0.0	0.0	1	1	400.0	400.0	0	1	1	0.0	0.0	0	0.214	0.0	0.031	0.0	111.0
0.0	0.0	1	1	400.0	400.0	0	1	1	0.0	0.0	0	0.214	0.0	0.001	0.0	111.0
0.0	0.0	1	1	400.0	400.0	0	1	1	0.0	0.0	0	0.214	0.0	-0.006	0.0	111.0
0.0	0.0	1	1	400.0	400.0	0	1	1	0.0	0.0	0	0.214	-0.001	-0.018	0.0	111.0
0.0	0.0	1	1	400.0	400.0	0	1	1	0.0	0.0	0	0.214	0.0	0.038	0.0	111.0
0.0	0.0	1	1	400.0	400.0	0	1	1	0.0	0.0	0	0.214	0.0	-0.01	0.0	111.0
0.0	0.0	1	1	400.0	400.0	0	1	1	0.0	0.0	0	0.214	-0.001	-0.037	0.0	111.0
0.0	0.0	1	1	400.0	400.0	0	1	1	0.0	0.0	0	0.214	0.0	0.024	0.0	111.0
0.0	0.0	1	1	400.0	400.0	0	1	1	0.0	0.0	0	0.214	0.0	0.036	0.0	111.0
0.0	0.0	1	1	400.0	400.0	0	1	1	0.0	0.0	0	0.214	0.0	0.017	0.0	111.0
0.0	0.0	1	1	400.0	400.0	0	1	1	0.0	0.0	0	0.214	-0.001	-0.153	0.0	111.0
0.0	0.0	1	1	400.0	400.0	0	1	1	0.0	0.0	0	0.214	0.0	0.02	0.0	111.0
0.0	0.0	1	1	400.0	400.0	0	1	1	0.0	0.0	0	0.214	0.0	0.032	0.0	111.0
0.0	0.0	1	1	400.0	400.0	0	1	1	0.0	0.0	0	0.214	0.0	0.001	0.0	111.0
0.0	0.0	1	1	400.0	400.0	0	1	1	0.0	0.0	0	0.214	0.0	0.016	0.0	111.0
0.0	0.0	1	1	400.0	400.0	0	1	1	0.0	0.0	0	0.214	-0.001	-0.014	0.0	111.0
0.0	0.0	1	1	400.0	400.0	0	1	1	0.0	0.0	0	0.214	-0.001	-0.161	0.0	111.0
0.0	0.0	1	1	400.0	400.0	0	1	1	0.0	0.0	0	0.214	0.0	0.009	0.0	111.0
0.0	0.0	1	1	400.0	400.0	0	1	1	0.0	0.0	0	0.214	0.0	0.012	0.0	111.0
0.0	0.0	1	1	400.0	400.0	0	1	1	0.0	0.0	0	0.214	0.0	0.005	0.0	111.0
0.0	0.0	1	1	400.0	400.0	0	1	1	0.0	0.0	0	0.214	0.0	0.008	0.0	111.0
0.0	0.0	1	1	400.0	400.0	0	1	1	0.0	0.0	0	0.214	0.0	0.005	0.0	111.0
0.0	0.0	1	1	400.0	400.0	0	1	1	0.0	0.0	0	0.214	0.0	0.001	0.0	111.0
0.0	0.0	1	1	400.0	400.0	0	1	1	0.0	0.0	0	0.214	0.0	0.005	0.0	111.0
0.0	0.0	1	1	400.0	400.0	0	1	1	0.0	0.0	0	0.214	-0.001	-0.025	0.0	111.0
0.0	0.0	1	1	400.0	400.0	0	1	1	0.0	0.0	0	0.214	-0.001	-0.014	0.0	111.0
0.0	0.0	1	1	400.0	400.0	0	1	1	0.0	0.0	0	0.213	-0.001	-0.022	0.0	111.0
0.0	0.0	1	1	400.0	400.0	0	1	1	0.0	0.0	0	0.213	0.0	-0.002	0.0	111.0
0.0	0.0	1	1	400.0	400.0	0	1	1	0.0	0.0	0	0.213	-0.001	-0.014	0.0	111.0
0.0	0.0	1	1	400.0	400.0	0	1	1	0.0	0.0	0	0.213	0.0	0.016	0.0	111.0
0.0	0.0	1	1	400.0	400.0	0	1	1	0.0	0.0	0	0.213	-0.001	-0.025	0.0	111.0
0.0	0.0	1	1	400.0	400.0	0	1	1	0.0	0.0	0	0.213	0.0	0.016	0.0	111.0
0.0	0.0	1	1	400.0	400.0	0	1	1	0.0	0.0	0	0.213	0.0	-0.004	0.0	111.0
0.0	0.0	1	1	400.0	400.0	0	1	1	0.0	0.0	0	0.213	0.0	0.024	0.0	111.0
0.0	0.0	1	1	400.0	400.0	0	1	1	0.0	0.0	0	0.213	0.0	0.016	0.0	111.0
0.0	0.0	1	1	400.0	400.0	0	1	1	0.0	0.0	0	0.213	-0.001	-0.026	0.0	111.0
0.0	0.0	1	1	400.0	400.0	0	1	1	0.0	0.0	0	0.213	0.0	0.012	0.0	111.0
0.0	0.0	1	1	400.0	400.0	0	1	1	0.0	0.0	0	0.213	-0.001	-0.045	0.0	111.0
-5555.5557	-400.0	1	1	400.0	400.0	0	1	1	0.0	0.0	1	0.213	0.0	0.109	0.0	111.0
-5555.5557	-400.0	1	1	400.0	400.0	0	1	1	0.0	0.0	1	0.213	0.0	0.009	0.0	111.0
-5555.5557	-400.0	1	1	400.0	400.0	0	1	1	0.0	0.0	1	0.213	0.0	0.02	0.0	111.0
-5555.5557	-400.0	1	1	400.0	400.0	0	1	1	0.0	0.0	1	0.213	-0.001	-0.018	0.0	111.0
-5555.5557	-400.0	1	1	400.0	400.0	0	1	1	0.0	0.0	1	0.213	-0.003	-0.362	-0.392	111.0
-5555.5557	-400.0	1	1	400.0	400.0	0	1	1	0.0	0.0	1	0.213	-0.009	-0.952	-1.097	111.0
-5555.5557	-400.0	1	1	400.0	400.0	0	1	1	0.0	0.0	1	0.213	-0.017	-1.129	-1.097	111.0
-5555.5557	-400.0	1	1	400.0	400.0	0	1	1	0.0	0.0	1	0.213	-0.026	-1.429	-1.413	111.0
-5555.5557	-400.0	1	1	400.0	400.0	0	1	1	0.0	0.0	1	0.213	-0.034	-1.431	-1.978	111.0
-5555.5557	-400.0	1	1	400.0	400.0	0	1	1	0.0	0.0	1	0.212	-0.047	-2.018	-1.978	111.0
-5555.5557	-400.0	1	1	400.0	400.0	0	1	1	0.0	0.0	1	0.212	-0.061	-2.225	-2.232	111.0
-5555.5557	-400.0	1	1	400.0	400.0	0	1	1	0.0	0.0	1	0.212	-0.073	-2.255	-2.232	111.0
-5555.5557	-400.0	1	1	400.0	400.0	0	1	1	0.0	0.0	1	0.212	-0.088	-2.726	-2.686	111.0
-5555.5557	-400.0	1	1	400.0	400.0	0	1	1	0.0	0.0	1	0.212	-0.102	-2.707	-2.889	111.0
-5555.5557	-400.0	1	1	400.0	400.0	0	1	1	0.0	0.0	1	0.212	-0.114	-2.844	-2.889	111.0
-5555.5557	-400.0	1	1	400.0	400.0	0	1	1	0.0	0.0	1	0.212	-0.129	-3.229	-3.254	111.0
-5555.5557	-400.0	1	1	400.0	400.0	0	1	1	0.0	0.0	1	0.211	-0.143	-3.242	-3.417	111.0
-5555.5557	-400.0	1	1	400.0	400.0	0	1	1	0.0	0.0	1	0.211	-0.157	-3.436	-3.417	111.0
-5555.5557	-400.0	1	1	400.0	400.0	0	1	1	0.0	0.0	1	0.211	-0.172	-3.701	-3.709	111.0
-5555.5557	-400.0	1	1	400.0	400.0	0	1	1	0.0	0.0	1	0.211	-0.186	-3.709	-3.709	111.0
-5555.5557	-400.0	1	1	400.0	400.0	0	1	1	0.0	0.0	1	0.211	-0.2	-3.936	-3.963	111.0
-5555.5557	-400.0	1	1	400.0	400.0	0	1	1	0.0	0.0	1	0.211	-0.215	-4.114	-4.075	111.0
-5555.5557	-400.0	1	1	400.0	400.0	0	1	1	0.0	0.0	1	0.21	-0.227	-4.079	-4.075	111.0
-5555.5557	-400.0	1	1	400.0	400.0	0	1	1	0.0	0.0	1	0.21	-0.239	-4.302	-4.278	111.0
-5555.5557	-400.0	1	1	400.0	400.0	0	1	1	0.0	0.0	1	0.21	-0.25	-4.346	-4.369	111.0
-5555.5557	-400.0	1	1	400.0	400.0	0	1	1	0.0	0.0	1	0.21	-0.262	-4.398	-4.369	111.0
-5555.5557	-400.0	1	1	400.0	400.0	0	1	1	0.0	0.0	1	0.21	-0.272	-4.568	-4.531	111.0
-5555.5557	-400.0	1	1	400.0	400.0	0	1	1	0.0	0.0	1	0.21	-0.281	-4.323	-4.531	111.0
-5555.5557	-400.0	1	1	400.0	400.0	0	1	1	0.0	0.0	1	0.209	-0.29	-4.621	-4.604	111.0
-5555.5557	-400.0	1	1	400.0	400.0	0	1	1	0.0	0.0	1	0.209	-0.3	-4.704	-4.735	111.0
-5555.5557	-400.0	1	1	400.0	400.0	0	1	1	0.0	0.0	1	0.209	-0.309	-4.752	-4.735	111.0
-5555.5557	-400.0	1	1	400.0	400.0	0	1	1	0.0	0.0	1	0.208	-0.317	-4.82	-4.793	111.0
-5555.5557	-400.0	1	1	400.0	400.0	0	1	1	0.0	0.0	1	0.208	-0.325	-4.882	-4.898	111.0
-5555.5557	-400.0	1	1	400.0	400.0	0	1	1	0.0	0.0	1	0.208	-0.333	-4.907	-4.898	111.0
-5555.5557	-400.0	1	1	400.0	400.0	0	1	1	0.0	0.0	1	0.207	-0.341	-4.92	-4.945	111.0
-5555.5557	-400.0	1	1	400.0	400.0	0	1	1	0.0	0.0	1	0.207	-0.347	-4.945	-4.945	111.0
-5555.5557	-400.0	1	1	400.0	400.0	0	1	1	0.0	0.0	1	0.207	-0.355	-5.139	-5.029	111.0
-5555.5557	-400.0	1	1	400.0	400.0	0	1	1	0.0	0.0	1	0.206	-0.361	-5.001	-5.067	111.0
-5555.5557	-400.0	1	1	400.0	400.0	0	1	1	0.0	0.0	1	0.206	-0.365	-5.05	-5.067	111.0
-5555.5557	-400.0	1	1	400.0	400.0	0	1	1	0.0	0.0	1	0.205	-0.371	-5.167	-5.134	111.0
-5555.5557	-400.0	1	1	400.0	400.0	0	1	1	0.0	0.0	1	0.205	-0.376	-5.204	-5.192	111.0
-5555.5557	-400.0	1	1	400.0	400.0	0	1	1	0.0	0.0	1	0.204	-0.382	-5.174	-5.192	111.0
-5555.5557	-400.0	1	1	400.0	400.0	0	1	1	0.0	0.0	1	0.204	-0.386	-5.179	-5.218	111.0
-5555.5557	-400.0	1	1	400.0	400.0	0	1	1	0.0	0.0	1	0.203	-0.39	-5.197	-5.218	111.0
-5555.5557	-400.0	1	1	400.0	400.0	0	1	1	0.0	0.0	1	0.202	-0.395	-5.238	-5.265	111.0
-5555.5557	-400.0	1	1	400.0	400.0	0	1	1	0.0	0.0	1	0.202	-0.4	-5.262	-5.286	111.0
-5555.5557	-400.0	1	1	400.0	400.0	0	1	1	0.0	0.0	1	0.201	-0.404	-5.369	-5.286	111.0
-5555.5557	-400.0	1	1	400.0	400.0	0	1	1	0.0	0.0	1	0.2	-0.407	-5.308	-5.324	111.0
-5555.5557	-400.0	1	1	400.0	400.0	0	1	1	0.0	0.0	1	0.2	-0.409	-5.308	-5.34	111.0
-5555.5557	-400.0	1	1	400.0	400.0	0	1	1	0.0	0.0	1	0.199	-0.413	-5.388	-5.34	111.0
-5555.5557	-400.0	1	1	400.0	400.0	0	1	1	0.0	0.0	1	0.198	-0.417	-5.35	-5.371	111.0
-5555.5557	-400.0	1	1	400.0	400.0	0	1	1	0.0	0.0	1	0.198	-0.421	-5.452	-5.371	111.0
-5555.5557	-400.0	1	1	400.0	400.0	0	1	1	0.0	0.0	1	0.197	-0.423	-5.524	-5.384	111.0
-5555.5557	-400.0	1	1	400.0	400.0	0	1	1	0.0	0.0	1	0.196	-0.425	-5.421	-5.408	111.0
-5555.5557	-400.0	1	1	400.0	400.0	0	1	1	0.0	0.0	1	0.196	-0.427	-5.416	-5.408	111.0
-5555.5557	-400.0	1	1	400.0	400.0	1	1	1	0.0	0.0	1	0.195	-0.429	-5.431	-5.419	111.0
-5555.5557	-400.0	1	1	400.0	400.0	1	1	1	0.0	0.0	1	0.194	-0.431	-5.426	-5.438	111.0
-5555.5557	-400.0	1	1	400.0	400.0	1	1	1	0.0	0.0	1	0.194	-0.433	-5.425	-5.438	111.0
-5555.5557	-400.0	1	1	400.0	400.0	1	1	1	0.0	0.0	1	0.193	-0.435	-5.463	-5.447	111.0
-5555.5557	-400.0	1	1	400.0	400.0	1	1	1	0.0	0.0	1	0.193	-0.437	-5.385	-5.447	111.0
-5555.5557	-400.0	1	1	400.0	400.0	1	1	1	0.0	0.0	1	0.192	-0.439	-5.461	-5.463	111.0
-5555.5557	-400.0	1	1	400.0	400.0	1	1	1	0.0	0.0	1	0.192	-0.441	-5.437	-5.476	111.0
-5555.5557	-400.0	1	1	400.0	400.0	1	1	1	0.0	0.0	1	0.191	-0.441	-5.452	-5.476	111.0
-5555.5557	-400.0	1	1	400.0	400.0	1	1	1	0.0	0.0	1	0.191	-0.441	-5.409	-5.482	111.0
-5555.5557	-400.0	1	1	400.0	400.0	1	1	1	0.0	0.0	1	0.19	-0.441	-5.467	-5.493	111.0
-5555.5557	-400.0	1	1	400.0	400.0	1	1	1	0.0	0.0	1	0.19	-0.441	-5.513	-5.493	111.0
-5555.5557	-400.0	1	1	400.0	400.0	1	1	1	0.0	0.0	1	0.189	-0.441	-5.503	-5.498	111.0
-5555.5557	-400.0	1	1	400.0	400.0	1	1	1	0.0	0.0	1	0.189	-0.441	-5.494	-5.498	111.0
-5555.5557	-400.0	1	1	400.0	400.0	1	1	1	0.0	0.0	1	0.189	-0.441	-5.514	-5.507	111.0
-5555.5557	-400.0	1	1	400.0	400.0	1	1	1	0.0	0.0	1	0.188	-0.441	-5.513	-5.51	111.0
-5555.5557	-400.0	1	1	400.0	400.0	1	1	1	0.0	0.0	1	0.188	-0.442	-5.564	-5.51	111.0
-5555.5557	-400.0	1	1	400.0	400.0	1	1	1	0.0	0.0	1	0.187	-0.443	-5.586	-5.517	111.0
-5555.5557	-400.0	1	1	400.0	400.0	1	1	1	0.0	0.0	1	0.187	-0.443	-5.499	-5.523	111.0
-5555.5557	-400.0	1	1	400.0	400.0	1	1	1	0.0	0.0	1	0.186	-0.444	-5.641	-5.523	111.0
-5555.5557	-400.0	1	1	400.0	400.0	1	1	1	0.0	0.0	1	0.186	-0.445	-5.548	-5.526	111.0
-5555.5557	-400.0	1	1	400.0	400.0	1	1	1	0.0	0.0	1	0.185	-0.445	-5.481	-5.526	111.0
-5555.5557	-400.0	1	1	400.0	400.0	1	1	1	0.0	0.0	1	0.185	-0.446	-5.541	-5.531	111.0
-5555.5557	-400.0	1	1	400.0	400.0	1	1	1	0.0	0.0	1	0.184	-0.447	-5.536	-5.533	111.0
-5555.5557	-400.0	1	1	400.0	400.0	1	1	1	0.0	0.0	1	0.183	-0.447	-5.513	-5.533	111.0
-5555.5557	-400.0	1	1	400.0	400.0	1	1	1	0.0	0.0	1	0.183	-0.448	-5.515	-5.537	111.0
-5555.5557	-400.0	1	1	400.0	400.0	1	1	1	0.0	0.0	1	0.182	-0.45	-5.566	-5.541	111.0
-5555.5557	-400.0	1	1	400.0	400.0	1	1	1	0.0	0.0	1	0.182	-0.45	-5.509	-5.541	111.0
-5555.5557	-400.0	1	1	400.0	400.0	1	1	1	0.0	0.0	1	0.181	-0.451	-5.49	-5.542	111.0
-5555.5557	-400.0	1	1	400.0	400.0	1	1	1	0.0	0.0	1	0.181	-0.451	-5.546	-5.542	111.0
-5555.5557	-400.0	1	1	400.0	400.0	1	1	1	0.0	0.0	1	0.18	-0.451	-5.537	-5.544	111.0
-5555.5557	-400.0	1	1	400.0	400.0	1	1	1	0.0	0.0	1	0.18	-0.452	-5.467	-5.546	111.0
-5555.5557	-400.0	1	1	400.0	400.0	1	1	1	0.0	0.0	1	0.179	-0.454	-5.567	-5.546	111.0
-5555.5557	-400.0	1	1	400.0	400.0	1	1	1	0.0	0.0	1	0.179	-0.455	-5.572	-5.548	111.0
-5555.5557	-400.0	1	1	400.0	400.0	1	1	1	0.0	0.0	1	0.179	-0.455	-5.443	-5.549	111.0
-5555.5557	-400.0	1	1	400.0	400.0	1	1	1	0.0	0.0	1	0.178	-0.456	-5.566	-5.549	111.0
-5555.5557	-400.0	1	1	400.0	400.0	1	1	1	0.0	0.0	1	0.178	-0.458	-5.579	-5.55	111.0
-5555.5557	-400.0	1	1	400.0	400.0	1	1	1	0.0	0.0	1	0.177	-0.459	-5.609	-5.55	111.0
-5555.5557	-400.0	1	1	400.0	400.0	1	1	1	0.0	0.0	1	0.177	-0.459	-5.55	-5.551	111.0
-5555.5557	-400.0	1	1	400.0	400.0	1	1	1	0.0	0.0	1	0.177	-0.46	-5.575	-5.553	111.0
-5555.5557	-400.0	1	1	400.0	400.0	1	1	1	0.0	0.0	1	0.176	-0.461	-5.559	-5.553	111.0
-5555.5557	-400.0	1	1	400.0	400.0	1	1	1	0.0	0.0	1	0.176	-0.461	-5.573	-5.553	111.0
-5555.5557	-400.0	1	1	400.0	400.0	1	1	1	0.0	0.0	1	0.176	-0.46	-5.518	-5.554	111.0
-5555.5557	-400.0	1	1	400.0	400.0	1	1	1	0.0	0.0	1	0.176	-0.461	-5.62	-5.554	111.0
-5555.5557	-400.0	1	1	400.0	400.0	1	1	1	0.0	0.0	1	0.175	-0.46	-5.536	-5.555	111.0
-5555.5557	-400.0	1	1	400.0	400.0	1	1	1	0.0	0.0	1	0.175	-0.461	-5.597	-5.555	111.0
-5555.5557	-400.0	1	1	400.0	400.0	1	1	1	0.0	0.0	1	0.175	-0.46	-5.535	-5.556	111.0
-5555.5557	-400.0	1	1	400.0	400.0	1	1	1	0.0	0.0	1	0.175	-0.461	-5.588	-5.556	111.0
-5555.5557	-400.0	1	1	400.0	400.0	1	1	1	0.0	0.0	1	0.175	-0.461	-5.596	-5.556	111.0
-5555.5557	-400.0	1	1	400.0	400.0	1	1	1	0.0	0.0	1	0.175	-0.461	-5.575	-5.557	111.0
-5555.5557	-400.0	1	1	400.0	400.0	1	1	1	0.0	0.0	1	0.175	-0.461	-5.614	-5.557	111.0
-5555.5557	-400.0	1	1	400.0	400.0	1	1	1	0.0	0.0	1	0.174	-0.46	-5.544	-5.557	111.0
-5555.5557	-400.0	1	1	400.0	400.0	1	1	1	0.0	0.0	1	0.174	-0.46	-5.554	-5.559	111.0
-5555.5557	-400.0	1	1	400.0	400.0	1	1	1	0.0	0.0	1	0.174	-0.461	-5.562	-5.559	111.0
-5555.5557	-400.0	1	1	400.0	400.0	1	1	1	0.0	0.0	1	0.174	-0.46	-5.533	-5.559	111.0
-5555.5557	-400.0	1	1	400.0	400.0	1	1	1	0.0	0.0	1	0.174	-0.46	-5.457	-5.559	111.0
-5555.5557	-400.0	1	1	400.0	400.0	1	1	1	0.0	0.0	1	0.174	-0.461	-5.61	-5.559	111.0
-5555.5557	-400.0	1	1	400.0	400.0	1	1	1	0.0	0.0	1	0.174	-0.461	-5.589	-5.56	111.0
-5555.5557	-400.0	1	1	400.0	400.0	1	1	1	0.0	0.0	1	0.174	-0.46	-5.517	-5.56	111.0
-5555.5557	-400.0	1	1	400.0	400.0	1	1	1	0.0	0.0	1	0.174	-0.461	-5.594	-5.56	111.0
-5555.5557	-400.0	1	1	400.0	400.0	1	1	1	0.0	0.0	1	0.174	-0.461	-5.587	-5.56	111.0
-5555.5557	-400.0	1	1	400.0	400.0	1	1	1	0.0	0.0	1	0.174	-0.46	-5.545	-5.56	111.0
-5555.5557	-400.0	1	1	400.0	400.0	1	1	1	0.0	0.0	1	0.174	-0.46	-5.486	-5.56	111.0
-5555.5557	-400.0	1	1	400.0	400.0	1	1	1	0.0	0.0	1	0.174	-0.461	-5.61	-5.56	111.0
-5555.5557	-400.0	1	1	400.0	400.0	1	1	1	0.0	0.0	1	0.174	-0.46	-5.534	-5.56	111.0
-5555.5557	-400.0	1	1	400.0	400.0	1	1	1	0.0	0.0	1	0.174	-0.46	-5.552	-5.56	111.0
-5555.5557	-400.0	1	1	400.0	400.0	1	1	1	0.0	0.0	1	0.174	-0.461	-5.589	-5.56	111.0
-5555.5557	-400.0	1	1	400.0	400.0	1	1	1	0.0	0.0	1	0.174	-0.46	-5.546	-5.56	111.0
-5555.5557	-400.0	1	1	400.0	400.0	1	1	1	0.0	0.0	1	0.174	-0.461	-5.564	-5.56	111.0
-5555.5557	-400.0	1	1	400.0	400.0	1	1	1	0.0	0.0	1	0.174	-0.46	-5.538	-5.56	111.0
-5555.5557	-400.0	1	1	400.0	400.0	1	1	1	0.0	0.0	1	0.174	-0.46	-5.517	-5.56	111.0
-5555.5557	-400.0	1	1	400.0	400.0	1	1	1	0.0	0.0	1	0.174	-0.461	-5.565	-5.56	111.0
-5555.5557	-400.0	1	1	400.0	400.0	1	1	1	0.0	0.0	1	0.174	-0.46	-5.537	-5.56	111.0
-5555.5557	-400.0	1	1	400.0	400.0	1	1	1	0.0	0.0	1	0.174	-0.46	-5.516	-5.561	111.0
-5555.5557	-400.0	1	1	400.0	400.0	1	1	1	0.0	0.0	1	0.174	-0.461	-5.57	-5.561	111.0
-5555.5557	-400.0	1	1	400.0	400.0	1	1	1	0.0	0.0	1	0.174	-0.46	-5.555	-5.561	111.0
-5555.5557	-400.0	1	1	400.0	400.0	1	1	1	0.0	0.0	1	0.174	-0.46	-5.52	-5.561	111.0
-5555.5557	-400.0	1	1	400.0	400.0	1	1	1	0.0	0.0	1	0.174	-0.461	-5.56	-5.561	111.0
-5555.5557	-400.0	1	1	400.0	400.0	1	1	1	0.0	0.0	1	0.174	-0.461	-5.686	-5.561	111.0
-5555.5557	-400.0	1	1	400.0	400.0	1	1	1	0.0	0.0	1	0.174	-0.46	-5.552	-5.561	111.0
-5555.5557	-400.0	1	1	400.0	400.0	1	1	1	0.0	0.0	1	0.174	-0.46	-5.542	-5.561	111.0
-5555.5557	-400.0	1	1	400.0	400.0	1	1	1	0.0	0.0	1	0.174	-0.46	-5.552	-5.561	111.0
-5555.5557	-400.0	1	1	400.0	400.0	1	1	1	0.0	0.0	1	0.174	-0.46	-5.556	-5.561	111.0
-5555.5557	-400.0	1	1	400.0	400.0	1	1	1	0.0	0.0	1	0.174	-0.461	-5.58	-5.561	111.0
-5555.5557	-400.0	1	1	400.0	400.0	1	1	1	0.0	0.0	1	0.174	-0.461	-5.611	-5.561	111.0
-5555.5557	-400.0	1	1	400.0	400.0	1	1	1	0.0	0.0	1	0.174	-0.461	-5.568	-5.561	111.0
-5555.5557	-400.0	1	1	400.0	400.0	1	1	1	0.0	0.0	1	0.174	-0.46	-5.537	-5.561	111.0
-5555.5557	-400.0	1	1	400.0	400.0	1	1	1	0.0	0.0	1	0.174	-0.461	-5.613	-5.561	111.0
-5555.5557	-400.0	1	1	400.0	400.0	1	1	1	0.0	0.0	1	0.174	-0.46	-5.502	-5.561	111.0
-5555.5557	-400.0	1	1	400.0	400.0	1	1	1	0.0	0.0	1	0.175	-0.46	-5.52	-5.561	111.0
-5555.5557	-400.0	1	1	400.0	400.0	1	1	1	0.0	0.0	1	0.175	-0.461	-5.584	-5.561	111.0
-5555.5557	-400.0	1	1	400.0	400.0	1	1	1	0.0	0.0	1	0.175	-0.46	-5.522	-5.561	111.0
-5555.5557	-400.0	1	1	400.0	400.0	1	1	1	0.0	0.0	1	0.175	-0.461	-5.615	-5.561	111.0
-5555.5557	-400.0	1	1	400.0	400.0	1	1	1	0.0	0.0	1	0.175	-0.46	-5.555	-5.561	111.0
-5555.5557	-400.0	1	1	400.0	400.0	1	1	1	0.0	0.0	1	0.175	-0.461	-5.571	-5.561	111.0
-5555.5557	-400.0	1	1	400.0	400.0	1	1	1	0.0	0.0	1	0.175	-0.461	-5.581	-5.561	111.0
-5555.5557	-400.0	1	1	400.0	400.0	1	1	1	0.0	0.0	1	0.175	-0.461	-5.687	-5.561	111.0
-5555.5557	-400.0	1	1	400.0	400.0	1	1	1	0.0	0.0	1	0.175	-0.461	-5.591	-5.561	111.0
-5555.5557	-400.0	1	1	400.0	400.0	1	1	1	0.0	0.0	1	0.176	-0.46	-5.52	-5.561	111.0
-5555.5557	-400.0	1	1	400.0	400.0	1	1	1	0.0	0.0	1	0.176	-0.46	-5.514	-5.561	111.0
-5555.5557	-400.0	1	1	400.0	400.0	1	1	1	0.0	0.0	1	0.176	-0.46	-5.545	-5.561	111.0
-5555.5557	-400.0	1	1	400.0	400.0	1	1	1	0.0	0.0	1	0.176	-0.461	-5.579	-5.561	111.0
-5555.5557	-400.0	1	1	400.0	400.0	1	1	1	0.0	0.0	1	0.176	-0.46	-5.551	-5.561	111.0
-5555.5557	-400.0	1	1	400.0	400.0	1	1	1	0.0	0.0	1	0.176	-0.461	-5.563	-5.561	111.0
-5555.5557	-400.0	1	1	400.0	400.0	1	1	1	0.0	0.0	1	0.177	-0.461	-5.579	-5.561	111.0
-5555.5557	-400.0	1	1	400.0	400.0	1	1	1	0.0	0.0	1	0.177	-0.46	-5.549	-5.561	111.0
-5555.5557	-400.0	1	1	400.0	400.0	1	1	1	0.0	0.0	1	0.177	-0.461	-5.576	-5.561	111.0
-5555.5557	-400.0	1	1	400.0	400.0	1	1	1	0.0	0.0	1	0.177	-0.46	-5.548	-5.561	111.0
-5555.5557	-400.0	1	1	400.0	400.0	1	1	1	0.0	0.0	1	0.177	-0.46	-5.521	-5.561	111.0
-5555.5557	-400.0	1	1	400.0	400.0	1	1	1	0.0	0.0	1	0.177	-0.46	-5.547	-5.561	111.0
-5555.5557	-400.0	1	1	400.0	400.0	1	1	1	0.0	0.0	1	0.178	-0.46	-5.549	-5.561	111.0
-5555.5557	-400.0	1	1	400.0	400.0	1	1	1	0.0	0.0	1	0.178	-0.46	-5.526	-5.561	111.0
-5555.5557	-400.0	1	1	400.0	400.0	1	1	1	0.0	0.0	1	0.178	-0.46	-5.51	-5.561	111.0
-5555.5557	-400.0	1	1	400.0	400.0	1	1	1	0.0	0.0	1	0.178	-0.461	-5.56	-5.561	111.0
-5555.5557	-400.0	1	1	400.0	400.0	1	1	1	0.0	0.0	1	0.178	-0.461	-5.703	-5.561	111.0
-5555.5557	-400.0	1	1	400.0	400.0	1	1	1	0.0	0.0	1	0.178	-0.461	-5.582	-5.561	111.0
-5555.5557	-400.0	1	1	400.0	400.0	1	1	1	0.0	0.0	1	0.178	-0.46	-5.556	-5.561	111.0
-5555.5557	-400.0	1	1	400.0	400.0	1	1	1	0.0	0.0	1	0.178	-0.46	-5.528	-5.561	111.0
-5555.5557	-400.0	1	1	400.0	400.0	1	1	1	0.0	0.0	1	0.178	-0.46	-5.528	-5.561	111.0
-5555.5557	-400.0	1	1	400.0	400.0	1	1	1	0.0	0.0	1	0.178	-0.461	-5.645	-5.561	111.0
-5555.5557	-400.0	1	1	400.0	400.0	1	1	1	0.0	0.0	1	0.179	-0.461	-5.564	-5.561	111.0
-5555.5557	-400.0	1	1	400.0	400.0	1	1	1	0.0	0.0	1	0.179	-0.461	-5.582	-5.561	111.0
-5555.5557	-400.0	1	1	400.0	400.0	1	1	1	0.0	0.0	1	0.179	-0.46	-5.533	-5.561	111.0
-5555.5557	-400.0	1	1	400.0	400.0	1	1	1	0.0	0.0	1	0.179	-0.461	-5.712	-5.561	111.0
-5555.5557	-400.0	1	1	400.0	400.0	1	1	1	0.0	0.0	1	0.179	-0.46	-5.556	-5.561	111.0
-5555.5557	-400.0	1	1	400.0	400.0	1	1	1	0.0	0.0	1	0.179	-0.461	-5.615	-5.561	111.0
-5555.5557	-400.0	1	1	400.0	400.0	1	1	1	0.0	0.0	1	0.179	-0.461	-5.557	-5.561	111.0
-5555.5557	-400.0	1	1	400.0	400.0	1	1	1	0.0	0.0	1	0.179	-0.461	-5.563	-5.561	111.0
-5555.5557	-400.0	1	1	400.0	400.0	1	1	1	0.0	0.0	1	0.179	-0.46	-5.506	-5.561	111.0
-5555.5557	-400.0	1	1	400.0	400.0	1	1	1	0.0	0.0	1	0.179	-0.461	-5.578	-5.561	111.0
-5555.5557	-400.0	1	1	400.0	400.0	1	1	1	0.0	0.0	1	0.179	-0.461	-5.569	-5.561	111.0
-5555.5557	-400.0	1	1	400.0	400.0	1	1	1	0.0	0.0	1	0.179	-0.46	-5.542	-5.561	111.0
-5555.5557	-400.0	1	1	400.0	400.0	1	1	1	0.0	0.0	1	0.179	-0.461	-5.587	-5.561	111.0
-5555.5557	-400.0	1	1	400.0	400.0	1	1	1	0.0	0.0	1	0.179	-0.461	-5.577	-5.561	111.0
-5555.5557	-400.0	1	1	400.0	400.0	1	1	1	0.0	0.0	1	0.179	-0.46	-5.508	-5.561	111.0
-5555.5557	-400.0	1	1	400.0	400.0	1	1	1	0.0	0.0	1	0.179	-0.461	-5.58	-5.561	111.0
-5555.5557	-400.0	1	1	400.0	400.0	1	1	1	0.0	0.0	1	0.179	-0.46	-5.532	-5.561	111.0
-5555.5557	-400.0	1	1	400.0	400.0	1	1	1	0.0	0.0	1	0.179	-0.461	-5.572	-5.561	111.0
-5555.5557	-400.0	1	1	400.0	400.0	1	1	1	0.0	0.0	1	0.179	-0.46	-5.547	-5.561	111.0
-5555.5557	-400.0	1	1	400.0	400.0	1	1	1	0.0	0.0	1	0.179	-0.461	-5.563	-5.561	111.0
-5555.5557	-400.0	1	1	400.0	400.0	1	1	1	0.0	0.0	1	0.179	-0.461	-5.567	-5.561	111.0
-5555.5557	-400.0	1	1	400.0	400.0	1	1	1	0.0	0.0	1	0.179	-0.461	-5.571	-5.561	111.0
-5555.5557	-400.0	1	1	400.0	400.0	1	1	1	0.0	0.0	1	0.179	-0.461	-5.603	-5.561	111.0
-5555.5557	-400.0	1	1	400.0	400.0	1	1	1	0.0	0.0	1	0.179	-0.46	-5.554	-5.561	111.0
-5555.5557	-400.0	1	1	400.0	400.0	1	1	1	0.0	0.0	1	0.179	-0.461	-5.604	-5.561	111.0
-5555.5557	-400.0	1	1	400.0	400.0	1	1	1	0.0	0.0	1	0.179	-0.461	-5.64	-5.561	111.0
-5555.5557	-400.0	1	1	400.0	400.0	1	1	1	0.0	0.0	1	0.179	-0.461	-5.574	-5.561	111.0
-5555.5557	-400.0	1	1	400.0	400.0	1	1	1	0.0	0.0	1	0.179	-0.46	-5.557	-5.561	111.0
-5555.5557	-400.0	1	1	400.0	400.0	1	1	1	0.0	0.0	1	0.18	-0.46	-5.552	-5.561	111.0
-5555.5557	-400.0	1	1	400.0	400.0	1	1	1	0.0	0.0	1	0.18	-0.46	-5.542	-5.561	111.0
-5555.5557	-400.0	1	1	400.0	400.0	1	1	1	0.0	0.0	1	0.18	-0.46	-5.519	-5.561	111.0
-5555.5557	-400.0	1	1	400.0	400.0	1	1	1	0.0	0.0	1	0.18	-0.461	-5.598	-5.561	111.0
-5555.5557	-400.0	1	1	400.0	400.0	1	1	1	0.0	0.0	1	0.18	-0.461	-5.576	-5.561	111.0
-5555.5557	-400.0	1	1	400.0	400.0	1	1	1	0.0	0.0	1	0.18	-0.461	-5.561	-5.561	111.0
-5555.5557	-400.0	1	1	400.0	400.0	1	1	1	0.0	0.0	1	0.18	-0.46	-5.534	-5.561	111.0
-5555.5557	-400.0	1	1	400.0	400.0	1	1	1	0.0	0.0	1	0.18	-0.46	-5.544	-5.561	111.0
-5555.5557	-400.0	1	1	400.0	400.0	1	1	1	0.0	0.0	1	0.18	-0.461	-5.583	-5.561	111.0
-5555.5557	-400.0	1	1	400.0	400.0	1	1	1	0.0	0.0	1	0.18	-0.461	-5.57	-5.561	111.0
-5555.5557	-400.0	1	1	400.0	400.0	1	1	1	0.0	0.0	1	0.18	-0.461	-5.57	-5.561	111.0
-5555.5557	-400.0	1	1	400.0	400.0	1	1	1	0.0	0.0	1	0.18	-0.461	-5.57	-5.561	111.0
-5555.5557	-400.0	1	1	400.0	400.0	1	1	1	0.0	0.0	1	0.18	-0.461	-5.557	-5.561	111.0
-5555.5557	-400.0	1	1	400.0	400.0	1	1	1	0.0	0.0	1	0.18	-0.461	-5.627	-5.561	111.0
-5555.5557	-400.0	1	1	400.0	400.0	1	1	1	0.0	0.0	1	0.18	-0.46	-5.507	-5.561	111.0
-5555.5557	-400.0	1	1	400.0	400.0	1	1	1	0.0	0.0	1	0.18	-0.46	-5.54	-5.561	111.0
-5555.5557	-400.0	1	1	400.0	400.0	1	1	1	0.0	0.0	1	0.18	-0.461	-5.616	-5.561	111.0
-5555.5557	-400.0	1	1	400.0	400.0	1	1	1	0.0	0.0	1	0.18	-0.461	-5.575	-5.561	111.0
-5555.5557	-400.0	1	1	400.0	400.0	1	1	1	0.0	0.0	1	0.18	-0.461	-5.558	-5.561	111.0
-5555.5557	-400.0	1	1	400.0	400.0	1	1	1	0.0	0.0	1	0.18	-0.461	-5.558	-5.561	111.0
-5555.5557	-400.0	1	1	400.0	400.0	1	1	1	0.0	0.0	1	0.18	-0.461	-5.591	-5.561	111.0
-5555.5557	-400.0	1	1	400.0	400.0	1	1	1	0.0	0.0	1	0.18	-0.461	-5.622	-5.561	111.0
-5555.5557	-400.0	1	1	400.0	400.0	1	1	1	0.0	0.0	1	0.18	-0.46	-5.546	-5.561	111.0
-5555.5557	-400.0	1	1	400.0	400.0	1	1	1	0.0	0.0	1	0.18	-0.46	-5.523	-5.561	111.0
-5555.5557	-400.0	1	1	400.0	400.0	1	1	1	0.0	0.0	1	0.18	-0.46	-5.539	-5.561	111.0
-5555.5557	-400.0	1	1	400.0	400.0	1	1	1	0.0	0.0	1	0.18	-0.461	-5.589	-5.561	111.0
-5555.5557	-400.0	1	1	400.0	400.0	1	1	1	0.0	0.0	1	0.18	-0.46	-5.553	-5.561	111.0
-5555.5557	-400.0	1	1	400.0	400.0	1	1	1	0.0	0.0	1	0.18	-0.461	-5.563	-5.561	111.0
-5555.5557	-400.0	1	1	400.0	400.0	1	1	1	0.0	0.0	1	0.18	-0.46	-5.387	-5.561	111.0
-5555.5557	-400.0	1	1	400.0	400.0	1	1	1	0.0	0.0	1	0.18	-0.46	-5.504	-5.561	111.0
-5555.5557	-400.0	1	1	400.0	400.0	1	1	1	0.0	0.0	1	0.18	-0.46	-5.51	-5.561	111.0
0.0	0.0	1	1	400.0	400.0	1	1	1	0.0	0.0	0	0.18	-0.46	-5.546	-5.561	111.0
0.0	0.0	1	1	400.0	400.0	1	1	1	0.0	0.0	0	0.18	-0.46	-5.517	-5.561	111.0
0.0	0.0	1	1	400.0	400.0	1	1	1	0.0	0.0	0	0.18	-0.46	-5.513	-5.561	111.0
0.0	0.0	1	1	400.0	400.0	1	1	1	0.0	0.0	0	0.18	-0.46	-5.553	-5.561	111.0
0.0	0.0	1	1	400.0	400.0	1	1	1	0.0	0.0	0	0.181	-0.455	-4.795	-4.803	111.0
0.0	0.0	1	1	400.0	400.0	1	1	1	0.0	0.0	0	0.181	-0.449	-4.819	-4.803	111.0
0.0	0.0	1	1	400.0	400.0	1	1	1	0.0	0.0	0	0.181	-0.439	-4.181	-4.147	111.0
0.0	0.0	1	1	400.0	400.0	1	1	1	0.0	0.0	0	0.181	-0.427	-3.732	-3.854	111.0
0.0	0.0	1	1	400.0	400.0	1	1	1	0.0	0.0	0	0.181	-0.416	-3.877	-3.854	111.0
0.0	0.0	1	1	400.0	400.0	1	1	1	0.0	0.0	0	0.181	-0.402	-3.37	-3.328	111.0
0.0	0.0	1	1	400.0	400.0	1	1	1	0.0	0.0	0	0.182	-0.388	-3.11	-3.093	111.0
0.0	0.0	1	1	400.0	400.0	1	1	1	0.0	0.0	0	0.182	-0.374	-3.117	-3.093	111.0
0.0	0.0	1	1	400.0	400.0	1	1	1	0.0	0.0	0	0.182	-0.359	-2.645	-2.671	111.0
0.0	0.0	1	1	400.0	400.0	1	1	1	0.0	0.0	0	0.182	-0.346	-2.671	-2.671	111.0
0.0	0.0	1	1	400.0	400.0	1	1	1	0.0	0.0	0	0.183	-0.333	-2.538	-2.482	111.0
0.0	0.0	1	1	400.0	400.0	1	1	1	0.0	0.0	0	0.183	-0.317	-2.121	-2.143	111.0
0.0	0.0	1	1	400.0	400.0	1	1	1	0.0	0.0	0	0.183	-0.304	-2.077	-2.143	111.0
0.0	0.0	1	1	400.0	400.0	1	1	1	0.0	0.0	0	0.183	-0.291	-2.006	-1.992	111.0
0.0	0.0	1	1	400.0	400.0	1	1	1	0.0	0.0	0	0.184	-0.277	-1.752	-1.72	111.0
0.0	0.0	1	1	400.0	400.0	1	1	1	0.0	0.0	0	0.184	-0.265	-1.713	-1.72	111.0
0.0	0.0	1	1	400.0	400.0	1	1	1	0.0	0.0	0	0.184	-0.252	-1.568	-1.598	111.0
0.0	0.0	1	1	400.0	400.0	1	1	1	0.0	0.0	0	0.185	-0.24	-1.598	-1.598	111.0
0.0	0.0	1	1	400.0	400.0	1	1	1	0.0	0.0	0	0.185	-0.228	-1.369	-1.38	111.0
0.0	0.0	1	1	400.0	400.0	1	1	1	0.0	0.0	0	0.185	-0.216	-1.246	-1.282	111.0
0.0	0.0	1	1	400.0	400.0	1	1	1	0.0	0.0	0	0.186	-0.206	-1.249	-1.282	111.0
0.0	0.0	1	1	400.0	400.0	1	1	1	0.0	0.0	0	0.186	-0.195	-1.084	-1.107	111.0
0.0	0.0	1	1	400.0	400.0	1	1	1	0.0	0.0	0	0.186	-0.185	-1.025	-1.029	111.0
0.0	0.0	1	1	400.0	400.0	1	1	1	0.0	0.0	0	0.187	-0.176	-1.062	-1.029	111.0
0.0	0.0	1	1	400.0	400.0	1	1	1	0.0	0.0	0	0.187	-0.166	-0.848	-0.888	111.0
0.0	0.0	1	1	400.0	400.0	1	1	1	0.0	0.0	0	0.187	-0.156	-0.82	-0.888	111.0
0.0	0.0	1	1	400.0	400.0	1	1	1	0.0	0.0	0	0.188	-0.148	-0.893	-0.825	111.0
0.0	0.0	1	1	400.0	400.0	1	1	1	0.0	0.0	0	0.188	-0.14	-0.805	-0.712	111.0
0.0	0.0	1	1	400.0	400.0	1	1	1	0.0	0.0	0	0.188	-0.132	-0.717	-0.712	111.0
0.0	0.0	1	1	400.0	400.0	1	1	1	0.0	0.0	0	0.189	-0.124	-0.622	-0.615	111.0
0.0	0.0	1	1	400.0	400.0	1	1	1	0.0	0.0	0	0.189	-0.117	-0.588	-0.571	111.0
0.0	0.0	1	1	400.0	400.0	1	1	1	0.0	0.0	0	0.189	-0.111	-0.596	-0.571	111.0
0.0	0.0	1	1	400.0	400.0	1	1	1	0.0	0.0	0	0.19	-0.105	-0.544	-0.531	111.0
0.0	0.0	1	1	400.0	400.0	1	1	1	0.0	0.0	0	0.19	-0.099	-0.553	-0.458	111.0
0.0	0.0	1	1	400.0	400.0	1	1	1	0.0	0.0	0	0.19	-0.093	-0.472	-0.458	111.0
0.0	0.0	1	1	400.0	400.0	1	1	1	0.0	0.0	0	0.191	-0.087	-0.416	-0.396	111.0
0.0	0.0	1	1	400.0	400.0	1	1	1	0.0	0.0	0	0.191	-0.081	-0.353	-0.396	111.0
0.0	0.0	1	1	400.0	400.0	1	1	1	0.0	0.0	0	0.191	-0.076	-0.382	-0.368	111.0
0.0	0.0	1	1	400.0	400.0	1	1	1	0.0	0.0	0	0.192	-0.072	-0.301	-0.317	111.0
0.0	0.0	1	1	400.0	400.0	1	1	1	0.0	0.0	0	0.192	-0.068	-0.296	-0.317	111.0
0.0	0.0	1	1	400.0	400.0	1	1	1	0.0	0.0	0	0.192	-0.064	-0.322	-0.295	111.0
0.0	0.0	1	1	400.0	400.0	1	1	1	0.0	0.0	0	0.192	-0.06	-0.288	-0.295	111.0
0.0	0.0	1	1	400.0	400.0	1	1	1	0.0	0.0	0	0.193	-0.058	-0.276	-0.254	111.0
0.0	0.0	1	1	400.0	400.0	1	1	1	0.0	0.0	0	0.193	-0.055	-0.247	-0.236	111.0
0.0	0.0	1	1	400.0	400.0	1	1	1	0.0	0.0	0	0.193	-0.051	-0.251	-0.236	111.0
0.0	0.0	1	1	400.0	400.0	1	1	1	0.0	0.0	0	0.193	-0.047	-0.214	-0.204	111.0
0.0	0.0	1	1	400.0	400.0	1	1	1	0.0	0.0	0	0.193	-0.043	-0.209	-0.189	111.0
0.0	0.0	1	1	400.0	400.0	1	1	1	0.0	0.0	0	0.194	-0.039	-0.184	-0.189	111.0
0.0	0.0	1	1	400.0	400.0	1	1	1	0.0	0.0	0	0.194	-0.037	-0.181	-0.163	111.0
0.0	0.0	1	1	400.0	400.0	1	1	1	0.0	0.0	0	0.194	-0.035	-0.18	-0.141	111.0
0.0	0.0	1	1	400.0	400.0	1	1	1	0.0	0.0	0	0.194	-0.033	-0.143	-0.141	111.0
0.0	0.0	1	1	400.0	400.0	1	1	1	0.0	0.0	0	0.194	-0.031	-0.16	-0.131	111.0
0.0	0.0	1	1	400.0	400.0	1	1	1	0.0	0.0	0	0.195	-0.029	-0.142	-0.131	111.0
0.0	0.0	1	1	400.0	400.0	1	1	1	0.0	0.0	0	0.195	-0.026	0.021	-0.113	111.0
0.0	0.0	1	1	400.0	400.0	1	1	1	0.0	0.0	0	0.195	-0.024	-0.108	-0.105	111.0
0.0	0.0	1	1	400.0	400.0	1	1	1	0.0	0.0	0	0.196	-0.022	-0.094	-0.105	111.0
0.0	0.0	1	1	400.0	400.0	1	1	1	0.0	0.0	0	0.196	-0.02	-0.099	-0.09	111.0
0.0	0.0	1	1	400.0	400.0	1	1	1	0.0	0.0	0	0.196	-0.02	-0.069	-0.09	111.0
0.0	0.0	1	1	400.0	400.0	1	1	1	0.0	0.0	0	0.197	-0.02	-0.083	-0.084	111.0
0.0	0.0	1	1	400.0	400.0	1	1	1	0.0	0.0	0	0.197	-0.02	-0.055	-0.072	111.0
0.0	0.0	1	1	400.0	400.0	1	1	1	0.0	0.0	0	0.198	-0.02	-0.057	-0.072	111.0
0.0	0.0	1	1	400.0	400.0	1	1	1	0.0	0.0	0	0.198	-0.019	-0.088	-0.062	111.0
0.0	0.0	1	1	400.0	400.0	1	1	1	0.0	0.0	0	0.198	-0.019	-0.082	-0.058	111.0
0.0	0.0	1	1	400.0	400.0	1	1	1	0.0	0.0	0	0.199	-0.019	-0.053	-0.058	111.0
0.0	0.0	1	1	400.0	400.0	1	1	1	0.0	0.0	0	0.199	-0.018	0.031	-0.049	111.0
0.0	0.0	1	1	400.0	400.0	1	1	1	0.0	0.0	0	0.199	-0.018	-0.044	-0.049	111.0
0.0	0.0	1	1	400.0	400.0	1	1	1	0.0	0.0	0	0.2	-0.018	-0.044	-0.046	111.0
0.0	0.0	1	1	400.0	400.0	1	1	1	0.0	0.0	0	0.2	-0.017	0.076	-0.039	111.0
0.0	0.0	1	1	400.0	400.0	1	1	1	0.0	0.0	0	0.2	-0.017	-0.021	-0.039	111.0
0.0	0.0	1	1	400.0	400.0	1	1	1	0.0	0.0	0	0.2	-0.016	-0.006	-0.037	111.0
0.0	0.0	1	1	400.0	400.0	1	1	1	0.0	0.0	0	0.2	-0.016	-0.129	-0.031	111.0
0.0	0.0	1	1	400.0	400.0	1	1	1	0.0	0.0	0	0.201	-0.015	0.018	-0.031	111.0
0.0	0.0	1	1	400.0	400.0	1	1	1	0.0	0.0	0	0.201	-0.014	-0.034	-0.027	111.0
0.0	0.0	1	1	400.0	400.0	1	1	1	0.0	0.0	0	0.201	-0.013	-0.005	-0.025	111.0
0.0	0.0	1	1	400.0	400.0	1	1	1	0.0	0.0	0	0.201	-0.012	-0.006	-0.025	111.0
0.0	0.0	1	1	400.0	400.0	1	1	1	0.0	0.0	0	0.201	-0.01	-0.007	-0.021	111.0
0.0	0.0	1	1	400.0	400.0	1	1	1	0.0	0.0	0	0.201	-0.01	-0.024	-0.021	111.0
0.0	0.0	1	1	400.0	400.0	1	1	1	0.0	0.0	0	0.201	-0.009	-0.032	-0.02	111.0
0.0	0.0	1	1	400.0	400.0	1	1	1	0.0	0.0	0	0.202	-0.008	-0.032	-0.017	111.0
0.0	0.0	1	1	400.0	400.0	1	1	1	0.0	0.0	0	0.202	-0.008	-0.032	-0.017	111.0
0.0	0.0	1	1	400.0	400.0	1	1	1	0.0	0.0	0	0.202	-0.008	-0.013	-0.015	111.0
0.0	0.0	1	1	400.0	400.0	1	1	1	0.0	0.0	0	0.202	-0.007	-0.025	-0.013	111.0
0.0	0.0	1	1	400.0	400.0	1	1	1	0.0	0.0	0	0.202	-0.006	-0.025	-0.013	111.0
0.0	0.0	1	1	400.0	400.0	1	1	1	0.0	0.0	0	0.202	-0.006	-0.02	-0.012	111.0
0.0	0.0	1	1	400.0	400.0	1	1	1	0.0	0.0	0	0.202	-0.004	0.104	-0.012	111.0
0.0	0.0	1	1	400.0	400.0	1	1	1	0.0	0.0	0	0.202	-0.003	0.001	-0.01	111.0
0.0	0.0	1	1	400.0	400.0	1	1	1	0.0	0.0	0	0.203	-0.001	-0.001	-0.009	111.0
0.0	0.0	1	1	400.0	400.0	1	1	1	0.0	0.0	0	0.203	-0.001	-0.037	-0.009	111.0
0.0	0.0	1	1	400.0	400.0	1	1	1	0.0	0.0	0	0.203	0.0	0.039	-0.008	111.0
0.0	0.0	1	1	400.0	400.0	1	1	1	0.0	0.0	0	0.203	-0.001	-0.037	-0.007	111.0
0.0	0.0	1	1	400.0	400.0	1	1	1	0.0	0.0	0	0.203	0.0	0.005	-0.007	111.0
0.0	0.0	1	1	400.0	400.0	1	1	1	0.0	0.0	0	0.203	-0.001	-0.07	-0.006	111.0
0.0	0.0	1	1	400.0	400.0	1	1	1	0.0	0.0	0	0.203	0.0	0.015	-0.006	111.0
0.0	0.0	1	1	400.0	400.0	1	1	1	0.0	0.0	0	0.204	0.0	0.017	-0.006	111.0
0.0	0.0	1	1	400.0	400.0	1	1	1	0.0	0.0	0	0.204	-0.001	-0.022	-0.005	111.0
0.0	0.0	1	1	400.0	400.0	1	1	1	0.0	0.0	0	0.204	0.0	0.015	-0.005	111.0
0.0	0.0	1	1	400.0	400.0	1	1	1	0.0	0.0	0	0.204	-0.001	-0.021	-0.004	111.0
0.0	0.0	1	1	400.0	400.0	1	1	1	0.0	0.0	0	0.204	-0.001	-0.027	-0.003	111.0
0.0	0.0	1	1	400.0	400.0	1	1	1	0.0	0.0	0	0.204	-0.001	-0.014	-0.003	111.0
0.0	0.0	1	1	400.0	400.0	1	1	1	0.0	0.0	0	0.204	0.0	-0.006	-0.003	111.0
0.0	0.0	1	1	400.0	400.0	1	1	1	0.0	0.0	0	0.205	-0.001	-0.032	-0.003	111.0
0.0	0.0	1	1	400.0	400.0	1	1	1	0.0	0.0	0	0.205	0.0	0.006	-0.002	111.0
0.0	0.0	1	1	400.0	400.0	1	1	1	0.0	0.0	0	0.205	0.0	0.012	-0.002	111.0
0.0	0.0	1	1	400.0	400.0	1	1	1	0.0	0.0	0	0.205	-0.001	-0.033	-0.002	111.0
0.0	0.0	1	1	400.0	400.0	1	1	1	0.0	0.0	0	0.205	0.0	-0.006	-0.002	111.0
0.0	0.0	1	1	400.0	400.0	1	1	1	0.0	0.0	0	0.205	0.0	0.041	-0.001	111.0
0.0	0.0	1	1	400.0	400.0	1	1	1	0.0	0.0	0	0.205	-0.001	-0.013	-0.001	111.0
0.0	0.0	1	1	400.0	400.0	1	1	1	0.0	0.0	0	0.205	0.0	-0.006	-0.001	111.0
0.0	0.0	1	1	400.0	400.0	1	1	1	0.0	0.0	0	0.205	0.0	0.12	-0.001	111.0
0.0	0.0	1	1	400.0	400.0	1	1	1	0.0	0.0	0	0.205	-0.001	-0.052	-0.001	111.0
0.0	0.0	1	1	400.0	400.0	1	1	1	0.0	0.0	0	0.205	0.0	0.005	0.0	111.0
0.0	0.0	1	1	400.0	400.0	1	1	1	0.0	0.0	0	0.205	0.0	0.006	0.0	111.0
0.0	0.0	1	1	400.0	400.0	1	1	1	0.0	0.0	0	0.205	0.0	0.002	0.0	111.0
0.0	0.0	1	1	400.0	400.0	1	1	1	0.0	0.0	0	0.205	0.0	0.037	0.0	111.0
0.0	0.0	1	1	400.0	400.0	1	1	1	0.0	0.0	0	0.205	-0.001	-0.039	0.0	111.0
0.0	0.0	1	1	400.0	400.0	1	1	1	0.0	0.0	0	0.205	-0.001	-0.028	0.0	111.0
0.0	0.0	1	1	400.0	400.0	1	1	1	0.0	0.0	0	0.205	0.0	-0.007	0.0	111.0
0.0	0.0	1	1	400.0	400.0	1	1	1	0.0	0.0	0	0.205	-0.001	-0.015	0.0	111.0
0.0	0.0	1	1	400.0	400.0	1	1	1	0.0	0.0	0	0.205	-0.001	-0.039	0.0	111.0
0.0	0.0	1	1	400.0	400.0	1	1	1	0.0	0.0	0	0.205	0.0	-0.024	0.0	111.0
0.0	0.0	1	1	400.0	400.0	1	1	1	0.0	0.0	0	0.205	0.0	0.017	0.0	111.0
0.0	0.0	1	1	400.0	400.0	1	1	1	0.0	0.0	0	0.205	0.0	0.0	0.0	111.0
0.0	0.0	1	1	400.0	400.0	1	1	1	0.0	0.0	0	0.205	0.0	0.009	0.0	111.0
0.0	0.0	1	1	400.0	400.0	1	1	1	0.0	0.0	0	0.205	0.0	0.019	0.0	111.0
0.0	0.0	1	1	400.0	400.0	1	1	1	0.0	0.0	0	0.205	0.0	-0.009	0.0	111.0
0.0	0.0	1	1	400.0	400.0	1	1	1	0.0	0.0	0	0.205	0.0	0.068	0.0	111.0
0.0	0.0	1	1	400.0	400.0	1	1	1	0.0	0.0	0	0.205	0.0	-0.002	0.0	111.0
0.0	0.0	1	1	400.0	400.0	1	1	1	0.0	0.0	0	0.205	-0.001	-0.015	0.0	111.0
0.0	0.0	1	1	400.0	400.0	1	1	1	0.0	0.0	0	0.205	-0.001	-0.021	0.0	111.0
0.0	0.0	1	1	400.0	400.0	1	1	1	0.0	0.0	0	0.205	0.0	0.047	0.0	111.0
0.0	0.0	1	1	400.0	400.0	1	1	1	0.0	0.0	0	0.205	0.0	-0.008	0.0	111.0
0.0	0.0	1	1	400.0	400.0	1	1	1	0.0	0.0	0	0.205	-0.001	-0.078	0.0	111.0
0.0	0.0	1	1	400.0	400.0	1	1	1	0.0	0.0	0	0.205	0.0	0.0	0.0	111.0
0.0	0.0	1	1	400.0	400.0	1	1	1	0.0	0.0	0	0.205	-0.001	-0.055	0.0	111.0
0.0	0.0	1	1	400.0	400.0	1	1	1	0.0	0.0	0	0.205	0.0	0.01	0.0	111.0
0.0	0.0	1	1	400.0	400.0	1	1	1	0.0	0.0	0	0.205	-0.001	-0.031	0.0	111.0
0.0	0.0	1	1	400.0	400.0	1	1	1	0.0	0.0	0	0.205	-0.001	-0.039	0.0	111.0
0.0	0.0	1	1	400.0	400.0	1	1	1	0.0	0.0	0	0.205	0.0	0.013	0.0	111.0
0.0	0.0	1	1	400.0	400.0	1	1	1	0.0	0.0	0	0.205	0.0	0.037	0.0	111.0
0.0	0.0	1	1	400.0	400.0	1	1	1	0.0	0.0	0	0.205	0.0	-0.003	0.0	111.0
0.0	0.0	1	1	400.0	400.0	1	1	1	0.0	0.0	0	0.205	0.0	-0.004	0.0	111.0
0.0	0.0	1	1	400.0	400.0	1	1	1	0.0	0.0	0	0.205	0.0	0.006	0.0	111.0
0.0	0.0	1	1	400.0	400.0	1	1	1	0.0	0.0	0	0.205	0.0	-0.011	0.0	111.0
0.0	0.0	1	1	400.0	400.0	1	1	1	0.0	0.0	0	0.205	-0.001	-0.145	0.0	111.0
0.0	0.0	1	1	400.0	400.0	1	1	1	0.0	0.0	0	0.205	0.0	0.026	0.0	111.0
0.0	0.0	1	1	400.0	400.0	1	1	1	0.0	0.0	0	0.205	-0.001	-0.074	0.0	111.0
0.0	0.0	1	1	400.0	400.0	1	1	1	0.0	0.0	0	0.205	-0.001	-0.015	0.0	111.0
0.0	0.0	1	1	400.0	400.0	1	1	1	0.0	0.0	0	0.205	-0.001	-0.017	0.0	111.0
0.0	0.0	1	1	400.0	400.0	1	1	1	0.0	0.0	0	0.205	0.0	0.013	0.0	111.0
0.0	0.0	1	1	400.0	400.0	1	1	1	0.0	0.0	0	0.205	-0.001	-0.013	0.0	111.0
0.0	0.0	1	1	400.0	400.0	1	1	1	0.0	0.0	0	0.205	0.0	-0.003	0.0	111.0
0.0	0.0	1	1	400.0	400.0	1	1	1	0.0	0.0	0	0.205	0.0	0.012	0.0	111.0
0.0	0.0	1	1	400.0	400.0	1	1	1	0.0	0.0	0	0.205	-0.001	-0.043	0.0	111.0
0.0	0.0	1	1	400.0	400.0	1	1	1	0.0	0.0	0	0.205	0.0	0.0	0.0	111.0
0.0	0.0	1	1	400.0	400.0	1	1	1	0.0	0.0	0	0.205	0.0	-0.011	0.0	111.0
0.0	0.0	1	1	400.0	400.0	1	1	1	0.0	0.0	0	0.205	0.0	0.017	0.0	111.0
0.0	0.0	1	1	400.0	400.0	1	1	1	0.0	0.0	0	0.205	-0.001	-0.026	0.0	111.0
0.0	0.0	1	1	400.0	400.0	1	1	1	0.0	0.0	0	0.205	-0.001	-0.235	0.0	111.0
0.0	0.0	1	1	400.0	400.0	1	1	1	0.0	0.0	0	0.205	0.0	0.0	0.0	111.0
0.0	0.0	1	1	400.0	400.0	1	1	1	0.0	0.0	0	0.205	-0.001	-0.102	0.0	111.0
0.0	0.0	1	1	400.0	400.0	1	1	1	0.0	0.0	0	0.205	-0.001	-0.044	0.0	111.0
0.0	0.0	1	1	400.0	400.0	1	1	1	0.0	0.0	0	0.205	0.0	0.0	0.0	111.0
0.0	0.0	1	1	400.0	400.0	1	1	1	0.0	0.0	0	0.205	0.0	-0.007	0.0	111.0
0.0	0.0	1	1	400.0	400.0	1	1	1	0.0	0.0	0	0.205	0.0	-0.004	0.0	111.0
0.0	0.0	1	1	400.0	400.0	1	1	1	0.0	0.0	0	0.205	-0.001	-0.154	0.0	111.0
0.0	0.0	1	1	400.0	400.0	1	1	1	0.0	0.0	0	0.205	0.0	-0.008	0.0	111.0
0.0	0.0	1	1	400.0	400.0	1	1	1	0.0	0.0	0	0.205	0.0	0.025	0.0	111.0
0.0	0.0	1	1	400.0	400.0	1	1	1	0.0	0.0	0	0.205	-0.001	-0.015	0.0	111.0
0.0	0.0	1	1	400.0	400.0	1	1	1	0.0	0.0	0	0.205	0.0	0.036	0.0	111.0
0.0	0.0	1	1	400.0	400.0	1	1	1	0.0	0.0	0	0.205	0.0	-0.008	0.0	111.0
0.0	0.0	1	1	400.0	400.0	1	1	1	0.0	0.0	0	0.205	-0.001	-0.019	0.0	111.0
0.0	0.0	1	1	400.0	400.0	1	1	1	0.0	0.0	0	0.205	0.0	0.006	0.0	111.0
0.0	0.0	1	1	400.0	400.0	1	1	1	0.0	0.0	0	0.205	0.0	-0.007	0.0	111.0
0.0	0.0	1	1	400.0	400.0	1	1	1	0.0	0.0	0	0.205	0.0	-0.005	0.0	111.0
0.0	0.0	1	1	400.0	400.0	1	1	1	0.0	0.0	0	0.205	0.0	0.025	0.0	111.0
0.0	0.0	1	1	400.0	400.0	1	1	1	0.0	0.0	0	0.205	-0.001	-0.034	0.0	111.0
0.0	0.0	1	1	400.0	400.0	1	1	1	0.0	0.0	0	0.205	0.0	0.031	0.0	111.0
0.0	0.0	1	1	400.0	400.0	1	1	1	0.0	0.0	0	0.205	0.0	0.031	0.0	111.0
0.0	0.0	1	1	400.0	400.0	1	1	1	0.0	0.0	0	0.205	0.0	0.165	0.0	111.0
0.0	0.0	1	1	400.0	400.0	1	1	1	0.0	0.0	0	0.205	-0.001	-0.017	0.0	111.0
0.0	0.0	1	1	400.0	400.0	1	1	1	0.0	0.0	0	0.205	0.0	0.006	0.0	111.0
0.0	0.0	1	1	400.0	400.0	1	1	1	0.0	0.0	0	0.205	0.0	0.0	0.0	111.0
0.0	0.0	1	1	400.0	400.0	1	1	1	0.0	0.0	0	0.205	-0.001	-0.017	0.0	111.0
0.0	0.0	1	1	400.0	400.0	1	1	1	0.0	0.0	0	0.205	-0.001	-0.026	0.0	111.0
0.0	0.0	1	1	400.0	400.0	1	1	1	0.0	0.0	0	0.205	-0.001	-0.012	0.0	111.0
0.0	0.0	1	1	400.0	400.0	1	1	1	0.0	0.0	0	0.205	0.0	0.006	0.0	111.0
0.0	0.0	1	1	400.0	400.0	1	1	1	0.0	0.0	0	0.205	-0.001	-0.029	0.0	111.0
0.0	0.0	1	1	400.0	400.0	1	1	1	0.0	0.0	0	0.205	-0.001	-0.239	0.0	111.0
0.0	0.0	1	1	400.0	400.0	1	1	1	0.0	0.0	0	0.205	-0.001	-0.032	0.0	111.0
0.0	0.0	1	1	400.0	400.0	1	1	1	0.0	0.0	0	0.205	0.0	0.061	0.0	111.0
0.0	0.0	1	1	400.0	400.0	1	1	1	0.0	0.0	0	0.205	0.0	-0.011	0.0	111.0
0.0	0.0	1	1	400.0	400.0	1	1	1	0.0	0.0	0	0.205	-0.001	-0.039	0.0	111.0
0.0	0.0	1	1	400.0	400.0	1	1	1	0.0	0.0	0	0.205	0.0	0.002	0.0	111.0
0.0	0.0	1	1	400.0	400.0	1	1	1	0.0	0.0	0	0.205	0.0	0.001	0.0	111.0
0.0	0.0	1	1	400.0	400.0	1	1	1	0.0	0.0	0	0.205	0.0	0.026	0.0	111.0
0.0	0.0	1	1	400.0	400.0	1	1	1	0.0	0.0	0	0.205	-0.001	-0.015	0.0	111.0
0.0	0.0	1	1	400.0	400.0	1	1	1	0.0	0.0	0	0.205	-0.001	-0.017	0.0	111.0
0.0	0.0	1	1	400.0	400.0	1	1	1	0.0	0.0	0	0.205	0.0	0.008	0.0	111.0
0.0	0.0	1	1	400.0	400.0	1	1	1	0.0	0.0	0	0.205	0.0	0.08	0.0	111.0
0.0	0.0	1	1	400.0	400.0	1	1	1	0.0	0.0	0	0.205	0.0	0.12	0.0	111.0
0.0	0.0	1	1	400.0	400.0	1	1	1	0.0	0.0	0	0.205	0.0	0.001	0.0	111.0
0.0	0.0	1	1	400.0	400.0	1	1	1	0.0	0.0	0	0.205	0.0	0.019	0.0	111.0
0.0	0.0	1	1	400.0	400.0	1	1	1	0.0	0.0	0	0.205	0.0	0.017	0.0	111.0
5555.5557	400.0	1	2	300.99503	400.0	0	1	2	0.0	0.0	1	0.205	0.0	0.017	0.0	111.0
5555.5557	400.0	1	2	300.99503	400.0	0	1	2	0.0	0.0	1	0.205	0.0	-0.011	0.0	111.0
5555.5557	400.0	1	2	300.99503	400.0	0	1	2	0.0	0.0	1	0.205	0.0	0.0	0.0	111.0
5555.5557	400.0	1	2	300.99503	400.0	0	1	2	0.0	0.0	1	0.205	0.002	0.301	0.392	111.0
5555.5557	400.0	1	2	300.99503	400.0	0	1	2	0.0	0.0	1	0.205	0.004	0.375	0.392	111.0
5555.5557	400.0	1	2	300.99503	400.0	0	1	2	0.0	0.0	1	0.205	0.012	1.068	1.097	111.0
5555.5557	400.0	1	2	300.99503	400.0	0	1	2	0.0	0.0	1	0.205	0.022	1.391	1.413	111.0
5555.5557	400.0	1	2	300.99503	400.0	0	1	2	0.0	0.0	1	0.205	0.03	1.434	1.413	111.0
5555.5557	400.0	1	2	300.99503	400.0	0	1	2	0.0	0.0	1	0.205	0.043	1.965	1.978	111.0
5555.5557	400.0	1	2	300.99503	400.0	0	1	2	0.0	0.0	1	0.205	0.054	1.948	1.978	111.0
5555.5557	400.0	1	2	300.99503	400.0	0	1	2	0.0	0.0	1	0.205	0.067	2.227	2.232	111.0
5555.5557	400.0	1	2	300.99503	400.0	0	1	2	0.0	0.0	1	0.205	0.083	2.684	2.686	111.0
5555.5557	400.0	1	2	300.99503	400.0	0	1	2	0.0	0.0	1	0.206	0.096	2.582	2.686	111.0
5555.5557	400.0	1	2	300.99503	400.0	0	1	2	0.0	0.0	1	0.206	0.109	2.877	2.889	111.0
5555.5557	400.0	1	2	300.99503	400.0	0	1	2	0.0	0.0	1	0.206	0.125	3.3	3.255	111.0
5555.5557	400.0	1	2	300.99503	400.0	0	1	2	0.0	0.0	1	0.206	0.138	3.257	3.255	111.0
5555.5557	400.0	1	2	300.99503	400.0	0	1	2	0.0	0.0	1	0.206	0.153	3.559	3.569	111.0
5555.5557	400.0	1	2	300.99503	400.0	0	1	2	0.0	0.0	1	0.206	0.167	3.544	3.569	111.0
5555.5557	400.0	1	2	300.99503	400.0	0	1	2	0.0	0.0	1	0.206	0.181	3.709	3.71	111.0
5555.5557	400.0	1	2	300.99503	400.0	0	1	2	0.0	0.0	1	0.206	0.195	3.942	3.963	111.0
5555.5557	400.0	1	2	300.99503	400.0	0	1	2	0.0	0.0	1	0.206	0.208	3.985	3.963	111.0
5555.5557	400.0	1	2	300.99503	400.0	0	1	2	0.0	0.0	1	0.206	0.22	4.053	4.075	111.0
5555.5557	400.0	1	2	300.99503	400.0	0	1	2	0.0	0.0	1	0.206	0.233	4.278	4.279	111.0
5555.5557	400.0	1	2	300.99503	400.0	0	1	2	0.0	0.0	1	0.207	0.245	4.194	4.279	111.0
5555.5557	400.0	1	2	300.99503	400.0	0	1	2	0.0	0.0	1	0.207	0.257	4.483	4.453	111.0
5555.5557	400.0	1	2	300.99503	400.0	0	1	2	0.0	0.0	1	0.207	0.268	4.484	4.531	111.0
5555.5557	400.0	1	2	300.99503	400.0	0	1	2	0.0	0.0	1	0.207	0.278	4.48	4.531	111.0
5555.5557	400.0	1	2	300.99503	400.0	0	1	2	0.0	0.0	1	0.207	0.29	4.857	4.673	111.0
5555.5557	400.0	1	2	300.99503	400.0	0	1	2	0.0	0.0	1	0.207	0.3	4.66	4.673	111.0
5555.5557	400.0	1	2	300.99503	400.0	0	1	2	0.0	0.0	1	0.207	0.309	4.752	4.736	111.0
5555.5557	400.0	1	2	300.99503	400.0	0	1	2	0.0	0.0	1	0.207	0.318	4.609	4.847	111.0
5555.5557	400.0	1	2	300.99503	400.0	0	1	2	0.0	0.0	1	0.207	0.326	4.838	4.847	111.0
5555.5557	400.0	1	2	300.99503	400.0	0	1	2	0.0	0.0	1	0.207	0.334	5.014	4.898	111.0
5555.5557	400.0	1	2	300.99503	400.0	0	1	2	0.0	0.0	1	0.207	0.342	4.947	4.989	111.0
5555.5557	400.0	1	2	300.99503	400.0	0	1	2	0.0	0.0	1	0.207	0.348	4.994	4.989	111.0
5555.5557	400.0	1	2	300.99503	400.0	0	1	2	0.0	0.0	1	0.207	0.354	4.981	5.03	111.0
5555.5557	400.0	1	2	300.99503	400.0	0	1	2	0.0	0.0	1	0.208	0.36	4.987	5.03	111.0
5555.5557	400.0	1	2	300.99503	400.0	0	1	2	0.0	0.0	1	0.208	0.367	5.16	5.102	111.0
5555.5557	400.0	1	2	300.99503	400.0	0	1	2	0.0	0.0	1	0.208	0.373	5.153	5.134	111.0
5555.5557	400.0	1	2	300.99503	400.0	0	1	2	0.0	0.0	1	0.208	0.379	5.181	5.134	111.0
5555.5557	400.0	1	2	300.99503	400.0	0	1	2	0.0	0.0	1	0.208	0.384	5.194	5.192	111.0
5555.5557	400.0	1	2	300.99503	400.0	0	1	2	0.0	0.0	1	0.208	0.388	5.19	5.244	111.0
5555.5557	400.0	1	2	300.99503	400.0	0	1	2	0.0	0.0	1	0.208	0.393	5.485	5.244	111.0
5555.5557	400.0	1	2	300.99503	400.0	0	1	2	0.0	0.0	1	0.208	0.397	5.247	5.266	111.0
5555.5557	400.0	1	2	300.99503	400.0	0	1	2	0.0	0.0	1	0.209	0.401	5.252	5.266	111.0
5555.5557	400.0	1	2	300.99503	400.0	0	1	2	0.0	0.0	1	0.209	0.404	5.321	5.307	111.0
5555.5557	400.0	1	2	300.99503	400.0	0	1	2	0.0	0.0	1	0.209	0.408	5.317	5.325	111.0
5555.5557	400.0	1	2	300.99503	400.0	0	1	2	0.0	0.0	1	0.209	0.412	5.394	5.325	111.0
5555.5557	400.0	1	2	300.99503	400.0	0	1	2	0.0	0.0	1	0.209	0.415	5.281	5.356	111.0
5555.5557	400.0	1	2	300.99503	400.0	0	1	2	0.0	0.0	1	0.209	0.419	5.346	5.371	111.0
5555.5557	400.0	1	2	300.99503	400.0	0	1	2	0.0	0.0	1	0.21	0.422	5.405	5.371	111.0
5555.5557	400.0	1	2	300.99503	400.0	0	1	2	0.0	0.0	1	0.21	0.424	5.35	5.397	111.0
5555.5557	400.0	1	2	300.99503	400.0	0	1	2	0.0	0.0	1	0.21	0.426	5.389	5.397	111.0
5555.5557	400.0	1	2	300.99503	400.0	0	1	2	0.0	0.0	1	0.21	0.428	5.426	5.409	111.0
5555.5557	400.0	1	2	300.99503	400.0	0	1	2	0.0	0.0	1	0.21	0.43	5.485	5.429	111.0
5555.5557	400.0	1	2	300.99503	400.0	0	1	2	0.0	0.0	1	0.21	0.432	5.382	5.429	111.0
5555.5557	400.0	1	2	300.99503	400.0	0	1	2	0.0	0.0	1	0.21	0.434	5.437	5.448	111.0
5555.5557	400.0	1	2	300.99503	400.0	0	1	2	0.0	0.0	1	0.211	0.436	5.395	5.455	111.0
5555.5557	400.0	1	2	300.99503	400.0	0	1	2	0.0	0.0	1	0.211	0.439	5.605	5.455	111.0
5555.5557	400.0	1	2	300.99503	400.0	0	1	2	0.0	0.0	1	0.211	0.441	5.435	5.47	111.0
5555.5557	400.0	1	2	300.99503	400.0	0	1	2	0.0	0.0	1	0.211	0.441	5.426	5.47	111.0
5555.5557	400.0	1	2	300.99503	400.0	0	1	2	0.0	0.0	1	0.211	0.441	5.485	5.476	111.0
5555.5557	400.0	1	2	300.99503	400.0	0	1	2	0.0	0.0	1	0.211	0.441	5.493	5.488	111.0
5555.5557	400.0	1	2	300.99503	400.0	0	1	2	0.0	0.0	1	0.211	0.441	5.49	5.488	111.0
5555.5557	400.0	1	2	300.99503	400.0	0	1	2	0.0	0.0	1	0.211	0.441	5.533	5.493	111.0
5555.5557	400.0	1	2	300.99503	400.0	0	1	2	0.0	0.0	1	0.211	0.441	5.516	5.493	111.0
5555.5557	400.0	1	2	300.99503	400.0	1	1	2	0.0	0.0	1	0.211	0.442	5.56	5.503	111.0
5555.5557	400.0	1	2	300.99503	400.0	1	1	2	0.0	0.0	1	0.211	0.442	5.52	5.51	111.0
5555.5557	400.0	1	2	300.99503	400.0	1	1	2	0.0	0.0	1	0.211	0.442	5.472	5.51	111.0
5555.5557	400.0	1	2	300.99503	400.0	1	1	2	0.0	0.0	1	0.211	0.442	5.524	5.514	111.0
5555.5557	400.0	1	2	300.99503	400.0	1	1	2	0.0	0.0	1	0.211	0.442	5.469	5.521	111.0
5555.5557	400.0	1	2	300.99503	400.0	1	1	2	0.0	0.0	1	0.211	0.442	5.467	5.521	111.0
5555.5557	400.0	1	2	300.99503	400.0	1	1	2	0.0	0.0	1	0.212	0.442	5.518	5.524	111.0
5555.5557	400.0	1	2	300.99503	400.0	1	1	2	0.0	0.0	1	0.212	0.443	5.516	5.529	111.0
5555.5557	400.0	1	2	300.99503	400.0	1	1	2	0.0	0.0	1	0.212	0.444	5.56	5.529	111.0
5555.5557	400.0	1	2	300.99503	400.0	1	1	2	0.0	0.0	1	0.212	0.444	5.53	5.531	111.0
5555.5557	400.0	1	2	300.99503	400.0	1	1	2	0.0	0.0	1	0.212	0.445	5.577	5.531	111.0
5555.5557	400.0	1	2	300.99503	400.0	1	1	2	0.0	0.0	1	0.212	0.447	5.582	5.535	111.0
5555.5557	400.0	1	2	300.99503	400.0	1	1	2	0.0	0.0	1	0.212	0.447	5.472	5.537	111.0
5555.5557	400.0	1	2	300.99503	400.0	1	1	2	0.0	0.0	1	0.212	0.448	5.505	5.537	111.0
5555.5557	400.0	1	2	300.99503	400.0	1	1	2	0.0	0.0	1	0.212	0.448	5.537	5.541	111.0
5555.5557	400.0	1	2	300.99503	400.0	1	1	2	0.0	0.0	1	0.212	0.45	5.564	5.543	111.0
5555.5557	400.0	1	2	300.99503	400.0	1	1	2	0.0	0.0	1	0.212	0.45	5.515	5.543	111.0
5555.5557	400.0	1	2	300.99503	400.0	1	1	2	0.0	0.0	1	0.212	0.451	5.558	5.544	111.0
5555.5557	400.0	1	2	300.99503	400.0	1	1	2	0.0	0.0	1	0.212	0.453	5.586	5.544	111.0
5555.5557	400.0	1	2	300.99503	400.0	1	1	2	0.0	0.0	1	0.212	0.455	5.58	5.547	111.0
5555.5557	400.0	1	2	300.99503	400.0	1	1	2	0.0	0.0	1	0.213	0.456	5.588	5.548	111.0
5555.5557	400.0	1	2	300.99503	400.0	1	1	2	0.0	0.0	1	0.213	0.458	5.589	5.548	111.0
5555.5557	400.0	1	2	300.99503	400.0	1	1	2	0.0	0.0	1	0.213	0.458	5.551	5.55	111.0
5555.5557	400.0	1	2	300.99503	400.0	1	1	2	0.0	0.0	1	0.213	0.458	5.547	5.55	111.0
5555.5557	400.0	1	2	300.99503	400.0	1	1	2	0.0	0.0	1	0.213	0.458	5.473	5.55	111.0
5555.5557	400.0	1	2	300.99503	400.0	1	1	2	0.0	0.0	1	0.213	0.459	5.579	5.552	111.0
5555.5557	400.0	1	2	300.99503	400.0	1	1	2	0.0	0.0	1	0.213	0.46	5.546	5.552	111.0
5555.5557	400.0	1	2	300.99503	400.0	1	1	2	0.0	0.0	1	0.213	0.46	5.529	5.553	111.0
5555.5557	400.0	1	2	300.99503	400.0	1	1	2	0.0	0.0	1	0.213	0.46	5.541	5.554	111.0
5555.5557	400.0	1	2	300.99503	400.0	1	1	2	0.0	0.0	1	0.213	0.461	5.578	5.554	111.0
5555.5557	400.0	1	2	300.99503	400.0	1	1	2	0.0	0.0	1	0.213	0.46	5.55	5.555	111.0
5555.5557	400.0	1	2	300.99503	400.0	1	1	2	0.0	0.0	1	0.213	0.461	5.58	5.555	111.0
5555.5557	400.0	1	2	300.99503	400.0	1	1	2	0.0	0.0	1	0.213	0.46	5.54	5.555	111.0
5555.5557	400.0	1	2	300.99503	400.0	1	1	2	0.0	0.0	1	0.213	0.46	5.457	5.556	111.0
5555.5557	400.0	1	2	300.99503	400.0	1	1	2	0.0	0.0	1	0.213	0.46	5.552	5.556	111.0
5555.5557	400.0	1	2	300.99503	400.0	1	1	2	0.0	0.0	1	0.213	0.46	5.503	5.556	111.0
5555.5557	400.0	1	2	300.99503	400.0	1	1	2	0.0	0.0	1	0.213	0.461	5.568	5.557	111.0
5555.5557	400.0	1	2	300.99503	400.0	1	1	2	0.0	0.0	1	0.213	0.46	5.534	5.557	111.0
5555.5557	400.0	1	2	300.99503	400.0	1	1	2	0.0	0.0	1	0.213	0.46	5.513	5.559	111.0
5555.5557	400.0	1	2	300.99503	400.0	1	1	2	0.0	0.0	1	0.213	0.46	5.539	5.559	111.0
5555.5557	400.0	1	2	300.99503	400.0	1	1	2	0.0	0.0	1	0.213	0.46	5.542	5.559	111.0
5555.5557	400.0	1	2	300.99503	400.0	1	1	2	0.0	0.0	1	0.213	0.46	5.535	5.559	111.0
5555.5557	400.0	1	2	300.99503	400.0	1	1	2	0.0	0.0	1	0.213	0.461	5.603	5.559	111.0
5555.5557	400.0	1	2	300.99503	400.0	1	1	2	0.0	0.0	1	0.213	0.461	5.66	5.56	111.0
5555.5557	400.0	1	2	300.99503	400.0	1	1	2	0.0	0.0	1	0.213	0.46	5.551	5.56	111.0
5555.5557	400.0	1	2	300.99503	400.0	1	1	2	0.0	0.0	1	0.213	0.46	5.504	5.56	111.0
5555.5557	400.0	1	2	300.99503	400.0	1	1	2	0.0	0.0	1	0.213	0.461	5.591	5.56	111.0
5555.5557	400.0	1	2	300.99503	400.0	1	1	2	0.0	0.0	1	0.213	0.461	5.566	5.56	111.0
5555.5557	400.0	1	2	300.99503	400.0	1	1	2	0.0	0.0	1	0.213	0.461	5.558	5.56	111.0
5555.5557	400.0	1	2	300.99503	400.0	1	1	2	0.0	0.0	1	0.213	0.46	5.507	5.561	111.0
5555.5557	400.0	1	2	300.99503	400.0	1	1	2	0.0	0.0	1	0.213	0.46	5.557	5.561	111.0
5555.5557	400.0	1	2	300.99503	400.0	1	1	2	0.0	0.0	1	0.213	0.46	5.55	5.561	111.0
5555.5557	400.0	1	2	300.99503	400.0	1	1	2	0.0	0.0	1	0.213	0.46	5.448	5.561	111.0
5555.5557	400.0	1	2	300.99503	400.0	1	1	2	0.0	0.0	1	0.213	0.461	5.615	5.561	111.0
5555.5557	400.0	1	2	300.99503	400.0	1	1	2	0.0	0.0	1	0.213	0.461	5.604	5.561	111.0
5555.5557	400.0	1	2	300.99503	400.0	1	1	2	0.0	0.0	1	0.213	0.46	5.555	5.561	111.0
5555.5557	400.0	1	2	300.99503	400.0	1	1	2	0.0	0.0	1	0.213	0.46	5.501	5.561	111.0
5555.5557	400.0	1	2	300.99503	400.0	1	1	2	0.0	0.0	1	0.213	0.461	5.694	5.561	111.0
5555.5557	400.0	1	2	300.99503	400.0	1	1	2	0.0	0.0	1	0.213	0.461	5.797	5.561	111.0
5555.5557	400.0	1	2	300.99503	400.0	1	1	2	0.0	0.0	1	0.213	0.46	5.55	5.562	111.0
5555.5557	400.0	1	2	300.99503	400.0	1	1	2	0.0	0.0	1	0.213	0.46	5.517	5.562	111.0
5555.5557	400.0	1	2	300.99503	400.0	1	1	2	0.0	0.0	1	0.213	0.461	5.571	5.562	111.0
5555.5557	400.0	1	2	300.99503	400.0	1	1	2	0.0	0.0	1	0.213	0.46	5.502	5.562	111.0
5555.5557	400.0	1	2	300.99503	400.0	1	1	2	0.0	0.0	1	0.213	0.461	5.581	5.562	111.0
5555.5557	400.0	1	2	300.99503	400.0	1	1	2	0.0	0.0	1	0.213	0.46	5.546	5.562	111.0
5555.5557	400.0	1	2	300.99503	400.0	1	1	2	0.0	0.0	1	0.213	0.461	5.575	5.562	111.0
5555.5557	400.0	1	2	300.99503	400.0	1	1	2	0.0	0.0	1	0.213	0.46	5.533	5.562	111.0
5555.5557	400.0	1	2	300.99503	400.0	1	1	2	0.0	0.0	1	0.213	0.46	5.533	5.562	111.0
5555.5557	400.0	1	2	300.99503	400.0	1	1	2	0.0	0.0	1	0.213	0.461	5.588	5.562	111.0
5555.5557	400.0	1	2	300.99503	400.0	1	1	2	0.0	0.0	1	0.213	0.461	5.605	5.562	111.0
5555.5557	400.0	1	2	300.99503	400.0	1	1	2	0.0	0.0	1	0.213	0.461	5.572	5.562	111.0
5555.5557	400.0	1	2	300.99503	400.0	1	1	2	0.0	0.0	1	0.213	0.46	5.454	5.562	111.0
5555.5557	400.0	1	2	300.99503	400.0	1	1	2	0.0	0.0	1	0.213	0.46	5.532	5.562	111.0
5555.5557	400.0	1	2	300.99503	400.0	1	1	2	0.0	0.0	1	0.213	0.46	5.53	5.562	111.0
5555.5557	400.0	1	2	300.99503	400.0	1	1	2	0.0	0.0	1	0.213	0.461	5.582	5.562	111.0
5555.5557	400.0	1	2	300.99503	400.0	1	1	2	0.0	0.0	1	0.213	0.461	5.615	5.562	111.0
5555.5557	400.0	1	2	300.99503	400.0	1	1	2	0.0	0.0	1	0.213	0.46	5.555	5.562	111.0
5555.5557	400.0	1	2	300.99503	400.0	1	1	2	0.0	0.0	1	0.213	0.461	5.584	5.562	111.0
5555.5557	400.0	1	2	300.99503	400.0	1	1	2	0.0	0.0	1	0.213	0.461	5.609	5.562	111.0
5555.5557	400.0	1	2	300.99503	400.0	1	1	2	0.0	0.0	1	0.213	0.46	5.462	5.562	111.0
5555.5557	400.0	1	2	300.99503	400.0	1	1	2	0.0	0.0	1	0.213	0.461	5.566	5.562	111.0
5555.5557	400.0	1	2	300.99503	400.0	1	1	2	0.0	0.0	1	0.213	0.461	5.573	5.562	111.0
5555.5557	400.0	1	2	300.99503	400.0	1	1	2	0.0	0.0	1	0.213	0.461	5.58	5.562	111.0
5555.5557	400.0	1	2	300.99503	400.0	1	1	2	0.0	0.0	1	0.213	0.461	5.585	5.562	111.0
5555.5557	400.0	1	2	300.99503	400.0	1	1	2	0.0	0.0	1	0.213	0.461	5.611	5.562	111.0
5555.5557	400.0	1	2	300.99503	400.0	1	1	2	0.0	0.0	1	0.213	0.461	5.584	5.562	111.0
5555.5557	400.0	1	2	300.99503	400.0	1	1	2	0.0	0.0	1	0.213	0.46	5.484	5.562	111.0
5555.5557	400.0	1	2	300.99503	400.0	1	1	2	0.0	0.0	1	0.213	0.461	5.617	5.562	111.0
5555.5557	400.0	1	2	300.99503	400.0	1	1	2	0.0	0.0	1	0.213	0.461	5.56	5.562	111.0
5555.5557	400.0	1	2	300.99503	400.0	1	1	2	0.0	0.0	1	0.213	0.461	5.56	5.562	111.0
5555.5557	400.0	1	2	300.99503	400.0	1	1	2	0.0	0.0	1	0.213	0.46	5.554	5.562	111.0
5555.5557	400.0	1	2	300.99503	400.0	1	1	2	0.0	0.0	1	0.213	0.461	5.642	5.562	111.0
5555.5557	400.0	1	2	300.99503	400.0	1	1	2	0.0	0.0	1	0.213	0.46	5.546	5.562	111.0
5555.5557	400.0	1	2	300.99503	400.0	1	1	2	0.0	0.0	1	0.213	0.461	5.564	5.562	111.0
5555.5557	400.0	1	2	300.99503	400.0	1	1	2	0.0	0.0	1	0.213	0.461	5.583	5.562	111.0
5555.5557	400.0	1	2	300.99503	400.0	1	1	2	0.0	0.0	1	0.213	0.461	5.56	5.562	111.0
5555.5557	400.0	1	2	300.99503	400.0	1	1	2	0.0	0.0	1	0.213	0.46	5.549	5.562	111.0
5555.5557	400.0	1	2	300.99503	400.0	1	1	2	0.0	0.0	1	0.213	0.459	5.291	5.562	111.0
5555.5557	400.0	1	2	300.99503	400.0	1	1	2	0.0	0.0	1	0.213	0.459	5.526	5.562	111.0
5555.5557	400.0	1	2	300.99503	400.0	1	1	2	0.0	0.0	1	0.213	0.46	5.573	5.562	111.0
5555.5557	400.0	1	2	300.99503	400.0	1	1	2	0.0	0.0	1	0.213	0.461	5.629	5.562	111.0
5555.5557	400.0	1	2	300.99503	400.0	1	1	2	0.0	0.0	1	0.213	0.461	5.59	5.562	111.0
5555.5557	400.0	1	2	300.99503	400.0	1	1	2	0.0	0.0	1	0.213	0.46	5.535	5.562	111.0
5555.5557	400.0	1	2	300.99503	400.0	1	1	2	0.0	0.0	1	0.213	0.461	5.604	5.562	111.0
5555.5557	400.0	1	2	300.99503	400.0	1	1	2	0.0	0.0	1	0.213	0.46	5.528	5.562	111.0
5555.5557	400.0	1	2	300.99503	400.0	1	1	2	0.0	0.0	1	0.213	0.461	5.605	5.562	111.0
5555.5557	400.0	1	2	300.99503	400.0	1	1	2	0.0	0.0	1	0.213	0.461	5.565	5.562	111.0
5555.5557	400.0	1	2	300.99503	400.0	1	1	2	0.0	0.0	1	0.213	0.46	5.534	5.562	111.0
5555.5557	400.0	1	2	300.99503	400.0	1	1	2	0.0	0.0	1	0.213	0.461	5.558	5.562	111.0
5555.5557	400.0	1	2	300.99503	400.0	1	1	2	0.0	0.0	1	0.213	0.461	5.624	5.562	111.0
5555.5557	400.0	1	2	300.99503	400.0	1	1	2	0.0	0.0	1	0.213	0.461	5.57	5.562	111.0
5555.5557	400.0	1	2	300.99503	400.0	1	1	2	0.0	0.0	1	0.213	0.46	5.54	5.562	111.0
5555.5557	400.0	1	2	300.99503	400.0	1	1	2	0.0	0.0	1	0.213	0.46	5.55	5.562	111.0
5555.5557	400.0	1	2	300.99503	400.0	1	1	2	0.0	0.0	1	0.213	0.461	5.602	5.562	111.0
5555.5557	400.0	1	2	300.99503	400.0	1	1	2	0.0	0.0	1	0.213	0.46	5.537	5.562	111.0
5555.5557	400.0	1	2	300.99503	400.0	1	1	2	0.0	0.0	1	0.213	0.461	5.569	5.562	111.0
5555.5557	400.0	1	2	300.99503	400.0	1	1	2	0.0	0.0	1	0.213	0.46	5.544	5.562	111.0
5555.5557	400.0	1	2	300.99503	400.0	1	1	2	0.0	0.0	1	0.213	0.461	5.582	5.562	111.0
5555.5557	400.0	1	2	300.99503	400.0	1	1	2	0.0	0.0	1	0.213	0.46	5.532	5.562	111.0
5555.5557	400.0	1	2	300.99503	400.0	1	1	2	0.0	0.0	1	0.213	0.461	5.581	5.562	111.0
5555.5557	400.0	1	2	300.99503	400.0	1	1	2	0.0	0.0	1	0.213	0.46	5.527	5.562	111.0
5555.5557	400.0	1	2	300.99503	400.0	1	1	2	0.0	0.0	1	0.213	0.46	5.545	5.562	111.0
5555.5557	400.0	1	2	300.99503	400.0	1	1	2	0.0	0.0	1	0.213	0.461	5.564	5.562	111.0
5555.5557	400.0	1	2	300.99503	400.0	1	1	2	0.0	0.0	1	0.213	0.46	5.519	5.562	111.0
5555.5557	400.0	1	2	300.99503	400.0	1	1	2	0.0	0.0	1	0.213	0.461	5.572	5.562	111.0
5555.5557	400.0	1	2	300.99503	400.0	1	1	2	0.0	0.0	1	0.213	0.46	5.509	5.562	111.0
5555.5557	400.0	1	2	300.99503	400.0	1	1	2	0.0	0.0	1	0.213	0.461	5.576	5.562	111.0
5555.5557	400.0	1	2	300.99503	400.0	1	1	2	0.0	0.0	1	0.213	0.461	5.578	5.562	111.0
5555.5557	400.0	1	2	300.99503	400.0	1	1	2	0.0	0.0	1	0.213	0.461	5.64	5.562	111.0
5555.5557	400.0	1	2	300.99503	400.0	1	1	2	0.0	0.0	1	0.213	0.461	5.563	5.562	111.0
5555.5557	400.0	1	2	300.99503	400.0	1	1	2	0.0	0.0	1	0.213	0.46	5.553	5.562	111.0
5555.5557	400.0	1	2	300.99503	400.0	1	1	2	0.0	0.0	1	0.213	0.461	5.575	5.562	111.0
5555.5557	400.0	1	2	300.99503	400.0	1	1	2	0.0	0.0	1	0.213	0.46	5.519	5.562	111.0
5555.5557	400.0	1	2	300.99503	400.0	1	1	2	0.0	0.0	1	0.213	0.46	5.556	5.562	111.0
5555.5557	400.0	1	2	300.99503	400.0	1	1	2	0.0	0.0	1	0.213	0.461	5.565	5.562	111.0
5555.5557	400.0	1	2	300.99503	400.0	1	1	2	0.0	0.0	1	0.213	0.461	5.603	5.562	111.0
5555.5557	400.0	1	2	300.99503	400.0	1	1	2	0.0	0.0	1	0.213	0.46	5.517	5.562	111.0
5555.5557	400.0	1	2	300.99503	400.0	1	1	2	0.0	0.0	1	0.213	0.461	5.572	5.562	111.0
5555.5557	400.0	1	2	300.99503	400.0	1	1	2	0.0	0.0	1	0.213	0.461	5.569	5.562	111.0
0.0	0.0	1	2	300.99503	400.0	1	1	2	0.0	0.0	0	0.213	0.461	5.735	5.562	111.0
0.0	0.0	1	2	300.99503	400.0	1	1	2	0.0	0.0	0	0.213	0.46	5.521	5.562	111.0
0.0	0.0	1	2	300.99503	400.0	1	1	2	0.0	0.0	0	0.213	0.461	5.567	5.562	111.0
0.0	0.0	1	2	300.99503	400.0	1	1	2	0.0	0.0	0	0.213	0.461	5.578	5.562	111.0
0.0	0.0	1	2	300.99503	400.0	1	1	2	0.0	0.0	0	0.213	0.458	5.19	5.169	111.0
0.0	0.0	1	2	300.99503	400.0	1	1	2	0.0	0.0	0	0.213	0.456	5.128	5.169	111.0
0.0	0.0	1	2	300.99503	400.0	1	1	2	0.0	0.0	0	0.213	0.448	4.536	4.463	111.0
0.0	0.0	1	2	300.99503	400.0	1	1	2	0.0	0.0	0	0.213	0.438	4.234	4.147	111.0
0.0	0.0	1	2	300.99503	400.0	1	1	2	0.0	0.0	0	0.213	0.43	4.117	4.147	111.0
0.0	0.0	1	2	300.99503	400.0	1	1	2	0.0	0.0	0	0.212	0.416	3.578	3.581	111.0
0.0	0.0	1	2	300.99503	400.0	1	1	2	0.0	0.0	0	0.212	0.404	3.605	3.581	111.0
0.0	0.0	1	2	300.99503	400.0	1	1	2	0.0	0.0	0	0.212	0.391	3.331	3.328	111.0
0.0	0.0	1	2	300.99503	400.0	1	1	2	0.0	0.0	0	0.212	0.375	2.865	2.874	111.0
0.0	0.0	1	2	300.99503	400.0	1	1	2	0.0	0.0	0	0.212	0.361	2.884	2.874	111.0
0.0	0.0	1	2	300.99503	400.0	1	1	2	0.0	0.0	0	0.212	0.346	2.517	2.482	111.0
0.0	0.0	1	2	300.99503	400.0	1	1	2	0.0	0.0	0	0.212	0.333	2.599	2.307	111.0
0.0	0.0	1	2	300.99503	400.0	1	1	2	0.0	0.0	0	0.212	0.319	2.327	2.307	111.0
0.0	0.0	1	2	300.99503	400.0	1	1	2	0.0	0.0	0	0.212	0.304	1.848	1.992	111.0
0.0	0.0	1	2	300.99503	400.0	1	1	2	0.0	0.0	0	0.212	0.291	1.97	1.992	111.0
0.0	0.0	1	2	300.99503	400.0	1	1	2	0.0	0.0	0	0.211	0.277	1.83	1.85	111.0
0.0	0.0	1	2	300.99503	400.0	1	1	2	0.0	0.0	0	0.211	0.263	1.677	1.599	111.0
0.0	0.0	1	2	300.99503	400.0	1	1	2	0.0	0.0	0	0.211	0.25	1.614	1.599	111.0
0.0	0.0	1	2	300.99503	400.0	1	1	2	0.0	0.0	0	0.211	0.238	1.487	1.485	111.0
0.0	0.0	1	2	300.99503	400.0	1	1	2	0.0	0.0	0	0.211	0.227	1.382	1.283	111.0
0.0	0.0	1	2	300.99503	400.0	1	1	2	0.0	0.0	0	0.211	0.215	1.277	1.283	111.0
0.0	0.0	1	2	300.99503	400.0	1	1	2	0.0	0.0	0	0.211	0.204	1.238	1.191	111.0
0.0	0.0	1	2	300.99503	400.0	1	1	2	0.0	0.0	0	0.211	0.194	1.153	1.191	111.0
0.0	0.0	1	2	300.99503	400.0	1	1	2	0.0	0.0	0	0.211	0.184	1.018	1.029	111.0
0.0	0.0	1	2	300.99503	400.0	1	1	2	0.0	0.0	0	0.211	0.173	0.958	0.888	111.0
0.0	0.0	1	2	300.99503	400.0	1	1	2	0.0	0.0	0	0.211	0.163	0.871	0.888	111.0
0.0	0.0	1	2	300.99503	400.0	1	1	2	0.0	0.0	0	0.211	0.154	0.819	0.825	111.0
0.0	0.0	1	2	300.99503	400.0	1	1	2	0.0	0.0	0	0.211	0.145	0.732	0.712	111.0
0.0	0.0	1	2	300.99503	400.0	1	1	2	0.0	0.0	0	0.211	0.137	0.754	0.712	111.0
0.0	0.0	1	2	300.99503	400.0	1	1	2	0.0	0.0	0	0.21	0.129	0.714	0.662	111.0
0.0	0.0	1	2	300.99503	400.0	1	1	2	0.0	0.0	0	0.21	0.121	0.605	0.662	111.0
0.0	0.0	1	2	300.99503	400.0	1	1	2	0.0	0.0	0	0.21	0.114	0.705	0.572	111.0
0.0	0.0	1	2	300.99503	400.0	1	1	2	0.0	0.0	0	0.21	0.108	0.537	0.531	111.0
0.0	0.0	1	2	300.99503	400.0	1	1	2	0.0	0.0	0	0.21	0.102	0.555	0.531	111.0
0.0	0.0	1	2	300.99503	400.0	1	1	2	0.0	0.0	0	0.21	0.095	0.456	0.458	111.0
0.0	0.0	1	2	300.99503	400.0	1	1	2	0.0	0.0	0	0.209	0.09	0.557	0.396	111.0
0.0	0.0	1	2	300.99503	400.0	1	1	2	0.0	0.0	0	0.209	0.084	0.29	0.396	111.0
0.0	0.0	1	2	300.99503	400.0	1	1	2	0.0	0.0	0	0.209	0.078	0.379	0.368	111.0
0.0	0.0	1	2	300.99503	400.0	1	1	2	0.0	0.0	0	0.209	0.074	0.387	0.368	111.0
0.0	0.0	1	2	300.99503	400.0	1	1	2	0.0	0.0	0	0.209	0.07	0.31	0.317	111.0
0.0	0.0	1	2	300.99503	400.0	1	1	2	0.0	0.0	0	0.208	0.066	0.309	0.296	111.0
0.0	0.0	1	2	300.99503	400.0	1	1	2	0.0	0.0	0	0.208	0.062	0.277	0.296	111.0
0.0	0.0	1	2	300.99503	400.0	1	1	2	0.0	0.0	0	0.208	0.059	0.277	0.254	111.0
0.0	0.0	1	2	300.99503	400.0	1	1	2	0.0	0.0	0	0.208	0.056	0.249	0.236	111.0
0.0	0.0	1	2	300.99503	400.0	1	1	2	0.0	0.0	0	0.207	0.054	0.35	0.236	111.0
0.0	0.0	1	2	300.99503	400.0	1	1	2	0.0	0.0	0	0.207	0.051	0.255	0.204	111.0
0.0	0.0	1	2	300.99503	400.0	1	1	2	0.0	0.0	0	0.207	0.047	0.19	0.204	111.0
0.0	0.0	1	2	300.99503	400.0	1	1	2	0.0	0.0	0	0.207	0.043	0.176	0.189	111.0
0.0	0.0	1	2	300.99503	400.0	1	1	2	0.0	0.0	0	0.207	0.039	0.178	0.163	111.0
0.0	0.0	1	2	300.99503	400.0	1	1	2	0.0	0.0	0	0.206	0.037	0.177	0.163	111.0
0.0	0.0	1	2	300.99503	400.0	1	1	2	0.0	0.0	0	0.206	0.035	0.161	0.152	111.0
0.0	0.0	1	2	300.99503	400.0	1	1	2	0.0	0.0	0	0.206	0.033	0.197	0.131	111.0
0.0	0.0	1	2	300.99503	400.0	1	1	2	0.0	0.0	0	0.206	0.031	0.079	0.131	111.0
0.0	0.0	1	2	300.99503	400.0	1	1	2	0.0	0.0	0	0.206	0.029	0.141	0.121	111.0
0.0	0.0	1	2	300.99503	400.0	1	1	2	0.0	0.0	0	0.206	0.027	0.107	0.121	111.0
0.0	0.0	1	2	300.99503	400.0	1	1	2	0.0	0.0	0	0.205	0.025	0.113	0.105	111.0
0.0	0.0	1	2	300.99503	400.0	1	1	2	0.0	0.0	0	0.205	0.023	0.116	0.097	111.0
0.0	0.0	1	2	300.99503	400.0	1	1	2	0.0	0.0	0	0.205	0.021	0.081	0.097	111.0
0.0	0.0	1	2	300.99503	400.0	1	1	2	0.0	0.0	0	0.205	0.02	0.031	0.084	111.0
0.0	0.0	1	2	300.99503	400.0	1	1	2	0.0	0.0	0	0.205	0.02	0.204	0.078	111.0
0.0	0.0	1	2	300.99503	400.0	1	1	2	0.0	0.0	0	0.205	0.02	0.082	0.078	111.0
0.0	0.0	1	2	300.99503	400.0	1	1	2	0.0	0.0	0	0.205	0.019	-0.089	0.067	111.0
0.0	0.0	1	2	300.99503	400.0	1	1	2	0.0	0.0	0	0.205	0.019	0.08	0.067	111.0
0.0	0.0	1	2	300.99503	400.0	1	1	2	0.0	0.0	0	0.205	0.019	0.051	0.058	111.0
0.0	0.0	1	2	300.99503	400.0	1	1	2	0.0	0.0	0	0.205	0.018	0.035	0.053	111.0
0.0	0.0	1	2	300.99503	400.0	1	1	2	0.0	0.0	0	0.204	0.018	0.044	0.053	111.0
0.0	0.0	1	2	300.99503	400.0	1	1	2	0.0	0.0	0	0.204	0.018	0.048	0.049	111.0
0.0	0.0	1	2	300.99503	400.0	1	1	2	0.0	0.0	0	0.204	0.018	0.031	0.043	111.0
0.0	0.0	1	2	300.99503	400.0	1	1	2	0.0	0.0	0	0.204	0.017	-0.062	0.043	111.0
0.0	0.0	1	2	300.99503	400.0	1	1	2	0.0	0.0	0	0.204	0.017	0.058	0.037	111.0
0.0	0.0	1	2	300.99503	400.0	1	1	2	0.0	0.0	0	0.204	0.017	0.025	0.037	111.0
0.0	0.0	1	2	300.99503	400.0	1	1	2	0.0	0.0	0	0.204	0.017	0.037	0.034	111.0
0.0	0.0	1	2	300.99503	400.0	1	1	2	0.0	0.0	0	0.204	0.017	0.123	0.029	111.0
0.0	0.0	1	2	300.99503	400.0	1	1	2	0.0	0.0	0	0.204	0.017	0.01	0.029	111.0
0.0	0.0	1	2	300.99503	400.0	1	1	2	0.0	0.0	0	0.204	0.016	0.035	0.025	111.0
0.0	0.0	1	2	300.99503	400.0	1	1	2	0.0	0.0	0	0.204	0.016	0.016	0.023	111.0
0.0	0.0	1	2	300.99503	400.0	1	1	2	0.0	0.0	0	0.203	0.016	0.08	0.023	111.0
0.0	0.0	1	2	300.99503	400.0	1	1	2	0.0	0.0	0	0.203	0.016	0.05	0.021	111.0
0.0	0.0	1	2	300.99503	400.0	1	1	2	0.0	0.0	0	0.203	0.016	0.0	0.021	111.0
0.0	0.0	1	2	300.99503	400.0	1	1	2	0.0	0.0	0	0.203	0.016	0.023	0.018	111.0
0.0	0.0	1	2	300.99503	400.0	1	1	2	0.0	0.0	0	0.203	0.016	0.002	0.015	111.0
0.0	0.0	1	2	300.99503	400.0	1	1	2	0.0	0.0	0	0.203	0.015	0.009	0.015	111.0
0.0	0.0	1	2	300.99503	400.0	1	1	2	0.0	0.0	0	0.203	0.014	-0.138	0.014	111.0
0.0	0.0	1	2	300.99503	400.0	1	1	2	0.0	0.0	0	0.202	0.013	-0.001	0.012	111.0
0.0	0.0	1	2	300.99503	400.0	1	1	2	0.0	0.0	0	0.202	0.013	0.024	0.012	111.0
0.0	0.0	1	2	300.99503	400.0	1	1	2	0.0	0.0	0	0.202	0.013	0.074	0.011	111.0
0.0	0.0	1	2	300.99503	400.0	1	1	2	0.0	0.0	0	0.202	0.013	0.033	0.011	111.0
0.0	0.0	1	2	300.99503	400.0	1	1	2	0.0	0.0	0	0.202	0.011	-0.017	0.009	111.0
0.0	0.0	1	2	300.99503	400.0	1	1	2	0.0	0.0	0	0.201	0.01	0.005	0.008	111.0
0.0	0.0	1	2	300.99503	400.0	1	1	2	0.0	0.0	0	0.201	0.01	0.077	0.008	111.0
0.0	0.0	1	2	300.99503	400.0	1	1	2	0.0	0.0	0	0.201	0.01	0.014	0.007	111.0
0.0	0.0	1	2	300.99503	400.0	1	1	2	0.0	0.0	0	0.201	0.009	0.009	0.006	111.0
0.0	0.0	1	2	300.99503	400.0	1	1	2	0.0	0.0	0	0.201	0.008	0.035	0.006	111.0
0.0	0.0	1	2	300.99503	400.0	1	1	2	0.0	0.0	0	0.201	0.008	0.015	0.006	111.0
0.0	0.0	1	2	300.99503	400.0	1	1	2	0.0	0.0	0	0.2	0.008	0.016	0.005	111.0
0.0	0.0	1	2	300.99503	400.0	1	1	2	0.0	0.0	0	0.2	0.008	0.019	0.005	111.0
0.0	0.0	1	2	300.99503	400.0	1	1	2	0.0	0.0	0	0.2	0.008	-0.01	0.004	111.0
0.0	0.0	1	2	300.99503	400.0	1	1	2	0.0	0.0	0	0.2	0.007	-0.062	0.004	111.0
0.0	0.0	1	2	300.99503	400.0	1	1	2	0.0	0.0	0	0.2	0.007	0.03	0.003	111.0
0.0	0.0	1	2	300.99503	400.0	1	1	2	0.0	0.0	0	0.2	0.007	0.014	0.003	111.0
0.0	0.0	1	2	300.99503	400.0	1	1	2	0.0	0.0	0	0.2	0.007	-0.008	0.003	111.0
0.0	0.0	1	2	300.99503	400.0	1	1	2	0.0	0.0	0	0.2	0.006	0.003	0.002	111.0
0.0	0.0	1	2	300.99503	400.0	1	1	2	0.0	0.0	0	0.2	0.005	-0.05	0.002	111.0
0.0	0.0	1	2	300.99503	400.0	1	1	2	0.0	0.0	0	0.2	0.005	0.054	0.002	111.0
0.0	0.0	1	2	300.99503	400.0	1	1	2	0.0	0.0	0	0.2	0.005	0.041	0.002	111.0
0.0	0.0	1	2	300.99503	400.0	1	1	2	0.0	0.0	0	0.2	0.004	-0.014	0.002	111.0
0.0	0.0	1	2	300.99503	400.0	1	1	2	0.0	0.0	0	0.2	0.004	0.007	0.001	111.0
0.0	0.0	1	2	300.99503	400.0	1	1	2	0.0	0.0	0	0.2	0.004	0.05	0.001	111.0
0.0	0.0	1	2	300.99503	400.0	1	1	2	0.0	0.0	0	0.2	0.003	0.005	0.001	111.0
0.0	0.0	1	2	300.99503	400.0	1	1	2	0.0	0.0	0	0.2	0.002	0.002	0.001	111.0
0.0	0.0	1	2	300.99503	400.0	1	1	2	0.0	0.0	0	0.2	0.001	-0.014	0.001	111.0
0.0	0.0	1	2	300.99503	400.0	1	1	2	0.0	0.0	0	0.2	-0.001	-0.034	0.001	111.0
0.0	0.0	1	2	300.99503	400.0	1	1	2	0.0	0.0	0	0.2	0.0	0.006	0.0	111.0
0.0	0.0	1	2	300.99503	400.0	1	1	2	0.0	0.0	0	0.2	0.0	0.0	0.0	111.0
0.0	0.0	1	2	300.99503	400.0	1	1	2	0.0	0.0	0	0.2	-0.001	-0.024	0.0	111.0
0.0	0.0	1	2	300.99503	400.0	1	1	2	0.0	0.0	0	0.2	0.0	0.014	0.0	111.0
0.0	0.0	1	2	300.99503	400.0	1	1	2	0.0	0.0	0	0.2	-0.001	-0.059	0.0	111.0
0.0	0.0	1	2	300.99503	400.0	1	1	2	0.0	0.0	0	0.2	-0.001	-0.137	0.0	111.0
0.0	0.0	1	2	300.99503	400.0	1	1	2	0.0	0.0	0	0.2	-0.001	-0.021	0.0	111.0
0.0	0.0	1	2	300.99503	400.0	1	1	2	0.0	0.0	0	0.2	-0.001	-0.029	0.0	111.0
0.0	0.0	1	2	300.99503	400.0	1	1	2	0.0	0.0	0	0.2	0.0	0.057	0.0	111.0
0.0	0.0	1	2	300.99503	400.0	1	1	2	0.0	0.0	0	0.2	0.0	0.081	0.0	111.0
0.0	0.0	1	2	300.99503	400.0	1	1	2	0.0	0.0	0	0.2	0.0	0.003	0.0	111.0
0.0	0.0	1	2	300.99503	400.0	1	1	2	0.0	0.0	0	0.2	0.0	0.0	0.0	111.0
0.0	0.0	1	2	300.99503	400.0	1	1	2	0.0	0.0	0	0.2	-0.001	-0.014	0.0	111.0
0.0	0.0	1	2	300.99503	400.0	1	1	2	0.0	0.0	0	0.2	-0.001	-0.026	0.0	111.0
0.0	0.0	1	2	300.99503	400.0	1	1	2	0.0	0.0	0	0.2	0.0	0.0	0.0	111.0
0.0	0.0	1	2	300.99503	400.0	1	1	2	0.0	0.0	0	0.2	-0.001	-0.021	0.0	111.0
0.0	0.0	1	2	300.99503	400.0	1	1	2	0.0	0.0	0	0.2	0.0	0.019	0.0	111.0
0.0	0.0	1	2	300.99503	400.0	1	1	2	0.0	0.0	0	0.2	0.0	0.015	0.0	111.0
0.0	0.0	1	2	300.99503	400.0	1	1	2	0.0	0.0	0	0.2	-0.001	-0.014	0.0	111.0
0.0	0.0	1	2	300.99503	400.0	1	1	2	0.0	0.0	0	0.2	0.0	0.037	0.0	111.0
0.0	0.0	1	2	300.99503	400.0	1	1	2	0.0	0.0	0	0.2	0.0	0.023	0.0	111.0
0.0	0.0	1	2	300.99503	400.0	1	1	2	0.0	0.0	0	0.2	0.0	0.005	0.0	111.0
0.0	0.0	1	2	300.99503	400.0	1	1	2	0.0	0.0	0	0.2	0.0	0.081	0.0	111.0
0.0	0.0	1	2	300.99503	400.0	1	1	2	0.0	0.0	0	0.2	0.0	-0.004	0.0	111.0
0.0	0.0	1	2	300.99503	400.0	1	1	2	0.0	0.0	0	0.199	0.0	0.068	0.0	111.0
0.0	0.0	1	2	300.99503	400.0	1	1	2	0.0	0.0	0	0.199	0.0	-0.001	0.0	111.0
0.0	0.0	1	2	300.99503	400.0	1	1	2	0.0	0.0	0	0.199	0.0	-0.006	0.0	111.0
0.0	0.0	1	2	300.99503	400.0	1	1	2	0.0	0.0	0	0.199	-0.001	-0.124	0.0	111.0
0.0	0.0	1	2	300.99503	400.0	1	1	2	0.0	0.0	0	0.199	0.0	0.023	0.0	111.0
0.0	0.0	1	2	300.99503	400.0	1	1	2	0.0	0.0	0	0.199	0.0	-0.011	0.0	111.0
0.0	0.0	1	2	300.99503	400.0	1	1	2	0.0	0.0	0	0.199	0.0	0.005	0.0	111.0
0.0	0.0	1	2	300.99503	400.0	1	1	2	0.0	0.0	0	0.199	0.0	0.154	0.0	111.0
0.0	0.0	1	2	300.99503	400.0	1	1	2	0.0	0.0	0	0.199	-0.001	-0.153	0.0	111.0
0.0	0.0	1	2	300.99503	400.0	1	1	2	0.0	0.0	0	0.199	0.0	0.015	0.0	111.0
0.0	0.0	1	2	300.99503	400.0	1	1	2	0.0	0.0	0	0.199	0.0	0.019	0.0	111.0
0.0	0.0	1	2	300.99503	400.0	1	1	2	0.0	0.0	0	0.199	-0.001	-0.032	0.0	111.0
0.0	0.0	1	2	300.99503	400.0	1	1	2	0.0	0.0	0	0.199	-0.001	-0.039	0.0	111.0
0.0	0.0	1	2	300.99503	400.0	1	1	2	0.0	0.0	0	0.199	-0.001	-0.021	0.0	111.0
0.0	0.0	1	2	300.99503	400.0	1	1	2	0.0	0.0	0	0.199	0.0	0.013	0.0	111.0
0.0	0.0	1	2	300.99503	400.0	1	1	2	0.0	0.0	0	0.199	0.0	0.018	0.0	111.0
0.0	0.0	1	2	300.99503	400.0	1	1	2	0.0	0.0	0	0.199	-0.001	-0.027	0.0	111.0
0.0	0.0	1	2	300.99503	400.0	1	1	2	0.0	0.0	0	0.199	0.0	-0.005	0.0	111.0
0.0	0.0	1	2	300.99503	400.0	1	1	2	0.0	0.0	0	0.199	-0.001	-0.033	0.0	111.0
0.0	0.0	1	2	300.99503	400.0	1	1	2	0.0	0.0	0	0.199	0.0	0.002	0.0	111.0
0.0	0.0	1	2	300.99503	400.0	1	1	2	0.0	0.0	0	0.199	-0.001	-0.055	0.0	111.0
0.0	0.0	1	2	300.99503	400.0	1	1	2	0.0	0.0	0	0.199	-0.001	-0.013	0.0	111.0
0.0	0.0	1	2	300.99503	400.0	1	1	2	0.0	0.0	0	0.199	0.0	-0.009	0.0	111.0
0.0	0.0	1	2	300.99503	400.0	1	1	2	0.0	0.0	0	0.199	0.0	0.028	0.0	111.0
0.0	0.0	1	2	300.99503	400.0	1	1	2	0.0	0.0	0	0.199	-0.001	-0.023	0.0	111.0
0.0	0.0	1	2	300.99503	400.0	1	1	2	0.0	0.0	0	0.199	-0.001	-0.014	0.0	111.0
0.0	0.0	1	2	300.99503	400.0	1	1	2	0.0	0.0	0	0.199	-0.001	-0.127	0.0	111.0
0.0	0.0	1	2	300.99503	400.0	1	1	2	0.0	0.0	0	0.199	0.0	0.014	0.0	111.0
0.0	0.0	1	2	300.99503	400.0	1	1	2	0.0	0.0	0	0.199	0.0	-0.009	0.0	111.0
0.0	0.0	1	2	300.99503	400.0	1	1	2	0.0	0.0	0	0.199	-0.001	-0.016	0.0	111.0
0.0	0.0	1	2	300.99503	400.0	1	1	2	0.0	0.0	0	0.199	0.0	0.089	0.0	111.0
0.0	0.0	1	2	300.99503	400.0	1	1	2	0.0	0.0	0	0.199	0.0	0.006	0.0	111.0
0.0	0.0	1	2	300.99503	400.0	1	1	2	0.0	0.0	0	0.199	-0.001	-0.056	0.0	111.0
0.0	0.0	1	2	300.99503	400.0	1	1	2	0.0	0.0	0	0.199	0.0	0.02	0.0	111.0
0.0	0.0	1	2	300.99503	400.0	1	1	2	0.0	0.0	0	0.199	0.0	0.022	0.0	111.0
0.0	0.0	1	2	300.99503	400.0	1	1	2	0.0	0.0	0	0.199	-0.001	-0.031	0.0	111.0
0.0	0.0	1	2	300.99503	400.0	1	1	2	0.0	0.0	0	0.198	0.0	-0.007	0.0	111.0
0.0	0.0	1	2	300.99503	400.0	1	1	2	0.0	0.0	0	0.198	0.0	0.038	0.0	111.0
0.0	0.0	1	2	300.99503	400.0	1	1	2	0.0	0.0	0	0.198	0.0	0.038	0.0	111.0
0.0	0.0	1	2	300.99503	400.0	1	1	2	0.0	0.0	0	0.198	0.0	0.005	0.0	111.0
0.0	0.0	1	2	300.99503	400.0	1	1	2	0.0	0.0	0	0.198	0.0	0.014	0.0	111.0
0.0	0.0	1	2	300.99503	400.0	1	1	2	0.0	0.0	0	0.198	-0.001	-0.072	0.0	111.0
0.0	0.0	1	2	300.99503	400.0	1	1	2	0.0	0.0	0	0.198	0.0	0.007	0.0	111.0
0.0	0.0	1	2	300.99503	400.0	1	1	2	0.0	0.0	0	0.198	-0.001	-0.018	0.0	111.0
0.0	0.0	1	2	300.99503	400.0	1	1	2	0.0	0.0	0	0.198	0.0	0.027	0.0	111.0
0.0	0.0	1	2	300.99503	400.0	1	1	2	0.0	0.0	0	0.198	0.0	0.005	0.0	111.0
0.0	0.0	1	2	300.99503	400.0	1	1	2	0.0	0.0	0	0.198	0.0	-0.01	0.0	111.0
0.0	0.0	1	2	300.99503	400.0	1	1	2	0.0	0.0	0	0.198	0.0	0.009	0.0	111.0
0.0	0.0	1	2	300.99503	400.0	1	1	2	0.0	0.0	0	0.198	0.0	-0.009	0.0	111.0
0.0	0.0	1	2	300.99503	400.0	1	1	2	0.0	0.0	0	0.198	0.0	0.01	0.0	111.0
0.0	0.0	1	2	300.99503	400.0	1	1	2	0.0	0.0	0	0.198	0.0	0.001	0.0	111.0
0.0	0.0	1	2	300.99503	400.0	1	1	2	0.0	0.0	0	0.198	0.0	0.105	0.0	111.0
0.0	0.0	1	2	300.99503	400.0	1	1	2	0.0	0.0	0	0.198	-0.001	-0.018	0.0	111.0
0.0	0.0	1	2	300.99503	400.0	1	1	2	0.0	0.0	0	0.198	0.0	0.012	0.0	111.0
0.0	0.0	1	2	300.99503	400.0	1	1	2	0.0	0.0	0	0.198	-0.001	-0.027	0.0	111.0
0.0	0.0	1	2	300.99503	400.0	1	1	2	0.0	0.0	0	0.198	-0.001	-0.044	0.0	111.0
0.0	0.0	1	2	300.99503	400.0	1	1	2	0.0	0.0	0	0.198	-0.001	-0.014	0.0	111.0
0.0	0.0	1	2	300.99503	400.0	1	1	2	0.0	0.0	0	0.198	0.0	0.0	0.0	111.0
0.0	0.0	1	2	300.99503	400.0	1	1	2	0.0	0.0	0	0.198	0.0	-0.003	0.0	111.0
0.0	0.0	1	2	300.99503	400.0	1	1	2	0.0	0.0	0	0.198	-0.001	-0.031	0.0	111.0
0.0	0.0	1	2	300.99503	400.0	1	1	2	0.0	0.0	0	0.198	0.0	0.037	0.0	111.0
0.0	0.0	1	2	300.99503	400.0	1	1	2	0.0	0.0	0	0.198	0.0	0.037	0.0	111.0
0.0	0.0	1	2	300.99503	400.0	1	1	2	0.0	0.0	0	0.198	0.0	0.111	0.0	111.0
0.0	0.0	1	2	300.99503	400.0	1	1	2	0.0	0.0	0	0.198	-0.001	-0.032	0.0	111.0
0.0	0.0	1	2	300.99503	400.0	1	1	2	0.0	0.0	0	0.198	-0.001	-0.195	0.0	111.0
0.0	0.0	1	2	300.99503	400.0	1	1	2	0.0	0.0	0	0.198	0.0	-0.006	0.0	111.0
0.0	0.0	1	2	300.99503	400.0	1	1	2	0.0	0.0	0	0.198	0.0	0.016	0.0	111.0
0.0	0.0	1	2	300.99503	400.0	1	1	2	0.0	0.0	0	0.198	0.0	-0.002	0.0	111.0
0.0	0.0	1	2	300.99503	400.0	1	1	2	0.0	0.0	0	0.198	0.0	0.005	0.0	111.0
0.0	0.0	1	2	300.99503	400.0	1	1	2	0.0	0.0	0	0.198	0.0	0.005	0.0	111.0
0.0	0.0	1	2	300.99503	400.0	1	1	2	0.0	0.0	0	0.198	-0.001	-0.02	0.0	111.0
0.0	0.0	1	2	300.99503	400.0	1	1	2	0.0	0.0	0	0.198	0.0	0.024	0.0	111.0
0.0	0.0	1	2	300.99503	400.0	1	1	2	0.0	0.0	0	0.198	0.0	0.005	0.0	111.0
0.0	0.0	1	2	300.99503	400.0	1	1	2	0.0	0.0	0	0.198	-0.001	-0.017	0.0	111.0
0.0	0.0	1	2	300.99503	400.0	1	1	2	0.0	0.0	0	0.198	0.0	0.026	0.0	111.0
0.0	0.0	1	2	300.99503	400.0	1	1	2	0.0	0.0	0	0.198	0.0	0.165	0.0	111.0
0.0	0.0	1	2	300.99503	400.0	1	1	2	0.0	0.0	0	0.198	0.0	0.039	0.0	111.0
0.0	0.0	1	2	300.99503	400.0	1	1	2	0.0	0.0	0	0.198	-0.001	-0.018	0.0	111.0
0.0	0.0	1	2	300.99503	400.0	1	1	2	0.0	0.0	0	0.198	0.0	0.028	0.0	111.0
0.0	0.0	1	2	300.99503	400.0	1	1	2	0.0	0.0	0	0.198	-0.001	-0.023	0.0	111.0
0.0	0.0	1	2	300.99503	400.0	1	1	2	0.0	0.0	0	0.198	-0.001	-0.049	0.0	111.0
0.0	0.0	1	2	300.99503	400.0	1	1	2	0.0	0.0	0	0.198	0.0	0.004	0.0	111.0
0.0	0.0	1	2	300.99503	400.0	1	1	2	0.0	0.0	0	0.198	0.0	0.001	0.0	111.0
0.0	0.0	1	2	300.99503	400.0	1	1	2	0.0	0.0	0	0.198	-0.001	-0.037	0.0	111.0
0.0	0.0	1	2	300.99503	400.0	1	1	2	0.0	0.0	0	0.198	0.0	0.009	0.0	111.0
0.0	0.0	1	2	300.99503	400.0	1	1	2	0.0	0.0	0	0.198	0.0	-0.003	0.0	111.0
0.0	0.0	1	2	300.99503	400.0	1	1	2	0.0	0.0	0	0.198	0.0	0.042	0.0	111.0
0.0	0.0	1	2	300.99503	400.0	1	1	2	0.0	0.0	0	0.198	-0.001	-0.034	0.0	111.0
0.0	0.0	1	2	300.99503	400.0	1	1	2	0.0	0.0	0	0.198	0.0	-0.003	0.0	111.0
0.0	0.0	1	2	300.99503	400.0	1	1	2	0.0	0.0	0	0.198	0.0	0.046	0.0	111.0
0.0	0.0	1	2	300.99503	400.0	1	1	2	0.0	0.0	0	0.198	0.0	0.013	0.0	111.0
0.0	0.0	1	2	300.99503	400.0	1	1	2	0.0	0.0	0	0.198	0.0	0.013	0.0	111.0
0.0	0.0	1	2	300.99503	400.0	1	1	2	0.0	0.0	0	0.198	-0.001	-0.016	0.0	111.0
-4180.487	-300.99503	2	2	300.99503	300.99503	0	2	2	0.0	0.0	1	0.198	0.0	-0.001	0.0	111.0
-4180.487	-300.99503	2	2	300.99503	300.99503	0	2	2	0.0	0.0	1	0.198	-0.001	-0.014	0.0	111.0
-4180.487	-300.99503	2	2	300.99503	300.99503	0	2	2	0.0	0.0	1	0.198	0.0	-0.006	0.0	111.0
-4180.487	-300.99503	2	2	300.99503	300.99503	0	2	2	0.0	0.0	1	0.198	-0.002	-0.243	-0.294	111.0
-4180.487	-300.99503	2	2	300.99503	300.99503	0	2	2	0.0	0.0	1	0.198	-0.003	-0.316	-0.294	111.0
-4180.487	-300.99503	2	2	300.99503	300.99503	0	2	2	0.0	0.0	1	0.198	-0.007	-0.584	-0.569	111.0
-4180.487	-300.99503	2	2	300.99503	300.99503	0	2	2	0.0	0.0	1	0.198	-0.014	-0.853	-1.063	111.0
-4180.487	-300.99503	2	2	300.99503	300.99503	0	2	2	0.0	0.0	1	0.198	-0.022	-1.044	-1.063	111.0
-4180.487	-300.99503	2	2	300.99503	300.99503	0	2	2	0.0	0.0	1	0.198	-0.032	-1.607	-1.488	111.0
-4180.487	-300.99503	2	2	300.99503	300.99503	0	2	2	0.0	0.0	1	0.198	-0.042	-1.627	-1.679	111.0
-4180.487	-300.99503	2	2	300.99503	300.99503	0	2	2	0.0	0.0	1	0.197	-0.051	-1.708	-1.679	111.0
-4180.487	-300.99503	2	2	300.99503	300.99503	0	2	2	0.0	0.0	1	0.197	-0.063	-1.962	-2.021	111.0
-4180.487	-300.99503	2	2	300.99503	300.99503	0	2	2	0.0	0.0	1	0.197	-0.073	-2.019	-2.021	111.0
-4180.487	-300.99503	2	2	300.99503	300.99503	0	2	2	0.0	0.0	1	0.197	-0.084	-2.288	-2.174	111.0
-4180.487	-300.99503	2	2	300.99503	300.99503	0	2	2	0.0	0.0	1	0.197	-0.095	-2.442	-2.448	111.0
-4180.487	-300.99503	2	2	300.99503	300.99503	0	2	2	0.0	0.0	1	0.197	-0.106	-2.444	-2.448	111.0
-4180.487	-300.99503	2	2	300.99503	300.99503	0	2	2	0.0	0.0	1	0.196	-0.116	-2.55	-2.571	111.0
-4180.487	-300.99503	2	2	300.99503	300.99503	0	2	2	0.0	0.0	1	0.196	-0.127	-2.821	-2.791	111.0
-4180.487	-300.99503	2	2	300.99503	300.99503	0	2	2	0.0	0.0	1	0.196	-0.137	-2.872	-2.791	111.0
-4180.487	-300.99503	2	2	300.99503	300.99503	0	2	2	0.0	0.0	1	0.196	-0.146	-2.805	-2.889	111.0
-4180.487	-300.99503	2	2	300.99503	300.99503	0	2	2	0.0	0.0	1	0.196	-0.155	-2.944	-3.066	111.0
-4180.487	-300.99503	2	2	300.99503	300.99503	0	2	2	0.0	0.0	1	0.195	-0.165	-3.037	-3.066	111.0
-4180.487	-300.99503	2	2	300.99503	300.99503	0	2	2	0.0	0.0	1	0.195	-0.175	-3.213	-3.219	111.0
-4180.487	-300.99503	2	2	300.99503	300.99503	0	2	2	0.0	0.0	1	0.195	-0.185	-3.216	-3.219	111.0
-4180.487	-300.99503	2	2	300.99503	300.99503	0	2	2	0.0	0.0	1	0.195	-0.193	-3.287	-3.287	111.0
-4180.487	-300.99503	2	2	300.99503	300.99503	0	2	2	0.0	0.0	1	0.194	-0.203	-3.474	-3.409	111.0
-4180.487	-300.99503	2	2	300.99503	300.99503	0	2	2	0.0	0.0	1	0.194	-0.211	-3.447	-3.409	111.0
-4180.487	-300.99503	2	2	300.99503	300.99503	0	2	2	0.0	0.0	1	0.194	-0.219	-3.461	-3.464	111.0
-4180.487	-300.99503	2	2	300.99503	300.99503	0	2	2	0.0	0.0	1	0.194	-0.226	-3.52	-3.562	111.0
-4180.487	-300.99503	2	2	300.99503	300.99503	0	2	2	0.0	0.0	1	0.194	-0.232	-3.55	-3.562	111.0
-4180.487	-300.99503	2	2	300.99503	300.99503	0	2	2	0.0	0.0	1	0.193	-0.239	-3.595	-3.606	111.0
-4180.487	-300.99503	2	2	300.99503	300.99503	0	2	2	0.0	0.0	1	0.193	-0.244	-3.623	-3.606	111.0
-4180.487	-300.99503	2	2	300.99503	300.99503	0	2	2	0.0	0.0	1	0.193	-0.25	-3.708	-3.685	111.0
-4180.487	-300.99503	2	2	300.99503	300.99503	0	2	2	0.0	0.0	1	0.193	-0.256	-3.709	-3.72	111.0
-4180.487	-300.99503	2	2	300.99503	300.99503	0	2	2	0.0	0.0	1	0.192	-0.262	-3.694	-3.72	111.0
-4180.487	-300.99503	2	2	300.99503	300.99503	0	2	2	0.0	0.0	1	0.192	-0.266	-3.745	-3.784	111.0
-4180.487	-300.99503	2	2	300.99503	300.99503	0	2	2	0.0	0.0	1	0.192	-0.27	-3.79	-3.784	111.0
-4180.487	-300.99503	2	2	300.99503	300.99503	0	2	2	0.0	0.0	1	0.191	-0.274	-3.719	-3.812	111.0
-4180.487	-300.99503	2	2	300.99503	300.99503	0	2	2	0.0	0.0	1	0.191	-0.28	-3.902	-3.863	111.0
-4180.487	-300.99503	2	2	300.99503	300.99503	0	2	2	0.0	0.0	1	0.191	-0.284	-3.861	-3.863	111.0
-4180.487	-300.99503	2	2	300.99503	300.99503	0	2	2	0.0	0.0	1	0.19	-0.288	-3.873	-3.886	111.0
-4180.487	-300.99503	2	2	300.99503	300.99503	0	2	2	0.0	0.0	1	0.19	-0.292	-3.921	-3.926	111.0
-4180.487	-300.99503	2	2	300.99503	300.99503	0	2	2	0.0	0.0	1	0.189	-0.296	-3.932	-3.926	111.0
-4180.487	-300.99503	2	2	300.99503	300.99503	0	2	2	0.0	0.0	1	0.189	-0.3	-3.917	-3.945	111.0
-4180.487	-300.99503	2	2	300.99503	300.99503	0	2	2	0.0	0.0	1	0.188	-0.303	-3.95	-3.945	111.0
-4180.487	-300.99503	2	2	300.99503	300.99503	0	2	2	0.0	0.0	1	0.187	-0.305	-4.005	-3.977	111.0
-4180.487	-300.99503	2	2	300.99503	300.99503	0	2	2	0.0	0.0	1	0.187	-0.307	-4.063	-4.006	111.0
-4180.487	-300.99503	2	2	300.99503	300.99503	0	2	2	0.0	0.0	1	0.186	-0.31	-4.124	-4.006	111.0
-4180.487	-300.99503	2	2	300.99503	300.99503	1	2	2	0.0	0.0	1	0.186	-0.311	-3.814	-4.018	111.0
-4180.487	-300.99503	2	2	300.99503	300.99503	1	2	2	0.0	0.0	1	0.185	-0.313	-4.061	-4.041	111.0
-4180.487	-300.99503	2	2	300.99503	300.99503	1	2	2	0.0	0.0	1	0.184	-0.315	-3.897	-4.041	111.0
-4180.487	-300.99503	2	2	300.99503	300.99503	1	2	2	0.0	0.0	1	0.184	-0.317	-4.058	-4.051	111.0
-4180.487	-300.99503	2	2	300.99503	300.99503	1	2	2	0.0	0.0	1	0.183	-0.319	-4.023	-4.051	111.0
-4180.487	-300.99503	2	2	300.99503	300.99503	1	2	2	0.0	0.0	1	0.182	-0.321	-3.967	-4.069	111.0
-4180.487	-300.99503	2	2	300.99503	300.99503	1	2	2	0.0	0.0	1	0.182	-0.321	-4.096	-4.085	111.0
-4180.487	-300.99503	2	2	300.99503	300.99503	1	2	2	0.0	0.0	1	0.181	-0.321	-4.061	-4.085	111.0
-4180.487	-300.99503	2	2	300.99503	300.99503	1	2	2	0.0	0.0	1	0.181	-0.323	-4.128	-4.092	111.0
-4180.487	-300.99503	2	2	300.99503	300.99503	1	2	2	0.0	0.0	1	0.18	-0.323	-4.093	-4.105	111.0
-4180.487	-300.99503	2	2	300.99503	300.99503	1	2	2	0.0	0.0	1	0.179	-0.324	-4.117	-4.105	111.0
-4180.487	-300.99503	2	2	300.99503	300.99503	1	2	2	0.0	0.0	1	0.179	-0.325	-4.09	-4.11	111.0
-4180.487	-300.99503	2	2	300.99503	300.99503	1	2	2	0.0	0.0	1	0.178	-0.325	-4.103	-4.11	111.0
-4180.487	-300.99503	2	2	300.99503	300.99503	1	2	2	0.0	0.0	1	0.178	-0.326	-4.129	-4.12	111.0
-4180.487	-300.99503	2	2	300.99503	300.99503	1	2	2	0.0	0.0	1	0.177	-0.328	-4.111	-4.125	111.0
-4180.487	-300.99503	2	2	300.99503	300.99503	1	2	2	0.0	0.0	1	0.176	-0.33	-4.143	-4.125	111.0
-4180.487	-300.99503	2	2	300.99503	300.99503	1	2	2	0.0	0.0	1	0.176	-0.332	-4.179	-4.133	111.0
-4180.487	-300.99503	2	2	300.99503	300.99503	1	2	2	0.0	0.0	1	0.175	-0.333	-4.108	-4.137	111.0
-4180.487	-300.99503	2	2	300.99503	300.99503	1	2	2	0.0	0.0	1	0.175	-0.335	-4.112	-4.137	111.0
-4180.487	-300.99503	2	2	300.99503	300.99503	1	2	2	0.0	0.0	1	0.175	-0.336	-4.117	-4.143	111.0
-4180.487	-300.99503	2	2	300.99503	300.99503	1	2	2	0.0	0.0	1	0.174	-0.338	-4.112	-4.149	111.0
-4180.487	-300.99503	2	2	300.99503	300.99503	1	2	2	0.0	0.0	1	0.174	-0.34	-4.13	-4.149	111.0
-4180.487	-300.99503	2	2	300.99503	300.99503	1	2	2	0.0	0.0	1	0.173	-0.341	-4.201	-4.151	111.0
-4180.487	-300.99503	2	2	300.99503	300.99503	1	2	2	0.0	0.0	1	0.173	-0.341	-4.111	-4.151	111.0
-4180.487	-300.99503	2	2	300.99503	300.99503	1	2	2	0.0	0.0	1	0.172	-0.341	-4.153	-4.156	111.0
-4180.487	-300.99503	2	2	300.99503	300.99503	1	2	2	0.0	0.0	1	0.172	-0.341	-4.15	-4.159	111.0
-4180.487	-300.99503	2	2	300.99503	300.99503	1	2	2	0.0	0.0	1	0.172	-0.341	-4.137	-4.159	111.0
-4180.487	-300.99503	2	2	300.99503	300.99503	1	2	2	0.0	0.0	1	0.171	-0.341	-4.282	-4.161	111.0
-4180.487	-300.99503	2	2	300.99503	300.99503	1	2	2	0.0	0.0	1	0.171	-0.341	-4.125	-4.165	111.0
-4180.487	-300.99503	2	2	300.99503	300.99503	1	2	2	0.0	0.0	1	0.17	-0.341	-4.159	-4.165	111.0
-4180.487	-300.99503	2	2	300.99503	300.99503	1	2	2	0.0	0.0	1	0.17	-0.341	-4.173	-4.166	111.0
-4180.487	-300.99503	2	2	300.99503	300.99503	1	2	2	0.0	0.0	1	0.169	-0.341	-4.169	-4.166	111.0
-4180.487	-300.99503	2	2	300.99503	300.99503	1	2	2	0.0	0.0	1	0.169	-0.341	-4.121	-4.169	111.0
-4180.487	-300.99503	2	2	300.99503	300.99503	1	2	2	0.0	0.0	1	0.169	-0.341	-4.162	-4.17	111.0
-4180.487	-300.99503	2	2	300.99503	300.99503	1	2	2	0.0	0.0	1	0.169	-0.341	-4.185	-4.17	111.0
-4180.487	-300.99503	2	2	300.99503	300.99503	1	2	2	0.0	0.0	1	0.168	-0.341	-4.197	-4.172	111.0
-4180.487	-300.99503	2	2	300.99503	300.99503	1	2	2	0.0	0.0	1	0.168	-0.341	-4.191	-4.172	111.0
-4180.487	-300.99503	2	2	300.99503	300.99503	1	2	2	0.0	0.0	1	0.168	-0.342	-4.37	-4.173	111.0
-4180.487	-300.99503	2	2	300.99503	300.99503	1	2	2	0.0	0.0	1	0.168	-0.342	-4.166	-4.174	111.0
-4180.487	-300.99503	2	2	300.99503	300.99503	1	2	2	0.0	0.0	1	0.168	-0.342	-4.177	-4.174	111.0
-4180.487	-300.99503	2	2	300.99503	300.99503	1	2	2	0.0	0.0	1	0.167	-0.342	-4.199	-4.175	111.0
-4180.487	-300.99503	2	2	300.99503	300.99503	1	2	2	0.0	0.0	1	0.167	-0.342	-4.177	-4.176	111.0
-4180.487	-300.99503	2	2	300.99503	300.99503	1	2	2	0.0	0.0	1	0.167	-0.342	-4.147	-4.176	111.0
-4180.487	-300.99503	2	2	300.99503	300.99503	1	2	2	0.0	0.0	1	0.167	-0.341	-4.164	-4.177	111.0
-4180.487	-300.99503	2	2	300.99503	300.99503	1	2	2	0.0	0.0	1	0.167	-0.341	-4.168	-4.179	111.0
-4180.487	-300.99503	2	2	300.99503	300.99503	1	2	2	0.0	0.0	1	0.167	-0.341	-4.246	-4.179	111.0
-4180.487	-300.99503	2	2	300.99503	300.99503	1	2	2	0.0	0.0	1	0.167	-0.341	-4.227	-4.179	111.0
-4180.487	-300.99503	2	2	300.99503	300.99503	1	2	2	0.0	0.0	1	0.167	-0.341	-4.126	-4.179	111.0
-4180.487	-300.99503	2	2	300.99503	300.99503	1	2	2	0.0	0.0	1	0.166	-0.342	-4.44	-4.179	111.0
-4180.487	-300.99503	2	2	300.99503	300.99503	1	2	2	0.0	0.0	1	0.166	-0.342	-4.188	-4.18	111.0
-4180.487	-300.99503	2	2	300.99503	300.99503	1	2	2	0.0	0.0	1	0.166	-0.341	-4.123	-4.18	111.0
-4180.487	-300.99503	2	2	300.99503	300.99503	1	2	2	0.0	0.0	1	0.166	-0.341	-4.175	-4.18	111.0
-4180.487	-300.99503	2	2	300.99503	300.99503	1	2	2	0.0	0.0	1	0.166	-0.341	-4.231	-4.181	111.0
-4180.487	-300.99503	2	2	300.99503	300.99503	1	2	2	0.0	0.0	1	0.166	-0.341	-4.131	-4.181	111.0
-4180.487	-300.99503	2	2	300.99503	300.99503	1	2	2	0.0	0.0	1	0.166	-0.341	-4.13	-4.181	111.0
-4180.487	-300.99503	2	2	300.99503	300.99503	1	2	2	0.0	0.0	1	0.166	-0.341	-4.157	-4.181	111.0
-4180.487	-300.99503	2	2	300.99503	300.99503	1	2	2	0.0	0.0	1	0.166	-0.341	-4.269	-4.181	111.0
-4180.487	-300.99503	2	2	300.99503	300.99503	1	2	2	0.0	0.0	1	0.166	-0.341	-4.183	-4.182	111.0
-4180.487	-300.99503	2	2	300.99503	300.99503	1	2	2	0.0	0.0	1	0.166	-0.341	-4.183	-4.182	111.0
-4180.487	-300.99503	2	2	300.99503	300.99503	1	2	2	0.0	0.0	1	0.166	-0.341	-4.229	-4.182	111.0
-4180.487	-300.99503	2	2	300.99503	300.99503	1	2	2	0.0	0.0	1	0.166	-0.341	-4.217	-4.182	111.0
-4180.487	-300.99503	2	2	300.99503	300.99503	1	2	2	0.0	0.0	1	0.166	-0.341	-4.19	-4.182	111.0
-4180.487	-300.99503	2	2	300.99503	300.99503	1	2	2	0.0	0.0	1	0.166	-0.341	-4.201	-4.183	111.0
-4180.487	-300.99503	2	2	300.99503	300.99503	1	2	2	0.0	0.0	1	0.166	-0.341	-4.143	-4.183	111.0
-4180.487	-300.99503	2	2	300.99503	300.99503	1	2	2	0.0	0.0	1	0.166	-0.342	-4.146	-4.183	111.0
-4180.487	-300.99503	2	2	300.99503	300.99503	1	2	2	0.0	0.0	1	0.166	-0.342	-4.2	-4.183	111.0
-4180.487	-300.99503	2	2	300.99503	300.99503	1	2	2	0.0	0.0	1	0.166	-0.342	-4.141	-4.183	111.0
-4180.487	-300.99503	2	2	300.99503	300.99503	1	2	2	0.0	0.0	1	0.166	-0.342	-4.204	-4.183	111.0
-4180.487	-300.99503	2	2	300.99503	300.99503	1	2	2	0.0	0.0	1	0.166	-0.342	-4.204	-4.183	111.0
-4180.487	-300.99503	2	2	300.99503	300.99503	1	2	2	0.0	0.0	1	0.166	-0.342	-4.167	-4.183	111.0
-4180.487	-300.99503	2	2	300.99503	300.99503	1	2	2	0.0	0.0	1	0.166	-0.342	-4.207	-4.183	111.0
-4180.487	-300.99503	2	2	300.99503	300.99503	1	2	2	0.0	0.0	1	0.165	-0.341	-4.065	-4.183	111.0
-4180.487	-300.99503	2	2	300.99503	300.99503	1	2	2	0.0	0.0	1	0.165	-0.341	-4.221	-4.183	111.0
-4180.487	-300.99503	2	2	300.99503	300.99503	1	2	2	0.0	0.0	1	0.165	-0.341	-4.158	-4.184	111.0
-4180.487	-300.99503	2	2	300.99503	300.99503	1	2	2	0.0	0.0	1	0.165	-0.341	-4.11	-4.184	111.0
-4180.487	-300.99503	2	2	300.99503	300.99503	1	2	2	0.0	0.0	1	0.165	-0.341	-4.197	-4.184	111.0
-4180.487	-300.99503	2	2	300.99503	300.99503	1	2	2	0.0	0.0	1	0.165	-0.341	-4.136	-4.184	111.0
-4180.487	-300.99503	2	2	300.99503	300.99503	1	2	2	0.0	0.0	1	0.165	-0.341	-4.205	-4.184	111.0
-4180.487	-300.99503	2	2	300.99503	300.99503	1	2	2	0.0	0.0	1	0.165	-0.34	-3.995	-4.184	111.0
-4180.487	-300.99503	2	2	300.99503	300.99503	1	2	2	0.0	0.0	1	0.165	-0.341	-4.205	-4.184	111.0
-4180.487	-300.99503	2	2	300.99503	300.99503	1	2	2	0.0	0.0	1	0.165	-0.341	-4.199	-4.184	111.0
-4180.487	-300.99503	2	2	300.99503	300.99503	1	2	2	0.0	0.0	1	0.165	-0.341	-4.211	-4.184	111.0
-4180.487	-300.99503	2	2	300.99503	300.99503	1	2	2	0.0	0.0	1	0.165	-0.34	-4.075	-4.184	111.0
-4180.487	-300.99503	2	2	300.99503	300.99503	1	2	2	0.0	0.0	1	0.165	-0.341	-4.23	-4.184	111.0
-4180.487	-300.99503	2	2	300.99503	300.99503	1	2	2	0.0	0.0	1	0.165	-0.341	-4.118	-4.184	111.0
-4180.487	-300.99503	2	2	300.99503	300.99503	1	2	2	0.0	0.0	1	0.165	-0.341	-4.191	-4.184	111.0
-4180.487	-300.99503	2	2	300.99503	300.99503	1	2	2	0.0	0.0	1	0.165	-0.341	-4.201	-4.184	111.0
-4180.487	-300.99503	2	2	300.99503	300.99503	1	2	2	0.0	0.0	1	0.165	-0.341	-4.236	-4.184	111.0
-4180.487	-300.99503	2	2	300.99503	300.99503	1	2	2	0.0	0.0	1	0.165	-0.341	-4.2	-4.184	111.0
-4180.487	-300.99503	2	2	300.99503	300.99503	1	2	2	0.0	0.0	1	0.165	-0.341	-4.187	-4.184	111.0
-4180.487	-300.99503	2	2	300.99503	300.99503	1	2	2	0.0	0.0	1	0.165	-0.341	-4.165	-4.184	111.0
-4180.487	-300.99503	2	2	300.99503	300.99503	1	2	2	0.0	0.0	1	0.165	-0.341	-4.205	-4.184	111.0
-4180.487	-300.99503	2	2	300.99503	300.99503	1	2	2	0.0	0.0	1	0.165	-0.341	-4.214	-4.184	111.0
-4180.487	-300.99503	2	2	300.99503	300.99503	1	2	2	0.0	0.0	1	0.165	-0.341	-4.144	-4.184	111.0
-4180.487	-300.99503	2	2	300.99503	300.99503	1	2	2	0.0	0.0	1	0.165	-0.341	-4.193	-4.184	111.0
-4180.487	-300.99503	2	2	300.99503	300.99503	1	2	2	0.0	0.0	1	0.165	-0.341	-4.195	-4.184	111.0
-4180.487	-300.99503	2	2	300.99503	300.99503	1	2	2	0.0	0.0	1	0.165	-0.341	-4.14	-4.184	111.0
-4180.487	-300.99503	2	2	300.99503	300.99503	1	2	2	0.0	0.0	1	0.165	-0.341	-4.171	-4.184	111.0
-4180.487	-300.99503	2	2	300.99503	300.99503	1	2	2	0.0	0.0	1	0.165	-0.341	-4.178	-4.184	111.0
-4180.487	-300.99503	2	2	300.99503	300.99503	1	2	2	0.0	0.0	1	0.165	-0.341	-4.142	-4.184	111.0
-4180.487	-300.99503	2	2	300.99503	300.99503	1	2	2	0.0	0.0	1	0.165	-0.341	-4.171	-4.184	111.0
-4180.487	-300.99503	2	2	300.99503	300.99503	1	2	2	0.0	0.0	1	0.165	-0.341	-4.176	-4.184	111.0
-4180.487	-300.99503	2	2	300.99503	300.99503	1	2	2	0.0	0.0	1	0.165	-0.341	-4.256	-4.184	111.0
-4180.487	-300.99503	2	2	300.99503	300.99503	1	2	2	0.0	0.0	1	0.165	-0.341	-4.182	-4.184	111.0
-4180.487	-300.99503	2	2	300.99503	300.99503	1	2	2	0.0	0.0	1	0.165	-0.341	-4.199	-4.184	111.0
-4180.487	-300.99503	2	2	300.99503	300.99503	1	2	2	0.0	0.0	1	0.165	-0.341	-4.169	-4.184	111.0
-4180.487	-300.99503	2	2	300.99503	300.99503	1	2	2	0.0	0.0	1	0.165	-0.341	-4.198	-4.184	111.0
-4180.487	-300.99503	2	2	300.99503	300.99503	1	2	2	0.0	0.0	1	0.165	-0.341	-4.227	-4.184	111.0
-4180.487	-300.99503	2	2	300.99503	300.99503	1	2	2	0.0	0.0	1	0.165	-0.341	-4.213	-4.184	111.0
-4180.487	-300.99503	2	2	300.99503	300.99503	1	2	2	0.0	0.0	1	0.165	-0.341	-4.194	-4.184	111.0
-4180.487	-300.99503	2	2	300.99503	300.99503	1	2	2	0.0	0.0	1	0.165	-0.341	-4.201	-4.184	111.0
-4180.487	-300.99503	2	2	300.99503	300.99503	1	2	2	0.0	0.0	1	0.165	-0.341	-4.165	-4.184	111.0
-4180.487	-300.99503	2	2	300.99503	300.99503	1	2	2	0.0	0.0	1	0.165	-0.341	-4.205	-4.184	111.0
-4180.487	-300.99503	2	2	300.99503	300.99503	1	2	2	0.0	0.0	1	0.165	-0.341	-4.202	-4.184	111.0
-4180.487	-300.99503	2	2	300.99503	300.99503	1	2	2	0.0	0.0	1	0.165	-0.341	-4.152	-4.184	111.0
-4180.487	-300.99503	2	2	300.99503	300.99503	1	2	2	0.0	0.0	1	0.165	-0.341	-4.15	-4.184	111.0
-4180.487	-300.99503	2	2	300.99503	300.99503	1	2	2	0.0	0.0	1	0.165	-0.341	-4.164	-4.184	111.0
-4180.487	-300.99503	2	2	300.99503	300.99503	1	2	2	0.0	0.0	1	0.165	-0.34	-4.084	-4.184	111.0
-4180.487	-300.99503	2	2	300.99503	300.99503	1	2	2	0.0	0.0	1	0.165	-0.341	-4.197	-4.184	111.0
-4180.487	-300.99503	2	2	300.99503	300.99503	1	2	2	0.0	0.0	1	0.165	-0.341	-4.182	-4.184	111.0
-4180.487	-300.99503	2	2	300.99503	300.99503	1	2	2	0.0	0.0	1	0.165	-0.341	-4.231	-4.184	111.0
-4180.487	-300.99503	2	2	300.99503	300.99503	1	2	2	0.0	0.0	1	0.165	-0.341	-4.178	-4.184	111.0
-4180.487	-300.99503	2	2	300.99503	300.99503	1	2	2	0.0	0.0	1	0.165	-0.341	-4.202	-4.184	111.0
-4180.487	-300.99503	2	2	300.99503	300.99503	1	2	2	0.0	0.0	1	0.165	-0.341	-4.136	-4.184	111.0
-4180.487	-300.99503	2	2	300.99503	300.99503	1	2	2	0.0	0.0	1	0.165	-0.341	-4.301	-4.184	111.0
-4180.487	-300.99503	2	2	300.99503	300.99503	1	2	2	0.0	0.0	1	0.165	-0.341	-4.231	-4.184	111.0
-4180.487	-300.99503	2	2	300.99503	300.99503	1	2	2	0.0	0.0	1	0.165	-0.341	-4.204	-4.184	111.0
-4180.487	-300.99503	2	2	300.99503	300.99503	1	2	2	0.0	0.0	1	0.165	-0.341	-4.212	-4.184	111.0
-4180.487	-300.99503	2	2	300.99503	300.99503	1	2	2	0.0	0.0	1	0.165	-0.341	-4.173	-4.184	111.0
-4180.487	-300.99503	2	2	300.99503	300.99503	1	2	2	0.0	0.0	1	0.165	-0.341	-4.198	-4.184	111.0
-4180.487	-300.99503	2	2	300.99503	300.99503	1	2	2	0.0	0.0	1	0.165	-0.341	-4.235	-4.184	111.0
-4180.487	-300.99503	2	2	300.99503	300.99503	1	2	2	0.0	0.0	1	0.165	-0.341	-4.175	-4.184	111.0
-4180.487	-300.99503	2	2	300.99503	300.99503	1	2	2	0.0	0.0	1	0.165	-0.341	-4.133	-4.184	111.0
-4180.487	-300.99503	2	2	300.99503	300.99503	1	2	2	0.0	0.0	1	0.165	-0.341	-4.135	-4.184	111.0
-4180.487	-300.99503	2	2	300.99503	300.99503	1	2	2	0.0	0.0	1	0.165	-0.341	-4.211	-4.184	111.0
-4180.487	-300.99503	2	2	300.99503	300.99503	1	2	2	0.0	0.0	1	0.165	-0.341	-4.188	-4.184	111.0
-4180.487	-300.99503	2	2	300.99503	300.99503	1	2	2	0.0	0.0	1	0.165	-0.341	-4.13	-4.184	111.0
-4180.487	-300.99503	2	2	300.99503	300.99503	1	2	2	0.0	0.0	1	0.165	-0.341	-4.159	-4.184	111.0
-4180.487	-300.99503	2	2	300.99503	300.99503	1	2	2	0.0	0.0	1	0.165	-0.341	-4.198	-4.184	111.0
-4180.487	-300.99503	2	2	300.99503	300.99503	1	2	2	0.0	0.0	1	0.165	-0.341	-4.158	-4.184	111.0
-4180.487	-300.99503	2	2	300.99503	300.99503	1	2	2	0.0	0.0	1	0.165	-0.341	-4.134	-4.184	111.0
-4180.487	-300.99503	2	2	300.99503	300.99503	1	2	2	0.0	0.0	1	0.165	-0.341	-4.224	-4.184	111.0
-4180.487	-300.99503	2	2	300.99503	300.99503	1	2	2	0.0	0.0	1	0.165	-0.341	-4.254	-4.184	111.0
-4180.487	-300.99503	2	2	300.99503	300.99503	1	2	2	0.0	0.0	1	0.165	-0.341	-4.191	-4.184	111.0
-4180.487	-300.99503	2	2	300.99503	300.99503	1	2	2	0.0	0.0	1	0.165	-0.341	-4.187	-4.184	111.0
-4180.487	-300.99503	2	2	300.99503	300.99503	1	2	2	0.0	0.0	1	0.165	-0.341	-4.178	-4.184	111.0
-4180.487	-300.99503	2	2	300.99503	300.99503	1	2	2	0.0	0.0	1	0.165	-0.341	-4.142	-4.184	111.0
-4180.487	-300.99503	2	2	300.99503	300.99503	1	2	2	0.0	0.0	1	0.165	-0.341	-4.235	-4.184	111.0
-4180.487	-300.99503	2	2	300.99503	300.99503	1	2	2	0.0	0.0	1	0.165	-0.341	-4.181	-4.184	111.0
-4180.487	-300.99503	2	2	300.99503	300.99503	1	2	2	0.0	0.0	1	0.165	-0.341	-4.238	-4.184	111.0
-4180.487	-300.99503	2	2	300.99503	300.99503	1	2	2	0.0	0.0	1	0.165	-0.342	-4.161	-4.184	111.0
-4180.487	-300.99503	2	2	300.99503	300.99503	1	2	2	0.0	0.0	1	0.165	-0.342	-4.153	-4.184	111.0
-4180.487	-300.99503	2	2	300.99503	300.99503	1	2	2	0.0	0.0	1	0.165	-0.342	-4.158	-4.184	111.0
-4180.487	-300.99503	2	2	300.99503	300.99503	1	2	2	0.0	0.0	1	0.165	-0.342	-4.229	-4.184	111.0
-4180.487	-300.99503	2	2	300.99503	300.99503	1	2	2	0.0	0.0	1	0.165	-0.342	-4.249	-4.184	111.0
-4180.487	-300.99503	2	2	300.99503	300.99503	1	2	2	0.0	0.0	1	0.165	-0.342	-4.239	-4.184	111.0
-4180.487	-300.99503	2	2	300.99503	300.99503	1	2	2	0.0	0.0	1	0.165	-0.342	-4.234	-4.184	111.0
-4180.487	-300.99503	2	2	300.99503	300.99503	1	2	2	0.0	0.0	1	0.165	-0.342	-4.15	-4.184	111.0
-4180.487	-300.99503	2	2	300.99503	300.99503	1	2	2	0.0	0.0	1	0.165	-0.342	-4.221	-4.184	111.0
-4180.487	-300.99503	2	2	300.99503	300.99503	1	2	2	0.0	0.0	1	0.165	-0.342	-4.227	-4.184	111.0
-4180.487	-300.99503	2	2	300.99503	300.99503	1	2	2	0.0	0.0	1	0.165	-0.343	-4.362	-4.184	111.0
-4180.487	-300.99503	2	2	300.99503	300.99503	1	2	2	0.0	0.0	1	0.165	-0.343	-4.206	-4.184	111.0
-4180.487	-300.99503	2	2	300.99503	300.99503	1	2	2	0.0	0.0	1	0.165	-0.343	-4.204	-4.184	111.0
-4180.487	-300.99503	2	2	300.99503	300.99503	1	2	2	0.0	0.0	1	0.165	-0.341	-4.1	-4.184	111.0
-4180.487	-300.99503	2	2	300.99503	300.99503	1	2	2	0.0	0.0	1	0.165	-0.341	-4.143	-4.184	111.0
-4180.487	-300.99503	2	2	300.99503	300.99503	1	2	2	0.0	0.0	1	0.165	-0.341	-4.194	-4.184	111.0
-4180.487	-300.99503	2	2	300.99503	300.99503	1	2	2	0.0	0.0	1	0.165	-0.341	-4.202	-4.184	111.0
-4180.487	-300.99503	2	2	300.99503	300.99503	1	2	2	0.0	0.0	1	0.165	-0.341	-4.198	-4.184	111.0
-4180.487	-300.99503	2	2	300.99503	300.99503	1	2	2	0.0	0.0	1	0.165	-0.342	-4.371	-4.184	111.0
-4180.487	-300.99503	2	2	300.99503	300.99503	1	2	2	0.0	0.0	1	0.165	-0.342	-4.2	-4.184	111.0
-4180.487	-300.99503	2	2	300.99503	300.99503	1	2	2	0.0	0.0	1	0.165	-0.342	-4.15	-4.184	111.0
-4180.487	-300.99503	2	2	300.99503	300.99503	1	2	2	0.0	0.0	1	0.165	-0.342	-4.155	-4.184	111.0
-4180.487	-300.99503	2	2	300.99503	300.99503	1	2	2	0.0	0.0	1	0.165	-0.342	-4.163	-4.184	111.0
-4180.487	-300.99503	2	2	300.99503	300.99503	1	2	2	0.0	0.0	1	0.165	-0.342	-4.195	-4.184	111.0
-4180.487	-300.99503	2	2	300.99503	300.99503	1	2	2	0.0	0.0	1	0.165	-0.342	-4.118	-4.184	111.0
-4180.487	-300.99503	2	2	300.99503	300.99503	1	2	2	0.0	0.0	1	0.165	-0.342	-4.227	-4.184	111.0
-4180.487	-300.99503	2	2	300.99503	300.99503	1	2	2	0.0	0.0	1	0.165	-0.342	-4.164	-4.184	111.0
-4180.487	-300.99503	2	2	300.99503	300.99503	1	2	2	0.0	0.0	1	0.165	-0.342	-4.18	-4.184	111.0
-4180.487	-300.99503	2	2	300.99503	300.99503	1	2	2	0.0	0.0	1	0.165	-0.342	-4.191	-4.184	111.0
-4180.487	-300.99503	2	2	300.99503	300.99503	1	2	2	0.0	0.0	1	0.165	-0.342	-4.198	-4.184	111.0
-4180.487	-300.99503	2	2	300.99503	300.99503	1	2	2	0.0	0.0	1	0.165	-0.342	-4.207	-4.184	111.0
-4180.487	-300.99503	2	2	300.99503	300.99503	1	2	2	0.0	0.0	1	0.165	-0.342	-4.166	-4.184	111.0
-4180.487	-300.99503	2	2	300.99503	300.99503	1	2	2	0.0	0.0	1	0.165	-0.342	-4.325	-4.184	111.0
-4180.487	-300.99503	2	2	300.99503	300.99503	1	2	2	0.0	0.0	1	0.165	-0.341	-4.145	-4.184	111.0
-4180.487	-300.99503	2	2	300.99503	300.99503	1	2	2	0.0	0.0	1	0.165	-0.341	-4.195	-4.184	111.0
-4180.487	-300.99503	2	2	300.99503	300.99503	1	2	2	0.0	0.0	1	0.165	-0.341	-4.188	-4.184	111.0
-4180.487	-300.99503	2	2	300.99503	300.99503	1	2	2	0.0	0.0	1	0.165	-0.341	-4.192	-4.184	111.0
-4180.487	-300.99503	2	2	300.99503	300.99503	1	2	2	0.0	0.0	1	0.165	-0.341	-4.197	-4.184	111.0
-4180.487	-300.99503	2	2	300.99503	300.99503	1	2	2	0.0	0.0	1	0.165	-0.341	-4.204	-4.184	111.0
-4180.487	-300.99503	2	2	300.99503	300.99503	1	2	2	0.0	0.0	1	0.165	-0.341	-4.139	-4.184	111.0
-4180.487	-300.99503	2	2	300.99503	300.99503	1	2	2	0.0	0.0	1	0.165	-0.341	-4.191	-4.184	111.0
-4180.487	-300.99503	2	2	300.99503	300.99503	1	2	2	0.0	0.0	1	0.165	-0.341	-4.171	-4.184	111.0
-4180.487	-300.99503	2	2	300.99503	300.99503	1	2	2	0.0	0.0	1	0.165	-0.341	-4.206	-4.184	111.0
-4180.487	-300.99503	2	2	300.99503	300.99503	1	2	2	0.0	0.0	1	0.165	-0.341	-4.214	-4.184	111.0
-4180.487	-300.99503	2	2	300.99503	300.99503	1	2	2	0.0	0.0	1	0.165	-0.341	-4.203	-4.184	111.0
-4180.487	-300.99503	2	2	300.99503	300.99503	1	2	2	0.0	0.0	1	0.165	-0.341	-4.214	-4.184	111.0
-4180.487	-300.99503	2	2	300.99503	300.99503	1	2	2	0.0	0.0	1	0.165	-0.341	-4.181	-4.184	111.0
-4180.487	-300.99503	2	2	300.99503	300.99503	1	2	2	0.0	0.0	1	0.165	-0.341	-4.179	-4.184	111.0
-4180.487	-300.99503	2	2	300.99503	300.99503	1	2	2	0.0	0.0	1	0.165	-0.341	-4.216	-4.184	111.0
-4180.487	-300.99503	2	2	300.99503	300.99503	1	2	2	0.0	0.0	1	0.165	-0.341	-4.204	-4.184	111.0
-4180.487	-300.99503	2	2	300.99503	300.99503	1	2	2	0.0	0.0	1	0.165	-0.341	-4.188	-4.184	111.0
-4180.487	-300.99503	2	2	300.99503	300.99503	1	2	2	0.0	0.0	1	0.165	-0.341	-4.231	-4.184	111.0
-4180.487	-300.99503	2	2	300.99503	300.99503	1	2	2	0.0	0.0	1	0.165	-0.341	-4.251	-4.184	111.0
-4180.487	-300.99503	2	2	300.99503	300.99503	1	2	2	0.0	0.0	1	0.165	-0.341	-4.171	-4.184	111.0
-4180.487	-300.99503	2	2	300.99503	300.99503	1	2	2	0.0	0.0	1	0.165	-0.341	-4.186	-4.184	111.0
-4180.487	-300.99503	2	2	300.99503	300.99503	1	2	2	0.0	0.0	1	0.165	-0.341	-4.21	-4.184	111.0
-4180.487	-300.99503	2	2	300.99503	300.99503	1	2	2	0.0	0.0	1	0.165	-0.341	-4.12	-4.184	111.0
-4180.487	-300.99503	2	2	300.99503	300.99503	1	2	2	0.0	0.0	1	0.165	-0.34	-4.062	-4.184	111.0
0.0	0.0	2	2	300.99503	300.99503	1	2	2	0.0	0.0	0	0.165	-0.341	-4.195	-4.184	111.0
0.0	0.0	2	2	300.99503	300.99503	1	2	2	0.0	0.0	0	0.165	-0.341	-4.204	-4.184	111.0
0.0	0.0	2	2	300.99503	300.99503	1	2	2	0.0	0.0	0	0.165	-0.341	-4.208	-4.184	111.0
0.0	0.0	2	2	300.99503	300.99503	1	2	2	0.0	0.0	0	0.165	-0.341	-4.217	-4.184	111.0
0.0	0.0	2	2	300.99503	300.99503	1	2	2	0.0	0.0	0	0.165	-0.34	-3.892	-3.888	111.0
0.0	0.0	2	2	300.99503	300.99503	1	2	2	0.0	0.0	0	0.165	-0.339	-3.896	-3.888	111.0
0.0	0.0	2	2	300.99503	300.99503	1	2	2	0.0	0.0	0	0.166	-0.334	-3.392	-3.358	111.0
0.0	0.0	2	2	300.99503	300.99503	1	2	2	0.0	0.0	0	0.166	-0.327	-3.113	-3.12	111.0
0.0	0.0	2	2	300.99503	300.99503	1	2	2	0.0	0.0	0	0.166	-0.319	-3.116	-3.12	111.0
0.0	0.0	2	2	300.99503	300.99503	1	2	2	0.0	0.0	0	0.166	-0.311	-2.702	-2.695	111.0
0.0	0.0	2	2	300.99503	300.99503	1	2	2	0.0	0.0	0	0.166	-0.302	-2.648	-2.695	111.0
0.0	0.0	2	2	300.99503	300.99503	1	2	2	0.0	0.0	0	0.166	-0.293	-2.522	-2.504	111.0
0.0	0.0	2	2	300.99503	300.99503	1	2	2	0.0	0.0	0	0.166	-0.281	-2.092	-2.162	111.0
0.0	0.0	2	2	300.99503	300.99503	1	2	2	0.0	0.0	0	0.166	-0.27	-2.151	-2.162	111.0
0.0	0.0	2	2	300.99503	300.99503	1	2	2	0.0	0.0	0	0.166	-0.26	-2.029	-2.009	111.0
0.0	0.0	2	2	300.99503	300.99503	1	2	2	0.0	0.0	0	0.166	-0.251	-1.883	-1.735	111.0
0.0	0.0	2	2	300.99503	300.99503	1	2	2	0.0	0.0	0	0.167	-0.24	-1.689	-1.735	111.0
0.0	0.0	2	2	300.99503	300.99503	1	2	2	0.0	0.0	0	0.167	-0.23	-1.495	-1.498	111.0
0.0	0.0	2	2	300.99503	300.99503	1	2	2	0.0	0.0	0	0.167	-0.22	-1.46	-1.498	111.0
0.0	0.0	2	2	300.99503	300.99503	1	2	2	0.0	0.0	0	0.167	-0.21	-1.352	-1.392	111.0
0.0	0.0	2	2	300.99503	300.99503	1	2	2	0.0	0.0	0	0.167	-0.2	-1.313	-1.294	111.0
0.0	0.0	2	2	300.99503	300.99503	1	2	2	0.0	0.0	0	0.167	-0.192	-1.272	-1.294	111.0
0.0	0.0	2	2	300.99503	300.99503	1	2	2	0.0	0.0	0	0.168	-0.182	-1.048	-1.117	111.0
0.0	0.0	2	2	300.99503	300.99503	1	2	2	0.0	0.0	0	0.168	-0.172	-1.04	-0.964	111.0
0.0	0.0	2	2	300.99503	300.99503	1	2	2	0.0	0.0	0	0.168	-0.163	-1.014	-0.964	111.0
0.0	0.0	2	2	300.99503	300.99503	1	2	2	0.0	0.0	0	0.168	-0.154	-0.886	-0.896	111.0
0.0	0.0	2	2	300.99503	300.99503	1	2	2	0.0	0.0	0	0.168	-0.146	-0.945	-0.896	111.0
0.0	0.0	2	2	300.99503	300.99503	1	2	2	0.0	0.0	0	0.168	-0.139	-0.995	-0.774	111.0
0.0	0.0	2	2	300.99503	300.99503	1	2	2	0.0	0.0	0	0.169	-0.132	-0.772	-0.719	111.0
0.0	0.0	2	2	300.99503	300.99503	1	2	2	0.0	0.0	0	0.169	-0.125	-0.871	-0.719	111.0
0.0	0.0	2	2	300.99503	300.99503	1	2	2	0.0	0.0	0	0.169	-0.116	-0.488	-0.621	111.0
0.0	0.0	2	2	300.99503	300.99503	1	2	2	0.0	0.0	0	0.17	-0.11	-0.594	-0.577	111.0
0.0	0.0	2	2	300.99503	300.99503	1	2	2	0.0	0.0	0	0.17	-0.104	-0.57	-0.577	111.0
0.0	0.0	2	2	300.99503	300.99503	1	2	2	0.0	0.0	0	0.17	-0.098	-0.605	-0.498	111.0
0.0	0.0	2	2	300.99503	300.99503	1	2	2	0.0	0.0	0	0.17	-0.093	-0.492	-0.498	111.0
0.0	0.0	2	2	300.99503	300.99503	1	2	2	0.0	0.0	0	0.171	-0.087	-0.444	-0.43	111.0
0.0	0.0	2	2	300.99503	300.99503	1	2	2	0.0	0.0	0	0.171	-0.082	-0.435	-0.399	111.0
0.0	0.0	2	2	300.99503	300.99503	1	2	2	0.0	0.0	0	0.171	-0.077	-0.409	-0.399	111.0
0.0	0.0	2	2	300.99503	300.99503	1	2	2	0.0	0.0	0	0.172	-0.073	-0.342	-0.345	111.0
0.0	0.0	2	2	300.99503	300.99503	1	2	2	0.0	0.0	0	0.172	-0.069	-0.37	-0.32	111.0
0.0	0.0	2	2	300.99503	300.99503	1	2	2	0.0	0.0	0	0.172	-0.065	-0.302	-0.32	111.0
0.0	0.0	2	2	300.99503	300.99503	1	2	2	0.0	0.0	0	0.173	-0.06	-0.26	-0.276	111.0
0.0	0.0	2	2	300.99503	300.99503	1	2	2	0.0	0.0	0	0.173	-0.058	-0.266	-0.276	111.0
0.0	0.0	2	2	300.99503	300.99503	1	2	2	0.0	0.0	0	0.173	-0.054	-0.189	-0.238	111.0
0.0	0.0	2	2	300.99503	300.99503	1	2	2	0.0	0.0	0	0.174	-0.05	-0.23	-0.221	111.0
0.0	0.0	2	2	300.99503	300.99503	1	2	2	0.0	0.0	0	0.174	-0.047	-0.267	-0.221	111.0
0.0	0.0	2	2	300.99503	300.99503	1	2	2	0.0	0.0	0	0.174	-0.043	-0.223	-0.191	111.0
0.0	0.0	2	2	300.99503	300.99503	1	2	2	0.0	0.0	0	0.175	-0.039	-0.174	-0.177	111.0
0.0	0.0	2	2	300.99503	300.99503	1	2	2	0.0	0.0	0	0.175	-0.037	-0.187	-0.177	111.0
0.0	0.0	2	2	300.99503	300.99503	1	2	2	0.0	0.0	0	0.175	-0.035	-0.148	-0.153	111.0
0.0	0.0	2	2	300.99503	300.99503	1	2	2	0.0	0.0	0	0.176	-0.033	-0.122	-0.153	111.0
0.0	0.0	2	2	300.99503	300.99503	1	2	2	0.0	0.0	0	0.176	-0.031	-0.11	-0.142	111.0
0.0	0.0	2	2	300.99503	300.99503	1	2	2	0.0	0.0	0	0.176	-0.029	-0.173	-0.122	111.0
0.0	0.0	2	2	300.99503	300.99503	1	2	2	0.0	0.0	0	0.177	-0.027	-0.145	-0.122	111.0
0.0	0.0	2	2	300.99503	300.99503	1	2	2	0.0	0.0	0	0.177	-0.025	-0.149	-0.106	111.0
0.0	0.0	2	2	300.99503	300.99503	1	2	2	0.0	0.0	0	0.178	-0.023	-0.146	-0.098	111.0
0.0	0.0	2	2	300.99503	300.99503	1	2	2	0.0	0.0	0	0.178	-0.021	-0.101	-0.098	111.0
0.0	0.0	2	2	300.99503	300.99503	1	2	2	0.0	0.0	0	0.178	-0.02	-0.098	-0.084	111.0
0.0	0.0	2	2	300.99503	300.99503	1	2	2	0.0	0.0	0	0.179	-0.02	-0.138	-0.084	111.0
0.0	0.0	2	2	300.99503	300.99503	1	2	2	0.0	0.0	0	0.179	-0.02	-0.073	-0.078	111.0
0.0	0.0	2	2	300.99503	300.99503	1	2	2	0.0	0.0	0	0.18	-0.02	-0.042	-0.067	111.0
0.0	0.0	2	2	300.99503	300.99503	1	2	2	0.0	0.0	0	0.18	-0.019	0.092	-0.067	111.0
0.0	0.0	2	2	300.99503	300.99503	1	2	2	0.0	0.0	0	0.181	-0.019	-0.036	-0.063	111.0
0.0	0.0	2	2	300.99503	300.99503	1	2	2	0.0	0.0	0	0.181	-0.018	-0.066	-0.054	111.0
0.0	0.0	2	2	300.99503	300.99503	1	2	2	0.0	0.0	0	0.182	-0.017	-0.002	-0.054	111.0
0.0	0.0	2	2	300.99503	300.99503	1	2	2	0.0	0.0	0	0.182	-0.017	-0.081	-0.05	111.0
0.0	0.0	2	2	300.99503	300.99503	1	2	2	0.0	0.0	0	0.183	-0.016	-0.007	-0.05	111.0
0.0	0.0	2	2	300.99503	300.99503	1	2	2	0.0	0.0	0	0.183	-0.016	-0.21	-0.043	111.0
0.0	0.0	2	2	300.99503	300.99503	1	2	2	0.0	0.0	0	0.183	-0.016	-0.09	-0.04	111.0
0.0	0.0	2	2	300.99503	300.99503	1	2	2	0.0	0.0	0	0.184	-0.015	-0.037	-0.04	111.0
0.0	0.0	2	2	300.99503	300.99503	1	2	2	0.0	0.0	0	0.184	-0.015	-0.025	-0.034	111.0
0.0	0.0	2	2	300.99503	300.99503	1	2	2	0.0	0.0	0	0.185	-0.014	0.109	-0.029	111.0
0.0	0.0	2	2	300.99503	300.99503	1	2	2	0.0	0.0	0	0.185	-0.013	-0.028	-0.029	111.0
0.0	0.0	2	2	300.99503	300.99503	1	2	2	0.0	0.0	0	0.186	-0.013	-0.06	-0.027	111.0
0.0	0.0	2	2	300.99503	300.99503	1	2	2	0.0	0.0	0	0.186	-0.012	-0.025	-0.027	111.0
0.0	0.0	2	2	300.99503	300.99503	1	2	2	0.0	0.0	0	0.187	-0.012	-0.022	-0.023	111.0
0.0	0.0	2	2	300.99503	300.99503	1	2	2	0.0	0.0	0	0.187	-0.011	0.008	-0.021	111.0
0.0	0.0	2	2	300.99503	300.99503	1	2	2	0.0	0.0	0	0.187	-0.01	-0.022	-0.021	111.0
0.0	0.0	2	2	300.99503	300.99503	1	2	2	0.0	0.0	0	0.188	-0.01	-0.042	-0.018	111.0
0.0	0.0	2	2	300.99503	300.99503	1	2	2	0.0	0.0	0	0.188	-0.009	0.036	-0.017	111.0
0.0	0.0	2	2	300.99503	300.99503	1	2	2	0.0	0.0	0	0.188	-0.009	-0.046	-0.017	111.0
0.0	0.0	2	2	300.99503	300.99503	1	2	2	0.0	0.0	0	0.189	-0.008	0.0	-0.014	111.0
0.0	0.0	2	2	300.99503	300.99503	1	2	2	0.0	0.0	0	0.189	-0.007	-0.045	-0.014	111.0
0.0	0.0	2	2	300.99503	300.99503	1	2	2	0.0	0.0	0	0.19	-0.006	-0.011	-0.012	111.0
0.0	0.0	2	2	300.99503	300.99503	1	2	2	0.0	0.0	0	0.19	-0.005	-0.014	-0.011	111.0
0.0	0.0	2	2	300.99503	300.99503	1	2	2	0.0	0.0	0	0.19	-0.004	0.083	-0.011	111.0
0.0	0.0	2	2	300.99503	300.99503	1	2	2	0.0	0.0	0	0.191	-0.003	0.026	-0.01	111.0
0.0	0.0	2	2	300.99503	300.99503	1	2	2	0.0	0.0	0	0.191	-0.001	0.016	-0.009	111.0
0.0	0.0	2	2	300.99503	300.99503	1	2	2	0.0	0.0	0	0.191	0.0	0.003	-0.009	111.0
0.0	0.0	2	2	300.99503	300.99503	1	2	2	0.0	0.0	0	0.192	0.0	-0.008	-0.007	111.0
0.0	0.0	2	2	300.99503	300.99503	1	2	2	0.0	0.0	0	0.192	-0.001	-0.012	-0.006	111.0
0.0	0.0	2	2	300.99503	300.99503	1	2	2	0.0	0.0	0	0.192	-0.001	-0.024	-0.006	111.0
0.0	0.0	2	2	300.99503	300.99503	1	2	2	0.0	0.0	0	0.193	-0.001	-0.037	-0.006	111.0
0.0	0.0	2	2	300.99503	300.99503	1	2	2	0.0	0.0	0	0.193	-0.001	-0.016	-0.006	111.0
0.0	0.0	2	2	300.99503	300.99503	1	2	2	0.0	0.0	0	0.193	0.0	0.028	-0.005	111.0
0.0	0.0	2	2	300.99503	300.99503	1	2	2	0.0	0.0	0	0.194	0.0	0.006	-0.004	111.0
0.0	0.0	2	2	300.99503	300.99503	1	2	2	0.0	0.0	0	0.194	0.0	-0.011	-0.004	111.0
0.0	0.0	2	2	300.99503	300.99503	1	2	2	0.0	0.0	0	0.194	0.0	-0.009	-0.003	111.0
0.0	0.0	2	2	300.99503	300.99503	1	2	2	0.0	0.0	0	0.194	0.0	0.013	-0.003	111.0
0.0	0.0	2	2	300.99503	300.99503	1	2	2	0.0	0.0	0	0.195	-0.001	-0.055	-0.003	111.0
0.0	0.0	2	2	300.99503	300.99503	1	2	2	0.0	0.0	0	0.195	-0.001	-0.056	-0.002	111.0
0.0	0.0	2	2	300.99503	300.99503	1	2	2	0.0	0.0	0	0.195	0.0	0.006	-0.002	111.0
0.0	0.0	2	2	300.99503	300.99503	1	2	2	0.0	0.0	0	0.195	0.0	0.005	-0.002	111.0
0.0	0.0	2	2	300.99503	300.99503	1	2	2	0.0	0.0	0	0.196	0.0	0.012	-0.002	111.0
0.0	0.0	2	2	300.99503	300.99503	1	2	2	0.0	0.0	0	0.196	0.0	-0.007	-0.002	111.0
0.0	0.0	2	2	300.99503	300.99503	1	2	2	0.0	0.0	0	0.196	0.0	0.099	-0.001	111.0
0.0	0.0	2	2	300.99503	300.99503	1	2	2	0.0	0.0	0	0.196	0.0	-0.008	-0.001	111.0
0.0	0.0	2	2	300.99503	300.99503	1	2	2	0.0	0.0	0	0.196	0.0	0.059	-0.001	111.0
0.0	0.0	2	2	300.99503	300.99503	1	2	2	0.0	0.0	0	0.197	0.0	-0.002	-0.001	111.0
0.0	0.0	2	2	300.99503	300.99503	1	2	2	0.0	0.0	0	0.197	-0.001	-0.02	-0.001	111.0
0.0	0.0	2	2	300.99503	300.99503	1	2	2	0.0	0.0	0	0.197	0.0	0.012	0.0	111.0
0.0	0.0	2	2	300.99503	300.99503	1	2	2	0.0	0.0	0	0.197	-0.001	-0.017	0.0	111.0
0.0	0.0	2	2	300.99503	300.99503	1	2	2	0.0	0.0	0	0.197	-0.001	-0.014	0.0	111.0
0.0	0.0	2	2	300.99503	300.99503	1	2	2	0.0	0.0	0	0.198	0.0	-0.008	0.0	111.0
0.0	0.0	2	2	300.99503	300.99503	1	2	2	0.0	0.0	0	0.198	-0.001	-0.013	0.0	111.0
0.0	0.0	2	2	300.99503	300.99503	1	2	2	0.0	0.0	0	0.198	0.0	0.001	0.0	111.0
0.0	0.0	2	2	300.99503	300.99503	1	2	2	0.0	0.0	0	0.198	-0.001	-0.032	0.0	111.0
0.0	0.0	2	2	300.99503	300.99503	1	2	2	0.0	0.0	0	0.198	0.0	-0.005	0.0	111.0
0.0	0.0	2	2	300.99503	300.99503	1	2	2	0.0	0.0	0	0.199	0.0	0.017	0.0	111.0
0.0	0.0	2	2	300.99503	300.99503	1	2	2	0.0	0.0	0	0.199	0.0	0.025	0.0	111.0
0.0	0.0	2	2	300.99503	300.99503	1	2	2	0.0	0.0	0	0.199	-0.001	-0.015	0.0	111.0
0.0	0.0	2	2	300.99503	300.99503	1	2	2	0.0	0.0	0	0.199	0.0	0.141	0.0	111.0
0.0	0.0	2	2	300.99503	300.99503	1	2	2	0.0	0.0	0	0.2	0.0	-0.006	0.0	111.0
0.0	0.0	2	2	300.99503	300.99503	1	2	2	0.0	0.0	0	0.2	0.0	0.021	0.0	111.0
0.0	0.0	2	2	300.99503	300.99503	1	2	2	0.0	0.0	0	0.2	0.0	-0.001	0.0	111.0
0.0	0.0	2	2	300.99503	300.99503	1	2	2	0.0	0.0	0	0.2	0.0	0.011	0.0	111.0
0.0	0.0	2	2	300.99503	300.99503	1	2	2	0.0	0.0	0	0.2	0.0	0.007	0.0	111.0
0.0	0.0	2	2	300.99503	300.99503	1	2	2	0.0	0.0	0	0.2	-0.001	-0.023	0.0	111.0
0.0	0.0	2	2	300.99503	300.99503	1	2	2	0.0	0.0	0	0.2	0.0	0.024	0.0	111.0
0.0	0.0	2	2	300.99503	300.99503	1	2	2	0.0	0.0	0	0.201	-0.001	-0.037	0.0	111.0
0.0	0.0	2	2	300.99503	300.99503	1	2	2	0.0	0.0	0	0.201	0.0	0.011	0.0	111.0
0.0	0.0	2	2	300.99503	300.99503	1	2	2	0.0	0.0	0	0.201	0.0	0.006	0.0	111.0
0.0	0.0	2	2	300.99503	300.99503	1	2	2	0.0	0.0	0	0.201	0.0	0.014	0.0	111.0
0.0	0.0	2	2	300.99503	300.99503	1	2	2	0.0	0.0	0	0.201	0.0	0.039	0.0	111.0
0.0	0.0	2	2	300.99503	300.99503	1	2	2	0.0	0.0	0	0.201	0.0	-0.002	0.0	111.0
0.0	0.0	2	2	300.99503	300.99503	1	2	2	0.0	0.0	0	0.201	0.0	0.023	0.0	111.0
0.0	0.0	2	2	300.99503	300.99503	1	2	2	0.0	0.0	0	0.201	0.0	-0.011	0.0	111.0
0.0	0.0	2	2	300.99503	300.99503	1	2	2	0.0	0.0	0	0.201	-0.001	-0.07	0.0	111.0
0.0	0.0	2	2	300.99503	300.99503	1	2	2	0.0	0.0	0	0.201	-0.001	-0.025	0.0	111.0
0.0	0.0	2	2	300.99503	300.99503	1	2	2	0.0	0.0	0	0.201	0.0	-0.006	0.0	111.0
0.0	0.0	2	2	300.99503	300.99503	1	2	2	0.0	0.0	0	0.201	0.0	0.024	0.0	111.0
0.0	0.0	2	2	300.99503	300.99503	1	2	2	0.0	0.0	0	0.202	-0.001	-0.021	0.0	111.0
0.0	0.0	2	2	300.99503	300.99503	1	2	2	0.0	0.0	0	0.202	0.0	0.024	0.0	111.0
0.0	0.0	2	2	300.99503	300.99503	1	2	2	0.0	0.0	0	0.202	0.0	-0.009	0.0	111.0
0.0	0.0	2	2	300.99503	300.99503	1	2	2	0.0	0.0	0	0.202	-0.001	-0.025	0.0	111.0
0.0	0.0	2	2	300.99503	300.99503	1	2	2	0.0	0.0	0	0.202	-0.001	-0.021	0.0	111.0
0.0	0.0	2	2	300.99503	300.99503	1	2	2	0.0	0.0	0	0.202	0.0	-0.007	0.0	111.0
0.0	0.0	2	2	300.99503	300.99503	1	2	2	0.0	0.0	0	0.202	-0.001	-0.049	0.0	111.0
0.0	0.0	2	2	300.99503	300.99503	1	2	2	0.0	0.0	0	0.202	0.0	-0.001	0.0	111.0
0.0	0.0	2	2	300.99503	300.99503	1	2	2	0.0	0.0	0	0.202	0.0	-0.009	0.0	111.0
0.0	0.0	2	2	300.99503	300.99503	1	2	2	0.0	0.0	0	0.202	-0.001	-0.135	0.0	111.0
0.0	0.0	2	2	300.99503	300.99503	1	2	2	0.0	0.0	0	0.202	0.0	0.004	0.0	111.0
0.0	0.0	2	2	300.99503	300.99503	1	2	2	0.0	0.0	0	0.202	0.0	-0.009	0.0	111.0
0.0	0.0	2	2	300.99503	300.99503	1	2	2	0.0	0.0	0	0.202	0.0	0.017	0.0	111.0
0.0	0.0	2	2	300.99503	300.99503	1	2	2	0.0	0.0	0	0.202	-0.001	-0.014	0.0	111.0
0.0	0.0	2	2	300.99503	300.99503	1	2	2	0.0	0.0	0	0.202	0.0	0.021	0.0	111.0
0.0	0.0	2	2	300.99503	300.99503	1	2	2	0.0	0.0	0	0.202	0.0	-0.003	0.0	111.0
0.0	0.0	2	2	300.99503	300.99503	1	2	2	0.0	0.0	0	0.202	-0.001	-0.026	0.0	111.0
0.0	0.0	2	2	300.99503	300.99503	1	2	2	0.0	0.0	0	0.202	0.0	0.051	0.0	111.0
0.0	0.0	2	2	300.99503	300.99503	1	2	2	0.0	0.0	0	0.202	-0.001	-0.045	0.0	111.0
0.0	0.0	2	2	300.99503	300.99503	1	2	2	0.0	0.0	0	0.203	0.0	0.049	0.0	111.0
0.0	0.0	2	2	300.99503	300.99503	1	2	2	0.0	0.0	0	0.203	0.0	-0.006	0.0	111.0
0.0	0.0	2	2	300.99503	300.99503	1	2	2	0.0	0.0	0	0.203	-0.001	-0.029	0.0	111.0
0.0	0.0	2	2	300.99503	300.99503	1	2	2	0.0	0.0	0	0.203	0.0	0.002	0.0	111.0
0.0	0.0	2	2	300.99503	300.99503	1	2	2	0.0	0.0	0	0.203	0.0	-0.01	0.0	111.0
0.0	0.0	2	2	300.99503	300.99503	1	2	2	0.0	0.0	0	0.203	-0.001	-0.024	0.0	111.0
0.0	0.0	2	2	300.99503	300.99503	1	2	2	0.0	0.0	0	0.203	0.0	0.034	0.0	111.0
0.0	0.0	2	2	300.99503	300.99503	1	2	2	0.0	0.0	0	0.203	-0.001	-0.019	0.0	111.0
0.0	0.0	2	2	300.99503	300.99503	1	2	2	0.0	0.0	0	0.203	0.0	0.003	0.0	111.0
0.0	0.0	2	2	300.99503	300.99503	1	2	2	0.0	0.0	0	0.203	0.0	0.026	0.0	111.0
0.0	0.0	2	2	300.99503	300.99503	1	2	2	0.0	0.0	0	0.203	0.0	-0.005	0.0	111.0
0.0	0.0	2	2	300.99503	300.99503	1	2	2	0.0	0.0	0	0.203	0.0	0.005	0.0	111.0
0.0	0.0	2	2	300.99503	300.99503	1	2	2	0.0	0.0	0	0.203	0.0	0.022	0.0	111.0
0.0	0.0	2	2	300.99503	300.99503	1	2	2	0.0	0.0	0	0.203	0.0	0.082	0.0	111.0
0.0	0.0	2	2	300.99503	300.99503	1	2	2	0.0	0.0	0	0.203	0.0	-0.008	0.0	111.0
0.0	0.0	2	2	300.99503	300.99503	1	2	2	0.0	0.0	0	0.203	0.0	0.007	0.0	111.0
0.0	0.0	2	2	300.99503	300.99503	1	2	2	0.0	0.0	0	0.203	0.0	0.003	0.0	111.0
0.0	0.0	2	2	300.99503	300.99503	1	2	2	0.0	0.0	0	0.203	0.0	-0.008	0.0	111.0
0.0	0.0	2	2	300.99503	300.99503	1	2	2	0.0	0.0	0	0.203	-0.001	-0.017	0.0	111.0
0.0	0.0	2	2	300.99503	300.99503	1	2	2	0.0	0.0	0	0.203	-0.001	-0.018	0.0	111.0
0.0	0.0	2	2	300.99503	300.99503	1	2	2	0.0	0.0	0	0.203	0.0	0.018	0.0	111.0
0.0	0.0	2	2	300.99503	300.99503	1	2	2	0.0	0.0	0	0.203	0.0	0.004	0.0	111.0
0.0	0.0	2	2	300.99503	300.99503	1	2	2	0.0	0.0	0	0.203	-0.001	-0.08	0.0	111.0
0.0	0.0	2	2	300.99503	300.99503	1	2	2	0.0	0.0	0	0.203	-0.001	-0.015	0.0	111.0
0.0	0.0	2	2	300.99503	300.99503	1	2	2	0.0	0.0	0	0.203	0.0	0.03	0.0	111.0
0.0	0.0	2	2	300.99503	300.99503	1	2	2	0.0	0.0	0	0.203	-0.001	-0.015	0.0	111.0
0.0	0.0	2	2	300.99503	300.99503	1	2	2	0.0	0.0	0	0.203	0.0	0.01	0.0	111.0
0.0	0.0	2	2	300.99503	300.99503	1	2	2	0.0	0.0	0	0.203	0.0	0.014	0.0	111.0
0.0	0.0	2	2	300.99503	300.99503	1	2	2	0.0	0.0	0	0.203	0.0	0.029	0.0	111.0
0.0	0.0	2	2	300.99503	300.99503	1	2	2	0.0	0.0	0	0.203	-0.001	-0.064	0.0	111.0
0.0	0.0	2	2	300.99503	300.99503	1	2	2	0.0	0.0	0	0.203	0.0	0.024	0.0	111.0
0.0	0.0	2	2	300.99503	300.99503	1	2	2	0.0	0.0	0	0.203	-0.001	-0.037	0.0	111.0
0.0	0.0	2	2	300.99503	300.99503	1	2	2	0.0	0.0	0	0.203	0.0	0.0	0.0	111.0
0.0	0.0	2	2	300.99503	300.99503	1	2	2	0.0	0.0	0	0.203	0.0	0.09	0.0	111.0
0.0	0.0	2	2	300.99503	300.99503	1	2	2	0.0	0.0	0	0.203	0.0	0.029	0.0	111.0
0.0	0.0	2	2	300.99503	300.99503	1	2	2	0.0	0.0	0	0.203	0.0	-0.002	0.0	111.0
0.0	0.0	2	2	300.99503	300.99503	1	2	2	0.0	0.0	0	0.203	0.0	-0.006	0.0	111.0
0.0	0.0	2	2	300.99503	300.99503	1	2	2	0.0	0.0	0	0.203	-0.001	-0.028	0.0	111.0
0.0	0.0	2	2	300.99503	300.99503	1	2	2	0.0	0.0	0	0.203	0.0	0.003	0.0	111.0
0.0	0.0	2	2	300.99503	300.99503	1	2	2	0.0	0.0	0	0.203	0.0	0.02	0.0	111.0
0.0	0.0	2	2	300.99503	300.99503	1	2	2	0.0	0.0	0	0.203	0.0	-0.01	0.0	111.0
0.0	0.0	2	2	300.99503	300.99503	1	2	2	0.0	0.0	0	0.203	0.0	-0.002	0.0	111.0
0.0	0.0	2	2	300.99503	300.99503	1	2	2	0.0	0.0	0	0.203	-0.001	-0.013	0.0	111.0
0.0	0.0	2	2	300.99503	300.99503	1	2	2	0.0	0.0	0	0.203	-0.001	-0.056	0.0	111.0
0.0	0.0	2	2	300.99503	300.99503	1	2	2	0.0	0.0	0	0.203	0.0	0.012	0.0	111.0
0.0	0.0	2	2	300.99503	300.99503	1	2	2	0.0	0.0	0	0.203	-0.001	-0.03	0.0	111.0
0.0	0.0	2	2	300.99503	300.99503	1	2	2	0.0	0.0	0	0.202	0.0	0.0	0.0	111.0
0.0	0.0	2	2	300.99503	300.99503	1	2	2	0.0	0.0	0	0.202	0.0	0.013	0.0	111.0
0.0	0.0	2	2	300.99503	300.99503	1	2	2	0.0	0.0	0	0.202	0.0	-0.005	0.0	111.0
0.0	0.0	2	2	300.99503	300.99503	1	2	2	0.0	0.0	0	0.202	-0.001	-0.025	0.0	111.0
0.0	0.0	2	2	300.99503	300.99503	1	2	2	0.0	0.0	0	0.202	0.0	0.03	0.0	111.0
0.0	0.0	2	2	300.99503	300.99503	1	2	2	0.0	0.0	0	0.202	0.0	0.006	0.0	111.0
0.0	0.0	2	2	300.99503	300.99503	1	2	2	0.0	0.0	0	0.202	-0.001	-0.02	0.0	111.0
0.0	0.0	2	2	300.99503	300.99503	1	2	2	0.0	0.0	0	0.202	0.0	0.053	0.0	111.0
0.0	0.0	2	2	300.99503	300.99503	1	2	2	0.0	0.0	0	0.202	-0.001	-0.012	0.0	111.0
0.0	0.0	2	2	300.99503	300.99503	1	2	2	0.0	0.0	0	0.202	0.0	0.003	0.0	111.0
0.0	0.0	2	2	300.99503	300.99503	1	2	2	0.0	0.0	0	0.202	0.0	0.062	0.0	111.0
0.0	0.0	2	2	300.99503	300.99503	1	2	2	0.0	0.0	0	0.202	0.0	-0.01	0.0	111.0
0.0	0.0	2	2	300.99503	300.99503	1	2	2	0.0	0.0	0	0.202	0.0	-0.003	0.0	111.0
0.0	0.0	2	2	300.99503	300.99503	1	2	2	0.0	0.0	0	0.202	0.0	0.062	0.0	111.0
0.0	0.0	2	2	300.99503	300.99503	1	2	2	0.0	0.0	0	0.202	0.0	0.033	0.0	111.0
0.0	0.0	2	2	300.99503	300.99503	1	2	2	0.0	0.0	0	0.202	0.0	-0.003	0.0	111.0
0.0	0.0	2	2	300.99503	300.99503	1	2	2	0.0	0.0	0	0.202	-0.001	-0.014	0.0	111.0
0.0	0.0	2	2	300.99503	300.99503	1	2	2	0.0	0.0	0	0.202	-0.001	-0.042	0.0	111.0
0.0	0.0	2	2	300.99503	300.99503	1	2	2	0.0	0.0	0	0.202	-0.001	-0.02	0.0	111.0
0.0	0.0	2	2	300.99503	300.99503	1	2	2	0.0	0.0	0	0.202	0.0	-0.009	0.0	111.0
0.0	0.0	2	2	300.99503	300.99503	1	2	2	0.0	0.0	0	0.202	0.0	0.018	0.0	111.0
0.0	0.0	2	2	300.99503	300.99503	1	2	2	0.0	0.0	0	0.202	-0.001	-0.017	0.0	111.0
0.0	0.0	2	2	300.99503	300.99503	1	2	2	0.0	0.0	0	0.202	-0.001	-0.031	0.0	111.0
0.0	0.0	2	2	300.99503	300.99503	1	2	2	0.0	0.0	0	0.202	-0.001	-0.042	0.0	111.0
0.0	0.0	2	2	300.99503	300.99503	1	2	2	0.0	0.0	0	0.202	0.0	-0.006	0.0	111.0
0.0	0.0	2	2	300.99503	300.99503	1	2	2	0.0	0.0	0	0.202	0.0	-0.005	0.0	111.0
0.0	0.0	2	2	300.99503	300.99503	1	2	2	0.0	0.0	0	0.202	0.0	0.042	0.0	111.0
0.0	0.0	2	2	300.99503	300.99503	1	2	2	0.0	0.0	0	0.202	0.0	0.031	0.0	111.0
0.0	0.0	2	2	300.99503	300.99503	1	2	2	0.0	0.0	0	0.202	0.0	-0.003	0.0	111.0
0.0	0.0	2	2	300.99503	300.99503	1	2	2	0.0	0.0	0	0.202	0.0	0.009	0.0	111.0
0.0	0.0	2	2	300.99503	300.99503	1	2	2	0.0	0.0	0	0.202	0.0	-0.004	0.0	111.0
0.0	0.0	2	2	300.99503	300.99503	1	2	2	0.0	0.0	0	0.202	0.0	0.009	0.0	111.0
0.0	0.0	2	2	300.99503	300.99503	1	2	2	0.0	0.0	0	0.202	0.0	0.107	0.0	111.0
0.0	0.0	2	2	300.99503	300.99503	1	2	2	0.0	0.0	0	0.202	0.0	0.001	0.0	111.0
0.0	0.0	2	2	300.99503	300.99503	1	2	2	0.0	0.0	0	0.202	-0.001	-0.087	0.0	111.0
0.0	0.0	2	2	300.99503	300.99503	1	2	2	0.0	0.0	0	0.202	-0.001	-0.037	0.0	111.0
0.0	0.0	2	2	300.99503	300.99503	1	2	2	0.0	0.0	0	0.202	-0.001	-0.066	0.0	111.0
0.0	0.0	2	2	300.99503	300.99503	1	2	2	0.0	0.0	0	0.202	0.0	0.02	0.0	111.0
0.0	0.0	2	2	300.99503	300.99503	1	2	2	0.0	0.0	0	0.202	0.0	-0.006	0.0	111.0
0.0	0.0	2	2	300.99503	300.99503	1	2	2	0.0	0.0	0	0.202	0.0	0.023	0.0	111.0
0.0	0.0	2	2	300.99503	300.99503	1	2	2	0.0	0.0	0	0.202	-0.001	-0.015	0.0	111.0
0.0	0.0	2	2	300.99503	300.99503	1	2	2	0.0	0.0	0	0.202	0.0	0.003	0.0	111.0
0.0	0.0	2	2	300.99503	300.99503	1	2	2	0.0	0.0	0	0.202	0.0	-0.005	0.0	111.0
0.0	0.0	2	2	300.99503	300.99503	1	2	2	0.0	0.0	0	0.202	-0.001	-0.153	0.0	111.0
0.0	0.0	2	2	300.99503	300.99503	1	2	2	0.0	0.0	0	0.202	0.0	-0.001	0.0	111.0
0.0	0.0	2	2	300.99503	300.99503	1	2	2	0.0	0.0	0	0.202	-0.001	-0.021	0.0	111.0
0.0	0.0	2	2	300.99503	300.99503	1	2	2	0.0	0.0	0	0.202	-0.001	-0.042	0.0	111.0
0.0	0.0	2	2	300.99503	300.99503	1	2	2	0.0	0.0	0	0.202	0.0	0.123	0.0	111.0
0.0	0.0	2	2	300.99503	300.99503	1	2	2	0.0	0.0	0	0.202	0.0	0.031	0.0	111.0
0.0	0.0	2	2	300.99503	300.99503	1	2	2	0.0	0.0	0	0.202	0.0	0.064	0.0	111.0
0.0	0.0	2	2	300.99503	300.99503	1	2	2	0.0	0.0	0	0.202	0.0	-0.002	0.0	111.0
4180.487	300.99503	2	3	201.99005	300.99503	1	2	2	0.0	0.0	1	0.202	0.0	0.059	0.0	111.0
4180.487	300.99503	2	3	201.99005	300.99503	1	2	2	0.0	0.0	1	0.202	-0.001	-0.195	0.0	111.0
4180.487	300.99503	2	3	201.99005	300.99503	0	2	2	0.0	0.0	1	0.202	0.0	-0.005	0.0	111.0
4180.487	300.99503	2	3	201.99005	300.99503	0	2	2	0.0	0.0	1	0.202	0.0	-0.002	0.0	111.0
4180.487	300.99503	2	3	201.99005	300.99503	0	2	2	0.0	0.0	1	0.202	-0.001	-0.023	0.294	111.0
4180.487	300.99503	2	3	201.99005	300.99503	0	2	2	0.0	0.0	1	0.202	0.001	0.226	0.294	111.0
4180.487	300.99503	2	3	201.99005	300.99503	0	2	2	0.0	0.0	1	0.202	0.005	0.704	0.825	111.0
4180.487	300.99503	2	3	201.99005	300.99503	0	2	2	0.0	0.0	1	0.202	0.011	0.746	0.825	111.0
4180.487	300.99503	2	3	201.99005	300.99503	0	2	2	0.0	0.0	1	0.202	0.019	1.028	1.063	111.0
4180.487	300.99503	2	3	201.99005	300.99503	0	2	2	0.0	0.0	1	0.202	0.029	1.446	1.488	111.0
4180.487	300.99503	2	3	201.99005	300.99503	0	2	2	0.0	0.0	1	0.203	0.039	1.506	1.488	111.0
4180.487	300.99503	2	3	201.99005	300.99503	0	2	2	0.0	0.0	1	0.203	0.049	1.728	1.679	111.0
4180.487	300.99503	2	3	201.99005	300.99503	0	2	2	0.0	0.0	1	0.203	0.058	1.837	2.021	111.0
4180.487	300.99503	2	3	201.99005	300.99503	0	2	2	0.0	0.0	1	0.203	0.069	2.026	2.021	111.0
4180.487	300.99503	2	3	201.99005	300.99503	0	2	2	0.0	0.0	1	0.203	0.08	2.12	2.316	111.0
4180.487	300.99503	2	3	201.99005	300.99503	0	2	2	0.0	0.0	1	0.203	0.091	2.366	2.316	111.0
4180.487	300.99503	2	3	201.99005	300.99503	0	2	2	0.0	0.0	1	0.203	0.103	2.508	2.448	111.0
4180.487	300.99503	2	3	201.99005	300.99503	0	2	2	0.0	0.0	1	0.203	0.115	2.701	2.685	111.0
4180.487	300.99503	2	3	201.99005	300.99503	0	2	2	0.0	0.0	1	0.203	0.126	2.687	2.685	111.0
4180.487	300.99503	2	3	201.99005	300.99503	0	2	2	0.0	0.0	1	0.203	0.136	2.837	2.791	111.0
4180.487	300.99503	2	3	201.99005	300.99503	0	2	2	0.0	0.0	1	0.203	0.147	2.909	2.981	111.0
4180.487	300.99503	2	3	201.99005	300.99503	0	2	2	0.0	0.0	1	0.203	0.157	3.009	2.981	111.0
4180.487	300.99503	2	3	201.99005	300.99503	0	2	2	0.0	0.0	1	0.203	0.168	3.202	3.145	111.0
4180.487	300.99503	2	3	201.99005	300.99503	0	2	2	0.0	0.0	1	0.203	0.178	3.156	3.145	111.0
4180.487	300.99503	2	3	201.99005	300.99503	0	2	2	0.0	0.0	1	0.203	0.187	3.233	3.219	111.0
4180.487	300.99503	2	3	201.99005	300.99503	0	2	2	0.0	0.0	1	0.203	0.195	3.371	3.35	111.0
4180.487	300.99503	2	3	201.99005	300.99503	0	2	2	0.0	0.0	1	0.204	0.204	3.359	3.35	111.0
4180.487	300.99503	2	3	201.99005	300.99503	0	2	2	0.0	0.0	1	0.204	0.212	3.389	3.409	111.0
4180.487	300.99503	2	3	201.99005	300.99503	0	2	2	0.0	0.0	1	0.204	0.219	3.566	3.515	111.0
4180.487	300.99503	2	3	201.99005	300.99503	0	2	2	0.0	0.0	1	0.204	0.226	3.5	3.515	111.0
4180.487	300.99503	2	3	201.99005	300.99503	0	2	2	0.0	0.0	1	0.204	0.233	3.536	3.562	111.0
4180.487	300.99503	2	3	201.99005	300.99503	0	2	2	0.0	0.0	1	0.204	0.239	3.476	3.562	111.0
4180.487	300.99503	2	3	201.99005	300.99503	0	2	2	0.0	0.0	1	0.204	0.245	3.65	3.648	111.0
4180.487	300.99503	2	3	201.99005	300.99503	0	2	2	0.0	0.0	1	0.204	0.251	3.654	3.685	111.0
4180.487	300.99503	2	3	201.99005	300.99503	0	2	2	0.0	0.0	1	0.204	0.257	3.671	3.685	111.0
4180.487	300.99503	2	3	201.99005	300.99503	0	2	2	0.0	0.0	1	0.204	0.263	3.761	3.753	111.0
4180.487	300.99503	2	3	201.99005	300.99503	0	2	2	0.0	0.0	1	0.204	0.267	3.733	3.812	111.0
4180.487	300.99503	2	3	201.99005	300.99503	0	2	2	0.0	0.0	1	0.205	0.271	3.816	3.812	111.0
4180.487	300.99503	2	3	201.99005	300.99503	0	2	2	0.0	0.0	1	0.205	0.277	3.895	3.838	111.0
4180.487	300.99503	2	3	201.99005	300.99503	0	2	2	0.0	0.0	1	0.205	0.282	3.85	3.838	111.0
4180.487	300.99503	2	3	201.99005	300.99503	0	2	2	0.0	0.0	1	0.205	0.284	3.838	3.887	111.0
4180.487	300.99503	2	3	201.99005	300.99503	0	2	2	0.0	0.0	1	0.205	0.288	3.9	3.908	111.0
4180.487	300.99503	2	3	201.99005	300.99503	0	2	2	0.0	0.0	1	0.205	0.291	3.938	3.908	111.0
4180.487	300.99503	2	3	201.99005	300.99503	0	2	2	0.0	0.0	1	0.205	0.295	3.901	3.946	111.0
4180.487	300.99503	2	3	201.99005	300.99503	0	2	2	0.0	0.0	1	0.205	0.299	3.929	3.963	111.0
4180.487	300.99503	2	3	201.99005	300.99503	0	2	2	0.0	0.0	1	0.205	0.302	4.01	3.963	111.0
4180.487	300.99503	2	3	201.99005	300.99503	0	2	2	0.0	0.0	1	0.205	0.304	3.97	3.992	111.0
4180.487	300.99503	2	3	201.99005	300.99503	0	2	2	0.0	0.0	1	0.206	0.306	3.989	3.992	111.0
4180.487	300.99503	2	3	201.99005	300.99503	0	2	2	0.0	0.0	1	0.206	0.308	3.986	4.007	111.0
4180.487	300.99503	2	3	201.99005	300.99503	0	2	2	0.0	0.0	1	0.206	0.31	3.994	4.03	111.0
4180.487	300.99503	2	3	201.99005	300.99503	0	2	2	0.0	0.0	1	0.206	0.313	4.049	4.03	111.0
4180.487	300.99503	2	3	201.99005	300.99503	0	2	2	0.0	0.0	1	0.206	0.316	3.898	4.051	111.0
4180.487	300.99503	2	3	201.99005	300.99503	0	2	2	0.0	0.0	1	0.206	0.318	4.032	4.06	111.0
4180.487	300.99503	2	3	201.99005	300.99503	0	2	2	0.0	0.0	1	0.206	0.32	4.099	4.06	111.0
4180.487	300.99503	2	3	201.99005	300.99503	0	2	2	0.0	0.0	1	0.206	0.321	4.022	4.077	111.0
4180.487	300.99503	2	3	201.99005	300.99503	0	2	2	0.0	0.0	1	0.206	0.322	4.134	4.077	111.0
4180.487	300.99503	2	3	201.99005	300.99503	0	2	2	0.0	0.0	1	0.206	0.323	4.245	4.086	111.0
4180.487	300.99503	2	3	201.99005	300.99503	0	2	2	0.0	0.0	1	0.206	0.324	4.136	4.098	111.0
4180.487	300.99503	2	3	201.99005	300.99503	0	2	2	0.0	0.0	1	0.206	0.324	4.059	4.098	111.0
4180.487	300.99503	2	3	201.99005	300.99503	0	2	2	0.0	0.0	1	0.206	0.325	4.14	4.11	111.0
4180.487	300.99503	2	3	201.99005	300.99503	0	2	2	0.0	0.0	1	0.206	0.326	4.171	4.115	111.0
4180.487	300.99503	2	3	201.99005	300.99503	0	2	2	0.0	0.0	1	0.206	0.327	4.115	4.115	111.0
4180.487	300.99503	2	3	201.99005	300.99503	0	2	2	0.0	0.0	1	0.206	0.328	4.135	4.126	111.0
4180.487	300.99503	2	3	201.99005	300.99503	0	2	2	0.0	0.0	1	0.206	0.33	4.139	4.126	111.0
4180.487	300.99503	2	3	201.99005	300.99503	0	2	2	0.0	0.0	1	0.206	0.332	4.155	4.129	111.0
4180.487	300.99503	2	3	201.99005	300.99503	0	2	2	0.0	0.0	1	0.206	0.334	4.113	4.137	111.0
4180.487	300.99503	2	3	201.99005	300.99503	0	2	2	0.0	0.0	1	0.206	0.337	4.367	4.137	111.0
4180.487	300.99503	2	3	201.99005	300.99503	1	2	2	0.0	0.0	1	0.206	0.339	4.15	4.144	111.0
4180.487	300.99503	2	3	201.99005	300.99503	1	2	2	0.0	0.0	1	0.206	0.34	4.095	4.146	111.0
4180.487	300.99503	2	3	201.99005	300.99503	1	2	2	0.0	0.0	1	0.206	0.341	4.264	4.146	111.0
4180.487	300.99503	2	3	201.99005	300.99503	1	2	2	0.0	0.0	1	0.206	0.34	4.098	4.151	111.0
4180.487	300.99503	2	3	201.99005	300.99503	1	2	2	0.0	0.0	1	0.206	0.341	4.185	4.151	111.0
4180.487	300.99503	2	3	201.99005	300.99503	1	2	2	0.0	0.0	1	0.206	0.34	4.101	4.154	111.0
4180.487	300.99503	2	3	201.99005	300.99503	1	2	2	0.0	0.0	1	0.206	0.341	4.146	4.159	111.0
4180.487	300.99503	2	3	201.99005	300.99503	1	2	2	0.0	0.0	1	0.206	0.341	4.233	4.159	111.0
4180.487	300.99503	2	3	201.99005	300.99503	1	2	2	0.0	0.0	1	0.206	0.341	4.179	4.161	111.0
4180.487	300.99503	2	3	201.99005	300.99503	1	2	2	0.0	0.0	1	0.206	0.341	4.127	4.164	111.0
4180.487	300.99503	2	3	201.99005	300.99503	1	2	2	0.0	0.0	1	0.206	0.341	4.139	4.164	111.0
4180.487	300.99503	2	3	201.99005	300.99503	1	2	2	0.0	0.0	1	0.206	0.341	4.171	4.166	111.0
4180.487	300.99503	2	3	201.99005	300.99503	1	2	2	0.0	0.0	1	0.206	0.341	4.159	4.166	111.0
4180.487	300.99503	2	3	201.99005	300.99503	1	2	2	0.0	0.0	1	0.207	0.341	4.18	4.167	111.0
4180.487	300.99503	2	3	201.99005	300.99503	1	2	2	0.0	0.0	1	0.207	0.341	4.189	4.169	111.0
4180.487	300.99503	2	3	201.99005	300.99503	1	2	2	0.0	0.0	1	0.207	0.341	4.271	4.169	111.0
4180.487	300.99503	2	3	201.99005	300.99503	1	2	2	0.0	0.0	1	0.207	0.341	4.119	4.171	111.0
4180.487	300.99503	2	3	201.99005	300.99503	1	2	2	0.0	0.0	1	0.207	0.341	4.193	4.172	111.0
4180.487	300.99503	2	3	201.99005	300.99503	1	2	2	0.0	0.0	1	0.207	0.341	4.161	4.172	111.0
4180.487	300.99503	2	3	201.99005	300.99503	1	2	2	0.0	0.0	1	0.207	0.341	4.146	4.173	111.0
4180.487	300.99503	2	3	201.99005	300.99503	1	2	2	0.0	0.0	1	0.207	0.341	4.166	4.173	111.0
4180.487	300.99503	2	3	201.99005	300.99503	1	2	2	0.0	0.0	1	0.207	0.341	4.138	4.174	111.0
4180.487	300.99503	2	3	201.99005	300.99503	1	2	2	0.0	0.0	1	0.207	0.341	4.188	4.176	111.0
4180.487	300.99503	2	3	201.99005	300.99503	1	2	2	0.0	0.0	1	0.207	0.341	4.116	4.176	111.0
4180.487	300.99503	2	3	201.99005	300.99503	1	2	2	0.0	0.0	1	0.207	0.341	4.157	4.177	111.0
4180.487	300.99503	2	3	201.99005	300.99503	1	2	2	0.0	0.0	1	0.207	0.341	4.15	4.177	111.0
4180.487	300.99503	2	3	201.99005	300.99503	1	2	2	0.0	0.0	1	0.207	0.341	4.159	4.177	111.0
4180.487	300.99503	2	3	201.99005	300.99503	1	2	2	0.0	0.0	1	0.207	0.341	4.143	4.179	111.0
4180.487	300.99503	2	3	201.99005	300.99503	1	2	2	0.0	0.0	1	0.207	0.341	4.156	4.179	111.0
4180.487	300.99503	2	3	201.99005	300.99503	1	2	2	0.0	0.0	1	0.207	0.341	4.176	4.18	111.0
4180.487	300.99503	2	3	201.99005	300.99503	1	2	2	0.0	0.0	1	0.207	0.341	4.146	4.18	111.0
4180.487	300.99503	2	3	201.99005	300.99503	1	2	2	0.0	0.0	1	0.207	0.341	4.218	4.18	111.0
4180.487	300.99503	2	3	201.99005	300.99503	1	2	2	0.0	0.0	1	0.207	0.341	4.183	4.181	111.0
4180.487	300.99503	2	3	201.99005	300.99503	1	2	2	0.0	0.0	1	0.207	0.341	4.21	4.181	111.0
4180.487	300.99503	2	3	201.99005	300.99503	1	2	2	0.0	0.0	1	0.207	0.341	4.16	4.181	111.0
4180.487	300.99503	2	3	201.99005	300.99503	1	2	2	0.0	0.0	1	0.207	0.341	4.184	4.182	111.0
4180.487	300.99503	2	3	201.99005	300.99503	1	2	2	0.0	0.0	1	0.207	0.34	4.001	4.182	111.0
4180.487	300.99503	2	3	201.99005	300.99503	1	2	2	0.0	0.0	1	0.207	0.341	4.195	4.182	111.0
4180.487	300.99503	2	3	201.99005	300.99503	1	2	2	0.0	0.0	1	0.207	0.341	4.19	4.183	111.0
4180.487	300.99503	2	3	201.99005	300.99503	1	2	2	0.0	0.0	1	0.207	0.341	4.191	4.183	111.0
4180.487	300.99503	2	3	201.99005	300.99503	1	2	2	0.0	0.0	1	0.207	0.341	4.348	4.183	111.0
4180.487	300.99503	2	3	201.99005	300.99503	1	2	2	0.0	0.0	1	0.207	0.341	4.177	4.183	111.0
4180.487	300.99503	2	3	201.99005	300.99503	1	2	2	0.0	0.0	1	0.207	0.341	4.144	4.183	111.0
4180.487	300.99503	2	3	201.99005	300.99503	1	2	2	0.0	0.0	1	0.207	0.341	4.143	4.183	111.0
4180.487	300.99503	2	3	201.99005	300.99503	1	2	2	0.0	0.0	1	0.207	0.34	4.008	4.184	111.0
4180.487	300.99503	2	3	201.99005	300.99503	1	2	2	0.0	0.0	1	0.207	0.341	4.18	4.184	111.0
4180.487	300.99503	2	3	201.99005	300.99503	1	2	2	0.0	0.0	1	0.207	0.341	4.176	4.184	111.0
4180.487	300.99503	2	3	201.99005	300.99503	1	2	2	0.0	0.0	1	0.207	0.341	4.222	4.184	111.0
4180.487	300.99503	2	3	201.99005	300.99503	1	2	2	0.0	0.0	1	0.207	0.341	4.207	4.184	111.0
4180.487	300.99503	2	3	201.99005	300.99503	1	2	2	0.0	0.0	1	0.207	0.341	4.231	4.184	111.0
4180.487	300.99503	2	3	201.99005	300.99503	1	2	2	0.0	0.0	1	0.207	0.341	4.155	4.184	111.0
4180.487	300.99503	2	3	201.99005	300.99503	1	2	2	0.0	0.0	1	0.207	0.341	4.13	4.184	111.0
4180.487	300.99503	2	3	201.99005	300.99503	1	2	2	0.0	0.0	1	0.207	0.34	4.048	4.184	111.0
4180.487	300.99503	2	3	201.99005	300.99503	1	2	2	0.0	0.0	1	0.207	0.341	4.207	4.184	111.0
4180.487	300.99503	2	3	201.99005	300.99503	1	2	2	0.0	0.0	1	0.207	0.341	4.182	4.185	111.0
4180.487	300.99503	2	3	201.99005	300.99503	1	2	2	0.0	0.0	1	0.207	0.341	4.156	4.185	111.0
4180.487	300.99503	2	3	201.99005	300.99503	1	2	2	0.0	0.0	1	0.207	0.341	4.213	4.185	111.0
4180.487	300.99503	2	3	201.99005	300.99503	1	2	2	0.0	0.0	1	0.207	0.341	4.169	4.185	111.0
4180.487	300.99503	2	3	201.99005	300.99503	1	2	2	0.0	0.0	1	0.207	0.341	4.195	4.185	111.0
4180.487	300.99503	2	3	201.99005	300.99503	1	2	2	0.0	0.0	1	0.207	0.341	4.145	4.185	111.0
4180.487	300.99503	2	3	201.99005	300.99503	1	2	2	0.0	0.0	1	0.207	0.341	4.222	4.185	111.0
4180.487	300.99503	2	3	201.99005	300.99503	1	2	2	0.0	0.0	1	0.207	0.341	4.137	4.185	111.0
4180.487	300.99503	2	3	201.99005	300.99503	1	2	2	0.0	0.0	1	0.207	0.341	4.178	4.185	111.0
4180.487	300.99503	2	3	201.99005	300.99503	1	2	2	0.0	0.0	1	0.207	0.341	4.174	4.185	111.0
4180.487	300.99503	2	3	201.99005	300.99503	1	2	2	0.0	0.0	1	0.207	0.341	4.298	4.185	111.0
4180.487	300.99503	2	3	201.99005	300.99503	1	2	2	0.0	0.0	1	0.207	0.341	4.158	4.185	111.0
4180.487	300.99503	2	3	201.99005	300.99503	1	2	2	0.0	0.0	1	0.207	0.341	4.173	4.185	111.0
4180.487	300.99503	2	3	201.99005	300.99503	1	2	2	0.0	0.0	1	0.207	0.341	4.204	4.185	111.0
4180.487	300.99503	2	3	201.99005	300.99503	1	2	2	0.0	0.0	1	0.207	0.341	4.125	4.185	111.0
4180.487	300.99503	2	3	201.99005	300.99503	1	2	2	0.0	0.0	1	0.207	0.341	4.192	4.185	111.0
4180.487	300.99503	2	3	201.99005	300.99503	1	2	2	0.0	0.0	1	0.207	0.341	4.187	4.185	111.0
4180.487	300.99503	2	3	201.99005	300.99503	1	2	2	0.0	0.0	1	0.207	0.341	4.207	4.185	111.0
4180.487	300.99503	2	3	201.99005	300.99503	1	2	2	0.0	0.0	1	0.207	0.341	4.116	4.185	111.0
4180.487	300.99503	2	3	201.99005	300.99503	1	2	2	0.0	0.0	1	0.207	0.341	4.202	4.185	111.0
4180.487	300.99503	2	3	201.99005	300.99503	1	2	2	0.0	0.0	1	0.207	0.341	4.129	4.185	111.0
4180.487	300.99503	2	3	201.99005	300.99503	1	2	2	0.0	0.0	1	0.207	0.341	4.173	4.185	111.0
4180.487	300.99503	2	3	201.99005	300.99503	1	2	2	0.0	0.0	1	0.207	0.341	4.145	4.185	111.0
4180.487	300.99503	2	3	201.99005	300.99503	1	2	2	0.0	0.0	1	0.207	0.34	4.09	4.185	111.0
4180.487	300.99503	2	3	201.99005	300.99503	1	2	2	0.0	0.0	1	0.207	0.341	4.196	4.185	111.0
4180.487	300.99503	2	3	201.99005	300.99503	1	2	2	0.0	0.0	1	0.207	0.34	4.058	4.185	111.0
4180.487	300.99503	2	3	201.99005	300.99503	1	2	2	0.0	0.0	1	0.207	0.341	4.171	4.185	111.0
4180.487	300.99503	2	3	201.99005	300.99503	1	2	2	0.0	0.0	1	0.207	0.341	4.189	4.185	111.0
4180.487	300.99503	2	3	201.99005	300.99503	1	2	2	0.0	0.0	1	0.207	0.34	4.063	4.185	111.0
4180.487	300.99503	2	3	201.99005	300.99503	1	2	2	0.0	0.0	1	0.207	0.341	4.182	4.185	111.0
4180.487	300.99503	2	3	201.99005	300.99503	1	2	2	0.0	0.0	1	0.207	0.341	4.168	4.185	111.0
4180.487	300.99503	2	3	201.99005	300.99503	1	2	2	0.0	0.0	1	0.207	0.341	4.178	4.185	111.0
4180.487	300.99503	2	3	201.99005	300.99503	1	2	2	0.0	0.0	1	0.206	0.341	4.156	4.185	111.0
4180.487	300.99503	2	3	201.99005	300.99503	1	2	2	0.0	0.0	1	0.206	0.341	4.15	4.185	111.0
4180.487	300.99503	2	3	201.99005	300.99503	1	2	2	0.0	0.0	1	0.206	0.341	4.193	4.185	111.0
4180.487	300.99503	2	3	201.99005	300.99503	1	2	2	0.0	0.0	1	0.206	0.341	4.157	4.185	111.0
4180.487	300.99503	2	3	201.99005	300.99503	1	2	2	0.0	0.0	1	0.206	0.341	4.21	4.185	111.0
4180.487	300.99503	2	3	201.99005	300.99503	1	2	2	0.0	0.0	1	0.206	0.341	4.214	4.185	111.0
4180.487	300.99503	2	3	201.99005	300.99503	1	2	2	0.0	0.0	1	0.206	0.341	4.234	4.185	111.0
4180.487	300.99503	2	3	201.99005	300.99503	1	2	2	0.0	0.0	1	0.206	0.341	4.208	4.185	111.0
4180.487	300.99503	2	3	201.99005	300.99503	1	2	2	0.0	0.0	1	0.206	0.341	4.184	4.185	111.0
4180.487	300.99503	2	3	201.99005	300.99503	1	2	2	0.0	0.0	1	0.206	0.341	4.175	4.185	111.0
4180.487	300.99503	2	3	201.99005	300.99503	1	2	2	0.0	0.0	1	0.206	0.341	4.156	4.185	111.0
4180.487	300.99503	2	3	201.99005	300.99503	1	2	2	0.0	0.0	1	0.206	0.341	4.156	4.185	111.0
4180.487	300.99503	2	3	201.99005	300.99503	1	2	2	0.0	0.0	1	0.206	0.341	4.2	4.185	111.0
4180.487	300.99503	2	3	201.99005	300.99503	1	2	2	0.0	0.0	1	0.206	0.341	4.162	4.185	111.0
4180.487	300.99503	2	3	201.99005	300.99503	1	2	2	0.0	0.0	1	0.206	0.341	4.205	4.185	111.0
4180.487	300.99503	2	3	201.99005	300.99503	1	2	2	0.0	0.0	1	0.206	0.341	4.169	4.185	111.0
4180.487	300.99503	2	3	201.99005	300.99503	1	2	2	0.0	0.0	1	0.206	0.341	4.184	4.185	111.0
4180.487	300.99503	2	3	201.99005	300.99503	1	2	2	0.0	0.0	1	0.206	0.341	4.136	4.185	111.0
4180.487	300.99503	2	3	201.99005	300.99503	1	2	2	0.0	0.0	1	0.206	0.341	4.132	4.185	111.0
4180.487	300.99503	2	3	201.99005	300.99503	1	2	2	0.0	0.0	1	0.206	0.341	4.195	4.185	111.0
4180.487	300.99503	2	3	201.99005	300.99503	1	2	2	0.0	0.0	1	0.206	0.341	4.19	4.185	111.0
4180.487	300.99503	2	3	201.99005	300.99503	1	2	2	0.0	0.0	1	0.206	0.341	4.169	4.185	111.0
4180.487	300.99503	2	3	201.99005	300.99503	1	2	2	0.0	0.0	1	0.206	0.341	4.184	4.185	111.0
4180.487	300.99503	2	3	201.99005	300.99503	1	2	2	0.0	0.0	1	0.206	0.341	4.21	4.185	111.0
4180.487	300.99503	2	3	201.99005	300.99503	1	2	2	0.0	0.0	1	0.206	0.341	4.202	4.185	111.0
4180.487	300.99503	2	3	201.99005	300.99503	1	2	2	0.0	0.0	1	0.206	0.341	4.179	4.185	111.0
4180.487	300.99503	2	3	201.99005	300.99503	1	2	2	0.0	0.0	1	0.206	0.341	4.192	4.185	111.0
4180.487	300.99503	2	3	201.99005	300.99503	1	2	2	0.0	0.0	1	0.206	0.341	4.158	4.185	111.0
4180.487	300.99503	2	3	201.99005	300.99503	1	2	2	0.0	0.0	1	0.206	0.341	4.183	4.185	111.0
4180.487	300.99503	2	3	201.99005	300.99503	1	2	2	0.0	0.0	1	0.206	0.341	4.234	4.185	111.0
4180.487	300.99503	2	3	201.99005	300.99503	1	2	2	0.0	0.0	1	0.206	0.341	4.169	4.185	111.0
4180.487	300.99503	2	3	201.99005	300.99503	1	2	2	0.0	0.0	1	0.206	0.341	4.186	4.185	111.0
4180.487	300.99503	2	3	201.99005	300.99503	1	2	2	0.0	0.0	1	0.206	0.341	4.247	4.185	111.0
4180.487	300.99503	2	3	201.99005	300.99503	1	2	2	0.0	0.0	1	0.206	0.341	4.211	4.185	111.0
4180.487	300.99503	2	3	201.99005	300.99503	1	2	2	0.0	0.0	1	0.206	0.341	4.183	4.185	111.0
4180.487	300.99503	2	3	201.99005	300.99503	1	2	2	0.0	0.0	1	0.206	0.341	4.275	4.185	111.0
4180.487	300.99503	2	3	201.99005	300.99503	1	2	2	0.0	0.0	1	0.206	0.341	4.183	4.185	111.0
4180.487	300.99503	2	3	201.99005	300.99503	1	2	2	0.0	0.0	1	0.206	0.341	4.234	4.185	111.0
4180.487	300.99503	2	3	201.99005	300.99503	1	2	2	0.0	0.0	1	0.206	0.341	4.223	4.185	111.0
4180.487	300.99503	2	3	201.99005	300.99503	1	2	2	0.0	0.0	1	0.206	0.341	4.173	4.185	111.0
4180.487	300.99503	2	3	201.99005	300.99503	1	2	2	0.0	0.0	1	0.206	0.341	4.171	4.185	111.0
4180.487	300.99503	2	3	201.99005	300.99503	1	2	2	0.0	0.0	1	0.206	0.341	4.188	4.185	111.0
4180.487	300.99503	2	3	201.99005	300.99503	1	2	2	0.0	0.0	1	0.206	0.341	4.211	4.185	111.0
4180.487	300.99503	2	3	201.99005	300.99503	1	2	2	0.0	0.0	1	0.206	0.341	4.185	4.185	111.0
4180.487	300.99503	2	3	201.99005	300.99503	1	2	2	0.0	0.0	1	0.206	0.341	4.201	4.185	111.0
4180.487	300.99503	2	3	201.99005	300.99503	1	2	2	0.0	0.0	1	0.206	0.341	4.258	4.185	111.0
4180.487	300.99503	2	3	201.99005	300.99503	1	2	2	0.0	0.0	1	0.206	0.341	4.182	4.185	111.0
4180.487	300.99503	2	3	201.99005	300.99503	1	2	2	0.0	0.0	1	0.206	0.341	4.185	4.185	111.0
4180.487	300.99503	2	3	201.99005	300.99503	1	2	2	0.0	0.0	1	0.206	0.341	4.133	4.185	111.0
4180.487	300.99503	2	3	201.99005	300.99503	1	2	2	0.0	0.0	1	0.206	0.341	4.209	4.185	111.0
4180.487	300.99503	2	3	201.99005	300.99503	1	2	2	0.0	0.0	1	0.206	0.341	4.193	4.185	111.0
4180.487	300.99503	2	3	201.99005	300.99503	1	2	2	0.0	0.0	1	0.206	0.341	4.154	4.185	111.0
4180.487	300.99503	2	3	201.99005	300.99503	1	2	2	0.0	0.0	1	0.206	0.341	4.153	4.185	111.0
4180.487	300.99503	2	3	201.99005	300.99503	1	2	2	0.0	0.0	1	0.206	0.34	4.053	4.185	111.0
4180.487	300.99503	2	3	201.99005	300.99503	1	2	2	0.0	0.0	1	0.206	0.34	4.102	4.185	111.0
4180.487	300.99503	2	3	201.99005	300.99503	1	2	2	0.0	0.0	1	0.206	0.341	4.171	4.185	111.0
4180.487	300.99503	2	3	201.99005	300.99503	1	2	2	0.0	0.0	1	0.206	0.341	4.114	4.185	111.0
4180.487	300.99503	2	3	201.99005	300.99503	1	2	2	0.0	0.0	1	0.206	0.341	4.174	4.185	111.0
4180.487	300.99503	2	3	201.99005	300.99503	1	2	2	0.0	0.0	1	0.206	0.34	4.101	4.185	111.0
4180.487	300.99503	2	3	201.99005	300.99503	1	2	2	0.0	0.0	1	0.206	0.341	4.256	4.185	111.0
4180.487	300.99503	2	3	201.99005	300.99503	1	2	2	0.0	0.0	1	0.206	0.341	4.185	4.185	111.0
4180.487	300.99503	2	3	201.99005	300.99503	1	2	2	0.0	0.0	1	0.206	0.341	4.251	4.185	111.0
4180.487	300.99503	2	3	201.99005	300.99503	1	2	2	0.0	0.0	1	0.206	0.341	4.206	4.185	111.0
4180.487	300.99503	2	3	201.99005	300.99503	1	2	2	0.0	0.0	1	0.206	0.341	4.193	4.185	111.0
4180.487	300.99503	2	3	201.99005	300.99503	1	2	2	0.0	0.0	1	0.206	0.341	4.16	4.185	111.0
4180.487	300.99503	2	3	201.99005	300.99503	1	2	2	0.0	0.0	1	0.206	0.341	4.155	4.185	111.0
4180.487	300.99503	2	3	201.99005	300.99503	1	2	2	0.0	0.0	1	0.206	0.341	4.148	4.185	111.0
4180.487	300.99503	2	3	201.99005	300.99503	1	2	2	0.0	0.0	1	0.206	0.341	4.173	4.185	111.0
4180.487	300.99503	2	3	201.99005	300.99503	1	2	2	0.0	0.0	1	0.206	0.341	4.119	4.185	111.0
4180.487	300.99503	2	3	201.99005	300.99503	1	2	2	0.0	0.0	1	0.206	0.34	4.097	4.185	111.0
4180.487	300.99503	2	3	201.99005	300.99503	1	2	2	0.0	0.0	1	0.206	0.341	4.223	4.185	111.0
4180.487	300.99503	2	3	201.99005	300.99503	1	2	2	0.0	0.0	1	0.206	0.341	4.203	4.185	111.0
4180.487	300.99503	2	3	201.99005	300.99503	1	2	2	0.0	0.0	1	0.206	0.341	4.161	4.185	111.0
4180.487	300.99503	2	3	201.99005	300.99503	1	2	2	0.0	0.0	1	0.206	0.341	4.2	4.185	111.0
4180.487	300.99503	2	3	201.99005	300.99503	1	2	2	0.0	0.0	1	0.206	0.341	4.171	4.185	111.0
4180.487	300.99503	2	3	201.99005	300.99503	1	2	2	0.0	0.0	1	0.206	0.341	4.134	4.185	111.0
4180.487	300.99503	2	3	201.99005	300.99503	1	2	2	0.0	0.0	1	0.206	0.341	4.166	4.185	111.0
4180.487	300.99503	2	3	201.99005	300.99503	1	2	2	0.0	0.0	1	0.206	0.34	4.009	4.185	111.0
4180.487	300.99503	2	3	201.99005	300.99503	1	2	2	0.0	0.0	1	0.206	0.341	4.174	4.185	111.0
4180.487	300.99503	2	3	201.99005	300.99503	1	2	2	0.0	0.0	1	0.206	0.341	4.203	4.185	111.0
4180.487	300.99503	2	3	201.99005	300.99503	1	2	2	0.0	0.0	1	0.206	0.341	4.255	4.185	111.0
0.0	0.0	2	3	201.99005	300.99503	1	2	2	0.0	0.0	0	0.206	0.341	4.199	4.185	111.0
0.0	0.0	2	3	201.99005	300.99503	1	2	2	0.0	0.0	0	0.206	0.341	4.125	4.185	111.0
0.0	0.0	2	3	201.99005	300.99503	1	2	2	0.0	0.0	0	0.206	0.341	4.143	4.185	111.0
0.0	0.0	2	3	201.99005	300.99503	1	2	2	0.0	0.0	0	0.206	0.34	4.099	4.185	111.0
0.0	0.0	2	3	201.99005	300.99503	1	2	2	0.0	0.0	0	0.206	0.337	3.606	3.613	111.0
0.0	0.0	2	3	201.99005	300.99503	1	2	2	0.0	0.0	0	0.206	0.332	3.358	3.358	111.0
0.0	0.0	2	3	201.99005	300.99503	1	2	2	0.0	0.0	0	0.206	0.326	3.366	3.358	111.0
0.0	0.0	2	3	201.99005	300.99503	1	2	2	0.0	0.0	0	0.206	0.317	2.902	2.901	111.0
0.0	0.0	2	3	201.99005	300.99503	1	2	2	0.0	0.0	0	0.206	0.31	2.9	2.901	111.0
0.0	0.0	2	3	201.99005	300.99503	1	2	2	0.0	0.0	0	0.206	0.302	2.703	2.695	111.0
0.0	0.0	2	3	201.99005	300.99503	1	2	2	0.0	0.0	0	0.205	0.291	2.288	2.328	111.0
0.0	0.0	2	3	201.99005	300.99503	1	2	2	0.0	0.0	0	0.205	0.281	2.368	2.328	111.0
0.0	0.0	2	3	201.99005	300.99503	1	2	2	0.0	0.0	0	0.205	0.27	2.137	2.162	111.0
0.0	0.0	2	3	201.99005	300.99503	1	2	2	0.0	0.0	0	0.205	0.259	1.928	1.867	111.0
0.0	0.0	2	3	201.99005	300.99503	1	2	2	0.0	0.0	0	0.205	0.249	1.901	1.867	111.0
0.0	0.0	2	3	201.99005	300.99503	1	2	2	0.0	0.0	0	0.205	0.238	1.79	1.612	111.0
0.0	0.0	2	3	201.99005	300.99503	1	2	2	0.0	0.0	0	0.205	0.228	1.615	1.612	111.0
0.0	0.0	2	3	201.99005	300.99503	1	2	2	0.0	0.0	0	0.205	0.218	1.551	1.499	111.0
0.0	0.0	2	3	201.99005	300.99503	1	2	2	0.0	0.0	0	0.205	0.208	1.283	1.294	111.0
0.0	0.0	2	3	201.99005	300.99503	1	2	2	0.0	0.0	0	0.205	0.198	1.34	1.294	111.0
0.0	0.0	2	3	201.99005	300.99503	1	2	2	0.0	0.0	0	0.205	0.189	1.184	1.203	111.0
0.0	0.0	2	3	201.99005	300.99503	1	2	2	0.0	0.0	0	0.205	0.179	1.079	1.038	111.0
0.0	0.0	2	3	201.99005	300.99503	1	2	2	0.0	0.0	0	0.205	0.171	1.064	1.038	111.0
0.0	0.0	2	3	201.99005	300.99503	1	2	2	0.0	0.0	0	0.205	0.162	0.979	0.964	111.0
0.0	0.0	2	3	201.99005	300.99503	1	2	2	0.0	0.0	0	0.205	0.153	0.957	0.964	111.0
0.0	0.0	2	3	201.99005	300.99503	1	2	2	0.0	0.0	0	0.205	0.145	0.869	0.833	111.0
0.0	0.0	2	3	201.99005	300.99503	1	2	2	0.0	0.0	0	0.205	0.136	0.715	0.774	111.0
0.0	0.0	2	3	201.99005	300.99503	1	2	2	0.0	0.0	0	0.205	0.13	0.751	0.774	111.0
0.0	0.0	2	3	201.99005	300.99503	1	2	2	0.0	0.0	0	0.204	0.123	0.632	0.668	111.0
0.0	0.0	2	3	201.99005	300.99503	1	2	2	0.0	0.0	0	0.204	0.116	0.633	0.621	111.0
0.0	0.0	2	3	201.99005	300.99503	1	2	2	0.0	0.0	0	0.204	0.11	0.56	0.621	111.0
0.0	0.0	2	3	201.99005	300.99503	1	2	2	0.0	0.0	0	0.204	0.104	0.555	0.536	111.0
0.0	0.0	2	3	201.99005	300.99503	1	2	2	0.0	0.0	0	0.204	0.098	0.522	0.536	111.0
0.0	0.0	2	3	201.99005	300.99503	1	2	2	0.0	0.0	0	0.204	0.093	0.505	0.462	111.0
0.0	0.0	2	3	201.99005	300.99503	1	2	2	0.0	0.0	0	0.204	0.087	0.466	0.43	111.0
0.0	0.0	2	3	201.99005	300.99503	1	2	2	0.0	0.0	0	0.204	0.081	0.434	0.43	111.0
0.0	0.0	2	3	201.99005	300.99503	1	2	2	0.0	0.0	0	0.204	0.076	0.376	0.371	111.0
0.0	0.0	2	3	201.99005	300.99503	1	2	2	0.0	0.0	0	0.204	0.072	0.402	0.371	111.0
0.0	0.0	2	3	201.99005	300.99503	1	2	2	0.0	0.0	0	0.203	0.068	0.344	0.345	111.0
0.0	0.0	2	3	201.99005	300.99503	1	2	2	0.0	0.0	0	0.203	0.064	0.324	0.297	111.0
0.0	0.0	2	3	201.99005	300.99503	1	2	2	0.0	0.0	0	0.203	0.06	0.283	0.297	111.0
0.0	0.0	2	3	201.99005	300.99503	1	2	2	0.0	0.0	0	0.203	0.058	0.465	0.276	111.0
0.0	0.0	2	3	201.99005	300.99503	1	2	2	0.0	0.0	0	0.203	0.055	0.271	0.238	111.0
0.0	0.0	2	3	201.99005	300.99503	1	2	2	0.0	0.0	0	0.203	0.051	0.233	0.238	111.0
0.0	0.0	2	3	201.99005	300.99503	1	2	2	0.0	0.0	0	0.202	0.047	0.136	0.206	111.0
0.0	0.0	2	3	201.99005	300.99503	1	2	2	0.0	0.0	0	0.202	0.043	0.204	0.191	111.0
0.0	0.0	2	3	201.99005	300.99503	1	2	2	0.0	0.0	0	0.202	0.04	0.223	0.191	111.0
0.0	0.0	2	3	201.99005	300.99503	1	2	2	0.0	0.0	0	0.202	0.038	0.102	0.165	111.0
0.0	0.0	2	3	201.99005	300.99503	1	2	2	0.0	0.0	0	0.202	0.036	0.051	0.165	111.0
0.0	0.0	2	3	201.99005	300.99503	1	2	2	0.0	0.0	0	0.201	0.034	0.145	0.153	111.0
0.0	0.0	2	3	201.99005	300.99503	1	2	2	0.0	0.0	0	0.201	0.032	0.093	0.132	111.0
0.0	0.0	2	3	201.99005	300.99503	1	2	2	0.0	0.0	0	0.201	0.03	0.141	0.132	111.0
0.0	0.0	2	3	201.99005	300.99503	1	2	2	0.0	0.0	0	0.201	0.028	0.122	0.122	111.0
0.0	0.0	2	3	201.99005	300.99503	1	2	2	0.0	0.0	0	0.2	0.026	0.112	0.106	111.0
0.0	0.0	2	3	201.99005	300.99503	1	2	2	0.0	0.0	0	0.2	0.024	0.088	0.106	111.0
0.0	0.0	2	3	201.99005	300.99503	1	2	2	0.0	0.0	0	0.2	0.022	0.065	0.091	111.0
0.0	0.0	2	3	201.99005	300.99503	1	2	2	0.0	0.0	0	0.2	0.02	0.103	0.084	111.0
0.0	0.0	2	3	201.99005	300.99503	1	2	2	0.0	0.0	0	0.2	0.02	0.076	0.084	111.0
0.0	0.0	2	3	201.99005	300.99503	1	2	2	0.0	0.0	0	0.2	0.02	0.066	0.073	111.0
0.0	0.0	2	3	201.99005	300.99503	1	2	2	0.0	0.0	0	0.199	0.02	0.116	0.073	111.0
0.0	0.0	2	3	201.99005	300.99503	1	2	2	0.0	0.0	0	0.199	0.02	0.086	0.067	111.0
0.0	0.0	2	3	201.99005	300.99503	1	2	2	0.0	0.0	0	0.199	0.02	0.085	0.058	111.0
0.0	0.0	2	3	201.99005	300.99503	1	2	2	0.0	0.0	0	0.199	0.02	0.082	0.058	111.0
0.0	0.0	2	3	201.99005	300.99503	1	2	2	0.0	0.0	0	0.199	0.02	0.048	0.054	111.0
0.0	0.0	2	3	201.99005	300.99503	1	2	2	0.0	0.0	0	0.199	0.02	0.075	0.046	111.0
0.0	0.0	2	3	201.99005	300.99503	1	2	2	0.0	0.0	0	0.199	0.02	0.068	0.046	111.0
0.0	0.0	2	3	201.99005	300.99503	1	2	2	0.0	0.0	0	0.199	0.02	0.109	0.04	111.0
0.0	0.0	2	3	201.99005	300.99503	1	2	2	0.0	0.0	0	0.198	0.02	0.107	0.04	111.0
0.0	0.0	2	3	201.99005	300.99503	1	2	2	0.0	0.0	0	0.198	0.02	0.022	0.037	111.0
0.0	0.0	2	3	201.99005	300.99503	1	2	2	0.0	0.0	0	0.198	0.019	-0.03	0.032	111.0
0.0	0.0	2	3	201.99005	300.99503	1	2	2	0.0	0.0	0	0.198	0.019	0.032	0.032	111.0
0.0	0.0	2	3	201.99005	300.99503	1	2	2	0.0	0.0	0	0.198	0.019	0.04	0.029	111.0
0.0	0.0	2	3	201.99005	300.99503	1	2	2	0.0	0.0	0	0.198	0.019	0.121	0.029	111.0
0.0	0.0	2	3	201.99005	300.99503	1	2	2	0.0	0.0	0	0.198	0.018	0.164	0.025	111.0
0.0	0.0	2	3	201.99005	300.99503	1	2	2	0.0	0.0	0	0.198	0.018	0.064	0.023	111.0
0.0	0.0	2	3	201.99005	300.99503	1	2	2	0.0	0.0	0	0.197	0.018	0.005	0.023	111.0
0.0	0.0	2	3	201.99005	300.99503	1	2	2	0.0	0.0	0	0.197	0.017	-0.02	0.02	111.0
0.0	0.0	2	3	201.99005	300.99503	1	2	2	0.0	0.0	0	0.197	0.017	0.034	0.018	111.0
0.0	0.0	2	3	201.99005	300.99503	1	2	2	0.0	0.0	0	0.197	0.017	0.034	0.018	111.0
0.0	0.0	2	3	201.99005	300.99503	1	2	2	0.0	0.0	0	0.197	0.017	0.017	0.016	111.0
0.0	0.0	2	3	201.99005	300.99503	1	2	2	0.0	0.0	0	0.197	0.017	0.011	0.013	111.0
0.0	0.0	2	3	201.99005	300.99503	1	2	2	0.0	0.0	0	0.197	0.017	0.013	0.013	111.0
0.0	0.0	2	3	201.99005	300.99503	1	2	2	0.0	0.0	0	0.197	0.017	0.008	0.012	111.0
0.0	0.0	2	3	201.99005	300.99503	1	2	2	0.0	0.0	0	0.196	0.016	-0.056	0.012	111.0
0.0	0.0	2	3	201.99005	300.99503	1	2	2	0.0	0.0	0	0.196	0.015	-0.013	0.01	111.0
0.0	0.0	2	3	201.99005	300.99503	1	2	2	0.0	0.0	0	0.196	0.015	-0.006	0.01	111.0
0.0	0.0	2	3	201.99005	300.99503	1	2	2	0.0	0.0	0	0.196	0.015	0.141	0.01	111.0
0.0	0.0	2	3	201.99005	300.99503	1	2	2	0.0	0.0	0	0.196	0.015	0.014	0.008	111.0
0.0	0.0	2	3	201.99005	300.99503	1	2	2	0.0	0.0	0	0.196	0.015	0.0	0.007	111.0
0.0	0.0	2	3	201.99005	300.99503	1	2	2	0.0	0.0	0	0.196	0.015	0.005	0.007	111.0
0.0	0.0	2	3	201.99005	300.99503	1	2	2	0.0	0.0	0	0.196	0.014	0.032	0.006	111.0
0.0	0.0	2	3	201.99005	300.99503	1	2	2	0.0	0.0	0	0.196	0.013	-0.054	0.006	111.0
0.0	0.0	2	3	201.99005	300.99503	1	2	2	0.0	0.0	0	0.196	0.013	0.045	0.005	111.0
0.0	0.0	2	3	201.99005	300.99503	1	2	2	0.0	0.0	0	0.195	0.013	0.028	0.005	111.0
0.0	0.0	2	3	201.99005	300.99503	1	2	2	0.0	0.0	0	0.195	0.011	-0.014	0.005	111.0
0.0	0.0	2	3	201.99005	300.99503	1	2	2	0.0	0.0	0	0.195	0.011	0.005	0.004	111.0
0.0	0.0	2	3	201.99005	300.99503	1	2	2	0.0	0.0	0	0.195	0.011	-0.001	0.004	111.0
0.0	0.0	2	3	201.99005	300.99503	1	2	2	0.0	0.0	0	0.195	0.011	0.018	0.003	111.0
0.0	0.0	2	3	201.99005	300.99503	1	2	2	0.0	0.0	0	0.195	0.011	-0.006	0.003	111.0
0.0	0.0	2	3	201.99005	300.99503	1	2	2	0.0	0.0	0	0.195	0.01	0.018	0.003	111.0
0.0	0.0	2	3	201.99005	300.99503	1	2	2	0.0	0.0	0	0.195	0.01	0.01	0.002	111.0
0.0	0.0	2	3	201.99005	300.99503	1	2	2	0.0	0.0	0	0.195	0.008	-0.013	0.002	111.0
0.0	0.0	2	3	201.99005	300.99503	1	2	2	0.0	0.0	0	0.195	0.008	-0.009	0.002	111.0
0.0	0.0	2	3	201.99005	300.99503	1	2	2	0.0	0.0	0	0.195	0.007	-0.012	0.002	111.0
0.0	0.0	2	3	201.99005	300.99503	1	2	2	0.0	0.0	0	0.195	0.006	0.006	0.002	111.0
0.0	0.0	2	3	201.99005	300.99503	1	2	2	0.0	0.0	0	0.195	0.006	0.009	0.001	111.0
0.0	0.0	2	3	201.99005	300.99503	1	2	2	0.0	0.0	0	0.195	0.005	0.012	0.001	111.0
0.0	0.0	2	3	201.99005	300.99503	1	2	2	0.0	0.0	0	0.195	0.005	0.017	0.001	111.0
0.0	0.0	2	3	201.99005	300.99503	1	2	2	0.0	0.0	0	0.194	0.005	0.019	0.001	111.0
0.0	0.0	2	3	201.99005	300.99503	1	2	2	0.0	0.0	0	0.194	0.005	0.001	0.0	111.0
0.0	0.0	2	3	201.99005	300.99503	1	2	2	0.0	0.0	0	0.194	0.005	0.002	0.0	111.0
0.0	0.0	2	3	201.99005	300.99503	1	2	2	0.0	0.0	0	0.194	0.005	0.021	0.0	111.0
0.0	0.0	2	3	201.99005	300.99503	1	2	2	0.0	0.0	0	0.194	0.003	-0.082	0.0	111.0
[truncated: 8,575 more rows]
