# Supplementary material for: Just noticeable differences for elbow joint torque feedback
Source: Sci Rep. 2021 Dec 7;11:23553. doi: 10.1038/s41598-021-02630-3 (PMC8651665; doi:10.1038/s41598-021-02630-3)
Supplement: Supplementary file 2 — Supplementary Information. [file 41598_2021_2630_MOESM2_ESM.zip › SupplementaryData_ScientificReports_KimAsbeck2021/S13_W2E.csv]

data 1	data 2	data 3	data 4	data 5	data 6	data 7	data 8	data 9	data 10	data 11	data 12	data 13	data 14	data 15	data 16	data 17
0.0	0.0	1	1	400.0	400.0	0	1	1	241.27907	72.293076	1	0.199	-0.001	-0.017	0.0	111.0
0.0	0.0	1	1	400.0	400.0	0	1	1	241.27907	72.293076	0	0.199	0.0	0.018	0.0	111.0
0.0	0.0	1	1	400.0	400.0	0	1	1	241.27907	72.293076	0	0.199	0.0	-0.01	0.0	111.0
0.0	0.0	1	1	400.0	400.0	0	1	1	241.27907	72.293076	0	0.199	0.0	0.01	0.0	111.0
0.0	0.0	1	1	400.0	400.0	0	1	1	241.27907	72.293076	0	0.199	-0.001	-0.047	0.0	111.0
0.0	0.0	1	1	400.0	400.0	0	1	1	241.27907	72.293076	0	0.199	-0.001	-0.014	0.0	111.0
0.0	0.0	1	1	400.0	400.0	0	1	1	241.27907	72.293076	0	0.199	0.0	0.021	0.0	111.0
0.0	0.0	1	1	400.0	400.0	0	1	1	241.27907	72.293076	0	0.199	0.0	0.037	0.0	111.0
0.0	0.0	1	1	400.0	400.0	0	1	1	241.27907	72.293076	0	0.199	0.0	-0.004	0.0	111.0
0.0	0.0	1	1	400.0	400.0	0	1	1	241.27907	72.293076	0	0.199	0.0	0.032	0.0	111.0
0.0	0.0	1	1	400.0	400.0	0	1	1	241.27907	72.293076	0	0.199	0.0	0.002	0.0	111.0
0.0	0.0	1	1	400.0	400.0	0	1	1	241.27907	72.293076	0	0.199	-0.001	-0.016	0.0	111.0
0.0	0.0	1	1	400.0	400.0	0	1	1	241.27907	72.293076	0	0.199	-0.001	-0.026	0.0	111.0
0.0	0.0	1	1	400.0	400.0	0	1	1	241.27907	72.293076	0	0.199	0.0	0.024	0.0	111.0
0.0	0.0	1	1	400.0	400.0	0	1	1	241.27907	72.293076	0	0.199	0.0	0.004	0.0	111.0
0.0	0.0	1	1	400.0	400.0	0	1	1	241.27907	72.293076	0	0.199	0.0	0.036	0.0	111.0
0.0	0.0	1	1	400.0	400.0	0	1	1	241.27907	72.293076	0	0.199	-0.001	-0.027	0.0	111.0
0.0	0.0	1	1	400.0	400.0	0	1	1	241.27907	72.293076	0	0.199	0.0	-0.001	0.0	111.0
0.0	0.0	1	1	400.0	400.0	0	1	1	241.27907	72.293076	0	0.199	0.0	-0.001	0.0	111.0
0.0	0.0	1	1	400.0	400.0	0	1	1	241.27907	72.293076	0	0.199	-0.001	-0.041	0.0	111.0
0.0	0.0	1	1	400.0	400.0	0	1	1	241.27907	72.293076	0	0.199	0.0	0.153	0.0	111.0
0.0	0.0	1	1	400.0	400.0	0	1	1	241.27907	72.293076	0	0.199	0.0	-0.001	0.0	111.0
0.0	0.0	1	1	400.0	400.0	0	1	1	241.27907	72.293076	0	0.199	0.0	0.0	0.0	111.0
0.0	0.0	1	1	400.0	400.0	0	1	1	241.27907	72.293076	0	0.199	0.0	0.003	0.0	111.0
0.0	0.0	1	1	400.0	400.0	0	1	1	241.27907	72.293076	0	0.199	0.0	0.0	0.0	111.0
0.0	0.0	1	1	400.0	400.0	0	1	1	241.27907	72.293076	0	0.199	0.0	0.033	0.0	111.0
0.0	0.0	1	1	400.0	400.0	0	1	1	241.27907	72.293076	0	0.199	-0.001	-0.021	0.0	111.0
0.0	0.0	1	1	400.0	400.0	0	1	1	241.27907	72.293076	0	0.199	0.0	0.009	0.0	111.0
0.0	0.0	1	1	400.0	400.0	0	1	1	241.27907	72.293076	0	0.199	-0.001	-0.023	0.0	111.0
0.0	0.0	1	1	400.0	400.0	0	1	1	241.27907	72.293076	0	0.199	0.0	0.094	0.0	111.0
0.0	0.0	1	1	400.0	400.0	0	1	1	241.27907	72.293076	0	0.199	-0.001	-0.033	0.0	111.0
0.0	0.0	1	1	400.0	400.0	0	1	1	241.27907	72.293076	0	0.199	0.0	-0.001	0.0	111.0
0.0	0.0	1	1	400.0	400.0	0	1	1	241.27907	72.293076	0	0.199	0.0	-0.005	0.0	111.0
0.0	0.0	1	1	400.0	400.0	0	1	1	241.27907	72.293076	0	0.199	0.0	0.0	0.0	111.0
0.0	0.0	1	1	400.0	400.0	0	1	1	241.27907	72.293076	0	0.199	0.0	0.046	0.0	111.0
0.0	0.0	1	1	400.0	400.0	0	1	1	241.27907	72.293076	0	0.199	0.0	0.026	0.0	111.0
0.0	0.0	1	1	400.0	400.0	0	1	1	241.27907	72.293076	0	0.199	0.0	0.005	0.0	111.0
0.0	0.0	1	1	400.0	400.0	0	1	1	241.27907	72.293076	0	0.199	-0.001	-0.017	0.0	111.0
0.0	0.0	1	1	400.0	400.0	0	1	1	241.27907	72.293076	0	0.199	0.0	0.033	0.0	111.0
0.0	0.0	1	1	400.0	400.0	0	1	1	241.27907	72.293076	0	0.199	0.0	0.009	0.0	111.0
0.0	0.0	1	1	400.0	400.0	0	1	1	241.27907	72.293076	0	0.199	0.0	0.031	0.0	111.0
0.0	0.0	1	1	400.0	400.0	0	1	1	241.27907	72.293076	0	0.199	0.0	0.017	0.0	111.0
0.0	0.0	1	1	400.0	400.0	0	1	1	241.27907	72.293076	0	0.199	-0.001	-0.162	0.0	111.0
0.0	0.0	1	1	400.0	400.0	0	1	1	241.27907	72.293076	0	0.199	0.0	0.011	0.0	111.0
0.0	0.0	1	1	400.0	400.0	0	1	1	241.27907	72.293076	0	0.199	0.0	0.009	0.0	111.0
0.0	0.0	1	1	400.0	400.0	0	1	1	241.27907	72.293076	0	0.199	0.0	0.059	0.0	111.0
0.0	0.0	1	1	400.0	400.0	0	1	1	241.27907	72.293076	0	0.199	0.0	-0.007	0.0	111.0
0.0	0.0	1	1	400.0	400.0	0	1	1	241.27907	72.293076	0	0.199	0.0	-0.001	0.0	111.0
0.0	0.0	1	1	400.0	400.0	0	1	1	241.27907	72.293076	0	0.199	0.0	0.001	0.0	111.0
0.0	0.0	1	1	400.0	400.0	0	1	1	241.27907	72.293076	0	0.199	0.0	0.018	0.0	111.0
0.0	0.0	1	1	400.0	400.0	0	1	1	241.27907	72.293076	0	0.199	0.0	0.038	0.0	111.0
0.0	0.0	1	1	400.0	400.0	0	1	1	241.27907	72.293076	0	0.199	0.0	0.011	0.0	111.0
0.0	0.0	1	1	400.0	400.0	0	1	1	241.27907	72.293076	0	0.199	-0.001	-0.016	0.0	111.0
0.0	0.0	1	1	400.0	400.0	0	1	1	241.27907	72.293076	0	0.199	0.0	0.018	0.0	111.0
0.0	0.0	1	1	400.0	400.0	0	1	1	241.27907	72.293076	0	0.199	0.0	0.0	0.0	111.0
0.0	0.0	1	1	400.0	400.0	0	1	1	241.27907	72.293076	0	0.199	-0.001	-0.014	0.0	111.0
0.0	0.0	1	1	400.0	400.0	0	1	1	241.27907	72.293076	0	0.199	0.0	0.051	0.0	111.0
0.0	0.0	1	1	400.0	400.0	0	1	1	241.27907	72.293076	0	0.199	-0.001	-0.056	0.0	111.0
0.0	0.0	1	1	400.0	400.0	0	1	1	241.27907	72.293076	0	0.199	-0.001	-0.016	0.0	111.0
0.0	0.0	1	1	400.0	400.0	0	1	1	241.27907	72.293076	0	0.199	0.0	0.001	0.0	111.0
0.0	0.0	1	1	400.0	400.0	0	1	1	241.27907	72.293076	0	0.199	-0.001	-0.031	0.0	111.0
0.0	0.0	1	1	400.0	400.0	0	1	1	241.27907	72.293076	0	0.199	-0.001	-0.02	0.0	111.0
0.0	0.0	1	1	400.0	400.0	0	1	1	241.27907	72.293076	0	0.199	-0.001	-0.016	0.0	111.0
0.0	0.0	1	1	400.0	400.0	0	1	1	241.27907	72.293076	0	0.199	-0.001	-0.012	0.0	111.0
0.0	0.0	1	1	400.0	400.0	0	1	1	241.27907	72.293076	0	0.199	0.0	0.039	0.0	111.0
0.0	0.0	1	1	400.0	400.0	0	1	1	241.27907	72.293076	0	0.199	0.0	0.014	0.0	111.0
0.0	0.0	1	1	400.0	400.0	0	1	1	241.27907	72.293076	0	0.198	-0.001	-0.038	0.0	111.0
0.0	0.0	1	1	400.0	400.0	0	1	1	241.27907	72.293076	0	0.198	0.0	0.002	0.0	111.0
0.0	0.0	1	1	400.0	400.0	0	1	1	241.27907	72.293076	0	0.198	-0.001	-0.034	0.0	111.0
0.0	0.0	1	1	400.0	400.0	0	1	1	241.27907	72.293076	0	0.198	-0.001	-0.034	0.0	111.0
0.0	0.0	1	1	400.0	400.0	0	1	1	241.27907	72.293076	0	0.198	0.0	0.188	0.0	111.0
0.0	0.0	1	1	400.0	400.0	0	1	1	241.27907	72.293076	0	0.198	0.0	-0.003	0.0	111.0
0.0	0.0	1	1	400.0	400.0	0	1	1	241.27907	72.293076	0	0.198	0.0	-0.003	0.0	111.0
0.0	0.0	1	1	400.0	400.0	0	1	1	241.27907	72.293076	0	0.198	-0.001	-0.141	0.0	111.0
0.0	0.0	1	1	400.0	400.0	0	1	1	241.27907	72.293076	0	0.198	0.0	0.024	0.0	111.0
0.0	0.0	1	1	400.0	400.0	0	1	1	241.27907	72.293076	0	0.198	-0.001	-0.025	0.0	111.0
0.0	0.0	1	1	400.0	400.0	0	1	1	241.27907	72.293076	0	0.198	0.0	0.024	0.0	111.0
0.0	0.0	1	1	400.0	400.0	0	1	1	241.27907	72.293076	0	0.198	0.0	0.007	0.0	111.0
0.0	0.0	1	1	400.0	400.0	0	1	1	241.27907	72.293076	0	0.198	-0.001	-0.02	0.0	111.0
0.0	0.0	1	1	400.0	400.0	0	1	1	241.27907	72.293076	0	0.198	0.0	-0.01	0.0	111.0
0.0	0.0	1	1	400.0	400.0	0	1	1	241.27907	72.293076	0	0.198	0.0	0.0	0.0	111.0
0.0	0.0	1	1	400.0	400.0	0	1	1	241.27907	72.293076	0	0.198	0.0	-0.008	0.0	111.0
0.0	0.0	1	1	400.0	400.0	0	1	1	241.27907	72.293076	0	0.198	0.0	0.024	0.0	111.0
0.0	0.0	1	1	400.0	400.0	0	1	1	241.27907	72.293076	0	0.199	0.0	0.002	0.0	111.0
0.0	0.0	1	1	400.0	400.0	0	1	1	241.27907	72.293076	0	0.199	0.0	0.007	0.0	111.0
0.0	0.0	1	1	400.0	400.0	0	1	1	241.27907	72.293076	0	0.199	0.0	-0.007	0.0	111.0
0.0	0.0	1	1	400.0	400.0	0	1	1	241.27907	72.293076	0	0.199	-0.001	-0.018	0.0	111.0
0.0	0.0	1	1	400.0	400.0	0	1	1	241.27907	72.293076	0	0.199	0.0	-0.001	0.0	111.0
0.0	0.0	1	1	400.0	400.0	0	1	1	241.27907	72.293076	0	0.199	0.0	0.033	0.0	111.0
0.0	0.0	1	1	400.0	400.0	0	1	1	241.27907	72.293076	0	0.199	0.0	-0.005	0.0	111.0
0.0	0.0	1	1	400.0	400.0	0	1	1	241.27907	72.293076	0	0.199	0.0	0.031	0.0	111.0
0.0	0.0	1	1	400.0	400.0	0	1	1	241.27907	72.293076	0	0.199	0.0	-0.003	0.0	111.0
0.0	0.0	1	1	400.0	400.0	0	1	1	241.27907	72.293076	0	0.199	0.0	0.048	0.0	111.0
0.0	0.0	1	1	400.0	400.0	0	1	1	241.27907	72.293076	0	0.199	0.0	0.02	0.0	111.0
0.0	0.0	1	1	400.0	400.0	0	1	1	241.27907	72.293076	0	0.199	-0.001	-0.033	0.0	111.0
0.0	0.0	1	1	400.0	400.0	0	1	1	241.27907	72.293076	0	0.199	0.0	0.0	0.0	111.0
0.0	0.0	1	1	400.0	400.0	0	1	1	241.27907	72.293076	0	0.199	0.0	-0.001	0.0	111.0
0.0	0.0	1	1	400.0	400.0	0	1	1	241.27907	72.293076	0	0.199	0.0	0.055	0.0	111.0
0.0	0.0	1	1	400.0	400.0	0	1	1	241.27907	72.293076	0	0.199	-0.001	-0.014	0.0	111.0
0.0	0.0	1	1	400.0	400.0	0	1	1	241.27907	72.293076	0	0.199	-0.001	-0.02	0.0	111.0
0.0	0.0	1	1	400.0	400.0	0	1	1	241.27907	72.293076	0	0.199	-0.001	-0.091	0.0	111.0
0.0	0.0	1	1	400.0	400.0	0	1	1	241.27907	72.293076	0	0.199	0.0	-0.001	0.0	111.0
0.0	0.0	1	1	400.0	400.0	0	1	1	241.27907	72.293076	0	0.199	-0.001	-0.044	0.0	111.0
0.0	0.0	1	1	400.0	400.0	0	1	1	241.27907	72.293076	0	0.199	-0.001	-0.034	0.0	111.0
0.0	0.0	1	1	400.0	400.0	0	1	1	241.27907	72.293076	0	0.199	0.0	0.016	0.0	111.0
0.0	0.0	1	1	400.0	400.0	0	1	1	241.27907	72.293076	0	0.199	-0.001	-0.02	0.0	111.0
0.0	0.0	1	1	400.0	400.0	0	1	1	241.27907	72.293076	0	0.199	-0.001	-0.016	0.0	111.0
0.0	0.0	1	1	400.0	400.0	0	1	1	241.27907	72.293076	0	0.199	-0.001	-0.062	0.0	111.0
0.0	0.0	1	1	400.0	400.0	0	1	1	241.27907	72.293076	0	0.199	0.0	0.016	0.0	111.0
0.0	0.0	1	1	400.0	400.0	0	1	1	241.27907	72.293076	0	0.199	0.0	0.0	0.0	111.0
0.0	0.0	1	1	400.0	400.0	0	1	1	241.27907	72.293076	0	0.199	0.0	0.018	0.0	111.0
0.0	0.0	1	1	400.0	400.0	0	1	1	241.27907	72.293076	0	0.199	0.0	-0.003	0.0	111.0
0.0	0.0	1	1	400.0	400.0	0	1	1	241.27907	72.293076	0	0.199	0.0	-0.003	0.0	111.0
0.0	0.0	1	1	400.0	400.0	0	1	1	241.27907	72.293076	0	0.198	0.0	-0.007	0.0	111.0
0.0	0.0	1	1	400.0	400.0	0	1	1	241.27907	72.293076	0	0.198	0.0	0.002	0.0	111.0
0.0	0.0	1	1	400.0	400.0	0	1	1	241.27907	72.293076	0	0.198	-0.001	-0.021	0.0	111.0
0.0	0.0	1	1	400.0	400.0	0	1	1	241.27907	72.293076	0	0.198	-0.001	-0.075	0.0	111.0
0.0	0.0	1	1	400.0	400.0	0	1	1	241.27907	72.293076	0	0.198	0.0	0.003	0.0	111.0
0.0	0.0	1	1	400.0	400.0	0	1	1	241.27907	72.293076	0	0.198	0.0	0.022	0.0	111.0
0.0	0.0	1	1	400.0	400.0	0	1	1	241.27907	72.293076	0	0.198	0.0	-0.003	0.0	111.0
0.0	0.0	1	1	400.0	400.0	0	1	1	241.27907	72.293076	0	0.198	-0.001	-0.014	0.0	111.0
0.0	0.0	1	1	400.0	400.0	0	1	1	241.27907	72.293076	0	0.198	0.0	0.038	0.0	111.0
0.0	0.0	1	1	400.0	400.0	0	1	1	241.27907	72.293076	0	0.198	0.0	0.016	0.0	111.0
0.0	0.0	1	1	400.0	400.0	0	1	1	241.27907	72.293076	0	0.198	0.0	0.125	0.0	111.0
0.0	0.0	1	1	400.0	400.0	0	1	1	241.27907	72.293076	0	0.198	0.0	0.066	0.0	111.0
0.0	0.0	1	1	400.0	400.0	0	1	1	241.27907	72.293076	0	0.198	0.0	0.009	0.0	111.0
0.0	0.0	1	1	400.0	400.0	0	1	1	241.27907	72.293076	0	0.198	0.0	0.009	0.0	111.0
0.0	0.0	1	1	400.0	400.0	0	1	1	241.27907	72.293076	0	0.198	0.0	0.013	0.0	111.0
0.0	0.0	1	1	400.0	400.0	0	1	1	241.27907	72.293076	0	0.198	0.0	0.107	0.0	111.0
0.0	0.0	1	1	400.0	400.0	0	1	1	241.27907	72.293076	0	0.198	-0.001	-0.025	0.0	111.0
0.0	0.0	1	1	400.0	400.0	0	1	1	241.27907	72.293076	0	0.198	0.0	-0.009	0.0	111.0
0.0	0.0	1	1	400.0	400.0	0	1	1	241.27907	72.293076	0	0.198	0.0	0.133	0.0	111.0
0.0	0.0	1	1	400.0	400.0	0	1	1	241.27907	72.293076	0	0.198	0.0	0.003	0.0	111.0
0.0	0.0	1	1	400.0	400.0	0	1	1	241.27907	72.293076	0	0.198	0.0	-0.003	0.0	111.0
0.0	0.0	1	1	400.0	400.0	0	1	1	241.27907	72.293076	0	0.198	0.0	0.026	0.0	111.0
0.0	0.0	1	1	400.0	400.0	0	1	1	241.27907	72.293076	0	0.198	-0.001	-0.025	0.0	111.0
0.0	0.0	1	1	400.0	400.0	0	1	1	241.27907	72.293076	0	0.198	0.0	0.0	0.0	111.0
0.0	0.0	1	1	400.0	400.0	0	1	1	241.27907	72.293076	0	0.198	0.0	0.003	0.0	111.0
0.0	0.0	1	1	400.0	400.0	0	1	1	241.27907	72.293076	0	0.198	0.0	0.018	0.0	111.0
0.0	0.0	1	1	400.0	400.0	0	1	1	241.27907	72.293076	0	0.198	0.0	0.053	0.0	111.0
0.0	0.0	1	1	400.0	400.0	0	1	1	241.27907	72.293076	0	0.198	0.0	0.046	0.0	111.0
0.0	0.0	1	1	400.0	400.0	0	1	1	241.27907	72.293076	0	0.198	0.0	0.0	0.0	111.0
0.0	0.0	1	1	400.0	400.0	0	1	1	241.27907	72.293076	0	0.198	-0.001	-0.079	0.0	111.0
0.0	0.0	1	1	400.0	400.0	0	1	1	241.27907	72.293076	0	0.198	0.0	-0.007	0.0	111.0
0.0	0.0	1	1	400.0	400.0	0	1	1	241.27907	72.293076	0	0.198	0.0	-0.005	0.0	111.0
0.0	0.0	1	1	400.0	400.0	0	1	1	241.27907	72.293076	0	0.198	-0.001	-0.018	0.0	111.0
0.0	0.0	1	1	400.0	400.0	0	1	1	241.27907	72.293076	0	0.198	-0.001	-0.02	0.0	111.0
0.0	0.0	1	1	400.0	400.0	0	1	1	241.27907	72.293076	0	0.198	0.0	0.027	0.0	111.0
0.0	0.0	1	1	400.0	400.0	0	1	1	241.27907	72.293076	0	0.198	0.0	0.013	0.0	111.0
0.0	0.0	1	1	400.0	400.0	0	1	1	241.27907	72.293076	0	0.198	-0.001	-0.014	0.0	111.0
0.0	0.0	1	1	400.0	400.0	0	1	1	241.27907	72.293076	0	0.198	0.0	0.005	0.0	111.0
0.0	0.0	1	1	400.0	400.0	0	1	1	241.27907	72.293076	0	0.198	-0.001	-0.014	0.0	111.0
0.0	0.0	1	1	400.0	400.0	0	1	1	241.27907	72.293076	0	0.198	0.0	0.007	0.0	111.0
0.0	0.0	1	1	400.0	400.0	0	1	1	241.27907	72.293076	0	0.198	0.0	0.009	0.0	111.0
0.0	0.0	1	1	400.0	400.0	0	1	1	241.27907	72.293076	0	0.198	0.0	-0.009	0.0	111.0
0.0	0.0	1	1	400.0	400.0	0	1	1	241.27907	72.293076	0	0.198	0.0	0.013	0.0	111.0
0.0	0.0	1	1	400.0	400.0	0	1	1	241.27907	72.293076	0	0.198	0.0	0.001	0.0	111.0
0.0	0.0	1	1	400.0	400.0	0	1	1	241.27907	72.293076	0	0.198	-0.001	-0.014	0.0	111.0
0.0	0.0	1	1	400.0	400.0	0	1	1	241.27907	72.293076	0	0.198	-0.001	-0.142	0.0	111.0
0.0	0.0	1	1	400.0	400.0	0	1	1	241.27907	72.293076	0	0.198	-0.001	-0.029	0.0	111.0
0.0	0.0	1	1	400.0	400.0	0	1	1	241.27907	72.293076	0	0.198	0.0	0.003	0.0	111.0
0.0	0.0	1	1	400.0	400.0	0	1	1	241.27907	72.293076	0	0.198	-0.001	-0.021	0.0	111.0
0.0	0.0	1	1	400.0	400.0	0	1	1	241.27907	72.293076	0	0.198	0.0	0.011	0.0	111.0
0.0	0.0	1	1	400.0	400.0	0	1	1	241.27907	72.293076	0	0.198	0.0	0.122	0.0	111.0
0.0	0.0	1	1	400.0	400.0	0	1	1	241.27907	72.293076	0	0.198	-0.001	-0.036	0.0	111.0
0.0	0.0	1	1	400.0	400.0	0	1	1	241.27907	72.293076	0	0.198	0.0	-0.003	0.0	111.0
0.0	0.0	1	1	400.0	400.0	0	1	1	241.27907	72.293076	0	0.198	-0.001	-0.029	0.0	111.0
0.0	0.0	1	1	400.0	400.0	0	1	1	241.27907	72.293076	0	0.198	0.0	0.013	0.0	111.0
0.0	0.0	1	1	400.0	400.0	0	1	1	241.27907	72.293076	0	0.198	0.0	0.027	0.0	111.0
0.0	0.0	1	1	400.0	400.0	0	1	1	241.27907	72.293076	0	0.198	0.0	0.02	0.0	111.0
0.0	0.0	1	1	400.0	400.0	0	1	1	241.27907	72.293076	0	0.198	0.0	0.027	0.0	111.0
0.0	0.0	1	1	400.0	400.0	0	1	1	241.27907	72.293076	0	0.198	-0.001	-0.012	0.0	111.0
0.0	0.0	1	1	400.0	400.0	0	1	1	241.27907	72.293076	0	0.198	0.0	0.003	0.0	111.0
0.0	0.0	1	1	400.0	400.0	0	1	1	241.27907	72.293076	0	0.198	-0.001	-0.026	0.0	111.0
0.0	0.0	1	1	400.0	400.0	0	1	1	241.27907	72.293076	0	0.198	0.0	-0.005	0.0	111.0
0.0	0.0	1	1	400.0	400.0	0	1	1	241.27907	72.293076	0	0.198	0.0	0.064	0.0	111.0
0.0	0.0	1	1	400.0	400.0	0	1	1	241.27907	72.293076	0	0.198	0.0	-0.001	0.0	111.0
0.0	0.0	1	1	400.0	400.0	0	1	1	241.27907	72.293076	0	0.198	-0.001	-0.025	0.0	111.0
0.0	0.0	1	1	400.0	400.0	0	1	1	241.27907	72.293076	0	0.198	-0.001	-0.038	0.0	111.0
0.0	0.0	1	1	400.0	400.0	0	1	1	241.27907	72.293076	0	0.198	0.0	0.0	0.0	111.0
0.0	0.0	1	1	400.0	400.0	0	1	1	241.27907	72.293076	0	0.198	0.0	0.018	0.0	111.0
0.0	0.0	1	1	400.0	400.0	0	1	1	241.27907	72.293076	0	0.198	0.0	0.003	0.0	111.0
0.0	0.0	1	1	400.0	400.0	0	1	1	241.27907	72.293076	0	0.198	-0.001	-0.025	0.0	111.0
0.0	0.0	1	1	400.0	400.0	0	1	1	241.27907	72.293076	0	0.198	0.0	-0.008	0.0	111.0
0.0	0.0	1	1	400.0	400.0	0	1	1	241.27907	72.293076	0	0.198	0.0	-0.007	0.0	111.0
0.0	0.0	1	1	400.0	400.0	0	1	1	241.27907	72.293076	0	0.198	0.0	0.003	0.0	111.0
0.0	0.0	1	1	400.0	400.0	0	1	1	241.27907	72.293076	0	0.198	-0.001	-0.025	0.0	111.0
0.0	0.0	1	1	400.0	400.0	0	1	1	241.27907	72.293076	0	0.198	0.0	-0.003	0.0	111.0
0.0	0.0	1	1	400.0	400.0	0	1	1	241.27907	72.293076	0	0.198	-0.001	-0.031	0.0	111.0
0.0	0.0	1	1	400.0	400.0	0	1	1	241.27907	72.293076	0	0.198	0.0	0.003	0.0	111.0
0.0	0.0	1	1	400.0	400.0	0	1	1	241.27907	72.293076	0	0.198	-0.001	-0.027	0.0	111.0
0.0	0.0	1	1	400.0	400.0	0	1	1	241.27907	72.293076	0	0.198	0.0	0.014	0.0	111.0
0.0	0.0	1	1	400.0	400.0	0	1	1	241.27907	72.293076	0	0.198	-0.001	-0.014	0.0	111.0
0.0	0.0	1	1	400.0	400.0	0	1	1	241.27907	72.293076	0	0.198	-0.001	-0.021	0.0	111.0
0.0	0.0	1	1	400.0	400.0	0	1	1	241.27907	72.293076	0	0.198	0.0	0.042	0.0	111.0
0.0	0.0	1	1	400.0	400.0	0	1	1	241.27907	72.293076	0	0.198	0.0	0.011	0.0	111.0
0.0	0.0	1	1	400.0	400.0	0	1	1	241.27907	72.293076	0	0.198	0.0	0.0	0.0	111.0
0.0	0.0	1	1	400.0	400.0	0	1	1	241.27907	72.293076	0	0.198	0.0	0.02	0.0	111.0
0.0	0.0	1	1	400.0	400.0	0	1	1	241.27907	72.293076	0	0.198	0.0	0.022	0.0	111.0
0.0	0.0	1	1	400.0	400.0	0	1	1	241.27907	72.293076	0	0.198	-0.001	-0.023	0.0	111.0
0.0	0.0	1	1	400.0	400.0	0	1	1	241.27907	72.293076	0	0.198	-0.001	-0.084	0.0	111.0
0.0	0.0	1	1	400.0	400.0	0	1	1	241.27907	72.293076	0	0.198	0.0	-0.004	0.0	111.0
0.0	0.0	1	1	400.0	400.0	0	1	1	241.27907	72.293076	0	0.198	0.0	-0.005	0.0	111.0
0.0	0.0	1	1	400.0	400.0	0	1	1	241.27907	72.293076	0	0.198	-0.001	-0.061	0.0	111.0
0.0	0.0	1	1	400.0	400.0	0	1	1	241.27907	72.293076	0	0.198	0.0	0.001	0.0	111.0
0.0	0.0	1	1	400.0	400.0	0	1	1	241.27907	72.293076	0	0.198	-0.001	-0.024	0.0	111.0
0.0	0.0	1	1	400.0	400.0	0	1	1	241.27907	72.293076	0	0.198	-0.001	-0.144	0.0	111.0
-5555.5557	-400.0	1	1	400.0	400.0	0	1	1	241.27907	72.293076	1	0.198	0.0	0.007	0.0	111.0
-5555.5557	-400.0	1	1	400.0	400.0	0	1	1	241.27907	72.293076	1	0.198	0.0	-0.002	0.0	111.0
-5555.5557	-400.0	1	1	400.0	400.0	0	1	1	241.27907	72.293076	1	0.198	-0.001	-0.039	0.0	111.0
-5555.5557	-400.0	1	1	400.0	400.0	0	1	1	241.27907	72.293076	1	0.198	-0.001	-0.032	0.0	111.0
-5555.5557	-400.0	1	1	400.0	400.0	0	1	1	241.27907	72.293076	1	0.198	0.0	0.041	0.0	111.0
-5555.5557	-400.0	1	1	400.0	400.0	0	1	1	241.27907	72.293076	1	0.198	-0.003	-0.312	-0.392	111.0
-5555.5557	-400.0	1	1	400.0	400.0	0	1	1	241.27907	72.293076	1	0.198	-0.009	-0.905	-1.097	111.0
-5555.5557	-400.0	1	1	400.0	400.0	0	1	1	241.27907	72.293076	1	0.198	-0.017	-1.107	-1.097	111.0
-5555.5557	-400.0	1	1	400.0	400.0	0	1	1	241.27907	72.293076	1	0.198	-0.026	-1.412	-1.413	111.0
-5555.5557	-400.0	1	1	400.0	400.0	0	1	1	241.27907	72.293076	1	0.198	-0.036	-1.756	-1.978	111.0
-5555.5557	-400.0	1	1	400.0	400.0	0	1	1	241.27907	72.293076	1	0.198	-0.049	-1.959	-1.978	111.0
-5555.5557	-400.0	1	1	400.0	400.0	0	1	1	241.27907	72.293076	1	0.198	-0.063	-2.261	-2.232	111.0
-5555.5557	-400.0	1	1	400.0	400.0	0	1	1	241.27907	72.293076	1	0.197	-0.074	-2.157	-2.232	111.0
-5555.5557	-400.0	1	1	400.0	400.0	0	1	1	241.27907	72.293076	1	0.197	-0.089	-2.665	-2.686	111.0
-5555.5557	-400.0	1	1	400.0	400.0	0	1	1	241.27907	72.293076	1	0.197	-0.104	-2.938	-2.889	111.0
-5555.5557	-400.0	1	1	400.0	400.0	0	1	1	241.27907	72.293076	1	0.197	-0.116	-2.855	-2.889	111.0
-5555.5557	-400.0	1	1	400.0	400.0	0	1	1	241.27907	72.293076	1	0.197	-0.131	-3.23	-3.254	111.0
-5555.5557	-400.0	1	1	400.0	400.0	0	1	1	241.27907	72.293076	1	0.196	-0.146	-3.476	-3.569	111.0
-5555.5557	-400.0	1	1	400.0	400.0	0	1	1	241.27907	72.293076	1	0.196	-0.16	-3.621	-3.569	111.0
-5555.5557	-400.0	1	1	400.0	400.0	0	1	1	241.27907	72.293076	1	0.196	-0.175	-3.691	-3.709	111.0
-5555.5557	-400.0	1	1	400.0	400.0	0	1	1	241.27907	72.293076	1	0.196	-0.188	-3.729	-3.709	111.0
-5555.5557	-400.0	1	1	400.0	400.0	0	1	1	241.27907	72.293076	1	0.196	-0.202	-3.927	-3.963	111.0
-5555.5557	-400.0	1	1	400.0	400.0	0	1	1	241.27907	72.293076	1	0.195	-0.214	-4.083	-4.075	111.0
-5555.5557	-400.0	1	1	400.0	400.0	0	1	1	241.27907	72.293076	1	0.195	-0.226	-4.057	-4.075	111.0
-5555.5557	-400.0	1	1	400.0	400.0	0	1	1	241.27907	72.293076	1	0.195	-0.238	-4.272	-4.278	111.0
-5555.5557	-400.0	1	1	400.0	400.0	0	1	1	241.27907	72.293076	1	0.195	-0.25	-4.341	-4.369	111.0
-5555.5557	-400.0	1	1	400.0	400.0	0	1	1	241.27907	72.293076	1	0.195	-0.261	-4.336	-4.369	111.0
-5555.5557	-400.0	1	1	400.0	400.0	0	1	1	241.27907	72.293076	1	0.195	-0.271	-4.519	-4.531	111.0
-5555.5557	-400.0	1	1	400.0	400.0	0	1	1	241.27907	72.293076	1	0.194	-0.281	-4.382	-4.531	111.0
-5555.5557	-400.0	1	1	400.0	400.0	0	1	1	241.27907	72.293076	1	0.194	-0.289	-4.585	-4.604	111.0
-5555.5557	-400.0	1	1	400.0	400.0	0	1	1	241.27907	72.293076	1	0.194	-0.299	-4.72	-4.735	111.0
-5555.5557	-400.0	1	1	400.0	400.0	0	1	1	241.27907	72.293076	1	0.194	-0.308	-4.753	-4.735	111.0
-5555.5557	-400.0	1	1	400.0	400.0	0	1	1	241.27907	72.293076	1	0.194	-0.316	-4.799	-4.793	111.0
-5555.5557	-400.0	1	1	400.0	400.0	0	1	1	241.27907	72.293076	1	0.194	-0.325	-4.859	-4.898	111.0
-5555.5557	-400.0	1	1	400.0	400.0	0	1	1	241.27907	72.293076	1	0.193	-0.333	-4.848	-4.898	111.0
-5555.5557	-400.0	1	1	400.0	400.0	0	1	1	241.27907	72.293076	1	0.193	-0.341	-4.974	-4.988	111.0
-5555.5557	-400.0	1	1	400.0	400.0	0	1	1	241.27907	72.293076	1	0.193	-0.348	-4.961	-4.988	111.0
-5555.5557	-400.0	1	1	400.0	400.0	0	1	1	241.27907	72.293076	1	0.193	-0.354	-4.959	-5.029	111.0
-5555.5557	-400.0	1	1	400.0	400.0	0	1	1	241.27907	72.293076	1	0.193	-0.361	-5.066	-5.102	111.0
-5555.5557	-400.0	1	1	400.0	400.0	0	1	1	241.27907	72.293076	1	0.193	-0.367	-5.092	-5.102	111.0
-5555.5557	-400.0	1	1	400.0	400.0	0	1	1	241.27907	72.293076	1	0.192	-0.373	-5.134	-5.134	111.0
-5555.5557	-400.0	1	1	400.0	400.0	0	1	1	241.27907	72.293076	1	0.192	-0.379	-5.177	-5.192	111.0
-5555.5557	-400.0	1	1	400.0	400.0	0	1	1	241.27907	72.293076	1	0.192	-0.384	-5.232	-5.192	111.0
-5555.5557	-400.0	1	1	400.0	400.0	0	1	1	241.27907	72.293076	1	0.192	-0.388	-5.158	-5.218	111.0
-5555.5557	-400.0	1	1	400.0	400.0	0	1	1	241.27907	72.293076	1	0.192	-0.392	-5.196	-5.218	111.0
-5555.5557	-400.0	1	1	400.0	400.0	0	1	1	241.27907	72.293076	1	0.192	-0.396	-5.254	-5.265	111.0
-5555.5557	-400.0	1	1	400.0	400.0	0	1	1	241.27907	72.293076	1	0.192	-0.4	-5.263	-5.286	111.0
-5555.5557	-400.0	1	1	400.0	400.0	0	1	1	241.27907	72.293076	1	0.191	-0.403	-5.307	-5.286	111.0
-5555.5557	-400.0	1	1	400.0	400.0	0	1	1	241.27907	72.293076	1	0.191	-0.406	-5.339	-5.324	111.0
-5555.5557	-400.0	1	1	400.0	400.0	0	1	1	241.27907	72.293076	1	0.191	-0.41	-5.338	-5.356	111.0
-5555.5557	-400.0	1	1	400.0	400.0	0	1	1	241.27907	72.293076	1	0.191	-0.414	-5.371	-5.356	111.0
-5555.5557	-400.0	1	1	400.0	400.0	0	1	1	241.27907	72.293076	1	0.191	-0.418	-5.391	-5.371	111.0
-5555.5557	-400.0	1	1	400.0	400.0	0	1	1	241.27907	72.293076	1	0.191	-0.422	-5.375	-5.371	111.0
-5555.5557	-400.0	1	1	400.0	400.0	0	1	1	241.27907	72.293076	1	0.191	-0.424	-5.424	-5.397	111.0
-5555.5557	-400.0	1	1	400.0	400.0	0	1	1	241.27907	72.293076	1	0.19	-0.426	-5.396	-5.408	111.0
-5555.5557	-400.0	1	1	400.0	400.0	0	1	1	241.27907	72.293076	1	0.19	-0.428	-5.447	-5.408	111.0
-5555.5557	-400.0	1	1	400.0	400.0	0	1	1	241.27907	72.293076	1	0.19	-0.43	-5.398	-5.429	111.0
-5555.5557	-400.0	1	1	400.0	400.0	0	1	1	241.27907	72.293076	1	0.19	-0.432	-5.479	-5.438	111.0
-5555.5557	-400.0	1	1	400.0	400.0	0	1	1	241.27907	72.293076	1	0.19	-0.434	-5.424	-5.438	111.0
-5555.5557	-400.0	1	1	400.0	400.0	0	1	1	241.27907	72.293076	1	0.19	-0.436	-5.474	-5.455	111.0
-5555.5557	-400.0	1	1	400.0	400.0	0	1	1	241.27907	72.293076	1	0.19	-0.438	-5.377	-5.455	111.0
-5555.5557	-400.0	1	1	400.0	400.0	0	1	1	241.27907	72.293076	1	0.19	-0.44	-5.412	-5.463	111.0
-5555.5557	-400.0	1	1	400.0	400.0	0	1	1	241.27907	72.293076	1	0.19	-0.441	-5.447	-5.476	111.0
-5555.5557	-400.0	1	1	400.0	400.0	0	1	1	241.27907	72.293076	1	0.19	-0.441	-5.497	-5.476	111.0
-5555.5557	-400.0	1	1	400.0	400.0	0	1	1	241.27907	72.293076	1	0.19	-0.441	-5.489	-5.482	111.0
-5555.5557	-400.0	1	1	400.0	400.0	0	1	1	241.27907	72.293076	1	0.19	-0.441	-5.403	-5.493	111.0
-5555.5557	-400.0	1	1	400.0	400.0	0	1	1	241.27907	72.293076	1	0.189	-0.441	-5.502	-5.493	111.0
-5555.5557	-400.0	1	1	400.0	400.0	0	1	1	241.27907	72.293076	1	0.189	-0.441	-5.544	-5.498	111.0
-5555.5557	-400.0	1	1	400.0	400.0	0	1	1	241.27907	72.293076	1	0.189	-0.441	-5.508	-5.498	111.0
-5555.5557	-400.0	1	1	400.0	400.0	0	1	1	241.27907	72.293076	1	0.189	-0.441	-5.51	-5.507	111.0
-5555.5557	-400.0	1	1	400.0	400.0	0	1	1	241.27907	72.293076	1	0.189	-0.441	-5.498	-5.514	111.0
-5555.5557	-400.0	1	1	400.0	400.0	0	1	1	241.27907	72.293076	1	0.189	-0.441	-5.544	-5.514	111.0
-5555.5557	-400.0	1	1	400.0	400.0	1	1	1	241.27907	72.293076	1	0.189	-0.442	-5.558	-5.517	111.0
-5555.5557	-400.0	1	1	400.0	400.0	1	1	1	241.27907	72.293076	1	0.189	-0.443	-5.491	-5.523	111.0
-5555.5557	-400.0	1	1	400.0	400.0	1	1	1	241.27907	72.293076	1	0.189	-0.444	-5.634	-5.523	111.0
-5555.5557	-400.0	1	1	400.0	400.0	1	1	1	241.27907	72.293076	1	0.189	-0.445	-5.495	-5.526	111.0
-5555.5557	-400.0	1	1	400.0	400.0	1	1	1	241.27907	72.293076	1	0.189	-0.447	-5.589	-5.526	111.0
-5555.5557	-400.0	1	1	400.0	400.0	1	1	1	241.27907	72.293076	1	0.189	-0.447	-5.461	-5.531	111.0
-5555.5557	-400.0	1	1	400.0	400.0	1	1	1	241.27907	72.293076	1	0.189	-0.448	-5.562	-5.533	111.0
-5555.5557	-400.0	1	1	400.0	400.0	1	1	1	241.27907	72.293076	1	0.189	-0.449	-5.56	-5.533	111.0
-5555.5557	-400.0	1	1	400.0	400.0	1	1	1	241.27907	72.293076	1	0.189	-0.451	-5.566	-5.537	111.0
-5555.5557	-400.0	1	1	400.0	400.0	1	1	1	241.27907	72.293076	1	0.188	-0.451	-5.374	-5.541	111.0
-5555.5557	-400.0	1	1	400.0	400.0	1	1	1	241.27907	72.293076	1	0.188	-0.452	-5.56	-5.541	111.0
-5555.5557	-400.0	1	1	400.0	400.0	1	1	1	241.27907	72.293076	1	0.188	-0.452	-5.534	-5.542	111.0
-5555.5557	-400.0	1	1	400.0	400.0	1	1	1	241.27907	72.293076	1	0.188	-0.453	-5.52	-5.542	111.0
-5555.5557	-400.0	1	1	400.0	400.0	1	1	1	241.27907	72.293076	1	0.188	-0.453	-5.515	-5.544	111.0
-5555.5557	-400.0	1	1	400.0	400.0	1	1	1	241.27907	72.293076	1	0.188	-0.454	-5.491	-5.546	111.0
-5555.5557	-400.0	1	1	400.0	400.0	1	1	1	241.27907	72.293076	1	0.188	-0.454	-5.542	-5.546	111.0
-5555.5557	-400.0	1	1	400.0	400.0	1	1	1	241.27907	72.293076	1	0.188	-0.454	-5.547	-5.548	111.0
-5555.5557	-400.0	1	1	400.0	400.0	1	1	1	241.27907	72.293076	1	0.188	-0.456	-5.559	-5.55	111.0
-5555.5557	-400.0	1	1	400.0	400.0	1	1	1	241.27907	72.293076	1	0.188	-0.457	-5.566	-5.55	111.0
-5555.5557	-400.0	1	1	400.0	400.0	1	1	1	241.27907	72.293076	1	0.188	-0.457	-5.556	-5.55	111.0
-5555.5557	-400.0	1	1	400.0	400.0	1	1	1	241.27907	72.293076	1	0.188	-0.458	-5.555	-5.552	111.0
-5555.5557	-400.0	1	1	400.0	400.0	1	1	1	241.27907	72.293076	1	0.188	-0.459	-5.522	-5.552	111.0
-5555.5557	-400.0	1	1	400.0	400.0	1	1	1	241.27907	72.293076	1	0.188	-0.462	-5.813	-5.553	111.0
-5555.5557	-400.0	1	1	400.0	400.0	1	1	1	241.27907	72.293076	1	0.188	-0.461	-5.615	-5.553	111.0
-5555.5557	-400.0	1	1	400.0	400.0	1	1	1	241.27907	72.293076	1	0.188	-0.46	-5.516	-5.554	111.0
-5555.5557	-400.0	1	1	400.0	400.0	1	1	1	241.27907	72.293076	1	0.188	-0.461	-5.582	-5.554	111.0
-5555.5557	-400.0	1	1	400.0	400.0	1	1	1	241.27907	72.293076	1	0.188	-0.46	-5.526	-5.554	111.0
-5555.5557	-400.0	1	1	400.0	400.0	1	1	1	241.27907	72.293076	1	0.187	-0.46	-5.547	-5.555	111.0
-5555.5557	-400.0	1	1	400.0	400.0	1	1	1	241.27907	72.293076	1	0.187	-0.46	-5.386	-5.556	111.0
-5555.5557	-400.0	1	1	400.0	400.0	1	1	1	241.27907	72.293076	1	0.187	-0.46	-5.524	-5.556	111.0
-5555.5557	-400.0	1	1	400.0	400.0	1	1	1	241.27907	72.293076	1	0.187	-0.461	-5.582	-5.556	111.0
-5555.5557	-400.0	1	1	400.0	400.0	1	1	1	241.27907	72.293076	1	0.187	-0.461	-5.586	-5.556	111.0
-5555.5557	-400.0	1	1	400.0	400.0	1	1	1	241.27907	72.293076	1	0.187	-0.46	-5.553	-5.557	111.0
-5555.5557	-400.0	1	1	400.0	400.0	1	1	1	241.27907	72.293076	1	0.187	-0.461	-5.568	-5.557	111.0
-5555.5557	-400.0	1	1	400.0	400.0	1	1	1	241.27907	72.293076	1	0.187	-0.46	-5.542	-5.557	111.0
-5555.5557	-400.0	1	1	400.0	400.0	1	1	1	241.27907	72.293076	1	0.187	-0.46	-5.528	-5.559	111.0
-5555.5557	-400.0	1	1	400.0	400.0	1	1	1	241.27907	72.293076	1	0.187	-0.46	-5.326	-5.559	111.0
-5555.5557	-400.0	1	1	400.0	400.0	1	1	1	241.27907	72.293076	1	0.187	-0.461	-5.6	-5.559	111.0
-5555.5557	-400.0	1	1	400.0	400.0	1	1	1	241.27907	72.293076	1	0.187	-0.46	-5.489	-5.56	111.0
-5555.5557	-400.0	1	1	400.0	400.0	1	1	1	241.27907	72.293076	1	0.187	-0.461	-5.564	-5.56	111.0
-5555.5557	-400.0	1	1	400.0	400.0	1	1	1	241.27907	72.293076	1	0.187	-0.461	-5.578	-5.56	111.0
-5555.5557	-400.0	1	1	400.0	400.0	1	1	1	241.27907	72.293076	1	0.187	-0.46	-5.537	-5.56	111.0
-5555.5557	-400.0	1	1	400.0	400.0	1	1	1	241.27907	72.293076	1	0.187	-0.461	-5.565	-5.56	111.0
-5555.5557	-400.0	1	1	400.0	400.0	1	1	1	241.27907	72.293076	1	0.187	-0.46	-5.517	-5.56	111.0
-5555.5557	-400.0	1	1	400.0	400.0	1	1	1	241.27907	72.293076	1	0.187	-0.461	-5.596	-5.56	111.0
-5555.5557	-400.0	1	1	400.0	400.0	1	1	1	241.27907	72.293076	1	0.187	-0.461	-5.569	-5.56	111.0
-5555.5557	-400.0	1	1	400.0	400.0	1	1	1	241.27907	72.293076	1	0.187	-0.46	-5.519	-5.56	111.0
-5555.5557	-400.0	1	1	400.0	400.0	1	1	1	241.27907	72.293076	1	0.187	-0.46	-5.544	-5.56	111.0
-5555.5557	-400.0	1	1	400.0	400.0	1	1	1	241.27907	72.293076	1	0.187	-0.461	-5.56	-5.56	111.0
-5555.5557	-400.0	1	1	400.0	400.0	1	1	1	241.27907	72.293076	1	0.187	-0.461	-5.771	-5.56	111.0
-5555.5557	-400.0	1	1	400.0	400.0	1	1	1	241.27907	72.293076	1	0.187	-0.46	-5.519	-5.56	111.0
-5555.5557	-400.0	1	1	400.0	400.0	1	1	1	241.27907	72.293076	1	0.187	-0.461	-5.563	-5.56	111.0
-5555.5557	-400.0	1	1	400.0	400.0	1	1	1	241.27907	72.293076	1	0.187	-0.461	-5.574	-5.56	111.0
-5555.5557	-400.0	1	1	400.0	400.0	1	1	1	241.27907	72.293076	1	0.187	-0.461	-5.584	-5.56	111.0
-5555.5557	-400.0	1	1	400.0	400.0	1	1	1	241.27907	72.293076	1	0.187	-0.461	-5.783	-5.561	111.0
-5555.5557	-400.0	1	1	400.0	400.0	1	1	1	241.27907	72.293076	1	0.187	-0.461	-5.625	-5.561	111.0
-5555.5557	-400.0	1	1	400.0	400.0	1	1	1	241.27907	72.293076	1	0.187	-0.46	-5.514	-5.561	111.0
-5555.5557	-400.0	1	1	400.0	400.0	1	1	1	241.27907	72.293076	1	0.187	-0.461	-5.59	-5.561	111.0
-5555.5557	-400.0	1	1	400.0	400.0	1	1	1	241.27907	72.293076	1	0.187	-0.461	-5.579	-5.561	111.0
-5555.5557	-400.0	1	1	400.0	400.0	1	1	1	241.27907	72.293076	1	0.186	-0.46	-5.544	-5.561	111.0
-5555.5557	-400.0	1	1	400.0	400.0	1	1	1	241.27907	72.293076	1	0.186	-0.461	-5.569	-5.561	111.0
-5555.5557	-400.0	1	1	400.0	400.0	1	1	1	241.27907	72.293076	1	0.186	-0.461	-5.558	-5.561	111.0
-5555.5557	-400.0	1	1	400.0	400.0	1	1	1	241.27907	72.293076	1	0.186	-0.461	-5.563	-5.561	111.0
-5555.5557	-400.0	1	1	400.0	400.0	1	1	1	241.27907	72.293076	1	0.186	-0.46	-5.539	-5.561	111.0
-5555.5557	-400.0	1	1	400.0	400.0	1	1	1	241.27907	72.293076	1	0.186	-0.46	-5.546	-5.561	111.0
-5555.5557	-400.0	1	1	400.0	400.0	1	1	1	241.27907	72.293076	1	0.186	-0.461	-5.601	-5.561	111.0
-5555.5557	-400.0	1	1	400.0	400.0	1	1	1	241.27907	72.293076	1	0.186	-0.46	-5.53	-5.561	111.0
-5555.5557	-400.0	1	1	400.0	400.0	1	1	1	241.27907	72.293076	1	0.186	-0.46	-5.53	-5.561	111.0
-5555.5557	-400.0	1	1	400.0	400.0	1	1	1	241.27907	72.293076	1	0.186	-0.46	-5.521	-5.561	111.0
-5555.5557	-400.0	1	1	400.0	400.0	1	1	1	241.27907	72.293076	1	0.186	-0.46	-5.546	-5.561	111.0
-5555.5557	-400.0	1	1	400.0	400.0	1	1	1	241.27907	72.293076	1	0.186	-0.461	-5.571	-5.561	111.0
-5555.5557	-400.0	1	1	400.0	400.0	1	1	1	241.27907	72.293076	1	0.186	-0.461	-5.578	-5.561	111.0
-5555.5557	-400.0	1	1	400.0	400.0	1	1	1	241.27907	72.293076	1	0.186	-0.461	-5.582	-5.561	111.0
-5555.5557	-400.0	1	1	400.0	400.0	1	1	1	241.27907	72.293076	1	0.186	-0.46	-5.549	-5.561	111.0
-5555.5557	-400.0	1	1	400.0	400.0	1	1	1	241.27907	72.293076	1	0.186	-0.46	-5.523	-5.561	111.0
-5555.5557	-400.0	1	1	400.0	400.0	1	1	1	241.27907	72.293076	1	0.186	-0.461	-5.563	-5.561	111.0
-5555.5557	-400.0	1	1	400.0	400.0	1	1	1	241.27907	72.293076	1	0.186	-0.461	-5.599	-5.561	111.0
-5555.5557	-400.0	1	1	400.0	400.0	1	1	1	241.27907	72.293076	1	0.186	-0.46	-5.548	-5.561	111.0
-5555.5557	-400.0	1	1	400.0	400.0	1	1	1	241.27907	72.293076	1	0.186	-0.461	-5.568	-5.561	111.0
-5555.5557	-400.0	1	1	400.0	400.0	1	1	1	241.27907	72.293076	1	0.186	-0.461	-5.583	-5.561	111.0
-5555.5557	-400.0	1	1	400.0	400.0	1	1	1	241.27907	72.293076	1	0.186	-0.461	-5.583	-5.561	111.0
-5555.5557	-400.0	1	1	400.0	400.0	1	1	1	241.27907	72.293076	1	0.186	-0.46	-5.531	-5.561	111.0
-5555.5557	-400.0	1	1	400.0	400.0	1	1	1	241.27907	72.293076	1	0.186	-0.461	-5.604	-5.561	111.0
-5555.5557	-400.0	1	1	400.0	400.0	1	1	1	241.27907	72.293076	1	0.186	-0.46	-5.529	-5.561	111.0
-5555.5557	-400.0	1	1	400.0	400.0	1	1	1	241.27907	72.293076	1	0.186	-0.46	-5.547	-5.561	111.0
-5555.5557	-400.0	1	1	400.0	400.0	1	1	1	241.27907	72.293076	1	0.186	-0.461	-5.628	-5.561	111.0
-5555.5557	-400.0	1	1	400.0	400.0	1	1	1	241.27907	72.293076	1	0.186	-0.46	-5.548	-5.561	111.0
-5555.5557	-400.0	1	1	400.0	400.0	1	1	1	241.27907	72.293076	1	0.186	-0.461	-5.675	-5.561	111.0
-5555.5557	-400.0	1	1	400.0	400.0	1	1	1	241.27907	72.293076	1	0.186	-0.46	-5.544	-5.561	111.0
-5555.5557	-400.0	1	1	400.0	400.0	1	1	1	241.27907	72.293076	1	0.186	-0.461	-5.605	-5.561	111.0
-5555.5557	-400.0	1	1	400.0	400.0	1	1	1	241.27907	72.293076	1	0.186	-0.46	-5.532	-5.561	111.0
-5555.5557	-400.0	1	1	400.0	400.0	1	1	1	241.27907	72.293076	1	0.186	-0.46	-5.553	-5.561	111.0
-5555.5557	-400.0	1	1	400.0	400.0	1	1	1	241.27907	72.293076	1	0.186	-0.46	-5.53	-5.561	111.0
-5555.5557	-400.0	1	1	400.0	400.0	1	1	1	241.27907	72.293076	1	0.186	-0.46	-5.457	-5.561	111.0
-5555.5557	-400.0	1	1	400.0	400.0	1	1	1	241.27907	72.293076	1	0.186	-0.461	-5.573	-5.561	111.0
-5555.5557	-400.0	1	1	400.0	400.0	1	1	1	241.27907	72.293076	1	0.186	-0.461	-5.576	-5.561	111.0
-5555.5557	-400.0	1	1	400.0	400.0	1	1	1	241.27907	72.293076	1	0.186	-0.461	-5.628	-5.561	111.0
-5555.5557	-400.0	1	1	400.0	400.0	1	1	1	241.27907	72.293076	1	0.186	-0.46	-5.528	-5.561	111.0
-5555.5557	-400.0	1	1	400.0	400.0	1	1	1	241.27907	72.293076	1	0.186	-0.46	-5.556	-5.561	111.0
-5555.5557	-400.0	1	1	400.0	400.0	1	1	1	241.27907	72.293076	1	0.186	-0.461	-5.597	-5.561	111.0
-5555.5557	-400.0	1	1	400.0	400.0	1	1	1	241.27907	72.293076	1	0.186	-0.46	-5.555	-5.561	111.0
-5555.5557	-400.0	1	1	400.0	400.0	1	1	1	241.27907	72.293076	1	0.186	-0.461	-5.559	-5.561	111.0
-5555.5557	-400.0	1	1	400.0	400.0	1	1	1	241.27907	72.293076	1	0.186	-0.46	-5.548	-5.561	111.0
-5555.5557	-400.0	1	1	400.0	400.0	1	1	1	241.27907	72.293076	1	0.186	-0.46	-5.554	-5.561	111.0
-5555.5557	-400.0	1	1	400.0	400.0	1	1	1	241.27907	72.293076	1	0.186	-0.46	-5.536	-5.561	111.0
-5555.5557	-400.0	1	1	400.0	400.0	1	1	1	241.27907	72.293076	1	0.186	-0.46	-5.532	-5.561	111.0
-5555.5557	-400.0	1	1	400.0	400.0	1	1	1	241.27907	72.293076	1	0.186	-0.461	-5.625	-5.561	111.0
-5555.5557	-400.0	1	1	400.0	400.0	1	1	1	241.27907	72.293076	1	0.186	-0.461	-5.692	-5.561	111.0
-5555.5557	-400.0	1	1	400.0	400.0	1	1	1	241.27907	72.293076	1	0.186	-0.46	-5.538	-5.561	111.0
-5555.5557	-400.0	1	1	400.0	400.0	1	1	1	241.27907	72.293076	1	0.186	-0.46	-5.557	-5.561	111.0
-5555.5557	-400.0	1	1	400.0	400.0	1	1	1	241.27907	72.293076	1	0.186	-0.461	-5.567	-5.561	111.0
-5555.5557	-400.0	1	1	400.0	400.0	1	1	1	241.27907	72.293076	1	0.186	-0.46	-5.328	-5.561	111.0
-5555.5557	-400.0	1	1	400.0	400.0	1	1	1	241.27907	72.293076	1	0.186	-0.461	-5.585	-5.561	111.0
-5555.5557	-400.0	1	1	400.0	400.0	1	1	1	241.27907	72.293076	1	0.186	-0.46	-5.537	-5.561	111.0
-5555.5557	-400.0	1	1	400.0	400.0	1	1	1	241.27907	72.293076	1	0.186	-0.46	-5.548	-5.561	111.0
-5555.5557	-400.0	1	1	400.0	400.0	1	1	1	241.27907	72.293076	1	0.186	-0.46	-5.451	-5.561	111.0
-5555.5557	-400.0	1	1	400.0	400.0	1	1	1	241.27907	72.293076	1	0.186	-0.461	-5.577	-5.561	111.0
-5555.5557	-400.0	1	1	400.0	400.0	1	1	1	241.27907	72.293076	1	0.186	-0.461	-5.575	-5.561	111.0
-5555.5557	-400.0	1	1	400.0	400.0	1	1	1	241.27907	72.293076	1	0.186	-0.46	-5.401	-5.561	111.0
-5555.5557	-400.0	1	1	400.0	400.0	1	1	1	241.27907	72.293076	1	0.186	-0.46	-5.514	-5.561	111.0
-5555.5557	-400.0	1	1	400.0	400.0	1	1	1	241.27907	72.293076	1	0.186	-0.46	-5.505	-5.561	111.0
-5555.5557	-400.0	1	1	400.0	400.0	1	1	1	241.27907	72.293076	1	0.186	-0.46	-5.532	-5.561	111.0
-5555.5557	-400.0	1	1	400.0	400.0	1	1	1	241.27907	72.293076	1	0.186	-0.461	-5.587	-5.561	111.0
-5555.5557	-400.0	1	1	400.0	400.0	1	1	1	241.27907	72.293076	1	0.186	-0.46	-5.548	-5.561	111.0
-5555.5557	-400.0	1	1	400.0	400.0	1	1	1	241.27907	72.293076	1	0.186	-0.461	-5.605	-5.561	111.0
-5555.5557	-400.0	1	1	400.0	400.0	1	1	1	241.27907	72.293076	1	0.186	-0.46	-5.541	-5.561	111.0
-5555.5557	-400.0	1	1	400.0	400.0	1	1	1	241.27907	72.293076	1	0.186	-0.461	-5.568	-5.561	111.0
-5555.5557	-400.0	1	1	400.0	400.0	1	1	1	241.27907	72.293076	1	0.186	-0.461	-5.58	-5.561	111.0
-5555.5557	-400.0	1	1	400.0	400.0	1	1	1	241.27907	72.293076	1	0.186	-0.46	-5.542	-5.561	111.0
-5555.5557	-400.0	1	1	400.0	400.0	1	1	1	241.27907	72.293076	1	0.186	-0.461	-5.598	-5.561	111.0
-5555.5557	-400.0	1	1	400.0	400.0	1	1	1	241.27907	72.293076	1	0.186	-0.461	-5.57	-5.561	111.0
-5555.5557	-400.0	1	1	400.0	400.0	1	1	1	241.27907	72.293076	1	0.186	-0.461	-5.564	-5.561	111.0
-5555.5557	-400.0	1	1	400.0	400.0	1	1	1	241.27907	72.293076	1	0.186	-0.461	-5.581	-5.561	111.0
-5555.5557	-400.0	1	1	400.0	400.0	1	1	1	241.27907	72.293076	1	0.186	-0.461	-5.572	-5.561	111.0
-5555.5557	-400.0	1	1	400.0	400.0	1	1	1	241.27907	72.293076	1	0.186	-0.46	-5.547	-5.561	111.0
0.0	0.0	1	1	400.0	400.0	1	1	1	241.27907	72.293076	0	0.186	-0.461	-5.561	-5.561	111.0
0.0	0.0	1	1	400.0	400.0	1	1	1	241.27907	72.293076	0	0.186	-0.461	-5.562	-5.561	111.0
0.0	0.0	1	1	400.0	400.0	1	1	1	241.27907	72.293076	0	0.186	-0.46	-5.55	-5.561	111.0
0.0	0.0	1	1	400.0	400.0	1	1	1	241.27907	72.293076	0	0.186	-0.46	-5.551	-5.561	111.0
0.0	0.0	1	1	400.0	400.0	1	1	1	241.27907	72.293076	0	0.186	-0.458	-5.147	-5.168	111.0
0.0	0.0	1	1	400.0	400.0	1	1	1	241.27907	72.293076	0	0.186	-0.45	-4.548	-4.463	111.0
0.0	0.0	1	1	400.0	400.0	1	1	1	241.27907	72.293076	0	0.186	-0.442	-4.422	-4.463	111.0
0.0	0.0	1	1	400.0	400.0	1	1	1	241.27907	72.293076	0	0.186	-0.432	-4.138	-4.147	111.0
0.0	0.0	1	1	400.0	400.0	1	1	1	241.27907	72.293076	0	0.186	-0.423	-4.162	-4.147	111.0
0.0	0.0	1	1	400.0	400.0	1	1	1	241.27907	72.293076	0	0.186	-0.41	-3.556	-3.581	111.0
0.0	0.0	1	1	400.0	400.0	1	1	1	241.27907	72.293076	0	0.186	-0.396	-3.292	-3.328	111.0
0.0	0.0	1	1	400.0	400.0	1	1	1	241.27907	72.293076	0	0.187	-0.385	-3.461	-3.328	111.0
0.0	0.0	1	1	400.0	400.0	1	1	1	241.27907	72.293076	0	0.187	-0.37	-2.888	-2.874	111.0
0.0	0.0	1	1	400.0	400.0	1	1	1	241.27907	72.293076	0	0.187	-0.354	-2.661	-2.671	111.0
0.0	0.0	1	1	400.0	400.0	1	1	1	241.27907	72.293076	0	0.187	-0.341	-2.618	-2.671	111.0
0.0	0.0	1	1	400.0	400.0	1	1	1	241.27907	72.293076	0	0.187	-0.326	-2.321	-2.306	111.0
0.0	0.0	1	1	400.0	400.0	1	1	1	241.27907	72.293076	0	0.187	-0.313	-2.288	-2.306	111.0
0.0	0.0	1	1	400.0	400.0	1	1	1	241.27907	72.293076	0	0.187	-0.3	-2.297	-2.143	111.0
0.0	0.0	1	1	400.0	400.0	1	1	1	241.27907	72.293076	0	0.187	-0.286	-1.856	-1.85	111.0
0.0	0.0	1	1	400.0	400.0	1	1	1	241.27907	72.293076	0	0.187	-0.272	-1.871	-1.85	111.0
0.0	0.0	1	1	400.0	400.0	1	1	1	241.27907	72.293076	0	0.187	-0.258	-1.571	-1.598	111.0
0.0	0.0	1	1	400.0	400.0	1	1	1	241.27907	72.293076	0	0.187	-0.246	-1.496	-1.485	111.0
0.0	0.0	1	1	400.0	400.0	1	1	1	241.27907	72.293076	0	0.187	-0.234	-1.478	-1.485	111.0
0.0	0.0	1	1	400.0	400.0	1	1	1	241.27907	72.293076	0	0.188	-0.222	-1.269	-1.282	111.0
0.0	0.0	1	1	400.0	400.0	1	1	1	241.27907	72.293076	0	0.188	-0.21	-1.204	-1.191	111.0
0.0	0.0	1	1	400.0	400.0	1	1	1	241.27907	72.293076	0	0.188	-0.199	-1.164	-1.191	111.0
0.0	0.0	1	1	400.0	400.0	1	1	1	241.27907	72.293076	0	0.188	-0.188	-0.968	-1.029	111.0
0.0	0.0	1	1	400.0	400.0	1	1	1	241.27907	72.293076	0	0.188	-0.178	-1.012	-1.029	111.0
0.0	0.0	1	1	400.0	400.0	1	1	1	241.27907	72.293076	0	0.188	-0.168	-0.937	-0.956	111.0
0.0	0.0	1	1	400.0	400.0	1	1	1	241.27907	72.293076	0	0.188	-0.158	-0.842	-0.825	111.0
0.0	0.0	1	1	400.0	400.0	1	1	1	241.27907	72.293076	0	0.188	-0.15	-0.827	-0.825	111.0
0.0	0.0	1	1	400.0	400.0	1	1	1	241.27907	72.293076	0	0.188	-0.141	-0.7	-0.712	111.0
0.0	0.0	1	1	400.0	400.0	1	1	1	241.27907	72.293076	0	0.188	-0.133	-0.735	-0.662	111.0
0.0	0.0	1	1	400.0	400.0	1	1	1	241.27907	72.293076	0	0.188	-0.125	-0.705	-0.662	111.0
0.0	0.0	1	1	400.0	400.0	1	1	1	241.27907	72.293076	0	0.188	-0.117	-0.59	-0.571	111.0
0.0	0.0	1	1	400.0	400.0	1	1	1	241.27907	72.293076	0	0.189	-0.111	-0.517	-0.571	111.0
0.0	0.0	1	1	400.0	400.0	1	1	1	241.27907	72.293076	0	0.189	-0.105	-0.539	-0.531	111.0
0.0	0.0	1	1	400.0	400.0	1	1	1	241.27907	72.293076	0	0.189	-0.098	-0.554	-0.458	111.0
0.0	0.0	1	1	400.0	400.0	1	1	1	241.27907	72.293076	0	0.189	-0.092	-0.446	-0.458	111.0
0.0	0.0	1	1	400.0	400.0	1	1	1	241.27907	72.293076	0	0.189	-0.086	-0.439	-0.426	111.0
0.0	0.0	1	1	400.0	400.0	1	1	1	241.27907	72.293076	0	0.189	-0.08	-0.422	-0.368	111.0
0.0	0.0	1	1	400.0	400.0	1	1	1	241.27907	72.293076	0	0.189	-0.076	-0.365	-0.368	111.0
0.0	0.0	1	1	400.0	400.0	1	1	1	241.27907	72.293076	0	0.189	-0.072	-0.348	-0.341	111.0
0.0	0.0	1	1	400.0	400.0	1	1	1	241.27907	72.293076	0	0.19	-0.068	-0.345	-0.341	111.0
0.0	0.0	1	1	400.0	400.0	1	1	1	241.27907	72.293076	0	0.19	-0.064	-0.337	-0.295	111.0
0.0	0.0	1	1	400.0	400.0	1	1	1	241.27907	72.293076	0	0.19	-0.06	-0.314	-0.274	111.0
0.0	0.0	1	1	400.0	400.0	1	1	1	241.27907	72.293076	0	0.19	-0.058	-0.268	-0.274	111.0
0.0	0.0	1	1	400.0	400.0	1	1	1	241.27907	72.293076	0	0.19	-0.055	-0.265	-0.236	111.0
0.0	0.0	1	1	400.0	400.0	1	1	1	241.27907	72.293076	0	0.19	-0.052	-0.286	-0.236	111.0
0.0	0.0	1	1	400.0	400.0	1	1	1	241.27907	72.293076	0	0.191	-0.048	-0.218	-0.204	111.0
0.0	0.0	1	1	400.0	400.0	1	1	1	241.27907	72.293076	0	0.191	-0.044	-0.214	-0.189	111.0
0.0	0.0	1	1	400.0	400.0	1	1	1	241.27907	72.293076	0	0.191	-0.04	-0.209	-0.189	111.0
0.0	0.0	1	1	400.0	400.0	1	1	1	241.27907	72.293076	0	0.191	-0.038	-0.185	-0.163	111.0
0.0	0.0	1	1	400.0	400.0	1	1	1	241.27907	72.293076	0	0.191	-0.036	-0.201	-0.152	111.0
0.0	0.0	1	1	400.0	400.0	1	1	1	241.27907	72.293076	0	0.191	-0.034	-0.143	-0.152	111.0
0.0	0.0	1	1	400.0	400.0	1	1	1	241.27907	72.293076	0	0.191	-0.031	-0.004	-0.131	111.0
0.0	0.0	1	1	400.0	400.0	1	1	1	241.27907	72.293076	0	0.191	-0.029	-0.142	-0.121	111.0
0.0	0.0	1	1	400.0	400.0	1	1	1	241.27907	72.293076	0	0.192	-0.027	-0.137	-0.121	111.0
0.0	0.0	1	1	400.0	400.0	1	1	1	241.27907	72.293076	0	0.192	-0.025	-0.106	-0.105	111.0
0.0	0.0	1	1	400.0	400.0	1	1	1	241.27907	72.293076	0	0.192	-0.024	-0.097	-0.105	111.0
0.0	0.0	1	1	400.0	400.0	1	1	1	241.27907	72.293076	0	0.192	-0.022	-0.093	-0.09	111.0
0.0	0.0	1	1	400.0	400.0	1	1	1	241.27907	72.293076	0	0.192	-0.02	-0.078	-0.084	111.0
0.0	0.0	1	1	400.0	400.0	1	1	1	241.27907	72.293076	0	0.192	-0.02	-0.073	-0.084	111.0
0.0	0.0	1	1	400.0	400.0	1	1	1	241.27907	72.293076	0	0.192	-0.02	-0.05	-0.072	111.0
0.0	0.0	1	1	400.0	400.0	1	1	1	241.27907	72.293076	0	0.192	-0.02	-0.083	-0.067	111.0
0.0	0.0	1	1	400.0	400.0	1	1	1	241.27907	72.293076	0	0.192	-0.02	-0.071	-0.067	111.0
0.0	0.0	1	1	400.0	400.0	1	1	1	241.27907	72.293076	0	0.192	-0.02	-0.066	-0.058	111.0
0.0	0.0	1	1	400.0	400.0	1	1	1	241.27907	72.293076	0	0.192	-0.02	-0.084	-0.058	111.0
0.0	0.0	1	1	400.0	400.0	1	1	1	241.27907	72.293076	0	0.193	-0.02	-0.054	-0.053	111.0
0.0	0.0	1	1	400.0	400.0	1	1	1	241.27907	72.293076	0	0.193	-0.019	0.023	-0.046	111.0
0.0	0.0	1	1	400.0	400.0	1	1	1	241.27907	72.293076	0	0.193	-0.019	-0.057	-0.046	111.0
0.0	0.0	1	1	400.0	400.0	1	1	1	241.27907	72.293076	0	0.193	-0.019	-0.059	-0.039	111.0
0.0	0.0	1	1	400.0	400.0	1	1	1	241.27907	72.293076	0	0.193	-0.018	-0.056	-0.037	111.0
0.0	0.0	1	1	400.0	400.0	1	1	1	241.27907	72.293076	0	0.193	-0.018	-0.049	-0.037	111.0
0.0	0.0	1	1	400.0	400.0	1	1	1	241.27907	72.293076	0	0.194	-0.018	-0.045	-0.031	111.0
0.0	0.0	1	1	400.0	400.0	1	1	1	241.27907	72.293076	0	0.194	-0.018	-0.032	-0.031	111.0
0.0	0.0	1	1	400.0	400.0	1	1	1	241.27907	72.293076	0	0.194	-0.018	-0.04	-0.029	111.0
0.0	0.0	1	1	400.0	400.0	1	1	1	241.27907	72.293076	0	0.194	-0.017	-0.009	-0.025	111.0
0.0	0.0	1	1	400.0	400.0	1	1	1	241.27907	72.293076	0	0.195	-0.017	-0.044	-0.025	111.0
0.0	0.0	1	1	400.0	400.0	1	1	1	241.27907	72.293076	0	0.195	-0.017	-0.029	-0.023	111.0
0.0	0.0	1	1	400.0	400.0	1	1	1	241.27907	72.293076	0	0.195	-0.017	-0.015	-0.02	111.0
0.0	0.0	1	1	400.0	400.0	1	1	1	241.27907	72.293076	0	0.195	-0.016	-0.008	-0.02	111.0
0.0	0.0	1	1	400.0	400.0	1	1	1	241.27907	72.293076	0	0.195	-0.015	-0.007	-0.018	111.0
0.0	0.0	1	1	400.0	400.0	1	1	1	241.27907	72.293076	0	0.196	-0.014	-0.054	-0.018	111.0
0.0	0.0	1	1	400.0	400.0	1	1	1	241.27907	72.293076	0	0.196	-0.013	-0.014	-0.015	111.0
0.0	0.0	1	1	400.0	400.0	1	1	1	241.27907	72.293076	0	0.196	-0.011	-0.001	-0.014	111.0
0.0	0.0	1	1	400.0	400.0	1	1	1	241.27907	72.293076	0	0.196	-0.01	-0.006	-0.014	111.0
0.0	0.0	1	1	400.0	400.0	1	1	1	241.27907	72.293076	0	0.196	-0.009	0.0	-0.012	111.0
0.0	0.0	1	1	400.0	400.0	1	1	1	241.27907	72.293076	0	0.197	-0.009	-0.027	-0.011	111.0
0.0	0.0	1	1	400.0	400.0	1	1	1	241.27907	72.293076	0	0.197	-0.009	-0.026	-0.011	111.0
0.0	0.0	1	1	400.0	400.0	1	1	1	241.27907	72.293076	0	0.197	-0.007	-0.01	-0.009	111.0
0.0	0.0	1	1	400.0	400.0	1	1	1	241.27907	72.293076	0	0.197	-0.007	-0.028	-0.009	111.0
0.0	0.0	1	1	400.0	400.0	1	1	1	241.27907	72.293076	0	0.197	-0.005	0.015	-0.009	111.0
0.0	0.0	1	1	400.0	400.0	1	1	1	241.27907	72.293076	0	0.197	-0.003	0.093	-0.007	111.0
0.0	0.0	1	1	400.0	400.0	1	1	1	241.27907	72.293076	0	0.198	-0.002	-0.015	-0.007	111.0
0.0	0.0	1	1	400.0	400.0	1	1	1	241.27907	72.293076	0	0.198	-0.001	-0.007	-0.007	111.0
0.0	0.0	1	1	400.0	400.0	1	1	1	241.27907	72.293076	0	0.198	-0.001	-0.015	-0.006	111.0
0.0	0.0	1	1	400.0	400.0	1	1	1	241.27907	72.293076	0	0.198	0.0	0.051	-0.006	111.0
0.0	0.0	1	1	400.0	400.0	1	1	1	241.27907	72.293076	0	0.198	0.0	-0.007	-0.005	111.0
0.0	0.0	1	1	400.0	400.0	1	1	1	241.27907	72.293076	0	0.198	0.0	0.008	-0.005	111.0
0.0	0.0	1	1	400.0	400.0	1	1	1	241.27907	72.293076	0	0.198	-0.001	-0.014	-0.004	111.0
0.0	0.0	1	1	400.0	400.0	1	1	1	241.27907	72.293076	0	0.198	0.0	0.003	-0.003	111.0
0.0	0.0	1	1	400.0	400.0	1	1	1	241.27907	72.293076	0	0.198	0.0	0.013	-0.003	111.0
0.0	0.0	1	1	400.0	400.0	1	1	1	241.27907	72.293076	0	0.198	0.0	0.003	-0.003	111.0
0.0	0.0	1	1	400.0	400.0	1	1	1	241.27907	72.293076	0	0.198	-0.001	-0.017	-0.002	111.0
0.0	0.0	1	1	400.0	400.0	1	1	1	241.27907	72.293076	0	0.198	0.0	0.004	-0.002	111.0
0.0	0.0	1	1	400.0	400.0	1	1	1	241.27907	72.293076	0	0.198	-0.001	-0.054	-0.002	111.0
0.0	0.0	1	1	400.0	400.0	1	1	1	241.27907	72.293076	0	0.198	0.0	0.0	-0.002	111.0
0.0	0.0	1	1	400.0	400.0	1	1	1	241.27907	72.293076	0	0.198	0.0	0.001	-0.002	111.0
0.0	0.0	1	1	400.0	400.0	1	1	1	241.27907	72.293076	0	0.198	0.0	0.024	-0.001	111.0
0.0	0.0	1	1	400.0	400.0	1	1	1	241.27907	72.293076	0	0.198	0.0	0.025	-0.001	111.0
0.0	0.0	1	1	400.0	400.0	1	1	1	241.27907	72.293076	0	0.198	0.0	0.003	-0.001	111.0
0.0	0.0	1	1	400.0	400.0	1	1	1	241.27907	72.293076	0	0.198	-0.001	-0.023	-0.001	111.0
0.0	0.0	1	1	400.0	400.0	1	1	1	241.27907	72.293076	0	0.198	-0.001	-0.027	-0.001	111.0
0.0	0.0	1	1	400.0	400.0	1	1	1	241.27907	72.293076	0	0.198	0.0	0.002	-0.001	111.0
0.0	0.0	1	1	400.0	400.0	1	1	1	241.27907	72.293076	0	0.199	0.0	-0.008	0.0	111.0
0.0	0.0	1	1	400.0	400.0	1	1	1	241.27907	72.293076	0	0.199	0.0	0.006	0.0	111.0
0.0	0.0	1	1	400.0	400.0	1	1	1	241.27907	72.293076	0	0.199	0.0	0.002	0.0	111.0
0.0	0.0	1	1	400.0	400.0	1	1	1	241.27907	72.293076	0	0.199	-0.001	-0.016	0.0	111.0
0.0	0.0	1	1	400.0	400.0	1	1	1	241.27907	72.293076	0	0.199	0.0	-0.003	0.0	111.0
0.0	0.0	1	1	400.0	400.0	1	1	1	241.27907	72.293076	0	0.199	0.0	-0.005	0.0	111.0
0.0	0.0	1	1	400.0	400.0	1	1	1	241.27907	72.293076	0	0.199	0.0	0.024	0.0	111.0
0.0	0.0	1	1	400.0	400.0	1	1	1	241.27907	72.293076	0	0.199	0.0	0.022	0.0	111.0
0.0	0.0	1	1	400.0	400.0	1	1	1	241.27907	72.293076	0	0.199	0.0	-0.001	0.0	111.0
0.0	0.0	1	1	400.0	400.0	1	1	1	241.27907	72.293076	0	0.199	0.0	0.009	0.0	111.0
0.0	0.0	1	1	400.0	400.0	1	1	1	241.27907	72.293076	0	0.199	-0.001	-0.035	0.0	111.0
0.0	0.0	1	1	400.0	400.0	1	1	1	241.27907	72.293076	0	0.199	0.0	0.021	0.0	111.0
0.0	0.0	1	1	400.0	400.0	1	1	1	241.27907	72.293076	0	0.199	-0.001	-0.017	0.0	111.0
0.0	0.0	1	1	400.0	400.0	1	1	1	241.27907	72.293076	0	0.199	0.0	0.028	0.0	111.0
0.0	0.0	1	1	400.0	400.0	1	1	1	241.27907	72.293076	0	0.199	-0.001	-0.026	0.0	111.0
0.0	0.0	1	1	400.0	400.0	1	1	1	241.27907	72.293076	0	0.199	-0.001	-0.019	0.0	111.0
0.0	0.0	1	1	400.0	400.0	1	1	1	241.27907	72.293076	0	0.199	0.0	0.0	0.0	111.0
0.0	0.0	1	1	400.0	400.0	1	1	1	241.27907	72.293076	0	0.199	0.0	0.0	0.0	111.0
0.0	0.0	1	1	400.0	400.0	1	1	1	241.27907	72.293076	0	0.199	0.0	0.039	0.0	111.0
0.0	0.0	1	1	400.0	400.0	1	1	1	241.27907	72.293076	0	0.199	0.0	0.004	0.0	111.0
0.0	0.0	1	1	400.0	400.0	1	1	1	241.27907	72.293076	0	0.199	0.0	0.059	0.0	111.0
0.0	0.0	1	1	400.0	400.0	1	1	1	241.27907	72.293076	0	0.199	-0.001	-0.111	0.0	111.0
0.0	0.0	1	1	400.0	400.0	1	1	1	241.27907	72.293076	0	0.199	-0.001	-0.013	0.0	111.0
0.0	0.0	1	1	400.0	400.0	1	1	1	241.27907	72.293076	0	0.199	0.0	0.04	0.0	111.0
0.0	0.0	1	1	400.0	400.0	1	1	1	241.27907	72.293076	0	0.199	0.0	0.001	0.0	111.0
0.0	0.0	1	1	400.0	400.0	1	1	1	241.27907	72.293076	0	0.199	0.0	0.174	0.0	111.0
0.0	0.0	1	1	400.0	400.0	1	1	1	241.27907	72.293076	0	0.199	0.0	0.002	0.0	111.0
0.0	0.0	1	1	400.0	400.0	1	1	1	241.27907	72.293076	0	0.199	0.0	0.028	0.0	111.0
0.0	0.0	1	1	400.0	400.0	1	1	1	241.27907	72.293076	0	0.199	-0.001	-0.02	0.0	111.0
0.0	0.0	1	1	400.0	400.0	1	1	1	241.27907	72.293076	0	0.199	0.0	-0.006	0.0	111.0
0.0	0.0	1	1	400.0	400.0	1	1	1	241.27907	72.293076	0	0.199	0.0	-0.008	0.0	111.0
0.0	0.0	1	1	400.0	400.0	1	1	1	241.27907	72.293076	0	0.199	0.0	-0.001	0.0	111.0
0.0	0.0	1	1	400.0	400.0	1	1	1	241.27907	72.293076	0	0.199	0.0	0.042	0.0	111.0
0.0	0.0	1	1	400.0	400.0	1	1	1	241.27907	72.293076	0	0.199	0.0	-0.01	0.0	111.0
0.0	0.0	1	1	400.0	400.0	1	1	1	241.27907	72.293076	0	0.199	0.0	0.005	0.0	111.0
0.0	0.0	1	1	400.0	400.0	1	1	1	241.27907	72.293076	0	0.199	0.0	0.015	0.0	111.0
0.0	0.0	1	1	400.0	400.0	1	1	1	241.27907	72.293076	0	0.199	0.0	0.028	0.0	111.0
0.0	0.0	1	1	400.0	400.0	1	1	1	241.27907	72.293076	0	0.199	0.0	0.017	0.0	111.0
0.0	0.0	1	1	400.0	400.0	1	1	1	241.27907	72.293076	0	0.199	-0.001	-0.016	0.0	111.0
0.0	0.0	1	1	400.0	400.0	1	1	1	241.27907	72.293076	0	0.199	0.0	0.013	0.0	111.0
0.0	0.0	1	1	400.0	400.0	1	1	1	241.27907	72.293076	0	0.199	0.0	-0.005	0.0	111.0
0.0	0.0	1	1	400.0	400.0	1	1	1	241.27907	72.293076	0	0.199	0.0	0.014	0.0	111.0
0.0	0.0	1	1	400.0	400.0	1	1	1	241.27907	72.293076	0	0.199	-0.001	0.038	0.0	111.0
0.0	0.0	1	1	400.0	400.0	1	1	1	241.27907	72.293076	0	0.199	-0.001	-0.015	0.0	111.0
0.0	0.0	1	1	400.0	400.0	1	1	1	241.27907	72.293076	0	0.199	0.0	0.015	0.0	111.0
0.0	0.0	1	1	400.0	400.0	1	1	1	241.27907	72.293076	0	0.199	0.0	0.002	0.0	111.0
0.0	0.0	1	1	400.0	400.0	1	1	1	241.27907	72.293076	0	0.199	0.0	0.011	0.0	111.0
0.0	0.0	1	1	400.0	400.0	1	1	1	241.27907	72.293076	0	0.199	0.0	0.046	0.0	111.0
0.0	0.0	1	1	400.0	400.0	1	1	1	241.27907	72.293076	0	0.199	0.0	0.025	0.0	111.0
0.0	0.0	1	1	400.0	400.0	1	1	1	241.27907	72.293076	0	0.199	-0.001	-0.065	0.0	111.0
0.0	0.0	1	1	400.0	400.0	1	1	1	241.27907	72.293076	0	0.199	0.0	0.029	0.0	111.0
0.0	0.0	1	1	400.0	400.0	1	1	1	241.27907	72.293076	0	0.199	0.0	0.013	0.0	111.0
0.0	0.0	1	1	400.0	400.0	1	1	1	241.27907	72.293076	0	0.199	-0.001	-0.036	0.0	111.0
0.0	0.0	1	1	400.0	400.0	1	1	1	241.27907	72.293076	0	0.199	0.0	0.005	0.0	111.0
0.0	0.0	1	1	400.0	400.0	1	1	1	241.27907	72.293076	0	0.199	0.0	-0.005	0.0	111.0
0.0	0.0	1	1	400.0	400.0	1	1	1	241.27907	72.293076	0	0.199	-0.001	-0.035	0.0	111.0
0.0	0.0	1	1	400.0	400.0	1	1	1	241.27907	72.293076	0	0.199	0.0	0.015	0.0	111.0
0.0	0.0	1	1	400.0	400.0	1	1	1	241.27907	72.293076	0	0.199	0.0	0.004	0.0	111.0
0.0	0.0	1	1	400.0	400.0	1	1	1	241.27907	72.293076	0	0.199	0.0	-0.003	0.0	111.0
0.0	0.0	1	1	400.0	400.0	1	1	1	241.27907	72.293076	0	0.199	-0.001	-0.021	0.0	111.0
0.0	0.0	1	1	400.0	400.0	1	1	1	241.27907	72.293076	0	0.199	0.0	0.009	0.0	111.0
0.0	0.0	1	1	400.0	400.0	1	1	1	241.27907	72.293076	0	0.199	0.0	-0.001	0.0	111.0
0.0	0.0	1	1	400.0	400.0	1	1	1	241.27907	72.293076	0	0.199	-0.001	-0.134	0.0	111.0
0.0	0.0	1	1	400.0	400.0	1	1	1	241.27907	72.293076	0	0.199	0.0	0.005	0.0	111.0
0.0	0.0	1	1	400.0	400.0	1	1	1	241.27907	72.293076	0	0.199	0.0	0.026	0.0	111.0
0.0	0.0	1	1	400.0	400.0	1	1	1	241.27907	72.293076	0	0.199	-0.001	-0.014	0.0	111.0
0.0	0.0	1	1	400.0	400.0	1	1	1	241.27907	72.293076	0	0.199	-0.001	-0.049	0.0	111.0
0.0	0.0	1	1	400.0	400.0	1	1	1	241.27907	72.293076	0	0.199	0.0	-0.009	0.0	111.0
0.0	0.0	1	1	400.0	400.0	1	1	1	241.27907	72.293076	0	0.199	-0.001	-0.012	0.0	111.0
0.0	0.0	1	1	400.0	400.0	1	1	1	241.27907	72.293076	0	0.199	0.0	-0.007	0.0	111.0
0.0	0.0	1	1	400.0	400.0	1	1	1	241.27907	72.293076	0	0.199	0.0	0.004	0.0	111.0
0.0	0.0	1	1	400.0	400.0	1	1	1	241.27907	72.293076	0	0.199	0.0	0.013	0.0	111.0
0.0	0.0	1	1	400.0	400.0	1	1	1	241.27907	72.293076	0	0.199	-0.001	-0.013	0.0	111.0
0.0	0.0	1	1	400.0	400.0	1	1	1	241.27907	72.293076	0	0.199	0.0	0.014	0.0	111.0
0.0	0.0	1	1	400.0	400.0	1	1	1	241.27907	72.293076	0	0.199	0.0	0.0	0.0	111.0
0.0	0.0	1	1	400.0	400.0	1	1	1	241.27907	72.293076	0	0.199	-0.001	-0.019	0.0	111.0
0.0	0.0	1	1	400.0	400.0	1	1	1	241.27907	72.293076	0	0.199	0.0	0.018	0.0	111.0
0.0	0.0	1	1	400.0	400.0	1	1	1	241.27907	72.293076	0	0.199	-0.001	-0.08	0.0	111.0
0.0	0.0	1	1	400.0	400.0	1	1	1	241.27907	72.293076	0	0.199	0.0	-0.003	0.0	111.0
0.0	0.0	1	1	400.0	400.0	1	1	1	241.27907	72.293076	0	0.199	0.0	0.006	0.0	111.0
0.0	0.0	1	1	400.0	400.0	1	1	1	241.27907	72.293076	0	0.199	0.0	0.001	0.0	111.0
0.0	0.0	1	1	400.0	400.0	1	1	1	241.27907	72.293076	0	0.199	-0.001	-0.014	0.0	111.0
0.0	0.0	1	1	400.0	400.0	1	1	1	241.27907	72.293076	0	0.199	0.0	0.0	0.0	111.0
0.0	0.0	1	1	400.0	400.0	1	1	1	241.27907	72.293076	0	0.199	0.0	-0.005	0.0	111.0
0.0	0.0	1	1	400.0	400.0	1	1	1	241.27907	72.293076	0	0.199	0.0	-0.005	0.0	111.0
0.0	0.0	1	1	400.0	400.0	1	1	1	241.27907	72.293076	0	0.199	-0.001	-0.035	0.0	111.0
0.0	0.0	1	1	400.0	400.0	1	1	1	241.27907	72.293076	0	0.199	-0.001	-0.02	0.0	111.0
0.0	0.0	1	1	400.0	400.0	1	1	1	241.27907	72.293076	0	0.199	-0.001	-0.074	0.0	111.0
0.0	0.0	1	1	400.0	400.0	1	1	1	241.27907	72.293076	0	0.199	0.0	-0.003	0.0	111.0
0.0	0.0	1	1	400.0	400.0	1	1	1	241.27907	72.293076	0	0.199	0.0	0.077	0.0	111.0
0.0	0.0	1	1	400.0	400.0	1	1	1	241.27907	72.293076	0	0.199	0.0	0.002	0.0	111.0
0.0	0.0	1	1	400.0	400.0	1	1	1	241.27907	72.293076	0	0.199	0.0	0.106	0.0	111.0
0.0	0.0	1	1	400.0	400.0	1	1	1	241.27907	72.293076	0	0.199	0.0	0.017	0.0	111.0
0.0	0.0	1	1	400.0	400.0	1	1	1	241.27907	72.293076	0	0.199	0.0	0.003	0.0	111.0
0.0	0.0	1	1	400.0	400.0	1	1	1	241.27907	72.293076	0	0.199	0.0	0.019	0.0	111.0
0.0	0.0	1	1	400.0	400.0	1	1	1	241.27907	72.293076	0	0.199	0.0	0.001	0.0	111.0
0.0	0.0	1	1	400.0	400.0	1	1	1	241.27907	72.293076	0	0.199	0.0	0.027	0.0	111.0
0.0	0.0	1	1	400.0	400.0	1	1	1	241.27907	72.293076	0	0.199	-0.001	-0.012	0.0	111.0
0.0	0.0	1	1	400.0	400.0	1	1	1	241.27907	72.293076	0	0.199	0.0	-0.009	0.0	111.0
0.0	0.0	1	1	400.0	400.0	1	1	1	241.27907	72.293076	0	0.199	0.0	-0.008	0.0	111.0
0.0	0.0	1	1	400.0	400.0	1	1	1	241.27907	72.293076	0	0.199	0.0	0.009	0.0	111.0
0.0	0.0	1	1	400.0	400.0	1	1	1	241.27907	72.293076	0	0.199	0.0	0.099	0.0	111.0
0.0	0.0	1	1	400.0	400.0	1	1	1	241.27907	72.293076	0	0.199	0.0	0.0	0.0	111.0
0.0	0.0	1	1	400.0	400.0	1	1	1	241.27907	72.293076	0	0.199	-0.001	-0.017	0.0	111.0
0.0	0.0	1	1	400.0	400.0	1	1	1	241.27907	72.293076	0	0.199	0.0	0.019	0.0	111.0
0.0	0.0	1	1	400.0	400.0	1	1	1	241.27907	72.293076	0	0.199	-0.001	-0.066	0.0	111.0
0.0	0.0	1	1	400.0	400.0	1	1	1	241.27907	72.293076	0	0.199	-0.001	-0.026	0.0	111.0
0.0	0.0	1	1	400.0	400.0	1	1	1	241.27907	72.293076	0	0.199	0.0	0.036	0.0	111.0
0.0	0.0	1	1	400.0	400.0	1	1	1	241.27907	72.293076	0	0.199	0.0	-0.003	0.0	111.0
0.0	0.0	1	1	400.0	400.0	1	1	1	241.27907	72.293076	0	0.199	0.0	0.003	0.0	111.0
0.0	0.0	1	1	400.0	400.0	1	1	1	241.27907	72.293076	0	0.199	0.0	0.017	0.0	111.0
0.0	0.0	1	1	400.0	400.0	1	1	1	241.27907	72.293076	0	0.199	0.0	0.009	0.0	111.0
0.0	0.0	1	1	400.0	400.0	1	1	1	241.27907	72.293076	0	0.199	0.0	0.032	0.0	111.0
0.0	0.0	1	1	400.0	400.0	1	1	1	241.27907	72.293076	0	0.199	0.0	-0.005	0.0	111.0
0.0	0.0	1	1	400.0	400.0	1	1	1	241.27907	72.293076	0	0.199	0.0	0.032	0.0	111.0
0.0	0.0	1	1	400.0	400.0	1	1	1	241.27907	72.293076	0	0.199	0.0	0.017	0.0	111.0
0.0	0.0	1	1	400.0	400.0	1	1	1	241.27907	72.293076	0	0.199	0.0	0.034	0.0	111.0
0.0	0.0	1	1	400.0	400.0	1	1	1	241.27907	72.293076	0	0.199	-0.001	-0.015	0.0	111.0
0.0	0.0	1	1	400.0	400.0	1	1	1	241.27907	72.293076	0	0.199	0.0	0.018	0.0	111.0
0.0	0.0	1	1	400.0	400.0	1	1	1	241.27907	72.293076	0	0.199	-0.001	-0.012	0.0	111.0
0.0	0.0	1	1	400.0	400.0	1	1	1	241.27907	72.293076	0	0.199	0.0	-0.011	0.0	111.0
0.0	0.0	1	1	400.0	400.0	1	1	1	241.27907	72.293076	0	0.199	-0.001	-0.031	0.0	111.0
0.0	0.0	1	1	400.0	400.0	1	1	1	241.27907	72.293076	0	0.199	0.0	0.0	0.0	111.0
0.0	0.0	1	1	400.0	400.0	1	1	1	241.27907	72.293076	0	0.199	0.0	0.0	0.0	111.0
0.0	0.0	1	1	400.0	400.0	1	1	1	241.27907	72.293076	0	0.199	0.0	0.013	0.0	111.0
0.0	0.0	1	1	400.0	400.0	1	1	1	241.27907	72.293076	0	0.199	0.0	0.059	0.0	111.0
0.0	0.0	1	1	400.0	400.0	1	1	1	241.27907	72.293076	0	0.199	0.0	0.054	0.0	111.0
0.0	0.0	1	1	400.0	400.0	1	1	1	241.27907	72.293076	0	0.199	0.0	-0.008	0.0	111.0
0.0	0.0	1	1	400.0	400.0	1	1	1	241.27907	72.293076	0	0.199	0.0	0.072	0.0	111.0
0.0	0.0	1	1	400.0	400.0	1	1	1	241.27907	72.293076	0	0.199	0.0	0.0	0.0	111.0
0.0	0.0	1	1	400.0	400.0	1	1	1	241.27907	72.293076	0	0.199	0.0	0.0	0.0	111.0
0.0	0.0	1	1	400.0	400.0	1	1	1	241.27907	72.293076	0	0.199	0.0	0.009	0.0	111.0
0.0	0.0	1	1	400.0	400.0	1	1	1	241.27907	72.293076	0	0.199	0.0	0.009	0.0	111.0
0.0	0.0	1	1	400.0	400.0	1	1	1	241.27907	72.293076	0	0.199	0.0	-0.002	0.0	111.0
0.0	0.0	1	1	400.0	400.0	1	1	1	241.27907	72.293076	0	0.199	-0.001	-0.037	0.0	111.0
0.0	0.0	1	1	400.0	400.0	1	1	1	241.27907	72.293076	0	0.199	0.0	0.013	0.0	111.0
0.0	0.0	1	1	400.0	400.0	1	1	1	241.27907	72.293076	0	0.199	0.0	0.005	0.0	111.0
0.0	0.0	1	1	400.0	400.0	1	1	1	241.27907	72.293076	0	0.199	0.0	0.011	0.0	111.0
0.0	0.0	1	1	400.0	400.0	1	1	1	241.27907	72.293076	0	0.199	-0.001	-0.021	0.0	111.0
0.0	0.0	1	1	400.0	400.0	1	1	1	241.27907	72.293076	0	0.199	-0.001	-0.016	0.0	111.0
0.0	0.0	1	1	400.0	400.0	1	1	1	241.27907	72.293076	0	0.199	-0.001	-0.016	0.0	111.0
0.0	0.0	1	1	400.0	400.0	1	1	1	241.27907	72.293076	0	0.199	0.0	0.0	0.0	111.0
0.0	0.0	1	1	400.0	400.0	1	1	1	241.27907	72.293076	0	0.199	-0.001	-0.017	0.0	111.0
5555.5557	400.0	1	2	300.99503	400.0	1	1	2	241.27907	72.293076	1	0.199	0.0	-0.008	0.0	111.0
5555.5557	400.0	1	2	300.99503	400.0	1	1	2	241.27907	72.293076	1	0.199	0.0	-0.01	0.0	111.0
5555.5557	400.0	1	2	300.99503	400.0	0	1	2	241.27907	72.293076	1	0.199	0.0	0.033	0.0	111.0
5555.5557	400.0	1	2	300.99503	400.0	0	1	2	241.27907	72.293076	1	0.199	0.0	0.019	0.0	111.0
5555.5557	400.0	1	2	300.99503	400.0	0	1	2	241.27907	72.293076	1	0.199	0.0	0.025	0.0	111.0
5555.5557	400.0	1	2	300.99503	400.0	0	1	2	241.27907	72.293076	1	0.199	0.001	0.14	0.392	111.0
5555.5557	400.0	1	2	300.99503	400.0	0	1	2	241.27907	72.293076	1	0.199	0.009	1.03	1.097	111.0
5555.5557	400.0	1	2	300.99503	400.0	0	1	2	241.27907	72.293076	1	0.199	0.017	1.077	1.097	111.0
5555.5557	400.0	1	2	300.99503	400.0	0	1	2	241.27907	72.293076	1	0.199	0.029	1.716	1.706	111.0
5555.5557	400.0	1	2	300.99503	400.0	0	1	2	241.27907	72.293076	1	0.199	0.042	1.96	1.978	111.0
5555.5557	400.0	1	2	300.99503	400.0	0	1	2	241.27907	72.293076	1	0.199	0.054	2.004	1.978	111.0
5555.5557	400.0	1	2	300.99503	400.0	0	1	2	241.27907	72.293076	1	0.2	0.069	2.537	2.467	111.0
5555.5557	400.0	1	2	300.99503	400.0	0	1	2	241.27907	72.293076	1	0.2	0.083	2.435	2.467	111.0
5555.5557	400.0	1	2	300.99503	400.0	0	1	2	241.27907	72.293076	1	0.2	0.097	2.676	2.686	111.0
5555.5557	400.0	1	2	300.99503	400.0	0	1	2	241.27907	72.293076	1	0.2	0.112	3.049	3.079	111.0
5555.5557	400.0	1	2	300.99503	400.0	0	1	2	241.27907	72.293076	1	0.2	0.127	3.007	3.079	111.0
5555.5557	400.0	1	2	300.99503	400.0	0	1	2	241.27907	72.293076	1	0.2	0.141	3.275	3.255	111.0
5555.5557	400.0	1	2	300.99503	400.0	0	1	2	241.27907	72.293076	1	0.201	0.155	3.535	3.569	111.0
5555.5557	400.0	1	2	300.99503	400.0	0	1	2	241.27907	72.293076	1	0.201	0.168	3.581	3.569	111.0
5555.5557	400.0	1	2	300.99503	400.0	0	1	2	241.27907	72.293076	1	0.201	0.182	3.813	3.84	111.0
5555.5557	400.0	1	2	300.99503	400.0	0	1	2	241.27907	72.293076	1	0.201	0.194	3.806	3.84	111.0
5555.5557	400.0	1	2	300.99503	400.0	0	1	2	241.27907	72.293076	1	0.201	0.207	3.978	3.963	111.0
5555.5557	400.0	1	2	300.99503	400.0	0	1	2	241.27907	72.293076	1	0.201	0.221	4.161	4.181	111.0
5555.5557	400.0	1	2	300.99503	400.0	0	1	2	241.27907	72.293076	1	0.202	0.233	4.244	4.181	111.0
5555.5557	400.0	1	2	300.99503	400.0	0	1	2	241.27907	72.293076	1	0.202	0.245	4.252	4.279	111.0
5555.5557	400.0	1	2	300.99503	400.0	0	1	2	241.27907	72.293076	1	0.202	0.257	4.444	4.453	111.0
5555.5557	400.0	1	2	300.99503	400.0	0	1	2	241.27907	72.293076	1	0.202	0.268	4.406	4.453	111.0
5555.5557	400.0	1	2	300.99503	400.0	0	1	2	241.27907	72.293076	1	0.202	0.279	4.536	4.531	111.0
5555.5557	400.0	1	2	300.99503	400.0	0	1	2	241.27907	72.293076	1	0.202	0.289	4.508	4.531	111.0
5555.5557	400.0	1	2	300.99503	400.0	0	1	2	241.27907	72.293076	1	0.202	0.298	4.746	4.673	111.0
5555.5557	400.0	1	2	300.99503	400.0	0	1	2	241.27907	72.293076	1	0.202	0.307	4.779	4.794	111.0
5555.5557	400.0	1	2	300.99503	400.0	0	1	2	241.27907	72.293076	1	0.202	0.316	4.793	4.794	111.0
5555.5557	400.0	1	2	300.99503	400.0	0	1	2	241.27907	72.293076	1	0.203	0.325	4.894	4.847	111.0
5555.5557	400.0	1	2	300.99503	400.0	0	1	2	241.27907	72.293076	1	0.203	0.333	4.953	4.945	111.0
5555.5557	400.0	1	2	300.99503	400.0	0	1	2	241.27907	72.293076	1	0.203	0.341	4.964	4.945	111.0
5555.5557	400.0	1	2	300.99503	400.0	0	1	2	241.27907	72.293076	1	0.203	0.347	5.002	4.989	111.0
5555.5557	400.0	1	2	300.99503	400.0	0	1	2	241.27907	72.293076	1	0.203	0.353	5.046	5.068	111.0
5555.5557	400.0	1	2	300.99503	400.0	0	1	2	241.27907	72.293076	1	0.203	0.359	5.063	5.068	111.0
5555.5557	400.0	1	2	300.99503	400.0	0	1	2	241.27907	72.293076	1	0.203	0.365	5.049	5.134	111.0
5555.5557	400.0	1	2	300.99503	400.0	0	1	2	241.27907	72.293076	1	0.203	0.371	5.209	5.134	111.0
5555.5557	400.0	1	2	300.99503	400.0	0	1	2	241.27907	72.293076	1	0.204	0.377	5.172	5.165	111.0
5555.5557	400.0	1	2	300.99503	400.0	0	1	2	241.27907	72.293076	1	0.204	0.384	5.316	5.218	111.0
5555.5557	400.0	1	2	300.99503	400.0	0	1	2	241.27907	72.293076	1	0.204	0.389	5.334	5.218	111.0
5555.5557	400.0	1	2	300.99503	400.0	0	1	2	241.27907	72.293076	1	0.204	0.393	5.312	5.266	111.0
5555.5557	400.0	1	2	300.99503	400.0	0	1	2	241.27907	72.293076	1	0.204	0.397	5.314	5.287	111.0
5555.5557	400.0	1	2	300.99503	400.0	0	1	2	241.27907	72.293076	1	0.204	0.401	5.258	5.287	111.0
5555.5557	400.0	1	2	300.99503	400.0	0	1	2	241.27907	72.293076	1	0.204	0.404	5.35	5.325	111.0
5555.5557	400.0	1	2	300.99503	400.0	0	1	2	241.27907	72.293076	1	0.205	0.408	5.382	5.325	111.0
5555.5557	400.0	1	2	300.99503	400.0	0	1	2	241.27907	72.293076	1	0.205	0.412	5.376	5.34	111.0
5555.5557	400.0	1	2	300.99503	400.0	0	1	2	241.27907	72.293076	1	0.205	0.416	5.414	5.371	111.0
5555.5557	400.0	1	2	300.99503	400.0	0	1	2	241.27907	72.293076	1	0.205	0.42	5.367	5.371	111.0
5555.5557	400.0	1	2	300.99503	400.0	0	1	2	241.27907	72.293076	1	0.205	0.423	5.336	5.385	111.0
5555.5557	400.0	1	2	300.99503	400.0	0	1	2	241.27907	72.293076	1	0.205	0.425	5.417	5.409	111.0
5555.5557	400.0	1	2	300.99503	400.0	0	1	2	241.27907	72.293076	1	0.206	0.427	5.38	5.409	111.0
5555.5557	400.0	1	2	300.99503	400.0	0	1	2	241.27907	72.293076	1	0.206	0.429	5.404	5.429	111.0
5555.5557	400.0	1	2	300.99503	400.0	0	1	2	241.27907	72.293076	1	0.206	0.431	5.432	5.429	111.0
5555.5557	400.0	1	2	300.99503	400.0	0	1	2	241.27907	72.293076	1	0.206	0.433	5.442	5.438	111.0
5555.5557	400.0	1	2	300.99503	400.0	0	1	2	241.27907	72.293076	1	0.206	0.435	5.475	5.455	111.0
5555.5557	400.0	1	2	300.99503	400.0	0	1	2	241.27907	72.293076	1	0.206	0.437	5.513	5.455	111.0
5555.5557	400.0	1	2	300.99503	400.0	0	1	2	241.27907	72.293076	1	0.207	0.439	5.451	5.464	111.0
5555.5557	400.0	1	2	300.99503	400.0	0	1	2	241.27907	72.293076	1	0.207	0.441	5.433	5.476	111.0
5555.5557	400.0	1	2	300.99503	400.0	0	1	2	241.27907	72.293076	1	0.207	0.441	5.423	5.476	111.0
5555.5557	400.0	1	2	300.99503	400.0	0	1	2	241.27907	72.293076	1	0.207	0.441	5.504	5.483	111.0
5555.5557	400.0	1	2	300.99503	400.0	0	1	2	241.27907	72.293076	1	0.207	0.441	5.428	5.483	111.0
5555.5557	400.0	1	2	300.99503	400.0	0	1	2	241.27907	72.293076	1	0.208	0.441	5.505	5.493	111.0
5555.5557	400.0	1	2	300.99503	400.0	0	1	2	241.27907	72.293076	1	0.208	0.442	5.558	5.503	111.0
5555.5557	400.0	1	2	300.99503	400.0	0	1	2	241.27907	72.293076	1	0.208	0.442	5.538	5.503	111.0
5555.5557	400.0	1	2	300.99503	400.0	1	1	2	241.27907	72.293076	1	0.208	0.442	5.486	5.508	111.0
5555.5557	400.0	1	2	300.99503	400.0	1	1	2	241.27907	72.293076	1	0.208	0.442	5.522	5.514	111.0
5555.5557	400.0	1	2	300.99503	400.0	1	1	2	241.27907	72.293076	1	0.208	0.442	5.484	5.514	111.0
5555.5557	400.0	1	2	300.99503	400.0	1	1	2	241.27907	72.293076	1	0.208	0.443	5.669	5.517	111.0
5555.5557	400.0	1	2	300.99503	400.0	1	1	2	241.27907	72.293076	1	0.208	0.443	5.456	5.517	111.0
5555.5557	400.0	1	2	300.99503	400.0	1	1	2	241.27907	72.293076	1	0.209	0.444	5.552	5.524	111.0
5555.5557	400.0	1	2	300.99503	400.0	1	1	2	241.27907	72.293076	1	0.209	0.444	5.508	5.527	111.0
5555.5557	400.0	1	2	300.99503	400.0	1	1	2	241.27907	72.293076	1	0.209	0.445	5.56	5.527	111.0
5555.5557	400.0	1	2	300.99503	400.0	1	1	2	241.27907	72.293076	1	0.209	0.446	5.384	5.531	111.0
5555.5557	400.0	1	2	300.99503	400.0	1	1	2	241.27907	72.293076	1	0.209	0.446	5.505	5.533	111.0
5555.5557	400.0	1	2	300.99503	400.0	1	1	2	241.27907	72.293076	1	0.209	0.446	5.539	5.533	111.0
5555.5557	400.0	1	2	300.99503	400.0	1	1	2	241.27907	72.293076	1	0.209	0.447	5.52	5.537	111.0
5555.5557	400.0	1	2	300.99503	400.0	1	1	2	241.27907	72.293076	1	0.209	0.447	5.532	5.537	111.0
5555.5557	400.0	1	2	300.99503	400.0	1	1	2	241.27907	72.293076	1	0.209	0.449	5.564	5.541	111.0
5555.5557	400.0	1	2	300.99503	400.0	1	1	2	241.27907	72.293076	1	0.209	0.45	5.549	5.543	111.0
5555.5557	400.0	1	2	300.99503	400.0	1	1	2	241.27907	72.293076	1	0.209	0.451	5.576	5.543	111.0
5555.5557	400.0	1	2	300.99503	400.0	1	1	2	241.27907	72.293076	1	0.209	0.451	5.543	5.545	111.0
5555.5557	400.0	1	2	300.99503	400.0	1	1	2	241.27907	72.293076	1	0.209	0.452	5.529	5.547	111.0
5555.5557	400.0	1	2	300.99503	400.0	1	1	2	241.27907	72.293076	1	0.21	0.452	5.525	5.547	111.0
5555.5557	400.0	1	2	300.99503	400.0	1	1	2	241.27907	72.293076	1	0.21	0.453	5.516	5.548	111.0
5555.5557	400.0	1	2	300.99503	400.0	1	1	2	241.27907	72.293076	1	0.21	0.453	5.5	5.548	111.0
5555.5557	400.0	1	2	300.99503	400.0	1	1	2	241.27907	72.293076	1	0.21	0.455	5.579	5.549	111.0
5555.5557	400.0	1	2	300.99503	400.0	1	1	2	241.27907	72.293076	1	0.21	0.456	5.593	5.55	111.0
5555.5557	400.0	1	2	300.99503	400.0	1	1	2	241.27907	72.293076	1	0.21	0.457	5.58	5.55	111.0
5555.5557	400.0	1	2	300.99503	400.0	1	1	2	241.27907	72.293076	1	0.21	0.457	5.518	5.551	111.0
5555.5557	400.0	1	2	300.99503	400.0	1	1	2	241.27907	72.293076	1	0.21	0.459	5.598	5.553	111.0
5555.5557	400.0	1	2	300.99503	400.0	1	1	2	241.27907	72.293076	1	0.21	0.459	5.542	5.553	111.0
5555.5557	400.0	1	2	300.99503	400.0	1	1	2	241.27907	72.293076	1	0.21	0.461	5.558	5.554	111.0
5555.5557	400.0	1	2	300.99503	400.0	1	1	2	241.27907	72.293076	1	0.21	0.46	5.483	5.554	111.0
5555.5557	400.0	1	2	300.99503	400.0	1	1	2	241.27907	72.293076	1	0.21	0.461	5.624	5.554	111.0
5555.5557	400.0	1	2	300.99503	400.0	1	1	2	241.27907	72.293076	1	0.21	0.461	5.599	5.555	111.0
5555.5557	400.0	1	2	300.99503	400.0	1	1	2	241.27907	72.293076	1	0.21	0.461	5.566	5.555	111.0
5555.5557	400.0	1	2	300.99503	400.0	1	1	2	241.27907	72.293076	1	0.21	0.461	5.559	5.556	111.0
5555.5557	400.0	1	2	300.99503	400.0	1	1	2	241.27907	72.293076	1	0.21	0.461	5.579	5.556	111.0
5555.5557	400.0	1	2	300.99503	400.0	1	1	2	241.27907	72.293076	1	0.21	0.46	5.513	5.556	111.0
5555.5557	400.0	1	2	300.99503	400.0	1	1	2	241.27907	72.293076	1	0.21	0.46	5.457	5.557	111.0
5555.5557	400.0	1	2	300.99503	400.0	1	1	2	241.27907	72.293076	1	0.21	0.461	5.62	5.557	111.0
5555.5557	400.0	1	2	300.99503	400.0	1	1	2	241.27907	72.293076	1	0.21	0.461	5.595	5.557	111.0
5555.5557	400.0	1	2	300.99503	400.0	1	1	2	241.27907	72.293076	1	0.21	0.46	5.513	5.559	111.0
5555.5557	400.0	1	2	300.99503	400.0	1	1	2	241.27907	72.293076	1	0.21	0.461	5.604	5.559	111.0
5555.5557	400.0	1	2	300.99503	400.0	1	1	2	241.27907	72.293076	1	0.21	0.461	5.594	5.559	111.0
5555.5557	400.0	1	2	300.99503	400.0	1	1	2	241.27907	72.293076	1	0.21	0.461	5.56	5.56	111.0
5555.5557	400.0	1	2	300.99503	400.0	1	1	2	241.27907	72.293076	1	0.21	0.461	5.574	5.56	111.0
5555.5557	400.0	1	2	300.99503	400.0	1	1	2	241.27907	72.293076	1	0.21	0.461	5.582	5.56	111.0
5555.5557	400.0	1	2	300.99503	400.0	1	1	2	241.27907	72.293076	1	0.21	0.46	5.534	5.56	111.0
5555.5557	400.0	1	2	300.99503	400.0	1	1	2	241.27907	72.293076	1	0.21	0.461	5.575	5.56	111.0
5555.5557	400.0	1	2	300.99503	400.0	1	1	2	241.27907	72.293076	1	0.21	0.46	5.539	5.56	111.0
5555.5557	400.0	1	2	300.99503	400.0	1	1	2	241.27907	72.293076	1	0.21	0.46	5.555	5.56	111.0
5555.5557	400.0	1	2	300.99503	400.0	1	1	2	241.27907	72.293076	1	0.21	0.461	5.607	5.561	111.0
5555.5557	400.0	1	2	300.99503	400.0	1	1	2	241.27907	72.293076	1	0.21	0.461	5.57	5.561	111.0
5555.5557	400.0	1	2	300.99503	400.0	1	1	2	241.27907	72.293076	1	0.21	0.461	5.786	5.561	111.0
5555.5557	400.0	1	2	300.99503	400.0	1	1	2	241.27907	72.293076	1	0.21	0.461	5.624	5.561	111.0
5555.5557	400.0	1	2	300.99503	400.0	1	1	2	241.27907	72.293076	1	0.21	0.46	5.546	5.561	111.0
5555.5557	400.0	1	2	300.99503	400.0	1	1	2	241.27907	72.293076	1	0.21	0.46	5.532	5.561	111.0
5555.5557	400.0	1	2	300.99503	400.0	1	1	2	241.27907	72.293076	1	0.21	0.461	5.565	5.561	111.0
5555.5557	400.0	1	2	300.99503	400.0	1	1	2	241.27907	72.293076	1	0.21	0.461	5.623	5.561	111.0
5555.5557	400.0	1	2	300.99503	400.0	1	1	2	241.27907	72.293076	1	0.21	0.461	5.586	5.561	111.0
5555.5557	400.0	1	2	300.99503	400.0	1	1	2	241.27907	72.293076	1	0.21	0.46	5.544	5.561	111.0
5555.5557	400.0	1	2	300.99503	400.0	1	1	2	241.27907	72.293076	1	0.21	0.461	5.581	5.561	111.0
5555.5557	400.0	1	2	300.99503	400.0	1	1	2	241.27907	72.293076	1	0.21	0.461	5.574	5.562	111.0
5555.5557	400.0	1	2	300.99503	400.0	1	1	2	241.27907	72.293076	1	0.21	0.46	5.543	5.562	111.0
5555.5557	400.0	1	2	300.99503	400.0	1	1	2	241.27907	72.293076	1	0.21	0.461	5.581	5.562	111.0
5555.5557	400.0	1	2	300.99503	400.0	1	1	2	241.27907	72.293076	1	0.21	0.461	5.617	5.562	111.0
5555.5557	400.0	1	2	300.99503	400.0	1	1	2	241.27907	72.293076	1	0.21	0.46	5.508	5.562	111.0
5555.5557	400.0	1	2	300.99503	400.0	1	1	2	241.27907	72.293076	1	0.21	0.461	5.564	5.562	111.0
5555.5557	400.0	1	2	300.99503	400.0	1	1	2	241.27907	72.293076	1	0.21	0.46	5.555	5.562	111.0
5555.5557	400.0	1	2	300.99503	400.0	1	1	2	241.27907	72.293076	1	0.21	0.46	5.544	5.562	111.0
5555.5557	400.0	1	2	300.99503	400.0	1	1	2	241.27907	72.293076	1	0.21	0.46	5.554	5.562	111.0
5555.5557	400.0	1	2	300.99503	400.0	1	1	2	241.27907	72.293076	1	0.21	0.46	5.491	5.562	111.0
5555.5557	400.0	1	2	300.99503	400.0	1	1	2	241.27907	72.293076	1	0.21	0.461	5.571	5.562	111.0
5555.5557	400.0	1	2	300.99503	400.0	1	1	2	241.27907	72.293076	1	0.21	0.461	5.601	5.562	111.0
5555.5557	400.0	1	2	300.99503	400.0	1	1	2	241.27907	72.293076	1	0.21	0.461	5.579	5.562	111.0
5555.5557	400.0	1	2	300.99503	400.0	1	1	2	241.27907	72.293076	1	0.21	0.461	5.627	5.562	111.0
5555.5557	400.0	1	2	300.99503	400.0	1	1	2	241.27907	72.293076	1	0.21	0.46	5.539	5.562	111.0
5555.5557	400.0	1	2	300.99503	400.0	1	1	2	241.27907	72.293076	1	0.21	0.46	5.416	5.562	111.0
5555.5557	400.0	1	2	300.99503	400.0	1	1	2	241.27907	72.293076	1	0.21	0.46	5.531	5.562	111.0
5555.5557	400.0	1	2	300.99503	400.0	1	1	2	241.27907	72.293076	1	0.21	0.461	5.626	5.562	111.0
5555.5557	400.0	1	2	300.99503	400.0	1	1	2	241.27907	72.293076	1	0.21	0.46	5.544	5.562	111.0
5555.5557	400.0	1	2	300.99503	400.0	1	1	2	241.27907	72.293076	1	0.21	0.461	5.607	5.562	111.0
5555.5557	400.0	1	2	300.99503	400.0	1	1	2	241.27907	72.293076	1	0.21	0.46	5.532	5.562	111.0
5555.5557	400.0	1	2	300.99503	400.0	1	1	2	241.27907	72.293076	1	0.21	0.46	5.546	5.562	111.0
5555.5557	400.0	1	2	300.99503	400.0	1	1	2	241.27907	72.293076	1	0.21	0.461	5.575	5.562	111.0
5555.5557	400.0	1	2	300.99503	400.0	1	1	2	241.27907	72.293076	1	0.21	0.46	5.536	5.562	111.0
5555.5557	400.0	1	2	300.99503	400.0	1	1	2	241.27907	72.293076	1	0.21	0.461	5.565	5.562	111.0
5555.5557	400.0	1	2	300.99503	400.0	1	1	2	241.27907	72.293076	1	0.21	0.461	5.737	5.562	111.0
5555.5557	400.0	1	2	300.99503	400.0	1	1	2	241.27907	72.293076	1	0.21	0.46	5.521	5.562	111.0
5555.5557	400.0	1	2	300.99503	400.0	1	1	2	241.27907	72.293076	1	0.21	0.461	5.567	5.562	111.0
5555.5557	400.0	1	2	300.99503	400.0	1	1	2	241.27907	72.293076	1	0.21	0.46	5.513	5.562	111.0
5555.5557	400.0	1	2	300.99503	400.0	1	1	2	241.27907	72.293076	1	0.21	0.461	5.583	5.562	111.0
5555.5557	400.0	1	2	300.99503	400.0	1	1	2	241.27907	72.293076	1	0.21	0.461	5.611	5.562	111.0
5555.5557	400.0	1	2	300.99503	400.0	1	1	2	241.27907	72.293076	1	0.21	0.46	5.547	5.562	111.0
5555.5557	400.0	1	2	300.99503	400.0	1	1	2	241.27907	72.293076	1	0.21	0.461	5.603	5.562	111.0
5555.5557	400.0	1	2	300.99503	400.0	1	1	2	241.27907	72.293076	1	0.21	0.46	5.536	5.562	111.0
5555.5557	400.0	1	2	300.99503	400.0	1	1	2	241.27907	72.293076	1	0.21	0.461	5.635	5.562	111.0
5555.5557	400.0	1	2	300.99503	400.0	1	1	2	241.27907	72.293076	1	0.21	0.461	5.573	5.562	111.0
5555.5557	400.0	1	2	300.99503	400.0	1	1	2	241.27907	72.293076	1	0.21	0.46	5.531	5.562	111.0
5555.5557	400.0	1	2	300.99503	400.0	1	1	2	241.27907	72.293076	1	0.21	0.46	5.513	5.562	111.0
5555.5557	400.0	1	2	300.99503	400.0	1	1	2	241.27907	72.293076	1	0.21	0.461	5.571	5.562	111.0
5555.5557	400.0	1	2	300.99503	400.0	1	1	2	241.27907	72.293076	1	0.21	0.461	5.582	5.562	111.0
5555.5557	400.0	1	2	300.99503	400.0	1	1	2	241.27907	72.293076	1	0.21	0.461	5.673	5.562	111.0
5555.5557	400.0	1	2	300.99503	400.0	1	1	2	241.27907	72.293076	1	0.21	0.46	5.531	5.562	111.0
5555.5557	400.0	1	2	300.99503	400.0	1	1	2	241.27907	72.293076	1	0.21	0.46	5.497	5.562	111.0
5555.5557	400.0	1	2	300.99503	400.0	1	1	2	241.27907	72.293076	1	0.21	0.461	5.566	5.562	111.0
5555.5557	400.0	1	2	300.99503	400.0	1	1	2	241.27907	72.293076	1	0.21	0.46	5.51	5.562	111.0
5555.5557	400.0	1	2	300.99503	400.0	1	1	2	241.27907	72.293076	1	0.21	0.46	5.319	5.562	111.0
5555.5557	400.0	1	2	300.99503	400.0	1	1	2	241.27907	72.293076	1	0.21	0.46	5.538	5.562	111.0
5555.5557	400.0	1	2	300.99503	400.0	1	1	2	241.27907	72.293076	1	0.21	0.461	5.594	5.562	111.0
5555.5557	400.0	1	2	300.99503	400.0	1	1	2	241.27907	72.293076	1	0.21	0.46	5.511	5.562	111.0
5555.5557	400.0	1	2	300.99503	400.0	1	1	2	241.27907	72.293076	1	0.21	0.461	5.608	5.562	111.0
5555.5557	400.0	1	2	300.99503	400.0	1	1	2	241.27907	72.293076	1	0.21	0.46	5.501	5.562	111.0
5555.5557	400.0	1	2	300.99503	400.0	1	1	2	241.27907	72.293076	1	0.21	0.461	5.686	5.562	111.0
5555.5557	400.0	1	2	300.99503	400.0	1	1	2	241.27907	72.293076	1	0.21	0.46	5.539	5.562	111.0
5555.5557	400.0	1	2	300.99503	400.0	1	1	2	241.27907	72.293076	1	0.21	0.46	5.523	5.562	111.0
5555.5557	400.0	1	2	300.99503	400.0	1	1	2	241.27907	72.293076	1	0.21	0.46	5.547	5.562	111.0
5555.5557	400.0	1	2	300.99503	400.0	1	1	2	241.27907	72.293076	1	0.21	0.46	5.535	5.562	111.0
5555.5557	400.0	1	2	300.99503	400.0	1	1	2	241.27907	72.293076	1	0.21	0.461	5.601	5.562	111.0
5555.5557	400.0	1	2	300.99503	400.0	1	1	2	241.27907	72.293076	1	0.21	0.461	5.581	5.562	111.0
5555.5557	400.0	1	2	300.99503	400.0	1	1	2	241.27907	72.293076	1	0.21	0.46	5.525	5.562	111.0
5555.5557	400.0	1	2	300.99503	400.0	1	1	2	241.27907	72.293076	1	0.21	0.46	5.539	5.562	111.0
5555.5557	400.0	1	2	300.99503	400.0	1	1	2	241.27907	72.293076	1	0.21	0.461	5.56	5.562	111.0
5555.5557	400.0	1	2	300.99503	400.0	1	1	2	241.27907	72.293076	1	0.21	0.461	5.567	5.562	111.0
5555.5557	400.0	1	2	300.99503	400.0	1	1	2	241.27907	72.293076	1	0.21	0.461	5.573	5.562	111.0
5555.5557	400.0	1	2	300.99503	400.0	1	1	2	241.27907	72.293076	1	0.21	0.461	5.575	5.562	111.0
5555.5557	400.0	1	2	300.99503	400.0	1	1	2	241.27907	72.293076	1	0.21	0.46	5.548	5.562	111.0
5555.5557	400.0	1	2	300.99503	400.0	1	1	2	241.27907	72.293076	1	0.21	0.461	5.594	5.562	111.0
5555.5557	400.0	1	2	300.99503	400.0	1	1	2	241.27907	72.293076	1	0.21	0.461	5.596	5.562	111.0
5555.5557	400.0	1	2	300.99503	400.0	1	1	2	241.27907	72.293076	1	0.21	0.46	5.55	5.562	111.0
5555.5557	400.0	1	2	300.99503	400.0	1	1	2	241.27907	72.293076	1	0.21	0.46	5.52	5.562	111.0
5555.5557	400.0	1	2	300.99503	400.0	1	1	2	241.27907	72.293076	1	0.21	0.46	5.542	5.562	111.0
5555.5557	400.0	1	2	300.99503	400.0	1	1	2	241.27907	72.293076	1	0.21	0.461	5.573	5.562	111.0
5555.5557	400.0	1	2	300.99503	400.0	1	1	2	241.27907	72.293076	1	0.21	0.461	5.561	5.562	111.0
5555.5557	400.0	1	2	300.99503	400.0	1	1	2	241.27907	72.293076	1	0.21	0.46	5.474	5.562	111.0
5555.5557	400.0	1	2	300.99503	400.0	1	1	2	241.27907	72.293076	1	0.21	0.461	5.607	5.562	111.0
5555.5557	400.0	1	2	300.99503	400.0	1	1	2	241.27907	72.293076	1	0.21	0.46	5.535	5.562	111.0
5555.5557	400.0	1	2	300.99503	400.0	1	1	2	241.27907	72.293076	1	0.21	0.46	5.496	5.562	111.0
5555.5557	400.0	1	2	300.99503	400.0	1	1	2	241.27907	72.293076	1	0.21	0.46	5.553	5.562	111.0
5555.5557	400.0	1	2	300.99503	400.0	1	1	2	241.27907	72.293076	1	0.21	0.461	5.568	5.562	111.0
5555.5557	400.0	1	2	300.99503	400.0	1	1	2	241.27907	72.293076	1	0.21	0.46	5.422	5.562	111.0
5555.5557	400.0	1	2	300.99503	400.0	1	1	2	241.27907	72.293076	1	0.21	0.461	5.57	5.562	111.0
5555.5557	400.0	1	2	300.99503	400.0	1	1	2	241.27907	72.293076	1	0.21	0.461	5.597	5.562	111.0
5555.5557	400.0	1	2	300.99503	400.0	1	1	2	241.27907	72.293076	1	0.21	0.461	5.566	5.562	111.0
5555.5557	400.0	1	2	300.99503	400.0	1	1	2	241.27907	72.293076	1	0.21	0.461	5.568	5.562	111.0
5555.5557	400.0	1	2	300.99503	400.0	1	1	2	241.27907	72.293076	1	0.21	0.46	5.551	5.562	111.0
5555.5557	400.0	1	2	300.99503	400.0	1	1	2	241.27907	72.293076	1	0.21	0.46	5.451	5.562	111.0
5555.5557	400.0	1	2	300.99503	400.0	1	1	2	241.27907	72.293076	1	0.21	0.461	5.562	5.562	111.0
5555.5557	400.0	1	2	300.99503	400.0	1	1	2	241.27907	72.293076	1	0.21	0.461	5.638	5.562	111.0
5555.5557	400.0	1	2	300.99503	400.0	1	1	2	241.27907	72.293076	1	0.21	0.461	5.62	5.562	111.0
5555.5557	400.0	1	2	300.99503	400.0	1	1	2	241.27907	72.293076	1	0.21	0.461	5.595	5.562	111.0
5555.5557	400.0	1	2	300.99503	400.0	1	1	2	241.27907	72.293076	1	0.21	0.461	5.574	5.562	111.0
5555.5557	400.0	1	2	300.99503	400.0	1	1	2	241.27907	72.293076	1	0.21	0.46	5.549	5.562	111.0
5555.5557	400.0	1	2	300.99503	400.0	1	1	2	241.27907	72.293076	1	0.21	0.461	5.662	5.562	111.0
5555.5557	400.0	1	2	300.99503	400.0	1	1	2	241.27907	72.293076	1	0.21	0.46	5.557	5.562	111.0
5555.5557	400.0	1	2	300.99503	400.0	1	1	2	241.27907	72.293076	1	0.21	0.46	5.509	5.562	111.0
5555.5557	400.0	1	2	300.99503	400.0	1	1	2	241.27907	72.293076	1	0.21	0.46	5.5	5.562	111.0
5555.5557	400.0	1	2	300.99503	400.0	1	1	2	241.27907	72.293076	1	0.21	0.461	5.562	5.562	111.0
5555.5557	400.0	1	2	300.99503	400.0	1	1	2	241.27907	72.293076	1	0.21	0.46	5.54	5.562	111.0
5555.5557	400.0	1	2	300.99503	400.0	1	1	2	241.27907	72.293076	1	0.21	0.461	5.572	5.562	111.0
5555.5557	400.0	1	2	300.99503	400.0	1	1	2	241.27907	72.293076	1	0.21	0.46	5.544	5.562	111.0
5555.5557	400.0	1	2	300.99503	400.0	1	1	2	241.27907	72.293076	1	0.21	0.461	5.625	5.562	111.0
5555.5557	400.0	1	2	300.99503	400.0	1	1	2	241.27907	72.293076	1	0.21	0.461	5.568	5.562	111.0
5555.5557	400.0	1	2	300.99503	400.0	1	1	2	241.27907	72.293076	1	0.21	0.461	5.627	5.562	111.0
5555.5557	400.0	1	2	300.99503	400.0	1	1	2	241.27907	72.293076	1	0.21	0.46	5.542	5.562	111.0
5555.5557	400.0	1	2	300.99503	400.0	1	1	2	241.27907	72.293076	1	0.21	0.46	5.509	5.562	111.0
5555.5557	400.0	1	2	300.99503	400.0	1	1	2	241.27907	72.293076	1	0.21	0.46	5.47	5.562	111.0
5555.5557	400.0	1	2	300.99503	400.0	1	1	2	241.27907	72.293076	1	0.21	0.46	5.529	5.562	111.0
5555.5557	400.0	1	2	300.99503	400.0	1	1	2	241.27907	72.293076	1	0.21	0.461	5.586	5.562	111.0
5555.5557	400.0	1	2	300.99503	400.0	1	1	2	241.27907	72.293076	1	0.21	0.46	5.535	5.562	111.0
5555.5557	400.0	1	2	300.99503	400.0	1	1	2	241.27907	72.293076	1	0.21	0.461	5.584	5.562	111.0
5555.5557	400.0	1	2	300.99503	400.0	1	1	2	241.27907	72.293076	1	0.21	0.461	5.623	5.562	111.0
5555.5557	400.0	1	2	300.99503	400.0	1	1	2	241.27907	72.293076	1	0.21	0.46	5.536	5.562	111.0
5555.5557	400.0	1	2	300.99503	400.0	1	1	2	241.27907	72.293076	1	0.21	0.461	5.623	5.562	111.0
5555.5557	400.0	1	2	300.99503	400.0	1	1	2	241.27907	72.293076	1	0.21	0.461	5.653	5.562	111.0
5555.5557	400.0	1	2	300.99503	400.0	1	1	2	241.27907	72.293076	1	0.21	0.46	5.509	5.562	111.0
5555.5557	400.0	1	2	300.99503	400.0	1	1	2	241.27907	72.293076	1	0.21	0.46	5.535	5.562	111.0
5555.5557	400.0	1	2	300.99503	400.0	1	1	2	241.27907	72.293076	1	0.21	0.46	5.496	5.562	111.0
5555.5557	400.0	1	2	300.99503	400.0	1	1	2	241.27907	72.293076	1	0.21	0.46	5.507	5.562	111.0
5555.5557	400.0	1	2	300.99503	400.0	1	1	2	241.27907	72.293076	1	0.21	0.461	5.57	5.562	111.0
5555.5557	400.0	1	2	300.99503	400.0	1	1	2	241.27907	72.293076	1	0.21	0.46	5.551	5.562	111.0
5555.5557	400.0	1	2	300.99503	400.0	1	1	2	241.27907	72.293076	1	0.21	0.46	5.533	5.562	111.0
5555.5557	400.0	1	2	300.99503	400.0	1	1	2	241.27907	72.293076	1	0.21	0.46	5.531	5.562	111.0
5555.5557	400.0	1	2	300.99503	400.0	1	1	2	241.27907	72.293076	1	0.21	0.461	5.573	5.562	111.0
5555.5557	400.0	1	2	300.99503	400.0	1	1	2	241.27907	72.293076	1	0.21	0.461	5.605	5.562	111.0
5555.5557	400.0	1	2	300.99503	400.0	1	1	2	241.27907	72.293076	1	0.21	0.46	5.551	5.562	111.0
5555.5557	400.0	1	2	300.99503	400.0	1	1	2	241.27907	72.293076	1	0.21	0.46	5.529	5.562	111.0
5555.5557	400.0	1	2	300.99503	400.0	1	1	2	241.27907	72.293076	1	0.21	0.46	5.397	5.562	111.0
5555.5557	400.0	1	2	300.99503	400.0	1	1	2	241.27907	72.293076	1	0.21	0.461	5.597	5.562	111.0
5555.5557	400.0	1	2	300.99503	400.0	1	1	2	241.27907	72.293076	1	0.21	0.461	5.579	5.562	111.0
5555.5557	400.0	1	2	300.99503	400.0	1	1	2	241.27907	72.293076	1	0.21	0.46	5.546	5.562	111.0
5555.5557	400.0	1	2	300.99503	400.0	1	1	2	241.27907	72.293076	1	0.21	0.461	5.612	5.562	111.0
5555.5557	400.0	1	2	300.99503	400.0	1	1	2	241.27907	72.293076	1	0.21	0.461	5.645	5.562	111.0
0.0	0.0	1	2	300.99503	400.0	1	1	2	241.27907	72.293076	0	0.21	0.461	5.73	5.562	111.0
0.0	0.0	1	2	300.99503	400.0	1	1	2	241.27907	72.293076	0	0.21	0.46	5.503	5.562	111.0
0.0	0.0	1	2	300.99503	400.0	1	1	2	241.27907	72.293076	0	0.21	0.461	5.568	5.562	111.0
0.0	0.0	1	2	300.99503	400.0	1	1	2	241.27907	72.293076	0	0.21	0.46	5.52	5.562	111.0
0.0	0.0	1	2	300.99503	400.0	1	1	2	241.27907	72.293076	0	0.21	0.46	5.555	5.562	111.0
0.0	0.0	1	2	300.99503	400.0	1	1	2	241.27907	72.293076	0	0.21	0.454	4.741	4.803	111.0
0.0	0.0	1	2	300.99503	400.0	1	1	2	241.27907	72.293076	0	0.21	0.446	4.492	4.463	111.0
0.0	0.0	1	2	300.99503	400.0	1	1	2	241.27907	72.293076	0	0.21	0.438	4.448	4.463	111.0
0.0	0.0	1	2	300.99503	400.0	1	1	2	241.27907	72.293076	0	0.21	0.427	3.824	3.854	111.0
0.0	0.0	1	2	300.99503	400.0	1	1	2	241.27907	72.293076	0	0.21	0.415	3.841	3.328	111.0
0.0	0.0	1	2	300.99503	400.0	1	1	2	241.27907	72.293076	0	0.21	0.401	3.319	3.328	111.0
0.0	0.0	1	2	300.99503	400.0	1	1	2	241.27907	72.293076	0	0.21	0.387	3.084	3.093	111.0
0.0	0.0	1	2	300.99503	400.0	1	1	2	241.27907	72.293076	0	0.21	0.374	3.126	3.093	111.0
0.0	0.0	1	2	300.99503	400.0	1	1	2	241.27907	72.293076	0	0.21	0.359	2.673	2.671	111.0
0.0	0.0	1	2	300.99503	400.0	1	1	2	241.27907	72.293076	0	0.21	0.345	2.466	2.482	111.0
0.0	0.0	1	2	300.99503	400.0	1	1	2	241.27907	72.293076	0	0.21	0.332	2.447	2.482	111.0
0.0	0.0	1	2	300.99503	400.0	1	1	2	241.27907	72.293076	0	0.209	0.316	2.156	2.143	111.0
0.0	0.0	1	2	300.99503	400.0	1	1	2	241.27907	72.293076	0	0.209	0.302	2.069	2.143	111.0
0.0	0.0	1	2	300.99503	400.0	1	1	2	241.27907	72.293076	0	0.209	0.289	1.991	1.992	111.0
0.0	0.0	1	2	300.99503	400.0	1	1	2	241.27907	72.293076	0	0.209	0.274	1.731	1.72	111.0
0.0	0.0	1	2	300.99503	400.0	1	1	2	241.27907	72.293076	0	0.209	0.261	1.704	1.72	111.0
0.0	0.0	1	2	300.99503	400.0	1	1	2	241.27907	72.293076	0	0.209	0.249	1.475	1.485	111.0
0.0	0.0	1	2	300.99503	400.0	1	1	2	241.27907	72.293076	0	0.209	0.236	1.44	1.381	111.0
0.0	0.0	1	2	300.99503	400.0	1	1	2	241.27907	72.293076	0	0.209	0.224	1.363	1.381	111.0
0.0	0.0	1	2	300.99503	400.0	1	1	2	241.27907	72.293076	0	0.209	0.211	1.195	1.191	111.0
0.0	0.0	1	2	300.99503	400.0	1	1	2	241.27907	72.293076	0	0.209	0.2	1.242	1.191	111.0
0.0	0.0	1	2	300.99503	400.0	1	1	2	241.27907	72.293076	0	0.209	0.19	1.101	1.107	111.0
0.0	0.0	1	2	300.99503	400.0	1	1	2	241.27907	72.293076	0	0.209	0.179	0.955	0.956	111.0
0.0	0.0	1	2	300.99503	400.0	1	1	2	241.27907	72.293076	0	0.209	0.169	0.956	0.956	111.0
0.0	0.0	1	2	300.99503	400.0	1	1	2	241.27907	72.293076	0	0.209	0.159	0.79	0.888	111.0
0.0	0.0	1	2	300.99503	400.0	1	1	2	241.27907	72.293076	0	0.209	0.151	0.891	0.767	111.0
0.0	0.0	1	2	300.99503	400.0	1	1	2	241.27907	72.293076	0	0.209	0.143	0.798	0.767	111.0
0.0	0.0	1	2	300.99503	400.0	1	1	2	241.27907	72.293076	0	0.209	0.134	0.724	0.712	111.0
0.0	0.0	1	2	300.99503	400.0	1	1	2	241.27907	72.293076	0	0.209	0.127	0.737	0.615	111.0
0.0	0.0	1	2	300.99503	400.0	1	1	2	241.27907	72.293076	0	0.208	0.119	0.609	0.615	111.0
0.0	0.0	1	2	300.99503	400.0	1	1	2	241.27907	72.293076	0	0.208	0.113	0.565	0.572	111.0
0.0	0.0	1	2	300.99503	400.0	1	1	2	241.27907	72.293076	0	0.208	0.107	0.568	0.572	111.0
0.0	0.0	1	2	300.99503	400.0	1	1	2	241.27907	72.293076	0	0.208	0.099	0.34	0.493	111.0
0.0	0.0	1	2	300.99503	400.0	1	1	2	241.27907	72.293076	0	0.208	0.095	0.6	0.458	111.0
0.0	0.0	1	2	300.99503	400.0	1	1	2	241.27907	72.293076	0	0.208	0.089	0.47	0.458	111.0
0.0	0.0	1	2	300.99503	400.0	1	1	2	241.27907	72.293076	0	0.208	0.083	0.416	0.396	111.0
0.0	0.0	1	2	300.99503	400.0	1	1	2	241.27907	72.293076	0	0.208	0.078	0.456	0.368	111.0
0.0	0.0	1	2	300.99503	400.0	1	1	2	241.27907	72.293076	0	0.208	0.074	0.362	0.368	111.0
0.0	0.0	1	2	300.99503	400.0	1	1	2	241.27907	72.293076	0	0.208	0.07	0.329	0.317	111.0
0.0	0.0	1	2	300.99503	400.0	1	1	2	241.27907	72.293076	0	0.208	0.066	0.322	0.317	111.0
0.0	0.0	1	2	300.99503	400.0	1	1	2	241.27907	72.293076	0	0.207	0.061	0.275	0.274	111.0
0.0	0.0	1	2	300.99503	400.0	1	1	2	241.27907	72.293076	0	0.207	0.058	0.277	0.254	111.0
0.0	0.0	1	2	300.99503	400.0	1	1	2	241.27907	72.293076	0	0.207	0.055	0.197	0.254	111.0
0.0	0.0	1	2	300.99503	400.0	1	1	2	241.27907	72.293076	0	0.207	0.052	0.321	0.219	111.0
0.0	0.0	1	2	300.99503	400.0	1	1	2	241.27907	72.293076	0	0.207	0.048	0.229	0.219	111.0
0.0	0.0	1	2	300.99503	400.0	1	1	2	241.27907	72.293076	0	0.207	0.044	0.196	0.204	111.0
0.0	0.0	1	2	300.99503	400.0	1	1	2	241.27907	72.293076	0	0.207	0.04	0.136	0.176	111.0
0.0	0.0	1	2	300.99503	400.0	1	1	2	241.27907	72.293076	0	0.207	0.038	0.121	0.176	111.0
0.0	0.0	1	2	300.99503	400.0	1	1	2	241.27907	72.293076	0	0.207	0.036	0.013	0.152	111.0
0.0	0.0	1	2	300.99503	400.0	1	1	2	241.27907	72.293076	0	0.207	0.034	0.188	0.141	111.0
0.0	0.0	1	2	300.99503	400.0	1	1	2	241.27907	72.293076	0	0.207	0.032	0.171	0.141	111.0
0.0	0.0	1	2	300.99503	400.0	1	1	2	241.27907	72.293076	0	0.207	0.03	0.132	0.121	111.0
0.0	0.0	1	2	300.99503	400.0	1	1	2	241.27907	72.293076	0	0.207	0.028	0.131	0.113	111.0
0.0	0.0	1	2	300.99503	400.0	1	1	2	241.27907	72.293076	0	0.207	0.026	0.083	0.113	111.0
0.0	0.0	1	2	300.99503	400.0	1	1	2	241.27907	72.293076	0	0.207	0.024	0.135	0.097	111.0
0.0	0.0	1	2	300.99503	400.0	1	1	2	241.27907	72.293076	0	0.207	0.022	0.11	0.097	111.0
0.0	0.0	1	2	300.99503	400.0	1	1	2	241.27907	72.293076	0	0.207	0.02	0.065	0.084	111.0
0.0	0.0	1	2	300.99503	400.0	1	1	2	241.27907	72.293076	0	0.207	0.019	0.13	0.078	111.0
0.0	0.0	1	2	300.99503	400.0	1	1	2	241.27907	72.293076	0	0.207	0.019	0.061	0.078	111.0
0.0	0.0	1	2	300.99503	400.0	1	1	2	241.27907	72.293076	0	0.207	0.019	0.076	0.067	111.0
0.0	0.0	1	2	300.99503	400.0	1	1	2	241.27907	72.293076	0	0.206	0.019	0.073	0.062	111.0
0.0	0.0	1	2	300.99503	400.0	1	1	2	241.27907	72.293076	0	0.206	0.019	0.071	0.062	111.0
0.0	0.0	1	2	300.99503	400.0	1	1	2	241.27907	72.293076	0	0.206	0.019	0.045	0.053	111.0
0.0	0.0	1	2	300.99503	400.0	1	1	2	241.27907	72.293076	0	0.206	0.019	0.05	0.053	111.0
0.0	0.0	1	2	300.99503	400.0	1	1	2	241.27907	72.293076	0	0.206	0.019	0.071	0.049	111.0
0.0	0.0	1	2	300.99503	400.0	1	1	2	241.27907	72.293076	0	0.206	0.019	0.015	0.043	111.0
0.0	0.0	1	2	300.99503	400.0	1	1	2	241.27907	72.293076	0	0.206	0.019	0.043	0.043	111.0
0.0	0.0	1	2	300.99503	400.0	1	1	2	241.27907	72.293076	0	0.206	0.019	0.047	0.037	111.0
0.0	0.0	1	2	300.99503	400.0	1	1	2	241.27907	72.293076	0	0.206	0.019	0.007	0.034	111.0
0.0	0.0	1	2	300.99503	400.0	1	1	2	241.27907	72.293076	0	0.206	0.019	0.05	0.034	111.0
0.0	0.0	1	2	300.99503	400.0	1	1	2	241.27907	72.293076	0	0.206	0.019	0.038	0.029	111.0
0.0	0.0	1	2	300.99503	400.0	1	1	2	241.27907	72.293076	0	0.206	0.018	-0.027	0.029	111.0
0.0	0.0	1	2	300.99503	400.0	1	1	2	241.27907	72.293076	0	0.205	0.018	0.024	0.027	111.0
0.0	0.0	1	2	300.99503	400.0	1	1	2	241.27907	72.293076	0	0.205	0.018	0.068	0.023	111.0
0.0	0.0	1	2	300.99503	400.0	1	1	2	241.27907	72.293076	0	0.205	0.017	-0.163	0.023	111.0
0.0	0.0	1	2	300.99503	400.0	1	1	2	241.27907	72.293076	0	0.205	0.016	0.026	0.021	111.0
0.0	0.0	1	2	300.99503	400.0	1	1	2	241.27907	72.293076	0	0.205	0.016	0.016	0.018	111.0
0.0	0.0	1	2	300.99503	400.0	1	1	2	241.27907	72.293076	0	0.205	0.015	-0.087	0.018	111.0
0.0	0.0	1	2	300.99503	400.0	1	1	2	241.27907	72.293076	0	0.205	0.015	0.037	0.015	111.0
0.0	0.0	1	2	300.99503	400.0	1	1	2	241.27907	72.293076	0	0.205	0.015	0.02	0.015	111.0
0.0	0.0	1	2	300.99503	400.0	1	1	2	241.27907	72.293076	0	0.205	0.014	-0.005	0.014	111.0
0.0	0.0	1	2	300.99503	400.0	1	1	2	241.27907	72.293076	0	0.205	0.014	-0.008	0.012	111.0
0.0	0.0	1	2	300.99503	400.0	1	1	2	241.27907	72.293076	0	0.205	0.014	0.004	0.012	111.0
0.0	0.0	1	2	300.99503	400.0	1	1	2	241.27907	72.293076	0	0.205	0.014	0.023	0.011	111.0
0.0	0.0	1	2	300.99503	400.0	1	1	2	241.27907	72.293076	0	0.205	0.013	-0.044	0.009	111.0
0.0	0.0	1	2	300.99503	400.0	1	1	2	241.27907	72.293076	0	0.205	0.013	0.017	0.009	111.0
0.0	0.0	1	2	300.99503	400.0	1	1	2	241.27907	72.293076	0	0.205	0.013	-0.009	0.009	111.0
0.0	0.0	1	2	300.99503	400.0	1	1	2	241.27907	72.293076	0	0.205	0.013	0.176	0.009	111.0
0.0	0.0	1	2	300.99503	400.0	1	1	2	241.27907	72.293076	0	0.205	0.011	-0.041	0.007	111.0
0.0	0.0	1	2	300.99503	400.0	1	1	2	241.27907	72.293076	0	0.205	0.01	-0.026	0.007	111.0
0.0	0.0	1	2	300.99503	400.0	1	1	2	241.27907	72.293076	0	0.205	0.01	0.077	0.007	111.0
0.0	0.0	1	2	300.99503	400.0	1	1	2	241.27907	72.293076	0	0.205	0.01	-0.002	0.006	111.0
0.0	0.0	1	2	300.99503	400.0	1	1	2	241.27907	72.293076	0	0.205	0.01	0.014	0.005	111.0
0.0	0.0	1	2	300.99503	400.0	1	1	2	241.27907	72.293076	0	0.205	0.01	-0.004	0.005	111.0
0.0	0.0	1	2	300.99503	400.0	1	1	2	241.27907	72.293076	0	0.205	0.01	-0.011	0.004	111.0
0.0	0.0	1	2	300.99503	400.0	1	1	2	241.27907	72.293076	0	0.205	0.009	-0.019	0.004	111.0
0.0	0.0	1	2	300.99503	400.0	1	1	2	241.27907	72.293076	0	0.204	0.008	0.03	0.003	111.0
0.0	0.0	1	2	300.99503	400.0	1	1	2	241.27907	72.293076	0	0.204	0.008	0.119	0.003	111.0
0.0	0.0	1	2	300.99503	400.0	1	1	2	241.27907	72.293076	0	0.204	0.008	0.019	0.003	111.0
0.0	0.0	1	2	300.99503	400.0	1	1	2	241.27907	72.293076	0	0.204	0.008	0.015	0.002	111.0
0.0	0.0	1	2	300.99503	400.0	1	1	2	241.27907	72.293076	0	0.204	0.009	0.264	0.002	111.0
0.0	0.0	1	2	300.99503	400.0	1	1	2	241.27907	72.293076	0	0.204	0.009	0.064	0.002	111.0
0.0	0.0	1	2	300.99503	400.0	1	1	2	241.27907	72.293076	0	0.204	0.009	-0.005	0.002	111.0
0.0	0.0	1	2	300.99503	400.0	1	1	2	241.27907	72.293076	0	0.204	0.008	-0.027	0.002	111.0
0.0	0.0	1	2	300.99503	400.0	1	1	2	241.27907	72.293076	0	0.204	0.007	-0.007	0.001	111.0
0.0	0.0	1	2	300.99503	400.0	1	1	2	241.27907	72.293076	0	0.204	0.007	0.006	0.001	111.0
0.0	0.0	1	2	300.99503	400.0	1	1	2	241.27907	72.293076	0	0.203	0.007	0.041	0.001	111.0
0.0	0.0	1	2	300.99503	400.0	1	1	2	241.27907	72.293076	0	0.203	0.007	0.002	0.001	111.0
0.0	0.0	1	2	300.99503	400.0	1	1	2	241.27907	72.293076	0	0.203	0.006	0.0	0.001	111.0
0.0	0.0	1	2	300.99503	400.0	1	1	2	241.27907	72.293076	0	0.203	0.006	0.009	0.001	111.0
0.0	0.0	1	2	300.99503	400.0	1	1	2	241.27907	72.293076	0	0.203	0.005	-0.09	0.0	111.0
0.0	0.0	1	2	300.99503	400.0	1	1	2	241.27907	72.293076	0	0.203	0.005	0.023	0.0	111.0
0.0	0.0	1	2	300.99503	400.0	1	1	2	241.27907	72.293076	0	0.203	0.005	-0.002	0.0	111.0
0.0	0.0	1	2	300.99503	400.0	1	1	2	241.27907	72.293076	0	0.203	0.005	-0.002	0.0	111.0
0.0	0.0	1	2	300.99503	400.0	1	1	2	241.27907	72.293076	0	0.203	0.005	0.025	0.0	111.0
0.0	0.0	1	2	300.99503	400.0	1	1	2	241.27907	72.293076	0	0.203	0.004	-0.008	0.0	111.0
0.0	0.0	1	2	300.99503	400.0	1	1	2	241.27907	72.293076	0	0.203	0.004	-0.001	0.0	111.0
0.0	0.0	1	2	300.99503	400.0	1	1	2	241.27907	72.293076	0	0.203	0.003	0.014	0.0	111.0
0.0	0.0	1	2	300.99503	400.0	1	1	2	241.27907	72.293076	0	0.203	0.003	-0.007	0.0	111.0
0.0	0.0	1	2	300.99503	400.0	1	1	2	241.27907	72.293076	0	0.203	0.002	-0.017	0.0	111.0
0.0	0.0	1	2	300.99503	400.0	1	1	2	241.27907	72.293076	0	0.203	0.002	0.02	0.0	111.0
0.0	0.0	1	2	300.99503	400.0	1	1	2	241.27907	72.293076	0	0.203	0.001	-0.002	0.0	111.0
0.0	0.0	1	2	300.99503	400.0	1	1	2	241.27907	72.293076	0	0.203	0.001	-0.011	0.0	111.0
0.0	0.0	1	2	300.99503	400.0	1	1	2	241.27907	72.293076	0	0.203	0.001	0.009	0.0	111.0
0.0	0.0	1	2	300.99503	400.0	1	1	2	241.27907	72.293076	0	0.203	0.0	0.019	0.0	111.0
0.0	0.0	1	2	300.99503	400.0	1	1	2	241.27907	72.293076	0	0.203	0.0	0.026	0.0	111.0
0.0	0.0	1	2	300.99503	400.0	1	1	2	241.27907	72.293076	0	0.203	0.0	0.0	0.0	111.0
0.0	0.0	1	2	300.99503	400.0	1	1	2	241.27907	72.293076	0	0.203	0.0	0.018	0.0	111.0
0.0	0.0	1	2	300.99503	400.0	1	1	2	241.27907	72.293076	0	0.203	0.0	0.002	0.0	111.0
0.0	0.0	1	2	300.99503	400.0	1	1	2	241.27907	72.293076	0	0.203	-0.001	-0.06	0.0	111.0
0.0	0.0	1	2	300.99503	400.0	1	1	2	241.27907	72.293076	0	0.203	0.0	-0.001	0.0	111.0
0.0	0.0	1	2	300.99503	400.0	1	1	2	241.27907	72.293076	0	0.203	-0.001	-0.017	0.0	111.0
0.0	0.0	1	2	300.99503	400.0	1	1	2	241.27907	72.293076	0	0.203	0.0	0.006	0.0	111.0
0.0	0.0	1	2	300.99503	400.0	1	1	2	241.27907	72.293076	0	0.203	0.0	0.009	0.0	111.0
0.0	0.0	1	2	300.99503	400.0	1	1	2	241.27907	72.293076	0	0.203	0.0	0.005	0.0	111.0
0.0	0.0	1	2	300.99503	400.0	1	1	2	241.27907	72.293076	0	0.203	0.0	0.005	0.0	111.0
0.0	0.0	1	2	300.99503	400.0	1	1	2	241.27907	72.293076	0	0.203	0.0	-0.001	0.0	111.0
0.0	0.0	1	2	300.99503	400.0	1	1	2	241.27907	72.293076	0	0.203	-0.001	-0.024	0.0	111.0
0.0	0.0	1	2	300.99503	400.0	1	1	2	241.27907	72.293076	0	0.203	-0.001	-0.031	0.0	111.0
0.0	0.0	1	2	300.99503	400.0	1	1	2	241.27907	72.293076	0	0.203	0.0	-0.001	0.0	111.0
0.0	0.0	1	2	300.99503	400.0	1	1	2	241.27907	72.293076	0	0.203	0.0	0.035	0.0	111.0
0.0	0.0	1	2	300.99503	400.0	1	1	2	241.27907	72.293076	0	0.203	-0.001	-0.035	0.0	111.0
0.0	0.0	1	2	300.99503	400.0	1	1	2	241.27907	72.293076	0	0.203	-0.001	-0.063	0.0	111.0
0.0	0.0	1	2	300.99503	400.0	1	1	2	241.27907	72.293076	0	0.203	0.0	0.018	0.0	111.0
0.0	0.0	1	2	300.99503	400.0	1	1	2	241.27907	72.293076	0	0.203	-0.001	-0.022	0.0	111.0
0.0	0.0	1	2	300.99503	400.0	1	1	2	241.27907	72.293076	0	0.203	-0.001	-0.024	0.0	111.0
0.0	0.0	1	2	300.99503	400.0	1	1	2	241.27907	72.293076	0	0.203	0.0	0.001	0.0	111.0
0.0	0.0	1	2	300.99503	400.0	1	1	2	241.27907	72.293076	0	0.203	-0.001	-0.02	0.0	111.0
0.0	0.0	1	2	300.99503	400.0	1	1	2	241.27907	72.293076	0	0.203	-0.001	-0.055	0.0	111.0
0.0	0.0	1	2	300.99503	400.0	1	1	2	241.27907	72.293076	0	0.203	-0.001	-0.02	0.0	111.0
0.0	0.0	1	2	300.99503	400.0	1	1	2	241.27907	72.293076	0	0.203	0.0	0.002	0.0	111.0
0.0	0.0	1	2	300.99503	400.0	1	1	2	241.27907	72.293076	0	0.203	0.0	0.159	0.0	111.0
0.0	0.0	1	2	300.99503	400.0	1	1	2	241.27907	72.293076	0	0.203	0.0	0.017	0.0	111.0
0.0	0.0	1	2	300.99503	400.0	1	1	2	241.27907	72.293076	0	0.203	0.0	0.03	0.0	111.0
0.0	0.0	1	2	300.99503	400.0	1	1	2	241.27907	72.293076	0	0.203	0.0	0.024	0.0	111.0
0.0	0.0	1	2	300.99503	400.0	1	1	2	241.27907	72.293076	0	0.203	0.0	0.012	0.0	111.0
0.0	0.0	1	2	300.99503	400.0	1	1	2	241.27907	72.293076	0	0.203	-0.001	-0.028	0.0	111.0
0.0	0.0	1	2	300.99503	400.0	1	1	2	241.27907	72.293076	0	0.203	0.0	0.023	0.0	111.0
0.0	0.0	1	2	300.99503	400.0	1	1	2	241.27907	72.293076	0	0.203	-0.001	-0.016	0.0	111.0
0.0	0.0	1	2	300.99503	400.0	1	1	2	241.27907	72.293076	0	0.203	-0.001	-0.019	0.0	111.0
0.0	0.0	1	2	300.99503	400.0	1	1	2	241.27907	72.293076	0	0.203	-0.001	-0.123	0.0	111.0
0.0	0.0	1	2	300.99503	400.0	1	1	2	241.27907	72.293076	0	0.203	-0.001	-0.116	0.0	111.0
0.0	0.0	1	2	300.99503	400.0	1	1	2	241.27907	72.293076	0	0.203	0.0	-0.001	0.0	111.0
0.0	0.0	1	2	300.99503	400.0	1	1	2	241.27907	72.293076	0	0.203	0.0	0.037	0.0	111.0
0.0	0.0	1	2	300.99503	400.0	1	1	2	241.27907	72.293076	0	0.203	-0.001	-0.015	0.0	111.0
0.0	0.0	1	2	300.99503	400.0	1	1	2	241.27907	72.293076	0	0.203	0.0	-0.001	0.0	111.0
0.0	0.0	1	2	300.99503	400.0	1	1	2	241.27907	72.293076	0	0.203	0.0	-0.01	0.0	111.0
0.0	0.0	1	2	300.99503	400.0	1	1	2	241.27907	72.293076	0	0.203	-0.001	-0.058	0.0	111.0
0.0	0.0	1	2	300.99503	400.0	1	1	2	241.27907	72.293076	0	0.203	-0.001	-0.014	0.0	111.0
0.0	0.0	1	2	300.99503	400.0	1	1	2	241.27907	72.293076	0	0.203	0.0	0.033	0.0	111.0
0.0	0.0	1	2	300.99503	400.0	1	1	2	241.27907	72.293076	0	0.203	-0.001	-0.025	0.0	111.0
0.0	0.0	1	2	300.99503	400.0	1	1	2	241.27907	72.293076	0	0.203	0.0	-0.011	0.0	111.0
0.0	0.0	1	2	300.99503	400.0	1	1	2	241.27907	72.293076	0	0.203	-0.001	-0.025	0.0	111.0
0.0	0.0	1	2	300.99503	400.0	1	1	2	241.27907	72.293076	0	0.203	-0.001	-0.013	0.0	111.0
0.0	0.0	1	2	300.99503	400.0	1	1	2	241.27907	72.293076	0	0.203	0.0	0.035	0.0	111.0
0.0	0.0	1	2	300.99503	400.0	1	1	2	241.27907	72.293076	0	0.203	0.0	0.015	0.0	111.0
0.0	0.0	1	2	300.99503	400.0	1	1	2	241.27907	72.293076	0	0.203	0.0	0.014	0.0	111.0
0.0	0.0	1	2	300.99503	400.0	1	1	2	241.27907	72.293076	0	0.203	0.0	-0.007	0.0	111.0
0.0	0.0	1	2	300.99503	400.0	1	1	2	241.27907	72.293076	0	0.203	-0.001	-0.025	0.0	111.0
0.0	0.0	1	2	300.99503	400.0	1	1	2	241.27907	72.293076	0	0.203	-0.001	-0.028	0.0	111.0
0.0	0.0	1	2	300.99503	400.0	1	1	2	241.27907	72.293076	0	0.203	0.0	0.012	0.0	111.0
0.0	0.0	1	2	300.99503	400.0	1	1	2	241.27907	72.293076	0	0.203	-0.001	-0.039	0.0	111.0
0.0	0.0	1	2	300.99503	400.0	1	1	2	241.27907	72.293076	0	0.203	-0.001	-0.037	0.0	111.0
0.0	0.0	1	2	300.99503	400.0	1	1	2	241.27907	72.293076	0	0.203	0.0	0.076	0.0	111.0
0.0	0.0	1	2	300.99503	400.0	1	1	2	241.27907	72.293076	0	0.203	0.0	-0.001	0.0	111.0
0.0	0.0	1	2	300.99503	400.0	1	1	2	241.27907	72.293076	0	0.203	0.0	-0.003	0.0	111.0
0.0	0.0	1	2	300.99503	400.0	1	1	2	241.27907	72.293076	0	0.203	0.0	0.0	0.0	111.0
0.0	0.0	1	2	300.99503	400.0	1	1	2	241.27907	72.293076	0	0.203	0.0	0.015	0.0	111.0
0.0	0.0	1	2	300.99503	400.0	1	1	2	241.27907	72.293076	0	0.203	0.0	0.003	0.0	111.0
0.0	0.0	1	2	300.99503	400.0	1	1	2	241.27907	72.293076	0	0.203	0.0	-0.009	0.0	111.0
0.0	0.0	1	2	300.99503	400.0	1	1	2	241.27907	72.293076	0	0.203	-0.001	-0.032	0.0	111.0
0.0	0.0	1	2	300.99503	400.0	1	1	2	241.27907	72.293076	0	0.203	0.0	0.071	0.0	111.0
0.0	0.0	1	2	300.99503	400.0	1	1	2	241.27907	72.293076	0	0.203	-0.001	-0.03	0.0	111.0
0.0	0.0	1	2	300.99503	400.0	1	1	2	241.27907	72.293076	0	0.203	-0.001	-0.024	0.0	111.0
0.0	0.0	1	2	300.99503	400.0	1	1	2	241.27907	72.293076	0	0.203	0.0	-0.006	0.0	111.0
0.0	0.0	1	2	300.99503	400.0	1	1	2	241.27907	72.293076	0	0.203	0.0	0.073	0.0	111.0
0.0	0.0	1	2	300.99503	400.0	1	1	2	241.27907	72.293076	0	0.203	0.0	0.026	0.0	111.0
0.0	0.0	1	2	300.99503	400.0	1	1	2	241.27907	72.293076	0	0.203	-0.001	-0.014	0.0	111.0
0.0	0.0	1	2	300.99503	400.0	1	1	2	241.27907	72.293076	0	0.203	-0.001	-0.017	0.0	111.0
0.0	0.0	1	2	300.99503	400.0	1	1	2	241.27907	72.293076	0	0.203	0.0	0.045	0.0	111.0
0.0	0.0	1	2	300.99503	400.0	1	1	2	241.27907	72.293076	0	0.203	0.0	0.015	0.0	111.0
0.0	0.0	1	2	300.99503	400.0	1	1	2	241.27907	72.293076	0	0.203	0.0	0.178	0.0	111.0
0.0	0.0	1	2	300.99503	400.0	1	1	2	241.27907	72.293076	0	0.203	0.0	-0.005	0.0	111.0
0.0	0.0	1	2	300.99503	400.0	1	1	2	241.27907	72.293076	0	0.203	0.0	-0.003	0.0	111.0
0.0	0.0	1	2	300.99503	400.0	1	1	2	241.27907	72.293076	0	0.203	-0.001	-0.021	0.0	111.0
0.0	0.0	1	2	300.99503	400.0	1	1	2	241.27907	72.293076	0	0.203	0.0	0.023	0.0	111.0
0.0	0.0	1	2	300.99503	400.0	1	1	2	241.27907	72.293076	0	0.203	-0.001	-0.032	0.0	111.0
0.0	0.0	1	2	300.99503	400.0	1	1	2	241.27907	72.293076	0	0.203	0.0	-0.009	0.0	111.0
0.0	0.0	1	2	300.99503	400.0	1	1	2	241.27907	72.293076	0	0.203	0.0	0.024	0.0	111.0
0.0	0.0	1	2	300.99503	400.0	1	1	2	241.27907	72.293076	0	0.203	0.0	0.014	0.0	111.0
0.0	0.0	1	2	300.99503	400.0	1	1	2	241.27907	72.293076	0	0.203	0.0	-0.007	0.0	111.0
0.0	0.0	1	2	300.99503	400.0	1	1	2	241.27907	72.293076	0	0.203	0.0	0.02	0.0	111.0
0.0	0.0	1	2	300.99503	400.0	1	1	2	241.27907	72.293076	0	0.203	0.0	0.0	0.0	111.0
0.0	0.0	1	2	300.99503	400.0	1	1	2	241.27907	72.293076	0	0.203	0.0	0.018	0.0	111.0
0.0	0.0	1	2	300.99503	400.0	1	1	2	241.27907	72.293076	0	0.203	0.0	0.13	0.0	111.0
0.0	0.0	1	2	300.99503	400.0	1	1	2	241.27907	72.293076	0	0.203	-0.001	-0.039	0.0	111.0
0.0	0.0	1	2	300.99503	400.0	1	1	2	241.27907	72.293076	0	0.203	0.0	0.005	0.0	111.0
0.0	0.0	1	2	300.99503	400.0	1	1	2	241.27907	72.293076	0	0.203	-0.001	-0.067	0.0	111.0
0.0	0.0	1	2	300.99503	400.0	1	1	2	241.27907	72.293076	0	0.203	0.0	-0.001	0.0	111.0
0.0	0.0	1	2	300.99503	400.0	1	1	2	241.27907	72.293076	0	0.203	0.0	0.043	0.0	111.0
0.0	0.0	1	2	300.99503	400.0	1	1	2	241.27907	72.293076	0	0.203	0.0	-0.009	0.0	111.0
0.0	0.0	1	2	300.99503	400.0	1	1	2	241.27907	72.293076	0	0.203	0.0	0.034	0.0	111.0
0.0	0.0	1	2	300.99503	400.0	1	1	2	241.27907	72.293076	0	0.203	0.0	0.02	0.0	111.0
0.0	0.0	1	2	300.99503	400.0	1	1	2	241.27907	72.293076	0	0.203	0.0	0.014	0.0	111.0
0.0	0.0	1	2	300.99503	400.0	1	1	2	241.27907	72.293076	0	0.203	0.0	0.005	0.0	111.0
0.0	0.0	1	2	300.99503	400.0	1	1	2	241.27907	72.293076	0	0.203	0.0	-0.003	0.0	111.0
0.0	0.0	1	2	300.99503	400.0	1	1	2	241.27907	72.293076	0	0.203	-0.001	-0.013	0.0	111.0
4180.487	300.99503	2	2	300.99503	300.99503	0	2	2	241.27907	72.293076	1	0.203	0.0	0.005	0.0	111.0
4180.487	300.99503	2	2	300.99503	300.99503	0	2	2	241.27907	72.293076	1	0.203	0.0	0.015	0.0	111.0
4180.487	300.99503	2	2	300.99503	300.99503	0	2	2	241.27907	72.293076	1	0.203	0.0	0.009	0.0	111.0
4180.487	300.99503	2	2	300.99503	300.99503	0	2	2	241.27907	72.293076	1	0.203	0.001	0.322	0.294	111.0
4180.487	300.99503	2	2	300.99503	300.99503	0	2	2	241.27907	72.293076	1	0.203	0.004	0.544	0.569	111.0
4180.487	300.99503	2	2	300.99503	300.99503	0	2	2	241.27907	72.293076	1	0.203	0.008	0.56	0.569	111.0
4180.487	300.99503	2	2	300.99503	300.99503	0	2	2	241.27907	72.293076	1	0.203	0.014	0.869	1.063	111.0
4180.487	300.99503	2	2	300.99503	300.99503	0	2	2	241.27907	72.293076	1	0.203	0.022	1.153	1.063	111.0
4180.487	300.99503	2	2	300.99503	300.99503	0	2	2	241.27907	72.293076	1	0.203	0.03	1.36	1.283	111.0
4180.487	300.99503	2	2	300.99503	300.99503	0	2	2	241.27907	72.293076	1	0.203	0.04	1.688	1.679	111.0
4180.487	300.99503	2	2	300.99503	300.99503	0	2	2	241.27907	72.293076	1	0.203	0.051	1.729	1.679	111.0
4180.487	300.99503	2	2	300.99503	300.99503	0	2	2	241.27907	72.293076	1	0.203	0.061	1.829	1.856	111.0
4180.487	300.99503	2	2	300.99503	300.99503	0	2	2	241.27907	72.293076	1	0.203	0.071	2.136	2.174	111.0
4180.487	300.99503	2	2	300.99503	300.99503	0	2	2	241.27907	72.293076	1	0.203	0.082	2.154	2.174	111.0
4180.487	300.99503	2	2	300.99503	300.99503	0	2	2	241.27907	72.293076	1	0.203	0.095	2.674	2.448	111.0
4180.487	300.99503	2	2	300.99503	300.99503	0	2	2	241.27907	72.293076	1	0.203	0.105	2.406	2.448	111.0
4180.487	300.99503	2	2	300.99503	300.99503	0	2	2	241.27907	72.293076	1	0.203	0.115	2.534	2.571	111.0
4180.487	300.99503	2	2	300.99503	300.99503	0	2	2	241.27907	72.293076	1	0.203	0.126	2.735	2.791	111.0
4180.487	300.99503	2	2	300.99503	300.99503	0	2	2	241.27907	72.293076	1	0.203	0.136	2.788	2.791	111.0
4180.487	300.99503	2	2	300.99503	300.99503	0	2	2	241.27907	72.293076	1	0.203	0.145	2.883	2.889	111.0
4180.487	300.99503	2	2	300.99503	300.99503	0	2	2	241.27907	72.293076	1	0.203	0.155	3.083	3.066	111.0
4180.487	300.99503	2	2	300.99503	300.99503	0	2	2	241.27907	72.293076	1	0.203	0.165	3.042	3.066	111.0
4180.487	300.99503	2	2	300.99503	300.99503	0	2	2	241.27907	72.293076	1	0.203	0.173	3.121	3.145	111.0
4180.487	300.99503	2	2	300.99503	300.99503	0	2	2	241.27907	72.293076	1	0.203	0.181	3.108	3.145	111.0
4180.487	300.99503	2	2	300.99503	300.99503	0	2	2	241.27907	72.293076	1	0.203	0.189	3.274	3.287	111.0
4180.487	300.99503	2	2	300.99503	300.99503	0	2	2	241.27907	72.293076	1	0.203	0.197	3.335	3.35	111.0
4180.487	300.99503	2	2	300.99503	300.99503	0	2	2	241.27907	72.293076	1	0.203	0.205	3.198	3.35	111.0
4180.487	300.99503	2	2	300.99503	300.99503	0	2	2	241.27907	72.293076	1	0.203	0.213	3.471	3.464	111.0
4180.487	300.99503	2	2	300.99503	300.99503	0	2	2	241.27907	72.293076	1	0.203	0.221	3.48	3.515	111.0
4180.487	300.99503	2	2	300.99503	300.99503	0	2	2	241.27907	72.293076	1	0.203	0.227	3.512	3.515	111.0
4180.487	300.99503	2	2	300.99503	300.99503	0	2	2	241.27907	72.293076	1	0.203	0.233	3.603	3.606	111.0
4180.487	300.99503	2	2	300.99503	300.99503	0	2	2	241.27907	72.293076	1	0.203	0.24	3.582	3.606	111.0
4180.487	300.99503	2	2	300.99503	300.99503	0	2	2	241.27907	72.293076	1	0.203	0.246	3.64	3.648	111.0
4180.487	300.99503	2	2	300.99503	300.99503	0	2	2	241.27907	72.293076	1	0.203	0.252	3.717	3.72	111.0
4180.487	300.99503	2	2	300.99503	300.99503	0	2	2	241.27907	72.293076	1	0.203	0.258	3.749	3.72	111.0
4180.487	300.99503	2	2	300.99503	300.99503	0	2	2	241.27907	72.293076	1	0.203	0.263	3.856	3.784	111.0
4180.487	300.99503	2	2	300.99503	300.99503	0	2	2	241.27907	72.293076	1	0.203	0.267	3.839	3.812	111.0
4180.487	300.99503	2	2	300.99503	300.99503	0	2	2	241.27907	72.293076	1	0.203	0.271	3.832	3.812	111.0
4180.487	300.99503	2	2	300.99503	300.99503	0	2	2	241.27907	72.293076	1	0.203	0.277	3.914	3.863	111.0
4180.487	300.99503	2	2	300.99503	300.99503	0	2	2	241.27907	72.293076	1	0.203	0.281	3.735	3.887	111.0
4180.487	300.99503	2	2	300.99503	300.99503	0	2	2	241.27907	72.293076	1	0.203	0.284	3.827	3.887	111.0
4180.487	300.99503	2	2	300.99503	300.99503	0	2	2	241.27907	72.293076	1	0.204	0.288	3.949	3.927	111.0
4180.487	300.99503	2	2	300.99503	300.99503	0	2	2	241.27907	72.293076	1	0.204	0.292	3.905	3.927	111.0
4180.487	300.99503	2	2	300.99503	300.99503	0	2	2	241.27907	72.293076	1	0.204	0.296	3.992	3.946	111.0
4180.487	300.99503	2	2	300.99503	300.99503	0	2	2	241.27907	72.293076	1	0.204	0.299	4.009	3.977	111.0
4180.487	300.99503	2	2	300.99503	300.99503	0	2	2	241.27907	72.293076	1	0.204	0.302	3.999	3.977	111.0
4180.487	300.99503	2	2	300.99503	300.99503	0	2	2	241.27907	72.293076	1	0.204	0.304	4.013	4.007	111.0
4180.487	300.99503	2	2	300.99503	300.99503	0	2	2	241.27907	72.293076	1	0.204	0.306	3.991	4.007	111.0
4180.487	300.99503	2	2	300.99503	300.99503	0	2	2	241.27907	72.293076	1	0.204	0.308	4.054	4.018	111.0
4180.487	300.99503	2	2	300.99503	300.99503	0	2	2	241.27907	72.293076	1	0.204	0.31	3.96	4.042	111.0
4180.487	300.99503	2	2	300.99503	300.99503	0	2	2	241.27907	72.293076	1	0.204	0.312	4.064	4.042	111.0
4180.487	300.99503	2	2	300.99503	300.99503	0	2	2	241.27907	72.293076	1	0.204	0.313	3.855	4.051	111.0
4180.487	300.99503	2	2	300.99503	300.99503	0	2	2	241.27907	72.293076	1	0.204	0.315	4.026	4.069	111.0
4180.487	300.99503	2	2	300.99503	300.99503	0	2	2	241.27907	72.293076	1	0.204	0.318	4.134	4.069	111.0
4180.487	300.99503	2	2	300.99503	300.99503	0	2	2	241.27907	72.293076	1	0.204	0.32	4.091	4.077	111.0
4180.487	300.99503	2	2	300.99503	300.99503	0	2	2	241.27907	72.293076	1	0.204	0.321	4.066	4.077	111.0
4180.487	300.99503	2	2	300.99503	300.99503	0	2	2	241.27907	72.293076	1	0.204	0.322	4.045	4.092	111.0
4180.487	300.99503	2	2	300.99503	300.99503	0	2	2	241.27907	72.293076	1	0.204	0.322	4.083	4.098	111.0
4180.487	300.99503	2	2	300.99503	300.99503	0	2	2	241.27907	72.293076	1	0.204	0.322	4.101	4.098	111.0
4180.487	300.99503	2	2	300.99503	300.99503	0	2	2	241.27907	72.293076	1	0.204	0.323	4.088	4.11	111.0
4180.487	300.99503	2	2	300.99503	300.99503	0	2	2	241.27907	72.293076	1	0.204	0.324	4.072	4.115	111.0
4180.487	300.99503	2	2	300.99503	300.99503	0	2	2	241.27907	72.293076	1	0.204	0.326	4.129	4.115	111.0
4180.487	300.99503	2	2	300.99503	300.99503	0	2	2	241.27907	72.293076	1	0.204	0.327	4.089	4.126	111.0
4180.487	300.99503	2	2	300.99503	300.99503	0	2	2	241.27907	72.293076	1	0.204	0.327	4.097	4.129	111.0
4180.487	300.99503	2	2	300.99503	300.99503	0	2	2	241.27907	72.293076	1	0.204	0.329	4.12	4.129	111.0
4180.487	300.99503	2	2	300.99503	300.99503	0	2	2	241.27907	72.293076	1	0.204	0.33	4.046	4.137	111.0
4180.487	300.99503	2	2	300.99503	300.99503	0	2	2	241.27907	72.293076	1	0.204	0.33	4.034	4.137	111.0
4180.487	300.99503	2	2	300.99503	300.99503	0	2	2	241.27907	72.293076	1	0.204	0.332	4.118	4.144	111.0
4180.487	300.99503	2	2	300.99503	300.99503	0	2	2	241.27907	72.293076	1	0.204	0.333	4.144	4.146	111.0
4180.487	300.99503	2	2	300.99503	300.99503	0	2	2	241.27907	72.293076	1	0.204	0.334	4.077	4.146	111.0
4180.487	300.99503	2	2	300.99503	300.99503	0	2	2	241.27907	72.293076	1	0.204	0.335	4.094	4.151	111.0
4180.487	300.99503	2	2	300.99503	300.99503	0	2	2	241.27907	72.293076	1	0.204	0.337	4.126	4.151	111.0
4180.487	300.99503	2	2	300.99503	300.99503	0	2	2	241.27907	72.293076	1	0.204	0.338	4.091	4.154	111.0
4180.487	300.99503	2	2	300.99503	300.99503	0	2	2	241.27907	72.293076	1	0.204	0.34	4.18	4.159	111.0
4180.487	300.99503	2	2	300.99503	300.99503	0	2	2	241.27907	72.293076	1	0.204	0.341	4.156	4.159	111.0
4180.487	300.99503	2	2	300.99503	300.99503	1	2	2	241.27907	72.293076	1	0.204	0.341	4.132	4.162	111.0
4180.487	300.99503	2	2	300.99503	300.99503	1	2	2	241.27907	72.293076	1	0.204	0.341	4.139	4.164	111.0
4180.487	300.99503	2	2	300.99503	300.99503	1	2	2	241.27907	72.293076	1	0.204	0.341	4.188	4.164	111.0
4180.487	300.99503	2	2	300.99503	300.99503	1	2	2	241.27907	72.293076	1	0.204	0.341	4.343	4.166	111.0
4180.487	300.99503	2	2	300.99503	300.99503	1	2	2	241.27907	72.293076	1	0.204	0.34	4.025	4.167	111.0
4180.487	300.99503	2	2	300.99503	300.99503	1	2	2	241.27907	72.293076	1	0.204	0.341	4.156	4.167	111.0
4180.487	300.99503	2	2	300.99503	300.99503	1	2	2	241.27907	72.293076	1	0.204	0.341	4.181	4.17	111.0
4180.487	300.99503	2	2	300.99503	300.99503	1	2	2	241.27907	72.293076	1	0.204	0.341	4.186	4.17	111.0
4180.487	300.99503	2	2	300.99503	300.99503	1	2	2	241.27907	72.293076	1	0.204	0.341	4.189	4.172	111.0
4180.487	300.99503	2	2	300.99503	300.99503	1	2	2	241.27907	72.293076	1	0.204	0.341	4.2	4.173	111.0
4180.487	300.99503	2	2	300.99503	300.99503	1	2	2	241.27907	72.293076	1	0.204	0.341	4.13	4.173	111.0
4180.487	300.99503	2	2	300.99503	300.99503	1	2	2	241.27907	72.293076	1	0.204	0.341	4.13	4.174	111.0
4180.487	300.99503	2	2	300.99503	300.99503	1	2	2	241.27907	72.293076	1	0.204	0.341	4.214	4.175	111.0
4180.487	300.99503	2	2	300.99503	300.99503	1	2	2	241.27907	72.293076	1	0.204	0.341	4.164	4.175	111.0
4180.487	300.99503	2	2	300.99503	300.99503	1	2	2	241.27907	72.293076	1	0.204	0.341	4.237	4.176	111.0
4180.487	300.99503	2	2	300.99503	300.99503	1	2	2	241.27907	72.293076	1	0.204	0.341	4.293	4.176	111.0
4180.487	300.99503	2	2	300.99503	300.99503	1	2	2	241.27907	72.293076	1	0.204	0.341	4.154	4.177	111.0
4180.487	300.99503	2	2	300.99503	300.99503	1	2	2	241.27907	72.293076	1	0.204	0.341	4.195	4.179	111.0
4180.487	300.99503	2	2	300.99503	300.99503	1	2	2	241.27907	72.293076	1	0.204	0.341	4.151	4.179	111.0
4180.487	300.99503	2	2	300.99503	300.99503	1	2	2	241.27907	72.293076	1	0.204	0.341	4.196	4.18	111.0
4180.487	300.99503	2	2	300.99503	300.99503	1	2	2	241.27907	72.293076	1	0.204	0.341	4.172	4.18	111.0
4180.487	300.99503	2	2	300.99503	300.99503	1	2	2	241.27907	72.293076	1	0.204	0.341	4.223	4.18	111.0
4180.487	300.99503	2	2	300.99503	300.99503	1	2	2	241.27907	72.293076	1	0.204	0.341	4.165	4.181	111.0
4180.487	300.99503	2	2	300.99503	300.99503	1	2	2	241.27907	72.293076	1	0.204	0.341	4.246	4.181	111.0
4180.487	300.99503	2	2	300.99503	300.99503	1	2	2	241.27907	72.293076	1	0.204	0.341	4.157	4.181	111.0
4180.487	300.99503	2	2	300.99503	300.99503	1	2	2	241.27907	72.293076	1	0.204	0.341	4.123	4.182	111.0
4180.487	300.99503	2	2	300.99503	300.99503	1	2	2	241.27907	72.293076	1	0.204	0.341	4.143	4.182	111.0
4180.487	300.99503	2	2	300.99503	300.99503	1	2	2	241.27907	72.293076	1	0.204	0.341	4.127	4.182	111.0
4180.487	300.99503	2	2	300.99503	300.99503	1	2	2	241.27907	72.293076	1	0.204	0.341	4.16	4.182	111.0
4180.487	300.99503	2	2	300.99503	300.99503	1	2	2	241.27907	72.293076	1	0.204	0.341	4.184	4.182	111.0
4180.487	300.99503	2	2	300.99503	300.99503	1	2	2	241.27907	72.293076	1	0.204	0.341	4.139	4.183	111.0
4180.487	300.99503	2	2	300.99503	300.99503	1	2	2	241.27907	72.293076	1	0.204	0.341	4.236	4.183	111.0
4180.487	300.99503	2	2	300.99503	300.99503	1	2	2	241.27907	72.293076	1	0.204	0.341	4.221	4.183	111.0
4180.487	300.99503	2	2	300.99503	300.99503	1	2	2	241.27907	72.293076	1	0.204	0.341	4.227	4.183	111.0
4180.487	300.99503	2	2	300.99503	300.99503	1	2	2	241.27907	72.293076	1	0.204	0.341	4.18	4.183	111.0
4180.487	300.99503	2	2	300.99503	300.99503	1	2	2	241.27907	72.293076	1	0.204	0.341	4.18	4.184	111.0
4180.487	300.99503	2	2	300.99503	300.99503	1	2	2	241.27907	72.293076	1	0.204	0.341	4.172	4.184	111.0
4180.487	300.99503	2	2	300.99503	300.99503	1	2	2	241.27907	72.293076	1	0.204	0.341	4.215	4.184	111.0
4180.487	300.99503	2	2	300.99503	300.99503	1	2	2	241.27907	72.293076	1	0.204	0.341	4.187	4.184	111.0
4180.487	300.99503	2	2	300.99503	300.99503	1	2	2	241.27907	72.293076	1	0.204	0.341	4.171	4.184	111.0
4180.487	300.99503	2	2	300.99503	300.99503	1	2	2	241.27907	72.293076	1	0.204	0.341	4.143	4.184	111.0
4180.487	300.99503	2	2	300.99503	300.99503	1	2	2	241.27907	72.293076	1	0.204	0.341	4.206	4.184	111.0
4180.487	300.99503	2	2	300.99503	300.99503	1	2	2	241.27907	72.293076	1	0.204	0.341	4.183	4.184	111.0
4180.487	300.99503	2	2	300.99503	300.99503	1	2	2	241.27907	72.293076	1	0.204	0.341	4.225	4.184	111.0
4180.487	300.99503	2	2	300.99503	300.99503	1	2	2	241.27907	72.293076	1	0.204	0.341	4.176	4.185	111.0
4180.487	300.99503	2	2	300.99503	300.99503	1	2	2	241.27907	72.293076	1	0.204	0.341	4.178	4.185	111.0
4180.487	300.99503	2	2	300.99503	300.99503	1	2	2	241.27907	72.293076	1	0.204	0.34	4.108	4.185	111.0
4180.487	300.99503	2	2	300.99503	300.99503	1	2	2	241.27907	72.293076	1	0.204	0.341	4.184	4.185	111.0
4180.487	300.99503	2	2	300.99503	300.99503	1	2	2	241.27907	72.293076	1	0.204	0.341	4.184	4.185	111.0
4180.487	300.99503	2	2	300.99503	300.99503	1	2	2	241.27907	72.293076	1	0.204	0.341	4.191	4.185	111.0
4180.487	300.99503	2	2	300.99503	300.99503	1	2	2	241.27907	72.293076	1	0.204	0.341	4.149	4.185	111.0
4180.487	300.99503	2	2	300.99503	300.99503	1	2	2	241.27907	72.293076	1	0.204	0.341	4.13	4.185	111.0
4180.487	300.99503	2	2	300.99503	300.99503	1	2	2	241.27907	72.293076	1	0.204	0.341	4.274	4.185	111.0
4180.487	300.99503	2	2	300.99503	300.99503	1	2	2	241.27907	72.293076	1	0.204	0.34	3.993	4.185	111.0
4180.487	300.99503	2	2	300.99503	300.99503	1	2	2	241.27907	72.293076	1	0.204	0.341	4.201	4.185	111.0
4180.487	300.99503	2	2	300.99503	300.99503	1	2	2	241.27907	72.293076	1	0.204	0.341	4.193	4.185	111.0
4180.487	300.99503	2	2	300.99503	300.99503	1	2	2	241.27907	72.293076	1	0.204	0.341	4.191	4.185	111.0
4180.487	300.99503	2	2	300.99503	300.99503	1	2	2	241.27907	72.293076	1	0.204	0.341	4.152	4.185	111.0
4180.487	300.99503	2	2	300.99503	300.99503	1	2	2	241.27907	72.293076	1	0.204	0.341	4.226	4.185	111.0
4180.487	300.99503	2	2	300.99503	300.99503	1	2	2	241.27907	72.293076	1	0.204	0.341	4.191	4.185	111.0
4180.487	300.99503	2	2	300.99503	300.99503	1	2	2	241.27907	72.293076	1	0.204	0.341	4.12	4.185	111.0
4180.487	300.99503	2	2	300.99503	300.99503	1	2	2	241.27907	72.293076	1	0.204	0.341	4.141	4.185	111.0
4180.487	300.99503	2	2	300.99503	300.99503	1	2	2	241.27907	72.293076	1	0.204	0.341	4.147	4.185	111.0
4180.487	300.99503	2	2	300.99503	300.99503	1	2	2	241.27907	72.293076	1	0.204	0.341	4.3	4.185	111.0
4180.487	300.99503	2	2	300.99503	300.99503	1	2	2	241.27907	72.293076	1	0.204	0.341	4.145	4.185	111.0
4180.487	300.99503	2	2	300.99503	300.99503	1	2	2	241.27907	72.293076	1	0.204	0.341	4.226	4.185	111.0
4180.487	300.99503	2	2	300.99503	300.99503	1	2	2	241.27907	72.293076	1	0.204	0.341	4.153	4.185	111.0
4180.487	300.99503	2	2	300.99503	300.99503	1	2	2	241.27907	72.293076	1	0.204	0.341	4.189	4.185	111.0
4180.487	300.99503	2	2	300.99503	300.99503	1	2	2	241.27907	72.293076	1	0.204	0.341	4.246	4.185	111.0
4180.487	300.99503	2	2	300.99503	300.99503	1	2	2	241.27907	72.293076	1	0.204	0.341	4.173	4.185	111.0
4180.487	300.99503	2	2	300.99503	300.99503	1	2	2	241.27907	72.293076	1	0.204	0.341	4.17	4.185	111.0
4180.487	300.99503	2	2	300.99503	300.99503	1	2	2	241.27907	72.293076	1	0.204	0.341	4.222	4.185	111.0
4180.487	300.99503	2	2	300.99503	300.99503	1	2	2	241.27907	72.293076	1	0.204	0.341	4.183	4.185	111.0
4180.487	300.99503	2	2	300.99503	300.99503	1	2	2	241.27907	72.293076	1	0.204	0.341	4.211	4.185	111.0
4180.487	300.99503	2	2	300.99503	300.99503	1	2	2	241.27907	72.293076	1	0.204	0.341	4.254	4.185	111.0
4180.487	300.99503	2	2	300.99503	300.99503	1	2	2	241.27907	72.293076	1	0.204	0.341	4.204	4.185	111.0
4180.487	300.99503	2	2	300.99503	300.99503	1	2	2	241.27907	72.293076	1	0.204	0.341	4.183	4.185	111.0
4180.487	300.99503	2	2	300.99503	300.99503	1	2	2	241.27907	72.293076	1	0.204	0.341	4.272	4.185	111.0
4180.487	300.99503	2	2	300.99503	300.99503	1	2	2	241.27907	72.293076	1	0.204	0.341	4.214	4.185	111.0
4180.487	300.99503	2	2	300.99503	300.99503	1	2	2	241.27907	72.293076	1	0.204	0.34	4.108	4.185	111.0
4180.487	300.99503	2	2	300.99503	300.99503	1	2	2	241.27907	72.293076	1	0.204	0.341	4.2	4.185	111.0
4180.487	300.99503	2	2	300.99503	300.99503	1	2	2	241.27907	72.293076	1	0.204	0.341	4.197	4.185	111.0
4180.487	300.99503	2	2	300.99503	300.99503	1	2	2	241.27907	72.293076	1	0.204	0.341	4.197	4.185	111.0
4180.487	300.99503	2	2	300.99503	300.99503	1	2	2	241.27907	72.293076	1	0.204	0.341	4.219	4.185	111.0
4180.487	300.99503	2	2	300.99503	300.99503	1	2	2	241.27907	72.293076	1	0.204	0.341	4.17	4.185	111.0
4180.487	300.99503	2	2	300.99503	300.99503	1	2	2	241.27907	72.293076	1	0.204	0.341	4.14	4.185	111.0
4180.487	300.99503	2	2	300.99503	300.99503	1	2	2	241.27907	72.293076	1	0.204	0.341	4.183	4.185	111.0
4180.487	300.99503	2	2	300.99503	300.99503	1	2	2	241.27907	72.293076	1	0.204	0.341	4.251	4.185	111.0
4180.487	300.99503	2	2	300.99503	300.99503	1	2	2	241.27907	72.293076	1	0.204	0.341	4.194	4.185	111.0
4180.487	300.99503	2	2	300.99503	300.99503	1	2	2	241.27907	72.293076	1	0.204	0.341	4.177	4.185	111.0
4180.487	300.99503	2	2	300.99503	300.99503	1	2	2	241.27907	72.293076	1	0.204	0.341	4.192	4.185	111.0
4180.487	300.99503	2	2	300.99503	300.99503	1	2	2	241.27907	72.293076	1	0.204	0.341	4.155	4.185	111.0
4180.487	300.99503	2	2	300.99503	300.99503	1	2	2	241.27907	72.293076	1	0.204	0.342	4.17	4.185	111.0
4180.487	300.99503	2	2	300.99503	300.99503	1	2	2	241.27907	72.293076	1	0.204	0.342	4.234	4.185	111.0
4180.487	300.99503	2	2	300.99503	300.99503	1	2	2	241.27907	72.293076	1	0.204	0.342	4.184	4.185	111.0
4180.487	300.99503	2	2	300.99503	300.99503	1	2	2	241.27907	72.293076	1	0.204	0.342	4.291	4.185	111.0
4180.487	300.99503	2	2	300.99503	300.99503	1	2	2	241.27907	72.293076	1	0.204	0.342	4.137	4.185	111.0
4180.487	300.99503	2	2	300.99503	300.99503	1	2	2	241.27907	72.293076	1	0.204	0.343	4.367	4.185	111.0
4180.487	300.99503	2	2	300.99503	300.99503	1	2	2	241.27907	72.293076	1	0.204	0.343	4.193	4.185	111.0
4180.487	300.99503	2	2	300.99503	300.99503	1	2	2	241.27907	72.293076	1	0.204	0.342	4.204	4.185	111.0
4180.487	300.99503	2	2	300.99503	300.99503	1	2	2	241.27907	72.293076	1	0.204	0.342	4.189	4.185	111.0
4180.487	300.99503	2	2	300.99503	300.99503	1	2	2	241.27907	72.293076	1	0.204	0.342	4.199	4.185	111.0
4180.487	300.99503	2	2	300.99503	300.99503	1	2	2	241.27907	72.293076	1	0.204	0.342	4.177	4.185	111.0
4180.487	300.99503	2	2	300.99503	300.99503	1	2	2	241.27907	72.293076	1	0.204	0.342	4.243	4.185	111.0
4180.487	300.99503	2	2	300.99503	300.99503	1	2	2	241.27907	72.293076	1	0.204	0.342	4.197	4.185	111.0
4180.487	300.99503	2	2	300.99503	300.99503	1	2	2	241.27907	72.293076	1	0.204	0.342	4.182	4.185	111.0
4180.487	300.99503	2	2	300.99503	300.99503	1	2	2	241.27907	72.293076	1	0.204	0.342	4.208	4.185	111.0
4180.487	300.99503	2	2	300.99503	300.99503	1	2	2	241.27907	72.293076	1	0.204	0.342	4.158	4.185	111.0
4180.487	300.99503	2	2	300.99503	300.99503	1	2	2	241.27907	72.293076	1	0.204	0.342	4.203	4.185	111.0
4180.487	300.99503	2	2	300.99503	300.99503	1	2	2	241.27907	72.293076	1	0.204	0.342	4.194	4.185	111.0
4180.487	300.99503	2	2	300.99503	300.99503	1	2	2	241.27907	72.293076	1	0.204	0.342	4.2	4.185	111.0
4180.487	300.99503	2	2	300.99503	300.99503	1	2	2	241.27907	72.293076	1	0.204	0.342	4.172	4.185	111.0
4180.487	300.99503	2	2	300.99503	300.99503	1	2	2	241.27907	72.293076	1	0.204	0.342	4.186	4.185	111.0
4180.487	300.99503	2	2	300.99503	300.99503	1	2	2	241.27907	72.293076	1	0.204	0.342	4.175	4.185	111.0
4180.487	300.99503	2	2	300.99503	300.99503	1	2	2	241.27907	72.293076	1	0.204	0.342	4.158	4.185	111.0
4180.487	300.99503	2	2	300.99503	300.99503	1	2	2	241.27907	72.293076	1	0.204	0.342	4.173	4.185	111.0
4180.487	300.99503	2	2	300.99503	300.99503	1	2	2	241.27907	72.293076	1	0.204	0.342	4.231	4.185	111.0
4180.487	300.99503	2	2	300.99503	300.99503	1	2	2	241.27907	72.293076	1	0.204	0.341	4.235	4.185	111.0
4180.487	300.99503	2	2	300.99503	300.99503	1	2	2	241.27907	72.293076	1	0.204	0.341	4.258	4.185	111.0
4180.487	300.99503	2	2	300.99503	300.99503	1	2	2	241.27907	72.293076	1	0.204	0.341	4.18	4.185	111.0
4180.487	300.99503	2	2	300.99503	300.99503	1	2	2	241.27907	72.293076	1	0.204	0.341	4.153	4.185	111.0
4180.487	300.99503	2	2	300.99503	300.99503	1	2	2	241.27907	72.293076	1	0.205	0.341	4.177	4.185	111.0
4180.487	300.99503	2	2	300.99503	300.99503	1	2	2	241.27907	72.293076	1	0.205	0.341	4.215	4.185	111.0
4180.487	300.99503	2	2	300.99503	300.99503	1	2	2	241.27907	72.293076	1	0.205	0.341	4.143	4.185	111.0
4180.487	300.99503	2	2	300.99503	300.99503	1	2	2	241.27907	72.293076	1	0.205	0.341	4.271	4.185	111.0
4180.487	300.99503	2	2	300.99503	300.99503	1	2	2	241.27907	72.293076	1	0.205	0.341	4.222	4.185	111.0
4180.487	300.99503	2	2	300.99503	300.99503	1	2	2	241.27907	72.293076	1	0.205	0.341	4.23	4.185	111.0
4180.487	300.99503	2	2	300.99503	300.99503	1	2	2	241.27907	72.293076	1	0.205	0.341	4.232	4.185	111.0
4180.487	300.99503	2	2	300.99503	300.99503	1	2	2	241.27907	72.293076	1	0.205	0.341	4.2	4.185	111.0
4180.487	300.99503	2	2	300.99503	300.99503	1	2	2	241.27907	72.293076	1	0.205	0.34	4.105	4.185	111.0
4180.487	300.99503	2	2	300.99503	300.99503	1	2	2	241.27907	72.293076	1	0.205	0.341	4.177	4.185	111.0
4180.487	300.99503	2	2	300.99503	300.99503	1	2	2	241.27907	72.293076	1	0.205	0.341	4.161	4.185	111.0
4180.487	300.99503	2	2	300.99503	300.99503	1	2	2	241.27907	72.293076	1	0.205	0.341	4.264	4.185	111.0
4180.487	300.99503	2	2	300.99503	300.99503	1	2	2	241.27907	72.293076	1	0.205	0.341	4.154	4.185	111.0
4180.487	300.99503	2	2	300.99503	300.99503	1	2	2	241.27907	72.293076	1	0.205	0.341	4.22	4.185	111.0
4180.487	300.99503	2	2	300.99503	300.99503	1	2	2	241.27907	72.293076	1	0.205	0.341	4.215	4.185	111.0
4180.487	300.99503	2	2	300.99503	300.99503	1	2	2	241.27907	72.293076	1	0.205	0.341	4.195	4.185	111.0
4180.487	300.99503	2	2	300.99503	300.99503	1	2	2	241.27907	72.293076	1	0.205	0.341	4.212	4.185	111.0
4180.487	300.99503	2	2	300.99503	300.99503	1	2	2	241.27907	72.293076	1	0.205	0.341	4.238	4.185	111.0
4180.487	300.99503	2	2	300.99503	300.99503	1	2	2	241.27907	72.293076	1	0.205	0.342	4.355	4.185	111.0
4180.487	300.99503	2	2	300.99503	300.99503	1	2	2	241.27907	72.293076	1	0.205	0.342	4.202	4.185	111.0
4180.487	300.99503	2	2	300.99503	300.99503	1	2	2	241.27907	72.293076	1	0.205	0.342	4.234	4.185	111.0
4180.487	300.99503	2	2	300.99503	300.99503	1	2	2	241.27907	72.293076	1	0.205	0.342	4.202	4.185	111.0
4180.487	300.99503	2	2	300.99503	300.99503	1	2	2	241.27907	72.293076	1	0.205	0.343	4.207	4.185	111.0
4180.487	300.99503	2	2	300.99503	300.99503	1	2	2	241.27907	72.293076	1	0.205	0.343	4.19	4.185	111.0
4180.487	300.99503	2	2	300.99503	300.99503	1	2	2	241.27907	72.293076	1	0.205	0.343	4.251	4.185	111.0
4180.487	300.99503	2	2	300.99503	300.99503	1	2	2	241.27907	72.293076	1	0.205	0.343	4.197	4.185	111.0
4180.487	300.99503	2	2	300.99503	300.99503	1	2	2	241.27907	72.293076	1	0.205	0.343	4.189	4.185	111.0
4180.487	300.99503	2	2	300.99503	300.99503	1	2	2	241.27907	72.293076	1	0.205	0.343	4.185	4.185	111.0
4180.487	300.99503	2	2	300.99503	300.99503	1	2	2	241.27907	72.293076	1	0.205	0.343	4.241	4.185	111.0
4180.487	300.99503	2	2	300.99503	300.99503	1	2	2	241.27907	72.293076	1	0.205	0.343	4.188	4.185	111.0
4180.487	300.99503	2	2	300.99503	300.99503	1	2	2	241.27907	72.293076	1	0.205	0.343	4.18	4.185	111.0
4180.487	300.99503	2	2	300.99503	300.99503	1	2	2	241.27907	72.293076	1	0.205	0.343	4.12	4.185	111.0
4180.487	300.99503	2	2	300.99503	300.99503	1	2	2	241.27907	72.293076	1	0.205	0.343	4.205	4.185	111.0
4180.487	300.99503	2	2	300.99503	300.99503	1	2	2	241.27907	72.293076	1	0.205	0.343	4.135	4.185	111.0
4180.487	300.99503	2	2	300.99503	300.99503	1	2	2	241.27907	72.293076	1	0.205	0.343	4.193	4.185	111.0
4180.487	300.99503	2	2	300.99503	300.99503	1	2	2	241.27907	72.293076	1	0.205	0.343	4.191	4.185	111.0
4180.487	300.99503	2	2	300.99503	300.99503	1	2	2	241.27907	72.293076	1	0.205	0.344	4.174	4.185	111.0
4180.487	300.99503	2	2	300.99503	300.99503	1	2	2	241.27907	72.293076	1	0.205	0.344	4.178	4.185	111.0
4180.487	300.99503	2	2	300.99503	300.99503	1	2	2	241.27907	72.293076	1	0.205	0.344	4.186	4.185	111.0
4180.487	300.99503	2	2	300.99503	300.99503	1	2	2	241.27907	72.293076	1	0.205	0.345	4.355	4.185	111.0
4180.487	300.99503	2	2	300.99503	300.99503	1	2	2	241.27907	72.293076	1	0.205	0.345	4.199	4.185	111.0
4180.487	300.99503	2	2	300.99503	300.99503	1	2	2	241.27907	72.293076	1	0.205	0.345	4.218	4.185	111.0
4180.487	300.99503	2	2	300.99503	300.99503	1	2	2	241.27907	72.293076	1	0.205	0.345	4.218	4.185	111.0
4180.487	300.99503	2	2	300.99503	300.99503	1	2	2	241.27907	72.293076	1	0.205	0.345	4.169	4.185	111.0
4180.487	300.99503	2	2	300.99503	300.99503	1	2	2	241.27907	72.293076	1	0.205	0.345	4.22	4.185	111.0
4180.487	300.99503	2	2	300.99503	300.99503	1	2	2	241.27907	72.293076	1	0.205	0.345	4.128	4.185	111.0
4180.487	300.99503	2	2	300.99503	300.99503	1	2	2	241.27907	72.293076	1	0.205	0.345	4.179	4.185	111.0
4180.487	300.99503	2	2	300.99503	300.99503	1	2	2	241.27907	72.293076	1	0.205	0.345	4.164	4.185	111.0
4180.487	300.99503	2	2	300.99503	300.99503	1	2	2	241.27907	72.293076	1	0.205	0.345	4.276	4.185	111.0
4180.487	300.99503	2	2	300.99503	300.99503	1	2	2	241.27907	72.293076	1	0.205	0.344	4.195	4.185	111.0
4180.487	300.99503	2	2	300.99503	300.99503	1	2	2	241.27907	72.293076	1	0.205	0.344	4.197	4.185	111.0
4180.487	300.99503	2	2	300.99503	300.99503	1	2	2	241.27907	72.293076	1	0.205	0.344	4.196	4.185	111.0
4180.487	300.99503	2	2	300.99503	300.99503	1	2	2	241.27907	72.293076	1	0.205	0.344	4.158	4.185	111.0
4180.487	300.99503	2	2	300.99503	300.99503	1	2	2	241.27907	72.293076	1	0.205	0.344	4.184	4.185	111.0
4180.487	300.99503	2	2	300.99503	300.99503	1	2	2	241.27907	72.293076	1	0.205	0.344	4.148	4.185	111.0
4180.487	300.99503	2	2	300.99503	300.99503	1	2	2	241.27907	72.293076	1	0.205	0.343	4.174	4.185	111.0
4180.487	300.99503	2	2	300.99503	300.99503	1	2	2	241.27907	72.293076	1	0.205	0.344	4.415	4.185	111.0
4180.487	300.99503	2	2	300.99503	300.99503	1	2	2	241.27907	72.293076	1	0.205	0.344	4.196	4.185	111.0
4180.487	300.99503	2	2	300.99503	300.99503	1	2	2	241.27907	72.293076	1	0.205	0.343	4.082	4.185	111.0
4180.487	300.99503	2	2	300.99503	300.99503	1	2	2	241.27907	72.293076	1	0.205	0.343	4.229	4.185	111.0
4180.487	300.99503	2	2	300.99503	300.99503	1	2	2	241.27907	72.293076	1	0.205	0.343	4.195	4.185	111.0
0.0	0.0	2	2	300.99503	300.99503	1	2	2	241.27907	72.293076	0	0.205	0.343	4.157	4.185	111.0
0.0	0.0	2	2	300.99503	300.99503	1	2	2	241.27907	72.293076	0	0.205	0.343	4.203	4.185	111.0
0.0	0.0	2	2	300.99503	300.99503	1	2	2	241.27907	72.293076	0	0.205	0.343	4.199	4.185	111.0
0.0	0.0	2	2	300.99503	300.99503	1	2	2	241.27907	72.293076	0	0.205	0.343	4.172	4.185	111.0
0.0	0.0	2	2	300.99503	300.99503	1	2	2	241.27907	72.293076	0	0.205	0.343	4.157	4.185	111.0
0.0	0.0	2	2	300.99503	300.99503	1	2	2	241.27907	72.293076	0	0.205	0.341	3.897	3.889	111.0
0.0	0.0	2	2	300.99503	300.99503	1	2	2	241.27907	72.293076	0	0.205	0.334	3.338	3.358	111.0
0.0	0.0	2	2	300.99503	300.99503	1	2	2	241.27907	72.293076	0	0.205	0.328	3.374	3.358	111.0
0.0	0.0	2	2	300.99503	300.99503	1	2	2	241.27907	72.293076	0	0.205	0.321	3.12	3.12	111.0
0.0	0.0	2	2	300.99503	300.99503	1	2	2	241.27907	72.293076	0	0.204	0.314	2.864	2.695	111.0
0.0	0.0	2	2	300.99503	300.99503	1	2	2	241.27907	72.293076	0	0.204	0.306	2.711	2.695	111.0
0.0	0.0	2	2	300.99503	300.99503	1	2	2	241.27907	72.293076	0	0.204	0.295	2.327	2.328	111.0
0.0	0.0	2	2	300.99503	300.99503	1	2	2	241.27907	72.293076	0	0.204	0.285	2.19	2.328	111.0
0.0	0.0	2	2	300.99503	300.99503	1	2	2	241.27907	72.293076	0	0.204	0.274	2.113	2.162	111.0
0.0	0.0	2	2	300.99503	300.99503	1	2	2	241.27907	72.293076	0	0.204	0.262	1.715	1.867	111.0
0.0	0.0	2	2	300.99503	300.99503	1	2	2	241.27907	72.293076	0	0.204	0.251	1.875	1.867	111.0
0.0	0.0	2	2	300.99503	300.99503	1	2	2	241.27907	72.293076	0	0.204	0.24	1.651	1.736	111.0
0.0	0.0	2	2	300.99503	300.99503	1	2	2	241.27907	72.293076	0	0.204	0.23	1.5	1.499	111.0
0.0	0.0	2	2	300.99503	300.99503	1	2	2	241.27907	72.293076	0	0.204	0.22	1.537	1.499	111.0
0.0	0.0	2	2	300.99503	300.99503	1	2	2	241.27907	72.293076	0	0.204	0.21	1.219	1.294	111.0
0.0	0.0	2	2	300.99503	300.99503	1	2	2	241.27907	72.293076	0	0.204	0.2	1.275	1.294	111.0
0.0	0.0	2	2	300.99503	300.99503	1	2	2	241.27907	72.293076	0	0.204	0.19	1.21	1.203	111.0
0.0	0.0	2	2	300.99503	300.99503	1	2	2	241.27907	72.293076	0	0.204	0.18	1.022	1.038	111.0
0.0	0.0	2	2	300.99503	300.99503	1	2	2	241.27907	72.293076	0	0.204	0.172	1.067	1.038	111.0
0.0	0.0	2	2	300.99503	300.99503	1	2	2	241.27907	72.293076	0	0.204	0.162	0.954	0.964	111.0
0.0	0.0	2	2	300.99503	300.99503	1	2	2	241.27907	72.293076	0	0.204	0.153	0.831	0.833	111.0
0.0	0.0	2	2	300.99503	300.99503	1	2	2	241.27907	72.293076	0	0.204	0.145	0.801	0.833	111.0
0.0	0.0	2	2	300.99503	300.99503	1	2	2	241.27907	72.293076	0	0.204	0.137	0.773	0.774	111.0
0.0	0.0	2	2	300.99503	300.99503	1	2	2	241.27907	72.293076	0	0.204	0.131	0.801	0.774	111.0
0.0	0.0	2	2	300.99503	300.99503	1	2	2	241.27907	72.293076	0	0.204	0.123	0.683	0.668	111.0
0.0	0.0	2	2	300.99503	300.99503	1	2	2	241.27907	72.293076	0	0.204	0.116	0.645	0.621	111.0
0.0	0.0	2	2	300.99503	300.99503	1	2	2	241.27907	72.293076	0	0.204	0.11	0.61	0.621	111.0
0.0	0.0	2	2	300.99503	300.99503	1	2	2	241.27907	72.293076	0	0.204	0.104	0.559	0.536	111.0
0.0	0.0	2	2	300.99503	300.99503	1	2	2	241.27907	72.293076	0	0.203	0.098	0.568	0.498	111.0
0.0	0.0	2	2	300.99503	300.99503	1	2	2	241.27907	72.293076	0	0.203	0.093	0.517	0.498	111.0
0.0	0.0	2	2	300.99503	300.99503	1	2	2	241.27907	72.293076	0	0.203	0.087	0.464	0.43	111.0
0.0	0.0	2	2	300.99503	300.99503	1	2	2	241.27907	72.293076	0	0.203	0.081	0.404	0.43	111.0
0.0	0.0	2	2	300.99503	300.99503	1	2	2	241.27907	72.293076	0	0.203	0.076	0.359	0.399	111.0
0.0	0.0	2	2	300.99503	300.99503	1	2	2	241.27907	72.293076	0	0.203	0.072	0.324	0.345	111.0
0.0	0.0	2	2	300.99503	300.99503	1	2	2	241.27907	72.293076	0	0.203	0.068	0.363	0.345	111.0
0.0	0.0	2	2	300.99503	300.99503	1	2	2	241.27907	72.293076	0	0.203	0.064	0.324	0.297	111.0
0.0	0.0	2	2	300.99503	300.99503	1	2	2	241.27907	72.293076	0	0.203	0.06	0.299	0.276	111.0
0.0	0.0	2	2	300.99503	300.99503	1	2	2	241.27907	72.293076	0	0.203	0.057	0.288	0.276	111.0
0.0	0.0	2	2	300.99503	300.99503	1	2	2	241.27907	72.293076	0	0.203	0.053	0.209	0.238	111.0
0.0	0.0	2	2	300.99503	300.99503	1	2	2	241.27907	72.293076	0	0.203	0.049	0.253	0.238	111.0
0.0	0.0	2	2	300.99503	300.99503	1	2	2	241.27907	72.293076	0	0.203	0.045	0.244	0.221	111.0
0.0	0.0	2	2	300.99503	300.99503	1	2	2	241.27907	72.293076	0	0.203	0.041	0.184	0.191	111.0
0.0	0.0	2	2	300.99503	300.99503	1	2	2	241.27907	72.293076	0	0.203	0.039	0.095	0.191	111.0
0.0	0.0	2	2	300.99503	300.99503	1	2	2	241.27907	72.293076	0	0.203	0.037	0.14	0.165	111.0
0.0	0.0	2	2	300.99503	300.99503	1	2	2	241.27907	72.293076	0	0.203	0.035	0.156	0.153	111.0
0.0	0.0	2	2	300.99503	300.99503	1	2	2	241.27907	72.293076	0	0.203	0.033	0.177	0.153	111.0
0.0	0.0	2	2	300.99503	300.99503	1	2	2	241.27907	72.293076	0	0.203	0.031	0.097	0.132	111.0
0.0	0.0	2	2	300.99503	300.99503	1	2	2	241.27907	72.293076	0	0.203	0.029	0.227	0.132	111.0
0.0	0.0	2	2	300.99503	300.99503	1	2	2	241.27907	72.293076	0	0.203	0.027	0.037	0.122	111.0
0.0	0.0	2	2	300.99503	300.99503	1	2	2	241.27907	72.293076	0	0.203	0.025	0.092	0.106	111.0
0.0	0.0	2	2	300.99503	300.99503	1	2	2	241.27907	72.293076	0	0.203	0.023	0.122	0.106	111.0
0.0	0.0	2	2	300.99503	300.99503	1	2	2	241.27907	72.293076	0	0.203	0.021	0.174	0.098	111.0
0.0	0.0	2	2	300.99503	300.99503	1	2	2	241.27907	72.293076	0	0.203	0.02	0.106	0.084	111.0
0.0	0.0	2	2	300.99503	300.99503	1	2	2	241.27907	72.293076	0	0.203	0.02	0.009	0.084	111.0
0.0	0.0	2	2	300.99503	300.99503	1	2	2	241.27907	72.293076	0	0.203	0.02	0.052	0.078	111.0
0.0	0.0	2	2	300.99503	300.99503	1	2	2	241.27907	72.293076	0	0.203	0.02	0.121	0.067	111.0
0.0	0.0	2	2	300.99503	300.99503	1	2	2	241.27907	72.293076	0	0.203	0.02	0.049	0.067	111.0
0.0	0.0	2	2	300.99503	300.99503	1	2	2	241.27907	72.293076	0	0.203	0.02	0.076	0.058	111.0
0.0	0.0	2	2	300.99503	300.99503	1	2	2	241.27907	72.293076	0	0.203	0.019	-0.026	0.058	111.0
0.0	0.0	2	2	300.99503	300.99503	1	2	2	241.27907	72.293076	0	0.203	0.019	0.103	0.054	111.0
0.0	0.0	2	2	300.99503	300.99503	1	2	2	241.27907	72.293076	0	0.203	0.018	0.053	0.046	111.0
0.0	0.0	2	2	300.99503	300.99503	1	2	2	241.27907	72.293076	0	0.203	0.018	0.032	0.046	111.0
0.0	0.0	2	2	300.99503	300.99503	1	2	2	241.27907	72.293076	0	0.203	0.018	0.051	0.043	111.0
0.0	0.0	2	2	300.99503	300.99503	1	2	2	241.27907	72.293076	0	0.203	0.018	0.029	0.037	111.0
0.0	0.0	2	2	300.99503	300.99503	1	2	2	241.27907	72.293076	0	0.203	0.018	0.068	0.037	111.0
0.0	0.0	2	2	300.99503	300.99503	1	2	2	241.27907	72.293076	0	0.203	0.018	0.077	0.034	111.0
0.0	0.0	2	2	300.99503	300.99503	1	2	2	241.27907	72.293076	0	0.203	0.018	0.026	0.034	111.0
0.0	0.0	2	2	300.99503	300.99503	1	2	2	241.27907	72.293076	0	0.203	0.017	0.038	0.029	111.0
0.0	0.0	2	2	300.99503	300.99503	1	2	2	241.27907	72.293076	0	0.203	0.017	0.008	0.027	111.0
0.0	0.0	2	2	300.99503	300.99503	1	2	2	241.27907	72.293076	0	0.202	0.017	0.014	0.027	111.0
0.0	0.0	2	2	300.99503	300.99503	1	2	2	241.27907	72.293076	0	0.202	0.017	0.053	0.023	111.0
0.0	0.0	2	2	300.99503	300.99503	1	2	2	241.27907	72.293076	0	0.202	0.017	0.024	0.023	111.0
0.0	0.0	2	2	300.99503	300.99503	1	2	2	241.27907	72.293076	0	0.202	0.017	0.03	0.02	111.0
0.0	0.0	2	2	300.99503	300.99503	1	2	2	241.27907	72.293076	0	0.202	0.017	0.015	0.018	111.0
0.0	0.0	2	2	300.99503	300.99503	1	2	2	241.27907	72.293076	0	0.202	0.016	-0.029	0.018	111.0
0.0	0.0	2	2	300.99503	300.99503	1	2	2	241.27907	72.293076	0	0.202	0.016	0.046	0.016	111.0
0.0	0.0	2	2	300.99503	300.99503	1	2	2	241.27907	72.293076	0	0.202	0.015	0.018	0.014	111.0
0.0	0.0	2	2	300.99503	300.99503	1	2	2	241.27907	72.293076	0	0.202	0.015	0.041	0.014	111.0
0.0	0.0	2	2	300.99503	300.99503	1	2	2	241.27907	72.293076	0	0.202	0.015	0.032	0.012	111.0
0.0	0.0	2	2	300.99503	300.99503	1	2	2	241.27907	72.293076	0	0.202	0.014	-0.124	0.011	111.0
0.0	0.0	2	2	300.99503	300.99503	1	2	2	241.27907	72.293076	0	0.202	0.014	0.019	0.011	111.0
0.0	0.0	2	2	300.99503	300.99503	1	2	2	241.27907	72.293076	0	0.202	0.014	0.036	0.01	111.0
0.0	0.0	2	2	300.99503	300.99503	1	2	2	241.27907	72.293076	0	0.202	0.014	-0.004	0.01	111.0
0.0	0.0	2	2	300.99503	300.99503	1	2	2	241.27907	72.293076	0	0.202	0.013	-0.024	0.008	111.0
0.0	0.0	2	2	300.99503	300.99503	1	2	2	241.27907	72.293076	0	0.202	0.013	0.028	0.007	111.0
0.0	0.0	2	2	300.99503	300.99503	1	2	2	241.27907	72.293076	0	0.202	0.013	0.0	0.007	111.0
0.0	0.0	2	2	300.99503	300.99503	1	2	2	241.27907	72.293076	0	0.202	0.012	0.043	0.006	111.0
0.0	0.0	2	2	300.99503	300.99503	1	2	2	241.27907	72.293076	0	0.202	0.011	-0.05	0.006	111.0
0.0	0.0	2	2	300.99503	300.99503	1	2	2	241.27907	72.293076	0	0.202	0.011	0.017	0.006	111.0
0.0	0.0	2	2	300.99503	300.99503	1	2	2	241.27907	72.293076	0	0.202	0.01	-0.018	0.005	111.0
0.0	0.0	2	2	300.99503	300.99503	1	2	2	241.27907	72.293076	0	0.202	0.01	0.041	0.005	111.0
0.0	0.0	2	2	300.99503	300.99503	1	2	2	241.27907	72.293076	0	0.202	0.01	0.005	0.004	111.0
0.0	0.0	2	2	300.99503	300.99503	1	2	2	241.27907	72.293076	0	0.202	0.01	0.017	0.003	111.0
0.0	0.0	2	2	300.99503	300.99503	1	2	2	241.27907	72.293076	0	0.202	0.01	0.054	0.003	111.0
0.0	0.0	2	2	300.99503	300.99503	1	2	2	241.27907	72.293076	0	0.202	0.008	-0.109	0.003	111.0
0.0	0.0	2	2	300.99503	300.99503	1	2	2	241.27907	72.293076	0	0.202	0.008	0.013	0.002	111.0
0.0	0.0	2	2	300.99503	300.99503	1	2	2	241.27907	72.293076	0	0.202	0.007	-0.032	0.002	111.0
0.0	0.0	2	2	300.99503	300.99503	1	2	2	241.27907	72.293076	0	0.202	0.007	0.001	0.002	111.0
0.0	0.0	2	2	300.99503	300.99503	1	2	2	241.27907	72.293076	0	0.202	0.007	0.005	0.002	111.0
0.0	0.0	2	2	300.99503	300.99503	1	2	2	241.27907	72.293076	0	0.202	0.007	0.019	0.002	111.0
0.0	0.0	2	2	300.99503	300.99503	1	2	2	241.27907	72.293076	0	0.202	0.007	0.012	0.001	111.0
0.0	0.0	2	2	300.99503	300.99503	1	2	2	241.27907	72.293076	0	0.202	0.006	0.001	0.001	111.0
0.0	0.0	2	2	300.99503	300.99503	1	2	2	241.27907	72.293076	0	0.202	0.005	-0.02	0.001	111.0
0.0	0.0	2	2	300.99503	300.99503	1	2	2	241.27907	72.293076	0	0.202	0.004	-0.026	0.001	111.0
0.0	0.0	2	2	300.99503	300.99503	1	2	2	241.27907	72.293076	0	0.202	0.004	0.004	0.001	111.0
0.0	0.0	2	2	300.99503	300.99503	1	2	2	241.27907	72.293076	0	0.202	0.003	-0.017	0.001	111.0
0.0	0.0	2	2	300.99503	300.99503	1	2	2	241.27907	72.293076	0	0.202	0.002	0.0	0.001	111.0
0.0	0.0	2	2	300.99503	300.99503	1	2	2	241.27907	72.293076	0	0.202	0.002	0.004	0.0	111.0
0.0	0.0	2	2	300.99503	300.99503	1	2	2	241.27907	72.293076	0	0.202	0.001	0.003	0.0	111.0
0.0	0.0	2	2	300.99503	300.99503	1	2	2	241.27907	72.293076	0	0.202	0.0	-0.043	0.0	111.0
0.0	0.0	2	2	300.99503	300.99503	1	2	2	241.27907	72.293076	0	0.202	0.0	0.152	0.0	111.0
0.0	0.0	2	2	300.99503	300.99503	1	2	2	241.27907	72.293076	0	0.202	0.0	0.009	0.0	111.0
0.0	0.0	2	2	300.99503	300.99503	1	2	2	241.27907	72.293076	0	0.202	0.0	0.022	0.0	111.0
0.0	0.0	2	2	300.99503	300.99503	1	2	2	241.27907	72.293076	0	0.202	0.0	0.006	0.0	111.0
0.0	0.0	2	2	300.99503	300.99503	1	2	2	241.27907	72.293076	0	0.202	0.0	0.026	0.0	111.0
0.0	0.0	2	2	300.99503	300.99503	1	2	2	241.27907	72.293076	0	0.202	0.0	-0.002	0.0	111.0
0.0	0.0	2	2	300.99503	300.99503	1	2	2	241.27907	72.293076	0	0.202	0.0	0.033	0.0	111.0
0.0	0.0	2	2	300.99503	300.99503	1	2	2	241.27907	72.293076	0	0.202	0.0	0.01	0.0	111.0
0.0	0.0	2	2	300.99503	300.99503	1	2	2	241.27907	72.293076	0	0.202	0.0	0.001	0.0	111.0
0.0	0.0	2	2	300.99503	300.99503	1	2	2	241.27907	72.293076	0	0.202	0.0	-0.006	0.0	111.0
0.0	0.0	2	2	300.99503	300.99503	1	2	2	241.27907	72.293076	0	0.202	0.0	-0.001	0.0	111.0
0.0	0.0	2	2	300.99503	300.99503	1	2	2	241.27907	72.293076	0	0.202	0.0	0.005	0.0	111.0
0.0	0.0	2	2	300.99503	300.99503	1	2	2	241.27907	72.293076	0	0.202	-0.001	-0.104	0.0	111.0
0.0	0.0	2	2	300.99503	300.99503	1	2	2	241.27907	72.293076	0	0.202	0.0	-0.005	0.0	111.0
0.0	0.0	2	2	300.99503	300.99503	1	2	2	241.27907	72.293076	0	0.202	0.0	0.043	0.0	111.0
0.0	0.0	2	2	300.99503	300.99503	1	2	2	241.27907	72.293076	0	0.202	-0.001	-0.061	0.0	111.0
0.0	0.0	2	2	300.99503	300.99503	1	2	2	241.27907	72.293076	0	0.202	0.0	0.017	0.0	111.0
0.0	0.0	2	2	300.99503	300.99503	1	2	2	241.27907	72.293076	0	0.202	0.0	0.005	0.0	111.0
0.0	0.0	2	2	300.99503	300.99503	1	2	2	241.27907	72.293076	0	0.202	0.0	0.036	0.0	111.0
0.0	0.0	2	2	300.99503	300.99503	1	2	2	241.27907	72.293076	0	0.202	0.0	0.013	0.0	111.0
0.0	0.0	2	2	300.99503	300.99503	1	2	2	241.27907	72.293076	0	0.202	-0.001	-0.028	0.0	111.0
0.0	0.0	2	2	300.99503	300.99503	1	2	2	241.27907	72.293076	0	0.202	-0.001	-0.013	0.0	111.0
0.0	0.0	2	2	300.99503	300.99503	1	2	2	241.27907	72.293076	0	0.202	-0.001	-0.075	0.0	111.0
0.0	0.0	2	2	300.99503	300.99503	1	2	2	241.27907	72.293076	0	0.202	0.0	0.006	0.0	111.0
0.0	0.0	2	2	300.99503	300.99503	1	2	2	241.27907	72.293076	0	0.202	0.0	0.008	0.0	111.0
0.0	0.0	2	2	300.99503	300.99503	1	2	2	241.27907	72.293076	0	0.202	0.0	0.013	0.0	111.0
0.0	0.0	2	2	300.99503	300.99503	1	2	2	241.27907	72.293076	0	0.202	-0.001	-0.044	0.0	111.0
0.0	0.0	2	2	300.99503	300.99503	1	2	2	241.27907	72.293076	0	0.202	0.0	0.016	0.0	111.0
0.0	0.0	2	2	300.99503	300.99503	1	2	2	241.27907	72.293076	0	0.202	0.0	0.02	0.0	111.0
0.0	0.0	2	2	300.99503	300.99503	1	2	2	241.27907	72.293076	0	0.202	0.0	0.036	0.0	111.0
0.0	0.0	2	2	300.99503	300.99503	1	2	2	241.27907	72.293076	0	0.202	0.0	0.005	0.0	111.0
0.0	0.0	2	2	300.99503	300.99503	1	2	2	241.27907	72.293076	0	0.202	-0.001	-0.024	0.0	111.0
0.0	0.0	2	2	300.99503	300.99503	1	2	2	241.27907	72.293076	0	0.202	-0.001	-0.024	0.0	111.0
0.0	0.0	2	2	300.99503	300.99503	1	2	2	241.27907	72.293076	0	0.202	0.0	0.012	0.0	111.0
0.0	0.0	2	2	300.99503	300.99503	1	2	2	241.27907	72.293076	0	0.202	0.0	-0.005	0.0	111.0
0.0	0.0	2	2	300.99503	300.99503	1	2	2	241.27907	72.293076	0	0.202	0.0	0.016	0.0	111.0
0.0	0.0	2	2	300.99503	300.99503	1	2	2	241.27907	72.293076	0	0.202	0.0	0.02	0.0	111.0
0.0	0.0	2	2	300.99503	300.99503	1	2	2	241.27907	72.293076	0	0.202	-0.001	-0.024	0.0	111.0
0.0	0.0	2	2	300.99503	300.99503	1	2	2	241.27907	72.293076	0	0.202	0.0	0.001	0.0	111.0
0.0	0.0	2	2	300.99503	300.99503	1	2	2	241.27907	72.293076	0	0.202	-0.001	-0.025	0.0	111.0
0.0	0.0	2	2	300.99503	300.99503	1	2	2	241.27907	72.293076	0	0.202	0.0	0.009	0.0	111.0
0.0	0.0	2	2	300.99503	300.99503	1	2	2	241.27907	72.293076	0	0.202	0.001	0.293	0.0	111.0
0.0	0.0	2	2	300.99503	300.99503	1	2	2	241.27907	72.293076	0	0.202	0.0	0.063	0.0	111.0
0.0	0.0	2	2	300.99503	300.99503	1	2	2	241.27907	72.293076	0	0.202	0.0	0.005	0.0	111.0
0.0	0.0	2	2	300.99503	300.99503	1	2	2	241.27907	72.293076	0	0.202	0.0	0.024	0.0	111.0
0.0	0.0	2	2	300.99503	300.99503	1	2	2	241.27907	72.293076	0	0.202	-0.001	-0.123	0.0	111.0
0.0	0.0	2	2	300.99503	300.99503	1	2	2	241.27907	72.293076	0	0.202	0.0	0.009	0.0	111.0
0.0	0.0	2	2	300.99503	300.99503	1	2	2	241.27907	72.293076	0	0.201	0.0	0.028	0.0	111.0
0.0	0.0	2	2	300.99503	300.99503	1	2	2	241.27907	72.293076	0	0.201	0.0	-0.002	0.0	111.0
0.0	0.0	2	2	300.99503	300.99503	1	2	2	241.27907	72.293076	0	0.201	-0.001	-0.025	0.0	111.0
0.0	0.0	2	2	300.99503	300.99503	1	2	2	241.27907	72.293076	0	0.201	-0.001	-0.092	0.0	111.0
0.0	0.0	2	2	300.99503	300.99503	1	2	2	241.27907	72.293076	0	0.201	0.0	0.017	0.0	111.0
0.0	0.0	2	2	300.99503	300.99503	1	2	2	241.27907	72.293076	0	0.201	0.0	0.012	0.0	111.0
0.0	0.0	2	2	300.99503	300.99503	1	2	2	241.27907	72.293076	0	0.201	0.0	0.026	0.0	111.0
0.0	0.0	2	2	300.99503	300.99503	1	2	2	241.27907	72.293076	0	0.201	0.0	-0.002	0.0	111.0
0.0	0.0	2	2	300.99503	300.99503	1	2	2	241.27907	72.293076	0	0.201	-0.001	-0.024	0.0	111.0
0.0	0.0	2	2	300.99503	300.99503	1	2	2	241.27907	72.293076	0	0.201	0.0	0.02	0.0	111.0
0.0	0.0	2	2	300.99503	300.99503	1	2	2	241.27907	72.293076	0	0.201	0.0	0.021	0.0	111.0
0.0	0.0	2	2	300.99503	300.99503	1	2	2	241.27907	72.293076	0	0.201	-0.001	-0.012	0.0	111.0
0.0	0.0	2	2	300.99503	300.99503	1	2	2	241.27907	72.293076	0	0.201	0.0	-0.003	0.0	111.0
0.0	0.0	2	2	300.99503	300.99503	1	2	2	241.27907	72.293076	0	0.201	0.0	-0.01	0.0	111.0
0.0	0.0	2	2	300.99503	300.99503	1	2	2	241.27907	72.293076	0	0.201	-0.001	-0.017	0.0	111.0
0.0	0.0	2	2	300.99503	300.99503	1	2	2	241.27907	72.293076	0	0.201	-0.001	-0.017	0.0	111.0
0.0	0.0	2	2	300.99503	300.99503	1	2	2	241.27907	72.293076	0	0.2	-0.001	-0.012	0.0	111.0
0.0	0.0	2	2	300.99503	300.99503	1	2	2	241.27907	72.293076	0	0.2	0.0	0.028	0.0	111.0
0.0	0.0	2	2	300.99503	300.99503	1	2	2	241.27907	72.293076	0	0.2	0.0	0.129	0.0	111.0
0.0	0.0	2	2	300.99503	300.99503	1	2	2	241.27907	72.293076	0	0.2	-0.001	-0.056	0.0	111.0
0.0	0.0	2	2	300.99503	300.99503	1	2	2	241.27907	72.293076	0	0.2	0.0	0.016	0.0	111.0
0.0	0.0	2	2	300.99503	300.99503	1	2	2	241.27907	72.293076	0	0.2	0.0	0.015	0.0	111.0
0.0	0.0	2	2	300.99503	300.99503	1	2	2	241.27907	72.293076	0	0.2	-0.001	-0.014	0.0	111.0
0.0	0.0	2	2	300.99503	300.99503	1	2	2	241.27907	72.293076	0	0.2	-0.001	-0.082	0.0	111.0
0.0	0.0	2	2	300.99503	300.99503	1	2	2	241.27907	72.293076	0	0.2	0.0	0.015	0.0	111.0
0.0	0.0	2	2	300.99503	300.99503	1	2	2	241.27907	72.293076	0	0.2	0.0	0.068	0.0	111.0
0.0	0.0	2	2	300.99503	300.99503	1	2	2	241.27907	72.293076	0	0.2	0.0	-0.006	0.0	111.0
0.0	0.0	2	2	300.99503	300.99503	1	2	2	241.27907	72.293076	0	0.2	0.0	0.013	0.0	111.0
0.0	0.0	2	2	300.99503	300.99503	1	2	2	241.27907	72.293076	0	0.2	-0.001	-0.079	0.0	111.0
0.0	0.0	2	2	300.99503	300.99503	1	2	2	241.27907	72.293076	0	0.2	-0.001	-0.076	0.0	111.0
0.0	0.0	2	2	300.99503	300.99503	1	2	2	241.27907	72.293076	0	0.2	0.0	0.015	0.0	111.0
0.0	0.0	2	2	300.99503	300.99503	1	2	2	241.27907	72.293076	0	0.2	-0.001	-0.014	0.0	111.0
0.0	0.0	2	2	300.99503	300.99503	1	2	2	241.27907	72.293076	0	0.2	0.0	0.008	0.0	111.0
0.0	0.0	2	2	300.99503	300.99503	1	2	2	241.27907	72.293076	0	0.2	-0.001	-0.028	0.0	111.0
0.0	0.0	2	2	300.99503	300.99503	1	2	2	241.27907	72.293076	0	0.2	-0.001	-0.191	0.0	111.0
0.0	0.0	2	2	300.99503	300.99503	1	2	2	241.27907	72.293076	0	0.2	0.0	-0.003	0.0	111.0
0.0	0.0	2	2	300.99503	300.99503	1	2	2	241.27907	72.293076	0	0.2	0.0	-0.001	0.0	111.0
0.0	0.0	2	2	300.99503	300.99503	1	2	2	241.27907	72.293076	0	0.2	0.0	0.007	0.0	111.0
0.0	0.0	2	2	300.99503	300.99503	1	2	2	241.27907	72.293076	0	0.2	0.0	0.035	0.0	111.0
0.0	0.0	2	2	300.99503	300.99503	1	2	2	241.27907	72.293076	0	0.2	0.0	0.031	0.0	111.0
0.0	0.0	2	2	300.99503	300.99503	1	2	2	241.27907	72.293076	0	0.2	0.0	0.043	0.0	111.0
0.0	0.0	2	2	300.99503	300.99503	1	2	2	241.27907	72.293076	0	0.2	0.0	-0.003	0.0	111.0
0.0	0.0	2	2	300.99503	300.99503	1	2	2	241.27907	72.293076	0	0.2	-0.001	-0.044	0.0	111.0
0.0	0.0	2	2	300.99503	300.99503	1	2	2	241.27907	72.293076	0	0.2	-0.001	-0.016	0.0	111.0
2805.4175	201.99005	3	2	300.99503	201.99005	1	2	2	241.27907	72.293076	1	0.2	-0.001	-0.024	0.0	111.0
2805.4175	201.99005	3	2	300.99503	201.99005	1	2	2	241.27907	72.293076	1	0.2	0.0	-0.006	0.0	111.0
2805.4175	201.99005	3	2	300.99503	201.99005	0	2	2	241.27907	72.293076	1	0.2	0.0	0.013	0.0	111.0
2805.4175	201.99005	3	2	300.99503	201.99005	0	2	2	241.27907	72.293076	1	0.2	0.0	0.088	0.0	111.0
2805.4175	201.99005	3	2	300.99503	201.99005	0	2	2	241.27907	72.293076	1	0.2	0.0	-0.004	0.0	111.0
2805.4175	201.99005	3	2	300.99503	201.99005	0	2	2	241.27907	72.293076	1	0.2	0.001	0.186	0.197	111.0
2805.4175	201.99005	3	2	300.99503	201.99005	0	2	2	241.27907	72.293076	1	0.2	0.003	0.351	0.553	111.0
2805.4175	201.99005	3	2	300.99503	201.99005	0	2	2	241.27907	72.293076	1	0.2	0.006	0.514	0.553	111.0
2805.4175	201.99005	3	2	300.99503	201.99005	0	2	2	241.27907	72.293076	1	0.2	0.011	0.696	0.713	111.0
2805.4175	201.99005	3	2	300.99503	201.99005	0	2	2	241.27907	72.293076	1	0.2	0.017	0.821	0.998	111.0
2805.4175	201.99005	3	2	300.99503	201.99005	0	2	2	241.27907	72.293076	1	0.2	0.024	1.006	0.998	111.0
2805.4175	201.99005	3	2	300.99503	201.99005	0	2	2	241.27907	72.293076	1	0.2	0.03	1.136	1.126	111.0
2805.4175	201.99005	3	2	300.99503	201.99005	0	2	2	241.27907	72.293076	1	0.2	0.036	1.164	1.126	111.0
2805.4175	201.99005	3	2	300.99503	201.99005	0	2	2	241.27907	72.293076	1	0.2	0.044	1.327	1.356	111.0
2805.4175	201.99005	3	2	300.99503	201.99005	0	2	2	241.27907	72.293076	1	0.2	0.051	1.581	1.459	111.0
2805.4175	201.99005	3	2	300.99503	201.99005	0	2	2	241.27907	72.293076	1	0.2	0.058	1.451	1.459	111.0
2805.4175	201.99005	3	2	300.99503	201.99005	0	2	2	241.27907	72.293076	1	0.2	0.065	1.639	1.642	111.0
2805.4175	201.99005	3	2	300.99503	201.99005	0	2	2	241.27907	72.293076	1	0.2	0.071	1.647	1.725	111.0
2805.4175	201.99005	3	2	300.99503	201.99005	0	2	2	241.27907	72.293076	1	0.2	0.079	1.743	1.725	111.0
2805.4175	201.99005	3	2	300.99503	201.99005	0	2	2	241.27907	72.293076	1	0.2	0.086	1.906	1.873	111.0
2805.4175	201.99005	3	2	300.99503	201.99005	0	2	2	241.27907	72.293076	1	0.2	0.092	1.906	1.873	111.0
2805.4175	201.99005	3	2	300.99503	201.99005	0	2	2	241.27907	72.293076	1	0.2	0.1	1.975	1.938	111.0
2805.4175	201.99005	3	2	300.99503	201.99005	0	2	2	241.27907	72.293076	1	0.2	0.107	2.068	2.057	111.0
2805.4175	201.99005	3	2	300.99503	201.99005	0	2	2	241.27907	72.293076	1	0.2	0.113	2.069	2.057	111.0
2805.4175	201.99005	3	2	300.99503	201.99005	0	2	2	241.27907	72.293076	1	0.2	0.119	2.08	2.111	111.0
2805.4175	201.99005	3	2	300.99503	201.99005	0	2	2	241.27907	72.293076	1	0.2	0.124	2.113	2.205	111.0
2805.4175	201.99005	3	2	300.99503	201.99005	0	2	2	241.27907	72.293076	1	0.2	0.129	2.214	2.205	111.0
2805.4175	201.99005	3	2	300.99503	201.99005	0	2	2	241.27907	72.293076	1	0.2	0.135	2.295	2.288	111.0
2805.4175	201.99005	3	2	300.99503	201.99005	0	2	2	241.27907	72.293076	1	0.2	0.141	2.271	2.288	111.0
2805.4175	201.99005	3	2	300.99503	201.99005	0	2	2	241.27907	72.293076	1	0.2	0.145	2.347	2.324	111.0
2805.4175	201.99005	3	2	300.99503	201.99005	0	2	2	241.27907	72.293076	1	0.2	0.149	2.349	2.358	111.0
2805.4175	201.99005	3	2	300.99503	201.99005	0	2	2	241.27907	72.293076	1	0.201	0.153	2.403	2.358	111.0
2805.4175	201.99005	3	2	300.99503	201.99005	0	2	2	241.27907	72.293076	1	0.201	0.158	2.379	2.42	111.0
2805.4175	201.99005	3	2	300.99503	201.99005	0	2	2	241.27907	72.293076	1	0.201	0.163	2.462	2.448	111.0
2805.4175	201.99005	3	2	300.99503	201.99005	0	2	2	241.27907	72.293076	1	0.201	0.165	2.319	2.448	111.0
2805.4175	201.99005	3	2	300.99503	201.99005	0	2	2	241.27907	72.293076	1	0.201	0.169	2.529	2.496	111.0
2805.4175	201.99005	3	2	300.99503	201.99005	0	2	2	241.27907	72.293076	1	0.201	0.173	2.431	2.496	111.0
2805.4175	201.99005	3	2	300.99503	201.99005	0	2	2	241.27907	72.293076	1	0.201	0.177	2.546	2.539	111.0
2805.4175	201.99005	3	2	300.99503	201.99005	0	2	2	241.27907	72.293076	1	0.201	0.181	2.557	2.558	111.0
2805.4175	201.99005	3	2	300.99503	201.99005	0	2	2	241.27907	72.293076	1	0.201	0.183	2.522	2.558	111.0
2805.4175	201.99005	3	2	300.99503	201.99005	0	2	2	241.27907	72.293076	1	0.201	0.185	2.561	2.592	111.0
2805.4175	201.99005	3	2	300.99503	201.99005	0	2	2	241.27907	72.293076	1	0.201	0.188	2.595	2.607	111.0
2805.4175	201.99005	3	2	300.99503	201.99005	0	2	2	241.27907	72.293076	1	0.201	0.19	2.574	2.607	111.0
2805.4175	201.99005	3	2	300.99503	201.99005	0	2	2	241.27907	72.293076	1	0.201	0.193	2.665	2.634	111.0
2805.4175	201.99005	3	2	300.99503	201.99005	0	2	2	241.27907	72.293076	1	0.201	0.195	2.639	2.634	111.0
2805.4175	201.99005	3	2	300.99503	201.99005	0	2	2	241.27907	72.293076	1	0.201	0.198	2.607	2.658	111.0
2805.4175	201.99005	3	2	300.99503	201.99005	0	2	2	241.27907	72.293076	1	0.201	0.202	2.709	2.668	111.0
2805.4175	201.99005	3	2	300.99503	201.99005	0	2	2	241.27907	72.293076	1	0.201	0.202	2.658	2.668	111.0
2805.4175	201.99005	3	2	300.99503	201.99005	0	2	2	241.27907	72.293076	1	0.201	0.204	2.666	2.687	111.0
2805.4175	201.99005	3	2	300.99503	201.99005	0	2	2	241.27907	72.293076	1	0.201	0.206	2.676	2.696	111.0
2805.4175	201.99005	3	2	300.99503	201.99005	0	2	2	241.27907	72.293076	1	0.201	0.208	2.807	2.696	111.0
2805.4175	201.99005	3	2	300.99503	201.99005	0	2	2	241.27907	72.293076	1	0.201	0.209	2.619	2.711	111.0
2805.4175	201.99005	3	2	300.99503	201.99005	0	2	2	241.27907	72.293076	1	0.201	0.211	2.737	2.711	111.0
2805.4175	201.99005	3	2	300.99503	201.99005	0	2	2	241.27907	72.293076	1	0.201	0.213	2.724	2.718	111.0
2805.4175	201.99005	3	2	300.99503	201.99005	0	2	2	241.27907	72.293076	1	0.201	0.215	2.747	2.73	111.0
2805.4175	201.99005	3	2	300.99503	201.99005	0	2	2	241.27907	72.293076	1	0.201	0.217	2.701	2.73	111.0
2805.4175	201.99005	3	2	300.99503	201.99005	0	2	2	241.27907	72.293076	1	0.201	0.22	2.697	2.736	111.0
2805.4175	201.99005	3	2	300.99503	201.99005	0	2	2	241.27907	72.293076	1	0.201	0.221	2.781	2.745	111.0
2805.4175	201.99005	3	2	300.99503	201.99005	0	2	2	241.27907	72.293076	1	0.201	0.221	2.825	2.745	111.0
2805.4175	201.99005	3	2	300.99503	201.99005	0	2	2	241.27907	72.293076	1	0.201	0.221	2.797	2.75	111.0
2805.4175	201.99005	3	2	300.99503	201.99005	0	2	2	241.27907	72.293076	1	0.201	0.221	2.723	2.75	111.0
2805.4175	201.99005	3	2	300.99503	201.99005	0	2	2	241.27907	72.293076	1	0.201	0.221	2.787	2.758	111.0
2805.4175	201.99005	3	2	300.99503	201.99005	0	2	2	241.27907	72.293076	1	0.201	0.221	2.759	2.762	111.0
2805.4175	201.99005	3	2	300.99503	201.99005	0	2	2	241.27907	72.293076	1	0.201	0.221	2.762	2.762	111.0
2805.4175	201.99005	3	2	300.99503	201.99005	0	2	2	241.27907	72.293076	1	0.201	0.221	2.729	2.768	111.0
2805.4175	201.99005	3	2	300.99503	201.99005	0	2	2	241.27907	72.293076	1	0.201	0.221	2.763	2.77	111.0
2805.4175	201.99005	3	2	300.99503	201.99005	0	2	2	241.27907	72.293076	1	0.201	0.221	2.844	2.77	111.0
2805.4175	201.99005	3	2	300.99503	201.99005	0	2	2	241.27907	72.293076	1	0.201	0.221	2.747	2.775	111.0
2805.4175	201.99005	3	2	300.99503	201.99005	0	2	2	241.27907	72.293076	1	0.201	0.221	2.772	2.775	111.0
2805.4175	201.99005	3	2	300.99503	201.99005	0	2	2	241.27907	72.293076	1	0.201	0.221	2.786	2.781	111.0
2805.4175	201.99005	3	2	300.99503	201.99005	0	2	2	241.27907	72.293076	1	0.201	0.221	2.786	2.783	111.0
2805.4175	201.99005	3	2	300.99503	201.99005	0	2	2	241.27907	72.293076	1	0.201	0.221	2.789	2.783	111.0
2805.4175	201.99005	3	2	300.99503	201.99005	0	2	2	241.27907	72.293076	1	0.201	0.221	2.75	2.784	111.0
2805.4175	201.99005	3	2	300.99503	201.99005	0	2	2	241.27907	72.293076	1	0.201	0.221	2.835	2.787	111.0
2805.4175	201.99005	3	2	300.99503	201.99005	0	2	2	241.27907	72.293076	1	0.201	0.221	2.781	2.787	111.0
2805.4175	201.99005	3	2	300.99503	201.99005	0	2	2	241.27907	72.293076	1	0.201	0.221	2.816	2.79	111.0
2805.4175	201.99005	3	2	300.99503	201.99005	0	2	2	241.27907	72.293076	1	0.201	0.221	2.772	2.79	111.0
2805.4175	201.99005	3	2	300.99503	201.99005	0	2	2	241.27907	72.293076	1	0.201	0.221	2.705	2.791	111.0
2805.4175	201.99005	3	2	300.99503	201.99005	0	2	2	241.27907	72.293076	1	0.201	0.221	2.777	2.793	111.0
2805.4175	201.99005	3	2	300.99503	201.99005	0	2	2	241.27907	72.293076	1	0.201	0.221	2.726	2.793	111.0
2805.4175	201.99005	3	2	300.99503	201.99005	0	2	2	241.27907	72.293076	1	0.201	0.221	2.791	2.794	111.0
2805.4175	201.99005	3	2	300.99503	201.99005	0	2	2	241.27907	72.293076	1	0.201	0.221	2.807	2.796	111.0
2805.4175	201.99005	3	2	300.99503	201.99005	0	2	2	241.27907	72.293076	1	0.201	0.22	2.479	2.796	111.0
2805.4175	201.99005	3	2	300.99503	201.99005	0	2	2	241.27907	72.293076	1	0.201	0.221	2.821	2.797	111.0
2805.4175	201.99005	3	2	300.99503	201.99005	0	2	2	241.27907	72.293076	1	0.201	0.221	2.864	2.797	111.0
2805.4175	201.99005	3	2	300.99503	201.99005	0	2	2	241.27907	72.293076	1	0.202	0.221	2.667	2.798	111.0
2805.4175	201.99005	3	2	300.99503	201.99005	0	2	2	241.27907	72.293076	1	0.202	0.221	2.848	2.801	111.0
2805.4175	201.99005	3	2	300.99503	201.99005	0	2	2	241.27907	72.293076	1	0.202	0.221	2.836	2.801	111.0
2805.4175	201.99005	3	2	300.99503	201.99005	0	2	2	241.27907	72.293076	1	0.202	0.221	2.805	2.801	111.0
2805.4175	201.99005	3	2	300.99503	201.99005	0	2	2	241.27907	72.293076	1	0.202	0.221	2.786	2.802	111.0
2805.4175	201.99005	3	2	300.99503	201.99005	0	2	2	241.27907	72.293076	1	0.202	0.221	2.829	2.802	111.0
2805.4175	201.99005	3	2	300.99503	201.99005	0	2	2	241.27907	72.293076	1	0.202	0.221	2.744	2.803	111.0
2805.4175	201.99005	3	2	300.99503	201.99005	0	2	2	241.27907	72.293076	1	0.202	0.221	2.844	2.803	111.0
2805.4175	201.99005	3	2	300.99503	201.99005	0	2	2	241.27907	72.293076	1	0.202	0.221	2.809	2.803	111.0
2805.4175	201.99005	3	2	300.99503	201.99005	0	2	2	241.27907	72.293076	1	0.202	0.221	2.803	2.803	111.0
2805.4175	201.99005	3	2	300.99503	201.99005	0	2	2	241.27907	72.293076	1	0.202	0.221	2.829	2.803	111.0
2805.4175	201.99005	3	2	300.99503	201.99005	0	2	2	241.27907	72.293076	1	0.202	0.221	2.822	2.803	111.0
2805.4175	201.99005	3	2	300.99503	201.99005	0	2	2	241.27907	72.293076	1	0.202	0.221	2.795	2.804	111.0
2805.4175	201.99005	3	2	300.99503	201.99005	0	2	2	241.27907	72.293076	1	0.202	0.221	2.898	2.804	111.0
2805.4175	201.99005	3	2	300.99503	201.99005	0	2	2	241.27907	72.293076	1	0.202	0.221	2.709	2.804	111.0
2805.4175	201.99005	3	2	300.99503	201.99005	0	2	2	241.27907	72.293076	1	0.202	0.221	2.818	2.804	111.0
2805.4175	201.99005	3	2	300.99503	201.99005	1	2	2	241.27907	72.293076	1	0.202	0.221	2.737	2.804	111.0
2805.4175	201.99005	3	2	300.99503	201.99005	1	2	2	241.27907	72.293076	1	0.202	0.221	2.845	2.805	111.0
2805.4175	201.99005	3	2	300.99503	201.99005	1	2	2	241.27907	72.293076	1	0.202	0.221	2.735	2.805	111.0
2805.4175	201.99005	3	2	300.99503	201.99005	1	2	2	241.27907	72.293076	1	0.202	0.221	2.855	2.805	111.0
2805.4175	201.99005	3	2	300.99503	201.99005	1	2	2	241.27907	72.293076	1	0.202	0.221	2.796	2.805	111.0
2805.4175	201.99005	3	2	300.99503	201.99005	1	2	2	241.27907	72.293076	1	0.202	0.221	2.834	2.805	111.0
2805.4175	201.99005	3	2	300.99503	201.99005	1	2	2	241.27907	72.293076	1	0.202	0.221	2.745	2.806	111.0
2805.4175	201.99005	3	2	300.99503	201.99005	1	2	2	241.27907	72.293076	1	0.202	0.221	2.853	2.806	111.0
2805.4175	201.99005	3	2	300.99503	201.99005	1	2	2	241.27907	72.293076	1	0.202	0.221	2.843	2.806	111.0
2805.4175	201.99005	3	2	300.99503	201.99005	1	2	2	241.27907	72.293076	1	0.202	0.221	2.841	2.806	111.0
2805.4175	201.99005	3	2	300.99503	201.99005	1	2	2	241.27907	72.293076	1	0.202	0.221	2.827	2.806	111.0
2805.4175	201.99005	3	2	300.99503	201.99005	1	2	2	241.27907	72.293076	1	0.202	0.221	2.807	2.806	111.0
2805.4175	201.99005	3	2	300.99503	201.99005	1	2	2	241.27907	72.293076	1	0.202	0.221	2.847	2.806	111.0
2805.4175	201.99005	3	2	300.99503	201.99005	1	2	2	241.27907	72.293076	1	0.202	0.221	2.825	2.806	111.0
2805.4175	201.99005	3	2	300.99503	201.99005	1	2	2	241.27907	72.293076	1	0.202	0.222	2.975	2.806	111.0
2805.4175	201.99005	3	2	300.99503	201.99005	1	2	2	241.27907	72.293076	1	0.202	0.222	2.753	2.807	111.0
2805.4175	201.99005	3	2	300.99503	201.99005	1	2	2	241.27907	72.293076	1	0.202	0.222	2.792	2.807	111.0
2805.4175	201.99005	3	2	300.99503	201.99005	1	2	2	241.27907	72.293076	1	0.202	0.222	2.778	2.807	111.0
2805.4175	201.99005	3	2	300.99503	201.99005	1	2	2	241.27907	72.293076	1	0.202	0.222	2.891	2.807	111.0
2805.4175	201.99005	3	2	300.99503	201.99005	1	2	2	241.27907	72.293076	1	0.202	0.222	2.815	2.807	111.0
2805.4175	201.99005	3	2	300.99503	201.99005	1	2	2	241.27907	72.293076	1	0.202	0.222	2.787	2.807	111.0
2805.4175	201.99005	3	2	300.99503	201.99005	1	2	2	241.27907	72.293076	1	0.202	0.222	2.844	2.807	111.0
2805.4175	201.99005	3	2	300.99503	201.99005	1	2	2	241.27907	72.293076	1	0.202	0.222	2.798	2.807	111.0
2805.4175	201.99005	3	2	300.99503	201.99005	1	2	2	241.27907	72.293076	1	0.202	0.222	2.837	2.807	111.0
2805.4175	201.99005	3	2	300.99503	201.99005	1	2	2	241.27907	72.293076	1	0.202	0.222	2.815	2.807	111.0
2805.4175	201.99005	3	2	300.99503	201.99005	1	2	2	241.27907	72.293076	1	0.202	0.222	2.781	2.807	111.0
2805.4175	201.99005	3	2	300.99503	201.99005	1	2	2	241.27907	72.293076	1	0.202	0.221	2.796	2.807	111.0
2805.4175	201.99005	3	2	300.99503	201.99005	1	2	2	241.27907	72.293076	1	0.202	0.221	2.88	2.807	111.0
2805.4175	201.99005	3	2	300.99503	201.99005	1	2	2	241.27907	72.293076	1	0.202	0.221	2.82	2.807	111.0
2805.4175	201.99005	3	2	300.99503	201.99005	1	2	2	241.27907	72.293076	1	0.202	0.222	2.735	2.807	111.0
2805.4175	201.99005	3	2	300.99503	201.99005	1	2	2	241.27907	72.293076	1	0.202	0.222	2.827	2.807	111.0
2805.4175	201.99005	3	2	300.99503	201.99005	1	2	2	241.27907	72.293076	1	0.202	0.222	2.812	2.807	111.0
2805.4175	201.99005	3	2	300.99503	201.99005	1	2	2	241.27907	72.293076	1	0.202	0.222	2.801	2.807	111.0
2805.4175	201.99005	3	2	300.99503	201.99005	1	2	2	241.27907	72.293076	1	0.202	0.222	2.809	2.807	111.0
2805.4175	201.99005	3	2	300.99503	201.99005	1	2	2	241.27907	72.293076	1	0.202	0.222	2.743	2.807	111.0
2805.4175	201.99005	3	2	300.99503	201.99005	1	2	2	241.27907	72.293076	1	0.202	0.222	2.797	2.807	111.0
2805.4175	201.99005	3	2	300.99503	201.99005	1	2	2	241.27907	72.293076	1	0.202	0.222	2.819	2.807	111.0
2805.4175	201.99005	3	2	300.99503	201.99005	1	2	2	241.27907	72.293076	1	0.202	0.222	2.859	2.807	111.0
2805.4175	201.99005	3	2	300.99503	201.99005	1	2	2	241.27907	72.293076	1	0.202	0.223	2.793	2.807	111.0
2805.4175	201.99005	3	2	300.99503	201.99005	1	2	2	241.27907	72.293076	1	0.202	0.223	2.798	2.807	111.0
2805.4175	201.99005	3	2	300.99503	201.99005	1	2	2	241.27907	72.293076	1	0.202	0.223	2.714	2.807	111.0
2805.4175	201.99005	3	2	300.99503	201.99005	1	2	2	241.27907	72.293076	1	0.202	0.223	2.76	2.807	111.0
2805.4175	201.99005	3	2	300.99503	201.99005	1	2	2	241.27907	72.293076	1	0.202	0.223	2.785	2.807	111.0
2805.4175	201.99005	3	2	300.99503	201.99005	1	2	2	241.27907	72.293076	1	0.202	0.223	2.749	2.807	111.0
2805.4175	201.99005	3	2	300.99503	201.99005	1	2	2	241.27907	72.293076	1	0.202	0.223	2.795	2.807	111.0
2805.4175	201.99005	3	2	300.99503	201.99005	1	2	2	241.27907	72.293076	1	0.202	0.223	2.829	2.807	111.0
2805.4175	201.99005	3	2	300.99503	201.99005	1	2	2	241.27907	72.293076	1	0.202	0.223	2.811	2.807	111.0
2805.4175	201.99005	3	2	300.99503	201.99005	1	2	2	241.27907	72.293076	1	0.202	0.223	2.814	2.807	111.0
2805.4175	201.99005	3	2	300.99503	201.99005	1	2	2	241.27907	72.293076	1	0.202	0.223	2.794	2.807	111.0
2805.4175	201.99005	3	2	300.99503	201.99005	1	2	2	241.27907	72.293076	1	0.202	0.224	2.916	2.807	111.0
2805.4175	201.99005	3	2	300.99503	201.99005	1	2	2	241.27907	72.293076	1	0.202	0.224	2.825	2.807	111.0
2805.4175	201.99005	3	2	300.99503	201.99005	1	2	2	241.27907	72.293076	1	0.202	0.224	2.828	2.807	111.0
2805.4175	201.99005	3	2	300.99503	201.99005	1	2	2	241.27907	72.293076	1	0.202	0.224	2.805	2.807	111.0
2805.4175	201.99005	3	2	300.99503	201.99005	1	2	2	241.27907	72.293076	1	0.202	0.224	2.793	2.807	111.0
2805.4175	201.99005	3	2	300.99503	201.99005	1	2	2	241.27907	72.293076	1	0.202	0.224	2.787	2.807	111.0
2805.4175	201.99005	3	2	300.99503	201.99005	1	2	2	241.27907	72.293076	1	0.202	0.224	2.819	2.807	111.0
2805.4175	201.99005	3	2	300.99503	201.99005	1	2	2	241.27907	72.293076	1	0.202	0.223	2.549	2.807	111.0
2805.4175	201.99005	3	2	300.99503	201.99005	1	2	2	241.27907	72.293076	1	0.202	0.223	2.822	2.807	111.0
2805.4175	201.99005	3	2	300.99503	201.99005	1	2	2	241.27907	72.293076	1	0.202	0.223	2.769	2.807	111.0
2805.4175	201.99005	3	2	300.99503	201.99005	1	2	2	241.27907	72.293076	1	0.202	0.223	2.839	2.807	111.0
2805.4175	201.99005	3	2	300.99503	201.99005	1	2	2	241.27907	72.293076	1	0.202	0.223	2.697	2.807	111.0
2805.4175	201.99005	3	2	300.99503	201.99005	1	2	2	241.27907	72.293076	1	0.202	0.223	2.829	2.807	111.0
2805.4175	201.99005	3	2	300.99503	201.99005	1	2	2	241.27907	72.293076	1	0.202	0.223	2.794	2.807	111.0
2805.4175	201.99005	3	2	300.99503	201.99005	1	2	2	241.27907	72.293076	1	0.202	0.223	2.843	2.807	111.0
2805.4175	201.99005	3	2	300.99503	201.99005	1	2	2	241.27907	72.293076	1	0.202	0.223	2.827	2.807	111.0
2805.4175	201.99005	3	2	300.99503	201.99005	1	2	2	241.27907	72.293076	1	0.202	0.223	2.747	2.807	111.0
2805.4175	201.99005	3	2	300.99503	201.99005	1	2	2	241.27907	72.293076	1	0.202	0.223	2.831	2.807	111.0
2805.4175	201.99005	3	2	300.99503	201.99005	1	2	2	241.27907	72.293076	1	0.202	0.223	2.772	2.807	111.0
2805.4175	201.99005	3	2	300.99503	201.99005	1	2	2	241.27907	72.293076	1	0.202	0.223	2.801	2.807	111.0
2805.4175	201.99005	3	2	300.99503	201.99005	1	2	2	241.27907	72.293076	1	0.202	0.223	2.788	2.807	111.0
2805.4175	201.99005	3	2	300.99503	201.99005	1	2	2	241.27907	72.293076	1	0.202	0.223	2.776	2.807	111.0
2805.4175	201.99005	3	2	300.99503	201.99005	1	2	2	241.27907	72.293076	1	0.202	0.223	2.878	2.807	111.0
2805.4175	201.99005	3	2	300.99503	201.99005	1	2	2	241.27907	72.293076	1	0.202	0.223	2.858	2.807	111.0
2805.4175	201.99005	3	2	300.99503	201.99005	1	2	2	241.27907	72.293076	1	0.202	0.223	2.812	2.807	111.0
2805.4175	201.99005	3	2	300.99503	201.99005	1	2	2	241.27907	72.293076	1	0.202	0.223	2.694	2.807	111.0
2805.4175	201.99005	3	2	300.99503	201.99005	1	2	2	241.27907	72.293076	1	0.202	0.223	2.792	2.807	111.0
2805.4175	201.99005	3	2	300.99503	201.99005	1	2	2	241.27907	72.293076	1	0.202	0.223	2.874	2.807	111.0
2805.4175	201.99005	3	2	300.99503	201.99005	1	2	2	241.27907	72.293076	1	0.202	0.223	2.783	2.807	111.0
2805.4175	201.99005	3	2	300.99503	201.99005	1	2	2	241.27907	72.293076	1	0.202	0.223	2.824	2.807	111.0
2805.4175	201.99005	3	2	300.99503	201.99005	1	2	2	241.27907	72.293076	1	0.202	0.223	2.804	2.807	111.0
2805.4175	201.99005	3	2	300.99503	201.99005	1	2	2	241.27907	72.293076	1	0.202	0.223	2.774	2.807	111.0
2805.4175	201.99005	3	2	300.99503	201.99005	1	2	2	241.27907	72.293076	1	0.202	0.223	2.801	2.807	111.0
2805.4175	201.99005	3	2	300.99503	201.99005	1	2	2	241.27907	72.293076	1	0.202	0.223	2.827	2.807	111.0
2805.4175	201.99005	3	2	300.99503	201.99005	1	2	2	241.27907	72.293076	1	0.202	0.223	2.787	2.807	111.0
2805.4175	201.99005	3	2	300.99503	201.99005	1	2	2	241.27907	72.293076	1	0.202	0.223	2.775	2.807	111.0
2805.4175	201.99005	3	2	300.99503	201.99005	1	2	2	241.27907	72.293076	1	0.202	0.223	2.704	2.807	111.0
2805.4175	201.99005	3	2	300.99503	201.99005	1	2	2	241.27907	72.293076	1	0.202	0.223	2.796	2.807	111.0
2805.4175	201.99005	3	2	300.99503	201.99005	1	2	2	241.27907	72.293076	1	0.202	0.223	2.807	2.807	111.0
2805.4175	201.99005	3	2	300.99503	201.99005	1	2	2	241.27907	72.293076	1	0.202	0.223	2.838	2.807	111.0
2805.4175	201.99005	3	2	300.99503	201.99005	1	2	2	241.27907	72.293076	1	0.202	0.223	2.834	2.807	111.0
2805.4175	201.99005	3	2	300.99503	201.99005	1	2	2	241.27907	72.293076	1	0.202	0.223	2.702	2.807	111.0
2805.4175	201.99005	3	2	300.99503	201.99005	1	2	2	241.27907	72.293076	1	0.202	0.223	2.717	2.807	111.0
2805.4175	201.99005	3	2	300.99503	201.99005	1	2	2	241.27907	72.293076	1	0.202	0.223	2.74	2.807	111.0
2805.4175	201.99005	3	2	300.99503	201.99005	1	2	2	241.27907	72.293076	1	0.202	0.223	2.868	2.807	111.0
2805.4175	201.99005	3	2	300.99503	201.99005	1	2	2	241.27907	72.293076	1	0.202	0.223	2.815	2.807	111.0
2805.4175	201.99005	3	2	300.99503	201.99005	1	2	2	241.27907	72.293076	1	0.202	0.223	2.803	2.807	111.0
2805.4175	201.99005	3	2	300.99503	201.99005	1	2	2	241.27907	72.293076	1	0.202	0.223	2.8	2.807	111.0
2805.4175	201.99005	3	2	300.99503	201.99005	1	2	2	241.27907	72.293076	1	0.202	0.223	2.831	2.807	111.0
2805.4175	201.99005	3	2	300.99503	201.99005	1	2	2	241.27907	72.293076	1	0.202	0.223	2.779	2.807	111.0
2805.4175	201.99005	3	2	300.99503	201.99005	1	2	2	241.27907	72.293076	1	0.202	0.223	2.725	2.807	111.0
2805.4175	201.99005	3	2	300.99503	201.99005	1	2	2	241.27907	72.293076	1	0.202	0.223	2.775	2.807	111.0
2805.4175	201.99005	3	2	300.99503	201.99005	1	2	2	241.27907	72.293076	1	0.202	0.223	2.818	2.807	111.0
2805.4175	201.99005	3	2	300.99503	201.99005	1	2	2	241.27907	72.293076	1	0.202	0.223	2.803	2.807	111.0
2805.4175	201.99005	3	2	300.99503	201.99005	1	2	2	241.27907	72.293076	1	0.202	0.223	2.818	2.807	111.0
2805.4175	201.99005	3	2	300.99503	201.99005	1	2	2	241.27907	72.293076	1	0.202	0.223	2.768	2.807	111.0
2805.4175	201.99005	3	2	300.99503	201.99005	1	2	2	241.27907	72.293076	1	0.202	0.223	2.783	2.807	111.0
2805.4175	201.99005	3	2	300.99503	201.99005	1	2	2	241.27907	72.293076	1	0.202	0.223	2.858	2.807	111.0
2805.4175	201.99005	3	2	300.99503	201.99005	1	2	2	241.27907	72.293076	1	0.202	0.224	3.042	2.807	111.0
2805.4175	201.99005	3	2	300.99503	201.99005	1	2	2	241.27907	72.293076	1	0.202	0.224	2.813	2.807	111.0
2805.4175	201.99005	3	2	300.99503	201.99005	1	2	2	241.27907	72.293076	1	0.202	0.224	2.895	2.807	111.0
2805.4175	201.99005	3	2	300.99503	201.99005	1	2	2	241.27907	72.293076	1	0.202	0.224	2.816	2.807	111.0
2805.4175	201.99005	3	2	300.99503	201.99005	1	2	2	241.27907	72.293076	1	0.202	0.224	2.864	2.807	111.0
2805.4175	201.99005	3	2	300.99503	201.99005	1	2	2	241.27907	72.293076	1	0.202	0.224	2.794	2.807	111.0
2805.4175	201.99005	3	2	300.99503	201.99005	1	2	2	241.27907	72.293076	1	0.202	0.224	2.772	2.807	111.0
2805.4175	201.99005	3	2	300.99503	201.99005	1	2	2	241.27907	72.293076	1	0.202	0.224	2.807	2.807	111.0
2805.4175	201.99005	3	2	300.99503	201.99005	1	2	2	241.27907	72.293076	1	0.202	0.224	2.829	2.807	111.0
2805.4175	201.99005	3	2	300.99503	201.99005	1	2	2	241.27907	72.293076	1	0.202	0.224	2.792	2.807	111.0
2805.4175	201.99005	3	2	300.99503	201.99005	1	2	2	241.27907	72.293076	1	0.202	0.224	2.745	2.807	111.0
2805.4175	201.99005	3	2	300.99503	201.99005	1	2	2	241.27907	72.293076	1	0.202	0.224	2.787	2.807	111.0
2805.4175	201.99005	3	2	300.99503	201.99005	1	2	2	241.27907	72.293076	1	0.202	0.224	2.723	2.807	111.0
2805.4175	201.99005	3	2	300.99503	201.99005	1	2	2	241.27907	72.293076	1	0.202	0.224	2.769	2.807	111.0
2805.4175	201.99005	3	2	300.99503	201.99005	1	2	2	241.27907	72.293076	1	0.202	0.224	2.775	2.807	111.0
2805.4175	201.99005	3	2	300.99503	201.99005	1	2	2	241.27907	72.293076	1	0.202	0.224	2.794	2.807	111.0
2805.4175	201.99005	3	2	300.99503	201.99005	1	2	2	241.27907	72.293076	1	0.202	0.224	2.768	2.807	111.0
2805.4175	201.99005	3	2	300.99503	201.99005	1	2	2	241.27907	72.293076	1	0.202	0.224	2.852	2.807	111.0
2805.4175	201.99005	3	2	300.99503	201.99005	1	2	2	241.27907	72.293076	1	0.202	0.223	2.828	2.807	111.0
2805.4175	201.99005	3	2	300.99503	201.99005	1	2	2	241.27907	72.293076	1	0.202	0.223	2.782	2.807	111.0
2805.4175	201.99005	3	2	300.99503	201.99005	1	2	2	241.27907	72.293076	1	0.202	0.224	2.977	2.807	111.0
2805.4175	201.99005	3	2	300.99503	201.99005	1	2	2	241.27907	72.293076	1	0.202	0.224	2.739	2.807	111.0
2805.4175	201.99005	3	2	300.99503	201.99005	1	2	2	241.27907	72.293076	1	0.202	0.224	2.809	2.807	111.0
2805.4175	201.99005	3	2	300.99503	201.99005	1	2	2	241.27907	72.293076	1	0.202	0.224	2.841	2.807	111.0
2805.4175	201.99005	3	2	300.99503	201.99005	1	2	2	241.27907	72.293076	1	0.202	0.224	2.802	2.807	111.0
2805.4175	201.99005	3	2	300.99503	201.99005	1	2	2	241.27907	72.293076	1	0.202	0.224	2.799	2.807	111.0
2805.4175	201.99005	3	2	300.99503	201.99005	1	2	2	241.27907	72.293076	1	0.202	0.224	2.841	2.807	111.0
2805.4175	201.99005	3	2	300.99503	201.99005	1	2	2	241.27907	72.293076	1	0.202	0.224	2.82	2.807	111.0
2805.4175	201.99005	3	2	300.99503	201.99005	1	2	2	241.27907	72.293076	1	0.202	0.224	2.79	2.807	111.0
2805.4175	201.99005	3	2	300.99503	201.99005	1	2	2	241.27907	72.293076	1	0.202	0.224	2.806	2.807	111.0
2805.4175	201.99005	3	2	300.99503	201.99005	1	2	2	241.27907	72.293076	1	0.202	0.224	2.904	2.807	111.0
2805.4175	201.99005	3	2	300.99503	201.99005	1	2	2	241.27907	72.293076	1	0.202	0.224	2.803	2.807	111.0
2805.4175	201.99005	3	2	300.99503	201.99005	1	2	2	241.27907	72.293076	1	0.202	0.224	2.829	2.807	111.0
2805.4175	201.99005	3	2	300.99503	201.99005	1	2	2	241.27907	72.293076	1	0.202	0.224	2.738	2.807	111.0
2805.4175	201.99005	3	2	300.99503	201.99005	1	2	2	241.27907	72.293076	1	0.202	0.224	2.831	2.807	111.0
2805.4175	201.99005	3	2	300.99503	201.99005	1	2	2	241.27907	72.293076	1	0.202	0.224	2.79	2.807	111.0
2805.4175	201.99005	3	2	300.99503	201.99005	1	2	2	241.27907	72.293076	1	0.202	0.224	2.764	2.807	111.0
2805.4175	201.99005	3	2	300.99503	201.99005	1	2	2	241.27907	72.293076	1	0.202	0.224	2.864	2.807	111.0
2805.4175	201.99005	3	2	300.99503	201.99005	1	2	2	241.27907	72.293076	1	0.202	0.224	2.821	2.807	111.0
2805.4175	201.99005	3	2	300.99503	201.99005	1	2	2	241.27907	72.293076	1	0.202	0.224	2.816	2.807	111.0
2805.4175	201.99005	3	2	300.99503	201.99005	1	2	2	241.27907	72.293076	1	0.202	0.224	2.839	2.807	111.0
2805.4175	201.99005	3	2	300.99503	201.99005	1	2	2	241.27907	72.293076	1	0.202	0.224	2.818	2.807	111.0
2805.4175	201.99005	3	2	300.99503	201.99005	1	2	2	241.27907	72.293076	1	0.202	0.224	2.831	2.807	111.0
2805.4175	201.99005	3	2	300.99503	201.99005	1	2	2	241.27907	72.293076	1	0.202	0.224	2.846	2.807	111.0
2805.4175	201.99005	3	2	300.99503	201.99005	1	2	2	241.27907	72.293076	1	0.202	0.225	2.936	2.807	111.0
2805.4175	201.99005	3	2	300.99503	201.99005	1	2	2	241.27907	72.293076	1	0.202	0.225	2.848	2.807	111.0
2805.4175	201.99005	3	2	300.99503	201.99005	1	2	2	241.27907	72.293076	1	0.202	0.226	2.907	2.807	111.0
2805.4175	201.99005	3	2	300.99503	201.99005	1	2	2	241.27907	72.293076	1	0.202	0.226	2.776	2.807	111.0
2805.4175	201.99005	3	2	300.99503	201.99005	1	2	2	241.27907	72.293076	1	0.202	0.226	2.758	2.807	111.0
2805.4175	201.99005	3	2	300.99503	201.99005	1	2	2	241.27907	72.293076	1	0.202	0.226	2.843	2.807	111.0
2805.4175	201.99005	3	2	300.99503	201.99005	1	2	2	241.27907	72.293076	1	0.202	0.226	2.731	2.807	111.0
2805.4175	201.99005	3	2	300.99503	201.99005	1	2	2	241.27907	72.293076	1	0.202	0.225	2.824	2.807	111.0
2805.4175	201.99005	3	2	300.99503	201.99005	1	2	2	241.27907	72.293076	1	0.202	0.225	2.849	2.807	111.0
0.0	0.0	3	2	300.99503	201.99005	1	2	2	241.27907	72.293076	0	0.202	0.226	3.043	2.807	111.0
0.0	0.0	3	2	300.99503	201.99005	1	2	2	241.27907	72.293076	0	0.202	0.226	2.829	2.807	111.0
0.0	0.0	3	2	300.99503	201.99005	1	2	2	241.27907	72.293076	0	0.202	0.226	2.841	2.807	111.0
0.0	0.0	3	2	300.99503	201.99005	1	2	2	241.27907	72.293076	0	0.202	0.226	2.748	2.807	111.0
0.0	0.0	3	2	300.99503	201.99005	1	2	2	241.27907	72.293076	0	0.202	0.223	2.419	2.425	111.0
0.0	0.0	3	2	300.99503	201.99005	1	2	2	241.27907	72.293076	0	0.202	0.221	2.423	2.425	111.0
0.0	0.0	3	2	300.99503	201.99005	1	2	2	241.27907	72.293076	0	0.202	0.218	2.243	2.253	111.0
0.0	0.0	3	2	300.99503	201.99005	1	2	2	241.27907	72.293076	0	0.202	0.213	1.94	1.945	111.0
0.0	0.0	3	2	300.99503	201.99005	1	2	2	241.27907	72.293076	0	0.202	0.209	1.956	1.945	111.0
0.0	0.0	3	2	300.99503	201.99005	1	2	2	241.27907	72.293076	0	0.202	0.203	1.847	1.808	111.0
0.0	0.0	3	2	300.99503	201.99005	1	2	2	241.27907	72.293076	0	0.202	0.197	1.656	1.561	111.0
0.0	0.0	3	2	300.99503	201.99005	1	2	2	241.27907	72.293076	0	0.202	0.191	1.557	1.561	111.0
0.0	0.0	3	2	300.99503	201.99005	1	2	2	241.27907	72.293076	0	0.202	0.184	1.421	1.45	111.0
0.0	0.0	3	2	300.99503	201.99005	1	2	2	241.27907	72.293076	0	0.202	0.177	1.436	1.45	111.0
0.0	0.0	3	2	300.99503	201.99005	1	2	2	241.27907	72.293076	0	0.202	0.171	1.287	1.252	111.0
0.0	0.0	3	2	300.99503	201.99005	1	2	2	241.27907	72.293076	0	0.202	0.163	1.11	1.081	111.0
0.0	0.0	3	2	300.99503	201.99005	1	2	2	241.27907	72.293076	0	0.202	0.156	1.08	1.081	111.0
0.0	0.0	3	2	300.99503	201.99005	1	2	2	241.27907	72.293076	0	0.202	0.149	0.995	1.006	111.0
0.0	0.0	3	2	300.99503	201.99005	1	2	2	241.27907	72.293076	0	0.202	0.142	0.971	0.934	111.0
0.0	0.0	3	2	300.99503	201.99005	1	2	2	241.27907	72.293076	0	0.202	0.135	0.82	0.934	111.0
0.0	0.0	3	2	300.99503	201.99005	1	2	2	241.27907	72.293076	0	0.202	0.129	0.807	0.806	111.0
0.0	0.0	3	2	300.99503	201.99005	1	2	2	241.27907	72.293076	0	0.202	0.123	0.83	0.806	111.0
0.0	0.0	3	2	300.99503	201.99005	1	2	2	241.27907	72.293076	0	0.202	0.117	0.715	0.696	111.0
0.0	0.0	3	2	300.99503	201.99005	1	2	2	241.27907	72.293076	0	0.202	0.111	0.692	0.647	111.0
0.0	0.0	3	2	300.99503	201.99005	1	2	2	241.27907	72.293076	0	0.202	0.106	0.768	0.647	111.0
0.0	0.0	3	2	300.99503	201.99005	1	2	2	241.27907	72.293076	0	0.202	0.1	0.561	0.558	111.0
0.0	0.0	3	2	300.99503	201.99005	1	2	2	241.27907	72.293076	0	0.202	0.096	0.519	0.519	111.0
0.0	0.0	3	2	300.99503	201.99005	1	2	2	241.27907	72.293076	0	0.202	0.092	0.515	0.519	111.0
0.0	0.0	3	2	300.99503	201.99005	1	2	2	241.27907	72.293076	0	0.202	0.086	0.48	0.448	111.0
0.0	0.0	3	2	300.99503	201.99005	1	2	2	241.27907	72.293076	0	0.202	0.08	0.462	0.448	111.0
0.0	0.0	3	2	300.99503	201.99005	1	2	2	241.27907	72.293076	0	0.202	0.076	0.404	0.416	111.0
0.0	0.0	3	2	300.99503	201.99005	1	2	2	241.27907	72.293076	0	0.202	0.072	0.392	0.359	111.0
0.0	0.0	3	2	300.99503	201.99005	1	2	2	241.27907	72.293076	0	0.202	0.068	0.377	0.359	111.0
0.0	0.0	3	2	300.99503	201.99005	1	2	2	241.27907	72.293076	0	0.202	0.064	0.351	0.334	111.0
0.0	0.0	3	2	300.99503	201.99005	1	2	2	241.27907	72.293076	0	0.202	0.06	0.346	0.288	111.0
0.0	0.0	3	2	300.99503	201.99005	1	2	2	241.27907	72.293076	0	0.202	0.057	0.239	0.288	111.0
0.0	0.0	3	2	300.99503	201.99005	1	2	2	241.27907	72.293076	0	0.202	0.054	0.236	0.267	111.0
0.0	0.0	3	2	300.99503	201.99005	1	2	2	241.27907	72.293076	0	0.202	0.05	0.243	0.267	111.0
0.0	0.0	3	2	300.99503	201.99005	1	2	2	241.27907	72.293076	0	0.202	0.047	0.258	0.231	111.0
0.0	0.0	3	2	300.99503	201.99005	1	2	2	241.27907	72.293076	0	0.202	0.044	0.224	0.214	111.0
0.0	0.0	3	2	300.99503	201.99005	1	2	2	241.27907	72.293076	0	0.201	0.04	0.227	0.214	111.0
0.0	0.0	3	2	300.99503	201.99005	1	2	2	241.27907	72.293076	0	0.201	0.038	0.174	0.185	111.0
0.0	0.0	3	2	300.99503	201.99005	1	2	2	241.27907	72.293076	0	0.201	0.036	0.185	0.172	111.0
0.0	0.0	3	2	300.99503	201.99005	1	2	2	241.27907	72.293076	0	0.201	0.034	0.158	0.172	111.0
0.0	0.0	3	2	300.99503	201.99005	1	2	2	241.27907	72.293076	0	0.201	0.032	0.039	0.148	111.0
0.0	0.0	3	2	300.99503	201.99005	1	2	2	241.27907	72.293076	0	0.201	0.03	0.124	0.148	111.0
0.0	0.0	3	2	300.99503	201.99005	1	2	2	241.27907	72.293076	0	0.201	0.028	0.128	0.138	111.0
0.0	0.0	3	2	300.99503	201.99005	1	2	2	241.27907	72.293076	0	0.201	0.027	0.105	0.119	111.0
0.0	0.0	3	2	300.99503	201.99005	1	2	2	241.27907	72.293076	0	0.201	0.025	0.101	0.119	111.0
0.0	0.0	3	2	300.99503	201.99005	1	2	2	241.27907	72.293076	0	0.201	0.023	0.112	0.11	111.0
0.0	0.0	3	2	300.99503	201.99005	1	2	2	241.27907	72.293076	0	0.201	0.021	0.097	0.095	111.0
0.0	0.0	3	2	300.99503	201.99005	1	2	2	241.27907	72.293076	0	0.201	0.02	0.116	0.095	111.0
0.0	0.0	3	2	300.99503	201.99005	1	2	2	241.27907	72.293076	0	0.201	0.02	0.137	0.088	111.0
0.0	0.0	3	2	300.99503	201.99005	1	2	2	241.27907	72.293076	0	0.201	0.02	0.013	0.088	111.0
0.0	0.0	3	2	300.99503	201.99005	1	2	2	241.27907	72.293076	0	0.201	0.02	0.1	0.076	111.0
0.0	0.0	3	2	300.99503	201.99005	1	2	2	241.27907	72.293076	0	0.201	0.02	0.067	0.07	111.0
0.0	0.0	3	2	300.99503	201.99005	1	2	2	241.27907	72.293076	0	0.201	0.02	0.082	0.07	111.0
0.0	0.0	3	2	300.99503	201.99005	1	2	2	241.27907	72.293076	0	0.201	0.02	0.093	0.061	111.0
0.0	0.0	3	2	300.99503	201.99005	1	2	2	241.27907	72.293076	0	0.201	0.02	0.085	0.056	111.0
0.0	0.0	3	2	300.99503	201.99005	1	2	2	241.27907	72.293076	0	0.201	0.019	0.062	0.056	111.0
0.0	0.0	3	2	300.99503	201.99005	1	2	2	241.27907	72.293076	0	0.201	0.019	0.04	0.048	111.0
0.0	0.0	3	2	300.99503	201.99005	1	2	2	241.27907	72.293076	0	0.201	0.019	0.044	0.048	111.0
0.0	0.0	3	2	300.99503	201.99005	1	2	2	241.27907	72.293076	0	0.201	0.019	0.009	0.041	111.0
0.0	0.0	3	2	300.99503	201.99005	1	2	2	241.27907	72.293076	0	0.201	0.019	0.038	0.038	111.0
0.0	0.0	3	2	300.99503	201.99005	1	2	2	241.27907	72.293076	0	0.201	0.019	0.044	0.038	111.0
0.0	0.0	3	2	300.99503	201.99005	1	2	2	241.27907	72.293076	0	0.201	0.019	0.064	0.033	111.0
0.0	0.0	3	2	300.99503	201.99005	1	2	2	241.27907	72.293076	0	0.201	0.019	0.078	0.031	111.0
0.0	0.0	3	2	300.99503	201.99005	1	2	2	241.27907	72.293076	0	0.201	0.019	0.063	0.031	111.0
0.0	0.0	3	2	300.99503	201.99005	1	2	2	241.27907	72.293076	0	0.201	0.019	-0.01	0.026	111.0
0.0	0.0	3	2	300.99503	201.99005	1	2	2	241.27907	72.293076	0	0.201	0.017	-0.101	0.026	111.0
0.0	0.0	3	2	300.99503	201.99005	1	2	2	241.27907	72.293076	0	0.201	0.016	-0.246	0.024	111.0
0.0	0.0	3	2	300.99503	201.99005	1	2	2	241.27907	72.293076	0	0.201	0.016	-0.002	0.021	111.0
0.0	0.0	3	2	300.99503	201.99005	1	2	2	241.27907	72.293076	0	0.201	0.015	-0.045	0.021	111.0
0.0	0.0	3	2	300.99503	201.99005	1	2	2	241.27907	72.293076	0	0.201	0.015	-0.002	0.019	111.0
0.0	0.0	3	2	300.99503	201.99005	1	2	2	241.27907	72.293076	0	0.201	0.014	-0.017	0.016	111.0
0.0	0.0	3	2	300.99503	201.99005	1	2	2	241.27907	72.293076	0	0.201	0.014	0.005	0.016	111.0
0.0	0.0	3	2	300.99503	201.99005	1	2	2	241.27907	72.293076	0	0.201	0.013	-0.24	0.014	111.0
0.0	0.0	3	2	300.99503	201.99005	1	2	2	241.27907	72.293076	0	0.201	0.013	0.059	0.014	111.0
0.0	0.0	3	2	300.99503	201.99005	1	2	2	241.27907	72.293076	0	0.201	0.012	-0.005	0.013	111.0
0.0	0.0	3	2	300.99503	201.99005	1	2	2	241.27907	72.293076	0	0.201	0.012	0.039	0.011	111.0
0.0	0.0	3	2	300.99503	201.99005	1	2	2	241.27907	72.293076	0	0.201	0.011	0.005	0.011	111.0
0.0	0.0	3	2	300.99503	201.99005	1	2	2	241.27907	72.293076	0	0.201	0.011	0.035	0.01	111.0
0.0	0.0	3	2	300.99503	201.99005	1	2	2	241.27907	72.293076	0	0.201	0.01	-0.098	0.008	111.0
0.0	0.0	3	2	300.99503	201.99005	1	2	2	241.27907	72.293076	0	0.201	0.009	0.048	0.008	111.0
0.0	0.0	3	2	300.99503	201.99005	1	2	2	241.27907	72.293076	0	0.201	0.009	0.049	0.008	111.0
0.0	0.0	3	2	300.99503	201.99005	1	2	2	241.27907	72.293076	0	0.201	0.009	0.001	0.008	111.0
0.0	0.0	3	2	300.99503	201.99005	1	2	2	241.27907	72.293076	0	0.201	0.008	0.024	0.006	111.0
0.0	0.0	3	2	300.99503	201.99005	1	2	2	241.27907	72.293076	0	0.201	0.007	0.013	0.006	111.0
0.0	0.0	3	2	300.99503	201.99005	1	2	2	241.27907	72.293076	0	0.201	0.007	-0.006	0.006	111.0
0.0	0.0	3	2	300.99503	201.99005	1	2	2	241.27907	72.293076	0	0.201	0.006	-0.055	0.005	111.0
0.0	0.0	3	2	300.99503	201.99005	1	2	2	241.27907	72.293076	0	0.201	0.005	0.005	0.004	111.0
0.0	0.0	3	2	300.99503	201.99005	1	2	2	241.27907	72.293076	0	0.201	0.003	-0.043	0.004	111.0
0.0	0.0	3	2	300.99503	201.99005	1	2	2	241.27907	72.293076	0	0.201	0.002	-0.043	0.004	111.0
0.0	0.0	3	2	300.99503	201.99005	1	2	2	241.27907	72.293076	0	0.201	0.0	-0.102	0.004	111.0
0.0	0.0	3	2	300.99503	201.99005	1	2	2	241.27907	72.293076	0	0.201	0.0	0.02	0.003	111.0
0.0	0.0	3	2	300.99503	201.99005	1	2	2	241.27907	72.293076	0	0.201	0.0	0.059	0.003	111.0
0.0	0.0	3	2	300.99503	201.99005	1	2	2	241.27907	72.293076	0	0.201	0.0	-0.006	0.003	111.0
0.0	0.0	3	2	300.99503	201.99005	1	2	2	241.27907	72.293076	0	0.201	-0.001	-0.017	0.002	111.0
0.0	0.0	3	2	300.99503	201.99005	1	2	2	241.27907	72.293076	0	0.201	0.0	-0.002	0.002	111.0
0.0	0.0	3	2	300.99503	201.99005	1	2	2	241.27907	72.293076	0	0.201	0.0	-0.001	0.002	111.0
0.0	0.0	3	2	300.99503	201.99005	1	2	2	241.27907	72.293076	0	0.201	-0.001	-0.028	0.001	111.0
0.0	0.0	3	2	300.99503	201.99005	1	2	2	241.27907	72.293076	0	0.201	-0.001	-0.035	0.001	111.0
0.0	0.0	3	2	300.99503	201.99005	1	2	2	241.27907	72.293076	0	0.201	-0.001	-0.027	0.001	111.0
0.0	0.0	3	2	300.99503	201.99005	1	2	2	241.27907	72.293076	0	0.201	0.0	-0.002	0.001	111.0
0.0	0.0	3	2	300.99503	201.99005	1	2	2	241.27907	72.293076	0	0.201	0.0	-0.006	0.001	111.0
0.0	0.0	3	2	300.99503	201.99005	1	2	2	241.27907	72.293076	0	0.201	0.0	0.013	0.0	111.0
0.0	0.0	3	2	300.99503	201.99005	1	2	2	241.27907	72.293076	0	0.201	0.0	0.084	0.0	111.0
0.0	0.0	3	2	300.99503	201.99005	1	2	2	241.27907	72.293076	0	0.201	0.0	0.094	0.0	111.0
0.0	0.0	3	2	300.99503	201.99005	1	2	2	241.27907	72.293076	0	0.201	0.0	0.034	0.0	111.0
0.0	0.0	3	2	300.99503	201.99005	1	2	2	241.27907	72.293076	0	0.201	0.0	0.004	0.0	111.0
0.0	0.0	3	2	300.99503	201.99005	1	2	2	241.27907	72.293076	0	0.201	0.0	0.029	0.0	111.0
0.0	0.0	3	2	300.99503	201.99005	1	2	2	241.27907	72.293076	0	0.201	0.0	0.002	0.0	111.0
0.0	0.0	3	2	300.99503	201.99005	1	2	2	241.27907	72.293076	0	0.201	0.0	0.009	0.0	111.0
0.0	0.0	3	2	300.99503	201.99005	1	2	2	241.27907	72.293076	0	0.201	0.0	0.028	0.0	111.0
[truncated: 7,953 more rows]
