# Supplementary material for: Just noticeable differences for elbow joint torque feedback
Source: Sci Rep. 2021 Dec 7;11:23553. doi: 10.1038/s41598-021-02630-3 (PMC8651665; doi:10.1038/s41598-021-02630-3)
Supplement: Supplementary file 2 — Supplementary Information. [file 41598_2021_2630_MOESM2_ESM.zip › SupplementaryData_ScientificReports_KimAsbeck2021/S13_W2F.csv]

data 1	data 2	data 3	data 4	data 5	data 6	data 7	data 8	data 9	data 10	data 11	data 12	data 13	data 14	data 15	data 16	data 17
0.0	0.0	1	1	400.0	400.0	0	1	1	40.529213	150.62997	0	0.198	0.0	-0.005	0.0	111.0
0.0	0.0	1	1	400.0	400.0	0	1	1	40.529213	150.62997	0	0.198	0.0	0.001	0.0	111.0
0.0	0.0	1	1	400.0	400.0	0	1	1	40.529213	150.62997	0	0.198	-0.001	-0.071	0.0	111.0
0.0	0.0	1	1	400.0	400.0	0	1	1	40.529213	150.62997	0	0.198	0.0	0.004	0.0	111.0
0.0	0.0	1	1	400.0	400.0	0	1	1	40.529213	150.62997	0	0.198	0.0	0.014	0.0	111.0
0.0	0.0	1	1	400.0	400.0	0	1	1	40.529213	150.62997	0	0.198	0.0	0.023	0.0	111.0
0.0	0.0	1	1	400.0	400.0	0	1	1	40.529213	150.62997	0	0.198	-0.001	-0.021	0.0	111.0
0.0	0.0	1	1	400.0	400.0	0	1	1	40.529213	150.62997	0	0.198	0.0	0.004	0.0	111.0
0.0	0.0	1	1	400.0	400.0	0	1	1	40.529213	150.62997	0	0.198	0.0	0.02	0.0	111.0
0.0	0.0	1	1	400.0	400.0	0	1	1	40.529213	150.62997	0	0.198	-0.001	-0.023	0.0	111.0
0.0	0.0	1	1	400.0	400.0	0	1	1	40.529213	150.62997	0	0.198	0.0	0.014	0.0	111.0
0.0	0.0	1	1	400.0	400.0	0	1	1	40.529213	150.62997	0	0.198	0.0	0.017	0.0	111.0
0.0	0.0	1	1	400.0	400.0	0	1	1	40.529213	150.62997	0	0.198	-0.001	-0.034	0.0	111.0
0.0	0.0	1	1	400.0	400.0	0	1	1	40.529213	150.62997	0	0.198	0.0	-0.008	0.0	111.0
0.0	0.0	1	1	400.0	400.0	0	1	1	40.529213	150.62997	0	0.198	0.0	0.042	0.0	111.0
0.0	0.0	1	1	400.0	400.0	0	1	1	40.529213	150.62997	0	0.198	0.0	0.017	0.0	111.0
0.0	0.0	1	1	400.0	400.0	0	1	1	40.529213	150.62997	0	0.198	0.0	0.015	0.0	111.0
0.0	0.0	1	1	400.0	400.0	0	1	1	40.529213	150.62997	0	0.198	0.0	0.0	0.0	111.0
0.0	0.0	1	1	400.0	400.0	0	1	1	40.529213	150.62997	0	0.198	-0.001	-0.019	0.0	111.0
0.0	0.0	1	1	400.0	400.0	0	1	1	40.529213	150.62997	0	0.198	0.0	-0.005	0.0	111.0
0.0	0.0	1	1	400.0	400.0	0	1	1	40.529213	150.62997	0	0.198	-0.001	-0.04	0.0	111.0
0.0	0.0	1	1	400.0	400.0	0	1	1	40.529213	150.62997	0	0.198	0.0	0.004	0.0	111.0
0.0	0.0	1	1	400.0	400.0	0	1	1	40.529213	150.62997	0	0.198	0.0	0.0	0.0	111.0
0.0	0.0	1	1	400.0	400.0	0	1	1	40.529213	150.62997	0	0.198	0.0	0.035	0.0	111.0
0.0	0.0	1	1	400.0	400.0	0	1	1	40.529213	150.62997	0	0.198	0.0	-0.008	0.0	111.0
0.0	0.0	1	1	400.0	400.0	0	1	1	40.529213	150.62997	0	0.198	0.0	-0.007	0.0	111.0
0.0	0.0	1	1	400.0	400.0	0	1	1	40.529213	150.62997	0	0.198	0.0	0.021	0.0	111.0
0.0	0.0	1	1	400.0	400.0	0	1	1	40.529213	150.62997	0	0.198	-0.001	-0.037	0.0	111.0
0.0	0.0	1	1	400.0	400.0	0	1	1	40.529213	150.62997	0	0.198	-0.001	-0.04	0.0	111.0
0.0	0.0	1	1	400.0	400.0	0	1	1	40.529213	150.62997	0	0.198	0.0	0.008	0.0	111.0
0.0	0.0	1	1	400.0	400.0	0	1	1	40.529213	150.62997	0	0.198	-0.001	-0.046	0.0	111.0
0.0	0.0	1	1	400.0	400.0	0	1	1	40.529213	150.62997	0	0.198	0.0	0.005	0.0	111.0
0.0	0.0	1	1	400.0	400.0	0	1	1	40.529213	150.62997	0	0.198	0.0	0.001	0.0	111.0
0.0	0.0	1	1	400.0	400.0	0	1	1	40.529213	150.62997	0	0.198	0.0	0.018	0.0	111.0
0.0	0.0	1	1	400.0	400.0	0	1	1	40.529213	150.62997	0	0.198	0.0	0.108	0.0	111.0
0.0	0.0	1	1	400.0	400.0	0	1	1	40.529213	150.62997	0	0.198	-0.001	-0.026	0.0	111.0
0.0	0.0	1	1	400.0	400.0	0	1	1	40.529213	150.62997	0	0.198	0.0	0.042	0.0	111.0
0.0	0.0	1	1	400.0	400.0	0	1	1	40.529213	150.62997	0	0.198	0.0	0.073	0.0	111.0
0.0	0.0	1	1	400.0	400.0	0	1	1	40.529213	150.62997	0	0.198	-0.001	-0.019	0.0	111.0
0.0	0.0	1	1	400.0	400.0	0	1	1	40.529213	150.62997	0	0.198	0.0	0.018	0.0	111.0
0.0	0.0	1	1	400.0	400.0	0	1	1	40.529213	150.62997	0	0.198	0.0	0.043	0.0	111.0
0.0	0.0	1	1	400.0	400.0	0	1	1	40.529213	150.62997	0	0.198	0.0	0.008	0.0	111.0
0.0	0.0	1	1	400.0	400.0	0	1	1	40.529213	150.62997	0	0.198	-0.001	-0.071	0.0	111.0
0.0	0.0	1	1	400.0	400.0	0	1	1	40.529213	150.62997	0	0.198	-0.001	-0.018	0.0	111.0
0.0	0.0	1	1	400.0	400.0	0	1	1	40.529213	150.62997	0	0.198	0.0	0.005	0.0	111.0
0.0	0.0	1	1	400.0	400.0	0	1	1	40.529213	150.62997	0	0.198	0.0	0.017	0.0	111.0
0.0	0.0	1	1	400.0	400.0	0	1	1	40.529213	150.62997	0	0.198	0.0	0.026	0.0	111.0
0.0	0.0	1	1	400.0	400.0	0	1	1	40.529213	150.62997	0	0.198	-0.001	-0.017	0.0	111.0
0.0	0.0	1	1	400.0	400.0	0	1	1	40.529213	150.62997	0	0.197	0.0	0.005	0.0	111.0
0.0	0.0	1	1	400.0	400.0	0	1	1	40.529213	150.62997	0	0.197	0.0	0.008	0.0	111.0
0.0	0.0	1	1	400.0	400.0	0	1	1	40.529213	150.62997	0	0.197	-0.001	-0.033	0.0	111.0
0.0	0.0	1	1	400.0	400.0	0	1	1	40.529213	150.62997	0	0.197	0.0	0.003	0.0	111.0
0.0	0.0	1	1	400.0	400.0	0	1	1	40.529213	150.62997	0	0.197	0.0	-0.002	0.0	111.0
0.0	0.0	1	1	400.0	400.0	0	1	1	40.529213	150.62997	0	0.197	0.0	-0.006	0.0	111.0
0.0	0.0	1	1	400.0	400.0	0	1	1	40.529213	150.62997	0	0.197	0.0	0.008	0.0	111.0
0.0	0.0	1	1	400.0	400.0	0	1	1	40.529213	150.62997	0	0.197	0.0	-0.01	0.0	111.0
0.0	0.0	1	1	400.0	400.0	0	1	1	40.529213	150.62997	0	0.197	0.0	0.003	0.0	111.0
0.0	0.0	1	1	400.0	400.0	0	1	1	40.529213	150.62997	0	0.197	0.0	0.021	0.0	111.0
0.0	0.0	1	1	400.0	400.0	0	1	1	40.529213	150.62997	0	0.197	-0.001	-0.014	0.0	111.0
0.0	0.0	1	1	400.0	400.0	0	1	1	40.529213	150.62997	0	0.197	0.0	0.005	0.0	111.0
0.0	0.0	1	1	400.0	400.0	0	1	1	40.529213	150.62997	0	0.197	0.0	0.004	0.0	111.0
0.0	0.0	1	1	400.0	400.0	0	1	1	40.529213	150.62997	0	0.197	0.0	-0.003	0.0	111.0
0.0	0.0	1	1	400.0	400.0	0	1	1	40.529213	150.62997	0	0.197	0.0	-0.01	0.0	111.0
0.0	0.0	1	1	400.0	400.0	0	1	1	40.529213	150.62997	0	0.197	-0.001	-0.014	0.0	111.0
0.0	0.0	1	1	400.0	400.0	0	1	1	40.529213	150.62997	0	0.197	0.0	0.005	0.0	111.0
0.0	0.0	1	1	400.0	400.0	0	1	1	40.529213	150.62997	0	0.197	0.0	0.022	0.0	111.0
0.0	0.0	1	1	400.0	400.0	0	1	1	40.529213	150.62997	0	0.197	-0.001	-0.068	0.0	111.0
0.0	0.0	1	1	400.0	400.0	0	1	1	40.529213	150.62997	0	0.197	-0.001	-0.068	0.0	111.0
0.0	0.0	1	1	400.0	400.0	0	1	1	40.529213	150.62997	0	0.197	-0.001	-0.018	0.0	111.0
0.0	0.0	1	1	400.0	400.0	0	1	1	40.529213	150.62997	0	0.197	-0.001	-0.027	0.0	111.0
0.0	0.0	1	1	400.0	400.0	0	1	1	40.529213	150.62997	0	0.197	-0.001	-0.024	0.0	111.0
0.0	0.0	1	1	400.0	400.0	0	1	1	40.529213	150.62997	0	0.198	0.0	0.091	0.0	111.0
0.0	0.0	1	1	400.0	400.0	0	1	1	40.529213	150.62997	0	0.198	0.0	-0.007	0.0	111.0
0.0	0.0	1	1	400.0	400.0	0	1	1	40.529213	150.62997	0	0.198	0.0	0.005	0.0	111.0
0.0	0.0	1	1	400.0	400.0	0	1	1	40.529213	150.62997	0	0.198	0.0	0.036	0.0	111.0
0.0	0.0	1	1	400.0	400.0	0	1	1	40.529213	150.62997	0	0.198	-0.001	-0.038	0.0	111.0
0.0	0.0	1	1	400.0	400.0	0	1	1	40.529213	150.62997	0	0.198	0.0	0.078	0.0	111.0
0.0	0.0	1	1	400.0	400.0	0	1	1	40.529213	150.62997	0	0.198	0.0	0.009	0.0	111.0
0.0	0.0	1	1	400.0	400.0	0	1	1	40.529213	150.62997	0	0.198	0.0	0.009	0.0	111.0
0.0	0.0	1	1	400.0	400.0	0	1	1	40.529213	150.62997	0	0.198	0.0	0.016	0.0	111.0
0.0	0.0	1	1	400.0	400.0	0	1	1	40.529213	150.62997	0	0.198	0.0	-0.009	0.0	111.0
0.0	0.0	1	1	400.0	400.0	0	1	1	40.529213	150.62997	0	0.198	0.0	0.048	0.0	111.0
0.0	0.0	1	1	400.0	400.0	0	1	1	40.529213	150.62997	0	0.198	0.0	0.0	0.0	111.0
0.0	0.0	1	1	400.0	400.0	0	1	1	40.529213	150.62997	0	0.198	-0.002	-0.295	0.0	111.0
0.0	0.0	1	1	400.0	400.0	0	1	1	40.529213	150.62997	0	0.198	0.0	-0.001	0.0	111.0
0.0	0.0	1	1	400.0	400.0	0	1	1	40.529213	150.62997	0	0.198	0.0	-0.002	0.0	111.0
0.0	0.0	1	1	400.0	400.0	0	1	1	40.529213	150.62997	0	0.198	0.0	0.008	0.0	111.0
0.0	0.0	1	1	400.0	400.0	0	1	1	40.529213	150.62997	0	0.198	-0.001	-0.019	0.0	111.0
0.0	0.0	1	1	400.0	400.0	0	1	1	40.529213	150.62997	0	0.198	-0.001	-0.034	0.0	111.0
0.0	0.0	1	1	400.0	400.0	0	1	1	40.529213	150.62997	0	0.198	-0.001	-0.014	0.0	111.0
0.0	0.0	1	1	400.0	400.0	0	1	1	40.529213	150.62997	0	0.198	0.0	0.045	0.0	111.0
0.0	0.0	1	1	400.0	400.0	0	1	1	40.529213	150.62997	0	0.198	0.0	-0.003	0.0	111.0
0.0	0.0	1	1	400.0	400.0	0	1	1	40.529213	150.62997	0	0.198	0.0	0.014	0.0	111.0
0.0	0.0	1	1	400.0	400.0	0	1	1	40.529213	150.62997	0	0.198	0.0	0.033	0.0	111.0
0.0	0.0	1	1	400.0	400.0	0	1	1	40.529213	150.62997	0	0.198	-0.001	-0.022	0.0	111.0
0.0	0.0	1	1	400.0	400.0	0	1	1	40.529213	150.62997	0	0.198	-0.001	-0.025	0.0	111.0
0.0	0.0	1	1	400.0	400.0	0	1	1	40.529213	150.62997	0	0.198	0.0	0.01	0.0	111.0
0.0	0.0	1	1	400.0	400.0	0	1	1	40.529213	150.62997	0	0.198	0.0	0.009	0.0	111.0
0.0	0.0	1	1	400.0	400.0	0	1	1	40.529213	150.62997	0	0.198	-0.001	-0.13	0.0	111.0
0.0	0.0	1	1	400.0	400.0	0	1	1	40.529213	150.62997	0	0.198	-0.001	-0.015	0.0	111.0
0.0	0.0	1	1	400.0	400.0	0	1	1	40.529213	150.62997	0	0.198	-0.001	-0.064	0.0	111.0
0.0	0.0	1	1	400.0	400.0	0	1	1	40.529213	150.62997	0	0.198	0.0	0.001	0.0	111.0
0.0	0.0	1	1	400.0	400.0	0	1	1	40.529213	150.62997	0	0.198	0.0	-0.001	0.0	111.0
0.0	0.0	1	1	400.0	400.0	0	1	1	40.529213	150.62997	0	0.198	0.0	0.015	0.0	111.0
0.0	0.0	1	1	400.0	400.0	0	1	1	40.529213	150.62997	0	0.198	0.0	0.179	0.0	111.0
0.0	0.0	1	1	400.0	400.0	0	1	1	40.529213	150.62997	0	0.198	0.0	0.056	0.0	111.0
0.0	0.0	1	1	400.0	400.0	0	1	1	40.529213	150.62997	0	0.198	0.0	-0.002	0.0	111.0
0.0	0.0	1	1	400.0	400.0	0	1	1	40.529213	150.62997	0	0.198	-0.001	-0.067	0.0	111.0
0.0	0.0	1	1	400.0	400.0	0	1	1	40.529213	150.62997	0	0.198	0.0	0.094	0.0	111.0
0.0	0.0	1	1	400.0	400.0	0	1	1	40.529213	150.62997	0	0.198	-0.001	-0.014	0.0	111.0
0.0	0.0	1	1	400.0	400.0	0	1	1	40.529213	150.62997	0	0.198	-0.001	-0.187	0.0	111.0
0.0	0.0	1	1	400.0	400.0	0	1	1	40.529213	150.62997	0	0.198	-0.001	-0.014	0.0	111.0
0.0	0.0	1	1	400.0	400.0	0	1	1	40.529213	150.62997	0	0.198	-0.001	-0.034	0.0	111.0
0.0	0.0	1	1	400.0	400.0	0	1	1	40.529213	150.62997	0	0.198	0.0	-0.006	0.0	111.0
0.0	0.0	1	1	400.0	400.0	0	1	1	40.529213	150.62997	0	0.198	-0.001	-0.019	0.0	111.0
0.0	0.0	1	1	400.0	400.0	0	1	1	40.529213	150.62997	0	0.198	-0.001	-0.017	0.0	111.0
0.0	0.0	1	1	400.0	400.0	0	1	1	40.529213	150.62997	0	0.198	0.0	-0.01	0.0	111.0
0.0	0.0	1	1	400.0	400.0	0	1	1	40.529213	150.62997	0	0.198	0.0	0.017	0.0	111.0
0.0	0.0	1	1	400.0	400.0	0	1	1	40.529213	150.62997	0	0.198	0.0	0.016	0.0	111.0
0.0	0.0	1	1	400.0	400.0	0	1	1	40.529213	150.62997	0	0.198	0.0	0.012	0.0	111.0
0.0	0.0	1	1	400.0	400.0	0	1	1	40.529213	150.62997	0	0.198	0.0	0.017	0.0	111.0
0.0	0.0	1	1	400.0	400.0	0	1	1	40.529213	150.62997	0	0.198	0.0	0.012	0.0	111.0
0.0	0.0	1	1	400.0	400.0	0	1	1	40.529213	150.62997	0	0.198	0.0	0.003	0.0	111.0
0.0	0.0	1	1	400.0	400.0	0	1	1	40.529213	150.62997	0	0.198	0.0	-0.004	0.0	111.0
0.0	0.0	1	1	400.0	400.0	0	1	1	40.529213	150.62997	0	0.198	-0.001	-0.044	0.0	111.0
0.0	0.0	1	1	400.0	400.0	0	1	1	40.529213	150.62997	0	0.198	0.0	0.009	0.0	111.0
0.0	0.0	1	1	400.0	400.0	0	1	1	40.529213	150.62997	0	0.198	-0.001	-0.02	0.0	111.0
0.0	0.0	1	1	400.0	400.0	0	1	1	40.529213	150.62997	0	0.198	0.0	0.02	0.0	111.0
0.0	0.0	1	1	400.0	400.0	0	1	1	40.529213	150.62997	0	0.198	-0.001	-0.044	0.0	111.0
0.0	0.0	1	1	400.0	400.0	0	1	1	40.529213	150.62997	0	0.198	0.0	0.102	0.0	111.0
0.0	0.0	1	1	400.0	400.0	0	1	1	40.529213	150.62997	0	0.198	-0.001	-0.051	0.0	111.0
0.0	0.0	1	1	400.0	400.0	0	1	1	40.529213	150.62997	0	0.198	-0.001	-0.028	0.0	111.0
0.0	0.0	1	1	400.0	400.0	0	1	1	40.529213	150.62997	0	0.198	0.0	0.046	0.0	111.0
0.0	0.0	1	1	400.0	400.0	0	1	1	40.529213	150.62997	0	0.198	0.0	0.04	0.0	111.0
0.0	0.0	1	1	400.0	400.0	0	1	1	40.529213	150.62997	0	0.198	0.0	0.022	0.0	111.0
0.0	0.0	1	1	400.0	400.0	0	1	1	40.529213	150.62997	0	0.198	0.0	0.0	0.0	111.0
0.0	0.0	1	1	400.0	400.0	0	1	1	40.529213	150.62997	0	0.198	-0.001	-0.017	0.0	111.0
0.0	0.0	1	1	400.0	400.0	0	1	1	40.529213	150.62997	0	0.198	0.0	0.007	0.0	111.0
0.0	0.0	1	1	400.0	400.0	0	1	1	40.529213	150.62997	0	0.197	-0.001	-0.018	0.0	111.0
0.0	0.0	1	1	400.0	400.0	0	1	1	40.529213	150.62997	0	0.197	0.0	-0.002	0.0	111.0
0.0	0.0	1	1	400.0	400.0	0	1	1	40.529213	150.62997	0	0.197	0.0	0.0	0.0	111.0
0.0	0.0	1	1	400.0	400.0	0	1	1	40.529213	150.62997	0	0.197	-0.001	-0.044	0.0	111.0
0.0	0.0	1	1	400.0	400.0	0	1	1	40.529213	150.62997	0	0.197	0.0	0.014	0.0	111.0
0.0	0.0	1	1	400.0	400.0	0	1	1	40.529213	150.62997	0	0.197	0.0	0.0	0.0	111.0
0.0	0.0	1	1	400.0	400.0	0	1	1	40.529213	150.62997	0	0.197	-0.001	-0.032	0.0	111.0
0.0	0.0	1	1	400.0	400.0	0	1	1	40.529213	150.62997	0	0.197	0.0	-0.002	0.0	111.0
0.0	0.0	1	1	400.0	400.0	0	1	1	40.529213	150.62997	0	0.197	-0.001	-0.037	0.0	111.0
0.0	0.0	1	1	400.0	400.0	0	1	1	40.529213	150.62997	0	0.197	-0.001	-0.014	0.0	111.0
0.0	0.0	1	1	400.0	400.0	0	1	1	40.529213	150.62997	0	0.197	0.0	0.018	0.0	111.0
0.0	0.0	1	1	400.0	400.0	0	1	1	40.529213	150.62997	0	0.197	0.0	0.214	0.0	111.0
0.0	0.0	1	1	400.0	400.0	0	1	1	40.529213	150.62997	0	0.197	-0.001	-0.018	0.0	111.0
0.0	0.0	1	1	400.0	400.0	0	1	1	40.529213	150.62997	0	0.197	0.0	-0.008	0.0	111.0
0.0	0.0	1	1	400.0	400.0	0	1	1	40.529213	150.62997	0	0.197	0.0	0.002	0.0	111.0
0.0	0.0	1	1	400.0	400.0	0	1	1	40.529213	150.62997	0	0.197	0.0	0.022	0.0	111.0
0.0	0.0	1	1	400.0	400.0	0	1	1	40.529213	150.62997	0	0.197	0.0	0.05	0.0	111.0
0.0	0.0	1	1	400.0	400.0	0	1	1	40.529213	150.62997	0	0.197	0.0	0.028	0.0	111.0
0.0	0.0	1	1	400.0	400.0	0	1	1	40.529213	150.62997	0	0.197	-0.001	-0.019	0.0	111.0
0.0	0.0	1	1	400.0	400.0	0	1	1	40.529213	150.62997	0	0.197	-0.001	-0.159	0.0	111.0
0.0	0.0	1	1	400.0	400.0	0	1	1	40.529213	150.62997	0	0.197	0.0	0.01	0.0	111.0
0.0	0.0	1	1	400.0	400.0	0	1	1	40.529213	150.62997	0	0.197	0.0	0.006	0.0	111.0
0.0	0.0	1	1	400.0	400.0	0	1	1	40.529213	150.62997	0	0.197	0.0	0.015	0.0	111.0
0.0	0.0	1	1	400.0	400.0	0	1	1	40.529213	150.62997	0	0.197	0.0	0.0	0.0	111.0
0.0	0.0	1	1	400.0	400.0	0	1	1	40.529213	150.62997	0	0.197	0.0	-0.001	0.0	111.0
0.0	0.0	1	1	400.0	400.0	0	1	1	40.529213	150.62997	0	0.197	0.0	0.028	0.0	111.0
0.0	0.0	1	1	400.0	400.0	0	1	1	40.529213	150.62997	0	0.197	-0.001	-0.025	0.0	111.0
0.0	0.0	1	1	400.0	400.0	0	1	1	40.529213	150.62997	0	0.197	0.0	0.011	0.0	111.0
0.0	0.0	1	1	400.0	400.0	0	1	1	40.529213	150.62997	0	0.197	0.0	0.016	0.0	111.0
0.0	0.0	1	1	400.0	400.0	0	1	1	40.529213	150.62997	0	0.197	-0.001	-0.024	0.0	111.0
0.0	0.0	1	1	400.0	400.0	0	1	1	40.529213	150.62997	0	0.197	0.0	0.004	0.0	111.0
0.0	0.0	1	1	400.0	400.0	0	1	1	40.529213	150.62997	0	0.197	-0.001	-0.019	0.0	111.0
0.0	0.0	1	1	400.0	400.0	0	1	1	40.529213	150.62997	0	0.197	0.0	0.009	0.0	111.0
0.0	0.0	1	1	400.0	400.0	0	1	1	40.529213	150.62997	0	0.197	-0.001	-0.015	0.0	111.0
0.0	0.0	1	1	400.0	400.0	0	1	1	40.529213	150.62997	0	0.197	0.0	0.017	0.0	111.0
0.0	0.0	1	1	400.0	400.0	0	1	1	40.529213	150.62997	0	0.197	0.0	0.055	0.0	111.0
0.0	0.0	1	1	400.0	400.0	0	1	1	40.529213	150.62997	0	0.197	0.0	0.014	0.0	111.0
0.0	0.0	1	1	400.0	400.0	0	1	1	40.529213	150.62997	0	0.197	-0.001	-0.028	0.0	111.0
0.0	0.0	1	1	400.0	400.0	0	1	1	40.529213	150.62997	0	0.197	0.0	0.008	0.0	111.0
0.0	0.0	1	1	400.0	400.0	0	1	1	40.529213	150.62997	0	0.197	-0.001	-0.123	0.0	111.0
0.0	0.0	1	1	400.0	400.0	0	1	1	40.529213	150.62997	0	0.197	0.0	0.027	0.0	111.0
0.0	0.0	1	1	400.0	400.0	0	1	1	40.529213	150.62997	0	0.197	-0.001	-0.015	0.0	111.0
0.0	0.0	1	1	400.0	400.0	0	1	1	40.529213	150.62997	0	0.197	0.0	0.026	0.0	111.0
0.0	0.0	1	1	400.0	400.0	0	1	1	40.529213	150.62997	0	0.197	0.0	-0.003	0.0	111.0
0.0	0.0	1	1	400.0	400.0	0	1	1	40.529213	150.62997	0	0.197	0.0	0.004	0.0	111.0
0.0	0.0	1	1	400.0	400.0	0	1	1	40.529213	150.62997	0	0.197	0.0	0.021	0.0	111.0
0.0	0.0	1	1	400.0	400.0	0	1	1	40.529213	150.62997	0	0.197	0.0	0.023	0.0	111.0
0.0	0.0	1	1	400.0	400.0	0	1	1	40.529213	150.62997	0	0.197	0.0	-0.002	0.0	111.0
0.0	0.0	1	1	400.0	400.0	0	1	1	40.529213	150.62997	0	0.197	-0.001	-0.035	0.0	111.0
0.0	0.0	1	1	400.0	400.0	0	1	1	40.529213	150.62997	0	0.197	0.0	-0.001	0.0	111.0
0.0	0.0	1	1	400.0	400.0	0	1	1	40.529213	150.62997	0	0.197	0.0	0.015	0.0	111.0
0.0	0.0	1	1	400.0	400.0	0	1	1	40.529213	150.62997	0	0.197	-0.001	-0.014	0.0	111.0
0.0	0.0	1	1	400.0	400.0	0	1	1	40.529213	150.62997	0	0.197	0.0	-0.004	0.0	111.0
0.0	0.0	1	1	400.0	400.0	0	1	1	40.529213	150.62997	0	0.197	0.0	0.006	0.0	111.0
0.0	0.0	1	1	400.0	400.0	0	1	1	40.529213	150.62997	0	0.197	-0.001	-0.014	0.0	111.0
0.0	0.0	1	1	400.0	400.0	0	1	1	40.529213	150.62997	0	0.197	0.0	0.01	0.0	111.0
0.0	0.0	1	1	400.0	400.0	0	1	1	40.529213	150.62997	0	0.197	0.0	-0.01	0.0	111.0
0.0	0.0	1	1	400.0	400.0	0	1	1	40.529213	150.62997	0	0.197	-0.001	-0.064	0.0	111.0
0.0	0.0	1	1	400.0	400.0	0	1	1	40.529213	150.62997	0	0.197	-0.001	-0.02	0.0	111.0
0.0	0.0	1	1	400.0	400.0	0	1	1	40.529213	150.62997	0	0.197	0.0	-0.004	0.0	111.0
0.0	0.0	1	1	400.0	400.0	0	1	1	40.529213	150.62997	0	0.197	0.0	-0.01	0.0	111.0
0.0	0.0	1	1	400.0	400.0	0	1	1	40.529213	150.62997	0	0.197	0.0	0.031	0.0	111.0
0.0	0.0	1	1	400.0	400.0	0	1	1	40.529213	150.62997	0	0.197	-0.001	-0.05	0.0	111.0
0.0	0.0	1	1	400.0	400.0	0	1	1	40.529213	150.62997	0	0.197	-0.001	-0.019	0.0	111.0
0.0	0.0	1	1	400.0	400.0	0	1	1	40.529213	150.62997	0	0.197	-0.001	-0.015	0.0	111.0
0.0	0.0	1	1	400.0	400.0	0	1	1	40.529213	150.62997	0	0.197	0.0	-0.001	0.0	111.0
0.0	0.0	1	1	400.0	400.0	0	1	1	40.529213	150.62997	0	0.197	0.0	0.01	0.0	111.0
0.0	0.0	1	1	400.0	400.0	0	1	1	40.529213	150.62997	0	0.197	0.0	0.0	0.0	111.0
0.0	0.0	1	1	400.0	400.0	0	1	1	40.529213	150.62997	0	0.197	0.0	-0.008	0.0	111.0
-5555.5557	-400.0	1	1	400.0	400.0	0	1	1	40.529213	150.62997	1	0.197	0.0	0.004	0.0	111.0
-5555.5557	-400.0	1	1	400.0	400.0	0	1	1	40.529213	150.62997	1	0.197	-0.001	-0.04	0.0	111.0
-5555.5557	-400.0	1	1	400.0	400.0	0	1	1	40.529213	150.62997	1	0.197	-0.001	-0.012	0.0	111.0
-5555.5557	-400.0	1	1	400.0	400.0	0	1	1	40.529213	150.62997	1	0.197	0.0	-0.004	0.0	111.0
-5555.5557	-400.0	1	1	400.0	400.0	0	1	1	40.529213	150.62997	1	0.197	0.0	-0.004	0.0	111.0
-5555.5557	-400.0	1	1	400.0	400.0	0	1	1	40.529213	150.62997	1	0.197	-0.002	-0.326	-0.392	111.0
-5555.5557	-400.0	1	1	400.0	400.0	0	1	1	40.529213	150.62997	1	0.197	-0.011	-1.129	-1.097	111.0
-5555.5557	-400.0	1	1	400.0	400.0	0	1	1	40.529213	150.62997	1	0.197	-0.019	-1.115	-1.097	111.0
-5555.5557	-400.0	1	1	400.0	400.0	0	1	1	40.529213	150.62997	1	0.197	-0.03	-1.659	-1.706	111.0
-5555.5557	-400.0	1	1	400.0	400.0	0	1	1	40.529213	150.62997	1	0.196	-0.044	-1.964	-1.978	111.0
-5555.5557	-400.0	1	1	400.0	400.0	0	1	1	40.529213	150.62997	1	0.196	-0.055	-1.956	-1.978	111.0
-5555.5557	-400.0	1	1	400.0	400.0	0	1	1	40.529213	150.62997	1	0.196	-0.07	-2.521	-2.467	111.0
-5555.5557	-400.0	1	1	400.0	400.0	0	1	1	40.529213	150.62997	1	0.196	-0.082	-2.381	-2.686	111.0
-5555.5557	-400.0	1	1	400.0	400.0	0	1	1	40.529213	150.62997	1	0.196	-0.096	-2.692	-2.686	111.0
-5555.5557	-400.0	1	1	400.0	400.0	0	1	1	40.529213	150.62997	1	0.196	-0.111	-3.077	-3.078	111.0
-5555.5557	-400.0	1	1	400.0	400.0	0	1	1	40.529213	150.62997	1	0.195	-0.125	-3.056	-3.078	111.0
-5555.5557	-400.0	1	1	400.0	400.0	0	1	1	40.529213	150.62997	1	0.195	-0.14	-3.22	-3.254	111.0
-5555.5557	-400.0	1	1	400.0	400.0	0	1	1	40.529213	150.62997	1	0.195	-0.155	-3.589	-3.569	111.0
-5555.5557	-400.0	1	1	400.0	400.0	0	1	1	40.529213	150.62997	1	0.195	-0.169	-3.631	-3.569	111.0
-5555.5557	-400.0	1	1	400.0	400.0	0	1	1	40.529213	150.62997	1	0.195	-0.183	-3.678	-3.709	111.0
-5555.5557	-400.0	1	1	400.0	400.0	0	1	1	40.529213	150.62997	1	0.195	-0.195	-3.825	-3.963	111.0
-5555.5557	-400.0	1	1	400.0	400.0	0	1	1	40.529213	150.62997	1	0.194	-0.208	-4.015	-3.963	111.0
-5555.5557	-400.0	1	1	400.0	400.0	0	1	1	40.529213	150.62997	1	0.194	-0.222	-4.192	-4.18	111.0
-5555.5557	-400.0	1	1	400.0	400.0	0	1	1	40.529213	150.62997	1	0.194	-0.234	-4.218	-4.18	111.0
-5555.5557	-400.0	1	1	400.0	400.0	0	1	1	40.529213	150.62997	1	0.194	-0.246	-4.294	-4.278	111.0
-5555.5557	-400.0	1	1	400.0	400.0	0	1	1	40.529213	150.62997	1	0.194	-0.258	-4.442	-4.453	111.0
-5555.5557	-400.0	1	1	400.0	400.0	0	1	1	40.529213	150.62997	1	0.194	-0.269	-4.44	-4.453	111.0
-5555.5557	-400.0	1	1	400.0	400.0	0	1	1	40.529213	150.62997	1	0.194	-0.279	-4.579	-4.531	111.0
-5555.5557	-400.0	1	1	400.0	400.0	0	1	1	40.529213	150.62997	1	0.194	-0.288	-4.553	-4.531	111.0
-5555.5557	-400.0	1	1	400.0	400.0	0	1	1	40.529213	150.62997	1	0.194	-0.298	-4.676	-4.672	111.0
-5555.5557	-400.0	1	1	400.0	400.0	0	1	1	40.529213	150.62997	1	0.193	-0.307	-4.727	-4.735	111.0
-5555.5557	-400.0	1	1	400.0	400.0	0	1	1	40.529213	150.62997	1	0.193	-0.315	-4.754	-4.735	111.0
-5555.5557	-400.0	1	1	400.0	400.0	0	1	1	40.529213	150.62997	1	0.193	-0.324	-4.846	-4.847	111.0
-5555.5557	-400.0	1	1	400.0	400.0	0	1	1	40.529213	150.62997	1	0.193	-0.332	-4.903	-4.898	111.0
-5555.5557	-400.0	1	1	400.0	400.0	0	1	1	40.529213	150.62997	1	0.193	-0.34	-4.941	-4.898	111.0
-5555.5557	-400.0	1	1	400.0	400.0	0	1	1	40.529213	150.62997	1	0.193	-0.347	-4.983	-4.988	111.0
-5555.5557	-400.0	1	1	400.0	400.0	0	1	1	40.529213	150.62997	1	0.193	-0.353	-5.011	-5.067	111.0
-5555.5557	-400.0	1	1	400.0	400.0	0	1	1	40.529213	150.62997	1	0.193	-0.361	-5.092	-5.067	111.0
-5555.5557	-400.0	1	1	400.0	400.0	0	1	1	40.529213	150.62997	1	0.192	-0.366	-5.071	-5.102	111.0
-5555.5557	-400.0	1	1	400.0	400.0	0	1	1	40.529213	150.62997	1	0.192	-0.371	-5.084	-5.102	111.0
-5555.5557	-400.0	1	1	400.0	400.0	0	1	1	40.529213	150.62997	1	0.192	-0.376	-5.191	-5.165	111.0
-5555.5557	-400.0	1	1	400.0	400.0	0	1	1	40.529213	150.62997	1	0.192	-0.382	-5.189	-5.192	111.0
-5555.5557	-400.0	1	1	400.0	400.0	0	1	1	40.529213	150.62997	1	0.191	-0.386	-5.105	-5.192	111.0
-5555.5557	-400.0	1	1	400.0	400.0	0	1	1	40.529213	150.62997	1	0.191	-0.39	-5.198	-5.244	111.0
-5555.5557	-400.0	1	1	400.0	400.0	0	1	1	40.529213	150.62997	1	0.191	-0.394	-5.214	-5.265	111.0
-5555.5557	-400.0	1	1	400.0	400.0	0	1	1	40.529213	150.62997	1	0.19	-0.398	-5.291	-5.265	111.0
-5555.5557	-400.0	1	1	400.0	400.0	0	1	1	40.529213	150.62997	1	0.19	-0.403	-5.32	-5.306	111.0
-5555.5557	-400.0	1	1	400.0	400.0	0	1	1	40.529213	150.62997	1	0.189	-0.406	-5.357	-5.306	111.0
-5555.5557	-400.0	1	1	400.0	400.0	0	1	1	40.529213	150.62997	1	0.189	-0.408	-5.285	-5.324	111.0
-5555.5557	-400.0	1	1	400.0	400.0	0	1	1	40.529213	150.62997	1	0.189	-0.412	-5.397	-5.356	111.0
-5555.5557	-400.0	1	1	400.0	400.0	0	1	1	40.529213	150.62997	1	0.188	-0.416	-5.387	-5.356	111.0
-5555.5557	-400.0	1	1	400.0	400.0	0	1	1	40.529213	150.62997	1	0.188	-0.42	-5.544	-5.371	111.0
-5555.5557	-400.0	1	1	400.0	400.0	0	1	1	40.529213	150.62997	1	0.187	-0.423	-5.376	-5.371	111.0
-5555.5557	-400.0	1	1	400.0	400.0	0	1	1	40.529213	150.62997	1	0.187	-0.425	-5.389	-5.397	111.0
-5555.5557	-400.0	1	1	400.0	400.0	0	1	1	40.529213	150.62997	1	0.187	-0.427	-5.417	-5.419	111.0
-5555.5557	-400.0	1	1	400.0	400.0	0	1	1	40.529213	150.62997	1	0.187	-0.43	-5.368	-5.419	111.0
-5555.5557	-400.0	1	1	400.0	400.0	0	1	1	40.529213	150.62997	1	0.186	-0.432	-5.44	-5.429	111.0
-5555.5557	-400.0	1	1	400.0	400.0	0	1	1	40.529213	150.62997	1	0.186	-0.434	-5.443	-5.447	111.0
-5555.5557	-400.0	1	1	400.0	400.0	0	1	1	40.529213	150.62997	1	0.186	-0.436	-5.427	-5.447	111.0
-5555.5557	-400.0	1	1	400.0	400.0	0	1	1	40.529213	150.62997	1	0.185	-0.438	-5.512	-5.455	111.0
-5555.5557	-400.0	1	1	400.0	400.0	0	1	1	40.529213	150.62997	1	0.185	-0.44	-5.459	-5.47	111.0
-5555.5557	-400.0	1	1	400.0	400.0	0	1	1	40.529213	150.62997	1	0.185	-0.441	-5.503	-5.47	111.0
-5555.5557	-400.0	1	1	400.0	400.0	0	1	1	40.529213	150.62997	1	0.184	-0.441	-5.54	-5.476	111.0
-5555.5557	-400.0	1	1	400.0	400.0	0	1	1	40.529213	150.62997	1	0.184	-0.441	-5.484	-5.476	111.0
-5555.5557	-400.0	1	1	400.0	400.0	0	1	1	40.529213	150.62997	1	0.184	-0.441	-5.46	-5.488	111.0
-5555.5557	-400.0	1	1	400.0	400.0	0	1	1	40.529213	150.62997	1	0.183	-0.441	-5.474	-5.493	111.0
-5555.5557	-400.0	1	1	400.0	400.0	0	1	1	40.529213	150.62997	1	0.183	-0.441	-5.466	-5.493	111.0
-5555.5557	-400.0	1	1	400.0	400.0	0	1	1	40.529213	150.62997	1	0.183	-0.441	-5.522	-5.502	111.0
-5555.5557	-400.0	1	1	400.0	400.0	0	1	1	40.529213	150.62997	1	0.183	-0.441	-5.556	-5.507	111.0
-5555.5557	-400.0	1	1	400.0	400.0	0	1	1	40.529213	150.62997	1	0.182	-0.441	-5.493	-5.507	111.0
-5555.5557	-400.0	1	1	400.0	400.0	0	1	1	40.529213	150.62997	1	0.182	-0.442	-5.558	-5.514	111.0
-5555.5557	-400.0	1	1	400.0	400.0	0	1	1	40.529213	150.62997	1	0.182	-0.442	-5.499	-5.514	111.0
-5555.5557	-400.0	1	1	400.0	400.0	0	1	1	40.529213	150.62997	1	0.181	-0.443	-5.484	-5.521	111.0
-5555.5557	-400.0	1	1	400.0	400.0	0	1	1	40.529213	150.62997	1	0.181	-0.443	-5.52	-5.523	111.0
-5555.5557	-400.0	1	1	400.0	400.0	0	1	1	40.529213	150.62997	1	0.181	-0.444	-5.576	-5.523	111.0
-5555.5557	-400.0	1	1	400.0	400.0	0	1	1	40.529213	150.62997	1	0.181	-0.444	-5.556	-5.526	111.0
-5555.5557	-400.0	1	1	400.0	400.0	0	1	1	40.529213	150.62997	1	0.18	-0.444	-5.53	-5.531	111.0
-5555.5557	-400.0	1	1	400.0	400.0	0	1	1	40.529213	150.62997	1	0.18	-0.444	-5.547	-5.531	111.0
-5555.5557	-400.0	1	1	400.0	400.0	0	1	1	40.529213	150.62997	1	0.18	-0.444	-5.511	-5.535	111.0
-5555.5557	-400.0	1	1	400.0	400.0	1	1	1	40.529213	150.62997	1	0.179	-0.444	-5.468	-5.535	111.0
-5555.5557	-400.0	1	1	400.0	400.0	1	1	1	40.529213	150.62997	1	0.179	-0.446	-5.628	-5.537	111.0
-5555.5557	-400.0	1	1	400.0	400.0	1	1	1	40.529213	150.62997	1	0.179	-0.446	-5.516	-5.541	111.0
-5555.5557	-400.0	1	1	400.0	400.0	1	1	1	40.529213	150.62997	1	0.178	-0.448	-5.578	-5.541	111.0
-5555.5557	-400.0	1	1	400.0	400.0	1	1	1	40.529213	150.62997	1	0.178	-0.449	-5.737	-5.542	111.0
-5555.5557	-400.0	1	1	400.0	400.0	1	1	1	40.529213	150.62997	1	0.177	-0.449	-5.52	-5.544	11.0
-5555.5557	-400.0	1	1	400.0	400.0	1	1	1	40.529213	150.62997	1	0.177	-0.449	-5.548	-5.544	111.0
-5555.5557	-400.0	1	1	400.0	400.0	1	1	1	40.529213	150.62997	1	0.177	-0.45	-5.551	-5.546	11.0
-5555.5557	-400.0	1	1	400.0	400.0	1	1	1	40.529213	150.62997	1	0.176	-0.452	-5.583	-5.546	111.0
-5555.5557	-400.0	1	1	400.0	400.0	1	1	1	40.529213	150.62997	1	0.176	-0.453	-5.57	-5.548	11.0
-5555.5557	-400.0	1	1	400.0	400.0	1	1	1	40.529213	150.62997	1	0.176	-0.453	-5.544	-5.55	111.0
-5555.5557	-400.0	1	1	400.0	400.0	1	1	1	40.529213	150.62997	1	0.175	-0.455	-5.574	-5.55	11.0
-5555.5557	-400.0	1	1	400.0	400.0	1	1	1	40.529213	150.62997	1	0.175	-0.456	-5.587	-5.55	11.0
-5555.5557	-400.0	1	1	400.0	400.0	1	1	1	40.529213	150.62997	1	0.175	-0.457	-5.565	-5.552	111.0
-5555.5557	-400.0	1	1	400.0	400.0	1	1	1	40.529213	150.62997	1	0.175	-0.457	-5.55	-5.552	11.0
-5555.5557	-400.0	1	1	400.0	400.0	1	1	1	40.529213	150.62997	1	0.174	-0.458	-5.537	-5.553	111.0
-5555.5557	-400.0	1	1	400.0	400.0	1	1	1	40.529213	150.62997	1	0.174	-0.459	-5.581	-5.553	11.0
-5555.5557	-400.0	1	1	400.0	400.0	1	1	1	40.529213	150.62997	1	0.174	-0.46	-5.598	-5.554	11.0
-5555.5557	-400.0	1	1	400.0	400.0	1	1	1	40.529213	150.62997	1	0.174	-0.461	-5.56	-5.554	11.0
-5555.5557	-400.0	1	1	400.0	400.0	1	1	1	40.529213	150.62997	1	0.174	-0.461	-5.605	-5.554	11.0
-5555.5557	-400.0	1	1	400.0	400.0	1	1	1	40.529213	150.62997	1	0.173	-0.461	-5.577	-5.555	11.0
-5555.5557	-400.0	1	1	400.0	400.0	1	1	1	40.529213	150.62997	1	0.173	-0.461	-5.586	-5.556	11.0
-5555.5557	-400.0	1	1	400.0	400.0	1	1	1	40.529213	150.62997	1	0.173	-0.46	-5.364	-5.556	11.0
-5555.5557	-400.0	1	1	400.0	400.0	1	1	1	40.529213	150.62997	1	0.173	-0.46	-5.53	-5.556	11.0
-5555.5557	-400.0	1	1	400.0	400.0	1	1	1	40.529213	150.62997	1	0.172	-0.46	-5.533	-5.556	11.0
-5555.5557	-400.0	1	1	400.0	400.0	1	1	1	40.529213	150.62997	1	0.172	-0.461	-5.71	-5.557	11.0
-5555.5557	-400.0	1	1	400.0	400.0	1	1	1	40.529213	150.62997	1	0.172	-0.461	-5.573	-5.557	11.0
-5555.5557	-400.0	1	1	400.0	400.0	1	1	1	40.529213	150.62997	1	0.172	-0.46	-5.472	-5.557	11.0
-5555.5557	-400.0	1	1	400.0	400.0	1	1	1	40.529213	150.62997	1	0.172	-0.46	-5.539	-5.559	11.0
-5555.5557	-400.0	1	1	400.0	400.0	1	1	1	40.529213	150.62997	1	0.172	-0.46	-5.537	-5.559	11.0
-5555.5557	-400.0	1	1	400.0	400.0	1	1	1	40.529213	150.62997	1	0.171	-0.46	-5.528	-5.559	11.0
-5555.5557	-400.0	1	1	400.0	400.0	1	1	1	40.529213	150.62997	1	0.171	-0.461	-5.615	-5.56	11.0
-5555.5557	-400.0	1	1	400.0	400.0	1	1	1	40.529213	150.62997	1	0.171	-0.461	-5.656	-5.56	11.0
-5555.5557	-400.0	1	1	400.0	400.0	1	1	1	40.529213	150.62997	1	0.171	-0.46	-5.43	-5.56	11.0
-5555.5557	-400.0	1	1	400.0	400.0	1	1	1	40.529213	150.62997	1	0.171	-0.461	-5.597	-5.56	11.0
-5555.5557	-400.0	1	1	400.0	400.0	1	1	1	40.529213	150.62997	1	0.171	-0.461	-5.572	-5.56	11.0
-5555.5557	-400.0	1	1	400.0	400.0	1	1	1	40.529213	150.62997	1	0.171	-0.461	-5.596	-5.56	11.0
-5555.5557	-400.0	1	1	400.0	400.0	1	1	1	40.529213	150.62997	1	0.171	-0.461	-5.577	-5.56	11.0
-5555.5557	-400.0	1	1	400.0	400.0	1	1	1	40.529213	150.62997	1	0.17	-0.461	-5.607	-5.56	11.0
-5555.5557	-400.0	1	1	400.0	400.0	1	1	1	40.529213	150.62997	1	0.17	-0.46	-5.549	-5.56	11.0
-5555.5557	-400.0	1	1	400.0	400.0	1	1	1	40.529213	150.62997	1	0.17	-0.461	-5.587	-5.56	11.0
-5555.5557	-400.0	1	1	400.0	400.0	1	1	1	40.529213	150.62997	1	0.17	-0.46	-5.543	-5.56	11.0
-5555.5557	-400.0	1	1	400.0	400.0	1	1	1	40.529213	150.62997	1	0.17	-0.46	-5.547	-5.56	11.0
-5555.5557	-400.0	1	1	400.0	400.0	1	1	1	40.529213	150.62997	1	0.17	-0.46	-5.386	-5.56	11.0
-5555.5557	-400.0	1	1	400.0	400.0	1	1	1	40.529213	150.62997	1	0.17	-0.46	-5.542	-5.56	11.0
-5555.5557	-400.0	1	1	400.0	400.0	1	1	1	40.529213	150.62997	1	0.17	-0.461	-5.584	-5.56	11.0
-5555.5557	-400.0	1	1	400.0	400.0	1	1	1	40.529213	150.62997	1	0.17	-0.461	-5.609	-5.56	11.0
-5555.5557	-400.0	1	1	400.0	400.0	1	1	1	40.529213	150.62997	1	0.17	-0.461	-5.608	-5.56	111.0
-5555.5557	-400.0	1	1	400.0	400.0	1	1	1	40.529213	150.62997	1	0.17	-0.46	-5.553	-5.56	11.0
-5555.5557	-400.0	1	1	400.0	400.0	1	1	1	40.529213	150.62997	1	0.17	-0.461	-5.597	-5.561	111.0
-5555.5557	-400.0	1	1	400.0	400.0	1	1	1	40.529213	150.62997	1	0.17	-0.461	-5.572	-5.561	11.0
-5555.5557	-400.0	1	1	400.0	400.0	1	1	1	40.529213	150.62997	1	0.169	-0.461	-5.601	-5.561	11.0
-5555.5557	-400.0	1	1	400.0	400.0	1	1	1	40.529213	150.62997	1	0.169	-0.461	-5.594	-5.561	11.0
-5555.5557	-400.0	1	1	400.0	400.0	1	1	1	40.529213	150.62997	1	0.169	-0.461	-5.572	-5.561	11.0
-5555.5557	-400.0	1	1	400.0	400.0	1	1	1	40.529213	150.62997	1	0.169	-0.46	-5.399	-5.561	11.0
-5555.5557	-400.0	1	1	400.0	400.0	1	1	1	40.529213	150.62997	1	0.169	-0.461	-5.588	-5.561	11.0
-5555.5557	-400.0	1	1	400.0	400.0	1	1	1	40.529213	150.62997	1	0.169	-0.461	-5.583	-5.561	11.0
-5555.5557	-400.0	1	1	400.0	400.0	1	1	1	40.529213	150.62997	1	0.169	-0.46	-5.557	-5.561	11.0
-5555.5557	-400.0	1	1	400.0	400.0	1	1	1	40.529213	150.62997	1	0.169	-0.461	-5.598	-5.561	11.0
-5555.5557	-400.0	1	1	400.0	400.0	1	1	1	40.529213	150.62997	1	0.169	-0.461	-5.599	-5.561	11.0
-5555.5557	-400.0	1	1	400.0	400.0	1	1	1	40.529213	150.62997	1	0.169	-0.46	-5.556	-5.561	11.0
-5555.5557	-400.0	1	1	400.0	400.0	1	1	1	40.529213	150.62997	1	0.169	-0.461	-5.608	-5.561	11.0
-5555.5557	-400.0	1	1	400.0	400.0	1	1	1	40.529213	150.62997	1	0.169	-0.461	-5.625	-5.561	11.0
-5555.5557	-400.0	1	1	400.0	400.0	1	1	1	40.529213	150.62997	1	0.169	-0.461	-5.574	-5.561	11.0
-5555.5557	-400.0	1	1	400.0	400.0	1	1	1	40.529213	150.62997	1	0.169	-0.461	-5.63	-5.561	111.0
-5555.5557	-400.0	1	1	400.0	400.0	1	1	1	40.529213	150.62997	1	0.169	-0.461	-5.595	-5.561	11.0
-5555.5557	-400.0	1	1	400.0	400.0	1	1	1	40.529213	150.62997	1	0.169	-0.461	-5.575	-5.561	11.0
-5555.5557	-400.0	1	1	400.0	400.0	1	1	1	40.529213	150.62997	1	0.169	-0.46	-5.553	-5.561	11.0
-5555.5557	-400.0	1	1	400.0	400.0	1	1	1	40.529213	150.62997	1	0.169	-0.46	-5.527	-5.561	11.0
-5555.5557	-400.0	1	1	400.0	400.0	1	1	1	40.529213	150.62997	1	0.168	-0.46	-5.418	-5.561	11.0
-5555.5557	-400.0	1	1	400.0	400.0	1	1	1	40.529213	150.62997	1	0.168	-0.461	-5.572	-5.561	111.0
-5555.5557	-400.0	1	1	400.0	400.0	1	1	1	40.529213	150.62997	1	0.168	-0.461	-5.59	-5.561	11.0
-5555.5557	-400.0	1	1	400.0	400.0	1	1	1	40.529213	150.62997	1	0.168	-0.461	-5.578	-5.561	111.0
-5555.5557	-400.0	1	1	400.0	400.0	1	1	1	40.529213	150.62997	1	0.168	-0.461	-5.599	-5.561	11.0
-5555.5557	-400.0	1	1	400.0	400.0	1	1	1	40.529213	150.62997	1	0.168	-0.46	-5.552	-5.561	111.0
-5555.5557	-400.0	1	1	400.0	400.0	1	1	1	40.529213	150.62997	1	0.168	-0.46	-5.546	-5.561	11.0
-5555.5557	-400.0	1	1	400.0	400.0	1	1	1	40.529213	150.62997	1	0.168	-0.461	-5.601	-5.561	11.0
-5555.5557	-400.0	1	1	400.0	400.0	1	1	1	40.529213	150.62997	1	0.168	-0.461	-5.573	-5.561	11.0
-5555.5557	-400.0	1	1	400.0	400.0	1	1	1	40.529213	150.62997	1	0.168	-0.461	-5.564	-5.561	111.0
-5555.5557	-400.0	1	1	400.0	400.0	1	1	1	40.529213	150.62997	1	0.168	-0.461	-5.616	-5.561	111.0
-5555.5557	-400.0	1	1	400.0	400.0	1	1	1	40.529213	150.62997	1	0.168	-0.461	-5.579	-5.561	111.0
-5555.5557	-400.0	1	1	400.0	400.0	1	1	1	40.529213	150.62997	1	0.168	-0.461	-5.57	-5.561	111.0
-5555.5557	-400.0	1	1	400.0	400.0	1	1	1	40.529213	150.62997	1	0.168	-0.46	-5.55	-5.561	111.0
-5555.5557	-400.0	1	1	400.0	400.0	1	1	1	40.529213	150.62997	1	0.168	-0.461	-5.583	-5.561	111.0
-5555.5557	-400.0	1	1	400.0	400.0	1	1	1	40.529213	150.62997	1	0.168	-0.461	-5.567	-5.561	111.0
-5555.5557	-400.0	1	1	400.0	400.0	1	1	1	40.529213	150.62997	1	0.168	-0.461	-5.567	-5.561	11.0
-5555.5557	-400.0	1	1	400.0	400.0	1	1	1	40.529213	150.62997	1	0.168	-0.461	-5.615	-5.561	11.0
-5555.5557	-400.0	1	1	400.0	400.0	1	1	1	40.529213	150.62997	1	0.168	-0.46	-5.537	-5.561	11.0
-5555.5557	-400.0	1	1	400.0	400.0	1	1	1	40.529213	150.62997	1	0.168	-0.46	-5.54	-5.561	111.0
-5555.5557	-400.0	1	1	400.0	400.0	1	1	1	40.529213	150.62997	1	0.168	-0.461	-5.58	-5.561	111.0
-5555.5557	-400.0	1	1	400.0	400.0	1	1	1	40.529213	150.62997	1	0.168	-0.46	-5.497	-5.561	111.0
-5555.5557	-400.0	1	1	400.0	400.0	1	1	1	40.529213	150.62997	1	0.168	-0.461	-5.565	-5.561	111.0
-5555.5557	-400.0	1	1	400.0	400.0	1	1	1	40.529213	150.62997	1	0.168	-0.461	-5.579	-5.561	111.0
-5555.5557	-400.0	1	1	400.0	400.0	1	1	1	40.529213	150.62997	1	0.168	-0.46	-5.545	-5.561	111.0
-5555.5557	-400.0	1	1	400.0	400.0	1	1	1	40.529213	150.62997	1	0.168	-0.46	-5.548	-5.561	111.0
-5555.5557	-400.0	1	1	400.0	400.0	1	1	1	40.529213	150.62997	1	0.168	-0.46	-5.528	-5.561	111.0
-5555.5557	-400.0	1	1	400.0	400.0	1	1	1	40.529213	150.62997	1	0.168	-0.461	-5.592	-5.561	111.0
-5555.5557	-400.0	1	1	400.0	400.0	1	1	1	40.529213	150.62997	1	0.168	-0.46	-5.545	-5.561	111.0
-5555.5557	-400.0	1	1	400.0	400.0	1	1	1	40.529213	150.62997	1	0.168	-0.46	-5.537	-5.561	111.0
-5555.5557	-400.0	1	1	400.0	400.0	1	1	1	40.529213	150.62997	1	0.168	-0.46	-5.54	-5.561	111.0
-5555.5557	-400.0	1	1	400.0	400.0	1	1	1	40.529213	150.62997	1	0.168	-0.461	-5.589	-5.561	111.0
-5555.5557	-400.0	1	1	400.0	400.0	1	1	1	40.529213	150.62997	1	0.168	-0.461	-5.558	-5.561	111.0
-5555.5557	-400.0	1	1	400.0	400.0	1	1	1	40.529213	150.62997	1	0.168	-0.461	-5.604	-5.561	111.0
-5555.5557	-400.0	1	1	400.0	400.0	1	1	1	40.529213	150.62997	1	0.168	-0.46	-5.535	-5.561	111.0
-5555.5557	-400.0	1	1	400.0	400.0	1	1	1	40.529213	150.62997	1	0.168	-0.46	-5.532	-5.561	111.0
-5555.5557	-400.0	1	1	400.0	400.0	1	1	1	40.529213	150.62997	1	0.168	-0.46	-5.525	-5.561	111.0
-5555.5557	-400.0	1	1	400.0	400.0	1	1	1	40.529213	150.62997	1	0.168	-0.461	-5.682	-5.561	111.0
-5555.5557	-400.0	1	1	400.0	400.0	1	1	1	40.529213	150.62997	1	0.168	-0.461	-5.601	-5.561	111.0
-5555.5557	-400.0	1	1	400.0	400.0	1	1	1	40.529213	150.62997	1	0.168	-0.46	-5.55	-5.561	111.0
-5555.5557	-400.0	1	1	400.0	400.0	1	1	1	40.529213	150.62997	1	0.168	-0.46	-5.532	-5.561	111.0
-5555.5557	-400.0	1	1	400.0	400.0	1	1	1	40.529213	150.62997	1	0.168	-0.461	-5.627	-5.561	111.0
-5555.5557	-400.0	1	1	400.0	400.0	1	1	1	40.529213	150.62997	1	0.168	-0.46	-5.554	-5.561	111.0
-5555.5557	-400.0	1	1	400.0	400.0	1	1	1	40.529213	150.62997	1	0.168	-0.461	-5.564	-5.561	111.0
-5555.5557	-400.0	1	1	400.0	400.0	1	1	1	40.529213	150.62997	1	0.168	-0.46	-5.507	-5.561	111.0
-5555.5557	-400.0	1	1	400.0	400.0	1	1	1	40.529213	150.62997	1	0.168	-0.461	-5.631	-5.561	111.0
-5555.5557	-400.0	1	1	400.0	400.0	1	1	1	40.529213	150.62997	1	0.168	-0.46	-5.527	-5.561	111.0
-5555.5557	-400.0	1	1	400.0	400.0	1	1	1	40.529213	150.62997	1	0.168	-0.46	-5.554	-5.561	111.0
-5555.5557	-400.0	1	1	400.0	400.0	1	1	1	40.529213	150.62997	1	0.168	-0.461	-5.602	-5.561	111.0
-5555.5557	-400.0	1	1	400.0	400.0	1	1	1	40.529213	150.62997	1	0.168	-0.461	-5.593	-5.561	111.0
-5555.5557	-400.0	1	1	400.0	400.0	1	1	1	40.529213	150.62997	1	0.168	-0.46	-5.549	-5.561	111.0
-5555.5557	-400.0	1	1	400.0	400.0	1	1	1	40.529213	150.62997	1	0.168	-0.46	-5.54	-5.561	111.0
-5555.5557	-400.0	1	1	400.0	400.0	1	1	1	40.529213	150.62997	1	0.168	-0.46	-5.551	-5.561	111.0
-5555.5557	-400.0	1	1	400.0	400.0	1	1	1	40.529213	150.62997	1	0.168	-0.461	-5.58	-5.561	111.0
-5555.5557	-400.0	1	1	400.0	400.0	1	1	1	40.529213	150.62997	1	0.168	-0.461	-5.577	-5.561	111.0
-5555.5557	-400.0	1	1	400.0	400.0	1	1	1	40.529213	150.62997	1	0.168	-0.461	-5.602	-5.561	111.0
-5555.5557	-400.0	1	1	400.0	400.0	1	1	1	40.529213	150.62997	1	0.168	-0.461	-5.561	-5.561	111.0
-5555.5557	-400.0	1	1	400.0	400.0	1	1	1	40.529213	150.62997	1	0.168	-0.46	-5.55	-5.561	111.0
-5555.5557	-400.0	1	1	400.0	400.0	1	1	1	40.529213	150.62997	1	0.168	-0.461	-5.58	-5.561	111.0
-5555.5557	-400.0	1	1	400.0	400.0	1	1	1	40.529213	150.62997	1	0.168	-0.461	-5.568	-5.561	111.0
-5555.5557	-400.0	1	1	400.0	400.0	1	1	1	40.529213	150.62997	1	0.168	-0.461	-5.589	-5.561	111.0
-5555.5557	-400.0	1	1	400.0	400.0	1	1	1	40.529213	150.62997	1	0.168	-0.461	-5.575	-5.561	111.0
-5555.5557	-400.0	1	1	400.0	400.0	1	1	1	40.529213	150.62997	1	0.168	-0.46	-5.548	-5.561	111.0
-5555.5557	-400.0	1	1	400.0	400.0	1	1	1	40.529213	150.62997	1	0.168	-0.461	-5.564	-5.561	111.0
-5555.5557	-400.0	1	1	400.0	400.0	1	1	1	40.529213	150.62997	1	0.168	-0.461	-5.574	-5.561	111.0
-5555.5557	-400.0	1	1	400.0	400.0	1	1	1	40.529213	150.62997	1	0.168	-0.461	-5.617	-5.561	111.0
-5555.5557	-400.0	1	1	400.0	400.0	1	1	1	40.529213	150.62997	1	0.168	-0.461	-5.578	-5.561	111.0
-5555.5557	-400.0	1	1	400.0	400.0	1	1	1	40.529213	150.62997	1	0.168	-0.461	-5.582	-5.561	111.0
-5555.5557	-400.0	1	1	400.0	400.0	1	1	1	40.529213	150.62997	1	0.168	-0.461	-5.558	-5.561	111.0
-5555.5557	-400.0	1	1	400.0	400.0	1	1	1	40.529213	150.62997	1	0.168	-0.46	-5.54	-5.561	111.0
-5555.5557	-400.0	1	1	400.0	400.0	1	1	1	40.529213	150.62997	1	0.168	-0.461	-5.6	-5.561	111.0
-5555.5557	-400.0	1	1	400.0	400.0	1	1	1	40.529213	150.62997	1	0.168	-0.46	-5.501	-5.561	111.0
-5555.5557	-400.0	1	1	400.0	400.0	1	1	1	40.529213	150.62997	1	0.168	-0.461	-5.598	-5.561	111.0
-5555.5557	-400.0	1	1	400.0	400.0	1	1	1	40.529213	150.62997	1	0.168	-0.46	-5.549	-5.561	111.0
-5555.5557	-400.0	1	1	400.0	400.0	1	1	1	40.529213	150.62997	1	0.168	-0.461	-5.57	-5.561	111.0
-5555.5557	-400.0	1	1	400.0	400.0	1	1	1	40.529213	150.62997	1	0.168	-0.46	-5.557	-5.561	111.0
-5555.5557	-400.0	1	1	400.0	400.0	1	1	1	40.529213	150.62997	1	0.168	-0.461	-5.569	-5.561	111.0
-5555.5557	-400.0	1	1	400.0	400.0	1	1	1	40.529213	150.62997	1	0.168	-0.46	-5.553	-5.561	111.0
-5555.5557	-400.0	1	1	400.0	400.0	1	1	1	40.529213	150.62997	1	0.168	-0.461	-5.558	-5.561	111.0
-5555.5557	-400.0	1	1	400.0	400.0	1	1	1	40.529213	150.62997	1	0.168	-0.459	-5.308	-5.561	111.0
-5555.5557	-400.0	1	1	400.0	400.0	1	1	1	40.529213	150.62997	1	0.168	-0.46	-5.582	-5.561	111.0
-5555.5557	-400.0	1	1	400.0	400.0	1	1	1	40.529213	150.62997	1	0.168	-0.46	-5.503	-5.561	111.0
-5555.5557	-400.0	1	1	400.0	400.0	1	1	1	40.529213	150.62997	1	0.168	-0.46	-5.529	-5.561	111.0
-5555.5557	-400.0	1	1	400.0	400.0	1	1	1	40.529213	150.62997	1	0.168	-0.46	-5.515	-5.561	111.0
-5555.5557	-400.0	1	1	400.0	400.0	1	1	1	40.529213	150.62997	1	0.168	-0.46	-5.543	-5.561	111.0
-5555.5557	-400.0	1	1	400.0	400.0	1	1	1	40.529213	150.62997	1	0.168	-0.461	-5.601	-5.561	111.0
0.0	0.0	1	1	400.0	400.0	1	1	1	40.529213	150.62997	0	0.168	-0.461	-5.585	-5.561	111.0
0.0	0.0	1	1	400.0	400.0	1	1	1	40.529213	150.62997	0	0.168	-0.461	-5.575	-5.561	111.0
0.0	0.0	1	1	400.0	400.0	1	1	1	40.529213	150.62997	0	0.168	-0.46	-5.472	-5.561	111.0
0.0	0.0	1	1	400.0	400.0	1	1	1	40.529213	150.62997	0	0.168	-0.46	-5.494	-5.561	111.0
0.0	0.0	1	1	400.0	400.0	1	1	1	40.529213	150.62997	0	0.168	-0.458	-5.212	-5.168	111.0
0.0	0.0	1	1	400.0	400.0	1	1	1	40.529213	150.62997	0	0.168	-0.453	-4.817	-4.803	111.0
0.0	0.0	1	1	400.0	400.0	1	1	1	40.529213	150.62997	0	0.168	-0.448	-4.828	-4.803	111.0
0.0	0.0	1	1	400.0	400.0	1	1	1	40.529213	150.62997	0	0.168	-0.438	-4.26	-4.147	111.0
0.0	0.0	1	1	400.0	400.0	1	1	1	40.529213	150.62997	0	0.168	-0.43	-4.181	-4.147	111.0
0.0	0.0	1	1	400.0	400.0	1	1	1	40.529213	150.62997	0	0.168	-0.416	-3.613	-3.581	111.0
0.0	0.0	1	1	400.0	400.0	1	1	1	40.529213	150.62997	0	0.168	-0.402	-3.28	-3.328	111.0
0.0	0.0	1	1	400.0	400.0	1	1	1	40.529213	150.62997	0	0.168	-0.389	-3.295	-3.328	111.0
0.0	0.0	1	1	400.0	400.0	1	1	1	40.529213	150.62997	0	0.169	-0.373	-2.871	-2.874	111.0
0.0	0.0	1	1	400.0	400.0	1	1	1	40.529213	150.62997	0	0.169	-0.359	-2.745	-2.671	111.0
0.0	0.0	1	1	400.0	400.0	1	1	1	40.529213	150.62997	0	0.169	-0.347	-2.676	-2.671	111.0
0.0	0.0	1	1	400.0	400.0	1	1	1	40.529213	150.62997	0	0.169	-0.332	-2.292	-2.306	111.0
0.0	0.0	1	1	400.0	400.0	1	1	1	40.529213	150.62997	0	0.169	-0.317	-2.119	-2.306	111.0
0.0	0.0	1	1	400.0	400.0	1	1	1	40.529213	150.62997	0	0.169	-0.303	-2.135	-2.143	111.0
0.0	0.0	1	1	400.0	400.0	1	1	1	40.529213	150.62997	0	0.169	-0.288	-1.807	-1.85	111.0
0.0	0.0	1	1	400.0	400.0	1	1	1	40.529213	150.62997	0	0.169	-0.274	-1.894	-1.85	111.0
0.0	0.0	1	1	400.0	400.0	1	1	1	40.529213	150.62997	0	0.169	-0.262	-1.704	-1.72	111.0
0.0	0.0	1	1	400.0	400.0	1	1	1	40.529213	150.62997	0	0.169	-0.249	-1.486	-1.485	111.0
0.0	0.0	1	1	400.0	400.0	1	1	1	40.529213	150.62997	0	0.17	-0.237	-1.528	-1.485	111.0
0.0	0.0	1	1	400.0	400.0	1	1	1	40.529213	150.62997	0	0.17	-0.225	-1.405	-1.38	111.0
0.0	0.0	1	1	400.0	400.0	1	1	1	40.529213	150.62997	0	0.17	-0.214	-1.392	-1.38	111.0
0.0	0.0	1	1	400.0	400.0	1	1	1	40.529213	150.62997	0	0.17	-0.203	-1.132	-1.191	111.0
0.0	0.0	1	1	400.0	400.0	1	1	1	40.529213	150.62997	0	0.17	-0.192	-1.131	-1.107	111.0
0.0	0.0	1	1	400.0	400.0	1	1	1	40.529213	150.62997	0	0.17	-0.182	-1.094	-1.107	111.0
0.0	0.0	1	1	400.0	400.0	1	1	1	40.529213	150.62997	0	0.17	-0.173	-0.981	-0.956	111.0
0.0	0.0	1	1	400.0	400.0	1	1	1	40.529213	150.62997	0	0.17	-0.163	-0.95	-0.888	111.0
0.0	0.0	1	1	400.0	400.0	1	1	1	40.529213	150.62997	0	0.17	-0.154	-0.881	-0.888	111.0
0.0	0.0	1	1	400.0	400.0	1	1	1	40.529213	150.62997	0	0.171	-0.146	-0.763	-0.767	111.0
0.0	0.0	1	1	400.0	400.0	1	1	1	40.529213	150.62997	0	0.171	-0.138	-0.822	-0.767	111.0
0.0	0.0	1	1	400.0	400.0	1	1	1	40.529213	150.62997	0	0.171	-0.13	-0.734	-0.662	111.0
0.0	0.0	1	1	400.0	400.0	1	1	1	40.529213	150.62997	0	0.171	-0.122	-0.641	-0.615	111.0
0.0	0.0	1	1	400.0	400.0	1	1	1	40.529213	150.62997	0	0.171	-0.114	-0.489	-0.615	111.0
0.0	0.0	1	1	400.0	400.0	1	1	1	40.529213	150.62997	0	0.171	-0.108	-0.508	-0.531	111.0
0.0	0.0	1	1	400.0	400.0	1	1	1	40.529213	150.62997	0	0.171	-0.102	-0.544	-0.493	111.0
0.0	0.0	1	1	400.0	400.0	1	1	1	40.529213	150.62997	0	0.171	-0.097	-0.515	-0.493	111.0
0.0	0.0	1	1	400.0	400.0	1	1	1	40.529213	150.62997	0	0.171	-0.091	-0.429	-0.426	111.0
0.0	0.0	1	1	400.0	400.0	1	1	1	40.529213	150.62997	0	0.172	-0.085	-0.395	-0.368	111.0
0.0	0.0	1	1	400.0	400.0	1	1	1	40.529213	150.62997	0	0.172	-0.079	-0.363	-0.368	111.0
0.0	0.0	1	1	400.0	400.0	1	1	1	40.529213	150.62997	0	0.172	-0.075	-0.349	-0.341	111.0
0.0	0.0	1	1	400.0	400.0	1	1	1	40.529213	150.62997	0	0.172	-0.071	-0.336	-0.341	111.0
0.0	0.0	1	1	400.0	400.0	1	1	1	40.529213	150.62997	0	0.172	-0.067	-0.282	-0.295	111.0
0.0	0.0	1	1	400.0	400.0	1	1	1	40.529213	150.62997	0	0.172	-0.063	-0.282	-0.274	111.0
0.0	0.0	1	1	400.0	400.0	1	1	1	40.529213	150.62997	0	0.172	-0.059	-0.276	-0.274	111.0
0.0	0.0	1	1	400.0	400.0	1	1	1	40.529213	150.62997	0	0.173	-0.056	-0.291	-0.236	111.0
0.0	0.0	1	1	400.0	400.0	1	1	1	40.529213	150.62997	0	0.173	-0.053	-0.256	-0.236	111.0
0.0	0.0	1	1	400.0	400.0	1	1	1	40.529213	150.62997	0	0.173	-0.049	-0.225	-0.219	111.0
0.0	0.0	1	1	400.0	400.0	1	1	1	40.529213	150.62997	0	0.173	-0.045	-0.178	-0.189	111.0
0.0	0.0	1	1	400.0	400.0	1	1	1	40.529213	150.62997	0	0.173	-0.041	-0.159	-0.189	111.0
0.0	0.0	1	1	400.0	400.0	1	1	1	40.529213	150.62997	0	0.174	-0.038	-0.176	-0.176	111.0
0.0	0.0	1	1	400.0	400.0	1	1	1	40.529213	150.62997	0	0.174	-0.036	-0.137	-0.152	111.0
0.0	0.0	1	1	400.0	400.0	1	1	1	40.529213	150.62997	0	0.174	-0.034	-0.133	-0.152	111.0
0.0	0.0	1	1	400.0	400.0	1	1	1	40.529213	150.62997	0	0.174	-0.032	-0.129	-0.141	111.0
0.0	0.0	1	1	400.0	400.0	1	1	1	40.529213	150.62997	0	0.175	-0.03	-0.12	-0.141	111.0
0.0	0.0	1	1	400.0	400.0	1	1	1	40.529213	150.62997	0	0.175	-0.028	-0.06	-0.121	111.0
0.0	0.0	1	1	400.0	400.0	1	1	1	40.529213	150.62997	0	0.175	-0.026	-0.072	-0.105	111.0
0.0	0.0	1	1	400.0	400.0	1	1	1	40.529213	150.62997	0	0.175	-0.024	-0.098	-0.105	111.0
0.0	0.0	1	1	400.0	400.0	1	1	1	40.529213	150.62997	0	0.176	-0.022	-0.09	-0.097	111.0
0.0	0.0	1	1	400.0	400.0	1	1	1	40.529213	150.62997	0	0.176	-0.021	-0.304	-0.084	111.0
0.0	0.0	1	1	400.0	400.0	1	1	1	40.529213	150.62997	0	0.176	-0.019	-0.002	-0.084	111.0
0.0	0.0	1	1	400.0	400.0	1	1	1	40.529213	150.62997	0	0.176	-0.019	0.04	-0.078	111.0
0.0	0.0	1	1	400.0	400.0	1	1	1	40.529213	150.62997	0	0.176	-0.019	-0.131	-0.072	111.0
0.0	0.0	1	1	400.0	400.0	1	1	1	40.529213	150.62997	0	0.177	-0.019	-0.107	-0.072	111.0
0.0	0.0	1	1	400.0	400.0	1	1	1	40.529213	150.62997	0	0.177	-0.019	-0.069	-0.062	111.0
0.0	0.0	1	1	400.0	400.0	1	1	1	40.529213	150.62997	0	0.177	-0.019	-0.08	-0.062	111.0
0.0	0.0	1	1	400.0	400.0	1	1	1	40.529213	150.62997	0	0.177	-0.019	-0.052	-0.058	111.0
0.0	0.0	1	1	400.0	400.0	1	1	1	40.529213	150.62997	0	0.177	-0.018	0.128	-0.049	111.0
0.0	0.0	1	1	400.0	400.0	1	1	1	40.529213	150.62997	0	0.178	-0.018	-0.034	-0.049	111.0
0.0	0.0	1	1	400.0	400.0	1	1	1	40.529213	150.62997	0	0.178	-0.018	-0.051	-0.046	111.0
0.0	0.0	1	1	400.0	400.0	1	1	1	40.529213	150.62997	0	0.178	-0.018	-0.047	-0.046	111.0
0.0	0.0	1	1	400.0	400.0	1	1	1	40.529213	150.62997	0	0.178	-0.018	-0.07	-0.039	111.0
0.0	0.0	1	1	400.0	400.0	1	1	1	40.529213	150.62997	0	0.178	-0.018	-0.044	-0.037	111.0
0.0	0.0	1	1	400.0	400.0	1	1	1	40.529213	150.62997	0	0.179	-0.018	-0.032	-0.037	111.0
0.0	0.0	1	1	400.0	400.0	1	1	1	40.529213	150.62997	0	0.179	-0.017	-0.03	-0.031	111.0
0.0	0.0	1	1	400.0	400.0	1	1	1	40.529213	150.62997	0	0.179	-0.017	-0.229	-0.027	111.0
0.0	0.0	1	1	400.0	400.0	1	1	1	40.529213	150.62997	0	0.179	-0.015	0.019	-0.027	111.0
0.0	0.0	1	1	400.0	400.0	1	1	1	40.529213	150.62997	0	0.179	-0.015	-0.023	-0.025	111.0
0.0	0.0	1	1	400.0	400.0	1	1	1	40.529213	150.62997	0	0.18	-0.013	0.004	-0.021	111.0
0.0	0.0	1	1	400.0	400.0	1	1	1	40.529213	150.62997	0	0.18	-0.013	-0.037	-0.021	111.0
0.0	0.0	1	1	400.0	400.0	1	1	1	40.529213	150.62997	0	0.18	-0.011	-0.001	-0.018	111.0
0.0	0.0	1	1	400.0	400.0	1	1	1	40.529213	150.62997	0	0.181	-0.01	-0.054	-0.018	111.0
0.0	0.0	1	1	400.0	400.0	1	1	1	40.529213	150.62997	0	0.181	-0.009	-0.023	-0.017	111.0
0.0	0.0	1	1	400.0	400.0	1	1	1	40.529213	150.62997	0	0.181	-0.008	0.005	-0.014	111.0
0.0	0.0	1	1	400.0	400.0	1	1	1	40.529213	150.62997	0	0.181	-0.007	-0.058	-0.014	111.0
0.0	0.0	1	1	400.0	400.0	1	1	1	40.529213	150.62997	0	0.182	-0.006	0.007	-0.013	111.0
0.0	0.0	1	1	400.0	400.0	1	1	1	40.529213	150.62997	0	0.182	-0.006	-0.027	-0.011	111.0
0.0	0.0	1	1	400.0	400.0	1	1	1	40.529213	150.62997	0	0.182	-0.005	-0.017	-0.011	111.0
0.0	0.0	1	1	400.0	400.0	1	1	1	40.529213	150.62997	0	0.182	-0.005	-0.025	-0.01	111.0
0.0	0.0	1	1	400.0	400.0	1	1	1	40.529213	150.62997	0	0.183	-0.004	0.197	-0.01	111.0
0.0	0.0	1	1	400.0	400.0	1	1	1	40.529213	150.62997	0	0.183	-0.003	-0.039	-0.009	111.0
0.0	0.0	1	1	400.0	400.0	1	1	1	40.529213	150.62997	0	0.183	-0.002	-0.011	-0.008	111.0
0.0	0.0	1	1	400.0	400.0	1	1	1	40.529213	150.62997	0	0.183	-0.001	-0.005	-0.008	111.0
0.0	0.0	1	1	400.0	400.0	1	1	1	40.529213	150.62997	0	0.184	-0.001	-0.031	-0.007	111.0
0.0	0.0	1	1	400.0	400.0	1	1	1	40.529213	150.62997	0	0.184	0.0	-0.005	-0.006	111.0
0.0	0.0	1	1	400.0	400.0	1	1	1	40.529213	150.62997	0	0.184	-0.001	-0.038	-0.006	111.0
0.0	0.0	1	1	400.0	400.0	1	1	1	40.529213	150.62997	0	0.185	0.0	0.004	-0.005	111.0
0.0	0.0	1	1	400.0	400.0	1	1	1	40.529213	150.62997	0	0.185	-0.001	-0.035	-0.005	111.0
0.0	0.0	1	1	400.0	400.0	1	1	1	40.529213	150.62997	0	0.185	-0.001	-0.015	-0.004	111.0
0.0	0.0	1	1	400.0	400.0	1	1	1	40.529213	150.62997	0	0.186	0.0	0.052	-0.004	111.0
0.0	0.0	1	1	400.0	400.0	1	1	1	40.529213	150.62997	0	0.186	-0.001	-0.042	-0.004	111.0
0.0	0.0	1	1	400.0	400.0	1	1	1	40.529213	150.62997	0	0.186	0.0	0.016	-0.003	111.0
0.0	0.0	1	1	400.0	400.0	1	1	1	40.529213	150.62997	0	0.187	0.0	0.002	-0.003	111.0
0.0	0.0	1	1	400.0	400.0	1	1	1	40.529213	150.62997	0	0.187	0.0	0.002	-0.003	111.0
0.0	0.0	1	1	400.0	400.0	1	1	1	40.529213	150.62997	0	0.187	0.0	0.004	-0.002	111.0
0.0	0.0	1	1	400.0	400.0	1	1	1	40.529213	150.62997	0	0.187	0.0	-0.004	-0.002	111.0
0.0	0.0	1	1	400.0	400.0	1	1	1	40.529213	150.62997	0	0.188	0.0	-0.001	-0.002	111.0
0.0	0.0	1	1	400.0	400.0	1	1	1	40.529213	150.62997	0	0.188	0.0	0.005	-0.001	111.0
0.0	0.0	1	1	400.0	400.0	1	1	1	40.529213	150.62997	0	0.188	-0.001	-0.045	-0.001	111.0
0.0	0.0	1	1	400.0	400.0	1	1	1	40.529213	150.62997	0	0.188	0.0	0.021	-0.001	111.0
0.0	0.0	1	1	400.0	400.0	1	1	1	40.529213	150.62997	0	0.188	-0.001	-0.028	-0.001	111.0
0.0	0.0	1	1	400.0	400.0	1	1	1	40.529213	150.62997	0	0.189	-0.001	-0.155	-0.001	111.0
0.0	0.0	1	1	400.0	400.0	1	1	1	40.529213	150.62997	0	0.189	0.0	0.061	-0.001	111.0
0.0	0.0	1	1	400.0	400.0	1	1	1	40.529213	150.62997	0	0.189	0.0	-0.01	-0.001	111.0
0.0	0.0	1	1	400.0	400.0	1	1	1	40.529213	150.62997	0	0.189	-0.001	-0.018	0.0	111.0
0.0	0.0	1	1	400.0	400.0	1	1	1	40.529213	150.62997	0	0.189	0.0	-0.006	0.0	111.0
0.0	0.0	1	1	400.0	400.0	1	1	1	40.529213	150.62997	0	0.189	-0.001	-0.033	0.0	111.0
0.0	0.0	1	1	400.0	400.0	1	1	1	40.529213	150.62997	0	0.19	0.0	0.015	0.0	111.0
0.0	0.0	1	1	400.0	400.0	1	1	1	40.529213	150.62997	0	0.19	0.0	0.023	0.0	111.0
0.0	0.0	1	1	400.0	400.0	1	1	1	40.529213	150.62997	0	0.19	-0.001	-0.014	0.0	111.0
0.0	0.0	1	1	400.0	400.0	1	1	1	40.529213	150.62997	0	0.19	-0.001	-0.045	0.0	111.0
0.0	0.0	1	1	400.0	400.0	1	1	1	40.529213	150.62997	0	0.19	0.0	0.02	0.0	111.0
0.0	0.0	1	1	400.0	400.0	1	1	1	40.529213	150.62997	0	0.191	-0.001	-0.019	0.0	111.0
0.0	0.0	1	1	400.0	400.0	1	1	1	40.529213	150.62997	0	0.191	0.0	0.001	0.0	111.0
0.0	0.0	1	1	400.0	400.0	1	1	1	40.529213	150.62997	0	0.191	-0.001	-0.028	0.0	111.0
0.0	0.0	1	1	400.0	400.0	1	1	1	40.529213	150.62997	0	0.191	0.0	-0.004	0.0	111.0
0.0	0.0	1	1	400.0	400.0	1	1	1	40.529213	150.62997	0	0.191	0.0	0.001	0.0	111.0
0.0	0.0	1	1	400.0	400.0	1	1	1	40.529213	150.62997	0	0.191	0.0	0.015	0.0	111.0
0.0	0.0	1	1	400.0	400.0	1	1	1	40.529213	150.62997	0	0.192	0.0	0.008	0.0	111.0
0.0	0.0	1	1	400.0	400.0	1	1	1	40.529213	150.62997	0	0.192	0.0	-0.002	0.0	111.0
0.0	0.0	1	1	400.0	400.0	1	1	1	40.529213	150.62997	0	0.192	0.0	0.004	0.0	111.0
0.0	0.0	1	1	400.0	400.0	1	1	1	40.529213	150.62997	0	0.192	0.0	0.037	0.0	111.0
0.0	0.0	1	1	400.0	400.0	1	1	1	40.529213	150.62997	0	0.192	-0.001	-0.03	0.0	111.0
0.0	0.0	1	1	400.0	400.0	1	1	1	40.529213	150.62997	0	0.192	-0.001	-0.022	0.0	111.0
0.0	0.0	1	1	400.0	400.0	1	1	1	40.529213	150.62997	0	0.192	0.0	0.05	0.0	111.0
0.0	0.0	1	1	400.0	400.0	1	1	1	40.529213	150.62997	0	0.192	0.0	0.005	0.0	111.0
0.0	0.0	1	1	400.0	400.0	1	1	1	40.529213	150.62997	0	0.192	0.0	0.011	0.0	111.0
0.0	0.0	1	1	400.0	400.0	1	1	1	40.529213	150.62997	0	0.192	0.0	0.016	0.0	111.0
0.0	0.0	1	1	400.0	400.0	1	1	1	40.529213	150.62997	0	0.192	0.0	-0.003	0.0	111.0
0.0	0.0	1	1	400.0	400.0	1	1	1	40.529213	150.62997	0	0.192	0.0	-0.003	0.0	111.0
0.0	0.0	1	1	400.0	400.0	1	1	1	40.529213	150.62997	0	0.192	0.0	0.0	0.0	111.0
0.0	0.0	1	1	400.0	400.0	1	1	1	40.529213	150.62997	0	0.192	0.0	0.052	0.0	111.0
0.0	0.0	1	1	400.0	400.0	1	1	1	40.529213	150.62997	0	0.192	-0.001	-0.039	0.0	111.0
0.0	0.0	1	1	400.0	400.0	1	1	1	40.529213	150.62997	0	0.192	-0.001	-0.023	0.0	111.0
0.0	0.0	1	1	400.0	400.0	1	1	1	40.529213	150.62997	0	0.192	-0.001	-0.041	0.0	111.0
0.0	0.0	1	1	400.0	400.0	1	1	1	40.529213	150.62997	0	0.192	-0.001	-0.071	0.0	111.0
0.0	0.0	1	1	400.0	400.0	1	1	1	40.529213	150.62997	0	0.192	0.0	0.026	0.0	111.0
0.0	0.0	1	1	400.0	400.0	1	1	1	40.529213	150.62997	0	0.192	-0.001	-0.013	0.0	111.0
0.0	0.0	1	1	400.0	400.0	1	1	1	40.529213	150.62997	0	0.192	-0.001	-0.017	0.0	111.0
0.0	0.0	1	1	400.0	400.0	1	1	1	40.529213	150.62997	0	0.192	-0.001	-0.015	0.0	111.0
0.0	0.0	1	1	400.0	400.0	1	1	1	40.529213	150.62997	0	0.193	0.0	0.0	0.0	111.0
0.0	0.0	1	1	400.0	400.0	1	1	1	40.529213	150.62997	0	0.193	0.0	0.028	0.0	111.0
0.0	0.0	1	1	400.0	400.0	1	1	1	40.529213	150.62997	0	0.193	0.0	0.021	0.0	111.0
0.0	0.0	1	1	400.0	400.0	1	1	1	40.529213	150.62997	0	0.193	0.0	-0.007	0.0	111.0
0.0	0.0	1	1	400.0	400.0	1	1	1	40.529213	150.62997	0	0.193	0.0	-0.003	0.0	111.0
0.0	0.0	1	1	400.0	400.0	1	1	1	40.529213	150.62997	0	0.193	0.0	0.005	0.0	111.0
0.0	0.0	1	1	400.0	400.0	1	1	1	40.529213	150.62997	0	0.193	0.0	-0.004	0.0	111.0
0.0	0.0	1	1	400.0	400.0	1	1	1	40.529213	150.62997	0	0.193	0.0	0.008	0.0	111.0
0.0	0.0	1	1	400.0	400.0	1	1	1	40.529213	150.62997	0	0.193	0.0	0.002	0.0	111.0
0.0	0.0	1	1	400.0	400.0	1	1	1	40.529213	150.62997	0	0.193	0.0	0.016	0.0	111.0
0.0	0.0	1	1	400.0	400.0	1	1	1	40.529213	150.62997	0	0.193	0.0	0.021	0.0	111.0
0.0	0.0	1	1	400.0	400.0	1	1	1	40.529213	150.62997	0	0.193	0.0	0.019	0.0	111.0
0.0	0.0	1	1	400.0	400.0	1	1	1	40.529213	150.62997	0	0.193	-0.001	-0.044	0.0	111.0
0.0	0.0	1	1	400.0	400.0	1	1	1	40.529213	150.62997	0	0.193	0.0	0.051	0.0	111.0
0.0	0.0	1	1	400.0	400.0	1	1	1	40.529213	150.62997	0	0.193	0.0	0.008	0.0	111.0
0.0	0.0	1	1	400.0	400.0	1	1	1	40.529213	150.62997	0	0.193	-0.001	-0.02	0.0	111.0
0.0	0.0	1	1	400.0	400.0	1	1	1	40.529213	150.62997	0	0.193	0.0	0.088	0.0	111.0
0.0	0.0	1	1	400.0	400.0	1	1	1	40.529213	150.62997	0	0.193	0.0	0.012	0.0	111.0
0.0	0.0	1	1	400.0	400.0	1	1	1	40.529213	150.62997	0	0.193	0.0	0.032	0.0	111.0
0.0	0.0	1	1	400.0	400.0	1	1	1	40.529213	150.62997	0	0.193	0.0	-0.005	0.0	111.0
0.0	0.0	1	1	400.0	400.0	1	1	1	40.529213	150.62997	0	0.193	-0.001	-0.116	0.0	111.0
0.0	0.0	1	1	400.0	400.0	1	1	1	40.529213	150.62997	0	0.193	-0.001	-0.022	0.0	111.0
0.0	0.0	1	1	400.0	400.0	1	1	1	40.529213	150.62997	0	0.193	-0.001	-0.017	0.0	111.0
0.0	0.0	1	1	400.0	400.0	1	1	1	40.529213	150.62997	0	0.193	0.0	0.006	0.0	111.0
0.0	0.0	1	1	400.0	400.0	1	1	1	40.529213	150.62997	0	0.193	0.0	-0.005	0.0	111.0
0.0	0.0	1	1	400.0	400.0	1	1	1	40.529213	150.62997	0	0.193	0.0	0.073	0.0	111.0
0.0	0.0	1	1	400.0	400.0	1	1	1	40.529213	150.62997	0	0.193	-0.001	-0.042	0.0	111.0
0.0	0.0	1	1	400.0	400.0	1	1	1	40.529213	150.62997	0	0.193	0.0	0.014	0.0	111.0
0.0	0.0	1	1	400.0	400.0	1	1	1	40.529213	150.62997	0	0.193	0.0	0.004	0.0	111.0
0.0	0.0	1	1	400.0	400.0	1	1	1	40.529213	150.62997	0	0.193	0.0	-0.004	0.0	111.0
0.0	0.0	1	1	400.0	400.0	1	1	1	40.529213	150.62997	0	0.193	0.0	0.027	0.0	111.0
0.0	0.0	1	1	400.0	400.0	1	1	1	40.529213	150.62997	0	0.193	-0.001	-0.027	0.0	111.0
0.0	0.0	1	1	400.0	400.0	1	1	1	40.529213	150.62997	0	0.193	-0.001	-0.022	0.0	111.0
0.0	0.0	1	1	400.0	400.0	1	1	1	40.529213	150.62997	0	0.193	-0.001	-0.016	0.0	111.0
0.0	0.0	1	1	400.0	400.0	1	1	1	40.529213	150.62997	0	0.193	0.0	0.003	0.0	111.0
0.0	0.0	1	1	400.0	400.0	1	1	1	40.529213	150.62997	0	0.193	0.0	0.014	0.0	111.0
0.0	0.0	1	1	400.0	400.0	1	1	1	40.529213	150.62997	0	0.193	-0.001	-0.043	0.0	111.0
0.0	0.0	1	1	400.0	400.0	1	1	1	40.529213	150.62997	0	0.193	0.0	0.032	0.0	111.0
0.0	0.0	1	1	400.0	400.0	1	1	1	40.529213	150.62997	0	0.193	0.0	0.007	0.0	111.0
0.0	0.0	1	1	400.0	400.0	1	1	1	40.529213	150.62997	0	0.193	-0.001	-0.016	0.0	111.0
0.0	0.0	1	1	400.0	400.0	1	1	1	40.529213	150.62997	0	0.193	-0.001	-0.018	0.0	111.0
0.0	0.0	1	1	400.0	400.0	1	1	1	40.529213	150.62997	0	0.193	-0.001	-0.015	0.0	111.0
0.0	0.0	1	1	400.0	400.0	1	1	1	40.529213	150.62997	0	0.193	-0.001	-0.013	0.0	111.0
0.0	0.0	1	1	400.0	400.0	1	1	1	40.529213	150.62997	0	0.193	0.0	0.038	0.0	111.0
0.0	0.0	1	1	400.0	400.0	1	1	1	40.529213	150.62997	0	0.193	0.0	-0.003	0.0	111.0
0.0	0.0	1	1	400.0	400.0	1	1	1	40.529213	150.62997	0	0.193	-0.001	-0.018	0.0	111.0
0.0	0.0	1	1	400.0	400.0	1	1	1	40.529213	150.62997	0	0.193	0.0	0.027	0.0	111.0
0.0	0.0	1	1	400.0	400.0	1	1	1	40.529213	150.62997	0	0.193	0.0	0.019	0.0	111.0
0.0	0.0	1	1	400.0	400.0	1	1	1	40.529213	150.62997	0	0.193	-0.001	-0.025	0.0	111.0
0.0	0.0	1	1	400.0	400.0	1	1	1	40.529213	150.62997	0	0.193	-0.001	-0.12	0.0	111.0
0.0	0.0	1	1	400.0	400.0	1	1	1	40.529213	150.62997	0	0.193	-0.001	-0.015	0.0	111.0
0.0	0.0	1	1	400.0	400.0	1	1	1	40.529213	150.62997	0	0.193	0.0	0.036	0.0	111.0
0.0	0.0	1	1	400.0	400.0	1	1	1	40.529213	150.62997	0	0.193	-0.001	-0.013	0.0	111.0
0.0	0.0	1	1	400.0	400.0	1	1	1	40.529213	150.62997	0	0.193	0.0	0.016	0.0	111.0
0.0	0.0	1	1	400.0	400.0	1	1	1	40.529213	150.62997	0	0.193	0.0	-0.005	0.0	111.0
0.0	0.0	1	1	400.0	400.0	1	1	1	40.529213	150.62997	0	0.193	0.0	0.006	0.0	111.0
0.0	0.0	1	1	400.0	400.0	1	1	1	40.529213	150.62997	0	0.193	0.0	-0.007	0.0	111.0
0.0	0.0	1	1	400.0	400.0	1	1	1	40.529213	150.62997	0	0.193	-0.001	-0.064	0.0	111.0
0.0	0.0	1	1	400.0	400.0	1	1	1	40.529213	150.62997	0	0.193	0.0	0.006	0.0	111.0
0.0	0.0	1	1	400.0	400.0	1	1	1	40.529213	150.62997	0	0.193	0.0	-0.009	0.0	111.0
0.0	0.0	1	1	400.0	400.0	1	1	1	40.529213	150.62997	0	0.193	0.0	-0.002	0.0	111.0
0.0	0.0	1	1	400.0	400.0	1	1	1	40.529213	150.62997	0	0.193	-0.001	-0.013	0.0	111.0
0.0	0.0	1	1	400.0	400.0	1	1	1	40.529213	150.62997	0	0.193	0.0	0.014	0.0	111.0
0.0	0.0	1	1	400.0	400.0	1	1	1	40.529213	150.62997	0	0.193	0.0	-0.005	0.0	111.0
0.0	0.0	1	1	400.0	400.0	1	1	1	40.529213	150.62997	0	0.193	0.0	0.0	0.0	111.0
0.0	0.0	1	1	400.0	400.0	1	1	1	40.529213	150.62997	0	0.193	-0.001	-0.017	0.0	111.0
0.0	0.0	1	1	400.0	400.0	1	1	1	40.529213	150.62997	0	0.193	0.0	0.038	0.0	111.0
0.0	0.0	1	1	400.0	400.0	1	1	1	40.529213	150.62997	0	0.193	-0.001	-0.027	0.0	111.0
0.0	0.0	1	1	400.0	400.0	1	1	1	40.529213	150.62997	0	0.193	-0.001	-0.02	0.0	111.0
0.0	0.0	1	1	400.0	400.0	1	1	1	40.529213	150.62997	0	0.193	0.0	0.115	0.0	111.0
0.0	0.0	1	1	400.0	400.0	1	1	1	40.529213	150.62997	0	0.193	0.0	0.0	0.0	111.0
0.0	0.0	1	1	400.0	400.0	1	1	1	40.529213	150.62997	0	0.193	-0.001	-0.042	0.0	111.0
0.0	0.0	1	1	400.0	400.0	1	1	1	40.529213	150.62997	0	0.193	0.0	0.014	0.0	111.0
0.0	0.0	1	1	400.0	400.0	1	1	1	40.529213	150.62997	0	0.193	-0.001	-0.022	0.0	111.0
0.0	0.0	1	1	400.0	400.0	1	1	1	40.529213	150.62997	0	0.193	0.0	0.003	0.0	111.0
0.0	0.0	1	1	400.0	400.0	1	1	1	40.529213	150.62997	0	0.193	-0.001	-0.016	0.0	111.0
0.0	0.0	1	1	400.0	400.0	1	1	1	40.529213	150.62997	0	0.193	0.0	0.0	0.0	111.0
0.0	0.0	1	1	400.0	400.0	1	1	1	40.529213	150.62997	0	0.193	0.0	0.008	0.0	111.0
0.0	0.0	1	1	400.0	400.0	1	1	1	40.529213	150.62997	0	0.193	0.0	-0.009	0.0	111.0
0.0	0.0	1	1	400.0	400.0	1	1	1	40.529213	150.62997	0	0.193	0.0	0.014	0.0	111.0
0.0	0.0	1	1	400.0	400.0	1	1	1	40.529213	150.62997	0	0.193	-0.001	-0.031	0.0	111.0
0.0	0.0	1	1	400.0	400.0	1	1	1	40.529213	150.62997	0	0.193	-0.001	-0.059	0.0	111.0
-4180.487	-300.99503	1	2	300.99503	400.0	1	1	2	40.529213	150.62997	1	0.193	0.0	0.006	0.0	111.0
-4180.487	-300.99503	1	2	300.99503	400.0	1	1	2	40.529213	150.62997	1	0.193	-0.001	-0.068	0.0	111.0
-4180.487	-300.99503	1	2	300.99503	400.0	0	1	2	40.529213	150.62997	1	0.193	0.0	0.032	0.0	111.0
-4180.487	-300.99503	1	2	300.99503	400.0	0	1	2	40.529213	150.62997	1	0.193	0.0	0.062	0.0	111.0
-4180.487	-300.99503	1	2	300.99503	400.0	0	1	2	40.529213	150.62997	1	0.193	-0.001	-0.013	0.0	111.0
-4180.487	-300.99503	1	2	300.99503	400.0	0	1	2	40.529213	150.62997	1	0.193	-0.003	-0.256	-0.294	111.0
-4180.487	-300.99503	1	2	300.99503	400.0	0	1	2	40.529213	150.62997	1	0.193	-0.007	-0.634	-0.825	111.0
-4180.487	-300.99503	1	2	300.99503	400.0	0	1	2	40.529213	150.62997	1	0.193	-0.013	-0.843	-0.825	111.0
-4180.487	-300.99503	1	2	300.99503	400.0	0	1	2	40.529213	150.62997	1	0.193	-0.022	-1.193	-1.283	111.0
-4180.487	-300.99503	1	2	300.99503	400.0	0	1	2	40.529213	150.62997	1	0.192	-0.03	-1.378	-1.488	111.0
-4180.487	-300.99503	1	2	300.99503	400.0	0	1	2	40.529213	150.62997	1	0.192	-0.04	-1.47	-1.488	111.0
-4180.487	-300.99503	1	2	300.99503	400.0	0	1	2	40.529213	150.62997	1	0.192	-0.051	-1.844	-1.856	111.0
-4180.487	-300.99503	1	2	300.99503	400.0	0	1	2	40.529213	150.62997	1	0.192	-0.061	-1.808	-1.856	111.0
-4180.487	-300.99503	1	2	300.99503	400.0	0	1	2	40.529213	150.62997	1	0.192	-0.071	-2.112	-2.021	111.0
-4180.487	-300.99503	1	2	300.99503	400.0	0	1	2	40.529213	150.62997	1	0.192	-0.083	-2.303	-2.316	111.0
-4180.487	-300.99503	1	2	300.99503	400.0	0	1	2	40.529213	150.62997	1	0.192	-0.093	-2.348	-2.316	111.0
-4180.487	-300.99503	1	2	300.99503	400.0	0	1	2	40.529213	150.62997	1	0.192	-0.105	-2.62	-2.571	111.0
-4180.487	-300.99503	1	2	300.99503	400.0	0	1	2	40.529213	150.62997	1	0.192	-0.116	-2.705	-2.685	111.0
-4180.487	-300.99503	1	2	300.99503	400.0	0	1	2	40.529213	150.62997	1	0.192	-0.126	-2.704	-2.685	111.0
-4180.487	-300.99503	1	2	300.99503	400.0	0	1	2	40.529213	150.62997	1	0.192	-0.137	-2.993	-2.889	111.0
-4180.487	-300.99503	1	2	300.99503	400.0	0	1	2	40.529213	150.62997	1	0.191	-0.146	-2.9	-2.889	111.0
-4180.487	-300.99503	1	2	300.99503	400.0	0	1	2	40.529213	150.62997	1	0.191	-0.156	-2.976	-2.981	111.0
-4180.487	-300.99503	1	2	300.99503	400.0	0	1	2	40.529213	150.62997	1	0.191	-0.166	-3.164	-3.145	111.0
-4180.487	-300.99503	1	2	300.99503	400.0	0	1	2	40.529213	150.62997	1	0.191	-0.175	-3.118	-3.145	111.0
-4180.487	-300.99503	1	2	300.99503	400.0	0	1	2	40.529213	150.62997	1	0.191	-0.185	-3.173	-3.219	111.0
-4180.487	-300.99503	1	2	300.99503	400.0	0	1	2	40.529213	150.62997	1	0.191	-0.193	-3.355	-3.35	111.0
-4180.487	-300.99503	1	2	300.99503	400.0	0	1	2	40.529213	150.62997	1	0.191	-0.202	-3.414	-3.35	111.0
-4180.487	-300.99503	1	2	300.99503	400.0	0	1	2	40.529213	150.62997	1	0.191	-0.21	-3.423	-3.409	111.0
-4180.487	-300.99503	1	2	300.99503	400.0	0	1	2	40.529213	150.62997	1	0.191	-0.217	-3.525	-3.409	111.0
-4180.487	-300.99503	1	2	300.99503	400.0	0	1	2	40.529213	150.62997	1	0.191	-0.224	-3.475	-3.515	111.0
-4180.487	-300.99503	1	2	300.99503	400.0	0	1	2	40.529213	150.62997	1	0.191	-0.23	-3.566	-3.562	111.0
-4180.487	-300.99503	1	2	300.99503	400.0	0	1	2	40.529213	150.62997	1	0.191	-0.236	-3.515	-3.562	111.0
-4180.487	-300.99503	1	2	300.99503	400.0	0	1	2	40.529213	150.62997	1	0.191	-0.243	-3.661	-3.648	111.0
-4180.487	-300.99503	1	2	300.99503	400.0	0	1	2	40.529213	150.62997	1	0.191	-0.249	-3.717	-3.72	111.0
-4180.487	-300.99503	1	2	300.99503	400.0	0	1	2	40.529213	150.62997	1	0.19	-0.255	-3.727	-3.72	111.0
-4180.487	-300.99503	1	2	300.99503	400.0	0	1	2	40.529213	150.62997	1	0.19	-0.261	-3.76	-3.753	111.0
-4180.487	-300.99503	1	2	300.99503	400.0	0	1	2	40.529213	150.62997	1	0.19	-0.265	-3.727	-3.753	111.0
-4180.487	-300.99503	1	2	300.99503	400.0	0	1	2	40.529213	150.62997	1	0.19	-0.269	-3.794	-3.784	111.0
-4180.487	-300.99503	1	2	300.99503	400.0	0	1	2	40.529213	150.62997	1	0.19	-0.273	-3.855	-3.838	111.0
-4180.487	-300.99503	1	2	300.99503	400.0	0	1	2	40.529213	150.62997	1	0.19	-0.277	-3.843	-3.838	111.0
-4180.487	-300.99503	1	2	300.99503	400.0	0	1	2	40.529213	150.62997	1	0.19	-0.283	-3.924	-3.886	111.0
-4180.487	-300.99503	1	2	300.99503	400.0	0	1	2	40.529213	150.62997	1	0.189	-0.286	-3.737	-3.907	111.0
-4180.487	-300.99503	1	2	300.99503	400.0	0	1	2	40.529213	150.62997	1	0.189	-0.29	-3.891	-3.907	111.0
-4180.487	-300.99503	1	2	300.99503	400.0	0	1	2	40.529213	150.62997	1	0.189	-0.294	-3.904	-3.945	111.0
-4180.487	-300.99503	1	2	300.99503	400.0	0	1	2	40.529213	150.62997	1	0.189	-0.298	-3.987	-3.945	111.0
-4180.487	-300.99503	1	2	300.99503	400.0	0	1	2	40.529213	150.62997	1	0.189	-0.302	-3.973	-3.963	111.0
-4180.487	-300.99503	1	2	300.99503	400.0	0	1	2	40.529213	150.62997	1	0.189	-0.304	-4.003	-3.992	111.0
-4180.487	-300.99503	1	2	300.99503	400.0	0	1	2	40.529213	150.62997	1	0.189	-0.306	-3.961	-3.992	111.0
-4180.487	-300.99503	1	2	300.99503	400.0	0	1	2	40.529213	150.62997	1	0.189	-0.308	-3.995	-4.006	111.0
-4180.487	-300.99503	1	2	300.99503	400.0	0	1	2	40.529213	150.62997	1	0.188	-0.31	-3.967	-4.03	111.0
-4180.487	-300.99503	1	2	300.99503	400.0	0	1	2	40.529213	150.62997	1	0.188	-0.312	-4.051	-4.03	111.0
-4180.487	-300.99503	1	2	300.99503	400.0	0	1	2	40.529213	150.62997	1	0.188	-0.314	-4.022	-4.041	111.0
-4180.487	-300.99503	1	2	300.99503	400.0	0	1	2	40.529213	150.62997	1	0.188	-0.317	-3.919	-4.041	111.0
-4180.487	-300.99503	1	2	300.99503	400.0	0	1	2	40.529213	150.62997	1	0.188	-0.319	-4.06	-4.06	111.0
-4180.487	-300.99503	1	2	300.99503	400.0	0	1	2	40.529213	150.62997	1	0.188	-0.322	-4.153	-4.077	111.0
-4180.487	-300.99503	1	2	300.99503	400.0	0	1	2	40.529213	150.62997	1	0.187	-0.322	-4.1	-4.077	111.0
-4180.487	-300.99503	1	2	300.99503	400.0	0	1	2	40.529213	150.62997	1	0.187	-0.322	-4.079	-4.085	111.0
-4180.487	-300.99503	1	2	300.99503	400.0	0	1	2	40.529213	150.62997	1	0.187	-0.323	-4.087	-4.098	111.0
-4180.487	-300.99503	1	2	300.99503	400.0	0	1	2	40.529213	150.62997	1	0.187	-0.323	-4.099	-4.098	111.0
-4180.487	-300.99503	1	2	300.99503	400.0	0	1	2	40.529213	150.62997	1	0.186	-0.324	-4.095	-4.105	111.0
-4180.487	-300.99503	1	2	300.99503	400.0	0	1	2	40.529213	150.62997	1	0.186	-0.325	-4.128	-4.105	111.0
-4180.487	-300.99503	1	2	300.99503	400.0	0	1	2	40.529213	150.62997	1	0.186	-0.327	-4.115	-4.11	111.0
-4180.487	-300.99503	1	2	300.99503	400.0	0	1	2	40.529213	150.62997	1	0.186	-0.329	-4.143	-4.12	111.0
-4180.487	-300.99503	1	2	300.99503	400.0	1	1	2	40.529213	150.62997	1	0.185	-0.33	-4.136	-4.12	111.0
-4180.487	-300.99503	1	2	300.99503	400.0	1	1	2	40.529213	150.62997	1	0.185	-0.332	-4.181	-4.129	111.0
-4180.487	-300.99503	1	2	300.99503	400.0	1	1	2	40.529213	150.62997	1	0.185	-0.333	-4.077	-4.133	111.0
-4180.487	-300.99503	1	2	300.99503	400.0	1	1	2	40.529213	150.62997	1	0.184	-0.335	-4.121	-4.133	111.0
-4180.487	-300.99503	1	2	300.99503	400.0	1	1	2	40.529213	150.62997	1	0.184	-0.337	-4.178	-4.14	111.0
-4180.487	-300.99503	1	2	300.99503	400.0	1	1	2	40.529213	150.62997	1	0.184	-0.339	-4.213	-4.14	111.0
-4180.487	-300.99503	1	2	300.99503	400.0	1	1	2	40.529213	150.62997	1	0.183	-0.341	-4.119	-4.146	111.0
-4180.487	-300.99503	1	2	300.99503	400.0	1	1	2	40.529213	150.62997	1	0.183	-0.341	-4.158	-4.149	111.0
-4180.487	-300.99503	1	2	300.99503	400.0	1	1	2	40.529213	150.62997	1	0.182	-0.341	-4.113	-4.149	111.0
-4180.487	-300.99503	1	2	300.99503	400.0	1	1	2	40.529213	150.62997	1	0.182	-0.341	-4.166	-4.154	111.0
-4180.487	-300.99503	1	2	300.99503	400.0	1	1	2	40.529213	150.62997	1	0.182	-0.341	-4.142	-4.156	111.0
-4180.487	-300.99503	1	2	300.99503	400.0	1	1	2	40.529213	150.62997	1	0.182	-0.341	-4.214	-4.156	111.0
-4180.487	-300.99503	1	2	300.99503	400.0	1	1	2	40.529213	150.62997	1	0.181	-0.341	-4.203	-4.16	111.0
-4180.487	-300.99503	1	2	300.99503	400.0	1	1	2	40.529213	150.62997	1	0.181	-0.341	-4.118	-4.16	111.0
-4180.487	-300.99503	1	2	300.99503	400.0	1	1	2	40.529213	150.62997	1	0.181	-0.341	-4.163	-4.161	111.0
-4180.487	-300.99503	1	2	300.99503	400.0	1	1	2	40.529213	150.62997	1	0.181	-0.341	-4.163	-4.165	111.0
-4180.487	-300.99503	1	2	300.99503	400.0	1	1	2	40.529213	150.62997	1	0.18	-0.341	-4.134	-4.165	111.0
-4180.487	-300.99503	1	2	300.99503	400.0	1	1	2	40.529213	150.62997	1	0.18	-0.341	-4.152	-4.167	111.0
-4180.487	-300.99503	1	2	300.99503	400.0	1	1	2	40.529213	150.62997	1	0.18	-0.341	-4.159	-4.169	111.0
-4180.487	-300.99503	1	2	300.99503	400.0	1	1	2	40.529213	150.62997	1	0.18	-0.341	-4.193	-4.169	111.0
-4180.487	-300.99503	1	2	300.99503	400.0	1	1	2	40.529213	150.62997	1	0.179	-0.341	-4.153	-4.171	111.0
-4180.487	-300.99503	1	2	300.99503	400.0	1	1	2	40.529213	150.62997	1	0.179	-0.341	-4.143	-4.172	111.0
-4180.487	-300.99503	1	2	300.99503	400.0	1	1	2	40.529213	150.62997	1	0.179	-0.341	-4.207	-4.172	111.0
-4180.487	-300.99503	1	2	300.99503	400.0	1	1	2	40.529213	150.62997	1	0.179	-0.341	-4.158	-4.173	111.0
-4180.487	-300.99503	1	2	300.99503	400.0	1	1	2	40.529213	150.62997	1	0.179	-0.341	-4.187	-4.173	111.0
-4180.487	-300.99503	1	2	300.99503	400.0	1	1	2	40.529213	150.62997	1	0.178	-0.341	-4.212	-4.175	111.0
-4180.487	-300.99503	1	2	300.99503	400.0	1	1	2	40.529213	150.62997	1	0.178	-0.341	-4.196	-4.176	111.0
-4180.487	-300.99503	1	2	300.99503	400.0	1	1	2	40.529213	150.62997	1	0.178	-0.342	-4.187	-4.176	111.0
-4180.487	-300.99503	1	2	300.99503	400.0	1	1	2	40.529213	150.62997	1	0.178	-0.342	-4.194	-4.177	111.0
-4180.487	-300.99503	1	2	300.99503	400.0	1	1	2	40.529213	150.62997	1	0.178	-0.342	-4.136	-4.177	111.0
-4180.487	-300.99503	1	2	300.99503	400.0	1	1	2	40.529213	150.62997	1	0.178	-0.342	-4.161	-4.177	111.0
-4180.487	-300.99503	1	2	300.99503	400.0	1	1	2	40.529213	150.62997	1	0.177	-0.342	-4.172	-4.179	111.0
-4180.487	-300.99503	1	2	300.99503	400.0	1	1	2	40.529213	150.62997	1	0.177	-0.342	-4.237	-4.179	111.0
-4180.487	-300.99503	1	2	300.99503	400.0	1	1	2	40.529213	150.62997	1	0.177	-0.342	-4.167	-4.179	111.0
-4180.487	-300.99503	1	2	300.99503	400.0	1	1	2	40.529213	150.62997	1	0.177	-0.342	-4.163	-4.179	111.0
-4180.487	-300.99503	1	2	300.99503	400.0	1	1	2	40.529213	150.62997	1	0.177	-0.342	-4.215	-4.179	111.0
-4180.487	-300.99503	1	2	300.99503	400.0	1	1	2	40.529213	150.62997	1	0.177	-0.341	-4.035	-4.18	111.0
-4180.487	-300.99503	1	2	300.99503	400.0	1	1	2	40.529213	150.62997	1	0.177	-0.341	-4.139	-4.18	111.0
-4180.487	-300.99503	1	2	300.99503	400.0	1	1	2	40.529213	150.62997	1	0.177	-0.341	-4.187	-4.18	111.0
-4180.487	-300.99503	1	2	300.99503	400.0	1	1	2	40.529213	150.62997	1	0.177	-0.341	-4.216	-4.181	111.0
-4180.487	-300.99503	1	2	300.99503	400.0	1	1	2	40.529213	150.62997	1	0.176	-0.341	-4.171	-4.181	111.0
-4180.487	-300.99503	1	2	300.99503	400.0	1	1	2	40.529213	150.62997	1	0.176	-0.341	-4.173	-4.181	111.0
-4180.487	-300.99503	1	2	300.99503	400.0	1	1	2	40.529213	150.62997	1	0.176	-0.341	-4.167	-4.181	111.0
-4180.487	-300.99503	1	2	300.99503	400.0	1	1	2	40.529213	150.62997	1	0.176	-0.341	-4.147	-4.181	111.0
-4180.487	-300.99503	1	2	300.99503	400.0	1	1	2	40.529213	150.62997	1	0.176	-0.341	-4.137	-4.182	111.0
-4180.487	-300.99503	1	2	300.99503	400.0	1	1	2	40.529213	150.62997	1	0.176	-0.341	-4.176	-4.182	111.0
-4180.487	-300.99503	1	2	300.99503	400.0	1	1	2	40.529213	150.62997	1	0.176	-0.341	-4.206	-4.182	111.0
-4180.487	-300.99503	1	2	300.99503	400.0	1	1	2	40.529213	150.62997	1	0.176	-0.341	-4.187	-4.182	111.0
-4180.487	-300.99503	1	2	300.99503	400.0	1	1	2	40.529213	150.62997	1	0.176	-0.341	-4.173	-4.182	111.0
-4180.487	-300.99503	1	2	300.99503	400.0	1	1	2	40.529213	150.62997	1	0.176	-0.341	-4.176	-4.183	111.0
-4180.487	-300.99503	1	2	300.99503	400.0	1	1	2	40.529213	150.62997	1	0.176	-0.341	-4.189	-4.183	111.0
-4180.487	-300.99503	1	2	300.99503	400.0	1	1	2	40.529213	150.62997	1	0.176	-0.341	-4.176	-4.183	111.0
-4180.487	-300.99503	1	2	300.99503	400.0	1	1	2	40.529213	150.62997	1	0.176	-0.34	-4.042	-4.183	111.0
-4180.487	-300.99503	1	2	300.99503	400.0	1	1	2	40.529213	150.62997	1	0.176	-0.341	-4.166	-4.183	111.0
-4180.487	-300.99503	1	2	300.99503	400.0	1	1	2	40.529213	150.62997	1	0.176	-0.341	-4.206	-4.183	111.0
-4180.487	-300.99503	1	2	300.99503	400.0	1	1	2	40.529213	150.62997	1	0.176	-0.341	-4.243	-4.183	111.0
-4180.487	-300.99503	1	2	300.99503	400.0	1	1	2	40.529213	150.62997	1	0.176	-0.341	-4.163	-4.183	111.0
-4180.487	-300.99503	1	2	300.99503	400.0	1	1	2	40.529213	150.62997	1	0.176	-0.341	-4.239	-4.183	111.0
-4180.487	-300.99503	1	2	300.99503	400.0	1	1	2	40.529213	150.62997	1	0.176	-0.341	-4.168	-4.184	111.0
-4180.487	-300.99503	1	2	300.99503	400.0	1	1	2	40.529213	150.62997	1	0.176	-0.341	-4.158	-4.184	111.0
-4180.487	-300.99503	1	2	300.99503	400.0	1	1	2	40.529213	150.62997	1	0.176	-0.341	-4.224	-4.184	111.0
-4180.487	-300.99503	1	2	300.99503	400.0	1	1	2	40.529213	150.62997	1	0.176	-0.341	-4.214	-4.184	111.0
-4180.487	-300.99503	1	2	300.99503	400.0	1	1	2	40.529213	150.62997	1	0.176	-0.341	-4.166	-4.184	111.0
-4180.487	-300.99503	1	2	300.99503	400.0	1	1	2	40.529213	150.62997	1	0.176	-0.341	-4.261	-4.184	111.0
-4180.487	-300.99503	1	2	300.99503	400.0	1	1	2	40.529213	150.62997	1	0.175	-0.341	-4.191	-4.184	111.0
-4180.487	-300.99503	1	2	300.99503	400.0	1	1	2	40.529213	150.62997	1	0.175	-0.341	-4.164	-4.184	111.0
-4180.487	-300.99503	1	2	300.99503	400.0	1	1	2	40.529213	150.62997	1	0.175	-0.341	-4.196	-4.184	111.0
-4180.487	-300.99503	1	2	300.99503	400.0	1	1	2	40.529213	150.62997	1	0.175	-0.341	-4.212	-4.184	111.0
-4180.487	-300.99503	1	2	300.99503	400.0	1	1	2	40.529213	150.62997	1	0.175	-0.341	-4.172	-4.184	111.0
-4180.487	-300.99503	1	2	300.99503	400.0	1	1	2	40.529213	150.62997	1	0.175	-0.341	-4.167	-4.184	111.0
-4180.487	-300.99503	1	2	300.99503	400.0	1	1	2	40.529213	150.62997	1	0.175	-0.341	-4.185	-4.184	111.0
-4180.487	-300.99503	1	2	300.99503	400.0	1	1	2	40.529213	150.62997	1	0.175	-0.341	-4.158	-4.184	111.0
-4180.487	-300.99503	1	2	300.99503	400.0	1	1	2	40.529213	150.62997	1	0.175	-0.341	-4.176	-4.184	111.0
-4180.487	-300.99503	1	2	300.99503	400.0	1	1	2	40.529213	150.62997	1	0.175	-0.341	-4.346	-4.184	111.0
-4180.487	-300.99503	1	2	300.99503	400.0	1	1	2	40.529213	150.62997	1	0.175	-0.341	-4.166	-4.184	111.0
-4180.487	-300.99503	1	2	300.99503	400.0	1	1	2	40.529213	150.62997	1	0.175	-0.341	-4.199	-4.184	111.0
-4180.487	-300.99503	1	2	300.99503	400.0	1	1	2	40.529213	150.62997	1	0.175	-0.341	-4.162	-4.184	111.0
-4180.487	-300.99503	1	2	300.99503	400.0	1	1	2	40.529213	150.62997	1	0.175	-0.341	-4.227	-4.184	111.0
-4180.487	-300.99503	1	2	300.99503	400.0	1	1	2	40.529213	150.62997	1	0.175	-0.34	-4.08	-4.184	111.0
-4180.487	-300.99503	1	2	300.99503	400.0	1	1	2	40.529213	150.62997	1	0.175	-0.341	-4.228	-4.184	111.0
-4180.487	-300.99503	1	2	300.99503	400.0	1	1	2	40.529213	150.62997	1	0.175	-0.341	-4.149	-4.184	111.0
-4180.487	-300.99503	1	2	300.99503	400.0	1	1	2	40.529213	150.62997	1	0.175	-0.341	-4.126	-4.184	111.0
-4180.487	-300.99503	1	2	300.99503	400.0	1	1	2	40.529213	150.62997	1	0.175	-0.341	-4.144	-4.184	111.0
-4180.487	-300.99503	1	2	300.99503	400.0	1	1	2	40.529213	150.62997	1	0.175	-0.341	-4.221	-4.184	111.0
-4180.487	-300.99503	1	2	300.99503	400.0	1	1	2	40.529213	150.62997	1	0.175	-0.341	-4.192	-4.184	111.0
-4180.487	-300.99503	1	2	300.99503	400.0	1	1	2	40.529213	150.62997	1	0.175	-0.341	-4.217	-4.184	111.0
-4180.487	-300.99503	1	2	300.99503	400.0	1	1	2	40.529213	150.62997	1	0.175	-0.341	-4.194	-4.184	111.0
-4180.487	-300.99503	1	2	300.99503	400.0	1	1	2	40.529213	150.62997	1	0.175	-0.341	-4.161	-4.184	111.0
-4180.487	-300.99503	1	2	300.99503	400.0	1	1	2	40.529213	150.62997	1	0.175	-0.341	-4.192	-4.184	111.0
-4180.487	-300.99503	1	2	300.99503	400.0	1	1	2	40.529213	150.62997	1	0.175	-0.341	-4.178	-4.184	111.0
-4180.487	-300.99503	1	2	300.99503	400.0	1	1	2	40.529213	150.62997	1	0.175	-0.341	-4.183	-4.184	111.0
-4180.487	-300.99503	1	2	300.99503	400.0	1	1	2	40.529213	150.62997	1	0.175	-0.341	-4.223	-4.184	111.0
-4180.487	-300.99503	1	2	300.99503	400.0	1	1	2	40.529213	150.62997	1	0.175	-0.341	-4.181	-4.184	111.0
-4180.487	-300.99503	1	2	300.99503	400.0	1	1	2	40.529213	150.62997	1	0.175	-0.341	-4.116	-4.184	111.0
-4180.487	-300.99503	1	2	300.99503	400.0	1	1	2	40.529213	150.62997	1	0.175	-0.341	-4.155	-4.184	111.0
-4180.487	-300.99503	1	2	300.99503	400.0	1	1	2	40.529213	150.62997	1	0.175	-0.341	-4.201	-4.184	111.0
-4180.487	-300.99503	1	2	300.99503	400.0	1	1	2	40.529213	150.62997	1	0.175	-0.341	-4.165	-4.184	111.0
-4180.487	-300.99503	1	2	300.99503	400.0	1	1	2	40.529213	150.62997	1	0.175	-0.341	-4.185	-4.184	111.0
-4180.487	-300.99503	1	2	300.99503	400.0	1	1	2	40.529213	150.62997	1	0.175	-0.341	-4.216	-4.184	111.0
-4180.487	-300.99503	1	2	300.99503	400.0	1	1	2	40.529213	150.62997	1	0.175	-0.341	-4.159	-4.184	111.0
-4180.487	-300.99503	1	2	300.99503	400.0	1	1	2	40.529213	150.62997	1	0.175	-0.341	-4.174	-4.184	111.0
-4180.487	-300.99503	1	2	300.99503	400.0	1	1	2	40.529213	150.62997	1	0.175	-0.341	-4.158	-4.184	111.0
-4180.487	-300.99503	1	2	300.99503	400.0	1	1	2	40.529213	150.62997	1	0.175	-0.341	-4.21	-4.184	111.0
-4180.487	-300.99503	1	2	300.99503	400.0	1	1	2	40.529213	150.62997	1	0.175	-0.341	-4.226	-4.184	111.0
-4180.487	-300.99503	1	2	300.99503	400.0	1	1	2	40.529213	150.62997	1	0.175	-0.341	-4.241	-4.184	111.0
-4180.487	-300.99503	1	2	300.99503	400.0	1	1	2	40.529213	150.62997	1	0.175	-0.341	-4.134	-4.184	111.0
-4180.487	-300.99503	1	2	300.99503	400.0	1	1	2	40.529213	150.62997	1	0.175	-0.341	-4.129	-4.184	111.0
-4180.487	-300.99503	1	2	300.99503	400.0	1	1	2	40.529213	150.62997	1	0.175	-0.341	-4.174	-4.184	111.0
-4180.487	-300.99503	1	2	300.99503	400.0	1	1	2	40.529213	150.62997	1	0.175	-0.341	-4.31	-4.184	111.0
-4180.487	-300.99503	1	2	300.99503	400.0	1	1	2	40.529213	150.62997	1	0.175	-0.341	-4.193	-4.184	111.0
-4180.487	-300.99503	1	2	300.99503	400.0	1	1	2	40.529213	150.62997	1	0.175	-0.341	-4.195	-4.184	111.0
-4180.487	-300.99503	1	2	300.99503	400.0	1	1	2	40.529213	150.62997	1	0.175	-0.341	-4.184	-4.184	111.0
-4180.487	-300.99503	1	2	300.99503	400.0	1	1	2	40.529213	150.62997	1	0.175	-0.341	-4.16	-4.184	111.0
-4180.487	-300.99503	1	2	300.99503	400.0	1	1	2	40.529213	150.62997	1	0.175	-0.341	-4.233	-4.184	111.0
-4180.487	-300.99503	1	2	300.99503	400.0	1	1	2	40.529213	150.62997	1	0.175	-0.341	-4.208	-4.184	111.0
-4180.487	-300.99503	1	2	300.99503	400.0	1	1	2	40.529213	150.62997	1	0.175	-0.341	-4.179	-4.184	111.0
-4180.487	-300.99503	1	2	300.99503	400.0	1	1	2	40.529213	150.62997	1	0.175	-0.341	-4.248	-4.184	111.0
-4180.487	-300.99503	1	2	300.99503	400.0	1	1	2	40.529213	150.62997	1	0.175	-0.341	-4.184	-4.184	111.0
-4180.487	-300.99503	1	2	300.99503	400.0	1	1	2	40.529213	150.62997	1	0.175	-0.341	-4.173	-4.184	111.0
-4180.487	-300.99503	1	2	300.99503	400.0	1	1	2	40.529213	150.62997	1	0.175	-0.341	-4.175	-4.184	111.0
-4180.487	-300.99503	1	2	300.99503	400.0	1	1	2	40.529213	150.62997	1	0.175	-0.341	-4.175	-4.184	111.0
-4180.487	-300.99503	1	2	300.99503	400.0	1	1	2	40.529213	150.62997	1	0.175	-0.341	-4.2	-4.184	111.0
-4180.487	-300.99503	1	2	300.99503	400.0	1	1	2	40.529213	150.62997	1	0.175	-0.341	-4.154	-4.184	111.0
-4180.487	-300.99503	1	2	300.99503	400.0	1	1	2	40.529213	150.62997	1	0.175	-0.341	-4.158	-4.184	111.0
-4180.487	-300.99503	1	2	300.99503	400.0	1	1	2	40.529213	150.62997	1	0.175	-0.341	-4.234	-4.184	111.0
-4180.487	-300.99503	1	2	300.99503	400.0	1	1	2	40.529213	150.62997	1	0.175	-0.341	-4.143	-4.184	111.0
-4180.487	-300.99503	1	2	300.99503	400.0	1	1	2	40.529213	150.62997	1	0.175	-0.341	-4.224	-4.184	111.0
-4180.487	-300.99503	1	2	300.99503	400.0	1	1	2	40.529213	150.62997	1	0.175	-0.34	-4.094	-4.184	111.0
-4180.487	-300.99503	1	2	300.99503	400.0	1	1	2	40.529213	150.62997	1	0.175	-0.341	-4.169	-4.184	111.0
-4180.487	-300.99503	1	2	300.99503	400.0	1	1	2	40.529213	150.62997	1	0.175	-0.341	-4.232	-4.184	111.0
-4180.487	-300.99503	1	2	300.99503	400.0	1	1	2	40.529213	150.62997	1	0.175	-0.341	-4.134	-4.184	111.0
-4180.487	-300.99503	1	2	300.99503	400.0	1	1	2	40.529213	150.62997	1	0.175	-0.341	-4.182	-4.184	111.0
-4180.487	-300.99503	1	2	300.99503	400.0	1	1	2	40.529213	150.62997	1	0.175	-0.341	-4.145	-4.184	111.0
-4180.487	-300.99503	1	2	300.99503	400.0	1	1	2	40.529213	150.62997	1	0.175	-0.341	-4.162	-4.184	111.0
-4180.487	-300.99503	1	2	300.99503	400.0	1	1	2	40.529213	150.62997	1	0.175	-0.341	-4.234	-4.184	111.0
-4180.487	-300.99503	1	2	300.99503	400.0	1	1	2	40.529213	150.62997	1	0.175	-0.341	-4.211	-4.184	111.0
-4180.487	-300.99503	1	2	300.99503	400.0	1	1	2	40.529213	150.62997	1	0.175	-0.34	-4.044	-4.184	111.0
-4180.487	-300.99503	1	2	300.99503	400.0	1	1	2	40.529213	150.62997	1	0.175	-0.341	-4.173	-4.184	111.0
-4180.487	-300.99503	1	2	300.99503	400.0	1	1	2	40.529213	150.62997	1	0.175	-0.341	-4.208	-4.184	111.0
-4180.487	-300.99503	1	2	300.99503	400.0	1	1	2	40.529213	150.62997	1	0.175	-0.341	-4.217	-4.184	111.0
-4180.487	-300.99503	1	2	300.99503	400.0	1	1	2	40.529213	150.62997	1	0.175	-0.341	-4.184	-4.184	111.0
-4180.487	-300.99503	1	2	300.99503	400.0	1	1	2	40.529213	150.62997	1	0.175	-0.341	-4.2	-4.184	111.0
-4180.487	-300.99503	1	2	300.99503	400.0	1	1	2	40.529213	150.62997	1	0.175	-0.341	-4.162	-4.184	111.0
-4180.487	-300.99503	1	2	300.99503	400.0	1	1	2	40.529213	150.62997	1	0.175	-0.341	-4.112	-4.184	111.0
-4180.487	-300.99503	1	2	300.99503	400.0	1	1	2	40.529213	150.62997	1	0.175	-0.341	-4.145	-4.184	111.0
-4180.487	-300.99503	1	2	300.99503	400.0	1	1	2	40.529213	150.62997	1	0.175	-0.341	-4.217	-4.184	111.0
-4180.487	-300.99503	1	2	300.99503	400.0	1	1	2	40.529213	150.62997	1	0.175	-0.341	-4.123	-4.184	111.0
-4180.487	-300.99503	1	2	300.99503	400.0	1	1	2	40.529213	150.62997	1	0.175	-0.341	-4.158	-4.184	111.0
-4180.487	-300.99503	1	2	300.99503	400.0	1	1	2	40.529213	150.62997	1	0.175	-0.341	-4.171	-4.184	111.0
-4180.487	-300.99503	1	2	300.99503	400.0	1	1	2	40.529213	150.62997	1	0.175	-0.341	-4.178	-4.184	111.0
-4180.487	-300.99503	1	2	300.99503	400.0	1	1	2	40.529213	150.62997	1	0.175	-0.341	-4.188	-4.184	111.0
-4180.487	-300.99503	1	2	300.99503	400.0	1	1	2	40.529213	150.62997	1	0.175	-0.34	-3.957	-4.184	111.0
-4180.487	-300.99503	1	2	300.99503	400.0	1	1	2	40.529213	150.62997	1	0.175	-0.341	-4.256	-4.184	111.0
-4180.487	-300.99503	1	2	300.99503	400.0	1	1	2	40.529213	150.62997	1	0.175	-0.341	-4.228	-4.184	111.0
-4180.487	-300.99503	1	2	300.99503	400.0	1	1	2	40.529213	150.62997	1	0.175	-0.341	-4.23	-4.184	111.0
-4180.487	-300.99503	1	2	300.99503	400.0	1	1	2	40.529213	150.62997	1	0.175	-0.341	-4.165	-4.184	111.0
-4180.487	-300.99503	1	2	300.99503	400.0	1	1	2	40.529213	150.62997	1	0.175	-0.341	-4.219	-4.184	111.0
-4180.487	-300.99503	1	2	300.99503	400.0	1	1	2	40.529213	150.62997	1	0.175	-0.341	-4.167	-4.184	111.0
-4180.487	-300.99503	1	2	300.99503	400.0	1	1	2	40.529213	150.62997	1	0.175	-0.341	-4.14	-4.184	111.0
-4180.487	-300.99503	1	2	300.99503	400.0	1	1	2	40.529213	150.62997	1	0.175	-0.341	-4.186	-4.184	111.0
-4180.487	-300.99503	1	2	300.99503	400.0	1	1	2	40.529213	150.62997	1	0.175	-0.341	-4.143	-4.184	111.0
-4180.487	-300.99503	1	2	300.99503	400.0	1	1	2	40.529213	150.62997	1	0.175	-0.341	-4.186	-4.184	111.0
-4180.487	-300.99503	1	2	300.99503	400.0	1	1	2	40.529213	150.62997	1	0.175	-0.34	-4.06	-4.184	111.0
-4180.487	-300.99503	1	2	300.99503	400.0	1	1	2	40.529213	150.62997	1	0.175	-0.341	-4.169	-4.184	111.0
-4180.487	-300.99503	1	2	300.99503	400.0	1	1	2	40.529213	150.62997	1	0.175	-0.341	-4.138	-4.184	111.0
-4180.487	-300.99503	1	2	300.99503	400.0	1	1	2	40.529213	150.62997	1	0.175	-0.341	-4.211	-4.184	111.0
-4180.487	-300.99503	1	2	300.99503	400.0	1	1	2	40.529213	150.62997	1	0.175	-0.341	-4.164	-4.184	111.0
-4180.487	-300.99503	1	2	300.99503	400.0	1	1	2	40.529213	150.62997	1	0.175	-0.341	-4.169	-4.184	111.0
-4180.487	-300.99503	1	2	300.99503	400.0	1	1	2	40.529213	150.62997	1	0.175	-0.341	-4.204	-4.184	111.0
-4180.487	-300.99503	1	2	300.99503	400.0	1	1	2	40.529213	150.62997	1	0.175	-0.341	-4.241	-4.184	111.0
-4180.487	-300.99503	1	2	300.99503	400.0	1	1	2	40.529213	150.62997	1	0.175	-0.34	-4.072	-4.184	111.0
0.0	0.0	1	2	300.99503	400.0	1	1	2	40.529213	150.62997	0	0.175	-0.341	-4.226	-4.184	111.0
0.0	0.0	1	2	300.99503	400.0	1	1	2	40.529213	150.62997	0	0.175	-0.341	-4.173	-4.184	111.0
0.0	0.0	1	2	300.99503	400.0	1	1	2	40.529213	150.62997	0	0.175	-0.339	-3.876	-3.888	111.0
0.0	0.0	1	2	300.99503	400.0	1	1	2	40.529213	150.62997	0	0.175	-0.339	-3.908	-3.888	111.0
0.0	0.0	1	2	300.99503	400.0	1	1	2	40.529213	150.62997	0	0.175	-0.335	-3.628	-3.613	111.0
0.0	0.0	1	2	300.99503	400.0	1	1	2	40.529213	150.62997	0	0.175	-0.331	-3.463	-3.12	111.0
0.0	0.0	1	2	300.99503	400.0	1	1	2	40.529213	150.62997	0	0.175	-0.323	-3.113	-3.12	111.0
0.0	0.0	1	2	300.99503	400.0	1	1	2	40.529213	150.62997	0	0.175	-0.314	-2.898	-2.9	111.0
0.0	0.0	1	2	300.99503	400.0	1	1	2	40.529213	150.62997	0	0.175	-0.306	-2.903	-2.9	111.0
0.0	0.0	1	2	300.99503	400.0	1	1	2	40.529213	150.62997	0	0.175	-0.296	-2.487	-2.504	111.0
0.0	0.0	1	2	300.99503	400.0	1	1	2	40.529213	150.62997	0	0.175	-0.284	-2.142	-2.162	111.0
0.0	0.0	1	2	300.99503	400.0	1	1	2	40.529213	150.62997	0	0.175	-0.274	-2.164	-2.162	111.0
0.0	0.0	1	2	300.99503	400.0	1	1	2	40.529213	150.62997	0	0.176	-0.264	-2.008	-2.009	111.0
0.0	0.0	1	2	300.99503	400.0	1	1	2	40.529213	150.62997	0	0.176	-0.255	-2.041	-2.009	111.0
0.0	0.0	1	2	300.99503	400.0	1	1	2	40.529213	150.62997	0	0.176	-0.245	-1.742	-1.735	111.0
0.0	0.0	1	2	300.99503	400.0	1	1	2	40.529213	150.62997	0	0.176	-0.235	-1.752	-1.612	111.0
0.0	0.0	1	2	300.99503	400.0	1	1	2	40.529213	150.62997	0	0.176	-0.226	-1.736	-1.612	111.0
0.0	0.0	1	2	300.99503	400.0	1	1	2	40.529213	150.62997	0	0.176	-0.215	-1.435	-1.392	111.0
0.0	0.0	1	2	300.99503	400.0	1	1	2	40.529213	150.62997	0	0.176	-0.205	-1.294	-1.294	111.0
0.0	0.0	1	2	300.99503	400.0	1	1	2	40.529213	150.62997	0	0.176	-0.196	-1.313	-1.294	111.0
0.0	0.0	1	2	300.99503	400.0	1	1	2	40.529213	150.62997	0	0.176	-0.186	-1.119	-1.117	111.0
0.0	0.0	1	2	300.99503	400.0	1	1	2	40.529213	150.62997	0	0.176	-0.176	-1.055	-1.038	111.0
0.0	0.0	1	2	300.99503	400.0	1	1	2	40.529213	150.62997	0	0.177	-0.168	-1.035	-1.038	111.0
0.0	0.0	1	2	300.99503	400.0	1	1	2	40.529213	150.62997	0	0.177	-0.157	-0.704	-0.896	111.0
0.0	0.0	1	2	300.99503	400.0	1	1	2	40.529213	150.62997	0	0.177	-0.149	-0.9	-0.896	111.0
0.0	0.0	1	2	300.99503	400.0	1	1	2	40.529213	150.62997	0	0.177	-0.141	-0.85	-0.833	111.0
0.0	0.0	1	2	300.99503	400.0	1	1	2	40.529213	150.62997	0	0.178	-0.134	-0.757	-0.719	111.0
0.0	0.0	1	2	300.99503	400.0	1	1	2	40.529213	150.62997	0	0.178	-0.126	-0.726	-0.719	111.0
0.0	0.0	1	2	300.99503	400.0	1	1	2	40.529213	150.62997	0	0.178	-0.118	-0.653	-0.621	111.0
0.0	0.0	1	2	300.99503	400.0	1	1	2	40.529213	150.62997	0	0.178	-0.112	-0.597	-0.577	111.0
0.0	0.0	1	2	300.99503	400.0	1	1	2	40.529213	150.62997	0	0.179	-0.106	-0.568	-0.577	111.0
0.0	0.0	1	2	300.99503	400.0	1	1	2	40.529213	150.62997	0	0.179	-0.1	-0.505	-0.498	111.0
0.0	0.0	1	2	300.99503	400.0	1	1	2	40.529213	150.62997	0	0.179	-0.096	-0.625	-0.498	111.0
0.0	0.0	1	2	300.99503	400.0	1	1	2	40.529213	150.62997	0	0.179	-0.09	-0.465	-0.462	111.0
0.0	0.0	1	2	300.99503	400.0	1	1	2	40.529213	150.62997	0	0.179	-0.084	-0.403	-0.399	111.0
0.0	0.0	1	2	300.99503	400.0	1	1	2	40.529213	150.62997	0	0.18	-0.078	-0.406	-0.399	111.0
0.0	0.0	1	2	300.99503	400.0	1	1	2	40.529213	150.62997	0	0.18	-0.074	-0.369	-0.371	111.0
0.0	0.0	1	2	300.99503	400.0	1	1	2	40.529213	150.62997	0	0.18	-0.07	-0.403	-0.32	111.0
0.0	0.0	1	2	300.99503	400.0	1	1	2	40.529213	150.62997	0	0.18	-0.066	-0.3	-0.32	111.0
0.0	0.0	1	2	300.99503	400.0	1	1	2	40.529213	150.62997	0	0.18	-0.062	-0.312	-0.276	111.0
0.0	0.0	1	2	300.99503	400.0	1	1	2	40.529213	150.62997	0	0.181	-0.059	-0.264	-0.276	111.0
0.0	0.0	1	2	300.99503	400.0	1	1	2	40.529213	150.62997	0	0.181	-0.056	-0.278	-0.257	111.0
0.0	0.0	1	2	300.99503	400.0	1	1	2	40.529213	150.62997	0	0.181	-0.052	-0.24	-0.221	111.0
0.0	0.0	1	2	300.99503	400.0	1	1	2	40.529213	150.62997	0	0.181	-0.049	-0.38	-0.221	111.0
0.0	0.0	1	2	300.99503	400.0	1	1	2	40.529213	150.62997	0	0.181	-0.045	-0.222	-0.206	111.0
0.0	0.0	1	2	300.99503	400.0	1	1	2	40.529213	150.62997	0	0.182	-0.041	-0.186	-0.177	111.0
0.0	0.0	1	2	300.99503	400.0	1	1	2	40.529213	150.62997	0	0.182	-0.038	-0.198	-0.177	111.0
0.0	0.0	1	2	300.99503	400.0	1	1	2	40.529213	150.62997	0	0.182	-0.036	-0.128	-0.153	111.0
0.0	0.0	1	2	300.99503	400.0	1	1	2	40.529213	150.62997	0	0.182	-0.034	-0.115	-0.153	111.0
0.0	0.0	1	2	300.99503	400.0	1	1	2	40.529213	150.62997	0	0.182	-0.032	-0.172	-0.142	111.0
0.0	0.0	1	2	300.99503	400.0	1	1	2	40.529213	150.62997	0	0.182	-0.03	-0.067	-0.122	111.0
0.0	0.0	1	2	300.99503	400.0	1	1	2	40.529213	150.62997	0	0.183	-0.028	-0.139	-0.122	111.0
0.0	0.0	1	2	300.99503	400.0	1	1	2	40.529213	150.62997	0	0.183	-0.026	-0.145	-0.114	111.0
0.0	0.0	1	2	300.99503	400.0	1	1	2	40.529213	150.62997	0	0.183	-0.024	-0.117	-0.098	111.0
0.0	0.0	1	2	300.99503	400.0	1	1	2	40.529213	150.62997	0	0.183	-0.022	-0.097	-0.098	111.0
0.0	0.0	1	2	300.99503	400.0	1	1	2	40.529213	150.62997	0	0.184	-0.02	-0.097	-0.091	111.0
0.0	0.0	1	2	300.99503	400.0	1	1	2	40.529213	150.62997	0	0.184	-0.019	-0.084	-0.091	111.0
0.0	0.0	1	2	300.99503	400.0	1	1	2	40.529213	150.62997	0	0.184	-0.019	-0.057	-0.078	111.0
0.0	0.0	1	2	300.99503	400.0	1	1	2	40.529213	150.62997	0	0.184	-0.019	-0.065	-0.073	111.0
0.0	0.0	1	2	300.99503	400.0	1	1	2	40.529213	150.62997	0	0.185	-0.019	-0.069	-0.073	111.0
0.0	0.0	1	2	300.99503	400.0	1	1	2	40.529213	150.62997	0	0.185	-0.019	-0.079	-0.063	111.0
0.0	0.0	1	2	300.99503	400.0	1	1	2	40.529213	150.62997	0	0.185	-0.019	-0.1	-0.058	111.0
0.0	0.0	1	2	300.99503	400.0	1	1	2	40.529213	150.62997	0	0.186	-0.018	-0.054	-0.058	111.0
0.0	0.0	1	2	300.99503	400.0	1	1	2	40.529213	150.62997	0	0.186	-0.018	-0.077	-0.05	111.0
0.0	0.0	1	2	300.99503	400.0	1	1	2	40.529213	150.62997	0	0.186	-0.018	-0.24	-0.05	111.0
0.0	0.0	1	2	300.99503	400.0	1	1	2	40.529213	150.62997	0	0.187	-0.017	-0.048	-0.046	111.0
0.0	0.0	1	2	300.99503	400.0	1	1	2	40.529213	150.62997	0	0.187	-0.016	-0.04	-0.04	111.0
0.0	0.0	1	2	300.99503	400.0	1	1	2	40.529213	150.62997	0	0.187	-0.016	-0.058	-0.04	111.0
0.0	0.0	1	2	300.99503	400.0	1	1	2	40.529213	150.62997	0	0.187	-0.015	-0.044	-0.034	111.0
0.0	0.0	1	2	300.99503	400.0	1	1	2	40.529213	150.62997	0	0.188	-0.015	-0.026	-0.032	111.0
0.0	0.0	1	2	300.99503	400.0	1	1	2	40.529213	150.62997	0	0.188	-0.015	-0.215	-0.032	111.0
0.0	0.0	1	2	300.99503	400.0	1	1	2	40.529213	150.62997	0	0.188	-0.013	0.0	-0.027	111.0
0.0	0.0	1	2	300.99503	400.0	1	1	2	40.529213	150.62997	0	0.188	-0.013	-0.017	-0.027	111.0
0.0	0.0	1	2	300.99503	400.0	1	1	2	40.529213	150.62997	0	0.188	-0.013	-0.037	-0.025	111.0
0.0	0.0	1	2	300.99503	400.0	1	1	2	40.529213	150.62997	0	0.189	-0.013	-0.016	-0.021	111.0
0.0	0.0	1	2	300.99503	400.0	1	1	2	40.529213	150.62997	0	0.189	-0.012	-0.038	-0.021	111.0
0.0	0.0	1	2	300.99503	400.0	1	1	2	40.529213	150.62997	0	0.189	-0.011	0.0	-0.02	111.0
0.0	0.0	1	2	300.99503	400.0	1	1	2	40.529213	150.62997	0	0.189	-0.01	-0.052	-0.017	111.0
0.0	0.0	1	2	300.99503	400.0	1	1	2	40.529213	150.62997	0	0.189	-0.01	-0.04	-0.017	111.0
0.0	0.0	1	2	300.99503	400.0	1	1	2	40.529213	150.62997	0	0.189	-0.01	-0.045	-0.016	111.0
0.0	0.0	1	2	300.99503	400.0	1	1	2	40.529213	150.62997	0	0.189	-0.01	-0.029	-0.016	111.0
0.0	0.0	1	2	300.99503	400.0	1	1	2	40.529213	150.62997	0	0.19	-0.01	-0.041	-0.013	111.0
0.0	0.0	1	2	300.99503	400.0	1	1	2	40.529213	150.62997	0	0.19	-0.011	-0.015	-0.012	111.0
0.0	0.0	1	2	300.99503	400.0	1	1	2	40.529213	150.62997	0	0.19	-0.011	-0.046	-0.012	111.0
0.0	0.0	1	2	300.99503	400.0	1	1	2	40.529213	150.62997	0	0.19	-0.011	-0.014	-0.01	111.0
0.0	0.0	1	2	300.99503	400.0	1	1	2	40.529213	150.62997	0	0.19	-0.01	0.022	-0.01	111.0
0.0	0.0	1	2	300.99503	400.0	1	1	2	40.529213	150.62997	0	0.191	-0.009	-0.004	-0.01	111.0
0.0	0.0	1	2	300.99503	400.0	1	1	2	40.529213	150.62997	0	0.191	-0.007	-0.001	-0.008	111.0
0.0	0.0	1	2	300.99503	400.0	1	1	2	40.529213	150.62997	0	0.191	-0.005	-0.005	-0.008	111.0
0.0	0.0	1	2	300.99503	400.0	1	1	2	40.529213	150.62997	0	0.192	-0.005	-0.022	-0.007	111.0
0.0	0.0	1	2	300.99503	400.0	1	1	2	40.529213	150.62997	0	0.192	-0.005	-0.027	-0.006	111.0
0.0	0.0	1	2	300.99503	400.0	1	1	2	40.529213	150.62997	0	0.192	-0.003	-0.005	-0.006	111.0
0.0	0.0	1	2	300.99503	400.0	1	1	2	40.529213	150.62997	0	0.192	-0.003	-0.022	-0.006	111.0
0.0	0.0	1	2	300.99503	400.0	1	1	2	40.529213	150.62997	0	0.192	-0.003	-0.017	-0.005	111.0
0.0	0.0	1	2	300.99503	400.0	1	1	2	40.529213	150.62997	0	0.193	-0.002	-0.043	-0.005	111.0
0.0	0.0	1	2	300.99503	400.0	1	1	2	40.529213	150.62997	0	0.193	-0.001	-0.002	-0.004	111.0
0.0	0.0	1	2	300.99503	400.0	1	1	2	40.529213	150.62997	0	0.193	0.0	0.0	-0.004	111.0
0.0	0.0	1	2	300.99503	400.0	1	1	2	40.529213	150.62997	0	0.193	-0.001	-0.03	-0.003	111.0
0.0	0.0	1	2	300.99503	400.0	1	1	2	40.529213	150.62997	0	0.193	0.0	0.004	-0.003	111.0
0.0	0.0	1	2	300.99503	400.0	1	1	2	40.529213	150.62997	0	0.193	-0.001	-0.024	-0.003	111.0
0.0	0.0	1	2	300.99503	400.0	1	1	2	40.529213	150.62997	0	0.194	0.0	-0.006	-0.002	111.0
0.0	0.0	1	2	300.99503	400.0	1	1	2	40.529213	150.62997	0	0.194	-0.001	-0.018	-0.002	111.0
0.0	0.0	1	2	300.99503	400.0	1	1	2	40.529213	150.62997	0	0.194	0.0	0.025	-0.002	111.0
0.0	0.0	1	2	300.99503	400.0	1	1	2	40.529213	150.62997	0	0.194	-0.001	-0.052	-0.002	111.0
0.0	0.0	1	2	300.99503	400.0	1	1	2	40.529213	150.62997	0	0.194	-0.001	-0.017	-0.001	111.0
0.0	0.0	1	2	300.99503	400.0	1	1	2	40.529213	150.62997	0	0.194	-0.001	-0.034	-0.001	111.0
0.0	0.0	1	2	300.99503	400.0	1	1	2	40.529213	150.62997	0	0.194	0.0	0.033	-0.001	111.0
0.0	0.0	1	2	300.99503	400.0	1	1	2	40.529213	150.62997	0	0.194	0.0	0.009	-0.001	111.0
0.0	0.0	1	2	300.99503	400.0	1	1	2	40.529213	150.62997	0	0.194	0.0	0.035	-0.001	111.0
0.0	0.0	1	2	300.99503	400.0	1	1	2	40.529213	150.62997	0	0.194	0.0	0.006	-0.001	111.0
0.0	0.0	1	2	300.99503	400.0	1	1	2	40.529213	150.62997	0	0.194	0.0	0.059	-0.001	111.0
0.0	0.0	1	2	300.99503	400.0	1	1	2	40.529213	150.62997	0	0.195	0.0	0.048	0.0	111.0
0.0	0.0	1	2	300.99503	400.0	1	1	2	40.529213	150.62997	0	0.195	0.0	0.067	0.0	111.0
0.0	0.0	1	2	300.99503	400.0	1	1	2	40.529213	150.62997	0	0.195	0.0	0.002	0.0	111.0
0.0	0.0	1	2	300.99503	400.0	1	1	2	40.529213	150.62997	0	0.195	0.0	0.031	0.0	111.0
0.0	0.0	1	2	300.99503	400.0	1	1	2	40.529213	150.62997	0	0.195	0.0	0.015	0.0	111.0
0.0	0.0	1	2	300.99503	400.0	1	1	2	40.529213	150.62997	0	0.195	-0.001	-0.02	0.0	111.0
0.0	0.0	1	2	300.99503	400.0	1	1	2	40.529213	150.62997	0	0.195	-0.001	-0.179	0.0	111.0
0.0	0.0	1	2	300.99503	400.0	1	1	2	40.529213	150.62997	0	0.195	-0.001	-0.027	0.0	111.0
0.0	0.0	1	2	300.99503	400.0	1	1	2	40.529213	150.62997	0	0.195	-0.001	-0.061	0.0	111.0
0.0	0.0	1	2	300.99503	400.0	1	1	2	40.529213	150.62997	0	0.195	0.0	-0.007	0.0	111.0
0.0	0.0	1	2	300.99503	400.0	1	1	2	40.529213	150.62997	0	0.195	0.0	0.005	0.0	111.0
0.0	0.0	1	2	300.99503	400.0	1	1	2	40.529213	150.62997	0	0.195	-0.001	-0.014	0.0	111.0
0.0	0.0	1	2	300.99503	400.0	1	1	2	40.529213	150.62997	0	0.195	0.0	0.012	0.0	111.0
0.0	0.0	1	2	300.99503	400.0	1	1	2	40.529213	150.62997	0	0.195	0.0	0.012	0.0	111.0
0.0	0.0	1	2	300.99503	400.0	1	1	2	40.529213	150.62997	0	0.195	-0.001	-0.075	0.0	111.0
0.0	0.0	1	2	300.99503	400.0	1	1	2	40.529213	150.62997	0	0.195	-0.001	-0.013	0.0	111.0
0.0	0.0	1	2	300.99503	400.0	1	1	2	40.529213	150.62997	0	0.196	0.0	0.019	0.0	111.0
0.0	0.0	1	2	300.99503	400.0	1	1	2	40.529213	150.62997	0	0.196	-0.001	-0.02	0.0	111.0
0.0	0.0	1	2	300.99503	400.0	1	1	2	40.529213	150.62997	0	0.196	0.0	0.039	0.0	111.0
0.0	0.0	1	2	300.99503	400.0	1	1	2	40.529213	150.62997	0	0.196	0.0	0.045	0.0	111.0
0.0	0.0	1	2	300.99503	400.0	1	1	2	40.529213	150.62997	0	0.196	-0.001	-0.034	0.0	111.0
0.0	0.0	1	2	300.99503	400.0	1	1	2	40.529213	150.62997	0	0.196	0.0	0.018	0.0	111.0
0.0	0.0	1	2	300.99503	400.0	1	1	2	40.529213	150.62997	0	0.196	-0.001	-0.034	0.0	111.0
0.0	0.0	1	2	300.99503	400.0	1	1	2	40.529213	150.62997	0	0.196	-0.001	-0.166	0.0	111.0
0.0	0.0	1	2	300.99503	400.0	1	1	2	40.529213	150.62997	0	0.196	0.0	0.025	0.0	111.0
0.0	0.0	1	2	300.99503	400.0	1	1	2	40.529213	150.62997	0	0.196	-0.001	-0.014	0.0	111.0
0.0	0.0	1	2	300.99503	400.0	1	1	2	40.529213	150.62997	0	0.196	0.0	-0.007	0.0	111.0
0.0	0.0	1	2	300.99503	400.0	1	1	2	40.529213	150.62997	0	0.196	0.0	0.005	0.0	111.0
0.0	0.0	1	2	300.99503	400.0	1	1	2	40.529213	150.62997	0	0.196	0.0	0.012	0.0	111.0
0.0	0.0	1	2	300.99503	400.0	1	1	2	40.529213	150.62997	0	0.196	-0.001	-0.027	0.0	111.0
0.0	0.0	1	2	300.99503	400.0	1	1	2	40.529213	150.62997	0	0.196	0.0	0.012	0.0	111.0
0.0	0.0	1	2	300.99503	400.0	1	1	2	40.529213	150.62997	0	0.196	0.0	0.0	0.0	111.0
0.0	0.0	1	2	300.99503	400.0	1	1	2	40.529213	150.62997	0	0.196	0.0	-0.001	0.0	111.0
0.0	0.0	1	2	300.99503	400.0	1	1	2	40.529213	150.62997	0	0.196	0.0	0.005	0.0	111.0
0.0	0.0	1	2	300.99503	400.0	1	1	2	40.529213	150.62997	0	0.196	-0.001	-0.154	0.0	111.0
0.0	0.0	1	2	300.99503	400.0	1	1	2	40.529213	150.62997	0	0.196	0.0	-0.008	0.0	111.0
0.0	0.0	1	2	300.99503	400.0	1	1	2	40.529213	150.62997	0	0.196	-0.001	-0.014	0.0	111.0
0.0	0.0	1	2	300.99503	400.0	1	1	2	40.529213	150.62997	0	0.196	0.0	-0.001	0.0	111.0
0.0	0.0	1	2	300.99503	400.0	1	1	2	40.529213	150.62997	0	0.196	0.0	0.045	0.0	111.0
0.0	0.0	1	2	300.99503	400.0	1	1	2	40.529213	150.62997	0	0.196	0.0	0.011	0.0	111.0
0.0	0.0	1	2	300.99503	400.0	1	1	2	40.529213	150.62997	0	0.196	0.0	0.025	0.0	111.0
0.0	0.0	1	2	300.99503	400.0	1	1	2	40.529213	150.62997	0	0.196	0.0	-0.007	0.0	111.0
0.0	0.0	1	2	300.99503	400.0	1	1	2	40.529213	150.62997	0	0.196	0.0	0.033	0.0	111.0
0.0	0.0	1	2	300.99503	400.0	1	1	2	40.529213	150.62997	0	0.196	0.0	0.025	0.0	111.0
0.0	0.0	1	2	300.99503	400.0	1	1	2	40.529213	150.62997	0	0.196	0.0	0.012	0.0	111.0
0.0	0.0	1	2	300.99503	400.0	1	1	2	40.529213	150.62997	0	0.196	-0.001	-0.033	0.0	111.0
0.0	0.0	1	2	300.99503	400.0	1	1	2	40.529213	150.62997	0	0.196	-0.001	-0.034	0.0	111.0
0.0	0.0	1	2	300.99503	400.0	1	1	2	40.529213	150.62997	0	0.195	0.0	0.0	0.0	111.0
0.0	0.0	1	2	300.99503	400.0	1	1	2	40.529213	150.62997	0	0.195	0.0	0.146	0.0	111.0
0.0	0.0	1	2	300.99503	400.0	1	1	2	40.529213	150.62997	0	0.195	-0.001	-0.027	0.0	111.0
0.0	0.0	1	2	300.99503	400.0	1	1	2	40.529213	150.62997	0	0.195	0.0	0.005	0.0	111.0
0.0	0.0	1	2	300.99503	400.0	1	1	2	40.529213	150.62997	0	0.195	0.0	0.025	0.0	111.0
0.0	0.0	1	2	300.99503	400.0	1	1	2	40.529213	150.62997	0	0.195	0.0	0.0	0.0	111.0
0.0	0.0	1	2	300.99503	400.0	1	1	2	40.529213	150.62997	0	0.195	0.0	0.005	0.0	111.0
0.0	0.0	1	2	300.99503	400.0	1	1	2	40.529213	150.62997	0	0.195	-0.001	-0.013	0.0	111.0
0.0	0.0	1	2	300.99503	400.0	1	1	2	40.529213	150.62997	0	0.195	0.0	-0.007	0.0	111.0
0.0	0.0	1	2	300.99503	400.0	1	1	2	40.529213	150.62997	0	0.195	0.0	-0.008	0.0	111.0
0.0	0.0	1	2	300.99503	400.0	1	1	2	40.529213	150.62997	0	0.195	0.0	-0.001	0.0	111.0
0.0	0.0	1	2	300.99503	400.0	1	1	2	40.529213	150.62997	0	0.195	0.0	0.007	0.0	111.0
0.0	0.0	1	2	300.99503	400.0	1	1	2	40.529213	150.62997	0	0.195	-0.001	-0.021	0.0	111.0
0.0	0.0	1	2	300.99503	400.0	1	1	2	40.529213	150.62997	0	0.195	0.0	0.012	0.0	111.0
0.0	0.0	1	2	300.99503	400.0	1	1	2	40.529213	150.62997	0	0.195	-0.001	-0.151	0.0	111.0
0.0	0.0	1	2	300.99503	400.0	1	1	2	40.529213	150.62997	0	0.195	0.0	0.011	0.0	111.0
0.0	0.0	1	2	300.99503	400.0	1	1	2	40.529213	150.62997	0	0.195	0.0	0.026	0.0	111.0
0.0	0.0	1	2	300.99503	400.0	1	1	2	40.529213	150.62997	0	0.195	0.0	-0.008	0.0	111.0
0.0	0.0	1	2	300.99503	400.0	1	1	2	40.529213	150.62997	0	0.195	0.0	0.012	0.0	111.0
0.0	0.0	1	2	300.99503	400.0	1	1	2	40.529213	150.62997	0	0.195	0.0	0.146	0.0	111.0
0.0	0.0	1	2	300.99503	400.0	1	1	2	40.529213	150.62997	0	0.195	-0.001	-0.033	0.0	111.0
0.0	0.0	1	2	300.99503	400.0	1	1	2	40.529213	150.62997	0	0.195	-0.001	-0.012	0.0	111.0
0.0	0.0	1	2	300.99503	400.0	1	1	2	40.529213	150.62997	0	0.195	0.0	0.132	0.0	111.0
0.0	0.0	1	2	300.99503	400.0	1	1	2	40.529213	150.62997	0	0.195	0.0	0.005	0.0	111.0
0.0	0.0	1	2	300.99503	400.0	1	1	2	40.529213	150.62997	0	0.195	0.0	-0.007	0.0	111.0
0.0	0.0	1	2	300.99503	400.0	1	1	2	40.529213	150.62997	0	0.195	0.0	0.0	0.0	111.0
0.0	0.0	1	2	300.99503	400.0	1	1	2	40.529213	150.62997	0	0.195	0.0	-0.001	0.0	111.0
0.0	0.0	1	2	300.99503	400.0	1	1	2	40.529213	150.62997	0	0.195	0.0	0.011	0.0	111.0
0.0	0.0	1	2	300.99503	400.0	1	1	2	40.529213	150.62997	0	0.195	0.0	0.015	0.0	111.0
0.0	0.0	1	2	300.99503	400.0	1	1	2	40.529213	150.62997	0	0.195	0.0	0.018	0.0	111.0
0.0	0.0	1	2	300.99503	400.0	1	1	2	40.529213	150.62997	0	0.195	-0.001	-0.028	0.0	111.0
0.0	0.0	1	2	300.99503	400.0	1	1	2	40.529213	150.62997	0	0.195	-0.001	-0.092	0.0	111.0
0.0	0.0	1	2	300.99503	400.0	1	1	2	40.529213	150.62997	0	0.195	-0.001	-0.02	0.0	111.0
0.0	0.0	1	2	300.99503	400.0	1	1	2	40.529213	150.62997	0	0.195	0.0	-0.001	0.0	111.0
0.0	0.0	1	2	300.99503	400.0	1	1	2	40.529213	150.62997	0	0.195	0.0	0.045	0.0	111.0
0.0	0.0	1	2	300.99503	400.0	1	1	2	40.529213	150.62997	0	0.195	0.0	0.081	0.0	111.0
0.0	0.0	1	2	300.99503	400.0	1	1	2	40.529213	150.62997	0	0.195	-0.001	-0.048	0.0	111.0
0.0	0.0	1	2	300.99503	400.0	1	1	2	40.529213	150.62997	0	0.195	0.0	0.052	0.0	111.0
0.0	0.0	1	2	300.99503	400.0	1	1	2	40.529213	150.62997	0	0.195	0.0	0.0	0.0	111.0
0.0	0.0	1	2	300.99503	400.0	1	1	2	40.529213	150.62997	0	0.195	-0.001	-0.014	0.0	111.0
0.0	0.0	1	2	300.99503	400.0	1	1	2	40.529213	150.62997	0	0.195	0.0	0.044	0.0	111.0
0.0	0.0	1	2	300.99503	400.0	1	1	2	40.529213	150.62997	0	0.195	0.0	0.026	0.0	111.0
0.0	0.0	1	2	300.99503	400.0	1	1	2	40.529213	150.62997	0	0.195	0.0	0.024	0.0	111.0
0.0	0.0	1	2	300.99503	400.0	1	1	2	40.529213	150.62997	0	0.195	-0.001	-0.103	0.0	111.0
0.0	0.0	1	2	300.99503	400.0	1	1	2	40.529213	150.62997	0	0.195	0.0	-0.001	0.0	111.0
0.0	0.0	1	2	300.99503	400.0	1	1	2	40.529213	150.62997	0	0.195	-0.001	-0.014	0.0	111.0
0.0	0.0	1	2	300.99503	400.0	1	1	2	40.529213	150.62997	0	0.195	0.0	-0.006	0.0	111.0
0.0	0.0	1	2	300.99503	400.0	1	1	2	40.529213	150.62997	0	0.195	0.0	0.012	0.0	111.0
5555.5557	400.0	1	3	201.99005	400.0	1	1	2	40.529213	150.62997	1	0.195	0.0	-0.001	0.0	111.0
5555.5557	400.0	1	3	201.99005	400.0	0	1	2	40.529213	150.62997	1	0.195	-0.001	-0.013	0.0	111.0
5555.5557	400.0	1	3	201.99005	400.0	0	1	2	40.529213	150.62997	1	0.195	0.0	0.05	0.0	111.0
5555.5557	400.0	1	3	201.99005	400.0	0	1	2	40.529213	150.62997	1	0.195	0.0	0.034	0.0	111.0
5555.5557	400.0	1	3	201.99005	400.0	0	1	2	40.529213	150.62997	1	0.195	0.002	0.257	0.392	111.0
5555.5557	400.0	1	3	201.99005	400.0	0	1	2	40.529213	150.62997	1	0.195	0.005	0.377	1.097	111.0
5555.5557	400.0	1	3	201.99005	400.0	0	1	2	40.529213	150.62997	1	0.195	0.013	1.09	1.097	111.0
5555.5557	400.0	1	3	201.99005	400.0	0	1	2	40.529213	150.62997	1	0.195	0.023	1.407	1.413	111.0
5555.5557	400.0	1	3	201.99005	400.0	0	1	2	40.529213	150.62997	1	0.195	0.031	1.42	1.413	111.0
5555.5557	400.0	1	3	201.99005	400.0	0	1	2	40.529213	150.62997	1	0.196	0.044	1.985	1.978	111.0
5555.5557	400.0	1	3	201.99005	400.0	0	1	2	40.529213	150.62997	1	0.196	0.06	2.497	2.467	111.0
5555.5557	400.0	1	3	201.99005	400.0	0	1	2	40.529213	150.62997	1	0.196	0.074	2.464	2.467	111.0
5555.5557	400.0	1	3	201.99005	400.0	0	1	2	40.529213	150.62997	1	0.196	0.089	2.69	2.686	111.0
5555.5557	400.0	1	3	201.99005	400.0	0	1	2	40.529213	150.62997	1	0.196	0.102	2.662	2.686	111.0
5555.5557	400.0	1	3	201.99005	400.0	0	1	2	40.529213	150.62997	1	0.196	0.116	3.072	3.079	111.0
5555.5557	400.0	1	3	201.99005	400.0	0	1	2	40.529213	150.62997	1	0.196	0.131	3.233	3.255	111.0
5555.5557	400.0	1	3	201.99005	400.0	0	1	2	40.529213	150.62997	1	0.196	0.145	3.234	3.255	111.0
5555.5557	400.0	1	3	201.99005	400.0	0	1	2	40.529213	150.62997	1	0.197	0.159	3.549	3.569	111.0
5555.5557	400.0	1	3	201.99005	400.0	0	1	2	40.529213	150.62997	1	0.197	0.174	3.75	3.71	111.0
5555.5557	400.0	1	3	201.99005	400.0	0	1	2	40.529213	150.62997	1	0.197	0.187	3.695	3.71	111.0
5555.5557	400.0	1	3	201.99005	400.0	0	1	2	40.529213	150.62997	1	0.197	0.201	3.994	3.963	111.0
5555.5557	400.0	1	3	201.99005	400.0	0	1	2	40.529213	150.62997	1	0.197	0.213	3.957	3.963	111.0
5555.5557	400.0	1	3	201.99005	400.0	0	1	2	40.529213	150.62997	1	0.197	0.227	4.169	4.181	111.0
5555.5557	400.0	1	3	201.99005	400.0	0	1	2	40.529213	150.62997	1	0.197	0.239	4.299	4.279	111.0
5555.5557	400.0	1	3	201.99005	400.0	0	1	2	40.529213	150.62997	1	0.197	0.25	4.218	4.279	111.0
5555.5557	400.0	1	3	201.99005	400.0	0	1	2	40.529213	150.62997	1	0.197	0.262	4.424	4.453	111.0
5555.5557	400.0	1	3	201.99005	400.0	0	1	2	40.529213	150.62997	1	0.197	0.272	4.534	4.531	111.0
5555.5557	400.0	1	3	201.99005	400.0	0	1	2	40.529213	150.62997	1	0.197	0.282	4.539	4.531	111.0
5555.5557	400.0	1	3	201.99005	400.0	0	1	2	40.529213	150.62997	1	0.197	0.292	4.731	4.673	111.0
5555.5557	400.0	1	3	201.99005	400.0	0	1	2	40.529213	150.62997	1	0.198	0.302	4.633	4.736	111.0
5555.5557	400.0	1	3	201.99005	400.0	0	1	2	40.529213	150.62997	1	0.198	0.31	4.752	4.736	111.0
5555.5557	400.0	1	3	201.99005	400.0	0	1	2	40.529213	150.62997	1	0.198	0.32	4.863	4.847	111.0
5555.5557	400.0	1	3	201.99005	400.0	0	1	2	40.529213	150.62997	1	0.198	0.329	5.0	4.847	111.0
5555.5557	400.0	1	3	201.99005	400.0	0	1	2	40.529213	150.62997	1	0.198	0.337	4.896	4.898	111.0
5555.5557	400.0	1	3	201.99005	400.0	0	1	2	40.529213	150.62997	1	0.198	0.344	4.979	4.989	111.0
5555.5557	400.0	1	3	201.99005	400.0	0	1	2	40.529213	150.62997	1	0.198	0.35	5.002	4.989	111.0
5555.5557	400.0	1	3	201.99005	400.0	0	1	2	40.529213	150.62997	1	0.198	0.358	5.082	5.068	111.0
5555.5557	400.0	1	3	201.99005	400.0	0	1	2	40.529213	150.62997	1	0.198	0.363	5.069	5.068	111.0
5555.5557	400.0	1	3	201.99005	400.0	0	1	2	40.529213	150.62997	1	0.198	0.369	5.127	5.102	111.0
5555.5557	400.0	1	3	201.99005	400.0	0	1	2	40.529213	150.62997	1	0.198	0.375	5.186	5.165	111.0
5555.5557	400.0	1	3	201.99005	400.0	0	1	2	40.529213	150.62997	1	0.198	0.381	5.191	5.165	111.0
5555.5557	400.0	1	3	201.99005	400.0	0	1	2	40.529213	150.62997	1	0.198	0.385	5.2	5.192	111.0
5555.5557	400.0	1	3	201.99005	400.0	0	1	2	40.529213	150.62997	1	0.198	0.389	5.291	5.244	111.0
5555.5557	400.0	1	3	201.99005	400.0	0	1	2	40.529213	150.62997	1	0.199	0.393	5.234	5.244	111.0
5555.5557	400.0	1	3	201.99005	400.0	0	1	2	40.529213	150.62997	1	0.199	0.397	5.264	5.266	111.0
5555.5557	400.0	1	3	201.99005	400.0	0	1	2	40.529213	150.62997	1	0.199	0.402	5.243	5.266	111.0
5555.5557	400.0	1	3	201.99005	400.0	0	1	2	40.529213	150.62997	1	0.199	0.405	5.198	5.307	111.0
5555.5557	400.0	1	3	201.99005	400.0	0	1	2	40.529213	150.62997	1	0.199	0.408	5.353	5.325	111.0
5555.5557	400.0	1	3	201.99005	400.0	0	1	2	40.529213	150.62997	1	0.199	0.412	5.316	5.325	111.0
5555.5557	400.0	1	3	201.99005	400.0	0	1	2	40.529213	150.62997	1	0.199	0.416	5.349	5.356	111.0
5555.5557	400.0	1	3	201.99005	400.0	0	1	2	40.529213	150.62997	1	0.199	0.42	5.47	5.385	111.0
5555.5557	400.0	1	3	201.99005	400.0	0	1	2	40.529213	150.62997	1	0.199	0.423	5.406	5.385	111.0
5555.5557	400.0	1	3	201.99005	400.0	0	1	2	40.529213	150.62997	1	0.199	0.425	5.37	5.397	111.0
5555.5557	400.0	1	3	201.99005	400.0	0	1	2	40.529213	150.62997	1	0.199	0.427	5.37	5.419	111.0
5555.5557	400.0	1	3	201.99005	400.0	0	1	2	40.529213	150.62997	1	0.199	0.429	5.47	5.419	111.0
5555.5557	400.0	1	3	201.99005	400.0	0	1	2	40.529213	150.62997	1	0.199	0.431	5.402	5.429	111.0
5555.5557	400.0	1	3	201.99005	400.0	0	1	2	40.529213	150.62997	1	0.199	0.433	5.422	5.429	111.0
5555.5557	400.0	1	3	201.99005	400.0	0	1	2	40.529213	150.62997	1	0.199	0.435	5.399	5.448	111.0
5555.5557	400.0	1	3	201.99005	400.0	0	1	2	40.529213	150.62997	1	0.199	0.437	5.442	5.455	111.0
5555.5557	400.0	1	3	201.99005	400.0	0	1	2	40.529213	150.62997	1	0.199	0.439	5.412	5.455	111.0
5555.5557	400.0	1	3	201.99005	400.0	0	1	2	40.529213	150.62997	1	0.199	0.441	5.418	5.47	111.0
5555.5557	400.0	1	3	201.99005	400.0	0	1	2	40.529213	150.62997	1	0.199	0.441	5.506	5.476	111.0
5555.5557	400.0	1	3	201.99005	400.0	0	1	2	40.529213	150.62997	1	0.199	0.441	5.447	5.476	111.0
5555.5557	400.0	1	3	201.99005	400.0	0	1	2	40.529213	150.62997	1	0.199	0.44	5.27	5.488	111.0
5555.5557	400.0	1	3	201.99005	400.0	0	1	2	40.529213	150.62997	1	0.199	0.441	5.453	5.488	111.0
5555.5557	400.0	1	3	201.99005	400.0	1	1	2	40.529213	150.62997	1	0.199	0.442	5.595	5.498	111.0
5555.5557	400.0	1	3	201.99005	400.0	1	1	2	40.529213	150.62997	1	0.199	0.442	5.511	5.503	111.0
5555.5557	400.0	1	3	201.99005	400.0	1	1	2	40.529213	150.62997	1	0.199	0.442	5.505	5.503	111.0
5555.5557	400.0	1	3	201.99005	400.0	1	1	2	40.529213	150.62997	1	0.199	0.442	5.527	5.51	111.0
5555.5557	400.0	1	3	201.99005	400.0	1	1	2	40.529213	150.62997	1	0.199	0.442	5.535	5.514	111.0
5555.5557	400.0	1	3	201.99005	400.0	1	1	2	40.529213	150.62997	1	0.199	0.442	5.526	5.514	111.0
5555.5557	400.0	1	3	201.99005	400.0	1	1	2	40.529213	150.62997	1	0.199	0.442	5.456	5.521	111.0
5555.5557	400.0	1	3	201.99005	400.0	1	1	2	40.529213	150.62997	1	0.199	0.442	5.507	5.521	111.0
5555.5557	400.0	1	3	201.99005	400.0	1	1	2	40.529213	150.62997	1	0.199	0.442	5.539	5.524	111.0
5555.5557	400.0	1	3	201.99005	400.0	1	1	2	40.529213	150.62997	1	0.199	0.443	5.561	5.529	111.0
5555.5557	400.0	1	3	201.99005	400.0	1	1	2	40.529213	150.62997	1	0.199	0.443	5.554	5.529	111.0
5555.5557	400.0	1	3	201.99005	400.0	1	1	2	40.529213	150.62997	1	0.199	0.443	5.531	5.531	111.0
5555.5557	400.0	1	3	201.99005	400.0	1	1	2	40.529213	150.62997	1	0.199	0.444	5.765	5.535	111.0
5555.5557	400.0	1	3	201.99005	400.0	1	1	2	40.529213	150.62997	1	0.199	0.445	5.579	5.535	111.0
5555.5557	400.0	1	3	201.99005	400.0	1	1	2	40.529213	150.62997	1	0.199	0.445	5.556	5.54	111.0
5555.5557	400.0	1	3	201.99005	400.0	1	1	2	40.529213	150.62997	1	0.199	0.446	5.546	5.54	111.0
5555.5557	400.0	1	3	201.99005	400.0	1	1	2	40.529213	150.62997	1	0.199	0.447	5.622	5.541	111.0
5555.5557	400.0	1	3	201.99005	400.0	1	1	2	40.529213	150.62997	1	0.199	0.448	5.502	5.543	111.0
5555.5557	400.0	1	3	201.99005	400.0	1	1	2	40.529213	150.62997	1	0.199	0.449	5.582	5.543	111.0
5555.5557	400.0	1	3	201.99005	400.0	1	1	2	40.529213	150.62997	1	0.199	0.45	5.588	5.545	111.0
5555.5557	400.0	1	3	201.99005	400.0	1	1	2	40.529213	150.62997	1	0.199	0.451	5.661	5.547	111.0
5555.5557	400.0	1	3	201.99005	400.0	1	1	2	40.529213	150.62997	1	0.199	0.452	5.598	5.547	111.0
5555.5557	400.0	1	3	201.99005	400.0	1	1	2	40.529213	150.62997	1	0.199	0.452	5.545	5.548	111.0
5555.5557	400.0	1	3	201.99005	400.0	1	1	2	40.529213	150.62997	1	0.199	0.452	5.549	5.548	111.0
5555.5557	400.0	1	3	201.99005	400.0	1	1	2	40.529213	150.62997	1	0.199	0.453	5.551	5.55	111.0
5555.5557	400.0	1	3	201.99005	400.0	1	1	2	40.529213	150.62997	1	0.199	0.455	5.565	5.55	111.0
5555.5557	400.0	1	3	201.99005	400.0	1	1	2	40.529213	150.62997	1	0.199	0.456	5.545	5.55	111.0
5555.5557	400.0	1	3	201.99005	400.0	1	1	2	40.529213	150.62997	1	0.199	0.457	5.491	5.552	111.0
5555.5557	400.0	1	3	201.99005	400.0	1	1	2	40.529213	150.62997	1	0.199	0.458	5.543	5.553	111.0
5555.5557	400.0	1	3	201.99005	400.0	1	1	2	40.529213	150.62997	1	0.199	0.46	5.666	5.553	111.0
5555.5557	400.0	1	3	201.99005	400.0	1	1	2	40.529213	150.62997	1	0.199	0.46	5.529	5.554	111.0
5555.5557	400.0	1	3	201.99005	400.0	1	1	2	40.529213	150.62997	1	0.199	0.46	5.517	5.554	111.0
5555.5557	400.0	1	3	201.99005	400.0	1	1	2	40.529213	150.62997	1	0.199	0.46	5.53	5.555	111.0
5555.5557	400.0	1	3	201.99005	400.0	1	1	2	40.529213	150.62997	1	0.199	0.46	5.556	5.555	111.0
5555.5557	400.0	1	3	201.99005	400.0	1	1	2	40.529213	150.62997	1	0.199	0.46	5.527	5.555	111.0
5555.5557	400.0	1	3	201.99005	400.0	1	1	2	40.529213	150.62997	1	0.199	0.461	5.578	5.556	111.0
5555.5557	400.0	1	3	201.99005	400.0	1	1	2	40.529213	150.62997	1	0.199	0.46	5.55	5.556	111.0
5555.5557	400.0	1	3	201.99005	400.0	1	1	2	40.529213	150.62997	1	0.199	0.46	5.509	5.556	111.0
5555.5557	400.0	1	3	201.99005	400.0	1	1	2	40.529213	150.62997	1	0.199	0.461	5.627	5.557	111.0
5555.5557	400.0	1	3	201.99005	400.0	1	1	2	40.529213	150.62997	1	0.199	0.46	5.424	5.557	111.0
5555.5557	400.0	1	3	201.99005	400.0	1	1	2	40.529213	150.62997	1	0.199	0.46	5.528	5.557	111.0
5555.5557	400.0	1	3	201.99005	400.0	1	1	2	40.529213	150.62997	1	0.199	0.46	5.546	5.559	111.0
5555.5557	400.0	1	3	201.99005	400.0	1	1	2	40.529213	150.62997	1	0.199	0.461	5.575	5.559	111.0
5555.5557	400.0	1	3	201.99005	400.0	1	1	2	40.529213	150.62997	1	0.199	0.46	5.553	5.559	111.0
5555.5557	400.0	1	3	201.99005	400.0	1	1	2	40.529213	150.62997	1	0.199	0.46	5.503	5.56	111.0
5555.5557	400.0	1	3	201.99005	400.0	1	1	2	40.529213	150.62997	1	0.199	0.461	5.586	5.56	111.0
5555.5557	400.0	1	3	201.99005	400.0	1	1	2	40.529213	150.62997	1	0.199	0.461	5.57	5.56	111.0
5555.5557	400.0	1	3	201.99005	400.0	1	1	2	40.529213	150.62997	1	0.199	0.46	5.543	5.56	111.0
5555.5557	400.0	1	3	201.99005	400.0	1	1	2	40.529213	150.62997	1	0.199	0.46	5.52	5.56	111.0
5555.5557	400.0	1	3	201.99005	400.0	1	1	2	40.529213	150.62997	1	0.199	0.46	5.548	5.56	111.0
5555.5557	400.0	1	3	201.99005	400.0	1	1	2	40.529213	150.62997	1	0.199	0.46	5.53	5.56	111.0
5555.5557	400.0	1	3	201.99005	400.0	1	1	2	40.529213	150.62997	1	0.199	0.461	5.629	5.561	111.0
5555.5557	400.0	1	3	201.99005	400.0	1	1	2	40.529213	150.62997	1	0.199	0.46	5.423	5.561	111.0
5555.5557	400.0	1	3	201.99005	400.0	1	1	2	40.529213	150.62997	1	0.199	0.461	5.584	5.561	111.0
5555.5557	400.0	1	3	201.99005	400.0	1	1	2	40.529213	150.62997	1	0.199	0.46	5.546	5.561	111.0
5555.5557	400.0	1	3	201.99005	400.0	1	1	2	40.529213	150.62997	1	0.199	0.46	5.555	5.561	111.0
5555.5557	400.0	1	3	201.99005	400.0	1	1	2	40.529213	150.62997	1	0.199	0.461	5.561	5.561	111.0
5555.5557	400.0	1	3	201.99005	400.0	1	1	2	40.529213	150.62997	1	0.199	0.46	5.505	5.561	111.0
5555.5557	400.0	1	3	201.99005	400.0	1	1	2	40.529213	150.62997	1	0.199	0.461	5.629	5.561	111.0
5555.5557	400.0	1	3	201.99005	400.0	1	1	2	40.529213	150.62997	1	0.199	0.46	5.55	5.561	111.0
5555.5557	400.0	1	3	201.99005	400.0	1	1	2	40.529213	150.62997	1	0.199	0.461	5.585	5.561	111.0
5555.5557	400.0	1	3	201.99005	400.0	1	1	2	40.529213	150.62997	1	0.199	0.46	5.544	5.561	111.0
5555.5557	400.0	1	3	201.99005	400.0	1	1	2	40.529213	150.62997	1	0.199	0.46	5.552	5.562	111.0
5555.5557	400.0	1	3	201.99005	400.0	1	1	2	40.529213	150.62997	1	0.199	0.461	5.604	5.562	111.0
5555.5557	400.0	1	3	201.99005	400.0	1	1	2	40.529213	150.62997	1	0.199	0.46	5.534	5.562	111.0
5555.5557	400.0	1	3	201.99005	400.0	1	1	2	40.529213	150.62997	1	0.199	0.461	5.597	5.562	111.0
5555.5557	400.0	1	3	201.99005	400.0	1	1	2	40.529213	150.62997	1	0.199	0.461	5.569	5.562	111.0
5555.5557	400.0	1	3	201.99005	400.0	1	1	2	40.529213	150.62997	1	0.199	0.46	5.537	5.562	111.0
5555.5557	400.0	1	3	201.99005	400.0	1	1	2	40.529213	150.62997	1	0.199	0.461	5.582	5.562	111.0
5555.5557	400.0	1	3	201.99005	400.0	1	1	2	40.529213	150.62997	1	0.199	0.461	5.568	5.562	111.0
5555.5557	400.0	1	3	201.99005	400.0	1	1	2	40.529213	150.62997	1	0.199	0.461	5.592	5.562	111.0
5555.5557	400.0	1	3	201.99005	400.0	1	1	2	40.529213	150.62997	1	0.199	0.46	5.551	5.562	111.0
5555.5557	400.0	1	3	201.99005	400.0	1	1	2	40.529213	150.62997	1	0.199	0.46	5.494	5.562	111.0
5555.5557	400.0	1	3	201.99005	400.0	1	1	2	40.529213	150.62997	1	0.199	0.461	5.582	5.562	111.0
5555.5557	400.0	1	3	201.99005	400.0	1	1	2	40.529213	150.62997	1	0.199	0.46	5.556	5.562	111.0
5555.5557	400.0	1	3	201.99005	400.0	1	1	2	40.529213	150.62997	1	0.199	0.46	5.544	5.562	111.0
5555.5557	400.0	1	3	201.99005	400.0	1	1	2	40.529213	150.62997	1	0.199	0.46	5.543	5.562	111.0
5555.5557	400.0	1	3	201.99005	400.0	1	1	2	40.529213	150.62997	1	0.199	0.461	5.562	5.562	111.0
5555.5557	400.0	1	3	201.99005	400.0	1	1	2	40.529213	150.62997	1	0.199	0.46	5.555	5.562	111.0
5555.5557	400.0	1	3	201.99005	400.0	1	1	2	40.529213	150.62997	1	0.199	0.461	5.602	5.562	111.0
5555.5557	400.0	1	3	201.99005	400.0	1	1	2	40.529213	150.62997	1	0.199	0.46	5.554	5.562	111.0
5555.5557	400.0	1	3	201.99005	400.0	1	1	2	40.529213	150.62997	1	0.199	0.461	5.578	5.562	111.0
5555.5557	400.0	1	3	201.99005	400.0	1	1	2	40.529213	150.62997	1	0.199	0.46	5.551	5.562	111.0
5555.5557	400.0	1	3	201.99005	400.0	1	1	2	40.529213	150.62997	1	0.199	0.461	5.58	5.562	111.0
5555.5557	400.0	1	3	201.99005	400.0	1	1	2	40.529213	150.62997	1	0.199	0.461	5.59	5.562	111.0
5555.5557	400.0	1	3	201.99005	400.0	1	1	2	40.529213	150.62997	1	0.199	0.461	5.562	5.562	111.0
5555.5557	400.0	1	3	201.99005	400.0	1	1	2	40.529213	150.62997	1	0.199	0.46	5.48	5.562	111.0
5555.5557	400.0	1	3	201.99005	400.0	1	1	2	40.529213	150.62997	1	0.199	0.461	5.596	5.562	111.0
5555.5557	400.0	1	3	201.99005	400.0	1	1	2	40.529213	150.62997	1	0.199	0.46	5.555	5.562	111.0
5555.5557	400.0	1	3	201.99005	400.0	1	1	2	40.529213	150.62997	1	0.199	0.461	5.562	5.562	111.0
5555.5557	400.0	1	3	201.99005	400.0	1	1	2	40.529213	150.62997	1	0.199	0.461	5.577	5.562	111.0
5555.5557	400.0	1	3	201.99005	400.0	1	1	2	40.529213	150.62997	1	0.199	0.46	5.513	5.562	111.0
5555.5557	400.0	1	3	201.99005	400.0	1	1	2	40.529213	150.62997	1	0.199	0.46	5.55	5.562	111.0
5555.5557	400.0	1	3	201.99005	400.0	1	1	2	40.529213	150.62997	1	0.199	0.461	5.568	5.562	111.0
5555.5557	400.0	1	3	201.99005	400.0	1	1	2	40.529213	150.62997	1	0.199	0.461	5.569	5.562	111.0
5555.5557	400.0	1	3	201.99005	400.0	1	1	2	40.529213	150.62997	1	0.199	0.461	5.559	5.562	111.0
5555.5557	400.0	1	3	201.99005	400.0	1	1	2	40.529213	150.62997	1	0.199	0.459	5.307	5.562	111.0
5555.5557	400.0	1	3	201.99005	400.0	1	1	2	40.529213	150.62997	1	0.199	0.46	5.561	5.562	111.0
5555.5557	400.0	1	3	201.99005	400.0	1	1	2	40.529213	150.62997	1	0.199	0.46	5.55	5.562	111.0
5555.5557	400.0	1	3	201.99005	400.0	1	1	2	40.529213	150.62997	1	0.199	0.461	5.595	5.562	111.0
5555.5557	400.0	1	3	201.99005	400.0	1	1	2	40.529213	150.62997	1	0.199	0.461	5.561	5.562	111.0
5555.5557	400.0	1	3	201.99005	400.0	1	1	2	40.529213	150.62997	1	0.199	0.46	5.466	5.562	111.0
5555.5557	400.0	1	3	201.99005	400.0	1	1	2	40.529213	150.62997	1	0.199	0.461	5.569	5.562	111.0
5555.5557	400.0	1	3	201.99005	400.0	1	1	2	40.529213	150.62997	1	0.199	0.46	5.539	5.562	111.0
5555.5557	400.0	1	3	201.99005	400.0	1	1	2	40.529213	150.62997	1	0.199	0.461	5.579	5.562	111.0
5555.5557	400.0	1	3	201.99005	400.0	1	1	2	40.529213	150.62997	1	0.199	0.46	5.525	5.562	111.0
5555.5557	400.0	1	3	201.99005	400.0	1	1	2	40.529213	150.62997	1	0.199	0.46	5.542	5.562	111.0
5555.5557	400.0	1	3	201.99005	400.0	1	1	2	40.529213	150.62997	1	0.199	0.46	5.556	5.562	111.0
5555.5557	400.0	1	3	201.99005	400.0	1	1	2	40.529213	150.62997	1	0.199	0.461	5.566	5.562	111.0
5555.5557	400.0	1	3	201.99005	400.0	1	1	2	40.529213	150.62997	1	0.199	0.46	5.53	5.562	111.0
5555.5557	400.0	1	3	201.99005	400.0	1	1	2	40.529213	150.62997	1	0.199	0.46	5.529	5.562	111.0
5555.5557	400.0	1	3	201.99005	400.0	1	1	2	40.529213	150.62997	1	0.199	0.461	5.607	5.562	111.0
5555.5557	400.0	1	3	201.99005	400.0	1	1	2	40.529213	150.62997	1	0.199	0.461	5.559	5.562	111.0
5555.5557	400.0	1	3	201.99005	400.0	1	1	2	40.529213	150.62997	1	0.199	0.461	5.582	5.562	111.0
5555.5557	400.0	1	3	201.99005	400.0	1	1	2	40.529213	150.62997	1	0.199	0.46	5.499	5.562	111.0
5555.5557	400.0	1	3	201.99005	400.0	1	1	2	40.529213	150.62997	1	0.199	0.461	5.572	5.562	111.0
5555.5557	400.0	1	3	201.99005	400.0	1	1	2	40.529213	150.62997	1	0.199	0.461	5.582	5.562	111.0
5555.5557	400.0	1	3	201.99005	400.0	1	1	2	40.529213	150.62997	1	0.199	0.461	5.575	5.562	111.0
5555.5557	400.0	1	3	201.99005	400.0	1	1	2	40.529213	150.62997	1	0.199	0.46	5.531	5.562	111.0
5555.5557	400.0	1	3	201.99005	400.0	1	1	2	40.529213	150.62997	1	0.199	0.461	5.558	5.562	111.0
5555.5557	400.0	1	3	201.99005	400.0	1	1	2	40.529213	150.62997	1	0.199	0.46	5.531	5.562	111.0
5555.5557	400.0	1	3	201.99005	400.0	1	1	2	40.529213	150.62997	1	0.199	0.461	5.562	5.562	111.0
5555.5557	400.0	1	3	201.99005	400.0	1	1	2	40.529213	150.62997	1	0.199	0.46	5.554	5.562	111.0
5555.5557	400.0	1	3	201.99005	400.0	1	1	2	40.529213	150.62997	1	0.199	0.46	5.539	5.562	111.0
5555.5557	400.0	1	3	201.99005	400.0	1	1	2	40.529213	150.62997	1	0.199	0.46	5.538	5.562	111.0
5555.5557	400.0	1	3	201.99005	400.0	1	1	2	40.529213	150.62997	1	0.199	0.46	5.544	5.562	111.0
5555.5557	400.0	1	3	201.99005	400.0	1	1	2	40.529213	150.62997	1	0.199	0.46	5.522	5.562	111.0
5555.5557	400.0	1	3	201.99005	400.0	1	1	2	40.529213	150.62997	1	0.199	0.461	5.567	5.562	111.0
5555.5557	400.0	1	3	201.99005	400.0	1	1	2	40.529213	150.62997	1	0.199	0.46	5.587	5.562	111.0
5555.5557	400.0	1	3	201.99005	400.0	1	1	2	40.529213	150.62997	1	0.199	0.461	5.574	5.562	111.0
5555.5557	400.0	1	3	201.99005	400.0	1	1	2	40.529213	150.62997	1	0.199	0.461	5.62	5.562	111.0
5555.5557	400.0	1	3	201.99005	400.0	1	1	2	40.529213	150.62997	1	0.199	0.46	5.533	5.562	111.0
5555.5557	400.0	1	3	201.99005	400.0	1	1	2	40.529213	150.62997	1	0.199	0.461	5.57	5.562	111.0
5555.5557	400.0	1	3	201.99005	400.0	1	1	2	40.529213	150.62997	1	0.199	0.461	5.616	5.562	111.0
5555.5557	400.0	1	3	201.99005	400.0	1	1	2	40.529213	150.62997	1	0.199	0.46	5.543	5.562	111.0
5555.5557	400.0	1	3	201.99005	400.0	1	1	2	40.529213	150.62997	1	0.199	0.46	5.541	5.562	111.0
5555.5557	400.0	1	3	201.99005	400.0	1	1	2	40.529213	150.62997	1	0.199	0.461	5.57	5.562	111.0
5555.5557	400.0	1	3	201.99005	400.0	1	1	2	40.529213	150.62997	1	0.199	0.461	5.572	5.562	111.0
5555.5557	400.0	1	3	201.99005	400.0	1	1	2	40.529213	150.62997	1	0.199	0.461	5.6	5.562	111.0
5555.5557	400.0	1	3	201.99005	400.0	1	1	2	40.529213	150.62997	1	0.199	0.461	5.584	5.562	111.0
5555.5557	400.0	1	3	201.99005	400.0	1	1	2	40.529213	150.62997	1	0.199	0.46	5.529	5.562	111.0
5555.5557	400.0	1	3	201.99005	400.0	1	1	2	40.529213	150.62997	1	0.199	0.46	5.552	5.562	111.0
0.0	0.0	1	3	201.99005	400.0	1	1	2	40.529213	150.62997	0	0.199	0.461	5.581	5.562	111.0
0.0	0.0	1	3	201.99005	400.0	1	1	2	40.529213	150.62997	0	0.199	0.461	5.59	5.562	111.0
0.0	0.0	1	3	201.99005	400.0	1	1	2	40.529213	150.62997	0	0.199	0.461	5.568	5.562	111.0
0.0	0.0	1	3	201.99005	400.0	1	1	2	40.529213	150.62997	0	0.199	0.458	5.125	5.169	111.0
0.0	0.0	1	3	201.99005	400.0	1	1	2	40.529213	150.62997	0	0.199	0.456	5.139	5.169	111.0
0.0	0.0	1	3	201.99005	400.0	1	1	2	40.529213	150.62997	0	0.199	0.448	4.499	4.463	111.0
0.0	0.0	1	3	201.99005	400.0	1	1	2	40.529213	150.62997	0	0.199	0.438	4.146	4.147	111.0
0.0	0.0	1	3	201.99005	400.0	1	1	2	40.529213	150.62997	0	0.199	0.429	4.113	4.147	111.0
0.0	0.0	1	3	201.99005	400.0	1	1	2	40.529213	150.62997	0	0.198	0.415	3.592	3.581	111.0
0.0	0.0	1	3	201.99005	400.0	1	1	2	40.529213	150.62997	0	0.198	0.403	3.4	3.328	111.0
0.0	0.0	1	3	201.99005	400.0	1	1	2	40.529213	150.62997	0	0.198	0.389	3.068	3.328	111.0
0.0	0.0	1	3	201.99005	400.0	1	1	2	40.529213	150.62997	0	0.198	0.373	2.888	2.874	111.0
0.0	0.0	1	3	201.99005	400.0	1	1	2	40.529213	150.62997	0	0.198	0.359	2.904	2.874	111.0
0.0	0.0	1	3	201.99005	400.0	1	1	2	40.529213	150.62997	0	0.198	0.345	2.656	2.671	111.0
0.0	0.0	1	3	201.99005	400.0	1	1	2	40.529213	150.62997	0	0.198	0.33	2.318	2.307	111.0
0.0	0.0	1	3	201.99005	400.0	1	1	2	40.529213	150.62997	0	0.198	0.316	2.26	2.307	111.0
0.0	0.0	1	3	201.99005	400.0	1	1	2	40.529213	150.62997	0	0.198	0.302	2.024	1.992	111.0
0.0	0.0	1	3	201.99005	400.0	1	1	2	40.529213	150.62997	0	0.197	0.287	1.862	1.85	111.0
0.0	0.0	1	3	201.99005	400.0	1	1	2	40.529213	150.62997	0	0.197	0.274	1.847	1.85	111.0
0.0	0.0	1	3	201.99005	400.0	1	1	2	40.529213	150.62997	0	0.197	0.26	1.61	1.599	111.0
0.0	0.0	1	3	201.99005	400.0	1	1	2	40.529213	150.62997	0	0.197	0.248	1.604	1.599	111.0
0.0	0.0	1	3	201.99005	400.0	1	1	2	40.529213	150.62997	0	0.197	0.236	1.461	1.485	111.0
0.0	0.0	1	3	201.99005	400.0	1	1	2	40.529213	150.62997	0	0.197	0.223	1.203	1.283	111.0
0.0	0.0	1	3	201.99005	400.0	1	1	2	40.529213	150.62997	0	0.197	0.211	1.193	1.283	111.0
0.0	0.0	1	3	201.99005	400.0	1	1	2	40.529213	150.62997	0	0.197	0.199	1.135	1.107	111.0
0.0	0.0	1	3	201.99005	400.0	1	1	2	40.529213	150.62997	0	0.197	0.189	1.004	1.029	111.0
0.0	0.0	1	3	201.99005	400.0	1	1	2	40.529213	150.62997	0	0.197	0.179	1.034	1.029	111.0
0.0	0.0	1	3	201.99005	400.0	1	1	2	40.529213	150.62997	0	0.197	0.169	0.868	0.888	111.0
0.0	0.0	1	3	201.99005	400.0	1	1	2	40.529213	150.62997	0	0.197	0.159	0.872	0.888	111.0
0.0	0.0	1	3	201.99005	400.0	1	1	2	40.529213	150.62997	0	0.197	0.151	0.84	0.825	111.0
0.0	0.0	1	3	201.99005	400.0	1	1	2	40.529213	150.62997	0	0.197	0.141	0.602	0.712	111.0
0.0	0.0	1	3	201.99005	400.0	1	1	2	40.529213	150.62997	0	0.196	0.134	0.75	0.712	111.0
0.0	0.0	1	3	201.99005	400.0	1	1	2	40.529213	150.62997	0	0.196	0.126	0.63	0.662	111.0
0.0	0.0	1	3	201.99005	400.0	1	1	2	40.529213	150.62997	0	0.196	0.118	0.716	0.662	111.0
0.0	0.0	1	3	201.99005	400.0	1	1	2	40.529213	150.62997	0	0.196	0.112	0.588	0.572	111.0
0.0	0.0	1	3	201.99005	400.0	1	1	2	40.529213	150.62997	0	0.196	0.105	0.467	0.493	111.0
0.0	0.0	1	3	201.99005	400.0	1	1	2	40.529213	150.62997	0	0.196	0.099	0.504	0.493	111.0
0.0	0.0	1	3	201.99005	400.0	1	1	2	40.529213	150.62997	0	0.196	0.093	0.483	0.458	111.0
0.0	0.0	1	3	201.99005	400.0	1	1	2	40.529213	150.62997	0	0.196	0.087	0.438	0.396	111.0
0.0	0.0	1	3	201.99005	400.0	1	1	2	40.529213	150.62997	0	0.196	0.081	0.377	0.396	111.0
0.0	0.0	1	3	201.99005	400.0	1	1	2	40.529213	150.62997	0	0.196	0.076	0.384	0.368	111.0
0.0	0.0	1	3	201.99005	400.0	1	1	2	40.529213	150.62997	0	0.196	0.072	0.351	0.317	111.0
0.0	0.0	1	3	201.99005	400.0	1	1	2	40.529213	150.62997	0	0.196	0.068	0.304	0.317	111.0
0.0	0.0	1	3	201.99005	400.0	1	1	2	40.529213	150.62997	0	0.196	0.064	0.271	0.296	111.0
0.0	0.0	1	3	201.99005	400.0	1	1	2	40.529213	150.62997	0	0.196	0.06	0.283	0.296	111.0
0.0	0.0	1	3	201.99005	400.0	1	1	2	40.529213	150.62997	0	0.196	0.057	0.251	0.254	111.0
0.0	0.0	1	3	201.99005	400.0	1	1	2	40.529213	150.62997	0	0.196	0.054	0.251	0.219	111.0
0.0	0.0	1	3	201.99005	400.0	1	1	2	40.529213	150.62997	0	0.195	0.05	0.223	0.219	111.0
0.0	0.0	1	3	201.99005	400.0	1	1	2	40.529213	150.62997	0	0.195	0.046	0.177	0.204	111.0
0.0	0.0	1	3	201.99005	400.0	1	1	2	40.529213	150.62997	0	0.195	0.042	0.083	0.176	111.0
0.0	0.0	1	3	201.99005	400.0	1	1	2	40.529213	150.62997	0	0.195	0.039	0.172	0.176	111.0
0.0	0.0	1	3	201.99005	400.0	1	1	2	40.529213	150.62997	0	0.195	0.037	0.178	0.163	111.0
0.0	0.0	1	3	201.99005	400.0	1	1	2	40.529213	150.62997	0	0.195	0.035	0.185	0.163	111.0
0.0	0.0	1	3	201.99005	400.0	1	1	2	40.529213	150.62997	0	0.195	0.033	0.157	0.141	111.0
0.0	0.0	1	3	201.99005	400.0	1	1	2	40.529213	150.62997	0	0.195	0.031	0.117	0.121	111.0
0.0	0.0	1	3	201.99005	400.0	1	1	2	40.529213	150.62997	0	0.195	0.029	0.044	0.121	111.0
0.0	0.0	1	3	201.99005	400.0	1	1	2	40.529213	150.62997	0	0.195	0.027	0.119	0.113	111.0
0.0	0.0	1	3	201.99005	400.0	1	1	2	40.529213	150.62997	0	0.195	0.025	0.106	0.097	111.0
0.0	0.0	1	3	201.99005	400.0	1	1	2	40.529213	150.62997	0	0.195	0.023	0.097	0.097	111.0
0.0	0.0	1	3	201.99005	400.0	1	1	2	40.529213	150.62997	0	0.195	0.021	0.104	0.09	111.0
0.0	0.0	1	3	201.99005	400.0	1	1	2	40.529213	150.62997	0	0.195	0.02	0.077	0.078	111.0
0.0	0.0	1	3	201.99005	400.0	1	1	2	40.529213	150.62997	0	0.195	0.02	0.077	0.078	111.0
0.0	0.0	1	3	201.99005	400.0	1	1	2	40.529213	150.62997	0	0.195	0.02	0.093	0.072	111.0
0.0	0.0	1	3	201.99005	400.0	1	1	2	40.529213	150.62997	0	0.195	0.02	0.048	0.072	111.0
0.0	0.0	1	3	201.99005	400.0	1	1	2	40.529213	150.62997	0	0.195	0.02	0.057	0.062	111.0
0.0	0.0	1	3	201.99005	400.0	1	1	2	40.529213	150.62997	0	0.195	0.02	-0.011	0.058	111.0
0.0	0.0	1	3	201.99005	400.0	1	1	2	40.529213	150.62997	0	0.195	0.02	0.02	0.058	111.0
0.0	0.0	1	3	201.99005	400.0	1	1	2	40.529213	150.62997	0	0.195	0.02	0.043	0.049	111.0
0.0	0.0	1	3	201.99005	400.0	1	1	2	40.529213	150.62997	0	0.195	0.02	0.05	0.049	111.0
0.0	0.0	1	3	201.99005	400.0	1	1	2	40.529213	150.62997	0	0.195	0.02	0.044	0.046	111.0
0.0	0.0	1	3	201.99005	400.0	1	1	2	40.529213	150.62997	0	0.195	0.02	0.006	0.039	111.0
0.0	0.0	1	3	201.99005	400.0	1	1	2	40.529213	150.62997	0	0.195	0.02	0.035	0.039	111.0
0.0	0.0	1	3	201.99005	400.0	1	1	2	40.529213	150.62997	0	0.195	0.02	0.065	0.034	111.0
0.0	0.0	1	3	201.99005	400.0	1	1	2	40.529213	150.62997	0	0.195	0.02	0.127	0.031	111.0
0.0	0.0	1	3	201.99005	400.0	1	1	2	40.529213	150.62997	0	0.195	0.02	0.035	0.031	111.0
0.0	0.0	1	3	201.99005	400.0	1	1	2	40.529213	150.62997	0	0.195	0.02	0.034	0.027	111.0
0.0	0.0	1	3	201.99005	400.0	1	1	2	40.529213	150.62997	0	0.195	0.02	0.028	0.027	111.0
0.0	0.0	1	3	201.99005	400.0	1	1	2	40.529213	150.62997	0	0.195	0.02	0.02	0.025	111.0
0.0	0.0	1	3	201.99005	400.0	1	1	2	40.529213	150.62997	0	0.195	0.02	0.005	0.021	111.0
0.0	0.0	1	3	201.99005	400.0	1	1	2	40.529213	150.62997	0	0.195	0.02	0.047	0.021	111.0
0.0	0.0	1	3	201.99005	400.0	1	1	2	40.529213	150.62997	0	0.195	0.02	0.032	0.018	111.0
0.0	0.0	1	3	201.99005	400.0	1	1	2	40.529213	150.62997	0	0.195	0.02	0.024	0.017	111.0
0.0	0.0	1	3	201.99005	400.0	1	1	2	40.529213	150.62997	0	0.195	0.02	0.015	0.017	111.0
0.0	0.0	1	3	201.99005	400.0	1	1	2	40.529213	150.62997	0	0.195	0.02	0.026	0.014	111.0
0.0	0.0	1	3	201.99005	400.0	1	1	2	40.529213	150.62997	0	0.194	0.02	-0.001	0.013	111.0
0.0	0.0	1	3	201.99005	400.0	1	1	2	40.529213	150.62997	0	0.194	0.019	-0.025	0.013	111.0
0.0	0.0	1	3	201.99005	400.0	1	1	2	40.529213	150.62997	0	0.194	0.018	-0.013	0.011	111.0
0.0	0.0	1	3	201.99005	400.0	1	1	2	40.529213	150.62997	0	0.194	0.016	-0.022	0.011	111.0
0.0	0.0	1	3	201.99005	400.0	1	1	2	40.529213	150.62997	0	0.194	0.016	0.004	0.009	111.0
0.0	0.0	1	3	201.99005	400.0	1	1	2	40.529213	150.62997	0	0.194	0.016	-0.007	0.009	111.0
0.0	0.0	1	3	201.99005	400.0	1	1	2	40.529213	150.62997	0	0.194	0.016	0.025	0.009	111.0
0.0	0.0	1	3	201.99005	400.0	1	1	2	40.529213	150.62997	0	0.194	0.016	0.011	0.007	111.0
0.0	0.0	1	3	201.99005	400.0	1	1	2	40.529213	150.62997	0	0.194	0.015	-0.012	0.007	111.0
0.0	0.0	1	3	201.99005	400.0	1	1	2	40.529213	150.62997	0	0.194	0.015	-0.001	0.007	111.0
0.0	0.0	1	3	201.99005	400.0	1	1	2	40.529213	150.62997	0	0.194	0.015	0.002	0.006	111.0
0.0	0.0	1	3	201.99005	400.0	1	1	2	40.529213	150.62997	0	0.194	0.015	0.073	0.006	111.0
0.0	0.0	1	3	201.99005	400.0	1	1	2	40.529213	150.62997	0	0.194	0.015	0.047	0.005	111.0
0.0	0.0	1	3	201.99005	400.0	1	1	2	40.529213	150.62997	0	0.194	0.015	0.015	0.004	111.0
0.0	0.0	1	3	201.99005	400.0	1	1	2	40.529213	150.62997	0	0.194	0.014	0.005	0.004	111.0
0.0	0.0	1	3	201.99005	400.0	1	1	2	40.529213	150.62997	0	0.194	0.013	-0.005	0.003	111.0
0.0	0.0	1	3	201.99005	400.0	1	1	2	40.529213	150.62997	0	0.194	0.013	0.032	0.003	111.0
0.0	0.0	1	3	201.99005	400.0	1	1	2	40.529213	150.62997	0	0.194	0.012	0.0	0.003	111.0
0.0	0.0	1	3	201.99005	400.0	1	1	2	40.529213	150.62997	0	0.194	0.012	-0.005	0.002	111.0
0.0	0.0	1	3	201.99005	400.0	1	1	2	40.529213	150.62997	0	0.194	0.012	0.0	0.002	111.0
0.0	0.0	1	3	201.99005	400.0	1	1	2	40.529213	150.62997	0	0.194	0.012	0.126	0.002	111.0
0.0	0.0	1	3	201.99005	400.0	1	1	2	40.529213	150.62997	0	0.194	0.012	0.019	0.002	111.0
0.0	0.0	1	3	201.99005	400.0	1	1	2	40.529213	150.62997	0	0.194	0.012	0.049	0.002	111.0
0.0	0.0	1	3	201.99005	400.0	1	1	2	40.529213	150.62997	0	0.194	0.011	-0.085	0.001	111.0
0.0	0.0	1	3	201.99005	400.0	1	1	2	40.529213	150.62997	0	0.194	0.011	0.07	0.001	111.0
0.0	0.0	1	3	201.99005	400.0	1	1	2	40.529213	150.62997	0	0.194	0.01	-0.014	0.001	111.0
0.0	0.0	1	3	201.99005	400.0	1	1	2	40.529213	150.62997	0	0.194	0.009	0.005	0.001	111.0
0.0	0.0	1	3	201.99005	400.0	1	1	2	40.529213	150.62997	0	0.194	0.009	-0.001	0.001	111.0
0.0	0.0	1	3	201.99005	400.0	1	1	2	40.529213	150.62997	0	0.194	0.008	-0.015	0.001	111.0
0.0	0.0	1	3	201.99005	400.0	1	1	2	40.529213	150.62997	0	0.194	0.007	-0.037	0.0	111.0
0.0	0.0	1	3	201.99005	400.0	1	1	2	40.529213	150.62997	0	0.194	0.007	0.021	0.0	111.0
0.0	0.0	1	3	201.99005	400.0	1	1	2	40.529213	150.62997	0	0.194	0.007	-0.007	0.0	111.0
0.0	0.0	1	3	201.99005	400.0	1	1	2	40.529213	150.62997	0	0.194	0.007	-0.002	0.0	111.0
0.0	0.0	1	3	201.99005	400.0	1	1	2	40.529213	150.62997	0	0.194	0.006	-0.02	0.0	111.0
0.0	0.0	1	3	201.99005	400.0	1	1	2	40.529213	150.62997	0	0.194	0.005	-0.023	0.0	111.0
0.0	0.0	1	3	201.99005	400.0	1	1	2	40.529213	150.62997	0	0.194	0.005	0.0	0.0	111.0
0.0	0.0	1	3	201.99005	400.0	1	1	2	40.529213	150.62997	0	0.194	0.004	0.016	0.0	111.0
0.0	0.0	1	3	201.99005	400.0	1	1	2	40.529213	150.62997	0	0.194	0.004	-0.004	0.0	111.0
0.0	0.0	1	3	201.99005	400.0	1	1	2	40.529213	150.62997	0	0.194	0.004	0.023	0.0	111.0
0.0	0.0	1	3	201.99005	400.0	1	1	2	40.529213	150.62997	0	0.194	0.004	0.063	0.0	111.0
0.0	0.0	1	3	201.99005	400.0	1	1	2	40.529213	150.62997	0	0.194	0.004	0.006	0.0	111.0
0.0	0.0	1	3	201.99005	400.0	1	1	2	40.529213	150.62997	0	0.194	0.003	-0.008	0.0	111.0
0.0	0.0	1	3	201.99005	400.0	1	1	2	40.529213	150.62997	0	0.194	0.003	0.008	0.0	111.0
0.0	0.0	1	3	201.99005	400.0	1	1	2	40.529213	150.62997	0	0.194	0.002	0.002	0.0	111.0
0.0	0.0	1	3	201.99005	400.0	1	1	2	40.529213	150.62997	0	0.194	0.001	-0.001	0.0	111.0
0.0	0.0	1	3	201.99005	400.0	1	1	2	40.529213	150.62997	0	0.194	0.001	-0.009	0.0	111.0
0.0	0.0	1	3	201.99005	400.0	1	1	2	40.529213	150.62997	0	0.194	0.0	0.02	0.0	111.0
0.0	0.0	1	3	201.99005	400.0	1	1	2	40.529213	150.62997	0	0.194	0.0	0.096	0.0	111.0
0.0	0.0	1	3	201.99005	400.0	1	1	2	40.529213	150.62997	0	0.194	-0.001	-0.016	0.0	111.0
0.0	0.0	1	3	201.99005	400.0	1	1	2	40.529213	150.62997	0	0.194	-0.001	-0.012	0.0	111.0
0.0	0.0	1	3	201.99005	400.0	1	1	2	40.529213	150.62997	0	0.194	0.0	0.007	0.0	111.0
0.0	0.0	1	3	201.99005	400.0	1	1	2	40.529213	150.62997	0	0.194	0.0	-0.003	0.0	111.0
0.0	0.0	1	3	201.99005	400.0	1	1	2	40.529213	150.62997	0	0.194	-0.001	-0.203	0.0	111.0
0.0	0.0	1	3	201.99005	400.0	1	1	2	40.529213	150.62997	0	0.194	0.0	0.012	0.0	111.0
0.0	0.0	1	3	201.99005	400.0	1	1	2	40.529213	150.62997	0	0.194	0.0	0.005	0.0	111.0
0.0	0.0	1	3	201.99005	400.0	1	1	2	40.529213	150.62997	0	0.194	0.0	0.043	0.0	111.0
0.0	0.0	1	3	201.99005	400.0	1	1	2	40.529213	150.62997	0	0.194	0.0	0.155	0.0	111.0
0.0	0.0	1	3	201.99005	400.0	1	1	2	40.529213	150.62997	0	0.194	-0.001	-0.065	0.0	111.0
0.0	0.0	1	3	201.99005	400.0	1	1	2	40.529213	150.62997	0	0.194	-0.001	-0.023	0.0	111.0
0.0	0.0	1	3	201.99005	400.0	1	1	2	40.529213	150.62997	0	0.194	0.0	0.006	0.0	111.0
0.0	0.0	1	3	201.99005	400.0	1	1	2	40.529213	150.62997	0	0.194	-0.001	-0.04	0.0	111.0
0.0	0.0	1	3	201.99005	400.0	1	1	2	40.529213	150.62997	0	0.194	-0.001	-0.034	0.0	111.0
0.0	0.0	1	3	201.99005	400.0	1	1	2	40.529213	150.62997	0	0.194	0.0	-0.007	0.0	111.0
0.0	0.0	1	3	201.99005	400.0	1	1	2	40.529213	150.62997	0	0.194	0.0	0.032	0.0	111.0
0.0	0.0	1	3	201.99005	400.0	1	1	2	40.529213	150.62997	0	0.194	-0.001	-0.034	0.0	111.0
0.0	0.0	1	3	201.99005	400.0	1	1	2	40.529213	150.62997	0	0.194	0.0	-0.01	0.0	111.0
0.0	0.0	1	3	201.99005	400.0	1	1	2	40.529213	150.62997	0	0.194	-0.001	-0.036	0.0	111.0
0.0	0.0	1	3	201.99005	400.0	1	1	2	40.529213	150.62997	0	0.194	0.0	0.011	0.0	111.0
0.0	0.0	1	3	201.99005	400.0	1	1	2	40.529213	150.62997	0	0.194	0.0	-0.002	0.0	111.0
0.0	0.0	1	3	201.99005	400.0	1	1	2	40.529213	150.62997	0	0.194	-0.001	-0.015	0.0	111.0
0.0	0.0	1	3	201.99005	400.0	1	1	2	40.529213	150.62997	0	0.194	0.0	-0.006	0.0	111.0
0.0	0.0	1	3	201.99005	400.0	1	1	2	40.529213	150.62997	0	0.194	-0.001	-0.012	0.0	111.0
0.0	0.0	1	3	201.99005	400.0	1	1	2	40.529213	150.62997	0	0.194	0.0	0.023	0.0	111.0
0.0	0.0	1	3	201.99005	400.0	1	1	2	40.529213	150.62997	0	0.194	0.0	0.004	0.0	111.0
0.0	0.0	1	3	201.99005	400.0	1	1	2	40.529213	150.62997	0	0.194	0.0	0.005	0.0	111.0
0.0	0.0	1	3	201.99005	400.0	1	1	2	40.529213	150.62997	0	0.194	0.0	0.025	0.0	111.0
0.0	0.0	1	3	201.99005	400.0	1	1	2	40.529213	150.62997	0	0.194	-0.001	-0.201	0.0	111.0
0.0	0.0	1	3	201.99005	400.0	1	1	2	40.529213	150.62997	0	0.194	0.0	0.004	0.0	111.0
0.0	0.0	1	3	201.99005	400.0	1	1	2	40.529213	150.62997	0	0.194	0.0	0.03	0.0	111.0
0.0	0.0	1	3	201.99005	400.0	1	1	2	40.529213	150.62997	0	0.194	0.0	-0.003	0.0	111.0
0.0	0.0	1	3	201.99005	400.0	1	1	2	40.529213	150.62997	0	0.194	0.0	0.038	0.0	111.0
0.0	0.0	1	3	201.99005	400.0	1	1	2	40.529213	150.62997	0	0.194	-0.001	-0.015	0.0	111.0
0.0	0.0	1	3	201.99005	400.0	1	1	2	40.529213	150.62997	0	0.194	0.0	0.005	0.0	111.0
0.0	0.0	1	3	201.99005	400.0	1	1	2	40.529213	150.62997	0	0.194	-0.001	-0.022	0.0	111.0
0.0	0.0	1	3	201.99005	400.0	1	1	2	40.529213	150.62997	0	0.194	-0.001	-0.035	0.0	111.0
0.0	0.0	1	3	201.99005	400.0	1	1	2	40.529213	150.62997	0	0.194	-0.001	-0.046	0.0	111.0
0.0	0.0	1	3	201.99005	400.0	1	1	2	40.529213	150.62997	0	0.194	-0.001	-0.056	0.0	111.0
0.0	0.0	1	3	201.99005	400.0	1	1	2	40.529213	150.62997	0	0.194	0.0	-0.009	0.0	111.0
0.0	0.0	1	3	201.99005	400.0	1	1	2	40.529213	150.62997	0	0.194	-0.001	-0.015	0.0	111.0
0.0	0.0	1	3	201.99005	400.0	1	1	2	40.529213	150.62997	0	0.194	0.0	-0.002	0.0	111.0
0.0	0.0	1	3	201.99005	400.0	1	1	2	40.529213	150.62997	0	0.194	0.0	-0.007	0.0	111.0
0.0	0.0	1	3	201.99005	400.0	1	1	2	40.529213	150.62997	0	0.194	0.0	0.0	0.0	111.0
0.0	0.0	1	3	201.99005	400.0	1	1	2	40.529213	150.62997	0	0.194	0.0	-0.007	0.0	111.0
0.0	0.0	1	3	201.99005	400.0	1	1	2	40.529213	150.62997	0	0.194	0.0	0.009	0.0	111.0
0.0	0.0	1	3	201.99005	400.0	1	1	2	40.529213	150.62997	0	0.194	-0.001	-0.015	0.0	111.0
0.0	0.0	1	3	201.99005	400.0	1	1	2	40.529213	150.62997	0	0.194	-0.001	-0.072	0.0	111.0
0.0	0.0	1	3	201.99005	400.0	1	1	2	40.529213	150.62997	0	0.194	0.0	0.024	0.0	111.0
0.0	0.0	1	3	201.99005	400.0	1	1	2	40.529213	150.62997	0	0.194	0.0	-0.001	0.0	111.0
0.0	0.0	1	3	201.99005	400.0	1	1	2	40.529213	150.62997	0	0.194	0.0	-0.003	0.0	111.0
0.0	0.0	1	3	201.99005	400.0	1	1	2	40.529213	150.62997	0	0.194	0.0	0.007	0.0	111.0
0.0	0.0	1	3	201.99005	400.0	1	1	2	40.529213	150.62997	0	0.194	0.0	0.014	0.0	111.0
0.0	0.0	1	3	201.99005	400.0	1	1	2	40.529213	150.62997	0	0.194	-0.001	-0.028	0.0	111.0
0.0	0.0	1	3	201.99005	400.0	1	1	2	40.529213	150.62997	0	0.194	0.0	-0.006	0.0	111.0
0.0	0.0	1	3	201.99005	400.0	1	1	2	40.529213	150.62997	0	0.194	0.0	0.169	0.0	111.0
0.0	0.0	1	3	201.99005	400.0	1	1	2	40.529213	150.62997	0	0.194	-0.001	-0.024	0.0	111.0
0.0	0.0	1	3	201.99005	400.0	1	1	2	40.529213	150.62997	0	0.194	0.0	-0.002	0.0	111.0
0.0	0.0	1	3	201.99005	400.0	1	1	2	40.529213	150.62997	0	0.194	0.0	-0.01	0.0	111.0
0.0	0.0	1	3	201.99005	400.0	1	1	2	40.529213	150.62997	0	0.194	0.0	0.028	0.0	111.0
0.0	0.0	1	3	201.99005	400.0	1	1	2	40.529213	150.62997	0	0.194	0.0	-0.007	0.0	111.0
0.0	0.0	1	3	201.99005	400.0	1	1	2	40.529213	150.62997	0	0.194	-0.001	-0.022	0.0	111.0
0.0	0.0	1	3	201.99005	400.0	1	1	2	40.529213	150.62997	0	0.194	0.0	0.015	0.0	111.0
0.0	0.0	1	3	201.99005	400.0	1	1	2	40.529213	150.62997	0	0.194	0.0	0.008	0.0	111.0
0.0	0.0	1	3	201.99005	400.0	1	1	2	40.529213	150.62997	0	0.194	0.0	0.011	0.0	111.0
0.0	0.0	1	3	201.99005	400.0	1	1	2	40.529213	150.62997	0	0.194	0.0	0.083	0.0	111.0
0.0	0.0	1	3	201.99005	400.0	1	1	2	40.529213	150.62997	0	0.194	0.0	0.08	0.0	111.0
0.0	0.0	1	3	201.99005	400.0	1	1	2	40.529213	150.62997	0	0.194	0.0	-0.002	0.0	111.0
0.0	0.0	1	3	201.99005	400.0	1	1	2	40.529213	150.62997	0	0.194	0.0	0.014	0.0	111.0
0.0	0.0	1	3	201.99005	400.0	1	1	2	40.529213	150.62997	0	0.194	0.0	0.013	0.0	111.0
0.0	0.0	1	3	201.99005	400.0	1	1	2	40.529213	150.62997	0	0.194	0.0	-0.006	0.0	111.0
0.0	0.0	1	3	201.99005	400.0	1	1	2	40.529213	150.62997	0	0.194	0.0	0.014	0.0	111.0
0.0	0.0	1	3	201.99005	400.0	1	1	2	40.529213	150.62997	0	0.194	0.0	0.117	0.0	111.0
0.0	0.0	1	3	201.99005	400.0	1	1	2	40.529213	150.62997	0	0.194	-0.001	-0.034	0.0	111.0
0.0	0.0	1	3	201.99005	400.0	1	1	2	40.529213	150.62997	0	0.194	0.0	0.028	0.0	111.0
0.0	0.0	1	3	201.99005	400.0	1	1	2	40.529213	150.62997	0	0.194	0.0	0.016	0.0	111.0
0.0	0.0	1	3	201.99005	400.0	1	1	2	40.529213	150.62997	0	0.194	0.0	0.003	0.0	111.0
0.0	0.0	1	3	201.99005	400.0	1	1	2	40.529213	150.62997	0	0.194	0.0	0.018	0.0	111.0
0.0	0.0	1	3	201.99005	400.0	1	1	2	40.529213	150.62997	0	0.194	0.0	0.047	0.0	111.0
0.0	0.0	1	3	201.99005	400.0	1	1	2	40.529213	150.62997	0	0.194	0.0	0.002	0.0	111.0
0.0	0.0	1	3	201.99005	400.0	1	1	2	40.529213	150.62997	0	0.194	0.0	-0.01	0.0	111.0
0.0	0.0	1	3	201.99005	400.0	1	1	2	40.529213	150.62997	0	0.194	0.0	-0.01	0.0	111.0
0.0	0.0	1	3	201.99005	400.0	1	1	2	40.529213	150.62997	0	0.194	0.0	0.016	0.0	111.0
0.0	0.0	1	3	201.99005	400.0	1	1	2	40.529213	150.62997	0	0.194	-0.001	-0.015	0.0	111.0
0.0	0.0	1	3	201.99005	400.0	1	1	2	40.529213	150.62997	0	0.194	0.0	-0.004	0.0	111.0
0.0	0.0	1	3	201.99005	400.0	1	1	2	40.529213	150.62997	0	0.194	0.0	0.0	0.0	111.0
0.0	0.0	1	3	201.99005	400.0	1	1	2	40.529213	150.62997	0	0.194	-0.001	-0.032	0.0	111.0
0.0	0.0	1	3	201.99005	400.0	1	1	2	40.529213	150.62997	0	0.194	0.0	-0.009	0.0	111.0
0.0	0.0	1	3	201.99005	400.0	1	1	2	40.529213	150.62997	0	0.194	-0.001	-0.025	0.0	111.0
0.0	0.0	1	3	201.99005	400.0	1	1	2	40.529213	150.62997	0	0.194	0.0	0.013	0.0	111.0
0.0	0.0	1	3	201.99005	400.0	1	1	2	40.529213	150.62997	0	0.194	0.0	0.0	0.0	111.0
0.0	0.0	1	3	201.99005	400.0	1	1	2	40.529213	150.62997	0	0.194	0.0	0.026	0.0	111.0
0.0	0.0	1	3	201.99005	400.0	1	1	2	40.529213	150.62997	0	0.194	-0.001	-0.041	0.0	111.0
0.0	0.0	1	3	201.99005	400.0	1	1	2	40.529213	150.62997	0	0.194	0.0	0.183	0.0	111.0
0.0	0.0	1	3	201.99005	400.0	1	1	2	40.529213	150.62997	0	0.194	0.0	-0.003	0.0	111.0
0.0	0.0	1	3	201.99005	400.0	1	1	2	40.529213	150.62997	0	0.194	0.0	0.07	0.0	111.0
0.0	0.0	1	3	201.99005	400.0	1	1	2	40.529213	150.62997	0	0.194	-0.001	-0.142	0.0	111.0
0.0	0.0	1	3	201.99005	400.0	1	1	2	40.529213	150.62997	0	0.194	0.0	-0.01	0.0	111.0
4180.487	300.99503	2	3	201.99005	300.99503	1	2	2	40.529213	150.62997	1	0.194	0.0	-0.001	0.0	111.0
4180.487	300.99503	2	3	201.99005	300.99503	1	2	2	40.529213	150.62997	1	0.194	0.0	-0.004	0.0	111.0
4180.487	300.99503	2	3	201.99005	300.99503	0	2	2	40.529213	150.62997	1	0.194	0.0	0.0	0.0	111.0
4180.487	300.99503	2	3	201.99005	300.99503	0	2	2	40.529213	150.62997	1	0.194	-0.001	-0.026	0.0	111.0
4180.487	300.99503	2	3	201.99005	300.99503	0	2	2	40.529213	150.62997	1	0.194	0.0	-0.01	0.0	111.0
4180.487	300.99503	2	3	201.99005	300.99503	0	2	2	40.529213	150.62997	1	0.194	0.003	0.505	0.569	111.0
4180.487	300.99503	2	3	201.99005	300.99503	0	2	2	40.529213	150.62997	1	0.194	0.008	0.778	0.825	111.0
4180.487	300.99503	2	3	201.99005	300.99503	0	2	2	40.529213	150.62997	1	0.194	0.013	0.796	0.825	111.0
4180.487	300.99503	2	3	201.99005	300.99503	0	2	2	40.529213	150.62997	1	0.194	0.023	1.265	1.283	111.0
4180.487	300.99503	2	3	201.99005	300.99503	0	2	2	40.529213	150.62997	1	0.194	0.031	1.392	1.488	111.0
4180.487	300.99503	2	3	201.99005	300.99503	0	2	2	40.529213	150.62997	1	0.194	0.041	1.459	1.488	111.0
4180.487	300.99503	2	3	201.99005	300.99503	0	2	2	40.529213	150.62997	1	0.194	0.051	1.892	1.856	111.0
4180.487	300.99503	2	3	201.99005	300.99503	0	2	2	40.529213	150.62997	1	0.194	0.061	1.881	1.856	111.0
4180.487	300.99503	2	3	201.99005	300.99503	0	2	2	40.529213	150.62997	1	0.194	0.071	2.046	2.021	111.0
4180.487	300.99503	2	3	201.99005	300.99503	0	2	2	40.529213	150.62997	1	0.194	0.083	2.333	2.316	111.0
4180.487	300.99503	2	3	201.99005	300.99503	0	2	2	40.529213	150.62997	1	0.194	0.093	2.306	2.316	111.0
4180.487	300.99503	2	3	201.99005	300.99503	0	2	2	40.529213	150.62997	1	0.194	0.105	2.563	2.571	111.0
4180.487	300.99503	2	3	201.99005	300.99503	0	2	2	40.529213	150.62997	1	0.194	0.116	2.697	2.685	111.0
4180.487	300.99503	2	3	201.99005	300.99503	0	2	2	40.529213	150.62997	1	0.194	0.127	2.697	2.685	111.0
4180.487	300.99503	2	3	201.99005	300.99503	0	2	2	40.529213	150.62997	1	0.194	0.137	2.887	2.889	111.0
4180.487	300.99503	2	3	201.99005	300.99503	0	2	2	40.529213	150.62997	1	0.194	0.146	2.882	2.889	111.0
4180.487	300.99503	2	3	201.99005	300.99503	0	2	2	40.529213	150.62997	1	0.194	0.156	3.026	2.981	111.0
4180.487	300.99503	2	3	201.99005	300.99503	0	2	2	40.529213	150.62997	1	0.195	0.166	3.169	3.145	111.0
4180.487	300.99503	2	3	201.99005	300.99503	0	2	2	40.529213	150.62997	1	0.195	0.174	3.069	3.145	111.0
4180.487	300.99503	2	3	201.99005	300.99503	0	2	2	40.529213	150.62997	1	0.195	0.183	3.191	3.219	111.0
4180.487	300.99503	2	3	201.99005	300.99503	0	2	2	40.529213	150.62997	1	0.195	0.191	3.306	3.35	111.0
4180.487	300.99503	2	3	201.99005	300.99503	0	2	2	40.529213	150.62997	1	0.195	0.199	3.335	3.35	111.0
4180.487	300.99503	2	3	201.99005	300.99503	0	2	2	40.529213	150.62997	1	0.195	0.208	3.495	3.464	111.0
4180.487	300.99503	2	3	201.99005	300.99503	0	2	2	40.529213	150.62997	1	0.195	0.216	3.453	3.464	111.0
4180.487	300.99503	2	3	201.99005	300.99503	0	2	2	40.529213	150.62997	1	0.195	0.224	3.48	3.515	111.0
4180.487	300.99503	2	3	201.99005	300.99503	0	2	2	40.529213	150.62997	1	0.195	0.23	3.567	3.606	111.0
4180.487	300.99503	2	3	201.99005	300.99503	0	2	2	40.529213	150.62997	1	0.195	0.236	3.568	3.606	111.0
4180.487	300.99503	2	3	201.99005	300.99503	0	2	2	40.529213	150.62997	1	0.195	0.244	3.679	3.648	111.0
4180.487	300.99503	2	3	201.99005	300.99503	0	2	2	40.529213	150.62997	1	0.195	0.25	3.699	3.72	111.0
4180.487	300.99503	2	3	201.99005	300.99503	0	2	2	40.529213	150.62997	1	0.195	0.256	3.717	3.72	111.0
4180.487	300.99503	2	3	201.99005	300.99503	0	2	2	40.529213	150.62997	1	0.195	0.262	3.751	3.753	111.0
4180.487	300.99503	2	3	201.99005	300.99503	0	2	2	40.529213	150.62997	1	0.195	0.266	3.756	3.753	111.0
4180.487	300.99503	2	3	201.99005	300.99503	0	2	2	40.529213	150.62997	1	0.195	0.271	3.835	3.812	111.0
4180.487	300.99503	2	3	201.99005	300.99503	0	2	2	40.529213	150.62997	1	0.195	0.275	3.842	3.838	111.0
4180.487	300.99503	2	3	201.99005	300.99503	0	2	2	40.529213	150.62997	1	0.195	0.28	3.821	3.838	111.0
4180.487	300.99503	2	3	201.99005	300.99503	0	2	2	40.529213	150.62997	1	0.195	0.285	3.907	3.887	111.0
4180.487	300.99503	2	3	201.99005	300.99503	0	2	2	40.529213	150.62997	1	0.195	0.287	3.664	3.908	111.0
4180.487	300.99503	2	3	201.99005	300.99503	0	2	2	40.529213	150.62997	1	0.195	0.291	3.914	3.908	111.0
4180.487	300.99503	2	3	201.99005	300.99503	0	2	2	40.529213	150.62997	1	0.195	0.295	3.913	3.946	111.0
4180.487	300.99503	2	3	201.99005	300.99503	0	2	2	40.529213	150.62997	1	0.195	0.299	3.919	3.946	111.0
4180.487	300.99503	2	3	201.99005	300.99503	0	2	2	40.529213	150.62997	1	0.195	0.302	3.941	3.977	111.0
4180.487	300.99503	2	3	201.99005	300.99503	0	2	2	40.529213	150.62997	1	0.195	0.304	3.986	3.992	111.0
4180.487	300.99503	2	3	201.99005	300.99503	0	2	2	40.529213	150.62997	1	0.195	0.306	4.013	3.992	111.0
4180.487	300.99503	2	3	201.99005	300.99503	0	2	2	40.529213	150.62997	1	0.195	0.308	3.987	4.018	111.0
4180.487	300.99503	2	3	201.99005	300.99503	0	2	2	40.529213	150.62997	1	0.195	0.31	4.019	4.03	111.0
4180.487	300.99503	2	3	201.99005	300.99503	0	2	2	40.529213	150.62997	1	0.195	0.312	4.02	4.03	111.0
4180.487	300.99503	2	3	201.99005	300.99503	0	2	2	40.529213	150.62997	1	0.195	0.314	4.027	4.051	111.0
4180.487	300.99503	2	3	201.99005	300.99503	0	2	2	40.529213	150.62997	1	0.195	0.316	4.013	4.051	111.0
4180.487	300.99503	2	3	201.99005	300.99503	0	2	2	40.529213	150.62997	1	0.195	0.318	4.099	4.069	111.0
4180.487	300.99503	2	3	201.99005	300.99503	0	2	2	40.529213	150.62997	1	0.195	0.32	4.073	4.077	111.0
4180.487	300.99503	2	3	201.99005	300.99503	0	2	2	40.529213	150.62997	1	0.195	0.322	4.12	4.077	111.0
4180.487	300.99503	2	3	201.99005	300.99503	0	2	2	40.529213	150.62997	1	0.195	0.322	4.073	4.092	111.0
4180.487	300.99503	2	3	201.99005	300.99503	0	2	2	40.529213	150.62997	1	0.195	0.322	4.092	4.098	111.0
4180.487	300.99503	2	3	201.99005	300.99503	0	2	2	40.529213	150.62997	1	0.195	0.322	4.073	4.098	111.0
4180.487	300.99503	2	3	201.99005	300.99503	0	2	2	40.529213	150.62997	1	0.195	0.323	4.113	4.11	111.0
4180.487	300.99503	2	3	201.99005	300.99503	0	2	2	40.529213	150.62997	1	0.195	0.325	4.112	4.11	111.0
4180.487	300.99503	2	3	201.99005	300.99503	0	2	2	40.529213	150.62997	1	0.195	0.326	4.111	4.115	111.0
4180.487	300.99503	2	3	201.99005	300.99503	0	2	2	40.529213	150.62997	1	0.195	0.328	4.126	4.126	111.0
4180.487	300.99503	2	3	201.99005	300.99503	0	2	2	40.529213	150.62997	1	0.195	0.329	4.153	4.126	111.0
4180.487	300.99503	2	3	201.99005	300.99503	0	2	2	40.529213	150.62997	1	0.195	0.33	4.178	4.129	111.0
4180.487	300.99503	2	3	201.99005	300.99503	0	2	2	40.529213	150.62997	1	0.195	0.332	4.206	4.137	111.0
4180.487	300.99503	2	3	201.99005	300.99503	0	2	2	40.529213	150.62997	1	0.195	0.334	4.138	4.137	111.0
4180.487	300.99503	2	3	201.99005	300.99503	0	2	2	40.529213	150.62997	1	0.195	0.336	4.132	4.144	111.0
4180.487	300.99503	2	3	201.99005	300.99503	0	2	2	40.529213	150.62997	1	0.195	0.338	4.146	4.144	111.0
4180.487	300.99503	2	3	201.99005	300.99503	0	2	2	40.529213	150.62997	1	0.195	0.339	4.14	4.146	111.0
4180.487	300.99503	2	3	201.99005	300.99503	0	2	2	40.529213	150.62997	1	0.195	0.341	4.119	4.151	111.0
4180.487	300.99503	2	3	201.99005	300.99503	0	2	2	40.529213	150.62997	1	0.195	0.341	4.166	4.151	111.0
4180.487	300.99503	2	3	201.99005	300.99503	0	2	2	40.529213	150.62997	1	0.195	0.341	4.159	4.154	111.0
4180.487	300.99503	2	3	201.99005	300.99503	0	2	2	40.529213	150.62997	1	0.195	0.341	4.151	4.159	111.0
4180.487	300.99503	2	3	201.99005	300.99503	0	2	2	40.529213	150.62997	1	0.195	0.341	4.185	4.159	111.0
4180.487	300.99503	2	3	201.99005	300.99503	0	2	2	40.529213	150.62997	1	0.195	0.341	4.205	4.161	111.0
4180.487	300.99503	2	3	201.99005	300.99503	0	2	2	40.529213	150.62997	1	0.195	0.341	4.205	4.161	111.0
4180.487	300.99503	2	3	201.99005	300.99503	0	2	2	40.529213	150.62997	1	0.195	0.341	4.192	4.164	111.0
4180.487	300.99503	2	3	201.99005	300.99503	0	2	2	40.529213	150.62997	1	0.195	0.341	4.192	4.166	111.0
4180.487	300.99503	2	3	201.99005	300.99503	1	2	2	40.529213	150.62997	1	0.195	0.341	4.165	4.166	111.0
4180.487	300.99503	2	3	201.99005	300.99503	1	2	2	40.529213	150.62997	1	0.195	0.34	4.105	4.167	111.0
4180.487	300.99503	2	3	201.99005	300.99503	1	2	2	40.529213	150.62997	1	0.195	0.341	4.192	4.169	111.0
4180.487	300.99503	2	3	201.99005	300.99503	1	2	2	40.529213	150.62997	1	0.195	0.341	4.179	4.169	111.0
4180.487	300.99503	2	3	201.99005	300.99503	1	2	2	40.529213	150.62997	1	0.195	0.341	4.199	4.171	111.0
4180.487	300.99503	2	3	201.99005	300.99503	1	2	2	40.529213	150.62997	1	0.195	0.341	4.145	4.172	111.0
4180.487	300.99503	2	3	201.99005	300.99503	1	2	2	40.529213	150.62997	1	0.195	0.341	4.146	4.172	111.0
4180.487	300.99503	2	3	201.99005	300.99503	1	2	2	40.529213	150.62997	1	0.195	0.341	4.271	4.173	111.0
4180.487	300.99503	2	3	201.99005	300.99503	1	2	2	40.529213	150.62997	1	0.195	0.341	4.179	4.173	111.0
4180.487	300.99503	2	3	201.99005	300.99503	1	2	2	40.529213	150.62997	1	0.195	0.341	4.185	4.175	111.0
4180.487	300.99503	2	3	201.99005	300.99503	1	2	2	40.529213	150.62997	1	0.195	0.341	4.172	4.176	111.0
4180.487	300.99503	2	3	201.99005	300.99503	1	2	2	40.529213	150.62997	1	0.195	0.341	4.17	4.176	111.0
4180.487	300.99503	2	3	201.99005	300.99503	1	2	2	40.529213	150.62997	1	0.195	0.341	4.119	4.177	111.0
4180.487	300.99503	2	3	201.99005	300.99503	1	2	2	40.529213	150.62997	1	0.195	0.341	4.186	4.177	111.0
4180.487	300.99503	2	3	201.99005	300.99503	1	2	2	40.529213	150.62997	1	0.195	0.341	4.185	4.177	111.0
4180.487	300.99503	2	3	201.99005	300.99503	1	2	2	40.529213	150.62997	1	0.195	0.341	4.165	4.179	111.0
4180.487	300.99503	2	3	201.99005	300.99503	1	2	2	40.529213	150.62997	1	0.195	0.341	4.158	4.179	111.0
4180.487	300.99503	2	3	201.99005	300.99503	1	2	2	40.529213	150.62997	1	0.195	0.341	4.172	4.18	111.0
4180.487	300.99503	2	3	201.99005	300.99503	1	2	2	40.529213	150.62997	1	0.195	0.341	4.165	4.18	111.0
4180.487	300.99503	2	3	201.99005	300.99503	1	2	2	40.529213	150.62997	1	0.195	0.341	4.244	4.18	111.0
4180.487	300.99503	2	3	201.99005	300.99503	1	2	2	40.529213	150.62997	1	0.195	0.341	4.209	4.181	111.0
4180.487	300.99503	2	3	201.99005	300.99503	1	2	2	40.529213	150.62997	1	0.195	0.341	4.178	4.181	111.0
4180.487	300.99503	2	3	201.99005	300.99503	1	2	2	40.529213	150.62997	1	0.195	0.341	4.199	4.181	111.0
4180.487	300.99503	2	3	201.99005	300.99503	1	2	2	40.529213	150.62997	1	0.195	0.341	4.198	4.182	111.0
4180.487	300.99503	2	3	201.99005	300.99503	1	2	2	40.529213	150.62997	1	0.195	0.341	4.219	4.182	111.0
4180.487	300.99503	2	3	201.99005	300.99503	1	2	2	40.529213	150.62997	1	0.195	0.341	4.246	4.182	111.0
4180.487	300.99503	2	3	201.99005	300.99503	1	2	2	40.529213	150.62997	1	0.195	0.341	4.172	4.183	111.0
4180.487	300.99503	2	3	201.99005	300.99503	1	2	2	40.529213	150.62997	1	0.195	0.341	4.192	4.183	111.0
4180.487	300.99503	2	3	201.99005	300.99503	1	2	2	40.529213	150.62997	1	0.195	0.341	4.205	4.183	111.0
4180.487	300.99503	2	3	201.99005	300.99503	1	2	2	40.529213	150.62997	1	0.195	0.341	4.178	4.183	111.0
4180.487	300.99503	2	3	201.99005	300.99503	1	2	2	40.529213	150.62997	1	0.195	0.341	4.192	4.183	111.0
4180.487	300.99503	2	3	201.99005	300.99503	1	2	2	40.529213	150.62997	1	0.195	0.341	4.178	4.184	111.0
4180.487	300.99503	2	3	201.99005	300.99503	1	2	2	40.529213	150.62997	1	0.195	0.341	4.193	4.184	111.0
4180.487	300.99503	2	3	201.99005	300.99503	1	2	2	40.529213	150.62997	1	0.195	0.341	4.166	4.184	111.0
4180.487	300.99503	2	3	201.99005	300.99503	1	2	2	40.529213	150.62997	1	0.195	0.341	4.192	4.184	111.0
4180.487	300.99503	2	3	201.99005	300.99503	1	2	2	40.529213	150.62997	1	0.195	0.341	4.159	4.184	111.0
4180.487	300.99503	2	3	201.99005	300.99503	1	2	2	40.529213	150.62997	1	0.195	0.341	4.166	4.184	111.0
4180.487	300.99503	2	3	201.99005	300.99503	1	2	2	40.529213	150.62997	1	0.195	0.341	4.198	4.184	111.0
4180.487	300.99503	2	3	201.99005	300.99503	1	2	2	40.529213	150.62997	1	0.195	0.341	4.146	4.184	111.0
4180.487	300.99503	2	3	201.99005	300.99503	1	2	2	40.529213	150.62997	1	0.195	0.341	4.284	4.184	111.0
4180.487	300.99503	2	3	201.99005	300.99503	1	2	2	40.529213	150.62997	1	0.195	0.341	4.185	4.184	111.0
4180.487	300.99503	2	3	201.99005	300.99503	1	2	2	40.529213	150.62997	1	0.195	0.341	4.211	4.184	111.0
4180.487	300.99503	2	3	201.99005	300.99503	1	2	2	40.529213	150.62997	1	0.195	0.34	4.067	4.185	111.0
4180.487	300.99503	2	3	201.99005	300.99503	1	2	2	40.529213	150.62997	1	0.195	0.341	4.191	4.185	111.0
4180.487	300.99503	2	3	201.99005	300.99503	1	2	2	40.529213	150.62997	1	0.195	0.341	4.133	4.185	111.0
4180.487	300.99503	2	3	201.99005	300.99503	1	2	2	40.529213	150.62997	1	0.195	0.341	4.205	4.185	111.0
4180.487	300.99503	2	3	201.99005	300.99503	1	2	2	40.529213	150.62997	1	0.195	0.341	4.239	4.185	111.0
4180.487	300.99503	2	3	201.99005	300.99503	1	2	2	40.529213	150.62997	1	0.196	0.341	4.192	4.185	111.0
4180.487	300.99503	2	3	201.99005	300.99503	1	2	2	40.529213	150.62997	1	0.196	0.341	4.332	4.185	111.0
4180.487	300.99503	2	3	201.99005	300.99503	1	2	2	40.529213	150.62997	1	0.196	0.341	4.171	4.185	111.0
4180.487	300.99503	2	3	201.99005	300.99503	1	2	2	40.529213	150.62997	1	0.196	0.341	4.179	4.185	111.0
4180.487	300.99503	2	3	201.99005	300.99503	1	2	2	40.529213	150.62997	1	0.196	0.341	4.231	4.185	111.0
4180.487	300.99503	2	3	201.99005	300.99503	1	2	2	40.529213	150.62997	1	0.196	0.341	4.205	4.185	111.0
4180.487	300.99503	2	3	201.99005	300.99503	1	2	2	40.529213	150.62997	1	0.196	0.341	4.205	4.185	111.0
4180.487	300.99503	2	3	201.99005	300.99503	1	2	2	40.529213	150.62997	1	0.196	0.341	4.218	4.185	111.0
4180.487	300.99503	2	3	201.99005	300.99503	1	2	2	40.529213	150.62997	1	0.196	0.341	4.172	4.185	111.0
4180.487	300.99503	2	3	201.99005	300.99503	1	2	2	40.529213	150.62997	1	0.196	0.341	4.158	4.185	111.0
4180.487	300.99503	2	3	201.99005	300.99503	1	2	2	40.529213	150.62997	1	0.196	0.341	4.215	4.185	111.0
4180.487	300.99503	2	3	201.99005	300.99503	1	2	2	40.529213	150.62997	1	0.196	0.341	4.145	4.185	111.0
4180.487	300.99503	2	3	201.99005	300.99503	1	2	2	40.529213	150.62997	1	0.196	0.341	4.237	4.185	111.0
4180.487	300.99503	2	3	201.99005	300.99503	1	2	2	40.529213	150.62997	1	0.196	0.341	4.198	4.185	111.0
4180.487	300.99503	2	3	201.99005	300.99503	1	2	2	40.529213	150.62997	1	0.196	0.341	4.158	4.185	111.0
4180.487	300.99503	2	3	201.99005	300.99503	1	2	2	40.529213	150.62997	1	0.196	0.341	4.192	4.185	111.0
4180.487	300.99503	2	3	201.99005	300.99503	1	2	2	40.529213	150.62997	1	0.196	0.341	4.185	4.185	111.0
4180.487	300.99503	2	3	201.99005	300.99503	1	2	2	40.529213	150.62997	1	0.196	0.341	4.145	4.185	111.0
4180.487	300.99503	2	3	201.99005	300.99503	1	2	2	40.529213	150.62997	1	0.196	0.341	4.185	4.185	111.0
4180.487	300.99503	2	3	201.99005	300.99503	1	2	2	40.529213	150.62997	1	0.196	0.341	4.178	4.185	111.0
4180.487	300.99503	2	3	201.99005	300.99503	1	2	2	40.529213	150.62997	1	0.196	0.341	4.191	4.185	111.0
4180.487	300.99503	2	3	201.99005	300.99503	1	2	2	40.529213	150.62997	1	0.196	0.341	4.165	4.185	111.0
4180.487	300.99503	2	3	201.99005	300.99503	1	2	2	40.529213	150.62997	1	0.196	0.341	4.192	4.185	111.0
4180.487	300.99503	2	3	201.99005	300.99503	1	2	2	40.529213	150.62997	1	0.196	0.341	4.211	4.185	111.0
4180.487	300.99503	2	3	201.99005	300.99503	1	2	2	40.529213	150.62997	1	0.196	0.341	4.191	4.185	111.0
4180.487	300.99503	2	3	201.99005	300.99503	1	2	2	40.529213	150.62997	1	0.196	0.341	4.211	4.185	111.0
4180.487	300.99503	2	3	201.99005	300.99503	1	2	2	40.529213	150.62997	1	0.196	0.341	4.138	4.185	111.0
4180.487	300.99503	2	3	201.99005	300.99503	1	2	2	40.529213	150.62997	1	0.196	0.341	4.158	4.185	111.0
4180.487	300.99503	2	3	201.99005	300.99503	1	2	2	40.529213	150.62997	1	0.196	0.341	4.185	4.185	111.0
4180.487	300.99503	2	3	201.99005	300.99503	1	2	2	40.529213	150.62997	1	0.196	0.341	4.165	4.185	111.0
4180.487	300.99503	2	3	201.99005	300.99503	1	2	2	40.529213	150.62997	1	0.196	0.341	4.191	4.185	111.0
4180.487	300.99503	2	3	201.99005	300.99503	1	2	2	40.529213	150.62997	1	0.196	0.341	4.172	4.185	111.0
4180.487	300.99503	2	3	201.99005	300.99503	1	2	2	40.529213	150.62997	1	0.196	0.341	4.178	4.185	111.0
4180.487	300.99503	2	3	201.99005	300.99503	1	2	2	40.529213	150.62997	1	0.196	0.341	4.218	4.185	111.0
4180.487	300.99503	2	3	201.99005	300.99503	1	2	2	40.529213	150.62997	1	0.196	0.341	4.198	4.185	111.0
4180.487	300.99503	2	3	201.99005	300.99503	1	2	2	40.529213	150.62997	1	0.196	0.341	4.171	4.185	111.0
4180.487	300.99503	2	3	201.99005	300.99503	1	2	2	40.529213	150.62997	1	0.196	0.341	4.132	4.185	111.0
4180.487	300.99503	2	3	201.99005	300.99503	1	2	2	40.529213	150.62997	1	0.196	0.341	4.191	4.185	111.0
4180.487	300.99503	2	3	201.99005	300.99503	1	2	2	40.529213	150.62997	1	0.196	0.341	4.178	4.185	111.0
4180.487	300.99503	2	3	201.99005	300.99503	1	2	2	40.529213	150.62997	1	0.196	0.341	4.178	4.185	111.0
4180.487	300.99503	2	3	201.99005	300.99503	1	2	2	40.529213	150.62997	1	0.196	0.341	4.165	4.185	111.0
4180.487	300.99503	2	3	201.99005	300.99503	1	2	2	40.529213	150.62997	1	0.196	0.341	4.165	4.185	111.0
4180.487	300.99503	2	3	201.99005	300.99503	1	2	2	40.529213	150.62997	1	0.196	0.341	4.172	4.185	111.0
4180.487	300.99503	2	3	201.99005	300.99503	1	2	2	40.529213	150.62997	1	0.196	0.341	4.225	4.185	111.0
4180.487	300.99503	2	3	201.99005	300.99503	1	2	2	40.529213	150.62997	1	0.196	0.341	4.159	4.185	111.0
4180.487	300.99503	2	3	201.99005	300.99503	1	2	2	40.529213	150.62997	1	0.196	0.341	4.165	4.185	111.0
4180.487	300.99503	2	3	201.99005	300.99503	1	2	2	40.529213	150.62997	1	0.196	0.341	4.159	4.185	111.0
4180.487	300.99503	2	3	201.99005	300.99503	1	2	2	40.529213	150.62997	1	0.196	0.341	4.178	4.185	111.0
4180.487	300.99503	2	3	201.99005	300.99503	1	2	2	40.529213	150.62997	1	0.196	0.341	4.167	4.185	111.0
4180.487	300.99503	2	3	201.99005	300.99503	1	2	2	40.529213	150.62997	1	0.196	0.341	4.192	4.185	111.0
4180.487	300.99503	2	3	201.99005	300.99503	1	2	2	40.529213	150.62997	1	0.196	0.341	4.164	4.185	111.0
4180.487	300.99503	2	3	201.99005	300.99503	1	2	2	40.529213	150.62997	1	0.196	0.341	4.184	4.185	111.0
4180.487	300.99503	2	3	201.99005	300.99503	1	2	2	40.529213	150.62997	1	0.196	0.341	4.145	4.185	111.0
4180.487	300.99503	2	3	201.99005	300.99503	1	2	2	40.529213	150.62997	1	0.196	0.341	4.225	4.185	111.0
4180.487	300.99503	2	3	201.99005	300.99503	1	2	2	40.529213	150.62997	1	0.196	0.341	4.112	4.185	111.0
4180.487	300.99503	2	3	201.99005	300.99503	1	2	2	40.529213	150.62997	1	0.196	0.341	4.219	4.185	111.0
4180.487	300.99503	2	3	201.99005	300.99503	1	2	2	40.529213	150.62997	1	0.196	0.341	4.172	4.185	111.0
4180.487	300.99503	2	3	201.99005	300.99503	1	2	2	40.529213	150.62997	1	0.196	0.341	4.192	4.185	111.0
4180.487	300.99503	2	3	201.99005	300.99503	1	2	2	40.529213	150.62997	1	0.196	0.341	4.192	4.185	111.0
4180.487	300.99503	2	3	201.99005	300.99503	1	2	2	40.529213	150.62997	1	0.196	0.341	4.178	4.185	111.0
4180.487	300.99503	2	3	201.99005	300.99503	1	2	2	40.529213	150.62997	1	0.196	0.341	4.172	4.185	111.0
4180.487	300.99503	2	3	201.99005	300.99503	1	2	2	40.529213	150.62997	1	0.196	0.341	4.192	4.185	111.0
4180.487	300.99503	2	3	201.99005	300.99503	1	2	2	40.529213	150.62997	1	0.196	0.341	4.191	4.185	111.0
4180.487	300.99503	2	3	201.99005	300.99503	1	2	2	40.529213	150.62997	1	0.196	0.341	4.13	4.185	111.0
4180.487	300.99503	2	3	201.99005	300.99503	1	2	2	40.529213	150.62997	1	0.196	0.341	4.185	4.185	111.0
4180.487	300.99503	2	3	201.99005	300.99503	1	2	2	40.529213	150.62997	1	0.196	0.341	4.212	4.185	111.0
4180.487	300.99503	2	3	201.99005	300.99503	1	2	2	40.529213	150.62997	1	0.196	0.341	4.218	4.185	111.0
4180.487	300.99503	2	3	201.99005	300.99503	1	2	2	40.529213	150.62997	1	0.196	0.341	4.218	4.185	111.0
4180.487	300.99503	2	3	201.99005	300.99503	1	2	2	40.529213	150.62997	1	0.196	0.341	4.179	4.185	111.0
4180.487	300.99503	2	3	201.99005	300.99503	1	2	2	40.529213	150.62997	1	0.196	0.341	4.158	4.185	111.0
4180.487	300.99503	2	3	201.99005	300.99503	1	2	2	40.529213	150.62997	1	0.196	0.341	4.146	4.185	111.0
4180.487	300.99503	2	3	201.99005	300.99503	1	2	2	40.529213	150.62997	1	0.196	0.341	4.191	4.185	111.0
4180.487	300.99503	2	3	201.99005	300.99503	1	2	2	40.529213	150.62997	1	0.196	0.341	4.165	4.185	111.0
4180.487	300.99503	2	3	201.99005	300.99503	1	2	2	40.529213	150.62997	1	0.196	0.341	4.178	4.185	111.0
4180.487	300.99503	2	3	201.99005	300.99503	1	2	2	40.529213	150.62997	1	0.196	0.341	4.192	4.185	111.0
4180.487	300.99503	2	3	201.99005	300.99503	1	2	2	40.529213	150.62997	1	0.196	0.341	4.211	4.185	111.0
4180.487	300.99503	2	3	201.99005	300.99503	1	2	2	40.529213	150.62997	1	0.196	0.341	4.205	4.185	111.0
4180.487	300.99503	2	3	201.99005	300.99503	1	2	2	40.529213	150.62997	1	0.195	0.341	4.286	4.185	111.0
4180.487	300.99503	2	3	201.99005	300.99503	1	2	2	40.529213	150.62997	1	0.195	0.341	4.165	4.185	111.0
4180.487	300.99503	2	3	201.99005	300.99503	1	2	2	40.529213	150.62997	1	0.195	0.341	4.273	4.185	111.0
4180.487	300.99503	2	3	201.99005	300.99503	1	2	2	40.529213	150.62997	1	0.195	0.341	4.198	4.185	111.0
4180.487	300.99503	2	3	201.99005	300.99503	1	2	2	40.529213	150.62997	1	0.195	0.341	4.179	4.185	111.0
4180.487	300.99503	2	3	201.99005	300.99503	1	2	2	40.529213	150.62997	1	0.195	0.341	4.192	4.185	111.0
4180.487	300.99503	2	3	201.99005	300.99503	1	2	2	40.529213	150.62997	1	0.195	0.341	4.172	4.185	111.0
4180.487	300.99503	2	3	201.99005	300.99503	1	2	2	40.529213	150.62997	1	0.195	0.341	4.206	4.185	111.0
4180.487	300.99503	2	3	201.99005	300.99503	1	2	2	40.529213	150.62997	1	0.195	0.341	4.247	4.185	111.0
4180.487	300.99503	2	3	201.99005	300.99503	1	2	2	40.529213	150.62997	1	0.195	0.341	4.127	4.185	111.0
4180.487	300.99503	2	3	201.99005	300.99503	1	2	2	40.529213	150.62997	1	0.195	0.341	4.153	4.185	111.0
4180.487	300.99503	2	3	201.99005	300.99503	1	2	2	40.529213	150.62997	1	0.195	0.341	4.193	4.185	111.0
4180.487	300.99503	2	3	201.99005	300.99503	1	2	2	40.529213	150.62997	1	0.195	0.341	4.173	4.185	111.0
4180.487	300.99503	2	3	201.99005	300.99503	1	2	2	40.529213	150.62997	1	0.195	0.341	4.142	4.185	111.0
4180.487	300.99503	2	3	201.99005	300.99503	1	2	2	40.529213	150.62997	1	0.195	0.341	4.147	4.185	111.0
4180.487	300.99503	2	3	201.99005	300.99503	1	2	2	40.529213	150.62997	1	0.195	0.341	4.173	4.185	111.0
4180.487	300.99503	2	3	201.99005	300.99503	1	2	2	40.529213	150.62997	1	0.195	0.341	4.194	4.185	111.0
4180.487	300.99503	2	3	201.99005	300.99503	1	2	2	40.529213	150.62997	1	0.195	0.341	4.16	4.185	111.0
4180.487	300.99503	2	3	201.99005	300.99503	1	2	2	40.529213	150.62997	1	0.195	0.341	4.201	4.185	111.0
4180.487	300.99503	2	3	201.99005	300.99503	1	2	2	40.529213	150.62997	1	0.195	0.341	4.183	4.185	111.0
4180.487	300.99503	2	3	201.99005	300.99503	1	2	2	40.529213	150.62997	1	0.195	0.341	4.155	4.185	111.0
4180.487	300.99503	2	3	201.99005	300.99503	1	2	2	40.529213	150.62997	1	0.195	0.341	4.127	4.185	111.0
4180.487	300.99503	2	3	201.99005	300.99503	1	2	2	40.529213	150.62997	1	0.195	0.341	4.269	4.185	111.0
4180.487	300.99503	2	3	201.99005	300.99503	1	2	2	40.529213	150.62997	1	0.195	0.341	4.188	4.185	111.0
4180.487	300.99503	2	3	201.99005	300.99503	1	2	2	40.529213	150.62997	1	0.195	0.341	4.237	4.185	111.0
4180.487	300.99503	2	3	201.99005	300.99503	1	2	2	40.529213	150.62997	1	0.195	0.341	4.181	4.185	111.0
4180.487	300.99503	2	3	201.99005	300.99503	1	2	2	40.529213	150.62997	1	0.195	0.341	4.189	4.185	111.0
4180.487	300.99503	2	3	201.99005	300.99503	1	2	2	40.529213	150.62997	1	0.195	0.341	4.248	4.185	111.0
4180.487	300.99503	2	3	201.99005	300.99503	1	2	2	40.529213	150.62997	1	0.195	0.341	4.161	4.185	111.0
4180.487	300.99503	2	3	201.99005	300.99503	1	2	2	40.529213	150.62997	1	0.195	0.341	4.179	4.185	111.0
4180.487	300.99503	2	3	201.99005	300.99503	1	2	2	40.529213	150.62997	1	0.195	0.341	4.204	4.185	111.0
4180.487	300.99503	2	3	201.99005	300.99503	1	2	2	40.529213	150.62997	1	0.195	0.341	4.32	4.185	111.0
4180.487	300.99503	2	3	201.99005	300.99503	1	2	2	40.529213	150.62997	1	0.195	0.341	4.183	4.185	111.0
4180.487	300.99503	2	3	201.99005	300.99503	1	2	2	40.529213	150.62997	1	0.195	0.341	4.186	4.185	111.0
4180.487	300.99503	2	3	201.99005	300.99503	1	2	2	40.529213	150.62997	1	0.195	0.341	4.234	4.185	111.0
4180.487	300.99503	2	3	201.99005	300.99503	1	2	2	40.529213	150.62997	1	0.195	0.341	4.174	4.185	111.0
4180.487	300.99503	2	3	201.99005	300.99503	1	2	2	40.529213	150.62997	1	0.195	0.341	4.122	4.185	111.0
4180.487	300.99503	2	3	201.99005	300.99503	1	2	2	40.529213	150.62997	1	0.195	0.34	4.092	4.185	111.0
4180.487	300.99503	2	3	201.99005	300.99503	1	2	2	40.529213	150.62997	1	0.195	0.341	4.209	4.185	111.0
4180.487	300.99503	2	3	201.99005	300.99503	1	2	2	40.529213	150.62997	1	0.195	0.341	4.17	4.185	111.0
4180.487	300.99503	2	3	201.99005	300.99503	1	2	2	40.529213	150.62997	1	0.195	0.341	4.202	4.185	111.0
4180.487	300.99503	2	3	201.99005	300.99503	1	2	2	40.529213	150.62997	1	0.195	0.341	4.228	4.185	111.0
4180.487	300.99503	2	3	201.99005	300.99503	1	2	2	40.529213	150.62997	1	0.195	0.341	4.181	4.185	111.0
4180.487	300.99503	2	3	201.99005	300.99503	1	2	2	40.529213	150.62997	1	0.195	0.341	4.203	4.185	111.0
4180.487	300.99503	2	3	201.99005	300.99503	1	2	2	40.529213	150.62997	1	0.195	0.341	4.188	4.185	111.0
4180.487	300.99503	2	3	201.99005	300.99503	1	2	2	40.529213	150.62997	1	0.195	0.341	4.19	4.185	111.0
4180.487	300.99503	2	3	201.99005	300.99503	1	2	2	40.529213	150.62997	1	0.195	0.341	4.189	4.185	111.0
4180.487	300.99503	2	3	201.99005	300.99503	1	2	2	40.529213	150.62997	1	0.195	0.34	4.079	4.185	111.0
4180.487	300.99503	2	3	201.99005	300.99503	1	2	2	40.529213	150.62997	1	0.195	0.341	4.19	4.185	111.0
4180.487	300.99503	2	3	201.99005	300.99503	1	2	2	40.529213	150.62997	1	0.195	0.341	4.196	4.185	111.0
4180.487	300.99503	2	3	201.99005	300.99503	1	2	2	40.529213	150.62997	1	0.195	0.341	4.163	4.185	111.0
4180.487	300.99503	2	3	201.99005	300.99503	1	2	2	40.529213	150.62997	1	0.195	0.341	4.19	4.185	111.0
4180.487	300.99503	2	3	201.99005	300.99503	1	2	2	40.529213	150.62997	1	0.195	0.341	4.168	4.185	111.0
4180.487	300.99503	2	3	201.99005	300.99503	1	2	2	40.529213	150.62997	1	0.195	0.34	4.027	4.185	111.0
4180.487	300.99503	2	3	201.99005	300.99503	1	2	2	40.529213	150.62997	1	0.195	0.341	4.137	4.185	111.0
0.0	0.0	2	3	201.99005	300.99503	1	2	2	40.529213	150.62997	0	0.195	0.341	4.2	4.185	111.0
0.0	0.0	2	3	201.99005	300.99503	1	2	2	40.529213	150.62997	0	0.195	0.341	4.159	4.185	111.0
0.0	0.0	2	3	201.99005	300.99503	1	2	2	40.529213	150.62997	0	0.195	0.339	3.878	3.889	111.0
0.0	0.0	2	3	201.99005	300.99503	1	2	2	40.529213	150.62997	0	0.195	0.339	3.874	3.889	111.0
0.0	0.0	2	3	201.99005	300.99503	1	2	2	40.529213	150.62997	0	0.195	0.334	3.345	3.358	111.0
0.0	0.0	2	3	201.99005	300.99503	1	2	2	40.529213	150.62997	0	0.195	0.329	3.269	3.12	111.0
0.0	0.0	2	3	201.99005	300.99503	1	2	2	40.529213	150.62997	0	0.195	0.321	3.116	3.12	111.0
0.0	0.0	2	3	201.99005	300.99503	1	2	2	40.529213	150.62997	0	0.195	0.311	2.723	2.695	111.0
0.0	0.0	2	3	201.99005	300.99503	1	2	2	40.529213	150.62997	0	0.194	0.302	2.774	2.695	111.0
0.0	0.0	2	3	201.99005	300.99503	1	2	2	40.529213	150.62997	0	0.194	0.293	2.546	2.505	111.0
0.0	0.0	2	3	201.99005	300.99503	1	2	2	40.529213	150.62997	0	0.194	0.281	2.169	2.162	111.0
0.0	0.0	2	3	201.99005	300.99503	1	2	2	40.529213	150.62997	0	0.194	0.271	2.237	2.162	111.0
0.0	0.0	2	3	201.99005	300.99503	1	2	2	40.529213	150.62997	0	0.194	0.26	2.044	2.009	111.0
0.0	0.0	2	3	201.99005	300.99503	1	2	2	40.529213	150.62997	0	0.194	0.251	1.776	1.736	111.0
0.0	0.0	2	3	201.99005	300.99503	1	2	2	40.529213	150.62997	0	0.194	0.24	1.766	1.736	111.0
0.0	0.0	2	3	201.99005	300.99503	1	2	2	40.529213	150.62997	0	0.194	0.23	1.675	1.612	111.0
0.0	0.0	2	3	201.99005	300.99503	1	2	2	40.529213	150.62997	0	0.194	0.22	1.632	1.612	111.0
0.0	0.0	2	3	201.99005	300.99503	1	2	2	40.529213	150.62997	0	0.194	0.21	1.354	1.392	111.0
0.0	0.0	2	3	201.99005	300.99503	1	2	2	40.529213	150.62997	0	0.194	0.2	1.305	1.294	111.0
0.0	0.0	2	3	201.99005	300.99503	1	2	2	40.529213	150.62997	0	0.193	0.192	1.323	1.294	111.0
0.0	0.0	2	3	201.99005	300.99503	1	2	2	40.529213	150.62997	0	0.193	0.182	1.15	1.117	111.0
0.0	0.0	2	3	201.99005	300.99503	1	2	2	40.529213	150.62997	0	0.193	0.173	1.092	1.038	111.0
0.0	0.0	2	3	201.99005	300.99503	1	2	2	40.529213	150.62997	0	0.193	0.165	1.04	1.038	111.0
0.0	0.0	2	3	201.99005	300.99503	1	2	2	40.529213	150.62997	0	0.193	0.156	0.907	0.896	111.0
0.0	0.0	2	3	201.99005	300.99503	1	2	2	40.529213	150.62997	0	0.193	0.148	0.904	0.896	111.0
0.0	0.0	2	3	201.99005	300.99503	1	2	2	40.529213	150.62997	0	0.193	0.139	0.714	0.774	111.0
0.0	0.0	2	3	201.99005	300.99503	1	2	2	40.529213	150.62997	0	0.193	0.131	0.731	0.719	111.0
0.0	0.0	2	3	201.99005	300.99503	1	2	2	40.529213	150.62997	0	0.193	0.124	0.76	0.719	111.0
0.0	0.0	2	3	201.99005	300.99503	1	2	2	40.529213	150.62997	0	0.193	0.117	0.655	0.621	111.0
0.0	0.0	2	3	201.99005	300.99503	1	2	2	40.529213	150.62997	0	0.193	0.111	0.598	0.577	111.0
0.0	0.0	2	3	201.99005	300.99503	1	2	2	40.529213	150.62997	0	0.193	0.106	0.567	0.577	111.0
0.0	0.0	2	3	201.99005	300.99503	1	2	2	40.529213	150.62997	0	0.193	0.1	0.506	0.498	111.0
0.0	0.0	2	3	201.99005	300.99503	1	2	2	40.529213	150.62997	0	0.192	0.094	0.492	0.498	111.0
0.0	0.0	2	3	201.99005	300.99503	1	2	2	40.529213	150.62997	0	0.192	0.089	0.593	0.462	111.0
0.0	0.0	2	3	201.99005	300.99503	1	2	2	40.529213	150.62997	0	0.192	0.083	0.445	0.399	111.0
0.0	0.0	2	3	201.99005	300.99503	1	2	2	40.529213	150.62997	0	0.192	0.078	0.397	0.399	111.0
0.0	0.0	2	3	201.99005	300.99503	1	2	2	40.529213	150.62997	0	0.192	0.075	0.401	0.345	111.0
0.0	0.0	2	3	201.99005	300.99503	1	2	2	40.529213	150.62997	0	0.192	0.071	0.331	0.32	111.0
0.0	0.0	2	3	201.99005	300.99503	1	2	2	40.529213	150.62997	0	0.192	0.067	0.316	0.32	111.0
0.0	0.0	2	3	201.99005	300.99503	1	2	2	40.529213	150.62997	0	0.192	0.062	0.137	0.276	111.0
0.0	0.0	2	3	201.99005	300.99503	1	2	2	40.529213	150.62997	0	0.192	0.059	0.301	0.276	111.0
0.0	0.0	2	3	201.99005	300.99503	1	2	2	40.529213	150.62997	0	0.191	0.057	0.291	0.257	111.0
0.0	0.0	2	3	201.99005	300.99503	1	2	2	40.529213	150.62997	0	0.191	0.054	0.394	0.221	111.0
0.0	0.0	2	3	201.99005	300.99503	1	2	2	40.529213	150.62997	0	0.191	0.05	0.233	0.221	111.0
0.0	0.0	2	3	201.99005	300.99503	1	2	2	40.529213	150.62997	0	0.191	0.046	0.219	0.206	111.0
0.0	0.0	2	3	201.99005	300.99503	1	2	2	40.529213	150.62997	0	0.191	0.042	0.204	0.177	111.0
0.0	0.0	2	3	201.99005	300.99503	1	2	2	40.529213	150.62997	0	0.191	0.039	0.192	0.177	111.0
0.0	0.0	2	3	201.99005	300.99503	1	2	2	40.529213	150.62997	0	0.191	0.037	0.177	0.153	111.0
0.0	0.0	2	3	201.99005	300.99503	1	2	2	40.529213	150.62997	0	0.19	0.035	0.22	0.153	111.0
0.0	0.0	2	3	201.99005	300.99503	1	2	2	40.529213	150.62997	0	0.19	0.033	0.165	0.142	111.0
0.0	0.0	2	3	201.99005	300.99503	1	2	2	40.529213	150.62997	0	0.19	0.031	0.177	0.122	111.0
0.0	0.0	2	3	201.99005	300.99503	1	2	2	40.529213	150.62997	0	0.19	0.029	0.169	0.122	111.0
0.0	0.0	2	3	201.99005	300.99503	1	2	2	40.529213	150.62997	0	0.19	0.027	0.1	0.114	111.0
0.0	0.0	2	3	201.99005	300.99503	1	2	2	40.529213	150.62997	0	0.19	0.025	0.1	0.098	111.0
0.0	0.0	2	3	201.99005	300.99503	1	2	2	40.529213	150.62997	0	0.19	0.023	0.188	0.098	111.0
0.0	0.0	2	3	201.99005	300.99503	1	2	2	40.529213	150.62997	0	0.189	0.021	0.098	0.091	111.0
0.0	0.0	2	3	201.99005	300.99503	1	2	2	40.529213	150.62997	0	0.189	0.02	0.088	0.091	111.0
0.0	0.0	2	3	201.99005	300.99503	1	2	2	40.529213	150.62997	0	0.189	0.02	0.104	0.078	111.0
0.0	0.0	2	3	201.99005	300.99503	1	2	2	40.529213	150.62997	0	0.189	0.02	0.027	0.067	111.0
0.0	0.0	2	3	201.99005	300.99503	1	2	2	40.529213	150.62997	0	0.189	0.02	0.056	0.067	111.0
0.0	0.0	2	3	201.99005	300.99503	1	2	2	40.529213	150.62997	0	0.189	0.02	0.108	0.063	111.0
0.0	0.0	2	3	201.99005	300.99503	1	2	2	40.529213	150.62997	0	0.189	0.02	0.027	0.054	111.0
0.0	0.0	2	3	201.99005	300.99503	1	2	2	40.529213	150.62997	0	0.189	0.02	0.028	0.054	111.0
0.0	0.0	2	3	201.99005	300.99503	1	2	2	40.529213	150.62997	0	0.188	0.02	0.052	0.05	111.0
0.0	0.0	2	3	201.99005	300.99503	1	2	2	40.529213	150.62997	0	0.188	0.02	0.008	0.05	111.0
0.0	0.0	2	3	201.99005	300.99503	1	2	2	40.529213	150.62997	0	0.188	0.02	0.048	0.043	111.0
0.0	0.0	2	3	201.99005	300.99503	1	2	2	40.529213	150.62997	0	0.188	0.019	-0.057	0.04	111.0
0.0	0.0	2	3	201.99005	300.99503	1	2	2	40.529213	150.62997	0	0.188	0.019	0.029	0.04	111.0
0.0	0.0	2	3	201.99005	300.99503	1	2	2	40.529213	150.62997	0	0.188	0.019	0.025	0.034	111.0
0.0	0.0	2	3	201.99005	300.99503	1	2	2	40.529213	150.62997	0	0.188	0.019	0.053	0.032	111.0
0.0	0.0	2	3	201.99005	300.99503	1	2	2	40.529213	150.62997	0	0.188	0.019	0.019	0.032	111.0
0.0	0.0	2	3	201.99005	300.99503	1	2	2	40.529213	150.62997	0	0.188	0.019	0.018	0.027	111.0
0.0	0.0	2	3	201.99005	300.99503	1	2	2	40.529213	150.62997	0	0.188	0.019	0.033	0.027	111.0
0.0	0.0	2	3	201.99005	300.99503	1	2	2	40.529213	150.62997	0	0.188	0.019	0.021	0.023	111.0
0.0	0.0	2	3	201.99005	300.99503	1	2	2	40.529213	150.62997	0	0.188	0.019	0.028	0.021	111.0
0.0	0.0	2	3	201.99005	300.99503	1	2	2	40.529213	150.62997	0	0.188	0.018	-0.135	0.021	111.0
0.0	0.0	2	3	201.99005	300.99503	1	2	2	40.529213	150.62997	0	0.187	0.018	0.041	0.018	111.0
0.0	0.0	2	3	201.99005	300.99503	1	2	2	40.529213	150.62997	0	0.187	0.018	0.011	0.017	111.0
0.0	0.0	2	3	201.99005	300.99503	1	2	2	40.529213	150.62997	0	0.187	0.018	0.003	0.017	111.0
0.0	0.0	2	3	201.99005	300.99503	1	2	2	40.529213	150.62997	0	0.187	0.018	-0.163	0.014	111.0
0.0	0.0	2	3	201.99005	300.99503	1	2	2	40.529213	150.62997	0	0.187	0.017	0.021	0.014	111.0
0.0	0.0	2	3	201.99005	300.99503	1	2	2	40.529213	150.62997	0	0.187	0.017	0.043	0.012	111.0
0.0	0.0	2	3	201.99005	300.99503	1	2	2	40.529213	150.62997	0	0.187	0.017	-0.011	0.011	111.0
0.0	0.0	2	3	201.99005	300.99503	1	2	2	40.529213	150.62997	0	0.187	0.016	0.023	0.011	111.0
0.0	0.0	2	3	201.99005	300.99503	1	2	2	40.529213	150.62997	0	0.187	0.015	0.03	0.01	111.0
0.0	0.0	2	3	201.99005	300.99503	1	2	2	40.529213	150.62997	0	0.187	0.015	0.036	0.009	111.0
0.0	0.0	2	3	201.99005	300.99503	1	2	2	40.529213	150.62997	0	0.187	0.015	0.023	0.009	111.0
0.0	0.0	2	3	201.99005	300.99503	1	2	2	40.529213	150.62997	0	0.187	0.014	0.033	0.007	111.0
0.0	0.0	2	3	201.99005	300.99503	1	2	2	40.529213	150.62997	0	0.187	0.013	0.0	0.007	111.0
0.0	0.0	2	3	201.99005	300.99503	1	2	2	40.529213	150.62997	0	0.187	0.012	0.033	0.007	111.0
0.0	0.0	2	3	201.99005	300.99503	1	2	2	40.529213	150.62997	0	0.187	0.012	0.013	0.006	111.0
0.0	0.0	2	3	201.99005	300.99503	1	2	2	40.529213	150.62997	0	0.187	0.012	0.003	0.006	111.0
0.0	0.0	2	3	201.99005	300.99503	1	2	2	40.529213	150.62997	0	0.187	0.012	0.012	0.005	111.0
0.0	0.0	2	3	201.99005	300.99503	1	2	2	40.529213	150.62997	0	0.187	0.011	-0.172	0.004	111.0
0.0	0.0	2	3	201.99005	300.99503	1	2	2	40.529213	150.62997	0	0.187	0.01	-0.019	0.004	111.0
0.0	0.0	2	3	201.99005	300.99503	1	2	2	40.529213	150.62997	0	0.187	0.008	-0.013	0.003	111.0
0.0	0.0	2	3	201.99005	300.99503	1	2	2	40.529213	150.62997	0	0.187	0.007	-0.015	0.003	111.0
0.0	0.0	2	3	201.99005	300.99503	1	2	2	40.529213	150.62997	0	0.187	0.006	0.017	0.003	111.0
0.0	0.0	2	3	201.99005	300.99503	1	2	2	40.529213	150.62997	0	0.187	0.005	-0.071	0.002	111.0
0.0	0.0	2	3	201.99005	300.99503	1	2	2	40.529213	150.62997	0	0.187	0.004	-0.026	0.002	111.0
0.0	0.0	2	3	201.99005	300.99503	1	2	2	40.529213	150.62997	0	0.187	0.004	0.142	0.002	111.0
0.0	0.0	2	3	201.99005	300.99503	1	2	2	40.529213	150.62997	0	0.187	0.004	0.003	0.002	111.0
0.0	0.0	2	3	201.99005	300.99503	1	2	2	40.529213	150.62997	0	0.187	0.003	0.001	0.002	111.0
0.0	0.0	2	3	201.99005	300.99503	1	2	2	40.529213	150.62997	0	0.187	0.003	0.006	0.001	111.0
0.0	0.0	2	3	201.99005	300.99503	1	2	2	40.529213	150.62997	0	0.187	0.002	0.024	0.001	111.0
0.0	0.0	2	3	201.99005	300.99503	1	2	2	40.529213	150.62997	0	0.187	0.002	0.012	0.001	111.0
0.0	0.0	2	3	201.99005	300.99503	1	2	2	40.529213	150.62997	0	0.187	0.002	0.004	0.001	111.0
0.0	0.0	2	3	201.99005	300.99503	1	2	2	40.529213	150.62997	0	0.187	0.002	0.001	0.001	111.0
0.0	0.0	2	3	201.99005	300.99503	1	2	2	40.529213	150.62997	0	0.187	0.002	0.004	0.001	111.0
0.0	0.0	2	3	201.99005	300.99503	1	2	2	40.529213	150.62997	0	0.187	0.001	0.019	0.0	111.0
0.0	0.0	2	3	201.99005	300.99503	1	2	2	40.529213	150.62997	0	0.187	0.001	0.0	0.0	111.0
0.0	0.0	2	3	201.99005	300.99503	1	2	2	40.529213	150.62997	0	0.187	-0.001	-0.02	0.0	111.0
0.0	0.0	2	3	201.99005	300.99503	1	2	2	40.529213	150.62997	0	0.187	0.0	0.047	0.0	111.0
0.0	0.0	2	3	201.99005	300.99503	1	2	2	40.529213	150.62997	0	0.187	0.0	0.015	0.0	111.0
0.0	0.0	2	3	201.99005	300.99503	1	2	2	40.529213	150.62997	0	0.187	0.0	0.01	0.0	111.0
0.0	0.0	2	3	201.99005	300.99503	1	2	2	40.529213	150.62997	0	0.187	0.0	0.011	0.0	111.0
0.0	0.0	2	3	201.99005	300.99503	1	2	2	40.529213	150.62997	0	0.187	-0.001	-0.022	0.0	111.0
0.0	0.0	2	3	201.99005	300.99503	1	2	2	40.529213	150.62997	0	0.187	-0.001	-0.034	0.0	111.0
0.0	0.0	2	3	201.99005	300.99503	1	2	2	40.529213	150.62997	0	0.187	0.0	-0.002	0.0	111.0
0.0	0.0	2	3	201.99005	300.99503	1	2	2	40.529213	150.62997	0	0.187	0.0	0.01	0.0	111.0
0.0	0.0	2	3	201.99005	300.99503	1	2	2	40.529213	150.62997	0	0.187	0.0	0.011	0.0	111.0
0.0	0.0	2	3	201.99005	300.99503	1	2	2	40.529213	150.62997	0	0.187	-0.001	-0.17	0.0	111.0
0.0	0.0	2	3	201.99005	300.99503	1	2	2	40.529213	150.62997	0	0.187	-0.001	-0.176	0.0	111.0
0.0	0.0	2	3	201.99005	300.99503	1	2	2	40.529213	150.62997	0	0.187	-0.001	-0.115	0.0	111.0
0.0	0.0	2	3	201.99005	300.99503	1	2	2	40.529213	150.62997	0	0.187	0.0	0.002	0.0	111.0
0.0	0.0	2	3	201.99005	300.99503	1	2	2	40.529213	150.62997	0	0.187	-0.001	-0.026	0.0	111.0
0.0	0.0	2	3	201.99005	300.99503	1	2	2	40.529213	150.62997	0	0.187	0.0	0.034	0.0	111.0
0.0	0.0	2	3	201.99005	300.99503	1	2	2	40.529213	150.62997	0	0.187	-0.001	-0.229	0.0	111.0
0.0	0.0	2	3	201.99005	300.99503	1	2	2	40.529213	150.62997	0	0.187	0.0	0.0	0.0	111.0
0.0	0.0	2	3	201.99005	300.99503	1	2	2	40.529213	150.62997	0	0.187	0.0	0.016	0.0	111.0
0.0	0.0	2	3	201.99005	300.99503	1	2	2	40.529213	150.62997	0	0.187	-0.001	-0.083	0.0	111.0
0.0	0.0	2	3	201.99005	300.99503	1	2	2	40.529213	150.62997	0	0.187	-0.001	-0.03	0.0	111.0
0.0	0.0	2	3	201.99005	300.99503	1	2	2	40.529213	150.62997	0	0.187	0.0	0.044	0.0	111.0
0.0	0.0	2	3	201.99005	300.99503	1	2	2	40.529213	150.62997	0	0.187	0.0	0.015	0.0	111.0
0.0	0.0	2	3	201.99005	300.99503	1	2	2	40.529213	150.62997	0	0.187	-0.001	-0.017	0.0	111.0
0.0	0.0	2	3	201.99005	300.99503	1	2	2	40.529213	150.62997	0	0.187	-0.001	-0.035	0.0	111.0
0.0	0.0	2	3	201.99005	300.99503	1	2	2	40.529213	150.62997	0	0.187	0.0	0.049	0.0	111.0
0.0	0.0	2	3	201.99005	300.99503	1	2	2	40.529213	150.62997	0	0.187	0.0	0.006	0.0	111.0
0.0	0.0	2	3	201.99005	300.99503	1	2	2	40.529213	150.62997	0	0.187	0.0	0.039	0.0	111.0
0.0	0.0	2	3	201.99005	300.99503	1	2	2	40.529213	150.62997	0	0.187	0.0	0.019	0.0	111.0
0.0	0.0	2	3	201.99005	300.99503	1	2	2	40.529213	150.62997	0	0.187	-0.001	-0.058	0.0	111.0
0.0	0.0	2	3	201.99005	300.99503	1	2	2	40.529213	150.62997	0	0.187	-0.001	-0.013	0.0	111.0
0.0	0.0	2	3	201.99005	300.99503	1	2	2	40.529213	150.62997	0	0.187	0.0	0.014	0.0	111.0
0.0	0.0	2	3	201.99005	300.99503	1	2	2	40.529213	150.62997	0	0.187	0.0	0.147	0.0	111.0
0.0	0.0	2	3	201.99005	300.99503	1	2	2	40.529213	150.62997	0	0.187	0.0	0.019	0.0	111.0
0.0	0.0	2	3	201.99005	300.99503	1	2	2	40.529213	150.62997	0	0.187	0.0	0.028	0.0	111.0
0.0	0.0	2	3	201.99005	300.99503	1	2	2	40.529213	150.62997	0	0.187	0.0	0.016	0.0	111.0
0.0	0.0	2	3	201.99005	300.99503	1	2	2	40.529213	150.62997	0	0.187	0.0	0.031	0.0	111.0
0.0	0.0	2	3	201.99005	300.99503	1	2	2	40.529213	150.62997	0	0.187	0.0	0.008	0.0	111.0
0.0	0.0	2	3	201.99005	300.99503	1	2	2	40.529213	150.62997	0	0.187	0.0	-0.009	0.0	111.0
0.0	0.0	2	3	201.99005	300.99503	1	2	2	40.529213	150.62997	0	0.187	0.0	-0.004	0.0	111.0
0.0	0.0	2	3	201.99005	300.99503	1	2	2	40.529213	150.62997	0	0.187	0.0	0.022	0.0	111.0
0.0	0.0	2	3	201.99005	300.99503	1	2	2	40.529213	150.62997	0	0.187	0.0	0.071	0.0	111.0
0.0	0.0	2	3	201.99005	300.99503	1	2	2	40.529213	150.62997	0	0.187	0.0	0.023	0.0	111.0
0.0	0.0	2	3	201.99005	300.99503	1	2	2	40.529213	150.62997	0	0.187	0.0	-0.008	0.0	111.0
0.0	0.0	2	3	201.99005	300.99503	1	2	2	40.529213	150.62997	0	0.187	0.0	-0.011	0.0	111.0
0.0	0.0	2	3	201.99005	300.99503	1	2	2	40.529213	150.62997	0	0.187	-0.001	-0.017	0.0	111.0
0.0	0.0	2	3	201.99005	300.99503	1	2	2	40.529213	150.62997	0	0.187	-0.001	-0.018	0.0	111.0
0.0	0.0	2	3	201.99005	300.99503	1	2	2	40.529213	150.62997	0	0.187	0.0	0.011	0.0	111.0
0.0	0.0	2	3	201.99005	300.99503	1	2	2	40.529213	150.62997	0	0.187	0.0	-0.009	0.0	111.0
0.0	0.0	2	3	201.99005	300.99503	1	2	2	40.529213	150.62997	0	0.187	0.0	-0.01	0.0	111.0
0.0	0.0	2	3	201.99005	300.99503	1	2	2	40.529213	150.62997	0	0.187	0.0	0.0	0.0	111.0
0.0	0.0	2	3	201.99005	300.99503	1	2	2	40.529213	150.62997	0	0.187	0.0	0.045	0.0	111.0
0.0	0.0	2	3	201.99005	300.99503	1	2	2	40.529213	150.62997	0	0.187	0.0	0.036	0.0	111.0
0.0	0.0	2	3	201.99005	300.99503	1	2	2	40.529213	150.62997	0	0.187	-0.001	-0.026	0.0	111.0
0.0	0.0	2	3	201.99005	300.99503	1	2	2	40.529213	150.62997	0	0.187	0.0	-0.009	0.0	111.0
0.0	0.0	2	3	201.99005	300.99503	1	2	2	40.529213	150.62997	0	0.187	0.0	0.056	0.0	111.0
0.0	0.0	2	3	201.99005	300.99503	1	2	2	40.529213	150.62997	0	0.187	0.0	0.041	0.0	111.0
0.0	0.0	2	3	201.99005	300.99503	1	2	2	40.529213	150.62997	0	0.187	0.0	0.004	0.0	111.0
0.0	0.0	2	3	201.99005	300.99503	1	2	2	40.529213	150.62997	0	0.187	0.0	0.012	0.0	111.0
0.0	0.0	2	3	201.99005	300.99503	1	2	2	40.529213	150.62997	0	0.187	0.0	-0.008	0.0	111.0
0.0	0.0	2	3	201.99005	300.99503	1	2	2	40.529213	150.62997	0	0.187	0.0	-0.006	0.0	111.0
0.0	0.0	2	3	201.99005	300.99503	1	2	2	40.529213	150.62997	0	0.187	0.0	0.1	0.0	111.0
0.0	0.0	2	3	201.99005	300.99503	1	2	2	40.529213	150.62997	0	0.187	-0.001	-0.08	0.0	111.0
0.0	0.0	2	3	201.99005	300.99503	1	2	2	40.529213	150.62997	0	0.187	0.0	0.014	0.0	111.0
0.0	0.0	2	3	201.99005	300.99503	1	2	2	40.529213	150.62997	0	0.187	0.0	-0.006	0.0	111.0
0.0	0.0	2	3	201.99005	300.99503	1	2	2	40.529213	150.62997	0	0.187	0.0	-0.002	0.0	111.0
0.0	0.0	2	3	201.99005	300.99503	1	2	2	40.529213	150.62997	0	0.187	0.0	0.006	0.0	111.0
0.0	0.0	2	3	201.99005	300.99503	1	2	2	40.529213	150.62997	0	0.187	-0.001	-0.062	0.0	111.0
0.0	0.0	2	3	201.99005	300.99503	1	2	2	40.529213	150.62997	0	0.187	0.0	0.015	0.0	111.0
0.0	0.0	2	3	201.99005	300.99503	1	2	2	40.529213	150.62997	0	0.187	0.0	0.004	0.0	111.0
0.0	0.0	2	3	201.99005	300.99503	1	2	2	40.529213	150.62997	0	0.187	-0.001	-0.035	0.0	111.0
0.0	0.0	2	3	201.99005	300.99503	1	2	2	40.529213	150.62997	0	0.187	0.0	0.003	0.0	111.0
0.0	0.0	2	3	201.99005	300.99503	1	2	2	40.529213	150.62997	0	0.187	0.0	0.013	0.0	111.0
0.0	0.0	2	3	201.99005	300.99503	1	2	2	40.529213	150.62997	0	0.187	0.0	0.004	0.0	111.0
0.0	0.0	2	3	201.99005	300.99503	1	2	2	40.529213	150.62997	0	0.187	-0.001	-0.013	0.0	111.0
0.0	0.0	2	3	201.99005	300.99503	1	2	2	40.529213	150.62997	0	0.187	0.0	0.01	0.0	111.0
0.0	0.0	2	3	201.99005	300.99503	1	2	2	40.529213	150.62997	0	0.187	0.0	-0.003	0.0	111.0
0.0	0.0	2	3	201.99005	300.99503	1	2	2	40.529213	150.62997	0	0.187	0.0	-0.002	0.0	111.0
[truncated: 11,290 more rows]
