# Supplementary material for: Just noticeable differences for elbow joint torque feedback
Source: Sci Rep. 2021 Dec 7;11:23553. doi: 10.1038/s41598-021-02630-3 (PMC8651665; doi:10.1038/s41598-021-02630-3)
Supplement: Supplementary file 2 — Supplementary Information. [file 41598_2021_2630_MOESM2_ESM.zip › SupplementaryData_ScientificReports_KimAsbeck2021/S14_NTR.csv]

data 1	data 2	data 3	data 4	data 5	data 6	data 7	data 8	data 9	data 10	data 11	data 12	data 13	data 14	data 15	data 16	data 17
0.0	0.0	1	1	400.0	400.0	0	1	1	81.058426	121.75098	1	0.24	0.0	0.036	0.0	1101.0
0.0	0.0	1	1	400.0	400.0	0	1	1	81.058426	121.75098	1	0.24	0.0	-0.002	0.0	1101.0
0.0	0.0	1	1	400.0	400.0	0	1	1	81.058426	121.75098	0	0.24	0.0	0.01	0.0	1101.0
0.0	0.0	1	1	400.0	400.0	0	1	1	81.058426	121.75098	0	0.24	0.0	-0.005	0.0	1101.0
0.0	0.0	1	1	400.0	400.0	0	1	1	81.058426	121.75098	0	0.24	0.0	0.015	0.0	1101.0
0.0	0.0	1	1	400.0	400.0	0	1	1	81.058426	121.75098	0	0.24	0.0	0.051	0.0	1101.0
0.0	0.0	1	1	400.0	400.0	0	1	1	81.058426	121.75098	0	0.24	0.0	-0.001	0.0	1101.0
0.0	0.0	1	1	400.0	400.0	0	1	1	81.058426	121.75098	0	0.24	-0.001	-0.026	0.0	1101.0
0.0	0.0	1	1	400.0	400.0	0	1	1	81.058426	121.75098	0	0.24	0.0	0.015	0.0	1101.0
0.0	0.0	1	1	400.0	400.0	0	1	1	81.058426	121.75098	0	0.24	0.0	0.032	0.0	1101.0
0.0	0.0	1	1	400.0	400.0	0	1	1	81.058426	121.75098	0	0.24	0.0	0.007	0.0	1101.0
0.0	0.0	1	1	400.0	400.0	0	1	1	81.058426	121.75098	0	0.24	0.0	0.029	0.0	1101.0
0.0	0.0	1	1	400.0	400.0	0	1	1	81.058426	121.75098	0	0.24	0.0	0.035	0.0	1101.0
0.0	0.0	1	1	400.0	400.0	0	1	1	81.058426	121.75098	0	0.24	-0.001	-0.04	0.0	1101.0
0.0	0.0	1	1	400.0	400.0	0	1	1	81.058426	121.75098	0	0.24	0.0	0.07	0.0	1101.0
0.0	0.0	1	1	400.0	400.0	0	1	1	81.058426	121.75098	0	0.24	-0.001	-0.012	0.0	1101.0
0.0	0.0	1	1	400.0	400.0	0	1	1	81.058426	121.75098	0	0.24	-0.001	-0.033	0.0	1101.0
0.0	0.0	1	1	400.0	400.0	0	1	1	81.058426	121.75098	0	0.24	0.0	0.008	0.0	1101.0
0.0	0.0	1	1	400.0	400.0	0	1	1	81.058426	121.75098	0	0.24	0.0	0.116	0.0	1101.0
0.0	0.0	1	1	400.0	400.0	0	1	1	81.058426	121.75098	0	0.24	0.0	0.015	0.0	1101.0
0.0	0.0	1	1	400.0	400.0	0	1	1	81.058426	121.75098	0	0.24	0.0	-0.004	0.0	1101.0
0.0	0.0	1	1	400.0	400.0	0	1	1	81.058426	121.75098	0	0.24	-0.001	-0.026	0.0	1101.0
0.0	0.0	1	1	400.0	400.0	0	1	1	81.058426	121.75098	0	0.24	0.0	-0.009	0.0	1101.0
0.0	0.0	1	1	400.0	400.0	0	1	1	81.058426	121.75098	0	0.24	0.0	0.026	0.0	1101.0
0.0	0.0	1	1	400.0	400.0	0	1	1	81.058426	121.75098	0	0.24	0.0	-0.008	0.0	1101.0
0.0	0.0	1	1	400.0	400.0	0	1	1	81.058426	121.75098	0	0.24	0.0	-0.008	0.0	1101.0
0.0	0.0	1	1	400.0	400.0	0	1	1	81.058426	121.75098	0	0.24	0.0	0.076	0.0	1101.0
0.0	0.0	1	1	400.0	400.0	0	1	1	81.058426	121.75098	0	0.24	0.0	0.017	0.0	1101.0
0.0	0.0	1	1	400.0	400.0	0	1	1	81.058426	121.75098	0	0.24	-0.001	-0.033	0.0	1101.0
0.0	0.0	1	1	400.0	400.0	0	1	1	81.058426	121.75098	0	0.24	-0.001	-0.018	0.0	1101.0
0.0	0.0	1	1	400.0	400.0	0	1	1	81.058426	121.75098	0	0.24	0.0	-0.001	0.0	1101.0
0.0	0.0	1	1	400.0	400.0	0	1	1	81.058426	121.75098	0	0.24	0.0	-0.003	0.0	1101.0
0.0	0.0	1	1	400.0	400.0	0	1	1	81.058426	121.75098	0	0.24	-0.001	-0.027	0.0	1101.0
0.0	0.0	1	1	400.0	400.0	0	1	1	81.058426	121.75098	0	0.24	0.0	0.013	0.0	1101.0
0.0	0.0	1	1	400.0	400.0	0	1	1	81.058426	121.75098	0	0.24	0.0	0.021	0.0	1101.0
0.0	0.0	1	1	400.0	400.0	0	1	1	81.058426	121.75098	0	0.24	0.0	0.042	0.0	1101.0
0.0	0.0	1	1	400.0	400.0	0	1	1	81.058426	121.75098	0	0.24	0.0	0.002	0.0	1101.0
0.0	0.0	1	1	400.0	400.0	0	1	1	81.058426	121.75098	0	0.24	0.0	0.004	0.0	1101.0
0.0	0.0	1	1	400.0	400.0	0	1	1	81.058426	121.75098	0	0.24	0.0	0.065	0.0	1101.0
0.0	0.0	1	1	400.0	400.0	0	1	1	81.058426	121.75098	0	0.24	0.0	0.011	0.0	1101.0
0.0	0.0	1	1	400.0	400.0	0	1	1	81.058426	121.75098	0	0.24	0.0	0.009	0.0	1101.0
0.0	0.0	1	1	400.0	400.0	0	1	1	81.058426	121.75098	0	0.24	0.0	0.017	0.0	1101.0
0.0	0.0	1	1	400.0	400.0	0	1	1	81.058426	121.75098	0	0.24	0.0	0.0	0.0	1101.0
0.0	0.0	1	1	400.0	400.0	0	1	1	81.058426	121.75098	0	0.24	0.0	-0.008	0.0	1101.0
0.0	0.0	1	1	400.0	400.0	0	1	1	81.058426	121.75098	0	0.24	0.0	-0.005	0.0	1101.0
0.0	0.0	1	1	400.0	400.0	0	1	1	81.058426	121.75098	0	0.24	0.0	-0.001	0.0	1101.0
0.0	0.0	1	1	400.0	400.0	0	1	1	81.058426	121.75098	0	0.24	-0.001	-0.099	0.0	1101.0
0.0	0.0	1	1	400.0	400.0	0	1	1	81.058426	121.75098	0	0.24	0.0	-0.008	0.0	1101.0
0.0	0.0	1	1	400.0	400.0	0	1	1	81.058426	121.75098	0	0.24	0.0	0.007	0.0	1101.0
0.0	0.0	1	1	400.0	400.0	0	1	1	81.058426	121.75098	0	0.24	0.0	0.029	0.0	1101.0
0.0	0.0	1	1	400.0	400.0	0	1	1	81.058426	121.75098	0	0.24	0.0	-0.01	0.0	1101.0
0.0	0.0	1	1	400.0	400.0	0	1	1	81.058426	121.75098	0	0.24	-0.001	-0.015	0.0	1101.0
0.0	0.0	1	1	400.0	400.0	0	1	1	81.058426	121.75098	0	0.24	0.0	0.023	0.0	1101.0
0.0	0.0	1	1	400.0	400.0	0	1	1	81.058426	121.75098	0	0.24	0.0	0.019	0.0	1101.0
0.0	0.0	1	1	400.0	400.0	0	1	1	81.058426	121.75098	0	0.24	0.0	0.029	0.0	1101.0
0.0	0.0	1	1	400.0	400.0	0	1	1	81.058426	121.75098	0	0.24	0.0	0.088	0.0	1101.0
0.0	0.0	1	1	400.0	400.0	0	1	1	81.058426	121.75098	0	0.24	0.0	0.035	0.0	1101.0
0.0	0.0	1	1	400.0	400.0	0	1	1	81.058426	121.75098	0	0.24	-0.001	-0.022	0.0	1101.0
0.0	0.0	1	1	400.0	400.0	0	1	1	81.058426	121.75098	0	0.24	0.0	0.023	0.0	1101.0
0.0	0.0	1	1	400.0	400.0	0	1	1	81.058426	121.75098	0	0.24	-0.001	-0.034	0.0	1101.0
0.0	0.0	1	1	400.0	400.0	0	1	1	81.058426	121.75098	0	0.24	0.0	-0.003	0.0	1101.0
0.0	0.0	1	1	400.0	400.0	0	1	1	81.058426	121.75098	0	0.24	0.0	0.126	0.0	1101.0
0.0	0.0	1	1	400.0	400.0	0	1	1	81.058426	121.75098	0	0.24	0.0	0.01	0.0	1101.0
0.0	0.0	1	1	400.0	400.0	0	1	1	81.058426	121.75098	0	0.24	-0.001	-0.022	0.0	1101.0
0.0	0.0	1	1	400.0	400.0	0	1	1	81.058426	121.75098	0	0.24	0.0	0.008	0.0	1101.0
0.0	0.0	1	1	400.0	400.0	0	1	1	81.058426	121.75098	0	0.24	-0.001	-0.015	0.0	1101.0
0.0	0.0	1	1	400.0	400.0	0	1	1	81.058426	121.75098	0	0.24	0.0	0.002	0.0	1101.0
0.0	0.0	1	1	400.0	400.0	0	1	1	81.058426	121.75098	0	0.24	-0.001	-0.019	0.0	1101.0
0.0	0.0	1	1	400.0	400.0	0	1	1	81.058426	121.75098	0	0.24	-0.001	-0.187	0.0	1101.0
0.0	0.0	1	1	400.0	400.0	0	1	1	81.058426	121.75098	0	0.24	0.0	-0.004	0.0	1101.0
0.0	0.0	1	1	400.0	400.0	0	1	1	81.058426	121.75098	0	0.24	-0.001	-0.033	0.0	1101.0
0.0	0.0	1	1	400.0	400.0	0	1	1	81.058426	121.75098	0	0.24	-0.001	-0.013	0.0	1101.0
0.0	0.0	1	1	400.0	400.0	0	1	1	81.058426	121.75098	0	0.24	0.0	-0.01	0.0	1101.0
0.0	0.0	1	1	400.0	400.0	0	1	1	81.058426	121.75098	0	0.24	-0.001	-0.018	0.0	1101.0
0.0	0.0	1	1	400.0	400.0	0	1	1	81.058426	121.75098	0	0.24	0.0	0.01	0.0	1101.0
0.0	0.0	1	1	400.0	400.0	0	1	1	81.058426	121.75098	0	0.24	-0.001	-0.027	0.0	1101.0
0.0	0.0	1	1	400.0	400.0	0	1	1	81.058426	121.75098	0	0.24	-0.001	-0.034	0.0	1101.0
0.0	0.0	1	1	400.0	400.0	0	1	1	81.058426	121.75098	0	0.24	-0.001	-0.02	0.0	1101.0
0.0	0.0	1	1	400.0	400.0	0	1	1	81.058426	121.75098	0	0.24	-0.001	-0.014	0.0	1101.0
0.0	0.0	1	1	400.0	400.0	0	1	1	81.058426	121.75098	0	0.24	0.0	0.037	0.0	1101.0
0.0	0.0	1	1	400.0	400.0	0	1	1	81.058426	121.75098	0	0.24	-0.001	-0.015	0.0	1101.0
0.0	0.0	1	1	400.0	400.0	0	1	1	81.058426	121.75098	0	0.24	-0.001	-0.046	0.0	1101.0
0.0	0.0	1	1	400.0	400.0	0	1	1	81.058426	121.75098	0	0.24	0.0	0.014	0.0	1101.0
0.0	0.0	1	1	400.0	400.0	0	1	1	81.058426	121.75098	0	0.24	-0.001	-0.04	0.0	1101.0
0.0	0.0	1	1	400.0	400.0	0	1	1	81.058426	121.75098	0	0.24	-0.001	-0.047	0.0	1101.0
0.0	0.0	1	1	400.0	400.0	0	1	1	81.058426	121.75098	0	0.24	0.0	-0.001	0.0	1101.0
0.0	0.0	1	1	400.0	400.0	0	1	1	81.058426	121.75098	0	0.24	0.0	0.096	0.0	1101.0
0.0	0.0	1	1	400.0	400.0	0	1	1	81.058426	121.75098	0	0.24	-0.001	-0.041	0.0	1101.0
0.0	0.0	1	1	400.0	400.0	0	1	1	81.058426	121.75098	0	0.24	0.0	0.0	0.0	1101.0
0.0	0.0	1	1	400.0	400.0	0	1	1	81.058426	121.75098	0	0.24	0.0	0.005	0.0	1101.0
0.0	0.0	1	1	400.0	400.0	0	1	1	81.058426	121.75098	0	0.24	0.0	0.016	0.0	1101.0
0.0	0.0	1	1	400.0	400.0	0	1	1	81.058426	121.75098	0	0.24	0.0	0.034	0.0	1101.0
0.0	0.0	1	1	400.0	400.0	0	1	1	81.058426	121.75098	0	0.24	-0.001	-0.02	0.0	1101.0
0.0	0.0	1	1	400.0	400.0	0	1	1	81.058426	121.75098	0	0.24	0.0	0.003	0.0	1101.0
0.0	0.0	1	1	400.0	400.0	0	1	1	81.058426	121.75098	0	0.24	-0.001	-0.058	0.0	1101.0
0.0	0.0	1	1	400.0	400.0	0	1	1	81.058426	121.75098	0	0.24	0.0	-0.004	0.0	1101.0
0.0	0.0	1	1	400.0	400.0	0	1	1	81.058426	121.75098	0	0.24	0.0	0.015	0.0	1101.0
0.0	0.0	1	1	400.0	400.0	0	1	1	81.058426	121.75098	0	0.24	-0.001	-0.091	0.0	1101.0
0.0	0.0	1	1	400.0	400.0	0	1	1	81.058426	121.75098	0	0.24	0.0	-0.011	0.0	1101.0
0.0	0.0	1	1	400.0	400.0	0	1	1	81.058426	121.75098	0	0.24	0.0	0.023	0.0	1101.0
0.0	0.0	1	1	400.0	400.0	0	1	1	81.058426	121.75098	0	0.24	0.0	0.005	0.0	1101.0
0.0	0.0	1	1	400.0	400.0	0	1	1	81.058426	121.75098	0	0.24	-0.001	-0.033	0.0	1101.0
0.0	0.0	1	1	400.0	400.0	0	1	1	81.058426	121.75098	0	0.24	0.0	-0.005	0.0	1101.0
0.0	0.0	1	1	400.0	400.0	0	1	1	81.058426	121.75098	0	0.24	0.0	0.039	0.0	1101.0
0.0	0.0	1	1	400.0	400.0	0	1	1	81.058426	121.75098	0	0.24	-0.001	-0.033	0.0	1101.0
0.0	0.0	1	1	400.0	400.0	0	1	1	81.058426	121.75098	0	0.24	0.0	-0.011	0.0	1101.0
0.0	0.0	1	1	400.0	400.0	0	1	1	81.058426	121.75098	0	0.24	-0.001	-0.022	0.0	1101.0
0.0	0.0	1	1	400.0	400.0	0	1	1	81.058426	121.75098	0	0.24	0.0	0.055	0.0	1101.0
0.0	0.0	1	1	400.0	400.0	0	1	1	81.058426	121.75098	0	0.24	0.0	0.0	0.0	1101.0
0.0	0.0	1	1	400.0	400.0	0	1	1	81.058426	121.75098	0	0.24	0.0	0.027	0.0	1101.0
0.0	0.0	1	1	400.0	400.0	0	1	1	81.058426	121.75098	0	0.24	0.0	0.043	0.0	1101.0
0.0	0.0	1	1	400.0	400.0	0	1	1	81.058426	121.75098	0	0.24	-0.001	-0.032	0.0	1101.0
0.0	0.0	1	1	400.0	400.0	0	1	1	81.058426	121.75098	0	0.24	-0.001	-0.021	0.0	1101.0
0.0	0.0	1	1	400.0	400.0	0	1	1	81.058426	121.75098	0	0.24	0.0	-0.006	0.0	1101.0
0.0	0.0	1	1	400.0	400.0	0	1	1	81.058426	121.75098	0	0.24	-0.001	-0.042	0.0	1101.0
0.0	0.0	1	1	400.0	400.0	0	1	1	81.058426	121.75098	0	0.24	0.0	-0.009	0.0	1101.0
0.0	0.0	1	1	400.0	400.0	0	1	1	81.058426	121.75098	0	0.24	0.0	-0.001	0.0	1101.0
0.0	0.0	1	1	400.0	400.0	0	1	1	81.058426	121.75098	0	0.24	-0.001	-0.039	0.0	1101.0
0.0	0.0	1	1	400.0	400.0	0	1	1	81.058426	121.75098	0	0.24	0.0	0.017	0.0	1101.0
0.0	0.0	1	1	400.0	400.0	0	1	1	81.058426	121.75098	0	0.24	0.0	0.002	0.0	1101.0
0.0	0.0	1	1	400.0	400.0	0	1	1	81.058426	121.75098	0	0.24	0.0	-0.011	0.0	1101.0
0.0	0.0	1	1	400.0	400.0	0	1	1	81.058426	121.75098	0	0.24	-0.001	-0.016	0.0	1101.0
0.0	0.0	1	1	400.0	400.0	0	1	1	81.058426	121.75098	0	0.24	0.0	0.011	0.0	1101.0
0.0	0.0	1	1	400.0	400.0	0	1	1	81.058426	121.75098	0	0.24	0.0	0.043	0.0	1101.0
0.0	0.0	1	1	400.0	400.0	0	1	1	81.058426	121.75098	0	0.24	0.0	0.001	0.0	1101.0
0.0	0.0	1	1	400.0	400.0	0	1	1	81.058426	121.75098	0	0.24	0.0	0.03	0.0	1101.0
0.0	0.0	1	1	400.0	400.0	0	1	1	81.058426	121.75098	0	0.24	0.0	0.075	0.0	1101.0
0.0	0.0	1	1	400.0	400.0	0	1	1	81.058426	121.75098	0	0.24	0.0	-0.003	0.0	1101.0
0.0	0.0	1	1	400.0	400.0	0	1	1	81.058426	121.75098	0	0.24	-0.001	-0.035	0.0	1101.0
0.0	0.0	1	1	400.0	400.0	0	1	1	81.058426	121.75098	0	0.24	0.0	0.002	0.0	1101.0
0.0	0.0	1	1	400.0	400.0	0	1	1	81.058426	121.75098	0	0.24	-0.001	-0.018	0.0	1101.0
0.0	0.0	1	1	400.0	400.0	0	1	1	81.058426	121.75098	0	0.24	0.0	0.024	0.0	1101.0
0.0	0.0	1	1	400.0	400.0	0	1	1	81.058426	121.75098	0	0.24	0.0	0.011	0.0	1101.0
0.0	0.0	1	1	400.0	400.0	0	1	1	81.058426	121.75098	0	0.24	-0.001	-0.021	0.0	1101.0
0.0	0.0	1	1	400.0	400.0	0	1	1	81.058426	121.75098	0	0.24	-0.001	-0.028	0.0	1101.0
0.0	0.0	1	1	400.0	400.0	0	1	1	81.058426	121.75098	0	0.24	0.0	-0.001	0.0	1101.0
0.0	0.0	1	1	400.0	400.0	0	1	1	81.058426	121.75098	0	0.24	0.0	0.008	0.0	1101.0
0.0	0.0	1	1	400.0	400.0	0	1	1	81.058426	121.75098	0	0.24	0.0	-0.008	0.0	1101.0
0.0	0.0	1	1	400.0	400.0	0	1	1	81.058426	121.75098	0	0.24	-0.001	-0.021	0.0	1101.0
0.0	0.0	1	1	400.0	400.0	0	1	1	81.058426	121.75098	0	0.24	0.0	0.006	0.0	1101.0
0.0	0.0	1	1	400.0	400.0	0	1	1	81.058426	121.75098	0	0.24	0.0	0.037	0.0	1101.0
0.0	0.0	1	1	400.0	400.0	0	1	1	81.058426	121.75098	0	0.24	0.0	0.0	0.0	1101.0
0.0	0.0	1	1	400.0	400.0	0	1	1	81.058426	121.75098	0	0.24	-0.001	-0.08	0.0	1101.0
0.0	0.0	1	1	400.0	400.0	0	1	1	81.058426	121.75098	0	0.24	0.0	0.017	0.0	1101.0
0.0	0.0	1	1	400.0	400.0	0	1	1	81.058426	121.75098	0	0.24	0.0	-0.007	0.0	1101.0
0.0	0.0	1	1	400.0	400.0	0	1	1	81.058426	121.75098	0	0.24	0.0	0.001	0.0	1101.0
0.0	0.0	1	1	400.0	400.0	0	1	1	81.058426	121.75098	0	0.24	0.0	0.037	0.0	1101.0
0.0	0.0	1	1	400.0	400.0	0	1	1	81.058426	121.75098	0	0.24	-0.001	-0.012	0.0	1101.0
0.0	0.0	1	1	400.0	400.0	0	1	1	81.058426	121.75098	0	0.24	-0.001	-0.015	0.0	1101.0
0.0	0.0	1	1	400.0	400.0	0	1	1	81.058426	121.75098	0	0.24	0.0	0.014	0.0	1101.0
0.0	0.0	1	1	400.0	400.0	0	1	1	81.058426	121.75098	0	0.24	0.0	0.0	0.0	1101.0
0.0	0.0	1	1	400.0	400.0	0	1	1	81.058426	121.75098	0	0.24	-0.001	-0.016	0.0	1101.0
0.0	0.0	1	1	400.0	400.0	0	1	1	81.058426	121.75098	0	0.24	-0.001	-0.053	0.0	1101.0
0.0	0.0	1	1	400.0	400.0	0	1	1	81.058426	121.75098	0	0.24	0.0	0.008	0.0	1101.0
0.0	0.0	1	1	400.0	400.0	0	1	1	81.058426	121.75098	0	0.24	0.0	0.021	0.0	1101.0
0.0	0.0	1	1	400.0	400.0	0	1	1	81.058426	121.75098	0	0.24	0.0	0.007	0.0	1101.0
0.0	0.0	1	1	400.0	400.0	0	1	1	81.058426	121.75098	0	0.24	0.0	-0.005	0.0	1101.0
0.0	0.0	1	1	400.0	400.0	0	1	1	81.058426	121.75098	0	0.24	0.0	-0.007	0.0	1101.0
0.0	0.0	1	1	400.0	400.0	0	1	1	81.058426	121.75098	0	0.24	0.0	0.027	0.0	1101.0
0.0	0.0	1	1	400.0	400.0	0	1	1	81.058426	121.75098	0	0.24	0.0	0.028	0.0	1101.0
0.0	0.0	1	1	400.0	400.0	0	1	1	81.058426	121.75098	0	0.24	0.0	0.135	0.0	1101.0
0.0	0.0	1	1	400.0	400.0	0	1	1	81.058426	121.75098	0	0.24	0.0	0.003	0.0	1101.0
0.0	0.0	1	1	400.0	400.0	0	1	1	81.058426	121.75098	0	0.24	0.0	-0.011	0.0	1101.0
0.0	0.0	1	1	400.0	400.0	0	1	1	81.058426	121.75098	0	0.24	0.0	0.159	0.0	1101.0
0.0	0.0	1	1	400.0	400.0	0	1	1	81.058426	121.75098	0	0.24	-0.001	-0.057	0.0	1101.0
0.0	0.0	1	1	400.0	400.0	0	1	1	81.058426	121.75098	0	0.24	0.0	0.003	0.0	1101.0
0.0	0.0	1	1	400.0	400.0	0	1	1	81.058426	121.75098	0	0.24	0.0	0.0	0.0	1101.0
0.0	0.0	1	1	400.0	400.0	0	1	1	81.058426	121.75098	0	0.24	0.0	0.021	0.0	1101.0
0.0	0.0	1	1	400.0	400.0	0	1	1	81.058426	121.75098	0	0.24	-0.001	-0.018	0.0	1101.0
0.0	0.0	1	1	400.0	400.0	0	1	1	81.058426	121.75098	0	0.24	0.0	0.027	0.0	1101.0
0.0	0.0	1	1	400.0	400.0	0	1	1	81.058426	121.75098	0	0.24	0.0	0.014	0.0	1101.0
0.0	0.0	1	1	400.0	400.0	0	1	1	81.058426	121.75098	0	0.24	-0.001	-0.189	0.0	1101.0
0.0	0.0	1	1	400.0	400.0	0	1	1	81.058426	121.75098	0	0.24	0.0	-0.005	0.0	1101.0
0.0	0.0	1	1	400.0	400.0	0	1	1	81.058426	121.75098	0	0.24	-0.001	-0.017	0.0	1101.0
0.0	0.0	1	1	400.0	400.0	0	1	1	81.058426	121.75098	0	0.24	0.0	0.132	0.0	1101.0
0.0	0.0	1	1	400.0	400.0	0	1	1	81.058426	121.75098	0	0.24	0.0	-0.001	0.0	1101.0
0.0	0.0	1	1	400.0	400.0	0	1	1	81.058426	121.75098	0	0.24	0.0	0.012	0.0	1101.0
0.0	0.0	1	1	400.0	400.0	0	1	1	81.058426	121.75098	0	0.24	0.0	0.058	0.0	1101.0
0.0	0.0	1	1	400.0	400.0	0	1	1	81.058426	121.75098	0	0.24	0.0	0.061	0.0	1101.0
0.0	0.0	1	1	400.0	400.0	0	1	1	81.058426	121.75098	0	0.24	-0.001	-0.027	0.0	1101.0
0.0	0.0	1	1	400.0	400.0	0	1	1	81.058426	121.75098	0	0.24	0.0	0.024	0.0	1101.0
0.0	0.0	1	1	400.0	400.0	0	1	1	81.058426	121.75098	0	0.24	0.0	0.083	0.0	1101.0
0.0	0.0	1	1	400.0	400.0	0	1	1	81.058426	121.75098	0	0.24	0.0	0.035	0.0	1101.0
0.0	0.0	1	1	400.0	400.0	0	1	1	81.058426	121.75098	0	0.24	0.0	0.012	0.0	1101.0
0.0	0.0	1	1	400.0	400.0	0	1	1	81.058426	121.75098	0	0.24	0.0	0.01	0.0	1101.0
0.0	0.0	1	1	400.0	400.0	0	1	1	81.058426	121.75098	0	0.24	-0.001	-0.078	0.0	1101.0
0.0	0.0	1	1	400.0	400.0	0	1	1	81.058426	121.75098	0	0.24	-0.001	-0.071	0.0	1101.0
0.0	0.0	1	1	400.0	400.0	0	1	1	81.058426	121.75098	0	0.24	-0.001	-0.016	0.0	1101.0
0.0	0.0	1	1	400.0	400.0	0	1	1	81.058426	121.75098	0	0.24	-0.001	-0.025	0.0	1101.0
0.0	0.0	1	1	400.0	400.0	0	1	1	81.058426	121.75098	0	0.24	-0.001	-0.046	0.0	1101.0
0.0	0.0	1	1	400.0	400.0	0	1	1	81.058426	121.75098	0	0.24	0.0	0.023	0.0	1101.0
0.0	0.0	1	1	400.0	400.0	0	1	1	81.058426	121.75098	0	0.24	0.0	0.009	0.0	1101.0
0.0	0.0	1	1	400.0	400.0	0	1	1	81.058426	121.75098	0	0.24	0.0	-0.003	0.0	1101.0
0.0	0.0	1	1	400.0	400.0	0	1	1	81.058426	121.75098	0	0.24	-0.001	-0.028	0.0	1101.0
0.0	0.0	1	1	400.0	400.0	0	1	1	81.058426	121.75098	0	0.24	0.0	0.022	0.0	1101.0
0.0	0.0	1	1	400.0	400.0	0	1	1	81.058426	121.75098	0	0.24	0.0	0.162	0.0	1101.0
0.0	0.0	1	1	400.0	400.0	0	1	1	81.058426	121.75098	0	0.24	0.0	0.018	0.0	1101.0
0.0	0.0	1	1	400.0	400.0	0	1	1	81.058426	121.75098	0	0.24	-0.001	-0.024	0.0	1101.0
0.0	0.0	1	1	400.0	400.0	0	1	1	81.058426	121.75098	0	0.24	0.0	0.034	0.0	1101.0
0.0	0.0	1	1	400.0	400.0	0	1	1	81.058426	121.75098	0	0.24	0.0	0.1	0.0	1101.0
0.0	0.0	1	1	400.0	400.0	0	1	1	81.058426	121.75098	0	0.24	0.0	0.0	0.0	1101.0
0.0	0.0	1	1	400.0	400.0	0	1	1	81.058426	121.75098	0	0.24	0.0	-0.003	0.0	1101.0
0.0	0.0	1	1	400.0	400.0	0	1	1	81.058426	121.75098	0	0.24	0.0	0.112	0.0	1101.0
0.0	0.0	1	1	400.0	400.0	0	1	1	81.058426	121.75098	0	0.24	0.0	0.016	0.0	1101.0
0.0	0.0	1	1	400.0	400.0	0	1	1	81.058426	121.75098	0	0.24	-0.001	-0.026	0.0	1101.0
0.0	0.0	1	1	400.0	400.0	0	1	1	81.058426	121.75098	0	0.24	0.0	0.006	0.0	1101.0
0.0	0.0	1	1	400.0	400.0	0	1	1	81.058426	121.75098	0	0.24	0.0	0.004	0.0	1101.0
0.0	0.0	1	1	400.0	400.0	0	1	1	81.058426	121.75098	0	0.24	0.0	0.018	0.0	1101.0
0.0	0.0	1	1	400.0	400.0	0	1	1	81.058426	121.75098	0	0.24	0.0	0.004	0.0	1101.0
0.0	0.0	1	1	400.0	400.0	0	1	1	81.058426	121.75098	0	0.24	-0.001	-0.021	0.0	1101.0
0.0	0.0	1	1	400.0	400.0	0	1	1	81.058426	121.75098	0	0.24	0.0	0.0	0.0	1101.0
0.0	0.0	1	1	400.0	400.0	0	1	1	81.058426	121.75098	0	0.24	0.0	0.0	0.0	1101.0
0.0	0.0	1	1	400.0	400.0	0	1	1	81.058426	121.75098	0	0.24	0.0	0.016	0.0	1101.0
0.0	0.0	1	1	400.0	400.0	0	1	1	81.058426	121.75098	0	0.24	-0.001	-0.062	0.0	1101.0
0.0	0.0	1	1	400.0	400.0	0	1	1	81.058426	121.75098	0	0.24	0.0	0.0	0.0	1101.0
0.0	0.0	1	1	400.0	400.0	0	1	1	81.058426	121.75098	0	0.24	-0.001	-0.021	0.0	1101.0
0.0	0.0	1	1	400.0	400.0	0	1	1	81.058426	121.75098	0	0.24	0.0	0.002	0.0	1101.0
0.0	0.0	1	1	400.0	400.0	0	1	1	81.058426	121.75098	0	0.24	0.0	0.006	0.0	1101.0
0.0	0.0	1	1	400.0	400.0	0	1	1	81.058426	121.75098	0	0.24	-0.001	-0.057	0.0	1101.0
0.0	0.0	1	1	400.0	400.0	0	1	1	81.058426	121.75098	0	0.24	-0.001	-0.017	0.0	1101.0
0.0	0.0	1	1	400.0	400.0	0	1	1	81.058426	121.75098	0	0.24	0.0	0.024	0.0	1101.0
0.0	0.0	1	1	400.0	400.0	0	1	1	81.058426	121.75098	0	0.24	0.0	-0.009	0.0	1101.0
0.0	0.0	1	1	400.0	400.0	0	1	1	81.058426	121.75098	0	0.24	0.0	0.002	0.0	1101.0
0.0	0.0	1	1	400.0	400.0	0	1	1	81.058426	121.75098	0	0.24	0.0	0.011	0.0	1101.0
0.0	0.0	1	1	400.0	400.0	0	1	1	81.058426	121.75098	0	0.24	0.0	-0.009	0.0	1101.0
0.0	0.0	1	1	400.0	400.0	0	1	1	81.058426	121.75098	0	0.24	0.0	0.061	0.0	1101.0
0.0	0.0	1	1	400.0	400.0	0	1	1	81.058426	121.75098	0	0.24	-0.001	-0.027	0.0	1101.0
0.0	0.0	1	1	400.0	400.0	0	1	1	81.058426	121.75098	0	0.24	-0.001	-0.091	0.0	1101.0
0.0	0.0	1	1	400.0	400.0	0	1	1	81.058426	121.75098	0	0.24	0.0	0.0	0.0	1101.0
0.0	0.0	1	1	400.0	400.0	0	1	1	81.058426	121.75098	0	0.24	-0.001	-0.014	0.0	1101.0
0.0	0.0	1	1	400.0	400.0	0	1	1	81.058426	121.75098	0	0.24	0.0	0.076	0.0	1101.0
0.0	0.0	1	1	400.0	400.0	0	1	1	81.058426	121.75098	0	0.24	0.0	0.004	0.0	1101.0
0.0	0.0	1	1	400.0	400.0	0	1	1	81.058426	121.75098	0	0.24	0.0	0.008	0.0	1101.0
0.0	0.0	1	1	400.0	400.0	0	1	1	81.058426	121.75098	0	0.24	-0.001	-0.024	0.0	1101.0
0.0	0.0	1	1	400.0	400.0	0	1	1	81.058426	121.75098	0	0.24	0.0	0.022	0.0	1101.0
0.0	0.0	1	1	400.0	400.0	0	1	1	81.058426	121.75098	0	0.24	0.0	0.023	0.0	1101.0
0.0	0.0	1	1	400.0	400.0	0	1	1	81.058426	121.75098	0	0.24	0.0	0.013	0.0	1101.0
0.0	0.0	1	1	400.0	400.0	0	1	1	81.058426	121.75098	0	0.24	0.0	0.037	0.0	1101.0
5555.5557	400.0	1	1	400.0	400.0	0	1	1	81.058426	121.75098	1	0.24	0.0	0.015	0.0	1101.0
5555.5557	400.0	1	1	400.0	400.0	0	1	1	81.058426	121.75098	1	0.24	0.0	0.067	0.0	1101.0
5555.5557	400.0	1	1	400.0	400.0	0	1	1	81.058426	121.75098	1	0.24	-0.001	-0.048	0.0	1101.0
5555.5557	400.0	1	1	400.0	400.0	0	1	1	81.058426	121.75098	1	0.24	0.001	0.276	0.392	1101.0
5555.5557	400.0	1	1	400.0	400.0	0	1	1	81.058426	121.75098	1	0.24	0.004	0.527	0.757	1101.0
5555.5557	400.0	1	1	400.0	400.0	0	1	1	81.058426	121.75098	1	0.24	0.01	0.747	0.757	1101.0
5555.5557	400.0	1	1	400.0	400.0	0	1	1	81.058426	121.75098	1	0.24	0.018	1.08	1.097	1101.0
5555.5557	400.0	1	1	400.0	400.0	0	1	1	81.058426	121.75098	1	0.24	0.025	1.113	1.097	1101.0
5555.5557	400.0	1	1	400.0	400.0	0	1	1	81.058426	121.75098	1	0.241	0.036	1.684	1.706	1001.0
5555.5557	400.0	1	1	400.0	400.0	0	1	1	81.058426	121.75098	1	0.241	0.049	1.921	1.978	1001.0
5555.5557	400.0	1	1	400.0	400.0	0	1	1	81.058426	121.75098	1	0.241	0.061	1.951	1.978	1001.0
5555.5557	400.0	1	1	400.0	400.0	0	1	1	81.058426	121.75098	1	0.241	0.074	2.514	2.467	1001.0
5555.5557	400.0	1	1	400.0	400.0	0	1	1	81.058426	121.75098	1	0.241	0.089	2.879	2.889	1001.0
5555.5557	400.0	1	1	400.0	400.0	0	1	1	81.058426	121.75098	1	0.242	0.104	2.918	2.889	1001.0
5555.5557	400.0	1	1	400.0	400.0	0	1	1	81.058426	121.75098	1	0.242	0.118	3.055	3.079	1001.0
5555.5557	400.0	1	1	400.0	400.0	0	1	1	81.058426	121.75098	1	0.242	0.131	3.14	3.079	1001.0
5555.5557	400.0	1	1	400.0	400.0	0	1	1	81.058426	121.75098	1	0.243	0.147	3.452	3.417	1001.0
5555.5557	400.0	1	1	400.0	400.0	0	1	1	81.058426	121.75098	1	0.243	0.161	3.58	3.569	1001.0
5555.5557	400.0	1	1	400.0	400.0	0	1	1	81.058426	121.75098	1	0.244	0.173	3.592	3.569	1001.0
5555.5557	400.0	1	1	400.0	400.0	0	1	1	81.058426	121.75098	1	0.244	0.187	3.842	3.84	1001.0
5555.5557	400.0	1	1	400.0	400.0	0	1	1	81.058426	121.75098	1	0.244	0.201	3.993	3.963	1001.0
5555.5557	400.0	1	1	400.0	400.0	0	1	1	81.058426	121.75098	1	0.245	0.213	3.934	3.963	1001.0
5555.5557	400.0	1	1	400.0	400.0	0	1	1	81.058426	121.75098	1	0.245	0.227	4.112	4.181	1001.0
5555.5557	400.0	1	1	400.0	400.0	0	1	1	81.058426	121.75098	1	0.246	0.239	4.246	4.181	1001.0
5555.5557	400.0	1	1	400.0	400.0	0	1	1	81.058426	121.75098	1	0.246	0.251	4.336	4.369	1001.0
5555.5557	400.0	1	1	400.0	400.0	0	1	1	81.058426	121.75098	1	0.246	0.263	4.483	4.453	1001.0
5555.5557	400.0	1	1	400.0	400.0	0	1	1	81.058426	121.75098	1	0.247	0.273	4.398	4.453	1001.0
5555.5557	400.0	1	1	400.0	400.0	0	1	1	81.058426	121.75098	1	0.247	0.285	4.732	4.604	1001.0
5555.5557	400.0	1	1	400.0	400.0	0	1	1	81.058426	121.75098	1	0.247	0.295	4.614	4.673	1001.0
5555.5557	400.0	1	1	400.0	400.0	0	1	1	81.058426	121.75098	1	0.248	0.305	4.643	4.673	1001.0
5555.5557	400.0	1	1	400.0	400.0	0	1	1	81.058426	121.75098	1	0.248	0.313	4.744	4.794	1001.0
5555.5557	400.0	1	1	400.0	400.0	0	1	1	81.058426	121.75098	1	0.248	0.321	4.803	4.794	1001.0
5555.5557	400.0	1	1	400.0	400.0	0	1	1	81.058426	121.75098	1	0.249	0.329	4.856	4.847	1001.0
5555.5557	400.0	1	1	400.0	400.0	0	1	1	81.058426	121.75098	1	0.249	0.338	4.928	4.945	1001.0
5555.5557	400.0	1	1	400.0	400.0	0	1	1	81.058426	121.75098	1	0.249	0.345	4.975	4.945	1001.0
5555.5557	400.0	1	1	400.0	400.0	0	1	1	81.058426	121.75098	1	0.25	0.351	4.949	4.989	1001.0
5555.5557	400.0	1	1	400.0	400.0	0	1	1	81.058426	121.75098	1	0.25	0.357	4.992	5.068	1001.0
5555.5557	400.0	1	1	400.0	400.0	0	1	1	81.058426	121.75098	1	0.25	0.364	5.081	5.068	1001.0
5555.5557	400.0	1	1	400.0	400.0	0	1	1	81.058426	121.75098	1	0.251	0.37	5.1	5.102	1001.0
5555.5557	400.0	1	1	400.0	400.0	0	1	1	81.058426	121.75098	1	0.251	0.375	5.14	5.102	1001.0
5555.5557	400.0	1	1	400.0	400.0	0	1	1	81.058426	121.75098	1	0.252	0.381	5.169	5.165	1001.0
5555.5557	400.0	1	1	400.0	400.0	0	1	1	81.058426	121.75098	1	0.252	0.385	5.22	5.218	1001.0
5555.5557	400.0	1	1	400.0	400.0	0	1	1	81.058426	121.75098	1	0.253	0.389	5.226	5.218	1001.0
5555.5557	400.0	1	1	400.0	400.0	0	1	1	81.058426	121.75098	1	0.253	0.393	5.283	5.244	1001.0
5555.5557	400.0	1	1	400.0	400.0	0	1	1	81.058426	121.75098	1	0.254	0.397	5.273	5.287	1001.0
5555.5557	400.0	1	1	400.0	400.0	0	1	1	81.058426	121.75098	1	0.255	0.401	5.314	5.287	1001.0
5555.5557	400.0	1	1	400.0	400.0	0	1	1	81.058426	121.75098	1	0.256	0.405	5.325	5.307	1001.0
5555.5557	400.0	1	1	400.0	400.0	0	1	1	81.058426	121.75098	1	0.257	0.408	5.309	5.34	1001.0
5555.5557	400.0	1	1	400.0	400.0	0	1	1	81.058426	121.75098	1	0.258	0.411	5.337	5.34	1001.0
5555.5557	400.0	1	1	400.0	400.0	0	1	1	81.058426	121.75098	1	0.258	0.415	5.353	5.356	1001.0
5555.5557	400.0	1	1	400.0	400.0	0	1	1	81.058426	121.75098	1	0.259	0.419	5.363	5.356	1001.0
5555.5557	400.0	1	1	400.0	400.0	0	1	1	81.058426	121.75098	1	0.26	0.422	5.366	5.385	1001.0
5555.5557	400.0	1	1	400.0	400.0	0	1	1	81.058426	121.75098	1	0.261	0.424	5.346	5.397	1001.0
5555.5557	400.0	1	1	400.0	400.0	0	1	1	81.058426	121.75098	1	0.262	0.426	5.407	5.397	1001.0
5555.5557	400.0	1	1	400.0	400.0	0	1	1	81.058426	121.75098	1	0.262	0.428	5.453	5.419	1001.0
5555.5557	400.0	1	1	400.0	400.0	0	1	1	81.058426	121.75098	1	0.263	0.43	5.45	5.419	1001.0
5555.5557	400.0	1	1	400.0	400.0	0	1	1	81.058426	121.75098	1	0.264	0.432	5.44	5.438	1001.0
5555.5557	400.0	1	1	400.0	400.0	0	1	1	81.058426	121.75098	1	0.265	0.434	5.451	5.448	1001.0
5555.5557	400.0	1	1	400.0	400.0	0	1	1	81.058426	121.75098	1	0.265	0.436	5.41	5.448	1001.0
5555.5557	400.0	1	1	400.0	400.0	0	1	1	81.058426	121.75098	1	0.266	0.438	5.519	5.464	1001.0
5555.5557	400.0	1	1	400.0	400.0	0	1	1	81.058426	121.75098	1	0.267	0.44	5.483	5.47	1001.0
5555.5557	400.0	1	1	400.0	400.0	0	1	1	81.058426	121.75098	1	0.267	0.441	5.479	5.47	1001.0
5555.5557	400.0	1	1	400.0	400.0	0	1	1	81.058426	121.75098	1	0.268	0.441	5.533	5.483	1001.0
5555.5557	400.0	1	1	400.0	400.0	0	1	1	81.058426	121.75098	1	0.268	0.441	5.498	5.483	1001.0
5555.5557	400.0	1	1	400.0	400.0	0	1	1	81.058426	121.75098	1	0.268	0.441	5.485	5.493	1001.0
5555.5557	400.0	1	1	400.0	400.0	0	1	1	81.058426	121.75098	1	0.269	0.441	5.5	5.498	1001.0
5555.5557	400.0	1	1	400.0	400.0	0	1	1	81.058426	121.75098	1	0.269	0.441	5.551	5.498	1001.0
5555.5557	400.0	1	1	400.0	400.0	1	1	1	81.058426	121.75098	1	0.269	0.441	5.503	5.508	1001.0
5555.5557	400.0	1	1	400.0	400.0	1	1	1	81.058426	121.75098	1	0.269	0.441	5.487	5.51	1001.0
5555.5557	400.0	1	1	400.0	400.0	1	1	1	81.058426	121.75098	1	0.269	0.441	5.415	5.51	1001.0
5555.5557	400.0	1	1	400.0	400.0	1	1	1	81.058426	121.75098	1	0.269	0.441	5.552	5.517	1001.0
5555.5557	400.0	1	1	400.0	400.0	1	1	1	81.058426	121.75098	1	0.269	0.441	5.505	5.521	1001.0
5555.5557	400.0	1	1	400.0	400.0	1	1	1	81.058426	121.75098	1	0.269	0.442	5.48	5.521	1001.0
5555.5557	400.0	1	1	400.0	400.0	1	1	1	81.058426	121.75098	1	0.269	0.442	5.529	5.527	1001.0
5555.5557	400.0	1	1	400.0	400.0	1	1	1	81.058426	121.75098	1	0.269	0.443	5.585	5.527	1001.0
5555.5557	400.0	1	1	400.0	400.0	1	1	1	81.058426	121.75098	1	0.269	0.443	5.509	5.529	1001.0
5555.5557	400.0	1	1	400.0	400.0	1	1	1	81.058426	121.75098	1	0.269	0.443	5.537	5.533	1001.0
5555.5557	400.0	1	1	400.0	400.0	1	1	1	81.058426	121.75098	1	0.269	0.444	5.688	5.533	1001.0
5555.5557	400.0	1	1	400.0	400.0	1	1	1	81.058426	121.75098	1	0.269	0.444	5.541	5.535	1001.0
5555.5557	400.0	1	1	400.0	400.0	1	1	1	81.058426	121.75098	1	0.269	0.444	5.507	5.54	1001.0
5555.5557	400.0	1	1	400.0	400.0	1	1	1	81.058426	121.75098	1	0.269	0.445	5.518	5.54	1001.0
5555.5557	400.0	1	1	400.0	400.0	1	1	1	81.058426	121.75098	1	0.269	0.446	5.553	5.543	1001.0
5555.5557	400.0	1	1	400.0	400.0	1	1	1	81.058426	121.75098	1	0.269	0.447	5.614	5.543	1001.0
5555.5557	400.0	1	1	400.0	400.0	1	1	1	81.058426	121.75098	1	0.269	0.447	5.541	5.544	1001.0
5555.5557	400.0	1	1	400.0	400.0	1	1	1	81.058426	121.75098	1	0.269	0.447	5.509	5.547	1001.0
5555.5557	400.0	1	1	400.0	400.0	1	1	1	81.058426	121.75098	1	0.269	0.448	5.589	5.547	1001.0
5555.5557	400.0	1	1	400.0	400.0	1	1	1	81.058426	121.75098	1	0.269	0.448	5.533	5.547	1001.0
5555.5557	400.0	1	1	400.0	400.0	1	1	1	81.058426	121.75098	1	0.269	0.45	5.561	5.549	1001.0
5555.5557	400.0	1	1	400.0	400.0	1	1	1	81.058426	121.75098	1	0.269	0.452	5.583	5.549	1001.0
5555.5557	400.0	1	1	400.0	400.0	1	1	1	81.058426	121.75098	1	0.269	0.452	5.507	5.55	1001.0
5555.5557	400.0	1	1	400.0	400.0	1	1	1	81.058426	121.75098	1	0.269	0.452	5.544	5.55	1001.0
5555.5557	400.0	1	1	400.0	400.0	1	1	1	81.058426	121.75098	1	0.269	0.454	5.56	5.551	1001.0
5555.5557	400.0	1	1	400.0	400.0	1	1	1	81.058426	121.75098	1	0.269	0.455	5.552	5.553	1001.0
5555.5557	400.0	1	1	400.0	400.0	1	1	1	81.058426	121.75098	1	0.269	0.456	5.51	5.553	1001.0
5555.5557	400.0	1	1	400.0	400.0	1	1	1	81.058426	121.75098	1	0.269	0.456	5.514	5.553	1001.0
5555.5557	400.0	1	1	400.0	400.0	1	1	1	81.058426	121.75098	1	0.269	0.458	5.569	5.554	1001.0
5555.5557	400.0	1	1	400.0	400.0	1	1	1	81.058426	121.75098	1	0.269	0.459	5.588	5.554	1001.0
5555.5557	400.0	1	1	400.0	400.0	1	1	1	81.058426	121.75098	1	0.269	0.461	5.578	5.555	1001.0
5555.5557	400.0	1	1	400.0	400.0	1	1	1	81.058426	121.75098	1	0.269	0.461	5.578	5.555	1001.0
5555.5557	400.0	1	1	400.0	400.0	1	1	1	81.058426	121.75098	1	0.269	0.46	5.441	5.556	1001.0
5555.5557	400.0	1	1	400.0	400.0	1	1	1	81.058426	121.75098	1	0.269	0.46	5.548	5.556	1001.0
5555.5557	400.0	1	1	400.0	400.0	1	1	1	81.058426	121.75098	1	0.269	0.461	5.557	5.556	1001.0
5555.5557	400.0	1	1	400.0	400.0	1	1	1	81.058426	121.75098	1	0.269	0.46	5.544	5.557	1001.0
5555.5557	400.0	1	1	400.0	400.0	1	1	1	81.058426	121.75098	1	0.269	0.461	5.602	5.557	1001.0
5555.5557	400.0	1	1	400.0	400.0	1	1	1	81.058426	121.75098	1	0.269	0.461	5.558	5.557	1001.0
5555.5557	400.0	1	1	400.0	400.0	1	1	1	81.058426	121.75098	1	0.269	0.46	5.501	5.559	1001.0
5555.5557	400.0	1	1	400.0	400.0	1	1	1	81.058426	121.75098	1	0.269	0.461	5.601	5.559	1001.0
5555.5557	400.0	1	1	400.0	400.0	1	1	1	81.058426	121.75098	1	0.269	0.461	5.573	5.559	1001.0
5555.5557	400.0	1	1	400.0	400.0	1	1	1	81.058426	121.75098	1	0.269	0.46	5.389	5.559	1001.0
5555.5557	400.0	1	1	400.0	400.0	1	1	1	81.058426	121.75098	1	0.269	0.461	5.605	5.559	1001.0
5555.5557	400.0	1	1	400.0	400.0	1	1	1	81.058426	121.75098	1	0.269	0.461	5.565	5.56	1001.0
5555.5557	400.0	1	1	400.0	400.0	1	1	1	81.058426	121.75098	1	0.269	0.46	5.531	5.56	1001.0
5555.5557	400.0	1	1	400.0	400.0	1	1	1	81.058426	121.75098	1	0.269	0.46	5.549	5.56	1001.0
5555.5557	400.0	1	1	400.0	400.0	1	1	1	81.058426	121.75098	1	0.269	0.461	5.579	5.56	1001.0
5555.5557	400.0	1	1	400.0	400.0	1	1	1	81.058426	121.75098	1	0.269	0.461	5.639	5.56	1001.0
5555.5557	400.0	1	1	400.0	400.0	1	1	1	81.058426	121.75098	1	0.269	0.461	5.561	5.56	1001.0
5555.5557	400.0	1	1	400.0	400.0	1	1	1	81.058426	121.75098	1	0.269	0.461	5.712	5.561	1001.0
5555.5557	400.0	1	1	400.0	400.0	1	1	1	81.058426	121.75098	1	0.269	0.46	5.555	5.561	1001.0
5555.5557	400.0	1	1	400.0	400.0	1	1	1	81.058426	121.75098	1	0.269	0.461	5.753	5.561	1001.0
5555.5557	400.0	1	1	400.0	400.0	1	1	1	81.058426	121.75098	1	0.269	0.46	5.533	5.561	1001.0
5555.5557	400.0	1	1	400.0	400.0	1	1	1	81.058426	121.75098	1	0.269	0.46	5.556	5.561	1001.0
5555.5557	400.0	1	1	400.0	400.0	1	1	1	81.058426	121.75098	1	0.269	0.46	5.528	5.561	1001.0
5555.5557	400.0	1	1	400.0	400.0	1	1	1	81.058426	121.75098	1	0.269	0.461	5.575	5.561	1001.0
5555.5557	400.0	1	1	400.0	400.0	1	1	1	81.058426	121.75098	1	0.269	0.46	5.549	5.561	1001.0
5555.5557	400.0	1	1	400.0	400.0	1	1	1	81.058426	121.75098	1	0.269	0.461	5.583	5.561	1001.0
5555.5557	400.0	1	1	400.0	400.0	1	1	1	81.058426	121.75098	1	0.269	0.461	5.579	5.561	1001.0
5555.5557	400.0	1	1	400.0	400.0	1	1	1	81.058426	121.75098	1	0.269	0.461	5.593	5.562	1001.0
5555.5557	400.0	1	1	400.0	400.0	1	1	1	81.058426	121.75098	1	0.269	0.46	5.457	5.562	1001.0
5555.5557	400.0	1	1	400.0	400.0	1	1	1	81.058426	121.75098	1	0.269	0.461	5.587	5.562	1001.0
5555.5557	400.0	1	1	400.0	400.0	1	1	1	81.058426	121.75098	1	0.269	0.46	5.545	5.562	1001.0
5555.5557	400.0	1	1	400.0	400.0	1	1	1	81.058426	121.75098	1	0.269	0.46	5.517	5.562	1001.0
5555.5557	400.0	1	1	400.0	400.0	1	1	1	81.058426	121.75098	1	0.269	0.46	5.526	5.562	1001.0
5555.5557	400.0	1	1	400.0	400.0	1	1	1	81.058426	121.75098	1	0.269	0.461	5.57	5.562	1001.0
5555.5557	400.0	1	1	400.0	400.0	1	1	1	81.058426	121.75098	1	0.269	0.461	5.583	5.562	1001.0
5555.5557	400.0	1	1	400.0	400.0	1	1	1	81.058426	121.75098	1	0.269	0.461	5.644	5.562	1001.0
5555.5557	400.0	1	1	400.0	400.0	1	1	1	81.058426	121.75098	1	0.269	0.46	5.372	5.562	845.0
5555.5557	400.0	1	1	400.0	400.0	1	1	1	81.058426	121.75098	1	0.269	0.461	5.66	5.562	1001.0
5555.5557	400.0	1	1	400.0	400.0	1	1	1	81.058426	121.75098	1	0.269	0.46	5.472	5.562	1001.0
5555.5557	400.0	1	1	400.0	400.0	1	1	1	81.058426	121.75098	1	0.269	0.461	5.573	5.562	1001.0
5555.5557	400.0	1	1	400.0	400.0	1	1	1	81.058426	121.75098	1	0.269	0.46	5.517	5.562	1001.0
5555.5557	400.0	1	1	400.0	400.0	1	1	1	81.058426	121.75098	1	0.269	0.461	5.626	5.562	1001.0
5555.5557	400.0	1	1	400.0	400.0	1	1	1	81.058426	121.75098	1	0.269	0.461	5.586	5.562	1001.0
5555.5557	400.0	1	1	400.0	400.0	1	1	1	81.058426	121.75098	1	0.269	0.46	5.534	5.562	1001.0
5555.5557	400.0	1	1	400.0	400.0	1	1	1	81.058426	121.75098	1	0.269	0.461	5.606	5.562	1001.0
5555.5557	400.0	1	1	400.0	400.0	1	1	1	81.058426	121.75098	1	0.269	0.46	5.551	5.562	1001.0
5555.5557	400.0	1	1	400.0	400.0	1	1	1	81.058426	121.75098	1	0.269	0.461	5.58	5.562	1001.0
5555.5557	400.0	1	1	400.0	400.0	1	1	1	81.058426	121.75098	1	0.269	0.461	5.579	5.562	1001.0
5555.5557	400.0	1	1	400.0	400.0	1	1	1	81.058426	121.75098	1	0.269	0.461	5.575	5.562	1001.0
5555.5557	400.0	1	1	400.0	400.0	1	1	1	81.058426	121.75098	1	0.269	0.461	5.595	5.562	1001.0
5555.5557	400.0	1	1	400.0	400.0	1	1	1	81.058426	121.75098	1	0.269	0.461	5.683	5.562	1257.0
5555.5557	400.0	1	1	400.0	400.0	1	1	1	81.058426	121.75098	1	0.269	0.461	5.591	5.562	1001.0
5555.5557	400.0	1	1	400.0	400.0	1	1	1	81.058426	121.75098	1	0.269	0.461	5.593	5.562	1001.0
5555.5557	400.0	1	1	400.0	400.0	1	1	1	81.058426	121.75098	1	0.269	0.461	5.557	5.562	1001.0
5555.5557	400.0	1	1	400.0	400.0	1	1	1	81.058426	121.75098	1	0.269	0.46	5.552	5.562	1001.0
5555.5557	400.0	1	1	400.0	400.0	1	1	1	81.058426	121.75098	1	0.269	0.461	5.619	5.562	1257.0
5555.5557	400.0	1	1	400.0	400.0	1	1	1	81.058426	121.75098	1	0.269	0.461	5.606	5.562	1001.0
5555.5557	400.0	1	1	400.0	400.0	1	1	1	81.058426	121.75098	1	0.269	0.461	5.728	5.562	1001.0
5555.5557	400.0	1	1	400.0	400.0	1	1	1	81.058426	121.75098	1	0.269	0.46	5.525	5.562	1001.0
5555.5557	400.0	1	1	400.0	400.0	1	1	1	81.058426	121.75098	1	0.269	0.461	5.582	5.562	1001.0
5555.5557	400.0	1	1	400.0	400.0	1	1	1	81.058426	121.75098	1	0.269	0.461	5.582	5.562	1001.0
5555.5557	400.0	1	1	400.0	400.0	1	1	1	81.058426	121.75098	1	0.269	0.461	5.575	5.562	1001.0
5555.5557	400.0	1	1	400.0	400.0	1	1	1	81.058426	121.75098	1	0.269	0.461	5.598	5.562	1001.0
5555.5557	400.0	1	1	400.0	400.0	1	1	1	81.058426	121.75098	1	0.269	0.46	5.537	5.562	845.0
5555.5557	400.0	1	1	400.0	400.0	1	1	1	81.058426	121.75098	1	0.269	0.46	5.552	5.562	1001.0
5555.5557	400.0	1	1	400.0	400.0	1	1	1	81.058426	121.75098	1	0.269	0.461	5.568	5.562	1001.0
5555.5557	400.0	1	1	400.0	400.0	1	1	1	81.058426	121.75098	1	0.269	0.46	5.531	5.562	1257.0
5555.5557	400.0	1	1	400.0	400.0	1	1	1	81.058426	121.75098	1	0.269	0.46	5.53	5.562	1001.0
5555.5557	400.0	1	1	400.0	400.0	1	1	1	81.058426	121.75098	1	0.269	0.46	5.543	5.562	1001.0
5555.5557	400.0	1	1	400.0	400.0	1	1	1	81.058426	121.75098	1	0.269	0.461	5.611	5.562	1001.0
5555.5557	400.0	1	1	400.0	400.0	1	1	1	81.058426	121.75098	1	0.269	0.46	5.531	5.562	1001.0
5555.5557	400.0	1	1	400.0	400.0	1	1	1	81.058426	121.75098	1	0.269	0.46	5.542	5.562	1001.0
5555.5557	400.0	1	1	400.0	400.0	1	1	1	81.058426	121.75098	1	0.269	0.46	5.543	5.562	1001.0
5555.5557	400.0	1	1	400.0	400.0	1	1	1	81.058426	121.75098	1	0.269	0.461	5.581	5.562	1001.0
5555.5557	400.0	1	1	400.0	400.0	1	1	1	81.058426	121.75098	1	0.269	0.461	5.603	5.562	1001.0
5555.5557	400.0	1	1	400.0	400.0	1	1	1	81.058426	121.75098	1	0.269	0.46	5.482	5.562	1001.0
5555.5557	400.0	1	1	400.0	400.0	1	1	1	81.058426	121.75098	1	0.269	0.461	5.557	5.562	1001.0
5555.5557	400.0	1	1	400.0	400.0	1	1	1	81.058426	121.75098	1	0.269	0.46	5.542	5.562	1001.0
5555.5557	400.0	1	1	400.0	400.0	1	1	1	81.058426	121.75098	1	0.269	0.46	5.556	5.562	1001.0
5555.5557	400.0	1	1	400.0	400.0	1	1	1	81.058426	121.75098	1	0.269	0.461	5.71	5.562	1001.0
5555.5557	400.0	1	1	400.0	400.0	1	1	1	81.058426	121.75098	1	0.269	0.461	5.577	5.562	1001.0
5555.5557	400.0	1	1	400.0	400.0	1	1	1	81.058426	121.75098	1	0.269	0.461	5.712	5.562	1001.0
5555.5557	400.0	1	1	400.0	400.0	1	1	1	81.058426	121.75098	1	0.269	0.461	5.564	5.562	1001.0
5555.5557	400.0	1	1	400.0	400.0	1	1	1	81.058426	121.75098	1	0.269	0.461	5.57	5.562	845.0
5555.5557	400.0	1	1	400.0	400.0	1	1	1	81.058426	121.75098	1	0.269	0.461	5.562	5.562	1001.0
5555.5557	400.0	1	1	400.0	400.0	1	1	1	81.058426	121.75098	1	0.269	0.46	5.55	5.562	1001.0
5555.5557	400.0	1	1	400.0	400.0	1	1	1	81.058426	121.75098	1	0.269	0.46	5.537	5.562	1001.0
5555.5557	400.0	1	1	400.0	400.0	1	1	1	81.058426	121.75098	1	0.269	0.461	5.571	5.562	1001.0
5555.5557	400.0	1	1	400.0	400.0	1	1	1	81.058426	121.75098	1	0.269	0.461	5.569	5.562	1001.0
5555.5557	400.0	1	1	400.0	400.0	1	1	1	81.058426	121.75098	1	0.269	0.46	5.552	5.562	1001.0
5555.5557	400.0	1	1	400.0	400.0	1	1	1	81.058426	121.75098	1	0.269	0.461	5.587	5.562	1001.0
5555.5557	400.0	1	1	400.0	400.0	1	1	1	81.058426	121.75098	1	0.269	0.46	5.535	5.562	1001.0
5555.5557	400.0	1	1	400.0	400.0	1	1	1	81.058426	121.75098	1	0.269	0.461	5.646	5.562	1001.0
5555.5557	400.0	1	1	400.0	400.0	1	1	1	81.058426	121.75098	1	0.269	0.461	5.596	5.562	1001.0
5555.5557	400.0	1	1	400.0	400.0	1	1	1	81.058426	121.75098	1	0.269	0.461	5.689	5.562	1001.0
5555.5557	400.0	1	1	400.0	400.0	1	1	1	81.058426	121.75098	1	0.269	0.46	5.549	5.562	1257.0
5555.5557	400.0	1	1	400.0	400.0	1	1	1	81.058426	121.75098	1	0.269	0.46	5.547	5.562	1001.0
5555.5557	400.0	1	1	400.0	400.0	1	1	1	81.058426	121.75098	1	0.269	0.46	5.54	5.562	1001.0
5555.5557	400.0	1	1	400.0	400.0	1	1	1	81.058426	121.75098	1	0.269	0.461	5.587	5.562	1001.0
5555.5557	400.0	1	1	400.0	400.0	1	1	1	81.058426	121.75098	1	0.269	0.461	5.575	5.562	1001.0
5555.5557	400.0	1	1	400.0	400.0	1	1	1	81.058426	121.75098	1	0.269	0.46	5.513	5.562	1001.0
5555.5557	400.0	1	1	400.0	400.0	1	1	1	81.058426	121.75098	1	0.269	0.461	5.621	5.562	1001.0
5555.5557	400.0	1	1	400.0	400.0	1	1	1	81.058426	121.75098	1	0.269	0.461	5.603	5.562	1001.0
5555.5557	400.0	1	1	400.0	400.0	1	1	1	81.058426	121.75098	1	0.269	0.46	5.413	5.562	1001.0
5555.5557	400.0	1	1	400.0	400.0	1	1	1	81.058426	121.75098	1	0.269	0.461	5.571	5.562	1001.0
5555.5557	400.0	1	1	400.0	400.0	1	1	1	81.058426	121.75098	1	0.269	0.46	5.434	5.562	1001.0
5555.5557	400.0	1	1	400.0	400.0	1	1	1	81.058426	121.75098	1	0.269	0.46	5.525	5.562	1001.0
5555.5557	400.0	1	1	400.0	400.0	1	1	1	81.058426	121.75098	1	0.269	0.46	5.556	5.562	1001.0
5555.5557	400.0	1	1	400.0	400.0	1	1	1	81.058426	121.75098	1	0.269	0.461	5.56	5.562	1001.0
5555.5557	400.0	1	1	400.0	400.0	1	1	1	81.058426	121.75098	1	0.269	0.461	5.584	5.562	1001.0
5555.5557	400.0	1	1	400.0	400.0	1	1	1	81.058426	121.75098	1	0.269	0.461	5.594	5.562	1001.0
5555.5557	400.0	1	1	400.0	400.0	1	1	1	81.058426	121.75098	1	0.269	0.461	5.606	5.562	1001.0
5555.5557	400.0	1	1	400.0	400.0	1	1	1	81.058426	121.75098	1	0.269	0.46	5.475	5.562	1001.0
5555.5557	400.0	1	1	400.0	400.0	1	1	1	81.058426	121.75098	1	0.269	0.46	5.555	5.562	1001.0
5555.5557	400.0	1	1	400.0	400.0	1	1	1	81.058426	121.75098	1	0.269	0.46	5.491	5.562	1001.0
5555.5557	400.0	1	1	400.0	400.0	1	1	1	81.058426	121.75098	1	0.269	0.46	5.503	5.562	1001.0
5555.5557	400.0	1	1	400.0	400.0	1	1	1	81.058426	121.75098	1	0.269	0.461	5.595	5.562	1001.0
5555.5557	400.0	1	1	400.0	400.0	1	1	1	81.058426	121.75098	1	0.269	0.46	5.55	5.562	1001.0
5555.5557	400.0	1	1	400.0	400.0	1	1	1	81.058426	121.75098	1	0.269	0.461	5.577	5.562	1001.0
5555.5557	400.0	1	1	400.0	400.0	1	1	1	81.058426	121.75098	1	0.269	0.461	5.58	5.562	1001.0
5555.5557	400.0	1	1	400.0	400.0	1	1	1	81.058426	121.75098	1	0.269	0.461	5.626	5.562	1001.0
5555.5557	400.0	1	1	400.0	400.0	1	1	1	81.058426	121.75098	1	0.269	0.46	5.545	5.562	1001.0
5555.5557	400.0	1	1	400.0	400.0	1	1	1	81.058426	121.75098	1	0.269	0.46	5.447	5.562	1001.0
5555.5557	400.0	1	1	400.0	400.0	1	1	1	81.058426	121.75098	1	0.269	0.461	5.571	5.562	1001.0
5555.5557	400.0	1	1	400.0	400.0	1	1	1	81.058426	121.75098	1	0.269	0.46	5.535	5.562	1001.0
5555.5557	400.0	1	1	400.0	400.0	1	1	1	81.058426	121.75098	1	0.269	0.461	5.57	5.562	1001.0
5555.5557	400.0	1	1	400.0	400.0	1	1	1	81.058426	121.75098	1	0.269	0.461	5.564	5.562	1001.0
5555.5557	400.0	1	1	400.0	400.0	1	1	1	81.058426	121.75098	1	0.269	0.461	5.58	5.562	1001.0
5555.5557	400.0	1	1	400.0	400.0	1	1	1	81.058426	121.75098	1	0.269	0.461	5.571	5.562	1001.0
5555.5557	400.0	1	1	400.0	400.0	1	1	1	81.058426	121.75098	1	0.269	0.46	5.543	5.562	1001.0
5555.5557	400.0	1	1	400.0	400.0	1	1	1	81.058426	121.75098	1	0.269	0.46	5.547	5.562	1001.0
5555.5557	400.0	1	1	400.0	400.0	1	1	1	81.058426	121.75098	1	0.269	0.46	5.533	5.562	1001.0
5555.5557	400.0	1	1	400.0	400.0	1	1	1	81.058426	121.75098	1	0.269	0.46	5.523	5.562	1001.0
5555.5557	400.0	1	1	400.0	400.0	1	1	1	81.058426	121.75098	1	0.269	0.46	5.553	5.562	1001.0
5555.5557	400.0	1	1	400.0	400.0	1	1	1	81.058426	121.75098	1	0.269	0.46	5.351	5.562	1001.0
5555.5557	400.0	1	1	400.0	400.0	1	1	1	81.058426	121.75098	1	0.269	0.46	5.535	5.562	1101.0
5555.5557	400.0	1	1	400.0	400.0	1	1	1	81.058426	121.75098	1	0.269	0.461	5.601	5.562	1001.0
5555.5557	400.0	1	1	400.0	400.0	1	1	1	81.058426	121.75098	1	0.269	0.46	5.521	5.562	1001.0
5555.5557	400.0	1	1	400.0	400.0	1	1	1	81.058426	121.75098	1	0.269	0.46	5.433	5.562	1001.0
5555.5557	400.0	1	1	400.0	400.0	1	1	1	81.058426	121.75098	1	0.269	0.46	5.518	5.562	1001.0
5555.5557	400.0	1	1	400.0	400.0	1	1	1	81.058426	121.75098	1	0.269	0.46	5.497	5.562	1001.0
5555.5557	400.0	1	1	400.0	400.0	1	1	1	81.058426	121.75098	1	0.269	0.46	5.519	5.562	1001.0
5555.5557	400.0	1	1	400.0	400.0	1	1	1	81.058426	121.75098	1	0.269	0.461	5.57	5.562	1001.0
5555.5557	400.0	1	1	400.0	400.0	1	1	1	81.058426	121.75098	1	0.269	0.461	5.618	5.562	1001.0
5555.5557	400.0	1	1	400.0	400.0	1	1	1	81.058426	121.75098	1	0.269	0.46	5.532	5.562	1001.0
5555.5557	400.0	1	1	400.0	400.0	1	1	1	81.058426	121.75098	1	0.269	0.461	5.561	5.562	1001.0
5555.5557	400.0	1	1	400.0	400.0	1	1	1	81.058426	121.75098	1	0.269	0.461	5.568	5.562	1001.0
5555.5557	400.0	1	1	400.0	400.0	1	1	1	81.058426	121.75098	1	0.269	0.461	5.558	5.562	1001.0
5555.5557	400.0	1	1	400.0	400.0	1	1	1	81.058426	121.75098	1	0.269	0.461	5.635	5.562	1001.0
5555.5557	400.0	1	1	400.0	400.0	1	1	1	81.058426	121.75098	1	0.269	0.461	5.599	5.562	1257.0
5555.5557	400.0	1	1	400.0	400.0	1	1	1	81.058426	121.75098	1	0.269	0.46	5.528	5.562	1001.0
5555.5557	400.0	1	1	400.0	400.0	1	1	1	81.058426	121.75098	1	0.269	0.46	5.371	5.562	1001.0
5555.5557	400.0	1	1	400.0	400.0	1	1	1	81.058426	121.75098	1	0.269	0.461	5.778	5.562	1001.0
5555.5557	400.0	1	1	400.0	400.0	1	1	1	81.058426	121.75098	1	0.269	0.461	5.575	5.562	1001.0
5555.5557	400.0	1	1	400.0	400.0	1	1	1	81.058426	121.75098	1	0.269	0.46	5.552	5.562	1001.0
5555.5557	400.0	1	1	400.0	400.0	1	1	1	81.058426	121.75098	1	0.269	0.46	5.555	5.562	1257.0
5555.5557	400.0	1	1	400.0	400.0	1	1	1	81.058426	121.75098	1	0.269	0.461	5.592	5.562	1001.0
5555.5557	400.0	1	1	400.0	400.0	1	1	1	81.058426	121.75098	1	0.269	0.461	5.666	5.562	1001.0
0.0	0.0	1	1	400.0	400.0	1	1	1	81.058426	121.75098	0	0.269	0.461	5.584	5.562	1001.0
0.0	0.0	1	1	400.0	400.0	1	1	1	81.058426	121.75098	0	0.269	0.46	5.466	5.562	1001.0
0.0	0.0	1	1	400.0	400.0	1	1	1	81.058426	121.75098	0	0.269	0.461	5.561	5.562	1001.0
0.0	0.0	1	1	400.0	400.0	1	1	1	81.058426	121.75098	0	0.269	0.46	5.381	5.562	1001.0
0.0	0.0	1	1	400.0	400.0	1	1	1	81.058426	121.75098	0	0.269	0.46	5.458	5.562	1001.0
0.0	0.0	1	1	400.0	400.0	1	1	1	81.058426	121.75098	0	0.269	0.454	4.798	4.803	1001.0
0.0	0.0	1	1	400.0	400.0	1	1	1	81.058426	121.75098	0	0.269	0.446	4.434	4.463	1001.0
0.0	0.0	1	1	400.0	400.0	1	1	1	81.058426	121.75098	0	0.269	0.438	4.576	4.463	1001.0
0.0	0.0	1	1	400.0	400.0	1	1	1	81.058426	121.75098	0	0.269	0.427	3.935	3.854	1001.0
0.0	0.0	1	1	400.0	400.0	1	1	1	81.058426	121.75098	0	0.269	0.414	3.591	3.581	1001.0
0.0	0.0	1	1	400.0	400.0	1	1	1	81.058426	121.75098	0	0.269	0.403	3.642	3.581	1001.0
0.0	0.0	1	1	400.0	400.0	1	1	1	81.058426	121.75098	0	0.268	0.388	3.119	3.093	1001.0
0.0	0.0	1	1	400.0	400.0	1	1	1	81.058426	121.75098	0	0.268	0.374	3.141	3.093	1001.0
0.0	0.0	1	1	400.0	400.0	1	1	1	81.058426	121.75098	0	0.268	0.359	2.646	2.671	1001.0
0.0	0.0	1	1	400.0	400.0	1	1	1	81.058426	121.75098	0	0.268	0.345	2.481	2.482	1001.0
0.0	0.0	1	1	400.0	400.0	1	1	1	81.058426	121.75098	0	0.267	0.332	2.515	2.482	1001.0
0.0	0.0	1	1	400.0	400.0	1	1	1	81.058426	121.75098	0	0.267	0.317	2.149	2.143	1001.0
0.0	0.0	1	1	400.0	400.0	1	1	1	81.058426	121.75098	0	0.267	0.304	2.117	1.992	1001.0
0.0	0.0	1	1	400.0	400.0	1	1	1	81.058426	121.75098	0	0.266	0.291	1.941	1.992	1001.0
0.0	0.0	1	1	400.0	400.0	1	1	1	81.058426	121.75098	0	0.266	0.276	1.703	1.72	1001.0
0.0	0.0	1	1	400.0	400.0	1	1	1	81.058426	121.75098	0	0.265	0.263	1.678	1.72	1001.0
0.0	0.0	1	1	400.0	400.0	1	1	1	81.058426	121.75098	0	0.265	0.25	1.58	1.599	1001.0
0.0	0.0	1	1	400.0	400.0	1	1	1	81.058426	121.75098	0	0.265	0.236	1.37	1.381	1001.0
0.0	0.0	1	1	400.0	400.0	1	1	1	81.058426	121.75098	0	0.264	0.224	1.357	1.381	1001.0
0.0	0.0	1	1	400.0	400.0	1	1	1	81.058426	121.75098	0	0.264	0.213	1.285	1.283	1001.0
0.0	0.0	1	1	400.0	400.0	1	1	1	81.058426	121.75098	0	0.263	0.203	1.225	1.107	1001.0
0.0	0.0	1	1	400.0	400.0	1	1	1	81.058426	121.75098	0	0.263	0.192	1.116	1.107	1001.0
0.0	0.0	1	1	400.0	400.0	1	1	1	81.058426	121.75098	0	0.262	0.182	1.045	1.029	1001.0
0.0	0.0	1	1	400.0	400.0	1	1	1	81.058426	121.75098	0	0.262	0.173	1.034	1.029	1001.0
0.0	0.0	1	1	400.0	400.0	1	1	1	81.058426	121.75098	0	0.261	0.163	0.896	0.888	1001.0
0.0	0.0	1	1	400.0	400.0	1	1	1	81.058426	121.75098	0	0.261	0.154	0.894	0.767	1001.0
0.0	0.0	1	1	400.0	400.0	1	1	1	81.058426	121.75098	0	0.26	0.146	0.753	0.767	1001.0
0.0	0.0	1	1	400.0	400.0	1	1	1	81.058426	121.75098	0	0.26	0.136	0.705	0.712	1001.0
0.0	0.0	1	1	400.0	400.0	1	1	1	81.058426	121.75098	0	0.259	0.128	0.577	0.615	1001.0
0.0	0.0	1	1	400.0	400.0	1	1	1	81.058426	121.75098	0	0.258	0.12	0.619	0.615	1001.0
0.0	0.0	1	1	400.0	400.0	1	1	1	81.058426	121.75098	0	0.258	0.114	0.726	0.572	1001.0
0.0	0.0	1	1	400.0	400.0	1	1	1	81.058426	121.75098	0	0.257	0.108	0.526	0.572	1001.0
0.0	0.0	1	1	400.0	400.0	1	1	1	81.058426	121.75098	0	0.256	0.101	0.499	0.493	1001.0
0.0	0.0	1	1	400.0	400.0	1	1	1	81.058426	121.75098	0	0.256	0.094	0.478	0.458	1001.0
0.0	0.0	1	1	400.0	400.0	1	1	1	81.058426	121.75098	0	0.255	0.089	0.554	0.458	1001.0
0.0	0.0	1	1	400.0	400.0	1	1	1	81.058426	121.75098	0	0.254	0.083	0.436	0.396	1001.0
0.0	0.0	1	1	400.0	400.0	1	1	1	81.058426	121.75098	0	0.253	0.078	0.374	0.368	1001.0
0.0	0.0	1	1	400.0	400.0	1	1	1	81.058426	121.75098	0	0.252	0.074	0.37	0.368	1001.0
0.0	0.0	1	1	400.0	400.0	1	1	1	81.058426	121.75098	0	0.251	0.07	0.441	0.317	1001.0
0.0	0.0	1	1	400.0	400.0	1	1	1	81.058426	121.75098	0	0.25	0.066	0.325	0.317	1001.0
0.0	0.0	1	1	400.0	400.0	1	1	1	81.058426	121.75098	0	0.249	0.062	0.332	0.296	1001.0
0.0	0.0	1	1	400.0	400.0	1	1	1	81.058426	121.75098	0	0.248	0.059	0.282	0.254	1001.0
0.0	0.0	1	1	400.0	400.0	1	1	1	81.058426	121.75098	0	0.247	0.055	0.216	0.254	1001.0
0.0	0.0	1	1	400.0	400.0	1	1	1	81.058426	121.75098	0	0.247	0.051	0.217	0.219	1001.0
0.0	0.0	1	1	400.0	400.0	1	1	1	81.058426	121.75098	0	0.246	0.047	0.098	0.204	1001.0
0.0	0.0	1	1	400.0	400.0	1	1	1	81.058426	121.75098	0	0.245	0.043	0.209	0.204	1001.0
0.0	0.0	1	1	400.0	400.0	1	1	1	81.058426	121.75098	0	0.244	0.039	0.146	0.176	1001.0
0.0	0.0	1	1	400.0	400.0	1	1	1	81.058426	121.75098	0	0.243	0.036	0.17	0.176	1001.0
0.0	0.0	1	1	400.0	400.0	1	1	1	81.058426	121.75098	0	0.242	0.035	0.254	0.163	1001.0
0.0	0.0	1	1	400.0	400.0	1	1	1	81.058426	121.75098	0	0.241	0.033	0.176	0.141	1001.0
0.0	0.0	1	1	400.0	400.0	1	1	1	81.058426	121.75098	0	0.241	0.031	0.155	0.141	1001.0
0.0	0.0	1	1	400.0	400.0	1	1	1	81.058426	121.75098	0	0.24	0.029	0.134	0.131	1001.0
0.0	0.0	1	1	400.0	400.0	1	1	1	81.058426	121.75098	0	0.239	0.027	0.152	0.113	1001.0
0.0	0.0	1	1	400.0	400.0	1	1	1	81.058426	121.75098	0	0.239	0.025	0.109	0.113	1001.0
0.0	0.0	1	1	400.0	400.0	1	1	1	81.058426	121.75098	0	0.238	0.023	0.162	0.097	1001.0
0.0	0.0	1	1	400.0	400.0	1	1	1	81.058426	121.75098	0	0.237	0.021	0.088	0.097	1001.0
0.0	0.0	1	1	400.0	400.0	1	1	1	81.058426	121.75098	0	0.237	0.02	0.08	0.09	1001.0
0.0	0.0	1	1	400.0	400.0	1	1	1	81.058426	121.75098	0	0.236	0.02	0.065	0.078	1001.0
0.0	0.0	1	1	400.0	400.0	1	1	1	81.058426	121.75098	0	0.236	0.019	-0.129	0.078	1001.0
0.0	0.0	1	1	400.0	400.0	1	1	1	81.058426	121.75098	0	0.235	0.019	0.069	0.072	1001.0
0.0	0.0	1	1	400.0	400.0	1	1	1	81.058426	121.75098	0	0.235	0.019	0.066	0.062	1001.0
0.0	0.0	1	1	400.0	400.0	1	1	1	81.058426	121.75098	0	0.234	0.019	0.068	0.062	1001.0
0.0	0.0	1	1	400.0	400.0	1	1	1	81.058426	121.75098	0	0.234	0.019	0.038	0.058	1001.0
0.0	0.0	1	1	400.0	400.0	1	1	1	81.058426	121.75098	0	0.234	0.019	0.059	0.049	1001.0
0.0	0.0	1	1	400.0	400.0	1	1	1	81.058426	121.75098	0	0.234	0.019	0.053	0.049	1001.0
0.0	0.0	1	1	400.0	400.0	1	1	1	81.058426	121.75098	0	0.234	0.019	0.057	0.046	1001.0
0.0	0.0	1	1	400.0	400.0	1	1	1	81.058426	121.75098	0	0.233	0.019	0.025	0.046	1001.0
0.0	0.0	1	1	400.0	400.0	1	1	1	81.058426	121.75098	0	0.233	0.019	0.039	0.039	1001.0
0.0	0.0	1	1	400.0	400.0	1	1	1	81.058426	121.75098	0	0.233	0.018	-0.039	0.034	1001.0
0.0	0.0	1	1	400.0	400.0	1	1	1	81.058426	121.75098	0	0.233	0.018	0.015	0.034	1001.0
0.0	0.0	1	1	400.0	400.0	1	1	1	81.058426	121.75098	0	0.233	0.018	0.041	0.031	1001.0
0.0	0.0	1	1	400.0	400.0	1	1	1	81.058426	121.75098	0	0.233	0.017	-0.035	0.027	1001.0
0.0	0.0	1	1	400.0	400.0	1	1	1	81.058426	121.75098	0	0.233	0.016	-0.023	0.027	1001.0
0.0	0.0	1	1	400.0	400.0	1	1	1	81.058426	121.75098	0	0.234	0.015	0.021	0.025	1001.0
0.0	0.0	1	1	400.0	400.0	1	1	1	81.058426	121.75098	0	0.234	0.015	0.031	0.025	1001.0
0.0	0.0	1	1	400.0	400.0	1	1	1	81.058426	121.75098	0	0.234	0.015	0.182	0.021	1001.0
0.0	0.0	1	1	400.0	400.0	1	1	1	81.058426	121.75098	0	0.234	0.015	0.045	0.02	1001.0
0.0	0.0	1	1	400.0	400.0	1	1	1	81.058426	121.75098	0	0.234	0.015	0.032	0.02	1001.0
0.0	0.0	1	1	400.0	400.0	1	1	1	81.058426	121.75098	0	0.234	0.014	-0.014	0.017	1001.0
0.0	0.0	1	1	400.0	400.0	1	1	1	81.058426	121.75098	0	0.234	0.014	0.029	0.015	1001.0
0.0	0.0	1	1	400.0	400.0	1	1	1	81.058426	121.75098	0	0.234	0.014	0.013	0.015	1001.0
0.0	0.0	1	1	400.0	400.0	1	1	1	81.058426	121.75098	0	0.234	0.014	0.027	0.013	1001.0
0.0	0.0	1	1	400.0	400.0	1	1	1	81.058426	121.75098	0	0.234	0.014	0.037	0.013	1001.0
0.0	0.0	1	1	400.0	400.0	1	1	1	81.058426	121.75098	0	0.234	0.014	-0.005	0.011	1001.0
0.0	0.0	1	1	400.0	400.0	1	1	1	81.058426	121.75098	0	0.234	0.013	-0.037	0.01	1001.0
0.0	0.0	1	1	400.0	400.0	1	1	1	81.058426	121.75098	0	0.234	0.012	-0.013	0.01	1001.0
0.0	0.0	1	1	400.0	400.0	1	1	1	81.058426	121.75098	0	0.234	0.011	0.0	0.009	1001.0
0.0	0.0	1	1	400.0	400.0	1	1	1	81.058426	121.75098	0	0.234	0.011	0.002	0.008	1001.0
0.0	0.0	1	1	400.0	400.0	1	1	1	81.058426	121.75098	0	0.234	0.009	-0.016	0.008	1001.0
0.0	0.0	1	1	400.0	400.0	1	1	1	81.058426	121.75098	0	0.233	0.008	-0.029	0.007	1001.0
0.0	0.0	1	1	400.0	400.0	1	1	1	81.058426	121.75098	0	0.233	0.007	-0.02	0.007	1001.0
0.0	0.0	1	1	400.0	400.0	1	1	1	81.058426	121.75098	0	0.233	0.006	-0.014	0.006	1001.0
0.0	0.0	1	1	400.0	400.0	1	1	1	81.058426	121.75098	0	0.233	0.006	0.002	0.005	1001.0
0.0	0.0	1	1	400.0	400.0	1	1	1	81.058426	121.75098	0	0.233	0.005	-0.012	0.005	1001.0
0.0	0.0	1	1	400.0	400.0	1	1	1	81.058426	121.75098	0	0.233	0.003	-0.024	0.005	1001.0
0.0	0.0	1	1	400.0	400.0	1	1	1	81.058426	121.75098	0	0.233	0.002	0.005	0.004	1001.0
0.0	0.0	1	1	400.0	400.0	1	1	1	81.058426	121.75098	0	0.233	0.001	0.007	0.004	1001.0
0.0	0.0	1	1	400.0	400.0	1	1	1	81.058426	121.75098	0	0.233	0.001	-0.002	0.003	1001.0
0.0	0.0	1	1	400.0	400.0	1	1	1	81.058426	121.75098	0	0.233	0.001	0.025	0.003	1001.0
0.0	0.0	1	1	400.0	400.0	1	1	1	81.058426	121.75098	0	0.233	0.0	0.008	0.003	1001.0
0.0	0.0	1	1	400.0	400.0	1	1	1	81.058426	121.75098	0	0.233	-0.001	-0.014	0.002	1001.0
0.0	0.0	1	1	400.0	400.0	1	1	1	81.058426	121.75098	0	0.233	-0.001	-0.023	0.002	1001.0
0.0	0.0	1	1	400.0	400.0	1	1	1	81.058426	121.75098	0	0.233	0.0	0.002	0.002	1001.0
0.0	0.0	1	1	400.0	400.0	1	1	1	81.058426	121.75098	0	0.233	0.0	-0.004	0.001	1001.0
0.0	0.0	1	1	400.0	400.0	1	1	1	81.058426	121.75098	0	0.233	0.0	0.007	0.001	1001.0
0.0	0.0	1	1	400.0	400.0	1	1	1	81.058426	121.75098	0	0.233	0.0	0.003	0.001	1001.0
0.0	0.0	1	1	400.0	400.0	1	1	1	81.058426	121.75098	0	0.233	-0.001	-0.022	0.001	1001.0
0.0	0.0	1	1	400.0	400.0	1	1	1	81.058426	121.75098	0	0.233	-0.001	-0.022	0.001	1001.0
0.0	0.0	1	1	400.0	400.0	1	1	1	81.058426	121.75098	0	0.233	0.0	0.106	0.001	1001.0
0.0	0.0	1	1	400.0	400.0	1	1	1	81.058426	121.75098	0	0.233	0.0	0.001	0.001	1001.0
0.0	0.0	1	1	400.0	400.0	1	1	1	81.058426	121.75098	0	0.233	-0.001	-0.028	0.0	1001.0
0.0	0.0	1	1	400.0	400.0	1	1	1	81.058426	121.75098	0	0.233	0.0	-0.01	0.0	1001.0
0.0	0.0	1	1	400.0	400.0	1	1	1	81.058426	121.75098	0	0.233	-0.001	-0.155	0.0	1001.0
0.0	0.0	1	1	400.0	400.0	1	1	1	81.058426	121.75098	0	0.233	-0.001	-0.017	0.0	1001.0
0.0	0.0	1	1	400.0	400.0	1	1	1	81.058426	121.75098	0	0.233	0.0	0.001	0.0	1001.0
0.0	0.0	1	1	400.0	400.0	1	1	1	81.058426	121.75098	0	0.233	-0.001	-0.02	0.0	1001.0
0.0	0.0	1	1	400.0	400.0	1	1	1	81.058426	121.75098	0	0.233	0.0	0.001	0.0	1001.0
0.0	0.0	1	1	400.0	400.0	1	1	1	81.058426	121.75098	0	0.233	0.0	0.027	0.0	1001.0
0.0	0.0	1	1	400.0	400.0	1	1	1	81.058426	121.75098	0	0.233	-0.001	-0.043	0.0	1001.0
0.0	0.0	1	1	400.0	400.0	1	1	1	81.058426	121.75098	0	0.233	0.0	0.03	0.0	1001.0
0.0	0.0	1	1	400.0	400.0	1	1	1	81.058426	121.75098	0	0.233	0.0	0.01	0.0	1001.0
0.0	0.0	1	1	400.0	400.0	1	1	1	81.058426	121.75098	0	0.233	-0.001	-0.024	0.0	1001.0
0.0	0.0	1	1	400.0	400.0	1	1	1	81.058426	121.75098	0	0.233	0.0	0.018	0.0	1001.0
0.0	0.0	1	1	400.0	400.0	1	1	1	81.058426	121.75098	0	0.233	-0.001	-0.057	0.0	1001.0
0.0	0.0	1	1	400.0	400.0	1	1	1	81.058426	121.75098	0	0.233	0.0	-0.01	0.0	1001.0
0.0	0.0	1	1	400.0	400.0	1	1	1	81.058426	121.75098	0	0.233	0.0	0.007	0.0	1001.0
0.0	0.0	1	1	400.0	400.0	1	1	1	81.058426	121.75098	0	0.233	-0.001	-0.012	0.0	1001.0
0.0	0.0	1	1	400.0	400.0	1	1	1	81.058426	121.75098	0	0.233	0.0	-0.004	0.0	1001.0
0.0	0.0	1	1	400.0	400.0	1	1	1	81.058426	121.75098	0	0.233	-0.001	-0.02	0.0	1001.0
0.0	0.0	1	1	400.0	400.0	1	1	1	81.058426	121.75098	0	0.233	-0.001	-0.015	0.0	1001.0
0.0	0.0	1	1	400.0	400.0	1	1	1	81.058426	121.75098	0	0.233	-0.001	-0.036	0.0	1001.0
0.0	0.0	1	1	400.0	400.0	1	1	1	81.058426	121.75098	0	0.233	0.0	0.008	0.0	1001.0
0.0	0.0	1	1	400.0	400.0	1	1	1	81.058426	121.75098	0	0.233	0.0	0.014	0.0	1001.0
0.0	0.0	1	1	400.0	400.0	1	1	1	81.058426	121.75098	0	0.233	0.0	0.039	0.0	1001.0
0.0	0.0	1	1	400.0	400.0	1	1	1	81.058426	121.75098	0	0.233	-0.001	-0.02	0.0	1001.0
0.0	0.0	1	1	400.0	400.0	1	1	1	81.058426	121.75098	0	0.233	0.0	0.013	0.0	1001.0
0.0	0.0	1	1	400.0	400.0	1	1	1	81.058426	121.75098	0	0.233	0.0	0.007	0.0	1001.0
0.0	0.0	1	1	400.0	400.0	1	1	1	81.058426	121.75098	0	0.233	0.0	-0.01	0.0	1001.0
0.0	0.0	1	1	400.0	400.0	1	1	1	81.058426	121.75098	0	0.233	-0.001	-0.074	0.0	1001.0
0.0	0.0	1	1	400.0	400.0	1	1	1	81.058426	121.75098	0	0.233	0.0	0.124	0.0	1001.0
0.0	0.0	1	1	400.0	400.0	1	1	1	81.058426	121.75098	0	0.233	-0.001	-0.028	0.0	1001.0
0.0	0.0	1	1	400.0	400.0	1	1	1	81.058426	121.75098	0	0.233	0.0	0.013	0.0	1001.0
0.0	0.0	1	1	400.0	400.0	1	1	1	81.058426	121.75098	0	0.233	-0.001	-0.014	0.0	1001.0
0.0	0.0	1	1	400.0	400.0	1	1	1	81.058426	121.75098	0	0.233	-0.001	-0.022	0.0	1001.0
0.0	0.0	1	1	400.0	400.0	1	1	1	81.058426	121.75098	0	0.233	0.0	-0.006	0.0	1001.0
0.0	0.0	1	1	400.0	400.0	1	1	1	81.058426	121.75098	0	0.233	0.0	0.046	0.0	1001.0
0.0	0.0	1	1	400.0	400.0	1	1	1	81.058426	121.75098	0	0.233	-0.001	-0.028	0.0	1001.0
0.0	0.0	1	1	400.0	400.0	1	1	1	81.058426	121.75098	0	0.233	0.0	0.029	0.0	1001.0
0.0	0.0	1	1	400.0	400.0	1	1	1	81.058426	121.75098	0	0.233	0.0	0.023	0.0	1001.0
0.0	0.0	1	1	400.0	400.0	1	1	1	81.058426	121.75098	0	0.233	0.0	0.007	0.0	1001.0
0.0	0.0	1	1	400.0	400.0	1	1	1	81.058426	121.75098	0	0.233	0.0	0.007	0.0	1001.0
0.0	0.0	1	1	400.0	400.0	1	1	1	81.058426	121.75098	0	0.233	0.0	0.093	0.0	1001.0
0.0	0.0	1	1	400.0	400.0	1	1	1	81.058426	121.75098	0	0.233	0.0	0.006	0.0	1001.0
0.0	0.0	1	1	400.0	400.0	1	1	1	81.058426	121.75098	0	0.233	0.0	-0.008	0.0	1001.0
0.0	0.0	1	1	400.0	400.0	1	1	1	81.058426	121.75098	0	0.233	0.0	0.002	0.0	1001.0
0.0	0.0	1	1	400.0	400.0	1	1	1	81.058426	121.75098	0	0.233	0.0	0.015	0.0	1001.0
0.0	0.0	1	1	400.0	400.0	1	1	1	81.058426	121.75098	0	0.233	-0.001	-0.05	0.0	1001.0
0.0	0.0	1	1	400.0	400.0	1	1	1	81.058426	121.75098	0	0.233	0.0	0.005	0.0	1001.0
0.0	0.0	1	1	400.0	400.0	1	1	1	81.058426	121.75098	0	0.233	0.0	0.019	0.0	1001.0
0.0	0.0	1	1	400.0	400.0	1	1	1	81.058426	121.75098	0	0.233	0.0	0.028	0.0	1001.0
0.0	0.0	1	1	400.0	400.0	1	1	1	81.058426	121.75098	0	0.233	-0.001	-0.021	0.0	1001.0
0.0	0.0	1	1	400.0	400.0	1	1	1	81.058426	121.75098	0	0.233	0.0	0.038	0.0	1001.0
0.0	0.0	1	1	400.0	400.0	1	1	1	81.058426	121.75098	0	0.233	0.0	0.024	0.0	1001.0
0.0	0.0	1	1	400.0	400.0	1	1	1	81.058426	121.75098	0	0.233	-0.001	-0.02	0.0	1001.0
0.0	0.0	1	1	400.0	400.0	1	1	1	81.058426	121.75098	0	0.233	0.0	0.006	0.0	1001.0
0.0	0.0	1	1	400.0	400.0	1	1	1	81.058426	121.75098	0	0.233	-0.001	-0.023	0.0	1001.0
0.0	0.0	1	1	400.0	400.0	1	1	1	81.058426	121.75098	0	0.233	0.0	0.019	0.0	1001.0
0.0	0.0	1	1	400.0	400.0	1	1	1	81.058426	121.75098	0	0.233	0.0	-0.002	0.0	1001.0
0.0	0.0	1	1	400.0	400.0	1	1	1	81.058426	121.75098	0	0.233	0.0	0.008	0.0	1001.0
0.0	0.0	1	1	400.0	400.0	1	1	1	81.058426	121.75098	0	0.233	0.0	0.007	0.0	1001.0
0.0	0.0	1	1	400.0	400.0	1	1	1	81.058426	121.75098	0	0.233	-0.001	-0.019	0.0	1001.0
0.0	0.0	1	1	400.0	400.0	1	1	1	81.058426	121.75098	0	0.233	-0.001	-0.033	0.0	1001.0
0.0	0.0	1	1	400.0	400.0	1	1	1	81.058426	121.75098	0	0.233	-0.001	-0.021	0.0	1001.0
0.0	0.0	1	1	400.0	400.0	1	1	1	81.058426	121.75098	0	0.233	-0.001	-0.016	0.0	1001.0
0.0	0.0	1	1	400.0	400.0	1	1	1	81.058426	121.75098	0	0.233	0.0	0.008	0.0	1001.0
0.0	0.0	1	1	400.0	400.0	1	1	1	81.058426	121.75098	0	0.233	0.0	0.017	0.0	1001.0
0.0	0.0	1	1	400.0	400.0	1	1	1	81.058426	121.75098	0	0.233	0.0	0.01	0.0	1001.0
0.0	0.0	1	1	400.0	400.0	1	1	1	81.058426	121.75098	0	0.233	0.0	-0.01	0.0	1001.0
0.0	0.0	1	1	400.0	400.0	1	1	1	81.058426	121.75098	0	0.233	0.0	0.119	0.0	1001.0
0.0	0.0	1	1	400.0	400.0	1	1	1	81.058426	121.75098	0	0.233	0.0	0.028	0.0	1001.0
0.0	0.0	1	1	400.0	400.0	1	1	1	81.058426	121.75098	0	0.233	0.0	0.039	0.0	1001.0
0.0	0.0	1	1	400.0	400.0	1	1	1	81.058426	121.75098	0	0.233	-0.001	-0.014	0.0	1001.0
0.0	0.0	1	1	400.0	400.0	1	1	1	81.058426	121.75098	0	0.233	0.0	0.147	0.0	1001.0
0.0	0.0	1	1	400.0	400.0	1	1	1	81.058426	121.75098	0	0.233	0.0	0.062	0.0	1001.0
0.0	0.0	1	1	400.0	400.0	1	1	1	81.058426	121.75098	0	0.233	0.0	0.048	0.0	1001.0
0.0	0.0	1	1	400.0	400.0	1	1	1	81.058426	121.75098	0	0.233	0.0	0.003	0.0	1001.0
0.0	0.0	1	1	400.0	400.0	1	1	1	81.058426	121.75098	0	0.233	0.0	-0.008	0.0	1001.0
0.0	0.0	1	1	400.0	400.0	1	1	1	81.058426	121.75098	0	0.233	0.0	0.011	0.0	1001.0
0.0	0.0	1	1	400.0	400.0	1	1	1	81.058426	121.75098	0	0.233	0.0	0.0	0.0	1001.0
0.0	0.0	1	1	400.0	400.0	1	1	1	81.058426	121.75098	0	0.233	0.0	0.016	0.0	1001.0
0.0	0.0	1	1	400.0	400.0	1	1	1	81.058426	121.75098	0	0.233	0.0	0.044	0.0	1001.0
0.0	0.0	1	1	400.0	400.0	1	1	1	81.058426	121.75098	0	0.233	0.0	0.055	0.0	1001.0
0.0	0.0	1	1	400.0	400.0	1	1	1	81.058426	121.75098	0	0.233	-0.001	-0.028	0.0	1001.0
0.0	0.0	1	1	400.0	400.0	1	1	1	81.058426	121.75098	0	0.233	-0.001	-0.022	0.0	1001.0
0.0	0.0	1	1	400.0	400.0	1	1	1	81.058426	121.75098	0	0.233	-0.001	-0.019	0.0	1001.0
0.0	0.0	1	1	400.0	400.0	1	1	1	81.058426	121.75098	0	0.233	0.0	0.023	0.0	1001.0
0.0	0.0	1	1	400.0	400.0	1	1	1	81.058426	121.75098	0	0.233	-0.001	-0.015	0.0	1001.0
0.0	0.0	1	1	400.0	400.0	1	1	1	81.058426	121.75098	0	0.233	-0.001	-0.053	0.0	1001.0
0.0	0.0	1	1	400.0	400.0	1	1	1	81.058426	121.75098	0	0.233	-0.001	-0.013	0.0	1001.0
0.0	0.0	1	1	400.0	400.0	1	1	1	81.058426	121.75098	0	0.233	-0.001	-0.017	0.0	1001.0
0.0	0.0	1	1	400.0	400.0	1	1	1	81.058426	121.75098	0	0.233	-0.001	-0.039	0.0	1001.0
0.0	0.0	1	1	400.0	400.0	1	1	1	81.058426	121.75098	0	0.233	0.0	0.01	0.0	1001.0
0.0	0.0	1	1	400.0	400.0	1	1	1	81.058426	121.75098	0	0.233	0.0	0.064	0.0	1001.0
0.0	0.0	1	1	400.0	400.0	1	1	1	81.058426	121.75098	0	0.233	0.0	-0.004	0.0	1001.0
0.0	0.0	1	1	400.0	400.0	1	1	1	81.058426	121.75098	0	0.233	0.0	0.007	0.0	1001.0
0.0	0.0	1	1	400.0	400.0	1	1	1	81.058426	121.75098	0	0.233	0.0	0.025	0.0	1001.0
0.0	0.0	1	1	400.0	400.0	1	1	1	81.058426	121.75098	0	0.233	-0.001	-0.035	0.0	1001.0
0.0	0.0	1	1	400.0	400.0	1	1	1	81.058426	121.75098	0	0.233	0.0	0.002	0.0	1001.0
0.0	0.0	1	1	400.0	400.0	1	1	1	81.058426	121.75098	0	0.233	0.0	0.027	0.0	1001.0
0.0	0.0	1	1	400.0	400.0	1	1	1	81.058426	121.75098	0	0.233	0.0	0.009	0.0	1001.0
0.0	0.0	1	1	400.0	400.0	1	1	1	81.058426	121.75098	0	0.233	0.0	-0.002	0.0	1001.0
0.0	0.0	1	1	400.0	400.0	1	1	1	81.058426	121.75098	0	0.233	-0.001	-0.04	0.0	1001.0
0.0	0.0	1	1	400.0	400.0	1	1	1	81.058426	121.75098	0	0.233	0.0	0.017	0.0	1001.0
0.0	0.0	1	1	400.0	400.0	1	1	1	81.058426	121.75098	0	0.233	0.0	0.016	0.0	1001.0
0.0	0.0	1	1	400.0	400.0	1	1	1	81.058426	121.75098	0	0.233	0.0	-0.009	0.0	1001.0
0.0	0.0	1	1	400.0	400.0	1	1	1	81.058426	121.75098	0	0.233	0.0	0.023	0.0	1001.0
0.0	0.0	1	1	400.0	400.0	1	1	1	81.058426	121.75098	0	0.233	0.0	0.006	0.0	1001.0
0.0	0.0	1	1	400.0	400.0	1	1	1	81.058426	121.75098	0	0.233	0.0	0.008	0.0	1001.0
0.0	0.0	1	1	400.0	400.0	1	1	1	81.058426	121.75098	0	0.233	0.0	0.026	0.0	1001.0
0.0	0.0	1	1	400.0	400.0	1	1	1	81.058426	121.75098	0	0.233	0.0	-0.003	0.0	1001.0
0.0	0.0	1	1	400.0	400.0	1	1	1	81.058426	121.75098	0	0.233	0.0	0.044	0.0	1001.0
0.0	0.0	1	1	400.0	400.0	1	1	1	81.058426	121.75098	0	0.233	0.0	-0.008	0.0	1001.0
0.0	0.0	1	1	400.0	400.0	1	1	1	81.058426	121.75098	0	0.233	-0.001	-0.07	0.0	1001.0
0.0	0.0	1	1	400.0	400.0	1	1	1	81.058426	121.75098	0	0.233	0.0	-0.009	0.0	1001.0
0.0	0.0	1	1	400.0	400.0	1	1	1	81.058426	121.75098	0	0.233	0.0	-0.003	0.0	1001.0
0.0	0.0	1	1	400.0	400.0	1	1	1	81.058426	121.75098	0	0.233	0.0	-0.003	0.0	1001.0
0.0	0.0	1	1	400.0	400.0	1	1	1	81.058426	121.75098	0	0.233	-0.001	-0.016	0.0	1001.0
0.0	0.0	1	1	400.0	400.0	1	1	1	81.058426	121.75098	0	0.233	0.0	-0.007	0.0	1001.0
0.0	0.0	1	1	400.0	400.0	1	1	1	81.058426	121.75098	0	0.233	0.0	0.002	0.0	1001.0
0.0	0.0	1	1	400.0	400.0	1	1	1	81.058426	121.75098	0	0.233	0.0	0.008	0.0	1001.0
0.0	0.0	1	1	400.0	400.0	1	1	1	81.058426	121.75098	0	0.233	0.0	0.078	0.0	1001.0
0.0	0.0	1	1	400.0	400.0	1	1	1	81.058426	121.75098	0	0.233	0.0	0.0	0.0	1001.0
0.0	0.0	1	1	400.0	400.0	1	1	1	81.058426	121.75098	0	0.233	0.0	0.02	0.0	1001.0
0.0	0.0	1	1	400.0	400.0	1	1	1	81.058426	121.75098	0	0.233	0.0	0.094	0.0	1001.0
0.0	0.0	1	1	400.0	400.0	1	1	1	81.058426	121.75098	0	0.233	-0.001	-0.022	0.0	1001.0
0.0	0.0	1	1	400.0	400.0	1	1	1	81.058426	121.75098	0	0.233	0.0	0.092	0.0	1001.0
0.0	0.0	1	1	400.0	400.0	1	1	1	81.058426	121.75098	0	0.233	-0.001	-0.017	0.0	1001.0
0.0	0.0	1	1	400.0	400.0	1	1	1	81.058426	121.75098	0	0.233	0.0	0.026	0.0	1001.0
0.0	0.0	1	1	400.0	400.0	1	1	1	81.058426	121.75098	0	0.233	-0.001	-0.185	0.0	1001.0
0.0	0.0	1	1	400.0	400.0	1	1	1	81.058426	121.75098	0	0.233	0.0	0.015	0.0	1001.0
0.0	0.0	1	1	400.0	400.0	1	1	1	81.058426	121.75098	0	0.233	-0.001	-0.044	0.0	1001.0
0.0	0.0	1	1	400.0	400.0	1	1	1	81.058426	121.75098	0	0.233	-0.001	-0.084	0.0	1001.0
0.0	0.0	1	1	400.0	400.0	1	1	1	81.058426	121.75098	0	0.233	0.0	0.005	0.0	1001.0
0.0	0.0	1	1	400.0	400.0	1	1	1	81.058426	121.75098	0	0.233	-0.001	-0.017	0.0	1001.0
0.0	0.0	1	1	400.0	400.0	1	1	1	81.058426	121.75098	0	0.233	0.0	0.013	0.0	1001.0
0.0	0.0	1	1	400.0	400.0	1	1	1	81.058426	121.75098	0	0.233	0.0	-0.006	0.0	1001.0
0.0	0.0	1	1	400.0	400.0	1	1	1	81.058426	121.75098	0	0.233	0.0	0.003	0.0	1001.0
0.0	0.0	1	1	400.0	400.0	1	1	1	81.058426	121.75098	0	0.233	-0.001	-0.026	0.0	1001.0
0.0	0.0	1	1	400.0	400.0	1	1	1	81.058426	121.75098	0	0.233	0.0	-0.007	0.0	1001.0
0.0	0.0	1	1	400.0	400.0	1	1	1	81.058426	121.75098	0	0.233	-0.001	-0.012	0.0	1001.0
0.0	0.0	1	1	400.0	400.0	1	1	1	81.058426	121.75098	0	0.233	0.0	0.029	0.0	1001.0
0.0	0.0	1	1	400.0	400.0	1	1	1	81.058426	121.75098	0	0.233	0.0	0.003	0.0	1001.0
0.0	0.0	1	1	400.0	400.0	1	1	1	81.058426	121.75098	0	0.233	0.0	-0.01	0.0	1001.0
0.0	0.0	1	1	400.0	400.0	1	1	1	81.058426	121.75098	0	0.233	0.0	0.019	0.0	1001.0
-5555.5557	-400.0	2	1	400.0	300.99503	0	2	1	81.058426	121.75098	1	0.233	0.0	0.098	0.0	1001.0
-5555.5557	-400.0	2	1	400.0	300.99503	0	2	1	81.058426	121.75098	1	0.233	-0.001	-0.074	0.0	1001.0
-5555.5557	-400.0	2	1	400.0	300.99503	0	2	1	81.058426	121.75098	1	0.233	0.0	-0.001	0.0	1001.0
-5555.5557	-400.0	2	1	400.0	300.99503	0	2	1	81.058426	121.75098	1	0.233	-0.003	-0.309	-0.392	1001.0
-5555.5557	-400.0	2	1	400.0	300.99503	0	2	1	81.058426	121.75098	1	0.233	-0.005	-0.385	-0.392	1001.0
-5555.5557	-400.0	2	1	400.0	300.99503	0	2	1	81.058426	121.75098	1	0.233	-0.011	-0.765	-0.757	1001.0
-5555.5557	-400.0	2	1	400.0	300.99503	0	2	1	81.058426	121.75098	1	0.233	-0.021	-1.386	-1.413	1001.0
-5555.5557	-400.0	2	1	400.0	300.99503	0	2	1	81.058426	121.75098	1	0.232	-0.03	-1.461	-1.413	1001.0
-5555.5557	-400.0	2	1	400.0	300.99503	0	2	1	81.058426	121.75098	1	0.232	-0.044	-1.964	-1.978	1001.0
-5555.5557	-400.0	2	1	400.0	300.99503	0	2	1	81.058426	121.75098	1	0.231	-0.057	-2.202	-2.232	1001.0
-5555.5557	-400.0	2	1	400.0	300.99503	0	2	1	81.058426	121.75098	1	0.231	-0.07	-2.344	-2.232	1001.0
-5555.5557	-400.0	2	1	400.0	300.99503	0	2	1	81.058426	121.75098	1	0.231	-0.086	-2.715	-2.686	1001.0
-5555.5557	-400.0	2	1	400.0	300.99503	0	2	1	81.058426	121.75098	1	0.23	-0.1	-2.748	-2.889	1001.0
-5555.5557	-400.0	2	1	400.0	300.99503	0	2	1	81.058426	121.75098	1	0.229	-0.114	-2.876	-2.889	1001.0
-5555.5557	-400.0	2	1	400.0	300.99503	0	2	1	81.058426	121.75098	1	0.229	-0.129	-3.194	-3.254	1001.0
-5555.5557	-400.0	2	1	400.0	300.99503	0	2	1	81.058426	121.75098	1	0.228	-0.143	-3.265	-3.254	1001.0
-5555.5557	-400.0	2	1	400.0	300.99503	0	2	1	81.058426	121.75098	1	0.227	-0.157	-3.562	-3.569	1001.0
-5555.5557	-400.0	2	1	400.0	300.99503	0	2	1	81.058426	121.75098	1	0.227	-0.172	-3.702	-3.709	1001.0
-5555.5557	-400.0	2	1	400.0	300.99503	0	2	1	81.058426	121.75098	1	0.226	-0.186	-3.728	-3.709	1001.0
-5555.5557	-400.0	2	1	400.0	300.99503	0	2	1	81.058426	121.75098	1	0.225	-0.2	-3.946	-3.963	1001.0
-5555.5557	-400.0	2	1	400.0	300.99503	0	2	1	81.058426	121.75098	1	0.224	-0.213	-3.989	-4.075	1001.0
-5555.5557	-400.0	2	1	400.0	300.99503	0	2	1	81.058426	121.75098	1	0.223	-0.226	-4.075	-4.075	1001.0
-5555.5557	-400.0	2	1	400.0	300.99503	0	2	1	81.058426	121.75098	1	0.222	-0.239	-4.411	-4.278	1001.0
-5555.5557	-400.0	2	1	400.0	300.99503	0	2	1	81.058426	121.75098	1	0.221	-0.25	-4.317	-4.278	1001.0
-5555.5557	-400.0	2	1	400.0	300.99503	0	2	1	81.058426	121.75098	1	0.22	-0.262	-4.387	-4.369	1001.0
-5555.5557	-400.0	2	1	400.0	300.99503	0	2	1	81.058426	121.75098	1	0.218	-0.272	-4.524	-4.531	1001.0
-5555.5557	-400.0	2	1	400.0	300.99503	0	2	1	81.058426	121.75098	1	0.217	-0.282	-4.523	-4.531	1001.0
-5555.5557	-400.0	2	1	400.0	300.99503	0	2	1	81.058426	121.75098	1	0.216	-0.292	-4.602	-4.604	1001.0
-5555.5557	-400.0	2	1	400.0	300.99503	0	2	1	81.058426	121.75098	1	0.215	-0.302	-4.744	-4.735	1001.0
-5555.5557	-400.0	2	1	400.0	300.99503	0	2	1	81.058426	121.75098	1	0.214	-0.31	-4.803	-4.735	1001.0
-5555.5557	-400.0	2	1	400.0	300.99503	0	2	1	81.058426	121.75098	1	0.213	-0.32	-4.874	-4.847	1001.0
-5555.5557	-400.0	2	1	400.0	300.99503	0	2	1	81.058426	121.75098	1	0.211	-0.329	-4.859	-4.847	1001.0
-5555.5557	-400.0	2	1	400.0	300.99503	0	2	1	81.058426	121.75098	1	0.21	-0.336	-4.85	-4.898	1001.0
-5555.5557	-400.0	2	1	400.0	300.99503	0	2	1	81.058426	121.75098	1	0.208	-0.344	-5.04	-4.988	1001.0
-5555.5557	-400.0	2	1	400.0	300.99503	0	2	1	81.058426	121.75098	1	0.207	-0.35	-4.987	-4.988	1001.0
-5555.5557	-400.0	2	1	400.0	300.99503	0	2	1	81.058426	121.75098	1	0.205	-0.356	-5.054	-5.029	1001.0
-5555.5557	-400.0	2	1	400.0	300.99503	0	2	1	81.058426	121.75098	1	0.204	-0.364	-5.108	-5.102	1001.0
-5555.5557	-400.0	2	1	400.0	300.99503	0	2	1	81.058426	121.75098	1	0.202	-0.369	-5.08	-5.102	1001.0
-5555.5557	-400.0	2	1	400.0	300.99503	0	2	1	81.058426	121.75098	1	0.202	-0.374	-5.137	-5.134	1001.0
-5555.5557	-400.0	2	1	400.0	300.99503	0	2	1	81.058426	121.75098	1	0.201	-0.38	-5.141	-5.134	1001.0
-5555.5557	-400.0	2	1	400.0	300.99503	0	2	1	81.058426	121.75098	1	0.2	-0.385	-5.198	-5.192	1001.0
-5555.5557	-400.0	2	1	400.0	300.99503	0	2	1	81.058426	121.75098	1	0.199	-0.388	-5.054	-5.218	1001.0
-5555.5557	-400.0	2	1	400.0	300.99503	0	2	1	81.058426	121.75098	1	0.199	-0.392	-5.232	-5.218	1001.0
-5555.5557	-400.0	2	1	400.0	300.99503	0	2	1	81.058426	121.75098	1	0.199	-0.396	-5.29	-5.265	1001.0
-5555.5557	-400.0	2	1	400.0	300.99503	0	2	1	81.058426	121.75098	1	0.198	-0.4	-5.154	-5.306	1001.0
-5555.5557	-400.0	2	1	400.0	300.99503	0	2	1	81.058426	121.75098	1	0.198	-0.404	-5.337	-5.306	1001.0
-5555.5557	-400.0	2	1	400.0	300.99503	0	2	1	81.058426	121.75098	1	0.198	-0.408	-5.384	-5.324	1001.0
-5555.5557	-400.0	2	1	400.0	300.99503	0	2	1	81.058426	121.75098	1	0.198	-0.412	-5.395	-5.324	1001.0
-5555.5557	-400.0	2	1	400.0	300.99503	0	2	1	81.058426	121.75098	1	0.198	-0.415	-5.212	-5.356	1001.0
-5555.5557	-400.0	2	1	400.0	300.99503	0	2	1	81.058426	121.75098	1	0.198	-0.419	-5.353	-5.371	1001.0
-5555.5557	-400.0	2	1	400.0	300.99503	0	2	1	81.058426	121.75098	1	0.198	-0.422	-5.363	-5.371	1001.0
-5555.5557	-400.0	2	1	400.0	300.99503	0	2	1	81.058426	121.75098	1	0.198	-0.424	-5.442	-5.397	1001.0
-5555.5557	-400.0	2	1	400.0	300.99503	0	2	1	81.058426	121.75098	1	0.198	-0.426	-5.42	-5.408	1001.0
-5555.5557	-400.0	2	1	400.0	300.99503	0	2	1	81.058426	121.75098	1	0.199	-0.428	-5.439	-5.408	1001.0
-5555.5557	-400.0	2	1	400.0	300.99503	1	2	1	81.058426	121.75098	1	0.199	-0.43	-5.437	-5.429	1001.0
-5555.5557	-400.0	2	1	400.0	300.99503	1	2	1	81.058426	121.75098	1	0.199	-0.432	-5.391	-5.429	1001.0
-5555.5557	-400.0	2	1	400.0	300.99503	1	2	1	81.058426	121.75098	1	0.199	-0.434	-5.44	-5.447	1001.0
-5555.5557	-400.0	2	1	400.0	300.99503	1	2	1	81.058426	121.75098	1	0.199	-0.436	-5.398	-5.455	1001.0
-5555.5557	-400.0	2	1	400.0	300.99503	1	2	1	81.058426	121.75098	1	0.199	-0.438	-5.504	-5.455	1001.0
-5555.5557	-400.0	2	1	400.0	300.99503	1	2	1	81.058426	121.75098	1	0.199	-0.44	-5.529	-5.47	1001.0
-5555.5557	-400.0	2	1	400.0	300.99503	1	2	1	81.058426	121.75098	1	0.2	-0.441	-5.458	-5.476	1001.0
-5555.5557	-400.0	2	1	400.0	300.99503	1	2	1	81.058426	121.75098	1	0.2	-0.441	-5.463	-5.476	1001.0
-5555.5557	-400.0	2	1	400.0	300.99503	1	2	1	81.058426	121.75098	1	0.2	-0.441	-5.494	-5.488	1001.0
-5555.5557	-400.0	2	1	400.0	300.99503	1	2	1	81.058426	121.75098	1	0.2	-0.441	-5.468	-5.488	1001.0
-5555.5557	-400.0	2	1	400.0	300.99503	1	2	1	81.058426	121.75098	1	0.2	-0.441	-5.511	-5.493	1001.0
-5555.5557	-400.0	2	1	400.0	300.99503	1	2	1	81.058426	121.75098	1	0.2	-0.441	-5.531	-5.502	1001.0
-5555.5557	-400.0	2	1	400.0	300.99503	1	2	1	81.058426	121.75098	1	0.2	-0.441	-5.526	-5.502	1001.0
-5555.5557	-400.0	2	1	400.0	300.99503	1	2	1	81.058426	121.75098	1	0.199	-0.441	-5.514	-5.507	1001.0
-5555.5557	-400.0	2	1	400.0	300.99503	1	2	1	81.058426	121.75098	1	0.199	-0.442	-5.694	-5.514	1001.0
-5555.5557	-400.0	2	1	400.0	300.99503	1	2	1	81.058426	121.75098	1	0.199	-0.442	-5.517	-5.514	1001.0
-5555.5557	-400.0	2	1	400.0	300.99503	1	2	1	81.058426	121.75098	1	0.199	-0.442	-5.511	-5.517	1001.0
-5555.5557	-400.0	2	1	400.0	300.99503	1	2	1	81.058426	121.75098	1	0.199	-0.442	-5.458	-5.517	1001.0
-5555.5557	-400.0	2	1	400.0	300.99503	1	2	1	81.058426	121.75098	1	0.199	-0.443	-5.478	-5.523	1001.0
-5555.5557	-400.0	2	1	400.0	300.99503	1	2	1	81.058426	121.75098	1	0.199	-0.444	-5.557	-5.529	1001.0
-5555.5557	-400.0	2	1	400.0	300.99503	1	2	1	81.058426	121.75098	1	0.199	-0.445	-5.519	-5.529	1001.0
-5555.5557	-400.0	2	1	400.0	300.99503	1	2	1	81.058426	121.75098	1	0.199	-0.445	-5.534	-5.531	1001.0
-5555.5557	-400.0	2	1	400.0	300.99503	1	2	1	81.058426	121.75098	1	0.199	-0.446	-5.528	-5.535	1001.0
-5555.5557	-400.0	2	1	400.0	300.99503	1	2	1	81.058426	121.75098	1	0.199	-0.447	-5.501	-5.535	1001.0
-5555.5557	-400.0	2	1	400.0	300.99503	1	2	1	81.058426	121.75098	1	0.198	-0.448	-5.574	-5.537	1001.0
-5555.5557	-400.0	2	1	400.0	300.99503	1	2	1	81.058426	121.75098	1	0.198	-0.449	-5.515	-5.537	1001.0
-5555.5557	-400.0	2	1	400.0	300.99503	1	2	1	81.058426	121.75098	1	0.198	-0.449	-5.502	-5.541	1001.0
-5555.5557	-400.0	2	1	400.0	300.99503	1	2	1	81.058426	121.75098	1	0.198	-0.45	-5.57	-5.542	1001.0
-5555.5557	-400.0	2	1	400.0	300.99503	1	2	1	81.058426	121.75098	1	0.198	-0.452	-5.7	-5.542	1001.0
-5555.5557	-400.0	2	1	400.0	300.99503	1	2	1	81.058426	121.75098	1	0.198	-0.453	-5.557	-5.544	1001.0
-5555.5557	-400.0	2	1	400.0	300.99503	1	2	1	81.058426	121.75098	1	0.198	-0.454	-5.606	-5.546	1001.0
-5555.5557	-400.0	2	1	400.0	300.99503	1	2	1	81.058426	121.75098	1	0.198	-0.455	-5.607	-5.546	1001.0
-5555.5557	-400.0	2	1	400.0	300.99503	1	2	1	81.058426	121.75098	1	0.198	-0.457	-5.588	-5.548	1001.0
-5555.5557	-400.0	2	1	400.0	300.99503	1	2	1	81.058426	121.75098	1	0.198	-0.459	-5.56	-5.548	1001.0
-5555.5557	-400.0	2	1	400.0	300.99503	1	2	1	81.058426	121.75098	1	0.198	-0.461	-5.593	-5.55	1001.0
-5555.5557	-400.0	2	1	400.0	300.99503	1	2	1	81.058426	121.75098	1	0.198	-0.461	-5.56	-5.55	1001.0
-5555.5557	-400.0	2	1	400.0	300.99503	1	2	1	81.058426	121.75098	1	0.198	-0.461	-5.558	-5.55	1001.0
-5555.5557	-400.0	2	1	400.0	300.99503	1	2	1	81.058426	121.75098	1	0.199	-0.46	-5.547	-5.552	1001.0
-5555.5557	-400.0	2	1	400.0	300.99503	1	2	1	81.058426	121.75098	1	0.199	-0.461	-5.651	-5.553	1001.0
-5555.5557	-400.0	2	1	400.0	300.99503	1	2	1	81.058426	121.75098	1	0.199	-0.46	-5.501	-5.553	1001.0
-5555.5557	-400.0	2	1	400.0	300.99503	1	2	1	81.058426	121.75098	1	0.199	-0.46	-5.501	-5.554	1001.0
-5555.5557	-400.0	2	1	400.0	300.99503	1	2	1	81.058426	121.75098	1	0.199	-0.46	-5.525	-5.554	1001.0
-5555.5557	-400.0	2	1	400.0	300.99503	1	2	1	81.058426	121.75098	1	0.199	-0.461	-5.584	-5.555	1001.0
-5555.5557	-400.0	2	1	400.0	300.99503	1	2	1	81.058426	121.75098	1	0.199	-0.46	-5.551	-5.555	1001.0
-5555.5557	-400.0	2	1	400.0	300.99503	1	2	1	81.058426	121.75098	1	0.199	-0.46	-5.473	-5.555	1001.0
-5555.5557	-400.0	2	1	400.0	300.99503	1	2	1	81.058426	121.75098	1	0.199	-0.461	-5.586	-5.556	1001.0
-5555.5557	-400.0	2	1	400.0	300.99503	1	2	1	81.058426	121.75098	1	0.199	-0.461	-5.568	-5.556	1001.0
-5555.5557	-400.0	2	1	400.0	300.99503	1	2	1	81.058426	121.75098	1	0.199	-0.46	-5.536	-5.556	1001.0
-5555.5557	-400.0	2	1	400.0	300.99503	1	2	1	81.058426	121.75098	1	0.2	-0.46	-5.551	-5.557	1001.0
-5555.5557	-400.0	2	1	400.0	300.99503	1	2	1	81.058426	121.75098	1	0.2	-0.461	-5.562	-5.557	1001.0
-5555.5557	-400.0	2	1	400.0	300.99503	1	2	1	81.058426	121.75098	1	0.2	-0.461	-5.589	-5.559	1001.0
-5555.5557	-400.0	2	1	400.0	300.99503	1	2	1	81.058426	121.75098	1	0.2	-0.46	-5.544	-5.559	1001.0
-5555.5557	-400.0	2	1	400.0	300.99503	1	2	1	81.058426	121.75098	1	0.2	-0.46	-5.541	-5.559	1001.0
-5555.5557	-400.0	2	1	400.0	300.99503	1	2	1	81.058426	121.75098	1	0.2	-0.46	-5.537	-5.559	1001.0
-5555.5557	-400.0	2	1	400.0	300.99503	1	2	1	81.058426	121.75098	1	0.2	-0.46	-5.557	-5.56	1001.0
-5555.5557	-400.0	2	1	400.0	300.99503	1	2	1	81.058426	121.75098	1	0.201	-0.46	-5.54	-5.56	1001.0
-5555.5557	-400.0	2	1	400.0	300.99503	1	2	1	81.058426	121.75098	1	0.201	-0.46	-5.524	-5.56	1001.0
-5555.5557	-400.0	2	1	400.0	300.99503	1	2	1	81.058426	121.75098	1	0.201	-0.461	-5.568	-5.56	1001.0
-5555.5557	-400.0	2	1	400.0	300.99503	1	2	1	81.058426	121.75098	1	0.201	-0.461	-5.562	-5.56	1001.0
-5555.5557	-400.0	2	1	400.0	300.99503	1	2	1	81.058426	121.75098	1	0.201	-0.461	-5.598	-5.56	1001.0
-5555.5557	-400.0	2	1	400.0	300.99503	1	2	1	81.058426	121.75098	1	0.201	-0.461	-5.574	-5.56	1001.0
-5555.5557	-400.0	2	1	400.0	300.99503	1	2	1	81.058426	121.75098	1	0.201	-0.46	-5.55	-5.56	1001.0
-5555.5557	-400.0	2	1	400.0	300.99503	1	2	1	81.058426	121.75098	1	0.201	-0.46	-5.557	-5.56	1001.0
-5555.5557	-400.0	2	1	400.0	300.99503	1	2	1	81.058426	121.75098	1	0.201	-0.46	-5.553	-5.56	1001.0
-5555.5557	-400.0	2	1	400.0	300.99503	1	2	1	81.058426	121.75098	1	0.201	-0.461	-5.56	-5.56	1001.0
-5555.5557	-400.0	2	1	400.0	300.99503	1	2	1	81.058426	121.75098	1	0.201	-0.461	-5.577	-5.56	1001.0
-5555.5557	-400.0	2	1	400.0	300.99503	1	2	1	81.058426	121.75098	1	0.201	-0.46	-5.539	-5.56	1001.0
-5555.5557	-400.0	2	1	400.0	300.99503	1	2	1	81.058426	121.75098	1	0.201	-0.46	-5.542	-5.56	1001.0
-5555.5557	-400.0	2	1	400.0	300.99503	1	2	1	81.058426	121.75098	1	0.201	-0.461	-5.558	-5.56	1001.0
-5555.5557	-400.0	2	1	400.0	300.99503	1	2	1	81.058426	121.75098	1	0.201	-0.461	-5.669	-5.56	1001.0
-5555.5557	-400.0	2	1	400.0	300.99503	1	2	1	81.058426	121.75098	1	0.201	-0.461	-5.582	-5.561	1001.0
-5555.5557	-400.0	2	1	400.0	300.99503	1	2	1	81.058426	121.75098	1	0.201	-0.46	-5.337	-5.561	1001.0
-5555.5557	-400.0	2	1	400.0	300.99503	1	2	1	81.058426	121.75098	1	0.201	-0.46	-5.531	-5.561	1001.0
-5555.5557	-400.0	2	1	400.0	300.99503	1	2	1	81.058426	121.75098	1	0.201	-0.461	-5.57	-5.561	1001.0
-5555.5557	-400.0	2	1	400.0	300.99503	1	2	1	81.058426	121.75098	1	0.201	-0.461	-5.564	-5.561	1001.0
-5555.5557	-400.0	2	1	400.0	300.99503	1	2	1	81.058426	121.75098	1	0.201	-0.46	-5.526	-5.561	1001.0
-5555.5557	-400.0	2	1	400.0	300.99503	1	2	1	81.058426	121.75098	1	0.201	-0.46	-5.537	-5.561	1001.0
-5555.5557	-400.0	2	1	400.0	300.99503	1	2	1	81.058426	121.75098	1	0.201	-0.461	-5.56	-5.561	1001.0
-5555.5557	-400.0	2	1	400.0	300.99503	1	2	1	81.058426	121.75098	1	0.201	-0.46	-5.543	-5.561	1001.0
-5555.5557	-400.0	2	1	400.0	300.99503	1	2	1	81.058426	121.75098	1	0.201	-0.461	-5.608	-5.561	1001.0
-5555.5557	-400.0	2	1	400.0	300.99503	1	2	1	81.058426	121.75098	1	0.201	-0.461	-5.589	-5.561	1001.0
-5555.5557	-400.0	2	1	400.0	300.99503	1	2	1	81.058426	121.75098	1	0.201	-0.461	-5.632	-5.561	1001.0
-5555.5557	-400.0	2	1	400.0	300.99503	1	2	1	81.058426	121.75098	1	0.201	-0.461	-5.583	-5.561	1001.0
-5555.5557	-400.0	2	1	400.0	300.99503	1	2	1	81.058426	121.75098	1	0.201	-0.461	-5.565	-5.561	1001.0
-5555.5557	-400.0	2	1	400.0	300.99503	1	2	1	81.058426	121.75098	1	0.201	-0.461	-5.567	-5.561	1001.0
-5555.5557	-400.0	2	1	400.0	300.99503	1	2	1	81.058426	121.75098	1	0.201	-0.461	-5.698	-5.561	1001.0
-5555.5557	-400.0	2	1	400.0	300.99503	1	2	1	81.058426	121.75098	1	0.202	-0.461	-5.567	-5.561	1001.0
-5555.5557	-400.0	2	1	400.0	300.99503	1	2	1	81.058426	121.75098	1	0.202	-0.461	-5.574	-5.561	1001.0
-5555.5557	-400.0	2	1	400.0	300.99503	1	2	1	81.058426	121.75098	1	0.202	-0.46	-5.555	-5.561	1001.0
-5555.5557	-400.0	2	1	400.0	300.99503	1	2	1	81.058426	121.75098	1	0.202	-0.461	-5.605	-5.561	1001.0
-5555.5557	-400.0	2	1	400.0	300.99503	1	2	1	81.058426	121.75098	1	0.202	-0.461	-5.559	-5.561	1001.0
-5555.5557	-400.0	2	1	400.0	300.99503	1	2	1	81.058426	121.75098	1	0.202	-0.461	-5.578	-5.561	1001.0
-5555.5557	-400.0	2	1	400.0	300.99503	1	2	1	81.058426	121.75098	1	0.202	-0.461	-5.57	-5.561	1001.0
-5555.5557	-400.0	2	1	400.0	300.99503	1	2	1	81.058426	121.75098	1	0.202	-0.46	-5.536	-5.561	1001.0
-5555.5557	-400.0	2	1	400.0	300.99503	1	2	1	81.058426	121.75098	1	0.202	-0.461	-5.567	-5.561	1001.0
-5555.5557	-400.0	2	1	400.0	300.99503	1	2	1	81.058426	121.75098	1	0.202	-0.461	-5.564	-5.561	1001.0
-5555.5557	-400.0	2	1	400.0	300.99503	1	2	1	81.058426	121.75098	1	0.202	-0.46	-5.548	-5.561	1001.0
-5555.5557	-400.0	2	1	400.0	300.99503	1	2	1	81.058426	121.75098	1	0.202	-0.46	-5.518	-5.561	1001.0
-5555.5557	-400.0	2	1	400.0	300.99503	1	2	1	81.058426	121.75098	1	0.202	-0.461	-5.587	-5.561	1001.0
-5555.5557	-400.0	2	1	400.0	300.99503	1	2	1	81.058426	121.75098	1	0.202	-0.461	-5.602	-5.561	1001.0
-5555.5557	-400.0	2	1	400.0	300.99503	1	2	1	81.058426	121.75098	1	0.202	-0.461	-5.564	-5.561	1001.0
-5555.5557	-400.0	2	1	400.0	300.99503	1	2	1	81.058426	121.75098	1	0.202	-0.461	-5.568	-5.561	1001.0
-5555.5557	-400.0	2	1	400.0	300.99503	1	2	1	81.058426	121.75098	1	0.202	-0.461	-5.584	-5.561	1001.0
-5555.5557	-400.0	2	1	400.0	300.99503	1	2	1	81.058426	121.75098	1	0.202	-0.46	-5.522	-5.561	1001.0
-5555.5557	-400.0	2	1	400.0	300.99503	1	2	1	81.058426	121.75098	1	0.202	-0.461	-5.566	-5.561	1001.0
-5555.5557	-400.0	2	1	400.0	300.99503	1	2	1	81.058426	121.75098	1	0.202	-0.461	-5.591	-5.561	1001.0
-5555.5557	-400.0	2	1	400.0	300.99503	1	2	1	81.058426	121.75098	1	0.202	-0.46	-5.534	-5.561	1001.0
-5555.5557	-400.0	2	1	400.0	300.99503	1	2	1	81.058426	121.75098	1	0.202	-0.461	-5.693	-5.561	1001.0
-5555.5557	-400.0	2	1	400.0	300.99503	1	2	1	81.058426	121.75098	1	0.202	-0.461	-5.566	-5.561	1001.0
-5555.5557	-400.0	2	1	400.0	300.99503	1	2	1	81.058426	121.75098	1	0.202	-0.46	-5.551	-5.561	1001.0
-5555.5557	-400.0	2	1	400.0	300.99503	1	2	1	81.058426	121.75098	1	0.202	-0.46	-5.52	-5.561	1001.0
-5555.5557	-400.0	2	1	400.0	300.99503	1	2	1	81.058426	121.75098	1	0.202	-0.461	-5.585	-5.561	1001.0
-5555.5557	-400.0	2	1	400.0	300.99503	1	2	1	81.058426	121.75098	1	0.202	-0.461	-5.593	-5.561	1001.0
-5555.5557	-400.0	2	1	400.0	300.99503	1	2	1	81.058426	121.75098	1	0.201	-0.461	-5.591	-5.561	1001.0
-5555.5557	-400.0	2	1	400.0	300.99503	1	2	1	81.058426	121.75098	1	0.201	-0.461	-5.564	-5.561	1001.0
-5555.5557	-400.0	2	1	400.0	300.99503	1	2	1	81.058426	121.75098	1	0.201	-0.461	-5.571	-5.561	1001.0
-5555.5557	-400.0	2	1	400.0	300.99503	1	2	1	81.058426	121.75098	1	0.201	-0.46	-5.531	-5.561	1001.0
-5555.5557	-400.0	2	1	400.0	300.99503	1	2	1	81.058426	121.75098	1	0.201	-0.46	-5.537	-5.561	1001.0
-5555.5557	-400.0	2	1	400.0	300.99503	1	2	1	81.058426	121.75098	1	0.201	-0.46	-5.546	-5.561	1001.0
-5555.5557	-400.0	2	1	400.0	300.99503	1	2	1	81.058426	121.75098	1	0.201	-0.461	-5.702	-5.561	1001.0
-5555.5557	-400.0	2	1	400.0	300.99503	1	2	1	81.058426	121.75098	1	0.201	-0.461	-5.56	-5.561	1001.0
-5555.5557	-400.0	2	1	400.0	300.99503	1	2	1	81.058426	121.75098	1	0.201	-0.461	-5.589	-5.561	1001.0
-5555.5557	-400.0	2	1	400.0	300.99503	1	2	1	81.058426	121.75098	1	0.201	-0.46	-5.55	-5.561	1001.0
-5555.5557	-400.0	2	1	400.0	300.99503	1	2	1	81.058426	121.75098	1	0.201	-0.46	-5.55	-5.561	1001.0
-5555.5557	-400.0	2	1	400.0	300.99503	1	2	1	81.058426	121.75098	1	0.201	-0.461	-5.574	-5.561	1001.0
-5555.5557	-400.0	2	1	400.0	300.99503	1	2	1	81.058426	121.75098	1	0.201	-0.46	-5.547	-5.561	1001.0
-5555.5557	-400.0	2	1	400.0	300.99503	1	2	1	81.058426	121.75098	1	0.201	-0.46	-5.545	-5.561	1001.0
-5555.5557	-400.0	2	1	400.0	300.99503	1	2	1	81.058426	121.75098	1	0.201	-0.461	-5.574	-5.561	1001.0
-5555.5557	-400.0	2	1	400.0	300.99503	1	2	1	81.058426	121.75098	1	0.201	-0.46	-5.545	-5.561	1001.0
-5555.5557	-400.0	2	1	400.0	300.99503	1	2	1	81.058426	121.75098	1	0.201	-0.46	-5.545	-5.561	1001.0
-5555.5557	-400.0	2	1	400.0	300.99503	1	2	1	81.058426	121.75098	1	0.201	-0.46	-5.499	-5.561	1001.0
-5555.5557	-400.0	2	1	400.0	300.99503	1	2	1	81.058426	121.75098	1	0.201	-0.461	-5.564	-5.561	1001.0
-5555.5557	-400.0	2	1	400.0	300.99503	1	2	1	81.058426	121.75098	1	0.201	-0.461	-5.582	-5.561	1001.0
-5555.5557	-400.0	2	1	400.0	300.99503	1	2	1	81.058426	121.75098	1	0.201	-0.461	-5.582	-5.561	1001.0
-5555.5557	-400.0	2	1	400.0	300.99503	1	2	1	81.058426	121.75098	1	0.201	-0.461	-5.6	-5.561	1001.0
-5555.5557	-400.0	2	1	400.0	300.99503	1	2	1	81.058426	121.75098	1	0.201	-0.461	-5.567	-5.561	1001.0
-5555.5557	-400.0	2	1	400.0	300.99503	1	2	1	81.058426	121.75098	1	0.201	-0.46	-5.551	-5.561	1001.0
-5555.5557	-400.0	2	1	400.0	300.99503	1	2	1	81.058426	121.75098	1	0.201	-0.461	-5.57	-5.561	1001.0
-5555.5557	-400.0	2	1	400.0	300.99503	1	2	1	81.058426	121.75098	1	0.201	-0.461	-5.6	-5.561	1001.0
-5555.5557	-400.0	2	1	400.0	300.99503	1	2	1	81.058426	121.75098	1	0.201	-0.46	-5.554	-5.561	1001.0
-5555.5557	-400.0	2	1	400.0	300.99503	1	2	1	81.058426	121.75098	1	0.201	-0.461	-5.684	-5.561	1001.0
-5555.5557	-400.0	2	1	400.0	300.99503	1	2	1	81.058426	121.75098	1	0.201	-0.46	-5.534	-5.561	1001.0
-5555.5557	-400.0	2	1	400.0	300.99503	1	2	1	81.058426	121.75098	1	0.201	-0.46	-5.552	-5.561	1001.0
-5555.5557	-400.0	2	1	400.0	300.99503	1	2	1	81.058426	121.75098	1	0.201	-0.461	-5.59	-5.561	1001.0
-5555.5557	-400.0	2	1	400.0	300.99503	1	2	1	81.058426	121.75098	1	0.201	-0.46	-5.467	-5.561	1001.0
-5555.5557	-400.0	2	1	400.0	300.99503	1	2	1	81.058426	121.75098	1	0.201	-0.46	-5.556	-5.561	1001.0
-5555.5557	-400.0	2	1	400.0	300.99503	1	2	1	81.058426	121.75098	1	0.201	-0.461	-5.582	-5.561	1001.0
-5555.5557	-400.0	2	1	400.0	300.99503	1	2	1	81.058426	121.75098	1	0.2	-0.46	-5.53	-5.561	1001.0
-5555.5557	-400.0	2	1	400.0	300.99503	1	2	1	81.058426	121.75098	1	0.2	-0.462	-5.564	-5.561	1001.0
-5555.5557	-400.0	2	1	400.0	300.99503	1	2	1	81.058426	121.75098	1	0.2	-0.461	-5.551	-5.561	1001.0
-5555.5557	-400.0	2	1	400.0	300.99503	1	2	1	81.058426	121.75098	1	0.2	-0.461	-5.565	-5.561	1001.0
-5555.5557	-400.0	2	1	400.0	300.99503	1	2	1	81.058426	121.75098	1	0.2	-0.461	-5.569	-5.561	1001.0
-5555.5557	-400.0	2	1	400.0	300.99503	1	2	1	81.058426	121.75098	1	0.2	-0.461	-5.589	-5.561	1001.0
-5555.5557	-400.0	2	1	400.0	300.99503	1	2	1	81.058426	121.75098	1	0.2	-0.461	-5.575	-5.561	1001.0
-5555.5557	-400.0	2	1	400.0	300.99503	1	2	1	81.058426	121.75098	1	0.2	-0.461	-5.56	-5.561	1001.0
-5555.5557	-400.0	2	1	400.0	300.99503	1	2	1	81.058426	121.75098	1	0.2	-0.461	-5.577	-5.561	1001.0
-5555.5557	-400.0	2	1	400.0	300.99503	1	2	1	81.058426	121.75098	1	0.2	-0.461	-5.559	-5.561	1001.0
-5555.5557	-400.0	2	1	400.0	300.99503	1	2	1	81.058426	121.75098	1	0.2	-0.46	-5.503	-5.561	1001.0
-5555.5557	-400.0	2	1	400.0	300.99503	1	2	1	81.058426	121.75098	1	0.2	-0.46	-5.534	-5.561	1001.0
-5555.5557	-400.0	2	1	400.0	300.99503	1	2	1	81.058426	121.75098	1	0.2	-0.461	-5.696	-5.561	1001.0
-5555.5557	-400.0	2	1	400.0	300.99503	1	2	1	81.058426	121.75098	1	0.2	-0.46	-5.514	-5.561	1001.0
-5555.5557	-400.0	2	1	400.0	300.99503	1	2	1	81.058426	121.75098	1	0.2	-0.46	-5.541	-5.561	1001.0
-5555.5557	-400.0	2	1	400.0	300.99503	1	2	1	81.058426	121.75098	1	0.2	-0.46	-5.536	-5.561	1001.0
-5555.5557	-400.0	2	1	400.0	300.99503	1	2	1	81.058426	121.75098	1	0.2	-0.46	-5.549	-5.561	1001.0
-5555.5557	-400.0	2	1	400.0	300.99503	1	2	1	81.058426	121.75098	1	0.2	-0.461	-5.563	-5.561	1001.0
-5555.5557	-400.0	2	1	400.0	300.99503	1	2	1	81.058426	121.75098	1	0.2	-0.461	-5.581	-5.561	1001.0
-5555.5557	-400.0	2	1	400.0	300.99503	1	2	1	81.058426	121.75098	1	0.2	-0.46	-5.539	-5.561	1001.0
-5555.5557	-400.0	2	1	400.0	300.99503	1	2	1	81.058426	121.75098	1	0.2	-0.46	-5.551	-5.561	1001.0
-5555.5557	-400.0	2	1	400.0	300.99503	1	2	1	81.058426	121.75098	1	0.2	-0.46	-5.55	-5.561	1001.0
-5555.5557	-400.0	2	1	400.0	300.99503	1	2	1	81.058426	121.75098	1	0.2	-0.461	-5.6	-5.561	1001.0
-5555.5557	-400.0	2	1	400.0	300.99503	1	2	1	81.058426	121.75098	1	0.2	-0.46	-5.548	-5.561	1001.0
-5555.5557	-400.0	2	1	400.0	300.99503	1	2	1	81.058426	121.75098	1	0.2	-0.461	-5.559	-5.561	1001.0
-5555.5557	-400.0	2	1	400.0	300.99503	1	2	1	81.058426	121.75098	1	0.2	-0.46	-5.545	-5.561	1001.0
-5555.5557	-400.0	2	1	400.0	300.99503	1	2	1	81.058426	121.75098	1	0.2	-0.461	-5.602	-5.561	1001.0
-5555.5557	-400.0	2	1	400.0	300.99503	1	2	1	81.058426	121.75098	1	0.2	-0.46	-5.534	-5.561	1001.0
-5555.5557	-400.0	2	1	400.0	300.99503	1	2	1	81.058426	121.75098	1	0.2	-0.46	-5.527	-5.561	1001.0
-5555.5557	-400.0	2	1	400.0	300.99503	1	2	1	81.058426	121.75098	1	0.2	-0.461	-5.587	-5.561	1001.0
-5555.5557	-400.0	2	1	400.0	300.99503	1	2	1	81.058426	121.75098	1	0.2	-0.46	-5.552	-5.561	1001.0
-5555.5557	-400.0	2	1	400.0	300.99503	1	2	1	81.058426	121.75098	1	0.2	-0.46	-5.468	-5.561	1001.0
-5555.5557	-400.0	2	1	400.0	300.99503	1	2	1	81.058426	121.75098	1	0.2	-0.461	-5.568	-5.561	1001.0
-5555.5557	-400.0	2	1	400.0	300.99503	1	2	1	81.058426	121.75098	1	0.2	-0.461	-5.573	-5.561	1001.0
-5555.5557	-400.0	2	1	400.0	300.99503	1	2	1	81.058426	121.75098	1	0.2	-0.461	-5.577	-5.561	1001.0
-5555.5557	-400.0	2	1	400.0	300.99503	1	2	1	81.058426	121.75098	1	0.2	-0.46	-5.553	-5.561	1001.0
-5555.5557	-400.0	2	1	400.0	300.99503	1	2	1	81.058426	121.75098	1	0.2	-0.46	-5.542	-5.561	1001.0
-5555.5557	-400.0	2	1	400.0	300.99503	1	2	1	81.058426	121.75098	1	0.2	-0.46	-5.55	-5.561	1001.0
-5555.5557	-400.0	2	1	400.0	300.99503	1	2	1	81.058426	121.75098	1	0.2	-0.46	-5.548	-5.561	1001.0
-5555.5557	-400.0	2	1	400.0	300.99503	1	2	1	81.058426	121.75098	1	0.2	-0.46	-5.522	-5.561	1001.0
-5555.5557	-400.0	2	1	400.0	300.99503	1	2	1	81.058426	121.75098	1	0.2	-0.461	-5.608	-5.561	1001.0
-5555.5557	-400.0	2	1	400.0	300.99503	1	2	1	81.058426	121.75098	1	0.2	-0.46	-5.506	-5.561	1001.0
-5555.5557	-400.0	2	1	400.0	300.99503	1	2	1	81.058426	121.75098	1	0.2	-0.46	-5.545	-5.561	1001.0
-5555.5557	-400.0	2	1	400.0	300.99503	1	2	1	81.058426	121.75098	1	0.2	-0.46	-5.378	-5.561	1001.0
-5555.5557	-400.0	2	1	400.0	300.99503	1	2	1	81.058426	121.75098	1	0.2	-0.46	-5.557	-5.561	1001.0
-5555.5557	-400.0	2	1	400.0	300.99503	1	2	1	81.058426	121.75098	1	0.2	-0.461	-5.594	-5.561	1001.0
-5555.5557	-400.0	2	1	400.0	300.99503	1	2	1	81.058426	121.75098	1	0.2	-0.461	-5.567	-5.561	1001.0
-5555.5557	-400.0	2	1	400.0	300.99503	1	2	1	81.058426	121.75098	1	0.2	-0.461	-5.574	-5.561	1001.0
-5555.5557	-400.0	2	1	400.0	300.99503	1	2	1	81.058426	121.75098	1	0.2	-0.46	-5.55	-5.561	1001.0
-5555.5557	-400.0	2	1	400.0	300.99503	1	2	1	81.058426	121.75098	1	0.2	-0.461	-5.577	-5.561	1001.0
-5555.5557	-400.0	2	1	400.0	300.99503	1	2	1	81.058426	121.75098	1	0.2	-0.461	-5.568	-5.561	1001.0
-5555.5557	-400.0	2	1	400.0	300.99503	1	2	1	81.058426	121.75098	1	0.2	-0.461	-5.583	-5.561	1001.0
-5555.5557	-400.0	2	1	400.0	300.99503	1	2	1	81.058426	121.75098	1	0.2	-0.46	-5.531	-5.561	1001.0
-5555.5557	-400.0	2	1	400.0	300.99503	1	2	1	81.058426	121.75098	1	0.2	-0.461	-5.603	-5.561	1001.0
-5555.5557	-400.0	2	1	400.0	300.99503	1	2	1	81.058426	121.75098	1	0.2	-0.46	-5.493	-5.561	1001.0
0.0	0.0	2	1	400.0	300.99503	1	2	1	81.058426	121.75098	0	0.2	-0.46	-5.553	-5.561	1001.0
0.0	0.0	2	1	400.0	300.99503	1	2	1	81.058426	121.75098	0	0.201	-0.46	-5.547	-5.561	1001.0
0.0	0.0	2	1	400.0	300.99503	1	2	1	81.058426	121.75098	0	0.201	-0.46	-5.557	-5.561	1001.0
0.0	0.0	2	1	400.0	300.99503	1	2	1	81.058426	121.75098	0	0.201	-0.461	-5.688	-5.561	1001.0
0.0	0.0	2	1	400.0	300.99503	1	2	1	81.058426	121.75098	0	0.201	-0.454	-4.72	-4.803	1001.0
0.0	0.0	2	1	400.0	300.99503	1	2	1	81.058426	121.75098	0	0.201	-0.448	-4.76	-4.803	1001.0
0.0	0.0	2	1	400.0	300.99503	1	2	1	81.058426	121.75098	0	0.201	-0.44	-4.482	-4.463	1001.0
0.0	0.0	2	1	400.0	300.99503	1	2	1	81.058426	121.75098	0	0.202	-0.428	-3.81	-3.854	1001.0
0.0	0.0	2	1	400.0	300.99503	1	2	1	81.058426	121.75098	0	0.202	-0.416	-3.848	-3.854	1001.0
0.0	0.0	2	1	400.0	300.99503	1	2	1	81.058426	121.75098	0	0.203	-0.402	-3.348	-3.328	1001.0
0.0	0.0	2	1	400.0	300.99503	1	2	1	81.058426	121.75098	0	0.203	-0.389	-3.272	-3.093	1001.0
0.0	0.0	2	1	400.0	300.99503	1	2	1	81.058426	121.75098	0	0.204	-0.376	-3.208	-3.093	1001.0
0.0	0.0	2	1	400.0	300.99503	1	2	1	81.058426	121.75098	0	0.204	-0.36	-2.618	-2.671	1001.0
0.0	0.0	2	1	400.0	300.99503	1	2	1	81.058426	121.75098	0	0.204	-0.349	-2.711	-2.671	1001.0
0.0	0.0	2	1	400.0	300.99503	1	2	1	81.058426	121.75098	0	0.205	-0.335	-2.483	-2.482	1001.0
0.0	0.0	2	1	400.0	300.99503	1	2	1	81.058426	121.75098	0	0.205	-0.319	-2.147	-2.143	1001.0
0.0	0.0	2	1	400.0	300.99503	1	2	1	81.058426	121.75098	0	0.206	-0.306	-2.314	-2.143	1001.0
0.0	0.0	2	1	400.0	300.99503	1	2	1	81.058426	121.75098	0	0.207	-0.293	-1.973	-1.992	1001.0
0.0	0.0	2	1	400.0	300.99503	1	2	1	81.058426	121.75098	0	0.207	-0.28	-1.825	-1.72	1001.0
0.0	0.0	2	1	400.0	300.99503	1	2	1	81.058426	121.75098	0	0.208	-0.267	-1.734	-1.72	1001.0
0.0	0.0	2	1	400.0	300.99503	1	2	1	81.058426	121.75098	0	0.209	-0.254	-1.506	-1.598	1001.0
0.0	0.0	2	1	400.0	300.99503	1	2	1	81.058426	121.75098	0	0.21	-0.242	-1.595	-1.598	1001.0
0.0	0.0	2	1	400.0	300.99503	1	2	1	81.058426	121.75098	0	0.211	-0.229	-1.389	-1.38	1001.0
0.0	0.0	2	1	400.0	300.99503	1	2	1	81.058426	121.75098	0	0.211	-0.217	-1.239	-1.282	1001.0
0.0	0.0	2	1	400.0	300.99503	1	2	1	81.058426	121.75098	0	0.212	-0.206	-1.285	-1.282	1001.0
0.0	0.0	2	1	400.0	300.99503	1	2	1	81.058426	121.75098	0	0.213	-0.195	-1.096	-1.107	1001.0
0.0	0.0	2	1	400.0	300.99503	1	2	1	81.058426	121.75098	0	0.214	-0.185	-1.01	-0.956	1001.0
0.0	0.0	2	1	400.0	300.99503	1	2	1	81.058426	121.75098	0	0.216	-0.174	-0.952	-0.956	1001.0
0.0	0.0	2	1	400.0	300.99503	1	2	1	81.058426	121.75098	0	0.217	-0.164	-0.877	-0.888	1001.0
0.0	0.0	2	1	400.0	300.99503	1	2	1	81.058426	121.75098	0	0.218	-0.155	-0.922	-0.888	1001.0
0.0	0.0	2	1	400.0	300.99503	1	2	1	81.058426	121.75098	0	0.219	-0.147	-0.767	-0.767	1001.0
0.0	0.0	2	1	400.0	300.99503	1	2	1	81.058426	121.75098	0	0.22	-0.137	-0.733	-0.712	1001.0
0.0	0.0	2	1	400.0	300.99503	1	2	1	81.058426	121.75098	0	0.221	-0.129	-0.71	-0.712	1001.0
0.0	0.0	2	1	400.0	300.99503	1	2	1	81.058426	121.75098	0	0.223	-0.12	-0.481	-0.615	1001.0
0.0	0.0	2	1	400.0	300.99503	1	2	1	81.058426	121.75098	0	0.224	-0.114	-0.666	-0.571	1001.0
0.0	0.0	2	1	400.0	300.99503	1	2	1	81.058426	121.75098	0	0.225	-0.108	-0.546	-0.571	1001.0
0.0	0.0	2	1	400.0	300.99503	1	2	1	81.058426	121.75098	0	0.226	-0.102	-0.506	-0.493	1001.0
0.0	0.0	2	1	400.0	300.99503	1	2	1	81.058426	121.75098	0	0.228	-0.096	-0.517	-0.493	1001.0
0.0	0.0	2	1	400.0	300.99503	1	2	1	81.058426	121.75098	0	0.229	-0.09	-0.478	-0.458	1001.0
0.0	0.0	2	1	400.0	300.99503	1	2	1	81.058426	121.75098	0	0.23	-0.085	-0.448	-0.396	1001.0
0.0	0.0	2	1	400.0	300.99503	1	2	1	81.058426	121.75098	0	0.231	-0.079	-0.604	-0.396	1001.0
0.0	0.0	2	1	400.0	300.99503	1	2	1	81.058426	121.75098	0	0.232	-0.075	-0.321	-0.368	1001.0
0.0	0.0	2	1	400.0	300.99503	1	2	1	81.058426	121.75098	0	0.234	-0.07	-0.237	-0.317	1001.0
0.0	0.0	2	1	400.0	300.99503	1	2	1	81.058426	121.75098	0	0.235	-0.066	-0.318	-0.317	1001.0
0.0	0.0	2	1	400.0	300.99503	1	2	1	81.058426	121.75098	0	0.235	-0.062	-0.307	-0.274	1001.0
0.0	0.0	2	1	400.0	300.99503	1	2	1	81.058426	121.75098	0	0.236	-0.058	-0.232	-0.274	1001.0
0.0	0.0	2	1	400.0	300.99503	1	2	1	81.058426	121.75098	0	0.237	-0.056	-0.261	-0.254	1001.0
0.0	0.0	2	1	400.0	300.99503	1	2	1	81.058426	121.75098	0	0.238	-0.054	-0.314	-0.219	1001.0
0.0	0.0	2	1	400.0	300.99503	1	2	1	81.058426	121.75098	0	0.239	-0.05	-0.234	-0.219	1001.0
0.0	0.0	2	1	400.0	300.99503	1	2	1	81.058426	121.75098	0	0.239	-0.046	-0.214	-0.204	1001.0
0.0	0.0	2	1	400.0	300.99503	1	2	1	81.058426	121.75098	0	0.24	-0.042	-0.161	-0.176	1001.0
0.0	0.0	2	1	400.0	300.99503	1	2	1	81.058426	121.75098	0	0.24	-0.039	-0.207	-0.176	1001.0
0.0	0.0	2	1	400.0	300.99503	1	2	1	81.058426	121.75098	0	0.241	-0.037	-0.167	-0.163	1001.0
0.0	0.0	2	1	400.0	300.99503	1	2	1	81.058426	121.75098	0	0.241	-0.035	-0.16	-0.163	1001.0
0.0	0.0	2	1	400.0	300.99503	1	2	1	81.058426	121.75098	0	0.242	-0.033	-0.156	-0.141	1001.0
0.0	0.0	2	1	400.0	300.99503	1	2	1	81.058426	121.75098	0	0.242	-0.031	-0.147	-0.131	1001.0
0.0	0.0	2	1	400.0	300.99503	1	2	1	81.058426	121.75098	0	0.242	-0.029	-0.134	-0.131	1001.0
0.0	0.0	2	1	400.0	300.99503	1	2	1	81.058426	121.75098	0	0.242	-0.027	-0.124	-0.113	1001.0
0.0	0.0	2	1	400.0	300.99503	1	2	1	81.058426	121.75098	0	0.243	-0.024	0.059	-0.097	1001.0
0.0	0.0	2	1	400.0	300.99503	1	2	1	81.058426	121.75098	0	0.243	-0.022	-0.077	-0.097	1001.0
0.0	0.0	2	1	400.0	300.99503	1	2	1	81.058426	121.75098	0	0.243	-0.02	-0.12	-0.09	1001.0
0.0	0.0	2	1	400.0	300.99503	1	2	1	81.058426	121.75098	0	0.243	-0.02	-0.055	-0.09	1001.0
0.0	0.0	2	1	400.0	300.99503	1	2	1	81.058426	121.75098	0	0.243	-0.02	-0.074	-0.078	1001.0
0.0	0.0	2	1	400.0	300.99503	1	2	1	81.058426	121.75098	0	0.243	-0.02	-0.042	-0.072	1001.0
0.0	0.0	2	1	400.0	300.99503	1	2	1	81.058426	121.75098	0	0.243	-0.02	-0.102	-0.072	1001.0
0.0	0.0	2	1	400.0	300.99503	1	2	1	81.058426	121.75098	0	0.243	-0.02	-0.055	-0.062	1001.0
0.0	0.0	2	1	400.0	300.99503	1	2	1	81.058426	121.75098	0	0.243	-0.02	-0.069	-0.058	1001.0
0.0	0.0	2	1	400.0	300.99503	1	2	1	81.058426	121.75098	0	0.243	-0.019	0.003	-0.058	1001.0
0.0	0.0	2	1	400.0	300.99503	1	2	1	81.058426	121.75098	0	0.243	-0.018	-0.009	-0.049	1001.0
0.0	0.0	2	1	400.0	300.99503	1	2	1	81.058426	121.75098	0	0.243	-0.018	-0.035	-0.049	1001.0
0.0	0.0	2	1	400.0	300.99503	1	2	1	81.058426	121.75098	0	0.243	-0.018	-0.094	-0.046	1001.0
0.0	0.0	2	1	400.0	300.99503	1	2	1	81.058426	121.75098	0	0.243	-0.017	-0.035	-0.039	1001.0
0.0	0.0	2	1	400.0	300.99503	1	2	1	81.058426	121.75098	0	0.243	-0.017	-0.035	-0.039	1001.0
0.0	0.0	2	1	400.0	300.99503	1	2	1	81.058426	121.75098	0	0.243	-0.017	-0.055	-0.034	1001.0
0.0	0.0	2	1	400.0	300.99503	1	2	1	81.058426	121.75098	0	0.243	-0.017	-0.031	-0.031	1001.0
0.0	0.0	2	1	400.0	300.99503	1	2	1	81.058426	121.75098	0	0.243	-0.017	-0.053	-0.031	1001.0
0.0	0.0	2	1	400.0	300.99503	1	2	1	81.058426	121.75098	0	0.243	-0.017	-0.098	-0.027	1001.0
0.0	0.0	2	1	400.0	300.99503	1	2	1	81.058426	121.75098	0	0.243	-0.016	-0.01	-0.027	1001.0
0.0	0.0	2	1	400.0	300.99503	1	2	1	81.058426	121.75098	0	0.243	-0.016	-0.041	-0.025	1001.0
0.0	0.0	2	1	400.0	300.99503	1	2	1	81.058426	121.75098	0	0.243	-0.015	-0.002	-0.021	1001.0
0.0	0.0	2	1	400.0	300.99503	1	2	1	81.058426	121.75098	0	0.243	-0.013	0.105	-0.021	1001.0
0.0	0.0	2	1	400.0	300.99503	1	2	1	81.058426	121.75098	0	0.243	-0.012	-0.009	-0.02	1001.0
0.0	0.0	2	1	400.0	300.99503	1	2	1	81.058426	121.75098	0	0.243	-0.011	-0.142	-0.017	1001.0
0.0	0.0	2	1	400.0	300.99503	1	2	1	81.058426	121.75098	0	0.243	-0.011	-0.062	-0.017	1001.0
0.0	0.0	2	1	400.0	300.99503	1	2	1	81.058426	121.75098	0	0.243	-0.01	-0.049	-0.015	1001.0
0.0	0.0	2	1	400.0	300.99503	1	2	1	81.058426	121.75098	0	0.243	-0.009	0.004	-0.015	1001.0
0.0	0.0	2	1	400.0	300.99503	1	2	1	81.058426	121.75098	0	0.244	-0.008	-0.016	-0.013	1001.0
0.0	0.0	2	1	400.0	300.99503	1	2	1	81.058426	121.75098	0	0.244	-0.006	-0.002	-0.012	1001.0
0.0	0.0	2	1	400.0	300.99503	1	2	1	81.058426	121.75098	0	0.244	-0.005	0.01	-0.012	1001.0
0.0	0.0	2	1	400.0	300.99503	1	2	1	81.058426	121.75098	0	0.244	-0.005	-0.029	-0.01	1001.0
0.0	0.0	2	1	400.0	300.99503	1	2	1	81.058426	121.75098	0	0.244	-0.004	-0.022	-0.009	1001.0
0.0	0.0	2	1	400.0	300.99503	1	2	1	81.058426	121.75098	0	0.244	-0.003	-0.02	-0.009	1001.0
0.0	0.0	2	1	400.0	300.99503	1	2	1	81.058426	121.75098	0	0.244	-0.002	0.05	-0.008	1001.0
0.0	0.0	2	1	400.0	300.99503	1	2	1	81.058426	121.75098	0	0.244	-0.002	-0.179	-0.007	1001.0
0.0	0.0	2	1	400.0	300.99503	1	2	1	81.058426	121.75098	0	0.244	0.0	0.01	-0.007	1001.0
0.0	0.0	2	1	400.0	300.99503	1	2	1	81.058426	121.75098	0	0.244	-0.001	-0.014	-0.006	1001.0
0.0	0.0	2	1	400.0	300.99503	1	2	1	81.058426	121.75098	0	0.244	0.0	0.016	-0.006	1001.0
0.0	0.0	2	1	400.0	300.99503	1	2	1	81.058426	121.75098	0	0.244	-0.001	-0.028	-0.005	1001.0
0.0	0.0	2	1	400.0	300.99503	1	2	1	81.058426	121.75098	0	0.244	-0.001	-0.016	-0.005	1001.0
0.0	0.0	2	1	400.0	300.99503	1	2	1	81.058426	121.75098	0	0.244	0.0	-0.007	-0.005	1001.0
0.0	0.0	2	1	400.0	300.99503	1	2	1	81.058426	121.75098	0	0.244	-0.001	-0.037	-0.004	1001.0
0.0	0.0	2	1	400.0	300.99503	1	2	1	81.058426	121.75098	0	0.245	0.0	-0.01	-0.004	1001.0
0.0	0.0	2	1	400.0	300.99503	1	2	1	81.058426	121.75098	0	0.245	0.0	0.027	-0.003	1001.0
0.0	0.0	2	1	400.0	300.99503	1	2	1	81.058426	121.75098	0	0.245	0.0	0.015	-0.003	1001.0
0.0	0.0	2	1	400.0	300.99503	1	2	1	81.058426	121.75098	0	0.245	0.0	-0.011	-0.003	1001.0
0.0	0.0	2	1	400.0	300.99503	1	2	1	81.058426	121.75098	0	0.245	0.0	0.006	-0.002	1001.0
0.0	0.0	2	1	400.0	300.99503	1	2	1	81.058426	121.75098	0	0.245	0.0	0.046	-0.002	1001.0
0.0	0.0	2	1	400.0	300.99503	1	2	1	81.058426	121.75098	0	0.245	0.0	0.018	-0.002	1001.0
0.0	0.0	2	1	400.0	300.99503	1	2	1	81.058426	121.75098	0	0.245	0.0	0.023	-0.001	1001.0
0.0	0.0	2	1	400.0	300.99503	1	2	1	81.058426	121.75098	0	0.245	0.0	0.144	-0.001	1001.0
0.0	0.0	2	1	400.0	300.99503	1	2	1	81.058426	121.75098	0	0.245	0.0	0.025	-0.001	1001.0
0.0	0.0	2	1	400.0	300.99503	1	2	1	81.058426	121.75098	0	0.245	0.0	-0.006	-0.001	1001.0
0.0	0.0	2	1	400.0	300.99503	1	2	1	81.058426	121.75098	0	0.245	-0.001	-0.025	-0.001	1001.0
0.0	0.0	2	1	400.0	300.99503	1	2	1	81.058426	121.75098	0	0.245	0.0	0.18	-0.001	1001.0
0.0	0.0	2	1	400.0	300.99503	1	2	1	81.058426	121.75098	0	0.245	0.0	0.071	0.0	1001.0
0.0	0.0	2	1	400.0	300.99503	1	2	1	81.058426	121.75098	0	0.245	-0.001	-0.028	0.0	1001.0
0.0	0.0	2	1	400.0	300.99503	1	2	1	81.058426	121.75098	0	0.245	0.0	0.044	0.0	1001.0
0.0	0.0	2	1	400.0	300.99503	1	2	1	81.058426	121.75098	0	0.245	0.0	0.009	0.0	1001.0
0.0	0.0	2	1	400.0	300.99503	1	2	1	81.058426	121.75098	0	0.245	0.0	0.0	0.0	1001.0
0.0	0.0	2	1	400.0	300.99503	1	2	1	81.058426	121.75098	0	0.245	0.0	0.009	0.0	1001.0
0.0	0.0	2	1	400.0	300.99503	1	2	1	81.058426	121.75098	0	0.245	0.0	-0.005	0.0	1001.0
0.0	0.0	2	1	400.0	300.99503	1	2	1	81.058426	121.75098	0	0.245	0.0	0.003	0.0	1001.0
0.0	0.0	2	1	400.0	300.99503	1	2	1	81.058426	121.75098	0	0.245	-0.001	-0.013	0.0	1001.0
0.0	0.0	2	1	400.0	300.99503	1	2	1	81.058426	121.75098	0	0.245	0.0	0.011	0.0	1001.0
0.0	0.0	2	1	400.0	300.99503	1	2	1	81.058426	121.75098	0	0.245	0.0	0.021	0.0	1001.0
0.0	0.0	2	1	400.0	300.99503	1	2	1	81.058426	121.75098	0	0.245	0.0	-0.006	0.0	1001.0
0.0	0.0	2	1	400.0	300.99503	1	2	1	81.058426	121.75098	0	0.245	0.0	0.003	0.0	1001.0
0.0	0.0	2	1	400.0	300.99503	1	2	1	81.058426	121.75098	0	0.245	-0.001	-0.02	0.0	1001.0
0.0	0.0	2	1	400.0	300.99503	1	2	1	81.058426	121.75098	0	0.245	0.0	0.026	0.0	1001.0
0.0	0.0	2	1	400.0	300.99503	1	2	1	81.058426	121.75098	0	0.245	0.0	0.013	0.0	1001.0
0.0	0.0	2	1	400.0	300.99503	1	2	1	81.058426	121.75098	0	0.245	0.0	0.051	0.0	1001.0
0.0	0.0	2	1	400.0	300.99503	1	2	1	81.058426	121.75098	0	0.245	0.0	-0.007	0.0	1001.0
0.0	0.0	2	1	400.0	300.99503	1	2	1	81.058426	121.75098	0	0.245	0.0	-0.003	0.0	1001.0
0.0	0.0	2	1	400.0	300.99503	1	2	1	81.058426	121.75098	0	0.245	0.0	0.019	0.0	1001.0
0.0	0.0	2	1	400.0	300.99503	1	2	1	81.058426	121.75098	0	0.245	0.0	0.044	0.0	1001.0
0.0	0.0	2	1	400.0	300.99503	1	2	1	81.058426	121.75098	0	0.245	0.0	0.005	0.0	1001.0
0.0	0.0	2	1	400.0	300.99503	1	2	1	81.058426	121.75098	0	0.245	0.0	0.0	0.0	1001.0
0.0	0.0	2	1	400.0	300.99503	1	2	1	81.058426	121.75098	0	0.245	-0.001	-0.016	0.0	1001.0
0.0	0.0	2	1	400.0	300.99503	1	2	1	81.058426	121.75098	0	0.245	0.0	0.023	0.0	1001.0
0.0	0.0	2	1	400.0	300.99503	1	2	1	81.058426	121.75098	0	0.245	-0.001	-0.042	0.0	1001.0
0.0	0.0	2	1	400.0	300.99503	1	2	1	81.058426	121.75098	0	0.245	0.0	0.0	0.0	1001.0
0.0	0.0	2	1	400.0	300.99503	1	2	1	81.058426	121.75098	0	0.245	-0.001	-0.039	0.0	1001.0
0.0	0.0	2	1	400.0	300.99503	1	2	1	81.058426	121.75098	0	0.245	0.0	-0.001	0.0	1001.0
0.0	0.0	2	1	400.0	300.99503	1	2	1	81.058426	121.75098	0	0.245	0.0	-0.01	0.0	1001.0
0.0	0.0	2	1	400.0	300.99503	1	2	1	81.058426	121.75098	0	0.245	0.0	0.003	0.0	1001.0
0.0	0.0	2	1	400.0	300.99503	1	2	1	81.058426	121.75098	0	0.245	0.0	0.026	0.0	1001.0
0.0	0.0	2	1	400.0	300.99503	1	2	1	81.058426	121.75098	0	0.245	0.0	0.018	0.0	1001.0
0.0	0.0	2	1	400.0	300.99503	1	2	1	81.058426	121.75098	0	0.245	0.0	0.01	0.0	1001.0
0.0	0.0	2	1	400.0	300.99503	1	2	1	81.058426	121.75098	0	0.245	0.0	0.008	0.0	1001.0
0.0	0.0	2	1	400.0	300.99503	1	2	1	81.058426	121.75098	0	0.245	0.0	0.223	0.0	1001.0
0.0	0.0	2	1	400.0	300.99503	1	2	1	81.058426	121.75098	0	0.245	-0.001	-0.031	0.0	1001.0
0.0	0.0	2	1	400.0	300.99503	1	2	1	81.058426	121.75098	0	0.245	-0.001	-0.02	0.0	1001.0
0.0	0.0	2	1	400.0	300.99503	1	2	1	81.058426	121.75098	0	0.245	0.0	-0.003	0.0	1001.0
0.0	0.0	2	1	400.0	300.99503	1	2	1	81.058426	121.75098	0	0.245	-0.001	-0.059	0.0	1001.0
0.0	0.0	2	1	400.0	300.99503	1	2	1	81.058426	121.75098	0	0.245	0.0	0.034	0.0	1001.0
0.0	0.0	2	1	400.0	300.99503	1	2	1	81.058426	121.75098	0	0.245	-0.001	-0.108	0.0	1001.0
0.0	0.0	2	1	400.0	300.99503	1	2	1	81.058426	121.75098	0	0.245	-0.001	-0.037	0.0	1001.0
0.0	0.0	2	1	400.0	300.99503	1	2	1	81.058426	121.75098	0	0.245	0.0	0.019	0.0	1001.0
0.0	0.0	2	1	400.0	300.99503	1	2	1	81.058426	121.75098	0	0.245	0.0	-0.007	0.0	1001.0
0.0	0.0	2	1	400.0	300.99503	1	2	1	81.058426	121.75098	0	0.245	0.0	0.021	0.0	1001.0
0.0	0.0	2	1	400.0	300.99503	1	2	1	81.058426	121.75098	0	0.245	0.0	0.009	0.0	1001.0
0.0	0.0	2	1	400.0	300.99503	1	2	1	81.058426	121.75098	0	0.245	0.0	0.035	0.0	1001.0
0.0	0.0	2	1	400.0	300.99503	1	2	1	81.058426	121.75098	0	0.245	0.0	0.024	0.0	1001.0
0.0	0.0	2	1	400.0	300.99503	1	2	1	81.058426	121.75098	0	0.245	0.0	0.007	0.0	1001.0
0.0	0.0	2	1	400.0	300.99503	1	2	1	81.058426	121.75098	0	0.245	-0.001	-0.13	0.0	1001.0
0.0	0.0	2	1	400.0	300.99503	1	2	1	81.058426	121.75098	0	0.245	0.0	0.013	0.0	1001.0
0.0	0.0	2	1	400.0	300.99503	1	2	1	81.058426	121.75098	0	0.245	0.0	-0.01	0.0	1001.0
0.0	0.0	2	1	400.0	300.99503	1	2	1	81.058426	121.75098	0	0.245	0.0	0.012	0.0	1001.0
0.0	0.0	2	1	400.0	300.99503	1	2	1	81.058426	121.75098	0	0.245	0.0	0.043	0.0	1001.0
0.0	0.0	2	1	400.0	300.99503	1	2	1	81.058426	121.75098	0	0.245	0.0	0.023	0.0	1001.0
0.0	0.0	2	1	400.0	300.99503	1	2	1	81.058426	121.75098	0	0.245	-0.001	-0.028	0.0	1001.0
0.0	0.0	2	1	400.0	300.99503	1	2	1	81.058426	121.75098	0	0.245	0.0	0.016	0.0	1001.0
0.0	0.0	2	1	400.0	300.99503	1	2	1	81.058426	121.75098	0	0.245	-0.001	-0.027	0.0	1001.0
0.0	0.0	2	1	400.0	300.99503	1	2	1	81.058426	121.75098	0	0.245	-0.001	-0.249	0.0	1001.0
0.0	0.0	2	1	400.0	300.99503	1	2	1	81.058426	121.75098	0	0.245	0.0	0.0	0.0	1001.0
0.0	0.0	2	1	400.0	300.99503	1	2	1	81.058426	121.75098	0	0.245	-0.001	-0.06	0.0	1001.0
0.0	0.0	2	1	400.0	300.99503	1	2	1	81.058426	121.75098	0	0.245	0.0	0.012	0.0	1001.0
0.0	0.0	2	1	400.0	300.99503	1	2	1	81.058426	121.75098	0	0.245	-0.001	-0.03	0.0	1001.0
0.0	0.0	2	1	400.0	300.99503	1	2	1	81.058426	121.75098	0	0.245	0.0	0.012	0.0	1001.0
0.0	0.0	2	1	400.0	300.99503	1	2	1	81.058426	121.75098	0	0.244	0.0	-0.01	0.0	1001.0
0.0	0.0	2	1	400.0	300.99503	1	2	1	81.058426	121.75098	0	0.244	-0.001	-0.057	0.0	1001.0
0.0	0.0	2	1	400.0	300.99503	1	2	1	81.058426	121.75098	0	0.244	-0.001	-0.034	0.0	1001.0
0.0	0.0	2	1	400.0	300.99503	1	2	1	81.058426	121.75098	0	0.244	-0.001	-0.015	0.0	1001.0
0.0	0.0	2	1	400.0	300.99503	1	2	1	81.058426	121.75098	0	0.244	0.0	0.17	0.0	1001.0
0.0	0.0	2	1	400.0	300.99503	1	2	1	81.058426	121.75098	0	0.244	-0.001	-0.138	0.0	1001.0
0.0	0.0	2	1	400.0	300.99503	1	2	1	81.058426	121.75098	0	0.244	0.0	-0.008	0.0	1001.0
0.0	0.0	2	1	400.0	300.99503	1	2	1	81.058426	121.75098	0	0.244	0.0	0.007	0.0	1001.0
0.0	0.0	2	1	400.0	300.99503	1	2	1	81.058426	121.75098	0	0.244	0.0	0.024	0.0	1001.0
0.0	0.0	2	1	400.0	300.99503	1	2	1	81.058426	121.75098	0	0.244	-0.001	-0.117	0.0	1001.0
0.0	0.0	2	1	400.0	300.99503	1	2	1	81.058426	121.75098	0	0.244	0.0	0.004	0.0	1001.0
0.0	0.0	2	1	400.0	300.99503	1	2	1	81.058426	121.75098	0	0.243	0.0	0.004	0.0	1001.0
0.0	0.0	2	1	400.0	300.99503	1	2	1	81.058426	121.75098	0	0.243	0.0	0.004	0.0	1001.0
0.0	0.0	2	1	400.0	300.99503	1	2	1	81.058426	121.75098	0	0.243	0.0	-0.009	0.0	1001.0
0.0	0.0	2	1	400.0	300.99503	1	2	1	81.058426	121.75098	0	0.243	0.0	0.064	0.0	1001.0
0.0	0.0	2	1	400.0	300.99503	1	2	1	81.058426	121.75098	0	0.243	-0.001	-0.014	0.0	1001.0
0.0	0.0	2	1	400.0	300.99503	1	2	1	81.058426	121.75098	0	0.243	0.0	-0.003	0.0	1001.0
0.0	0.0	2	1	400.0	300.99503	1	2	1	81.058426	121.75098	0	0.243	0.0	0.004	0.0	1001.0
0.0	0.0	2	1	400.0	300.99503	1	2	1	81.058426	121.75098	0	0.243	0.0	-0.01	0.0	1001.0
0.0	0.0	2	1	400.0	300.99503	1	2	1	81.058426	121.75098	0	0.243	-0.001	-0.054	0.0	1001.0
0.0	0.0	2	1	400.0	300.99503	1	2	1	81.058426	121.75098	0	0.243	0.0	0.011	0.0	1001.0
0.0	0.0	2	1	400.0	300.99503	1	2	1	81.058426	121.75098	0	0.243	0.0	0.01	0.0	1001.0
0.0	0.0	2	1	400.0	300.99503	1	2	1	81.058426	121.75098	0	0.243	0.0	0.01	0.0	1001.0
0.0	0.0	2	1	400.0	300.99503	1	2	1	81.058426	121.75098	0	0.243	0.0	0.01	0.0	1001.0
0.0	0.0	2	1	400.0	300.99503	1	2	1	81.058426	121.75098	0	0.243	0.0	0.005	0.0	1001.0
0.0	0.0	2	1	400.0	300.99503	1	2	1	81.058426	121.75098	0	0.243	-0.001	-0.015	0.0	1001.0
0.0	0.0	2	1	400.0	300.99503	1	2	1	81.058426	121.75098	0	0.243	0.0	0.012	0.0	1001.0
0.0	0.0	2	1	400.0	300.99503	1	2	1	81.058426	121.75098	0	0.243	0.0	0.03	0.0	1001.0
0.0	0.0	2	1	400.0	300.99503	1	2	1	81.058426	121.75098	0	0.243	-0.001	-0.076	0.0	1001.0
0.0	0.0	2	1	400.0	300.99503	1	2	1	81.058426	121.75098	0	0.243	0.0	0.025	0.0	1001.0
0.0	0.0	2	1	400.0	300.99503	1	2	1	81.058426	121.75098	0	0.243	-0.001	-0.037	0.0	1001.0
0.0	0.0	2	1	400.0	300.99503	1	2	1	81.058426	121.75098	0	0.243	0.0	0.057	0.0	1001.0
0.0	0.0	2	1	400.0	300.99503	1	2	1	81.058426	121.75098	0	0.243	0.0	0.003	0.0	1001.0
0.0	0.0	2	1	400.0	300.99503	1	2	1	81.058426	121.75098	0	0.243	-0.001	-0.028	0.0	1001.0
0.0	0.0	2	1	400.0	300.99503	1	2	1	81.058426	121.75098	0	0.243	0.0	0.018	0.0	1001.0
0.0	0.0	2	1	400.0	300.99503	1	2	1	81.058426	121.75098	0	0.243	-0.001	-0.022	0.0	1001.0
0.0	0.0	2	1	400.0	300.99503	1	2	1	81.058426	121.75098	0	0.243	0.0	-0.002	0.0	1001.0
0.0	0.0	2	1	400.0	300.99503	1	2	1	81.058426	121.75098	0	0.243	0.0	-0.002	0.0	1001.0
0.0	0.0	2	1	400.0	300.99503	1	2	1	81.058426	121.75098	0	0.243	0.0	0.037	0.0	1001.0
0.0	0.0	2	1	400.0	300.99503	1	2	1	81.058426	121.75098	0	0.243	-0.001	-0.042	0.0	1001.0
0.0	0.0	2	1	400.0	300.99503	1	2	1	81.058426	121.75098	0	0.243	0.0	0.017	0.0	1001.0
0.0	0.0	2	1	400.0	300.99503	1	2	1	81.058426	121.75098	0	0.243	0.0	0.003	0.0	1001.0
0.0	0.0	2	1	400.0	300.99503	1	2	1	81.058426	121.75098	0	0.244	0.0	-0.009	0.0	1001.0
0.0	0.0	2	1	400.0	300.99503	1	2	1	81.058426	121.75098	0	0.244	0.0	0.004	0.0	1001.0
0.0	0.0	2	1	400.0	300.99503	1	2	1	81.058426	121.75098	0	0.244	0.0	-0.003	0.0	1001.0
0.0	0.0	2	1	400.0	300.99503	1	2	1	81.058426	121.75098	0	0.244	0.0	-0.008	0.0	1001.0
0.0	0.0	2	1	400.0	300.99503	1	2	1	81.058426	121.75098	0	0.244	0.0	-0.002	0.0	1001.0
0.0	0.0	2	1	400.0	300.99503	1	2	1	81.058426	121.75098	0	0.244	0.0	0.012	0.0	1001.0
0.0	0.0	2	1	400.0	300.99503	1	2	1	81.058426	121.75098	0	0.244	0.0	0.01	0.0	1001.0
0.0	0.0	2	1	400.0	300.99503	1	2	1	81.058426	121.75098	0	0.244	0.0	-0.008	0.0	1001.0
0.0	0.0	2	1	400.0	300.99503	1	2	1	81.058426	121.75098	0	0.244	0.0	-0.001	0.0	1001.0
0.0	0.0	2	1	400.0	300.99503	1	2	1	81.058426	121.75098	0	0.244	-0.001	-0.014	0.0	1001.0
0.0	0.0	2	1	400.0	300.99503	1	2	1	81.058426	121.75098	0	0.244	-0.001	-0.02	0.0	1001.0
0.0	0.0	2	1	400.0	300.99503	1	2	1	81.058426	121.75098	0	0.244	0.0	-0.002	0.0	1001.0
0.0	0.0	2	1	400.0	300.99503	1	2	1	81.058426	121.75098	0	0.244	0.0	-0.009	0.0	1001.0
0.0	0.0	2	1	400.0	300.99503	1	2	1	81.058426	121.75098	0	0.244	-0.001	-0.014	0.0	1001.0
0.0	0.0	2	1	400.0	300.99503	1	2	1	81.058426	121.75098	0	0.244	0.0	0.005	0.0	1001.0
0.0	0.0	2	1	400.0	300.99503	1	2	1	81.058426	121.75098	0	0.244	0.0	0.021	0.0	1001.0
0.0	0.0	2	1	400.0	300.99503	1	2	1	81.058426	121.75098	0	0.244	0.0	0.062	0.0	1001.0
0.0	0.0	2	1	400.0	300.99503	1	2	1	81.058426	121.75098	0	0.244	0.0	-0.006	0.0	1001.0
0.0	0.0	2	1	400.0	300.99503	1	2	1	81.058426	121.75098	0	0.244	-0.001	-0.042	0.0	1001.0
0.0	0.0	2	1	400.0	300.99503	1	2	1	81.058426	121.75098	0	0.244	-0.001	-0.012	0.0	1001.0
0.0	0.0	2	1	400.0	300.99503	1	2	1	81.058426	121.75098	0	0.244	0.0	0.003	0.0	1001.0
0.0	0.0	2	1	400.0	300.99503	1	2	1	81.058426	121.75098	0	0.245	0.0	0.009	0.0	1001.0
0.0	0.0	2	1	400.0	300.99503	1	2	1	81.058426	121.75098	0	0.245	0.0	0.021	0.0	1001.0
0.0	0.0	2	1	400.0	300.99503	1	2	1	81.058426	121.75098	0	0.245	0.0	-0.001	0.0	1001.0
0.0	0.0	2	1	400.0	300.99503	1	2	1	81.058426	121.75098	0	0.245	-0.001	-0.025	0.0	1001.0
0.0	0.0	2	1	400.0	300.99503	1	2	1	81.058426	121.75098	0	0.245	-0.001	-0.032	0.0	1001.0
0.0	0.0	2	1	400.0	300.99503	1	2	1	81.058426	121.75098	0	0.245	-0.001	-0.02	0.0	1001.0
0.0	0.0	2	1	400.0	300.99503	1	2	1	81.058426	121.75098	0	0.245	0.0	0.031	0.0	1001.0
0.0	0.0	2	1	400.0	300.99503	1	2	1	81.058426	121.75098	0	0.245	0.0	0.007	0.0	1001.0
0.0	0.0	2	1	400.0	300.99503	1	2	1	81.058426	121.75098	0	0.245	0.0	0.068	0.0	1001.0
0.0	0.0	2	1	400.0	300.99503	1	2	1	81.058426	121.75098	0	0.245	-0.001	-0.03	0.0	1001.0
0.0	0.0	2	1	400.0	300.99503	1	2	1	81.058426	121.75098	0	0.245	0.0	0.043	0.0	1001.0
0.0	0.0	2	1	400.0	300.99503	1	2	1	81.058426	121.75098	0	0.245	0.0	-0.006	0.0	1001.0
0.0	0.0	2	1	400.0	300.99503	1	2	1	81.058426	121.75098	0	0.245	0.0	0.06	0.0	1001.0
0.0	0.0	2	1	400.0	300.99503	1	2	1	81.058426	121.75098	0	0.246	-0.001	-0.026	0.0	1001.0
0.0	0.0	2	1	400.0	300.99503	1	2	1	81.058426	121.75098	0	0.246	0.0	0.008	0.0	1001.0
0.0	0.0	2	1	400.0	300.99503	1	2	1	81.058426	121.75098	0	0.246	0.0	0.027	0.0	1001.0
0.0	0.0	2	1	400.0	300.99503	1	2	1	81.058426	121.75098	0	0.246	-0.001	-0.013	0.0	1001.0
-4180.487	-300.99503	2	2	300.99503	300.99503	1	2	2	81.058426	121.75098	1	0.246	0.0	-0.001	0.0	1001.0
-4180.487	-300.99503	2	2	300.99503	300.99503	0	2	2	81.058426	121.75098	1	0.246	0.0	0.011	0.0	1001.0
-4180.487	-300.99503	2	2	300.99503	300.99503	0	2	2	81.058426	121.75098	1	0.246	0.0	0.039	0.0	1001.0
-4180.487	-300.99503	2	2	300.99503	300.99503	0	2	2	81.058426	121.75098	1	0.246	0.0	0.125	0.0	1001.0
-4180.487	-300.99503	2	2	300.99503	300.99503	0	2	2	81.058426	121.75098	1	0.246	-0.003	-0.412	-0.569	1001.0
-4180.487	-300.99503	2	2	300.99503	300.99503	0	2	2	81.058426	121.75098	1	0.246	-0.007	-0.562	-0.569	1001.0
-4180.487	-300.99503	2	2	300.99503	300.99503	0	2	2	81.058426	121.75098	1	0.246	-0.015	-1.066	-1.063	1001.0
-4180.487	-300.99503	2	2	300.99503	300.99503	0	2	2	81.058426	121.75098	1	0.245	-0.025	-1.292	-1.283	1001.0
-4180.487	-300.99503	2	2	300.99503	300.99503	0	2	2	81.058426	121.75098	1	0.245	-0.033	-1.281	-1.283	1001.0
-4180.487	-300.99503	2	2	300.99503	300.99503	0	2	2	81.058426	121.75098	1	0.245	-0.043	-1.628	-1.679	1001.0
-4180.487	-300.99503	2	2	300.99503	300.99503	0	2	2	81.058426	121.75098	1	0.245	-0.053	-1.887	-1.856	1001.0
-4180.487	-300.99503	2	2	300.99503	300.99503	0	2	2	81.058426	121.75098	1	0.245	-0.063	-1.841	-1.856	1001.0
-4180.487	-300.99503	2	2	300.99503	300.99503	0	2	2	81.058426	121.75098	1	0.244	-0.074	-2.217	-2.174	1001.0
-4180.487	-300.99503	2	2	300.99503	300.99503	0	2	2	81.058426	121.75098	1	0.244	-0.086	-2.189	-2.316	1001.0
-4180.487	-300.99503	2	2	300.99503	300.99503	0	2	2	81.058426	121.75098	1	0.244	-0.096	-2.343	-2.316	1001.0
-4180.487	-300.99503	2	2	300.99503	300.99503	0	2	2	81.058426	121.75098	1	0.243	-0.107	-2.554	-2.571	1001.0
-4180.487	-300.99503	2	2	300.99503	300.99503	0	2	2	81.058426	121.75098	1	0.243	-0.117	-2.555	-2.571	1001.0
-4180.487	-300.99503	2	2	300.99503	300.99503	0	2	2	81.058426	121.75098	1	0.243	-0.127	-2.652	-2.685	1001.0
-4180.487	-300.99503	2	2	300.99503	300.99503	0	2	2	81.058426	121.75098	1	0.242	-0.137	-2.868	-2.889	1001.0
-4180.487	-300.99503	2	2	300.99503	300.99503	0	2	2	81.058426	121.75098	1	0.242	-0.147	-2.876	-2.889	1001.0
-4180.487	-300.99503	2	2	300.99503	300.99503	0	2	2	81.058426	121.75098	1	0.241	-0.157	-3.039	-3.066	1001.0
-4180.487	-300.99503	2	2	300.99503	300.99503	0	2	2	81.058426	121.75098	1	0.241	-0.166	-3.118	-3.066	1001.0
-4180.487	-300.99503	2	2	300.99503	300.99503	0	2	2	81.058426	121.75098	1	0.241	-0.175	-3.138	-3.145	1001.0
-4180.487	-300.99503	2	2	300.99503	300.99503	0	2	2	81.058426	121.75098	1	0.24	-0.185	-3.273	-3.287	1001.0
-4180.487	-300.99503	2	2	300.99503	300.99503	0	2	2	81.058426	121.75098	1	0.24	-0.193	-3.331	-3.287	1001.0
-4180.487	-300.99503	2	2	300.99503	300.99503	0	2	2	81.058426	121.75098	1	0.239	-0.201	-3.316	-3.35	1001.0
-4180.487	-300.99503	2	2	300.99503	300.99503	0	2	2	81.058426	121.75098	1	0.239	-0.209	-3.403	-3.464	1001.0
-4180.487	-300.99503	2	2	300.99503	300.99503	0	2	2	81.058426	121.75098	1	0.238	-0.217	-3.438	-3.464	1001.0
-4180.487	-300.99503	2	2	300.99503	300.99503	0	2	2	81.058426	121.75098	1	0.238	-0.224	-3.521	-3.515	1001.0
-4180.487	-300.99503	2	2	300.99503	300.99503	0	2	2	81.058426	121.75098	1	0.237	-0.23	-3.598	-3.606	1001.0
-4180.487	-300.99503	2	2	300.99503	300.99503	0	2	2	81.058426	121.75098	1	0.237	-0.236	-3.605	-3.606	1001.0
-4180.487	-300.99503	2	2	300.99503	300.99503	0	2	2	81.058426	121.75098	1	0.236	-0.244	-3.643	-3.648	1001.0
-4180.487	-300.99503	2	2	300.99503	300.99503	0	2	2	81.058426	121.75098	1	0.235	-0.25	-3.64	-3.648	1001.0
-4180.487	-300.99503	2	2	300.99503	300.99503	0	2	2	81.058426	121.75098	1	0.235	-0.256	-3.721	-3.72	1001.0
-4180.487	-300.99503	2	2	300.99503	300.99503	0	2	2	81.058426	121.75098	1	0.234	-0.262	-3.734	-3.753	1001.0
-4180.487	-300.99503	2	2	300.99503	300.99503	0	2	2	81.058426	121.75098	1	0.233	-0.266	-3.759	-3.753	1001.0
-4180.487	-300.99503	2	2	300.99503	300.99503	0	2	2	81.058426	121.75098	1	0.232	-0.271	-3.828	-3.812	1001.0
-4180.487	-300.99503	2	2	300.99503	300.99503	0	2	2	81.058426	121.75098	1	0.231	-0.275	-3.813	-3.838	1001.0
-4180.487	-300.99503	2	2	300.99503	300.99503	0	2	2	81.058426	121.75098	1	0.229	-0.279	-3.838	-3.838	1001.0
-4180.487	-300.99503	2	2	300.99503	300.99503	0	2	2	81.058426	121.75098	1	0.228	-0.284	-3.977	-3.886	1001.0
-4180.487	-300.99503	2	2	300.99503	300.99503	0	2	2	81.058426	121.75098	1	0.227	-0.287	-3.882	-3.886	1001.0
-4180.487	-300.99503	2	2	300.99503	300.99503	0	2	2	81.058426	121.75098	1	0.225	-0.29	-3.946	-3.907	1001.0
-4180.487	-300.99503	2	2	300.99503	300.99503	0	2	2	81.058426	121.75098	1	0.224	-0.294	-4.072	-3.945	1001.0
-4180.487	-300.99503	2	2	300.99503	300.99503	0	2	2	81.058426	121.75098	1	0.222	-0.298	-3.947	-3.945	1001.0
-4180.487	-300.99503	2	2	300.99503	300.99503	0	2	2	81.058426	121.75098	1	0.221	-0.302	-4.001	-3.977	1001.0
-4180.487	-300.99503	2	2	300.99503	300.99503	0	2	2	81.058426	121.75098	1	0.22	-0.304	-3.997	-3.992	1001.0
-4180.487	-300.99503	2	2	300.99503	300.99503	0	2	2	81.058426	121.75098	1	0.218	-0.306	-3.923	-3.992	1001.0
-4180.487	-300.99503	2	2	300.99503	300.99503	0	2	2	81.058426	121.75098	1	0.217	-0.308	-3.979	-4.006	1001.0
-4180.487	-300.99503	2	2	300.99503	300.99503	0	2	2	81.058426	121.75098	1	0.216	-0.31	-3.96	-4.006	1001.0
-4180.487	-300.99503	2	2	300.99503	300.99503	0	2	2	81.058426	121.75098	1	0.214	-0.312	-4.035	-4.03	1001.0
-4180.487	-300.99503	2	2	300.99503	300.99503	0	2	2	81.058426	121.75098	1	0.213	-0.314	-4.074	-4.051	1001.0
-4180.487	-300.99503	2	2	300.99503	300.99503	0	2	2	81.058426	121.75098	1	0.212	-0.317	-4.072	-4.051	1001.0
-4180.487	-300.99503	2	2	300.99503	300.99503	0	2	2	81.058426	121.75098	1	0.211	-0.319	-4.056	-4.06	1001.0
-4180.487	-300.99503	2	2	300.99503	300.99503	0	2	2	81.058426	121.75098	1	0.21	-0.321	-4.035	-4.069	1001.0
-4180.487	-300.99503	2	2	300.99503	300.99503	0	2	2	81.058426	121.75098	1	0.209	-0.321	-4.043	-4.069	1001.0
-4180.487	-300.99503	2	2	300.99503	300.99503	0	2	2	81.058426	121.75098	1	0.209	-0.321	-4.083	-4.085	1001.0
-4180.487	-300.99503	2	2	300.99503	300.99503	0	2	2	81.058426	121.75098	1	0.208	-0.321	-4.066	-4.085	1001.0
-4180.487	-300.99503	2	2	300.99503	300.99503	0	2	2	81.058426	121.75098	1	0.207	-0.322	-4.098	-4.098	1001.0
-4180.487	-300.99503	2	2	300.99503	300.99503	0	2	2	81.058426	121.75098	1	0.206	-0.323	-4.122	-4.105	1001.0
-4180.487	-300.99503	2	2	300.99503	300.99503	1	2	2	81.058426	121.75098	1	0.206	-0.323	-4.06	-4.105	1001.0
-4180.487	-300.99503	2	2	300.99503	300.99503	1	2	2	81.058426	121.75098	1	0.205	-0.324	-4.17	-4.115	1001.0
-4180.487	-300.99503	2	2	300.99503	300.99503	1	2	2	81.058426	121.75098	1	0.205	-0.326	-4.252	-4.12	1001.0
-4180.487	-300.99503	2	2	300.99503	300.99503	1	2	2	81.058426	121.75098	1	0.204	-0.328	-4.161	-4.12	1001.0
-4180.487	-300.99503	2	2	300.99503	300.99503	1	2	2	81.058426	121.75098	1	0.204	-0.329	-4.112	-4.129	1001.0
-4180.487	-300.99503	2	2	300.99503	300.99503	1	2	2	81.058426	121.75098	1	0.204	-0.329	-4.09	-4.129	1001.0
-4180.487	-300.99503	2	2	300.99503	300.99503	1	2	2	81.058426	121.75098	1	0.204	-0.331	-4.137	-4.133	1001.0
-4180.487	-300.99503	2	2	300.99503	300.99503	1	2	2	81.058426	121.75098	1	0.203	-0.333	-4.141	-4.14	1001.0
-4180.487	-300.99503	2	2	300.99503	300.99503	1	2	2	81.058426	121.75098	1	0.203	-0.335	-4.143	-4.14	1001.0
-4180.487	-300.99503	2	2	300.99503	300.99503	1	2	2	81.058426	121.75098	1	0.203	-0.336	-4.095	-4.143	1001.0
-4180.487	-300.99503	2	2	300.99503	300.99503	1	2	2	81.058426	121.75098	1	0.203	-0.337	-4.188	-4.149	1001.0
-4180.487	-300.99503	2	2	300.99503	300.99503	1	2	2	81.058426	121.75098	1	0.203	-0.339	-4.176	-4.149	1001.0
-4180.487	-300.99503	2	2	300.99503	300.99503	1	2	2	81.058426	121.75098	1	0.203	-0.341	-4.191	-4.151	1001.0
-4180.487	-300.99503	2	2	300.99503	300.99503	1	2	2	81.058426	121.75098	1	0.204	-0.34	-4.03	-4.151	1001.0
-4180.487	-300.99503	2	2	300.99503	300.99503	1	2	2	81.058426	121.75098	1	0.204	-0.341	-4.14	-4.156	1001.0
-4180.487	-300.99503	2	2	300.99503	300.99503	1	2	2	81.058426	121.75098	1	0.204	-0.341	-4.145	-4.159	1001.0
-4180.487	-300.99503	2	2	300.99503	300.99503	1	2	2	81.058426	121.75098	1	0.204	-0.341	-4.188	-4.159	1001.0
-4180.487	-300.99503	2	2	300.99503	300.99503	1	2	2	81.058426	121.75098	1	0.204	-0.341	-4.195	-4.161	1001.0
-4180.487	-300.99503	2	2	300.99503	300.99503	1	2	2	81.058426	121.75098	1	0.204	-0.341	-4.175	-4.165	1001.0
-4180.487	-300.99503	2	2	300.99503	300.99503	1	2	2	81.058426	121.75098	1	0.204	-0.341	-4.165	-4.165	1001.0
-4180.487	-300.99503	2	2	300.99503	300.99503	1	2	2	81.058426	121.75098	1	0.204	-0.341	-4.166	-4.166	1001.0
-4180.487	-300.99503	2	2	300.99503	300.99503	1	2	2	81.058426	121.75098	1	0.204	-0.341	-4.145	-4.166	1001.0
-4180.487	-300.99503	2	2	300.99503	300.99503	1	2	2	81.058426	121.75098	1	0.204	-0.341	-4.166	-4.169	1001.0
-4180.487	-300.99503	2	2	300.99503	300.99503	1	2	2	81.058426	121.75098	1	0.204	-0.341	-4.173	-4.17	1001.0
-4180.487	-300.99503	2	2	300.99503	300.99503	1	2	2	81.058426	121.75098	1	0.204	-0.341	-4.116	-4.17	1001.0
-4180.487	-300.99503	2	2	300.99503	300.99503	1	2	2	81.058426	121.75098	1	0.204	-0.341	-4.271	-4.172	1001.0
-4180.487	-300.99503	2	2	300.99503	300.99503	1	2	2	81.058426	121.75098	1	0.204	-0.341	-4.155	-4.173	1001.0
-4180.487	-300.99503	2	2	300.99503	300.99503	1	2	2	81.058426	121.75098	1	0.204	-0.341	-4.185	-4.173	1001.0
-4180.487	-300.99503	2	2	300.99503	300.99503	1	2	2	81.058426	121.75098	1	0.204	-0.341	-4.178	-4.174	1001.0
-4180.487	-300.99503	2	2	300.99503	300.99503	1	2	2	81.058426	121.75098	1	0.204	-0.341	-4.238	-4.174	1001.0
-4180.487	-300.99503	2	2	300.99503	300.99503	1	2	2	81.058426	121.75098	1	0.204	-0.341	-4.176	-4.176	1001.0
-4180.487	-300.99503	2	2	300.99503	300.99503	1	2	2	81.058426	121.75098	1	0.204	-0.341	-4.201	-4.176	1001.0
-4180.487	-300.99503	2	2	300.99503	300.99503	1	2	2	81.058426	121.75098	1	0.204	-0.341	-4.15	-4.176	1001.0
-4180.487	-300.99503	2	2	300.99503	300.99503	1	2	2	81.058426	121.75098	1	0.204	-0.341	-4.145	-4.177	1001.0
-4180.487	-300.99503	2	2	300.99503	300.99503	1	2	2	81.058426	121.75098	1	0.204	-0.341	-4.198	-4.179	1001.0
-4180.487	-300.99503	2	2	300.99503	300.99503	1	2	2	81.058426	121.75098	1	0.204	-0.341	-4.223	-4.179	1001.0
-4180.487	-300.99503	2	2	300.99503	300.99503	1	2	2	81.058426	121.75098	1	0.204	-0.341	-4.178	-4.179	1001.0
-4180.487	-300.99503	2	2	300.99503	300.99503	1	2	2	81.058426	121.75098	1	0.204	-0.341	-4.223	-4.179	1001.0
-4180.487	-300.99503	2	2	300.99503	300.99503	1	2	2	81.058426	121.75098	1	0.204	-0.341	-4.205	-4.179	1001.0
-4180.487	-300.99503	2	2	300.99503	300.99503	1	2	2	81.058426	121.75098	1	0.204	-0.341	-4.185	-4.18	1001.0
-4180.487	-300.99503	2	2	300.99503	300.99503	1	2	2	81.058426	121.75098	1	0.204	-0.341	-4.173	-4.18	1001.0
-4180.487	-300.99503	2	2	300.99503	300.99503	1	2	2	81.058426	121.75098	1	0.204	-0.341	-4.178	-4.18	1001.0
-4180.487	-300.99503	2	2	300.99503	300.99503	1	2	2	81.058426	121.75098	1	0.204	-0.341	-4.208	-4.181	1001.0
-4180.487	-300.99503	2	2	300.99503	300.99503	1	2	2	81.058426	121.75098	1	0.204	-0.341	-4.185	-4.181	1001.0
-4180.487	-300.99503	2	2	300.99503	300.99503	1	2	2	81.058426	121.75098	1	0.204	-0.341	-4.156	-4.181	1001.0
-4180.487	-300.99503	2	2	300.99503	300.99503	1	2	2	81.058426	121.75098	1	0.204	-0.341	-4.17	-4.181	1001.0
-4180.487	-300.99503	2	2	300.99503	300.99503	1	2	2	81.058426	121.75098	1	0.204	-0.341	-4.173	-4.181	1001.0
-4180.487	-300.99503	2	2	300.99503	300.99503	1	2	2	81.058426	121.75098	1	0.204	-0.341	-4.173	-4.182	1001.0
-4180.487	-300.99503	2	2	300.99503	300.99503	1	2	2	81.058426	121.75098	1	0.204	-0.341	-4.205	-4.182	1001.0
-4180.487	-300.99503	2	2	300.99503	300.99503	1	2	2	81.058426	121.75098	1	0.204	-0.341	-4.189	-4.182	1001.0
-4180.487	-300.99503	2	2	300.99503	300.99503	1	2	2	81.058426	121.75098	1	0.204	-0.341	-4.232	-4.182	1001.0
-4180.487	-300.99503	2	2	300.99503	300.99503	1	2	2	81.058426	121.75098	1	0.204	-0.341	-4.171	-4.182	1001.0
-4180.487	-300.99503	2	2	300.99503	300.99503	1	2	2	81.058426	121.75098	1	0.204	-0.341	-4.163	-4.183	1001.0
-4180.487	-300.99503	2	2	300.99503	300.99503	1	2	2	81.058426	121.75098	1	0.204	-0.341	-4.189	-4.183	1001.0
-4180.487	-300.99503	2	2	300.99503	300.99503	1	2	2	81.058426	121.75098	1	0.204	-0.341	-4.216	-4.183	1001.0
-4180.487	-300.99503	2	2	300.99503	300.99503	1	2	2	81.058426	121.75098	1	0.204	-0.341	-4.188	-4.183	1001.0
-4180.487	-300.99503	2	2	300.99503	300.99503	1	2	2	81.058426	121.75098	1	0.204	-0.341	-4.2	-4.183	1001.0
-4180.487	-300.99503	2	2	300.99503	300.99503	1	2	2	81.058426	121.75098	1	0.204	-0.341	-4.121	-4.183	1001.0
-4180.487	-300.99503	2	2	300.99503	300.99503	1	2	2	81.058426	121.75098	1	0.204	-0.341	-4.139	-4.183	1001.0
-4180.487	-300.99503	2	2	300.99503	300.99503	1	2	2	81.058426	121.75098	1	0.204	-0.341	-4.136	-4.183	1001.0
-4180.487	-300.99503	2	2	300.99503	300.99503	1	2	2	81.058426	121.75098	1	0.204	-0.341	-4.129	-4.183	1001.0
-4180.487	-300.99503	2	2	300.99503	300.99503	1	2	2	81.058426	121.75098	1	0.204	-0.341	-4.196	-4.183	1001.0
-4180.487	-300.99503	2	2	300.99503	300.99503	1	2	2	81.058426	121.75098	1	0.204	-0.341	-4.185	-4.184	1001.0
-4180.487	-300.99503	2	2	300.99503	300.99503	1	2	2	81.058426	121.75098	1	0.204	-0.341	-4.208	-4.184	1001.0
-4180.487	-300.99503	2	2	300.99503	300.99503	1	2	2	81.058426	121.75098	1	0.204	-0.341	-4.211	-4.184	1001.0
-4180.487	-300.99503	2	2	300.99503	300.99503	1	2	2	81.058426	121.75098	1	0.204	-0.341	-4.169	-4.184	1001.0
-4180.487	-300.99503	2	2	300.99503	300.99503	1	2	2	81.058426	121.75098	1	0.204	-0.341	-4.159	-4.184	1001.0
-4180.487	-300.99503	2	2	300.99503	300.99503	1	2	2	81.058426	121.75098	1	0.204	-0.341	-4.145	-4.184	1001.0
-4180.487	-300.99503	2	2	300.99503	300.99503	1	2	2	81.058426	121.75098	1	0.204	-0.341	-4.137	-4.184	1001.0
-4180.487	-300.99503	2	2	300.99503	300.99503	1	2	2	81.058426	121.75098	1	0.204	-0.341	-4.164	-4.184	1001.0
-4180.487	-300.99503	2	2	300.99503	300.99503	1	2	2	81.058426	121.75098	1	0.204	-0.341	-4.144	-4.184	1001.0
-4180.487	-300.99503	2	2	300.99503	300.99503	1	2	2	81.058426	121.75098	1	0.204	-0.341	-4.196	-4.184	1001.0
-4180.487	-300.99503	2	2	300.99503	300.99503	1	2	2	81.058426	121.75098	1	0.204	-0.341	-4.145	-4.184	1001.0
-4180.487	-300.99503	2	2	300.99503	300.99503	1	2	2	81.058426	121.75098	1	0.204	-0.341	-4.201	-4.184	1001.0
-4180.487	-300.99503	2	2	300.99503	300.99503	1	2	2	81.058426	121.75098	1	0.204	-0.341	-4.14	-4.184	1001.0
-4180.487	-300.99503	2	2	300.99503	300.99503	1	2	2	81.058426	121.75098	1	0.204	-0.341	-4.283	-4.184	1001.0
-4180.487	-300.99503	2	2	300.99503	300.99503	1	2	2	81.058426	121.75098	1	0.204	-0.34	-4.038	-4.184	1001.0
-4180.487	-300.99503	2	2	300.99503	300.99503	1	2	2	81.058426	121.75098	1	0.204	-0.341	-4.174	-4.184	1001.0
-4180.487	-300.99503	2	2	300.99503	300.99503	1	2	2	81.058426	121.75098	1	0.204	-0.341	-4.18	-4.184	1001.0
-4180.487	-300.99503	2	2	300.99503	300.99503	1	2	2	81.058426	121.75098	1	0.204	-0.341	-4.161	-4.184	1001.0
-4180.487	-300.99503	2	2	300.99503	300.99503	1	2	2	81.058426	121.75098	1	0.204	-0.341	-4.199	-4.184	1001.0
-4180.487	-300.99503	2	2	300.99503	300.99503	1	2	2	81.058426	121.75098	1	0.204	-0.341	-4.191	-4.184	1001.0
-4180.487	-300.99503	2	2	300.99503	300.99503	1	2	2	81.058426	121.75098	1	0.204	-0.341	-4.13	-4.184	1001.0
-4180.487	-300.99503	2	2	300.99503	300.99503	1	2	2	81.058426	121.75098	1	0.204	-0.341	-4.156	-4.184	1001.0
-4180.487	-300.99503	2	2	300.99503	300.99503	1	2	2	81.058426	121.75098	1	0.204	-0.341	-4.171	-4.184	1001.0
-4180.487	-300.99503	2	2	300.99503	300.99503	1	2	2	81.058426	121.75098	1	0.204	-0.341	-4.15	-4.184	1001.0
-4180.487	-300.99503	2	2	300.99503	300.99503	1	2	2	81.058426	121.75098	1	0.204	-0.341	-4.169	-4.184	1001.0
-4180.487	-300.99503	2	2	300.99503	300.99503	1	2	2	81.058426	121.75098	1	0.204	-0.341	-4.217	-4.184	1001.0
-4180.487	-300.99503	2	2	300.99503	300.99503	1	2	2	81.058426	121.75098	1	0.204	-0.341	-4.18	-4.184	1001.0
-4180.487	-300.99503	2	2	300.99503	300.99503	1	2	2	81.058426	121.75098	1	0.204	-0.341	-4.156	-4.184	1001.0
-4180.487	-300.99503	2	2	300.99503	300.99503	1	2	2	81.058426	121.75098	1	0.204	-0.341	-4.162	-4.184	1001.0
-4180.487	-300.99503	2	2	300.99503	300.99503	1	2	2	81.058426	121.75098	1	0.204	-0.341	-4.226	-4.184	1001.0
-4180.487	-300.99503	2	2	300.99503	300.99503	1	2	2	81.058426	121.75098	1	0.204	-0.341	-4.217	-4.184	1001.0
-4180.487	-300.99503	2	2	300.99503	300.99503	1	2	2	81.058426	121.75098	1	0.204	-0.341	-4.235	-4.184	1001.0
-4180.487	-300.99503	2	2	300.99503	300.99503	1	2	2	81.058426	121.75098	1	0.204	-0.341	-4.123	-4.184	1001.0
-4180.487	-300.99503	2	2	300.99503	300.99503	1	2	2	81.058426	121.75098	1	0.204	-0.341	-4.217	-4.184	1001.0
-4180.487	-300.99503	2	2	300.99503	300.99503	1	2	2	81.058426	121.75098	1	0.204	-0.341	-4.162	-4.184	1001.0
-4180.487	-300.99503	2	2	300.99503	300.99503	1	2	2	81.058426	121.75098	1	0.204	-0.34	-3.96	-4.184	1001.0
-4180.487	-300.99503	2	2	300.99503	300.99503	1	2	2	81.058426	121.75098	1	0.204	-0.341	-4.216	-4.184	1001.0
-4180.487	-300.99503	2	2	300.99503	300.99503	1	2	2	81.058426	121.75098	1	0.204	-0.341	-4.163	-4.184	1001.0
-4180.487	-300.99503	2	2	300.99503	300.99503	1	2	2	81.058426	121.75098	1	0.204	-0.341	-4.169	-4.184	1001.0
-4180.487	-300.99503	2	2	300.99503	300.99503	1	2	2	81.058426	121.75098	1	0.204	-0.341	-4.162	-4.184	1001.0
-4180.487	-300.99503	2	2	300.99503	300.99503	1	2	2	81.058426	121.75098	1	0.204	-0.34	-4.098	-4.184	1001.0
-4180.487	-300.99503	2	2	300.99503	300.99503	1	2	2	81.058426	121.75098	1	0.204	-0.341	-4.178	-4.184	1001.0
-4180.487	-300.99503	2	2	300.99503	300.99503	1	2	2	81.058426	121.75098	1	0.204	-0.341	-4.335	-4.184	1001.0
-4180.487	-300.99503	2	2	300.99503	300.99503	1	2	2	81.058426	121.75098	1	0.204	-0.34	-4.012	-4.184	1001.0
-4180.487	-300.99503	2	2	300.99503	300.99503	1	2	2	81.058426	121.75098	1	0.204	-0.34	-3.98	-4.184	1001.0
-4180.487	-300.99503	2	2	300.99503	300.99503	1	2	2	81.058426	121.75098	1	0.204	-0.341	-4.188	-4.184	1001.0
-4180.487	-300.99503	2	2	300.99503	300.99503	1	2	2	81.058426	121.75098	1	0.204	-0.341	-4.204	-4.184	1001.0
-4180.487	-300.99503	2	2	300.99503	300.99503	1	2	2	81.058426	121.75098	1	0.204	-0.341	-4.199	-4.184	1001.0
-4180.487	-300.99503	2	2	300.99503	300.99503	1	2	2	81.058426	121.75098	1	0.204	-0.341	-4.155	-4.184	1001.0
-4180.487	-300.99503	2	2	300.99503	300.99503	1	2	2	81.058426	121.75098	1	0.204	-0.341	-4.134	-4.184	1001.0
-4180.487	-300.99503	2	2	300.99503	300.99503	1	2	2	81.058426	121.75098	1	0.204	-0.341	-4.216	-4.184	1001.0
-4180.487	-300.99503	2	2	300.99503	300.99503	1	2	2	81.058426	121.75098	1	0.204	-0.341	-4.151	-4.184	1001.0
-4180.487	-300.99503	2	2	300.99503	300.99503	1	2	2	81.058426	121.75098	1	0.204	-0.341	-4.139	-4.184	1001.0
-4180.487	-300.99503	2	2	300.99503	300.99503	1	2	2	81.058426	121.75098	1	0.204	-0.341	-4.162	-4.184	1001.0
-4180.487	-300.99503	2	2	300.99503	300.99503	1	2	2	81.058426	121.75098	1	0.204	-0.341	-4.164	-4.184	1001.0
-4180.487	-300.99503	2	2	300.99503	300.99503	1	2	2	81.058426	121.75098	1	0.204	-0.341	-4.197	-4.184	1001.0
-4180.487	-300.99503	2	2	300.99503	300.99503	1	2	2	81.058426	121.75098	1	0.204	-0.341	-4.214	-4.184	1001.0
-4180.487	-300.99503	2	2	300.99503	300.99503	1	2	2	81.058426	121.75098	1	0.204	-0.341	-4.154	-4.184	1001.0
-4180.487	-300.99503	2	2	300.99503	300.99503	1	2	2	81.058426	121.75098	1	0.204	-0.341	-4.181	-4.184	1001.0
-4180.487	-300.99503	2	2	300.99503	300.99503	1	2	2	81.058426	121.75098	1	0.204	-0.341	-4.199	-4.184	1001.0
-4180.487	-300.99503	2	2	300.99503	300.99503	1	2	2	81.058426	121.75098	1	0.204	-0.341	-4.17	-4.184	1001.0
-4180.487	-300.99503	2	2	300.99503	300.99503	1	2	2	81.058426	121.75098	1	0.204	-0.341	-4.152	-4.184	1001.0
-4180.487	-300.99503	2	2	300.99503	300.99503	1	2	2	81.058426	121.75098	1	0.204	-0.34	-4.106	-4.184	1001.0
-4180.487	-300.99503	2	2	300.99503	300.99503	1	2	2	81.058426	121.75098	1	0.204	-0.341	-4.178	-4.184	1001.0
-4180.487	-300.99503	2	2	300.99503	300.99503	1	2	2	81.058426	121.75098	1	0.204	-0.341	-4.169	-4.184	1001.0
-4180.487	-300.99503	2	2	300.99503	300.99503	1	2	2	81.058426	121.75098	1	0.204	-0.341	-4.145	-4.184	1001.0
-4180.487	-300.99503	2	2	300.99503	300.99503	1	2	2	81.058426	121.75098	1	0.204	-0.341	-4.242	-4.184	1001.0
-4180.487	-300.99503	2	2	300.99503	300.99503	1	2	2	81.058426	121.75098	1	0.204	-0.341	-4.219	-4.184	1001.0
-4180.487	-300.99503	2	2	300.99503	300.99503	1	2	2	81.058426	121.75098	1	0.204	-0.341	-4.219	-4.184	1001.0
-4180.487	-300.99503	2	2	300.99503	300.99503	1	2	2	81.058426	121.75098	1	0.204	-0.341	-4.125	-4.184	1001.0
-4180.487	-300.99503	2	2	300.99503	300.99503	1	2	2	81.058426	121.75098	1	0.204	-0.341	-4.156	-4.184	1001.0
-4180.487	-300.99503	2	2	300.99503	300.99503	1	2	2	81.058426	121.75098	1	0.204	-0.341	-4.177	-4.184	1001.0
-4180.487	-300.99503	2	2	300.99503	300.99503	1	2	2	81.058426	121.75098	1	0.204	-0.341	-4.125	-4.184	1001.0
-4180.487	-300.99503	2	2	300.99503	300.99503	1	2	2	81.058426	121.75098	1	0.204	-0.341	-4.204	-4.184	1001.0
-4180.487	-300.99503	2	2	300.99503	300.99503	1	2	2	81.058426	121.75098	1	0.204	-0.341	-4.172	-4.184	1001.0
-4180.487	-300.99503	2	2	300.99503	300.99503	1	2	2	81.058426	121.75098	1	0.204	-0.341	-4.196	-4.184	1001.0
-4180.487	-300.99503	2	2	300.99503	300.99503	1	2	2	81.058426	121.75098	1	0.204	-0.342	-4.385	-4.184	1001.0
-4180.487	-300.99503	2	2	300.99503	300.99503	1	2	2	81.058426	121.75098	1	0.204	-0.342	-4.282	-4.184	1001.0
-4180.487	-300.99503	2	2	300.99503	300.99503	1	2	2	81.058426	121.75098	1	0.204	-0.342	-4.193	-4.184	1001.0
-4180.487	-300.99503	2	2	300.99503	300.99503	1	2	2	81.058426	121.75098	1	0.204	-0.342	-4.178	-4.184	1001.0
-4180.487	-300.99503	2	2	300.99503	300.99503	1	2	2	81.058426	121.75098	1	0.204	-0.342	-4.167	-4.184	1001.0
-4180.487	-300.99503	2	2	300.99503	300.99503	1	2	2	81.058426	121.75098	1	0.204	-0.342	-4.161	-4.184	1001.0
-4180.487	-300.99503	2	2	300.99503	300.99503	1	2	2	81.058426	121.75098	1	0.204	-0.342	-4.211	-4.184	1001.0
-4180.487	-300.99503	2	2	300.99503	300.99503	1	2	2	81.058426	121.75098	1	0.204	-0.342	-4.178	-4.184	1001.0
-4180.487	-300.99503	2	2	300.99503	300.99503	1	2	2	81.058426	121.75098	1	0.204	-0.342	-4.162	-4.184	1001.0
-4180.487	-300.99503	2	2	300.99503	300.99503	1	2	2	81.058426	121.75098	1	0.204	-0.343	-4.157	-4.184	1001.0
-4180.487	-300.99503	2	2	300.99503	300.99503	1	2	2	81.058426	121.75098	1	0.204	-0.343	-4.201	-4.184	1001.0
-4180.487	-300.99503	2	2	300.99503	300.99503	1	2	2	81.058426	121.75098	1	0.204	-0.343	-4.216	-4.184	1001.0
-4180.487	-300.99503	2	2	300.99503	300.99503	1	2	2	81.058426	121.75098	1	0.204	-0.343	-4.335	-4.184	1001.0
-4180.487	-300.99503	2	2	300.99503	300.99503	1	2	2	81.058426	121.75098	1	0.204	-0.342	-4.096	-4.184	1001.0
-4180.487	-300.99503	2	2	300.99503	300.99503	1	2	2	81.058426	121.75098	1	0.204	-0.342	-4.119	-4.184	1001.0
-4180.487	-300.99503	2	2	300.99503	300.99503	1	2	2	81.058426	121.75098	1	0.204	-0.342	-4.257	-4.184	1001.0
-4180.487	-300.99503	2	2	300.99503	300.99503	1	2	2	81.058426	121.75098	1	0.204	-0.342	-4.219	-4.184	1001.0
-4180.487	-300.99503	2	2	300.99503	300.99503	1	2	2	81.058426	121.75098	1	0.204	-0.342	-4.194	-4.184	1001.0
-4180.487	-300.99503	2	2	300.99503	300.99503	1	2	2	81.058426	121.75098	1	0.204	-0.342	-4.191	-4.184	1001.0
-4180.487	-300.99503	2	2	300.99503	300.99503	1	2	2	81.058426	121.75098	1	0.204	-0.342	-4.189	-4.184	1001.0
-4180.487	-300.99503	2	2	300.99503	300.99503	1	2	2	81.058426	121.75098	1	0.204	-0.342	-4.167	-4.184	1001.0
-4180.487	-300.99503	2	2	300.99503	300.99503	1	2	2	81.058426	121.75098	1	0.204	-0.341	-4.039	-4.184	1001.0
-4180.487	-300.99503	2	2	300.99503	300.99503	1	2	2	81.058426	121.75098	1	0.204	-0.341	-4.206	-4.184	1001.0
-4180.487	-300.99503	2	2	300.99503	300.99503	1	2	2	81.058426	121.75098	1	0.204	-0.341	-4.229	-4.184	1001.0
-4180.487	-300.99503	2	2	300.99503	300.99503	1	2	2	81.058426	121.75098	1	0.204	-0.341	-4.227	-4.184	1001.0
-4180.487	-300.99503	2	2	300.99503	300.99503	1	2	2	81.058426	121.75098	1	0.204	-0.341	-4.235	-4.184	1001.0
-4180.487	-300.99503	2	2	300.99503	300.99503	1	2	2	81.058426	121.75098	1	0.204	-0.341	-4.163	-4.184	1001.0
-4180.487	-300.99503	2	2	300.99503	300.99503	1	2	2	81.058426	121.75098	1	0.204	-0.341	-4.176	-4.184	1001.0
-4180.487	-300.99503	2	2	300.99503	300.99503	1	2	2	81.058426	121.75098	1	0.204	-0.341	-4.184	-4.184	1001.0
-4180.487	-300.99503	2	2	300.99503	300.99503	1	2	2	81.058426	121.75098	1	0.204	-0.341	-4.18	-4.184	1001.0
-4180.487	-300.99503	2	2	300.99503	300.99503	1	2	2	81.058426	121.75098	1	0.204	-0.34	-3.962	-4.184	1001.0
-4180.487	-300.99503	2	2	300.99503	300.99503	1	2	2	81.058426	121.75098	1	0.204	-0.341	-4.197	-4.184	1001.0
-4180.487	-300.99503	2	2	300.99503	300.99503	1	2	2	81.058426	121.75098	1	0.204	-0.341	-4.247	-4.184	1001.0
-4180.487	-300.99503	2	2	300.99503	300.99503	1	2	2	81.058426	121.75098	1	0.204	-0.341	-4.114	-4.184	1001.0
-4180.487	-300.99503	2	2	300.99503	300.99503	1	2	2	81.058426	121.75098	1	0.204	-0.341	-4.23	-4.184	1001.0
-4180.487	-300.99503	2	2	300.99503	300.99503	1	2	2	81.058426	121.75098	1	0.204	-0.341	-4.18	-4.184	1001.0
0.0	0.0	2	2	300.99503	300.99503	1	2	2	81.058426	121.75098	0	0.204	-0.341	-4.164	-4.184	1001.0
0.0	0.0	2	2	300.99503	300.99503	1	2	2	81.058426	121.75098	0	0.204	-0.341	-4.157	-4.184	1001.0
0.0	0.0	2	2	300.99503	300.99503	1	2	2	81.058426	121.75098	0	0.204	-0.341	-4.17	-4.184	1001.0
0.0	0.0	2	2	300.99503	300.99503	1	2	2	81.058426	121.75098	0	0.203	-0.341	-4.161	-4.184	1001.0
0.0	0.0	2	2	300.99503	300.99503	1	2	2	81.058426	121.75098	0	0.203	-0.34	-3.884	-3.888	1001.0
0.0	0.0	2	2	300.99503	300.99503	1	2	2	81.058426	121.75098	0	0.203	-0.339	-3.929	-3.888	1001.0
0.0	0.0	2	2	300.99503	300.99503	1	2	2	81.058426	121.75098	0	0.204	-0.333	-3.317	-3.358	1001.0
0.0	0.0	2	2	300.99503	300.99503	1	2	2	81.058426	121.75098	0	0.204	-0.325	-3.118	-3.12	1001.0
0.0	0.0	2	2	300.99503	300.99503	1	2	2	81.058426	121.75098	0	0.204	-0.317	-3.038	-3.12	1001.0
0.0	0.0	2	2	300.99503	300.99503	1	2	2	81.058426	121.75098	0	0.204	-0.309	-2.701	-2.695	1001.0
0.0	0.0	2	2	300.99503	300.99503	1	2	2	81.058426	121.75098	0	0.204	-0.301	-2.666	-2.695	1001.0
0.0	0.0	2	2	300.99503	300.99503	1	2	2	81.058426	121.75098	0	0.204	-0.292	-2.443	-2.504	1001.0
0.0	0.0	2	2	300.99503	300.99503	1	2	2	81.058426	121.75098	0	0.204	-0.28	-2.165	-2.162	1001.0
0.0	0.0	2	2	300.99503	300.99503	1	2	2	81.058426	121.75098	0	0.205	-0.271	-2.213	-2.162	1001.0
0.0	0.0	2	2	300.99503	300.99503	1	2	2	81.058426	121.75098	0	0.205	-0.259	-1.865	-1.867	1001.0
0.0	0.0	2	2	300.99503	300.99503	1	2	2	81.058426	121.75098	0	0.205	-0.249	-1.768	-1.735	1001.0
0.0	0.0	2	2	300.99503	300.99503	1	2	2	81.058426	121.75098	0	0.205	-0.239	-1.721	-1.735	1001.0
0.0	0.0	2	2	300.99503	300.99503	1	2	2	81.058426	121.75098	0	0.206	-0.229	-1.526	-1.498	1001.0
0.0	0.0	2	2	300.99503	300.99503	1	2	2	81.058426	121.75098	0	0.206	-0.219	-1.523	-1.498	1001.0
0.0	0.0	2	2	300.99503	300.99503	1	2	2	81.058426	121.75098	0	0.206	-0.209	-1.391	-1.392	1001.0
0.0	0.0	2	2	300.99503	300.99503	1	2	2	81.058426	121.75098	0	0.207	-0.198	-1.359	-1.202	1001.0
0.0	0.0	2	2	300.99503	300.99503	1	2	2	81.058426	121.75098	0	0.207	-0.189	-1.215	-1.202	1001.0
0.0	0.0	2	2	300.99503	300.99503	1	2	2	81.058426	121.75098	0	0.207	-0.179	-1.117	-1.117	1001.0
0.0	0.0	2	2	300.99503	300.99503	1	2	2	81.058426	121.75098	0	0.208	-0.171	-0.987	-0.964	1001.0
0.0	0.0	2	2	300.99503	300.99503	1	2	2	81.058426	121.75098	0	0.208	-0.162	-0.983	-0.964	1001.0
0.0	0.0	2	2	300.99503	300.99503	1	2	2	81.058426	121.75098	0	0.209	-0.153	-0.944	-0.896	1001.0
0.0	0.0	2	2	300.99503	300.99503	1	2	2	81.058426	121.75098	0	0.209	-0.145	-0.914	-0.896	1001.0
0.0	0.0	2	2	300.99503	300.99503	1	2	2	81.058426	121.75098	0	0.21	-0.137	-0.761	-0.774	1001.0
0.0	0.0	2	2	300.99503	300.99503	1	2	2	81.058426	121.75098	0	0.211	-0.13	-0.72	-0.719	1001.0
0.0	0.0	2	2	300.99503	300.99503	1	2	2	81.058426	121.75098	0	0.211	-0.122	-0.704	-0.719	1001.0
0.0	0.0	2	2	300.99503	300.99503	1	2	2	81.058426	121.75098	0	0.212	-0.115	-0.631	-0.621	1001.0
0.0	0.0	2	2	300.99503	300.99503	1	2	2	81.058426	121.75098	0	0.213	-0.109	-0.567	-0.577	1001.0
0.0	0.0	2	2	300.99503	300.99503	1	2	2	81.058426	121.75098	0	0.213	-0.103	-0.582	-0.577	1001.0
0.0	0.0	2	2	300.99503	300.99503	1	2	2	81.058426	121.75098	0	0.214	-0.098	-0.536	-0.498	1001.0
0.0	0.0	2	2	300.99503	300.99503	1	2	2	81.058426	121.75098	0	0.215	-0.094	-0.561	-0.498	1001.0
0.0	0.0	2	2	300.99503	300.99503	1	2	2	81.058426	121.75098	0	0.216	-0.088	-0.424	-0.43	1001.0
0.0	0.0	2	2	300.99503	300.99503	1	2	2	81.058426	121.75098	0	0.217	-0.082	-0.406	-0.399	1001.0
0.0	0.0	2	2	300.99503	300.99503	1	2	2	81.058426	121.75098	0	0.218	-0.077	-0.376	-0.399	1001.0
0.0	0.0	2	2	300.99503	300.99503	1	2	2	81.058426	121.75098	0	0.219	-0.073	-0.353	-0.345	1001.0
0.0	0.0	2	2	300.99503	300.99503	1	2	2	81.058426	121.75098	0	0.22	-0.069	-0.416	-0.32	1001.0
0.0	0.0	2	2	300.99503	300.99503	1	2	2	81.058426	121.75098	0	0.222	-0.065	-0.488	-0.32	1001.0
0.0	0.0	2	2	300.99503	300.99503	1	2	2	81.058426	121.75098	0	0.223	-0.06	-0.104	-0.276	1001.0
0.0	0.0	2	2	300.99503	300.99503	1	2	2	81.058426	121.75098	0	0.224	-0.058	-0.275	-0.257	1001.0
0.0	0.0	2	2	300.99503	300.99503	1	2	2	81.058426	121.75098	0	0.225	-0.055	-0.271	-0.257	1001.0
0.0	0.0	2	2	300.99503	300.99503	1	2	2	81.058426	121.75098	0	0.226	-0.051	-0.226	-0.221	1001.0
0.0	0.0	2	2	300.99503	300.99503	1	2	2	81.058426	121.75098	0	0.228	-0.047	-0.213	-0.221	1001.0
0.0	0.0	2	2	300.99503	300.99503	1	2	2	81.058426	121.75098	0	0.229	-0.043	-0.219	-0.206	1001.0
0.0	0.0	2	2	300.99503	300.99503	1	2	2	81.058426	121.75098	0	0.23	-0.039	-0.191	-0.177	1001.0
0.0	0.0	2	2	300.99503	300.99503	1	2	2	81.058426	121.75098	0	0.231	-0.037	-0.169	-0.177	1001.0
0.0	0.0	2	2	300.99503	300.99503	1	2	2	81.058426	121.75098	0	0.232	-0.035	-0.123	-0.165	1001.0
0.0	0.0	2	2	300.99503	300.99503	1	2	2	81.058426	121.75098	0	0.233	-0.033	-0.141	-0.165	1001.0
0.0	0.0	2	2	300.99503	300.99503	1	2	2	81.058426	121.75098	0	0.234	-0.031	-0.135	-0.142	1001.0
0.0	0.0	2	2	300.99503	300.99503	1	2	2	81.058426	121.75098	0	0.235	-0.029	-0.137	-0.132	1001.0
0.0	0.0	2	2	300.99503	300.99503	1	2	2	81.058426	121.75098	0	0.235	-0.027	-0.061	-0.132	1001.0
0.0	0.0	2	2	300.99503	300.99503	1	2	2	81.058426	121.75098	0	0.236	-0.025	-0.12	-0.114	1001.0
0.0	0.0	2	2	300.99503	300.99503	1	2	2	81.058426	121.75098	0	0.237	-0.023	-0.11	-0.106	1001.0
0.0	0.0	2	2	300.99503	300.99503	1	2	2	81.058426	121.75098	0	0.238	-0.02	0.005	-0.106	1001.0
0.0	0.0	2	2	300.99503	300.99503	1	2	2	81.058426	121.75098	0	0.239	-0.02	-0.06	-0.091	1001.0
0.0	0.0	2	2	300.99503	300.99503	1	2	2	81.058426	121.75098	0	0.239	-0.019	-0.138	-0.078	1001.0
0.0	0.0	2	2	300.99503	300.99503	1	2	2	81.058426	121.75098	0	0.24	-0.019	-0.103	-0.078	1001.0
0.0	0.0	2	2	300.99503	300.99503	1	2	2	81.058426	121.75098	0	0.24	-0.019	-0.037	-0.073	1001.0
0.0	0.0	2	2	300.99503	300.99503	1	2	2	81.058426	121.75098	0	0.241	-0.019	-0.085	-0.073	1001.0
0.0	0.0	2	2	300.99503	300.99503	1	2	2	81.058426	121.75098	0	0.241	-0.019	-0.087	-0.063	1001.0
0.0	0.0	2	2	300.99503	300.99503	1	2	2	81.058426	121.75098	0	0.241	-0.019	-0.102	-0.058	1001.0
0.0	0.0	2	2	300.99503	300.99503	1	2	2	81.058426	121.75098	0	0.242	-0.019	-0.044	-0.058	1001.0
0.0	0.0	2	2	300.99503	300.99503	1	2	2	81.058426	121.75098	0	0.242	-0.019	-0.055	-0.05	1001.0
0.0	0.0	2	2	300.99503	300.99503	1	2	2	81.058426	121.75098	0	0.242	-0.019	-0.045	-0.046	1001.0
0.0	0.0	2	2	300.99503	300.99503	1	2	2	81.058426	121.75098	0	0.242	-0.019	-0.031	-0.046	1001.0
0.0	0.0	2	2	300.99503	300.99503	1	2	2	81.058426	121.75098	0	0.242	-0.019	-0.088	-0.04	1001.0
0.0	0.0	2	2	300.99503	300.99503	1	2	2	81.058426	121.75098	0	0.243	-0.018	-0.039	-0.04	1001.0
0.0	0.0	2	2	300.99503	300.99503	1	2	2	81.058426	121.75098	0	0.243	-0.018	-0.036	-0.037	1001.0
0.0	0.0	2	2	300.99503	300.99503	1	2	2	81.058426	121.75098	0	0.243	-0.017	-0.01	-0.032	1001.0
0.0	0.0	2	2	300.99503	300.99503	1	2	2	81.058426	121.75098	0	0.243	-0.015	-0.009	-0.032	1001.0
0.0	0.0	2	2	300.99503	300.99503	1	2	2	81.058426	121.75098	0	0.243	-0.015	-0.042	-0.029	1001.0
0.0	0.0	2	2	300.99503	300.99503	1	2	2	81.058426	121.75098	0	0.243	-0.014	-0.009	-0.029	1001.0
0.0	0.0	2	2	300.99503	300.99503	1	2	2	81.058426	121.75098	0	0.243	-0.014	-0.104	-0.025	1001.0
0.0	0.0	2	2	300.99503	300.99503	1	2	2	81.058426	121.75098	0	0.242	-0.013	-0.022	-0.023	1001.0
0.0	0.0	2	2	300.99503	300.99503	1	2	2	81.058426	121.75098	0	0.242	-0.012	-0.167	-0.023	1001.0
0.0	0.0	2	2	300.99503	300.99503	1	2	2	81.058426	121.75098	0	0.242	-0.012	-0.037	-0.02	1001.0
0.0	0.0	2	2	300.99503	300.99503	1	2	2	81.058426	121.75098	0	0.242	-0.011	-0.015	-0.018	1001.0
0.0	0.0	2	2	300.99503	300.99503	1	2	2	81.058426	121.75098	0	0.242	-0.01	-0.025	-0.018	1001.0
0.0	0.0	2	2	300.99503	300.99503	1	2	2	81.058426	121.75098	0	0.242	-0.01	-0.021	-0.016	1001.0
0.0	0.0	2	2	300.99503	300.99503	1	2	2	81.058426	121.75098	0	0.242	-0.009	-0.02	-0.014	1001.0
0.0	0.0	2	2	300.99503	300.99503	1	2	2	81.058426	121.75098	0	0.242	-0.008	-0.029	-0.014	1001.0
0.0	0.0	2	2	300.99503	300.99503	1	2	2	81.058426	121.75098	0	0.242	-0.008	-0.018	-0.012	1001.0
0.0	0.0	2	2	300.99503	300.99503	1	2	2	81.058426	121.75098	0	0.242	-0.007	0.023	-0.012	1001.0
0.0	0.0	2	2	300.99503	300.99503	1	2	2	81.058426	121.75098	0	0.242	-0.006	-0.038	-0.01	1001.0
0.0	0.0	2	2	300.99503	300.99503	1	2	2	81.058426	121.75098	0	0.242	-0.004	-0.003	-0.01	1001.0
0.0	0.0	2	2	300.99503	300.99503	1	2	2	81.058426	121.75098	0	0.242	-0.003	0.036	-0.01	1001.0
0.0	0.0	2	2	300.99503	300.99503	1	2	2	81.058426	121.75098	0	0.242	-0.002	-0.009	-0.008	1001.0
0.0	0.0	2	2	300.99503	300.99503	1	2	2	81.058426	121.75098	0	0.242	-0.002	-0.012	-0.007	1001.0
0.0	0.0	2	2	300.99503	300.99503	1	2	2	81.058426	121.75098	0	0.242	0.0	-0.002	-0.007	1001.0
0.0	0.0	2	2	300.99503	300.99503	1	2	2	81.058426	121.75098	0	0.242	0.0	0.117	-0.006	1001.0
0.0	0.0	2	2	300.99503	300.99503	1	2	2	81.058426	121.75098	0	0.242	-0.001	-0.016	-0.006	1001.0
0.0	0.0	2	2	300.99503	300.99503	1	2	2	81.058426	121.75098	0	0.242	-0.001	-0.014	-0.006	1001.0
0.0	0.0	2	2	300.99503	300.99503	1	2	2	81.058426	121.75098	0	0.242	0.0	-0.001	-0.005	1001.0
0.0	0.0	2	2	300.99503	300.99503	1	2	2	81.058426	121.75098	0	0.243	0.0	0.005	-0.005	1001.0
0.0	0.0	2	2	300.99503	300.99503	1	2	2	81.058426	121.75098	0	0.243	0.0	-0.002	-0.004	1001.0
0.0	0.0	2	2	300.99503	300.99503	1	2	2	81.058426	121.75098	0	0.243	-0.001	-0.015	-0.003	1001.0
0.0	0.0	2	2	300.99503	300.99503	1	2	2	81.058426	121.75098	0	0.243	-0.001	-0.026	-0.003	1001.0
0.0	0.0	2	2	300.99503	300.99503	1	2	2	81.058426	121.75098	0	0.243	0.0	0.024	-0.003	1001.0
0.0	0.0	2	2	300.99503	300.99503	1	2	2	81.058426	121.75098	0	0.243	0.0	-0.01	-0.003	1001.0
0.0	0.0	2	2	300.99503	300.99503	1	2	2	81.058426	121.75098	0	0.243	0.0	0.011	-0.002	1001.0
0.0	0.0	2	2	300.99503	300.99503	1	2	2	81.058426	121.75098	0	0.243	-0.001	-0.036	-0.002	1001.0
0.0	0.0	2	2	300.99503	300.99503	1	2	2	81.058426	121.75098	0	0.243	0.0	0.027	-0.002	1001.0
0.0	0.0	2	2	300.99503	300.99503	1	2	2	81.058426	121.75098	0	0.243	0.0	0.016	-0.002	1001.0
0.0	0.0	2	2	300.99503	300.99503	1	2	2	81.058426	121.75098	0	0.243	0.0	0.007	-0.001	1001.0
0.0	0.0	2	2	300.99503	300.99503	1	2	2	81.058426	121.75098	0	0.243	-0.001	-0.014	-0.001	1001.0
0.0	0.0	2	2	300.99503	300.99503	1	2	2	81.058426	121.75098	0	0.243	0.0	-0.001	-0.001	1001.0
0.0	0.0	2	2	300.99503	300.99503	1	2	2	81.058426	121.75098	0	0.243	0.0	-0.01	-0.001	1001.0
0.0	0.0	2	2	300.99503	300.99503	1	2	2	81.058426	121.75098	0	0.243	0.0	0.003	-0.001	1001.0
0.0	0.0	2	2	300.99503	300.99503	1	2	2	81.058426	121.75098	0	0.243	0.0	-0.003	-0.001	1001.0
0.0	0.0	2	2	300.99503	300.99503	1	2	2	81.058426	121.75098	0	0.243	0.0	0.064	-0.001	1001.0
0.0	0.0	2	2	300.99503	300.99503	1	2	2	81.058426	121.75098	0	0.243	-0.001	-0.179	0.0	1001.0
0.0	0.0	2	2	300.99503	300.99503	1	2	2	81.058426	121.75098	0	0.243	0.0	0.067	0.0	1001.0
0.0	0.0	2	2	300.99503	300.99503	1	2	2	81.058426	121.75098	0	0.243	0.0	0.061	0.0	1001.0
0.0	0.0	2	2	300.99503	300.99503	1	2	2	81.058426	121.75098	0	0.243	0.0	-0.004	0.0	1001.0
0.0	0.0	2	2	300.99503	300.99503	1	2	2	81.058426	121.75098	0	0.243	0.0	0.016	0.0	1001.0
0.0	0.0	2	2	300.99503	300.99503	1	2	2	81.058426	121.75098	0	0.243	-0.001	-0.017	0.0	1001.0
0.0	0.0	2	2	300.99503	300.99503	1	2	2	81.058426	121.75098	0	0.243	-0.001	-0.105	0.0	1001.0
0.0	0.0	2	2	300.99503	300.99503	1	2	2	81.058426	121.75098	0	0.243	0.0	0.004	0.0	1001.0
0.0	0.0	2	2	300.99503	300.99503	1	2	2	81.058426	121.75098	0	0.243	0.0	-0.002	0.0	1001.0
0.0	0.0	2	2	300.99503	300.99503	1	2	2	81.058426	121.75098	0	0.243	-0.001	-0.023	0.0	1001.0
0.0	0.0	2	2	300.99503	300.99503	1	2	2	81.058426	121.75098	0	0.243	0.0	-0.009	0.0	1001.0
0.0	0.0	2	2	300.99503	300.99503	1	2	2	81.058426	121.75098	0	0.243	0.0	-0.002	0.0	1001.0
0.0	0.0	2	2	300.99503	300.99503	1	2	2	81.058426	121.75098	0	0.243	0.0	0.001	0.0	1001.0
0.0	0.0	2	2	300.99503	300.99503	1	2	2	81.058426	121.75098	0	0.243	0.0	0.042	0.0	1001.0
0.0	0.0	2	2	300.99503	300.99503	1	2	2	81.058426	121.75098	0	0.243	0.0	0.011	0.0	1001.0
0.0	0.0	2	2	300.99503	300.99503	1	2	2	81.058426	121.75098	0	0.243	0.0	0.022	0.0	1001.0
0.0	0.0	2	2	300.99503	300.99503	1	2	2	81.058426	121.75098	0	0.243	0.0	0.003	0.0	1001.0
0.0	0.0	2	2	300.99503	300.99503	1	2	2	81.058426	121.75098	0	0.243	0.0	0.031	0.0	1001.0
0.0	0.0	2	2	300.99503	300.99503	1	2	2	81.058426	121.75098	0	0.243	0.0	0.01	0.0	1001.0
0.0	0.0	2	2	300.99503	300.99503	1	2	2	81.058426	121.75098	0	0.243	0.0	-0.008	0.0	1001.0
0.0	0.0	2	2	300.99503	300.99503	1	2	2	81.058426	121.75098	0	0.243	0.0	0.017	0.0	1001.0
0.0	0.0	2	2	300.99503	300.99503	1	2	2	81.058426	121.75098	0	0.243	0.0	-0.001	0.0	1001.0
0.0	0.0	2	2	300.99503	300.99503	1	2	2	81.058426	121.75098	0	0.243	0.0	0.016	0.0	1001.0
0.0	0.0	2	2	300.99503	300.99503	1	2	2	81.058426	121.75098	0	0.243	0.0	0.006	0.0	1001.0
0.0	0.0	2	2	300.99503	300.99503	1	2	2	81.058426	121.75098	0	0.243	0.0	0.009	0.0	1001.0
0.0	0.0	2	2	300.99503	300.99503	1	2	2	81.058426	121.75098	0	0.243	-0.001	-0.012	0.0	1001.0
0.0	0.0	2	2	300.99503	300.99503	1	2	2	81.058426	121.75098	0	0.243	0.0	0.01	0.0	1001.0
0.0	0.0	2	2	300.99503	300.99503	1	2	2	81.058426	121.75098	0	0.243	-0.001	-0.016	0.0	1001.0
0.0	0.0	2	2	300.99503	300.99503	1	2	2	81.058426	121.75098	0	0.243	0.0	-0.001	0.0	1001.0
0.0	0.0	2	2	300.99503	300.99503	1	2	2	81.058426	121.75098	0	0.243	-0.001	0.043	0.0	1001.0
0.0	0.0	2	2	300.99503	300.99503	1	2	2	81.058426	121.75098	0	0.243	-0.001	-0.034	0.0	1001.0
0.0	0.0	2	2	300.99503	300.99503	1	2	2	81.058426	121.75098	0	0.243	0.0	0.008	0.0	1001.0
0.0	0.0	2	2	300.99503	300.99503	1	2	2	81.058426	121.75098	0	0.243	0.0	0.14	0.0	1001.0
0.0	0.0	2	2	300.99503	300.99503	1	2	2	81.058426	121.75098	0	0.243	0.0	0.017	0.0	1001.0
0.0	0.0	2	2	300.99503	300.99503	1	2	2	81.058426	121.75098	0	0.243	0.0	0.011	0.0	1001.0
0.0	0.0	2	2	300.99503	300.99503	1	2	2	81.058426	121.75098	0	0.243	0.0	0.016	0.0	1001.0
0.0	0.0	2	2	300.99503	300.99503	1	2	2	81.058426	121.75098	0	0.243	0.0	0.052	0.0	1001.0
0.0	0.0	2	2	300.99503	300.99503	1	2	2	81.058426	121.75098	0	0.243	0.0	0.017	0.0	1001.0
0.0	0.0	2	2	300.99503	300.99503	1	2	2	81.058426	121.75098	0	0.243	0.0	0.004	0.0	1001.0
0.0	0.0	2	2	300.99503	300.99503	1	2	2	81.058426	121.75098	0	0.243	0.0	0.022	0.0	1001.0
0.0	0.0	2	2	300.99503	300.99503	1	2	2	81.058426	121.75098	0	0.243	0.0	0.062	0.0	1001.0
0.0	0.0	2	2	300.99503	300.99503	1	2	2	81.058426	121.75098	0	0.243	0.0	-0.003	0.0	1001.0
0.0	0.0	2	2	300.99503	300.99503	1	2	2	81.058426	121.75098	0	0.243	-0.001	-0.068	0.0	1001.0
0.0	0.0	2	2	300.99503	300.99503	1	2	2	81.058426	121.75098	0	0.243	0.0	0.023	0.0	1001.0
0.0	0.0	2	2	300.99503	300.99503	1	2	2	81.058426	121.75098	0	0.243	0.0	0.016	0.0	1001.0
0.0	0.0	2	2	300.99503	300.99503	1	2	2	81.058426	121.75098	0	0.243	-0.001	-0.014	0.0	1001.0
0.0	0.0	2	2	300.99503	300.99503	1	2	2	81.058426	121.75098	0	0.243	-0.001	-0.084	0.0	1001.0
0.0	0.0	2	2	300.99503	300.99503	1	2	2	81.058426	121.75098	0	0.243	-0.001	-0.023	0.0	1001.0
0.0	0.0	2	2	300.99503	300.99503	1	2	2	81.058426	121.75098	0	0.243	0.0	0.011	0.0	1001.0
0.0	0.0	2	2	300.99503	300.99503	1	2	2	81.058426	121.75098	0	0.243	0.0	0.018	0.0	1001.0
0.0	0.0	2	2	300.99503	300.99503	1	2	2	81.058426	121.75098	0	0.243	0.0	0.005	0.0	1001.0
0.0	0.0	2	2	300.99503	300.99503	1	2	2	81.058426	121.75098	0	0.243	0.0	0.094	0.0	1001.0
0.0	0.0	2	2	300.99503	300.99503	1	2	2	81.058426	121.75098	0	0.243	-0.001	-0.041	0.0	1001.0
0.0	0.0	2	2	300.99503	300.99503	1	2	2	81.058426	121.75098	0	0.243	0.0	-0.008	0.0	1001.0
0.0	0.0	2	2	300.99503	300.99503	1	2	2	81.058426	121.75098	0	0.243	0.0	0.004	0.0	1001.0
0.0	0.0	2	2	300.99503	300.99503	1	2	2	81.058426	121.75098	0	0.243	0.0	0.01	0.0	1001.0
0.0	0.0	2	2	300.99503	300.99503	1	2	2	81.058426	121.75098	0	0.243	-0.001	-0.022	0.0	1001.0
0.0	0.0	2	2	300.99503	300.99503	1	2	2	81.058426	121.75098	0	0.243	0.0	-0.008	0.0	1001.0
0.0	0.0	2	2	300.99503	300.99503	1	2	2	81.058426	121.75098	0	0.243	0.0	0.017	0.0	1001.0
0.0	0.0	2	2	300.99503	300.99503	1	2	2	81.058426	121.75098	0	0.243	-0.001	-0.022	0.0	1001.0
0.0	0.0	2	2	300.99503	300.99503	1	2	2	81.058426	121.75098	0	0.243	0.0	-0.008	0.0	1001.0
0.0	0.0	2	2	300.99503	300.99503	1	2	2	81.058426	121.75098	0	0.243	-0.001	-0.015	0.0	1001.0
0.0	0.0	2	2	300.99503	300.99503	1	2	2	81.058426	121.75098	0	0.243	-0.001	-0.022	0.0	1001.0
0.0	0.0	2	2	300.99503	300.99503	1	2	2	81.058426	121.75098	0	0.243	0.0	0.019	0.0	1001.0
0.0	0.0	2	2	300.99503	300.99503	1	2	2	81.058426	121.75098	0	0.243	-0.001	-0.042	0.0	1001.0
0.0	0.0	2	2	300.99503	300.99503	1	2	2	81.058426	121.75098	0	0.243	-0.001	-0.015	0.0	1001.0
0.0	0.0	2	2	300.99503	300.99503	1	2	2	81.058426	121.75098	0	0.243	0.0	0.002	0.0	1001.0
0.0	0.0	2	2	300.99503	300.99503	1	2	2	81.058426	121.75098	0	0.243	-0.001	-0.137	0.0	1001.0
0.0	0.0	2	2	300.99503	300.99503	1	2	2	81.058426	121.75098	0	0.243	0.0	-0.009	0.0	1001.0
0.0	0.0	2	2	300.99503	300.99503	1	2	2	81.058426	121.75098	0	0.243	0.0	0.025	0.0	1001.0
0.0	0.0	2	2	300.99503	300.99503	1	2	2	81.058426	121.75098	0	0.243	-0.001	-0.045	0.0	1001.0
0.0	0.0	2	2	300.99503	300.99503	1	2	2	81.058426	121.75098	0	0.243	-0.001	-0.015	0.0	1001.0
0.0	0.0	2	2	300.99503	300.99503	1	2	2	81.058426	121.75098	0	0.243	0.0	-0.001	0.0	1001.0
0.0	0.0	2	2	300.99503	300.99503	1	2	2	81.058426	121.75098	0	0.243	0.0	-0.008	0.0	1001.0
0.0	0.0	2	2	300.99503	300.99503	1	2	2	81.058426	121.75098	0	0.243	0.0	0.017	0.0	1001.0
0.0	0.0	2	2	300.99503	300.99503	1	2	2	81.058426	121.75098	0	0.243	-0.001	-0.023	0.0	1001.0
0.0	0.0	2	2	300.99503	300.99503	1	2	2	81.058426	121.75098	0	0.243	0.0	0.051	0.0	1001.0
0.0	0.0	2	2	300.99503	300.99503	1	2	2	81.058426	121.75098	0	0.243	-0.001	-0.029	0.0	1001.0
0.0	0.0	2	2	300.99503	300.99503	1	2	2	81.058426	121.75098	0	0.243	0.0	0.0	0.0	1001.0
0.0	0.0	2	2	300.99503	300.99503	1	2	2	81.058426	121.75098	0	0.243	-0.001	-0.029	0.0	1001.0
0.0	0.0	2	2	300.99503	300.99503	1	2	2	81.058426	121.75098	0	0.243	-0.001	-0.015	0.0	1001.0
0.0	0.0	2	2	300.99503	300.99503	1	2	2	81.058426	121.75098	0	0.243	-0.001	-0.015	0.0	1001.0
0.0	0.0	2	2	300.99503	300.99503	1	2	2	81.058426	121.75098	0	0.243	0.0	0.003	0.0	1001.0
0.0	0.0	2	2	300.99503	300.99503	1	2	2	81.058426	121.75098	0	0.243	0.0	0.01	0.0	1001.0
0.0	0.0	2	2	300.99503	300.99503	1	2	2	81.058426	121.75098	0	0.243	0.0	0.005	0.0	1001.0
0.0	0.0	2	2	300.99503	300.99503	1	2	2	81.058426	121.75098	0	0.243	0.0	0.01	0.0	1001.0
0.0	0.0	2	2	300.99503	300.99503	1	2	2	81.058426	121.75098	0	0.243	0.0	0.018	0.0	1001.0
0.0	0.0	2	2	300.99503	300.99503	1	2	2	81.058426	121.75098	0	0.243	-0.001	-0.084	0.0	1001.0
0.0	0.0	2	2	300.99503	300.99503	1	2	2	81.058426	121.75098	0	0.243	0.0	-0.008	0.0	1001.0
0.0	0.0	2	2	300.99503	300.99503	1	2	2	81.058426	121.75098	0	0.243	-0.001	-0.016	0.0	1001.0
0.0	0.0	2	2	300.99503	300.99503	1	2	2	81.058426	121.75098	0	0.243	-0.001	-0.119	0.0	1001.0
0.0	0.0	2	2	300.99503	300.99503	1	2	2	81.058426	121.75098	0	0.243	0.0	-0.002	0.0	1001.0
0.0	0.0	2	2	300.99503	300.99503	1	2	2	81.058426	121.75098	0	0.243	-0.001	-0.018	0.0	1001.0
0.0	0.0	2	2	300.99503	300.99503	1	2	2	81.058426	121.75098	0	0.243	0.0	0.01	0.0	1001.0
0.0	0.0	2	2	300.99503	300.99503	1	2	2	81.058426	121.75098	0	0.243	-0.001	-0.021	0.0	1001.0
0.0	0.0	2	2	300.99503	300.99503	1	2	2	81.058426	121.75098	0	0.243	-0.001	-0.021	0.0	1001.0
0.0	0.0	2	2	300.99503	300.99503	1	2	2	81.058426	121.75098	0	0.243	-0.001	-0.035	0.0	1001.0
0.0	0.0	2	2	300.99503	300.99503	1	2	2	81.058426	121.75098	0	0.243	-0.001	-0.021	0.0	1001.0
0.0	0.0	2	2	300.99503	300.99503	1	2	2	81.058426	121.75098	0	0.243	-0.001	-0.048	0.0	1001.0
0.0	0.0	2	2	300.99503	300.99503	1	2	2	81.058426	121.75098	0	0.243	0.0	-0.003	0.0	1001.0
0.0	0.0	2	2	300.99503	300.99503	1	2	2	81.058426	121.75098	0	0.243	-0.001	-0.016	0.0	1001.0
0.0	0.0	2	2	300.99503	300.99503	1	2	2	81.058426	121.75098	0	0.243	0.0	-0.002	0.0	1001.0
0.0	0.0	2	2	300.99503	300.99503	1	2	2	81.058426	121.75098	0	0.243	-0.001	-0.015	0.0	1001.0
0.0	0.0	2	2	300.99503	300.99503	1	2	2	81.058426	121.75098	0	0.243	0.0	-0.009	0.0	1001.0
0.0	0.0	2	2	300.99503	300.99503	1	2	2	81.058426	121.75098	0	0.243	0.0	0.009	0.0	1001.0
0.0	0.0	2	2	300.99503	300.99503	1	2	2	81.058426	121.75098	0	0.243	-0.001	-0.07	0.0	1001.0
0.0	0.0	2	2	300.99503	300.99503	1	2	2	81.058426	121.75098	0	0.243	0.0	0.017	0.0	1001.0
0.0	0.0	2	2	300.99503	300.99503	1	2	2	81.058426	121.75098	0	0.243	0.0	0.036	0.0	1001.0
0.0	0.0	2	2	300.99503	300.99503	1	2	2	81.058426	121.75098	0	0.243	0.0	-0.007	0.0	1001.0
0.0	0.0	2	2	300.99503	300.99503	1	2	2	81.058426	121.75098	0	0.243	0.0	0.004	0.0	1001.0
0.0	0.0	2	2	300.99503	300.99503	1	2	2	81.058426	121.75098	0	0.243	0.0	-0.01	0.0	1001.0
0.0	0.0	2	2	300.99503	300.99503	1	2	2	81.058426	121.75098	0	0.243	0.0	0.01	0.0	1001.0
0.0	0.0	2	2	300.99503	300.99503	1	2	2	81.058426	121.75098	0	0.243	0.0	0.031	0.0	1001.0
0.0	0.0	2	2	300.99503	300.99503	1	2	2	81.058426	121.75098	0	0.243	-0.001	-0.036	0.0	1001.0
0.0	0.0	2	2	300.99503	300.99503	1	2	2	81.058426	121.75098	0	0.243	0.0	0.037	0.0	1001.0
0.0	0.0	2	2	300.99503	300.99503	1	2	2	81.058426	121.75098	0	0.243	0.0	0.017	0.0	1001.0
0.0	0.0	2	2	300.99503	300.99503	1	2	2	81.058426	121.75098	0	0.243	0.0	0.016	0.0	1001.0
0.0	0.0	2	2	300.99503	300.99503	1	2	2	81.058426	121.75098	0	0.243	-0.001	-0.029	0.0	1001.0
0.0	0.0	2	2	300.99503	300.99503	1	2	2	81.058426	121.75098	0	0.243	-0.001	-0.013	0.0	1001.0
0.0	0.0	2	2	300.99503	300.99503	1	2	2	81.058426	121.75098	0	0.243	0.0	-0.002	0.0	1001.0
0.0	0.0	2	2	300.99503	300.99503	1	2	2	81.058426	121.75098	0	0.243	0.0	0.019	0.0	1001.0
0.0	0.0	2	2	300.99503	300.99503	1	2	2	81.058426	121.75098	0	0.243	0.0	-0.009	0.0	1001.0
0.0	0.0	2	2	300.99503	300.99503	1	2	2	81.058426	121.75098	0	0.243	0.0	0.038	0.0	1001.0
0.0	0.0	2	2	300.99503	300.99503	1	2	2	81.058426	121.75098	0	0.243	0.0	-0.001	0.0	1001.0
0.0	0.0	2	2	300.99503	300.99503	1	2	2	81.058426	121.75098	0	0.243	-0.001	-0.023	0.0	1001.0
0.0	0.0	2	2	300.99503	300.99503	1	2	2	81.058426	121.75098	0	0.243	0.0	-0.009	0.0	1001.0
0.0	0.0	2	2	300.99503	300.99503	1	2	2	81.058426	121.75098	0	0.243	-0.001	-0.023	0.0	1001.0
0.0	0.0	2	2	300.99503	300.99503	1	2	2	81.058426	121.75098	0	0.243	-0.001	-0.021	0.0	1001.0
0.0	0.0	2	2	300.99503	300.99503	1	2	2	81.058426	121.75098	0	0.243	0.0	0.012	0.0	1001.0
0.0	0.0	2	2	300.99503	300.99503	1	2	2	81.058426	121.75098	0	0.243	0.0	0.032	0.0	1001.0
0.0	0.0	2	2	300.99503	300.99503	1	2	2	81.058426	121.75098	0	0.243	0.0	-0.009	0.0	1001.0
0.0	0.0	2	2	300.99503	300.99503	1	2	2	81.058426	121.75098	0	0.243	0.0	-0.003	0.0	1001.0
0.0	0.0	2	2	300.99503	300.99503	1	2	2	81.058426	121.75098	0	0.243	-0.001	-0.015	0.0	1001.0
0.0	0.0	2	2	300.99503	300.99503	1	2	2	81.058426	121.75098	0	0.243	0.0	0.03	0.0	1001.0
0.0	0.0	2	2	300.99503	300.99503	1	2	2	81.058426	121.75098	0	0.243	0.0	-0.002	0.0	1001.0
0.0	0.0	2	2	300.99503	300.99503	1	2	2	81.058426	121.75098	0	0.243	0.0	0.024	0.0	1001.0
0.0	0.0	2	2	300.99503	300.99503	1	2	2	81.058426	121.75098	0	0.243	0.0	0.024	0.0	1001.0
0.0	0.0	2	2	300.99503	300.99503	1	2	2	81.058426	121.75098	0	0.243	-0.001	-0.015	0.0	1001.0
0.0	0.0	2	2	300.99503	300.99503	1	2	2	81.058426	121.75098	0	0.243	0.0	-0.009	0.0	1001.0
0.0	0.0	2	2	300.99503	300.99503	1	2	2	81.058426	121.75098	0	0.243	0.0	0.003	0.0	1001.0
0.0	0.0	2	2	300.99503	300.99503	1	2	2	81.058426	121.75098	0	0.243	0.0	0.004	0.0	1001.0
0.0	0.0	2	2	300.99503	300.99503	1	2	2	81.058426	121.75098	0	0.243	0.0	-0.009	0.0	1001.0
0.0	0.0	2	2	300.99503	300.99503	1	2	2	81.058426	121.75098	0	0.243	-0.001	-0.015	0.0	1001.0
0.0	0.0	2	2	300.99503	300.99503	1	2	2	81.058426	121.75098	0	0.243	0.0	0.01	0.0	1001.0
0.0	0.0	2	2	300.99503	300.99503	1	2	2	81.058426	121.75098	0	0.243	0.0	0.004	0.0	1001.0
0.0	0.0	2	2	300.99503	300.99503	1	2	2	81.058426	121.75098	0	0.243	0.0	0.017	0.0	1001.0
0.0	0.0	2	2	300.99503	300.99503	1	2	2	81.058426	121.75098	0	0.243	-0.001	-0.022	0.0	1001.0
0.0	0.0	2	2	300.99503	300.99503	1	2	2	81.058426	121.75098	0	0.243	0.0	0.01	0.0	1001.0
0.0	0.0	2	2	300.99503	300.99503	1	2	2	81.058426	121.75098	0	0.243	0.0	-0.009	0.0	1001.0
-2805.4175	-201.99005	2	3	201.99005	300.99503	0	2	2	81.058426	121.75098	1	0.243	0.0	0.03	0.0	1001.0
-2805.4175	-201.99005	2	3	201.99005	300.99503	0	2	2	81.058426	121.75098	1	0.243	0.0	-0.008	0.0	1001.0
-2805.4175	-201.99005	2	3	201.99005	300.99503	0	2	2	81.058426	121.75098	1	0.243	0.0	0.004	0.0	1001.0
-2805.4175	-201.99005	2	3	201.99005	300.99503	0	2	2	81.058426	121.75098	1	0.243	-0.001	-0.174	-0.197	1001.0
-2805.4175	-201.99005	2	3	201.99005	300.99503	0	2	2	81.058426	121.75098	1	0.243	-0.003	-0.3	-0.382	1001.0
-2805.4175	-201.99005	2	3	201.99005	300.99503	0	2	2	81.058426	121.75098	1	0.243	-0.005	-0.354	-0.382	1001.0
-2805.4175	-201.99005	2	3	201.99005	300.99503	0	2	2	81.058426	121.75098	1	0.243	-0.009	-0.706	-0.713	1001.0
-2805.4175	-201.99005	2	3	201.99005	300.99503	0	2	2	81.058426	121.75098	1	0.243	-0.014	-0.546	-0.861	1001.0
-2805.4175	-201.99005	2	3	201.99005	300.99503	0	2	2	81.058426	121.75098	1	0.243	-0.02	-0.846	-0.861	1001.0
-2805.4175	-201.99005	2	3	201.99005	300.99503	0	2	2	81.058426	121.75098	1	0.243	-0.027	-1.111	-1.126	1001.0
-2805.4175	-201.99005	2	3	201.99005	300.99503	0	2	2	81.058426	121.75098	1	0.243	-0.033	-1.125	-1.126	1001.0
-2805.4175	-201.99005	2	3	201.99005	300.99503	0	2	2	81.058426	121.75098	1	0.243	-0.041	-1.353	-1.356	1001.0
-2805.4175	-201.99005	2	3	201.99005	300.99503	0	2	2	81.058426	121.75098	1	0.243	-0.047	-1.441	-1.459	1001.0
-2805.4175	-201.99005	2	3	201.99005	300.99503	0	2	2	81.058426	121.75098	1	0.243	-0.054	-1.327	-1.459	1001.0
-2805.4175	-201.99005	2	3	201.99005	300.99503	0	2	2	81.058426	121.75098	1	0.242	-0.062	-1.593	-1.642	1001.0
-2805.4175	-201.99005	2	3	201.99005	300.99503	0	2	2	81.058426	121.75098	1	0.242	-0.07	-1.736	-1.725	1001.0
-2805.4175	-201.99005	2	3	201.99005	300.99503	0	2	2	81.058426	121.75098	1	0.242	-0.078	-1.727	-1.725	1001.0
-2805.4175	-201.99005	2	3	201.99005	300.99503	0	2	2	81.058426	121.75098	1	0.242	-0.085	-1.88	-1.873	1001.0
-2805.4175	-201.99005	2	3	201.99005	300.99503	0	2	2	81.058426	121.75098	1	0.242	-0.091	-1.86	-1.873	1001.0
-2805.4175	-201.99005	2	3	201.99005	300.99503	0	2	2	81.058426	121.75098	1	0.242	-0.098	-1.926	-1.938	1001.0
-2805.4175	-201.99005	2	3	201.99005	300.99503	0	2	2	81.058426	121.75098	1	0.241	-0.105	-2.01	-2.0	1001.0
-2805.4175	-201.99005	2	3	201.99005	300.99503	0	2	2	81.058426	121.75098	1	0.241	-0.111	-2.005	-2.0	1001.0
-2805.4175	-201.99005	2	3	201.99005	300.99503	0	2	2	81.058426	121.75098	1	0.241	-0.117	-2.091	-2.11	1001.0
-2805.4175	-201.99005	2	3	201.99005	300.99503	0	2	2	81.058426	121.75098	1	0.241	-0.124	-2.256	-2.205	1001.0
-2805.4175	-201.99005	2	3	201.99005	300.99503	0	2	2	81.058426	121.75098	1	0.241	-0.13	-2.208	-2.205	1001.0
-2805.4175	-201.99005	2	3	201.99005	300.99503	0	2	2	81.058426	121.75098	1	0.24	-0.136	-2.249	-2.248	1001.0
-2805.4175	-201.99005	2	3	201.99005	300.99503	0	2	2	81.058426	121.75098	1	0.24	-0.142	-2.248	-2.248	1001.0
-2805.4175	-201.99005	2	3	201.99005	300.99503	0	2	2	81.058426	121.75098	1	0.24	-0.146	-2.282	-2.324	1001.0
-2805.4175	-201.99005	2	3	201.99005	300.99503	0	2	2	81.058426	121.75098	1	0.24	-0.15	-2.386	-2.358	1001.0
-2805.4175	-201.99005	2	3	201.99005	300.99503	0	2	2	81.058426	121.75098	1	0.239	-0.154	-2.383	-2.358	1001.0
-2805.4175	-201.99005	2	3	201.99005	300.99503	0	2	2	81.058426	121.75098	1	0.239	-0.158	-2.337	-2.42	1001.0
-2805.4175	-201.99005	2	3	201.99005	300.99503	0	2	2	81.058426	121.75098	1	0.239	-0.162	-2.422	-2.447	1001.0
-2805.4175	-201.99005	2	3	201.99005	300.99503	0	2	2	81.058426	121.75098	1	0.238	-0.165	-2.43	-2.447	1001.0
-2805.4175	-201.99005	2	3	201.99005	300.99503	0	2	2	81.058426	121.75098	1	0.238	-0.17	-2.709	-2.496	1001.0
-2805.4175	-201.99005	2	3	201.99005	300.99503	0	2	2	81.058426	121.75098	1	0.237	-0.174	-2.489	-2.496	1001.0
-2805.4175	-201.99005	2	3	201.99005	300.99503	0	2	2	81.058426	121.75098	1	0.237	-0.178	-2.486	-2.518	1001.0
-2805.4175	-201.99005	2	3	201.99005	300.99503	0	2	2	81.058426	121.75098	1	0.236	-0.182	-2.541	-2.558	1001.0
-2805.4175	-201.99005	2	3	201.99005	300.99503	0	2	2	81.058426	121.75098	1	0.235	-0.184	-2.534	-2.558	1001.0
-2805.4175	-201.99005	2	3	201.99005	300.99503	0	2	2	81.058426	121.75098	1	0.235	-0.186	-2.637	-2.592	1001.0
-2805.4175	-201.99005	2	3	201.99005	300.99503	0	2	2	81.058426	121.75098	1	0.234	-0.188	-2.577	-2.607	1001.0
-2805.4175	-201.99005	2	3	201.99005	300.99503	0	2	2	81.058426	121.75098	1	0.233	-0.19	-2.661	-2.607	1001.0
-2805.4175	-201.99005	2	3	201.99005	300.99503	0	2	2	81.058426	121.75098	1	0.232	-0.193	-2.756	-2.634	1001.0
-2805.4175	-201.99005	2	3	201.99005	300.99503	0	2	2	81.058426	121.75098	1	0.232	-0.195	-2.641	-2.634	1001.0
-2805.4175	-201.99005	2	3	201.99005	300.99503	0	2	2	81.058426	121.75098	1	0.231	-0.197	-2.631	-2.647	1001.0
-2805.4175	-201.99005	2	3	201.99005	300.99503	0	2	2	81.058426	121.75098	1	0.23	-0.201	-2.691	-2.668	1001.0
-2805.4175	-201.99005	2	3	201.99005	300.99503	0	2	2	81.058426	121.75098	1	0.229	-0.203	-2.678	-2.668	1001.0
-2805.4175	-201.99005	2	3	201.99005	300.99503	0	2	2	81.058426	121.75098	1	0.228	-0.204	-2.711	-2.687	1001.0
-2805.4175	-201.99005	2	3	201.99005	300.99503	0	2	2	81.058426	121.75098	1	0.227	-0.206	-2.695	-2.696	1001.0
-2805.4175	-201.99005	2	3	201.99005	300.99503	0	2	2	81.058426	121.75098	1	0.227	-0.208	-2.76	-2.696	1001.0
-2805.4175	-201.99005	2	3	201.99005	300.99503	0	2	2	81.058426	121.75098	1	0.226	-0.209	-2.652	-2.711	1001.0
-2805.4175	-201.99005	2	3	201.99005	300.99503	0	2	2	81.058426	121.75098	1	0.225	-0.211	-2.757	-2.718	1001.0
-2805.4175	-201.99005	2	3	201.99005	300.99503	0	2	2	81.058426	121.75098	1	0.225	-0.213	-2.695	-2.718	1001.0
-2805.4175	-201.99005	2	3	201.99005	300.99503	0	2	2	81.058426	121.75098	1	0.224	-0.215	-2.769	-2.73	1001.0
-2805.4175	-201.99005	2	3	201.99005	300.99503	0	2	2	81.058426	121.75098	1	0.223	-0.217	-2.686	-2.73	1001.0
-2805.4175	-201.99005	2	3	201.99005	300.99503	0	2	2	81.058426	121.75098	1	0.223	-0.219	-2.753	-2.736	1001.0
-2805.4175	-201.99005	2	3	201.99005	300.99503	0	2	2	81.058426	121.75098	1	0.222	-0.221	-2.729	-2.745	1001.0
-2805.4175	-201.99005	2	3	201.99005	300.99503	0	2	2	81.058426	121.75098	1	0.221	-0.221	-2.805	-2.745	1001.0
-2805.4175	-201.99005	2	3	201.99005	300.99503	1	2	2	81.058426	121.75098	1	0.221	-0.221	-2.748	-2.75	1001.0
-2805.4175	-201.99005	2	3	201.99005	300.99503	1	2	2	81.058426	121.75098	1	0.22	-0.221	-2.728	-2.75	1001.0
-2805.4175	-201.99005	2	3	201.99005	300.99503	1	2	2	81.058426	121.75098	1	0.22	-0.221	-2.779	-2.758	1001.0
-2805.4175	-201.99005	2	3	201.99005	300.99503	1	2	2	81.058426	121.75098	1	0.219	-0.221	-2.784	-2.761	1001.0
-2805.4175	-201.99005	2	3	201.99005	300.99503	1	2	2	81.058426	121.75098	1	0.219	-0.221	-2.727	-2.761	1001.0
-2805.4175	-201.99005	2	3	201.99005	300.99503	1	2	2	81.058426	121.75098	1	0.218	-0.221	-2.814	-2.768	1001.0
-2805.4175	-201.99005	2	3	201.99005	300.99503	1	2	2	81.058426	121.75098	1	0.218	-0.221	-2.763	-2.77	1001.0
-2805.4175	-201.99005	2	3	201.99005	300.99503	1	2	2	81.058426	121.75098	1	0.217	-0.221	-2.784	-2.77	1001.0
-2805.4175	-201.99005	2	3	201.99005	300.99503	1	2	2	81.058426	121.75098	1	0.217	-0.221	-2.803	-2.775	1001.0
-2805.4175	-201.99005	2	3	201.99005	300.99503	1	2	2	81.058426	121.75098	1	0.216	-0.221	-2.81	-2.775	1001.0
-2805.4175	-201.99005	2	3	201.99005	300.99503	1	2	2	81.058426	121.75098	1	0.216	-0.221	-2.822	-2.778	1001.0
-2805.4175	-201.99005	2	3	201.99005	300.99503	1	2	2	81.058426	121.75098	1	0.216	-0.221	-2.79	-2.782	1001.0
-2805.4175	-201.99005	2	3	201.99005	300.99503	1	2	2	81.058426	121.75098	1	0.216	-0.221	-2.769	-2.782	1001.0
-2805.4175	-201.99005	2	3	201.99005	300.99503	1	2	2	81.058426	121.75098	1	0.215	-0.221	-2.797	-2.784	1001.0
-2805.4175	-201.99005	2	3	201.99005	300.99503	1	2	2	81.058426	121.75098	1	0.215	-0.221	-2.783	-2.787	1001.0
-2805.4175	-201.99005	2	3	201.99005	300.99503	1	2	2	81.058426	121.75098	1	0.215	-0.222	-2.979	-2.787	1001.0
-2805.4175	-201.99005	2	3	201.99005	300.99503	1	2	2	81.058426	121.75098	1	0.215	-0.222	-2.772	-2.788	1001.0
-2805.4175	-201.99005	2	3	201.99005	300.99503	1	2	2	81.058426	121.75098	1	0.215	-0.222	-2.815	-2.791	1001.0
-2805.4175	-201.99005	2	3	201.99005	300.99503	1	2	2	81.058426	121.75098	1	0.215	-0.222	-2.783	-2.791	1001.0
-2805.4175	-201.99005	2	3	201.99005	300.99503	1	2	2	81.058426	121.75098	1	0.215	-0.222	-2.885	-2.792	1001.0
-2805.4175	-201.99005	2	3	201.99005	300.99503	1	2	2	81.058426	121.75098	1	0.215	-0.222	-2.796	-2.792	1001.0
-2805.4175	-201.99005	2	3	201.99005	300.99503	1	2	2	81.058426	121.75098	1	0.215	-0.221	-2.834	-2.794	1001.0
-2805.4175	-201.99005	2	3	201.99005	300.99503	1	2	2	81.058426	121.75098	1	0.215	-0.22	-2.651	-2.795	1001.0
-2805.4175	-201.99005	2	3	201.99005	300.99503	1	2	2	81.058426	121.75098	1	0.215	-0.221	-2.77	-2.795	1001.0
-2805.4175	-201.99005	2	3	201.99005	300.99503	1	2	2	81.058426	121.75098	1	0.215	-0.221	-2.843	-2.797	1001.0
-2805.4175	-201.99005	2	3	201.99005	300.99503	1	2	2	81.058426	121.75098	1	0.215	-0.221	-2.692	-2.798	1001.0
-2805.4175	-201.99005	2	3	201.99005	300.99503	1	2	2	81.058426	121.75098	1	0.215	-0.222	-2.833	-2.798	1001.0
-2805.4175	-201.99005	2	3	201.99005	300.99503	1	2	2	81.058426	121.75098	1	0.215	-0.222	-2.784	-2.8	1001.0
-2805.4175	-201.99005	2	3	201.99005	300.99503	1	2	2	81.058426	121.75098	1	0.215	-0.222	-2.812	-2.8	1001.0
-2805.4175	-201.99005	2	3	201.99005	300.99503	1	2	2	81.058426	121.75098	1	0.215	-0.222	-2.792	-2.8	1001.0
-2805.4175	-201.99005	2	3	201.99005	300.99503	1	2	2	81.058426	121.75098	1	0.215	-0.222	-2.821	-2.801	1001.0
-2805.4175	-201.99005	2	3	201.99005	300.99503	1	2	2	81.058426	121.75098	1	0.215	-0.223	-2.773	-2.801	1001.0
-2805.4175	-201.99005	2	3	201.99005	300.99503	1	2	2	81.058426	121.75098	1	0.215	-0.223	-2.86	-2.801	1001.0
-2805.4175	-201.99005	2	3	201.99005	300.99503	1	2	2	81.058426	121.75098	1	0.215	-0.223	-2.85	-2.801	1001.0
-2805.4175	-201.99005	2	3	201.99005	300.99503	1	2	2	81.058426	121.75098	1	0.215	-0.223	-2.831	-2.802	1001.0
-2805.4175	-201.99005	2	3	201.99005	300.99503	1	2	2	81.058426	121.75098	1	0.215	-0.223	-2.802	-2.802	1001.0
-2805.4175	-201.99005	2	3	201.99005	300.99503	1	2	2	81.058426	121.75098	1	0.215	-0.222	-2.613	-2.802	1001.0
-2805.4175	-201.99005	2	3	201.99005	300.99503	1	2	2	81.058426	121.75098	1	0.215	-0.222	-2.801	-2.803	1001.0
-2805.4175	-201.99005	2	3	201.99005	300.99503	1	2	2	81.058426	121.75098	1	0.215	-0.222	-2.842	-2.803	1001.0
-2805.4175	-201.99005	2	3	201.99005	300.99503	1	2	2	81.058426	121.75098	1	0.215	-0.223	-2.939	-2.803	1001.0
-2805.4175	-201.99005	2	3	201.99005	300.99503	1	2	2	81.058426	121.75098	1	0.215	-0.223	-2.793	-2.804	1001.0
-2805.4175	-201.99005	2	3	201.99005	300.99503	1	2	2	81.058426	121.75098	1	0.215	-0.223	-2.79	-2.804	1001.0
-2805.4175	-201.99005	2	3	201.99005	300.99503	1	2	2	81.058426	121.75098	1	0.215	-0.223	-2.854	-2.804	1001.0
-2805.4175	-201.99005	2	3	201.99005	300.99503	1	2	2	81.058426	121.75098	1	0.215	-0.223	-2.749	-2.805	1001.0
-2805.4175	-201.99005	2	3	201.99005	300.99503	1	2	2	81.058426	121.75098	1	0.215	-0.223	-2.842	-2.805	1001.0
-2805.4175	-201.99005	2	3	201.99005	300.99503	1	2	2	81.058426	121.75098	1	0.215	-0.223	-2.81	-2.805	1001.0
-2805.4175	-201.99005	2	3	201.99005	300.99503	1	2	2	81.058426	121.75098	1	0.215	-0.223	-2.769	-2.805	1001.0
-2805.4175	-201.99005	2	3	201.99005	300.99503	1	2	2	81.058426	121.75098	1	0.215	-0.223	-2.805	-2.805	1001.0
-2805.4175	-201.99005	2	3	201.99005	300.99503	1	2	2	81.058426	121.75098	1	0.215	-0.223	-2.857	-2.805	1001.0
-2805.4175	-201.99005	2	3	201.99005	300.99503	1	2	2	81.058426	121.75098	1	0.215	-0.223	-2.785	-2.806	1001.0
-2805.4175	-201.99005	2	3	201.99005	300.99503	1	2	2	81.058426	121.75098	1	0.215	-0.223	-2.816	-2.806	1001.0
-2805.4175	-201.99005	2	3	201.99005	300.99503	1	2	2	81.058426	121.75098	1	0.215	-0.223	-2.816	-2.806	1001.0
-2805.4175	-201.99005	2	3	201.99005	300.99503	1	2	2	81.058426	121.75098	1	0.215	-0.223	-2.776	-2.806	1001.0
-2805.4175	-201.99005	2	3	201.99005	300.99503	1	2	2	81.058426	121.75098	1	0.215	-0.223	-2.813	-2.806	1001.0
-2805.4175	-201.99005	2	3	201.99005	300.99503	1	2	2	81.058426	121.75098	1	0.215	-0.223	-2.833	-2.806	1001.0
-2805.4175	-201.99005	2	3	201.99005	300.99503	1	2	2	81.058426	121.75098	1	0.215	-0.223	-2.805	-2.806	1001.0
-2805.4175	-201.99005	2	3	201.99005	300.99503	1	2	2	81.058426	121.75098	1	0.215	-0.223	-2.792	-2.806	1001.0
-2805.4175	-201.99005	2	3	201.99005	300.99503	1	2	2	81.058426	121.75098	1	0.215	-0.223	-2.874	-2.806	1001.0
-2805.4175	-201.99005	2	3	201.99005	300.99503	1	2	2	81.058426	121.75098	1	0.215	-0.223	-2.769	-2.806	1001.0
-2805.4175	-201.99005	2	3	201.99005	300.99503	1	2	2	81.058426	121.75098	1	0.215	-0.222	-2.546	-2.807	1001.0
-2805.4175	-201.99005	2	3	201.99005	300.99503	1	2	2	81.058426	121.75098	1	0.215	-0.222	-2.814	-2.807	1001.0
-2805.4175	-201.99005	2	3	201.99005	300.99503	1	2	2	81.058426	121.75098	1	0.215	-0.222	-2.839	-2.807	1001.0
-2805.4175	-201.99005	2	3	201.99005	300.99503	1	2	2	81.058426	121.75098	1	0.215	-0.222	-2.821	-2.807	1001.0
-2805.4175	-201.99005	2	3	201.99005	300.99503	1	2	2	81.058426	121.75098	1	0.215	-0.223	-2.798	-2.807	1001.0
-2805.4175	-201.99005	2	3	201.99005	300.99503	1	2	2	81.058426	121.75098	1	0.215	-0.223	-2.802	-2.807	1001.0
-2805.4175	-201.99005	2	3	201.99005	300.99503	1	2	2	81.058426	121.75098	1	0.215	-0.223	-2.831	-2.807	1001.0
-2805.4175	-201.99005	2	3	201.99005	300.99503	1	2	2	81.058426	121.75098	1	0.215	-0.223	-2.83	-2.807	1001.0
-2805.4175	-201.99005	2	3	201.99005	300.99503	1	2	2	81.058426	121.75098	1	0.215	-0.223	-2.834	-2.807	1001.0
-2805.4175	-201.99005	2	3	201.99005	300.99503	1	2	2	81.058426	121.75098	1	0.215	-0.223	-2.802	-2.807	1001.0
-2805.4175	-201.99005	2	3	201.99005	300.99503	1	2	2	81.058426	121.75098	1	0.215	-0.223	-2.804	-2.807	1001.0
-2805.4175	-201.99005	2	3	201.99005	300.99503	1	2	2	81.058426	121.75098	1	0.215	-0.223	-2.769	-2.807	1001.0
-2805.4175	-201.99005	2	3	201.99005	300.99503	1	2	2	81.058426	121.75098	1	0.215	-0.223	-2.77	-2.807	1001.0
-2805.4175	-201.99005	2	3	201.99005	300.99503	1	2	2	81.058426	121.75098	1	0.215	-0.223	-2.802	-2.807	1001.0
-2805.4175	-201.99005	2	3	201.99005	300.99503	1	2	2	81.058426	121.75098	1	0.215	-0.223	-2.872	-2.807	1001.0
-2805.4175	-201.99005	2	3	201.99005	300.99503	1	2	2	81.058426	121.75098	1	0.215	-0.223	-2.804	-2.807	1001.0
-2805.4175	-201.99005	2	3	201.99005	300.99503	1	2	2	81.058426	121.75098	1	0.215	-0.224	-2.944	-2.807	1001.0
-2805.4175	-201.99005	2	3	201.99005	300.99503	1	2	2	81.058426	121.75098	1	0.215	-0.224	-2.795	-2.807	1001.0
-2805.4175	-201.99005	2	3	201.99005	300.99503	1	2	2	81.058426	121.75098	1	0.215	-0.224	-2.755	-2.807	1001.0
-2805.4175	-201.99005	2	3	201.99005	300.99503	1	2	2	81.058426	121.75098	1	0.215	-0.224	-2.796	-2.807	1001.0
-2805.4175	-201.99005	2	3	201.99005	300.99503	1	2	2	81.058426	121.75098	1	0.215	-0.225	-2.958	-2.807	1001.0
-2805.4175	-201.99005	2	3	201.99005	300.99503	1	2	2	81.058426	121.75098	1	0.215	-0.225	-2.805	-2.807	1001.0
-2805.4175	-201.99005	2	3	201.99005	300.99503	1	2	2	81.058426	121.75098	1	0.215	-0.224	-2.656	-2.807	1001.0
-2805.4175	-201.99005	2	3	201.99005	300.99503	1	2	2	81.058426	121.75098	1	0.215	-0.224	-2.781	-2.807	1001.0
-2805.4175	-201.99005	2	3	201.99005	300.99503	1	2	2	81.058426	121.75098	1	0.215	-0.224	-2.746	-2.807	1001.0
-2805.4175	-201.99005	2	3	201.99005	300.99503	1	2	2	81.058426	121.75098	1	0.215	-0.224	-2.816	-2.807	1001.0
-2805.4175	-201.99005	2	3	201.99005	300.99503	1	2	2	81.058426	121.75098	1	0.215	-0.224	-2.763	-2.807	1001.0
-2805.4175	-201.99005	2	3	201.99005	300.99503	1	2	2	81.058426	121.75098	1	0.215	-0.224	-2.805	-2.807	1001.0
-2805.4175	-201.99005	2	3	201.99005	300.99503	1	2	2	81.058426	121.75098	1	0.215	-0.224	-2.798	-2.807	1001.0
-2805.4175	-201.99005	2	3	201.99005	300.99503	1	2	2	81.058426	121.75098	1	0.215	-0.224	-2.805	-2.807	1001.0
-2805.4175	-201.99005	2	3	201.99005	300.99503	1	2	2	81.058426	121.75098	1	0.215	-0.224	-2.782	-2.807	1001.0
-2805.4175	-201.99005	2	3	201.99005	300.99503	1	2	2	81.058426	121.75098	1	0.215	-0.224	-2.784	-2.807	1001.0
-2805.4175	-201.99005	2	3	201.99005	300.99503	1	2	2	81.058426	121.75098	1	0.215	-0.224	-2.807	-2.807	1001.0
-2805.4175	-201.99005	2	3	201.99005	300.99503	1	2	2	81.058426	121.75098	1	0.215	-0.224	-2.833	-2.807	1001.0
-2805.4175	-201.99005	2	3	201.99005	300.99503	1	2	2	81.058426	121.75098	1	0.215	-0.224	-2.819	-2.807	1001.0
-2805.4175	-201.99005	2	3	201.99005	300.99503	1	2	2	81.058426	121.75098	1	0.215	-0.223	-2.656	-2.807	1001.0
-2805.4175	-201.99005	2	3	201.99005	300.99503	1	2	2	81.058426	121.75098	1	0.215	-0.223	-2.804	-2.807	1001.0
-2805.4175	-201.99005	2	3	201.99005	300.99503	1	2	2	81.058426	121.75098	1	0.215	-0.223	-2.833	-2.807	1001.0
-2805.4175	-201.99005	2	3	201.99005	300.99503	1	2	2	81.058426	121.75098	1	0.215	-0.223	-2.804	-2.807	1001.0
-2805.4175	-201.99005	2	3	201.99005	300.99503	1	2	2	81.058426	121.75098	1	0.215	-0.223	-2.696	-2.807	1001.0
-2805.4175	-201.99005	2	3	201.99005	300.99503	1	2	2	81.058426	121.75098	1	0.215	-0.223	-2.801	-2.807	1001.0
-2805.4175	-201.99005	2	3	201.99005	300.99503	1	2	2	81.058426	121.75098	1	0.215	-0.223	-2.827	-2.807	1001.0
-2805.4175	-201.99005	2	3	201.99005	300.99503	1	2	2	81.058426	121.75098	1	0.215	-0.223	-2.816	-2.807	1001.0
-2805.4175	-201.99005	2	3	201.99005	300.99503	1	2	2	81.058426	121.75098	1	0.215	-0.223	-2.857	-2.807	1001.0
-2805.4175	-201.99005	2	3	201.99005	300.99503	1	2	2	81.058426	121.75098	1	0.215	-0.223	-2.749	-2.807	1001.0
-2805.4175	-201.99005	2	3	201.99005	300.99503	1	2	2	81.058426	121.75098	1	0.215	-0.223	-2.811	-2.807	1001.0
-2805.4175	-201.99005	2	3	201.99005	300.99503	1	2	2	81.058426	121.75098	1	0.215	-0.223	-2.878	-2.807	1001.0
-2805.4175	-201.99005	2	3	201.99005	300.99503	1	2	2	81.058426	121.75098	1	0.215	-0.223	-2.805	-2.807	1001.0
-2805.4175	-201.99005	2	3	201.99005	300.99503	1	2	2	81.058426	121.75098	1	0.215	-0.224	-2.784	-2.807	1001.0
-2805.4175	-201.99005	2	3	201.99005	300.99503	1	2	2	81.058426	121.75098	1	0.215	-0.224	-2.795	-2.807	1001.0
-2805.4175	-201.99005	2	3	201.99005	300.99503	1	2	2	81.058426	121.75098	1	0.215	-0.224	-2.796	-2.807	1001.0
-2805.4175	-201.99005	2	3	201.99005	300.99503	1	2	2	81.058426	121.75098	1	0.215	-0.224	-2.866	-2.807	1001.0
-2805.4175	-201.99005	2	3	201.99005	300.99503	1	2	2	81.058426	121.75098	1	0.215	-0.224	-2.9	-2.807	1001.0
-2805.4175	-201.99005	2	3	201.99005	300.99503	1	2	2	81.058426	121.75098	1	0.215	-0.224	-2.798	-2.807	1001.0
-2805.4175	-201.99005	2	3	201.99005	300.99503	1	2	2	81.058426	121.75098	1	0.215	-0.224	-2.86	-2.807	1001.0
-2805.4175	-201.99005	2	3	201.99005	300.99503	1	2	2	81.058426	121.75098	1	0.215	-0.224	-2.833	-2.807	1001.0
-2805.4175	-201.99005	2	3	201.99005	300.99503	1	2	2	81.058426	121.75098	1	0.215	-0.224	-2.818	-2.807	1001.0
-2805.4175	-201.99005	2	3	201.99005	300.99503	1	2	2	81.058426	121.75098	1	0.215	-0.224	-2.814	-2.807	1001.0
-2805.4175	-201.99005	2	3	201.99005	300.99503	1	2	2	81.058426	121.75098	1	0.215	-0.224	-2.746	-2.807	1001.0
-2805.4175	-201.99005	2	3	201.99005	300.99503	1	2	2	81.058426	121.75098	1	0.215	-0.224	-2.779	-2.807	1001.0
-2805.4175	-201.99005	2	3	201.99005	300.99503	1	2	2	81.058426	121.75098	1	0.215	-0.224	-2.796	-2.807	1001.0
-2805.4175	-201.99005	2	3	201.99005	300.99503	1	2	2	81.058426	121.75098	1	0.215	-0.224	-2.822	-2.807	1001.0
-2805.4175	-201.99005	2	3	201.99005	300.99503	1	2	2	81.058426	121.75098	1	0.215	-0.224	-2.804	-2.807	1001.0
-2805.4175	-201.99005	2	3	201.99005	300.99503	1	2	2	81.058426	121.75098	1	0.215	-0.224	-2.842	-2.807	1001.0
-2805.4175	-201.99005	2	3	201.99005	300.99503	1	2	2	81.058426	121.75098	1	0.215	-0.224	-2.779	-2.807	1001.0
-2805.4175	-201.99005	2	3	201.99005	300.99503	1	2	2	81.058426	121.75098	1	0.215	-0.224	-2.784	-2.807	1001.0
-2805.4175	-201.99005	2	3	201.99005	300.99503	1	2	2	81.058426	121.75098	1	0.215	-0.224	-2.813	-2.807	1001.0
-2805.4175	-201.99005	2	3	201.99005	300.99503	1	2	2	81.058426	121.75098	1	0.215	-0.224	-2.839	-2.807	1001.0
-2805.4175	-201.99005	2	3	201.99005	300.99503	1	2	2	81.058426	121.75098	1	0.215	-0.224	-2.799	-2.807	1001.0
-2805.4175	-201.99005	2	3	201.99005	300.99503	1	2	2	81.058426	121.75098	1	0.215	-0.224	-2.772	-2.807	1001.0
-2805.4175	-201.99005	2	3	201.99005	300.99503	1	2	2	81.058426	121.75098	1	0.215	-0.224	-2.822	-2.807	1001.0
-2805.4175	-201.99005	2	3	201.99005	300.99503	1	2	2	81.058426	121.75098	1	0.215	-0.224	-2.799	-2.807	1001.0
-2805.4175	-201.99005	2	3	201.99005	300.99503	1	2	2	81.058426	121.75098	1	0.215	-0.224	-2.815	-2.807	1001.0
-2805.4175	-201.99005	2	3	201.99005	300.99503	1	2	2	81.058426	121.75098	1	0.215	-0.224	-2.776	-2.807	1001.0
-2805.4175	-201.99005	2	3	201.99005	300.99503	1	2	2	81.058426	121.75098	1	0.215	-0.224	-2.73	-2.807	1001.0
-2805.4175	-201.99005	2	3	201.99005	300.99503	1	2	2	81.058426	121.75098	1	0.215	-0.224	-2.779	-2.807	1001.0
-2805.4175	-201.99005	2	3	201.99005	300.99503	1	2	2	81.058426	121.75098	1	0.215	-0.224	-2.79	-2.807	1001.0
-2805.4175	-201.99005	2	3	201.99005	300.99503	1	2	2	81.058426	121.75098	1	0.215	-0.224	-2.863	-2.807	1001.0
-2805.4175	-201.99005	2	3	201.99005	300.99503	1	2	2	81.058426	121.75098	1	0.215	-0.224	-2.855	-2.807	1001.0
-2805.4175	-201.99005	2	3	201.99005	300.99503	1	2	2	81.058426	121.75098	1	0.215	-0.224	-2.885	-2.807	1001.0
-2805.4175	-201.99005	2	3	201.99005	300.99503	1	2	2	81.058426	121.75098	1	0.215	-0.224	-2.802	-2.807	1001.0
-2805.4175	-201.99005	2	3	201.99005	300.99503	1	2	2	81.058426	121.75098	1	0.215	-0.224	-2.85	-2.807	1001.0
-2805.4175	-201.99005	2	3	201.99005	300.99503	1	2	2	81.058426	121.75098	1	0.215	-0.224	-2.815	-2.807	1001.0
-2805.4175	-201.99005	2	3	201.99005	300.99503	1	2	2	81.058426	121.75098	1	0.215	-0.224	-2.785	-2.807	1001.0
-2805.4175	-201.99005	2	3	201.99005	300.99503	1	2	2	81.058426	121.75098	1	0.215	-0.224	-2.802	-2.807	1001.0
-2805.4175	-201.99005	2	3	201.99005	300.99503	1	2	2	81.058426	121.75098	1	0.215	-0.224	-2.739	-2.807	1001.0
-2805.4175	-201.99005	2	3	201.99005	300.99503	1	2	2	81.058426	121.75098	1	0.215	-0.224	-2.767	-2.807	1001.0
-2805.4175	-201.99005	2	3	201.99005	300.99503	1	2	2	81.058426	121.75098	1	0.215	-0.224	-2.794	-2.807	1001.0
-2805.4175	-201.99005	2	3	201.99005	300.99503	1	2	2	81.058426	121.75098	1	0.215	-0.224	-2.834	-2.807	1001.0
-2805.4175	-201.99005	2	3	201.99005	300.99503	1	2	2	81.058426	121.75098	1	0.215	-0.224	-2.798	-2.807	1001.0
-2805.4175	-201.99005	2	3	201.99005	300.99503	1	2	2	81.058426	121.75098	1	0.215	-0.224	-2.807	-2.807	1001.0
-2805.4175	-201.99005	2	3	201.99005	300.99503	1	2	2	81.058426	121.75098	1	0.215	-0.224	-2.781	-2.807	1001.0
-2805.4175	-201.99005	2	3	201.99005	300.99503	1	2	2	81.058426	121.75098	1	0.215	-0.225	-2.964	-2.807	1001.0
0.0	0.0	2	3	201.99005	300.99503	1	2	2	81.058426	121.75098	0	0.215	-0.225	-2.841	-2.807	1001.0
0.0	0.0	2	3	201.99005	300.99503	1	2	2	81.058426	121.75098	0	0.216	-0.224	-2.832	-2.807	1001.0
0.0	0.0	2	3	201.99005	300.99503	1	2	2	81.058426	121.75098	0	0.216	-0.224	-2.812	-2.807	1001.0
0.0	0.0	2	3	201.99005	300.99503	1	2	2	81.058426	121.75098	0	0.216	-0.224	-2.867	-2.807	1001.0
0.0	0.0	2	3	201.99005	300.99503	1	2	2	81.058426	121.75098	0	0.216	-0.224	-2.827	-2.807	1001.0
0.0	0.0	2	3	201.99005	300.99503	1	2	2	81.058426	121.75098	0	0.216	-0.224	-2.672	-2.807	1001.0
0.0	0.0	2	3	201.99005	300.99503	1	2	2	81.058426	121.75098	0	0.216	-0.22	-2.222	-2.253	1001.0
0.0	0.0	2	3	201.99005	300.99503	1	2	2	81.058426	121.75098	0	0.216	-0.218	-2.27	-2.253	1001.0
0.0	0.0	2	3	201.99005	300.99503	1	2	2	81.058426	121.75098	0	0.216	-0.213	-1.976	-1.945	1001.0
0.0	0.0	2	3	201.99005	300.99503	1	2	2	81.058426	121.75098	0	0.216	-0.207	-1.782	-1.808	1001.0
0.0	0.0	2	3	201.99005	300.99503	1	2	2	81.058426	121.75098	0	0.216	-0.201	-1.81	-1.808	1001.0
0.0	0.0	2	3	201.99005	300.99503	1	2	2	81.058426	121.75098	0	0.216	-0.194	-1.478	-1.561	1001.0
0.0	0.0	2	3	201.99005	300.99503	1	2	2	81.058426	121.75098	0	0.217	-0.188	-1.586	-1.561	1001.0
0.0	0.0	2	3	201.99005	300.99503	1	2	2	81.058426	121.75098	0	0.217	-0.181	-1.472	-1.45	1001.0
0.0	0.0	2	3	201.99005	300.99503	1	2	2	81.058426	121.75098	0	0.217	-0.174	-1.258	-1.252	1001.0
0.0	0.0	2	3	201.99005	300.99503	1	2	2	81.058426	121.75098	0	0.217	-0.168	-1.271	-1.252	1001.0
0.0	0.0	2	3	201.99005	300.99503	1	2	2	81.058426	121.75098	0	0.217	-0.16	-1.061	-1.081	1001.0
0.0	0.0	2	3	201.99005	300.99503	1	2	2	81.058426	121.75098	0	0.218	-0.154	-0.996	-1.005	1001.0
0.0	0.0	2	3	201.99005	300.99503	1	2	2	81.058426	121.75098	0	0.218	-0.148	-1.023	-1.005	1001.0
0.0	0.0	2	3	201.99005	300.99503	1	2	2	81.058426	121.75098	0	0.218	-0.14	-0.859	-0.868	1001.0
0.0	0.0	2	3	201.99005	300.99503	1	2	2	81.058426	121.75098	0	0.219	-0.134	-0.833	-0.806	1001.0
0.0	0.0	2	3	201.99005	300.99503	1	2	2	81.058426	121.75098	0	0.219	-0.127	-0.703	-0.806	1001.0
0.0	0.0	2	3	201.99005	300.99503	1	2	2	81.058426	121.75098	0	0.219	-0.119	-0.718	-0.696	1001.0
0.0	0.0	2	3	201.99005	300.99503	1	2	2	81.058426	121.75098	0	0.22	-0.113	-0.685	-0.696	1001.0
0.0	0.0	2	3	201.99005	300.99503	1	2	2	81.058426	121.75098	0	0.22	-0.107	-0.675	-0.647	1001.0
0.0	0.0	2	3	201.99005	300.99503	1	2	2	81.058426	121.75098	0	0.221	-0.101	-0.585	-0.558	1001.0
[truncated: 7,980 more rows]
