# Supplementary material for: Just noticeable differences for elbow joint torque feedback
Source: Sci Rep. 2021 Dec 7;11:23553. doi: 10.1038/s41598-021-02630-3 (PMC8651665; doi:10.1038/s41598-021-02630-3)
Supplement: Supplementary file 2 — Supplementary Information. [file 41598_2021_2630_MOESM2_ESM.zip › SupplementaryData_ScientificReports_KimAsbeck2021/S14_S1A.csv]

data 1	data 2	data 3	data 4	data 5	data 6	data 7	data 8	data 9	data 10	data 11	data 12	data 13	data 14	data 15	data 16	data 17
0.0	0.0	100.0	100.0	2	0.0	0.0	0.03	1.0	97.26677	0.0	0	0.0	0.0	0.0	0.0	0.0
0.0	0.0	100.0	100.0	2	0.0	0.0	0.029	1.0	97.26677	0.0	0	0.0	0.0	0.0	0.0	0.0
0.0	0.0	100.0	100.0	2	0.0	0.0	0.028	1.0	96.78897	0.0	0	0.0	0.0	0.0	0.0	0.0
0.0	0.0	100.0	100.0	2	0.0	0.0	0.027	1.0	97.4912	0.0	0	0.0	0.0	0.0	0.0	0.0
0.0	0.0	100.0	100.0	2	0.0	0.0	0.026	1.0	97.4912	0.0	0	0.0	0.0	0.0	0.0	0.0
0.0	0.0	100.0	100.0	2	0.0	0.0	0.025	1.0	98.13555	0.0	0	0.0	0.0	0.0	0.0	0.0
0.0	0.0	100.0	100.0	2	0.0	0.0	0.024	1.0	97.26586	0.0	0	0.0	0.0	0.0	0.0	0.0
0.0	0.0	100.0	100.0	2	0.0	0.0	0.023	1.0	97.26586	0.0	0	0.0	0.0	0.0	0.0	0.0
0.0	0.0	100.0	100.0	2	0.0	0.0	0.022	1.0	95.94673	0.0	0	0.0	0.0	0.0	0.0	0.0
0.0	0.0	100.0	100.0	2	0.0	0.0	0.021	1.0	95.94673	0.0	0	0.0	0.0	0.0	0.0	0.0
0.0	0.0	100.0	100.0	2	0.0	0.0	0.019	1.0	96.70955	0.0	0	0.0	0.0	0.0	0.0	0.0
0.0	0.0	100.0	100.0	2	0.0	0.0	0.018	1.0	95.8998	0.0	0	0.0	0.0	0.0	0.0	0.0
0.0	0.0	100.0	100.0	2	0.0	0.0	0.017	1.0	95.8998	0.0	0	0.0	0.0	0.0	0.0	0.0
0.0	0.0	100.0	100.0	2	0.0	0.0	0.016	1.0	96.22499	0.0	0	0.0	0.0	0.0	0.0	0.0
0.0	0.0	100.0	100.0	2	0.0	0.0	0.015	1.0	96.54283	0.0	0	0.0	0.0	0.0	0.0	0.0
0.0	0.0	100.0	100.0	2	0.0	0.0	0.013	1.0	96.54283	0.0	0	0.0	0.0	0.0	0.0	0.0
0.0	0.0	100.0	100.0	2	0.0	0.0	0.012	1.0	96.25977	0.0	0	0.0	0.0	0.0	0.0	0.0
0.0	0.0	100.0	100.0	2	0.0	0.0	0.011	1.0	96.25977	0.0	0	0.0	0.0	0.0	0.0	0.0
0.0	0.0	100.0	100.0	2	0.0	0.0	0.01	1.0	96.80412	0.0	0	0.0	0.0	0.0	0.0	0.0
0.0	0.0	100.0	100.0	2	0.0	0.0	0.008	1.0	97.34141	0.0	0	0.0	0.0	0.0	0.0	0.0
0.0	0.0	100.0	100.0	2	0.0	0.0	0.007	1.0	97.34141	0.0	0	0.0	0.0	0.0	0.0	0.0
0.0	0.0	100.0	100.0	2	0.0	0.0	0.006	1.0	97.113686	0.0	0	0.0	0.0	0.0	0.0	0.0
0.0	0.0	100.0	100.0	2	0.0	0.0	0.004	1.0	96.73729	0.0	0	0.0	0.0	0.0	0.0	0.0
0.0	0.0	100.0	100.0	2	0.0	0.0	0.003	1.0	96.73729	0.0	0	0.0	0.0	0.0	0.0	0.0
0.0	0.0	100.0	100.0	2	0.0	0.0	0.001	1.0	96.32063	0.0	0	0.0	0.0	0.0	0.0	0.0
0.0	0.0	100.0	100.0	2	0.0	0.0	0.0	1.0	96.32063	0.0	0	0.0	0.0	0.0	0.0	0.0
0.0	0.0	100.0	100.0	2	0.0	0.0	-0.001	1.0	97.41598	0.0	0	0.0	0.0	0.0	0.0	0.0
0.0	0.0	100.0	100.0	2	0.0	0.0	-0.002	1.0	97.2765	0.0	0	0.0	0.0	0.0	0.0	0.0
0.0	0.0	100.0	100.0	2	0.0	0.0	-0.004	1.0	97.2765	0.0	0	0.0	0.0	0.0	0.0	0.0
0.0	0.0	100.0	100.0	2	0.0	0.0	-0.006	1.0	97.60227	0.0	0	0.0	0.0	0.0	0.0	0.0
0.0	0.0	100.0	100.0	2	0.0	0.0	-0.007	1.0	97.15441	0.0	0	0.0	0.0	0.0	0.0	0.0
0.0	0.0	100.0	100.0	2	0.0	0.0	-0.009	1.0	97.15441	0.0	0	0.0	0.0	0.0	0.0	0.0
0.0	0.0	100.0	100.0	2	0.0	0.0	-0.01	1.0	97.84284	0.0	0	0.0	0.0	7.0	0.0	0.0
0.0	0.0	100.0	100.0	2	0.0	0.0	-0.012	1.0	97.84284	0.0	0	0.0	0.0	7.0	0.0	0.0
0.0	0.0	100.0	100.0	2	0.0	0.0	-0.013	1.0	98.33813	0.0	0	0.0	0.0	0.0	0.0	0.0
0.0	0.0	100.0	100.0	2	0.0	0.0	-0.014	1.0	97.73945	0.0	0	0.0	0.0	0.0	0.0	0.0
0.0	0.0	100.0	100.0	2	0.0	0.0	-0.016	1.0	97.73945	0.0	0	0.0	0.0	0.0	0.0	0.0
0.0	0.0	100.0	100.0	2	0.0	0.0	-0.017	1.0	98.02246	0.0	0	0.0	0.0	0.0	0.0	0.0
0.0	0.0	100.0	100.0	2	0.0	0.0	-0.019	1.0	98.37264	0.0	0	0.0	0.0	0.0	0.0	0.0
0.0	0.0	100.0	100.0	2	0.0	0.0	-0.02	1.0	98.37264	0.0	0	0.0	0.0	0.0	0.0	0.0
0.0	0.0	100.0	100.0	2	0.0	0.0	-0.022	1.0	98.700935	0.0	0	0.0	0.0	0.0	0.0	0.0
0.0	0.0	100.0	100.0	2	0.0	0.0	-0.023	1.0	98.700935	0.0	0	0.0	0.0	0.0	0.0	0.0
0.0	0.0	100.0	100.0	2	0.0	0.0	-0.025	1.0	99.37746	0.0	0	0.0	0.0	0.0	0.0	0.0
0.0	0.0	100.0	100.0	2	0.0	0.0	-0.026	1.0	98.64772	0.0	0	0.0	0.0	0.0	0.0	0.0
0.0	0.0	100.0	100.0	2	0.0	0.0	-0.027	1.0	98.64772	0.0	0	0.0	0.0	0.0	0.0	0.0
0.0	0.0	100.0	100.0	2	0.0	0.0	-0.029	1.0	98.61346	0.0	0	0.0	0.0	0.0	0.0	0.0
0.0	0.0	100.0	100.0	2	0.0	0.0	-0.03	1.0	98.428474	0.0	0	0.0	0.0	0.0	0.0	0.0
0.0	0.0	100.0	100.0	2	0.0	0.0	-0.031	1.0	98.428474	0.0	0	0.0	0.0	0.0	0.0	0.0
0.0	0.0	100.0	100.0	2	0.0	0.0	-0.032	1.0	98.82722	0.0	0	0.0	0.0	0.0	0.0	0.0
0.0	0.0	100.0	100.0	2	0.0	0.0	-0.033	1.0	98.82722	0.0	0	0.0	0.0	0.0	0.0	0.0
0.0	0.0	100.0	100.0	2	0.0	0.0	-0.034	1.0	98.457886	0.0	0	0.0	0.0	0.0	0.0	0.0
0.0	0.0	100.0	100.0	2	0.0	0.0	-0.035	1.0	97.5629	0.0	0	0.0	0.0	0.0	0.0	0.0
0.0	0.0	100.0	100.0	2	0.0	0.0	-0.036	1.0	97.5629	0.0	0	0.0	0.0	0.0	0.0	0.0
0.0	0.0	100.0	100.0	2	0.0	0.0	-0.036	1.0	98.20317	0.0	0	0.0	0.0	0.0	0.0	0.0
0.0	0.0	100.0	100.0	2	0.0	0.0	-0.036	1.0	98.4097	0.0	0	0.0	0.0	0.0	0.0	0.0
0.0	0.0	100.0	100.0	2	0.0	0.0	-0.036	1.0	98.4097	0.0	0	0.0	0.0	0.0	0.0	0.0
0.0	0.0	100.0	100.0	2	0.0	0.0	-0.036	1.0	97.72492	0.0	0	0.0	0.0	0.0	0.0	0.0
0.0	0.0	100.0	100.0	2	0.0	0.0	-0.036	1.0	97.72492	0.0	0	0.0	0.0	0.0	0.0	0.0
0.0	0.0	100.0	100.0	2	0.0	0.0	-0.036	1.0	97.268936	0.0	0	0.0	0.0	0.0	0.0	0.0
0.0	0.0	100.0	100.0	2	0.0	0.0	-0.035	1.0	96.692825	0.0	0	0.0	0.0	0.0	0.0	0.0
0.0	0.0	100.0	100.0	2	0.0	0.0	-0.034	1.0	96.692825	0.0	0	0.0	0.0	0.0	0.0	0.0
0.0	0.0	100.0	100.0	2	0.0	0.0	-0.033	1.0	97.183525	0.0	0	0.0	0.0	0.0	0.0	0.0
0.0	0.0	100.0	100.0	2	0.0	0.0	-0.032	1.0	96.61583	0.0	0	0.0	0.0	0.0	0.0	0.0
0.0	0.0	100.0	100.0	2	0.0	0.0	-0.031	1.0	96.61583	0.0	0	0.0	0.0	0.0	0.0	0.0
0.0	0.0	100.0	100.0	2	0.0	0.0	-0.03	1.0	97.09611	0.0	0	0.0	0.0	0.0	0.0	0.0
0.0	0.0	100.0	100.0	2	0.0	0.0	-0.028	1.0	97.09611	0.0	0	0.0	0.0	0.0	0.0	0.0
0.0	0.0	100.0	100.0	2	0.0	0.0	-0.027	1.0	97.650635	0.0	0	0.0	0.0	0.0	0.0	0.0
0.0	0.0	100.0	100.0	2	0.0	0.0	-0.025	1.0	97.8253	0.0	0	0.0	0.0	0.0	0.0	0.0
0.0	0.0	100.0	100.0	2	0.0	0.0	-0.024	1.0	98.60681	0.0	0	0.0	0.0	0.0	0.0	0.0
0.0	0.0	100.0	100.0	2	0.0	0.0	-0.022	1.0	98.40024	0.0	0	0.0	0.0	0.0	0.0	0.0
0.0	0.0	100.0	100.0	2	0.0	0.0	-0.02	1.0	97.63736	0.0	0	0.0	0.0	0.0	0.0	0.0
0.0	0.0	100.0	100.0	2	0.0	0.0	-0.019	1.0	97.63736	0.0	0	0.0	0.0	0.0	0.0	0.0
0.0	0.0	100.0	100.0	2	0.0	0.0	-0.017	1.0	97.9232	0.0	0	0.0	0.0	0.0	0.0	0.0
0.0	0.0	100.0	100.0	2	0.0	0.0	-0.015	1.0	97.9232	0.0	0	0.0	0.0	0.0	0.0	0.0
0.0	0.0	100.0	100.0	2	0.0	0.0	-0.014	1.0	98.34819	0.0	0	0.0	0.0	0.0	0.0	0.0
0.0	0.0	100.0	100.0	2	0.0	0.0	-0.012	1.0	98.65372	0.0	0	0.0	0.0	0.0	0.0	0.0
0.0	0.0	100.0	100.0	2	0.0	0.0	-0.01	1.0	98.65372	0.0	0	0.0	0.0	0.0	0.0	0.0
0.0	0.0	100.0	100.0	2	0.0	0.0	-0.009	1.0	98.352394	0.0	0	0.0	0.0	0.0	0.0	0.0
0.0	0.0	100.0	100.0	2	0.0	0.0	-0.008	1.0	98.34906	0.0	0	0.0	0.0	0.0	0.0	0.0
0.0	0.0	100.0	100.0	2	0.0	0.0	-0.006	1.0	98.34906	0.0	0	0.0	0.0	0.0	0.0	0.0
0.0	0.0	100.0	100.0	2	0.0	0.0	-0.004	1.0	97.642685	0.0	0	0.0	0.0	0.0	0.0	0.0
0.0	0.0	100.0	100.0	2	0.0	0.0	-0.003	1.0	97.642685	0.0	0	0.0	0.0	0.0	0.0	0.0
0.0	0.0	100.0	100.0	2	0.0	0.0	-0.002	1.0	98.7066	0.0	0	0.0	0.0	0.0	0.0	0.0
0.0	0.0	100.0	100.0	2	0.0	0.0	0.0	1.0	98.261566	0.0	0	0.0	0.0	0.0	0.0	0.0
0.0	0.0	100.0	100.0	2	0.0	0.0	0.0	1.0	98.261566	0.0	0	0.0	0.0	0.0	0.0	0.0
0.0	0.0	100.0	100.0	2	0.0	0.0	0.002	1.0	98.85703	0.0	0	0.0	0.0	0.0	0.0	0.0
0.0	0.0	100.0	100.0	2	0.0	0.0	0.003	1.0	97.9243	0.0	0	0.0	0.0	0.0	0.0	0.0
0.0	0.0	100.0	100.0	2	0.0	0.0	0.004	1.0	97.9243	0.0	0	0.0	0.0	0.0	0.0	0.0
0.0	0.0	100.0	100.0	2	0.0	0.0	0.006	1.0	96.50638	0.0	0	0.0	0.0	0.0	0.0	0.0
0.0	0.0	100.0	100.0	2	0.0	0.0	0.007	1.0	96.57243	0.0	0	0.0	0.0	0.0	0.0	0.0
0.0	0.0	100.0	100.0	2	0.0	0.0	0.009	1.0	96.57243	0.0	0	0.0	0.0	0.0	0.0	0.0
0.0	0.0	100.0	100.0	2	0.0	0.0	0.01	1.0	97.635376	0.0	0	0.0	0.0	0.0	0.0	0.0
0.0	0.0	100.0	100.0	2	0.0	0.0	0.012	1.0	97.635376	0.0	0	0.0	0.0	0.0	0.0	0.0
0.0	0.0	100.0	100.0	2	0.0	0.0	0.013	1.0	97.91364	0.0	0	0.0	0.0	0.0	0.0	0.0
0.0	0.0	100.0	100.0	2	0.0	0.0	0.014	1.0	97.847115	0.0	0	0.0	0.0	0.0	0.0	0.0
0.0	0.0	100.0	100.0	2	0.0	0.0	0.016	1.0	97.847115	0.0	0	0.0	0.0	0.0	0.0	0.0
0.0	0.0	100.0	100.0	2	0.0	0.0	0.017	1.0	97.72304	0.0	0	0.0	0.0	0.0	0.0	0.0
0.0	0.0	100.0	100.0	2	0.0	0.0	0.019	1.0	97.564354	0.0	0	0.0	0.0	0.0	0.0	0.0
0.0	0.0	100.0	100.0	2	0.0	0.0	0.02	1.0	97.564354	0.0	0	0.0	0.0	0.0	0.0	0.0
0.0	0.0	100.0	100.0	2	0.0	0.0	0.022	1.0	97.66508	0.0	0	0.0	0.0	0.0	0.0	0.0
0.0	0.0	100.0	100.0	2	0.0	0.0	0.023	1.0	97.66508	0.0	0	0.0	0.0	0.0	0.0	0.0
0.0	0.0	100.0	100.0	2	0.0	0.0	0.025	1.0	97.64512	0.0	0	0.0	0.0	0.0	0.0	0.0
0.0	0.0	100.0	100.0	2	0.0	0.0	0.026	1.0	97.21164	0.0	0	0.0	0.0	0.0	0.0	0.0
0.0	0.0	100.0	100.0	2	0.0	0.0	0.028	1.0	97.21164	0.0	0	0.0	0.0	0.0	0.0	0.0
0.0	0.0	100.0	100.0	2	0.0	0.0	0.029	1.0	98.06927	0.0	0	0.0	0.0	0.0	0.0	0.0
0.0	0.0	100.0	100.0	2	0.0	0.0	0.031	1.0	98.213844	0.0	0	0.0	0.0	0.0	0.0	0.0
0.0	0.0	100.0	100.0	2	0.0	0.0	0.032	1.0	98.213844	0.0	0	0.0	0.0	0.0	0.0	0.0
0.0	0.0	100.0	100.0	2	0.0	0.0	0.034	1.0	98.40898	0.0	0	0.0	0.0	0.0	0.0	0.0
0.0	0.0	100.0	100.0	2	0.0	0.0	0.035	1.0	98.40898	0.0	0	0.0	0.0	0.0	0.0	0.0
0.0	0.0	100.0	100.0	2	0.0	0.0	0.037	1.0	97.956726	0.0	0	0.0	0.0	0.0	0.0	0.0
0.0	0.0	100.0	100.0	2	0.0	0.0	0.038	1.0	98.131134	0.0	0	0.0	0.0	0.0	0.0	0.0
0.0	0.0	100.0	100.0	2	0.0	0.0	0.04	1.0	98.131134	0.0	0	0.0	0.0	0.0	0.0	0.0
0.0	0.0	100.0	100.0	2	0.0	0.0	0.041	1.0	97.72901	0.0	0	0.0	0.0	0.0	0.0	0.0
0.0	0.0	100.0	100.0	2	0.0	0.0	0.043	1.0	97.986694	0.0	0	0.0	0.0	0.0	0.0	0.0
0.0	0.0	100.0	100.0	2	0.0	0.0	0.044	1.0	97.986694	0.0	0	0.0	0.0	0.0	0.0	0.0
0.0	0.0	100.0	100.0	2	0.0	0.0	0.045	1.0	97.6542	0.0	0	0.0	0.0	0.0	0.0	0.0
0.0	0.0	100.0	100.0	2	0.0	0.0	0.047	1.0	97.6542	0.0	0	0.0	0.0	0.0	0.0	0.0
0.0	0.0	100.0	100.0	2	0.0	0.0	0.048	1.0	97.63068	0.0	0	0.0	0.0	0.0	0.0	0.0
0.0	0.0	100.0	100.0	2	0.0	0.0	0.049	1.0	97.35783	0.0	0	0.0	0.0	0.0	0.0	0.0
0.0	0.0	100.0	100.0	2	0.0	0.0	0.051	1.0	97.8552	0.0	0	0.0	0.0	0.0	0.0	0.0
0.0	0.0	100.0	100.0	2	0.0	0.0	0.052	1.0	96.97298	0.0	0	0.0	0.0	0.0	0.0	0.0
0.0	0.0	100.0	100.0	2	0.0	0.0	0.053	1.0	97.013176	0.0	0	0.0	0.0	0.0	0.0	0.0
0.0	0.0	100.0	100.0	2	0.0	0.0	0.054	1.0	97.23388	0.0	0	0.0	0.0	0.0	0.0	0.0
0.0	0.0	100.0	100.0	2	0.0	0.0	0.055	1.0	96.91954	0.0	0	0.0	0.0	0.0	0.0	0.0
0.0	0.0	100.0	100.0	2	0.0	0.0	0.056	1.0	96.91954	0.0	0	0.0	0.0	0.0	0.0	0.0
0.0	0.0	100.0	100.0	2	0.0	0.0	0.058	1.0	97.519844	0.0	0	0.0	0.0	0.0	0.0	0.0
0.0	0.0	100.0	100.0	2	0.0	0.0	0.059	1.0	96.715546	0.0	0	0.0	0.0	0.0	0.0	0.0
0.0	0.0	100.0	100.0	2	0.0	0.0	0.06	1.0	96.715546	0.0	0	0.0	0.0	0.0	0.0	0.0
0.0	0.0	100.0	100.0	2	0.0	0.0	0.061	1.0	97.989044	0.0	0	0.0	0.0	0.0	0.0	0.0
0.0	0.0	100.0	100.0	2	0.0	0.0	0.062	1.0	97.66257	0.0	0	0.0	0.0	0.0	0.0	0.0
0.0	0.0	100.0	100.0	2	0.0	0.0	0.063	1.0	97.66257	0.0	0	0.0	0.0	0.0	0.0	0.0
0.0	0.0	100.0	100.0	2	0.0	0.0	0.064	1.0	96.860725	0.0	0	0.0	0.0	0.0	0.0	0.0
0.0	0.0	100.0	100.0	2	0.0	0.0	0.065	1.0	96.860725	0.0	0	0.0	0.0	0.0	0.0	0.0
0.0	0.0	100.0	100.0	2	0.0	0.0	0.066	1.0	96.687706	0.0	0	0.0	0.0	0.0	0.0	0.0
0.0	0.0	100.0	100.0	2	0.0	0.0	0.067	1.0	96.92032	0.0	0	0.0	0.0	0.0	0.0	0.0
0.0	0.0	100.0	100.0	2	0.0	0.0	0.068	1.0	96.92032	0.0	0	0.0	0.0	0.0	0.0	0.0
0.0	0.0	100.0	100.0	2	0.0	0.0	0.069	1.0	96.76996	0.0	0	0.0	0.0	0.0	0.0	0.0
0.0	0.0	100.0	100.0	2	0.0	0.0	0.07	1.0	97.458954	0.0	0	0.0	0.0	0.0	0.0	0.0
0.0	0.0	100.0	100.0	2	0.0	0.0	0.071	1.0	97.458954	0.0	0	0.0	0.0	0.0	0.0	0.0
0.0	0.0	100.0	100.0	2	0.0	0.0	0.072	1.0	97.61733	0.0	0	0.0	0.0	0.0	0.0	0.0
0.0	0.0	100.0	100.0	2	0.0	0.0	0.072	1.0	97.61733	0.0	0	0.0	0.0	0.0	0.0	0.0
0.0	0.0	100.0	100.0	2	0.0	0.0	0.073	1.0	97.430756	0.0	0	0.0	0.0	0.0	0.0	0.0
0.0	0.0	100.0	100.0	2	0.0	0.0	0.074	1.0	98.331406	0.0	0	0.0	0.0	0.0	0.0	0.0
0.0	0.0	100.0	100.0	2	0.0	0.0	0.075	1.0	98.331406	0.0	0	0.0	0.0	0.0	0.0	0.0
0.0	0.0	100.0	100.0	2	0.0	0.0	0.076	1.0	97.34325	0.0	0	0.0	0.0	0.0	0.0	0.0
0.0	0.0	100.0	100.0	2	0.0	0.0	0.077	1.0	96.65089	0.0	0	0.0	0.0	0.0	0.0	0.0
0.0	0.0	100.0	100.0	2	0.0	0.0	0.078	1.0	96.65089	0.0	0	0.0	0.0	0.0	0.0	0.0
0.0	0.0	100.0	100.0	2	0.0	0.0	0.079	1.0	96.24978	0.0	0	0.0	0.0	0.0	0.0	0.0
0.0	0.0	100.0	100.0	2	0.0	0.0	0.079	1.0	96.24978	0.0	0	0.0	0.0	0.0	0.0	0.0
0.0	0.0	100.0	100.0	2	0.0	0.0	0.08	1.0	96.87206	0.0	0	0.0	0.0	0.0	0.0	0.0
0.0	0.0	100.0	100.0	2	0.0	0.0	0.081	1.0	97.0164	0.0	0	0.0	0.0	0.0	0.0	0.0
0.0	0.0	100.0	100.0	2	0.0	0.0	0.082	1.0	97.0164	0.0	0	0.0	0.0	0.0	0.0	0.0
0.0	0.0	100.0	100.0	2	0.0	0.0	0.083	1.0	96.338486	0.0	0	0.0	0.0	0.0	0.0	0.0
0.0	0.0	100.0	100.0	2	0.0	0.0	0.084	1.0	96.12863	0.0	0	0.0	0.0	0.0	0.0	0.0
0.0	0.0	100.0	100.0	2	0.0	0.0	0.084	1.0	96.12863	0.0	0	0.0	0.0	0.0	0.0	0.0
0.0	0.0	100.0	100.0	2	0.0	0.0	0.085	1.0	97.4885	0.0	0	0.0	0.0	0.0	0.0	0.0
0.0	0.0	100.0	100.0	2	0.0	0.0	0.086	1.0	97.4885	0.0	0	0.0	0.0	0.0	0.0	0.0
0.0	0.0	100.0	100.0	2	0.0	0.0	0.087	1.0	97.08918	0.0	0	0.0	0.0	0.0	0.0	0.0
0.0	0.0	100.0	100.0	2	0.0	0.0	0.088	1.0	97.565285	0.0	0	0.0	0.0	0.0	0.0	0.0
0.0	0.0	100.0	100.0	2	0.0	0.0	0.089	1.0	97.565285	0.0	0	0.0	0.0	0.0	0.0	0.0
0.0	0.0	100.0	100.0	2	0.0	0.0	0.09	1.0	97.091415	0.0	0	0.0	0.0	0.0	0.0	0.0
0.0	0.0	100.0	100.0	2	0.0	0.0	0.09	1.0	97.42408	0.0	0	0.0	0.0	0.0	0.0	0.0
0.0	0.0	100.0	100.0	2	0.0	0.0	0.091	1.0	97.42408	0.0	0	0.0	0.0	0.0	0.0	0.0
0.0	0.0	100.0	100.0	2	0.0	0.0	0.092	1.0	97.21349	0.0	0	0.0	0.0	0.0	0.0	0.0
0.0	0.0	100.0	100.0	2	0.0	0.0	0.092	1.0	97.21349	0.0	0	0.0	0.0	0.0	0.0	0.0
0.0	0.0	100.0	100.0	2	0.0	0.0	0.093	1.0	97.69621	0.0	0	0.0	0.0	0.0	0.0	0.0
0.0	0.0	100.0	100.0	2	0.0	0.0	0.094	1.0	98.20912	0.0	0	0.0	0.0	0.0	0.0	0.0
0.0	0.0	100.0	100.0	2	0.0	0.0	0.095	1.0	98.20912	0.0	0	0.0	0.0	0.0	0.0	0.0
0.0	0.0	100.0	100.0	2	0.0	0.0	0.096	1.0	97.639984	0.0	0	0.0	0.0	0.0	0.0	0.0
0.0	0.0	100.0	100.0	2	0.0	0.0	0.097	1.0	96.832184	0.0	0	0.0	0.0	0.0	0.0	0.0
0.0	0.0	100.0	100.0	2	0.0	0.0	0.097	1.0	96.832184	0.0	0	0.0	0.0	0.0	0.0	0.0
0.0	0.0	100.0	100.0	2	0.0	0.0	0.098	1.0	97.564445	0.0	0	0.0	0.0	0.0	0.0	0.0
0.0	0.0	100.0	100.0	2	0.0	0.0	0.099	1.0	97.564445	0.0	0	0.0	0.0	0.0	0.0	0.0
0.0	0.0	100.0	100.0	2	0.0	0.0	0.1	1.0	98.27758	0.0	0	0.0	0.0	0.0	0.0	0.0
0.0	0.0	100.0	100.0	2	0.0	0.0	0.101	1.0	98.65077	0.0	0	0.0	0.0	0.0	0.0	0.0
0.0	0.0	100.0	100.0	2	0.0	0.0	0.101	1.0	98.65077	0.0	0	0.0	0.0	0.0	0.0	0.0
0.0	0.0	100.0	100.0	2	0.0	0.0	0.102	1.0	98.678925	0.0	0	0.0	0.0	0.0	0.0	0.0
0.0	0.0	100.0	100.0	2	0.0	0.0	0.103	1.0	98.03183	0.0	0	0.0	0.0	0.0	0.0	0.0
0.0	0.0	100.0	100.0	2	0.0	0.0	0.104	1.0	98.03183	0.0	0	0.0	0.0	0.0	0.0	0.0
0.0	0.0	100.0	100.0	2	0.0	0.0	0.104	1.0	97.84024	0.0	0	0.0	0.0	0.0	0.0	0.0
0.0	0.0	100.0	100.0	2	0.0	0.0	0.105	1.0	97.37367	0.0	0	0.0	0.0	0.0	0.0	0.0
0.0	0.0	100.0	100.0	2	0.0	0.0	0.106	1.0	97.2829	0.0	0	0.0	0.0	0.0	0.0	0.0
0.0	0.0	100.0	100.0	2	0.0	0.0	0.107	1.0	97.15384	0.0	0	0.0	0.0	0.0	0.0	0.0
0.0	0.0	100.0	100.0	2	0.0	0.0	0.108	1.0	97.15384	0.0	0	0.0	0.0	0.0	0.0	0.0
0.0	0.0	100.0	100.0	2	0.0	0.0	0.108	1.0	97.54387	0.0	0	0.0	0.0	0.0	0.0	0.0
0.0	0.0	100.0	100.0	2	0.0	0.0	0.109	1.0	97.044266	0.0	0	0.0	0.0	0.0	0.0	0.0
0.0	0.0	100.0	100.0	2	0.0	0.0	0.11	1.0	97.044266	0.0	0	0.0	0.0	0.0	0.0	0.0
0.0	0.0	100.0	100.0	2	0.0	0.0	0.111	1.0	97.6934	0.0	0	0.0	0.0	0.0	0.0	0.0
0.0	0.0	100.0	100.0	2	0.0	0.0	0.111	1.0	97.6934	0.0	0	0.0	0.0	0.0	0.0	0.0
0.0	0.0	100.0	100.0	2	0.0	0.0	0.112	1.0	96.24793	0.0	0	0.0	0.0	0.0	0.0	0.0
0.0	0.0	100.0	100.0	2	0.0	0.0	0.113	1.0	96.18755	0.0	0	0.0	0.0	0.0	0.0	0.0
0.0	0.0	100.0	100.0	2	0.0	0.0	0.114	1.0	96.18755	0.0	0	0.0	0.0	0.0	0.0	0.0
0.0	0.0	100.0	100.0	2	0.0	0.0	0.115	1.0	95.397964	0.0	0	0.0	0.0	0.0	0.0	0.0
0.0	0.0	100.0	100.0	2	0.0	0.0	0.116	1.0	96.06835	0.0	0	0.0	0.0	0.0	0.0	0.0
0.0	0.0	100.0	100.0	2	0.0	0.0	0.117	1.0	96.06835	0.0	0	0.0	0.0	0.0	0.0	0.0
0.0	0.0	100.0	100.0	2	0.0	0.0	0.118	1.0	96.97589	0.0	0	0.0	0.0	0.0	0.0	0.0
0.0	0.0	100.0	100.0	2	0.0	0.0	0.119	1.0	96.97589	0.0	0	0.0	0.0	0.0	0.0	0.0
0.0	0.0	100.0	100.0	2	0.0	0.0	0.12	1.0	96.22217	0.0	0	0.0	0.0	0.0	0.0	0.0
0.0	0.0	100.0	100.0	2	0.0	0.0	0.121	1.0	96.225365	0.0	0	0.0	0.0	0.0	0.0	0.0
0.0	0.0	100.0	100.0	2	0.0	0.0	0.122	1.0	96.225365	0.0	0	0.0	0.0	0.0	0.0	0.0
0.0	0.0	100.0	100.0	2	0.0	0.0	0.123	1.0	95.59445	0.0	0	0.0	0.0	0.0	0.0	0.0
0.0	0.0	100.0	100.0	2	0.0	0.0	0.124	1.0	96.03502	0.0	0	0.0	0.0	0.0	0.0	0.0
0.0	0.0	100.0	100.0	2	0.0	0.0	0.125	1.0	96.03502	0.0	0	0.0	0.0	0.0	0.0	0.0
0.0	0.0	100.0	100.0	2	0.0	0.0	0.126	1.0	95.926025	0.0	0	0.0	0.0	0.0	0.0	0.0
0.0	0.0	100.0	100.0	2	0.0	0.0	0.127	1.0	95.926025	0.0	0	0.0	0.0	0.0	0.0	0.0
0.0	0.0	100.0	100.0	2	0.0	0.0	0.129	1.0	96.200424	0.0	0	0.0	0.0	0.0	0.0	0.0
0.0	0.0	100.0	100.0	2	0.0	0.0	0.13	1.0	96.50454	0.0	0	0.0	0.0	0.0	0.0	0.0
0.0	0.0	100.0	100.0	2	0.0	0.0	0.131	1.0	96.50454	0.0	0	0.0	0.0	0.0	0.0	0.0
0.0	0.0	100.0	100.0	2	0.0	0.0	0.132	1.0	96.89589	0.0	0	0.0	0.0	0.0	0.0	0.0
0.0	0.0	100.0	100.0	2	0.0	0.0	0.133	1.0	96.45666	0.0	0	0.0	0.0	0.0	0.0	0.0
0.0	0.0	100.0	100.0	2	0.0	0.0	0.135	1.0	96.45666	0.0	0	0.0	0.0	0.0	0.0	0.0
0.0	0.0	100.0	100.0	2	0.0	0.0	0.136	1.0	94.94401	0.0	0	0.0	0.0	0.0	0.0	0.0
0.0	0.0	100.0	100.0	2	0.0	0.0	0.137	1.0	94.94401	0.0	0	0.0	0.0	0.0	0.0	0.0
0.0	0.0	100.0	100.0	2	0.0	0.0	0.139	1.0	94.26857	0.0	0	0.0	0.0	0.0	0.0	0.0
0.0	0.0	100.0	100.0	2	0.0	0.0	0.14	1.0	94.24369	0.0	0	0.0	0.0	0.0	0.0	0.0
0.0	0.0	100.0	100.0	2	0.0	0.0	0.142	1.0	94.24369	0.0	0	0.0	0.0	0.0	0.0	0.0
0.0	0.0	100.0	100.0	2	0.0	0.0	0.143	1.0	94.75869	0.0	0	0.0	0.0	0.0	0.0	0.0
0.0	0.0	100.0	100.0	2	0.0	0.0	0.145	1.0	94.7971	0.0	0	0.0	0.0	0.0	0.0	0.0
0.0	0.0	100.0	100.0	2	0.0	0.0	0.146	1.0	94.7971	0.0	0	0.0	0.0	0.0	0.0	0.0
0.0	0.0	100.0	100.0	2	0.0	0.0	0.148	1.0	95.48012	0.0	0	0.0	0.0	0.0	0.0	0.0
0.0	0.0	100.0	100.0	2	0.0	0.0	0.15	1.0	95.48012	0.0	0	0.0	0.0	0.0	0.0	0.0
0.0	0.0	100.0	100.0	2	0.0	0.0	0.151	1.0	95.93049	0.0	0	0.0	0.0	0.0	0.0	0.0
0.0	0.0	100.0	100.0	2	0.0	0.0	0.153	1.0	96.66411	0.0	0	0.0	0.0	0.0	0.0	0.0
0.0	0.0	100.0	100.0	2	0.0	0.0	0.154	1.0	96.66411	0.0	0	0.0	0.0	0.0	0.0	0.0
0.0	0.0	100.0	100.0	2	0.0	0.0	0.156	1.0	96.79148	0.0	0	0.0	0.0	0.0	0.0	0.0
0.0	0.0	100.0	100.0	2	0.0	0.0	0.158	1.0	96.791306	0.0	0	0.0	0.0	0.0	0.0	0.0
0.0	0.0	100.0	100.0	2	0.0	0.0	0.159	1.0	96.791306	0.0	0	0.0	0.0	0.0	0.0	0.0
0.0	0.0	100.0	100.0	2	0.0	0.0	0.161	1.0	96.78751	0.0	0	0.0	0.0	0.0	0.0	0.0
0.0	0.0	100.0	100.0	2	0.0	0.0	0.163	1.0	97.203705	0.0	0	0.0	0.0	0.0	0.0	0.0
0.0	0.0	100.0	100.0	2	0.0	0.0	0.165	1.0	97.09628	0.0	0	0.0	0.0	0.0	0.0	0.0
0.0	0.0	100.0	100.0	2	0.0	0.0	0.166	1.0	97.74658	0.0	0	0.0	0.0	0.0	0.0	0.0
0.0	0.0	100.0	100.0	2	0.0	0.0	0.168	1.0	97.74658	0.0	0	0.0	0.0	0.0	0.0	0.0
0.0	0.0	100.0	100.0	2	0.0	0.0	0.17	1.0	97.96079	0.0	0	0.0	0.0	0.0	0.0	0.0
0.0	0.0	100.0	100.0	2	0.0	0.0	0.171	1.0	97.64583	0.0	0	0.0	0.0	0.0	0.0	0.0
0.0	0.0	100.0	100.0	2	0.0	0.0	0.173	1.0	97.64583	0.0	0	0.0	0.0	0.0	0.0	0.0
0.0	0.0	100.0	100.0	2	0.0	0.0	0.175	1.0	97.05582	0.0	0	0.0	0.0	0.0	0.0	0.0
0.0	0.0	100.0	100.0	2	0.0	0.0	0.176	1.0	97.05582	0.0	0	0.0	0.0	0.0	0.0	0.0
0.0	0.0	100.0	100.0	2	0.0	0.0	0.177	1.0	98.203575	0.0	0	0.0	0.0	0.0	0.0	0.0
0.0	0.0	100.0	100.0	2	0.0	0.0	0.179	1.0	98.39959	0.0	0	0.0	0.0	0.0	0.0	0.0
0.0	0.0	100.0	100.0	2	0.0	0.0	0.18	1.0	98.39959	0.0	0	0.0	0.0	0.0	0.0	0.0
0.0	0.0	100.0	100.0	2	0.0	0.0	0.181	1.0	98.27299	0.0	0	0.0	0.0	0.0	0.0	0.0
0.0	0.0	100.0	100.0	2	0.0	0.0	0.182	1.0	98.13922	0.0	0	0.0	0.0	0.0	0.0	0.0
0.0	0.0	100.0	100.0	2	0.0	0.0	0.184	1.0	98.13922	0.0	0	0.0	0.0	0.0	0.0	0.0
0.0	0.0	100.0	100.0	2	0.0	0.0	0.184	1.0	97.713615	0.0	0	0.0	0.0	0.0	0.0	0.0
0.0	0.0	100.0	100.0	2	0.0	0.0	0.185	1.0	97.713615	0.0	0	0.0	0.0	0.0	0.0	0.0
0.0	0.0	100.0	100.0	2	0.0	0.0	0.186	1.0	97.195496	0.0	0	0.0	0.0	0.0	0.0	0.0
0.0	0.0	100.0	100.0	2	0.0	0.0	0.186	1.0	97.68078	0.0	0	0.0	0.0	0.0	0.0	0.0
0.0	0.0	100.0	100.0	2	0.0	0.0	0.186	1.0	97.68078	0.0	0	0.0	0.0	0.0	0.0	0.0
0.0	0.0	100.0	100.0	2	0.0	0.0	0.187	1.0	97.56479	0.0	0	0.0	0.0	0.0	0.0	0.0
0.0	0.0	100.0	100.0	2	0.0	0.0	0.187	1.0	97.78365	0.0	0	0.0	0.0	0.0	0.0	0.0
0.0	0.0	100.0	100.0	2	0.0	0.0	0.186	1.0	97.78365	0.0	0	0.0	0.0	0.0	0.0	0.0
0.0	0.0	100.0	100.0	2	0.0	0.0	0.186	1.0	97.93514	0.0	0	0.0	0.0	9.0	0.0	0.0
0.0	0.0	100.0	100.0	2	0.0	0.0	0.186	1.0	97.93514	0.0	0	0.0	0.0	9.0	0.0	0.0
0.0	0.0	100.0	100.0	2	0.0	0.0	0.185	1.0	98.643814	0.0	0	0.0	0.0	11.0	0.0	0.0
-6944.445	500.0	100.0	100.0	2	0.0	0.0	0.185	1.0	98.12785	0.0	0	0.0	0.0	11.0	0.0	0.0
-6944.445	500.0	100.0	100.0	2	0.0	0.0	0.184	1.0	98.12785	0.0	0	0.0	0.0	11.0	0.0	0.0
-6944.445	500.0	100.0	100.0	2	0.0	0.0	0.184	1.0	97.78071	0.0	0	0.0	0.0	11.0	0.0	0.0
-6944.445	500.0	100.0	100.0	2	0.0	0.0	0.183	1.0	97.94237	-0.49	0	0.0	0.0	11.0	0.0	0.0
-6944.445	500.0	100.0	100.0	2	0.0	0.0	0.182	1.0	97.94237	-0.947	0	0.0	0.0	11.0	0.0	0.0
-6944.445	500.0	100.0	100.0	2	0.0	0.0	0.181	1.0	97.697296	-0.947	0	0.0	0.0	11.0	0.0	0.0
-6944.445	500.0	100.0	100.0	2	0.0	0.0	0.179	1.0	97.697296	-1.766	0	0.0	0.0	11.0	0.0	0.0
-6944.445	500.0	100.0	100.0	2	0.0	0.0	0.178	1.0	97.929985	-1.766	0	0.0	0.0	11.0	0.0	0.0
-6944.445	500.0	100.0	100.0	2	0.0	0.0	0.176	1.0	97.49283	-2.474	0	0.0	0.0	11.0	0.0	0.0
-6944.445	500.0	100.0	100.0	2	0.0	0.0	0.174	1.0	97.49283	-2.79	0	0.0	0.0	11.0	0.0	0.0
-6944.445	500.0	100.0	100.0	2	0.0	0.0	0.172	1.0	98.15082	-2.79	0	0.0	0.0	11.0	0.0	0.0
-6944.445	500.0	100.0	100.0	2	0.0	0.0	0.17	1.0	98.36902	-3.358	0	0.0	0.0	11.0	0.0	0.0
-6944.445	500.0	100.0	100.0	2	0.0	0.0	0.168	1.0	98.36902	-3.612	0	0.0	0.0	11.0	0.0	0.0
-6944.445	500.0	100.0	100.0	2	0.0	0.0	0.166	1.0	97.638084	-3.612	0	0.0	0.0	11.0	0.0	0.0
-6944.445	500.0	100.0	100.0	2	0.0	0.0	0.163	1.0	96.866196	-4.068	0	0.0	0.0	11.0	0.0	0.0
-6944.445	500.0	100.0	100.0	2	0.0	0.0	0.161	1.0	96.746	-4.068	0	0.0	0.0	11.0	0.0	0.0
-6944.445	500.0	100.0	100.0	2	0.0	0.0	0.159	1.0	96.77492	-4.272	0	0.0	0.0	11.0	0.0	0.0
-6944.445	500.0	100.0	100.0	2	0.0	0.0	0.157	1.0	96.77492	-4.637	0	0.0	0.0	11.0	0.0	0.0
-6944.445	500.0	100.0	100.0	2	0.0	0.0	0.154	1.0	97.05384	-4.637	0	0.0	0.0	11.0	0.0	0.0
-6944.445	500.0	100.0	100.0	2	0.0	0.0	0.152	1.0	97.223465	-4.801	0	0.0	0.0	12.0	0.0	0.0
-6944.445	500.0	100.0	100.0	2	0.0	0.0	0.149	1.0	97.223465	-5.094	0	0.0	0.0	12.0	0.0	0.0
-6944.445	500.0	100.0	100.0	2	0.0	0.0	0.147	1.0	97.463715	-5.094	0	0.0	0.0	12.0	0.0	0.0
-6944.445	500.0	100.0	100.0	2	0.0	0.0	0.145	1.0	97.463715	-5.348	0	0.0	0.0	12.0	0.0	0.0
-6944.445	500.0	100.0	100.0	2	0.0	0.0	0.142	1.0	98.141464	-5.348	0	0.0	0.0	12.0	0.0	0.0
-6944.445	500.0	100.0	100.0	2	0.0	0.0	0.14	1.0	98.17875	-5.462	0	0.0	0.0	12.0	0.0	0.0
-6944.445	500.0	100.0	100.0	2	0.0	0.0	0.138	1.0	98.17875	-5.665	0	0.0	0.0	12.0	0.0	0.0
-6944.445	500.0	100.0	100.0	2	0.0	0.0	0.135	1.0	97.91676	-5.665	0	0.0	0.0	12.0	0.0	0.0
-6944.445	500.0	100.0	100.0	2	0.0	0.0	0.133	1.0	97.217705	-5.757	0	0.0	0.0	12.0	0.0	0.0
-6944.445	500.0	100.0	100.0	2	0.0	0.0	0.131	1.0	97.00766	-5.919	0	0.0	0.0	12.0	0.0	0.0
-6944.445	500.0	100.0	100.0	2	0.0	0.0	0.129	1.0	96.69942	-5.919	0	0.0	0.0	12.0	0.0	0.0
-6944.445	500.0	100.0	100.0	2	0.0	0.0	0.127	1.0	96.69942	-5.993	0	0.0	0.0	12.0	0.0	0.0
-6944.445	500.0	100.0	100.0	2	0.0	0.0	0.124	1.0	96.66939	-5.993	0	0.0	0.0	12.0	0.0	0.0
-6944.445	500.0	100.0	100.0	2	0.0	0.0	0.122	1.0	97.04722	-6.123	0	0.0	0.0	12.0	0.0	0.0
-6944.445	500.0	100.0	100.0	2	0.0	0.0	0.12	1.0	97.04722	-6.182	0	0.0	0.0	12.0	0.0	0.0
-6944.445	500.0	100.0	100.0	2	0.0	0.0	0.118	1.0	97.863144	-6.182	0	0.0	0.0	12.0	0.0	0.0
-6944.445	500.0	100.0	100.0	2	0.0	0.0	0.116	1.0	98.03325	-6.287	0	0.0	0.0	12.0	0.0	0.0
-6944.445	500.0	100.0	100.0	2	0.0	0.0	0.114	1.0	98.03325	-6.378	0	0.0	0.0	12.0	0.0	0.0
-6944.445	500.0	100.0	100.0	2	0.0	0.0	0.112	1.0	98.179085	-6.378	0	0.0	0.0	12.0	0.0	0.0
-6944.445	500.0	100.0	100.0	2	0.0	0.0	0.11	1.0	98.179085	-6.418	0	0.0	0.0	12.0	0.0	0.0
-6944.445	500.0	100.0	100.0	2	0.0	0.0	0.109	1.0	98.48151	-6.418	0	0.0	0.0	12.0	0.0	0.0
-6944.445	500.0	100.0	100.0	2	0.0	0.0	0.107	1.0	98.33588	-6.491	0	0.0	0.0	12.0	0.0	0.0
-6944.445	500.0	100.0	100.0	2	0.0	0.0	0.105	1.0	98.33588	-6.524	0	0.0	0.0	12.0	0.0	0.0
-6944.445	500.0	100.0	100.0	2	0.0	0.0	0.104	1.0	97.82902	-6.524	0	0.0	0.0	12.0	0.0	0.0
-6944.445	500.0	100.0	100.0	2	0.0	0.0	0.102	1.0	97.25817	-6.582	0	0.0	0.0	12.0	0.0	0.0
-6944.445	500.0	100.0	100.0	2	0.0	0.0	0.1	1.0	97.25817	-6.633	0	0.0	0.0	12.0	0.0	0.0
-6944.445	500.0	100.0	100.0	2	0.0	0.0	0.099	1.0	97.76125	-6.633	0	0.0	0.0	12.0	0.0	0.0
-6944.445	500.0	100.0	100.0	2	0.0	0.0	0.097	1.0	97.76125	-6.655	0	0.0	0.0	12.0	0.0	0.0
-6944.445	500.0	100.0	100.0	2	0.0	0.0	0.096	1.0	98.19378	-6.655	0	0.0	0.0	12.0	0.0	0.0
-6944.445	500.0	100.0	100.0	2	0.0	0.0	0.094	1.0	98.59864	-6.696	0	0.0	0.0	12.0	0.0	0.0
-6944.445	500.0	100.0	100.0	2	0.0	0.0	0.093	1.0	98.59864	-6.714	0	0.0	0.0	12.0	0.0	0.0
-6944.445	500.0	100.0	100.0	2	0.0	0.0	0.092	1.0	97.941826	-6.714	0	0.0	0.0	12.0	0.0	0.0
-6944.445	500.0	100.0	100.0	2	0.0	0.0	0.091	1.0	98.51921	-6.746	0	0.0	0.0	12.0	0.0	0.0
-6944.445	500.0	100.0	100.0	2	0.0	0.0	0.089	1.0	98.51921	-6.761	0	0.0	0.0	12.0	0.0	0.0
-6944.445	500.0	100.0	100.0	2	0.0	0.0	0.088	1.0	97.57209	-6.761	0	0.0	0.0	12.0	0.0	0.0
-6944.445	500.0	100.0	100.0	2	0.0	0.0	0.087	1.0	98.39737	-6.787	0	0.0	0.0	12.0	0.0	0.0
-6944.445	500.0	100.0	100.0	2	0.0	0.0	0.086	1.0	98.39737	-6.787	0	0.0	0.0	12.0	0.0	0.0
-6944.445	500.0	100.0	100.0	2	0.0	0.0	0.085	1.0	97.25663	-6.799	0	0.0	0.0	12.0	0.0	0.0
-6944.445	500.0	100.0	100.0	2	0.0	0.0	0.084	1.0	97.25663	-6.82	0	0.0	0.0	12.0	0.0	0.0
-6944.445	500.0	100.0	100.0	2	0.0	0.0	0.083	1.0	97.03276	-6.82	0	0.0	0.0	12.0	0.0	0.0
-6944.445	500.0	100.0	100.0	2	0.0	0.0	0.082	1.0	96.44648	-6.838	0	0.0	0.0	12.0	0.0	0.0
-6944.445	500.0	100.0	100.0	2	0.0	0.0	0.081	1.0	96.44648	-6.846	0	0.0	0.0	12.0	0.0	0.0
-6944.445	500.0	100.0	100.0	2	0.0	0.0	0.08	1.0	97.059616	-6.846	0	0.0	0.0	12.0	0.0	0.0
-6944.445	500.0	100.0	100.0	2	0.0	0.0	0.079	1.0	97.77984	-6.861	0	0.0	0.0	12.0	0.0	0.0
-6944.445	500.0	100.0	100.0	2	0.0	0.0	0.078	1.0	97.77984	-6.861	0	0.0	0.0	12.0	0.0	0.0
-6944.445	500.0	100.0	100.0	2	0.0	0.0	0.078	1.0	97.55556	-6.867	0	0.0	0.0	12.0	0.0	0.0
-6944.445	500.0	100.0	100.0	2	0.0	0.0	0.077	1.0	97.55556	-6.879	0	0.0	0.0	12.0	0.0	0.0
-6944.445	500.0	100.0	100.0	2	0.0	0.0	0.076	1.0	98.06595	-6.879	0	0.0	0.0	12.0	0.0	0.0
-6944.445	500.0	100.0	100.0	2	0.0	0.0	0.075	1.0	98.26153	-6.884	0	0.0	0.0	12.0	0.0	0.0
-6944.445	500.0	100.0	100.0	2	0.0	0.0	0.074	1.0	98.26153	-6.893	0	0.0	0.0	12.0	0.0	0.0
-6944.445	500.0	100.0	100.0	2	0.0	0.0	0.073	1.0	97.3471	-6.893	0	0.0	0.0	12.0	0.0	0.0
-6944.445	500.0	100.0	100.0	2	0.0	0.0	0.072	1.0	98.53916	-6.897	0	0.0	0.0	12.0	0.0	0.0
-6944.445	500.0	100.0	100.0	2	0.0	0.0	0.071	1.0	98.53916	-6.897	0	0.0	0.0	12.0	0.0	0.0
-6944.445	500.0	100.0	100.0	2	0.0	0.0	0.07	1.0	98.71819	-6.905	0	0.0	0.0	12.0	0.0	0.0
-6944.445	500.0	100.0	100.0	2	0.0	0.0	0.069	1.0	98.71819	-6.911	0	0.0	0.0	12.0	0.0	0.0
-6944.445	500.0	100.0	100.0	2	0.0	0.0	0.068	1.0	98.743355	-6.911	0	0.0	0.0	12.0	0.0	0.0
-6944.445	500.0	100.0	100.0	2	0.0	0.0	0.067	1.0	98.17377	-6.914	0	0.0	0.0	12.0	0.0	0.0
-6944.445	500.0	100.0	100.0	2	0.0	0.0	0.066	1.0	98.17377	-6.92	0	0.0	0.0	12.0	0.0	0.0
-6944.445	500.0	100.0	100.0	2	0.0	0.0	0.065	1.0	97.84216	-6.92	0	0.0	0.0	12.0	0.0	0.0
-6944.445	500.0	100.0	100.0	2	0.0	0.0	0.064	1.0	97.51199	-6.922	0	0.0	0.0	12.0	0.0	0.0
-6944.445	500.0	100.0	100.0	2	0.0	0.0	0.063	1.0	97.51199	-6.926	0	0.0	0.0	12.0	0.0	0.0
-6944.445	500.0	100.0	100.0	2	0.0	0.0	0.062	1.0	96.732445	-6.926	0	0.0	0.0	12.0	0.0	0.0
-6944.445	500.0	100.0	100.0	2	0.0	0.0	0.061	1.0	96.732445	-6.928	0	0.0	0.0	12.0	0.0	0.0
-6944.445	500.0	100.0	100.0	2	0.0	0.0	0.06	1.0	97.27414	-6.928	0	0.0	0.0	12.0	0.0	0.0
-6944.445	500.0	100.0	100.0	2	0.0	0.0	0.059	1.0	97.79989	-6.931	0	0.0	0.0	12.0	0.0	0.0
-6944.445	500.0	100.0	100.0	2	0.0	0.0	0.058	1.0	97.79989	-6.933	0	0.0	0.0	12.0	0.0	0.0
-6944.445	500.0	100.0	100.0	2	0.0	0.0	0.058	1.0	97.63156	-6.933	0	0.0	0.0	12.0	0.0	0.0
-6944.445	500.0	100.0	100.0	2	0.0	0.0	0.057	1.0	97.41308	-6.935	0	0.0	0.0	12.0	0.0	0.0
-6944.445	500.0	100.0	100.0	2	0.0	0.0	0.056	1.0	97.41308	-6.935	0	0.0	0.0	12.0	0.0	0.0
-6944.445	500.0	100.0	100.0	1	0.0	0.0	0.055	1.0	97.58449	-6.938	0	0.0	0.0	12.0	0.0	0.0
-6944.445	500.0	100.0	100.0	1	0.0	0.0	0.054	1.0	97.58449	-6.94	0	0.0	0.0	12.0	0.0	0.0
-6944.445	500.0	100.0	100.0	1	0.0	0.0	0.054	1.0	97.71425	-6.94	0	0.0	0.0	12.0	0.0	0.0
-6944.445	500.0	100.0	100.0	1	0.0	0.0	0.053	1.0	96.48096	-6.942	0	0.0	0.0	12.0	0.0	0.0
-6944.445	500.0	100.0	100.0	1	0.0	0.0	0.052	1.0	96.48096	-6.942	0	0.0	0.0	12.0	0.0	0.0
-6944.445	500.0	100.0	100.0	1	0.0	0.0	0.052	1.0	96.21892	-6.942	0	0.0	0.0	12.0	0.0	0.0
-6944.445	500.0	100.0	100.0	1	0.0	0.0	0.051	1.0	96.43883	-6.943	0	0.0	0.0	12.0	0.0	0.0
-6944.445	500.0	100.0	100.0	1	0.0	0.0	0.051	1.0	96.43883	-6.943	0	0.0	0.0	12.0	0.0	0.0
-6944.445	500.0	100.0	100.0	1	0.0	0.0	0.05	1.0	96.190056	-6.944	0	0.0	0.0	12.0	0.0	0.0
-6944.445	500.0	100.0	100.0	1	0.0	0.0	0.05	1.0	96.190056	-6.945	0	0.0	0.0	12.0	0.0	0.0
-6944.445	500.0	100.0	100.0	1	0.0	0.0	0.049	1.0	96.09281	-6.945	0	0.0	0.0	12.0	0.0	0.0
-6944.445	500.0	100.0	100.0	1	0.0	0.0	0.049	1.0	95.763275	-6.945	0	0.0	0.0	12.0	0.0	0.0
-6944.445	500.0	100.0	100.0	1	0.0	0.0	0.048	1.0	96.74526	-6.946	0	0.0	0.0	12.0	0.0	0.0
-6944.445	500.0	100.0	100.0	1	0.0	0.0	0.048	1.0	96.90689	-6.946	0	0.0	0.0	12.0	0.0	0.0
-6944.445	500.0	100.0	100.0	1	0.0	0.0	0.047	1.0	96.14855	-6.947	0	0.0	0.0	12.0	0.0	0.0
-6944.445	500.0	100.0	100.0	1	0.0	0.0	0.046	1.0	96.14855	-6.947	0	0.0	0.0	12.0	0.0	0.0
-6944.445	500.0	100.0	100.0	1	0.0	0.0	0.046	1.0	97.04726	-6.947	0	0.0	0.0	12.0	0.0	0.0
-6944.445	500.0	100.0	100.0	1	0.0	0.0	0.045	1.0	97.04726	-6.948	0	0.0	0.0	12.0	0.0	0.0
-6944.445	500.0	100.0	100.0	1	0.0	0.0	0.044	1.0	97.187546	-6.948	0	0.0	0.0	12.0	0.0	0.0
-6944.445	500.0	100.0	100.0	1	0.0	0.0	0.043	1.0	97.378555	-6.948	0	0.0	0.0	12.0	0.0	0.0
-6944.445	500.0	100.0	100.0	1	0.0	0.0	0.041	1.0	97.378555	-6.949	0	0.0	0.0	12.0	0.0	0.0
-6944.445	500.0	100.0	100.0	1	0.0	0.0	0.04	1.0	97.55365	-6.949	0	0.0	0.0	12.0	0.0	0.0
-6944.445	500.0	100.0	100.0	1	0.0	0.0	0.039	1.0	97.32429	-6.949	0	0.0	0.0	12.0	0.0	0.0
-6944.445	500.0	100.0	100.0	1	0.0	0.0	0.038	1.0	97.58145	-6.949	0	0.0	0.0	12.0	0.0	0.0
-6944.445	500.0	100.0	100.0	1	0.0	0.0	0.036	1.0	97.61814	-6.95	0	0.0	0.0	12.0	0.0	0.0
-6944.445	500.0	100.0	100.0	1	0.0	0.0	0.035	1.0	97.61814	-6.95	0	0.0	0.0	12.0	0.0	0.0
-6944.445	500.0	100.0	100.0	1	0.0	0.0	0.034	1.0	98.13065	-6.95	0	0.0	0.0	12.0	0.0	0.0
-6944.445	500.0	100.0	100.0	1	0.0	0.0	0.032	1.0	98.31597	-6.95	0	0.0	0.0	12.0	0.0	0.0
-6944.445	500.0	100.0	100.0	1	0.0	0.0	0.031	1.0	98.31597	-6.95	0	0.0	0.0	12.0	0.0	0.0
-6944.445	500.0	100.0	100.0	1	0.0	0.0	0.029	1.0	98.80985	-6.95	0	0.0	0.0	12.0	0.0	0.0
-6944.445	500.0	100.0	100.0	1	0.0	0.0	0.028	1.0	98.494286	-6.951	0	0.0	0.0	12.0	0.0	0.0
-6944.445	500.0	100.0	100.0	1	0.0	0.0	0.027	1.0	99.063255	-6.951	0	0.0	0.0	12.0	0.0	0.0
-6944.445	500.0	100.0	100.0	1	0.0	0.0	0.025	1.0	98.94088	-6.951	0	0.0	0.0	12.0	0.0	0.0
-6944.445	500.0	100.0	100.0	1	0.0	0.0	0.024	1.0	98.94088	-6.951	0	0.0	0.0	12.0	0.0	0.0
-6944.445	500.0	100.0	100.0	1	0.0	0.0	0.023	1.0	99.618095	-6.951	0	0.0	0.0	12.0	0.0	0.0
-6944.445	500.0	100.0	100.0	1	0.0	0.0	0.022	1.0	99.15014	-6.951	0	0.0	0.0	12.0	0.0	0.0
-6944.445	500.0	100.0	100.0	1	0.0	0.0	0.021	1.0	99.15014	-6.951	0	0.0	0.0	12.0	0.0	0.0
-6944.445	500.0	100.0	100.0	1	0.0	0.0	0.02	1.0	99.10109	-6.951	0	0.0	0.0	12.0	0.0	0.0
-6944.445	500.0	100.0	100.0	1	0.0	0.0	0.019	1.0	98.69575	-6.951	0	0.0	0.0	12.0	0.0	0.0
-6944.445	500.0	100.0	100.0	1	0.0	0.0	0.018	1.0	98.69575	-6.951	0	0.0	0.0	12.0	0.0	0.0
-6944.445	500.0	100.0	100.0	1	0.0	0.0	0.017	1.0	98.71118	-6.951	0	0.0	0.0	12.0	0.0	0.0
-6944.445	500.0	100.0	100.0	1	0.0	0.0	0.016	1.0	98.71118	-6.952	0	0.0	0.0	12.0	0.0	0.0
-6944.445	500.0	100.0	100.0	1	0.0	0.0	0.015	1.0	98.85608	-6.952	0	0.0	0.0	12.0	0.0	0.0
-6944.445	500.0	100.0	100.0	1	0.0	0.0	0.015	1.0	98.32178	-6.952	0	0.0	0.0	12.0	0.0	0.0
-6944.445	500.0	100.0	100.0	1	0.0	0.0	0.014	1.0	98.32178	-6.952	0	0.0	0.0	12.0	0.0	0.0
-6944.445	500.0	100.0	100.0	1	0.0	0.0	0.013	1.0	98.32299	-6.952	0	0.0	0.0	12.0	0.0	0.0
-6944.445	500.0	100.0	100.0	1	0.0	0.0	0.012	1.0	98.72808	-6.952	0	0.0	0.0	12.0	0.0	0.0
-6944.445	500.0	100.0	100.0	1	0.0	0.0	0.012	1.0	98.72808	-6.952	0	0.0	0.0	12.0	0.0	0.0
-6944.445	500.0	100.0	100.0	1	0.0	0.0	0.011	1.0	98.15087	-6.952	0	0.0	0.0	12.0	0.0	0.0
-6944.445	500.0	100.0	100.0	1	0.0	0.0	0.011	1.0	98.15087	-6.952	0	0.0	0.0	12.0	0.0	0.0
-6944.445	500.0	100.0	100.0	1	0.0	0.0	0.01	1.0	98.40614	-6.952	0	0.0	0.0	12.0	0.0	0.0
-6944.445	500.0	100.0	100.0	1	0.0	0.0	0.01	1.0	98.49976	-6.952	0	0.0	0.0	12.0	0.0	0.0
-6944.445	500.0	100.0	100.0	1	0.0	0.0	0.009	1.0	98.49976	-6.952	0	0.0	0.0	12.0	0.0	0.0
-6944.445	500.0	100.0	100.0	1	0.0	0.0	0.009	1.0	99.01869	-6.952	0	0.0	0.0	12.0	0.0	0.0
-6944.445	500.0	100.0	100.0	1	0.0	0.0	0.008	1.0	97.985214	-6.952	0	0.0	0.0	12.0	0.0	0.0
-6944.445	500.0	100.0	100.0	1	0.0	0.0	0.008	1.0	97.985214	-6.952	0	0.0	0.0	12.0	0.0	0.0
-6944.445	500.0	100.0	100.0	1	0.0	0.0	0.007	1.0	97.7288	-6.952	0	0.0	0.0	12.0	0.0	0.0
-6944.445	500.0	100.0	100.0	1	0.0	0.0	0.007	1.0	97.7288	-6.952	0	0.0	0.0	12.0	0.0	0.0
-6944.445	500.0	100.0	100.0	1	0.0	0.0	0.006	1.0	97.99514	-6.952	0	0.0	0.0	12.0	0.0	0.0
-6944.445	500.0	100.0	100.0	1	0.0	0.0	0.006	1.0	97.28827	-6.952	0	0.0	0.0	12.0	0.0	0.0
-6944.445	500.0	100.0	100.0	1	0.0	0.0	0.006	1.0	97.28827	-6.952	0	0.0	0.0	12.0	0.0	0.0
-6944.445	500.0	100.0	100.0	1	0.0	0.0	0.005	1.0	96.99061	-6.952	0	0.0	0.0	12.0	0.0	0.0
-6944.445	500.0	100.0	100.0	1	0.0	0.0	0.005	1.0	96.818855	-6.952	0	0.0	0.0	12.0	0.0	0.0
-6944.445	500.0	100.0	100.0	1	0.0	0.0	0.004	1.0	96.818855	-6.952	0	0.0	0.0	12.0	0.0	0.0
-6944.445	500.0	100.0	100.0	1	0.0	0.0	0.003	1.0	97.23715	-6.952	0	0.0	0.0	12.0	0.0	0.0
-6944.445	500.0	100.0	100.0	1	0.0	0.0	0.003	1.0	97.23715	-6.952	0	0.0	0.0	12.0	0.0	0.0
-6944.445	500.0	100.0	100.0	1	0.0	0.0	0.002	1.0	97.72742	-6.952	0	0.0	0.0	12.0	0.0	0.0
-6944.445	500.0	100.0	100.0	1	0.0	0.0	0.001	1.0	97.563225	-6.952	0	0.0	0.0	12.0	0.0	0.0
-6944.445	500.0	100.0	100.0	1	0.0	0.0	0.0	1.0	97.563225	-6.952	0	0.0	0.0	12.0	0.0	0.0
-6944.445	500.0	100.0	100.0	1	0.0	0.0	0.0	1.0	97.159164	-6.952	0	0.0	0.0	12.0	0.0	0.0
-6944.445	500.0	100.0	100.0	1	0.0	0.0	0.0	1.0	97.20689	-6.952	0	0.0	0.0	12.0	0.0	0.0
-6944.445	500.0	100.0	100.0	1	0.0	0.0	0.0	1.0	97.19286	-6.952	0	0.0	0.0	12.0	0.0	0.0
-6944.445	500.0	100.0	100.0	1	0.0	0.0	-0.001	1.0	97.71557	-6.952	0	0.0	0.0	12.0	0.0	0.0
-6944.445	500.0	100.0	100.0	1	0.0	0.0	-0.001	1.0	97.71557	-6.952	0	0.0	0.0	12.0	0.0	0.0
-6944.445	500.0	100.0	100.0	1	0.0	0.0	-0.002	1.0	97.98053	-6.952	0	0.0	0.0	12.0	0.0	0.0
-6944.445	500.0	100.0	100.0	1	0.0	0.0	-0.003	1.0	98.06782	-6.952	0	0.0	0.0	12.0	0.0	0.0
-6944.445	500.0	100.0	100.0	1	0.0	0.0	-0.003	1.0	98.06782	-6.952	0	0.0	0.0	12.0	0.0	0.0
-6944.445	500.0	100.0	100.0	1	0.0	0.0	-0.004	1.0	98.036095	-6.952	0	0.0	0.0	12.0	0.0	0.0
-6944.445	500.0	100.0	100.0	1	0.0	0.0	-0.005	1.0	98.08072	-6.952	0	0.0	0.0	12.0	0.0	0.0
-6944.445	500.0	100.0	100.0	1	0.0	0.0	-0.005	1.0	98.32926	-6.952	0	0.0	0.0	12.0	0.0	0.0
-6944.445	500.0	100.0	100.0	1	0.0	0.0	-0.006	1.0	98.282036	-6.952	0	0.0	0.0	12.0	0.0	0.0
-6944.445	500.0	100.0	100.0	1	0.0	0.0	-0.007	1.0	98.282036	-6.952	0	0.0	0.0	12.0	0.0	0.0
-6944.445	500.0	100.0	100.0	1	0.0	0.0	-0.007	1.0	97.95681	-6.952	0	0.0	0.0	12.0	0.0	0.0
-6944.445	500.0	100.0	100.0	1	0.0	0.0	-0.008	1.0	96.93923	-6.952	0	0.0	0.0	12.0	0.0	0.0
-6944.445	500.0	100.0	100.0	1	0.0	0.0	-0.009	1.0	96.93923	-6.952	0	0.0	0.0	12.0	0.0	0.0
-6944.445	500.0	100.0	100.0	1	0.0	0.0	-0.01	1.0	98.84198	-6.952	0	0.0	0.0	13.0	0.0	0.0
0.0	500.0	100.0	100.0	0	0.0	0.0	-0.011	1.0	98.96203	-6.952	0	0.0	1.0	0.0	0.0	0.0
0.0	500.0	100.0	100.0	0	0.0	0.0	-0.012	1.0	98.96203	-6.952	0	0.0	1.0	0.0	0.0	0.0
0.0	500.0	100.0	100.0	0	0.0	0.0	-0.013	1.0	99.13726	-6.952	0	0.0	1.0	0.0	0.0	0.0
0.0	500.0	100.0	100.0	0	0.0	0.0	-0.014	1.0	99.13726	-6.952	0	0.0	1.0	0.0	0.0	0.0
0.0	500.0	100.0	100.0	0	0.0	0.0	-0.015	1.0	99.19814	-6.952	0	0.0	1.0	0.0	0.0	0.0
0.0	500.0	100.0	100.0	0	0.0	0.0	-0.017	1.0	99.68124	-6.004	0	0.0	1.0	0.0	0.0	0.0
0.0	500.0	100.0	100.0	0	0.0	0.0	-0.018	1.0	99.68124	-5.58	0	0.0	1.0	0.0	0.0	0.0
0.0	500.0	100.0	100.0	0	0.0	0.0	-0.019	1.0	98.08071	-5.58	0	0.0	1.0	0.0	0.0	0.0
0.0	500.0	100.0	100.0	0	0.0	0.0	-0.019	1.0	97.713264	-4.818	0	0.0	1.0	0.0	0.0	0.0
0.0	500.0	100.0	100.0	0	0.0	0.0	-0.02	1.0	97.713264	-4.477	0	0.0	1.0	0.0	0.0	0.0
0.0	500.0	100.0	100.0	0	0.0	0.0	-0.021	1.0	98.61714	-4.477	0	0.0	1.0	0.0	0.0	0.0
0.0	500.0	100.0	100.0	0	0.0	0.0	-0.022	1.0	98.61714	-3.866	0	0.0	1.0	0.0	0.0	0.0
0.0	500.0	100.0	100.0	0	0.0	0.0	-0.023	1.0	98.66519	-3.866	0	0.0	1.0	0.0	0.0	0.0
0.0	500.0	100.0	100.0	0	0.0	0.0	-0.023	1.0	99.324905	-3.339	0	0.0	1.0	0.0	0.0	0.0
0.0	500.0	100.0	100.0	0	0.0	0.0	-0.024	1.0	99.324905	-3.103	0	0.0	1.0	0.0	0.0	0.0
0.0	500.0	100.0	100.0	0	0.0	0.0	-0.024	1.0	99.408485	-3.103	0	0.0	1.0	0.0	0.0	0.0
0.0	500.0	100.0	100.0	0	0.0	0.0	-0.024	1.0	99.22534	-2.679	0	0.0	1.0	0.0	0.0	0.0
0.0	500.0	100.0	100.0	0	0.0	0.0	-0.024	1.0	99.22534	-2.679	0	0.0	1.0	0.0	0.0	0.0
0.0	500.0	100.0	100.0	0	0.0	0.0	-0.024	1.0	99.94186	-2.49	0	0.0	1.0	0.0	0.0	0.0
0.0	500.0	100.0	100.0	0	0.0	0.0	-0.023	1.0	99.94186	-2.15	0	0.0	1.0	0.0	0.0	0.0
0.0	500.0	100.0	100.0	0	0.0	0.0	-0.023	1.0	99.42075	-2.15	0	0.0	1.0	1.0	0.0	0.0
0.0	500.0	100.0	100.0	0	0.0	0.0	-0.022	1.0	98.60971	-1.856	1	0.0	1.0	4.0	0.0	0.0
0.0	500.0	100.0	100.0	0	0.0	0.0	-0.022	1.0	98.60971	-1.725	1	0.0	1.0	4.0	0.0	0.0
6944.445	500.0	100.0	100.0	0	0.0	0.0	-0.021	1.0	99.183075	-1.725	1	0.0	1.0	4.0	0.0	0.0
6944.445	500.0	100.0	100.0	0	0.0	0.0	-0.02	1.0	99.266846	-1.49	1	0.0	1.0	4.0	0.0	0.0
6944.445	500.0	100.0	100.0	0	0.0	0.0	-0.019	1.0	99.266846	-1.384	1	0.0	1.0	4.0	0.0	0.0
6944.445	500.0	100.0	100.0	0	0.0	0.0	-0.017	1.0	99.34687	-1.384	1	0.0	1.0	4.0	0.0	0.0
6944.445	500.0	100.0	100.0	0	0.0	0.0	-0.016	1.0	99.34687	-0.247	1	0.0	1.0	4.0	0.0	0.0
6944.445	500.0	100.0	100.0	0	0.0	0.0	-0.014	1.0	98.592926	-0.247	1	0.0	1.0	4.0	0.0	0.0
6944.445	500.0	100.0	100.0	0	0.0	0.0	-0.012	1.0	99.13727	0.733	1	0.0	1.0	4.0	0.0	0.0
6944.445	500.0	100.0	100.0	0	0.0	0.0	-0.01	1.0	99.13727	1.172	1	0.0	1.0	4.0	0.0	0.0
6944.445	500.0	100.0	100.0	0	0.0	0.0	-0.008	1.0	98.85924	1.172	1	0.0	1.0	5.0	0.0	0.0
6944.445	500.0	100.0	100.0	0	0.0	0.0	-0.006	1.0	98.27861	1.961	1	0.0	1.0	5.0	0.0	0.0
6944.445	500.0	100.0	100.0	0	0.0	0.0	-0.004	1.0	98.27861	2.314	1	0.0	1.0	5.0	0.0	0.0
6944.445	500.0	100.0	100.0	0	0.0	0.0	-0.002	1.0	98.247696	2.314	1	0.0	1.0	5.0	0.0	0.0
6944.445	500.0	100.0	100.0	0	0.0	0.0	0.0	1.0	98.47732	2.946	1	0.0	1.0	5.0	0.0	0.0
6944.445	500.0	100.0	100.0	0	0.0	0.0	0.002	1.0	98.005325	2.946	1	0.0	1.0	5.0	0.0	0.0
6944.445	500.0	100.0	100.0	0	0.0	0.0	0.004	1.0	98.04894	3.23	1	0.0	1.0	5.0	0.0	0.0
6944.445	500.0	100.0	100.0	0	0.0	0.0	0.007	1.0	98.04894	3.737	1	0.0	1.0	5.0	0.0	0.0
6944.445	500.0	100.0	100.0	0	0.0	0.0	0.009	1.0	98.23401	3.737	1	0.0	1.0	5.0	0.0	0.0
6944.445	500.0	100.0	100.0	0	0.0	0.0	0.012	1.0	99.02808	4.176	1	0.0	1.0	5.0	0.0	0.0
6944.445	500.0	100.0	100.0	0	0.0	0.0	0.014	1.0	99.02808	4.372	1	0.0	1.0	5.0	0.0	0.0
6944.445	500.0	100.0	100.0	0	0.0	0.0	0.017	1.0	98.99774	4.372	1	0.0	1.0	5.0	0.0	0.0
6944.445	500.0	100.0	100.0	0	0.0	0.0	0.019	1.0	98.99774	4.724	1	0.0	1.0	5.0	0.0	0.0
6944.445	500.0	100.0	100.0	0	0.0	0.0	0.022	1.0	98.938866	4.724	1	0.0	1.0	5.0	0.0	0.0
6944.445	500.0	100.0	100.0	0	0.0	0.0	0.024	1.0	99.4185	4.882	1	0.0	1.0	5.0	0.0	0.0
6944.445	500.0	100.0	100.0	0	0.0	0.0	0.027	1.0	99.4185	5.165	1	0.0	1.0	5.0	0.0	0.0
6944.445	500.0	100.0	100.0	0	0.0	0.0	0.029	1.0	98.8511	5.165	1	0.0	1.0	5.0	0.0	0.0
6944.445	500.0	100.0	100.0	0	0.0	0.0	0.031	1.0	98.71139	5.409	1	0.0	1.0	5.0	0.0	0.0
6944.445	500.0	100.0	100.0	0	0.0	0.0	0.033	1.0	98.71139	5.517	1	0.0	1.0	5.0	0.0	0.0
6944.445	500.0	100.0	100.0	0	0.0	0.0	0.036	1.0	98.64494	5.517	1	0.0	1.0	5.0	0.0	0.0
6944.445	500.0	100.0	100.0	0	0.0	0.0	0.038	1.0	98.64494	5.713	1	0.0	1.0	5.0	0.0	0.0
6944.445	500.0	100.0	100.0	0	0.0	0.0	0.04	1.0	98.47282	5.713	1	0.0	1.0	5.0	0.0	0.0
6944.445	500.0	100.0	100.0	0	0.0	0.0	0.042	1.0	98.503365	5.802	1	0.0	1.0	5.0	0.0	0.0
6944.445	500.0	100.0	100.0	0	0.0	0.0	0.044	1.0	98.536934	5.959	1	0.0	1.0	5.0	0.0	0.0
6944.445	500.0	100.0	100.0	0	0.0	0.0	0.046	1.0	97.953835	5.959	1	0.0	1.0	5.0	0.0	0.0
6944.445	500.0	100.0	100.0	0	0.0	0.0	0.048	1.0	98.60829	6.028	1	0.0	1.0	5.0	0.0	0.0
6944.445	500.0	100.0	100.0	0	0.0	0.0	0.05	1.0	98.60829	6.155	1	0.0	1.0	5.0	0.0	0.0
6944.445	500.0	100.0	100.0	1	0.0	0.0	0.051	1.0	98.71043	6.155	1	0.0	1.0	5.0	0.0	0.0
6944.445	500.0	100.0	100.0	1	0.0	0.0	0.053	1.0	98.71043	6.212	1	0.0	1.0	5.0	0.0	0.0
6944.445	500.0	100.0	100.0	1	0.0	0.0	0.054	1.0	99.30844	6.212	1	0.0	1.0	5.0	0.0	0.0
6944.445	500.0	100.0	100.0	1	0.0	0.0	0.055	1.0	98.51897	6.313	1	0.0	1.0	5.0	0.0	0.0
6944.445	500.0	100.0	100.0	1	0.0	0.0	0.056	1.0	98.51897	6.357	1	0.0	1.0	5.0	0.0	0.0
6944.445	500.0	100.0	100.0	1	0.0	0.0	0.057	1.0	97.839745	6.357	1	0.0	1.0	5.0	0.0	0.0
6944.445	500.0	100.0	100.0	1	0.0	0.0	0.058	1.0	97.71227	6.438	1	0.0	1.0	5.0	0.0	0.0
6944.445	500.0	100.0	100.0	1	0.0	0.0	0.059	1.0	97.71227	6.475	1	0.0	1.0	5.0	0.0	0.0
6944.445	500.0	100.0	100.0	1	0.0	0.0	0.06	1.0	98.83635	6.475	1	0.0	1.0	5.0	0.0	0.0
6944.445	500.0	100.0	100.0	1	0.0	0.0	0.061	1.0	98.83635	6.54	1	0.0	1.0	5.0	0.0	0.0
6944.445	500.0	100.0	100.0	1	0.0	0.0	0.061	1.0	98.580635	6.54	1	0.0	1.0	5.0	0.0	0.0
6944.445	500.0	100.0	100.0	1	0.0	0.0	0.062	1.0	98.633415	6.596	1	0.0	1.0	5.0	0.0	0.0
6944.445	500.0	100.0	100.0	1	0.0	0.0	0.062	1.0	98.633415	6.621	1	0.0	1.0	5.0	0.0	0.0
6944.445	500.0	100.0	100.0	1	0.0	0.0	0.063	1.0	98.674805	6.621	1	0.0	1.0	5.0	0.0	0.0
6944.445	500.0	100.0	100.0	1	0.0	0.0	0.063	1.0	99.23967	6.667	1	0.0	1.0	5.0	0.0	0.0
6944.445	500.0	100.0	100.0	1	0.0	0.0	0.064	1.0	99.23967	6.688	1	0.0	1.0	5.0	0.0	0.0
6944.445	500.0	100.0	100.0	1	0.0	0.0	0.064	1.0	100.24867	6.688	1	0.0	1.0	5.0	0.0	0.0
6944.445	500.0	100.0	100.0	1	0.0	0.0	0.065	1.0	100.24867	6.724	1	0.0	1.0	5.0	0.0	0.0
6944.445	500.0	100.0	100.0	1	0.0	0.0	0.065	1.0	100.362015	6.724	1	0.0	1.0	5.0	0.0	0.0
6944.445	500.0	100.0	100.0	1	0.0	0.0	0.065	1.0	99.70187	6.754	1	0.0	1.0	5.0	0.0	0.0
6944.445	500.0	100.0	100.0	1	0.0	0.0	0.066	1.0	99.70187	6.769	1	0.0	1.0	5.0	0.0	0.0
6944.445	500.0	100.0	100.0	1	0.0	0.0	0.066	1.0	100.20684	6.769	1	0.0	1.0	5.0	0.0	0.0
6944.445	500.0	100.0	100.0	1	0.0	0.0	0.066	1.0	99.582565	6.793	1	0.0	1.0	5.0	0.0	0.0
6944.445	500.0	100.0	100.0	1	0.0	0.0	0.066	1.0	99.582565	6.815	1	0.0	1.0	5.0	0.0	0.0
6944.445	500.0	100.0	100.0	1	0.0	0.0	0.066	1.0	98.767815	6.815	1	0.0	1.0	5.0	0.0	0.0
6944.445	500.0	100.0	100.0	1	0.0	0.0	0.066	1.0	98.767815	6.826	1	0.0	1.0	5.0	0.0	0.0
6944.445	500.0	100.0	100.0	1	0.0	0.0	0.066	1.0	98.48404	6.826	1	0.0	1.0	5.0	0.0	0.0
6944.445	500.0	100.0	100.0	1	0.0	0.0	0.066	1.0	98.73891	6.843	1	0.0	1.0	5.0	0.0	0.0
6944.445	500.0	100.0	100.0	1	0.0	0.0	0.066	1.0	98.73891	6.85	1	0.0	1.0	5.0	0.0	0.0
6944.445	500.0	100.0	100.0	1	0.0	0.0	0.066	1.0	98.918526	6.85	1	0.0	1.0	5.0	0.0	0.0
6944.445	500.0	100.0	100.0	1	0.0	0.0	0.066	1.0	98.57703	6.865	1	0.0	1.0	5.0	0.0	0.0
6944.445	500.0	100.0	100.0	1	0.0	0.0	0.066	1.0	98.57703	6.87	1	0.0	1.0	5.0	0.0	0.0
6944.445	500.0	100.0	100.0	1	0.0	0.0	0.066	1.0	99.078156	6.87	1	0.0	1.0	5.0	0.0	0.0
6944.445	500.0	100.0	100.0	1	0.0	0.0	0.066	1.0	99.078156	6.882	1	0.0	1.0	5.0	0.0	0.0
6944.445	500.0	100.0	100.0	1	0.0	0.0	0.066	1.0	99.27463	6.882	1	0.0	1.0	5.0	0.0	0.0
6944.445	500.0	100.0	100.0	1	0.0	0.0	0.066	1.0	99.4007	6.891	1	0.0	1.0	5.0	0.0	0.0
6944.445	500.0	100.0	100.0	1	0.0	0.0	0.066	1.0	99.4007	6.895	1	0.0	1.0	5.0	0.0	0.0
6944.445	500.0	100.0	100.0	1	0.0	0.0	0.067	1.0	99.47555	6.895	1	0.0	1.0	5.0	0.0	0.0
6944.445	500.0	100.0	100.0	1	0.0	0.0	0.067	1.0	100.05413	6.904	1	0.0	1.0	5.0	0.0	0.0
6944.445	500.0	100.0	100.0	1	0.0	0.0	0.067	1.0	100.05413	6.908	1	0.0	1.0	5.0	0.0	0.0
6944.445	500.0	100.0	100.0	1	0.0	0.0	0.067	1.0	99.820145	6.908	1	0.0	1.0	5.0	0.0	0.0
6944.445	500.0	100.0	100.0	1	0.0	0.0	0.068	1.0	99.09834	6.913	1	0.0	1.0	5.0	0.0	0.0
6944.445	500.0	100.0	100.0	1	0.0	0.0	0.068	1.0	99.09834	6.913	1	0.0	1.0	5.0	0.0	0.0
6944.445	500.0	100.0	100.0	1	0.0	0.0	0.069	1.0	98.63515	6.918	1	0.0	1.0	5.0	0.0	0.0
6944.445	500.0	100.0	100.0	1	0.0	0.0	0.07	1.0	98.63515	6.922	1	0.0	1.0	5.0	0.0	0.0
6944.445	500.0	100.0	100.0	1	0.0	0.0	0.071	1.0	99.22757	6.922	1	0.0	1.0	5.0	0.0	0.0
6944.445	500.0	100.0	100.0	1	0.0	0.0	0.071	1.0	98.11345	6.926	1	0.0	1.0	5.0	0.0	0.0
6944.445	500.0	100.0	100.0	1	0.0	0.0	0.072	1.0	98.11345	6.928	1	0.0	1.0	5.0	0.0	0.0
6944.445	500.0	100.0	100.0	1	0.0	0.0	0.073	1.0	97.82678	6.928	1	0.0	1.0	5.0	0.0	0.0
6944.445	500.0	100.0	100.0	1	0.0	0.0	0.074	1.0	97.07153	6.93	1	0.0	1.0	5.0	0.0	0.0
6944.445	500.0	100.0	100.0	1	0.0	0.0	0.075	1.0	97.07153	6.93	1	0.0	1.0	5.0	0.0	0.0
6944.445	500.0	100.0	100.0	1	0.0	0.0	0.076	1.0	96.562775	6.932	1	0.0	1.0	5.0	0.0	0.0
6944.445	500.0	100.0	100.0	1	0.0	0.0	0.077	1.0	97.271065	6.935	1	0.0	1.0	5.0	0.0	0.0
6944.445	500.0	100.0	100.0	1	0.0	0.0	0.078	1.0	96.40906	6.935	1	0.0	1.0	5.0	0.0	0.0
6944.445	500.0	100.0	100.0	1	0.0	0.0	0.079	1.0	95.83539	6.936	1	0.0	1.0	5.0	0.0	0.0
6944.445	500.0	100.0	100.0	1	0.0	0.0	0.08	1.0	95.83539	6.938	1	0.0	1.0	5.0	0.0	0.0
6944.445	500.0	100.0	100.0	1	0.0	0.0	0.081	1.0	95.38352	6.938	1	0.0	1.0	5.0	0.0	0.0
6944.445	500.0	100.0	100.0	1	0.0	0.0	0.083	1.0	96.81931	6.94	1	0.0	1.0	5.0	0.0	0.0
6944.445	500.0	100.0	100.0	1	0.0	0.0	0.084	1.0	96.81931	6.94	1	0.0	1.0	5.0	0.0	0.0
6944.445	500.0	100.0	100.0	1	0.0	0.0	0.085	1.0	96.58226	6.941	1	0.0	1.0	5.0	0.0	0.0
6944.445	500.0	100.0	100.0	1	0.0	0.0	0.086	1.0	96.58226	6.943	1	0.0	1.0	5.0	0.0	0.0
6944.445	500.0	100.0	100.0	1	0.0	0.0	0.087	1.0	98.1653	6.943	1	0.0	1.0	5.0	0.0	0.0
6944.445	500.0	100.0	100.0	1	0.0	0.0	0.088	1.0	98.28234	6.944	1	0.0	1.0	5.0	0.0	0.0
6944.445	500.0	100.0	100.0	1	0.0	0.0	0.089	1.0	98.28234	6.945	1	0.0	1.0	5.0	0.0	0.0
6944.445	500.0	100.0	100.0	1	0.0	0.0	0.09	1.0	98.70647	6.945	1	0.0	1.0	5.0	0.0	0.0
6944.445	500.0	100.0	100.0	1	0.0	0.0	0.091	1.0	97.76212	6.946	1	0.0	1.0	5.0	0.0	0.0
6944.445	500.0	100.0	100.0	1	0.0	0.0	0.092	1.0	97.76212	6.946	1	0.0	1.0	5.0	0.0	0.0
6944.445	500.0	100.0	100.0	1	0.0	0.0	0.093	1.0	98.121086	6.947	1	0.0	1.0	5.0	0.0	0.0
6944.445	500.0	100.0	100.0	1	0.0	0.0	0.094	1.0	98.121086	6.947	1	0.0	1.0	5.0	0.0	0.0
6944.445	500.0	100.0	100.0	1	0.0	0.0	0.095	1.0	98.226456	6.947	1	0.0	1.0	5.0	0.0	0.0
6944.445	500.0	100.0	100.0	1	0.0	0.0	0.096	1.0	98.112206	6.948	1	0.0	1.0	5.0	0.0	0.0
6944.445	500.0	100.0	100.0	1	0.0	0.0	0.097	1.0	98.112206	6.949	1	0.0	1.0	5.0	0.0	0.0
6944.445	500.0	100.0	100.0	1	0.0	0.0	0.098	1.0	97.55428	6.949	1	0.0	1.0	5.0	0.0	0.0
6944.445	500.0	100.0	100.0	1	0.0	0.0	0.099	1.0	98.452835	6.949	1	0.0	1.0	5.0	0.0	0.0
6944.445	500.0	100.0	100.0	1	0.0	0.0	0.099	1.0	98.452835	6.949	1	0.0	1.0	5.0	0.0	0.0
6944.445	500.0	100.0	100.0	1	0.0	0.0	0.1	1.0	97.54108	6.949	1	0.0	1.0	5.0	0.0	0.0
6944.445	500.0	100.0	100.0	1	0.0	0.0	0.101	1.0	97.54108	6.949	1	0.0	1.0	5.0	0.0	0.0
6944.445	500.0	100.0	100.0	1	0.0	0.0	0.102	1.0	97.53247	6.949	1	0.0	1.0	5.0	0.0	0.0
6944.445	500.0	100.0	100.0	1	0.0	0.0	0.102	1.0	97.13123	6.949	1	0.0	1.0	5.0	0.0	0.0
6944.445	500.0	100.0	100.0	1	0.0	0.0	0.103	1.0	97.13123	6.95	1	0.0	1.0	5.0	0.0	0.0
6944.445	500.0	100.0	100.0	1	0.0	0.0	0.103	1.0	97.3553	6.95	1	0.0	1.0	5.0	0.0	0.0
6944.445	500.0	100.0	100.0	1	0.0	0.0	0.104	1.0	96.33139	6.95	1	0.0	1.0	5.0	0.0	0.0
6944.445	500.0	100.0	100.0	1	0.0	0.0	0.105	1.0	96.33139	6.95	1	0.0	1.0	5.0	0.0	0.0
6944.445	500.0	100.0	100.0	1	0.0	0.0	0.105	1.0	95.119484	6.95	1	0.0	1.0	5.0	0.0	0.0
6944.445	500.0	100.0	100.0	1	0.0	0.0	0.106	1.0	95.119484	6.951	1	0.0	1.0	5.0	0.0	0.0
6944.445	500.0	100.0	100.0	1	0.0	0.0	0.107	1.0	96.49771	6.951	1	0.0	1.0	5.0	0.0	0.0
6944.445	500.0	100.0	100.0	1	0.0	0.0	0.107	1.0	96.51951	6.951	1	0.0	1.0	5.0	0.0	0.0
6944.445	500.0	100.0	100.0	1	0.0	0.0	0.107	1.0	96.59152	6.951	1	0.0	1.0	5.0	0.0	0.0
6944.445	500.0	100.0	100.0	1	0.0	0.0	0.108	1.0	96.39625	6.951	1	0.0	1.0	5.0	0.0	0.0
6944.445	500.0	100.0	100.0	1	0.0	0.0	0.108	1.0	96.04723	6.951	1	0.0	1.0	5.0	0.0	0.0
6944.445	500.0	100.0	100.0	1	0.0	0.0	0.109	1.0	96.04723	6.951	1	0.0	1.0	5.0	0.0	0.0
6944.445	500.0	100.0	100.0	1	0.0	0.0	0.109	1.0	96.42041	6.951	1	0.0	1.0	5.0	0.0	0.0
6944.445	500.0	100.0	100.0	1	0.0	0.0	0.109	1.0	96.42041	6.951	1	0.0	1.0	5.0	0.0	0.0
6944.445	500.0	100.0	100.0	1	0.0	0.0	0.11	1.0	97.69495	6.951	1	0.0	1.0	5.0	0.0	0.0
6944.445	500.0	100.0	100.0	1	0.0	0.0	0.111	1.0	96.9474	6.951	1	0.0	1.0	5.0	0.0	0.0
6944.445	500.0	100.0	100.0	1	0.0	0.0	0.111	1.0	96.9474	6.952	1	0.0	1.0	5.0	0.0	0.0
6944.445	500.0	100.0	100.0	1	0.0	0.0	0.112	1.0	97.1366	6.952	1	0.0	1.0	5.0	0.0	0.0
6944.445	500.0	100.0	100.0	1	0.0	0.0	0.113	1.0	97.40522	6.952	1	0.0	1.0	5.0	0.0	0.0
6944.445	500.0	100.0	100.0	1	0.0	0.0	0.113	1.0	97.40522	6.952	1	0.0	1.0	5.0	0.0	0.0
6944.445	500.0	100.0	100.0	1	0.0	0.0	0.114	1.0	96.70738	6.952	1	0.0	1.0	5.0	0.0	0.0
6944.445	500.0	100.0	100.0	1	0.0	0.0	0.114	1.0	96.70738	6.952	1	0.0	1.0	5.0	0.0	0.0
6944.445	500.0	100.0	100.0	1	0.0	0.0	0.115	1.0	97.00179	6.952	1	0.0	1.0	5.0	0.0	0.0
6944.445	500.0	100.0	100.0	1	0.0	0.0	0.115	1.0	96.696045	6.952	1	0.0	1.0	5.0	0.0	0.0
6944.445	500.0	100.0	100.0	1	0.0	0.0	0.116	1.0	96.696045	6.952	1	0.0	1.0	5.0	0.0	0.0
6944.445	500.0	100.0	100.0	1	0.0	0.0	0.117	1.0	96.856636	6.952	1	0.0	1.0	5.0	0.0	0.0
6944.445	500.0	100.0	100.0	1	0.0	0.0	0.118	1.0	97.19765	6.952	1	0.0	1.0	5.0	0.0	0.0
6944.445	500.0	100.0	100.0	1	0.0	0.0	0.119	1.0	97.19765	6.952	1	0.0	1.0	5.0	0.0	0.0
6944.445	500.0	100.0	100.0	1	0.0	0.0	0.12	1.0	97.09712	6.952	1	0.0	1.0	5.0	0.0	0.0
6944.445	500.0	100.0	100.0	1	0.0	0.0	0.121	1.0	97.09712	6.952	1	0.0	1.0	5.0	0.0	0.0
6944.445	500.0	100.0	100.0	1	0.0	0.0	0.121	1.0	97.27777	6.952	1	0.0	1.0	5.0	0.0	0.0
6944.445	500.0	100.0	100.0	1	0.0	0.0	0.122	1.0	97.58499	6.952	1	0.0	1.0	5.0	0.0	0.0
6944.445	500.0	100.0	100.0	1	0.0	0.0	0.123	1.0	97.58499	6.952	1	0.0	1.0	5.0	0.0	0.0
6944.445	500.0	100.0	100.0	1	0.0	0.0	0.124	1.0	97.476166	6.952	1	0.0	1.0	5.0	0.0	0.0
6944.445	500.0	100.0	100.0	1	0.0	0.0	0.125	1.0	97.15818	6.952	1	0.0	1.0	5.0	0.0	0.0
6944.445	500.0	100.0	100.0	1	0.0	0.0	0.126	1.0	97.15818	6.952	1	0.0	1.0	5.0	0.0	0.0
6944.445	500.0	100.0	100.0	1	0.0	0.0	0.127	1.0	97.44588	6.952	1	0.0	1.0	5.0	0.0	0.0
6944.445	500.0	100.0	100.0	1	0.0	0.0	0.128	1.0	96.86199	6.952	1	0.0	1.0	5.0	0.0	0.0
6944.445	500.0	100.0	100.0	1	0.0	0.0	0.129	1.0	97.141304	6.952	1	0.0	1.0	5.0	0.0	0.0
6944.445	500.0	100.0	100.0	1	0.0	0.0	0.13	1.0	97.53496	6.952	1	0.0	1.0	5.0	0.0	0.0
6944.445	500.0	100.0	100.0	1	0.0	0.0	0.132	1.0	97.53496	6.952	1	0.0	1.0	5.0	0.0	0.0
6944.445	500.0	100.0	100.0	1	0.0	0.0	0.133	1.0	97.73388	6.952	1	0.0	1.0	5.0	0.0	0.0
6944.445	500.0	100.0	100.0	1	0.0	0.0	0.134	1.0	98.69729	6.952	1	0.0	1.0	5.0	0.0	0.0
6944.445	500.0	100.0	100.0	1	0.0	0.0	0.135	1.0	98.69729	6.952	1	0.0	1.0	5.0	0.0	0.0
6944.445	500.0	100.0	100.0	1	0.0	0.0	0.136	1.0	98.95173	6.952	1	0.0	1.0	5.0	0.0	0.0
6944.445	500.0	100.0	100.0	1	0.0	0.0	0.137	1.0	99.03957	6.952	1	0.0	1.0	5.0	0.0	0.0
6944.445	500.0	100.0	100.0	1	0.0	0.0	0.138	1.0	98.817474	6.952	1	0.0	1.0	5.0	0.0	0.0
6944.445	500.0	100.0	100.0	1	0.0	0.0	0.139	1.0	98.16063	6.952	1	0.0	1.0	5.0	0.0	0.0
6944.445	500.0	100.0	100.0	1	0.0	0.0	0.14	1.0	98.16063	6.952	1	0.0	1.0	5.0	0.0	0.0
6944.445	500.0	100.0	100.0	1	0.0	0.0	0.142	1.0	98.59927	6.952	1	0.0	1.0	5.0	0.0	0.0
6944.445	500.0	100.0	100.0	1	0.0	0.0	0.143	1.0	96.86958	6.952	1	0.0	1.0	5.0	0.0	0.0
6944.445	500.0	100.0	100.0	1	0.0	0.0	0.144	1.0	96.86958	6.952	1	0.0	1.0	5.0	0.0	0.0
6944.445	500.0	100.0	100.0	1	0.0	0.0	0.145	1.0	97.501724	6.952	1	0.0	1.0	5.0	0.0	0.0
6944.445	500.0	100.0	100.0	1	0.0	0.0	0.147	1.0	97.501724	6.952	1	0.0	1.0	5.0	0.0	0.0
6944.445	500.0	100.0	100.0	1	0.0	0.0	0.148	1.0	97.66966	6.952	1	0.0	1.0	5.0	0.0	0.0
6944.445	500.0	100.0	100.0	1	0.0	0.0	0.149	1.0	97.65203	6.952	1	0.0	1.0	5.0	0.0	0.0
6944.445	500.0	100.0	100.0	1	0.0	0.0	0.15	1.0	97.65203	6.952	1	0.0	1.0	5.0	0.0	0.0
6944.445	500.0	100.0	100.0	1	0.0	0.0	0.151	1.0	96.440994	6.952	1	0.0	1.0	5.0	0.0	0.0
6944.445	500.0	100.0	100.0	1	0.0	0.0	0.153	1.0	96.12486	6.952	1	0.0	1.0	6.0	0.0	0.0
6944.445	500.0	100.0	100.0	1	0.0	0.0	0.154	1.0	96.12486	6.952	1	0.0	1.0	6.0	0.0	0.0
0.0	500.0	100.0	100.0	0	0.0	0.0	0.155	1.0	96.70132	6.952	1	1.0	1.0	0.0	0.0	0.0
0.0	500.0	100.0	100.0	0	0.0	0.0	0.156	1.0	96.70132	6.952	1	1.0	1.0	0.0	0.0	0.0
0.0	500.0	100.0	100.0	0	0.0	0.0	0.158	1.0	96.45583	6.952	1	1.0	1.0	0.0	0.0	0.0
0.0	500.0	100.0	100.0	0	0.0	0.0	0.159	1.0	97.28673	6.952	1	1.0	1.0	0.0	0.0	0.0
0.0	500.0	100.0	100.0	0	0.0	0.0	0.16	1.0	97.28673	6.461	1	1.0	1.0	0.0	0.0	0.0
0.0	500.0	100.0	100.0	0	0.0	0.0	0.161	1.0	96.58031	6.461	1	1.0	1.0	0.0	0.0	0.0
0.0	500.0	100.0	100.0	0	0.0	0.0	0.162	1.0	96.233284	5.58	1	1.0	1.0	0.0	0.0	0.0
0.0	500.0	100.0	100.0	0	0.0	0.0	0.163	1.0	96.233284	5.186	1	1.0	1.0	0.0	0.0	0.0
0.0	500.0	100.0	100.0	0	0.0	0.0	0.164	1.0	96.87972	5.186	1	1.0	1.0	0.0	0.0	0.0
0.0	500.0	100.0	100.0	0	0.0	0.0	0.164	1.0	96.87972	4.478	1	1.0	1.0	0.0	0.0	0.0
0.0	500.0	100.0	100.0	0	0.0	0.0	0.165	1.0	97.16127	4.478	1	1.0	1.0	0.0	0.0	0.0
0.0	500.0	100.0	100.0	0	0.0	0.0	0.166	1.0	97.069115	4.162	1	1.0	1.0	0.0	0.0	0.0
0.0	500.0	100.0	100.0	0	0.0	0.0	0.166	1.0	97.069115	3.593	1	1.0	1.0	0.0	0.0	0.0
0.0	500.0	100.0	100.0	0	0.0	0.0	0.166	1.0	96.24491	3.593	1	1.0	1.0	0.0	0.0	0.0
0.0	500.0	100.0	100.0	0	0.0	0.0	0.167	1.0	96.87175	3.103	1	1.0	1.0	0.0	0.0	0.0
0.0	500.0	100.0	100.0	0	0.0	0.0	0.167	1.0	96.87175	3.103	1	1.0	1.0	0.0	0.0	0.0
0.0	500.0	100.0	100.0	0	0.0	0.0	0.167	1.0	97.78309	2.883	1	1.0	1.0	0.0	0.0	0.0
0.0	500.0	100.0	100.0	0	0.0	0.0	0.167	1.0	97.78309	2.49	1	1.0	1.0	0.0	0.0	0.0
0.0	500.0	100.0	100.0	0	0.0	0.0	0.167	1.0	96.928085	2.49	1	1.0	1.0	0.0	0.0	0.0
0.0	500.0	100.0	100.0	0	0.0	0.0	0.167	1.0	96.982864	2.314	1	1.0	1.0	0.0	0.0	0.0
0.0	500.0	100.0	100.0	0	0.0	0.0	0.167	1.0	96.982864	1.998	1	1.0	1.0	0.0	0.0	0.0
0.0	500.0	100.0	100.0	0	0.0	0.0	0.167	1.0	96.12113	1.998	1	1.0	1.0	0.0	0.0	0.0
0.0	500.0	100.0	100.0	0	0.0	0.0	0.167	1.0	96.439705	1.856	1	1.0	1.0	0.0	0.0	0.0
0.0	500.0	100.0	100.0	0	0.0	0.0	0.167	1.0	96.439705	1.603	1	1.0	1.0	0.0	0.0	0.0
0.0	500.0	100.0	100.0	0	0.0	0.0	0.167	1.0	97.04965	1.603	1	1.0	1.0	0.0	0.0	0.0
0.0	500.0	100.0	100.0	0	0.0	0.0	0.167	1.0	97.04965	1.49	1	1.0	1.0	0.0	0.0	0.0
0.0	500.0	100.0	100.0	0	0.0	0.0	0.167	1.0	96.717224	1.49	1	1.0	1.0	0.0	0.0	0.0
0.0	500.0	100.0	100.0	0	0.0	0.0	0.167	1.0	96.61462	1.286	1	1.0	1.0	0.0	0.0	0.0
0.0	500.0	100.0	100.0	0	0.0	0.0	0.167	1.0	96.61462	1.195	1	1.0	1.0	0.0	0.0	0.0
0.0	500.0	100.0	100.0	0	0.0	0.0	0.167	1.0	96.298164	1.195	1	1.0	1.0	0.0	0.0	0.0
0.0	500.0	100.0	100.0	0	0.0	0.0	0.167	1.0	96.59939	1.032	1	1.0	1.0	0.0	0.0	0.0
0.0	500.0	100.0	100.0	0	0.0	0.0	0.167	1.0	96.59939	0.959	1	1.0	1.0	0.0	0.0	0.0
0.0	500.0	100.0	100.0	0	0.0	0.0	0.167	1.0	97.395485	0.959	1	1.0	1.0	0.0	0.0	0.0
0.0	500.0	100.0	100.0	0	0.0	0.0	0.167	1.0	97.395485	0.829	1	1.0	1.0	0.0	0.0	0.0
0.0	500.0	100.0	100.0	0	0.0	0.0	0.168	1.0	97.528046	0.829	1	1.0	1.0	0.0	0.0	0.0
0.0	500.0	100.0	100.0	0	0.0	0.0	0.168	1.0	97.54688	0.715	1	1.0	1.0	0.0	0.0	0.0
0.0	500.0	100.0	100.0	0	0.0	0.0	0.169	1.0	97.54688	0.664	1	1.0	1.0	0.0	0.0	0.0
0.0	500.0	100.0	100.0	0	0.0	0.0	0.169	1.0	96.647224	0.664	1	1.0	1.0	0.0	0.0	0.0
0.0	500.0	100.0	100.0	0	0.0	0.0	0.17	1.0	97.09839	0.573	1	1.0	1.0	0.0	0.0	0.0
0.0	500.0	100.0	100.0	0	0.0	0.0	0.17	1.0	97.09839	0.533	1	1.0	1.0	0.0	0.0	0.0
0.0	500.0	100.0	100.0	0	0.0	0.0	0.171	1.0	97.54172	0.533	1	1.0	1.0	0.0	0.0	0.0
0.0	500.0	100.0	100.0	0	0.0	0.0	0.172	1.0	97.54172	0.46	1	1.0	1.0	0.0	0.0	0.0
0.0	500.0	100.0	100.0	0	0.0	0.0	0.172	1.0	97.49525	0.46	1	1.0	1.0	0.0	0.0	0.0
0.0	500.0	100.0	100.0	0	0.0	0.0	0.173	1.0	97.31898	0.427	1	1.0	1.0	0.0	0.0	0.0
0.0	500.0	100.0	100.0	0	0.0	0.0	0.174	1.0	97.31898	0.369	1	1.0	1.0	0.0	0.0	0.0
0.0	500.0	100.0	100.0	0	0.0	0.0	0.174	1.0	96.99904	0.369	1	1.0	1.0	0.0	0.0	0.0
0.0	500.0	100.0	100.0	0	0.0	0.0	0.175	1.0	95.93057	0.318	1	1.0	1.0	0.0	0.0	0.0
0.0	500.0	100.0	100.0	0	0.0	0.0	0.175	1.0	95.93057	0.296	1	1.0	1.0	0.0	0.0	0.0
0.0	500.0	100.0	100.0	0	0.0	0.0	0.175	1.0	95.7991	0.296	1	1.0	1.0	0.0	0.0	0.0
0.0	500.0	100.0	100.0	0	0.0	0.0	0.176	1.0	95.7991	0.276	1	1.0	1.0	0.0	0.0	0.0
0.0	500.0	100.0	100.0	0	0.0	0.0	0.176	1.0	95.71443	0.276	1	1.0	1.0	0.0	0.0	0.0
0.0	500.0	100.0	100.0	0	0.0	0.0	0.177	1.0	96.54431	0.237	1	1.0	1.0	0.0	0.0	0.0
0.0	500.0	100.0	100.0	0	0.0	0.0	0.177	1.0	96.54431	0.22	1	1.0	1.0	0.0	0.0	0.0
0.0	500.0	100.0	100.0	0	0.0	0.0	0.178	1.0	96.10599	0.22	1	1.0	1.0	0.0	0.0	0.0
0.0	500.0	100.0	100.0	0	0.0	0.0	0.178	1.0	96.19722	0.19	1	1.0	1.0	0.0	0.0	0.0
0.0	500.0	100.0	100.0	0	0.0	0.0	0.178	1.0	96.19722	0.164	1	1.0	1.0	0.0	0.0	0.0
0.0	500.0	100.0	100.0	0	0.0	0.0	0.178	1.0	96.7654	0.164	1	1.0	1.0	0.0	0.0	0.0
0.0	500.0	100.0	100.0	0	0.0	0.0	0.178	1.0	96.7654	0.152	1	1.0	1.0	0.0	0.0	0.0
0.0	500.0	100.0	100.0	0	0.0	0.0	0.178	1.0	96.26652	0.152	1	1.0	1.0	0.0	0.0	0.0
0.0	500.0	100.0	100.0	0	0.0	0.0	0.178	1.0	96.90613	0.131	1	1.0	1.0	0.0	0.0	0.0
0.0	500.0	100.0	100.0	0	0.0	0.0	0.178	1.0	96.90613	0.122	1	1.0	1.0	0.0	0.0	0.0
0.0	500.0	100.0	100.0	0	0.0	0.0	0.177	1.0	97.10789	0.122	1	1.0	1.0	8.0	0.0	0.0
0.0	500.0	100.0	100.0	0	0.0	0.0	0.177	1.0	97.29033	0.105	1	1.0	1.0	11.0	0.0	0.0
0.0	500.0	100.0	100.0	0	0.0	0.0	0.177	1.0	97.29033	0.097	1	1.0	1.0	11.0	0.0	0.0
-5555.5557	400.0	100.0	100.0	0	0.0	0.0	0.176	1.0	96.97059	0.097	1	1.0	1.0	11.0	0.0	0.0
-5555.5557	400.0	100.0	100.0	0	0.0	0.0	0.176	1.0	96.97059	0.084	1	1.0	1.0	11.0	0.0	0.0
-5555.5557	400.0	100.0	100.0	0	0.0	0.0	0.175	1.0	97.56382	0.084	1	1.0	1.0	11.0	0.0	0.0
-5555.5557	400.0	100.0	100.0	0	0.0	0.0	0.174	1.0	97.677155	-0.318	1	1.0	1.0	11.0	0.0	0.0
-5555.5557	400.0	100.0	100.0	0	0.0	0.0	0.173	1.0	97.677155	-0.69	1	1.0	1.0	11.0	0.0	0.0
-5555.5557	400.0	100.0	100.0	0	0.0	0.0	0.172	1.0	97.1452	-0.69	1	1.0	1.0	11.0	0.0	0.0
-5555.5557	400.0	100.0	100.0	0	0.0	0.0	0.171	1.0	97.262054	-1.353	1	1.0	1.0	11.0	0.0	0.0
-5555.5557	400.0	100.0	100.0	0	0.0	0.0	0.17	1.0	97.262054	-1.651	1	1.0	1.0	11.0	0.0	0.0
-5555.5557	400.0	100.0	100.0	0	0.0	0.0	0.169	1.0	96.82728	-1.651	1	1.0	1.0	11.0	0.0	0.0
-5555.5557	400.0	100.0	100.0	0	0.0	0.0	0.167	1.0	96.82728	-2.184	1	1.0	1.0	11.0	0.0	0.0
-5555.5557	400.0	100.0	100.0	0	0.0	0.0	0.166	1.0	96.593506	-2.184	1	1.0	1.0	11.0	0.0	0.0
-5555.5557	400.0	100.0	100.0	0	0.0	0.0	0.164	1.0	95.96028	-2.423	1	1.0	1.0	11.0	0.0	0.0
-5555.5557	400.0	100.0	100.0	0	0.0	0.0	0.163	1.0	95.96028	-2.851	1	1.0	1.0	11.0	0.0	0.0
-5555.5557	400.0	100.0	100.0	0	0.0	0.0	0.161	1.0	96.714325	-2.851	1	1.0	1.0	11.0	0.0	0.0
-5555.5557	400.0	100.0	100.0	0	0.0	0.0	0.159	1.0	97.105896	-3.043	1	1.0	1.0	11.0	0.0	0.0
-5555.5557	400.0	100.0	100.0	0	0.0	0.0	0.157	1.0	97.105896	-3.386	1	1.0	1.0	11.0	0.0	0.0
-5555.5557	400.0	100.0	100.0	0	0.0	0.0	0.155	1.0	96.85623	-3.386	1	1.0	1.0	11.0	0.0	0.0
-5555.5557	400.0	100.0	100.0	0	0.0	0.0	0.153	1.0	96.85623	-3.54	1	1.0	1.0	11.0	0.0	0.0
-5555.5557	400.0	100.0	100.0	0	0.0	0.0	0.151	1.0	96.0721	-3.54	1	1.0	1.0	11.0	0.0	0.0
-5555.5557	400.0	100.0	100.0	0	0.0	0.0	0.149	1.0	96.6808	-3.816	1	1.0	1.0	12.0	0.0	0.0
-5555.5557	400.0	100.0	100.0	0	0.0	0.0	0.147	1.0	96.6808	-3.939	1	1.0	1.0	12.0	0.0	0.0
-5555.5557	400.0	100.0	100.0	0	0.0	0.0	0.145	1.0	96.86216	-3.939	1	1.0	1.0	12.0	0.0	0.0
-5555.5557	400.0	100.0	100.0	0	0.0	0.0	0.142	1.0	97.16993	-4.16	1	1.0	1.0	12.0	0.0	0.0
-5555.5557	400.0	100.0	100.0	0	0.0	0.0	0.14	1.0	97.16993	-4.352	1	1.0	1.0	12.0	0.0	0.0
-5555.5557	400.0	100.0	100.0	0	0.0	0.0	0.138	1.0	97.12132	-4.352	1	1.0	1.0	12.0	0.0	0.0
-5555.5557	400.0	100.0	100.0	0	0.0	0.0	0.136	1.0	97.12132	-4.437	1	1.0	1.0	12.0	0.0	0.0
-5555.5557	400.0	100.0	100.0	0	0.0	0.0	0.134	1.0	97.09036	-4.437	1	1.0	1.0	12.0	0.0	0.0
-5555.5557	400.0	100.0	100.0	0	0.0	0.0	0.131	1.0	96.76659	-4.59	1	1.0	1.0	12.0	0.0	0.0
-5555.5557	400.0	100.0	100.0	0	0.0	0.0	0.129	1.0	96.76659	-4.659	1	1.0	1.0	12.0	0.0	0.0
-5555.5557	400.0	100.0	100.0	0	0.0	0.0	0.127	1.0	97.29577	-4.659	1	1.0	1.0	12.0	0.0	0.0
-5555.5557	400.0	100.0	100.0	0	0.0	0.0	0.125	1.0	97.556885	-4.782	1	1.0	1.0	12.0	0.0	0.0
-5555.5557	400.0	100.0	100.0	0	0.0	0.0	0.122	1.0	97.556885	-4.837	1	1.0	1.0	12.0	0.0	0.0
-5555.5557	400.0	100.0	100.0	0	0.0	0.0	0.12	1.0	97.495705	-4.837	1	1.0	1.0	12.0	0.0	0.0
-5555.5557	400.0	100.0	100.0	0	0.0	0.0	0.118	1.0	97.495705	-4.936	1	1.0	1.0	12.0	0.0	0.0
-5555.5557	400.0	100.0	100.0	0	0.0	0.0	0.116	1.0	97.024925	-4.936	1	1.0	1.0	12.0	0.0	0.0
-5555.5557	400.0	100.0	100.0	0	0.0	0.0	0.114	1.0	97.98711	-5.021	1	1.0	1.0	12.0	0.0	0.0
-5555.5557	400.0	100.0	100.0	0	0.0	0.0	0.112	1.0	97.98711	-5.059	1	1.0	1.0	12.0	0.0	0.0
-5555.5557	400.0	100.0	100.0	0	0.0	0.0	0.111	1.0	98.732025	-5.059	1	1.0	1.0	12.0	0.0	0.0
-5555.5557	400.0	100.0	100.0	0	0.0	0.0	0.109	1.0	98.55929	-5.128	1	1.0	1.0	12.0	0.0	0.0
-5555.5557	400.0	100.0	100.0	0	0.0	0.0	0.107	1.0	98.55929	-5.159	1	1.0	1.0	12.0	0.0	0.0
-5555.5557	400.0	100.0	100.0	0	0.0	0.0	0.106	1.0	98.73615	-5.159	1	1.0	1.0	12.0	0.0	0.0
-5555.5557	400.0	100.0	100.0	0	0.0	0.0	0.104	1.0	98.73615	-5.214	1	1.0	1.0	12.0	0.0	0.0
-5555.5557	400.0	100.0	100.0	0	0.0	0.0	0.103	1.0	98.060616	-5.214	1	1.0	1.0	12.0	0.0	0.0
-5555.5557	400.0	100.0	100.0	0	0.0	0.0	0.101	1.0	98.46303	-5.261	1	1.0	1.0	12.0	0.0	0.0
-5555.5557	400.0	100.0	100.0	0	0.0	0.0	0.1	1.0	98.46303	-5.283	1	1.0	1.0	12.0	0.0	0.0
-5555.5557	400.0	100.0	100.0	0	0.0	0.0	0.099	1.0	98.60815	-5.283	1	1.0	1.0	12.0	0.0	0.0
-5555.5557	400.0	100.0	100.0	0	0.0	0.0	0.098	1.0	99.122986	-5.32	1	1.0	1.0	12.0	0.0	0.0
-5555.5557	400.0	100.0	100.0	0	0.0	0.0	0.097	1.0	99.122986	-5.337	1	1.0	1.0	12.0	0.0	0.0
-5555.5557	400.0	100.0	100.0	0	0.0	0.0	0.096	1.0	99.171104	-5.337	1	1.0	1.0	12.0	0.0	0.0
-5555.5557	400.0	100.0	100.0	0	0.0	0.0	0.095	1.0	98.572014	-5.368	1	1.0	1.0	12.0	0.0	0.0
-5555.5557	400.0	100.0	100.0	0	0.0	0.0	0.095	1.0	98.572014	-5.368	1	1.0	1.0	12.0	0.0	0.0
-5555.5557	400.0	100.0	100.0	0	0.0	0.0	0.094	1.0	98.135475	-5.383	1	1.0	1.0	12.0	0.0	0.0
-5555.5557	400.0	100.0	100.0	0	0.0	0.0	0.093	1.0	98.135475	-5.406	1	1.0	1.0	12.0	0.0	0.0
-5555.5557	400.0	100.0	100.0	0	0.0	0.0	0.093	1.0	97.75309	-5.406	1	1.0	1.0	12.0	0.0	0.0
-5555.5557	400.0	100.0	100.0	0	0.0	0.0	0.092	1.0	98.70287	-5.417	1	1.0	1.0	12.0	0.0	0.0
-5555.5557	400.0	100.0	100.0	0	0.0	0.0	0.091	1.0	98.70287	-5.437	1	1.0	1.0	12.0	0.0	0.0
-5555.5557	400.0	100.0	100.0	0	0.0	0.0	0.091	1.0	98.2465	-5.437	1	1.0	1.0	12.0	0.0	0.0
-5555.5557	400.0	100.0	100.0	0	0.0	0.0	0.09	1.0	96.96872	-5.454	1	1.0	1.0	12.0	0.0	0.0
-5555.5557	400.0	100.0	100.0	0	0.0	0.0	0.09	1.0	96.96872	-5.454	1	1.0	1.0	12.0	0.0	0.0
-5555.5557	400.0	100.0	100.0	0	0.0	0.0	0.089	1.0	97.44737	-5.462	1	1.0	1.0	12.0	0.0	0.0
-5555.5557	400.0	100.0	100.0	0	0.0	0.0	0.089	1.0	97.44737	-5.475	1	1.0	1.0	12.0	0.0	0.0
-5555.5557	400.0	100.0	100.0	0	0.0	0.0	0.088	1.0	97.857956	-5.475	1	1.0	1.0	12.0	0.0	0.0
-5555.5557	400.0	100.0	100.0	0	0.0	0.0	0.088	1.0	97.85225	-5.481	1	1.0	1.0	12.0	0.0	0.0
-5555.5557	400.0	100.0	100.0	0	0.0	0.0	0.087	1.0	98.00929	-5.492	1	1.0	1.0	12.0	0.0	0.0
-5555.5557	400.0	100.0	100.0	0	0.0	0.0	0.086	1.0	98.12317	-5.492	1	1.0	1.0	12.0	0.0	0.0
-5555.5557	400.0	100.0	100.0	0	0.0	0.0	0.085	1.0	97.78352	-5.497	1	1.0	1.0	12.0	0.0	0.0
-5555.5557	400.0	100.0	100.0	0	0.0	0.0	0.085	1.0	97.78352	-5.497	1	1.0	1.0	12.0	0.0	0.0
-5555.5557	400.0	100.0	100.0	0	0.0	0.0	0.084	1.0	96.81132	-5.506	1	1.0	1.0	12.0	0.0	0.0
-5555.5557	400.0	100.0	100.0	0	0.0	0.0	0.083	1.0	96.81132	-5.513	1	1.0	1.0	12.0	0.0	0.0
-5555.5557	400.0	100.0	100.0	0	0.0	0.0	0.083	1.0	95.970474	-5.513	1	1.0	1.0	12.0	0.0	0.0
-5555.5557	400.0	100.0	100.0	0	0.0	0.0	0.082	1.0	94.944954	-5.517	1	1.0	1.0	12.0	0.0	0.0
-5555.5557	400.0	100.0	100.0	0	0.0	0.0	0.082	1.0	94.944954	-5.521	1	1.0	1.0	12.0	0.0	0.0
-5555.5557	400.0	100.0	100.0	0	0.0	0.0	0.081	1.0	96.65726	-5.521	1	1.0	1.0	12.0	0.0	0.0
-5555.5557	400.0	100.0	100.0	0	0.0	0.0	0.08	1.0	97.08685	-5.526	1	1.0	1.0	12.0	0.0	0.0
-5555.5557	400.0	100.0	100.0	0	0.0	0.0	0.08	1.0	97.08685	-5.526	1	1.0	1.0	12.0	0.0	0.0
-5555.5557	400.0	100.0	100.0	0	0.0	0.0	0.079	1.0	97.0668	-5.53	1	1.0	1.0	12.0	0.0	0.0
-5555.5557	400.0	100.0	100.0	0	0.0	0.0	0.078	1.0	97.0668	-5.533	1	1.0	1.0	12.0	0.0	0.0
-5555.5557	400.0	100.0	100.0	0	0.0	0.0	0.078	1.0	97.331825	-5.533	1	1.0	1.0	12.0	0.0	0.0
-5555.5557	400.0	100.0	100.0	0	0.0	0.0	0.077	1.0	97.01023	-5.537	1	1.0	1.0	12.0	0.0	0.0
-5555.5557	400.0	100.0	100.0	0	0.0	0.0	0.077	1.0	97.01023	-5.538	1	1.0	1.0	12.0	0.0	0.0
-5555.5557	400.0	100.0	100.0	0	0.0	0.0	0.077	1.0	98.0753	-5.538	1	1.0	1.0	12.0	0.0	0.0
-5555.5557	400.0	100.0	100.0	0	0.0	0.0	0.076	1.0	97.42233	-5.541	1	1.0	1.0	12.0	0.0	0.0
-5555.5557	400.0	100.0	100.0	0	0.0	0.0	0.076	1.0	97.42233	-5.541	1	1.0	1.0	12.0	0.0	0.0
-5555.5557	400.0	100.0	100.0	0	0.0	0.0	0.075	1.0	96.89608	-5.543	1	1.0	1.0	12.0	0.0	0.0
-5555.5557	400.0	100.0	100.0	0	0.0	0.0	0.074	1.0	96.89608	-5.545	1	1.0	1.0	12.0	0.0	0.0
-5555.5557	400.0	100.0	100.0	0	0.0	0.0	0.074	1.0	96.47203	-5.545	1	1.0	1.0	12.0	0.0	0.0
-5555.5557	400.0	100.0	100.0	0	0.0	0.0	0.073	1.0	96.340675	-5.546	1	1.0	1.0	12.0	0.0	0.0
-5555.5557	400.0	100.0	100.0	0	0.0	0.0	0.073	1.0	96.340675	-5.549	1	1.0	1.0	12.0	0.0	0.0
-5555.5557	400.0	100.0	100.0	0	0.0	0.0	0.072	1.0	96.20575	-5.549	1	1.0	1.0	12.0	0.0	0.0
-5555.5557	400.0	100.0	100.0	0	0.0	0.0	0.071	1.0	96.439156	-5.549	1	1.0	1.0	12.0	0.0	0.0
-5555.5557	400.0	100.0	100.0	0	0.0	0.0	0.071	1.0	96.439156	-5.549	1	1.0	1.0	12.0	0.0	0.0
-5555.5557	400.0	100.0	100.0	0	0.0	0.0	0.07	1.0	97.022644	-5.551	1	1.0	1.0	12.0	0.0	0.0
-5555.5557	400.0	100.0	100.0	0	0.0	0.0	0.07	1.0	97.022644	-5.552	1	1.0	1.0	12.0	0.0	0.0
-5555.5557	400.0	100.0	100.0	0	0.0	0.0	0.069	1.0	97.91119	-5.552	1	1.0	1.0	12.0	0.0	0.0
-5555.5557	400.0	100.0	100.0	0	0.0	0.0	0.068	1.0	97.44389	-5.553	1	1.0	1.0	12.0	0.0	0.0
-5555.5557	400.0	100.0	100.0	0	0.0	0.0	0.067	1.0	97.44389	-5.554	1	1.0	1.0	12.0	0.0	0.0
-5555.5557	400.0	100.0	100.0	0	0.0	0.0	0.067	1.0	96.9447	-5.554	1	1.0	1.0	12.0	0.0	0.0
-5555.5557	400.0	100.0	100.0	0	0.0	0.0	0.066	1.0	96.18239	-5.555	1	1.0	1.0	12.0	0.0	0.0
-5555.5557	400.0	100.0	100.0	0	0.0	0.0	0.065	1.0	96.18239	-5.555	1	1.0	1.0	12.0	0.0	0.0
-5555.5557	400.0	100.0	100.0	0	0.0	0.0	0.065	1.0	95.70888	-5.556	1	1.0	1.0	12.0	0.0	0.0
-5555.5557	400.0	100.0	100.0	0	0.0	0.0	0.064	1.0	95.70888	-5.556	1	1.0	1.0	12.0	0.0	0.0
-5555.5557	400.0	100.0	100.0	0	0.0	0.0	0.063	1.0	96.91231	-5.556	1	1.0	1.0	12.0	0.0	0.0
-5555.5557	400.0	100.0	100.0	0	0.0	0.0	0.063	1.0	97.24957	-5.557	1	1.0	1.0	12.0	0.0	0.0
-5555.5557	400.0	100.0	100.0	0	0.0	0.0	0.062	1.0	97.24957	-5.557	1	1.0	1.0	12.0	0.0	0.0
-5555.5557	400.0	100.0	100.0	0	0.0	0.0	0.061	1.0	97.70018	-5.557	1	1.0	1.0	12.0	0.0	0.0
-5555.5557	400.0	100.0	100.0	0	0.0	0.0	0.06	1.0	97.459496	-5.559	1	1.0	1.0	12.0	0.0	0.0
-5555.5557	400.0	100.0	100.0	0	0.0	0.0	0.06	1.0	97.459496	-5.559	1	1.0	1.0	12.0	0.0	0.0
-5555.5557	400.0	100.0	100.0	0	0.0	0.0	0.059	1.0	97.8976	-5.559	1	1.0	1.0	12.0	0.0	0.0
-5555.5557	400.0	100.0	100.0	0	0.0	0.0	0.058	1.0	97.8976	-5.559	1	1.0	1.0	12.0	0.0	0.0
-5555.5557	400.0	100.0	100.0	0	0.0	0.0	0.058	1.0	98.46257	-5.559	1	1.0	1.0	12.0	0.0	0.0
-5555.5557	400.0	100.0	100.0	0	0.0	0.0	0.057	1.0	98.38034	-5.56	1	1.0	1.0	12.0	0.0	0.0
-5555.5557	400.0	100.0	100.0	0	0.0	0.0	0.056	1.0	98.38034	-5.56	1	1.0	1.0	12.0	0.0	0.0
-5555.5557	400.0	100.0	100.0	0	0.0	0.0	0.055	1.0	99.529274	-5.56	1	1.0	1.0	12.0	0.0	0.0
-5555.5557	400.0	100.0	100.0	0	0.0	0.0	0.054	1.0	98.57153	-5.56	1	1.0	1.0	12.0	0.0	0.0
-5555.5557	400.0	100.0	100.0	0	0.0	0.0	0.053	1.0	98.57153	-5.56	1	1.0	1.0	12.0	0.0	0.0
-5555.5557	400.0	100.0	100.0	0	0.0	0.0	0.052	1.0	98.22459	-5.56	1	1.0	1.0	12.0	0.0	0.0
-5555.5557	400.0	100.0	100.0	0	0.0	0.0	0.052	1.0	98.22459	-5.56	1	1.0	1.0	12.0	0.0	0.0
-5555.5557	400.0	100.0	100.0	0	0.0	0.0	0.051	1.0	98.32919	-5.56	1	1.0	1.0	12.0	0.0	0.0
-5555.5557	400.0	100.0	100.0	0	0.0	0.0	0.05	1.0	97.845764	-5.56	1	1.0	1.0	12.0	0.0	0.0
-5555.5557	400.0	100.0	100.0	0	0.0	0.0	0.049	1.0	97.845764	-5.56	1	1.0	1.0	12.0	0.0	0.0
-5555.5557	400.0	100.0	100.0	0	0.0	0.0	0.048	1.0	98.003815	-5.56	1	1.0	1.0	12.0	0.0	0.0
-5555.5557	400.0	100.0	100.0	0	0.0	0.0	0.048	1.0	98.196945	-5.56	1	1.0	1.0	12.0	0.0	0.0
-5555.5557	400.0	100.0	100.0	0	0.0	0.0	0.047	1.0	98.196945	-5.56	1	1.0	1.0	12.0	0.0	0.0
-5555.5557	400.0	100.0	100.0	0	0.0	0.0	0.047	1.0	98.275795	-5.56	1	1.0	1.0	12.0	0.0	0.0
-5555.5557	400.0	100.0	100.0	0	0.0	0.0	0.046	1.0	98.275795	-5.56	1	1.0	1.0	12.0	0.0	0.0
-5555.5557	400.0	100.0	100.0	0	0.0	0.0	0.046	1.0	97.90488	-5.56	1	1.0	1.0	12.0	0.0	0.0
-5555.5557	400.0	100.0	100.0	0	0.0	0.0	0.045	1.0	98.21769	-5.561	1	1.0	1.0	12.0	0.0	0.0
-5555.5557	400.0	100.0	100.0	0	0.0	0.0	0.045	1.0	98.21769	-5.561	1	1.0	1.0	12.0	0.0	0.0
-5555.5557	400.0	100.0	100.0	0	0.0	0.0	0.044	1.0	97.649536	-5.561	1	1.0	1.0	12.0	0.0	0.0
-5555.5557	400.0	100.0	100.0	1	0.0	0.0	0.044	1.0	98.32383	-5.561	1	1.0	1.0	12.0	0.0	0.0
-5555.5557	400.0	100.0	100.0	1	0.0	0.0	0.043	1.0	98.32383	-5.561	1	1.0	1.0	12.0	0.0	0.0
-5555.5557	400.0	100.0	100.0	1	0.0	0.0	0.043	1.0	98.51371	-5.561	1	1.0	1.0	12.0	0.0	0.0
-5555.5557	400.0	100.0	100.0	1	0.0	0.0	0.043	1.0	98.51371	-5.561	1	1.0	1.0	12.0	0.0	0.0
-5555.5557	400.0	100.0	100.0	1	0.0	0.0	0.042	1.0	98.708855	-5.561	1	1.0	1.0	12.0	0.0	0.0
-5555.5557	400.0	100.0	100.0	1	0.0	0.0	0.042	1.0	98.70113	-5.561	1	1.0	1.0	12.0	0.0	0.0
-5555.5557	400.0	100.0	100.0	1	0.0	0.0	0.042	1.0	98.70113	-5.561	1	1.0	1.0	12.0	0.0	0.0
-5555.5557	400.0	100.0	100.0	1	0.0	0.0	0.042	1.0	99.29337	-5.561	1	1.0	1.0	12.0	0.0	0.0
-5555.5557	400.0	100.0	100.0	1	0.0	0.0	0.041	1.0	99.21	-5.561	1	1.0	1.0	12.0	0.0	0.0
-5555.5557	400.0	100.0	100.0	1	0.0	0.0	0.041	1.0	99.21	-5.561	1	1.0	1.0	12.0	0.0	0.0
-5555.5557	400.0	100.0	100.0	1	0.0	0.0	0.041	1.0	98.754845	-5.561	1	1.0	1.0	12.0	0.0	0.0
-5555.5557	400.0	100.0	100.0	1	0.0	0.0	0.041	1.0	98.754845	-5.561	1	1.0	1.0	12.0	0.0	0.0
-5555.5557	400.0	100.0	100.0	1	0.0	0.0	0.04	1.0	98.508606	-5.561	1	1.0	1.0	12.0	0.0	0.0
-5555.5557	400.0	100.0	100.0	1	0.0	0.0	0.04	1.0	98.93553	-5.561	1	1.0	1.0	12.0	0.0	0.0
-5555.5557	400.0	100.0	100.0	1	0.0	0.0	0.04	1.0	98.93553	-5.561	1	1.0	1.0	12.0	0.0	0.0
-5555.5557	400.0	100.0	100.0	1	0.0	0.0	0.039	1.0	98.78922	-5.561	1	1.0	1.0	12.0	0.0	0.0
-5555.5557	400.0	100.0	100.0	1	0.0	0.0	0.039	1.0	98.46451	-5.561	1	1.0	1.0	12.0	0.0	0.0
-5555.5557	400.0	100.0	100.0	1	0.0	0.0	0.038	1.0	98.46451	-5.561	1	1.0	1.0	12.0	0.0	0.0
-5555.5557	400.0	100.0	100.0	1	0.0	0.0	0.037	1.0	98.385895	-5.561	1	1.0	1.0	12.0	0.0	0.0
-5555.5557	400.0	100.0	100.0	1	0.0	0.0	0.037	1.0	98.385895	-5.561	1	1.0	1.0	12.0	0.0	0.0
-5555.5557	400.0	100.0	100.0	1	0.0	0.0	0.036	1.0	98.46355	-5.561	1	1.0	1.0	12.0	0.0	0.0
-5555.5557	400.0	100.0	100.0	1	0.0	0.0	0.035	1.0	98.06272	-5.561	1	1.0	1.0	12.0	0.0	0.0
-5555.5557	400.0	100.0	100.0	1	0.0	0.0	0.034	1.0	98.06272	-5.561	1	1.0	1.0	12.0	0.0	0.0
-5555.5557	400.0	100.0	100.0	1	0.0	0.0	0.033	1.0	98.56273	-5.561	1	1.0	1.0	12.0	0.0	0.0
-5555.5557	400.0	100.0	100.0	1	0.0	0.0	0.032	1.0	98.74823	-5.561	1	1.0	1.0	12.0	0.0	0.0
-5555.5557	400.0	100.0	100.0	1	0.0	0.0	0.03	1.0	98.74823	-5.561	1	1.0	1.0	12.0	0.0	0.0
-5555.5557	400.0	100.0	100.0	1	0.0	0.0	0.029	1.0	99.29698	-5.561	1	1.0	1.0	12.0	0.0	0.0
-5555.5557	400.0	100.0	100.0	1	0.0	0.0	0.027	1.0	99.29698	-5.561	1	1.0	1.0	12.0	0.0	0.0
-5555.5557	400.0	100.0	100.0	1	0.0	0.0	0.026	1.0	98.53173	-5.561	1	1.0	1.0	12.0	0.0	0.0
-5555.5557	400.0	100.0	100.0	1	0.0	0.0	0.024	1.0	97.976326	-5.561	1	1.0	1.0	12.0	0.0	0.0
-5555.5557	400.0	100.0	100.0	1	0.0	0.0	0.023	1.0	97.976326	-5.561	1	1.0	1.0	12.0	0.0	0.0
-5555.5557	400.0	100.0	100.0	1	0.0	0.0	0.021	1.0	98.29601	-5.561	1	1.0	1.0	12.0	0.0	0.0
-5555.5557	400.0	100.0	100.0	1	0.0	0.0	0.02	1.0	98.72536	-5.561	1	1.0	1.0	12.0	0.0	0.0
-5555.5557	400.0	100.0	100.0	1	0.0	0.0	0.018	1.0	99.36962	-5.561	1	1.0	1.0	12.0	0.0	0.0
-5555.5557	400.0	100.0	100.0	1	0.0	0.0	0.017	1.0	98.81775	-5.561	1	1.0	1.0	12.0	0.0	0.0
-5555.5557	400.0	100.0	100.0	1	0.0	0.0	0.015	1.0	98.81775	-5.561	1	1.0	1.0	12.0	0.0	0.0
-5555.5557	400.0	100.0	100.0	1	0.0	0.0	0.014	1.0	99.00683	-5.561	1	1.0	1.0	12.0	0.0	0.0
-5555.5557	400.0	100.0	100.0	1	0.0	0.0	0.012	1.0	99.04044	-5.561	1	1.0	1.0	12.0	0.0	0.0
-5555.5557	400.0	100.0	100.0	1	0.0	0.0	0.011	1.0	99.04044	-5.561	1	1.0	1.0	12.0	0.0	0.0
-5555.5557	400.0	100.0	100.0	1	0.0	0.0	0.009	1.0	98.65347	-5.561	1	1.0	1.0	12.0	0.0	0.0
-5555.5557	400.0	100.0	100.0	1	0.0	0.0	0.008	1.0	98.82144	-5.561	1	1.0	1.0	12.0	0.0	0.0
-5555.5557	400.0	100.0	100.0	1	0.0	0.0	0.007	1.0	98.82144	-5.561	1	1.0	1.0	12.0	0.0	0.0
-5555.5557	400.0	100.0	100.0	1	0.0	0.0	0.006	1.0	98.94328	-5.561	1	1.0	1.0	12.0	0.0	0.0
-5555.5557	400.0	100.0	100.0	1	0.0	0.0	0.005	1.0	98.94328	-5.561	1	1.0	1.0	12.0	0.0	0.0
-5555.5557	400.0	100.0	100.0	1	0.0	0.0	0.004	1.0	99.251	-5.561	1	1.0	1.0	12.0	0.0	0.0
-5555.5557	400.0	100.0	100.0	1	0.0	0.0	0.003	1.0	99.305626	-5.561	1	1.0	1.0	12.0	0.0	0.0
-5555.5557	400.0	100.0	100.0	1	0.0	0.0	0.001	1.0	99.305626	-5.561	1	1.0	1.0	12.0	0.0	0.0
-5555.5557	400.0	100.0	100.0	1	0.0	0.0	0.0	1.0	99.059	-5.561	1	1.0	1.0	12.0	0.0	0.0
-5555.5557	400.0	100.0	100.0	1	0.0	0.0	0.0	1.0	98.343124	-5.561	1	1.0	1.0	12.0	0.0	0.0
-5555.5557	400.0	100.0	100.0	1	0.0	0.0	0.0	1.0	98.343124	-5.561	1	1.0	1.0	12.0	0.0	0.0
-5555.5557	400.0	100.0	100.0	1	0.0	0.0	-0.001	1.0	98.834335	-5.561	1	1.0	1.0	12.0	0.0	0.0
-5555.5557	400.0	100.0	100.0	1	0.0	0.0	-0.001	1.0	98.834335	-5.561	1	1.0	1.0	12.0	0.0	0.0
-5555.5557	400.0	100.0	100.0	1	0.0	0.0	-0.002	1.0	98.76582	-5.561	1	1.0	1.0	12.0	0.0	0.0
-5555.5557	400.0	100.0	100.0	1	0.0	0.0	-0.002	1.0	99.025314	-5.561	1	1.0	1.0	12.0	0.0	0.0
-5555.5557	400.0	100.0	100.0	1	0.0	0.0	-0.003	1.0	99.025314	-5.561	1	1.0	1.0	12.0	0.0	0.0
-5555.5557	400.0	100.0	100.0	1	0.0	0.0	-0.003	1.0	100.01924	-5.561	1	1.0	1.0	12.0	0.0	0.0
-5555.5557	400.0	100.0	100.0	1	0.0	0.0	-0.004	1.0	98.95972	-5.561	1	1.0	1.0	12.0	0.0	0.0
-5555.5557	400.0	100.0	100.0	1	0.0	0.0	-0.004	1.0	98.95972	-5.561	1	1.0	1.0	12.0	0.0	0.0
-5555.5557	400.0	100.0	100.0	1	0.0	0.0	-0.004	1.0	99.21466	-5.561	1	1.0	1.0	12.0	0.0	0.0
-5555.5557	400.0	100.0	100.0	1	0.0	0.0	-0.005	1.0	99.21466	-5.561	1	1.0	1.0	12.0	0.0	0.0
-5555.5557	400.0	100.0	100.0	1	0.0	0.0	-0.005	1.0	98.711006	-5.561	1	1.0	1.0	12.0	0.0	0.0
-5555.5557	400.0	100.0	100.0	1	0.0	0.0	-0.005	1.0	99.34197	-5.561	1	1.0	1.0	12.0	0.0	0.0
-5555.5557	400.0	100.0	100.0	1	0.0	0.0	-0.005	1.0	99.34197	-5.561	1	1.0	1.0	12.0	0.0	0.0
-5555.5557	400.0	100.0	100.0	1	0.0	0.0	-0.006	1.0	98.99233	-5.561	1	1.0	1.0	12.0	0.0	0.0
-5555.5557	400.0	100.0	100.0	1	0.0	0.0	-0.006	1.0	98.56387	-5.561	1	1.0	1.0	12.0	0.0	0.0
-5555.5557	400.0	100.0	100.0	1	0.0	0.0	-0.007	1.0	98.56387	-5.561	1	1.0	1.0	12.0	0.0	0.0
-5555.5557	400.0	100.0	100.0	1	0.0	0.0	-0.007	1.0	98.679504	-5.561	1	1.0	1.0	12.0	0.0	0.0
-5555.5557	400.0	100.0	100.0	1	0.0	0.0	-0.008	1.0	98.679504	-5.561	1	1.0	1.0	12.0	0.0	0.0
-5555.5557	400.0	100.0	100.0	1	0.0	0.0	-0.008	1.0	98.74513	-5.561	1	1.0	1.0	12.0	0.0	0.0
-5555.5557	400.0	100.0	100.0	0	0.0	0.0	-0.009	1.0	98.126915	-5.561	1	1.0	2.0	14.0	0.0	0.0
-5555.5557	400.0	100.0	100.0	0	0.0	0.0	-0.01	1.0	98.126915	-5.561	1	1.0	2.0	14.0	0.0	0.0
0.0	400.0	100.0	100.0	0	0.0	0.0	-0.011	1.0	98.32141	-5.561	1	1.0	2.0	0.0	0.0	0.0
0.0	400.0	100.0	100.0	0	0.0	0.0	-0.012	1.0	97.2942	-5.561	1	1.0	2.0	0.0	0.0	0.0
0.0	400.0	100.0	100.0	0	0.0	0.0	-0.014	1.0	97.2942	-5.561	1	1.0	2.0	0.0	0.0	0.0
0.0	400.0	100.0	100.0	0	0.0	0.0	-0.015	1.0	98.11452	-5.561	1	1.0	2.0	0.0	0.0	0.0
0.0	400.0	100.0	100.0	0	0.0	0.0	-0.017	1.0	98.11452	-4.803	1	1.0	2.0	0.0	0.0	0.0
0.0	400.0	100.0	100.0	0	0.0	0.0	-0.018	1.0	97.66221	-4.803	1	1.0	2.0	0.0	0.0	0.0
0.0	400.0	100.0	100.0	0	0.0	0.0	-0.02	1.0	97.872116	-4.463	1	1.0	2.0	0.0	0.0	0.0
0.0	400.0	100.0	100.0	0	0.0	0.0	-0.021	1.0	97.872116	-3.854	1	1.0	2.0	0.0	0.0	0.0
0.0	400.0	100.0	100.0	0	0.0	0.0	-0.023	1.0	96.91043	-3.854	1	1.0	2.0	0.0	0.0	0.0
0.0	400.0	100.0	100.0	0	0.0	0.0	-0.024	1.0	96.880295	-3.581	1	1.0	2.0	0.0	0.0	0.0
0.0	400.0	100.0	100.0	0	0.0	0.0	-0.026	1.0	96.880295	-3.093	1	1.0	2.0	0.0	0.0	0.0
0.0	400.0	100.0	100.0	0	0.0	0.0	-0.027	1.0	97.417755	-3.093	1	1.0	2.0	0.0	0.0	0.0
0.0	400.0	100.0	100.0	0	0.0	0.0	-0.029	1.0	97.417755	-2.874	1	1.0	2.0	0.0	0.0	0.0
0.0	400.0	100.0	100.0	0	0.0	0.0	-0.03	1.0	97.39544	-2.874	1	1.0	2.0	0.0	0.0	0.0
0.0	400.0	100.0	100.0	0	0.0	0.0	-0.031	1.0	96.88259	-2.482	1	1.0	2.0	0.0	0.0	0.0
0.0	400.0	100.0	100.0	0	0.0	0.0	-0.032	1.0	96.88259	-2.143	1	1.0	2.0	0.0	0.0	0.0
0.0	400.0	100.0	100.0	0	0.0	0.0	-0.033	1.0	96.926216	-2.143	1	1.0	2.0	0.0	0.0	0.0
0.0	400.0	100.0	100.0	0	0.0	0.0	-0.034	1.0	96.70996	-1.992	1	1.0	2.0	0.0	0.0	0.0
0.0	400.0	100.0	100.0	0	0.0	0.0	-0.034	1.0	96.70996	-1.85	1	1.0	2.0	0.0	0.0	0.0
0.0	400.0	100.0	100.0	0	0.0	0.0	-0.034	1.0	96.86417	-1.85	1	1.0	2.0	0.0	0.0	0.0
0.0	400.0	100.0	100.0	0	0.0	0.0	-0.034	1.0	96.86417	-1.598	1	1.0	2.0	0.0	0.0	0.0
0.0	400.0	100.0	100.0	0	0.0	0.0	-0.034	1.0	96.961	-1.598	1	1.0	2.0	0.0	0.0	0.0
0.0	400.0	100.0	100.0	0	0.0	0.0	-0.034	1.0	97.8994	-1.38	1	1.0	2.0	0.0	0.0	0.0
0.0	400.0	100.0	100.0	0	0.0	0.0	-0.033	1.0	97.8994	-1.282	1	1.0	2.0	0.0	0.0	0.0
0.0	400.0	100.0	100.0	0	0.0	0.0	-0.032	1.0	97.95239	-1.282	1	1.0	2.0	1.0	0.0	0.0
0.0	400.0	100.0	100.0	0	0.0	0.0	-0.031	1.0	98.07881	-1.107	1	1.0	2.0	4.0	0.0	0.0
0.0	400.0	100.0	100.0	0	0.0	0.0	-0.03	1.0	98.07881	-1.029	1	1.0	2.0	4.0	0.0	0.0
5555.5557	400.0	100.0	100.0	0	0.0	0.0	-0.028	1.0	97.56069	-1.029	1	1.0	2.0	4.0	0.0	0.0
5555.5557	400.0	100.0	100.0	0	0.0	0.0	-0.027	1.0	97.56069	-0.888	1	1.0	2.0	4.0	0.0	0.0
5555.5557	400.0	100.0	100.0	0	0.0	0.0	-0.026	1.0	96.98722	-0.888	1	1.0	2.0	4.0	0.0	0.0
5555.5557	400.0	100.0	100.0	0	0.0	0.0	-0.024	1.0	95.90405	-0.373	1	1.0	2.0	4.0	0.0	0.0
5555.5557	400.0	100.0	100.0	0	0.0	0.0	-0.022	1.0	95.90405	0.043	1	1.0	2.0	4.0	0.0	0.0
5555.5557	400.0	100.0	100.0	0	0.0	0.0	-0.02	1.0	96.00239	0.043	1	1.0	2.0	4.0	0.0	0.0
5555.5557	400.0	100.0	100.0	0	0.0	0.0	-0.018	1.0	96.1774	0.434	1	1.0	2.0	4.0	0.0	0.0
5555.5557	400.0	100.0	100.0	0	0.0	0.0	-0.016	1.0	96.1774	1.133	1	1.0	2.0	4.0	0.0	0.0
5555.5557	400.0	100.0	100.0	0	0.0	0.0	-0.013	1.0	96.97885	1.133	1	1.0	2.0	4.0	0.0	0.0
5555.5557	400.0	100.0	100.0	0	0.0	0.0	-0.011	1.0	96.97885	1.737	1	1.0	2.0	4.0	0.0	0.0
5555.5557	400.0	100.0	100.0	0	0.0	0.0	-0.009	1.0	97.61685	1.737	1	1.0	2.0	4.0	0.0	0.0
5555.5557	400.0	100.0	100.0	0	0.0	0.0	-0.006	1.0	97.648964	2.007	1	1.0	2.0	5.0	0.0	0.0
5555.5557	400.0	100.0	100.0	0	0.0	0.0	-0.004	1.0	97.648964	2.492	1	1.0	2.0	5.0	0.0	0.0
5555.5557	400.0	100.0	100.0	0	0.0	0.0	-0.001	1.0	97.8503	2.492	1	1.0	2.0	5.0	0.0	0.0
5555.5557	400.0	100.0	100.0	0	0.0	0.0	0.0	1.0	98.32224	2.911	1	1.0	2.0	5.0	0.0	0.0
5555.5557	400.0	100.0	100.0	0	0.0	0.0	0.003	1.0	98.32224	3.099	1	1.0	2.0	5.0	0.0	0.0
5555.5557	400.0	100.0	100.0	0	0.0	0.0	0.005	1.0	98.681885	3.099	1	1.0	2.0	5.0	0.0	0.0
5555.5557	400.0	100.0	100.0	0	0.0	0.0	0.008	1.0	98.681885	3.435	1	1.0	2.0	5.0	0.0	0.0
5555.5557	400.0	100.0	100.0	0	0.0	0.0	0.011	1.0	98.6174	3.435	1	1.0	2.0	5.0	0.0	0.0
5555.5557	400.0	100.0	100.0	0	0.0	0.0	0.013	1.0	97.782394	3.585	1	1.0	2.0	5.0	0.0	0.0
5555.5557	400.0	100.0	100.0	0	0.0	0.0	0.016	1.0	97.782394	3.854	1	1.0	2.0	5.0	0.0	0.0
5555.5557	400.0	100.0	100.0	0	0.0	0.0	0.019	1.0	96.946976	3.854	1	1.0	2.0	5.0	0.0	0.0
5555.5557	400.0	100.0	100.0	0	0.0	0.0	0.021	1.0	97.53868	3.975	1	1.0	2.0	5.0	0.0	0.0
5555.5557	400.0	100.0	100.0	0	0.0	0.0	0.024	1.0	97.53868	4.191	1	1.0	2.0	5.0	0.0	0.0
5555.5557	400.0	100.0	100.0	0	0.0	0.0	0.027	1.0	97.394035	4.191	1	1.0	2.0	5.0	0.0	0.0
5555.5557	400.0	100.0	100.0	0	0.0	0.0	0.029	1.0	97.394035	4.288	1	1.0	2.0	5.0	0.0	0.0
5555.5557	400.0	100.0	100.0	0	0.0	0.0	0.031	1.0	98.03839	4.288	1	1.0	2.0	5.0	0.0	0.0
5555.5557	400.0	100.0	100.0	0	0.0	0.0	0.034	1.0	98.17935	4.462	1	1.0	2.0	5.0	0.0	0.0
5555.5557	400.0	100.0	100.0	0	0.0	0.0	0.036	1.0	98.17935	4.613	1	1.0	2.0	5.0	0.0	0.0
5555.5557	400.0	100.0	100.0	0	0.0	0.0	0.039	1.0	98.01321	4.613	1	1.0	2.0	5.0	0.0	0.0
5555.5557	400.0	100.0	100.0	0	0.0	0.0	0.041	1.0	97.83976	4.679	1	1.0	2.0	5.0	0.0	0.0
5555.5557	400.0	100.0	100.0	0	0.0	0.0	0.043	1.0	97.83976	4.799	1	1.0	2.0	5.0	0.0	0.0
5555.5557	400.0	100.0	100.0	0	0.0	0.0	0.045	1.0	98.159325	4.799	1	1.0	2.0	5.0	0.0	0.0
5555.5557	400.0	100.0	100.0	0	0.0	0.0	0.048	1.0	98.159325	4.854	1	1.0	2.0	5.0	0.0	0.0
5555.5557	400.0	100.0	100.0	0	0.0	0.0	0.05	1.0	98.21229	4.854	1	1.0	2.0	5.0	0.0	0.0
5555.5557	400.0	100.0	100.0	0	0.0	0.0	0.051	1.0	97.713486	4.951	1	1.0	2.0	5.0	0.0	0.0
5555.5557	400.0	100.0	100.0	0	0.0	0.0	0.053	1.0	97.713486	4.994	1	1.0	2.0	5.0	0.0	0.0
5555.5557	400.0	100.0	100.0	0	0.0	0.0	0.055	1.0	97.62628	4.994	1	1.0	2.0	5.0	0.0	0.0
5555.5557	400.0	100.0	100.0	0	0.0	0.0	0.056	1.0	98.53221	5.072	1	1.0	2.0	5.0	0.0	0.0
5555.5557	400.0	100.0	100.0	0	0.0	0.0	0.058	1.0	98.53221	5.106	1	1.0	2.0	5.0	0.0	0.0
5555.5557	400.0	100.0	100.0	0	0.0	0.0	0.059	1.0	97.38339	5.106	1	1.0	2.0	5.0	0.0	0.0
5555.5557	400.0	100.0	100.0	0	0.0	0.0	0.061	1.0	97.38339	5.168	1	1.0	2.0	5.0	0.0	0.0
5555.5557	400.0	100.0	100.0	0	0.0	0.0	0.062	1.0	97.23232	5.168	1	1.0	2.0	5.0	0.0	0.0
5555.5557	400.0	100.0	100.0	0	0.0	0.0	0.063	1.0	96.1926	5.221	1	1.0	2.0	5.0	0.0	0.0
5555.5557	400.0	100.0	100.0	0	0.0	0.0	0.064	1.0	96.1926	5.246	1	1.0	2.0	5.0	0.0	0.0
5555.5557	400.0	100.0	100.0	0	0.0	0.0	0.066	1.0	96.8644	5.246	1	1.0	2.0	5.0	0.0	0.0
5555.5557	400.0	100.0	100.0	0	0.0	0.0	0.067	1.0	97.30014	5.289	1	1.0	2.0	5.0	0.0	0.0
5555.5557	400.0	100.0	100.0	0	0.0	0.0	0.067	1.0	97.30014	5.309	1	1.0	2.0	5.0	0.0	0.0
5555.5557	400.0	100.0	100.0	0	0.0	0.0	0.068	1.0	97.51131	5.309	1	1.0	2.0	5.0	0.0	0.0
5555.5557	400.0	100.0	100.0	0	0.0	0.0	0.069	1.0	97.39837	5.343	1	1.0	2.0	5.0	0.0	0.0
5555.5557	400.0	100.0	100.0	0	0.0	0.0	0.071	1.0	97.39837	5.343	1	1.0	2.0	5.0	0.0	0.0
5555.5557	400.0	100.0	100.0	0	0.0	0.0	0.072	1.0	97.257614	5.358	1	1.0	2.0	5.0	0.0	0.0
5555.5557	400.0	100.0	100.0	0	0.0	0.0	0.072	1.0	97.257614	5.387	1	1.0	2.0	5.0	0.0	0.0
5555.5557	400.0	100.0	100.0	0	0.0	0.0	0.073	1.0	96.91695	5.387	1	1.0	2.0	5.0	0.0	0.0
5555.5557	400.0	100.0	100.0	0	0.0	0.0	0.074	1.0	97.67144	5.398	1	1.0	2.0	5.0	0.0	0.0
5555.5557	400.0	100.0	100.0	0	0.0	0.0	0.075	1.0	97.67144	5.421	1	1.0	2.0	5.0	0.0	0.0
5555.5557	400.0	100.0	100.0	0	0.0	0.0	0.076	1.0	97.083496	5.421	1	1.0	2.0	5.0	0.0	0.0
5555.5557	400.0	100.0	100.0	0	0.0	0.0	0.077	1.0	96.54246	5.43	1	1.0	2.0	5.0	0.0	0.0
5555.5557	400.0	100.0	100.0	0	0.0	0.0	0.078	1.0	96.54246	5.43	1	1.0	2.0	5.0	0.0	0.0
5555.5557	400.0	100.0	100.0	0	0.0	0.0	0.078	1.0	97.450615	5.449	1	1.0	2.0	5.0	0.0	0.0
5555.5557	400.0	100.0	100.0	0	0.0	0.0	0.079	1.0	97.450615	5.456	1	1.0	2.0	5.0	0.0	0.0
5555.5557	400.0	100.0	100.0	0	0.0	0.0	0.08	1.0	96.252975	5.456	1	1.0	2.0	5.0	0.0	0.0
5555.5557	400.0	100.0	100.0	0	0.0	0.0	0.081	1.0	95.8857	5.47	1	1.0	2.0	5.0	0.0	0.0
5555.5557	400.0	100.0	100.0	0	0.0	0.0	0.082	1.0	95.8857	5.484	1	1.0	2.0	5.0	0.0	0.0
5555.5557	400.0	100.0	100.0	0	0.0	0.0	0.083	1.0	97.475204	5.484	1	1.0	2.0	5.0	0.0	0.0
5555.5557	400.0	100.0	100.0	0	0.0	0.0	0.083	1.0	96.95033	5.488	1	1.0	2.0	5.0	0.0	0.0
5555.5557	400.0	100.0	100.0	0	0.0	0.0	0.084	1.0	96.95033	5.488	1	1.0	2.0	5.0	0.0	0.0
5555.5557	400.0	100.0	100.0	0	0.0	0.0	0.085	1.0	97.035194	5.498	1	1.0	2.0	5.0	0.0	0.0
5555.5557	400.0	100.0	100.0	0	0.0	0.0	0.086	1.0	97.035194	5.504	1	1.0	2.0	5.0	0.0	0.0
5555.5557	400.0	100.0	100.0	0	0.0	0.0	0.087	1.0	96.8981	5.504	1	1.0	2.0	5.0	0.0	0.0
5555.5557	400.0	100.0	100.0	0	0.0	0.0	0.088	1.0	96.957985	5.511	1	1.0	2.0	5.0	0.0	0.0
5555.5557	400.0	100.0	100.0	0	0.0	0.0	0.089	1.0	96.957985	5.514	1	1.0	2.0	5.0	0.0	0.0
5555.5557	400.0	100.0	100.0	0	0.0	0.0	0.09	1.0	96.99818	5.514	1	1.0	2.0	5.0	0.0	0.0
5555.5557	400.0	100.0	100.0	0	0.0	0.0	0.091	1.0	96.79882	5.522	1	1.0	2.0	5.0	0.0	0.0
5555.5557	400.0	100.0	100.0	0	0.0	0.0	0.091	1.0	96.79882	5.522	1	1.0	2.0	5.0	0.0	0.0
5555.5557	400.0	100.0	100.0	0	0.0	0.0	0.092	1.0	97.471085	5.525	1	1.0	2.0	5.0	0.0	0.0
5555.5557	400.0	100.0	100.0	0	0.0	0.0	0.093	1.0	97.471085	5.529	1	1.0	2.0	5.0	0.0	0.0
5555.5557	400.0	100.0	100.0	0	0.0	0.0	0.094	1.0	97.694954	5.529	1	1.0	2.0	5.0	0.0	0.0
5555.5557	400.0	100.0	100.0	0	0.0	0.0	0.095	1.0	97.218925	5.533	1	1.0	2.0	5.0	0.0	0.0
5555.5557	400.0	100.0	100.0	0	0.0	0.0	0.096	1.0	97.218925	5.535	1	1.0	2.0	5.0	0.0	0.0
5555.5557	400.0	100.0	100.0	0	0.0	0.0	0.097	1.0	96.54112	5.535	1	1.0	2.0	5.0	0.0	0.0
5555.5557	400.0	100.0	100.0	0	0.0	0.0	0.098	1.0	96.047104	5.54	1	1.0	2.0	5.0	0.0	0.0
5555.5557	400.0	100.0	100.0	0	0.0	0.0	0.099	1.0	96.047104	5.54	1	1.0	2.0	5.0	0.0	0.0
5555.5557	400.0	100.0	100.0	0	0.0	0.0	0.1	1.0	95.96242	5.541	1	1.0	2.0	5.0	0.0	0.0
5555.5557	400.0	100.0	100.0	0	0.0	0.0	0.101	1.0	95.96242	5.544	1	1.0	2.0	5.0	0.0	0.0
5555.5557	400.0	100.0	100.0	0	0.0	0.0	0.102	1.0	97.48486	5.544	1	1.0	2.0	5.0	0.0	0.0
5555.5557	400.0	100.0	100.0	0	0.0	0.0	0.103	1.0	97.55813	5.546	1	1.0	2.0	5.0	0.0	0.0
5555.5557	400.0	100.0	100.0	0	0.0	0.0	0.104	1.0	97.55813	5.547	1	1.0	2.0	5.0	0.0	0.0
5555.5557	400.0	100.0	100.0	0	0.0	0.0	0.105	1.0	97.87825	5.547	1	1.0	2.0	5.0	0.0	0.0
5555.5557	400.0	100.0	100.0	0	0.0	0.0	0.106	1.0	97.64895	5.549	1	1.0	2.0	5.0	0.0	0.0
5555.5557	400.0	100.0	100.0	0	0.0	0.0	0.108	1.0	97.64895	5.549	1	1.0	2.0	5.0	0.0	0.0
5555.5557	400.0	100.0	100.0	0	0.0	0.0	0.108	1.0	97.163475	5.55	1	1.0	2.0	5.0	0.0	0.0
5555.5557	400.0	100.0	100.0	0	0.0	0.0	0.109	1.0	97.163475	5.551	1	1.0	2.0	5.0	0.0	0.0
5555.5557	400.0	100.0	100.0	0	0.0	0.0	0.11	1.0	97.95311	5.551	1	1.0	2.0	5.0	0.0	0.0
5555.5557	400.0	100.0	100.0	0	0.0	0.0	0.112	1.0	98.022766	5.552	1	1.0	2.0	5.0	0.0	0.0
5555.5557	400.0	100.0	100.0	0	0.0	0.0	0.113	1.0	98.022766	5.553	1	1.0	2.0	5.0	0.0	0.0
5555.5557	400.0	100.0	100.0	0	0.0	0.0	0.114	1.0	98.01852	5.553	1	1.0	2.0	5.0	0.0	0.0
5555.5557	400.0	100.0	100.0	0	0.0	0.0	0.114	1.0	97.64086	5.554	1	1.0	2.0	5.0	0.0	0.0
5555.5557	400.0	100.0	100.0	0	0.0	0.0	0.115	1.0	97.64086	5.554	1	1.0	2.0	5.0	0.0	0.0
5555.5557	400.0	100.0	100.0	0	0.0	0.0	0.116	1.0	97.14863	5.555	1	1.0	2.0	5.0	0.0	0.0
5555.5557	400.0	100.0	100.0	0	0.0	0.0	0.117	1.0	97.14863	5.556	1	1.0	2.0	5.0	0.0	0.0
5555.5557	400.0	100.0	100.0	0	0.0	0.0	0.118	1.0	97.13513	5.556	1	1.0	2.0	5.0	0.0	0.0
5555.5557	400.0	100.0	100.0	0	0.0	0.0	0.119	1.0	96.33015	5.556	1	1.0	2.0	5.0	0.0	0.0
5555.5557	400.0	100.0	100.0	0	0.0	0.0	0.12	1.0	96.33015	5.557	1	1.0	2.0	5.0	0.0	0.0
5555.5557	400.0	100.0	100.0	0	0.0	0.0	0.12	1.0	95.83514	5.557	1	1.0	2.0	5.0	0.0	0.0
5555.5557	400.0	100.0	100.0	0	0.0	0.0	0.121	1.0	95.34272	5.557	1	1.0	2.0	5.0	0.0	0.0
5555.5557	400.0	100.0	100.0	0	0.0	0.0	0.122	1.0	95.34272	5.557	1	1.0	2.0	5.0	0.0	0.0
5555.5557	400.0	100.0	100.0	0	0.0	0.0	0.123	1.0	95.234955	5.557	1	1.0	2.0	5.0	0.0	0.0
5555.5557	400.0	100.0	100.0	0	0.0	0.0	0.124	1.0	95.234955	5.559	1	1.0	2.0	5.0	0.0	0.0
5555.5557	400.0	100.0	100.0	0	0.0	0.0	0.125	1.0	94.89282	5.559	1	1.0	2.0	5.0	0.0	0.0
5555.5557	400.0	100.0	100.0	0	0.0	0.0	0.125	1.0	95.130974	5.559	1	1.0	2.0	5.0	0.0	0.0
5555.5557	400.0	100.0	100.0	0	0.0	0.0	0.126	1.0	94.40899	5.56	1	1.0	2.0	5.0	0.0	0.0
5555.5557	400.0	100.0	100.0	0	0.0	0.0	0.127	1.0	94.0905	5.56	1	1.0	2.0	5.0	0.0	0.0
5555.5557	400.0	100.0	100.0	0	0.0	0.0	0.128	1.0	94.479454	5.56	1	1.0	2.0	5.0	0.0	0.0
5555.5557	400.0	100.0	100.0	0	0.0	0.0	0.129	1.0	94.479454	5.56	1	1.0	2.0	5.0	0.0	0.0
5555.5557	400.0	100.0	100.0	0	0.0	0.0	0.13	1.0	93.94161	5.56	1	1.0	2.0	5.0	0.0	0.0
5555.5557	400.0	100.0	100.0	0	0.0	0.0	0.131	1.0	93.94161	5.56	1	1.0	2.0	5.0	0.0	0.0
5555.5557	400.0	100.0	100.0	0	0.0	0.0	0.132	1.0	94.921715	5.56	1	1.0	2.0	5.0	0.0	0.0
5555.5557	400.0	100.0	100.0	0	0.0	0.0	0.133	1.0	95.61685	5.561	1	1.0	2.0	5.0	0.0	0.0
5555.5557	400.0	100.0	100.0	0	0.0	0.0	0.134	1.0	95.61685	5.561	1	1.0	2.0	5.0	0.0	0.0
5555.5557	400.0	100.0	100.0	0	0.0	0.0	0.135	1.0	95.7077	5.561	1	1.0	2.0	5.0	0.0	0.0
5555.5557	400.0	100.0	100.0	0	0.0	0.0	0.136	1.0	96.6033	5.561	1	1.0	2.0	5.0	0.0	0.0
5555.5557	400.0	100.0	100.0	0	0.0	0.0	0.137	1.0	96.6033	5.561	1	1.0	2.0	5.0	0.0	0.0
5555.5557	400.0	100.0	100.0	0	0.0	0.0	0.138	1.0	96.34199	5.561	1	1.0	2.0	5.0	0.0	0.0
5555.5557	400.0	100.0	100.0	0	0.0	0.0	0.139	1.0	96.34199	5.561	1	1.0	2.0	5.0	0.0	0.0
5555.5557	400.0	100.0	100.0	0	0.0	0.0	0.14	1.0	95.921715	5.561	1	1.0	2.0	5.0	0.0	0.0
5555.5557	400.0	100.0	100.0	0	0.0	0.0	0.142	1.0	95.71019	5.561	1	1.0	2.0	5.0	0.0	0.0
5555.5557	400.0	100.0	100.0	0	0.0	0.0	0.143	1.0	95.71019	5.561	1	1.0	2.0	5.0	0.0	0.0
5555.5557	400.0	100.0	100.0	0	0.0	0.0	0.145	1.0	95.435036	5.561	1	1.0	2.0	5.0	0.0	0.0
5555.5557	400.0	100.0	100.0	0	0.0	0.0	0.146	1.0	96.17807	5.562	1	1.0	2.0	5.0	0.0	0.0
5555.5557	400.0	100.0	100.0	0	0.0	0.0	0.147	1.0	96.17807	5.562	1	1.0	2.0	5.0	0.0	0.0
5555.5557	400.0	100.0	100.0	0	0.0	0.0	0.149	1.0	96.23251	5.562	1	1.0	2.0	5.0	0.0	0.0
5555.5557	400.0	100.0	100.0	0	0.0	0.0	0.15	1.0	96.42772	5.562	1	1.0	2.0	5.0	0.0	0.0
5555.5557	400.0	100.0	100.0	0	0.0	0.0	0.152	1.0	96.52453	5.562	1	1.0	2.0	5.0	0.0	0.0
5555.5557	400.0	100.0	100.0	0	0.0	0.0	0.153	1.0	97.14009	5.562	1	1.0	2.0	6.0	0.0	0.0
5555.5557	400.0	100.0	100.0	0	0.0	0.0	0.155	1.0	97.14009	5.562	1	2.0	2.0	7.0	0.0	1.0
0.0	400.0	100.0	100.0	0	0.0	0.0	0.157	1.0	97.93559	5.562	1	2.0	2.0	0.0	0.0	1.0
0.0	400.0	100.0	100.0	0	0.0	0.0	0.158	1.0	97.840256	5.562	1	2.0	2.0	0.0	0.0	1.0
0.0	400.0	100.0	100.0	0	0.0	0.0	0.16	1.0	97.840256	5.562	1	2.0	2.0	0.0	0.0	1.0
0.0	400.0	100.0	100.0	0	0.0	0.0	0.161	1.0	97.7854	5.562	1	2.0	2.0	0.0	0.0	1.0
0.0	400.0	100.0	100.0	0	0.0	0.0	0.162	1.0	97.7854	4.802	1	2.0	2.0	0.0	0.0	1.0
0.0	400.0	100.0	100.0	0	0.0	0.0	0.163	1.0	96.92335	4.802	1	2.0	2.0	0.0	0.0	1.0
0.0	400.0	100.0	100.0	0	0.0	0.0	0.164	1.0	96.9706	4.463	1	2.0	2.0	0.0	0.0	1.0
0.0	400.0	100.0	100.0	0	0.0	0.0	0.165	1.0	96.9706	3.854	1	2.0	2.0	0.0	0.0	1.0
0.0	400.0	100.0	100.0	0	0.0	0.0	0.166	1.0	96.93976	3.854	1	2.0	2.0	0.0	0.0	1.0
0.0	400.0	100.0	100.0	0	0.0	0.0	0.167	1.0	97.20887	3.581	1	2.0	2.0	0.0	0.0	1.0
0.0	400.0	100.0	100.0	0	0.0	0.0	0.167	1.0	97.20887	3.092	1	2.0	2.0	0.0	0.0	1.0
0.0	400.0	100.0	100.0	0	0.0	0.0	0.167	1.0	97.656685	3.092	1	2.0	2.0	0.0	0.0	1.0
0.0	400.0	100.0	100.0	0	0.0	0.0	0.167	1.0	97.656685	2.874	1	2.0	2.0	0.0	0.0	1.0
0.0	400.0	100.0	100.0	0	0.0	0.0	0.168	1.0	98.04783	2.874	1	2.0	2.0	0.0	0.0	1.0
0.0	400.0	100.0	100.0	0	0.0	0.0	0.168	1.0	98.294106	2.482	1	2.0	2.0	0.0	0.0	1.0
0.0	400.0	100.0	100.0	0	0.0	0.0	0.168	1.0	98.294106	2.143	1	2.0	2.0	0.0	0.0	1.0
0.0	400.0	100.0	100.0	0	0.0	0.0	0.167	0.0	98.18733	2.143	1	2.0	2.0	14.0	0.0	1.0
0.0	400.0	100.0	100.0	0	0.0	0.0	0.167	0.0	98.88297	1.992	1	2.0	2.0	0.0	0.0	1.0
0.0	400.0	100.0	100.0	0	0.0	0.0	0.167	0.0	98.75971	1.719	1	2.0	2.0	0.0	0.0	1.0
0.0	400.0	100.0	100.0	0	0.0	0.0	0.167	0.0	98.48147	1.719	1	2.0	2.0	0.0	0.0	1.0
0.0	400.0	100.0	100.0	0	0.0	0.0	0.167	0.0	98.48147	1.599	1	2.0	2.0	0.0	0.0	1.0
0.0	400.0	100.0	100.0	0	0.0	0.0	0.167	0.0	98.514435	1.599	1	2.0	2.0	0.0	0.0	1.0
0.0	400.0	100.0	100.0	0	0.0	0.0	0.167	0.0	98.44167	1.381	1	2.0	2.0	0.0	0.0	1.0
0.0	400.0	100.0	100.0	0	0.0	0.0	0.167	0.0	98.44167	1.191	1	2.0	2.0	0.0	0.0	1.0
0.0	400.0	100.0	100.0	0	0.0	0.0	0.167	0.0	98.23849	1.191	1	2.0	2.0	0.0	0.0	1.0
0.0	400.0	100.0	100.0	0	0.0	0.0	0.167	0.0	98.15075	1.107	1	2.0	2.0	0.0	0.0	1.0
0.0	400.0	100.0	100.0	0	0.0	0.0	0.168	0.0	98.15075	1.107	1	2.0	2.0	0.0	0.0	1.0
0.0	400.0	100.0	100.0	0	0.0	0.0	0.168	0.0	98.46047	0.956	1	2.0	2.0	0.0	0.0	1.0
0.0	400.0	100.0	100.0	0	0.0	0.0	0.168	0.0	98.46047	0.888	1	2.0	2.0	0.0	0.0	1.0
0.0	400.0	100.0	100.0	0	0.0	0.0	0.169	0.0	98.62999	0.888	1	2.0	2.0	0.0	0.0	1.0
0.0	400.0	100.0	100.0	0	0.0	0.0	0.169	0.0	97.80958	0.767	1	2.0	2.0	0.0	0.0	1.0
0.0	400.0	100.0	100.0	0	0.0	0.0	0.17	0.0	97.80958	0.712	1	2.0	2.0	0.0	0.0	1.0
0.0	400.0	100.0	100.0	0	0.0	0.0	0.171	0.0	97.32125	0.712	1	2.0	2.0	0.0	0.0	1.0
0.0	400.0	100.0	100.0	0	0.0	0.0	0.172	0.0	97.06781	0.615	1	2.0	2.0	0.0	0.0	1.0
0.0	400.0	100.0	100.0	0	0.0	0.0	0.172	0.0	97.06781	0.572	1	2.0	2.0	0.0	0.0	1.0
0.0	400.0	100.0	100.0	0	0.0	0.0	0.173	0.0	97.03457	0.572	1	2.0	2.0	0.0	0.0	1.0
0.0	400.0	100.0	100.0	0	0.0	0.0	0.174	0.0	97.03457	0.493	1	2.0	2.0	0.0	0.0	1.0
0.0	400.0	100.0	100.0	0	0.0	0.0	0.175	0.0	96.68563	0.493	1	2.0	2.0	0.0	0.0	1.0
0.0	400.0	100.0	100.0	0	0.0	0.0	0.176	0.0	96.16305	0.458	1	2.0	2.0	0.0	0.0	1.0
0.0	400.0	100.0	100.0	0	0.0	0.0	0.177	0.0	96.16305	0.396	1	2.0	2.0	0.0	0.0	1.0
0.0	400.0	100.0	100.0	0	0.0	0.0	0.178	0.0	96.075745	0.396	1	2.0	2.0	0.0	0.0	1.0
0.0	400.0	100.0	100.0	0	0.0	0.0	0.18	0.0	95.76164	0.368	1	2.0	2.0	0.0	0.0	1.0
0.0	400.0	100.0	100.0	0	0.0	0.0	0.181	0.0	95.76164	0.317	1	2.0	2.0	0.0	0.0	1.0
0.0	400.0	100.0	100.0	0	0.0	0.0	0.182	0.0	95.317055	0.317	1	2.0	2.0	0.0	0.0	1.0
0.0	400.0	100.0	100.0	0	0.0	0.0	0.183	0.0	95.317055	0.274	1	2.0	2.0	0.0	0.0	1.0
0.0	400.0	100.0	100.0	0	0.0	0.0	0.185	0.0	94.36811	0.274	1	2.0	2.0	0.0	0.0	1.0
0.0	400.0	100.0	100.0	0	0.0	0.0	0.186	0.0	94.21862	0.254	1	2.0	2.0	0.0	0.0	1.0
0.0	400.0	100.0	100.0	0	0.0	0.0	0.187	0.0	94.21862	0.236	1	2.0	2.0	0.0	0.0	1.0
0.0	400.0	100.0	100.0	0	0.0	0.0	0.188	0.0	95.25718	0.236	1	2.0	2.0	0.0	0.0	1.0
0.0	400.0	100.0	100.0	0	0.0	0.0	0.189	0.0	94.86701	0.204	1	2.0	2.0	0.0	0.0	1.0
0.0	400.0	100.0	100.0	0	0.0	0.0	0.19	0.0	94.86701	0.189	1	2.0	2.0	0.0	0.0	1.0
0.0	400.0	100.0	100.0	0	0.0	0.0	0.191	0.0	95.602646	0.189	1	2.0	2.0	0.0	0.0	1.0
0.0	400.0	100.0	100.0	0	0.0	0.0	0.192	0.0	95.602646	0.163	1	2.0	2.0	0.0	0.0	1.0
0.0	400.0	100.0	100.0	0	0.0	0.0	0.193	0.0	95.05272	0.163	1	2.0	2.0	0.0	0.0	1.0
0.0	400.0	100.0	100.0	0	0.0	0.0	0.193	0.0	94.009796	0.141	1	2.0	2.0	0.0	0.0	1.0
0.0	400.0	100.0	100.0	0	0.0	0.0	0.194	0.0	94.009796	0.131	1	2.0	2.0	0.0	0.0	1.0
0.0	400.0	100.0	100.0	0	0.0	0.0	0.195	0.0	94.5175	0.131	1	2.0	2.0	0.0	0.0	1.0
0.0	400.0	100.0	100.0	0	0.0	0.0	0.195	0.0	95.14177	0.121	1	2.0	2.0	0.0	0.0	1.0
0.0	400.0	100.0	100.0	0	0.0	0.0	0.195	0.0	95.14177	0.105	1	2.0	2.0	0.0	0.0	1.0
0.0	400.0	100.0	100.0	0	0.0	0.0	0.196	0.0	94.993996	0.105	1	2.0	2.0	0.0	0.0	1.0
0.0	400.0	100.0	100.0	0	0.0	0.0	0.196	0.0	94.993996	0.09	1	2.0	2.0	0.0	0.0	1.0
0.0	400.0	100.0	100.0	0	0.0	0.0	0.195	0.0	95.11401	0.09	1	2.0	2.0	0.0	0.0	1.0
0.0	400.0	100.0	100.0	0	0.0	0.0	0.195	0.0	95.9964	0.084	1	2.0	2.0	0.0	0.0	1.0
0.0	400.0	100.0	100.0	0	0.0	0.0	0.195	0.0	95.9964	0.072	1	2.0	2.0	0.0	0.0	1.0
0.0	400.0	100.0	100.0	0	0.0	0.0	0.194	0.0	95.23194	0.072	1	2.0	2.0	0.0	0.0	1.0
0.0	400.0	100.0	100.0	0	0.0	0.0	0.193	0.0	95.181175	0.067	1	2.0	2.0	0.0	0.0	1.0
0.0	400.0	100.0	100.0	0	0.0	0.0	0.192	0.0	95.181175	0.058	1	2.0	2.0	0.0	0.0	1.0
0.0	400.0	100.0	100.0	0	0.0	0.0	0.191	0.0	96.81877	0.058	1	2.0	2.0	0.0	0.0	1.0
0.0	400.0	100.0	100.0	0	0.0	0.0	0.189	0.0	96.81877	0.053	1	2.0	2.0	0.0	0.0	1.0
0.0	400.0	100.0	100.0	0	0.0	0.0	0.188	0.0	96.63851	0.053	1	2.0	2.0	0.0	0.0	1.0
0.0	400.0	100.0	100.0	0	0.0	0.0	0.187	0.0	95.79476	0.046	1	2.0	2.0	0.0	0.0	1.0
0.0	400.0	100.0	100.0	0	0.0	0.0	0.185	0.0	95.79476	0.043	1	2.0	2.0	0.0	0.0	1.0
0.0	400.0	100.0	100.0	0	0.0	0.0	0.184	0.0	96.09286	0.043	1	2.0	2.0	0.0	0.0	1.0
0.0	400.0	100.0	100.0	0	0.0	0.0	0.182	0.0	96.33963	0.037	1	2.0	2.0	0.0	0.0	1.0
0.0	400.0	100.0	100.0	0	0.0	0.0	0.18	0.0	96.33963	0.034	1	2.0	2.0	0.0	0.0	1.0
0.0	400.0	100.0	100.0	0	0.0	0.0	0.178	0.0	96.635864	0.034	1	2.0	2.0	0.0	0.0	1.0
0.0	400.0	100.0	100.0	0	0.0	0.0	0.177	0.0	96.635864	0.029	1	2.0	2.0	0.0	0.0	1.0
0.0	400.0	100.0	100.0	0	0.0	0.0	0.175	0.0	96.46381	0.029	1	2.0	2.0	0.0	0.0	1.0
0.0	400.0	100.0	100.0	0	0.0	0.0	0.173	0.0	97.14374	0.025	1	2.0	2.0	0.0	0.0	1.0
0.0	400.0	100.0	100.0	0	0.0	0.0	0.171	0.0	97.14374	0.023	1	2.0	2.0	0.0	0.0	1.0
0.0	400.0	100.0	100.0	0	0.0	0.0	0.17	0.0	96.2469	0.023	1	2.0	2.0	0.0	0.0	1.0
0.0	400.0	100.0	100.0	0	0.0	0.0	0.168	0.0	96.454025	0.02	1	2.0	2.0	0.0	0.0	1.0
0.0	400.0	100.0	100.0	0	0.0	0.0	0.166	0.0	96.454025	0.018	1	2.0	2.0	0.0	0.0	1.0
0.0	400.0	100.0	100.0	0	0.0	0.0	0.164	0.0	96.41175	0.018	1	2.0	2.0	0.0	0.0	1.0
0.0	400.0	100.0	100.0	0	0.0	0.0	0.163	0.0	96.41175	0.015	1	2.0	2.0	0.0	0.0	1.0
0.0	400.0	100.0	100.0	0	0.0	0.0	0.161	0.0	96.52188	0.015	1	2.0	2.0	0.0	0.0	1.0
0.0	400.0	100.0	100.0	0	0.0	0.0	0.159	0.0	96.67932	0.014	1	2.0	2.0	0.0	0.0	1.0
0.0	400.0	100.0	100.0	0	0.0	0.0	0.158	0.0	95.85293	0.012	1	2.0	2.0	0.0	0.0	1.0
0.0	400.0	100.0	100.0	0	0.0	0.0	0.156	0.0	96.19145	0.012	1	2.0	2.0	0.0	0.0	1.0
0.0	400.0	100.0	100.0	0	0.0	0.0	0.154	0.0	95.99793	0.011	1	2.0	2.0	0.0	0.0	1.0
0.0	400.0	100.0	100.0	0	0.0	0.0	0.153	0.0	95.52972	0.009	1	2.0	2.0	0.0	0.0	1.0
0.0	400.0	100.0	100.0	0	0.0	0.0	0.151	0.0	95.77123	0.009	1	2.0	2.0	0.0	0.0	1.0
0.0	400.0	100.0	100.0	0	0.0	0.0	0.149	0.0	95.77123	0.009	1	2.0	2.0	0.0	0.0	1.0
0.0	400.0	100.0	100.0	0	0.0	0.0	0.147	0.0	96.33363	0.009	1	2.0	2.0	0.0	0.0	1.0
0.0	400.0	100.0	100.0	0	0.0	0.0	0.145	0.0	95.932274	0.007	1	2.0	2.0	0.0	0.0	1.0
0.0	400.0	100.0	100.0	0	0.0	0.0	0.143	0.0	95.932274	0.006	1	2.0	2.0	0.0	0.0	1.0
0.0	400.0	100.0	100.0	0	0.0	0.0	0.142	0.0	95.65209	0.006	1	2.0	2.0	0.0	0.0	1.0
0.0	400.0	100.0	100.0	0	0.0	0.0	0.14	0.0	95.43179	0.006	1	2.0	2.0	0.0	0.0	1.0
0.0	400.0	100.0	100.0	0	0.0	0.0	0.138	0.0	95.43179	0.005	1	2.0	2.0	0.0	0.0	1.0
0.0	400.0	100.0	100.0	0	0.0	0.0	0.136	0.0	95.40193	0.005	1	2.0	2.0	0.0	0.0	1.0
0.0	400.0	100.0	100.0	0	0.0	0.0	0.134	0.0	95.40193	0.004	1	2.0	2.0	0.0	0.0	1.0
0.0	400.0	100.0	100.0	0	0.0	0.0	0.132	0.0	95.198654	0.004	1	2.0	2.0	0.0	0.0	1.0
0.0	400.0	100.0	100.0	0	0.0	0.0	0.131	0.0	95.932236	0.003	1	2.0	2.0	0.0	0.0	1.0
0.0	400.0	100.0	100.0	0	0.0	0.0	0.129	0.0	95.932236	0.003	1	2.0	2.0	0.0	0.0	1.0
0.0	400.0	100.0	100.0	0	0.0	0.0	0.127	0.0	96.205765	0.003	1	2.0	2.0	0.0	0.0	1.0
0.0	400.0	100.0	100.0	0	0.0	0.0	0.126	0.0	96.259544	0.002	1	2.0	2.0	0.0	0.0	1.0
0.0	400.0	100.0	100.0	0	0.0	0.0	0.124	0.0	96.259544	0.002	1	2.0	2.0	0.0	0.0	1.0
0.0	400.0	100.0	100.0	0	0.0	0.0	0.123	0.0	96.63344	0.002	1	2.0	2.0	0.0	0.0	1.0
0.0	400.0	100.0	100.0	0	0.0	0.0	0.121	0.0	96.66331	0.002	1	2.0	2.0	0.0	0.0	1.0
0.0	400.0	100.0	100.0	0	0.0	0.0	0.12	0.0	96.22555	0.002	1	2.0	2.0	0.0	0.0	1.0
0.0	400.0	100.0	100.0	0	0.0	0.0	0.118	0.0	95.72297	0.001	1	2.0	2.0	0.0	0.0	1.0
0.0	400.0	100.0	100.0	0	0.0	0.0	0.117	0.0	96.143196	0.001	1	2.0	2.0	0.0	0.0	1.0
0.0	400.0	100.0	100.0	0	0.0	0.0	0.116	0.0	95.308395	0.001	1	2.0	2.0	0.0	0.0	1.0
0.0	400.0	100.0	100.0	0	0.0	0.0	0.115	0.0	95.02302	0.001	1	2.0	2.0	0.0	0.0	1.0
0.0	400.0	100.0	100.0	0	0.0	0.0	0.114	0.0	95.552185	0.001	1	2.0	2.0	0.0	0.0	1.0
0.0	400.0	100.0	100.0	0	0.0	0.0	0.113	0.0	95.22835	0.001	1	2.0	2.0	0.0	0.0	1.0
0.0	400.0	100.0	100.0	0	0.0	0.0	0.112	0.0	95.22835	0.0	1	2.0	2.0	0.0	0.0	1.0
0.0	400.0	100.0	100.0	0	0.0	0.0	0.111	0.0	95.82263	0.0	1	2.0	2.0	0.0	0.0	1.0
0.0	400.0	100.0	100.0	0	0.0	0.0	0.11	0.0	96.266304	0.0	1	2.0	2.0	0.0	0.0	1.0
0.0	400.0	100.0	100.0	0	0.0	0.0	0.109	0.0	96.266304	0.0	1	2.0	2.0	0.0	0.0	1.0
0.0	400.0	100.0	100.0	0	0.0	0.0	0.108	0.0	97.07313	0.0	1	2.0	2.0	0.0	0.0	1.0
0.0	400.0	100.0	100.0	0	0.0	0.0	0.107	0.0	96.58192	0.0	1	2.0	2.0	0.0	0.0	1.0
0.0	400.0	100.0	100.0	0	0.0	0.0	0.107	0.0	96.58192	0.0	1	2.0	2.0	0.0	0.0	1.0
0.0	400.0	100.0	100.0	0	0.0	0.0	0.106	0.0	98.11086	0.0	1	2.0	2.0	0.0	0.0	1.0
0.0	400.0	100.0	100.0	0	0.0	0.0	0.105	0.0	98.54062	0.0	1	2.0	2.0	0.0	0.0	1.0
0.0	400.0	100.0	100.0	0	0.0	0.0	0.104	0.0	98.231895	0.0	1	2.0	2.0	0.0	0.0	1.0
0.0	400.0	100.0	100.0	0	0.0	0.0	0.103	0.0	98.42912	0.0	1	2.0	2.0	0.0	0.0	1.0
0.0	400.0	100.0	100.0	0	0.0	0.0	0.102	0.0	98.42912	0.0	1	2.0	2.0	0.0	0.0	1.0
0.0	400.0	100.0	100.0	0	0.0	0.0	0.101	0.0	97.72415	0.0	1	2.0	2.0	0.0	0.0	1.0
0.0	400.0	100.0	100.0	0	0.0	0.0	0.1	0.0	98.5999	0.0	1	2.0	2.0	0.0	0.0	1.0
0.0	400.0	100.0	100.0	0	0.0	0.0	0.099	0.0	98.5999	0.0	1	2.0	2.0	0.0	0.0	1.0
0.0	400.0	100.0	100.0	0	0.0	0.0	0.097	0.0	98.900734	0.0	1	2.0	2.0	0.0	0.0	1.0
0.0	400.0	100.0	100.0	0	0.0	0.0	0.096	0.0	98.643974	0.0	1	2.0	2.0	0.0	0.0	1.0
0.0	400.0	100.0	100.0	0	0.0	0.0	0.095	0.0	98.643974	0.0	1	2.0	2.0	0.0	0.0	1.0
0.0	400.0	100.0	100.0	0	0.0	0.0	0.094	0.0	98.3354	0.0	1	2.0	2.0	0.0	0.0	1.0
0.0	400.0	100.0	100.0	0	0.0	0.0	0.093	0.0	98.3354	0.0	1	2.0	2.0	0.0	0.0	1.0
0.0	400.0	100.0	100.0	0	0.0	0.0	0.092	0.0	99.00416	0.0	1	2.0	2.0	0.0	0.0	1.0
0.0	400.0	100.0	100.0	0	0.0	0.0	0.09	0.0	99.00703	0.0	1	2.0	2.0	0.0	0.0	1.0
0.0	400.0	100.0	100.0	0	0.0	0.0	0.089	0.0	99.00703	0.0	1	2.0	2.0	0.0	0.0	1.0
0.0	400.0	100.0	100.0	0	0.0	0.0	0.088	0.0	98.31913	0.0	1	2.0	2.0	0.0	0.0	1.0
0.0	400.0	100.0	100.0	0	0.0	0.0	0.087	0.0	97.96853	0.0	1	2.0	2.0	0.0	0.0	1.0
0.0	400.0	100.0	100.0	0	0.0	0.0	0.086	0.0	97.96853	0.0	1	2.0	2.0	0.0	0.0	1.0
0.0	400.0	100.0	100.0	0	0.0	0.0	0.085	0.0	98.061455	0.0	1	2.0	2.0	0.0	0.0	1.0
0.0	400.0	100.0	100.0	0	0.0	0.0	0.083	0.0	98.061455	0.0	1	2.0	2.0	0.0	0.0	1.0
0.0	400.0	100.0	100.0	0	0.0	0.0	0.082	0.0	97.68094	0.0	1	2.0	2.0	0.0	0.0	1.0
0.0	400.0	100.0	100.0	0	0.0	0.0	0.081	0.0	97.61506	0.0	1	2.0	2.0	0.0	0.0	1.0
0.0	400.0	100.0	100.0	0	0.0	0.0	0.08	0.0	97.61506	0.0	1	2.0	2.0	0.0	0.0	1.0
0.0	400.0	100.0	100.0	0	0.0	0.0	0.079	0.0	97.035225	0.0	1	2.0	2.0	0.0	0.0	1.0
0.0	400.0	100.0	100.0	0	0.0	0.0	0.078	0.0	97.36095	0.0	1	2.0	2.0	0.0	0.0	1.0
0.0	400.0	100.0	100.0	0	0.0	0.0	0.077	0.0	97.36095	0.0	1	2.0	2.0	0.0	0.0	1.0
0.0	400.0	100.0	100.0	0	0.0	0.0	0.076	0.0	96.73569	0.0	1	2.0	2.0	0.0	0.0	1.0
0.0	400.0	100.0	100.0	0	0.0	0.0	0.075	0.0	96.73569	0.0	1	2.0	2.0	0.0	0.0	1.0
0.0	400.0	100.0	100.0	0	0.0	0.0	0.074	0.0	96.13253	0.0	1	2.0	2.0	0.0	0.0	1.0
0.0	400.0	100.0	100.0	0	0.0	0.0	0.072	0.0	96.138664	0.0	1	2.0	2.0	0.0	0.0	1.0
0.0	400.0	100.0	100.0	0	0.0	0.0	0.071	0.0	96.138664	0.0	1	2.0	2.0	0.0	0.0	1.0
0.0	400.0	100.0	100.0	0	0.0	0.0	0.07	0.0	95.01021	0.0	1	2.0	2.0	0.0	0.0	1.0
0.0	400.0	100.0	100.0	0	0.0	0.0	0.069	0.0	94.37487	0.0	1	2.0	2.0	0.0	0.0	1.0
0.0	400.0	100.0	100.0	0	0.0	0.0	0.067	0.0	94.37487	0.0	1	2.0	2.0	0.0	0.0	1.0
0.0	400.0	100.0	100.0	0	0.0	0.0	0.066	0.0	95.71632	0.0	1	2.0	2.0	0.0	0.0	1.0
0.0	400.0	100.0	100.0	0	0.0	0.0	0.064	0.0	95.71632	0.0	1	2.0	2.0	0.0	0.0	1.0
0.0	400.0	100.0	100.0	0	0.0	0.0	0.063	0.0	95.531715	0.0	1	2.0	2.0	0.0	0.0	1.0
0.0	400.0	100.0	100.0	0	0.0	0.0	0.062	0.0	94.90052	0.0	1	2.0	2.0	0.0	0.0	1.0
0.0	400.0	100.0	100.0	0	0.0	0.0	0.061	0.0	94.90052	0.0	1	2.0	2.0	0.0	0.0	1.0
0.0	400.0	100.0	100.0	0	0.0	0.0	0.059	0.0	95.32311	0.0	1	2.0	2.0	0.0	0.0	1.0
0.0	400.0	100.0	100.0	0	0.0	0.0	0.058	0.0	96.17672	0.0	1	2.0	2.0	0.0	0.0	1.0
0.0	400.0	100.0	100.0	0	0.0	0.0	0.057	0.0	96.17672	0.0	1	2.0	2.0	0.0	0.0	1.0
0.0	400.0	100.0	100.0	0	0.0	0.0	0.056	0.0	96.91675	0.0	1	2.0	2.0	0.0	0.0	1.0
0.0	400.0	100.0	100.0	0	0.0	0.0	0.055	0.0	96.91675	0.0	1	2.0	2.0	0.0	0.0	1.0
0.0	400.0	100.0	100.0	0	0.0	0.0	0.053	0.0	97.38014	0.0	1	2.0	2.0	0.0	0.0	1.0
0.0	400.0	100.0	100.0	0	0.0	0.0	0.052	0.0	98.06555	0.0	1	2.0	2.0	0.0	0.0	1.0
0.0	400.0	100.0	100.0	0	0.0	0.0	0.051	0.0	98.06555	0.0	1	2.0	2.0	0.0	0.0	1.0
0.0	400.0	100.0	100.0	0	0.0	0.0	0.05	0.0	98.67581	0.0	1	2.0	2.0	0.0	0.0	1.0
0.0	400.0	100.0	100.0	0	0.0	0.0	0.049	0.0	97.44769	0.0	1	2.0	2.0	0.0	0.0	1.0
0.0	400.0	100.0	100.0	0	0.0	0.0	0.048	0.0	97.44769	0.0	1	2.0	2.0	0.0	0.0	1.0
0.0	400.0	100.0	100.0	0	0.0	0.0	0.047	0.0	97.64443	0.0	1	2.0	2.0	0.0	0.0	1.0
0.0	400.0	100.0	100.0	0	0.0	0.0	0.046	0.0	97.64443	0.0	1	2.0	2.0	0.0	0.0	1.0
0.0	400.0	100.0	100.0	0	0.0	0.0	0.045	0.0	97.84332	0.0	1	2.0	2.0	0.0	0.0	1.0
0.0	400.0	100.0	100.0	0	0.0	0.0	0.043	0.0	96.97451	0.0	1	2.0	2.0	0.0	0.0	1.0
0.0	400.0	100.0	100.0	0	0.0	0.0	0.042	0.0	96.3002	0.0	1	2.0	2.0	0.0	0.0	1.0
0.0	400.0	100.0	100.0	0	0.0	0.0	0.041	0.0	96.17495	0.0	1	2.0	2.0	0.0	0.0	1.0
0.0	400.0	100.0	100.0	0	0.0	0.0	0.04	0.0	95.95105	0.0	1	2.0	2.0	0.0	0.0	1.0
0.0	400.0	100.0	100.0	0	0.0	0.0	0.039	0.0	95.95105	0.0	1	2.0	2.0	0.0	0.0	1.0
0.0	400.0	100.0	100.0	0	0.0	0.0	0.038	0.0	96.37894	0.0	1	2.0	2.0	0.0	0.0	1.0
0.0	400.0	100.0	100.0	0	0.0	0.0	0.036	0.0	96.37894	0.0	1	2.0	2.0	0.0	0.0	1.0
0.0	400.0	100.0	100.0	0	0.0	0.0	0.035	0.0	96.166	0.0	1	2.0	2.0	0.0	0.0	1.0
0.0	400.0	100.0	100.0	0	0.0	0.0	0.034	0.0	96.163025	0.0	1	2.0	2.0	0.0	0.0	1.0
0.0	400.0	100.0	100.0	0	0.0	0.0	0.033	0.0	96.163025	0.0	1	2.0	2.0	0.0	0.0	1.0
0.0	400.0	100.0	100.0	0	0.0	0.0	0.032	0.0	96.37292	0.0	1	2.0	2.0	0.0	0.0	1.0
0.0	400.0	100.0	100.0	0	0.0	0.0	0.031	0.0	95.67598	0.0	1	2.0	2.0	0.0	0.0	1.0
0.0	400.0	100.0	100.0	0	0.0	0.0	0.029	0.0	95.67598	0.0	1	2.0	2.0	0.0	0.0	1.0
0.0	400.0	100.0	100.0	0	0.0	0.0	0.028	0.0	95.92976	0.0	1	2.0	2.0	0.0	0.0	1.0
0.0	400.0	100.0	100.0	0	0.0	0.0	0.027	0.0	95.92976	0.0	1	2.0	2.0	0.0	0.0	1.0
0.0	400.0	100.0	100.0	0	0.0	0.0	0.026	0.0	95.930466	0.0	1	2.0	2.0	0.0	0.0	1.0
0.0	400.0	100.0	100.0	0	0.0	0.0	0.025	0.0	96.069534	0.0	1	2.0	2.0	0.0	0.0	1.0
0.0	400.0	100.0	100.0	0	0.0	0.0	0.024	0.0	96.069534	0.0	1	2.0	2.0	0.0	0.0	1.0
0.0	400.0	100.0	100.0	0	0.0	0.0	0.023	0.0	95.57129	0.0	1	2.0	2.0	0.0	0.0	1.0
0.0	400.0	100.0	100.0	0	0.0	0.0	0.023	0.0	95.36795	0.0	1	2.0	2.0	0.0	0.0	1.0
0.0	400.0	100.0	100.0	0	0.0	0.0	0.022	0.0	95.36795	0.0	1	2.0	2.0	0.0	0.0	1.0
0.0	400.0	100.0	100.0	0	0.0	0.0	0.021	0.0	95.35517	0.0	1	2.0	2.0	0.0	0.0	1.0
0.0	400.0	100.0	100.0	0	0.0	0.0	0.02	0.0	95.35517	0.0	1	2.0	2.0	0.0	0.0	1.0
0.0	400.0	100.0	100.0	0	0.0	0.0	0.019	0.0	96.0636	0.0	1	2.0	2.0	0.0	0.0	1.0
0.0	400.0	100.0	100.0	0	0.0	0.0	0.018	0.0	95.546524	0.0	1	2.0	2.0	0.0	0.0	1.0
0.0	400.0	100.0	100.0	0	0.0	0.0	0.017	0.0	95.546524	0.0	1	2.0	2.0	0.0	0.0	1.0
0.0	400.0	100.0	100.0	0	0.0	0.0	0.016	0.0	95.5043	0.0	1	2.0	2.0	0.0	0.0	1.0
0.0	400.0	100.0	100.0	0	0.0	0.0	0.015	0.0	95.74063	0.0	1	2.0	2.0	0.0	0.0	1.0
0.0	400.0	100.0	100.0	0	0.0	0.0	0.014	0.0	95.402954	0.0	1	2.0	2.0	0.0	0.0	1.0
0.0	400.0	100.0	100.0	0	0.0	0.0	0.013	0.0	95.43076	0.0	1	2.0	2.0	0.0	0.0	1.0
0.0	400.0	100.0	100.0	0	0.0	0.0	0.012	0.0	95.43076	0.0	1	2.0	2.0	0.0	0.0	1.0
0.0	400.0	100.0	100.0	0	0.0	0.0	0.011	0.0	95.48809	0.0	1	2.0	2.0	0.0	0.0	1.0
0.0	400.0	100.0	100.0	0	0.0	0.0	0.01	0.0	95.54377	0.0	1	2.0	2.0	0.0	0.0	1.0
0.0	400.0	100.0	100.0	0	0.0	0.0	0.009	0.0	95.54377	0.0	1	2.0	2.0	0.0	0.0	1.0
0.0	400.0	100.0	100.0	0	0.0	0.0	0.008	0.0	96.05229	0.0	1	2.0	2.0	0.0	0.0	1.0
0.0	400.0	100.0	100.0	0	0.0	0.0	0.007	0.0	95.750854	0.0	1	2.0	2.0	0.0	0.0	1.0
0.0	400.0	100.0	100.0	0	0.0	0.0	0.006	0.0	95.750854	0.0	1	2.0	2.0	0.0	0.0	1.0
0.0	400.0	100.0	100.0	0	0.0	0.0	0.005	0.0	96.55413	0.0	1	2.0	2.0	0.0	0.0	1.0
0.0	400.0	100.0	100.0	0	0.0	0.0	0.004	0.0	96.55413	0.0	1	2.0	2.0	0.0	0.0	1.0
0.0	400.0	100.0	100.0	0	0.0	0.0	0.002	0.0	95.9974	0.0	1	2.0	2.0	0.0	0.0	1.0
0.0	400.0	100.0	100.0	0	0.0	0.0	0.001	0.0	96.7041	0.0	1	2.0	2.0	0.0	0.0	1.0
0.0	400.0	100.0	100.0	0	0.0	0.0	0.0	0.0	96.7041	0.0	1	2.0	2.0	0.0	0.0	1.0
0.0	400.0	100.0	100.0	0	0.0	0.0	-0.001	0.0	96.906876	0.0	1	2.0	2.0	0.0	0.0	1.0
0.0	400.0	100.0	100.0	0	0.0	0.0	-0.002	0.0	97.27095	0.0	1	2.0	2.0	0.0	0.0	1.0
0.0	400.0	100.0	100.0	0	0.0	0.0	-0.004	0.0	97.27095	0.0	1	2.0	2.0	0.0	0.0	1.0
0.0	400.0	100.0	100.0	0	0.0	0.0	-0.005	0.0	96.842575	0.0	1	2.0	2.0	0.0	0.0	1.0
0.0	400.0	100.0	100.0	0	0.0	0.0	-0.007	0.0	96.728775	0.0	1	2.0	2.0	0.0	0.0	1.0
0.0	400.0	100.0	100.0	0	0.0	0.0	-0.008	0.0	97.63428	0.0	1	2.0	2.0	0.0	0.0	1.0
0.0	400.0	100.0	100.0	0	0.0	0.0	-0.009	0.0	97.59535	0.0	1	2.0	2.0	0.0	0.0	1.0
0.0	400.0	100.0	100.0	0	0.0	0.0	-0.011	0.0	97.59535	0.0	1	2.0	2.0	0.0	0.0	1.0
0.0	400.0	100.0	100.0	0	0.0	0.0	-0.012	0.0	98.32794	0.0	1	2.0	2.0	0.0	0.0	1.0
0.0	400.0	100.0	100.0	0	0.0	0.0	-0.013	0.0	97.64664	0.0	1	2.0	2.0	0.0	0.0	1.0
0.0	400.0	100.0	100.0	0	0.0	0.0	-0.015	0.0	97.64664	0.0	1	2.0	2.0	0.0	0.0	1.0
0.0	400.0	100.0	100.0	0	0.0	0.0	-0.016	0.0	97.86536	0.0	1	2.0	2.0	0.0	0.0	1.0
0.0	400.0	100.0	100.0	0	0.0	0.0	-0.017	0.0	97.86536	0.0	1	2.0	2.0	0.0	0.0	1.0
0.0	400.0	100.0	100.0	0	0.0	0.0	-0.018	0.0	98.005585	0.0	1	2.0	2.0	0.0	0.0	1.0
0.0	400.0	100.0	100.0	0	0.0	0.0	-0.019	0.0	98.44541	0.0	1	2.0	2.0	0.0	0.0	1.0
0.0	400.0	100.0	100.0	0	0.0	0.0	-0.021	0.0	98.44541	0.0	1	2.0	2.0	0.0	0.0	1.0
0.0	400.0	100.0	100.0	0	0.0	0.0	-0.022	0.0	97.90434	0.0	1	2.0	2.0	0.0	0.0	1.0
0.0	400.0	100.0	100.0	0	0.0	0.0	-0.023	0.0	96.9128	0.0	1	2.0	2.0	0.0	0.0	1.0
0.0	400.0	100.0	100.0	0	0.0	0.0	-0.023	0.0	96.9128	0.0	1	2.0	2.0	0.0	0.0	1.0
0.0	400.0	100.0	100.0	0	0.0	0.0	-0.024	0.0	97.80072	0.0	1	2.0	2.0	0.0	0.0	1.0
0.0	400.0	100.0	100.0	0	0.0	0.0	-0.024	0.0	97.80072	0.0	1	2.0	2.0	0.0	0.0	1.0
0.0	400.0	100.0	100.0	0	0.0	0.0	-0.025	0.0	97.44349	0.0	1	2.0	2.0	0.0	0.0	1.0
0.0	400.0	100.0	100.0	0	0.0	0.0	-0.025	0.0	96.75674	0.0	1	2.0	2.0	0.0	0.0	1.0
0.0	400.0	100.0	100.0	0	0.0	0.0	-0.025	0.0	96.75674	0.0	1	2.0	2.0	0.0	0.0	1.0
0.0	400.0	100.0	100.0	0	0.0	0.0	-0.025	0.0	96.70907	0.0	1	2.0	2.0	0.0	0.0	1.0
0.0	400.0	100.0	100.0	0	0.0	0.0	-0.025	0.0	96.592865	0.0	1	2.0	2.0	0.0	0.0	1.0
0.0	400.0	100.0	100.0	0	0.0	0.0	-0.025	0.0	96.592865	0.0	1	2.0	2.0	0.0	0.0	1.0
0.0	400.0	100.0	100.0	0	0.0	0.0	-0.025	0.0	97.0455	0.0	1	2.0	2.0	0.0	0.0	1.0
0.0	400.0	100.0	100.0	0	0.0	0.0	-0.025	0.0	97.0455	0.0	1	2.0	2.0	0.0	0.0	1.0
0.0	400.0	100.0	100.0	0	0.0	0.0	-0.024	0.0	97.689896	0.0	1	2.0	2.0	0.0	0.0	1.0
0.0	400.0	100.0	100.0	0	0.0	0.0	-0.024	0.0	96.67928	0.0	1	2.0	2.0	2.0	0.0	1.0
0.0	400.0	100.0	100.0	0	0.0	0.0	-0.023	0.0	96.67928	0.0	1	2.0	2.0	2.0	0.0	1.0
6944.445	500.0	100.0	100.0	0	0.0	0.0	-0.022	0.0	98.11306	0.0	1	2.0	2.0	4.0	0.0	1.0
6944.445	500.0	100.0	100.0	0	0.0	0.0	-0.022	0.0	98.28258	0.0	1	2.0	2.0	4.0	0.0	1.0
6944.445	500.0	100.0	100.0	0	0.0	0.0	-0.021	0.0	98.28258	0.0	1	2.0	2.0	4.0	0.0	1.0
6944.445	500.0	100.0	100.0	0	0.0	0.0	-0.02	0.0	97.607185	0.0	1	2.0	2.0	4.0	0.0	1.0
6944.445	500.0	100.0	100.0	0	0.0	0.0	-0.019	0.0	97.607185	0.49	1	2.0	2.0	4.0	0.0	1.0
6944.445	500.0	100.0	100.0	0	0.0	0.0	-0.017	0.0	97.023506	0.49	1	2.0	2.0	4.0	0.0	1.0
6944.445	500.0	100.0	100.0	0	0.0	0.0	-0.016	0.0	97.78554	1.372	1	2.0	2.0	4.0	0.0	1.0
6944.445	500.0	100.0	100.0	0	0.0	0.0	-0.015	0.0	97.78554	1.766	1	2.0	2.0	4.0	0.0	1.0
6944.445	500.0	100.0	100.0	0	0.0	0.0	-0.013	0.0	98.0105	1.766	1	2.0	2.0	4.0	0.0	1.0
6944.445	500.0	100.0	100.0	0	0.0	0.0	-0.011	0.0	97.847466	2.474	1	2.0	2.0	4.0	0.0	1.0
6944.445	500.0	100.0	100.0	0	0.0	0.0	-0.01	0.0	97.847466	2.79	1	2.0	2.0	4.0	0.0	1.0
6944.445	500.0	100.0	100.0	0	0.0	0.0	-0.008	0.0	97.35858	2.79	1	2.0	2.0	5.0	0.0	1.0
6944.445	500.0	100.0	100.0	0	0.0	0.0	-0.006	0.0	97.35858	3.358	1	2.0	2.0	5.0	0.0	1.0
6944.445	500.0	100.0	100.0	0	0.0	0.0	-0.004	0.0	96.6543	3.358	1	2.0	2.0	5.0	0.0	1.0
6944.445	500.0	100.0	100.0	0	0.0	0.0	-0.003	0.0	96.65529	3.612	1	2.0	2.0	5.0	0.0	1.0
6944.445	500.0	100.0	100.0	0	0.0	0.0	-0.001	0.0	96.55887	4.068	1	2.0	2.0	5.0	0.0	1.0
6944.445	500.0	100.0	100.0	0	0.0	0.0	0.0	0.0	97.12847	4.068	1	2.0	2.0	5.0	0.0	1.0
6944.445	500.0	100.0	100.0	0	0.0	0.0	0.002	0.0	96.11754	4.462	1	2.0	2.0	5.0	0.0	1.0
6944.445	500.0	100.0	100.0	0	0.0	0.0	0.005	0.0	96.11754	4.638	1	2.0	2.0	5.0	0.0	1.0
6944.445	500.0	100.0	100.0	0	0.0	0.0	0.007	0.0	95.511955	4.638	1	2.0	2.0	5.0	0.0	1.0
6944.445	500.0	100.0	100.0	0	0.0	0.0	0.009	0.0	95.511955	4.954	1	2.0	2.0	5.0	0.0	1.0
6944.445	500.0	100.0	100.0	0	0.0	0.0	0.011	0.0	96.12924	4.954	1	2.0	2.0	5.0	0.0	1.0
6944.445	500.0	100.0	100.0	0	0.0	0.0	0.013	0.0	95.98808	5.094	1	2.0	2.0	5.0	0.0	1.0
6944.445	500.0	100.0	100.0	0	0.0	0.0	0.015	0.0	95.98808	5.349	1	2.0	2.0	5.0	0.0	1.0
6944.445	500.0	100.0	100.0	0	0.0	0.0	0.017	0.0	94.866005	5.349	1	2.0	2.0	5.0	0.0	1.0
6944.445	500.0	100.0	100.0	0	0.0	0.0	0.019	0.0	94.55922	5.462	1	2.0	2.0	5.0	0.0	1.0
6944.445	500.0	100.0	100.0	0	0.0	0.0	0.021	0.0	94.55922	5.567	1	2.0	2.0	5.0	0.0	1.0
6944.445	500.0	100.0	100.0	0	0.0	0.0	0.023	0.0	94.25263	5.567	1	2.0	2.0	5.0	0.0	1.0
6944.445	500.0	100.0	100.0	0	0.0	0.0	0.025	0.0	93.981316	5.757	1	2.0	2.0	5.0	0.0	1.0
6944.445	500.0	100.0	100.0	0	0.0	0.0	0.027	0.0	94.50195	5.757	1	2.0	2.0	5.0	0.0	1.0
6944.445	500.0	100.0	100.0	0	0.0	0.0	0.029	0.0	94.61956	5.841	1	2.0	2.0	5.0	0.0	1.0
6944.445	500.0	100.0	100.0	0	0.0	0.0	0.031	0.0	94.61956	5.993	1	2.0	2.0	5.0	0.0	1.0
6944.445	500.0	100.0	100.0	0	0.0	0.0	0.033	0.0	93.98113	5.993	1	2.0	2.0	5.0	0.0	1.0
6944.445	500.0	100.0	100.0	0	0.0	0.0	0.035	0.0	93.83663	6.123	1	2.0	2.0	5.0	0.0	1.0
6944.445	500.0	100.0	100.0	0	0.0	0.0	0.037	0.0	94.03586	6.182	1	2.0	2.0	5.0	0.0	1.0
6944.445	500.0	100.0	100.0	0	0.0	0.0	0.038	0.0	94.17261	6.182	1	2.0	2.0	5.0	0.0	1.0
6944.445	500.0	100.0	100.0	0	0.0	0.0	0.04	0.0	94.17261	6.237	1	2.0	2.0	5.0	0.0	1.0
6944.445	500.0	100.0	100.0	0	0.0	0.0	0.042	0.0	93.8513	6.237	1	2.0	2.0	5.0	0.0	1.0
6944.445	500.0	100.0	100.0	1	0.0	0.0	0.043	0.0	94.31341	6.335	1	2.0	2.0	5.0	0.0	1.0
6944.445	500.0	100.0	100.0	1	0.0	0.0	0.045	0.0	94.31341	6.378	1	2.0	2.0	5.0	0.0	1.0
6944.445	500.0	100.0	100.0	1	0.0	0.0	0.046	0.0	94.73966	6.378	1	2.0	2.0	5.0	0.0	1.0
6944.445	500.0	100.0	100.0	1	0.0	0.0	0.048	0.0	95.19385	6.456	1	2.0	2.0	5.0	0.0	1.0
6944.445	500.0	100.0	100.0	1	0.0	0.0	0.049	0.0	95.19385	6.524	1	2.0	2.0	5.0	0.0	1.0
6944.445	500.0	100.0	100.0	1	0.0	0.0	0.051	0.0	94.47624	6.524	1	2.0	2.0	5.0	0.0	1.0
6944.445	500.0	100.0	100.0	1	0.0	0.0	0.052	0.0	94.47624	6.554	1	2.0	2.0	5.0	0.0	1.0
6944.445	500.0	100.0	100.0	1	0.0	0.0	0.054	0.0	94.121544	6.554	1	2.0	2.0	5.0	0.0	1.0
6944.445	500.0	100.0	100.0	1	0.0	0.0	0.055	0.0	96.12715	6.582	1	2.0	2.0	5.0	0.0	1.0
6944.445	500.0	100.0	100.0	1	0.0	0.0	0.056	0.0	96.12715	6.633	1	2.0	2.0	5.0	0.0	1.0
6944.445	500.0	100.0	100.0	1	0.0	0.0	0.058	0.0	96.124	6.633	1	2.0	2.0	5.0	0.0	1.0
6944.445	500.0	100.0	100.0	1	0.0	0.0	0.059	0.0	96.01991	6.676	1	2.0	2.0	5.0	0.0	1.0
6944.445	500.0	100.0	100.0	1	0.0	0.0	0.061	0.0	96.01991	6.696	1	2.0	2.0	5.0	0.0	1.0
6944.445	500.0	100.0	100.0	1	0.0	0.0	0.062	0.0	96.34824	6.696	1	2.0	2.0	5.0	0.0	1.0
6944.445	500.0	100.0	100.0	1	0.0	0.0	0.063	0.0	96.34824	6.731	1	2.0	2.0	5.0	0.0	1.0
6944.445	500.0	100.0	100.0	1	0.0	0.0	0.065	0.0	96.91163	6.731	1	2.0	2.0	5.0	0.0	1.0
6944.445	500.0	100.0	100.0	1	0.0	0.0	0.066	0.0	97.03328	6.747	1	2.0	2.0	5.0	0.0	1.0
6944.445	500.0	100.0	100.0	1	0.0	0.0	0.067	0.0	96.5141	6.774	1	2.0	2.0	5.0	0.0	1.0
6944.445	500.0	100.0	100.0	1	0.0	0.0	0.068	0.0	96.7811	6.774	1	2.0	2.0	5.0	0.0	1.0
6944.445	500.0	100.0	100.0	1	0.0	0.0	0.07	0.0	97.10019	6.788	1	2.0	2.0	5.0	0.0	1.0
6944.445	500.0	100.0	100.0	1	0.0	0.0	0.071	0.0	97.10019	6.81	1	2.0	2.0	5.0	0.0	1.0
6944.445	500.0	100.0	100.0	1	0.0	0.0	0.072	0.0	97.48549	6.81	1	2.0	2.0	5.0	0.0	1.0
6944.445	500.0	100.0	100.0	1	0.0	0.0	0.074	0.0	97.48549	6.83	1	2.0	2.0	5.0	0.0	1.0
6944.445	500.0	100.0	100.0	1	0.0	0.0	0.075	0.0	98.43555	6.83	1	2.0	2.0	5.0	0.0	1.0
6944.445	500.0	100.0	100.0	1	0.0	0.0	0.076	0.0	98.08948	6.838	1	2.0	2.0	5.0	0.0	1.0
6944.445	500.0	100.0	100.0	1	0.0	0.0	0.078	0.0	98.56849	6.853	1	2.0	2.0	5.0	0.0	1.0
6944.445	500.0	100.0	100.0	1	0.0	0.0	0.079	0.0	98.16732	6.853	1	2.0	2.0	5.0	0.0	1.0
6944.445	500.0	100.0	100.0	1	0.0	0.0	0.08	0.0	98.44523	6.861	1	2.0	2.0	5.0	0.0	1.0
6944.445	500.0	100.0	100.0	1	0.0	0.0	0.081	0.0	98.44523	6.873	1	2.0	2.0	5.0	0.0	1.0
6944.445	500.0	100.0	100.0	1	0.0	0.0	0.083	0.0	98.53826	6.873	1	2.0	2.0	5.0	0.0	1.0
6944.445	500.0	100.0	100.0	1	0.0	0.0	0.084	0.0	98.53826	6.885	1	2.0	2.0	5.0	0.0	1.0
6944.445	500.0	100.0	100.0	1	0.0	0.0	0.085	0.0	98.41541	6.885	1	2.0	2.0	5.0	0.0	1.0
6944.445	500.0	100.0	100.0	1	0.0	0.0	0.086	0.0	98.66471	6.889	1	2.0	2.0	5.0	0.0	1.0
6944.445	500.0	100.0	100.0	1	0.0	0.0	0.087	0.0	98.66471	6.897	1	2.0	2.0	5.0	0.0	1.0
6944.445	500.0	100.0	100.0	1	0.0	0.0	0.089	0.0	98.31534	6.897	1	2.0	2.0	5.0	0.0	1.0
6944.445	500.0	100.0	100.0	1	0.0	0.0	0.09	0.0	98.32706	6.902	1	2.0	2.0	5.0	0.0	1.0
6944.445	500.0	100.0	100.0	1	0.0	0.0	0.091	0.0	98.32706	6.909	1	2.0	2.0	5.0	0.0	1.0
6944.445	500.0	100.0	100.0	1	0.0	0.0	0.093	0.0	97.69025	6.909	1	2.0	2.0	5.0	0.0	1.0
6944.445	500.0	100.0	100.0	1	0.0	0.0	0.094	0.0	97.69025	6.911	1	2.0	2.0	5.0	0.0	1.0
6944.445	500.0	100.0	100.0	1	0.0	0.0	0.095	0.0	98.090515	6.911	1	2.0	2.0	5.0	0.0	1.0
6944.445	500.0	100.0	100.0	1	0.0	0.0	0.097	0.0	97.83182	6.917	1	2.0	2.0	5.0	0.0	1.0
6944.445	500.0	100.0	100.0	1	0.0	0.0	0.098	0.0	97.83182	6.92	1	2.0	2.0	5.0	0.0	1.0
6944.445	500.0	100.0	100.0	1	0.0	0.0	0.1	0.0	97.47944	6.92	1	2.0	2.0	5.0	0.0	1.0
6944.445	500.0	100.0	100.0	1	0.0	0.0	0.101	0.0	97.4254	6.925	1	2.0	2.0	5.0	0.0	1.0
6944.445	500.0	100.0	100.0	1	0.0	0.0	0.102	0.0	97.4254	6.929	1	2.0	2.0	5.0	0.0	1.0
6944.445	500.0	100.0	100.0	1	0.0	0.0	0.103	0.0	96.27841	6.929	1	2.0	2.0	5.0	0.0	1.0
6944.445	500.0	100.0	100.0	1	0.0	0.0	0.105	0.0	96.27841	6.929	1	2.0	2.0	5.0	0.0	1.0
6944.445	500.0	100.0	100.0	1	0.0	0.0	0.106	0.0	95.940735	6.929	1	2.0	2.0	5.0	0.0	1.0
6944.445	500.0	100.0	100.0	1	0.0	0.0	0.108	0.0	96.17721	6.933	1	2.0	2.0	5.0	0.0	1.0
6944.445	500.0	100.0	100.0	1	0.0	0.0	0.109	0.0	96.17721	6.934	1	2.0	2.0	5.0	0.0	1.0
6944.445	500.0	100.0	100.0	1	0.0	0.0	0.11	0.0	96.13834	6.934	1	2.0	2.0	5.0	0.0	1.0
6944.445	500.0	100.0	100.0	1	0.0	0.0	0.112	0.0	95.88059	6.936	1	2.0	2.0	5.0	0.0	1.0
6944.445	500.0	100.0	100.0	1	0.0	0.0	0.113	0.0	95.88059	6.938	1	2.0	2.0	5.0	0.0	1.0
6944.445	500.0	100.0	100.0	1	0.0	0.0	0.114	0.0	95.83754	6.938	1	2.0	2.0	5.0	0.0	1.0
6944.445	500.0	100.0	100.0	1	0.0	0.0	0.116	0.0	95.190895	6.941	1	2.0	2.0	5.0	0.0	1.0
6944.445	500.0	100.0	100.0	1	0.0	0.0	0.117	0.0	95.190895	6.941	1	2.0	2.0	5.0	0.0	1.0
6944.445	500.0	100.0	100.0	1	0.0	0.0	0.118	0.0	94.795135	6.942	1	2.0	2.0	5.0	0.0	1.0
6944.445	500.0	100.0	100.0	1	0.0	0.0	0.12	0.0	94.795135	6.943	1	2.0	2.0	5.0	0.0	1.0
6944.445	500.0	100.0	100.0	1	0.0	0.0	0.121	0.0	94.587654	6.943	1	2.0	2.0	5.0	0.0	1.0
6944.445	500.0	100.0	100.0	1	0.0	0.0	0.122	0.0	94.61713	6.944	1	2.0	2.0	5.0	0.0	1.0
6944.445	500.0	100.0	100.0	1	0.0	0.0	0.123	0.0	94.61713	6.945	1	2.0	2.0	5.0	0.0	1.0
6944.445	500.0	100.0	100.0	1	0.0	0.0	0.125	0.0	94.518906	6.945	1	2.0	2.0	5.0	0.0	1.0
6944.445	500.0	100.0	100.0	1	0.0	0.0	0.126	0.0	95.07347	6.946	1	2.0	2.0	5.0	0.0	1.0
6944.445	500.0	100.0	100.0	1	0.0	0.0	0.127	0.0	95.07347	6.946	1	2.0	2.0	5.0	0.0	1.0
6944.445	500.0	100.0	100.0	1	0.0	0.0	0.128	0.0	95.39739	6.947	1	2.0	2.0	5.0	0.0	1.0
6944.445	500.0	100.0	100.0	1	0.0	0.0	0.13	0.0	95.39739	6.947	1	2.0	2.0	5.0	0.0	1.0
6944.445	500.0	100.0	100.0	1	0.0	0.0	0.131	0.0	96.07319	6.947	1	2.0	2.0	5.0	0.0	1.0
6944.445	500.0	100.0	100.0	1	0.0	0.0	0.132	0.0	96.48214	6.948	1	2.0	2.0	5.0	0.0	1.0
6944.445	500.0	100.0	100.0	1	0.0	0.0	0.134	0.0	96.48214	6.948	1	2.0	2.0	5.0	0.0	1.0
6944.445	500.0	100.0	100.0	1	0.0	0.0	0.135	0.0	95.99921	6.948	1	2.0	2.0	5.0	0.0	1.0
6944.445	500.0	100.0	100.0	1	0.0	0.0	0.136	0.0	95.534225	6.949	1	2.0	2.0	5.0	0.0	1.0
6944.445	500.0	100.0	100.0	1	0.0	0.0	0.137	0.0	95.534225	6.949	1	2.0	2.0	5.0	0.0	1.0
6944.445	500.0	100.0	100.0	1	0.0	0.0	0.139	0.0	95.95469	6.949	1	2.0	2.0	5.0	0.0	1.0
6944.445	500.0	100.0	100.0	1	0.0	0.0	0.14	0.0	95.95469	6.949	1	2.0	2.0	5.0	0.0	1.0
6944.445	500.0	100.0	100.0	1	0.0	0.0	0.141	0.0	96.52716	6.949	1	2.0	2.0	5.0	0.0	1.0
6944.445	500.0	100.0	100.0	1	0.0	0.0	0.143	0.0	95.80622	6.949	1	2.0	2.0	5.0	0.0	1.0
6944.445	500.0	100.0	100.0	1	0.0	0.0	0.144	0.0	95.80622	6.95	1	2.0	2.0	5.0	0.0	1.0
6944.445	500.0	100.0	100.0	1	0.0	0.0	0.146	0.0	95.95719	6.95	1	2.0	2.0	5.0	0.0	1.0
6944.445	500.0	100.0	100.0	1	0.0	0.0	0.147	0.0	95.39694	6.95	1	2.0	2.0	5.0	0.0	1.0
6944.445	500.0	100.0	100.0	1	0.0	0.0	0.149	0.0	95.39694	6.95	1	2.0	2.0	5.0	0.0	1.0
6944.445	500.0	100.0	100.0	1	0.0	0.0	0.15	0.0	95.543236	6.95	1	2.0	2.0	5.0	0.0	1.0
6944.445	500.0	100.0	100.0	1	0.0	0.0	0.152	0.0	95.543236	6.95	1	2.0	2.0	5.0	0.0	1.0
6944.445	500.0	100.0	100.0	1	0.0	0.0	0.153	0.0	95.15264	6.95	1	2.0	2.0	5.0	0.0	1.0
6944.445	500.0	100.0	100.0	1	0.0	0.0	0.155	0.0	96.50917	6.951	1	2.0	2.0	6.0	0.0	1.0
6944.445	500.0	100.0	100.0	1	0.0	0.0	0.156	0.0	96.50917	6.951	1	2.0	2.0	6.0	0.0	1.0
0.0	500.0	99.00498	100.0	0	0.0	0.0	0.158	0.0	96.07562	6.951	1	2.0	2.0	0.0	0.0	2.0
0.0	500.0	99.00498	100.0	0	0.0	0.0	0.16	0.0	96.60125	6.951	1	2.0	2.0	0.0	0.0	2.0
0.0	500.0	99.00498	100.0	0	0.0	0.0	0.161	0.0	96.60125	6.951	1	2.0	2.0	0.0	0.0	2.0
0.0	500.0	99.00498	100.0	0	0.0	0.0	0.163	0.0	97.32695	6.951	1	2.0	2.0	0.0	0.0	2.0
0.0	500.0	99.00498	100.0	0	0.0	0.0	0.164	0.0	97.32695	6.46	1	2.0	2.0	0.0	0.0	2.0
0.0	500.0	99.00498	100.0	0	0.0	0.0	0.166	0.0	97.81193	6.46	1	2.0	2.0	0.0	0.0	2.0
0.0	500.0	99.00498	100.0	0	0.0	0.0	0.167	0.0	98.05409	5.579	1	2.0	2.0	0.0	0.0	2.0
0.0	500.0	99.00498	100.0	0	0.0	0.0	0.168	0.0	98.05409	4.817	1	2.0	2.0	0.0	0.0	2.0
0.0	500.0	99.00498	100.0	0	0.0	0.0	0.169	0.0	96.71653	4.817	1	2.0	2.0	0.0	0.0	2.0
0.0	500.0	99.00498	100.0	0	0.0	0.0	0.17	0.0	96.28345	4.477	1	2.0	2.0	0.0	0.0	2.0
0.0	500.0	99.00498	100.0	0	0.0	0.0	0.171	0.0	96.28345	4.161	1	2.0	2.0	0.0	0.0	2.0
0.0	500.0	99.00498	100.0	0	0.0	0.0	0.172	0.0	95.62013	4.161	1	2.0	2.0	0.0	0.0	2.0
0.0	500.0	99.00498	100.0	0	0.0	0.0	0.173	0.0	94.948654	3.592	1	2.0	2.0	0.0	0.0	2.0
0.0	500.0	99.00498	100.0	0	0.0	0.0	0.174	0.0	94.68205	3.592	1	2.0	2.0	0.0	0.0	2.0
0.0	500.0	99.00498	100.0	0	0.0	0.0	0.175	0.0	95.56116	3.338	1	2.0	2.0	0.0	0.0	2.0
0.0	500.0	99.00498	100.0	0	0.0	0.0	0.175	0.0	95.56116	2.883	1	2.0	2.0	0.0	0.0	2.0
0.0	500.0	99.00498	100.0	0	0.0	0.0	0.176	0.0	96.03098	2.883	1	2.0	2.0	0.0	0.0	2.0
0.0	500.0	99.00498	100.0	0	0.0	0.0	0.176	0.0	96.14518	2.679	1	2.0	2.0	0.0	0.0	2.0
0.0	500.0	99.00498	100.0	0	0.0	0.0	0.177	0.0	96.14518	2.679	1	2.0	2.0	0.0	0.0	2.0
0.0	500.0	99.00498	100.0	0	0.0	0.0	0.177	0.0	95.5571	2.313	1	2.0	2.0	0.0	0.0	2.0
0.0	500.0	99.00498	100.0	0	0.0	0.0	0.178	0.0	95.5571	1.997	1	2.0	2.0	0.0	0.0	2.0
0.0	500.0	99.00498	100.0	0	0.0	0.0	0.178	0.0	94.9531	1.997	1	2.0	2.0	0.0	0.0	2.0
0.0	500.0	99.00498	100.0	0	0.0	0.0	0.178	0.0	95.428764	1.856	1	2.0	2.0	0.0	0.0	2.0
0.0	500.0	99.00498	100.0	0	0.0	0.0	0.178	0.0	95.428764	1.603	1	2.0	2.0	0.0	0.0	2.0
0.0	500.0	99.00498	100.0	0	0.0	0.0	0.178	0.0	95.93919	1.603	1	2.0	2.0	0.0	0.0	2.0
0.0	500.0	99.00498	100.0	0	0.0	0.0	0.178	0.0	95.30265	1.489	1	2.0	2.0	0.0	0.0	2.0
0.0	500.0	99.00498	100.0	0	0.0	0.0	0.178	0.0	95.30265	1.489	1	2.0	2.0	0.0	0.0	2.0
0.0	500.0	99.00498	100.0	0	0.0	0.0	0.178	0.0	94.607285	1.286	1	2.0	2.0	0.0	0.0	2.0
0.0	500.0	99.00498	100.0	0	0.0	0.0	0.177	0.0	94.607285	1.195	1	2.0	2.0	0.0	0.0	2.0
0.0	500.0	99.00498	100.0	0	0.0	0.0	0.177	0.0	94.51553	1.195	1	2.0	2.0	8.0	0.0	2.0
0.0	500.0	99.00498	100.0	0	0.0	0.0	0.177	1.0	94.13473	1.11	1	2.0	2.0	9.0	0.0	2.0
0.0	500.0	99.00498	100.0	0	0.0	0.0	0.176	1.0	94.13473	0.959	1	2.0	2.0	11.0	0.0	2.0
-4166.667	300.0	99.00498	100.0	0	0.0	0.0	0.176	1.0	94.93297	0.959	1	2.0	2.0	11.0	0.0	2.0
-4166.667	300.0	99.00498	100.0	0	0.0	0.0	0.176	1.0	94.00088	0.891	1	2.0	2.0	11.0	0.0	2.0
-4166.667	300.0	99.00498	100.0	0	0.0	0.0	0.175	1.0	94.00088	0.891	1	2.0	2.0	11.0	0.0	2.0
-4166.667	300.0	99.00498	100.0	0	0.0	0.0	0.175	1.0	93.93099	0.769	1	2.0	2.0	11.0	0.0	2.0
-4166.667	300.0	99.00498	100.0	0	0.0	0.0	0.174	1.0	93.93099	0.095	1	2.0	2.0	11.0	0.0	2.0
-4166.667	300.0	99.00498	100.0	0	0.0	0.0	0.174	1.0	93.541565	0.095	1	2.0	2.0	11.0	0.0	2.0
-4166.667	300.0	99.00498	100.0	0	0.0	0.0	0.173	1.0	93.48581	-0.204	1	2.0	2.0	11.0	0.0	2.0
-4166.667	300.0	99.00498	100.0	0	0.0	0.0	0.173	1.0	93.48581	-0.484	1	2.0	2.0	11.0	0.0	2.0
-4166.667	300.0	99.00498	100.0	0	0.0	0.0	0.172	1.0	94.336105	-0.484	1	2.0	2.0	11.0	0.0	2.0
-4166.667	300.0	99.00498	100.0	0	0.0	0.0	0.172	1.0	94.03377	-0.987	1	2.0	2.0	11.0	0.0	2.0
-4166.667	300.0	99.00498	100.0	0	0.0	0.0	0.172	1.0	94.03377	-0.987	1	2.0	2.0	11.0	0.0	2.0
-4166.667	300.0	99.00498	100.0	0	0.0	0.0	0.172	1.0	94.33172	-1.212	1	2.0	2.0	11.0	0.0	2.0
-4166.667	300.0	99.00498	100.0	0	0.0	0.0	0.172	1.0	94.33172	-1.617	1	2.0	2.0	11.0	0.0	2.0
-4166.667	300.0	99.00498	100.0	0	0.0	0.0	0.172	1.0	94.15499	-1.617	1	2.0	2.0	11.0	0.0	2.0
-4166.667	300.0	99.00498	100.0	0	0.0	0.0	0.171	1.0	95.19098	-1.964	1	2.0	2.0	11.0	0.0	2.0
-4166.667	300.0	99.00498	100.0	0	0.0	0.0	0.171	1.0	95.19098	-2.12	1	2.0	2.0	11.0	0.0	2.0
-4166.667	300.0	99.00498	100.0	0	0.0	0.0	0.171	1.0	96.65237	-2.12	1	2.0	2.0	11.0	0.0	2.0
-4166.667	300.0	99.00498	100.0	0	0.0	0.0	0.171	1.0	96.2129	-2.4	1	2.0	2.0	11.0	0.0	2.0
-4166.667	300.0	99.00498	100.0	0	0.0	0.0	0.171	1.0	96.2129	-2.4	1	2.0	2.0	11.0	0.0	2.0
-4166.667	300.0	99.00498	100.0	0	0.0	0.0	0.171	1.0	96.028915	-2.525	1	2.0	2.0	11.0	0.0	2.0
-4166.667	300.0	99.00498	100.0	0	0.0	0.0	0.171	1.0	96.028915	-2.749	1	2.0	2.0	11.0	0.0	2.0
-4166.667	300.0	99.00498	100.0	0	0.0	0.0	0.171	1.0	95.62162	-2.749	1	2.0	2.0	11.0	0.0	2.0
-4166.667	300.0	99.00498	100.0	0	0.0	0.0	0.171	1.0	95.30054	-2.85	1	2.0	2.0	11.0	0.0	2.0
-4166.667	300.0	99.00498	100.0	0	0.0	0.0	0.172	1.0	94.86432	-3.03	1	2.0	2.0	11.0	0.0	2.0
-4166.667	300.0	99.00498	100.0	0	0.0	0.0	0.172	1.0	95.451584	-3.03	1	2.0	2.0	11.0	0.0	2.0
-4166.667	300.0	99.00498	100.0	0	0.0	0.0	0.172	1.0	95.34509	-3.111	1	2.0	2.0	11.0	0.0	2.0
-4166.667	300.0	99.00498	100.0	0	0.0	0.0	0.172	1.0	95.34509	-3.255	1	2.0	2.0	11.0	0.0	2.0
-4166.667	300.0	99.00498	100.0	0	0.0	0.0	0.172	1.0	95.41828	-3.255	1	2.0	2.0	11.0	0.0	2.0
-4166.667	300.0	99.00498	100.0	0	0.0	0.0	0.172	1.0	95.41828	-3.32	1	2.0	2.0	11.0	0.0	2.0
-4166.667	300.0	99.00498	100.0	0	0.0	0.0	0.172	1.0	95.98029	-3.32	1	2.0	2.0	11.0	0.0	2.0
-4166.667	300.0	99.00498	100.0	0	0.0	0.0	0.172	1.0	96.80345	-3.436	1	2.0	2.0	11.0	0.0	2.0
-4166.667	300.0	99.00498	100.0	0	0.0	0.0	0.172	1.0	96.80345	-3.488	1	2.0	2.0	11.0	0.0	2.0
-4166.667	300.0	99.00498	100.0	0	0.0	0.0	0.173	1.0	96.78769	-3.488	1	2.0	2.0	11.0	0.0	2.0
-4166.667	300.0	99.00498	100.0	0	0.0	0.0	0.173	1.0	96.592545	-3.581	1	2.0	2.0	11.0	0.0	2.0
-4166.667	300.0	99.00498	100.0	0	0.0	0.0	0.173	1.0	96.592545	-3.661	1	2.0	2.0	11.0	0.0	2.0
-4166.667	300.0	99.00498	100.0	0	0.0	0.0	0.173	1.0	96.17057	-3.661	1	2.0	2.0	11.0	0.0	2.0
-4166.667	300.0	99.00498	100.0	0	0.0	0.0	0.173	1.0	96.17057	-3.697	1	2.0	2.0	11.0	0.0	2.0
-4166.667	300.0	99.00498	100.0	0	0.0	0.0	0.173	1.0	96.72676	-3.697	1	2.0	2.0	11.0	0.0	2.0
-4166.667	300.0	99.00498	100.0	0	0.0	0.0	0.173	1.0	96.85785	-3.762	1	2.0	2.0	11.0	0.0	2.0
-4166.667	300.0	99.00498	100.0	0	0.0	0.0	0.173	1.0	96.85785	-3.791	1	2.0	2.0	11.0	0.0	2.0
-4166.667	300.0	99.00498	100.0	0	0.0	0.0	0.173	1.0	96.41251	-3.791	1	2.0	2.0	11.0	0.0	2.0
-4166.667	300.0	99.00498	100.0	0	0.0	0.0	0.173	1.0	96.61125	-3.843	1	2.0	2.0	11.0	0.0	2.0
-4166.667	300.0	99.00498	100.0	0	0.0	0.0	0.173	1.0	96.61125	-3.843	1	2.0	2.0	11.0	0.0	2.0
-4166.667	300.0	99.00498	100.0	0	0.0	0.0	0.172	1.0	96.68649	-3.866	1	2.0	2.0	11.0	0.0	2.0
-4166.667	300.0	99.00498	100.0	0	0.0	0.0	0.172	1.0	96.68649	-3.907	1	2.0	2.0	11.0	0.0	2.0
-4166.667	300.0	99.00498	100.0	0	0.0	0.0	0.172	1.0	96.925804	-3.907	1	2.0	2.0	11.0	0.0	2.0
-4166.667	300.0	99.00498	100.0	0	0.0	0.0	0.171	1.0	97.31544	-3.926	1	2.0	2.0	11.0	0.0	2.0
-4166.667	300.0	99.00498	100.0	0	0.0	0.0	0.171	1.0	97.31544	-3.959	1	2.0	2.0	11.0	0.0	2.0
-4166.667	300.0	99.00498	100.0	0	0.0	0.0	0.17	1.0	96.632484	-3.959	1	2.0	2.0	11.0	0.0	2.0
-4166.667	300.0	99.00498	100.0	0	0.0	0.0	0.17	1.0	96.29462	-3.988	1	2.0	2.0	11.0	0.0	2.0
-4166.667	300.0	99.00498	100.0	0	0.0	0.0	0.169	1.0	96.29462	-4.001	1	2.0	2.0	11.0	0.0	2.0
-4166.667	300.0	99.00498	100.0	0	0.0	0.0	0.168	1.0	96.08037	-4.001	1	2.0	2.0	11.0	0.0	2.0
-4166.667	300.0	99.00498	100.0	0	0.0	0.0	0.167	1.0	96.08037	-4.024	1	2.0	2.0	11.0	0.0	2.0
-4166.667	300.0	99.00498	100.0	0	0.0	0.0	0.166	1.0	95.82278	-4.024	1	2.0	2.0	11.0	0.0	2.0
-4166.667	300.0	99.00498	100.0	0	0.0	0.0	0.165	1.0	94.92029	-4.034	1	2.0	2.0	11.0	0.0	2.0
-4166.667	300.0	99.00498	100.0	0	0.0	0.0	0.164	1.0	94.92029	-4.044	1	2.0	2.0	11.0	0.0	2.0
-4166.667	300.0	99.00498	100.0	0	0.0	0.0	0.162	1.0	96.23659	-4.044	1	2.0	2.0	11.0	0.0	2.0
-4166.667	300.0	99.00498	100.0	0	0.0	0.0	0.161	1.0	95.81255	-4.061	1	2.0	2.0	11.0	0.0	2.0
-4166.667	300.0	99.00498	100.0	0	0.0	0.0	0.16	1.0	95.81255	-4.076	1	2.0	2.0	11.0	0.0	2.0
-4166.667	300.0	99.00498	100.0	0	0.0	0.0	0.159	1.0	95.847	-4.076	1	2.0	2.0	11.0	0.0	2.0
-4166.667	300.0	99.00498	100.0	0	0.0	0.0	0.157	1.0	95.847	-4.083	1	2.0	2.0	11.0	0.0	2.0
-4166.667	300.0	99.00498	100.0	0	0.0	0.0	0.156	1.0	95.6694	-4.083	1	2.0	2.0	11.0	0.0	2.0
-4166.667	300.0	99.00498	100.0	0	0.0	0.0	0.155	1.0	95.60158	-4.095	1	2.0	2.0	11.0	0.0	2.0
-4166.667	300.0	99.00498	100.0	0	0.0	0.0	0.153	1.0	95.60158	-4.1	1	2.0	2.0	11.0	0.0	2.0
-4166.667	300.0	99.00498	100.0	0	0.0	0.0	0.152	1.0	95.3761	-4.1	1	2.0	2.0	12.0	0.0	2.0
-4166.667	300.0	99.00498	100.0	0	0.0	0.0	0.151	1.0	95.23248	-4.11	1	2.0	2.0	12.0	0.0	2.0
-4166.667	300.0	99.00498	100.0	0	0.0	0.0	0.15	1.0	95.23248	-4.114	1	2.0	2.0	12.0	0.0	2.0
-4166.667	300.0	99.00498	100.0	0	0.0	0.0	0.149	1.0	95.11244	-4.114	1	2.0	2.0	12.0	0.0	2.0
-4166.667	300.0	99.00498	100.0	0	0.0	0.0	0.148	1.0	95.62972	-4.122	1	2.0	2.0	12.0	0.0	2.0
-4166.667	300.0	99.00498	100.0	0	0.0	0.0	0.147	1.0	95.66043	-4.122	1	2.0	2.0	12.0	0.0	2.0
-4166.667	300.0	99.00498	100.0	0	0.0	0.0	0.146	1.0	95.460785	-4.128	1	2.0	2.0	12.0	0.0	2.0
-4166.667	300.0	99.00498	100.0	0	0.0	0.0	0.145	1.0	94.46179	-4.131	1	2.0	2.0	12.0	0.0	2.0
-4166.667	300.0	99.00498	100.0	0	0.0	0.0	0.144	1.0	94.519714	-4.131	1	2.0	2.0	12.0	0.0	2.0
-4166.667	300.0	99.00498	100.0	0	0.0	0.0	0.143	1.0	95.5849	-4.134	1	2.0	2.0	12.0	0.0	2.0
-4166.667	300.0	99.00498	100.0	0	0.0	0.0	0.142	1.0	95.5849	-4.139	1	2.0	2.0	12.0	0.0	2.0
-4166.667	300.0	99.00498	100.0	0	0.0	0.0	0.141	1.0	95.79704	-4.139	1	2.0	2.0	12.0	0.0	2.0
-4166.667	300.0	99.00498	100.0	0	0.0	0.0	0.141	1.0	95.79704	-4.143	1	2.0	2.0	12.0	0.0	2.0
-4166.667	300.0	99.00498	100.0	0	0.0	0.0	0.14	1.0	96.125946	-4.143	1	2.0	2.0	12.0	0.0	2.0
-4166.667	300.0	99.00498	100.0	0	0.0	0.0	0.139	1.0	96.32333	-4.145	1	2.0	2.0	12.0	0.0	2.0
-4166.667	300.0	99.00498	100.0	0	0.0	0.0	0.138	1.0	96.32333	-4.149	1	2.0	2.0	12.0	0.0	2.0
-4166.667	300.0	99.00498	100.0	0	0.0	0.0	0.137	1.0	96.941864	-4.149	1	2.0	2.0	12.0	0.0	2.0
-4166.667	300.0	99.00498	100.0	0	0.0	0.0	0.136	1.0	97.14629	-4.15	1	2.0	2.0	12.0	0.0	2.0
-4166.667	300.0	99.00498	100.0	0	0.0	0.0	0.135	1.0	97.54945	-4.15	1	2.0	2.0	12.0	0.0	2.0
-4166.667	300.0	99.00498	100.0	0	0.0	0.0	0.135	1.0	97.104645	-4.153	1	2.0	2.0	12.0	0.0	2.0
-4166.667	300.0	99.00498	100.0	0	0.0	0.0	0.134	1.0	97.104645	-4.154	1	2.0	2.0	12.0	0.0	2.0
-4166.667	300.0	99.00498	100.0	0	0.0	0.0	0.133	1.0	97.19799	-4.154	1	2.0	2.0	12.0	0.0	2.0
-4166.667	300.0	99.00498	100.0	0	0.0	0.0	0.133	1.0	97.13196	-4.156	1	2.0	2.0	12.0	0.0	2.0
-4166.667	300.0	99.00498	100.0	0	0.0	0.0	0.132	1.0	97.13196	-4.157	1	2.0	2.0	12.0	0.0	2.0
-4166.667	300.0	99.00498	100.0	0	0.0	0.0	0.131	1.0	96.84895	-4.157	1	2.0	2.0	12.0	0.0	2.0
-4166.667	300.0	99.00498	100.0	0	0.0	0.0	0.131	1.0	96.752594	-4.159	1	2.0	2.0	12.0	0.0	2.0
-4166.667	300.0	99.00498	100.0	0	0.0	0.0	0.13	1.0	96.752594	-4.16	1	2.0	2.0	12.0	0.0	2.0
-4166.667	300.0	99.00498	100.0	0	0.0	0.0	0.13	1.0	97.48434	-4.16	1	2.0	2.0	12.0	0.0	2.0
-4166.667	300.0	99.00498	100.0	0	0.0	0.0	0.13	1.0	97.48434	-4.161	1	2.0	2.0	12.0	0.0	2.0
-4166.667	300.0	99.00498	100.0	0	0.0	0.0	0.129	1.0	97.35597	-4.161	1	2.0	2.0	12.0	0.0	2.0
-4166.667	300.0	99.00498	100.0	0	0.0	0.0	0.129	1.0	96.195724	-4.163	1	2.0	2.0	12.0	0.0	2.0
-4166.667	300.0	99.00498	100.0	0	0.0	0.0	0.129	1.0	96.195724	-4.163	1	2.0	2.0	12.0	0.0	2.0
-4166.667	300.0	99.00498	100.0	1	0.0	0.0	0.129	1.0	96.38649	-4.163	1	2.0	2.0	12.0	0.0	2.0
-4166.667	300.0	99.00498	100.0	1	0.0	0.0	0.129	1.0	96.13822	-4.164	1	2.0	2.0	12.0	0.0	2.0
-4166.667	300.0	99.00498	100.0	1	0.0	0.0	0.129	1.0	96.13822	-4.165	1	2.0	2.0	12.0	0.0	2.0
-4166.667	300.0	99.00498	100.0	1	0.0	0.0	0.129	1.0	95.96699	-4.165	1	2.0	2.0	12.0	0.0	2.0
-4166.667	300.0	99.00498	100.0	1	0.0	0.0	0.128	1.0	95.96699	-4.165	1	2.0	2.0	12.0	0.0	2.0
-4166.667	300.0	99.00498	100.0	1	0.0	0.0	0.128	1.0	96.242905	-4.165	1	2.0	2.0	12.0	0.0	2.0
-4166.667	300.0	99.00498	100.0	1	0.0	0.0	0.128	1.0	96.118416	-4.166	1	2.0	2.0	12.0	0.0	2.0
-4166.667	300.0	99.00498	100.0	1	0.0	0.0	0.128	1.0	96.118416	-4.166	1	2.0	2.0	12.0	0.0	2.0
-4166.667	300.0	99.00498	100.0	1	0.0	0.0	0.128	1.0	96.32513	-4.166	1	2.0	2.0	12.0	0.0	2.0
-4166.667	300.0	99.00498	100.0	1	0.0	0.0	0.128	1.0	96.32695	-4.167	1	2.0	2.0	12.0	0.0	2.0
-4166.667	300.0	99.00498	100.0	1	0.0	0.0	0.128	1.0	96.32695	-4.167	1	2.0	2.0	12.0	0.0	2.0
-4166.667	300.0	99.00498	100.0	1	0.0	0.0	0.128	1.0	98.06846	-4.167	1	2.0	2.0	12.0	0.0	2.0
-4166.667	300.0	99.00498	100.0	1	0.0	0.0	0.127	1.0	98.06846	-4.167	1	2.0	2.0	12.0	0.0	2.0
-4166.667	300.0	99.00498	100.0	1	0.0	0.0	0.127	1.0	98.210014	-4.167	1	2.0	2.0	12.0	0.0	2.0
-4166.667	300.0	99.00498	100.0	1	0.0	0.0	0.126	1.0	97.42381	-4.168	1	2.0	2.0	12.0	0.0	2.0
-4166.667	300.0	99.00498	100.0	1	0.0	0.0	0.125	1.0	97.42381	-4.168	1	2.0	2.0	12.0	0.0	2.0
-4166.667	300.0	99.00498	100.0	1	0.0	0.0	0.125	1.0	97.052864	-4.168	1	2.0	2.0	12.0	0.0	2.0
-4166.667	300.0	99.00498	100.0	1	0.0	0.0	0.124	1.0	97.04458	-4.168	1	2.0	2.0	12.0	0.0	2.0
-4166.667	300.0	99.00498	100.0	1	0.0	0.0	0.123	1.0	97.04458	-4.169	1	2.0	2.0	12.0	0.0	2.0
-4166.667	300.0	99.00498	100.0	1	0.0	0.0	0.122	1.0	97.14664	-4.169	1	2.0	2.0	12.0	0.0	2.0
-4166.667	300.0	99.00498	100.0	1	0.0	0.0	0.12	1.0	97.14664	-4.169	1	2.0	2.0	12.0	0.0	2.0
-4166.667	300.0	99.00498	100.0	1	0.0	0.0	0.119	1.0	97.02261	-4.169	1	2.0	2.0	12.0	0.0	2.0
-4166.667	300.0	99.00498	100.0	1	0.0	0.0	0.117	1.0	96.51273	-4.169	1	2.0	2.0	12.0	0.0	2.0
-4166.667	300.0	99.00498	100.0	1	0.0	0.0	0.116	1.0	96.51273	-4.169	1	2.0	2.0	12.0	0.0	2.0
-4166.667	300.0	99.00498	100.0	1	0.0	0.0	0.114	1.0	96.83936	-4.169	1	2.0	2.0	12.0	0.0	2.0
-4166.667	300.0	99.00498	100.0	1	0.0	0.0	0.113	1.0	97.16688	-4.169	1	2.0	2.0	12.0	0.0	2.0
-4166.667	300.0	99.00498	100.0	1	0.0	0.0	0.111	1.0	97.16688	-4.169	1	2.0	2.0	12.0	0.0	2.0
-4166.667	300.0	99.00498	100.0	1	0.0	0.0	0.11	1.0	97.01863	-4.169	1	2.0	2.0	12.0	0.0	2.0
-4166.667	300.0	99.00498	100.0	1	0.0	0.0	0.108	1.0	97.01863	-4.169	1	2.0	2.0	12.0	0.0	2.0
-4166.667	300.0	99.00498	100.0	1	0.0	0.0	0.106	1.0	97.399345	-4.169	1	2.0	2.0	12.0	0.0	2.0
-4166.667	300.0	99.00498	100.0	1	0.0	0.0	0.105	1.0	97.10015	-4.17	1	2.0	2.0	12.0	0.0	2.0
-4166.667	300.0	99.00498	100.0	1	0.0	0.0	0.103	1.0	97.10015	-4.17	1	2.0	2.0	12.0	0.0	2.0
-4166.667	300.0	99.00498	100.0	1	0.0	0.0	0.101	1.0	96.41567	-4.17	1	2.0	2.0	12.0	0.0	2.0
-4166.667	300.0	99.00498	100.0	1	0.0	0.0	0.1	1.0	96.836105	-4.17	1	2.0	2.0	12.0	0.0	2.0
-4166.667	300.0	99.00498	100.0	1	0.0	0.0	0.098	1.0	96.836105	-4.17	1	2.0	2.0	12.0	0.0	2.0
-4166.667	300.0	99.00498	100.0	1	0.0	0.0	0.097	1.0	96.25786	-4.17	1	2.0	2.0	12.0	0.0	2.0
-4166.667	300.0	99.00498	100.0	1	0.0	0.0	0.096	1.0	96.25786	-4.17	1	2.0	2.0	12.0	0.0	2.0
-4166.667	300.0	99.00498	100.0	1	0.0	0.0	0.094	1.0	96.45781	-4.17	1	2.0	2.0	12.0	0.0	2.0
-4166.667	300.0	99.00498	100.0	1	0.0	0.0	0.093	1.0	96.79943	-4.17	1	2.0	2.0	12.0	0.0	2.0
-4166.667	300.0	99.00498	100.0	1	0.0	0.0	0.092	1.0	96.79943	-4.17	1	2.0	2.0	12.0	0.0	2.0
-4166.667	300.0	99.00498	100.0	1	0.0	0.0	0.09	1.0	96.997284	-4.17	1	2.0	2.0	12.0	0.0	2.0
-4166.667	300.0	99.00498	100.0	1	0.0	0.0	0.089	1.0	97.25616	-4.17	1	2.0	2.0	12.0	0.0	2.0
-4166.667	300.0	99.00498	100.0	1	0.0	0.0	0.088	1.0	97.25616	-4.17	1	2.0	2.0	12.0	0.0	2.0
-4166.667	300.0	99.00498	100.0	1	0.0	0.0	0.087	1.0	96.90309	-4.17	1	2.0	2.0	12.0	0.0	2.0
-4166.667	300.0	99.00498	100.0	1	0.0	0.0	0.086	1.0	96.90309	-4.17	1	2.0	2.0	12.0	0.0	2.0
-4166.667	300.0	99.00498	100.0	1	0.0	0.0	0.085	1.0	97.76564	-4.17	1	2.0	2.0	12.0	0.0	2.0
-4166.667	300.0	99.00498	100.0	1	0.0	0.0	0.084	1.0	97.119125	-4.17	1	2.0	2.0	12.0	0.0	2.0
-4166.667	300.0	99.00498	100.0	1	0.0	0.0	0.084	1.0	97.119125	-4.17	1	2.0	2.0	12.0	0.0	2.0
-4166.667	300.0	99.00498	100.0	1	0.0	0.0	0.083	1.0	96.9077	-4.17	1	2.0	2.0	12.0	0.0	2.0
-4166.667	300.0	99.00498	100.0	1	0.0	0.0	0.083	1.0	96.30046	-4.17	1	2.0	2.0	12.0	0.0	2.0
-4166.667	300.0	99.00498	100.0	1	0.0	0.0	0.082	1.0	96.30046	-4.17	1	2.0	2.0	12.0	0.0	2.0
-4166.667	300.0	99.00498	100.0	1	0.0	0.0	0.082	1.0	96.49414	-4.17	1	2.0	2.0	12.0	0.0	2.0
-4166.667	300.0	99.00498	100.0	1	0.0	0.0	0.081	1.0	97.21324	-4.17	1	2.0	2.0	12.0	0.0	2.0
-4166.667	300.0	99.00498	100.0	1	0.0	0.0	0.081	1.0	97.21324	-4.17	1	2.0	2.0	12.0	0.0	2.0
-4166.667	300.0	99.00498	100.0	1	0.0	0.0	0.081	1.0	98.07464	-4.17	1	2.0	2.0	12.0	0.0	2.0
-4166.667	300.0	99.00498	100.0	1	0.0	0.0	0.08	1.0	98.07464	-4.17	1	2.0	2.0	12.0	0.0	2.0
-4166.667	300.0	99.00498	100.0	1	0.0	0.0	0.08	1.0	97.51358	-4.17	1	2.0	2.0	12.0	0.0	2.0
-4166.667	300.0	99.00498	100.0	1	0.0	0.0	0.08	1.0	97.798325	-4.17	1	2.0	2.0	12.0	0.0	2.0
-4166.667	300.0	99.00498	100.0	1	0.0	0.0	0.079	1.0	97.798325	-4.17	1	2.0	2.0	12.0	0.0	2.0
-4166.667	300.0	99.00498	100.0	1	0.0	0.0	0.079	1.0	98.25792	-4.17	1	2.0	2.0	12.0	0.0	2.0
-4166.667	300.0	99.00498	100.0	1	0.0	0.0	0.079	1.0	98.4371	-4.17	1	2.0	2.0	12.0	0.0	2.0
-4166.667	300.0	99.00498	100.0	1	0.0	0.0	0.079	1.0	98.4371	-4.17	1	2.0	2.0	12.0	0.0	2.0
-4166.667	300.0	99.00498	100.0	1	0.0	0.0	0.078	1.0	97.96963	-4.17	1	2.0	2.0	12.0	0.0	2.0
-4166.667	300.0	99.00498	100.0	1	0.0	0.0	0.078	1.0	97.96963	-4.17	1	2.0	2.0	12.0	0.0	2.0
-4166.667	300.0	99.00498	100.0	1	0.0	0.0	0.078	1.0	97.01621	-4.17	1	2.0	2.0	12.0	0.0	2.0
-4166.667	300.0	99.00498	100.0	1	0.0	0.0	0.077	1.0	97.513176	-4.17	1	2.0	2.0	12.0	0.0	2.0
-4166.667	300.0	99.00498	100.0	1	0.0	0.0	0.077	1.0	97.513176	-4.17	1	2.0	2.0	12.0	0.0	2.0
-4166.667	300.0	99.00498	100.0	1	0.0	0.0	0.076	1.0	98.29978	-4.17	1	2.0	2.0	12.0	0.0	2.0
-4166.667	300.0	99.00498	100.0	1	0.0	0.0	0.076	1.0	97.67112	-4.17	1	2.0	2.0	12.0	0.0	2.0
-4166.667	300.0	99.00498	100.0	1	0.0	0.0	0.075	1.0	97.67112	-4.17	1	2.0	2.0	12.0	0.0	2.0
-4166.667	300.0	99.00498	100.0	1	0.0	0.0	0.074	1.0	97.5217	-4.17	1	2.0	2.0	12.0	0.0	2.0
-4166.667	300.0	99.00498	100.0	1	0.0	0.0	0.074	1.0	97.5217	-4.17	1	2.0	2.0	12.0	0.0	2.0
-4166.667	300.0	99.00498	100.0	1	0.0	0.0	0.073	1.0	97.40488	-4.17	1	2.0	2.0	12.0	0.0	2.0
-4166.667	300.0	99.00498	100.0	1	0.0	0.0	0.072	1.0	96.82448	-4.17	1	2.0	2.0	12.0	0.0	2.0
-4166.667	300.0	99.00498	100.0	1	0.0	0.0	0.071	1.0	96.2295	-4.17	1	2.0	2.0	12.0	0.0	2.0
-4166.667	300.0	99.00498	100.0	1	0.0	0.0	0.07	1.0	96.878235	-4.17	1	2.0	2.0	12.0	0.0	2.0
-4166.667	300.0	99.00498	100.0	1	0.0	0.0	0.069	1.0	97.65983	-4.17	1	2.0	2.0	12.0	0.0	2.0
-4166.667	300.0	99.00498	100.0	1	0.0	0.0	0.068	1.0	97.65983	-4.17	1	2.0	2.0	12.0	0.0	2.0
-4166.667	300.0	99.00498	100.0	1	0.0	0.0	0.067	1.0	96.994354	-4.17	1	2.0	2.0	12.0	0.0	2.0
-4166.667	300.0	99.00498	100.0	1	0.0	0.0	0.066	1.0	96.994354	-4.17	1	2.0	2.0	12.0	0.0	2.0
-4166.667	300.0	99.00498	100.0	1	0.0	0.0	0.065	1.0	95.83717	-4.17	1	2.0	2.0	12.0	0.0	2.0
-4166.667	300.0	99.00498	100.0	1	0.0	0.0	0.064	1.0	96.55774	-4.17	1	2.0	2.0	12.0	0.0	2.0
-4166.667	300.0	99.00498	100.0	1	0.0	0.0	0.063	1.0	96.55774	-4.17	1	2.0	2.0	12.0	0.0	2.0
-4166.667	300.0	99.00498	100.0	1	0.0	0.0	0.062	1.0	95.190414	-4.17	1	2.0	2.0	12.0	0.0	2.0
-4166.667	300.0	99.00498	100.0	1	0.0	0.0	0.061	1.0	94.94607	-4.17	1	2.0	2.0	12.0	0.0	2.0
-4166.667	300.0	99.00498	100.0	1	0.0	0.0	0.06	1.0	94.94607	-4.17	1	2.0	2.0	12.0	0.0	2.0
-4166.667	300.0	99.00498	100.0	1	0.0	0.0	0.059	1.0	95.00412	-4.17	1	2.0	2.0	12.0	0.0	2.0
-4166.667	300.0	99.00498	100.0	1	0.0	0.0	0.058	1.0	95.00412	-4.17	1	2.0	2.0	12.0	0.0	2.0
-4166.667	300.0	99.00498	100.0	1	0.0	0.0	0.057	1.0	95.45758	-4.17	1	2.0	2.0	12.0	0.0	2.0
-4166.667	300.0	99.00498	100.0	1	0.0	0.0	0.056	1.0	95.574036	-4.17	1	2.0	2.0	12.0	0.0	2.0
-4166.667	300.0	99.00498	100.0	1	0.0	0.0	0.055	1.0	95.574036	-4.17	1	2.0	2.0	12.0	0.0	2.0
-4166.667	300.0	99.00498	100.0	1	0.0	0.0	0.054	1.0	94.97901	-4.17	1	2.0	2.0	12.0	0.0	2.0
-4166.667	300.0	99.00498	100.0	1	0.0	0.0	0.053	1.0	95.10481	-4.17	1	2.0	2.0	12.0	0.0	2.0
-4166.667	300.0	99.00498	100.0	1	0.0	0.0	0.052	1.0	95.10481	-4.17	1	2.0	2.0	12.0	0.0	2.0
-4166.667	300.0	99.00498	100.0	1	0.0	0.0	0.051	1.0	95.343315	-4.17	1	2.0	2.0	12.0	0.0	2.0
-4166.667	300.0	99.00498	100.0	1	0.0	0.0	0.05	1.0	95.343315	-4.17	1	2.0	2.0	12.0	0.0	2.0
-4166.667	300.0	99.00498	100.0	1	0.0	0.0	0.048	1.0	95.51588	-4.17	1	2.0	2.0	12.0	0.0	2.0
-4166.667	300.0	99.00498	100.0	1	0.0	0.0	0.047	1.0	95.366196	-4.17	1	2.0	2.0	12.0	0.0	2.0
-4166.667	300.0	99.00498	100.0	1	0.0	0.0	0.046	1.0	95.366196	-4.17	1	2.0	2.0	12.0	0.0	2.0
-4166.667	300.0	99.00498	100.0	1	0.0	0.0	0.045	1.0	95.7039	-4.17	1	2.0	2.0	12.0	0.0	2.0
-4166.667	300.0	99.00498	100.0	1	0.0	0.0	0.044	1.0	95.58658	-4.17	1	2.0	2.0	12.0	0.0	2.0
-4166.667	300.0	99.00498	100.0	1	0.0	0.0	0.042	1.0	95.58658	-4.17	1	2.0	2.0	12.0	0.0	2.0
-4166.667	300.0	99.00498	100.0	1	0.0	0.0	0.041	1.0	94.80022	-4.17	1	2.0	2.0	12.0	0.0	2.0
-4166.667	300.0	99.00498	100.0	1	0.0	0.0	0.04	1.0	94.80022	-4.17	1	2.0	2.0	12.0	0.0	2.0
-4166.667	300.0	99.00498	100.0	1	0.0	0.0	0.038	1.0	95.205894	-4.17	1	2.0	2.0	12.0	0.0	2.0
-4166.667	300.0	99.00498	100.0	1	0.0	0.0	0.037	1.0	95.247345	-4.17	1	2.0	2.0	12.0	0.0	2.0
-4166.667	300.0	99.00498	100.0	1	0.0	0.0	0.036	1.0	95.247345	-4.17	1	2.0	2.0	12.0	0.0	2.0
-4166.667	300.0	99.00498	100.0	1	0.0	0.0	0.034	1.0	95.49605	-4.17	1	2.0	2.0	12.0	0.0	2.0
-4166.667	300.0	99.00498	100.0	1	0.0	0.0	0.033	1.0	95.5968	-4.17	1	2.0	2.0	12.0	0.0	2.0
-4166.667	300.0	99.00498	100.0	1	0.0	0.0	0.031	1.0	95.5968	-4.17	1	2.0	2.0	12.0	0.0	2.0
-4166.667	300.0	99.00498	100.0	1	0.0	0.0	0.03	1.0	96.44385	-4.17	1	2.0	2.0	12.0	0.0	2.0
-4166.667	300.0	99.00498	100.0	1	0.0	0.0	0.028	1.0	96.44385	-4.17	1	2.0	2.0	12.0	0.0	2.0
-4166.667	300.0	99.00498	100.0	1	0.0	0.0	0.027	1.0	95.99382	-4.17	1	2.0	2.0	12.0	0.0	2.0
-4166.667	300.0	99.00498	100.0	1	0.0	0.0	0.026	1.0	96.67561	-4.17	1	2.0	2.0	12.0	0.0	2.0
-4166.667	300.0	99.00498	100.0	1	0.0	0.0	0.024	1.0	96.67561	-4.17	1	2.0	2.0	12.0	0.0	2.0
-4166.667	300.0	99.00498	100.0	1	0.0	0.0	0.023	1.0	96.367065	-4.17	1	2.0	2.0	12.0	0.0	2.0
-4166.667	300.0	99.00498	100.0	1	0.0	0.0	0.022	1.0	96.36706	-4.17	1	2.0	2.0	12.0	0.0	2.0
-4166.667	300.0	99.00498	100.0	1	0.0	0.0	0.021	1.0	96.36706	-4.17	1	2.0	2.0	12.0	0.0	2.0
-4166.667	300.0	99.00498	100.0	1	0.0	0.0	0.019	1.0	96.75371	-4.17	1	2.0	2.0	12.0	0.0	2.0
-4166.667	300.0	99.00498	100.0	1	0.0	0.0	0.018	1.0	96.75371	-4.17	1	2.0	2.0	12.0	0.0	2.0
-4166.667	300.0	99.00498	100.0	1	0.0	0.0	0.016	1.0	97.26135	-4.17	1	2.0	2.0	12.0	0.0	2.0
-4166.667	300.0	99.00498	100.0	1	0.0	0.0	0.015	1.0	96.53901	-4.17	1	2.0	2.0	12.0	0.0	2.0
-4166.667	300.0	99.00498	100.0	1	0.0	0.0	0.013	1.0	96.53901	-4.17	1	2.0	2.0	12.0	0.0	2.0
-4166.667	300.0	99.00498	100.0	1	0.0	0.0	0.012	1.0	97.587975	-4.17	1	2.0	2.0	12.0	0.0	2.0
-4166.667	300.0	99.00498	100.0	1	0.0	0.0	0.011	1.0	97.23271	-4.17	1	2.0	2.0	12.0	0.0	2.0
-4166.667	300.0	99.00498	100.0	1	0.0	0.0	0.009	1.0	96.83008	-4.17	1	2.0	2.0	12.0	0.0	2.0
-4166.667	300.0	99.00498	100.0	1	0.0	0.0	0.008	1.0	96.8111	-4.17	1	2.0	2.0	12.0	0.0	2.0
-4166.667	300.0	99.00498	100.0	1	0.0	0.0	0.007	1.0	96.8111	-4.17	1	2.0	2.0	12.0	0.0	2.0
-4166.667	300.0	99.00498	100.0	1	0.0	0.0	0.005	1.0	95.91883	-4.17	1	2.0	2.0	12.0	0.0	2.0
-4166.667	300.0	99.00498	100.0	1	0.0	0.0	0.004	1.0	96.67672	-4.17	1	2.0	2.0	12.0	0.0	2.0
-4166.667	300.0	99.00498	100.0	1	0.0	0.0	0.003	1.0	96.67672	-4.17	1	2.0	2.0	12.0	0.0	2.0
-4166.667	300.0	99.00498	100.0	1	0.0	0.0	0.001	1.0	96.86921	-4.17	1	2.0	2.0	12.0	0.0	2.0
-4166.667	300.0	99.00498	100.0	1	0.0	0.0	0.0	1.0	96.6702	-4.17	1	2.0	2.0	12.0	0.0	2.0
-4166.667	300.0	99.00498	100.0	1	0.0	0.0	0.0	1.0	96.6702	-4.17	1	2.0	2.0	12.0	0.0	2.0
-4166.667	300.0	99.00498	100.0	1	0.0	0.0	-0.002	1.0	95.91534	-4.17	1	2.0	2.0	12.0	0.0	2.0
-4166.667	300.0	99.00498	100.0	1	0.0	0.0	-0.003	1.0	95.91534	-4.17	1	2.0	2.0	12.0	0.0	2.0
-4166.667	300.0	99.00498	100.0	1	0.0	0.0	-0.004	1.0	95.42583	-4.17	1	2.0	2.0	12.0	0.0	2.0
-4166.667	300.0	99.00498	100.0	1	0.0	0.0	-0.006	1.0	95.77851	-4.17	1	2.0	2.0	12.0	0.0	2.0
-4166.667	300.0	99.00498	100.0	1	0.0	0.0	-0.007	1.0	95.77851	-4.17	1	2.0	2.0	12.0	0.0	2.0
-4166.667	300.0	99.00498	100.0	1	0.0	0.0	-0.008	1.0	95.73933	-4.17	1	2.0	2.0	12.0	0.0	2.0
-4166.667	300.0	99.00498	100.0	0	0.0	0.0	-0.009	1.0	96.62374	-4.17	1	2.0	3.0	14.0	0.0	2.0
-4166.667	300.0	99.00498	100.0	0	0.0	0.0	-0.01	1.0	96.62374	-4.17	1	2.0	3.0	14.0	0.0	2.0
0.0	300.0	99.00498	100.0	0	0.0	0.0	-0.011	1.0	96.95975	-4.17	1	2.0	3.0	0.0	0.0	2.0
0.0	300.0	99.00498	100.0	0	0.0	0.0	-0.012	1.0	96.95975	-4.17	1	2.0	3.0	0.0	0.0	2.0
0.0	300.0	99.00498	100.0	0	0.0	0.0	-0.013	1.0	96.76476	-4.17	0	2.0	3.0	7.0	0.0	2.0
0.0	300.0	99.00498	100.0	0	0.0	0.0	-0.014	1.0	96.77806	-4.17	0	2.0	3.0	0.0	0.0	2.0
0.0	300.0	99.00498	100.0	0	0.0	0.0	-0.015	1.0	96.653946	-3.601	0	2.0	3.0	0.0	0.0	2.0
0.0	300.0	99.00498	100.0	0	0.0	0.0	-0.015	1.0	96.94097	-3.601	0	2.0	3.0	0.0	0.0	2.0
0.0	300.0	99.00498	100.0	0	0.0	0.0	-0.016	1.0	96.373276	-3.347	0	2.0	3.0	0.0	0.0	2.0
0.0	300.0	99.00498	100.0	0	0.0	0.0	-0.016	1.0	96.373276	-2.89	0	2.0	3.0	0.0	0.0	2.0
0.0	300.0	99.00498	100.0	0	0.0	0.0	-0.016	1.0	96.351944	-2.89	0	2.0	3.0	0.0	0.0	2.0
0.0	300.0	99.00498	100.0	0	0.0	0.0	-0.016	1.0	96.351944	-2.686	0	2.0	3.0	0.0	0.0	2.0
0.0	300.0	99.00498	100.0	0	0.0	0.0	-0.016	1.0	96.832985	-2.686	0	2.0	3.0	0.0	0.0	2.0
0.0	300.0	99.00498	100.0	0	0.0	0.0	-0.016	1.0	97.006096	-2.319	0	2.0	3.0	0.0	0.0	2.0
0.0	300.0	99.00498	100.0	0	0.0	0.0	-0.015	1.0	97.006096	-2.155	0	2.0	3.0	0.0	0.0	2.0
0.0	300.0	99.00498	100.0	0	0.0	0.0	-0.015	1.0	95.909	-2.155	0	2.0	3.0	0.0	0.0	2.0
0.0	300.0	99.00498	100.0	0	0.0	0.0	-0.014	1.0	95.37961	-1.861	0	2.0	3.0	0.0	0.0	2.0
0.0	300.0	99.00498	100.0	0	0.0	0.0	-0.014	1.0	95.37961	-1.729	0	2.0	3.0	0.0	0.0	2.0
0.0	300.0	99.00498	100.0	0	0.0	0.0	-0.013	1.0	95.22045	-1.729	0	2.0	3.0	0.0	0.0	2.0
0.0	300.0	99.00498	100.0	0	0.0	0.0	-0.012	1.0	95.22045	-1.493	0	2.0	3.0	0.0	0.0	2.0
0.0	300.0	99.00498	100.0	0	0.0	0.0	-0.01	1.0	95.61357	-1.493	0	2.0	3.0	0.0	0.0	2.0
0.0	300.0	99.00498	100.0	0	0.0	0.0	-0.009	1.0	96.9606	-1.387	0	2.0	3.0	0.0	0.0	2.0
0.0	300.0	99.00498	100.0	0	0.0	0.0	-0.008	1.0	96.9606	-1.198	0	2.0	3.0	0.0	0.0	2.0
0.0	300.0	99.00498	100.0	0	0.0	0.0	-0.007	1.0	97.253044	-1.198	0	2.0	3.0	0.0	0.0	2.0
0.0	300.0	99.00498	100.0	0	0.0	0.0	-0.006	1.0	96.706375	-1.034	0	2.0	3.0	0.0	0.0	2.0
0.0	300.0	99.00498	100.0	0	0.0	0.0	-0.004	1.0	96.706375	-1.034	0	2.0	3.0	0.0	0.0	2.0
0.0	300.0	99.00498	100.0	0	0.0	0.0	-0.003	1.0	96.2394	-0.961	0	2.0	3.0	0.0	0.0	2.0
0.0	300.0	99.00498	100.0	0	0.0	0.0	-0.002	1.0	96.2394	-0.83	0	2.0	3.0	0.0	0.0	2.0
0.0	300.0	99.00498	100.0	0	0.0	0.0	0.0	1.0	95.245514	-0.83	0	2.0	3.0	0.0	0.0	2.0
0.0	300.0	99.00498	100.0	0	0.0	0.0	0.0	1.0	94.84491	-0.771	0	2.0	3.0	0.0	0.0	2.0
0.0	300.0	99.00498	100.0	0	0.0	0.0	0.001	1.0	94.84491	-0.666	0	2.0	3.0	0.0	0.0	2.0
0.0	300.0	99.00498	100.0	0	0.0	0.0	0.003	1.0	95.205246	-0.666	0	2.0	3.0	0.0	0.0	2.0
0.0	300.0	99.00498	100.0	0	0.0	0.0	0.004	1.0	94.41619	-0.618	0	2.0	3.0	0.0	0.0	2.0
0.0	300.0	99.00498	100.0	0	0.0	0.0	0.006	1.0	94.41619	-0.534	0	2.0	3.0	0.0	0.0	2.0
0.0	300.0	99.00498	100.0	0	0.0	0.0	0.007	1.0	95.31875	-0.534	0	2.0	3.0	0.0	0.0	2.0
0.0	300.0	99.00498	100.0	0	0.0	0.0	0.008	1.0	95.31875	-0.496	0	2.0	3.0	0.0	0.0	2.0
0.0	300.0	99.00498	100.0	0	0.0	0.0	0.01	1.0	96.195175	-0.496	0	2.0	3.0	0.0	0.0	2.0
0.0	300.0	99.00498	100.0	0	0.0	0.0	0.011	1.0	96.577705	-0.428	0	2.0	3.0	0.0	0.0	2.0
0.0	300.0	99.00498	100.0	0	0.0	0.0	0.012	1.0	96.577705	-0.398	0	2.0	3.0	0.0	0.0	2.0
0.0	300.0	99.00498	100.0	0	0.0	0.0	0.014	1.0	96.74412	-0.398	0	2.0	3.0	0.0	0.0	2.0
0.0	300.0	99.00498	100.0	0	0.0	0.0	0.015	1.0	96.18511	-0.343	0	2.0	3.0	0.0	0.0	2.0
0.0	300.0	99.00498	100.0	0	0.0	0.0	0.016	1.0	96.18511	-0.296	0	2.0	3.0	0.0	0.0	2.0
0.0	300.0	99.00498	100.0	0	0.0	0.0	0.018	1.0	96.94781	-0.296	0	2.0	3.0	0.0	0.0	2.0
0.0	300.0	99.00498	100.0	0	0.0	0.0	0.019	1.0	96.94781	-0.276	0	2.0	3.0	0.0	0.0	2.0
0.0	300.0	99.00498	100.0	0	0.0	0.0	0.021	1.0	96.42698	-0.276	0	2.0	3.0	0.0	0.0	2.0
0.0	300.0	99.00498	100.0	0	0.0	0.0	0.022	1.0	95.36098	-0.238	0	2.0	3.0	0.0	0.0	2.0
0.0	300.0	99.00498	100.0	0	0.0	0.0	0.023	1.0	95.36098	-0.221	0	2.0	3.0	0.0	0.0	2.0
0.0	300.0	99.00498	100.0	0	0.0	0.0	0.025	1.0	95.36922	-0.221	0	2.0	3.0	0.0	0.0	2.0
0.0	300.0	99.00498	100.0	0	0.0	0.0	0.026	1.0	95.459755	-0.19	0	2.0	3.0	0.0	0.0	2.0
0.0	300.0	99.00498	100.0	0	0.0	0.0	0.027	1.0	95.459755	-0.177	0	2.0	3.0	0.0	0.0	2.0
0.0	300.0	99.00498	100.0	0	0.0	0.0	0.029	1.0	96.21028	-0.177	0	2.0	3.0	0.0	0.0	2.0
0.0	300.0	99.00498	100.0	0	0.0	0.0	0.03	1.0	96.21028	-0.152	0	2.0	3.0	0.0	0.0	2.0
0.0	300.0	99.00498	100.0	0	0.0	0.0	0.031	1.0	96.538864	-0.152	0	2.0	3.0	0.0	0.0	2.0
0.0	300.0	99.00498	100.0	0	0.0	0.0	0.033	1.0	96.65106	-0.142	0	2.0	3.0	0.0	0.0	2.0
0.0	300.0	99.00498	100.0	0	0.0	0.0	0.034	1.0	96.99461	-0.122	0	2.0	3.0	0.0	0.0	2.0
0.0	300.0	99.00498	100.0	0	0.0	0.0	0.035	1.0	97.27999	-0.122	0	2.0	3.0	0.0	0.0	2.0
0.0	300.0	99.00498	100.0	0	0.0	0.0	0.037	1.0	96.58709	-0.113	0	2.0	3.0	0.0	0.0	2.0
0.0	300.0	99.00498	100.0	0	0.0	0.0	0.038	1.0	96.58709	-0.098	0	2.0	3.0	0.0	0.0	2.0
0.0	300.0	99.00498	100.0	0	0.0	0.0	0.039	1.0	95.823296	-0.098	0	2.0	3.0	0.0	0.0	2.0
0.0	300.0	99.00498	100.0	0	0.0	0.0	0.04	1.0	95.823296	-0.091	0	2.0	3.0	0.0	0.0	2.0
0.0	300.0	99.00498	100.0	0	0.0	0.0	0.041	1.0	95.65586	-0.091	0	2.0	3.0	0.0	0.0	2.0
0.0	300.0	99.00498	100.0	0	0.0	0.0	0.042	1.0	95.44891	-0.078	0	2.0	3.0	0.0	0.0	2.0
0.0	300.0	99.00498	100.0	0	0.0	0.0	0.043	1.0	95.44891	-0.072	0	2.0	3.0	0.0	0.0	2.0
0.0	300.0	99.00498	100.0	0	0.0	0.0	0.044	1.0	95.15639	-0.072	0	2.0	3.0	0.0	0.0	2.0
0.0	300.0	99.00498	100.0	0	0.0	0.0	0.045	1.0	94.184265	-0.062	0	2.0	3.0	0.0	0.0	2.0
0.0	300.0	99.00498	100.0	0	0.0	0.0	0.046	1.0	94.184265	-0.058	0	2.0	3.0	0.0	0.0	2.0
0.0	300.0	99.00498	100.0	0	0.0	0.0	0.047	1.0	94.76349	-0.058	0	2.0	3.0	0.0	0.0	2.0
0.0	300.0	99.00498	100.0	0	0.0	0.0	0.048	1.0	94.76349	-0.05	0	2.0	3.0	0.0	0.0	2.0
0.0	300.0	99.00498	100.0	0	0.0	0.0	0.049	1.0	94.15135	-0.05	0	2.0	3.0	0.0	0.0	2.0
0.0	300.0	99.00498	100.0	0	0.0	0.0	0.049	1.0	94.28022	-0.046	0	2.0	3.0	0.0	0.0	2.0
0.0	300.0	99.00498	100.0	0	0.0	0.0	0.05	1.0	94.302635	-0.04	0	2.0	3.0	0.0	0.0	2.0
0.0	300.0	99.00498	100.0	0	0.0	0.0	0.05	1.0	94.35171	-0.04	0	2.0	3.0	0.0	0.0	2.0
0.0	300.0	99.00498	100.0	0	0.0	0.0	0.051	1.0	94.748795	-0.037	0	2.0	3.0	0.0	0.0	2.0
0.0	300.0	99.00498	100.0	0	0.0	0.0	0.052	1.0	94.748795	-0.032	0	2.0	3.0	0.0	0.0	2.0
0.0	300.0	99.00498	100.0	0	0.0	0.0	0.052	1.0	93.79295	-0.032	0	2.0	3.0	0.0	0.0	2.0
0.0	300.0	99.00498	100.0	0	0.0	0.0	0.053	1.0	93.79295	-0.029	0	2.0	3.0	0.0	0.0	2.0
0.0	300.0	99.00498	100.0	0	0.0	0.0	0.054	1.0	95.20152	-0.029	0	2.0	3.0	0.0	0.0	2.0
0.0	300.0	99.00498	100.0	0	0.0	0.0	0.054	1.0	95.33104	-0.025	0	2.0	3.0	0.0	0.0	2.0
0.0	300.0	99.00498	100.0	0	0.0	0.0	0.055	1.0	95.33104	-0.023	0	2.0	3.0	0.0	0.0	2.0
0.0	300.0	99.00498	100.0	0	0.0	0.0	0.055	1.0	95.66284	-0.023	0	2.0	3.0	0.0	0.0	2.0
0.0	300.0	99.00498	100.0	0	0.0	0.0	0.056	1.0	95.93839	-0.02	0	2.0	3.0	0.0	0.0	2.0
0.0	300.0	99.00498	100.0	0	0.0	0.0	0.056	1.0	95.93839	-0.018	0	2.0	3.0	0.0	0.0	2.0
0.0	300.0	99.00498	100.0	0	0.0	0.0	0.057	1.0	96.51799	-0.018	0	2.0	3.0	0.0	0.0	2.0
0.0	300.0	99.00498	100.0	0	0.0	0.0	0.058	1.0	96.51799	-0.016	0	2.0	3.0	0.0	0.0	2.0
0.0	300.0	99.00498	100.0	0	0.0	0.0	0.059	1.0	96.54221	-0.016	0	2.0	3.0	0.0	0.0	2.0
0.0	300.0	99.00498	100.0	0	0.0	0.0	0.06	1.0	95.97734	-0.013	0	2.0	3.0	0.0	0.0	2.0
0.0	300.0	99.00498	100.0	0	0.0	0.0	0.06	1.0	95.97734	-0.012	0	2.0	3.0	0.0	0.0	2.0
0.0	300.0	99.00498	100.0	0	0.0	0.0	0.061	1.0	96.3324	-0.012	0	2.0	3.0	0.0	0.0	2.0
0.0	300.0	99.00498	100.0	0	0.0	0.0	0.062	1.0	96.01711	-0.01	0	2.0	3.0	0.0	0.0	2.0
0.0	300.0	99.00498	100.0	0	0.0	0.0	0.062	1.0	96.01711	-0.009	0	2.0	3.0	0.0	0.0	2.0
0.0	300.0	99.00498	100.0	0	0.0	0.0	0.063	1.0	95.60449	-0.009	0	2.0	3.0	0.0	0.0	2.0
0.0	300.0	99.00498	100.0	0	0.0	0.0	0.064	1.0	95.60449	-0.008	0	2.0	3.0	0.0	0.0	2.0
0.0	300.0	99.00498	100.0	0	0.0	0.0	0.065	1.0	96.278725	-0.008	0	2.0	3.0	0.0	0.0	2.0
0.0	300.0	99.00498	100.0	0	0.0	0.0	0.066	1.0	96.03982	-0.007	0	2.0	3.0	0.0	0.0	2.0
0.0	300.0	99.00498	100.0	0	0.0	0.0	0.067	1.0	95.549416	-0.006	0	2.0	3.0	0.0	0.0	2.0
0.0	300.0	99.00498	100.0	0	0.0	0.0	0.068	1.0	95.04426	-0.006	0	2.0	3.0	0.0	0.0	2.0
0.0	300.0	99.00498	100.0	0	0.0	0.0	0.068	1.0	94.80319	-0.006	0	2.0	3.0	0.0	0.0	2.0
0.0	300.0	99.00498	100.0	0	0.0	0.0	0.069	1.0	94.80319	-0.005	0	2.0	3.0	0.0	0.0	2.0
0.0	300.0	99.00498	100.0	0	0.0	0.0	0.07	1.0	95.445595	-0.005	0	2.0	3.0	0.0	0.0	2.0
0.0	300.0	99.00498	100.0	0	0.0	0.0	0.071	1.0	95.445595	-0.004	0	2.0	3.0	0.0	0.0	2.0
0.0	300.0	99.00498	100.0	0	0.0	0.0	0.072	1.0	95.27419	-0.004	0	2.0	3.0	0.0	0.0	2.0
0.0	300.0	99.00498	100.0	0	0.0	0.0	0.073	1.0	96.62564	-0.003	0	2.0	3.0	0.0	0.0	2.0
0.0	300.0	99.00498	100.0	0	0.0	0.0	0.074	1.0	96.62564	-0.003	0	2.0	3.0	0.0	0.0	2.0
0.0	300.0	99.00498	100.0	0	0.0	0.0	0.075	1.0	97.264145	-0.003	0	2.0	3.0	0.0	0.0	2.0
0.0	300.0	99.00498	100.0	0	0.0	0.0	0.076	1.0	97.30661	-0.002	0	2.0	3.0	0.0	0.0	2.0
0.0	300.0	99.00498	100.0	0	0.0	0.0	0.077	1.0	97.30661	-0.002	0	2.0	3.0	0.0	0.0	2.0
0.0	300.0	99.00498	100.0	0	0.0	0.0	0.078	1.0	97.33307	-0.002	0	2.0	3.0	0.0	0.0	2.0
0.0	300.0	99.00498	100.0	0	0.0	0.0	0.079	1.0	97.647125	-0.002	0	2.0	3.0	0.0	0.0	2.0
0.0	300.0	99.00498	100.0	0	0.0	0.0	0.08	1.0	97.647125	-0.002	0	2.0	3.0	0.0	0.0	2.0
0.0	300.0	99.00498	100.0	0	0.0	0.0	0.081	1.0	96.97628	-0.001	0	2.0	3.0	0.0	0.0	2.0
0.0	300.0	99.00498	100.0	0	0.0	0.0	0.082	1.0	96.97628	-0.001	0	2.0	3.0	0.0	0.0	2.0
0.0	300.0	99.00498	100.0	0	0.0	0.0	0.083	1.0	96.51504	-0.001	0	2.0	3.0	0.0	0.0	2.0
0.0	300.0	99.00498	100.0	0	0.0	0.0	0.084	1.0	96.048805	-0.001	0	2.0	3.0	0.0	0.0	2.0
0.0	300.0	99.00498	100.0	0	0.0	0.0	0.084	1.0	96.048805	-0.001	0	2.0	3.0	0.0	0.0	2.0
0.0	300.0	99.00498	100.0	0	0.0	0.0	0.085	1.0	95.66532	-0.001	0	2.0	3.0	0.0	0.0	2.0
0.0	300.0	99.00498	100.0	0	0.0	0.0	0.086	1.0	96.40845	0.0	0	2.0	3.0	0.0	0.0	2.0
0.0	300.0	99.00498	100.0	0	0.0	0.0	0.087	1.0	96.40845	0.0	0	2.0	3.0	0.0	0.0	2.0
0.0	300.0	99.00498	100.0	0	0.0	0.0	0.088	1.0	96.30727	0.0	0	2.0	3.0	0.0	0.0	2.0
0.0	300.0	99.00498	100.0	0	0.0	0.0	0.089	1.0	95.882996	0.0	0	2.0	3.0	0.0	0.0	2.0
0.0	300.0	99.00498	100.0	0	0.0	0.0	0.09	1.0	96.51176	0.0	0	2.0	3.0	0.0	0.0	2.0
0.0	300.0	99.00498	100.0	0	0.0	0.0	0.091	1.0	96.02098	0.0	0	2.0	3.0	0.0	0.0	2.0
0.0	300.0	99.00498	100.0	0	0.0	0.0	0.092	1.0	95.24869	0.0	0	2.0	3.0	0.0	0.0	2.0
0.0	300.0	99.00498	100.0	0	0.0	0.0	0.092	1.0	95.96543	0.0	0	2.0	3.0	0.0	0.0	2.0
0.0	300.0	99.00498	100.0	0	0.0	0.0	0.093	1.0	95.592026	0.0	0	2.0	3.0	0.0	0.0	2.0
0.0	300.0	99.00498	100.0	0	0.0	0.0	0.094	1.0	95.592026	0.0	0	2.0	3.0	0.0	0.0	2.0
0.0	300.0	99.00498	100.0	0	0.0	0.0	0.095	1.0	95.93647	0.0	0	2.0	3.0	0.0	0.0	2.0
0.0	300.0	99.00498	100.0	0	0.0	0.0	0.096	1.0	95.93647	0.0	0	2.0	3.0	0.0	0.0	2.0
0.0	300.0	99.00498	100.0	0	0.0	0.0	0.097	1.0	95.88434	0.0	0	2.0	3.0	0.0	0.0	2.0
0.0	300.0	99.00498	100.0	0	0.0	0.0	0.098	1.0	96.57418	0.0	0	2.0	3.0	0.0	0.0	2.0
0.0	300.0	99.00498	100.0	0	0.0	0.0	0.098	1.0	96.57418	0.0	0	2.0	3.0	0.0	0.0	2.0
0.0	300.0	99.00498	100.0	0	0.0	0.0	0.099	1.0	97.26954	0.0	0	2.0	3.0	0.0	0.0	2.0
0.0	300.0	99.00498	100.0	0	0.0	0.0	0.1	1.0	96.63065	0.0	0	2.0	3.0	0.0	0.0	2.0
0.0	300.0	99.00498	100.0	0	0.0	0.0	0.101	1.0	96.63065	0.0	0	2.0	3.0	0.0	0.0	2.0
0.0	300.0	99.00498	100.0	0	0.0	0.0	0.102	1.0	95.54723	0.0	0	2.0	3.0	0.0	0.0	2.0
0.0	300.0	99.00498	100.0	0	0.0	0.0	0.103	1.0	95.54723	0.0	0	2.0	3.0	0.0	0.0	2.0
0.0	300.0	99.00498	100.0	0	0.0	0.0	0.104	1.0	95.13081	0.0	0	2.0	3.0	0.0	0.0	2.0
0.0	300.0	99.00498	100.0	0	0.0	0.0	0.105	1.0	96.07971	0.0	0	2.0	3.0	0.0	0.0	2.0
0.0	300.0	99.00498	100.0	0	0.0	0.0	0.106	1.0	96.07971	0.0	0	2.0	3.0	0.0	0.0	2.0
0.0	300.0	99.00498	100.0	0	0.0	0.0	0.107	1.0	96.5106	0.0	0	2.0	3.0	0.0	0.0	2.0
0.0	300.0	99.00498	100.0	0	0.0	0.0	0.108	1.0	96.27431	0.0	0	2.0	3.0	0.0	0.0	2.0
0.0	300.0	99.00498	100.0	0	0.0	0.0	0.109	1.0	96.27431	0.0	0	2.0	3.0	0.0	0.0	2.0
0.0	300.0	99.00498	100.0	0	0.0	0.0	0.11	1.0	96.78437	0.0	0	2.0	3.0	0.0	0.0	2.0
0.0	300.0	99.00498	100.0	0	0.0	0.0	0.111	1.0	96.78437	0.0	0	2.0	3.0	0.0	0.0	2.0
0.0	300.0	99.00498	100.0	0	0.0	0.0	0.112	1.0	97.000244	0.0	0	2.0	3.0	0.0	0.0	2.0
0.0	300.0	99.00498	100.0	0	0.0	0.0	0.113	1.0	97.88164	0.0	0	2.0	3.0	0.0	0.0	2.0
0.0	300.0	99.00498	100.0	0	0.0	0.0	0.114	1.0	97.88164	0.0	0	2.0	3.0	0.0	0.0	2.0
0.0	300.0	99.00498	100.0	0	0.0	0.0	0.115	1.0	97.11304	0.0	0	2.0	3.0	0.0	0.0	2.0
0.0	300.0	99.00498	100.0	0	0.0	0.0	0.116	1.0	96.43048	0.0	0	2.0	3.0	0.0	0.0	2.0
0.0	300.0	99.00498	100.0	0	0.0	0.0	0.118	1.0	96.43048	0.0	0	2.0	3.0	0.0	0.0	2.0
0.0	300.0	99.00498	100.0	0	0.0	0.0	0.119	1.0	96.72354	0.0	0	2.0	3.0	0.0	0.0	2.0
0.0	300.0	99.00498	100.0	0	0.0	0.0	0.12	1.0	96.72354	0.0	0	2.0	3.0	0.0	0.0	2.0
0.0	300.0	99.00498	100.0	0	0.0	0.0	0.121	1.0	97.114265	0.0	0	2.0	3.0	0.0	0.0	2.0
0.0	300.0	99.00498	100.0	0	0.0	0.0	0.122	1.0	97.085045	0.0	0	2.0	3.0	0.0	0.0	2.0
0.0	300.0	99.00498	100.0	0	0.0	0.0	0.124	1.0	97.21093	0.0	0	2.0	3.0	0.0	0.0	2.0
0.0	300.0	99.00498	100.0	0	0.0	0.0	0.125	1.0	97.215195	0.0	0	2.0	3.0	0.0	0.0	2.0
0.0	300.0	99.00498	100.0	0	0.0	0.0	0.126	1.0	96.97703	0.0	0	2.0	3.0	0.0	0.0	2.0
0.0	300.0	99.00498	100.0	0	0.0	0.0	0.127	1.0	96.97703	0.0	0	2.0	3.0	0.0	0.0	2.0
0.0	300.0	99.00498	100.0	0	0.0	0.0	0.128	1.0	96.02534	0.0	0	2.0	3.0	0.0	0.0	2.0
0.0	300.0	99.00498	100.0	0	0.0	0.0	0.13	1.0	96.02534	0.0	0	2.0	3.0	0.0	0.0	2.0
0.0	300.0	99.00498	100.0	0	0.0	0.0	0.131	1.0	95.88676	0.0	0	2.0	3.0	0.0	0.0	2.0
0.0	300.0	99.00498	100.0	0	0.0	0.0	0.132	1.0	96.54085	0.0	0	2.0	3.0	0.0	0.0	2.0
0.0	300.0	99.00498	100.0	0	0.0	0.0	0.133	1.0	96.54085	0.0	0	2.0	3.0	0.0	0.0	2.0
0.0	300.0	99.00498	100.0	0	0.0	0.0	0.135	1.0	95.84323	0.0	0	2.0	3.0	0.0	0.0	2.0
0.0	300.0	99.00498	100.0	0	0.0	0.0	0.136	1.0	96.29517	0.0	0	2.0	3.0	0.0	0.0	2.0
0.0	300.0	99.00498	100.0	0	0.0	0.0	0.137	1.0	96.29517	0.0	0	2.0	3.0	0.0	0.0	2.0
0.0	300.0	99.00498	100.0	0	0.0	0.0	0.138	1.0	97.03767	0.0	0	2.0	3.0	0.0	0.0	2.0
0.0	300.0	99.00498	100.0	0	0.0	0.0	0.139	1.0	97.03767	0.0	0	2.0	3.0	0.0	0.0	2.0
0.0	300.0	99.00498	100.0	0	0.0	0.0	0.14	1.0	96.591286	0.0	0	2.0	3.0	0.0	0.0	2.0
0.0	300.0	99.00498	100.0	0	0.0	0.0	0.142	1.0	96.771576	0.0	0	2.0	3.0	0.0	0.0	2.0
0.0	300.0	99.00498	100.0	0	0.0	0.0	0.143	1.0	96.771576	0.0	0	2.0	3.0	0.0	0.0	2.0
0.0	300.0	99.00498	100.0	0	0.0	0.0	0.144	1.0	96.359344	0.0	0	2.0	3.0	0.0	0.0	2.0
0.0	300.0	99.00498	100.0	0	0.0	0.0	0.145	1.0	96.89563	0.0	0	2.0	3.0	0.0	0.0	2.0
0.0	300.0	99.00498	100.0	0	0.0	0.0	0.146	1.0	96.89563	0.0	0	2.0	3.0	0.0	0.0	2.0
0.0	300.0	99.00498	100.0	0	0.0	0.0	0.148	1.0	96.683426	0.0	0	2.0	3.0	0.0	0.0	2.0
0.0	300.0	99.00498	100.0	0	0.0	0.0	0.149	1.0	97.11938	0.0	0	2.0	3.0	0.0	0.0	2.0
0.0	300.0	99.00498	100.0	0	0.0	0.0	0.15	1.0	97.490074	0.0	0	2.0	3.0	0.0	0.0	2.0
0.0	300.0	99.00498	100.0	0	0.0	0.0	0.151	1.0	98.54275	0.0	0	2.0	3.0	0.0	0.0	2.0
0.0	300.0	99.00498	100.0	0	0.0	0.0	0.152	1.0	98.54275	0.0	0	2.0	3.0	0.0	0.0	2.0
0.0	300.0	99.00498	100.0	0	0.0	0.0	0.153	1.0	97.6037	0.0	0	2.0	3.0	0.0	0.0	2.0
0.0	300.0	99.00498	100.0	0	0.0	0.0	0.155	1.0	97.59523	0.0	0	2.0	3.0	0.0	0.0	2.0
0.0	300.0	99.00498	100.0	0	0.0	0.0	0.156	1.0	97.59523	0.0	0	2.0	3.0	0.0	0.0	2.0
0.0	300.0	99.00498	100.0	0	0.0	0.0	0.157	1.0	96.81135	0.0	0	2.0	3.0	0.0	0.0	2.0
0.0	300.0	99.00498	100.0	0	0.0	0.0	0.158	1.0	96.81135	0.0	0	2.0	3.0	0.0	0.0	2.0
0.0	300.0	99.00498	100.0	0	0.0	0.0	0.159	1.0	97.928215	0.0	0	2.0	3.0	0.0	0.0	2.0
0.0	300.0	99.00498	100.0	0	0.0	0.0	0.16	1.0	98.23408	0.0	0	2.0	3.0	0.0	0.0	2.0
0.0	300.0	99.00498	100.0	0	0.0	0.0	0.161	1.0	98.23408	0.0	0	2.0	3.0	0.0	0.0	2.0
0.0	300.0	99.00498	100.0	0	0.0	0.0	0.163	1.0	97.52268	0.0	0	2.0	3.0	0.0	0.0	2.0
0.0	300.0	99.00498	100.0	0	0.0	0.0	0.164	1.0	98.26496	0.0	0	2.0	3.0	0.0	0.0	2.0
0.0	300.0	99.00498	100.0	0	0.0	0.0	0.165	1.0	97.963806	0.0	0	2.0	3.0	0.0	0.0	2.0
0.0	300.0	99.00498	100.0	0	0.0	0.0	0.166	1.0	97.822556	0.0	0	2.0	3.0	0.0	0.0	2.0
0.0	300.0	99.00498	100.0	0	0.0	0.0	0.167	1.0	97.822556	0.0	0	2.0	3.0	0.0	0.0	2.0
0.0	300.0	99.00498	100.0	0	0.0	0.0	0.168	1.0	98.49411	0.0	0	2.0	3.0	0.0	0.0	2.0
0.0	300.0	99.00498	100.0	0	0.0	0.0	0.169	1.0	98.921036	0.0	0	2.0	3.0	0.0	0.0	2.0
0.0	300.0	99.00498	100.0	0	0.0	0.0	0.17	1.0	98.921036	0.0	0	2.0	3.0	0.0	0.0	2.0
0.0	300.0	99.00498	100.0	0	0.0	0.0	0.172	1.0	97.64067	0.0	0	2.0	3.0	0.0	0.0	2.0
0.0	300.0	99.00498	100.0	0	0.0	0.0	0.173	1.0	97.53276	0.0	0	2.0	3.0	0.0	0.0	2.0
0.0	300.0	99.00498	100.0	0	0.0	0.0	0.174	1.0	97.53276	0.0	0	2.0	3.0	0.0	0.0	2.0
0.0	300.0	99.00498	100.0	0	0.0	0.0	0.175	1.0	96.85076	0.0	0	2.0	3.0	0.0	0.0	2.0
0.0	300.0	99.00498	100.0	0	0.0	0.0	0.176	1.0	96.85076	0.0	0	2.0	3.0	0.0	0.0	2.0
0.0	300.0	99.00498	100.0	0	0.0	0.0	0.177	1.0	96.072754	0.0	0	2.0	3.0	0.0	0.0	2.0
0.0	300.0	99.00498	100.0	0	0.0	0.0	0.178	1.0	96.02937	0.0	0	2.0	3.0	0.0	0.0	2.0
0.0	300.0	99.00498	100.0	0	0.0	0.0	0.179	1.0	96.02937	0.0	0	2.0	3.0	0.0	0.0	2.0
0.0	300.0	99.00498	100.0	0	0.0	0.0	0.18	1.0	95.49246	0.0	0	2.0	3.0	0.0	0.0	2.0
0.0	300.0	99.00498	100.0	0	0.0	0.0	0.181	1.0	94.898994	0.0	0	2.0	3.0	0.0	0.0	2.0
0.0	300.0	99.00498	100.0	0	0.0	0.0	0.181	1.0	94.898994	0.0	0	2.0	3.0	0.0	0.0	2.0
0.0	300.0	99.00498	100.0	0	0.0	0.0	0.182	1.0	94.703384	0.0	0	2.0	3.0	0.0	0.0	2.0
0.0	300.0	99.00498	100.0	0	0.0	0.0	0.183	1.0	94.703384	0.0	0	2.0	3.0	0.0	0.0	2.0
0.0	300.0	99.00498	100.0	0	0.0	0.0	0.184	1.0	95.76948	0.0	0	2.0	3.0	0.0	0.0	2.0
0.0	300.0	99.00498	100.0	0	0.0	0.0	0.184	1.0	96.278145	0.0	0	2.0	3.0	0.0	0.0	2.0
0.0	300.0	99.00498	100.0	0	0.0	0.0	0.185	1.0	96.278145	0.0	0	2.0	3.0	0.0	0.0	2.0
0.0	300.0	99.00498	100.0	0	0.0	0.0	0.185	1.0	97.18995	0.0	0	2.0	3.0	0.0	0.0	2.0
0.0	300.0	99.00498	100.0	0	0.0	0.0	0.186	1.0	96.976906	0.0	0	2.0	3.0	0.0	0.0	2.0
0.0	300.0	99.00498	100.0	0	0.0	0.0	0.186	1.0	96.976906	0.0	0	2.0	3.0	0.0	0.0	2.0
0.0	300.0	99.00498	100.0	0	0.0	0.0	0.186	1.0	96.26255	0.0	0	2.0	3.0	0.0	0.0	2.0
0.0	300.0	99.00498	100.0	0	0.0	0.0	0.186	1.0	96.26255	0.0	0	2.0	3.0	0.0	0.0	2.0
0.0	300.0	99.00498	100.0	0	0.0	0.0	0.186	1.0	96.31021	0.0	0	2.0	3.0	0.0	0.0	2.0
0.0	300.0	99.00498	100.0	0	0.0	0.0	0.186	1.0	96.161156	0.0	0	2.0	3.0	0.0	0.0	2.0
0.0	300.0	99.00498	100.0	0	0.0	0.0	0.186	1.0	96.161156	0.0	0	2.0	3.0	0.0	0.0	2.0
0.0	300.0	99.00498	100.0	0	0.0	0.0	0.186	1.0	95.664474	0.0	0	2.0	3.0	0.0	0.0	2.0
0.0	300.0	99.00498	100.0	0	0.0	0.0	0.185	1.0	95.03398	0.0	0	2.0	3.0	8.0	0.0	2.0
0.0	300.0	99.00498	100.0	0	0.0	0.0	0.185	1.0	95.03398	0.0	0	2.0	3.0	8.0	0.0	2.0
0.0	300.0	99.00498	100.0	0	0.0	0.0	0.184	1.0	95.2411	0.0	0	2.0	3.0	9.0	0.0	2.0
0.0	300.0	99.00498	100.0	0	0.0	0.0	0.184	1.0	95.2411	0.0	0	2.0	3.0	9.0	0.0	2.0
-2777.7778	200.0	99.00498	100.0	0	0.0	0.0	0.183	1.0	94.679665	0.0	0	2.0	3.0	11.0	0.0	2.0
-2777.7778	200.0	99.00498	100.0	0	0.0	0.0	0.182	1.0	94.95476	0.0	0	2.0	3.0	11.0	0.0	2.0
-2777.7778	200.0	99.00498	100.0	0	0.0	0.0	0.182	1.0	94.54494	0.0	0	2.0	3.0	11.0	0.0	2.0
-2777.7778	200.0	99.00498	100.0	0	0.0	0.0	0.181	1.0	94.42799	0.0	0	2.0	3.0	11.0	0.0	2.0
-2777.7778	200.0	99.00498	100.0	0	0.0	0.0	0.18	1.0	94.25233	-0.195	0	2.0	3.0	11.0	0.0	2.0
-2777.7778	200.0	99.00498	100.0	0	0.0	0.0	0.178	1.0	94.25233	-0.548	0	2.0	3.0	11.0	0.0	2.0
-2777.7778	200.0	99.00498	100.0	0	0.0	0.0	0.177	1.0	94.50442	-0.548	0	2.0	3.0	11.0	0.0	2.0
-2777.7778	200.0	99.00498	100.0	0	0.0	0.0	0.176	1.0	94.50442	-0.705	0	2.0	3.0	11.0	0.0	2.0
-2777.7778	200.0	99.00498	100.0	0	0.0	0.0	0.175	1.0	94.4502	-0.705	0	2.0	3.0	11.0	0.0	2.0
-2777.7778	200.0	99.00498	100.0	0	0.0	0.0	0.174	1.0	94.228455	-0.988	0	2.0	3.0	11.0	0.0	2.0
-2777.7778	200.0	99.00498	100.0	0	0.0	0.0	0.173	1.0	94.228455	-1.115	0	2.0	3.0	11.0	0.0	2.0
-2777.7778	200.0	99.00498	100.0	0	0.0	0.0	0.172	1.0	93.57976	-1.115	0	2.0	3.0	11.0	0.0	2.0
-2777.7778	200.0	99.00498	100.0	0	0.0	0.0	0.171	1.0	93.3876	-1.342	0	2.0	3.0	11.0	0.0	2.0
-2777.7778	200.0	99.00498	100.0	0	0.0	0.0	0.17	1.0	93.3876	-1.444	0	2.0	3.0	11.0	0.0	2.0
-2777.7778	200.0	99.00498	100.0	0	0.0	0.0	0.169	1.0	92.74524	-1.444	0	2.0	3.0	11.0	0.0	2.0
-2777.7778	200.0	99.00498	100.0	0	0.0	0.0	0.167	1.0	92.74524	-1.626	0	2.0	3.0	11.0	0.0	2.0
-2777.7778	200.0	99.00498	100.0	0	0.0	0.0	0.166	1.0	93.822395	-1.626	0	2.0	3.0	11.0	0.0	2.0
-2777.7778	200.0	99.00498	100.0	0	0.0	0.0	0.166	1.0	94.15131	-1.707	0	2.0	3.0	11.0	0.0	2.0
-2777.7778	200.0	99.00498	100.0	0	0.0	0.0	0.165	1.0	94.15131	-1.854	0	2.0	3.0	11.0	0.0	2.0
-2777.7778	200.0	99.00498	100.0	0	0.0	0.0	0.164	1.0	93.77954	-1.854	0	2.0	3.0	11.0	0.0	2.0
-2777.7778	200.0	99.00498	100.0	0	0.0	0.0	0.162	1.0	94.412735	-1.919	0	2.0	3.0	11.0	0.0	2.0
-2777.7778	200.0	99.00498	100.0	0	0.0	0.0	0.161	1.0	94.412735	-1.919	0	2.0	3.0	11.0	0.0	2.0
-2777.7778	200.0	99.00498	100.0	0	0.0	0.0	0.16	1.0	94.19161	-2.036	0	2.0	3.0	11.0	0.0	2.0
-2777.7778	200.0	99.00498	100.0	0	0.0	0.0	0.159	1.0	94.19161	-2.089	0	2.0	3.0	11.0	0.0	2.0
-2777.7778	200.0	99.00498	100.0	0	0.0	0.0	0.158	1.0	94.655106	-2.089	0	2.0	3.0	11.0	0.0	2.0
-2777.7778	200.0	99.00498	100.0	0	0.0	0.0	0.157	1.0	94.448235	-2.183	0	2.0	3.0	11.0	0.0	2.0
-2777.7778	200.0	99.00498	100.0	0	0.0	0.0	0.156	1.0	94.448235	-2.225	0	2.0	3.0	11.0	0.0	2.0
-2777.7778	200.0	99.00498	100.0	0	0.0	0.0	0.155	1.0	93.88381	-2.225	0	2.0	3.0	11.0	0.0	2.0
-2777.7778	200.0	99.00498	100.0	0	0.0	0.0	0.154	1.0	93.737045	-2.301	0	2.0	3.0	11.0	0.0	2.0
-2777.7778	200.0	99.00498	100.0	0	0.0	0.0	0.153	1.0	93.737045	-2.335	0	2.0	3.0	11.0	0.0	2.0
-2777.7778	200.0	99.00498	100.0	0	0.0	0.0	0.152	1.0	94.44784	-2.335	0	2.0	3.0	12.0	0.0	2.0
-2777.7778	200.0	99.00498	100.0	0	0.0	0.0	0.151	1.0	94.44784	-2.395	0	2.0	3.0	12.0	0.0	2.0
-2777.7778	200.0	99.00498	100.0	0	0.0	0.0	0.149	1.0	95.01097	-2.395	0	2.0	3.0	12.0	0.0	2.0
-2777.7778	200.0	99.00498	100.0	0	0.0	0.0	0.148	1.0	94.919174	-2.448	0	2.0	3.0	12.0	0.0	2.0
-2777.7778	200.0	99.00498	100.0	0	0.0	0.0	0.148	1.0	94.919174	-2.471	0	2.0	3.0	12.0	0.0	2.0
-2777.7778	200.0	99.00498	100.0	0	0.0	0.0	0.147	1.0	95.16337	-2.471	0	2.0	3.0	12.0	0.0	2.0
-2777.7778	200.0	99.00498	100.0	0	0.0	0.0	0.146	1.0	95.5193	-2.513	0	2.0	3.0	12.0	0.0	2.0
-2777.7778	200.0	99.00498	100.0	0	0.0	0.0	0.144	1.0	95.5193	-2.532	0	2.0	3.0	12.0	0.0	2.0
-2777.7778	200.0	99.00498	100.0	0	0.0	0.0	0.143	1.0	95.3415	-2.532	0	2.0	3.0	12.0	0.0	2.0
-2777.7778	200.0	99.00498	100.0	0	0.0	0.0	0.142	1.0	95.3415	-2.566	0	2.0	3.0	12.0	0.0	2.0
-2777.7778	200.0	99.00498	100.0	0	0.0	0.0	0.141	1.0	95.55783	-2.566	0	2.0	3.0	12.0	0.0	2.0
-2777.7778	200.0	99.00498	100.0	0	0.0	0.0	0.14	1.0	96.01547	-2.581	0	2.0	3.0	12.0	0.0	2.0
-2777.7778	200.0	99.00498	100.0	0	0.0	0.0	0.139	1.0	96.81089	-2.608	0	2.0	3.0	12.0	0.0	2.0
-2777.7778	200.0	99.00498	100.0	0	0.0	0.0	0.138	1.0	96.57141	-2.608	0	2.0	3.0	12.0	0.0	2.0
-2777.7778	200.0	99.00498	100.0	0	0.0	0.0	0.136	1.0	96.58275	-2.62	0	2.0	3.0	12.0	0.0	2.0
-2777.7778	200.0	99.00498	100.0	0	0.0	0.0	0.135	1.0	96.58275	-2.642	0	2.0	3.0	12.0	0.0	2.0
-2777.7778	200.0	99.00498	100.0	0	0.0	0.0	0.134	1.0	96.56235	-2.642	0	2.0	3.0	12.0	0.0	2.0
-2777.7778	200.0	99.00498	100.0	0	0.0	0.0	0.133	1.0	96.56235	-2.652	0	2.0	3.0	12.0	0.0	2.0
-2777.7778	200.0	99.00498	100.0	0	0.0	0.0	0.132	1.0	96.6386	-2.652	0	2.0	3.0	12.0	0.0	2.0
-2777.7778	200.0	99.00498	100.0	0	0.0	0.0	0.13	1.0	96.3344	-2.669	0	2.0	3.0	12.0	0.0	2.0
-2777.7778	200.0	99.00498	100.0	0	0.0	0.0	0.129	1.0	96.3344	-2.684	0	2.0	3.0	12.0	0.0	2.0
-2777.7778	200.0	99.00498	100.0	0	0.0	0.0	0.128	1.0	97.068436	-2.684	0	2.0	3.0	12.0	0.0	2.0
-2777.7778	200.0	99.00498	100.0	0	0.0	0.0	0.126	1.0	95.91001	-2.691	0	2.0	3.0	12.0	0.0	2.0
-2777.7778	200.0	99.00498	100.0	0	0.0	0.0	0.125	1.0	95.91001	-2.703	0	2.0	3.0	12.0	0.0	2.0
-2777.7778	200.0	99.00498	100.0	0	0.0	0.0	0.124	1.0	95.62938	-2.703	0	2.0	3.0	12.0	0.0	2.0
-2777.7778	200.0	99.00498	100.0	0	0.0	0.0	0.123	1.0	95.62938	-2.708	0	2.0	3.0	12.0	0.0	2.0
-2777.7778	200.0	99.00498	100.0	0	0.0	0.0	0.121	1.0	95.14393	-2.708	0	2.0	3.0	12.0	0.0	2.0
-2777.7778	200.0	99.00498	100.0	0	0.0	0.0	0.12	1.0	95.65856	-2.718	0	2.0	3.0	12.0	0.0	2.0
-2777.7778	200.0	99.00498	100.0	0	0.0	0.0	0.119	1.0	95.65856	-2.722	0	2.0	3.0	12.0	0.0	2.0
-2777.7778	200.0	99.00498	100.0	0	0.0	0.0	0.118	1.0	95.458786	-2.722	0	2.0	3.0	12.0	0.0	2.0
-2777.7778	200.0	99.00498	100.0	0	0.0	0.0	0.116	1.0	96.118706	-2.73	0	2.0	3.0	12.0	0.0	2.0
-2777.7778	200.0	99.00498	100.0	0	0.0	0.0	0.115	1.0	96.118706	-2.734	0	2.0	3.0	12.0	0.0	2.0
-2777.7778	200.0	99.00498	100.0	0	0.0	0.0	0.114	1.0	96.13539	-2.734	0	2.0	3.0	12.0	0.0	2.0
-2777.7778	200.0	99.00498	100.0	0	0.0	0.0	0.112	1.0	96.13539	-2.74	0	2.0	3.0	12.0	0.0	2.0
-2777.7778	200.0	99.00498	100.0	0	0.0	0.0	0.111	1.0	96.65797	-2.74	0	2.0	3.0	12.0	0.0	2.0
-2777.7778	200.0	99.00498	100.0	0	0.0	0.0	0.11	1.0	96.37791	-2.743	0	2.0	3.0	12.0	0.0	2.0
-2777.7778	200.0	99.00498	100.0	0	0.0	0.0	0.109	1.0	96.71327	-2.748	0	2.0	3.0	12.0	0.0	2.0
-2777.7778	200.0	99.00498	100.0	0	0.0	0.0	0.107	1.0	96.7269	-2.748	0	2.0	3.0	12.0	0.0	2.0
-2777.7778	200.0	99.00498	100.0	0	0.0	0.0	0.106	1.0	96.38097	-2.75	0	2.0	3.0	12.0	0.0	2.0
-2777.7778	200.0	99.00498	100.0	0	0.0	0.0	0.105	1.0	96.38097	-2.754	0	2.0	3.0	12.0	0.0	2.0
-2777.7778	200.0	99.00498	100.0	0	0.0	0.0	0.104	1.0	96.58186	-2.754	0	2.0	3.0	12.0	0.0	2.0
-2777.7778	200.0	99.00498	100.0	0	0.0	0.0	0.102	1.0	96.58186	-2.757	0	2.0	3.0	12.0	0.0	2.0
-2777.7778	200.0	99.00498	100.0	0	0.0	0.0	0.101	1.0	96.09867	-2.757	0	2.0	3.0	12.0	0.0	2.0
-2777.7778	200.0	99.00498	100.0	0	0.0	0.0	0.1	1.0	96.17032	-2.76	0	2.0	3.0	12.0	0.0	2.0
-2777.7778	200.0	99.00498	100.0	0	0.0	0.0	0.099	1.0	96.17032	-2.762	0	2.0	3.0	12.0	0.0	2.0
-2777.7778	200.0	99.00498	100.0	1	0.0	0.0	0.098	1.0	96.492355	-2.762	0	2.0	3.0	12.0	0.0	2.0
-2777.7778	200.0	99.00498	100.0	1	0.0	0.0	0.097	1.0	96.93956	-2.763	0	2.0	3.0	12.0	0.0	2.0
-2777.7778	200.0	99.00498	100.0	1	0.0	0.0	0.096	1.0	96.93956	-2.765	0	2.0	3.0	12.0	0.0	2.0
-2777.7778	200.0	99.00498	100.0	1	0.0	0.0	0.095	1.0	96.509315	-2.765	0	2.0	3.0	12.0	0.0	2.0
-2777.7778	200.0	99.00498	100.0	1	0.0	0.0	0.094	1.0	96.509315	-2.766	0	2.0	3.0	12.0	0.0	2.0
-2777.7778	200.0	99.00498	100.0	1	0.0	0.0	0.093	1.0	96.72228	-2.766	0	2.0	3.0	12.0	0.0	2.0
-2777.7778	200.0	99.00498	100.0	1	0.0	0.0	0.091	1.0	96.070915	-2.768	0	2.0	3.0	12.0	0.0	2.0
[truncated: 10,798 more rows]
