# Supplementary material for: Just noticeable differences for elbow joint torque feedback
Source: Sci Rep. 2021 Dec 7;11:23553. doi: 10.1038/s41598-021-02630-3 (PMC8651665; doi:10.1038/s41598-021-02630-3)
Supplement: Supplementary file 2 — Supplementary Information. [file 41598_2021_2630_MOESM2_ESM.zip › SupplementaryData_ScientificReports_KimAsbeck2021/S14_S1O.csv]

data 1	data 2	data 3	data 4	data 5	data 6	data 7	data 8	data 9	data 10	data 11	data 12	data 13	data 14	data 15	data 16	data 17
0.0	0.0	100.0	100.0	2	0.0	0.0	-0.008	0.0	95.46767	0.0	1	0.0	0.0	0.0	0.0	0.0
0.0	0.0	100.0	100.0	2	0.0	0.0	-0.006	0.0	95.46767	0.0	1	0.0	0.0	0.0	0.0	0.0
0.0	0.0	100.0	100.0	2	0.0	0.0	-0.004	0.0	96.253235	0.0	1	0.0	0.0	0.0	0.0	0.0
0.0	0.0	100.0	100.0	2	0.0	0.0	-0.002	0.0	96.253235	0.0	1	0.0	0.0	0.0	0.0	0.0
0.0	0.0	100.0	100.0	2	0.0	0.0	-0.001	0.0	96.16791	0.0	1	0.0	0.0	0.0	0.0	0.0
0.0	0.0	100.0	100.0	2	0.0	0.0	0.0	0.0	95.6554	0.0	1	0.0	0.0	0.0	0.0	0.0
0.0	0.0	100.0	100.0	2	0.0	0.0	0.002	0.0	95.6554	0.0	1	0.0	0.0	0.0	0.0	0.0
0.0	0.0	100.0	100.0	2	0.0	0.0	0.005	0.0	95.64724	0.0	1	0.0	0.0	0.0	0.0	0.0
0.0	0.0	100.0	100.0	2	0.0	0.0	0.007	0.0	95.697495	0.0	1	0.0	0.0	0.0	0.0	0.0
0.0	0.0	100.0	100.0	2	0.0	0.0	0.009	0.0	95.697495	0.0	1	0.0	0.0	0.0	0.0	0.0
0.0	0.0	100.0	100.0	2	0.0	0.0	0.011	0.0	95.432816	0.0	1	0.0	0.0	0.0	0.0	0.0
0.0	0.0	100.0	100.0	2	0.0	0.0	0.013	0.0	95.432816	0.0	1	0.0	0.0	0.0	0.0	0.0
0.0	0.0	100.0	100.0	2	0.0	0.0	0.015	0.0	96.778275	0.0	1	0.0	0.0	0.0	0.0	0.0
0.0	0.0	100.0	100.0	2	0.0	0.0	0.017	0.0	96.31374	0.0	1	0.0	0.0	0.0	0.0	0.0
0.0	0.0	100.0	100.0	2	0.0	0.0	0.02	0.0	96.31374	0.0	1	0.0	0.0	0.0	0.0	0.0
0.0	0.0	100.0	100.0	2	0.0	0.0	0.022	0.0	94.41472	0.0	1	0.0	0.0	0.0	0.0	0.0
0.0	0.0	100.0	100.0	2	0.0	0.0	0.024	0.0	93.54477	0.0	1	0.0	0.0	0.0	0.0	0.0
0.0	0.0	100.0	100.0	2	0.0	0.0	0.026	0.0	93.54477	0.0	1	0.0	0.0	0.0	0.0	0.0
0.0	0.0	100.0	100.0	2	0.0	0.0	0.028	0.0	93.6358	0.0	1	0.0	0.0	0.0	0.0	0.0
0.0	0.0	100.0	100.0	2	0.0	0.0	0.029	0.0	93.6358	0.0	1	0.0	0.0	0.0	0.0	0.0
0.0	0.0	100.0	100.0	2	0.0	0.0	0.031	0.0	93.0492	0.0	1	0.0	0.0	0.0	0.0	0.0
0.0	0.0	100.0	100.0	2	0.0	0.0	0.033	0.0	94.45552	0.0	1	0.0	0.0	0.0	0.0	0.0
0.0	0.0	100.0	100.0	2	0.0	0.0	0.034	0.0	94.45552	0.0	1	0.0	0.0	0.0	0.0	0.0
0.0	0.0	100.0	100.0	2	0.0	0.0	0.036	0.0	95.151825	0.0	1	0.0	0.0	0.0	0.0	0.0
0.0	0.0	100.0	100.0	2	0.0	0.0	0.038	0.0	96.26745	0.0	1	0.0	0.0	0.0	0.0	0.0
0.0	0.0	100.0	100.0	2	0.0	0.0	0.039	0.0	96.26745	0.0	1	0.0	0.0	0.0	0.0	0.0
0.0	0.0	100.0	100.0	2	0.0	0.0	0.04	0.0	96.093765	0.0	1	0.0	0.0	0.0	0.0	0.0
0.0	0.0	100.0	100.0	2	0.0	0.0	0.042	0.0	96.093765	0.0	1	0.0	0.0	0.0	0.0	0.0
0.0	0.0	100.0	100.0	2	0.0	0.0	0.043	0.0	97.455215	0.0	1	0.0	0.0	0.0	0.0	0.0
0.0	0.0	100.0	100.0	2	0.0	0.0	0.044	0.0	97.2138	0.0	1	0.0	0.0	0.0	0.0	0.0
0.0	0.0	100.0	100.0	2	0.0	0.0	0.045	0.0	96.6636	0.0	1	0.0	0.0	0.0	0.0	0.0
0.0	0.0	100.0	100.0	2	0.0	0.0	0.047	0.0	96.92937	0.0	1	0.0	0.0	0.0	0.0	0.0
0.0	0.0	100.0	100.0	2	0.0	0.0	0.048	0.0	97.514725	0.0	1	0.0	0.0	0.0	0.0	0.0
0.0	0.0	100.0	100.0	2	0.0	0.0	0.049	0.0	97.514725	0.0	1	0.0	0.0	0.0	0.0	0.0
0.0	0.0	100.0	100.0	2	0.0	0.0	0.05	0.0	97.79325	0.0	1	0.0	0.0	0.0	0.0	0.0
0.0	0.0	100.0	100.0	2	0.0	0.0	0.051	0.0	97.79325	0.0	1	0.0	0.0	0.0	0.0	0.0
0.0	0.0	100.0	100.0	2	0.0	0.0	0.053	0.0	98.74919	0.0	1	0.0	0.0	0.0	0.0	0.0
0.0	0.0	100.0	100.0	2	0.0	0.0	0.054	0.0	98.689545	0.0	1	0.0	0.0	0.0	0.0	0.0
0.0	0.0	100.0	100.0	2	0.0	0.0	0.055	0.0	98.4829	0.0	1	0.0	0.0	0.0	0.0	0.0
0.0	0.0	100.0	100.0	2	0.0	0.0	0.056	0.0	98.6363	0.0	1	0.0	0.0	0.0	0.0	0.0
0.0	0.0	100.0	100.0	2	0.0	0.0	0.057	0.0	98.39923	0.0	1	0.0	0.0	0.0	0.0	0.0
0.0	0.0	100.0	100.0	2	0.0	0.0	0.059	0.0	98.39923	0.0	1	0.0	0.0	0.0	0.0	0.0
0.0	0.0	100.0	100.0	2	0.0	0.0	0.06	0.0	98.43463	0.0	1	0.0	0.0	0.0	0.0	0.0
0.0	0.0	100.0	100.0	2	0.0	0.0	0.061	0.0	98.43463	0.0	1	0.0	0.0	0.0	0.0	0.0
0.0	0.0	100.0	100.0	2	0.0	0.0	0.062	0.0	97.692314	0.0	1	0.0	0.0	0.0	0.0	0.0
0.0	0.0	100.0	100.0	2	0.0	0.0	0.063	0.0	98.00758	0.0	1	0.0	0.0	0.0	0.0	0.0
0.0	0.0	100.0	100.0	2	0.0	0.0	0.064	0.0	98.00758	0.0	1	0.0	0.0	0.0	0.0	0.0
0.0	0.0	100.0	100.0	2	0.0	0.0	0.066	0.0	96.608665	0.0	1	0.0	0.0	0.0	0.0	0.0
0.0	0.0	100.0	100.0	2	0.0	0.0	0.067	0.0	96.87524	0.0	1	0.0	0.0	0.0	0.0	0.0
0.0	0.0	100.0	100.0	2	0.0	0.0	0.068	0.0	96.87524	0.0	1	0.0	0.0	0.0	0.0	0.0
0.0	0.0	100.0	100.0	2	0.0	0.0	0.069	0.0	96.17162	0.0	1	0.0	0.0	0.0	0.0	0.0
0.0	0.0	100.0	100.0	2	0.0	0.0	0.07	0.0	96.17162	0.0	1	0.0	0.0	0.0	0.0	0.0
0.0	0.0	100.0	100.0	2	0.0	0.0	0.072	0.0	96.0988	0.0	1	0.0	0.0	0.0	0.0	0.0
0.0	0.0	100.0	100.0	2	0.0	0.0	0.073	0.0	95.535255	0.0	1	0.0	0.0	0.0	0.0	0.0
0.0	0.0	100.0	100.0	2	0.0	0.0	0.074	0.0	95.535255	0.0	1	0.0	0.0	0.0	0.0	0.0
0.0	0.0	100.0	100.0	2	0.0	0.0	0.075	0.0	95.29855	0.0	1	0.0	0.0	0.0	0.0	0.0
0.0	0.0	100.0	100.0	2	0.0	0.0	0.077	0.0	96.086716	0.0	1	0.0	0.0	0.0	0.0	0.0
0.0	0.0	100.0	100.0	2	0.0	0.0	0.078	0.0	96.086716	0.0	1	0.0	0.0	0.0	0.0	0.0
0.0	0.0	100.0	100.0	2	0.0	0.0	0.08	0.0	95.31644	0.0	1	0.0	0.0	0.0	0.0	0.0
0.0	0.0	100.0	100.0	2	0.0	0.0	0.081	0.0	96.89569	0.0	1	0.0	0.0	0.0	0.0	0.0
0.0	0.0	100.0	100.0	2	0.0	0.0	0.082	0.0	97.16835	0.0	1	0.0	0.0	0.0	0.0	0.0
0.0	0.0	100.0	100.0	2	0.0	0.0	0.084	0.0	96.729904	0.0	1	0.0	0.0	0.0	0.0	0.0
0.0	0.0	100.0	100.0	2	0.0	0.0	0.085	0.0	96.729904	0.0	1	0.0	0.0	0.0	0.0	0.0
0.0	0.0	100.0	100.0	2	0.0	0.0	0.086	0.0	96.32341	0.0	1	0.0	0.0	0.0	0.0	0.0
0.0	0.0	100.0	100.0	2	0.0	0.0	0.088	0.0	96.700264	0.0	1	0.0	0.0	0.0	0.0	0.0
0.0	0.0	100.0	100.0	2	0.0	0.0	0.089	0.0	96.700264	0.0	1	0.0	0.0	0.0	0.0	0.0
0.0	0.0	100.0	100.0	2	0.0	0.0	0.09	0.0	96.58862	0.0	1	0.0	0.0	0.0	0.0	0.0
0.0	0.0	100.0	100.0	2	0.0	0.0	0.092	0.0	96.58862	0.0	1	0.0	0.0	0.0	0.0	0.0
0.0	0.0	100.0	100.0	2	0.0	0.0	0.093	0.0	95.96081	0.0	1	0.0	0.0	0.0	0.0	0.0
0.0	0.0	100.0	100.0	2	0.0	0.0	0.094	0.0	95.892395	0.0	1	0.0	0.0	0.0	0.0	0.0
0.0	0.0	100.0	100.0	2	0.0	0.0	0.095	0.0	95.892395	0.0	1	0.0	0.0	0.0	0.0	0.0
0.0	0.0	100.0	100.0	2	0.0	0.0	0.097	0.0	95.271774	0.0	1	0.0	0.0	0.0	0.0	0.0
0.0	0.0	100.0	100.0	2	0.0	0.0	0.098	0.0	96.27561	0.0	1	0.0	0.0	0.0	0.0	0.0
0.0	0.0	100.0	100.0	2	0.0	0.0	0.099	0.0	96.27561	0.0	1	0.0	0.0	0.0	0.0	0.0
0.0	0.0	100.0	100.0	2	0.0	0.0	0.1	0.0	95.75576	0.0	1	0.0	0.0	0.0	0.0	0.0
0.0	0.0	100.0	100.0	2	0.0	0.0	0.101	0.0	95.75576	0.0	1	0.0	0.0	0.0	0.0	0.0
0.0	0.0	100.0	100.0	2	0.0	0.0	0.102	0.0	95.741585	0.0	1	0.0	0.0	0.0	0.0	0.0
0.0	0.0	100.0	100.0	2	0.0	0.0	0.103	0.0	95.16525	0.0	1	0.0	0.0	0.0	0.0	0.0
0.0	0.0	100.0	100.0	2	0.0	0.0	0.104	0.0	95.16525	0.0	1	0.0	0.0	0.0	0.0	0.0
0.0	0.0	100.0	100.0	2	0.0	0.0	0.105	0.0	94.90423	0.0	1	0.0	0.0	0.0	0.0	0.0
0.0	0.0	100.0	100.0	2	0.0	0.0	0.107	0.0	94.05789	0.0	1	0.0	0.0	0.0	0.0	0.0
0.0	0.0	100.0	100.0	2	0.0	0.0	0.108	0.0	94.05789	0.0	1	0.0	0.0	0.0	0.0	0.0
0.0	0.0	100.0	100.0	2	0.0	0.0	0.109	0.0	94.37884	0.0	1	0.0	0.0	0.0	0.0	0.0
0.0	0.0	100.0	100.0	2	0.0	0.0	0.11	0.0	94.37884	0.0	1	0.0	0.0	0.0	0.0	0.0
0.0	0.0	100.0	100.0	2	0.0	0.0	0.111	0.0	93.82675	0.0	1	0.0	0.0	0.0	0.0	0.0
0.0	0.0	100.0	100.0	2	0.0	0.0	0.112	0.0	94.82798	0.0	1	0.0	0.0	0.0	0.0	0.0
0.0	0.0	100.0	100.0	2	0.0	0.0	0.113	0.0	94.82798	0.0	1	0.0	0.0	0.0	0.0	0.0
0.0	0.0	100.0	100.0	2	0.0	0.0	0.114	0.0	94.84633	0.0	1	0.0	0.0	0.0	0.0	0.0
0.0	0.0	100.0	100.0	2	0.0	0.0	0.115	0.0	95.01239	0.0	1	0.0	0.0	0.0	0.0	0.0
0.0	0.0	100.0	100.0	2	0.0	0.0	0.116	0.0	95.01239	0.0	1	0.0	0.0	0.0	0.0	0.0
0.0	0.0	100.0	100.0	2	0.0	0.0	0.118	0.0	94.534424	0.0	1	0.0	0.0	0.0	0.0	0.0
0.0	0.0	100.0	100.0	2	0.0	0.0	0.119	0.0	94.534424	0.0	1	0.0	0.0	0.0	0.0	0.0
0.0	0.0	100.0	100.0	2	0.0	0.0	0.12	0.0	94.17572	0.0	1	0.0	0.0	0.0	0.0	0.0
0.0	0.0	100.0	100.0	2	0.0	0.0	0.121	0.0	93.548904	0.0	1	0.0	0.0	0.0	0.0	0.0
0.0	0.0	100.0	100.0	2	0.0	0.0	0.122	0.0	93.548904	0.0	1	0.0	0.0	0.0	0.0	0.0
0.0	0.0	100.0	100.0	2	0.0	0.0	0.123	0.0	93.30729	0.0	1	0.0	0.0	0.0	0.0	0.0
0.0	0.0	100.0	100.0	2	0.0	0.0	0.125	0.0	94.646416	0.0	1	0.0	0.0	0.0	0.0	0.0
0.0	0.0	100.0	100.0	2	0.0	0.0	0.126	0.0	94.646416	0.0	1	0.0	0.0	0.0	0.0	0.0
0.0	0.0	100.0	100.0	2	0.0	0.0	0.127	0.0	95.067474	0.0	1	0.0	0.0	0.0	0.0	0.0
0.0	0.0	100.0	100.0	2	0.0	0.0	0.128	0.0	95.067474	0.0	1	0.0	0.0	0.0	0.0	0.0
0.0	0.0	100.0	100.0	2	0.0	0.0	0.13	0.0	95.25072	0.0	1	0.0	0.0	0.0	0.0	0.0
0.0	0.0	100.0	100.0	2	0.0	0.0	0.131	0.0	94.447624	0.0	1	0.0	0.0	0.0	0.0	0.0
0.0	0.0	100.0	100.0	2	0.0	0.0	0.132	0.0	94.447624	0.0	1	0.0	0.0	0.0	0.0	0.0
0.0	0.0	100.0	100.0	2	0.0	0.0	0.133	0.0	95.14597	0.0	1	0.0	0.0	0.0	0.0	0.0
0.0	0.0	100.0	100.0	2	0.0	0.0	0.135	0.0	94.65303	0.0	1	0.0	0.0	0.0	0.0	0.0
0.0	0.0	100.0	100.0	2	0.0	0.0	0.136	0.0	94.65303	0.0	1	0.0	0.0	0.0	0.0	0.0
0.0	0.0	100.0	100.0	2	0.0	0.0	0.137	0.0	94.52507	0.0	1	0.0	0.0	0.0	0.0	0.0
0.0	0.0	100.0	100.0	2	0.0	0.0	0.138	0.0	94.52507	0.0	1	0.0	0.0	0.0	0.0	0.0
0.0	0.0	100.0	100.0	2	0.0	0.0	0.139	0.0	94.419716	0.0	1	0.0	0.0	0.0	0.0	0.0
0.0	0.0	100.0	100.0	2	0.0	0.0	0.14	0.0	96.00985	0.0	1	0.0	0.0	0.0	0.0	0.0
0.0	0.0	100.0	100.0	2	0.0	0.0	0.142	0.0	96.00985	0.0	1	0.0	0.0	0.0	0.0	0.0
0.0	0.0	100.0	100.0	2	0.0	0.0	0.143	0.0	95.76916	0.0	1	0.0	0.0	0.0	0.0	0.0
0.0	0.0	100.0	100.0	2	0.0	0.0	0.144	0.0	95.83805	0.0	1	0.0	0.0	0.0	0.0	0.0
0.0	0.0	100.0	100.0	2	0.0	0.0	0.145	0.0	95.83805	0.0	1	0.0	0.0	0.0	0.0	0.0
0.0	0.0	100.0	100.0	2	0.0	0.0	0.147	0.0	95.142456	0.0	1	0.0	0.0	0.0	0.0	0.0
0.0	0.0	100.0	100.0	2	0.0	0.0	0.148	0.0	95.142456	0.0	1	0.0	0.0	0.0	0.0	0.0
0.0	0.0	100.0	100.0	2	0.0	0.0	0.149	0.0	93.908485	0.0	1	0.0	0.0	0.0	0.0	0.0
0.0	0.0	100.0	100.0	2	0.0	0.0	0.151	0.0	95.62789	0.0	1	0.0	0.0	0.0	0.0	0.0
0.0	0.0	100.0	100.0	2	0.0	0.0	0.152	0.0	95.62789	0.0	1	0.0	0.0	0.0	0.0	0.0
0.0	0.0	100.0	100.0	2	0.0	0.0	0.153	0.0	95.19943	0.0	1	0.0	0.0	8.0	0.0	0.0
0.0	0.0	100.0	100.0	2	0.0	0.0	0.154	0.0	95.70351	0.0	1	0.0	0.0	14.0	0.0	0.0
0.0	0.0	100.0	100.0	2	0.0	0.0	0.156	0.0	95.70351	0.0	1	0.0	0.0	14.0	0.0	0.0
0.0	0.0	100.0	100.0	2	0.0	0.0	0.157	0.0	95.69891	0.0	1	0.0	0.0	0.0	0.0	0.0
0.0	0.0	100.0	100.0	2	0.0	0.0	0.158	0.0	95.69891	0.0	1	0.0	0.0	0.0	0.0	0.0
0.0	0.0	100.0	100.0	2	0.0	0.0	0.159	0.0	95.28003	0.0	1	0.0	0.0	0.0	0.0	0.0
0.0	0.0	100.0	100.0	2	0.0	0.0	0.16	0.0	96.13118	0.0	1	0.0	0.0	0.0	0.0	0.0
0.0	0.0	100.0	100.0	2	0.0	0.0	0.162	0.0	96.13118	0.0	1	0.0	0.0	0.0	0.0	0.0
0.0	0.0	100.0	100.0	2	0.0	0.0	0.163	0.0	95.929306	0.0	1	0.0	0.0	0.0	0.0	0.0
0.0	0.0	100.0	100.0	2	0.0	0.0	0.164	0.0	96.287346	0.0	1	0.0	0.0	0.0	0.0	0.0
0.0	0.0	100.0	100.0	2	0.0	0.0	0.165	0.0	96.287346	0.0	1	0.0	0.0	0.0	0.0	0.0
0.0	0.0	100.0	100.0	2	0.0	0.0	0.167	0.0	96.14756	0.0	1	0.0	0.0	0.0	0.0	0.0
0.0	0.0	100.0	100.0	2	0.0	0.0	0.168	0.0	96.14756	0.0	1	0.0	0.0	0.0	0.0	0.0
0.0	0.0	100.0	100.0	2	0.0	0.0	0.169	0.0	95.875465	0.0	1	0.0	0.0	0.0	0.0	0.0
0.0	0.0	100.0	100.0	2	0.0	0.0	0.17	0.0	96.24733	0.0	1	0.0	0.0	0.0	0.0	0.0
0.0	0.0	100.0	100.0	2	0.0	0.0	0.171	0.0	96.24733	0.0	1	0.0	0.0	0.0	0.0	0.0
0.0	0.0	100.0	100.0	2	0.0	0.0	0.172	0.0	97.21593	0.0	1	0.0	0.0	0.0	0.0	0.0
0.0	0.0	100.0	100.0	2	0.0	0.0	0.173	0.0	96.82039	0.0	1	0.0	0.0	0.0	0.0	0.0
0.0	0.0	100.0	100.0	2	0.0	0.0	0.174	0.0	96.82039	0.0	1	0.0	0.0	0.0	0.0	0.0
0.0	0.0	100.0	100.0	2	0.0	0.0	0.175	0.0	96.81677	0.0	1	0.0	0.0	0.0	0.0	0.0
0.0	0.0	100.0	100.0	2	0.0	0.0	0.177	0.0	95.978645	0.0	1	0.0	0.0	0.0	0.0	0.0
0.0	0.0	100.0	100.0	2	0.0	0.0	0.178	0.0	95.925446	0.0	1	0.0	0.0	0.0	0.0	0.0
0.0	0.0	100.0	100.0	2	0.0	0.0	0.179	0.0	95.94378	0.0	1	0.0	0.0	0.0	0.0	0.0
0.0	0.0	100.0	100.0	2	0.0	0.0	0.18	0.0	95.94378	0.0	1	0.0	0.0	0.0	0.0	0.0
0.0	0.0	100.0	100.0	2	0.0	0.0	0.181	0.0	96.0316	0.0	1	0.0	0.0	0.0	0.0	0.0
0.0	0.0	100.0	100.0	2	0.0	0.0	0.182	0.0	95.8208	0.0	1	0.0	0.0	0.0	0.0	0.0
0.0	0.0	100.0	100.0	2	0.0	0.0	0.183	0.0	95.8208	0.0	1	0.0	0.0	0.0	0.0	0.0
0.0	0.0	100.0	100.0	2	0.0	0.0	0.184	0.0	95.54219	0.0	1	0.0	0.0	0.0	0.0	0.0
0.0	0.0	100.0	100.0	2	0.0	0.0	0.185	0.0	94.62728	0.0	1	0.0	0.0	0.0	0.0	0.0
0.0	0.0	100.0	100.0	2	0.0	0.0	0.186	0.0	94.62728	0.0	1	0.0	0.0	0.0	0.0	0.0
0.0	0.0	100.0	100.0	2	0.0	0.0	0.186	0.0	93.734726	0.0	1	0.0	0.0	0.0	0.0	0.0
0.0	0.0	100.0	100.0	2	0.0	0.0	0.187	0.0	93.734726	0.0	1	0.0	0.0	0.0	0.0	0.0
0.0	0.0	100.0	100.0	2	0.0	0.0	0.188	0.0	94.637184	0.0	1	0.0	0.0	0.0	0.0	0.0
0.0	0.0	100.0	100.0	2	0.0	0.0	0.189	0.0	94.14705	0.0	1	0.0	0.0	0.0	0.0	0.0
0.0	0.0	100.0	100.0	2	0.0	0.0	0.19	0.0	94.14705	0.0	1	0.0	0.0	0.0	0.0	0.0
0.0	0.0	100.0	100.0	2	0.0	0.0	0.19	0.0	93.831635	0.0	1	0.0	0.0	0.0	0.0	0.0
0.0	0.0	100.0	100.0	2	0.0	0.0	0.191	0.0	93.18106	0.0	1	0.0	0.0	0.0	0.0	0.0
0.0	0.0	100.0	100.0	2	0.0	0.0	0.192	0.0	93.18106	0.0	1	0.0	0.0	0.0	0.0	0.0
0.0	0.0	100.0	100.0	2	0.0	0.0	0.192	0.0	93.57584	0.0	1	0.0	0.0	0.0	0.0	0.0
0.0	0.0	100.0	100.0	2	0.0	0.0	0.193	0.0	94.18704	0.0	1	0.0	0.0	0.0	0.0	0.0
0.0	0.0	100.0	100.0	2	0.0	0.0	0.193	0.0	94.46913	0.0	1	0.0	0.0	0.0	0.0	0.0
0.0	0.0	100.0	100.0	2	0.0	0.0	0.194	0.0	95.040474	0.0	1	0.0	0.0	0.0	0.0	0.0
0.0	0.0	100.0	100.0	2	0.0	0.0	0.194	0.0	95.040474	0.0	1	0.0	0.0	0.0	0.0	0.0
0.0	0.0	100.0	100.0	2	0.0	0.0	0.195	0.0	96.00641	0.0	1	0.0	0.0	0.0	0.0	0.0
0.0	0.0	100.0	100.0	2	0.0	0.0	0.195	0.0	95.72389	0.0	1	0.0	0.0	0.0	0.0	0.0
0.0	0.0	100.0	100.0	2	0.0	0.0	0.195	0.0	95.72389	0.0	1	0.0	0.0	0.0	0.0	0.0
0.0	0.0	100.0	100.0	2	0.0	0.0	0.195	0.0	95.505066	0.0	1	0.0	0.0	0.0	0.0	0.0
0.0	0.0	100.0	100.0	2	0.0	0.0	0.196	0.0	95.505066	0.0	1	0.0	0.0	0.0	0.0	0.0
0.0	0.0	100.0	100.0	2	0.0	0.0	0.196	0.0	95.4736	0.0	1	0.0	0.0	0.0	0.0	0.0
0.0	0.0	100.0	100.0	2	0.0	0.0	0.196	0.0	95.333336	0.0	1	0.0	0.0	0.0	0.0	0.0
0.0	0.0	100.0	100.0	2	0.0	0.0	0.196	0.0	95.333336	0.0	1	0.0	0.0	0.0	0.0	0.0
0.0	0.0	100.0	100.0	2	0.0	0.0	0.195	0.0	96.302155	0.0	1	0.0	0.0	0.0	0.0	0.0
0.0	0.0	100.0	100.0	2	0.0	0.0	0.195	0.0	97.28585	0.0	1	0.0	0.0	0.0	0.0	0.0
0.0	0.0	100.0	100.0	2	0.0	0.0	0.195	0.0	97.28585	0.0	1	0.0	0.0	0.0	0.0	0.0
0.0	0.0	100.0	100.0	2	0.0	0.0	0.195	0.0	96.515236	0.0	1	0.0	0.0	0.0	0.0	0.0
0.0	0.0	100.0	100.0	2	0.0	0.0	0.194	0.0	96.515236	0.0	1	0.0	0.0	0.0	0.0	0.0
0.0	0.0	100.0	100.0	2	0.0	0.0	0.194	0.0	97.36071	0.0	1	0.0	0.0	0.0	0.0	0.0
0.0	0.0	100.0	100.0	2	0.0	0.0	0.194	0.0	97.602905	0.0	1	0.0	0.0	0.0	0.0	0.0
0.0	0.0	100.0	100.0	2	0.0	0.0	0.193	0.0	97.602905	0.0	1	0.0	0.0	0.0	0.0	0.0
0.0	0.0	100.0	100.0	2	0.0	0.0	0.193	0.0	96.88823	0.0	1	0.0	0.0	0.0	0.0	0.0
0.0	0.0	100.0	100.0	2	0.0	0.0	0.192	0.0	96.80355	0.0	1	0.0	0.0	0.0	0.0	0.0
0.0	0.0	100.0	100.0	2	0.0	0.0	0.192	0.0	96.80355	0.0	1	0.0	0.0	0.0	0.0	0.0
0.0	0.0	100.0	100.0	2	0.0	0.0	0.192	0.0	97.307945	0.0	1	0.0	0.0	0.0	0.0	0.0
0.0	0.0	100.0	100.0	2	0.0	0.0	0.191	0.0	97.307945	0.0	1	0.0	0.0	0.0	0.0	0.0
0.0	0.0	100.0	100.0	2	0.0	0.0	0.191	0.0	96.67493	0.0	1	0.0	0.0	0.0	0.0	0.0
0.0	0.0	100.0	100.0	2	0.0	0.0	0.191	0.0	96.00572	0.0	1	0.0	0.0	0.0	0.0	0.0
0.0	0.0	100.0	100.0	2	0.0	0.0	0.19	0.0	96.00572	0.0	1	0.0	0.0	0.0	0.0	0.0
0.0	0.0	100.0	100.0	2	0.0	0.0	0.19	0.0	96.62872	0.0	1	0.0	0.0	0.0	0.0	0.0
0.0	0.0	100.0	100.0	2	0.0	0.0	0.19	0.0	96.823425	0.0	1	0.0	0.0	0.0	0.0	0.0
0.0	0.0	100.0	100.0	2	0.0	0.0	0.19	0.0	96.823425	0.0	1	0.0	0.0	0.0	0.0	0.0
0.0	0.0	100.0	100.0	2	0.0	0.0	0.19	0.0	97.676346	0.0	1	0.0	0.0	0.0	0.0	0.0
0.0	0.0	100.0	100.0	2	0.0	0.0	0.19	0.0	97.676346	0.0	1	0.0	0.0	0.0	0.0	0.0
0.0	0.0	100.0	100.0	2	0.0	0.0	0.189	0.0	97.64413	0.0	1	0.0	0.0	0.0	0.0	0.0
0.0	0.0	100.0	100.0	2	0.0	0.0	0.189	0.0	98.19988	0.0	1	0.0	0.0	0.0	0.0	0.0
0.0	0.0	100.0	100.0	2	0.0	0.0	0.189	0.0	98.19988	0.0	1	0.0	0.0	0.0	0.0	0.0
0.0	0.0	100.0	100.0	2	0.0	0.0	0.189	0.0	97.8589	0.0	1	0.0	0.0	0.0	0.0	0.0
0.0	0.0	100.0	100.0	2	0.0	0.0	0.189	0.0	96.814476	0.0	1	0.0	0.0	0.0	0.0	0.0
0.0	0.0	100.0	100.0	2	0.0	0.0	0.189	0.0	96.814476	0.0	1	0.0	0.0	0.0	0.0	0.0
0.0	0.0	100.0	100.0	2	0.0	0.0	0.189	0.0	96.820045	0.0	1	0.0	0.0	0.0	0.0	0.0
0.0	0.0	100.0	100.0	2	0.0	0.0	0.189	0.0	96.820045	0.0	1	0.0	0.0	0.0	0.0	0.0
0.0	0.0	100.0	100.0	2	0.0	0.0	0.189	0.0	97.29824	0.0	1	0.0	0.0	0.0	0.0	0.0
0.0	0.0	100.0	100.0	2	0.0	0.0	0.189	0.0	96.74669	0.0	1	0.0	0.0	0.0	0.0	0.0
0.0	0.0	100.0	100.0	2	0.0	0.0	0.189	0.0	96.74669	0.0	1	0.0	0.0	0.0	0.0	0.0
0.0	0.0	100.0	100.0	2	0.0	0.0	0.189	0.0	96.42168	0.0	1	0.0	0.0	0.0	0.0	0.0
0.0	0.0	100.0	100.0	2	0.0	0.0	0.189	0.0	96.776054	0.0	1	0.0	0.0	0.0	0.0	0.0
0.0	0.0	100.0	100.0	2	0.0	0.0	0.189	0.0	96.776054	0.0	1	0.0	0.0	0.0	0.0	0.0
0.0	0.0	100.0	100.0	2	0.0	0.0	0.189	0.0	96.62174	0.0	1	0.0	0.0	0.0	0.0	0.0
0.0	0.0	100.0	100.0	2	0.0	0.0	0.189	0.0	96.62174	0.0	1	0.0	0.0	0.0	0.0	0.0
0.0	0.0	100.0	100.0	2	0.0	0.0	0.189	0.0	96.09529	0.0	1	0.0	0.0	0.0	0.0	0.0
0.0	0.0	100.0	100.0	2	0.0	0.0	0.189	0.0	96.0418	0.0	1	0.0	0.0	0.0	0.0	0.0
0.0	0.0	100.0	100.0	2	0.0	0.0	0.189	0.0	96.0418	0.0	1	0.0	0.0	0.0	0.0	0.0
0.0	0.0	100.0	100.0	2	0.0	0.0	0.189	0.0	95.98173	0.0	1	0.0	0.0	0.0	0.0	0.0
0.0	0.0	100.0	100.0	2	0.0	0.0	0.189	0.0	95.95804	0.0	1	0.0	0.0	0.0	0.0	0.0
0.0	0.0	100.0	100.0	2	0.0	0.0	0.189	0.0	95.95804	0.0	1	0.0	0.0	0.0	0.0	0.0
0.0	0.0	100.0	100.0	2	0.0	0.0	0.189	0.0	96.086624	0.0	1	0.0	0.0	0.0	0.0	0.0
0.0	0.0	100.0	100.0	2	0.0	0.0	0.189	0.0	96.086624	0.0	1	0.0	0.0	0.0	0.0	0.0
0.0	0.0	100.0	100.0	2	0.0	0.0	0.189	0.0	95.682556	0.0	1	0.0	0.0	0.0	0.0	0.0
0.0	0.0	100.0	100.0	2	0.0	0.0	0.189	0.0	94.58747	0.0	1	0.0	0.0	0.0	0.0	0.0
0.0	0.0	100.0	100.0	2	0.0	0.0	0.189	0.0	94.58747	0.0	1	0.0	0.0	0.0	0.0	0.0
0.0	0.0	100.0	100.0	2	0.0	0.0	0.189	0.0	94.02331	0.0	1	0.0	0.0	0.0	0.0	0.0
0.0	0.0	100.0	100.0	2	0.0	0.0	0.188	0.0	94.65129	0.0	1	0.0	0.0	0.0	0.0	0.0
0.0	0.0	100.0	100.0	2	0.0	0.0	0.188	0.0	94.65129	0.0	1	0.0	0.0	0.0	0.0	0.0
0.0	0.0	100.0	100.0	2	0.0	0.0	0.188	0.0	95.26247	0.0	1	0.0	0.0	0.0	0.0	0.0
0.0	0.0	100.0	100.0	2	0.0	0.0	0.188	0.0	95.26247	0.0	1	0.0	0.0	0.0	0.0	0.0
0.0	0.0	100.0	100.0	2	0.0	0.0	0.188	0.0	96.22947	0.0	1	0.0	0.0	0.0	0.0	0.0
0.0	0.0	100.0	100.0	2	0.0	0.0	0.187	0.0	95.61478	0.0	1	0.0	0.0	0.0	0.0	0.0
0.0	0.0	100.0	100.0	2	0.0	0.0	0.187	0.0	95.61478	0.0	1	0.0	0.0	0.0	0.0	0.0
0.0	0.0	100.0	100.0	2	0.0	0.0	0.187	0.0	95.741875	0.0	1	0.0	0.0	0.0	0.0	0.0
0.0	0.0	100.0	100.0	2	0.0	0.0	0.186	0.0	96.05805	0.0	1	0.0	0.0	0.0	0.0	0.0
0.0	0.0	100.0	100.0	2	0.0	0.0	0.186	0.0	96.05805	0.0	1	0.0	0.0	0.0	0.0	0.0
0.0	0.0	100.0	100.0	2	0.0	0.0	0.185	0.0	95.91189	0.0	1	0.0	0.0	0.0	0.0	0.0
0.0	0.0	100.0	100.0	2	0.0	0.0	0.184	0.0	95.91189	0.0	1	0.0	0.0	0.0	0.0	0.0
0.0	0.0	100.0	100.0	2	0.0	0.0	0.184	0.0	95.74404	0.0	1	0.0	0.0	0.0	0.0	0.0
0.0	0.0	100.0	100.0	2	0.0	0.0	0.183	0.0	96.25478	0.0	1	0.0	0.0	0.0	0.0	0.0
0.0	0.0	100.0	100.0	2	0.0	0.0	0.182	0.0	96.25478	0.0	1	0.0	0.0	0.0	0.0	0.0
0.0	0.0	100.0	100.0	2	0.0	0.0	0.181	0.0	96.38282	0.0	1	0.0	0.0	0.0	0.0	0.0
0.0	0.0	100.0	100.0	2	0.0	0.0	0.18	0.0	96.04158	0.0	1	0.0	0.0	0.0	0.0	0.0
0.0	0.0	100.0	100.0	2	0.0	0.0	0.179	0.0	96.04158	0.0	1	0.0	0.0	0.0	0.0	0.0
0.0	0.0	100.0	100.0	2	0.0	0.0	0.178	0.0	96.57157	0.0	1	0.0	0.0	0.0	0.0	0.0
0.0	0.0	100.0	100.0	2	0.0	0.0	0.177	0.0	96.57157	0.0	1	0.0	0.0	0.0	0.0	0.0
0.0	0.0	100.0	100.0	2	0.0	0.0	0.176	0.0	96.739944	0.0	1	0.0	0.0	0.0	0.0	0.0
0.0	0.0	100.0	100.0	2	0.0	0.0	0.174	0.0	96.3264	0.0	1	0.0	0.0	0.0	0.0	0.0
0.0	0.0	100.0	100.0	2	0.0	0.0	0.173	0.0	96.3264	0.0	1	0.0	0.0	0.0	0.0	0.0
0.0	0.0	100.0	100.0	2	0.0	0.0	0.172	0.0	97.048096	0.0	1	0.0	0.0	0.0	0.0	0.0
0.0	0.0	100.0	100.0	2	0.0	0.0	0.17	0.0	97.17635	0.0	1	0.0	0.0	0.0	0.0	0.0
0.0	0.0	100.0	100.0	2	0.0	0.0	0.169	0.0	97.17635	0.0	1	0.0	0.0	0.0	0.0	0.0
0.0	0.0	100.0	100.0	2	0.0	0.0	0.167	0.0	96.57473	0.0	1	0.0	0.0	0.0	0.0	0.0
0.0	0.0	100.0	100.0	2	0.0	0.0	0.165	0.0	96.57473	0.0	1	0.0	0.0	0.0	0.0	0.0
0.0	0.0	100.0	100.0	2	0.0	0.0	0.164	0.0	96.10114	0.0	1	0.0	0.0	0.0	0.0	0.0
0.0	0.0	100.0	100.0	2	0.0	0.0	0.162	0.0	95.67239	0.0	1	0.0	0.0	0.0	0.0	0.0
0.0	0.0	100.0	100.0	2	0.0	0.0	0.16	0.0	95.67239	0.0	1	0.0	0.0	0.0	0.0	0.0
0.0	0.0	100.0	100.0	2	0.0	0.0	0.159	0.0	95.52897	0.0	1	0.0	0.0	0.0	0.0	0.0
0.0	0.0	100.0	100.0	2	0.0	0.0	0.157	0.0	95.82928	0.0	1	0.0	0.0	0.0	0.0	0.0
0.0	0.0	100.0	100.0	2	0.0	0.0	0.155	0.0	95.82928	0.0	1	0.0	0.0	0.0	0.0	0.0
0.0	0.0	100.0	100.0	2	0.0	0.0	0.154	0.0	95.54537	0.0	1	0.0	0.0	0.0	0.0	0.0
0.0	0.0	100.0	100.0	2	0.0	0.0	0.152	0.0	95.54537	0.0	1	0.0	0.0	0.0	0.0	0.0
0.0	0.0	100.0	100.0	2	0.0	0.0	0.151	0.0	95.383354	0.0	1	0.0	0.0	0.0	0.0	0.0
0.0	0.0	100.0	100.0	2	0.0	0.0	0.149	0.0	95.43727	0.0	1	0.0	0.0	0.0	0.0	0.0
0.0	0.0	100.0	100.0	2	0.0	0.0	0.148	0.0	95.43727	0.0	1	0.0	0.0	0.0	0.0	0.0
0.0	0.0	100.0	100.0	2	0.0	0.0	0.146	0.0	95.23269	0.0	1	0.0	0.0	0.0	0.0	0.0
0.0	0.0	100.0	100.0	2	0.0	0.0	0.145	0.0	96.082634	0.0	1	0.0	0.0	0.0	0.0	0.0
0.0	0.0	100.0	100.0	2	0.0	0.0	0.143	0.0	96.082634	0.0	1	0.0	0.0	0.0	0.0	0.0
0.0	0.0	100.0	100.0	2	0.0	0.0	0.142	0.0	95.42264	0.0	1	0.0	0.0	0.0	0.0	0.0
0.0	0.0	100.0	100.0	2	0.0	0.0	0.141	0.0	95.28261	0.0	1	0.0	0.0	0.0	0.0	0.0
0.0	0.0	100.0	100.0	2	0.0	0.0	0.139	0.0	95.42215	0.0	1	0.0	0.0	0.0	0.0	0.0
0.0	0.0	100.0	100.0	2	0.0	0.0	0.138	0.0	94.90876	0.0	1	0.0	0.0	0.0	0.0	0.0
0.0	0.0	100.0	100.0	2	0.0	0.0	0.136	0.0	94.71027	0.0	1	0.0	0.0	0.0	0.0	0.0
0.0	0.0	100.0	100.0	2	0.0	0.0	0.135	0.0	94.807686	0.0	1	0.0	0.0	0.0	0.0	0.0
0.0	0.0	100.0	100.0	2	0.0	0.0	0.134	0.0	95.05124	0.0	1	0.0	0.0	0.0	0.0	0.0
0.0	0.0	100.0	100.0	2	0.0	0.0	0.132	0.0	95.05124	0.0	1	0.0	0.0	0.0	0.0	0.0
0.0	0.0	100.0	100.0	2	0.0	0.0	0.131	0.0	94.688095	0.0	1	0.0	0.0	0.0	0.0	0.0
0.0	0.0	100.0	100.0	2	0.0	0.0	0.13	0.0	94.688095	0.0	1	0.0	0.0	0.0	0.0	0.0
0.0	0.0	100.0	100.0	2	0.0	0.0	0.129	0.0	95.5622	0.0	1	0.0	0.0	0.0	0.0	0.0
0.0	0.0	100.0	100.0	2	0.0	0.0	0.127	0.0	95.17254	0.0	1	0.0	0.0	0.0	0.0	0.0
0.0	0.0	100.0	100.0	2	0.0	0.0	0.126	0.0	95.17254	0.0	1	0.0	0.0	0.0	0.0	0.0
0.0	0.0	100.0	100.0	2	0.0	0.0	0.125	0.0	95.19582	0.0	1	0.0	0.0	0.0	0.0	0.0
0.0	0.0	100.0	100.0	2	0.0	0.0	0.123	0.0	94.86843	0.0	1	0.0	0.0	0.0	0.0	0.0
0.0	0.0	100.0	100.0	2	0.0	0.0	0.122	0.0	94.86843	0.0	1	0.0	0.0	0.0	0.0	0.0
0.0	0.0	100.0	100.0	2	0.0	0.0	0.121	0.0	95.83394	0.0	1	0.0	0.0	0.0	0.0	0.0
0.0	0.0	100.0	100.0	2	0.0	0.0	0.119	0.0	95.83394	0.0	1	0.0	0.0	0.0	0.0	0.0
0.0	0.0	100.0	100.0	2	0.0	0.0	0.118	0.0	95.93034	0.0	1	0.0	0.0	0.0	0.0	0.0
0.0	0.0	100.0	100.0	2	0.0	0.0	0.117	0.0	95.27782	0.0	1	0.0	0.0	0.0	0.0	0.0
0.0	0.0	100.0	100.0	2	0.0	0.0	0.116	0.0	95.27782	0.0	1	0.0	0.0	0.0	0.0	0.0
0.0	0.0	100.0	100.0	2	0.0	0.0	0.115	0.0	95.37213	0.0	1	0.0	0.0	0.0	0.0	0.0
0.0	0.0	100.0	100.0	2	0.0	0.0	0.114	0.0	96.262924	0.0	1	0.0	0.0	0.0	0.0	0.0
0.0	0.0	100.0	100.0	2	0.0	0.0	0.112	0.0	96.262924	0.0	1	0.0	0.0	0.0	0.0	0.0
0.0	0.0	100.0	100.0	2	0.0	0.0	0.112	0.0	95.91227	0.0	1	0.0	0.0	0.0	0.0	0.0
0.0	0.0	100.0	100.0	2	0.0	0.0	0.11	0.0	95.91227	0.0	1	0.0	0.0	0.0	0.0	0.0
0.0	0.0	100.0	100.0	2	0.0	0.0	0.109	0.0	95.44456	0.0	1	0.0	0.0	0.0	0.0	0.0
0.0	0.0	100.0	100.0	2	0.0	0.0	0.108	0.0	96.13902	0.0	1	0.0	0.0	0.0	0.0	0.0
0.0	0.0	100.0	100.0	2	0.0	0.0	0.107	0.0	96.13902	0.0	1	0.0	0.0	0.0	0.0	0.0
0.0	0.0	100.0	100.0	2	0.0	0.0	0.106	0.0	95.1469	0.0	1	0.0	0.0	0.0	0.0	0.0
0.0	0.0	100.0	100.0	2	0.0	0.0	0.105	0.0	96.33803	0.0	1	0.0	0.0	0.0	0.0	0.0
0.0	0.0	100.0	100.0	2	0.0	0.0	0.104	0.0	96.02232	0.0	1	0.0	0.0	0.0	0.0	0.0
0.0	0.0	100.0	100.0	2	0.0	0.0	0.103	0.0	96.6694	0.0	1	0.0	0.0	0.0	0.0	0.0
0.0	0.0	100.0	100.0	2	0.0	0.0	0.101	0.0	96.6694	0.0	1	0.0	0.0	0.0	0.0	0.0
0.0	0.0	100.0	100.0	2	0.0	0.0	0.1	0.0	96.988235	0.0	1	0.0	0.0	0.0	0.0	0.0
0.0	0.0	100.0	100.0	2	0.0	0.0	0.1	0.0	96.54114	0.0	1	0.0	0.0	0.0	0.0	0.0
0.0	0.0	100.0	100.0	2	0.0	0.0	0.098	0.0	96.54114	0.0	1	0.0	0.0	0.0	0.0	0.0
0.0	0.0	100.0	100.0	2	0.0	0.0	0.097	0.0	96.00281	0.0	1	0.0	0.0	0.0	0.0	0.0
0.0	0.0	100.0	100.0	2	0.0	0.0	0.096	0.0	96.568954	0.0	1	0.0	0.0	0.0	0.0	0.0
0.0	0.0	100.0	100.0	2	0.0	0.0	0.094	0.0	96.568954	0.0	1	0.0	0.0	0.0	0.0	0.0
0.0	0.0	100.0	100.0	2	0.0	0.0	0.093	0.0	97.37159	0.0	1	0.0	0.0	0.0	0.0	0.0
0.0	0.0	100.0	100.0	2	0.0	0.0	0.092	0.0	96.654594	0.0	1	0.0	0.0	0.0	0.0	0.0
0.0	0.0	100.0	100.0	2	0.0	0.0	0.09	0.0	96.654594	0.0	1	0.0	0.0	0.0	0.0	0.0
0.0	0.0	100.0	100.0	2	0.0	0.0	0.089	0.0	96.647736	0.0	1	0.0	0.0	0.0	0.0	0.0
0.0	0.0	100.0	100.0	2	0.0	0.0	0.087	0.0	96.647736	0.0	1	0.0	0.0	0.0	0.0	0.0
0.0	0.0	100.0	100.0	2	0.0	0.0	0.086	0.0	95.90372	0.0	1	0.0	0.0	0.0	0.0	0.0
0.0	0.0	100.0	100.0	2	0.0	0.0	0.084	0.0	96.53609	0.0	1	0.0	0.0	0.0	0.0	0.0
0.0	0.0	100.0	100.0	2	0.0	0.0	0.082	0.0	96.53609	0.0	1	0.0	0.0	0.0	0.0	0.0
0.0	0.0	100.0	100.0	2	0.0	0.0	0.081	0.0	96.91326	0.0	1	0.0	0.0	0.0	0.0	0.0
0.0	0.0	100.0	100.0	2	0.0	0.0	0.079	0.0	97.38192	0.0	1	0.0	0.0	0.0	0.0	0.0
0.0	0.0	100.0	100.0	2	0.0	0.0	0.078	0.0	97.38192	0.0	1	0.0	0.0	0.0	0.0	0.0
0.0	0.0	100.0	100.0	2	0.0	0.0	0.076	0.0	97.838585	0.0	1	0.0	0.0	0.0	0.0	0.0
0.0	0.0	100.0	100.0	2	0.0	0.0	0.075	0.0	97.838585	0.0	1	0.0	0.0	0.0	0.0	0.0
0.0	0.0	100.0	100.0	2	0.0	0.0	0.073	0.0	98.56545	0.0	1	0.0	0.0	0.0	0.0	0.0
0.0	0.0	100.0	100.0	2	0.0	0.0	0.072	0.0	97.51163	0.0	1	0.0	0.0	0.0	0.0	0.0
0.0	0.0	100.0	100.0	2	0.0	0.0	0.07	0.0	97.51163	0.0	1	0.0	0.0	0.0	0.0	0.0
0.0	0.0	100.0	100.0	2	0.0	0.0	0.069	0.0	98.31272	0.0	1	0.0	0.0	0.0	0.0	0.0
0.0	0.0	100.0	100.0	2	0.0	0.0	0.068	0.0	98.62255	0.0	1	0.0	0.0	0.0	0.0	0.0
0.0	0.0	100.0	100.0	2	0.0	0.0	0.066	0.0	98.62255	0.0	1	0.0	0.0	0.0	0.0	0.0
0.0	0.0	100.0	100.0	2	0.0	0.0	0.065	0.0	98.98748	0.0	1	0.0	0.0	0.0	0.0	0.0
0.0	0.0	100.0	100.0	2	0.0	0.0	0.064	0.0	98.98748	0.0	1	0.0	0.0	0.0	0.0	0.0
0.0	0.0	100.0	100.0	2	0.0	0.0	0.063	0.0	97.90969	0.0	1	0.0	0.0	0.0	0.0	0.0
0.0	0.0	100.0	100.0	2	0.0	0.0	0.062	0.0	97.66093	0.0	1	0.0	0.0	0.0	0.0	0.0
0.0	0.0	100.0	100.0	2	0.0	0.0	0.06	0.0	97.66093	0.0	1	0.0	0.0	0.0	0.0	0.0
0.0	0.0	100.0	100.0	2	0.0	0.0	0.059	0.0	96.97988	0.0	1	0.0	0.0	0.0	0.0	0.0
0.0	0.0	100.0	100.0	2	0.0	0.0	0.059	0.0	96.52069	0.0	1	0.0	0.0	0.0	0.0	0.0
0.0	0.0	100.0	100.0	2	0.0	0.0	0.058	0.0	96.52069	0.0	1	0.0	0.0	0.0	0.0	0.0
0.0	0.0	100.0	100.0	2	0.0	0.0	0.057	0.0	98.18555	0.0	1	0.0	0.0	0.0	0.0	0.0
0.0	0.0	100.0	100.0	2	0.0	0.0	0.056	0.0	98.18555	0.0	1	0.0	0.0	0.0	0.0	0.0
0.0	0.0	100.0	100.0	2	0.0	0.0	0.055	0.0	96.76069	0.0	1	0.0	0.0	0.0	0.0	0.0
0.0	0.0	100.0	100.0	2	0.0	0.0	0.054	0.0	97.11978	0.0	1	0.0	0.0	0.0	0.0	0.0
0.0	0.0	100.0	100.0	2	0.0	0.0	0.053	0.0	97.11978	0.0	1	0.0	0.0	0.0	0.0	0.0
0.0	0.0	100.0	100.0	2	0.0	0.0	0.052	0.0	97.022095	0.0	1	0.0	0.0	0.0	0.0	0.0
0.0	0.0	100.0	100.0	2	0.0	0.0	0.051	0.0	97.51597	0.0	1	0.0	0.0	0.0	0.0	0.0
0.0	0.0	100.0	100.0	2	0.0	0.0	0.05	0.0	97.51597	0.0	1	0.0	0.0	0.0	0.0	0.0
0.0	0.0	100.0	100.0	2	0.0	0.0	0.049	0.0	97.74957	0.0	1	0.0	0.0	0.0	0.0	0.0
0.0	0.0	100.0	100.0	2	0.0	0.0	0.048	0.0	97.74957	0.0	1	0.0	0.0	0.0	0.0	0.0
0.0	0.0	100.0	100.0	2	0.0	0.0	0.048	0.0	97.3128	0.0	1	0.0	0.0	0.0	0.0	0.0
0.0	0.0	100.0	100.0	2	0.0	0.0	0.047	0.0	95.92392	0.0	1	0.0	0.0	0.0	0.0	0.0
0.0	0.0	100.0	100.0	2	0.0	0.0	0.046	0.0	95.92392	0.0	1	0.0	0.0	0.0	0.0	0.0
0.0	0.0	100.0	100.0	2	0.0	0.0	0.045	0.0	95.43477	0.0	1	0.0	0.0	0.0	0.0	0.0
0.0	0.0	100.0	100.0	2	0.0	0.0	0.044	0.0	95.58142	0.0	1	0.0	0.0	0.0	0.0	0.0
0.0	0.0	100.0	100.0	2	0.0	0.0	0.043	0.0	95.58142	0.0	1	0.0	0.0	0.0	0.0	0.0
0.0	0.0	100.0	100.0	2	0.0	0.0	0.042	0.0	95.968605	0.0	1	0.0	0.0	0.0	0.0	0.0
0.0	0.0	100.0	100.0	2	0.0	0.0	0.041	0.0	95.968605	0.0	1	0.0	0.0	0.0	0.0	0.0
0.0	0.0	100.0	100.0	2	0.0	0.0	0.039	0.0	96.397316	0.0	1	0.0	0.0	0.0	0.0	0.0
0.0	0.0	100.0	100.0	2	0.0	0.0	0.038	0.0	96.699646	0.0	1	0.0	0.0	0.0	0.0	0.0
0.0	0.0	100.0	100.0	2	0.0	0.0	0.037	0.0	96.699646	0.0	1	0.0	0.0	0.0	0.0	0.0
0.0	0.0	100.0	100.0	2	0.0	0.0	0.035	0.0	96.162476	0.0	1	0.0	0.0	0.0	0.0	0.0
0.0	0.0	100.0	100.0	2	0.0	0.0	0.034	0.0	95.349815	0.0	1	0.0	0.0	0.0	0.0	0.0
0.0	0.0	100.0	100.0	2	0.0	0.0	0.033	0.0	95.349815	0.0	1	0.0	0.0	0.0	0.0	0.0
0.0	0.0	100.0	100.0	2	0.0	0.0	0.031	0.0	95.798584	0.0	1	0.0	0.0	0.0	0.0	0.0
0.0	0.0	100.0	100.0	2	0.0	0.0	0.03	0.0	95.798584	0.0	1	0.0	0.0	0.0	0.0	0.0
0.0	0.0	100.0	100.0	2	0.0	0.0	0.028	0.0	96.3564	0.0	1	0.0	0.0	0.0	0.0	0.0
0.0	0.0	100.0	100.0	2	0.0	0.0	0.027	0.0	96.54063	0.0	1	0.0	0.0	0.0	0.0	0.0
0.0	0.0	100.0	100.0	2	0.0	0.0	0.025	0.0	96.54063	0.0	1	0.0	0.0	0.0	0.0	0.0
0.0	0.0	100.0	100.0	2	0.0	0.0	0.024	0.0	96.06603	0.0	1	0.0	0.0	0.0	0.0	0.0
0.0	0.0	100.0	100.0	2	0.0	0.0	0.023	0.0	96.9657	0.0	1	0.0	0.0	0.0	0.0	0.0
0.0	0.0	100.0	100.0	2	0.0	0.0	0.021	0.0	96.53311	0.0	1	0.0	0.0	0.0	0.0	0.0
0.0	0.0	100.0	100.0	2	0.0	0.0	0.02	0.0	96.767654	0.0	1	0.0	0.0	0.0	0.0	0.0
0.0	0.0	100.0	100.0	2	0.0	0.0	0.018	0.0	96.767654	0.0	1	0.0	0.0	0.0	0.0	0.0
0.0	0.0	100.0	100.0	2	0.0	0.0	0.017	0.0	96.44714	0.0	1	0.0	0.0	0.0	0.0	0.0
0.0	0.0	100.0	100.0	2	0.0	0.0	0.015	0.0	95.69238	0.0	1	0.0	0.0	0.0	0.0	0.0
0.0	0.0	100.0	100.0	2	0.0	0.0	0.014	0.0	95.69238	0.0	1	0.0	0.0	0.0	0.0	0.0
0.0	0.0	100.0	100.0	2	0.0	0.0	0.012	0.0	94.981346	0.0	1	0.0	0.0	0.0	0.0	0.0
0.0	0.0	100.0	100.0	2	0.0	0.0	0.011	0.0	94.64506	0.0	1	0.0	0.0	0.0	0.0	0.0
0.0	0.0	100.0	100.0	2	0.0	0.0	0.01	0.0	94.64506	0.0	1	0.0	0.0	0.0	0.0	0.0
0.0	0.0	100.0	100.0	2	0.0	0.0	0.008	0.0	94.08036	0.0	1	0.0	0.0	0.0	0.0	0.0
0.0	0.0	100.0	100.0	2	0.0	0.0	0.007	0.0	94.649864	0.0	1	0.0	0.0	0.0	0.0	0.0
0.0	0.0	100.0	100.0	2	0.0	0.0	0.006	0.0	94.58743	0.0	1	0.0	0.0	0.0	0.0	0.0
0.0	0.0	100.0	100.0	2	0.0	0.0	0.005	0.0	94.81192	0.0	1	0.0	0.0	0.0	0.0	0.0
0.0	0.0	100.0	100.0	2	0.0	0.0	0.003	0.0	94.50808	0.0	1	0.0	0.0	0.0	0.0	0.0
0.0	0.0	100.0	100.0	2	0.0	0.0	0.002	0.0	94.97171	0.0	1	0.0	0.0	0.0	0.0	0.0
0.0	0.0	100.0	100.0	2	0.0	0.0	0.0	0.0	94.90192	0.0	1	0.0	0.0	0.0	0.0	0.0
0.0	0.0	100.0	100.0	2	0.0	0.0	0.0	0.0	94.90192	0.0	1	0.0	0.0	0.0	0.0	0.0
0.0	0.0	100.0	100.0	2	0.0	0.0	-0.001	0.0	94.59896	0.0	1	0.0	0.0	0.0	0.0	0.0
0.0	0.0	100.0	100.0	2	0.0	0.0	-0.003	0.0	94.59896	0.0	1	0.0	0.0	0.0	0.0	0.0
0.0	0.0	100.0	100.0	2	0.0	0.0	-0.004	0.0	94.18795	0.0	1	0.0	0.0	0.0	0.0	0.0
0.0	0.0	100.0	100.0	2	0.0	0.0	-0.005	0.0	94.46785	0.0	1	0.0	0.0	0.0	0.0	0.0
0.0	0.0	100.0	100.0	2	0.0	0.0	-0.007	0.0	94.46785	0.0	1	0.0	0.0	0.0	0.0	0.0
0.0	0.0	100.0	100.0	2	0.0	0.0	-0.008	0.0	94.77165	0.0	1	0.0	0.0	0.0	0.0	0.0
0.0	0.0	100.0	100.0	2	0.0	0.0	-0.01	0.0	94.83682	0.0	1	0.0	0.0	0.0	0.0	0.0
0.0	0.0	100.0	100.0	2	0.0	0.0	-0.011	0.0	94.83682	0.0	1	0.0	0.0	0.0	0.0	0.0
0.0	0.0	100.0	100.0	2	0.0	0.0	-0.012	0.0	94.60474	0.0	1	0.0	0.0	0.0	0.0	0.0
0.0	0.0	100.0	100.0	2	0.0	0.0	-0.014	0.0	94.60474	0.0	1	0.0	0.0	0.0	0.0	0.0
0.0	0.0	100.0	100.0	2	0.0	0.0	-0.015	0.0	95.76507	0.0	1	0.0	0.0	0.0	0.0	0.0
0.0	0.0	100.0	100.0	2	0.0	0.0	-0.017	0.0	95.844604	0.0	1	0.0	0.0	0.0	0.0	0.0
0.0	0.0	100.0	100.0	2	0.0	0.0	-0.018	0.0	95.844604	0.0	1	0.0	0.0	0.0	0.0	0.0
0.0	0.0	100.0	100.0	2	0.0	0.0	-0.019	0.0	96.21256	0.0	1	0.0	0.0	0.0	0.0	0.0
0.0	0.0	100.0	100.0	2	0.0	0.0	-0.021	0.0	97.26231	0.0	1	0.0	0.0	0.0	0.0	0.0
0.0	0.0	100.0	100.0	2	0.0	0.0	-0.022	0.0	97.26231	0.0	1	0.0	0.0	0.0	0.0	0.0
0.0	0.0	100.0	100.0	2	0.0	0.0	-0.024	0.0	96.24802	0.0	1	0.0	0.0	0.0	0.0	0.0
0.0	0.0	100.0	100.0	2	0.0	0.0	-0.025	0.0	96.24802	0.0	1	0.0	0.0	0.0	0.0	0.0
0.0	0.0	100.0	100.0	2	0.0	0.0	-0.026	0.0	96.208145	0.0	1	0.0	0.0	0.0	0.0	0.0
0.0	0.0	100.0	100.0	2	0.0	0.0	-0.027	0.0	95.95309	0.0	1	0.0	0.0	0.0	0.0	0.0
0.0	0.0	100.0	100.0	2	0.0	0.0	-0.028	0.0	96.658165	0.0	1	0.0	0.0	0.0	0.0	0.0
0.0	0.0	100.0	100.0	2	0.0	0.0	-0.029	0.0	97.375854	0.0	1	0.0	0.0	0.0	0.0	0.0
0.0	0.0	100.0	100.0	2	0.0	0.0	-0.03	0.0	96.994194	0.0	1	0.0	0.0	0.0	0.0	0.0
0.0	0.0	100.0	100.0	2	0.0	0.0	-0.03	0.0	96.994194	0.0	1	0.0	0.0	0.0	0.0	0.0
0.0	0.0	100.0	100.0	2	0.0	0.0	-0.031	0.0	96.34006	0.0	1	0.0	0.0	0.0	0.0	0.0
0.0	0.0	100.0	100.0	2	0.0	0.0	-0.031	0.0	96.34006	0.0	1	0.0	0.0	0.0	0.0	0.0
0.0	0.0	100.0	100.0	2	0.0	0.0	-0.032	0.0	95.38619	0.0	1	0.0	0.0	0.0	0.0	0.0
0.0	0.0	100.0	100.0	2	0.0	0.0	-0.033	0.0	95.68409	0.0	1	0.0	0.0	0.0	0.0	0.0
0.0	0.0	100.0	100.0	2	0.0	0.0	-0.033	0.0	95.68409	0.0	1	0.0	0.0	0.0	0.0	0.0
0.0	0.0	100.0	100.0	2	0.0	0.0	-0.033	0.0	96.1002	0.0	1	0.0	0.0	0.0	0.0	0.0
0.0	0.0	100.0	100.0	2	0.0	0.0	-0.034	0.0	96.43679	0.0	1	0.0	0.0	0.0	0.0	0.0
0.0	0.0	100.0	100.0	2	0.0	0.0	-0.034	0.0	96.43679	0.0	1	0.0	0.0	0.0	0.0	0.0
0.0	0.0	100.0	100.0	2	0.0	0.0	-0.034	0.0	95.73375	0.0	1	0.0	0.0	0.0	0.0	0.0
0.0	0.0	100.0	100.0	2	0.0	0.0	-0.034	0.0	95.73375	0.0	1	0.0	0.0	0.0	0.0	0.0
0.0	0.0	100.0	100.0	2	0.0	0.0	-0.034	0.0	95.79028	0.0	1	0.0	0.0	0.0	0.0	0.0
0.0	0.0	100.0	100.0	2	0.0	0.0	-0.034	0.0	95.364716	0.0	1	0.0	0.0	0.0	0.0	0.0
0.0	0.0	100.0	100.0	2	0.0	0.0	-0.034	0.0	95.364716	0.0	1	0.0	0.0	0.0	0.0	0.0
0.0	0.0	100.0	100.0	2	0.0	0.0	-0.033	0.0	97.07055	0.0	1	0.0	0.0	1.0	0.0	0.0
0.0	0.0	100.0	100.0	2	0.0	0.0	-0.033	0.0	97.92975	0.0	1	0.0	0.0	3.0	0.0	0.0
0.0	0.0	100.0	100.0	2	0.0	0.0	-0.033	0.0	97.92975	0.0	1	0.0	0.0	3.0	0.0	0.0
-6944.445	500.0	100.0	100.0	2	0.0	0.0	-0.032	0.0	98.25743	0.0	1	0.0	0.0	3.0	0.0	0.0
-6944.445	500.0	100.0	100.0	2	0.0	0.0	-0.032	0.0	98.25743	0.0	1	0.0	0.0	3.0	0.0	0.0
-6944.445	500.0	100.0	100.0	2	0.0	0.0	-0.031	0.0	98.69372	0.0	1	0.0	0.0	3.0	0.0	0.0
-6944.445	500.0	100.0	100.0	2	0.0	0.0	-0.03	0.0	97.60673	0.0	1	0.0	0.0	3.0	0.0	0.0
-6944.445	500.0	100.0	100.0	2	0.0	0.0	-0.029	0.0	97.60673	-0.947	1	0.0	0.0	3.0	0.0	0.0
-6944.445	500.0	100.0	100.0	2	0.0	0.0	-0.028	0.0	96.97458	-0.947	1	0.0	0.0	3.0	0.0	0.0
-6944.445	500.0	100.0	100.0	2	0.0	0.0	-0.028	0.0	97.57878	-1.766	1	0.0	0.0	3.0	0.0	0.0
-6944.445	500.0	100.0	100.0	2	0.0	0.0	-0.027	0.0	97.57878	-2.133	1	0.0	0.0	3.0	0.0	0.0
-6944.445	500.0	100.0	100.0	2	0.0	0.0	-0.026	0.0	97.39741	-2.133	1	0.0	0.0	3.0	0.0	0.0
-6944.445	500.0	100.0	100.0	2	0.0	0.0	-0.025	0.0	97.39741	-2.79	1	0.0	0.0	3.0	0.0	0.0
-6944.445	500.0	100.0	100.0	2	0.0	0.0	-0.024	0.0	96.63422	-2.79	1	0.0	0.0	3.0	0.0	0.0
-6944.445	500.0	100.0	100.0	2	0.0	0.0	-0.023	0.0	96.68023	-3.084	1	0.0	0.0	3.0	0.0	0.0
-6944.445	500.0	100.0	100.0	2	0.0	0.0	-0.022	0.0	96.68023	-3.612	1	0.0	0.0	3.0	0.0	0.0
-6944.445	500.0	100.0	100.0	2	0.0	0.0	-0.021	0.0	97.063	-3.612	1	0.0	0.0	3.0	0.0	0.0
-6944.445	500.0	100.0	100.0	2	0.0	0.0	-0.02	0.0	97.33497	-3.848	1	0.0	0.0	3.0	0.0	0.0
-6944.445	500.0	100.0	100.0	2	0.0	0.0	-0.019	0.0	97.33497	-4.272	1	0.0	0.0	3.0	0.0	0.0
-6944.445	500.0	100.0	100.0	2	0.0	0.0	-0.018	0.0	97.145966	-4.272	1	0.0	0.0	3.0	0.0	0.0
-6944.445	500.0	100.0	100.0	2	0.0	0.0	-0.017	0.0	97.145966	-4.461	1	0.0	0.0	3.0	0.0	0.0
-6944.445	500.0	100.0	100.0	2	0.0	0.0	-0.016	0.0	96.65862	-4.461	1	0.0	0.0	3.0	0.0	0.0
-6944.445	500.0	100.0	100.0	2	0.0	0.0	-0.015	0.0	96.13965	-4.801	1	0.0	0.0	3.0	0.0	0.0
-6944.445	500.0	100.0	100.0	2	0.0	0.0	-0.014	0.0	96.13965	-4.953	1	0.0	0.0	3.0	0.0	0.0
-6944.445	500.0	100.0	100.0	2	0.0	0.0	-0.013	0.0	96.19029	-4.953	1	0.0	0.0	3.0	0.0	0.0
-6944.445	500.0	100.0	100.0	2	0.0	0.0	-0.012	0.0	95.8795	-5.226	1	0.0	0.0	3.0	0.0	0.0
-6944.445	500.0	100.0	100.0	2	0.0	0.0	-0.011	0.0	95.8795	-5.348	1	0.0	0.0	3.0	0.0	0.0
-6944.445	500.0	100.0	100.0	2	0.0	0.0	-0.01	0.0	95.179184	-5.348	1	0.0	0.0	3.0	0.0	0.0
-6944.445	500.0	100.0	100.0	2	0.0	0.0	-0.009	0.0	95.33969	-5.567	1	0.0	0.0	3.0	0.0	0.0
-6944.445	500.0	100.0	100.0	2	0.0	0.0	-0.009	0.0	95.282425	-5.567	1	0.0	0.0	3.0	0.0	0.0
-6944.445	500.0	100.0	100.0	2	0.0	0.0	-0.008	0.0	95.14412	-5.665	1	0.0	0.0	5.0	0.0	0.0
-6944.445	500.0	100.0	100.0	2	0.0	0.0	-0.007	0.0	95.14412	-5.84	1	0.0	0.0	5.0	0.0	0.0
-6944.445	500.0	100.0	100.0	2	0.0	0.0	-0.006	0.0	95.727135	-5.84	1	0.0	0.0	5.0	0.0	0.0
-6944.445	500.0	100.0	100.0	2	0.0	0.0	-0.005	0.0	95.95694	-5.919	1	0.0	0.0	5.0	0.0	0.0
-6944.445	500.0	100.0	100.0	2	0.0	0.0	-0.004	0.0	95.95694	-6.06	1	0.0	0.0	5.0	0.0	0.0
-6944.445	500.0	100.0	100.0	2	0.0	0.0	-0.004	0.0	95.487015	-6.06	1	0.0	0.0	5.0	0.0	0.0
-6944.445	500.0	100.0	100.0	2	0.0	0.0	-0.003	0.0	95.487015	-6.182	1	0.0	0.0	5.0	0.0	0.0
-6944.445	500.0	100.0	100.0	2	0.0	0.0	-0.002	0.0	94.623375	-6.182	1	0.0	0.0	5.0	0.0	0.0
-6944.445	500.0	100.0	100.0	2	0.0	0.0	-0.002	0.0	94.41685	-6.236	1	0.0	0.0	5.0	0.0	0.0
-6944.445	500.0	100.0	100.0	2	0.0	0.0	-0.001	0.0	94.41685	-6.287	1	0.0	0.0	5.0	0.0	0.0
-6944.445	500.0	100.0	100.0	2	0.0	0.0	0.0	0.0	93.912285	-6.287	1	0.0	0.0	5.0	0.0	0.0
-6944.445	500.0	100.0	100.0	2	0.0	0.0	0.0	0.0	94.275246	-6.378	1	0.0	0.0	5.0	0.0	0.0
-6944.445	500.0	100.0	100.0	2	0.0	0.0	0.0	0.0	94.275246	-6.418	1	0.0	0.0	5.0	0.0	0.0
-6944.445	500.0	100.0	100.0	2	0.0	0.0	0.001	0.0	93.63317	-6.418	1	0.0	0.0	5.0	0.0	0.0
-6944.445	500.0	100.0	100.0	2	0.0	0.0	0.001	0.0	94.24076	-6.491	1	0.0	0.0	5.0	0.0	0.0
-6944.445	500.0	100.0	100.0	2	0.0	0.0	0.002	0.0	94.24076	-6.491	1	0.0	0.0	5.0	0.0	0.0
-6944.445	500.0	100.0	100.0	2	0.0	0.0	0.002	0.0	94.17987	-6.524	1	0.0	0.0	5.0	0.0	0.0
-6944.445	500.0	100.0	100.0	2	0.0	0.0	0.003	0.0	94.17987	-6.582	1	0.0	0.0	5.0	0.0	0.0
-6944.445	500.0	100.0	100.0	2	0.0	0.0	0.003	0.0	93.457985	-6.582	1	0.0	0.0	5.0	0.0	0.0
-6944.445	500.0	100.0	100.0	2	0.0	0.0	0.004	0.0	93.15268	-6.608	1	0.0	0.0	5.0	0.0	0.0
-6944.445	500.0	100.0	100.0	2	0.0	0.0	0.005	0.0	93.15268	-6.655	1	0.0	0.0	5.0	0.0	0.0
-6944.445	500.0	100.0	100.0	2	0.0	0.0	0.006	0.0	92.98161	-6.655	1	0.0	0.0	5.0	0.0	0.0
-6944.445	500.0	100.0	100.0	2	0.0	0.0	0.007	0.0	94.51596	-6.676	1	0.0	0.0	5.0	0.0	0.0
-6944.445	500.0	100.0	100.0	2	0.0	0.0	0.007	0.0	94.50075	-6.676	1	0.0	0.0	5.0	0.0	0.0
-6944.445	500.0	100.0	100.0	2	0.0	0.0	0.008	0.0	94.46784	-6.714	1	0.0	0.0	5.0	0.0	0.0
-6944.445	500.0	100.0	100.0	2	0.0	0.0	0.008	0.0	94.46784	-6.731	1	0.0	0.0	5.0	0.0	0.0
-6944.445	500.0	100.0	100.0	2	0.0	0.0	0.009	0.0	94.83156	-6.731	1	0.0	0.0	5.0	0.0	0.0
-6944.445	500.0	100.0	100.0	2	0.0	0.0	0.01	0.0	95.12429	-6.761	1	0.0	0.0	5.0	0.0	0.0
-6944.445	500.0	100.0	100.0	2	0.0	0.0	0.011	0.0	95.12429	-6.774	1	0.0	0.0	5.0	0.0	0.0
-6944.445	500.0	100.0	100.0	2	0.0	0.0	0.012	0.0	95.836105	-6.774	1	0.0	0.0	5.0	0.0	0.0
-6944.445	500.0	100.0	100.0	2	0.0	0.0	0.013	0.0	96.1486	-6.799	1	0.0	0.0	5.0	0.0	0.0
-6944.445	500.0	100.0	100.0	2	0.0	0.0	0.013	0.0	96.1486	-6.799	1	0.0	0.0	5.0	0.0	0.0
-6944.445	500.0	100.0	100.0	2	0.0	0.0	0.014	0.0	97.07057	-6.82	1	0.0	0.0	5.0	0.0	0.0
-6944.445	500.0	100.0	100.0	2	0.0	0.0	0.015	0.0	97.07057	-6.829	1	0.0	0.0	5.0	0.0	0.0
-6944.445	500.0	100.0	100.0	2	0.0	0.0	0.015	0.0	96.700424	-6.829	1	0.0	0.0	5.0	0.0	0.0
-6944.445	500.0	100.0	100.0	2	0.0	0.0	0.016	0.0	95.3399	-6.846	1	0.0	0.0	5.0	0.0	0.0
-6944.445	500.0	100.0	100.0	2	0.0	0.0	0.017	0.0	95.3399	-6.853	1	0.0	0.0	5.0	0.0	0.0
-6944.445	500.0	100.0	100.0	2	0.0	0.0	0.018	0.0	95.88668	-6.853	1	0.0	0.0	5.0	0.0	0.0
-6944.445	500.0	100.0	100.0	2	0.0	0.0	0.019	0.0	95.58399	-6.867	1	0.0	0.0	5.0	0.0	0.0
-6944.445	500.0	100.0	100.0	2	0.0	0.0	0.02	0.0	95.58399	-6.867	1	0.0	0.0	5.0	0.0	0.0
-6944.445	500.0	100.0	100.0	2	0.0	0.0	0.02	0.0	96.43167	-6.873	1	0.0	0.0	5.0	0.0	0.0
-6944.445	500.0	100.0	100.0	2	0.0	0.0	0.021	0.0	96.43167	-6.884	1	0.0	0.0	5.0	0.0	0.0
-6944.445	500.0	100.0	100.0	2	0.0	0.0	0.022	0.0	96.28261	-6.884	1	0.0	0.0	5.0	0.0	0.0
-6944.445	500.0	100.0	100.0	2	0.0	0.0	0.023	0.0	96.5539	-6.889	1	0.0	0.0	5.0	0.0	0.0
-6944.445	500.0	100.0	100.0	2	0.0	0.0	0.024	0.0	96.5539	-6.897	1	0.0	0.0	5.0	0.0	0.0
-6944.445	500.0	100.0	100.0	2	0.0	0.0	0.025	0.0	96.891396	-6.897	1	0.0	0.0	5.0	0.0	0.0
-6944.445	500.0	100.0	100.0	2	0.0	0.0	0.025	0.0	96.94646	-6.905	1	0.0	0.0	5.0	0.0	0.0
-6944.445	500.0	100.0	100.0	2	0.0	0.0	0.026	0.0	96.94646	-6.905	1	0.0	0.0	5.0	0.0	0.0
-6944.445	500.0	100.0	100.0	2	0.0	0.0	0.027	0.0	96.69375	-6.908	1	0.0	0.0	5.0	0.0	0.0
-6944.445	500.0	100.0	100.0	2	0.0	0.0	0.027	0.0	96.69375	-6.914	1	0.0	0.0	5.0	0.0	0.0
-6944.445	500.0	100.0	100.0	2	0.0	0.0	0.028	0.0	96.41012	-6.914	1	0.0	0.0	5.0	0.0	0.0
-6944.445	500.0	100.0	100.0	2	0.0	0.0	0.029	0.0	95.5855	-6.917	1	0.0	0.0	5.0	0.0	0.0
-6944.445	500.0	100.0	100.0	2	0.0	0.0	0.03	0.0	95.5855	-6.922	1	0.0	0.0	5.0	0.0	0.0
-6944.445	500.0	100.0	100.0	2	0.0	0.0	0.031	0.0	96.332405	-6.922	1	0.0	0.0	5.0	0.0	0.0
-6944.445	500.0	100.0	100.0	1	0.0	0.0	0.032	0.0	96.033844	-6.924	1	0.0	0.0	5.0	0.0	0.0
-6944.445	500.0	100.0	100.0	1	0.0	0.0	0.033	0.0	96.033844	-6.928	1	0.0	0.0	5.0	0.0	0.0
-6944.445	500.0	100.0	100.0	1	0.0	0.0	0.033	0.0	96.29557	-6.928	1	0.0	0.0	5.0	0.0	0.0
-6944.445	500.0	100.0	100.0	1	0.0	0.0	0.034	0.0	96.29557	-6.929	1	0.0	0.0	5.0	0.0	0.0
-6944.445	500.0	100.0	100.0	1	0.0	0.0	0.035	0.0	97.37625	-6.929	1	0.0	0.0	5.0	0.0	0.0
-6944.445	500.0	100.0	100.0	1	0.0	0.0	0.036	0.0	97.0373	-6.933	1	0.0	0.0	5.0	0.0	0.0
-6944.445	500.0	100.0	100.0	1	0.0	0.0	0.037	0.0	97.0373	-6.934	1	0.0	0.0	5.0	0.0	0.0
-6944.445	500.0	100.0	100.0	1	0.0	0.0	0.038	0.0	96.51944	-6.934	1	0.0	0.0	5.0	0.0	0.0
-6944.445	500.0	100.0	100.0	1	0.0	0.0	0.038	0.0	96.22522	-6.936	1	0.0	0.0	5.0	0.0	0.0
-6944.445	500.0	100.0	100.0	1	0.0	0.0	0.039	0.0	96.22522	-6.936	1	0.0	0.0	5.0	0.0	0.0
-6944.445	500.0	100.0	100.0	1	0.0	0.0	0.039	0.0	97.365036	-6.94	1	0.0	0.0	5.0	0.0	0.0
-6944.445	500.0	100.0	100.0	1	0.0	0.0	0.04	0.0	97.365036	-6.941	1	0.0	0.0	5.0	0.0	0.0
-6944.445	500.0	100.0	100.0	1	0.0	0.0	0.041	0.0	96.80711	-6.941	1	0.0	0.0	5.0	0.0	0.0
-6944.445	500.0	100.0	100.0	1	0.0	0.0	0.042	0.0	96.355446	-6.942	1	0.0	0.0	5.0	0.0	0.0
-6944.445	500.0	100.0	100.0	1	0.0	0.0	0.043	0.0	96.355446	-6.942	1	0.0	0.0	5.0	0.0	0.0
-6944.445	500.0	100.0	100.0	1	0.0	0.0	0.043	0.0	96.3298	-6.942	1	0.0	0.0	5.0	0.0	0.0
-6944.445	500.0	100.0	100.0	1	0.0	0.0	0.044	0.0	95.4737	-6.944	1	0.0	0.0	5.0	0.0	0.0
-6944.445	500.0	100.0	100.0	1	0.0	0.0	0.045	0.0	95.4737	-6.944	1	0.0	0.0	5.0	0.0	0.0
-6944.445	500.0	100.0	100.0	1	0.0	0.0	0.046	0.0	95.26005	-6.944	1	0.0	0.0	5.0	0.0	0.0
-6944.445	500.0	100.0	100.0	1	0.0	0.0	0.047	0.0	95.26005	-6.945	1	0.0	0.0	5.0	0.0	0.0
-6944.445	500.0	100.0	100.0	1	0.0	0.0	0.048	0.0	96.6144	-6.945	1	0.0	0.0	5.0	0.0	0.0
-6944.445	500.0	100.0	100.0	1	0.0	0.0	0.049	0.0	95.80024	-6.946	1	0.0	0.0	5.0	0.0	0.0
-6944.445	500.0	100.0	100.0	1	0.0	0.0	0.05	0.0	95.80024	-6.947	1	0.0	0.0	5.0	0.0	0.0
-6944.445	500.0	100.0	100.0	1	0.0	0.0	0.051	0.0	95.526	-6.947	1	0.0	0.0	5.0	0.0	0.0
-6944.445	500.0	100.0	100.0	1	0.0	0.0	0.053	0.0	95.69078	-6.947	1	0.0	0.0	5.0	0.0	0.0
-6944.445	500.0	100.0	100.0	1	0.0	0.0	0.055	0.0	95.69078	-6.948	1	0.0	0.0	5.0	0.0	0.0
-6944.445	500.0	100.0	100.0	1	0.0	0.0	0.056	0.0	96.81463	-6.948	1	0.0	0.0	5.0	0.0	0.0
-6944.445	500.0	100.0	100.0	1	0.0	0.0	0.057	0.0	96.81463	-6.948	1	0.0	0.0	5.0	0.0	0.0
-6944.445	500.0	100.0	100.0	1	0.0	0.0	0.059	0.0	97.28812	-6.948	1	0.0	0.0	5.0	0.0	0.0
-6944.445	500.0	100.0	100.0	1	0.0	0.0	0.061	0.0	97.649025	-6.949	1	0.0	0.0	5.0	0.0	0.0
-6944.445	500.0	100.0	100.0	1	0.0	0.0	0.062	0.0	97.649025	-6.949	1	0.0	0.0	5.0	0.0	0.0
-6944.445	500.0	100.0	100.0	1	0.0	0.0	0.064	0.0	98.24735	-6.949	1	0.0	0.0	5.0	0.0	0.0
-6944.445	500.0	100.0	100.0	1	0.0	0.0	0.066	0.0	98.785614	-6.949	1	0.0	0.0	5.0	0.0	0.0
-6944.445	500.0	100.0	100.0	1	0.0	0.0	0.067	0.0	98.785614	-6.95	1	0.0	0.0	5.0	0.0	0.0
-6944.445	500.0	100.0	100.0	1	0.0	0.0	0.069	0.0	97.70101	-6.95	1	0.0	0.0	5.0	0.0	0.0
-6944.445	500.0	100.0	100.0	1	0.0	0.0	0.07	0.0	97.70101	-6.95	1	0.0	0.0	5.0	0.0	0.0
-6944.445	500.0	100.0	100.0	1	0.0	0.0	0.072	0.0	97.42179	-6.95	1	0.0	0.0	5.0	0.0	0.0
-6944.445	500.0	100.0	100.0	1	0.0	0.0	0.073	0.0	97.437515	-6.95	1	0.0	0.0	5.0	0.0	0.0
-6944.445	500.0	100.0	100.0	1	0.0	0.0	0.075	0.0	97.437515	-6.95	1	0.0	0.0	5.0	0.0	0.0
-6944.445	500.0	100.0	100.0	1	0.0	0.0	0.077	0.0	98.12958	-6.95	1	0.0	0.0	5.0	0.0	0.0
-6944.445	500.0	100.0	100.0	1	0.0	0.0	0.079	0.0	98.71794	-6.951	1	0.0	0.0	5.0	0.0	0.0
-6944.445	500.0	100.0	100.0	1	0.0	0.0	0.08	0.0	98.71794	-6.951	1	0.0	0.0	5.0	0.0	0.0
-6944.445	500.0	100.0	100.0	1	0.0	0.0	0.082	0.0	98.777016	-6.951	1	0.0	0.0	5.0	0.0	0.0
-6944.445	500.0	100.0	100.0	1	0.0	0.0	0.084	0.0	98.777016	-6.951	1	0.0	0.0	5.0	0.0	0.0
-6944.445	500.0	100.0	100.0	1	0.0	0.0	0.086	0.0	98.48692	-6.951	1	0.0	0.0	5.0	0.0	0.0
-6944.445	500.0	100.0	100.0	1	0.0	0.0	0.089	0.0	98.82018	-6.951	1	0.0	0.0	5.0	0.0	0.0
-6944.445	500.0	100.0	100.0	1	0.0	0.0	0.091	0.0	98.82018	-6.951	1	0.0	0.0	5.0	0.0	0.0
-6944.445	500.0	100.0	100.0	1	0.0	0.0	0.094	0.0	98.58698	-6.951	1	0.0	0.0	5.0	0.0	0.0
-6944.445	500.0	100.0	100.0	1	0.0	0.0	0.096	0.0	97.73177	-6.951	1	0.0	0.0	5.0	0.0	0.0
-6944.445	500.0	100.0	100.0	1	0.0	0.0	0.099	0.0	97.73177	-6.951	1	0.0	0.0	5.0	0.0	0.0
-6944.445	500.0	100.0	100.0	1	0.0	0.0	0.102	0.0	97.22384	-6.951	1	0.0	0.0	5.0	0.0	0.0
-6944.445	500.0	100.0	100.0	1	0.0	0.0	0.105	0.0	96.473854	-6.952	1	0.0	0.0	5.0	0.0	0.0
-6944.445	500.0	100.0	100.0	1	0.0	0.0	0.108	0.0	96.07068	-6.952	1	0.0	0.0	5.0	0.0	0.0
-6944.445	500.0	100.0	100.0	1	0.0	0.0	0.111	0.0	96.39465	-6.952	1	0.0	0.0	5.0	0.0	0.0
-6944.445	500.0	100.0	100.0	1	0.0	0.0	0.115	0.0	96.088905	-6.952	1	0.0	0.0	5.0	0.0	0.0
-6944.445	500.0	100.0	100.0	1	0.0	0.0	0.118	0.0	96.06055	-6.952	1	0.0	0.0	5.0	0.0	0.0
-6944.445	500.0	100.0	100.0	1	0.0	0.0	0.121	0.0	95.73329	-6.952	1	0.0	0.0	5.0	0.0	0.0
-6944.445	500.0	100.0	100.0	1	0.0	0.0	0.125	0.0	95.73329	-6.952	1	0.0	0.0	5.0	0.0	0.0
-6944.445	500.0	100.0	100.0	1	0.0	0.0	0.128	0.0	95.66621	-6.952	1	0.0	0.0	5.0	0.0	0.0
-6944.445	500.0	100.0	100.0	1	0.0	0.0	0.131	0.0	95.66621	-6.952	1	0.0	0.0	5.0	0.0	0.0
-6944.445	500.0	100.0	100.0	1	0.0	0.0	0.134	0.0	95.45026	-6.952	1	0.0	0.0	5.0	0.0	0.0
-6944.445	500.0	100.0	100.0	1	0.0	0.0	0.137	0.0	95.27691	-6.952	1	0.0	0.0	5.0	0.0	0.0
-6944.445	500.0	100.0	100.0	1	0.0	0.0	0.14	0.0	95.27691	-6.952	1	0.0	0.0	5.0	0.0	0.0
-6944.445	500.0	100.0	100.0	1	0.0	0.0	0.143	0.0	95.32692	-6.952	1	0.0	0.0	5.0	0.0	0.0
-6944.445	500.0	100.0	100.0	1	0.0	0.0	0.145	0.0	95.25122	-6.952	1	0.0	0.0	5.0	0.0	0.0
-6944.445	500.0	100.0	100.0	1	0.0	0.0	0.148	0.0	95.25122	-6.952	1	0.0	0.0	5.0	0.0	0.0
-6944.445	500.0	100.0	100.0	1	0.0	0.0	0.15	0.0	96.13547	-6.952	1	0.0	0.0	5.0	0.0	0.0
-6944.445	500.0	100.0	100.0	1	0.0	0.0	0.152	0.0	96.13547	-6.952	1	0.0	0.0	5.0	0.0	0.0
-6944.445	500.0	100.0	100.0	1	0.0	0.0	0.154	0.0	96.50639	-6.952	1	0.0	0.0	5.0	0.0	0.0
-6944.445	500.0	100.0	100.0	1	0.0	0.0	0.156	0.0	95.58025	-6.952	1	0.0	0.0	6.0	0.0	0.0
-6944.445	500.0	100.0	100.0	1	0.0	0.0	0.157	0.0	95.58025	-6.952	1	0.0	0.0	6.0	0.0	0.0
0.0	500.0	100.0	100.0	0	0.0	0.0	0.159	0.0	96.32612	-6.952	1	1.0	0.0	0.0	0.0	0.0
0.0	500.0	100.0	100.0	0	0.0	0.0	0.16	0.0	96.292984	-6.952	1	1.0	0.0	0.0	0.0	0.0
0.0	500.0	100.0	100.0	0	0.0	0.0	0.161	0.0	96.292984	-6.952	1	1.0	0.0	0.0	0.0	0.0
0.0	500.0	100.0	100.0	0	0.0	0.0	0.162	0.0	96.19035	-6.952	1	1.0	0.0	0.0	0.0	0.0
0.0	500.0	100.0	100.0	0	0.0	0.0	0.163	0.0	97.002464	-6.004	1	1.0	0.0	0.0	0.0	0.0
0.0	500.0	100.0	100.0	0	0.0	0.0	0.165	0.0	97.24521	-6.004	1	1.0	0.0	0.0	0.0	0.0
0.0	500.0	100.0	100.0	0	0.0	0.0	0.166	0.0	96.68724	-5.58	1	1.0	0.0	0.0	0.0	0.0
0.0	500.0	100.0	100.0	0	0.0	0.0	0.167	0.0	95.95389	-4.818	1	1.0	0.0	0.0	0.0	0.0
0.0	500.0	100.0	100.0	0	0.0	0.0	0.168	0.0	96.05585	-4.818	1	1.0	0.0	0.0	0.0	0.0
0.0	500.0	100.0	100.0	0	0.0	0.0	0.169	0.0	97.049965	-4.477	1	1.0	0.0	0.0	0.0	0.0
0.0	500.0	100.0	100.0	0	0.0	0.0	0.171	0.0	97.049965	-3.866	1	1.0	0.0	0.0	0.0	0.0
0.0	500.0	100.0	100.0	0	0.0	0.0	0.172	0.0	97.58927	-3.866	1	1.0	0.0	0.0	0.0	0.0
0.0	500.0	100.0	100.0	0	0.0	0.0	0.174	0.0	97.58927	-3.593	1	1.0	0.0	0.0	0.0	0.0
0.0	500.0	100.0	100.0	0	0.0	0.0	0.175	0.0	98.35635	-3.593	1	1.0	0.0	0.0	0.0	0.0
0.0	500.0	100.0	100.0	0	0.0	0.0	0.176	0.0	97.20327	-3.103	1	1.0	0.0	0.0	0.0	0.0
0.0	500.0	100.0	100.0	0	0.0	0.0	0.178	0.0	97.20327	-2.883	1	1.0	0.0	0.0	0.0	0.0
0.0	500.0	100.0	100.0	0	0.0	0.0	0.179	0.0	96.613716	-2.883	1	1.0	0.0	0.0	0.0	0.0
0.0	500.0	100.0	100.0	0	0.0	0.0	0.181	0.0	96.39199	-2.49	1	1.0	0.0	0.0	0.0	0.0
0.0	500.0	100.0	100.0	0	0.0	0.0	0.182	0.0	96.39199	-2.314	1	1.0	0.0	0.0	0.0	0.0
0.0	500.0	100.0	100.0	0	0.0	0.0	0.184	0.0	97.382515	-2.314	1	1.0	0.0	0.0	0.0	0.0
0.0	500.0	100.0	100.0	0	0.0	0.0	0.186	0.0	97.382515	-1.998	1	1.0	0.0	0.0	0.0	0.0
0.0	500.0	100.0	100.0	0	0.0	0.0	0.187	0.0	97.63752	-1.998	1	1.0	0.0	0.0	0.0	0.0
0.0	500.0	100.0	100.0	0	0.0	0.0	0.189	0.0	96.426445	-1.725	1	1.0	0.0	0.0	0.0	0.0
0.0	500.0	100.0	100.0	0	0.0	0.0	0.191	0.0	96.426445	-1.603	1	1.0	0.0	0.0	0.0	0.0
0.0	500.0	100.0	100.0	0	0.0	0.0	0.193	0.0	95.542175	-1.603	1	1.0	0.0	0.0	0.0	0.0
0.0	500.0	100.0	100.0	0	0.0	0.0	0.194	0.0	96.85338	-1.384	1	1.0	0.0	0.0	0.0	0.0
0.0	500.0	100.0	100.0	0	0.0	0.0	0.196	0.0	96.85338	-1.286	1	1.0	0.0	0.0	0.0	0.0
0.0	500.0	100.0	100.0	0	0.0	0.0	0.198	0.0	97.111244	-1.286	1	1.0	0.0	0.0	0.0	0.0
0.0	500.0	100.0	100.0	0	0.0	0.0	0.199	0.0	97.111244	-1.111	1	1.0	0.0	0.0	0.0	0.0
0.0	500.0	100.0	100.0	0	0.0	0.0	0.2	0.0	96.554985	-1.111	1	1.0	0.0	0.0	0.0	0.0
0.0	500.0	100.0	100.0	0	0.0	0.0	0.202	0.0	96.9191	-1.032	1	1.0	0.0	0.0	0.0	0.0
0.0	500.0	100.0	100.0	0	0.0	0.0	0.203	0.0	96.9191	-0.891	1	1.0	0.0	0.0	0.0	0.0
0.0	500.0	100.0	100.0	0	0.0	0.0	0.204	0.0	96.710815	-0.891	1	1.0	0.0	0.0	0.0	0.0
0.0	500.0	100.0	100.0	0	0.0	0.0	0.205	0.0	96.78911	-0.769	1	1.0	0.0	0.0	0.0	0.0
0.0	500.0	100.0	100.0	0	0.0	0.0	0.205	0.0	96.78911	-0.715	1	1.0	0.0	0.0	0.0	0.0
0.0	500.0	100.0	100.0	0	0.0	0.0	0.206	0.0	96.465355	-0.715	1	1.0	0.0	0.0	0.0	0.0
0.0	500.0	100.0	100.0	0	0.0	0.0	0.206	0.0	96.465355	-0.617	1	1.0	0.0	0.0	0.0	0.0
0.0	500.0	100.0	100.0	0	0.0	0.0	0.206	0.0	97.63192	-0.617	1	1.0	0.0	0.0	0.0	0.0
0.0	500.0	100.0	100.0	0	0.0	0.0	0.206	0.0	97.23867	-0.573	1	1.0	0.0	0.0	0.0	0.0
0.0	500.0	100.0	100.0	0	0.0	0.0	0.205	0.0	97.23867	-0.495	1	1.0	0.0	0.0	0.0	0.0
0.0	500.0	100.0	100.0	0	0.0	0.0	0.205	1.0	96.4933	-0.495	1	1.0	0.0	9.0	0.0	0.0
0.0	500.0	100.0	100.0	0	0.0	0.0	0.204	1.0	96.81677	-0.46	1	1.0	0.0	10.0	0.0	0.0
0.0	500.0	100.0	100.0	0	0.0	0.0	0.203	1.0	96.81677	-0.397	1	1.0	0.0	10.0	0.0	0.0
6944.445	500.0	100.0	100.0	0	0.0	0.0	0.202	1.0	96.426346	-0.397	1	1.0	0.0	10.0	0.0	0.0
6944.445	500.0	100.0	100.0	0	0.0	0.0	0.201	1.0	96.426346	-0.369	1	1.0	0.0	10.0	0.0	0.0
6944.445	500.0	100.0	100.0	0	0.0	0.0	0.2	1.0	96.292336	-0.369	1	1.0	0.0	10.0	0.0	0.0
6944.445	500.0	100.0	100.0	0	0.0	0.0	0.198	1.0	96.95999	0.17	1	1.0	0.0	10.0	0.0	0.0
6944.445	500.0	100.0	100.0	0	0.0	0.0	0.197	1.0	96.95999	0.651	1	1.0	0.0	10.0	0.0	0.0
6944.445	500.0	100.0	100.0	0	0.0	0.0	0.196	1.0	96.042946	0.651	1	1.0	0.0	10.0	0.0	0.0
6944.445	500.0	100.0	100.0	0	0.0	0.0	0.196	1.0	95.389854	1.51	1	1.0	0.0	10.0	0.0	0.0
6944.445	500.0	100.0	100.0	0	0.0	0.0	0.195	1.0	95.389854	1.895	1	1.0	0.0	10.0	0.0	0.0
6944.445	500.0	100.0	100.0	0	0.0	0.0	0.194	1.0	97.19928	1.895	1	1.0	0.0	10.0	0.0	0.0
6944.445	500.0	100.0	100.0	0	0.0	0.0	0.194	1.0	96.547485	2.585	1	1.0	0.0	10.0	0.0	0.0
6944.445	500.0	100.0	100.0	0	0.0	0.0	0.193	1.0	96.547485	2.585	1	1.0	0.0	10.0	0.0	0.0
6944.445	500.0	100.0	100.0	0	0.0	0.0	0.193	1.0	96.30671	3.18	1	1.0	0.0	10.0	0.0	0.0
6944.445	500.0	100.0	100.0	0	0.0	0.0	0.193	1.0	96.30671	3.447	1	1.0	0.0	10.0	0.0	0.0
6944.445	500.0	100.0	100.0	0	0.0	0.0	0.193	1.0	96.06565	3.447	1	1.0	0.0	10.0	0.0	0.0
6944.445	500.0	100.0	100.0	0	0.0	0.0	0.193	1.0	96.68359	3.926	1	1.0	0.0	10.0	0.0	0.0
6944.445	500.0	100.0	100.0	0	0.0	0.0	0.193	1.0	96.68359	4.14	1	1.0	0.0	10.0	0.0	0.0
6944.445	500.0	100.0	100.0	0	0.0	0.0	0.193	1.0	96.57328	4.14	1	1.0	0.0	10.0	0.0	0.0
6944.445	500.0	100.0	100.0	0	0.0	0.0	0.193	1.0	95.76861	4.523	1	1.0	0.0	10.0	0.0	0.0
6944.445	500.0	100.0	100.0	0	0.0	0.0	0.193	1.0	95.76861	4.523	1	1.0	0.0	10.0	0.0	0.0
6944.445	500.0	100.0	100.0	0	0.0	0.0	0.193	1.0	95.05454	4.695	1	1.0	0.0	10.0	0.0	0.0
6944.445	500.0	100.0	100.0	0	0.0	0.0	0.194	1.0	95.05454	5.002	1	1.0	0.0	10.0	0.0	0.0
6944.445	500.0	100.0	100.0	0	0.0	0.0	0.194	1.0	96.084045	5.002	1	1.0	0.0	10.0	0.0	0.0
6944.445	500.0	100.0	100.0	0	0.0	0.0	0.194	1.0	96.949646	5.14	1	1.0	0.0	10.0	0.0	0.0
6944.445	500.0	100.0	100.0	0	0.0	0.0	0.195	1.0	96.47514	5.388	1	1.0	0.0	10.0	0.0	0.0
6944.445	500.0	100.0	100.0	0	0.0	0.0	0.195	1.0	95.60094	5.388	1	1.0	0.0	10.0	0.0	0.0
6944.445	500.0	100.0	100.0	0	0.0	0.0	0.195	1.0	95.10295	5.498	1	1.0	0.0	10.0	0.0	0.0
6944.445	500.0	100.0	100.0	0	0.0	0.0	0.195	1.0	95.87751	5.498	1	1.0	0.0	10.0	0.0	0.0
6944.445	500.0	100.0	100.0	0	0.0	0.0	0.195	1.0	95.41157	5.697	1	1.0	0.0	10.0	0.0	0.0
6944.445	500.0	100.0	100.0	0	0.0	0.0	0.195	1.0	95.41157	5.785	1	1.0	0.0	10.0	0.0	0.0
6944.445	500.0	100.0	100.0	0	0.0	0.0	0.195	1.0	95.58641	5.785	1	1.0	0.0	10.0	0.0	0.0
6944.445	500.0	100.0	100.0	0	0.0	0.0	0.195	1.0	96.4717	5.944	1	1.0	0.0	10.0	0.0	0.0
6944.445	500.0	100.0	100.0	0	0.0	0.0	0.195	1.0	96.4717	6.017	1	1.0	0.0	10.0	0.0	0.0
6944.445	500.0	100.0	100.0	0	0.0	0.0	0.195	1.0	97.17601	6.017	1	1.0	0.0	10.0	0.0	0.0
6944.445	500.0	100.0	100.0	0	0.0	0.0	0.194	1.0	96.64441	6.143	1	1.0	0.0	10.0	0.0	0.0
6944.445	500.0	100.0	100.0	0	0.0	0.0	0.194	1.0	96.64441	6.255	1	1.0	0.0	10.0	0.0	0.0
6944.445	500.0	100.0	100.0	0	0.0	0.0	0.193	1.0	95.35116	6.255	1	1.0	0.0	10.0	0.0	0.0
6944.445	500.0	100.0	100.0	0	0.0	0.0	0.192	1.0	95.35116	6.303	1	1.0	0.0	10.0	0.0	0.0
6944.445	500.0	100.0	100.0	0	0.0	0.0	0.192	1.0	96.07267	6.303	1	1.0	0.0	10.0	0.0	0.0
6944.445	500.0	100.0	100.0	0	0.0	0.0	0.191	1.0	94.56584	6.393	1	1.0	0.0	10.0	0.0	0.0
6944.445	500.0	100.0	100.0	0	0.0	0.0	0.19	1.0	94.56584	6.432	1	1.0	0.0	10.0	0.0	0.0
6944.445	500.0	100.0	100.0	0	0.0	0.0	0.189	1.0	95.86616	6.432	1	1.0	0.0	10.0	0.0	0.0
6944.445	500.0	100.0	100.0	0	0.0	0.0	0.188	1.0	94.84478	6.469	1	1.0	0.0	10.0	0.0	0.0
6944.445	500.0	100.0	100.0	0	0.0	0.0	0.186	1.0	94.84478	6.469	1	1.0	0.0	10.0	0.0	0.0
6944.445	500.0	100.0	100.0	0	0.0	0.0	0.185	1.0	94.44898	6.534	1	1.0	0.0	10.0	0.0	0.0
6944.445	500.0	100.0	100.0	0	0.0	0.0	0.184	1.0	94.44898	6.592	1	1.0	0.0	10.0	0.0	0.0
6944.445	500.0	100.0	100.0	0	0.0	0.0	0.183	1.0	95.11488	6.592	1	1.0	0.0	10.0	0.0	0.0
6944.445	500.0	100.0	100.0	0	0.0	0.0	0.181	1.0	95.578384	6.617	1	1.0	0.0	10.0	0.0	0.0
6944.445	500.0	100.0	100.0	0	0.0	0.0	0.18	1.0	95.578384	6.664	1	1.0	0.0	10.0	0.0	0.0
6944.445	500.0	100.0	100.0	0	0.0	0.0	0.178	1.0	95.76443	6.664	1	1.0	0.0	10.0	0.0	0.0
6944.445	500.0	100.0	100.0	0	0.0	0.0	0.177	1.0	96.19737	6.684	1	1.0	0.0	10.0	0.0	0.0
6944.445	500.0	100.0	100.0	0	0.0	0.0	0.175	1.0	96.19737	6.684	1	1.0	0.0	10.0	0.0	0.0
6944.445	500.0	100.0	100.0	0	0.0	0.0	0.174	1.0	96.49088	6.72	1	1.0	0.0	10.0	0.0	0.0
6944.445	500.0	100.0	100.0	0	0.0	0.0	0.172	1.0	96.49088	6.736	1	1.0	0.0	10.0	0.0	0.0
6944.445	500.0	100.0	100.0	0	0.0	0.0	0.171	1.0	95.687065	6.736	1	1.0	0.0	10.0	0.0	0.0
6944.445	500.0	100.0	100.0	0	0.0	0.0	0.17	1.0	96.39266	6.767	1	1.0	0.0	10.0	0.0	0.0
6944.445	500.0	100.0	100.0	0	0.0	0.0	0.168	1.0	96.39266	6.779	1	1.0	0.0	10.0	0.0	0.0
6944.445	500.0	100.0	100.0	0	0.0	0.0	0.167	1.0	96.87847	6.779	1	1.0	0.0	10.0	0.0	0.0
6944.445	500.0	100.0	100.0	0	0.0	0.0	0.165	1.0	96.55992	6.804	1	1.0	0.0	10.0	0.0	0.0
6944.445	500.0	100.0	100.0	0	0.0	0.0	0.164	1.0	96.55992	6.813	1	1.0	0.0	10.0	0.0	0.0
6944.445	500.0	100.0	100.0	0	0.0	0.0	0.163	1.0	96.199	6.813	1	1.0	0.0	10.0	0.0	0.0
6944.445	500.0	100.0	100.0	0	0.0	0.0	0.161	1.0	96.199	6.832	1	1.0	0.0	10.0	0.0	0.0
6944.445	500.0	100.0	100.0	0	0.0	0.0	0.16	1.0	95.75243	6.832	1	1.0	0.0	10.0	0.0	0.0
6944.445	500.0	100.0	100.0	0	0.0	0.0	0.159	1.0	94.80597	6.85	1	1.0	0.0	10.0	0.0	0.0
6944.445	500.0	100.0	100.0	0	0.0	0.0	0.157	1.0	94.80597	6.856	1	1.0	0.0	10.0	0.0	0.0
6944.445	500.0	100.0	100.0	0	0.0	0.0	0.155	1.0	94.34077	6.856	1	1.0	0.0	10.0	0.0	0.0
6944.445	500.0	100.0	100.0	0	0.0	0.0	0.154	1.0	94.67354	6.864	1	1.0	0.0	10.0	0.0	0.0
6944.445	500.0	100.0	100.0	0	0.0	0.0	0.152	1.0	94.67354	6.875	1	1.0	0.0	10.0	0.0	0.0
6944.445	500.0	100.0	100.0	0	0.0	0.0	0.15	1.0	94.35829	6.875	1	1.0	0.0	12.0	0.0	0.0
6944.445	500.0	100.0	100.0	0	0.0	0.0	0.148	1.0	94.35829	6.881	1	1.0	0.0	12.0	0.0	0.0
6944.445	500.0	100.0	100.0	0	0.0	0.0	0.147	1.0	95.62625	6.881	1	1.0	0.0	12.0	0.0	0.0
6944.445	500.0	100.0	100.0	0	0.0	0.0	0.145	1.0	95.05466	6.89	1	1.0	0.0	12.0	0.0	0.0
6944.445	500.0	100.0	100.0	0	0.0	0.0	0.143	1.0	95.05466	6.899	1	1.0	0.0	12.0	0.0	0.0
6944.445	500.0	100.0	100.0	0	0.0	0.0	0.141	1.0	94.51457	6.899	1	1.0	0.0	12.0	0.0	0.0
6944.445	500.0	100.0	100.0	0	0.0	0.0	0.139	1.0	94.07107	6.903	1	1.0	0.0	12.0	0.0	0.0
6944.445	500.0	100.0	100.0	0	0.0	0.0	0.137	1.0	94.07107	6.909	1	1.0	0.0	12.0	0.0	0.0
6944.445	500.0	100.0	100.0	0	0.0	0.0	0.135	1.0	93.585884	6.909	1	1.0	0.0	12.0	0.0	0.0
6944.445	500.0	100.0	100.0	0	0.0	0.0	0.134	1.0	93.585884	6.912	1	1.0	0.0	12.0	0.0	0.0
6944.445	500.0	100.0	100.0	0	0.0	0.0	0.132	1.0	93.825294	6.912	1	1.0	0.0	12.0	0.0	0.0
6944.445	500.0	100.0	100.0	0	0.0	0.0	0.13	1.0	93.726616	6.915	1	1.0	0.0	12.0	0.0	0.0
6944.445	500.0	100.0	100.0	0	0.0	0.0	0.128	1.0	93.95067	6.921	1	1.0	0.0	12.0	0.0	0.0
6944.445	500.0	100.0	100.0	0	0.0	0.0	0.127	1.0	94.48918	6.921	1	1.0	0.0	12.0	0.0	0.0
6944.445	500.0	100.0	100.0	0	0.0	0.0	0.125	1.0	94.73345	6.923	1	1.0	0.0	12.0	0.0	0.0
6944.445	500.0	100.0	100.0	0	0.0	0.0	0.123	1.0	94.73345	6.928	1	1.0	0.0	12.0	0.0	0.0
6944.445	500.0	100.0	100.0	0	0.0	0.0	0.122	1.0	95.70963	6.928	1	1.0	0.0	12.0	0.0	0.0
6944.445	500.0	100.0	100.0	0	0.0	0.0	0.12	1.0	95.70963	6.93	1	1.0	0.0	12.0	0.0	0.0
6944.445	500.0	100.0	100.0	0	0.0	0.0	0.119	1.0	95.77201	6.93	1	1.0	0.0	12.0	0.0	0.0
6944.445	500.0	100.0	100.0	0	0.0	0.0	0.118	1.0	95.377716	6.932	1	1.0	0.0	12.0	0.0	0.0
6944.445	500.0	100.0	100.0	0	0.0	0.0	0.116	1.0	95.377716	6.934	1	1.0	0.0	12.0	0.0	0.0
6944.445	500.0	100.0	100.0	0	0.0	0.0	0.115	1.0	95.310394	6.934	1	1.0	0.0	12.0	0.0	0.0
6944.445	500.0	100.0	100.0	0	0.0	0.0	0.114	1.0	95.1567	6.936	1	1.0	0.0	12.0	0.0	0.0
6944.445	500.0	100.0	100.0	0	0.0	0.0	0.112	1.0	95.1567	6.938	1	1.0	0.0	12.0	0.0	0.0
6944.445	500.0	100.0	100.0	0	0.0	0.0	0.111	1.0	95.54076	6.938	1	1.0	0.0	12.0	0.0	0.0
6944.445	500.0	100.0	100.0	0	0.0	0.0	0.111	1.0	95.54076	6.94	1	1.0	0.0	12.0	0.0	0.0
6944.445	500.0	100.0	100.0	0	0.0	0.0	0.109	1.0	95.012215	6.94	1	1.0	0.0	12.0	0.0	0.0
6944.445	500.0	100.0	100.0	0	0.0	0.0	0.108	1.0	95.10959	6.942	1	1.0	0.0	12.0	0.0	0.0
6944.445	500.0	100.0	100.0	0	0.0	0.0	0.107	1.0	95.10959	6.943	1	1.0	0.0	12.0	0.0	0.0
6944.445	500.0	100.0	100.0	0	0.0	0.0	0.106	1.0	94.825325	6.943	1	1.0	0.0	12.0	0.0	0.0
6944.445	500.0	100.0	100.0	0	0.0	0.0	0.106	1.0	94.1273	6.944	1	1.0	0.0	12.0	0.0	0.0
6944.445	500.0	100.0	100.0	0	0.0	0.0	0.105	1.0	94.1273	6.945	1	1.0	0.0	12.0	0.0	0.0
6944.445	500.0	100.0	100.0	0	0.0	0.0	0.104	1.0	93.66724	6.945	1	1.0	0.0	12.0	0.0	0.0
6944.445	500.0	100.0	100.0	0	0.0	0.0	0.103	1.0	93.66724	6.946	1	1.0	0.0	12.0	0.0	0.0
6944.445	500.0	100.0	100.0	0	0.0	0.0	0.102	1.0	93.77201	6.946	1	1.0	0.0	12.0	0.0	0.0
6944.445	500.0	100.0	100.0	0	0.0	0.0	0.101	1.0	94.676956	6.946	1	1.0	0.0	12.0	0.0	0.0
6944.445	500.0	100.0	100.0	0	0.0	0.0	0.101	1.0	94.676956	6.947	1	1.0	0.0	12.0	0.0	0.0
6944.445	500.0	100.0	100.0	0	0.0	0.0	0.1	1.0	94.77486	6.947	1	1.0	0.0	12.0	0.0	0.0
6944.445	500.0	100.0	100.0	0	0.0	0.0	0.1	1.0	94.24946	6.948	1	1.0	0.0	12.0	0.0	0.0
6944.445	500.0	100.0	100.0	0	0.0	0.0	0.099	1.0	94.24946	6.949	1	1.0	0.0	12.0	0.0	0.0
6944.445	500.0	100.0	100.0	0	0.0	0.0	0.099	1.0	94.989136	6.949	1	1.0	0.0	12.0	0.0	0.0
6944.445	500.0	100.0	100.0	0	0.0	0.0	0.098	1.0	94.989136	6.949	1	1.0	0.0	12.0	0.0	0.0
6944.445	500.0	100.0	100.0	0	0.0	0.0	0.098	1.0	94.97384	6.949	1	1.0	0.0	12.0	0.0	0.0
6944.445	500.0	100.0	100.0	0	0.0	0.0	0.097	1.0	95.697395	6.949	1	1.0	0.0	12.0	0.0	0.0
6944.445	500.0	100.0	100.0	0	0.0	0.0	0.096	1.0	95.697395	6.949	1	1.0	0.0	12.0	0.0	0.0
6944.445	500.0	100.0	100.0	0	0.0	0.0	0.096	1.0	96.7095	6.949	1	1.0	0.0	12.0	0.0	0.0
6944.445	500.0	100.0	100.0	0	0.0	0.0	0.095	1.0	96.06767	6.949	1	1.0	0.0	12.0	0.0	0.0
6944.445	500.0	100.0	100.0	0	0.0	0.0	0.095	1.0	96.06767	6.949	1	1.0	0.0	12.0	0.0	0.0
6944.445	500.0	100.0	100.0	0	0.0	0.0	0.095	1.0	96.68399	6.949	1	1.0	0.0	12.0	0.0	0.0
6944.445	500.0	100.0	100.0	0	0.0	0.0	0.094	1.0	96.68399	6.95	1	1.0	0.0	12.0	0.0	0.0
6944.445	500.0	100.0	100.0	0	0.0	0.0	0.094	1.0	97.02644	6.95	1	1.0	0.0	12.0	0.0	0.0
6944.445	500.0	100.0	100.0	0	0.0	0.0	0.093	1.0	96.707275	6.95	1	1.0	0.0	12.0	0.0	0.0
6944.445	500.0	100.0	100.0	0	0.0	0.0	0.093	1.0	96.707275	6.95	1	1.0	0.0	12.0	0.0	0.0
6944.445	500.0	100.0	100.0	0	0.0	0.0	0.092	1.0	96.59828	6.95	1	1.0	0.0	12.0	0.0	0.0
6944.445	500.0	100.0	100.0	0	0.0	0.0	0.091	1.0	96.87561	6.951	1	1.0	0.0	12.0	0.0	0.0
6944.445	500.0	100.0	100.0	0	0.0	0.0	0.091	1.0	96.87561	6.951	1	1.0	0.0	12.0	0.0	0.0
6944.445	500.0	100.0	100.0	0	0.0	0.0	0.09	1.0	97.81133	6.951	1	1.0	0.0	12.0	0.0	0.0
6944.445	500.0	100.0	100.0	0	0.0	0.0	0.089	1.0	97.81133	6.951	1	1.0	0.0	12.0	0.0	0.0
6944.445	500.0	100.0	100.0	0	0.0	0.0	0.089	1.0	97.544914	6.951	1	1.0	0.0	12.0	0.0	0.0
6944.445	500.0	100.0	100.0	0	0.0	0.0	0.088	1.0	96.606834	6.951	1	1.0	0.0	12.0	0.0	0.0
6944.445	500.0	100.0	100.0	0	0.0	0.0	0.088	1.0	96.606834	6.951	1	1.0	0.0	12.0	0.0	0.0
6944.445	500.0	100.0	100.0	0	0.0	0.0	0.087	1.0	96.02213	6.951	1	1.0	0.0	12.0	0.0	0.0
6944.445	500.0	100.0	100.0	0	0.0	0.0	0.086	1.0	96.16253	6.951	1	1.0	0.0	12.0	0.0	0.0
6944.445	500.0	100.0	100.0	0	0.0	0.0	0.085	1.0	96.16253	6.951	1	1.0	0.0	12.0	0.0	0.0
6944.445	500.0	100.0	100.0	0	0.0	0.0	0.084	1.0	95.40763	6.951	1	1.0	0.0	12.0	0.0	0.0
6944.445	500.0	100.0	100.0	0	0.0	0.0	0.083	1.0	95.40763	6.951	1	1.0	0.0	12.0	0.0	0.0
6944.445	500.0	100.0	100.0	0	0.0	0.0	0.083	1.0	95.61935	6.951	1	1.0	0.0	12.0	0.0	0.0
6944.445	500.0	100.0	100.0	0	0.0	0.0	0.082	1.0	95.39848	6.952	1	1.0	0.0	12.0	0.0	0.0
6944.445	500.0	100.0	100.0	0	0.0	0.0	0.081	1.0	95.39848	6.952	1	1.0	0.0	12.0	0.0	0.0
6944.445	500.0	100.0	100.0	0	0.0	0.0	0.081	1.0	95.862015	6.952	1	1.0	0.0	12.0	0.0	0.0
6944.445	500.0	100.0	100.0	0	0.0	0.0	0.08	1.0	95.27396	6.952	1	1.0	0.0	12.0	0.0	0.0
6944.445	500.0	100.0	100.0	0	0.0	0.0	0.079	1.0	95.27396	6.952	1	1.0	0.0	12.0	0.0	0.0
6944.445	500.0	100.0	100.0	0	0.0	0.0	0.078	1.0	95.24664	6.952	1	1.0	0.0	12.0	0.0	0.0
6944.445	500.0	100.0	100.0	0	0.0	0.0	0.078	1.0	95.24664	6.952	1	1.0	0.0	12.0	0.0	0.0
6944.445	500.0	100.0	100.0	0	0.0	0.0	0.077	1.0	94.96807	6.952	1	1.0	0.0	12.0	0.0	0.0
6944.445	500.0	100.0	100.0	0	0.0	0.0	0.077	1.0	95.10199	6.952	1	1.0	0.0	12.0	0.0	0.0
6944.445	500.0	100.0	100.0	0	0.0	0.0	0.076	1.0	95.10199	6.952	1	1.0	0.0	12.0	0.0	0.0
6944.445	500.0	100.0	100.0	0	0.0	0.0	0.076	1.0	94.544754	6.952	1	1.0	0.0	12.0	0.0	0.0
6944.445	500.0	100.0	100.0	0	0.0	0.0	0.075	1.0	94.90491	6.952	1	1.0	0.0	12.0	0.0	0.0
6944.445	500.0	100.0	100.0	0	0.0	0.0	0.074	1.0	94.90491	6.952	1	1.0	0.0	12.0	0.0	0.0
6944.445	500.0	100.0	100.0	0	0.0	0.0	0.074	1.0	94.40871	6.952	1	1.0	0.0	12.0	0.0	0.0
6944.445	500.0	100.0	100.0	0	0.0	0.0	0.073	1.0	94.40871	6.952	1	1.0	0.0	12.0	0.0	0.0
6944.445	500.0	100.0	100.0	0	0.0	0.0	0.072	1.0	94.924065	6.952	1	1.0	0.0	12.0	0.0	0.0
6944.445	500.0	100.0	100.0	1	0.0	0.0	0.071	1.0	94.98101	6.952	1	1.0	0.0	12.0	0.0	0.0
6944.445	500.0	100.0	100.0	1	0.0	0.0	0.071	1.0	94.98101	6.952	1	1.0	0.0	12.0	0.0	0.0
6944.445	500.0	100.0	100.0	1	0.0	0.0	0.07	1.0	95.06272	6.952	1	1.0	0.0	12.0	0.0	0.0
6944.445	500.0	100.0	100.0	1	0.0	0.0	0.07	1.0	94.92446	6.952	1	1.0	0.0	12.0	0.0	0.0
6944.445	500.0	100.0	100.0	1	0.0	0.0	0.069	1.0	94.92446	6.952	1	1.0	0.0	12.0	0.0	0.0
6944.445	500.0	100.0	100.0	1	0.0	0.0	0.068	1.0	95.22683	6.952	1	1.0	0.0	12.0	0.0	0.0
6944.445	500.0	100.0	100.0	1	0.0	0.0	0.068	1.0	94.243744	6.952	1	1.0	0.0	12.0	0.0	0.0
6944.445	500.0	100.0	100.0	1	0.0	0.0	0.067	1.0	94.243744	6.952	1	1.0	0.0	12.0	0.0	0.0
6944.445	500.0	100.0	100.0	1	0.0	0.0	0.066	1.0	95.484314	6.952	1	1.0	0.0	12.0	0.0	0.0
6944.445	500.0	100.0	100.0	1	0.0	0.0	0.066	1.0	95.484314	6.952	1	1.0	0.0	12.0	0.0	0.0
6944.445	500.0	100.0	100.0	1	0.0	0.0	0.065	1.0	95.60231	6.952	1	1.0	0.0	12.0	0.0	0.0
6944.445	500.0	100.0	100.0	1	0.0	0.0	0.065	1.0	95.54968	6.952	1	1.0	0.0	12.0	0.0	0.0
6944.445	500.0	100.0	100.0	1	0.0	0.0	0.065	1.0	95.54968	6.952	1	1.0	0.0	12.0	0.0	0.0
6944.445	500.0	100.0	100.0	1	0.0	0.0	0.064	1.0	95.90988	6.952	1	1.0	0.0	12.0	0.0	0.0
6944.445	500.0	100.0	100.0	1	0.0	0.0	0.064	1.0	96.02571	6.952	1	1.0	0.0	12.0	0.0	0.0
6944.445	500.0	100.0	100.0	1	0.0	0.0	0.064	1.0	96.02571	6.952	1	1.0	0.0	12.0	0.0	0.0
6944.445	500.0	100.0	100.0	1	0.0	0.0	0.064	1.0	97.40232	6.952	1	1.0	0.0	12.0	0.0	0.0
6944.445	500.0	100.0	100.0	1	0.0	0.0	0.063	1.0	97.40232	6.952	1	1.0	0.0	12.0	0.0	0.0
6944.445	500.0	100.0	100.0	1	0.0	0.0	0.063	1.0	97.37498	6.952	1	1.0	0.0	12.0	0.0	0.0
6944.445	500.0	100.0	100.0	1	0.0	0.0	0.063	1.0	97.13323	6.952	1	1.0	0.0	12.0	0.0	0.0
6944.445	500.0	100.0	100.0	1	0.0	0.0	0.062	1.0	97.13323	6.952	1	1.0	0.0	12.0	0.0	0.0
6944.445	500.0	100.0	100.0	1	0.0	0.0	0.062	1.0	97.107956	6.952	1	1.0	0.0	12.0	0.0	0.0
6944.445	500.0	100.0	100.0	1	0.0	0.0	0.061	1.0	96.41318	6.952	1	1.0	0.0	12.0	0.0	0.0
6944.445	500.0	100.0	100.0	1	0.0	0.0	0.061	1.0	96.41318	6.952	1	1.0	0.0	12.0	0.0	0.0
6944.445	500.0	100.0	100.0	1	0.0	0.0	0.06	1.0	96.46611	6.952	1	1.0	0.0	12.0	0.0	0.0
6944.445	500.0	100.0	100.0	1	0.0	0.0	0.06	1.0	96.46611	6.952	1	1.0	0.0	12.0	0.0	0.0
6944.445	500.0	100.0	100.0	1	0.0	0.0	0.059	1.0	96.92814	6.952	1	1.0	0.0	12.0	0.0	0.0
6944.445	500.0	100.0	100.0	1	0.0	0.0	0.059	1.0	96.76932	6.952	1	1.0	0.0	12.0	0.0	0.0
6944.445	500.0	100.0	100.0	1	0.0	0.0	0.058	1.0	96.76932	6.952	1	1.0	0.0	12.0	0.0	0.0
6944.445	500.0	100.0	100.0	1	0.0	0.0	0.057	1.0	96.61697	6.952	1	1.0	0.0	12.0	0.0	0.0
6944.445	500.0	100.0	100.0	1	0.0	0.0	0.056	1.0	96.71242	6.952	1	1.0	0.0	12.0	0.0	0.0
6944.445	500.0	100.0	100.0	1	0.0	0.0	0.055	1.0	96.71242	6.952	1	1.0	0.0	12.0	0.0	0.0
6944.445	500.0	100.0	100.0	1	0.0	0.0	0.054	1.0	97.54381	6.952	1	1.0	0.0	12.0	0.0	0.0
6944.445	500.0	100.0	100.0	1	0.0	0.0	0.052	1.0	97.54381	6.952	1	1.0	0.0	12.0	0.0	0.0
6944.445	500.0	100.0	100.0	1	0.0	0.0	0.051	1.0	97.21496	6.952	1	1.0	0.0	12.0	0.0	0.0
6944.445	500.0	100.0	100.0	1	0.0	0.0	0.05	1.0	97.62854	6.952	1	1.0	0.0	12.0	0.0	0.0
6944.445	500.0	100.0	100.0	1	0.0	0.0	0.048	1.0	97.62854	6.952	1	1.0	0.0	12.0	0.0	0.0
6944.445	500.0	100.0	100.0	1	0.0	0.0	0.047	1.0	98.397766	6.952	1	1.0	0.0	12.0	0.0	0.0
6944.445	500.0	100.0	100.0	1	0.0	0.0	0.045	1.0	97.81317	6.952	1	1.0	0.0	12.0	0.0	0.0
6944.445	500.0	100.0	100.0	1	0.0	0.0	0.044	1.0	97.81317	6.952	1	1.0	0.0	12.0	0.0	0.0
6944.445	500.0	100.0	100.0	1	0.0	0.0	0.042	1.0	97.19472	6.952	1	1.0	0.0	12.0	0.0	0.0
6944.445	500.0	100.0	100.0	1	0.0	0.0	0.041	1.0	97.19472	6.952	1	1.0	0.0	12.0	0.0	0.0
6944.445	500.0	100.0	100.0	1	0.0	0.0	0.039	1.0	97.83957	6.952	1	1.0	0.0	12.0	0.0	0.0
6944.445	500.0	100.0	100.0	1	0.0	0.0	0.038	1.0	96.95775	6.952	1	1.0	0.0	12.0	0.0	0.0
6944.445	500.0	100.0	100.0	1	0.0	0.0	0.036	1.0	96.95775	6.952	1	1.0	0.0	12.0	0.0	0.0
6944.445	500.0	100.0	100.0	1	0.0	0.0	0.034	1.0	97.05298	6.952	1	1.0	0.0	12.0	0.0	0.0
6944.445	500.0	100.0	100.0	1	0.0	0.0	0.033	1.0	96.622055	6.952	1	1.0	0.0	12.0	0.0	0.0
6944.445	500.0	100.0	100.0	1	0.0	0.0	0.031	1.0	96.622055	6.952	1	1.0	0.0	12.0	0.0	0.0
6944.445	500.0	100.0	100.0	1	0.0	0.0	0.029	1.0	96.483406	6.952	1	1.0	0.0	12.0	0.0	0.0
6944.445	500.0	100.0	100.0	1	0.0	0.0	0.028	1.0	96.483406	6.952	1	1.0	0.0	12.0	0.0	0.0
6944.445	500.0	100.0	100.0	1	0.0	0.0	0.026	1.0	97.471596	6.952	1	1.0	0.0	12.0	0.0	0.0
6944.445	500.0	100.0	100.0	1	0.0	0.0	0.025	1.0	96.76657	6.952	1	1.0	0.0	12.0	0.0	0.0
6944.445	500.0	100.0	100.0	1	0.0	0.0	0.024	1.0	96.76657	6.952	1	1.0	0.0	12.0	0.0	0.0
6944.445	500.0	100.0	100.0	1	0.0	0.0	0.023	1.0	97.01698	6.952	1	1.0	0.0	12.0	0.0	0.0
6944.445	500.0	100.0	100.0	1	0.0	0.0	0.021	1.0	96.13905	6.952	1	1.0	0.0	12.0	0.0	0.0
6944.445	500.0	100.0	100.0	1	0.0	0.0	0.02	1.0	96.13905	6.952	1	1.0	0.0	12.0	0.0	0.0
6944.445	500.0	100.0	100.0	1	0.0	0.0	0.019	1.0	96.07383	6.952	1	1.0	0.0	12.0	0.0	0.0
6944.445	500.0	100.0	100.0	1	0.0	0.0	0.018	1.0	96.07383	6.952	1	1.0	0.0	12.0	0.0	0.0
6944.445	500.0	100.0	100.0	1	0.0	0.0	0.017	1.0	96.0866	6.952	1	1.0	0.0	12.0	0.0	0.0
6944.445	500.0	100.0	100.0	1	0.0	0.0	0.016	1.0	96.00095	6.952	1	1.0	0.0	12.0	0.0	0.0
6944.445	500.0	100.0	100.0	1	0.0	0.0	0.014	1.0	96.00095	6.952	1	1.0	0.0	12.0	0.0	0.0
6944.445	500.0	100.0	100.0	1	0.0	0.0	0.013	1.0	96.6368	6.952	1	1.0	0.0	12.0	0.0	0.0
6944.445	500.0	100.0	100.0	1	0.0	0.0	0.012	1.0	96.45708	6.952	1	1.0	0.0	12.0	0.0	0.0
6944.445	500.0	100.0	100.0	1	0.0	0.0	0.011	1.0	96.63477	6.952	1	1.0	0.0	12.0	0.0	0.0
6944.445	500.0	100.0	100.0	1	0.0	0.0	0.009	1.0	97.43525	6.952	1	1.0	0.0	12.0	0.0	0.0
6944.445	500.0	100.0	100.0	1	0.0	0.0	0.008	1.0	97.43525	6.952	1	1.0	0.0	12.0	0.0	0.0
6944.445	500.0	100.0	100.0	1	0.0	0.0	0.007	1.0	97.48862	6.952	1	1.0	0.0	12.0	0.0	0.0
6944.445	500.0	100.0	100.0	1	0.0	0.0	0.006	1.0	97.75429	6.952	1	1.0	0.0	12.0	0.0	0.0
6944.445	500.0	100.0	100.0	1	0.0	0.0	0.005	1.0	97.75429	6.952	1	1.0	0.0	12.0	0.0	0.0
6944.445	500.0	100.0	100.0	1	0.0	0.0	0.004	1.0	98.38263	6.952	1	1.0	0.0	12.0	0.0	0.0
6944.445	500.0	100.0	100.0	1	0.0	0.0	0.002	1.0	98.6162	6.952	1	1.0	0.0	12.0	0.0	0.0
6944.445	500.0	100.0	100.0	1	0.0	0.0	0.001	1.0	98.673706	6.952	1	1.0	0.0	12.0	0.0	0.0
6944.445	500.0	100.0	100.0	1	0.0	0.0	0.0	1.0	98.87372	6.952	1	1.0	0.0	12.0	0.0	0.0
6944.445	500.0	100.0	100.0	1	0.0	0.0	-0.001	1.0	98.87372	6.952	1	1.0	0.0	12.0	0.0	0.0
6944.445	500.0	100.0	100.0	1	0.0	0.0	-0.003	1.0	99.03395	6.952	1	1.0	0.0	12.0	0.0	0.0
6944.445	500.0	100.0	100.0	1	0.0	0.0	-0.004	1.0	98.71446	6.952	1	1.0	0.0	12.0	0.0	0.0
6944.445	500.0	100.0	100.0	1	0.0	0.0	-0.006	1.0	98.71446	6.952	1	1.0	0.0	12.0	0.0	0.0
6944.445	500.0	100.0	100.0	1	0.0	0.0	-0.007	1.0	98.40363	6.952	1	1.0	0.0	12.0	0.0	0.0
6944.445	500.0	100.0	100.0	1	0.0	0.0	-0.008	1.0	98.66308	6.952	1	1.0	0.0	12.0	0.0	0.0
6944.445	500.0	100.0	100.0	1	0.0	0.0	-0.009	1.0	98.66308	6.952	1	1.0	0.0	12.0	0.0	0.0
6944.445	500.0	100.0	100.0	0	0.0	0.0	-0.01	1.0	98.82205	6.952	1	1.0	1.0	14.0	0.0	0.0
6944.445	500.0	100.0	100.0	0	0.0	0.0	-0.011	1.0	98.82205	6.952	1	1.0	1.0	14.0	0.0	0.0
0.0	500.0	100.0	100.0	0	0.0	0.0	-0.011	1.0	98.7151	6.952	1	1.0	1.0	0.0	0.0	0.0
0.0	500.0	100.0	100.0	0	0.0	0.0	-0.012	1.0	98.691826	6.952	0	1.0	1.0	7.0	0.0	0.0
0.0	500.0	100.0	100.0	0	0.0	0.0	-0.012	1.0	98.691826	6.952	0	1.0	1.0	7.0	0.0	0.0
0.0	500.0	100.0	100.0	0	0.0	0.0	-0.013	1.0	97.47031	6.952	0	1.0	1.0	0.0	0.0	0.0
0.0	500.0	100.0	100.0	0	0.0	0.0	-0.013	1.0	98.45437	6.004	0	1.0	1.0	0.0	0.0	0.0
0.0	500.0	100.0	100.0	0	0.0	0.0	-0.014	1.0	98.45437	5.58	0	1.0	1.0	0.0	0.0	0.0
0.0	500.0	100.0	100.0	0	0.0	0.0	-0.014	1.0	98.41209	5.58	0	1.0	1.0	0.0	0.0	0.0
0.0	500.0	100.0	100.0	0	0.0	0.0	-0.015	1.0	98.41209	4.818	0	1.0	1.0	0.0	0.0	0.0
0.0	500.0	100.0	100.0	0	0.0	0.0	-0.015	1.0	99.01561	4.818	0	1.0	1.0	0.0	0.0	0.0
0.0	500.0	100.0	100.0	0	0.0	0.0	-0.015	1.0	98.73335	4.162	0	1.0	1.0	0.0	0.0	0.0
0.0	500.0	100.0	100.0	0	0.0	0.0	-0.015	1.0	98.73335	3.867	0	1.0	1.0	0.0	0.0	0.0
0.0	500.0	100.0	100.0	0	0.0	0.0	-0.015	1.0	98.475975	3.867	0	1.0	1.0	0.0	0.0	0.0
0.0	500.0	100.0	100.0	0	0.0	0.0	-0.015	1.0	98.57209	3.339	0	1.0	1.0	0.0	0.0	0.0
0.0	500.0	100.0	100.0	0	0.0	0.0	-0.015	1.0	98.57209	3.103	0	1.0	1.0	0.0	0.0	0.0
0.0	500.0	100.0	100.0	0	0.0	0.0	-0.015	1.0	98.10171	3.103	0	1.0	1.0	0.0	0.0	0.0
0.0	500.0	100.0	100.0	0	0.0	0.0	-0.015	1.0	98.10171	2.679	0	1.0	1.0	0.0	0.0	0.0
0.0	500.0	100.0	100.0	0	0.0	0.0	-0.015	1.0	97.75017	2.679	0	1.0	1.0	0.0	0.0	0.0
0.0	500.0	100.0	100.0	0	0.0	0.0	-0.015	1.0	97.55918	2.314	0	1.0	1.0	0.0	0.0	0.0
0.0	500.0	100.0	100.0	0	0.0	0.0	-0.015	1.0	97.55918	2.151	0	1.0	1.0	0.0	0.0	0.0
0.0	500.0	100.0	100.0	0	0.0	0.0	-0.015	1.0	96.785416	2.151	0	1.0	1.0	0.0	0.0	0.0
0.0	500.0	100.0	100.0	0	0.0	0.0	-0.015	1.0	98.020645	1.856	0	1.0	1.0	0.0	0.0	0.0
0.0	500.0	100.0	100.0	0	0.0	0.0	-0.016	1.0	98.020645	1.725	0	1.0	1.0	0.0	0.0	0.0
0.0	500.0	100.0	100.0	0	0.0	0.0	-0.016	1.0	97.68213	1.725	0	1.0	1.0	0.0	0.0	0.0
0.0	500.0	100.0	100.0	0	0.0	0.0	-0.016	1.0	97.68213	1.49	0	1.0	1.0	0.0	0.0	0.0
0.0	500.0	100.0	100.0	0	0.0	0.0	-0.016	1.0	98.19303	1.49	0	1.0	1.0	0.0	0.0	0.0
0.0	500.0	100.0	100.0	0	0.0	0.0	-0.016	1.0	99.01448	1.384	0	1.0	1.0	0.0	0.0	0.0
0.0	500.0	100.0	100.0	0	0.0	0.0	-0.017	1.0	99.01448	1.195	0	1.0	1.0	0.0	0.0	0.0
0.0	500.0	100.0	100.0	0	0.0	0.0	-0.017	1.0	98.90787	1.195	0	1.0	1.0	0.0	0.0	0.0
0.0	500.0	100.0	100.0	0	0.0	0.0	-0.017	1.0	98.672905	1.032	0	1.0	1.0	0.0	0.0	0.0
0.0	500.0	100.0	100.0	0	0.0	0.0	-0.017	1.0	98.672905	0.959	0	1.0	1.0	0.0	0.0	0.0
0.0	500.0	100.0	100.0	0	0.0	0.0	-0.017	1.0	98.23743	0.959	0	1.0	1.0	0.0	0.0	0.0
0.0	500.0	100.0	100.0	0	0.0	0.0	-0.017	1.0	98.23743	0.829	0	1.0	1.0	0.0	0.0	0.0
0.0	500.0	100.0	100.0	0	0.0	0.0	-0.017	1.0	97.57919	0.829	0	1.0	1.0	0.0	0.0	0.0
0.0	500.0	100.0	100.0	0	0.0	0.0	-0.017	1.0	98.73633	0.769	0	1.0	1.0	0.0	0.0	0.0
0.0	500.0	100.0	100.0	0	0.0	0.0	-0.017	1.0	98.73633	0.664	0	1.0	1.0	0.0	0.0	0.0
0.0	500.0	100.0	100.0	0	0.0	0.0	-0.017	1.0	98.609245	0.664	0	1.0	1.0	0.0	0.0	0.0
0.0	500.0	100.0	100.0	0	0.0	0.0	-0.016	1.0	97.56322	0.617	0	1.0	1.0	0.0	0.0	0.0
0.0	500.0	100.0	100.0	0	0.0	0.0	-0.016	1.0	97.56322	0.533	0	1.0	1.0	0.0	0.0	0.0
0.0	500.0	100.0	100.0	0	0.0	0.0	-0.015	1.0	97.450424	0.533	0	1.0	1.0	0.0	0.0	0.0
0.0	500.0	100.0	100.0	0	0.0	0.0	-0.014	1.0	97.450424	0.495	0	1.0	1.0	0.0	0.0	0.0
0.0	500.0	100.0	100.0	0	0.0	0.0	-0.013	1.0	98.088646	0.495	0	1.0	1.0	0.0	0.0	0.0
0.0	500.0	100.0	100.0	0	0.0	0.0	-0.012	1.0	98.913826	0.427	0	1.0	1.0	0.0	0.0	0.0
0.0	500.0	100.0	100.0	0	0.0	0.0	-0.011	1.0	98.913826	0.369	0	1.0	1.0	0.0	0.0	0.0
0.0	500.0	100.0	100.0	0	0.0	0.0	-0.009	1.0	98.3321	0.369	0	1.0	1.0	0.0	0.0	0.0
0.0	500.0	100.0	100.0	0	0.0	0.0	-0.007	1.0	98.484825	0.343	0	1.0	1.0	0.0	0.0	0.0
0.0	500.0	100.0	100.0	0	0.0	0.0	-0.006	1.0	98.16801	0.296	0	1.0	1.0	0.0	0.0	0.0
0.0	500.0	100.0	100.0	0	0.0	0.0	-0.003	1.0	98.28225	0.296	0	1.0	1.0	0.0	0.0	0.0
0.0	500.0	100.0	100.0	0	0.0	0.0	-0.001	1.0	98.28225	0.276	0	1.0	1.0	0.0	0.0	0.0
0.0	500.0	100.0	100.0	0	0.0	0.0	0.001	1.0	98.46248	0.276	0	1.0	1.0	0.0	0.0	0.0
0.0	500.0	100.0	100.0	0	0.0	0.0	0.003	1.0	98.62084	0.237	0	1.0	1.0	0.0	0.0	0.0
0.0	500.0	100.0	100.0	0	0.0	0.0	0.007	1.0	98.62084	0.204	0	1.0	1.0	0.0	0.0	0.0
0.0	500.0	100.0	100.0	0	0.0	0.0	0.01	1.0	98.127396	0.204	0	1.0	1.0	0.0	0.0	0.0
0.0	500.0	100.0	100.0	0	0.0	0.0	0.013	1.0	97.77624	0.19	0	1.0	1.0	0.0	0.0	0.0
0.0	500.0	100.0	100.0	0	0.0	0.0	0.016	1.0	97.77624	0.164	0	1.0	1.0	0.0	0.0	0.0
0.0	500.0	100.0	100.0	0	0.0	0.0	0.019	1.0	97.64113	0.164	0	1.0	1.0	0.0	0.0	0.0
0.0	500.0	100.0	100.0	0	0.0	0.0	0.023	1.0	97.64113	0.152	0	1.0	1.0	0.0	0.0	0.0
0.0	500.0	100.0	100.0	0	0.0	0.0	0.026	1.0	97.43909	0.152	0	1.0	1.0	0.0	0.0	0.0
0.0	500.0	100.0	100.0	0	0.0	0.0	0.03	1.0	97.49756	0.131	0	1.0	1.0	0.0	0.0	0.0
0.0	500.0	100.0	100.0	0	0.0	0.0	0.033	1.0	97.49756	0.122	0	1.0	1.0	0.0	0.0	0.0
0.0	500.0	100.0	100.0	0	0.0	0.0	0.036	1.0	97.697685	0.122	0	1.0	1.0	0.0	0.0	0.0
0.0	500.0	100.0	100.0	0	0.0	0.0	0.039	1.0	97.50833	0.105	0	1.0	1.0	0.0	0.0	0.0
0.0	500.0	100.0	100.0	0	0.0	0.0	0.042	1.0	97.50833	0.097	0	1.0	1.0	0.0	0.0	0.0
0.0	500.0	100.0	100.0	0	0.0	0.0	0.044	1.0	97.37155	0.097	0	1.0	1.0	0.0	0.0	0.0
0.0	500.0	100.0	100.0	0	0.0	0.0	0.047	1.0	97.37155	0.084	0	1.0	1.0	0.0	0.0	0.0
0.0	500.0	100.0	100.0	0	0.0	0.0	0.049	1.0	97.08418	0.084	0	1.0	1.0	0.0	0.0	0.0
0.0	500.0	100.0	100.0	0	0.0	0.0	0.051	1.0	96.473175	0.072	0	1.0	1.0	0.0	0.0	0.0
0.0	500.0	100.0	100.0	0	0.0	0.0	0.053	1.0	96.473175	0.067	0	1.0	1.0	0.0	0.0	0.0
0.0	500.0	100.0	100.0	0	0.0	0.0	0.054	1.0	96.481674	0.067	0	1.0	1.0	0.0	0.0	0.0
0.0	500.0	100.0	100.0	0	0.0	0.0	0.056	1.0	95.874596	0.058	0	1.0	1.0	0.0	0.0	0.0
0.0	500.0	100.0	100.0	0	0.0	0.0	0.057	1.0	95.00103	0.054	0	1.0	1.0	0.0	0.0	0.0
0.0	500.0	100.0	100.0	0	0.0	0.0	0.058	1.0	95.57946	0.054	0	1.0	1.0	0.0	0.0	0.0
0.0	500.0	100.0	100.0	0	0.0	0.0	0.059	1.0	95.57946	0.05	0	1.0	1.0	0.0	0.0	0.0
0.0	500.0	100.0	100.0	0	0.0	0.0	0.06	1.0	95.85433	0.05	0	1.0	1.0	0.0	0.0	0.0
0.0	500.0	100.0	100.0	0	0.0	0.0	0.061	1.0	95.16726	0.043	0	1.0	1.0	0.0	0.0	0.0
0.0	500.0	100.0	100.0	0	0.0	0.0	0.061	1.0	95.16726	0.037	0	1.0	1.0	0.0	0.0	0.0
0.0	500.0	100.0	100.0	0	0.0	0.0	0.061	1.0	96.32185	0.037	0	1.0	1.0	0.0	0.0	0.0
0.0	500.0	100.0	100.0	0	0.0	0.0	0.062	1.0	96.66976	0.034	0	1.0	1.0	0.0	0.0	0.0
0.0	500.0	100.0	100.0	0	0.0	0.0	0.062	1.0	96.66976	0.029	0	1.0	1.0	0.0	0.0	0.0
0.0	500.0	100.0	100.0	0	0.0	0.0	0.062	1.0	97.26419	0.029	0	1.0	1.0	0.0	0.0	0.0
0.0	500.0	100.0	100.0	0	0.0	0.0	0.062	1.0	97.91092	0.027	0	1.0	1.0	0.0	0.0	0.0
0.0	500.0	100.0	100.0	0	0.0	0.0	0.062	1.0	97.91092	0.027	0	1.0	1.0	0.0	0.0	0.0
0.0	500.0	100.0	100.0	0	0.0	0.0	0.063	1.0	97.59291	0.023	0	1.0	1.0	0.0	0.0	0.0
0.0	500.0	100.0	100.0	0	0.0	0.0	0.063	1.0	97.59291	0.021	0	1.0	1.0	0.0	0.0	0.0
0.0	500.0	100.0	100.0	0	0.0	0.0	0.063	1.0	98.049126	0.021	0	1.0	1.0	0.0	0.0	0.0
0.0	500.0	100.0	100.0	0	0.0	0.0	0.063	1.0	98.18684	0.018	0	1.0	1.0	0.0	0.0	0.0
0.0	500.0	100.0	100.0	0	0.0	0.0	0.063	1.0	98.18684	0.016	0	1.0	1.0	0.0	0.0	0.0
0.0	500.0	100.0	100.0	0	0.0	0.0	0.064	1.0	98.5619	0.016	0	1.0	1.0	0.0	0.0	0.0
0.0	500.0	100.0	100.0	0	0.0	0.0	0.064	1.0	98.19724	0.014	0	1.0	1.0	0.0	0.0	0.0
0.0	500.0	100.0	100.0	0	0.0	0.0	0.065	1.0	98.19724	0.014	0	1.0	1.0	0.0	0.0	0.0
0.0	500.0	100.0	100.0	0	0.0	0.0	0.065	1.0	98.05762	0.012	0	1.0	1.0	0.0	0.0	0.0
0.0	500.0	100.0	100.0	0	0.0	0.0	0.066	1.0	98.05762	0.011	0	1.0	1.0	0.0	0.0	0.0
0.0	500.0	100.0	100.0	0	0.0	0.0	0.066	1.0	97.903915	0.011	0	1.0	1.0	0.0	0.0	0.0
0.0	500.0	100.0	100.0	0	0.0	0.0	0.067	1.0	98.07503	0.009	0	1.0	1.0	0.0	0.0	0.0
0.0	500.0	100.0	100.0	0	0.0	0.0	0.067	1.0	98.07503	0.009	0	1.0	1.0	0.0	0.0	0.0
0.0	500.0	100.0	100.0	0	0.0	0.0	0.068	1.0	98.48679	0.009	0	1.0	1.0	0.0	0.0	0.0
0.0	500.0	100.0	100.0	0	0.0	0.0	0.069	1.0	98.904785	0.007	0	1.0	1.0	0.0	0.0	0.0
0.0	500.0	100.0	100.0	0	0.0	0.0	0.07	1.0	98.904785	0.007	0	1.0	1.0	0.0	0.0	0.0
0.0	500.0	100.0	100.0	0	0.0	0.0	0.071	1.0	97.867065	0.006	0	1.0	1.0	0.0	0.0	0.0
0.0	500.0	100.0	100.0	0	0.0	0.0	0.072	1.0	97.867065	0.006	0	1.0	1.0	0.0	0.0	0.0
0.0	500.0	100.0	100.0	0	0.0	0.0	0.073	1.0	98.1004	0.006	0	1.0	1.0	0.0	0.0	0.0
0.0	500.0	100.0	100.0	0	0.0	0.0	0.074	1.0	98.39722	0.005	0	1.0	1.0	0.0	0.0	0.0
0.0	500.0	100.0	100.0	0	0.0	0.0	0.075	1.0	98.39722	0.004	0	1.0	1.0	0.0	0.0	0.0
0.0	500.0	100.0	100.0	0	0.0	0.0	0.077	1.0	98.69807	0.004	0	1.0	1.0	0.0	0.0	0.0
0.0	500.0	100.0	100.0	0	0.0	0.0	0.078	1.0	99.52233	0.003	0	1.0	1.0	0.0	0.0	0.0
0.0	500.0	100.0	100.0	0	0.0	0.0	0.079	1.0	99.52233	0.003	0	1.0	1.0	0.0	0.0	0.0
0.0	500.0	100.0	100.0	0	0.0	0.0	0.08	1.0	99.131195	0.003	0	1.0	1.0	0.0	0.0	0.0
0.0	500.0	100.0	100.0	0	0.0	0.0	0.081	1.0	99.131195	0.002	0	1.0	1.0	0.0	0.0	0.0
0.0	500.0	100.0	100.0	0	0.0	0.0	0.082	1.0	98.77579	0.002	0	1.0	1.0	0.0	0.0	0.0
0.0	500.0	100.0	100.0	0	0.0	0.0	0.083	1.0	98.04878	0.002	0	1.0	1.0	0.0	0.0	0.0
0.0	500.0	100.0	100.0	0	0.0	0.0	0.084	1.0	98.04878	0.002	0	1.0	1.0	0.0	0.0	0.0
0.0	500.0	100.0	100.0	0	0.0	0.0	0.085	1.0	98.24375	0.002	0	1.0	1.0	0.0	0.0	0.0
0.0	500.0	100.0	100.0	0	0.0	0.0	0.085	1.0	98.312706	0.001	0	1.0	1.0	0.0	0.0	0.0
0.0	500.0	100.0	100.0	0	0.0	0.0	0.086	1.0	98.312706	0.001	0	1.0	1.0	0.0	0.0	0.0
0.0	500.0	100.0	100.0	0	0.0	0.0	0.086	1.0	98.082535	0.001	0	1.0	1.0	0.0	0.0	0.0
0.0	500.0	100.0	100.0	0	0.0	0.0	0.087	1.0	98.082535	0.001	0	1.0	1.0	0.0	0.0	0.0
0.0	500.0	100.0	100.0	0	0.0	0.0	0.088	1.0	96.57484	0.001	0	1.0	1.0	0.0	0.0	0.0
0.0	500.0	100.0	100.0	0	0.0	0.0	0.088	1.0	95.72095	0.001	0	1.0	1.0	0.0	0.0	0.0
0.0	500.0	100.0	100.0	0	0.0	0.0	0.089	1.0	95.72095	0.0	0	1.0	1.0	0.0	0.0	0.0
0.0	500.0	100.0	100.0	0	0.0	0.0	0.09	1.0	95.64508	0.0	0	1.0	1.0	0.0	0.0	0.0
0.0	500.0	100.0	100.0	0	0.0	0.0	0.09	1.0	97.13279	0.0	0	1.0	1.0	0.0	0.0	0.0
0.0	500.0	100.0	100.0	0	0.0	0.0	0.09	1.0	97.13279	0.0	0	1.0	1.0	0.0	0.0	0.0
0.0	500.0	100.0	100.0	0	0.0	0.0	0.091	1.0	96.80686	0.0	0	1.0	1.0	0.0	0.0	0.0
0.0	500.0	100.0	100.0	0	0.0	0.0	0.091	1.0	96.80686	0.0	0	1.0	1.0	0.0	0.0	0.0
0.0	500.0	100.0	100.0	0	0.0	0.0	0.092	1.0	96.72611	0.0	0	1.0	1.0	0.0	0.0	0.0
0.0	500.0	100.0	100.0	0	0.0	0.0	0.092	1.0	96.99178	0.0	0	1.0	1.0	0.0	0.0	0.0
0.0	500.0	100.0	100.0	0	0.0	0.0	0.093	1.0	96.99178	0.0	0	1.0	1.0	0.0	0.0	0.0
0.0	500.0	100.0	100.0	0	0.0	0.0	0.093	1.0	96.69154	0.0	0	1.0	1.0	0.0	0.0	0.0
0.0	500.0	100.0	100.0	0	0.0	0.0	0.094	1.0	97.01601	0.0	0	1.0	1.0	0.0	0.0	0.0
0.0	500.0	100.0	100.0	0	0.0	0.0	0.095	1.0	97.01601	0.0	0	1.0	1.0	0.0	0.0	0.0
0.0	500.0	100.0	100.0	0	0.0	0.0	0.096	1.0	97.31193	0.0	0	1.0	1.0	0.0	0.0	0.0
0.0	500.0	100.0	100.0	0	0.0	0.0	0.096	1.0	97.31193	0.0	0	1.0	1.0	0.0	0.0	0.0
0.0	500.0	100.0	100.0	0	0.0	0.0	0.097	1.0	97.81013	0.0	0	1.0	1.0	0.0	0.0	0.0
0.0	500.0	100.0	100.0	0	0.0	0.0	0.098	1.0	98.01871	0.0	0	1.0	1.0	0.0	0.0	0.0
0.0	500.0	100.0	100.0	0	0.0	0.0	0.099	1.0	98.01871	0.0	0	1.0	1.0	0.0	0.0	0.0
0.0	500.0	100.0	100.0	0	0.0	0.0	0.1	1.0	98.410255	0.0	0	1.0	1.0	0.0	0.0	0.0
0.0	500.0	100.0	100.0	0	0.0	0.0	0.101	1.0	98.56102	0.0	0	1.0	1.0	0.0	0.0	0.0
0.0	500.0	100.0	100.0	0	0.0	0.0	0.102	1.0	98.56102	0.0	0	1.0	1.0	0.0	0.0	0.0
0.0	500.0	100.0	100.0	0	0.0	0.0	0.103	1.0	98.792046	0.0	0	1.0	1.0	0.0	0.0	0.0
0.0	500.0	100.0	100.0	0	0.0	0.0	0.104	1.0	98.792046	0.0	0	1.0	1.0	0.0	0.0	0.0
0.0	500.0	100.0	100.0	0	0.0	0.0	0.105	1.0	98.91636	0.0	0	1.0	1.0	0.0	0.0	0.0
0.0	500.0	100.0	100.0	0	0.0	0.0	0.106	1.0	99.1388	0.0	0	1.0	1.0	0.0	0.0	0.0
0.0	500.0	100.0	100.0	0	0.0	0.0	0.107	1.0	99.1388	0.0	0	1.0	1.0	0.0	0.0	0.0
0.0	500.0	100.0	100.0	0	0.0	0.0	0.109	1.0	98.85524	0.0	0	1.0	1.0	0.0	0.0	0.0
0.0	500.0	100.0	100.0	0	0.0	0.0	0.11	1.0	98.473816	0.0	0	1.0	1.0	0.0	0.0	0.0
0.0	500.0	100.0	100.0	0	0.0	0.0	0.111	1.0	98.473816	0.0	0	1.0	1.0	0.0	0.0	0.0
0.0	500.0	100.0	100.0	0	0.0	0.0	0.112	1.0	98.26447	0.0	0	1.0	1.0	0.0	0.0	0.0
0.0	500.0	100.0	100.0	0	0.0	0.0	0.114	1.0	98.26447	0.0	0	1.0	1.0	0.0	0.0	0.0
0.0	500.0	100.0	100.0	0	0.0	0.0	0.115	1.0	98.47762	0.0	0	1.0	1.0	0.0	0.0	0.0
0.0	500.0	100.0	100.0	0	0.0	0.0	0.116	1.0	98.329895	0.0	0	1.0	1.0	0.0	0.0	0.0
0.0	500.0	100.0	100.0	0	0.0	0.0	0.117	1.0	98.329895	0.0	0	1.0	1.0	0.0	0.0	0.0
0.0	500.0	100.0	100.0	0	0.0	0.0	0.119	1.0	97.98679	0.0	0	1.0	1.0	0.0	0.0	0.0
0.0	500.0	100.0	100.0	0	0.0	0.0	0.12	1.0	98.40014	0.0	0	1.0	1.0	0.0	0.0	0.0
0.0	500.0	100.0	100.0	0	0.0	0.0	0.121	1.0	98.40014	0.0	0	1.0	1.0	0.0	0.0	0.0
0.0	500.0	100.0	100.0	0	0.0	0.0	0.122	1.0	98.55452	0.0	0	1.0	1.0	0.0	0.0	0.0
0.0	500.0	100.0	100.0	0	0.0	0.0	0.124	1.0	98.55452	0.0	0	1.0	1.0	0.0	0.0	0.0
0.0	500.0	100.0	100.0	0	0.0	0.0	0.125	1.0	98.93953	0.0	0	1.0	1.0	0.0	0.0	0.0
0.0	500.0	100.0	100.0	0	0.0	0.0	0.126	1.0	98.30596	0.0	0	1.0	1.0	0.0	0.0	0.0
0.0	500.0	100.0	100.0	0	0.0	0.0	0.127	1.0	98.30596	0.0	0	1.0	1.0	0.0	0.0	0.0
0.0	500.0	100.0	100.0	0	0.0	0.0	0.128	1.0	97.20599	0.0	0	1.0	1.0	0.0	0.0	0.0
0.0	500.0	100.0	100.0	0	0.0	0.0	0.13	1.0	97.27916	0.0	0	1.0	1.0	0.0	0.0	0.0
0.0	500.0	100.0	100.0	0	0.0	0.0	0.132	1.0	97.27916	0.0	0	1.0	1.0	0.0	0.0	0.0
0.0	500.0	100.0	100.0	0	0.0	0.0	0.133	1.0	97.07526	0.0	0	1.0	1.0	0.0	0.0	0.0
0.0	500.0	100.0	100.0	0	0.0	0.0	0.134	1.0	97.07526	0.0	0	1.0	1.0	0.0	0.0	0.0
0.0	500.0	100.0	100.0	0	0.0	0.0	0.136	1.0	97.43768	0.0	0	1.0	1.0	0.0	0.0	0.0
0.0	500.0	100.0	100.0	0	0.0	0.0	0.137	1.0	97.813576	0.0	0	1.0	1.0	0.0	0.0	0.0
0.0	500.0	100.0	100.0	0	0.0	0.0	0.139	1.0	97.766945	0.0	0	1.0	1.0	0.0	0.0	0.0
0.0	500.0	100.0	100.0	0	0.0	0.0	0.14	1.0	98.048355	0.0	0	1.0	1.0	0.0	0.0	0.0
0.0	500.0	100.0	100.0	0	0.0	0.0	0.142	1.0	97.310776	0.0	0	1.0	1.0	0.0	0.0	0.0
0.0	500.0	100.0	100.0	0	0.0	0.0	0.143	1.0	97.310776	0.0	0	1.0	1.0	0.0	0.0	0.0
0.0	500.0	100.0	100.0	0	0.0	0.0	0.145	1.0	97.0795	0.0	0	1.0	1.0	0.0	0.0	0.0
0.0	500.0	100.0	100.0	0	0.0	0.0	0.146	1.0	97.0795	0.0	0	1.0	1.0	0.0	0.0	0.0
0.0	500.0	100.0	100.0	0	0.0	0.0	0.148	1.0	97.17084	0.0	0	1.0	1.0	0.0	0.0	0.0
0.0	500.0	100.0	100.0	0	0.0	0.0	0.15	1.0	97.41162	0.0	0	1.0	1.0	0.0	0.0	0.0
0.0	500.0	100.0	100.0	0	0.0	0.0	0.151	1.0	97.41162	0.0	0	1.0	1.0	0.0	0.0	0.0
0.0	500.0	100.0	100.0	0	0.0	0.0	0.153	1.0	97.58917	0.0	0	1.0	1.0	0.0	0.0	0.0
0.0	500.0	100.0	100.0	0	0.0	0.0	0.154	1.0	97.14104	0.0	0	1.0	1.0	0.0	0.0	0.0
0.0	500.0	100.0	100.0	0	0.0	0.0	0.156	1.0	97.14104	0.0	0	1.0	1.0	0.0	0.0	0.0
0.0	500.0	100.0	100.0	0	0.0	0.0	0.157	1.0	96.381004	0.0	0	1.0	1.0	0.0	0.0	0.0
0.0	500.0	100.0	100.0	0	0.0	0.0	0.158	1.0	96.381004	0.0	0	1.0	1.0	0.0	0.0	0.0
0.0	500.0	100.0	100.0	0	0.0	0.0	0.16	1.0	96.90365	0.0	0	1.0	1.0	0.0	0.0	0.0
0.0	500.0	100.0	100.0	0	0.0	0.0	0.161	1.0	97.99778	0.0	0	1.0	1.0	0.0	0.0	0.0
0.0	500.0	100.0	100.0	0	0.0	0.0	0.162	1.0	97.99778	0.0	0	1.0	1.0	0.0	0.0	0.0
0.0	500.0	100.0	100.0	0	0.0	0.0	0.164	1.0	97.97949	0.0	0	1.0	1.0	0.0	0.0	0.0
0.0	500.0	100.0	100.0	0	0.0	0.0	0.165	1.0	98.05652	0.0	0	1.0	1.0	0.0	0.0	0.0
0.0	500.0	100.0	100.0	0	0.0	0.0	0.167	1.0	98.05652	0.0	0	1.0	1.0	0.0	0.0	0.0
0.0	500.0	100.0	100.0	0	0.0	0.0	0.168	1.0	98.52393	0.0	0	1.0	1.0	0.0	0.0	0.0
0.0	500.0	100.0	100.0	0	0.0	0.0	0.169	1.0	98.52393	0.0	0	1.0	1.0	0.0	0.0	0.0
0.0	500.0	100.0	100.0	0	0.0	0.0	0.17	1.0	98.417046	0.0	0	1.0	1.0	0.0	0.0	0.0
0.0	500.0	100.0	100.0	0	0.0	0.0	0.171	1.0	98.303116	0.0	0	1.0	1.0	0.0	0.0	0.0
0.0	500.0	100.0	100.0	0	0.0	0.0	0.172	1.0	98.303116	0.0	0	1.0	1.0	0.0	0.0	0.0
0.0	500.0	100.0	100.0	0	0.0	0.0	0.173	1.0	98.91983	0.0	0	1.0	1.0	0.0	0.0	0.0
0.0	500.0	100.0	100.0	0	0.0	0.0	0.173	1.0	99.54708	0.0	0	1.0	1.0	0.0	0.0	0.0
0.0	500.0	100.0	100.0	0	0.0	0.0	0.174	1.0	99.54708	0.0	0	1.0	1.0	0.0	0.0	0.0
0.0	500.0	100.0	100.0	0	0.0	0.0	0.174	1.0	99.94037	0.0	0	1.0	1.0	0.0	0.0	0.0
0.0	500.0	100.0	100.0	0	0.0	0.0	0.175	1.0	99.94037	0.0	0	1.0	1.0	0.0	0.0	0.0
0.0	500.0	100.0	100.0	0	0.0	0.0	0.175	1.0	98.72472	0.0	0	1.0	1.0	0.0	0.0	0.0
0.0	500.0	100.0	100.0	0	0.0	0.0	0.175	1.0	98.41023	0.0	0	1.0	1.0	0.0	0.0	0.0
0.0	500.0	100.0	100.0	0	0.0	0.0	0.175	1.0	98.41023	0.0	0	1.0	1.0	0.0	0.0	0.0
0.0	500.0	100.0	100.0	0	0.0	0.0	0.175	1.0	97.710266	0.0	0	1.0	1.0	0.0	0.0	0.0
0.0	500.0	100.0	100.0	0	0.0	0.0	0.175	1.0	97.3211	0.0	0	1.0	1.0	0.0	0.0	0.0
0.0	500.0	100.0	100.0	0	0.0	0.0	0.175	1.0	97.3211	0.0	0	1.0	1.0	0.0	0.0	0.0
0.0	500.0	100.0	100.0	0	0.0	0.0	0.174	1.0	97.56033	0.0	0	1.0	1.0	8.0	0.0	0.0
0.0	500.0	100.0	100.0	0	0.0	0.0	0.174	1.0	97.56033	0.0	0	1.0	1.0	8.0	0.0	0.0
0.0	500.0	100.0	100.0	0	0.0	0.0	0.173	1.0	97.312935	0.0	0	1.0	1.0	10.0	0.0	0.0
5555.5557	400.0	100.0	100.0	0	0.0	0.0	0.173	1.0	97.37297	0.0	0	1.0	1.0	10.0	0.0	0.0
5555.5557	400.0	100.0	100.0	0	0.0	0.0	0.172	1.0	97.50136	0.0	0	1.0	1.0	10.0	0.0	0.0
5555.5557	400.0	100.0	100.0	0	0.0	0.0	0.172	1.0	96.80191	0.0	0	1.0	1.0	10.0	0.0	0.0
5555.5557	400.0	100.0	100.0	0	0.0	0.0	0.172	1.0	96.9707	0.0	0	1.0	1.0	10.0	0.0	0.0
5555.5557	400.0	100.0	100.0	0	0.0	0.0	0.172	1.0	96.9707	0.757	0	1.0	1.0	10.0	0.0	0.0
5555.5557	400.0	100.0	100.0	0	0.0	0.0	0.171	1.0	95.79269	0.757	0	1.0	1.0	10.0	0.0	0.0
5555.5557	400.0	100.0	100.0	0	0.0	0.0	0.171	1.0	95.79269	1.097	0	1.0	1.0	10.0	0.0	0.0
5555.5557	400.0	100.0	100.0	0	0.0	0.0	0.171	1.0	96.578384	1.097	0	1.0	1.0	10.0	0.0	0.0
5555.5557	400.0	100.0	100.0	0	0.0	0.0	0.172	1.0	98.68546	1.706	0	1.0	1.0	10.0	0.0	0.0
5555.5557	400.0	100.0	100.0	0	0.0	0.0	0.172	1.0	98.68546	1.978	0	1.0	1.0	10.0	0.0	0.0
5555.5557	400.0	100.0	100.0	0	0.0	0.0	0.172	1.0	98.00652	1.978	0	1.0	1.0	10.0	0.0	0.0
5555.5557	400.0	100.0	100.0	0	0.0	0.0	0.172	1.0	97.691475	2.467	0	1.0	1.0	10.0	0.0	0.0
5555.5557	400.0	100.0	100.0	0	0.0	0.0	0.172	1.0	97.691475	2.889	0	1.0	1.0	10.0	0.0	0.0
5555.5557	400.0	100.0	100.0	0	0.0	0.0	0.173	1.0	97.42305	2.889	0	1.0	1.0	10.0	0.0	0.0
5555.5557	400.0	100.0	100.0	0	0.0	0.0	0.173	1.0	97.42305	3.079	0	1.0	1.0	10.0	0.0	0.0
5555.5557	400.0	100.0	100.0	0	0.0	0.0	0.173	1.0	97.0327	3.079	0	1.0	1.0	10.0	0.0	0.0
5555.5557	400.0	100.0	100.0	0	0.0	0.0	0.173	1.0	96.447	3.417	0	1.0	1.0	10.0	0.0	0.0
5555.5557	400.0	100.0	100.0	0	0.0	0.0	0.173	1.0	96.447	3.569	0	1.0	1.0	10.0	0.0	0.0
5555.5557	400.0	100.0	100.0	0	0.0	0.0	0.173	1.0	96.6605	3.569	0	1.0	1.0	10.0	0.0	0.0
5555.5557	400.0	100.0	100.0	0	0.0	0.0	0.173	1.0	97.83107	3.84	0	1.0	1.0	10.0	0.0	0.0
5555.5557	400.0	100.0	100.0	0	0.0	0.0	0.173	1.0	97.83107	3.963	0	1.0	1.0	10.0	0.0	0.0
5555.5557	400.0	100.0	100.0	0	0.0	0.0	0.173	1.0	97.85264	3.963	0	1.0	1.0	10.0	0.0	0.0
5555.5557	400.0	100.0	100.0	0	0.0	0.0	0.173	1.0	97.85264	4.181	0	1.0	1.0	10.0	0.0	0.0
5555.5557	400.0	100.0	100.0	0	0.0	0.0	0.172	1.0	98.003845	4.181	0	1.0	1.0	10.0	0.0	0.0
5555.5557	400.0	100.0	100.0	0	0.0	0.0	0.172	1.0	98.04358	4.279	0	1.0	1.0	10.0	0.0	0.0
5555.5557	400.0	100.0	100.0	0	0.0	0.0	0.172	1.0	98.04358	4.453	0	1.0	1.0	10.0	0.0	0.0
5555.5557	400.0	100.0	100.0	0	0.0	0.0	0.171	1.0	97.91182	4.453	0	1.0	1.0	10.0	0.0	0.0
5555.5557	400.0	100.0	100.0	0	0.0	0.0	0.17	1.0	98.240944	4.604	0	1.0	1.0	10.0	0.0	0.0
5555.5557	400.0	100.0	100.0	0	0.0	0.0	0.169	1.0	98.240944	4.673	0	1.0	1.0	10.0	0.0	0.0
5555.5557	400.0	100.0	100.0	0	0.0	0.0	0.168	1.0	97.96185	4.673	0	1.0	1.0	10.0	0.0	0.0
5555.5557	400.0	100.0	100.0	0	0.0	0.0	0.167	1.0	97.96185	4.794	0	1.0	1.0	10.0	0.0	0.0
5555.5557	400.0	100.0	100.0	0	0.0	0.0	0.166	1.0	96.94593	4.794	0	1.0	1.0	10.0	0.0	0.0
5555.5557	400.0	100.0	100.0	0	0.0	0.0	0.165	1.0	97.51915	4.847	0	1.0	1.0	10.0	0.0	0.0
5555.5557	400.0	100.0	100.0	0	0.0	0.0	0.163	1.0	97.51915	4.945	0	1.0	1.0	10.0	0.0	0.0
5555.5557	400.0	100.0	100.0	0	0.0	0.0	0.162	1.0	97.8283	4.945	0	1.0	1.0	10.0	0.0	0.0
5555.5557	400.0	100.0	100.0	0	0.0	0.0	0.16	1.0	97.43375	4.989	0	1.0	1.0	10.0	0.0	0.0
5555.5557	400.0	100.0	100.0	0	0.0	0.0	0.158	1.0	97.43375	5.068	0	1.0	1.0	10.0	0.0	0.0
5555.5557	400.0	100.0	100.0	0	0.0	0.0	0.156	1.0	97.91701	5.068	0	1.0	1.0	10.0	0.0	0.0
5555.5557	400.0	100.0	100.0	0	0.0	0.0	0.154	1.0	97.33356	5.134	0	1.0	1.0	10.0	0.0	0.0
5555.5557	400.0	100.0	100.0	0	0.0	0.0	0.152	1.0	97.33356	5.134	0	1.0	1.0	10.0	0.0	0.0
5555.5557	400.0	100.0	100.0	0	0.0	0.0	0.15	1.0	96.71622	5.165	0	1.0	1.0	12.0	0.0	0.0
5555.5557	400.0	100.0	100.0	0	0.0	0.0	0.148	1.0	96.71622	5.218	0	1.0	1.0	12.0	0.0	0.0
5555.5557	400.0	100.0	100.0	0	0.0	0.0	0.145	1.0	97.50382	5.218	0	1.0	1.0	12.0	0.0	0.0
5555.5557	400.0	100.0	100.0	0	0.0	0.0	0.143	1.0	97.33802	5.244	0	1.0	1.0	12.0	0.0	0.0
5555.5557	400.0	100.0	100.0	0	0.0	0.0	0.14	1.0	97.33802	5.287	0	1.0	1.0	12.0	0.0	0.0
5555.5557	400.0	100.0	100.0	0	0.0	0.0	0.137	1.0	97.290535	5.287	0	1.0	1.0	12.0	0.0	0.0
5555.5557	400.0	100.0	100.0	0	0.0	0.0	0.135	1.0	97.61032	5.307	0	1.0	1.0	12.0	0.0	0.0
5555.5557	400.0	100.0	100.0	0	0.0	0.0	0.132	1.0	97.37796	5.307	0	1.0	1.0	12.0	0.0	0.0
5555.5557	400.0	100.0	100.0	0	0.0	0.0	0.129	1.0	96.80425	5.34	0	1.0	1.0	12.0	0.0	0.0
5555.5557	400.0	100.0	100.0	0	0.0	0.0	0.127	1.0	96.80425	5.356	0	1.0	1.0	12.0	0.0	0.0
5555.5557	400.0	100.0	100.0	1	0.0	0.0	0.124	1.0	97.34163	5.356	0	1.0	1.0	12.0	0.0	0.0
5555.5557	400.0	100.0	100.0	1	0.0	0.0	0.121	1.0	97.38755	5.385	0	1.0	1.0	12.0	0.0	0.0
5555.5557	400.0	100.0	100.0	1	0.0	0.0	0.119	1.0	97.38755	5.409	0	1.0	1.0	12.0	0.0	0.0
5555.5557	400.0	100.0	100.0	1	0.0	0.0	0.116	1.0	97.86097	5.409	0	1.0	1.0	12.0	0.0	0.0
5555.5557	400.0	100.0	100.0	1	0.0	0.0	0.114	1.0	97.88521	5.419	0	1.0	1.0	12.0	0.0	0.0
5555.5557	400.0	100.0	100.0	1	0.0	0.0	0.111	1.0	97.88521	5.438	0	1.0	1.0	12.0	0.0	0.0
5555.5557	400.0	100.0	100.0	1	0.0	0.0	0.109	1.0	97.90982	5.438	0	1.0	1.0	12.0	0.0	0.0
5555.5557	400.0	100.0	100.0	1	0.0	0.0	0.107	1.0	97.90982	5.448	0	1.0	1.0	12.0	0.0	0.0
5555.5557	400.0	100.0	100.0	1	0.0	0.0	0.104	1.0	97.75426	5.448	0	1.0	1.0	12.0	0.0	0.0
5555.5557	400.0	100.0	100.0	1	0.0	0.0	0.102	1.0	97.74561	5.464	0	1.0	1.0	12.0	0.0	0.0
5555.5557	400.0	100.0	100.0	1	0.0	0.0	0.1	1.0	97.74561	5.47	0	1.0	1.0	12.0	0.0	0.0
5555.5557	400.0	100.0	100.0	1	0.0	0.0	0.098	1.0	97.8255	5.47	0	1.0	1.0	12.0	0.0	0.0
5555.5557	400.0	100.0	100.0	1	0.0	0.0	0.096	1.0	97.80659	5.483	0	1.0	1.0	12.0	0.0	0.0
5555.5557	400.0	100.0	100.0	1	0.0	0.0	0.094	1.0	97.80659	5.483	0	1.0	1.0	12.0	0.0	0.0
5555.5557	400.0	100.0	100.0	1	0.0	0.0	0.092	1.0	97.43769	5.488	0	1.0	1.0	12.0	0.0	0.0
5555.5557	400.0	100.0	100.0	1	0.0	0.0	0.09	1.0	97.43769	5.498	0	1.0	1.0	12.0	0.0	0.0
5555.5557	400.0	100.0	100.0	1	0.0	0.0	0.089	1.0	97.85126	5.498	0	1.0	1.0	12.0	0.0	0.0
5555.5557	400.0	100.0	100.0	1	0.0	0.0	0.087	1.0	97.89884	5.508	0	1.0	1.0	12.0	0.0	0.0
5555.5557	400.0	100.0	100.0	1	0.0	0.0	0.085	1.0	97.89884	5.51	0	1.0	1.0	12.0	0.0	0.0
5555.5557	400.0	100.0	100.0	1	0.0	0.0	0.083	1.0	97.57218	5.51	0	1.0	1.0	12.0	0.0	0.0
5555.5557	400.0	100.0	100.0	1	0.0	0.0	0.081	1.0	96.49863	5.517	0	1.0	1.0	12.0	0.0	0.0
5555.5557	400.0	100.0	100.0	1	0.0	0.0	0.079	1.0	96.49863	5.517	0	1.0	1.0	12.0	0.0	0.0
5555.5557	400.0	100.0	100.0	1	0.0	0.0	0.077	1.0	96.01224	5.521	0	1.0	1.0	12.0	0.0	0.0
5555.5557	400.0	100.0	100.0	1	0.0	0.0	0.076	1.0	96.01224	5.527	0	1.0	1.0	12.0	0.0	0.0
5555.5557	400.0	100.0	100.0	1	0.0	0.0	0.074	1.0	96.42812	5.527	0	1.0	1.0	12.0	0.0	0.0
5555.5557	400.0	100.0	100.0	1	0.0	0.0	0.071	1.0	95.3714	5.529	0	1.0	1.0	12.0	0.0	0.0
5555.5557	400.0	100.0	100.0	1	0.0	0.0	0.069	1.0	95.3714	5.529	0	1.0	1.0	12.0	0.0	0.0
5555.5557	400.0	100.0	100.0	1	0.0	0.0	0.067	1.0	96.9822	5.533	0	1.0	1.0	12.0	0.0	0.0
5555.5557	400.0	100.0	100.0	1	0.0	0.0	0.065	1.0	97.54608	5.535	0	1.0	1.0	12.0	0.0	0.0
5555.5557	400.0	100.0	100.0	1	0.0	0.0	0.063	1.0	97.54608	5.54	0	1.0	1.0	12.0	0.0	0.0
5555.5557	400.0	100.0	100.0	1	0.0	0.0	0.06	1.0	97.99516	5.54	0	1.0	1.0	12.0	0.0	0.0
5555.5557	400.0	100.0	100.0	1	0.0	0.0	0.058	1.0	97.99516	5.541	0	1.0	1.0	12.0	0.0	0.0
5555.5557	400.0	100.0	100.0	1	0.0	0.0	0.056	1.0	97.379234	5.541	0	1.0	1.0	12.0	0.0	0.0
5555.5557	400.0	100.0	100.0	1	0.0	0.0	0.053	1.0	97.60173	5.544	0	1.0	1.0	12.0	0.0	0.0
5555.5557	400.0	100.0	100.0	1	0.0	0.0	0.051	1.0	97.60173	5.545	0	1.0	1.0	12.0	0.0	0.0
5555.5557	400.0	100.0	100.0	1	0.0	0.0	0.049	1.0	98.36144	5.545	0	1.0	1.0	12.0	0.0	0.0
5555.5557	400.0	100.0	100.0	1	0.0	0.0	0.047	1.0	98.82037	5.547	0	1.0	1.0	12.0	0.0	0.0
5555.5557	400.0	100.0	100.0	1	0.0	0.0	0.045	1.0	98.82037	5.547	0	1.0	1.0	12.0	0.0	0.0
5555.5557	400.0	100.0	100.0	1	0.0	0.0	0.043	1.0	98.70302	5.549	0	1.0	1.0	12.0	0.0	0.0
5555.5557	400.0	100.0	100.0	1	0.0	0.0	0.041	1.0	98.70302	5.55	0	1.0	1.0	12.0	0.0	0.0
5555.5557	400.0	100.0	100.0	1	0.0	0.0	0.039	1.0	98.76675	5.55	0	1.0	1.0	12.0	0.0	0.0
5555.5557	400.0	100.0	100.0	1	0.0	0.0	0.037	1.0	98.03849	5.551	0	1.0	1.0	12.0	0.0	0.0
5555.5557	400.0	100.0	100.0	1	0.0	0.0	0.035	1.0	98.03849	5.553	0	1.0	1.0	12.0	0.0	0.0
5555.5557	400.0	100.0	100.0	1	0.0	0.0	0.034	1.0	96.88555	5.553	0	1.0	1.0	12.0	0.0	0.0
5555.5557	400.0	100.0	100.0	1	0.0	0.0	0.032	1.0	97.177086	5.553	0	1.0	1.0	12.0	0.0	0.0
5555.5557	400.0	100.0	100.0	1	0.0	0.0	0.031	1.0	97.177086	5.553	0	1.0	1.0	12.0	0.0	0.0
5555.5557	400.0	100.0	100.0	1	0.0	0.0	0.03	1.0	97.74429	5.554	0	1.0	1.0	12.0	0.0	0.0
5555.5557	400.0	100.0	100.0	1	0.0	0.0	0.029	1.0	97.74429	5.555	0	1.0	1.0	12.0	0.0	0.0
5555.5557	400.0	100.0	100.0	1	0.0	0.0	0.028	1.0	97.97044	5.555	0	1.0	1.0	12.0	0.0	0.0
5555.5557	400.0	100.0	100.0	1	0.0	0.0	0.028	1.0	97.53383	5.556	0	1.0	1.0	12.0	0.0	0.0
5555.5557	400.0	100.0	100.0	1	0.0	0.0	0.028	1.0	97.53383	5.556	0	1.0	1.0	12.0	0.0	0.0
5555.5557	400.0	100.0	100.0	1	0.0	0.0	0.027	1.0	97.81675	5.556	0	1.0	1.0	12.0	0.0	0.0
5555.5557	400.0	100.0	100.0	1	0.0	0.0	0.027	1.0	97.67179	5.557	0	1.0	1.0	12.0	0.0	0.0
5555.5557	400.0	100.0	100.0	1	0.0	0.0	0.027	1.0	97.67179	5.557	0	1.0	1.0	12.0	0.0	0.0
5555.5557	400.0	100.0	100.0	1	0.0	0.0	0.027	1.0	97.76807	5.557	0	1.0	1.0	12.0	0.0	0.0
5555.5557	400.0	100.0	100.0	1	0.0	0.0	0.027	1.0	97.76807	5.559	0	1.0	1.0	12.0	0.0	0.0
5555.5557	400.0	100.0	100.0	1	0.0	0.0	0.027	1.0	97.85159	5.559	0	1.0	1.0	12.0	0.0	0.0
5555.5557	400.0	100.0	100.0	1	0.0	0.0	0.027	1.0	98.8138	5.559	0	1.0	1.0	12.0	0.0	0.0
5555.5557	400.0	100.0	100.0	1	0.0	0.0	0.027	1.0	98.8138	5.559	0	1.0	1.0	12.0	0.0	0.0
5555.5557	400.0	100.0	100.0	1	0.0	0.0	0.027	1.0	98.77851	5.559	0	1.0	1.0	12.0	0.0	0.0
5555.5557	400.0	100.0	100.0	1	0.0	0.0	0.027	1.0	98.97987	5.56	0	1.0	1.0	12.0	0.0	0.0
5555.5557	400.0	100.0	100.0	1	0.0	0.0	0.027	1.0	98.97987	5.56	0	1.0	1.0	12.0	0.0	0.0
5555.5557	400.0	100.0	100.0	1	0.0	0.0	0.027	1.0	98.523094	5.56	0	1.0	1.0	12.0	0.0	0.0
5555.5557	400.0	100.0	100.0	1	0.0	0.0	0.027	1.0	98.523094	5.56	0	1.0	1.0	12.0	0.0	0.0
5555.5557	400.0	100.0	100.0	1	0.0	0.0	0.027	1.0	97.69035	5.56	0	1.0	1.0	12.0	0.0	0.0
5555.5557	400.0	100.0	100.0	1	0.0	0.0	0.027	1.0	97.763115	5.561	0	1.0	1.0	12.0	0.0	0.0
5555.5557	400.0	100.0	100.0	1	0.0	0.0	0.026	1.0	97.763115	5.561	0	1.0	1.0	12.0	0.0	0.0
5555.5557	400.0	100.0	100.0	1	0.0	0.0	0.026	1.0	98.226875	5.561	0	1.0	1.0	12.0	0.0	0.0
5555.5557	400.0	100.0	100.0	1	0.0	0.0	0.025	1.0	97.87132	5.561	0	1.0	1.0	12.0	0.0	0.0
5555.5557	400.0	100.0	100.0	1	0.0	0.0	0.024	1.0	97.87132	5.561	0	1.0	1.0	12.0	0.0	0.0
5555.5557	400.0	100.0	100.0	1	0.0	0.0	0.024	1.0	97.68902	5.561	0	1.0	1.0	12.0	0.0	0.0
5555.5557	400.0	100.0	100.0	1	0.0	0.0	0.023	1.0	97.68902	5.561	0	1.0	1.0	12.0	0.0	0.0
5555.5557	400.0	100.0	100.0	1	0.0	0.0	0.022	1.0	97.17965	5.561	0	1.0	1.0	12.0	0.0	0.0
5555.5557	400.0	100.0	100.0	1	0.0	0.0	0.021	1.0	97.655846	5.561	0	1.0	1.0	12.0	0.0	0.0
5555.5557	400.0	100.0	100.0	1	0.0	0.0	0.02	1.0	97.655846	5.561	0	1.0	1.0	12.0	0.0	0.0
5555.5557	400.0	100.0	100.0	1	0.0	0.0	0.019	1.0	96.9226	5.561	0	1.0	1.0	12.0	0.0	0.0
5555.5557	400.0	100.0	100.0	1	0.0	0.0	0.018	1.0	97.768265	5.562	0	1.0	1.0	12.0	0.0	0.0
5555.5557	400.0	100.0	100.0	1	0.0	0.0	0.017	1.0	97.768265	5.562	0	1.0	1.0	12.0	0.0	0.0
5555.5557	400.0	100.0	100.0	1	0.0	0.0	0.016	1.0	96.59961	5.562	0	1.0	1.0	12.0	0.0	0.0
5555.5557	400.0	100.0	100.0	1	0.0	0.0	0.014	1.0	96.59961	5.562	0	1.0	1.0	12.0	0.0	0.0
5555.5557	400.0	100.0	100.0	1	0.0	0.0	0.013	1.0	96.797485	5.562	0	1.0	1.0	12.0	0.0	0.0
5555.5557	400.0	100.0	100.0	1	0.0	0.0	0.012	1.0	97.69148	5.562	0	1.0	1.0	12.0	0.0	0.0
5555.5557	400.0	100.0	100.0	1	0.0	0.0	0.01	1.0	97.69148	5.562	0	1.0	1.0	12.0	0.0	0.0
5555.5557	400.0	100.0	100.0	1	0.0	0.0	0.009	1.0	97.74465	5.562	0	1.0	1.0	12.0	0.0	0.0
5555.5557	400.0	100.0	100.0	1	0.0	0.0	0.008	1.0	97.848015	5.562	0	1.0	1.0	12.0	0.0	0.0
5555.5557	400.0	100.0	100.0	1	0.0	0.0	0.006	1.0	97.848015	5.562	0	1.0	1.0	12.0	0.0	0.0
5555.5557	400.0	100.0	100.0	1	0.0	0.0	0.005	1.0	97.959694	5.562	0	1.0	1.0	12.0	0.0	0.0
5555.5557	400.0	100.0	100.0	1	0.0	0.0	0.004	1.0	97.959694	5.562	0	1.0	1.0	12.0	0.0	0.0
5555.5557	400.0	100.0	100.0	1	0.0	0.0	0.003	1.0	98.470726	5.562	0	1.0	1.0	12.0	0.0	0.0
5555.5557	400.0	100.0	100.0	1	0.0	0.0	0.001	1.0	97.78715	5.562	0	1.0	1.0	12.0	0.0	0.0
5555.5557	400.0	100.0	100.0	1	0.0	0.0	0.0	1.0	97.78715	5.562	0	1.0	1.0	12.0	0.0	0.0
5555.5557	400.0	100.0	100.0	1	0.0	0.0	0.0	1.0	97.46313	5.562	0	1.0	1.0	12.0	0.0	0.0
5555.5557	400.0	100.0	100.0	1	0.0	0.0	-0.001	1.0	96.6347	5.562	0	1.0	1.0	12.0	0.0	0.0
5555.5557	400.0	100.0	100.0	1	0.0	0.0	-0.002	1.0	96.6347	5.562	0	1.0	1.0	12.0	0.0	0.0
5555.5557	400.0	100.0	100.0	1	0.0	0.0	-0.004	1.0	97.30481	5.562	0	1.0	1.0	12.0	0.0	0.0
5555.5557	400.0	100.0	100.0	1	0.0	0.0	-0.005	1.0	97.30481	5.562	0	1.0	1.0	12.0	0.0	0.0
5555.5557	400.0	100.0	100.0	1	0.0	0.0	-0.005	1.0	97.69624	5.562	0	1.0	1.0	12.0	0.0	0.0
5555.5557	400.0	100.0	100.0	1	0.0	0.0	-0.006	1.0	96.811035	5.562	0	1.0	1.0	12.0	0.0	0.0
5555.5557	400.0	100.0	100.0	1	0.0	0.0	-0.007	1.0	96.811035	5.562	0	1.0	1.0	12.0	0.0	0.0
5555.5557	400.0	100.0	100.0	1	0.0	0.0	-0.008	1.0	96.43246	5.562	0	1.0	1.0	12.0	0.0	0.0
5555.5557	400.0	100.0	100.0	1	0.0	0.0	-0.009	1.0	95.64964	5.562	0	1.0	1.0	13.0	0.0	0.0
5555.5557	400.0	100.0	100.0	1	0.0	0.0	-0.01	1.0	95.64964	5.562	0	1.0	1.0	13.0	0.0	0.0
0.0	400.0	100.0	100.0	0	0.0	0.0	-0.01	1.0	94.90022	5.562	0	1.0	2.0	0.0	0.0	0.0
0.0	400.0	100.0	100.0	0	0.0	0.0	-0.011	1.0	94.90022	5.562	0	1.0	2.0	0.0	0.0	0.0
0.0	400.0	100.0	100.0	0	0.0	0.0	-0.012	1.0	94.907486	5.562	0	1.0	2.0	1.0	0.0	0.0
0.0	400.0	100.0	100.0	0	0.0	0.0	-0.012	1.0	95.395004	5.562	1	1.0	2.0	3.0	0.0	0.0
0.0	400.0	100.0	100.0	0	0.0	0.0	-0.013	1.0	95.395004	5.169	1	1.0	2.0	3.0	0.0	0.0
-5555.5557	400.0	100.0	100.0	0	0.0	0.0	-0.013	1.0	95.97776	5.169	1	1.0	2.0	3.0	0.0	0.0
-5555.5557	400.0	100.0	100.0	0	0.0	0.0	-0.014	1.0	95.96086	4.463	1	1.0	2.0	3.0	0.0	0.0
-5555.5557	400.0	100.0	100.0	0	0.0	0.0	-0.015	1.0	95.96086	3.461	1	1.0	2.0	3.0	0.0	0.0
-5555.5557	400.0	100.0	100.0	0	0.0	0.0	-0.016	1.0	96.40548	3.461	1	1.0	2.0	3.0	0.0	0.0
-5555.5557	400.0	100.0	100.0	0	0.0	0.0	-0.017	1.0	96.40548	2.823	1	1.0	2.0	3.0	0.0	0.0
-5555.5557	400.0	100.0	100.0	0	0.0	0.0	-0.018	1.0	96.527176	2.823	1	1.0	2.0	3.0	0.0	0.0
-5555.5557	400.0	100.0	100.0	0	0.0	0.0	-0.019	1.0	95.726326	1.679	1	1.0	2.0	3.0	0.0	0.0
-5555.5557	400.0	100.0	100.0	0	0.0	0.0	-0.021	1.0	95.726326	1.166	1	1.0	2.0	3.0	0.0	0.0
-5555.5557	400.0	100.0	100.0	0	0.0	0.0	-0.022	1.0	95.96651	1.166	1	1.0	2.0	3.0	0.0	0.0
-5555.5557	400.0	100.0	100.0	0	0.0	0.0	-0.023	1.0	97.1493	0.248	1	1.0	2.0	3.0	0.0	0.0
-5555.5557	400.0	100.0	100.0	0	0.0	0.0	-0.025	1.0	97.1493	-0.16	1	1.0	2.0	3.0	0.0	0.0
-5555.5557	400.0	100.0	100.0	0	0.0	0.0	-0.026	1.0	97.50405	-0.16	1	1.0	2.0	3.0	0.0	0.0
-5555.5557	400.0	100.0	100.0	0	0.0	0.0	-0.028	1.0	97.50405	-0.896	1	1.0	2.0	3.0	0.0	0.0
-5555.5557	400.0	100.0	100.0	0	0.0	0.0	-0.029	1.0	97.71007	-0.896	1	1.0	2.0	3.0	0.0	0.0
-5555.5557	400.0	100.0	100.0	0	0.0	0.0	-0.031	1.0	97.45907	-1.533	1	1.0	2.0	3.0	0.0	0.0
-5555.5557	400.0	100.0	100.0	0	0.0	0.0	-0.032	1.0	97.45907	-1.818	1	1.0	2.0	3.0	0.0	0.0
-5555.5557	400.0	100.0	100.0	0	0.0	0.0	-0.034	1.0	97.39399	-1.818	1	1.0	2.0	3.0	0.0	0.0
-5555.5557	400.0	100.0	100.0	0	0.0	0.0	-0.035	1.0	98.64154	-2.328	1	1.0	2.0	3.0	0.0	0.0
-5555.5557	400.0	100.0	100.0	0	0.0	0.0	-0.037	1.0	98.64154	-2.557	1	1.0	2.0	3.0	0.0	0.0
-5555.5557	400.0	100.0	100.0	0	0.0	0.0	-0.038	1.0	98.20301	-2.557	1	1.0	2.0	3.0	0.0	0.0
-5555.5557	400.0	100.0	100.0	0	0.0	0.0	-0.039	1.0	97.55944	-2.967	1	1.0	2.0	3.0	0.0	0.0
-5555.5557	400.0	100.0	100.0	0	0.0	0.0	-0.04	1.0	97.803345	-2.967	1	1.0	2.0	3.0	0.0	0.0
-5555.5557	400.0	100.0	100.0	0	0.0	0.0	-0.041	1.0	98.39892	-3.15	1	1.0	2.0	3.0	0.0	0.0
-5555.5557	400.0	100.0	100.0	0	0.0	0.0	-0.042	1.0	98.39892	-3.479	1	1.0	2.0	3.0	0.0	0.0
-5555.5557	400.0	100.0	100.0	0	0.0	0.0	-0.043	1.0	98.49876	-3.479	1	1.0	2.0	3.0	0.0	0.0
-5555.5557	400.0	100.0	100.0	0	0.0	0.0	-0.043	1.0	98.236725	-3.763	1	1.0	2.0	3.0	0.0	0.0
-5555.5557	400.0	100.0	100.0	0	0.0	0.0	-0.044	1.0	98.236725	-3.89	1	1.0	2.0	3.0	0.0	0.0
-5555.5557	400.0	100.0	100.0	0	0.0	0.0	-0.044	1.0	98.188934	-3.89	1	1.0	2.0	3.0	0.0	0.0
-5555.5557	400.0	100.0	100.0	0	0.0	0.0	-0.044	1.0	99.18828	-4.118	1	1.0	2.0	3.0	0.0	0.0
-5555.5557	400.0	100.0	100.0	0	0.0	0.0	-0.045	1.0	99.18828	-4.118	1	1.0	2.0	3.0	0.0	0.0
-5555.5557	400.0	100.0	100.0	0	0.0	0.0	-0.045	1.0	98.69914	-4.22	1	1.0	2.0	3.0	0.0	0.0
-5555.5557	400.0	100.0	100.0	0	0.0	0.0	-0.045	1.0	98.69914	-4.403	1	1.0	2.0	3.0	0.0	0.0
-5555.5557	400.0	100.0	100.0	0	0.0	0.0	-0.045	1.0	99.27116	-4.403	1	1.0	2.0	3.0	0.0	0.0
-5555.5557	400.0	100.0	100.0	0	0.0	0.0	-0.045	1.0	99.07349	-4.485	1	1.0	2.0	3.0	0.0	0.0
-5555.5557	400.0	100.0	100.0	0	0.0	0.0	-0.044	1.0	99.07349	-4.633	1	1.0	2.0	3.0	0.0	0.0
-5555.5557	400.0	100.0	100.0	0	0.0	0.0	-0.044	1.0	98.86383	-4.633	1	1.0	2.0	3.0	0.0	0.0
-5555.5557	400.0	100.0	100.0	0	0.0	0.0	-0.043	1.0	98.47588	-4.759	1	1.0	2.0	3.0	0.0	0.0
-5555.5557	400.0	100.0	100.0	0	0.0	0.0	-0.043	1.0	98.47588	-4.759	1	1.0	2.0	3.0	0.0	0.0
-5555.5557	400.0	100.0	100.0	0	0.0	0.0	-0.042	1.0	98.312225	-4.815	1	1.0	2.0	3.0	0.0	0.0
-5555.5557	400.0	100.0	100.0	0	0.0	0.0	-0.041	1.0	98.312225	-4.917	1	1.0	2.0	3.0	0.0	0.0
-5555.5557	400.0	100.0	100.0	0	0.0	0.0	-0.04	1.0	97.671326	-4.917	1	1.0	2.0	3.0	0.0	0.0
-5555.5557	400.0	100.0	100.0	0	0.0	0.0	-0.039	1.0	96.73629	-4.963	1	1.0	2.0	3.0	0.0	0.0
-5555.5557	400.0	100.0	100.0	0	0.0	0.0	-0.038	1.0	96.73629	-5.044	1	1.0	2.0	3.0	0.0	0.0
-5555.5557	400.0	100.0	100.0	0	0.0	0.0	-0.037	1.0	97.17715	-5.044	1	1.0	2.0	3.0	0.0	0.0
-5555.5557	400.0	100.0	100.0	0	0.0	0.0	-0.036	1.0	97.043	-5.081	1	1.0	2.0	3.0	0.0	0.0
-5555.5557	400.0	100.0	100.0	0	0.0	0.0	-0.035	1.0	96.87337	-5.081	1	1.0	2.0	3.0	0.0	0.0
-5555.5557	400.0	100.0	100.0	0	0.0	0.0	-0.033	1.0	96.17173	-5.146	1	1.0	2.0	3.0	0.0	0.0
-5555.5557	400.0	100.0	100.0	0	0.0	0.0	-0.032	1.0	96.17173	-5.176	1	1.0	2.0	3.0	0.0	0.0
-5555.5557	400.0	100.0	100.0	0	0.0	0.0	-0.031	1.0	96.41133	-5.176	1	1.0	2.0	3.0	0.0	0.0
-5555.5557	400.0	100.0	100.0	0	0.0	0.0	-0.029	1.0	96.688515	-5.228	1	1.0	2.0	3.0	0.0	0.0
-5555.5557	400.0	100.0	100.0	0	0.0	0.0	-0.028	1.0	96.688515	-5.252	1	1.0	2.0	3.0	0.0	0.0
-5555.5557	400.0	100.0	100.0	0	0.0	0.0	-0.027	1.0	96.04915	-5.252	1	1.0	2.0	3.0	0.0	0.0
-5555.5557	400.0	100.0	100.0	0	0.0	0.0	-0.025	1.0	95.65442	-5.294	1	1.0	2.0	3.0	0.0	0.0
-5555.5557	400.0	100.0	100.0	0	0.0	0.0	-0.024	1.0	95.65442	-5.294	1	1.0	2.0	3.0	0.0	0.0
-5555.5557	400.0	100.0	100.0	0	0.0	0.0	-0.023	1.0	96.64706	-5.313	1	1.0	2.0	3.0	0.0	0.0
-5555.5557	400.0	100.0	100.0	0	0.0	0.0	-0.021	1.0	96.64706	-5.347	1	1.0	2.0	3.0	0.0	0.0
-5555.5557	400.0	100.0	100.0	0	0.0	0.0	-0.02	1.0	95.9462	-5.347	1	1.0	2.0	3.0	0.0	0.0
-5555.5557	400.0	100.0	100.0	0	0.0	0.0	-0.019	1.0	95.648384	-5.376	1	1.0	2.0	3.0	0.0	0.0
-5555.5557	400.0	100.0	100.0	0	0.0	0.0	-0.018	1.0	95.648384	-5.389	1	1.0	2.0	3.0	0.0	0.0
-5555.5557	400.0	100.0	100.0	0	0.0	0.0	-0.016	1.0	96.42062	-5.389	1	1.0	2.0	3.0	0.0	0.0
-5555.5557	400.0	100.0	100.0	0	0.0	0.0	-0.015	1.0	96.78115	-5.413	1	1.0	2.0	3.0	0.0	0.0
-5555.5557	400.0	100.0	100.0	0	0.0	0.0	-0.014	1.0	96.78115	-5.413	1	1.0	2.0	3.0	0.0	0.0
-5555.5557	400.0	100.0	100.0	0	0.0	0.0	-0.013	1.0	96.481674	-5.423	1	1.0	2.0	3.0	0.0	0.0
-5555.5557	400.0	100.0	100.0	0	0.0	0.0	-0.012	1.0	96.481674	-5.442	1	1.0	2.0	3.0	0.0	0.0
-5555.5557	400.0	100.0	100.0	0	0.0	0.0	-0.01	1.0	96.04084	-5.442	1	1.0	2.0	3.0	0.0	0.0
-5555.5557	400.0	100.0	100.0	0	0.0	0.0	-0.009	1.0	97.00775	-5.45	1	1.0	2.0	3.0	0.0	0.0
-5555.5557	400.0	100.0	100.0	0	0.0	0.0	-0.009	1.0	97.00775	-5.466	1	1.0	2.0	3.0	0.0	0.0
-5555.5557	400.0	100.0	100.0	0	0.0	0.0	-0.008	1.0	96.81488	-5.466	1	1.0	2.0	5.0	0.0	0.0
-5555.5557	400.0	100.0	100.0	0	0.0	0.0	-0.007	1.0	96.42546	-5.472	1	1.0	2.0	5.0	0.0	0.0
-5555.5557	400.0	100.0	100.0	0	0.0	0.0	-0.006	1.0	96.42546	-5.472	1	1.0	2.0	5.0	0.0	0.0
-5555.5557	400.0	100.0	100.0	0	0.0	0.0	-0.005	1.0	96.74411	-5.485	1	1.0	2.0	5.0	0.0	0.0
-5555.5557	400.0	100.0	100.0	0	0.0	0.0	-0.004	1.0	96.74411	-5.49	1	1.0	2.0	5.0	0.0	0.0
-5555.5557	400.0	100.0	100.0	0	0.0	0.0	-0.004	1.0	96.834045	-5.49	1	1.0	2.0	5.0	0.0	0.0
-5555.5557	400.0	100.0	100.0	0	0.0	0.0	-0.003	1.0	97.411125	-5.501	1	1.0	2.0	5.0	0.0	0.0
-5555.5557	400.0	100.0	100.0	0	0.0	0.0	-0.002	1.0	97.411125	-5.508	1	1.0	2.0	5.0	0.0	0.0
-5555.5557	400.0	100.0	100.0	0	0.0	0.0	-0.001	1.0	97.37576	-5.508	1	1.0	2.0	5.0	0.0	0.0
-5555.5557	400.0	100.0	100.0	0	0.0	0.0	0.0	1.0	98.49008	-5.512	1	1.0	2.0	5.0	0.0	0.0
-5555.5557	400.0	100.0	100.0	0	0.0	0.0	0.0	1.0	98.49008	-5.52	1	1.0	2.0	5.0	0.0	0.0
-5555.5557	400.0	100.0	100.0	0	0.0	0.0	0.001	1.0	97.884964	-5.52	1	1.0	2.0	5.0	0.0	0.0
-5555.5557	400.0	100.0	100.0	0	0.0	0.0	0.003	1.0	97.884964	-5.522	1	1.0	2.0	5.0	0.0	0.0
-5555.5557	400.0	100.0	100.0	0	0.0	0.0	0.004	1.0	98.33152	-5.522	1	1.0	2.0	5.0	0.0	0.0
-5555.5557	400.0	100.0	100.0	0	0.0	0.0	0.005	1.0	98.35657	-5.527	1	1.0	2.0	5.0	0.0	0.0
-5555.5557	400.0	100.0	100.0	0	0.0	0.0	0.007	1.0	98.35657	-5.532	1	1.0	2.0	5.0	0.0	0.0
-5555.5557	400.0	100.0	100.0	0	0.0	0.0	0.008	1.0	97.49931	-5.532	1	1.0	2.0	5.0	0.0	0.0
-5555.5557	400.0	100.0	100.0	0	0.0	0.0	0.01	1.0	97.74337	-5.534	1	1.0	2.0	5.0	0.0	0.0
-5555.5557	400.0	100.0	100.0	0	0.0	0.0	0.012	1.0	97.74337	-5.534	1	1.0	2.0	5.0	0.0	0.0
-5555.5557	400.0	100.0	100.0	0	0.0	0.0	0.013	1.0	98.56999	-5.538	1	1.0	2.0	5.0	0.0	0.0
-5555.5557	400.0	100.0	100.0	0	0.0	0.0	0.015	1.0	98.56999	-5.54	1	1.0	2.0	5.0	0.0	0.0
-5555.5557	400.0	100.0	100.0	0	0.0	0.0	0.017	1.0	98.73562	-5.54	1	1.0	2.0	5.0	0.0	0.0
-5555.5557	400.0	100.0	100.0	0	0.0	0.0	0.019	1.0	98.536644	-5.542	1	1.0	2.0	5.0	0.0	0.0
-5555.5557	400.0	100.0	100.0	0	0.0	0.0	0.021	1.0	98.536644	-5.544	1	1.0	2.0	5.0	0.0	0.0
-5555.5557	400.0	100.0	100.0	0	0.0	0.0	0.023	1.0	98.827415	-5.544	1	1.0	2.0	5.0	0.0	0.0
-5555.5557	400.0	100.0	100.0	1	0.0	0.0	0.024	1.0	99.06246	-5.546	1	1.0	2.0	5.0	0.0	0.0
-5555.5557	400.0	100.0	100.0	1	0.0	0.0	0.026	1.0	99.06246	-5.548	1	1.0	2.0	5.0	0.0	0.0
-5555.5557	400.0	100.0	100.0	1	0.0	0.0	0.028	1.0	99.15059	-5.548	1	1.0	2.0	5.0	0.0	0.0
-5555.5557	400.0	100.0	100.0	1	0.0	0.0	0.03	1.0	99.15059	-5.549	1	1.0	2.0	5.0	0.0	0.0
-5555.5557	400.0	100.0	100.0	1	0.0	0.0	0.032	1.0	99.526985	-5.549	1	1.0	2.0	5.0	0.0	0.0
-5555.5557	400.0	100.0	100.0	1	0.0	0.0	0.033	1.0	99.04298	-5.551	1	1.0	2.0	5.0	0.0	0.0
-5555.5557	400.0	100.0	100.0	1	0.0	0.0	0.035	1.0	99.04298	-5.551	1	1.0	2.0	5.0	0.0	0.0
-5555.5557	400.0	100.0	100.0	1	0.0	0.0	0.037	1.0	98.389244	-5.551	1	1.0	2.0	5.0	0.0	0.0
-5555.5557	400.0	100.0	100.0	1	0.0	0.0	0.039	1.0	97.966835	-5.553	1	1.0	2.0	5.0	0.0	0.0
-5555.5557	400.0	100.0	100.0	1	0.0	0.0	0.041	1.0	97.966835	-5.553	1	1.0	2.0	5.0	0.0	0.0
-5555.5557	400.0	100.0	100.0	1	0.0	0.0	0.043	1.0	98.75422	-5.553	1	1.0	2.0	5.0	0.0	0.0
-5555.5557	400.0	100.0	100.0	1	0.0	0.0	0.044	1.0	98.75422	-5.555	1	1.0	2.0	5.0	0.0	0.0
-5555.5557	400.0	100.0	100.0	1	0.0	0.0	0.046	1.0	98.80731	-5.555	1	1.0	2.0	5.0	0.0	0.0
-5555.5557	400.0	100.0	100.0	1	0.0	0.0	0.048	1.0	98.45233	-5.555	1	1.0	2.0	5.0	0.0	0.0
-5555.5557	400.0	100.0	100.0	1	0.0	0.0	0.049	1.0	98.45233	-5.556	1	1.0	2.0	5.0	0.0	0.0
-5555.5557	400.0	100.0	100.0	1	0.0	0.0	0.051	1.0	97.99316	-5.556	1	1.0	2.0	5.0	0.0	0.0
-5555.5557	400.0	100.0	100.0	1	0.0	0.0	0.052	1.0	97.66578	-5.557	1	1.0	2.0	5.0	0.0	0.0
-5555.5557	400.0	100.0	100.0	1	0.0	0.0	0.054	1.0	97.66578	-5.557	1	1.0	2.0	5.0	0.0	0.0
-5555.5557	400.0	100.0	100.0	1	0.0	0.0	0.056	1.0	97.81004	-5.557	1	1.0	2.0	5.0	0.0	0.0
-5555.5557	400.0	100.0	100.0	1	0.0	0.0	0.057	1.0	97.81004	-5.559	1	1.0	2.0	5.0	0.0	0.0
-5555.5557	400.0	100.0	100.0	1	0.0	0.0	0.059	1.0	97.474846	-5.559	1	1.0	2.0	5.0	0.0	0.0
-5555.5557	400.0	100.0	100.0	1	0.0	0.0	0.06	1.0	97.652626	-5.559	1	1.0	2.0	5.0	0.0	0.0
-5555.5557	400.0	100.0	100.0	1	0.0	0.0	0.061	1.0	97.75983	-5.559	1	1.0	2.0	5.0	0.0	0.0
-5555.5557	400.0	100.0	100.0	1	0.0	0.0	0.063	1.0	98.538895	-5.559	1	1.0	2.0	5.0	0.0	0.0
-5555.5557	400.0	100.0	100.0	1	0.0	0.0	0.064	1.0	97.91798	-5.56	1	1.0	2.0	5.0	0.0	0.0
-5555.5557	400.0	100.0	100.0	1	0.0	0.0	0.065	1.0	97.91798	-5.56	1	1.0	2.0	5.0	0.0	0.0
-5555.5557	400.0	100.0	100.0	1	0.0	0.0	0.067	1.0	98.169464	-5.56	1	1.0	2.0	5.0	0.0	0.0
-5555.5557	400.0	100.0	100.0	1	0.0	0.0	0.068	1.0	98.169464	-5.56	1	1.0	2.0	5.0	0.0	0.0
-5555.5557	400.0	100.0	100.0	1	0.0	0.0	0.069	1.0	98.59894	-5.56	1	1.0	2.0	5.0	0.0	0.0
-5555.5557	400.0	100.0	100.0	1	0.0	0.0	0.07	1.0	98.561035	-5.56	1	1.0	2.0	5.0	0.0	0.0
-5555.5557	400.0	100.0	100.0	1	0.0	0.0	0.071	1.0	98.561035	-5.56	1	1.0	2.0	5.0	0.0	0.0
-5555.5557	400.0	100.0	100.0	1	0.0	0.0	0.072	1.0	97.83801	-5.56	1	1.0	2.0	5.0	0.0	0.0
-5555.5557	400.0	100.0	100.0	1	0.0	0.0	0.073	1.0	98.33286	-5.56	1	1.0	2.0	5.0	0.0	0.0
-5555.5557	400.0	100.0	100.0	1	0.0	0.0	0.074	1.0	98.11049	-5.56	1	1.0	2.0	5.0	0.0	0.0
-5555.5557	400.0	100.0	100.0	1	0.0	0.0	0.074	1.0	98.77948	-5.56	1	1.0	2.0	5.0	0.0	0.0
-5555.5557	400.0	100.0	100.0	1	0.0	0.0	0.075	1.0	98.77948	-5.56	1	1.0	2.0	5.0	0.0	0.0
-5555.5557	400.0	100.0	100.0	1	0.0	0.0	0.076	1.0	99.09326	-5.56	1	1.0	2.0	5.0	0.0	0.0
-5555.5557	400.0	100.0	100.0	1	0.0	0.0	0.077	1.0	98.73629	-5.56	1	1.0	2.0	5.0	0.0	0.0
-5555.5557	400.0	100.0	100.0	1	0.0	0.0	0.078	1.0	98.73629	-5.56	1	1.0	2.0	5.0	0.0	0.0
-5555.5557	400.0	100.0	100.0	1	0.0	0.0	0.079	1.0	97.86304	-5.56	1	1.0	2.0	5.0	0.0	0.0
-5555.5557	400.0	100.0	100.0	1	0.0	0.0	0.079	1.0	96.83061	-5.56	1	1.0	2.0	5.0	0.0	0.0
-5555.5557	400.0	100.0	100.0	1	0.0	0.0	0.08	1.0	96.83061	-5.56	1	1.0	2.0	5.0	0.0	0.0
-5555.5557	400.0	100.0	100.0	1	0.0	0.0	0.081	1.0	97.84301	-5.561	1	1.0	2.0	5.0	0.0	0.0
-5555.5557	400.0	100.0	100.0	1	0.0	0.0	0.081	1.0	97.84301	-5.561	1	1.0	2.0	5.0	0.0	0.0
-5555.5557	400.0	100.0	100.0	1	0.0	0.0	0.082	1.0	97.40906	-5.561	1	1.0	2.0	5.0	0.0	0.0
-5555.5557	400.0	100.0	100.0	1	0.0	0.0	0.083	1.0	98.20018	-5.561	1	1.0	2.0	5.0	0.0	0.0
-5555.5557	400.0	100.0	100.0	1	0.0	0.0	0.084	1.0	98.20018	-5.561	1	1.0	2.0	5.0	0.0	0.0
-5555.5557	400.0	100.0	100.0	1	0.0	0.0	0.084	1.0	97.725945	-5.561	1	1.0	2.0	5.0	0.0	0.0
-5555.5557	400.0	100.0	100.0	1	0.0	0.0	0.085	1.0	97.81155	-5.561	1	1.0	2.0	5.0	0.0	0.0
-5555.5557	400.0	100.0	100.0	1	0.0	0.0	0.085	1.0	97.81155	-5.561	1	1.0	2.0	5.0	0.0	0.0
-5555.5557	400.0	100.0	100.0	1	0.0	0.0	0.086	1.0	96.91033	-5.561	1	1.0	2.0	5.0	0.0	0.0
-5555.5557	400.0	100.0	100.0	1	0.0	0.0	0.087	1.0	96.91033	-5.561	1	1.0	2.0	5.0	0.0	0.0
-5555.5557	400.0	100.0	100.0	1	0.0	0.0	0.087	1.0	97.00571	-5.561	1	1.0	2.0	5.0	0.0	0.0
-5555.5557	400.0	100.0	100.0	1	0.0	0.0	0.088	1.0	97.17321	-5.561	1	1.0	2.0	5.0	0.0	0.0
-5555.5557	400.0	100.0	100.0	1	0.0	0.0	0.089	1.0	97.17321	-5.561	1	1.0	2.0	5.0	0.0	0.0
-5555.5557	400.0	100.0	100.0	1	0.0	0.0	0.09	1.0	95.81289	-5.561	1	1.0	2.0	5.0	0.0	0.0
-5555.5557	400.0	100.0	100.0	1	0.0	0.0	0.09	1.0	97.14948	-5.561	1	1.0	2.0	5.0	0.0	0.0
-5555.5557	400.0	100.0	100.0	1	0.0	0.0	0.091	1.0	97.14948	-5.561	1	1.0	2.0	5.0	0.0	0.0
-5555.5557	400.0	100.0	100.0	1	0.0	0.0	0.092	1.0	97.27282	-5.561	1	1.0	2.0	5.0	0.0	0.0
-5555.5557	400.0	100.0	100.0	1	0.0	0.0	0.092	1.0	97.27282	-5.561	1	1.0	2.0	5.0	0.0	0.0
-5555.5557	400.0	100.0	100.0	1	0.0	0.0	0.093	1.0	97.6616	-5.561	1	1.0	2.0	5.0	0.0	0.0
-5555.5557	400.0	100.0	100.0	1	0.0	0.0	0.094	1.0	98.04666	-5.561	1	1.0	2.0	5.0	0.0	0.0
-5555.5557	400.0	100.0	100.0	1	0.0	0.0	0.095	1.0	98.04666	-5.561	1	1.0	2.0	5.0	0.0	0.0
-5555.5557	400.0	100.0	100.0	1	0.0	0.0	0.095	1.0	98.07248	-5.561	1	1.0	2.0	5.0	0.0	0.0
-5555.5557	400.0	100.0	100.0	1	0.0	0.0	0.096	1.0	97.66742	-5.561	1	1.0	2.0	5.0	0.0	0.0
-5555.5557	400.0	100.0	100.0	1	0.0	0.0	0.097	1.0	97.66742	-5.561	1	1.0	2.0	5.0	0.0	0.0
-5555.5557	400.0	100.0	100.0	1	0.0	0.0	0.097	1.0	97.21654	-5.561	1	1.0	2.0	5.0	0.0	0.0
-5555.5557	400.0	100.0	100.0	1	0.0	0.0	0.098	1.0	97.21654	-5.561	1	1.0	2.0	5.0	0.0	0.0
-5555.5557	400.0	100.0	100.0	1	0.0	0.0	0.098	1.0	97.77079	-5.561	1	1.0	2.0	5.0	0.0	0.0
-5555.5557	400.0	100.0	100.0	1	0.0	0.0	0.099	1.0	97.95376	-5.561	1	1.0	2.0	5.0	0.0	0.0
-5555.5557	400.0	100.0	100.0	1	0.0	0.0	0.1	1.0	97.95376	-5.561	1	1.0	2.0	5.0	0.0	0.0
-5555.5557	400.0	100.0	100.0	1	0.0	0.0	0.101	1.0	98.04996	-5.561	1	1.0	2.0	5.0	0.0	0.0
-5555.5557	400.0	100.0	100.0	1	0.0	0.0	0.101	1.0	98.63615	-5.561	1	1.0	2.0	5.0	0.0	0.0
-5555.5557	400.0	100.0	100.0	1	0.0	0.0	0.102	1.0	98.63615	-5.561	1	1.0	2.0	5.0	0.0	0.0
-5555.5557	400.0	100.0	100.0	1	0.0	0.0	0.103	1.0	98.62503	-5.561	1	1.0	2.0	5.0	0.0	0.0
-5555.5557	400.0	100.0	100.0	1	0.0	0.0	0.103	1.0	98.62503	-5.561	1	1.0	2.0	5.0	0.0	0.0
-5555.5557	400.0	100.0	100.0	1	0.0	0.0	0.104	1.0	98.41116	-5.561	1	1.0	2.0	5.0	0.0	0.0
-5555.5557	400.0	100.0	100.0	1	0.0	0.0	0.105	1.0	97.53478	-5.561	1	1.0	2.0	5.0	0.0	0.0
-5555.5557	400.0	100.0	100.0	1	0.0	0.0	0.106	1.0	97.53478	-5.561	1	1.0	2.0	5.0	0.0	0.0
-5555.5557	400.0	100.0	100.0	1	0.0	0.0	0.107	1.0	97.80651	-5.561	1	1.0	2.0	5.0	0.0	0.0
-5555.5557	400.0	100.0	100.0	1	0.0	0.0	0.108	1.0	97.74082	-5.561	1	1.0	2.0	5.0	0.0	0.0
-5555.5557	400.0	100.0	100.0	1	0.0	0.0	0.108	1.0	97.74082	-5.561	1	1.0	2.0	5.0	0.0	0.0
-5555.5557	400.0	100.0	100.0	1	0.0	0.0	0.109	1.0	96.8267	-5.561	1	1.0	2.0	5.0	0.0	0.0
-5555.5557	400.0	100.0	100.0	1	0.0	0.0	0.11	1.0	96.8267	-5.561	1	1.0	2.0	5.0	0.0	0.0
-5555.5557	400.0	100.0	100.0	1	0.0	0.0	0.111	1.0	96.99013	-5.561	1	1.0	2.0	5.0	0.0	0.0
-5555.5557	400.0	100.0	100.0	1	0.0	0.0	0.112	1.0	97.06113	-5.561	1	1.0	2.0	5.0	0.0	0.0
-5555.5557	400.0	100.0	100.0	1	0.0	0.0	0.113	1.0	97.06113	-5.561	1	1.0	2.0	5.0	0.0	0.0
-5555.5557	400.0	100.0	100.0	1	0.0	0.0	0.114	1.0	96.27053	-5.561	1	1.0	2.0	5.0	0.0	0.0
-5555.5557	400.0	100.0	100.0	1	0.0	0.0	0.115	1.0	96.90846	-5.561	1	1.0	2.0	5.0	0.0	0.0
-5555.5557	400.0	100.0	100.0	1	0.0	0.0	0.116	1.0	96.90846	-5.561	1	1.0	2.0	5.0	0.0	0.0
-5555.5557	400.0	100.0	100.0	1	0.0	0.0	0.117	1.0	97.32138	-5.561	1	1.0	2.0	5.0	0.0	0.0
-5555.5557	400.0	100.0	100.0	1	0.0	0.0	0.118	1.0	97.32138	-5.561	1	1.0	2.0	5.0	0.0	0.0
-5555.5557	400.0	100.0	100.0	1	0.0	0.0	0.119	1.0	97.35043	-5.561	1	1.0	2.0	5.0	0.0	0.0
-5555.5557	400.0	100.0	100.0	1	0.0	0.0	0.12	1.0	97.76199	-5.561	1	1.0	2.0	5.0	0.0	0.0
-5555.5557	400.0	100.0	100.0	1	0.0	0.0	0.121	1.0	97.76199	-5.561	1	1.0	2.0	5.0	0.0	0.0
-5555.5557	400.0	100.0	100.0	1	0.0	0.0	0.122	1.0	98.035	-5.561	1	1.0	2.0	5.0	0.0	0.0
-5555.5557	400.0	100.0	100.0	1	0.0	0.0	0.123	1.0	98.00343	-5.561	1	1.0	2.0	5.0	0.0	0.0
-5555.5557	400.0	100.0	100.0	1	0.0	0.0	0.124	1.0	98.00343	-5.561	1	1.0	2.0	5.0	0.0	0.0
-5555.5557	400.0	100.0	100.0	1	0.0	0.0	0.125	1.0	97.5666	-5.561	1	1.0	2.0	5.0	0.0	0.0
-5555.5557	400.0	100.0	100.0	1	0.0	0.0	0.126	1.0	97.5666	-5.561	1	1.0	2.0	5.0	0.0	0.0
-5555.5557	400.0	100.0	100.0	1	0.0	0.0	0.126	1.0	97.540695	-5.561	1	1.0	2.0	5.0	0.0	0.0
-5555.5557	400.0	100.0	100.0	1	0.0	0.0	0.127	1.0	98.26549	-5.561	1	1.0	2.0	5.0	0.0	0.0
-5555.5557	400.0	100.0	100.0	1	0.0	0.0	0.128	1.0	98.26549	-5.561	1	1.0	2.0	5.0	0.0	0.0
-5555.5557	400.0	100.0	100.0	1	0.0	0.0	0.129	1.0	97.96894	-5.561	1	1.0	2.0	5.0	0.0	0.0
-5555.5557	400.0	100.0	100.0	1	0.0	0.0	0.13	1.0	98.29591	-5.561	1	1.0	2.0	5.0	0.0	0.0
-5555.5557	400.0	100.0	100.0	1	0.0	0.0	0.131	1.0	98.29591	-5.561	1	1.0	2.0	5.0	0.0	0.0
-5555.5557	400.0	100.0	100.0	1	0.0	0.0	0.132	1.0	98.095215	-5.561	1	1.0	2.0	5.0	0.0	0.0
-5555.5557	400.0	100.0	100.0	1	0.0	0.0	0.133	1.0	99.0303	-5.561	1	1.0	2.0	5.0	0.0	0.0
-5555.5557	400.0	100.0	100.0	1	0.0	0.0	0.133	1.0	99.0303	-5.561	1	1.0	2.0	5.0	0.0	0.0
-5555.5557	400.0	100.0	100.0	1	0.0	0.0	0.134	1.0	98.183365	-5.561	1	1.0	2.0	5.0	0.0	0.0
-5555.5557	400.0	100.0	100.0	1	0.0	0.0	0.135	1.0	98.183365	-5.561	1	1.0	2.0	5.0	0.0	0.0
-5555.5557	400.0	100.0	100.0	1	0.0	0.0	0.136	1.0	97.13502	-5.561	1	1.0	2.0	5.0	0.0	0.0
-5555.5557	400.0	100.0	100.0	1	0.0	0.0	0.137	1.0	97.15937	-5.561	1	1.0	2.0	5.0	0.0	0.0
-5555.5557	400.0	100.0	100.0	1	0.0	0.0	0.138	1.0	97.15937	-5.561	1	1.0	2.0	5.0	0.0	0.0
-5555.5557	400.0	100.0	100.0	1	0.0	0.0	0.139	1.0	95.866684	-5.561	1	1.0	2.0	5.0	0.0	0.0
-5555.5557	400.0	100.0	100.0	1	0.0	0.0	0.14	1.0	96.545906	-5.561	1	1.0	2.0	5.0	0.0	0.0
-5555.5557	400.0	100.0	100.0	1	0.0	0.0	0.141	1.0	96.545906	-5.561	1	1.0	2.0	5.0	0.0	0.0
-5555.5557	400.0	100.0	100.0	1	0.0	0.0	0.142	1.0	96.52224	-5.561	1	1.0	2.0	5.0	0.0	0.0
-5555.5557	400.0	100.0	100.0	1	0.0	0.0	0.143	1.0	96.52224	-5.561	1	1.0	2.0	5.0	0.0	0.0
-5555.5557	400.0	100.0	100.0	1	0.0	0.0	0.144	1.0	97.45062	-5.561	1	1.0	2.0	5.0	0.0	0.0
-5555.5557	400.0	100.0	100.0	1	0.0	0.0	0.145	1.0	97.33514	-5.561	1	1.0	2.0	5.0	0.0	0.0
-5555.5557	400.0	100.0	100.0	1	0.0	0.0	0.147	1.0	97.33514	-5.561	1	1.0	2.0	5.0	0.0	0.0
-5555.5557	400.0	100.0	100.0	1	0.0	0.0	0.148	1.0	97.84038	-5.561	1	1.0	2.0	5.0	0.0	0.0
-5555.5557	400.0	100.0	100.0	1	0.0	0.0	0.149	1.0	97.86914	-5.561	1	1.0	2.0	5.0	0.0	0.0
-5555.5557	400.0	100.0	100.0	1	0.0	0.0	0.15	1.0	97.86914	-5.561	1	1.0	2.0	5.0	0.0	0.0
-5555.5557	400.0	100.0	100.0	1	0.0	0.0	0.151	1.0	98.767914	-5.561	1	1.0	2.0	5.0	0.0	0.0
-5555.5557	400.0	100.0	100.0	1	0.0	0.0	0.153	1.0	98.767914	-5.561	1	1.0	2.0	5.0	0.0	0.0
-5555.5557	400.0	100.0	100.0	1	0.0	0.0	0.154	1.0	98.53287	-5.561	1	1.0	2.0	6.0	0.0	0.0
0.0	400.0	100.0	100.0	0	0.0	0.0	0.155	1.0	98.58862	-5.561	1	2.0	2.0	0.0	0.0	0.0
0.0	400.0	100.0	100.0	0	0.0	0.0	0.157	1.0	98.58862	-5.561	1	2.0	2.0	0.0	0.0	0.0
0.0	400.0	100.0	100.0	0	0.0	0.0	0.158	1.0	98.92456	-5.561	1	2.0	2.0	0.0	0.0	0.0
0.0	400.0	100.0	100.0	0	0.0	0.0	0.159	1.0	98.81395	-5.561	1	2.0	2.0	0.0	0.0	0.0
0.0	400.0	100.0	100.0	0	0.0	0.0	0.16	1.0	98.81395	-5.561	1	2.0	2.0	0.0	0.0	0.0
0.0	400.0	100.0	100.0	0	0.0	0.0	0.162	1.0	98.76841	-5.168	1	2.0	2.0	0.0	0.0	0.0
0.0	400.0	100.0	100.0	0	0.0	0.0	0.163	1.0	98.76841	-4.463	1	2.0	2.0	0.0	0.0	0.0
0.0	400.0	100.0	100.0	0	0.0	0.0	0.165	1.0	98.148636	-4.463	1	2.0	2.0	0.0	0.0	0.0
0.0	400.0	100.0	100.0	0	0.0	0.0	0.167	1.0	97.84044	-3.854	1	2.0	2.0	0.0	0.0	0.0
0.0	400.0	100.0	100.0	0	0.0	0.0	0.169	1.0	97.84044	-3.581	1	2.0	2.0	0.0	0.0	0.0
0.0	400.0	100.0	100.0	0	0.0	0.0	0.17	1.0	97.477455	-3.581	1	2.0	2.0	0.0	0.0	0.0
0.0	400.0	100.0	100.0	0	0.0	0.0	0.172	1.0	98.16895	-3.093	1	2.0	2.0	0.0	0.0	0.0
0.0	400.0	100.0	100.0	0	0.0	0.0	0.173	1.0	98.16895	-3.093	1	2.0	2.0	0.0	0.0	0.0
0.0	400.0	100.0	100.0	0	0.0	0.0	0.175	1.0	98.469986	-2.874	1	2.0	2.0	0.0	0.0	0.0
0.0	400.0	100.0	100.0	0	0.0	0.0	0.177	1.0	98.469986	-2.482	1	2.0	2.0	0.0	0.0	0.0
0.0	400.0	100.0	100.0	0	0.0	0.0	0.178	1.0	98.665535	-2.482	1	2.0	2.0	0.0	0.0	0.0
0.0	400.0	100.0	100.0	0	0.0	0.0	0.18	1.0	98.935	-2.143	1	2.0	2.0	0.0	0.0	0.0
0.0	400.0	100.0	100.0	0	0.0	0.0	0.181	1.0	98.935	-1.992	1	2.0	2.0	0.0	0.0	0.0
0.0	400.0	100.0	100.0	0	0.0	0.0	0.182	1.0	98.86349	-1.992	1	2.0	2.0	0.0	0.0	0.0
0.0	400.0	100.0	100.0	0	0.0	0.0	0.184	1.0	98.94853	-1.72	1	2.0	2.0	0.0	0.0	0.0
0.0	400.0	100.0	100.0	0	0.0	0.0	0.185	1.0	98.94853	-1.72	1	2.0	2.0	0.0	0.0	0.0
0.0	400.0	100.0	100.0	0	0.0	0.0	0.186	1.0	98.713936	-1.598	1	2.0	2.0	0.0	0.0	0.0
0.0	400.0	100.0	100.0	0	0.0	0.0	0.187	1.0	97.99802	-1.38	1	2.0	2.0	0.0	0.0	0.0
0.0	400.0	100.0	100.0	0	0.0	0.0	0.187	1.0	96.932755	-1.38	1	2.0	2.0	0.0	0.0	0.0
0.0	400.0	100.0	100.0	0	0.0	0.0	0.188	1.0	97.50194	-1.282	1	2.0	2.0	0.0	0.0	0.0
0.0	400.0	100.0	100.0	0	0.0	0.0	0.188	1.0	97.50194	-1.107	1	2.0	2.0	0.0	0.0	0.0
0.0	400.0	100.0	100.0	0	0.0	0.0	0.188	1.0	97.992584	-1.107	1	2.0	2.0	0.0	0.0	0.0
0.0	400.0	100.0	100.0	0	0.0	0.0	0.187	0.0	98.10757	-1.029	1	2.0	2.0	14.0	0.0	0.0
0.0	400.0	100.0	100.0	0	0.0	0.0	0.187	0.0	98.10757	-0.888	1	2.0	2.0	14.0	0.0	0.0
0.0	400.0	100.0	100.0	0	0.0	0.0	0.187	0.0	98.2758	-0.888	1	2.0	2.0	0.0	0.0	0.0
0.0	400.0	100.0	100.0	0	0.0	0.0	0.187	0.0	98.2758	-0.767	1	2.0	2.0	0.0	0.0	0.0
0.0	400.0	100.0	100.0	0	0.0	0.0	0.186	0.0	97.88474	-0.767	1	2.0	2.0	0.0	0.0	0.0
0.0	400.0	100.0	100.0	0	0.0	0.0	0.186	0.0	98.269516	-0.712	1	2.0	2.0	0.0	0.0	0.0
0.0	400.0	100.0	100.0	0	0.0	0.0	0.185	0.0	98.269516	-0.615	1	2.0	2.0	0.0	0.0	0.0
0.0	400.0	100.0	100.0	0	0.0	0.0	0.185	0.0	98.18269	-0.615	1	2.0	2.0	0.0	0.0	0.0
0.0	400.0	100.0	100.0	0	0.0	0.0	0.185	0.0	99.28919	-0.571	1	2.0	2.0	0.0	0.0	0.0
0.0	400.0	100.0	100.0	0	0.0	0.0	0.184	0.0	99.28919	-0.493	1	2.0	2.0	0.0	0.0	0.0
0.0	400.0	100.0	100.0	0	0.0	0.0	0.184	0.0	98.86338	-0.493	1	2.0	2.0	0.0	0.0	0.0
0.0	400.0	100.0	100.0	0	0.0	0.0	0.184	0.0	98.86338	-0.426	1	2.0	2.0	0.0	0.0	0.0
0.0	400.0	100.0	100.0	0	0.0	0.0	0.183	0.0	98.54323	-0.426	1	2.0	2.0	0.0	0.0	0.0
0.0	400.0	100.0	100.0	0	0.0	0.0	0.183	0.0	98.16627	-0.396	1	2.0	2.0	0.0	0.0	0.0
0.0	400.0	100.0	100.0	0	0.0	0.0	0.182	0.0	98.16627	-0.341	1	2.0	2.0	0.0	0.0	0.0
0.0	400.0	100.0	100.0	0	0.0	0.0	0.181	0.0	98.146866	-0.341	1	2.0	2.0	0.0	0.0	0.0
0.0	400.0	100.0	100.0	0	0.0	0.0	0.18	0.0	98.89131	-0.317	1	2.0	2.0	0.0	0.0	0.0
0.0	400.0	100.0	100.0	0	0.0	0.0	0.18	0.0	98.48514	-0.317	1	2.0	2.0	0.0	0.0	0.0
0.0	400.0	100.0	100.0	0	0.0	0.0	0.179	0.0	98.17295	-0.274	1	2.0	2.0	0.0	0.0	0.0
0.0	400.0	100.0	100.0	0	0.0	0.0	0.178	0.0	98.17295	-0.254	1	2.0	2.0	0.0	0.0	0.0
0.0	400.0	100.0	100.0	0	0.0	0.0	0.176	0.0	97.71043	-0.254	1	2.0	2.0	0.0	0.0	0.0
0.0	400.0	100.0	100.0	0	0.0	0.0	0.175	0.0	97.50615	-0.219	1	2.0	2.0	0.0	0.0	0.0
0.0	400.0	100.0	100.0	0	0.0	0.0	0.173	0.0	97.50615	-0.204	1	2.0	2.0	0.0	0.0	0.0
0.0	400.0	100.0	100.0	0	0.0	0.0	0.171	0.0	97.62998	-0.204	1	2.0	2.0	0.0	0.0	0.0
0.0	400.0	100.0	100.0	0	0.0	0.0	0.169	0.0	97.82376	-0.176	1	2.0	2.0	0.0	0.0	0.0
0.0	400.0	100.0	100.0	0	0.0	0.0	0.167	0.0	97.82376	-0.152	1	2.0	2.0	0.0	0.0	0.0
0.0	400.0	100.0	100.0	0	0.0	0.0	0.165	0.0	97.601494	-0.152	1	2.0	2.0	0.0	0.0	0.0
0.0	400.0	100.0	100.0	0	0.0	0.0	0.162	0.0	97.601494	-0.141	1	2.0	2.0	0.0	0.0	0.0
0.0	400.0	100.0	100.0	0	0.0	0.0	0.159	0.0	98.05114	-0.141	1	2.0	2.0	0.0	0.0	0.0
0.0	400.0	100.0	100.0	0	0.0	0.0	0.156	0.0	97.94477	-0.121	1	2.0	2.0	0.0	0.0	0.0
0.0	400.0	100.0	100.0	0	0.0	0.0	0.153	0.0	97.94477	-0.113	1	2.0	2.0	0.0	0.0	0.0
0.0	400.0	100.0	100.0	0	0.0	0.0	0.15	0.0	99.07673	-0.113	1	2.0	2.0	0.0	0.0	0.0
0.0	400.0	100.0	100.0	0	0.0	0.0	0.147	0.0	98.35722	-0.097	1	2.0	2.0	0.0	0.0	0.0
0.0	400.0	100.0	100.0	0	0.0	0.0	0.144	0.0	98.35722	-0.084	1	2.0	2.0	0.0	0.0	0.0
0.0	400.0	100.0	100.0	0	0.0	0.0	0.141	0.0	98.59961	-0.084	1	2.0	2.0	0.0	0.0	0.0
0.0	400.0	100.0	100.0	0	0.0	0.0	0.138	0.0	98.59961	-0.078	1	2.0	2.0	0.0	0.0	0.0
0.0	400.0	100.0	100.0	0	0.0	0.0	0.134	0.0	98.54223	-0.078	1	2.0	2.0	0.0	0.0	0.0
0.0	400.0	100.0	100.0	0	0.0	0.0	0.131	0.0	97.874756	-0.067	1	2.0	2.0	0.0	0.0	0.0
0.0	400.0	100.0	100.0	0	0.0	0.0	0.128	0.0	97.874756	-0.062	1	2.0	2.0	0.0	0.0	0.0
0.0	400.0	100.0	100.0	0	0.0	0.0	0.126	0.0	97.156624	-0.062	1	2.0	2.0	0.0	0.0	0.0
0.0	400.0	100.0	100.0	0	0.0	0.0	0.123	0.0	96.4576	-0.053	1	2.0	2.0	0.0	0.0	0.0
0.0	400.0	100.0	100.0	0	0.0	0.0	0.12	0.0	96.4576	-0.053	1	2.0	2.0	0.0	0.0	0.0
0.0	400.0	100.0	100.0	0	0.0	0.0	0.118	0.0	96.55909	-0.049	1	2.0	2.0	0.0	0.0	0.0
0.0	400.0	100.0	100.0	0	0.0	0.0	0.115	0.0	96.55909	-0.043	1	2.0	2.0	0.0	0.0	0.0
0.0	400.0	100.0	100.0	0	0.0	0.0	0.112	0.0	97.183	-0.043	1	2.0	2.0	0.0	0.0	0.0
0.0	400.0	100.0	100.0	0	0.0	0.0	0.11	0.0	96.50279	-0.039	1	2.0	2.0	0.0	0.0	0.0
0.0	400.0	100.0	100.0	0	0.0	0.0	0.107	0.0	96.50279	-0.034	1	2.0	2.0	0.0	0.0	0.0
0.0	400.0	100.0	100.0	0	0.0	0.0	0.105	0.0	96.36767	-0.034	1	2.0	2.0	0.0	0.0	0.0
0.0	400.0	100.0	100.0	0	0.0	0.0	0.102	0.0	96.03406	-0.031	1	2.0	2.0	0.0	0.0	0.0
0.0	400.0	100.0	100.0	0	0.0	0.0	0.1	0.0	96.23112	-0.027	1	2.0	2.0	0.0	0.0	0.0
0.0	400.0	100.0	100.0	0	0.0	0.0	0.099	0.0	96.59833	-0.027	1	2.0	2.0	0.0	0.0	0.0
0.0	400.0	100.0	100.0	0	0.0	0.0	0.097	0.0	96.59833	-0.025	1	2.0	2.0	0.0	0.0	0.0
0.0	400.0	100.0	100.0	0	0.0	0.0	0.095	0.0	96.02858	-0.025	1	2.0	2.0	0.0	0.0	0.0
0.0	400.0	100.0	100.0	0	0.0	0.0	0.093	0.0	96.090775	-0.021	1	2.0	2.0	0.0	0.0	0.0
0.0	400.0	100.0	100.0	0	0.0	0.0	0.092	0.0	96.090775	-0.02	1	2.0	2.0	0.0	0.0	0.0
0.0	400.0	100.0	100.0	0	0.0	0.0	0.09	0.0	97.29007	-0.02	1	2.0	2.0	0.0	0.0	0.0
0.0	400.0	100.0	100.0	0	0.0	0.0	0.089	0.0	97.14564	-0.017	1	2.0	2.0	0.0	0.0	0.0
0.0	400.0	100.0	100.0	0	0.0	0.0	0.088	0.0	97.14564	-0.014	1	2.0	2.0	0.0	0.0	0.0
0.0	400.0	100.0	100.0	0	0.0	0.0	0.086	0.0	96.652176	-0.014	1	2.0	2.0	0.0	0.0	0.0
0.0	400.0	100.0	100.0	0	0.0	0.0	0.085	0.0	96.652176	-0.013	1	2.0	2.0	0.0	0.0	0.0
0.0	400.0	100.0	100.0	0	0.0	0.0	0.084	0.0	96.88844	-0.013	1	2.0	2.0	0.0	0.0	0.0
0.0	400.0	100.0	100.0	0	0.0	0.0	0.083	0.0	97.91822	-0.011	1	2.0	2.0	0.0	0.0	0.0
0.0	400.0	100.0	100.0	0	0.0	0.0	0.082	0.0	97.91822	-0.01	1	2.0	2.0	0.0	0.0	0.0
0.0	400.0	100.0	100.0	0	0.0	0.0	0.081	0.0	97.794	-0.01	1	2.0	2.0	0.0	0.0	0.0
0.0	400.0	100.0	100.0	0	0.0	0.0	0.08	0.0	98.05493	-0.009	1	2.0	2.0	0.0	0.0	0.0
0.0	400.0	100.0	100.0	0	0.0	0.0	0.079	0.0	98.05493	-0.008	1	2.0	2.0	0.0	0.0	0.0
0.0	400.0	100.0	100.0	0	0.0	0.0	0.078	0.0	97.90658	-0.008	1	2.0	2.0	0.0	0.0	0.0
0.0	400.0	100.0	100.0	0	0.0	0.0	0.077	0.0	97.90658	-0.007	1	2.0	2.0	0.0	0.0	0.0
0.0	400.0	100.0	100.0	0	0.0	0.0	0.076	0.0	97.63861	-0.007	1	2.0	2.0	0.0	0.0	0.0
0.0	400.0	100.0	100.0	0	0.0	0.0	0.074	0.0	97.212326	-0.006	1	2.0	2.0	0.0	0.0	0.0
0.0	400.0	100.0	100.0	0	0.0	0.0	0.073	0.0	97.212326	-0.005	1	2.0	2.0	0.0	0.0	0.0
0.0	400.0	100.0	100.0	0	0.0	0.0	0.072	0.0	96.83952	-0.005	1	2.0	2.0	0.0	0.0	0.0
0.0	400.0	100.0	100.0	0	0.0	0.0	0.071	0.0	96.317535	-0.004	1	2.0	2.0	0.0	0.0	0.0
0.0	400.0	100.0	100.0	0	0.0	0.0	0.069	0.0	96.317535	-0.004	1	2.0	2.0	0.0	0.0	0.0
0.0	400.0	100.0	100.0	0	0.0	0.0	0.068	0.0	95.66467	-0.004	1	2.0	2.0	0.0	0.0	0.0
0.0	400.0	100.0	100.0	0	0.0	0.0	0.066	0.0	95.66467	-0.003	1	2.0	2.0	0.0	0.0	0.0
0.0	400.0	100.0	100.0	0	0.0	0.0	0.065	0.0	96.11507	-0.003	1	2.0	2.0	0.0	0.0	0.0
0.0	400.0	100.0	100.0	0	0.0	0.0	0.063	0.0	96.4144	-0.003	1	2.0	2.0	0.0	0.0	0.0
0.0	400.0	100.0	100.0	0	0.0	0.0	0.062	0.0	96.4144	-0.002	1	2.0	2.0	0.0	0.0	0.0
0.0	400.0	100.0	100.0	0	0.0	0.0	0.06	0.0	96.56582	-0.002	1	2.0	2.0	0.0	0.0	0.0
0.0	400.0	100.0	100.0	0	0.0	0.0	0.059	0.0	96.05029	-0.002	1	2.0	2.0	0.0	0.0	0.0
0.0	400.0	100.0	100.0	0	0.0	0.0	0.058	0.0	97.39077	-0.001	1	2.0	2.0	0.0	0.0	0.0
0.0	400.0	100.0	100.0	0	0.0	0.0	0.056	0.0	96.58618	-0.001	1	2.0	2.0	0.0	0.0	0.0
0.0	400.0	100.0	100.0	0	0.0	0.0	0.054	0.0	96.58618	-0.001	1	2.0	2.0	0.0	0.0	0.0
0.0	400.0	100.0	100.0	0	0.0	0.0	0.053	0.0	96.93908	-0.001	1	2.0	2.0	0.0	0.0	0.0
0.0	400.0	100.0	100.0	0	0.0	0.0	0.051	0.0	97.23916	-0.001	1	2.0	2.0	0.0	0.0	0.0
0.0	400.0	100.0	100.0	0	0.0	0.0	0.049	0.0	97.23916	-0.001	1	2.0	2.0	0.0	0.0	0.0
0.0	400.0	100.0	100.0	0	0.0	0.0	0.048	0.0	96.91559	-0.001	1	2.0	2.0	0.0	0.0	0.0
0.0	400.0	100.0	100.0	0	0.0	0.0	0.046	0.0	97.196465	0.0	1	2.0	2.0	0.0	0.0	0.0
0.0	400.0	100.0	100.0	0	0.0	0.0	0.045	0.0	97.196465	0.0	1	2.0	2.0	0.0	0.0	0.0
0.0	400.0	100.0	100.0	0	0.0	0.0	0.043	0.0	96.07296	0.0	1	2.0	2.0	0.0	0.0	0.0
0.0	400.0	100.0	100.0	0	0.0	0.0	0.041	0.0	96.07296	0.0	1	2.0	2.0	0.0	0.0	0.0
0.0	400.0	100.0	100.0	0	0.0	0.0	0.04	0.0	95.577415	0.0	1	2.0	2.0	0.0	0.0	0.0
0.0	400.0	100.0	100.0	0	0.0	0.0	0.038	0.0	95.910446	0.0	1	2.0	2.0	0.0	0.0	0.0
0.0	400.0	100.0	100.0	0	0.0	0.0	0.037	0.0	95.910446	0.0	1	2.0	2.0	0.0	0.0	0.0
0.0	400.0	100.0	100.0	0	0.0	0.0	0.035	0.0	95.64195	0.0	1	2.0	2.0	0.0	0.0	0.0
0.0	400.0	100.0	100.0	0	0.0	0.0	0.034	0.0	95.5231	0.0	1	2.0	2.0	0.0	0.0	0.0
0.0	400.0	100.0	100.0	0	0.0	0.0	0.032	0.0	95.5231	0.0	1	2.0	2.0	0.0	0.0	0.0
0.0	400.0	100.0	100.0	0	0.0	0.0	0.031	0.0	95.23163	0.0	1	2.0	2.0	0.0	0.0	0.0
0.0	400.0	100.0	100.0	0	0.0	0.0	0.03	0.0	96.044334	0.0	1	2.0	2.0	0.0	0.0	0.0
0.0	400.0	100.0	100.0	0	0.0	0.0	0.029	0.0	96.044334	0.0	1	2.0	2.0	0.0	0.0	0.0
0.0	400.0	100.0	100.0	0	0.0	0.0	0.028	0.0	96.35074	0.0	1	2.0	2.0	0.0	0.0	0.0
0.0	400.0	100.0	100.0	0	0.0	0.0	0.026	0.0	96.35074	0.0	1	2.0	2.0	0.0	0.0	0.0
0.0	400.0	100.0	100.0	0	0.0	0.0	0.025	0.0	96.32017	0.0	1	2.0	2.0	0.0	0.0	0.0
0.0	400.0	100.0	100.0	0	0.0	0.0	0.024	0.0	95.782585	0.0	1	2.0	2.0	0.0	0.0	0.0
0.0	400.0	100.0	100.0	0	0.0	0.0	0.024	0.0	95.782585	0.0	1	2.0	2.0	0.0	0.0	0.0
0.0	400.0	100.0	100.0	0	0.0	0.0	0.023	0.0	96.46685	0.0	1	2.0	2.0	0.0	0.0	0.0
0.0	400.0	100.0	100.0	0	0.0	0.0	0.022	0.0	97.242905	0.0	1	2.0	2.0	0.0	0.0	0.0
0.0	400.0	100.0	100.0	0	0.0	0.0	0.021	0.0	97.242905	0.0	1	2.0	2.0	0.0	0.0	0.0
0.0	400.0	100.0	100.0	0	0.0	0.0	0.02	0.0	97.03166	0.0	1	2.0	2.0	0.0	0.0	0.0
0.0	400.0	100.0	100.0	0	0.0	0.0	0.02	0.0	97.03166	0.0	1	2.0	2.0	0.0	0.0	0.0
0.0	400.0	100.0	100.0	0	0.0	0.0	0.019	0.0	96.64967	0.0	1	2.0	2.0	0.0	0.0	0.0
0.0	400.0	100.0	100.0	0	0.0	0.0	0.018	0.0	97.26375	0.0	1	2.0	2.0	0.0	0.0	0.0
0.0	400.0	100.0	100.0	0	0.0	0.0	0.018	0.0	97.26375	0.0	1	2.0	2.0	0.0	0.0	0.0
0.0	400.0	100.0	100.0	0	0.0	0.0	0.017	0.0	97.32309	0.0	1	2.0	2.0	0.0	0.0	0.0
0.0	400.0	100.0	100.0	0	0.0	0.0	0.017	0.0	97.92433	0.0	1	2.0	2.0	0.0	0.0	0.0
0.0	400.0	100.0	100.0	0	0.0	0.0	0.016	0.0	97.92433	0.0	1	2.0	2.0	0.0	0.0	0.0
0.0	400.0	100.0	100.0	0	0.0	0.0	0.015	0.0	98.025185	0.0	1	2.0	2.0	0.0	0.0	0.0
0.0	400.0	100.0	100.0	0	0.0	0.0	0.014	0.0	98.025185	0.0	1	2.0	2.0	0.0	0.0	0.0
0.0	400.0	100.0	100.0	0	0.0	0.0	0.013	0.0	98.60282	0.0	1	2.0	2.0	0.0	0.0	0.0
0.0	400.0	100.0	100.0	0	0.0	0.0	0.013	0.0	99.27559	0.0	1	2.0	2.0	0.0	0.0	0.0
0.0	400.0	100.0	100.0	0	0.0	0.0	0.012	0.0	99.27559	0.0	1	2.0	2.0	0.0	0.0	0.0
0.0	400.0	100.0	100.0	0	0.0	0.0	0.011	0.0	98.50006	0.0	1	2.0	2.0	0.0	0.0	0.0
0.0	400.0	100.0	100.0	0	0.0	0.0	0.01	0.0	97.94023	0.0	1	2.0	2.0	0.0	0.0	0.0
0.0	400.0	100.0	100.0	0	0.0	0.0	0.009	0.0	97.94023	0.0	1	2.0	2.0	0.0	0.0	0.0
0.0	400.0	100.0	100.0	0	0.0	0.0	0.008	0.0	96.4268	0.0	1	2.0	2.0	0.0	0.0	0.0
0.0	400.0	100.0	100.0	0	0.0	0.0	0.007	0.0	96.4268	0.0	1	2.0	2.0	0.0	0.0	0.0
0.0	400.0	100.0	100.0	0	0.0	0.0	0.006	0.0	96.05377	0.0	1	2.0	2.0	0.0	0.0	0.0
0.0	400.0	100.0	100.0	0	0.0	0.0	0.005	0.0	95.085785	0.0	1	2.0	2.0	0.0	0.0	0.0
0.0	400.0	100.0	100.0	0	0.0	0.0	0.004	0.0	95.085785	0.0	1	2.0	2.0	0.0	0.0	0.0
0.0	400.0	100.0	100.0	0	0.0	0.0	0.003	0.0	95.072044	0.0	1	2.0	2.0	0.0	0.0	0.0
0.0	400.0	100.0	100.0	0	0.0	0.0	0.002	0.0	95.65119	0.0	1	2.0	2.0	0.0	0.0	0.0
0.0	400.0	100.0	100.0	0	0.0	0.0	0.0	0.0	95.65119	0.0	1	2.0	2.0	0.0	0.0	0.0
0.0	400.0	100.0	100.0	0	0.0	0.0	0.0	0.0	96.13824	0.0	1	2.0	2.0	0.0	0.0	0.0
0.0	400.0	100.0	100.0	0	0.0	0.0	-0.001	0.0	96.13824	0.0	1	2.0	2.0	0.0	0.0	0.0
0.0	400.0	100.0	100.0	0	0.0	0.0	-0.002	0.0	96.11313	0.0	1	2.0	2.0	0.0	0.0	0.0
0.0	400.0	100.0	100.0	0	0.0	0.0	-0.004	0.0	96.369995	0.0	1	2.0	2.0	0.0	0.0	0.0
0.0	400.0	100.0	100.0	0	0.0	0.0	-0.005	0.0	96.369995	0.0	1	2.0	2.0	0.0	0.0	0.0
0.0	400.0	100.0	100.0	0	0.0	0.0	-0.006	0.0	97.829384	0.0	1	2.0	2.0	0.0	0.0	0.0
0.0	400.0	100.0	100.0	0	0.0	0.0	-0.007	0.0	98.34935	0.0	1	2.0	2.0	0.0	0.0	0.0
0.0	400.0	100.0	100.0	0	0.0	0.0	-0.008	0.0	98.34935	0.0	1	2.0	2.0	0.0	0.0	0.0
0.0	400.0	100.0	100.0	0	0.0	0.0	-0.01	0.0	98.00761	0.0	1	2.0	2.0	0.0	0.0	0.0
0.0	400.0	100.0	100.0	0	0.0	0.0	-0.011	0.0	98.00761	0.0	1	2.0	2.0	0.0	0.0	0.0
0.0	400.0	100.0	100.0	0	0.0	0.0	-0.012	0.0	98.40527	0.0	1	2.0	2.0	0.0	0.0	0.0
0.0	400.0	100.0	100.0	0	0.0	0.0	-0.013	0.0	97.69266	0.0	1	2.0	2.0	0.0	0.0	0.0
0.0	400.0	100.0	100.0	0	0.0	0.0	-0.013	0.0	97.69266	0.0	1	2.0	2.0	0.0	0.0	0.0
0.0	400.0	100.0	100.0	0	0.0	0.0	-0.014	0.0	97.36244	0.0	1	2.0	2.0	0.0	0.0	0.0
0.0	400.0	100.0	100.0	0	0.0	0.0	-0.015	0.0	97.60301	0.0	1	2.0	2.0	0.0	0.0	0.0
0.0	400.0	100.0	100.0	0	0.0	0.0	-0.016	0.0	97.60301	0.0	1	2.0	2.0	0.0	0.0	0.0
0.0	400.0	100.0	100.0	0	0.0	0.0	-0.017	0.0	97.76012	0.0	1	2.0	2.0	0.0	0.0	0.0
0.0	400.0	100.0	100.0	0	0.0	0.0	-0.017	0.0	97.76012	0.0	1	2.0	2.0	0.0	0.0	0.0
0.0	400.0	100.0	100.0	0	0.0	0.0	-0.018	0.0	98.239525	0.0	1	2.0	2.0	0.0	0.0	0.0
0.0	400.0	100.0	100.0	0	0.0	0.0	-0.019	0.0	98.22838	0.0	1	2.0	2.0	0.0	0.0	0.0
0.0	400.0	100.0	100.0	0	0.0	0.0	-0.019	0.0	98.22838	0.0	1	2.0	2.0	0.0	0.0	0.0
0.0	400.0	100.0	100.0	0	0.0	0.0	-0.02	0.0	96.974655	0.0	1	2.0	2.0	0.0	0.0	0.0
0.0	400.0	100.0	100.0	0	0.0	0.0	-0.02	0.0	97.31899	0.0	1	2.0	2.0	0.0	0.0	0.0
0.0	400.0	100.0	100.0	0	0.0	0.0	-0.021	0.0	97.31899	0.0	1	2.0	2.0	0.0	0.0	0.0
0.0	400.0	100.0	100.0	0	0.0	0.0	-0.021	0.0	97.84841	0.0	1	2.0	2.0	0.0	0.0	0.0
0.0	400.0	100.0	100.0	0	0.0	0.0	-0.022	0.0	97.84841	0.0	1	2.0	2.0	0.0	0.0	0.0
0.0	400.0	100.0	100.0	0	0.0	0.0	-0.022	0.0	97.93497	0.0	1	2.0	2.0	0.0	0.0	0.0
0.0	400.0	100.0	100.0	0	0.0	0.0	-0.022	0.0	97.38392	0.0	1	2.0	2.0	0.0	0.0	0.0
0.0	400.0	100.0	100.0	0	0.0	0.0	-0.023	0.0	97.38392	0.0	1	2.0	2.0	0.0	0.0	0.0
0.0	400.0	100.0	100.0	0	0.0	0.0	-0.023	0.0	96.5066	0.0	1	2.0	2.0	0.0	0.0	0.0
0.0	400.0	100.0	100.0	0	0.0	0.0	-0.024	0.0	95.65058	0.0	1	2.0	2.0	0.0	0.0	0.0
0.0	400.0	100.0	100.0	0	0.0	0.0	-0.024	0.0	95.65058	0.0	1	2.0	2.0	0.0	0.0	0.0
0.0	400.0	100.0	100.0	0	0.0	0.0	-0.024	0.0	96.35605	0.0	1	2.0	2.0	0.0	0.0	0.0
0.0	400.0	100.0	100.0	0	0.0	0.0	-0.025	0.0	96.59541	0.0	1	2.0	2.0	0.0	0.0	0.0
0.0	400.0	100.0	100.0	0	0.0	0.0	-0.025	0.0	97.67203	0.0	1	2.0	2.0	0.0	0.0	0.0
0.0	400.0	100.0	100.0	0	0.0	0.0	-0.026	0.0	97.47581	0.0	1	2.0	2.0	0.0	0.0	0.0
0.0	400.0	100.0	100.0	0	0.0	0.0	-0.026	0.0	97.47581	0.0	1	2.0	2.0	0.0	0.0	0.0
0.0	400.0	100.0	100.0	0	0.0	0.0	-0.026	0.0	97.0441	0.0	1	2.0	2.0	0.0	0.0	0.0
0.0	400.0	100.0	100.0	0	0.0	0.0	-0.027	0.0	97.06148	0.0	1	2.0	2.0	0.0	0.0	0.0
0.0	400.0	100.0	100.0	0	0.0	0.0	-0.027	0.0	97.06148	0.0	1	2.0	2.0	0.0	0.0	0.0
0.0	400.0	100.0	100.0	0	0.0	0.0	-0.027	0.0	97.08797	0.0	1	2.0	2.0	0.0	0.0	0.0
0.0	400.0	100.0	100.0	0	0.0	0.0	-0.027	0.0	97.08797	0.0	1	2.0	2.0	0.0	0.0	0.0
0.0	400.0	100.0	100.0	0	0.0	0.0	-0.027	0.0	97.78111	0.0	1	2.0	2.0	0.0	0.0	0.0
0.0	400.0	100.0	100.0	0	0.0	0.0	-0.027	0.0	97.65882	0.0	1	2.0	2.0	0.0	0.0	0.0
0.0	400.0	100.0	100.0	0	0.0	0.0	-0.027	0.0	97.65882	0.0	1	2.0	2.0	0.0	0.0	0.0
0.0	400.0	100.0	100.0	0	0.0	0.0	-0.027	0.0	98.04091	0.0	1	2.0	2.0	0.0	0.0	0.0
0.0	400.0	100.0	100.0	0	0.0	0.0	-0.027	0.0	97.50993	0.0	1	2.0	2.0	0.0	0.0	0.0
0.0	400.0	100.0	100.0	0	0.0	0.0	-0.027	0.0	97.57704	0.0	1	2.0	2.0	0.0	0.0	0.0
0.0	400.0	100.0	100.0	0	0.0	0.0	-0.027	0.0	96.98343	0.0	1	2.0	2.0	0.0	0.0	0.0
0.0	400.0	100.0	100.0	0	0.0	0.0	-0.027	0.0	96.98343	0.0	1	2.0	2.0	0.0	0.0	0.0
0.0	400.0	100.0	100.0	0	0.0	0.0	-0.027	0.0	96.69659	0.0	1	2.0	2.0	0.0	0.0	0.0
0.0	400.0	100.0	100.0	0	0.0	0.0	-0.026	0.0	96.44409	0.0	1	2.0	2.0	1.0	0.0	0.0
0.0	400.0	100.0	100.0	0	0.0	0.0	-0.026	0.0	96.44409	0.0	1	2.0	2.0	1.0	0.0	0.0
0.0	400.0	100.0	100.0	0	0.0	0.0	-0.026	0.0	97.64373	0.0	1	2.0	2.0	3.0	0.0	0.0
-4166.667	300.0	100.0	100.0	0	0.0	0.0	-0.025	0.0	97.09546	0.0	1	2.0	2.0	3.0	0.0	0.0
-4166.667	300.0	100.0	100.0	0	0.0	0.0	-0.024	0.0	97.09546	0.0	1	2.0	2.0	3.0	0.0	0.0
-4166.667	300.0	100.0	100.0	0	0.0	0.0	-0.024	0.0	97.71462	0.0	1	2.0	2.0	3.0	0.0	0.0
-4166.667	300.0	100.0	100.0	0	0.0	0.0	-0.023	0.0	97.71462	0.0	1	2.0	2.0	3.0	0.0	0.0
-4166.667	300.0	100.0	100.0	0	0.0	0.0	-0.022	0.0	97.94374	0.0	1	2.0	2.0	3.0	0.0	0.0
-4166.667	300.0	100.0	100.0	0	0.0	0.0	-0.022	0.0	97.34336	-0.568	1	2.0	2.0	3.0	0.0	0.0
-4166.667	300.0	100.0	100.0	0	0.0	0.0	-0.021	0.0	97.34336	-0.822	1	2.0	2.0	3.0	0.0	0.0
-4166.667	300.0	100.0	100.0	0	0.0	0.0	-0.02	0.0	97.91876	-0.822	1	2.0	2.0	3.0	0.0	0.0
-4166.667	300.0	100.0	100.0	0	0.0	0.0	-0.02	0.0	98.16345	-1.279	1	2.0	2.0	3.0	0.0	0.0
-4166.667	300.0	100.0	100.0	0	0.0	0.0	-0.019	0.0	98.16345	-1.483	1	2.0	2.0	3.0	0.0	0.0
-4166.667	300.0	100.0	100.0	0	0.0	0.0	-0.018	0.0	98.51823	-1.483	1	2.0	2.0	3.0	0.0	0.0
-4166.667	300.0	100.0	100.0	0	0.0	0.0	-0.017	0.0	98.51823	-1.85	1	2.0	2.0	3.0	0.0	0.0
-4166.667	300.0	100.0	100.0	0	0.0	0.0	-0.016	0.0	98.14047	-1.85	1	2.0	2.0	3.0	0.0	0.0
-4166.667	300.0	100.0	100.0	0	0.0	0.0	-0.016	0.0	97.30716	-2.166	1	2.0	2.0	3.0	0.0	0.0
-4166.667	300.0	100.0	100.0	0	0.0	0.0	-0.015	0.0	97.30716	-2.308	1	2.0	2.0	3.0	0.0	0.0
-4166.667	300.0	100.0	100.0	0	0.0	0.0	-0.014	0.0	97.53904	-2.308	1	2.0	2.0	3.0	0.0	0.0
-4166.667	300.0	100.0	100.0	0	0.0	0.0	-0.013	0.0	97.16463	-2.563	1	2.0	2.0	3.0	0.0	0.0
-4166.667	300.0	100.0	100.0	0	0.0	0.0	-0.012	0.0	97.16463	-2.676	1	2.0	2.0	3.0	0.0	0.0
-4166.667	300.0	100.0	100.0	0	0.0	0.0	-0.01	0.0	96.27397	-2.676	1	2.0	2.0	3.0	0.0	0.0
-4166.667	300.0	100.0	100.0	0	0.0	0.0	-0.009	0.0	96.27397	-2.88	1	2.0	2.0	3.0	0.0	0.0
-4166.667	300.0	100.0	100.0	0	0.0	0.0	-0.008	0.0	97.51553	-2.88	1	2.0	2.0	3.0	0.0	0.0
-4166.667	300.0	100.0	100.0	0	0.0	0.0	-0.007	0.0	98.045044	-2.971	1	2.0	2.0	5.0	0.0	0.0
-4166.667	300.0	100.0	100.0	0	0.0	0.0	-0.005	0.0	98.045044	-3.135	1	2.0	2.0	5.0	0.0	0.0
-4166.667	300.0	100.0	100.0	0	0.0	0.0	-0.004	0.0	98.280136	-3.135	1	2.0	2.0	5.0	0.0	0.0
-4166.667	300.0	100.0	100.0	0	0.0	0.0	-0.002	0.0	97.47685	-3.276	1	2.0	2.0	5.0	0.0	0.0
-4166.667	300.0	100.0	100.0	0	0.0	0.0	-0.001	0.0	97.47685	-3.339	1	2.0	2.0	5.0	0.0	0.0
-4166.667	300.0	100.0	100.0	0	0.0	0.0	0.0	0.0	97.47258	-3.339	1	2.0	2.0	5.0	0.0	0.0
-4166.667	300.0	100.0	100.0	0	0.0	0.0	0.001	0.0	97.47258	-3.452	1	2.0	2.0	5.0	0.0	0.0
-4166.667	300.0	100.0	100.0	0	0.0	0.0	0.003	0.0	97.50208	-3.452	1	2.0	2.0	5.0	0.0	0.0
-4166.667	300.0	100.0	100.0	0	0.0	0.0	0.004	0.0	97.853546	-3.503	1	2.0	2.0	5.0	0.0	0.0
-4166.667	300.0	100.0	100.0	0	0.0	0.0	0.006	0.0	97.853546	-3.594	1	2.0	2.0	5.0	0.0	0.0
-4166.667	300.0	100.0	100.0	0	0.0	0.0	0.008	0.0	98.12245	-3.594	1	2.0	2.0	5.0	0.0	0.0
-4166.667	300.0	100.0	100.0	0	0.0	0.0	0.01	0.0	98.96266	-3.635	1	2.0	2.0	5.0	0.0	0.0
-4166.667	300.0	100.0	100.0	0	0.0	0.0	0.011	0.0	98.96266	-3.708	1	2.0	2.0	5.0	0.0	0.0
-4166.667	300.0	100.0	100.0	0	0.0	0.0	0.013	0.0	98.50702	-3.708	1	2.0	2.0	5.0	0.0	0.0
-4166.667	300.0	100.0	100.0	0	0.0	0.0	0.015	0.0	98.50702	-3.771	1	2.0	2.0	5.0	0.0	0.0
-4166.667	300.0	100.0	100.0	0	0.0	0.0	0.016	0.0	98.7444	-3.771	1	2.0	2.0	5.0	0.0	0.0
-4166.667	300.0	100.0	100.0	0	0.0	0.0	0.018	0.0	98.85809	-3.799	1	2.0	2.0	5.0	0.0	0.0
-4166.667	300.0	100.0	100.0	0	0.0	0.0	0.02	0.0	98.85809	-3.85	1	2.0	2.0	5.0	0.0	0.0
-4166.667	300.0	100.0	100.0	0	0.0	0.0	0.021	0.0	97.86416	-3.85	1	2.0	2.0	5.0	0.0	0.0
-4166.667	300.0	100.0	100.0	0	0.0	0.0	0.023	0.0	97.47512	-3.873	1	2.0	2.0	5.0	0.0	0.0
-4166.667	300.0	100.0	100.0	0	0.0	0.0	0.025	0.0	97.47512	-3.913	1	2.0	2.0	5.0	0.0	0.0
-4166.667	300.0	100.0	100.0	0	0.0	0.0	0.026	0.0	98.09897	-3.913	1	2.0	2.0	5.0	0.0	0.0
-4166.667	300.0	100.0	100.0	0	0.0	0.0	0.027	0.0	98.09897	-3.931	1	2.0	2.0	5.0	0.0	0.0
-4166.667	300.0	100.0	100.0	0	0.0	0.0	0.029	0.0	98.02238	-3.931	1	2.0	2.0	5.0	0.0	0.0
-4166.667	300.0	100.0	100.0	0	0.0	0.0	0.031	0.0	97.75147	-3.964	1	2.0	2.0	5.0	0.0	0.0
-4166.667	300.0	100.0	100.0	0	0.0	0.0	0.032	0.0	97.75147	-3.979	1	2.0	2.0	5.0	0.0	0.0
-4166.667	300.0	100.0	100.0	0	0.0	0.0	0.033	0.0	97.93882	-3.979	1	2.0	2.0	5.0	0.0	0.0
-4166.667	300.0	100.0	100.0	0	0.0	0.0	0.035	0.0	97.021866	-4.005	1	2.0	2.0	5.0	0.0	0.0
-4166.667	300.0	100.0	100.0	0	0.0	0.0	0.036	0.0	97.021866	-4.027	1	2.0	2.0	5.0	0.0	0.0
-4166.667	300.0	100.0	100.0	0	0.0	0.0	0.037	0.0	96.71866	-4.027	1	2.0	2.0	5.0	0.0	0.0
-4166.667	300.0	100.0	100.0	0	0.0	0.0	0.039	0.0	96.71866	-4.037	1	2.0	2.0	5.0	0.0	0.0
-4166.667	300.0	100.0	100.0	0	0.0	0.0	0.04	0.0	95.851524	-4.037	1	2.0	2.0	5.0	0.0	0.0
-4166.667	300.0	100.0	100.0	0	0.0	0.0	0.041	0.0	96.44291	-4.056	1	2.0	2.0	5.0	0.0	0.0
-4166.667	300.0	100.0	100.0	0	0.0	0.0	0.043	0.0	96.44291	-4.064	1	2.0	2.0	5.0	0.0	0.0
-4166.667	300.0	100.0	100.0	0	0.0	0.0	0.044	0.0	97.33939	-4.064	1	2.0	2.0	5.0	0.0	0.0
-4166.667	300.0	100.0	100.0	0	0.0	0.0	0.045	0.0	97.10265	-4.078	1	2.0	2.0	5.0	0.0	0.0
-4166.667	300.0	100.0	100.0	0	0.0	0.0	0.046	0.0	97.10265	-4.085	1	2.0	2.0	5.0	0.0	0.0
-4166.667	300.0	100.0	100.0	0	0.0	0.0	0.047	0.0	97.40949	-4.085	1	2.0	2.0	5.0	0.0	0.0
-4166.667	300.0	100.0	100.0	0	0.0	0.0	0.049	0.0	97.40949	-4.096	1	2.0	2.0	5.0	0.0	0.0
-4166.667	300.0	100.0	100.0	0	0.0	0.0	0.05	0.0	96.275085	-4.096	1	2.0	2.0	5.0	0.0	0.0
-4166.667	300.0	100.0	100.0	0	0.0	0.0	0.051	0.0	96.8425	-4.102	1	2.0	2.0	5.0	0.0	0.0
-4166.667	300.0	100.0	100.0	0	0.0	0.0	0.052	0.0	97.08352	-4.111	1	2.0	2.0	5.0	0.0	0.0
-4166.667	300.0	100.0	100.0	0	0.0	0.0	0.053	0.0	96.94059	-4.111	1	2.0	2.0	5.0	0.0	0.0
-4166.667	300.0	100.0	100.0	0	0.0	0.0	0.054	0.0	96.69402	-4.115	1	2.0	2.0	5.0	0.0	0.0
-4166.667	300.0	100.0	100.0	0	0.0	0.0	0.056	0.0	96.69402	-4.123	1	2.0	2.0	5.0	0.0	0.0
-4166.667	300.0	100.0	100.0	0	0.0	0.0	0.057	0.0	96.28137	-4.123	1	2.0	2.0	5.0	0.0	0.0
-4166.667	300.0	100.0	100.0	0	0.0	0.0	0.058	0.0	96.15948	-4.126	1	2.0	2.0	5.0	0.0	0.0
-4166.667	300.0	100.0	100.0	0	0.0	0.0	0.059	0.0	96.15948	-4.126	1	2.0	2.0	5.0	0.0	0.0
-4166.667	300.0	100.0	100.0	0	0.0	0.0	0.061	0.0	96.05459	-4.132	1	2.0	2.0	5.0	0.0	0.0
-4166.667	300.0	100.0	100.0	0	0.0	0.0	0.062	0.0	96.05459	-4.135	1	2.0	2.0	5.0	0.0	0.0
-4166.667	300.0	100.0	100.0	0	0.0	0.0	0.063	0.0	97.466446	-4.135	1	2.0	2.0	5.0	0.0	0.0
-4166.667	300.0	100.0	100.0	0	0.0	0.0	0.064	0.0	96.61177	-4.14	1	2.0	2.0	5.0	0.0	0.0
-4166.667	300.0	100.0	100.0	0	0.0	0.0	0.066	0.0	96.61177	-4.144	1	2.0	2.0	5.0	0.0	0.0
-4166.667	300.0	100.0	100.0	0	0.0	0.0	0.067	0.0	96.59003	-4.144	1	2.0	2.0	5.0	0.0	0.0
-4166.667	300.0	100.0	100.0	0	0.0	0.0	0.068	0.0	96.08466	-4.146	1	2.0	2.0	5.0	0.0	0.0
-4166.667	300.0	100.0	100.0	0	0.0	0.0	0.069	0.0	96.08466	-4.146	1	2.0	2.0	5.0	0.0	0.0
-4166.667	300.0	100.0	100.0	0	0.0	0.0	0.071	0.0	96.94357	-4.149	1	2.0	2.0	5.0	0.0	0.0
-4166.667	300.0	100.0	100.0	0	0.0	0.0	0.072	0.0	96.94357	-4.151	1	2.0	2.0	5.0	0.0	0.0
-4166.667	300.0	100.0	100.0	1	0.0	0.0	0.073	0.0	96.79222	-4.151	1	2.0	2.0	5.0	0.0	0.0
-4166.667	300.0	100.0	100.0	1	0.0	0.0	0.074	0.0	97.65114	-4.153	1	2.0	2.0	5.0	0.0	0.0
-4166.667	300.0	100.0	100.0	1	0.0	0.0	0.075	0.0	97.65114	-4.155	1	2.0	2.0	5.0	0.0	0.0
-4166.667	300.0	100.0	100.0	1	0.0	0.0	0.077	0.0	96.69958	-4.155	1	2.0	2.0	5.0	0.0	0.0
-4166.667	300.0	100.0	100.0	1	0.0	0.0	0.078	0.0	95.976135	-4.157	1	2.0	2.0	5.0	0.0	0.0
-4166.667	300.0	100.0	100.0	1	0.0	0.0	0.079	0.0	95.976135	-4.157	1	2.0	2.0	5.0	0.0	0.0
-4166.667	300.0	100.0	100.0	1	0.0	0.0	0.08	0.0	96.302704	-4.159	1	2.0	2.0	5.0	0.0	0.0
-4166.667	300.0	100.0	100.0	1	0.0	0.0	0.081	0.0	96.302704	-4.159	1	2.0	2.0	5.0	0.0	0.0
-4166.667	300.0	100.0	100.0	1	0.0	0.0	0.083	0.0	95.79527	-4.159	1	2.0	2.0	5.0	0.0	0.0
-4166.667	300.0	100.0	100.0	1	0.0	0.0	0.084	0.0	95.579575	-4.16	1	2.0	2.0	5.0	0.0	0.0
-4166.667	300.0	100.0	100.0	1	0.0	0.0	0.085	0.0	95.579575	-4.162	1	2.0	2.0	5.0	0.0	0.0
-4166.667	300.0	100.0	100.0	1	0.0	0.0	0.086	0.0	95.2001	-4.162	1	2.0	2.0	5.0	0.0	0.0
-4166.667	300.0	100.0	100.0	1	0.0	0.0	0.088	0.0	96.19901	-4.162	1	2.0	2.0	5.0	0.0	0.0
-4166.667	300.0	100.0	100.0	1	0.0	0.0	0.089	0.0	96.19901	-4.163	1	2.0	2.0	5.0	0.0	0.0
-4166.667	300.0	100.0	100.0	1	0.0	0.0	0.091	0.0	95.32092	-4.163	1	2.0	2.0	5.0	0.0	0.0
-4166.667	300.0	100.0	100.0	1	0.0	0.0	0.092	0.0	95.32092	-4.164	1	2.0	2.0	5.0	0.0	0.0
-4166.667	300.0	100.0	100.0	1	0.0	0.0	0.093	0.0	96.23661	-4.164	1	2.0	2.0	5.0	0.0	0.0
-4166.667	300.0	100.0	100.0	1	0.0	0.0	0.095	0.0	96.70192	-4.165	1	2.0	2.0	5.0	0.0	0.0
-4166.667	300.0	100.0	100.0	1	0.0	0.0	0.096	0.0	96.70192	-4.165	1	2.0	2.0	5.0	0.0	0.0
-4166.667	300.0	100.0	100.0	1	0.0	0.0	0.098	0.0	97.839325	-4.165	1	2.0	2.0	5.0	0.0	0.0
-4166.667	300.0	100.0	100.0	1	0.0	0.0	0.099	0.0	97.27336	-4.166	1	2.0	2.0	5.0	0.0	0.0
-4166.667	300.0	100.0	100.0	1	0.0	0.0	0.101	0.0	97.27336	-4.166	1	2.0	2.0	5.0	0.0	0.0
-4166.667	300.0	100.0	100.0	1	0.0	0.0	0.102	0.0	96.21824	-4.166	1	2.0	2.0	5.0	0.0	0.0
-4166.667	300.0	100.0	100.0	1	0.0	0.0	0.104	0.0	96.21824	-4.167	1	2.0	2.0	5.0	0.0	0.0
-4166.667	300.0	100.0	100.0	1	0.0	0.0	0.105	0.0	97.12662	-4.167	1	2.0	2.0	5.0	0.0	0.0
-4166.667	300.0	100.0	100.0	1	0.0	0.0	0.107	0.0	97.17161	-4.167	1	2.0	2.0	5.0	0.0	0.0
-4166.667	300.0	100.0	100.0	1	0.0	0.0	0.109	0.0	97.17161	-4.167	1	2.0	2.0	5.0	0.0	0.0
-4166.667	300.0	100.0	100.0	1	0.0	0.0	0.11	0.0	98.52562	-4.167	1	2.0	2.0	5.0	0.0	0.0
-4166.667	300.0	100.0	100.0	1	0.0	0.0	0.112	0.0	97.93044	-4.168	1	2.0	2.0	5.0	0.0	0.0
-4166.667	300.0	100.0	100.0	1	0.0	0.0	0.113	0.0	97.93044	-4.168	1	2.0	2.0	5.0	0.0	0.0
-4166.667	300.0	100.0	100.0	1	0.0	0.0	0.115	0.0	97.48133	-4.168	1	2.0	2.0	5.0	0.0	0.0
-4166.667	300.0	100.0	100.0	1	0.0	0.0	0.117	0.0	97.48133	-4.168	1	2.0	2.0	5.0	0.0	0.0
-4166.667	300.0	100.0	100.0	1	0.0	0.0	0.118	0.0	98.02892	-4.168	1	2.0	2.0	5.0	0.0	0.0
-4166.667	300.0	100.0	100.0	1	0.0	0.0	0.12	0.0	97.94306	-4.169	1	2.0	2.0	5.0	0.0	0.0
-4166.667	300.0	100.0	100.0	1	0.0	0.0	0.121	0.0	97.94306	-4.169	1	2.0	2.0	5.0	0.0	0.0
-4166.667	300.0	100.0	100.0	1	0.0	0.0	0.122	0.0	98.08957	-4.169	1	2.0	2.0	5.0	0.0	0.0
-4166.667	300.0	100.0	100.0	1	0.0	0.0	0.124	0.0	98.10254	-4.169	1	2.0	2.0	5.0	0.0	0.0
-4166.667	300.0	100.0	100.0	1	0.0	0.0	0.125	0.0	98.10254	-4.169	1	2.0	2.0	5.0	0.0	0.0
-4166.667	300.0	100.0	100.0	1	0.0	0.0	0.127	0.0	97.36125	-4.169	1	2.0	2.0	5.0	0.0	0.0
-4166.667	300.0	100.0	100.0	1	0.0	0.0	0.128	0.0	97.36125	-4.169	1	2.0	2.0	5.0	0.0	0.0
-4166.667	300.0	100.0	100.0	1	0.0	0.0	0.129	0.0	97.75757	-4.169	1	2.0	2.0	5.0	0.0	0.0
-4166.667	300.0	100.0	100.0	1	0.0	0.0	0.13	0.0	97.95239	-4.169	1	2.0	2.0	5.0	0.0	0.0
-4166.667	300.0	100.0	100.0	1	0.0	0.0	0.132	0.0	97.95239	-4.169	1	2.0	2.0	5.0	0.0	0.0
-4166.667	300.0	100.0	100.0	1	0.0	0.0	0.133	0.0	98.267815	-4.169	1	2.0	2.0	5.0	0.0	0.0
-4166.667	300.0	100.0	100.0	1	0.0	0.0	0.133	0.0	97.24206	-4.17	1	2.0	2.0	5.0	0.0	0.0
-4166.667	300.0	100.0	100.0	1	0.0	0.0	0.134	0.0	97.24206	-4.17	1	2.0	2.0	5.0	0.0	0.0
-4166.667	300.0	100.0	100.0	1	0.0	0.0	0.135	0.0	97.53459	-4.17	1	2.0	2.0	5.0	0.0	0.0
-4166.667	300.0	100.0	100.0	1	0.0	0.0	0.136	0.0	97.53459	-4.17	1	2.0	2.0	5.0	0.0	0.0
-4166.667	300.0	100.0	100.0	1	0.0	0.0	0.137	0.0	97.65112	-4.17	1	2.0	2.0	5.0	0.0	0.0
-4166.667	300.0	100.0	100.0	1	0.0	0.0	0.138	0.0	97.773506	-4.17	1	2.0	2.0	5.0	0.0	0.0
-4166.667	300.0	100.0	100.0	1	0.0	0.0	0.138	0.0	97.230354	-4.17	1	2.0	2.0	5.0	0.0	0.0
-4166.667	300.0	100.0	100.0	1	0.0	0.0	0.139	0.0	97.31942	-4.17	1	2.0	2.0	5.0	0.0	0.0
-4166.667	300.0	100.0	100.0	1	0.0	0.0	0.14	0.0	98.30441	-4.17	1	2.0	2.0	5.0	0.0	0.0
-4166.667	300.0	100.0	100.0	1	0.0	0.0	0.14	0.0	98.30441	-4.17	1	2.0	2.0	5.0	0.0	0.0
-4166.667	300.0	100.0	100.0	1	0.0	0.0	0.141	0.0	98.41587	-4.17	1	2.0	2.0	5.0	0.0	0.0
-4166.667	300.0	100.0	100.0	1	0.0	0.0	0.142	0.0	98.41587	-4.17	1	2.0	2.0	5.0	0.0	0.0
-4166.667	300.0	100.0	100.0	1	0.0	0.0	0.142	0.0	98.46893	-4.17	1	2.0	2.0	5.0	0.0	0.0
-4166.667	300.0	100.0	100.0	1	0.0	0.0	0.143	0.0	98.58646	-4.17	1	2.0	2.0	5.0	0.0	0.0
-4166.667	300.0	100.0	100.0	1	0.0	0.0	0.143	0.0	98.779976	-4.17	1	2.0	2.0	5.0	0.0	0.0
-4166.667	300.0	100.0	100.0	1	0.0	0.0	0.144	0.0	99.02991	-4.17	1	2.0	2.0	5.0	0.0	0.0
-4166.667	300.0	100.0	100.0	1	0.0	0.0	0.144	0.0	98.325424	-4.17	1	2.0	2.0	5.0	0.0	0.0
-4166.667	300.0	100.0	100.0	1	0.0	0.0	0.145	0.0	98.325424	-4.17	1	2.0	2.0	5.0	0.0	0.0
-4166.667	300.0	100.0	100.0	1	0.0	0.0	0.145	0.0	98.33791	-4.17	1	2.0	2.0	5.0	0.0	0.0
-4166.667	300.0	100.0	100.0	1	0.0	0.0	0.145	0.0	98.33791	-4.17	1	2.0	2.0	5.0	0.0	0.0
-4166.667	300.0	100.0	100.0	1	0.0	0.0	0.146	0.0	98.45749	-4.17	1	2.0	2.0	5.0	0.0	0.0
-4166.667	300.0	100.0	100.0	1	0.0	0.0	0.147	0.0	98.853355	-4.17	1	2.0	2.0	5.0	0.0	0.0
-4166.667	300.0	100.0	100.0	1	0.0	0.0	0.147	0.0	98.853355	-4.17	1	2.0	2.0	5.0	0.0	0.0
-4166.667	300.0	100.0	100.0	1	0.0	0.0	0.148	0.0	98.742935	-4.17	1	2.0	2.0	5.0	0.0	0.0
-4166.667	300.0	100.0	100.0	1	0.0	0.0	0.148	0.0	97.33982	-4.17	1	2.0	2.0	5.0	0.0	0.0
-4166.667	300.0	100.0	100.0	1	0.0	0.0	0.149	0.0	97.33982	-4.17	1	2.0	2.0	5.0	0.0	0.0
-4166.667	300.0	100.0	100.0	1	0.0	0.0	0.149	0.0	97.453636	-4.17	1	2.0	2.0	5.0	0.0	0.0
-4166.667	300.0	100.0	100.0	1	0.0	0.0	0.15	0.0	97.453636	-4.17	1	2.0	2.0	5.0	0.0	0.0
-4166.667	300.0	100.0	100.0	1	0.0	0.0	0.15	0.0	98.00067	-4.17	1	2.0	2.0	5.0	0.0	0.0
-4166.667	300.0	100.0	100.0	1	0.0	0.0	0.151	0.0	97.35977	-4.17	1	2.0	2.0	5.0	0.0	0.0
-4166.667	300.0	100.0	100.0	1	0.0	0.0	0.152	0.0	97.35977	-4.17	1	2.0	2.0	5.0	0.0	0.0
-4166.667	300.0	100.0	100.0	1	0.0	0.0	0.152	0.0	97.77051	-4.17	1	2.0	2.0	5.0	0.0	0.0
-4166.667	300.0	100.0	100.0	1	0.0	0.0	0.153	0.0	97.421684	-4.17	1	2.0	2.0	6.0	0.0	0.0
-4166.667	300.0	100.0	100.0	1	0.0	0.0	0.154	0.0	97.421684	-4.17	1	2.0	2.0	6.0	0.0	0.0
0.0	300.0	100.0	100.0	0	0.0	0.0	0.155	0.0	98.28731	-4.17	1	3.0	2.0	0.0	0.0	0.0
0.0	300.0	100.0	100.0	0	0.0	0.0	0.155	0.0	98.28731	-4.17	1	3.0	2.0	0.0	0.0	0.0
0.0	300.0	100.0	100.0	0	0.0	0.0	0.156	0.0	98.73762	-4.17	1	3.0	2.0	0.0	0.0	0.0
0.0	300.0	100.0	100.0	0	0.0	0.0	0.157	0.0	98.46314	-4.17	1	3.0	2.0	0.0	0.0	0.0
0.0	300.0	100.0	100.0	0	0.0	0.0	0.157	0.0	98.46314	-3.875	1	3.0	2.0	0.0	0.0	0.0
0.0	300.0	100.0	100.0	0	0.0	0.0	0.158	0.0	98.48358	-3.875	1	3.0	2.0	0.0	0.0	0.0
0.0	300.0	100.0	100.0	0	0.0	0.0	0.159	0.0	97.78317	-3.347	1	3.0	2.0	0.0	0.0	0.0
0.0	300.0	100.0	100.0	0	0.0	0.0	0.16	0.0	97.78317	-3.11	1	3.0	2.0	0.0	0.0	0.0
0.0	300.0	100.0	100.0	0	0.0	0.0	0.162	0.0	97.28245	-3.11	1	3.0	2.0	0.0	0.0	0.0
0.0	300.0	100.0	100.0	0	0.0	0.0	0.163	0.0	97.28245	-2.685	1	3.0	2.0	0.0	0.0	0.0
0.0	300.0	100.0	100.0	0	0.0	0.0	0.164	0.0	97.16342	-2.685	1	3.0	2.0	0.0	0.0	0.0
0.0	300.0	100.0	100.0	0	0.0	0.0	0.165	0.0	97.28335	-2.496	1	3.0	2.0	0.0	0.0	0.0
0.0	300.0	100.0	100.0	0	0.0	0.0	0.166	0.0	97.28335	-2.155	1	3.0	2.0	0.0	0.0	0.0
0.0	300.0	100.0	100.0	0	0.0	0.0	0.167	0.0	96.17638	-2.155	1	3.0	2.0	0.0	0.0	0.0
0.0	300.0	100.0	100.0	0	0.0	0.0	0.169	0.0	96.024254	-1.861	1	3.0	2.0	0.0	0.0	0.0
0.0	300.0	100.0	100.0	0	0.0	0.0	0.17	0.0	96.024254	-1.729	1	3.0	2.0	0.0	0.0	0.0
0.0	300.0	100.0	100.0	0	0.0	0.0	0.171	0.0	96.055824	-1.729	1	3.0	2.0	0.0	0.0	0.0
0.0	300.0	100.0	100.0	0	0.0	0.0	0.173	0.0	96.055824	-1.607	1	3.0	2.0	0.0	0.0	0.0
0.0	300.0	100.0	100.0	0	0.0	0.0	0.174	0.0	95.91816	-1.607	1	3.0	2.0	0.0	0.0	0.0
0.0	300.0	100.0	100.0	0	0.0	0.0	0.175	0.0	95.46067	-1.387	1	3.0	2.0	0.0	0.0	0.0
0.0	300.0	100.0	100.0	0	0.0	0.0	0.177	0.0	95.46067	-1.289	1	3.0	2.0	0.0	0.0	0.0
0.0	300.0	100.0	100.0	0	0.0	0.0	0.178	0.0	95.39269	-1.289	1	3.0	2.0	0.0	0.0	0.0
0.0	300.0	100.0	100.0	0	0.0	0.0	0.179	0.0	96.27064	-1.113	1	3.0	2.0	0.0	0.0	0.0
0.0	300.0	100.0	100.0	0	0.0	0.0	0.181	0.0	96.27064	-1.034	1	3.0	2.0	0.0	0.0	0.0
0.0	300.0	100.0	100.0	0	0.0	0.0	0.182	0.0	96.54963	-1.034	1	3.0	2.0	0.0	0.0	0.0
0.0	300.0	100.0	100.0	0	0.0	0.0	0.183	0.0	96.54963	-0.893	1	3.0	2.0	0.0	0.0	0.0
0.0	300.0	100.0	100.0	0	0.0	0.0	0.184	0.0	96.64017	-0.893	1	3.0	2.0	0.0	0.0	0.0
0.0	300.0	100.0	100.0	0	0.0	0.0	0.185	0.0	96.995445	-0.771	1	3.0	2.0	0.0	0.0	0.0
0.0	300.0	100.0	100.0	0	0.0	0.0	0.186	0.0	96.995445	-0.716	1	3.0	2.0	0.0	0.0	0.0
0.0	300.0	100.0	100.0	0	0.0	0.0	0.187	0.0	96.738815	-0.716	1	3.0	2.0	0.0	0.0	0.0
0.0	300.0	100.0	100.0	0	0.0	0.0	0.188	0.0	96.80815	-0.618	1	3.0	2.0	0.0	0.0	0.0
0.0	300.0	100.0	100.0	0	0.0	0.0	0.189	0.0	96.80815	-0.575	1	3.0	2.0	0.0	0.0	0.0
0.0	300.0	100.0	100.0	0	0.0	0.0	0.19	0.0	97.35075	-0.575	1	3.0	2.0	0.0	0.0	0.0
0.0	300.0	100.0	100.0	0	0.0	0.0	0.191	0.0	97.35075	-0.496	1	3.0	2.0	0.0	0.0	0.0
0.0	300.0	100.0	100.0	0	0.0	0.0	0.191	0.0	97.70204	-0.496	1	3.0	2.0	0.0	0.0	0.0
0.0	300.0	100.0	100.0	0	0.0	0.0	0.192	0.0	97.32371	-0.428	1	3.0	2.0	0.0	0.0	0.0
0.0	300.0	100.0	100.0	0	0.0	0.0	0.192	0.0	97.32371	-0.398	1	3.0	2.0	0.0	0.0	0.0
0.0	300.0	100.0	100.0	0	0.0	0.0	0.193	0.0	97.65574	-0.398	1	3.0	2.0	0.0	0.0	0.0
0.0	300.0	100.0	100.0	0	0.0	0.0	0.193	0.0	97.25042	-0.343	1	3.0	2.0	0.0	0.0	0.0
0.0	300.0	100.0	100.0	0	0.0	0.0	0.194	0.0	97.25042	-0.319	1	3.0	2.0	0.0	0.0	0.0
0.0	300.0	100.0	100.0	0	0.0	0.0	0.194	0.0	96.78119	-0.319	1	3.0	2.0	0.0	0.0	0.0
0.0	300.0	100.0	100.0	0	0.0	0.0	0.194	0.0	96.78119	-0.276	1	3.0	2.0	0.0	0.0	0.0
0.0	300.0	100.0	100.0	0	0.0	0.0	0.194	0.0	96.74786	-0.276	1	3.0	2.0	0.0	0.0	0.0
0.0	300.0	100.0	100.0	0	0.0	0.0	0.194	0.0	96.49512	-0.256	1	3.0	2.0	0.0	0.0	0.0
0.0	300.0	100.0	100.0	0	0.0	0.0	0.194	0.0	97.182686	-0.221	1	3.0	2.0	0.0	0.0	0.0
0.0	300.0	100.0	100.0	0	0.0	0.0	0.193	0.0	97.171776	-0.221	1	3.0	2.0	8.0	0.0	0.0
0.0	300.0	100.0	100.0	0	0.0	0.0	0.193	1.0	97.61581	-0.205	1	3.0	2.0	9.0	0.0	0.0
0.0	300.0	100.0	100.0	0	0.0	0.0	0.193	1.0	97.61581	-0.177	1	3.0	2.0	10.0	0.0	0.0
4166.667	300.0	100.0	100.0	0	0.0	0.0	0.192	1.0	97.01155	-0.177	1	3.0	2.0	10.0	0.0	0.0
4166.667	300.0	100.0	100.0	0	0.0	0.0	0.191	1.0	97.01155	-0.152	1	3.0	2.0	10.0	0.0	0.0
4166.667	300.0	100.0	100.0	0	0.0	0.0	0.191	1.0	97.30393	-0.152	1	3.0	2.0	10.0	0.0	0.0
4166.667	300.0	100.0	100.0	0	0.0	0.0	0.19	1.0	96.595795	-0.142	1	3.0	2.0	10.0	0.0	0.0
4166.667	300.0	100.0	100.0	0	0.0	0.0	0.19	1.0	96.595795	0.444	1	3.0	2.0	10.0	0.0	0.0
4166.667	300.0	100.0	100.0	0	0.0	0.0	0.189	1.0	95.6024	0.444	1	3.0	2.0	10.0	0.0	0.0
4166.667	300.0	100.0	100.0	0	0.0	0.0	0.189	1.0	95.631454	0.707	1	3.0	2.0	10.0	0.0	0.0
4166.667	300.0	100.0	100.0	0	0.0	0.0	0.189	1.0	95.631454	0.952	1	3.0	2.0	10.0	0.0	0.0
4166.667	300.0	100.0	100.0	0	0.0	0.0	0.188	1.0	95.417915	0.952	1	3.0	2.0	10.0	0.0	0.0
4166.667	300.0	100.0	100.0	0	0.0	0.0	0.188	1.0	95.417915	1.391	1	3.0	2.0	10.0	0.0	0.0
4166.667	300.0	100.0	100.0	0	0.0	0.0	0.188	1.0	95.75896	1.391	1	3.0	2.0	10.0	0.0	0.0
4166.667	300.0	100.0	100.0	0	0.0	0.0	0.187	1.0	95.96389	1.77	1	3.0	2.0	10.0	0.0	0.0
4166.667	300.0	100.0	100.0	0	0.0	0.0	0.187	1.0	95.96389	1.94	1	3.0	2.0	10.0	0.0	0.0
4166.667	300.0	100.0	100.0	0	0.0	0.0	0.186	1.0	95.70122	1.94	1	3.0	2.0	10.0	0.0	0.0
4166.667	300.0	100.0	100.0	0	0.0	0.0	0.186	1.0	96.10359	2.244	1	3.0	2.0	10.0	0.0	0.0
4166.667	300.0	100.0	100.0	0	0.0	0.0	0.186	1.0	96.10359	2.38	1	3.0	2.0	10.0	0.0	0.0
4166.667	300.0	100.0	100.0	0	0.0	0.0	0.185	1.0	96.17785	2.38	1	3.0	2.0	10.0	0.0	0.0
4166.667	300.0	100.0	100.0	0	0.0	0.0	0.185	1.0	96.06854	2.625	1	3.0	2.0	10.0	0.0	0.0
4166.667	300.0	100.0	100.0	0	0.0	0.0	0.184	1.0	96.06854	2.625	1	3.0	2.0	10.0	0.0	0.0
4166.667	300.0	100.0	100.0	0	0.0	0.0	0.184	1.0	95.71154	2.734	1	3.0	2.0	10.0	0.0	0.0
4166.667	300.0	100.0	100.0	0	0.0	0.0	0.183	1.0	95.71154	2.93	1	3.0	2.0	10.0	0.0	0.0
4166.667	300.0	100.0	100.0	0	0.0	0.0	0.183	1.0	95.94378	2.93	1	3.0	2.0	10.0	0.0	0.0
4166.667	300.0	100.0	100.0	0	0.0	0.0	0.182	1.0	95.74937	3.019	1	3.0	2.0	10.0	0.0	0.0
4166.667	300.0	100.0	100.0	0	0.0	0.0	0.181	1.0	95.81422	3.176	1	3.0	2.0	10.0	0.0	0.0
4166.667	300.0	100.0	100.0	0	0.0	0.0	0.18	1.0	95.8285	3.176	1	3.0	2.0	10.0	0.0	0.0
4166.667	300.0	100.0	100.0	0	0.0	0.0	0.178	1.0	96.45166	3.245	1	3.0	2.0	10.0	0.0	0.0
4166.667	300.0	100.0	100.0	0	0.0	0.0	0.177	1.0	96.45166	3.245	1	3.0	2.0	10.0	0.0	0.0
4166.667	300.0	100.0	100.0	0	0.0	0.0	0.176	1.0	95.74128	3.372	1	3.0	2.0	10.0	0.0	0.0
4166.667	300.0	100.0	100.0	0	0.0	0.0	0.174	1.0	95.74128	3.48	1	3.0	2.0	10.0	0.0	0.0
4166.667	300.0	100.0	100.0	0	0.0	0.0	0.173	1.0	96.44752	3.48	1	3.0	2.0	10.0	0.0	0.0
4166.667	300.0	100.0	100.0	0	0.0	0.0	0.171	1.0	96.324455	3.53	1	3.0	2.0	10.0	0.0	0.0
4166.667	300.0	100.0	100.0	0	0.0	0.0	0.17	1.0	96.324455	3.617	1	3.0	2.0	10.0	0.0	0.0
4166.667	300.0	100.0	100.0	0	0.0	0.0	0.168	1.0	97.922165	3.617	1	3.0	2.0	10.0	0.0	0.0
4166.667	300.0	100.0	100.0	0	0.0	0.0	0.166	1.0	98.14595	3.656	1	3.0	2.0	10.0	0.0	0.0
4166.667	300.0	100.0	100.0	0	0.0	0.0	0.164	1.0	98.14595	3.656	1	3.0	2.0	10.0	0.0	0.0
4166.667	300.0	100.0	100.0	0	0.0	0.0	0.162	1.0	97.76871	3.727	1	3.0	2.0	10.0	0.0	0.0
4166.667	300.0	100.0	100.0	0	0.0	0.0	0.16	1.0	97.76871	3.757	1	3.0	2.0	10.0	0.0	0.0
4166.667	300.0	100.0	100.0	0	0.0	0.0	0.158	1.0	97.18523	3.757	1	3.0	2.0	10.0	0.0	0.0
4166.667	300.0	100.0	100.0	0	0.0	0.0	0.156	1.0	97.077614	3.814	1	3.0	2.0	10.0	0.0	0.0
4166.667	300.0	100.0	100.0	0	0.0	0.0	0.154	1.0	97.077614	3.839	1	3.0	2.0	10.0	0.0	0.0
4166.667	300.0	100.0	100.0	0	0.0	0.0	0.152	1.0	97.1802	3.839	1	3.0	2.0	12.0	0.0	0.0
4166.667	300.0	100.0	100.0	0	0.0	0.0	0.151	1.0	96.65375	3.885	1	3.0	2.0	12.0	0.0	0.0
4166.667	300.0	100.0	100.0	0	0.0	0.0	0.149	1.0	96.65375	3.924	1	3.0	2.0	12.0	0.0	0.0
4166.667	300.0	100.0	100.0	0	0.0	0.0	0.147	1.0	96.978935	3.924	1	3.0	2.0	12.0	0.0	0.0
4166.667	300.0	100.0	100.0	0	0.0	0.0	0.146	1.0	96.978935	3.941	1	3.0	2.0	12.0	0.0	0.0
4166.667	300.0	100.0	100.0	0	0.0	0.0	0.144	1.0	96.43959	3.941	1	3.0	2.0	12.0	0.0	0.0
4166.667	300.0	100.0	100.0	0	0.0	0.0	0.143	1.0	96.24189	3.972	1	3.0	2.0	12.0	0.0	0.0
4166.667	300.0	100.0	100.0	0	0.0	0.0	0.141	1.0	96.24189	3.987	1	3.0	2.0	12.0	0.0	0.0
4166.667	300.0	100.0	100.0	0	0.0	0.0	0.14	1.0	95.94153	3.987	1	3.0	2.0	12.0	0.0	0.0
4166.667	300.0	100.0	100.0	0	0.0	0.0	0.138	1.0	95.87364	4.011	1	3.0	2.0	12.0	0.0	0.0
4166.667	300.0	100.0	100.0	0	0.0	0.0	0.137	1.0	95.87364	4.011	1	3.0	2.0	12.0	0.0	0.0
4166.667	300.0	100.0	100.0	0	0.0	0.0	0.135	1.0	96.22239	4.023	1	3.0	2.0	12.0	0.0	0.0
4166.667	300.0	100.0	100.0	0	0.0	0.0	0.134	1.0	96.22239	4.044	1	3.0	2.0	12.0	0.0	0.0
4166.667	300.0	100.0	100.0	0	0.0	0.0	0.133	1.0	96.12702	4.044	1	3.0	2.0	12.0	0.0	0.0
4166.667	300.0	100.0	100.0	0	0.0	0.0	0.132	1.0	95.60179	4.052	1	3.0	2.0	12.0	0.0	0.0
4166.667	300.0	100.0	100.0	0	0.0	0.0	0.13	1.0	95.60179	4.068	1	3.0	2.0	12.0	0.0	0.0
4166.667	300.0	100.0	100.0	0	0.0	0.0	0.129	1.0	96.27694	4.068	1	3.0	2.0	12.0	0.0	0.0
4166.667	300.0	100.0	100.0	0	0.0	0.0	0.128	1.0	96.19759	4.075	1	3.0	2.0	12.0	0.0	0.0
4166.667	300.0	100.0	100.0	0	0.0	0.0	0.127	1.0	96.544075	4.075	1	3.0	2.0	12.0	0.0	0.0
4166.667	300.0	100.0	100.0	0	0.0	0.0	0.125	1.0	96.51041	4.088	1	3.0	2.0	12.0	0.0	0.0
4166.667	300.0	100.0	100.0	0	0.0	0.0	0.124	1.0	96.51041	4.094	1	3.0	2.0	12.0	0.0	0.0
4166.667	300.0	100.0	100.0	0	0.0	0.0	0.123	1.0	96.349144	4.094	1	3.0	2.0	12.0	0.0	0.0
4166.667	300.0	100.0	100.0	0	0.0	0.0	0.122	1.0	96.40159	4.105	1	3.0	2.0	12.0	0.0	0.0
4166.667	300.0	100.0	100.0	0	0.0	0.0	0.121	1.0	96.40159	4.113	1	3.0	2.0	12.0	0.0	0.0
4166.667	300.0	100.0	100.0	0	0.0	0.0	0.12	1.0	96.67057	4.113	1	3.0	2.0	12.0	0.0	0.0
4166.667	300.0	100.0	100.0	0	0.0	0.0	0.119	1.0	96.39183	4.117	1	3.0	2.0	12.0	0.0	0.0
4166.667	300.0	100.0	100.0	0	0.0	0.0	0.118	1.0	96.39183	4.117	1	3.0	2.0	12.0	0.0	0.0
4166.667	300.0	100.0	100.0	0	0.0	0.0	0.117	1.0	96.267044	4.126	1	3.0	2.0	12.0	0.0	0.0
4166.667	300.0	100.0	100.0	0	0.0	0.0	0.116	1.0	96.267044	4.128	1	3.0	2.0	12.0	0.0	0.0
4166.667	300.0	100.0	100.0	0	0.0	0.0	0.115	1.0	96.541824	4.128	1	3.0	2.0	12.0	0.0	0.0
4166.667	300.0	100.0	100.0	0	0.0	0.0	0.114	1.0	97.90759	4.134	1	3.0	2.0	12.0	0.0	0.0
4166.667	300.0	100.0	100.0	0	0.0	0.0	0.113	1.0	97.90759	4.136	1	3.0	2.0	12.0	0.0	0.0
4166.667	300.0	100.0	100.0	0	0.0	0.0	0.112	1.0	98.06327	4.136	1	3.0	2.0	12.0	0.0	0.0
4166.667	300.0	100.0	100.0	0	0.0	0.0	0.111	1.0	98.09027	4.142	1	3.0	2.0	12.0	0.0	0.0
4166.667	300.0	100.0	100.0	0	0.0	0.0	0.11	1.0	98.09027	4.142	1	3.0	2.0	12.0	0.0	0.0
4166.667	300.0	100.0	100.0	0	0.0	0.0	0.109	1.0	97.699295	4.144	1	3.0	2.0	12.0	0.0	0.0
4166.667	300.0	100.0	100.0	0	0.0	0.0	0.108	1.0	97.699295	4.147	1	3.0	2.0	12.0	0.0	0.0
4166.667	300.0	100.0	100.0	0	0.0	0.0	0.107	1.0	97.72983	4.147	1	3.0	2.0	12.0	0.0	0.0
4166.667	300.0	100.0	100.0	0	0.0	0.0	0.106	1.0	97.75379	4.15	1	3.0	2.0	12.0	0.0	0.0
4166.667	300.0	100.0	100.0	0	0.0	0.0	0.105	1.0	97.75379	4.151	1	3.0	2.0	12.0	0.0	0.0
4166.667	300.0	100.0	100.0	0	0.0	0.0	0.104	1.0	97.76271	4.151	1	3.0	2.0	12.0	0.0	0.0
4166.667	300.0	100.0	100.0	0	0.0	0.0	0.103	1.0	96.851395	4.154	1	3.0	2.0	12.0	0.0	0.0
4166.667	300.0	100.0	100.0	0	0.0	0.0	0.102	1.0	96.851395	4.154	1	3.0	2.0	12.0	0.0	0.0
4166.667	300.0	100.0	100.0	0	0.0	0.0	0.101	1.0	97.278786	4.155	1	3.0	2.0	12.0	0.0	0.0
4166.667	300.0	100.0	100.0	0	0.0	0.0	0.1	1.0	98.0499	4.157	1	3.0	2.0	12.0	0.0	0.0
4166.667	300.0	100.0	100.0	0	0.0	0.0	0.099	1.0	97.60231	4.157	1	3.0	2.0	12.0	0.0	0.0
4166.667	300.0	100.0	100.0	0	0.0	0.0	0.099	1.0	96.9587	4.16	1	3.0	2.0	12.0	0.0	0.0
4166.667	300.0	100.0	100.0	0	0.0	0.0	0.098	1.0	96.57966	4.161	1	3.0	2.0	12.0	0.0	0.0
4166.667	300.0	100.0	100.0	0	0.0	0.0	0.096	1.0	96.612495	4.161	1	3.0	2.0	12.0	0.0	0.0
4166.667	300.0	100.0	100.0	0	0.0	0.0	0.096	1.0	96.050835	4.162	1	3.0	2.0	12.0	0.0	0.0
4166.667	300.0	100.0	100.0	0	0.0	0.0	0.095	1.0	95.55902	4.163	1	3.0	2.0	12.0	0.0	0.0
4166.667	300.0	100.0	100.0	1	0.0	0.0	0.094	1.0	95.73958	4.163	1	3.0	2.0	12.0	0.0	0.0
4166.667	300.0	100.0	100.0	1	0.0	0.0	0.093	1.0	95.73958	4.164	1	3.0	2.0	12.0	0.0	0.0
4166.667	300.0	100.0	100.0	1	0.0	0.0	0.092	1.0	96.02237	4.164	1	3.0	2.0	12.0	0.0	0.0
4166.667	300.0	100.0	100.0	1	0.0	0.0	0.091	1.0	96.69221	4.165	1	3.0	2.0	12.0	0.0	0.0
4166.667	300.0	100.0	100.0	1	0.0	0.0	0.09	1.0	96.69221	4.165	1	3.0	2.0	12.0	0.0	0.0
4166.667	300.0	100.0	100.0	1	0.0	0.0	0.09	1.0	97.14479	4.165	1	3.0	2.0	12.0	0.0	0.0
4166.667	300.0	100.0	100.0	1	0.0	0.0	0.089	1.0	97.049355	4.166	1	3.0	2.0	12.0	0.0	0.0
4166.667	300.0	100.0	100.0	1	0.0	0.0	0.088	1.0	97.049355	4.166	1	3.0	2.0	12.0	0.0	0.0
4166.667	300.0	100.0	100.0	1	0.0	0.0	0.088	1.0	96.37683	4.166	1	3.0	2.0	12.0	0.0	0.0
4166.667	300.0	100.0	100.0	1	0.0	0.0	0.087	1.0	96.37683	4.166	1	3.0	2.0	12.0	0.0	0.0
4166.667	300.0	100.0	100.0	1	0.0	0.0	0.086	1.0	97.48207	4.166	1	3.0	2.0	12.0	0.0	0.0
4166.667	300.0	100.0	100.0	1	0.0	0.0	0.085	1.0	96.96087	4.167	1	3.0	2.0	12.0	0.0	0.0
4166.667	300.0	100.0	100.0	1	0.0	0.0	0.084	1.0	96.96087	4.167	1	3.0	2.0	12.0	0.0	0.0
4166.667	300.0	100.0	100.0	1	0.0	0.0	0.084	1.0	96.2066	4.167	1	3.0	2.0	12.0	0.0	0.0
4166.667	300.0	100.0	100.0	1	0.0	0.0	0.083	1.0	96.28491	4.167	1	3.0	2.0	12.0	0.0	0.0
4166.667	300.0	100.0	100.0	1	0.0	0.0	0.082	1.0	96.28491	4.167	1	3.0	2.0	12.0	0.0	0.0
4166.667	300.0	100.0	100.0	1	0.0	0.0	0.081	1.0	97.19722	4.168	1	3.0	2.0	12.0	0.0	0.0
4166.667	300.0	100.0	100.0	1	0.0	0.0	0.08	1.0	97.19722	4.168	1	3.0	2.0	12.0	0.0	0.0
4166.667	300.0	100.0	100.0	1	0.0	0.0	0.079	1.0	97.49166	4.168	1	3.0	2.0	12.0	0.0	0.0
4166.667	300.0	100.0	100.0	1	0.0	0.0	0.078	1.0	96.91435	4.168	1	3.0	2.0	12.0	0.0	0.0
4166.667	300.0	100.0	100.0	1	0.0	0.0	0.077	1.0	96.91435	4.168	1	3.0	2.0	12.0	0.0	0.0
4166.667	300.0	100.0	100.0	1	0.0	0.0	0.077	1.0	97.21251	4.168	1	3.0	2.0	12.0	0.0	0.0
4166.667	300.0	100.0	100.0	1	0.0	0.0	0.076	1.0	97.68411	4.169	1	3.0	2.0	12.0	0.0	0.0
4166.667	300.0	100.0	100.0	1	0.0	0.0	0.074	1.0	97.68411	4.169	1	3.0	2.0	12.0	0.0	0.0
4166.667	300.0	100.0	100.0	1	0.0	0.0	0.073	1.0	97.45904	4.169	1	3.0	2.0	12.0	0.0	0.0
4166.667	300.0	100.0	100.0	1	0.0	0.0	0.072	1.0	97.45904	4.169	1	3.0	2.0	12.0	0.0	0.0
4166.667	300.0	100.0	100.0	1	0.0	0.0	0.07	1.0	97.35263	4.169	1	3.0	2.0	12.0	0.0	0.0
4166.667	300.0	100.0	100.0	1	0.0	0.0	0.069	1.0	97.31851	4.169	1	3.0	2.0	12.0	0.0	0.0
4166.667	300.0	100.0	100.0	1	0.0	0.0	0.067	1.0	97.31851	4.169	1	3.0	2.0	12.0	0.0	0.0
4166.667	300.0	100.0	100.0	1	0.0	0.0	0.066	1.0	95.34487	4.169	1	3.0	2.0	12.0	0.0	0.0
4166.667	300.0	100.0	100.0	1	0.0	0.0	0.064	1.0	95.54059	4.169	1	3.0	2.0	12.0	0.0	0.0
4166.667	300.0	100.0	100.0	1	0.0	0.0	0.063	1.0	95.54059	4.17	1	3.0	2.0	12.0	0.0	0.0
4166.667	300.0	100.0	100.0	1	0.0	0.0	0.061	1.0	97.4061	4.17	1	3.0	2.0	12.0	0.0	0.0
4166.667	300.0	100.0	100.0	1	0.0	0.0	0.06	1.0	97.4061	4.17	1	3.0	2.0	12.0	0.0	0.0
4166.667	300.0	100.0	100.0	1	0.0	0.0	0.058	1.0	97.070114	4.17	1	3.0	2.0	12.0	0.0	0.0
4166.667	300.0	100.0	100.0	1	0.0	0.0	0.057	1.0	96.163574	4.17	1	3.0	2.0	12.0	0.0	0.0
4166.667	300.0	100.0	100.0	1	0.0	0.0	0.055	1.0	96.163574	4.17	1	3.0	2.0	12.0	0.0	0.0
4166.667	300.0	100.0	100.0	1	0.0	0.0	0.053	1.0	96.303116	4.17	1	3.0	2.0	12.0	0.0	0.0
4166.667	300.0	100.0	100.0	1	0.0	0.0	0.052	1.0	96.09582	4.17	1	3.0	2.0	12.0	0.0	0.0
4166.667	300.0	100.0	100.0	1	0.0	0.0	0.05	1.0	96.09582	4.17	1	3.0	2.0	12.0	0.0	0.0
4166.667	300.0	100.0	100.0	1	0.0	0.0	0.048	1.0	97.23148	4.17	1	3.0	2.0	12.0	0.0	0.0
4166.667	300.0	100.0	100.0	1	0.0	0.0	0.047	1.0	97.23148	4.17	1	3.0	2.0	12.0	0.0	0.0
4166.667	300.0	100.0	100.0	1	0.0	0.0	0.045	1.0	96.723816	4.17	1	3.0	2.0	12.0	0.0	0.0
4166.667	300.0	100.0	100.0	1	0.0	0.0	0.043	1.0	95.33849	4.17	1	3.0	2.0	12.0	0.0	0.0
4166.667	300.0	100.0	100.0	1	0.0	0.0	0.042	1.0	95.33849	4.17	1	3.0	2.0	12.0	0.0	0.0
4166.667	300.0	100.0	100.0	1	0.0	0.0	0.04	1.0	95.65039	4.17	1	3.0	2.0	12.0	0.0	0.0
4166.667	300.0	100.0	100.0	1	0.0	0.0	0.039	1.0	95.22986	4.17	1	3.0	2.0	12.0	0.0	0.0
4166.667	300.0	100.0	100.0	1	0.0	0.0	0.037	1.0	95.22986	4.17	1	3.0	2.0	12.0	0.0	0.0
4166.667	300.0	100.0	100.0	1	0.0	0.0	0.035	1.0	95.60836	4.17	1	3.0	2.0	12.0	0.0	0.0
4166.667	300.0	100.0	100.0	1	0.0	0.0	0.034	1.0	95.60836	4.17	1	3.0	2.0	12.0	0.0	0.0
4166.667	300.0	100.0	100.0	1	0.0	0.0	0.032	1.0	96.038	4.17	1	3.0	2.0	12.0	0.0	0.0
4166.667	300.0	100.0	100.0	1	0.0	0.0	0.031	1.0	96.16025	4.17	1	3.0	2.0	12.0	0.0	0.0
4166.667	300.0	100.0	100.0	1	0.0	0.0	0.029	1.0	96.16025	4.17	1	3.0	2.0	12.0	0.0	0.0
4166.667	300.0	100.0	100.0	1	0.0	0.0	0.028	1.0	95.14724	4.17	1	3.0	2.0	12.0	0.0	0.0
4166.667	300.0	100.0	100.0	1	0.0	0.0	0.027	1.0	95.274	4.17	1	3.0	2.0	12.0	0.0	0.0
4166.667	300.0	100.0	100.0	1	0.0	0.0	0.025	1.0	95.274	4.17	1	3.0	2.0	12.0	0.0	0.0
4166.667	300.0	100.0	100.0	1	0.0	0.0	0.024	1.0	94.740814	4.17	1	3.0	2.0	12.0	0.0	0.0
4166.667	300.0	100.0	100.0	1	0.0	0.0	0.023	1.0	94.740814	4.17	1	3.0	2.0	12.0	0.0	0.0
4166.667	300.0	100.0	100.0	1	0.0	0.0	0.022	1.0	95.258156	4.17	1	3.0	2.0	12.0	0.0	0.0
4166.667	300.0	100.0	100.0	1	0.0	0.0	0.021	1.0	95.25636	4.17	1	3.0	2.0	12.0	0.0	0.0
4166.667	300.0	100.0	100.0	1	0.0	0.0	0.02	1.0	95.25636	4.17	1	3.0	2.0	12.0	0.0	0.0
4166.667	300.0	100.0	100.0	1	0.0	0.0	0.019	1.0	95.30555	4.17	1	3.0	2.0	12.0	0.0	0.0
4166.667	300.0	100.0	100.0	1	0.0	0.0	0.018	1.0	96.33776	4.17	1	3.0	2.0	12.0	0.0	0.0
4166.667	300.0	100.0	100.0	1	0.0	0.0	0.017	1.0	96.33776	4.17	1	3.0	2.0	12.0	0.0	0.0
4166.667	300.0	100.0	100.0	1	0.0	0.0	0.016	1.0	96.43456	4.17	1	3.0	2.0	12.0	0.0	0.0
[truncated: 13,869 more rows]
