# Supplementary material for: Just noticeable differences for elbow joint torque feedback
Source: Sci Rep. 2021 Dec 7;11:23553. doi: 10.1038/s41598-021-02630-3 (PMC8651665; doi:10.1038/s41598-021-02630-3)
Supplement: Supplementary file 2 — Supplementary Information. [file 41598_2021_2630_MOESM2_ESM.zip › SupplementaryData_ScientificReports_KimAsbeck2021/S14_S2A.csv]

data 1	data 2	data 3	data 4	data 5	data 6	data 7	data 8	data 9	data 10	data 11	data 12	data 13	data 14	data 15	data 16	data 17
0.0	0.0	100.0	100.0	2	0.0	0.0	0.059	1.0	95.03468	0.0	1	0.0	0.0	0.0	0.0	0.0
0.0	0.0	100.0	100.0	2	0.0	0.0	0.062	1.0	95.546844	0.0	1	0.0	0.0	0.0	0.0	0.0
0.0	0.0	100.0	100.0	2	0.0	0.0	0.066	1.0	95.546844	0.0	1	0.0	0.0	0.0	0.0	0.0
0.0	0.0	100.0	100.0	2	0.0	0.0	0.069	1.0	94.994606	0.0	1	0.0	0.0	0.0	0.0	0.0
0.0	0.0	100.0	100.0	2	0.0	0.0	0.072	1.0	94.994606	0.0	1	0.0	0.0	0.0	0.0	0.0
0.0	0.0	100.0	100.0	2	0.0	0.0	0.076	1.0	94.8609	0.0	1	0.0	0.0	0.0	0.0	0.0
0.0	0.0	100.0	100.0	2	0.0	0.0	0.079	1.0	94.888275	0.0	1	0.0	0.0	0.0	0.0	0.0
0.0	0.0	100.0	100.0	2	0.0	0.0	0.083	1.0	94.888275	0.0	1	0.0	0.0	0.0	0.0	0.0
0.0	0.0	100.0	100.0	2	0.0	0.0	0.086	1.0	95.23809	0.0	1	0.0	0.0	0.0	0.0	0.0
0.0	0.0	100.0	100.0	2	0.0	0.0	0.089	1.0	95.45998	0.0	1	0.0	0.0	0.0	0.0	0.0
0.0	0.0	100.0	100.0	2	0.0	0.0	0.092	1.0	95.45998	0.0	1	0.0	0.0	0.0	0.0	0.0
0.0	0.0	100.0	100.0	2	0.0	0.0	0.096	1.0	96.06603	0.0	1	0.0	0.0	0.0	0.0	0.0
0.0	0.0	100.0	100.0	2	0.0	0.0	0.099	1.0	96.06603	0.0	1	0.0	0.0	0.0	0.0	0.0
0.0	0.0	100.0	100.0	2	0.0	0.0	0.102	1.0	96.953575	0.0	1	0.0	0.0	0.0	0.0	0.0
0.0	0.0	100.0	100.0	2	0.0	0.0	0.105	1.0	96.53628	0.0	1	0.0	0.0	0.0	0.0	0.0
0.0	0.0	100.0	100.0	2	0.0	0.0	0.108	1.0	96.53628	0.0	1	0.0	0.0	0.0	0.0	0.0
0.0	0.0	100.0	100.0	2	0.0	0.0	0.111	1.0	95.73797	0.0	1	0.0	0.0	0.0	0.0	0.0
0.0	0.0	100.0	100.0	2	0.0	0.0	0.114	1.0	97.05976	0.0	1	0.0	0.0	0.0	0.0	0.0
0.0	0.0	100.0	100.0	2	0.0	0.0	0.117	1.0	97.05976	0.0	1	0.0	0.0	0.0	0.0	0.0
0.0	0.0	100.0	100.0	2	0.0	0.0	0.12	1.0	96.4162	0.0	1	0.0	0.0	0.0	0.0	0.0
0.0	0.0	100.0	100.0	2	0.0	0.0	0.123	1.0	96.4162	0.0	1	0.0	0.0	0.0	0.0	0.0
0.0	0.0	100.0	100.0	2	0.0	0.0	0.126	1.0	96.60605	0.0	1	0.0	0.0	0.0	0.0	0.0
0.0	0.0	100.0	100.0	2	0.0	0.0	0.129	1.0	96.10092	0.0	1	0.0	0.0	0.0	0.0	0.0
0.0	0.0	100.0	100.0	2	0.0	0.0	0.132	1.0	96.10092	0.0	1	0.0	0.0	0.0	0.0	0.0
0.0	0.0	100.0	100.0	2	0.0	0.0	0.135	1.0	96.39666	0.0	1	0.0	0.0	0.0	0.0	0.0
0.0	0.0	100.0	100.0	2	0.0	0.0	0.138	1.0	96.44642	0.0	1	0.0	0.0	0.0	0.0	0.0
0.0	0.0	100.0	100.0	2	0.0	0.0	0.14	1.0	96.44642	0.0	1	0.0	0.0	0.0	0.0	0.0
0.0	0.0	100.0	100.0	2	0.0	0.0	0.143	1.0	95.70438	0.0	1	0.0	0.0	0.0	0.0	0.0
0.0	0.0	100.0	100.0	2	0.0	0.0	0.146	1.0	95.70438	0.0	1	0.0	0.0	0.0	0.0	0.0
0.0	0.0	100.0	100.0	2	0.0	0.0	0.149	1.0	94.84004	0.0	1	0.0	0.0	0.0	0.0	0.0
0.0	0.0	100.0	100.0	2	0.0	0.0	0.152	1.0	95.084	0.0	1	0.0	0.0	0.0	0.0	0.0
0.0	0.0	100.0	100.0	2	0.0	0.0	0.155	1.0	95.084	0.0	1	0.0	0.0	0.0	0.0	0.0
0.0	0.0	100.0	100.0	2	0.0	0.0	0.158	1.0	94.96974	0.0	1	0.0	0.0	0.0	0.0	0.0
0.0	0.0	100.0	100.0	2	0.0	0.0	0.161	1.0	95.60701	0.0	1	0.0	0.0	0.0	0.0	0.0
0.0	0.0	100.0	100.0	2	0.0	0.0	0.164	1.0	95.60701	0.0	1	0.0	0.0	0.0	0.0	0.0
0.0	0.0	100.0	100.0	2	0.0	0.0	0.167	1.0	95.0943	0.0	1	0.0	0.0	0.0	0.0	0.0
0.0	0.0	100.0	100.0	2	0.0	0.0	0.169	1.0	95.0943	0.0	1	0.0	0.0	0.0	0.0	0.0
0.0	0.0	100.0	100.0	2	0.0	0.0	0.172	1.0	95.428635	0.0	1	0.0	0.0	0.0	0.0	0.0
0.0	0.0	100.0	100.0	2	0.0	0.0	0.174	1.0	95.94369	0.0	1	0.0	0.0	0.0	0.0	0.0
0.0	0.0	100.0	100.0	2	0.0	0.0	0.177	1.0	95.94369	0.0	1	0.0	0.0	0.0	0.0	0.0
0.0	0.0	100.0	100.0	2	0.0	0.0	0.179	1.0	95.50757	0.0	1	0.0	0.0	0.0	0.0	0.0
0.0	0.0	100.0	100.0	2	0.0	0.0	0.181	1.0	96.27744	0.0	1	0.0	0.0	0.0	0.0	0.0
0.0	0.0	100.0	100.0	2	0.0	0.0	0.183	1.0	96.27744	0.0	1	0.0	0.0	0.0	0.0	0.0
0.0	0.0	100.0	100.0	2	0.0	0.0	0.185	1.0	96.90132	0.0	1	0.0	0.0	0.0	0.0	0.0
0.0	0.0	100.0	100.0	2	0.0	0.0	0.186	1.0	96.90132	0.0	1	0.0	0.0	0.0	0.0	0.0
0.0	0.0	100.0	100.0	2	0.0	0.0	0.188	1.0	97.18811	0.0	1	0.0	0.0	0.0	0.0	0.0
0.0	0.0	100.0	100.0	2	0.0	0.0	0.189	1.0	96.55526	0.0	1	0.0	0.0	0.0	0.0	0.0
0.0	0.0	100.0	100.0	2	0.0	0.0	0.19	1.0	96.55526	0.0	1	0.0	0.0	0.0	0.0	0.0
0.0	0.0	100.0	100.0	2	0.0	0.0	0.191	1.0	97.42915	0.0	1	0.0	0.0	0.0	0.0	0.0
0.0	0.0	100.0	100.0	2	0.0	0.0	0.191	1.0	97.666695	0.0	1	0.0	0.0	0.0	0.0	0.0
0.0	0.0	100.0	100.0	2	0.0	0.0	0.191	1.0	97.379036	0.0	1	0.0	0.0	0.0	0.0	0.0
0.0	0.0	100.0	100.0	2	0.0	0.0	0.191	1.0	97.11191	0.0	1	0.0	0.0	0.0	0.0	0.0
0.0	0.0	100.0	100.0	2	0.0	0.0	0.191	1.0	97.609184	0.0	1	0.0	0.0	0.0	0.0	0.0
0.0	0.0	100.0	100.0	2	0.0	0.0	0.191	1.0	97.609184	0.0	1	0.0	0.0	0.0	0.0	0.0
0.0	0.0	100.0	100.0	2	0.0	0.0	0.19	1.0	98.04128	0.0	1	0.0	0.0	8.0	0.0	0.0
0.0	0.0	100.0	100.0	2	0.0	0.0	0.19	1.0	98.04128	0.0	1	0.0	0.0	8.0	0.0	0.0
0.0	0.0	100.0	100.0	2	0.0	0.0	0.189	0.0	98.50329	0.0	1	0.0	0.0	0.0	0.0	0.0
0.0	0.0	100.0	100.0	2	0.0	0.0	0.188	0.0	98.54547	0.0	1	0.0	0.0	0.0	0.0	0.0
0.0	0.0	100.0	100.0	2	0.0	0.0	0.187	0.0	98.54547	0.0	1	0.0	0.0	0.0	0.0	0.0
0.0	0.0	100.0	100.0	2	0.0	0.0	0.185	0.0	97.172714	0.0	1	0.0	0.0	0.0	0.0	0.0
0.0	0.0	100.0	100.0	2	0.0	0.0	0.184	0.0	96.55048	0.0	1	0.0	0.0	0.0	0.0	0.0
0.0	0.0	100.0	100.0	2	0.0	0.0	0.182	0.0	96.55048	0.0	1	0.0	0.0	0.0	0.0	0.0
0.0	0.0	100.0	100.0	2	0.0	0.0	0.18	0.0	97.10935	0.0	1	0.0	0.0	0.0	0.0	0.0
0.0	0.0	100.0	100.0	2	0.0	0.0	0.178	0.0	97.10935	0.0	1	0.0	0.0	0.0	0.0	0.0
0.0	0.0	100.0	100.0	2	0.0	0.0	0.176	0.0	98.11368	0.0	1	0.0	0.0	0.0	0.0	0.0
0.0	0.0	100.0	100.0	2	0.0	0.0	0.174	0.0	97.44613	0.0	1	0.0	0.0	0.0	0.0	0.0
0.0	0.0	100.0	100.0	2	0.0	0.0	0.172	0.0	97.44613	0.0	1	0.0	0.0	0.0	0.0	0.0
0.0	0.0	100.0	100.0	2	0.0	0.0	0.169	0.0	97.84042	0.0	1	0.0	0.0	0.0	0.0	0.0
0.0	0.0	100.0	100.0	2	0.0	0.0	0.166	0.0	97.42278	0.0	1	0.0	0.0	0.0	0.0	0.0
0.0	0.0	100.0	100.0	2	0.0	0.0	0.163	0.0	97.42278	0.0	1	0.0	0.0	0.0	0.0	0.0
0.0	0.0	100.0	100.0	2	0.0	0.0	0.16	0.0	97.85082	0.0	1	0.0	0.0	0.0	0.0	0.0
0.0	0.0	100.0	100.0	2	0.0	0.0	0.157	0.0	97.85082	0.0	1	0.0	0.0	0.0	0.0	0.0
0.0	0.0	100.0	100.0	2	0.0	0.0	0.153	0.0	98.17865	0.0	1	0.0	0.0	0.0	0.0	0.0
0.0	0.0	100.0	100.0	2	0.0	0.0	0.149	0.0	98.24961	0.0	1	0.0	0.0	0.0	0.0	0.0
0.0	0.0	100.0	100.0	2	0.0	0.0	0.145	0.0	98.24961	0.0	1	0.0	0.0	0.0	0.0	0.0
0.0	0.0	100.0	100.0	2	0.0	0.0	0.14	0.0	98.382515	0.0	1	0.0	0.0	0.0	0.0	0.0
0.0	0.0	100.0	100.0	2	0.0	0.0	0.136	0.0	97.3191	0.0	1	0.0	0.0	0.0	0.0	0.0
0.0	0.0	100.0	100.0	2	0.0	0.0	0.131	0.0	97.3191	0.0	1	0.0	0.0	0.0	0.0	0.0
0.0	0.0	100.0	100.0	2	0.0	0.0	0.126	0.0	97.37823	0.0	1	0.0	0.0	0.0	0.0	0.0
0.0	0.0	100.0	100.0	2	0.0	0.0	0.122	0.0	97.37823	0.0	1	0.0	0.0	0.0	0.0	0.0
0.0	0.0	100.0	100.0	2	0.0	0.0	0.117	0.0	96.50119	0.0	1	0.0	0.0	0.0	0.0	0.0
0.0	0.0	100.0	100.0	2	0.0	0.0	0.112	0.0	97.682045	0.0	1	0.0	0.0	0.0	0.0	0.0
0.0	0.0	100.0	100.0	2	0.0	0.0	0.107	0.0	97.682045	0.0	1	0.0	0.0	0.0	0.0	0.0
0.0	0.0	100.0	100.0	2	0.0	0.0	0.103	0.0	97.41828	0.0	1	0.0	0.0	0.0	0.0	0.0
0.0	0.0	100.0	100.0	2	0.0	0.0	0.098	0.0	97.74295	0.0	1	0.0	0.0	0.0	0.0	0.0
0.0	0.0	100.0	100.0	2	0.0	0.0	0.094	0.0	97.74295	0.0	1	0.0	0.0	0.0	0.0	0.0
0.0	0.0	100.0	100.0	2	0.0	0.0	0.09	0.0	98.32496	0.0	1	0.0	0.0	0.0	0.0	0.0
0.0	0.0	100.0	100.0	2	0.0	0.0	0.086	0.0	98.06527	0.0	1	0.0	0.0	0.0	0.0	0.0
0.0	0.0	100.0	100.0	2	0.0	0.0	0.082	0.0	98.26923	0.0	1	0.0	0.0	0.0	0.0	0.0
0.0	0.0	100.0	100.0	2	0.0	0.0	0.078	0.0	98.8191	0.0	1	0.0	0.0	0.0	0.0	0.0
0.0	0.0	100.0	100.0	2	0.0	0.0	0.074	0.0	97.84601	0.0	1	0.0	0.0	0.0	0.0	0.0
0.0	0.0	100.0	100.0	2	0.0	0.0	0.071	0.0	98.0855	0.0	1	0.0	0.0	0.0	0.0	0.0
0.0	0.0	100.0	100.0	2	0.0	0.0	0.067	0.0	97.82867	0.0	1	0.0	0.0	0.0	0.0	0.0
0.0	0.0	100.0	100.0	2	0.0	0.0	0.063	0.0	97.82867	0.0	1	0.0	0.0	0.0	0.0	0.0
0.0	0.0	100.0	100.0	2	0.0	0.0	0.06	0.0	97.46167	0.0	1	0.0	0.0	0.0	0.0	0.0
0.0	0.0	100.0	100.0	2	0.0	0.0	0.057	0.0	97.46167	0.0	1	0.0	0.0	0.0	0.0	0.0
0.0	0.0	100.0	100.0	2	0.0	0.0	0.054	0.0	98.36374	0.0	1	0.0	0.0	0.0	0.0	0.0
0.0	0.0	100.0	100.0	2	0.0	0.0	0.051	0.0	97.495926	0.0	1	0.0	0.0	0.0	0.0	0.0
0.0	0.0	100.0	100.0	2	0.0	0.0	0.049	0.0	97.495926	0.0	1	0.0	0.0	0.0	0.0	0.0
0.0	0.0	100.0	100.0	2	0.0	0.0	0.046	0.0	97.2798	0.0	1	0.0	0.0	0.0	0.0	0.0
0.0	0.0	100.0	100.0	2	0.0	0.0	0.043	0.0	96.715294	0.0	1	0.0	0.0	0.0	0.0	0.0
0.0	0.0	100.0	100.0	2	0.0	0.0	0.04	0.0	96.715294	0.0	1	0.0	0.0	0.0	0.0	0.0
0.0	0.0	100.0	100.0	2	0.0	0.0	0.038	0.0	96.85881	0.0	1	0.0	0.0	0.0	0.0	0.0
0.0	0.0	100.0	100.0	2	0.0	0.0	0.035	0.0	96.85881	0.0	1	0.0	0.0	0.0	0.0	0.0
0.0	0.0	100.0	100.0	2	0.0	0.0	0.033	0.0	97.672325	0.0	1	0.0	0.0	0.0	0.0	0.0
0.0	0.0	100.0	100.0	2	0.0	0.0	0.03	0.0	96.19614	0.0	1	0.0	0.0	0.0	0.0	0.0
0.0	0.0	100.0	100.0	2	0.0	0.0	0.028	0.0	96.19614	0.0	1	0.0	0.0	0.0	0.0	0.0
0.0	0.0	100.0	100.0	2	0.0	0.0	0.025	0.0	95.58805	0.0	1	0.0	0.0	0.0	0.0	0.0
0.0	0.0	100.0	100.0	2	0.0	0.0	0.023	0.0	96.93185	0.0	1	0.0	0.0	0.0	0.0	0.0
0.0	0.0	100.0	100.0	2	0.0	0.0	0.021	0.0	96.93185	0.0	1	0.0	0.0	0.0	0.0	0.0
0.0	0.0	100.0	100.0	2	0.0	0.0	0.019	0.0	98.289566	0.0	1	0.0	0.0	0.0	0.0	0.0
0.0	0.0	100.0	100.0	2	0.0	0.0	0.016	0.0	98.289566	0.0	1	0.0	0.0	0.0	0.0	0.0
0.0	0.0	100.0	100.0	2	0.0	0.0	0.014	0.0	97.41946	0.0	1	0.0	0.0	0.0	0.0	0.0
0.0	0.0	100.0	100.0	2	0.0	0.0	0.012	0.0	97.21944	0.0	1	0.0	0.0	0.0	0.0	0.0
0.0	0.0	100.0	100.0	2	0.0	0.0	0.009	0.0	97.21944	0.0	1	0.0	0.0	0.0	0.0	0.0
0.0	0.0	100.0	100.0	2	0.0	0.0	0.007	0.0	96.99597	0.0	1	0.0	0.0	0.0	0.0	0.0
0.0	0.0	100.0	100.0	2	0.0	0.0	0.005	0.0	97.19414	0.0	1	0.0	0.0	0.0	0.0	0.0
0.0	0.0	100.0	100.0	2	0.0	0.0	0.002	0.0	97.19414	0.0	1	0.0	0.0	0.0	0.0	0.0
0.0	0.0	100.0	100.0	2	0.0	0.0	0.0	0.0	96.46605	0.0	1	0.0	0.0	0.0	0.0	0.0
0.0	0.0	100.0	100.0	2	0.0	0.0	-0.001	0.0	96.46605	0.0	1	0.0	0.0	0.0	0.0	0.0
0.0	0.0	100.0	100.0	2	0.0	0.0	-0.004	0.0	96.99286	0.0	1	0.0	0.0	0.0	0.0	0.0
0.0	0.0	100.0	100.0	2	0.0	0.0	-0.006	0.0	97.75472	0.0	1	0.0	0.0	0.0	0.0	0.0
0.0	0.0	100.0	100.0	2	0.0	0.0	-0.009	0.0	97.75472	0.0	1	0.0	0.0	0.0	0.0	0.0
0.0	0.0	100.0	100.0	2	0.0	0.0	-0.011	0.0	97.67686	0.0	1	0.0	0.0	0.0	0.0	0.0
0.0	0.0	100.0	100.0	2	0.0	0.0	-0.013	0.0	97.9065	0.0	1	0.0	0.0	0.0	0.0	0.0
0.0	0.0	100.0	100.0	2	0.0	0.0	-0.015	0.0	97.9065	0.0	1	0.0	0.0	0.0	0.0	0.0
0.0	0.0	100.0	100.0	2	0.0	0.0	-0.018	0.0	97.97726	0.0	1	0.0	0.0	0.0	0.0	0.0
0.0	0.0	100.0	100.0	2	0.0	0.0	-0.02	0.0	97.97726	0.0	1	0.0	0.0	0.0	0.0	0.0
0.0	0.0	100.0	100.0	2	0.0	0.0	-0.022	0.0	97.529884	0.0	1	0.0	0.0	0.0	0.0	0.0
0.0	0.0	100.0	100.0	2	0.0	0.0	-0.024	0.0	96.911835	0.0	1	0.0	0.0	0.0	0.0	0.0
0.0	0.0	100.0	100.0	2	0.0	0.0	-0.026	0.0	96.911835	0.0	1	0.0	0.0	0.0	0.0	0.0
0.0	0.0	100.0	100.0	2	0.0	0.0	-0.028	0.0	96.16172	0.0	1	0.0	0.0	0.0	0.0	0.0
0.0	0.0	100.0	100.0	2	0.0	0.0	-0.03	0.0	96.66934	0.0	1	0.0	0.0	0.0	0.0	0.0
0.0	0.0	100.0	100.0	2	0.0	0.0	-0.032	0.0	96.66934	0.0	1	0.0	0.0	0.0	0.0	0.0
0.0	0.0	100.0	100.0	2	0.0	0.0	-0.034	0.0	96.40054	0.0	1	0.0	0.0	0.0	0.0	0.0
0.0	0.0	100.0	100.0	2	0.0	0.0	-0.036	0.0	96.40054	0.0	1	0.0	0.0	0.0	0.0	0.0
0.0	0.0	100.0	100.0	2	0.0	0.0	-0.038	0.0	96.31251	0.0	1	0.0	0.0	0.0	0.0	0.0
0.0	0.0	100.0	100.0	2	0.0	0.0	-0.04	0.0	95.63852	0.0	1	0.0	0.0	0.0	0.0	0.0
0.0	0.0	100.0	100.0	2	0.0	0.0	-0.041	0.0	95.63852	0.0	1	0.0	0.0	0.0	0.0	0.0
0.0	0.0	100.0	100.0	2	0.0	0.0	-0.043	0.0	96.11759	0.0	1	0.0	0.0	0.0	0.0	0.0
0.0	0.0	100.0	100.0	2	0.0	0.0	-0.045	0.0	95.965485	0.0	1	0.0	0.0	0.0	0.0	0.0
0.0	0.0	100.0	100.0	2	0.0	0.0	-0.046	0.0	95.965485	0.0	1	0.0	0.0	0.0	0.0	0.0
0.0	0.0	100.0	100.0	2	0.0	0.0	-0.048	0.0	95.44613	0.0	1	0.0	0.0	0.0	0.0	0.0
0.0	0.0	100.0	100.0	2	0.0	0.0	-0.05	0.0	95.44613	0.0	1	0.0	0.0	0.0	0.0	0.0
0.0	0.0	100.0	100.0	2	0.0	0.0	-0.051	0.0	95.674675	0.0	1	0.0	0.0	0.0	0.0	0.0
0.0	0.0	100.0	100.0	2	0.0	0.0	-0.053	0.0	96.474144	0.0	1	0.0	0.0	0.0	0.0	0.0
0.0	0.0	100.0	100.0	2	0.0	0.0	-0.054	0.0	95.93179	0.0	1	0.0	0.0	0.0	0.0	0.0
0.0	0.0	100.0	100.0	2	0.0	0.0	-0.056	0.0	95.88162	0.0	1	0.0	0.0	0.0	0.0	0.0
0.0	0.0	100.0	100.0	2	0.0	0.0	-0.057	0.0	95.96708	0.0	1	0.0	0.0	0.0	0.0	0.0
0.0	0.0	100.0	100.0	2	0.0	0.0	-0.059	0.0	95.31072	0.0	1	0.0	0.0	0.0	0.0	0.0
0.0	0.0	100.0	100.0	2	0.0	0.0	-0.06	0.0	94.93605	0.0	1	0.0	0.0	0.0	0.0	0.0
0.0	0.0	100.0	100.0	2	0.0	0.0	-0.061	0.0	94.93605	0.0	1	0.0	0.0	0.0	0.0	0.0
0.0	0.0	100.0	100.0	2	0.0	0.0	-0.062	0.0	96.28717	0.0	1	0.0	0.0	0.0	0.0	0.0
0.0	0.0	100.0	100.0	2	0.0	0.0	-0.062	0.0	95.90234	0.0	1	0.0	0.0	0.0	0.0	0.0
0.0	0.0	100.0	100.0	2	0.0	0.0	-0.062	0.0	95.90234	0.0	1	0.0	0.0	0.0	0.0	0.0
0.0	0.0	100.0	100.0	2	0.0	0.0	-0.062	0.0	95.9656	0.0	1	0.0	0.0	0.0	0.0	0.0
0.0	0.0	100.0	100.0	2	0.0	0.0	-0.063	0.0	96.250084	0.0	1	0.0	0.0	0.0	0.0	0.0
0.0	0.0	100.0	100.0	2	0.0	0.0	-0.063	0.0	96.250084	0.0	1	0.0	0.0	0.0	0.0	0.0
0.0	0.0	100.0	100.0	2	0.0	0.0	-0.063	0.0	96.20006	0.0	1	0.0	0.0	0.0	0.0	0.0
0.0	0.0	100.0	100.0	2	0.0	0.0	-0.063	0.0	96.20006	0.0	1	0.0	0.0	0.0	0.0	0.0
0.0	0.0	100.0	100.0	2	0.0	0.0	-0.063	0.0	96.188934	0.0	1	0.0	0.0	0.0	0.0	0.0
0.0	0.0	100.0	100.0	2	0.0	0.0	-0.063	0.0	95.88841	0.0	1	0.0	0.0	0.0	0.0	0.0
0.0	0.0	100.0	100.0	2	0.0	0.0	-0.063	0.0	95.88841	0.0	1	0.0	0.0	0.0	0.0	0.0
0.0	0.0	100.0	100.0	2	0.0	0.0	-0.062	0.0	95.861305	0.0	1	0.0	0.0	1.0	0.0	0.0
0.0	0.0	100.0	100.0	2	0.0	0.0	-0.062	0.0	96.844765	0.0	1	0.0	0.0	2.0	0.0	0.0
0.0	0.0	100.0	100.0	2	0.0	0.0	-0.061	0.0	96.844765	0.0	1	0.0	0.0	4.0	0.0	0.0
12500.001	900.0	100.0	100.0	2	0.0	0.0	-0.059	0.0	97.34265	0.0	1	0.0	0.0	4.0	0.0	0.0
12500.001	900.0	100.0	100.0	2	0.0	0.0	-0.057	0.0	96.53119	0.0	1	0.0	0.0	4.0	0.0	0.0
12500.001	900.0	100.0	100.0	2	0.0	0.0	-0.054	0.0	97.153244	0.0	1	0.0	0.0	4.0	0.0	0.0
12500.001	900.0	100.0	100.0	2	0.0	0.0	-0.051	0.0	96.91845	0.0	1	0.0	0.0	4.0	0.0	0.0
12500.001	900.0	100.0	100.0	2	0.0	0.0	-0.049	0.0	96.91845	1.706	1	0.0	0.0	4.0	0.0	0.0
12500.001	900.0	100.0	100.0	2	0.0	0.0	-0.045	0.0	97.59945	1.706	1	0.0	0.0	4.0	0.0	0.0
12500.001	900.0	100.0	100.0	2	0.0	0.0	-0.041	0.0	97.95556	2.47	1	0.0	0.0	4.0	0.0	0.0
12500.001	900.0	100.0	100.0	2	0.0	0.0	-0.037	0.0	97.95556	3.841	1	0.0	0.0	4.0	0.0	0.0
12500.001	900.0	100.0	100.0	2	0.0	0.0	-0.033	0.0	98.0364	3.841	1	0.0	0.0	4.0	0.0	0.0
12500.001	900.0	100.0	100.0	2	0.0	0.0	-0.028	0.0	98.0364	5.024	1	0.0	0.0	4.0	0.0	0.0
12500.001	900.0	100.0	100.0	2	0.0	0.0	-0.024	0.0	97.701645	5.024	1	0.0	0.0	4.0	0.0	0.0
12500.001	900.0	100.0	100.0	2	0.0	0.0	-0.019	0.0	97.932434	5.554	1	0.0	0.0	4.0	0.0	0.0
12500.001	900.0	100.0	100.0	2	0.0	0.0	-0.014	0.0	97.932434	6.503	1	0.0	0.0	4.0	0.0	0.0
12500.001	900.0	100.0	100.0	2	0.0	0.0	-0.008	0.0	97.918785	6.503	1	0.0	0.0	5.0	0.0	0.0
12500.001	900.0	100.0	100.0	2	0.0	0.0	-0.003	0.0	98.76004	6.929	1	0.0	0.0	5.0	0.0	0.0
12500.001	900.0	100.0	100.0	2	0.0	0.0	0.001	0.0	98.76004	7.692	1	0.0	0.0	5.0	0.0	0.0
12500.001	900.0	100.0	100.0	2	0.0	0.0	0.008	0.0	98.964806	7.692	1	0.0	0.0	5.0	0.0	0.0
12500.001	900.0	100.0	100.0	2	0.0	0.0	0.014	0.0	98.964806	8.349	1	0.0	0.0	5.0	0.0	0.0
12500.001	900.0	100.0	100.0	2	0.0	0.0	0.02	0.0	98.869415	8.349	1	0.0	0.0	5.0	0.0	0.0
12500.001	900.0	100.0	100.0	2	0.0	0.0	0.026	0.0	98.41788	8.644	1	0.0	0.0	5.0	0.0	0.0
12500.001	900.0	100.0	100.0	2	0.0	0.0	0.032	0.0	98.41788	9.173	1	0.0	0.0	5.0	0.0	0.0
12500.001	900.0	100.0	100.0	2	0.0	0.0	0.039	0.0	98.19803	9.173	1	0.0	0.0	5.0	0.0	0.0
12500.001	900.0	100.0	100.0	2	0.0	0.0	0.045	0.0	96.987885	9.409	1	0.0	0.0	5.0	0.0	0.0
12500.001	900.0	100.0	100.0	2	0.0	0.0	0.051	0.0	96.987885	9.832	1	0.0	0.0	5.0	0.0	0.0
12500.001	900.0	100.0	100.0	2	0.0	0.0	0.058	0.0	98.3547	9.832	1	0.0	0.0	5.0	0.0	0.0
12500.001	900.0	100.0	100.0	2	0.0	0.0	0.064	0.0	98.3547	10.023	1	0.0	0.0	5.0	0.0	0.0
12500.001	900.0	100.0	100.0	2	0.0	0.0	0.07	0.0	98.32194	10.023	1	0.0	0.0	5.0	0.0	0.0
12500.001	900.0	100.0	100.0	2	0.0	0.0	0.077	0.0	97.522446	10.363	1	0.0	0.0	5.0	0.0	0.0
12500.001	900.0	100.0	100.0	2	0.0	0.0	0.083	0.0	97.522446	10.515	1	0.0	0.0	5.0	0.0	0.0
12500.001	900.0	100.0	100.0	2	0.0	0.0	0.089	0.0	98.075195	10.515	1	0.0	0.0	5.0	0.0	0.0
12500.001	900.0	100.0	100.0	2	0.0	0.0	0.095	0.0	97.946785	10.787	1	0.0	0.0	5.0	0.0	0.0
12500.001	900.0	100.0	100.0	2	0.0	0.0	0.101	0.0	97.946785	11.023	1	0.0	0.0	5.0	0.0	0.0
12500.001	900.0	100.0	100.0	2	0.0	0.0	0.107	0.0	97.0781	11.023	1	0.0	0.0	5.0	0.0	0.0
12500.001	900.0	100.0	100.0	2	0.0	0.0	0.113	0.0	96.892975	11.13	1	0.0	0.0	5.0	0.0	0.0
12500.001	900.0	100.0	100.0	2	0.0	0.0	0.118	0.0	96.892975	11.13	1	0.0	0.0	5.0	0.0	0.0
12500.001	900.0	100.0	100.0	2	0.0	0.0	0.124	0.0	96.876305	11.318	1	0.0	0.0	5.0	0.0	0.0
12500.001	900.0	100.0	100.0	2	0.0	0.0	0.129	0.0	96.876305	11.404	1	0.0	0.0	5.0	0.0	0.0
12500.001	900.0	100.0	100.0	2	0.0	0.0	0.134	0.0	96.57086	11.404	1	0.0	0.0	5.0	0.0	0.0
12500.001	900.0	100.0	100.0	2	0.0	0.0	0.139	0.0	96.89059	11.556	1	0.0	0.0	5.0	0.0	0.0
12500.001	900.0	100.0	100.0	2	0.0	0.0	0.144	0.0	96.89059	11.623	1	0.0	0.0	5.0	0.0	0.0
12500.001	900.0	100.0	100.0	2	0.0	0.0	0.149	0.0	96.81989	11.623	1	0.0	0.0	5.0	0.0	0.0
12500.001	900.0	100.0	100.0	0	0.0	0.0	0.153	0.0	96.11757	11.745	1	0.0	0.0	7.0	0.0	0.0
12500.001	900.0	100.0	100.0	0	0.0	0.0	0.158	0.0	96.11757	11.745	1	0.0	0.0	7.0	0.0	0.0
0.0	900.0	100.0	100.0	0	0.0	0.0	0.162	0.0	96.95213	11.8	1	0.0	0.0	0.0	0.0	0.0
0.0	900.0	100.0	100.0	0	0.0	0.0	0.166	0.0	96.42224	11.898	1	0.0	0.0	0.0	0.0	0.0
0.0	900.0	100.0	100.0	0	0.0	0.0	0.169	0.0	96.37167	11.898	1	0.0	0.0	0.0	0.0	0.0
0.0	900.0	100.0	100.0	0	0.0	0.0	0.173	0.0	97.00636	11.941	1	0.0	0.0	0.0	0.0	0.0
0.0	900.0	100.0	100.0	0	0.0	0.0	0.176	0.0	97.00636	10.313	1	0.0	0.0	0.0	0.0	0.0
0.0	900.0	100.0	100.0	0	0.0	0.0	0.179	0.0	96.977295	10.313	1	0.0	0.0	0.0	0.0	0.0
0.0	900.0	100.0	100.0	0	0.0	0.0	0.182	0.0	95.92409	9.584	1	0.0	0.0	0.0	0.0	0.0
0.0	900.0	100.0	100.0	0	0.0	0.0	0.185	0.0	95.92409	8.275	1	0.0	0.0	0.0	0.0	0.0
0.0	900.0	100.0	100.0	0	0.0	0.0	0.187	0.0	95.74495	8.275	1	0.0	0.0	0.0	0.0	0.0
0.0	900.0	100.0	100.0	0	0.0	0.0	0.189	0.0	95.74495	7.691	1	0.0	0.0	0.0	0.0	0.0
0.0	900.0	100.0	100.0	0	0.0	0.0	0.19	0.0	96.96273	7.691	1	0.0	0.0	0.0	0.0	0.0
0.0	900.0	100.0	100.0	0	0.0	0.0	0.191	0.0	96.18052	6.641	1	0.0	0.0	0.0	0.0	0.0
0.0	900.0	100.0	100.0	0	0.0	0.0	0.191	0.0	96.18052	5.735	1	0.0	0.0	0.0	0.0	0.0
0.0	900.0	100.0	100.0	0	0.0	0.0	0.191	0.0	95.846596	5.735	1	0.0	0.0	0.0	0.0	0.0
0.0	900.0	100.0	100.0	0	0.0	0.0	0.19	0.0	96.601364	5.33	1	0.0	0.0	8.0	0.0	0.0
0.0	900.0	100.0	100.0	0	0.0	0.0	0.189	0.0	96.601364	5.33	1	0.0	0.0	8.0	0.0	0.0
0.0	900.0	100.0	100.0	0	0.0	0.0	0.186	0.0	97.06479	4.602	1	0.0	0.0	0.0	0.0	0.0
0.0	900.0	100.0	100.0	0	0.0	0.0	0.184	0.0	97.06479	4.278	1	0.0	0.0	0.0	0.0	0.0
0.0	900.0	100.0	100.0	0	0.0	0.0	0.18	0.0	97.728	4.278	1	0.0	0.0	0.0	0.0	0.0
0.0	900.0	100.0	100.0	0	0.0	0.0	0.176	0.0	97.25696	3.693	1	0.0	0.0	0.0	0.0	0.0
0.0	900.0	100.0	100.0	0	0.0	0.0	0.172	0.0	97.25696	3.433	1	0.0	0.0	0.0	0.0	0.0
0.0	900.0	100.0	100.0	0	0.0	0.0	0.168	0.0	96.894585	3.433	1	0.0	0.0	0.0	0.0	0.0
0.0	900.0	100.0	100.0	0	0.0	0.0	0.163	0.0	97.14667	2.964	1	0.0	0.0	0.0	0.0	0.0
0.0	900.0	100.0	100.0	0	0.0	0.0	0.159	0.0	97.14667	2.964	1	0.0	0.0	0.0	0.0	0.0
0.0	900.0	100.0	100.0	0	0.0	0.0	0.155	0.0	97.073746	2.754	1	0.0	0.0	0.0	0.0	0.0
0.0	900.0	100.0	100.0	0	0.0	0.0	0.151	0.0	97.073746	2.378	1	0.0	0.0	0.0	0.0	0.0
0.0	900.0	100.0	100.0	0	0.0	0.0	0.148	0.0	96.31758	2.378	1	0.0	0.0	0.0	0.0	0.0
0.0	900.0	100.0	100.0	0	0.0	0.0	0.144	0.0	96.26548	2.054	1	0.0	0.0	0.0	0.0	0.0
0.0	900.0	100.0	100.0	0	0.0	0.0	0.14	0.0	96.26548	1.908	1	0.0	0.0	0.0	0.0	0.0
0.0	900.0	100.0	100.0	0	0.0	0.0	0.137	0.0	96.80044	1.908	1	0.0	0.0	0.0	0.0	0.0
0.0	900.0	100.0	100.0	0	0.0	0.0	0.134	0.0	96.153885	1.648	1	0.0	0.0	0.0	0.0	0.0
0.0	900.0	100.0	100.0	0	0.0	0.0	0.132	0.0	96.153885	1.531	1	0.0	0.0	0.0	0.0	0.0
0.0	900.0	100.0	100.0	0	0.0	0.0	0.13	0.0	96.18475	1.531	1	0.0	0.0	0.0	0.0	0.0
0.0	900.0	100.0	100.0	0	0.0	0.0	0.128	0.0	96.18475	1.322	1	0.0	0.0	0.0	0.0	0.0
0.0	900.0	100.0	100.0	0	0.0	0.0	0.126	0.0	96.43318	1.322	1	0.0	0.0	0.0	0.0	0.0
0.0	900.0	100.0	100.0	0	0.0	0.0	0.125	0.0	97.16666	1.229	1	0.0	0.0	0.0	0.0	0.0
0.0	900.0	100.0	100.0	0	0.0	0.0	0.123	0.0	97.16666	1.061	1	0.0	0.0	0.0	0.0	0.0
0.0	900.0	100.0	100.0	0	0.0	0.0	0.122	0.0	97.73893	1.061	1	0.0	0.0	0.0	0.0	0.0
0.0	900.0	100.0	100.0	0	0.0	0.0	0.121	0.0	97.311226	0.987	1	0.0	0.0	0.0	0.0	0.0
0.0	900.0	100.0	100.0	0	0.0	0.0	0.12	0.0	97.311226	0.987	1	0.0	0.0	0.0	0.0	0.0
0.0	900.0	100.0	100.0	0	0.0	0.0	0.118	0.0	95.564606	0.851	1	0.0	0.0	0.0	0.0	0.0
0.0	900.0	100.0	100.0	0	0.0	0.0	0.117	0.0	95.564606	0.791	1	0.0	0.0	0.0	0.0	0.0
0.0	900.0	100.0	100.0	0	0.0	0.0	0.116	0.0	95.7627	0.791	1	0.0	0.0	0.0	0.0	0.0
0.0	900.0	100.0	100.0	0	0.0	0.0	0.114	0.0	96.4283	0.683	1	0.0	0.0	0.0	0.0	0.0
0.0	900.0	100.0	100.0	0	0.0	0.0	0.112	0.0	96.4283	0.634	1	0.0	0.0	0.0	0.0	0.0
0.0	900.0	100.0	100.0	0	0.0	0.0	0.11	0.0	96.50431	0.634	1	0.0	0.0	0.0	0.0	0.0
0.0	900.0	100.0	100.0	0	0.0	0.0	0.107	0.0	95.97538	0.548	1	0.0	0.0	0.0	0.0	0.0
0.0	900.0	100.0	100.0	0	0.0	0.0	0.104	0.0	95.97538	0.548	1	0.0	0.0	0.0	0.0	0.0
0.0	900.0	100.0	100.0	0	0.0	0.0	0.102	0.0	96.74207	0.473	1	0.0	0.0	0.0	0.0	0.0
0.0	900.0	100.0	100.0	0	0.0	0.0	0.099	0.0	96.74207	0.439	1	0.0	0.0	0.0	0.0	0.0
0.0	900.0	100.0	100.0	0	0.0	0.0	0.097	0.0	96.56403	0.439	1	0.0	0.0	0.0	0.0	0.0
0.0	900.0	100.0	100.0	0	0.0	0.0	0.094	0.0	97.082504	0.379	1	0.0	0.0	0.0	0.0	0.0
0.0	900.0	100.0	100.0	0	0.0	0.0	0.092	0.0	97.082504	0.352	1	0.0	0.0	0.0	0.0	0.0
0.0	900.0	100.0	100.0	0	0.0	0.0	0.09	0.0	97.73882	0.352	1	0.0	0.0	0.0	0.0	0.0
0.0	900.0	100.0	100.0	0	0.0	0.0	0.088	0.0	97.448425	0.304	1	0.0	0.0	0.0	0.0	0.0
0.0	900.0	100.0	100.0	0	0.0	0.0	0.087	0.0	97.448425	0.282	1	0.0	0.0	0.0	0.0	0.0
0.0	900.0	100.0	100.0	0	0.0	0.0	0.086	0.0	97.40828	0.282	1	0.0	0.0	0.0	0.0	0.0
0.0	900.0	100.0	100.0	0	0.0	0.0	0.086	0.0	97.40828	0.244	1	0.0	0.0	0.0	0.0	0.0
0.0	900.0	100.0	100.0	0	0.0	0.0	0.087	0.0	98.059265	0.244	1	0.0	0.0	0.0	0.0	0.0
0.0	900.0	100.0	100.0	0	0.0	0.0	0.088	0.0	97.00059	0.226	1	0.0	0.0	0.0	0.0	0.0
0.0	900.0	100.0	100.0	0	0.0	0.0	0.09	0.0	97.00059	0.195	1	0.0	0.0	0.0	0.0	0.0
0.0	900.0	100.0	100.0	0	0.0	0.0	0.092	0.0	97.62548	0.195	1	0.0	0.0	0.0	0.0	0.0
0.0	900.0	100.0	100.0	0	0.0	0.0	0.095	0.0	97.52553	0.181	1	0.0	0.0	0.0	0.0	0.0
0.0	900.0	100.0	100.0	0	0.0	0.0	0.098	0.0	97.52553	0.156	1	0.0	0.0	0.0	0.0	0.0
0.0	900.0	100.0	100.0	0	0.0	0.0	0.101	0.0	97.33069	0.156	1	0.0	0.0	0.0	0.0	0.0
0.0	900.0	100.0	100.0	0	0.0	0.0	0.105	0.0	97.33069	0.135	1	0.0	0.0	0.0	0.0	0.0
0.0	900.0	100.0	100.0	0	0.0	0.0	0.109	0.0	96.69454	0.135	1	0.0	0.0	0.0	0.0	0.0
0.0	900.0	100.0	100.0	0	0.0	0.0	0.113	0.0	97.31305	0.125	1	0.0	0.0	0.0	0.0	0.0
0.0	900.0	100.0	100.0	0	0.0	0.0	0.117	0.0	97.8011	0.108	1	0.0	0.0	0.0	0.0	0.0
0.0	900.0	100.0	100.0	0	0.0	0.0	0.121	0.0	97.78638	0.108	1	0.0	0.0	0.0	0.0	0.0
0.0	900.0	100.0	100.0	0	0.0	0.0	0.124	0.0	97.86985	0.1	1	0.0	0.0	0.0	0.0	0.0
0.0	900.0	100.0	100.0	0	0.0	0.0	0.128	0.0	97.86985	0.1	1	0.0	0.0	0.0	0.0	0.0
0.0	900.0	100.0	100.0	0	0.0	0.0	0.131	0.0	97.653656	0.086	1	0.0	0.0	0.0	0.0	0.0
0.0	900.0	100.0	100.0	0	0.0	0.0	0.134	0.0	97.653656	0.074	1	0.0	0.0	0.0	0.0	0.0
0.0	900.0	100.0	100.0	0	0.0	0.0	0.136	0.0	96.51882	0.074	1	0.0	0.0	0.0	0.0	0.0
0.0	900.0	100.0	100.0	0	0.0	0.0	0.138	0.0	96.078064	0.069	1	0.0	0.0	0.0	0.0	0.0
0.0	900.0	100.0	100.0	0	0.0	0.0	0.139	0.0	96.078064	0.059	1	0.0	0.0	0.0	0.0	0.0
0.0	900.0	100.0	100.0	0	0.0	0.0	0.14	0.0	95.76652	0.059	1	0.0	0.0	0.0	0.0	0.0
0.0	900.0	100.0	100.0	0	0.0	0.0	0.141	0.0	95.4734	0.055	1	0.0	0.0	0.0	0.0	0.0
0.0	900.0	100.0	100.0	0	0.0	0.0	0.142	0.0	95.4734	0.047	1	0.0	0.0	0.0	0.0	0.0
0.0	900.0	100.0	100.0	0	0.0	0.0	0.142	0.0	94.72029	0.047	1	0.0	0.0	0.0	0.0	0.0
0.0	900.0	100.0	100.0	0	0.0	0.0	0.143	0.0	94.72029	0.044	1	0.0	0.0	0.0	0.0	0.0
0.0	900.0	100.0	100.0	0	0.0	0.0	0.144	0.0	94.61011	0.044	1	0.0	0.0	0.0	0.0	0.0
0.0	900.0	100.0	100.0	0	0.0	0.0	0.145	0.0	94.83796	0.041	1	0.0	0.0	0.0	0.0	0.0
0.0	900.0	100.0	100.0	0	0.0	0.0	0.146	0.0	94.83796	0.035	1	0.0	0.0	0.0	0.0	0.0
0.0	900.0	100.0	100.0	0	0.0	0.0	0.148	0.0	95.64678	0.035	1	0.0	0.0	0.0	0.0	0.0
0.0	900.0	100.0	100.0	0	0.0	0.0	0.151	0.0	94.88063	0.03	1	0.0	0.0	0.0	0.0	0.0
0.0	900.0	100.0	100.0	0	0.0	0.0	0.153	0.0	94.88063	0.028	1	0.0	0.0	0.0	0.0	0.0
0.0	900.0	100.0	100.0	0	0.0	0.0	0.156	0.0	94.28107	0.028	1	0.0	0.0	0.0	0.0	0.0
0.0	900.0	100.0	100.0	0	0.0	0.0	0.158	0.0	94.28107	0.024	1	0.0	0.0	0.0	0.0	0.0
0.0	900.0	100.0	100.0	0	0.0	0.0	0.162	0.0	94.331696	0.024	1	0.0	0.0	0.0	0.0	0.0
0.0	900.0	100.0	100.0	0	0.0	0.0	0.165	0.0	95.06306	0.022	1	0.0	0.0	0.0	0.0	0.0
0.0	900.0	100.0	100.0	0	0.0	0.0	0.169	0.0	95.06306	0.02	1	0.0	0.0	0.0	0.0	0.0
0.0	900.0	100.0	100.0	0	0.0	0.0	0.173	0.0	95.15972	0.02	1	0.0	0.0	0.0	0.0	0.0
0.0	900.0	100.0	100.0	0	0.0	0.0	0.177	0.0	94.69563	0.017	1	0.0	0.0	0.0	0.0	0.0
0.0	900.0	100.0	100.0	0	0.0	0.0	0.18	0.0	94.69563	0.016	1	0.0	0.0	0.0	0.0	0.0
0.0	900.0	100.0	100.0	0	0.0	0.0	0.184	0.0	95.00035	0.016	1	0.0	0.0	0.0	0.0	0.0
0.0	900.0	100.0	100.0	0	0.0	0.0	0.188	0.0	95.00035	0.014	1	0.0	0.0	0.0	0.0	0.0
0.0	900.0	100.0	100.0	0	0.0	0.0	0.191	0.0	95.67964	0.014	1	0.0	0.0	0.0	0.0	0.0
0.0	900.0	100.0	100.0	0	0.0	0.0	0.195	0.0	95.976524	0.012	1	0.0	0.0	0.0	0.0	0.0
0.0	900.0	100.0	100.0	0	0.0	0.0	0.197	0.0	95.976524	0.011	1	0.0	0.0	0.0	0.0	0.0
0.0	900.0	100.0	100.0	0	0.0	0.0	0.2	0.0	96.822	0.011	1	0.0	0.0	0.0	0.0	0.0
0.0	900.0	100.0	100.0	0	0.0	0.0	0.202	0.0	96.67165	0.009	1	0.0	0.0	0.0	0.0	0.0
0.0	900.0	100.0	100.0	0	0.0	0.0	0.204	0.0	96.67165	0.008	1	0.0	0.0	0.0	0.0	0.0
0.0	900.0	100.0	100.0	0	0.0	0.0	0.205	0.0	97.01902	0.008	1	0.0	0.0	0.0	0.0	0.0
0.0	900.0	100.0	100.0	0	0.0	0.0	0.206	0.0	96.80173	0.007	1	0.0	0.0	0.0	0.0	0.0
0.0	900.0	100.0	100.0	0	0.0	0.0	0.206	0.0	96.96872	0.007	1	0.0	0.0	0.0	0.0	0.0
0.0	900.0	100.0	100.0	0	0.0	0.0	0.206	0.0	97.01049	0.006	1	0.0	0.0	0.0	0.0	0.0
0.0	900.0	100.0	100.0	0	0.0	0.0	0.205	0.0	97.01049	0.005	1	0.0	0.0	0.0	0.0	0.0
0.0	900.0	100.0	100.0	0	0.0	0.0	0.203	0.0	97.630486	0.005	1	0.0	0.0	0.0	0.0	0.0
0.0	900.0	100.0	100.0	0	0.0	0.0	0.201	0.0	97.67071	0.004	1	0.0	0.0	0.0	0.0	0.0
0.0	900.0	100.0	100.0	0	0.0	0.0	0.198	0.0	97.67071	0.004	1	0.0	0.0	0.0	0.0	0.0
0.0	900.0	100.0	100.0	0	0.0	0.0	0.194	0.0	97.701996	0.004	1	0.0	0.0	0.0	0.0	0.0
0.0	900.0	100.0	100.0	0	0.0	0.0	0.19	0.0	97.701996	0.003	1	0.0	0.0	0.0	0.0	0.0
0.0	900.0	100.0	100.0	0	0.0	0.0	0.185	0.0	97.76408	0.003	1	0.0	0.0	0.0	0.0	0.0
0.0	900.0	100.0	100.0	0	0.0	0.0	0.18	0.0	98.89249	0.003	1	0.0	0.0	0.0	0.0	0.0
0.0	900.0	100.0	100.0	0	0.0	0.0	0.175	0.0	98.89249	0.002	1	0.0	0.0	0.0	0.0	0.0
0.0	900.0	100.0	100.0	0	0.0	0.0	0.169	0.0	98.71958	0.002	1	0.0	0.0	0.0	0.0	0.0
0.0	900.0	100.0	100.0	0	0.0	0.0	0.162	0.0	98.35754	0.002	1	0.0	0.0	0.0	0.0	0.0
0.0	900.0	100.0	100.0	0	0.0	0.0	0.156	0.0	98.35754	0.002	1	0.0	0.0	0.0	0.0	0.0
0.0	900.0	100.0	100.0	0	0.0	0.0	0.149	0.0	97.56977	0.002	1	0.0	0.0	0.0	0.0	0.0
0.0	900.0	100.0	100.0	0	0.0	0.0	0.143	0.0	97.56977	0.001	1	0.0	0.0	0.0	0.0	0.0
0.0	900.0	100.0	100.0	0	0.0	0.0	0.136	0.0	97.38643	0.001	1	0.0	0.0	0.0	0.0	0.0
0.0	900.0	100.0	100.0	0	0.0	0.0	0.129	0.0	96.87979	0.001	1	0.0	0.0	0.0	0.0	0.0
0.0	900.0	100.0	100.0	0	0.0	0.0	0.123	0.0	96.87979	0.001	1	0.0	0.0	0.0	0.0	0.0
0.0	900.0	100.0	100.0	0	0.0	0.0	0.117	0.0	95.94498	0.001	1	0.0	0.0	0.0	0.0	0.0
0.0	900.0	100.0	100.0	0	0.0	0.0	0.111	0.0	95.85359	0.0	1	0.0	0.0	0.0	0.0	0.0
0.0	900.0	100.0	100.0	0	0.0	0.0	0.106	0.0	95.85359	0.0	1	0.0	0.0	0.0	0.0	0.0
0.0	900.0	100.0	100.0	0	0.0	0.0	0.1	0.0	94.87787	0.0	1	0.0	0.0	0.0	0.0	0.0
0.0	900.0	100.0	100.0	0	0.0	0.0	0.094	0.0	94.87787	0.0	1	0.0	0.0	0.0	0.0	0.0
0.0	900.0	100.0	100.0	0	0.0	0.0	0.089	0.0	94.38586	0.0	1	0.0	0.0	0.0	0.0	0.0
0.0	900.0	100.0	100.0	0	0.0	0.0	0.084	0.0	95.79894	0.0	1	0.0	0.0	0.0	0.0	0.0
0.0	900.0	100.0	100.0	0	0.0	0.0	0.079	0.0	95.79894	0.0	1	0.0	0.0	0.0	0.0	0.0
0.0	900.0	100.0	100.0	0	0.0	0.0	0.075	0.0	95.92468	0.0	1	0.0	0.0	0.0	0.0	0.0
0.0	900.0	100.0	100.0	0	0.0	0.0	0.07	0.0	96.16971	0.0	1	0.0	0.0	0.0	0.0	0.0
0.0	900.0	100.0	100.0	0	0.0	0.0	0.066	0.0	96.16971	0.0	1	0.0	0.0	0.0	0.0	0.0
0.0	900.0	100.0	100.0	0	0.0	0.0	0.061	0.0	96.23013	0.0	1	0.0	0.0	0.0	0.0	0.0
0.0	900.0	100.0	100.0	0	0.0	0.0	0.057	0.0	96.23013	0.0	1	0.0	0.0	0.0	0.0	0.0
0.0	900.0	100.0	100.0	0	0.0	0.0	0.053	0.0	96.338234	0.0	1	0.0	0.0	0.0	0.0	0.0
0.0	900.0	100.0	100.0	0	0.0	0.0	0.048	0.0	96.558685	0.0	1	0.0	0.0	0.0	0.0	0.0
0.0	900.0	100.0	100.0	0	0.0	0.0	0.044	0.0	96.36637	0.0	1	0.0	0.0	0.0	0.0	0.0
0.0	900.0	100.0	100.0	0	0.0	0.0	0.04	0.0	97.12709	0.0	1	0.0	0.0	0.0	0.0	0.0
0.0	900.0	100.0	100.0	0	0.0	0.0	0.036	0.0	97.68362	0.0	1	0.0	0.0	0.0	0.0	0.0
0.0	900.0	100.0	100.0	0	0.0	0.0	0.031	0.0	97.68362	0.0	1	0.0	0.0	0.0	0.0	0.0
0.0	900.0	100.0	100.0	0	0.0	0.0	0.027	0.0	98.38926	0.0	1	0.0	0.0	0.0	0.0	0.0
0.0	900.0	100.0	100.0	0	0.0	0.0	0.022	0.0	98.32909	0.0	1	0.0	0.0	0.0	0.0	0.0
0.0	900.0	100.0	100.0	0	0.0	0.0	0.017	0.0	98.32909	0.0	1	0.0	0.0	0.0	0.0	0.0
0.0	900.0	100.0	100.0	0	0.0	0.0	0.012	0.0	97.49195	0.0	1	0.0	0.0	0.0	0.0	0.0
0.0	900.0	100.0	100.0	0	0.0	0.0	0.007	0.0	97.49195	0.0	1	0.0	0.0	0.0	0.0	0.0
0.0	900.0	100.0	100.0	0	0.0	0.0	0.002	0.0	97.21925	0.0	1	0.0	0.0	0.0	0.0	0.0
0.0	900.0	100.0	100.0	0	0.0	0.0	-0.002	0.0	96.84351	0.0	1	0.0	0.0	0.0	0.0	0.0
0.0	900.0	100.0	100.0	0	0.0	0.0	-0.008	0.0	96.84351	0.0	1	0.0	0.0	0.0	0.0	0.0
0.0	900.0	100.0	100.0	0	0.0	0.0	-0.014	0.0	95.7222	0.0	1	0.0	0.0	0.0	0.0	0.0
0.0	900.0	100.0	100.0	0	0.0	0.0	-0.019	0.0	95.94658	0.0	1	0.0	0.0	0.0	0.0	0.0
0.0	900.0	100.0	100.0	0	0.0	0.0	-0.025	0.0	95.94658	0.0	1	0.0	0.0	0.0	0.0	0.0
0.0	900.0	100.0	100.0	0	0.0	0.0	-0.03	0.0	95.78507	0.0	1	0.0	0.0	0.0	0.0	0.0
0.0	900.0	100.0	100.0	0	0.0	0.0	-0.036	0.0	95.78507	0.0	1	0.0	0.0	0.0	0.0	0.0
0.0	900.0	100.0	100.0	0	0.0	0.0	-0.041	0.0	96.383896	0.0	1	0.0	0.0	0.0	0.0	0.0
0.0	900.0	100.0	100.0	0	0.0	0.0	-0.046	0.0	95.94731	0.0	1	0.0	0.0	0.0	0.0	0.0
0.0	900.0	100.0	100.0	0	0.0	0.0	-0.051	0.0	95.94731	0.0	1	0.0	0.0	0.0	0.0	0.0
0.0	900.0	100.0	100.0	0	0.0	0.0	-0.055	0.0	97.63321	0.0	1	0.0	0.0	0.0	0.0	0.0
0.0	900.0	100.0	100.0	0	0.0	0.0	-0.059	0.0	98.01476	0.0	1	0.0	0.0	0.0	0.0	0.0
0.0	900.0	100.0	100.0	0	0.0	0.0	-0.063	0.0	98.01476	0.0	1	0.0	0.0	0.0	0.0	0.0
0.0	900.0	100.0	100.0	0	0.0	0.0	-0.064	0.0	97.506004	0.0	1	0.0	0.0	0.0	0.0	0.0
0.0	900.0	100.0	100.0	0	0.0	0.0	-0.064	0.0	97.506004	0.0	1	0.0	0.0	0.0	0.0	0.0
0.0	900.0	100.0	100.0	0	0.0	0.0	-0.064	0.0	98.20734	0.0	1	0.0	0.0	0.0	0.0	0.0
0.0	900.0	100.0	100.0	0	0.0	0.0	-0.064	0.0	98.13907	0.0	1	0.0	0.0	0.0	0.0	0.0
0.0	900.0	100.0	100.0	0	0.0	0.0	-0.064	0.0	98.13907	0.0	1	0.0	0.0	0.0	0.0	0.0
0.0	900.0	100.0	100.0	0	0.0	0.0	-0.064	0.0	97.52776	0.0	1	0.0	0.0	0.0	0.0	0.0
0.0	900.0	100.0	100.0	0	0.0	0.0	-0.063	0.0	97.448265	0.0	1	0.0	0.0	1.0	0.0	0.0
0.0	900.0	100.0	100.0	0	0.0	0.0	-0.063	0.0	97.448265	0.0	1	0.0	0.0	1.0	0.0	0.0
0.0	900.0	100.0	100.0	0	0.0	0.0	-0.062	0.0	97.49033	0.0	1	0.0	0.0	2.0	0.0	0.0
0.0	900.0	100.0	100.0	0	0.0	0.0	-0.06	0.0	97.49033	0.0	1	0.0	0.0	4.0	0.0	0.0
12500.001	900.0	100.0	100.0	0	0.0	0.0	-0.058	0.0	97.569305	0.0	1	0.0	0.0	4.0	0.0	0.0
12500.001	900.0	100.0	100.0	0	0.0	0.0	-0.055	0.0	97.46457	0.0	1	0.0	0.0	4.0	0.0	0.0
12500.001	900.0	100.0	100.0	0	0.0	0.0	-0.051	0.0	97.46457	0.0	1	0.0	0.0	4.0	0.0	0.0
12500.001	900.0	100.0	100.0	0	0.0	0.0	-0.047	0.0	97.23548	0.0	1	0.0	0.0	4.0	0.0	0.0
12500.001	900.0	100.0	100.0	0	0.0	0.0	-0.043	0.0	97.0245	1.706	1	0.0	0.0	4.0	0.0	0.0
12500.001	900.0	100.0	100.0	0	0.0	0.0	-0.039	0.0	97.0245	1.706	1	0.0	0.0	4.0	0.0	0.0
12500.001	900.0	100.0	100.0	0	0.0	0.0	-0.034	0.0	97.29776	2.47	1	0.0	0.0	4.0	0.0	0.0
12500.001	900.0	100.0	100.0	0	0.0	0.0	-0.029	0.0	97.29776	3.841	1	0.0	0.0	4.0	0.0	0.0
12500.001	900.0	100.0	100.0	0	0.0	0.0	-0.025	0.0	96.9661	3.841	1	0.0	0.0	4.0	0.0	0.0
12500.001	900.0	100.0	100.0	0	0.0	0.0	-0.02	0.0	97.163086	4.455	1	0.0	0.0	4.0	0.0	0.0
12500.001	900.0	100.0	100.0	0	0.0	0.0	-0.015	0.0	97.08282	5.554	1	0.0	0.0	4.0	0.0	0.0
12500.001	900.0	100.0	100.0	0	0.0	0.0	-0.01	0.0	96.743835	5.554	1	0.0	0.0	4.0	0.0	0.0
12500.001	900.0	100.0	100.0	0	0.0	0.0	-0.004	0.0	96.9051	6.046	1	0.0	0.0	5.0	0.0	0.0
12500.001	900.0	100.0	100.0	0	0.0	0.0	0.0	0.0	96.9051	6.046	1	0.0	0.0	5.0	0.0	0.0
12500.001	900.0	100.0	100.0	0	0.0	0.0	0.006	0.0	97.01013	6.929	1	0.0	0.0	5.0	0.0	0.0
12500.001	900.0	100.0	100.0	0	0.0	0.0	0.012	0.0	97.01013	7.692	1	0.0	0.0	5.0	0.0	0.0
12500.001	900.0	100.0	100.0	0	0.0	0.0	0.018	0.0	97.16118	7.692	1	0.0	0.0	5.0	0.0	0.0
12500.001	900.0	100.0	100.0	0	0.0	0.0	0.024	0.0	96.611	8.033	1	0.0	0.0	5.0	0.0	0.0
12500.001	900.0	100.0	100.0	0	0.0	0.0	0.03	0.0	96.611	8.644	1	0.0	0.0	5.0	0.0	0.0
12500.001	900.0	100.0	100.0	0	0.0	0.0	0.036	0.0	96.41257	8.644	1	0.0	0.0	5.0	0.0	0.0
12500.001	900.0	100.0	100.0	0	0.0	0.0	0.042	0.0	96.58447	8.918	1	0.0	0.0	5.0	0.0	0.0
12500.001	900.0	100.0	100.0	0	0.0	0.0	0.047	0.0	96.58447	8.918	1	0.0	0.0	5.0	0.0	0.0
12500.001	900.0	100.0	100.0	0	0.0	0.0	0.053	0.0	96.58599	9.409	1	0.0	0.0	5.0	0.0	0.0
12500.001	900.0	100.0	100.0	0	0.0	0.0	0.059	0.0	96.58599	9.628	1	0.0	0.0	5.0	0.0	0.0
12500.001	900.0	100.0	100.0	0	0.0	0.0	0.064	0.0	97.79601	9.628	1	0.0	0.0	5.0	0.0	0.0
12500.001	900.0	100.0	100.0	0	0.0	0.0	0.07	0.0	97.400536	10.023	1	0.0	0.0	5.0	0.0	0.0
12500.001	900.0	100.0	100.0	0	0.0	0.0	0.076	0.0	97.400536	10.199	1	0.0	0.0	5.0	0.0	0.0
12500.001	900.0	100.0	100.0	0	0.0	0.0	0.081	0.0	96.75158	10.199	1	0.0	0.0	5.0	0.0	0.0
12500.001	900.0	100.0	100.0	0	0.0	0.0	0.087	0.0	97.122665	10.515	1	0.0	0.0	5.0	0.0	0.0
12500.001	900.0	100.0	100.0	0	0.0	0.0	0.092	0.0	97.122665	10.515	1	0.0	0.0	5.0	0.0	0.0
12500.001	900.0	100.0	100.0	0	0.0	0.0	0.097	0.0	97.19996	10.656	1	0.0	0.0	5.0	0.0	0.0
12500.001	900.0	100.0	100.0	0	0.0	0.0	0.102	0.0	95.84567	10.911	1	0.0	0.0	5.0	0.0	0.0
12500.001	900.0	100.0	100.0	0	0.0	0.0	0.106	0.0	96.08628	10.911	1	0.0	0.0	5.0	0.0	0.0
12500.001	900.0	100.0	100.0	0	0.0	0.0	0.111	0.0	96.2836	11.023	1	0.0	0.0	5.0	0.0	0.0
12500.001	900.0	100.0	100.0	0	0.0	0.0	0.115	0.0	96.2836	11.227	1	0.0	0.0	5.0	0.0	0.0
12500.001	900.0	100.0	100.0	0	0.0	0.0	0.119	0.0	95.84464	11.227	1	0.0	0.0	5.0	0.0	0.0
12500.001	900.0	100.0	100.0	0	0.0	0.0	0.123	0.0	96.75557	11.404	1	0.0	0.0	5.0	0.0	0.0
12500.001	900.0	100.0	100.0	0	0.0	0.0	0.126	0.0	96.75557	11.482	1	0.0	0.0	5.0	0.0	0.0
12500.001	900.0	100.0	100.0	0	0.0	0.0	0.129	0.0	97.00853	11.482	1	0.0	0.0	5.0	0.0	0.0
12500.001	900.0	100.0	100.0	0	0.0	0.0	0.132	0.0	97.00853	11.623	1	0.0	0.0	5.0	0.0	0.0
12500.001	900.0	100.0	100.0	0	0.0	0.0	0.135	0.0	97.59584	11.623	1	0.0	0.0	5.0	0.0	0.0
12500.001	900.0	100.0	100.0	0	0.0	0.0	0.137	0.0	98.0331	11.686	1	0.0	0.0	5.0	0.0	0.0
12500.001	900.0	100.0	100.0	0	0.0	0.0	0.138	0.0	98.0331	11.8	1	0.0	0.0	5.0	0.0	0.0
12500.001	900.0	100.0	100.0	1	0.0	0.0	0.139	0.0	97.75446	11.8	1	0.0	0.0	5.0	0.0	0.0
12500.001	900.0	100.0	100.0	1	0.0	0.0	0.141	0.0	97.527695	11.898	1	0.0	0.0	5.0	0.0	0.0
12500.001	900.0	100.0	100.0	1	0.0	0.0	0.142	0.0	97.527695	11.941	1	0.0	0.0	5.0	0.0	0.0
12500.001	900.0	100.0	100.0	1	0.0	0.0	0.143	0.0	97.125916	11.941	1	0.0	0.0	5.0	0.0	0.0
12500.001	900.0	100.0	100.0	1	0.0	0.0	0.144	0.0	97.125916	12.019	1	0.0	0.0	5.0	0.0	0.0
12500.001	900.0	100.0	100.0	1	0.0	0.0	0.145	0.0	97.176704	12.019	1	0.0	0.0	5.0	0.0	0.0
12500.001	900.0	100.0	100.0	1	0.0	0.0	0.146	0.0	97.11382	12.055	1	0.0	0.0	5.0	0.0	0.0
12500.001	900.0	100.0	100.0	1	0.0	0.0	0.147	0.0	97.11382	12.118	1	0.0	0.0	5.0	0.0	0.0
12500.001	900.0	100.0	100.0	1	0.0	0.0	0.148	0.0	97.667305	12.118	1	0.0	0.0	5.0	0.0	0.0
12500.001	900.0	100.0	100.0	1	0.0	0.0	0.149	0.0	97.55673	12.146	1	0.0	0.0	5.0	0.0	0.0
12500.001	900.0	100.0	100.0	1	0.0	0.0	0.149	0.0	97.55673	12.196	1	0.0	0.0	5.0	0.0	0.0
12500.001	900.0	100.0	100.0	1	0.0	0.0	0.15	0.0	97.679375	12.196	1	0.0	0.0	5.0	0.0	0.0
12500.001	900.0	100.0	100.0	1	0.0	0.0	0.151	0.0	97.679375	12.219	1	0.0	0.0	5.0	0.0	0.0
12500.001	900.0	100.0	100.0	1	0.0	0.0	0.153	0.0	97.884605	12.219	1	0.0	0.0	5.0	0.0	0.0
12500.001	900.0	100.0	100.0	1	0.0	0.0	0.155	0.0	98.082085	12.259	1	0.0	0.0	6.0	0.0	0.0
12500.001	900.0	100.0	100.0	1	0.0	0.0	0.157	0.0	98.082085	12.278	1	0.0	0.0	6.0	0.0	0.0
0.0	900.0	100.0	100.0	0	0.0	0.0	0.16	0.0	98.28434	12.278	1	1.0	0.0	0.0	0.0	0.0
0.0	900.0	100.0	100.0	0	0.0	0.0	0.162	0.0	97.99357	12.311	1	1.0	0.0	0.0	0.0	0.0
0.0	900.0	100.0	100.0	0	0.0	0.0	0.165	0.0	97.99357	12.338	1	1.0	0.0	0.0	0.0	0.0
0.0	900.0	100.0	100.0	0	0.0	0.0	0.169	0.0	97.6333	12.338	1	1.0	0.0	0.0	0.0	0.0
0.0	900.0	100.0	100.0	0	0.0	0.0	0.172	0.0	97.6333	11.467	1	1.0	0.0	0.0	0.0	0.0
0.0	900.0	100.0	100.0	0	0.0	0.0	0.176	0.0	97.20783	11.467	1	1.0	0.0	0.0	0.0	0.0
0.0	900.0	100.0	100.0	0	0.0	0.0	0.179	0.0	96.74317	9.903	1	1.0	0.0	0.0	0.0	0.0
0.0	900.0	100.0	100.0	0	0.0	0.0	0.183	0.0	96.74317	9.201	1	1.0	0.0	0.0	0.0	0.0
0.0	900.0	100.0	100.0	0	0.0	0.0	0.187	0.0	96.784164	9.201	1	1.0	0.0	0.0	0.0	0.0
0.0	900.0	100.0	100.0	0	0.0	0.0	0.19	0.0	97.21958	7.947	1	1.0	0.0	0.0	0.0	0.0
0.0	900.0	100.0	100.0	0	0.0	0.0	0.194	0.0	97.21958	7.947	1	1.0	0.0	0.0	0.0	0.0
0.0	900.0	100.0	100.0	0	0.0	0.0	0.198	0.0	97.03963	7.384	1	1.0	0.0	0.0	0.0	0.0
0.0	900.0	100.0	100.0	0	0.0	0.0	0.202	0.0	96.458084	6.377	1	1.0	0.0	0.0	0.0	0.0
0.0	900.0	100.0	100.0	0	0.0	0.0	0.206	0.0	97.75603	6.377	1	1.0	0.0	0.0	0.0	0.0
0.0	900.0	100.0	100.0	0	0.0	0.0	0.209	0.0	98.12047	5.926	1	1.0	0.0	0.0	0.0	0.0
0.0	900.0	100.0	100.0	0	0.0	0.0	0.212	0.0	98.12047	5.117	1	1.0	0.0	0.0	0.0	0.0
0.0	900.0	100.0	100.0	0	0.0	0.0	0.216	0.0	97.57933	5.117	1	1.0	0.0	0.0	0.0	0.0
0.0	900.0	100.0	100.0	0	0.0	0.0	0.218	0.0	97.04571	4.42	1	1.0	0.0	0.0	0.0	0.0
0.0	900.0	100.0	100.0	0	0.0	0.0	0.221	0.0	97.04571	4.107	1	1.0	0.0	0.0	0.0	0.0
0.0	900.0	100.0	100.0	0	0.0	0.0	0.223	0.0	96.99183	4.107	1	1.0	0.0	0.0	0.0	0.0
0.0	900.0	100.0	100.0	0	0.0	0.0	0.224	0.0	96.99183	3.546	1	1.0	0.0	0.0	0.0	0.0
0.0	900.0	100.0	100.0	0	0.0	0.0	0.226	0.0	97.35858	3.546	1	1.0	0.0	0.0	0.0	0.0
0.0	900.0	100.0	100.0	0	0.0	0.0	0.227	0.0	97.36196	3.296	1	1.0	0.0	0.0	0.0	0.0
0.0	900.0	100.0	100.0	0	0.0	0.0	0.228	0.0	97.36196	2.846	1	1.0	0.0	0.0	0.0	0.0
0.0	900.0	100.0	100.0	0	0.0	0.0	0.229	0.0	97.587425	2.846	1	1.0	0.0	0.0	0.0	0.0
0.0	900.0	100.0	100.0	0	0.0	0.0	0.229	0.0	97.2605	2.645	1	1.0	0.0	0.0	0.0	0.0
0.0	900.0	100.0	100.0	0	0.0	0.0	0.229	0.0	97.198135	2.284	1	1.0	0.0	0.0	0.0	0.0
0.0	900.0	100.0	100.0	0	0.0	0.0	0.229	0.0	97.8638	2.284	1	1.0	0.0	0.0	0.0	0.0
0.0	900.0	100.0	100.0	0	0.0	0.0	0.228	0.0	97.8638	2.122	1	1.0	0.0	0.0	0.0	0.0
0.0	900.0	100.0	100.0	0	0.0	0.0	0.227	0.0	96.77011	2.122	1	1.0	0.0	8.0	0.0	0.0
0.0	900.0	100.0	100.0	0	0.0	0.0	0.226	1.0	95.91092	1.832	1	1.0	0.0	11.0	0.0	0.0
0.0	900.0	100.0	100.0	0	0.0	0.0	0.224	1.0	95.91092	1.703	1	1.0	0.0	11.0	0.0	0.0
-12500.001	900.0	100.0	100.0	0	0.0	0.0	0.222	1.0	96.71216	1.703	1	1.0	0.0	11.0	0.0	0.0
-12500.001	900.0	100.0	100.0	0	0.0	0.0	0.22	1.0	97.18016	1.47	1	1.0	0.0	11.0	0.0	0.0
-12500.001	900.0	100.0	100.0	0	0.0	0.0	0.218	1.0	97.18016	1.366	1	1.0	0.0	11.0	0.0	0.0
-12500.001	900.0	100.0	100.0	0	0.0	0.0	0.215	1.0	97.24307	1.366	1	1.0	0.0	11.0	0.0	0.0
-12500.001	900.0	100.0	100.0	0	0.0	0.0	0.212	1.0	97.24307	-0.525	1	1.0	0.0	11.0	0.0	0.0
-12500.001	900.0	100.0	100.0	0	0.0	0.0	0.208	1.0	97.49521	-0.525	1	1.0	0.0	11.0	0.0	0.0
-12500.001	900.0	100.0	100.0	0	0.0	0.0	0.203	1.0	97.18277	-2.16	1	1.0	0.0	11.0	0.0	0.0
-12500.001	900.0	100.0	100.0	0	0.0	0.0	0.198	1.0	97.18277	-2.893	1	1.0	0.0	11.0	0.0	0.0
-12500.001	900.0	100.0	100.0	0	0.0	0.0	0.193	1.0	97.73409	-2.893	1	1.0	0.0	11.0	0.0	0.0
-12500.001	900.0	100.0	100.0	0	0.0	0.0	0.187	1.0	97.92146	-4.205	1	1.0	0.0	11.0	0.0	0.0
-12500.001	900.0	100.0	100.0	0	0.0	0.0	0.181	1.0	97.92146	-4.793	1	1.0	0.0	11.0	0.0	0.0
-12500.001	900.0	100.0	100.0	0	0.0	0.0	0.174	1.0	98.30414	-4.793	1	1.0	0.0	11.0	0.0	0.0
-12500.001	900.0	100.0	100.0	0	0.0	0.0	0.168	1.0	98.30414	-5.846	1	1.0	0.0	11.0	0.0	0.0
-12500.001	900.0	100.0	100.0	0	0.0	0.0	0.161	1.0	98.0509	-5.846	1	1.0	0.0	11.0	0.0	0.0
-12500.001	900.0	100.0	100.0	0	0.0	0.0	0.155	1.0	98.13884	-6.318	1	1.0	0.0	11.0	0.0	0.0
-12500.001	900.0	100.0	100.0	0	0.0	0.0	0.148	1.0	98.13884	-7.163	1	1.0	0.0	11.0	0.0	0.0
-12500.001	900.0	100.0	100.0	0	0.0	0.0	0.141	1.0	98.55773	-7.163	1	1.0	0.0	12.0	0.0	0.0
-12500.001	900.0	100.0	100.0	0	0.0	0.0	0.134	1.0	99.36665	-7.893	1	1.0	0.0	12.0	0.0	0.0
-12500.001	900.0	100.0	100.0	0	0.0	0.0	0.128	1.0	99.36665	-8.22	1	1.0	0.0	12.0	0.0	0.0
-12500.001	900.0	100.0	100.0	0	0.0	0.0	0.121	1.0	99.211296	-8.22	1	1.0	0.0	12.0	0.0	0.0
-12500.001	900.0	100.0	100.0	0	0.0	0.0	0.115	1.0	99.211296	-8.806	1	1.0	0.0	12.0	0.0	0.0
-12500.001	900.0	100.0	100.0	0	0.0	0.0	0.109	1.0	99.28049	-8.806	1	1.0	0.0	12.0	0.0	0.0
-12500.001	900.0	100.0	100.0	0	0.0	0.0	0.103	1.0	99.888	-9.312	1	1.0	0.0	12.0	0.0	0.0
-12500.001	900.0	100.0	100.0	0	0.0	0.0	0.097	1.0	99.888	-9.54	1	1.0	0.0	12.0	0.0	0.0
-12500.001	900.0	100.0	100.0	0	0.0	0.0	0.092	1.0	99.93953	-9.54	1	1.0	0.0	12.0	0.0	0.0
-12500.001	900.0	100.0	100.0	0	0.0	0.0	0.086	1.0	99.07588	-9.945	1	1.0	0.0	12.0	0.0	0.0
-12500.001	900.0	100.0	100.0	0	0.0	0.0	0.081	1.0	99.07588	-10.127	1	1.0	0.0	12.0	0.0	0.0
-12500.001	900.0	100.0	100.0	0	0.0	0.0	0.077	1.0	98.79486	-10.127	1	1.0	0.0	12.0	0.0	0.0
-12500.001	900.0	100.0	100.0	0	0.0	0.0	0.073	1.0	98.79486	-10.453	1	1.0	0.0	12.0	0.0	0.0
-12500.001	900.0	100.0	100.0	0	0.0	0.0	0.069	1.0	98.9928	-10.453	1	1.0	0.0	12.0	0.0	0.0
-12500.001	900.0	100.0	100.0	0	0.0	0.0	0.066	1.0	98.27171	-10.599	1	1.0	0.0	12.0	0.0	0.0
-12500.001	900.0	100.0	100.0	0	0.0	0.0	0.063	1.0	98.27171	-10.86	1	1.0	0.0	12.0	0.0	0.0
-12500.001	900.0	100.0	100.0	0	0.0	0.0	0.06	1.0	98.0046	-10.86	1	1.0	0.0	12.0	0.0	0.0
-12500.001	900.0	100.0	100.0	0	0.0	0.0	0.057	1.0	96.92153	-11.087	1	1.0	0.0	12.0	0.0	0.0
-12500.001	900.0	100.0	100.0	0	0.0	0.0	0.054	1.0	96.92153	-11.187	1	1.0	0.0	12.0	0.0	0.0
-12500.001	900.0	100.0	100.0	0	0.0	0.0	0.052	1.0	97.57077	-11.187	1	1.0	0.0	12.0	0.0	0.0
-12500.001	900.0	100.0	100.0	0	0.0	0.0	0.049	1.0	96.6004	-11.368	1	1.0	0.0	12.0	0.0	0.0
-12500.001	900.0	100.0	100.0	0	0.0	0.0	0.046	1.0	96.6004	-11.368	1	1.0	0.0	12.0	0.0	0.0
-12500.001	900.0	100.0	100.0	0	0.0	0.0	0.044	1.0	96.38099	-11.45	1	1.0	0.0	12.0	0.0	0.0
-12500.001	900.0	100.0	100.0	0	0.0	0.0	0.041	1.0	96.38099	-11.595	1	1.0	0.0	12.0	0.0	0.0
-12500.001	900.0	100.0	100.0	0	0.0	0.0	0.039	1.0	97.36835	-11.595	1	1.0	0.0	12.0	0.0	0.0
-12500.001	900.0	100.0	100.0	0	0.0	0.0	0.036	1.0	96.743866	-11.66	1	1.0	0.0	12.0	0.0	0.0
-12500.001	900.0	100.0	100.0	0	0.0	0.0	0.033	1.0	96.743866	-11.778	1	1.0	0.0	12.0	0.0	0.0
-12500.001	900.0	100.0	100.0	0	0.0	0.0	0.03	1.0	97.53745	-11.778	1	1.0	0.0	12.0	0.0	0.0
-12500.001	900.0	100.0	100.0	0	0.0	0.0	0.027	1.0	97.285164	-11.83	1	1.0	0.0	12.0	0.0	0.0
-12500.001	900.0	100.0	100.0	0	0.0	0.0	0.024	1.0	97.285164	-11.83	1	1.0	0.0	12.0	0.0	0.0
-12500.001	900.0	100.0	100.0	0	0.0	0.0	0.021	1.0	98.16415	-11.923	1	1.0	0.0	12.0	0.0	0.0
-12500.001	900.0	100.0	100.0	0	0.0	0.0	0.017	1.0	98.16415	-11.965	1	1.0	0.0	12.0	0.0	0.0
-12500.001	900.0	100.0	100.0	0	0.0	0.0	0.014	1.0	98.42164	-11.965	1	1.0	0.0	12.0	0.0	0.0
-12500.001	900.0	100.0	100.0	0	0.0	0.0	0.01	1.0	98.79731	-12.04	1	1.0	0.0	12.0	0.0	0.0
-12500.001	900.0	100.0	100.0	0	0.0	0.0	0.006	1.0	98.79731	-12.106	1	1.0	0.0	12.0	0.0	0.0
-12500.001	900.0	100.0	100.0	0	0.0	0.0	0.003	1.0	97.07071	-12.106	1	1.0	0.0	12.0	0.0	0.0
-12500.001	900.0	100.0	100.0	0	0.0	0.0	0.0	1.0	97.161285	-12.134	1	1.0	0.0	12.0	0.0	0.0
-12500.001	900.0	100.0	100.0	0	0.0	0.0	-0.004	1.0	97.161285	-12.134	1	1.0	0.0	12.0	0.0	0.0
-12500.001	900.0	100.0	100.0	0	0.0	0.0	-0.008	1.0	97.3828	-12.186	1	1.0	0.0	12.0	0.0	0.0
-12500.001	900.0	100.0	100.0	0	0.0	0.0	-0.012	1.0	97.3828	-12.21	1	1.0	0.0	12.0	0.0	0.0
-12500.001	900.0	100.0	100.0	0	0.0	0.0	-0.016	1.0	97.0943	-12.21	1	1.0	0.0	13.0	0.0	0.0
0.0	900.0	100.0	100.0	0	0.0	0.0	-0.02	1.0	98.17959	-12.252	1	1.0	1.0	0.0	0.0	0.0
0.0	900.0	100.0	100.0	0	0.0	0.0	-0.025	1.0	98.17959	-12.271	1	1.0	1.0	0.0	0.0	0.0
0.0	900.0	100.0	100.0	0	0.0	0.0	-0.03	1.0	98.27135	-12.271	1	1.0	1.0	0.0	0.0	0.0
0.0	900.0	100.0	100.0	0	0.0	0.0	-0.034	1.0	99.02464	-12.304	1	1.0	1.0	0.0	0.0	0.0
0.0	900.0	100.0	100.0	0	0.0	0.0	-0.039	1.0	99.02464	-12.304	1	1.0	1.0	0.0	0.0	0.0
0.0	900.0	100.0	100.0	0	0.0	0.0	-0.043	1.0	98.168236	-11.434	1	1.0	1.0	0.0	0.0	0.0
0.0	900.0	100.0	100.0	0	0.0	0.0	-0.048	1.0	98.168236	-9.874	1	1.0	1.0	0.0	0.0	0.0
0.0	900.0	100.0	100.0	0	0.0	0.0	-0.052	1.0	98.720314	-9.874	1	1.0	1.0	0.0	0.0	0.0
0.0	900.0	100.0	100.0	0	0.0	0.0	-0.055	1.0	98.536194	-8.527	1	1.0	1.0	0.0	0.0	0.0
0.0	900.0	100.0	100.0	0	0.0	0.0	-0.059	1.0	98.536194	-7.924	1	1.0	1.0	0.0	0.0	0.0
0.0	900.0	100.0	100.0	0	0.0	0.0	-0.062	1.0	98.91934	-7.924	1	1.0	1.0	0.0	0.0	0.0
0.0	900.0	100.0	100.0	0	0.0	0.0	-0.064	1.0	99.26479	-6.843	1	1.0	1.0	0.0	0.0	0.0
0.0	900.0	100.0	100.0	0	0.0	0.0	-0.064	1.0	99.26479	-6.359	1	1.0	1.0	0.0	0.0	0.0
0.0	900.0	100.0	100.0	0	0.0	0.0	-0.064	1.0	98.45493	-6.359	1	1.0	1.0	0.0	0.0	0.0
0.0	900.0	100.0	100.0	0	0.0	0.0	-0.064	1.0	98.45493	-5.491	1	1.0	1.0	0.0	0.0	0.0
0.0	900.0	100.0	100.0	0	0.0	0.0	-0.064	1.0	98.92034	-5.491	1	1.0	1.0	0.0	0.0	0.0
0.0	900.0	100.0	100.0	0	0.0	0.0	-0.064	1.0	97.43043	-4.742	1	1.0	1.0	0.0	0.0	0.0
0.0	900.0	100.0	100.0	0	0.0	0.0	-0.064	1.0	97.43043	-4.407	1	1.0	1.0	0.0	0.0	0.0
0.0	900.0	100.0	100.0	0	0.0	0.0	-0.064	1.0	97.082825	-4.407	1	1.0	1.0	0.0	0.0	0.0
0.0	900.0	100.0	100.0	0	0.0	0.0	-0.064	1.0	97.89753	-3.806	1	1.0	1.0	0.0	0.0	0.0
0.0	900.0	100.0	100.0	0	0.0	0.0	-0.064	1.0	97.89753	-3.806	1	1.0	1.0	0.0	0.0	0.0
0.0	900.0	100.0	100.0	0	0.0	0.0	-0.063	1.0	98.06056	-3.536	1	1.0	1.0	1.0	0.0	0.0
0.0	900.0	100.0	100.0	0	0.0	0.0	-0.061	1.0	98.85755	-3.054	1	1.0	1.0	1.0	0.0	0.0
0.0	900.0	100.0	100.0	0	0.0	0.0	-0.059	1.0	98.712776	-3.054	1	1.0	1.0	4.0	0.0	0.0
11111.111	800.0	100.0	100.0	0	0.0	0.0	-0.057	1.0	98.60411	-2.839	1	1.0	1.0	4.0	0.0	0.0
11111.111	800.0	100.0	100.0	0	0.0	0.0	-0.055	1.0	98.60411	-2.45	1	1.0	1.0	4.0	0.0	0.0
11111.111	800.0	100.0	100.0	0	0.0	0.0	-0.053	1.0	98.68089	-2.45	1	1.0	1.0	4.0	0.0	0.0
11111.111	800.0	100.0	100.0	0	0.0	0.0	-0.052	1.0	98.025764	-1.329	1	1.0	1.0	4.0	0.0	0.0
11111.111	800.0	100.0	100.0	0	0.0	0.0	-0.05	1.0	98.025764	-1.329	1	1.0	1.0	4.0	0.0	0.0
11111.111	800.0	100.0	100.0	0	0.0	0.0	-0.049	1.0	97.514305	-0.449	1	1.0	1.0	4.0	0.0	0.0
11111.111	800.0	100.0	100.0	0	0.0	0.0	-0.047	1.0	97.514305	1.127	1	1.0	1.0	4.0	0.0	0.0
11111.111	800.0	100.0	100.0	0	0.0	0.0	-0.046	1.0	97.47372	1.127	1	1.0	1.0	4.0	0.0	0.0
11111.111	800.0	100.0	100.0	0	0.0	0.0	-0.045	1.0	96.57879	1.835	1	1.0	1.0	4.0	0.0	0.0
11111.111	800.0	100.0	100.0	0	0.0	0.0	-0.045	1.0	96.57879	3.102	1	1.0	1.0	4.0	0.0	0.0
11111.111	800.0	100.0	100.0	0	0.0	0.0	-0.044	1.0	97.18837	3.102	1	1.0	1.0	4.0	0.0	0.0
11111.111	800.0	100.0	100.0	0	0.0	0.0	-0.043	1.0	97.16344	3.67	1	1.0	1.0	4.0	0.0	0.0
11111.111	800.0	100.0	100.0	0	0.0	0.0	-0.043	1.0	97.16344	4.686	1	1.0	1.0	4.0	0.0	0.0
11111.111	800.0	100.0	100.0	0	0.0	0.0	-0.042	1.0	96.92131	4.686	1	1.0	1.0	4.0	0.0	0.0
11111.111	800.0	100.0	100.0	0	0.0	0.0	-0.041	1.0	96.92131	5.141	1	1.0	1.0	4.0	0.0	0.0
11111.111	800.0	100.0	100.0	0	0.0	0.0	-0.04	1.0	97.49276	5.141	1	1.0	1.0	4.0	0.0	0.0
11111.111	800.0	100.0	100.0	0	0.0	0.0	-0.038	1.0	97.492546	5.958	1	1.0	1.0	4.0	0.0	0.0
11111.111	800.0	100.0	100.0	0	0.0	0.0	-0.036	1.0	97.492546	6.323	1	1.0	1.0	4.0	0.0	0.0
11111.111	800.0	100.0	100.0	0	0.0	0.0	-0.034	1.0	97.603	6.323	1	1.0	1.0	4.0	0.0	0.0
11111.111	800.0	100.0	100.0	0	0.0	0.0	-0.031	1.0	97.98795	6.979	1	1.0	1.0	4.0	0.0	0.0
11111.111	800.0	100.0	100.0	0	0.0	0.0	-0.028	1.0	97.98795	7.271	1	1.0	1.0	4.0	0.0	0.0
11111.111	800.0	100.0	100.0	0	0.0	0.0	-0.025	1.0	97.00449	7.271	1	1.0	1.0	4.0	0.0	0.0
11111.111	800.0	100.0	100.0	0	0.0	0.0	-0.021	1.0	97.00449	7.797	1	1.0	1.0	4.0	0.0	0.0
11111.111	800.0	100.0	100.0	0	0.0	0.0	-0.017	1.0	97.57071	7.797	1	1.0	1.0	4.0	0.0	0.0
11111.111	800.0	100.0	100.0	0	0.0	0.0	-0.013	1.0	98.08713	8.252	1	1.0	1.0	4.0	0.0	0.0
11111.111	800.0	100.0	100.0	0	0.0	0.0	-0.008	1.0	98.08713	8.455	1	1.0	1.0	4.0	0.0	0.0
11111.111	800.0	100.0	100.0	0	0.0	0.0	-0.003	1.0	98.44492	8.455	1	1.0	1.0	5.0	0.0	0.0
11111.111	800.0	100.0	100.0	0	0.0	0.0	0.001	1.0	98.554665	8.819	1	1.0	1.0	5.0	0.0	0.0
11111.111	800.0	100.0	100.0	0	0.0	0.0	0.006	1.0	98.554665	8.819	1	1.0	1.0	5.0	0.0	0.0
11111.111	800.0	100.0	100.0	0	0.0	0.0	0.012	1.0	99.001	8.981	1	1.0	1.0	5.0	0.0	0.0
11111.111	800.0	100.0	100.0	0	0.0	0.0	0.017	1.0	99.001	9.274	1	1.0	1.0	5.0	0.0	0.0
11111.111	800.0	100.0	100.0	0	0.0	0.0	0.023	1.0	98.65059	9.274	1	1.0	1.0	5.0	0.0	0.0
11111.111	800.0	100.0	100.0	0	0.0	0.0	0.028	1.0	99.761894	9.527	1	1.0	1.0	5.0	0.0	0.0
11111.111	800.0	100.0	100.0	0	0.0	0.0	0.033	1.0	99.761894	9.639	1	1.0	1.0	5.0	0.0	0.0
11111.111	800.0	100.0	100.0	0	0.0	0.0	0.038	1.0	99.3374	9.639	1	1.0	1.0	5.0	0.0	0.0
11111.111	800.0	100.0	100.0	0	0.0	0.0	0.043	1.0	98.63568	9.843	1	1.0	1.0	5.0	0.0	0.0
11111.111	800.0	100.0	100.0	0	0.0	0.0	0.048	1.0	98.63568	9.933	1	1.0	1.0	5.0	0.0	0.0
11111.111	800.0	100.0	100.0	0	0.0	0.0	0.053	1.0	98.95453	9.933	1	1.0	1.0	5.0	0.0	0.0
11111.111	800.0	100.0	100.0	0	0.0	0.0	0.057	1.0	98.95453	10.096	1	1.0	1.0	5.0	0.0	0.0
11111.111	800.0	100.0	100.0	0	0.0	0.0	0.061	1.0	98.22194	10.096	1	1.0	1.0	5.0	0.0	0.0
11111.111	800.0	100.0	100.0	0	0.0	0.0	0.065	1.0	97.3811	10.237	1	1.0	1.0	5.0	0.0	0.0
11111.111	800.0	100.0	100.0	1	0.0	0.0	0.068	1.0	97.3811	10.3	1	1.0	1.0	5.0	0.0	0.0
11111.111	800.0	100.0	100.0	1	0.0	0.0	0.071	1.0	97.42343	10.3	1	1.0	1.0	5.0	0.0	0.0
11111.111	800.0	100.0	100.0	1	0.0	0.0	0.073	1.0	97.36291	10.412	1	1.0	1.0	5.0	0.0	0.0
11111.111	800.0	100.0	100.0	1	0.0	0.0	0.076	1.0	97.36291	10.462	1	1.0	1.0	5.0	0.0	0.0
11111.111	800.0	100.0	100.0	1	0.0	0.0	0.078	1.0	97.56816	10.462	1	1.0	1.0	5.0	0.0	0.0
11111.111	800.0	100.0	100.0	1	0.0	0.0	0.079	1.0	97.56816	10.553	1	1.0	1.0	5.0	0.0	0.0
11111.111	800.0	100.0	100.0	1	0.0	0.0	0.08	1.0	98.224525	10.553	1	1.0	1.0	5.0	0.0	0.0
11111.111	800.0	100.0	100.0	1	0.0	0.0	0.081	1.0	98.71843	10.594	1	1.0	1.0	5.0	0.0	0.0
11111.111	800.0	100.0	100.0	1	0.0	0.0	0.082	1.0	98.229416	10.667	1	1.0	1.0	5.0	0.0	0.0
11111.111	800.0	100.0	100.0	1	0.0	0.0	0.083	1.0	97.23772	10.667	1	1.0	1.0	5.0	0.0	0.0
11111.111	800.0	100.0	100.0	1	0.0	0.0	0.084	1.0	97.79412	10.698	1	1.0	1.0	5.0	0.0	0.0
11111.111	800.0	100.0	100.0	1	0.0	0.0	0.085	1.0	97.79412	10.757	1	1.0	1.0	5.0	0.0	0.0
11111.111	800.0	100.0	100.0	1	0.0	0.0	0.086	1.0	97.47269	10.757	1	1.0	1.0	5.0	0.0	0.0
11111.111	800.0	100.0	100.0	1	0.0	0.0	0.087	1.0	97.47269	10.783	1	1.0	1.0	5.0	0.0	0.0
11111.111	800.0	100.0	100.0	1	0.0	0.0	0.089	1.0	97.68816	10.783	1	1.0	1.0	5.0	0.0	0.0
11111.111	800.0	100.0	100.0	1	0.0	0.0	0.091	1.0	97.94234	10.83	1	1.0	1.0	5.0	0.0	0.0
11111.111	800.0	100.0	100.0	1	0.0	0.0	0.093	1.0	97.94234	10.871	1	1.0	1.0	5.0	0.0	0.0
11111.111	800.0	100.0	100.0	1	0.0	0.0	0.095	1.0	97.90749	10.871	1	1.0	1.0	5.0	0.0	0.0
11111.111	800.0	100.0	100.0	1	0.0	0.0	0.098	1.0	98.63842	10.889	1	1.0	1.0	5.0	0.0	0.0
11111.111	800.0	100.0	100.0	1	0.0	0.0	0.1	1.0	98.63842	10.92	1	1.0	1.0	5.0	0.0	0.0
11111.111	800.0	100.0	100.0	1	0.0	0.0	0.103	1.0	98.71767	10.92	1	1.0	1.0	5.0	0.0	0.0
11111.111	800.0	100.0	100.0	1	0.0	0.0	0.107	1.0	98.71767	10.936	1	1.0	1.0	5.0	0.0	0.0
11111.111	800.0	100.0	100.0	1	0.0	0.0	0.11	1.0	98.41885	10.936	1	1.0	1.0	5.0	0.0	0.0
11111.111	800.0	100.0	100.0	1	0.0	0.0	0.114	1.0	98.06026	10.962	1	1.0	1.0	5.0	0.0	0.0
11111.111	800.0	100.0	100.0	1	0.0	0.0	0.118	1.0	98.06026	10.983	1	1.0	1.0	5.0	0.0	0.0
11111.111	800.0	100.0	100.0	1	0.0	0.0	0.122	1.0	98.94266	10.983	1	1.0	1.0	5.0	0.0	0.0
11111.111	800.0	100.0	100.0	1	0.0	0.0	0.126	1.0	98.51489	10.993	1	1.0	1.0	5.0	0.0	0.0
11111.111	800.0	100.0	100.0	1	0.0	0.0	0.13	1.0	98.51489	11.012	1	1.0	1.0	5.0	0.0	0.0
11111.111	800.0	100.0	100.0	1	0.0	0.0	0.135	1.0	99.13008	11.012	1	1.0	1.0	5.0	0.0	0.0
11111.111	800.0	100.0	100.0	1	0.0	0.0	0.139	1.0	99.13008	11.019	1	1.0	1.0	5.0	0.0	0.0
11111.111	800.0	100.0	100.0	1	0.0	0.0	0.143	1.0	98.148056	11.019	1	1.0	1.0	5.0	0.0	0.0
11111.111	800.0	100.0	100.0	1	0.0	0.0	0.148	1.0	97.65262	11.035	1	1.0	1.0	5.0	0.0	0.0
11111.111	800.0	100.0	100.0	1	0.0	0.0	0.153	1.0	97.65262	11.04	1	1.0	1.0	5.0	0.0	0.0
11111.111	800.0	100.0	100.0	1	0.0	0.0	0.157	1.0	97.42936	11.04	1	1.0	1.0	6.0	0.0	0.0
0.0	800.0	100.0	100.0	0	0.0	0.0	0.162	1.0	97.393936	11.052	1	2.0	1.0	0.0	0.0	0.0
0.0	800.0	100.0	100.0	0	0.0	0.0	0.166	1.0	97.393936	11.057	1	2.0	1.0	0.0	0.0	0.0
0.0	800.0	100.0	100.0	0	0.0	0.0	0.171	1.0	96.954216	11.057	1	2.0	1.0	0.0	0.0	0.0
0.0	800.0	100.0	100.0	0	0.0	0.0	0.175	1.0	96.21911	11.067	1	2.0	1.0	0.0	0.0	0.0
0.0	800.0	100.0	100.0	0	0.0	0.0	0.179	1.0	96.67723	11.067	1	2.0	1.0	0.0	0.0	0.0
0.0	800.0	100.0	100.0	0	0.0	0.0	0.183	1.0	97.26263	10.285	1	2.0	1.0	0.0	0.0	0.0
0.0	800.0	100.0	100.0	0	0.0	0.0	0.187	1.0	97.26263	8.882	1	2.0	1.0	0.0	0.0	0.0
0.0	800.0	100.0	100.0	0	0.0	0.0	0.191	1.0	97.4049	8.882	1	2.0	1.0	0.0	0.0	0.0
0.0	800.0	100.0	100.0	0	0.0	0.0	0.194	1.0	96.725975	7.67	1	2.0	1.0	0.0	0.0	0.0
0.0	800.0	100.0	100.0	0	0.0	0.0	0.197	1.0	96.725975	7.127	1	2.0	1.0	0.0	0.0	0.0
0.0	800.0	100.0	100.0	0	0.0	0.0	0.2	1.0	97.731964	7.127	1	2.0	1.0	0.0	0.0	0.0
0.0	800.0	100.0	100.0	0	0.0	0.0	0.203	1.0	97.731964	6.156	1	2.0	1.0	0.0	0.0	0.0
0.0	800.0	100.0	100.0	0	0.0	0.0	0.206	1.0	97.0167	6.156	1	2.0	1.0	0.0	0.0	0.0
0.0	800.0	100.0	100.0	0	0.0	0.0	0.209	1.0	97.31341	5.72	1	2.0	1.0	0.0	0.0	0.0
0.0	800.0	100.0	100.0	0	0.0	0.0	0.211	1.0	97.31341	4.939	1	2.0	1.0	0.0	0.0	0.0
0.0	800.0	100.0	100.0	0	0.0	0.0	0.214	1.0	97.09811	4.939	1	2.0	1.0	0.0	0.0	0.0
0.0	800.0	100.0	100.0	0	0.0	0.0	0.216	1.0	97.67121	4.59	1	2.0	1.0	0.0	0.0	0.0
0.0	800.0	100.0	100.0	0	0.0	0.0	0.218	1.0	96.8304	3.964	1	2.0	1.0	0.0	0.0	0.0
0.0	800.0	100.0	100.0	0	0.0	0.0	0.22	1.0	96.90436	3.964	1	2.0	1.0	0.0	0.0	0.0
0.0	800.0	100.0	100.0	0	0.0	0.0	0.221	1.0	96.90436	3.683	1	2.0	1.0	0.0	0.0	0.0
0.0	800.0	100.0	100.0	0	0.0	0.0	0.222	1.0	97.320885	3.683	1	2.0	1.0	0.0	0.0	0.0
0.0	800.0	100.0	100.0	0	0.0	0.0	0.223	1.0	96.49034	3.181	1	2.0	1.0	0.0	0.0	0.0
0.0	800.0	100.0	100.0	0	0.0	0.0	0.224	1.0	96.49034	2.957	1	2.0	1.0	0.0	0.0	0.0
0.0	800.0	100.0	100.0	0	0.0	0.0	0.224	1.0	96.79212	2.957	1	2.0	1.0	0.0	0.0	0.0
0.0	800.0	100.0	100.0	0	0.0	0.0	0.224	1.0	96.77591	2.552	1	2.0	1.0	0.0	0.0	0.0
0.0	800.0	100.0	100.0	0	0.0	0.0	0.224	1.0	96.77591	2.372	1	2.0	1.0	0.0	0.0	0.0
0.0	800.0	100.0	100.0	0	0.0	0.0	0.224	1.0	96.40197	2.372	1	2.0	1.0	0.0	0.0	0.0
0.0	800.0	100.0	100.0	0	0.0	0.0	0.223	1.0	96.40197	2.048	1	2.0	1.0	0.0	0.0	0.0
0.0	800.0	100.0	100.0	0	0.0	0.0	0.222	1.0	96.45637	2.048	1	2.0	1.0	8.0	0.0	0.0
0.0	800.0	100.0	100.0	0	0.0	0.0	0.22	0.0	96.57742	1.768	1	2.0	1.0	0.0	0.0	0.0
0.0	800.0	100.0	100.0	0	0.0	0.0	0.219	0.0	96.57742	1.643	1	2.0	1.0	0.0	0.0	0.0
0.0	800.0	100.0	100.0	0	0.0	0.0	0.217	0.0	95.52473	1.643	1	2.0	1.0	0.0	0.0	0.0
0.0	800.0	100.0	100.0	0	0.0	0.0	0.215	0.0	95.08601	1.42	1	2.0	1.0	0.0	0.0	0.0
0.0	800.0	100.0	100.0	0	0.0	0.0	0.213	0.0	95.08601	1.319	1	2.0	1.0	0.0	0.0	0.0
0.0	800.0	100.0	100.0	0	0.0	0.0	0.21	0.0	95.296524	1.319	1	2.0	1.0	0.0	0.0	0.0
0.0	800.0	100.0	100.0	0	0.0	0.0	0.207	0.0	95.75196	1.138	1	2.0	1.0	0.0	0.0	0.0
0.0	800.0	100.0	100.0	0	0.0	0.0	0.204	0.0	95.75196	1.138	1	2.0	1.0	0.0	0.0	0.0
0.0	800.0	100.0	100.0	0	0.0	0.0	0.201	0.0	95.38478	1.058	1	2.0	1.0	0.0	0.0	0.0
0.0	800.0	100.0	100.0	0	0.0	0.0	0.197	0.0	95.38478	0.913	1	2.0	1.0	0.0	0.0	0.0
0.0	800.0	100.0	100.0	0	0.0	0.0	0.193	0.0	95.274734	0.913	1	2.0	1.0	0.0	0.0	0.0
0.0	800.0	100.0	100.0	0	0.0	0.0	0.189	0.0	95.7961	0.849	1	2.0	1.0	0.0	0.0	0.0
0.0	800.0	100.0	100.0	0	0.0	0.0	0.185	0.0	95.7961	0.733	1	2.0	1.0	0.0	0.0	0.0
0.0	800.0	100.0	100.0	0	0.0	0.0	0.181	0.0	94.34662	0.733	1	2.0	1.0	0.0	0.0	0.0
0.0	800.0	100.0	100.0	0	0.0	0.0	0.177	0.0	95.69522	0.681	1	2.0	1.0	0.0	0.0	0.0
0.0	800.0	100.0	100.0	0	0.0	0.0	0.173	0.0	95.69522	0.681	1	2.0	1.0	0.0	0.0	0.0
0.0	800.0	100.0	100.0	0	0.0	0.0	0.169	0.0	96.1648	0.588	1	2.0	1.0	0.0	0.0	0.0
0.0	800.0	100.0	100.0	0	0.0	0.0	0.165	0.0	96.1648	0.546	1	2.0	1.0	0.0	0.0	0.0
0.0	800.0	100.0	100.0	0	0.0	0.0	0.161	0.0	96.42221	0.546	1	2.0	1.0	0.0	0.0	0.0
0.0	800.0	100.0	100.0	0	0.0	0.0	0.158	0.0	95.56414	0.471	1	2.0	1.0	0.0	0.0	0.0
0.0	800.0	100.0	100.0	0	0.0	0.0	0.154	0.0	95.56414	0.438	1	2.0	1.0	0.0	0.0	0.0
0.0	800.0	100.0	100.0	0	0.0	0.0	0.15	0.0	94.45948	0.438	1	2.0	1.0	0.0	0.0	0.0
0.0	800.0	100.0	100.0	0	0.0	0.0	0.146	0.0	94.69149	0.378	1	2.0	1.0	0.0	0.0	0.0
0.0	800.0	100.0	100.0	0	0.0	0.0	0.142	0.0	94.69149	0.378	1	2.0	1.0	0.0	0.0	0.0
0.0	800.0	100.0	100.0	0	0.0	0.0	0.139	0.0	94.70761	0.351	1	2.0	1.0	0.0	0.0	0.0
0.0	800.0	100.0	100.0	0	0.0	0.0	0.135	0.0	94.80865	0.303	1	2.0	1.0	0.0	0.0	0.0
0.0	800.0	100.0	100.0	0	0.0	0.0	0.132	0.0	94.57356	0.303	1	2.0	1.0	0.0	0.0	0.0
0.0	800.0	100.0	100.0	0	0.0	0.0	0.129	0.0	94.00992	0.282	1	2.0	1.0	0.0	0.0	0.0
0.0	800.0	100.0	100.0	0	0.0	0.0	0.126	0.0	94.00992	0.243	1	2.0	1.0	0.0	0.0	0.0
0.0	800.0	100.0	100.0	0	0.0	0.0	0.123	0.0	94.36638	0.243	1	2.0	1.0	0.0	0.0	0.0
0.0	800.0	100.0	100.0	0	0.0	0.0	0.121	0.0	95.73838	0.226	1	2.0	1.0	0.0	0.0	0.0
0.0	800.0	100.0	100.0	0	0.0	0.0	0.118	0.0	95.73838	0.226	1	2.0	1.0	0.0	0.0	0.0
0.0	800.0	100.0	100.0	0	0.0	0.0	0.115	0.0	95.03715	0.195	1	2.0	1.0	0.0	0.0	0.0
0.0	800.0	100.0	100.0	0	0.0	0.0	0.113	0.0	95.03715	0.168	1	2.0	1.0	0.0	0.0	0.0
0.0	800.0	100.0	100.0	0	0.0	0.0	0.11	0.0	96.341644	0.168	1	2.0	1.0	0.0	0.0	0.0
0.0	800.0	100.0	100.0	0	0.0	0.0	0.108	0.0	96.6396	0.156	1	2.0	1.0	0.0	0.0	0.0
0.0	800.0	100.0	100.0	0	0.0	0.0	0.105	0.0	96.6396	0.134	1	2.0	1.0	0.0	0.0	0.0
0.0	800.0	100.0	100.0	0	0.0	0.0	0.102	0.0	96.389984	0.134	1	2.0	1.0	0.0	0.0	0.0
0.0	800.0	100.0	100.0	0	0.0	0.0	0.1	0.0	96.280655	0.125	1	2.0	1.0	0.0	0.0	0.0
0.0	800.0	100.0	100.0	0	0.0	0.0	0.097	0.0	96.280655	0.108	1	2.0	1.0	0.0	0.0	0.0
0.0	800.0	100.0	100.0	0	0.0	0.0	0.095	0.0	96.22155	0.108	1	2.0	1.0	0.0	0.0	0.0
0.0	800.0	100.0	100.0	0	0.0	0.0	0.093	0.0	96.22155	0.1	1	2.0	1.0	0.0	0.0	0.0
0.0	800.0	100.0	100.0	0	0.0	0.0	0.091	0.0	96.1264	0.1	1	2.0	1.0	0.0	0.0	0.0
0.0	800.0	100.0	100.0	0	0.0	0.0	0.088	0.0	96.811615	0.086	1	2.0	1.0	0.0	0.0	0.0
0.0	800.0	100.0	100.0	0	0.0	0.0	0.086	0.0	96.811615	0.08	1	2.0	1.0	0.0	0.0	0.0
0.0	800.0	100.0	100.0	0	0.0	0.0	0.084	0.0	97.03106	0.08	1	2.0	1.0	0.0	0.0	0.0
0.0	800.0	100.0	100.0	0	0.0	0.0	0.081	0.0	96.585335	0.069	1	2.0	1.0	0.0	0.0	0.0
0.0	800.0	100.0	100.0	0	0.0	0.0	0.079	0.0	96.585335	0.069	1	2.0	1.0	0.0	0.0	0.0
0.0	800.0	100.0	100.0	0	0.0	0.0	0.077	0.0	97.112976	0.064	1	2.0	1.0	0.0	0.0	0.0
0.0	800.0	100.0	100.0	0	0.0	0.0	0.075	0.0	97.112976	0.055	1	2.0	1.0	0.0	0.0	0.0
0.0	800.0	100.0	100.0	0	0.0	0.0	0.072	0.0	97.7118	0.055	1	2.0	1.0	0.0	0.0	0.0
0.0	800.0	100.0	100.0	0	0.0	0.0	0.07	0.0	98.1181	0.047	1	2.0	1.0	0.0	0.0	0.0
0.0	800.0	100.0	100.0	0	0.0	0.0	0.068	0.0	98.1181	0.044	1	2.0	1.0	0.0	0.0	0.0
0.0	800.0	100.0	100.0	0	0.0	0.0	0.065	0.0	97.20872	0.044	1	2.0	1.0	0.0	0.0	0.0
0.0	800.0	100.0	100.0	0	0.0	0.0	0.063	0.0	97.891136	0.038	1	2.0	1.0	0.0	0.0	0.0
0.0	800.0	100.0	100.0	0	0.0	0.0	0.06	0.0	97.891136	0.038	1	2.0	1.0	0.0	0.0	0.0
0.0	800.0	100.0	100.0	0	0.0	0.0	0.057	0.0	98.81382	0.035	1	2.0	1.0	0.0	0.0	0.0
0.0	800.0	100.0	100.0	0	0.0	0.0	0.054	0.0	98.81382	0.03	1	2.0	1.0	0.0	0.0	0.0
0.0	800.0	100.0	100.0	0	0.0	0.0	0.051	0.0	97.644104	0.03	1	2.0	1.0	0.0	0.0	0.0
0.0	800.0	100.0	100.0	0	0.0	0.0	0.049	0.0	98.07173	0.028	1	2.0	1.0	0.0	0.0	0.0
0.0	800.0	100.0	100.0	0	0.0	0.0	0.046	0.0	98.07173	0.024	1	2.0	1.0	0.0	0.0	0.0
0.0	800.0	100.0	100.0	0	0.0	0.0	0.043	0.0	97.75214	0.024	1	2.0	1.0	0.0	0.0	0.0
0.0	800.0	100.0	100.0	0	0.0	0.0	0.041	0.0	97.01681	0.02	1	2.0	1.0	0.0	0.0	0.0
0.0	800.0	100.0	100.0	0	0.0	0.0	0.038	0.0	97.01681	0.019	1	2.0	1.0	0.0	0.0	0.0
0.0	800.0	100.0	100.0	0	0.0	0.0	0.035	0.0	97.87835	0.019	1	2.0	1.0	0.0	0.0	0.0
0.0	800.0	100.0	100.0	0	0.0	0.0	0.032	0.0	97.87835	0.016	1	2.0	1.0	0.0	0.0	0.0
0.0	800.0	100.0	100.0	0	0.0	0.0	0.03	0.0	97.34801	0.016	1	2.0	1.0	0.0	0.0	0.0
0.0	800.0	100.0	100.0	0	0.0	0.0	0.027	0.0	97.12527	0.015	1	2.0	1.0	0.0	0.0	0.0
0.0	800.0	100.0	100.0	0	0.0	0.0	0.024	0.0	97.12527	0.013	1	2.0	1.0	0.0	0.0	0.0
0.0	800.0	100.0	100.0	0	0.0	0.0	0.022	0.0	96.866066	0.013	1	2.0	1.0	0.0	0.0	0.0
0.0	800.0	100.0	100.0	0	0.0	0.0	0.019	0.0	96.696495	0.012	1	2.0	1.0	0.0	0.0	0.0
0.0	800.0	100.0	100.0	0	0.0	0.0	0.017	0.0	96.696495	0.01	1	2.0	1.0	0.0	0.0	0.0
0.0	800.0	100.0	100.0	0	0.0	0.0	0.014	0.0	97.21003	0.01	1	2.0	1.0	0.0	0.0	0.0
0.0	800.0	100.0	100.0	0	0.0	0.0	0.011	0.0	97.21003	0.009	1	2.0	1.0	0.0	0.0	0.0
0.0	800.0	100.0	100.0	0	0.0	0.0	0.008	0.0	97.253784	0.009	1	2.0	1.0	0.0	0.0	0.0
0.0	800.0	100.0	100.0	0	0.0	0.0	0.005	0.0	97.11871	0.008	1	2.0	1.0	0.0	0.0	0.0
0.0	800.0	100.0	100.0	0	0.0	0.0	0.003	0.0	97.11871	0.007	1	2.0	1.0	0.0	0.0	0.0
0.0	800.0	100.0	100.0	0	0.0	0.0	0.0	0.0	97.40667	0.007	1	2.0	1.0	0.0	0.0	0.0
0.0	800.0	100.0	100.0	0	0.0	0.0	-0.002	0.0	98.320404	0.006	1	2.0	1.0	0.0	0.0	0.0
0.0	800.0	100.0	100.0	0	0.0	0.0	-0.006	0.0	98.320404	0.006	1	2.0	1.0	0.0	0.0	0.0
0.0	800.0	100.0	100.0	0	0.0	0.0	-0.009	0.0	97.3618	0.005	1	2.0	1.0	0.0	0.0	0.0
0.0	800.0	100.0	100.0	0	0.0	0.0	-0.012	0.0	97.3618	0.004	1	2.0	1.0	0.0	0.0	0.0
0.0	800.0	100.0	100.0	0	0.0	0.0	-0.015	0.0	97.654144	0.004	1	2.0	1.0	0.0	0.0	0.0
0.0	800.0	100.0	100.0	0	0.0	0.0	-0.019	0.0	97.83771	0.004	1	2.0	1.0	0.0	0.0	0.0
0.0	800.0	100.0	100.0	0	0.0	0.0	-0.022	0.0	97.83771	0.003	1	2.0	1.0	0.0	0.0	0.0
0.0	800.0	100.0	100.0	0	0.0	0.0	-0.026	0.0	98.14122	0.003	1	2.0	1.0	0.0	0.0	0.0
0.0	800.0	100.0	100.0	0	0.0	0.0	-0.029	0.0	97.52393	0.003	1	2.0	1.0	0.0	0.0	0.0
0.0	800.0	100.0	100.0	0	0.0	0.0	-0.032	0.0	97.52393	0.002	1	2.0	1.0	0.0	0.0	0.0
0.0	800.0	100.0	100.0	0	0.0	0.0	-0.035	0.0	97.853	0.002	1	2.0	1.0	0.0	0.0	0.0
0.0	800.0	100.0	100.0	0	0.0	0.0	-0.039	0.0	97.853	0.002	1	2.0	1.0	0.0	0.0	0.0
0.0	800.0	100.0	100.0	0	0.0	0.0	-0.042	0.0	98.261475	0.002	1	2.0	1.0	0.0	0.0	0.0
0.0	800.0	100.0	100.0	0	0.0	0.0	-0.045	0.0	97.64811	0.001	1	2.0	1.0	0.0	0.0	0.0
0.0	800.0	100.0	100.0	0	0.0	0.0	-0.047	0.0	97.64811	0.001	1	2.0	1.0	0.0	0.0	0.0
0.0	800.0	100.0	100.0	0	0.0	0.0	-0.05	0.0	97.83354	0.001	1	2.0	1.0	0.0	0.0	0.0
0.0	800.0	100.0	100.0	0	0.0	0.0	-0.053	0.0	98.40609	0.001	1	2.0	1.0	0.0	0.0	0.0
0.0	800.0	100.0	100.0	0	0.0	0.0	-0.055	0.0	98.40609	0.001	1	2.0	1.0	0.0	0.0	0.0
0.0	800.0	100.0	100.0	0	0.0	0.0	-0.057	0.0	98.51098	0.001	1	2.0	1.0	0.0	0.0	0.0
0.0	800.0	100.0	100.0	0	0.0	0.0	-0.059	0.0	98.51098	0.0	1	2.0	1.0	0.0	0.0	0.0
0.0	800.0	100.0	100.0	0	0.0	0.0	-0.061	0.0	99.02918	0.0	1	2.0	1.0	0.0	0.0	0.0
0.0	800.0	100.0	100.0	0	0.0	0.0	-0.062	0.0	98.23612	0.0	1	2.0	1.0	0.0	0.0	0.0
0.0	800.0	100.0	100.0	0	0.0	0.0	-0.062	0.0	98.23612	0.0	1	2.0	1.0	0.0	0.0	0.0
0.0	800.0	100.0	100.0	0	0.0	0.0	-0.062	0.0	98.41345	0.0	1	2.0	1.0	0.0	0.0	0.0
0.0	800.0	100.0	100.0	0	0.0	0.0	-0.062	0.0	97.00141	0.0	1	2.0	1.0	0.0	0.0	0.0
0.0	800.0	100.0	100.0	0	0.0	0.0	-0.062	0.0	97.00141	0.0	1	2.0	1.0	0.0	0.0	0.0
0.0	800.0	100.0	100.0	0	0.0	0.0	-0.062	0.0	97.85224	0.0	1	2.0	1.0	0.0	0.0	0.0
0.0	800.0	100.0	100.0	0	0.0	0.0	-0.062	0.0	97.85224	0.0	1	2.0	1.0	0.0	0.0	0.0
0.0	800.0	100.0	100.0	0	0.0	0.0	-0.062	0.0	98.041794	0.0	1	2.0	1.0	0.0	0.0	0.0
0.0	800.0	100.0	100.0	0	0.0	0.0	-0.061	0.0	98.09118	0.0	1	2.0	1.0	1.0	0.0	0.0
0.0	800.0	100.0	100.0	0	0.0	0.0	-0.06	0.0	98.09118	0.0	1	2.0	1.0	1.0	0.0	0.0
0.0	800.0	100.0	100.0	0	0.0	0.0	-0.059	0.0	97.61587	0.0	1	2.0	1.0	4.0	0.0	0.0
9722.223	700.0	100.0	100.0	0	0.0	0.0	-0.057	0.0	96.77825	0.0	1	2.0	1.0	4.0	0.0	0.0
9722.223	700.0	100.0	100.0	0	0.0	0.0	-0.056	0.0	97.39421	0.0	1	2.0	1.0	4.0	0.0	0.0
9722.223	700.0	100.0	100.0	0	0.0	0.0	-0.053	0.0	97.41214	0.0	1	2.0	1.0	4.0	0.0	0.0
9722.223	700.0	100.0	100.0	0	0.0	0.0	-0.051	0.0	97.41214	0.0	1	2.0	1.0	4.0	0.0	0.0
9722.223	700.0	100.0	100.0	0	0.0	0.0	-0.049	0.0	97.69065	0.0	1	2.0	1.0	4.0	0.0	0.0
9722.223	700.0	100.0	100.0	0	0.0	0.0	-0.046	0.0	98.47337	1.327	1	2.0	1.0	4.0	0.0	0.0
9722.223	700.0	100.0	100.0	0	0.0	0.0	-0.043	0.0	98.47337	1.921	1	2.0	1.0	4.0	0.0	0.0
9722.223	700.0	100.0	100.0	0	0.0	0.0	-0.04	0.0	98.14827	1.921	1	2.0	1.0	4.0	0.0	0.0
9722.223	700.0	100.0	100.0	0	0.0	0.0	-0.037	0.0	97.42091	2.987	1	2.0	1.0	4.0	0.0	0.0
9722.223	700.0	100.0	100.0	0	0.0	0.0	-0.034	0.0	97.42091	3.908	1	2.0	1.0	4.0	0.0	0.0
9722.223	700.0	100.0	100.0	0	0.0	0.0	-0.03	0.0	97.53992	3.908	1	2.0	1.0	4.0	0.0	0.0
9722.223	700.0	100.0	100.0	0	0.0	0.0	-0.026	0.0	97.53992	4.32	1	2.0	1.0	4.0	0.0	0.0
9722.223	700.0	100.0	100.0	0	0.0	0.0	-0.023	0.0	97.66375	4.32	1	2.0	1.0	4.0	0.0	0.0
9722.223	700.0	100.0	100.0	0	0.0	0.0	-0.019	0.0	97.695206	5.058	1	2.0	1.0	4.0	0.0	0.0
9722.223	700.0	100.0	100.0	0	0.0	0.0	-0.015	0.0	97.695206	5.389	1	2.0	1.0	4.0	0.0	0.0
9722.223	700.0	100.0	100.0	0	0.0	0.0	-0.011	0.0	98.408424	5.389	1	2.0	1.0	4.0	0.0	0.0
9722.223	700.0	100.0	100.0	0	0.0	0.0	-0.006	0.0	98.88161	5.981	1	2.0	1.0	5.0	0.0	0.0
9722.223	700.0	100.0	100.0	0	0.0	0.0	-0.002	0.0	98.88161	6.247	1	2.0	1.0	5.0	0.0	0.0
9722.223	700.0	100.0	100.0	0	0.0	0.0	0.001	0.0	98.26839	6.247	1	2.0	1.0	5.0	0.0	0.0
9722.223	700.0	100.0	100.0	0	0.0	0.0	0.006	0.0	98.26839	6.723	1	2.0	1.0	5.0	0.0	0.0
9722.223	700.0	100.0	100.0	0	0.0	0.0	0.01	0.0	97.366974	6.723	1	2.0	1.0	5.0	0.0	0.0
9722.223	700.0	100.0	100.0	0	0.0	0.0	0.015	0.0	97.219	7.133	1	2.0	1.0	5.0	0.0	0.0
9722.223	700.0	100.0	100.0	0	0.0	0.0	0.019	0.0	97.219	7.318	1	2.0	1.0	5.0	0.0	0.0
9722.223	700.0	100.0	100.0	0	0.0	0.0	0.024	0.0	98.40061	7.318	1	2.0	1.0	5.0	0.0	0.0
9722.223	700.0	100.0	100.0	0	0.0	0.0	0.028	0.0	98.58561	7.647	1	2.0	1.0	5.0	0.0	0.0
9722.223	700.0	100.0	100.0	0	0.0	0.0	0.032	0.0	98.58561	7.795	1	2.0	1.0	5.0	0.0	0.0
9722.223	700.0	100.0	100.0	0	0.0	0.0	0.037	0.0	97.9682	7.795	1	2.0	1.0	5.0	0.0	0.0
9722.223	700.0	100.0	100.0	0	0.0	0.0	0.041	0.0	97.9682	8.059	1	2.0	1.0	5.0	0.0	0.0
9722.223	700.0	100.0	100.0	0	0.0	0.0	0.045	0.0	98.72357	8.059	1	2.0	1.0	5.0	0.0	0.0
9722.223	700.0	100.0	100.0	0	0.0	0.0	0.049	0.0	97.77486	8.288	1	2.0	1.0	5.0	0.0	0.0
9722.223	700.0	100.0	100.0	0	0.0	0.0	0.053	0.0	97.77486	8.391	1	2.0	1.0	5.0	0.0	0.0
9722.223	700.0	100.0	100.0	0	0.0	0.0	0.057	0.0	98.08261	8.391	1	2.0	1.0	5.0	0.0	0.0
9722.223	700.0	100.0	100.0	0	0.0	0.0	0.06	0.0	98.35555	8.573	1	2.0	1.0	5.0	0.0	0.0
9722.223	700.0	100.0	100.0	0	0.0	0.0	0.064	0.0	98.35555	8.655	1	2.0	1.0	5.0	0.0	0.0
9722.223	700.0	100.0	100.0	0	0.0	0.0	0.067	0.0	98.41538	8.655	1	2.0	1.0	5.0	0.0	0.0
9722.223	700.0	100.0	100.0	0	0.0	0.0	0.07	0.0	98.92897	8.802	1	2.0	1.0	5.0	0.0	0.0
9722.223	700.0	100.0	100.0	0	0.0	0.0	0.073	0.0	99.00268	8.802	1	2.0	1.0	5.0	0.0	0.0
9722.223	700.0	100.0	100.0	0	0.0	0.0	0.077	0.0	98.68288	8.868	1	2.0	1.0	5.0	0.0	0.0
9722.223	700.0	100.0	100.0	0	0.0	0.0	0.079	0.0	98.68288	8.986	1	2.0	1.0	5.0	0.0	0.0
9722.223	700.0	100.0	100.0	0	0.0	0.0	0.082	0.0	99.04468	8.986	1	2.0	1.0	5.0	0.0	0.0
9722.223	700.0	100.0	100.0	0	0.0	0.0	0.085	0.0	98.020905	9.089	1	2.0	1.0	5.0	0.0	0.0
9722.223	700.0	100.0	100.0	0	0.0	0.0	0.088	0.0	98.020905	9.135	1	2.0	1.0	5.0	0.0	0.0
9722.223	700.0	100.0	100.0	0	0.0	0.0	0.09	0.0	97.81688	9.135	1	2.0	1.0	5.0	0.0	0.0
9722.223	700.0	100.0	100.0	0	0.0	0.0	0.092	0.0	97.81688	9.217	1	2.0	1.0	5.0	0.0	0.0
9722.223	700.0	100.0	100.0	0	0.0	0.0	0.095	0.0	97.80832	9.217	1	2.0	1.0	5.0	0.0	0.0
9722.223	700.0	100.0	100.0	0	0.0	0.0	0.097	0.0	97.25387	9.253	1	2.0	1.0	5.0	0.0	0.0
9722.223	700.0	100.0	100.0	0	0.0	0.0	0.1	0.0	97.25387	9.318	1	2.0	1.0	5.0	0.0	0.0
9722.223	700.0	100.0	100.0	0	0.0	0.0	0.102	0.0	96.26296	9.318	1	2.0	1.0	5.0	0.0	0.0
9722.223	700.0	100.0	100.0	0	0.0	0.0	0.105	0.0	96.62187	9.348	1	2.0	1.0	5.0	0.0	0.0
9722.223	700.0	100.0	100.0	0	0.0	0.0	0.108	0.0	96.62187	9.4	1	2.0	1.0	5.0	0.0	0.0
9722.223	700.0	100.0	100.0	0	0.0	0.0	0.11	0.0	97.60625	9.4	1	2.0	1.0	5.0	0.0	0.0
9722.223	700.0	100.0	100.0	0	0.0	0.0	0.113	0.0	97.60625	9.424	1	2.0	1.0	5.0	0.0	0.0
9722.223	700.0	100.0	100.0	0	0.0	0.0	0.116	0.0	97.11433	9.424	1	2.0	1.0	5.0	0.0	0.0
9722.223	700.0	100.0	100.0	0	0.0	0.0	0.119	0.0	96.2974	9.466	1	2.0	1.0	5.0	0.0	0.0
9722.223	700.0	100.0	100.0	0	0.0	0.0	0.123	0.0	96.2974	9.485	1	2.0	1.0	5.0	0.0	0.0
9722.223	700.0	100.0	100.0	0	0.0	0.0	0.126	0.0	96.834885	9.485	1	2.0	1.0	5.0	0.0	0.0
9722.223	700.0	100.0	100.0	0	0.0	0.0	0.129	0.0	97.17881	9.519	1	2.0	1.0	5.0	0.0	0.0
9722.223	700.0	100.0	100.0	0	0.0	0.0	0.133	0.0	97.17881	9.535	1	2.0	1.0	5.0	0.0	0.0
9722.223	700.0	100.0	100.0	0	0.0	0.0	0.137	0.0	97.90051	9.535	1	2.0	1.0	5.0	0.0	0.0
9722.223	700.0	100.0	100.0	0	0.0	0.0	0.14	0.0	98.00405	9.563	1	2.0	1.0	5.0	0.0	0.0
9722.223	700.0	100.0	100.0	0	0.0	0.0	0.144	0.0	98.00405	9.563	1	2.0	1.0	5.0	0.0	0.0
9722.223	700.0	100.0	100.0	0	0.0	0.0	0.148	0.0	97.53955	9.586	1	2.0	1.0	5.0	0.0	0.0
9722.223	700.0	100.0	100.0	0	0.0	0.0	0.152	0.0	97.53955	9.596	1	2.0	1.0	5.0	0.0	0.0
9722.223	700.0	100.0	100.0	0	0.0	0.0	0.156	0.0	97.75511	9.596	1	2.0	1.0	5.0	0.0	0.0
9722.223	700.0	100.0	100.0	0	0.0	0.0	0.16	0.0	98.14083	9.615	1	2.0	1.0	7.0	0.0	1.0
9722.223	700.0	100.0	100.0	0	0.0	0.0	0.164	0.0	98.14083	9.624	1	2.0	1.0	7.0	0.0	1.0
0.0	700.0	100.0	100.0	0	0.0	0.0	0.168	0.0	97.95407	9.624	1	2.0	1.0	0.0	0.0	1.0
0.0	700.0	100.0	100.0	0	0.0	0.0	0.172	0.0	97.13077	9.639	1	2.0	1.0	0.0	0.0	1.0
0.0	700.0	100.0	100.0	0	0.0	0.0	0.175	0.0	97.13077	9.639	1	2.0	1.0	0.0	0.0	1.0
0.0	700.0	100.0	100.0	0	0.0	0.0	0.179	0.0	97.37634	9.646	1	2.0	1.0	0.0	0.0	1.0
0.0	700.0	100.0	100.0	0	0.0	0.0	0.183	0.0	97.37634	8.33	1	2.0	1.0	0.0	0.0	1.0
0.0	700.0	100.0	100.0	0	0.0	0.0	0.186	0.0	97.79264	8.33	1	2.0	1.0	0.0	0.0	1.0
0.0	700.0	100.0	100.0	0	0.0	0.0	0.189	0.0	98.35623	7.193	1	2.0	1.0	0.0	0.0	1.0
0.0	700.0	100.0	100.0	0	0.0	0.0	0.191	0.0	98.35623	6.685	1	2.0	1.0	0.0	0.0	1.0
0.0	700.0	100.0	100.0	0	0.0	0.0	0.194	0.0	98.43361	6.685	1	2.0	1.0	0.0	0.0	1.0
0.0	700.0	100.0	100.0	0	0.0	0.0	0.197	0.0	98.4345	5.772	1	2.0	1.0	0.0	0.0	1.0
0.0	700.0	100.0	100.0	0	0.0	0.0	0.199	0.0	98.4345	5.365	1	2.0	1.0	0.0	0.0	1.0
0.0	700.0	100.0	100.0	0	0.0	0.0	0.202	0.0	97.339035	5.365	1	2.0	1.0	0.0	0.0	1.0
0.0	700.0	100.0	100.0	0	0.0	0.0	0.204	0.0	97.339035	4.633	1	2.0	1.0	0.0	0.0	1.0
0.0	700.0	100.0	100.0	0	0.0	0.0	0.206	0.0	97.27675	4.633	1	2.0	1.0	0.0	0.0	1.0
0.0	700.0	100.0	100.0	0	0.0	0.0	0.208	0.0	97.64581	4.305	1	2.0	1.0	0.0	0.0	1.0
0.0	700.0	100.0	100.0	0	0.0	0.0	0.209	0.0	97.64581	3.717	1	2.0	1.0	0.0	0.0	1.0
0.0	700.0	100.0	100.0	0	0.0	0.0	0.211	0.0	97.40857	3.717	1	2.0	1.0	0.0	0.0	1.0
0.0	700.0	100.0	100.0	0	0.0	0.0	0.212	0.0	98.45774	3.454	1	2.0	1.0	0.0	0.0	1.0
0.0	700.0	100.0	100.0	0	0.0	0.0	0.213	0.0	98.45774	3.454	1	2.0	1.0	0.0	0.0	1.0
0.0	700.0	100.0	100.0	0	0.0	0.0	0.213	0.0	98.46767	2.983	1	2.0	1.0	0.0	0.0	1.0
0.0	700.0	100.0	100.0	0	0.0	0.0	0.214	0.0	98.46767	2.576	1	2.0	1.0	0.0	0.0	1.0
0.0	700.0	100.0	100.0	0	0.0	0.0	0.214	0.0	98.29534	2.576	1	2.0	1.0	0.0	0.0	1.0
0.0	700.0	100.0	100.0	0	0.0	0.0	0.214	0.0	97.62221	2.394	1	2.0	1.0	0.0	0.0	1.0
0.0	700.0	100.0	100.0	0	0.0	0.0	0.214	0.0	97.62221	2.067	1	2.0	1.0	0.0	0.0	1.0
0.0	700.0	100.0	100.0	0	0.0	0.0	0.214	0.0	96.79531	2.067	1	2.0	1.0	0.0	0.0	1.0
0.0	700.0	100.0	100.0	0	0.0	0.0	0.214	0.0	96.70811	1.921	1	2.0	1.0	0.0	0.0	1.0
0.0	700.0	100.0	100.0	0	0.0	0.0	0.213	0.0	96.70811	1.921	1	2.0	1.0	0.0	0.0	1.0
0.0	700.0	100.0	100.0	0	0.0	0.0	0.213	1.0	96.18935	1.659	1	2.0	1.0	9.0	0.0	1.0
0.0	700.0	100.0	100.0	0	0.0	0.0	0.212	1.0	96.18935	1.541	1	2.0	1.0	9.0	0.0	1.0
0.0	700.0	100.0	100.0	0	0.0	0.0	0.211	1.0	95.83943	1.541	1	2.0	1.0	11.0	0.0	1.0
-13888.89	1000.0	100.0	100.0	0	0.0	0.0	0.21	1.0	96.400345	1.331	1	2.0	1.0	11.0	0.0	1.0
-13888.89	1000.0	100.0	100.0	0	0.0	0.0	0.209	1.0	96.400345	1.237	1	2.0	1.0	11.0	0.0	1.0
-13888.89	1000.0	100.0	100.0	0	0.0	0.0	0.207	1.0	96.31113	1.237	1	2.0	1.0	11.0	0.0	1.0
-13888.89	1000.0	100.0	100.0	0	0.0	0.0	0.205	1.0	96.99091	0.084	1	2.0	1.0	11.0	0.0	1.0
-13888.89	1000.0	100.0	100.0	0	0.0	0.0	0.203	1.0	96.99091	-0.902	1	2.0	1.0	11.0	0.0	1.0
-13888.89	1000.0	100.0	100.0	0	0.0	0.0	0.201	1.0	97.47975	-0.902	1	2.0	1.0	11.0	0.0	1.0
-13888.89	1000.0	100.0	100.0	0	0.0	0.0	0.198	1.0	97.47975	-2.676	1	2.0	1.0	11.0	0.0	1.0
-13888.89	1000.0	100.0	100.0	0	0.0	0.0	0.194	1.0	97.56297	-2.676	1	2.0	1.0	11.0	0.0	1.0
-13888.89	1000.0	100.0	100.0	0	0.0	0.0	0.19	1.0	98.62362	-4.208	1	2.0	1.0	11.0	0.0	1.0
-13888.89	1000.0	100.0	100.0	0	0.0	0.0	0.186	1.0	98.62362	-4.893	1	2.0	1.0	11.0	0.0	1.0
-13888.89	1000.0	100.0	100.0	0	0.0	0.0	0.181	1.0	98.25551	-4.893	1	2.0	1.0	11.0	0.0	1.0
-13888.89	1000.0	100.0	100.0	0	0.0	0.0	0.176	1.0	98.22585	-6.123	1	2.0	1.0	11.0	0.0	1.0
-13888.89	1000.0	100.0	100.0	0	0.0	0.0	0.171	1.0	98.22585	-6.673	1	2.0	1.0	11.0	0.0	1.0
-13888.89	1000.0	100.0	100.0	0	0.0	0.0	0.165	1.0	98.024895	-6.673	1	2.0	1.0	11.0	0.0	1.0
-13888.89	1000.0	100.0	100.0	0	0.0	0.0	0.16	1.0	98.024895	-7.66	1	2.0	1.0	11.0	0.0	1.0
-13888.89	1000.0	100.0	100.0	0	0.0	0.0	0.155	1.0	98.271614	-7.66	1	2.0	1.0	11.0	0.0	1.0
-13888.89	1000.0	100.0	100.0	0	0.0	0.0	0.15	1.0	97.70346	-8.512	1	2.0	1.0	12.0	0.0	1.0
-13888.89	1000.0	100.0	100.0	0	0.0	0.0	0.145	1.0	97.70346	-8.893	1	2.0	1.0	12.0	0.0	1.0
-13888.89	1000.0	100.0	100.0	0	0.0	0.0	0.141	1.0	97.75758	-8.893	1	2.0	1.0	12.0	0.0	1.0
-13888.89	1000.0	100.0	100.0	0	0.0	0.0	0.137	1.0	96.632515	-9.577	1	2.0	1.0	12.0	0.0	1.0
-13888.89	1000.0	100.0	100.0	0	0.0	0.0	0.133	1.0	96.632515	-9.577	1	2.0	1.0	12.0	0.0	1.0
-13888.89	1000.0	100.0	100.0	0	0.0	0.0	0.129	1.0	96.34146	-9.884	1	2.0	1.0	12.0	0.0	1.0
-13888.89	1000.0	100.0	100.0	0	0.0	0.0	0.126	1.0	96.34146	-10.432	1	2.0	1.0	12.0	0.0	1.0
-13888.89	1000.0	100.0	100.0	0	0.0	0.0	0.122	1.0	96.93397	-10.432	1	2.0	1.0	12.0	0.0	1.0
-13888.89	1000.0	100.0	100.0	0	0.0	0.0	0.119	1.0	96.86777	-10.677	1	2.0	1.0	12.0	0.0	1.0
-13888.89	1000.0	100.0	100.0	0	0.0	0.0	0.116	1.0	96.86777	-11.118	1	2.0	1.0	12.0	0.0	1.0
-13888.89	1000.0	100.0	100.0	0	0.0	0.0	0.113	1.0	97.48929	-11.118	1	2.0	1.0	12.0	0.0	1.0
-13888.89	1000.0	100.0	100.0	0	0.0	0.0	0.11	1.0	97.46502	-11.316	1	2.0	1.0	12.0	0.0	1.0
-13888.89	1000.0	100.0	100.0	0	0.0	0.0	0.107	1.0	96.90761	-11.668	1	2.0	1.0	12.0	0.0	1.0
-13888.89	1000.0	100.0	100.0	0	0.0	0.0	0.104	1.0	96.20047	-11.668	1	2.0	1.0	12.0	0.0	1.0
-13888.89	1000.0	100.0	100.0	0	0.0	0.0	0.101	1.0	96.20047	-11.974	1	2.0	1.0	12.0	0.0	1.0
-13888.89	1000.0	100.0	100.0	0	0.0	0.0	0.098	1.0	96.88195	-11.974	1	2.0	1.0	12.0	0.0	1.0
-13888.89	1000.0	100.0	100.0	0	0.0	0.0	0.095	1.0	96.0113	-12.111	1	2.0	1.0	12.0	0.0	1.0
-13888.89	1000.0	100.0	100.0	0	0.0	0.0	0.091	1.0	96.0113	-12.355	1	2.0	1.0	12.0	0.0	1.0
-13888.89	1000.0	100.0	100.0	0	0.0	0.0	0.088	1.0	96.79189	-12.355	1	2.0	1.0	12.0	0.0	1.0
-13888.89	1000.0	100.0	100.0	0	0.0	0.0	0.085	1.0	96.96663	-12.465	1	2.0	1.0	12.0	0.0	1.0
-13888.89	1000.0	100.0	100.0	0	0.0	0.0	0.081	1.0	96.96663	-12.568	1	2.0	1.0	12.0	0.0	1.0
-13888.89	1000.0	100.0	100.0	0	0.0	0.0	0.078	1.0	96.8635	-12.568	1	2.0	1.0	12.0	0.0	1.0
-13888.89	1000.0	100.0	100.0	0	0.0	0.0	0.075	1.0	96.8635	-12.749	1	2.0	1.0	12.0	0.0	1.0
-13888.89	1000.0	100.0	100.0	0	0.0	0.0	0.071	1.0	96.814545	-12.749	1	2.0	1.0	12.0	0.0	1.0
-13888.89	1000.0	100.0	100.0	0	0.0	0.0	0.067	1.0	97.00709	-12.907	1	2.0	1.0	12.0	0.0	1.0
-13888.89	1000.0	100.0	100.0	0	0.0	0.0	0.063	1.0	97.00709	-12.979	1	2.0	1.0	12.0	0.0	1.0
-13888.89	1000.0	100.0	100.0	0	0.0	0.0	0.06	1.0	96.65096	-12.979	1	2.0	1.0	12.0	0.0	1.0
-13888.89	1000.0	100.0	100.0	0	0.0	0.0	0.056	1.0	95.43199	-13.104	1	2.0	1.0	12.0	0.0	1.0
-13888.89	1000.0	100.0	100.0	0	0.0	0.0	0.054	1.0	95.43199	-13.161	1	2.0	1.0	12.0	0.0	1.0
-13888.89	1000.0	100.0	100.0	0	0.0	0.0	0.051	1.0	96.51498	-13.161	1	2.0	1.0	12.0	0.0	1.0
-13888.89	1000.0	100.0	100.0	0	0.0	0.0	0.05	1.0	96.96777	-13.263	1	2.0	1.0	12.0	0.0	1.0
-13888.89	1000.0	100.0	100.0	0	0.0	0.0	0.048	1.0	97.3993	-13.263	1	2.0	1.0	12.0	0.0	1.0
-13888.89	1000.0	100.0	100.0	0	0.0	0.0	0.046	1.0	98.20712	-13.309	1	2.0	1.0	12.0	0.0	1.0
-13888.89	1000.0	100.0	100.0	0	0.0	0.0	0.045	1.0	98.20712	-13.391	1	2.0	1.0	12.0	0.0	1.0
-13888.89	1000.0	100.0	100.0	0	0.0	0.0	0.045	1.0	97.193985	-13.391	1	2.0	1.0	12.0	0.0	1.0
-13888.89	1000.0	100.0	100.0	1	0.0	0.0	0.044	1.0	96.60886	-13.46	1	2.0	1.0	12.0	0.0	1.0
-13888.89	1000.0	100.0	100.0	1	0.0	0.0	0.044	1.0	96.60886	-13.493	1	2.0	1.0	12.0	0.0	1.0
-13888.89	1000.0	100.0	100.0	1	0.0	0.0	0.045	1.0	96.41415	-13.493	1	2.0	1.0	12.0	0.0	1.0
-13888.89	1000.0	100.0	100.0	1	0.0	0.0	0.045	1.0	96.41415	-13.549	1	2.0	1.0	12.0	0.0	1.0
-13888.89	1000.0	100.0	100.0	1	0.0	0.0	0.046	1.0	97.14631	-13.549	1	2.0	1.0	12.0	0.0	1.0
-13888.89	1000.0	100.0	100.0	1	0.0	0.0	0.047	1.0	96.95104	-13.575	1	2.0	1.0	12.0	0.0	1.0
-13888.89	1000.0	100.0	100.0	1	0.0	0.0	0.048	1.0	96.95104	-13.619	1	2.0	1.0	12.0	0.0	1.0
-13888.89	1000.0	100.0	100.0	1	0.0	0.0	0.048	1.0	96.79908	-13.619	1	2.0	1.0	12.0	0.0	1.0
-13888.89	1000.0	100.0	100.0	1	0.0	0.0	0.049	1.0	96.73686	-13.639	1	2.0	1.0	12.0	0.0	1.0
-13888.89	1000.0	100.0	100.0	1	0.0	0.0	0.049	1.0	96.73686	-13.676	1	2.0	1.0	12.0	0.0	1.0
-13888.89	1000.0	100.0	100.0	1	0.0	0.0	0.05	1.0	95.55875	-13.676	1	2.0	1.0	12.0	0.0	1.0
-13888.89	1000.0	100.0	100.0	1	0.0	0.0	0.05	1.0	95.55875	-13.693	1	2.0	1.0	12.0	0.0	1.0
-13888.89	1000.0	100.0	100.0	1	0.0	0.0	0.05	1.0	95.68061	-13.693	1	2.0	1.0	12.0	0.0	1.0
-13888.89	1000.0	100.0	100.0	1	0.0	0.0	0.049	1.0	96.97758	-13.722	1	2.0	1.0	12.0	0.0	1.0
-13888.89	1000.0	100.0	100.0	1	0.0	0.0	0.048	1.0	96.97758	-13.734	1	2.0	1.0	12.0	0.0	1.0
-13888.89	1000.0	100.0	100.0	1	0.0	0.0	0.047	1.0	96.472626	-13.734	1	2.0	1.0	12.0	0.0	1.0
-13888.89	1000.0	100.0	100.0	1	0.0	0.0	0.046	1.0	96.42022	-13.758	1	2.0	1.0	12.0	0.0	1.0
-13888.89	1000.0	100.0	100.0	1	0.0	0.0	0.045	1.0	96.42022	-13.769	1	2.0	1.0	12.0	0.0	1.0
-13888.89	1000.0	100.0	100.0	1	0.0	0.0	0.042	1.0	97.414314	-13.769	1	2.0	1.0	12.0	0.0	1.0
-13888.89	1000.0	100.0	100.0	1	0.0	0.0	0.04	1.0	97.414314	-13.788	1	2.0	1.0	12.0	0.0	1.0
-13888.89	1000.0	100.0	100.0	1	0.0	0.0	0.038	1.0	97.51259	-13.788	1	2.0	1.0	12.0	0.0	1.0
-13888.89	1000.0	100.0	100.0	1	0.0	0.0	0.035	1.0	97.153015	-13.804	1	2.0	1.0	12.0	0.0	1.0
-13888.89	1000.0	100.0	100.0	1	0.0	0.0	0.031	1.0	97.153015	-13.811	1	2.0	1.0	12.0	0.0	1.0
-13888.89	1000.0	100.0	100.0	1	0.0	0.0	0.028	1.0	96.68913	-13.811	1	2.0	1.0	12.0	0.0	1.0
-13888.89	1000.0	100.0	100.0	1	0.0	0.0	0.023	1.0	96.97267	-13.825	1	2.0	1.0	12.0	0.0	1.0
-13888.89	1000.0	100.0	100.0	1	0.0	0.0	0.019	1.0	96.97267	-13.83	1	2.0	1.0	12.0	0.0	1.0
-13888.89	1000.0	100.0	100.0	1	0.0	0.0	0.015	1.0	96.906334	-13.83	1	2.0	1.0	12.0	0.0	1.0
-13888.89	1000.0	100.0	100.0	1	0.0	0.0	0.01	1.0	96.906334	-13.84	1	2.0	1.0	12.0	0.0	1.0
-13888.89	1000.0	100.0	100.0	1	0.0	0.0	0.006	1.0	97.25802	-13.84	1	2.0	1.0	12.0	0.0	1.0
-13888.89	1000.0	100.0	100.0	1	0.0	0.0	0.002	1.0	97.08591	-13.845	1	2.0	1.0	12.0	0.0	1.0
-13888.89	1000.0	100.0	100.0	1	0.0	0.0	-0.001	1.0	97.08591	-13.853	1	2.0	1.0	12.0	0.0	1.0
-13888.89	1000.0	100.0	100.0	1	0.0	0.0	-0.005	1.0	96.034584	-13.853	1	2.0	1.0	12.0	0.0	1.0
-13888.89	1000.0	100.0	100.0	1	0.0	0.0	-0.009	1.0	97.14976	-13.857	1	2.0	1.0	13.0	0.0	1.0
-13888.89	1000.0	100.0	100.0	1	0.0	0.0	-0.013	1.0	97.14976	-13.863	1	2.0	1.0	13.0	0.0	1.0
0.0	1000.0	100.0	100.0	0	0.0	0.0	-0.018	1.0	97.23454	-13.863	1	2.0	2.0	0.0	1.0	1.0
0.0	1000.0	100.0	100.0	0	0.0	0.0	-0.021	1.0	97.23454	-13.866	1	2.0	2.0	0.0	1.0	1.0
0.0	1000.0	100.0	100.0	0	0.0	0.0	-0.025	1.0	97.092606	-13.866	1	2.0	2.0	0.0	1.0	1.0
0.0	1000.0	100.0	100.0	0	0.0	0.0	-0.029	1.0	97.918015	-13.872	1	2.0	2.0	0.0	1.0	1.0
0.0	1000.0	100.0	100.0	0	0.0	0.0	-0.032	1.0	97.918015	-11.98	1	2.0	2.0	0.0	1.0	1.0
0.0	1000.0	100.0	100.0	0	0.0	0.0	-0.034	1.0	97.10485	-11.98	1	2.0	2.0	0.0	1.0	1.0
0.0	1000.0	100.0	100.0	0	0.0	0.0	-0.037	1.0	98.08048	-11.132	1	2.0	2.0	0.0	1.0	1.0
0.0	1000.0	100.0	100.0	0	0.0	0.0	-0.039	1.0	98.812805	-9.614	1	2.0	2.0	0.0	1.0	1.0
0.0	1000.0	100.0	100.0	0	0.0	0.0	-0.04	1.0	98.48823	-9.614	1	2.0	2.0	0.0	1.0	1.0
0.0	1000.0	100.0	100.0	0	0.0	0.0	-0.042	1.0	98.48823	-8.934	1	2.0	2.0	0.0	1.0	1.0
0.0	1000.0	100.0	100.0	0	0.0	0.0	-0.043	1.0	97.79454	-8.934	1	2.0	2.0	0.0	1.0	1.0
0.0	1000.0	100.0	100.0	0	0.0	0.0	-0.043	1.0	97.96569	-7.715	1	2.0	2.0	0.0	1.0	1.0
0.0	1000.0	100.0	100.0	0	0.0	0.0	-0.043	1.0	97.96569	-7.17	1	2.0	2.0	0.0	1.0	1.0
0.0	1000.0	100.0	100.0	0	0.0	0.0	-0.043	1.0	98.34398	-7.17	1	2.0	2.0	0.0	1.0	1.0
0.0	1000.0	100.0	100.0	0	0.0	0.0	-0.043	1.0	98.53331	-6.192	1	2.0	2.0	0.0	1.0	1.0
0.0	1000.0	100.0	100.0	0	0.0	0.0	-0.042	1.0	98.53331	-5.347	1	2.0	2.0	0.0	1.0	1.0
0.0	1000.0	100.0	100.0	0	0.0	0.0	-0.041	1.0	99.01355	-5.347	0	2.0	2.0	7.0	1.0	1.0
0.0	1000.0	100.0	100.0	0	0.0	0.0	-0.04	1.0	99.01355	-4.969	0	2.0	2.0	7.0	1.0	1.0
0.0	1000.0	100.0	100.0	0	0.0	0.0	-0.039	1.0	99.2352	-4.969	0	2.0	2.0	0.0	1.0	1.0
0.0	1000.0	100.0	100.0	0	0.0	0.0	-0.037	1.0	99.78407	-4.291	0	2.0	2.0	0.0	1.0	1.0
0.0	1000.0	100.0	100.0	0	0.0	0.0	-0.034	1.0	99.78407	-3.987	0	2.0	2.0	0.0	1.0	1.0
0.0	1000.0	100.0	100.0	0	0.0	0.0	-0.032	1.0	99.915726	-3.987	0	2.0	2.0	0.0	1.0	1.0
0.0	1000.0	100.0	100.0	0	0.0	0.0	-0.029	1.0	98.846664	-3.443	0	2.0	2.0	0.0	1.0	1.0
0.0	1000.0	100.0	100.0	0	0.0	0.0	-0.026	1.0	98.846664	-2.973	0	2.0	2.0	0.0	1.0	1.0
0.0	1000.0	100.0	100.0	0	0.0	0.0	-0.023	1.0	98.639465	-2.973	0	2.0	2.0	0.0	1.0	1.0
0.0	1000.0	100.0	100.0	0	0.0	0.0	-0.02	1.0	98.639465	-2.763	0	2.0	2.0	0.0	1.0	1.0
0.0	1000.0	100.0	100.0	0	0.0	0.0	-0.017	1.0	98.761086	-2.763	0	2.0	2.0	0.0	1.0	1.0
0.0	1000.0	100.0	100.0	0	0.0	0.0	-0.014	1.0	99.00565	-2.386	0	2.0	2.0	0.0	1.0	1.0
0.0	1000.0	100.0	100.0	0	0.0	0.0	-0.01	1.0	99.00565	-2.217	0	2.0	2.0	0.0	1.0	1.0
0.0	1000.0	100.0	100.0	0	0.0	0.0	-0.007	1.0	98.89009	-2.217	0	2.0	2.0	0.0	1.0	1.0
0.0	1000.0	100.0	100.0	0	0.0	0.0	-0.004	1.0	98.20647	-1.914	0	2.0	2.0	0.0	1.0	1.0
0.0	1000.0	100.0	100.0	0	0.0	0.0	-0.001	1.0	98.20647	-1.779	0	2.0	2.0	0.0	1.0	1.0
0.0	1000.0	100.0	100.0	0	0.0	0.0	0.001	1.0	97.963875	-1.779	0	2.0	2.0	0.0	1.0	1.0
0.0	1000.0	100.0	100.0	0	0.0	0.0	0.004	1.0	97.302734	-1.536	0	2.0	2.0	0.0	1.0	1.0
0.0	1000.0	100.0	100.0	0	0.0	0.0	0.007	1.0	97.302734	-1.536	0	2.0	2.0	0.0	1.0	1.0
0.0	1000.0	100.0	100.0	0	0.0	0.0	0.01	1.0	97.666695	-1.326	0	2.0	2.0	0.0	1.0	1.0
0.0	1000.0	100.0	100.0	0	0.0	0.0	0.012	1.0	97.666695	-1.233	0	2.0	2.0	0.0	1.0	1.0
0.0	1000.0	100.0	100.0	0	0.0	0.0	0.015	1.0	97.796486	-1.233	0	2.0	2.0	0.0	1.0	1.0
0.0	1000.0	100.0	100.0	0	0.0	0.0	0.017	1.0	97.824974	-1.064	0	2.0	2.0	0.0	1.0	1.0
0.0	1000.0	100.0	100.0	0	0.0	0.0	0.019	1.0	97.824974	-0.989	0	2.0	2.0	0.0	1.0	1.0
0.0	1000.0	100.0	100.0	0	0.0	0.0	0.02	1.0	96.99456	-0.989	0	2.0	2.0	0.0	1.0	1.0
0.0	1000.0	100.0	100.0	0	0.0	0.0	0.022	1.0	97.2121	-0.854	0	2.0	2.0	0.0	1.0	1.0
0.0	1000.0	100.0	100.0	0	0.0	0.0	0.024	1.0	97.2121	-0.854	0	2.0	2.0	0.0	1.0	1.0
0.0	1000.0	100.0	100.0	0	0.0	0.0	0.025	1.0	97.52346	-0.793	0	2.0	2.0	0.0	1.0	1.0
0.0	1000.0	100.0	100.0	0	0.0	0.0	0.026	1.0	97.52346	-0.685	0	2.0	2.0	0.0	1.0	1.0
0.0	1000.0	100.0	100.0	0	0.0	0.0	0.027	1.0	97.056046	-0.685	0	2.0	2.0	0.0	1.0	1.0
0.0	1000.0	100.0	100.0	0	0.0	0.0	0.028	1.0	97.31908	-0.636	0	2.0	2.0	0.0	1.0	1.0
0.0	1000.0	100.0	100.0	0	0.0	0.0	0.029	1.0	97.31908	-0.549	0	2.0	2.0	0.0	1.0	1.0
0.0	1000.0	100.0	100.0	0	0.0	0.0	0.03	1.0	97.82801	-0.549	0	2.0	2.0	0.0	1.0	1.0
0.0	1000.0	100.0	100.0	0	0.0	0.0	0.031	1.0	98.28325	-0.474	0	2.0	2.0	0.0	1.0	1.0
0.0	1000.0	100.0	100.0	0	0.0	0.0	0.032	1.0	98.28325	-0.474	0	2.0	2.0	0.0	1.0	1.0
0.0	1000.0	100.0	100.0	0	0.0	0.0	0.033	1.0	98.58924	-0.441	0	2.0	2.0	0.0	1.0	1.0
0.0	1000.0	100.0	100.0	0	0.0	0.0	0.035	1.0	98.58924	-0.38	0	2.0	2.0	0.0	1.0	1.0
0.0	1000.0	100.0	100.0	0	0.0	0.0	0.036	1.0	98.530495	-0.38	0	2.0	2.0	0.0	1.0	1.0
0.0	1000.0	100.0	100.0	0	0.0	0.0	0.038	1.0	98.63859	-0.353	0	2.0	2.0	0.0	1.0	1.0
0.0	1000.0	100.0	100.0	0	0.0	0.0	0.04	1.0	98.6935	-0.305	0	2.0	2.0	0.0	1.0	1.0
0.0	1000.0	100.0	100.0	0	0.0	0.0	0.042	1.0	98.01324	-0.305	0	2.0	2.0	0.0	1.0	1.0
0.0	1000.0	100.0	100.0	0	0.0	0.0	0.044	1.0	98.522964	-0.263	0	2.0	2.0	0.0	1.0	1.0
0.0	1000.0	100.0	100.0	0	0.0	0.0	0.047	1.0	98.522964	-0.263	0	2.0	2.0	0.0	1.0	1.0
0.0	1000.0	100.0	100.0	0	0.0	0.0	0.049	1.0	98.819695	-0.244	0	2.0	2.0	0.0	1.0	1.0
0.0	1000.0	100.0	100.0	0	0.0	0.0	0.052	1.0	98.819695	-0.211	0	2.0	2.0	0.0	1.0	1.0
0.0	1000.0	100.0	100.0	0	0.0	0.0	0.055	1.0	98.10472	-0.211	0	2.0	2.0	0.0	1.0	1.0
0.0	1000.0	100.0	100.0	0	0.0	0.0	0.059	1.0	98.12579	-0.196	0	2.0	2.0	0.0	1.0	1.0
0.0	1000.0	100.0	100.0	0	0.0	0.0	0.062	1.0	98.12579	-0.169	0	2.0	2.0	0.0	1.0	1.0
0.0	1000.0	100.0	100.0	0	0.0	0.0	0.066	1.0	98.208595	-0.169	0	2.0	2.0	0.0	1.0	1.0
0.0	1000.0	100.0	100.0	0	0.0	0.0	0.069	1.0	97.76154	-0.157	0	2.0	2.0	0.0	1.0	1.0
0.0	1000.0	100.0	100.0	0	0.0	0.0	0.073	1.0	97.76154	-0.157	0	2.0	2.0	0.0	1.0	1.0
0.0	1000.0	100.0	100.0	0	0.0	0.0	0.077	1.0	97.17283	-0.135	0	2.0	2.0	0.0	1.0	1.0
0.0	1000.0	100.0	100.0	0	0.0	0.0	0.081	1.0	97.17283	-0.126	0	2.0	2.0	0.0	1.0	1.0
0.0	1000.0	100.0	100.0	0	0.0	0.0	0.085	1.0	96.65549	-0.126	0	2.0	2.0	0.0	1.0	1.0
0.0	1000.0	100.0	100.0	0	0.0	0.0	0.089	1.0	96.14802	-0.108	0	2.0	2.0	0.0	1.0	1.0
0.0	1000.0	100.0	100.0	0	0.0	0.0	0.093	1.0	96.14802	-0.101	0	2.0	2.0	0.0	1.0	1.0
0.0	1000.0	100.0	100.0	0	0.0	0.0	0.097	1.0	96.011566	-0.101	0	2.0	2.0	0.0	1.0	1.0
0.0	1000.0	100.0	100.0	0	0.0	0.0	0.101	1.0	96.3299	-0.087	0	2.0	2.0	0.0	1.0	1.0
0.0	1000.0	100.0	100.0	0	0.0	0.0	0.104	1.0	96.3299	-0.08	0	2.0	2.0	0.0	1.0	1.0
0.0	1000.0	100.0	100.0	0	0.0	0.0	0.108	1.0	96.63387	-0.08	0	2.0	2.0	0.0	1.0	1.0
0.0	1000.0	100.0	100.0	0	0.0	0.0	0.111	1.0	96.63387	-0.069	0	2.0	2.0	0.0	1.0	1.0
0.0	1000.0	100.0	100.0	0	0.0	0.0	0.114	1.0	96.75092	-0.069	0	2.0	2.0	0.0	1.0	1.0
0.0	1000.0	100.0	100.0	0	0.0	0.0	0.118	1.0	97.526764	-0.06	0	2.0	2.0	0.0	1.0	1.0
0.0	1000.0	100.0	100.0	0	0.0	0.0	0.121	1.0	97.526764	-0.055	0	2.0	2.0	0.0	1.0	1.0
0.0	1000.0	100.0	100.0	0	0.0	0.0	0.124	1.0	97.892624	-0.055	0	2.0	2.0	0.0	1.0	1.0
0.0	1000.0	100.0	100.0	0	0.0	0.0	0.127	1.0	97.27743	-0.047	0	2.0	2.0	0.0	1.0	1.0
0.0	1000.0	100.0	100.0	0	0.0	0.0	0.13	1.0	97.27743	-0.047	0	2.0	2.0	0.0	1.0	1.0
0.0	1000.0	100.0	100.0	0	0.0	0.0	0.133	1.0	97.62078	-0.044	0	2.0	2.0	0.0	1.0	1.0
0.0	1000.0	100.0	100.0	0	0.0	0.0	0.136	1.0	98.362144	-0.038	0	2.0	2.0	0.0	1.0	1.0
0.0	1000.0	100.0	100.0	0	0.0	0.0	0.138	1.0	98.394104	-0.038	0	2.0	2.0	0.0	1.0	1.0
0.0	1000.0	100.0	100.0	0	0.0	0.0	0.141	1.0	97.49702	-0.035	0	2.0	2.0	0.0	1.0	1.0
0.0	1000.0	100.0	100.0	0	0.0	0.0	0.144	1.0	97.49702	-0.03	0	2.0	2.0	0.0	1.0	1.0
0.0	1000.0	100.0	100.0	0	0.0	0.0	0.147	1.0	97.42471	-0.03	0	2.0	2.0	0.0	1.0	1.0
0.0	1000.0	100.0	100.0	0	0.0	0.0	0.149	1.0	97.32381	-0.026	0	2.0	2.0	0.0	1.0	1.0
0.0	1000.0	100.0	100.0	0	0.0	0.0	0.152	1.0	97.32381	-0.026	0	2.0	2.0	0.0	1.0	1.0
0.0	1000.0	100.0	100.0	0	0.0	0.0	0.155	1.0	97.68189	-0.024	0	2.0	2.0	0.0	1.0	1.0
0.0	1000.0	100.0	100.0	0	0.0	0.0	0.158	1.0	97.68189	-0.02	0	2.0	2.0	0.0	1.0	1.0
0.0	1000.0	100.0	100.0	0	0.0	0.0	0.162	1.0	97.6832	-0.02	0	2.0	2.0	0.0	1.0	1.0
0.0	1000.0	100.0	100.0	0	0.0	0.0	0.165	1.0	97.81673	-0.019	0	2.0	2.0	0.0	1.0	1.0
0.0	1000.0	100.0	100.0	0	0.0	0.0	0.168	1.0	97.81673	-0.016	0	2.0	2.0	0.0	1.0	1.0
0.0	1000.0	100.0	100.0	0	0.0	0.0	0.171	1.0	98.39858	-0.016	0	2.0	2.0	0.0	1.0	1.0
0.0	1000.0	100.0	100.0	0	0.0	0.0	0.174	1.0	98.54791	-0.015	0	2.0	2.0	0.0	1.0	1.0
0.0	1000.0	100.0	100.0	0	0.0	0.0	0.177	1.0	98.54791	-0.013	0	2.0	2.0	0.0	1.0	1.0
0.0	1000.0	100.0	100.0	0	0.0	0.0	0.18	1.0	98.213806	-0.013	0	2.0	2.0	0.0	1.0	1.0
0.0	1000.0	100.0	100.0	0	0.0	0.0	0.184	1.0	98.213806	-0.012	0	2.0	2.0	0.0	1.0	1.0
0.0	1000.0	100.0	100.0	0	0.0	0.0	0.187	1.0	98.026726	-0.012	0	2.0	2.0	0.0	1.0	1.0
0.0	1000.0	100.0	100.0	0	0.0	0.0	0.19	1.0	98.387825	-0.01	0	2.0	2.0	0.0	1.0	1.0
0.0	1000.0	100.0	100.0	0	0.0	0.0	0.193	1.0	98.387825	-0.008	0	2.0	2.0	0.0	1.0	1.0
0.0	1000.0	100.0	100.0	0	0.0	0.0	0.196	1.0	97.48736	-0.008	0	2.0	2.0	0.0	1.0	1.0
0.0	1000.0	100.0	100.0	0	0.0	0.0	0.199	1.0	97.72127	-0.008	0	2.0	2.0	0.0	1.0	1.0
0.0	1000.0	100.0	100.0	0	0.0	0.0	0.202	1.0	97.72127	-0.006	0	2.0	2.0	0.0	1.0	1.0
0.0	1000.0	100.0	100.0	0	0.0	0.0	0.205	1.0	98.27506	-0.006	0	2.0	2.0	0.0	1.0	1.0
0.0	1000.0	100.0	100.0	0	0.0	0.0	0.208	1.0	98.27506	-0.006	0	2.0	2.0	0.0	1.0	1.0
0.0	1000.0	100.0	100.0	0	0.0	0.0	0.211	1.0	98.44638	-0.006	0	2.0	2.0	0.0	1.0	1.0
0.0	1000.0	100.0	100.0	0	0.0	0.0	0.213	1.0	98.559975	-0.005	0	2.0	2.0	0.0	1.0	1.0
0.0	1000.0	100.0	100.0	0	0.0	0.0	0.215	1.0	98.559975	-0.004	0	2.0	2.0	0.0	1.0	1.0
0.0	1000.0	100.0	100.0	0	0.0	0.0	0.217	1.0	98.10788	-0.004	0	2.0	2.0	0.0	1.0	1.0
0.0	1000.0	100.0	100.0	0	0.0	0.0	0.219	1.0	98.24407	-0.004	0	2.0	2.0	0.0	1.0	1.0
0.0	1000.0	100.0	100.0	0	0.0	0.0	0.221	1.0	98.24407	-0.004	0	2.0	2.0	0.0	1.0	1.0
0.0	1000.0	100.0	100.0	0	0.0	0.0	0.222	1.0	98.48154	-0.003	0	2.0	2.0	0.0	1.0	1.0
0.0	1000.0	100.0	100.0	0	0.0	0.0	0.223	1.0	98.48154	-0.003	0	2.0	2.0	0.0	1.0	1.0
0.0	1000.0	100.0	100.0	0	0.0	0.0	0.224	1.0	98.615295	-0.003	0	2.0	2.0	0.0	1.0	1.0
0.0	1000.0	100.0	100.0	0	0.0	0.0	0.225	1.0	97.93692	-0.002	0	2.0	2.0	0.0	1.0	1.0
0.0	1000.0	100.0	100.0	0	0.0	0.0	0.226	1.0	97.93692	-0.002	0	2.0	2.0	0.0	1.0	1.0
0.0	1000.0	100.0	100.0	0	0.0	0.0	0.226	1.0	97.4236	-0.002	0	2.0	2.0	0.0	1.0	1.0
0.0	1000.0	100.0	100.0	0	0.0	0.0	0.226	1.0	97.66641	-0.001	0	2.0	2.0	0.0	1.0	1.0
0.0	1000.0	100.0	100.0	0	0.0	0.0	0.226	1.0	97.66641	-0.001	0	2.0	2.0	0.0	1.0	1.0
0.0	1000.0	100.0	100.0	0	0.0	0.0	0.226	1.0	97.56741	-0.001	0	2.0	2.0	0.0	1.0	1.0
0.0	1000.0	100.0	100.0	0	0.0	0.0	0.225	1.0	97.56741	-0.001	0	2.0	2.0	0.0	1.0	1.0
0.0	1000.0	100.0	100.0	0	0.0	0.0	0.224	1.0	97.7262	-0.001	0	2.0	2.0	8.0	1.0	1.0
0.0	1000.0	100.0	100.0	0	0.0	0.0	0.223	1.0	97.950294	-0.001	0	2.0	2.0	11.0	1.0	1.0
0.0	1000.0	100.0	100.0	0	0.0	0.0	0.222	1.0	97.950294	0.0	0	2.0	2.0	11.0	1.0	1.0
-12500.001	900.0	100.0	100.0	0	0.0	0.0	0.22	1.0	97.45716	0.0	0	2.0	2.0	11.0	1.0	1.0
-12500.001	900.0	100.0	100.0	0	0.0	0.0	0.219	1.0	98.26044	0.0	0	2.0	2.0	11.0	1.0	1.0
-12500.001	900.0	100.0	100.0	0	0.0	0.0	0.217	1.0	98.26044	0.0	0	2.0	2.0	11.0	1.0	1.0
-12500.001	900.0	100.0	100.0	0	0.0	0.0	0.215	1.0	97.75726	0.0	0	2.0	2.0	11.0	1.0	1.0
-12500.001	900.0	100.0	100.0	0	0.0	0.0	0.212	1.0	97.75726	-1.707	0	2.0	2.0	11.0	1.0	1.0
-12500.001	900.0	100.0	100.0	0	0.0	0.0	0.209	1.0	96.565895	-1.707	0	2.0	2.0	11.0	1.0	1.0
-12500.001	900.0	100.0	100.0	0	0.0	0.0	0.206	1.0	96.67644	-2.471	0	2.0	2.0	11.0	1.0	1.0
-12500.001	900.0	100.0	100.0	0	0.0	0.0	0.202	1.0	96.67644	-3.842	0	2.0	2.0	11.0	1.0	1.0
-12500.001	900.0	100.0	100.0	0	0.0	0.0	0.199	1.0	96.73042	-3.842	0	2.0	2.0	11.0	1.0	1.0
-12500.001	900.0	100.0	100.0	0	0.0	0.0	0.195	1.0	96.213165	-4.455	0	2.0	2.0	11.0	1.0	1.0
-12500.001	900.0	100.0	100.0	0	0.0	0.0	0.19	1.0	96.213165	-5.554	0	2.0	2.0	11.0	1.0	1.0
-12500.001	900.0	100.0	100.0	0	0.0	0.0	0.186	1.0	96.163345	-5.554	0	2.0	2.0	11.0	1.0	1.0
-12500.001	900.0	100.0	100.0	0	0.0	0.0	0.182	1.0	96.163345	-6.047	0	2.0	2.0	11.0	1.0	1.0
-12500.001	900.0	100.0	100.0	0	0.0	0.0	0.177	1.0	96.68575	-6.047	0	2.0	2.0	11.0	1.0	1.0
-12500.001	900.0	100.0	100.0	0	0.0	0.0	0.173	1.0	96.908615	-6.929	0	2.0	2.0	11.0	1.0	1.0
-12500.001	900.0	100.0	100.0	0	0.0	0.0	0.168	1.0	96.908615	-7.324	0	2.0	2.0	11.0	1.0	1.0
-12500.001	900.0	100.0	100.0	0	0.0	0.0	0.164	1.0	97.609085	-7.324	0	2.0	2.0	11.0	1.0	1.0
-12500.001	900.0	100.0	100.0	0	0.0	0.0	0.159	1.0	97.35195	-8.032	0	2.0	2.0	11.0	1.0	1.0
-12500.001	900.0	100.0	100.0	0	0.0	0.0	0.155	1.0	97.35195	-8.644	0	2.0	2.0	11.0	1.0	1.0
-12500.001	900.0	100.0	100.0	0	0.0	0.0	0.15	1.0	97.50708	-8.644	0	2.0	2.0	12.0	1.0	1.0
-12500.001	900.0	100.0	100.0	0	0.0	0.0	0.146	1.0	97.50708	-8.918	0	2.0	2.0	12.0	1.0	1.0
-12500.001	900.0	100.0	100.0	0	0.0	0.0	0.142	1.0	97.84871	-8.918	0	2.0	2.0	12.0	1.0	1.0
-12500.001	900.0	100.0	100.0	0	0.0	0.0	0.139	1.0	97.61685	-9.41	0	2.0	2.0	12.0	1.0	1.0
-12500.001	900.0	100.0	100.0	0	0.0	0.0	0.135	1.0	97.61685	-9.628	0	2.0	2.0	12.0	1.0	1.0
-12500.001	900.0	100.0	100.0	0	0.0	0.0	0.131	1.0	97.58079	-9.628	0	2.0	2.0	12.0	1.0	1.0
-12500.001	900.0	100.0	100.0	0	0.0	0.0	0.128	1.0	97.5616	-10.023	0	2.0	2.0	12.0	1.0	1.0
-12500.001	900.0	100.0	100.0	0	0.0	0.0	0.125	1.0	97.5616	-10.198	0	2.0	2.0	12.0	1.0	1.0
-12500.001	900.0	100.0	100.0	0	0.0	0.0	0.121	1.0	97.25647	-10.198	0	2.0	2.0	12.0	1.0	1.0
-12500.001	900.0	100.0	100.0	0	0.0	0.0	0.118	1.0	97.25647	-10.516	0	2.0	2.0	12.0	1.0	1.0
-12500.001	900.0	100.0	100.0	0	0.0	0.0	0.114	1.0	96.814354	-10.516	0	2.0	2.0	12.0	1.0	1.0
-12500.001	900.0	100.0	100.0	0	0.0	0.0	0.111	1.0	96.29368	-10.788	0	2.0	2.0	12.0	1.0	1.0
-12500.001	900.0	100.0	100.0	0	0.0	0.0	0.107	1.0	96.29368	-10.91	0	2.0	2.0	12.0	1.0	1.0
-12500.001	900.0	100.0	100.0	0	0.0	0.0	0.104	1.0	96.03393	-10.91	0	2.0	2.0	12.0	1.0	1.0
-12500.001	900.0	100.0	100.0	0	0.0	0.0	0.101	1.0	96.35779	-11.129	0	2.0	2.0	12.0	1.0	1.0
-12500.001	900.0	100.0	100.0	0	0.0	0.0	0.097	1.0	96.35779	-11.227	0	2.0	2.0	12.0	1.0	1.0
-12500.001	900.0	100.0	100.0	0	0.0	0.0	0.093	1.0	95.99607	-11.227	0	2.0	2.0	12.0	1.0	1.0
-12500.001	900.0	100.0	100.0	0	0.0	0.0	0.09	1.0	95.99607	-11.403	0	2.0	2.0	12.0	1.0	1.0
-12500.001	900.0	100.0	100.0	0	0.0	0.0	0.086	1.0	95.78846	-11.403	0	2.0	2.0	12.0	1.0	1.0
-12500.001	900.0	100.0	100.0	0	0.0	0.0	0.082	1.0	95.33508	-11.483	0	2.0	2.0	12.0	1.0	1.0
-12500.001	900.0	100.0	100.0	0	0.0	0.0	0.079	1.0	95.33508	-11.556	0	2.0	2.0	12.0	1.0	1.0
-12500.001	900.0	100.0	100.0	0	0.0	0.0	0.075	1.0	97.35413	-11.556	0	2.0	2.0	12.0	1.0	1.0
-12500.001	900.0	100.0	100.0	0	0.0	0.0	0.072	1.0	97.76127	-11.686	0	2.0	2.0	12.0	1.0	1.0
-12500.001	900.0	100.0	100.0	0	0.0	0.0	0.069	1.0	97.76127	-11.799	0	2.0	2.0	12.0	1.0	1.0
-12500.001	900.0	100.0	100.0	0	0.0	0.0	0.065	1.0	98.13795	-11.799	0	2.0	2.0	12.0	1.0	1.0
-12500.001	900.0	100.0	100.0	0	0.0	0.0	0.062	1.0	98.13795	-11.851	0	2.0	2.0	12.0	1.0	1.0
-12500.001	900.0	100.0	100.0	0	0.0	0.0	0.059	1.0	98.738914	-11.851	0	2.0	2.0	12.0	1.0	1.0
-12500.001	900.0	100.0	100.0	1	0.0	0.0	0.056	1.0	98.93203	-11.941	0	2.0	2.0	12.0	1.0	1.0
-12500.001	900.0	100.0	100.0	1	0.0	0.0	0.053	1.0	99.465195	-12.019	0	2.0	2.0	12.0	1.0	1.0
-12500.001	900.0	100.0	100.0	1	0.0	0.0	0.051	1.0	99.01484	-12.019	0	2.0	2.0	12.0	1.0	1.0
-12500.001	900.0	100.0	100.0	1	0.0	0.0	0.048	1.0	98.88197	-12.054	0	2.0	2.0	12.0	1.0	1.0
-12500.001	900.0	100.0	100.0	1	0.0	0.0	0.046	1.0	98.88197	-12.117	0	2.0	2.0	12.0	1.0	1.0
-12500.001	900.0	100.0	100.0	1	0.0	0.0	0.044	1.0	99.06152	-12.117	0	2.0	2.0	12.0	1.0	1.0
-12500.001	900.0	100.0	100.0	1	0.0	0.0	0.041	1.0	99.06152	-12.146	0	2.0	2.0	12.0	1.0	1.0
-12500.001	900.0	100.0	100.0	1	0.0	0.0	0.039	1.0	98.317604	-12.146	0	2.0	2.0	12.0	1.0	1.0
-12500.001	900.0	100.0	100.0	1	0.0	0.0	0.037	1.0	99.1286	-12.196	0	2.0	2.0	12.0	1.0	1.0
-12500.001	900.0	100.0	100.0	1	0.0	0.0	0.035	1.0	99.1286	-12.24	0	2.0	2.0	12.0	1.0	1.0
-12500.001	900.0	100.0	100.0	1	0.0	0.0	0.033	1.0	98.7972	-12.24	0	2.0	2.0	12.0	1.0	1.0
-12500.001	900.0	100.0	100.0	1	0.0	0.0	0.03	1.0	98.69127	-12.259	0	2.0	2.0	12.0	1.0	1.0
-12500.001	900.0	100.0	100.0	1	0.0	0.0	0.028	1.0	98.69127	-12.294	0	2.0	2.0	12.0	1.0	1.0
-12500.001	900.0	100.0	100.0	1	0.0	0.0	0.026	1.0	97.7524	-12.294	0	2.0	2.0	12.0	1.0	1.0
-12500.001	900.0	100.0	100.0	1	0.0	0.0	0.023	1.0	97.59214	-12.311	0	2.0	2.0	12.0	1.0	1.0
-12500.001	900.0	100.0	100.0	1	0.0	0.0	0.02	1.0	97.82435	-12.311	0	2.0	2.0	12.0	1.0	1.0
-12500.001	900.0	100.0	100.0	1	0.0	0.0	0.017	1.0	97.13969	-12.338	0	2.0	2.0	12.0	1.0	1.0
-12500.001	900.0	100.0	100.0	1	0.0	0.0	0.015	1.0	97.13969	-12.351	0	2.0	2.0	12.0	1.0	1.0
-12500.001	900.0	100.0	100.0	1	0.0	0.0	0.012	1.0	97.09968	-12.351	0	2.0	2.0	12.0	1.0	1.0
-12500.001	900.0	100.0	100.0	1	0.0	0.0	0.009	1.0	96.8428	-12.373	0	2.0	2.0	12.0	1.0	1.0
-12500.001	900.0	100.0	100.0	1	0.0	0.0	0.006	1.0	96.8428	-12.384	0	2.0	2.0	12.0	1.0	1.0
-12500.001	900.0	100.0	100.0	1	0.0	0.0	0.003	1.0	96.679276	-12.384	0	2.0	2.0	12.0	1.0	1.0
-12500.001	900.0	100.0	100.0	1	0.0	0.0	0.0	1.0	97.01413	-12.403	0	2.0	2.0	12.0	1.0	1.0
-12500.001	900.0	100.0	100.0	1	0.0	0.0	-0.002	1.0	97.01413	-12.403	0	2.0	2.0	12.0	1.0	1.0
-12500.001	900.0	100.0	100.0	1	0.0	0.0	-0.005	1.0	97.74028	-12.41	0	2.0	2.0	12.0	1.0	1.0
-12500.001	900.0	100.0	100.0	1	0.0	0.0	-0.008	1.0	97.74028	-12.424	0	2.0	2.0	12.0	1.0	1.0
-12500.001	900.0	100.0	100.0	1	0.0	0.0	-0.011	1.0	97.9478	-12.424	0	2.0	2.0	12.0	1.0	1.0
-12500.001	900.0	100.0	100.0	0	0.0	0.0	-0.014	1.0	97.76638	-12.437	0	2.0	3.0	14.0	1.0	1.0
-12500.001	900.0	100.0	100.0	0	0.0	0.0	-0.017	1.0	97.76638	-12.443	0	2.0	3.0	14.0	1.0	1.0
0.0	900.0	100.0	100.0	0	0.0	0.0	-0.02	1.0	97.485245	-12.443	0	2.0	3.0	0.0	1.0	1.0
0.0	900.0	100.0	100.0	0	0.0	0.0	-0.023	1.0	98.11149	-12.452	0	2.0	3.0	0.0	1.0	1.0
0.0	900.0	100.0	100.0	0	0.0	0.0	-0.026	1.0	98.11149	-12.452	0	2.0	3.0	0.0	1.0	1.0
0.0	900.0	100.0	100.0	0	0.0	0.0	-0.029	1.0	98.061775	-12.457	0	2.0	3.0	0.0	1.0	1.0
0.0	900.0	100.0	100.0	0	0.0	0.0	-0.031	1.0	98.061775	-10.758	0	2.0	3.0	0.0	1.0	1.0
0.0	900.0	100.0	100.0	0	0.0	0.0	-0.034	1.0	96.72493	-10.758	0	2.0	3.0	0.0	1.0	1.0
0.0	900.0	100.0	100.0	0	0.0	0.0	-0.036	1.0	97.7035	-9.997	0	2.0	3.0	0.0	1.0	1.0
0.0	900.0	100.0	100.0	0	0.0	0.0	-0.037	1.0	97.7035	-8.634	0	2.0	3.0	0.0	1.0	1.0
0.0	900.0	100.0	100.0	0	0.0	0.0	-0.039	1.0	97.66405	-8.634	0	2.0	3.0	0.0	1.0	1.0
0.0	900.0	100.0	100.0	0	0.0	0.0	-0.04	1.0	97.23216	-7.455	0	2.0	3.0	0.0	1.0	1.0
0.0	900.0	100.0	100.0	0	0.0	0.0	-0.041	1.0	97.23216	-7.455	0	2.0	3.0	0.0	1.0	1.0
0.0	900.0	100.0	100.0	0	0.0	0.0	-0.042	1.0	97.52936	-6.928	0	2.0	3.0	0.0	1.0	1.0
0.0	900.0	100.0	100.0	0	0.0	0.0	-0.042	1.0	97.52936	-5.983	0	2.0	3.0	0.0	1.0	1.0
0.0	900.0	100.0	100.0	0	0.0	0.0	-0.042	1.0	96.99506	-5.983	0	2.0	3.0	0.0	1.0	1.0
0.0	900.0	100.0	100.0	0	0.0	0.0	-0.042	1.0	96.616516	-5.56	0	2.0	3.0	0.0	1.0	1.0
0.0	900.0	100.0	100.0	0	0.0	0.0	-0.042	1.0	96.616516	-4.801	0	2.0	3.0	0.0	1.0	1.0
0.0	900.0	100.0	100.0	0	0.0	0.0	-0.041	1.0	96.49963	-4.801	1	2.0	3.0	2.0	1.0	1.0
0.0	900.0	100.0	100.0	0	0.0	0.0	-0.041	1.0	96.79266	-4.462	1	2.0	3.0	4.0	1.0	1.0
0.0	900.0	100.0	100.0	0	0.0	0.0	-0.04	1.0	97.217316	-3.853	1	2.0	3.0	4.0	1.0	1.0
11111.111	800.0	100.0	100.0	0	0.0	0.0	-0.039	1.0	97.52521	-3.853	1	2.0	3.0	4.0	1.0	1.0
11111.111	800.0	100.0	100.0	0	0.0	0.0	-0.038	1.0	97.52521	-3.58	1	2.0	3.0	4.0	1.0	1.0
11111.111	800.0	100.0	100.0	0	0.0	0.0	-0.036	1.0	98.243484	-3.58	1	2.0	3.0	4.0	1.0	1.0
11111.111	800.0	100.0	100.0	0	0.0	0.0	-0.034	1.0	98.547066	-2.305	1	2.0	3.0	4.0	1.0	1.0
11111.111	800.0	100.0	100.0	0	0.0	0.0	-0.032	1.0	98.547066	-0.473	1	2.0	3.0	4.0	1.0	1.0
11111.111	800.0	100.0	100.0	0	0.0	0.0	-0.029	1.0	97.93956	-0.473	1	2.0	3.0	4.0	1.0	1.0
11111.111	800.0	100.0	100.0	0	0.0	0.0	-0.026	1.0	97.8831	0.344	1	2.0	3.0	4.0	1.0	1.0
11111.111	800.0	100.0	100.0	0	0.0	0.0	-0.023	1.0	97.8831	0.344	1	2.0	3.0	4.0	1.0	1.0
11111.111	800.0	100.0	100.0	0	0.0	0.0	-0.02	1.0	98.52597	1.816	1	2.0	3.0	4.0	1.0	1.0
11111.111	800.0	100.0	100.0	0	0.0	0.0	-0.017	1.0	98.52597	2.473	1	2.0	3.0	4.0	1.0	1.0
11111.111	800.0	100.0	100.0	0	0.0	0.0	-0.013	1.0	98.930695	2.473	1	2.0	3.0	4.0	1.0	1.0
11111.111	800.0	100.0	100.0	0	0.0	0.0	-0.009	1.0	98.755356	3.653	1	2.0	3.0	4.0	1.0	1.0
11111.111	800.0	100.0	100.0	0	0.0	0.0	-0.005	1.0	98.755356	4.183	1	2.0	3.0	4.0	1.0	1.0
11111.111	800.0	100.0	100.0	0	0.0	0.0	-0.001	1.0	98.7874	4.183	1	2.0	3.0	5.0	1.0	1.0
11111.111	800.0	100.0	100.0	0	0.0	0.0	0.002	1.0	98.13817	5.13	1	2.0	3.0	5.0	1.0	1.0
11111.111	800.0	100.0	100.0	0	0.0	0.0	0.006	1.0	98.13817	5.13	1	2.0	3.0	5.0	1.0	1.0
11111.111	800.0	100.0	100.0	0	0.0	0.0	0.011	1.0	98.56605	5.947	1	2.0	3.0	5.0	1.0	1.0
11111.111	800.0	100.0	100.0	0	0.0	0.0	0.016	1.0	98.56605	6.314	1	2.0	3.0	5.0	1.0	1.0
11111.111	800.0	100.0	100.0	0	0.0	0.0	0.02	1.0	98.6837	6.314	1	2.0	3.0	5.0	1.0	1.0
11111.111	800.0	100.0	100.0	0	0.0	0.0	0.025	1.0	98.212135	6.969	1	2.0	3.0	5.0	1.0	1.0
11111.111	800.0	100.0	100.0	0	0.0	0.0	0.03	1.0	98.212135	7.264	1	2.0	3.0	5.0	1.0	1.0
11111.111	800.0	100.0	100.0	0	0.0	0.0	0.034	1.0	99.33026	7.264	1	2.0	3.0	5.0	1.0	1.0
11111.111	800.0	100.0	100.0	0	0.0	0.0	0.038	1.0	99.67008	7.791	1	2.0	3.0	5.0	1.0	1.0
11111.111	800.0	100.0	100.0	0	0.0	0.0	0.043	1.0	99.67008	8.246	1	2.0	3.0	5.0	1.0	1.0
11111.111	800.0	100.0	100.0	0	0.0	0.0	0.047	1.0	99.367966	8.246	1	2.0	3.0	5.0	1.0	1.0
11111.111	800.0	100.0	100.0	0	0.0	0.0	0.051	1.0	99.367966	8.448	1	2.0	3.0	5.0	1.0	1.0
11111.111	800.0	100.0	100.0	0	0.0	0.0	0.055	1.0	99.49335	8.448	1	2.0	3.0	5.0	1.0	1.0
11111.111	800.0	100.0	100.0	0	0.0	0.0	0.059	1.0	98.80251	8.815	1	2.0	3.0	5.0	1.0	1.0
11111.111	800.0	100.0	100.0	0	0.0	0.0	0.063	1.0	98.80251	8.977	1	2.0	3.0	5.0	1.0	1.0
11111.111	800.0	100.0	100.0	0	0.0	0.0	0.067	1.0	99.54603	8.977	1	2.0	3.0	5.0	1.0	1.0
11111.111	800.0	100.0	100.0	0	0.0	0.0	0.07	1.0	99.094864	9.271	1	2.0	3.0	5.0	1.0	1.0
11111.111	800.0	100.0	100.0	0	0.0	0.0	0.074	1.0	99.094864	9.401	1	2.0	3.0	5.0	1.0	1.0
11111.111	800.0	100.0	100.0	0	0.0	0.0	0.077	1.0	98.97556	9.401	1	2.0	3.0	5.0	1.0	1.0
11111.111	800.0	100.0	100.0	0	0.0	0.0	0.081	1.0	98.97556	9.636	1	2.0	3.0	5.0	1.0	1.0
11111.111	800.0	100.0	100.0	0	0.0	0.0	0.084	1.0	98.51112	9.636	1	2.0	3.0	5.0	1.0	1.0
11111.111	800.0	100.0	100.0	0	0.0	0.0	0.087	1.0	98.41511	9.839	1	2.0	3.0	5.0	1.0	1.0
11111.111	800.0	100.0	100.0	0	0.0	0.0	0.09	1.0	98.41511	9.931	1	2.0	3.0	5.0	1.0	1.0
11111.111	800.0	100.0	100.0	0	0.0	0.0	0.093	1.0	97.676834	9.931	1	2.0	3.0	5.0	1.0	1.0
11111.111	800.0	100.0	100.0	0	0.0	0.0	0.096	1.0	98.03461	10.094	1	2.0	3.0	5.0	1.0	1.0
11111.111	800.0	100.0	100.0	0	0.0	0.0	0.099	1.0	98.03461	10.094	1	2.0	3.0	5.0	1.0	1.0
11111.111	800.0	100.0	100.0	0	0.0	0.0	0.102	1.0	97.56901	10.167	1	2.0	3.0	5.0	1.0	1.0
11111.111	800.0	100.0	100.0	0	0.0	0.0	0.105	1.0	97.56901	10.298	1	2.0	3.0	5.0	1.0	1.0
11111.111	800.0	100.0	100.0	0	0.0	0.0	0.107	1.0	96.908875	10.298	1	2.0	3.0	5.0	1.0	1.0
11111.111	800.0	100.0	100.0	0	0.0	0.0	0.11	1.0	97.255	10.357	1	2.0	3.0	5.0	1.0	1.0
11111.111	800.0	100.0	100.0	0	0.0	0.0	0.113	1.0	97.255	10.462	1	2.0	3.0	5.0	1.0	1.0
11111.111	800.0	100.0	100.0	0	0.0	0.0	0.115	1.0	97.81123	10.462	1	2.0	3.0	5.0	1.0	1.0
11111.111	800.0	100.0	100.0	0	0.0	0.0	0.117	1.0	97.10392	10.509	1	2.0	3.0	5.0	1.0	1.0
11111.111	800.0	100.0	100.0	0	0.0	0.0	0.12	1.0	97.10392	10.593	1	2.0	3.0	5.0	1.0	1.0
11111.111	800.0	100.0	100.0	0	0.0	0.0	0.122	1.0	97.850266	10.593	1	2.0	3.0	5.0	1.0	1.0
11111.111	800.0	100.0	100.0	0	0.0	0.0	0.124	1.0	97.850266	10.665	1	2.0	3.0	5.0	1.0	1.0
11111.111	800.0	100.0	100.0	0	0.0	0.0	0.126	1.0	98.00001	10.665	1	2.0	3.0	5.0	1.0	1.0
11111.111	800.0	100.0	100.0	0	0.0	0.0	0.128	1.0	97.69981	10.698	1	2.0	3.0	5.0	1.0	1.0
11111.111	800.0	100.0	100.0	0	0.0	0.0	0.13	1.0	97.69981	10.757	1	2.0	3.0	5.0	1.0	1.0
11111.111	800.0	100.0	100.0	0	0.0	0.0	0.132	1.0	97.593	10.757	1	2.0	3.0	5.0	1.0	1.0
11111.111	800.0	100.0	100.0	0	0.0	0.0	0.134	1.0	98.21603	10.783	1	2.0	3.0	5.0	1.0	1.0
11111.111	800.0	100.0	100.0	0	0.0	0.0	0.136	1.0	98.21603	10.83	1	2.0	3.0	5.0	1.0	1.0
11111.111	800.0	100.0	100.0	0	0.0	0.0	0.138	1.0	98.31198	10.83	1	2.0	3.0	5.0	1.0	1.0
11111.111	800.0	100.0	100.0	0	0.0	0.0	0.14	1.0	98.31198	10.851	1	2.0	3.0	5.0	1.0	1.0
11111.111	800.0	100.0	100.0	0	0.0	0.0	0.142	1.0	98.42058	10.851	1	2.0	3.0	5.0	1.0	1.0
11111.111	800.0	100.0	100.0	0	0.0	0.0	0.144	1.0	98.21149	10.888	1	2.0	3.0	5.0	1.0	1.0
11111.111	800.0	100.0	100.0	0	0.0	0.0	0.146	1.0	98.21149	10.92	1	2.0	3.0	5.0	1.0	1.0
11111.111	800.0	100.0	100.0	0	0.0	0.0	0.148	1.0	97.97776	10.92	1	2.0	3.0	5.0	1.0	1.0
11111.111	800.0	100.0	100.0	0	0.0	0.0	0.149	1.0	97.81228	10.934	1	2.0	3.0	5.0	1.0	1.0
11111.111	800.0	100.0	100.0	0	0.0	0.0	0.151	1.0	97.81228	10.934	1	2.0	3.0	5.0	1.0	1.0
11111.111	800.0	100.0	100.0	0	0.0	0.0	0.152	1.0	97.4264	10.96	1	2.0	3.0	5.0	1.0	1.0
11111.111	800.0	100.0	100.0	0	0.0	0.0	0.154	1.0	97.4264	10.972	1	2.0	3.0	5.0	1.0	1.0
11111.111	800.0	100.0	100.0	0	0.0	0.0	0.156	1.0	97.67409	10.972	1	2.0	3.0	6.0	1.0	1.0
0.0	800.0	100.0	100.0	0	0.0	0.0	0.157	1.0	97.28169	10.993	1	3.0	3.0	0.0	1.0	1.0
0.0	800.0	100.0	100.0	0	0.0	0.0	0.159	1.0	97.28169	11.002	1	3.0	3.0	0.0	1.0	1.0
0.0	800.0	100.0	100.0	0	0.0	0.0	0.16	1.0	96.653725	11.002	1	3.0	3.0	0.0	1.0	1.0
0.0	800.0	100.0	100.0	0	0.0	0.0	0.162	1.0	96.56353	11.019	1	3.0	3.0	0.0	1.0	1.0
0.0	800.0	100.0	100.0	0	0.0	0.0	0.163	1.0	96.56353	10.241	1	3.0	3.0	0.0	1.0	1.0
0.0	800.0	100.0	100.0	0	0.0	0.0	0.164	1.0	95.98164	10.241	1	3.0	3.0	0.0	1.0	1.0
0.0	800.0	100.0	100.0	0	0.0	0.0	0.166	1.0	96.42123	8.844	1	3.0	3.0	0.0	1.0	1.0
0.0	800.0	100.0	100.0	0	0.0	0.0	0.167	1.0	95.9061	8.844	1	3.0	3.0	0.0	1.0	1.0
0.0	800.0	100.0	100.0	0	0.0	0.0	0.167	1.0	96.733	8.219	1	3.0	3.0	0.0	1.0	1.0
0.0	800.0	100.0	100.0	0	0.0	0.0	0.168	1.0	96.733	7.096	1	3.0	3.0	0.0	1.0	1.0
0.0	800.0	100.0	100.0	0	0.0	0.0	0.169	1.0	97.6743	7.096	1	3.0	3.0	0.0	1.0	1.0
0.0	800.0	100.0	100.0	0	0.0	0.0	0.17	1.0	96.582504	6.595	1	3.0	3.0	0.0	1.0	1.0
0.0	800.0	100.0	100.0	0	0.0	0.0	0.171	1.0	96.582504	5.695	1	3.0	3.0	0.0	1.0	1.0
0.0	800.0	100.0	100.0	0	0.0	0.0	0.172	1.0	96.23249	5.695	1	3.0	3.0	0.0	1.0	1.0
0.0	800.0	100.0	100.0	0	0.0	0.0	0.172	1.0	96.23249	5.292	1	3.0	3.0	0.0	1.0	1.0
0.0	800.0	100.0	100.0	0	0.0	0.0	0.173	1.0	96.78918	5.292	1	3.0	3.0	0.0	1.0	1.0
0.0	800.0	100.0	100.0	0	0.0	0.0	0.174	1.0	96.86971	4.57	1	3.0	3.0	0.0	1.0	1.0
0.0	800.0	100.0	100.0	0	0.0	0.0	0.174	1.0	96.86971	4.247	1	3.0	3.0	0.0	1.0	1.0
0.0	800.0	100.0	100.0	0	0.0	0.0	0.175	1.0	96.89927	4.247	1	3.0	3.0	0.0	1.0	1.0
0.0	800.0	100.0	100.0	0	0.0	0.0	0.175	1.0	97.27821	3.668	1	3.0	3.0	0.0	1.0	1.0
0.0	800.0	100.0	100.0	0	0.0	0.0	0.176	1.0	98.06314	3.167	1	3.0	3.0	0.0	1.0	1.0
0.0	800.0	100.0	100.0	0	0.0	0.0	0.177	1.0	97.90957	3.167	1	3.0	3.0	0.0	1.0	1.0
0.0	800.0	100.0	100.0	0	0.0	0.0	0.177	1.0	97.90957	2.943	1	3.0	3.0	0.0	1.0	1.0
0.0	800.0	100.0	100.0	0	0.0	0.0	0.178	1.0	97.00587	2.943	1	3.0	3.0	0.0	1.0	1.0
0.0	800.0	100.0	100.0	0	0.0	0.0	0.178	1.0	97.865234	2.541	1	3.0	3.0	0.0	1.0	1.0
0.0	800.0	100.0	100.0	0	0.0	0.0	0.179	1.0	97.865234	2.362	1	3.0	3.0	0.0	1.0	1.0
0.0	800.0	100.0	100.0	0	0.0	0.0	0.179	1.0	97.31461	2.362	1	3.0	3.0	0.0	1.0	1.0
0.0	800.0	100.0	100.0	0	0.0	0.0	0.18	1.0	97.12616	2.039	1	3.0	3.0	0.0	1.0	1.0
0.0	800.0	100.0	100.0	0	0.0	0.0	0.18	1.0	97.12616	1.895	1	3.0	3.0	0.0	1.0	1.0
0.0	800.0	100.0	100.0	0	0.0	0.0	0.18	1.0	97.43814	1.895	1	3.0	3.0	0.0	1.0	1.0
0.0	800.0	100.0	100.0	0	0.0	0.0	0.181	1.0	97.43814	1.637	1	3.0	3.0	0.0	1.0	1.0
0.0	800.0	100.0	100.0	0	0.0	0.0	0.181	1.0	98.01966	1.637	1	3.0	3.0	0.0	1.0	1.0
0.0	800.0	100.0	100.0	0	0.0	0.0	0.181	1.0	96.8293	1.413	1	3.0	3.0	0.0	1.0	1.0
0.0	800.0	100.0	100.0	0	0.0	0.0	0.181	1.0	96.8293	1.313	1	3.0	3.0	0.0	1.0	1.0
0.0	800.0	100.0	100.0	0	0.0	0.0	0.181	1.0	98.57566	1.313	1	3.0	3.0	0.0	1.0	1.0
0.0	800.0	100.0	100.0	0	0.0	0.0	0.181	1.0	98.60989	1.134	1	3.0	3.0	0.0	1.0	1.0
0.0	800.0	100.0	100.0	0	0.0	0.0	0.181	1.0	98.60989	1.053	1	3.0	3.0	0.0	1.0	1.0
0.0	800.0	100.0	100.0	0	0.0	0.0	0.18	1.0	99.68182	1.053	1	3.0	3.0	8.0	1.0	1.0
0.0	800.0	100.0	100.0	0	0.0	0.0	0.18	1.0	99.68182	0.909	1	3.0	3.0	9.0	1.0	1.0
0.0	800.0	100.0	100.0	0	0.0	0.0	0.179	1.0	99.31542	0.909	1	3.0	3.0	11.0	1.0	1.0
-11111.111	800.0	100.0	100.0	0	0.0	0.0	0.178	1.0	99.318344	0.785	1	3.0	3.0	11.0	1.0	1.0
-11111.111	800.0	100.0	100.0	0	0.0	0.0	0.176	1.0	99.318344	0.73	1	3.0	3.0	11.0	1.0	1.0
-11111.111	800.0	100.0	100.0	0	0.0	0.0	0.175	1.0	99.20108	0.73	1	3.0	3.0	11.0	1.0	1.0
-11111.111	800.0	100.0	100.0	0	0.0	0.0	0.173	1.0	98.83481	-0.154	1	3.0	3.0	11.0	1.0	1.0
-11111.111	800.0	100.0	100.0	0	0.0	0.0	0.171	1.0	98.83481	-0.929	1	3.0	3.0	11.0	1.0	1.0
-11111.111	800.0	100.0	100.0	0	0.0	0.0	0.169	1.0	98.47528	-0.929	1	3.0	3.0	11.0	1.0	1.0
-11111.111	800.0	100.0	100.0	0	0.0	0.0	0.166	1.0	98.47528	-2.32	1	3.0	3.0	11.0	1.0	1.0
-11111.111	800.0	100.0	100.0	0	0.0	0.0	0.163	1.0	98.32613	-2.32	1	3.0	3.0	11.0	1.0	1.0
-11111.111	800.0	100.0	100.0	0	0.0	0.0	0.159	1.0	98.11041	-2.943	1	3.0	3.0	11.0	1.0	1.0
-11111.111	800.0	100.0	100.0	0	0.0	0.0	0.155	1.0	98.11041	-4.059	1	3.0	3.0	11.0	1.0	1.0
-11111.111	800.0	100.0	100.0	0	0.0	0.0	0.152	1.0	98.37642	-4.059	1	3.0	3.0	12.0	1.0	1.0
-11111.111	800.0	100.0	100.0	0	0.0	0.0	0.148	1.0	97.56074	-5.023	1	3.0	3.0	12.0	1.0	1.0
-11111.111	800.0	100.0	100.0	0	0.0	0.0	0.144	1.0	97.56074	-5.454	1	3.0	3.0	12.0	1.0	1.0
-11111.111	800.0	100.0	100.0	0	0.0	0.0	0.14	1.0	97.77309	-5.454	1	3.0	3.0	12.0	1.0	1.0
-11111.111	800.0	100.0	100.0	0	0.0	0.0	0.136	1.0	97.77309	-6.228	1	3.0	3.0	12.0	1.0	1.0
-11111.111	800.0	100.0	100.0	0	0.0	0.0	0.132	1.0	97.58232	-6.228	1	3.0	3.0	12.0	1.0	1.0
-11111.111	800.0	100.0	100.0	0	0.0	0.0	0.128	1.0	97.465576	-6.574	1	3.0	3.0	12.0	1.0	1.0
-11111.111	800.0	100.0	100.0	0	0.0	0.0	0.123	1.0	97.465576	-7.196	1	3.0	3.0	12.0	1.0	1.0
-11111.111	800.0	100.0	100.0	0	0.0	0.0	0.119	1.0	97.01402	-7.196	1	3.0	3.0	12.0	1.0	1.0
-11111.111	800.0	100.0	100.0	0	0.0	0.0	0.115	1.0	97.135666	-7.474	1	3.0	3.0	12.0	1.0	1.0
-11111.111	800.0	100.0	100.0	0	0.0	0.0	0.111	1.0	96.67509	-7.971	1	3.0	3.0	12.0	1.0	1.0
-11111.111	800.0	100.0	100.0	0	0.0	0.0	0.107	1.0	97.693695	-7.971	1	3.0	3.0	12.0	1.0	1.0
-11111.111	800.0	100.0	100.0	0	0.0	0.0	0.103	1.0	97.879585	-8.194	1	3.0	3.0	12.0	1.0	1.0
-11111.111	800.0	100.0	100.0	0	0.0	0.0	0.1	1.0	97.879585	-8.194	1	3.0	3.0	12.0	1.0	1.0
-11111.111	800.0	100.0	100.0	0	0.0	0.0	0.096	1.0	97.60866	-8.594	1	3.0	3.0	12.0	1.0	1.0
-11111.111	800.0	100.0	100.0	0	0.0	0.0	0.093	1.0	97.60866	-8.939	1	3.0	3.0	12.0	1.0	1.0
-11111.111	800.0	100.0	100.0	0	0.0	0.0	0.09	1.0	97.47171	-8.939	1	3.0	3.0	12.0	1.0	1.0
-11111.111	800.0	100.0	100.0	0	0.0	0.0	0.086	1.0	97.68059	-9.094	1	3.0	3.0	12.0	1.0	1.0
-11111.111	800.0	100.0	100.0	0	0.0	0.0	0.083	1.0	97.68059	-9.371	1	3.0	3.0	12.0	1.0	1.0
-11111.111	800.0	100.0	100.0	0	0.0	0.0	0.08	1.0	96.82514	-9.371	1	3.0	3.0	12.0	1.0	1.0
-11111.111	800.0	100.0	100.0	0	0.0	0.0	0.077	1.0	95.88612	-9.495	1	3.0	3.0	12.0	1.0	1.0
-11111.111	800.0	100.0	100.0	0	0.0	0.0	0.075	1.0	95.88612	-9.495	1	3.0	3.0	12.0	1.0	1.0
-11111.111	800.0	100.0	100.0	0	0.0	0.0	0.072	1.0	96.36332	-9.717	1	3.0	3.0	12.0	1.0	1.0
-11111.111	800.0	100.0	100.0	0	0.0	0.0	0.069	1.0	96.36332	-9.818	1	3.0	3.0	12.0	1.0	1.0
-11111.111	800.0	100.0	100.0	0	0.0	0.0	0.066	1.0	96.10853	-9.818	1	3.0	3.0	12.0	1.0	1.0
-11111.111	800.0	100.0	100.0	0	0.0	0.0	0.063	1.0	96.43904	-9.995	1	3.0	3.0	12.0	1.0	1.0
-11111.111	800.0	100.0	100.0	0	0.0	0.0	0.06	1.0	96.43904	-10.075	1	3.0	3.0	12.0	1.0	1.0
-11111.111	800.0	100.0	100.0	0	0.0	0.0	0.057	1.0	95.74928	-10.075	1	3.0	3.0	12.0	1.0	1.0
-11111.111	800.0	100.0	100.0	0	0.0	0.0	0.054	1.0	95.94282	-10.219	1	3.0	3.0	12.0	1.0	1.0
-11111.111	800.0	100.0	100.0	0	0.0	0.0	0.052	1.0	95.94282	-10.219	1	3.0	3.0	12.0	1.0	1.0
-11111.111	800.0	100.0	100.0	0	0.0	0.0	0.049	1.0	96.34545	-10.282	1	3.0	3.0	12.0	1.0	1.0
-11111.111	800.0	100.0	100.0	0	0.0	0.0	0.046	1.0	96.214355	-10.398	1	3.0	3.0	12.0	1.0	1.0
-11111.111	800.0	100.0	100.0	0	0.0	0.0	0.043	1.0	96.1156	-10.398	1	3.0	3.0	12.0	1.0	1.0
-11111.111	800.0	100.0	100.0	0	0.0	0.0	0.04	1.0	96.28749	-10.45	1	3.0	3.0	12.0	1.0	1.0
-11111.111	800.0	100.0	100.0	0	0.0	0.0	0.037	1.0	96.28749	-10.541	1	3.0	3.0	12.0	1.0	1.0
-11111.111	800.0	100.0	100.0	0	0.0	0.0	0.034	1.0	96.07005	-10.541	1	3.0	3.0	12.0	1.0	1.0
-11111.111	800.0	100.0	100.0	0	0.0	0.0	0.031	1.0	96.1224	-10.621	1	3.0	3.0	12.0	1.0	1.0
-11111.111	800.0	100.0	100.0	0	0.0	0.0	0.028	1.0	96.1224	-10.621	1	3.0	3.0	12.0	1.0	1.0
-11111.111	800.0	100.0	100.0	0	0.0	0.0	0.025	1.0	96.45279	-10.656	1	3.0	3.0	12.0	1.0	1.0
-11111.111	800.0	100.0	100.0	0	0.0	0.0	0.022	1.0	96.45279	-10.72	1	3.0	3.0	12.0	1.0	1.0
-11111.111	800.0	100.0	100.0	0	0.0	0.0	0.019	1.0	96.17055	-10.72	1	3.0	3.0	12.0	1.0	1.0
-11111.111	800.0	100.0	100.0	0	0.0	0.0	0.017	1.0	95.694244	-10.75	1	3.0	3.0	12.0	1.0	1.0
-11111.111	800.0	100.0	100.0	0	0.0	0.0	0.014	1.0	95.694244	-10.8	1	3.0	3.0	12.0	1.0	1.0
-11111.111	800.0	100.0	100.0	0	0.0	0.0	0.011	1.0	95.03435	-10.8	1	3.0	3.0	12.0	1.0	1.0
-11111.111	800.0	100.0	100.0	0	0.0	0.0	0.009	1.0	96.04245	-10.823	1	3.0	3.0	12.0	1.0	1.0
-11111.111	800.0	100.0	100.0	0	0.0	0.0	0.006	1.0	96.04245	-10.823	1	3.0	3.0	12.0	1.0	1.0
-11111.111	800.0	100.0	100.0	0	0.0	0.0	0.004	1.0	95.95117	-10.865	1	3.0	3.0	12.0	1.0	1.0
-11111.111	800.0	100.0	100.0	0	0.0	0.0	0.001	1.0	95.95117	-10.884	1	3.0	3.0	12.0	1.0	1.0
-11111.111	800.0	100.0	100.0	0	0.0	0.0	0.0	1.0	95.872765	-10.884	1	3.0	3.0	12.0	1.0	1.0
-11111.111	800.0	100.0	100.0	0	0.0	0.0	-0.002	1.0	96.390625	-10.916	1	3.0	3.0	12.0	1.0	1.0
-11111.111	800.0	100.0	100.0	0	0.0	0.0	-0.005	1.0	96.390625	-10.931	1	3.0	3.0	12.0	1.0	1.0
-11111.111	800.0	100.0	100.0	0	0.0	0.0	-0.007	1.0	96.525345	-10.931	1	3.0	3.0	12.0	1.0	1.0
-11111.111	800.0	100.0	99.00498	0	0.0	0.0	-0.009	1.0	96.511505	-10.957	1	3.0	2.0	14.0	2.0	1.0
-11111.111	800.0	100.0	99.00498	0	0.0	0.0	-0.011	1.0	96.511505	-10.957	1	3.0	2.0	14.0	2.0	1.0
0.0	800.0	100.0	99.00498	0	0.0	0.0	-0.013	1.0	97.039154	-10.969	1	3.0	2.0	0.0	2.0	1.0
0.0	800.0	100.0	99.00498	0	0.0	0.0	-0.015	1.0	97.039154	-10.99	1	3.0	2.0	0.0	2.0	1.0
0.0	800.0	100.0	99.00498	0	0.0	0.0	-0.017	1.0	96.653336	-10.99	1	3.0	2.0	0.0	2.0	1.0
0.0	800.0	100.0	99.00498	0	0.0	0.0	-0.018	1.0	97.38853	-10.222	1	3.0	2.0	0.0	2.0	1.0
0.0	800.0	100.0	99.00498	0	0.0	0.0	-0.02	1.0	97.38853	-9.499	1	3.0	2.0	0.0	2.0	1.0
0.0	800.0	100.0	99.00498	0	0.0	0.0	-0.021	1.0	97.63342	-9.499	1	3.0	2.0	0.0	2.0	1.0
0.0	800.0	100.0	99.00498	0	0.0	0.0	-0.023	1.0	97.29153	-8.203	1	3.0	2.0	0.0	2.0	1.0
0.0	800.0	100.0	99.00498	0	0.0	0.0	-0.024	1.0	97.29153	-7.623	1	3.0	2.0	0.0	2.0	1.0
0.0	800.0	100.0	99.00498	0	0.0	0.0	-0.024	1.0	97.05623	-7.623	1	3.0	2.0	0.0	2.0	1.0
0.0	800.0	100.0	99.00498	0	0.0	0.0	-0.025	1.0	97.66969	-6.583	1	3.0	2.0	0.0	2.0	1.0
0.0	800.0	100.0	99.00498	0	0.0	0.0	-0.025	1.0	98.330284	-6.583	1	3.0	2.0	0.0	2.0	1.0
0.0	800.0	100.0	99.00498	0	0.0	0.0	-0.026	1.0	98.18105	-6.118	1	3.0	2.0	0.0	2.0	1.0
0.0	800.0	100.0	99.00498	0	0.0	0.0	-0.026	1.0	98.18105	-5.284	1	3.0	2.0	0.0	2.0	1.0
0.0	800.0	100.0	99.00498	0	0.0	0.0	-0.027	1.0	97.99082	-5.284	1	3.0	2.0	0.0	2.0	1.0
0.0	800.0	100.0	99.00498	0	0.0	0.0	-0.027	1.0	97.86837	-4.562	1	3.0	2.0	0.0	2.0	1.0
0.0	800.0	100.0	99.00498	0	0.0	0.0	-0.027	1.0	97.86837	-4.562	1	3.0	2.0	0.0	2.0	1.0
0.0	800.0	100.0	99.00498	0	0.0	0.0	-0.026	1.0	97.249626	-4.24	1	3.0	2.0	1.0	2.0	1.0
0.0	800.0	100.0	99.00498	0	0.0	0.0	-0.026	1.0	97.249626	-3.661	1	3.0	2.0	1.0	2.0	1.0
0.0	800.0	100.0	99.00498	0	0.0	0.0	-0.026	1.0	96.773575	-3.661	1	3.0	2.0	4.0	2.0	1.0
12500.001	900.0	100.0	99.00498	0	0.0	0.0	-0.025	1.0	96.2881	-3.402	1	3.0	2.0	4.0	2.0	1.0
12500.001	900.0	100.0	99.00498	0	0.0	0.0	-0.024	1.0	96.2881	-2.938	1	3.0	2.0	4.0	2.0	1.0
12500.001	900.0	100.0	99.00498	0	0.0	0.0	-0.024	1.0	95.37561	-2.938	1	3.0	2.0	4.0	2.0	1.0
12500.001	900.0	100.0	99.00498	0	0.0	0.0	-0.023	1.0	95.31311	-2.73	1	3.0	2.0	4.0	2.0	1.0
12500.001	900.0	100.0	99.00498	0	0.0	0.0	-0.022	1.0	95.31311	-2.73	1	3.0	2.0	4.0	2.0	1.0
12500.001	900.0	100.0	99.00498	0	0.0	0.0	-0.021	1.0	95.17705	-0.65	1	3.0	2.0	4.0	2.0	1.0
12500.001	900.0	100.0	99.00498	0	0.0	0.0	-0.02	1.0	95.17705	0.278	1	3.0	2.0	4.0	2.0	1.0
12500.001	900.0	100.0	99.00498	0	0.0	0.0	-0.019	1.0	95.92871	0.278	1	3.0	2.0	4.0	2.0	1.0
12500.001	900.0	100.0	99.00498	0	0.0	0.0	-0.017	1.0	96.24469	1.947	1	3.0	2.0	4.0	2.0	1.0
12500.001	900.0	100.0	99.00498	0	0.0	0.0	-0.016	1.0	96.24469	2.695	1	3.0	2.0	4.0	2.0	1.0
12500.001	900.0	100.0	99.00498	0	0.0	0.0	-0.015	1.0	96.3699	2.695	1	3.0	2.0	4.0	2.0	1.0
12500.001	900.0	100.0	99.00498	0	0.0	0.0	-0.013	1.0	95.05621	4.034	1	3.0	2.0	4.0	2.0	1.0
12500.001	900.0	100.0	99.00498	0	0.0	0.0	-0.012	1.0	95.05621	4.635	1	3.0	2.0	4.0	2.0	1.0
12500.001	900.0	100.0	99.00498	0	0.0	0.0	-0.01	1.0	95.31912	4.635	1	3.0	2.0	4.0	2.0	1.0
12500.001	900.0	100.0	99.00498	0	0.0	0.0	-0.009	1.0	95.31912	5.709	1	3.0	2.0	4.0	2.0	1.0
12500.001	900.0	100.0	99.00498	0	0.0	0.0	-0.008	1.0	95.985115	5.709	1	3.0	2.0	4.0	2.0	1.0
12500.001	900.0	100.0	99.00498	0	0.0	0.0	-0.006	1.0	95.639595	6.191	1	3.0	2.0	5.0	2.0	1.0
12500.001	900.0	100.0	99.00498	0	0.0	0.0	-0.005	1.0	95.639595	7.053	1	3.0	2.0	5.0	2.0	1.0
12500.001	900.0	100.0	99.00498	0	0.0	0.0	-0.004	1.0	95.883804	7.053	1	3.0	2.0	5.0	2.0	1.0
12500.001	900.0	100.0	99.00498	0	0.0	0.0	-0.003	1.0	96.277245	7.44	1	3.0	2.0	5.0	2.0	1.0
12500.001	900.0	100.0	99.00498	0	0.0	0.0	-0.002	1.0	96.277245	8.132	1	3.0	2.0	5.0	2.0	1.0
12500.001	900.0	100.0	99.00498	0	0.0	0.0	0.0	1.0	95.0731	8.132	1	3.0	2.0	5.0	2.0	1.0
12500.001	900.0	100.0	99.00498	0	0.0	0.0	0.0	1.0	95.0731	8.73	1	3.0	2.0	5.0	2.0	1.0
12500.001	900.0	100.0	99.00498	0	0.0	0.0	0.001	1.0	95.68718	8.73	1	3.0	2.0	5.0	2.0	1.0
12500.001	900.0	100.0	99.00498	0	0.0	0.0	0.002	1.0	95.22109	8.998	1	3.0	2.0	5.0	2.0	1.0
12500.001	900.0	100.0	99.00498	0	0.0	0.0	0.003	1.0	95.22109	9.247	1	3.0	2.0	5.0	2.0	1.0
12500.001	900.0	100.0	99.00498	0	0.0	0.0	0.004	1.0	94.90017	9.247	1	3.0	2.0	5.0	2.0	1.0
12500.001	900.0	100.0	99.00498	0	0.0	0.0	0.004	1.0	95.77606	9.693	1	3.0	2.0	5.0	2.0	1.0
12500.001	900.0	100.0	99.00498	0	0.0	0.0	0.005	1.0	95.77606	9.693	1	3.0	2.0	5.0	2.0	1.0
12500.001	900.0	100.0	99.00498	0	0.0	0.0	0.004	1.0	95.119354	9.892	1	3.0	2.0	5.0	2.0	1.0
12500.001	900.0	100.0	99.00498	0	0.0	0.0	0.003	1.0	95.119354	10.25	1	3.0	2.0	5.0	2.0	1.0
12500.001	900.0	100.0	99.00498	0	0.0	0.0	0.002	1.0	95.36512	10.25	1	3.0	2.0	5.0	2.0	1.0
12500.001	900.0	100.0	99.00498	0	0.0	0.0	0.0	1.0	94.93619	10.559	1	3.0	2.0	5.0	2.0	1.0
12500.001	900.0	100.0	99.00498	0	0.0	0.0	0.0	1.0	94.93619	10.698	1	3.0	2.0	5.0	2.0	1.0
12500.001	900.0	100.0	99.00498	0	0.0	0.0	-0.003	1.0	95.34909	10.698	1	3.0	2.0	5.0	2.0	1.0
12500.001	900.0	100.0	99.00498	0	0.0	0.0	-0.006	1.0	96.039856	10.947	1	3.0	2.0	5.0	2.0	1.0
12500.001	900.0	100.0	99.00498	0	0.0	0.0	-0.008	1.0	96.039856	11.057	1	3.0	2.0	5.0	2.0	1.0
12500.001	900.0	100.0	99.00498	0	0.0	0.0	-0.011	1.0	95.55524	11.057	1	3.0	2.0	5.0	2.0	1.0
12500.001	900.0	100.0	99.00498	0	0.0	0.0	-0.014	1.0	95.55524	11.257	1	3.0	2.0	5.0	2.0	1.0
12500.001	900.0	100.0	99.00498	0	0.0	0.0	-0.016	1.0	95.76137	11.257	1	3.0	2.0	5.0	2.0	1.0
12500.001	900.0	100.0	99.00498	0	0.0	0.0	-0.019	1.0	95.67479	11.345	1	3.0	2.0	5.0	2.0	1.0
12500.001	900.0	100.0	99.00498	0	0.0	0.0	-0.021	1.0	95.67479	11.505	1	3.0	2.0	5.0	2.0	1.0
12500.001	900.0	100.0	99.00498	0	0.0	0.0	-0.023	1.0	95.38159	11.505	1	3.0	2.0	5.0	2.0	1.0
12500.001	900.0	100.0	99.00498	0	0.0	0.0	-0.024	1.0	95.28537	11.577	1	3.0	2.0	5.0	2.0	1.0
12500.001	900.0	100.0	99.00498	0	0.0	0.0	-0.024	1.0	95.28537	11.705	1	3.0	2.0	5.0	2.0	1.0
12500.001	900.0	100.0	99.00498	0	0.0	0.0	-0.025	1.0	94.9079	11.705	1	3.0	2.0	5.0	2.0	1.0
12500.001	900.0	100.0	99.00498	0	0.0	0.0	-0.024	1.0	94.9079	11.762	1	3.0	2.0	5.0	2.0	1.0
12500.001	900.0	100.0	99.00498	0	0.0	0.0	-0.023	1.0	95.41146	11.762	1	3.0	2.0	5.0	2.0	1.0
12500.001	900.0	100.0	99.00498	0	0.0	0.0	-0.022	1.0	95.797165	11.865	1	3.0	2.0	5.0	2.0	1.0
12500.001	900.0	100.0	99.00498	0	0.0	0.0	-0.021	1.0	95.797165	11.912	1	3.0	2.0	5.0	2.0	1.0
12500.001	900.0	100.0	99.00498	0	0.0	0.0	-0.018	1.0	95.77081	11.912	1	3.0	2.0	5.0	2.0	1.0
12500.001	900.0	100.0	99.00498	0	0.0	0.0	-0.016	1.0	96.39241	11.994	1	3.0	2.0	5.0	2.0	1.0
12500.001	900.0	100.0	99.00498	0	0.0	0.0	-0.014	1.0	96.39241	12.03	1	3.0	2.0	5.0	2.0	1.0
12500.001	900.0	100.0	99.00498	0	0.0	0.0	-0.012	1.0	96.46606	12.03	1	3.0	2.0	5.0	2.0	1.0
12500.001	900.0	100.0	99.00498	0	0.0	0.0	-0.01	1.0	95.68225	12.097	1	3.0	2.0	5.0	2.0	1.0
12500.001	900.0	100.0	99.00498	0	0.0	0.0	-0.008	1.0	95.49202	12.097	1	3.0	2.0	5.0	2.0	1.0
12500.001	900.0	100.0	99.00498	0	0.0	0.0	-0.006	1.0	95.70937	12.127	1	3.0	2.0	5.0	2.0	1.0
12500.001	900.0	100.0	99.00498	0	0.0	0.0	-0.004	1.0	95.70937	12.179	1	3.0	2.0	5.0	2.0	1.0
12500.001	900.0	100.0	99.00498	0	0.0	0.0	-0.003	1.0	96.665794	12.179	1	3.0	2.0	5.0	2.0	1.0
12500.001	900.0	100.0	99.00498	0	0.0	0.0	-0.002	1.0	96.69109	12.226	1	3.0	2.0	5.0	2.0	1.0
12500.001	900.0	100.0	99.00498	0	0.0	0.0	-0.001	1.0	96.69109	12.247	1	3.0	2.0	5.0	2.0	1.0
12500.001	900.0	100.0	99.00498	0	0.0	0.0	0.0	1.0	96.39772	12.247	1	3.0	2.0	5.0	2.0	1.0
12500.001	900.0	100.0	99.00498	0	0.0	0.0	0.0	1.0	96.39772	12.283	1	3.0	2.0	5.0	2.0	1.0
12500.001	900.0	100.0	99.00498	0	0.0	0.0	0.0	1.0	96.468834	12.283	1	3.0	2.0	5.0	2.0	1.0
12500.001	900.0	100.0	99.00498	0	0.0	0.0	0.0	1.0	95.973434	12.299	1	3.0	2.0	5.0	2.0	1.0
12500.001	900.0	100.0	99.00498	0	0.0	0.0	0.0	1.0	95.973434	12.33	1	3.0	2.0	5.0	2.0	1.0
12500.001	900.0	100.0	99.00498	1	0.0	0.0	0.0	1.0	96.89162	12.33	1	3.0	2.0	5.0	2.0	1.0
12500.001	900.0	100.0	99.00498	1	0.0	0.0	0.001	1.0	96.11011	12.342	1	3.0	2.0	5.0	2.0	1.0
12500.001	900.0	100.0	99.00498	1	0.0	0.0	0.001	1.0	97.379555	12.342	1	3.0	2.0	5.0	2.0	1.0
12500.001	900.0	100.0	99.00498	1	0.0	0.0	0.002	1.0	97.52622	12.367	1	3.0	2.0	5.0	2.0	1.0
12500.001	900.0	100.0	99.00498	1	0.0	0.0	0.003	1.0	97.52622	12.377	1	3.0	2.0	5.0	2.0	1.0
12500.001	900.0	100.0	99.00498	1	0.0	0.0	0.004	1.0	97.52185	12.377	1	3.0	2.0	5.0	2.0	1.0
12500.001	900.0	100.0	99.00498	1	0.0	0.0	0.006	1.0	97.05351	12.396	1	3.0	2.0	5.0	2.0	1.0
12500.001	900.0	100.0	99.00498	1	0.0	0.0	0.008	1.0	97.05351	12.413	1	3.0	2.0	5.0	2.0	1.0
12500.001	900.0	100.0	99.00498	1	0.0	0.0	0.009	1.0	96.52398	12.413	1	3.0	2.0	5.0	2.0	1.0
12500.001	900.0	100.0	99.00498	1	0.0	0.0	0.012	1.0	96.032906	12.42	1	3.0	2.0	5.0	2.0	1.0
12500.001	900.0	100.0	99.00498	1	0.0	0.0	0.014	1.0	96.032906	12.434	1	3.0	2.0	5.0	2.0	1.0
12500.001	900.0	100.0	99.00498	1	0.0	0.0	0.017	1.0	96.11058	12.434	1	3.0	2.0	5.0	2.0	1.0
12500.001	900.0	100.0	99.00498	1	0.0	0.0	0.02	1.0	96.11058	12.438	1	3.0	2.0	5.0	2.0	1.0
12500.001	900.0	100.0	99.00498	1	0.0	0.0	0.023	1.0	95.70722	12.438	1	3.0	2.0	5.0	2.0	1.0
12500.001	900.0	100.0	99.00498	1	0.0	0.0	0.027	1.0	95.00999	12.45	1	3.0	2.0	5.0	2.0	1.0
12500.001	900.0	100.0	99.00498	1	0.0	0.0	0.03	1.0	95.00999	12.455	1	3.0	2.0	5.0	2.0	1.0
12500.001	900.0	100.0	99.00498	1	0.0	0.0	0.034	1.0	96.03797	12.455	1	3.0	2.0	5.0	2.0	1.0
12500.001	900.0	100.0	99.00498	1	0.0	0.0	0.037	1.0	96.29885	12.462	1	3.0	2.0	5.0	2.0	1.0
12500.001	900.0	100.0	99.00498	1	0.0	0.0	0.041	1.0	96.29885	12.467	1	3.0	2.0	5.0	2.0	1.0
12500.001	900.0	100.0	99.00498	1	0.0	0.0	0.045	1.0	96.97013	12.467	1	3.0	2.0	5.0	2.0	1.0
12500.001	900.0	100.0	99.00498	1	0.0	0.0	0.049	1.0	97.30857	12.474	1	3.0	2.0	5.0	2.0	1.0
12500.001	900.0	100.0	99.00498	1	0.0	0.0	0.052	1.0	97.30857	12.474	1	3.0	2.0	5.0	2.0	1.0
12500.001	900.0	100.0	99.00498	1	0.0	0.0	0.055	1.0	97.59865	12.476	1	3.0	2.0	5.0	2.0	1.0
12500.001	900.0	100.0	99.00498	1	0.0	0.0	0.058	1.0	97.59865	12.481	1	3.0	2.0	5.0	2.0	1.0
12500.001	900.0	100.0	99.00498	1	0.0	0.0	0.061	1.0	97.03284	12.481	1	3.0	2.0	5.0	2.0	1.0
12500.001	900.0	100.0	99.00498	1	0.0	0.0	0.063	1.0	96.17454	12.485	1	3.0	2.0	5.0	2.0	1.0
12500.001	900.0	100.0	99.00498	1	0.0	0.0	0.066	1.0	96.14874	12.489	1	3.0	2.0	5.0	2.0	1.0
12500.001	900.0	100.0	99.00498	1	0.0	0.0	0.068	1.0	96.15869	12.489	1	3.0	2.0	5.0	2.0	1.0
12500.001	900.0	100.0	99.00498	1	0.0	0.0	0.069	1.0	96.362465	12.491	1	3.0	2.0	5.0	2.0	1.0
12500.001	900.0	100.0	99.00498	1	0.0	0.0	0.071	1.0	96.362465	12.491	1	3.0	2.0	5.0	2.0	1.0
12500.001	900.0	100.0	99.00498	1	0.0	0.0	0.073	1.0	96.81781	12.495	1	3.0	2.0	5.0	2.0	1.0
12500.001	900.0	100.0	99.00498	1	0.0	0.0	0.074	1.0	96.81781	12.495	1	3.0	2.0	5.0	2.0	1.0
12500.001	900.0	100.0	99.00498	1	0.0	0.0	0.075	1.0	97.37146	12.495	1	3.0	2.0	5.0	2.0	1.0
12500.001	900.0	100.0	99.00498	1	0.0	0.0	0.076	1.0	97.40285	12.498	1	3.0	2.0	5.0	2.0	1.0
12500.001	900.0	100.0	99.00498	1	0.0	0.0	0.077	1.0	97.40285	12.502	1	3.0	2.0	5.0	2.0	1.0
12500.001	900.0	100.0	99.00498	1	0.0	0.0	0.078	1.0	98.1379	12.502	1	3.0	2.0	5.0	2.0	1.0
12500.001	900.0	100.0	99.00498	1	0.0	0.0	0.079	1.0	98.82432	12.502	1	3.0	2.0	5.0	2.0	1.0
12500.001	900.0	100.0	99.00498	1	0.0	0.0	0.079	1.0	97.893974	12.502	1	3.0	2.0	5.0	2.0	1.0
12500.001	900.0	100.0	99.00498	1	0.0	0.0	0.08	1.0	97.73245	12.505	1	3.0	2.0	5.0	2.0	1.0
12500.001	900.0	100.0	99.00498	1	0.0	0.0	0.081	1.0	97.73245	12.506	1	3.0	2.0	5.0	2.0	1.0
12500.001	900.0	100.0	99.00498	1	0.0	0.0	0.082	1.0	98.146484	12.506	1	3.0	2.0	5.0	2.0	1.0
12500.001	900.0	100.0	99.00498	1	0.0	0.0	0.083	1.0	98.12773	12.507	1	3.0	2.0	5.0	2.0	1.0
12500.001	900.0	100.0	99.00498	1	0.0	0.0	0.084	1.0	98.12773	12.509	1	3.0	2.0	5.0	2.0	1.0
12500.001	900.0	100.0	99.00498	1	0.0	0.0	0.085	1.0	98.76262	12.509	1	3.0	2.0	5.0	2.0	1.0
12500.001	900.0	100.0	99.00498	1	0.0	0.0	0.086	1.0	98.442726	12.509	1	3.0	2.0	5.0	2.0	1.0
12500.001	900.0	100.0	99.00498	1	0.0	0.0	0.087	1.0	98.442726	12.509	1	3.0	2.0	5.0	2.0	1.0
12500.001	900.0	100.0	99.00498	1	0.0	0.0	0.088	1.0	98.49242	12.51	1	3.0	2.0	5.0	2.0	1.0
12500.001	900.0	100.0	99.00498	1	0.0	0.0	0.089	1.0	98.49242	12.51	1	3.0	2.0	5.0	2.0	1.0
12500.001	900.0	100.0	99.00498	1	0.0	0.0	0.09	1.0	98.811806	12.51	1	3.0	2.0	5.0	2.0	1.0
12500.001	900.0	100.0	99.00498	1	0.0	0.0	0.091	1.0	98.93084	12.512	1	3.0	2.0	5.0	2.0	1.0
12500.001	900.0	100.0	99.00498	1	0.0	0.0	0.092	1.0	98.93084	12.512	1	3.0	2.0	5.0	2.0	1.0
12500.001	900.0	100.0	99.00498	1	0.0	0.0	0.094	1.0	98.1183	12.512	1	3.0	2.0	5.0	2.0	1.0
12500.001	900.0	100.0	99.00498	1	0.0	0.0	0.095	1.0	98.85621	12.512	1	3.0	2.0	5.0	2.0	1.0
12500.001	900.0	100.0	99.00498	1	0.0	0.0	0.097	1.0	98.85621	12.512	1	3.0	2.0	5.0	2.0	1.0
12500.001	900.0	100.0	99.00498	1	0.0	0.0	0.098	1.0	98.450905	12.512	1	3.0	2.0	5.0	2.0	1.0
12500.001	900.0	100.0	99.00498	1	0.0	0.0	0.1	1.0	98.450905	12.514	1	3.0	2.0	5.0	2.0	1.0
12500.001	900.0	100.0	99.00498	1	0.0	0.0	0.101	1.0	98.257195	12.514	1	3.0	2.0	5.0	2.0	1.0
12500.001	900.0	100.0	99.00498	1	0.0	0.0	0.103	1.0	98.105354	12.514	1	3.0	2.0	5.0	2.0	1.0
12500.001	900.0	100.0	99.00498	1	0.0	0.0	0.104	1.0	98.105354	12.514	1	3.0	2.0	5.0	2.0	1.0
12500.001	900.0	100.0	99.00498	1	0.0	0.0	0.106	1.0	97.25249	12.514	1	3.0	2.0	5.0	2.0	1.0
12500.001	900.0	100.0	99.00498	1	0.0	0.0	0.107	1.0	96.14572	12.514	1	3.0	2.0	5.0	2.0	1.0
12500.001	900.0	100.0	99.00498	1	0.0	0.0	0.109	1.0	96.14572	12.514	1	3.0	2.0	5.0	2.0	1.0
12500.001	900.0	100.0	99.00498	1	0.0	0.0	0.111	1.0	96.137665	12.514	1	3.0	2.0	5.0	2.0	1.0
12500.001	900.0	100.0	99.00498	1	0.0	0.0	0.113	1.0	96.137665	12.514	1	3.0	2.0	5.0	2.0	1.0
12500.001	900.0	100.0	99.00498	1	0.0	0.0	0.114	1.0	95.679405	12.514	1	3.0	2.0	5.0	2.0	1.0
12500.001	900.0	100.0	99.00498	1	0.0	0.0	0.116	1.0	96.02195	12.514	1	3.0	2.0	5.0	2.0	1.0
12500.001	900.0	100.0	99.00498	1	0.0	0.0	0.118	1.0	96.9135	12.516	1	3.0	2.0	5.0	2.0	1.0
12500.001	900.0	100.0	99.00498	1	0.0	0.0	0.121	1.0	96.40413	12.516	1	3.0	2.0	5.0	2.0	1.0
12500.001	900.0	100.0	99.00498	1	0.0	0.0	0.123	1.0	96.40095	12.516	1	3.0	2.0	5.0	2.0	1.0
12500.001	900.0	100.0	99.00498	1	0.0	0.0	0.125	1.0	96.40095	12.516	1	3.0	2.0	5.0	2.0	1.0
12500.001	900.0	100.0	99.00498	1	0.0	0.0	0.127	1.0	96.12951	12.516	1	3.0	2.0	5.0	2.0	1.0
12500.001	900.0	100.0	99.00498	1	0.0	0.0	0.13	1.0	96.12951	12.516	1	3.0	2.0	5.0	2.0	1.0
12500.001	900.0	100.0	99.00498	1	0.0	0.0	0.132	1.0	96.39379	12.516	1	3.0	2.0	5.0	2.0	1.0
12500.001	900.0	100.0	99.00498	1	0.0	0.0	0.135	1.0	96.175804	12.516	1	3.0	2.0	5.0	2.0	1.0
12500.001	900.0	100.0	99.00498	1	0.0	0.0	0.138	1.0	96.175804	12.516	1	3.0	2.0	5.0	2.0	1.0
12500.001	900.0	100.0	99.00498	1	0.0	0.0	0.14	1.0	97.02494	12.516	1	3.0	2.0	5.0	2.0	1.0
12500.001	900.0	100.0	99.00498	1	0.0	0.0	0.143	1.0	97.71346	12.516	1	3.0	2.0	5.0	2.0	1.0
12500.001	900.0	100.0	99.00498	1	0.0	0.0	0.146	1.0	97.71346	12.516	1	3.0	2.0	5.0	2.0	1.0
12500.001	900.0	100.0	99.00498	1	0.0	0.0	0.149	1.0	97.973724	12.516	1	3.0	2.0	5.0	2.0	1.0
12500.001	900.0	100.0	99.00498	1	0.0	0.0	0.152	1.0	97.973724	12.516	1	3.0	2.0	5.0	2.0	1.0
12500.001	900.0	100.0	99.00498	1	0.0	0.0	0.155	1.0	98.032234	12.516	1	3.0	2.0	5.0	2.0	1.0
12500.001	900.0	100.0	99.00498	1	0.0	0.0	0.158	1.0	97.33742	12.516	1	3.0	2.0	6.0	2.0	1.0
12500.001	900.0	100.0	99.00498	1	0.0	0.0	0.161	1.0	97.33742	12.516	1	3.0	2.0	6.0	2.0	1.0
12500.001	900.0	99.00498	99.00498	0	0.0	0.0	0.164	1.0	97.510765	12.516	1	2.0	2.0	7.0	2.0	2.0
0.0	900.0	99.00498	99.00498	0	0.0	0.0	0.167	1.0	97.13092	12.516	1	2.0	2.0	0.0	2.0	2.0
0.0	900.0	99.00498	99.00498	0	0.0	0.0	0.17	1.0	97.13092	12.516	1	2.0	2.0	0.0	2.0	2.0
0.0	900.0	99.00498	99.00498	0	0.0	0.0	0.173	1.0	96.73266	12.516	1	2.0	2.0	0.0	2.0	2.0
0.0	900.0	99.00498	99.00498	0	0.0	0.0	0.175	1.0	96.73266	11.632	1	2.0	2.0	0.0	2.0	2.0
0.0	900.0	99.00498	99.00498	0	0.0	0.0	0.177	1.0	97.28335	11.632	1	2.0	2.0	0.0	2.0	2.0
0.0	900.0	99.00498	99.00498	0	0.0	0.0	0.179	1.0	97.80975	10.045	1	2.0	2.0	0.0	2.0	2.0
0.0	900.0	99.00498	99.00498	0	0.0	0.0	0.18	1.0	97.80975	9.335	1	2.0	2.0	0.0	2.0	2.0
0.0	900.0	99.00498	99.00498	0	0.0	0.0	0.182	1.0	97.50153	9.335	1	2.0	2.0	0.0	2.0	2.0
0.0	900.0	99.00498	99.00498	0	0.0	0.0	0.183	1.0	97.37327	8.061	1	2.0	2.0	0.0	2.0	2.0
0.0	900.0	99.00498	99.00498	0	0.0	0.0	0.184	1.0	97.37327	7.492	1	2.0	2.0	0.0	2.0	2.0
0.0	900.0	99.00498	99.00498	0	0.0	0.0	0.184	1.0	97.53995	7.492	1	2.0	2.0	0.0	2.0	2.0
0.0	900.0	99.00498	99.00498	0	0.0	0.0	0.184	1.0	97.2732	6.47	1	2.0	2.0	0.0	2.0	2.0
0.0	900.0	99.00498	99.00498	0	0.0	0.0	0.184	1.0	98.21736	6.47	1	2.0	2.0	0.0	2.0	2.0
0.0	900.0	99.00498	99.00498	0	0.0	0.0	0.184	1.0	98.93638	6.011	1	2.0	2.0	0.0	2.0	2.0
0.0	900.0	99.00498	99.00498	0	0.0	0.0	0.183	1.0	98.93638	5.192	1	2.0	2.0	0.0	2.0	2.0
0.0	900.0	99.00498	99.00498	0	0.0	0.0	0.182	1.0	98.63676	5.192	1	2.0	2.0	8.0	2.0	2.0
0.0	900.0	99.00498	99.00498	0	0.0	0.0	0.18	1.0	96.975975	4.483	1	2.0	2.0	9.0	2.0	2.0
0.0	900.0	99.00498	99.00498	0	0.0	0.0	0.178	1.0	96.975975	4.166	1	2.0	2.0	11.0	2.0	2.0
-12486.182	899.005	99.00498	99.00498	0	0.0	0.0	0.175	1.0	97.73993	4.166	1	2.0	2.0	11.0	2.0	2.0
-12486.182	899.005	99.00498	99.00498	0	0.0	0.0	0.173	1.0	97.73993	3.597	1	2.0	2.0	11.0	2.0	2.0
-12486.182	899.005	99.00498	99.00498	0	0.0	0.0	0.17	1.0	97.38664	3.597	1	2.0	2.0	11.0	2.0	2.0
-12486.182	899.005	99.00498	99.00498	0	0.0	0.0	0.166	1.0	97.10365	3.343	1	2.0	2.0	11.0	2.0	2.0
-12486.182	899.005	99.00498	99.00498	0	0.0	0.0	0.162	1.0	97.10365	1.181	1	2.0	2.0	11.0	2.0	2.0
-12486.182	899.005	99.00498	99.00498	0	0.0	0.0	0.157	1.0	96.08402	1.181	1	2.0	2.0	11.0	2.0	2.0
-12486.182	899.005	99.00498	99.00498	0	0.0	0.0	0.152	1.0	95.96155	0.214	1	2.0	2.0	12.0	2.0	2.0
-12486.182	899.005	99.00498	99.00498	0	0.0	0.0	0.147	1.0	95.96155	0.214	1	2.0	2.0	12.0	2.0	2.0
-12486.182	899.005	99.00498	99.00498	0	0.0	0.0	0.141	1.0	95.186195	-1.518	1	2.0	2.0	12.0	2.0	2.0
-12486.182	899.005	99.00498	99.00498	0	0.0	0.0	0.135	1.0	95.186195	-2.295	1	2.0	2.0	12.0	2.0	2.0
-12486.182	899.005	99.00498	99.00498	0	0.0	0.0	0.128	1.0	95.33811	-2.295	1	2.0	2.0	12.0	2.0	2.0
-12486.182	899.005	99.00498	99.00498	0	0.0	0.0	0.122	1.0	94.71809	-3.688	1	2.0	2.0	12.0	2.0	2.0
-12486.182	899.005	99.00498	99.00498	0	0.0	0.0	0.116	1.0	94.71809	-4.31	1	2.0	2.0	12.0	2.0	2.0
-12486.182	899.005	99.00498	99.00498	0	0.0	0.0	0.11	1.0	95.11803	-4.31	1	2.0	2.0	12.0	2.0	2.0
-12486.182	899.005	99.00498	99.00498	0	0.0	0.0	0.105	1.0	94.901054	-5.428	1	2.0	2.0	12.0	2.0	2.0
-12486.182	899.005	99.00498	99.00498	0	0.0	0.0	0.099	1.0	94.901054	-5.928	1	2.0	2.0	12.0	2.0	2.0
-12486.182	899.005	99.00498	99.00498	0	0.0	0.0	0.094	1.0	94.64108	-5.928	1	2.0	2.0	12.0	2.0	2.0
-12486.182	899.005	99.00498	99.00498	0	0.0	0.0	0.09	1.0	94.64108	-6.825	1	2.0	2.0	12.0	2.0	2.0
-12486.182	899.005	99.00498	99.00498	0	0.0	0.0	0.085	1.0	94.55303	-6.825	1	2.0	2.0	12.0	2.0	2.0
-12486.182	899.005	99.00498	99.00498	0	0.0	0.0	0.081	1.0	95.06943	-7.226	1	2.0	2.0	12.0	2.0	2.0
-12486.182	899.005	99.00498	99.00498	0	0.0	0.0	0.076	1.0	95.06943	-7.947	1	2.0	2.0	12.0	2.0	2.0
-12486.182	899.005	99.00498	99.00498	0	0.0	0.0	0.072	1.0	94.78041	-7.947	1	2.0	2.0	12.0	2.0	2.0
-12486.182	899.005	99.00498	99.00498	0	0.0	0.0	0.068	1.0	94.82206	-8.268	1	2.0	2.0	12.0	2.0	2.0
-12486.182	899.005	99.00498	99.00498	0	0.0	0.0	0.065	1.0	94.82206	-8.845	1	2.0	2.0	12.0	2.0	2.0
-12486.182	899.005	99.00498	99.00498	0	0.0	0.0	0.061	1.0	95.26662	-8.845	1	2.0	2.0	12.0	2.0	2.0
-12486.182	899.005	99.00498	99.00498	0	0.0	0.0	0.058	1.0	95.26662	-9.104	1	2.0	2.0	12.0	2.0	2.0
-12486.182	899.005	99.00498	99.00498	0	0.0	0.0	0.056	1.0	94.84258	-9.104	1	2.0	2.0	12.0	2.0	2.0
-12486.182	899.005	99.00498	99.00498	0	0.0	0.0	0.053	1.0	93.818665	-9.568	1	2.0	2.0	12.0	2.0	2.0
-12486.182	899.005	99.00498	99.00498	0	0.0	0.0	0.05	1.0	93.818665	-9.775	1	2.0	2.0	12.0	2.0	2.0
-12486.182	899.005	99.00498	99.00498	0	0.0	0.0	0.048	1.0	93.7444	-9.775	1	2.0	2.0	12.0	2.0	2.0
-12486.182	899.005	99.00498	99.00498	0	0.0	0.0	0.046	1.0	93.92255	-10.147	1	2.0	2.0	12.0	2.0	2.0
-12486.182	899.005	99.00498	99.00498	0	0.0	0.0	0.044	1.0	93.92255	-10.313	1	2.0	2.0	12.0	2.0	2.0
-12486.182	899.005	99.00498	99.00498	0	0.0	0.0	0.042	1.0	93.713196	-10.313	1	2.0	2.0	12.0	2.0	2.0
-12486.182	899.005	99.00498	99.00498	0	0.0	0.0	0.041	1.0	93.713196	-10.613	1	2.0	2.0	12.0	2.0	2.0
-12486.182	899.005	99.00498	99.00498	0	0.0	0.0	0.039	1.0	93.896355	-10.613	1	2.0	2.0	12.0	2.0	2.0
-12486.182	899.005	99.00498	99.00498	0	0.0	0.0	0.038	1.0	93.64349	-10.746	1	2.0	2.0	12.0	2.0	2.0
-12486.182	899.005	99.00498	99.00498	0	0.0	0.0	0.037	1.0	93.64349	-10.985	1	2.0	2.0	12.0	2.0	2.0
-12486.182	899.005	99.00498	99.00498	0	0.0	0.0	0.036	1.0	94.07858	-10.985	1	2.0	2.0	12.0	2.0	2.0
-12486.182	899.005	99.00498	99.00498	0	0.0	0.0	0.035	1.0	94.2164	-11.092	1	2.0	2.0	12.0	2.0	2.0
-12486.182	899.005	99.00498	99.00498	0	0.0	0.0	0.034	1.0	94.2164	-11.285	1	2.0	2.0	12.0	2.0	2.0
-12486.182	899.005	99.00498	99.00498	0	0.0	0.0	0.033	1.0	95.32398	-11.285	1	2.0	2.0	12.0	2.0	2.0
-12486.182	899.005	99.00498	99.00498	0	0.0	0.0	0.032	1.0	95.32398	-11.371	1	2.0	2.0	12.0	2.0	2.0
-12486.182	899.005	99.00498	99.00498	0	0.0	0.0	0.031	1.0	95.05242	-11.371	1	2.0	2.0	12.0	2.0	2.0
-12486.182	899.005	99.00498	99.00498	0	0.0	0.0	0.03	1.0	95.45421	-11.525	1	2.0	2.0	12.0	2.0	2.0
-12486.182	899.005	99.00498	99.00498	0	0.0	0.0	0.029	1.0	95.45421	-11.594	1	2.0	2.0	12.0	2.0	2.0
-12486.182	899.005	99.00498	99.00498	0	0.0	0.0	0.028	1.0	96.1235	-11.594	1	2.0	2.0	12.0	2.0	2.0
-12486.182	899.005	99.00498	99.00498	0	0.0	0.0	0.027	1.0	95.844864	-11.719	1	2.0	2.0	12.0	2.0	2.0
-12486.182	899.005	99.00498	99.00498	0	0.0	0.0	0.025	1.0	95.844864	-11.825	1	2.0	2.0	12.0	2.0	2.0
-12486.182	899.005	99.00498	99.00498	0	0.0	0.0	0.023	1.0	96.28438	-11.825	1	2.0	2.0	12.0	2.0	2.0
-12486.182	899.005	99.00498	99.00498	0	0.0	0.0	0.021	1.0	96.28438	-11.873	1	2.0	2.0	12.0	2.0	2.0
-12486.182	899.005	99.00498	99.00498	0	0.0	0.0	0.019	1.0	95.84194	-11.873	1	2.0	2.0	12.0	2.0	2.0
-12486.182	899.005	99.00498	99.00498	0	0.0	0.0	0.016	1.0	94.8761	-11.959	1	2.0	2.0	12.0	2.0	2.0
-12486.182	899.005	99.00498	99.00498	0	0.0	0.0	0.014	1.0	94.8761	-11.997	1	2.0	2.0	12.0	2.0	2.0
-12486.182	899.005	99.00498	99.00498	0	0.0	0.0	0.011	1.0	94.90984	-11.997	1	2.0	2.0	12.0	2.0	2.0
-12486.182	899.005	99.00498	99.00498	0	0.0	0.0	0.008	1.0	95.927155	-12.066	1	2.0	2.0	12.0	2.0	2.0
-12486.182	899.005	99.00498	99.00498	0	0.0	0.0	0.004	1.0	95.927155	-12.097	1	2.0	2.0	12.0	2.0	2.0
-12486.182	899.005	99.00498	99.00498	0	0.0	0.0	0.001	1.0	95.72018	-12.097	1	2.0	2.0	12.0	2.0	2.0
-12486.182	899.005	99.00498	99.00498	0	0.0	0.0	-0.001	1.0	95.72018	-12.153	1	2.0	2.0	12.0	2.0	2.0
-12486.182	899.005	99.00498	99.00498	0	0.0	0.0	-0.005	1.0	96.83043	-12.153	1	2.0	2.0	12.0	2.0	2.0
-12486.182	899.005	99.00498	99.00498	0	0.0	0.0	-0.008	1.0	96.94152	-12.177	1	2.0	2.0	12.0	2.0	2.0
-12486.182	899.005	99.00498	99.00498	0	0.0	0.0	-0.011	1.0	96.454765	-12.221	1	2.0	2.0	12.0	2.0	2.0
-12486.182	899.005	99.00498	99.00498	0	0.0	0.0	-0.013	1.0	96.40398	-12.221	1	2.0	3.0	14.0	2.0	2.0
0.0	899.005	99.00498	99.00498	0	0.0	0.0	-0.016	1.0	96.76483	-12.241	1	2.0	3.0	0.0	2.0	2.0
0.0	899.005	99.00498	99.00498	0	0.0	0.0	-0.019	1.0	96.76483	-12.277	1	2.0	3.0	0.0	2.0	2.0
0.0	899.005	99.00498	99.00498	0	0.0	0.0	-0.022	1.0	96.87756	-12.277	1	2.0	3.0	0.0	2.0	2.0
0.0	899.005	99.00498	99.00498	0	0.0	0.0	-0.024	1.0	96.87756	-12.293	1	2.0	3.0	0.0	2.0	2.0
0.0	899.005	99.00498	99.00498	0	0.0	0.0	-0.026	1.0	96.29904	-12.293	1	2.0	3.0	0.0	2.0	2.0
0.0	899.005	99.00498	99.00498	0	0.0	0.0	-0.027	1.0	95.49524	-10.616	1	2.0	3.0	0.0	2.0	2.0
0.0	899.005	99.00498	99.00498	0	0.0	0.0	-0.028	1.0	95.49524	-9.865	1	2.0	3.0	0.0	2.0	2.0
0.0	899.005	99.00498	99.00498	0	0.0	0.0	-0.029	1.0	96.78417	-9.865	1	2.0	3.0	0.0	2.0	2.0
0.0	899.005	99.00498	99.00498	0	0.0	0.0	-0.029	1.0	96.327774	-8.519	1	2.0	3.0	0.0	2.0	2.0
0.0	899.005	99.00498	99.00498	0	0.0	0.0	-0.029	1.0	96.327774	-7.357	1	2.0	3.0	0.0	2.0	2.0
0.0	899.005	99.00498	99.00498	0	0.0	0.0	-0.028	1.0	96.101395	-7.357	0	2.0	3.0	7.0	2.0	2.0
0.0	899.005	99.00498	99.00498	0	0.0	0.0	-0.027	1.0	96.101395	-6.837	0	2.0	3.0	7.0	2.0	2.0
0.0	899.005	99.00498	99.00498	0	0.0	0.0	-0.027	1.0	95.93123	-6.837	0	2.0	3.0	0.0	2.0	2.0
0.0	899.005	99.00498	99.00498	0	0.0	0.0	-0.026	1.0	96.19621	-5.904	0	2.0	3.0	0.0	2.0	2.0
0.0	899.005	99.00498	99.00498	0	0.0	0.0	-0.024	1.0	96.19621	-5.487	0	2.0	3.0	0.0	2.0	2.0
0.0	899.005	99.00498	99.00498	0	0.0	0.0	-0.023	1.0	96.530106	-5.487	0	2.0	3.0	0.0	2.0	2.0
0.0	899.005	99.00498	99.00498	0	0.0	0.0	-0.021	1.0	97.3297	-4.738	0	2.0	3.0	0.0	2.0	2.0
0.0	899.005	99.00498	99.00498	0	0.0	0.0	-0.019	1.0	97.3297	-4.403	0	2.0	3.0	0.0	2.0	2.0
0.0	899.005	99.00498	99.00498	0	0.0	0.0	-0.017	1.0	97.068565	-4.403	0	2.0	3.0	0.0	2.0	2.0
0.0	899.005	99.00498	99.00498	0	0.0	0.0	-0.015	1.0	97.008316	-3.802	0	2.0	3.0	0.0	2.0	2.0
0.0	899.005	99.00498	99.00498	0	0.0	0.0	-0.013	1.0	97.008316	-3.802	0	2.0	3.0	0.0	2.0	2.0
0.0	899.005	99.00498	99.00498	0	0.0	0.0	-0.011	1.0	97.85746	-3.533	0	2.0	3.0	0.0	2.0	2.0
0.0	899.005	99.00498	99.00498	0	0.0	0.0	-0.009	1.0	97.85746	-3.051	0	2.0	3.0	0.0	2.0	2.0
0.0	899.005	99.00498	99.00498	0	0.0	0.0	-0.007	1.0	97.95419	-3.051	0	2.0	3.0	0.0	2.0	2.0
0.0	899.005	99.00498	99.00498	0	0.0	0.0	-0.005	1.0	96.86652	-2.635	0	2.0	3.0	0.0	2.0	2.0
0.0	899.005	99.00498	99.00498	0	0.0	0.0	-0.003	1.0	96.86652	-2.448	0	2.0	3.0	0.0	2.0	2.0
0.0	899.005	99.00498	99.00498	0	0.0	0.0	-0.001	1.0	95.36634	-2.448	0	2.0	3.0	0.0	2.0	2.0
0.0	899.005	99.00498	99.00498	0	0.0	0.0	0.0	1.0	95.11374	-2.114	0	2.0	3.0	0.0	2.0	2.0
0.0	899.005	99.00498	99.00498	0	0.0	0.0	0.001	1.0	95.11374	-2.114	0	2.0	3.0	0.0	2.0	2.0
0.0	899.005	99.00498	99.00498	0	0.0	0.0	0.003	1.0	94.948875	-1.965	0	2.0	3.0	0.0	2.0	2.0
0.0	899.005	99.00498	99.00498	0	0.0	0.0	0.004	1.0	94.948875	-1.696	0	2.0	3.0	0.0	2.0	2.0
0.0	899.005	99.00498	99.00498	0	0.0	0.0	0.006	1.0	94.57419	-1.696	0	2.0	3.0	0.0	2.0	2.0
0.0	899.005	99.00498	99.00498	0	0.0	0.0	0.007	1.0	94.76712	-1.576	0	2.0	3.0	0.0	2.0	2.0
0.0	899.005	99.00498	99.00498	0	0.0	0.0	0.009	1.0	94.76712	-1.361	0	2.0	3.0	0.0	2.0	2.0
0.0	899.005	99.00498	99.00498	0	0.0	0.0	0.01	1.0	94.80178	-1.361	0	2.0	3.0	0.0	2.0	2.0
0.0	899.005	99.00498	99.00498	0	0.0	0.0	0.012	1.0	95.30462	-1.265	0	2.0	3.0	0.0	2.0	2.0
0.0	899.005	99.00498	99.00498	0	0.0	0.0	0.013	1.0	95.30462	-1.092	0	2.0	3.0	0.0	2.0	2.0
0.0	899.005	99.00498	99.00498	0	0.0	0.0	0.014	1.0	95.24724	-1.092	0	2.0	3.0	0.0	2.0	2.0
0.0	899.005	99.00498	99.00498	0	0.0	0.0	0.016	1.0	95.24724	-1.015	0	2.0	3.0	0.0	2.0	2.0
0.0	899.005	99.00498	99.00498	0	0.0	0.0	0.017	1.0	95.0168	-1.015	0	2.0	3.0	0.0	2.0	2.0
0.0	899.005	99.00498	99.00498	0	0.0	0.0	0.018	1.0	94.16071	-0.876	0	2.0	3.0	0.0	2.0	2.0
0.0	899.005	99.00498	99.00498	0	0.0	0.0	0.02	1.0	94.16071	-0.814	0	2.0	3.0	0.0	2.0	2.0
0.0	899.005	99.00498	99.00498	0	0.0	0.0	0.021	1.0	93.655495	-0.814	0	2.0	3.0	0.0	2.0	2.0
0.0	899.005	99.00498	99.00498	0	0.0	0.0	0.022	1.0	94.17844	-0.703	0	2.0	3.0	0.0	2.0	2.0
0.0	899.005	99.00498	99.00498	0	0.0	0.0	0.024	1.0	94.17844	-0.703	0	2.0	3.0	0.0	2.0	2.0
0.0	899.005	99.00498	99.00498	0	0.0	0.0	0.025	1.0	93.871124	-0.653	0	2.0	3.0	0.0	2.0	2.0
0.0	899.005	99.00498	99.00498	0	0.0	0.0	0.026	1.0	93.871124	-0.564	0	2.0	3.0	0.0	2.0	2.0
0.0	899.005	99.00498	99.00498	0	0.0	0.0	0.027	1.0	94.1661	-0.564	0	2.0	3.0	0.0	2.0	2.0
0.0	899.005	99.00498	99.00498	0	0.0	0.0	0.029	1.0	94.28282	-0.524	0	2.0	3.0	0.0	2.0	2.0
0.0	899.005	99.00498	99.00498	0	0.0	0.0	0.03	1.0	94.28282	-0.452	0	2.0	3.0	0.0	2.0	2.0
0.0	899.005	99.00498	99.00498	0	0.0	0.0	0.031	1.0	94.64437	-0.452	0	2.0	3.0	0.0	2.0	2.0
0.0	899.005	99.00498	99.00498	0	0.0	0.0	0.032	1.0	95.768166	-0.42	0	2.0	3.0	0.0	2.0	2.0
0.0	899.005	99.00498	99.00498	0	0.0	0.0	0.033	1.0	95.768166	-0.42	0	2.0	3.0	0.0	2.0	2.0
0.0	899.005	99.00498	99.00498	0	0.0	0.0	0.034	1.0	95.47838	-0.363	0	2.0	3.0	0.0	2.0	2.0
0.0	899.005	99.00498	99.00498	0	0.0	0.0	0.035	1.0	95.47838	-0.337	0	2.0	3.0	0.0	2.0	2.0
0.0	899.005	99.00498	99.00498	0	0.0	0.0	0.036	1.0	95.00079	-0.337	0	2.0	3.0	0.0	2.0	2.0
0.0	899.005	99.00498	99.00498	0	0.0	0.0	0.037	1.0	94.10261	-0.291	0	2.0	3.0	0.0	2.0	2.0
0.0	899.005	99.00498	99.00498	0	0.0	0.0	0.038	1.0	94.10261	-0.27	0	2.0	3.0	0.0	2.0	2.0
0.0	899.005	99.00498	99.00498	0	0.0	0.0	0.039	1.0	94.63896	-0.27	0	2.0	3.0	0.0	2.0	2.0
0.0	899.005	99.00498	99.00498	0	0.0	0.0	0.04	1.0	95.28009	-0.233	0	2.0	3.0	0.0	2.0	2.0
0.0	899.005	99.00498	99.00498	0	0.0	0.0	0.041	1.0	95.28009	-0.216	0	2.0	3.0	0.0	2.0	2.0
0.0	899.005	99.00498	99.00498	0	0.0	0.0	0.042	1.0	95.66437	-0.216	0	2.0	3.0	0.0	2.0	2.0
0.0	899.005	99.00498	99.00498	0	0.0	0.0	0.043	1.0	95.66437	-0.187	0	2.0	3.0	0.0	2.0	2.0
0.0	899.005	99.00498	99.00498	0	0.0	0.0	0.044	1.0	95.34215	-0.187	0	2.0	3.0	0.0	2.0	2.0
0.0	899.005	99.00498	99.00498	0	0.0	0.0	0.046	1.0	95.6519	-0.173	0	2.0	3.0	0.0	2.0	2.0
0.0	899.005	99.00498	99.00498	0	0.0	0.0	0.047	1.0	95.6519	-0.15	0	2.0	3.0	0.0	2.0	2.0
0.0	899.005	99.00498	99.00498	0	0.0	0.0	0.048	1.0	95.82517	-0.15	0	2.0	3.0	0.0	2.0	2.0
0.0	899.005	99.00498	99.00498	0	0.0	0.0	0.05	1.0	95.65353	-0.139	0	2.0	3.0	0.0	2.0	2.0
0.0	899.005	99.00498	99.00498	0	0.0	0.0	0.051	1.0	95.65353	-0.139	0	2.0	3.0	0.0	2.0	2.0
0.0	899.005	99.00498	99.00498	0	0.0	0.0	0.053	1.0	95.409775	-0.12	0	2.0	3.0	0.0	2.0	2.0
0.0	899.005	99.00498	99.00498	0	0.0	0.0	0.054	1.0	95.409775	-0.111	0	2.0	3.0	0.0	2.0	2.0
0.0	899.005	99.00498	99.00498	0	0.0	0.0	0.056	1.0	95.6881	-0.111	0	2.0	3.0	0.0	2.0	2.0
0.0	899.005	99.00498	99.00498	0	0.0	0.0	0.058	1.0	95.72074	-0.096	0	2.0	3.0	0.0	2.0	2.0
0.0	899.005	99.00498	99.00498	0	0.0	0.0	0.06	1.0	95.72074	-0.089	0	2.0	3.0	0.0	2.0	2.0
0.0	899.005	99.00498	99.00498	0	0.0	0.0	0.062	1.0	96.62931	-0.089	0	2.0	3.0	0.0	2.0	2.0
0.0	899.005	99.00498	99.00498	0	0.0	0.0	0.064	1.0	96.77531	-0.077	0	2.0	3.0	0.0	2.0	2.0
0.0	899.005	99.00498	99.00498	0	0.0	0.0	0.066	1.0	96.77531	-0.077	0	2.0	3.0	0.0	2.0	2.0
0.0	899.005	99.00498	99.00498	0	0.0	0.0	0.068	1.0	95.57798	-0.066	0	2.0	3.0	0.0	2.0	2.0
0.0	899.005	99.00498	99.00498	0	0.0	0.0	0.071	1.0	95.57798	-0.061	0	2.0	3.0	0.0	2.0	2.0
0.0	899.005	99.00498	99.00498	0	0.0	0.0	0.073	1.0	95.002335	-0.061	0	2.0	3.0	0.0	2.0	2.0
0.0	899.005	99.00498	99.00498	0	0.0	0.0	0.076	1.0	95.680786	-0.053	0	2.0	3.0	0.0	2.0	2.0
0.0	899.005	99.00498	99.00498	0	0.0	0.0	0.078	1.0	95.680786	-0.049	0	2.0	3.0	0.0	2.0	2.0
0.0	899.005	99.00498	99.00498	0	0.0	0.0	0.081	1.0	96.05135	-0.049	0	2.0	3.0	0.0	2.0	2.0
0.0	899.005	99.00498	99.00498	0	0.0	0.0	0.084	1.0	95.52981	-0.042	0	2.0	3.0	0.0	2.0	2.0
0.0	899.005	99.00498	99.00498	0	0.0	0.0	0.087	1.0	95.52981	-0.039	0	2.0	3.0	0.0	2.0	2.0
0.0	899.005	99.00498	99.00498	0	0.0	0.0	0.09	1.0	95.55434	-0.039	0	2.0	3.0	0.0	2.0	2.0
0.0	899.005	99.00498	99.00498	0	0.0	0.0	0.094	1.0	95.55434	-0.033	0	2.0	3.0	0.0	2.0	2.0
0.0	899.005	99.00498	99.00498	0	0.0	0.0	0.097	1.0	96.08589	-0.033	0	2.0	3.0	0.0	2.0	2.0
0.0	899.005	99.00498	99.00498	0	0.0	0.0	0.1	1.0	96.3266	-0.031	0	2.0	3.0	0.0	2.0	2.0
0.0	899.005	99.00498	99.00498	0	0.0	0.0	0.103	1.0	96.3266	-0.026	0	2.0	3.0	0.0	2.0	2.0
0.0	899.005	99.00498	99.00498	0	0.0	0.0	0.106	1.0	95.620834	-0.026	0	2.0	3.0	0.0	2.0	2.0
0.0	899.005	99.00498	99.00498	0	0.0	0.0	0.11	1.0	95.585754	-0.024	0	2.0	3.0	0.0	2.0	2.0
0.0	899.005	99.00498	99.00498	0	0.0	0.0	0.113	1.0	95.35962	-0.021	0	2.0	3.0	0.0	2.0	2.0
0.0	899.005	99.00498	99.00498	0	0.0	0.0	0.117	1.0	95.14048	-0.021	0	2.0	3.0	0.0	2.0	2.0
0.0	899.005	99.00498	99.00498	0	0.0	0.0	0.121	1.0	95.14048	-0.019	0	2.0	3.0	0.0	2.0	2.0
0.0	899.005	99.00498	99.00498	0	0.0	0.0	0.125	1.0	95.14479	-0.019	0	2.0	3.0	0.0	2.0	2.0
0.0	899.005	99.00498	99.00498	0	0.0	0.0	0.129	1.0	95.393074	-0.017	0	2.0	3.0	0.0	2.0	2.0
0.0	899.005	99.00498	99.00498	0	0.0	0.0	0.133	1.0	95.393074	-0.015	0	2.0	3.0	0.0	2.0	2.0
0.0	899.005	99.00498	99.00498	0	0.0	0.0	0.137	1.0	94.95488	-0.015	0	2.0	3.0	0.0	2.0	2.0
0.0	899.005	99.00498	99.00498	0	0.0	0.0	0.141	1.0	94.26579	-0.013	0	2.0	3.0	0.0	2.0	2.0
0.0	899.005	99.00498	99.00498	0	0.0	0.0	0.145	1.0	94.26579	-0.013	0	2.0	3.0	0.0	2.0	2.0
0.0	899.005	99.00498	99.00498	0	0.0	0.0	0.15	1.0	95.171555	-0.012	0	2.0	3.0	0.0	2.0	2.0
0.0	899.005	99.00498	99.00498	0	0.0	0.0	0.154	1.0	95.171555	-0.01	0	2.0	3.0	0.0	2.0	2.0
0.0	899.005	99.00498	99.00498	0	0.0	0.0	0.158	1.0	95.13044	-0.01	0	2.0	3.0	0.0	2.0	2.0
0.0	899.005	99.00498	99.00498	0	0.0	0.0	0.163	1.0	95.839966	-0.009	0	2.0	3.0	0.0	2.0	2.0
0.0	899.005	99.00498	99.00498	0	0.0	0.0	0.167	1.0	95.839966	-0.008	0	2.0	3.0	0.0	2.0	2.0
0.0	899.005	99.00498	99.00498	0	0.0	0.0	0.172	1.0	95.53982	-0.008	0	2.0	3.0	0.0	2.0	2.0
0.0	899.005	99.00498	99.00498	0	0.0	0.0	0.176	1.0	95.51846	-0.007	0	2.0	3.0	0.0	2.0	2.0
0.0	899.005	99.00498	99.00498	0	0.0	0.0	0.181	1.0	95.51846	-0.006	0	2.0	3.0	0.0	2.0	2.0
0.0	899.005	99.00498	99.00498	0	0.0	0.0	0.185	1.0	95.73165	-0.006	0	2.0	3.0	0.0	2.0	2.0
0.0	899.005	99.00498	99.00498	0	0.0	0.0	0.189	1.0	95.73165	-0.005	0	2.0	3.0	0.0	2.0	2.0
0.0	899.005	99.00498	99.00498	0	0.0	0.0	0.193	1.0	96.335495	-0.005	0	2.0	3.0	0.0	2.0	2.0
0.0	899.005	99.00498	99.00498	0	0.0	0.0	0.197	1.0	97.173935	-0.004	0	2.0	3.0	0.0	2.0	2.0
0.0	899.005	99.00498	99.00498	0	0.0	0.0	0.2	1.0	97.173935	-0.004	0	2.0	3.0	0.0	2.0	2.0
0.0	899.005	99.00498	99.00498	0	0.0	0.0	0.204	1.0	97.47902	-0.004	0	2.0	3.0	0.0	2.0	2.0
0.0	899.005	99.00498	99.00498	0	0.0	0.0	0.206	1.0	98.00147	-0.003	0	2.0	3.0	0.0	2.0	2.0
0.0	899.005	99.00498	99.00498	0	0.0	0.0	0.209	1.0	98.00147	-0.003	0	2.0	3.0	0.0	2.0	2.0
0.0	899.005	99.00498	99.00498	0	0.0	0.0	0.211	1.0	97.32283	-0.003	0	2.0	3.0	0.0	2.0	2.0
0.0	899.005	99.00498	99.00498	0	0.0	0.0	0.212	1.0	97.32283	-0.002	0	2.0	3.0	0.0	2.0	2.0
0.0	899.005	99.00498	99.00498	0	0.0	0.0	0.213	1.0	97.12047	-0.002	0	2.0	3.0	0.0	2.0	2.0
0.0	899.005	99.00498	99.00498	0	0.0	0.0	0.214	1.0	96.48984	-0.002	0	2.0	3.0	0.0	2.0	2.0
0.0	899.005	99.00498	99.00498	0	0.0	0.0	0.214	1.0	96.48984	-0.001	0	2.0	3.0	0.0	2.0	2.0
0.0	899.005	99.00498	99.00498	0	0.0	0.0	0.214	1.0	96.24636	-0.001	0	2.0	3.0	0.0	2.0	2.0
0.0	899.005	99.00498	99.00498	0	0.0	0.0	0.214	1.0	95.5568	-0.001	0	2.0	3.0	0.0	2.0	2.0
0.0	899.005	99.00498	99.00498	0	0.0	0.0	0.213	1.0	95.5568	-0.001	0	2.0	3.0	0.0	2.0	2.0
0.0	899.005	99.00498	99.00498	0	0.0	0.0	0.212	1.0	95.14889	-0.001	0	2.0	3.0	8.0	2.0	2.0
0.0	899.005	99.00498	99.00498	0	0.0	0.0	0.211	1.0	95.14889	-0.001	0	2.0	3.0	8.0	2.0	2.0
0.0	899.005	99.00498	99.00498	0	0.0	0.0	0.209	1.0	95.8156	-0.001	0	2.0	3.0	11.0	2.0	2.0
-13861.251	998.01	99.00498	99.00498	0	0.0	0.0	0.207	1.0	97.04912	0.0	0	2.0	3.0	11.0	2.0	2.0
-13861.251	998.01	99.00498	99.00498	0	0.0	0.0	0.205	1.0	97.04912	0.0	0	2.0	3.0	11.0	2.0	2.0
-13861.251	998.01	99.00498	99.00498	0	0.0	0.0	0.203	1.0	96.473335	0.0	0	2.0	3.0	11.0	2.0	2.0
-13861.251	998.01	99.00498	99.00498	0	0.0	0.0	0.2	1.0	96.5517	-0.981	0	2.0	3.0	11.0	2.0	2.0
-13861.251	998.01	99.00498	99.00498	0	0.0	0.0	0.197	1.0	96.5517	-1.893	0	2.0	3.0	11.0	2.0	2.0
-13861.251	998.01	99.00498	99.00498	0	0.0	0.0	0.194	1.0	97.344055	-1.893	0	2.0	3.0	11.0	2.0	2.0
-13861.251	998.01	99.00498	99.00498	0	0.0	0.0	0.191	1.0	97.14532	-3.529	0	2.0	3.0	11.0	2.0	2.0
-13861.251	998.01	99.00498	99.00498	0	0.0	0.0	0.187	1.0	97.85994	-3.529	0	2.0	3.0	11.0	2.0	2.0
-13861.251	998.01	99.00498	99.00498	0	0.0	0.0	0.183	1.0	96.93677	-4.26	0	2.0	3.0	11.0	2.0	2.0
-13861.251	998.01	99.00498	99.00498	0	0.0	0.0	0.18	1.0	96.93677	-5.572	0	2.0	3.0	11.0	2.0	2.0
-13861.251	998.01	99.00498	99.00498	0	0.0	0.0	0.176	1.0	97.601364	-5.572	0	2.0	3.0	11.0	2.0	2.0
-13861.251	998.01	99.00498	99.00498	0	0.0	0.0	0.171	1.0	96.69072	-6.159	0	2.0	3.0	11.0	2.0	2.0
-13861.251	998.01	99.00498	99.00498	0	0.0	0.0	0.167	1.0	96.69072	-7.212	0	2.0	3.0	11.0	2.0	2.0
-13861.251	998.01	99.00498	99.00498	0	0.0	0.0	0.163	1.0	96.155975	-7.212	0	2.0	3.0	11.0	2.0	2.0
-13861.251	998.01	99.00498	99.00498	0	0.0	0.0	0.158	1.0	96.155975	-8.122	0	2.0	3.0	11.0	2.0	2.0
-13861.251	998.01	99.00498	99.00498	0	0.0	0.0	0.154	1.0	96.23624	-8.122	0	2.0	3.0	11.0	2.0	2.0
-13861.251	998.01	99.00498	99.00498	0	0.0	0.0	0.149	1.0	96.307205	-8.529	0	2.0	3.0	12.0	2.0	2.0
-13861.251	998.01	99.00498	99.00498	0	0.0	0.0	0.144	1.0	96.307205	-9.259	0	2.0	3.0	12.0	2.0	2.0
-13861.251	998.01	99.00498	99.00498	0	0.0	0.0	0.14	1.0	96.06423	-9.259	0	2.0	3.0	12.0	2.0	2.0
-13861.251	998.01	99.00498	99.00498	0	0.0	0.0	0.135	1.0	95.51752	-9.585	0	2.0	3.0	12.0	2.0	2.0
-13861.251	998.01	99.00498	99.00498	0	0.0	0.0	0.131	1.0	95.51752	-10.172	0	2.0	3.0	12.0	2.0	2.0
-13861.251	998.01	99.00498	99.00498	0	0.0	0.0	0.127	1.0	94.61358	-10.172	0	2.0	3.0	12.0	2.0	2.0
-13861.251	998.01	99.00498	99.00498	0	0.0	0.0	0.123	1.0	94.61358	-10.434	0	2.0	3.0	12.0	2.0	2.0
-13861.251	998.01	99.00498	99.00498	0	0.0	0.0	0.119	1.0	94.06483	-10.434	0	2.0	3.0	12.0	2.0	2.0
-13861.251	998.01	99.00498	99.00498	0	0.0	0.0	0.115	1.0	93.589516	-10.903	0	2.0	3.0	12.0	2.0	2.0
-13861.251	998.01	99.00498	99.00498	0	0.0	0.0	0.112	1.0	93.589516	-11.114	0	2.0	3.0	12.0	2.0	2.0
-13861.251	998.01	99.00498	99.00498	0	0.0	0.0	0.109	1.0	93.41935	-11.114	0	2.0	3.0	12.0	2.0	2.0
-13861.251	998.01	99.00498	99.00498	0	0.0	0.0	0.106	1.0	94.25409	-11.491	0	2.0	3.0	12.0	2.0	2.0
-13861.251	998.01	99.00498	99.00498	0	0.0	0.0	0.104	1.0	94.25409	-11.66	0	2.0	3.0	12.0	2.0	2.0
-13861.251	998.01	99.00498	99.00498	0	0.0	0.0	0.101	1.0	94.118225	-11.66	0	2.0	3.0	12.0	2.0	2.0
-13861.251	998.01	99.00498	99.00498	0	0.0	0.0	0.099	1.0	94.118225	-11.962	0	2.0	3.0	12.0	2.0	2.0
-13861.251	998.01	99.00498	99.00498	0	0.0	0.0	0.097	1.0	94.452484	-11.962	0	2.0	3.0	12.0	2.0	2.0
-13861.251	998.01	99.00498	99.00498	0	0.0	0.0	0.095	1.0	94.94805	-12.098	0	2.0	3.0	12.0	2.0	2.0
-13861.251	998.01	99.00498	99.00498	0	0.0	0.0	0.092	1.0	94.94805	-12.224	0	2.0	3.0	12.0	2.0	2.0
-13861.251	998.01	99.00498	99.00498	0	0.0	0.0	0.09	1.0	95.85068	-12.224	0	2.0	3.0	12.0	2.0	2.0
-13861.251	998.01	99.00498	99.00498	0	0.0	0.0	0.088	1.0	95.42601	-12.45	0	2.0	3.0	12.0	2.0	2.0
-13861.251	998.01	99.00498	99.00498	0	0.0	0.0	0.086	1.0	95.42601	-12.646	0	2.0	3.0	12.0	2.0	2.0
-13861.251	998.01	99.00498	99.00498	0	0.0	0.0	0.083	1.0	96.70991	-12.646	0	2.0	3.0	12.0	2.0	2.0
-13861.251	998.01	99.00498	99.00498	0	0.0	0.0	0.081	1.0	96.70991	-12.732	0	2.0	3.0	12.0	2.0	2.0
-13861.251	998.01	99.00498	99.00498	1	0.0	0.0	0.078	1.0	96.59195	-12.732	0	2.0	3.0	12.0	2.0	2.0
-13861.251	998.01	99.00498	99.00498	1	0.0	0.0	0.076	1.0	95.73648	-12.888	0	2.0	3.0	12.0	2.0	2.0
-13861.251	998.01	99.00498	99.00498	1	0.0	0.0	0.074	1.0	95.73648	-12.958	0	2.0	3.0	12.0	2.0	2.0
-13861.251	998.01	99.00498	99.00498	1	0.0	0.0	0.072	1.0	95.46695	-12.958	0	2.0	3.0	12.0	2.0	2.0
-13861.251	998.01	99.00498	99.00498	1	0.0	0.0	0.07	1.0	95.93933	-13.084	0	2.0	3.0	12.0	2.0	2.0
-13861.251	998.01	99.00498	99.00498	1	0.0	0.0	0.067	1.0	95.93933	-13.141	0	2.0	3.0	12.0	2.0	2.0
-13861.251	998.01	99.00498	99.00498	1	0.0	0.0	0.065	1.0	96.37946	-13.141	0	2.0	3.0	12.0	2.0	2.0
-13861.251	998.01	99.00498	99.00498	1	0.0	0.0	0.063	1.0	96.37946	-13.241	0	2.0	3.0	12.0	2.0	2.0
-13861.251	998.01	99.00498	99.00498	1	0.0	0.0	0.061	1.0	96.845436	-13.241	0	2.0	3.0	12.0	2.0	2.0
-13861.251	998.01	99.00498	99.00498	1	0.0	0.0	0.059	1.0	96.873634	-13.286	0	2.0	3.0	12.0	2.0	2.0
-13861.251	998.01	99.00498	99.00498	1	0.0	0.0	0.057	1.0	96.873634	-13.368	0	2.0	3.0	12.0	2.0	2.0
-13861.251	998.01	99.00498	99.00498	1	0.0	0.0	0.055	1.0	97.153244	-13.368	0	2.0	3.0	12.0	2.0	2.0
-13861.251	998.01	99.00498	99.00498	1	0.0	0.0	0.052	1.0	97.17366	-13.437	0	2.0	3.0	12.0	2.0	2.0
-13861.251	998.01	99.00498	99.00498	1	0.0	0.0	0.05	1.0	97.17366	-13.469	0	2.0	3.0	12.0	2.0	2.0
-13861.251	998.01	99.00498	99.00498	1	0.0	0.0	0.047	1.0	97.00932	-13.469	0	2.0	3.0	12.0	2.0	2.0
-13861.251	998.01	99.00498	99.00498	1	0.0	0.0	0.045	1.0	97.46467	-13.524	0	2.0	3.0	12.0	2.0	2.0
-13861.251	998.01	99.00498	99.00498	1	0.0	0.0	0.042	1.0	97.46467	-13.524	0	2.0	3.0	12.0	2.0	2.0
-13861.251	998.01	99.00498	99.00498	1	0.0	0.0	0.039	1.0	98.09008	-13.549	0	2.0	3.0	12.0	2.0	2.0
-13861.251	998.01	99.00498	99.00498	1	0.0	0.0	0.036	1.0	98.09008	-13.594	0	2.0	3.0	12.0	2.0	2.0
-13861.251	998.01	99.00498	99.00498	1	0.0	0.0	0.033	1.0	97.82274	-13.594	0	2.0	3.0	12.0	2.0	2.0
-13861.251	998.01	99.00498	99.00498	1	0.0	0.0	0.029	1.0	97.94258	-13.634	0	2.0	3.0	12.0	2.0	2.0
-13861.251	998.01	99.00498	99.00498	1	0.0	0.0	0.026	1.0	97.94258	-13.651	0	2.0	3.0	12.0	2.0	2.0
-13861.251	998.01	99.00498	99.00498	1	0.0	0.0	0.023	1.0	97.81441	-13.651	0	2.0	3.0	12.0	2.0	2.0
-13861.251	998.01	99.00498	99.00498	1	0.0	0.0	0.02	1.0	98.12636	-13.682	0	2.0	3.0	12.0	2.0	2.0
-13861.251	998.01	99.00498	99.00498	1	0.0	0.0	0.016	1.0	98.12636	-13.682	0	2.0	3.0	12.0	2.0	2.0
-13861.251	998.01	99.00498	99.00498	1	0.0	0.0	0.013	1.0	97.60864	-13.696	0	2.0	3.0	12.0	2.0	2.0
-13861.251	998.01	99.00498	99.00498	1	0.0	0.0	0.01	1.0	97.60864	-13.722	0	2.0	3.0	12.0	2.0	2.0
-13861.251	998.01	99.00498	99.00498	1	0.0	0.0	0.007	1.0	97.50115	-13.722	0	2.0	3.0	12.0	2.0	2.0
-13861.251	998.01	99.00498	99.00498	1	0.0	0.0	0.004	1.0	97.08859	-13.733	0	2.0	3.0	12.0	2.0	2.0
-13861.251	998.01	99.00498	99.00498	1	0.0	0.0	0.001	1.0	97.08859	-13.752	0	2.0	3.0	12.0	2.0	2.0
-13861.251	998.01	99.00498	99.00498	1	0.0	0.0	-0.001	1.0	95.8989	-13.752	0	2.0	3.0	12.0	2.0	2.0
-13861.251	998.01	99.00498	99.00498	1	0.0	0.0	-0.003	1.0	96.31143	-13.762	0	2.0	3.0	12.0	2.0	2.0
-13861.251	998.01	99.00498	99.00498	1	0.0	0.0	-0.005	1.0	96.31143	-13.762	0	2.0	3.0	12.0	2.0	2.0
-13861.251	998.01	99.00498	99.00498	1	0.0	0.0	-0.007	1.0	96.16949	-13.777	0	2.0	3.0	12.0	2.0	2.0
-13861.251	998.01	99.00498	99.00498	1	0.0	0.0	-0.009	1.0	96.16949	-13.785	0	2.0	3.0	12.0	2.0	2.0
-13861.251	998.01	99.00498	99.00498	1	0.0	0.0	-0.011	1.0	95.88849	-13.785	0	2.0	3.0	13.0	2.0	2.0
0.0	998.01	99.00498	97.044556	0	0.0	0.0	-0.013	1.0	96.42931	-13.797	0	2.0	2.0	0.0	3.0	2.0
0.0	998.01	99.00498	97.044556	0	0.0	0.0	-0.015	1.0	96.42931	-13.804	0	2.0	2.0	0.0	3.0	2.0
0.0	998.01	99.00498	97.044556	0	0.0	0.0	-0.017	1.0	96.47826	-13.804	0	2.0	2.0	0.0	3.0	2.0
0.0	998.01	99.00498	97.044556	0	0.0	0.0	-0.018	1.0	96.80141	-13.813	0	2.0	2.0	0.0	3.0	2.0
0.0	998.01	99.00498	97.044556	0	0.0	0.0	-0.02	1.0	96.80141	-13.813	0	2.0	2.0	0.0	3.0	2.0
0.0	998.01	99.00498	97.044556	0	0.0	0.0	-0.022	1.0	96.940414	-12.837	0	2.0	2.0	0.0	3.0	2.0
0.0	998.01	99.00498	97.044556	0	0.0	0.0	-0.023	1.0	96.940414	-11.087	0	2.0	2.0	0.0	3.0	2.0
0.0	998.01	99.00498	97.044556	0	0.0	0.0	-0.024	1.0	97.18067	-11.087	0	2.0	2.0	0.0	3.0	2.0
0.0	998.01	99.00498	97.044556	0	0.0	0.0	-0.025	1.0	97.66608	-9.573	0	2.0	2.0	0.0	3.0	2.0
0.0	998.01	99.00498	97.044556	0	0.0	0.0	-0.026	1.0	97.66608	-8.896	0	2.0	2.0	0.0	3.0	2.0
0.0	998.01	99.00498	97.044556	0	0.0	0.0	-0.028	1.0	97.891624	-8.896	0	2.0	2.0	0.0	3.0	2.0
0.0	998.01	99.00498	97.044556	0	0.0	0.0	-0.029	1.0	97.50802	-7.683	0	2.0	2.0	0.0	3.0	2.0
0.0	998.01	99.00498	97.044556	0	0.0	0.0	-0.03	1.0	97.50802	-7.683	0	2.0	2.0	0.0	3.0	2.0
0.0	998.01	99.00498	97.044556	0	0.0	0.0	-0.031	1.0	97.335075	-7.139	0	2.0	2.0	0.0	3.0	2.0
0.0	998.01	99.00498	97.044556	0	0.0	0.0	-0.032	1.0	97.335075	-6.165	0	2.0	2.0	0.0	3.0	2.0
0.0	998.01	99.00498	97.044556	0	0.0	0.0	-0.033	1.0	96.96154	-6.165	0	2.0	2.0	0.0	3.0	2.0
0.0	998.01	99.00498	97.044556	0	0.0	0.0	-0.034	1.0	96.953094	-5.729	0	2.0	2.0	0.0	3.0	2.0
0.0	998.01	99.00498	97.044556	0	0.0	0.0	-0.035	1.0	96.953094	-4.949	0	2.0	2.0	0.0	3.0	2.0
0.0	998.01	99.00498	97.044556	0	0.0	0.0	-0.036	1.0	96.823204	-4.949	0	2.0	2.0	0.0	3.0	2.0
0.0	998.01	99.00498	97.044556	0	0.0	0.0	-0.036	1.0	97.15947	-4.598	0	2.0	2.0	0.0	3.0	2.0
0.0	998.01	99.00498	97.044556	0	0.0	0.0	-0.037	1.0	97.15947	-4.598	0	2.0	2.0	0.0	3.0	2.0
0.0	998.01	99.00498	97.044556	0	0.0	0.0	-0.037	1.0	97.43824	-3.97	0	2.0	2.0	0.0	3.0	2.0
0.0	998.01	99.00498	97.044556	0	0.0	0.0	-0.036	1.0	97.43824	-3.429	0	2.0	2.0	0.0	3.0	2.0
0.0	998.01	99.00498	97.044556	0	0.0	0.0	-0.036	1.0	97.18506	-3.429	1	2.0	2.0	2.0	3.0	2.0
0.0	998.01	99.00498	97.044556	0	0.0	0.0	-0.035	1.0	97.24384	-3.186	1	2.0	2.0	4.0	3.0	2.0
0.0	998.01	99.00498	97.044556	0	0.0	0.0	-0.035	1.0	97.24384	-2.751	1	2.0	2.0	4.0	3.0	2.0
11124.931	800.995	99.00498	97.044556	0	0.0	0.0	-0.034	1.0	96.22768	-2.751	1	2.0	2.0	4.0	3.0	2.0
11124.931	800.995	99.00498	97.044556	0	0.0	0.0	-0.032	1.0	95.58972	-2.557	1	2.0	2.0	4.0	3.0	2.0
11124.931	800.995	99.00498	97.044556	0	0.0	0.0	-0.031	1.0	95.58972	-1.42	1	2.0	2.0	4.0	3.0	2.0
11124.931	800.995	99.00498	97.044556	0	0.0	0.0	-0.028	1.0	95.89047	-1.42	1	2.0	2.0	4.0	3.0	2.0
11124.931	800.995	99.00498	97.044556	0	0.0	0.0	-0.026	1.0	95.89047	-0.532	1	2.0	2.0	4.0	3.0	2.0
11124.931	800.995	99.00498	97.044556	0	0.0	0.0	-0.023	1.0	95.32786	-0.532	1	2.0	2.0	4.0	3.0	2.0
11124.931	800.995	99.00498	97.044556	0	0.0	0.0	-0.02	1.0	95.257256	1.057	1	2.0	2.0	4.0	3.0	2.0
11124.931	800.995	99.00498	97.044556	0	0.0	0.0	-0.017	1.0	95.257256	1.77	1	2.0	2.0	4.0	3.0	2.0
11124.931	800.995	99.00498	97.044556	0	0.0	0.0	-0.014	1.0	95.23167	1.77	1	2.0	2.0	4.0	3.0	2.0
11124.931	800.995	99.00498	97.044556	0	0.0	0.0	-0.01	1.0	96.04773	3.048	1	2.0	2.0	4.0	3.0	2.0
11124.931	800.995	99.00498	97.044556	0	0.0	0.0	-0.006	1.0	96.04773	3.62	1	2.0	2.0	4.0	3.0	2.0
11124.931	800.995	99.00498	97.044556	0	0.0	0.0	-0.003	1.0	96.8781	3.62	1	2.0	2.0	5.0	3.0	2.0
11124.931	800.995	99.00498	97.044556	0	0.0	0.0	0.0	1.0	96.8781	4.645	1	2.0	2.0	5.0	3.0	2.0
11124.931	800.995	99.00498	97.044556	0	0.0	0.0	0.004	1.0	96.84747	4.645	1	2.0	2.0	5.0	3.0	2.0
11124.931	800.995	99.00498	97.044556	0	0.0	0.0	0.009	1.0	96.54617	5.531	1	2.0	2.0	5.0	3.0	2.0
11124.931	800.995	99.00498	97.044556	0	0.0	0.0	0.013	1.0	96.54617	5.927	1	2.0	2.0	5.0	3.0	2.0
11124.931	800.995	99.00498	97.044556	0	0.0	0.0	0.018	1.0	97.341484	5.927	1	2.0	2.0	5.0	3.0	2.0
11124.931	800.995	99.00498	97.044556	0	0.0	0.0	0.022	1.0	96.27569	6.638	1	2.0	2.0	5.0	3.0	2.0
11124.931	800.995	99.00498	97.044556	0	0.0	0.0	0.027	1.0	96.27569	6.638	1	2.0	2.0	5.0	3.0	2.0
11124.931	800.995	99.00498	97.044556	0	0.0	0.0	0.031	1.0	95.99367	6.956	1	2.0	2.0	5.0	3.0	2.0
11124.931	800.995	99.00498	97.044556	0	0.0	0.0	0.035	1.0	95.99367	7.527	1	2.0	2.0	5.0	3.0	2.0
11124.931	800.995	99.00498	97.044556	0	0.0	0.0	0.039	1.0	95.5375	7.527	1	2.0	2.0	5.0	3.0	2.0
11124.931	800.995	99.00498	97.044556	0	0.0	0.0	0.043	1.0	95.10892	7.782	1	2.0	2.0	5.0	3.0	2.0
11124.931	800.995	99.00498	97.044556	0	0.0	0.0	0.048	1.0	95.10892	8.24	1	2.0	2.0	5.0	3.0	2.0
11124.931	800.995	99.00498	97.044556	0	0.0	0.0	0.052	1.0	95.23413	8.24	1	2.0	2.0	5.0	3.0	2.0
11124.931	800.995	99.00498	97.044556	0	0.0	0.0	0.056	1.0	95.19632	8.446	1	2.0	2.0	5.0	3.0	2.0
11124.931	800.995	99.00498	97.044556	0	0.0	0.0	0.06	1.0	95.19632	8.636	1	2.0	2.0	5.0	3.0	2.0
11124.931	800.995	99.00498	97.044556	0	0.0	0.0	0.064	1.0	95.696785	8.636	1	2.0	2.0	5.0	3.0	2.0
11124.931	800.995	99.00498	97.044556	0	0.0	0.0	0.068	1.0	95.696785	8.977	1	2.0	2.0	5.0	3.0	2.0
11124.931	800.995	99.00498	97.044556	0	0.0	0.0	0.071	1.0	96.1398	8.977	1	2.0	2.0	5.0	3.0	2.0
11124.931	800.995	99.00498	97.044556	0	0.0	0.0	0.075	1.0	96.17648	9.272	1	2.0	2.0	5.0	3.0	2.0
11124.931	800.995	99.00498	97.044556	0	0.0	0.0	0.079	1.0	96.17648	9.403	1	2.0	2.0	5.0	3.0	2.0
11124.931	800.995	99.00498	97.044556	0	0.0	0.0	0.083	1.0	95.415016	9.403	1	2.0	2.0	5.0	3.0	2.0
11124.931	800.995	99.00498	97.044556	0	0.0	0.0	0.086	1.0	95.22681	9.641	1	2.0	2.0	5.0	3.0	2.0
11124.931	800.995	99.00498	97.044556	0	0.0	0.0	0.09	1.0	95.22681	9.746	1	2.0	2.0	5.0	3.0	2.0
11124.931	800.995	99.00498	97.044556	0	0.0	0.0	0.093	1.0	94.9612	9.746	1	2.0	2.0	5.0	3.0	2.0
11124.931	800.995	99.00498	97.044556	0	0.0	0.0	0.096	1.0	95.52874	9.936	1	2.0	2.0	5.0	3.0	2.0
11124.931	800.995	99.00498	97.044556	0	0.0	0.0	0.099	1.0	95.60374	9.936	1	2.0	2.0	5.0	3.0	2.0
11124.931	800.995	99.00498	97.044556	0	0.0	0.0	0.102	1.0	96.52252	10.022	1	2.0	2.0	5.0	3.0	2.0
11124.931	800.995	99.00498	97.044556	0	0.0	0.0	0.105	1.0	96.52252	10.174	1	2.0	2.0	5.0	3.0	2.0
11124.931	800.995	99.00498	97.044556	0	0.0	0.0	0.107	1.0	96.50461	10.174	1	2.0	2.0	5.0	3.0	2.0
11124.931	800.995	99.00498	97.044556	0	0.0	0.0	0.11	1.0	96.70736	10.306	1	2.0	2.0	5.0	3.0	2.0
11124.931	800.995	99.00498	97.044556	0	0.0	0.0	0.113	1.0	96.70736	10.306	1	2.0	2.0	5.0	3.0	2.0
11124.931	800.995	99.00498	97.044556	0	0.0	0.0	0.115	1.0	96.67845	10.365	1	2.0	2.0	5.0	3.0	2.0
11124.931	800.995	99.00498	97.044556	0	0.0	0.0	0.117	1.0	96.67845	10.469	1	2.0	2.0	5.0	3.0	2.0
11124.931	800.995	99.00498	97.044556	0	0.0	0.0	0.12	1.0	96.45185	10.469	1	2.0	2.0	5.0	3.0	2.0
11124.931	800.995	99.00498	97.044556	0	0.0	0.0	0.122	1.0	97.368256	10.517	1	2.0	2.0	5.0	3.0	2.0
11124.931	800.995	99.00498	97.044556	0	0.0	0.0	0.124	1.0	97.47042	10.602	1	2.0	2.0	5.0	3.0	2.0
11124.931	800.995	99.00498	97.044556	0	0.0	0.0	0.126	1.0	97.36179	10.602	1	2.0	2.0	5.0	3.0	2.0
11124.931	800.995	99.00498	97.044556	0	0.0	0.0	0.128	1.0	96.9142	10.639	1	2.0	2.0	5.0	3.0	2.0
11124.931	800.995	99.00498	97.044556	0	0.0	0.0	0.13	1.0	96.40198	10.709	1	2.0	2.0	5.0	3.0	2.0
11124.931	800.995	99.00498	97.044556	0	0.0	0.0	0.132	1.0	96.61037	10.709	1	2.0	2.0	5.0	3.0	2.0
11124.931	800.995	99.00498	97.044556	0	0.0	0.0	0.134	1.0	96.61037	10.738	1	2.0	2.0	5.0	3.0	2.0
11124.931	800.995	99.00498	97.044556	0	0.0	0.0	0.136	1.0	96.55846	10.738	1	2.0	2.0	5.0	3.0	2.0
11124.931	800.995	99.00498	97.044556	0	0.0	0.0	0.138	1.0	96.870674	10.793	1	2.0	2.0	5.0	3.0	2.0
11124.931	800.995	99.00498	97.044556	0	0.0	0.0	0.14	1.0	96.870674	10.818	1	2.0	2.0	5.0	3.0	2.0
11124.931	800.995	99.00498	97.044556	0	0.0	0.0	0.142	1.0	96.71896	10.818	1	2.0	2.0	5.0	3.0	2.0
11124.931	800.995	99.00498	97.044556	0	0.0	0.0	0.144	1.0	96.146965	10.861	1	2.0	2.0	5.0	3.0	2.0
11124.931	800.995	99.00498	97.044556	0	0.0	0.0	0.146	1.0	96.146965	10.899	1	2.0	2.0	5.0	3.0	2.0
11124.931	800.995	99.00498	97.044556	0	0.0	0.0	0.148	1.0	96.074646	10.899	1	2.0	2.0	5.0	3.0	2.0
11124.931	800.995	99.00498	97.044556	0	0.0	0.0	0.15	1.0	96.074646	10.917	1	2.0	2.0	5.0	3.0	2.0
11124.931	800.995	99.00498	97.044556	0	0.0	0.0	0.151	1.0	96.66705	10.917	1	2.0	2.0	5.0	3.0	2.0
11124.931	800.995	97.044556	97.044556	0	0.0	0.0	0.153	1.0	97.52187	10.947	1	2.0	2.0	7.0	3.0	3.0
11124.931	800.995	97.044556	97.044556	0	0.0	0.0	0.155	1.0	97.52187	10.96	1	2.0	2.0	7.0	3.0	3.0
0.0	800.995	97.044556	97.044556	0	0.0	0.0	0.157	1.0	98.54178	10.96	1	2.0	2.0	0.0	3.0	3.0
0.0	800.995	97.044556	97.044556	0	0.0	0.0	0.16	1.0	98.66696	10.985	1	2.0	2.0	0.0	3.0	3.0
0.0	800.995	97.044556	97.044556	0	0.0	0.0	0.162	1.0	98.66696	10.995	1	2.0	2.0	0.0	3.0	3.0
0.0	800.995	97.044556	97.044556	0	0.0	0.0	0.164	1.0	98.603226	10.995	1	2.0	2.0	0.0	3.0	3.0
0.0	800.995	97.044556	97.044556	0	0.0	0.0	0.166	1.0	98.603226	9.495	1	2.0	2.0	0.0	3.0	3.0
0.0	800.995	97.044556	97.044556	0	0.0	0.0	0.168	1.0	98.37927	9.495	1	2.0	2.0	0.0	3.0	3.0
0.0	800.995	97.044556	97.044556	0	0.0	0.0	0.169	1.0	97.95733	8.2	1	2.0	2.0	0.0	3.0	3.0
0.0	800.995	97.044556	97.044556	0	0.0	0.0	0.171	1.0	97.95733	7.62	1	2.0	2.0	0.0	3.0	3.0
0.0	800.995	97.044556	97.044556	0	0.0	0.0	0.172	1.0	98.36032	7.62	1	2.0	2.0	0.0	3.0	3.0
0.0	800.995	97.044556	97.044556	0	0.0	0.0	0.173	1.0	98.640884	6.58	1	2.0	2.0	0.0	3.0	3.0
0.0	800.995	97.044556	97.044556	0	0.0	0.0	0.174	1.0	98.640884	6.116	1	2.0	2.0	0.0	3.0	3.0
0.0	800.995	97.044556	97.044556	0	0.0	0.0	0.175	1.0	98.129395	6.116	1	2.0	2.0	0.0	3.0	3.0
0.0	800.995	97.044556	97.044556	0	0.0	0.0	0.176	1.0	98.129395	5.281	1	2.0	2.0	0.0	3.0	3.0
0.0	800.995	97.044556	97.044556	0	0.0	0.0	0.177	1.0	97.88523	5.281	1	2.0	2.0	0.0	3.0	3.0
0.0	800.995	97.044556	97.044556	0	0.0	0.0	0.178	1.0	97.964264	4.908	1	2.0	2.0	0.0	3.0	3.0
0.0	800.995	97.044556	97.044556	0	0.0	0.0	0.178	1.0	97.964264	4.239	1	2.0	2.0	0.0	3.0	3.0
0.0	800.995	97.044556	97.044556	0	0.0	0.0	0.178	1.0	97.57558	4.239	1	2.0	2.0	0.0	3.0	3.0
0.0	800.995	97.044556	97.044556	0	0.0	0.0	0.178	1.0	97.59118	3.938	1	2.0	2.0	0.0	3.0	3.0
0.0	800.995	97.044556	97.044556	0	0.0	0.0	0.178	1.0	97.59118	3.401	1	2.0	2.0	0.0	3.0	3.0
0.0	800.995	97.044556	97.044556	0	0.0	0.0	0.178	1.0	97.65865	3.401	1	2.0	2.0	0.0	3.0	3.0
0.0	800.995	97.044556	97.044556	0	0.0	0.0	0.178	1.0	97.65865	2.938	1	2.0	2.0	0.0	3.0	3.0
0.0	800.995	97.044556	97.044556	0	0.0	0.0	0.178	1.0	96.3525	2.938	1	2.0	2.0	0.0	3.0	3.0
0.0	800.995	97.044556	97.044556	0	0.0	0.0	0.178	1.0	96.67221	2.729	1	2.0	2.0	0.0	3.0	3.0
0.0	800.995	97.044556	97.044556	0	0.0	0.0	0.178	1.0	96.67221	2.536	1	2.0	2.0	0.0	3.0	3.0
0.0	800.995	97.044556	97.044556	0	0.0	0.0	0.178	1.0	96.59583	2.536	1	2.0	2.0	0.0	3.0	3.0
0.0	800.995	97.044556	97.044556	0	0.0	0.0	0.179	1.0	96.913055	2.191	1	2.0	2.0	0.0	3.0	3.0
0.0	800.995	97.044556	97.044556	0	0.0	0.0	0.179	1.0	96.913055	1.891	1	2.0	2.0	0.0	3.0	3.0
0.0	800.995	97.044556	97.044556	0	0.0	0.0	0.179	1.0	96.67501	1.891	1	2.0	2.0	0.0	3.0	3.0
0.0	800.995	97.044556	97.044556	0	0.0	0.0	0.18	1.0	96.67501	1.757	1	2.0	2.0	0.0	3.0	3.0
0.0	800.995	97.044556	97.044556	0	0.0	0.0	0.18	1.0	96.922676	1.757	1	2.0	2.0	0.0	3.0	3.0
0.0	800.995	97.044556	97.044556	0	0.0	0.0	0.181	1.0	96.700035	1.518	1	2.0	2.0	0.0	3.0	3.0
0.0	800.995	97.044556	97.044556	0	0.0	0.0	0.182	1.0	96.700035	1.41	1	2.0	2.0	0.0	3.0	3.0
0.0	800.995	97.044556	97.044556	0	0.0	0.0	0.183	1.0	97.55789	1.41	1	2.0	2.0	0.0	3.0	3.0
0.0	800.995	97.044556	97.044556	0	0.0	0.0	0.184	1.0	96.74949	1.217	1	2.0	2.0	0.0	3.0	3.0
0.0	800.995	97.044556	97.044556	0	0.0	0.0	0.184	1.0	96.74949	1.131	1	2.0	2.0	0.0	3.0	3.0
0.0	800.995	97.044556	97.044556	0	0.0	0.0	0.185	1.0	96.71649	1.131	1	2.0	2.0	0.0	3.0	3.0
0.0	800.995	97.044556	97.044556	0	0.0	0.0	0.185	1.0	96.71649	0.977	1	2.0	2.0	0.0	3.0	3.0
0.0	800.995	97.044556	97.044556	0	0.0	0.0	0.186	1.0	96.87249	0.977	1	2.0	2.0	0.0	3.0	3.0
0.0	800.995	97.044556	97.044556	0	0.0	0.0	0.186	1.0	97.18449	0.908	1	2.0	2.0	0.0	3.0	3.0
0.0	800.995	97.044556	97.044556	0	0.0	0.0	0.187	1.0	97.18449	0.783	1	2.0	2.0	0.0	3.0	3.0
0.0	800.995	97.044556	97.044556	0	0.0	0.0	0.187	1.0	97.34851	0.783	1	2.0	2.0	0.0	3.0	3.0
0.0	800.995	97.044556	97.044556	0	0.0	0.0	0.187	1.0	98.236046	0.676	1	2.0	2.0	0.0	3.0	3.0
0.0	800.995	97.044556	97.044556	0	0.0	0.0	0.187	1.0	98.236046	0.628	1	2.0	2.0	0.0	3.0	3.0
0.0	800.995	97.044556	97.044556	0	0.0	0.0	0.188	1.0	97.80877	0.628	1	2.0	2.0	0.0	3.0	3.0
0.0	800.995	97.044556	97.044556	0	0.0	0.0	0.188	1.0	97.95858	0.543	1	2.0	2.0	0.0	3.0	3.0
0.0	800.995	97.044556	97.044556	0	0.0	0.0	0.188	1.0	97.95858	0.543	1	2.0	2.0	0.0	3.0	3.0
0.0	800.995	97.044556	97.044556	0	0.0	0.0	0.187	1.0	98.198784	0.504	1	2.0	2.0	8.0	3.0	3.0
0.0	800.995	97.044556	97.044556	0	0.0	0.0	0.187	1.0	98.198784	0.435	1	2.0	2.0	9.0	3.0	3.0
0.0	800.995	97.044556	97.044556	0	0.0	0.0	0.186	1.0	96.9542	0.435	1	2.0	2.0	11.0	3.0	3.0
-12513.409	900.96545	97.044556	97.044556	0	0.0	0.0	0.186	1.0	97.29707	0.376	1	2.0	2.0	11.0	3.0	3.0
-12513.409	900.96545	97.044556	97.044556	0	0.0	0.0	0.185	1.0	97.29707	0.349	1	2.0	2.0	11.0	3.0	3.0
-12513.409	900.96545	97.044556	97.044556	0	0.0	0.0	0.184	1.0	97.42129	0.349	1	2.0	2.0	11.0	3.0	3.0
-12513.409	900.96545	97.044556	97.044556	0	0.0	0.0	0.183	1.0	97.60949	-0.582	1	2.0	2.0	11.0	3.0	3.0
-12513.409	900.96545	97.044556	97.044556	0	0.0	0.0	0.182	1.0	97.60949	-0.582	1	2.0	2.0	11.0	3.0	3.0
-12513.409	900.96545	97.044556	97.044556	0	0.0	0.0	0.18	1.0	97.86418	-1.426	1	2.0	2.0	11.0	3.0	3.0
-12513.409	900.96545	97.044556	97.044556	0	0.0	0.0	0.178	1.0	97.877174	-2.941	1	2.0	2.0	11.0	3.0	3.0
-12513.409	900.96545	97.044556	97.044556	0	0.0	0.0	0.176	1.0	97.89204	-2.941	1	2.0	2.0	11.0	3.0	3.0
-12513.409	900.96545	97.044556	97.044556	0	0.0	0.0	0.173	1.0	97.120605	-3.619	1	2.0	2.0	11.0	3.0	3.0
-12513.409	900.96545	97.044556	97.044556	0	0.0	0.0	0.17	1.0	97.120605	-4.834	1	2.0	2.0	11.0	3.0	3.0
-12513.409	900.96545	97.044556	97.044556	0	0.0	0.0	0.167	1.0	96.57683	-4.834	1	2.0	2.0	11.0	3.0	3.0
-12513.409	900.96545	97.044556	97.044556	0	0.0	0.0	0.163	1.0	97.399956	-5.378	1	2.0	2.0	11.0	3.0	3.0
-12513.409	900.96545	97.044556	97.044556	0	0.0	0.0	0.159	1.0	97.399956	-5.378	1	2.0	2.0	11.0	3.0	3.0
-12513.409	900.96545	97.044556	97.044556	0	0.0	0.0	0.155	1.0	98.176765	-6.354	1	2.0	2.0	11.0	3.0	3.0
-12513.409	900.96545	97.044556	97.044556	0	0.0	0.0	0.15	1.0	98.176765	-7.197	1	2.0	2.0	11.0	3.0	3.0
-12513.409	900.96545	97.044556	97.044556	0	0.0	0.0	0.145	1.0	98.61641	-7.197	1	2.0	2.0	12.0	3.0	3.0
-12513.409	900.96545	97.044556	97.044556	0	0.0	0.0	0.139	1.0	98.677505	-7.574	1	2.0	2.0	12.0	3.0	3.0
-12513.409	900.96545	97.044556	97.044556	0	0.0	0.0	0.133	1.0	98.677505	-8.249	1	2.0	2.0	12.0	3.0	3.0
-12513.409	900.96545	97.044556	97.044556	0	0.0	0.0	0.127	1.0	98.29028	-8.249	1	2.0	2.0	12.0	3.0	3.0
-12513.409	900.96545	97.044556	97.044556	0	0.0	0.0	0.121	1.0	98.55459	-8.552	1	2.0	2.0	12.0	3.0	3.0
-12513.409	900.96545	97.044556	97.044556	0	0.0	0.0	0.114	1.0	98.55459	-9.094	1	2.0	2.0	12.0	3.0	3.0
-12513.409	900.96545	97.044556	97.044556	0	0.0	0.0	0.108	1.0	98.785866	-9.094	1	2.0	2.0	12.0	3.0	3.0
-12513.409	900.96545	97.044556	97.044556	0	0.0	0.0	0.102	1.0	98.785866	-9.563	1	2.0	2.0	12.0	3.0	3.0
-12513.409	900.96545	97.044556	97.044556	0	0.0	0.0	0.096	1.0	99.45514	-9.563	1	2.0	2.0	12.0	3.0	3.0
-12513.409	900.96545	97.044556	97.044556	0	0.0	0.0	0.09	1.0	99.29743	-9.772	1	2.0	2.0	12.0	3.0	3.0
-12513.409	900.96545	97.044556	97.044556	0	0.0	0.0	0.084	1.0	99.29743	-10.149	1	2.0	2.0	12.0	3.0	3.0
-12513.409	900.96545	97.044556	97.044556	0	0.0	0.0	0.078	1.0	98.78545	-10.149	1	2.0	2.0	12.0	3.0	3.0
-12513.409	900.96545	97.044556	97.044556	0	0.0	0.0	0.072	1.0	98.355385	-10.318	1	2.0	2.0	12.0	3.0	3.0
-12513.409	900.96545	97.044556	97.044556	0	0.0	0.0	0.067	1.0	98.66812	-10.318	1	2.0	2.0	12.0	3.0	3.0
-12513.409	900.96545	97.044556	97.044556	0	0.0	0.0	0.063	1.0	99.32257	-10.619	1	2.0	2.0	12.0	3.0	3.0
-12513.409	900.96545	97.044556	97.044556	0	0.0	0.0	0.059	1.0	99.32257	-10.754	1	2.0	2.0	12.0	3.0	3.0
-12513.409	900.96545	97.044556	97.044556	0	0.0	0.0	0.056	1.0	99.324814	-10.754	1	2.0	2.0	12.0	3.0	3.0
-12513.409	900.96545	97.044556	97.044556	1	0.0	0.0	0.052	1.0	98.93099	-10.996	1	2.0	2.0	12.0	3.0	3.0
-12513.409	900.96545	97.044556	97.044556	1	0.0	0.0	0.05	1.0	98.93099	-11.205	1	2.0	2.0	12.0	3.0	3.0
-12513.409	900.96545	97.044556	97.044556	1	0.0	0.0	0.047	1.0	99.540504	-11.205	1	2.0	2.0	12.0	3.0	3.0
-12513.409	900.96545	97.044556	97.044556	1	0.0	0.0	0.045	1.0	98.895325	-11.299	1	2.0	2.0	12.0	3.0	3.0
-12513.409	900.96545	97.044556	97.044556	1	0.0	0.0	0.043	1.0	98.895325	-11.299	1	2.0	2.0	12.0	3.0	3.0
-12513.409	900.96545	97.044556	97.044556	1	0.0	0.0	0.041	1.0	97.89166	-11.466	1	2.0	2.0	12.0	3.0	3.0
-12513.409	900.96545	97.044556	97.044556	1	0.0	0.0	0.04	1.0	97.89166	-11.542	1	2.0	2.0	12.0	3.0	3.0
-12513.409	900.96545	97.044556	97.044556	1	0.0	0.0	0.039	1.0	97.9746	-11.542	1	2.0	2.0	12.0	3.0	3.0
-12513.409	900.96545	97.044556	97.044556	1	0.0	0.0	0.037	1.0	98.08818	-11.677	1	2.0	2.0	12.0	3.0	3.0
-12513.409	900.96545	97.044556	97.044556	1	0.0	0.0	0.036	1.0	98.08818	-11.738	1	2.0	2.0	12.0	3.0	3.0
-12513.409	900.96545	97.044556	97.044556	1	0.0	0.0	0.034	1.0	97.29327	-11.738	1	2.0	2.0	12.0	3.0	3.0
-12513.409	900.96545	97.044556	97.044556	1	0.0	0.0	0.033	1.0	97.71532	-11.845	1	2.0	2.0	12.0	3.0	3.0
-12513.409	900.96545	97.044556	97.044556	1	0.0	0.0	0.031	1.0	97.71532	-11.894	1	2.0	2.0	12.0	3.0	3.0
-12513.409	900.96545	97.044556	97.044556	1	0.0	0.0	0.029	1.0	96.8936	-11.894	1	2.0	2.0	12.0	3.0	3.0
-12513.409	900.96545	97.044556	97.044556	1	0.0	0.0	0.028	1.0	96.8936	-11.98	1	2.0	2.0	12.0	3.0	3.0
-12513.409	900.96545	97.044556	97.044556	1	0.0	0.0	0.025	1.0	96.126465	-11.98	1	2.0	2.0	12.0	3.0	3.0
-12513.409	900.96545	97.044556	97.044556	1	0.0	0.0	0.023	1.0	97.13409	-12.056	1	2.0	2.0	12.0	3.0	3.0
-12513.409	900.96545	97.044556	97.044556	1	0.0	0.0	0.02	1.0	97.13409	-12.088	1	2.0	2.0	12.0	3.0	3.0
-12513.409	900.96545	97.044556	97.044556	1	0.0	0.0	0.017	1.0	96.68058	-12.088	1	2.0	2.0	12.0	3.0	3.0
-12513.409	900.96545	97.044556	97.044556	1	0.0	0.0	0.014	1.0	97.72421	-12.148	1	2.0	2.0	12.0	3.0	3.0
-12513.409	900.96545	97.044556	97.044556	1	0.0	0.0	0.011	1.0	97.72421	-12.148	1	2.0	2.0	12.0	3.0	3.0
-12513.409	900.96545	97.044556	97.044556	1	0.0	0.0	0.007	1.0	98.58646	-12.175	1	2.0	2.0	12.0	3.0	3.0
-12513.409	900.96545	97.044556	97.044556	1	0.0	0.0	0.004	1.0	98.58646	-12.224	1	2.0	2.0	12.0	3.0	3.0
-12513.409	900.96545	97.044556	97.044556	1	0.0	0.0	0.0	1.0	97.92775	-12.224	1	2.0	2.0	12.0	3.0	3.0
-12513.409	900.96545	97.044556	97.044556	1	0.0	0.0	-0.002	1.0	98.4941	-12.266	1	2.0	2.0	12.0	3.0	3.0
-12513.409	900.96545	97.044556	97.044556	1	0.0	0.0	-0.005	1.0	98.4941	-12.285	1	2.0	2.0	12.0	3.0	3.0
-12513.409	900.96545	97.044556	97.044556	1	0.0	0.0	-0.009	1.0	98.62953	-12.285	1	2.0	2.0	13.0	3.0	3.0
0.0	900.96545	97.044556	97.044556	0	0.0	0.0	-0.012	1.0	98.79477	-12.317	1	2.0	3.0	0.0	3.0	3.0
0.0	900.96545	97.044556	97.044556	0	0.0	0.0	-0.015	1.0	98.79477	-12.317	1	2.0	3.0	0.0	3.0	3.0
0.0	900.96545	97.044556	97.044556	0	0.0	0.0	-0.018	1.0	99.355225	-12.332	1	2.0	3.0	0.0	3.0	3.0
0.0	900.96545	97.044556	97.044556	0	0.0	0.0	-0.021	1.0	99.355225	-12.359	1	2.0	3.0	0.0	3.0	3.0
0.0	900.96545	97.044556	97.044556	0	0.0	0.0	-0.024	1.0	99.33279	-12.359	1	2.0	3.0	0.0	3.0	3.0
0.0	900.96545	97.044556	97.044556	0	0.0	0.0	-0.026	1.0	98.832954	-11.485	1	2.0	3.0	0.0	3.0	3.0
0.0	900.96545	97.044556	97.044556	0	0.0	0.0	-0.028	1.0	97.85295	-9.919	1	2.0	3.0	0.0	3.0	3.0
[truncated: 6,281 more rows]
