# Supplementary material for: Just noticeable differences for elbow joint torque feedback
Source: Sci Rep. 2021 Dec 7;11:23553. doi: 10.1038/s41598-021-02630-3 (PMC8651665; doi:10.1038/s41598-021-02630-3)
Supplement: Supplementary file 2 — Supplementary Information. [file 41598_2021_2630_MOESM2_ESM.zip › SupplementaryData_ScientificReports_KimAsbeck2021/S14_S2O.csv]

data 1	data 2	data 3	data 4	data 5	data 6	data 7	data 8	data 9	data 10	data 11	data 12	data 13	data 14	data 15	data 16	data 17
0.0	0.0	100.0	100.0	2	0.0	0.0	0.063	1.0	94.8179	0.0	1	0.0	0.0	0.0	0.0	0.0
0.0	0.0	100.0	100.0	2	0.0	0.0	0.061	1.0	94.51593	0.0	1	0.0	0.0	0.0	0.0	0.0
0.0	0.0	100.0	100.0	2	0.0	0.0	0.058	1.0	94.51593	0.0	1	0.0	0.0	0.0	0.0	0.0
0.0	0.0	100.0	100.0	2	0.0	0.0	0.056	1.0	94.820305	0.0	1	0.0	0.0	0.0	0.0	0.0
0.0	0.0	100.0	100.0	2	0.0	0.0	0.053	1.0	94.820305	0.0	1	0.0	0.0	0.0	0.0	0.0
0.0	0.0	100.0	100.0	2	0.0	0.0	0.051	1.0	95.25157	0.0	1	0.0	0.0	0.0	0.0	0.0
0.0	0.0	100.0	100.0	2	0.0	0.0	0.048	1.0	94.7813	0.0	1	0.0	0.0	0.0	0.0	0.0
0.0	0.0	100.0	100.0	2	0.0	0.0	0.045	1.0	94.7813	0.0	1	0.0	0.0	0.0	0.0	0.0
0.0	0.0	100.0	100.0	2	0.0	0.0	0.042	1.0	94.97261	0.0	1	0.0	0.0	0.0	0.0	0.0
0.0	0.0	100.0	100.0	2	0.0	0.0	0.04	1.0	94.28464	0.0	1	0.0	0.0	0.0	0.0	0.0
0.0	0.0	100.0	100.0	2	0.0	0.0	0.037	1.0	94.28464	0.0	1	0.0	0.0	0.0	0.0	0.0
0.0	0.0	100.0	100.0	2	0.0	0.0	0.034	1.0	95.1144	0.0	1	0.0	0.0	0.0	0.0	0.0
0.0	0.0	100.0	100.0	2	0.0	0.0	0.031	1.0	95.1144	0.0	1	0.0	0.0	0.0	0.0	0.0
0.0	0.0	100.0	100.0	2	0.0	0.0	0.028	1.0	95.00746	0.0	1	0.0	0.0	0.0	0.0	0.0
0.0	0.0	100.0	100.0	2	0.0	0.0	0.025	1.0	94.22631	0.0	1	0.0	0.0	0.0	0.0	0.0
0.0	0.0	100.0	100.0	2	0.0	0.0	0.022	1.0	94.22631	0.0	1	0.0	0.0	0.0	0.0	0.0
0.0	0.0	100.0	100.0	2	0.0	0.0	0.019	1.0	93.98535	0.0	1	0.0	0.0	0.0	0.0	0.0
0.0	0.0	100.0	100.0	2	0.0	0.0	0.015	1.0	94.38113	0.0	1	0.0	0.0	0.0	0.0	0.0
0.0	0.0	100.0	100.0	2	0.0	0.0	0.012	1.0	94.38113	0.0	1	0.0	0.0	0.0	0.0	0.0
0.0	0.0	100.0	100.0	2	0.0	0.0	0.009	1.0	94.49805	0.0	1	0.0	0.0	0.0	0.0	0.0
0.0	0.0	100.0	100.0	2	0.0	0.0	0.005	1.0	94.49805	0.0	1	0.0	0.0	0.0	0.0	0.0
0.0	0.0	100.0	100.0	2	0.0	0.0	0.002	1.0	93.81006	0.0	1	0.0	0.0	0.0	0.0	0.0
0.0	0.0	100.0	100.0	2	0.0	0.0	-0.001	1.0	94.614456	0.0	1	0.0	0.0	0.0	0.0	0.0
0.0	0.0	100.0	100.0	2	0.0	0.0	-0.004	1.0	94.614456	0.0	1	0.0	0.0	0.0	0.0	0.0
0.0	0.0	100.0	100.0	2	0.0	0.0	-0.008	1.0	94.961784	0.0	1	0.0	0.0	0.0	0.0	0.0
0.0	0.0	100.0	100.0	2	0.0	0.0	-0.011	1.0	95.42784	0.0	1	0.0	0.0	0.0	0.0	0.0
0.0	0.0	100.0	100.0	2	0.0	0.0	-0.014	1.0	95.42784	0.0	1	0.0	0.0	0.0	0.0	0.0
0.0	0.0	100.0	100.0	2	0.0	0.0	-0.017	1.0	95.80052	0.0	1	0.0	0.0	0.0	0.0	0.0
0.0	0.0	100.0	100.0	2	0.0	0.0	-0.02	1.0	95.80052	0.0	1	0.0	0.0	0.0	0.0	0.0
0.0	0.0	100.0	100.0	2	0.0	0.0	-0.023	1.0	95.680084	0.0	1	0.0	0.0	0.0	0.0	0.0
0.0	0.0	100.0	100.0	2	0.0	0.0	-0.026	1.0	96.7091	0.0	1	0.0	0.0	0.0	0.0	0.0
0.0	0.0	100.0	100.0	2	0.0	0.0	-0.028	1.0	96.7091	0.0	1	0.0	0.0	0.0	0.0	0.0
0.0	0.0	100.0	100.0	2	0.0	0.0	-0.03	1.0	96.851	0.0	1	0.0	0.0	0.0	0.0	0.0
0.0	0.0	100.0	100.0	2	0.0	0.0	-0.032	1.0	96.51308	0.0	1	0.0	0.0	0.0	0.0	0.0
0.0	0.0	100.0	100.0	2	0.0	0.0	-0.034	1.0	96.51308	0.0	1	0.0	0.0	0.0	0.0	0.0
0.0	0.0	100.0	100.0	2	0.0	0.0	-0.035	1.0	96.106285	0.0	1	0.0	0.0	0.0	0.0	0.0
0.0	0.0	100.0	100.0	2	0.0	0.0	-0.037	1.0	95.652054	0.0	1	0.0	0.0	0.0	0.0	0.0
0.0	0.0	100.0	100.0	2	0.0	0.0	-0.037	1.0	95.58466	0.0	1	0.0	0.0	0.0	0.0	0.0
0.0	0.0	100.0	100.0	2	0.0	0.0	-0.038	1.0	96.93108	0.0	1	0.0	0.0	0.0	0.0	0.0
0.0	0.0	100.0	100.0	2	0.0	0.0	-0.039	1.0	96.93108	0.0	1	0.0	0.0	0.0	0.0	0.0
0.0	0.0	100.0	100.0	2	0.0	0.0	-0.039	1.0	96.90303	0.0	1	0.0	0.0	0.0	0.0	0.0
0.0	0.0	100.0	100.0	2	0.0	0.0	-0.039	1.0	96.71425	0.0	1	0.0	0.0	0.0	0.0	0.0
0.0	0.0	100.0	100.0	2	0.0	0.0	-0.039	1.0	96.71425	0.0	1	0.0	0.0	0.0	0.0	0.0
0.0	0.0	100.0	100.0	2	0.0	0.0	-0.038	1.0	96.42275	0.0	1	0.0	0.0	1.0	0.0	0.0
0.0	0.0	100.0	100.0	2	0.0	0.0	-0.037	1.0	96.42275	0.0	1	0.0	0.0	1.0	0.0	0.0
0.0	0.0	100.0	100.0	2	0.0	0.0	-0.036	1.0	95.88614	0.0	1	0.0	0.0	2.0	0.0	0.0
-6944.445	500.0	100.0	100.0	2	0.0	0.0	-0.035	1.0	95.25343	0.0	1	0.0	0.0	3.0	0.0	0.0
-6944.445	500.0	100.0	100.0	2	0.0	0.0	-0.033	1.0	95.25343	0.0	1	0.0	0.0	3.0	0.0	0.0
-6944.445	500.0	100.0	100.0	2	0.0	0.0	-0.031	1.0	95.36685	0.0	1	0.0	0.0	3.0	0.0	0.0
-6944.445	500.0	100.0	100.0	2	0.0	0.0	-0.029	1.0	95.776054	0.0	1	0.0	0.0	3.0	0.0	0.0
-6944.445	500.0	100.0	100.0	2	0.0	0.0	-0.027	1.0	95.776054	0.0	1	0.0	0.0	3.0	0.0	0.0
-6944.445	500.0	100.0	100.0	2	0.0	0.0	-0.025	1.0	94.86615	-0.947	1	0.0	0.0	3.0	0.0	0.0
-6944.445	500.0	100.0	100.0	2	0.0	0.0	-0.023	1.0	94.86615	-1.372	1	0.0	0.0	3.0	0.0	0.0
-6944.445	500.0	100.0	100.0	2	0.0	0.0	-0.021	1.0	94.41224	-1.372	1	0.0	0.0	3.0	0.0	0.0
-6944.445	500.0	100.0	100.0	2	0.0	0.0	-0.019	1.0	95.015564	-2.133	1	0.0	0.0	3.0	0.0	0.0
-6944.445	500.0	100.0	100.0	2	0.0	0.0	-0.017	1.0	95.015564	-2.474	1	0.0	0.0	3.0	0.0	0.0
-6944.445	500.0	100.0	100.0	2	0.0	0.0	-0.015	1.0	94.524345	-2.474	1	0.0	0.0	3.0	0.0	0.0
-6944.445	500.0	100.0	100.0	2	0.0	0.0	-0.013	1.0	94.35246	-3.084	1	0.0	0.0	3.0	0.0	0.0
-6944.445	500.0	100.0	100.0	2	0.0	0.0	-0.011	1.0	94.35246	-3.358	1	0.0	0.0	3.0	0.0	0.0
-6944.445	500.0	100.0	100.0	2	0.0	0.0	-0.009	1.0	94.743095	-3.358	1	0.0	0.0	3.0	0.0	0.0
-6944.445	500.0	100.0	100.0	2	0.0	0.0	-0.007	1.0	94.743095	-3.848	1	0.0	0.0	3.0	0.0	0.0
-6944.445	500.0	100.0	100.0	2	0.0	0.0	-0.005	1.0	94.61452	-3.848	1	0.0	0.0	5.0	0.0	0.0
-6944.445	500.0	100.0	100.0	2	0.0	0.0	-0.003	1.0	93.9763	-4.068	1	0.0	0.0	5.0	0.0	0.0
-6944.445	500.0	100.0	100.0	2	0.0	0.0	-0.001	1.0	93.9763	-4.461	1	0.0	0.0	5.0	0.0	0.0
-6944.445	500.0	100.0	100.0	2	0.0	0.0	0.0	1.0	95.7636	-4.461	1	0.0	0.0	5.0	0.0	0.0
-6944.445	500.0	100.0	100.0	2	0.0	0.0	0.001	1.0	95.96488	-4.637	1	0.0	0.0	5.0	0.0	0.0
-6944.445	500.0	100.0	100.0	2	0.0	0.0	0.003	1.0	95.96488	-4.953	1	0.0	0.0	5.0	0.0	0.0
-6944.445	500.0	100.0	100.0	2	0.0	0.0	0.004	1.0	96.10291	-4.953	1	0.0	0.0	5.0	0.0	0.0
-6944.445	500.0	100.0	100.0	2	0.0	0.0	0.005	1.0	96.10291	-5.094	1	0.0	0.0	5.0	0.0	0.0
-6944.445	500.0	100.0	100.0	2	0.0	0.0	0.007	1.0	95.85567	-5.094	1	0.0	0.0	5.0	0.0	0.0
-6944.445	500.0	100.0	100.0	2	0.0	0.0	0.008	1.0	96.30157	-5.348	1	0.0	0.0	5.0	0.0	0.0
-6944.445	500.0	100.0	100.0	2	0.0	0.0	0.009	1.0	96.30157	-5.462	1	0.0	0.0	5.0	0.0	0.0
-6944.445	500.0	100.0	100.0	2	0.0	0.0	0.011	1.0	95.39188	-5.462	1	0.0	0.0	5.0	0.0	0.0
-6944.445	500.0	100.0	100.0	2	0.0	0.0	0.012	1.0	95.81929	-5.665	1	0.0	0.0	5.0	0.0	0.0
-6944.445	500.0	100.0	100.0	2	0.0	0.0	0.013	1.0	95.81929	-5.665	1	0.0	0.0	5.0	0.0	0.0
-6944.445	500.0	100.0	100.0	2	0.0	0.0	0.014	1.0	96.133125	-5.84	1	0.0	0.0	5.0	0.0	0.0
-6944.445	500.0	100.0	100.0	2	0.0	0.0	0.015	1.0	96.133125	-5.919	1	0.0	0.0	5.0	0.0	0.0
-6944.445	500.0	100.0	100.0	2	0.0	0.0	0.016	1.0	96.173584	-5.919	1	0.0	0.0	5.0	0.0	0.0
-6944.445	500.0	100.0	100.0	2	0.0	0.0	0.017	1.0	96.92489	-6.06	1	0.0	0.0	5.0	0.0	0.0
-6944.445	500.0	100.0	100.0	2	0.0	0.0	0.018	1.0	96.92489	-6.123	1	0.0	0.0	5.0	0.0	0.0
-6944.445	500.0	100.0	100.0	2	0.0	0.0	0.019	1.0	96.19595	-6.123	1	0.0	0.0	5.0	0.0	0.0
-6944.445	500.0	100.0	100.0	2	0.0	0.0	0.021	1.0	96.105705	-6.236	1	0.0	0.0	5.0	0.0	0.0
-6944.445	500.0	100.0	100.0	2	0.0	0.0	0.022	1.0	96.105705	-6.287	1	0.0	0.0	5.0	0.0	0.0
-6944.445	500.0	100.0	100.0	2	0.0	0.0	0.023	1.0	95.65953	-6.287	1	0.0	0.0	5.0	0.0	0.0
-6944.445	500.0	100.0	100.0	2	0.0	0.0	0.025	1.0	95.65953	-6.378	1	0.0	0.0	5.0	0.0	0.0
-6944.445	500.0	100.0	100.0	2	0.0	0.0	0.026	1.0	96.067696	-6.378	1	0.0	0.0	5.0	0.0	0.0
-6944.445	500.0	100.0	100.0	2	0.0	0.0	0.028	1.0	96.57083	-6.418	1	0.0	0.0	5.0	0.0	0.0
-6944.445	500.0	100.0	100.0	2	0.0	0.0	0.03	1.0	96.92203	-6.491	1	0.0	0.0	5.0	0.0	0.0
-6944.445	500.0	100.0	100.0	2	0.0	0.0	0.031	1.0	96.96524	-6.491	1	0.0	0.0	5.0	0.0	0.0
-6944.445	500.0	100.0	100.0	2	0.0	0.0	0.033	1.0	96.27714	-6.554	1	0.0	0.0	5.0	0.0	0.0
-6944.445	500.0	100.0	100.0	2	0.0	0.0	0.035	1.0	96.27714	-6.582	1	0.0	0.0	5.0	0.0	0.0
-6944.445	500.0	100.0	100.0	2	0.0	0.0	0.037	1.0	96.2229	-6.582	1	0.0	0.0	5.0	0.0	0.0
-6944.445	500.0	100.0	100.0	2	0.0	0.0	0.04	1.0	96.2229	-6.633	1	0.0	0.0	5.0	0.0	0.0
-6944.445	500.0	100.0	100.0	2	0.0	0.0	0.042	1.0	95.46853	-6.633	1	0.0	0.0	5.0	0.0	0.0
-6944.445	500.0	100.0	100.0	2	0.0	0.0	0.044	1.0	95.04471	-6.655	1	0.0	0.0	5.0	0.0	0.0
-6944.445	500.0	100.0	100.0	2	0.0	0.0	0.047	1.0	95.04471	-6.676	1	0.0	0.0	5.0	0.0	0.0
-6944.445	500.0	100.0	100.0	2	0.0	0.0	0.05	1.0	94.73584	-6.676	1	0.0	0.0	5.0	0.0	0.0
-6944.445	500.0	100.0	100.0	2	0.0	0.0	0.052	1.0	94.80321	-6.714	1	0.0	0.0	5.0	0.0	0.0
-6944.445	500.0	100.0	100.0	2	0.0	0.0	0.055	1.0	94.80321	-6.731	1	0.0	0.0	5.0	0.0	0.0
-6944.445	500.0	100.0	100.0	2	0.0	0.0	0.058	1.0	94.798096	-6.731	1	0.0	0.0	5.0	0.0	0.0
-6944.445	500.0	100.0	100.0	2	0.0	0.0	0.061	1.0	94.798096	-6.761	1	0.0	0.0	5.0	0.0	0.0
-6944.445	500.0	100.0	100.0	2	0.0	0.0	0.063	1.0	95.04502	-6.761	1	0.0	0.0	5.0	0.0	0.0
-6944.445	500.0	100.0	100.0	2	0.0	0.0	0.067	1.0	94.439156	-6.774	1	0.0	0.0	5.0	0.0	0.0
-6944.445	500.0	100.0	100.0	2	0.0	0.0	0.07	1.0	94.439156	-6.799	1	0.0	0.0	5.0	0.0	0.0
-6944.445	500.0	100.0	100.0	2	0.0	0.0	0.073	1.0	95.37994	-6.799	1	0.0	0.0	5.0	0.0	0.0
-6944.445	500.0	100.0	100.0	2	0.0	0.0	0.076	1.0	96.2733	-6.81	1	0.0	0.0	5.0	0.0	0.0
-6944.445	500.0	100.0	100.0	2	0.0	0.0	0.079	1.0	96.2733	-6.829	1	0.0	0.0	5.0	0.0	0.0
-6944.445	500.0	100.0	100.0	2	0.0	0.0	0.082	1.0	96.70073	-6.829	1	0.0	0.0	5.0	0.0	0.0
-6944.445	500.0	100.0	100.0	2	0.0	0.0	0.085	1.0	96.70073	-6.846	1	0.0	0.0	5.0	0.0	0.0
-6944.445	500.0	100.0	100.0	2	0.0	0.0	0.088	1.0	97.03486	-6.846	1	0.0	0.0	5.0	0.0	0.0
-6944.445	500.0	100.0	100.0	2	0.0	0.0	0.091	1.0	96.51891	-6.853	1	0.0	0.0	5.0	0.0	0.0
-6944.445	500.0	100.0	100.0	2	0.0	0.0	0.094	1.0	96.9055	-6.867	1	0.0	0.0	5.0	0.0	0.0
-6944.445	500.0	100.0	100.0	1	0.0	0.0	0.097	1.0	96.06826	-6.867	1	0.0	0.0	5.0	0.0	0.0
-6944.445	500.0	100.0	100.0	1	0.0	0.0	0.1	1.0	95.63292	-6.873	1	0.0	0.0	5.0	0.0	0.0
-6944.445	500.0	100.0	100.0	1	0.0	0.0	0.103	1.0	95.63292	-6.884	1	0.0	0.0	5.0	0.0	0.0
-6944.445	500.0	100.0	100.0	1	0.0	0.0	0.106	1.0	96.41642	-6.884	1	0.0	0.0	5.0	0.0	0.0
-6944.445	500.0	100.0	100.0	1	0.0	0.0	0.108	1.0	96.41642	-6.889	1	0.0	0.0	5.0	0.0	0.0
-6944.445	500.0	100.0	100.0	1	0.0	0.0	0.111	1.0	97.65585	-6.889	1	0.0	0.0	5.0	0.0	0.0
-6944.445	500.0	100.0	100.0	1	0.0	0.0	0.114	1.0	97.54677	-6.897	1	0.0	0.0	5.0	0.0	0.0
-6944.445	500.0	100.0	100.0	1	0.0	0.0	0.116	1.0	97.54677	-6.905	1	0.0	0.0	5.0	0.0	0.0
-6944.445	500.0	100.0	100.0	1	0.0	0.0	0.119	1.0	96.893715	-6.905	1	0.0	0.0	5.0	0.0	0.0
-6944.445	500.0	100.0	100.0	1	0.0	0.0	0.121	1.0	96.71209	-6.908	1	0.0	0.0	5.0	0.0	0.0
-6944.445	500.0	100.0	100.0	1	0.0	0.0	0.124	1.0	96.71209	-6.914	1	0.0	0.0	5.0	0.0	0.0
-6944.445	500.0	100.0	100.0	1	0.0	0.0	0.126	1.0	96.665886	-6.914	1	0.0	0.0	5.0	0.0	0.0
-6944.445	500.0	100.0	100.0	1	0.0	0.0	0.129	1.0	96.665886	-6.917	1	0.0	0.0	5.0	0.0	0.0
-6944.445	500.0	100.0	100.0	1	0.0	0.0	0.131	1.0	97.457245	-6.917	1	0.0	0.0	5.0	0.0	0.0
-6944.445	500.0	100.0	100.0	1	0.0	0.0	0.134	1.0	97.64934	-6.922	1	0.0	0.0	5.0	0.0	0.0
-6944.445	500.0	100.0	100.0	1	0.0	0.0	0.136	1.0	97.64934	-6.924	1	0.0	0.0	5.0	0.0	0.0
-6944.445	500.0	100.0	100.0	1	0.0	0.0	0.138	1.0	97.773926	-6.924	1	0.0	0.0	5.0	0.0	0.0
-6944.445	500.0	100.0	100.0	1	0.0	0.0	0.141	1.0	96.8192	-6.928	1	0.0	0.0	5.0	0.0	0.0
-6944.445	500.0	100.0	100.0	1	0.0	0.0	0.143	1.0	96.8192	-6.929	1	0.0	0.0	5.0	0.0	0.0
-6944.445	500.0	100.0	100.0	1	0.0	0.0	0.145	1.0	97.27881	-6.929	1	0.0	0.0	5.0	0.0	0.0
-6944.445	500.0	100.0	100.0	1	0.0	0.0	0.148	1.0	97.27881	-6.933	1	0.0	0.0	5.0	0.0	0.0
-6944.445	500.0	100.0	100.0	1	0.0	0.0	0.15	1.0	97.397026	-6.933	1	0.0	0.0	5.0	0.0	0.0
-6944.445	500.0	100.0	100.0	0	0.0	0.0	0.153	1.0	97.36876	-6.935	1	1.0	0.0	7.0	0.0	0.0
-6944.445	500.0	100.0	100.0	0	0.0	0.0	0.155	1.0	97.36876	-6.936	1	1.0	0.0	7.0	0.0	0.0
0.0	500.0	100.0	100.0	0	0.0	0.0	0.157	1.0	97.18625	-6.936	1	1.0	0.0	0.0	0.0	0.0
0.0	500.0	100.0	100.0	0	0.0	0.0	0.16	1.0	96.83578	-6.94	1	1.0	0.0	0.0	0.0	0.0
0.0	500.0	100.0	100.0	0	0.0	0.0	0.162	1.0	96.83578	-6.941	1	1.0	0.0	0.0	0.0	0.0
0.0	500.0	100.0	100.0	0	0.0	0.0	0.164	1.0	97.32052	-6.941	1	1.0	0.0	0.0	0.0	0.0
0.0	500.0	100.0	100.0	0	0.0	0.0	0.167	1.0	97.32052	-5.994	1	1.0	0.0	0.0	0.0	0.0
0.0	500.0	100.0	100.0	0	0.0	0.0	0.169	1.0	98.27115	-5.994	1	1.0	0.0	0.0	0.0	0.0
0.0	500.0	100.0	100.0	0	0.0	0.0	0.172	1.0	97.29418	-5.569	1	1.0	0.0	0.0	0.0	0.0
0.0	500.0	100.0	100.0	0	0.0	0.0	0.174	1.0	97.40163	-4.81	1	1.0	0.0	0.0	0.0	0.0
0.0	500.0	100.0	100.0	0	0.0	0.0	0.176	1.0	96.92828	-4.81	1	1.0	0.0	0.0	0.0	0.0
0.0	500.0	100.0	100.0	0	0.0	0.0	0.179	1.0	98.55056	-4.469	1	1.0	0.0	0.0	0.0	0.0
0.0	500.0	100.0	100.0	0	0.0	0.0	0.181	1.0	98.55056	-3.859	1	1.0	0.0	0.0	0.0	0.0
0.0	500.0	100.0	100.0	0	0.0	0.0	0.183	1.0	98.55192	-3.859	1	1.0	0.0	0.0	0.0	0.0
0.0	500.0	100.0	100.0	0	0.0	0.0	0.185	1.0	98.55192	-3.333	1	1.0	0.0	0.0	0.0	0.0
0.0	500.0	100.0	100.0	0	0.0	0.0	0.187	1.0	97.93588	-3.333	1	1.0	0.0	0.0	0.0	0.0
0.0	500.0	100.0	100.0	0	0.0	0.0	0.189	1.0	98.18225	-3.097	1	1.0	0.0	0.0	0.0	0.0
0.0	500.0	100.0	100.0	0	0.0	0.0	0.19	1.0	98.18225	-2.674	1	1.0	0.0	0.0	0.0	0.0
0.0	500.0	100.0	100.0	0	0.0	0.0	0.192	1.0	97.17719	-2.674	1	1.0	0.0	0.0	0.0	0.0
0.0	500.0	100.0	100.0	0	0.0	0.0	0.193	1.0	96.4877	-2.485	1	1.0	0.0	0.0	0.0	0.0
0.0	500.0	100.0	100.0	0	0.0	0.0	0.194	1.0	96.4877	-2.146	1	1.0	0.0	0.0	0.0	0.0
0.0	500.0	100.0	100.0	0	0.0	0.0	0.194	1.0	95.692894	-2.146	1	1.0	0.0	0.0	0.0	0.0
0.0	500.0	100.0	100.0	0	0.0	0.0	0.195	1.0	95.692894	-1.994	1	1.0	0.0	0.0	0.0	0.0
0.0	500.0	100.0	100.0	0	0.0	0.0	0.195	1.0	95.022545	-1.994	1	1.0	0.0	0.0	0.0	0.0
0.0	500.0	100.0	100.0	0	0.0	0.0	0.195	1.0	95.89726	-1.722	1	1.0	0.0	0.0	0.0	0.0
0.0	500.0	100.0	100.0	0	0.0	0.0	0.195	1.0	95.89726	-1.6	1	1.0	0.0	0.0	0.0	0.0
0.0	500.0	100.0	100.0	0	0.0	0.0	0.194	1.0	95.93915	-1.6	1	1.0	0.0	8.0	0.0	0.0
0.0	500.0	100.0	100.0	0	0.0	0.0	0.193	0.0	96.861725	-1.382	1	1.0	0.0	0.0	0.0	0.0
0.0	500.0	100.0	100.0	0	0.0	0.0	0.192	0.0	96.861725	-1.284	1	1.0	0.0	0.0	0.0	0.0
0.0	500.0	100.0	100.0	0	0.0	0.0	0.191	0.0	96.47269	-1.284	1	1.0	0.0	0.0	0.0	0.0
0.0	500.0	100.0	100.0	0	0.0	0.0	0.19	0.0	95.461655	-1.109	1	1.0	0.0	0.0	0.0	0.0
0.0	500.0	100.0	100.0	0	0.0	0.0	0.188	0.0	95.461655	-1.109	1	1.0	0.0	0.0	0.0	0.0
0.0	500.0	100.0	100.0	0	0.0	0.0	0.186	0.0	94.916016	-1.03	1	1.0	0.0	0.0	0.0	0.0
0.0	500.0	100.0	100.0	0	0.0	0.0	0.184	0.0	95.594635	-0.889	1	1.0	0.0	0.0	0.0	0.0
0.0	500.0	100.0	100.0	0	0.0	0.0	0.183	0.0	95.59925	-0.889	1	1.0	0.0	0.0	0.0	0.0
0.0	500.0	100.0	100.0	0	0.0	0.0	0.18	0.0	95.7982	-0.826	1	1.0	0.0	0.0	0.0	0.0
0.0	500.0	100.0	100.0	0	0.0	0.0	0.178	0.0	95.7982	-0.713	1	1.0	0.0	0.0	0.0	0.0
0.0	500.0	100.0	100.0	0	0.0	0.0	0.175	0.0	96.18244	-0.713	1	1.0	0.0	0.0	0.0	0.0
0.0	500.0	100.0	100.0	0	0.0	0.0	0.172	0.0	96.38874	-0.663	1	1.0	0.0	0.0	0.0	0.0
0.0	500.0	100.0	100.0	0	0.0	0.0	0.169	0.0	96.38874	-0.663	1	1.0	0.0	0.0	0.0	0.0
0.0	500.0	100.0	100.0	0	0.0	0.0	0.167	0.0	95.90934	-0.572	1	1.0	0.0	0.0	0.0	0.0
0.0	500.0	100.0	100.0	0	0.0	0.0	0.164	0.0	95.90934	-0.494	1	1.0	0.0	0.0	0.0	0.0
0.0	500.0	100.0	100.0	0	0.0	0.0	0.161	0.0	96.245224	-0.494	1	1.0	0.0	0.0	0.0	0.0
0.0	500.0	100.0	100.0	0	0.0	0.0	0.158	0.0	96.609566	-0.459	1	1.0	0.0	0.0	0.0	0.0
0.0	500.0	100.0	100.0	0	0.0	0.0	0.155	0.0	96.609566	-0.396	1	1.0	0.0	0.0	0.0	0.0
0.0	500.0	100.0	100.0	0	0.0	0.0	0.152	0.0	96.78872	-0.396	1	1.0	0.0	0.0	0.0	0.0
0.0	500.0	100.0	100.0	0	0.0	0.0	0.149	0.0	96.77251	-0.368	1	1.0	0.0	0.0	0.0	0.0
0.0	500.0	100.0	100.0	0	0.0	0.0	0.146	0.0	96.77251	-0.318	1	1.0	0.0	0.0	0.0	0.0
0.0	500.0	100.0	100.0	0	0.0	0.0	0.142	0.0	96.382034	-0.318	1	1.0	0.0	0.0	0.0	0.0
0.0	500.0	100.0	100.0	0	0.0	0.0	0.139	0.0	96.382034	-0.295	1	1.0	0.0	0.0	0.0	0.0
0.0	500.0	100.0	100.0	0	0.0	0.0	0.135	0.0	96.997795	-0.295	1	1.0	0.0	0.0	0.0	0.0
0.0	500.0	100.0	100.0	0	0.0	0.0	0.132	0.0	96.71713	-0.255	1	1.0	0.0	0.0	0.0	0.0
0.0	500.0	100.0	100.0	0	0.0	0.0	0.128	0.0	96.71713	-0.237	1	1.0	0.0	0.0	0.0	0.0
0.0	500.0	100.0	100.0	0	0.0	0.0	0.125	0.0	97.98023	-0.237	1	1.0	0.0	0.0	0.0	0.0
0.0	500.0	100.0	100.0	0	0.0	0.0	0.121	0.0	98.13717	-0.204	1	1.0	0.0	0.0	0.0	0.0
0.0	500.0	100.0	100.0	0	0.0	0.0	0.118	0.0	98.13717	-0.204	1	1.0	0.0	0.0	0.0	0.0
0.0	500.0	100.0	100.0	0	0.0	0.0	0.114	0.0	96.87839	-0.176	1	1.0	0.0	0.0	0.0	0.0
0.0	500.0	100.0	100.0	0	0.0	0.0	0.111	0.0	96.87839	-0.163	1	1.0	0.0	0.0	0.0	0.0
0.0	500.0	100.0	100.0	0	0.0	0.0	0.108	0.0	96.74525	-0.163	1	1.0	0.0	0.0	0.0	0.0
0.0	500.0	100.0	100.0	0	0.0	0.0	0.104	0.0	96.61781	-0.141	1	1.0	0.0	0.0	0.0	0.0
0.0	500.0	100.0	100.0	0	0.0	0.0	0.101	0.0	96.61781	-0.131	1	1.0	0.0	0.0	0.0	0.0
0.0	500.0	100.0	100.0	0	0.0	0.0	0.097	0.0	97.458664	-0.131	1	1.0	0.0	0.0	0.0	0.0
0.0	500.0	100.0	100.0	0	0.0	0.0	0.094	0.0	95.92233	-0.113	1	1.0	0.0	0.0	0.0	0.0
0.0	500.0	100.0	100.0	0	0.0	0.0	0.091	0.0	95.92233	-0.113	1	1.0	0.0	0.0	0.0	0.0
0.0	500.0	100.0	100.0	0	0.0	0.0	0.088	0.0	96.50867	-0.105	1	1.0	0.0	0.0	0.0	0.0
0.0	500.0	100.0	100.0	0	0.0	0.0	0.085	0.0	96.50867	-0.09	1	1.0	0.0	0.0	0.0	0.0
0.0	500.0	100.0	100.0	0	0.0	0.0	0.082	0.0	96.26047	-0.09	1	1.0	0.0	0.0	0.0	0.0
0.0	500.0	100.0	100.0	0	0.0	0.0	0.079	0.0	96.520836	-0.084	1	1.0	0.0	0.0	0.0	0.0
0.0	500.0	100.0	100.0	0	0.0	0.0	0.076	0.0	96.19928	-0.072	1	1.0	0.0	0.0	0.0	0.0
0.0	500.0	100.0	100.0	0	0.0	0.0	0.073	0.0	95.73913	-0.072	1	1.0	0.0	0.0	0.0	0.0
0.0	500.0	100.0	100.0	0	0.0	0.0	0.07	0.0	96.15554	-0.067	1	1.0	0.0	0.0	0.0	0.0
0.0	500.0	100.0	100.0	0	0.0	0.0	0.067	0.0	96.15554	-0.058	1	1.0	0.0	0.0	0.0	0.0
0.0	500.0	100.0	100.0	0	0.0	0.0	0.064	0.0	95.52573	-0.058	1	1.0	0.0	0.0	0.0	0.0
0.0	500.0	100.0	100.0	0	0.0	0.0	0.061	0.0	95.52573	-0.053	1	1.0	0.0	0.0	0.0	0.0
0.0	500.0	100.0	100.0	0	0.0	0.0	0.058	0.0	96.48007	-0.053	1	1.0	0.0	0.0	0.0	0.0
0.0	500.0	100.0	100.0	0	0.0	0.0	0.055	0.0	96.999626	-0.046	1	1.0	0.0	0.0	0.0	0.0
0.0	500.0	100.0	100.0	0	0.0	0.0	0.052	0.0	96.999626	-0.043	1	1.0	0.0	0.0	0.0	0.0
0.0	500.0	100.0	100.0	0	0.0	0.0	0.049	0.0	96.90935	-0.043	1	1.0	0.0	0.0	0.0	0.0
0.0	500.0	100.0	100.0	0	0.0	0.0	0.046	0.0	97.19996	-0.037	1	1.0	0.0	0.0	0.0	0.0
0.0	500.0	100.0	100.0	0	0.0	0.0	0.043	0.0	97.19996	-0.031	1	1.0	0.0	0.0	0.0	0.0
0.0	500.0	100.0	100.0	0	0.0	0.0	0.04	0.0	96.42347	-0.031	1	1.0	0.0	0.0	0.0	0.0
0.0	500.0	100.0	100.0	0	0.0	0.0	0.037	0.0	96.42347	-0.029	1	1.0	0.0	0.0	0.0	0.0
0.0	500.0	100.0	100.0	0	0.0	0.0	0.034	0.0	96.05424	-0.029	1	1.0	0.0	0.0	0.0	0.0
0.0	500.0	100.0	100.0	0	0.0	0.0	0.031	0.0	95.52644	-0.025	1	1.0	0.0	0.0	0.0	0.0
0.0	500.0	100.0	100.0	0	0.0	0.0	0.028	0.0	95.52644	-0.023	1	1.0	0.0	0.0	0.0	0.0
0.0	500.0	100.0	100.0	0	0.0	0.0	0.024	0.0	95.82737	-0.023	1	1.0	0.0	0.0	0.0	0.0
0.0	500.0	100.0	100.0	0	0.0	0.0	0.021	0.0	95.55478	-0.02	1	1.0	0.0	0.0	0.0	0.0
0.0	500.0	100.0	100.0	0	0.0	0.0	0.018	0.0	95.55478	-0.02	1	1.0	0.0	0.0	0.0	0.0
0.0	500.0	100.0	100.0	0	0.0	0.0	0.015	0.0	96.37293	-0.018	1	1.0	0.0	0.0	0.0	0.0
0.0	500.0	100.0	100.0	0	0.0	0.0	0.012	0.0	96.37293	-0.015	1	1.0	0.0	0.0	0.0	0.0
0.0	500.0	100.0	100.0	0	0.0	0.0	0.01	0.0	96.06243	-0.015	1	1.0	0.0	0.0	0.0	0.0
0.0	500.0	100.0	100.0	0	0.0	0.0	0.007	0.0	95.36006	-0.014	1	1.0	0.0	0.0	0.0	0.0
0.0	500.0	100.0	100.0	0	0.0	0.0	0.004	0.0	96.160736	-0.012	1	1.0	0.0	0.0	0.0	0.0
0.0	500.0	100.0	100.0	0	0.0	0.0	0.002	0.0	96.464516	-0.012	1	1.0	0.0	0.0	0.0	0.0
0.0	500.0	100.0	100.0	0	0.0	0.0	0.0	0.0	96.99812	-0.011	1	1.0	0.0	0.0	0.0	0.0
0.0	500.0	100.0	100.0	0	0.0	0.0	-0.002	0.0	96.99812	-0.009	1	1.0	0.0	0.0	0.0	0.0
0.0	500.0	100.0	100.0	0	0.0	0.0	-0.004	0.0	97.25582	-0.009	1	1.0	0.0	0.0	0.0	0.0
0.0	500.0	100.0	100.0	0	0.0	0.0	-0.006	0.0	97.25582	-0.008	1	1.0	0.0	0.0	0.0	0.0
0.0	500.0	100.0	100.0	0	0.0	0.0	-0.008	0.0	96.57982	-0.008	1	1.0	0.0	0.0	0.0	0.0
0.0	500.0	100.0	100.0	0	0.0	0.0	-0.01	0.0	96.30564	-0.007	1	1.0	0.0	0.0	0.0	0.0
0.0	500.0	100.0	100.0	0	0.0	0.0	-0.012	0.0	96.30564	-0.006	1	1.0	0.0	0.0	0.0	0.0
0.0	500.0	100.0	100.0	0	0.0	0.0	-0.014	0.0	96.43787	-0.006	1	1.0	0.0	0.0	0.0	0.0
0.0	500.0	100.0	100.0	0	0.0	0.0	-0.015	0.0	96.161766	-0.006	1	1.0	0.0	0.0	0.0	0.0
0.0	500.0	100.0	100.0	0	0.0	0.0	-0.017	0.0	96.161766	-0.005	1	1.0	0.0	0.0	0.0	0.0
0.0	500.0	100.0	100.0	0	0.0	0.0	-0.018	0.0	95.36838	-0.005	1	1.0	0.0	0.0	0.0	0.0
0.0	500.0	100.0	100.0	0	0.0	0.0	-0.02	0.0	95.36838	-0.004	1	1.0	0.0	0.0	0.0	0.0
0.0	500.0	100.0	100.0	0	0.0	0.0	-0.021	0.0	96.8039	-0.004	1	1.0	0.0	0.0	0.0	0.0
0.0	500.0	100.0	100.0	0	0.0	0.0	-0.023	0.0	97.37304	-0.003	1	1.0	0.0	0.0	0.0	0.0
0.0	500.0	100.0	100.0	0	0.0	0.0	-0.024	0.0	97.37304	-0.003	1	1.0	0.0	0.0	0.0	0.0
0.0	500.0	100.0	100.0	0	0.0	0.0	-0.025	0.0	97.06263	-0.003	1	1.0	0.0	0.0	0.0	0.0
0.0	500.0	100.0	100.0	0	0.0	0.0	-0.027	0.0	96.839325	-0.002	1	1.0	0.0	0.0	0.0	0.0
0.0	500.0	100.0	100.0	0	0.0	0.0	-0.028	0.0	96.839325	-0.002	1	1.0	0.0	0.0	0.0	0.0
0.0	500.0	100.0	100.0	0	0.0	0.0	-0.029	0.0	96.6934	-0.002	1	1.0	0.0	0.0	0.0	0.0
0.0	500.0	100.0	100.0	0	0.0	0.0	-0.03	0.0	96.6934	-0.002	1	1.0	0.0	0.0	0.0	0.0
0.0	500.0	100.0	100.0	0	0.0	0.0	-0.031	0.0	96.08466	-0.002	1	1.0	0.0	0.0	0.0	0.0
0.0	500.0	100.0	100.0	0	0.0	0.0	-0.032	0.0	96.381325	-0.001	1	1.0	0.0	0.0	0.0	0.0
0.0	500.0	100.0	100.0	0	0.0	0.0	-0.033	0.0	96.381325	-0.001	1	1.0	0.0	0.0	0.0	0.0
0.0	500.0	100.0	100.0	0	0.0	0.0	-0.034	0.0	96.25923	-0.001	1	1.0	0.0	0.0	0.0	0.0
0.0	500.0	100.0	100.0	0	0.0	0.0	-0.035	0.0	96.29099	-0.001	1	1.0	0.0	0.0	0.0	0.0
0.0	500.0	100.0	100.0	0	0.0	0.0	-0.035	0.0	96.29099	-0.001	1	1.0	0.0	0.0	0.0	0.0
0.0	500.0	100.0	100.0	0	0.0	0.0	-0.035	0.0	95.54113	-0.001	1	1.0	0.0	0.0	0.0	0.0
0.0	500.0	100.0	100.0	0	0.0	0.0	-0.035	0.0	95.54113	0.0	1	1.0	0.0	0.0	0.0	0.0
0.0	500.0	100.0	100.0	0	0.0	0.0	-0.035	0.0	95.80251	0.0	1	1.0	0.0	0.0	0.0	0.0
0.0	500.0	100.0	100.0	0	0.0	0.0	-0.034	0.0	95.752594	0.0	1	1.0	0.0	1.0	0.0	0.0
0.0	500.0	100.0	100.0	0	0.0	0.0	-0.034	0.0	95.752594	0.0	1	1.0	0.0	1.0	0.0	0.0
0.0	500.0	100.0	100.0	0	0.0	0.0	-0.033	0.0	96.4605	0.0	1	1.0	0.0	3.0	0.0	0.0
-5555.5557	400.0	100.0	100.0	0	0.0	0.0	-0.032	0.0	96.70769	0.0	1	1.0	0.0	3.0	0.0	0.0
-5555.5557	400.0	100.0	100.0	0	0.0	0.0	-0.03	0.0	97.01227	0.0	1	1.0	0.0	3.0	0.0	0.0
-5555.5557	400.0	100.0	100.0	0	0.0	0.0	-0.029	0.0	96.47821	0.0	1	1.0	0.0	3.0	0.0	0.0
-5555.5557	400.0	100.0	100.0	0	0.0	0.0	-0.027	0.0	96.47821	0.0	1	1.0	0.0	3.0	0.0	0.0
-5555.5557	400.0	100.0	100.0	0	0.0	0.0	-0.025	0.0	96.24463	0.0	1	1.0	0.0	3.0	0.0	0.0
-5555.5557	400.0	100.0	100.0	0	0.0	0.0	-0.022	0.0	95.12974	-0.758	1	1.0	0.0	3.0	0.0	0.0
-5555.5557	400.0	100.0	100.0	0	0.0	0.0	-0.02	0.0	95.12974	-1.098	1	1.0	0.0	3.0	0.0	0.0
-5555.5557	400.0	100.0	100.0	0	0.0	0.0	-0.018	0.0	95.612946	-1.098	1	1.0	0.0	3.0	0.0	0.0
-5555.5557	400.0	100.0	100.0	0	0.0	0.0	-0.016	0.0	96.334854	-1.707	1	1.0	0.0	3.0	0.0	0.0
-5555.5557	400.0	100.0	100.0	0	0.0	0.0	-0.014	0.0	96.334854	-1.979	1	1.0	0.0	3.0	0.0	0.0
-5555.5557	400.0	100.0	100.0	0	0.0	0.0	-0.011	0.0	96.13472	-1.979	1	1.0	0.0	3.0	0.0	0.0
-5555.5557	400.0	100.0	100.0	0	0.0	0.0	-0.009	0.0	96.13472	-2.468	1	1.0	0.0	3.0	0.0	0.0
-5555.5557	400.0	100.0	100.0	0	0.0	0.0	-0.007	0.0	95.741714	-2.468	1	1.0	0.0	3.0	0.0	0.0
-5555.5557	400.0	100.0	100.0	0	0.0	0.0	-0.004	0.0	96.341034	-2.686	1	1.0	0.0	5.0	0.0	0.0
-5555.5557	400.0	100.0	100.0	0	0.0	0.0	-0.002	0.0	96.341034	-3.079	1	1.0	0.0	5.0	0.0	0.0
-5555.5557	400.0	100.0	100.0	0	0.0	0.0	0.0	0.0	96.3348	-3.079	1	1.0	0.0	5.0	0.0	0.0
-5555.5557	400.0	100.0	100.0	0	0.0	0.0	0.002	0.0	95.47118	-3.417	1	1.0	0.0	5.0	0.0	0.0
-5555.5557	400.0	100.0	100.0	0	0.0	0.0	0.004	0.0	95.47118	-3.569	1	1.0	0.0	5.0	0.0	0.0
-5555.5557	400.0	100.0	100.0	0	0.0	0.0	0.006	0.0	95.91842	-3.569	1	1.0	0.0	5.0	0.0	0.0
-5555.5557	400.0	100.0	100.0	0	0.0	0.0	0.009	0.0	95.91842	-3.841	1	1.0	0.0	5.0	0.0	0.0
-5555.5557	400.0	100.0	100.0	0	0.0	0.0	0.011	0.0	95.74967	-3.841	1	1.0	0.0	5.0	0.0	0.0
-5555.5557	400.0	100.0	100.0	0	0.0	0.0	0.013	0.0	95.52795	-3.963	1	1.0	0.0	5.0	0.0	0.0
-5555.5557	400.0	100.0	100.0	0	0.0	0.0	0.015	0.0	95.52795	-4.18	1	1.0	0.0	5.0	0.0	0.0
-5555.5557	400.0	100.0	100.0	0	0.0	0.0	0.017	0.0	95.34781	-4.18	1	1.0	0.0	5.0	0.0	0.0
-5555.5557	400.0	100.0	100.0	0	0.0	0.0	0.02	0.0	95.85188	-4.278	1	1.0	0.0	5.0	0.0	0.0
-5555.5557	400.0	100.0	100.0	0	0.0	0.0	0.022	0.0	95.85188	-4.453	1	1.0	0.0	5.0	0.0	0.0
-5555.5557	400.0	100.0	100.0	0	0.0	0.0	0.024	0.0	95.6674	-4.453	1	1.0	0.0	5.0	0.0	0.0
-5555.5557	400.0	100.0	100.0	0	0.0	0.0	0.026	0.0	95.6674	-4.531	1	1.0	0.0	5.0	0.0	0.0
-5555.5557	400.0	100.0	100.0	0	0.0	0.0	0.028	0.0	95.89831	-4.531	1	1.0	0.0	5.0	0.0	0.0
-5555.5557	400.0	100.0	100.0	0	0.0	0.0	0.03	0.0	96.19428	-4.672	1	1.0	0.0	5.0	0.0	0.0
-5555.5557	400.0	100.0	100.0	0	0.0	0.0	0.032	0.0	96.19428	-4.735	1	1.0	0.0	5.0	0.0	0.0
-5555.5557	400.0	100.0	100.0	0	0.0	0.0	0.034	0.0	96.76676	-4.735	1	1.0	0.0	5.0	0.0	0.0
-5555.5557	400.0	100.0	100.0	0	0.0	0.0	0.036	0.0	97.135956	-4.849	1	1.0	0.0	5.0	0.0	0.0
-5555.5557	400.0	100.0	100.0	0	0.0	0.0	0.038	0.0	97.135956	-4.898	1	1.0	0.0	5.0	0.0	0.0
-5555.5557	400.0	100.0	100.0	0	0.0	0.0	0.04	0.0	97.27604	-4.898	1	1.0	0.0	5.0	0.0	0.0
-5555.5557	400.0	100.0	100.0	0	0.0	0.0	0.042	0.0	97.27604	-4.988	1	1.0	0.0	5.0	0.0	0.0
-5555.5557	400.0	100.0	100.0	0	0.0	0.0	0.044	0.0	97.48382	-4.988	1	1.0	0.0	5.0	0.0	0.0
-5555.5557	400.0	100.0	100.0	0	0.0	0.0	0.046	0.0	97.59119	-5.067	1	1.0	0.0	5.0	0.0	0.0
-5555.5557	400.0	100.0	100.0	0	0.0	0.0	0.049	0.0	97.59119	-5.102	1	1.0	0.0	5.0	0.0	0.0
-5555.5557	400.0	100.0	100.0	0	0.0	0.0	0.051	0.0	97.464355	-5.102	1	1.0	0.0	5.0	0.0	0.0
-5555.5557	400.0	100.0	100.0	1	0.0	0.0	0.053	0.0	97.04986	-5.165	1	1.0	0.0	5.0	0.0	0.0
-5555.5557	400.0	100.0	100.0	1	0.0	0.0	0.056	0.0	97.04986	-5.192	1	1.0	0.0	5.0	0.0	0.0
-5555.5557	400.0	100.0	100.0	1	0.0	0.0	0.058	0.0	97.05119	-5.192	1	1.0	0.0	5.0	0.0	0.0
-5555.5557	400.0	100.0	100.0	1	0.0	0.0	0.061	0.0	97.05119	-5.244	1	1.0	0.0	5.0	0.0	0.0
-5555.5557	400.0	100.0	100.0	1	0.0	0.0	0.063	0.0	96.77206	-5.244	1	1.0	0.0	5.0	0.0	0.0
-5555.5557	400.0	100.0	100.0	1	0.0	0.0	0.066	0.0	97.1097	-5.265	1	1.0	0.0	5.0	0.0	0.0
-5555.5557	400.0	100.0	100.0	1	0.0	0.0	0.069	0.0	97.1097	-5.306	1	1.0	0.0	5.0	0.0	0.0
-5555.5557	400.0	100.0	100.0	1	0.0	0.0	0.071	0.0	97.08747	-5.306	1	1.0	0.0	5.0	0.0	0.0
-5555.5557	400.0	100.0	100.0	1	0.0	0.0	0.074	0.0	97.37449	-5.324	1	1.0	0.0	5.0	0.0	0.0
-5555.5557	400.0	100.0	100.0	1	0.0	0.0	0.077	0.0	97.37449	-5.356	1	1.0	0.0	5.0	0.0	0.0
-5555.5557	400.0	100.0	100.0	1	0.0	0.0	0.08	0.0	97.58257	-5.356	1	1.0	0.0	5.0	0.0	0.0
-5555.5557	400.0	100.0	100.0	1	0.0	0.0	0.083	0.0	97.58257	-5.384	1	1.0	0.0	5.0	0.0	0.0
-5555.5557	400.0	100.0	100.0	1	0.0	0.0	0.086	0.0	97.86406	-5.384	1	1.0	0.0	5.0	0.0	0.0
-5555.5557	400.0	100.0	100.0	1	0.0	0.0	0.089	0.0	97.41489	-5.397	1	1.0	0.0	5.0	0.0	0.0
-5555.5557	400.0	100.0	100.0	1	0.0	0.0	0.091	0.0	97.41489	-5.419	1	1.0	0.0	5.0	0.0	0.0
-5555.5557	400.0	100.0	100.0	1	0.0	0.0	0.094	0.0	97.96713	-5.419	1	1.0	0.0	5.0	0.0	0.0
-5555.5557	400.0	100.0	100.0	1	0.0	0.0	0.097	0.0	98.049324	-5.429	1	1.0	0.0	5.0	0.0	0.0
-5555.5557	400.0	100.0	100.0	1	0.0	0.0	0.1	0.0	97.93658	-5.447	1	1.0	0.0	5.0	0.0	0.0
-5555.5557	400.0	100.0	100.0	1	0.0	0.0	0.103	0.0	97.56464	-5.447	1	1.0	0.0	5.0	0.0	0.0
-5555.5557	400.0	100.0	100.0	1	0.0	0.0	0.106	0.0	97.56464	-5.455	1	1.0	0.0	5.0	0.0	0.0
-5555.5557	400.0	100.0	100.0	1	0.0	0.0	0.109	0.0	98.15477	-5.455	1	1.0	0.0	5.0	0.0	0.0
-5555.5557	400.0	100.0	100.0	1	0.0	0.0	0.111	0.0	97.61335	-5.47	1	1.0	0.0	5.0	0.0	0.0
-5555.5557	400.0	100.0	100.0	1	0.0	0.0	0.114	0.0	97.61335	-5.482	1	1.0	0.0	5.0	0.0	0.0
-5555.5557	400.0	100.0	100.0	1	0.0	0.0	0.117	0.0	98.36821	-5.482	1	1.0	0.0	5.0	0.0	0.0
-5555.5557	400.0	100.0	100.0	1	0.0	0.0	0.12	0.0	98.28142	-5.488	1	1.0	0.0	5.0	0.0	0.0
-5555.5557	400.0	100.0	100.0	1	0.0	0.0	0.122	0.0	98.28142	-5.498	1	1.0	0.0	5.0	0.0	0.0
-5555.5557	400.0	100.0	100.0	1	0.0	0.0	0.125	0.0	97.59666	-5.498	1	1.0	0.0	5.0	0.0	0.0
-5555.5557	400.0	100.0	100.0	1	0.0	0.0	0.128	0.0	97.45096	-5.502	1	1.0	0.0	5.0	0.0	0.0
-5555.5557	400.0	100.0	100.0	1	0.0	0.0	0.13	0.0	97.45096	-5.502	1	1.0	0.0	5.0	0.0	0.0
-5555.5557	400.0	100.0	100.0	1	0.0	0.0	0.133	0.0	97.290535	-5.51	1	1.0	0.0	5.0	0.0	0.0
-5555.5557	400.0	100.0	100.0	1	0.0	0.0	0.135	0.0	97.290535	-5.514	1	1.0	0.0	5.0	0.0	0.0
-5555.5557	400.0	100.0	100.0	1	0.0	0.0	0.138	0.0	97.52335	-5.514	1	1.0	0.0	5.0	0.0	0.0
-5555.5557	400.0	100.0	100.0	1	0.0	0.0	0.14	0.0	97.25461	-5.521	1	1.0	0.0	5.0	0.0	0.0
-5555.5557	400.0	100.0	100.0	1	0.0	0.0	0.143	0.0	97.25461	-5.523	1	1.0	0.0	5.0	0.0	0.0
-5555.5557	400.0	100.0	100.0	1	0.0	0.0	0.145	0.0	98.17647	-5.523	1	1.0	0.0	5.0	0.0	0.0
-5555.5557	400.0	100.0	100.0	1	0.0	0.0	0.148	0.0	98.047905	-5.529	1	1.0	0.0	5.0	0.0	0.0
-5555.5557	400.0	100.0	100.0	1	0.0	0.0	0.15	0.0	98.047905	-5.529	1	1.0	0.0	5.0	0.0	0.0
-5555.5557	400.0	100.0	100.0	0	0.0	0.0	0.153	0.0	97.312256	-5.533	1	2.0	0.0	7.0	0.0	0.0
-5555.5557	400.0	100.0	100.0	0	0.0	0.0	0.155	0.0	97.312256	-5.535	1	2.0	0.0	7.0	0.0	0.0
0.0	400.0	100.0	100.0	0	0.0	0.0	0.157	0.0	96.990395	-5.535	1	2.0	0.0	0.0	0.0	0.0
0.0	400.0	100.0	100.0	0	0.0	0.0	0.159	0.0	96.9853	-5.54	1	2.0	0.0	0.0	0.0	0.0
0.0	400.0	100.0	100.0	0	0.0	0.0	0.162	0.0	96.9853	-5.541	1	2.0	0.0	0.0	0.0	0.0
0.0	400.0	100.0	100.0	0	0.0	0.0	0.164	0.0	96.95662	-5.541	1	2.0	0.0	0.0	0.0	0.0
0.0	400.0	100.0	100.0	0	0.0	0.0	0.166	0.0	97.12448	-4.784	1	2.0	0.0	0.0	0.0	0.0
0.0	400.0	100.0	100.0	0	0.0	0.0	0.169	0.0	97.12448	-4.784	1	2.0	0.0	0.0	0.0	0.0
0.0	400.0	100.0	100.0	0	0.0	0.0	0.171	0.0	97.85332	-4.446	1	2.0	0.0	0.0	0.0	0.0
0.0	400.0	100.0	100.0	0	0.0	0.0	0.173	0.0	97.85332	-3.839	1	2.0	0.0	0.0	0.0	0.0
0.0	400.0	100.0	100.0	0	0.0	0.0	0.175	0.0	98.23252	-3.839	1	2.0	0.0	0.0	0.0	0.0
0.0	400.0	100.0	100.0	0	0.0	0.0	0.177	0.0	98.654015	-3.569	1	2.0	0.0	0.0	0.0	0.0
0.0	400.0	100.0	100.0	0	0.0	0.0	0.179	0.0	98.654015	-3.081	1	2.0	0.0	0.0	0.0	0.0
0.0	400.0	100.0	100.0	0	0.0	0.0	0.181	0.0	98.860825	-3.081	1	2.0	0.0	0.0	0.0	0.0
0.0	400.0	100.0	100.0	0	0.0	0.0	0.182	0.0	99.074234	-2.66	1	2.0	0.0	0.0	0.0	0.0
0.0	400.0	100.0	100.0	0	0.0	0.0	0.184	0.0	99.074234	-2.66	1	2.0	0.0	0.0	0.0	0.0
0.0	400.0	100.0	100.0	0	0.0	0.0	0.185	0.0	98.70948	-2.472	1	2.0	0.0	0.0	0.0	0.0
0.0	400.0	100.0	100.0	0	0.0	0.0	0.186	0.0	98.942825	-2.135	1	2.0	0.0	0.0	0.0	0.0
0.0	400.0	100.0	100.0	0	0.0	0.0	0.187	0.0	98.974525	-2.135	1	2.0	0.0	0.0	0.0	0.0
0.0	400.0	100.0	100.0	0	0.0	0.0	0.187	0.0	98.39658	-1.984	1	2.0	0.0	0.0	0.0	0.0
0.0	400.0	100.0	100.0	0	0.0	0.0	0.187	0.0	98.39658	-1.713	1	2.0	0.0	0.0	0.0	0.0
0.0	400.0	100.0	100.0	0	0.0	0.0	0.187	0.0	98.38281	-1.713	1	2.0	0.0	0.0	0.0	0.0
0.0	400.0	100.0	100.0	0	0.0	0.0	0.187	0.0	98.96066	-1.479	1	2.0	0.0	0.0	0.0	0.0
0.0	400.0	100.0	100.0	0	0.0	0.0	0.187	0.0	98.96066	-1.374	1	2.0	0.0	0.0	0.0	0.0
0.0	400.0	100.0	100.0	0	0.0	0.0	0.186	0.0	99.090904	-1.374	1	2.0	0.0	8.0	0.0	0.0
0.0	400.0	100.0	100.0	0	0.0	0.0	0.185	0.0	99.090904	-1.187	1	2.0	0.0	8.0	0.0	0.0
0.0	400.0	100.0	100.0	0	0.0	0.0	0.184	1.0	99.75207	-1.187	1	2.0	0.0	10.0	0.0	0.0
6944.445	500.0	100.0	100.0	0	0.0	0.0	0.182	1.0	98.553955	-1.104	1	2.0	0.0	10.0	0.0	0.0
6944.445	500.0	100.0	100.0	0	0.0	0.0	0.18	1.0	98.553955	-0.952	1	2.0	0.0	10.0	0.0	0.0
6944.445	500.0	100.0	100.0	0	0.0	0.0	0.178	1.0	98.22856	-0.952	1	2.0	0.0	10.0	0.0	0.0
6944.445	500.0	100.0	100.0	0	0.0	0.0	0.176	1.0	97.91007	-0.885	1	2.0	0.0	10.0	0.0	0.0
6944.445	500.0	100.0	100.0	0	0.0	0.0	0.174	1.0	97.91007	-0.885	1	2.0	0.0	10.0	0.0	0.0
6944.445	500.0	100.0	100.0	0	0.0	0.0	0.172	1.0	99.05887	0.182	1	2.0	0.0	10.0	0.0	0.0
6944.445	500.0	100.0	100.0	0	0.0	0.0	0.169	1.0	99.05887	1.105	1	2.0	0.0	10.0	0.0	0.0
6944.445	500.0	100.0	100.0	0	0.0	0.0	0.167	1.0	98.27859	1.105	1	2.0	0.0	10.0	0.0	0.0
6944.445	500.0	100.0	100.0	0	0.0	0.0	0.165	1.0	97.82421	1.52	1	2.0	0.0	10.0	0.0	0.0
6944.445	500.0	100.0	100.0	0	0.0	0.0	0.163	1.0	97.82421	2.26	1	2.0	0.0	10.0	0.0	0.0
6944.445	500.0	100.0	100.0	0	0.0	0.0	0.161	1.0	97.930176	2.26	1	2.0	0.0	10.0	0.0	0.0
6944.445	500.0	100.0	100.0	0	0.0	0.0	0.159	1.0	97.59218	2.592	1	2.0	0.0	10.0	0.0	0.0
6944.445	500.0	100.0	100.0	0	0.0	0.0	0.157	1.0	97.59218	2.592	1	2.0	0.0	10.0	0.0	0.0
6944.445	500.0	100.0	100.0	0	0.0	0.0	0.154	1.0	97.189674	3.186	1	2.0	0.0	10.0	0.0	0.0
6944.445	500.0	100.0	100.0	0	0.0	0.0	0.152	1.0	97.189674	3.454	1	2.0	0.0	10.0	0.0	0.0
6944.445	500.0	100.0	100.0	0	0.0	0.0	0.149	1.0	96.33005	3.454	1	2.0	0.0	12.0	0.0	0.0
6944.445	500.0	100.0	100.0	0	0.0	0.0	0.147	1.0	96.458496	3.93	1	2.0	0.0	12.0	0.0	0.0
6944.445	500.0	100.0	100.0	0	0.0	0.0	0.144	1.0	96.458496	4.145	1	2.0	0.0	12.0	0.0	0.0
6944.445	500.0	100.0	100.0	0	0.0	0.0	0.142	1.0	97.1129	4.145	1	2.0	0.0	12.0	0.0	0.0
6944.445	500.0	100.0	100.0	0	0.0	0.0	0.139	1.0	96.973404	4.527	1	2.0	0.0	12.0	0.0	0.0
6944.445	500.0	100.0	100.0	0	0.0	0.0	0.137	1.0	96.973404	4.858	1	2.0	0.0	12.0	0.0	0.0
6944.445	500.0	100.0	100.0	0	0.0	0.0	0.135	1.0	96.55471	4.858	1	2.0	0.0	12.0	0.0	0.0
6944.445	500.0	100.0	100.0	0	0.0	0.0	0.133	1.0	96.55471	5.007	1	2.0	0.0	12.0	0.0	0.0
6944.445	500.0	100.0	100.0	0	0.0	0.0	0.131	1.0	96.62494	5.007	1	2.0	0.0	12.0	0.0	0.0
6944.445	500.0	100.0	100.0	0	0.0	0.0	0.129	1.0	95.66102	5.271	1	2.0	0.0	12.0	0.0	0.0
6944.445	500.0	100.0	100.0	0	0.0	0.0	0.127	1.0	95.66102	5.39	1	2.0	0.0	12.0	0.0	0.0
6944.445	500.0	100.0	100.0	0	0.0	0.0	0.124	1.0	95.82999	5.39	1	2.0	0.0	12.0	0.0	0.0
6944.445	500.0	100.0	100.0	0	0.0	0.0	0.122	1.0	96.57573	5.604	1	2.0	0.0	12.0	0.0	0.0
6944.445	500.0	100.0	100.0	0	0.0	0.0	0.12	1.0	96.57573	5.604	1	2.0	0.0	12.0	0.0	0.0
6944.445	500.0	100.0	100.0	0	0.0	0.0	0.118	1.0	97.09406	5.7	1	2.0	0.0	12.0	0.0	0.0
6944.445	500.0	100.0	100.0	0	0.0	0.0	0.116	1.0	97.09406	5.87	1	2.0	0.0	12.0	0.0	0.0
6944.445	500.0	100.0	100.0	0	0.0	0.0	0.113	1.0	97.61231	5.87	1	2.0	0.0	12.0	0.0	0.0
6944.445	500.0	100.0	100.0	0	0.0	0.0	0.112	1.0	97.98861	5.946	1	2.0	0.0	12.0	0.0	0.0
6944.445	500.0	100.0	100.0	0	0.0	0.0	0.109	1.0	97.98861	6.083	1	2.0	0.0	12.0	0.0	0.0
6944.445	500.0	100.0	100.0	0	0.0	0.0	0.107	1.0	98.26382	6.083	1	2.0	0.0	12.0	0.0	0.0
6944.445	500.0	100.0	100.0	0	0.0	0.0	0.105	1.0	98.44331	6.202	1	2.0	0.0	12.0	0.0	0.0
6944.445	500.0	100.0	100.0	0	0.0	0.0	0.103	1.0	98.44331	6.202	1	2.0	0.0	12.0	0.0	0.0
6944.445	500.0	100.0	100.0	0	0.0	0.0	0.101	1.0	98.5554	6.256	1	2.0	0.0	12.0	0.0	0.0
6944.445	500.0	100.0	100.0	0	0.0	0.0	0.099	1.0	98.5554	6.351	1	2.0	0.0	12.0	0.0	0.0
6944.445	500.0	100.0	100.0	0	0.0	0.0	0.097	1.0	97.77236	6.351	1	2.0	0.0	12.0	0.0	0.0
6944.445	500.0	100.0	100.0	0	0.0	0.0	0.095	1.0	96.966934	6.394	1	2.0	0.0	12.0	0.0	0.0
6944.445	500.0	100.0	100.0	0	0.0	0.0	0.093	1.0	96.966934	6.47	1	2.0	0.0	12.0	0.0	0.0
6944.445	500.0	100.0	100.0	0	0.0	0.0	0.09	1.0	96.42548	6.47	1	2.0	0.0	12.0	0.0	0.0
6944.445	500.0	100.0	100.0	0	0.0	0.0	0.088	1.0	96.38337	6.503	1	2.0	0.0	12.0	0.0	0.0
6944.445	500.0	100.0	100.0	0	0.0	0.0	0.087	1.0	96.38337	6.565	1	2.0	0.0	12.0	0.0	0.0
6944.445	500.0	100.0	100.0	1	0.0	0.0	0.084	1.0	97.34346	6.565	1	2.0	0.0	12.0	0.0	0.0
6944.445	500.0	100.0	100.0	1	0.0	0.0	0.082	1.0	97.34346	6.593	1	2.0	0.0	12.0	0.0	0.0
6944.445	500.0	100.0	100.0	1	0.0	0.0	0.081	1.0	97.51024	6.593	1	2.0	0.0	12.0	0.0	0.0
6944.445	500.0	100.0	100.0	1	0.0	0.0	0.079	1.0	98.622116	6.641	1	2.0	0.0	12.0	0.0	0.0
6944.445	500.0	100.0	100.0	1	0.0	0.0	0.077	1.0	98.622116	6.664	1	2.0	0.0	12.0	0.0	0.0
6944.445	500.0	100.0	100.0	1	0.0	0.0	0.076	1.0	98.5442	6.664	1	2.0	0.0	12.0	0.0	0.0
6944.445	500.0	100.0	100.0	1	0.0	0.0	0.074	1.0	99.18271	6.703	1	2.0	0.0	12.0	0.0	0.0
6944.445	500.0	100.0	100.0	1	0.0	0.0	0.072	1.0	99.18271	6.737	1	2.0	0.0	12.0	0.0	0.0
6944.445	500.0	100.0	100.0	1	0.0	0.0	0.071	1.0	99.04266	6.737	1	2.0	0.0	12.0	0.0	0.0
6944.445	500.0	100.0	100.0	1	0.0	0.0	0.069	1.0	99.04266	6.752	1	2.0	0.0	12.0	0.0	0.0
6944.445	500.0	100.0	100.0	1	0.0	0.0	0.067	1.0	99.10412	6.752	1	2.0	0.0	12.0	0.0	0.0
6944.445	500.0	100.0	100.0	1	0.0	0.0	0.066	1.0	99.22112	6.779	1	2.0	0.0	12.0	0.0	0.0
6944.445	500.0	100.0	100.0	1	0.0	0.0	0.064	1.0	99.22112	6.791	1	2.0	0.0	12.0	0.0	0.0
6944.445	500.0	100.0	100.0	1	0.0	0.0	0.063	1.0	98.89713	6.791	1	2.0	0.0	12.0	0.0	0.0
6944.445	500.0	100.0	100.0	1	0.0	0.0	0.061	1.0	97.86015	6.813	1	2.0	0.0	12.0	0.0	0.0
6944.445	500.0	100.0	100.0	1	0.0	0.0	0.059	1.0	97.86015	6.832	1	2.0	0.0	12.0	0.0	0.0
6944.445	500.0	100.0	100.0	1	0.0	0.0	0.057	1.0	98.4934	6.832	1	2.0	0.0	12.0	0.0	0.0
6944.445	500.0	100.0	100.0	1	0.0	0.0	0.055	1.0	98.4934	6.842	1	2.0	0.0	12.0	0.0	0.0
6944.445	500.0	100.0	100.0	1	0.0	0.0	0.053	1.0	98.3708	6.842	1	2.0	0.0	12.0	0.0	0.0
6944.445	500.0	100.0	100.0	1	0.0	0.0	0.051	1.0	97.563385	6.856	1	2.0	0.0	12.0	0.0	0.0
6944.445	500.0	100.0	100.0	1	0.0	0.0	0.049	1.0	97.563385	6.864	1	2.0	0.0	12.0	0.0	0.0
6944.445	500.0	100.0	100.0	1	0.0	0.0	0.047	1.0	98.66931	6.864	1	2.0	0.0	12.0	0.0	0.0
6944.445	500.0	100.0	100.0	1	0.0	0.0	0.044	1.0	98.21692	6.875	1	2.0	0.0	12.0	0.0	0.0
6944.445	500.0	100.0	100.0	1	0.0	0.0	0.041	1.0	98.21692	6.881	1	2.0	0.0	12.0	0.0	0.0
6944.445	500.0	100.0	100.0	1	0.0	0.0	0.039	1.0	97.420166	6.881	1	2.0	0.0	12.0	0.0	0.0
6944.445	500.0	100.0	100.0	1	0.0	0.0	0.036	1.0	97.420166	6.89	1	2.0	0.0	12.0	0.0	0.0
6944.445	500.0	100.0	100.0	1	0.0	0.0	0.033	1.0	96.844315	6.89	1	2.0	0.0	12.0	0.0	0.0
6944.445	500.0	100.0	100.0	1	0.0	0.0	0.03	1.0	96.69188	6.895	1	2.0	0.0	12.0	0.0	0.0
6944.445	500.0	100.0	100.0	1	0.0	0.0	0.027	1.0	96.73592	6.904	1	2.0	0.0	12.0	0.0	0.0
6944.445	500.0	100.0	100.0	1	0.0	0.0	0.024	1.0	96.74145	6.904	1	2.0	0.0	12.0	0.0	0.0
6944.445	500.0	100.0	100.0	1	0.0	0.0	0.021	1.0	96.41797	6.907	1	2.0	0.0	12.0	0.0	0.0
6944.445	500.0	100.0	100.0	1	0.0	0.0	0.018	1.0	96.10829	6.912	1	2.0	0.0	12.0	0.0	0.0
6944.445	500.0	100.0	100.0	1	0.0	0.0	0.015	1.0	95.98273	6.912	1	2.0	0.0	12.0	0.0	0.0
6944.445	500.0	100.0	100.0	1	0.0	0.0	0.011	1.0	95.98273	6.918	1	2.0	0.0	12.0	0.0	0.0
6944.445	500.0	100.0	100.0	1	0.0	0.0	0.008	1.0	96.652435	6.918	1	2.0	0.0	12.0	0.0	0.0
6944.445	500.0	100.0	100.0	1	0.0	0.0	0.005	1.0	97.201965	6.921	1	2.0	0.0	12.0	0.0	0.0
6944.445	500.0	100.0	100.0	1	0.0	0.0	0.002	1.0	97.201965	6.926	1	2.0	0.0	12.0	0.0	0.0
6944.445	500.0	100.0	100.0	1	0.0	0.0	0.0	1.0	97.506836	6.926	1	2.0	0.0	12.0	0.0	0.0
6944.445	500.0	100.0	100.0	1	0.0	0.0	-0.003	1.0	98.09206	6.928	1	2.0	0.0	12.0	0.0	0.0
6944.445	500.0	100.0	100.0	1	0.0	0.0	-0.006	1.0	98.09206	6.93	1	2.0	0.0	12.0	0.0	0.0
6944.445	500.0	100.0	100.0	1	0.0	0.0	-0.009	1.0	97.041504	6.93	1	2.0	0.0	13.0	0.0	0.0
6944.445	500.0	100.0	100.0	1	0.0	0.0	-0.012	1.0	97.041504	6.932	1	2.0	0.0	13.0	0.0	0.0
6944.445	500.0	100.0	100.0	0	0.0	0.0	-0.014	1.0	97.07485	6.932	1	2.0	1.0	14.0	0.0	0.0
0.0	500.0	100.0	100.0	0	0.0	0.0	-0.016	1.0	97.06027	6.934	1	2.0	1.0	0.0	0.0	0.0
0.0	500.0	100.0	100.0	0	0.0	0.0	-0.018	1.0	97.06027	6.936	1	2.0	1.0	0.0	0.0	0.0
0.0	500.0	100.0	100.0	0	0.0	0.0	-0.02	1.0	97.70163	6.936	1	2.0	1.0	0.0	0.0	0.0
0.0	500.0	100.0	100.0	0	0.0	0.0	-0.022	1.0	97.95299	6.447	1	2.0	1.0	0.0	0.0	0.0
0.0	500.0	100.0	100.0	0	0.0	0.0	-0.023	1.0	97.95299	5.991	1	2.0	1.0	0.0	0.0	0.0
0.0	500.0	100.0	100.0	0	0.0	0.0	-0.024	1.0	99.233986	5.991	1	2.0	1.0	0.0	0.0	0.0
0.0	500.0	100.0	100.0	0	0.0	0.0	-0.025	1.0	99.233986	5.173	1	2.0	1.0	0.0	0.0	0.0
0.0	500.0	100.0	100.0	0	0.0	0.0	-0.026	1.0	98.65357	5.173	1	2.0	1.0	0.0	0.0	0.0
0.0	500.0	100.0	100.0	0	0.0	0.0	-0.026	1.0	98.614784	4.467	1	2.0	1.0	0.0	0.0	0.0
0.0	500.0	100.0	100.0	0	0.0	0.0	-0.027	1.0	98.614784	4.151	1	2.0	1.0	0.0	0.0	0.0
0.0	500.0	100.0	100.0	0	0.0	0.0	-0.027	1.0	98.306335	4.151	1	2.0	1.0	0.0	0.0	0.0
0.0	500.0	100.0	100.0	0	0.0	0.0	-0.026	1.0	96.72121	3.585	1	2.0	1.0	2.0	0.0	0.0
0.0	500.0	100.0	100.0	0	0.0	0.0	-0.026	1.0	96.72121	3.332	1	2.0	1.0	2.0	0.0	0.0
0.0	500.0	100.0	100.0	0	0.0	0.0	-0.025	1.0	96.15445	3.332	1	2.0	1.0	3.0	0.0	0.0
0.0	500.0	100.0	100.0	0	0.0	0.0	-0.024	1.0	96.15445	2.877	1	2.0	1.0	3.0	0.0	0.0
-4166.667	300.0	100.0	100.0	0	0.0	0.0	-0.022	1.0	96.59434	2.877	1	2.0	1.0	3.0	0.0	0.0
-4166.667	300.0	100.0	100.0	0	0.0	0.0	-0.02	1.0	95.57702	2.673	1	2.0	1.0	3.0	0.0	0.0
-4166.667	300.0	100.0	100.0	0	0.0	0.0	-0.019	1.0	95.57702	2.014	1	2.0	1.0	3.0	0.0	0.0
-4166.667	300.0	100.0	100.0	0	0.0	0.0	-0.016	1.0	95.36608	2.014	1	2.0	1.0	3.0	0.0	0.0
-4166.667	300.0	100.0	100.0	0	0.0	0.0	-0.014	1.0	94.98956	1.576	1	2.0	1.0	3.0	0.0	0.0
-4166.667	300.0	100.0	100.0	0	0.0	0.0	-0.012	1.0	94.98956	0.792	1	2.0	1.0	3.0	0.0	0.0
-4166.667	300.0	100.0	100.0	0	0.0	0.0	-0.01	1.0	94.54844	0.792	1	2.0	1.0	3.0	0.0	0.0
-4166.667	300.0	100.0	100.0	0	0.0	0.0	-0.007	1.0	94.54844	0.441	1	2.0	1.0	3.0	0.0	0.0
-4166.667	300.0	100.0	100.0	0	0.0	0.0	-0.004	1.0	94.769615	0.441	1	2.0	1.0	5.0	0.0	0.0
-4166.667	300.0	100.0	100.0	0	0.0	0.0	-0.001	1.0	93.930115	-0.186	1	2.0	1.0	5.0	0.0	0.0
-4166.667	300.0	100.0	100.0	0	0.0	0.0	0.0	1.0	93.930115	-0.467	1	2.0	1.0	5.0	0.0	0.0
-4166.667	300.0	100.0	100.0	0	0.0	0.0	0.003	1.0	94.69067	-0.467	1	2.0	1.0	5.0	0.0	0.0
-4166.667	300.0	100.0	100.0	0	0.0	0.0	0.007	1.0	95.8253	-0.972	1	2.0	1.0	5.0	0.0	0.0
-4166.667	300.0	100.0	100.0	0	0.0	0.0	0.01	1.0	95.8253	-1.199	1	2.0	1.0	5.0	0.0	0.0
-4166.667	300.0	100.0	100.0	0	0.0	0.0	0.013	1.0	97.11581	-1.199	1	2.0	1.0	5.0	0.0	0.0
-4166.667	300.0	100.0	100.0	0	0.0	0.0	0.016	1.0	97.11581	-1.604	1	2.0	1.0	5.0	0.0	0.0
-4166.667	300.0	100.0	100.0	0	0.0	0.0	0.02	1.0	97.45639	-1.604	1	2.0	1.0	5.0	0.0	0.0
-4166.667	300.0	100.0	100.0	0	0.0	0.0	0.023	1.0	97.760254	-1.954	1	2.0	1.0	5.0	0.0	0.0
-4166.667	300.0	100.0	100.0	0	0.0	0.0	0.027	1.0	97.760254	-2.111	1	2.0	1.0	5.0	0.0	0.0
-4166.667	300.0	100.0	100.0	0	0.0	0.0	0.03	1.0	98.01164	-2.111	1	2.0	1.0	5.0	0.0	0.0
-4166.667	300.0	100.0	100.0	0	0.0	0.0	0.034	1.0	97.3967	-2.392	1	2.0	1.0	5.0	0.0	0.0
-4166.667	300.0	100.0	100.0	0	0.0	0.0	0.037	1.0	97.3967	-2.517	1	2.0	1.0	5.0	0.0	0.0
-4166.667	300.0	100.0	100.0	0	0.0	0.0	0.041	1.0	96.99362	-2.517	1	2.0	1.0	5.0	0.0	0.0
-4166.667	300.0	100.0	100.0	0	0.0	0.0	0.044	1.0	97.27693	-2.743	1	2.0	1.0	5.0	0.0	0.0
-4166.667	300.0	100.0	100.0	0	0.0	0.0	0.048	1.0	97.27693	-2.743	1	2.0	1.0	5.0	0.0	0.0
-4166.667	300.0	100.0	100.0	0	0.0	0.0	0.051	1.0	97.49378	-2.844	1	2.0	1.0	5.0	0.0	0.0
-4166.667	300.0	100.0	100.0	0	0.0	0.0	0.055	1.0	97.49378	-3.025	1	2.0	1.0	5.0	0.0	0.0
-4166.667	300.0	100.0	100.0	0	0.0	0.0	0.058	1.0	96.22585	-3.025	1	2.0	1.0	5.0	0.0	0.0
-4166.667	300.0	100.0	100.0	0	0.0	0.0	0.061	1.0	95.89343	-3.181	1	2.0	1.0	5.0	0.0	0.0
-4166.667	300.0	100.0	100.0	0	0.0	0.0	0.065	1.0	95.25852	-3.251	1	2.0	1.0	5.0	0.0	0.0
-4166.667	300.0	100.0	100.0	0	0.0	0.0	0.068	1.0	95.47399	-3.251	1	2.0	1.0	5.0	0.0	0.0
-4166.667	300.0	100.0	100.0	0	0.0	0.0	0.071	1.0	96.65778	-3.316	1	2.0	1.0	5.0	0.0	0.0
-4166.667	300.0	100.0	100.0	0	0.0	0.0	0.074	1.0	96.65778	-3.316	1	2.0	1.0	5.0	0.0	0.0
-4166.667	300.0	100.0	100.0	0	0.0	0.0	0.077	1.0	95.517456	-3.432	1	2.0	1.0	5.0	0.0	0.0
-4166.667	300.0	100.0	100.0	0	0.0	0.0	0.08	1.0	95.517456	-3.485	1	2.0	1.0	5.0	0.0	0.0
-4166.667	300.0	100.0	100.0	0	0.0	0.0	0.083	1.0	96.9682	-3.485	1	2.0	1.0	5.0	0.0	0.0
-4166.667	300.0	100.0	100.0	0	0.0	0.0	0.085	1.0	97.27086	-3.578	1	2.0	1.0	5.0	0.0	0.0
-4166.667	300.0	100.0	100.0	0	0.0	0.0	0.088	1.0	97.27086	-3.659	1	2.0	1.0	5.0	0.0	0.0
-4166.667	300.0	100.0	100.0	0	0.0	0.0	0.09	1.0	97.51951	-3.659	1	2.0	1.0	5.0	0.0	0.0
-4166.667	300.0	100.0	100.0	0	0.0	0.0	0.092	1.0	97.896614	-3.695	1	2.0	1.0	5.0	0.0	0.0
-4166.667	300.0	100.0	100.0	0	0.0	0.0	0.095	1.0	97.896614	-3.76	1	2.0	1.0	5.0	0.0	0.0
-4166.667	300.0	100.0	100.0	1	0.0	0.0	0.097	1.0	98.134125	-3.76	1	2.0	1.0	5.0	0.0	0.0
-4166.667	300.0	100.0	100.0	1	0.0	0.0	0.099	1.0	98.134125	-3.789	1	2.0	1.0	5.0	0.0	0.0
-4166.667	300.0	100.0	100.0	1	0.0	0.0	0.101	1.0	97.51287	-3.789	1	2.0	1.0	5.0	0.0	0.0
-4166.667	300.0	100.0	100.0	1	0.0	0.0	0.102	1.0	97.31763	-3.841	1	2.0	1.0	5.0	0.0	0.0
-4166.667	300.0	100.0	100.0	1	0.0	0.0	0.104	1.0	97.31763	-3.865	1	2.0	1.0	5.0	0.0	0.0
-4166.667	300.0	100.0	100.0	1	0.0	0.0	0.105	1.0	97.00587	-3.865	1	2.0	1.0	5.0	0.0	0.0
-4166.667	300.0	100.0	100.0	1	0.0	0.0	0.107	1.0	97.572716	-3.906	1	2.0	1.0	5.0	0.0	0.0
-4166.667	300.0	100.0	100.0	1	0.0	0.0	0.108	1.0	97.572716	-3.906	1	2.0	1.0	5.0	0.0	0.0
-4166.667	300.0	100.0	100.0	1	0.0	0.0	0.109	1.0	97.54958	-3.942	1	2.0	1.0	5.0	0.0	0.0
-4166.667	300.0	100.0	100.0	1	0.0	0.0	0.11	1.0	97.54958	-3.958	1	2.0	1.0	5.0	0.0	0.0
-4166.667	300.0	100.0	100.0	1	0.0	0.0	0.111	1.0	97.76014	-3.958	1	2.0	1.0	5.0	0.0	0.0
-4166.667	300.0	100.0	100.0	1	0.0	0.0	0.112	1.0	97.5446	-3.987	1	2.0	1.0	5.0	0.0	0.0
-4166.667	300.0	100.0	100.0	1	0.0	0.0	0.112	1.0	97.5446	-4.0	1	2.0	1.0	5.0	0.0	0.0
-4166.667	300.0	100.0	100.0	1	0.0	0.0	0.113	1.0	97.67943	-4.0	1	2.0	1.0	5.0	0.0	0.0
-4166.667	300.0	100.0	100.0	1	0.0	0.0	0.114	1.0	97.237724	-4.023	1	2.0	1.0	5.0	0.0	0.0
-4166.667	300.0	100.0	100.0	1	0.0	0.0	0.115	1.0	97.237724	-4.023	1	2.0	1.0	5.0	0.0	0.0
-4166.667	300.0	100.0	100.0	1	0.0	0.0	0.115	1.0	97.895035	-4.034	1	2.0	1.0	5.0	0.0	0.0
-4166.667	300.0	100.0	100.0	1	0.0	0.0	0.116	1.0	97.895035	-4.052	1	2.0	1.0	5.0	0.0	0.0
-4166.667	300.0	100.0	100.0	1	0.0	0.0	0.116	1.0	97.88317	-4.052	1	2.0	1.0	5.0	0.0	0.0
-4166.667	300.0	100.0	100.0	1	0.0	0.0	0.117	1.0	97.284836	-4.068	1	2.0	1.0	5.0	0.0	0.0
-4166.667	300.0	100.0	100.0	1	0.0	0.0	0.118	1.0	97.284836	-4.076	1	2.0	1.0	5.0	0.0	0.0
-4166.667	300.0	100.0	100.0	1	0.0	0.0	0.12	1.0	97.29872	-4.076	1	2.0	1.0	5.0	0.0	0.0
-4166.667	300.0	100.0	100.0	1	0.0	0.0	0.121	1.0	97.36045	-4.089	1	2.0	1.0	5.0	0.0	0.0
-4166.667	300.0	100.0	100.0	1	0.0	0.0	0.122	1.0	97.36045	-4.094	1	2.0	1.0	5.0	0.0	0.0
-4166.667	300.0	100.0	100.0	1	0.0	0.0	0.124	1.0	97.970505	-4.094	1	2.0	1.0	5.0	0.0	0.0
-4166.667	300.0	100.0	100.0	1	0.0	0.0	0.125	1.0	97.970505	-4.105	1	2.0	1.0	5.0	0.0	0.0
-4166.667	300.0	100.0	100.0	1	0.0	0.0	0.127	1.0	97.759605	-4.105	1	2.0	1.0	5.0	0.0	0.0
-4166.667	300.0	100.0	100.0	1	0.0	0.0	0.129	1.0	97.22535	-4.109	1	2.0	1.0	5.0	0.0	0.0
-4166.667	300.0	100.0	100.0	1	0.0	0.0	0.131	1.0	97.083694	-4.118	1	2.0	1.0	5.0	0.0	0.0
-4166.667	300.0	100.0	100.0	1	0.0	0.0	0.133	1.0	97.26282	-4.118	1	2.0	1.0	5.0	0.0	0.0
-4166.667	300.0	100.0	100.0	1	0.0	0.0	0.135	1.0	98.09925	-4.121	1	2.0	1.0	5.0	0.0	0.0
-4166.667	300.0	100.0	100.0	1	0.0	0.0	0.138	1.0	98.09925	-4.121	1	2.0	1.0	5.0	0.0	0.0
-4166.667	300.0	100.0	100.0	1	0.0	0.0	0.14	1.0	97.95575	-4.128	1	2.0	1.0	5.0	0.0	0.0
-4166.667	300.0	100.0	100.0	1	0.0	0.0	0.142	1.0	97.95575	-4.134	1	2.0	1.0	5.0	0.0	0.0
-4166.667	300.0	100.0	100.0	1	0.0	0.0	0.145	1.0	98.560455	-4.134	1	2.0	1.0	5.0	0.0	0.0
-4166.667	300.0	100.0	100.0	1	0.0	0.0	0.147	1.0	98.564384	-4.136	1	2.0	1.0	5.0	0.0	0.0
-4166.667	300.0	100.0	100.0	1	0.0	0.0	0.15	1.0	98.93651	-4.141	1	2.0	1.0	5.0	0.0	0.0
-4166.667	300.0	100.0	100.0	1	0.0	0.0	0.152	1.0	98.71751	-4.141	1	2.0	1.0	5.0	0.0	0.0
-4166.667	300.0	100.0	100.0	0	0.0	0.0	0.155	1.0	99.7098	-4.143	1	3.0	1.0	7.0	0.0	0.0
-4166.667	300.0	100.0	100.0	0	0.0	0.0	0.157	1.0	99.7098	-4.143	1	3.0	1.0	7.0	0.0	0.0
0.0	300.0	100.0	100.0	0	0.0	0.0	0.159	1.0	99.360916	-4.147	1	3.0	1.0	0.0	0.0	0.0
0.0	300.0	100.0	100.0	0	0.0	0.0	0.161	1.0	99.360916	-4.15	1	3.0	1.0	0.0	0.0	0.0
0.0	300.0	100.0	100.0	0	0.0	0.0	0.163	1.0	99.15932	-4.15	1	3.0	1.0	0.0	0.0	0.0
0.0	300.0	100.0	100.0	0	0.0	0.0	0.165	1.0	99.22202	-4.152	1	3.0	1.0	0.0	0.0	0.0
0.0	300.0	100.0	100.0	0	0.0	0.0	0.167	1.0	99.22202	-3.585	1	3.0	1.0	0.0	0.0	0.0
0.0	300.0	100.0	100.0	0	0.0	0.0	0.169	1.0	98.39861	-3.585	1	3.0	1.0	0.0	0.0	0.0
0.0	300.0	100.0	100.0	0	0.0	0.0	0.17	1.0	98.544685	-3.332	1	3.0	1.0	0.0	0.0	0.0
0.0	300.0	100.0	100.0	0	0.0	0.0	0.171	1.0	98.544685	-2.877	1	3.0	1.0	0.0	0.0	0.0
0.0	300.0	100.0	100.0	0	0.0	0.0	0.173	1.0	98.093765	-2.877	1	3.0	1.0	0.0	0.0	0.0
0.0	300.0	100.0	100.0	0	0.0	0.0	0.174	1.0	98.093765	-2.673	1	3.0	1.0	0.0	0.0	0.0
0.0	300.0	100.0	100.0	0	0.0	0.0	0.174	1.0	98.27826	-2.673	1	3.0	1.0	0.0	0.0	0.0
0.0	300.0	100.0	100.0	0	0.0	0.0	0.174	1.0	97.874756	-2.308	1	3.0	1.0	0.0	0.0	0.0
0.0	300.0	100.0	100.0	0	0.0	0.0	0.174	1.0	97.874756	-2.145	1	3.0	1.0	0.0	0.0	0.0
0.0	300.0	100.0	100.0	0	0.0	0.0	0.174	1.0	98.138596	-2.145	1	3.0	1.0	0.0	0.0	0.0
0.0	300.0	100.0	100.0	0	0.0	0.0	0.174	1.0	98.20972	-1.852	1	3.0	1.0	0.0	0.0	0.0
0.0	300.0	100.0	100.0	0	0.0	0.0	0.173	1.0	98.20972	-1.6	1	3.0	1.0	0.0	0.0	0.0
0.0	300.0	100.0	100.0	0	0.0	0.0	0.172	0.0	98.995056	-1.6	1	3.0	1.0	14.0	0.0	0.0
0.0	300.0	100.0	100.0	0	0.0	0.0	0.171	0.0	98.995056	-1.486	1	3.0	1.0	14.0	0.0	0.0
0.0	300.0	100.0	100.0	0	0.0	0.0	0.169	0.0	98.4076	-1.486	1	3.0	1.0	0.0	0.0	0.0
0.0	300.0	100.0	100.0	0	0.0	0.0	0.168	0.0	97.50529	-1.283	1	3.0	1.0	0.0	0.0	0.0
0.0	300.0	100.0	100.0	0	0.0	0.0	0.166	0.0	97.50529	-1.193	1	3.0	1.0	0.0	0.0	0.0
0.0	300.0	100.0	100.0	0	0.0	0.0	0.163	0.0	97.74179	-1.193	1	3.0	1.0	0.0	0.0	0.0
0.0	300.0	100.0	100.0	0	0.0	0.0	0.161	0.0	97.12974	-1.03	1	3.0	1.0	0.0	0.0	0.0
0.0	300.0	100.0	100.0	0	0.0	0.0	0.158	0.0	97.12974	-1.03	1	3.0	1.0	0.0	0.0	0.0
0.0	300.0	100.0	100.0	0	0.0	0.0	0.155	0.0	97.62603	-0.957	1	3.0	1.0	0.0	0.0	0.0
0.0	300.0	100.0	100.0	0	0.0	0.0	0.152	0.0	97.62603	-0.826	1	3.0	1.0	0.0	0.0	0.0
0.0	300.0	100.0	100.0	0	0.0	0.0	0.149	0.0	97.991356	-0.826	1	3.0	1.0	0.0	0.0	0.0
0.0	300.0	100.0	100.0	0	0.0	0.0	0.145	0.0	98.00914	-0.713	1	3.0	1.0	0.0	0.0	0.0
0.0	300.0	100.0	100.0	0	0.0	0.0	0.142	0.0	98.00914	-0.663	1	3.0	1.0	0.0	0.0	0.0
0.0	300.0	100.0	100.0	0	0.0	0.0	0.138	0.0	97.61565	-0.663	1	3.0	1.0	0.0	0.0	0.0
0.0	300.0	100.0	100.0	0	0.0	0.0	0.134	0.0	98.04355	-0.572	1	3.0	1.0	0.0	0.0	0.0
0.0	300.0	100.0	100.0	0	0.0	0.0	0.131	0.0	98.04355	-0.532	1	3.0	1.0	0.0	0.0	0.0
0.0	300.0	100.0	100.0	0	0.0	0.0	0.127	0.0	99.08423	-0.532	1	3.0	1.0	0.0	0.0	0.0
0.0	300.0	100.0	100.0	0	0.0	0.0	0.123	0.0	99.08423	-0.459	1	3.0	1.0	0.0	0.0	0.0
0.0	300.0	100.0	100.0	0	0.0	0.0	0.12	0.0	98.97381	-0.459	1	3.0	1.0	0.0	0.0	0.0
0.0	300.0	100.0	100.0	0	0.0	0.0	0.116	0.0	97.76441	-0.396	1	3.0	1.0	0.0	0.0	0.0
0.0	300.0	100.0	100.0	0	0.0	0.0	0.112	0.0	97.76441	-0.368	1	3.0	1.0	0.0	0.0	0.0
0.0	300.0	100.0	100.0	0	0.0	0.0	0.108	0.0	97.532974	-0.368	1	3.0	1.0	0.0	0.0	0.0
0.0	300.0	100.0	100.0	0	0.0	0.0	0.105	0.0	96.58453	-0.318	1	3.0	1.0	0.0	0.0	0.0
0.0	300.0	100.0	100.0	0	0.0	0.0	0.101	0.0	96.58453	-0.295	1	3.0	1.0	0.0	0.0	0.0
0.0	300.0	100.0	100.0	0	0.0	0.0	0.097	0.0	96.050934	-0.295	1	3.0	1.0	0.0	0.0	0.0
0.0	300.0	100.0	100.0	0	0.0	0.0	0.093	0.0	96.050934	-0.255	1	3.0	1.0	0.0	0.0	0.0
0.0	300.0	100.0	100.0	0	0.0	0.0	0.09	0.0	96.24464	-0.255	1	3.0	1.0	0.0	0.0	0.0
0.0	300.0	100.0	100.0	0	0.0	0.0	0.086	0.0	96.53678	-0.236	1	3.0	1.0	0.0	0.0	0.0
0.0	300.0	100.0	100.0	0	0.0	0.0	0.082	0.0	96.53678	-0.22	1	3.0	1.0	0.0	0.0	0.0
0.0	300.0	100.0	100.0	0	0.0	0.0	0.079	0.0	97.6651	-0.22	1	3.0	1.0	0.0	0.0	0.0
0.0	300.0	100.0	100.0	0	0.0	0.0	0.076	0.0	96.45372	-0.189	1	3.0	1.0	0.0	0.0	0.0
0.0	300.0	100.0	100.0	0	0.0	0.0	0.072	0.0	96.45372	-0.163	1	3.0	1.0	0.0	0.0	0.0
0.0	300.0	100.0	100.0	0	0.0	0.0	0.068	0.0	98.05256	-0.163	1	3.0	1.0	0.0	0.0	0.0
0.0	300.0	100.0	100.0	0	0.0	0.0	0.065	0.0	98.05256	-0.152	1	3.0	1.0	0.0	0.0	0.0
0.0	300.0	100.0	100.0	0	0.0	0.0	0.062	0.0	97.576584	-0.152	1	3.0	1.0	0.0	0.0	0.0
0.0	300.0	100.0	100.0	0	0.0	0.0	0.059	0.0	96.99257	-0.131	1	3.0	1.0	0.0	0.0	0.0
0.0	300.0	100.0	100.0	0	0.0	0.0	0.055	0.0	96.99257	-0.121	1	3.0	1.0	0.0	0.0	0.0
0.0	300.0	100.0	100.0	0	0.0	0.0	0.052	0.0	98.46628	-0.121	1	3.0	1.0	0.0	0.0	0.0
0.0	300.0	100.0	100.0	0	0.0	0.0	0.049	0.0	98.73894	-0.105	1	3.0	1.0	0.0	0.0	0.0
0.0	300.0	100.0	100.0	0	0.0	0.0	0.046	0.0	98.73894	-0.09	1	3.0	1.0	0.0	0.0	0.0
0.0	300.0	100.0	100.0	0	0.0	0.0	0.043	0.0	98.36223	-0.09	1	3.0	1.0	0.0	0.0	0.0
0.0	300.0	100.0	100.0	0	0.0	0.0	0.04	0.0	98.36223	-0.084	1	3.0	1.0	0.0	0.0	0.0
0.0	300.0	100.0	100.0	0	0.0	0.0	0.037	0.0	98.307495	-0.084	1	3.0	1.0	0.0	0.0	0.0
0.0	300.0	100.0	100.0	0	0.0	0.0	0.034	0.0	98.87967	-0.072	1	3.0	1.0	0.0	0.0	0.0
0.0	300.0	100.0	100.0	0	0.0	0.0	0.031	0.0	98.87967	-0.067	1	3.0	1.0	0.0	0.0	0.0
0.0	300.0	100.0	100.0	0	0.0	0.0	0.028	0.0	97.765305	-0.067	1	3.0	1.0	0.0	0.0	0.0
0.0	300.0	100.0	100.0	0	0.0	0.0	0.026	0.0	98.26433	-0.058	1	3.0	1.0	0.0	0.0	0.0
0.0	300.0	100.0	100.0	0	0.0	0.0	0.023	0.0	98.26433	-0.053	1	3.0	1.0	0.0	0.0	0.0
0.0	300.0	100.0	100.0	0	0.0	0.0	0.021	0.0	98.39486	-0.053	1	3.0	1.0	0.0	0.0	0.0
0.0	300.0	100.0	100.0	0	0.0	0.0	0.018	0.0	98.39486	-0.046	1	3.0	1.0	0.0	0.0	0.0
0.0	300.0	100.0	100.0	0	0.0	0.0	0.016	0.0	97.97417	-0.046	1	3.0	1.0	0.0	0.0	0.0
0.0	300.0	100.0	100.0	0	0.0	0.0	0.013	0.0	98.39395	-0.039	1	3.0	1.0	0.0	0.0	0.0
0.0	300.0	100.0	100.0	0	0.0	0.0	0.011	0.0	98.39395	-0.037	1	3.0	1.0	0.0	0.0	0.0
0.0	300.0	100.0	100.0	0	0.0	0.0	0.008	0.0	98.45964	-0.037	1	3.0	1.0	0.0	0.0	0.0
0.0	300.0	100.0	100.0	0	0.0	0.0	0.006	0.0	98.482796	-0.031	1	3.0	1.0	0.0	0.0	0.0
0.0	300.0	100.0	100.0	0	0.0	0.0	0.004	0.0	98.482796	-0.029	1	3.0	1.0	0.0	0.0	0.0
0.0	300.0	100.0	100.0	0	0.0	0.0	0.002	0.0	97.45177	-0.029	1	3.0	1.0	0.0	0.0	0.0
0.0	300.0	100.0	100.0	0	0.0	0.0	0.0	0.0	97.15834	-0.025	1	3.0	1.0	0.0	0.0	0.0
0.0	300.0	100.0	100.0	0	0.0	0.0	-0.001	0.0	97.610825	-0.025	1	3.0	1.0	0.0	0.0	0.0
0.0	300.0	100.0	100.0	0	0.0	0.0	-0.004	0.0	98.4613	-0.023	1	3.0	1.0	0.0	0.0	0.0
0.0	300.0	100.0	100.0	0	0.0	0.0	-0.006	0.0	98.4613	-0.02	1	3.0	1.0	0.0	0.0	0.0
0.0	300.0	100.0	100.0	0	0.0	0.0	-0.008	0.0	97.72297	-0.02	1	3.0	1.0	0.0	0.0	0.0
0.0	300.0	100.0	100.0	0	0.0	0.0	-0.01	0.0	97.61199	-0.017	1	3.0	1.0	0.0	0.0	0.0
0.0	300.0	100.0	100.0	0	0.0	0.0	-0.012	0.0	97.61199	-0.015	1	3.0	1.0	0.0	0.0	0.0
0.0	300.0	100.0	100.0	0	0.0	0.0	-0.014	0.0	97.785095	-0.015	1	3.0	1.0	0.0	0.0	0.0
0.0	300.0	100.0	100.0	0	0.0	0.0	-0.017	0.0	97.785095	-0.014	1	3.0	1.0	0.0	0.0	0.0
0.0	300.0	100.0	100.0	0	0.0	0.0	-0.019	0.0	97.95806	-0.014	1	3.0	1.0	0.0	0.0	0.0
0.0	300.0	100.0	100.0	0	0.0	0.0	-0.021	0.0	97.22708	-0.012	1	3.0	1.0	0.0	0.0	0.0
0.0	300.0	100.0	100.0	0	0.0	0.0	-0.023	0.0	97.456795	-0.01	1	3.0	1.0	0.0	0.0	0.0
0.0	300.0	100.0	100.0	0	0.0	0.0	-0.025	0.0	97.16712	-0.01	1	3.0	1.0	0.0	0.0	0.0
0.0	300.0	100.0	100.0	0	0.0	0.0	-0.028	0.0	97.7843	-0.009	1	3.0	1.0	0.0	0.0	0.0
0.0	300.0	100.0	100.0	0	0.0	0.0	-0.03	0.0	97.7843	-0.008	1	3.0	1.0	0.0	0.0	0.0
0.0	300.0	100.0	100.0	0	0.0	0.0	-0.032	0.0	97.96556	-0.008	1	3.0	1.0	0.0	0.0	0.0
0.0	300.0	100.0	100.0	0	0.0	0.0	-0.035	0.0	97.96556	-0.007	1	3.0	1.0	0.0	0.0	0.0
0.0	300.0	100.0	100.0	0	0.0	0.0	-0.037	0.0	98.55479	-0.007	1	3.0	1.0	0.0	0.0	0.0
0.0	300.0	100.0	100.0	0	0.0	0.0	-0.039	0.0	98.96558	-0.006	1	3.0	1.0	0.0	0.0	0.0
0.0	300.0	100.0	100.0	0	0.0	0.0	-0.042	0.0	98.96558	-0.005	1	3.0	1.0	0.0	0.0	0.0
0.0	300.0	100.0	100.0	0	0.0	0.0	-0.044	0.0	99.09796	-0.005	1	3.0	1.0	0.0	0.0	0.0
0.0	300.0	100.0	100.0	0	0.0	0.0	-0.046	0.0	99.57444	-0.005	1	3.0	1.0	0.0	0.0	0.0
0.0	300.0	100.0	100.0	0	0.0	0.0	-0.047	0.0	98.955826	-0.004	1	3.0	1.0	0.0	0.0	0.0
0.0	300.0	100.0	100.0	0	0.0	0.0	-0.049	0.0	99.389885	-0.004	1	3.0	1.0	0.0	0.0	0.0
0.0	300.0	100.0	100.0	0	0.0	0.0	-0.05	0.0	99.389885	-0.003	1	3.0	1.0	0.0	0.0	0.0
0.0	300.0	100.0	100.0	0	0.0	0.0	-0.051	0.0	99.37817	-0.003	1	3.0	1.0	0.0	0.0	0.0
0.0	300.0	100.0	100.0	0	0.0	0.0	-0.052	0.0	99.96161	-0.003	1	3.0	1.0	0.0	0.0	0.0
0.0	300.0	100.0	100.0	0	0.0	0.0	-0.052	0.0	99.96161	-0.002	1	3.0	1.0	0.0	0.0	0.0
0.0	300.0	100.0	100.0	0	0.0	0.0	-0.052	0.0	98.44458	-0.002	1	3.0	1.0	0.0	0.0	0.0
0.0	300.0	100.0	100.0	0	0.0	0.0	-0.052	0.0	97.96588	-0.002	1	3.0	1.0	0.0	0.0	0.0
0.0	300.0	100.0	100.0	0	0.0	0.0	-0.051	0.0	97.96588	-0.001	1	3.0	1.0	0.0	0.0	0.0
0.0	300.0	100.0	100.0	0	0.0	0.0	-0.051	0.0	98.1792	-0.001	1	3.0	1.0	2.0	0.0	0.0
0.0	300.0	100.0	100.0	0	0.0	0.0	-0.05	0.0	98.848564	-0.001	1	3.0	1.0	3.0	0.0	0.0
0.0	300.0	100.0	100.0	0	0.0	0.0	-0.048	0.0	98.432846	-0.001	1	3.0	1.0	3.0	0.0	0.0
-2777.7778	200.0	100.0	100.0	0	0.0	0.0	-0.046	0.0	98.99843	-0.001	1	3.0	1.0	3.0	0.0	0.0
-2777.7778	200.0	100.0	100.0	0	0.0	0.0	-0.044	0.0	98.99843	-0.001	1	3.0	1.0	3.0	0.0	0.0
-2777.7778	200.0	100.0	100.0	0	0.0	0.0	-0.042	0.0	99.14477	-0.001	1	3.0	1.0	3.0	0.0	0.0
-2777.7778	200.0	100.0	100.0	0	0.0	0.0	-0.04	0.0	99.16712	-0.197	1	3.0	1.0	3.0	0.0	0.0
-2777.7778	200.0	100.0	100.0	0	0.0	0.0	-0.038	0.0	99.16712	-0.549	1	3.0	1.0	3.0	0.0	0.0
-2777.7778	200.0	100.0	100.0	0	0.0	0.0	-0.036	0.0	99.17064	-0.549	1	3.0	1.0	3.0	0.0	0.0
-2777.7778	200.0	100.0	100.0	0	0.0	0.0	-0.033	0.0	99.53494	-0.707	1	3.0	1.0	3.0	0.0	0.0
-2777.7778	200.0	100.0	100.0	0	0.0	0.0	-0.031	0.0	99.086876	-0.707	1	3.0	1.0	3.0	0.0	0.0
-2777.7778	200.0	100.0	100.0	0	0.0	0.0	-0.028	0.0	98.87968	-0.99	1	3.0	1.0	3.0	0.0	0.0
-2777.7778	200.0	100.0	100.0	0	0.0	0.0	-0.025	0.0	98.87968	-1.116	1	3.0	1.0	3.0	0.0	0.0
-2777.7778	200.0	100.0	100.0	0	0.0	0.0	-0.023	0.0	99.12886	-1.116	1	3.0	1.0	3.0	0.0	0.0
-2777.7778	200.0	100.0	100.0	0	0.0	0.0	-0.02	0.0	99.15679	-1.343	1	3.0	1.0	3.0	0.0	0.0
-2777.7778	200.0	100.0	100.0	0	0.0	0.0	-0.018	0.0	99.15679	-1.539	1	3.0	1.0	3.0	0.0	0.0
-2777.7778	200.0	100.0	100.0	0	0.0	0.0	-0.015	0.0	98.3807	-1.539	1	3.0	1.0	3.0	0.0	0.0
-2777.7778	200.0	100.0	100.0	0	0.0	0.0	-0.012	0.0	99.08788	-1.627	1	3.0	1.0	3.0	0.0	0.0
-2777.7778	200.0	100.0	100.0	0	0.0	0.0	-0.01	0.0	99.08788	-1.627	1	3.0	1.0	3.0	0.0	0.0
-2777.7778	200.0	100.0	100.0	0	0.0	0.0	-0.007	0.0	98.53218	-1.784	1	3.0	1.0	5.0	0.0	0.0
-2777.7778	200.0	100.0	100.0	0	0.0	0.0	-0.005	0.0	98.53218	-1.854	1	3.0	1.0	5.0	0.0	0.0
-2777.7778	200.0	100.0	100.0	0	0.0	0.0	-0.002	0.0	99.86622	-1.854	1	3.0	1.0	5.0	0.0	0.0
-2777.7778	200.0	100.0	100.0	0	0.0	0.0	0.0	0.0	99.15114	-1.98	1	3.0	1.0	5.0	0.0	0.0
-2777.7778	200.0	100.0	100.0	0	0.0	0.0	0.002	0.0	99.15114	-2.089	1	3.0	1.0	5.0	0.0	0.0
-2777.7778	200.0	100.0	100.0	0	0.0	0.0	0.004	0.0	99.48534	-2.089	1	3.0	1.0	5.0	0.0	0.0
-2777.7778	200.0	100.0	100.0	0	0.0	0.0	0.007	0.0	99.520546	-2.138	1	3.0	1.0	5.0	0.0	0.0
-2777.7778	200.0	100.0	100.0	0	0.0	0.0	0.01	0.0	99.520546	-2.138	1	3.0	1.0	5.0	0.0	0.0
-2777.7778	200.0	100.0	100.0	0	0.0	0.0	0.012	0.0	99.36609	-2.226	1	3.0	1.0	5.0	0.0	0.0
-2777.7778	200.0	100.0	100.0	0	0.0	0.0	0.015	0.0	99.36609	-2.265	1	3.0	1.0	5.0	0.0	0.0
-2777.7778	200.0	100.0	100.0	0	0.0	0.0	0.017	0.0	100.28599	-2.265	1	3.0	1.0	5.0	0.0	0.0
-2777.7778	200.0	100.0	100.0	0	0.0	0.0	0.02	0.0	99.51603	-2.335	1	3.0	1.0	5.0	0.0	0.0
-2777.7778	200.0	100.0	100.0	0	0.0	0.0	0.023	0.0	99.51603	-2.396	1	3.0	1.0	5.0	0.0	0.0
-2777.7778	200.0	100.0	100.0	0	0.0	0.0	0.026	0.0	99.72545	-2.396	1	3.0	1.0	5.0	0.0	0.0
-2777.7778	200.0	100.0	100.0	0	0.0	0.0	0.028	0.0	99.38044	-2.423	1	3.0	1.0	5.0	0.0	0.0
-2777.7778	200.0	100.0	100.0	0	0.0	0.0	0.031	0.0	99.38044	-2.423	1	3.0	1.0	5.0	0.0	0.0
-2777.7778	200.0	100.0	100.0	0	0.0	0.0	0.034	0.0	98.609665	-2.471	1	3.0	1.0	5.0	0.0	0.0
-2777.7778	200.0	100.0	100.0	0	0.0	0.0	0.036	0.0	98.609665	-2.493	1	3.0	1.0	5.0	0.0	0.0
-2777.7778	200.0	100.0	100.0	0	0.0	0.0	0.039	0.0	97.95858	-2.493	1	3.0	1.0	5.0	0.0	0.0
-2777.7778	200.0	100.0	100.0	0	0.0	0.0	0.042	0.0	99.12026	-2.532	1	3.0	1.0	5.0	0.0	0.0
-2777.7778	200.0	100.0	100.0	0	0.0	0.0	0.045	0.0	99.12026	-2.55	1	3.0	1.0	5.0	0.0	0.0
-2777.7778	200.0	100.0	100.0	0	0.0	0.0	0.048	0.0	98.754776	-2.55	1	3.0	1.0	5.0	0.0	0.0
-2777.7778	200.0	100.0	100.0	0	0.0	0.0	0.05	0.0	99.46589	-2.581	1	3.0	1.0	5.0	0.0	0.0
-2777.7778	200.0	100.0	100.0	0	0.0	0.0	0.053	0.0	99.46589	-2.581	1	3.0	1.0	5.0	0.0	0.0
-2777.7778	200.0	100.0	100.0	0	0.0	0.0	0.056	0.0	98.28006	-2.595	1	3.0	1.0	5.0	0.0	0.0
-2777.7778	200.0	100.0	100.0	0	0.0	0.0	0.059	0.0	98.28006	-2.62	1	3.0	1.0	5.0	0.0	0.0
-2777.7778	200.0	100.0	100.0	0	0.0	0.0	0.062	0.0	98.3042	-2.62	1	3.0	1.0	5.0	0.0	0.0
-2777.7778	200.0	100.0	100.0	0	0.0	0.0	0.065	0.0	97.979965	-2.642	1	3.0	1.0	5.0	0.0	0.0
-2777.7778	200.0	100.0	100.0	0	0.0	0.0	0.068	0.0	97.979965	-2.652	1	3.0	1.0	5.0	0.0	0.0
-2777.7778	200.0	100.0	100.0	0	0.0	0.0	0.07	0.0	98.05336	-2.652	1	3.0	1.0	5.0	0.0	0.0
-2777.7778	200.0	100.0	100.0	0	0.0	0.0	0.073	0.0	98.17291	-2.669	1	3.0	1.0	5.0	0.0	0.0
-2777.7778	200.0	100.0	100.0	0	0.0	0.0	0.076	0.0	98.17291	-2.669	1	3.0	1.0	5.0	0.0	0.0
-2777.7778	200.0	100.0	100.0	0	0.0	0.0	0.079	0.0	99.48082	-2.677	1	3.0	1.0	5.0	0.0	0.0
-2777.7778	200.0	100.0	100.0	0	0.0	0.0	0.081	0.0	99.48082	-2.691	1	3.0	1.0	5.0	0.0	0.0
-2777.7778	200.0	100.0	100.0	0	0.0	0.0	0.084	0.0	98.97402	-2.691	1	3.0	1.0	5.0	0.0	0.0
-2777.7778	200.0	100.0	100.0	0	0.0	0.0	0.087	0.0	99.35515	-2.703	1	3.0	1.0	5.0	0.0	0.0
-2777.7778	200.0	100.0	100.0	0	0.0	0.0	0.089	0.0	99.35515	-2.708	1	3.0	1.0	5.0	0.0	0.0
-2777.7778	200.0	100.0	100.0	0	0.0	0.0	0.092	0.0	98.298584	-2.708	1	3.0	1.0	5.0	0.0	0.0
-2777.7778	200.0	100.0	100.0	0	0.0	0.0	0.094	0.0	97.459274	-2.718	1	3.0	1.0	5.0	0.0	0.0
-2777.7778	200.0	100.0	100.0	0	0.0	0.0	0.097	0.0	97.459274	-2.722	1	3.0	1.0	5.0	0.0	0.0
-2777.7778	200.0	100.0	100.0	0	0.0	0.0	0.099	0.0	96.98048	-2.722	1	3.0	1.0	5.0	0.0	0.0
-2777.7778	200.0	100.0	100.0	0	0.0	0.0	0.102	0.0	96.98048	-2.73	1	3.0	1.0	5.0	0.0	0.0
-2777.7778	200.0	100.0	100.0	0	0.0	0.0	0.104	0.0	97.80116	-2.73	1	3.0	1.0	5.0	0.0	0.0
-2777.7778	200.0	100.0	100.0	0	0.0	0.0	0.107	0.0	97.8071	-2.734	1	3.0	1.0	5.0	0.0	0.0
-2777.7778	200.0	100.0	100.0	0	0.0	0.0	0.109	0.0	98.24192	-2.74	1	3.0	1.0	5.0	0.0	0.0
-2777.7778	200.0	100.0	100.0	0	0.0	0.0	0.111	0.0	97.41795	-2.74	1	3.0	1.0	5.0	0.0	0.0
-2777.7778	200.0	100.0	100.0	0	0.0	0.0	0.114	0.0	96.813545	-2.743	1	3.0	1.0	5.0	0.0	0.0
-2777.7778	200.0	100.0	100.0	0	0.0	0.0	0.116	0.0	96.813545	-2.743	1	3.0	1.0	5.0	0.0	0.0
-2777.7778	200.0	100.0	100.0	0	0.0	0.0	0.118	0.0	96.69255	-2.748	1	3.0	1.0	5.0	0.0	0.0
-2777.7778	200.0	100.0	100.0	0	0.0	0.0	0.121	0.0	96.69255	-2.75	1	3.0	1.0	5.0	0.0	0.0
-2777.7778	200.0	100.0	100.0	0	0.0	0.0	0.123	0.0	95.97743	-2.75	1	3.0	1.0	5.0	0.0	0.0
-2777.7778	200.0	100.0	100.0	0	0.0	0.0	0.125	0.0	95.748985	-2.754	1	3.0	1.0	5.0	0.0	0.0
-2777.7778	200.0	100.0	100.0	0	0.0	0.0	0.127	0.0	95.748985	-2.756	1	3.0	1.0	5.0	0.0	0.0
-2777.7778	200.0	100.0	100.0	0	0.0	0.0	0.13	0.0	95.88179	-2.756	1	3.0	1.0	5.0	0.0	0.0
-2777.7778	200.0	100.0	100.0	0	0.0	0.0	0.132	0.0	96.44441	-2.76	1	3.0	1.0	5.0	0.0	0.0
-2777.7778	200.0	100.0	100.0	0	0.0	0.0	0.134	0.0	96.44441	-2.76	1	3.0	1.0	5.0	0.0	0.0
-2777.7778	200.0	100.0	100.0	0	0.0	0.0	0.137	0.0	96.8872	-2.76	1	3.0	1.0	5.0	0.0	0.0
-2777.7778	200.0	100.0	100.0	0	0.0	0.0	0.139	0.0	96.8872	-2.763	1	3.0	1.0	5.0	0.0	0.0
-2777.7778	200.0	100.0	100.0	0	0.0	0.0	0.141	0.0	96.716515	-2.763	1	3.0	1.0	5.0	0.0	0.0
-2777.7778	200.0	100.0	100.0	0	0.0	0.0	0.143	0.0	97.16553	-2.765	1	3.0	1.0	5.0	0.0	0.0
-2777.7778	200.0	100.0	100.0	0	0.0	0.0	0.145	0.0	97.16553	-2.766	1	3.0	1.0	5.0	0.0	0.0
-2777.7778	200.0	100.0	100.0	0	0.0	0.0	0.147	0.0	96.747375	-2.766	1	3.0	1.0	5.0	0.0	0.0
-2777.7778	200.0	100.0	100.0	0	0.0	0.0	0.15	0.0	97.628876	-2.768	1	3.0	1.0	5.0	0.0	0.0
-2777.7778	200.0	100.0	100.0	0	0.0	0.0	0.152	0.0	97.628876	-2.769	1	3.0	1.0	5.0	0.0	0.0
-2777.7778	200.0	100.0	100.0	0	0.0	0.0	0.154	0.0	97.9475	-2.769	1	3.0	1.0	6.0	0.0	0.0
-2777.7778	200.0	100.0	100.0	0	0.0	0.0	0.156	0.0	97.79697	-2.77	1	3.0	1.0	6.0	0.0	0.0
0.0	200.0	100.0	100.0	0	0.0	0.0	0.158	0.0	97.31884	-2.77	1	2.0	1.0	0.0	0.0	1.0
0.0	200.0	100.0	100.0	0	0.0	0.0	0.16	0.0	97.745026	-2.771	1	2.0	1.0	0.0	0.0	1.0
0.0	200.0	100.0	100.0	0	0.0	0.0	0.162	0.0	97.745026	-2.772	1	2.0	1.0	0.0	0.0	1.0
0.0	200.0	100.0	100.0	0	0.0	0.0	0.164	0.0	98.50886	-2.772	1	2.0	1.0	0.0	0.0	1.0
0.0	200.0	100.0	100.0	0	0.0	0.0	0.166	0.0	98.252716	-2.576	1	2.0	1.0	0.0	0.0	1.0
0.0	200.0	100.0	100.0	0	0.0	0.0	0.167	0.0	98.252716	-2.576	1	2.0	1.0	0.0	0.0	1.0
0.0	200.0	100.0	100.0	0	0.0	0.0	0.169	0.0	98.4486	-2.224	1	2.0	1.0	0.0	0.0	1.0
0.0	200.0	100.0	100.0	0	0.0	0.0	0.17	0.0	98.60212	-1.921	1	2.0	1.0	0.0	0.0	1.0
0.0	200.0	100.0	100.0	0	0.0	0.0	0.172	0.0	97.99678	-1.921	1	2.0	1.0	0.0	0.0	1.0
0.0	200.0	100.0	100.0	0	0.0	0.0	0.173	0.0	98.13991	-1.785	1	2.0	1.0	0.0	0.0	1.0
0.0	200.0	100.0	100.0	0	0.0	0.0	0.174	0.0	98.13991	-1.541	1	2.0	1.0	0.0	0.0	1.0
0.0	200.0	100.0	100.0	0	0.0	0.0	0.175	0.0	99.03132	-1.541	1	2.0	1.0	0.0	0.0	1.0
0.0	200.0	100.0	100.0	0	0.0	0.0	0.177	0.0	97.9555	-1.432	1	2.0	1.0	0.0	0.0	1.0
0.0	200.0	100.0	100.0	0	0.0	0.0	0.178	0.0	97.9555	-1.237	1	2.0	1.0	0.0	0.0	1.0
0.0	200.0	100.0	100.0	0	0.0	0.0	0.179	0.0	98.47669	-1.237	1	2.0	1.0	0.0	0.0	1.0
0.0	200.0	100.0	100.0	0	0.0	0.0	0.18	0.0	98.47669	-1.149	1	2.0	1.0	0.0	0.0	1.0
0.0	200.0	100.0	100.0	0	0.0	0.0	0.18	0.0	97.533264	-1.149	1	2.0	1.0	0.0	0.0	1.0
0.0	200.0	100.0	100.0	0	0.0	0.0	0.181	0.0	98.14018	-0.992	1	2.0	1.0	0.0	0.0	1.0
0.0	200.0	100.0	100.0	0	0.0	0.0	0.182	0.0	98.14018	-0.922	1	2.0	1.0	0.0	0.0	1.0
0.0	200.0	100.0	100.0	0	0.0	0.0	0.183	0.0	98.05877	-0.922	1	2.0	1.0	0.0	0.0	1.0
0.0	200.0	100.0	100.0	0	0.0	0.0	0.183	0.0	97.48959	-0.796	1	2.0	1.0	0.0	0.0	1.0
0.0	200.0	100.0	100.0	0	0.0	0.0	0.184	0.0	97.908195	-0.687	1	2.0	1.0	0.0	0.0	1.0
0.0	200.0	100.0	100.0	0	0.0	0.0	0.184	0.0	97.201515	-0.687	1	2.0	1.0	0.0	0.0	1.0
0.0	200.0	100.0	100.0	0	0.0	0.0	0.184	0.0	97.201515	-0.638	1	2.0	1.0	0.0	0.0	1.0
0.0	200.0	100.0	100.0	0	0.0	0.0	0.184	0.0	95.97787	-0.638	1	2.0	1.0	0.0	0.0	1.0
0.0	200.0	100.0	100.0	0	0.0	0.0	0.184	0.0	96.02922	-0.552	1	2.0	1.0	0.0	0.0	1.0
0.0	200.0	100.0	100.0	0	0.0	0.0	0.184	0.0	96.02922	-0.512	1	2.0	1.0	0.0	0.0	1.0
0.0	200.0	100.0	100.0	0	0.0	0.0	0.183	0.0	95.990036	-0.512	1	2.0	1.0	8.0	0.0	1.0
0.0	200.0	100.0	100.0	0	0.0	0.0	0.182	1.0	96.713326	-0.442	1	2.0	1.0	10.0	0.0	1.0
0.0	200.0	100.0	100.0	0	0.0	0.0	0.181	1.0	96.713326	-0.411	1	2.0	1.0	10.0	0.0	1.0
5555.5557	400.0	100.0	100.0	0	0.0	0.0	0.18	1.0	97.59438	-0.411	1	2.0	1.0	10.0	0.0	1.0
5555.5557	400.0	100.0	100.0	0	0.0	0.0	0.178	1.0	97.59438	-0.354	1	2.0	1.0	10.0	0.0	1.0
5555.5557	400.0	100.0	100.0	0	0.0	0.0	0.177	1.0	97.74291	-0.354	1	2.0	1.0	10.0	0.0	1.0
5555.5557	400.0	100.0	100.0	0	0.0	0.0	0.175	1.0	96.23044	0.084	1	2.0	1.0	10.0	0.0	1.0
5555.5557	400.0	100.0	100.0	0	0.0	0.0	0.173	1.0	96.23044	0.472	1	2.0	1.0	10.0	0.0	1.0
5555.5557	400.0	100.0	100.0	0	0.0	0.0	0.171	1.0	96.08541	0.472	1	2.0	1.0	10.0	0.0	1.0
5555.5557	400.0	100.0	100.0	0	0.0	0.0	0.168	1.0	96.713005	0.831	1	2.0	1.0	10.0	0.0	1.0
5555.5557	400.0	100.0	100.0	0	0.0	0.0	0.166	1.0	96.713005	1.477	1	2.0	1.0	10.0	0.0	1.0
5555.5557	400.0	100.0	100.0	0	0.0	0.0	0.164	1.0	97.60493	1.477	1	2.0	1.0	10.0	0.0	1.0
5555.5557	400.0	100.0	100.0	0	0.0	0.0	0.161	1.0	97.60493	2.034	1	2.0	1.0	10.0	0.0	1.0
5555.5557	400.0	100.0	100.0	0	0.0	0.0	0.159	1.0	96.5546	2.034	1	2.0	1.0	10.0	0.0	1.0
5555.5557	400.0	100.0	100.0	0	0.0	0.0	0.156	1.0	97.087585	2.283	1	2.0	1.0	10.0	0.0	1.0
5555.5557	400.0	100.0	100.0	0	0.0	0.0	0.153	1.0	97.86531	2.73	1	2.0	1.0	10.0	0.0	1.0
5555.5557	400.0	100.0	100.0	0	0.0	0.0	0.15	1.0	96.99225	2.73	1	2.0	1.0	12.0	0.0	1.0
5555.5557	400.0	100.0	100.0	0	0.0	0.0	0.147	1.0	97.26895	2.93	1	2.0	1.0	12.0	0.0	1.0
5555.5557	400.0	100.0	100.0	0	0.0	0.0	0.144	1.0	97.26895	3.289	1	2.0	1.0	12.0	0.0	1.0
5555.5557	400.0	100.0	100.0	0	0.0	0.0	0.14	1.0	98.095474	3.289	1	2.0	1.0	12.0	0.0	1.0
5555.5557	400.0	100.0	100.0	0	0.0	0.0	0.137	1.0	98.095474	3.599	1	2.0	1.0	12.0	0.0	1.0
5555.5557	400.0	100.0	100.0	0	0.0	0.0	0.134	1.0	97.12332	3.599	1	2.0	1.0	12.0	0.0	1.0
5555.5557	400.0	100.0	100.0	0	0.0	0.0	0.131	1.0	98.00416	3.738	1	2.0	1.0	12.0	0.0	1.0
5555.5557	400.0	100.0	100.0	0	0.0	0.0	0.127	1.0	98.00416	3.987	1	2.0	1.0	12.0	0.0	1.0
5555.5557	400.0	100.0	100.0	0	0.0	0.0	0.124	1.0	97.652565	3.987	1	2.0	1.0	12.0	0.0	1.0
5555.5557	400.0	100.0	100.0	0	0.0	0.0	0.121	1.0	97.836464	4.098	1	2.0	1.0	12.0	0.0	1.0
5555.5557	400.0	100.0	100.0	0	0.0	0.0	0.118	1.0	97.836464	4.098	1	2.0	1.0	12.0	0.0	1.0
5555.5557	400.0	100.0	100.0	0	0.0	0.0	0.115	1.0	98.5983	4.299	1	2.0	1.0	12.0	0.0	1.0
5555.5557	400.0	100.0	100.0	0	0.0	0.0	0.112	1.0	98.5983	4.387	1	2.0	1.0	12.0	0.0	1.0
5555.5557	400.0	100.0	100.0	0	0.0	0.0	0.109	1.0	97.97893	4.387	1	2.0	1.0	12.0	0.0	1.0
5555.5557	400.0	100.0	100.0	0	0.0	0.0	0.106	1.0	97.484825	4.547	1	2.0	1.0	12.0	0.0	1.0
5555.5557	400.0	100.0	100.0	0	0.0	0.0	0.102	1.0	97.484825	4.62	1	2.0	1.0	12.0	0.0	1.0
5555.5557	400.0	100.0	100.0	0	0.0	0.0	0.099	1.0	97.767525	4.62	1	2.0	1.0	12.0	0.0	1.0
5555.5557	400.0	100.0	100.0	0	0.0	0.0	0.096	1.0	97.656166	4.747	1	2.0	1.0	12.0	0.0	1.0
5555.5557	400.0	100.0	100.0	0	0.0	0.0	0.094	1.0	97.656166	4.805	1	2.0	1.0	12.0	0.0	1.0
5555.5557	400.0	100.0	100.0	0	0.0	0.0	0.091	1.0	97.24545	4.805	1	2.0	1.0	12.0	0.0	1.0
5555.5557	400.0	100.0	100.0	0	0.0	0.0	0.088	1.0	97.24545	4.909	1	2.0	1.0	12.0	0.0	1.0
5555.5557	400.0	100.0	100.0	0	0.0	0.0	0.086	1.0	96.15045	4.909	1	2.0	1.0	12.0	0.0	1.0
5555.5557	400.0	100.0	100.0	0	0.0	0.0	0.083	1.0	97.1096	4.997	1	2.0	1.0	12.0	0.0	1.0
5555.5557	400.0	100.0	100.0	0	0.0	0.0	0.081	1.0	97.1096	5.037	1	2.0	1.0	12.0	0.0	1.0
5555.5557	400.0	100.0	100.0	0	0.0	0.0	0.078	1.0	97.40215	5.037	1	2.0	1.0	12.0	0.0	1.0
5555.5557	400.0	100.0	100.0	0	0.0	0.0	0.076	1.0	98.15876	5.11	1	2.0	1.0	12.0	0.0	1.0
5555.5557	400.0	100.0	100.0	0	0.0	0.0	0.074	1.0	98.15876	5.141	1	2.0	1.0	12.0	0.0	1.0
5555.5557	400.0	100.0	100.0	0	0.0	0.0	0.071	1.0	98.37158	5.141	1	2.0	1.0	12.0	0.0	1.0
5555.5557	400.0	100.0	100.0	0	0.0	0.0	0.069	1.0	98.37158	5.198	1	2.0	1.0	12.0	0.0	1.0
5555.5557	400.0	100.0	100.0	0	0.0	0.0	0.066	1.0	98.40617	5.198	1	2.0	1.0	12.0	0.0	1.0
5555.5557	400.0	100.0	100.0	0	0.0	0.0	0.064	1.0	97.990074	5.225	1	2.0	1.0	12.0	0.0	1.0
5555.5557	400.0	100.0	100.0	0	0.0	0.0	0.062	1.0	97.990074	5.271	1	2.0	1.0	12.0	0.0	1.0
5555.5557	400.0	100.0	100.0	0	0.0	0.0	0.059	1.0	98.01907	5.271	1	2.0	1.0	12.0	0.0	1.0
5555.5557	400.0	100.0	100.0	0	0.0	0.0	0.057	1.0	98.90655	5.31	1	2.0	1.0	12.0	0.0	1.0
5555.5557	400.0	100.0	100.0	0	0.0	0.0	0.055	1.0	98.90655	5.328	1	2.0	1.0	12.0	0.0	1.0
5555.5557	400.0	100.0	100.0	0	0.0	0.0	0.052	1.0	98.343544	5.328	1	2.0	1.0	12.0	0.0	1.0
5555.5557	400.0	100.0	100.0	0	0.0	0.0	0.05	1.0	98.343544	5.359	1	2.0	1.0	12.0	0.0	1.0
5555.5557	400.0	100.0	100.0	0	0.0	0.0	0.048	1.0	98.04977	5.359	1	2.0	1.0	12.0	0.0	1.0
5555.5557	400.0	100.0	100.0	0	0.0	0.0	0.045	1.0	98.19504	5.374	1	2.0	1.0	12.0	0.0	1.0
5555.5557	400.0	100.0	100.0	0	0.0	0.0	0.043	1.0	97.83876	5.399	1	2.0	1.0	12.0	0.0	1.0
5555.5557	400.0	100.0	100.0	0	0.0	0.0	0.041	1.0	96.66156	5.399	1	2.0	1.0	12.0	0.0	1.0
5555.5557	400.0	100.0	100.0	0	0.0	0.0	0.038	1.0	97.094734	5.411	1	2.0	1.0	12.0	0.0	1.0
5555.5557	400.0	100.0	100.0	0	0.0	0.0	0.036	1.0	97.094734	5.431	1	2.0	1.0	12.0	0.0	1.0
5555.5557	400.0	100.0	100.0	0	0.0	0.0	0.033	1.0	97.26309	5.431	1	2.0	1.0	12.0	0.0	1.0
5555.5557	400.0	100.0	100.0	0	0.0	0.0	0.031	1.0	98.069435	5.441	1	2.0	1.0	12.0	0.0	1.0
5555.5557	400.0	100.0	100.0	0	0.0	0.0	0.028	1.0	98.069435	5.441	1	2.0	1.0	12.0	0.0	1.0
5555.5557	400.0	100.0	100.0	0	0.0	0.0	0.026	1.0	98.47841	5.457	1	2.0	1.0	12.0	0.0	1.0
5555.5557	400.0	100.0	100.0	0	0.0	0.0	0.024	1.0	98.47841	5.471	1	2.0	1.0	12.0	0.0	1.0
5555.5557	400.0	100.0	100.0	0	0.0	0.0	0.021	1.0	97.75084	5.471	1	2.0	1.0	12.0	0.0	1.0
5555.5557	400.0	100.0	100.0	0	0.0	0.0	0.019	1.0	97.10917	5.478	1	2.0	1.0	12.0	0.0	1.0
5555.5557	400.0	100.0	100.0	0	0.0	0.0	0.017	1.0	97.10917	5.489	1	2.0	1.0	12.0	0.0	1.0
5555.5557	400.0	100.0	100.0	0	0.0	0.0	0.015	1.0	96.81252	5.489	1	2.0	1.0	12.0	0.0	1.0
5555.5557	400.0	100.0	100.0	0	0.0	0.0	0.013	1.0	96.39054	5.494	1	2.0	1.0	12.0	0.0	1.0
5555.5557	400.0	100.0	100.0	0	0.0	0.0	0.011	1.0	96.39054	5.494	1	2.0	1.0	12.0	0.0	1.0
5555.5557	400.0	100.0	100.0	0	0.0	0.0	0.009	1.0	96.61832	5.504	1	2.0	1.0	12.0	0.0	1.0
5555.5557	400.0	100.0	100.0	0	0.0	0.0	0.007	1.0	96.61832	5.508	1	2.0	1.0	12.0	0.0	1.0
5555.5557	400.0	100.0	100.0	0	0.0	0.0	0.005	1.0	97.71025	5.508	1	2.0	1.0	12.0	0.0	1.0
5555.5557	400.0	100.0	100.0	0	0.0	0.0	0.003	1.0	97.16187	5.515	1	2.0	1.0	12.0	0.0	1.0
5555.5557	400.0	100.0	100.0	0	0.0	0.0	0.001	1.0	97.16187	5.518	1	2.0	1.0	12.0	0.0	1.0
5555.5557	400.0	100.0	100.0	0	0.0	0.0	0.0	1.0	97.75236	5.518	1	2.0	1.0	12.0	0.0	1.0
5555.5557	400.0	100.0	100.0	0	0.0	0.0	-0.001	1.0	97.360275	5.525	1	2.0	1.0	12.0	0.0	1.0
5555.5557	400.0	100.0	100.0	0	0.0	0.0	-0.003	1.0	97.360275	5.525	1	2.0	1.0	12.0	0.0	1.0
5555.5557	400.0	100.0	100.0	0	0.0	0.0	-0.005	1.0	97.35575	5.529	1	2.0	1.0	12.0	0.0	1.0
5555.5557	400.0	100.0	100.0	0	0.0	0.0	-0.007	1.0	97.35575	5.531	1	2.0	1.0	12.0	0.0	1.0
5555.5557	400.0	100.0	100.0	0	0.0	0.0	-0.009	1.0	97.95099	5.531	1	2.0	1.0	12.0	0.0	1.0
5555.5557	400.0	100.0	100.0	0	0.0	0.0	-0.011	1.0	97.47041	5.535	1	2.0	1.0	13.0	0.0	1.0
5555.5557	400.0	100.0	100.0	0	0.0	0.0	-0.012	1.0	97.47041	5.537	1	2.0	2.0	14.0	1.0	1.0
0.0	400.0	100.0	100.0	0	0.0	0.0	-0.014	1.0	97.91638	5.537	1	2.0	2.0	0.0	1.0	1.0
0.0	400.0	100.0	100.0	0	0.0	0.0	-0.016	1.0	96.94617	5.542	1	2.0	2.0	0.0	1.0	1.0
0.0	400.0	100.0	100.0	0	0.0	0.0	-0.018	1.0	96.94617	5.542	1	2.0	2.0	0.0	1.0	1.0
0.0	400.0	100.0	100.0	0	0.0	0.0	-0.02	1.0	93.33553	5.543	1	2.0	2.0	0.0	1.0	1.0
0.0	400.0	100.0	100.0	0	0.0	0.0	-0.022	1.0	93.33553	5.543	1	2.0	2.0	0.0	1.0	1.0
0.0	400.0	100.0	100.0	0	0.0	0.0	-0.024	1.0	94.89372	5.151	1	2.0	2.0	0.0	1.0	1.0
0.0	400.0	100.0	100.0	0	0.0	0.0	-0.026	1.0	94.96441	4.447	1	2.0	2.0	0.0	1.0	1.0
0.0	400.0	100.0	100.0	0	0.0	0.0	-0.028	1.0	94.96441	4.133	1	2.0	2.0	0.0	1.0	1.0
0.0	400.0	100.0	100.0	0	0.0	0.0	-0.031	1.0	95.942566	4.133	1	2.0	2.0	0.0	1.0	1.0
0.0	400.0	100.0	100.0	0	0.0	0.0	-0.033	1.0	95.94975	3.57	1	2.0	2.0	0.0	1.0	1.0
0.0	400.0	100.0	100.0	0	0.0	0.0	-0.035	1.0	95.94975	3.317	1	2.0	2.0	0.0	1.0	1.0
0.0	400.0	100.0	100.0	0	0.0	0.0	-0.038	1.0	96.30167	3.317	1	2.0	2.0	0.0	1.0	1.0
0.0	400.0	100.0	100.0	0	0.0	0.0	-0.04	1.0	96.30167	2.864	1	2.0	2.0	0.0	1.0	1.0
0.0	400.0	100.0	100.0	0	0.0	0.0	-0.041	1.0	96.34238	2.864	1	2.0	2.0	0.0	1.0	1.0
0.0	400.0	100.0	100.0	0	0.0	0.0	-0.043	1.0	96.5984	2.473	1	2.0	2.0	0.0	1.0	1.0
0.0	400.0	100.0	100.0	0	0.0	0.0	-0.044	1.0	96.5984	2.298	1	2.0	2.0	0.0	1.0	1.0
0.0	400.0	100.0	100.0	0	0.0	0.0	-0.045	1.0	98.07582	2.298	1	2.0	2.0	0.0	1.0	1.0
0.0	400.0	100.0	100.0	0	0.0	0.0	-0.045	1.0	97.99497	1.984	1	2.0	2.0	0.0	1.0	1.0
0.0	400.0	100.0	100.0	0	0.0	0.0	-0.045	1.0	97.99497	1.844	1	2.0	2.0	0.0	1.0	1.0
0.0	400.0	100.0	100.0	0	0.0	0.0	-0.045	1.0	98.43822	1.844	1	2.0	2.0	0.0	1.0	1.0
0.0	400.0	100.0	100.0	0	0.0	0.0	-0.044	1.0	98.43822	1.592	1	2.0	2.0	0.0	1.0	1.0
0.0	400.0	100.0	100.0	0	0.0	0.0	-0.043	1.0	98.276596	1.592	1	2.0	2.0	1.0	1.0	1.0
0.0	400.0	100.0	100.0	0	0.0	0.0	-0.041	1.0	97.08739	1.375	1	2.0	2.0	2.0	1.0	1.0
0.0	400.0	100.0	100.0	0	0.0	0.0	-0.039	1.0	97.08739	1.278	1	2.0	2.0	3.0	1.0	1.0
-4166.667	300.0	100.0	100.0	0	0.0	0.0	-0.037	1.0	97.39061	1.278	1	2.0	2.0	3.0	1.0	1.0
-4166.667	300.0	100.0	100.0	0	0.0	0.0	-0.035	1.0	97.214676	1.104	1	2.0	2.0	3.0	1.0	1.0
-4166.667	300.0	100.0	100.0	0	0.0	0.0	-0.032	1.0	97.214676	1.104	1	2.0	2.0	3.0	1.0	1.0
-4166.667	300.0	100.0	100.0	0	0.0	0.0	-0.03	1.0	97.95114	1.026	1	2.0	2.0	3.0	1.0	1.0
-4166.667	300.0	100.0	100.0	0	0.0	0.0	-0.027	1.0	97.57254	0.316	1	2.0	2.0	3.0	1.0	1.0
-4166.667	300.0	100.0	100.0	0	0.0	0.0	-0.024	1.0	97.34862	0.316	1	2.0	2.0	3.0	1.0	1.0
-4166.667	300.0	100.0	100.0	0	0.0	0.0	-0.021	1.0	97.072876	0.0	1	2.0	2.0	3.0	1.0	1.0
-4166.667	300.0	100.0	100.0	0	0.0	0.0	-0.018	1.0	97.072876	-0.568	1	2.0	2.0	3.0	1.0	1.0
-4166.667	300.0	100.0	100.0	0	0.0	0.0	-0.015	1.0	96.450935	-0.568	1	2.0	2.0	3.0	1.0	1.0
-4166.667	300.0	100.0	100.0	0	0.0	0.0	-0.012	1.0	96.70595	-0.822	1	2.0	2.0	3.0	1.0	1.0
-4166.667	300.0	100.0	100.0	0	0.0	0.0	-0.009	1.0	96.70595	-1.279	1	2.0	2.0	3.0	1.0	1.0
-4166.667	300.0	100.0	100.0	0	0.0	0.0	-0.006	1.0	97.5558	-1.279	1	2.0	2.0	5.0	1.0	1.0
-4166.667	300.0	100.0	100.0	0	0.0	0.0	-0.003	1.0	97.5558	-1.483	1	2.0	2.0	5.0	1.0	1.0
-4166.667	300.0	100.0	100.0	0	0.0	0.0	0.0	1.0	96.53084	-1.483	1	2.0	2.0	5.0	1.0	1.0
-4166.667	300.0	100.0	100.0	0	0.0	0.0	0.003	1.0	96.242874	-1.85	1	2.0	2.0	5.0	1.0	1.0
-4166.667	300.0	100.0	100.0	0	0.0	0.0	0.006	1.0	96.242874	-2.166	1	2.0	2.0	5.0	1.0	1.0
-4166.667	300.0	100.0	100.0	0	0.0	0.0	0.009	1.0	96.39716	-2.166	1	2.0	2.0	5.0	1.0	1.0
-4166.667	300.0	100.0	100.0	0	0.0	0.0	0.012	1.0	96.59148	-2.308	1	2.0	2.0	5.0	1.0	1.0
-4166.667	300.0	100.0	100.0	0	0.0	0.0	0.015	1.0	96.59148	-2.563	1	2.0	2.0	5.0	1.0	1.0
-4166.667	300.0	100.0	100.0	0	0.0	0.0	0.018	1.0	95.401436	-2.563	1	2.0	2.0	5.0	1.0	1.0
-4166.667	300.0	100.0	100.0	0	0.0	0.0	0.021	1.0	95.401436	-2.676	1	2.0	2.0	5.0	1.0	1.0
-4166.667	300.0	100.0	100.0	0	0.0	0.0	0.024	1.0	95.994865	-2.676	1	2.0	2.0	5.0	1.0	1.0
-4166.667	300.0	100.0	100.0	0	0.0	0.0	0.027	1.0	95.58985	-2.88	1	2.0	2.0	5.0	1.0	1.0
-4166.667	300.0	100.0	100.0	0	0.0	0.0	0.03	1.0	95.58985	-2.971	1	2.0	2.0	5.0	1.0	1.0
-4166.667	300.0	100.0	100.0	0	0.0	0.0	0.033	1.0	95.70483	-2.971	1	2.0	2.0	5.0	1.0	1.0
-4166.667	300.0	100.0	100.0	0	0.0	0.0	0.036	1.0	94.84274	-3.135	1	2.0	2.0	5.0	1.0	1.0
-4166.667	300.0	100.0	100.0	0	0.0	0.0	0.039	1.0	94.84274	-3.135	1	2.0	2.0	5.0	1.0	1.0
-4166.667	300.0	100.0	100.0	0	0.0	0.0	0.041	1.0	94.84572	-3.208	1	2.0	2.0	5.0	1.0	1.0
-4166.667	300.0	100.0	100.0	0	0.0	0.0	0.044	1.0	94.84572	-3.339	1	2.0	2.0	5.0	1.0	1.0
-4166.667	300.0	100.0	100.0	0	0.0	0.0	0.047	1.0	94.73061	-3.339	1	2.0	2.0	5.0	1.0	1.0
-4166.667	300.0	100.0	100.0	0	0.0	0.0	0.05	1.0	95.64937	-3.398	1	2.0	2.0	5.0	1.0	1.0
-4166.667	300.0	100.0	100.0	0	0.0	0.0	0.053	1.0	95.64937	-3.503	1	2.0	2.0	5.0	1.0	1.0
-4166.667	300.0	100.0	100.0	0	0.0	0.0	0.055	1.0	96.226135	-3.503	1	2.0	2.0	5.0	1.0	1.0
-4166.667	300.0	100.0	100.0	0	0.0	0.0	0.058	1.0	96.87879	-3.55	1	2.0	2.0	5.0	1.0	1.0
-4166.667	300.0	100.0	100.0	0	0.0	0.0	0.061	1.0	96.87879	-3.635	1	2.0	2.0	5.0	1.0	1.0
-4166.667	300.0	100.0	100.0	0	0.0	0.0	0.063	1.0	96.3831	-3.635	1	2.0	2.0	5.0	1.0	1.0
-4166.667	300.0	100.0	100.0	0	0.0	0.0	0.066	1.0	96.3831	-3.673	1	2.0	2.0	5.0	1.0	1.0
-4166.667	300.0	100.0	100.0	0	0.0	0.0	0.069	1.0	97.31217	-3.673	1	2.0	2.0	5.0	1.0	1.0
-4166.667	300.0	100.0	100.0	0	0.0	0.0	0.071	1.0	96.36839	-3.741	1	2.0	2.0	5.0	1.0	1.0
-4166.667	300.0	100.0	100.0	0	0.0	0.0	0.074	1.0	96.36839	-3.799	1	2.0	2.0	5.0	1.0	1.0
-4166.667	300.0	100.0	100.0	0	0.0	0.0	0.076	1.0	96.23689	-3.799	1	2.0	2.0	5.0	1.0	1.0
-4166.667	300.0	100.0	100.0	0	0.0	0.0	0.079	1.0	96.89573	-3.826	1	2.0	2.0	5.0	1.0	1.0
-4166.667	300.0	100.0	100.0	0	0.0	0.0	0.081	1.0	96.89573	-3.85	1	2.0	2.0	5.0	1.0	1.0
-4166.667	300.0	100.0	100.0	0	0.0	0.0	0.084	1.0	95.831825	-3.85	1	2.0	2.0	5.0	1.0	1.0
-4166.667	300.0	100.0	100.0	0	0.0	0.0	0.086	1.0	95.831825	-3.894	1	2.0	2.0	5.0	1.0	1.0
-4166.667	300.0	100.0	100.0	0	0.0	0.0	0.088	1.0	96.316765	-3.894	1	2.0	2.0	5.0	1.0	1.0
-4166.667	300.0	100.0	100.0	0	0.0	0.0	0.091	1.0	96.97692	-3.931	1	2.0	2.0	5.0	1.0	1.0
-4166.667	300.0	100.0	100.0	0	0.0	0.0	0.093	1.0	96.97692	-3.948	1	2.0	2.0	5.0	1.0	1.0
-4166.667	300.0	100.0	100.0	0	0.0	0.0	0.095	1.0	96.66464	-3.948	1	2.0	2.0	5.0	1.0	1.0
-4166.667	300.0	100.0	100.0	0	0.0	0.0	0.098	1.0	96.951935	-3.979	1	2.0	2.0	5.0	1.0	1.0
-4166.667	300.0	100.0	100.0	0	0.0	0.0	0.1	1.0	96.951935	-3.992	1	2.0	2.0	5.0	1.0	1.0
-4166.667	300.0	100.0	100.0	0	0.0	0.0	0.102	1.0	97.095406	-3.992	1	2.0	2.0	5.0	1.0	1.0
-4166.667	300.0	100.0	100.0	0	0.0	0.0	0.104	1.0	97.095406	-4.016	1	2.0	2.0	5.0	1.0	1.0
-4166.667	300.0	100.0	100.0	0	0.0	0.0	0.106	1.0	96.47001	-4.016	1	2.0	2.0	5.0	1.0	1.0
-4166.667	300.0	100.0	100.0	0	0.0	0.0	0.108	1.0	98.51685	-4.037	1	2.0	2.0	5.0	1.0	1.0
-4166.667	300.0	100.0	100.0	0	0.0	0.0	0.111	1.0	98.51685	-4.047	1	2.0	2.0	5.0	1.0	1.0
-4166.667	300.0	100.0	100.0	0	0.0	0.0	0.113	1.0	98.581055	-4.047	1	2.0	2.0	5.0	1.0	1.0
-4166.667	300.0	100.0	100.0	0	0.0	0.0	0.115	1.0	98.637215	-4.064	1	2.0	2.0	5.0	1.0	1.0
-4166.667	300.0	100.0	100.0	0	0.0	0.0	0.117	1.0	98.637215	-4.071	1	2.0	2.0	5.0	1.0	1.0
-4166.667	300.0	100.0	100.0	0	0.0	0.0	0.12	1.0	98.33188	-4.071	1	2.0	2.0	5.0	1.0	1.0
-4166.667	300.0	100.0	100.0	0	0.0	0.0	0.122	1.0	98.33188	-4.085	1	2.0	2.0	5.0	1.0	1.0
-4166.667	300.0	100.0	100.0	0	0.0	0.0	0.124	1.0	97.93511	-4.085	1	2.0	2.0	5.0	1.0	1.0
-4166.667	300.0	100.0	100.0	0	0.0	0.0	0.127	1.0	97.71521	-4.091	1	2.0	2.0	5.0	1.0	1.0
-4166.667	300.0	100.0	100.0	0	0.0	0.0	0.129	1.0	97.71521	-4.102	1	2.0	2.0	5.0	1.0	1.0
-4166.667	300.0	100.0	100.0	0	0.0	0.0	0.131	1.0	98.53809	-4.102	1	2.0	2.0	5.0	1.0	1.0
-4166.667	300.0	100.0	100.0	0	0.0	0.0	0.134	1.0	98.28889	-4.111	1	2.0	2.0	5.0	1.0	1.0
-4166.667	300.0	100.0	100.0	0	0.0	0.0	0.136	1.0	98.28889	-4.115	1	2.0	2.0	5.0	1.0	1.0
-4166.667	300.0	100.0	100.0	0	0.0	0.0	0.139	1.0	98.11821	-4.115	1	2.0	2.0	5.0	1.0	1.0
-4166.667	300.0	100.0	100.0	0	0.0	0.0	0.141	1.0	98.11821	-4.123	1	2.0	2.0	5.0	1.0	1.0
-4166.667	300.0	100.0	100.0	0	0.0	0.0	0.143	1.0	97.77804	-4.123	1	2.0	2.0	5.0	1.0	1.0
-4166.667	300.0	100.0	100.0	0	0.0	0.0	0.146	1.0	97.28218	-4.126	1	2.0	2.0	5.0	1.0	1.0
-4166.667	300.0	100.0	100.0	0	0.0	0.0	0.148	1.0	97.28218	-4.132	1	2.0	2.0	5.0	1.0	1.0
-4166.667	300.0	100.0	100.0	0	0.0	0.0	0.151	1.0	98.28676	-4.132	1	2.0	2.0	5.0	1.0	1.0
-4166.667	300.0	100.0	100.0	0	0.0	0.0	0.153	1.0	97.98941	-4.135	1	2.0	2.0	6.0	1.0	1.0
-4166.667	300.0	100.0	100.0	0	0.0	0.0	0.156	1.0	97.65074	-4.14	1	2.0	2.0	6.0	1.0	1.0
0.0	300.0	100.0	100.0	0	0.0	0.0	0.158	1.0	96.644325	-4.14	1	3.0	2.0	0.0	1.0	1.0
0.0	300.0	100.0	100.0	0	0.0	0.0	0.16	1.0	96.644325	-4.142	1	3.0	2.0	0.0	1.0	1.0
0.0	300.0	100.0	100.0	0	0.0	0.0	0.163	1.0	97.30382	-4.142	1	3.0	2.0	0.0	1.0	1.0
0.0	300.0	100.0	100.0	0	0.0	0.0	0.165	1.0	97.50267	-4.146	1	3.0	2.0	0.0	1.0	1.0
0.0	300.0	100.0	100.0	0	0.0	0.0	0.168	1.0	97.50267	-3.853	1	3.0	2.0	0.0	1.0	1.0
0.0	300.0	100.0	100.0	0	0.0	0.0	0.17	1.0	97.67519	-3.853	1	3.0	2.0	0.0	1.0	1.0
0.0	300.0	100.0	100.0	0	0.0	0.0	0.172	1.0	97.33492	-3.327	1	3.0	2.0	0.0	1.0	1.0
0.0	300.0	100.0	100.0	0	0.0	0.0	0.175	1.0	97.33492	-3.092	1	3.0	2.0	0.0	1.0	1.0
0.0	300.0	100.0	100.0	0	0.0	0.0	0.177	1.0	97.71268	-3.092	1	3.0	2.0	0.0	1.0	1.0
0.0	300.0	100.0	100.0	0	0.0	0.0	0.179	1.0	97.71268	-2.67	1	3.0	2.0	0.0	1.0	1.0
0.0	300.0	100.0	100.0	0	0.0	0.0	0.182	1.0	97.99098	-2.67	1	3.0	2.0	0.0	1.0	1.0
0.0	300.0	100.0	100.0	0	0.0	0.0	0.184	1.0	98.2328	-2.305	1	3.0	2.0	0.0	1.0	1.0
0.0	300.0	100.0	100.0	0	0.0	0.0	0.186	1.0	98.2328	-2.142	1	3.0	2.0	0.0	1.0	1.0
0.0	300.0	100.0	100.0	0	0.0	0.0	0.189	1.0	98.267265	-2.142	1	3.0	2.0	0.0	1.0	1.0
0.0	300.0	100.0	100.0	0	0.0	0.0	0.191	1.0	98.11965	-1.85	1	3.0	2.0	0.0	1.0	1.0
0.0	300.0	100.0	100.0	0	0.0	0.0	0.193	1.0	98.11965	-1.719	1	3.0	2.0	0.0	1.0	1.0
0.0	300.0	100.0	100.0	0	0.0	0.0	0.195	1.0	98.37787	-1.719	1	3.0	2.0	0.0	1.0	1.0
0.0	300.0	100.0	100.0	0	0.0	0.0	0.197	1.0	98.37787	-1.484	1	3.0	2.0	0.0	1.0	1.0
0.0	300.0	100.0	100.0	0	0.0	0.0	0.198	1.0	98.95093	-1.484	1	3.0	2.0	0.0	1.0	1.0
0.0	300.0	100.0	100.0	0	0.0	0.0	0.2	1.0	98.72374	-1.282	1	3.0	2.0	0.0	1.0	1.0
0.0	300.0	100.0	100.0	0	0.0	0.0	0.201	1.0	98.72374	-1.191	1	3.0	2.0	0.0	1.0	1.0
0.0	300.0	100.0	100.0	0	0.0	0.0	0.203	1.0	98.2468	-1.191	1	3.0	2.0	0.0	1.0	1.0
0.0	300.0	100.0	100.0	0	0.0	0.0	0.204	1.0	99.48651	-1.028	1	3.0	2.0	0.0	1.0	1.0
0.0	300.0	100.0	100.0	0	0.0	0.0	0.205	1.0	99.48651	-0.955	1	3.0	2.0	0.0	1.0	1.0
0.0	300.0	100.0	100.0	0	0.0	0.0	0.205	1.0	98.72496	-0.955	1	3.0	2.0	0.0	1.0	1.0
0.0	300.0	100.0	100.0	0	0.0	0.0	0.205	1.0	98.72496	-0.825	1	3.0	2.0	0.0	1.0	1.0
0.0	300.0	100.0	100.0	0	0.0	0.0	0.205	1.0	98.02056	-0.825	1	3.0	2.0	0.0	1.0	1.0
0.0	300.0	100.0	100.0	0	0.0	0.0	0.205	1.0	97.29517	-0.766	1	3.0	2.0	0.0	1.0	1.0
0.0	300.0	100.0	100.0	0	0.0	0.0	0.205	1.0	97.29517	-0.662	1	3.0	2.0	0.0	1.0	1.0
0.0	300.0	100.0	100.0	0	0.0	0.0	0.204	1.0	97.12404	-0.662	1	3.0	2.0	8.0	1.0	1.0
0.0	300.0	100.0	100.0	0	0.0	0.0	0.203	0.0	98.13848	-0.615	1	3.0	2.0	14.0	1.0	1.0
0.0	300.0	100.0	100.0	0	0.0	0.0	0.202	0.0	98.13848	-0.531	1	3.0	2.0	0.0	1.0	1.0
0.0	300.0	100.0	100.0	0	0.0	0.0	0.2	0.0	97.82543	-0.531	1	3.0	2.0	0.0	1.0	1.0
0.0	300.0	100.0	100.0	0	0.0	0.0	0.198	0.0	97.82543	-0.458	1	3.0	2.0	0.0	1.0	1.0
0.0	300.0	100.0	100.0	0	0.0	0.0	0.196	0.0	98.330635	-0.458	1	3.0	2.0	0.0	1.0	1.0
0.0	300.0	100.0	100.0	0	0.0	0.0	0.193	0.0	98.70275	-0.426	1	3.0	2.0	0.0	1.0	1.0
0.0	300.0	100.0	100.0	0	0.0	0.0	0.19	0.0	98.70275	-0.367	1	3.0	2.0	0.0	1.0	1.0
0.0	300.0	100.0	100.0	0	0.0	0.0	0.187	0.0	98.76172	-0.367	1	3.0	2.0	0.0	1.0	1.0
0.0	300.0	100.0	100.0	0	0.0	0.0	0.184	0.0	98.141075	-0.341	1	3.0	2.0	0.0	1.0	1.0
0.0	300.0	100.0	100.0	0	0.0	0.0	0.18	0.0	98.141075	-0.295	1	3.0	2.0	0.0	1.0	1.0
0.0	300.0	100.0	100.0	0	0.0	0.0	0.176	0.0	97.64156	-0.295	1	3.0	2.0	0.0	1.0	1.0
0.0	300.0	100.0	100.0	0	0.0	0.0	0.172	0.0	97.64156	-0.254	1	3.0	2.0	0.0	1.0	1.0
0.0	300.0	100.0	100.0	0	0.0	0.0	0.168	0.0	96.838936	-0.254	1	3.0	2.0	0.0	1.0	1.0
0.0	300.0	100.0	100.0	0	0.0	0.0	0.164	0.0	96.986946	-0.236	1	3.0	2.0	0.0	1.0	1.0
0.0	300.0	100.0	100.0	0	0.0	0.0	0.159	0.0	96.986946	-0.219	1	3.0	2.0	0.0	1.0	1.0
0.0	300.0	100.0	100.0	0	0.0	0.0	0.155	0.0	97.05545	-0.219	1	3.0	2.0	0.0	1.0	1.0
0.0	300.0	100.0	100.0	0	0.0	0.0	0.15	0.0	97.23596	-0.189	1	3.0	2.0	0.0	1.0	1.0
0.0	300.0	100.0	100.0	0	0.0	0.0	0.145	0.0	97.23596	-0.163	1	3.0	2.0	0.0	1.0	1.0
0.0	300.0	100.0	100.0	0	0.0	0.0	0.14	0.0	97.11952	-0.163	1	3.0	2.0	0.0	1.0	1.0
0.0	300.0	100.0	100.0	0	0.0	0.0	0.135	0.0	97.39607	-0.152	1	3.0	2.0	0.0	1.0	1.0
0.0	300.0	100.0	100.0	0	0.0	0.0	0.13	0.0	97.39607	-0.152	1	3.0	2.0	0.0	1.0	1.0
0.0	300.0	100.0	100.0	0	0.0	0.0	0.125	0.0	96.705505	-0.131	1	3.0	2.0	0.0	1.0	1.0
0.0	300.0	100.0	100.0	0	0.0	0.0	0.12	0.0	96.705505	-0.121	1	3.0	2.0	0.0	1.0	1.0
0.0	300.0	100.0	100.0	0	0.0	0.0	0.115	0.0	97.92618	-0.121	1	3.0	2.0	0.0	1.0	1.0
0.0	300.0	100.0	100.0	0	0.0	0.0	0.11	0.0	97.47367	-0.105	1	3.0	2.0	0.0	1.0	1.0
0.0	300.0	100.0	100.0	0	0.0	0.0	0.106	0.0	97.47367	-0.09	1	3.0	2.0	0.0	1.0	1.0
0.0	300.0	100.0	100.0	0	0.0	0.0	0.101	0.0	96.12558	-0.09	1	3.0	2.0	0.0	1.0	1.0
0.0	300.0	100.0	100.0	0	0.0	0.0	0.096	0.0	96.553345	-0.084	1	3.0	2.0	0.0	1.0	1.0
0.0	300.0	100.0	100.0	0	0.0	0.0	0.092	0.0	96.553345	-0.084	1	3.0	2.0	0.0	1.0	1.0
0.0	300.0	100.0	100.0	0	0.0	0.0	0.087	0.0	96.71319	-0.078	1	3.0	2.0	0.0	1.0	1.0
0.0	300.0	100.0	100.0	0	0.0	0.0	0.083	0.0	96.71319	-0.067	1	3.0	2.0	0.0	1.0	1.0
0.0	300.0	100.0	100.0	0	0.0	0.0	0.079	0.0	97.46944	-0.067	1	3.0	2.0	0.0	1.0	1.0
0.0	300.0	100.0	100.0	0	0.0	0.0	0.075	0.0	98.74537	-0.057	1	3.0	2.0	0.0	1.0	1.0
0.0	300.0	100.0	100.0	0	0.0	0.0	0.071	0.0	98.74537	-0.053	1	3.0	2.0	0.0	1.0	1.0
0.0	300.0	100.0	100.0	0	0.0	0.0	0.067	0.0	98.85823	-0.053	1	3.0	2.0	0.0	1.0	1.0
0.0	300.0	100.0	100.0	0	0.0	0.0	0.063	0.0	97.0013	-0.046	1	3.0	2.0	0.0	1.0	1.0
0.0	300.0	100.0	100.0	0	0.0	0.0	0.059	0.0	97.0013	-0.046	1	3.0	2.0	0.0	1.0	1.0
0.0	300.0	100.0	100.0	0	0.0	0.0	0.055	0.0	96.65986	-0.042	1	3.0	2.0	0.0	1.0	1.0
0.0	300.0	100.0	100.0	0	0.0	0.0	0.052	0.0	97.56651	-0.036	1	3.0	2.0	0.0	1.0	1.0
0.0	300.0	100.0	100.0	0	0.0	0.0	0.048	0.0	97.310326	-0.036	1	3.0	2.0	0.0	1.0	1.0
0.0	300.0	100.0	100.0	0	0.0	0.0	0.045	0.0	97.60964	-0.034	1	3.0	2.0	0.0	1.0	1.0
0.0	300.0	100.0	100.0	0	0.0	0.0	0.042	0.0	97.60964	-0.029	1	3.0	2.0	0.0	1.0	1.0
0.0	300.0	100.0	100.0	0	0.0	0.0	0.039	0.0	97.23733	-0.029	1	3.0	2.0	0.0	1.0	1.0
0.0	300.0	100.0	100.0	0	0.0	0.0	0.035	0.0	96.957184	-0.025	1	3.0	2.0	0.0	1.0	1.0
0.0	300.0	100.0	100.0	0	0.0	0.0	0.032	0.0	96.957184	-0.025	1	3.0	2.0	0.0	1.0	1.0
0.0	300.0	100.0	100.0	0	0.0	0.0	0.029	0.0	97.15756	-0.023	1	3.0	2.0	0.0	1.0	1.0
0.0	300.0	100.0	100.0	0	0.0	0.0	0.025	0.0	97.15756	-0.02	1	3.0	2.0	0.0	1.0	1.0
0.0	300.0	100.0	100.0	0	0.0	0.0	0.022	0.0	97.11063	-0.02	1	3.0	2.0	0.0	1.0	1.0
0.0	300.0	100.0	100.0	0	0.0	0.0	0.019	0.0	97.09209	-0.018	1	3.0	2.0	0.0	1.0	1.0
0.0	300.0	100.0	100.0	0	0.0	0.0	0.016	0.0	97.09209	-0.015	1	3.0	2.0	0.0	1.0	1.0
0.0	300.0	100.0	100.0	0	0.0	0.0	0.012	0.0	97.15149	-0.015	1	3.0	2.0	0.0	1.0	1.0
0.0	300.0	100.0	100.0	0	0.0	0.0	0.009	0.0	96.970345	-0.014	1	3.0	2.0	0.0	1.0	1.0
0.0	300.0	100.0	100.0	0	0.0	0.0	0.006	0.0	97.84022	-0.014	1	3.0	2.0	0.0	1.0	1.0
0.0	300.0	100.0	100.0	0	0.0	0.0	0.003	0.0	97.99375	-0.012	1	3.0	2.0	0.0	1.0	1.0
0.0	300.0	100.0	100.0	0	0.0	0.0	0.0	0.0	97.99375	-0.01	1	3.0	2.0	0.0	1.0	1.0
0.0	300.0	100.0	100.0	0	0.0	0.0	-0.003	0.0	97.70738	-0.01	1	3.0	2.0	0.0	1.0	1.0
0.0	300.0	100.0	100.0	0	0.0	0.0	-0.006	0.0	97.27291	-0.009	1	3.0	2.0	0.0	1.0	1.0
0.0	300.0	100.0	100.0	0	0.0	0.0	-0.009	0.0	97.27291	-0.008	1	3.0	2.0	0.0	1.0	1.0
0.0	300.0	100.0	100.0	0	0.0	0.0	-0.012	0.0	98.12778	-0.008	1	3.0	2.0	0.0	1.0	1.0
0.0	300.0	100.0	100.0	0	0.0	0.0	-0.015	0.0	98.899124	-0.007	1	3.0	2.0	0.0	1.0	1.0
0.0	300.0	100.0	100.0	0	0.0	0.0	-0.018	0.0	98.899124	-0.007	1	3.0	2.0	0.0	1.0	1.0
0.0	300.0	100.0	100.0	0	0.0	0.0	-0.021	0.0	98.555336	-0.007	1	3.0	2.0	0.0	1.0	1.0
0.0	300.0	100.0	100.0	0	0.0	0.0	-0.023	0.0	98.555336	-0.006	1	3.0	2.0	0.0	1.0	1.0
0.0	300.0	100.0	100.0	0	0.0	0.0	-0.026	0.0	98.5455	-0.006	1	3.0	2.0	0.0	1.0	1.0
0.0	300.0	100.0	100.0	0	0.0	0.0	-0.028	0.0	98.16733	-0.005	1	3.0	2.0	0.0	1.0	1.0
0.0	300.0	100.0	100.0	0	0.0	0.0	-0.03	0.0	98.16733	-0.004	1	3.0	2.0	0.0	1.0	1.0
0.0	300.0	100.0	100.0	0	0.0	0.0	-0.032	0.0	98.13955	-0.004	1	3.0	2.0	0.0	1.0	1.0
0.0	300.0	100.0	100.0	0	0.0	0.0	-0.034	0.0	97.81185	-0.003	1	3.0	2.0	0.0	1.0	1.0
0.0	300.0	100.0	100.0	0	0.0	0.0	-0.036	0.0	97.81185	-0.003	1	3.0	2.0	0.0	1.0	1.0
0.0	300.0	100.0	100.0	0	0.0	0.0	-0.037	0.0	98.31369	-0.003	1	3.0	2.0	0.0	1.0	1.0
0.0	300.0	100.0	100.0	0	0.0	0.0	-0.038	0.0	98.31369	-0.002	1	3.0	2.0	0.0	1.0	1.0
0.0	300.0	100.0	100.0	0	0.0	0.0	-0.039	0.0	97.52251	-0.002	1	3.0	2.0	0.0	1.0	1.0
0.0	300.0	100.0	100.0	0	0.0	0.0	-0.04	0.0	98.859665	-0.002	1	3.0	2.0	0.0	1.0	1.0
0.0	300.0	100.0	100.0	0	0.0	0.0	-0.04	0.0	98.859665	-0.002	1	3.0	2.0	0.0	1.0	1.0
0.0	300.0	100.0	100.0	0	0.0	0.0	-0.04	0.0	99.94546	-0.002	1	3.0	2.0	0.0	1.0	1.0
0.0	300.0	100.0	100.0	0	0.0	0.0	-0.04	0.0	99.90552	-0.001	1	3.0	2.0	0.0	1.0	1.0
0.0	300.0	100.0	100.0	0	0.0	0.0	-0.04	0.0	99.90552	-0.001	1	3.0	2.0	0.0	1.0	1.0
0.0	300.0	100.0	100.0	0	0.0	0.0	-0.039	0.0	99.04823	-0.001	1	3.0	2.0	2.0	1.0	1.0
0.0	300.0	100.0	100.0	0	0.0	0.0	-0.038	0.0	99.04823	-0.001	1	3.0	2.0	2.0	1.0	1.0
0.0	300.0	100.0	100.0	0	0.0	0.0	-0.037	0.0	97.37981	-0.001	1	3.0	2.0	3.0	1.0	1.0
-5555.5557	400.0	100.0	100.0	0	0.0	0.0	-0.036	0.0	98.32844	0.0	1	3.0	2.0	3.0	1.0	1.0
-5555.5557	400.0	100.0	100.0	0	0.0	0.0	-0.034	0.0	98.32844	0.0	1	3.0	2.0	3.0	1.0	1.0
-5555.5557	400.0	100.0	100.0	0	0.0	0.0	-0.032	0.0	98.989334	0.0	1	3.0	2.0	3.0	1.0	1.0
-5555.5557	400.0	100.0	100.0	0	0.0	0.0	-0.031	0.0	98.51241	-0.393	1	3.0	2.0	3.0	1.0	1.0
-5555.5557	400.0	100.0	100.0	0	0.0	0.0	-0.028	0.0	98.51241	-0.759	1	3.0	2.0	3.0	1.0	1.0
-5555.5557	400.0	100.0	100.0	0	0.0	0.0	-0.026	0.0	97.77932	-0.759	1	3.0	2.0	3.0	1.0	1.0
-5555.5557	400.0	100.0	100.0	0	0.0	0.0	-0.024	0.0	97.77932	-1.414	1	3.0	2.0	3.0	1.0	1.0
-5555.5557	400.0	100.0	100.0	0	0.0	0.0	-0.022	0.0	97.19883	-1.414	1	3.0	2.0	3.0	1.0	1.0
-5555.5557	400.0	100.0	100.0	0	0.0	0.0	-0.02	0.0	96.6991	-1.707	1	3.0	2.0	3.0	1.0	1.0
-5555.5557	400.0	100.0	100.0	0	0.0	0.0	-0.017	0.0	96.6991	-2.233	1	3.0	2.0	3.0	1.0	1.0
-5555.5557	400.0	100.0	100.0	0	0.0	0.0	-0.015	0.0	96.95885	-2.233	1	3.0	2.0	3.0	1.0	1.0
-5555.5557	400.0	100.0	100.0	0	0.0	0.0	-0.012	0.0	97.30901	-2.468	1	3.0	2.0	3.0	1.0	1.0
-5555.5557	400.0	100.0	100.0	0	0.0	0.0	-0.01	0.0	97.30901	-2.89	1	3.0	2.0	3.0	1.0	1.0
-5555.5557	400.0	100.0	100.0	0	0.0	0.0	-0.007	0.0	97.5699	-2.89	1	3.0	2.0	5.0	1.0	1.0
-5555.5557	400.0	100.0	100.0	0	0.0	0.0	-0.005	0.0	97.5699	-3.079	1	3.0	2.0	5.0	1.0	1.0
-5555.5557	400.0	100.0	100.0	0	0.0	0.0	-0.002	0.0	98.07312	-3.079	1	3.0	2.0	5.0	1.0	1.0
-5555.5557	400.0	100.0	100.0	0	0.0	0.0	0.0	0.0	98.538666	-3.417	1	3.0	2.0	5.0	1.0	1.0
-5555.5557	400.0	100.0	100.0	0	0.0	0.0	0.001	0.0	98.538666	-3.71	1	3.0	2.0	5.0	1.0	1.0
-5555.5557	400.0	100.0	100.0	0	0.0	0.0	0.003	0.0	96.86232	-3.71	1	3.0	2.0	5.0	1.0	1.0
-5555.5557	400.0	100.0	100.0	0	0.0	0.0	0.006	0.0	96.85486	-3.841	1	3.0	2.0	5.0	1.0	1.0
-5555.5557	400.0	100.0	100.0	0	0.0	0.0	0.008	0.0	96.85486	-4.075	1	3.0	2.0	5.0	1.0	1.0
-5555.5557	400.0	100.0	100.0	0	0.0	0.0	0.01	0.0	97.22155	-4.075	1	3.0	2.0	5.0	1.0	1.0
-5555.5557	400.0	100.0	100.0	0	0.0	0.0	0.012	0.0	97.22155	-4.181	1	3.0	2.0	5.0	1.0	1.0
-5555.5557	400.0	100.0	100.0	0	0.0	0.0	0.014	0.0	97.09239	-4.181	1	3.0	2.0	5.0	1.0	1.0
-5555.5557	400.0	100.0	100.0	0	0.0	0.0	0.016	0.0	97.46237	-4.369	1	3.0	2.0	5.0	1.0	1.0
-5555.5557	400.0	100.0	100.0	0	0.0	0.0	0.018	0.0	97.46237	-4.453	1	3.0	2.0	5.0	1.0	1.0
-5555.5557	400.0	100.0	100.0	0	0.0	0.0	0.02	0.0	97.92424	-4.453	1	3.0	2.0	5.0	1.0	1.0
-5555.5557	400.0	100.0	100.0	0	0.0	0.0	0.022	0.0	97.29683	-4.604	1	3.0	2.0	5.0	1.0	1.0
-5555.5557	400.0	100.0	100.0	0	0.0	0.0	0.024	0.0	97.29683	-4.735	1	3.0	2.0	5.0	1.0	1.0
-5555.5557	400.0	100.0	100.0	0	0.0	0.0	0.026	0.0	97.575195	-4.735	1	3.0	2.0	5.0	1.0	1.0
-5555.5557	400.0	100.0	100.0	0	0.0	0.0	0.027	0.0	97.575195	-4.793	1	3.0	2.0	5.0	1.0	1.0
-5555.5557	400.0	100.0	100.0	0	0.0	0.0	0.029	0.0	97.19212	-4.793	1	3.0	2.0	5.0	1.0	1.0
-5555.5557	400.0	100.0	100.0	0	0.0	0.0	0.031	0.0	97.913704	-4.898	1	3.0	2.0	5.0	1.0	1.0
-5555.5557	400.0	100.0	100.0	0	0.0	0.0	0.032	0.0	97.913704	-4.945	1	3.0	2.0	5.0	1.0	1.0
-5555.5557	400.0	100.0	100.0	0	0.0	0.0	0.034	0.0	98.07149	-4.945	1	3.0	2.0	5.0	1.0	1.0
-5555.5557	400.0	100.0	100.0	0	0.0	0.0	0.036	0.0	97.953735	-5.029	1	3.0	2.0	5.0	1.0	1.0
-5555.5557	400.0	100.0	100.0	0	0.0	0.0	0.038	0.0	97.953735	-5.067	1	3.0	2.0	5.0	1.0	1.0
-5555.5557	400.0	100.0	100.0	0	0.0	0.0	0.04	0.0	98.042984	-5.067	1	3.0	2.0	5.0	1.0	1.0
-5555.5557	400.0	100.0	100.0	0	0.0	0.0	0.042	0.0	97.975494	-5.134	1	3.0	2.0	5.0	1.0	1.0
-5555.5557	400.0	100.0	100.0	0	0.0	0.0	0.044	0.0	97.3282	-5.134	1	3.0	2.0	5.0	1.0	1.0
-5555.5557	400.0	100.0	100.0	0	0.0	0.0	0.047	0.0	96.53455	-5.192	1	3.0	2.0	5.0	1.0	1.0
-5555.5557	400.0	100.0	100.0	0	0.0	0.0	0.049	0.0	96.86411	-5.219	1	3.0	2.0	5.0	1.0	1.0
-5555.5557	400.0	100.0	100.0	0	0.0	0.0	0.052	0.0	96.81918	-5.219	1	3.0	2.0	5.0	1.0	1.0
-5555.5557	400.0	100.0	100.0	0	0.0	0.0	0.054	0.0	95.90916	-5.265	1	3.0	2.0	5.0	1.0	1.0
-5555.5557	400.0	100.0	100.0	0	0.0	0.0	0.057	0.0	95.62679	-5.286	1	3.0	2.0	5.0	1.0	1.0
-5555.5557	400.0	100.0	100.0	0	0.0	0.0	0.059	0.0	95.8449	-5.286	1	3.0	2.0	5.0	1.0	1.0
-5555.5557	400.0	100.0	100.0	0	0.0	0.0	0.062	0.0	95.8449	-5.306	1	3.0	2.0	5.0	1.0	1.0
-5555.5557	400.0	100.0	100.0	0	0.0	0.0	0.065	0.0	94.661934	-5.306	1	3.0	2.0	5.0	1.0	1.0
-5555.5557	400.0	100.0	100.0	0	0.0	0.0	0.068	0.0	94.86699	-5.342	1	3.0	2.0	5.0	1.0	1.0
-5555.5557	400.0	100.0	100.0	0	0.0	0.0	0.071	0.0	94.86699	-5.356	1	3.0	2.0	5.0	1.0	1.0
-5555.5557	400.0	100.0	100.0	0	0.0	0.0	0.074	0.0	94.93666	-5.356	1	3.0	2.0	5.0	1.0	1.0
-5555.5557	400.0	100.0	100.0	0	0.0	0.0	0.077	0.0	95.01573	-5.384	1	3.0	2.0	5.0	1.0	1.0
-5555.5557	400.0	100.0	100.0	0	0.0	0.0	0.08	0.0	95.01573	-5.397	1	3.0	2.0	5.0	1.0	1.0
-5555.5557	400.0	100.0	100.0	0	0.0	0.0	0.083	0.0	96.11972	-5.397	1	3.0	2.0	5.0	1.0	1.0
-5555.5557	400.0	100.0	100.0	0	0.0	0.0	0.086	0.0	96.11972	-5.419	1	3.0	2.0	5.0	1.0	1.0
-5555.5557	400.0	100.0	100.0	0	0.0	0.0	0.089	0.0	95.69777	-5.419	1	3.0	2.0	5.0	1.0	1.0
-5555.5557	400.0	100.0	100.0	0	0.0	0.0	0.092	0.0	95.9895	-5.429	1	3.0	2.0	5.0	1.0	1.0
-5555.5557	400.0	100.0	100.0	0	0.0	0.0	0.095	0.0	95.9895	-5.447	1	3.0	2.0	5.0	1.0	1.0
-5555.5557	400.0	100.0	100.0	0	0.0	0.0	0.098	0.0	95.84656	-5.447	1	3.0	2.0	5.0	1.0	1.0
-5555.5557	400.0	100.0	100.0	0	0.0	0.0	0.101	0.0	96.48679	-5.463	1	3.0	2.0	5.0	1.0	1.0
-5555.5557	400.0	100.0	100.0	0	0.0	0.0	0.104	0.0	96.48679	-5.47	1	3.0	2.0	5.0	1.0	1.0
-5555.5557	400.0	100.0	100.0	0	0.0	0.0	0.107	0.0	96.38479	-5.47	1	3.0	2.0	5.0	1.0	1.0
-5555.5557	400.0	100.0	100.0	0	0.0	0.0	0.11	0.0	96.38479	-5.482	1	3.0	2.0	5.0	1.0	1.0
-5555.5557	400.0	100.0	100.0	0	0.0	0.0	0.113	0.0	95.70786	-5.482	1	3.0	2.0	5.0	1.0	1.0
-5555.5557	400.0	100.0	100.0	0	0.0	0.0	0.116	0.0	96.527306	-5.488	1	3.0	2.0	5.0	1.0	1.0
-5555.5557	400.0	100.0	100.0	0	0.0	0.0	0.119	0.0	96.527306	-5.498	1	3.0	2.0	5.0	1.0	1.0
-5555.5557	400.0	100.0	100.0	1	0.0	0.0	0.121	0.0	96.166664	-5.498	1	3.0	2.0	5.0	1.0	1.0
-5555.5557	400.0	100.0	100.0	1	0.0	0.0	0.124	0.0	96.10939	-5.502	1	3.0	2.0	5.0	1.0	1.0
-5555.5557	400.0	100.0	100.0	1	0.0	0.0	0.127	0.0	96.10939	-5.51	1	3.0	2.0	5.0	1.0	1.0
-5555.5557	400.0	100.0	100.0	1	0.0	0.0	0.13	0.0	96.53864	-5.51	1	3.0	2.0	5.0	1.0	1.0
-5555.5557	400.0	100.0	100.0	1	0.0	0.0	0.132	0.0	96.53864	-5.514	1	3.0	2.0	5.0	1.0	1.0
-5555.5557	400.0	100.0	100.0	1	0.0	0.0	0.135	0.0	96.51066	-5.514	1	3.0	2.0	5.0	1.0	1.0
-5555.5557	400.0	100.0	100.0	1	0.0	0.0	0.138	0.0	95.82462	-5.521	1	3.0	2.0	5.0	1.0	1.0
-5555.5557	400.0	100.0	100.0	1	0.0	0.0	0.14	0.0	95.82462	-5.526	1	3.0	2.0	5.0	1.0	1.0
-5555.5557	400.0	100.0	100.0	1	0.0	0.0	0.143	0.0	95.71619	-5.526	1	3.0	2.0	5.0	1.0	1.0
-5555.5557	400.0	100.0	100.0	1	0.0	0.0	0.145	0.0	96.09083	-5.529	1	3.0	2.0	5.0	1.0	1.0
-5555.5557	400.0	100.0	100.0	1	0.0	0.0	0.148	0.0	96.09083	-5.531	1	3.0	2.0	5.0	1.0	1.0
-5555.5557	400.0	100.0	100.0	1	0.0	0.0	0.151	0.0	96.41733	-5.531	1	3.0	2.0	5.0	1.0	1.0
-5555.5557	400.0	100.0	100.0	1	0.0	0.0	0.154	0.0	96.41733	-5.535	1	3.0	2.0	5.0	1.0	1.0
-5555.5557	400.0	100.0	100.0	1	0.0	0.0	0.157	0.0	96.50129	-5.535	1	3.0	2.0	6.0	1.0	1.0
0.0	400.0	99.00498	100.0	0	0.0	0.0	0.159	0.0	96.93991	-5.54	1	2.0	2.0	0.0	1.0	2.0
0.0	400.0	99.00498	100.0	0	0.0	0.0	0.162	0.0	96.93991	-5.541	1	2.0	2.0	0.0	1.0	2.0
0.0	400.0	99.00498	100.0	0	0.0	0.0	0.165	0.0	96.30382	-5.541	1	2.0	2.0	0.0	1.0	2.0
0.0	400.0	99.00498	100.0	0	0.0	0.0	0.168	0.0	96.76113	-5.543	1	2.0	2.0	0.0	1.0	2.0
0.0	400.0	99.00498	100.0	0	0.0	0.0	0.171	0.0	96.76113	-5.151	1	2.0	2.0	0.0	1.0	2.0
0.0	400.0	99.00498	100.0	0	0.0	0.0	0.174	0.0	96.76035	-5.151	1	2.0	2.0	0.0	1.0	2.0
0.0	400.0	99.00498	100.0	0	0.0	0.0	0.178	0.0	97.414345	-4.448	1	2.0	2.0	0.0	1.0	2.0
0.0	400.0	99.00498	100.0	0	0.0	0.0	0.181	0.0	96.354904	-4.448	1	2.0	2.0	0.0	1.0	2.0
0.0	400.0	99.00498	100.0	0	0.0	0.0	0.184	0.0	96.59296	-4.134	1	2.0	2.0	0.0	1.0	2.0
0.0	400.0	99.00498	100.0	0	0.0	0.0	0.187	0.0	96.683685	-3.57	1	2.0	2.0	0.0	1.0	2.0
0.0	400.0	99.00498	100.0	0	0.0	0.0	0.191	0.0	96.35734	-3.57	1	2.0	2.0	0.0	1.0	2.0
0.0	400.0	99.00498	100.0	0	0.0	0.0	0.194	0.0	97.198006	-3.317	1	2.0	2.0	0.0	1.0	2.0
0.0	400.0	99.00498	100.0	0	0.0	0.0	0.196	0.0	97.198006	-2.864	1	2.0	2.0	0.0	1.0	2.0
0.0	400.0	99.00498	100.0	0	0.0	0.0	0.199	0.0	97.507835	-2.864	1	2.0	2.0	0.0	1.0	2.0
0.0	400.0	99.00498	100.0	0	0.0	0.0	0.202	0.0	97.507835	-2.662	1	2.0	2.0	0.0	1.0	2.0
0.0	400.0	99.00498	100.0	0	0.0	0.0	0.205	0.0	97.74226	-2.662	1	2.0	2.0	0.0	1.0	2.0
0.0	400.0	99.00498	100.0	0	0.0	0.0	0.207	0.0	97.05581	-2.299	1	2.0	2.0	0.0	1.0	2.0
0.0	400.0	99.00498	100.0	0	0.0	0.0	0.209	0.0	97.05581	-1.985	1	2.0	2.0	0.0	1.0	2.0
0.0	400.0	99.00498	100.0	0	0.0	0.0	0.211	0.0	97.391464	-1.985	1	2.0	2.0	0.0	1.0	2.0
0.0	400.0	99.00498	100.0	0	0.0	0.0	0.213	0.0	97.14551	-1.844	1	2.0	2.0	0.0	1.0	2.0
0.0	400.0	99.00498	100.0	0	0.0	0.0	0.214	0.0	97.81683	-1.593	1	2.0	2.0	0.0	1.0	2.0
0.0	400.0	99.00498	100.0	0	0.0	0.0	0.216	0.0	98.35112	-1.593	1	2.0	2.0	0.0	1.0	2.0
0.0	400.0	99.00498	100.0	0	0.0	0.0	0.217	0.0	98.35112	-1.48	1	2.0	2.0	0.0	1.0	2.0
0.0	400.0	99.00498	100.0	0	0.0	0.0	0.218	0.0	97.31398	-1.48	1	2.0	2.0	0.0	1.0	2.0
0.0	400.0	99.00498	100.0	0	0.0	0.0	0.218	0.0	98.06987	-1.278	1	2.0	2.0	0.0	1.0	2.0
0.0	400.0	99.00498	100.0	0	0.0	0.0	0.219	0.0	98.06987	-1.187	1	2.0	2.0	0.0	1.0	2.0
0.0	400.0	99.00498	100.0	0	0.0	0.0	0.219	0.0	97.89733	-1.187	1	2.0	2.0	0.0	1.0	2.0
0.0	400.0	99.00498	100.0	0	0.0	0.0	0.219	0.0	98.20778	-1.025	1	2.0	2.0	0.0	1.0	2.0
0.0	400.0	99.00498	100.0	0	0.0	0.0	0.219	0.0	98.20778	-0.953	1	2.0	2.0	0.0	1.0	2.0
0.0	400.0	99.00498	100.0	0	0.0	0.0	0.218	0.0	98.53679	-0.953	1	2.0	2.0	8.0	1.0	2.0
0.0	400.0	99.00498	100.0	0	0.0	0.0	0.218	0.0	99.38693	-0.822	1	2.0	2.0	14.0	1.0	2.0
0.0	400.0	99.00498	100.0	0	0.0	0.0	0.217	0.0	99.38693	-0.822	1	2.0	2.0	14.0	1.0	2.0
0.0	400.0	99.00498	100.0	0	0.0	0.0	0.216	0.0	97.907074	-0.71	1	2.0	2.0	0.0	1.0	2.0
0.0	400.0	99.00498	100.0	0	0.0	0.0	0.215	0.0	97.907074	-0.71	1	2.0	2.0	0.0	1.0	2.0
0.0	400.0	99.00498	100.0	0	0.0	0.0	0.214	0.0	98.01322	-0.66	1	2.0	2.0	0.0	1.0	2.0
0.0	400.0	99.00498	100.0	0	0.0	0.0	0.213	0.0	98.50452	-0.57	1	2.0	2.0	0.0	1.0	2.0
0.0	400.0	99.00498	100.0	0	0.0	0.0	0.212	0.0	98.50452	-0.529	1	2.0	2.0	0.0	1.0	2.0
0.0	400.0	99.00498	100.0	0	0.0	0.0	0.211	0.0	98.50793	-0.529	1	2.0	2.0	0.0	1.0	2.0
0.0	400.0	99.00498	100.0	0	0.0	0.0	0.209	0.0	98.17716	-0.457	1	2.0	2.0	0.0	1.0	2.0
0.0	400.0	99.00498	100.0	0	0.0	0.0	0.208	0.0	98.17716	-0.457	1	2.0	2.0	0.0	1.0	2.0
0.0	400.0	99.00498	100.0	0	0.0	0.0	0.206	0.0	97.377205	-0.424	1	2.0	2.0	0.0	1.0	2.0
0.0	400.0	99.00498	100.0	0	0.0	0.0	0.204	0.0	97.377205	-0.366	1	2.0	2.0	0.0	1.0	2.0
0.0	400.0	99.00498	100.0	0	0.0	0.0	0.202	0.0	97.392654	-0.366	1	2.0	2.0	0.0	1.0	2.0
0.0	400.0	99.00498	100.0	0	0.0	0.0	0.2	0.0	97.19344	-0.316	1	2.0	2.0	0.0	1.0	2.0
0.0	400.0	99.00498	100.0	0	0.0	0.0	0.198	0.0	97.19344	-0.294	1	2.0	2.0	0.0	1.0	2.0
0.0	400.0	99.00498	100.0	0	0.0	0.0	0.196	0.0	97.12377	-0.294	1	2.0	2.0	0.0	1.0	2.0
0.0	400.0	99.00498	100.0	0	0.0	0.0	0.194	0.0	97.73497	-0.253	1	2.0	2.0	0.0	1.0	2.0
0.0	400.0	99.00498	100.0	0	0.0	0.0	0.191	0.0	97.73497	-0.235	1	2.0	2.0	0.0	1.0	2.0
0.0	400.0	99.00498	100.0	0	0.0	0.0	0.189	0.0	97.61504	-0.235	1	2.0	2.0	0.0	1.0	2.0
0.0	400.0	99.00498	100.0	0	0.0	0.0	0.186	0.0	97.61504	-0.203	1	2.0	2.0	0.0	1.0	2.0
0.0	400.0	99.00498	100.0	0	0.0	0.0	0.184	0.0	97.769066	-0.203	1	2.0	2.0	0.0	1.0	2.0
0.0	400.0	99.00498	100.0	0	0.0	0.0	0.181	0.0	98.99014	-0.189	1	2.0	2.0	0.0	1.0	2.0
0.0	400.0	99.00498	100.0	0	0.0	0.0	0.178	0.0	98.99014	-0.163	1	2.0	2.0	0.0	1.0	2.0
0.0	400.0	99.00498	100.0	0	0.0	0.0	0.175	0.0	98.24292	-0.163	1	2.0	2.0	0.0	1.0	2.0
0.0	400.0	99.00498	100.0	0	0.0	0.0	0.172	0.0	98.770615	-0.14	1	2.0	2.0	0.0	1.0	2.0
0.0	400.0	99.00498	100.0	0	0.0	0.0	0.168	0.0	98.770615	-0.14	1	2.0	2.0	0.0	1.0	2.0
0.0	400.0	99.00498	100.0	0	0.0	0.0	0.165	0.0	98.75935	-0.13	1	2.0	2.0	0.0	1.0	2.0
0.0	400.0	99.00498	100.0	0	0.0	0.0	0.161	0.0	98.75935	-0.112	1	2.0	2.0	0.0	1.0	2.0
0.0	400.0	99.00498	100.0	0	0.0	0.0	0.157	0.0	99.45811	-0.112	1	2.0	2.0	0.0	1.0	2.0
0.0	400.0	99.00498	100.0	0	0.0	0.0	0.153	0.0	98.134155	-0.104	1	2.0	2.0	0.0	1.0	2.0
0.0	400.0	99.00498	100.0	0	0.0	0.0	0.149	0.0	98.134155	-0.09	1	2.0	2.0	0.0	1.0	2.0
0.0	400.0	99.00498	100.0	0	0.0	0.0	0.145	0.0	98.26337	-0.09	1	2.0	2.0	0.0	1.0	2.0
0.0	400.0	99.00498	100.0	0	0.0	0.0	0.14	0.0	96.94263	-0.077	1	2.0	2.0	0.0	1.0	2.0
0.0	400.0	99.00498	100.0	0	0.0	0.0	0.136	0.0	96.94263	-0.077	1	2.0	2.0	0.0	1.0	2.0
0.0	400.0	99.00498	100.0	0	0.0	0.0	0.131	0.0	96.29635	-0.072	1	2.0	2.0	0.0	1.0	2.0
0.0	400.0	99.00498	100.0	0	0.0	0.0	0.127	0.0	96.29635	-0.062	1	2.0	2.0	0.0	1.0	2.0
0.0	400.0	99.00498	100.0	0	0.0	0.0	0.122	0.0	96.57299	-0.062	1	2.0	2.0	0.0	1.0	2.0
0.0	400.0	99.00498	100.0	0	0.0	0.0	0.117	0.0	97.3913	-0.057	1	2.0	2.0	0.0	1.0	2.0
0.0	400.0	99.00498	100.0	0	0.0	0.0	0.112	0.0	97.3913	-0.049	1	2.0	2.0	0.0	1.0	2.0
0.0	400.0	99.00498	100.0	0	0.0	0.0	0.106	0.0	97.05983	-0.049	1	2.0	2.0	0.0	1.0	2.0
0.0	400.0	99.00498	100.0	0	0.0	0.0	0.101	0.0	96.520096	-0.046	1	2.0	2.0	0.0	1.0	2.0
0.0	400.0	99.00498	100.0	0	0.0	0.0	0.096	0.0	96.520096	-0.039	1	2.0	2.0	0.0	1.0	2.0
0.0	400.0	99.00498	100.0	0	0.0	0.0	0.09	0.0	96.90565	-0.039	1	2.0	2.0	0.0	1.0	2.0
0.0	400.0	99.00498	100.0	0	0.0	0.0	0.085	0.0	96.90565	-0.036	1	2.0	2.0	0.0	1.0	2.0
0.0	400.0	99.00498	100.0	0	0.0	0.0	0.079	0.0	96.5157	-0.036	1	2.0	2.0	0.0	1.0	2.0
0.0	400.0	99.00498	100.0	0	0.0	0.0	0.074	0.0	98.13545	-0.031	1	2.0	2.0	0.0	1.0	2.0
0.0	400.0	99.00498	100.0	0	0.0	0.0	0.068	0.0	98.13545	-0.029	1	2.0	2.0	0.0	1.0	2.0
0.0	400.0	99.00498	100.0	0	0.0	0.0	0.063	0.0	97.751396	-0.029	1	2.0	2.0	0.0	1.0	2.0
0.0	400.0	99.00498	100.0	0	0.0	0.0	0.058	0.0	97.81845	-0.025	1	2.0	2.0	0.0	1.0	2.0
0.0	400.0	99.00498	100.0	0	0.0	0.0	0.053	0.0	97.81845	-0.021	1	2.0	2.0	0.0	1.0	2.0
0.0	400.0	99.00498	100.0	0	0.0	0.0	0.048	0.0	97.418015	-0.021	1	2.0	2.0	0.0	1.0	2.0
0.0	400.0	99.00498	100.0	0	0.0	0.0	0.043	0.0	97.418015	-0.02	1	2.0	2.0	0.0	1.0	2.0
0.0	400.0	99.00498	100.0	0	0.0	0.0	0.039	0.0	96.82555	-0.02	1	2.0	2.0	0.0	1.0	2.0
0.0	400.0	99.00498	100.0	0	0.0	0.0	0.034	0.0	96.61243	-0.017	1	2.0	2.0	0.0	1.0	2.0
0.0	400.0	99.00498	100.0	0	0.0	0.0	0.03	0.0	96.61243	-0.015	1	2.0	2.0	0.0	1.0	2.0
0.0	400.0	99.00498	100.0	0	0.0	0.0	0.026	0.0	96.80404	-0.015	1	2.0	2.0	0.0	1.0	2.0
0.0	400.0	99.00498	100.0	0	0.0	0.0	0.022	0.0	96.63795	-0.013	1	2.0	2.0	0.0	1.0	2.0
0.0	400.0	99.00498	100.0	0	0.0	0.0	0.018	0.0	96.63795	-0.013	1	2.0	2.0	0.0	1.0	2.0
0.0	400.0	99.00498	100.0	0	0.0	0.0	0.014	0.0	96.943306	-0.012	1	2.0	2.0	0.0	1.0	2.0
0.0	400.0	99.00498	100.0	0	0.0	0.0	0.011	0.0	96.943306	-0.01	1	2.0	2.0	0.0	1.0	2.0
0.0	400.0	99.00498	100.0	0	0.0	0.0	0.008	0.0	96.428085	-0.01	1	2.0	2.0	0.0	1.0	2.0
0.0	400.0	99.00498	100.0	0	0.0	0.0	0.005	0.0	96.74787	-0.009	1	2.0	2.0	0.0	1.0	2.0
0.0	400.0	99.00498	100.0	0	0.0	0.0	0.003	0.0	97.022964	-0.008	1	2.0	2.0	0.0	1.0	2.0
0.0	400.0	99.00498	100.0	0	0.0	0.0	0.001	0.0	96.93226	-0.008	1	2.0	2.0	0.0	1.0	2.0
0.0	400.0	99.00498	100.0	0	0.0	0.0	0.0	0.0	96.38586	-0.007	1	2.0	2.0	0.0	1.0	2.0
0.0	400.0	99.00498	100.0	0	0.0	0.0	-0.002	0.0	96.38586	-0.006	1	2.0	2.0	0.0	1.0	2.0
0.0	400.0	99.00498	100.0	0	0.0	0.0	-0.004	0.0	97.258804	-0.006	1	2.0	2.0	0.0	1.0	2.0
0.0	400.0	99.00498	100.0	0	0.0	0.0	-0.005	0.0	97.258804	-0.005	1	2.0	2.0	0.0	1.0	2.0
0.0	400.0	99.00498	100.0	0	0.0	0.0	-0.007	0.0	96.86899	-0.005	1	2.0	2.0	0.0	1.0	2.0
0.0	400.0	99.00498	100.0	0	0.0	0.0	-0.008	0.0	97.21761	-0.005	1	2.0	2.0	0.0	1.0	2.0
0.0	400.0	99.00498	100.0	0	0.0	0.0	-0.009	0.0	97.21761	-0.004	1	2.0	2.0	0.0	1.0	2.0
0.0	400.0	99.00498	100.0	0	0.0	0.0	-0.01	0.0	97.42093	-0.004	1	2.0	2.0	0.0	1.0	2.0
0.0	400.0	99.00498	100.0	0	0.0	0.0	-0.01	0.0	97.222176	-0.003	1	2.0	2.0	0.0	1.0	2.0
0.0	400.0	99.00498	100.0	0	0.0	0.0	-0.011	0.0	97.222176	-0.003	1	2.0	2.0	0.0	1.0	2.0
0.0	400.0	99.00498	100.0	0	0.0	0.0	-0.012	0.0	98.55485	-0.003	1	2.0	2.0	0.0	1.0	2.0
0.0	400.0	99.00498	100.0	0	0.0	0.0	-0.012	0.0	98.55485	-0.002	1	2.0	2.0	0.0	1.0	2.0
0.0	400.0	99.00498	100.0	0	0.0	0.0	-0.013	0.0	97.75346	-0.002	1	2.0	2.0	0.0	1.0	2.0
0.0	400.0	99.00498	100.0	0	0.0	0.0	-0.014	0.0	98.899086	-0.002	1	2.0	2.0	0.0	1.0	2.0
0.0	400.0	99.00498	100.0	0	0.0	0.0	-0.015	0.0	98.899086	-0.002	1	2.0	2.0	0.0	1.0	2.0
0.0	400.0	99.00498	100.0	0	0.0	0.0	-0.016	0.0	99.12753	-0.002	1	2.0	2.0	0.0	1.0	2.0
0.0	400.0	99.00498	100.0	0	0.0	0.0	-0.017	0.0	98.4496	-0.001	1	2.0	2.0	0.0	1.0	2.0
0.0	400.0	99.00498	100.0	0	0.0	0.0	-0.017	0.0	98.4496	-0.001	1	2.0	2.0	0.0	1.0	2.0
0.0	400.0	99.00498	100.0	0	0.0	0.0	-0.019	0.0	98.7376	-0.001	1	2.0	2.0	0.0	1.0	2.0
0.0	400.0	99.00498	100.0	0	0.0	0.0	-0.02	0.0	98.7376	-0.001	1	2.0	2.0	0.0	1.0	2.0
0.0	400.0	99.00498	100.0	0	0.0	0.0	-0.021	0.0	98.1743	-0.001	1	2.0	2.0	0.0	1.0	2.0
0.0	400.0	99.00498	100.0	0	0.0	0.0	-0.023	0.0	98.02842	0.0	1	2.0	2.0	0.0	1.0	2.0
0.0	400.0	99.00498	100.0	0	0.0	0.0	-0.024	0.0	98.02842	0.0	1	2.0	2.0	0.0	1.0	2.0
0.0	400.0	99.00498	100.0	0	0.0	0.0	-0.026	0.0	99.31641	0.0	1	2.0	2.0	0.0	1.0	2.0
0.0	400.0	99.00498	100.0	0	0.0	0.0	-0.028	0.0	98.556564	0.0	1	2.0	2.0	0.0	1.0	2.0
0.0	400.0	99.00498	100.0	0	0.0	0.0	-0.029	0.0	98.556564	0.0	1	2.0	2.0	0.0	1.0	2.0
0.0	400.0	99.00498	100.0	0	0.0	0.0	-0.031	0.0	98.71153	0.0	1	2.0	2.0	0.0	1.0	2.0
0.0	400.0	99.00498	100.0	0	0.0	0.0	-0.033	0.0	98.71153	0.0	1	2.0	2.0	0.0	1.0	2.0
0.0	400.0	99.00498	100.0	0	0.0	0.0	-0.035	0.0	98.90367	0.0	1	2.0	2.0	0.0	1.0	2.0
0.0	400.0	99.00498	100.0	0	0.0	0.0	-0.036	0.0	98.05365	0.0	1	2.0	2.0	0.0	1.0	2.0
0.0	400.0	99.00498	100.0	0	0.0	0.0	-0.038	0.0	98.05365	0.0	1	2.0	2.0	0.0	1.0	2.0
0.0	400.0	99.00498	100.0	0	0.0	0.0	-0.04	0.0	97.55589	0.0	1	2.0	2.0	0.0	1.0	2.0
0.0	400.0	99.00498	100.0	0	0.0	0.0	-0.041	0.0	97.13013	0.0	1	2.0	2.0	0.0	1.0	2.0
0.0	400.0	99.00498	100.0	0	0.0	0.0	-0.042	0.0	97.13013	0.0	1	2.0	2.0	0.0	1.0	2.0
0.0	400.0	99.00498	100.0	0	0.0	0.0	-0.042	0.0	96.69844	0.0	1	2.0	2.0	0.0	1.0	2.0
0.0	400.0	99.00498	100.0	0	0.0	0.0	-0.042	0.0	97.1116	0.0	1	2.0	2.0	0.0	1.0	2.0
0.0	400.0	99.00498	100.0	0	0.0	0.0	-0.042	0.0	97.04772	0.0	1	2.0	2.0	0.0	1.0	2.0
0.0	400.0	99.00498	100.0	0	0.0	0.0	-0.042	0.0	97.3771	0.0	1	2.0	2.0	0.0	1.0	2.0
0.0	400.0	99.00498	100.0	0	0.0	0.0	-0.041	0.0	97.3771	0.0	1	2.0	2.0	0.0	1.0	2.0
0.0	400.0	99.00498	100.0	0	0.0	0.0	-0.04	0.0	97.69267	0.0	1	2.0	2.0	1.0	1.0	2.0
0.0	400.0	99.00498	100.0	0	0.0	0.0	-0.039	0.0	97.50514	0.0	1	2.0	2.0	3.0	1.0	2.0
0.0	400.0	99.00498	100.0	0	0.0	0.0	-0.037	0.0	97.50514	0.0	1	2.0	2.0	3.0	1.0	2.0
-4180.487	300.99503	99.00498	100.0	0	0.0	0.0	-0.036	0.0	96.605064	0.0	1	2.0	2.0	3.0	1.0	2.0
-4180.487	300.99503	99.00498	100.0	0	0.0	0.0	-0.033	0.0	96.605064	0.0	1	2.0	2.0	3.0	1.0	2.0
-4180.487	300.99503	99.00498	100.0	0	0.0	0.0	-0.031	0.0	96.901474	0.0	1	2.0	2.0	3.0	1.0	2.0
-4180.487	300.99503	99.00498	100.0	0	0.0	0.0	-0.028	0.0	96.73967	0.0	1	2.0	2.0	3.0	1.0	2.0
-4180.487	300.99503	99.00498	100.0	0	0.0	0.0	-0.026	0.0	96.73967	-0.57	1	2.0	2.0	3.0	1.0	2.0
-4180.487	300.99503	99.00498	100.0	0	0.0	0.0	-0.023	0.0	96.66372	-0.57	1	2.0	2.0	3.0	1.0	2.0
-4180.487	300.99503	99.00498	100.0	0	0.0	0.0	-0.02	0.0	96.15405	-0.825	1	2.0	2.0	3.0	1.0	2.0
-4180.487	300.99503	99.00498	100.0	0	0.0	0.0	-0.017	0.0	96.15405	-1.284	1	2.0	2.0	3.0	1.0	2.0
-4180.487	300.99503	99.00498	100.0	0	0.0	0.0	-0.014	0.0	95.92532	-1.284	1	2.0	2.0	3.0	1.0	2.0
-4180.487	300.99503	99.00498	100.0	0	0.0	0.0	-0.011	0.0	95.92532	-1.489	1	2.0	2.0	3.0	1.0	2.0
-4180.487	300.99503	99.00498	100.0	0	0.0	0.0	-0.008	0.0	96.1732	-1.489	1	2.0	2.0	3.0	1.0	2.0
-4180.487	300.99503	99.00498	100.0	0	0.0	0.0	-0.005	0.0	95.21666	-1.856	1	2.0	2.0	5.0	1.0	2.0
-4180.487	300.99503	99.00498	100.0	0	0.0	0.0	-0.002	0.0	95.21666	-2.021	1	2.0	2.0	5.0	1.0	2.0
-4180.487	300.99503	99.00498	100.0	0	0.0	0.0	0.0	0.0	94.86155	-2.021	1	2.0	2.0	5.0	1.0	2.0
-4180.487	300.99503	99.00498	100.0	0	0.0	0.0	0.003	0.0	93.947464	-2.316	1	2.0	2.0	5.0	1.0	2.0
-4180.487	300.99503	99.00498	100.0	0	0.0	0.0	0.007	0.0	93.947464	-2.448	1	2.0	2.0	5.0	1.0	2.0
-4180.487	300.99503	99.00498	100.0	0	0.0	0.0	0.01	0.0	94.07674	-2.448	1	2.0	2.0	5.0	1.0	2.0
-4180.487	300.99503	99.00498	100.0	0	0.0	0.0	0.013	0.0	94.07674	-2.685	1	2.0	2.0	5.0	1.0	2.0
-4180.487	300.99503	99.00498	100.0	0	0.0	0.0	0.016	0.0	95.51883	-2.685	1	2.0	2.0	5.0	1.0	2.0
-4180.487	300.99503	99.00498	100.0	0	0.0	0.0	0.02	0.0	95.085396	-2.791	1	2.0	2.0	5.0	1.0	2.0
-4180.487	300.99503	99.00498	100.0	0	0.0	0.0	0.023	0.0	95.085396	-2.981	1	2.0	2.0	5.0	1.0	2.0
-4180.487	300.99503	99.00498	100.0	0	0.0	0.0	0.027	0.0	95.767914	-2.981	1	2.0	2.0	5.0	1.0	2.0
-4180.487	300.99503	99.00498	100.0	0	0.0	0.0	0.03	0.0	96.57621	-3.066	1	2.0	2.0	5.0	1.0	2.0
-4180.487	300.99503	99.00498	100.0	0	0.0	0.0	0.034	0.0	96.00636	-3.219	1	2.0	2.0	5.0	1.0	2.0
-4180.487	300.99503	99.00498	100.0	0	0.0	0.0	0.037	0.0	95.127975	-3.219	1	2.0	2.0	5.0	1.0	2.0
-4180.487	300.99503	99.00498	100.0	0	0.0	0.0	0.04	0.0	95.127975	-3.35	1	2.0	2.0	5.0	1.0	2.0
-4180.487	300.99503	99.00498	100.0	0	0.0	0.0	0.044	0.0	95.68537	-3.35	1	2.0	2.0	5.0	1.0	2.0
-4180.487	300.99503	99.00498	100.0	0	0.0	0.0	0.047	0.0	95.24688	-3.409	1	2.0	2.0	5.0	1.0	2.0
-4180.487	300.99503	99.00498	100.0	0	0.0	0.0	0.051	0.0	95.24688	-3.464	1	2.0	2.0	5.0	1.0	2.0
-4180.487	300.99503	99.00498	100.0	0	0.0	0.0	0.054	0.0	94.90356	-3.464	1	2.0	2.0	5.0	1.0	2.0
-4180.487	300.99503	99.00498	100.0	0	0.0	0.0	0.057	0.0	95.23537	-3.562	1	2.0	2.0	5.0	1.0	2.0
-4180.487	300.99503	99.00498	100.0	0	0.0	0.0	0.061	0.0	95.23537	-3.606	1	2.0	2.0	5.0	1.0	2.0
-4180.487	300.99503	99.00498	100.0	0	0.0	0.0	0.064	0.0	95.71502	-3.606	1	2.0	2.0	5.0	1.0	2.0
-4180.487	300.99503	99.00498	100.0	0	0.0	0.0	0.067	0.0	95.71502	-3.685	1	2.0	2.0	5.0	1.0	2.0
-4180.487	300.99503	99.00498	100.0	0	0.0	0.0	0.07	0.0	95.95879	-3.685	1	2.0	2.0	5.0	1.0	2.0
-4180.487	300.99503	99.00498	100.0	0	0.0	0.0	0.073	0.0	96.1953	-3.721	1	2.0	2.0	5.0	1.0	2.0
-4180.487	300.99503	99.00498	100.0	0	0.0	0.0	0.076	0.0	96.1953	-3.784	1	2.0	2.0	5.0	1.0	2.0
-4180.487	300.99503	99.00498	100.0	0	0.0	0.0	0.079	0.0	95.66293	-3.784	1	2.0	2.0	5.0	1.0	2.0
-4180.487	300.99503	99.00498	100.0	0	0.0	0.0	0.082	0.0	95.54994	-3.838	1	2.0	2.0	5.0	1.0	2.0
-4180.487	300.99503	99.00498	100.0	0	0.0	0.0	0.085	0.0	95.54994	-3.863	1	2.0	2.0	5.0	1.0	2.0
-4180.487	300.99503	99.00498	100.0	0	0.0	0.0	0.087	0.0	94.98391	-3.863	1	2.0	2.0	5.0	1.0	2.0
-4180.487	300.99503	99.00498	100.0	0	0.0	0.0	0.09	0.0	94.98391	-3.907	1	2.0	2.0	5.0	1.0	2.0
-4180.487	300.99503	99.00498	100.0	0	0.0	0.0	0.093	0.0	95.33394	-3.907	1	2.0	2.0	5.0	1.0	2.0
-4180.487	300.99503	99.00498	100.0	0	0.0	0.0	0.095	0.0	95.739555	-3.926	1	2.0	2.0	5.0	1.0	2.0
-4180.487	300.99503	99.00498	100.0	0	0.0	0.0	0.098	0.0	96.56058	-3.945	1	2.0	2.0	5.0	1.0	2.0
-4180.487	300.99503	99.00498	100.0	0	0.0	0.0	0.1	0.0	96.13122	-3.945	1	2.0	2.0	5.0	1.0	2.0
-4180.487	300.99503	99.00498	100.0	0	0.0	0.0	0.103	0.0	95.3763	-3.977	1	2.0	2.0	5.0	1.0	2.0
-4180.487	300.99503	99.00498	100.0	0	0.0	0.0	0.105	0.0	97.39922	-3.992	1	2.0	2.0	5.0	1.0	2.0
-4180.487	300.99503	99.00498	100.0	0	0.0	0.0	0.107	0.0	97.5918	-3.992	1	2.0	2.0	5.0	1.0	2.0
-4180.487	300.99503	99.00498	100.0	0	0.0	0.0	0.11	0.0	97.5918	-4.03	1	2.0	2.0	5.0	1.0	2.0
-4180.487	300.99503	99.00498	100.0	0	0.0	0.0	0.112	0.0	97.681694	-4.03	1	2.0	2.0	5.0	1.0	2.0
-4180.487	300.99503	99.00498	100.0	0	0.0	0.0	0.115	0.0	97.82292	-4.041	1	2.0	2.0	5.0	1.0	2.0
-4180.487	300.99503	99.00498	100.0	0	0.0	0.0	0.118	0.0	97.82292	-4.06	1	2.0	2.0	5.0	1.0	2.0
-4180.487	300.99503	99.00498	100.0	0	0.0	0.0	0.12	0.0	97.43064	-4.06	1	2.0	2.0	5.0	1.0	2.0
-4180.487	300.99503	99.00498	100.0	0	0.0	0.0	0.123	0.0	96.70476	-4.069	1	2.0	2.0	5.0	1.0	2.0
-4180.487	300.99503	99.00498	100.0	0	0.0	0.0	0.126	0.0	96.70476	-4.085	1	2.0	2.0	5.0	1.0	2.0
-4180.487	300.99503	99.00498	100.0	0	0.0	0.0	0.128	0.0	96.71835	-4.085	1	2.0	2.0	5.0	1.0	2.0
-4180.487	300.99503	99.00498	100.0	0	0.0	0.0	0.131	0.0	96.71835	-4.092	1	2.0	2.0	5.0	1.0	2.0
-4180.487	300.99503	99.00498	100.0	0	0.0	0.0	0.134	0.0	96.71534	-4.092	1	2.0	2.0	5.0	1.0	2.0
-4180.487	300.99503	99.00498	100.0	0	0.0	0.0	0.137	0.0	96.57098	-4.105	1	2.0	2.0	5.0	1.0	2.0
-4180.487	300.99503	99.00498	100.0	0	0.0	0.0	0.14	0.0	96.57098	-4.11	1	2.0	2.0	5.0	1.0	2.0
-4180.487	300.99503	99.00498	100.0	0	0.0	0.0	0.143	0.0	96.81645	-4.11	1	2.0	2.0	5.0	1.0	2.0
-4180.487	300.99503	99.00498	100.0	0	0.0	0.0	0.146	0.0	95.83017	-4.12	1	2.0	2.0	5.0	1.0	2.0
-4180.487	300.99503	99.00498	100.0	0	0.0	0.0	0.149	0.0	95.83017	-4.125	1	2.0	2.0	5.0	1.0	2.0
-4180.487	300.99503	99.00498	100.0	0	0.0	0.0	0.152	0.0	95.959694	-4.125	1	2.0	2.0	5.0	1.0	2.0
-4180.487	300.99503	97.044556	100.0	0	0.0	0.0	0.155	0.0	95.722115	-4.133	1	2.0	2.0	7.0	1.0	3.0
-4180.487	300.99503	97.044556	100.0	0	0.0	0.0	0.158	0.0	95.722115	-4.133	1	2.0	2.0	7.0	1.0	3.0
0.0	300.99503	97.044556	100.0	0	0.0	0.0	0.161	0.0	95.45243	-4.137	1	2.0	2.0	0.0	1.0	3.0
0.0	300.99503	97.044556	100.0	0	0.0	0.0	0.164	0.0	95.45243	-4.143	1	2.0	2.0	0.0	1.0	3.0
0.0	300.99503	97.044556	100.0	0	0.0	0.0	0.167	0.0	94.72016	-4.143	1	2.0	2.0	0.0	1.0	3.0
0.0	300.99503	97.044556	100.0	0	0.0	0.0	0.17	0.0	95.09247	-4.146	1	2.0	2.0	0.0	1.0	3.0
0.0	300.99503	97.044556	100.0	0	0.0	0.0	0.172	0.0	95.09247	-3.58	1	2.0	2.0	0.0	1.0	3.0
0.0	300.99503	97.044556	100.0	0	0.0	0.0	0.175	0.0	94.40338	-3.58	1	2.0	2.0	0.0	1.0	3.0
0.0	300.99503	97.044556	100.0	0	0.0	0.0	0.177	0.0	93.90662	-3.327	1	2.0	2.0	0.0	1.0	3.0
0.0	300.99503	97.044556	100.0	0	0.0	0.0	0.18	0.0	93.90662	-3.327	1	2.0	2.0	0.0	1.0	3.0
0.0	300.99503	97.044556	100.0	0	0.0	0.0	0.182	0.0	93.758835	-2.873	1	2.0	2.0	0.0	1.0	3.0
0.0	300.99503	97.044556	100.0	0	0.0	0.0	0.185	0.0	93.758835	-2.67	1	2.0	2.0	0.0	1.0	3.0
0.0	300.99503	97.044556	100.0	0	0.0	0.0	0.187	0.0	94.97859	-2.67	1	2.0	2.0	0.0	1.0	3.0
0.0	300.99503	97.044556	100.0	0	0.0	0.0	0.189	0.0	95.331764	-2.305	1	2.0	2.0	0.0	1.0	3.0
0.0	300.99503	97.044556	100.0	0	0.0	0.0	0.191	0.0	95.331764	-2.142	1	2.0	2.0	0.0	1.0	3.0
0.0	300.99503	97.044556	100.0	0	0.0	0.0	0.193	0.0	95.53678	-2.142	1	2.0	2.0	0.0	1.0	3.0
0.0	300.99503	97.044556	100.0	0	0.0	0.0	0.195	0.0	95.33902	-1.85	1	2.0	2.0	0.0	1.0	3.0
0.0	300.99503	97.044556	100.0	0	0.0	0.0	0.197	0.0	95.33902	-1.85	1	2.0	2.0	0.0	1.0	3.0
0.0	300.99503	97.044556	100.0	0	0.0	0.0	0.199	0.0	95.6534	-1.719	1	2.0	2.0	0.0	1.0	3.0
0.0	300.99503	97.044556	100.0	0	0.0	0.0	0.201	0.0	95.6534	-1.484	1	2.0	2.0	0.0	1.0	3.0
0.0	300.99503	97.044556	100.0	0	0.0	0.0	0.202	0.0	95.79991	-1.484	1	2.0	2.0	0.0	1.0	3.0
0.0	300.99503	97.044556	100.0	0	0.0	0.0	0.204	0.0	96.99987	-1.38	1	2.0	2.0	0.0	1.0	3.0
0.0	300.99503	97.044556	100.0	0	0.0	0.0	0.205	0.0	96.99987	-1.191	1	2.0	2.0	0.0	1.0	3.0
0.0	300.99503	97.044556	100.0	0	0.0	0.0	0.207	0.0	96.369225	-1.191	1	2.0	2.0	0.0	1.0	3.0
0.0	300.99503	97.044556	100.0	0	0.0	0.0	0.208	0.0	98.07637	-1.107	1	2.0	2.0	0.0	1.0	3.0
0.0	300.99503	97.044556	100.0	0	0.0	0.0	0.209	0.0	98.07637	-1.107	1	2.0	2.0	0.0	1.0	3.0
0.0	300.99503	97.044556	100.0	0	0.0	0.0	0.21	0.0	98.42855	-0.956	1	2.0	2.0	0.0	1.0	3.0
0.0	300.99503	97.044556	100.0	0	0.0	0.0	0.211	0.0	98.42855	-0.825	1	2.0	2.0	0.0	1.0	3.0
0.0	300.99503	97.044556	100.0	0	0.0	0.0	0.211	0.0	97.708115	-0.825	1	2.0	2.0	0.0	1.0	3.0
0.0	300.99503	97.044556	100.0	0	0.0	0.0	0.212	0.0	97.50647	-0.767	1	2.0	2.0	0.0	1.0	3.0
0.0	300.99503	97.044556	100.0	0	0.0	0.0	0.212	0.0	97.50647	-0.662	1	2.0	2.0	0.0	1.0	3.0
0.0	300.99503	97.044556	100.0	0	0.0	0.0	0.212	0.0	97.72097	-0.662	1	2.0	2.0	0.0	1.0	3.0
0.0	300.99503	97.044556	100.0	0	0.0	0.0	0.212	0.0	97.68552	-0.615	1	2.0	2.0	0.0	1.0	3.0
0.0	300.99503	97.044556	100.0	0	0.0	0.0	0.212	0.0	97.68552	-0.615	1	2.0	2.0	0.0	1.0	3.0
0.0	300.99503	97.044556	100.0	0	0.0	0.0	0.211	0.0	98.20725	-0.531	1	2.0	2.0	8.0	1.0	3.0
0.0	300.99503	97.044556	100.0	0	0.0	0.0	0.21	0.0	98.20725	-0.458	1	2.0	2.0	8.0	1.0	3.0
0.0	300.99503	97.044556	100.0	0	0.0	0.0	0.209	1.0	98.55569	-0.458	1	2.0	2.0	10.0	1.0	3.0
6944.445	500.0	97.044556	100.0	0	0.0	0.0	0.208	1.0	97.81583	-0.426	1	2.0	2.0	10.0	1.0	3.0
6944.445	500.0	97.044556	100.0	0	0.0	0.0	0.207	1.0	97.81583	-0.367	1	2.0	2.0	10.0	1.0	3.0
6944.445	500.0	97.044556	100.0	0	0.0	0.0	0.206	1.0	97.32441	-0.367	1	2.0	2.0	10.0	1.0	3.0
6944.445	500.0	97.044556	100.0	0	0.0	0.0	0.204	1.0	96.965126	-0.341	1	2.0	2.0	10.0	1.0	3.0
6944.445	500.0	97.044556	100.0	0	0.0	0.0	0.202	1.0	97.30783	-0.341	1	2.0	2.0	10.0	1.0	3.0
6944.445	500.0	97.044556	100.0	0	0.0	0.0	0.2	1.0	97.51352	0.651	1	2.0	2.0	10.0	1.0	3.0
6944.445	500.0	97.044556	100.0	0	0.0	0.0	0.198	1.0	97.51352	1.096	1	2.0	2.0	10.0	1.0	3.0
6944.445	500.0	97.044556	100.0	0	0.0	0.0	0.196	1.0	96.62765	1.096	1	2.0	2.0	10.0	1.0	3.0
6944.445	500.0	97.044556	100.0	0	0.0	0.0	0.194	1.0	95.98326	1.895	1	2.0	2.0	10.0	1.0	3.0
6944.445	500.0	97.044556	100.0	0	0.0	0.0	0.191	1.0	95.98326	2.253	1	2.0	2.0	10.0	1.0	3.0
6944.445	500.0	97.044556	100.0	0	0.0	0.0	0.189	1.0	95.22447	2.253	1	2.0	2.0	10.0	1.0	3.0
6944.445	500.0	97.044556	100.0	0	0.0	0.0	0.187	1.0	96.178604	2.894	1	2.0	2.0	10.0	1.0	3.0
6944.445	500.0	97.044556	100.0	0	0.0	0.0	0.185	1.0	96.178604	3.181	1	2.0	2.0	10.0	1.0	3.0
6944.445	500.0	97.044556	100.0	0	0.0	0.0	0.182	1.0	95.28881	3.181	1	2.0	2.0	10.0	1.0	3.0
6944.445	500.0	97.044556	100.0	0	0.0	0.0	0.18	1.0	95.28881	3.695	1	2.0	2.0	10.0	1.0	3.0
6944.445	500.0	97.044556	100.0	0	0.0	0.0	0.177	1.0	94.98819	3.695	1	2.0	2.0	10.0	1.0	3.0
6944.445	500.0	97.044556	100.0	0	0.0	0.0	0.175	1.0	94.1091	3.926	1	2.0	2.0	10.0	1.0	3.0
6944.445	500.0	97.044556	100.0	0	0.0	0.0	0.172	1.0	94.82725	4.339	1	2.0	2.0	10.0	1.0	3.0
6944.445	500.0	97.044556	100.0	0	0.0	0.0	0.17	1.0	95.02329	4.339	1	2.0	2.0	10.0	1.0	3.0
6944.445	500.0	97.044556	100.0	0	0.0	0.0	0.168	1.0	95.33181	4.523	1	2.0	2.0	10.0	1.0	3.0
6944.445	500.0	97.044556	100.0	0	0.0	0.0	0.166	1.0	95.33181	4.855	1	2.0	2.0	10.0	1.0	3.0
6944.445	500.0	97.044556	100.0	0	0.0	0.0	0.164	1.0	95.10401	4.855	1	2.0	2.0	10.0	1.0	3.0
6944.445	500.0	97.044556	100.0	0	0.0	0.0	0.162	1.0	95.10401	5.003	1	2.0	2.0	10.0	1.0	3.0
6944.445	500.0	97.044556	100.0	0	0.0	0.0	0.16	1.0	96.2043	5.003	1	2.0	2.0	10.0	1.0	3.0
6944.445	500.0	97.044556	100.0	0	0.0	0.0	0.158	1.0	96.310265	5.27	1	2.0	2.0	10.0	1.0	3.0
6944.445	500.0	97.044556	100.0	0	0.0	0.0	0.156	1.0	96.310265	5.498	1	2.0	2.0	10.0	1.0	3.0
6944.445	500.0	97.044556	100.0	0	0.0	0.0	0.154	1.0	96.48705	5.498	1	2.0	2.0	10.0	1.0	3.0
6944.445	500.0	97.044556	100.0	0	0.0	0.0	0.152	1.0	96.44047	5.602	1	2.0	2.0	12.0	1.0	3.0
6944.445	500.0	97.044556	100.0	0	0.0	0.0	0.149	1.0	96.44047	5.785	1	2.0	2.0	12.0	1.0	3.0
6944.445	500.0	97.044556	100.0	0	0.0	0.0	0.147	1.0	96.95428	5.785	1	2.0	2.0	12.0	1.0	3.0
6944.445	500.0	97.044556	100.0	0	0.0	0.0	0.145	1.0	96.95428	5.868	1	2.0	2.0	12.0	1.0	3.0
6944.445	500.0	97.044556	100.0	0	0.0	0.0	0.143	1.0	97.18345	5.868	1	2.0	2.0	12.0	1.0	3.0
6944.445	500.0	97.044556	100.0	0	0.0	0.0	0.141	1.0	97.508026	6.017	1	2.0	2.0	12.0	1.0	3.0
6944.445	500.0	97.044556	100.0	0	0.0	0.0	0.139	1.0	97.508026	6.144	1	2.0	2.0	12.0	1.0	3.0
6944.445	500.0	97.044556	100.0	0	0.0	0.0	0.136	1.0	97.68435	6.144	1	2.0	2.0	12.0	1.0	3.0
6944.445	500.0	97.044556	100.0	0	0.0	0.0	0.134	1.0	97.35556	6.201	1	2.0	2.0	12.0	1.0	3.0
6944.445	500.0	97.044556	100.0	0	0.0	0.0	0.131	1.0	97.35556	6.303	1	2.0	2.0	12.0	1.0	3.0
6944.445	500.0	97.044556	100.0	0	0.0	0.0	0.129	1.0	97.763756	6.303	1	2.0	2.0	12.0	1.0	3.0
6944.445	500.0	97.044556	100.0	0	0.0	0.0	0.126	1.0	97.763756	6.35	1	2.0	2.0	12.0	1.0	3.0
6944.445	500.0	97.044556	100.0	0	0.0	0.0	0.123	1.0	97.62308	6.35	1	2.0	2.0	12.0	1.0	3.0
6944.445	500.0	97.044556	100.0	0	0.0	0.0	0.121	1.0	98.063614	6.432	1	2.0	2.0	12.0	1.0	3.0
6944.445	500.0	97.044556	100.0	0	0.0	0.0	0.118	1.0	98.063614	6.469	1	2.0	2.0	12.0	1.0	3.0
6944.445	500.0	97.044556	100.0	0	0.0	0.0	0.115	1.0	97.73724	6.469	1	2.0	2.0	12.0	1.0	3.0
6944.445	500.0	97.044556	100.0	0	0.0	0.0	0.112	1.0	96.86577	6.534	1	2.0	2.0	12.0	1.0	3.0
6944.445	500.0	97.044556	100.0	0	0.0	0.0	0.109	1.0	96.86577	6.565	1	2.0	2.0	12.0	1.0	3.0
6944.445	500.0	97.044556	100.0	0	0.0	0.0	0.105	1.0	97.48415	6.565	1	2.0	2.0	12.0	1.0	3.0
6944.445	500.0	97.044556	100.0	0	0.0	0.0	0.102	1.0	97.48415	6.617	1	2.0	2.0	12.0	1.0	3.0
6944.445	500.0	97.044556	100.0	0	0.0	0.0	0.099	1.0	98.15254	6.617	1	2.0	2.0	12.0	1.0	3.0
6944.445	500.0	97.044556	100.0	0	0.0	0.0	0.096	1.0	97.42439	6.664	1	2.0	2.0	12.0	1.0	3.0
6944.445	500.0	97.044556	100.0	0	0.0	0.0	0.092	1.0	97.42439	6.684	1	2.0	2.0	12.0	1.0	3.0
6944.445	500.0	97.044556	100.0	0	0.0	0.0	0.089	1.0	97.275635	6.684	1	2.0	2.0	12.0	1.0	3.0
6944.445	500.0	97.044556	100.0	0	0.0	0.0	0.086	1.0	97.23349	6.72	1	2.0	2.0	12.0	1.0	3.0
6944.445	500.0	97.044556	100.0	0	0.0	0.0	0.083	1.0	97.23349	6.736	1	2.0	2.0	12.0	1.0	3.0
6944.445	500.0	97.044556	100.0	0	0.0	0.0	0.079	1.0	97.98294	6.736	1	2.0	2.0	12.0	1.0	3.0
6944.445	500.0	97.044556	100.0	0	0.0	0.0	0.076	1.0	97.98294	6.767	1	2.0	2.0	12.0	1.0	3.0
6944.445	500.0	97.044556	100.0	0	0.0	0.0	0.073	1.0	97.691345	6.767	1	2.0	2.0	12.0	1.0	3.0
6944.445	500.0	97.044556	100.0	0	0.0	0.0	0.07	1.0	97.54805	6.779	1	2.0	2.0	12.0	1.0	3.0
6944.445	500.0	97.044556	100.0	0	0.0	0.0	0.067	1.0	97.54805	6.804	1	2.0	2.0	12.0	1.0	3.0
6944.445	500.0	97.044556	100.0	0	0.0	0.0	0.064	1.0	96.72092	6.804	1	2.0	2.0	12.0	1.0	3.0
6944.445	500.0	97.044556	100.0	0	0.0	0.0	0.061	1.0	96.94062	6.813	1	2.0	2.0	12.0	1.0	3.0
6944.445	500.0	97.044556	100.0	0	0.0	0.0	0.058	1.0	96.47732	6.832	1	2.0	2.0	12.0	1.0	3.0
6944.445	500.0	97.044556	100.0	0	0.0	0.0	0.055	1.0	96.71851	6.832	1	2.0	2.0	12.0	1.0	3.0
6944.445	500.0	97.044556	100.0	0	0.0	0.0	0.052	1.0	96.71851	6.842	1	2.0	2.0	12.0	1.0	3.0
6944.445	500.0	97.044556	100.0	0	0.0	0.0	0.05	1.0	96.76846	6.842	1	2.0	2.0	12.0	1.0	3.0
6944.445	500.0	97.044556	100.0	0	0.0	0.0	0.047	1.0	96.367256	6.856	1	2.0	2.0	12.0	1.0	3.0
6944.445	500.0	97.044556	100.0	0	0.0	0.0	0.044	1.0	96.367256	6.864	1	2.0	2.0	12.0	1.0	3.0
6944.445	500.0	97.044556	100.0	0	0.0	0.0	0.042	1.0	97.5228	6.864	1	2.0	2.0	12.0	1.0	3.0
6944.445	500.0	97.044556	100.0	0	0.0	0.0	0.039	1.0	97.31386	6.875	1	2.0	2.0	12.0	1.0	3.0
6944.445	500.0	97.044556	100.0	0	0.0	0.0	0.037	1.0	97.31386	6.875	1	2.0	2.0	12.0	1.0	3.0
6944.445	500.0	97.044556	100.0	1	0.0	0.0	0.034	1.0	96.85994	6.886	1	2.0	2.0	12.0	1.0	3.0
6944.445	500.0	97.044556	100.0	1	0.0	0.0	0.031	1.0	96.85994	6.89	1	2.0	2.0	12.0	1.0	3.0
6944.445	500.0	97.044556	100.0	1	0.0	0.0	0.029	1.0	96.7263	6.89	1	2.0	2.0	12.0	1.0	3.0
6944.445	500.0	97.044556	100.0	1	0.0	0.0	0.026	1.0	96.48432	6.899	1	2.0	2.0	12.0	1.0	3.0
6944.445	500.0	97.044556	100.0	1	0.0	0.0	0.024	1.0	96.48432	6.903	1	2.0	2.0	12.0	1.0	3.0
6944.445	500.0	97.044556	100.0	1	0.0	0.0	0.022	1.0	96.53048	6.903	1	2.0	2.0	12.0	1.0	3.0
6944.445	500.0	97.044556	100.0	1	0.0	0.0	0.02	1.0	96.1317	6.909	1	2.0	2.0	12.0	1.0	3.0
6944.445	500.0	97.044556	100.0	1	0.0	0.0	0.018	1.0	96.1317	6.912	1	2.0	2.0	12.0	1.0	3.0
6944.445	500.0	97.044556	100.0	1	0.0	0.0	0.016	1.0	96.07021	6.912	1	2.0	2.0	12.0	1.0	3.0
6944.445	500.0	97.044556	100.0	1	0.0	0.0	0.014	1.0	96.203476	6.918	1	2.0	2.0	12.0	1.0	3.0
6944.445	500.0	97.044556	100.0	1	0.0	0.0	0.012	1.0	96.264984	6.918	1	2.0	2.0	12.0	1.0	3.0
6944.445	500.0	97.044556	100.0	1	0.0	0.0	0.011	1.0	96.43804	6.923	1	2.0	2.0	12.0	1.0	3.0
6944.445	500.0	97.044556	100.0	1	0.0	0.0	0.009	1.0	96.43804	6.926	1	2.0	2.0	12.0	1.0	3.0
6944.445	500.0	97.044556	100.0	1	0.0	0.0	0.008	1.0	97.25579	6.926	1	2.0	2.0	12.0	1.0	3.0
6944.445	500.0	97.044556	100.0	1	0.0	0.0	0.006	1.0	96.08256	6.929	1	2.0	2.0	12.0	1.0	3.0
6944.445	500.0	97.044556	100.0	1	0.0	0.0	0.005	1.0	96.08256	6.93	1	2.0	2.0	12.0	1.0	3.0
6944.445	500.0	97.044556	100.0	1	0.0	0.0	0.005	1.0	95.655045	6.93	1	2.0	2.0	12.0	1.0	3.0
6944.445	500.0	97.044556	100.0	1	0.0	0.0	0.004	1.0	95.655045	6.933	1	2.0	2.0	12.0	1.0	3.0
6944.445	500.0	97.044556	100.0	1	0.0	0.0	0.003	1.0	95.97525	6.933	1	2.0	2.0	12.0	1.0	3.0
6944.445	500.0	97.044556	100.0	1	0.0	0.0	0.002	1.0	95.827835	6.934	1	2.0	2.0	12.0	1.0	3.0
6944.445	500.0	97.044556	100.0	1	0.0	0.0	0.002	1.0	95.827835	6.937	1	2.0	2.0	12.0	1.0	3.0
6944.445	500.0	97.044556	100.0	1	0.0	0.0	0.001	1.0	95.91386	6.937	1	2.0	2.0	12.0	1.0	3.0
6944.445	500.0	97.044556	100.0	1	0.0	0.0	0.001	1.0	95.41085	6.938	1	2.0	2.0	12.0	1.0	3.0
6944.445	500.0	97.044556	100.0	1	0.0	0.0	0.0	1.0	95.41085	6.941	1	2.0	2.0	12.0	1.0	3.0
6944.445	500.0	97.044556	100.0	1	0.0	0.0	0.0	1.0	97.196976	6.941	1	2.0	2.0	12.0	1.0	3.0
6944.445	500.0	97.044556	100.0	1	0.0	0.0	0.0	1.0	97.196976	6.942	1	2.0	2.0	12.0	1.0	3.0
6944.445	500.0	97.044556	100.0	1	0.0	0.0	0.0	1.0	97.07332	6.942	1	2.0	2.0	12.0	1.0	3.0
6944.445	500.0	97.044556	100.0	1	0.0	0.0	0.0	1.0	97.62412	6.943	1	2.0	2.0	12.0	1.0	3.0
6944.445	500.0	97.044556	100.0	1	0.0	0.0	0.0	1.0	97.62412	6.944	1	2.0	2.0	12.0	1.0	3.0
6944.445	500.0	97.044556	100.0	1	0.0	0.0	-0.001	1.0	97.56135	6.944	1	2.0	2.0	12.0	1.0	3.0
6944.445	500.0	97.044556	100.0	1	0.0	0.0	-0.002	1.0	97.61062	6.945	1	2.0	2.0	12.0	1.0	3.0
6944.445	500.0	97.044556	100.0	1	0.0	0.0	-0.003	1.0	97.61062	6.946	1	2.0	2.0	12.0	1.0	3.0
6944.445	500.0	97.044556	100.0	1	0.0	0.0	-0.004	1.0	96.367226	6.946	1	2.0	2.0	12.0	1.0	3.0
6944.445	500.0	97.044556	100.0	1	0.0	0.0	-0.005	1.0	96.367226	6.947	1	2.0	2.0	12.0	1.0	3.0
6944.445	500.0	97.044556	100.0	1	0.0	0.0	-0.006	1.0	96.52358	6.947	1	2.0	2.0	12.0	1.0	3.0
6944.445	500.0	97.044556	100.0	1	0.0	0.0	-0.008	1.0	95.73514	6.948	1	2.0	2.0	12.0	1.0	3.0
6944.445	500.0	97.044556	100.0	1	0.0	0.0	-0.009	1.0	95.73514	6.948	1	2.0	2.0	12.0	1.0	3.0
6944.445	500.0	97.044556	100.0	1	0.0	0.0	-0.011	1.0	95.46922	6.948	1	2.0	2.0	13.0	1.0	3.0
6944.445	500.0	97.044556	99.00498	0	0.0	0.0	-0.012	1.0	95.14526	6.949	1	2.0	2.0	14.0	2.0	3.0
6944.445	500.0	97.044556	99.00498	0	0.0	0.0	-0.014	1.0	95.14526	6.949	1	2.0	2.0	14.0	2.0	3.0
0.0	500.0	97.044556	99.00498	0	0.0	0.0	-0.016	1.0	94.800064	6.949	1	2.0	2.0	0.0	2.0	3.0
0.0	500.0	97.044556	99.00498	0	0.0	0.0	-0.018	1.0	94.800064	6.949	1	2.0	2.0	0.0	2.0	3.0
0.0	500.0	97.044556	99.00498	0	0.0	0.0	-0.02	1.0	96.09127	6.949	1	2.0	2.0	0.0	2.0	3.0
0.0	500.0	97.044556	99.00498	0	0.0	0.0	-0.022	1.0	97.05315	6.457	1	2.0	2.0	0.0	2.0	3.0
0.0	500.0	97.044556	99.00498	0	0.0	0.0	-0.025	1.0	97.05315	5.576	1	2.0	2.0	0.0	2.0	3.0
0.0	500.0	97.044556	99.00498	0	0.0	0.0	-0.027	1.0	98.18829	5.576	1	2.0	2.0	0.0	2.0	3.0
0.0	500.0	97.044556	99.00498	0	0.0	0.0	-0.029	1.0	98.02492	5.182	1	2.0	2.0	0.0	2.0	3.0
0.0	500.0	97.044556	99.00498	0	0.0	0.0	-0.031	1.0	98.02492	4.476	1	2.0	2.0	0.0	2.0	3.0
0.0	500.0	97.044556	99.00498	0	0.0	0.0	-0.034	1.0	97.64219	4.476	1	2.0	2.0	0.0	2.0	3.0
0.0	500.0	97.044556	99.00498	0	0.0	0.0	-0.036	1.0	97.64219	4.159	1	2.0	2.0	0.0	2.0	3.0
0.0	500.0	97.044556	99.00498	0	0.0	0.0	-0.038	1.0	97.8018	4.159	1	2.0	2.0	0.0	2.0	3.0
0.0	500.0	97.044556	99.00498	0	0.0	0.0	-0.039	1.0	97.95195	3.592	1	2.0	2.0	0.0	2.0	3.0
0.0	500.0	97.044556	99.00498	0	0.0	0.0	-0.041	1.0	97.95195	3.337	1	2.0	2.0	0.0	2.0	3.0
0.0	500.0	97.044556	99.00498	0	0.0	0.0	-0.041	1.0	98.05723	3.337	1	2.0	2.0	0.0	2.0	3.0
0.0	500.0	97.044556	99.00498	0	0.0	0.0	-0.042	1.0	97.85227	2.882	1	2.0	2.0	0.0	2.0	3.0
0.0	500.0	97.044556	99.00498	0	0.0	0.0	-0.042	1.0	97.85227	2.488	1	2.0	2.0	0.0	2.0	3.0
0.0	500.0	97.044556	99.00498	0	0.0	0.0	-0.042	1.0	97.08981	2.488	1	2.0	2.0	0.0	2.0	3.0
0.0	500.0	97.044556	99.00498	0	0.0	0.0	-0.041	1.0	97.08981	2.312	1	2.0	2.0	0.0	2.0	3.0
0.0	500.0	97.044556	99.00498	0	0.0	0.0	-0.04	1.0	97.44153	2.312	1	2.0	2.0	1.0	2.0	3.0
0.0	500.0	97.044556	99.00498	0	0.0	0.0	-0.039	1.0	96.77198	1.997	1	2.0	2.0	3.0	2.0	3.0
0.0	500.0	97.044556	99.00498	0	0.0	0.0	-0.038	1.0	96.77198	1.855	1	2.0	2.0	3.0	2.0	3.0
-5528.3276	398.03958	97.044556	99.00498	0	0.0	0.0	-0.036	1.0	97.09133	1.855	1	2.0	2.0	3.0	2.0	3.0
-5528.3276	398.03958	97.044556	99.00498	0	0.0	0.0	-0.034	1.0	96.18759	1.602	1	2.0	2.0	3.0	2.0	3.0
-5528.3276	398.03958	97.044556	99.00498	0	0.0	0.0	-0.032	1.0	96.18759	1.489	1	2.0	2.0	3.0	2.0	3.0
-5528.3276	398.03958	97.044556	99.00498	0	0.0	0.0	-0.029	1.0	96.20079	1.489	1	2.0	2.0	3.0	2.0	3.0
-5528.3276	398.03958	97.044556	99.00498	0	0.0	0.0	-0.026	1.0	96.17712	0.53	1	2.0	2.0	3.0	2.0	3.0
-5528.3276	398.03958	97.044556	99.00498	0	0.0	0.0	-0.022	1.0	96.17712	0.53	1	2.0	2.0	3.0	2.0	3.0
-5528.3276	398.03958	97.044556	99.00498	0	0.0	0.0	-0.019	1.0	95.58434	0.101	1	2.0	2.0	3.0	2.0	3.0
-5528.3276	398.03958	97.044556	99.00498	0	0.0	0.0	-0.015	1.0	95.406166	-0.665	1	2.0	2.0	3.0	2.0	3.0
-5528.3276	398.03958	97.044556	99.00498	0	0.0	0.0	-0.011	1.0	94.97274	-0.665	1	2.0	2.0	3.0	2.0	3.0
-5528.3276	398.03958	97.044556	99.00498	0	0.0	0.0	-0.007	1.0	95.89421	-1.009	1	2.0	2.0	5.0	2.0	3.0
-5528.3276	398.03958	97.044556	99.00498	0	0.0	0.0	-0.002	1.0	95.89421	-1.626	1	2.0	2.0	5.0	2.0	3.0
-5528.3276	398.03958	97.044556	99.00498	0	0.0	0.0	0.001	1.0	96.11936	-1.626	1	2.0	2.0	5.0	2.0	3.0
-5528.3276	398.03958	97.044556	99.00498	0	0.0	0.0	0.006	1.0	96.99196	-2.159	1	2.0	2.0	5.0	2.0	3.0
-5528.3276	398.03958	97.044556	99.00498	0	0.0	0.0	0.011	1.0	96.99196	-2.159	1	2.0	2.0	5.0	2.0	3.0
-5528.3276	398.03958	97.044556	99.00498	0	0.0	0.0	0.016	1.0	97.077415	-2.398	1	2.0	2.0	5.0	2.0	3.0
-5528.3276	398.03958	97.044556	99.00498	0	0.0	0.0	0.021	1.0	97.077415	-2.826	1	2.0	2.0	5.0	2.0	3.0
-5528.3276	398.03958	97.044556	99.00498	0	0.0	0.0	0.026	1.0	97.11514	-2.826	1	2.0	2.0	5.0	2.0	3.0
-5528.3276	398.03958	97.044556	99.00498	0	0.0	0.0	0.031	1.0	96.002975	-3.017	1	2.0	2.0	5.0	2.0	3.0
-5528.3276	398.03958	97.044556	99.00498	0	0.0	0.0	0.035	1.0	96.002975	-3.361	1	2.0	2.0	5.0	2.0	3.0
-5528.3276	398.03958	97.044556	99.00498	0	0.0	0.0	0.04	1.0	96.5479	-3.361	1	2.0	2.0	5.0	2.0	3.0
-5528.3276	398.03958	97.044556	99.00498	0	0.0	0.0	0.044	1.0	95.912674	-3.514	1	2.0	2.0	5.0	2.0	3.0
-5528.3276	398.03958	97.044556	99.00498	0	0.0	0.0	0.049	1.0	95.912674	-3.514	1	2.0	2.0	5.0	2.0	3.0
-5528.3276	398.03958	97.044556	99.00498	0	0.0	0.0	0.053	1.0	96.05454	-3.79	1	2.0	2.0	5.0	2.0	3.0
-5528.3276	398.03958	97.044556	99.00498	0	0.0	0.0	0.057	1.0	96.05454	-3.913	1	2.0	2.0	5.0	2.0	3.0
-5528.3276	398.03958	97.044556	99.00498	0	0.0	0.0	0.062	1.0	96.75298	-3.913	1	2.0	2.0	5.0	2.0	3.0
-5528.3276	398.03958	97.044556	99.00498	0	0.0	0.0	0.066	1.0	96.04565	-4.134	1	2.0	2.0	5.0	2.0	3.0
-5528.3276	398.03958	97.044556	99.00498	0	0.0	0.0	0.07	1.0	96.04565	-4.233	1	2.0	2.0	5.0	2.0	3.0
-5528.3276	398.03958	97.044556	99.00498	0	0.0	0.0	0.073	1.0	96.70254	-4.233	1	2.0	2.0	5.0	2.0	3.0
-5528.3276	398.03958	97.044556	99.00498	0	0.0	0.0	0.077	1.0	96.25119	-4.411	1	2.0	2.0	5.0	2.0	3.0
-5528.3276	398.03958	97.044556	99.00498	0	0.0	0.0	0.081	1.0	96.25119	-4.49	1	2.0	2.0	5.0	2.0	3.0
-5528.3276	398.03958	97.044556	99.00498	0	0.0	0.0	0.085	1.0	97.232956	-4.49	1	2.0	2.0	5.0	2.0	3.0
-5528.3276	398.03958	97.044556	99.00498	0	0.0	0.0	0.088	1.0	97.232956	-4.633	1	2.0	2.0	5.0	2.0	3.0
-5528.3276	398.03958	97.044556	99.00498	0	0.0	0.0	0.091	1.0	97.1826	-4.633	1	2.0	2.0	5.0	2.0	3.0
-5528.3276	398.03958	97.044556	99.00498	0	0.0	0.0	0.095	1.0	97.09124	-4.756	1	2.0	2.0	5.0	2.0	3.0
-5528.3276	398.03958	97.044556	99.00498	0	0.0	0.0	0.098	1.0	97.09124	-4.811	1	2.0	2.0	5.0	2.0	3.0
-5528.3276	398.03958	97.044556	99.00498	0	0.0	0.0	0.101	1.0	97.86537	-4.811	1	2.0	2.0	5.0	2.0	3.0
-5528.3276	398.03958	97.044556	99.00498	0	0.0	0.0	0.104	1.0	98.31436	-4.909	1	2.0	2.0	5.0	2.0	3.0
-5528.3276	398.03958	97.044556	99.00498	0	0.0	0.0	0.107	1.0	98.31436	-4.909	1	2.0	2.0	5.0	2.0	3.0
-5528.3276	398.03958	97.044556	99.00498	0	0.0	0.0	0.11	1.0	97.55408	-4.954	1	2.0	2.0	5.0	2.0	3.0
-5528.3276	398.03958	97.044556	99.00498	0	0.0	0.0	0.113	1.0	97.31504	-5.033	1	2.0	2.0	5.0	2.0	3.0
-5528.3276	398.03958	97.044556	99.00498	0	0.0	0.0	0.116	1.0	98.17013	-5.033	1	2.0	2.0	5.0	2.0	3.0
-5528.3276	398.03958	97.044556	99.00498	0	0.0	0.0	0.119	1.0	98.013275	-5.101	1	2.0	2.0	5.0	2.0	3.0
-5528.3276	398.03958	97.044556	99.00498	0	0.0	0.0	0.122	1.0	98.013275	-5.132	1	2.0	2.0	5.0	2.0	3.0
-5528.3276	398.03958	97.044556	99.00498	0	0.0	0.0	0.125	1.0	97.722015	-5.132	1	2.0	2.0	5.0	2.0	3.0
-5528.3276	398.03958	97.044556	99.00498	0	0.0	0.0	0.128	1.0	97.12174	-5.187	1	2.0	2.0	5.0	2.0	3.0
-5528.3276	398.03958	97.044556	99.00498	0	0.0	0.0	0.13	1.0	97.12174	-5.187	1	2.0	2.0	5.0	2.0	3.0
-5528.3276	398.03958	97.044556	99.00498	0	0.0	0.0	0.133	1.0	96.71558	-5.211	1	2.0	2.0	5.0	2.0	3.0
-5528.3276	398.03958	97.044556	99.00498	0	0.0	0.0	0.136	1.0	96.71558	-5.255	1	2.0	2.0	5.0	2.0	3.0
-5528.3276	398.03958	97.044556	99.00498	0	0.0	0.0	0.139	1.0	96.57504	-5.255	1	2.0	2.0	5.0	2.0	3.0
-5528.3276	398.03958	97.044556	99.00498	0	0.0	0.0	0.141	1.0	96.89252	-5.275	1	2.0	2.0	5.0	2.0	3.0
-5528.3276	398.03958	97.044556	99.00498	0	0.0	0.0	0.144	1.0	96.89252	-5.31	1	2.0	2.0	5.0	2.0	3.0
-5528.3276	398.03958	97.044556	99.00498	0	0.0	0.0	0.146	1.0	97.36731	-5.31	1	2.0	2.0	5.0	2.0	3.0
-5528.3276	398.03958	97.044556	99.00498	0	0.0	0.0	0.149	1.0	96.90464	-5.326	1	2.0	2.0	5.0	2.0	3.0
-5528.3276	398.03958	97.044556	99.00498	0	0.0	0.0	0.151	1.0	96.90464	-5.355	1	2.0	2.0	5.0	2.0	3.0
-5528.3276	398.03958	97.044556	99.00498	0	0.0	0.0	0.154	1.0	96.33421	-5.355	1	3.0	2.0	7.0	2.0	3.0
-5528.3276	398.03958	97.044556	99.00498	0	0.0	0.0	0.156	1.0	96.33421	-5.367	1	3.0	2.0	7.0	2.0	3.0
0.0	398.03958	97.044556	99.00498	0	0.0	0.0	0.158	1.0	97.13515	-5.367	1	3.0	2.0	0.0	2.0	3.0
0.0	398.03958	97.044556	99.00498	0	0.0	0.0	0.16	1.0	97.42955	-5.39	1	3.0	2.0	0.0	2.0	3.0
0.0	398.03958	97.044556	99.00498	0	0.0	0.0	0.163	1.0	97.42955	-5.4	1	3.0	2.0	0.0	2.0	3.0
0.0	398.03958	97.044556	99.00498	0	0.0	0.0	0.164	1.0	97.03969	-5.4	1	3.0	2.0	0.0	2.0	3.0
0.0	398.03958	97.044556	99.00498	0	0.0	0.0	0.166	1.0	96.44169	-4.663	1	3.0	2.0	0.0	2.0	3.0
0.0	398.03958	97.044556	99.00498	0	0.0	0.0	0.168	1.0	96.44169	-4.334	1	3.0	2.0	0.0	2.0	3.0
0.0	398.03958	97.044556	99.00498	0	0.0	0.0	0.17	1.0	95.31065	-4.334	1	3.0	2.0	0.0	2.0	3.0
0.0	398.03958	97.044556	99.00498	0	0.0	0.0	0.172	1.0	95.31065	-3.742	1	3.0	2.0	0.0	2.0	3.0
0.0	398.03958	97.044556	99.00498	0	0.0	0.0	0.173	1.0	94.80333	-3.742	1	3.0	2.0	0.0	2.0	3.0
0.0	398.03958	97.044556	99.00498	0	0.0	0.0	0.175	1.0	95.319916	-3.478	1	3.0	2.0	0.0	2.0	3.0
0.0	398.03958	97.044556	99.00498	0	0.0	0.0	0.176	1.0	94.81436	-3.003	1	3.0	2.0	0.0	2.0	3.0
0.0	398.03958	97.044556	99.00498	0	0.0	0.0	0.178	1.0	94.591255	-3.003	1	3.0	2.0	0.0	2.0	3.0
0.0	398.03958	97.044556	99.00498	0	0.0	0.0	0.179	1.0	95.22582	-2.791	1	3.0	2.0	0.0	2.0	3.0
0.0	398.03958	97.044556	99.00498	0	0.0	0.0	0.18	1.0	95.22582	-2.791	1	3.0	2.0	0.0	2.0	3.0
0.0	398.03958	97.044556	99.00498	0	0.0	0.0	0.181	1.0	95.77471	-2.41	1	3.0	2.0	0.0	2.0	3.0
0.0	398.03958	97.044556	99.00498	0	0.0	0.0	0.181	1.0	95.77471	-2.239	1	3.0	2.0	0.0	2.0	3.0
0.0	398.03958	97.044556	99.00498	0	0.0	0.0	0.182	1.0	96.19784	-2.239	1	3.0	2.0	0.0	2.0	3.0
0.0	398.03958	97.044556	99.00498	0	0.0	0.0	0.183	1.0	95.91304	-1.934	1	3.0	2.0	0.0	2.0	3.0
0.0	398.03958	97.044556	99.00498	0	0.0	0.0	0.183	1.0	95.91304	-1.67	1	3.0	2.0	0.0	2.0	3.0
0.0	398.03958	97.044556	99.00498	0	0.0	0.0	0.184	1.0	96.3772	-1.67	1	3.0	2.0	0.0	2.0	3.0
0.0	398.03958	97.044556	99.00498	0	0.0	0.0	0.184	1.0	96.33012	-1.552	1	3.0	2.0	0.0	2.0	3.0
0.0	398.03958	97.044556	99.00498	0	0.0	0.0	0.184	1.0	96.33012	-1.34	1	3.0	2.0	0.0	2.0	3.0
0.0	398.03958	97.044556	99.00498	0	0.0	0.0	0.184	1.0	96.42613	-1.34	1	3.0	2.0	0.0	2.0	3.0
0.0	398.03958	97.044556	99.00498	0	0.0	0.0	0.184	1.0	96.42613	-1.245	1	3.0	2.0	0.0	2.0	3.0
0.0	398.03958	97.044556	99.00498	0	0.0	0.0	0.184	1.0	95.99246	-1.245	1	3.0	2.0	0.0	2.0	3.0
0.0	398.03958	97.044556	99.00498	0	0.0	0.0	0.183	1.0	94.8525	-1.075	1	3.0	2.0	9.0	2.0	3.0
0.0	398.03958	97.044556	99.00498	0	0.0	0.0	0.182	1.0	94.8525	-0.999	1	3.0	2.0	9.0	2.0	3.0
0.0	398.03958	97.044556	99.00498	0	0.0	0.0	0.181	1.0	94.59832	-0.999	1	3.0	2.0	10.0	2.0	3.0
5569.3755	400.99503	97.044556	99.00498	0	0.0	0.0	0.179	1.0	93.89184	-0.862	1	3.0	2.0	10.0	2.0	3.0
5569.3755	400.99503	97.044556	99.00498	0	0.0	0.0	0.178	1.0	93.89184	-0.801	1	3.0	2.0	10.0	2.0	3.0
5569.3755	400.99503	97.044556	99.00498	0	0.0	0.0	0.176	1.0	93.84917	-0.801	1	3.0	2.0	10.0	2.0	3.0
5569.3755	400.99503	97.044556	99.00498	0	0.0	0.0	0.174	1.0	93.84917	-0.297	1	3.0	2.0	10.0	2.0	3.0
5569.3755	400.99503	97.044556	99.00498	0	0.0	0.0	0.172	1.0	94.61521	-0.297	1	3.0	2.0	10.0	2.0	3.0
5569.3755	400.99503	97.044556	99.00498	0	0.0	0.0	0.17	1.0	94.2816	0.115	1	3.0	2.0	10.0	2.0	3.0
5569.3755	400.99503	97.044556	99.00498	0	0.0	0.0	0.167	1.0	94.2816	0.86	1	3.0	2.0	10.0	2.0	3.0
5569.3755	400.99503	97.044556	99.00498	0	0.0	0.0	0.165	1.0	94.7185	0.86	1	3.0	2.0	10.0	2.0	3.0
5569.3755	400.99503	97.044556	99.00498	0	0.0	0.0	0.162	1.0	95.798836	1.193	1	3.0	2.0	10.0	2.0	3.0
5569.3755	400.99503	97.044556	99.00498	0	0.0	0.0	0.16	1.0	95.88298	1.193	1	3.0	2.0	10.0	2.0	3.0
5569.3755	400.99503	97.044556	99.00498	0	0.0	0.0	0.157	1.0	96.3986	1.791	1	3.0	2.0	10.0	2.0	3.0
5569.3755	400.99503	97.044556	99.00498	0	0.0	0.0	0.153	1.0	96.3986	2.058	1	3.0	2.0	10.0	2.0	3.0
5569.3755	400.99503	97.044556	99.00498	0	0.0	0.0	0.15	1.0	95.948586	2.058	1	3.0	2.0	10.0	2.0	3.0
5569.3755	400.99503	97.044556	99.00498	0	0.0	0.0	0.146	1.0	96.13346	2.538	1	3.0	2.0	12.0	2.0	3.0
5569.3755	400.99503	97.044556	99.00498	0	0.0	0.0	0.143	1.0	96.13346	2.753	1	3.0	2.0	12.0	2.0	3.0
5569.3755	400.99503	97.044556	99.00498	0	0.0	0.0	0.139	1.0	96.65967	2.753	1	3.0	2.0	12.0	2.0	3.0
5569.3755	400.99503	97.044556	99.00498	0	0.0	0.0	0.135	1.0	96.427475	3.139	1	3.0	2.0	12.0	2.0	3.0
5569.3755	400.99503	97.044556	99.00498	0	0.0	0.0	0.131	1.0	96.427475	3.471	1	3.0	2.0	12.0	2.0	3.0
5569.3755	400.99503	97.044556	99.00498	0	0.0	0.0	0.128	1.0	96.155846	3.471	1	3.0	2.0	12.0	2.0	3.0
5569.3755	400.99503	97.044556	99.00498	0	0.0	0.0	0.124	1.0	96.155846	3.619	1	3.0	2.0	12.0	2.0	3.0
5569.3755	400.99503	97.044556	99.00498	0	0.0	0.0	0.12	1.0	96.09932	3.619	1	3.0	2.0	12.0	2.0	3.0
5569.3755	400.99503	97.044556	99.00498	0	0.0	0.0	0.116	1.0	95.61144	3.887	1	3.0	2.0	12.0	2.0	3.0
5569.3755	400.99503	97.044556	99.00498	0	0.0	0.0	0.112	1.0	95.61144	4.006	1	3.0	2.0	12.0	2.0	3.0
5569.3755	400.99503	97.044556	99.00498	0	0.0	0.0	0.108	1.0	95.332565	4.006	1	3.0	2.0	12.0	2.0	3.0
5569.3755	400.99503	97.044556	99.00498	0	0.0	0.0	0.104	1.0	95.26534	4.221	1	3.0	2.0	12.0	2.0	3.0
5569.3755	400.99503	97.044556	99.00498	0	0.0	0.0	0.1	1.0	95.26534	4.315	1	3.0	2.0	12.0	2.0	3.0
5569.3755	400.99503	97.044556	99.00498	0	0.0	0.0	0.096	1.0	95.80099	4.315	1	3.0	2.0	12.0	2.0	3.0
5569.3755	400.99503	97.044556	99.00498	0	0.0	0.0	0.093	1.0	95.80099	4.487	1	3.0	2.0	12.0	2.0	3.0
5569.3755	400.99503	97.044556	99.00498	1	0.0	0.0	0.089	1.0	95.6568	4.487	1	3.0	2.0	12.0	2.0	3.0
5569.3755	400.99503	97.044556	99.00498	1	0.0	0.0	0.086	1.0	95.115166	4.564	1	3.0	2.0	12.0	2.0	3.0
5569.3755	400.99503	97.044556	99.00498	1	0.0	0.0	0.082	1.0	95.115166	4.702	1	3.0	2.0	12.0	2.0	3.0
5569.3755	400.99503	97.044556	99.00498	1	0.0	0.0	0.078	1.0	94.93957	4.702	1	3.0	2.0	12.0	2.0	3.0
5569.3755	400.99503	97.044556	99.00498	1	0.0	0.0	0.075	1.0	94.913765	4.764	1	3.0	2.0	12.0	2.0	3.0
5569.3755	400.99503	97.044556	99.00498	1	0.0	0.0	0.071	1.0	94.913765	4.876	1	3.0	2.0	12.0	2.0	3.0
5569.3755	400.99503	97.044556	99.00498	1	0.0	0.0	0.067	1.0	96.58197	4.876	1	3.0	2.0	12.0	2.0	3.0
5569.3755	400.99503	97.044556	99.00498	1	0.0	0.0	0.064	1.0	96.58197	4.924	1	3.0	2.0	12.0	2.0	3.0
5569.3755	400.99503	97.044556	99.00498	1	0.0	0.0	0.06	1.0	96.15961	4.924	1	3.0	2.0	12.0	2.0	3.0
5569.3755	400.99503	97.044556	99.00498	1	0.0	0.0	0.056	1.0	96.12822	5.014	1	3.0	2.0	12.0	2.0	3.0
5569.3755	400.99503	97.044556	99.00498	1	0.0	0.0	0.053	1.0	96.12822	5.054	1	3.0	2.0	12.0	2.0	3.0
5569.3755	400.99503	97.044556	99.00498	1	0.0	0.0	0.049	1.0	96.35812	5.054	1	3.0	2.0	12.0	2.0	3.0
5569.3755	400.99503	97.044556	99.00498	1	0.0	0.0	0.046	1.0	96.251976	5.125	1	3.0	2.0	12.0	2.0	3.0
5569.3755	400.99503	97.044556	99.00498	1	0.0	0.0	0.042	1.0	96.251976	5.156	1	3.0	2.0	12.0	2.0	3.0
5569.3755	400.99503	97.044556	99.00498	1	0.0	0.0	0.039	1.0	96.57505	5.156	1	3.0	2.0	12.0	2.0	3.0
5569.3755	400.99503	97.044556	99.00498	1	0.0	0.0	0.035	1.0	96.57505	5.213	1	3.0	2.0	12.0	2.0	3.0
5569.3755	400.99503	97.044556	99.00498	1	0.0	0.0	0.032	1.0	95.84502	5.213	1	3.0	2.0	12.0	2.0	3.0
5569.3755	400.99503	97.044556	99.00498	1	0.0	0.0	0.028	1.0	95.53871	5.264	1	3.0	2.0	12.0	2.0	3.0
5569.3755	400.99503	97.044556	99.00498	1	0.0	0.0	0.025	1.0	95.53871	5.286	1	3.0	2.0	12.0	2.0	3.0
5569.3755	400.99503	97.044556	99.00498	1	0.0	0.0	0.022	1.0	95.13541	5.286	1	3.0	2.0	12.0	2.0	3.0
5569.3755	400.99503	97.044556	99.00498	1	0.0	0.0	0.018	1.0	94.13962	5.325	1	3.0	2.0	12.0	2.0	3.0
5569.3755	400.99503	97.044556	99.00498	1	0.0	0.0	0.015	1.0	94.13962	5.343	1	3.0	2.0	12.0	2.0	3.0
5569.3755	400.99503	97.044556	99.00498	1	0.0	0.0	0.012	1.0	94.24668	5.343	1	3.0	2.0	12.0	2.0	3.0
5569.3755	400.99503	97.044556	99.00498	1	0.0	0.0	0.009	1.0	94.24668	5.374	1	3.0	2.0	12.0	2.0	3.0
5569.3755	400.99503	97.044556	99.00498	1	0.0	0.0	0.006	1.0	95.91359	5.374	1	3.0	2.0	12.0	2.0	3.0
5569.3755	400.99503	97.044556	99.00498	1	0.0	0.0	0.003	1.0	96.673035	5.389	1	3.0	2.0	12.0	2.0	3.0
5569.3755	400.99503	97.044556	99.00498	1	0.0	0.0	0.0	1.0	96.673035	5.414	1	3.0	2.0	12.0	2.0	3.0
5569.3755	400.99503	97.044556	99.00498	1	0.0	0.0	-0.002	1.0	96.50775	5.414	1	3.0	2.0	12.0	2.0	3.0
5569.3755	400.99503	97.044556	99.00498	1	0.0	0.0	-0.005	1.0	96.10839	5.426	1	3.0	2.0	12.0	2.0	3.0
5569.3755	400.99503	97.044556	99.00498	1	0.0	0.0	-0.007	1.0	96.448524	5.447	1	3.0	2.0	12.0	2.0	3.0
5569.3755	400.99503	97.044556	99.00498	1	0.0	0.0	-0.01	1.0	96.755005	5.447	1	3.0	2.0	13.0	2.0	3.0
5569.3755	400.99503	97.044556	99.00498	1	0.0	0.0	-0.013	1.0	96.755005	5.455	1	3.0	2.0	13.0	2.0	3.0
5569.3755	400.99503	97.044556	99.00498	0	0.0	0.0	-0.015	1.0	96.33712	5.455	1	3.0	3.0	14.0	2.0	3.0
0.0	400.99503	97.044556	99.00498	0	0.0	0.0	-0.018	1.0	96.290344	5.471	1	3.0	3.0	0.0	2.0	3.0
0.0	400.99503	97.044556	99.00498	0	0.0	0.0	-0.02	1.0	96.290344	5.48	1	3.0	3.0	0.0	2.0	3.0
0.0	400.99503	97.044556	99.00498	0	0.0	0.0	-0.022	1.0	97.30019	5.48	1	3.0	3.0	0.0	2.0	3.0
0.0	400.99503	97.044556	99.00498	0	0.0	0.0	-0.024	1.0	96.95204	5.098	1	3.0	3.0	0.0	2.0	3.0
0.0	400.99503	97.044556	99.00498	0	0.0	0.0	-0.026	1.0	96.95204	4.738	1	3.0	3.0	0.0	2.0	3.0
0.0	400.99503	97.044556	99.00498	0	0.0	0.0	-0.028	1.0	95.92729	4.738	1	3.0	3.0	0.0	2.0	3.0
0.0	400.99503	97.044556	99.00498	0	0.0	0.0	-0.03	1.0	95.92729	4.091	1	3.0	3.0	0.0	2.0	3.0
0.0	400.99503	97.044556	99.00498	0	0.0	0.0	-0.032	1.0	96.01162	4.091	1	3.0	3.0	0.0	2.0	3.0
0.0	400.99503	97.044556	99.00498	0	0.0	0.0	-0.033	1.0	95.9606	3.533	1	3.0	3.0	0.0	2.0	3.0
0.0	400.99503	97.044556	99.00498	0	0.0	0.0	-0.035	1.0	95.9606	3.283	1	3.0	3.0	0.0	2.0	3.0
0.0	400.99503	97.044556	99.00498	0	0.0	0.0	-0.036	1.0	95.62916	3.283	1	3.0	3.0	0.0	2.0	3.0
0.0	400.99503	97.044556	99.00498	0	0.0	0.0	-0.037	1.0	96.42123	2.835	1	3.0	3.0	0.0	2.0	3.0
0.0	400.99503	97.044556	99.00498	0	0.0	0.0	-0.038	1.0	96.42123	2.634	1	3.0	3.0	0.0	2.0	3.0
0.0	400.99503	97.044556	99.00498	0	0.0	0.0	-0.039	1.0	95.83249	2.634	1	3.0	3.0	0.0	2.0	3.0
0.0	400.99503	97.044556	99.00498	0	0.0	0.0	-0.039	1.0	95.83249	2.275	1	3.0	3.0	0.0	2.0	3.0
0.0	400.99503	97.044556	99.00498	0	0.0	0.0	-0.039	1.0	95.8956	2.275	1	3.0	3.0	0.0	2.0	3.0
0.0	400.99503	97.044556	99.00498	0	0.0	0.0	-0.039	1.0	97.52857	2.114	1	3.0	3.0	0.0	2.0	3.0
0.0	400.99503	97.044556	99.00498	0	0.0	0.0	-0.039	1.0	97.52857	1.825	1	3.0	3.0	0.0	2.0	3.0
0.0	400.99503	97.044556	99.00498	0	0.0	0.0	-0.039	1.0	96.74133	1.825	1	3.0	3.0	0.0	2.0	3.0
0.0	400.99503	97.044556	99.00498	0	0.0	0.0	-0.038	1.0	97.40956	1.697	1	3.0	3.0	1.0	2.0	3.0
0.0	400.99503	97.044556	99.00498	0	0.0	0.0	-0.037	1.0	97.40956	1.465	1	3.0	3.0	1.0	2.0	3.0
0.0	400.99503	97.044556	99.00498	0	0.0	0.0	-0.036	1.0	97.073105	1.465	0	3.0	3.0	0.0	2.0	3.0
0.0	400.99503	97.044556	99.00498	0	0.0	0.0	-0.035	1.0	97.073105	1.362	0	3.0	3.0	0.0	2.0	3.0
0.0	400.99503	97.044556	99.00498	0	0.0	0.0	-0.033	1.0	97.59832	1.362	0	3.0	3.0	0.0	2.0	3.0
0.0	400.99503	97.044556	99.00498	0	0.0	0.0	-0.031	1.0	96.17429	1.175	0	3.0	3.0	0.0	2.0	3.0
0.0	400.99503	97.044556	99.00498	0	0.0	0.0	-0.03	1.0	96.17429	1.175	0	3.0	3.0	0.0	2.0	3.0
0.0	400.99503	97.044556	99.00498	0	0.0	0.0	-0.028	1.0	97.589615	1.092	0	3.0	3.0	0.0	2.0	3.0
0.0	400.99503	97.044556	99.00498	0	0.0	0.0	-0.026	1.0	98.38284	0.943	0	3.0	3.0	0.0	2.0	3.0
0.0	400.99503	97.044556	99.00498	0	0.0	0.0	-0.024	1.0	98.38284	0.814	0	3.0	3.0	0.0	2.0	3.0
0.0	400.99503	97.044556	99.00498	0	0.0	0.0	-0.021	1.0	98.093605	0.814	0	3.0	3.0	0.0	2.0	3.0
0.0	400.99503	97.044556	99.00498	0	0.0	0.0	-0.019	1.0	98.01619	0.756	0	3.0	3.0	0.0	2.0	3.0
0.0	400.99503	97.044556	99.00498	0	0.0	0.0	-0.017	1.0	97.82176	0.756	0	3.0	3.0	0.0	2.0	3.0
0.0	400.99503	97.044556	99.00498	0	0.0	0.0	-0.015	1.0	97.18555	0.653	0	3.0	3.0	0.0	2.0	3.0
0.0	400.99503	97.044556	99.00498	0	0.0	0.0	-0.012	1.0	97.18555	0.607	0	3.0	3.0	0.0	2.0	3.0
0.0	400.99503	97.044556	99.00498	0	0.0	0.0	-0.01	1.0	97.21171	0.607	0	3.0	3.0	0.0	2.0	3.0
0.0	400.99503	97.044556	99.00498	0	0.0	0.0	-0.008	1.0	97.476105	0.524	0	3.0	3.0	0.0	2.0	3.0
0.0	400.99503	97.044556	99.00498	0	0.0	0.0	-0.006	1.0	97.476105	0.487	0	3.0	3.0	0.0	2.0	3.0
0.0	400.99503	97.044556	99.00498	0	0.0	0.0	-0.003	1.0	97.19711	0.487	0	3.0	3.0	0.0	2.0	3.0
0.0	400.99503	97.044556	99.00498	0	0.0	0.0	-0.001	1.0	96.60654	0.42	0	3.0	3.0	0.0	2.0	3.0
0.0	400.99503	97.044556	99.00498	0	0.0	0.0	0.0	1.0	96.60654	0.42	0	3.0	3.0	0.0	2.0	3.0
0.0	400.99503	97.044556	99.00498	0	0.0	0.0	0.003	1.0	95.84024	0.362	0	3.0	3.0	0.0	2.0	3.0
0.0	400.99503	97.044556	99.00498	0	0.0	0.0	0.005	1.0	95.84024	0.337	0	3.0	3.0	0.0	2.0	3.0
0.0	400.99503	97.044556	99.00498	0	0.0	0.0	0.007	1.0	95.78589	0.337	0	3.0	3.0	0.0	2.0	3.0
0.0	400.99503	97.044556	99.00498	0	0.0	0.0	0.01	1.0	96.22472	0.291	0	3.0	3.0	0.0	2.0	3.0
0.0	400.99503	97.044556	99.00498	0	0.0	0.0	0.012	1.0	96.22472	0.27	0	3.0	3.0	0.0	2.0	3.0
0.0	400.99503	97.044556	99.00498	0	0.0	0.0	0.014	1.0	96.60136	0.27	0	3.0	3.0	0.0	2.0	3.0
0.0	400.99503	97.044556	99.00498	0	0.0	0.0	0.017	1.0	97.01846	0.233	0	3.0	3.0	0.0	2.0	3.0
0.0	400.99503	97.044556	99.00498	0	0.0	0.0	0.019	1.0	97.01846	0.233	0	3.0	3.0	0.0	2.0	3.0
0.0	400.99503	97.044556	99.00498	0	0.0	0.0	0.021	1.0	96.94449	0.217	0	3.0	3.0	0.0	2.0	3.0
0.0	400.99503	97.044556	99.00498	0	0.0	0.0	0.024	1.0	96.94449	0.187	0	3.0	3.0	0.0	2.0	3.0
0.0	400.99503	97.044556	99.00498	0	0.0	0.0	0.026	1.0	97.06278	0.187	0	3.0	3.0	0.0	2.0	3.0
0.0	400.99503	97.044556	99.00498	0	0.0	0.0	0.029	1.0	97.61249	0.173	0	3.0	3.0	0.0	2.0	3.0
0.0	400.99503	97.044556	99.00498	0	0.0	0.0	0.031	1.0	97.61249	0.149	0	3.0	3.0	0.0	2.0	3.0
0.0	400.99503	97.044556	99.00498	0	0.0	0.0	0.033	1.0	98.422646	0.149	0	3.0	3.0	0.0	2.0	3.0
0.0	400.99503	97.044556	99.00498	0	0.0	0.0	0.036	1.0	98.70701	0.129	0	3.0	3.0	0.0	2.0	3.0
0.0	400.99503	97.044556	99.00498	0	0.0	0.0	0.038	1.0	98.70701	0.129	0	3.0	3.0	0.0	2.0	3.0
0.0	400.99503	97.044556	99.00498	0	0.0	0.0	0.041	1.0	98.516106	0.12	0	3.0	3.0	0.0	2.0	3.0
0.0	400.99503	97.044556	99.00498	0	0.0	0.0	0.044	1.0	99.171974	0.103	0	3.0	3.0	0.0	2.0	3.0
0.0	400.99503	97.044556	99.00498	0	0.0	0.0	0.046	1.0	98.4946	0.103	0	3.0	3.0	0.0	2.0	3.0
0.0	400.99503	97.044556	99.00498	0	0.0	0.0	0.049	1.0	97.96387	0.096	0	3.0	3.0	0.0	2.0	3.0
0.0	400.99503	97.044556	99.00498	0	0.0	0.0	0.051	1.0	97.85657	0.082	0	3.0	3.0	0.0	2.0	3.0
0.0	400.99503	97.044556	99.00498	0	0.0	0.0	0.053	1.0	96.98293	0.082	0	3.0	3.0	0.0	2.0	3.0
0.0	400.99503	97.044556	99.00498	0	0.0	0.0	0.056	1.0	96.59224	0.077	0	3.0	3.0	0.0	2.0	3.0
0.0	400.99503	97.044556	99.00498	0	0.0	0.0	0.058	1.0	96.82338	0.077	0	3.0	3.0	0.0	2.0	3.0
0.0	400.99503	97.044556	99.00498	0	0.0	0.0	0.061	1.0	96.26773	0.066	0	3.0	3.0	0.0	2.0	3.0
0.0	400.99503	97.044556	99.00498	0	0.0	0.0	0.063	1.0	96.26773	0.061	0	3.0	3.0	0.0	2.0	3.0
0.0	400.99503	97.044556	99.00498	0	0.0	0.0	0.065	1.0	95.39006	0.061	0	3.0	3.0	0.0	2.0	3.0
0.0	400.99503	97.044556	99.00498	0	0.0	0.0	0.068	1.0	94.40601	0.053	0	3.0	3.0	0.0	2.0	3.0
0.0	400.99503	97.044556	99.00498	0	0.0	0.0	0.07	1.0	94.40601	0.049	0	3.0	3.0	0.0	2.0	3.0
0.0	400.99503	97.044556	99.00498	0	0.0	0.0	0.073	1.0	95.64651	0.049	0	3.0	3.0	0.0	2.0	3.0
0.0	400.99503	97.044556	99.00498	0	0.0	0.0	0.075	1.0	94.553246	0.042	0	3.0	3.0	0.0	2.0	3.0
0.0	400.99503	97.044556	99.00498	0	0.0	0.0	0.077	1.0	94.553246	0.042	0	3.0	3.0	0.0	2.0	3.0
0.0	400.99503	97.044556	99.00498	0	0.0	0.0	0.08	1.0	94.28206	0.039	0	3.0	3.0	0.0	2.0	3.0
0.0	400.99503	97.044556	99.00498	0	0.0	0.0	0.082	1.0	94.28206	0.033	0	3.0	3.0	0.0	2.0	3.0
0.0	400.99503	97.044556	99.00498	0	0.0	0.0	0.085	1.0	93.29372	0.033	0	3.0	3.0	0.0	2.0	3.0
0.0	400.99503	97.044556	99.00498	0	0.0	0.0	0.087	1.0	94.284996	0.031	0	3.0	3.0	0.0	2.0	3.0
0.0	400.99503	97.044556	99.00498	0	0.0	0.0	0.089	1.0	94.284996	0.026	0	3.0	3.0	0.0	2.0	3.0
0.0	400.99503	97.044556	99.00498	0	0.0	0.0	0.091	1.0	95.21952	0.026	0	3.0	3.0	0.0	2.0	3.0
0.0	400.99503	97.044556	99.00498	0	0.0	0.0	0.094	1.0	96.10325	0.024	0	3.0	3.0	0.0	2.0	3.0
0.0	400.99503	97.044556	99.00498	0	0.0	0.0	0.096	1.0	96.10325	0.021	0	3.0	3.0	0.0	2.0	3.0
0.0	400.99503	97.044556	99.00498	0	0.0	0.0	0.098	1.0	94.922356	0.021	0	3.0	3.0	0.0	2.0	3.0
0.0	400.99503	97.044556	99.00498	0	0.0	0.0	0.1	1.0	94.922356	0.019	0	3.0	3.0	0.0	2.0	3.0
0.0	400.99503	97.044556	99.00498	0	0.0	0.0	0.102	1.0	94.44283	0.019	0	3.0	3.0	0.0	2.0	3.0
0.0	400.99503	97.044556	99.00498	0	0.0	0.0	0.104	1.0	93.89232	0.017	0	3.0	3.0	0.0	2.0	3.0
0.0	400.99503	97.044556	99.00498	0	0.0	0.0	0.106	1.0	93.89232	0.015	0	3.0	3.0	0.0	2.0	3.0
0.0	400.99503	97.044556	99.00498	0	0.0	0.0	0.109	1.0	93.98209	0.015	0	3.0	3.0	0.0	2.0	3.0
0.0	400.99503	97.044556	99.00498	0	0.0	0.0	0.111	1.0	94.82895	0.013	0	3.0	3.0	0.0	2.0	3.0
0.0	400.99503	97.044556	99.00498	0	0.0	0.0	0.113	1.0	94.82895	0.012	0	3.0	3.0	0.0	2.0	3.0
0.0	400.99503	97.044556	99.00498	0	0.0	0.0	0.115	1.0	95.33528	0.012	0	3.0	3.0	0.0	2.0	3.0
0.0	400.99503	97.044556	99.00498	0	0.0	0.0	0.117	1.0	95.740395	0.01	0	3.0	3.0	0.0	2.0	3.0
0.0	400.99503	97.044556	99.00498	0	0.0	0.0	0.119	1.0	95.559845	0.01	0	3.0	3.0	0.0	2.0	3.0
0.0	400.99503	97.044556	99.00498	0	0.0	0.0	0.121	1.0	96.16269	0.009	0	3.0	3.0	0.0	2.0	3.0
0.0	400.99503	97.044556	99.00498	0	0.0	0.0	0.122	1.0	96.16269	0.008	0	3.0	3.0	0.0	2.0	3.0
0.0	400.99503	97.044556	99.00498	0	0.0	0.0	0.124	1.0	95.66061	0.008	0	3.0	3.0	0.0	2.0	3.0
0.0	400.99503	97.044556	99.00498	0	0.0	0.0	0.126	1.0	95.81514	0.007	0	3.0	3.0	0.0	2.0	3.0
0.0	400.99503	97.044556	99.00498	0	0.0	0.0	0.128	1.0	95.81514	0.007	0	3.0	3.0	0.0	2.0	3.0
0.0	400.99503	97.044556	99.00498	0	0.0	0.0	0.13	1.0	96.79195	0.006	0	3.0	3.0	0.0	2.0	3.0
0.0	400.99503	97.044556	99.00498	0	0.0	0.0	0.132	1.0	96.79195	0.005	0	3.0	3.0	0.0	2.0	3.0
0.0	400.99503	97.044556	99.00498	0	0.0	0.0	0.134	1.0	96.71674	0.005	0	3.0	3.0	0.0	2.0	3.0
0.0	400.99503	97.044556	99.00498	0	0.0	0.0	0.136	1.0	96.19502	0.004	0	3.0	3.0	0.0	2.0	3.0
0.0	400.99503	97.044556	99.00498	0	0.0	0.0	0.137	1.0	96.19502	0.004	0	3.0	3.0	0.0	2.0	3.0
0.0	400.99503	97.044556	99.00498	0	0.0	0.0	0.139	1.0	95.86099	0.004	0	3.0	3.0	0.0	2.0	3.0
0.0	400.99503	97.044556	99.00498	0	0.0	0.0	0.14	1.0	95.40281	0.003	0	3.0	3.0	0.0	2.0	3.0
0.0	400.99503	97.044556	99.00498	0	0.0	0.0	0.142	1.0	95.40281	0.003	0	3.0	3.0	0.0	2.0	3.0
0.0	400.99503	97.044556	99.00498	0	0.0	0.0	0.144	1.0	94.86264	0.003	0	3.0	3.0	0.0	2.0	3.0
0.0	400.99503	97.044556	99.00498	0	0.0	0.0	0.145	1.0	94.86264	0.002	0	3.0	3.0	0.0	2.0	3.0
0.0	400.99503	97.044556	99.00498	0	0.0	0.0	0.147	1.0	95.00221	0.002	0	3.0	3.0	0.0	2.0	3.0
0.0	400.99503	97.044556	99.00498	0	0.0	0.0	0.149	1.0	94.99911	0.002	0	3.0	3.0	0.0	2.0	3.0
0.0	400.99503	97.044556	99.00498	0	0.0	0.0	0.151	1.0	94.99911	0.002	0	3.0	3.0	0.0	2.0	3.0
0.0	400.99503	97.044556	99.00498	0	0.0	0.0	0.152	1.0	95.132164	0.002	0	3.0	3.0	0.0	2.0	3.0
0.0	400.99503	97.044556	99.00498	0	0.0	0.0	0.154	1.0	95.203224	0.001	0	3.0	3.0	0.0	2.0	3.0
0.0	400.99503	97.044556	99.00498	0	0.0	0.0	0.156	1.0	95.203224	0.001	0	3.0	3.0	0.0	2.0	3.0
0.0	400.99503	97.044556	99.00498	0	0.0	0.0	0.157	1.0	96.20579	0.001	0	3.0	3.0	0.0	2.0	3.0
0.0	400.99503	97.044556	99.00498	0	0.0	0.0	0.159	1.0	96.002045	0.001	0	3.0	3.0	0.0	2.0	3.0
0.0	400.99503	97.044556	99.00498	0	0.0	0.0	0.16	1.0	95.60706	0.001	0	3.0	3.0	0.0	2.0	3.0
0.0	400.99503	97.044556	99.00498	0	0.0	0.0	0.162	1.0	97.5975	0.0	0	3.0	3.0	0.0	2.0	3.0
0.0	400.99503	97.044556	99.00498	0	0.0	0.0	0.164	1.0	97.5975	0.0	0	3.0	3.0	0.0	2.0	3.0
0.0	400.99503	97.044556	99.00498	0	0.0	0.0	0.166	1.0	98.30935	0.0	0	3.0	3.0	0.0	2.0	3.0
0.0	400.99503	97.044556	99.00498	0	0.0	0.0	0.167	1.0	98.42304	0.0	0	3.0	3.0	0.0	2.0	3.0
0.0	400.99503	97.044556	99.00498	0	0.0	0.0	0.169	1.0	98.42304	0.0	0	3.0	3.0	0.0	2.0	3.0
0.0	400.99503	97.044556	99.00498	0	0.0	0.0	0.171	1.0	98.11374	0.0	0	3.0	3.0	0.0	2.0	3.0
0.0	400.99503	97.044556	99.00498	0	0.0	0.0	0.173	1.0	98.34787	0.0	0	3.0	3.0	0.0	2.0	3.0
0.0	400.99503	97.044556	99.00498	0	0.0	0.0	0.175	1.0	98.9899	0.0	0	3.0	3.0	0.0	2.0	3.0
0.0	400.99503	97.044556	99.00498	0	0.0	0.0	0.176	1.0	97.889435	0.0	0	3.0	3.0	0.0	2.0	3.0
0.0	400.99503	97.044556	99.00498	0	0.0	0.0	0.178	1.0	97.889435	0.0	0	3.0	3.0	0.0	2.0	3.0
0.0	400.99503	97.044556	99.00498	0	0.0	0.0	0.18	1.0	98.39583	0.0	0	3.0	3.0	0.0	2.0	3.0
0.0	400.99503	97.044556	99.00498	0	0.0	0.0	0.182	1.0	98.157005	0.0	0	3.0	3.0	0.0	2.0	3.0
0.0	400.99503	97.044556	99.00498	0	0.0	0.0	0.184	1.0	98.157005	0.0	0	3.0	3.0	0.0	2.0	3.0
0.0	400.99503	97.044556	99.00498	0	0.0	0.0	0.186	1.0	97.36863	0.0	0	3.0	3.0	0.0	2.0	3.0
0.0	400.99503	97.044556	99.00498	0	0.0	0.0	0.187	1.0	97.36863	0.0	0	3.0	3.0	0.0	2.0	3.0
0.0	400.99503	97.044556	99.00498	0	0.0	0.0	0.189	1.0	97.511765	0.0	0	3.0	3.0	0.0	2.0	3.0
0.0	400.99503	97.044556	99.00498	0	0.0	0.0	0.19	1.0	98.18695	0.0	0	3.0	3.0	0.0	2.0	3.0
0.0	400.99503	97.044556	99.00498	0	0.0	0.0	0.192	1.0	98.18695	0.0	0	3.0	3.0	0.0	2.0	3.0
0.0	400.99503	97.044556	99.00498	0	0.0	0.0	0.193	1.0	98.12309	0.0	0	3.0	3.0	0.0	2.0	3.0
0.0	400.99503	97.044556	99.00498	0	0.0	0.0	0.194	1.0	98.65923	0.0	0	3.0	3.0	0.0	2.0	3.0
0.0	400.99503	97.044556	99.00498	0	0.0	0.0	0.195	1.0	97.892296	0.0	0	3.0	3.0	0.0	2.0	3.0
0.0	400.99503	97.044556	99.00498	0	0.0	0.0	0.196	1.0	97.57024	0.0	0	3.0	3.0	0.0	2.0	3.0
0.0	400.99503	97.044556	99.00498	0	0.0	0.0	0.196	1.0	97.57024	0.0	0	3.0	3.0	0.0	2.0	3.0
0.0	400.99503	97.044556	99.00498	0	0.0	0.0	0.197	1.0	97.91246	0.0	0	3.0	3.0	0.0	2.0	3.0
0.0	400.99503	97.044556	99.00498	0	0.0	0.0	0.197	1.0	97.77703	0.0	0	3.0	3.0	0.0	2.0	3.0
0.0	400.99503	97.044556	99.00498	0	0.0	0.0	0.197	1.0	97.77703	0.0	0	3.0	3.0	0.0	2.0	3.0
0.0	400.99503	97.044556	99.00498	0	0.0	0.0	0.197	1.0	97.25563	0.0	0	3.0	3.0	0.0	2.0	3.0
0.0	400.99503	97.044556	99.00498	0	0.0	0.0	0.196	1.0	97.9788	0.0	0	3.0	3.0	8.0	2.0	3.0
0.0	400.99503	97.044556	99.00498	0	0.0	0.0	0.195	1.0	97.9788	0.0	0	3.0	3.0	8.0	2.0	3.0
0.0	400.99503	97.044556	99.00498	0	0.0	0.0	0.194	1.0	96.63856	0.0	0	3.0	3.0	9.0	2.0	3.0
0.0	400.99503	97.044556	99.00498	0	0.0	0.0	0.193	1.0	96.63856	0.0	0	3.0	3.0	10.0	2.0	3.0
4194.3066	301.99005	97.044556	99.00498	0	0.0	0.0	0.191	1.0	96.54449	0.0	0	3.0	3.0	10.0	2.0	3.0
4194.3066	301.99005	97.044556	99.00498	0	0.0	0.0	0.19	1.0	98.11954	0.0	0	3.0	3.0	10.0	2.0	3.0
4194.3066	301.99005	97.044556	99.00498	0	0.0	0.0	0.188	1.0	98.11954	0.0	0	3.0	3.0	10.0	2.0	3.0
4194.3066	301.99005	97.044556	99.00498	0	0.0	0.0	0.186	1.0	98.57623	0.0	0	3.0	3.0	10.0	2.0	3.0
4194.3066	301.99005	97.044556	99.00498	0	0.0	0.0	0.183	1.0	98.70162	0.572	0	3.0	3.0	10.0	2.0	3.0
4194.3066	301.99005	97.044556	99.00498	0	0.0	0.0	0.181	1.0	98.70162	0.829	0	3.0	3.0	10.0	2.0	3.0
4194.3066	301.99005	97.044556	99.00498	0	0.0	0.0	0.179	1.0	99.043655	0.829	0	3.0	3.0	10.0	2.0	3.0
4194.3066	301.99005	97.044556	99.00498	0	0.0	0.0	0.176	1.0	99.043655	1.288	0	3.0	3.0	10.0	2.0	3.0
4194.3066	301.99005	97.044556	99.00498	0	0.0	0.0	0.173	1.0	98.51858	1.288	0	3.0	3.0	10.0	2.0	3.0
4194.3066	301.99005	97.044556	99.00498	0	0.0	0.0	0.17	1.0	98.36	1.685	0	3.0	3.0	10.0	2.0	3.0
4194.3066	301.99005	97.044556	99.00498	0	0.0	0.0	0.167	1.0	98.36	1.862	0	3.0	3.0	10.0	2.0	3.0
4194.3066	301.99005	97.044556	99.00498	0	0.0	0.0	0.164	1.0	98.53596	1.862	0	3.0	3.0	10.0	2.0	3.0
4194.3066	301.99005	97.044556	99.00498	0	0.0	0.0	0.161	1.0	97.773796	2.181	0	3.0	3.0	10.0	2.0	3.0
4194.3066	301.99005	97.044556	99.00498	0	0.0	0.0	0.158	1.0	97.773796	2.324	0	3.0	3.0	10.0	2.0	3.0
4194.3066	301.99005	97.044556	99.00498	0	0.0	0.0	0.154	1.0	98.51038	2.324	0	3.0	3.0	10.0	2.0	3.0
4194.3066	301.99005	97.044556	99.00498	0	0.0	0.0	0.151	1.0	98.51038	2.579	0	3.0	3.0	10.0	2.0	3.0
4194.3066	301.99005	97.044556	99.00498	0	0.0	0.0	0.148	1.0	97.63432	2.579	0	3.0	3.0	12.0	2.0	3.0
4194.3066	301.99005	97.044556	99.00498	0	0.0	0.0	0.144	1.0	97.573456	2.694	0	3.0	3.0	12.0	2.0	3.0
4194.3066	301.99005	97.044556	99.00498	0	0.0	0.0	0.14	1.0	97.573456	2.9	0	3.0	3.0	12.0	2.0	3.0
4194.3066	301.99005	97.044556	99.00498	0	0.0	0.0	0.137	1.0	97.79438	2.9	0	3.0	3.0	12.0	2.0	3.0
4194.3066	301.99005	97.044556	99.00498	0	0.0	0.0	0.133	1.0	98.01731	3.077	0	3.0	3.0	12.0	2.0	3.0
4194.3066	301.99005	97.044556	99.00498	0	0.0	0.0	0.129	1.0	98.01731	3.157	0	3.0	3.0	12.0	2.0	3.0
4194.3066	301.99005	97.044556	99.00498	0	0.0	0.0	0.125	1.0	98.300446	3.157	0	3.0	3.0	12.0	2.0	3.0
4194.3066	301.99005	97.044556	99.00498	0	0.0	0.0	0.122	1.0	98.300446	3.298	0	3.0	3.0	12.0	2.0	3.0
4194.3066	301.99005	97.044556	99.00498	0	0.0	0.0	0.118	1.0	97.96057	3.298	0	3.0	3.0	12.0	2.0	3.0
4194.3066	301.99005	97.044556	99.00498	0	0.0	0.0	0.115	1.0	98.15374	3.362	0	3.0	3.0	12.0	2.0	3.0
4194.3066	301.99005	97.044556	99.00498	0	0.0	0.0	0.112	1.0	97.84247	3.476	0	3.0	3.0	12.0	2.0	3.0
4194.3066	301.99005	97.044556	99.00498	1	0.0	0.0	0.108	1.0	97.43074	3.476	0	3.0	3.0	12.0	2.0	3.0
4194.3066	301.99005	97.044556	99.00498	1	0.0	0.0	0.105	1.0	98.05871	3.527	0	3.0	3.0	12.0	2.0	3.0
4194.3066	301.99005	97.044556	99.00498	1	0.0	0.0	0.101	1.0	98.05871	3.618	0	3.0	3.0	12.0	2.0	3.0
4194.3066	301.99005	97.044556	99.00498	1	0.0	0.0	0.098	1.0	98.68359	3.618	0	3.0	3.0	12.0	2.0	3.0
4194.3066	301.99005	97.044556	99.00498	1	0.0	0.0	0.095	1.0	98.68359	3.698	0	3.0	3.0	12.0	2.0	3.0
4194.3066	301.99005	97.044556	99.00498	1	0.0	0.0	0.091	1.0	97.37885	3.698	0	3.0	3.0	12.0	2.0	3.0
4194.3066	301.99005	97.044556	99.00498	1	0.0	0.0	0.088	1.0	96.599815	3.733	0	3.0	3.0	12.0	2.0	3.0
4194.3066	301.99005	97.044556	99.00498	1	0.0	0.0	0.085	1.0	96.599815	3.767	0	3.0	3.0	12.0	2.0	3.0
4194.3066	301.99005	97.044556	99.00498	1	0.0	0.0	0.081	1.0	96.367004	3.767	0	3.0	3.0	12.0	2.0	3.0
4194.3066	301.99005	97.044556	99.00498	1	0.0	0.0	0.078	1.0	97.059944	3.826	0	3.0	3.0	12.0	2.0	3.0
4194.3066	301.99005	97.044556	99.00498	1	0.0	0.0	0.075	1.0	97.059944	3.851	0	3.0	3.0	12.0	2.0	3.0
4194.3066	301.99005	97.044556	99.00498	1	0.0	0.0	0.072	1.0	97.456764	3.851	0	3.0	3.0	12.0	2.0	3.0
4194.3066	301.99005	97.044556	99.00498	1	0.0	0.0	0.068	1.0	97.456764	3.899	0	3.0	3.0	12.0	2.0	3.0
4194.3066	301.99005	97.044556	99.00498	1	0.0	0.0	0.065	1.0	97.64864	3.899	0	3.0	3.0	12.0	2.0	3.0
4194.3066	301.99005	97.044556	99.00498	1	0.0	0.0	0.062	1.0	96.37121	3.94	0	3.0	3.0	12.0	2.0	3.0
4194.3066	301.99005	97.044556	99.00498	1	0.0	0.0	0.059	1.0	96.37121	3.958	0	3.0	3.0	12.0	2.0	3.0
4194.3066	301.99005	97.044556	99.00498	1	0.0	0.0	0.056	1.0	95.927826	3.958	0	3.0	3.0	12.0	2.0	3.0
4194.3066	301.99005	97.044556	99.00498	1	0.0	0.0	0.052	1.0	95.93659	3.991	0	3.0	3.0	12.0	2.0	3.0
4194.3066	301.99005	97.044556	99.00498	1	0.0	0.0	0.049	1.0	95.93659	4.006	0	3.0	3.0	12.0	2.0	3.0
4194.3066	301.99005	97.044556	99.00498	1	0.0	0.0	0.046	1.0	96.03615	4.006	0	3.0	3.0	12.0	2.0	3.0
4194.3066	301.99005	97.044556	99.00498	1	0.0	0.0	0.043	1.0	96.03615	4.032	0	3.0	3.0	12.0	2.0	3.0
4194.3066	301.99005	97.044556	99.00498	1	0.0	0.0	0.041	1.0	95.37354	4.032	0	3.0	3.0	12.0	2.0	3.0
4194.3066	301.99005	97.044556	99.00498	1	0.0	0.0	0.038	1.0	95.59494	4.044	0	3.0	3.0	12.0	2.0	3.0
4194.3066	301.99005	97.044556	99.00498	1	0.0	0.0	0.035	1.0	95.96469	4.066	0	3.0	3.0	12.0	2.0	3.0
4194.3066	301.99005	97.044556	99.00498	1	0.0	0.0	0.032	1.0	96.06522	4.066	0	3.0	3.0	12.0	2.0	3.0
4194.3066	301.99005	97.044556	99.00498	1	0.0	0.0	0.029	1.0	95.85058	4.074	0	3.0	3.0	12.0	2.0	3.0
4194.3066	301.99005	97.044556	99.00498	1	0.0	0.0	0.026	1.0	95.65836	4.091	0	3.0	3.0	12.0	2.0	3.0
4194.3066	301.99005	97.044556	99.00498	1	0.0	0.0	0.024	1.0	95.762375	4.091	0	3.0	3.0	12.0	2.0	3.0
4194.3066	301.99005	97.044556	99.00498	1	0.0	0.0	0.021	1.0	95.762375	4.1	0	3.0	3.0	12.0	2.0	3.0
4194.3066	301.99005	97.044556	99.00498	1	0.0	0.0	0.019	1.0	95.204216	4.1	0	3.0	3.0	12.0	2.0	3.0
4194.3066	301.99005	97.044556	99.00498	1	0.0	0.0	0.016	1.0	95.23399	4.112	0	3.0	3.0	12.0	2.0	3.0
4194.3066	301.99005	97.044556	99.00498	1	0.0	0.0	0.014	1.0	95.23399	4.118	0	3.0	3.0	12.0	2.0	3.0
4194.3066	301.99005	97.044556	99.00498	1	0.0	0.0	0.012	1.0	94.979935	4.118	0	3.0	3.0	12.0	2.0	3.0
4194.3066	301.99005	97.044556	99.00498	1	0.0	0.0	0.01	1.0	94.99553	4.129	0	3.0	3.0	12.0	2.0	3.0
4194.3066	301.99005	97.044556	99.00498	1	0.0	0.0	0.007	1.0	94.99553	4.134	0	3.0	3.0	12.0	2.0	3.0
4194.3066	301.99005	97.044556	99.00498	1	0.0	0.0	0.005	1.0	94.46012	4.134	0	3.0	3.0	12.0	2.0	3.0
4194.3066	301.99005	97.044556	99.00498	1	0.0	0.0	0.003	1.0	94.89918	4.144	0	3.0	3.0	12.0	2.0	3.0
4194.3066	301.99005	97.044556	99.00498	1	0.0	0.0	0.001	1.0	94.89918	4.144	0	3.0	3.0	12.0	2.0	3.0
4194.3066	301.99005	97.044556	99.00498	1	0.0	0.0	0.0	1.0	94.71717	4.147	0	3.0	3.0	12.0	2.0	3.0
4194.3066	301.99005	97.044556	99.00498	1	0.0	0.0	-0.002	1.0	94.71717	4.154	0	3.0	3.0	12.0	2.0	3.0
4194.3066	301.99005	97.044556	99.00498	1	0.0	0.0	-0.005	1.0	95.70259	4.154	0	3.0	3.0	12.0	2.0	3.0
4194.3066	301.99005	97.044556	99.00498	1	0.0	0.0	-0.007	1.0	95.34292	4.161	0	3.0	3.0	12.0	2.0	3.0
4194.3066	301.99005	97.044556	99.00498	1	0.0	0.0	-0.009	1.0	95.34292	4.164	0	3.0	3.0	12.0	2.0	3.0
4194.3066	301.99005	97.044556	99.00498	1	0.0	0.0	-0.011	1.0	94.57883	4.164	0	3.0	3.0	13.0	2.0	3.0
4194.3066	301.99005	97.044556	99.00498	0	0.0	0.0	-0.013	1.0	95.29323	4.168	0	3.0	4.0	14.0	2.0	3.0
0.0	301.99005	97.044556	99.00498	0	0.0	0.0	-0.015	1.0	95.29323	4.168	0	3.0	4.0	0.0	2.0	3.0
0.0	301.99005	97.044556	99.00498	0	0.0	0.0	-0.017	1.0	95.58908	4.17	0	3.0	4.0	0.0	2.0	3.0
0.0	301.99005	97.044556	99.00498	0	0.0	0.0	-0.019	1.0	95.58908	4.174	0	3.0	4.0	0.0	2.0	3.0
0.0	301.99005	97.044556	99.00498	0	0.0	0.0	-0.021	1.0	97.096825	4.174	0	3.0	4.0	0.0	2.0	3.0
0.0	301.99005	97.044556	99.00498	0	0.0	0.0	-0.024	1.0	96.45799	3.878	0	3.0	4.0	0.0	2.0	3.0
0.0	301.99005	97.044556	99.00498	0	0.0	0.0	-0.026	1.0	96.45799	3.349	0	3.0	4.0	0.0	2.0	3.0
0.0	301.99005	97.044556	99.00498	0	0.0	0.0	-0.028	1.0	96.59643	3.349	0	3.0	4.0	0.0	2.0	3.0
0.0	301.99005	97.044556	99.00498	0	0.0	0.0	-0.031	1.0	95.904465	3.112	0	3.0	4.0	0.0	2.0	3.0
0.0	301.99005	97.044556	99.00498	0	0.0	0.0	-0.033	1.0	97.08664	3.112	0	3.0	4.0	0.0	2.0	3.0
0.0	301.99005	97.044556	99.00498	0	0.0	0.0	-0.036	1.0	97.09398	2.688	0	3.0	4.0	0.0	2.0	3.0
0.0	301.99005	97.044556	99.00498	0	0.0	0.0	-0.038	1.0	97.09398	2.497	0	3.0	4.0	0.0	2.0	3.0
0.0	301.99005	97.044556	99.00498	0	0.0	0.0	-0.041	1.0	96.9236	2.497	0	3.0	4.0	0.0	2.0	3.0
0.0	301.99005	97.044556	99.00498	0	0.0	0.0	-0.043	1.0	97.2912	2.157	0	3.0	4.0	0.0	2.0	3.0
0.0	301.99005	97.044556	99.00498	0	0.0	0.0	-0.045	1.0	97.2912	2.004	0	3.0	4.0	0.0	2.0	3.0
0.0	301.99005	97.044556	99.00498	0	0.0	0.0	-0.047	1.0	96.43663	2.004	0	3.0	4.0	0.0	2.0	3.0
0.0	301.99005	97.044556	99.00498	0	0.0	0.0	-0.048	1.0	96.21045	1.73	0	3.0	4.0	0.0	2.0	3.0
0.0	301.99005	97.044556	99.00498	0	0.0	0.0	-0.05	1.0	96.21045	1.608	0	3.0	4.0	0.0	2.0	3.0
0.0	301.99005	97.044556	99.00498	0	0.0	0.0	-0.051	1.0	97.61159	1.608	0	3.0	4.0	0.0	2.0	3.0
0.0	301.99005	97.044556	99.00498	0	0.0	0.0	-0.052	1.0	97.61159	1.388	0	3.0	4.0	0.0	2.0	3.0
0.0	301.99005	97.044556	99.00498	0	0.0	0.0	-0.053	1.0	97.81812	1.388	0	3.0	4.0	0.0	2.0	3.0
0.0	301.99005	97.044556	99.00498	0	0.0	0.0	-0.053	1.0	97.92661	1.199	0	3.0	4.0	0.0	2.0	3.0
0.0	301.99005	97.044556	99.00498	0	0.0	0.0	-0.053	1.0	97.92661	1.114	0	3.0	4.0	0.0	2.0	3.0
0.0	301.99005	97.044556	99.00498	0	0.0	0.0	-0.053	1.0	97.51001	1.114	0	3.0	4.0	0.0	2.0	3.0
0.0	301.99005	97.044556	99.00498	0	0.0	0.0	-0.053	1.0	97.29549	0.962	0	3.0	4.0	0.0	2.0	3.0
0.0	301.99005	97.044556	99.00498	0	0.0	0.0	-0.052	1.0	97.29549	0.962	0	3.0	4.0	0.0	2.0	3.0
0.0	301.99005	97.044556	99.00498	0	0.0	0.0	-0.051	1.0	96.90379	0.894	0	3.0	4.0	1.0	2.0	3.0
0.0	301.99005	97.044556	99.00498	0	0.0	0.0	-0.05	1.0	96.90379	0.772	0	3.0	4.0	1.0	2.0	3.0
0.0	301.99005	97.044556	99.00498	0	0.0	0.0	-0.049	1.0	97.68379	0.772	1	3.0	4.0	3.0	2.0	3.0
-6876.169	495.08414	97.044556	99.00498	0	0.0	0.0	-0.047	1.0	98.438416	0.717	1	3.0	4.0	3.0	2.0	3.0
-6876.169	495.08414	97.044556	99.00498	0	0.0	0.0	-0.046	1.0	98.438416	0.619	1	3.0	4.0	3.0	2.0	3.0
-6876.169	495.08414	97.044556	99.00498	0	0.0	0.0	-0.044	1.0	97.432686	0.619	1	3.0	4.0	3.0	2.0	3.0
-6876.169	495.08414	97.044556	99.00498	0	0.0	0.0	-0.042	1.0	97.35107	0.048	1	3.0	4.0	3.0	2.0	3.0
-6876.169	495.08414	97.044556	99.00498	0	0.0	0.0	-0.04	1.0	97.35107	0.048	1	3.0	4.0	3.0	2.0	3.0
-6876.169	495.08414	97.044556	99.00498	0	0.0	0.0	-0.038	1.0	97.64079	-0.44	1	3.0	4.0	3.0	2.0	3.0
-6876.169	495.08414	97.044556	99.00498	0	0.0	0.0	-0.036	1.0	97.64079	-1.319	1	3.0	4.0	3.0	2.0	3.0
-6876.169	495.08414	97.044556	99.00498	0	0.0	0.0	-0.034	1.0	97.15198	-1.319	1	3.0	4.0	3.0	2.0	3.0
-6876.169	495.08414	97.044556	99.00498	0	0.0	0.0	-0.032	1.0	96.94652	-1.712	1	3.0	4.0	3.0	2.0	3.0
-6876.169	495.08414	97.044556	99.00498	0	0.0	0.0	-0.031	1.0	96.94652	-2.418	1	3.0	4.0	3.0	2.0	3.0
-6876.169	495.08414	97.044556	99.00498	0	0.0	0.0	-0.029	1.0	96.23932	-2.418	1	3.0	4.0	3.0	2.0	3.0
-6876.169	495.08414	97.044556	99.00498	0	0.0	0.0	-0.027	1.0	95.72501	-2.734	1	3.0	4.0	3.0	2.0	3.0
-6876.169	495.08414	97.044556	99.00498	0	0.0	0.0	-0.025	1.0	95.72501	-3.3	1	3.0	4.0	3.0	2.0	3.0
-6876.169	495.08414	97.044556	99.00498	0	0.0	0.0	-0.023	1.0	95.73177	-3.3	1	3.0	4.0	3.0	2.0	3.0
-6876.169	495.08414	97.044556	99.00498	0	0.0	0.0	-0.021	1.0	95.73177	-3.553	1	3.0	4.0	3.0	2.0	3.0
-6876.169	495.08414	97.044556	99.00498	0	0.0	0.0	-0.019	1.0	95.636284	-3.553	1	3.0	4.0	3.0	2.0	3.0
-6876.169	495.08414	97.044556	99.00498	0	0.0	0.0	-0.017	1.0	95.33839	-4.007	1	3.0	4.0	3.0	2.0	3.0
-6876.169	495.08414	97.044556	99.00498	0	0.0	0.0	-0.015	1.0	95.33839	-4.211	1	3.0	4.0	3.0	2.0	3.0
-6876.169	495.08414	97.044556	99.00498	0	0.0	0.0	-0.013	1.0	96.13737	-4.211	1	3.0	4.0	3.0	2.0	3.0
-6876.169	495.08414	97.044556	99.00498	0	0.0	0.0	-0.011	1.0	96.0284	-4.576	1	3.0	4.0	3.0	2.0	3.0
-6876.169	495.08414	97.044556	99.00498	0	0.0	0.0	-0.009	1.0	96.0284	-4.576	1	3.0	4.0	3.0	2.0	3.0
-6876.169	495.08414	97.044556	99.00498	0	0.0	0.0	-0.007	1.0	97.08425	-4.739	1	3.0	4.0	5.0	2.0	3.0
-6876.169	495.08414	97.044556	99.00498	0	0.0	0.0	-0.005	1.0	97.08425	-5.031	1	3.0	4.0	5.0	2.0	3.0
-6876.169	495.08414	97.044556	99.00498	0	0.0	0.0	-0.003	1.0	96.739334	-5.031	1	3.0	4.0	5.0	2.0	3.0
-6876.169	495.08414	97.044556	99.00498	0	0.0	0.0	-0.001	1.0	96.344635	-5.284	1	3.0	4.0	5.0	2.0	3.0
-6876.169	495.08414	97.044556	99.00498	0	0.0	0.0	0.0	1.0	96.344635	-5.397	1	3.0	4.0	5.0	2.0	3.0
-6876.169	495.08414	97.044556	99.00498	0	0.0	0.0	0.002	1.0	96.37043	-5.397	1	3.0	4.0	5.0	2.0	3.0
-6876.169	495.08414	97.044556	99.00498	0	0.0	0.0	0.005	1.0	97.03291	-5.6	1	3.0	4.0	5.0	2.0	3.0
-6876.169	495.08414	97.044556	99.00498	0	0.0	0.0	0.007	1.0	97.03291	-5.6	1	3.0	4.0	5.0	2.0	3.0
-6876.169	495.08414	97.044556	99.00498	0	0.0	0.0	0.009	1.0	97.6938	-5.691	1	3.0	4.0	5.0	2.0	3.0
-6876.169	495.08414	97.044556	99.00498	0	0.0	0.0	0.012	1.0	97.34516	-5.855	1	3.0	4.0	5.0	2.0	3.0
-6876.169	495.08414	97.044556	99.00498	0	0.0	0.0	0.014	1.0	97.88504	-5.855	1	3.0	4.0	5.0	2.0	3.0
-6876.169	495.08414	97.044556	99.00498	0	0.0	0.0	0.017	1.0	97.41539	-5.995	1	3.0	4.0	5.0	2.0	3.0
-6876.169	495.08414	97.044556	99.00498	0	0.0	0.0	0.02	1.0	97.41539	-6.057	1	3.0	4.0	5.0	2.0	3.0
-6876.169	495.08414	97.044556	99.00498	0	0.0	0.0	0.022	1.0	96.72154	-6.057	1	3.0	4.0	5.0	2.0	3.0
-6876.169	495.08414	97.044556	99.00498	0	0.0	0.0	0.025	1.0	96.41728	-6.171	1	3.0	4.0	5.0	2.0	3.0
-6876.169	495.08414	97.044556	99.00498	0	0.0	0.0	0.028	1.0	96.41728	-6.22	1	3.0	4.0	5.0	2.0	3.0
-6876.169	495.08414	97.044556	99.00498	0	0.0	0.0	0.031	1.0	96.22599	-6.22	1	3.0	4.0	5.0	2.0	3.0
-6876.169	495.08414	97.044556	99.00498	0	0.0	0.0	0.034	1.0	96.22599	-6.311	1	3.0	4.0	5.0	2.0	3.0
-6876.169	495.08414	97.044556	99.00498	0	0.0	0.0	0.037	1.0	94.9494	-6.311	1	3.0	4.0	5.0	2.0	3.0
-6876.169	495.08414	97.044556	99.00498	0	0.0	0.0	0.04	1.0	94.41478	-6.352	1	3.0	4.0	5.0	2.0	3.0
-6876.169	495.08414	97.044556	99.00498	0	0.0	0.0	0.043	1.0	94.41478	-6.389	1	3.0	4.0	5.0	2.0	3.0
-6876.169	495.08414	97.044556	99.00498	0	0.0	0.0	0.046	1.0	94.539566	-6.389	1	3.0	4.0	5.0	2.0	3.0
-6876.169	495.08414	97.044556	99.00498	0	0.0	0.0	0.049	1.0	94.69247	-6.457	1	3.0	4.0	5.0	2.0	3.0
-6876.169	495.08414	97.044556	99.00498	0	0.0	0.0	0.052	1.0	94.69247	-6.457	1	3.0	4.0	5.0	2.0	3.0
-6876.169	495.08414	97.044556	99.00498	0	0.0	0.0	0.056	1.0	95.79427	-6.488	1	3.0	4.0	5.0	2.0	3.0
-6876.169	495.08414	97.044556	99.00498	0	0.0	0.0	0.059	1.0	95.79427	-6.541	1	3.0	4.0	5.0	2.0	3.0
-6876.169	495.08414	97.044556	99.00498	0	0.0	0.0	0.062	1.0	95.67676	-6.541	1	3.0	4.0	5.0	2.0	3.0
-6876.169	495.08414	97.044556	99.00498	0	0.0	0.0	0.065	1.0	95.31745	-6.566	1	3.0	4.0	5.0	2.0	3.0
-6876.169	495.08414	97.044556	99.00498	0	0.0	0.0	0.069	1.0	95.31745	-6.609	1	3.0	4.0	5.0	2.0	3.0
-6876.169	495.08414	97.044556	99.00498	0	0.0	0.0	0.072	1.0	95.42719	-6.609	1	3.0	4.0	5.0	2.0	3.0
-6876.169	495.08414	97.044556	99.00498	0	0.0	0.0	0.076	1.0	95.87852	-6.628	1	3.0	4.0	5.0	2.0	3.0
-6876.169	495.08414	97.044556	99.00498	0	0.0	0.0	0.08	1.0	95.87852	-6.628	1	3.0	4.0	5.0	2.0	3.0
-6876.169	495.08414	97.044556	99.00498	0	0.0	0.0	0.084	1.0	96.61405	-6.664	1	3.0	4.0	5.0	2.0	3.0
-6876.169	495.08414	97.044556	99.00498	0	0.0	0.0	0.087	1.0	96.61405	-6.693	1	3.0	4.0	5.0	2.0	3.0
-6876.169	495.08414	97.044556	99.00498	0	0.0	0.0	0.091	1.0	96.33717	-6.693	1	3.0	4.0	5.0	2.0	3.0
-6876.169	495.08414	97.044556	99.00498	0	0.0	0.0	0.095	1.0	96.069855	-6.707	1	3.0	4.0	5.0	2.0	3.0
-6876.169	495.08414	97.044556	99.00498	0	0.0	0.0	0.099	1.0	96.069855	-6.731	1	3.0	4.0	5.0	2.0	3.0
-6876.169	495.08414	97.044556	99.00498	0	0.0	0.0	0.103	1.0	96.68618	-6.731	1	3.0	4.0	5.0	2.0	3.0
-6876.169	495.08414	97.044556	99.00498	0	0.0	0.0	0.106	1.0	97.41873	-6.743	1	3.0	4.0	5.0	2.0	3.0
-6876.169	495.08414	97.044556	99.00498	0	0.0	0.0	0.11	1.0	97.41873	-6.761	1	3.0	4.0	5.0	2.0	3.0
-6876.169	495.08414	97.044556	99.00498	0	0.0	0.0	0.114	1.0	97.50062	-6.761	1	3.0	4.0	5.0	2.0	3.0
-6876.169	495.08414	97.044556	99.00498	0	0.0	0.0	0.118	1.0	97.50062	-6.778	1	3.0	4.0	5.0	2.0	3.0
-6876.169	495.08414	97.044556	99.00498	0	0.0	0.0	0.122	1.0	96.235794	-6.778	1	3.0	4.0	5.0	2.0	3.0
-6876.169	495.08414	97.044556	99.00498	0	0.0	0.0	0.126	1.0	96.326485	-6.786	1	3.0	4.0	5.0	2.0	3.0
-6876.169	495.08414	97.044556	99.00498	0	0.0	0.0	0.13	1.0	96.326485	-6.799	1	3.0	4.0	5.0	2.0	3.0
-6876.169	495.08414	97.044556	99.00498	0	0.0	0.0	0.133	1.0	97.31525	-6.799	1	3.0	4.0	5.0	2.0	3.0
-6876.169	495.08414	97.044556	99.00498	0	0.0	0.0	0.137	1.0	97.536865	-6.805	1	3.0	4.0	5.0	2.0	3.0
-6876.169	495.08414	97.044556	99.00498	0	0.0	0.0	0.14	1.0	97.536865	-6.805	1	3.0	4.0	5.0	2.0	3.0
-6876.169	495.08414	97.044556	99.00498	0	0.0	0.0	0.143	1.0	97.41578	-6.816	1	3.0	4.0	5.0	2.0	3.0
-6876.169	495.08414	97.044556	99.00498	0	0.0	0.0	0.146	1.0	97.41578	-6.822	1	3.0	4.0	5.0	2.0	3.0
-6876.169	495.08414	97.044556	99.00498	0	0.0	0.0	0.149	1.0	97.14597	-6.822	1	3.0	4.0	5.0	2.0	3.0
-6876.169	495.08414	97.044556	99.00498	0	0.0	0.0	0.152	1.0	97.2118	-6.829	1	3.0	4.0	5.0	2.0	3.0
-6876.169	495.08414	97.044556	99.00498	0	0.0	0.0	0.155	1.0	97.2118	-6.833	1	3.0	4.0	5.0	2.0	3.0
-6876.169	495.08414	97.044556	99.00498	0	0.0	0.0	0.157	1.0	97.82738	-6.833	1	3.0	4.0	6.0	2.0	3.0
0.0	495.08414	97.044556	99.00498	0	0.0	0.0	0.159	1.0	97.20689	-6.841	1	4.0	4.0	0.0	2.0	3.0
0.0	495.08414	97.044556	99.00498	0	0.0	0.0	0.161	1.0	97.20689	-6.843	1	4.0	4.0	0.0	2.0	3.0
0.0	495.08414	97.044556	99.00498	0	0.0	0.0	0.163	1.0	98.00176	-6.843	1	4.0	4.0	0.0	2.0	3.0
0.0	495.08414	97.044556	99.00498	0	0.0	0.0	0.164	1.0	98.00176	-6.849	1	4.0	4.0	0.0	2.0	3.0
0.0	495.08414	97.044556	99.00498	0	0.0	0.0	0.166	1.0	97.57539	-6.849	1	4.0	4.0	0.0	2.0	3.0
0.0	495.08414	97.044556	99.00498	0	0.0	0.0	0.168	1.0	97.93388	-5.915	1	4.0	4.0	0.0	2.0	3.0
0.0	495.08414	97.044556	99.00498	0	0.0	0.0	0.169	1.0	97.93388	-5.496	1	4.0	4.0	0.0	2.0	3.0
0.0	495.08414	97.044556	99.00498	0	0.0	0.0	0.17	1.0	98.51492	-5.496	1	4.0	4.0	0.0	2.0	3.0
0.0	495.08414	97.044556	99.00498	0	0.0	0.0	0.172	1.0	98.039154	-4.746	1	4.0	4.0	0.0	2.0	3.0
0.0	495.08414	97.044556	99.00498	0	0.0	0.0	0.173	1.0	98.039154	-4.411	1	4.0	4.0	0.0	2.0	3.0
0.0	495.08414	97.044556	99.00498	0	0.0	0.0	0.175	1.0	97.019844	-4.411	1	4.0	4.0	0.0	2.0	3.0
0.0	495.08414	97.044556	99.00498	0	0.0	0.0	0.176	1.0	97.067535	-3.809	1	4.0	4.0	0.0	2.0	3.0
0.0	495.08414	97.044556	99.00498	0	0.0	0.0	0.177	1.0	98.07165	-3.809	1	4.0	4.0	0.0	2.0	3.0
0.0	495.08414	97.044556	99.00498	0	0.0	0.0	0.178	1.0	99.037704	-3.539	1	4.0	4.0	0.0	2.0	3.0
0.0	495.08414	97.044556	99.00498	0	0.0	0.0	0.179	1.0	99.037704	-3.056	1	4.0	4.0	0.0	2.0	3.0
0.0	495.08414	97.044556	99.00498	0	0.0	0.0	0.18	1.0	98.09219	-3.056	1	4.0	4.0	0.0	2.0	3.0
0.0	495.08414	97.044556	99.00498	0	0.0	0.0	0.181	1.0	98.08011	-2.639	1	4.0	4.0	0.0	2.0	3.0
0.0	495.08414	97.044556	99.00498	0	0.0	0.0	0.183	1.0	98.08011	-2.453	1	4.0	4.0	0.0	2.0	3.0
0.0	495.08414	97.044556	99.00498	0	0.0	0.0	0.184	1.0	97.892166	-2.453	1	4.0	4.0	0.0	2.0	3.0
0.0	495.08414	97.044556	99.00498	0	0.0	0.0	0.185	1.0	97.892166	-2.118	1	4.0	4.0	0.0	2.0	3.0
0.0	495.08414	97.044556	99.00498	0	0.0	0.0	0.186	1.0	97.24291	-2.118	1	4.0	4.0	0.0	2.0	3.0
0.0	495.08414	97.044556	99.00498	0	0.0	0.0	0.186	1.0	97.08069	-1.968	1	4.0	4.0	0.0	2.0	3.0
0.0	495.08414	97.044556	99.00498	0	0.0	0.0	0.187	1.0	97.08069	-1.699	1	4.0	4.0	0.0	2.0	3.0
0.0	495.08414	97.044556	99.00498	0	0.0	0.0	0.188	1.0	98.571884	-1.699	1	4.0	4.0	0.0	2.0	3.0
0.0	495.08414	97.044556	99.00498	0	0.0	0.0	0.188	1.0	98.2945	-1.579	1	4.0	4.0	0.0	2.0	3.0
0.0	495.08414	97.044556	99.00498	0	0.0	0.0	0.188	1.0	98.2945	-1.364	1	4.0	4.0	0.0	2.0	3.0
0.0	495.08414	97.044556	99.00498	0	0.0	0.0	0.189	1.0	98.17413	-1.364	1	4.0	4.0	0.0	2.0	3.0
0.0	495.08414	97.044556	99.00498	0	0.0	0.0	0.189	1.0	98.17413	-1.267	1	4.0	4.0	0.0	2.0	3.0
0.0	495.08414	97.044556	99.00498	0	0.0	0.0	0.189	1.0	98.54749	-1.267	1	4.0	4.0	0.0	2.0	3.0
[truncated: 5,466 more rows]
