# Supplementary material for: Just noticeable differences for elbow joint torque feedback
Source: Sci Rep. 2021 Dec 7;11:23553. doi: 10.1038/s41598-021-02630-3 (PMC8651665; doi:10.1038/s41598-021-02630-3)
Supplement: Supplementary file 2 — Supplementary Information. [file 41598_2021_2630_MOESM2_ESM.zip › SupplementaryData_ScientificReports_KimAsbeck2021/S14_W1E.csv]

data 1	data 2	data 3	data 4	data 5	data 6	data 7	data 8	data 9	data 10	data 11	data 12	data 13	data 14	data 15	data 16	data 17
0.0	0.0	1	1	400.0	400.0	0	1	1	158.36388	135.4259	1	0.23	0.0	0.0	0.0	1001.0
0.0	0.0	1	1	400.0	400.0	0	1	1	158.36388	135.4259	0	0.23	-0.001	-0.083	0.0	1001.0
0.0	0.0	1	1	400.0	400.0	0	1	1	158.36388	135.4259	0	0.23	0.0	-0.009	0.0	1001.0
0.0	0.0	1	1	400.0	400.0	0	1	1	158.36388	135.4259	0	0.23	0.0	0.1	0.0	1001.0
0.0	0.0	1	1	400.0	400.0	0	1	1	158.36388	135.4259	0	0.23	-0.001	-0.028	0.0	1001.0
0.0	0.0	1	1	400.0	400.0	0	1	1	158.36388	135.4259	0	0.23	0.0	0.008	0.0	1001.0
0.0	0.0	1	1	400.0	400.0	0	1	1	158.36388	135.4259	0	0.23	-0.001	-0.023	0.0	1001.0
0.0	0.0	1	1	400.0	400.0	0	1	1	158.36388	135.4259	0	0.23	0.0	0.002	0.0	1001.0
0.0	0.0	1	1	400.0	400.0	0	1	1	158.36388	135.4259	0	0.23	-0.001	-0.013	0.0	1001.0
0.0	0.0	1	1	400.0	400.0	0	1	1	158.36388	135.4259	0	0.23	0.0	0.137	0.0	1001.0
0.0	0.0	1	1	400.0	400.0	0	1	1	158.36388	135.4259	0	0.23	0.0	0.028	0.0	1001.0
0.0	0.0	1	1	400.0	400.0	0	1	1	158.36388	135.4259	0	0.23	0.0	0.014	0.0	1001.0
0.0	0.0	1	1	400.0	400.0	0	1	1	158.36388	135.4259	0	0.23	0.0	0.012	0.0	1001.0
0.0	0.0	1	1	400.0	400.0	0	1	1	158.36388	135.4259	0	0.23	-0.001	-0.02	0.0	1001.0
0.0	0.0	1	1	400.0	400.0	0	1	1	158.36388	135.4259	0	0.23	-0.001	-0.031	0.0	1001.0
0.0	0.0	1	1	400.0	400.0	0	1	1	158.36388	135.4259	0	0.23	0.0	0.034	0.0	1001.0
0.0	0.0	1	1	400.0	400.0	0	1	1	158.36388	135.4259	0	0.23	0.0	-0.005	0.0	1001.0
0.0	0.0	1	1	400.0	400.0	0	1	1	158.36388	135.4259	0	0.23	0.0	0.037	0.0	1001.0
0.0	0.0	1	1	400.0	400.0	0	1	1	158.36388	135.4259	0	0.23	0.0	0.003	0.0	1001.0
0.0	0.0	1	1	400.0	400.0	0	1	1	158.36388	135.4259	0	0.23	0.0	0.015	0.0	1001.0
0.0	0.0	1	1	400.0	400.0	0	1	1	158.36388	135.4259	0	0.23	-0.001	-0.039	0.0	1001.0
0.0	0.0	1	1	400.0	400.0	0	1	1	158.36388	135.4259	0	0.23	0.0	0.0	0.0	1001.0
0.0	0.0	1	1	400.0	400.0	0	1	1	158.36388	135.4259	0	0.23	0.0	0.04	0.0	1001.0
0.0	0.0	1	1	400.0	400.0	0	1	1	158.36388	135.4259	0	0.23	-0.001	-0.055	0.0	1001.0
0.0	0.0	1	1	400.0	400.0	0	1	1	158.36388	135.4259	0	0.23	0.0	0.019	0.0	1001.0
0.0	0.0	1	1	400.0	400.0	0	1	1	158.36388	135.4259	0	0.23	-0.001	-0.023	0.0	1001.0
0.0	0.0	1	1	400.0	400.0	0	1	1	158.36388	135.4259	0	0.23	0.0	-0.006	0.0	1001.0
0.0	0.0	1	1	400.0	400.0	0	1	1	158.36388	135.4259	0	0.23	0.0	0.007	0.0	1001.0
0.0	0.0	1	1	400.0	400.0	0	1	1	158.36388	135.4259	0	0.23	0.0	-0.003	0.0	1001.0
0.0	0.0	1	1	400.0	400.0	0	1	1	158.36388	135.4259	0	0.23	-0.001	-0.026	0.0	1001.0
0.0	0.0	1	1	400.0	400.0	0	1	1	158.36388	135.4259	0	0.23	0.0	0.003	0.0	1001.0
0.0	0.0	1	1	400.0	400.0	0	1	1	158.36388	135.4259	0	0.23	0.0	0.011	0.0	1001.0
0.0	0.0	1	1	400.0	400.0	0	1	1	158.36388	135.4259	0	0.23	0.0	-0.011	0.0	1001.0
0.0	0.0	1	1	400.0	400.0	0	1	1	158.36388	135.4259	0	0.23	0.0	0.029	0.0	1001.0
0.0	0.0	1	1	400.0	400.0	0	1	1	158.36388	135.4259	0	0.23	0.0	0.037	0.0	1001.0
0.0	0.0	1	1	400.0	400.0	0	1	1	158.36388	135.4259	0	0.23	0.0	0.023	0.0	1001.0
0.0	0.0	1	1	400.0	400.0	0	1	1	158.36388	135.4259	0	0.23	0.0	-0.007	0.0	1001.0
0.0	0.0	1	1	400.0	400.0	0	1	1	158.36388	135.4259	0	0.23	-0.001	-0.041	0.0	1001.0
0.0	0.0	1	1	400.0	400.0	0	1	1	158.36388	135.4259	0	0.23	0.0	-0.001	0.0	1001.0
0.0	0.0	1	1	400.0	400.0	0	1	1	158.36388	135.4259	0	0.23	0.0	0.0	0.0	1001.0
0.0	0.0	1	1	400.0	400.0	0	1	1	158.36388	135.4259	0	0.23	0.0	0.007	0.0	1001.0
0.0	0.0	1	1	400.0	400.0	0	1	1	158.36388	135.4259	0	0.23	-0.001	-0.179	0.0	1001.0
0.0	0.0	1	1	400.0	400.0	0	1	1	158.36388	135.4259	0	0.23	0.0	-0.01	0.0	1001.0
0.0	0.0	1	1	400.0	400.0	0	1	1	158.36388	135.4259	0	0.23	0.0	0.049	0.0	1001.0
0.0	0.0	1	1	400.0	400.0	0	1	1	158.36388	135.4259	0	0.23	0.0	0.024	0.0	1001.0
0.0	0.0	1	1	400.0	400.0	0	1	1	158.36388	135.4259	0	0.23	-0.001	-0.074	0.0	1001.0
0.0	0.0	1	1	400.0	400.0	0	1	1	158.36388	135.4259	0	0.23	0.0	-0.011	0.0	1001.0
0.0	0.0	1	1	400.0	400.0	0	1	1	158.36388	135.4259	0	0.23	-0.001	-0.016	0.0	1001.0
0.0	0.0	1	1	400.0	400.0	0	1	1	158.36388	135.4259	0	0.23	0.0	0.005	0.0	1001.0
0.0	0.0	1	1	400.0	400.0	0	1	1	158.36388	135.4259	0	0.23	-0.001	-0.071	0.0	1001.0
0.0	0.0	1	1	400.0	400.0	0	1	1	158.36388	135.4259	0	0.23	0.0	0.013	0.0	1001.0
0.0	0.0	1	1	400.0	400.0	0	1	1	158.36388	135.4259	0	0.23	-0.001	-0.02	0.0	1001.0
0.0	0.0	1	1	400.0	400.0	0	1	1	158.36388	135.4259	0	0.23	0.0	-0.004	0.0	1001.0
0.0	0.0	1	1	400.0	400.0	0	1	1	158.36388	135.4259	0	0.23	0.0	0.013	0.0	1001.0
0.0	0.0	1	1	400.0	400.0	0	1	1	158.36388	135.4259	0	0.23	0.0	0.038	0.0	1001.0
0.0	0.0	1	1	400.0	400.0	0	1	1	158.36388	135.4259	0	0.23	-0.001	-0.02	0.0	1001.0
0.0	0.0	1	1	400.0	400.0	0	1	1	158.36388	135.4259	0	0.23	-0.001	-0.027	0.0	1001.0
0.0	0.0	1	1	400.0	400.0	0	1	1	158.36388	135.4259	0	0.23	0.0	0.003	0.0	1001.0
0.0	0.0	1	1	400.0	400.0	0	1	1	158.36388	135.4259	0	0.23	0.0	0.103	0.0	1001.0
0.0	0.0	1	1	400.0	400.0	0	1	1	158.36388	135.4259	0	0.23	0.0	-0.005	0.0	1001.0
0.0	0.0	1	1	400.0	400.0	0	1	1	158.36388	135.4259	0	0.23	0.0	-0.009	0.0	1001.0
0.0	0.0	1	1	400.0	400.0	0	1	1	158.36388	135.4259	0	0.23	0.0	0.003	0.0	1001.0
0.0	0.0	1	1	400.0	400.0	0	1	1	158.36388	135.4259	0	0.23	0.0	-0.001	0.0	1001.0
0.0	0.0	1	1	400.0	400.0	0	1	1	158.36388	135.4259	0	0.23	0.0	-0.01	0.0	1001.0
0.0	0.0	1	1	400.0	400.0	0	1	1	158.36388	135.4259	0	0.23	0.0	0.003	0.0	1001.0
0.0	0.0	1	1	400.0	400.0	0	1	1	158.36388	135.4259	0	0.23	0.0	0.039	0.0	1001.0
0.0	0.0	1	1	400.0	400.0	0	1	1	158.36388	135.4259	0	0.23	0.0	0.011	0.0	1001.0
0.0	0.0	1	1	400.0	400.0	0	1	1	158.36388	135.4259	0	0.23	0.0	-0.009	0.0	1001.0
0.0	0.0	1	1	400.0	400.0	0	1	1	158.36388	135.4259	0	0.23	-0.001	-0.021	0.0	1001.0
0.0	0.0	1	1	400.0	400.0	0	1	1	158.36388	135.4259	0	0.23	0.0	-0.006	0.0	1001.0
0.0	0.0	1	1	400.0	400.0	0	1	1	158.36388	135.4259	0	0.23	-0.001	-0.022	0.0	1001.0
0.0	0.0	1	1	400.0	400.0	0	1	1	158.36388	135.4259	0	0.23	0.0	0.025	0.0	1001.0
0.0	0.0	1	1	400.0	400.0	0	1	1	158.36388	135.4259	0	0.23	-0.001	-0.013	0.0	1001.0
0.0	0.0	1	1	400.0	400.0	0	1	1	158.36388	135.4259	0	0.23	0.0	0.011	0.0	1001.0
0.0	0.0	1	1	400.0	400.0	0	1	1	158.36388	135.4259	0	0.23	-0.001	-0.162	0.0	1001.0
0.0	0.0	1	1	400.0	400.0	0	1	1	158.36388	135.4259	0	0.23	0.0	0.071	0.0	1001.0
0.0	0.0	1	1	400.0	400.0	0	1	1	158.36388	135.4259	0	0.23	0.0	0.076	0.0	1001.0
0.0	0.0	1	1	400.0	400.0	0	1	1	158.36388	135.4259	0	0.23	0.0	0.004	0.0	1001.0
0.0	0.0	1	1	400.0	400.0	0	1	1	158.36388	135.4259	0	0.23	0.0	0.004	0.0	1001.0
0.0	0.0	1	1	400.0	400.0	0	1	1	158.36388	135.4259	0	0.23	0.0	0.115	0.0	1001.0
0.0	0.0	1	1	400.0	400.0	0	1	1	158.36388	135.4259	0	0.23	0.0	-0.004	0.0	1001.0
0.0	0.0	1	1	400.0	400.0	0	1	1	158.36388	135.4259	0	0.23	-0.001	-0.022	0.0	1001.0
0.0	0.0	1	1	400.0	400.0	0	1	1	158.36388	135.4259	0	0.23	0.0	0.02	0.0	1001.0
0.0	0.0	1	1	400.0	400.0	0	1	1	158.36388	135.4259	0	0.23	-0.001	-0.027	0.0	1001.0
0.0	0.0	1	1	400.0	400.0	0	1	1	158.36388	135.4259	0	0.23	0.0	0.007	0.0	1001.0
0.0	0.0	1	1	400.0	400.0	0	1	1	158.36388	135.4259	0	0.23	-0.001	-0.032	0.0	1001.0
0.0	0.0	1	1	400.0	400.0	0	1	1	158.36388	135.4259	0	0.23	-0.001	-0.014	0.0	1001.0
0.0	0.0	1	1	400.0	400.0	0	1	1	158.36388	135.4259	0	0.23	-0.001	-0.019	0.0	1001.0
0.0	0.0	1	1	400.0	400.0	0	1	1	158.36388	135.4259	0	0.23	0.0	0.01	0.0	1001.0
0.0	0.0	1	1	400.0	400.0	0	1	1	158.36388	135.4259	0	0.23	0.0	0.055	0.0	1001.0
0.0	0.0	1	1	400.0	400.0	0	1	1	158.36388	135.4259	0	0.23	0.0	-0.005	0.0	1001.0
0.0	0.0	1	1	400.0	400.0	0	1	1	158.36388	135.4259	0	0.23	-0.001	-0.043	0.0	1001.0
0.0	0.0	1	1	400.0	400.0	0	1	1	158.36388	135.4259	0	0.23	0.0	0.055	0.0	1001.0
0.0	0.0	1	1	400.0	400.0	0	1	1	158.36388	135.4259	0	0.23	0.0	0.004	0.0	1001.0
0.0	0.0	1	1	400.0	400.0	0	1	1	158.36388	135.4259	0	0.23	0.0	0.174	0.0	1001.0
0.0	0.0	1	1	400.0	400.0	0	1	1	158.36388	135.4259	0	0.23	-0.001	-0.024	0.0	1001.0
0.0	0.0	1	1	400.0	400.0	0	1	1	158.36388	135.4259	0	0.23	0.0	0.016	0.0	1001.0
0.0	0.0	1	1	400.0	400.0	0	1	1	158.36388	135.4259	0	0.23	0.0	0.016	0.0	1001.0
0.0	0.0	1	1	400.0	400.0	0	1	1	158.36388	135.4259	0	0.23	0.0	0.0	0.0	1001.0
0.0	0.0	1	1	400.0	400.0	0	1	1	158.36388	135.4259	0	0.23	0.0	0.005	0.0	1001.0
0.0	0.0	1	1	400.0	400.0	0	1	1	158.36388	135.4259	0	0.23	0.0	0.046	0.0	1001.0
0.0	0.0	1	1	400.0	400.0	0	1	1	158.36388	135.4259	0	0.23	0.0	0.0	0.0	1001.0
0.0	0.0	1	1	400.0	400.0	0	1	1	158.36388	135.4259	0	0.23	0.0	0.004	0.0	1001.0
0.0	0.0	1	1	400.0	400.0	0	1	1	158.36388	135.4259	0	0.23	0.0	0.024	0.0	1001.0
0.0	0.0	1	1	400.0	400.0	0	1	1	158.36388	135.4259	0	0.23	0.0	-0.001	0.0	1001.0
0.0	0.0	1	1	400.0	400.0	0	1	1	158.36388	135.4259	0	0.23	0.0	0.016	0.0	1001.0
0.0	0.0	1	1	400.0	400.0	0	1	1	158.36388	135.4259	0	0.23	0.0	0.046	0.0	1001.0
0.0	0.0	1	1	400.0	400.0	0	1	1	158.36388	135.4259	0	0.23	0.0	0.023	0.0	1001.0
0.0	0.0	1	1	400.0	400.0	0	1	1	158.36388	135.4259	0	0.23	0.0	-0.005	0.0	1001.0
0.0	0.0	1	1	400.0	400.0	0	1	1	158.36388	135.4259	0	0.23	0.0	0.056	0.0	1001.0
0.0	0.0	1	1	400.0	400.0	0	1	1	158.36388	135.4259	0	0.23	0.0	-0.011	0.0	1001.0
0.0	0.0	1	1	400.0	400.0	0	1	1	158.36388	135.4259	0	0.23	-0.001	-0.014	0.0	1001.0
0.0	0.0	1	1	400.0	400.0	0	1	1	158.36388	135.4259	0	0.23	0.0	0.051	0.0	1001.0
0.0	0.0	1	1	400.0	400.0	0	1	1	158.36388	135.4259	0	0.23	-0.001	-0.019	0.0	1001.0
0.0	0.0	1	1	400.0	400.0	0	1	1	158.36388	135.4259	0	0.23	0.0	0.031	0.0	1001.0
0.0	0.0	1	1	400.0	400.0	0	1	1	158.36388	135.4259	0	0.23	-0.001	-0.031	0.0	1001.0
0.0	0.0	1	1	400.0	400.0	0	1	1	158.36388	135.4259	0	0.23	0.0	0.014	0.0	1001.0
0.0	0.0	1	1	400.0	400.0	0	1	1	158.36388	135.4259	0	0.23	-0.001	-0.057	0.0	1001.0
0.0	0.0	1	1	400.0	400.0	0	1	1	158.36388	135.4259	0	0.23	0.0	0.022	0.0	1001.0
0.0	0.0	1	1	400.0	400.0	0	1	1	158.36388	135.4259	0	0.23	-0.001	-0.03	0.0	1001.0
0.0	0.0	1	1	400.0	400.0	0	1	1	158.36388	135.4259	0	0.23	0.0	0.008	0.0	1001.0
0.0	0.0	1	1	400.0	400.0	0	1	1	158.36388	135.4259	0	0.23	0.0	-0.009	0.0	1001.0
0.0	0.0	1	1	400.0	400.0	0	1	1	158.36388	135.4259	0	0.23	0.0	0.018	0.0	1001.0
0.0	0.0	1	1	400.0	400.0	0	1	1	158.36388	135.4259	0	0.23	0.0	0.011	0.0	1001.0
0.0	0.0	1	1	400.0	400.0	0	1	1	158.36388	135.4259	0	0.23	0.0	0.01	0.0	1001.0
0.0	0.0	1	1	400.0	400.0	0	1	1	158.36388	135.4259	0	0.23	0.0	0.016	0.0	1001.0
0.0	0.0	1	1	400.0	400.0	0	1	1	158.36388	135.4259	0	0.23	-0.001	-0.043	0.0	1001.0
0.0	0.0	1	1	400.0	400.0	0	1	1	158.36388	135.4259	0	0.23	-0.001	-0.089	0.0	1001.0
0.0	0.0	1	1	400.0	400.0	0	1	1	158.36388	135.4259	0	0.23	-0.001	-0.015	0.0	1001.0
0.0	0.0	1	1	400.0	400.0	0	1	1	158.36388	135.4259	0	0.23	0.0	0.008	0.0	1001.0
0.0	0.0	1	1	400.0	400.0	0	1	1	158.36388	135.4259	0	0.23	-0.001	-0.051	0.0	1001.0
0.0	0.0	1	1	400.0	400.0	0	1	1	158.36388	135.4259	0	0.23	-0.001	-0.016	0.0	1001.0
0.0	0.0	1	1	400.0	400.0	0	1	1	158.36388	135.4259	0	0.23	0.0	-0.007	0.0	1001.0
0.0	0.0	1	1	400.0	400.0	0	1	1	158.36388	135.4259	0	0.23	0.0	-0.003	0.0	1001.0
0.0	0.0	1	1	400.0	400.0	0	1	1	158.36388	135.4259	0	0.23	0.0	0.012	0.0	1001.0
0.0	0.0	1	1	400.0	400.0	0	1	1	158.36388	135.4259	0	0.23	0.0	-0.004	0.0	1001.0
0.0	0.0	1	1	400.0	400.0	0	1	1	158.36388	135.4259	0	0.23	-0.001	-0.025	0.0	1001.0
0.0	0.0	1	1	400.0	400.0	0	1	1	158.36388	135.4259	0	0.23	0.0	0.029	0.0	1001.0
0.0	0.0	1	1	400.0	400.0	0	1	1	158.36388	135.4259	0	0.23	-0.001	-0.014	0.0	1001.0
0.0	0.0	1	1	400.0	400.0	0	1	1	158.36388	135.4259	0	0.23	0.0	0.03	0.0	1001.0
0.0	0.0	1	1	400.0	400.0	0	1	1	158.36388	135.4259	0	0.23	0.0	0.05	0.0	1001.0
0.0	0.0	1	1	400.0	400.0	0	1	1	158.36388	135.4259	0	0.23	0.0	0.01	0.0	1001.0
0.0	0.0	1	1	400.0	400.0	0	1	1	158.36388	135.4259	0	0.23	0.0	0.005	0.0	1001.0
0.0	0.0	1	1	400.0	400.0	0	1	1	158.36388	135.4259	0	0.23	0.0	-0.011	0.0	1001.0
0.0	0.0	1	1	400.0	400.0	0	1	1	158.36388	135.4259	0	0.23	0.0	0.033	0.0	1001.0
0.0	0.0	1	1	400.0	400.0	0	1	1	158.36388	135.4259	0	0.23	-0.001	-0.042	0.0	1001.0
0.0	0.0	1	1	400.0	400.0	0	1	1	158.36388	135.4259	0	0.231	0.0	0.043	0.0	1001.0
0.0	0.0	1	1	400.0	400.0	0	1	1	158.36388	135.4259	0	0.231	0.0	0.003	0.0	1001.0
0.0	0.0	1	1	400.0	400.0	0	1	1	158.36388	135.4259	0	0.231	-0.001	-0.043	0.0	1001.0
0.0	0.0	1	1	400.0	400.0	0	1	1	158.36388	135.4259	0	0.231	-0.001	-0.024	0.0	1001.0
0.0	0.0	1	1	400.0	400.0	0	1	1	158.36388	135.4259	0	0.231	-0.001	-0.026	0.0	1001.0
0.0	0.0	1	1	400.0	400.0	0	1	1	158.36388	135.4259	0	0.231	-0.001	-0.025	0.0	1001.0
0.0	0.0	1	1	400.0	400.0	0	1	1	158.36388	135.4259	0	0.231	0.0	-0.007	0.0	1001.0
0.0	0.0	1	1	400.0	400.0	0	1	1	158.36388	135.4259	0	0.231	0.0	0.053	0.0	1001.0
0.0	0.0	1	1	400.0	400.0	0	1	1	158.36388	135.4259	0	0.231	-0.001	-0.016	0.0	1001.0
0.0	0.0	1	1	400.0	400.0	0	1	1	158.36388	135.4259	0	0.231	0.0	0.001	0.0	1001.0
0.0	0.0	1	1	400.0	400.0	0	1	1	158.36388	135.4259	0	0.231	0.0	0.003	0.0	1001.0
0.0	0.0	1	1	400.0	400.0	0	1	1	158.36388	135.4259	0	0.231	0.0	0.028	0.0	1001.0
0.0	0.0	1	1	400.0	400.0	0	1	1	158.36388	135.4259	0	0.231	0.0	0.05	0.0	1001.0
0.0	0.0	1	1	400.0	400.0	0	1	1	158.36388	135.4259	0	0.231	-0.001	-0.024	0.0	1001.0
0.0	0.0	1	1	400.0	400.0	0	1	1	158.36388	135.4259	0	0.231	0.0	0.037	0.0	1001.0
0.0	0.0	1	1	400.0	400.0	0	1	1	158.36388	135.4259	0	0.231	-0.001	-0.017	0.0	1001.0
0.0	0.0	1	1	400.0	400.0	0	1	1	158.36388	135.4259	0	0.231	0.0	0.052	0.0	1001.0
0.0	0.0	1	1	400.0	400.0	0	1	1	158.36388	135.4259	0	0.231	-0.001	-0.029	0.0	1001.0
0.0	0.0	1	1	400.0	400.0	0	1	1	158.36388	135.4259	0	0.231	0.0	0.003	0.0	1001.0
0.0	0.0	1	1	400.0	400.0	0	1	1	158.36388	135.4259	0	0.231	0.0	-0.003	0.0	1001.0
0.0	0.0	1	1	400.0	400.0	0	1	1	158.36388	135.4259	0	0.231	-0.001	-0.041	0.0	1001.0
0.0	0.0	1	1	400.0	400.0	0	1	1	158.36388	135.4259	0	0.231	-0.001	-0.017	0.0	1001.0
0.0	0.0	1	1	400.0	400.0	0	1	1	158.36388	135.4259	0	0.231	-0.001	-0.024	0.0	1001.0
0.0	0.0	1	1	400.0	400.0	0	1	1	158.36388	135.4259	0	0.231	0.0	-0.004	0.0	1001.0
0.0	0.0	1	1	400.0	400.0	0	1	1	158.36388	135.4259	0	0.231	0.0	0.011	0.0	1001.0
0.0	0.0	1	1	400.0	400.0	0	1	1	158.36388	135.4259	0	0.231	0.0	0.114	0.0	1001.0
0.0	0.0	1	1	400.0	400.0	0	1	1	158.36388	135.4259	0	0.231	-0.001	-0.058	0.0	1001.0
0.0	0.0	1	1	400.0	400.0	0	1	1	158.36388	135.4259	0	0.231	0.0	0.011	0.0	1001.0
0.0	0.0	1	1	400.0	400.0	0	1	1	158.36388	135.4259	0	0.231	0.0	0.021	0.0	1001.0
0.0	0.0	1	1	400.0	400.0	0	1	1	158.36388	135.4259	0	0.231	0.0	-0.007	0.0	1001.0
0.0	0.0	1	1	400.0	400.0	0	1	1	158.36388	135.4259	0	0.231	0.0	-0.009	0.0	1001.0
0.0	0.0	1	1	400.0	400.0	0	1	1	158.36388	135.4259	0	0.231	-0.001	-0.053	0.0	1001.0
0.0	0.0	1	1	400.0	400.0	0	1	1	158.36388	135.4259	0	0.231	-0.001	-0.025	0.0	1001.0
0.0	0.0	1	1	400.0	400.0	0	1	1	158.36388	135.4259	0	0.231	0.0	0.029	0.0	1001.0
0.0	0.0	1	1	400.0	400.0	0	1	1	158.36388	135.4259	0	0.231	0.0	0.206	0.0	1001.0
0.0	0.0	1	1	400.0	400.0	0	1	1	158.36388	135.4259	0	0.231	0.0	0.042	0.0	1001.0
0.0	0.0	1	1	400.0	400.0	0	1	1	158.36388	135.4259	0	0.231	0.0	0.003	0.0	1001.0
0.0	0.0	1	1	400.0	400.0	0	1	1	158.36388	135.4259	0	0.231	-0.001	-0.042	0.0	1001.0
0.0	0.0	1	1	400.0	400.0	0	1	1	158.36388	135.4259	0	0.231	-0.001	-0.03	0.0	1001.0
0.0	0.0	1	1	400.0	400.0	0	1	1	158.36388	135.4259	0	0.231	0.0	0.005	0.0	1001.0
0.0	0.0	1	1	400.0	400.0	0	1	1	158.36388	135.4259	0	0.231	0.0	0.044	0.0	1001.0
0.0	0.0	1	1	400.0	400.0	0	1	1	158.36388	135.4259	0	0.231	0.0	-0.01	0.0	1001.0
0.0	0.0	1	1	400.0	400.0	0	1	1	158.36388	135.4259	0	0.231	0.0	-0.005	0.0	1001.0
0.0	0.0	1	1	400.0	400.0	0	1	1	158.36388	135.4259	0	0.231	-0.001	-0.023	0.0	1001.0
0.0	0.0	1	1	400.0	400.0	0	1	1	158.36388	135.4259	0	0.231	0.0	0.023	0.0	1001.0
0.0	0.0	1	1	400.0	400.0	0	1	1	158.36388	135.4259	0	0.231	-0.001	-0.03	0.0	1001.0
0.0	0.0	1	1	400.0	400.0	0	1	1	158.36388	135.4259	0	0.231	0.0	0.004	0.0	1001.0
0.0	0.0	1	1	400.0	400.0	0	1	1	158.36388	135.4259	0	0.231	-0.001	-0.017	0.0	1001.0
0.0	0.0	1	1	400.0	400.0	0	1	1	158.36388	135.4259	0	0.231	0.0	0.018	0.0	1001.0
0.0	0.0	1	1	400.0	400.0	0	1	1	158.36388	135.4259	0	0.231	0.0	-0.003	0.0	1001.0
0.0	0.0	1	1	400.0	400.0	0	1	1	158.36388	135.4259	0	0.231	0.0	-0.003	0.0	1001.0
0.0	0.0	1	1	400.0	400.0	0	1	1	158.36388	135.4259	0	0.231	0.0	0.016	0.0	1001.0
0.0	0.0	1	1	400.0	400.0	0	1	1	158.36388	135.4259	0	0.231	0.0	-0.011	0.0	1001.0
0.0	0.0	1	1	400.0	400.0	0	1	1	158.36388	135.4259	0	0.231	0.0	0.037	0.0	1001.0
0.0	0.0	1	1	400.0	400.0	0	1	1	158.36388	135.4259	0	0.231	0.0	-0.003	0.0	1001.0
0.0	0.0	1	1	400.0	400.0	0	1	1	158.36388	135.4259	0	0.231	-0.001	-0.016	0.0	1001.0
0.0	0.0	1	1	400.0	400.0	0	1	1	158.36388	135.4259	0	0.231	0.0	0.023	0.0	1001.0
0.0	0.0	1	1	400.0	400.0	0	1	1	158.36388	135.4259	0	0.232	0.0	0.003	0.0	1001.0
0.0	0.0	1	1	400.0	400.0	0	1	1	158.36388	135.4259	0	0.232	0.0	-0.009	0.0	1001.0
0.0	0.0	1	1	400.0	400.0	0	1	1	158.36388	135.4259	0	0.232	0.0	0.004	0.0	1001.0
0.0	0.0	1	1	400.0	400.0	0	1	1	158.36388	135.4259	0	0.232	0.0	-0.001	0.0	1001.0
0.0	0.0	1	1	400.0	400.0	0	1	1	158.36388	135.4259	0	0.232	0.0	-0.003	0.0	1001.0
0.0	0.0	1	1	400.0	400.0	0	1	1	158.36388	135.4259	0	0.233	-0.001	-0.04	0.0	1001.0
0.0	0.0	1	1	400.0	400.0	0	1	1	158.36388	135.4259	0	0.233	0.0	0.015	0.0	1001.0
0.0	0.0	1	1	400.0	400.0	0	1	1	158.36388	135.4259	0	0.233	0.0	0.007	0.0	1001.0
0.0	0.0	1	1	400.0	400.0	0	1	1	158.36388	135.4259	0	0.233	0.0	-0.01	0.0	1001.0
0.0	0.0	1	1	400.0	400.0	0	1	1	158.36388	135.4259	0	0.233	0.0	-0.004	0.0	1001.0
0.0	0.0	1	1	400.0	400.0	0	1	1	158.36388	135.4259	0	0.234	0.0	0.003	0.0	1001.0
0.0	0.0	1	1	400.0	400.0	0	1	1	158.36388	135.4259	0	0.234	0.0	-0.005	0.0	1001.0
0.0	0.0	1	1	400.0	400.0	0	1	1	158.36388	135.4259	0	0.234	0.0	-0.007	0.0	1001.0
0.0	0.0	1	1	400.0	400.0	0	1	1	158.36388	135.4259	0	0.234	0.0	-0.007	0.0	1001.0
0.0	0.0	1	1	400.0	400.0	0	1	1	158.36388	135.4259	0	0.235	-0.001	-0.017	0.0	1001.0
0.0	0.0	1	1	400.0	400.0	0	1	1	158.36388	135.4259	0	0.235	0.0	0.045	0.0	1001.0
0.0	0.0	1	1	400.0	400.0	0	1	1	158.36388	135.4259	0	0.235	0.0	0.005	0.0	1001.0
0.0	0.0	1	1	400.0	400.0	0	1	1	158.36388	135.4259	0	0.235	-0.001	-0.156	0.0	1001.0
0.0	0.0	1	1	400.0	400.0	0	1	1	158.36388	135.4259	0	0.235	0.0	0.021	0.0	1001.0
0.0	0.0	1	1	400.0	400.0	0	1	1	158.36388	135.4259	0	0.236	0.0	0.003	0.0	1001.0
0.0	0.0	1	1	400.0	400.0	0	1	1	158.36388	135.4259	0	0.236	-0.001	-0.012	0.0	1001.0
0.0	0.0	1	1	400.0	400.0	0	1	1	158.36388	135.4259	0	0.236	0.0	0.017	0.0	1001.0
0.0	0.0	1	1	400.0	400.0	0	1	1	158.36388	135.4259	0	0.236	0.0	0.055	0.0	1001.0
0.0	0.0	1	1	400.0	400.0	0	1	1	158.36388	135.4259	0	0.236	0.0	0.065	0.0	1001.0
0.0	0.0	1	1	400.0	400.0	0	1	1	158.36388	135.4259	0	0.237	-0.001	-0.012	0.0	1001.0
0.0	0.0	1	1	400.0	400.0	0	1	1	158.36388	135.4259	0	0.237	0.0	0.086	0.0	1001.0
0.0	0.0	1	1	400.0	400.0	0	1	1	158.36388	135.4259	0	0.237	0.0	-0.003	0.0	1001.0
0.0	0.0	1	1	400.0	400.0	0	1	1	158.36388	135.4259	0	0.237	0.0	0.009	0.0	1001.0
0.0	0.0	1	1	400.0	400.0	0	1	1	158.36388	135.4259	0	0.237	-0.001	-0.037	0.0	1001.0
0.0	0.0	1	1	400.0	400.0	0	1	1	158.36388	135.4259	0	0.237	0.0	0.019	0.0	1001.0
0.0	0.0	1	1	400.0	400.0	0	1	1	158.36388	135.4259	0	0.237	0.0	-0.011	0.0	1001.0
0.0	0.0	1	1	400.0	400.0	0	1	1	158.36388	135.4259	0	0.237	0.0	-0.01	0.0	1001.0
0.0	0.0	1	1	400.0	400.0	0	1	1	158.36388	135.4259	0	0.237	0.0	0.011	0.0	1001.0
-5555.5557	-400.0	1	1	400.0	400.0	0	1	1	158.36388	135.4259	1	0.237	0.0	-0.007	0.0	1001.0
-5555.5557	-400.0	1	1	400.0	400.0	0	1	1	158.36388	135.4259	1	0.237	0.0	-0.004	0.0	1001.0
-5555.5557	-400.0	1	1	400.0	400.0	0	1	1	158.36388	135.4259	1	0.237	0.0	0.07	0.0	1001.0
-5555.5557	-400.0	1	1	400.0	400.0	0	1	1	158.36388	135.4259	1	0.237	0.0	0.004	0.0	1001.0
-5555.5557	-400.0	1	1	400.0	400.0	0	1	1	158.36388	135.4259	1	0.237	-0.002	-0.256	-0.392	1001.0
-5555.5557	-400.0	1	1	400.0	400.0	0	1	1	158.36388	135.4259	1	0.237	-0.004	-0.417	-0.392	1001.0
-5555.5557	-400.0	1	1	400.0	400.0	0	1	1	158.36388	135.4259	1	0.237	-0.012	-1.111	-1.097	1001.0
-5555.5557	-400.0	1	1	400.0	400.0	0	1	1	158.36388	135.4259	1	0.237	-0.022	-1.317	-1.413	1001.0
-5555.5557	-400.0	1	1	400.0	400.0	0	1	1	158.36388	135.4259	1	0.236	-0.03	-1.281	-1.413	1001.0
-5555.5557	-400.0	1	1	400.0	400.0	0	1	1	158.36388	135.4259	1	0.236	-0.043	-2.0	-1.978	1001.0
-5555.5557	-400.0	1	1	400.0	400.0	0	1	1	158.36388	135.4259	1	0.236	-0.055	-1.95	-1.978	1001.0
-5555.5557	-400.0	1	1	400.0	400.0	0	1	1	158.36388	135.4259	1	0.236	-0.068	-2.27	-2.232	1001.0
-5555.5557	-400.0	1	1	400.0	400.0	0	1	1	158.36388	135.4259	1	0.236	-0.083	-2.662	-2.686	1001.0
-5555.5557	-400.0	1	1	400.0	400.0	0	1	1	158.36388	135.4259	1	0.235	-0.097	-2.675	-2.686	1001.0
-5555.5557	-400.0	1	1	400.0	400.0	0	1	1	158.36388	135.4259	1	0.235	-0.111	-2.905	-2.889	1001.0
-5555.5557	-400.0	1	1	400.0	400.0	0	1	1	158.36388	135.4259	1	0.234	-0.124	-3.134	-3.254	1001.0
-5555.5557	-400.0	1	1	400.0	400.0	0	1	1	158.36388	135.4259	1	0.234	-0.138	-3.237	-3.254	1001.0
-5555.5557	-400.0	1	1	400.0	400.0	0	1	1	158.36388	135.4259	1	0.233	-0.153	-3.555	-3.569	1001.0
-5555.5557	-400.0	1	1	400.0	400.0	0	1	1	158.36388	135.4259	1	0.233	-0.167	-3.591	-3.569	1001.0
-5555.5557	-400.0	1	1	400.0	400.0	0	1	1	158.36388	135.4259	1	0.232	-0.181	-3.644	-3.709	1001.0
-5555.5557	-400.0	1	1	400.0	400.0	0	1	1	158.36388	135.4259	1	0.232	-0.195	-3.884	-3.963	1001.0
-5555.5557	-400.0	1	1	400.0	400.0	0	1	1	158.36388	135.4259	1	0.231	-0.208	-3.957	-3.963	1001.0
-5555.5557	-400.0	1	1	400.0	400.0	0	1	1	158.36388	135.4259	1	0.23	-0.22	-4.109	-4.075	1001.0
-5555.5557	-400.0	1	1	400.0	400.0	0	1	1	158.36388	135.4259	1	0.23	-0.233	-4.266	-4.278	1001.0
-5555.5557	-400.0	1	1	400.0	400.0	0	1	1	158.36388	135.4259	1	0.229	-0.245	-4.289	-4.278	1001.0
-5555.5557	-400.0	1	1	400.0	400.0	0	1	1	158.36388	135.4259	1	0.228	-0.256	-4.334	-4.369	1001.0
-5555.5557	-400.0	1	1	400.0	400.0	0	1	1	158.36388	135.4259	1	0.228	-0.267	-4.37	-4.369	1001.0
-5555.5557	-400.0	1	1	400.0	400.0	0	1	1	158.36388	135.4259	1	0.227	-0.277	-4.513	-4.531	1001.0
-5555.5557	-400.0	1	1	400.0	400.0	0	1	1	158.36388	135.4259	1	0.226	-0.286	-4.494	-4.604	1001.0
-5555.5557	-400.0	1	1	400.0	400.0	0	1	1	158.36388	135.4259	1	0.225	-0.294	-4.565	-4.604	1001.0
-5555.5557	-400.0	1	1	400.0	400.0	0	1	1	158.36388	135.4259	1	0.224	-0.304	-4.749	-4.735	1001.0
-5555.5557	-400.0	1	1	400.0	400.0	0	1	1	158.36388	135.4259	1	0.224	-0.312	-4.745	-4.793	1001.0
-5555.5557	-400.0	1	1	400.0	400.0	0	1	1	158.36388	135.4259	1	0.223	-0.321	-4.835	-4.793	1001.0
-5555.5557	-400.0	1	1	400.0	400.0	0	1	1	158.36388	135.4259	1	0.222	-0.329	-4.941	-4.898	1001.0
-5555.5557	-400.0	1	1	400.0	400.0	0	1	1	158.36388	135.4259	1	0.221	-0.337	-4.914	-4.898	1001.0
-5555.5557	-400.0	1	1	400.0	400.0	0	1	1	158.36388	135.4259	1	0.22	-0.344	-4.924	-4.945	1001.0
-5555.5557	-400.0	1	1	400.0	400.0	0	1	1	158.36388	135.4259	1	0.219	-0.351	-5.004	-5.029	1001.0
-5555.5557	-400.0	1	1	400.0	400.0	0	1	1	158.36388	135.4259	1	0.219	-0.357	-5.042	-5.029	1001.0
-5555.5557	-400.0	1	1	400.0	400.0	0	1	1	158.36388	135.4259	1	0.218	-0.362	-5.059	-5.067	1001.0
-5555.5557	-400.0	1	1	400.0	400.0	0	1	1	158.36388	135.4259	1	0.217	-0.368	-5.132	-5.134	1001.0
-5555.5557	-400.0	1	1	400.0	400.0	0	1	1	158.36388	135.4259	1	0.216	-0.374	-5.134	-5.134	1001.0
-5555.5557	-400.0	1	1	400.0	400.0	0	1	1	158.36388	135.4259	1	0.215	-0.38	-5.291	-5.165	1001.0
-5555.5557	-400.0	1	1	400.0	400.0	0	1	1	158.36388	135.4259	1	0.215	-0.385	-5.169	-5.165	1001.0
-5555.5557	-400.0	1	1	400.0	400.0	0	1	1	158.36388	135.4259	1	0.214	-0.389	-5.156	-5.218	1001.0
-5555.5557	-400.0	1	1	400.0	400.0	0	1	1	158.36388	135.4259	1	0.213	-0.393	-5.256	-5.265	1001.0
-5555.5557	-400.0	1	1	400.0	400.0	0	1	1	158.36388	135.4259	1	0.213	-0.397	-5.221	-5.265	1001.0
-5555.5557	-400.0	1	1	400.0	400.0	0	1	1	158.36388	135.4259	1	0.212	-0.402	-5.405	-5.286	1001.0
-5555.5557	-400.0	1	1	400.0	400.0	0	1	1	158.36388	135.4259	1	0.211	-0.406	-5.352	-5.324	1001.0
-5555.5557	-400.0	1	1	400.0	400.0	0	1	1	158.36388	135.4259	1	0.211	-0.41	-5.333	-5.324	1001.0
-5555.5557	-400.0	1	1	400.0	400.0	0	1	1	158.36388	135.4259	1	0.21	-0.413	-5.271	-5.34	1001.0
-5555.5557	-400.0	1	1	400.0	400.0	0	1	1	158.36388	135.4259	1	0.209	-0.417	-5.323	-5.34	1001.0
-5555.5557	-400.0	1	1	400.0	400.0	0	1	1	158.36388	135.4259	1	0.209	-0.421	-5.355	-5.371	1001.0
-5555.5557	-400.0	1	1	400.0	400.0	0	1	1	158.36388	135.4259	1	0.208	-0.423	-5.394	-5.384	1001.0
-5555.5557	-400.0	1	1	400.0	400.0	0	1	1	158.36388	135.4259	1	0.208	-0.425	-5.372	-5.384	1001.0
-5555.5557	-400.0	1	1	400.0	400.0	0	1	1	158.36388	135.4259	1	0.207	-0.427	-5.5	-5.408	1001.0
-5555.5557	-400.0	1	1	400.0	400.0	0	1	1	158.36388	135.4259	1	0.207	-0.429	-5.438	-5.419	1001.0
-5555.5557	-400.0	1	1	400.0	400.0	0	1	1	158.36388	135.4259	1	0.206	-0.431	-5.395	-5.419	1001.0
-5555.5557	-400.0	1	1	400.0	400.0	0	1	1	158.36388	135.4259	1	0.206	-0.433	-5.444	-5.438	1001.0
-5555.5557	-400.0	1	1	400.0	400.0	0	1	1	158.36388	135.4259	1	0.206	-0.434	-5.292	-5.438	1001.0
-5555.5557	-400.0	1	1	400.0	400.0	0	1	1	158.36388	135.4259	1	0.205	-0.436	-5.458	-5.447	1001.0
-5555.5557	-400.0	1	1	400.0	400.0	0	1	1	158.36388	135.4259	1	0.205	-0.438	-5.455	-5.463	1001.0
-5555.5557	-400.0	1	1	400.0	400.0	0	1	1	158.36388	135.4259	1	0.205	-0.44	-5.514	-5.463	1001.0
-5555.5557	-400.0	1	1	400.0	400.0	0	1	1	158.36388	135.4259	1	0.204	-0.441	-5.416	-5.47	1001.0
-5555.5557	-400.0	1	1	400.0	400.0	0	1	1	158.36388	135.4259	1	0.204	-0.441	-5.462	-5.482	1001.0
-5555.5557	-400.0	1	1	400.0	400.0	0	1	1	158.36388	135.4259	1	0.204	-0.441	-5.489	-5.482	1001.0
-5555.5557	-400.0	1	1	400.0	400.0	0	1	1	158.36388	135.4259	1	0.204	-0.441	-5.496	-5.488	1001.0
-5555.5557	-400.0	1	1	400.0	400.0	0	1	1	158.36388	135.4259	1	0.204	-0.442	-5.563	-5.488	1001.0
-5555.5557	-400.0	1	1	400.0	400.0	0	1	1	158.36388	135.4259	1	0.204	-0.442	-5.484	-5.498	1001.0
-5555.5557	-400.0	1	1	400.0	400.0	0	1	1	158.36388	135.4259	1	0.203	-0.442	-5.525	-5.507	1001.0
-5555.5557	-400.0	1	1	400.0	400.0	0	1	1	158.36388	135.4259	1	0.203	-0.442	-5.482	-5.507	1001.0
-5555.5557	-400.0	1	1	400.0	400.0	0	1	1	158.36388	135.4259	1	0.203	-0.442	-5.539	-5.51	1001.0
-5555.5557	-400.0	1	1	400.0	400.0	0	1	1	158.36388	135.4259	1	0.203	-0.442	-5.538	-5.517	1001.0
-5555.5557	-400.0	1	1	400.0	400.0	0	1	1	158.36388	135.4259	1	0.203	-0.442	-5.47	-5.517	1001.0
-5555.5557	-400.0	1	1	400.0	400.0	0	1	1	158.36388	135.4259	1	0.203	-0.443	-5.582	-5.521	1001.0
-5555.5557	-400.0	1	1	400.0	400.0	0	1	1	158.36388	135.4259	1	0.203	-0.443	-5.543	-5.521	1001.0
-5555.5557	-400.0	1	1	400.0	400.0	0	1	1	158.36388	135.4259	1	0.203	-0.443	-5.52	-5.526	1001.0
-5555.5557	-400.0	1	1	400.0	400.0	0	1	1	158.36388	135.4259	1	0.203	-0.443	-5.545	-5.529	1001.0
-5555.5557	-400.0	1	1	400.0	400.0	1	1	1	158.36388	135.4259	1	0.203	-0.443	-5.489	-5.529	1001.0
-5555.5557	-400.0	1	1	400.0	400.0	1	1	1	158.36388	135.4259	1	0.203	-0.444	-5.532	-5.533	1001.0
-5555.5557	-400.0	1	1	400.0	400.0	1	1	1	158.36388	135.4259	1	0.203	-0.445	-5.693	-5.537	1001.0
-5555.5557	-400.0	1	1	400.0	400.0	1	1	1	158.36388	135.4259	1	0.203	-0.446	-5.592	-5.537	1001.0
-5555.5557	-400.0	1	1	400.0	400.0	1	1	1	158.36388	135.4259	1	0.203	-0.446	-5.496	-5.54	1001.0
-5555.5557	-400.0	1	1	400.0	400.0	1	1	1	158.36388	135.4259	1	0.203	-0.447	-5.549	-5.54	1001.0
-5555.5557	-400.0	1	1	400.0	400.0	1	1	1	158.36388	135.4259	1	0.203	-0.447	-5.515	-5.542	1001.0
-5555.5557	-400.0	1	1	400.0	400.0	1	1	1	158.36388	135.4259	1	0.203	-0.448	-5.659	-5.543	1001.0
-5555.5557	-400.0	1	1	400.0	400.0	1	1	1	158.36388	135.4259	1	0.203	-0.45	-5.564	-5.543	1001.0
-5555.5557	-400.0	1	1	400.0	400.0	1	1	1	158.36388	135.4259	1	0.203	-0.45	-5.53	-5.546	1001.0
-5555.5557	-400.0	1	1	400.0	400.0	1	1	1	158.36388	135.4259	1	0.203	-0.451	-5.556	-5.547	1001.0
-5555.5557	-400.0	1	1	400.0	400.0	1	1	1	158.36388	135.4259	1	0.203	-0.452	-5.566	-5.547	1001.0
-5555.5557	-400.0	1	1	400.0	400.0	1	1	1	158.36388	135.4259	1	0.203	-0.452	-5.517	-5.549	1001.0
-5555.5557	-400.0	1	1	400.0	400.0	1	1	1	158.36388	135.4259	1	0.203	-0.453	-5.649	-5.55	1001.0
-5555.5557	-400.0	1	1	400.0	400.0	1	1	1	158.36388	135.4259	1	0.203	-0.454	-5.452	-5.55	1001.0
-5555.5557	-400.0	1	1	400.0	400.0	1	1	1	158.36388	135.4259	1	0.203	-0.455	-5.576	-5.551	1001.0
-5555.5557	-400.0	1	1	400.0	400.0	1	1	1	158.36388	135.4259	1	0.203	-0.456	-5.565	-5.551	1001.0
-5555.5557	-400.0	1	1	400.0	400.0	1	1	1	158.36388	135.4259	1	0.203	-0.456	-5.526	-5.552	1001.0
-5555.5557	-400.0	1	1	400.0	400.0	1	1	1	158.36388	135.4259	1	0.203	-0.458	-5.593	-5.553	1001.0
-5555.5557	-400.0	1	1	400.0	400.0	1	1	1	158.36388	135.4259	1	0.203	-0.46	-5.561	-5.553	1001.0
-5555.5557	-400.0	1	1	400.0	400.0	1	1	1	158.36388	135.4259	1	0.203	-0.461	-5.557	-5.554	1001.0
-5555.5557	-400.0	1	1	400.0	400.0	1	1	1	158.36388	135.4259	1	0.203	-0.461	-5.559	-5.555	1001.0
-5555.5557	-400.0	1	1	400.0	400.0	1	1	1	158.36388	135.4259	1	0.203	-0.46	-5.482	-5.555	1001.0
-5555.5557	-400.0	1	1	400.0	400.0	1	1	1	158.36388	135.4259	1	0.203	-0.46	-5.539	-5.556	1001.0
-5555.5557	-400.0	1	1	400.0	400.0	1	1	1	158.36388	135.4259	1	0.203	-0.461	-5.563	-5.556	1001.0
-5555.5557	-400.0	1	1	400.0	400.0	1	1	1	158.36388	135.4259	1	0.203	-0.461	-5.572	-5.556	1001.0
-5555.5557	-400.0	1	1	400.0	400.0	1	1	1	158.36388	135.4259	1	0.203	-0.46	-5.515	-5.557	1001.0
-5555.5557	-400.0	1	1	400.0	400.0	1	1	1	158.36388	135.4259	1	0.203	-0.46	-5.52	-5.557	1001.0
-5555.5557	-400.0	1	1	400.0	400.0	1	1	1	158.36388	135.4259	1	0.203	-0.461	-5.596	-5.557	1001.0
-5555.5557	-400.0	1	1	400.0	400.0	1	1	1	158.36388	135.4259	1	0.203	-0.461	-5.592	-5.557	1001.0
-5555.5557	-400.0	1	1	400.0	400.0	1	1	1	158.36388	135.4259	1	0.203	-0.461	-5.616	-5.559	1001.0
-5555.5557	-400.0	1	1	400.0	400.0	1	1	1	158.36388	135.4259	1	0.203	-0.46	-5.541	-5.559	1001.0
-5555.5557	-400.0	1	1	400.0	400.0	1	1	1	158.36388	135.4259	1	0.203	-0.46	-5.553	-5.559	1001.0
-5555.5557	-400.0	1	1	400.0	400.0	1	1	1	158.36388	135.4259	1	0.203	-0.461	-5.597	-5.559	1001.0
-5555.5557	-400.0	1	1	400.0	400.0	1	1	1	158.36388	135.4259	1	0.203	-0.461	-5.591	-5.56	1001.0
-5555.5557	-400.0	1	1	400.0	400.0	1	1	1	158.36388	135.4259	1	0.203	-0.46	-5.545	-5.56	1001.0
-5555.5557	-400.0	1	1	400.0	400.0	1	1	1	158.36388	135.4259	1	0.203	-0.461	-5.577	-5.56	1001.0
-5555.5557	-400.0	1	1	400.0	400.0	1	1	1	158.36388	135.4259	1	0.203	-0.461	-5.558	-5.56	1001.0
-5555.5557	-400.0	1	1	400.0	400.0	1	1	1	158.36388	135.4259	1	0.203	-0.46	-5.55	-5.56	1001.0
-5555.5557	-400.0	1	1	400.0	400.0	1	1	1	158.36388	135.4259	1	0.203	-0.46	-5.539	-5.56	1001.0
-5555.5557	-400.0	1	1	400.0	400.0	1	1	1	158.36388	135.4259	1	0.203	-0.461	-5.582	-5.56	1001.0
-5555.5557	-400.0	1	1	400.0	400.0	1	1	1	158.36388	135.4259	1	0.203	-0.46	-5.544	-5.56	1001.0
-5555.5557	-400.0	1	1	400.0	400.0	1	1	1	158.36388	135.4259	1	0.203	-0.46	-5.532	-5.56	1001.0
-5555.5557	-400.0	1	1	400.0	400.0	1	1	1	158.36388	135.4259	1	0.203	-0.46	-5.551	-5.56	1001.0
-5555.5557	-400.0	1	1	400.0	400.0	1	1	1	158.36388	135.4259	1	0.203	-0.461	-5.587	-5.56	1001.0
-5555.5557	-400.0	1	1	400.0	400.0	1	1	1	158.36388	135.4259	1	0.203	-0.46	-5.547	-5.56	1001.0
-5555.5557	-400.0	1	1	400.0	400.0	1	1	1	158.36388	135.4259	1	0.203	-0.461	-5.559	-5.56	1001.0
-5555.5557	-400.0	1	1	400.0	400.0	1	1	1	158.36388	135.4259	1	0.203	-0.46	-5.542	-5.56	1001.0
-5555.5557	-400.0	1	1	400.0	400.0	1	1	1	158.36388	135.4259	1	0.203	-0.46	-5.552	-5.56	1001.0
-5555.5557	-400.0	1	1	400.0	400.0	1	1	1	158.36388	135.4259	1	0.203	-0.46	-5.554	-5.56	1001.0
-5555.5557	-400.0	1	1	400.0	400.0	1	1	1	158.36388	135.4259	1	0.203	-0.46	-5.538	-5.561	1001.0
-5555.5557	-400.0	1	1	400.0	400.0	1	1	1	158.36388	135.4259	1	0.203	-0.461	-5.612	-5.561	1001.0
-5555.5557	-400.0	1	1	400.0	400.0	1	1	1	158.36388	135.4259	1	0.203	-0.46	-5.517	-5.561	1001.0
-5555.5557	-400.0	1	1	400.0	400.0	1	1	1	158.36388	135.4259	1	0.203	-0.461	-5.576	-5.561	1001.0
-5555.5557	-400.0	1	1	400.0	400.0	1	1	1	158.36388	135.4259	1	0.203	-0.46	-5.555	-5.561	1001.0
-5555.5557	-400.0	1	1	400.0	400.0	1	1	1	158.36388	135.4259	1	0.203	-0.46	-5.557	-5.561	1001.0
-5555.5557	-400.0	1	1	400.0	400.0	1	1	1	158.36388	135.4259	1	0.203	-0.46	-5.522	-5.561	1001.0
-5555.5557	-400.0	1	1	400.0	400.0	1	1	1	158.36388	135.4259	1	0.203	-0.461	-5.56	-5.561	1001.0
-5555.5557	-400.0	1	1	400.0	400.0	1	1	1	158.36388	135.4259	1	0.203	-0.46	-5.506	-5.561	1001.0
-5555.5557	-400.0	1	1	400.0	400.0	1	1	1	158.36388	135.4259	1	0.203	-0.461	-5.606	-5.561	1001.0
-5555.5557	-400.0	1	1	400.0	400.0	1	1	1	158.36388	135.4259	1	0.203	-0.461	-5.582	-5.561	1001.0
-5555.5557	-400.0	1	1	400.0	400.0	1	1	1	158.36388	135.4259	1	0.203	-0.461	-5.562	-5.561	1001.0
-5555.5557	-400.0	1	1	400.0	400.0	1	1	1	158.36388	135.4259	1	0.203	-0.461	-5.615	-5.561	1001.0
-5555.5557	-400.0	1	1	400.0	400.0	1	1	1	158.36388	135.4259	1	0.203	-0.461	-5.577	-5.561	1001.0
-5555.5557	-400.0	1	1	400.0	400.0	1	1	1	158.36388	135.4259	1	0.203	-0.46	-5.408	-5.561	1001.0
-5555.5557	-400.0	1	1	400.0	400.0	1	1	1	158.36388	135.4259	1	0.203	-0.46	-5.552	-5.561	1001.0
-5555.5557	-400.0	1	1	400.0	400.0	1	1	1	158.36388	135.4259	1	0.203	-0.46	-5.557	-5.561	1001.0
-5555.5557	-400.0	1	1	400.0	400.0	1	1	1	158.36388	135.4259	1	0.203	-0.461	-5.665	-5.561	1001.0
-5555.5557	-400.0	1	1	400.0	400.0	1	1	1	158.36388	135.4259	1	0.203	-0.46	-5.487	-5.561	1001.0
-5555.5557	-400.0	1	1	400.0	400.0	1	1	1	158.36388	135.4259	1	0.203	-0.46	-5.537	-5.561	1001.0
-5555.5557	-400.0	1	1	400.0	400.0	1	1	1	158.36388	135.4259	1	0.203	-0.461	-5.592	-5.561	1001.0
-5555.5557	-400.0	1	1	400.0	400.0	1	1	1	158.36388	135.4259	1	0.203	-0.46	-5.537	-5.561	1001.0
-5555.5557	-400.0	1	1	400.0	400.0	1	1	1	158.36388	135.4259	1	0.203	-0.461	-5.589	-5.561	1001.0
-5555.5557	-400.0	1	1	400.0	400.0	1	1	1	158.36388	135.4259	1	0.203	-0.46	-5.551	-5.561	1001.0
-5555.5557	-400.0	1	1	400.0	400.0	1	1	1	158.36388	135.4259	1	0.203	-0.46	-5.479	-5.561	1001.0
-5555.5557	-400.0	1	1	400.0	400.0	1	1	1	158.36388	135.4259	1	0.203	-0.46	-5.433	-5.561	1001.0
-5555.5557	-400.0	1	1	400.0	400.0	1	1	1	158.36388	135.4259	1	0.203	-0.461	-5.568	-5.561	1001.0
-5555.5557	-400.0	1	1	400.0	400.0	1	1	1	158.36388	135.4259	1	0.203	-0.461	-5.565	-5.561	1001.0
-5555.5557	-400.0	1	1	400.0	400.0	1	1	1	158.36388	135.4259	1	0.203	-0.461	-5.607	-5.561	1001.0
-5555.5557	-400.0	1	1	400.0	400.0	1	1	1	158.36388	135.4259	1	0.203	-0.461	-5.565	-5.561	1001.0
-5555.5557	-400.0	1	1	400.0	400.0	1	1	1	158.36388	135.4259	1	0.203	-0.461	-5.561	-5.561	1001.0
-5555.5557	-400.0	1	1	400.0	400.0	1	1	1	158.36388	135.4259	1	0.203	-0.461	-5.564	-5.561	1001.0
-5555.5557	-400.0	1	1	400.0	400.0	1	1	1	158.36388	135.4259	1	0.203	-0.46	-5.545	-5.561	1001.0
-5555.5557	-400.0	1	1	400.0	400.0	1	1	1	158.36388	135.4259	1	0.203	-0.46	-5.472	-5.561	1001.0
-5555.5557	-400.0	1	1	400.0	400.0	1	1	1	158.36388	135.4259	1	0.203	-0.461	-5.605	-5.561	1001.0
-5555.5557	-400.0	1	1	400.0	400.0	1	1	1	158.36388	135.4259	1	0.203	-0.46	-5.435	-5.561	1001.0
-5555.5557	-400.0	1	1	400.0	400.0	1	1	1	158.36388	135.4259	1	0.203	-0.46	-5.531	-5.561	1001.0
-5555.5557	-400.0	1	1	400.0	400.0	1	1	1	158.36388	135.4259	1	0.203	-0.46	-5.529	-5.561	1001.0
-5555.5557	-400.0	1	1	400.0	400.0	1	1	1	158.36388	135.4259	1	0.203	-0.461	-5.566	-5.561	1001.0
-5555.5557	-400.0	1	1	400.0	400.0	1	1	1	158.36388	135.4259	1	0.203	-0.46	-5.553	-5.561	1001.0
-5555.5557	-400.0	1	1	400.0	400.0	1	1	1	158.36388	135.4259	1	0.203	-0.462	-5.799	-5.561	1001.0
-5555.5557	-400.0	1	1	400.0	400.0	1	1	1	158.36388	135.4259	1	0.203	-0.462	-5.589	-5.561	1001.0
-5555.5557	-400.0	1	1	400.0	400.0	1	1	1	158.36388	135.4259	1	0.203	-0.46	-5.448	-5.561	1001.0
-5555.5557	-400.0	1	1	400.0	400.0	1	1	1	158.36388	135.4259	1	0.203	-0.461	-5.667	-5.561	1001.0
-5555.5557	-400.0	1	1	400.0	400.0	1	1	1	158.36388	135.4259	1	0.203	-0.461	-5.572	-5.561	1001.0
-5555.5557	-400.0	1	1	400.0	400.0	1	1	1	158.36388	135.4259	1	0.203	-0.46	-5.55	-5.561	1001.0
-5555.5557	-400.0	1	1	400.0	400.0	1	1	1	158.36388	135.4259	1	0.203	-0.461	-5.67	-5.561	1001.0
-5555.5557	-400.0	1	1	400.0	400.0	1	1	1	158.36388	135.4259	1	0.203	-0.461	-5.586	-5.561	1001.0
-5555.5557	-400.0	1	1	400.0	400.0	1	1	1	158.36388	135.4259	1	0.203	-0.46	-5.409	-5.561	1001.0
-5555.5557	-400.0	1	1	400.0	400.0	1	1	1	158.36388	135.4259	1	0.203	-0.46	-5.531	-5.561	1001.0
-5555.5557	-400.0	1	1	400.0	400.0	1	1	1	158.36388	135.4259	1	0.203	-0.461	-5.558	-5.561	1001.0
-5555.5557	-400.0	1	1	400.0	400.0	1	1	1	158.36388	135.4259	1	0.203	-0.461	-5.573	-5.561	1001.0
-5555.5557	-400.0	1	1	400.0	400.0	1	1	1	158.36388	135.4259	1	0.203	-0.46	-5.435	-5.561	1001.0
-5555.5557	-400.0	1	1	400.0	400.0	1	1	1	158.36388	135.4259	1	0.203	-0.461	-5.641	-5.561	1001.0
-5555.5557	-400.0	1	1	400.0	400.0	1	1	1	158.36388	135.4259	1	0.203	-0.46	-5.535	-5.561	1001.0
-5555.5557	-400.0	1	1	400.0	400.0	1	1	1	158.36388	135.4259	1	0.203	-0.46	-5.541	-5.561	1001.0
-5555.5557	-400.0	1	1	400.0	400.0	1	1	1	158.36388	135.4259	1	0.203	-0.461	-5.587	-5.561	1001.0
-5555.5557	-400.0	1	1	400.0	400.0	1	1	1	158.36388	135.4259	1	0.203	-0.46	-5.548	-5.561	1001.0
-5555.5557	-400.0	1	1	400.0	400.0	1	1	1	158.36388	135.4259	1	0.203	-0.461	-5.559	-5.561	1001.0
-5555.5557	-400.0	1	1	400.0	400.0	1	1	1	158.36388	135.4259	1	0.203	-0.461	-5.566	-5.561	1001.0
-5555.5557	-400.0	1	1	400.0	400.0	1	1	1	158.36388	135.4259	1	0.203	-0.461	-5.591	-5.561	1001.0
-5555.5557	-400.0	1	1	400.0	400.0	1	1	1	158.36388	135.4259	1	0.203	-0.461	-5.608	-5.561	1001.0
-5555.5557	-400.0	1	1	400.0	400.0	1	1	1	158.36388	135.4259	1	0.203	-0.46	-5.531	-5.561	1001.0
-5555.5557	-400.0	1	1	400.0	400.0	1	1	1	158.36388	135.4259	1	0.203	-0.46	-5.536	-5.561	1001.0
-5555.5557	-400.0	1	1	400.0	400.0	1	1	1	158.36388	135.4259	1	0.203	-0.46	-5.541	-5.561	1001.0
-5555.5557	-400.0	1	1	400.0	400.0	1	1	1	158.36388	135.4259	1	0.203	-0.461	-5.558	-5.561	1001.0
-5555.5557	-400.0	1	1	400.0	400.0	1	1	1	158.36388	135.4259	1	0.203	-0.46	-5.555	-5.561	1001.0
-5555.5557	-400.0	1	1	400.0	400.0	1	1	1	158.36388	135.4259	1	0.203	-0.46	-5.545	-5.561	1001.0
-5555.5557	-400.0	1	1	400.0	400.0	1	1	1	158.36388	135.4259	1	0.203	-0.46	-5.545	-5.561	1001.0
-5555.5557	-400.0	1	1	400.0	400.0	1	1	1	158.36388	135.4259	1	0.203	-0.461	-5.572	-5.561	1001.0
-5555.5557	-400.0	1	1	400.0	400.0	1	1	1	158.36388	135.4259	1	0.203	-0.46	-5.553	-5.561	1001.0
-5555.5557	-400.0	1	1	400.0	400.0	1	1	1	158.36388	135.4259	1	0.203	-0.46	-5.515	-5.561	1001.0
-5555.5557	-400.0	1	1	400.0	400.0	1	1	1	158.36388	135.4259	1	0.203	-0.461	-5.684	-5.561	1001.0
-5555.5557	-400.0	1	1	400.0	400.0	1	1	1	158.36388	135.4259	1	0.203	-0.46	-5.453	-5.561	1001.0
-5555.5557	-400.0	1	1	400.0	400.0	1	1	1	158.36388	135.4259	1	0.203	-0.461	-5.594	-5.561	1001.0
-5555.5557	-400.0	1	1	400.0	400.0	1	1	1	158.36388	135.4259	1	0.203	-0.46	-5.535	-5.561	1001.0
-5555.5557	-400.0	1	1	400.0	400.0	1	1	1	158.36388	135.4259	1	0.203	-0.461	-5.604	-5.561	1001.0
-5555.5557	-400.0	1	1	400.0	400.0	1	1	1	158.36388	135.4259	1	0.203	-0.461	-5.562	-5.561	1001.0
-5555.5557	-400.0	1	1	400.0	400.0	1	1	1	158.36388	135.4259	1	0.203	-0.461	-5.562	-5.561	1001.0
-5555.5557	-400.0	1	1	400.0	400.0	1	1	1	158.36388	135.4259	1	0.203	-0.46	-5.488	-5.561	1001.0
-5555.5557	-400.0	1	1	400.0	400.0	1	1	1	158.36388	135.4259	1	0.203	-0.461	-5.564	-5.561	1001.0
-5555.5557	-400.0	1	1	400.0	400.0	1	1	1	158.36388	135.4259	1	0.203	-0.46	-5.52	-5.561	1001.0
-5555.5557	-400.0	1	1	400.0	400.0	1	1	1	158.36388	135.4259	1	0.203	-0.46	-5.548	-5.561	1001.0
-5555.5557	-400.0	1	1	400.0	400.0	1	1	1	158.36388	135.4259	1	0.203	-0.46	-5.547	-5.561	1001.0
-5555.5557	-400.0	1	1	400.0	400.0	1	1	1	158.36388	135.4259	1	0.203	-0.461	-5.561	-5.561	1001.0
-5555.5557	-400.0	1	1	400.0	400.0	1	1	1	158.36388	135.4259	1	0.203	-0.461	-5.57	-5.561	1001.0
-5555.5557	-400.0	1	1	400.0	400.0	1	1	1	158.36388	135.4259	1	0.203	-0.461	-5.634	-5.561	1001.0
-5555.5557	-400.0	1	1	400.0	400.0	1	1	1	158.36388	135.4259	1	0.203	-0.46	-5.474	-5.561	1001.0
-5555.5557	-400.0	1	1	400.0	400.0	1	1	1	158.36388	135.4259	1	0.203	-0.461	-5.568	-5.561	1001.0
-5555.5557	-400.0	1	1	400.0	400.0	1	1	1	158.36388	135.4259	1	0.203	-0.46	-5.531	-5.561	1001.0
-5555.5557	-400.0	1	1	400.0	400.0	1	1	1	158.36388	135.4259	1	0.203	-0.46	-5.554	-5.561	1001.0
-5555.5557	-400.0	1	1	400.0	400.0	1	1	1	158.36388	135.4259	1	0.203	-0.461	-5.559	-5.561	1001.0
-5555.5557	-400.0	1	1	400.0	400.0	1	1	1	158.36388	135.4259	1	0.203	-0.46	-5.553	-5.561	1001.0
-5555.5557	-400.0	1	1	400.0	400.0	1	1	1	158.36388	135.4259	1	0.203	-0.461	-5.566	-5.561	1001.0
-5555.5557	-400.0	1	1	400.0	400.0	1	1	1	158.36388	135.4259	1	0.203	-0.461	-5.585	-5.561	1001.0
-5555.5557	-400.0	1	1	400.0	400.0	1	1	1	158.36388	135.4259	1	0.203	-0.461	-5.587	-5.561	1001.0
-5555.5557	-400.0	1	1	400.0	400.0	1	1	1	158.36388	135.4259	1	0.203	-0.461	-5.572	-5.561	1001.0
-5555.5557	-400.0	1	1	400.0	400.0	1	1	1	158.36388	135.4259	1	0.203	-0.46	-5.409	-5.561	1001.0
-5555.5557	-400.0	1	1	400.0	400.0	1	1	1	158.36388	135.4259	1	0.203	-0.461	-5.601	-5.561	1001.0
-5555.5557	-400.0	1	1	400.0	400.0	1	1	1	158.36388	135.4259	1	0.203	-0.461	-5.617	-5.561	1001.0
-5555.5557	-400.0	1	1	400.0	400.0	1	1	1	158.36388	135.4259	1	0.203	-0.46	-5.526	-5.561	1001.0
-5555.5557	-400.0	1	1	400.0	400.0	1	1	1	158.36388	135.4259	1	0.203	-0.46	-5.542	-5.561	1001.0
-5555.5557	-400.0	1	1	400.0	400.0	1	1	1	158.36388	135.4259	1	0.203	-0.46	-5.556	-5.561	1001.0
-5555.5557	-400.0	1	1	400.0	400.0	1	1	1	158.36388	135.4259	1	0.203	-0.461	-5.568	-5.561	1001.0
-5555.5557	-400.0	1	1	400.0	400.0	1	1	1	158.36388	135.4259	1	0.203	-0.46	-5.543	-5.561	1001.0
-5555.5557	-400.0	1	1	400.0	400.0	1	1	1	158.36388	135.4259	1	0.203	-0.46	-5.557	-5.561	1001.0
-5555.5557	-400.0	1	1	400.0	400.0	1	1	1	158.36388	135.4259	1	0.203	-0.46	-5.531	-5.561	1001.0
-5555.5557	-400.0	1	1	400.0	400.0	1	1	1	158.36388	135.4259	1	0.203	-0.461	-5.559	-5.561	1001.0
-5555.5557	-400.0	1	1	400.0	400.0	1	1	1	158.36388	135.4259	1	0.203	-0.46	-5.531	-5.561	1001.0
-5555.5557	-400.0	1	1	400.0	400.0	1	1	1	158.36388	135.4259	1	0.203	-0.461	-5.558	-5.561	1001.0
-5555.5557	-400.0	1	1	400.0	400.0	1	1	1	158.36388	135.4259	1	0.203	-0.46	-5.526	-5.561	1001.0
-5555.5557	-400.0	1	1	400.0	400.0	1	1	1	158.36388	135.4259	1	0.203	-0.461	-5.573	-5.561	1001.0
-5555.5557	-400.0	1	1	400.0	400.0	1	1	1	158.36388	135.4259	1	0.203	-0.461	-5.668	-5.561	1001.0
-5555.5557	-400.0	1	1	400.0	400.0	1	1	1	158.36388	135.4259	1	0.203	-0.461	-5.613	-5.561	1001.0
-5555.5557	-400.0	1	1	400.0	400.0	1	1	1	158.36388	135.4259	1	0.203	-0.461	-5.559	-5.561	1001.0
-5555.5557	-400.0	1	1	400.0	400.0	1	1	1	158.36388	135.4259	1	0.203	-0.46	-5.544	-5.561	1001.0
-5555.5557	-400.0	1	1	400.0	400.0	1	1	1	158.36388	135.4259	1	0.203	-0.46	-5.51	-5.561	1001.0
-5555.5557	-400.0	1	1	400.0	400.0	1	1	1	158.36388	135.4259	1	0.203	-0.46	-5.522	-5.561	1001.0
-5555.5557	-400.0	1	1	400.0	400.0	1	1	1	158.36388	135.4259	1	0.203	-0.46	-5.549	-5.561	1001.0
-5555.5557	-400.0	1	1	400.0	400.0	1	1	1	158.36388	135.4259	1	0.203	-0.46	-5.545	-5.561	1001.0
-5555.5557	-400.0	1	1	400.0	400.0	1	1	1	158.36388	135.4259	1	0.203	-0.461	-5.58	-5.561	1001.0
-5555.5557	-400.0	1	1	400.0	400.0	1	1	1	158.36388	135.4259	1	0.203	-0.46	-5.517	-5.561	1001.0
-5555.5557	-400.0	1	1	400.0	400.0	1	1	1	158.36388	135.4259	1	0.203	-0.461	-5.566	-5.561	1001.0
-5555.5557	-400.0	1	1	400.0	400.0	1	1	1	158.36388	135.4259	1	0.203	-0.461	-5.564	-5.561	1001.0
-5555.5557	-400.0	1	1	400.0	400.0	1	1	1	158.36388	135.4259	1	0.203	-0.461	-5.566	-5.561	1001.0
-5555.5557	-400.0	1	1	400.0	400.0	1	1	1	158.36388	135.4259	1	0.203	-0.461	-5.604	-5.561	1001.0
-5555.5557	-400.0	1	1	400.0	400.0	1	1	1	158.36388	135.4259	1	0.203	-0.461	-5.618	-5.561	1001.0
-5555.5557	-400.0	1	1	400.0	400.0	1	1	1	158.36388	135.4259	1	0.203	-0.461	-5.602	-5.561	1001.0
-5555.5557	-400.0	1	1	400.0	400.0	1	1	1	158.36388	135.4259	1	0.203	-0.461	-5.576	-5.561	1001.0
-5555.5557	-400.0	1	1	400.0	400.0	1	1	1	158.36388	135.4259	1	0.203	-0.46	-5.553	-5.561	1001.0
-5555.5557	-400.0	1	1	400.0	400.0	1	1	1	158.36388	135.4259	1	0.203	-0.461	-5.574	-5.561	1001.0
-5555.5557	-400.0	1	1	400.0	400.0	1	1	1	158.36388	135.4259	1	0.203	-0.461	-5.562	-5.561	1001.0
-5555.5557	-400.0	1	1	400.0	400.0	1	1	1	158.36388	135.4259	1	0.203	-0.461	-5.624	-5.561	1001.0
-5555.5557	-400.0	1	1	400.0	400.0	1	1	1	158.36388	135.4259	1	0.203	-0.46	-5.516	-5.561	1001.0
-5555.5557	-400.0	1	1	400.0	400.0	1	1	1	158.36388	135.4259	1	0.203	-0.461	-5.559	-5.561	1001.0
0.0	0.0	1	1	400.0	400.0	1	1	1	158.36388	135.4259	0	0.203	-0.461	-5.583	-5.561	1001.0
0.0	0.0	1	1	400.0	400.0	1	1	1	158.36388	135.4259	0	0.203	-0.461	-5.57	-5.561	1001.0
0.0	0.0	1	1	400.0	400.0	1	1	1	158.36388	135.4259	0	0.203	-0.461	-5.561	-5.561	1001.0
0.0	0.0	1	1	400.0	400.0	1	1	1	158.36388	135.4259	0	0.203	-0.458	-5.09	-5.168	1001.0
0.0	0.0	1	1	400.0	400.0	1	1	1	158.36388	135.4259	0	0.204	-0.452	-4.683	-4.803	1001.0
0.0	0.0	1	1	400.0	400.0	1	1	1	158.36388	135.4259	0	0.204	-0.446	-4.825	-4.803	1001.0
0.0	0.0	1	1	400.0	400.0	1	1	1	158.36388	135.4259	0	0.204	-0.436	-4.176	-4.147	1001.0
0.0	0.0	1	1	400.0	400.0	1	1	1	158.36388	135.4259	0	0.205	-0.426	-3.986	-3.854	1001.0
0.0	0.0	1	1	400.0	400.0	1	1	1	158.36388	135.4259	0	0.205	-0.416	-3.897	-3.854	1001.0
0.0	0.0	1	1	400.0	400.0	1	1	1	158.36388	135.4259	0	0.206	-0.402	-3.306	-3.328	1001.0
0.0	0.0	1	1	400.0	400.0	1	1	1	158.36388	135.4259	0	0.207	-0.389	-3.324	-3.328	1001.0
0.0	0.0	1	1	400.0	400.0	1	1	1	158.36388	135.4259	0	0.208	-0.373	-2.901	-2.874	1001.0
0.0	0.0	1	1	400.0	400.0	1	1	1	158.36388	135.4259	0	0.208	-0.358	-2.537	-2.671	1001.0
0.0	0.0	1	1	400.0	400.0	1	1	1	158.36388	135.4259	0	0.209	-0.345	-2.639	-2.671	1001.0
0.0	0.0	1	1	400.0	400.0	1	1	1	158.36388	135.4259	0	0.21	-0.33	-2.233	-2.306	1001.0
0.0	0.0	1	1	400.0	400.0	1	1	1	158.36388	135.4259	0	0.211	-0.315	-2.131	-2.143	1001.0
0.0	0.0	1	1	400.0	400.0	1	1	1	158.36388	135.4259	0	0.212	-0.301	-2.122	-2.143	1001.0
0.0	0.0	1	1	400.0	400.0	1	1	1	158.36388	135.4259	0	0.213	-0.286	-1.797	-1.85	1001.0
0.0	0.0	1	1	400.0	400.0	1	1	1	158.36388	135.4259	0	0.214	-0.273	-1.826	-1.85	1001.0
0.0	0.0	1	1	400.0	400.0	1	1	1	158.36388	135.4259	0	0.216	-0.259	-1.579	-1.598	1001.0
0.0	0.0	1	1	400.0	400.0	1	1	1	158.36388	135.4259	0	0.217	-0.246	-1.452	-1.485	1001.0
0.0	0.0	1	1	400.0	400.0	1	1	1	158.36388	135.4259	0	0.218	-0.235	-1.467	-1.485	1001.0
0.0	0.0	1	1	400.0	400.0	1	1	1	158.36388	135.4259	0	0.22	-0.223	-1.263	-1.282	1001.0
0.0	0.0	1	1	400.0	400.0	1	1	1	158.36388	135.4259	0	0.221	-0.21	-1.169	-1.191	1001.0
0.0	0.0	1	1	400.0	400.0	1	1	1	158.36388	135.4259	0	0.223	-0.199	-1.37	-1.191	1001.0
0.0	0.0	1	1	400.0	400.0	1	1	1	158.36388	135.4259	0	0.224	-0.189	-1.011	-1.029	1001.0
0.0	0.0	1	1	400.0	400.0	1	1	1	158.36388	135.4259	0	0.226	-0.179	-1.042	-1.029	1001.0
0.0	0.0	1	1	400.0	400.0	1	1	1	158.36388	135.4259	0	0.228	-0.169	-0.967	-0.956	1001.0
0.0	0.0	1	1	400.0	400.0	1	1	1	158.36388	135.4259	0	0.229	-0.159	-0.783	-0.825	1001.0
0.0	0.0	1	1	400.0	400.0	1	1	1	158.36388	135.4259	0	0.231	-0.151	-0.769	-0.825	1001.0
0.0	0.0	1	1	400.0	400.0	1	1	1	158.36388	135.4259	0	0.232	-0.143	-0.96	-0.767	1001.0
0.0	0.0	1	1	400.0	400.0	1	1	1	158.36388	135.4259	0	0.234	-0.135	-0.713	-0.662	1001.0
0.0	0.0	1	1	400.0	400.0	1	1	1	158.36388	135.4259	0	0.235	-0.127	-0.654	-0.662	1001.0
0.0	0.0	1	1	400.0	400.0	1	1	1	158.36388	135.4259	0	0.237	-0.119	-0.6	-0.615	1001.0
0.0	0.0	1	1	400.0	400.0	1	1	1	158.36388	135.4259	0	0.238	-0.113	-0.609	-0.615	1001.0
0.0	0.0	1	1	400.0	400.0	1	1	1	158.36388	135.4259	0	0.239	-0.107	-0.601	-0.531	1001.0
0.0	0.0	1	1	400.0	400.0	1	1	1	158.36388	135.4259	0	0.24	-0.101	-0.535	-0.493	1001.0
0.0	0.0	1	1	400.0	400.0	1	1	1	158.36388	135.4259	0	0.241	-0.095	-0.526	-0.493	1001.0
0.0	0.0	1	1	400.0	400.0	1	1	1	158.36388	135.4259	0	0.242	-0.089	-0.465	-0.426	1001.0
0.0	0.0	1	1	400.0	400.0	1	1	1	158.36388	135.4259	0	0.242	-0.083	-0.39	-0.396	1001.0
0.0	0.0	1	1	400.0	400.0	1	1	1	158.36388	135.4259	0	0.242	-0.078	-0.402	-0.396	1001.0
0.0	0.0	1	1	400.0	400.0	1	1	1	158.36388	135.4259	0	0.243	-0.074	-0.341	-0.341	1001.0
0.0	0.0	1	1	400.0	400.0	1	1	1	158.36388	135.4259	0	0.243	-0.07	-0.367	-0.341	1001.0
0.0	0.0	1	1	400.0	400.0	1	1	1	158.36388	135.4259	0	0.243	-0.066	-0.321	-0.295	1001.0
0.0	0.0	1	1	400.0	400.0	1	1	1	158.36388	135.4259	0	0.243	-0.062	-0.282	-0.274	1001.0
0.0	0.0	1	1	400.0	400.0	1	1	1	158.36388	135.4259	0	0.242	-0.058	-0.372	-0.274	1001.0
0.0	0.0	1	1	400.0	400.0	1	1	1	158.36388	135.4259	0	0.242	-0.056	-0.274	-0.236	1001.0
0.0	0.0	1	1	400.0	400.0	1	1	1	158.36388	135.4259	0	0.241	-0.052	-0.24	-0.219	1001.0
0.0	0.0	1	1	400.0	400.0	1	1	1	158.36388	135.4259	0	0.241	-0.049	-0.313	-0.219	1001.0
0.0	0.0	1	1	400.0	400.0	1	1	1	158.36388	135.4259	0	0.24	-0.045	-0.193	-0.189	1001.0
0.0	0.0	1	1	400.0	400.0	1	1	1	158.36388	135.4259	0	0.24	-0.041	-0.121	-0.189	1001.0
0.0	0.0	1	1	400.0	400.0	1	1	1	158.36388	135.4259	0	0.239	-0.038	-0.201	-0.176	1001.0
0.0	0.0	1	1	400.0	400.0	1	1	1	158.36388	135.4259	0	0.238	-0.037	-0.2	-0.152	1001.0
0.0	0.0	1	1	400.0	400.0	1	1	1	158.36388	135.4259	0	0.238	-0.035	-0.067	-0.152	1001.0
0.0	0.0	1	1	400.0	400.0	1	1	1	158.36388	135.4259	0	0.237	-0.033	-0.164	-0.141	1001.0
0.0	0.0	1	1	400.0	400.0	1	1	1	158.36388	135.4259	0	0.237	-0.032	-0.271	-0.131	1001.0
0.0	0.0	1	1	400.0	400.0	1	1	1	158.36388	135.4259	0	0.236	-0.03	-0.128	-0.131	1001.0
0.0	0.0	1	1	400.0	400.0	1	1	1	158.36388	135.4259	0	0.235	-0.028	-0.118	-0.113	1001.0
0.0	0.0	1	1	400.0	400.0	1	1	1	158.36388	135.4259	0	0.235	-0.026	-0.056	-0.113	1001.0
0.0	0.0	1	1	400.0	400.0	1	1	1	158.36388	135.4259	0	0.234	-0.024	-0.097	-0.097	1001.0
0.0	0.0	1	1	400.0	400.0	1	1	1	158.36388	135.4259	0	0.234	-0.022	-0.09	-0.09	1001.0
0.0	0.0	1	1	400.0	400.0	1	1	1	158.36388	135.4259	0	0.233	-0.02	-0.084	-0.09	1001.0
0.0	0.0	1	1	400.0	400.0	1	1	1	158.36388	135.4259	0	0.233	-0.019	0.0	-0.078	1001.0
0.0	0.0	1	1	400.0	400.0	1	1	1	158.36388	135.4259	0	0.232	-0.019	-0.029	-0.072	1001.0
0.0	0.0	1	1	400.0	400.0	1	1	1	158.36388	135.4259	0	0.232	-0.018	-0.096	-0.072	1001.0
0.0	0.0	1	1	400.0	400.0	1	1	1	158.36388	135.4259	0	0.232	-0.018	-0.17	-0.062	1001.0
0.0	0.0	1	1	400.0	400.0	1	1	1	158.36388	135.4259	0	0.231	-0.019	-0.328	-0.062	1001.0
0.0	0.0	1	1	400.0	400.0	1	1	1	158.36388	135.4259	0	0.231	-0.018	-0.055	-0.058	1001.0
0.0	0.0	1	1	400.0	400.0	1	1	1	158.36388	135.4259	0	0.231	-0.018	-0.057	-0.049	1001.0
0.0	0.0	1	1	400.0	400.0	1	1	1	158.36388	135.4259	0	0.231	-0.017	0.158	-0.049	1001.0
0.0	0.0	1	1	400.0	400.0	1	1	1	158.36388	135.4259	0	0.231	-0.017	-0.028	-0.046	1001.0
0.0	0.0	1	1	400.0	400.0	1	1	1	158.36388	135.4259	0	0.231	-0.016	0.008	-0.039	1001.0
0.0	0.0	1	1	400.0	400.0	1	1	1	158.36388	135.4259	0	0.231	-0.016	-0.041	-0.039	1001.0
0.0	0.0	1	1	400.0	400.0	1	1	1	158.36388	135.4259	0	0.231	-0.016	-0.067	-0.037	1001.0
0.0	0.0	1	1	400.0	400.0	1	1	1	158.36388	135.4259	0	0.231	-0.016	-0.034	-0.037	1001.0
0.0	0.0	1	1	400.0	400.0	1	1	1	158.36388	135.4259	0	0.231	-0.016	-0.023	-0.031	1001.0
0.0	0.0	1	1	400.0	400.0	1	1	1	158.36388	135.4259	0	0.231	-0.016	-0.055	-0.027	1001.0
0.0	0.0	1	1	400.0	400.0	1	1	1	158.36388	135.4259	0	0.231	-0.016	-0.036	-0.027	1001.0
0.0	0.0	1	1	400.0	400.0	1	1	1	158.36388	135.4259	0	0.232	-0.015	0.023	-0.025	1001.0
0.0	0.0	1	1	400.0	400.0	1	1	1	158.36388	135.4259	0	0.232	-0.014	-0.016	-0.021	1001.0
0.0	0.0	1	1	400.0	400.0	1	1	1	158.36388	135.4259	0	0.232	-0.012	0.017	-0.021	1001.0
0.0	0.0	1	1	400.0	400.0	1	1	1	158.36388	135.4259	0	0.232	-0.012	-0.018	-0.02	1001.0
0.0	0.0	1	1	400.0	400.0	1	1	1	158.36388	135.4259	0	0.232	-0.011	0.023	-0.017	1001.0
0.0	0.0	1	1	400.0	400.0	1	1	1	158.36388	135.4259	0	0.232	-0.01	0.017	-0.017	1001.0
0.0	0.0	1	1	400.0	400.0	1	1	1	158.36388	135.4259	0	0.232	-0.01	-0.036	-0.015	1001.0
0.0	0.0	1	1	400.0	400.0	1	1	1	158.36388	135.4259	0	0.233	-0.009	0.007	-0.015	1001.0
0.0	0.0	1	1	400.0	400.0	1	1	1	158.36388	135.4259	0	0.233	-0.008	-0.046	-0.013	1001.0
0.0	0.0	1	1	400.0	400.0	1	1	1	158.36388	135.4259	0	0.233	-0.007	-0.041	-0.011	1001.0
0.0	0.0	1	1	400.0	400.0	1	1	1	158.36388	135.4259	0	0.233	-0.006	0.017	-0.011	1001.0
0.0	0.0	1	1	400.0	400.0	1	1	1	158.36388	135.4259	0	0.233	-0.005	-0.023	-0.01	1001.0
0.0	0.0	1	1	400.0	400.0	1	1	1	158.36388	135.4259	0	0.234	-0.004	0.009	-0.01	1001.0
0.0	0.0	1	1	400.0	400.0	1	1	1	158.36388	135.4259	0	0.234	-0.002	0.023	-0.009	1001.0
0.0	0.0	1	1	400.0	400.0	1	1	1	158.36388	135.4259	0	0.234	-0.001	0.007	-0.008	1001.0
0.0	0.0	1	1	400.0	400.0	1	1	1	158.36388	135.4259	0	0.234	0.0	0.042	-0.008	1001.0
0.0	0.0	1	1	400.0	400.0	1	1	1	158.36388	135.4259	0	0.235	-0.001	-0.015	-0.007	1001.0
0.0	0.0	1	1	400.0	400.0	1	1	1	158.36388	135.4259	0	0.235	0.0	0.006	-0.006	1001.0
0.0	0.0	1	1	400.0	400.0	1	1	1	158.36388	135.4259	0	0.235	0.0	0.009	-0.006	1001.0
0.0	0.0	1	1	400.0	400.0	1	1	1	158.36388	135.4259	0	0.235	0.0	0.019	-0.005	1001.0
0.0	0.0	1	1	400.0	400.0	1	1	1	158.36388	135.4259	0	0.236	0.0	0.047	-0.005	1001.0
0.0	0.0	1	1	400.0	400.0	1	1	1	158.36388	135.4259	0	0.236	0.0	-0.009	-0.005	1001.0
0.0	0.0	1	1	400.0	400.0	1	1	1	158.36388	135.4259	0	0.236	0.0	0.011	-0.004	1001.0
0.0	0.0	1	1	400.0	400.0	1	1	1	158.36388	135.4259	0	0.236	-0.001	-0.012	-0.004	1001.0
0.0	0.0	1	1	400.0	400.0	1	1	1	158.36388	135.4259	0	0.237	0.0	0.006	-0.003	1001.0
0.0	0.0	1	1	400.0	400.0	1	1	1	158.36388	135.4259	0	0.237	-0.001	-0.025	-0.003	1001.0
0.0	0.0	1	1	400.0	400.0	1	1	1	158.36388	135.4259	0	0.237	0.0	0.0	-0.003	1001.0
0.0	0.0	1	1	400.0	400.0	1	1	1	158.36388	135.4259	0	0.237	-0.001	-0.022	-0.002	1001.0
0.0	0.0	1	1	400.0	400.0	1	1	1	158.36388	135.4259	0	0.238	-0.001	-0.045	-0.002	1001.0
0.0	0.0	1	1	400.0	400.0	1	1	1	158.36388	135.4259	0	0.238	-0.001	-0.053	-0.002	1001.0
0.0	0.0	1	1	400.0	400.0	1	1	1	158.36388	135.4259	0	0.238	0.0	0.014	-0.002	1001.0
0.0	0.0	1	1	400.0	400.0	1	1	1	158.36388	135.4259	0	0.238	-0.001	-0.118	-0.002	1001.0
0.0	0.0	1	1	400.0	400.0	1	1	1	158.36388	135.4259	0	0.238	-0.001	-0.03	-0.001	1001.0
0.0	0.0	1	1	400.0	400.0	1	1	1	158.36388	135.4259	0	0.238	0.0	0.017	-0.001	1001.0
0.0	0.0	1	1	400.0	400.0	1	1	1	158.36388	135.4259	0	0.238	0.0	-0.01	-0.001	1001.0
0.0	0.0	1	1	400.0	400.0	1	1	1	158.36388	135.4259	0	0.238	0.0	0.008	-0.001	1001.0
0.0	0.0	1	1	400.0	400.0	1	1	1	158.36388	135.4259	0	0.238	0.0	0.021	-0.001	1001.0
0.0	0.0	1	1	400.0	400.0	1	1	1	158.36388	135.4259	0	0.238	-0.001	-0.163	-0.001	1001.0
0.0	0.0	1	1	400.0	400.0	1	1	1	158.36388	135.4259	0	0.238	0.0	0.007	0.0	1001.0
0.0	0.0	1	1	400.0	400.0	1	1	1	158.36388	135.4259	0	0.238	0.0	0.016	0.0	1001.0
0.0	0.0	1	1	400.0	400.0	1	1	1	158.36388	135.4259	0	0.238	0.0	-0.002	0.0	1001.0
0.0	0.0	1	1	400.0	400.0	1	1	1	158.36388	135.4259	0	0.238	0.0	0.054	0.0	1001.0
0.0	0.0	1	1	400.0	400.0	1	1	1	158.36388	135.4259	0	0.238	0.0	0.034	0.0	1001.0
0.0	0.0	1	1	400.0	400.0	1	1	1	158.36388	135.4259	0	0.238	0.0	0.002	0.0	1001.0
0.0	0.0	1	1	400.0	400.0	1	1	1	158.36388	135.4259	0	0.238	-0.001	-0.032	0.0	1001.0
0.0	0.0	1	1	400.0	400.0	1	1	1	158.36388	135.4259	0	0.238	0.0	0.069	0.0	1001.0
0.0	0.0	1	1	400.0	400.0	1	1	1	158.36388	135.4259	0	0.238	-0.001	-0.032	0.0	1001.0
0.0	0.0	1	1	400.0	400.0	1	1	1	158.36388	135.4259	0	0.238	0.0	0.0	0.0	1001.0
0.0	0.0	1	1	400.0	400.0	1	1	1	158.36388	135.4259	0	0.238	-0.001	-0.015	0.0	1001.0
0.0	0.0	1	1	400.0	400.0	1	1	1	158.36388	135.4259	0	0.238	-0.001	-0.017	0.0	1001.0
0.0	0.0	1	1	400.0	400.0	1	1	1	158.36388	135.4259	0	0.238	-0.001	-0.035	0.0	1001.0
0.0	0.0	1	1	400.0	400.0	1	1	1	158.36388	135.4259	0	0.238	0.0	-0.006	0.0	1001.0
0.0	0.0	1	1	400.0	400.0	1	1	1	158.36388	135.4259	0	0.238	0.0	0.044	0.0	1001.0
0.0	0.0	1	1	400.0	400.0	1	1	1	158.36388	135.4259	0	0.238	-0.001	-0.123	0.0	1001.0
0.0	0.0	1	1	400.0	400.0	1	1	1	158.36388	135.4259	0	0.238	-0.001	-0.02	0.0	1001.0
0.0	0.0	1	1	400.0	400.0	1	1	1	158.36388	135.4259	0	0.238	0.0	0.003	0.0	1001.0
0.0	0.0	1	1	400.0	400.0	1	1	1	158.36388	135.4259	0	0.238	-0.001	-0.018	0.0	1001.0
0.0	0.0	1	1	400.0	400.0	1	1	1	158.36388	135.4259	0	0.238	0.0	0.001	0.0	1001.0
0.0	0.0	1	1	400.0	400.0	1	1	1	158.36388	135.4259	0	0.238	-0.001	-0.064	0.0	1001.0
0.0	0.0	1	1	400.0	400.0	1	1	1	158.36388	135.4259	0	0.238	0.0	0.0	0.0	1001.0
0.0	0.0	1	1	400.0	400.0	1	1	1	158.36388	135.4259	0	0.238	0.0	0.079	0.0	1001.0
0.0	0.0	1	1	400.0	400.0	1	1	1	158.36388	135.4259	0	0.238	0.0	-0.006	0.0	1001.0
0.0	0.0	1	1	400.0	400.0	1	1	1	158.36388	135.4259	0	0.238	0.0	0.058	0.0	1001.0
0.0	0.0	1	1	400.0	400.0	1	1	1	158.36388	135.4259	0	0.238	0.0	0.012	0.0	1001.0
0.0	0.0	1	1	400.0	400.0	1	1	1	158.36388	135.4259	0	0.238	0.0	0.0	0.0	1001.0
0.0	0.0	1	1	400.0	400.0	1	1	1	158.36388	135.4259	0	0.238	-0.001	-0.05	0.0	1001.0
0.0	0.0	1	1	400.0	400.0	1	1	1	158.36388	135.4259	0	0.238	0.0	0.004	0.0	1001.0
0.0	0.0	1	1	400.0	400.0	1	1	1	158.36388	135.4259	0	0.238	0.0	0.016	0.0	1001.0
0.0	0.0	1	1	400.0	400.0	1	1	1	158.36388	135.4259	0	0.238	0.0	0.083	0.0	1001.0
0.0	0.0	1	1	400.0	400.0	1	1	1	158.36388	135.4259	0	0.238	0.0	-0.006	0.0	1001.0
0.0	0.0	1	1	400.0	400.0	1	1	1	158.36388	135.4259	0	0.238	0.0	0.0	0.0	1001.0
0.0	0.0	1	1	400.0	400.0	1	1	1	158.36388	135.4259	0	0.238	-0.001	-0.019	0.0	1001.0
0.0	0.0	1	1	400.0	400.0	1	1	1	158.36388	135.4259	0	0.238	0.0	0.002	0.0	1001.0
0.0	0.0	1	1	400.0	400.0	1	1	1	158.36388	135.4259	0	0.238	-0.001	-0.064	0.0	1001.0
0.0	0.0	1	1	400.0	400.0	1	1	1	158.36388	135.4259	0	0.238	0.0	0.003	0.0	1001.0
0.0	0.0	1	1	400.0	400.0	1	1	1	158.36388	135.4259	0	0.238	-0.001	-0.074	0.0	1001.0
0.0	0.0	1	1	400.0	400.0	1	1	1	158.36388	135.4259	0	0.238	0.0	0.004	0.0	1001.0
0.0	0.0	1	1	400.0	400.0	1	1	1	158.36388	135.4259	0	0.238	-0.001	-0.014	0.0	1001.0
0.0	0.0	1	1	400.0	400.0	1	1	1	158.36388	135.4259	0	0.238	-0.001	-0.03	0.0	1001.0
0.0	0.0	1	1	400.0	400.0	1	1	1	158.36388	135.4259	0	0.238	-0.001	-0.034	0.0	1001.0
0.0	0.0	1	1	400.0	400.0	1	1	1	158.36388	135.4259	0	0.238	0.0	0.004	0.0	1001.0
0.0	0.0	1	1	400.0	400.0	1	1	1	158.36388	135.4259	0	0.238	0.0	-0.003	0.0	1001.0
0.0	0.0	1	1	400.0	400.0	1	1	1	158.36388	135.4259	0	0.238	0.0	-0.006	0.0	1001.0
0.0	0.0	1	1	400.0	400.0	1	1	1	158.36388	135.4259	0	0.238	0.0	0.018	0.0	1001.0
0.0	0.0	1	1	400.0	400.0	1	1	1	158.36388	135.4259	0	0.238	-0.001	-0.013	0.0	1001.0
0.0	0.0	1	1	400.0	400.0	1	1	1	158.36388	135.4259	0	0.238	-0.001	-0.048	0.0	1001.0
0.0	0.0	1	1	400.0	400.0	1	1	1	158.36388	135.4259	0	0.238	0.0	0.003	0.0	1001.0
0.0	0.0	1	1	400.0	400.0	1	1	1	158.36388	135.4259	0	0.238	0.0	-0.004	0.0	1001.0
0.0	0.0	1	1	400.0	400.0	1	1	1	158.36388	135.4259	0	0.238	-0.001	-0.033	0.0	1001.0
0.0	0.0	1	1	400.0	400.0	1	1	1	158.36388	135.4259	0	0.238	-0.001	-0.028	0.0	1001.0
0.0	0.0	1	1	400.0	400.0	1	1	1	158.36388	135.4259	0	0.238	0.0	0.0	0.0	1001.0
0.0	0.0	1	1	400.0	400.0	1	1	1	158.36388	135.4259	0	0.238	0.0	0.043	0.0	1001.0
0.0	0.0	1	1	400.0	400.0	1	1	1	158.36388	135.4259	0	0.238	0.0	0.012	0.0	1001.0
0.0	0.0	1	1	400.0	400.0	1	1	1	158.36388	135.4259	0	0.238	0.0	0.026	0.0	1001.0
0.0	0.0	1	1	400.0	400.0	1	1	1	158.36388	135.4259	0	0.238	0.0	0.01	0.0	1001.0
0.0	0.0	1	1	400.0	400.0	1	1	1	158.36388	135.4259	0	0.238	0.0	-0.007	0.0	1001.0
0.0	0.0	1	1	400.0	400.0	1	1	1	158.36388	135.4259	0	0.238	0.0	0.027	0.0	1001.0
0.0	0.0	1	1	400.0	400.0	1	1	1	158.36388	135.4259	0	0.238	0.0	0.007	0.0	1001.0
0.0	0.0	1	1	400.0	400.0	1	1	1	158.36388	135.4259	0	0.238	0.0	0.01	0.0	1001.0
0.0	0.0	1	1	400.0	400.0	1	1	1	158.36388	135.4259	0	0.238	0.0	0.016	0.0	1001.0
0.0	0.0	1	1	400.0	400.0	1	1	1	158.36388	135.4259	0	0.238	-0.001	-0.017	0.0	1001.0
0.0	0.0	1	1	400.0	400.0	1	1	1	158.36388	135.4259	0	0.238	-0.001	-0.124	0.0	1001.0
0.0	0.0	1	1	400.0	400.0	1	1	1	158.36388	135.4259	0	0.238	-0.001	-0.018	0.0	1001.0
0.0	0.0	1	1	400.0	400.0	1	1	1	158.36388	135.4259	0	0.238	-0.001	-0.014	0.0	1001.0
0.0	0.0	1	1	400.0	400.0	1	1	1	158.36388	135.4259	0	0.238	-0.001	-0.089	0.0	1001.0
0.0	0.0	1	1	400.0	400.0	1	1	1	158.36388	135.4259	0	0.238	-0.001	-0.022	0.0	1001.0
0.0	0.0	1	1	400.0	400.0	1	1	1	158.36388	135.4259	0	0.238	0.0	0.023	0.0	1001.0
0.0	0.0	1	1	400.0	400.0	1	1	1	158.36388	135.4259	0	0.238	-0.001	-0.041	0.0	1001.0
0.0	0.0	1	1	400.0	400.0	1	1	1	158.36388	135.4259	0	0.238	0.0	0.022	0.0	1001.0
0.0	0.0	1	1	400.0	400.0	1	1	1	158.36388	135.4259	0	0.238	0.0	0.007	0.0	1001.0
0.0	0.0	1	1	400.0	400.0	1	1	1	158.36388	135.4259	0	0.238	0.0	-0.009	0.0	1001.0
0.0	0.0	1	1	400.0	400.0	1	1	1	158.36388	135.4259	0	0.238	-0.001	-0.014	0.0	1001.0
0.0	0.0	1	1	400.0	400.0	1	1	1	158.36388	135.4259	0	0.238	0.0	0.005	0.0	1001.0
0.0	0.0	1	1	400.0	400.0	1	1	1	158.36388	135.4259	0	0.238	-0.001	-0.014	0.0	1001.0
0.0	0.0	1	1	400.0	400.0	1	1	1	158.36388	135.4259	0	0.238	0.0	0.108	0.0	1001.0
0.0	0.0	1	1	400.0	400.0	1	1	1	158.36388	135.4259	0	0.238	0.0	0.011	0.0	1001.0
0.0	0.0	1	1	400.0	400.0	1	1	1	158.36388	135.4259	0	0.238	-0.001	-0.034	0.0	1001.0
0.0	0.0	1	1	400.0	400.0	1	1	1	158.36388	135.4259	0	0.238	0.0	0.042	0.0	1001.0
0.0	0.0	1	1	400.0	400.0	1	1	1	158.36388	135.4259	0	0.238	0.0	0.067	0.0	1001.0
0.0	0.0	1	1	400.0	400.0	1	1	1	158.36388	135.4259	0	0.238	0.0	0.046	0.0	1001.0
0.0	0.0	1	1	400.0	400.0	1	1	1	158.36388	135.4259	0	0.238	-0.001	-0.014	0.0	1001.0
0.0	0.0	1	1	400.0	400.0	1	1	1	158.36388	135.4259	0	0.238	0.0	0.004	0.0	1001.0
0.0	0.0	1	1	400.0	400.0	1	1	1	158.36388	135.4259	0	0.238	0.0	-0.007	0.0	1001.0
0.0	0.0	1	1	400.0	400.0	1	1	1	158.36388	135.4259	0	0.238	0.0	0.019	0.0	1001.0
0.0	0.0	1	1	400.0	400.0	1	1	1	158.36388	135.4259	0	0.238	-0.001	-0.038	0.0	1001.0
0.0	0.0	1	1	400.0	400.0	1	1	1	158.36388	135.4259	0	0.238	-0.001	-0.065	0.0	1001.0
0.0	0.0	1	1	400.0	400.0	1	1	1	158.36388	135.4259	0	0.238	0.0	0.15	0.0	1001.0
0.0	0.0	1	1	400.0	400.0	1	1	1	158.36388	135.4259	0	0.238	0.0	0.012	0.0	1001.0
0.0	0.0	1	1	400.0	400.0	1	1	1	158.36388	135.4259	0	0.238	-0.001	-0.029	0.0	1001.0
0.0	0.0	1	1	400.0	400.0	1	1	1	158.36388	135.4259	0	0.238	0.0	0.023	0.0	1001.0
-4180.487	-300.99503	1	2	300.99503	400.0	0	1	2	158.36388	135.4259	1	0.238	0.0	0.004	0.0	1001.0
-4180.487	-300.99503	1	2	300.99503	400.0	0	1	2	158.36388	135.4259	1	0.238	-0.001	-0.014	0.0	1001.0
-4180.487	-300.99503	1	2	300.99503	400.0	0	1	2	158.36388	135.4259	1	0.238	-0.001	-0.149	-0.294	1001.0
-4180.487	-300.99503	1	2	300.99503	400.0	0	1	2	158.36388	135.4259	1	0.238	-0.003	-0.28	-0.294	1001.0
-4180.487	-300.99503	1	2	300.99503	400.0	0	1	2	158.36388	135.4259	1	0.238	-0.007	-0.521	-0.569	1001.0
-4180.487	-300.99503	1	2	300.99503	400.0	0	1	2	158.36388	135.4259	1	0.238	-0.011	-0.716	-1.063	1001.0
-4180.487	-300.99503	1	2	300.99503	400.0	0	1	2	158.36388	135.4259	1	0.237	-0.018	-0.973	-1.063	1001.0
-4180.487	-300.99503	1	2	300.99503	400.0	0	1	2	158.36388	135.4259	1	0.237	-0.027	-1.261	-1.283	1001.0
-4180.487	-300.99503	1	2	300.99503	400.0	0	1	2	158.36388	135.4259	1	0.237	-0.035	-1.318	-1.283	1001.0
-4180.487	-300.99503	1	2	300.99503	400.0	0	1	2	158.36388	135.4259	1	0.237	-0.045	-1.666	-1.679	1001.0
-4180.487	-300.99503	1	2	300.99503	400.0	0	1	2	158.36388	135.4259	1	0.237	-0.057	-2.014	-2.021	1001.0
-4180.487	-300.99503	1	2	300.99503	400.0	0	1	2	158.36388	135.4259	1	0.237	-0.068	-2.031	-2.021	1001.0
-4180.487	-300.99503	1	2	300.99503	400.0	0	1	2	158.36388	135.4259	1	0.236	-0.079	-2.229	-2.174	1001.0
-4180.487	-300.99503	1	2	300.99503	400.0	0	1	2	158.36388	135.4259	1	0.236	-0.089	-2.213	-2.174	1001.0
-4180.487	-300.99503	1	2	300.99503	400.0	0	1	2	158.36388	135.4259	1	0.236	-0.101	-2.48	-2.448	1001.0
-4180.487	-300.99503	1	2	300.99503	400.0	0	1	2	158.36388	135.4259	1	0.235	-0.111	-2.558	-2.571	1001.0
-4180.487	-300.99503	1	2	300.99503	400.0	0	1	2	158.36388	135.4259	1	0.235	-0.121	-2.593	-2.571	1001.0
-4180.487	-300.99503	1	2	300.99503	400.0	0	1	2	158.36388	135.4259	1	0.235	-0.131	-2.806	-2.791	1001.0
-4180.487	-300.99503	1	2	300.99503	400.0	0	1	2	158.36388	135.4259	1	0.234	-0.143	-2.95	-2.981	1001.0
-4180.487	-300.99503	1	2	300.99503	400.0	0	1	2	158.36388	135.4259	1	0.234	-0.153	-2.954	-2.981	1001.0
-4180.487	-300.99503	1	2	300.99503	400.0	0	1	2	158.36388	135.4259	1	0.233	-0.163	-3.088	-3.066	1001.0
-4180.487	-300.99503	1	2	300.99503	400.0	0	1	2	158.36388	135.4259	1	0.233	-0.171	-3.074	-3.066	1001.0
-4180.487	-300.99503	1	2	300.99503	400.0	0	1	2	158.36388	135.4259	1	0.232	-0.181	-3.165	-3.145	1001.0
-4180.487	-300.99503	1	2	300.99503	400.0	0	1	2	158.36388	135.4259	1	0.232	-0.189	-3.367	-3.287	1001.0
-4180.487	-300.99503	1	2	300.99503	400.0	0	1	2	158.36388	135.4259	1	0.231	-0.197	-3.285	-3.287	1001.0
-4180.487	-300.99503	1	2	300.99503	400.0	0	1	2	158.36388	135.4259	1	0.231	-0.206	-3.423	-3.409	1001.0
-4180.487	-300.99503	1	2	300.99503	400.0	0	1	2	158.36388	135.4259	1	0.231	-0.214	-3.506	-3.464	1001.0
-4180.487	-300.99503	1	2	300.99503	400.0	0	1	2	158.36388	135.4259	1	0.23	-0.222	-3.43	-3.464	1001.0
-4180.487	-300.99503	1	2	300.99503	400.0	0	1	2	158.36388	135.4259	1	0.23	-0.228	-3.595	-3.562	1001.0
-4180.487	-300.99503	1	2	300.99503	400.0	0	1	2	158.36388	135.4259	1	0.229	-0.234	-3.558	-3.606	1001.0
-4180.487	-300.99503	1	2	300.99503	400.0	0	1	2	158.36388	135.4259	1	0.228	-0.24	-3.609	-3.606	1001.0
-4180.487	-300.99503	1	2	300.99503	400.0	0	1	2	158.36388	135.4259	1	0.228	-0.247	-3.645	-3.685	1001.0
-4180.487	-300.99503	1	2	300.99503	400.0	0	1	2	158.36388	135.4259	1	0.227	-0.253	-3.703	-3.685	1001.0
-4180.487	-300.99503	1	2	300.99503	400.0	0	1	2	158.36388	135.4259	1	0.227	-0.259	-3.761	-3.72	1001.0
-4180.487	-300.99503	1	2	300.99503	400.0	0	1	2	158.36388	135.4259	1	0.226	-0.264	-3.765	-3.784	1001.0
-4180.487	-300.99503	1	2	300.99503	400.0	0	1	2	158.36388	135.4259	1	0.226	-0.268	-3.844	-3.784	1001.0
-4180.487	-300.99503	1	2	300.99503	400.0	0	1	2	158.36388	135.4259	1	0.225	-0.272	-3.819	-3.812	1001.0
-4180.487	-300.99503	1	2	300.99503	400.0	0	1	2	158.36388	135.4259	1	0.225	-0.277	-3.88	-3.863	1001.0
-4180.487	-300.99503	1	2	300.99503	400.0	0	1	2	158.36388	135.4259	1	0.225	-0.282	-3.857	-3.863	1001.0
-4180.487	-300.99503	1	2	300.99503	400.0	0	1	2	158.36388	135.4259	1	0.224	-0.285	-3.858	-3.886	1001.0
-4180.487	-300.99503	1	2	300.99503	400.0	0	1	2	158.36388	135.4259	1	0.224	-0.289	-3.884	-3.886	1001.0
-4180.487	-300.99503	1	2	300.99503	400.0	0	1	2	158.36388	135.4259	1	0.223	-0.292	-3.862	-3.926	1001.0
-4180.487	-300.99503	1	2	300.99503	400.0	0	1	2	158.36388	135.4259	1	0.223	-0.296	-3.918	-3.945	1001.0
-4180.487	-300.99503	1	2	300.99503	400.0	0	1	2	158.36388	135.4259	1	0.222	-0.3	-4.002	-3.945	1001.0
-4180.487	-300.99503	1	2	300.99503	400.0	0	1	2	158.36388	135.4259	1	0.222	-0.303	-3.996	-3.977	1001.0
-4180.487	-300.99503	1	2	300.99503	400.0	0	1	2	158.36388	135.4259	1	0.221	-0.305	-3.989	-3.977	1001.0
-4180.487	-300.99503	1	2	300.99503	400.0	0	1	2	158.36388	135.4259	1	0.221	-0.307	-4.001	-3.992	1001.0
-4180.487	-300.99503	1	2	300.99503	400.0	0	1	2	158.36388	135.4259	1	0.221	-0.309	-4.039	-4.018	1001.0
-4180.487	-300.99503	1	2	300.99503	400.0	0	1	2	158.36388	135.4259	1	0.22	-0.311	-4.02	-4.018	1001.0
-4180.487	-300.99503	1	2	300.99503	400.0	0	1	2	158.36388	135.4259	1	0.22	-0.313	-4.034	-4.041	1001.0
-4180.487	-300.99503	1	2	300.99503	400.0	0	1	2	158.36388	135.4259	1	0.219	-0.315	-3.981	-4.051	1001.0
-4180.487	-300.99503	1	2	300.99503	400.0	0	1	2	158.36388	135.4259	1	0.219	-0.317	-4.032	-4.051	1001.0
-4180.487	-300.99503	1	2	300.99503	400.0	0	1	2	158.36388	135.4259	1	0.219	-0.319	-4.046	-4.069	1001.0
-4180.487	-300.99503	1	2	300.99503	400.0	0	1	2	158.36388	135.4259	1	0.218	-0.322	-4.184	-4.077	1001.0
-4180.487	-300.99503	1	2	300.99503	400.0	0	1	2	158.36388	135.4259	1	0.218	-0.323	-4.045	-4.077	1001.0
-4180.487	-300.99503	1	2	300.99503	400.0	0	1	2	158.36388	135.4259	1	0.217	-0.323	-4.097	-4.092	1001.0
-4180.487	-300.99503	1	2	300.99503	400.0	0	1	2	158.36388	135.4259	1	0.217	-0.323	-4.083	-4.092	1001.0
-4180.487	-300.99503	1	2	300.99503	400.0	0	1	2	158.36388	135.4259	1	0.216	-0.322	-4.085	-4.098	1001.0
-4180.487	-300.99503	1	2	300.99503	400.0	0	1	2	158.36388	135.4259	1	0.216	-0.324	-4.088	-4.11	1001.0
-4180.487	-300.99503	1	2	300.99503	400.0	0	1	2	158.36388	135.4259	1	0.215	-0.324	-4.101	-4.11	1001.0
-4180.487	-300.99503	1	2	300.99503	400.0	0	1	2	158.36388	135.4259	1	0.215	-0.325	-4.105	-4.115	1001.0
-4180.487	-300.99503	1	2	300.99503	400.0	0	1	2	158.36388	135.4259	1	0.215	-0.327	-4.216	-4.125	1001.0
-4180.487	-300.99503	1	2	300.99503	400.0	1	1	2	158.36388	135.4259	1	0.214	-0.329	-4.133	-4.125	1001.0
-4180.487	-300.99503	1	2	300.99503	400.0	1	1	2	158.36388	135.4259	1	0.214	-0.331	-4.13	-4.129	1001.0
-4180.487	-300.99503	1	2	300.99503	400.0	1	1	2	158.36388	135.4259	1	0.214	-0.333	-4.111	-4.129	1001.0
-4180.487	-300.99503	1	2	300.99503	400.0	1	1	2	158.36388	135.4259	1	0.213	-0.335	-4.135	-4.137	1001.0
-4180.487	-300.99503	1	2	300.99503	400.0	1	1	2	158.36388	135.4259	1	0.213	-0.336	-4.094	-4.14	1001.0
-4180.487	-300.99503	1	2	300.99503	400.0	1	1	2	158.36388	135.4259	1	0.213	-0.338	-4.176	-4.14	1001.0
-4180.487	-300.99503	1	2	300.99503	400.0	1	1	2	158.36388	135.4259	1	0.212	-0.34	-4.119	-4.146	1001.0
-4180.487	-300.99503	1	2	300.99503	400.0	1	1	2	158.36388	135.4259	1	0.212	-0.341	-4.158	-4.149	1001.0
-4180.487	-300.99503	1	2	300.99503	400.0	1	1	2	158.36388	135.4259	1	0.212	-0.341	-4.158	-4.149	1001.0
-4180.487	-300.99503	1	2	300.99503	400.0	1	1	2	158.36388	135.4259	1	0.212	-0.341	-4.153	-4.154	1001.0
-4180.487	-300.99503	1	2	300.99503	400.0	1	1	2	158.36388	135.4259	1	0.212	-0.341	-4.141	-4.154	1001.0
-4180.487	-300.99503	1	2	300.99503	400.0	1	1	2	158.36388	135.4259	1	0.211	-0.341	-4.179	-4.159	1001.0
-4180.487	-300.99503	1	2	300.99503	400.0	1	1	2	158.36388	135.4259	1	0.211	-0.341	-4.132	-4.16	1001.0
-4180.487	-300.99503	1	2	300.99503	400.0	1	1	2	158.36388	135.4259	1	0.211	-0.341	-4.163	-4.16	1001.0
-4180.487	-300.99503	1	2	300.99503	400.0	1	1	2	158.36388	135.4259	1	0.211	-0.341	-4.183	-4.161	1001.0
-4180.487	-300.99503	1	2	300.99503	400.0	1	1	2	158.36388	135.4259	1	0.211	-0.341	-4.142	-4.165	1001.0
-4180.487	-300.99503	1	2	300.99503	400.0	1	1	2	158.36388	135.4259	1	0.211	-0.341	-4.151	-4.165	1001.0
-4180.487	-300.99503	1	2	300.99503	400.0	1	1	2	158.36388	135.4259	1	0.211	-0.341	-4.166	-4.167	1001.0
-4180.487	-300.99503	1	2	300.99503	400.0	1	1	2	158.36388	135.4259	1	0.211	-0.341	-4.124	-4.167	1001.0
-4180.487	-300.99503	1	2	300.99503	400.0	1	1	2	158.36388	135.4259	1	0.211	-0.341	-4.128	-4.169	1001.0
-4180.487	-300.99503	1	2	300.99503	400.0	1	1	2	158.36388	135.4259	1	0.211	-0.341	-4.139	-4.171	1001.0
-4180.487	-300.99503	1	2	300.99503	400.0	1	1	2	158.36388	135.4259	1	0.211	-0.341	-4.137	-4.171	1001.0
-4180.487	-300.99503	1	2	300.99503	400.0	1	1	2	158.36388	135.4259	1	0.211	-0.341	-4.192	-4.172	1001.0
-4180.487	-300.99503	1	2	300.99503	400.0	1	1	2	158.36388	135.4259	1	0.211	-0.341	-4.17	-4.173	1001.0
-4180.487	-300.99503	1	2	300.99503	400.0	1	1	2	158.36388	135.4259	1	0.211	-0.341	-4.137	-4.173	1001.0
-4180.487	-300.99503	1	2	300.99503	400.0	1	1	2	158.36388	135.4259	1	0.211	-0.34	-4.054	-4.174	1001.0
-4180.487	-300.99503	1	2	300.99503	400.0	1	1	2	158.36388	135.4259	1	0.211	-0.341	-4.192	-4.174	1001.0
-4180.487	-300.99503	1	2	300.99503	400.0	1	1	2	158.36388	135.4259	1	0.211	-0.341	-4.225	-4.176	1001.0
-4180.487	-300.99503	1	2	300.99503	400.0	1	1	2	158.36388	135.4259	1	0.211	-0.341	-4.21	-4.176	1001.0
-4180.487	-300.99503	1	2	300.99503	400.0	1	1	2	158.36388	135.4259	1	0.211	-0.341	-4.132	-4.176	1001.0
-4180.487	-300.99503	1	2	300.99503	400.0	1	1	2	158.36388	135.4259	1	0.211	-0.341	-4.167	-4.177	1001.0
-4180.487	-300.99503	1	2	300.99503	400.0	1	1	2	158.36388	135.4259	1	0.211	-0.341	-4.207	-4.179	1001.0
-4180.487	-300.99503	1	2	300.99503	400.0	1	1	2	158.36388	135.4259	1	0.211	-0.341	-4.205	-4.179	1001.0
-4180.487	-300.99503	1	2	300.99503	400.0	1	1	2	158.36388	135.4259	1	0.211	-0.341	-4.172	-4.179	1001.0
-4180.487	-300.99503	1	2	300.99503	400.0	1	1	2	158.36388	135.4259	1	0.211	-0.342	-4.162	-4.179	1001.0
-4180.487	-300.99503	1	2	300.99503	400.0	1	1	2	158.36388	135.4259	1	0.211	-0.342	-4.305	-4.179	1001.0
-4180.487	-300.99503	1	2	300.99503	400.0	1	1	2	158.36388	135.4259	1	0.211	-0.342	-4.122	-4.18	1001.0
-4180.487	-300.99503	1	2	300.99503	400.0	1	1	2	158.36388	135.4259	1	0.211	-0.342	-4.169	-4.18	1001.0
-4180.487	-300.99503	1	2	300.99503	400.0	1	1	2	158.36388	135.4259	1	0.211	-0.342	-4.169	-4.18	1001.0
-4180.487	-300.99503	1	2	300.99503	400.0	1	1	2	158.36388	135.4259	1	0.211	-0.342	-4.129	-4.181	1001.0
-4180.487	-300.99503	1	2	300.99503	400.0	1	1	2	158.36388	135.4259	1	0.211	-0.342	-4.142	-4.181	1001.0
-4180.487	-300.99503	1	2	300.99503	400.0	1	1	2	158.36388	135.4259	1	0.211	-0.343	-4.383	-4.181	1001.0
-4180.487	-300.99503	1	2	300.99503	400.0	1	1	2	158.36388	135.4259	1	0.211	-0.343	-4.139	-4.181	1001.0
-4180.487	-300.99503	1	2	300.99503	400.0	1	1	2	158.36388	135.4259	1	0.211	-0.343	-4.152	-4.181	1001.0
-4180.487	-300.99503	1	2	300.99503	400.0	1	1	2	158.36388	135.4259	1	0.211	-0.343	-4.302	-4.182	1001.0
-4180.487	-300.99503	1	2	300.99503	400.0	1	1	2	158.36388	135.4259	1	0.211	-0.343	-4.202	-4.182	1001.0
-4180.487	-300.99503	1	2	300.99503	400.0	1	1	2	158.36388	135.4259	1	0.211	-0.343	-4.152	-4.182	1001.0
-4180.487	-300.99503	1	2	300.99503	400.0	1	1	2	158.36388	135.4259	1	0.212	-0.343	-4.162	-4.182	1001.0
-4180.487	-300.99503	1	2	300.99503	400.0	1	1	2	158.36388	135.4259	1	0.212	-0.343	-4.192	-4.182	1001.0
-4180.487	-300.99503	1	2	300.99503	400.0	1	1	2	158.36388	135.4259	1	0.212	-0.343	-4.144	-4.183	1001.0
-4180.487	-300.99503	1	2	300.99503	400.0	1	1	2	158.36388	135.4259	1	0.212	-0.342	-4.178	-4.183	1001.0
-4180.487	-300.99503	1	2	300.99503	400.0	1	1	2	158.36388	135.4259	1	0.212	-0.342	-4.188	-4.183	1001.0
-4180.487	-300.99503	1	2	300.99503	400.0	1	1	2	158.36388	135.4259	1	0.212	-0.342	-4.229	-4.183	1001.0
-4180.487	-300.99503	1	2	300.99503	400.0	1	1	2	158.36388	135.4259	1	0.212	-0.342	-4.199	-4.183	1001.0
-4180.487	-300.99503	1	2	300.99503	400.0	1	1	2	158.36388	135.4259	1	0.212	-0.342	-4.178	-4.183	1001.0
-4180.487	-300.99503	1	2	300.99503	400.0	1	1	2	158.36388	135.4259	1	0.212	-0.342	-4.238	-4.183	1001.0
-4180.487	-300.99503	1	2	300.99503	400.0	1	1	2	158.36388	135.4259	1	0.212	-0.342	-4.178	-4.183	1001.0
-4180.487	-300.99503	1	2	300.99503	400.0	1	1	2	158.36388	135.4259	1	0.212	-0.342	-4.175	-4.183	1001.0
-4180.487	-300.99503	1	2	300.99503	400.0	1	1	2	158.36388	135.4259	1	0.212	-0.341	-4.011	-4.183	1001.0
-4180.487	-300.99503	1	2	300.99503	400.0	1	1	2	158.36388	135.4259	1	0.212	-0.341	-4.206	-4.183	1001.0
-4180.487	-300.99503	1	2	300.99503	400.0	1	1	2	158.36388	135.4259	1	0.212	-0.341	-4.183	-4.184	1001.0
-4180.487	-300.99503	1	2	300.99503	400.0	1	1	2	158.36388	135.4259	1	0.212	-0.341	-4.161	-4.184	1001.0
-4180.487	-300.99503	1	2	300.99503	400.0	1	1	2	158.36388	135.4259	1	0.212	-0.341	-4.223	-4.184	1001.0
-4180.487	-300.99503	1	2	300.99503	400.0	1	1	2	158.36388	135.4259	1	0.212	-0.341	-4.15	-4.184	1001.0
-4180.487	-300.99503	1	2	300.99503	400.0	1	1	2	158.36388	135.4259	1	0.212	-0.341	-4.163	-4.184	1001.0
-4180.487	-300.99503	1	2	300.99503	400.0	1	1	2	158.36388	135.4259	1	0.212	-0.341	-4.211	-4.184	1001.0
-4180.487	-300.99503	1	2	300.99503	400.0	1	1	2	158.36388	135.4259	1	0.212	-0.341	-4.243	-4.184	1001.0
-4180.487	-300.99503	1	2	300.99503	400.0	1	1	2	158.36388	135.4259	1	0.212	-0.341	-4.193	-4.184	1001.0
-4180.487	-300.99503	1	2	300.99503	400.0	1	1	2	158.36388	135.4259	1	0.212	-0.341	-4.153	-4.184	1001.0
-4180.487	-300.99503	1	2	300.99503	400.0	1	1	2	158.36388	135.4259	1	0.212	-0.341	-4.112	-4.184	1001.0
-4180.487	-300.99503	1	2	300.99503	400.0	1	1	2	158.36388	135.4259	1	0.212	-0.341	-4.262	-4.184	1001.0
-4180.487	-300.99503	1	2	300.99503	400.0	1	1	2	158.36388	135.4259	1	0.212	-0.341	-4.143	-4.184	1001.0
-4180.487	-300.99503	1	2	300.99503	400.0	1	1	2	158.36388	135.4259	1	0.212	-0.341	-4.218	-4.184	1001.0
-4180.487	-300.99503	1	2	300.99503	400.0	1	1	2	158.36388	135.4259	1	0.212	-0.341	-4.185	-4.184	1001.0
-4180.487	-300.99503	1	2	300.99503	400.0	1	1	2	158.36388	135.4259	1	0.212	-0.341	-4.224	-4.184	1001.0
-4180.487	-300.99503	1	2	300.99503	400.0	1	1	2	158.36388	135.4259	1	0.212	-0.341	-4.196	-4.184	1001.0
-4180.487	-300.99503	1	2	300.99503	400.0	1	1	2	158.36388	135.4259	1	0.212	-0.341	-4.205	-4.184	1001.0
-4180.487	-300.99503	1	2	300.99503	400.0	1	1	2	158.36388	135.4259	1	0.212	-0.341	-4.276	-4.184	1001.0
-4180.487	-300.99503	1	2	300.99503	400.0	1	1	2	158.36388	135.4259	1	0.212	-0.341	-4.131	-4.184	1001.0
-4180.487	-300.99503	1	2	300.99503	400.0	1	1	2	158.36388	135.4259	1	0.212	-0.341	-4.194	-4.184	1001.0
-4180.487	-300.99503	1	2	300.99503	400.0	1	1	2	158.36388	135.4259	1	0.212	-0.341	-4.217	-4.184	1001.0
-4180.487	-300.99503	1	2	300.99503	400.0	1	1	2	158.36388	135.4259	1	0.212	-0.341	-4.167	-4.184	1001.0
-4180.487	-300.99503	1	2	300.99503	400.0	1	1	2	158.36388	135.4259	1	0.212	-0.341	-4.183	-4.184	1001.0
-4180.487	-300.99503	1	2	300.99503	400.0	1	1	2	158.36388	135.4259	1	0.212	-0.341	-4.194	-4.184	1001.0
-4180.487	-300.99503	1	2	300.99503	400.0	1	1	2	158.36388	135.4259	1	0.212	-0.341	-4.186	-4.184	1001.0
-4180.487	-300.99503	1	2	300.99503	400.0	1	1	2	158.36388	135.4259	1	0.212	-0.341	-4.153	-4.184	1001.0
-4180.487	-300.99503	1	2	300.99503	400.0	1	1	2	158.36388	135.4259	1	0.212	-0.341	-4.243	-4.184	1001.0
-4180.487	-300.99503	1	2	300.99503	400.0	1	1	2	158.36388	135.4259	1	0.212	-0.341	-4.19	-4.184	1001.0
-4180.487	-300.99503	1	2	300.99503	400.0	1	1	2	158.36388	135.4259	1	0.212	-0.341	-4.176	-4.184	1001.0
-4180.487	-300.99503	1	2	300.99503	400.0	1	1	2	158.36388	135.4259	1	0.212	-0.341	-4.175	-4.184	1001.0
-4180.487	-300.99503	1	2	300.99503	400.0	1	1	2	158.36388	135.4259	1	0.212	-0.341	-4.112	-4.184	1001.0
-4180.487	-300.99503	1	2	300.99503	400.0	1	1	2	158.36388	135.4259	1	0.212	-0.341	-4.215	-4.184	1001.0
-4180.487	-300.99503	1	2	300.99503	400.0	1	1	2	158.36388	135.4259	1	0.212	-0.341	-4.223	-4.184	1001.0
-4180.487	-300.99503	1	2	300.99503	400.0	1	1	2	158.36388	135.4259	1	0.212	-0.34	-4.098	-4.184	1001.0
-4180.487	-300.99503	1	2	300.99503	400.0	1	1	2	158.36388	135.4259	1	0.212	-0.341	-4.144	-4.184	1001.0
-4180.487	-300.99503	1	2	300.99503	400.0	1	1	2	158.36388	135.4259	1	0.212	-0.341	-4.161	-4.184	1001.0
-4180.487	-300.99503	1	2	300.99503	400.0	1	1	2	158.36388	135.4259	1	0.212	-0.34	-4.052	-4.184	1001.0
-4180.487	-300.99503	1	2	300.99503	400.0	1	1	2	158.36388	135.4259	1	0.212	-0.341	-4.206	-4.184	1001.0
-4180.487	-300.99503	1	2	300.99503	400.0	1	1	2	158.36388	135.4259	1	0.212	-0.341	-4.195	-4.184	1001.0
-4180.487	-300.99503	1	2	300.99503	400.0	1	1	2	158.36388	135.4259	1	0.212	-0.34	-4.007	-4.184	1001.0
-4180.487	-300.99503	1	2	300.99503	400.0	1	1	2	158.36388	135.4259	1	0.212	-0.341	-4.215	-4.184	1001.0
-4180.487	-300.99503	1	2	300.99503	400.0	1	1	2	158.36388	135.4259	1	0.212	-0.341	-4.188	-4.184	1001.0
-4180.487	-300.99503	1	2	300.99503	400.0	1	1	2	158.36388	135.4259	1	0.212	-0.341	-4.183	-4.184	1001.0
-4180.487	-300.99503	1	2	300.99503	400.0	1	1	2	158.36388	135.4259	1	0.212	-0.341	-4.253	-4.184	1001.0
-4180.487	-300.99503	1	2	300.99503	400.0	1	1	2	158.36388	135.4259	1	0.212	-0.341	-4.183	-4.184	1001.0
-4180.487	-300.99503	1	2	300.99503	400.0	1	1	2	158.36388	135.4259	1	0.212	-0.341	-4.236	-4.184	1001.0
-4180.487	-300.99503	1	2	300.99503	400.0	1	1	2	158.36388	135.4259	1	0.212	-0.341	-4.211	-4.184	1001.0
-4180.487	-300.99503	1	2	300.99503	400.0	1	1	2	158.36388	135.4259	1	0.212	-0.341	-4.336	-4.184	1001.0
-4180.487	-300.99503	1	2	300.99503	400.0	1	1	2	158.36388	135.4259	1	0.212	-0.341	-4.205	-4.184	1001.0
-4180.487	-300.99503	1	2	300.99503	400.0	1	1	2	158.36388	135.4259	1	0.212	-0.341	-4.145	-4.184	1001.0
-4180.487	-300.99503	1	2	300.99503	400.0	1	1	2	158.36388	135.4259	1	0.212	-0.341	-4.186	-4.184	1001.0
-4180.487	-300.99503	1	2	300.99503	400.0	1	1	2	158.36388	135.4259	1	0.212	-0.341	-4.174	-4.184	1001.0
-4180.487	-300.99503	1	2	300.99503	400.0	1	1	2	158.36388	135.4259	1	0.212	-0.341	-4.182	-4.184	1001.0
-4180.487	-300.99503	1	2	300.99503	400.0	1	1	2	158.36388	135.4259	1	0.212	-0.341	-4.127	-4.184	1001.0
-4180.487	-300.99503	1	2	300.99503	400.0	1	1	2	158.36388	135.4259	1	0.212	-0.341	-4.259	-4.184	1001.0
-4180.487	-300.99503	1	2	300.99503	400.0	1	1	2	158.36388	135.4259	1	0.212	-0.341	-4.198	-4.184	1001.0
-4180.487	-300.99503	1	2	300.99503	400.0	1	1	2	158.36388	135.4259	1	0.212	-0.341	-4.196	-4.184	1001.0
-4180.487	-300.99503	1	2	300.99503	400.0	1	1	2	158.36388	135.4259	1	0.212	-0.341	-4.198	-4.184	1001.0
-4180.487	-300.99503	1	2	300.99503	400.0	1	1	2	158.36388	135.4259	1	0.212	-0.341	-4.221	-4.184	1001.0
-4180.487	-300.99503	1	2	300.99503	400.0	1	1	2	158.36388	135.4259	1	0.212	-0.341	-4.166	-4.184	1001.0
-4180.487	-300.99503	1	2	300.99503	400.0	1	1	2	158.36388	135.4259	1	0.212	-0.341	-4.173	-4.184	1001.0
-4180.487	-300.99503	1	2	300.99503	400.0	1	1	2	158.36388	135.4259	1	0.212	-0.341	-4.153	-4.184	1001.0
-4180.487	-300.99503	1	2	300.99503	400.0	1	1	2	158.36388	135.4259	1	0.212	-0.341	-4.2	-4.184	1001.0
-4180.487	-300.99503	1	2	300.99503	400.0	1	1	2	158.36388	135.4259	1	0.212	-0.341	-4.206	-4.184	1001.0
-4180.487	-300.99503	1	2	300.99503	400.0	1	1	2	158.36388	135.4259	1	0.212	-0.341	-4.215	-4.184	1001.0
-4180.487	-300.99503	1	2	300.99503	400.0	1	1	2	158.36388	135.4259	1	0.212	-0.341	-4.18	-4.184	1001.0
-4180.487	-300.99503	1	2	300.99503	400.0	1	1	2	158.36388	135.4259	1	0.212	-0.341	-4.22	-4.184	1001.0
-4180.487	-300.99503	1	2	300.99503	400.0	1	1	2	158.36388	135.4259	1	0.212	-0.341	-4.137	-4.184	1001.0
-4180.487	-300.99503	1	2	300.99503	400.0	1	1	2	158.36388	135.4259	1	0.212	-0.341	-4.181	-4.184	1001.0
-4180.487	-300.99503	1	2	300.99503	400.0	1	1	2	158.36388	135.4259	1	0.212	-0.341	-4.173	-4.184	1001.0
-4180.487	-300.99503	1	2	300.99503	400.0	1	1	2	158.36388	135.4259	1	0.212	-0.341	-4.209	-4.184	1001.0
-4180.487	-300.99503	1	2	300.99503	400.0	1	1	2	158.36388	135.4259	1	0.212	-0.34	-4.101	-4.184	1001.0
-4180.487	-300.99503	1	2	300.99503	400.0	1	1	2	158.36388	135.4259	1	0.212	-0.341	-4.215	-4.184	1001.0
-4180.487	-300.99503	1	2	300.99503	400.0	1	1	2	158.36388	135.4259	1	0.212	-0.341	-4.168	-4.184	1001.0
-4180.487	-300.99503	1	2	300.99503	400.0	1	1	2	158.36388	135.4259	1	0.212	-0.34	-4.039	-4.184	1001.0
-4180.487	-300.99503	1	2	300.99503	400.0	1	1	2	158.36388	135.4259	1	0.212	-0.341	-4.24	-4.184	1001.0
-4180.487	-300.99503	1	2	300.99503	400.0	1	1	2	158.36388	135.4259	1	0.212	-0.341	-4.19	-4.184	1001.0
-4180.487	-300.99503	1	2	300.99503	400.0	1	1	2	158.36388	135.4259	1	0.212	-0.341	-4.217	-4.184	1001.0
-4180.487	-300.99503	1	2	300.99503	400.0	1	1	2	158.36388	135.4259	1	0.212	-0.341	-4.263	-4.184	1001.0
-4180.487	-300.99503	1	2	300.99503	400.0	1	1	2	158.36388	135.4259	1	0.212	-0.341	-4.198	-4.184	1001.0
-4180.487	-300.99503	1	2	300.99503	400.0	1	1	2	158.36388	135.4259	1	0.212	-0.341	-4.18	-4.184	1001.0
-4180.487	-300.99503	1	2	300.99503	400.0	1	1	2	158.36388	135.4259	1	0.212	-0.341	-4.241	-4.184	1001.0
-4180.487	-300.99503	1	2	300.99503	400.0	1	1	2	158.36388	135.4259	1	0.212	-0.341	-4.208	-4.184	1001.0
-4180.487	-300.99503	1	2	300.99503	400.0	1	1	2	158.36388	135.4259	1	0.212	-0.341	-4.177	-4.184	1001.0
-4180.487	-300.99503	1	2	300.99503	400.0	1	1	2	158.36388	135.4259	1	0.212	-0.341	-4.133	-4.184	1001.0
-4180.487	-300.99503	1	2	300.99503	400.0	1	1	2	158.36388	135.4259	1	0.212	-0.341	-4.251	-4.184	1001.0
-4180.487	-300.99503	1	2	300.99503	400.0	1	1	2	158.36388	135.4259	1	0.212	-0.341	-4.212	-4.184	1001.0
-4180.487	-300.99503	1	2	300.99503	400.0	1	1	2	158.36388	135.4259	1	0.212	-0.341	-4.198	-4.184	1001.0
-4180.487	-300.99503	1	2	300.99503	400.0	1	1	2	158.36388	135.4259	1	0.212	-0.341	-4.208	-4.184	1001.0
-4180.487	-300.99503	1	2	300.99503	400.0	1	1	2	158.36388	135.4259	1	0.212	-0.341	-4.16	-4.184	1001.0
-4180.487	-300.99503	1	2	300.99503	400.0	1	1	2	158.36388	135.4259	1	0.212	-0.341	-4.168	-4.184	1001.0
-4180.487	-300.99503	1	2	300.99503	400.0	1	1	2	158.36388	135.4259	1	0.212	-0.341	-4.163	-4.184	1001.0
-4180.487	-300.99503	1	2	300.99503	400.0	1	1	2	158.36388	135.4259	1	0.212	-0.341	-4.228	-4.184	1001.0
-4180.487	-300.99503	1	2	300.99503	400.0	1	1	2	158.36388	135.4259	1	0.212	-0.341	-4.176	-4.184	1001.0
-4180.487	-300.99503	1	2	300.99503	400.0	1	1	2	158.36388	135.4259	1	0.212	-0.341	-4.21	-4.184	1001.0
-4180.487	-300.99503	1	2	300.99503	400.0	1	1	2	158.36388	135.4259	1	0.212	-0.342	-4.207	-4.184	1001.0
-4180.487	-300.99503	1	2	300.99503	400.0	1	1	2	158.36388	135.4259	1	0.212	-0.342	-4.158	-4.184	1001.0
-4180.487	-300.99503	1	2	300.99503	400.0	1	1	2	158.36388	135.4259	1	0.212	-0.342	-4.17	-4.184	1001.0
-4180.487	-300.99503	1	2	300.99503	400.0	1	1	2	158.36388	135.4259	1	0.212	-0.342	-4.289	-4.184	1001.0
-4180.487	-300.99503	1	2	300.99503	400.0	1	1	2	158.36388	135.4259	1	0.212	-0.342	-4.184	-4.184	1001.0
-4180.487	-300.99503	1	2	300.99503	400.0	1	1	2	158.36388	135.4259	1	0.212	-0.342	-4.263	-4.184	1001.0
-4180.487	-300.99503	1	2	300.99503	400.0	1	1	2	158.36388	135.4259	1	0.212	-0.342	-4.136	-4.184	1001.0
-4180.487	-300.99503	1	2	300.99503	400.0	1	1	2	158.36388	135.4259	1	0.212	-0.342	-4.231	-4.184	1001.0
-4180.487	-300.99503	1	2	300.99503	400.0	1	1	2	158.36388	135.4259	1	0.212	-0.342	-4.16	-4.184	1001.0
-4180.487	-300.99503	1	2	300.99503	400.0	1	1	2	158.36388	135.4259	1	0.212	-0.342	-4.198	-4.184	1001.0
-4180.487	-300.99503	1	2	300.99503	400.0	1	1	2	158.36388	135.4259	1	0.212	-0.341	-4.098	-4.184	1001.0
-4180.487	-300.99503	1	2	300.99503	400.0	1	1	2	158.36388	135.4259	1	0.212	-0.341	-4.166	-4.184	1001.0
-4180.487	-300.99503	1	2	300.99503	400.0	1	1	2	158.36388	135.4259	1	0.212	-0.341	-4.183	-4.184	1001.0
-4180.487	-300.99503	1	2	300.99503	400.0	1	1	2	158.36388	135.4259	1	0.212	-0.34	-3.991	-4.184	1001.0
-4180.487	-300.99503	1	2	300.99503	400.0	1	1	2	158.36388	135.4259	1	0.212	-0.341	-4.15	-4.184	1001.0
-4180.487	-300.99503	1	2	300.99503	400.0	1	1	2	158.36388	135.4259	1	0.212	-0.341	-4.199	-4.184	1001.0
-4180.487	-300.99503	1	2	300.99503	400.0	1	1	2	158.36388	135.4259	1	0.212	-0.341	-4.235	-4.184	1001.0
-4180.487	-300.99503	1	2	300.99503	400.0	1	1	2	158.36388	135.4259	1	0.212	-0.341	-4.187	-4.184	1001.0
-4180.487	-300.99503	1	2	300.99503	400.0	1	1	2	158.36388	135.4259	1	0.212	-0.341	-4.185	-4.184	1001.0
-4180.487	-300.99503	1	2	300.99503	400.0	1	1	2	158.36388	135.4259	1	0.212	-0.341	-4.2	-4.184	1001.0
-4180.487	-300.99503	1	2	300.99503	400.0	1	1	2	158.36388	135.4259	1	0.212	-0.341	-4.192	-4.184	1001.0
-4180.487	-300.99503	1	2	300.99503	400.0	1	1	2	158.36388	135.4259	1	0.212	-0.341	-4.253	-4.184	1001.0
-4180.487	-300.99503	1	2	300.99503	400.0	1	1	2	158.36388	135.4259	1	0.212	-0.341	-4.179	-4.184	1001.0
-4180.487	-300.99503	1	2	300.99503	400.0	1	1	2	158.36388	135.4259	1	0.212	-0.341	-4.156	-4.184	1001.0
-4180.487	-300.99503	1	2	300.99503	400.0	1	1	2	158.36388	135.4259	1	0.212	-0.341	-4.175	-4.184	1001.0
-4180.487	-300.99503	1	2	300.99503	400.0	1	1	2	158.36388	135.4259	1	0.212	-0.341	-4.201	-4.184	1001.0
-4180.487	-300.99503	1	2	300.99503	400.0	1	1	2	158.36388	135.4259	1	0.212	-0.341	-4.163	-4.184	1001.0
-4180.487	-300.99503	1	2	300.99503	400.0	1	1	2	158.36388	135.4259	1	0.212	-0.341	-4.14	-4.184	1001.0
-4180.487	-300.99503	1	2	300.99503	400.0	1	1	2	158.36388	135.4259	1	0.212	-0.341	-4.14	-4.184	1001.0
-4180.487	-300.99503	1	2	300.99503	400.0	1	1	2	158.36388	135.4259	1	0.212	-0.341	-4.236	-4.184	1001.0
-4180.487	-300.99503	1	2	300.99503	400.0	1	1	2	158.36388	135.4259	1	0.212	-0.341	-4.208	-4.184	1001.0
-4180.487	-300.99503	1	2	300.99503	400.0	1	1	2	158.36388	135.4259	1	0.212	-0.341	-4.134	-4.184	1001.0
-4180.487	-300.99503	1	2	300.99503	400.0	1	1	2	158.36388	135.4259	1	0.212	-0.341	-4.168	-4.184	1001.0
-4180.487	-300.99503	1	2	300.99503	400.0	1	1	2	158.36388	135.4259	1	0.212	-0.341	-4.235	-4.184	1001.0
-4180.487	-300.99503	1	2	300.99503	400.0	1	1	2	158.36388	135.4259	1	0.212	-0.341	-4.18	-4.184	1001.0
-4180.487	-300.99503	1	2	300.99503	400.0	1	1	2	158.36388	135.4259	1	0.212	-0.341	-4.145	-4.184	1001.0
-4180.487	-300.99503	1	2	300.99503	400.0	1	1	2	158.36388	135.4259	1	0.212	-0.341	-4.165	-4.184	1001.0
-4180.487	-300.99503	1	2	300.99503	400.0	1	1	2	158.36388	135.4259	1	0.212	-0.341	-4.188	-4.184	1001.0
-4180.487	-300.99503	1	2	300.99503	400.0	1	1	2	158.36388	135.4259	1	0.212	-0.341	-4.158	-4.184	1001.0
-4180.487	-300.99503	1	2	300.99503	400.0	1	1	2	158.36388	135.4259	1	0.212	-0.342	-4.209	-4.184	1001.0
-4180.487	-300.99503	1	2	300.99503	400.0	1	1	2	158.36388	135.4259	1	0.212	-0.342	-4.217	-4.184	1001.0
0.0	0.0	1	2	300.99503	400.0	1	1	2	158.36388	135.4259	0	0.212	-0.342	-4.166	-4.184	1001.0
0.0	0.0	1	2	300.99503	400.0	1	1	2	158.36388	135.4259	0	0.212	-0.342	-4.15	-4.184	1001.0
0.0	0.0	1	2	300.99503	400.0	1	1	2	158.36388	135.4259	0	0.212	-0.342	-4.311	-4.184	1001.0
0.0	0.0	1	2	300.99503	400.0	1	1	2	158.36388	135.4259	0	0.212	-0.341	-4.215	-4.184	1001.0
0.0	0.0	1	2	300.99503	400.0	1	1	2	158.36388	135.4259	0	0.212	-0.341	-4.173	-4.184	1001.0
0.0	0.0	1	2	300.99503	400.0	1	1	2	158.36388	135.4259	0	0.212	-0.336	-3.6	-3.613	1001.0
0.0	0.0	1	2	300.99503	400.0	1	1	2	158.36388	135.4259	0	0.212	-0.331	-3.38	-3.358	1001.0
0.0	0.0	1	2	300.99503	400.0	1	1	2	158.36388	135.4259	0	0.212	-0.326	-3.55	-3.358	1001.0
0.0	0.0	1	2	300.99503	400.0	1	1	2	158.36388	135.4259	0	0.212	-0.316	-2.825	-2.9	1001.0
0.0	0.0	1	2	300.99503	400.0	1	1	2	158.36388	135.4259	0	0.212	-0.308	-2.884	-2.9	1001.0
0.0	0.0	1	2	300.99503	400.0	1	1	2	158.36388	135.4259	0	0.212	-0.3	-2.711	-2.695	1001.0
0.0	0.0	1	2	300.99503	400.0	1	1	2	158.36388	135.4259	0	0.212	-0.29	-2.228	-2.327	1001.0
0.0	0.0	1	2	300.99503	400.0	1	1	2	158.36388	135.4259	0	0.213	-0.28	-2.31	-2.327	1001.0
0.0	0.0	1	2	300.99503	400.0	1	1	2	158.36388	135.4259	0	0.213	-0.271	-2.184	-2.162	1001.0
0.0	0.0	1	2	300.99503	400.0	1	1	2	158.36388	135.4259	0	0.213	-0.259	-1.86	-1.867	1001.0
0.0	0.0	1	2	300.99503	400.0	1	1	2	158.36388	135.4259	0	0.213	-0.249	-1.851	-1.867	1001.0
0.0	0.0	1	2	300.99503	400.0	1	1	2	158.36388	135.4259	0	0.214	-0.237	-1.614	-1.612	1001.0
0.0	0.0	1	2	300.99503	400.0	1	1	2	158.36388	135.4259	0	0.214	-0.227	-1.562	-1.612	1001.0
0.0	0.0	1	2	300.99503	400.0	1	1	2	158.36388	135.4259	0	0.214	-0.217	-1.518	-1.498	1001.0
0.0	0.0	1	2	300.99503	400.0	1	1	2	158.36388	135.4259	0	0.215	-0.206	-1.323	-1.294	1001.0
0.0	0.0	1	2	300.99503	400.0	1	1	2	158.36388	135.4259	0	0.215	-0.196	-1.307	-1.294	1001.0
0.0	0.0	1	2	300.99503	400.0	1	1	2	158.36388	135.4259	0	0.215	-0.187	-1.263	-1.202	1001.0
0.0	0.0	1	2	300.99503	400.0	1	1	2	158.36388	135.4259	0	0.215	-0.177	-1.065	-1.038	1001.0
0.0	0.0	1	2	300.99503	400.0	1	1	2	158.36388	135.4259	0	0.216	-0.169	-1.014	-1.038	1001.0
0.0	0.0	1	2	300.99503	400.0	1	1	2	158.36388	135.4259	0	0.216	-0.16	-1.006	-0.964	1001.0
0.0	0.0	1	2	300.99503	400.0	1	1	2	158.36388	135.4259	0	0.217	-0.154	-0.995	-0.833	1001.0
0.0	0.0	1	2	300.99503	400.0	1	1	2	158.36388	135.4259	0	0.217	-0.146	-0.884	-0.833	1001.0
0.0	0.0	1	2	300.99503	400.0	1	1	2	158.36388	135.4259	0	0.218	-0.137	-0.797	-0.774	1001.0
0.0	0.0	1	2	300.99503	400.0	1	1	2	158.36388	135.4259	0	0.218	-0.131	-0.836	-0.774	1001.0
0.0	0.0	1	2	300.99503	400.0	1	1	2	158.36388	135.4259	0	0.219	-0.123	-0.699	-0.668	1001.0
0.0	0.0	1	2	300.99503	400.0	1	1	2	158.36388	135.4259	0	0.22	-0.116	-0.585	-0.577	1001.0
0.0	0.0	1	2	300.99503	400.0	1	1	2	158.36388	135.4259	0	0.22	-0.11	-0.592	-0.577	1001.0
0.0	0.0	1	2	300.99503	400.0	1	1	2	158.36388	135.4259	0	0.221	-0.104	-0.538	-0.536	1001.0
0.0	0.0	1	2	300.99503	400.0	1	1	2	158.36388	135.4259	0	0.221	-0.098	-0.506	-0.536	1001.0
0.0	0.0	1	2	300.99503	400.0	1	1	2	158.36388	135.4259	0	0.222	-0.093	-0.448	-0.462	1001.0
0.0	0.0	1	2	300.99503	400.0	1	1	2	158.36388	135.4259	0	0.223	-0.087	-0.434	-0.43	1001.0
0.0	0.0	1	2	300.99503	400.0	1	1	2	158.36388	135.4259	0	0.223	-0.081	-0.426	-0.43	1001.0
0.0	0.0	1	2	300.99503	400.0	1	1	2	158.36388	135.4259	0	0.224	-0.076	-0.347	-0.371	1001.0
0.0	0.0	1	2	300.99503	400.0	1	1	2	158.36388	135.4259	0	0.225	-0.072	-0.355	-0.345	1001.0
0.0	0.0	1	2	300.99503	400.0	1	1	2	158.36388	135.4259	0	0.226	-0.068	-0.402	-0.345	1001.0
0.0	0.0	1	2	300.99503	400.0	1	1	2	158.36388	135.4259	0	0.227	-0.064	-0.305	-0.297	1001.0
0.0	0.0	1	2	300.99503	400.0	1	1	2	158.36388	135.4259	0	0.227	-0.06	-0.262	-0.297	1001.0
0.0	0.0	1	2	300.99503	400.0	1	1	2	158.36388	135.4259	0	0.228	-0.058	-0.286	-0.276	1001.0
0.0	0.0	1	2	300.99503	400.0	1	1	2	158.36388	135.4259	0	0.229	-0.055	-0.24	-0.238	1001.0
0.0	0.0	1	2	300.99503	400.0	1	1	2	158.36388	135.4259	0	0.23	-0.052	-0.244	-0.238	1001.0
0.0	0.0	1	2	300.99503	400.0	1	1	2	158.36388	135.4259	0	0.23	-0.048	-0.205	-0.206	1001.0
0.0	0.0	1	2	300.99503	400.0	1	1	2	158.36388	135.4259	0	0.231	-0.044	-0.181	-0.191	1001.0
0.0	0.0	1	2	300.99503	400.0	1	1	2	158.36388	135.4259	0	0.232	-0.04	-0.176	-0.191	1001.0
0.0	0.0	1	2	300.99503	400.0	1	1	2	158.36388	135.4259	0	0.232	-0.038	-0.183	-0.165	1001.0
0.0	0.0	1	2	300.99503	400.0	1	1	2	158.36388	135.4259	0	0.233	-0.036	-0.162	-0.153	1001.0
0.0	0.0	1	2	300.99503	400.0	1	1	2	158.36388	135.4259	0	0.233	-0.034	-0.13	-0.153	1001.0
0.0	0.0	1	2	300.99503	400.0	1	1	2	158.36388	135.4259	0	0.233	-0.032	-0.168	-0.132	1001.0
0.0	0.0	1	2	300.99503	400.0	1	1	2	158.36388	135.4259	0	0.234	-0.03	-0.165	-0.132	1001.0
0.0	0.0	1	2	300.99503	400.0	1	1	2	158.36388	135.4259	0	0.234	-0.028	-0.091	-0.122	1001.0
0.0	0.0	1	2	300.99503	400.0	1	1	2	158.36388	135.4259	0	0.234	-0.026	-0.079	-0.106	1001.0
0.0	0.0	1	2	300.99503	400.0	1	1	2	158.36388	135.4259	0	0.235	-0.024	-0.118	-0.106	1001.0
0.0	0.0	1	2	300.99503	400.0	1	1	2	158.36388	135.4259	0	0.235	-0.022	-0.082	-0.091	1001.0
0.0	0.0	1	2	300.99503	400.0	1	1	2	158.36388	135.4259	0	0.235	-0.02	-0.085	-0.084	1001.0
0.0	0.0	1	2	300.99503	400.0	1	1	2	158.36388	135.4259	0	0.235	-0.019	0.098	-0.084	1001.0
0.0	0.0	1	2	300.99503	400.0	1	1	2	158.36388	135.4259	0	0.235	-0.019	-0.123	-0.073	1001.0
0.0	0.0	1	2	300.99503	400.0	1	1	2	158.36388	135.4259	0	0.235	-0.019	-0.07	-0.073	1001.0
0.0	0.0	1	2	300.99503	400.0	1	1	2	158.36388	135.4259	0	0.235	-0.019	-0.083	-0.067	1001.0
0.0	0.0	1	2	300.99503	400.0	1	1	2	158.36388	135.4259	0	0.235	-0.019	-0.068	-0.058	1001.0
0.0	0.0	1	2	300.99503	400.0	1	1	2	158.36388	135.4259	0	0.235	-0.019	-0.041	-0.058	1001.0
0.0	0.0	1	2	300.99503	400.0	1	1	2	158.36388	135.4259	0	0.235	-0.019	-0.138	-0.054	1001.0
0.0	0.0	1	2	300.99503	400.0	1	1	2	158.36388	135.4259	0	0.235	-0.019	-0.036	-0.046	1001.0
0.0	0.0	1	2	300.99503	400.0	1	1	2	158.36388	135.4259	0	0.235	-0.018	-0.032	-0.046	1001.0
0.0	0.0	1	2	300.99503	400.0	1	1	2	158.36388	135.4259	0	0.235	-0.018	-0.014	-0.04	1001.0
0.0	0.0	1	2	300.99503	400.0	1	1	2	158.36388	135.4259	0	0.235	-0.018	-0.059	-0.04	1001.0
0.0	0.0	1	2	300.99503	400.0	1	1	2	158.36388	135.4259	0	0.235	-0.018	-0.044	-0.037	1001.0
0.0	0.0	1	2	300.99503	400.0	1	1	2	158.36388	135.4259	0	0.235	-0.017	-0.024	-0.032	1001.0
0.0	0.0	1	2	300.99503	400.0	1	1	2	158.36388	135.4259	0	0.235	-0.017	-0.046	-0.032	1001.0
0.0	0.0	1	2	300.99503	400.0	1	1	2	158.36388	135.4259	0	0.235	-0.017	-0.024	-0.029	1001.0
0.0	0.0	1	2	300.99503	400.0	1	1	2	158.36388	135.4259	0	0.235	-0.017	-0.081	-0.025	1001.0
0.0	0.0	1	2	300.99503	400.0	1	1	2	158.36388	135.4259	0	0.235	-0.017	-0.018	-0.025	1001.0
0.0	0.0	1	2	300.99503	400.0	1	1	2	158.36388	135.4259	0	0.235	-0.017	-0.023	-0.023	1001.0
0.0	0.0	1	2	300.99503	400.0	1	1	2	158.36388	135.4259	0	0.235	-0.017	-0.043	-0.023	1001.0
0.0	0.0	1	2	300.99503	400.0	1	1	2	158.36388	135.4259	0	0.235	-0.016	-0.031	-0.02	1001.0
0.0	0.0	1	2	300.99503	400.0	1	1	2	158.36388	135.4259	0	0.235	-0.016	-0.064	-0.018	1001.0
0.0	0.0	1	2	300.99503	400.0	1	1	2	158.36388	135.4259	0	0.235	-0.015	-0.028	-0.018	1001.0
0.0	0.0	1	2	300.99503	400.0	1	1	2	158.36388	135.4259	0	0.235	-0.015	-0.033	-0.016	1001.0
0.0	0.0	1	2	300.99503	400.0	1	1	2	158.36388	135.4259	0	0.235	-0.015	-0.018	-0.013	1001.0
0.0	0.0	1	2	300.99503	400.0	1	1	2	158.36388	135.4259	0	0.235	-0.014	-0.008	-0.013	1001.0
0.0	0.0	1	2	300.99503	400.0	1	1	2	158.36388	135.4259	0	0.235	-0.013	-0.008	-0.012	1001.0
0.0	0.0	1	2	300.99503	400.0	1	1	2	158.36388	135.4259	0	0.235	-0.012	-0.038	-0.012	1001.0
0.0	0.0	1	2	300.99503	400.0	1	1	2	158.36388	135.4259	0	0.235	-0.011	-0.031	-0.01	1001.0
0.0	0.0	1	2	300.99503	400.0	1	1	2	158.36388	135.4259	0	0.235	-0.009	0.001	-0.01	1001.0
0.0	0.0	1	2	300.99503	400.0	1	1	2	158.36388	135.4259	0	0.235	-0.008	-0.036	-0.01	1001.0
0.0	0.0	1	2	300.99503	400.0	1	1	2	158.36388	135.4259	0	0.235	-0.007	0.011	-0.008	1001.0
0.0	0.0	1	2	300.99503	400.0	1	1	2	158.36388	135.4259	0	0.235	-0.006	-0.013	-0.007	1001.0
0.0	0.0	1	2	300.99503	400.0	1	1	2	158.36388	135.4259	0	0.235	-0.005	0.009	-0.007	1001.0
0.0	0.0	1	2	300.99503	400.0	1	1	2	158.36388	135.4259	0	0.235	-0.004	-0.008	-0.006	1001.0
0.0	0.0	1	2	300.99503	400.0	1	1	2	158.36388	135.4259	0	0.235	-0.003	-0.084	-0.006	1001.0
0.0	0.0	1	2	300.99503	400.0	1	1	2	158.36388	135.4259	0	0.235	-0.001	0.008	-0.005	1001.0
0.0	0.0	1	2	300.99503	400.0	1	1	2	158.36388	135.4259	0	0.236	-0.001	-0.024	-0.005	1001.0
0.0	0.0	1	2	300.99503	400.0	1	1	2	158.36388	135.4259	0	0.236	0.0	0.008	-0.005	1001.0
0.0	0.0	1	2	300.99503	400.0	1	1	2	158.36388	135.4259	0	0.236	0.0	-0.002	-0.004	1001.0
0.0	0.0	1	2	300.99503	400.0	1	1	2	158.36388	135.4259	0	0.236	0.0	-0.004	-0.003	1001.0
0.0	0.0	1	2	300.99503	400.0	1	1	2	158.36388	135.4259	0	0.236	-0.001	-0.056	-0.003	1001.0
0.0	0.0	1	2	300.99503	400.0	1	1	2	158.36388	135.4259	0	0.236	0.0	0.015	-0.003	1001.0
0.0	0.0	1	2	300.99503	400.0	1	1	2	158.36388	135.4259	0	0.236	0.0	-0.011	-0.003	1001.0
0.0	0.0	1	2	300.99503	400.0	1	1	2	158.36388	135.4259	0	0.236	0.0	0.038	-0.002	1001.0
0.0	0.0	1	2	300.99503	400.0	1	1	2	158.36388	135.4259	0	0.236	-0.001	-0.039	-0.002	1001.0
0.0	0.0	1	2	300.99503	400.0	1	1	2	158.36388	135.4259	0	0.236	0.0	0.086	-0.002	1001.0
0.0	0.0	1	2	300.99503	400.0	1	1	2	158.36388	135.4259	0	0.236	-0.001	-0.021	-0.002	1001.0
0.0	0.0	1	2	300.99503	400.0	1	1	2	158.36388	135.4259	0	0.236	0.0	-0.002	-0.001	1001.0
0.0	0.0	1	2	300.99503	400.0	1	1	2	158.36388	135.4259	0	0.236	0.0	0.0	-0.001	1001.0
0.0	0.0	1	2	300.99503	400.0	1	1	2	158.36388	135.4259	0	0.236	0.0	0.05	-0.001	1001.0
0.0	0.0	1	2	300.99503	400.0	1	1	2	158.36388	135.4259	0	0.236	0.0	-0.009	-0.001	1001.0
0.0	0.0	1	2	300.99503	400.0	1	1	2	158.36388	135.4259	0	0.236	-0.001	-0.041	-0.001	1001.0
0.0	0.0	1	2	300.99503	400.0	1	1	2	158.36388	135.4259	0	0.236	-0.001	-0.103	-0.001	1001.0
0.0	0.0	1	2	300.99503	400.0	1	1	2	158.36388	135.4259	0	0.236	-0.001	-0.049	-0.001	1001.0
0.0	0.0	1	2	300.99503	400.0	1	1	2	158.36388	135.4259	0	0.237	0.0	0.152	0.0	1001.0
0.0	0.0	1	2	300.99503	400.0	1	1	2	158.36388	135.4259	0	0.237	0.0	-0.003	0.0	1001.0
0.0	0.0	1	2	300.99503	400.0	1	1	2	158.36388	135.4259	0	0.237	0.0	0.018	0.0	1001.0
0.0	0.0	1	2	300.99503	400.0	1	1	2	158.36388	135.4259	0	0.237	0.0	0.0	0.0	1001.0
0.0	0.0	1	2	300.99503	400.0	1	1	2	158.36388	135.4259	0	0.237	0.0	0.034	0.0	1001.0
0.0	0.0	1	2	300.99503	400.0	1	1	2	158.36388	135.4259	0	0.237	0.0	0.017	0.0	1001.0
0.0	0.0	1	2	300.99503	400.0	1	1	2	158.36388	135.4259	0	0.237	0.0	-0.006	0.0	1001.0
0.0	0.0	1	2	300.99503	400.0	1	1	2	158.36388	135.4259	0	0.237	-0.001	-0.023	0.0	1001.0
0.0	0.0	1	2	300.99503	400.0	1	1	2	158.36388	135.4259	0	0.237	0.0	0.01	0.0	1001.0
0.0	0.0	1	2	300.99503	400.0	1	1	2	158.36388	135.4259	0	0.237	-0.001	-0.041	0.0	1001.0
0.0	0.0	1	2	300.99503	400.0	1	1	2	158.36388	135.4259	0	0.237	0.0	-0.011	0.0	1001.0
0.0	0.0	1	2	300.99503	400.0	1	1	2	158.36388	135.4259	0	0.237	-0.001	-0.046	0.0	1001.0
0.0	0.0	1	2	300.99503	400.0	1	1	2	158.36388	135.4259	0	0.237	0.0	0.011	0.0	1001.0
0.0	0.0	1	2	300.99503	400.0	1	1	2	158.36388	135.4259	0	0.237	0.0	-0.002	0.0	1001.0
0.0	0.0	1	2	300.99503	400.0	1	1	2	158.36388	135.4259	0	0.237	0.0	-0.011	0.0	1001.0
0.0	0.0	1	2	300.99503	400.0	1	1	2	158.36388	135.4259	0	0.237	0.0	0.077	0.0	1001.0
0.0	0.0	1	2	300.99503	400.0	1	1	2	158.36388	135.4259	0	0.237	0.0	0.003	0.0	1001.0
0.0	0.0	1	2	300.99503	400.0	1	1	2	158.36388	135.4259	0	0.237	0.0	0.05	0.0	1001.0
0.0	0.0	1	2	300.99503	400.0	1	1	2	158.36388	135.4259	0	0.237	0.0	0.0	0.0	1001.0
0.0	0.0	1	2	300.99503	400.0	1	1	2	158.36388	135.4259	0	0.237	0.0	0.007	0.0	1001.0
0.0	0.0	1	2	300.99503	400.0	1	1	2	158.36388	135.4259	0	0.237	0.0	-0.003	0.0	1001.0
0.0	0.0	1	2	300.99503	400.0	1	1	2	158.36388	135.4259	0	0.237	-0.001	-0.024	0.0	1001.0
0.0	0.0	1	2	300.99503	400.0	1	1	2	158.36388	135.4259	0	0.237	0.0	-0.003	0.0	1001.0
0.0	0.0	1	2	300.99503	400.0	1	1	2	158.36388	135.4259	0	0.237	0.0	0.003	0.0	1001.0
0.0	0.0	1	2	300.99503	400.0	1	1	2	158.36388	135.4259	0	0.237	-0.001	-0.115	0.0	1001.0
0.0	0.0	1	2	300.99503	400.0	1	1	2	158.36388	135.4259	0	0.237	0.0	0.016	0.0	1001.0
0.0	0.0	1	2	300.99503	400.0	1	1	2	158.36388	135.4259	0	0.237	0.0	0.02	0.0	1001.0
0.0	0.0	1	2	300.99503	400.0	1	1	2	158.36388	135.4259	0	0.237	-0.001	-0.033	0.0	1001.0
0.0	0.0	1	2	300.99503	400.0	1	1	2	158.36388	135.4259	0	0.237	-0.001	-0.022	0.0	1001.0
0.0	0.0	1	2	300.99503	400.0	1	1	2	158.36388	135.4259	0	0.237	-0.001	-0.035	0.0	1001.0
0.0	0.0	1	2	300.99503	400.0	1	1	2	158.36388	135.4259	0	0.237	0.0	0.019	0.0	1001.0
0.0	0.0	1	2	300.99503	400.0	1	1	2	158.36388	135.4259	0	0.237	0.0	0.011	0.0	1001.0
0.0	0.0	1	2	300.99503	400.0	1	1	2	158.36388	135.4259	0	0.237	-0.001	-0.014	0.0	1001.0
0.0	0.0	1	2	300.99503	400.0	1	1	2	158.36388	135.4259	0	0.237	0.0	0.031	0.0	1001.0
0.0	0.0	1	2	300.99503	400.0	1	1	2	158.36388	135.4259	0	0.237	0.0	0.034	0.0	1001.0
0.0	0.0	1	2	300.99503	400.0	1	1	2	158.36388	135.4259	0	0.237	0.0	-0.011	0.0	1001.0
0.0	0.0	1	2	300.99503	400.0	1	1	2	158.36388	135.4259	0	0.237	-0.001	-0.057	0.0	1001.0
0.0	0.0	1	2	300.99503	400.0	1	1	2	158.36388	135.4259	0	0.237	0.0	0.008	0.0	1001.0
0.0	0.0	1	2	300.99503	400.0	1	1	2	158.36388	135.4259	0	0.237	0.0	0.051	0.0	1001.0
0.0	0.0	1	2	300.99503	400.0	1	1	2	158.36388	135.4259	0	0.237	0.0	0.001	0.0	1001.0
0.0	0.0	1	2	300.99503	400.0	1	1	2	158.36388	135.4259	0	0.237	0.0	0.042	0.0	1001.0
0.0	0.0	1	2	300.99503	400.0	1	1	2	158.36388	135.4259	0	0.237	-0.001	-0.014	0.0	1001.0
0.0	0.0	1	2	300.99503	400.0	1	1	2	158.36388	135.4259	0	0.237	-0.001	-0.015	0.0	1001.0
0.0	0.0	1	2	300.99503	400.0	1	1	2	158.36388	135.4259	0	0.237	0.0	0.165	0.0	1001.0
0.0	0.0	1	2	300.99503	400.0	1	1	2	158.36388	135.4259	0	0.237	0.0	0.02	0.0	1001.0
0.0	0.0	1	2	300.99503	400.0	1	1	2	158.36388	135.4259	0	0.237	0.0	0.024	0.0	1001.0
0.0	0.0	1	2	300.99503	400.0	1	1	2	158.36388	135.4259	0	0.237	-0.001	-0.104	0.0	1001.0
0.0	0.0	1	2	300.99503	400.0	1	1	2	158.36388	135.4259	0	0.237	0.0	-0.01	0.0	1001.0
0.0	0.0	1	2	300.99503	400.0	1	1	2	158.36388	135.4259	0	0.237	-0.001	-0.017	0.0	1001.0
0.0	0.0	1	2	300.99503	400.0	1	1	2	158.36388	135.4259	0	0.237	0.0	-0.007	0.0	1001.0
0.0	0.0	1	2	300.99503	400.0	1	1	2	158.36388	135.4259	0	0.237	-0.001	-0.018	0.0	1001.0
0.0	0.0	1	2	300.99503	400.0	1	1	2	158.36388	135.4259	0	0.237	0.0	0.0	0.0	1001.0
0.0	0.0	1	2	300.99503	400.0	1	1	2	158.36388	135.4259	0	0.237	0.0	0.004	0.0	1001.0
0.0	0.0	1	2	300.99503	400.0	1	1	2	158.36388	135.4259	0	0.237	0.0	0.049	0.0	1001.0
0.0	0.0	1	2	300.99503	400.0	1	1	2	158.36388	135.4259	0	0.237	0.0	0.011	0.0	1001.0
0.0	0.0	1	2	300.99503	400.0	1	1	2	158.36388	135.4259	0	0.237	0.0	0.039	0.0	1001.0
0.0	0.0	1	2	300.99503	400.0	1	1	2	158.36388	135.4259	0	0.237	0.0	0.004	0.0	1001.0
0.0	0.0	1	2	300.99503	400.0	1	1	2	158.36388	135.4259	0	0.237	0.0	0.0	0.0	1001.0
0.0	0.0	1	2	300.99503	400.0	1	1	2	158.36388	135.4259	0	0.237	0.0	0.012	0.0	1001.0
0.0	0.0	1	2	300.99503	400.0	1	1	2	158.36388	135.4259	0	0.237	0.0	0.016	0.0	1001.0
0.0	0.0	1	2	300.99503	400.0	1	1	2	158.36388	135.4259	0	0.237	-0.001	-0.03	0.0	1001.0
0.0	0.0	1	2	300.99503	400.0	1	1	2	158.36388	135.4259	0	0.237	0.0	0.007	0.0	1001.0
0.0	0.0	1	2	300.99503	400.0	1	1	2	158.36388	135.4259	0	0.237	0.0	-0.003	0.0	1001.0
0.0	0.0	1	2	300.99503	400.0	1	1	2	158.36388	135.4259	0	0.237	-0.001	-0.022	0.0	1001.0
0.0	0.0	1	2	300.99503	400.0	1	1	2	158.36388	135.4259	0	0.237	0.0	0.004	0.0	1001.0
0.0	0.0	1	2	300.99503	400.0	1	1	2	158.36388	135.4259	0	0.237	0.0	0.039	0.0	1001.0
0.0	0.0	1	2	300.99503	400.0	1	1	2	158.36388	135.4259	0	0.237	-0.001	-0.026	0.0	1001.0
0.0	0.0	1	2	300.99503	400.0	1	1	2	158.36388	135.4259	0	0.237	-0.001	-0.037	0.0	1001.0
0.0	0.0	1	2	300.99503	400.0	1	1	2	158.36388	135.4259	0	0.237	0.0	-0.01	0.0	1001.0
0.0	0.0	1	2	300.99503	400.0	1	1	2	158.36388	135.4259	0	0.237	-0.001	-0.03	0.0	1001.0
0.0	0.0	1	2	300.99503	400.0	1	1	2	158.36388	135.4259	0	0.237	0.0	0.003	0.0	1001.0
0.0	0.0	1	2	300.99503	400.0	1	1	2	158.36388	135.4259	0	0.237	0.0	-0.011	0.0	1001.0
0.0	0.0	1	2	300.99503	400.0	1	1	2	158.36388	135.4259	0	0.237	-0.001	-0.03	0.0	1001.0
0.0	0.0	1	2	300.99503	400.0	1	1	2	158.36388	135.4259	0	0.237	0.0	0.0	0.0	1001.0
0.0	0.0	1	2	300.99503	400.0	1	1	2	158.36388	135.4259	0	0.237	0.0	-0.011	0.0	1001.0
0.0	0.0	1	2	300.99503	400.0	1	1	2	158.36388	135.4259	0	0.237	0.0	0.012	0.0	1001.0
0.0	0.0	1	2	300.99503	400.0	1	1	2	158.36388	135.4259	0	0.237	0.0	0.023	0.0	1001.0
0.0	0.0	1	2	300.99503	400.0	1	1	2	158.36388	135.4259	0	0.237	-0.001	-0.034	0.0	1001.0
0.0	0.0	1	2	300.99503	400.0	1	1	2	158.36388	135.4259	0	0.237	0.0	0.032	0.0	1001.0
0.0	0.0	1	2	300.99503	400.0	1	1	2	158.36388	135.4259	0	0.237	-0.001	-0.015	0.0	1001.0
0.0	0.0	1	2	300.99503	400.0	1	1	2	158.36388	135.4259	0	0.237	0.0	0.058	0.0	1001.0
0.0	0.0	1	2	300.99503	400.0	1	1	2	158.36388	135.4259	0	0.237	0.0	0.019	0.0	1001.0
0.0	0.0	1	2	300.99503	400.0	1	1	2	158.36388	135.4259	0	0.237	0.0	0.0	0.0	1001.0
0.0	0.0	1	2	300.99503	400.0	1	1	2	158.36388	135.4259	0	0.237	0.0	-0.01	0.0	1001.0
0.0	0.0	1	2	300.99503	400.0	1	1	2	158.36388	135.4259	0	0.237	0.0	-0.002	0.0	1001.0
0.0	0.0	1	2	300.99503	400.0	1	1	2	158.36388	135.4259	0	0.237	0.0	0.003	0.0	1001.0
0.0	0.0	1	2	300.99503	400.0	1	1	2	158.36388	135.4259	0	0.237	0.0	0.015	0.0	1001.0
0.0	0.0	1	2	300.99503	400.0	1	1	2	158.36388	135.4259	0	0.237	0.0	0.008	0.0	1001.0
0.0	0.0	1	2	300.99503	400.0	1	1	2	158.36388	135.4259	0	0.237	-0.001	-0.067	0.0	1001.0
0.0	0.0	1	2	300.99503	400.0	1	1	2	158.36388	135.4259	0	0.237	-0.001	-0.049	0.0	1001.0
0.0	0.0	1	2	300.99503	400.0	1	1	2	158.36388	135.4259	0	0.237	0.0	0.019	0.0	1001.0
0.0	0.0	1	2	300.99503	400.0	1	1	2	158.36388	135.4259	0	0.237	0.0	0.138	0.0	1001.0
0.0	0.0	1	2	300.99503	400.0	1	1	2	158.36388	135.4259	0	0.237	-0.001	-0.066	0.0	1001.0
0.0	0.0	1	2	300.99503	400.0	1	1	2	158.36388	135.4259	0	0.237	-0.001	-0.152	0.0	1001.0
0.0	0.0	1	2	300.99503	400.0	1	1	2	158.36388	135.4259	0	0.237	0.0	0.019	0.0	1001.0
5555.5557	400.0	1	3	201.99005	400.0	1	1	2	158.36388	135.4259	1	0.237	-0.001	-0.026	0.0	1001.0
5555.5557	400.0	1	3	201.99005	400.0	0	1	2	158.36388	135.4259	1	0.237	0.0	-0.007	0.0	1001.0
5555.5557	400.0	1	3	201.99005	400.0	0	1	2	158.36388	135.4259	1	0.237	0.0	0.004	0.0	1001.0
5555.5557	400.0	1	3	201.99005	400.0	0	1	2	158.36388	135.4259	1	0.237	-0.001	-0.022	0.0	1001.0
5555.5557	400.0	1	3	201.99005	400.0	0	1	2	158.36388	135.4259	1	0.237	0.002	0.393	0.392	1001.0
5555.5557	400.0	1	3	201.99005	400.0	0	1	2	158.36388	135.4259	1	0.237	0.004	0.395	0.392	1001.0
5555.5557	400.0	1	3	201.99005	400.0	0	1	2	158.36388	135.4259	1	0.237	0.012	1.105	1.097	1001.0
5555.5557	400.0	1	3	201.99005	400.0	0	1	2	158.36388	135.4259	1	0.238	0.022	1.412	1.413	1001.0
5555.5557	400.0	1	3	201.99005	400.0	0	1	2	158.36388	135.4259	1	0.238	0.03	1.39	1.413	1001.0
5555.5557	400.0	1	3	201.99005	400.0	0	1	2	158.36388	135.4259	1	0.238	0.044	2.135	1.978	1001.0
5555.5557	400.0	1	3	201.99005	400.0	0	1	2	158.36388	135.4259	1	0.238	0.058	2.263	2.232	1001.0
5555.5557	400.0	1	3	201.99005	400.0	0	1	2	158.36388	135.4259	1	0.238	0.071	2.214	2.232	1001.0
5555.5557	400.0	1	3	201.99005	400.0	0	1	2	158.36388	135.4259	1	0.238	0.087	2.69	2.686	1001.0
5555.5557	400.0	1	3	201.99005	400.0	0	1	2	158.36388	135.4259	1	0.239	0.101	2.664	2.686	1001.0
5555.5557	400.0	1	3	201.99005	400.0	0	1	2	158.36388	135.4259	1	0.239	0.115	3.079	3.079	1001.0
5555.5557	400.0	1	3	201.99005	400.0	0	1	2	158.36388	135.4259	1	0.239	0.13	3.316	3.255	1001.0
5555.5557	400.0	1	3	201.99005	400.0	0	1	2	158.36388	135.4259	1	0.24	0.144	3.264	3.255	1001.0
5555.5557	400.0	1	3	201.99005	400.0	0	1	2	158.36388	135.4259	1	0.24	0.158	3.55	3.569	1001.0
5555.5557	400.0	1	3	201.99005	400.0	0	1	2	158.36388	135.4259	1	0.24	0.173	3.736	3.71	1001.0
5555.5557	400.0	1	3	201.99005	400.0	0	1	2	158.36388	135.4259	1	0.241	0.187	3.699	3.71	1001.0
5555.5557	400.0	1	3	201.99005	400.0	0	1	2	158.36388	135.4259	1	0.241	0.201	3.964	3.963	1001.0
5555.5557	400.0	1	3	201.99005	400.0	0	1	2	158.36388	135.4259	1	0.242	0.214	4.193	4.075	1001.0
5555.5557	400.0	1	3	201.99005	400.0	0	1	2	158.36388	135.4259	1	0.243	0.226	4.106	4.075	1001.0
5555.5557	400.0	1	3	201.99005	400.0	0	1	2	158.36388	135.4259	1	0.243	0.238	4.19	4.279	1001.0
5555.5557	400.0	1	3	201.99005	400.0	0	1	2	158.36388	135.4259	1	0.244	0.25	4.27	4.279	1001.0
5555.5557	400.0	1	3	201.99005	400.0	0	1	2	158.36388	135.4259	1	0.244	0.261	4.335	4.369	1001.0
5555.5557	400.0	1	3	201.99005	400.0	0	1	2	158.36388	135.4259	1	0.245	0.271	4.532	4.531	1001.0
5555.5557	400.0	1	3	201.99005	400.0	0	1	2	158.36388	135.4259	1	0.246	0.281	4.46	4.531	1001.0
5555.5557	400.0	1	3	201.99005	400.0	0	1	2	158.36388	135.4259	1	0.246	0.29	4.559	4.604	1001.0
5555.5557	400.0	1	3	201.99005	400.0	0	1	2	158.36388	135.4259	1	0.247	0.3	4.735	4.736	1001.0
5555.5557	400.0	1	3	201.99005	400.0	0	1	2	158.36388	135.4259	1	0.248	0.309	4.683	4.736	1001.0
5555.5557	400.0	1	3	201.99005	400.0	0	1	2	158.36388	135.4259	1	0.249	0.318	4.71	4.794	1001.0
5555.5557	400.0	1	3	201.99005	400.0	0	1	2	158.36388	135.4259	1	0.25	0.325	4.732	4.794	1001.0
5555.5557	400.0	1	3	201.99005	400.0	0	1	2	158.36388	135.4259	1	0.251	0.333	4.894	4.898	1001.0
5555.5557	400.0	1	3	201.99005	400.0	0	1	2	158.36388	135.4259	1	0.252	0.341	4.927	4.945	1001.0
5555.5557	400.0	1	3	201.99005	400.0	0	1	2	158.36388	135.4259	1	0.253	0.347	4.992	4.945	1001.0
5555.5557	400.0	1	3	201.99005	400.0	0	1	2	158.36388	135.4259	1	0.254	0.354	5.089	5.03	1001.0
5555.5557	400.0	1	3	201.99005	400.0	0	1	2	158.36388	135.4259	1	0.255	0.36	5.036	5.068	1001.0
5555.5557	400.0	1	3	201.99005	400.0	0	1	2	158.36388	135.4259	1	0.256	0.367	5.081	5.068	1001.0
5555.5557	400.0	1	3	201.99005	400.0	0	1	2	158.36388	135.4259	1	0.257	0.373	5.114	5.134	1001.0
5555.5557	400.0	1	3	201.99005	400.0	0	1	2	158.36388	135.4259	1	0.258	0.378	5.169	5.134	1001.0
5555.5557	400.0	1	3	201.99005	400.0	0	1	2	158.36388	135.4259	1	0.259	0.383	5.205	5.192	1001.0
5555.5557	400.0	1	3	201.99005	400.0	0	1	2	158.36388	135.4259	1	0.26	0.387	5.307	5.218	1001.0
5555.5557	400.0	1	3	201.99005	400.0	0	1	2	158.36388	135.4259	1	0.262	0.392	5.377	5.218	1001.0
5555.5557	400.0	1	3	201.99005	400.0	0	1	2	158.36388	135.4259	1	0.263	0.396	5.191	5.266	1001.0
5555.5557	400.0	1	3	201.99005	400.0	0	1	2	158.36388	135.4259	1	0.264	0.401	5.285	5.287	1001.0
5555.5557	400.0	1	3	201.99005	400.0	0	1	2	158.36388	135.4259	1	0.265	0.403	5.269	5.287	1001.0
5555.5557	400.0	1	3	201.99005	400.0	1	1	2	158.36388	135.4259	1	0.266	0.406	5.338	5.325	1001.0
5555.5557	400.0	1	3	201.99005	400.0	1	1	2	158.36388	135.4259	1	0.267	0.41	5.32	5.325	1001.0
5555.5557	400.0	1	3	201.99005	400.0	1	1	2	158.36388	135.4259	1	0.268	0.413	5.293	5.34	1001.0
5555.5557	400.0	1	3	201.99005	400.0	1	1	2	158.36388	135.4259	1	0.269	0.417	5.399	5.371	1001.0
5555.5557	400.0	1	3	201.99005	400.0	1	1	2	158.36388	135.4259	1	0.269	0.421	5.473	5.371	1001.0
5555.5557	400.0	1	3	201.99005	400.0	1	1	2	158.36388	135.4259	1	0.27	0.423	5.341	5.397	1001.0
5555.5557	400.0	1	3	201.99005	400.0	1	1	2	158.36388	135.4259	1	0.271	0.425	5.423	5.409	1001.0
5555.5557	400.0	1	3	201.99005	400.0	1	1	2	158.36388	135.4259	1	0.271	0.427	5.342	5.409	1001.0
5555.5557	400.0	1	3	201.99005	400.0	1	1	2	158.36388	135.4259	1	0.272	0.429	5.438	5.429	1001.0
5555.5557	400.0	1	3	201.99005	400.0	1	1	2	158.36388	135.4259	1	0.272	0.431	5.482	5.429	1001.0
5555.5557	400.0	1	3	201.99005	400.0	1	1	2	158.36388	135.4259	1	0.273	0.433	5.406	5.438	1001.0
5555.5557	400.0	1	3	201.99005	400.0	1	1	2	158.36388	135.4259	1	0.273	0.435	5.474	5.455	1001.0
5555.5557	400.0	1	3	201.99005	400.0	1	1	2	158.36388	135.4259	1	0.273	0.437	5.489	5.455	1001.0
5555.5557	400.0	1	3	201.99005	400.0	1	1	2	158.36388	135.4259	1	0.273	0.439	5.378	5.464	1001.0
5555.5557	400.0	1	3	201.99005	400.0	1	1	2	158.36388	135.4259	1	0.273	0.441	5.439	5.476	1001.0
5555.5557	400.0	1	3	201.99005	400.0	1	1	2	158.36388	135.4259	1	0.273	0.441	5.531	5.476	1001.0
5555.5557	400.0	1	3	201.99005	400.0	1	1	2	158.36388	135.4259	1	0.273	0.441	5.481	5.483	1001.0
5555.5557	400.0	1	3	201.99005	400.0	1	1	2	158.36388	135.4259	1	0.273	0.441	5.477	5.483	1001.0
5555.5557	400.0	1	3	201.99005	400.0	1	1	2	158.36388	135.4259	1	0.273	0.441	5.485	5.493	1001.0
5555.5557	400.0	1	3	201.99005	400.0	1	1	2	158.36388	135.4259	1	0.273	0.441	5.489	5.498	1001.0
5555.5557	400.0	1	3	201.99005	400.0	1	1	2	158.36388	135.4259	1	0.273	0.441	5.524	5.498	1001.0
5555.5557	400.0	1	3	201.99005	400.0	1	1	2	158.36388	135.4259	1	0.273	0.441	5.532	5.508	1001.0
5555.5557	400.0	1	3	201.99005	400.0	1	1	2	158.36388	135.4259	1	0.273	0.441	5.535	5.51	1001.0
5555.5557	400.0	1	3	201.99005	400.0	1	1	2	158.36388	135.4259	1	0.273	0.443	5.673	5.51	1001.0
5555.5557	400.0	1	3	201.99005	400.0	1	1	2	158.36388	135.4259	1	0.273	0.443	5.527	5.517	1001.0
5555.5557	400.0	1	3	201.99005	400.0	1	1	2	158.36388	135.4259	1	0.273	0.444	5.508	5.517	1001.0
5555.5557	400.0	1	3	201.99005	400.0	1	1	2	158.36388	135.4259	1	0.273	0.444	5.531	5.524	1001.0
5555.5557	400.0	1	3	201.99005	400.0	1	1	2	158.36388	135.4259	1	0.273	0.445	5.57	5.527	1001.0
5555.5557	400.0	1	3	201.99005	400.0	1	1	2	158.36388	135.4259	1	0.273	0.445	5.55	5.527	1001.0
5555.5557	400.0	1	3	201.99005	400.0	1	1	2	158.36388	135.4259	1	0.273	0.445	5.531	5.531	1001.0
5555.5557	400.0	1	3	201.99005	400.0	1	1	2	158.36388	135.4259	1	0.273	0.445	5.489	5.535	1001.0
5555.5557	400.0	1	3	201.99005	400.0	1	1	2	158.36388	135.4259	1	0.273	0.445	5.543	5.535	1001.0
5555.5557	400.0	1	3	201.99005	400.0	1	1	2	158.36388	135.4259	1	0.273	0.446	5.581	5.537	1001.0
5555.5557	400.0	1	3	201.99005	400.0	1	1	2	158.36388	135.4259	1	0.273	0.448	5.558	5.541	1001.0
5555.5557	400.0	1	3	201.99005	400.0	1	1	2	158.36388	135.4259	1	0.273	0.448	5.519	5.541	1001.0
5555.5557	400.0	1	3	201.99005	400.0	1	1	2	158.36388	135.4259	1	0.273	0.448	5.524	5.543	1001.0
5555.5557	400.0	1	3	201.99005	400.0	1	1	2	158.36388	135.4259	1	0.273	0.45	5.585	5.543	1001.0
5555.5557	400.0	1	3	201.99005	400.0	1	1	2	158.36388	135.4259	1	0.273	0.452	5.604	5.545	1001.0
5555.5557	400.0	1	3	201.99005	400.0	1	1	2	158.36388	135.4259	1	0.273	0.453	5.516	5.547	1001.0
5555.5557	400.0	1	3	201.99005	400.0	1	1	2	158.36388	135.4259	1	0.273	0.453	5.524	5.547	1001.0
5555.5557	400.0	1	3	201.99005	400.0	1	1	2	158.36388	135.4259	1	0.273	0.455	5.765	5.548	1001.0
5555.5557	400.0	1	3	201.99005	400.0	1	1	2	158.36388	135.4259	1	0.273	0.456	5.57	5.548	1001.0
5555.5557	400.0	1	3	201.99005	400.0	1	1	2	158.36388	135.4259	1	0.273	0.458	5.581	5.55	1001.0
5555.5557	400.0	1	3	201.99005	400.0	1	1	2	158.36388	135.4259	1	0.273	0.459	5.577	5.55	1001.0
5555.5557	400.0	1	3	201.99005	400.0	1	1	2	158.36388	135.4259	1	0.273	0.46	5.512	5.55	1001.0
5555.5557	400.0	1	3	201.99005	400.0	1	1	2	158.36388	135.4259	1	0.273	0.461	5.596	5.552	1001.0
5555.5557	400.0	1	3	201.99005	400.0	1	1	2	158.36388	135.4259	1	0.273	0.461	5.592	5.553	1001.0
5555.5557	400.0	1	3	201.99005	400.0	1	1	2	158.36388	135.4259	1	0.273	0.461	5.593	5.553	1001.0
5555.5557	400.0	1	3	201.99005	400.0	1	1	2	158.36388	135.4259	1	0.273	0.461	5.57	5.554	1001.0
5555.5557	400.0	1	3	201.99005	400.0	1	1	2	158.36388	135.4259	1	0.273	0.46	5.528	5.554	1001.0
5555.5557	400.0	1	3	201.99005	400.0	1	1	2	158.36388	135.4259	1	0.273	0.46	5.555	5.554	1001.0
5555.5557	400.0	1	3	201.99005	400.0	1	1	2	158.36388	135.4259	1	0.273	0.46	5.535	5.555	1001.0
5555.5557	400.0	1	3	201.99005	400.0	1	1	2	158.36388	135.4259	1	0.273	0.46	5.547	5.555	1001.0
5555.5557	400.0	1	3	201.99005	400.0	1	1	2	158.36388	135.4259	1	0.273	0.461	5.586	5.556	1001.0
5555.5557	400.0	1	3	201.99005	400.0	1	1	2	158.36388	135.4259	1	0.273	0.46	5.555	5.556	1001.0
5555.5557	400.0	1	3	201.99005	400.0	1	1	2	158.36388	135.4259	1	0.273	0.46	5.551	5.556	1001.0
5555.5557	400.0	1	3	201.99005	400.0	1	1	2	158.36388	135.4259	1	0.273	0.461	5.598	5.557	1001.0
5555.5557	400.0	1	3	201.99005	400.0	1	1	2	158.36388	135.4259	1	0.273	0.461	5.62	5.557	1001.0
5555.5557	400.0	1	3	201.99005	400.0	1	1	2	158.36388	135.4259	1	0.273	0.46	5.528	5.557	1001.0
5555.5557	400.0	1	3	201.99005	400.0	1	1	2	158.36388	135.4259	1	0.273	0.461	5.589	5.559	1001.0
5555.5557	400.0	1	3	201.99005	400.0	1	1	2	158.36388	135.4259	1	0.273	0.46	5.49	5.559	1001.0
5555.5557	400.0	1	3	201.99005	400.0	1	1	2	158.36388	135.4259	1	0.273	0.461	5.639	5.559	1001.0
5555.5557	400.0	1	3	201.99005	400.0	1	1	2	158.36388	135.4259	1	0.273	0.46	5.524	5.56	1001.0
5555.5557	400.0	1	3	201.99005	400.0	1	1	2	158.36388	135.4259	1	0.273	0.461	5.574	5.56	1001.0
5555.5557	400.0	1	3	201.99005	400.0	1	1	2	158.36388	135.4259	1	0.273	0.46	5.531	5.56	1001.0
5555.5557	400.0	1	3	201.99005	400.0	1	1	2	158.36388	135.4259	1	0.273	0.461	5.567	5.56	1001.0
5555.5557	400.0	1	3	201.99005	400.0	1	1	2	158.36388	135.4259	1	0.273	0.46	5.543	5.56	1001.0
5555.5557	400.0	1	3	201.99005	400.0	1	1	2	158.36388	135.4259	1	0.273	0.46	5.494	5.56	1001.0
5555.5557	400.0	1	3	201.99005	400.0	1	1	2	158.36388	135.4259	1	0.273	0.461	5.594	5.56	1001.0
5555.5557	400.0	1	3	201.99005	400.0	1	1	2	158.36388	135.4259	1	0.273	0.461	5.585	5.561	1001.0
5555.5557	400.0	1	3	201.99005	400.0	1	1	2	158.36388	135.4259	1	0.273	0.46	5.507	5.561	1001.0
5555.5557	400.0	1	3	201.99005	400.0	1	1	2	158.36388	135.4259	1	0.273	0.461	5.612	5.561	1001.0
5555.5557	400.0	1	3	201.99005	400.0	1	1	2	158.36388	135.4259	1	0.273	0.461	5.609	5.561	1001.0
5555.5557	400.0	1	3	201.99005	400.0	1	1	2	158.36388	135.4259	1	0.273	0.459	5.292	5.561	1001.0
5555.5557	400.0	1	3	201.99005	400.0	1	1	2	158.36388	135.4259	1	0.273	0.459	5.517	5.561	1001.0
5555.5557	400.0	1	3	201.99005	400.0	1	1	2	158.36388	135.4259	1	0.273	0.46	5.517	5.561	1001.0
5555.5557	400.0	1	3	201.99005	400.0	1	1	2	158.36388	135.4259	1	0.273	0.46	5.555	5.561	1001.0
5555.5557	400.0	1	3	201.99005	400.0	1	1	2	158.36388	135.4259	1	0.273	0.46	5.408	5.561	1001.0
5555.5557	400.0	1	3	201.99005	400.0	1	1	2	158.36388	135.4259	1	0.273	0.461	5.589	5.561	1001.0
5555.5557	400.0	1	3	201.99005	400.0	1	1	2	158.36388	135.4259	1	0.273	0.461	5.57	5.561	1001.0
5555.5557	400.0	1	3	201.99005	400.0	1	1	2	158.36388	135.4259	1	0.273	0.461	5.582	5.562	1001.0
5555.5557	400.0	1	3	201.99005	400.0	1	1	2	158.36388	135.4259	1	0.273	0.461	5.579	5.562	1001.0
5555.5557	400.0	1	3	201.99005	400.0	1	1	2	158.36388	135.4259	1	0.273	0.461	5.612	5.562	1001.0
5555.5557	400.0	1	3	201.99005	400.0	1	1	2	158.36388	135.4259	1	0.273	0.46	5.533	5.562	1001.0
5555.5557	400.0	1	3	201.99005	400.0	1	1	2	158.36388	135.4259	1	0.273	0.46	5.552	5.562	1001.0
5555.5557	400.0	1	3	201.99005	400.0	1	1	2	158.36388	135.4259	1	0.273	0.461	5.59	5.562	1001.0
5555.5557	400.0	1	3	201.99005	400.0	1	1	2	158.36388	135.4259	1	0.273	0.46	5.622	5.562	1001.0
5555.5557	400.0	1	3	201.99005	400.0	1	1	2	158.36388	135.4259	1	0.273	0.461	5.571	5.562	1001.0
5555.5557	400.0	1	3	201.99005	400.0	1	1	2	158.36388	135.4259	1	0.273	0.46	5.445	5.562	1001.0
5555.5557	400.0	1	3	201.99005	400.0	1	1	2	158.36388	135.4259	1	0.273	0.461	5.563	5.562	1001.0
5555.5557	400.0	1	3	201.99005	400.0	1	1	2	158.36388	135.4259	1	0.273	0.461	5.611	5.562	1001.0
5555.5557	400.0	1	3	201.99005	400.0	1	1	2	158.36388	135.4259	1	0.273	0.461	5.576	5.562	1001.0
5555.5557	400.0	1	3	201.99005	400.0	1	1	2	158.36388	135.4259	1	0.273	0.46	5.523	5.562	1001.0
5555.5557	400.0	1	3	201.99005	400.0	1	1	2	158.36388	135.4259	1	0.273	0.46	5.381	5.562	1001.0
5555.5557	400.0	1	3	201.99005	400.0	1	1	2	158.36388	135.4259	1	0.273	0.461	5.583	5.562	1001.0
5555.5557	400.0	1	3	201.99005	400.0	1	1	2	158.36388	135.4259	1	0.273	0.46	5.548	5.562	1001.0
5555.5557	400.0	1	3	201.99005	400.0	1	1	2	158.36388	135.4259	1	0.273	0.461	5.664	5.562	1001.0
5555.5557	400.0	1	3	201.99005	400.0	1	1	2	158.36388	135.4259	1	0.274	0.461	5.558	5.562	1001.0
5555.5557	400.0	1	3	201.99005	400.0	1	1	2	158.36388	135.4259	1	0.274	0.46	5.465	5.562	1001.0
5555.5557	400.0	1	3	201.99005	400.0	1	1	2	158.36388	135.4259	1	0.274	0.46	5.457	5.562	1001.0
5555.5557	400.0	1	3	201.99005	400.0	1	1	2	158.36388	135.4259	1	0.274	0.461	5.572	5.562	1001.0
5555.5557	400.0	1	3	201.99005	400.0	1	1	2	158.36388	135.4259	1	0.274	0.46	5.51	5.562	1001.0
5555.5557	400.0	1	3	201.99005	400.0	1	1	2	158.36388	135.4259	1	0.274	0.461	5.611	5.562	1001.0
5555.5557	400.0	1	3	201.99005	400.0	1	1	2	158.36388	135.4259	1	0.274	0.461	5.574	5.562	1001.0
5555.5557	400.0	1	3	201.99005	400.0	1	1	2	158.36388	135.4259	1	0.274	0.461	5.557	5.562	1001.0
5555.5557	400.0	1	3	201.99005	400.0	1	1	2	158.36388	135.4259	1	0.274	0.46	5.507	5.562	1001.0
5555.5557	400.0	1	3	201.99005	400.0	1	1	2	158.36388	135.4259	1	0.274	0.461	5.596	5.562	1001.0
5555.5557	400.0	1	3	201.99005	400.0	1	1	2	158.36388	135.4259	1	0.274	0.461	5.585	5.562	1001.0
5555.5557	400.0	1	3	201.99005	400.0	1	1	2	158.36388	135.4259	1	0.274	0.46	5.501	5.562	1001.0
5555.5557	400.0	1	3	201.99005	400.0	1	1	2	158.36388	135.4259	1	0.274	0.46	5.511	5.562	1001.0
5555.5557	400.0	1	3	201.99005	400.0	1	1	2	158.36388	135.4259	1	0.274	0.46	5.51	5.562	1001.0
5555.5557	400.0	1	3	201.99005	400.0	1	1	2	158.36388	135.4259	1	0.274	0.461	5.62	5.562	1001.0
5555.5557	400.0	1	3	201.99005	400.0	1	1	2	158.36388	135.4259	1	0.274	0.46	5.479	5.562	1001.0
5555.5557	400.0	1	3	201.99005	400.0	1	1	2	158.36388	135.4259	1	0.274	0.461	5.561	5.562	1001.0
5555.5557	400.0	1	3	201.99005	400.0	1	1	2	158.36388	135.4259	1	0.274	0.461	5.608	5.562	1001.0
5555.5557	400.0	1	3	201.99005	400.0	1	1	2	158.36388	135.4259	1	0.274	0.46	5.527	5.562	1001.0
5555.5557	400.0	1	3	201.99005	400.0	1	1	2	158.36388	135.4259	1	0.274	0.461	5.586	5.562	1001.0
5555.5557	400.0	1	3	201.99005	400.0	1	1	2	158.36388	135.4259	1	0.274	0.46	5.548	5.562	1001.0
5555.5557	400.0	1	3	201.99005	400.0	1	1	2	158.36388	135.4259	1	0.274	0.461	5.575	5.562	1001.0
5555.5557	400.0	1	3	201.99005	400.0	1	1	2	158.36388	135.4259	1	0.274	0.461	5.608	5.562	1001.0
5555.5557	400.0	1	3	201.99005	400.0	1	1	2	158.36388	135.4259	1	0.274	0.461	5.612	5.562	1001.0
5555.5557	400.0	1	3	201.99005	400.0	1	1	2	158.36388	135.4259	1	0.274	0.461	5.562	5.562	1001.0
5555.5557	400.0	1	3	201.99005	400.0	1	1	2	158.36388	135.4259	1	0.274	0.46	5.522	5.562	1001.0
5555.5557	400.0	1	3	201.99005	400.0	1	1	2	158.36388	135.4259	1	0.274	0.461	5.726	5.562	1001.0
5555.5557	400.0	1	3	201.99005	400.0	1	1	2	158.36388	135.4259	1	0.274	0.461	5.578	5.562	1001.0
5555.5557	400.0	1	3	201.99005	400.0	1	1	2	158.36388	135.4259	1	0.274	0.461	5.56	5.562	1001.0
5555.5557	400.0	1	3	201.99005	400.0	1	1	2	158.36388	135.4259	1	0.274	0.46	5.53	5.562	1001.0
5555.5557	400.0	1	3	201.99005	400.0	1	1	2	158.36388	135.4259	1	0.274	0.461	5.578	5.562	1001.0
5555.5557	400.0	1	3	201.99005	400.0	1	1	2	158.36388	135.4259	1	0.274	0.461	5.614	5.562	1001.0
5555.5557	400.0	1	3	201.99005	400.0	1	1	2	158.36388	135.4259	1	0.274	0.461	5.696	5.562	1001.0
5555.5557	400.0	1	3	201.99005	400.0	1	1	2	158.36388	135.4259	1	0.274	0.46	5.519	5.562	1001.0
5555.5557	400.0	1	3	201.99005	400.0	1	1	2	158.36388	135.4259	1	0.274	0.461	5.609	5.562	1001.0
5555.5557	400.0	1	3	201.99005	400.0	1	1	2	158.36388	135.4259	1	0.274	0.46	5.525	5.562	1001.0
5555.5557	400.0	1	3	201.99005	400.0	1	1	2	158.36388	135.4259	1	0.274	0.46	5.542	5.562	1001.0
5555.5557	400.0	1	3	201.99005	400.0	1	1	2	158.36388	135.4259	1	0.274	0.461	5.587	5.562	1001.0
5555.5557	400.0	1	3	201.99005	400.0	1	1	2	158.36388	135.4259	1	0.274	0.461	5.558	5.562	1001.0
5555.5557	400.0	1	3	201.99005	400.0	1	1	2	158.36388	135.4259	1	0.274	0.461	5.67	5.562	1001.0
5555.5557	400.0	1	3	201.99005	400.0	1	1	2	158.36388	135.4259	1	0.274	0.46	5.543	5.562	1001.0
5555.5557	400.0	1	3	201.99005	400.0	1	1	2	158.36388	135.4259	1	0.274	0.461	5.633	5.562	1001.0
5555.5557	400.0	1	3	201.99005	400.0	1	1	2	158.36388	135.4259	1	0.274	0.461	5.578	5.562	1001.0
5555.5557	400.0	1	3	201.99005	400.0	1	1	2	158.36388	135.4259	1	0.274	0.46	5.546	5.562	1001.0
5555.5557	400.0	1	3	201.99005	400.0	1	1	2	158.36388	135.4259	1	0.274	0.461	5.658	5.562	1001.0
5555.5557	400.0	1	3	201.99005	400.0	1	1	2	158.36388	135.4259	1	0.274	0.461	5.565	5.562	1001.0
5555.5557	400.0	1	3	201.99005	400.0	1	1	2	158.36388	135.4259	1	0.274	0.46	5.462	5.562	1001.0
5555.5557	400.0	1	3	201.99005	400.0	1	1	2	158.36388	135.4259	1	0.274	0.461	5.59	5.562	1001.0
5555.5557	400.0	1	3	201.99005	400.0	1	1	2	158.36388	135.4259	1	0.274	0.461	5.57	5.562	1001.0
5555.5557	400.0	1	3	201.99005	400.0	1	1	2	158.36388	135.4259	1	0.274	0.461	5.572	5.562	1001.0
5555.5557	400.0	1	3	201.99005	400.0	1	1	2	158.36388	135.4259	1	0.274	0.46	5.53	5.562	1001.0
5555.5557	400.0	1	3	201.99005	400.0	1	1	2	158.36388	135.4259	1	0.274	0.46	5.496	5.562	1001.0
5555.5557	400.0	1	3	201.99005	400.0	1	1	2	158.36388	135.4259	1	0.274	0.46	5.625	5.562	1001.0
5555.5557	400.0	1	3	201.99005	400.0	1	1	2	158.36388	135.4259	1	0.274	0.461	5.566	5.562	1001.0
5555.5557	400.0	1	3	201.99005	400.0	1	1	2	158.36388	135.4259	1	0.274	0.461	5.644	5.562	1001.0
5555.5557	400.0	1	3	201.99005	400.0	1	1	2	158.36388	135.4259	1	0.274	0.461	5.623	5.562	1001.0
5555.5557	400.0	1	3	201.99005	400.0	1	1	2	158.36388	135.4259	1	0.274	0.46	5.548	5.562	1001.0
5555.5557	400.0	1	3	201.99005	400.0	1	1	2	158.36388	135.4259	1	0.274	0.461	5.558	5.562	1001.0
5555.5557	400.0	1	3	201.99005	400.0	1	1	2	158.36388	135.4259	1	0.274	0.46	5.534	5.562	1001.0
5555.5557	400.0	1	3	201.99005	400.0	1	1	2	158.36388	135.4259	1	0.274	0.46	5.544	5.562	1001.0
5555.5557	400.0	1	3	201.99005	400.0	1	1	2	158.36388	135.4259	1	0.274	0.461	5.587	5.562	1001.0
5555.5557	400.0	1	3	201.99005	400.0	1	1	2	158.36388	135.4259	1	0.274	0.461	5.591	5.562	1001.0
5555.5557	400.0	1	3	201.99005	400.0	1	1	2	158.36388	135.4259	1	0.274	0.461	5.58	5.562	1001.0
5555.5557	400.0	1	3	201.99005	400.0	1	1	2	158.36388	135.4259	1	0.274	0.461	5.559	5.562	1001.0
5555.5557	400.0	1	3	201.99005	400.0	1	1	2	158.36388	135.4259	1	0.274	0.461	5.723	5.562	1001.0
5555.5557	400.0	1	3	201.99005	400.0	1	1	2	158.36388	135.4259	1	0.274	0.461	5.733	5.562	1001.0
5555.5557	400.0	1	3	201.99005	400.0	1	1	2	158.36388	135.4259	1	0.274	0.46	5.522	5.562	1001.0
5555.5557	400.0	1	3	201.99005	400.0	1	1	2	158.36388	135.4259	1	0.274	0.461	5.6	5.562	1001.0
5555.5557	400.0	1	3	201.99005	400.0	1	1	2	158.36388	135.4259	1	0.274	0.461	5.567	5.562	1001.0
5555.5557	400.0	1	3	201.99005	400.0	1	1	2	158.36388	135.4259	1	0.274	0.461	5.614	5.562	1001.0
5555.5557	400.0	1	3	201.99005	400.0	1	1	2	158.36388	135.4259	1	0.274	0.461	5.565	5.562	1001.0
5555.5557	400.0	1	3	201.99005	400.0	1	1	2	158.36388	135.4259	1	0.274	0.461	5.595	5.562	1001.0
5555.5557	400.0	1	3	201.99005	400.0	1	1	2	158.36388	135.4259	1	0.274	0.461	5.582	5.562	1001.0
5555.5557	400.0	1	3	201.99005	400.0	1	1	2	158.36388	135.4259	1	0.274	0.461	5.56	5.562	1001.0
5555.5557	400.0	1	3	201.99005	400.0	1	1	2	158.36388	135.4259	1	0.274	0.461	5.557	5.562	1001.0
5555.5557	400.0	1	3	201.99005	400.0	1	1	2	158.36388	135.4259	1	0.274	0.461	5.592	5.562	1001.0
5555.5557	400.0	1	3	201.99005	400.0	1	1	2	158.36388	135.4259	1	0.274	0.46	5.501	5.562	1001.0
5555.5557	400.0	1	3	201.99005	400.0	1	1	2	158.36388	135.4259	1	0.274	0.461	5.577	5.562	1001.0
5555.5557	400.0	1	3	201.99005	400.0	1	1	2	158.36388	135.4259	1	0.274	0.46	5.532	5.562	1001.0
5555.5557	400.0	1	3	201.99005	400.0	1	1	2	158.36388	135.4259	1	0.274	0.461	5.56	5.562	1001.0
5555.5557	400.0	1	3	201.99005	400.0	1	1	2	158.36388	135.4259	1	0.274	0.46	5.543	5.562	1001.0
5555.5557	400.0	1	3	201.99005	400.0	1	1	2	158.36388	135.4259	1	0.274	0.46	5.551	5.562	1001.0
5555.5557	400.0	1	3	201.99005	400.0	1	1	2	158.36388	135.4259	1	0.274	0.461	5.588	5.562	1001.0
5555.5557	400.0	1	3	201.99005	400.0	1	1	2	158.36388	135.4259	1	0.274	0.461	5.579	5.562	1001.0
5555.5557	400.0	1	3	201.99005	400.0	1	1	2	158.36388	135.4259	1	0.274	0.46	5.43	5.562	1001.0
5555.5557	400.0	1	3	201.99005	400.0	1	1	2	158.36388	135.4259	1	0.274	0.46	5.534	5.562	1001.0
5555.5557	400.0	1	3	201.99005	400.0	1	1	2	158.36388	135.4259	1	0.274	0.461	5.574	5.562	1001.0
5555.5557	400.0	1	3	201.99005	400.0	1	1	2	158.36388	135.4259	1	0.274	0.461	5.595	5.562	1001.0
5555.5557	400.0	1	3	201.99005	400.0	1	1	2	158.36388	135.4259	1	0.274	0.461	5.619	5.562	1001.0
5555.5557	400.0	1	3	201.99005	400.0	1	1	2	158.36388	135.4259	1	0.274	0.46	5.552	5.562	1001.0
5555.5557	400.0	1	3	201.99005	400.0	1	1	2	158.36388	135.4259	1	0.274	0.46	5.493	5.562	1001.0
5555.5557	400.0	1	3	201.99005	400.0	1	1	2	158.36388	135.4259	1	0.274	0.461	5.596	5.562	1001.0
5555.5557	400.0	1	3	201.99005	400.0	1	1	2	158.36388	135.4259	1	0.274	0.461	5.576	5.562	1001.0
5555.5557	400.0	1	3	201.99005	400.0	1	1	2	158.36388	135.4259	1	0.274	0.461	5.566	5.562	1001.0
5555.5557	400.0	1	3	201.99005	400.0	1	1	2	158.36388	135.4259	1	0.274	0.46	5.516	5.562	1001.0
5555.5557	400.0	1	3	201.99005	400.0	1	1	2	158.36388	135.4259	1	0.274	0.46	5.547	5.562	1001.0
5555.5557	400.0	1	3	201.99005	400.0	1	1	2	158.36388	135.4259	1	0.274	0.461	5.617	5.562	1001.0
5555.5557	400.0	1	3	201.99005	400.0	1	1	2	158.36388	135.4259	1	0.274	0.46	5.548	5.562	1001.0
5555.5557	400.0	1	3	201.99005	400.0	1	1	2	158.36388	135.4259	1	0.274	0.46	5.397	5.562	1001.0
5555.5557	400.0	1	3	201.99005	400.0	1	1	2	158.36388	135.4259	1	0.274	0.46	5.497	5.562	1001.0
5555.5557	400.0	1	3	201.99005	400.0	1	1	2	158.36388	135.4259	1	0.274	0.46	5.528	5.562	1001.0
5555.5557	400.0	1	3	201.99005	400.0	1	1	2	158.36388	135.4259	1	0.274	0.461	5.583	5.562	1001.0
5555.5557	400.0	1	3	201.99005	400.0	1	1	2	158.36388	135.4259	1	0.274	0.46	5.55	5.562	1001.0
5555.5557	400.0	1	3	201.99005	400.0	1	1	2	158.36388	135.4259	1	0.274	0.461	5.569	5.562	1001.0
5555.5557	400.0	1	3	201.99005	400.0	1	1	2	158.36388	135.4259	1	0.274	0.461	5.607	5.562	1001.0
5555.5557	400.0	1	3	201.99005	400.0	1	1	2	158.36388	135.4259	1	0.274	0.46	5.508	5.562	1001.0
5555.5557	400.0	1	3	201.99005	400.0	1	1	2	158.36388	135.4259	1	0.274	0.461	5.577	5.562	1001.0
5555.5557	400.0	1	3	201.99005	400.0	1	1	2	158.36388	135.4259	1	0.274	0.46	5.511	5.562	1001.0
5555.5557	400.0	1	3	201.99005	400.0	1	1	2	158.36388	135.4259	1	0.274	0.461	5.576	5.562	1001.0
5555.5557	400.0	1	3	201.99005	400.0	1	1	2	158.36388	135.4259	1	0.274	0.461	5.573	5.562	1001.0
5555.5557	400.0	1	3	201.99005	400.0	1	1	2	158.36388	135.4259	1	0.274	0.46	5.551	5.562	1001.0
5555.5557	400.0	1	3	201.99005	400.0	1	1	2	158.36388	135.4259	1	0.274	0.46	5.539	5.562	1001.0
5555.5557	400.0	1	3	201.99005	400.0	1	1	2	158.36388	135.4259	1	0.274	0.461	5.618	5.562	1001.0
5555.5557	400.0	1	3	201.99005	400.0	1	1	2	158.36388	135.4259	1	0.274	0.46	5.542	5.562	1001.0
0.0	0.0	1	3	201.99005	400.0	1	1	2	158.36388	135.4259	0	0.274	0.461	5.62	5.562	1001.0
0.0	0.0	1	3	201.99005	400.0	1	1	2	158.36388	135.4259	0	0.274	0.46	5.524	5.562	1001.0
0.0	0.0	1	3	201.99005	400.0	1	1	2	158.36388	135.4259	0	0.274	0.461	5.563	5.562	1001.0
0.0	0.0	1	3	201.99005	400.0	1	1	2	158.36388	135.4259	0	0.274	0.457	5.179	5.169	1001.0
0.0	0.0	1	3	201.99005	400.0	1	1	2	158.36388	135.4259	0	0.274	0.455	5.104	5.169	1001.0
0.0	0.0	1	3	201.99005	400.0	1	1	2	158.36388	135.4259	0	0.274	0.449	4.831	4.803	1001.0
0.0	0.0	1	3	201.99005	400.0	1	1	2	158.36388	135.4259	0	0.274	0.439	4.208	4.147	1001.0
0.0	0.0	1	3	201.99005	400.0	1	1	2	158.36388	135.4259	0	0.274	0.431	4.216	4.147	1001.0
0.0	0.0	1	3	201.99005	400.0	1	1	2	158.36388	135.4259	0	0.273	0.42	3.847	3.854	1001.0
0.0	0.0	1	3	201.99005	400.0	1	1	2	158.36388	135.4259	0	0.273	0.411	3.871	3.854	1001.0
0.0	0.0	1	3	201.99005	400.0	1	1	2	158.36388	135.4259	0	0.273	0.397	3.341	3.328	1001.0
0.0	0.0	1	3	201.99005	400.0	1	1	2	158.36388	135.4259	0	0.273	0.381	2.876	2.874	1001.0
0.0	0.0	1	3	201.99005	400.0	1	1	2	158.36388	135.4259	0	0.273	0.366	2.899	2.874	1001.0
0.0	0.0	1	3	201.99005	400.0	1	1	2	158.36388	135.4259	0	0.273	0.351	2.635	2.671	1001.0
0.0	0.0	1	3	201.99005	400.0	1	1	2	158.36388	135.4259	0	0.273	0.336	2.278	2.307	1001.0
0.0	0.0	1	3	201.99005	400.0	1	1	2	158.36388	135.4259	0	0.273	0.322	2.348	2.307	1001.0
0.0	0.0	1	3	201.99005	400.0	1	1	2	158.36388	135.4259	0	0.273	0.307	2.155	2.143	1001.0
0.0	0.0	1	3	201.99005	400.0	1	1	2	158.36388	135.4259	0	0.273	0.294	2.105	1.85	1001.0
0.0	0.0	1	3	201.99005	400.0	1	1	2	158.36388	135.4259	0	0.272	0.28	1.786	1.85	1001.0
0.0	0.0	1	3	201.99005	400.0	1	1	2	158.36388	135.4259	0	0.272	0.266	1.594	1.599	1001.0
0.0	0.0	1	3	201.99005	400.0	1	1	2	158.36388	135.4259	0	0.272	0.253	1.553	1.599	1001.0
0.0	0.0	1	3	201.99005	400.0	1	1	2	158.36388	135.4259	0	0.272	0.241	1.464	1.485	1001.0
0.0	0.0	1	3	201.99005	400.0	1	1	2	158.36388	135.4259	0	0.272	0.227	1.193	1.283	1001.0
0.0	0.0	1	3	201.99005	400.0	1	1	2	158.36388	135.4259	0	0.272	0.215	1.326	1.283	1001.0
0.0	0.0	1	3	201.99005	400.0	1	1	2	158.36388	135.4259	0	0.272	0.203	1.17	1.191	1001.0
0.0	0.0	1	3	201.99005	400.0	1	1	2	158.36388	135.4259	0	0.271	0.192	1.015	1.029	1001.0
0.0	0.0	1	3	201.99005	400.0	1	1	2	158.36388	135.4259	0	0.271	0.182	1.045	1.029	1001.0
0.0	0.0	1	3	201.99005	400.0	1	1	2	158.36388	135.4259	0	0.271	0.172	1.033	0.956	1001.0
0.0	0.0	1	3	201.99005	400.0	1	1	2	158.36388	135.4259	0	0.271	0.162	0.947	0.956	1001.0
0.0	0.0	1	3	201.99005	400.0	1	1	2	158.36388	135.4259	0	0.271	0.153	0.84	0.825	1001.0
0.0	0.0	1	3	201.99005	400.0	1	1	2	158.36388	135.4259	0	0.27	0.145	0.787	0.767	1001.0
0.0	0.0	1	3	201.99005	400.0	1	1	2	158.36388	135.4259	0	0.27	0.137	0.797	0.767	1001.0
0.0	0.0	1	3	201.99005	400.0	1	1	2	158.36388	135.4259	0	0.27	0.13	0.813	0.662	1001.0
0.0	0.0	1	3	201.99005	400.0	1	1	2	158.36388	135.4259	0	0.269	0.122	0.629	0.615	1001.0
0.0	0.0	1	3	201.99005	400.0	1	1	2	158.36388	135.4259	0	0.269	0.115	0.604	0.615	1001.0
0.0	0.0	1	3	201.99005	400.0	1	1	2	158.36388	135.4259	0	0.269	0.109	0.529	0.531	1001.0
0.0	0.0	1	3	201.99005	400.0	1	1	2	158.36388	135.4259	0	0.268	0.103	0.537	0.531	1001.0
0.0	0.0	1	3	201.99005	400.0	1	1	2	158.36388	135.4259	0	0.268	0.096	0.486	0.458	1001.0
0.0	0.0	1	3	201.99005	400.0	1	1	2	158.36388	135.4259	0	0.268	0.09	0.416	0.396	1001.0
0.0	0.0	1	3	201.99005	400.0	1	1	2	158.36388	135.4259	0	0.267	0.084	0.395	0.396	1001.0
0.0	0.0	1	3	201.99005	400.0	1	1	2	158.36388	135.4259	0	0.267	0.077	0.158	0.368	1001.0
0.0	0.0	1	3	201.99005	400.0	1	1	2	158.36388	135.4259	0	0.267	0.073	0.348	0.317	1001.0
0.0	0.0	1	3	201.99005	400.0	1	1	2	158.36388	135.4259	0	0.266	0.069	0.335	0.317	1001.0
0.0	0.0	1	3	201.99005	400.0	1	1	2	158.36388	135.4259	0	0.266	0.065	0.347	0.296	1001.0
0.0	0.0	1	3	201.99005	400.0	1	1	2	158.36388	135.4259	0	0.266	0.061	0.271	0.296	1001.0
0.0	0.0	1	3	201.99005	400.0	1	1	2	158.36388	135.4259	0	0.265	0.056	0.249	0.254	1001.0
0.0	0.0	1	3	201.99005	400.0	1	1	2	158.36388	135.4259	0	0.265	0.052	0.235	0.219	1001.0
0.0	0.0	1	3	201.99005	400.0	1	1	2	158.36388	135.4259	0	0.265	0.048	0.235	0.219	1001.0
0.0	0.0	1	3	201.99005	400.0	1	1	2	158.36388	135.4259	0	0.264	0.044	0.113	0.204	1001.0
0.0	0.0	1	3	201.99005	400.0	1	1	2	158.36388	135.4259	0	0.264	0.04	0.201	0.176	1001.0
0.0	0.0	1	3	201.99005	400.0	1	1	2	158.36388	135.4259	0	0.264	0.038	0.136	0.176	1001.0
0.0	0.0	1	3	201.99005	400.0	1	1	2	158.36388	135.4259	0	0.263	0.036	0.145	0.163	1001.0
0.0	0.0	1	3	201.99005	400.0	1	1	2	158.36388	135.4259	0	0.263	0.034	0.155	0.163	1001.0
0.0	0.0	1	3	201.99005	400.0	1	1	2	158.36388	135.4259	0	0.262	0.032	0.095	0.141	1001.0
0.0	0.0	1	3	201.99005	400.0	1	1	2	158.36388	135.4259	0	0.262	0.03	0.137	0.131	1001.0
0.0	0.0	1	3	201.99005	400.0	1	1	2	158.36388	135.4259	0	0.261	0.028	0.166	0.131	1001.0
0.0	0.0	1	3	201.99005	400.0	1	1	2	158.36388	135.4259	0	0.261	0.026	0.128	0.113	1001.0
0.0	0.0	1	3	201.99005	400.0	1	1	2	158.36388	135.4259	0	0.261	0.024	0.159	0.105	1001.0
0.0	0.0	1	3	201.99005	400.0	1	1	2	158.36388	135.4259	0	0.26	0.022	0.09	0.105	1001.0
0.0	0.0	1	3	201.99005	400.0	1	1	2	158.36388	135.4259	0	0.26	0.02	0.247	0.09	1001.0
0.0	0.0	1	3	201.99005	400.0	1	1	2	158.36388	135.4259	0	0.259	0.02	0.042	0.09	1001.0
0.0	0.0	1	3	201.99005	400.0	1	1	2	158.36388	135.4259	0	0.259	0.02	0.102	0.078	1001.0
0.0	0.0	1	3	201.99005	400.0	1	1	2	158.36388	135.4259	0	0.258	0.02	0.168	0.072	1001.0
0.0	0.0	1	3	201.99005	400.0	1	1	2	158.36388	135.4259	0	0.257	0.02	0.065	0.072	1001.0
0.0	0.0	1	3	201.99005	400.0	1	1	2	158.36388	135.4259	0	0.257	0.02	0.045	0.062	1001.0
0.0	0.0	1	3	201.99005	400.0	1	1	2	158.36388	135.4259	0	0.256	0.019	-0.162	0.058	1001.0
0.0	0.0	1	3	201.99005	400.0	1	1	2	158.36388	135.4259	0	0.256	0.019	0.04	0.058	1001.0
0.0	0.0	1	3	201.99005	400.0	1	1	2	158.36388	135.4259	0	0.255	0.019	0.054	0.049	1001.0
0.0	0.0	1	3	201.99005	400.0	1	1	2	158.36388	135.4259	0	0.255	0.019	0.033	0.049	1001.0
0.0	0.0	1	3	201.99005	400.0	1	1	2	158.36388	135.4259	0	0.254	0.019	0.054	0.046	1001.0
0.0	0.0	1	3	201.99005	400.0	1	1	2	158.36388	135.4259	0	0.254	0.019	0.065	0.039	1001.0
0.0	0.0	1	3	201.99005	400.0	1	1	2	158.36388	135.4259	0	0.253	0.019	0.036	0.039	1001.0
0.0	0.0	1	3	201.99005	400.0	1	1	2	158.36388	135.4259	0	0.253	0.019	0.049	0.034	1001.0
0.0	0.0	1	3	201.99005	400.0	1	1	2	158.36388	135.4259	0	0.252	0.019	0.014	0.031	1001.0
0.0	0.0	1	3	201.99005	400.0	1	1	2	158.36388	135.4259	0	0.251	0.019	0.082	0.031	1001.0
0.0	0.0	1	3	201.99005	400.0	1	1	2	158.36388	135.4259	0	0.251	0.019	0.076	0.027	1001.0
0.0	0.0	1	3	201.99005	400.0	1	1	2	158.36388	135.4259	0	0.25	0.019	0.006	0.025	1001.0
0.0	0.0	1	3	201.99005	400.0	1	1	2	158.36388	135.4259	0	0.25	0.019	0.041	0.025	1001.0
0.0	0.0	1	3	201.99005	400.0	1	1	2	158.36388	135.4259	0	0.25	0.019	0.029	0.021	1001.0
0.0	0.0	1	3	201.99005	400.0	1	1	2	158.36388	135.4259	0	0.249	0.018	-0.013	0.021	1001.0
0.0	0.0	1	3	201.99005	400.0	1	1	2	158.36388	135.4259	0	0.249	0.018	-0.011	0.02	1001.0
0.0	0.0	1	3	201.99005	400.0	1	1	2	158.36388	135.4259	0	0.249	0.018	0.001	0.017	1001.0
0.0	0.0	1	3	201.99005	400.0	1	1	2	158.36388	135.4259	0	0.248	0.018	0.067	0.017	1001.0
0.0	0.0	1	3	201.99005	400.0	1	1	2	158.36388	135.4259	0	0.248	0.018	0.021	0.014	1001.0
0.0	0.0	1	3	201.99005	400.0	1	1	2	158.36388	135.4259	0	0.248	0.017	0.133	0.014	1001.0
0.0	0.0	1	3	201.99005	400.0	1	1	2	158.36388	135.4259	0	0.247	0.017	0.031	0.013	1001.0
0.0	0.0	1	3	201.99005	400.0	1	1	2	158.36388	135.4259	0	0.247	0.017	0.025	0.011	1001.0
0.0	0.0	1	3	201.99005	400.0	1	1	2	158.36388	135.4259	0	0.246	0.017	0.029	0.011	1001.0
0.0	0.0	1	3	201.99005	400.0	1	1	2	158.36388	135.4259	0	0.246	0.017	-0.011	0.01	1001.0
0.0	0.0	1	3	201.99005	400.0	1	1	2	158.36388	135.4259	0	0.246	0.016	-0.012	0.009	1001.0
0.0	0.0	1	3	201.99005	400.0	1	1	2	158.36388	135.4259	0	0.245	0.016	0.015	0.009	1001.0
0.0	0.0	1	3	201.99005	400.0	1	1	2	158.36388	135.4259	0	0.245	0.015	0.019	0.007	1001.0
0.0	0.0	1	3	201.99005	400.0	1	1	2	158.36388	135.4259	0	0.245	0.015	0.015	0.007	1001.0
0.0	0.0	1	3	201.99005	400.0	1	1	2	158.36388	135.4259	0	0.244	0.014	-0.017	0.007	1001.0
0.0	0.0	1	3	201.99005	400.0	1	1	2	158.36388	135.4259	0	0.244	0.014	0.145	0.006	1001.0
0.0	0.0	1	3	201.99005	400.0	1	1	2	158.36388	135.4259	0	0.244	0.014	0.037	0.006	1001.0
0.0	0.0	1	3	201.99005	400.0	1	1	2	158.36388	135.4259	0	0.243	0.012	-0.035	0.005	1001.0
0.0	0.0	1	3	201.99005	400.0	1	1	2	158.36388	135.4259	0	0.243	0.012	-0.008	0.004	1001.0
0.0	0.0	1	3	201.99005	400.0	1	1	2	158.36388	135.4259	0	0.243	0.012	0.005	0.004	1001.0
0.0	0.0	1	3	201.99005	400.0	1	1	2	158.36388	135.4259	0	0.242	0.01	-0.055	0.004	1001.0
0.0	0.0	1	3	201.99005	400.0	1	1	2	158.36388	135.4259	0	0.242	0.01	0.024	0.003	1001.0
0.0	0.0	1	3	201.99005	400.0	1	1	2	158.36388	135.4259	0	0.241	0.008	-0.085	0.003	1001.0
0.0	0.0	1	3	201.99005	400.0	1	1	2	158.36388	135.4259	0	0.241	0.008	-0.001	0.003	1001.0
0.0	0.0	1	3	201.99005	400.0	1	1	2	158.36388	135.4259	0	0.24	0.008	0.008	0.003	1001.0
0.0	0.0	1	3	201.99005	400.0	1	1	2	158.36388	135.4259	0	0.24	0.007	0.0	0.002	1001.0
0.0	0.0	1	3	201.99005	400.0	1	1	2	158.36388	135.4259	0	0.239	0.006	0.0	0.002	1001.0
0.0	0.0	1	3	201.99005	400.0	1	1	2	158.36388	135.4259	0	0.239	0.006	-0.005	0.002	1001.0
0.0	0.0	1	3	201.99005	400.0	1	1	2	158.36388	135.4259	0	0.238	0.006	0.006	0.001	1001.0
0.0	0.0	1	3	201.99005	400.0	1	1	2	158.36388	135.4259	0	0.238	0.005	-0.022	0.001	1001.0
0.0	0.0	1	3	201.99005	400.0	1	1	2	158.36388	135.4259	0	0.237	0.004	-0.011	0.001	1001.0
0.0	0.0	1	3	201.99005	400.0	1	1	2	158.36388	135.4259	0	0.237	0.003	0.0	0.001	1001.0
0.0	0.0	1	3	201.99005	400.0	1	1	2	158.36388	135.4259	0	0.236	0.003	0.016	0.001	1001.0
0.0	0.0	1	3	201.99005	400.0	1	1	2	158.36388	135.4259	0	0.236	0.003	0.024	0.001	1001.0
0.0	0.0	1	3	201.99005	400.0	1	1	2	158.36388	135.4259	0	0.235	0.003	0.001	0.0	1001.0
0.0	0.0	1	3	201.99005	400.0	1	1	2	158.36388	135.4259	0	0.235	0.002	-0.017	0.0	1001.0
0.0	0.0	1	3	201.99005	400.0	1	1	2	158.36388	135.4259	0	0.234	0.0	-0.089	0.0	1001.0
0.0	0.0	1	3	201.99005	400.0	1	1	2	158.36388	135.4259	0	0.234	-0.001	-0.037	0.0	1001.0
0.0	0.0	1	3	201.99005	400.0	1	1	2	158.36388	135.4259	0	0.233	0.0	0.04	0.0	1001.0
0.0	0.0	1	3	201.99005	400.0	1	1	2	158.36388	135.4259	0	0.233	0.0	0.022	0.0	1001.0
0.0	0.0	1	3	201.99005	400.0	1	1	2	158.36388	135.4259	0	0.233	0.0	0.002	0.0	1001.0
0.0	0.0	1	3	201.99005	400.0	1	1	2	158.36388	135.4259	0	0.232	0.0	0.094	0.0	1001.0
0.0	0.0	1	3	201.99005	400.0	1	1	2	158.36388	135.4259	0	0.232	-0.001	-0.022	0.0	1001.0
0.0	0.0	1	3	201.99005	400.0	1	1	2	158.36388	135.4259	0	0.232	0.0	0.002	0.0	1001.0
0.0	0.0	1	3	201.99005	400.0	1	1	2	158.36388	135.4259	0	0.231	0.0	0.036	0.0	1001.0
0.0	0.0	1	3	201.99005	400.0	1	1	2	158.36388	135.4259	0	0.231	-0.001	-0.088	0.0	1001.0
0.0	0.0	1	3	201.99005	400.0	1	1	2	158.36388	135.4259	0	0.231	0.0	0.01	0.0	1001.0
0.0	0.0	1	3	201.99005	400.0	1	1	2	158.36388	135.4259	0	0.231	-0.001	-0.024	0.0	1001.0
0.0	0.0	1	3	201.99005	400.0	1	1	2	158.36388	135.4259	0	0.231	0.0	0.018	0.0	1001.0
0.0	0.0	1	3	201.99005	400.0	1	1	2	158.36388	135.4259	0	0.231	0.0	0.001	0.0	1001.0
0.0	0.0	1	3	201.99005	400.0	1	1	2	158.36388	135.4259	0	0.231	0.0	0.008	0.0	1001.0
0.0	0.0	1	3	201.99005	400.0	1	1	2	158.36388	135.4259	0	0.231	0.0	0.008	0.0	1001.0
0.0	0.0	1	3	201.99005	400.0	1	1	2	158.36388	135.4259	0	0.231	0.0	0.001	0.0	1001.0
0.0	0.0	1	3	201.99005	400.0	1	1	2	158.36388	135.4259	0	0.231	0.0	0.003	0.0	1001.0
0.0	0.0	1	3	201.99005	400.0	1	1	2	158.36388	135.4259	0	0.231	-0.001	-0.035	0.0	1001.0
0.0	0.0	1	3	201.99005	400.0	1	1	2	158.36388	135.4259	0	0.231	-0.001	-0.08	0.0	1001.0
0.0	0.0	1	3	201.99005	400.0	1	1	2	158.36388	135.4259	0	0.231	0.0	0.014	0.0	1001.0
0.0	0.0	1	3	201.99005	400.0	1	1	2	158.36388	135.4259	0	0.231	0.0	0.002	0.0	1001.0
0.0	0.0	1	3	201.99005	400.0	1	1	2	158.36388	135.4259	0	0.231	0.0	-0.011	0.0	1001.0
0.0	0.0	1	3	201.99005	400.0	1	1	2	158.36388	135.4259	0	0.231	0.0	0.003	0.0	1001.0
0.0	0.0	1	3	201.99005	400.0	1	1	2	158.36388	135.4259	0	0.231	0.0	0.015	0.0	1001.0
0.0	0.0	1	3	201.99005	400.0	1	1	2	158.36388	135.4259	0	0.231	0.0	-0.007	0.0	1001.0
0.0	0.0	1	3	201.99005	400.0	1	1	2	158.36388	135.4259	0	0.231	0.0	0.002	0.0	1001.0
0.0	0.0	1	3	201.99005	400.0	1	1	2	158.36388	135.4259	0	0.231	0.0	0.063	0.0	1001.0
0.0	0.0	1	3	201.99005	400.0	1	1	2	158.36388	135.4259	0	0.231	0.0	0.009	0.0	1001.0
0.0	0.0	1	3	201.99005	400.0	1	1	2	158.36388	135.4259	0	0.231	-0.001	-0.13	0.0	1001.0
0.0	0.0	1	3	201.99005	400.0	1	1	2	158.36388	135.4259	0	0.231	0.0	0.117	0.0	1001.0
0.0	0.0	1	3	201.99005	400.0	1	1	2	158.36388	135.4259	0	0.231	0.0	-0.003	0.0	1001.0
0.0	0.0	1	3	201.99005	400.0	1	1	2	158.36388	135.4259	0	0.231	0.0	0.003	0.0	1001.0
0.0	0.0	1	3	201.99005	400.0	1	1	2	158.36388	135.4259	0	0.231	-0.001	-0.029	0.0	1001.0
0.0	0.0	1	3	201.99005	400.0	1	1	2	158.36388	135.4259	0	0.231	0.0	0.009	0.0	1001.0
0.0	0.0	1	3	201.99005	400.0	1	1	2	158.36388	135.4259	0	0.231	0.0	0.009	0.0	1001.0
0.0	0.0	1	3	201.99005	400.0	1	1	2	158.36388	135.4259	0	0.231	0.0	0.003	0.0	1001.0
0.0	0.0	1	3	201.99005	400.0	1	1	2	158.36388	135.4259	0	0.231	-0.001	-0.049	0.0	1001.0
0.0	0.0	1	3	201.99005	400.0	1	1	2	158.36388	135.4259	0	0.231	-0.001	-0.016	0.0	1001.0
0.0	0.0	1	3	201.99005	400.0	1	1	2	158.36388	135.4259	0	0.231	0.0	0.003	0.0	1001.0
0.0	0.0	1	3	201.99005	400.0	1	1	2	158.36388	135.4259	0	0.231	0.0	-0.01	0.0	1001.0
0.0	0.0	1	3	201.99005	400.0	1	1	2	158.36388	135.4259	0	0.231	0.0	0.003	0.0	1001.0
0.0	0.0	1	3	201.99005	400.0	1	1	2	158.36388	135.4259	0	0.231	0.0	0.003	0.0	1001.0
0.0	0.0	1	3	201.99005	400.0	1	1	2	158.36388	135.4259	0	0.231	-0.001	-0.036	0.0	1001.0
0.0	0.0	1	3	201.99005	400.0	1	1	2	158.36388	135.4259	0	0.231	0.0	0.023	0.0	1001.0
0.0	0.0	1	3	201.99005	400.0	1	1	2	158.36388	135.4259	0	0.231	0.0	0.029	0.0	1001.0
0.0	0.0	1	3	201.99005	400.0	1	1	2	158.36388	135.4259	0	0.232	0.0	-0.01	0.0	1001.0
0.0	0.0	1	3	201.99005	400.0	1	1	2	158.36388	135.4259	0	0.232	0.0	0.175	0.0	1001.0
0.0	0.0	1	3	201.99005	400.0	1	1	2	158.36388	135.4259	0	0.232	0.0	0.003	0.0	1001.0
0.0	0.0	1	3	201.99005	400.0	1	1	2	158.36388	135.4259	0	0.232	-0.001	-0.038	0.0	1001.0
0.0	0.0	1	3	201.99005	400.0	1	1	2	158.36388	135.4259	0	0.232	-0.001	-0.023	0.0	1001.0
0.0	0.0	1	3	201.99005	400.0	1	1	2	158.36388	135.4259	0	0.232	0.0	-0.009	0.0	1001.0
0.0	0.0	1	3	201.99005	400.0	1	1	2	158.36388	135.4259	0	0.232	0.0	0.002	0.0	1001.0
0.0	0.0	1	3	201.99005	400.0	1	1	2	158.36388	135.4259	0	0.232	0.0	0.023	0.0	1001.0
0.0	0.0	1	3	201.99005	400.0	1	1	2	158.36388	135.4259	0	0.232	0.0	-0.005	0.0	1001.0
0.0	0.0	1	3	201.99005	400.0	1	1	2	158.36388	135.4259	0	0.232	-0.001	-0.016	0.0	1001.0
0.0	0.0	1	3	201.99005	400.0	1	1	2	158.36388	135.4259	0	0.232	0.0	0.0	0.0	1001.0
0.0	0.0	1	3	201.99005	400.0	1	1	2	158.36388	135.4259	0	0.232	-0.001	-0.016	0.0	1001.0
0.0	0.0	1	3	201.99005	400.0	1	1	2	158.36388	135.4259	0	0.232	-0.001	-0.12	0.0	1001.0
0.0	0.0	1	3	201.99005	400.0	1	1	2	158.36388	135.4259	0	0.232	0.0	0.031	0.0	1001.0
0.0	0.0	1	3	201.99005	400.0	1	1	2	158.36388	135.4259	0	0.232	0.0	0.01	0.0	1001.0
0.0	0.0	1	3	201.99005	400.0	1	1	2	158.36388	135.4259	0	0.232	0.0	0.035	0.0	1001.0
0.0	0.0	1	3	201.99005	400.0	1	1	2	158.36388	135.4259	0	0.232	0.0	0.202	0.0	1001.0
0.0	0.0	1	3	201.99005	400.0	1	1	2	158.36388	135.4259	0	0.232	-0.001	-0.049	0.0	1001.0
0.0	0.0	1	3	201.99005	400.0	1	1	2	158.36388	135.4259	0	0.232	0.0	-0.001	0.0	1001.0
0.0	0.0	1	3	201.99005	400.0	1	1	2	158.36388	135.4259	0	0.232	0.0	0.008	0.0	1001.0
0.0	0.0	1	3	201.99005	400.0	1	1	2	158.36388	135.4259	0	0.232	-0.001	-0.046	0.0	1001.0
0.0	0.0	1	3	201.99005	400.0	1	1	2	158.36388	135.4259	0	0.232	0.0	-0.005	0.0	1001.0
0.0	0.0	1	3	201.99005	400.0	1	1	2	158.36388	135.4259	0	0.232	-0.001	-0.035	0.0	1001.0
0.0	0.0	1	3	201.99005	400.0	1	1	2	158.36388	135.4259	0	0.232	-0.001	-0.028	0.0	1001.0
0.0	0.0	1	3	201.99005	400.0	1	1	2	158.36388	135.4259	0	0.232	0.0	0.009	0.0	1001.0
0.0	0.0	1	3	201.99005	400.0	1	1	2	158.36388	135.4259	0	0.232	0.0	-0.01	0.0	1001.0
0.0	0.0	1	3	201.99005	400.0	1	1	2	158.36388	135.4259	0	0.232	-0.001	-0.024	0.0	1001.0
0.0	0.0	1	3	201.99005	400.0	1	1	2	158.36388	135.4259	0	0.232	-0.001	-0.039	0.0	1001.0
0.0	0.0	1	3	201.99005	400.0	1	1	2	158.36388	135.4259	0	0.232	0.0	0.03	0.0	1001.0
0.0	0.0	1	3	201.99005	400.0	1	1	2	158.36388	135.4259	0	0.232	0.0	0.015	0.0	1001.0
0.0	0.0	1	3	201.99005	400.0	1	1	2	158.36388	135.4259	0	0.232	0.0	0.031	0.0	1001.0
0.0	0.0	1	3	201.99005	400.0	1	1	2	158.36388	135.4259	0	0.232	0.0	0.022	0.0	1001.0
0.0	0.0	1	3	201.99005	400.0	1	1	2	158.36388	135.4259	0	0.232	-0.001	-0.016	0.0	1001.0
0.0	0.0	1	3	201.99005	400.0	1	1	2	158.36388	135.4259	0	0.232	0.0	0.022	0.0	1001.0
0.0	0.0	1	3	201.99005	400.0	1	1	2	158.36388	135.4259	0	0.232	0.0	0.013	0.0	1001.0
0.0	0.0	1	3	201.99005	400.0	1	1	2	158.36388	135.4259	0	0.232	-0.001	-0.074	0.0	1001.0
0.0	0.0	1	3	201.99005	400.0	1	1	2	158.36388	135.4259	0	0.232	0.0	0.007	0.0	1001.0
0.0	0.0	1	3	201.99005	400.0	1	1	2	158.36388	135.4259	0	0.232	0.0	0.009	0.0	1001.0
0.0	0.0	1	3	201.99005	400.0	1	1	2	158.36388	135.4259	0	0.232	0.0	-0.007	0.0	1001.0
0.0	0.0	1	3	201.99005	400.0	1	1	2	158.36388	135.4259	0	0.232	0.0	0.01	0.0	1001.0
0.0	0.0	1	3	201.99005	400.0	1	1	2	158.36388	135.4259	0	0.232	0.0	0.003	0.0	1001.0
0.0	0.0	1	3	201.99005	400.0	1	1	2	158.36388	135.4259	0	0.232	-0.001	-0.142	0.0	1001.0
0.0	0.0	1	3	201.99005	400.0	1	1	2	158.36388	135.4259	0	0.232	0.0	0.039	0.0	1001.0
0.0	0.0	1	3	201.99005	400.0	1	1	2	158.36388	135.4259	0	0.232	0.0	0.155	0.0	1001.0
0.0	0.0	1	3	201.99005	400.0	1	1	2	158.36388	135.4259	0	0.232	0.0	0.036	0.0	1001.0
0.0	0.0	1	3	201.99005	400.0	1	1	2	158.36388	135.4259	0	0.232	0.0	0.138	0.0	1001.0
0.0	0.0	1	3	201.99005	400.0	1	1	2	158.36388	135.4259	0	0.232	0.0	0.008	0.0	1001.0
0.0	0.0	1	3	201.99005	400.0	1	1	2	158.36388	135.4259	0	0.232	0.0	0.028	0.0	1001.0
0.0	0.0	1	3	201.99005	400.0	1	1	2	158.36388	135.4259	0	0.232	0.0	0.081	0.0	1001.0
0.0	0.0	1	3	201.99005	400.0	1	1	2	158.36388	135.4259	0	0.232	-0.001	-0.073	0.0	1001.0
0.0	0.0	1	3	201.99005	400.0	1	1	2	158.36388	135.4259	0	0.232	-0.001	-0.082	0.0	1001.0
0.0	0.0	1	3	201.99005	400.0	1	1	2	158.36388	135.4259	0	0.232	0.0	-0.001	0.0	1001.0
0.0	0.0	1	3	201.99005	400.0	1	1	2	158.36388	135.4259	0	0.232	-0.001	-0.027	0.0	1001.0
0.0	0.0	1	3	201.99005	400.0	1	1	2	158.36388	135.4259	0	0.232	-0.001	-0.039	0.0	1001.0
0.0	0.0	1	3	201.99005	400.0	1	1	2	158.36388	135.4259	0	0.232	-0.001	-0.146	0.0	1001.0
0.0	0.0	1	3	201.99005	400.0	1	1	2	158.36388	135.4259	0	0.232	0.0	0.004	0.0	1001.0
0.0	0.0	1	3	201.99005	400.0	1	1	2	158.36388	135.4259	0	0.232	0.0	0.004	0.0	1001.0
0.0	0.0	1	3	201.99005	400.0	1	1	2	158.36388	135.4259	0	0.232	0.0	-0.005	0.0	1001.0
0.0	0.0	1	3	201.99005	400.0	1	1	2	158.36388	135.4259	0	0.232	0.0	-0.002	0.0	1001.0
0.0	0.0	1	3	201.99005	400.0	1	1	2	158.36388	135.4259	0	0.232	0.0	0.016	0.0	1001.0
0.0	0.0	1	3	201.99005	400.0	1	1	2	158.36388	135.4259	0	0.232	0.0	0.022	0.0	1001.0
0.0	0.0	1	3	201.99005	400.0	1	1	2	158.36388	135.4259	0	0.232	-0.001	-0.037	0.0	1001.0
0.0	0.0	1	3	201.99005	400.0	1	1	2	158.36388	135.4259	0	0.232	0.0	0.012	0.0	1001.0
0.0	0.0	1	3	201.99005	400.0	1	1	2	158.36388	135.4259	0	0.232	0.0	-0.001	0.0	1001.0
0.0	0.0	1	3	201.99005	400.0	1	1	2	158.36388	135.4259	0	0.232	-0.001	-0.027	0.0	1001.0
0.0	0.0	1	3	201.99005	400.0	1	1	2	158.36388	135.4259	0	0.232	-0.001	-0.024	0.0	1001.0
0.0	0.0	1	3	201.99005	400.0	1	1	2	158.36388	135.4259	0	0.232	0.0	0.002	0.0	1001.0
0.0	0.0	1	3	201.99005	400.0	1	1	2	158.36388	135.4259	0	0.232	0.0	0.01	0.0	1001.0
0.0	0.0	1	3	201.99005	400.0	1	1	2	158.36388	135.4259	0	0.232	0.0	0.13	0.0	1001.0
-2805.4175	-201.99005	2	3	201.99005	300.99503	1	2	2	158.36388	135.4259	1	0.232	-0.001	-0.017	0.0	1001.0
-2805.4175	-201.99005	2	3	201.99005	300.99503	1	2	2	158.36388	135.4259	1	0.232	0.0	-0.006	0.0	1001.0
-2805.4175	-201.99005	2	3	201.99005	300.99503	0	2	2	158.36388	135.4259	1	0.232	0.0	0.004	0.0	1001.0
-2805.4175	-201.99005	2	3	201.99005	300.99503	0	2	2	158.36388	135.4259	1	0.232	-0.001	-0.053	0.0	1001.0
-2805.4175	-201.99005	2	3	201.99005	300.99503	0	2	2	158.36388	135.4259	1	0.232	0.0	-0.011	0.0	1001.0
-2805.4175	-201.99005	2	3	201.99005	300.99503	0	2	2	158.36388	135.4259	1	0.232	-0.003	-0.364	-0.382	1001.0
-2805.4175	-201.99005	2	3	201.99005	300.99503	0	2	2	158.36388	135.4259	1	0.232	-0.005	-0.438	-0.553	1001.0
-2805.4175	-201.99005	2	3	201.99005	300.99503	0	2	2	158.36388	135.4259	1	0.232	-0.009	-0.543	-0.553	1001.0
-2805.4175	-201.99005	2	3	201.99005	300.99503	0	2	2	158.36388	135.4259	1	0.232	-0.015	-0.873	-0.861	1001.0
-2805.4175	-201.99005	2	3	201.99005	300.99503	0	2	2	158.36388	135.4259	1	0.232	-0.021	-0.919	-0.998	1001.0
-2805.4175	-201.99005	2	3	201.99005	300.99503	0	2	2	158.36388	135.4259	1	0.232	-0.026	-0.973	-0.998	1001.0
-2805.4175	-201.99005	2	3	201.99005	300.99503	0	2	2	158.36388	135.4259	1	0.232	-0.034	-1.237	-1.245	1001.0
-2805.4175	-201.99005	2	3	201.99005	300.99503	0	2	2	158.36388	135.4259	1	0.232	-0.042	-1.263	-1.245	1001.0
-2805.4175	-201.99005	2	3	201.99005	300.99503	0	2	2	158.36388	135.4259	1	0.232	-0.05	-1.569	-1.459	1001.0
-2805.4175	-201.99005	2	3	201.99005	300.99503	0	2	2	158.36388	135.4259	1	0.232	-0.058	-1.507	-1.554	1001.0
-2805.4175	-201.99005	2	3	201.99005	300.99503	0	2	2	158.36388	135.4259	1	0.232	-0.065	-1.512	-1.554	1001.0
-2805.4175	-201.99005	2	3	201.99005	300.99503	0	2	2	158.36388	135.4259	1	0.232	-0.073	-1.791	-1.725	1001.0
-2805.4175	-201.99005	2	3	201.99005	300.99503	0	2	2	158.36388	135.4259	1	0.232	-0.081	-1.777	-1.725	1001.0
-2805.4175	-201.99005	2	3	201.99005	300.99503	0	2	2	158.36388	135.4259	1	0.232	-0.087	-1.79	-1.801	1001.0
-2805.4175	-201.99005	2	3	201.99005	300.99503	0	2	2	158.36388	135.4259	1	0.232	-0.094	-1.97	-1.938	1001.0
-2805.4175	-201.99005	2	3	201.99005	300.99503	0	2	2	158.36388	135.4259	1	0.232	-0.102	-1.943	-1.938	1001.0
-2805.4175	-201.99005	2	3	201.99005	300.99503	0	2	2	158.36388	135.4259	1	0.231	-0.107	-2.029	-2.0	1001.0
-2805.4175	-201.99005	2	3	201.99005	300.99503	0	2	2	158.36388	135.4259	1	0.231	-0.113	-2.043	-2.11	1001.0
-2805.4175	-201.99005	2	3	201.99005	300.99503	0	2	2	158.36388	135.4259	1	0.231	-0.119	-2.156	-2.11	1001.0
-2805.4175	-201.99005	2	3	201.99005	300.99503	0	2	2	158.36388	135.4259	1	0.231	-0.126	-2.249	-2.205	1001.0
-2805.4175	-201.99005	2	3	201.99005	300.99503	0	2	2	158.36388	135.4259	1	0.231	-0.132	-2.203	-2.248	1001.0
-2805.4175	-201.99005	2	3	201.99005	300.99503	0	2	2	158.36388	135.4259	1	0.231	-0.138	-2.27	-2.248	1001.0
-2805.4175	-201.99005	2	3	201.99005	300.99503	0	2	2	158.36388	135.4259	1	0.231	-0.143	-2.33	-2.287	1001.0
-2805.4175	-201.99005	2	3	201.99005	300.99503	0	2	2	158.36388	135.4259	1	0.231	-0.147	-2.303	-2.287	1001.0
-2805.4175	-201.99005	2	3	201.99005	300.99503	0	2	2	158.36388	135.4259	1	0.231	-0.151	-2.35	-2.358	1001.0
-2805.4175	-201.99005	2	3	201.99005	300.99503	0	2	2	158.36388	135.4259	1	0.231	-0.156	-2.392	-2.42	1001.0
-2805.4175	-201.99005	2	3	201.99005	300.99503	0	2	2	158.36388	135.4259	1	0.231	-0.162	-2.449	-2.42	1001.0
-2805.4175	-201.99005	2	3	201.99005	300.99503	0	2	2	158.36388	135.4259	1	0.231	-0.166	-2.443	-2.447	1001.0
-2805.4175	-201.99005	2	3	201.99005	300.99503	0	2	2	158.36388	135.4259	1	0.231	-0.17	-2.587	-2.496	1001.0
-2805.4175	-201.99005	2	3	201.99005	300.99503	0	2	2	158.36388	135.4259	1	0.231	-0.174	-2.513	-2.496	1001.0
-2805.4175	-201.99005	2	3	201.99005	300.99503	0	2	2	158.36388	135.4259	1	0.231	-0.178	-2.478	-2.518	1001.0
-2805.4175	-201.99005	2	3	201.99005	300.99503	0	2	2	158.36388	135.4259	1	0.231	-0.182	-2.545	-2.518	1001.0
-2805.4175	-201.99005	2	3	201.99005	300.99503	0	2	2	158.36388	135.4259	1	0.231	-0.184	-2.566	-2.558	1001.0
-2805.4175	-201.99005	2	3	201.99005	300.99503	0	2	2	158.36388	135.4259	1	0.231	-0.186	-2.621	-2.575	1001.0
-2805.4175	-201.99005	2	3	201.99005	300.99503	0	2	2	158.36388	135.4259	1	0.231	-0.188	-2.582	-2.575	1001.0
-2805.4175	-201.99005	2	3	201.99005	300.99503	0	2	2	158.36388	135.4259	1	0.231	-0.191	-2.639	-2.607	1001.0
-2805.4175	-201.99005	2	3	201.99005	300.99503	0	2	2	158.36388	135.4259	1	0.231	-0.193	-2.647	-2.607	1001.0
-2805.4175	-201.99005	2	3	201.99005	300.99503	0	2	2	158.36388	135.4259	1	0.231	-0.195	-2.589	-2.622	1001.0
-2805.4175	-201.99005	2	3	201.99005	300.99503	0	2	2	158.36388	135.4259	1	0.23	-0.197	-2.506	-2.647	1001.0
-2805.4175	-201.99005	2	3	201.99005	300.99503	0	2	2	158.36388	135.4259	1	0.23	-0.199	-2.65	-2.647	1001.0
-2805.4175	-201.99005	2	3	201.99005	300.99503	0	2	2	158.36388	135.4259	1	0.23	-0.201	-2.651	-2.658	1001.0
-2805.4175	-201.99005	2	3	201.99005	300.99503	0	2	2	158.36388	135.4259	1	0.23	-0.203	-2.72	-2.678	1001.0
-2805.4175	-201.99005	2	3	201.99005	300.99503	0	2	2	158.36388	135.4259	1	0.23	-0.204	-2.665	-2.678	1001.0
-2805.4175	-201.99005	2	3	201.99005	300.99503	0	2	2	158.36388	135.4259	1	0.23	-0.205	-2.684	-2.687	1001.0
-2805.4175	-201.99005	2	3	201.99005	300.99503	0	2	2	158.36388	135.4259	1	0.23	-0.207	-2.78	-2.704	1001.0
-2805.4175	-201.99005	2	3	201.99005	300.99503	0	2	2	158.36388	135.4259	1	0.23	-0.207	-2.648	-2.704	1001.0
-2805.4175	-201.99005	2	3	201.99005	300.99503	0	2	2	158.36388	135.4259	1	0.23	-0.208	-2.792	-2.718	1001.0
-2805.4175	-201.99005	2	3	201.99005	300.99503	0	2	2	158.36388	135.4259	1	0.23	-0.21	-2.753	-2.718	1001.0
-2805.4175	-201.99005	2	3	201.99005	300.99503	0	2	2	158.36388	135.4259	1	0.23	-0.212	-2.708	-2.724	1001.0
-2805.4175	-201.99005	2	3	201.99005	300.99503	0	2	2	158.36388	135.4259	1	0.23	-0.214	-2.722	-2.736	1001.0
-2805.4175	-201.99005	2	3	201.99005	300.99503	0	2	2	158.36388	135.4259	1	0.229	-0.216	-2.774	-2.736	1001.0
-2805.4175	-201.99005	2	3	201.99005	300.99503	0	2	2	158.36388	135.4259	1	0.229	-0.218	-2.747	-2.741	1001.0
-2805.4175	-201.99005	2	3	201.99005	300.99503	0	2	2	158.36388	135.4259	1	0.229	-0.22	-2.724	-2.75	1001.0
-2805.4175	-201.99005	2	3	201.99005	300.99503	0	2	2	158.36388	135.4259	1	0.229	-0.221	-2.718	-2.75	1001.0
-2805.4175	-201.99005	2	3	201.99005	300.99503	0	2	2	158.36388	135.4259	1	0.229	-0.221	-2.754	-2.754	1001.0
-2805.4175	-201.99005	2	3	201.99005	300.99503	0	2	2	158.36388	135.4259	1	0.228	-0.221	-2.787	-2.754	1001.0
-2805.4175	-201.99005	2	3	201.99005	300.99503	0	2	2	158.36388	135.4259	1	0.228	-0.221	-2.73	-2.761	1001.0
-2805.4175	-201.99005	2	3	201.99005	300.99503	0	2	2	158.36388	135.4259	1	0.228	-0.221	-2.77	-2.768	1001.0
-2805.4175	-201.99005	2	3	201.99005	300.99503	0	2	2	158.36388	135.4259	1	0.228	-0.221	-2.687	-2.768	1001.0
-2805.4175	-201.99005	2	3	201.99005	300.99503	0	2	2	158.36388	135.4259	1	0.227	-0.221	-2.829	-2.77	1001.0
-2805.4175	-201.99005	2	3	201.99005	300.99503	0	2	2	158.36388	135.4259	1	0.227	-0.221	-2.78	-2.775	1001.0
-2805.4175	-201.99005	2	3	201.99005	300.99503	0	2	2	158.36388	135.4259	1	0.227	-0.221	-2.806	-2.775	1001.0
-2805.4175	-201.99005	2	3	201.99005	300.99503	0	2	2	158.36388	135.4259	1	0.226	-0.221	-2.792	-2.778	1001.0
-2805.4175	-201.99005	2	3	201.99005	300.99503	0	2	2	158.36388	135.4259	1	0.226	-0.221	-2.828	-2.778	1001.0
-2805.4175	-201.99005	2	3	201.99005	300.99503	0	2	2	158.36388	135.4259	1	0.226	-0.221	-2.75	-2.782	1001.0
-2805.4175	-201.99005	2	3	201.99005	300.99503	0	2	2	158.36388	135.4259	1	0.225	-0.221	-2.78	-2.784	1001.0
-2805.4175	-201.99005	2	3	201.99005	300.99503	0	2	2	158.36388	135.4259	1	0.225	-0.221	-2.781	-2.784	1001.0
-2805.4175	-201.99005	2	3	201.99005	300.99503	0	2	2	158.36388	135.4259	1	0.225	-0.221	-2.816	-2.787	1001.0
-2805.4175	-201.99005	2	3	201.99005	300.99503	0	2	2	158.36388	135.4259	1	0.224	-0.221	-2.787	-2.788	1001.0
-2805.4175	-201.99005	2	3	201.99005	300.99503	0	2	2	158.36388	135.4259	1	0.224	-0.221	-2.693	-2.788	1001.0
-2805.4175	-201.99005	2	3	201.99005	300.99503	0	2	2	158.36388	135.4259	1	0.224	-0.222	-2.744	-2.791	1001.0
-2805.4175	-201.99005	2	3	201.99005	300.99503	0	2	2	158.36388	135.4259	1	0.223	-0.222	-2.779	-2.791	1001.0
-2805.4175	-201.99005	2	3	201.99005	300.99503	0	2	2	158.36388	135.4259	1	0.223	-0.222	-2.741	-2.792	1001.0
-2805.4175	-201.99005	2	3	201.99005	300.99503	0	2	2	158.36388	135.4259	1	0.223	-0.222	-2.877	-2.794	1001.0
-2805.4175	-201.99005	2	3	201.99005	300.99503	0	2	2	158.36388	135.4259	1	0.222	-0.222	-2.734	-2.794	1001.0
-2805.4175	-201.99005	2	3	201.99005	300.99503	0	2	2	158.36388	135.4259	1	0.222	-0.222	-2.763	-2.796	1001.0
-2805.4175	-201.99005	2	3	201.99005	300.99503	0	2	2	158.36388	135.4259	1	0.222	-0.222	-2.835	-2.797	1001.0
-2805.4175	-201.99005	2	3	201.99005	300.99503	0	2	2	158.36388	135.4259	1	0.221	-0.223	-2.913	-2.797	1001.0
-2805.4175	-201.99005	2	3	201.99005	300.99503	0	2	2	158.36388	135.4259	1	0.221	-0.223	-2.795	-2.798	1001.0
-2805.4175	-201.99005	2	3	201.99005	300.99503	0	2	2	158.36388	135.4259	1	0.22	-0.223	-2.776	-2.798	1001.0
-2805.4175	-201.99005	2	3	201.99005	300.99503	0	2	2	158.36388	135.4259	1	0.22	-0.223	-2.801	-2.8	1001.0
-2805.4175	-201.99005	2	3	201.99005	300.99503	0	2	2	158.36388	135.4259	1	0.22	-0.223	-2.791	-2.8	1001.0
-2805.4175	-201.99005	2	3	201.99005	300.99503	0	2	2	158.36388	135.4259	1	0.219	-0.223	-2.798	-2.8	1001.0
-2805.4175	-201.99005	2	3	201.99005	300.99503	0	2	2	158.36388	135.4259	1	0.219	-0.223	-2.782	-2.801	1001.0
-2805.4175	-201.99005	2	3	201.99005	300.99503	0	2	2	158.36388	135.4259	1	0.219	-0.223	-2.789	-2.802	1001.0
-2805.4175	-201.99005	2	3	201.99005	300.99503	1	2	2	158.36388	135.4259	1	0.218	-0.224	-2.715	-2.802	1001.0
-2805.4175	-201.99005	2	3	201.99005	300.99503	1	2	2	158.36388	135.4259	1	0.218	-0.224	-2.686	-2.802	1001.0
-2805.4175	-201.99005	2	3	201.99005	300.99503	1	2	2	158.36388	135.4259	1	0.218	-0.224	-2.769	-2.802	1001.0
-2805.4175	-201.99005	2	3	201.99005	300.99503	1	2	2	158.36388	135.4259	1	0.217	-0.224	-2.759	-2.803	1001.0
-2805.4175	-201.99005	2	3	201.99005	300.99503	1	2	2	158.36388	135.4259	1	0.217	-0.225	-2.781	-2.803	1001.0
-2805.4175	-201.99005	2	3	201.99005	300.99503	1	2	2	158.36388	135.4259	1	0.217	-0.225	-2.767	-2.803	1001.0
-2805.4175	-201.99005	2	3	201.99005	300.99503	1	2	2	158.36388	135.4259	1	0.216	-0.226	-3.009	-2.804	1001.0
-2805.4175	-201.99005	2	3	201.99005	300.99503	1	2	2	158.36388	135.4259	1	0.216	-0.226	-2.903	-2.804	1001.0
-2805.4175	-201.99005	2	3	201.99005	300.99503	1	2	2	158.36388	135.4259	1	0.216	-0.226	-2.797	-2.804	1001.0
-2805.4175	-201.99005	2	3	201.99005	300.99503	1	2	2	158.36388	135.4259	1	0.215	-0.226	-2.854	-2.804	1001.0
-2805.4175	-201.99005	2	3	201.99005	300.99503	1	2	2	158.36388	135.4259	1	0.215	-0.226	-2.781	-2.804	1001.0
-2805.4175	-201.99005	2	3	201.99005	300.99503	1	2	2	158.36388	135.4259	1	0.215	-0.226	-2.804	-2.805	1001.0
-2805.4175	-201.99005	2	3	201.99005	300.99503	1	2	2	158.36388	135.4259	1	0.215	-0.226	-2.786	-2.805	1001.0
-2805.4175	-201.99005	2	3	201.99005	300.99503	1	2	2	158.36388	135.4259	1	0.214	-0.226	-2.829	-2.805	1001.0
-2805.4175	-201.99005	2	3	201.99005	300.99503	1	2	2	158.36388	135.4259	1	0.214	-0.226	-2.832	-2.805	1001.0
-2805.4175	-201.99005	2	3	201.99005	300.99503	1	2	2	158.36388	135.4259	1	0.214	-0.226	-2.793	-2.805	1001.0
-2805.4175	-201.99005	2	3	201.99005	300.99503	1	2	2	158.36388	135.4259	1	0.214	-0.226	-2.796	-2.805	1001.0
-2805.4175	-201.99005	2	3	201.99005	300.99503	1	2	2	158.36388	135.4259	1	0.214	-0.226	-2.826	-2.806	1001.0
-2805.4175	-201.99005	2	3	201.99005	300.99503	1	2	2	158.36388	135.4259	1	0.213	-0.226	-2.803	-2.806	1001.0
-2805.4175	-201.99005	2	3	201.99005	300.99503	1	2	2	158.36388	135.4259	1	0.213	-0.226	-2.789	-2.806	1001.0
-2805.4175	-201.99005	2	3	201.99005	300.99503	1	2	2	158.36388	135.4259	1	0.213	-0.226	-2.785	-2.806	1001.0
-2805.4175	-201.99005	2	3	201.99005	300.99503	1	2	2	158.36388	135.4259	1	0.213	-0.226	-2.771	-2.806	1001.0
-2805.4175	-201.99005	2	3	201.99005	300.99503	1	2	2	158.36388	135.4259	1	0.213	-0.225	-2.537	-2.806	1001.0
-2805.4175	-201.99005	2	3	201.99005	300.99503	1	2	2	158.36388	135.4259	1	0.213	-0.225	-2.783	-2.806	1001.0
-2805.4175	-201.99005	2	3	201.99005	300.99503	1	2	2	158.36388	135.4259	1	0.213	-0.225	-2.806	-2.806	1001.0
-2805.4175	-201.99005	2	3	201.99005	300.99503	1	2	2	158.36388	135.4259	1	0.213	-0.225	-2.81	-2.807	1001.0
-2805.4175	-201.99005	2	3	201.99005	300.99503	1	2	2	158.36388	135.4259	1	0.213	-0.225	-2.781	-2.807	1001.0
-2805.4175	-201.99005	2	3	201.99005	300.99503	1	2	2	158.36388	135.4259	1	0.213	-0.225	-2.836	-2.807	1001.0
-2805.4175	-201.99005	2	3	201.99005	300.99503	1	2	2	158.36388	135.4259	1	0.213	-0.225	-2.827	-2.807	1001.0
-2805.4175	-201.99005	2	3	201.99005	300.99503	1	2	2	158.36388	135.4259	1	0.213	-0.225	-2.745	-2.807	1001.0
-2805.4175	-201.99005	2	3	201.99005	300.99503	1	2	2	158.36388	135.4259	1	0.213	-0.225	-2.836	-2.807	1001.0
-2805.4175	-201.99005	2	3	201.99005	300.99503	1	2	2	158.36388	135.4259	1	0.213	-0.225	-2.785	-2.807	1001.0
-2805.4175	-201.99005	2	3	201.99005	300.99503	1	2	2	158.36388	135.4259	1	0.213	-0.226	-2.951	-2.807	1001.0
-2805.4175	-201.99005	2	3	201.99005	300.99503	1	2	2	158.36388	135.4259	1	0.213	-0.226	-2.816	-2.807	1001.0
-2805.4175	-201.99005	2	3	201.99005	300.99503	1	2	2	158.36388	135.4259	1	0.213	-0.226	-2.805	-2.807	1001.0
-2805.4175	-201.99005	2	3	201.99005	300.99503	1	2	2	158.36388	135.4259	1	0.213	-0.226	-2.728	-2.807	1001.0
-2805.4175	-201.99005	2	3	201.99005	300.99503	1	2	2	158.36388	135.4259	1	0.213	-0.227	-2.947	-2.807	1001.0
-2805.4175	-201.99005	2	3	201.99005	300.99503	1	2	2	158.36388	135.4259	1	0.213	-0.227	-2.789	-2.807	1001.0
-2805.4175	-201.99005	2	3	201.99005	300.99503	1	2	2	158.36388	135.4259	1	0.213	-0.227	-2.842	-2.807	1001.0
-2805.4175	-201.99005	2	3	201.99005	300.99503	1	2	2	158.36388	135.4259	1	0.213	-0.227	-2.773	-2.807	1001.0
-2805.4175	-201.99005	2	3	201.99005	300.99503	1	2	2	158.36388	135.4259	1	0.213	-0.228	-2.75	-2.807	1001.0
-2805.4175	-201.99005	2	3	201.99005	300.99503	1	2	2	158.36388	135.4259	1	0.213	-0.228	-2.774	-2.807	1001.0
-2805.4175	-201.99005	2	3	201.99005	300.99503	1	2	2	158.36388	135.4259	1	0.213	-0.228	-2.89	-2.807	1001.0
-2805.4175	-201.99005	2	3	201.99005	300.99503	1	2	2	158.36388	135.4259	1	0.213	-0.229	-2.939	-2.807	1001.0
-2805.4175	-201.99005	2	3	201.99005	300.99503	1	2	2	158.36388	135.4259	1	0.213	-0.23	-2.815	-2.807	1001.0
-2805.4175	-201.99005	2	3	201.99005	300.99503	1	2	2	158.36388	135.4259	1	0.213	-0.231	-3.076	-2.807	1001.0
-2805.4175	-201.99005	2	3	201.99005	300.99503	1	2	2	158.36388	135.4259	1	0.213	-0.231	-2.788	-2.807	1001.0
-2805.4175	-201.99005	2	3	201.99005	300.99503	1	2	2	158.36388	135.4259	1	0.213	-0.231	-2.813	-2.807	1001.0
-2805.4175	-201.99005	2	3	201.99005	300.99503	1	2	2	158.36388	135.4259	1	0.213	-0.231	-2.794	-2.807	1001.0
-2805.4175	-201.99005	2	3	201.99005	300.99503	1	2	2	158.36388	135.4259	1	0.213	-0.233	-3.149	-2.807	1001.0
-2805.4175	-201.99005	2	3	201.99005	300.99503	1	2	2	158.36388	135.4259	1	0.213	-0.233	-2.866	-2.807	1001.0
-2805.4175	-201.99005	2	3	201.99005	300.99503	1	2	2	158.36388	135.4259	1	0.213	-0.232	-2.801	-2.807	1001.0
-2805.4175	-201.99005	2	3	201.99005	300.99503	1	2	2	158.36388	135.4259	1	0.213	-0.232	-2.749	-2.807	1001.0
-2805.4175	-201.99005	2	3	201.99005	300.99503	1	2	2	158.36388	135.4259	1	0.213	-0.232	-2.777	-2.807	1001.0
-2805.4175	-201.99005	2	3	201.99005	300.99503	1	2	2	158.36388	135.4259	1	0.213	-0.232	-2.774	-2.807	1001.0
-2805.4175	-201.99005	2	3	201.99005	300.99503	1	2	2	158.36388	135.4259	1	0.213	-0.232	-2.839	-2.807	1001.0
-2805.4175	-201.99005	2	3	201.99005	300.99503	1	2	2	158.36388	135.4259	1	0.213	-0.232	-2.835	-2.807	1001.0
-2805.4175	-201.99005	2	3	201.99005	300.99503	1	2	2	158.36388	135.4259	1	0.213	-0.232	-2.847	-2.807	1001.0
-2805.4175	-201.99005	2	3	201.99005	300.99503	1	2	2	158.36388	135.4259	1	0.213	-0.233	-2.786	-2.807	1001.0
-2805.4175	-201.99005	2	3	201.99005	300.99503	1	2	2	158.36388	135.4259	1	0.213	-0.233	-2.784	-2.807	1001.0
-2805.4175	-201.99005	2	3	201.99005	300.99503	1	2	2	158.36388	135.4259	1	0.213	-0.233	-2.801	-2.807	1001.0
-2805.4175	-201.99005	2	3	201.99005	300.99503	1	2	2	158.36388	135.4259	1	0.213	-0.233	-2.797	-2.807	1001.0
-2805.4175	-201.99005	2	3	201.99005	300.99503	1	2	2	158.36388	135.4259	1	0.213	-0.233	-2.808	-2.807	1001.0
-2805.4175	-201.99005	2	3	201.99005	300.99503	1	2	2	158.36388	135.4259	1	0.213	-0.233	-2.774	-2.807	1001.0
-2805.4175	-201.99005	2	3	201.99005	300.99503	1	2	2	158.36388	135.4259	1	0.213	-0.233	-2.766	-2.807	1001.0
-2805.4175	-201.99005	2	3	201.99005	300.99503	1	2	2	158.36388	135.4259	1	0.213	-0.233	-2.751	-2.807	1001.0
-2805.4175	-201.99005	2	3	201.99005	300.99503	1	2	2	158.36388	135.4259	1	0.213	-0.234	-2.886	-2.807	1001.0
-2805.4175	-201.99005	2	3	201.99005	300.99503	1	2	2	158.36388	135.4259	1	0.213	-0.234	-2.795	-2.807	1001.0
-2805.4175	-201.99005	2	3	201.99005	300.99503	1	2	2	158.36388	135.4259	1	0.213	-0.235	-2.943	-2.807	1001.0
-2805.4175	-201.99005	2	3	201.99005	300.99503	1	2	2	158.36388	135.4259	1	0.213	-0.235	-2.82	-2.807	1001.0
-2805.4175	-201.99005	2	3	201.99005	300.99503	1	2	2	158.36388	135.4259	1	0.213	-0.235	-2.824	-2.807	1001.0
-2805.4175	-201.99005	2	3	201.99005	300.99503	1	2	2	158.36388	135.4259	1	0.213	-0.235	-2.801	-2.807	1001.0
-2805.4175	-201.99005	2	3	201.99005	300.99503	1	2	2	158.36388	135.4259	1	0.213	-0.235	-2.798	-2.807	1001.0
-2805.4175	-201.99005	2	3	201.99005	300.99503	1	2	2	158.36388	135.4259	1	0.213	-0.235	-2.751	-2.807	1001.0
-2805.4175	-201.99005	2	3	201.99005	300.99503	1	2	2	158.36388	135.4259	1	0.213	-0.235	-2.816	-2.807	1001.0
-2805.4175	-201.99005	2	3	201.99005	300.99503	1	2	2	158.36388	135.4259	1	0.213	-0.235	-2.847	-2.807	1001.0
-2805.4175	-201.99005	2	3	201.99005	300.99503	1	2	2	158.36388	135.4259	1	0.213	-0.235	-2.834	-2.807	1001.0
-2805.4175	-201.99005	2	3	201.99005	300.99503	1	2	2	158.36388	135.4259	1	0.213	-0.235	-2.808	-2.807	1001.0
-2805.4175	-201.99005	2	3	201.99005	300.99503	1	2	2	158.36388	135.4259	1	0.213	-0.235	-2.785	-2.807	1001.0
-2805.4175	-201.99005	2	3	201.99005	300.99503	1	2	2	158.36388	135.4259	1	0.213	-0.235	-2.786	-2.807	1001.0
-2805.4175	-201.99005	2	3	201.99005	300.99503	1	2	2	158.36388	135.4259	1	0.213	-0.235	-2.789	-2.807	1001.0
-2805.4175	-201.99005	2	3	201.99005	300.99503	1	2	2	158.36388	135.4259	1	0.213	-0.235	-2.833	-2.807	1001.0
-2805.4175	-201.99005	2	3	201.99005	300.99503	1	2	2	158.36388	135.4259	1	0.213	-0.235	-2.823	-2.807	1001.0
-2805.4175	-201.99005	2	3	201.99005	300.99503	1	2	2	158.36388	135.4259	1	0.213	-0.235	-2.725	-2.807	1001.0
-2805.4175	-201.99005	2	3	201.99005	300.99503	1	2	2	158.36388	135.4259	1	0.213	-0.235	-2.766	-2.807	1001.0
-2805.4175	-201.99005	2	3	201.99005	300.99503	1	2	2	158.36388	135.4259	1	0.213	-0.235	-2.815	-2.807	1001.0
-2805.4175	-201.99005	2	3	201.99005	300.99503	1	2	2	158.36388	135.4259	1	0.213	-0.234	-2.662	-2.807	1001.0
-2805.4175	-201.99005	2	3	201.99005	300.99503	1	2	2	158.36388	135.4259	1	0.213	-0.234	-2.82	-2.807	1001.0
-2805.4175	-201.99005	2	3	201.99005	300.99503	1	2	2	158.36388	135.4259	1	0.213	-0.234	-2.828	-2.807	1001.0
-2805.4175	-201.99005	2	3	201.99005	300.99503	1	2	2	158.36388	135.4259	1	0.213	-0.234	-2.83	-2.807	1001.0
-2805.4175	-201.99005	2	3	201.99005	300.99503	1	2	2	158.36388	135.4259	1	0.213	-0.234	-2.689	-2.807	1001.0
-2805.4175	-201.99005	2	3	201.99005	300.99503	1	2	2	158.36388	135.4259	1	0.213	-0.234	-2.797	-2.807	1001.0
-2805.4175	-201.99005	2	3	201.99005	300.99503	1	2	2	158.36388	135.4259	1	0.213	-0.234	-2.833	-2.807	1001.0
-2805.4175	-201.99005	2	3	201.99005	300.99503	1	2	2	158.36388	135.4259	1	0.213	-0.234	-2.764	-2.807	1001.0
-2805.4175	-201.99005	2	3	201.99005	300.99503	1	2	2	158.36388	135.4259	1	0.213	-0.234	-2.809	-2.807	1001.0
-2805.4175	-201.99005	2	3	201.99005	300.99503	1	2	2	158.36388	135.4259	1	0.213	-0.233	-2.642	-2.807	1001.0
-2805.4175	-201.99005	2	3	201.99005	300.99503	1	2	2	158.36388	135.4259	1	0.213	-0.233	-2.762	-2.807	1001.0
-2805.4175	-201.99005	2	3	201.99005	300.99503	1	2	2	158.36388	135.4259	1	0.213	-0.233	-2.77	-2.807	1001.0
-2805.4175	-201.99005	2	3	201.99005	300.99503	1	2	2	158.36388	135.4259	1	0.213	-0.233	-2.77	-2.807	1001.0
-2805.4175	-201.99005	2	3	201.99005	300.99503	1	2	2	158.36388	135.4259	1	0.213	-0.233	-2.811	-2.807	1001.0
-2805.4175	-201.99005	2	3	201.99005	300.99503	1	2	2	158.36388	135.4259	1	0.213	-0.233	-2.803	-2.807	1001.0
-2805.4175	-201.99005	2	3	201.99005	300.99503	1	2	2	158.36388	135.4259	1	0.213	-0.233	-2.808	-2.807	1001.0
-2805.4175	-201.99005	2	3	201.99005	300.99503	1	2	2	158.36388	135.4259	1	0.213	-0.233	-2.753	-2.807	1001.0
-2805.4175	-201.99005	2	3	201.99005	300.99503	1	2	2	158.36388	135.4259	1	0.213	-0.232	-2.599	-2.807	1001.0
-2805.4175	-201.99005	2	3	201.99005	300.99503	1	2	2	158.36388	135.4259	1	0.213	-0.232	-2.822	-2.807	1001.0
-2805.4175	-201.99005	2	3	201.99005	300.99503	1	2	2	158.36388	135.4259	1	0.213	-0.232	-2.753	-2.807	1001.0
-2805.4175	-201.99005	2	3	201.99005	300.99503	1	2	2	158.36388	135.4259	1	0.213	-0.232	-2.781	-2.807	1001.0
-2805.4175	-201.99005	2	3	201.99005	300.99503	1	2	2	158.36388	135.4259	1	0.213	-0.232	-2.772	-2.807	1001.0
-2805.4175	-201.99005	2	3	201.99005	300.99503	1	2	2	158.36388	135.4259	1	0.213	-0.232	-2.843	-2.807	1001.0
-2805.4175	-201.99005	2	3	201.99005	300.99503	1	2	2	158.36388	135.4259	1	0.213	-0.232	-2.835	-2.807	1001.0
-2805.4175	-201.99005	2	3	201.99005	300.99503	1	2	2	158.36388	135.4259	1	0.213	-0.232	-2.824	-2.807	1001.0
-2805.4175	-201.99005	2	3	201.99005	300.99503	1	2	2	158.36388	135.4259	1	0.213	-0.231	-2.827	-2.807	1001.0
-2805.4175	-201.99005	2	3	201.99005	300.99503	1	2	2	158.36388	135.4259	1	0.213	-0.231	-2.788	-2.807	1001.0
-2805.4175	-201.99005	2	3	201.99005	300.99503	1	2	2	158.36388	135.4259	1	0.213	-0.231	-2.834	-2.807	1001.0
-2805.4175	-201.99005	2	3	201.99005	300.99503	1	2	2	158.36388	135.4259	1	0.213	-0.231	-2.887	-2.807	1001.0
-2805.4175	-201.99005	2	3	201.99005	300.99503	1	2	2	158.36388	135.4259	1	0.213	-0.231	-2.797	-2.807	1001.0
-2805.4175	-201.99005	2	3	201.99005	300.99503	1	2	2	158.36388	135.4259	1	0.213	-0.231	-2.903	-2.807	1001.0
0.0	0.0	2	3	201.99005	300.99503	1	2	2	158.36388	135.4259	0	0.213	-0.231	-2.815	-2.807	1001.0
0.0	0.0	2	3	201.99005	300.99503	1	2	2	158.36388	135.4259	0	0.213	-0.231	-2.841	-2.807	1001.0
0.0	0.0	2	3	201.99005	300.99503	1	2	2	158.36388	135.4259	0	0.213	-0.231	-2.822	-2.807	1001.0
0.0	0.0	2	3	201.99005	300.99503	1	2	2	158.36388	135.4259	0	0.213	-0.231	-2.795	-2.807	1001.0
0.0	0.0	2	3	201.99005	300.99503	1	2	2	158.36388	135.4259	0	0.213	-0.229	-2.604	-2.609	1001.0
0.0	0.0	2	3	201.99005	300.99503	1	2	2	158.36388	135.4259	0	0.213	-0.226	-2.346	-2.253	1001.0
0.0	0.0	2	3	201.99005	300.99503	1	2	2	158.36388	135.4259	0	0.214	-0.222	-2.262	-2.253	1001.0
0.0	0.0	2	3	201.99005	300.99503	1	2	2	158.36388	135.4259	0	0.214	-0.217	-2.151	-2.093	1001.0
0.0	0.0	2	3	201.99005	300.99503	1	2	2	158.36388	135.4259	0	0.214	-0.213	-2.105	-2.093	1001.0
0.0	0.0	2	3	201.99005	300.99503	1	2	2	158.36388	135.4259	0	0.214	-0.207	-1.779	-1.808	1001.0
0.0	0.0	2	3	201.99005	300.99503	1	2	2	158.36388	135.4259	0	0.214	-0.199	-1.653	-1.68	1001.0
0.0	0.0	2	3	201.99005	300.99503	1	2	2	158.36388	135.4259	0	0.214	-0.195	-1.749	-1.68	1001.0
0.0	0.0	2	3	201.99005	300.99503	1	2	2	158.36388	135.4259	0	0.214	-0.188	-1.471	-1.45	1001.0
0.0	0.0	2	3	201.99005	300.99503	1	2	2	158.36388	135.4259	0	0.214	-0.18	-1.333	-1.348	1001.0
0.0	0.0	2	3	201.99005	300.99503	1	2	2	158.36388	135.4259	0	0.214	-0.173	-1.196	-1.348	1001.0
0.0	0.0	2	3	201.99005	300.99503	1	2	2	158.36388	135.4259	0	0.215	-0.165	-1.158	-1.164	1001.0
0.0	0.0	2	3	201.99005	300.99503	1	2	2	158.36388	135.4259	0	0.215	-0.157	-1.12	-1.164	1001.0
0.0	0.0	2	3	201.99005	300.99503	1	2	2	158.36388	135.4259	0	0.215	-0.151	-1.004	-1.005	1001.0
0.0	0.0	2	3	201.99005	300.99503	1	2	2	158.36388	135.4259	0	0.215	-0.143	-0.925	-0.934	1001.0
0.0	0.0	2	3	201.99005	300.99503	1	2	2	158.36388	135.4259	0	0.215	-0.136	-0.952	-0.934	1001.0
0.0	0.0	2	3	201.99005	300.99503	1	2	2	158.36388	135.4259	0	0.215	-0.13	-0.793	-0.806	1001.0
0.0	0.0	2	3	201.99005	300.99503	1	2	2	158.36388	135.4259	0	0.216	-0.123	-0.77	-0.749	1001.0
0.0	0.0	2	3	201.99005	300.99503	1	2	2	158.36388	135.4259	0	0.216	-0.118	-0.771	-0.749	1001.0
0.0	0.0	2	3	201.99005	300.99503	1	2	2	158.36388	135.4259	0	0.216	-0.113	-0.735	-0.647	1001.0
0.0	0.0	2	3	201.99005	300.99503	1	2	2	158.36388	135.4259	0	0.216	-0.107	-0.627	-0.647	1001.0
0.0	0.0	2	3	201.99005	300.99503	1	2	2	158.36388	135.4259	0	0.217	-0.101	-0.67	-0.601	1001.0
0.0	0.0	2	3	201.99005	300.99503	1	2	2	158.36388	135.4259	0	0.217	-0.096	-0.64	-0.519	1001.0
0.0	0.0	2	3	201.99005	300.99503	1	2	2	158.36388	135.4259	0	0.217	-0.092	-0.566	-0.519	1001.0
0.0	0.0	2	3	201.99005	300.99503	1	2	2	158.36388	135.4259	0	0.218	-0.086	-0.481	-0.482	1001.0
0.0	0.0	2	3	201.99005	300.99503	1	2	2	158.36388	135.4259	0	0.218	-0.082	-0.498	-0.416	1001.0
0.0	0.0	2	3	201.99005	300.99503	1	2	2	158.36388	135.4259	0	0.218	-0.077	-0.445	-0.416	1001.0
0.0	0.0	2	3	201.99005	300.99503	1	2	2	158.36388	135.4259	0	0.219	-0.073	-0.393	-0.359	1001.0
0.0	0.0	2	3	201.99005	300.99503	1	2	2	158.36388	135.4259	0	0.219	-0.069	-0.373	-0.359	1001.0
0.0	0.0	2	3	201.99005	300.99503	1	2	2	158.36388	135.4259	0	0.22	-0.065	-0.319	-0.334	1001.0
0.0	0.0	2	3	201.99005	300.99503	1	2	2	158.36388	135.4259	0	0.22	-0.061	-0.313	-0.288	1001.0
0.0	0.0	2	3	201.99005	300.99503	1	2	2	158.36388	135.4259	0	0.22	-0.058	-0.272	-0.288	1001.0
0.0	0.0	2	3	201.99005	300.99503	1	2	2	158.36388	135.4259	0	0.221	-0.056	-0.27	-0.267	1001.0
0.0	0.0	2	3	201.99005	300.99503	1	2	2	158.36388	135.4259	0	0.221	-0.054	-0.302	-0.231	1001.0
0.0	0.0	2	3	201.99005	300.99503	1	2	2	158.36388	135.4259	0	0.222	-0.05	-0.213	-0.231	1001.0
0.0	0.0	2	3	201.99005	300.99503	1	2	2	158.36388	135.4259	0	0.222	-0.048	-0.274	-0.214	1001.0
0.0	0.0	2	3	201.99005	300.99503	1	2	2	158.36388	135.4259	0	0.223	-0.044	-0.218	-0.214	1001.0
0.0	0.0	2	3	201.99005	300.99503	1	2	2	158.36388	135.4259	0	0.224	-0.04	-0.196	-0.185	1001.0
0.0	0.0	2	3	201.99005	300.99503	1	2	2	158.36388	135.4259	0	0.224	-0.038	-0.162	-0.159	1001.0
0.0	0.0	2	3	201.99005	300.99503	1	2	2	158.36388	135.4259	0	0.225	-0.036	-0.167	-0.159	1001.0
0.0	0.0	2	3	201.99005	300.99503	1	2	2	158.36388	135.4259	0	0.226	-0.034	-0.155	-0.148	1001.0
0.0	0.0	2	3	201.99005	300.99503	1	2	2	158.36388	135.4259	0	0.227	-0.032	-0.141	-0.128	1001.0
0.0	0.0	2	3	201.99005	300.99503	1	2	2	158.36388	135.4259	0	0.227	-0.03	-0.146	-0.128	1001.0
0.0	0.0	2	3	201.99005	300.99503	1	2	2	158.36388	135.4259	0	0.228	-0.028	-0.148	-0.119	1001.0
0.0	0.0	2	3	201.99005	300.99503	1	2	2	158.36388	135.4259	0	0.229	-0.026	-0.173	-0.102	1001.0
0.0	0.0	2	3	201.99005	300.99503	1	2	2	158.36388	135.4259	0	0.23	-0.024	-0.101	-0.102	1001.0
0.0	0.0	2	3	201.99005	300.99503	1	2	2	158.36388	135.4259	0	0.231	-0.022	-0.149	-0.095	1001.0
0.0	0.0	2	3	201.99005	300.99503	1	2	2	158.36388	135.4259	0	0.232	-0.02	-0.063	-0.095	1001.0
0.0	0.0	2	3	201.99005	300.99503	1	2	2	158.36388	135.4259	0	0.233	-0.02	-0.214	-0.082	1001.0
0.0	0.0	2	3	201.99005	300.99503	1	2	2	158.36388	135.4259	0	0.234	-0.019	0.003	-0.07	1001.0
0.0	0.0	2	3	201.99005	300.99503	1	2	2	158.36388	135.4259	0	0.235	-0.019	-0.091	-0.07	1001.0
0.0	0.0	2	3	201.99005	300.99503	1	2	2	158.36388	135.4259	0	0.235	-0.019	-0.088	-0.065	1001.0
0.0	0.0	2	3	201.99005	300.99503	1	2	2	158.36388	135.4259	0	0.236	-0.018	-0.054	-0.056	1001.0
0.0	0.0	2	3	201.99005	300.99503	1	2	2	158.36388	135.4259	0	0.237	-0.018	-0.057	-0.056	1001.0
0.0	0.0	2	3	201.99005	300.99503	1	2	2	158.36388	135.4259	0	0.238	-0.017	0.001	-0.052	1001.0
0.0	0.0	2	3	201.99005	300.99503	1	2	2	158.36388	135.4259	0	0.239	-0.017	-0.119	-0.052	1001.0
0.0	0.0	2	3	201.99005	300.99503	1	2	2	158.36388	135.4259	0	0.239	-0.017	-0.035	-0.045	1001.0
0.0	0.0	2	3	201.99005	300.99503	1	2	2	158.36388	135.4259	0	0.24	-0.017	-0.062	-0.041	1001.0
0.0	0.0	2	3	201.99005	300.99503	1	2	2	158.36388	135.4259	0	0.24	-0.017	-0.013	-0.041	1001.0
0.0	0.0	2	3	201.99005	300.99503	1	2	2	158.36388	135.4259	0	0.241	-0.016	-0.03	-0.036	1001.0
0.0	0.0	2	3	201.99005	300.99503	1	2	2	158.36388	135.4259	0	0.241	-0.016	-0.122	-0.036	1001.0
0.0	0.0	2	3	201.99005	300.99503	1	2	2	158.36388	135.4259	0	0.242	-0.014	0.041	-0.031	1001.0
0.0	0.0	2	3	201.99005	300.99503	1	2	2	158.36388	135.4259	0	0.242	-0.013	0.0	-0.028	1001.0
0.0	0.0	2	3	201.99005	300.99503	1	2	2	158.36388	135.4259	0	0.242	-0.012	-0.026	-0.028	1001.0
0.0	0.0	2	3	201.99005	300.99503	1	2	2	158.36388	135.4259	0	0.243	-0.012	-0.015	-0.024	1001.0
0.0	0.0	2	3	201.99005	300.99503	1	2	2	158.36388	135.4259	0	0.243	-0.011	-0.037	-0.022	1001.0
0.0	0.0	2	3	201.99005	300.99503	1	2	2	158.36388	135.4259	0	0.243	-0.011	-0.015	-0.022	1001.0
0.0	0.0	2	3	201.99005	300.99503	1	2	2	158.36388	135.4259	0	0.243	-0.01	-0.022	-0.019	1001.0
0.0	0.0	2	3	201.99005	300.99503	1	2	2	158.36388	135.4259	0	0.243	-0.01	-0.021	-0.018	1001.0
0.0	0.0	2	3	201.99005	300.99503	1	2	2	158.36388	135.4259	0	0.243	-0.01	-0.014	-0.018	1001.0
0.0	0.0	2	3	201.99005	300.99503	1	2	2	158.36388	135.4259	0	0.243	-0.009	-0.028	-0.015	1001.0
0.0	0.0	2	3	201.99005	300.99503	1	2	2	158.36388	135.4259	0	0.243	-0.008	-0.042	-0.015	1001.0
0.0	0.0	2	3	201.99005	300.99503	1	2	2	158.36388	135.4259	0	0.243	-0.008	-0.013	-0.014	1001.0
0.0	0.0	2	3	201.99005	300.99503	1	2	2	158.36388	135.4259	0	0.243	-0.007	-0.002	-0.012	1001.0
0.0	0.0	2	3	201.99005	300.99503	1	2	2	158.36388	135.4259	0	0.242	-0.006	0.017	-0.012	1001.0
0.0	0.0	2	3	201.99005	300.99503	1	2	2	158.36388	135.4259	0	0.242	-0.005	-0.149	-0.01	1001.0
0.0	0.0	2	3	201.99005	300.99503	1	2	2	158.36388	135.4259	0	0.242	-0.004	-0.038	-0.009	1001.0
0.0	0.0	2	3	201.99005	300.99503	1	2	2	158.36388	135.4259	0	0.242	-0.003	-0.039	-0.009	1001.0
0.0	0.0	2	3	201.99005	300.99503	1	2	2	158.36388	135.4259	0	0.242	-0.001	-0.007	-0.008	1001.0
0.0	0.0	2	3	201.99005	300.99503	1	2	2	158.36388	135.4259	0	0.242	0.0	0.019	-0.008	1001.0
0.0	0.0	2	3	201.99005	300.99503	1	2	2	158.36388	135.4259	0	0.242	-0.001	-0.015	-0.007	1001.0
0.0	0.0	2	3	201.99005	300.99503	1	2	2	158.36388	135.4259	0	0.242	-0.001	-0.015	-0.006	1001.0
0.0	0.0	2	3	201.99005	300.99503	1	2	2	158.36388	135.4259	0	0.242	0.0	-0.011	-0.006	1001.0
0.0	0.0	2	3	201.99005	300.99503	1	2	2	158.36388	135.4259	0	0.242	0.0	-0.004	-0.005	1001.0
0.0	0.0	2	3	201.99005	300.99503	1	2	2	158.36388	135.4259	0	0.242	0.0	-0.008	-0.005	1001.0
0.0	0.0	2	3	201.99005	300.99503	1	2	2	158.36388	135.4259	0	0.242	0.0	0.013	-0.004	1001.0
0.0	0.0	2	3	201.99005	300.99503	1	2	2	158.36388	135.4259	0	0.242	-0.001	-0.041	-0.004	1001.0
0.0	0.0	2	3	201.99005	300.99503	1	2	2	158.36388	135.4259	0	0.242	0.0	-0.009	-0.004	1001.0
0.0	0.0	2	3	201.99005	300.99503	1	2	2	158.36388	135.4259	0	0.242	0.0	-0.008	-0.003	1001.0
0.0	0.0	2	3	201.99005	300.99503	1	2	2	158.36388	135.4259	0	0.242	0.0	0.009	-0.003	1001.0
0.0	0.0	2	3	201.99005	300.99503	1	2	2	158.36388	135.4259	0	0.242	-0.001	-0.015	-0.003	1001.0
0.0	0.0	2	3	201.99005	300.99503	1	2	2	158.36388	135.4259	0	0.242	0.0	0.001	-0.002	1001.0
0.0	0.0	2	3	201.99005	300.99503	1	2	2	158.36388	135.4259	0	0.242	0.0	-0.006	-0.002	1001.0
0.0	0.0	2	3	201.99005	300.99503	1	2	2	158.36388	135.4259	0	0.242	0.0	0.0	-0.002	1001.0
0.0	0.0	2	3	201.99005	300.99503	1	2	2	158.36388	135.4259	0	0.242	0.0	-0.002	-0.002	1001.0
0.0	0.0	2	3	201.99005	300.99503	1	2	2	158.36388	135.4259	0	0.242	0.0	-0.005	-0.002	1001.0
0.0	0.0	2	3	201.99005	300.99503	1	2	2	158.36388	135.4259	0	0.242	0.0	0.031	-0.001	1001.0
0.0	0.0	2	3	201.99005	300.99503	1	2	2	158.36388	135.4259	0	0.242	0.0	0.011	-0.001	1001.0
0.0	0.0	2	3	201.99005	300.99503	1	2	2	158.36388	135.4259	0	0.242	0.0	0.029	-0.001	1001.0
0.0	0.0	2	3	201.99005	300.99503	1	2	2	158.36388	135.4259	0	0.242	-0.001	-0.037	-0.001	1001.0
0.0	0.0	2	3	201.99005	300.99503	1	2	2	158.36388	135.4259	0	0.242	-0.001	-0.093	0.0	1001.0
0.0	0.0	2	3	201.99005	300.99503	1	2	2	158.36388	135.4259	0	0.242	-0.001	-0.022	0.0	1001.0
0.0	0.0	2	3	201.99005	300.99503	1	2	2	158.36388	135.4259	0	0.242	-0.001	-0.023	0.0	1001.0
0.0	0.0	2	3	201.99005	300.99503	1	2	2	158.36388	135.4259	0	0.242	-0.001	-0.021	0.0	1001.0
0.0	0.0	2	3	201.99005	300.99503	1	2	2	158.36388	135.4259	0	0.242	0.0	-0.007	0.0	1001.0
0.0	0.0	2	3	201.99005	300.99503	1	2	2	158.36388	135.4259	0	0.242	0.0	-0.009	0.0	1001.0
0.0	0.0	2	3	201.99005	300.99503	1	2	2	158.36388	135.4259	0	0.242	-0.001	-0.039	0.0	1001.0
0.0	0.0	2	3	201.99005	300.99503	1	2	2	158.36388	135.4259	0	0.242	0.0	-0.005	0.0	1001.0
0.0	0.0	2	3	201.99005	300.99503	1	2	2	158.36388	135.4259	0	0.242	0.0	-0.001	0.0	1001.0
0.0	0.0	2	3	201.99005	300.99503	1	2	2	158.36388	135.4259	0	0.242	0.0	-0.008	0.0	1001.0
0.0	0.0	2	3	201.99005	300.99503	1	2	2	158.36388	135.4259	0	0.242	-0.001	-0.034	0.0	1001.0
0.0	0.0	2	3	201.99005	300.99503	1	2	2	158.36388	135.4259	0	0.242	-0.001	-0.013	0.0	1001.0
0.0	0.0	2	3	201.99005	300.99503	1	2	2	158.36388	135.4259	0	0.242	0.0	0.001	0.0	1001.0
0.0	0.0	2	3	201.99005	300.99503	1	2	2	158.36388	135.4259	0	0.242	0.0	0.046	0.0	1001.0
0.0	0.0	2	3	201.99005	300.99503	1	2	2	158.36388	135.4259	0	0.242	0.0	0.001	0.0	1001.0
0.0	0.0	2	3	201.99005	300.99503	1	2	2	158.36388	135.4259	0	0.242	-0.001	-0.04	0.0	1001.0
0.0	0.0	2	3	201.99005	300.99503	1	2	2	158.36388	135.4259	0	0.242	0.0	0.0	0.0	1001.0
0.0	0.0	2	3	201.99005	300.99503	1	2	2	158.36388	135.4259	0	0.242	0.0	-0.008	0.0	1001.0
0.0	0.0	2	3	201.99005	300.99503	1	2	2	158.36388	135.4259	0	0.242	-0.001	-0.036	0.0	1001.0
0.0	0.0	2	3	201.99005	300.99503	1	2	2	158.36388	135.4259	0	0.242	0.0	0.005	0.0	1001.0
0.0	0.0	2	3	201.99005	300.99503	1	2	2	158.36388	135.4259	0	0.242	0.0	0.048	0.0	1001.0
0.0	0.0	2	3	201.99005	300.99503	1	2	2	158.36388	135.4259	0	0.242	0.0	0.005	0.0	1001.0
0.0	0.0	2	3	201.99005	300.99503	1	2	2	158.36388	135.4259	0	0.242	0.0	0.01	0.0	1001.0
0.0	0.0	2	3	201.99005	300.99503	1	2	2	158.36388	135.4259	0	0.242	0.0	0.009	0.0	1001.0
0.0	0.0	2	3	201.99005	300.99503	1	2	2	158.36388	135.4259	0	0.242	-0.001	-0.187	0.0	1001.0
0.0	0.0	2	3	201.99005	300.99503	1	2	2	158.36388	135.4259	0	0.242	-0.001	-0.038	0.0	1001.0
0.0	0.0	2	3	201.99005	300.99503	1	2	2	158.36388	135.4259	0	0.242	-0.001	-0.017	0.0	1001.0
0.0	0.0	2	3	201.99005	300.99503	1	2	2	158.36388	135.4259	0	0.242	-0.001	-0.02	0.0	1001.0
0.0	0.0	2	3	201.99005	300.99503	1	2	2	158.36388	135.4259	0	0.242	0.0	0.004	0.0	1001.0
[truncated: 12,781 more rows]
