# Supplementary material for: Just noticeable differences for elbow joint torque feedback
Source: Sci Rep. 2021 Dec 7;11:23553. doi: 10.1038/s41598-021-02630-3 (PMC8651665; doi:10.1038/s41598-021-02630-3)
Supplement: Supplementary file 2 — Supplementary Information. [file 41598_2021_2630_MOESM2_ESM.zip › SupplementaryData_ScientificReports_KimAsbeck2021/S14_W1F.csv]

data 1	data 2	data 3	data 4	data 5	data 6	data 7	data 8	data 9	data 10	data 11	data 12	data 13	data 14	data 15	data 16	data 17
0.0	0.0	1	1	400.0	400.0	0	1	1	0.0	0.0	1	0.246	0.0	0.0	0.0	1101.0
0.0	0.0	1	1	400.0	400.0	0	1	1	0.0	0.0	0	0.246	-0.001	-0.168	0.0	1101.0
0.0	0.0	1	1	400.0	400.0	0	1	1	0.0	0.0	0	0.246	-0.001	-0.07	0.0	1101.0
0.0	0.0	1	1	400.0	400.0	0	1	1	0.0	0.0	0	0.246	0.0	0.054	0.0	1101.0
0.0	0.0	1	1	400.0	400.0	0	1	1	0.0	0.0	0	0.245	-0.011	-1.29	-1.268	845.0
0.0	0.0	1	1	400.0	400.0	0	1	1	0.0	0.0	0	0.245	-0.021	-1.218	-1.178	1101.0
0.0	0.0	1	1	400.0	400.0	0	1	1	0.0	0.0	0	0.245	-0.028	-1.206	-1.178	1001.0
0.0	0.0	1	1	400.0	400.0	0	1	1	0.0	0.0	0	0.245	-0.034	-1.037	-1.018	1001.0
0.0	0.0	1	1	400.0	400.0	0	1	1	0.0	0.0	0	0.245	-0.04	-1.016	-1.018	1001.0
0.0	0.0	1	1	400.0	400.0	0	1	1	0.0	0.0	0	0.245	-0.043	-0.96	-0.945	1001.0
0.0	0.0	1	1	400.0	400.0	0	1	1	0.0	0.0	0	0.245	-0.045	-0.793	-0.816	1257.0
0.0	0.0	1	1	400.0	400.0	0	1	1	0.0	0.0	0	0.245	-0.047	-0.83	-0.816	1257.0
0.0	0.0	1	1	400.0	400.0	0	1	1	0.0	0.0	0	0.245	-0.049	-0.776	-0.758	1001.0
0.0	0.0	1	1	400.0	400.0	0	1	1	0.0	0.0	0	0.245	-0.05	-0.753	-0.655	1001.0
0.0	0.0	1	1	400.0	400.0	0	1	1	0.0	0.0	0	0.245	-0.05	-0.662	-0.655	1001.0
0.0	0.0	1	1	400.0	400.0	0	1	1	0.0	0.0	0	0.245	-0.05	-0.596	-0.608	1001.0
0.0	0.0	1	1	400.0	400.0	0	1	1	0.0	0.0	0	0.245	-0.05	-0.685	-0.608	845.0
0.0	0.0	1	1	400.0	400.0	0	1	1	0.0	0.0	0	0.245	-0.05	-0.517	-0.525	1001.0
0.0	0.0	1	1	400.0	400.0	0	1	1	0.0	0.0	0	0.245	-0.049	-0.506	-0.453	1257.0
0.0	0.0	1	1	400.0	400.0	0	1	1	0.0	0.0	0	0.245	-0.048	-0.53	-0.453	1101.0
0.0	0.0	1	1	400.0	400.0	0	1	1	0.0	0.0	0	0.245	-0.046	-0.308	-0.421	1101.0
0.0	0.0	1	1	400.0	400.0	0	1	1	0.0	0.0	0	0.245	-0.045	-0.423	-0.364	1101.0
0.0	0.0	1	1	400.0	400.0	0	1	1	0.0	0.0	0	0.245	-0.043	-0.361	-0.364	1001.0
0.0	0.0	1	1	400.0	400.0	0	1	1	0.0	0.0	0	0.245	-0.041	-0.362	-0.338	1101.0
0.0	0.0	1	1	400.0	400.0	0	1	1	0.0	0.0	0	0.245	-0.04	-0.318	-0.314	1101.0
0.0	0.0	1	1	400.0	400.0	0	1	1	0.0	0.0	0	0.245	-0.04	-0.309	-0.291	1101.0
0.0	0.0	1	1	400.0	400.0	0	1	1	0.0	0.0	0	0.245	-0.04	-0.31	-0.271	1257.0
0.0	0.0	1	1	400.0	400.0	0	1	1	0.0	0.0	0	0.245	-0.039	-0.205	-0.271	1001.0
0.0	0.0	1	1	400.0	400.0	0	1	1	0.0	0.0	0	0.245	-0.039	-0.389	-0.234	845.0
0.0	0.0	1	1	400.0	400.0	0	1	1	0.0	0.0	0	0.245	-0.037	-0.246	-0.217	1001.0
0.0	0.0	1	1	400.0	400.0	0	1	1	0.0	0.0	0	0.245	-0.035	-0.208	-0.217	1101.0
0.0	0.0	1	1	400.0	400.0	0	1	1	0.0	0.0	0	0.245	-0.032	0.002	-0.187	1001.0
0.0	0.0	1	1	400.0	400.0	0	1	1	0.0	0.0	0	0.245	-0.03	-0.197	-0.187	1101.0
0.0	0.0	1	1	400.0	400.0	0	1	1	0.0	0.0	0	0.245	-0.028	-0.14	-0.161	1101.0
0.0	0.0	1	1	400.0	400.0	0	1	1	0.0	0.0	0	0.245	-0.027	-0.399	-0.15	1101.0
0.0	0.0	1	1	400.0	400.0	0	1	1	0.0	0.0	0	0.245	-0.025	-0.163	-0.15	1101.0
0.0	0.0	1	1	400.0	400.0	0	1	1	0.0	0.0	0	0.245	-0.023	-0.116	-0.129	1101.0
0.0	0.0	1	1	400.0	400.0	0	1	1	0.0	0.0	0	0.245	-0.021	-0.148	-0.12	1101.0
0.0	0.0	1	1	400.0	400.0	0	1	1	0.0	0.0	0	0.245	-0.02	-0.13	-0.12	1101.0
0.0	0.0	1	1	400.0	400.0	0	1	1	0.0	0.0	0	0.245	-0.021	-0.314	-0.103	1257.0
0.0	0.0	1	1	400.0	400.0	0	1	1	0.0	0.0	0	0.245	-0.02	-0.092	-0.103	1101.0
0.0	0.0	1	1	400.0	400.0	0	1	1	0.0	0.0	0	0.245	-0.019	0.035	-0.096	1257.0
0.0	0.0	1	1	400.0	400.0	0	1	1	0.0	0.0	0	0.245	-0.019	-0.096	-0.083	1101.0
0.0	0.0	1	1	400.0	400.0	0	1	1	0.0	0.0	0	0.245	-0.019	-0.099	-0.083	1101.0
0.0	0.0	1	1	400.0	400.0	0	1	1	0.0	0.0	0	0.245	-0.018	-0.109	-0.077	1101.0
0.0	0.0	1	1	400.0	400.0	0	1	1	0.0	0.0	0	0.245	-0.018	-0.075	-0.066	1101.0
0.0	0.0	1	1	400.0	400.0	0	1	1	0.0	0.0	0	0.245	-0.018	-0.067	-0.066	1101.0
0.0	0.0	1	1	400.0	400.0	0	1	1	0.0	0.0	0	0.245	-0.017	0.004	-0.061	1101.0
0.0	0.0	1	1	400.0	400.0	0	1	1	0.0	0.0	0	0.245	-0.017	-0.049	-0.061	1101.0
0.0	0.0	1	1	400.0	400.0	0	1	1	0.0	0.0	0	0.245	-0.017	-0.067	-0.053	1257.0
0.0	0.0	1	1	400.0	400.0	0	1	1	0.0	0.0	0	0.245	-0.017	-0.13	-0.049	1101.0
0.0	0.0	1	1	400.0	400.0	0	1	1	0.0	0.0	0	0.245	-0.017	-0.036	-0.049	1101.0
0.0	0.0	1	1	400.0	400.0	0	1	1	0.0	0.0	0	0.245	-0.016	-0.027	-0.042	1101.0
0.0	0.0	1	1	400.0	400.0	0	1	1	0.0	0.0	0	0.245	-0.016	-0.089	-0.036	1101.0
0.0	0.0	1	1	400.0	400.0	0	1	1	0.0	0.0	0	0.245	-0.016	-0.07	-0.036	845.0
0.0	0.0	1	1	400.0	400.0	0	1	1	0.0	0.0	0	0.245	-0.016	-0.057	-0.033	845.0
0.0	0.0	1	1	400.0	400.0	0	1	1	0.0	0.0	0	0.245	-0.016	-0.071	-0.033	845.0
0.0	0.0	1	1	400.0	400.0	0	1	1	0.0	0.0	0	0.245	-0.015	-0.073	-0.029	1101.0
0.0	0.0	1	1	400.0	400.0	0	1	1	0.0	0.0	0	0.245	-0.015	-0.019	-0.027	1101.0
0.0	0.0	1	1	400.0	400.0	0	1	1	0.0	0.0	0	0.245	-0.015	-0.156	-0.027	1101.0
0.0	0.0	1	1	400.0	400.0	0	1	1	0.0	0.0	0	0.245	-0.015	-0.041	-0.023	1101.0
0.0	0.0	1	1	400.0	400.0	0	1	1	0.0	0.0	0	0.245	-0.014	-0.049	-0.021	1101.0
0.0	0.0	1	1	400.0	400.0	0	1	1	0.0	0.0	0	0.245	-0.013	0.023	-0.021	1101.0
0.0	0.0	1	1	400.0	400.0	0	1	1	0.0	0.0	0	0.245	-0.012	0.01	-0.018	1101.0
0.0	0.0	1	1	400.0	400.0	0	1	1	0.0	0.0	0	0.245	-0.011	-0.014	-0.018	1257.0
0.0	0.0	1	1	400.0	400.0	0	1	1	0.0	0.0	0	0.245	-0.01	-0.087	-0.017	1101.0
0.0	0.0	1	1	400.0	400.0	0	1	1	0.0	0.0	0	0.245	-0.008	0.001	-0.014	1101.0
0.0	0.0	1	1	400.0	400.0	0	1	1	0.0	0.0	0	0.245	-0.007	-0.017	-0.014	1101.0
0.0	0.0	1	1	400.0	400.0	0	1	1	0.0	0.0	0	0.245	-0.006	-0.015	-0.013	1101.0
0.0	0.0	1	1	400.0	400.0	0	1	1	0.0	0.0	0	0.245	-0.006	-0.162	-0.011	1101.0
0.0	0.0	1	1	400.0	400.0	0	1	1	0.0	0.0	0	0.245	-0.006	-0.054	-0.011	1101.0
0.0	0.0	1	1	400.0	400.0	0	1	1	0.0	0.0	0	0.245	-0.005	-0.088	-0.01	1101.0
0.0	0.0	1	1	400.0	400.0	0	1	1	0.0	0.0	0	0.245	-0.004	0.001	-0.01	1101.0
0.0	0.0	1	1	400.0	400.0	0	1	1	0.0	0.0	0	0.245	-0.004	-0.039	-0.009	1101.0
0.0	0.0	1	1	400.0	400.0	0	1	1	0.0	0.0	0	0.245	-0.003	-0.023	-0.007	1101.0
0.0	0.0	1	1	400.0	400.0	0	1	1	0.0	0.0	0	0.245	-0.001	-0.001	-0.007	1101.0
0.0	0.0	1	1	400.0	400.0	0	1	1	0.0	0.0	0	0.245	-0.001	-0.017	-0.007	1101.0
0.0	0.0	1	1	400.0	400.0	0	1	1	0.0	0.0	0	0.245	0.0	0.01	-0.006	1101.0
0.0	0.0	1	1	400.0	400.0	0	1	1	0.0	0.0	0	0.245	0.0	0.099	-0.006	1101.0
0.0	0.0	1	1	400.0	400.0	0	1	1	0.0	0.0	0	0.245	0.0	-0.001	-0.005	1101.0
0.0	0.0	1	1	400.0	400.0	0	1	1	0.0	0.0	0	0.245	0.0	-0.002	-0.005	1101.0
0.0	0.0	1	1	400.0	400.0	0	1	1	0.0	0.0	0	0.245	0.0	-0.003	-0.005	845.0
0.0	0.0	1	1	400.0	400.0	0	1	1	0.0	0.0	0	0.245	0.0	0.001	-0.004	1101.0
0.0	0.0	1	1	400.0	400.0	0	1	1	0.0	0.0	0	0.245	-0.001	-0.028	-0.004	1101.0
0.0	0.0	1	1	400.0	400.0	0	1	1	0.0	0.0	0	0.245	0.0	-0.011	-0.003	1101.0
0.0	0.0	1	1	400.0	400.0	0	1	1	0.0	0.0	0	0.245	0.0	0.023	-0.003	1101.0
0.0	0.0	1	1	400.0	400.0	0	1	1	0.0	0.0	0	0.245	0.0	-0.003	-0.003	1101.0
0.0	0.0	1	1	400.0	400.0	0	1	1	0.0	0.0	0	0.245	-0.001	-0.014	-0.002	1101.0
0.0	0.0	1	1	400.0	400.0	0	1	1	0.0	0.0	0	0.245	-0.001	-0.023	-0.002	1101.0
0.0	0.0	1	1	400.0	400.0	0	1	1	0.0	0.0	0	0.245	0.0	0.002	-0.002	1101.0
0.0	0.0	1	1	400.0	400.0	0	1	1	0.0	0.0	0	0.245	0.0	0.022	-0.001	1101.0
0.0	0.0	1	1	400.0	400.0	0	1	1	0.0	0.0	0	0.245	-0.001	-0.016	-0.001	1101.0
0.0	0.0	1	1	400.0	400.0	0	1	1	0.0	0.0	0	0.245	0.0	0.012	-0.001	1101.0
0.0	0.0	1	1	400.0	400.0	0	1	1	0.0	0.0	0	0.245	0.0	0.031	-0.001	1101.0
0.0	0.0	1	1	400.0	400.0	0	1	1	0.0	0.0	0	0.245	-0.001	-0.029	-0.001	1101.0
0.0	0.0	1	1	400.0	400.0	0	1	1	0.0	0.0	0	0.245	0.0	-0.002	-0.001	1101.0
0.0	0.0	1	1	400.0	400.0	0	1	1	0.0	0.0	0	0.245	0.0	0.03	-0.001	1101.0
0.0	0.0	1	1	400.0	400.0	0	1	1	0.0	0.0	0	0.245	-0.001	-0.018	0.0	1101.0
0.0	0.0	1	1	400.0	400.0	0	1	1	0.0	0.0	0	0.245	0.0	0.037	0.0	1101.0
0.0	0.0	1	1	400.0	400.0	0	1	1	0.0	0.0	0	0.245	-0.001	-0.037	0.0	1101.0
0.0	0.0	1	1	400.0	400.0	0	1	1	0.0	0.0	0	0.245	0.0	0.008	0.0	1101.0
0.0	0.0	1	1	400.0	400.0	0	1	1	0.0	0.0	0	0.245	0.0	0.025	0.0	1101.0
0.0	0.0	1	1	400.0	400.0	0	1	1	0.0	0.0	0	0.245	-0.001	-0.017	0.0	1101.0
0.0	0.0	1	1	400.0	400.0	0	1	1	0.0	0.0	0	0.245	0.0	0.009	0.0	1101.0
0.0	0.0	1	1	400.0	400.0	0	1	1	0.0	0.0	0	0.245	-0.001	-0.037	0.0	1101.0
0.0	0.0	1	1	400.0	400.0	0	1	1	0.0	0.0	0	0.245	-0.001	-0.081	0.0	1101.0
0.0	0.0	1	1	400.0	400.0	0	1	1	0.0	0.0	0	0.245	0.0	0.193	0.0	1101.0
0.0	0.0	1	1	400.0	400.0	0	1	1	0.0	0.0	0	0.245	0.0	0.025	0.0	1101.0
0.0	0.0	1	1	400.0	400.0	0	1	1	0.0	0.0	0	0.245	0.0	0.009	0.0	1101.0
0.0	0.0	1	1	400.0	400.0	0	1	1	0.0	0.0	0	0.245	0.0	0.018	0.0	1101.0
0.0	0.0	1	1	400.0	400.0	0	1	1	0.0	0.0	0	0.245	-0.001	-0.037	0.0	1101.0
0.0	0.0	1	1	400.0	400.0	0	1	1	0.0	0.0	0	0.245	0.0	0.03	0.0	1101.0
0.0	0.0	1	1	400.0	400.0	0	1	1	0.0	0.0	0	0.245	0.0	0.01	0.0	1101.0
0.0	0.0	1	1	400.0	400.0	0	1	1	0.0	0.0	0	0.245	0.0	0.01	0.0	1101.0
0.0	0.0	1	1	400.0	400.0	0	1	1	0.0	0.0	0	0.245	0.0	0.045	0.0	1101.0
0.0	0.0	1	1	400.0	400.0	0	1	1	0.0	0.0	0	0.245	-0.001	-0.017	0.0	1101.0
0.0	0.0	1	1	400.0	400.0	0	1	1	0.0	0.0	0	0.245	-0.001	-0.085	0.0	1101.0
0.0	0.0	1	1	400.0	400.0	0	1	1	0.0	0.0	0	0.245	0.0	-0.001	0.0	1101.0
0.0	0.0	1	1	400.0	400.0	0	1	1	0.0	0.0	0	0.245	-0.001	-0.016	0.0	1101.0
0.0	0.0	1	1	400.0	400.0	0	1	1	0.0	0.0	0	0.245	0.0	0.027	0.0	1101.0
0.0	0.0	1	1	400.0	400.0	0	1	1	0.0	0.0	0	0.245	0.0	0.025	0.0	1101.0
0.0	0.0	1	1	400.0	400.0	0	1	1	0.0	0.0	0	0.245	0.0	0.035	0.0	1101.0
0.0	0.0	1	1	400.0	400.0	0	1	1	0.0	0.0	0	0.245	0.0	0.018	0.0	1101.0
0.0	0.0	1	1	400.0	400.0	0	1	1	0.0	0.0	0	0.245	0.0	-0.008	0.0	1101.0
0.0	0.0	1	1	400.0	400.0	0	1	1	0.0	0.0	0	0.245	-0.001	-0.036	0.0	1101.0
0.0	0.0	1	1	400.0	400.0	0	1	1	0.0	0.0	0	0.245	-0.001	-0.034	0.0	1101.0
0.0	0.0	1	1	400.0	400.0	0	1	1	0.0	0.0	0	0.245	0.0	0.04	0.0	1101.0
0.0	0.0	1	1	400.0	400.0	0	1	1	0.0	0.0	0	0.245	0.0	0.026	0.0	1101.0
0.0	0.0	1	1	400.0	400.0	0	1	1	0.0	0.0	0	0.245	0.0	-0.021	0.0	1101.0
0.0	0.0	1	1	400.0	400.0	0	1	1	0.0	0.0	0	0.245	0.0	0.034	0.0	1101.0
0.0	0.0	1	1	400.0	400.0	0	1	1	0.0	0.0	0	0.245	0.0	-0.01	0.0	1101.0
0.0	0.0	1	1	400.0	400.0	0	1	1	0.0	0.0	0	0.245	-0.001	-0.109	0.0	1101.0
0.0	0.0	1	1	400.0	400.0	0	1	1	0.0	0.0	0	0.245	0.0	0.113	0.0	1101.0
0.0	0.0	1	1	400.0	400.0	0	1	1	0.0	0.0	0	0.245	0.0	0.0	0.0	1101.0
0.0	0.0	1	1	400.0	400.0	0	1	1	0.0	0.0	0	0.245	0.0	0.046	0.0	1101.0
0.0	0.0	1	1	400.0	400.0	0	1	1	0.0	0.0	0	0.245	0.0	-0.011	0.0	1101.0
0.0	0.0	1	1	400.0	400.0	0	1	1	0.0	0.0	0	0.245	0.0	-0.003	0.0	1101.0
0.0	0.0	1	1	400.0	400.0	0	1	1	0.0	0.0	0	0.245	-0.001	-0.096	0.0	1101.0
0.0	0.0	1	1	400.0	400.0	0	1	1	0.0	0.0	0	0.245	0.0	0.01	0.0	1101.0
0.0	0.0	1	1	400.0	400.0	0	1	1	0.0	0.0	0	0.245	0.0	0.012	0.0	1101.0
0.0	0.0	1	1	400.0	400.0	0	1	1	0.0	0.0	0	0.245	0.0	-0.003	0.0	1101.0
0.0	0.0	1	1	400.0	400.0	0	1	1	0.0	0.0	0	0.245	-0.001	-0.019	0.0	1101.0
0.0	0.0	1	1	400.0	400.0	0	1	1	0.0	0.0	0	0.245	-0.001	-0.021	0.0	1101.0
0.0	0.0	1	1	400.0	400.0	0	1	1	0.0	0.0	0	0.245	0.0	0.002	0.0	1101.0
0.0	0.0	1	1	400.0	400.0	0	1	1	0.0	0.0	0	0.245	-0.001	-0.022	0.0	1101.0
0.0	0.0	1	1	400.0	400.0	0	1	1	0.0	0.0	0	0.245	0.0	0.02	0.0	1101.0
0.0	0.0	1	1	400.0	400.0	0	1	1	0.0	0.0	0	0.245	-0.001	-0.12	0.0	1101.0
0.0	0.0	1	1	400.0	400.0	0	1	1	0.0	0.0	0	0.245	0.0	0.045	0.0	1101.0
0.0	0.0	1	1	400.0	400.0	0	1	1	0.0	0.0	0	0.245	0.0	0.034	0.0	1101.0
0.0	0.0	1	1	400.0	400.0	0	1	1	0.0	0.0	0	0.245	0.0	0.0	0.0	1101.0
0.0	0.0	1	1	400.0	400.0	0	1	1	0.0	0.0	0	0.245	0.0	0.007	0.0	1101.0
0.0	0.0	1	1	400.0	400.0	0	1	1	0.0	0.0	0	0.245	0.0	-0.008	0.0	1101.0
0.0	0.0	1	1	400.0	400.0	0	1	1	0.0	0.0	0	0.245	-0.001	-0.023	0.0	1101.0
0.0	0.0	1	1	400.0	400.0	0	1	1	0.0	0.0	0	0.245	0.0	0.189	0.0	1101.0
0.0	0.0	1	1	400.0	400.0	0	1	1	0.0	0.0	0	0.245	0.0	0.035	0.0	1101.0
0.0	0.0	1	1	400.0	400.0	0	1	1	0.0	0.0	0	0.245	0.0	0.01	0.0	1101.0
0.0	0.0	1	1	400.0	400.0	0	1	1	0.0	0.0	0	0.245	-0.001	-0.014	0.0	1101.0
0.0	0.0	1	1	400.0	400.0	0	1	1	0.0	0.0	0	0.245	-0.001	-0.059	0.0	1101.0
0.0	0.0	1	1	400.0	400.0	0	1	1	0.0	0.0	0	0.245	-0.001	-0.077	0.0	1101.0
0.0	0.0	1	1	400.0	400.0	0	1	1	0.0	0.0	0	0.245	0.0	0.027	0.0	1101.0
0.0	0.0	1	1	400.0	400.0	0	1	1	0.0	0.0	0	0.245	-0.001	-0.054	0.0	1101.0
0.0	0.0	1	1	400.0	400.0	0	1	1	0.0	0.0	0	0.245	0.0	0.012	0.0	1101.0
0.0	0.0	1	1	400.0	400.0	0	1	1	0.0	0.0	0	0.245	0.0	0.041	0.0	1101.0
0.0	0.0	1	1	400.0	400.0	0	1	1	0.0	0.0	0	0.245	0.0	0.051	0.0	1101.0
0.0	0.0	1	1	400.0	400.0	0	1	1	0.0	0.0	0	0.245	-0.001	-0.023	0.0	1101.0
0.0	0.0	1	1	400.0	400.0	0	1	1	0.0	0.0	0	0.245	0.0	0.013	0.0	1101.0
0.0	0.0	1	1	400.0	400.0	0	1	1	0.0	0.0	0	0.245	0.0	0.104	0.0	1101.0
0.0	0.0	1	1	400.0	400.0	0	1	1	0.0	0.0	0	0.245	0.0	0.01	0.0	1101.0
0.0	0.0	1	1	400.0	400.0	0	1	1	0.0	0.0	0	0.245	0.0	-0.002	0.0	1101.0
0.0	0.0	1	1	400.0	400.0	0	1	1	0.0	0.0	0	0.245	-0.001	-0.027	0.0	1101.0
0.0	0.0	1	1	400.0	400.0	0	1	1	0.0	0.0	0	0.245	0.0	-0.008	0.0	1101.0
0.0	0.0	1	1	400.0	400.0	0	1	1	0.0	0.0	0	0.245	0.0	0.022	0.0	1101.0
0.0	0.0	1	1	400.0	400.0	0	1	1	0.0	0.0	0	0.245	0.0	0.026	0.0	1101.0
0.0	0.0	1	1	400.0	400.0	0	1	1	0.0	0.0	0	0.245	0.0	-0.01	0.0	1101.0
0.0	0.0	1	1	400.0	400.0	0	1	1	0.0	0.0	0	0.245	0.0	0.042	0.0	1101.0
0.0	0.0	1	1	400.0	400.0	0	1	1	0.0	0.0	0	0.245	0.0	0.155	0.0	1101.0
0.0	0.0	1	1	400.0	400.0	0	1	1	0.0	0.0	0	0.245	0.0	0.002	0.0	1101.0
0.0	0.0	1	1	400.0	400.0	0	1	1	0.0	0.0	0	0.245	0.0	0.037	0.0	1101.0
0.0	0.0	1	1	400.0	400.0	0	1	1	0.0	0.0	0	0.245	0.0	-0.003	0.0	1101.0
0.0	0.0	1	1	400.0	400.0	0	1	1	0.0	0.0	0	0.245	-0.001	-0.041	0.0	1101.0
0.0	0.0	1	1	400.0	400.0	0	1	1	0.0	0.0	0	0.245	0.0	0.01	0.0	1101.0
0.0	0.0	1	1	400.0	400.0	0	1	1	0.0	0.0	0	0.245	0.0	0.015	0.0	1101.0
0.0	0.0	1	1	400.0	400.0	0	1	1	0.0	0.0	0	0.245	0.0	0.019	0.0	1101.0
0.0	0.0	1	1	400.0	400.0	0	1	1	0.0	0.0	0	0.245	0.0	0.027	0.0	1101.0
0.0	0.0	1	1	400.0	400.0	0	1	1	0.0	0.0	0	0.245	0.0	-0.002	0.0	1101.0
0.0	0.0	1	1	400.0	400.0	0	1	1	0.0	0.0	0	0.245	-0.001	-0.016	0.0	1101.0
0.0	0.0	1	1	400.0	400.0	0	1	1	0.0	0.0	0	0.245	0.0	-0.01	0.0	1101.0
0.0	0.0	1	1	400.0	400.0	0	1	1	0.0	0.0	0	0.245	0.0	0.011	0.0	1101.0
0.0	0.0	1	1	400.0	400.0	0	1	1	0.0	0.0	0	0.245	0.0	0.01	0.0	1101.0
0.0	0.0	1	1	400.0	400.0	0	1	1	0.0	0.0	0	0.245	0.0	-0.001	0.0	1101.0
0.0	0.0	1	1	400.0	400.0	0	1	1	0.0	0.0	0	0.245	-0.001	-0.103	0.0	1101.0
0.0	0.0	1	1	400.0	400.0	0	1	1	0.0	0.0	0	0.245	-0.001	-0.065	0.0	1101.0
0.0	0.0	1	1	400.0	400.0	0	1	1	0.0	0.0	0	0.245	-0.001	-0.083	0.0	1101.0
0.0	0.0	1	1	400.0	400.0	0	1	1	0.0	0.0	0	0.245	0.0	0.001	0.0	1101.0
0.0	0.0	1	1	400.0	400.0	0	1	1	0.0	0.0	0	0.245	0.0	-0.004	0.0	1101.0
0.0	0.0	1	1	400.0	400.0	0	1	1	0.0	0.0	0	0.245	0.0	-0.01	0.0	1101.0
0.0	0.0	1	1	400.0	400.0	0	1	1	0.0	0.0	0	0.245	0.0	0.017	0.0	1101.0
0.0	0.0	1	1	400.0	400.0	0	1	1	0.0	0.0	0	0.245	-0.001	-0.075	0.0	1101.0
0.0	0.0	1	1	400.0	400.0	0	1	1	0.0	0.0	0	0.245	-0.001	-0.016	0.0	1101.0
0.0	0.0	1	1	400.0	400.0	0	1	1	0.0	0.0	0	0.245	0.0	-0.009	0.0	1101.0
0.0	0.0	1	1	400.0	400.0	0	1	1	0.0	0.0	0	0.245	0.0	0.025	0.0	1101.0
0.0	0.0	1	1	400.0	400.0	0	1	1	0.0	0.0	0	0.245	0.0	0.0	0.0	1101.0
0.0	0.0	1	1	400.0	400.0	0	1	1	0.0	0.0	0	0.245	0.0	0.012	0.0	1101.0
0.0	0.0	1	1	400.0	400.0	0	1	1	0.0	0.0	0	0.245	-0.001	-0.039	0.0	1101.0
0.0	0.0	1	1	400.0	400.0	0	1	1	0.0	0.0	0	0.245	0.0	0.006	0.0	1257.0
0.0	0.0	1	1	400.0	400.0	0	1	1	0.0	0.0	0	0.245	0.0	-0.005	0.0	1101.0
0.0	0.0	1	1	400.0	400.0	0	1	1	0.0	0.0	0	0.245	-0.001	-0.016	0.0	1101.0
0.0	0.0	1	1	400.0	400.0	0	1	1	0.0	0.0	0	0.245	0.0	0.043	0.0	1101.0
0.0	0.0	1	1	400.0	400.0	0	1	1	0.0	0.0	0	0.245	0.0	0.01	0.0	1101.0
0.0	0.0	1	1	400.0	400.0	0	1	1	0.0	0.0	0	0.245	0.0	0.054	0.0	1101.0
0.0	0.0	1	1	400.0	400.0	0	1	1	0.0	0.0	0	0.245	0.0	-0.009	0.0	1101.0
0.0	0.0	1	1	400.0	400.0	0	1	1	0.0	0.0	0	0.245	-0.001	-0.044	0.0	1101.0
0.0	0.0	1	1	400.0	400.0	0	1	1	0.0	0.0	0	0.245	-0.001	-0.021	0.0	1101.0
0.0	0.0	1	1	400.0	400.0	0	1	1	0.0	0.0	0	0.245	0.0	0.058	0.0	1101.0
0.0	0.0	1	1	400.0	400.0	0	1	1	0.0	0.0	0	0.245	0.0	-0.001	0.0	1101.0
0.0	0.0	1	1	400.0	400.0	0	1	1	0.0	0.0	0	0.245	-0.001	-0.019	0.0	1101.0
0.0	0.0	1	1	400.0	400.0	0	1	1	0.0	0.0	0	0.245	0.0	0.054	0.0	1101.0
0.0	0.0	1	1	400.0	400.0	0	1	1	0.0	0.0	0	0.245	0.0	0.013	0.0	1101.0
0.0	0.0	1	1	400.0	400.0	0	1	1	0.0	0.0	0	0.245	-0.001	-0.014	0.0	1101.0
0.0	0.0	1	1	400.0	400.0	0	1	1	0.0	0.0	0	0.245	-0.001	-0.015	0.0	1101.0
0.0	0.0	1	1	400.0	400.0	0	1	1	0.0	0.0	0	0.245	0.0	-0.011	0.0	1001.0
0.0	0.0	1	1	400.0	400.0	0	1	1	0.0	0.0	0	0.245	0.0	0.015	0.0	1257.0
0.0	0.0	1	1	400.0	400.0	0	1	1	0.0	0.0	0	0.245	0.0	0.073	0.0	845.0
0.0	0.0	1	1	400.0	400.0	0	1	1	0.0	0.0	0	0.245	-0.001	-0.014	0.0	845.0
0.0	0.0	1	1	400.0	400.0	0	1	1	0.0	0.0	0	0.245	0.0	-0.002	0.0	1101.0
0.0	0.0	1	1	400.0	400.0	0	1	1	0.0	0.0	0	0.245	0.0	0.012	0.0	1101.0
0.0	0.0	1	1	400.0	400.0	0	1	1	0.0	0.0	0	0.245	-0.001	-0.016	0.0	1257.0
0.0	0.0	1	1	400.0	400.0	0	1	1	0.0	0.0	0	0.244	0.0	0.038	0.0	1001.0
0.0	0.0	1	1	400.0	400.0	0	1	1	0.0	0.0	0	0.244	0.0	0.071	0.0	1001.0
0.0	0.0	1	1	400.0	400.0	0	1	1	0.0	0.0	0	0.244	-0.001	-0.044	0.0	1001.0
0.0	0.0	1	1	400.0	400.0	0	1	1	0.0	0.0	0	0.244	-0.001	-0.065	0.0	1001.0
0.0	0.0	1	1	400.0	400.0	0	1	1	0.0	0.0	0	0.244	-0.001	-0.056	0.0	1257.0
0.0	0.0	1	1	400.0	400.0	0	1	1	0.0	0.0	0	0.244	-0.001	-0.042	0.0	1001.0
0.0	0.0	1	1	400.0	400.0	0	1	1	0.0	0.0	0	0.244	0.0	-0.008	0.0	1001.0
0.0	0.0	1	1	400.0	400.0	0	1	1	0.0	0.0	0	0.244	-0.001	-0.015	0.0	1001.0
5555.5557	400.0	1	1	400.0	400.0	0	1	1	0.0	0.0	1	0.244	0.0	0.18	0.0	1001.0
5555.5557	400.0	1	1	400.0	400.0	0	1	1	0.0	0.0	1	0.244	0.0	-0.001	0.0	1001.0
5555.5557	400.0	1	1	400.0	400.0	0	1	1	0.0	0.0	1	0.244	0.0	0.017	0.0	1001.0
5555.5557	400.0	1	1	400.0	400.0	0	1	1	0.0	0.0	1	0.243	-0.001	-0.208	0.0	1011.0
5555.5557	400.0	1	1	400.0	400.0	0	1	1	0.0	0.0	1	0.243	0.002	0.302	0.392	1011.0
5555.5557	400.0	1	1	400.0	400.0	0	1	1	0.0	0.0	1	0.243	0.005	0.559	1.097	1001.0
5555.5557	400.0	1	1	400.0	400.0	0	1	1	0.0	0.0	1	0.243	0.013	1.101	1.097	1001.0
5555.5557	400.0	1	1	400.0	400.0	0	1	1	0.0	0.0	1	0.243	0.023	1.425	1.413	1001.0
5555.5557	400.0	1	1	400.0	400.0	0	1	1	0.0	0.0	1	0.243	0.031	1.369	1.413	1001.0
5555.5557	400.0	1	1	400.0	400.0	0	1	1	0.0	0.0	1	0.243	0.045	2.024	1.978	1011.0
5555.5557	400.0	1	1	400.0	400.0	0	1	1	0.0	0.0	1	0.243	0.062	2.449	2.467	1001.0
5555.5557	400.0	1	1	400.0	400.0	0	1	1	0.0	0.0	1	0.243	0.076	2.442	2.467	1001.0
5555.5557	400.0	1	1	400.0	400.0	0	1	1	0.0	0.0	1	0.243	0.091	2.688	2.686	1001.0
5555.5557	400.0	1	1	400.0	400.0	0	1	1	0.0	0.0	1	0.243	0.105	2.835	3.079	1001.0
5555.5557	400.0	1	1	400.0	400.0	0	1	1	0.0	0.0	1	0.244	0.119	3.121	3.079	1011.0
5555.5557	400.0	1	1	400.0	400.0	0	1	1	0.0	0.0	1	0.244	0.134	3.233	3.255	1001.0
5555.5557	400.0	1	1	400.0	400.0	0	1	1	0.0	0.0	1	0.244	0.147	3.227	3.255	1011.0
5555.5557	400.0	1	1	400.0	400.0	0	1	1	0.0	0.0	1	0.244	0.161	3.575	3.569	1001.0
5555.5557	400.0	1	1	400.0	400.0	0	1	1	0.0	0.0	1	0.244	0.175	3.703	3.71	1001.0
5555.5557	400.0	1	1	400.0	400.0	0	1	1	0.0	0.0	1	0.244	0.188	3.756	3.71	1011.0
5555.5557	400.0	1	1	400.0	400.0	0	1	1	0.0	0.0	1	0.244	0.202	3.924	3.963	1001.0
5555.5557	400.0	1	1	400.0	400.0	0	1	1	0.0	0.0	1	0.244	0.214	4.063	4.075	1011.0
5555.5557	400.0	1	1	400.0	400.0	0	1	1	0.0	0.0	1	0.244	0.226	4.023	4.075	1011.0
5555.5557	400.0	1	1	400.0	400.0	0	1	1	0.0	0.0	1	0.244	0.238	4.279	4.279	1001.0
5555.5557	400.0	1	1	400.0	400.0	0	1	1	0.0	0.0	1	0.244	0.249	4.277	4.279	1011.0
5555.5557	400.0	1	1	400.0	400.0	0	1	1	0.0	0.0	1	0.244	0.26	4.343	4.369	1001.0
5555.5557	400.0	1	1	400.0	400.0	0	1	1	0.0	0.0	1	0.245	0.271	4.56	4.531	1011.0
5555.5557	400.0	1	1	400.0	400.0	0	1	1	0.0	0.0	1	0.245	0.281	4.568	4.531	1011.0
5555.5557	400.0	1	1	400.0	400.0	0	1	1	0.0	0.0	1	0.245	0.291	4.655	4.673	1001.0
5555.5557	400.0	1	1	400.0	400.0	0	1	1	0.0	0.0	1	0.245	0.301	4.67	4.736	1001.0
5555.5557	400.0	1	1	400.0	400.0	0	1	1	0.0	0.0	1	0.245	0.309	4.729	4.736	1011.0
5555.5557	400.0	1	1	400.0	400.0	0	1	1	0.0	0.0	1	0.245	0.318	4.882	4.847	1001.0
5555.5557	400.0	1	1	400.0	400.0	0	1	1	0.0	0.0	1	0.245	0.327	4.898	4.847	1011.0
5555.5557	400.0	1	1	400.0	400.0	0	1	1	0.0	0.0	1	0.245	0.335	4.866	4.898	1001.0
5555.5557	400.0	1	1	400.0	400.0	0	1	1	0.0	0.0	1	0.245	0.342	5.013	4.989	1011.0
5555.5557	400.0	1	1	400.0	400.0	0	1	1	0.0	0.0	1	0.245	0.348	4.943	4.989	1001.0
5555.5557	400.0	1	1	400.0	400.0	0	1	1	0.0	0.0	1	0.245	0.354	5.047	5.03	1001.0
5555.5557	400.0	1	1	400.0	400.0	0	1	1	0.0	0.0	1	0.245	0.361	5.014	5.102	1001.0
5555.5557	400.0	1	1	400.0	400.0	0	1	1	0.0	0.0	1	0.245	0.366	4.956	5.102	1001.0
5555.5557	400.0	1	1	400.0	400.0	0	1	1	0.0	0.0	1	0.245	0.371	5.053	5.134	1001.0
5555.5557	400.0	1	1	400.0	400.0	0	1	1	0.0	0.0	1	0.245	0.376	5.15	5.134	1001.0
5555.5557	400.0	1	1	400.0	400.0	0	1	1	0.0	0.0	1	0.245	0.382	5.166	5.192	1001.0
5555.5557	400.0	1	1	400.0	400.0	0	1	1	0.0	0.0	1	0.245	0.387	5.323	5.218	1011.0
5555.5557	400.0	1	1	400.0	400.0	0	1	1	0.0	0.0	1	0.245	0.391	5.271	5.218	1001.0
5555.5557	400.0	1	1	400.0	400.0	0	1	1	0.0	0.0	1	0.245	0.395	5.209	5.266	1001.0
5555.5557	400.0	1	1	400.0	400.0	0	1	1	0.0	0.0	1	0.245	0.4	5.321	5.266	1001.0
5555.5557	400.0	1	1	400.0	400.0	0	1	1	0.0	0.0	1	0.245	0.404	5.32	5.307	1001.0
5555.5557	400.0	1	1	400.0	400.0	0	1	1	0.0	0.0	1	0.245	0.407	5.299	5.325	1001.0
5555.5557	400.0	1	1	400.0	400.0	0	1	1	0.0	0.0	1	0.245	0.41	5.302	5.325	1001.0
5555.5557	400.0	1	1	400.0	400.0	0	1	1	0.0	0.0	1	0.245	0.414	5.347	5.356	1001.0
5555.5557	400.0	1	1	400.0	400.0	0	1	1	0.0	0.0	1	0.245	0.418	5.38	5.371	1001.0
5555.5557	400.0	1	1	400.0	400.0	0	1	1	0.0	0.0	1	0.245	0.422	5.396	5.371	1001.0
5555.5557	400.0	1	1	400.0	400.0	0	1	1	0.0	0.0	1	0.245	0.424	5.358	5.397	1001.0
5555.5557	400.0	1	1	400.0	400.0	0	1	1	0.0	0.0	1	0.246	0.426	5.423	5.419	1001.0
5555.5557	400.0	1	1	400.0	400.0	0	1	1	0.0	0.0	1	0.246	0.428	5.413	5.419	1001.0
5555.5557	400.0	1	1	400.0	400.0	0	1	1	0.0	0.0	1	0.246	0.431	5.642	5.429	1001.0
5555.5557	400.0	1	1	400.0	400.0	0	1	1	0.0	0.0	1	0.246	0.433	5.464	5.429	1001.0
5555.5557	400.0	1	1	400.0	400.0	0	1	1	0.0	0.0	1	0.246	0.435	5.46	5.448	1001.0
5555.5557	400.0	1	1	400.0	400.0	0	1	1	0.0	0.0	1	0.246	0.437	5.526	5.455	1001.0
5555.5557	400.0	1	1	400.0	400.0	0	1	1	0.0	0.0	1	0.246	0.439	5.493	5.455	1001.0
5555.5557	400.0	1	1	400.0	400.0	0	1	1	0.0	0.0	1	0.246	0.441	5.436	5.47	1001.0
5555.5557	400.0	1	1	400.0	400.0	0	1	1	0.0	0.0	1	0.246	0.442	5.482	5.476	1001.0
5555.5557	400.0	1	1	400.0	400.0	0	1	1	0.0	0.0	1	0.246	0.442	5.471	5.476	1001.0
5555.5557	400.0	1	1	400.0	400.0	0	1	1	0.0	0.0	1	0.246	0.442	5.496	5.488	1001.0
5555.5557	400.0	1	1	400.0	400.0	0	1	1	0.0	0.0	1	0.246	0.442	5.494	5.488	1001.0
5555.5557	400.0	1	1	400.0	400.0	0	1	1	0.0	0.0	1	0.246	0.442	5.466	5.493	845.0
5555.5557	400.0	1	1	400.0	400.0	0	1	1	0.0	0.0	1	0.246	0.442	5.45	5.503	1001.0
5555.5557	400.0	1	1	400.0	400.0	0	1	1	0.0	0.0	1	0.246	0.442	5.455	5.503	1257.0
5555.5557	400.0	1	1	400.0	400.0	0	1	1	0.0	0.0	1	0.246	0.442	5.533	5.508	1001.0
5555.5557	400.0	1	1	400.0	400.0	0	1	1	0.0	0.0	1	0.246	0.442	5.509	5.514	1001.0
5555.5557	400.0	1	1	400.0	400.0	0	1	1	0.0	0.0	1	0.246	0.442	5.49	5.514	1001.0
5555.5557	400.0	1	1	400.0	400.0	0	1	1	0.0	0.0	1	0.246	0.443	5.488	5.521	1001.0
5555.5557	400.0	1	1	400.0	400.0	0	1	1	0.0	0.0	1	0.246	0.443	5.545	5.521	1001.0
5555.5557	400.0	1	1	400.0	400.0	0	1	1	0.0	0.0	1	0.246	0.445	5.726	5.524	1001.0
5555.5557	400.0	1	1	400.0	400.0	0	1	1	0.0	0.0	1	0.246	0.445	5.531	5.529	1001.0
5555.5557	400.0	1	1	400.0	400.0	0	1	1	0.0	0.0	1	0.246	0.446	5.54	5.529	1001.0
5555.5557	400.0	1	1	400.0	400.0	0	1	1	0.0	0.0	1	0.246	0.446	5.532	5.531	1001.0
5555.5557	400.0	1	1	400.0	400.0	0	1	1	0.0	0.0	1	0.246	0.447	5.504	5.535	1001.0
5555.5557	400.0	1	1	400.0	400.0	0	1	1	0.0	0.0	1	0.246	0.447	5.538	5.535	1001.0
5555.5557	400.0	1	1	400.0	400.0	0	1	1	0.0	0.0	1	0.246	0.447	5.536	5.54	1001.0
5555.5557	400.0	1	1	400.0	400.0	0	1	1	0.0	0.0	1	0.246	0.448	5.587	5.541	1001.0
5555.5557	400.0	1	1	400.0	400.0	0	1	1	0.0	0.0	1	0.246	0.448	5.515	5.541	1001.0
5555.5557	400.0	1	1	400.0	400.0	0	1	1	0.0	0.0	1	0.246	0.449	5.571	5.544	1001.0
5555.5557	400.0	1	1	400.0	400.0	0	1	1	0.0	0.0	1	0.246	0.45	5.611	5.544	1001.0
5555.5557	400.0	1	1	400.0	400.0	0	1	1	0.0	0.0	1	0.246	0.451	5.547	5.545	1001.0
5555.5557	400.0	1	1	400.0	400.0	0	1	1	0.0	0.0	1	0.246	0.452	5.515	5.547	1001.0
5555.5557	400.0	1	1	400.0	400.0	0	1	1	0.0	0.0	1	0.246	0.453	5.547	5.547	1001.0
5555.5557	400.0	1	1	400.0	400.0	0	1	1	0.0	0.0	1	0.246	0.454	5.552	5.548	1001.0
5555.5557	400.0	1	1	400.0	400.0	0	1	1	0.0	0.0	1	0.246	0.454	5.525	5.548	1001.0
5555.5557	400.0	1	1	400.0	400.0	0	1	1	0.0	0.0	1	0.246	0.456	5.592	5.549	1001.0
5555.5557	400.0	1	1	400.0	400.0	0	1	1	0.0	0.0	1	0.246	0.458	5.558	5.55	1001.0
5555.5557	400.0	1	1	400.0	400.0	0	1	1	0.0	0.0	1	0.246	0.459	5.423	5.55	1001.0
5555.5557	400.0	1	1	400.0	400.0	0	1	1	0.0	0.0	1	0.246	0.461	5.748	5.552	1001.0
5555.5557	400.0	1	1	400.0	400.0	0	1	1	0.0	0.0	1	0.246	0.46	5.517	5.553	845.0
5555.5557	400.0	1	1	400.0	400.0	0	1	1	0.0	0.0	1	0.246	0.461	5.583	5.553	1257.0
5555.5557	400.0	1	1	400.0	400.0	0	1	1	0.0	0.0	1	0.246	0.46	5.536	5.554	1001.0
5555.5557	400.0	1	1	400.0	400.0	0	1	1	0.0	0.0	1	0.246	0.46	5.514	5.554	1001.0
5555.5557	400.0	1	1	400.0	400.0	0	1	1	0.0	0.0	1	0.246	0.46	5.541	5.554	1001.0
5555.5557	400.0	1	1	400.0	400.0	0	1	1	0.0	0.0	1	0.246	0.46	5.551	5.555	1001.0
5555.5557	400.0	1	1	400.0	400.0	0	1	1	0.0	0.0	1	0.246	0.461	5.576	5.555	1001.0
5555.5557	400.0	1	1	400.0	400.0	0	1	1	0.0	0.0	1	0.246	0.46	5.531	5.556	1001.0
5555.5557	400.0	1	1	400.0	400.0	0	1	1	0.0	0.0	1	0.246	0.46	5.548	5.556	1001.0
5555.5557	400.0	1	1	400.0	400.0	0	1	1	0.0	0.0	1	0.246	0.46	5.539	5.556	1001.0
5555.5557	400.0	1	1	400.0	400.0	0	1	1	0.0	0.0	1	0.246	0.461	5.572	5.557	1001.0
5555.5557	400.0	1	1	400.0	400.0	0	1	1	0.0	0.0	1	0.246	0.46	5.514	5.557	1001.0
5555.5557	400.0	1	1	400.0	400.0	0	1	1	0.0	0.0	1	0.246	0.461	5.585	5.557	1001.0
5555.5557	400.0	1	1	400.0	400.0	0	1	1	0.0	0.0	1	0.246	0.461	5.635	5.559	1001.0
5555.5557	400.0	1	1	400.0	400.0	0	1	1	0.0	0.0	1	0.246	0.46	5.497	5.559	1001.0
5555.5557	400.0	1	1	400.0	400.0	0	1	1	0.0	0.0	1	0.246	0.46	5.542	5.559	1001.0
5555.5557	400.0	1	1	400.0	400.0	0	1	1	0.0	0.0	1	0.247	0.46	5.527	5.559	1001.0
5555.5557	400.0	1	1	400.0	400.0	0	1	1	0.0	0.0	1	0.247	0.46	5.545	5.559	1001.0
5555.5557	400.0	1	1	400.0	400.0	0	1	1	0.0	0.0	1	0.247	0.46	5.544	5.56	1001.0
5555.5557	400.0	1	1	400.0	400.0	0	1	1	0.0	0.0	1	0.247	0.46	5.442	5.56	1001.0
5555.5557	400.0	1	1	400.0	400.0	0	1	1	0.0	0.0	1	0.247	0.461	5.567	5.56	1257.0
5555.5557	400.0	1	1	400.0	400.0	0	1	1	0.0	0.0	1	0.247	0.46	5.533	5.56	845.0
5555.5557	400.0	1	1	400.0	400.0	0	1	1	0.0	0.0	1	0.247	0.461	5.599	5.56	1001.0
5555.5557	400.0	1	1	400.0	400.0	0	1	1	0.0	0.0	1	0.247	0.461	5.611	5.561	1001.0
5555.5557	400.0	1	1	400.0	400.0	0	1	1	0.0	0.0	1	0.247	0.46	5.526	5.561	1001.0
5555.5557	400.0	1	1	400.0	400.0	0	1	1	0.0	0.0	1	0.247	0.46	5.542	5.561	1001.0
5555.5557	400.0	1	1	400.0	400.0	0	1	1	0.0	0.0	1	0.247	0.46	5.552	5.561	1001.0
5555.5557	400.0	1	1	400.0	400.0	0	1	1	0.0	0.0	1	0.247	0.46	5.542	5.561	1001.0
5555.5557	400.0	1	1	400.0	400.0	0	1	1	0.0	0.0	1	0.247	0.461	5.586	5.561	845.0
5555.5557	400.0	1	1	400.0	400.0	0	1	1	0.0	0.0	1	0.247	0.461	5.633	5.561	845.0
5555.5557	400.0	1	1	400.0	400.0	0	1	1	0.0	0.0	1	0.247	0.461	5.656	5.561	1001.0
5555.5557	400.0	1	1	400.0	400.0	0	1	1	0.0	0.0	1	0.247	0.46	5.503	5.561	1257.0
5555.5557	400.0	1	1	400.0	400.0	0	1	1	0.0	0.0	1	0.247	0.46	5.444	5.561	845.0
5555.5557	400.0	1	1	400.0	400.0	0	1	1	0.0	0.0	1	0.247	0.46	5.521	5.561	1001.0
5555.5557	400.0	1	1	400.0	400.0	0	1	1	0.0	0.0	1	0.247	0.46	5.552	5.562	1001.0
5555.5557	400.0	1	1	400.0	400.0	0	1	1	0.0	0.0	1	0.247	0.461	5.572	5.562	1101.0
5555.5557	400.0	1	1	400.0	400.0	0	1	1	0.0	0.0	1	0.247	0.461	5.611	5.562	1257.0
5555.5557	400.0	1	1	400.0	400.0	0	1	1	0.0	0.0	1	0.247	0.461	5.563	5.562	1001.0
5555.5557	400.0	1	1	400.0	400.0	0	1	1	0.0	0.0	1	0.247	0.461	5.629	5.562	1001.0
5555.5557	400.0	1	1	400.0	400.0	0	1	1	0.0	0.0	1	0.247	0.461	5.599	5.562	1001.0
5555.5557	400.0	1	1	400.0	400.0	0	1	1	0.0	0.0	1	0.247	0.46	5.516	5.562	1001.0
5555.5557	400.0	1	1	400.0	400.0	0	1	1	0.0	0.0	1	0.247	0.461	5.58	5.562	845.0
5555.5557	400.0	1	1	400.0	400.0	0	1	1	0.0	0.0	1	0.247	0.46	5.538	5.562	845.0
5555.5557	400.0	1	1	400.0	400.0	0	1	1	0.0	0.0	1	0.247	0.461	5.558	5.562	1257.0
5555.5557	400.0	1	1	400.0	400.0	0	1	1	0.0	0.0	1	0.247	0.461	5.578	5.562	1001.0
5555.5557	400.0	1	1	400.0	400.0	0	1	1	0.0	0.0	1	0.247	0.46	5.55	5.562	1257.0
5555.5557	400.0	1	1	400.0	400.0	0	1	1	0.0	0.0	1	0.247	0.46	5.554	5.562	1001.0
5555.5557	400.0	1	1	400.0	400.0	0	1	1	0.0	0.0	1	0.247	0.46	5.494	5.562	1001.0
5555.5557	400.0	1	1	400.0	400.0	0	1	1	0.0	0.0	1	0.247	0.46	5.501	5.562	1001.0
5555.5557	400.0	1	1	400.0	400.0	0	1	1	0.0	0.0	1	0.247	0.461	5.563	5.562	1001.0
5555.5557	400.0	1	1	400.0	400.0	0	1	1	0.0	0.0	1	0.247	0.461	5.631	5.562	1001.0
5555.5557	400.0	1	1	400.0	400.0	0	1	1	0.0	0.0	1	0.247	0.461	5.581	5.562	1101.0
5555.5557	400.0	1	1	400.0	400.0	0	1	1	0.0	0.0	1	0.247	0.461	5.584	5.562	1001.0
5555.5557	400.0	1	1	400.0	400.0	0	1	1	0.0	0.0	1	0.247	0.461	5.611	5.562	1001.0
5555.5557	400.0	1	1	400.0	400.0	0	1	1	0.0	0.0	1	0.247	0.46	5.531	5.562	1001.0
5555.5557	400.0	1	1	400.0	400.0	0	1	1	0.0	0.0	1	0.247	0.461	5.594	5.562	1257.0
5555.5557	400.0	1	1	400.0	400.0	0	1	1	0.0	0.0	1	0.247	0.46	5.549	5.562	1001.0
5555.5557	400.0	1	1	400.0	400.0	0	1	1	0.0	0.0	1	0.247	0.46	5.544	5.562	1001.0
5555.5557	400.0	1	1	400.0	400.0	0	1	1	0.0	0.0	1	0.247	0.461	5.594	5.562	1001.0
5555.5557	400.0	1	1	400.0	400.0	0	1	1	0.0	0.0	1	0.247	0.461	5.641	5.562	1101.0
5555.5557	400.0	1	1	400.0	400.0	0	1	1	0.0	0.0	1	0.247	0.46	5.553	5.562	1001.0
5555.5557	400.0	1	1	400.0	400.0	0	1	1	0.0	0.0	1	0.247	0.46	5.538	5.562	1001.0
5555.5557	400.0	1	1	400.0	400.0	0	1	1	0.0	0.0	1	0.247	0.46	5.512	5.562	1001.0
5555.5557	400.0	1	1	400.0	400.0	0	1	1	0.0	0.0	1	0.247	0.46	5.552	5.562	845.0
5555.5557	400.0	1	1	400.0	400.0	0	1	1	0.0	0.0	1	0.247	0.46	5.557	5.562	1101.0
5555.5557	400.0	1	1	400.0	400.0	0	1	1	0.0	0.0	1	0.247	0.46	5.556	5.562	1101.0
5555.5557	400.0	1	1	400.0	400.0	0	1	1	0.0	0.0	1	0.247	0.46	5.526	5.562	1101.0
5555.5557	400.0	1	1	400.0	400.0	0	1	1	0.0	0.0	1	0.247	0.46	5.535	5.562	845.0
5555.5557	400.0	1	1	400.0	400.0	0	1	1	0.0	0.0	1	0.247	0.461	5.657	5.562	1001.0
5555.5557	400.0	1	1	400.0	400.0	0	1	1	0.0	0.0	1	0.247	0.461	5.585	5.562	845.0
5555.5557	400.0	1	1	400.0	400.0	0	1	1	0.0	0.0	1	0.247	0.46	5.457	5.562	1001.0
5555.5557	400.0	1	1	400.0	400.0	0	1	1	0.0	0.0	1	0.247	0.46	5.551	5.562	1001.0
5555.5557	400.0	1	1	400.0	400.0	0	1	1	0.0	0.0	1	0.247	0.461	5.647	5.562	1001.0
5555.5557	400.0	1	1	400.0	400.0	0	1	1	0.0	0.0	1	0.247	0.461	5.602	5.562	1001.0
5555.5557	400.0	1	1	400.0	400.0	0	1	1	0.0	0.0	1	0.247	0.46	5.54	5.562	1001.0
5555.5557	400.0	1	1	400.0	400.0	0	1	1	0.0	0.0	1	0.247	0.461	5.559	5.562	1001.0
5555.5557	400.0	1	1	400.0	400.0	0	1	1	0.0	0.0	1	0.247	0.461	5.616	5.562	1001.0
5555.5557	400.0	1	1	400.0	400.0	0	1	1	0.0	0.0	1	0.247	0.46	5.531	5.562	1001.0
5555.5557	400.0	1	1	400.0	400.0	0	1	1	0.0	0.0	1	0.247	0.461	5.566	5.562	1001.0
5555.5557	400.0	1	1	400.0	400.0	0	1	1	0.0	0.0	1	0.247	0.46	5.508	5.562	1001.0
5555.5557	400.0	1	1	400.0	400.0	0	1	1	0.0	0.0	1	0.247	0.46	5.553	5.562	1001.0
5555.5557	400.0	1	1	400.0	400.0	0	1	1	0.0	0.0	1	0.247	0.461	5.568	5.562	1257.0
5555.5557	400.0	1	1	400.0	400.0	0	1	1	0.0	0.0	1	0.247	0.461	5.614	5.562	1001.0
5555.5557	400.0	1	1	400.0	400.0	0	1	1	0.0	0.0	1	0.247	0.46	5.534	5.562	845.0
5555.5557	400.0	1	1	400.0	400.0	0	1	1	0.0	0.0	1	0.247	0.461	5.614	5.562	1001.0
5555.5557	400.0	1	1	400.0	400.0	0	1	1	0.0	0.0	1	0.247	0.461	5.576	5.562	1001.0
5555.5557	400.0	1	1	400.0	400.0	0	1	1	0.0	0.0	1	0.247	0.461	5.559	5.562	1001.0
5555.5557	400.0	1	1	400.0	400.0	0	1	1	0.0	0.0	1	0.247	0.46	5.503	5.562	1001.0
5555.5557	400.0	1	1	400.0	400.0	0	1	1	0.0	0.0	1	0.247	0.46	5.528	5.562	845.0
5555.5557	400.0	1	1	400.0	400.0	0	1	1	0.0	0.0	1	0.247	0.461	5.571	5.562	1101.0
5555.5557	400.0	1	1	400.0	400.0	0	1	1	0.0	0.0	1	0.247	0.461	5.578	5.562	845.0
5555.5557	400.0	1	1	400.0	400.0	0	1	1	0.0	0.0	1	0.247	0.46	5.483	5.562	1101.0
5555.5557	400.0	1	1	400.0	400.0	0	1	1	0.0	0.0	1	0.247	0.461	5.566	5.562	1257.0
5555.5557	400.0	1	1	400.0	400.0	0	1	1	0.0	0.0	1	0.247	0.46	5.556	5.562	1101.0
5555.5557	400.0	1	1	400.0	400.0	0	1	1	0.0	0.0	1	0.247	0.461	5.559	5.562	1101.0
5555.5557	400.0	1	1	400.0	400.0	0	1	1	0.0	0.0	1	0.247	0.46	5.551	5.562	845.0
5555.5557	400.0	1	1	400.0	400.0	0	1	1	0.0	0.0	1	0.247	0.46	5.533	5.562	845.0
5555.5557	400.0	1	1	400.0	400.0	0	1	1	0.0	0.0	1	0.247	0.46	5.557	5.562	1257.0
5555.5557	400.0	1	1	400.0	400.0	0	1	1	0.0	0.0	1	0.247	0.46	5.551	5.562	1101.0
5555.5557	400.0	1	1	400.0	400.0	0	1	1	0.0	0.0	1	0.247	0.462	5.824	5.562	845.0
5555.5557	400.0	1	1	400.0	400.0	0	1	1	0.0	0.0	1	0.247	0.461	5.537	5.562	1257.0
5555.5557	400.0	1	1	400.0	400.0	0	1	1	0.0	0.0	1	0.247	0.461	5.624	5.562	1257.0
5555.5557	400.0	1	1	400.0	400.0	0	1	1	0.0	0.0	1	0.247	0.461	5.561	5.562	1101.0
5555.5557	400.0	1	1	400.0	400.0	0	1	1	0.0	0.0	1	0.247	0.461	5.592	5.562	845.0
5555.5557	400.0	1	1	400.0	400.0	0	1	1	0.0	0.0	1	0.247	0.46	5.541	5.562	1101.0
5555.5557	400.0	1	1	400.0	400.0	0	1	1	0.0	0.0	1	0.247	0.46	5.518	5.562	1101.0
5555.5557	400.0	1	1	400.0	400.0	0	1	1	0.0	0.0	1	0.247	0.461	5.578	5.562	1101.0
5555.5557	400.0	1	1	400.0	400.0	0	1	1	0.0	0.0	1	0.247	0.461	5.566	5.562	1101.0
5555.5557	400.0	1	1	400.0	400.0	0	1	1	0.0	0.0	1	0.247	0.46	5.513	5.562	845.0
5555.5557	400.0	1	1	400.0	400.0	0	1	1	0.0	0.0	1	0.247	0.46	5.487	5.562	1257.0
5555.5557	400.0	1	1	400.0	400.0	0	1	1	0.0	0.0	1	0.247	0.46	5.556	5.562	1101.0
5555.5557	400.0	1	1	400.0	400.0	0	1	1	0.0	0.0	1	0.247	0.461	5.586	5.562	1101.0
5555.5557	400.0	1	1	400.0	400.0	0	1	1	0.0	0.0	1	0.247	0.46	5.516	5.562	1101.0
5555.5557	400.0	1	1	400.0	400.0	0	1	1	0.0	0.0	1	0.247	0.461	5.587	5.562	1257.0
0.0	0.0	1	1	400.0	400.0	0	1	1	0.0	0.0	0	0.247	0.461	5.567	5.562	1101.0
0.0	0.0	1	1	400.0	400.0	0	1	1	0.0	0.0	0	0.247	0.461	5.567	5.562	1101.0
0.0	0.0	1	1	400.0	400.0	0	1	1	0.0	0.0	0	0.247	0.46	5.541	5.562	845.0
0.0	0.0	1	1	400.0	400.0	0	1	1	0.0	0.0	0	0.247	0.461	5.637	5.562	1101.0
0.0	0.0	1	1	400.0	400.0	0	1	1	0.0	0.0	0	0.247	0.46	5.521	5.562	855.0
0.0	0.0	1	1	400.0	400.0	0	1	1	0.0	0.0	0	0.247	0.458	5.16	5.169	855.0
0.0	0.0	1	1	400.0	400.0	0	1	1	0.0	0.0	0	0.247	0.45	4.383	4.463	1001.0
0.0	0.0	1	1	400.0	400.0	0	1	1	0.0	0.0	0	0.247	0.442	4.559	4.463	1001.0
0.0	0.0	1	1	400.0	400.0	0	1	1	0.0	0.0	0	0.247	0.43	3.864	3.854	1011.0
0.0	0.0	1	1	400.0	400.0	0	1	1	0.0	0.0	0	0.247	0.417	3.622	3.581	1011.0
0.0	0.0	1	1	400.0	400.0	0	1	1	0.0	0.0	0	0.246	0.406	3.568	3.581	855.0
0.0	0.0	1	1	400.0	400.0	0	1	1	0.0	0.0	0	0.246	0.391	3.114	3.093	1011.0
0.0	0.0	1	1	400.0	400.0	0	1	1	0.0	0.0	0	0.246	0.377	3.077	3.093	1257.0
0.0	0.0	1	1	400.0	400.0	0	1	1	0.0	0.0	0	0.246	0.363	2.852	2.874	1001.0
0.0	0.0	1	1	400.0	400.0	0	1	1	0.0	0.0	0	0.246	0.348	2.468	2.482	1001.0
0.0	0.0	1	1	400.0	400.0	0	1	1	0.0	0.0	0	0.246	0.334	2.503	2.482	1267.0
0.0	0.0	1	1	400.0	400.0	0	1	1	0.0	0.0	0	0.246	0.32	2.302	2.307	1011.0
0.0	0.0	1	1	400.0	400.0	0	1	1	0.0	0.0	0	0.246	0.306	2.153	2.143	1001.0
0.0	0.0	1	1	400.0	400.0	0	1	1	0.0	0.0	0	0.246	0.293	2.149	2.143	1001.0
0.0	0.0	1	1	400.0	400.0	0	1	1	0.0	0.0	0	0.246	0.28	1.949	1.85	1011.0
0.0	0.0	1	1	400.0	400.0	0	1	1	0.0	0.0	0	0.245	0.268	1.919	1.85	1001.0
0.0	0.0	1	1	400.0	400.0	0	1	1	0.0	0.0	0	0.245	0.254	1.535	1.599	1257.0
0.0	0.0	1	1	400.0	400.0	0	1	1	0.0	0.0	0	0.245	0.241	1.546	1.485	1011.0
0.0	0.0	1	1	400.0	400.0	0	1	1	0.0	0.0	0	0.245	0.23	1.489	1.485	1011.0
0.0	0.0	1	1	400.0	400.0	0	1	1	0.0	0.0	0	0.245	0.218	1.253	1.283	1011.0
0.0	0.0	1	1	400.0	400.0	0	1	1	0.0	0.0	0	0.245	0.208	1.288	1.191	1011.0
0.0	0.0	1	1	400.0	400.0	0	1	1	0.0	0.0	0	0.245	0.197	1.226	1.191	1011.0
0.0	0.0	1	1	400.0	400.0	0	1	1	0.0	0.0	0	0.245	0.187	1.037	1.029	1011.0
0.0	0.0	1	1	400.0	400.0	0	1	1	0.0	0.0	0	0.245	0.177	1.024	1.029	1267.0
0.0	0.0	1	1	400.0	400.0	0	1	1	0.0	0.0	0	0.245	0.167	0.925	0.888	1001.0
0.0	0.0	1	1	400.0	400.0	0	1	1	0.0	0.0	0	0.245	0.157	0.759	0.825	1001.0
0.0	0.0	1	1	400.0	400.0	0	1	1	0.0	0.0	0	0.245	0.149	0.82	0.825	1001.0
0.0	0.0	1	1	400.0	400.0	0	1	1	0.0	0.0	0	0.244	0.14	0.745	0.712	1001.0
0.0	0.0	1	1	400.0	400.0	0	1	1	0.0	0.0	0	0.244	0.133	0.685	0.662	1011.0
0.0	0.0	1	1	400.0	400.0	0	1	1	0.0	0.0	0	0.244	0.125	0.684	0.662	1011.0
0.0	0.0	1	1	400.0	400.0	0	1	1	0.0	0.0	0	0.244	0.117	0.597	0.615	1001.0
0.0	0.0	1	1	400.0	400.0	0	1	1	0.0	0.0	0	0.244	0.111	0.595	0.615	1011.0
0.0	0.0	1	1	400.0	400.0	0	1	1	0.0	0.0	0	0.244	0.105	0.532	0.531	1001.0
0.0	0.0	1	1	400.0	400.0	0	1	1	0.0	0.0	0	0.244	0.097	0.462	0.458	1011.0
0.0	0.0	1	1	400.0	400.0	0	1	1	0.0	0.0	0	0.244	0.091	0.471	0.458	1001.0
0.0	0.0	1	1	400.0	400.0	0	1	1	0.0	0.0	0	0.244	0.085	0.458	0.426	1011.0
0.0	0.0	1	1	400.0	400.0	0	1	1	0.0	0.0	0	0.244	0.079	0.389	0.368	1001.0
0.0	0.0	1	1	400.0	400.0	0	1	1	0.0	0.0	0	0.244	0.075	0.382	0.368	1001.0
0.0	0.0	1	1	400.0	400.0	0	1	1	0.0	0.0	0	0.244	0.071	0.254	0.341	1001.0
0.0	0.0	1	1	400.0	400.0	0	1	1	0.0	0.0	0	0.244	0.067	0.35	0.341	1001.0
0.0	0.0	1	1	400.0	400.0	0	1	1	0.0	0.0	0	0.244	0.062	0.329	0.296	1001.0
0.0	0.0	1	1	400.0	400.0	0	1	1	0.0	0.0	0	0.244	0.059	0.257	0.254	1001.0
0.0	0.0	1	1	400.0	400.0	0	1	1	0.0	0.0	0	0.244	0.056	0.112	0.254	1001.0
0.0	0.0	1	1	400.0	400.0	0	1	1	0.0	0.0	0	0.243	0.053	0.249	0.236	1001.0
0.0	0.0	1	1	400.0	400.0	0	1	1	0.0	0.0	0	0.243	0.049	0.223	0.204	1011.0
0.0	0.0	1	1	400.0	400.0	0	1	1	0.0	0.0	0	0.243	0.046	0.349	0.204	1001.0
0.0	0.0	1	1	400.0	400.0	0	1	1	0.0	0.0	0	0.243	0.043	0.203	0.189	1001.0
0.0	0.0	1	1	400.0	400.0	0	1	1	0.0	0.0	0	0.243	0.039	0.202	0.189	1001.0
0.0	0.0	1	1	400.0	400.0	0	1	1	0.0	0.0	0	0.243	0.037	0.131	0.163	1001.0
0.0	0.0	1	1	400.0	400.0	0	1	1	0.0	0.0	0	0.243	0.035	0.201	0.152	1001.0
0.0	0.0	1	1	400.0	400.0	0	1	1	0.0	0.0	0	0.243	0.033	0.136	0.152	1001.0
0.0	0.0	1	1	400.0	400.0	0	1	1	0.0	0.0	0	0.243	0.031	0.155	0.131	1257.0
0.0	0.0	1	1	400.0	400.0	0	1	1	0.0	0.0	0	0.243	0.029	0.117	0.113	1001.0
0.0	0.0	1	1	400.0	400.0	0	1	1	0.0	0.0	0	0.243	0.027	0.125	0.113	1001.0
0.0	0.0	1	1	400.0	400.0	0	1	1	0.0	0.0	0	0.242	0.025	0.116	0.105	1001.0
0.0	0.0	1	1	400.0	400.0	0	1	1	0.0	0.0	0	0.242	0.023	0.113	0.105	1001.0
0.0	0.0	1	1	400.0	400.0	0	1	1	0.0	0.0	0	0.242	0.021	0.109	0.09	1001.0
0.0	0.0	1	1	400.0	400.0	0	1	1	0.0	0.0	0	0.242	0.02	0.096	0.084	1001.0
0.0	0.0	1	1	400.0	400.0	0	1	1	0.0	0.0	0	0.242	0.02	0.112	0.084	1001.0
0.0	0.0	1	1	400.0	400.0	0	1	1	0.0	0.0	0	0.242	0.02	0.098	0.072	1257.0
0.0	0.0	1	1	400.0	400.0	0	1	1	0.0	0.0	0	0.241	0.019	-0.066	0.067	1001.0
0.0	0.0	1	1	400.0	400.0	0	1	1	0.0	0.0	0	0.241	0.019	0.047	0.067	1001.0
0.0	0.0	1	1	400.0	400.0	0	1	1	0.0	0.0	0	0.241	0.019	0.051	0.058	1001.0
0.0	0.0	1	1	400.0	400.0	0	1	1	0.0	0.0	0	0.241	0.019	0.056	0.058	1001.0
0.0	0.0	1	1	400.0	400.0	0	1	1	0.0	0.0	0	0.241	0.019	0.121	0.053	1001.0
0.0	0.0	1	1	400.0	400.0	0	1	1	0.0	0.0	0	0.241	0.019	0.041	0.046	1001.0
0.0	0.0	1	1	400.0	400.0	0	1	1	0.0	0.0	0	0.241	0.019	0.067	0.046	1001.0
0.0	0.0	1	1	400.0	400.0	0	1	1	0.0	0.0	0	0.24	0.019	0.055	0.039	1001.0
0.0	0.0	1	1	400.0	400.0	0	1	1	0.0	0.0	0	0.24	0.019	0.037	0.037	1001.0
0.0	0.0	1	1	400.0	400.0	0	1	1	0.0	0.0	0	0.24	0.019	0.0	0.037	1001.0
0.0	0.0	1	1	400.0	400.0	0	1	1	0.0	0.0	0	0.24	0.019	0.022	0.034	1001.0
0.0	0.0	1	1	400.0	400.0	0	1	1	0.0	0.0	0	0.24	0.019	0.027	0.034	1001.0
0.0	0.0	1	1	400.0	400.0	0	1	1	0.0	0.0	0	0.24	0.019	0.044	0.029	1001.0
0.0	0.0	1	1	400.0	400.0	0	1	1	0.0	0.0	0	0.24	0.019	0.047	0.027	1001.0
0.0	0.0	1	1	400.0	400.0	0	1	1	0.0	0.0	0	0.239	0.019	0.011	0.027	845.0
0.0	0.0	1	1	400.0	400.0	0	1	1	0.0	0.0	0	0.239	0.019	0.007	0.023	1001.0
0.0	0.0	1	1	400.0	400.0	0	1	1	0.0	0.0	0	0.239	0.019	-0.005	0.02	1257.0
0.0	0.0	1	1	400.0	400.0	0	1	1	0.0	0.0	0	0.239	0.019	0.042	0.02	1001.0
0.0	0.0	1	1	400.0	400.0	0	1	1	0.0	0.0	0	0.239	0.019	0.022	0.018	1001.0
0.0	0.0	1	1	400.0	400.0	0	1	1	0.0	0.0	0	0.239	0.019	0.052	0.018	1001.0
0.0	0.0	1	1	400.0	400.0	0	1	1	0.0	0.0	0	0.239	0.019	-0.002	0.015	1001.0
0.0	0.0	1	1	400.0	400.0	0	1	1	0.0	0.0	0	0.239	0.019	0.003	0.014	1001.0
0.0	0.0	1	1	400.0	400.0	0	1	1	0.0	0.0	0	0.239	0.018	0.037	0.014	1001.0
0.0	0.0	1	1	400.0	400.0	0	1	1	0.0	0.0	0	0.239	0.018	0.056	0.012	1001.0
0.0	0.0	1	1	400.0	400.0	0	1	1	0.0	0.0	0	0.239	0.017	-0.014	0.011	1001.0
0.0	0.0	1	1	400.0	400.0	0	1	1	0.0	0.0	0	0.239	0.017	0.037	0.011	1001.0
0.0	0.0	1	1	400.0	400.0	0	1	1	0.0	0.0	0	0.239	0.017	0.066	0.009	845.0
0.0	0.0	1	1	400.0	400.0	0	1	1	0.0	0.0	0	0.239	0.017	0.011	0.009	1001.0
0.0	0.0	1	1	400.0	400.0	0	1	1	0.0	0.0	0	0.239	0.017	0.002	0.009	1001.0
0.0	0.0	1	1	400.0	400.0	0	1	1	0.0	0.0	0	0.239	0.017	0.021	0.007	1001.0
0.0	0.0	1	1	400.0	400.0	0	1	1	0.0	0.0	0	0.239	0.016	-0.024	0.007	1001.0
0.0	0.0	1	1	400.0	400.0	0	1	1	0.0	0.0	0	0.239	0.016	0.019	0.007	1001.0
0.0	0.0	1	1	400.0	400.0	0	1	1	0.0	0.0	0	0.239	0.016	0.04	0.006	1001.0
0.0	0.0	1	1	400.0	400.0	0	1	1	0.0	0.0	0	0.239	0.016	-0.005	0.006	1001.0
0.0	0.0	1	1	400.0	400.0	0	1	1	0.0	0.0	0	0.239	0.016	0.03	0.005	1001.0
0.0	0.0	1	1	400.0	400.0	0	1	1	0.0	0.0	0	0.239	0.016	-0.009	0.004	1001.0
0.0	0.0	1	1	400.0	400.0	0	1	1	0.0	0.0	0	0.239	0.015	0.01	0.004	1001.0
0.0	0.0	1	1	400.0	400.0	0	1	1	0.0	0.0	0	0.239	0.015	0.031	0.003	1001.0
0.0	0.0	1	1	400.0	400.0	0	1	1	0.0	0.0	0	0.239	0.014	0.004	0.003	1001.0
0.0	0.0	1	1	400.0	400.0	0	1	1	0.0	0.0	0	0.239	0.014	0.012	0.003	1001.0
0.0	0.0	1	1	400.0	400.0	0	1	1	0.0	0.0	0	0.239	0.013	-0.176	0.002	1001.0
0.0	0.0	1	1	400.0	400.0	0	1	1	0.0	0.0	0	0.239	0.013	0.016	0.002	1001.0
0.0	0.0	1	1	400.0	400.0	0	1	1	0.0	0.0	0	0.239	0.012	-0.027	0.002	1001.0
0.0	0.0	1	1	400.0	400.0	0	1	1	0.0	0.0	0	0.239	0.012	0.054	0.002	1001.0
0.0	0.0	1	1	400.0	400.0	0	1	1	0.0	0.0	0	0.239	0.012	0.013	0.002	1257.0
0.0	0.0	1	1	400.0	400.0	0	1	1	0.0	0.0	0	0.239	0.011	-0.013	0.001	1001.0
0.0	0.0	1	1	400.0	400.0	0	1	1	0.0	0.0	0	0.239	0.011	0.027	0.001	1001.0
0.0	0.0	1	1	400.0	400.0	0	1	1	0.0	0.0	0	0.239	0.011	0.019	0.001	1001.0
0.0	0.0	1	1	400.0	400.0	0	1	1	0.0	0.0	0	0.239	0.011	0.016	0.001	1001.0
0.0	0.0	1	1	400.0	400.0	0	1	1	0.0	0.0	0	0.239	0.01	-0.088	0.001	1001.0
0.0	0.0	1	1	400.0	400.0	0	1	1	0.0	0.0	0	0.239	0.01	0.028	0.001	1001.0
0.0	0.0	1	1	400.0	400.0	0	1	1	0.0	0.0	0	0.239	0.009	-0.147	0.0	1001.0
0.0	0.0	1	1	400.0	400.0	0	1	1	0.0	0.0	0	0.239	0.008	-0.018	0.0	1001.0
0.0	0.0	1	1	400.0	400.0	0	1	1	0.0	0.0	0	0.239	0.007	-0.044	0.0	1001.0
0.0	0.0	1	1	400.0	400.0	0	1	1	0.0	0.0	0	0.239	0.007	0.056	0.0	845.0
0.0	0.0	1	1	400.0	400.0	0	1	1	0.0	0.0	0	0.239	0.006	-0.009	0.0	1001.0
0.0	0.0	1	1	400.0	400.0	0	1	1	0.0	0.0	0	0.239	0.006	-0.001	0.0	1001.0
0.0	0.0	1	1	400.0	400.0	0	1	1	0.0	0.0	0	0.239	0.006	-0.011	0.0	1001.0
0.0	0.0	1	1	400.0	400.0	0	1	1	0.0	0.0	0	0.239	0.006	0.15	0.0	1001.0
0.0	0.0	1	1	400.0	400.0	0	1	1	0.0	0.0	0	0.239	0.005	-0.007	0.0	1001.0
0.0	0.0	1	1	400.0	400.0	0	1	1	0.0	0.0	0	0.239	0.004	0.004	0.0	1001.0
0.0	0.0	1	1	400.0	400.0	0	1	1	0.0	0.0	0	0.239	0.003	0.042	0.0	1257.0
0.0	0.0	1	1	400.0	400.0	0	1	1	0.0	0.0	0	0.239	0.003	0.005	0.0	1001.0
0.0	0.0	1	1	400.0	400.0	0	1	1	0.0	0.0	0	0.239	0.002	-0.024	0.0	1001.0
0.0	0.0	1	1	400.0	400.0	0	1	1	0.0	0.0	0	0.239	0.0	-0.021	0.0	1001.0
0.0	0.0	1	1	400.0	400.0	0	1	1	0.0	0.0	0	0.239	0.0	0.014	0.0	1257.0
0.0	0.0	1	1	400.0	400.0	0	1	1	0.0	0.0	0	0.239	-0.001	-0.015	0.0	1001.0
0.0	0.0	1	1	400.0	400.0	0	1	1	0.0	0.0	0	0.239	-0.001	-0.244	0.0	845.0
0.0	0.0	1	1	400.0	400.0	0	1	1	0.0	0.0	0	0.239	0.0	-0.001	0.0	1001.0
0.0	0.0	1	1	400.0	400.0	0	1	1	0.0	0.0	0	0.239	0.0	0.01	0.0	1001.0
0.0	0.0	1	1	400.0	400.0	0	1	1	0.0	0.0	0	0.239	-0.001	-0.073	0.0	1001.0
0.0	0.0	1	1	400.0	400.0	0	1	1	0.0	0.0	0	0.239	-0.001	-0.022	0.0	1001.0
0.0	0.0	1	1	400.0	400.0	0	1	1	0.0	0.0	0	0.239	0.0	0.013	0.0	1257.0
0.0	0.0	1	1	400.0	400.0	0	1	1	0.0	0.0	0	0.239	0.0	0.027	0.0	1001.0
0.0	0.0	1	1	400.0	400.0	0	1	1	0.0	0.0	0	0.239	-0.001	-0.015	0.0	845.0
0.0	0.0	1	1	400.0	400.0	0	1	1	0.0	0.0	0	0.239	0.0	-0.01	0.0	845.0
0.0	0.0	1	1	400.0	400.0	0	1	1	0.0	0.0	0	0.239	-0.001	-0.018	0.0	1001.0
0.0	0.0	1	1	400.0	400.0	0	1	1	0.0	0.0	0	0.239	0.0	0.017	0.0	1001.0
0.0	0.0	1	1	400.0	400.0	0	1	1	0.0	0.0	0	0.239	0.0	-0.007	0.0	1101.0
0.0	0.0	1	1	400.0	400.0	0	1	1	0.0	0.0	0	0.239	0.0	0.094	0.0	1257.0
0.0	0.0	1	1	400.0	400.0	0	1	1	0.0	0.0	0	0.239	-0.001	-0.018	0.0	845.0
0.0	0.0	1	1	400.0	400.0	0	1	1	0.0	0.0	0	0.239	0.0	0.007	0.0	1001.0
0.0	0.0	1	1	400.0	400.0	0	1	1	0.0	0.0	0	0.239	-0.001	-0.05	0.0	845.0
0.0	0.0	1	1	400.0	400.0	0	1	1	0.0	0.0	0	0.239	0.0	-0.008	0.0	845.0
0.0	0.0	1	1	400.0	400.0	0	1	1	0.0	0.0	0	0.239	-0.001	-0.024	0.0	845.0
0.0	0.0	1	1	400.0	400.0	0	1	1	0.0	0.0	0	0.239	-0.001	-0.012	0.0	1101.0
0.0	0.0	1	1	400.0	400.0	0	1	1	0.0	0.0	0	0.239	0.0	0.045	0.0	1001.0
0.0	0.0	1	1	400.0	400.0	0	1	1	0.0	0.0	0	0.239	0.0	0.004	0.0	1001.0
0.0	0.0	1	1	400.0	400.0	0	1	1	0.0	0.0	0	0.239	-0.001	-0.017	0.0	1101.0
0.0	0.0	1	1	400.0	400.0	0	1	1	0.0	0.0	0	0.239	0.0	0.031	0.0	845.0
0.0	0.0	1	1	400.0	400.0	0	1	1	0.0	0.0	0	0.239	-0.001	-0.023	0.0	1001.0
0.0	0.0	1	1	400.0	400.0	0	1	1	0.0	0.0	0	0.239	-0.001	-0.062	0.0	1257.0
0.0	0.0	1	1	400.0	400.0	0	1	1	0.0	0.0	0	0.239	0.0	0.016	0.0	1101.0
0.0	0.0	1	1	400.0	400.0	0	1	1	0.0	0.0	0	0.239	0.0	-0.003	0.0	845.0
0.0	0.0	1	1	400.0	400.0	0	1	1	0.0	0.0	0	0.239	0.0	0.013	0.0	1101.0
0.0	0.0	1	1	400.0	400.0	0	1	1	0.0	0.0	0	0.239	0.0	0.005	0.0	1101.0
0.0	0.0	1	1	400.0	400.0	0	1	1	0.0	0.0	0	0.239	-0.001	-0.026	0.0	1101.0
0.0	0.0	1	1	400.0	400.0	0	1	1	0.0	0.0	0	0.239	-0.001	-0.017	0.0	1257.0
0.0	0.0	1	1	400.0	400.0	0	1	1	0.0	0.0	0	0.239	0.0	-0.001	0.0	1257.0
0.0	0.0	1	1	400.0	400.0	0	1	1	0.0	0.0	0	0.239	0.0	0.036	0.0	1001.0
0.0	0.0	1	1	400.0	400.0	0	1	1	0.0	0.0	0	0.239	0.0	0.127	0.0	1101.0
0.0	0.0	1	1	400.0	400.0	0	1	1	0.0	0.0	0	0.239	-0.001	-0.015	0.0	1101.0
0.0	0.0	1	1	400.0	400.0	0	1	1	0.0	0.0	0	0.239	0.0	0.002	0.0	1101.0
0.0	0.0	1	1	400.0	400.0	0	1	1	0.0	0.0	0	0.239	0.0	-0.004	0.0	1101.0
0.0	0.0	1	1	400.0	400.0	0	1	1	0.0	0.0	0	0.239	-0.001	-0.068	0.0	1257.0
0.0	0.0	1	1	400.0	400.0	0	1	1	0.0	0.0	0	0.239	0.0	0.051	0.0	1001.0
0.0	0.0	1	1	400.0	400.0	0	1	1	0.0	0.0	0	0.239	0.0	-0.006	0.0	1257.0
0.0	0.0	1	1	400.0	400.0	0	1	1	0.0	0.0	0	0.239	-0.001	-0.051	0.0	1101.0
0.0	0.0	1	1	400.0	400.0	0	1	1	0.0	0.0	0	0.239	-0.001	-0.023	0.0	1101.0
0.0	0.0	1	1	400.0	400.0	0	1	1	0.0	0.0	0	0.239	0.0	0.027	0.0	1101.0
0.0	0.0	1	1	400.0	400.0	0	1	1	0.0	0.0	0	0.239	-0.001	-0.013	0.0	1101.0
0.0	0.0	1	1	400.0	400.0	0	1	1	0.0	0.0	0	0.239	0.0	-0.122	0.0	1001.0
0.0	0.0	1	1	400.0	400.0	0	1	1	0.0	0.0	0	0.239	-0.001	-0.023	0.0	845.0
0.0	0.0	1	1	400.0	400.0	0	1	1	0.0	0.0	0	0.239	-0.001	-0.083	0.0	845.0
0.0	0.0	1	1	400.0	400.0	0	1	1	0.0	0.0	0	0.239	-0.001	-0.039	0.0	1001.0
0.0	0.0	1	1	400.0	400.0	0	1	1	0.0	0.0	0	0.239	0.0	0.042	0.0	1001.0
0.0	0.0	1	1	400.0	400.0	0	1	1	0.0	0.0	0	0.239	-0.001	-0.051	0.0	1001.0
0.0	0.0	1	1	400.0	400.0	0	1	1	0.0	0.0	0	0.239	-0.001	-0.025	0.0	1257.0
0.0	0.0	1	1	400.0	400.0	0	1	1	0.0	0.0	0	0.239	-0.001	-0.043	0.0	1257.0
0.0	0.0	1	1	400.0	400.0	0	1	1	0.0	0.0	0	0.239	-0.001	-0.012	0.0	1101.0
0.0	0.0	1	1	400.0	400.0	0	1	1	0.0	0.0	0	0.239	0.0	0.021	0.0	1101.0
0.0	0.0	1	1	400.0	400.0	0	1	1	0.0	0.0	0	0.239	0.0	-0.004	0.0	1101.0
0.0	0.0	1	1	400.0	400.0	0	1	1	0.0	0.0	0	0.239	0.0	-0.006	0.0	1101.0
0.0	0.0	1	1	400.0	400.0	0	1	1	0.0	0.0	0	0.239	0.0	0.025	0.0	1101.0
0.0	0.0	1	1	400.0	400.0	0	1	1	0.0	0.0	0	0.239	0.0	0.005	0.0	1101.0
0.0	0.0	1	1	400.0	400.0	0	1	1	0.0	0.0	0	0.239	0.0	0.001	0.0	1101.0
0.0	0.0	1	1	400.0	400.0	0	1	1	0.0	0.0	0	0.239	-0.001	-0.038	0.0	1101.0
0.0	0.0	1	1	400.0	400.0	0	1	1	0.0	0.0	0	0.239	0.0	0.043	0.0	1101.0
0.0	0.0	1	1	400.0	400.0	0	1	1	0.0	0.0	0	0.239	-0.001	-0.053	0.0	1257.0
0.0	0.0	1	1	400.0	400.0	0	1	1	0.0	0.0	0	0.239	-0.001	-0.126	0.0	1101.0
0.0	0.0	1	1	400.0	400.0	0	1	1	0.0	0.0	0	0.239	0.0	0.027	0.0	1257.0
0.0	0.0	1	1	400.0	400.0	0	1	1	0.0	0.0	0	0.239	0.0	0.0	0.0	1257.0
0.0	0.0	1	1	400.0	400.0	0	1	1	0.0	0.0	0	0.239	0.0	0.004	0.0	1101.0
0.0	0.0	1	1	400.0	400.0	0	1	1	0.0	0.0	0	0.239	0.0	0.075	0.0	1101.0
0.0	0.0	1	1	400.0	400.0	0	1	1	0.0	0.0	0	0.239	0.0	0.002	0.0	1101.0
0.0	0.0	1	1	400.0	400.0	0	1	1	0.0	0.0	0	0.239	0.0	0.029	0.0	1101.0
0.0	0.0	1	1	400.0	400.0	0	1	1	0.0	0.0	0	0.239	-0.001	-0.023	0.0	1257.0
0.0	0.0	1	1	400.0	400.0	0	1	1	0.0	0.0	0	0.239	-0.001	-0.079	0.0	1101.0
0.0	0.0	1	1	400.0	400.0	0	1	1	0.0	0.0	0	0.239	0.0	0.01	0.0	845.0
0.0	0.0	1	1	400.0	400.0	0	1	1	0.0	0.0	0	0.239	0.0	0.01	0.0	1101.0
0.0	0.0	1	1	400.0	400.0	0	1	1	0.0	0.0	0	0.239	0.0	0.057	0.0	1101.0
0.0	0.0	1	1	400.0	400.0	0	1	1	0.0	0.0	0	0.239	-0.001	-0.015	0.0	1101.0
0.0	0.0	1	1	400.0	400.0	0	1	1	0.0	0.0	0	0.239	-0.001	-0.018	0.0	1101.0
0.0	0.0	1	1	400.0	400.0	0	1	1	0.0	0.0	0	0.239	0.0	0.0	0.0	1257.0
0.0	0.0	1	1	400.0	400.0	0	1	1	0.0	0.0	0	0.239	0.0	0.008	0.0	1101.0
0.0	0.0	1	1	400.0	400.0	0	1	1	0.0	0.0	0	0.239	0.0	0.171	0.0	1101.0
0.0	0.0	1	1	400.0	400.0	0	1	1	0.0	0.0	0	0.239	-0.001	-0.052	0.0	845.0
0.0	0.0	1	1	400.0	400.0	0	1	1	0.0	0.0	0	0.239	0.0	0.04	0.0	1101.0
0.0	0.0	1	1	400.0	400.0	0	1	1	0.0	0.0	0	0.239	0.0	0.005	0.0	1101.0
0.0	0.0	1	1	400.0	400.0	0	1	1	0.0	0.0	0	0.239	0.0	0.018	0.0	1101.0
0.0	0.0	1	1	400.0	400.0	0	1	1	0.0	0.0	0	0.239	0.0	-0.001	0.0	1101.0
0.0	0.0	1	1	400.0	400.0	0	1	1	0.0	0.0	0	0.239	-0.001	-0.046	0.0	1101.0
0.0	0.0	1	1	400.0	400.0	0	1	1	0.0	0.0	0	0.239	0.0	-0.007	0.0	1101.0
0.0	0.0	1	1	400.0	400.0	0	1	1	0.0	0.0	0	0.239	0.0	-0.009	0.0	1257.0
0.0	0.0	1	1	400.0	400.0	0	1	1	0.0	0.0	0	0.239	-0.001	-0.062	0.0	1101.0
0.0	0.0	1	1	400.0	400.0	0	1	1	0.0	0.0	0	0.239	-0.001	-0.108	0.0	845.0
0.0	0.0	1	1	400.0	400.0	0	1	1	0.0	0.0	0	0.239	0.0	0.042	0.0	1101.0
0.0	0.0	1	1	400.0	400.0	0	1	1	0.0	0.0	0	0.239	0.0	0.028	0.0	1101.0
0.0	0.0	1	1	400.0	400.0	0	1	1	0.0	0.0	0	0.239	-0.001	-0.013	0.0	1257.0
0.0	0.0	1	1	400.0	400.0	0	1	1	0.0	0.0	0	0.239	0.0	0.013	0.0	1101.0
0.0	0.0	1	1	400.0	400.0	0	1	1	0.0	0.0	0	0.239	-0.001	-0.041	0.0	1101.0
0.0	0.0	1	1	400.0	400.0	0	1	1	0.0	0.0	0	0.239	0.0	0.004	0.0	1257.0
0.0	0.0	1	1	400.0	400.0	0	1	1	0.0	0.0	0	0.239	0.0	0.004	0.0	1101.0
0.0	0.0	1	1	400.0	400.0	0	1	1	0.0	0.0	0	0.239	0.0	0.005	0.0	1101.0
0.0	0.0	1	1	400.0	400.0	0	1	1	0.0	0.0	0	0.239	0.0	0.005	0.0	1101.0
0.0	0.0	1	1	400.0	400.0	0	1	1	0.0	0.0	0	0.239	0.0	-0.009	0.0	1101.0
0.0	0.0	1	1	400.0	400.0	0	1	1	0.0	0.0	0	0.239	-0.001	-0.061	0.0	1101.0
0.0	0.0	1	1	400.0	400.0	0	1	1	0.0	0.0	0	0.239	0.0	0.022	0.0	1101.0
0.0	0.0	1	1	400.0	400.0	0	1	1	0.0	0.0	0	0.239	0.0	0.037	0.0	1101.0
0.0	0.0	1	1	400.0	400.0	0	1	1	0.0	0.0	0	0.239	-0.001	-0.018	0.0	1101.0
0.0	0.0	1	1	400.0	400.0	0	1	1	0.0	0.0	0	0.239	0.0	0.022	0.0	1101.0
0.0	0.0	1	1	400.0	400.0	0	1	1	0.0	0.0	0	0.239	0.0	-0.004	0.0	1101.0
0.0	0.0	1	1	400.0	400.0	0	1	1	0.0	0.0	0	0.239	0.0	0.001	0.0	1101.0
0.0	0.0	1	1	400.0	400.0	0	1	1	0.0	0.0	0	0.239	-0.001	-0.018	0.0	1101.0
0.0	0.0	1	1	400.0	400.0	0	1	1	0.0	0.0	0	0.239	0.0	0.075	0.0	1101.0
0.0	0.0	1	1	400.0	400.0	0	1	1	0.0	0.0	0	0.239	0.0	0.0	0.0	1101.0
0.0	0.0	1	1	400.0	400.0	0	1	1	0.0	0.0	0	0.239	-0.001	-0.027	0.0	1101.0
0.0	0.0	1	1	400.0	400.0	0	1	1	0.0	0.0	0	0.239	0.0	0.007	0.0	1101.0
0.0	0.0	1	1	400.0	400.0	0	1	1	0.0	0.0	0	0.239	-0.001	-0.029	0.0	1101.0
0.0	0.0	1	1	400.0	400.0	0	1	1	0.0	0.0	0	0.239	0.0	0.047	0.0	1101.0
0.0	0.0	1	1	400.0	400.0	0	1	1	0.0	0.0	0	0.239	0.0	0.002	0.0	1101.0
0.0	0.0	1	1	400.0	400.0	0	1	1	0.0	0.0	0	0.239	0.0	0.06	0.0	1101.0
0.0	0.0	1	1	400.0	400.0	0	1	1	0.0	0.0	0	0.239	-0.001	-0.044	0.0	1101.0
0.0	0.0	1	1	400.0	400.0	0	1	1	0.0	0.0	0	0.239	0.0	-0.003	0.0	1101.0
0.0	0.0	1	1	400.0	400.0	0	1	1	0.0	0.0	0	0.239	-0.001	-0.03	0.0	1101.0
0.0	0.0	1	1	400.0	400.0	0	1	1	0.0	0.0	0	0.239	0.0	0.012	0.0	1101.0
0.0	0.0	1	1	400.0	400.0	0	1	1	0.0	0.0	0	0.239	0.0	0.033	0.0	1101.0
0.0	0.0	1	1	400.0	400.0	0	1	1	0.0	0.0	0	0.239	0.0	0.053	0.0	1101.0
0.0	0.0	1	1	400.0	400.0	0	1	1	0.0	0.0	0	0.239	-0.001	-0.026	0.0	1101.0
0.0	0.0	1	1	400.0	400.0	0	1	1	0.0	0.0	0	0.239	0.0	0.036	0.0	1101.0
0.0	0.0	1	1	400.0	400.0	0	1	1	0.0	0.0	0	0.239	-0.001	-0.17	0.0	1101.0
0.0	0.0	1	1	400.0	400.0	0	1	1	0.0	0.0	0	0.239	0.0	0.021	0.0	1101.0
0.0	0.0	1	1	400.0	400.0	0	1	1	0.0	0.0	0	0.239	0.0	0.014	0.0	1101.0
0.0	0.0	1	1	400.0	400.0	0	1	1	0.0	0.0	0	0.239	0.0	-0.004	0.0	1101.0
0.0	0.0	1	1	400.0	400.0	0	1	1	0.0	0.0	0	0.239	0.0	0.033	0.0	1101.0
0.0	0.0	1	1	400.0	400.0	0	1	1	0.0	0.0	0	0.239	-0.001	-0.017	0.0	1101.0
-5555.5557	-400.0	2	1	400.0	500.0	0	1	1	0.0	0.0	1	0.239	0.0	0.014	0.0	1101.0
-5555.5557	-400.0	2	1	400.0	500.0	0	1	1	0.0	0.0	1	0.239	0.0	0.063	0.0	1101.0
-5555.5557	-400.0	2	1	400.0	500.0	0	1	1	0.0	0.0	1	0.239	-0.001	-0.032	0.0	1101.0
-5555.5557	-400.0	2	1	400.0	500.0	0	1	1	0.0	0.0	1	0.239	-0.003	-0.386	-0.392	1111.0
-5555.5557	-400.0	2	1	400.0	500.0	0	1	1	0.0	0.0	1	0.239	-0.007	-0.518	-0.757	845.0
-5555.5557	-400.0	2	1	400.0	500.0	0	1	1	0.0	0.0	1	0.239	-0.012	-0.721	-0.757	1011.0
-5555.5557	-400.0	2	1	400.0	500.0	0	1	1	0.0	0.0	1	0.239	-0.022	-1.399	-1.413	1011.0
-5555.5557	-400.0	2	1	400.0	500.0	0	1	1	0.0	0.0	1	0.238	-0.033	-1.731	-1.706	1011.0
-5555.5557	-400.0	2	1	400.0	500.0	0	1	1	0.0	0.0	1	0.238	-0.043	-1.698	-1.706	1001.0
-5555.5557	-400.0	2	1	400.0	500.0	0	1	1	0.0	0.0	1	0.238	-0.057	-2.194	-2.232	1257.0
-5555.5557	-400.0	2	1	400.0	500.0	0	1	1	0.0	0.0	1	0.238	-0.07	-2.283	-2.232	1001.0
-5555.5557	-400.0	2	1	400.0	500.0	0	1	1	0.0	0.0	1	0.237	-0.084	-2.462	-2.467	1001.0
-5555.5557	-400.0	2	1	400.0	500.0	0	1	1	0.0	0.0	1	0.237	-0.099	-2.968	-2.889	1001.0
-5555.5557	-400.0	2	1	400.0	500.0	0	1	1	0.0	0.0	1	0.237	-0.113	-2.853	-2.889	1001.0
-5555.5557	-400.0	2	1	400.0	500.0	0	1	1	0.0	0.0	1	0.237	-0.128	-3.218	-3.254	1011.0
-5555.5557	-400.0	2	1	400.0	500.0	0	1	1	0.0	0.0	1	0.236	-0.143	-3.392	-3.417	1011.0
-5555.5557	-400.0	2	1	400.0	500.0	0	1	1	0.0	0.0	1	0.236	-0.157	-3.406	-3.417	1011.0
-5555.5557	-400.0	2	1	400.0	500.0	0	1	1	0.0	0.0	1	0.235	-0.171	-3.597	-3.709	1011.0
-5555.5557	-400.0	2	1	400.0	500.0	0	1	1	0.0	0.0	1	0.235	-0.184	-3.767	-3.709	1001.0
-5555.5557	-400.0	2	1	400.0	500.0	0	1	1	0.0	0.0	1	0.235	-0.196	-3.818	-3.84	1011.0
-5555.5557	-400.0	2	1	400.0	500.0	0	1	1	0.0	0.0	1	0.234	-0.21	-4.037	-4.075	1011.0
-5555.5557	-400.0	2	1	400.0	500.0	0	1	1	0.0	0.0	1	0.234	-0.222	-3.897	-4.075	1001.0
-5555.5557	-400.0	2	1	400.0	500.0	0	1	1	0.0	0.0	1	0.234	-0.234	-4.183	-4.18	1011.0
-5555.5557	-400.0	2	1	400.0	500.0	0	1	1	0.0	0.0	1	0.233	-0.247	-4.414	-4.369	1011.0
-5555.5557	-400.0	2	1	400.0	500.0	0	1	1	0.0	0.0	1	0.233	-0.258	-4.131	-4.369	1011.0
-5555.5557	-400.0	2	1	400.0	500.0	0	1	1	0.0	0.0	1	0.232	-0.269	-4.452	-4.453	1011.0
-5555.5557	-400.0	2	1	400.0	500.0	0	1	1	0.0	0.0	1	0.232	-0.279	-4.451	-4.453	1001.0
-5555.5557	-400.0	2	1	400.0	500.0	0	1	1	0.0	0.0	1	0.231	-0.289	-4.561	-4.604	1011.0
-5555.5557	-400.0	2	1	400.0	500.0	0	1	1	0.0	0.0	1	0.23	-0.299	-4.73	-4.735	1011.0
-5555.5557	-400.0	2	1	400.0	500.0	0	1	1	0.0	0.0	1	0.23	-0.308	-4.687	-4.735	1001.0
-5555.5557	-400.0	2	1	400.0	500.0	0	1	1	0.0	0.0	1	0.229	-0.316	-4.796	-4.793	1001.0
-5555.5557	-400.0	2	1	400.0	500.0	0	1	1	0.0	0.0	1	0.228	-0.325	-4.865	-4.847	1011.0
-5555.5557	-400.0	2	1	400.0	500.0	0	1	1	0.0	0.0	1	0.227	-0.333	-4.898	-4.847	1011.0
-5555.5557	-400.0	2	1	400.0	500.0	0	1	1	0.0	0.0	1	0.227	-0.34	-4.828	-4.945	1001.0
-5555.5557	-400.0	2	1	400.0	500.0	0	1	1	0.0	0.0	1	0.226	-0.347	-4.933	-5.029	1011.0
-5555.5557	-400.0	2	1	400.0	500.0	0	1	1	0.0	0.0	1	0.225	-0.353	-5.05	-5.029	1011.0
-5555.5557	-400.0	2	1	400.0	500.0	0	1	1	0.0	0.0	1	0.225	-0.36	-5.084	-5.067	1001.0
-5555.5557	-400.0	2	1	400.0	500.0	0	1	1	0.0	0.0	1	0.224	-0.366	-5.123	-5.067	1001.0
-5555.5557	-400.0	2	1	400.0	500.0	0	1	1	0.0	0.0	1	0.223	-0.372	-5.11	-5.134	1001.0
-5555.5557	-400.0	2	1	400.0	500.0	0	1	1	0.0	0.0	1	0.222	-0.378	-5.161	-5.165	1001.0
-5555.5557	-400.0	2	1	400.0	500.0	0	1	1	0.0	0.0	1	0.221	-0.383	-5.195	-5.165	1001.0
-5555.5557	-400.0	2	1	400.0	500.0	0	1	1	0.0	0.0	1	0.221	-0.387	-5.235	-5.218	1001.0
-5555.5557	-400.0	2	1	400.0	500.0	0	1	1	0.0	0.0	1	0.22	-0.391	-5.182	-5.218	1001.0
-5555.5557	-400.0	2	1	400.0	500.0	0	1	1	0.0	0.0	1	0.219	-0.396	-5.374	-5.244	1001.0
-5555.5557	-400.0	2	1	400.0	500.0	0	1	1	0.0	0.0	1	0.218	-0.401	-5.256	-5.286	1001.0
-5555.5557	-400.0	2	1	400.0	500.0	0	1	1	0.0	0.0	1	0.218	-0.404	-5.289	-5.286	1001.0
-5555.5557	-400.0	2	1	400.0	500.0	0	1	1	0.0	0.0	1	0.217	-0.406	-5.3	-5.306	1001.0
-5555.5557	-400.0	2	1	400.0	500.0	0	1	1	0.0	0.0	1	0.216	-0.41	-5.363	-5.34	1001.0
-5555.5557	-400.0	2	1	400.0	500.0	0	1	1	0.0	0.0	1	0.215	-0.412	-5.293	-5.34	1001.0
-5555.5557	-400.0	2	1	400.0	500.0	0	1	1	0.0	0.0	1	0.214	-0.416	-5.396	-5.371	1001.0
-5555.5557	-400.0	2	1	400.0	500.0	0	1	1	0.0	0.0	1	0.213	-0.42	-5.367	-5.371	1001.0
-5555.5557	-400.0	2	1	400.0	500.0	0	1	1	0.0	0.0	1	0.212	-0.423	-5.424	-5.384	1011.0
-5555.5557	-400.0	2	1	400.0	500.0	0	1	1	0.0	0.0	1	0.211	-0.425	-5.37	-5.408	1001.0
-5555.5557	-400.0	2	1	400.0	500.0	0	1	1	0.0	0.0	1	0.21	-0.427	-5.449	-5.408	1001.0
-5555.5557	-400.0	2	1	400.0	500.0	0	1	1	0.0	0.0	1	0.21	-0.429	-5.336	-5.419	1001.0
-5555.5557	-400.0	2	1	400.0	500.0	0	1	1	0.0	0.0	1	0.209	-0.43	-5.286	-5.438	1001.0
-5555.5557	-400.0	2	1	400.0	500.0	0	1	1	0.0	0.0	1	0.208	-0.432	-5.472	-5.438	1001.0
-5555.5557	-400.0	2	1	400.0	500.0	0	1	1	0.0	0.0	1	0.207	-0.434	-5.499	-5.447	1001.0
-5555.5557	-400.0	2	1	400.0	500.0	0	1	1	0.0	0.0	1	0.206	-0.436	-5.462	-5.463	1001.0
-5555.5557	-400.0	2	1	400.0	500.0	0	1	1	0.0	0.0	1	0.205	-0.438	-5.495	-5.463	1001.0
-5555.5557	-400.0	2	1	400.0	500.0	0	1	1	0.0	0.0	1	0.204	-0.441	-5.388	-5.47	1001.0
-5555.5557	-400.0	2	1	400.0	500.0	0	1	1	0.0	0.0	1	0.203	-0.441	-5.487	-5.47	1001.0
-5555.5557	-400.0	2	1	400.0	500.0	0	1	1	0.0	0.0	1	0.202	-0.441	-5.448	-5.482	1001.0
-5555.5557	-400.0	2	1	400.0	500.0	0	1	1	0.0	0.0	1	0.201	-0.441	-5.497	-5.488	1001.0
-5555.5557	-400.0	2	1	400.0	500.0	0	1	1	0.0	0.0	1	0.2	-0.441	-5.522	-5.488	1001.0
-5555.5557	-400.0	2	1	400.0	500.0	0	1	1	0.0	0.0	1	0.199	-0.441	-5.496	-5.498	1001.0
-5555.5557	-400.0	2	1	400.0	500.0	0	1	1	0.0	0.0	1	0.198	-0.441	-5.556	-5.498	1001.0
-5555.5557	-400.0	2	1	400.0	500.0	0	1	1	0.0	0.0	1	0.198	-0.441	-5.512	-5.502	1001.0
-5555.5557	-400.0	2	1	400.0	500.0	0	1	1	0.0	0.0	1	0.197	-0.441	-5.477	-5.51	1001.0
-5555.5557	-400.0	2	1	400.0	500.0	0	1	1	0.0	0.0	1	0.196	-0.441	-5.454	-5.51	1001.0
-5555.5557	-400.0	2	1	400.0	500.0	0	1	1	0.0	0.0	1	0.195	-0.442	-5.563	-5.517	1001.0
-5555.5557	-400.0	2	1	400.0	500.0	0	1	1	0.0	0.0	1	0.194	-0.442	-5.527	-5.521	1001.0
-5555.5557	-400.0	2	1	400.0	500.0	0	1	1	0.0	0.0	1	0.194	-0.442	-5.533	-5.521	1001.0
-5555.5557	-400.0	2	1	400.0	500.0	0	1	1	0.0	0.0	1	0.193	-0.443	-5.576	-5.526	1001.0
-5555.5557	-400.0	2	1	400.0	500.0	0	1	1	0.0	0.0	1	0.193	-0.443	-5.526	-5.526	1001.0
-5555.5557	-400.0	2	1	400.0	500.0	0	1	1	0.0	0.0	1	0.192	-0.443	-5.51	-5.529	1011.0
-5555.5557	-400.0	2	1	400.0	500.0	0	1	1	0.0	0.0	1	0.192	-0.443	-5.528	-5.533	1001.0
-5555.5557	-400.0	2	1	400.0	500.0	1	1	1	0.0	0.0	1	0.191	-0.443	-5.529	-5.533	1001.0
-5555.5557	-400.0	2	1	400.0	500.0	1	1	1	0.0	0.0	1	0.191	-0.444	-5.511	-5.535	1001.0
-5555.5557	-400.0	2	1	400.0	500.0	1	1	1	0.0	0.0	1	0.191	-0.444	-5.501	-5.54	1001.0
-5555.5557	-400.0	2	1	400.0	500.0	1	1	1	0.0	0.0	1	0.19	-0.444	-5.554	-5.54	1011.0
-5555.5557	-400.0	2	1	400.0	500.0	1	1	1	0.0	0.0	1	0.19	-0.446	-5.559	-5.542	1001.0
-5555.5557	-400.0	2	1	400.0	500.0	1	1	1	0.0	0.0	1	0.19	-0.448	-5.597	-5.543	1001.0
-5555.5557	-400.0	2	1	400.0	500.0	1	1	1	0.0	0.0	1	0.19	-0.449	-5.575	-5.543	1011.0
-5555.5557	-400.0	2	1	400.0	500.0	1	1	1	0.0	0.0	1	0.189	-0.45	-5.472	-5.546	1011.0
-5555.5557	-400.0	2	1	400.0	500.0	1	1	1	0.0	0.0	1	0.189	-0.45	-5.527	-5.546	1001.0
-5555.5557	-400.0	2	1	400.0	500.0	1	1	1	0.0	0.0	1	0.189	-0.45	-5.52	-5.547	1001.0
-5555.5557	-400.0	2	1	400.0	500.0	1	1	1	0.0	0.0	1	0.189	-0.45	-5.55	-5.549	1001.0
-5555.5557	-400.0	2	1	400.0	500.0	1	1	1	0.0	0.0	1	0.189	-0.451	-5.52	-5.549	1001.0
-5555.5557	-400.0	2	1	400.0	500.0	1	1	1	0.0	0.0	1	0.188	-0.453	-5.558	-5.55	1001.0
-5555.5557	-400.0	2	1	400.0	500.0	1	1	1	0.0	0.0	1	0.188	-0.453	-5.549	-5.551	1001.0
-5555.5557	-400.0	2	1	400.0	500.0	1	1	1	0.0	0.0	1	0.188	-0.453	-5.549	-5.551	1001.0
-5555.5557	-400.0	2	1	400.0	500.0	1	1	1	0.0	0.0	1	0.188	-0.453	-5.502	-5.552	1001.0
-5555.5557	-400.0	2	1	400.0	500.0	1	1	1	0.0	0.0	1	0.188	-0.454	-5.525	-5.552	1001.0
-5555.5557	-400.0	2	1	400.0	500.0	1	1	1	0.0	0.0	1	0.188	-0.456	-5.583	-5.553	1001.0
-5555.5557	-400.0	2	1	400.0	500.0	1	1	1	0.0	0.0	1	0.187	-0.457	-5.583	-5.554	1001.0
-5555.5557	-400.0	2	1	400.0	500.0	1	1	1	0.0	0.0	1	0.187	-0.458	-5.568	-5.554	1001.0
-5555.5557	-400.0	2	1	400.0	500.0	1	1	1	0.0	0.0	1	0.187	-0.458	-5.541	-5.555	1001.0
-5555.5557	-400.0	2	1	400.0	500.0	1	1	1	0.0	0.0	1	0.187	-0.459	-5.546	-5.555	1001.0
-5555.5557	-400.0	2	1	400.0	500.0	1	1	1	0.0	0.0	1	0.187	-0.46	-5.736	-5.555	1001.0
-5555.5557	-400.0	2	1	400.0	500.0	1	1	1	0.0	0.0	1	0.187	-0.461	-5.573	-5.556	1001.0
-5555.5557	-400.0	2	1	400.0	500.0	1	1	1	0.0	0.0	1	0.187	-0.461	-5.614	-5.556	1001.0
-5555.5557	-400.0	2	1	400.0	500.0	1	1	1	0.0	0.0	1	0.187	-0.46	-5.523	-5.556	1001.0
-5555.5557	-400.0	2	1	400.0	500.0	1	1	1	0.0	0.0	1	0.187	-0.461	-5.568	-5.557	1001.0
-5555.5557	-400.0	2	1	400.0	500.0	1	1	1	0.0	0.0	1	0.187	-0.46	-5.499	-5.557	1001.0
-5555.5557	-400.0	2	1	400.0	500.0	1	1	1	0.0	0.0	1	0.186	-0.461	-5.558	-5.557	1001.0
-5555.5557	-400.0	2	1	400.0	500.0	1	1	1	0.0	0.0	1	0.186	-0.461	-5.572	-5.559	1001.0
-5555.5557	-400.0	2	1	400.0	500.0	1	1	1	0.0	0.0	1	0.186	-0.46	-5.524	-5.559	1001.0
-5555.5557	-400.0	2	1	400.0	500.0	1	1	1	0.0	0.0	1	0.186	-0.461	-5.575	-5.559	1001.0
-5555.5557	-400.0	2	1	400.0	500.0	1	1	1	0.0	0.0	1	0.186	-0.46	-5.547	-5.559	1001.0
-5555.5557	-400.0	2	1	400.0	500.0	1	1	1	0.0	0.0	1	0.186	-0.46	-5.512	-5.56	1001.0
-5555.5557	-400.0	2	1	400.0	500.0	1	1	1	0.0	0.0	1	0.186	-0.461	-5.577	-5.56	1001.0
-5555.5557	-400.0	2	1	400.0	500.0	1	1	1	0.0	0.0	1	0.186	-0.461	-5.562	-5.56	1001.0
-5555.5557	-400.0	2	1	400.0	500.0	1	1	1	0.0	0.0	1	0.186	-0.461	-5.676	-5.56	1001.0
-5555.5557	-400.0	2	1	400.0	500.0	1	1	1	0.0	0.0	1	0.186	-0.461	-5.57	-5.56	1001.0
-5555.5557	-400.0	2	1	400.0	500.0	1	1	1	0.0	0.0	1	0.185	-0.46	-5.516	-5.56	1001.0
-5555.5557	-400.0	2	1	400.0	500.0	1	1	1	0.0	0.0	1	0.185	-0.461	-5.579	-5.56	1001.0
-5555.5557	-400.0	2	1	400.0	500.0	1	1	1	0.0	0.0	1	0.185	-0.46	-5.539	-5.56	1001.0
-5555.5557	-400.0	2	1	400.0	500.0	1	1	1	0.0	0.0	1	0.185	-0.46	-5.525	-5.56	1001.0
-5555.5557	-400.0	2	1	400.0	500.0	1	1	1	0.0	0.0	1	0.185	-0.46	-5.534	-5.56	1001.0
-5555.5557	-400.0	2	1	400.0	500.0	1	1	1	0.0	0.0	1	0.185	-0.461	-5.611	-5.56	1001.0
-5555.5557	-400.0	2	1	400.0	500.0	1	1	1	0.0	0.0	1	0.185	-0.461	-5.587	-5.56	1001.0
-5555.5557	-400.0	2	1	400.0	500.0	1	1	1	0.0	0.0	1	0.185	-0.461	-5.657	-5.56	1001.0
-5555.5557	-400.0	2	1	400.0	500.0	1	1	1	0.0	0.0	1	0.185	-0.46	-5.547	-5.56	1001.0
-5555.5557	-400.0	2	1	400.0	500.0	1	1	1	0.0	0.0	1	0.185	-0.461	-5.571	-5.56	1001.0
-5555.5557	-400.0	2	1	400.0	500.0	1	1	1	0.0	0.0	1	0.185	-0.461	-5.676	-5.56	1001.0
-5555.5557	-400.0	2	1	400.0	500.0	1	1	1	0.0	0.0	1	0.185	-0.461	-5.573	-5.561	1001.0
-5555.5557	-400.0	2	1	400.0	500.0	1	1	1	0.0	0.0	1	0.185	-0.461	-5.651	-5.561	1001.0
-5555.5557	-400.0	2	1	400.0	500.0	1	1	1	0.0	0.0	1	0.185	-0.461	-5.558	-5.561	1001.0
-5555.5557	-400.0	2	1	400.0	500.0	1	1	1	0.0	0.0	1	0.184	-0.46	-5.556	-5.561	1001.0
-5555.5557	-400.0	2	1	400.0	500.0	1	1	1	0.0	0.0	1	0.184	-0.461	-5.589	-5.561	1001.0
-5555.5557	-400.0	2	1	400.0	500.0	1	1	1	0.0	0.0	1	0.184	-0.46	-5.546	-5.561	1001.0
-5555.5557	-400.0	2	1	400.0	500.0	1	1	1	0.0	0.0	1	0.184	-0.46	-5.541	-5.561	1001.0
-5555.5557	-400.0	2	1	400.0	500.0	1	1	1	0.0	0.0	1	0.184	-0.46	-5.542	-5.561	1001.0
-5555.5557	-400.0	2	1	400.0	500.0	1	1	1	0.0	0.0	1	0.184	-0.461	-5.613	-5.561	1001.0
-5555.5557	-400.0	2	1	400.0	500.0	1	1	1	0.0	0.0	1	0.184	-0.46	-5.513	-5.561	1001.0
-5555.5557	-400.0	2	1	400.0	500.0	1	1	1	0.0	0.0	1	0.184	-0.46	-5.545	-5.561	1001.0
-5555.5557	-400.0	2	1	400.0	500.0	1	1	1	0.0	0.0	1	0.184	-0.461	-5.585	-5.561	1001.0
-5555.5557	-400.0	2	1	400.0	500.0	1	1	1	0.0	0.0	1	0.184	-0.46	-5.532	-5.561	1001.0
-5555.5557	-400.0	2	1	400.0	500.0	1	1	1	0.0	0.0	1	0.184	-0.46	-5.531	-5.561	1001.0
-5555.5557	-400.0	2	1	400.0	500.0	1	1	1	0.0	0.0	1	0.184	-0.461	-5.577	-5.561	1001.0
-5555.5557	-400.0	2	1	400.0	500.0	1	1	1	0.0	0.0	1	0.184	-0.46	-5.524	-5.561	1001.0
-5555.5557	-400.0	2	1	400.0	500.0	1	1	1	0.0	0.0	1	0.184	-0.46	-5.51	-5.561	1001.0
-5555.5557	-400.0	2	1	400.0	500.0	1	1	1	0.0	0.0	1	0.184	-0.46	-5.549	-5.561	1001.0
-5555.5557	-400.0	2	1	400.0	500.0	1	1	1	0.0	0.0	1	0.184	-0.46	-5.536	-5.561	1001.0
-5555.5557	-400.0	2	1	400.0	500.0	1	1	1	0.0	0.0	1	0.184	-0.461	-5.602	-5.561	1001.0
-5555.5557	-400.0	2	1	400.0	500.0	1	1	1	0.0	0.0	1	0.184	-0.46	-5.522	-5.561	1001.0
-5555.5557	-400.0	2	1	400.0	500.0	1	1	1	0.0	0.0	1	0.184	-0.46	-5.481	-5.561	1001.0
-5555.5557	-400.0	2	1	400.0	500.0	1	1	1	0.0	0.0	1	0.184	-0.46	-5.495	-5.561	1001.0
-5555.5557	-400.0	2	1	400.0	500.0	1	1	1	0.0	0.0	1	0.184	-0.461	-5.574	-5.561	1001.0
-5555.5557	-400.0	2	1	400.0	500.0	1	1	1	0.0	0.0	1	0.184	-0.461	-5.567	-5.561	1001.0
-5555.5557	-400.0	2	1	400.0	500.0	1	1	1	0.0	0.0	1	0.184	-0.46	-5.54	-5.561	1001.0
-5555.5557	-400.0	2	1	400.0	500.0	1	1	1	0.0	0.0	1	0.184	-0.46	-5.534	-5.561	1001.0
-5555.5557	-400.0	2	1	400.0	500.0	1	1	1	0.0	0.0	1	0.184	-0.461	-5.56	-5.561	1001.0
-5555.5557	-400.0	2	1	400.0	500.0	1	1	1	0.0	0.0	1	0.184	-0.461	-5.587	-5.561	1001.0
-5555.5557	-400.0	2	1	400.0	500.0	1	1	1	0.0	0.0	1	0.184	-0.461	-5.56	-5.561	1001.0
-5555.5557	-400.0	2	1	400.0	500.0	1	1	1	0.0	0.0	1	0.184	-0.46	-5.527	-5.561	1001.0
-5555.5557	-400.0	2	1	400.0	500.0	1	1	1	0.0	0.0	1	0.184	-0.461	-5.567	-5.561	1001.0
-5555.5557	-400.0	2	1	400.0	500.0	1	1	1	0.0	0.0	1	0.184	-0.461	-5.606	-5.561	1001.0
-5555.5557	-400.0	2	1	400.0	500.0	1	1	1	0.0	0.0	1	0.184	-0.461	-5.62	-5.561	1001.0
-5555.5557	-400.0	2	1	400.0	500.0	1	1	1	0.0	0.0	1	0.184	-0.461	-5.614	-5.561	1001.0
-5555.5557	-400.0	2	1	400.0	500.0	1	1	1	0.0	0.0	1	0.184	-0.46	-5.502	-5.561	1001.0
-5555.5557	-400.0	2	1	400.0	500.0	1	1	1	0.0	0.0	1	0.184	-0.461	-5.567	-5.561	1001.0
-5555.5557	-400.0	2	1	400.0	500.0	1	1	1	0.0	0.0	1	0.184	-0.461	-5.608	-5.561	1001.0
-5555.5557	-400.0	2	1	400.0	500.0	1	1	1	0.0	0.0	1	0.183	-0.461	-5.563	-5.561	1001.0
-5555.5557	-400.0	2	1	400.0	500.0	1	1	1	0.0	0.0	1	0.183	-0.461	-5.576	-5.561	1001.0
-5555.5557	-400.0	2	1	400.0	500.0	1	1	1	0.0	0.0	1	0.183	-0.46	-5.496	-5.561	1001.0
-5555.5557	-400.0	2	1	400.0	500.0	1	1	1	0.0	0.0	1	0.183	-0.46	-5.53	-5.561	1001.0
-5555.5557	-400.0	2	1	400.0	500.0	1	1	1	0.0	0.0	1	0.183	-0.461	-5.582	-5.561	1001.0
-5555.5557	-400.0	2	1	400.0	500.0	1	1	1	0.0	0.0	1	0.183	-0.46	-5.551	-5.561	1001.0
-5555.5557	-400.0	2	1	400.0	500.0	1	1	1	0.0	0.0	1	0.183	-0.46	-5.53	-5.561	1001.0
-5555.5557	-400.0	2	1	400.0	500.0	1	1	1	0.0	0.0	1	0.183	-0.461	-5.603	-5.561	1001.0
-5555.5557	-400.0	2	1	400.0	500.0	1	1	1	0.0	0.0	1	0.183	-0.46	-5.556	-5.561	1001.0
-5555.5557	-400.0	2	1	400.0	500.0	1	1	1	0.0	0.0	1	0.183	-0.461	-5.577	-5.561	1001.0
-5555.5557	-400.0	2	1	400.0	500.0	1	1	1	0.0	0.0	1	0.183	-0.461	-5.559	-5.561	1001.0
-5555.5557	-400.0	2	1	400.0	500.0	1	1	1	0.0	0.0	1	0.183	-0.461	-5.583	-5.561	1001.0
-5555.5557	-400.0	2	1	400.0	500.0	1	1	1	0.0	0.0	1	0.183	-0.46	-5.467	-5.561	1001.0
-5555.5557	-400.0	2	1	400.0	500.0	1	1	1	0.0	0.0	1	0.183	-0.461	-5.638	-5.561	1001.0
-5555.5557	-400.0	2	1	400.0	500.0	1	1	1	0.0	0.0	1	0.183	-0.461	-5.625	-5.561	1001.0
-5555.5557	-400.0	2	1	400.0	500.0	1	1	1	0.0	0.0	1	0.183	-0.461	-5.639	-5.561	1001.0
-5555.5557	-400.0	2	1	400.0	500.0	1	1	1	0.0	0.0	1	0.183	-0.461	-5.572	-5.561	1001.0
-5555.5557	-400.0	2	1	400.0	500.0	1	1	1	0.0	0.0	1	0.183	-0.461	-5.596	-5.561	1001.0
-5555.5557	-400.0	2	1	400.0	500.0	1	1	1	0.0	0.0	1	0.183	-0.46	-5.538	-5.561	1001.0
-5555.5557	-400.0	2	1	400.0	500.0	1	1	1	0.0	0.0	1	0.183	-0.461	-5.596	-5.561	1001.0
-5555.5557	-400.0	2	1	400.0	500.0	1	1	1	0.0	0.0	1	0.183	-0.46	-5.396	-5.561	1001.0
-5555.5557	-400.0	2	1	400.0	500.0	1	1	1	0.0	0.0	1	0.183	-0.461	-5.584	-5.561	1001.0
-5555.5557	-400.0	2	1	400.0	500.0	1	1	1	0.0	0.0	1	0.183	-0.461	-5.612	-5.561	1001.0
-5555.5557	-400.0	2	1	400.0	500.0	1	1	1	0.0	0.0	1	0.183	-0.461	-5.573	-5.561	1001.0
-5555.5557	-400.0	2	1	400.0	500.0	1	1	1	0.0	0.0	1	0.183	-0.46	-5.545	-5.561	1001.0
-5555.5557	-400.0	2	1	400.0	500.0	1	1	1	0.0	0.0	1	0.183	-0.46	-5.553	-5.561	1001.0
-5555.5557	-400.0	2	1	400.0	500.0	1	1	1	0.0	0.0	1	0.183	-0.461	-5.585	-5.561	1001.0
-5555.5557	-400.0	2	1	400.0	500.0	1	1	1	0.0	0.0	1	0.183	-0.461	-5.581	-5.561	1001.0
-5555.5557	-400.0	2	1	400.0	500.0	1	1	1	0.0	0.0	1	0.183	-0.46	-5.508	-5.561	1001.0
-5555.5557	-400.0	2	1	400.0	500.0	1	1	1	0.0	0.0	1	0.183	-0.46	-5.554	-5.561	1001.0
-5555.5557	-400.0	2	1	400.0	500.0	1	1	1	0.0	0.0	1	0.183	-0.46	-5.533	-5.561	1001.0
-5555.5557	-400.0	2	1	400.0	500.0	1	1	1	0.0	0.0	1	0.183	-0.46	-5.534	-5.561	1001.0
-5555.5557	-400.0	2	1	400.0	500.0	1	1	1	0.0	0.0	1	0.183	-0.46	-5.549	-5.561	1001.0
-5555.5557	-400.0	2	1	400.0	500.0	1	1	1	0.0	0.0	1	0.183	-0.46	-5.527	-5.561	1001.0
-5555.5557	-400.0	2	1	400.0	500.0	1	1	1	0.0	0.0	1	0.183	-0.461	-5.641	-5.561	1001.0
-5555.5557	-400.0	2	1	400.0	500.0	1	1	1	0.0	0.0	1	0.183	-0.46	-5.548	-5.561	1001.0
-5555.5557	-400.0	2	1	400.0	500.0	1	1	1	0.0	0.0	1	0.183	-0.462	-5.799	-5.561	1001.0
-5555.5557	-400.0	2	1	400.0	500.0	1	1	1	0.0	0.0	1	0.183	-0.46	-5.546	-5.561	1001.0
-5555.5557	-400.0	2	1	400.0	500.0	1	1	1	0.0	0.0	1	0.183	-0.461	-5.615	-5.561	1001.0
-5555.5557	-400.0	2	1	400.0	500.0	1	1	1	0.0	0.0	1	0.183	-0.461	-5.569	-5.561	1001.0
-5555.5557	-400.0	2	1	400.0	500.0	1	1	1	0.0	0.0	1	0.183	-0.461	-5.58	-5.561	1001.0
-5555.5557	-400.0	2	1	400.0	500.0	1	1	1	0.0	0.0	1	0.183	-0.461	-5.602	-5.561	1001.0
-5555.5557	-400.0	2	1	400.0	500.0	1	1	1	0.0	0.0	1	0.183	-0.461	-5.577	-5.561	1001.0
-5555.5557	-400.0	2	1	400.0	500.0	1	1	1	0.0	0.0	1	0.183	-0.46	-5.511	-5.561	1001.0
-5555.5557	-400.0	2	1	400.0	500.0	1	1	1	0.0	0.0	1	0.183	-0.46	-5.551	-5.561	1001.0
-5555.5557	-400.0	2	1	400.0	500.0	1	1	1	0.0	0.0	1	0.183	-0.461	-5.595	-5.561	1001.0
-5555.5557	-400.0	2	1	400.0	500.0	1	1	1	0.0	0.0	1	0.183	-0.461	-5.59	-5.561	1001.0
-5555.5557	-400.0	2	1	400.0	500.0	1	1	1	0.0	0.0	1	0.183	-0.461	-5.558	-5.561	1001.0
-5555.5557	-400.0	2	1	400.0	500.0	1	1	1	0.0	0.0	1	0.183	-0.46	-5.519	-5.561	1001.0
-5555.5557	-400.0	2	1	400.0	500.0	1	1	1	0.0	0.0	1	0.183	-0.461	-5.587	-5.561	1001.0
-5555.5557	-400.0	2	1	400.0	500.0	1	1	1	0.0	0.0	1	0.183	-0.461	-5.6	-5.561	1001.0
-5555.5557	-400.0	2	1	400.0	500.0	1	1	1	0.0	0.0	1	0.183	-0.46	-5.55	-5.561	1001.0
-5555.5557	-400.0	2	1	400.0	500.0	1	1	1	0.0	0.0	1	0.183	-0.46	-5.486	-5.561	1001.0
-5555.5557	-400.0	2	1	400.0	500.0	1	1	1	0.0	0.0	1	0.183	-0.46	-5.524	-5.561	1001.0
-5555.5557	-400.0	2	1	400.0	500.0	1	1	1	0.0	0.0	1	0.183	-0.46	-5.477	-5.561	1001.0
-5555.5557	-400.0	2	1	400.0	500.0	1	1	1	0.0	0.0	1	0.183	-0.461	-5.587	-5.561	1001.0
-5555.5557	-400.0	2	1	400.0	500.0	1	1	1	0.0	0.0	1	0.183	-0.461	-5.643	-5.561	1001.0
-5555.5557	-400.0	2	1	400.0	500.0	1	1	1	0.0	0.0	1	0.183	-0.461	-5.588	-5.561	1001.0
-5555.5557	-400.0	2	1	400.0	500.0	1	1	1	0.0	0.0	1	0.182	-0.46	-5.536	-5.561	1001.0
-5555.5557	-400.0	2	1	400.0	500.0	1	1	1	0.0	0.0	1	0.182	-0.46	-5.509	-5.561	1001.0
-5555.5557	-400.0	2	1	400.0	500.0	1	1	1	0.0	0.0	1	0.182	-0.461	-5.575	-5.561	1001.0
-5555.5557	-400.0	2	1	400.0	500.0	1	1	1	0.0	0.0	1	0.182	-0.461	-5.58	-5.561	1001.0
-5555.5557	-400.0	2	1	400.0	500.0	1	1	1	0.0	0.0	1	0.182	-0.461	-5.577	-5.561	1001.0
-5555.5557	-400.0	2	1	400.0	500.0	1	1	1	0.0	0.0	1	0.182	-0.46	-5.476	-5.561	1001.0
-5555.5557	-400.0	2	1	400.0	500.0	1	1	1	0.0	0.0	1	0.182	-0.46	-5.378	-5.561	1001.0
-5555.5557	-400.0	2	1	400.0	500.0	1	1	1	0.0	0.0	1	0.182	-0.461	-5.575	-5.561	1001.0
-5555.5557	-400.0	2	1	400.0	500.0	1	1	1	0.0	0.0	1	0.182	-0.461	-5.61	-5.561	1001.0
-5555.5557	-400.0	2	1	400.0	500.0	1	1	1	0.0	0.0	1	0.182	-0.461	-5.606	-5.561	1001.0
-5555.5557	-400.0	2	1	400.0	500.0	1	1	1	0.0	0.0	1	0.182	-0.461	-5.564	-5.561	1001.0
0.0	0.0	2	1	400.0	500.0	1	1	1	0.0	0.0	0	0.181	-0.461	-5.569	-5.561	1001.0
0.0	0.0	2	1	400.0	500.0	1	1	1	0.0	0.0	0	0.181	-0.46	-5.543	-5.561	1001.0
0.0	0.0	2	1	400.0	500.0	1	1	1	0.0	0.0	0	0.181	-0.461	-5.566	-5.561	1001.0
0.0	0.0	2	1	400.0	500.0	1	1	1	0.0	0.0	0	0.181	-0.458	-5.188	-5.168	1001.0
0.0	0.0	2	1	400.0	500.0	1	1	1	0.0	0.0	0	0.181	-0.455	-4.941	-4.803	1011.0
0.0	0.0	2	1	400.0	500.0	1	1	1	0.0	0.0	0	0.181	-0.451	-4.954	-4.803	1011.0
0.0	0.0	2	1	400.0	500.0	1	1	1	0.0	0.0	0	0.182	-0.441	-4.152	-4.147	1011.0
0.0	0.0	2	1	400.0	500.0	1	1	1	0.0	0.0	0	0.182	-0.431	-4.106	-4.147	1001.0
0.0	0.0	2	1	400.0	500.0	1	1	1	0.0	0.0	0	0.182	-0.419	-3.843	-3.854	1001.0
0.0	0.0	2	1	400.0	500.0	1	1	1	0.0	0.0	0	0.182	-0.405	-3.334	-3.328	1011.0
0.0	0.0	2	1	400.0	500.0	1	1	1	0.0	0.0	0	0.182	-0.392	-3.333	-3.328	1001.0
0.0	0.0	2	1	400.0	500.0	1	1	1	0.0	0.0	0	0.182	-0.378	-3.106	-3.093	1001.0
0.0	0.0	2	1	400.0	500.0	1	1	1	0.0	0.0	0	0.183	-0.366	-3.068	-3.093	1001.0
0.0	0.0	2	1	400.0	500.0	1	1	1	0.0	0.0	0	0.183	-0.353	-2.667	-2.671	1001.0
0.0	0.0	2	1	400.0	500.0	1	1	1	0.0	0.0	0	0.183	-0.339	-2.517	-2.482	1001.0
0.0	0.0	2	1	400.0	500.0	1	1	1	0.0	0.0	0	0.183	-0.327	-2.449	-2.482	1001.0
0.0	0.0	2	1	400.0	500.0	1	1	1	0.0	0.0	0	0.183	-0.312	-2.132	-2.143	1001.0
0.0	0.0	2	1	400.0	500.0	1	1	1	0.0	0.0	0	0.184	-0.297	-1.892	-1.85	1001.0
0.0	0.0	2	1	400.0	500.0	1	1	1	0.0	0.0	0	0.184	-0.283	-1.853	-1.85	1001.0
0.0	0.0	2	1	400.0	500.0	1	1	1	0.0	0.0	0	0.184	-0.27	-1.753	-1.72	1011.0
0.0	0.0	2	1	400.0	500.0	1	1	1	0.0	0.0	0	0.184	-0.258	-1.736	-1.485	1011.0
0.0	0.0	2	1	400.0	500.0	1	1	1	0.0	0.0	0	0.185	-0.246	-1.477	-1.485	1011.0
0.0	0.0	2	1	400.0	500.0	1	1	1	0.0	0.0	0	0.185	-0.233	-1.368	-1.38	1001.0
0.0	0.0	2	1	400.0	500.0	1	1	1	0.0	0.0	0	0.185	-0.221	-1.408	-1.38	1011.0
0.0	0.0	2	1	400.0	500.0	1	1	1	0.0	0.0	0	0.185	-0.208	-1.181	-1.191	1001.0
0.0	0.0	2	1	400.0	500.0	1	1	1	0.0	0.0	0	0.186	-0.196	-1.064	-1.107	1011.0
0.0	0.0	2	1	400.0	500.0	1	1	1	0.0	0.0	0	0.186	-0.186	-1.071	-1.107	1011.0
0.0	0.0	2	1	400.0	500.0	1	1	1	0.0	0.0	0	0.186	-0.175	-0.94	-0.956	1001.0
0.0	0.0	2	1	400.0	500.0	1	1	1	0.0	0.0	0	0.186	-0.165	-0.959	-0.888	1011.0
0.0	0.0	2	1	400.0	500.0	1	1	1	0.0	0.0	0	0.186	-0.156	-0.9	-0.888	1011.0
0.0	0.0	2	1	400.0	500.0	1	1	1	0.0	0.0	0	0.186	-0.147	-0.757	-0.767	1011.0
0.0	0.0	2	1	400.0	500.0	1	1	1	0.0	0.0	0	0.187	-0.139	-0.788	-0.767	1011.0
0.0	0.0	2	1	400.0	500.0	1	1	1	0.0	0.0	0	0.187	-0.131	-0.625	-0.662	1011.0
0.0	0.0	2	1	400.0	500.0	1	1	1	0.0	0.0	0	0.187	-0.123	-0.618	-0.615	1001.0
0.0	0.0	2	1	400.0	500.0	1	1	1	0.0	0.0	0	0.187	-0.116	-0.578	-0.615	1001.0
0.0	0.0	2	1	400.0	500.0	1	1	1	0.0	0.0	0	0.187	-0.11	-0.556	-0.531	1001.0
0.0	0.0	2	1	400.0	500.0	1	1	1	0.0	0.0	0	0.188	-0.103	-0.47	-0.531	1011.0
0.0	0.0	2	1	400.0	500.0	1	1	1	0.0	0.0	0	0.188	-0.098	-0.51	-0.493	1001.0
0.0	0.0	2	1	400.0	500.0	1	1	1	0.0	0.0	0	0.188	-0.092	-0.407	-0.426	1011.0
0.0	0.0	2	1	400.0	500.0	1	1	1	0.0	0.0	0	0.188	-0.086	-0.447	-0.426	1011.0
0.0	0.0	2	1	400.0	500.0	1	1	1	0.0	0.0	0	0.189	-0.081	-0.416	-0.396	1011.0
0.0	0.0	2	1	400.0	500.0	1	1	1	0.0	0.0	0	0.189	-0.076	-0.375	-0.341	1011.0
0.0	0.0	2	1	400.0	500.0	1	1	1	0.0	0.0	0	0.19	-0.072	-0.485	-0.341	1001.0
0.0	0.0	2	1	400.0	500.0	1	1	1	0.0	0.0	0	0.19	-0.068	-0.315	-0.317	1001.0
0.0	0.0	2	1	400.0	500.0	1	1	1	0.0	0.0	0	0.19	-0.064	-0.313	-0.274	1001.0
0.0	0.0	2	1	400.0	500.0	1	1	1	0.0	0.0	0	0.191	-0.059	-0.244	-0.274	1001.0
0.0	0.0	2	1	400.0	500.0	1	1	1	0.0	0.0	0	0.191	-0.057	-0.264	-0.254	1001.0
0.0	0.0	2	1	400.0	500.0	1	1	1	0.0	0.0	0	0.191	-0.054	-0.248	-0.254	1001.0
0.0	0.0	2	1	400.0	500.0	1	1	1	0.0	0.0	0	0.192	-0.05	-0.238	-0.219	1001.0
0.0	0.0	2	1	400.0	500.0	1	1	1	0.0	0.0	0	0.192	-0.046	-0.208	-0.204	1001.0
0.0	0.0	2	1	400.0	500.0	1	1	1	0.0	0.0	0	0.192	-0.042	-0.187	-0.204	1001.0
0.0	0.0	2	1	400.0	500.0	1	1	1	0.0	0.0	0	0.193	-0.039	-0.215	-0.176	1001.0
0.0	0.0	2	1	400.0	500.0	1	1	1	0.0	0.0	0	0.193	-0.037	-0.179	-0.176	1001.0
0.0	0.0	2	1	400.0	500.0	1	1	1	0.0	0.0	0	0.193	-0.035	-0.166	-0.163	1001.0
0.0	0.0	2	1	400.0	500.0	1	1	1	0.0	0.0	0	0.193	-0.033	-0.196	-0.141	1001.0
0.0	0.0	2	1	400.0	500.0	1	1	1	0.0	0.0	0	0.194	-0.031	-0.133	-0.141	1001.0
0.0	0.0	2	1	400.0	500.0	1	1	1	0.0	0.0	0	0.194	-0.029	-0.071	-0.131	1001.0
0.0	0.0	2	1	400.0	500.0	1	1	1	0.0	0.0	0	0.194	-0.027	-0.129	-0.113	1001.0
0.0	0.0	2	1	400.0	500.0	1	1	1	0.0	0.0	0	0.195	-0.025	-0.142	-0.113	1001.0
0.0	0.0	2	1	400.0	500.0	1	1	1	0.0	0.0	0	0.195	-0.023	-0.109	-0.105	1001.0
0.0	0.0	2	1	400.0	500.0	1	1	1	0.0	0.0	0	0.195	-0.021	-0.11	-0.105	1001.0
0.0	0.0	2	1	400.0	500.0	1	1	1	0.0	0.0	0	0.196	-0.02	-0.091	-0.09	1001.0
0.0	0.0	2	1	400.0	500.0	1	1	1	0.0	0.0	0	0.196	-0.02	-0.082	-0.084	1001.0
0.0	0.0	2	1	400.0	500.0	1	1	1	0.0	0.0	0	0.196	-0.02	-0.097	-0.084	1001.0
0.0	0.0	2	1	400.0	500.0	1	1	1	0.0	0.0	0	0.197	-0.02	-0.063	-0.072	1001.0
0.0	0.0	2	1	400.0	500.0	1	1	1	0.0	0.0	0	0.197	-0.02	-0.047	-0.062	1001.0
0.0	0.0	2	1	400.0	500.0	1	1	1	0.0	0.0	0	0.197	-0.02	-0.084	-0.062	1001.0
0.0	0.0	2	1	400.0	500.0	1	1	1	0.0	0.0	0	0.198	-0.02	-0.055	-0.058	1001.0
0.0	0.0	2	1	400.0	500.0	1	1	1	0.0	0.0	0	0.198	-0.02	-0.042	-0.049	1001.0
0.0	0.0	2	1	400.0	500.0	1	1	1	0.0	0.0	0	0.198	-0.018	0.009	-0.049	1001.0
0.0	0.0	2	1	400.0	500.0	1	1	1	0.0	0.0	0	0.199	-0.018	-0.066	-0.049	1001.0
0.0	0.0	2	1	400.0	500.0	1	1	1	0.0	0.0	0	0.199	-0.017	-0.062	-0.043	1001.0
0.0	0.0	2	1	400.0	500.0	1	1	1	0.0	0.0	0	0.2	-0.016	-0.009	-0.039	1001.0
0.0	0.0	2	1	400.0	500.0	1	1	1	0.0	0.0	0	0.2	-0.016	-0.032	-0.037	1001.0
0.0	0.0	2	1	400.0	500.0	1	1	1	0.0	0.0	0	0.201	-0.015	0.04	-0.037	1001.0
0.0	0.0	2	1	400.0	500.0	1	1	1	0.0	0.0	0	0.201	-0.013	0.042	-0.031	1001.0
0.0	0.0	2	1	400.0	500.0	1	1	1	0.0	0.0	0	0.202	-0.011	0.0	-0.031	1001.0
0.0	0.0	2	1	400.0	500.0	1	1	1	0.0	0.0	0	0.203	-0.011	-0.019	-0.027	1001.0
0.0	0.0	2	1	400.0	500.0	1	1	1	0.0	0.0	0	0.203	-0.01	-0.006	-0.025	1001.0
0.0	0.0	2	1	400.0	500.0	1	1	1	0.0	0.0	0	0.204	-0.01	-0.029	-0.025	1001.0
0.0	0.0	2	1	400.0	500.0	1	1	1	0.0	0.0	0	0.204	-0.009	-0.044	-0.021	1001.0
0.0	0.0	2	1	400.0	500.0	1	1	1	0.0	0.0	0	0.205	-0.008	-0.011	-0.02	1001.0
0.0	0.0	2	1	400.0	500.0	1	1	1	0.0	0.0	0	0.206	-0.006	0.019	-0.02	1001.0
0.0	0.0	2	1	400.0	500.0	1	1	1	0.0	0.0	0	0.206	-0.004	-0.011	-0.017	1001.0
0.0	0.0	2	1	400.0	500.0	1	1	1	0.0	0.0	0	0.207	-0.002	-0.007	-0.014	1001.0
0.0	0.0	2	1	400.0	500.0	1	1	1	0.0	0.0	0	0.208	-0.002	-0.137	-0.014	1001.0
0.0	0.0	2	1	400.0	500.0	1	1	1	0.0	0.0	0	0.209	-0.001	-0.012	-0.013	1001.0
0.0	0.0	2	1	400.0	500.0	1	1	1	0.0	0.0	0	0.209	0.0	0.0	-0.013	1001.0
0.0	0.0	2	1	400.0	500.0	1	1	1	0.0	0.0	0	0.21	-0.001	-0.032	-0.011	1001.0
0.0	0.0	2	1	400.0	500.0	1	1	1	0.0	0.0	0	0.211	-0.001	-0.048	-0.01	1001.0
0.0	0.0	2	1	400.0	500.0	1	1	1	0.0	0.0	0	0.211	-0.001	-0.126	-0.01	1001.0
0.0	0.0	2	1	400.0	500.0	1	1	1	0.0	0.0	0	0.212	0.0	0.023	-0.009	1001.0
0.0	0.0	2	1	400.0	500.0	1	1	1	0.0	0.0	0	0.213	-0.001	-0.023	-0.008	1001.0
0.0	0.0	2	1	400.0	500.0	1	1	1	0.0	0.0	0	0.214	-0.001	-0.033	-0.008	1001.0
0.0	0.0	2	1	400.0	500.0	1	1	1	0.0	0.0	0	0.214	-0.001	-0.021	-0.007	1001.0
0.0	0.0	2	1	400.0	500.0	1	1	1	0.0	0.0	0	0.215	0.0	0.016	-0.007	1001.0
0.0	0.0	2	1	400.0	500.0	1	1	1	0.0	0.0	0	0.216	0.0	0.035	-0.006	1001.0
0.0	0.0	2	1	400.0	500.0	1	1	1	0.0	0.0	0	0.216	-0.001	-0.216	-0.005	1001.0
0.0	0.0	2	1	400.0	500.0	1	1	1	0.0	0.0	0	0.217	-0.001	-0.024	-0.005	1001.0
0.0	0.0	2	1	400.0	500.0	1	1	1	0.0	0.0	0	0.218	0.0	0.055	-0.004	1001.0
0.0	0.0	2	1	400.0	500.0	1	1	1	0.0	0.0	0	0.218	0.0	-0.007	-0.004	1001.0
0.0	0.0	2	1	400.0	500.0	1	1	1	0.0	0.0	0	0.219	0.0	0.012	-0.004	1001.0
0.0	0.0	2	1	400.0	500.0	1	1	1	0.0	0.0	0	0.219	0.0	0.025	-0.003	1001.0
0.0	0.0	2	1	400.0	500.0	1	1	1	0.0	0.0	0	0.22	0.0	0.005	-0.003	1001.0
0.0	0.0	2	1	400.0	500.0	1	1	1	0.0	0.0	0	0.221	-0.001	-0.087	-0.003	1001.0
0.0	0.0	2	1	400.0	500.0	1	1	1	0.0	0.0	0	0.221	-0.001	-0.014	-0.002	1001.0
0.0	0.0	2	1	400.0	500.0	1	1	1	0.0	0.0	0	0.222	0.0	0.005	-0.002	1001.0
0.0	0.0	2	1	400.0	500.0	1	1	1	0.0	0.0	0	0.222	0.0	0.045	-0.002	1001.0
0.0	0.0	2	1	400.0	500.0	1	1	1	0.0	0.0	0	0.222	0.0	0.027	-0.001	1001.0
0.0	0.0	2	1	400.0	500.0	1	1	1	0.0	0.0	0	0.223	-0.001	-0.042	-0.001	1001.0
0.0	0.0	2	1	400.0	500.0	1	1	1	0.0	0.0	0	0.223	-0.001	-0.017	-0.001	1001.0
0.0	0.0	2	1	400.0	500.0	1	1	1	0.0	0.0	0	0.224	0.0	0.087	-0.001	1001.0
0.0	0.0	2	1	400.0	500.0	1	1	1	0.0	0.0	0	0.224	0.0	0.011	-0.001	1001.0
0.0	0.0	2	1	400.0	500.0	1	1	1	0.0	0.0	0	0.224	-0.001	-0.018	-0.001	845.0
0.0	0.0	2	1	400.0	500.0	1	1	1	0.0	0.0	0	0.225	-0.001	-0.027	-0.001	1001.0
0.0	0.0	2	1	400.0	500.0	1	1	1	0.0	0.0	0	0.225	0.0	0.009	0.0	1257.0
0.0	0.0	2	1	400.0	500.0	1	1	1	0.0	0.0	0	0.225	0.0	0.024	0.0	1001.0
0.0	0.0	2	1	400.0	500.0	1	1	1	0.0	0.0	0	0.226	0.0	0.155	0.0	1001.0
0.0	0.0	2	1	400.0	500.0	1	1	1	0.0	0.0	0	0.226	0.0	0.039	0.0	1001.0
0.0	0.0	2	1	400.0	500.0	1	1	1	0.0	0.0	0	0.227	-0.001	-0.1	0.0	1001.0
0.0	0.0	2	1	400.0	500.0	1	1	1	0.0	0.0	0	0.227	0.0	0.024	0.0	1001.0
0.0	0.0	2	1	400.0	500.0	1	1	1	0.0	0.0	0	0.227	0.0	0.025	0.0	1001.0
0.0	0.0	2	1	400.0	500.0	1	1	1	0.0	0.0	0	0.227	0.0	0.002	0.0	1001.0
0.0	0.0	2	1	400.0	500.0	1	1	1	0.0	0.0	0	0.228	0.0	0.049	0.0	1001.0
0.0	0.0	2	1	400.0	500.0	1	1	1	0.0	0.0	0	0.228	-0.001	-0.147	0.0	1001.0
0.0	0.0	2	1	400.0	500.0	1	1	1	0.0	0.0	0	0.228	0.0	0.0	0.0	1001.0
0.0	0.0	2	1	400.0	500.0	1	1	1	0.0	0.0	0	0.229	-0.001	-0.03	0.0	1001.0
0.0	0.0	2	1	400.0	500.0	1	1	1	0.0	0.0	0	0.229	-0.001	-0.013	0.0	1001.0
0.0	0.0	2	1	400.0	500.0	1	1	1	0.0	0.0	0	0.229	0.0	-0.005	0.0	1001.0
0.0	0.0	2	1	400.0	500.0	1	1	1	0.0	0.0	0	0.229	0.0	-0.01	0.0	1001.0
0.0	0.0	2	1	400.0	500.0	1	1	1	0.0	0.0	0	0.23	0.0	0.007	0.0	1001.0
0.0	0.0	2	1	400.0	500.0	1	1	1	0.0	0.0	0	0.23	-0.001	-0.028	0.0	1001.0
0.0	0.0	2	1	400.0	500.0	1	1	1	0.0	0.0	0	0.231	0.0	0.009	0.0	1001.0
0.0	0.0	2	1	400.0	500.0	1	1	1	0.0	0.0	0	0.231	0.0	0.016	0.0	1001.0
0.0	0.0	2	1	400.0	500.0	1	1	1	0.0	0.0	0	0.231	0.0	-0.003	0.0	1001.0
0.0	0.0	2	1	400.0	500.0	1	1	1	0.0	0.0	0	0.232	-0.001	-0.023	0.0	1001.0
0.0	0.0	2	1	400.0	500.0	1	1	1	0.0	0.0	0	0.232	0.0	-0.008	0.0	1001.0
0.0	0.0	2	1	400.0	500.0	1	1	1	0.0	0.0	0	0.232	-0.001	-0.113	0.0	1001.0
0.0	0.0	2	1	400.0	500.0	1	1	1	0.0	0.0	0	0.233	0.0	0.002	0.0	1001.0
0.0	0.0	2	1	400.0	500.0	1	1	1	0.0	0.0	0	0.233	-0.001	-0.027	0.0	1001.0
0.0	0.0	2	1	400.0	500.0	1	1	1	0.0	0.0	0	0.234	-0.001	-0.025	0.0	1001.0
0.0	0.0	2	1	400.0	500.0	1	1	1	0.0	0.0	0	0.234	0.0	0.008	0.0	1257.0
0.0	0.0	2	1	400.0	500.0	1	1	1	0.0	0.0	0	0.234	0.0	0.022	0.0	1001.0
0.0	0.0	2	1	400.0	500.0	1	1	1	0.0	0.0	0	0.235	0.0	0.017	0.0	1001.0
0.0	0.0	2	1	400.0	500.0	1	1	1	0.0	0.0	0	0.235	0.0	-0.011	0.0	845.0
0.0	0.0	2	1	400.0	500.0	1	1	1	0.0	0.0	0	0.235	-0.001	-0.053	0.0	845.0
0.0	0.0	2	1	400.0	500.0	1	1	1	0.0	0.0	0	0.236	-0.001	-0.017	0.0	1001.0
0.0	0.0	2	1	400.0	500.0	1	1	1	0.0	0.0	0	0.236	-0.001	-0.049	0.0	1001.0
0.0	0.0	2	1	400.0	500.0	1	1	1	0.0	0.0	0	0.237	-0.001	-0.025	0.0	1001.0
0.0	0.0	2	1	400.0	500.0	1	1	1	0.0	0.0	0	0.237	0.0	0.062	0.0	1001.0
0.0	0.0	2	1	400.0	500.0	1	1	1	0.0	0.0	0	0.237	0.0	-0.003	0.0	1001.0
0.0	0.0	2	1	400.0	500.0	1	1	1	0.0	0.0	0	0.238	-0.001	-0.038	0.0	1001.0
0.0	0.0	2	1	400.0	500.0	1	1	1	0.0	0.0	0	0.238	-0.001	-0.016	0.0	845.0
0.0	0.0	2	1	400.0	500.0	1	1	1	0.0	0.0	0	0.239	0.0	0.134	0.0	1101.0
0.0	0.0	2	1	400.0	500.0	1	1	1	0.0	0.0	0	0.239	0.0	0.033	0.0	1101.0
0.0	0.0	2	1	400.0	500.0	1	1	1	0.0	0.0	0	0.239	-0.001	-0.035	0.0	1101.0
0.0	0.0	2	1	400.0	500.0	1	1	1	0.0	0.0	0	0.239	-0.001	-0.028	0.0	1101.0
0.0	0.0	2	1	400.0	500.0	1	1	1	0.0	0.0	0	0.24	0.0	-0.005	0.0	1001.0
0.0	0.0	2	1	400.0	500.0	1	1	1	0.0	0.0	0	0.24	0.0	0.007	0.0	1257.0
0.0	0.0	2	1	400.0	500.0	1	1	1	0.0	0.0	0	0.24	0.0	-0.005	0.0	1101.0
0.0	0.0	2	1	400.0	500.0	1	1	1	0.0	0.0	0	0.24	-0.001	-0.04	0.0	1101.0
0.0	0.0	2	1	400.0	500.0	1	1	1	0.0	0.0	0	0.24	0.0	0.018	0.0	1257.0
0.0	0.0	2	1	400.0	500.0	1	1	1	0.0	0.0	0	0.24	0.0	-0.002	0.0	1101.0
0.0	0.0	2	1	400.0	500.0	1	1	1	0.0	0.0	0	0.24	0.0	-0.006	0.0	1101.0
0.0	0.0	2	1	400.0	500.0	1	1	1	0.0	0.0	0	0.24	-0.001	-0.015	0.0	1101.0
0.0	0.0	2	1	400.0	500.0	1	1	1	0.0	0.0	0	0.24	-0.001	-0.012	0.0	1101.0
0.0	0.0	2	1	400.0	500.0	1	1	1	0.0	0.0	0	0.24	0.0	0.135	0.0	1101.0
0.0	0.0	2	1	400.0	500.0	1	1	1	0.0	0.0	0	0.24	0.0	0.007	0.0	1101.0
0.0	0.0	2	1	400.0	500.0	1	1	1	0.0	0.0	0	0.24	0.0	0.002	0.0	1101.0
0.0	0.0	2	1	400.0	500.0	1	1	1	0.0	0.0	0	0.241	0.0	0.017	0.0	1101.0
0.0	0.0	2	1	400.0	500.0	1	1	1	0.0	0.0	0	0.241	0.0	0.037	0.0	1101.0
0.0	0.0	2	1	400.0	500.0	1	1	1	0.0	0.0	0	0.241	-0.001	-0.029	0.0	1257.0
0.0	0.0	2	1	400.0	500.0	1	1	1	0.0	0.0	0	0.241	0.0	0.03	0.0	1101.0
0.0	0.0	2	1	400.0	500.0	1	1	1	0.0	0.0	0	0.241	0.0	-0.001	0.0	1101.0
0.0	0.0	2	1	400.0	500.0	1	1	1	0.0	0.0	0	0.241	-0.001	-0.137	0.0	1101.0
0.0	0.0	2	1	400.0	500.0	1	1	1	0.0	0.0	0	0.241	0.0	-0.002	0.0	1101.0
0.0	0.0	2	1	400.0	500.0	1	1	1	0.0	0.0	0	0.241	0.0	0.002	0.0	1101.0
0.0	0.0	2	1	400.0	500.0	1	1	1	0.0	0.0	0	0.241	-0.001	-0.036	0.0	1101.0
0.0	0.0	2	1	400.0	500.0	1	1	1	0.0	0.0	0	0.241	0.0	-0.003	0.0	1101.0
0.0	0.0	2	1	400.0	500.0	1	1	1	0.0	0.0	0	0.241	0.0	-0.01	0.0	1101.0
0.0	0.0	2	1	400.0	500.0	1	1	1	0.0	0.0	0	0.241	-0.001	-0.034	0.0	1101.0
0.0	0.0	2	1	400.0	500.0	1	1	1	0.0	0.0	0	0.241	0.0	0.028	0.0	1101.0
0.0	0.0	2	1	400.0	500.0	1	1	1	0.0	0.0	0	0.241	0.0	-0.008	0.0	1257.0
0.0	0.0	2	1	400.0	500.0	1	1	1	0.0	0.0	0	0.241	-0.001	-0.031	0.0	1257.0
0.0	0.0	2	1	400.0	500.0	1	1	1	0.0	0.0	0	0.241	0.0	0.022	0.0	1001.0
0.0	0.0	2	1	400.0	500.0	1	1	1	0.0	0.0	0	0.241	0.0	0.024	0.0	845.0
0.0	0.0	2	1	400.0	500.0	1	1	1	0.0	0.0	0	0.241	0.0	0.024	0.0	1101.0
0.0	0.0	2	1	400.0	500.0	1	1	1	0.0	0.0	0	0.241	0.0	-0.01	0.0	1001.0
0.0	0.0	2	1	400.0	500.0	1	1	1	0.0	0.0	0	0.241	0.0	-0.004	0.0	1001.0
0.0	0.0	2	1	400.0	500.0	1	1	1	0.0	0.0	0	0.241	0.0	0.026	0.0	1101.0
0.0	0.0	2	1	400.0	500.0	1	1	1	0.0	0.0	0	0.241	-0.001	-0.05	0.0	1101.0
0.0	0.0	2	1	400.0	500.0	1	1	1	0.0	0.0	0	0.241	-0.001	-0.017	0.0	1101.0
0.0	0.0	2	1	400.0	500.0	1	1	1	0.0	0.0	0	0.241	-0.001	-0.036	0.0	845.0
0.0	0.0	2	1	400.0	500.0	1	1	1	0.0	0.0	0	0.241	0.0	0.021	0.0	1101.0
0.0	0.0	2	1	400.0	500.0	1	1	1	0.0	0.0	0	0.241	0.0	0.036	0.0	1101.0
0.0	0.0	2	1	400.0	500.0	1	1	1	0.0	0.0	0	0.241	0.0	0.015	0.0	1101.0
0.0	0.0	2	1	400.0	500.0	1	1	1	0.0	0.0	0	0.241	0.0	0.009	0.0	1257.0
0.0	0.0	2	1	400.0	500.0	1	1	1	0.0	0.0	0	0.241	-0.001	-0.026	0.0	1257.0
0.0	0.0	2	1	400.0	500.0	1	1	1	0.0	0.0	0	0.241	0.0	0.007	0.0	1001.0
0.0	0.0	2	1	400.0	500.0	1	1	1	0.0	0.0	0	0.241	0.0	0.026	0.0	1101.0
0.0	0.0	2	1	400.0	500.0	1	1	1	0.0	0.0	0	0.241	0.0	-0.005	0.0	1001.0
0.0	0.0	2	1	400.0	500.0	1	1	1	0.0	0.0	0	0.241	0.0	-0.006	0.0	1001.0
0.0	0.0	2	1	400.0	500.0	1	1	1	0.0	0.0	0	0.241	-0.001	-0.047	0.0	1001.0
0.0	0.0	2	1	400.0	500.0	1	1	1	0.0	0.0	0	0.241	0.0	-0.006	0.0	1001.0
0.0	0.0	2	1	400.0	500.0	1	1	1	0.0	0.0	0	0.241	0.0	0.011	0.0	1001.0
0.0	0.0	2	1	400.0	500.0	1	1	1	0.0	0.0	0	0.24	0.0	0.0	0.0	1001.0
0.0	0.0	2	1	400.0	500.0	1	1	1	0.0	0.0	0	0.24	-0.001	-0.021	0.0	1001.0
0.0	0.0	2	1	400.0	500.0	1	1	1	0.0	0.0	0	0.24	-0.001	-0.015	0.0	1001.0
-4180.487	-300.99503	2	2	300.99503	500.0	0	1	2	0.0	0.0	1	0.24	0.0	0.089	0.0	1001.0
-4180.487	-300.99503	2	2	300.99503	500.0	0	1	2	0.0	0.0	1	0.24	0.0	0.045	0.0	1001.0
-4180.487	-300.99503	2	2	300.99503	500.0	0	1	2	0.0	0.0	1	0.24	0.0	0.06	0.0	1001.0
-4180.487	-300.99503	2	2	300.99503	500.0	0	1	2	0.0	0.0	1	0.24	-0.003	-0.292	-0.294	1011.0
-4180.487	-300.99503	2	2	300.99503	500.0	0	1	2	0.0	0.0	1	0.24	-0.005	-0.467	-0.825	1011.0
-4180.487	-300.99503	2	2	300.99503	500.0	0	1	2	0.0	0.0	1	0.239	-0.011	-0.818	-0.825	1001.0
-4180.487	-300.99503	2	2	300.99503	500.0	0	1	2	0.0	0.0	1	0.239	-0.019	-1.158	-1.063	1001.0
-4180.487	-300.99503	2	2	300.99503	500.0	0	1	2	0.0	0.0	1	0.239	-0.026	-1.057	-1.488	1011.0
-4180.487	-300.99503	2	2	300.99503	500.0	0	1	2	0.0	0.0	1	0.239	-0.036	-1.527	-1.488	1011.0
-4180.487	-300.99503	2	2	300.99503	500.0	0	1	2	0.0	0.0	1	0.239	-0.046	-1.661	-1.679	1001.0
-4180.487	-300.99503	2	2	300.99503	500.0	0	1	2	0.0	0.0	1	0.238	-0.054	-1.637	-1.679	1001.0
-4180.487	-300.99503	2	2	300.99503	500.0	0	1	2	0.0	0.0	1	0.238	-0.066	-2.032	-2.021	1011.0
-4180.487	-300.99503	2	2	300.99503	500.0	0	1	2	0.0	0.0	1	0.238	-0.077	-2.193	-2.174	1011.0
-4180.487	-300.99503	2	2	300.99503	500.0	0	1	2	0.0	0.0	1	0.238	-0.086	-2.149	-2.174	1011.0
-4180.487	-300.99503	2	2	300.99503	500.0	0	1	2	0.0	0.0	1	0.238	-0.097	-2.359	-2.448	1001.0
-4180.487	-300.99503	2	2	300.99503	500.0	0	1	2	0.0	0.0	1	0.238	-0.108	-2.545	-2.571	1001.0
-4180.487	-300.99503	2	2	300.99503	500.0	0	1	2	0.0	0.0	1	0.238	-0.118	-2.536	-2.571	1001.0
-4180.487	-300.99503	2	2	300.99503	500.0	0	1	2	0.0	0.0	1	0.238	-0.129	-2.804	-2.791	845.0
-4180.487	-300.99503	2	2	300.99503	500.0	0	1	2	0.0	0.0	1	0.238	-0.14	-2.772	-2.791	1001.0
-4180.487	-300.99503	2	2	300.99503	500.0	0	1	2	0.0	0.0	1	0.238	-0.151	-2.969	-2.981	1011.0
-4180.487	-300.99503	2	2	300.99503	500.0	0	1	2	0.0	0.0	1	0.238	-0.161	-3.088	-3.066	1001.0
-4180.487	-300.99503	2	2	300.99503	500.0	0	1	2	0.0	0.0	1	0.237	-0.169	-3.018	-3.066	1011.0
-4180.487	-300.99503	2	2	300.99503	500.0	0	1	2	0.0	0.0	1	0.237	-0.179	-3.26	-3.219	1001.0
-4180.487	-300.99503	2	2	300.99503	500.0	0	1	2	0.0	0.0	1	0.237	-0.188	-3.32	-3.219	1001.0
-4180.487	-300.99503	2	2	300.99503	500.0	0	1	2	0.0	0.0	1	0.237	-0.196	-3.291	-3.287	1001.0
-4180.487	-300.99503	2	2	300.99503	500.0	0	1	2	0.0	0.0	1	0.237	-0.204	-3.376	-3.35	1011.0
-4180.487	-300.99503	2	2	300.99503	500.0	0	1	2	0.0	0.0	1	0.237	-0.21	-3.312	-3.35	1011.0
-4180.487	-300.99503	2	2	300.99503	500.0	0	1	2	0.0	0.0	1	0.237	-0.218	-3.485	-3.464	1001.0
-4180.487	-300.99503	2	2	300.99503	500.0	0	1	2	0.0	0.0	1	0.237	-0.225	-3.574	-3.562	1001.0
-4180.487	-300.99503	2	2	300.99503	500.0	0	1	2	0.0	0.0	1	0.237	-0.232	-3.546	-3.562	1011.0
-4180.487	-300.99503	2	2	300.99503	500.0	0	1	2	0.0	0.0	1	0.237	-0.238	-3.573	-3.606	1001.0
-4180.487	-300.99503	2	2	300.99503	500.0	0	1	2	0.0	0.0	1	0.237	-0.245	-3.653	-3.685	1001.0
-4180.487	-300.99503	2	2	300.99503	500.0	0	1	2	0.0	0.0	1	0.237	-0.251	-3.686	-3.685	1267.0
-4180.487	-300.99503	2	2	300.99503	500.0	0	1	2	0.0	0.0	1	0.236	-0.256	-3.78	-3.753	1011.0
-4180.487	-300.99503	2	2	300.99503	500.0	0	1	2	0.0	0.0	1	0.236	-0.262	-3.647	-3.753	1011.0
-4180.487	-300.99503	2	2	300.99503	500.0	0	1	2	0.0	0.0	1	0.236	-0.266	-3.782	-3.784	1001.0
-4180.487	-300.99503	2	2	300.99503	500.0	0	1	2	0.0	0.0	1	0.236	-0.271	-3.818	-3.838	1011.0
-4180.487	-300.99503	2	2	300.99503	500.0	0	1	2	0.0	0.0	1	0.236	-0.275	-3.829	-3.838	1001.0
-4180.487	-300.99503	2	2	300.99503	500.0	0	1	2	0.0	0.0	1	0.235	-0.279	-3.801	-3.863	1001.0
-4180.487	-300.99503	2	2	300.99503	500.0	0	1	2	0.0	0.0	1	0.235	-0.283	-3.911	-3.907	1011.0
-4180.487	-300.99503	2	2	300.99503	500.0	0	1	2	0.0	0.0	1	0.235	-0.286	-3.914	-3.907	1001.0
-4180.487	-300.99503	2	2	300.99503	500.0	0	1	2	0.0	0.0	1	0.235	-0.29	-3.895	-3.945	1001.0
-4180.487	-300.99503	2	2	300.99503	500.0	0	1	2	0.0	0.0	1	0.234	-0.294	-3.998	-3.945	1011.0
-4180.487	-300.99503	2	2	300.99503	500.0	0	1	2	0.0	0.0	1	0.234	-0.297	-3.838	-3.963	1001.0
-4180.487	-300.99503	2	2	300.99503	500.0	0	1	2	0.0	0.0	1	0.234	-0.301	-3.885	-3.977	1001.0
-4180.487	-300.99503	2	2	300.99503	500.0	0	1	2	0.0	0.0	1	0.233	-0.303	-3.975	-3.977	1001.0
-4180.487	-300.99503	2	2	300.99503	500.0	0	1	2	0.0	0.0	1	0.233	-0.305	-4.05	-4.006	1001.0
-4180.487	-300.99503	2	2	300.99503	500.0	0	1	2	0.0	0.0	1	0.233	-0.307	-4.01	-4.018	1001.0
-4180.487	-300.99503	2	2	300.99503	500.0	0	1	2	0.0	0.0	1	0.232	-0.309	-4.1	-4.018	1011.0
-4180.487	-300.99503	2	2	300.99503	500.0	0	1	2	0.0	0.0	1	0.232	-0.311	-4.082	-4.041	1001.0
-4180.487	-300.99503	2	2	300.99503	500.0	0	1	2	0.0	0.0	1	0.232	-0.313	-3.938	-4.041	1001.0
-4180.487	-300.99503	2	2	300.99503	500.0	0	1	2	0.0	0.0	1	0.231	-0.315	-4.05	-4.06	855.0
-4180.487	-300.99503	2	2	300.99503	500.0	0	1	2	0.0	0.0	1	0.231	-0.317	-4.063	-4.069	1011.0
-4180.487	-300.99503	2	2	300.99503	500.0	0	1	2	0.0	0.0	1	0.23	-0.319	-4.09	-4.069	1011.0
-4180.487	-300.99503	2	2	300.99503	500.0	0	1	2	0.0	0.0	1	0.23	-0.321	-4.071	-4.085	1001.0
-4180.487	-300.99503	2	2	300.99503	500.0	0	1	2	0.0	0.0	1	0.229	-0.322	-4.147	-4.092	1001.0
-4180.487	-300.99503	2	2	300.99503	500.0	0	1	2	0.0	0.0	1	0.228	-0.323	-4.116	-4.092	1001.0
-4180.487	-300.99503	2	2	300.99503	500.0	0	1	2	0.0	0.0	1	0.228	-0.323	-4.091	-4.105	1001.0
-4180.487	-300.99503	2	2	300.99503	500.0	0	1	2	0.0	0.0	1	0.227	-0.324	-4.092	-4.105	1011.0
-4180.487	-300.99503	2	2	300.99503	500.0	0	1	2	0.0	0.0	1	0.227	-0.324	-4.082	-4.11	1001.0
-4180.487	-300.99503	2	2	300.99503	500.0	0	1	2	0.0	0.0	1	0.226	-0.325	-4.086	-4.12	1001.0
-4180.487	-300.99503	2	2	300.99503	500.0	0	1	2	0.0	0.0	1	0.225	-0.327	-4.111	-4.12	1001.0
-4180.487	-300.99503	2	2	300.99503	500.0	0	1	2	0.0	0.0	1	0.225	-0.329	-4.142	-4.125	1011.0
-4180.487	-300.99503	2	2	300.99503	500.0	0	1	2	0.0	0.0	1	0.224	-0.331	-4.138	-4.133	1011.0
-4180.487	-300.99503	2	2	300.99503	500.0	0	1	2	0.0	0.0	1	0.223	-0.332	-4.188	-4.133	1011.0
-4180.487	-300.99503	2	2	300.99503	500.0	0	1	2	0.0	0.0	1	0.222	-0.334	-4.141	-4.14	1011.0
-4180.487	-300.99503	2	2	300.99503	500.0	0	1	2	0.0	0.0	1	0.221	-0.335	-4.005	-4.14	1001.0
-4180.487	-300.99503	2	2	300.99503	500.0	0	1	2	0.0	0.0	1	0.221	-0.336	-4.106	-4.143	1001.0
-4180.487	-300.99503	2	2	300.99503	500.0	0	1	2	0.0	0.0	1	0.22	-0.338	-4.183	-4.149	1001.0
-4180.487	-300.99503	2	2	300.99503	500.0	0	1	2	0.0	0.0	1	0.219	-0.34	-4.174	-4.149	1001.0
-4180.487	-300.99503	2	2	300.99503	500.0	0	1	2	0.0	0.0	1	0.218	-0.341	-4.133	-4.151	1001.0
-4180.487	-300.99503	2	2	300.99503	500.0	0	1	2	0.0	0.0	1	0.218	-0.341	-4.125	-4.156	1011.0
-4180.487	-300.99503	2	2	300.99503	500.0	0	1	2	0.0	0.0	1	0.217	-0.339	-3.859	-4.156	1001.0
-4180.487	-300.99503	2	2	300.99503	500.0	0	1	2	0.0	0.0	1	0.216	-0.341	-4.173	-4.159	1001.0
-4180.487	-300.99503	2	2	300.99503	500.0	0	1	2	0.0	0.0	1	0.215	-0.341	-4.164	-4.159	1001.0
-4180.487	-300.99503	2	2	300.99503	500.0	0	1	2	0.0	0.0	1	0.215	-0.341	-4.148	-4.161	1001.0
-4180.487	-300.99503	2	2	300.99503	500.0	0	1	2	0.0	0.0	1	0.214	-0.341	-4.169	-4.163	1001.0
-4180.487	-300.99503	2	2	300.99503	500.0	0	1	2	0.0	0.0	1	0.213	-0.341	-4.169	-4.163	1001.0
-4180.487	-300.99503	2	2	300.99503	500.0	0	1	2	0.0	0.0	1	0.213	-0.341	-4.119	-4.166	1011.0
-4180.487	-300.99503	2	2	300.99503	500.0	0	1	2	0.0	0.0	1	0.212	-0.341	-4.232	-4.167	1001.0
-4180.487	-300.99503	2	2	300.99503	500.0	0	1	2	0.0	0.0	1	0.211	-0.341	-4.202	-4.167	1011.0
-4180.487	-300.99503	2	2	300.99503	500.0	0	1	2	0.0	0.0	1	0.211	-0.341	-4.223	-4.17	1001.0
-4180.487	-300.99503	2	2	300.99503	500.0	0	1	2	0.0	0.0	1	0.21	-0.341	-4.147	-4.17	1001.0
-4180.487	-300.99503	2	2	300.99503	500.0	0	1	2	0.0	0.0	1	0.21	-0.341	-4.181	-4.172	1001.0
-4180.487	-300.99503	2	2	300.99503	500.0	0	1	2	0.0	0.0	1	0.209	-0.341	-4.197	-4.173	1001.0
-4180.487	-300.99503	2	2	300.99503	500.0	0	1	2	0.0	0.0	1	0.209	-0.341	-4.158	-4.173	1001.0
-4180.487	-300.99503	2	2	300.99503	500.0	0	1	2	0.0	0.0	1	0.208	-0.341	-4.153	-4.174	1001.0
-4180.487	-300.99503	2	2	300.99503	500.0	0	1	2	0.0	0.0	1	0.208	-0.341	-4.158	-4.175	1001.0
-4180.487	-300.99503	2	2	300.99503	500.0	0	1	2	0.0	0.0	1	0.208	-0.34	-4.097	-4.175	1001.0
-4180.487	-300.99503	2	2	300.99503	500.0	0	1	2	0.0	0.0	1	0.207	-0.341	-4.213	-4.176	1001.0
-4180.487	-300.99503	2	2	300.99503	500.0	0	1	2	0.0	0.0	1	0.207	-0.341	-4.198	-4.176	1001.0
-4180.487	-300.99503	2	2	300.99503	500.0	0	1	2	0.0	0.0	1	0.207	-0.341	-4.175	-4.177	1011.0
-4180.487	-300.99503	2	2	300.99503	500.0	0	1	2	0.0	0.0	1	0.206	-0.341	-4.168	-4.179	1001.0
-4180.487	-300.99503	2	2	300.99503	500.0	0	1	2	0.0	0.0	1	0.206	-0.341	-4.157	-4.179	1011.0
-4180.487	-300.99503	2	2	300.99503	500.0	0	1	2	0.0	0.0	1	0.206	-0.341	-4.237	-4.179	1011.0
-4180.487	-300.99503	2	2	300.99503	500.0	0	1	2	0.0	0.0	1	0.205	-0.341	-4.252	-4.179	1011.0
-4180.487	-300.99503	2	2	300.99503	500.0	0	1	2	0.0	0.0	1	0.205	-0.341	-4.15	-4.179	1011.0
-4180.487	-300.99503	2	2	300.99503	500.0	0	1	2	0.0	0.0	1	0.205	-0.341	-4.148	-4.18	1011.0
-4180.487	-300.99503	2	2	300.99503	500.0	1	1	2	0.0	0.0	1	0.205	-0.341	-4.218	-4.18	1011.0
-4180.487	-300.99503	2	2	300.99503	500.0	1	1	2	0.0	0.0	1	0.205	-0.341	-4.172	-4.18	1001.0
-4180.487	-300.99503	2	2	300.99503	500.0	1	1	2	0.0	0.0	1	0.205	-0.34	-4.082	-4.181	1001.0
-4180.487	-300.99503	2	2	300.99503	500.0	1	1	2	0.0	0.0	1	0.205	-0.341	-4.219	-4.181	1011.0
-4180.487	-300.99503	2	2	300.99503	500.0	1	1	2	0.0	0.0	1	0.205	-0.34	-4.109	-4.181	1011.0
-4180.487	-300.99503	2	2	300.99503	500.0	1	1	2	0.0	0.0	1	0.205	-0.341	-4.166	-4.181	1011.0
-4180.487	-300.99503	2	2	300.99503	500.0	1	1	2	0.0	0.0	1	0.205	-0.341	-4.209	-4.181	1001.0
-4180.487	-300.99503	2	2	300.99503	500.0	1	1	2	0.0	0.0	1	0.205	-0.341	-4.197	-4.182	1001.0
-4180.487	-300.99503	2	2	300.99503	500.0	1	1	2	0.0	0.0	1	0.205	-0.341	-4.178	-4.182	1011.0
-4180.487	-300.99503	2	2	300.99503	500.0	1	1	2	0.0	0.0	1	0.205	-0.341	-4.148	-4.182	1011.0
-4180.487	-300.99503	2	2	300.99503	500.0	1	1	2	0.0	0.0	1	0.205	-0.341	-4.256	-4.182	1011.0
-4180.487	-300.99503	2	2	300.99503	500.0	1	1	2	0.0	0.0	1	0.205	-0.341	-4.191	-4.182	1001.0
-4180.487	-300.99503	2	2	300.99503	500.0	1	1	2	0.0	0.0	1	0.205	-0.341	-4.181	-4.183	1011.0
-4180.487	-300.99503	2	2	300.99503	500.0	1	1	2	0.0	0.0	1	0.205	-0.341	-4.176	-4.183	1011.0
-4180.487	-300.99503	2	2	300.99503	500.0	1	1	2	0.0	0.0	1	0.205	-0.341	-4.173	-4.183	1011.0
-4180.487	-300.99503	2	2	300.99503	500.0	1	1	2	0.0	0.0	1	0.205	-0.341	-4.198	-4.183	1011.0
-4180.487	-300.99503	2	2	300.99503	500.0	1	1	2	0.0	0.0	1	0.205	-0.341	-4.125	-4.183	1011.0
-4180.487	-300.99503	2	2	300.99503	500.0	1	1	2	0.0	0.0	1	0.205	-0.341	-4.186	-4.183	1011.0
-4180.487	-300.99503	2	2	300.99503	500.0	1	1	2	0.0	0.0	1	0.205	-0.341	-4.173	-4.183	1011.0
-4180.487	-300.99503	2	2	300.99503	500.0	1	1	2	0.0	0.0	1	0.205	-0.341	-4.213	-4.183	1011.0
-4180.487	-300.99503	2	2	300.99503	500.0	1	1	2	0.0	0.0	1	0.205	-0.341	-4.172	-4.183	855.0
-4180.487	-300.99503	2	2	300.99503	500.0	1	1	2	0.0	0.0	1	0.205	-0.341	-4.202	-4.183	1001.0
-4180.487	-300.99503	2	2	300.99503	500.0	1	1	2	0.0	0.0	1	0.205	-0.341	-4.191	-4.183	1011.0
-4180.487	-300.99503	2	2	300.99503	500.0	1	1	2	0.0	0.0	1	0.205	-0.341	-4.181	-4.184	1001.0
-4180.487	-300.99503	2	2	300.99503	500.0	1	1	2	0.0	0.0	1	0.205	-0.341	-4.209	-4.184	1001.0
-4180.487	-300.99503	2	2	300.99503	500.0	1	1	2	0.0	0.0	1	0.205	-0.341	-4.214	-4.184	1011.0
-4180.487	-300.99503	2	2	300.99503	500.0	1	1	2	0.0	0.0	1	0.205	-0.341	-4.188	-4.184	1011.0
-4180.487	-300.99503	2	2	300.99503	500.0	1	1	2	0.0	0.0	1	0.205	-0.34	-3.965	-4.184	1011.0
-4180.487	-300.99503	2	2	300.99503	500.0	1	1	2	0.0	0.0	1	0.205	-0.341	-4.217	-4.184	1011.0
-4180.487	-300.99503	2	2	300.99503	500.0	1	1	2	0.0	0.0	1	0.205	-0.341	-4.154	-4.184	1011.0
-4180.487	-300.99503	2	2	300.99503	500.0	1	1	2	0.0	0.0	1	0.205	-0.341	-4.119	-4.184	1011.0
-4180.487	-300.99503	2	2	300.99503	500.0	1	1	2	0.0	0.0	1	0.205	-0.341	-4.249	-4.184	1011.0
-4180.487	-300.99503	2	2	300.99503	500.0	1	1	2	0.0	0.0	1	0.205	-0.341	-4.193	-4.184	1011.0
-4180.487	-300.99503	2	2	300.99503	500.0	1	1	2	0.0	0.0	1	0.205	-0.341	-4.225	-4.184	1011.0
-4180.487	-300.99503	2	2	300.99503	500.0	1	1	2	0.0	0.0	1	0.205	-0.341	-4.177	-4.184	1011.0
-4180.487	-300.99503	2	2	300.99503	500.0	1	1	2	0.0	0.0	1	0.205	-0.341	-4.309	-4.184	1001.0
-4180.487	-300.99503	2	2	300.99503	500.0	1	1	2	0.0	0.0	1	0.205	-0.341	-4.169	-4.184	1011.0
-4180.487	-300.99503	2	2	300.99503	500.0	1	1	2	0.0	0.0	1	0.205	-0.342	-4.176	-4.184	1011.0
-4180.487	-300.99503	2	2	300.99503	500.0	1	1	2	0.0	0.0	1	0.205	-0.342	-4.146	-4.184	1001.0
-4180.487	-300.99503	2	2	300.99503	500.0	1	1	2	0.0	0.0	1	0.205	-0.342	-4.165	-4.184	1001.0
-4180.487	-300.99503	2	2	300.99503	500.0	1	1	2	0.0	0.0	1	0.205	-0.342	-4.169	-4.184	1001.0
-4180.487	-300.99503	2	2	300.99503	500.0	1	1	2	0.0	0.0	1	0.205	-0.342	-4.19	-4.184	1001.0
-4180.487	-300.99503	2	2	300.99503	500.0	1	1	2	0.0	0.0	1	0.205	-0.342	-4.235	-4.184	1011.0
-4180.487	-300.99503	2	2	300.99503	500.0	1	1	2	0.0	0.0	1	0.205	-0.342	-4.143	-4.184	1011.0
-4180.487	-300.99503	2	2	300.99503	500.0	1	1	2	0.0	0.0	1	0.205	-0.342	-4.178	-4.184	1011.0
-4180.487	-300.99503	2	2	300.99503	500.0	1	1	2	0.0	0.0	1	0.205	-0.342	-4.191	-4.184	1001.0
-4180.487	-300.99503	2	2	300.99503	500.0	1	1	2	0.0	0.0	1	0.205	-0.342	-4.187	-4.184	1011.0
-4180.487	-300.99503	2	2	300.99503	500.0	1	1	2	0.0	0.0	1	0.205	-0.342	-4.148	-4.184	1001.0
-4180.487	-300.99503	2	2	300.99503	500.0	1	1	2	0.0	0.0	1	0.205	-0.342	-4.138	-4.184	1011.0
-4180.487	-300.99503	2	2	300.99503	500.0	1	1	2	0.0	0.0	1	0.205	-0.341	-4.089	-4.184	1011.0
-4180.487	-300.99503	2	2	300.99503	500.0	1	1	2	0.0	0.0	1	0.205	-0.341	-4.191	-4.184	1011.0
-4180.487	-300.99503	2	2	300.99503	500.0	1	1	2	0.0	0.0	1	0.205	-0.341	-4.173	-4.184	1011.0
-4180.487	-300.99503	2	2	300.99503	500.0	1	1	2	0.0	0.0	1	0.205	-0.341	-4.189	-4.184	1011.0
-4180.487	-300.99503	2	2	300.99503	500.0	1	1	2	0.0	0.0	1	0.205	-0.341	-4.226	-4.184	1001.0
-4180.487	-300.99503	2	2	300.99503	500.0	1	1	2	0.0	0.0	1	0.205	-0.341	-4.173	-4.184	1011.0
-4180.487	-300.99503	2	2	300.99503	500.0	1	1	2	0.0	0.0	1	0.205	-0.341	-4.162	-4.184	1001.0
-4180.487	-300.99503	2	2	300.99503	500.0	1	1	2	0.0	0.0	1	0.206	-0.341	-4.261	-4.184	1001.0
-4180.487	-300.99503	2	2	300.99503	500.0	1	1	2	0.0	0.0	1	0.206	-0.341	-4.148	-4.184	1001.0
-4180.487	-300.99503	2	2	300.99503	500.0	1	1	2	0.0	0.0	1	0.206	-0.341	-4.153	-4.184	1011.0
-4180.487	-300.99503	2	2	300.99503	500.0	1	1	2	0.0	0.0	1	0.206	-0.341	-4.16	-4.184	1001.0
-4180.487	-300.99503	2	2	300.99503	500.0	1	1	2	0.0	0.0	1	0.206	-0.341	-4.124	-4.184	1011.0
-4180.487	-300.99503	2	2	300.99503	500.0	1	1	2	0.0	0.0	1	0.206	-0.34	-4.012	-4.184	1011.0
-4180.487	-300.99503	2	2	300.99503	500.0	1	1	2	0.0	0.0	1	0.206	-0.341	-4.192	-4.184	1011.0
-4180.487	-300.99503	2	2	300.99503	500.0	1	1	2	0.0	0.0	1	0.206	-0.341	-4.2	-4.184	1011.0
-4180.487	-300.99503	2	2	300.99503	500.0	1	1	2	0.0	0.0	1	0.206	-0.341	-4.136	-4.184	1001.0
-4180.487	-300.99503	2	2	300.99503	500.0	1	1	2	0.0	0.0	1	0.206	-0.341	-4.166	-4.184	1011.0
-4180.487	-300.99503	2	2	300.99503	500.0	1	1	2	0.0	0.0	1	0.206	-0.341	-4.207	-4.184	1011.0
-4180.487	-300.99503	2	2	300.99503	500.0	1	1	2	0.0	0.0	1	0.206	-0.341	-4.203	-4.184	1011.0
-4180.487	-300.99503	2	2	300.99503	500.0	1	1	2	0.0	0.0	1	0.206	-0.341	-4.165	-4.184	1001.0
-4180.487	-300.99503	2	2	300.99503	500.0	1	1	2	0.0	0.0	1	0.206	-0.341	-4.231	-4.184	1011.0
-4180.487	-300.99503	2	2	300.99503	500.0	1	1	2	0.0	0.0	1	0.206	-0.341	-4.178	-4.184	1001.0
-4180.487	-300.99503	2	2	300.99503	500.0	1	1	2	0.0	0.0	1	0.206	-0.342	-4.153	-4.184	1001.0
-4180.487	-300.99503	2	2	300.99503	500.0	1	1	2	0.0	0.0	1	0.206	-0.342	-4.149	-4.184	1011.0
-4180.487	-300.99503	2	2	300.99503	500.0	1	1	2	0.0	0.0	1	0.206	-0.342	-4.227	-4.184	1001.0
-4180.487	-300.99503	2	2	300.99503	500.0	1	1	2	0.0	0.0	1	0.206	-0.342	-4.225	-4.184	1011.0
-4180.487	-300.99503	2	2	300.99503	500.0	1	1	2	0.0	0.0	1	0.206	-0.342	-4.196	-4.184	1011.0
-4180.487	-300.99503	2	2	300.99503	500.0	1	1	2	0.0	0.0	1	0.206	-0.342	-4.205	-4.184	1011.0
-4180.487	-300.99503	2	2	300.99503	500.0	1	1	2	0.0	0.0	1	0.206	-0.342	-4.227	-4.184	1001.0
-4180.487	-300.99503	2	2	300.99503	500.0	1	1	2	0.0	0.0	1	0.206	-0.342	-4.178	-4.184	1001.0
-4180.487	-300.99503	2	2	300.99503	500.0	1	1	2	0.0	0.0	1	0.206	-0.342	-4.187	-4.184	1011.0
-4180.487	-300.99503	2	2	300.99503	500.0	1	1	2	0.0	0.0	1	0.206	-0.342	-4.15	-4.184	1001.0
-4180.487	-300.99503	2	2	300.99503	500.0	1	1	2	0.0	0.0	1	0.206	-0.342	-4.168	-4.184	1001.0
-4180.487	-300.99503	2	2	300.99503	500.0	1	1	2	0.0	0.0	1	0.206	-0.342	-4.149	-4.184	1011.0
-4180.487	-300.99503	2	2	300.99503	500.0	1	1	2	0.0	0.0	1	0.206	-0.342	-4.165	-4.184	1011.0
-4180.487	-300.99503	2	2	300.99503	500.0	1	1	2	0.0	0.0	1	0.206	-0.342	-4.14	-4.184	1001.0
-4180.487	-300.99503	2	2	300.99503	500.0	1	1	2	0.0	0.0	1	0.206	-0.342	-4.163	-4.184	1011.0
-4180.487	-300.99503	2	2	300.99503	500.0	1	1	2	0.0	0.0	1	0.206	-0.342	-4.183	-4.184	1001.0
-4180.487	-300.99503	2	2	300.99503	500.0	1	1	2	0.0	0.0	1	0.206	-0.342	-4.223	-4.184	1001.0
-4180.487	-300.99503	2	2	300.99503	500.0	1	1	2	0.0	0.0	1	0.206	-0.342	-4.256	-4.184	1001.0
-4180.487	-300.99503	2	2	300.99503	500.0	1	1	2	0.0	0.0	1	0.206	-0.342	-4.262	-4.184	1011.0
-4180.487	-300.99503	2	2	300.99503	500.0	1	1	2	0.0	0.0	1	0.206	-0.342	-4.224	-4.184	1011.0
-4180.487	-300.99503	2	2	300.99503	500.0	1	1	2	0.0	0.0	1	0.206	-0.342	-4.261	-4.184	1001.0
-4180.487	-300.99503	2	2	300.99503	500.0	1	1	2	0.0	0.0	1	0.206	-0.342	-4.237	-4.184	1001.0
-4180.487	-300.99503	2	2	300.99503	500.0	1	1	2	0.0	0.0	1	0.206	-0.342	-4.13	-4.184	1011.0
-4180.487	-300.99503	2	2	300.99503	500.0	1	1	2	0.0	0.0	1	0.206	-0.342	-4.167	-4.184	1001.0
-4180.487	-300.99503	2	2	300.99503	500.0	1	1	2	0.0	0.0	1	0.206	-0.342	-4.161	-4.184	1011.0
-4180.487	-300.99503	2	2	300.99503	500.0	1	1	2	0.0	0.0	1	0.206	-0.342	-4.201	-4.184	1011.0
-4180.487	-300.99503	2	2	300.99503	500.0	1	1	2	0.0	0.0	1	0.206	-0.342	-4.243	-4.184	1001.0
-4180.487	-300.99503	2	2	300.99503	500.0	1	1	2	0.0	0.0	1	0.206	-0.342	-4.177	-4.184	1011.0
-4180.487	-300.99503	2	2	300.99503	500.0	1	1	2	0.0	0.0	1	0.206	-0.342	-4.158	-4.184	1001.0
-4180.487	-300.99503	2	2	300.99503	500.0	1	1	2	0.0	0.0	1	0.206	-0.341	-3.97	-4.184	1011.0
-4180.487	-300.99503	2	2	300.99503	500.0	1	1	2	0.0	0.0	1	0.206	-0.341	-4.199	-4.184	1011.0
-4180.487	-300.99503	2	2	300.99503	500.0	1	1	2	0.0	0.0	1	0.206	-0.341	-4.175	-4.184	1001.0
-4180.487	-300.99503	2	2	300.99503	500.0	1	1	2	0.0	0.0	1	0.206	-0.341	-4.163	-4.184	1011.0
-4180.487	-300.99503	2	2	300.99503	500.0	1	1	2	0.0	0.0	1	0.206	-0.341	-4.17	-4.184	1011.0
-4180.487	-300.99503	2	2	300.99503	500.0	1	1	2	0.0	0.0	1	0.206	-0.341	-4.201	-4.184	1011.0
-4180.487	-300.99503	2	2	300.99503	500.0	1	1	2	0.0	0.0	1	0.206	-0.341	-4.151	-4.184	1011.0
-4180.487	-300.99503	2	2	300.99503	500.0	1	1	2	0.0	0.0	1	0.206	-0.341	-4.133	-4.184	1011.0
-4180.487	-300.99503	2	2	300.99503	500.0	1	1	2	0.0	0.0	1	0.206	-0.341	-4.168	-4.184	1011.0
-4180.487	-300.99503	2	2	300.99503	500.0	1	1	2	0.0	0.0	1	0.206	-0.341	-4.22	-4.184	1011.0
-4180.487	-300.99503	2	2	300.99503	500.0	1	1	2	0.0	0.0	1	0.206	-0.341	-4.238	-4.184	1011.0
-4180.487	-300.99503	2	2	300.99503	500.0	1	1	2	0.0	0.0	1	0.206	-0.341	-4.17	-4.184	1011.0
-4180.487	-300.99503	2	2	300.99503	500.0	1	1	2	0.0	0.0	1	0.206	-0.341	-4.225	-4.184	1001.0
-4180.487	-300.99503	2	2	300.99503	500.0	1	1	2	0.0	0.0	1	0.206	-0.341	-4.218	-4.184	1267.0
-4180.487	-300.99503	2	2	300.99503	500.0	1	1	2	0.0	0.0	1	0.206	-0.341	-4.191	-4.184	1001.0
-4180.487	-300.99503	2	2	300.99503	500.0	1	1	2	0.0	0.0	1	0.206	-0.341	-4.192	-4.184	1011.0
-4180.487	-300.99503	2	2	300.99503	500.0	1	1	2	0.0	0.0	1	0.206	-0.341	-4.17	-4.184	855.0
-4180.487	-300.99503	2	2	300.99503	500.0	1	1	2	0.0	0.0	1	0.206	-0.341	-4.158	-4.184	1011.0
-4180.487	-300.99503	2	2	300.99503	500.0	1	1	2	0.0	0.0	1	0.206	-0.341	-4.192	-4.184	1011.0
-4180.487	-300.99503	2	2	300.99503	500.0	1	1	2	0.0	0.0	1	0.206	-0.341	-4.162	-4.184	1011.0
-4180.487	-300.99503	2	2	300.99503	500.0	1	1	2	0.0	0.0	1	0.206	-0.341	-4.211	-4.184	1001.0
-4180.487	-300.99503	2	2	300.99503	500.0	1	1	2	0.0	0.0	1	0.206	-0.341	-4.16	-4.184	1001.0
-4180.487	-300.99503	2	2	300.99503	500.0	1	1	2	0.0	0.0	1	0.206	-0.341	-4.223	-4.184	1011.0
-4180.487	-300.99503	2	2	300.99503	500.0	1	1	2	0.0	0.0	1	0.207	-0.341	-4.214	-4.184	1001.0
-4180.487	-300.99503	2	2	300.99503	500.0	1	1	2	0.0	0.0	1	0.207	-0.341	-4.127	-4.184	1001.0
-4180.487	-300.99503	2	2	300.99503	500.0	1	1	2	0.0	0.0	1	0.207	-0.34	-4.078	-4.184	1001.0
-4180.487	-300.99503	2	2	300.99503	500.0	1	1	2	0.0	0.0	1	0.207	-0.341	-4.187	-4.184	1001.0
-4180.487	-300.99503	2	2	300.99503	500.0	1	1	2	0.0	0.0	1	0.207	-0.342	-4.374	-4.184	1001.0
-4180.487	-300.99503	2	2	300.99503	500.0	1	1	2	0.0	0.0	1	0.207	-0.342	-4.194	-4.184	1001.0
-4180.487	-300.99503	2	2	300.99503	500.0	1	1	2	0.0	0.0	1	0.207	-0.342	-4.165	-4.184	1001.0
-4180.487	-300.99503	2	2	300.99503	500.0	1	1	2	0.0	0.0	1	0.207	-0.342	-4.123	-4.184	1001.0
-4180.487	-300.99503	2	2	300.99503	500.0	1	1	2	0.0	0.0	1	0.207	-0.342	-4.175	-4.184	1001.0
-4180.487	-300.99503	2	2	300.99503	500.0	1	1	2	0.0	0.0	1	0.207	-0.341	-4.092	-4.184	1001.0
-4180.487	-300.99503	2	2	300.99503	500.0	1	1	2	0.0	0.0	1	0.207	-0.341	-4.179	-4.184	1001.0
0.0	0.0	2	2	300.99503	500.0	1	1	2	0.0	0.0	0	0.207	-0.341	-4.211	-4.184	1001.0
0.0	0.0	2	2	300.99503	500.0	1	1	2	0.0	0.0	0	0.207	-0.341	-4.177	-4.184	1001.0
0.0	0.0	2	2	300.99503	500.0	1	1	2	0.0	0.0	0	0.208	-0.341	-4.176	-4.184	1001.0
0.0	0.0	2	2	300.99503	500.0	1	1	2	0.0	0.0	0	0.208	-0.341	-4.19	-4.184	1001.0
0.0	0.0	2	2	300.99503	500.0	1	1	2	0.0	0.0	0	0.208	-0.336	-3.593	-3.613	1011.0
0.0	0.0	2	2	300.99503	500.0	1	1	2	0.0	0.0	0	0.208	-0.332	-3.61	-3.613	1011.0
0.0	0.0	2	2	300.99503	500.0	1	1	2	0.0	0.0	0	0.209	-0.326	-3.369	-3.358	1011.0
0.0	0.0	2	2	300.99503	500.0	1	1	2	0.0	0.0	0	0.209	-0.316	-2.892	-2.9	1257.0
0.0	0.0	2	2	300.99503	500.0	1	1	2	0.0	0.0	0	0.209	-0.309	-2.895	-2.9	1001.0
0.0	0.0	2	2	300.99503	500.0	1	1	2	0.0	0.0	0	0.21	-0.301	-2.686	-2.695	1001.0
0.0	0.0	2	2	300.99503	500.0	1	1	2	0.0	0.0	0	0.21	-0.292	-2.442	-2.327	1011.0
0.0	0.0	2	2	300.99503	500.0	1	1	2	0.0	0.0	0	0.21	-0.282	-2.29	-2.327	1001.0
0.0	0.0	2	2	300.99503	500.0	1	1	2	0.0	0.0	0	0.211	-0.271	-1.982	-2.009	1001.0
0.0	0.0	2	2	300.99503	500.0	1	1	2	0.0	0.0	0	0.211	-0.26	-2.155	-2.009	1001.0
0.0	0.0	2	2	300.99503	500.0	1	1	2	0.0	0.0	0	0.212	-0.25	-1.878	-1.867	1011.0
0.0	0.0	2	2	300.99503	500.0	1	1	2	0.0	0.0	0	0.212	-0.238	-1.661	-1.612	1011.0
0.0	0.0	2	2	300.99503	500.0	1	1	2	0.0	0.0	0	0.213	-0.228	-1.626	-1.612	845.0
0.0	0.0	2	2	300.99503	500.0	1	1	2	0.0	0.0	0	0.213	-0.218	-1.464	-1.498	1001.0
0.0	0.0	2	2	300.99503	500.0	1	1	2	0.0	0.0	0	0.214	-0.21	-1.509	-1.294	845.0
0.0	0.0	2	2	300.99503	500.0	1	1	2	0.0	0.0	0	0.215	-0.2	-1.31	-1.294	1001.0
0.0	0.0	2	2	300.99503	500.0	1	1	2	0.0	0.0	0	0.215	-0.191	-1.14	-1.202	1001.0
0.0	0.0	2	2	300.99503	500.0	1	1	2	0.0	0.0	0	0.216	-0.181	-1.17	-1.202	1011.0
0.0	0.0	2	2	300.99503	500.0	1	1	2	0.0	0.0	0	0.216	-0.172	-1.083	-1.038	1011.0
0.0	0.0	2	2	300.99503	500.0	1	1	2	0.0	0.0	0	0.217	-0.164	-0.998	-0.964	1001.0
0.0	0.0	2	2	300.99503	500.0	1	1	2	0.0	0.0	0	0.217	-0.155	-0.957	-0.964	855.0
0.0	0.0	2	2	300.99503	500.0	1	1	2	0.0	0.0	0	0.217	-0.147	-0.8	-0.833	1011.0
0.0	0.0	2	2	300.99503	500.0	1	1	2	0.0	0.0	0	0.218	-0.139	-0.834	-0.719	1267.0
0.0	0.0	2	2	300.99503	500.0	1	1	2	0.0	0.0	0	0.218	-0.131	-0.732	-0.719	1001.0
0.0	0.0	2	2	300.99503	500.0	1	1	2	0.0	0.0	0	0.219	-0.123	-0.67	-0.668	1001.0
0.0	0.0	2	2	300.99503	500.0	1	1	2	0.0	0.0	0	0.219	-0.116	-0.7	-0.668	1011.0
0.0	0.0	2	2	300.99503	500.0	1	1	2	0.0	0.0	0	0.219	-0.11	-0.565	-0.577	1011.0
0.0	0.0	2	2	300.99503	500.0	1	1	2	0.0	0.0	0	0.22	-0.104	-0.539	-0.536	1001.0
0.0	0.0	2	2	300.99503	500.0	1	1	2	0.0	0.0	0	0.22	-0.098	-0.56	-0.536	1001.0
0.0	0.0	2	2	300.99503	500.0	1	1	2	0.0	0.0	0	0.22	-0.092	-0.438	-0.462	1001.0
0.0	0.0	2	2	300.99503	500.0	1	1	2	0.0	0.0	0	0.221	-0.086	-0.461	-0.43	1001.0
0.0	0.0	2	2	300.99503	500.0	1	1	2	0.0	0.0	0	0.221	-0.081	-0.494	-0.43	1001.0
0.0	0.0	2	2	300.99503	500.0	1	1	2	0.0	0.0	0	0.221	-0.076	-0.386	-0.371	1257.0
0.0	0.0	2	2	300.99503	500.0	1	1	2	0.0	0.0	0	0.222	-0.072	-0.37	-0.371	1001.0
0.0	0.0	2	2	300.99503	500.0	1	1	2	0.0	0.0	0	0.222	-0.067	-0.35	-0.32	1001.0
0.0	0.0	2	2	300.99503	500.0	1	1	2	0.0	0.0	0	0.222	-0.063	-0.317	-0.297	1001.0
0.0	0.0	2	2	300.99503	500.0	1	1	2	0.0	0.0	0	0.222	-0.058	-0.215	-0.297	1001.0
0.0	0.0	2	2	300.99503	500.0	1	1	2	0.0	0.0	0	0.223	-0.056	-0.272	-0.257	1001.0
0.0	0.0	2	2	300.99503	500.0	1	1	2	0.0	0.0	0	0.223	-0.053	-0.247	-0.238	1001.0
0.0	0.0	2	2	300.99503	500.0	1	1	2	0.0	0.0	0	0.223	-0.05	-0.277	-0.238	1001.0
0.0	0.0	2	2	300.99503	500.0	1	1	2	0.0	0.0	0	0.223	-0.046	-0.222	-0.206	1001.0
0.0	0.0	2	2	300.99503	500.0	1	1	2	0.0	0.0	0	0.224	-0.042	-0.057	-0.206	1001.0
0.0	0.0	2	2	300.99503	500.0	1	1	2	0.0	0.0	0	0.224	-0.039	-0.174	-0.177	1001.0
0.0	0.0	2	2	300.99503	500.0	1	1	2	0.0	0.0	0	0.224	-0.037	-0.021	-0.165	1001.0
0.0	0.0	2	2	300.99503	500.0	1	1	2	0.0	0.0	0	0.225	-0.035	-0.16	-0.165	1001.0
0.0	0.0	2	2	300.99503	500.0	1	1	2	0.0	0.0	0	0.225	-0.033	-0.111	-0.142	1001.0
0.0	0.0	2	2	300.99503	500.0	1	1	2	0.0	0.0	0	0.225	-0.031	-0.178	-0.132	1001.0
0.0	0.0	2	2	300.99503	500.0	1	1	2	0.0	0.0	0	0.226	-0.029	-0.056	-0.132	1001.0
0.0	0.0	2	2	300.99503	500.0	1	1	2	0.0	0.0	0	0.226	-0.027	-0.112	-0.114	1001.0
0.0	0.0	2	2	300.99503	500.0	1	1	2	0.0	0.0	0	0.227	-0.024	-0.008	-0.114	1001.0
0.0	0.0	2	2	300.99503	500.0	1	1	2	0.0	0.0	0	0.227	-0.022	-0.16	-0.106	1001.0
0.0	0.0	2	2	300.99503	500.0	1	1	2	0.0	0.0	0	0.227	-0.02	-0.08	-0.091	1001.0
0.0	0.0	2	2	300.99503	500.0	1	1	2	0.0	0.0	0	0.228	-0.02	-0.025	-0.091	1001.0
0.0	0.0	2	2	300.99503	500.0	1	1	2	0.0	0.0	0	0.228	-0.02	-0.084	-0.084	1001.0
0.0	0.0	2	2	300.99503	500.0	1	1	2	0.0	0.0	0	0.228	-0.02	-0.1	-0.073	1001.0
0.0	0.0	2	2	300.99503	500.0	1	1	2	0.0	0.0	0	0.229	-0.02	-0.021	-0.073	1001.0
0.0	0.0	2	2	300.99503	500.0	1	1	2	0.0	0.0	0	0.229	-0.02	-0.075	-0.067	1001.0
0.0	0.0	2	2	300.99503	500.0	1	1	2	0.0	0.0	0	0.229	-0.02	-0.094	-0.067	1001.0
0.0	0.0	2	2	300.99503	500.0	1	1	2	0.0	0.0	0	0.23	-0.02	-0.048	-0.058	1001.0
0.0	0.0	2	2	300.99503	500.0	1	1	2	0.0	0.0	0	0.23	-0.02	-0.249	-0.054	1001.0
0.0	0.0	2	2	300.99503	500.0	1	1	2	0.0	0.0	0	0.23	-0.02	-0.059	-0.054	1001.0
0.0	0.0	2	2	300.99503	500.0	1	1	2	0.0	0.0	0	0.231	-0.02	-0.063	-0.046	1001.0
0.0	0.0	2	2	300.99503	500.0	1	1	2	0.0	0.0	0	0.231	-0.02	-0.061	-0.04	1001.0
0.0	0.0	2	2	300.99503	500.0	1	1	2	0.0	0.0	0	0.231	-0.02	-0.049	-0.04	1001.0
0.0	0.0	2	2	300.99503	500.0	1	1	2	0.0	0.0	0	0.232	-0.02	-0.049	-0.037	1001.0
0.0	0.0	2	2	300.99503	500.0	1	1	2	0.0	0.0	0	0.232	-0.019	-0.008	-0.037	1001.0
0.0	0.0	2	2	300.99503	500.0	1	1	2	0.0	0.0	0	0.232	-0.019	-0.016	-0.032	1001.0
0.0	0.0	2	2	300.99503	500.0	1	1	2	0.0	0.0	0	0.232	-0.018	-0.031	-0.029	1001.0
0.0	0.0	2	2	300.99503	500.0	1	1	2	0.0	0.0	0	0.233	-0.018	-0.015	-0.029	845.0
0.0	0.0	2	2	300.99503	500.0	1	1	2	0.0	0.0	0	0.233	-0.017	-0.035	-0.025	1001.0
0.0	0.0	2	2	300.99503	500.0	1	1	2	0.0	0.0	0	0.233	-0.017	-0.154	-0.023	1001.0
0.0	0.0	2	2	300.99503	500.0	1	1	2	0.0	0.0	0	0.233	-0.017	-0.108	-0.023	1001.0
0.0	0.0	2	2	300.99503	500.0	1	1	2	0.0	0.0	0	0.233	-0.017	-0.042	-0.02	1257.0
0.0	0.0	2	2	300.99503	500.0	1	1	2	0.0	0.0	0	0.233	-0.017	-0.019	-0.02	1001.0
0.0	0.0	2	2	300.99503	500.0	1	1	2	0.0	0.0	0	0.234	-0.016	-0.052	-0.017	1001.0
0.0	0.0	2	2	300.99503	500.0	1	1	2	0.0	0.0	0	0.234	-0.016	-0.016	-0.016	1001.0
0.0	0.0	2	2	300.99503	500.0	1	1	2	0.0	0.0	0	0.234	-0.015	-0.081	-0.016	1001.0
0.0	0.0	2	2	300.99503	500.0	1	1	2	0.0	0.0	0	0.234	-0.014	0.016	-0.013	1001.0
0.0	0.0	2	2	300.99503	500.0	1	1	2	0.0	0.0	0	0.234	-0.012	0.009	-0.012	1001.0
0.0	0.0	2	2	300.99503	500.0	1	1	2	0.0	0.0	0	0.234	-0.011	0.021	-0.012	1001.0
0.0	0.0	2	2	300.99503	500.0	1	1	2	0.0	0.0	0	0.234	-0.011	-0.037	-0.01	1001.0
0.0	0.0	2	2	300.99503	500.0	1	1	2	0.0	0.0	0	0.234	-0.01	-0.004	-0.01	1001.0
0.0	0.0	2	2	300.99503	500.0	1	1	2	0.0	0.0	0	0.234	-0.009	-0.045	-0.01	1001.0
0.0	0.0	2	2	300.99503	500.0	1	1	2	0.0	0.0	0	0.234	-0.009	-0.015	-0.008	1001.0
0.0	0.0	2	2	300.99503	500.0	1	1	2	0.0	0.0	0	0.234	-0.009	-0.018	-0.008	1001.0
0.0	0.0	2	2	300.99503	500.0	1	1	2	0.0	0.0	0	0.234	-0.008	-0.006	-0.007	1001.0
0.0	0.0	2	2	300.99503	500.0	1	1	2	0.0	0.0	0	0.234	-0.006	-0.01	-0.006	1001.0
0.0	0.0	2	2	300.99503	500.0	1	1	2	0.0	0.0	0	0.234	-0.004	0.086	-0.006	1001.0
0.0	0.0	2	2	300.99503	500.0	1	1	2	0.0	0.0	0	0.234	-0.003	0.01	-0.005	1001.0
0.0	0.0	2	2	300.99503	500.0	1	1	2	0.0	0.0	0	0.234	-0.003	-0.016	-0.005	1001.0
0.0	0.0	2	2	300.99503	500.0	1	1	2	0.0	0.0	0	0.234	-0.002	0.034	-0.005	1001.0
0.0	0.0	2	2	300.99503	500.0	1	1	2	0.0	0.0	0	0.234	-0.001	0.006	-0.004	1001.0
0.0	0.0	2	2	300.99503	500.0	1	1	2	0.0	0.0	0	0.234	-0.001	-0.029	-0.004	1001.0
0.0	0.0	2	2	300.99503	500.0	1	1	2	0.0	0.0	0	0.234	0.0	0.082	-0.003	1257.0
0.0	0.0	2	2	300.99503	500.0	1	1	2	0.0	0.0	0	0.234	-0.001	-0.025	-0.003	1101.0
0.0	0.0	2	2	300.99503	500.0	1	1	2	0.0	0.0	0	0.234	0.0	0.021	-0.003	1001.0
0.0	0.0	2	2	300.99503	500.0	1	1	2	0.0	0.0	0	0.234	0.0	0.027	-0.002	845.0
0.0	0.0	2	2	300.99503	500.0	1	1	2	0.0	0.0	0	0.234	-0.001	-0.042	-0.002	845.0
0.0	0.0	2	2	300.99503	500.0	1	1	2	0.0	0.0	0	0.234	0.0	0.004	-0.002	845.0
0.0	0.0	2	2	300.99503	500.0	1	1	2	0.0	0.0	0	0.234	0.0	0.002	-0.001	845.0
0.0	0.0	2	2	300.99503	500.0	1	1	2	0.0	0.0	0	0.234	0.0	0.021	-0.001	845.0
0.0	0.0	2	2	300.99503	500.0	1	1	2	0.0	0.0	0	0.234	-0.001	-0.04	-0.001	1101.0
0.0	0.0	2	2	300.99503	500.0	1	1	2	0.0	0.0	0	0.234	0.0	0.0	-0.001	1257.0
0.0	0.0	2	2	300.99503	500.0	1	1	2	0.0	0.0	0	0.234	0.0	0.0	-0.001	1001.0
0.0	0.0	2	2	300.99503	500.0	1	1	2	0.0	0.0	0	0.234	-0.001	-0.013	-0.001	1001.0
0.0	0.0	2	2	300.99503	500.0	1	1	2	0.0	0.0	0	0.234	0.0	0.028	-0.001	1257.0
0.0	0.0	2	2	300.99503	500.0	1	1	2	0.0	0.0	0	0.234	0.0	0.002	0.0	1001.0
0.0	0.0	2	2	300.99503	500.0	1	1	2	0.0	0.0	0	0.234	0.0	0.04	0.0	845.0
0.0	0.0	2	2	300.99503	500.0	1	1	2	0.0	0.0	0	0.234	-0.001	-0.03	0.0	1101.0
0.0	0.0	2	2	300.99503	500.0	1	1	2	0.0	0.0	0	0.234	0.0	0.005	0.0	1001.0
0.0	0.0	2	2	300.99503	500.0	1	1	2	0.0	0.0	0	0.234	-0.001	-0.028	0.0	1257.0
0.0	0.0	2	2	300.99503	500.0	1	1	2	0.0	0.0	0	0.234	0.0	0.058	0.0	1101.0
0.0	0.0	2	2	300.99503	500.0	1	1	2	0.0	0.0	0	0.234	0.0	0.0	0.0	845.0
0.0	0.0	2	2	300.99503	500.0	1	1	2	0.0	0.0	0	0.234	-0.002	-0.261	0.0	1101.0
0.0	0.0	2	2	300.99503	500.0	1	1	2	0.0	0.0	0	0.234	-0.002	-0.013	0.0	1101.0
0.0	0.0	2	2	300.99503	500.0	1	1	2	0.0	0.0	0	0.234	0.0	-0.003	0.0	1101.0
0.0	0.0	2	2	300.99503	500.0	1	1	2	0.0	0.0	0	0.234	0.0	0.0	0.0	1101.0
0.0	0.0	2	2	300.99503	500.0	1	1	2	0.0	0.0	0	0.234	0.0	0.011	0.0	845.0
0.0	0.0	2	2	300.99503	500.0	1	1	2	0.0	0.0	0	0.234	0.0	-0.007	0.0	1101.0
0.0	0.0	2	2	300.99503	500.0	1	1	2	0.0	0.0	0	0.234	0.0	-0.009	0.0	1257.0
0.0	0.0	2	2	300.99503	500.0	1	1	2	0.0	0.0	0	0.234	0.0	0.008	0.0	1101.0
0.0	0.0	2	2	300.99503	500.0	1	1	2	0.0	0.0	0	0.234	0.0	0.069	0.0	1101.0
0.0	0.0	2	2	300.99503	500.0	1	1	2	0.0	0.0	0	0.234	-0.001	-0.025	0.0	1101.0
0.0	0.0	2	2	300.99503	500.0	1	1	2	0.0	0.0	0	0.234	0.0	0.005	0.0	1101.0
0.0	0.0	2	2	300.99503	500.0	1	1	2	0.0	0.0	0	0.234	0.0	0.009	0.0	1101.0
0.0	0.0	2	2	300.99503	500.0	1	1	2	0.0	0.0	0	0.234	0.0	0.025	0.0	1101.0
0.0	0.0	2	2	300.99503	500.0	1	1	2	0.0	0.0	0	0.234	0.0	-0.004	0.0	1101.0
0.0	0.0	2	2	300.99503	500.0	1	1	2	0.0	0.0	0	0.234	0.0	0.002	0.0	1101.0
0.0	0.0	2	2	300.99503	500.0	1	1	2	0.0	0.0	0	0.234	-0.001	-0.017	0.0	1101.0
0.0	0.0	2	2	300.99503	500.0	1	1	2	0.0	0.0	0	0.234	0.0	0.019	0.0	1101.0
0.0	0.0	2	2	300.99503	500.0	1	1	2	0.0	0.0	0	0.234	0.0	-0.009	0.0	1257.0
0.0	0.0	2	2	300.99503	500.0	1	1	2	0.0	0.0	0	0.234	0.001	0.013	0.0	1257.0
0.0	0.0	2	2	300.99503	500.0	1	1	2	0.0	0.0	0	0.234	0.001	-0.007	0.0	845.0
0.0	0.0	2	2	300.99503	500.0	1	1	2	0.0	0.0	0	0.234	0.0	-0.05	0.0	1101.0
0.0	0.0	2	2	300.99503	500.0	1	1	2	0.0	0.0	0	0.234	0.0	0.012	0.0	1101.0
0.0	0.0	2	2	300.99503	500.0	1	1	2	0.0	0.0	0	0.234	0.0	0.023	0.0	1101.0
0.0	0.0	2	2	300.99503	500.0	1	1	2	0.0	0.0	0	0.234	0.0	-0.005	0.0	1101.0
0.0	0.0	2	2	300.99503	500.0	1	1	2	0.0	0.0	0	0.234	0.0	0.17	0.0	1101.0
0.0	0.0	2	2	300.99503	500.0	1	1	2	0.0	0.0	0	0.234	-0.001	-0.023	0.0	1101.0
0.0	0.0	2	2	300.99503	500.0	1	1	2	0.0	0.0	0	0.234	0.0	0.002	0.0	1101.0
0.0	0.0	2	2	300.99503	500.0	1	1	2	0.0	0.0	0	0.234	-0.001	-0.013	0.0	845.0
0.0	0.0	2	2	300.99503	500.0	1	1	2	0.0	0.0	0	0.234	0.0	0.013	0.0	1101.0
0.0	0.0	2	2	300.99503	500.0	1	1	2	0.0	0.0	0	0.234	0.0	0.025	0.0	1101.0
0.0	0.0	2	2	300.99503	500.0	1	1	2	0.0	0.0	0	0.234	0.0	0.009	0.0	1101.0
0.0	0.0	2	2	300.99503	500.0	1	1	2	0.0	0.0	0	0.234	0.0	0.029	0.0	1101.0
0.0	0.0	2	2	300.99503	500.0	1	1	2	0.0	0.0	0	0.234	0.0	0.026	0.0	1101.0
0.0	0.0	2	2	300.99503	500.0	1	1	2	0.0	0.0	0	0.234	0.0	-0.01	0.0	1101.0
0.0	0.0	2	2	300.99503	500.0	1	1	2	0.0	0.0	0	0.234	-0.001	-0.018	0.0	845.0
0.0	0.0	2	2	300.99503	500.0	1	1	2	0.0	0.0	0	0.234	0.0	-0.008	0.0	1101.0
0.0	0.0	2	2	300.99503	500.0	1	1	2	0.0	0.0	0	0.234	0.0	-0.003	0.0	1101.0
0.0	0.0	2	2	300.99503	500.0	1	1	2	0.0	0.0	0	0.234	0.0	-0.003	0.0	1101.0
0.0	0.0	2	2	300.99503	500.0	1	1	2	0.0	0.0	0	0.234	0.0	0.005	0.0	1101.0
0.0	0.0	2	2	300.99503	500.0	1	1	2	0.0	0.0	0	0.234	-0.001	-0.015	0.0	1101.0
0.0	0.0	2	2	300.99503	500.0	1	1	2	0.0	0.0	0	0.234	0.0	0.009	0.0	1101.0
0.0	0.0	2	2	300.99503	500.0	1	1	2	0.0	0.0	0	0.234	0.0	0.006	0.0	1101.0
0.0	0.0	2	2	300.99503	500.0	1	1	2	0.0	0.0	0	0.234	0.0	-0.006	0.0	1101.0
0.0	0.0	2	2	300.99503	500.0	1	1	2	0.0	0.0	0	0.234	0.0	0.162	0.0	1101.0
0.0	0.0	2	2	300.99503	500.0	1	1	2	0.0	0.0	0	0.234	0.0	0.006	0.0	845.0
0.0	0.0	2	2	300.99503	500.0	1	1	2	0.0	0.0	0	0.234	0.0	0.033	0.0	1101.0
0.0	0.0	2	2	300.99503	500.0	1	1	2	0.0	0.0	0	0.234	0.0	0.0	0.0	1101.0
0.0	0.0	2	2	300.99503	500.0	1	1	2	0.0	0.0	0	0.234	-0.001	-0.055	0.0	1101.0
0.0	0.0	2	2	300.99503	500.0	1	1	2	0.0	0.0	0	0.234	0.0	0.005	0.0	1101.0
0.0	0.0	2	2	300.99503	500.0	1	1	2	0.0	0.0	0	0.234	0.0	-0.001	0.0	1101.0
0.0	0.0	2	2	300.99503	500.0	1	1	2	0.0	0.0	0	0.234	0.0	0.07	0.0	1257.0
0.0	0.0	2	2	300.99503	500.0	1	1	2	0.0	0.0	0	0.234	0.0	-0.002	0.0	1101.0
0.0	0.0	2	2	300.99503	500.0	1	1	2	0.0	0.0	0	0.234	0.0	0.031	0.0	1101.0
0.0	0.0	2	2	300.99503	500.0	1	1	2	0.0	0.0	0	0.234	0.0	0.003	0.0	1101.0
0.0	0.0	2	2	300.99503	500.0	1	1	2	0.0	0.0	0	0.234	0.0	0.111	0.0	1101.0
0.0	0.0	2	2	300.99503	500.0	1	1	2	0.0	0.0	0	0.234	-0.001	-0.014	0.0	1101.0
0.0	0.0	2	2	300.99503	500.0	1	1	2	0.0	0.0	0	0.234	-0.001	-0.019	0.0	1101.0
0.0	0.0	2	2	300.99503	500.0	1	1	2	0.0	0.0	0	0.234	0.0	0.096	0.0	1101.0
0.0	0.0	2	2	300.99503	500.0	1	1	2	0.0	0.0	0	0.234	0.0	0.061	0.0	1101.0
0.0	0.0	2	2	300.99503	500.0	1	1	2	0.0	0.0	0	0.234	0.0	0.051	0.0	1101.0
0.0	0.0	2	2	300.99503	500.0	1	1	2	0.0	0.0	0	0.234	0.0	0.0	0.0	1101.0
0.0	0.0	2	2	300.99503	500.0	1	1	2	0.0	0.0	0	0.234	0.0	0.034	0.0	1101.0
0.0	0.0	2	2	300.99503	500.0	1	1	2	0.0	0.0	0	0.234	0.0	0.058	0.0	1101.0
0.0	0.0	2	2	300.99503	500.0	1	1	2	0.0	0.0	0	0.234	0.0	0.096	0.0	1101.0
0.0	0.0	2	2	300.99503	500.0	1	1	2	0.0	0.0	0	0.234	0.0	-0.011	0.0	1101.0
0.0	0.0	2	2	300.99503	500.0	1	1	2	0.0	0.0	0	0.234	-0.001	-0.024	0.0	1101.0
0.0	0.0	2	2	300.99503	500.0	1	1	2	0.0	0.0	0	0.234	0.0	0.006	0.0	1101.0
0.0	0.0	2	2	300.99503	500.0	1	1	2	0.0	0.0	0	0.234	0.0	0.006	0.0	1101.0
0.0	0.0	2	2	300.99503	500.0	1	1	2	0.0	0.0	0	0.234	-0.001	-0.045	0.0	1257.0
0.0	0.0	2	2	300.99503	500.0	1	1	2	0.0	0.0	0	0.234	0.0	0.013	0.0	1101.0
0.0	0.0	2	2	300.99503	500.0	1	1	2	0.0	0.0	0	0.234	-0.001	-0.057	0.0	1101.0
0.0	0.0	2	2	300.99503	500.0	1	1	2	0.0	0.0	0	0.234	0.0	0.009	0.0	1101.0
0.0	0.0	2	2	300.99503	500.0	1	1	2	0.0	0.0	0	0.234	0.0	-0.001	0.0	1101.0
0.0	0.0	2	2	300.99503	500.0	1	1	2	0.0	0.0	0	0.234	0.0	-0.001	0.0	1101.0
0.0	0.0	2	2	300.99503	500.0	1	1	2	0.0	0.0	0	0.234	0.0	0.002	0.0	1101.0
0.0	0.0	2	2	300.99503	500.0	1	1	2	0.0	0.0	0	0.234	0.0	0.002	0.0	1257.0
0.0	0.0	2	2	300.99503	500.0	1	1	2	0.0	0.0	0	0.234	0.0	0.015	0.0	1101.0
0.0	0.0	2	2	300.99503	500.0	1	1	2	0.0	0.0	0	0.234	0.0	0.167	0.0	1001.0
0.0	0.0	2	2	300.99503	500.0	1	1	2	0.0	0.0	0	0.234	0.0	0.023	0.0	1001.0
0.0	0.0	2	2	300.99503	500.0	1	1	2	0.0	0.0	0	0.234	0.0	0.044	0.0	1101.0
0.0	0.0	2	2	300.99503	500.0	1	1	2	0.0	0.0	0	0.234	-0.001	-0.024	0.0	1001.0
0.0	0.0	2	2	300.99503	500.0	1	1	2	0.0	0.0	0	0.234	0.0	0.013	0.0	1257.0
0.0	0.0	2	2	300.99503	500.0	1	1	2	0.0	0.0	0	0.234	0.0	-0.003	0.0	1101.0
0.0	0.0	2	2	300.99503	500.0	1	1	2	0.0	0.0	0	0.234	-0.001	-0.012	0.0	1101.0
0.0	0.0	2	2	300.99503	500.0	1	1	2	0.0	0.0	0	0.234	0.0	0.024	0.0	1001.0
0.0	0.0	2	2	300.99503	500.0	1	1	2	0.0	0.0	0	0.234	0.0	0.024	0.0	845.0
0.0	0.0	2	2	300.99503	500.0	1	1	2	0.0	0.0	0	0.234	0.0	0.037	0.0	1101.0
0.0	0.0	2	2	300.99503	500.0	1	1	2	0.0	0.0	0	0.234	0.0	-0.005	0.0	1101.0
0.0	0.0	2	2	300.99503	500.0	1	1	2	0.0	0.0	0	0.234	0.0	0.022	0.0	1101.0
6944.445	500.0	2	3	201.99005	500.0	0	1	2	0.0	0.0	1	0.234	0.0	0.048	0.0	845.0
6944.445	500.0	2	3	201.99005	500.0	0	1	2	0.0	0.0	1	0.234	0.0	0.006	0.0	1101.0
6944.445	500.0	2	3	201.99005	500.0	0	1	2	0.0	0.0	1	0.234	-0.001	-0.018	0.0	845.0
6944.445	500.0	2	3	201.99005	500.0	0	1	2	0.0	0.0	1	0.234	0.002	0.42	0.49	1001.0
6944.445	500.0	2	3	201.99005	500.0	0	1	2	0.0	0.0	1	0.234	0.008	0.917	0.947	1257.0
6944.445	500.0	2	3	201.99005	500.0	0	1	2	0.0	0.0	1	0.234	0.014	0.968	0.947	1011.0
6944.445	500.0	2	3	201.99005	500.0	0	1	2	0.0	0.0	1	0.234	0.027	1.81	1.766	855.0
6944.445	500.0	2	3	201.99005	500.0	0	1	2	0.0	0.0	1	0.234	0.041	2.08	2.133	1001.0
6944.445	500.0	2	3	201.99005	500.0	0	1	2	0.0	0.0	1	0.234	0.053	2.161	2.133	1011.0
6944.445	500.0	2	3	201.99005	500.0	0	1	2	0.0	0.0	1	0.235	0.07	2.751	2.79	1011.0
6944.445	500.0	2	3	201.99005	500.0	0	1	2	0.0	0.0	1	0.235	0.086	2.806	2.79	1011.0
6944.445	500.0	2	3	201.99005	500.0	0	1	2	0.0	0.0	1	0.235	0.105	3.321	3.358	1011.0
6944.445	500.0	2	3	201.99005	500.0	0	1	2	0.0	0.0	1	0.235	0.123	3.6	3.612	1011.0
6944.445	500.0	2	3	201.99005	500.0	0	1	2	0.0	0.0	1	0.235	0.141	3.677	3.612	1001.0
6944.445	500.0	2	3	201.99005	500.0	0	1	2	0.0	0.0	1	0.236	0.16	4.063	4.068	1001.0
6944.445	500.0	2	3	201.99005	500.0	0	1	2	0.0	0.0	1	0.236	0.178	4.119	4.272	1011.0
6944.445	500.0	2	3	201.99005	500.0	0	1	2	0.0	0.0	1	0.236	0.195	4.251	4.272	1001.0
6944.445	500.0	2	3	201.99005	500.0	0	1	2	0.0	0.0	1	0.236	0.215	4.618	4.638	1011.0
6944.445	500.0	2	3	201.99005	500.0	0	1	2	0.0	0.0	1	0.237	0.231	4.584	4.638	1011.0
6944.445	500.0	2	3	201.99005	500.0	0	1	2	0.0	0.0	1	0.237	0.247	4.813	4.801	1011.0
6944.445	500.0	2	3	201.99005	500.0	0	1	2	0.0	0.0	1	0.237	0.265	5.125	5.094	1001.0
6944.445	500.0	2	3	201.99005	500.0	0	1	2	0.0	0.0	1	0.237	0.279	5.053	5.094	1011.0
6944.445	500.0	2	3	201.99005	500.0	0	1	2	0.0	0.0	1	0.238	0.296	5.366	5.349	1001.0
6944.445	500.0	2	3	201.99005	500.0	0	1	2	0.0	0.0	1	0.238	0.31	5.365	5.462	1001.0
6944.445	500.0	2	3	201.99005	500.0	0	1	2	0.0	0.0	1	0.238	0.324	5.427	5.462	1001.0
6944.445	500.0	2	3	201.99005	500.0	0	1	2	0.0	0.0	1	0.239	0.338	5.733	5.666	1001.0
6944.445	500.0	2	3	201.99005	500.0	0	1	2	0.0	0.0	1	0.239	0.351	5.596	5.666	1001.0
6944.445	500.0	2	3	201.99005	500.0	0	1	2	0.0	0.0	1	0.239	0.363	5.746	5.757	1001.0
6944.445	500.0	2	3	201.99005	500.0	0	1	2	0.0	0.0	1	0.239	0.375	5.887	5.92	1001.0
6944.445	500.0	2	3	201.99005	500.0	0	1	2	0.0	0.0	1	0.239	0.386	5.953	5.92	1001.0
6944.445	500.0	2	3	201.99005	500.0	0	1	2	0.0	0.0	1	0.24	0.398	6.097	6.06	1001.0
6944.445	500.0	2	3	201.99005	500.0	0	1	2	0.0	0.0	1	0.24	0.409	6.117	6.123	1001.0
6944.445	500.0	2	3	201.99005	500.0	0	1	2	0.0	0.0	1	0.24	0.419	6.105	6.123	1001.0
6944.445	500.0	2	3	201.99005	500.0	0	1	2	0.0	0.0	1	0.24	0.428	6.169	6.237	1001.0
6944.445	500.0	2	3	201.99005	500.0	0	1	2	0.0	0.0	1	0.24	0.436	6.262	6.237	1001.0
6944.445	500.0	2	3	201.99005	500.0	0	1	2	0.0	0.0	1	0.24	0.445	6.296	6.287	1101.0
6944.445	500.0	2	3	201.99005	500.0	0	1	2	0.0	0.0	1	0.241	0.453	6.299	6.378	1001.0
6944.445	500.0	2	3	201.99005	500.0	0	1	2	0.0	0.0	1	0.241	0.461	6.298	6.378	1257.0
6944.445	500.0	2	3	201.99005	500.0	0	1	2	0.0	0.0	1	0.241	0.467	6.441	6.418	1001.0
6944.445	500.0	2	3	201.99005	500.0	0	1	2	0.0	0.0	1	0.241	0.473	6.455	6.492	1001.0
6944.445	500.0	2	3	201.99005	500.0	0	1	2	0.0	0.0	1	0.241	0.48	6.541	6.492	1001.0
6944.445	500.0	2	3	201.99005	500.0	0	1	2	0.0	0.0	1	0.242	0.485	6.489	6.524	1001.0
6944.445	500.0	2	3	201.99005	500.0	0	1	2	0.0	0.0	1	0.242	0.489	6.333	6.524	1001.0
6944.445	500.0	2	3	201.99005	500.0	0	1	2	0.0	0.0	1	0.242	0.495	6.562	6.582	1001.0
6944.445	500.0	2	3	201.99005	500.0	0	1	2	0.0	0.0	1	0.242	0.501	6.554	6.633	1001.0
6944.445	500.0	2	3	201.99005	500.0	0	1	2	0.0	0.0	1	0.243	0.505	6.605	6.633	1101.0
6944.445	500.0	2	3	201.99005	500.0	0	1	2	0.0	0.0	1	0.243	0.509	6.647	6.655	1101.0
6944.445	500.0	2	3	201.99005	500.0	0	1	2	0.0	0.0	1	0.243	0.513	6.689	6.696	845.0
6944.445	500.0	2	3	201.99005	500.0	0	1	2	0.0	0.0	1	0.244	0.517	6.689	6.696	1101.0
6944.445	500.0	2	3	201.99005	500.0	0	1	2	0.0	0.0	1	0.244	0.521	6.64	6.714	1257.0
6944.445	500.0	2	3	201.99005	500.0	0	1	2	0.0	0.0	1	0.244	0.523	6.761	6.714	1001.0
6944.445	500.0	2	3	201.99005	500.0	0	1	2	0.0	0.0	1	0.244	0.526	6.72	6.747	1101.0
6944.445	500.0	2	3	201.99005	500.0	0	1	2	0.0	0.0	1	0.244	0.529	6.753	6.774	1001.0
6944.445	500.0	2	3	201.99005	500.0	0	1	2	0.0	0.0	1	0.245	0.532	6.831	6.774	1101.0
6944.445	500.0	2	3	201.99005	500.0	0	1	2	0.0	0.0	1	0.245	0.535	6.758	6.788	1257.0
6944.445	500.0	2	3	201.99005	500.0	0	1	2	0.0	0.0	1	0.245	0.539	6.808	6.81	1101.0
6944.445	500.0	2	3	201.99005	500.0	0	1	2	0.0	0.0	1	0.245	0.542	6.788	6.81	1101.0
6944.445	500.0	2	3	201.99005	500.0	0	1	2	0.0	0.0	1	0.245	0.544	6.833	6.82	1101.0
6944.445	500.0	2	3	201.99005	500.0	0	1	2	0.0	0.0	1	0.245	0.545	6.824	6.82	1001.0
6944.445	500.0	2	3	201.99005	500.0	0	1	2	0.0	0.0	1	0.245	0.547	6.847	6.838	1257.0
6944.445	500.0	2	3	201.99005	500.0	0	1	2	0.0	0.0	1	0.245	0.548	6.784	6.847	1001.0
6944.445	500.0	2	3	201.99005	500.0	0	1	2	0.0	0.0	1	0.245	0.55	6.813	6.847	1101.0
6944.445	500.0	2	3	201.99005	500.0	0	1	2	0.0	0.0	1	0.245	0.552	6.832	6.861	1001.0
6944.445	500.0	2	3	201.99005	500.0	0	1	2	0.0	0.0	1	0.245	0.554	6.8	6.868	845.0
6944.445	500.0	2	3	201.99005	500.0	0	1	2	0.0	0.0	1	0.245	0.556	6.827	6.868	1101.0
6944.445	500.0	2	3	201.99005	500.0	0	1	2	0.0	0.0	1	0.245	0.558	6.881	6.879	845.0
6944.445	500.0	2	3	201.99005	500.0	0	1	2	0.0	0.0	1	0.245	0.56	6.856	6.879	1101.0
6944.445	500.0	2	3	201.99005	500.0	0	1	2	0.0	0.0	1	0.245	0.561	6.991	6.885	1001.0
6944.445	500.0	2	3	201.99005	500.0	0	1	2	0.0	0.0	1	0.245	0.561	6.869	6.893	845.0
6944.445	500.0	2	3	201.99005	500.0	0	1	2	0.0	0.0	1	0.245	0.561	6.88	6.893	1257.0
6944.445	500.0	2	3	201.99005	500.0	0	1	2	0.0	0.0	1	0.245	0.561	6.885	6.897	1257.0
6944.445	500.0	2	3	201.99005	500.0	0	1	2	0.0	0.0	1	0.245	0.561	6.951	6.906	1001.0
6944.445	500.0	2	3	201.99005	500.0	0	1	2	0.0	0.0	1	0.245	0.561	6.943	6.906	1001.0
6944.445	500.0	2	3	201.99005	500.0	0	1	2	0.0	0.0	1	0.245	0.561	6.832	6.911	1101.0
6944.445	500.0	2	3	201.99005	500.0	0	1	2	0.0	0.0	1	0.245	0.561	6.84	6.911	1101.0
6944.445	500.0	2	3	201.99005	500.0	0	1	2	0.0	0.0	1	0.245	0.561	6.803	6.914	1001.0
6944.445	500.0	2	3	201.99005	500.0	0	1	2	0.0	0.0	1	0.245	0.561	6.91	6.92	1101.0
6944.445	500.0	2	3	201.99005	500.0	1	1	2	0.0	0.0	1	0.245	0.561	6.867	6.92	1001.0
6944.445	500.0	2	3	201.99005	500.0	1	1	2	0.0	0.0	1	0.245	0.561	6.885	6.923	1001.0
6944.445	500.0	2	3	201.99005	500.0	1	1	2	0.0	0.0	1	0.245	0.562	7.005	6.927	1001.0
6944.445	500.0	2	3	201.99005	500.0	1	1	2	0.0	0.0	1	0.245	0.563	7.037	6.927	1101.0
6944.445	500.0	2	3	201.99005	500.0	1	1	2	0.0	0.0	1	0.245	0.563	6.905	6.929	1101.0
6944.445	500.0	2	3	201.99005	500.0	1	1	2	0.0	0.0	1	0.245	0.563	6.95	6.929	845.0
6944.445	500.0	2	3	201.99005	500.0	1	1	2	0.0	0.0	1	0.245	0.564	7.012	6.931	845.0
6944.445	500.0	2	3	201.99005	500.0	1	1	2	0.0	0.0	1	0.245	0.564	6.997	6.933	845.0
6944.445	500.0	2	3	201.99005	500.0	1	1	2	0.0	0.0	1	0.245	0.564	6.833	6.933	845.0
6944.445	500.0	2	3	201.99005	500.0	1	1	2	0.0	0.0	1	0.245	0.564	6.929	6.935	1257.0
6944.445	500.0	2	3	201.99005	500.0	1	1	2	0.0	0.0	1	0.245	0.564	6.87	6.936	1101.0
6944.445	500.0	2	3	201.99005	500.0	1	1	2	0.0	0.0	1	0.245	0.564	6.937	6.936	1257.0
6944.445	500.0	2	3	201.99005	500.0	1	1	2	0.0	0.0	1	0.245	0.564	6.919	6.94	845.0
6944.445	500.0	2	3	201.99005	500.0	1	1	2	0.0	0.0	1	0.245	0.564	6.892	6.94	1001.0
6944.445	500.0	2	3	201.99005	500.0	1	1	2	0.0	0.0	1	0.245	0.564	6.856	6.941	1257.0
6944.445	500.0	2	3	201.99005	500.0	1	1	2	0.0	0.0	1	0.245	0.564	6.937	6.942	1101.0
6944.445	500.0	2	3	201.99005	500.0	1	1	2	0.0	0.0	1	0.245	0.564	6.984	6.942	1257.0
6944.445	500.0	2	3	201.99005	500.0	1	1	2	0.0	0.0	1	0.245	0.564	6.99	6.944	845.0
6944.445	500.0	2	3	201.99005	500.0	1	1	2	0.0	0.0	1	0.245	0.564	6.893	6.945	1101.0
6944.445	500.0	2	3	201.99005	500.0	1	1	2	0.0	0.0	1	0.245	0.564	6.925	6.945	1101.0
6944.445	500.0	2	3	201.99005	500.0	1	1	2	0.0	0.0	1	0.245	0.564	6.871	6.946	1001.0
6944.445	500.0	2	3	201.99005	500.0	1	1	2	0.0	0.0	1	0.245	0.564	6.998	6.946	1101.0
6944.445	500.0	2	3	201.99005	500.0	1	1	2	0.0	0.0	1	0.245	0.564	6.917	6.946	1101.0
6944.445	500.0	2	3	201.99005	500.0	1	1	2	0.0	0.0	1	0.245	0.564	6.938	6.947	845.0
6944.445	500.0	2	3	201.99005	500.0	1	1	2	0.0	0.0	1	0.245	0.564	6.936	6.947	1101.0
6944.445	500.0	2	3	201.99005	500.0	1	1	2	0.0	0.0	1	0.245	0.564	6.927	6.948	1257.0
6944.445	500.0	2	3	201.99005	500.0	1	1	2	0.0	0.0	1	0.245	0.564	6.896	6.948	845.0
6944.445	500.0	2	3	201.99005	500.0	1	1	2	0.0	0.0	1	0.245	0.565	7.009	6.948	1257.0
6944.445	500.0	2	3	201.99005	500.0	1	1	2	0.0	0.0	1	0.245	0.565	6.948	6.949	1101.0
6944.445	500.0	2	3	201.99005	500.0	1	1	2	0.0	0.0	1	0.245	0.565	6.943	6.949	1001.0
6944.445	500.0	2	3	201.99005	500.0	1	1	2	0.0	0.0	1	0.245	0.566	7.152	6.949	1257.0
6944.445	500.0	2	3	201.99005	500.0	1	1	2	0.0	0.0	1	0.245	0.566	6.966	6.949	1101.0
6944.445	500.0	2	3	201.99005	500.0	1	1	2	0.0	0.0	1	0.245	0.566	6.947	6.949	845.0
6944.445	500.0	2	3	201.99005	500.0	1	1	2	0.0	0.0	1	0.245	0.566	6.996	6.949	845.0
6944.445	500.0	2	3	201.99005	500.0	1	1	2	0.0	0.0	1	0.245	0.566	6.968	6.95	845.0
6944.445	500.0	2	3	201.99005	500.0	1	1	2	0.0	0.0	1	0.245	0.566	6.932	6.95	845.0
6944.445	500.0	2	3	201.99005	500.0	1	1	2	0.0	0.0	1	0.245	0.566	6.965	6.95	1101.0
6944.445	500.0	2	3	201.99005	500.0	1	1	2	0.0	0.0	1	0.245	0.566	6.852	6.95	845.0
6944.445	500.0	2	3	201.99005	500.0	1	1	2	0.0	0.0	1	0.245	0.566	6.96	6.95	1101.0
6944.445	500.0	2	3	201.99005	500.0	1	1	2	0.0	0.0	1	0.245	0.567	7.072	6.95	1257.0
6944.445	500.0	2	3	201.99005	500.0	1	1	2	0.0	0.0	1	0.245	0.567	6.962	6.95	1257.0
6944.445	500.0	2	3	201.99005	500.0	1	1	2	0.0	0.0	1	0.245	0.567	6.953	6.951	1101.0
6944.445	500.0	2	3	201.99005	500.0	1	1	2	0.0	0.0	1	0.245	0.569	7.008	6.951	1101.0
6944.445	500.0	2	3	201.99005	500.0	1	1	2	0.0	0.0	1	0.245	0.569	6.96	6.951	845.0
6944.445	500.0	2	3	201.99005	500.0	1	1	2	0.0	0.0	1	0.245	0.569	6.992	6.951	1101.0
6944.445	500.0	2	3	201.99005	500.0	1	1	2	0.0	0.0	1	0.245	0.569	6.946	6.951	1101.0
6944.445	500.0	2	3	201.99005	500.0	1	1	2	0.0	0.0	1	0.245	0.569	6.984	6.951	1101.0
6944.445	500.0	2	3	201.99005	500.0	1	1	2	0.0	0.0	1	0.245	0.569	6.941	6.951	1101.0
6944.445	500.0	2	3	201.99005	500.0	1	1	2	0.0	0.0	1	0.245	0.57	6.931	6.951	1257.0
6944.445	500.0	2	3	201.99005	500.0	1	1	2	0.0	0.0	1	0.245	0.57	6.975	6.951	845.0
6944.445	500.0	2	3	201.99005	500.0	1	1	2	0.0	0.0	1	0.245	0.571	6.952	6.951	1101.0
6944.445	500.0	2	3	201.99005	500.0	1	1	2	0.0	0.0	1	0.245	0.571	6.946	6.951	1257.0
6944.445	500.0	2	3	201.99005	500.0	1	1	2	0.0	0.0	1	0.245	0.571	6.955	6.952	1101.0
6944.445	500.0	2	3	201.99005	500.0	1	1	2	0.0	0.0	1	0.245	0.571	6.957	6.952	1101.0
6944.445	500.0	2	3	201.99005	500.0	1	1	2	0.0	0.0	1	0.245	0.571	6.923	6.952	845.0
6944.445	500.0	2	3	201.99005	500.0	1	1	2	0.0	0.0	1	0.245	0.571	6.928	6.952	845.0
6944.445	500.0	2	3	201.99005	500.0	1	1	2	0.0	0.0	1	0.245	0.571	6.902	6.952	1257.0
6944.445	500.0	2	3	201.99005	500.0	1	1	2	0.0	0.0	1	0.245	0.571	6.954	6.952	1257.0
6944.445	500.0	2	3	201.99005	500.0	1	1	2	0.0	0.0	1	0.245	0.571	6.918	6.952	1101.0
6944.445	500.0	2	3	201.99005	500.0	1	1	2	0.0	0.0	1	0.245	0.571	6.902	6.952	845.0
6944.445	500.0	2	3	201.99005	500.0	1	1	2	0.0	0.0	1	0.245	0.571	6.928	6.952	1257.0
6944.445	500.0	2	3	201.99005	500.0	1	1	2	0.0	0.0	1	0.245	0.571	6.944	6.952	1101.0
6944.445	500.0	2	3	201.99005	500.0	1	1	2	0.0	0.0	1	0.245	0.572	6.902	6.952	845.0
6944.445	500.0	2	3	201.99005	500.0	1	1	2	0.0	0.0	1	0.245	0.572	6.922	6.952	1101.0
6944.445	500.0	2	3	201.99005	500.0	1	1	2	0.0	0.0	1	0.245	0.572	6.929	6.952	1001.0
6944.445	500.0	2	3	201.99005	500.0	1	1	2	0.0	0.0	1	0.245	0.572	6.926	6.952	1101.0
6944.445	500.0	2	3	201.99005	500.0	1	1	2	0.0	0.0	1	0.245	0.572	6.923	6.952	1257.0
6944.445	500.0	2	3	201.99005	500.0	1	1	2	0.0	0.0	1	0.245	0.574	7.019	6.952	1101.0
6944.445	500.0	2	3	201.99005	500.0	1	1	2	0.0	0.0	1	0.245	0.574	6.964	6.952	1257.0
6944.445	500.0	2	3	201.99005	500.0	1	1	2	0.0	0.0	1	0.245	0.574	6.938	6.952	1101.0
6944.445	500.0	2	3	201.99005	500.0	1	1	2	0.0	0.0	1	0.245	0.575	6.936	6.952	1257.0
6944.445	500.0	2	3	201.99005	500.0	1	1	2	0.0	0.0	1	0.245	0.575	6.997	6.952	845.0
6944.445	500.0	2	3	201.99005	500.0	1	1	2	0.0	0.0	1	0.245	0.575	6.944	6.952	845.0
6944.445	500.0	2	3	201.99005	500.0	1	1	2	0.0	0.0	1	0.245	0.575	6.967	6.952	845.0
6944.445	500.0	2	3	201.99005	500.0	1	1	2	0.0	0.0	1	0.245	0.575	6.948	6.952	1101.0
6944.445	500.0	2	3	201.99005	500.0	1	1	2	0.0	0.0	1	0.245	0.575	6.91	6.952	1101.0
6944.445	500.0	2	3	201.99005	500.0	1	1	2	0.0	0.0	1	0.245	0.575	6.949	6.952	845.0
6944.445	500.0	2	3	201.99005	500.0	1	1	2	0.0	0.0	1	0.245	0.575	6.967	6.952	1101.0
6944.445	500.0	2	3	201.99005	500.0	1	1	2	0.0	0.0	1	0.245	0.575	6.909	6.952	1101.0
6944.445	500.0	2	3	201.99005	500.0	1	1	2	0.0	0.0	1	0.245	0.575	7.003	6.952	1101.0
6944.445	500.0	2	3	201.99005	500.0	1	1	2	0.0	0.0	1	0.245	0.575	6.95	6.952	1257.0
6944.445	500.0	2	3	201.99005	500.0	1	1	2	0.0	0.0	1	0.245	0.575	6.988	6.952	1101.0
6944.445	500.0	2	3	201.99005	500.0	1	1	2	0.0	0.0	1	0.245	0.575	6.952	6.952	1101.0
6944.445	500.0	2	3	201.99005	500.0	1	1	2	0.0	0.0	1	0.245	0.575	6.994	6.952	845.0
6944.445	500.0	2	3	201.99005	500.0	1	1	2	0.0	0.0	1	0.245	0.575	6.89	6.952	1101.0
6944.445	500.0	2	3	201.99005	500.0	1	1	2	0.0	0.0	1	0.245	0.575	6.947	6.952	1257.0
6944.445	500.0	2	3	201.99005	500.0	1	1	2	0.0	0.0	1	0.245	0.575	6.938	6.952	1101.0
6944.445	500.0	2	3	201.99005	500.0	1	1	2	0.0	0.0	1	0.245	0.575	6.954	6.952	845.0
6944.445	500.0	2	3	201.99005	500.0	1	1	2	0.0	0.0	1	0.245	0.575	6.868	6.952	1101.0
6944.445	500.0	2	3	201.99005	500.0	1	1	2	0.0	0.0	1	0.245	0.575	6.903	6.952	1101.0
6944.445	500.0	2	3	201.99005	500.0	1	1	2	0.0	0.0	1	0.245	0.575	6.899	6.952	1101.0
6944.445	500.0	2	3	201.99005	500.0	1	1	2	0.0	0.0	1	0.245	0.576	7.02	6.952	1101.0
6944.445	500.0	2	3	201.99005	500.0	1	1	2	0.0	0.0	1	0.245	0.576	6.913	6.952	1101.0
6944.445	500.0	2	3	201.99005	500.0	1	1	2	0.0	0.0	1	0.245	0.576	6.948	6.952	1101.0
6944.445	500.0	2	3	201.99005	500.0	1	1	2	0.0	0.0	1	0.245	0.576	6.913	6.952	1101.0
6944.445	500.0	2	3	201.99005	500.0	1	1	2	0.0	0.0	1	0.245	0.578	7.083	6.952	1101.0
6944.445	500.0	2	3	201.99005	500.0	1	1	2	0.0	0.0	1	0.245	0.578	6.962	6.952	1257.0
6944.445	500.0	2	3	201.99005	500.0	1	1	2	0.0	0.0	1	0.245	0.579	7.139	6.952	1101.0
6944.445	500.0	2	3	201.99005	500.0	1	1	2	0.0	0.0	1	0.245	0.579	6.935	6.952	1101.0
6944.445	500.0	2	3	201.99005	500.0	1	1	2	0.0	0.0	1	0.245	0.579	6.937	6.952	845.0
6944.445	500.0	2	3	201.99005	500.0	1	1	2	0.0	0.0	1	0.245	0.579	6.944	6.952	1101.0
6944.445	500.0	2	3	201.99005	500.0	1	1	2	0.0	0.0	1	0.245	0.579	6.908	6.952	845.0
6944.445	500.0	2	3	201.99005	500.0	1	1	2	0.0	0.0	1	0.244	0.579	6.996	6.952	1101.0
6944.445	500.0	2	3	201.99005	500.0	1	1	2	0.0	0.0	1	0.244	0.579	6.923	6.952	1101.0
6944.445	500.0	2	3	201.99005	500.0	1	1	2	0.0	0.0	1	0.244	0.579	6.935	6.952	845.0
6944.445	500.0	2	3	201.99005	500.0	1	1	2	0.0	0.0	1	0.244	0.58	6.942	6.952	1257.0
6944.445	500.0	2	3	201.99005	500.0	1	1	2	0.0	0.0	1	0.244	0.58	6.797	6.952	1101.0
6944.445	500.0	2	3	201.99005	500.0	1	1	2	0.0	0.0	1	0.244	0.58	6.96	6.952	1101.0
6944.445	500.0	2	3	201.99005	500.0	1	1	2	0.0	0.0	1	0.244	0.58	6.917	6.952	1001.0
6944.445	500.0	2	3	201.99005	500.0	1	1	2	0.0	0.0	1	0.244	0.58	6.947	6.952	1101.0
6944.445	500.0	2	3	201.99005	500.0	1	1	2	0.0	0.0	1	0.244	0.58	6.906	6.952	1101.0
6944.445	500.0	2	3	201.99005	500.0	1	1	2	0.0	0.0	1	0.244	0.58	6.955	6.952	1101.0
6944.445	500.0	2	3	201.99005	500.0	1	1	2	0.0	0.0	1	0.244	0.58	6.988	6.952	1257.0
6944.445	500.0	2	3	201.99005	500.0	1	1	2	0.0	0.0	1	0.244	0.58	6.943	6.952	1001.0
6944.445	500.0	2	3	201.99005	500.0	1	1	2	0.0	0.0	1	0.244	0.58	6.913	6.952	1257.0
6944.445	500.0	2	3	201.99005	500.0	1	1	2	0.0	0.0	1	0.244	0.58	6.989	6.952	845.0
6944.445	500.0	2	3	201.99005	500.0	1	1	2	0.0	0.0	1	0.244	0.58	6.973	6.952	1101.0
6944.445	500.0	2	3	201.99005	500.0	1	1	2	0.0	0.0	1	0.244	0.58	6.872	6.952	1257.0
6944.445	500.0	2	3	201.99005	500.0	1	1	2	0.0	0.0	1	0.244	0.58	6.902	6.952	845.0
6944.445	500.0	2	3	201.99005	500.0	1	1	2	0.0	0.0	1	0.244	0.58	6.951	6.952	1101.0
6944.445	500.0	2	3	201.99005	500.0	1	1	2	0.0	0.0	1	0.244	0.58	6.919	6.952	1101.0
6944.445	500.0	2	3	201.99005	500.0	1	1	2	0.0	0.0	1	0.244	0.58	6.931	6.952	1101.0
6944.445	500.0	2	3	201.99005	500.0	1	1	2	0.0	0.0	1	0.244	0.58	6.972	6.952	1101.0
6944.445	500.0	2	3	201.99005	500.0	1	1	2	0.0	0.0	1	0.244	0.581	7.015	6.952	1101.0
6944.445	500.0	2	3	201.99005	500.0	1	1	2	0.0	0.0	1	0.244	0.581	7.017	6.952	1101.0
6944.445	500.0	2	3	201.99005	500.0	1	1	2	0.0	0.0	1	0.244	0.58	6.954	6.952	1101.0
6944.445	500.0	2	3	201.99005	500.0	1	1	2	0.0	0.0	1	0.244	0.581	7.108	6.952	845.0
6944.445	500.0	2	3	201.99005	500.0	1	1	2	0.0	0.0	1	0.244	0.58	6.962	6.952	845.0
6944.445	500.0	2	3	201.99005	500.0	1	1	2	0.0	0.0	1	0.244	0.58	6.94	6.952	1101.0
0.0	0.0	2	3	201.99005	500.0	1	1	2	0.0	0.0	0	0.244	0.58	6.919	6.952	845.0
0.0	0.0	2	3	201.99005	500.0	1	1	2	0.0	0.0	0	0.244	0.58	6.779	6.952	1101.0
0.0	0.0	2	3	201.99005	500.0	1	1	2	0.0	0.0	0	0.244	0.58	6.917	6.952	1101.0
0.0	0.0	2	3	201.99005	500.0	1	1	2	0.0	0.0	0	0.244	0.58	6.992	6.952	1101.0
0.0	0.0	2	3	201.99005	500.0	1	1	2	0.0	0.0	0	0.244	0.58	6.831	6.004	1001.0
0.0	0.0	2	3	201.99005	500.0	1	1	2	0.0	0.0	0	0.244	0.574	6.301	6.004	1001.0
0.0	0.0	2	3	201.99005	500.0	1	1	2	0.0	0.0	0	0.244	0.56	5.185	5.186	1001.0
0.0	0.0	2	3	201.99005	500.0	1	1	2	0.0	0.0	0	0.244	0.548	5.206	5.186	1001.0
0.0	0.0	2	3	201.99005	500.0	1	1	2	0.0	0.0	0	0.244	0.533	4.832	4.818	1001.0
0.0	0.0	2	3	201.99005	500.0	1	1	2	0.0	0.0	0	0.244	0.514	4.118	4.162	1001.0
0.0	0.0	2	3	201.99005	500.0	1	1	2	0.0	0.0	0	0.244	0.498	4.15	4.162	1001.0
0.0	0.0	2	3	201.99005	500.0	1	1	2	0.0	0.0	0	0.243	0.482	3.871	3.867	1001.0
0.0	0.0	2	3	201.99005	500.0	1	1	2	0.0	0.0	0	0.243	0.464	3.552	3.339	1001.0
0.0	0.0	2	3	201.99005	500.0	1	1	2	0.0	0.0	0	0.243	0.446	3.332	3.339	1001.0
0.0	0.0	2	3	201.99005	500.0	1	1	2	0.0	0.0	0	0.243	0.427	3.042	3.103	1001.0
0.0	0.0	2	3	201.99005	500.0	1	1	2	0.0	0.0	0	0.243	0.41	3.071	3.103	1001.0
0.0	0.0	2	3	201.99005	500.0	1	1	2	0.0	0.0	0	0.243	0.392	2.693	2.679	1001.0
0.0	0.0	2	3	201.99005	500.0	1	1	2	0.0	0.0	0	0.243	0.372	2.338	2.314	1001.0
0.0	0.0	2	3	201.99005	500.0	1	1	2	0.0	0.0	0	0.242	0.354	2.308	2.314	1001.0
0.0	0.0	2	3	201.99005	500.0	1	1	2	0.0	0.0	0	0.242	0.336	2.148	2.151	1001.0
0.0	0.0	2	3	201.99005	500.0	1	1	2	0.0	0.0	0	0.242	0.319	1.908	1.856	1001.0
0.0	0.0	2	3	201.99005	500.0	1	1	2	0.0	0.0	0	0.242	0.303	1.83	1.856	1001.0
0.0	0.0	2	3	201.99005	500.0	1	1	2	0.0	0.0	0	0.241	0.287	1.725	1.725	1011.0
0.0	0.0	2	3	201.99005	500.0	1	1	2	0.0	0.0	0	0.241	0.272	1.684	1.725	1001.0
0.0	0.0	2	3	201.99005	500.0	1	1	2	0.0	0.0	0	0.241	0.257	1.498	1.49	1011.0
0.0	0.0	2	3	201.99005	500.0	1	1	2	0.0	0.0	0	0.24	0.243	1.387	1.384	1011.0
0.0	0.0	2	3	201.99005	500.0	1	1	2	0.0	0.0	0	0.24	0.23	1.434	1.384	1011.0
0.0	0.0	2	3	201.99005	500.0	1	1	2	0.0	0.0	0	0.24	0.216	1.194	1.195	1001.0
0.0	0.0	2	3	201.99005	500.0	1	1	2	0.0	0.0	0	0.239	0.204	1.129	1.111	1001.0
0.0	0.0	2	3	201.99005	500.0	1	1	2	0.0	0.0	0	0.239	0.193	1.121	1.111	1001.0
0.0	0.0	2	3	201.99005	500.0	1	1	2	0.0	0.0	0	0.238	0.181	0.928	0.959	1001.0
0.0	0.0	2	3	201.99005	500.0	1	1	2	0.0	0.0	0	0.238	0.171	0.979	0.959	1011.0
0.0	0.0	2	3	201.99005	500.0	1	1	2	0.0	0.0	0	0.237	0.161	0.831	0.829	1011.0
0.0	0.0	2	3	201.99005	500.0	1	1	2	0.0	0.0	0	0.236	0.152	0.752	0.769	1001.0
0.0	0.0	2	3	201.99005	500.0	1	1	2	0.0	0.0	0	0.235	0.144	0.802	0.769	1001.0
0.0	0.0	2	3	201.99005	500.0	1	1	2	0.0	0.0	0	0.235	0.135	0.625	0.664	1001.0
0.0	0.0	2	3	201.99005	500.0	1	1	2	0.0	0.0	0	0.234	0.127	0.672	0.617	1001.0
0.0	0.0	2	3	201.99005	500.0	1	1	2	0.0	0.0	0	0.233	0.119	0.573	0.617	1001.0
0.0	0.0	2	3	201.99005	500.0	1	1	2	0.0	0.0	0	0.232	0.113	0.521	0.533	1001.0
0.0	0.0	2	3	201.99005	500.0	1	1	2	0.0	0.0	0	0.232	0.107	0.547	0.533	1001.0
0.0	0.0	2	3	201.99005	500.0	1	1	2	0.0	0.0	0	0.231	0.1	0.481	0.495	1001.0
0.0	0.0	2	3	201.99005	500.0	1	1	2	0.0	0.0	0	0.23	0.094	0.452	0.427	1001.0
0.0	0.0	2	3	201.99005	500.0	1	1	2	0.0	0.0	0	0.229	0.088	0.437	0.427	1001.0
0.0	0.0	2	3	201.99005	500.0	1	1	2	0.0	0.0	0	0.229	0.082	0.452	0.369	1001.0
0.0	0.0	2	3	201.99005	500.0	1	1	2	0.0	0.0	0	0.228	0.077	0.364	0.343	1001.0
0.0	0.0	2	3	201.99005	500.0	1	1	2	0.0	0.0	0	0.227	0.073	0.259	0.343	1001.0
0.0	0.0	2	3	201.99005	500.0	1	1	2	0.0	0.0	0	0.227	0.069	0.323	0.296	1001.0
0.0	0.0	2	3	201.99005	500.0	1	1	2	0.0	0.0	0	0.227	0.065	0.316	0.296	1001.0
0.0	0.0	2	3	201.99005	500.0	1	1	2	0.0	0.0	0	0.226	0.061	0.271	0.276	1001.0
0.0	0.0	2	3	201.99005	500.0	1	1	2	0.0	0.0	0	0.226	0.057	0.255	0.237	1001.0
0.0	0.0	2	3	201.99005	500.0	1	1	2	0.0	0.0	0	0.226	0.053	0.213	0.237	1001.0
0.0	0.0	2	3	201.99005	500.0	1	1	2	0.0	0.0	0	0.226	0.049	0.236	0.22	1001.0
0.0	0.0	2	3	201.99005	500.0	1	1	2	0.0	0.0	0	0.226	0.046	0.201	0.19	1001.0
0.0	0.0	2	3	201.99005	500.0	1	1	2	0.0	0.0	0	0.226	0.042	0.204	0.19	1001.0
0.0	0.0	2	3	201.99005	500.0	1	1	2	0.0	0.0	0	0.226	0.039	0.239	0.176	1001.0
0.0	0.0	2	3	201.99005	500.0	1	1	2	0.0	0.0	0	0.225	0.038	0.277	0.176	1001.0
0.0	0.0	2	3	201.99005	500.0	1	1	2	0.0	0.0	0	0.225	0.035	-0.025	0.152	1001.0
0.0	0.0	2	3	201.99005	500.0	1	1	2	0.0	0.0	0	0.225	0.033	0.162	0.141	1001.0
0.0	0.0	2	3	201.99005	500.0	1	1	2	0.0	0.0	0	0.225	0.031	0.181	0.141	1001.0
0.0	0.0	2	3	201.99005	500.0	1	1	2	0.0	0.0	0	0.225	0.029	0.081	0.122	1001.0
0.0	0.0	2	3	201.99005	500.0	1	1	2	0.0	0.0	0	0.225	0.027	0.116	0.113	1001.0
0.0	0.0	2	3	201.99005	500.0	1	1	2	0.0	0.0	0	0.225	0.025	0.15	0.113	1001.0
0.0	0.0	2	3	201.99005	500.0	1	1	2	0.0	0.0	0	0.225	0.023	0.131	0.097	1001.0
0.0	0.0	2	3	201.99005	500.0	1	1	2	0.0	0.0	0	0.225	0.021	0.078	0.097	1001.0
0.0	0.0	2	3	201.99005	500.0	1	1	2	0.0	0.0	0	0.225	0.02	0.097	0.09	1001.0
0.0	0.0	2	3	201.99005	500.0	1	1	2	0.0	0.0	0	0.225	0.02	0.078	0.078	1001.0
0.0	0.0	2	3	201.99005	500.0	1	1	2	0.0	0.0	0	0.225	0.02	0.043	0.078	1001.0
0.0	0.0	2	3	201.99005	500.0	1	1	2	0.0	0.0	0	0.225	0.02	0.081	0.067	1001.0
0.0	0.0	2	3	201.99005	500.0	1	1	2	0.0	0.0	0	0.225	0.02	0.058	0.062	1001.0
0.0	0.0	2	3	201.99005	500.0	1	1	2	0.0	0.0	0	0.225	0.02	0.054	0.062	1001.0
0.0	0.0	2	3	201.99005	500.0	1	1	2	0.0	0.0	0	0.225	0.02	0.017	0.054	1001.0
0.0	0.0	2	3	201.99005	500.0	1	1	2	0.0	0.0	0	0.225	0.019	-0.016	0.054	1001.0
0.0	0.0	2	3	201.99005	500.0	1	1	2	0.0	0.0	0	0.225	0.019	0.089	0.05	1001.0
0.0	0.0	2	3	201.99005	500.0	1	1	2	0.0	0.0	0	0.225	0.019	0.097	0.043	1001.0
0.0	0.0	2	3	201.99005	500.0	1	1	2	0.0	0.0	0	0.225	0.019	0.016	0.043	1001.0
0.0	0.0	2	3	201.99005	500.0	1	1	2	0.0	0.0	0	0.225	0.019	-0.002	0.04	1001.0
0.0	0.0	2	3	201.99005	500.0	1	1	2	0.0	0.0	0	0.225	0.019	0.028	0.034	1001.0
0.0	0.0	2	3	201.99005	500.0	1	1	2	0.0	0.0	0	0.225	0.018	0.035	0.034	1001.0
0.0	0.0	2	3	201.99005	500.0	1	1	2	0.0	0.0	0	0.225	0.018	0.024	0.031	1001.0
0.0	0.0	2	3	201.99005	500.0	1	1	2	0.0	0.0	0	0.225	0.018	0.035	0.031	1101.0
0.0	0.0	2	3	201.99005	500.0	1	1	2	0.0	0.0	0	0.225	0.018	0.032	0.027	1001.0
0.0	0.0	2	3	201.99005	500.0	1	1	2	0.0	0.0	0	0.225	0.018	0.051	0.023	1001.0
0.0	0.0	2	3	201.99005	500.0	1	1	2	0.0	0.0	0	0.225	0.018	0.024	0.023	1001.0
0.0	0.0	2	3	201.99005	500.0	1	1	2	0.0	0.0	0	0.225	0.018	0.043	0.021	1001.0
0.0	0.0	2	3	201.99005	500.0	1	1	2	0.0	0.0	0	0.225	0.018	0.043	0.018	1001.0
0.0	0.0	2	3	201.99005	500.0	1	1	2	0.0	0.0	0	0.225	0.017	-0.013	0.018	1001.0
0.0	0.0	2	3	201.99005	500.0	1	1	2	0.0	0.0	0	0.225	0.017	0.039	0.017	1001.0
0.0	0.0	2	3	201.99005	500.0	1	1	2	0.0	0.0	0	0.225	0.016	-0.033	0.016	1001.0
0.0	0.0	2	3	201.99005	500.0	1	1	2	0.0	0.0	0	0.225	0.016	0.001	0.016	1001.0
0.0	0.0	2	3	201.99005	500.0	1	1	2	0.0	0.0	0	0.225	0.016	0.005	0.013	1001.0
0.0	0.0	2	3	201.99005	500.0	1	1	2	0.0	0.0	0	0.225	0.015	-0.018	0.013	1001.0
0.0	0.0	2	3	201.99005	500.0	1	1	2	0.0	0.0	0	0.225	0.014	0.023	0.011	1001.0
0.0	0.0	2	3	201.99005	500.0	1	1	2	0.0	0.0	0	0.225	0.014	0.012	0.01	1001.0
0.0	0.0	2	3	201.99005	500.0	1	1	2	0.0	0.0	0	0.225	0.013	0.04	0.01	1001.0
0.0	0.0	2	3	201.99005	500.0	1	1	2	0.0	0.0	0	0.225	0.013	0.013	0.009	1001.0
0.0	0.0	2	3	201.99005	500.0	1	1	2	0.0	0.0	0	0.225	0.013	0.016	0.009	1001.0
0.0	0.0	2	3	201.99005	500.0	1	1	2	0.0	0.0	0	0.225	0.013	0.106	0.008	1001.0
0.0	0.0	2	3	201.99005	500.0	1	1	2	0.0	0.0	0	0.225	0.013	0.016	0.007	1001.0
0.0	0.0	2	3	201.99005	500.0	1	1	2	0.0	0.0	0	0.225	0.012	-0.021	0.007	1001.0
0.0	0.0	2	3	201.99005	500.0	1	1	2	0.0	0.0	0	0.225	0.012	-0.002	0.006	1001.0
0.0	0.0	2	3	201.99005	500.0	1	1	2	0.0	0.0	0	0.225	0.011	-0.018	0.005	1001.0
0.0	0.0	2	3	201.99005	500.0	1	1	2	0.0	0.0	0	0.225	0.01	0.009	0.005	1001.0
0.0	0.0	2	3	201.99005	500.0	1	1	2	0.0	0.0	0	0.225	0.008	-0.032	0.004	1001.0
0.0	0.0	2	3	201.99005	500.0	1	1	2	0.0	0.0	0	0.225	0.007	-0.112	0.004	1001.0
0.0	0.0	2	3	201.99005	500.0	1	1	2	0.0	0.0	0	0.225	0.007	0.004	0.004	1257.0
0.0	0.0	2	3	201.99005	500.0	1	1	2	0.0	0.0	0	0.225	0.007	0.001	0.003	1001.0
0.0	0.0	2	3	201.99005	500.0	1	1	2	0.0	0.0	0	0.225	0.007	0.031	0.003	1001.0
0.0	0.0	2	3	201.99005	500.0	1	1	2	0.0	0.0	0	0.225	0.006	0.013	0.003	1001.0
0.0	0.0	2	3	201.99005	500.0	1	1	2	0.0	0.0	0	0.225	0.006	0.027	0.002	1001.0
0.0	0.0	2	3	201.99005	500.0	1	1	2	0.0	0.0	0	0.225	0.006	0.008	0.002	1001.0
0.0	0.0	2	3	201.99005	500.0	1	1	2	0.0	0.0	0	0.225	0.005	-0.01	0.002	1001.0
0.0	0.0	2	3	201.99005	500.0	1	1	2	0.0	0.0	0	0.225	0.005	0.02	0.001	1001.0
0.0	0.0	2	3	201.99005	500.0	1	1	2	0.0	0.0	0	0.225	0.005	-0.007	0.001	1001.0
0.0	0.0	2	3	201.99005	500.0	1	1	2	0.0	0.0	0	0.225	0.004	-0.124	0.001	1001.0
0.0	0.0	2	3	201.99005	500.0	1	1	2	0.0	0.0	0	0.225	0.003	0.016	0.001	1001.0
0.0	0.0	2	3	201.99005	500.0	1	1	2	0.0	0.0	0	0.225	0.001	-0.021	0.001	1001.0
0.0	0.0	2	3	201.99005	500.0	1	1	2	0.0	0.0	0	0.225	0.001	0.009	0.001	1001.0
0.0	0.0	2	3	201.99005	500.0	1	1	2	0.0	0.0	0	0.225	0.0	-0.062	0.001	1001.0
0.0	0.0	2	3	201.99005	500.0	1	1	2	0.0	0.0	0	0.225	-0.001	-0.033	0.0	1001.0
0.0	0.0	2	3	201.99005	500.0	1	1	2	0.0	0.0	0	0.225	0.0	0.04	0.0	1001.0
0.0	0.0	2	3	201.99005	500.0	1	1	2	0.0	0.0	0	0.225	-0.001	-0.017	0.0	1001.0
0.0	0.0	2	3	201.99005	500.0	1	1	2	0.0	0.0	0	0.225	0.0	0.027	0.0	1001.0
0.0	0.0	2	3	201.99005	500.0	1	1	2	0.0	0.0	0	0.225	0.0	0.02	0.0	1001.0
0.0	0.0	2	3	201.99005	500.0	1	1	2	0.0	0.0	0	0.225	0.0	0.003	0.0	1001.0
0.0	0.0	2	3	201.99005	500.0	1	1	2	0.0	0.0	0	0.225	-0.001	-0.017	0.0	1001.0
0.0	0.0	2	3	201.99005	500.0	1	1	2	0.0	0.0	0	0.225	-0.001	-0.022	0.0	1001.0
0.0	0.0	2	3	201.99005	500.0	1	1	2	0.0	0.0	0	0.225	0.0	0.021	0.0	1001.0
0.0	0.0	2	3	201.99005	500.0	1	1	2	0.0	0.0	0	0.225	0.0	0.008	0.0	1001.0
0.0	0.0	2	3	201.99005	500.0	1	1	2	0.0	0.0	0	0.225	0.0	0.02	0.0	1101.0
0.0	0.0	2	3	201.99005	500.0	1	1	2	0.0	0.0	0	0.225	0.0	0.017	0.0	1001.0
0.0	0.0	2	3	201.99005	500.0	1	1	2	0.0	0.0	0	0.225	0.0	0.008	0.0	1257.0
0.0	0.0	2	3	201.99005	500.0	1	1	2	0.0	0.0	0	0.225	0.0	0.012	0.0	1001.0
0.0	0.0	2	3	201.99005	500.0	1	1	2	0.0	0.0	0	0.225	0.0	-0.003	0.0	1001.0
0.0	0.0	2	3	201.99005	500.0	1	1	2	0.0	0.0	0	0.225	0.0	0.031	0.0	1001.0
0.0	0.0	2	3	201.99005	500.0	1	1	2	0.0	0.0	0	0.225	-0.001	-0.021	0.0	1001.0
0.0	0.0	2	3	201.99005	500.0	1	1	2	0.0	0.0	0	0.225	0.0	0.036	0.0	1001.0
0.0	0.0	2	3	201.99005	500.0	1	1	2	0.0	0.0	0	0.225	-0.001	-0.041	0.0	1001.0
0.0	0.0	2	3	201.99005	500.0	1	1	2	0.0	0.0	0	0.225	0.0	-0.009	0.0	1001.0
0.0	0.0	2	3	201.99005	500.0	1	1	2	0.0	0.0	0	0.225	0.0	0.034	0.0	1001.0
0.0	0.0	2	3	201.99005	500.0	1	1	2	0.0	0.0	0	0.225	0.0	0.013	0.0	1001.0
0.0	0.0	2	3	201.99005	500.0	1	1	2	0.0	0.0	0	0.225	0.0	0.011	0.0	1257.0
0.0	0.0	2	3	201.99005	500.0	1	1	2	0.0	0.0	0	0.225	0.0	0.024	0.0	1001.0
0.0	0.0	2	3	201.99005	500.0	1	1	2	0.0	0.0	0	0.225	0.0	-0.006	0.0	1001.0
0.0	0.0	2	3	201.99005	500.0	1	1	2	0.0	0.0	0	0.225	0.0	0.0	0.0	1001.0
0.0	0.0	2	3	201.99005	500.0	1	1	2	0.0	0.0	0	0.225	-0.001	-0.039	0.0	1001.0
0.0	0.0	2	3	201.99005	500.0	1	1	2	0.0	0.0	0	0.225	0.0	0.008	0.0	845.0
0.0	0.0	2	3	201.99005	500.0	1	1	2	0.0	0.0	0	0.225	0.0	0.061	0.0	1001.0
0.0	0.0	2	3	201.99005	500.0	1	1	2	0.0	0.0	0	0.225	0.0	0.011	0.0	1001.0
0.0	0.0	2	3	201.99005	500.0	1	1	2	0.0	0.0	0	0.225	0.0	0.004	0.0	1001.0
0.0	0.0	2	3	201.99005	500.0	1	1	2	0.0	0.0	0	0.225	0.0	0.019	0.0	845.0
0.0	0.0	2	3	201.99005	500.0	1	1	2	0.0	0.0	0	0.225	0.0	0.002	0.0	1001.0
0.0	0.0	2	3	201.99005	500.0	1	1	2	0.0	0.0	0	0.225	-0.001	-0.016	0.0	1001.0
0.0	0.0	2	3	201.99005	500.0	1	1	2	0.0	0.0	0	0.225	-0.001	-0.075	0.0	1001.0
0.0	0.0	2	3	201.99005	500.0	1	1	2	0.0	0.0	0	0.225	0.0	-0.001	0.0	1001.0
0.0	0.0	2	3	201.99005	500.0	1	1	2	0.0	0.0	0	0.225	-0.001	-0.021	0.0	1001.0
0.0	0.0	2	3	201.99005	500.0	1	1	2	0.0	0.0	0	0.225	-0.001	-0.017	0.0	1001.0
0.0	0.0	2	3	201.99005	500.0	1	1	2	0.0	0.0	0	0.225	-0.001	-0.019	0.0	1001.0
0.0	0.0	2	3	201.99005	500.0	1	1	2	0.0	0.0	0	0.225	0.0	0.008	0.0	1001.0
0.0	0.0	2	3	201.99005	500.0	1	1	2	0.0	0.0	0	0.225	-0.001	-0.03	0.0	1001.0
0.0	0.0	2	3	201.99005	500.0	1	1	2	0.0	0.0	0	0.225	0.0	0.022	0.0	1001.0
0.0	0.0	2	3	201.99005	500.0	1	1	2	0.0	0.0	0	0.225	0.0	0.011	0.0	1001.0
0.0	0.0	2	3	201.99005	500.0	1	1	2	0.0	0.0	0	0.225	-0.001	-0.017	0.0	1001.0
0.0	0.0	2	3	201.99005	500.0	1	1	2	0.0	0.0	0	0.225	-0.001	-0.026	0.0	1001.0
0.0	0.0	2	3	201.99005	500.0	1	1	2	0.0	0.0	0	0.225	0.0	-0.001	0.0	1257.0
0.0	0.0	2	3	201.99005	500.0	1	1	2	0.0	0.0	0	0.225	0.0	-0.006	0.0	1257.0
0.0	0.0	2	3	201.99005	500.0	1	1	2	0.0	0.0	0	0.225	-0.001	-0.028	0.0	1001.0
0.0	0.0	2	3	201.99005	500.0	1	1	2	0.0	0.0	0	0.225	-0.001	-0.046	0.0	1001.0
0.0	0.0	2	3	201.99005	500.0	1	1	2	0.0	0.0	0	0.225	0.0	0.0	0.0	1001.0
0.0	0.0	2	3	201.99005	500.0	1	1	2	0.0	0.0	0	0.225	0.0	-0.002	0.0	1001.0
0.0	0.0	2	3	201.99005	500.0	1	1	2	0.0	0.0	0	0.225	0.0	0.015	0.0	1001.0
0.0	0.0	2	3	201.99005	500.0	1	1	2	0.0	0.0	0	0.225	-0.001	-0.054	0.0	1001.0
0.0	0.0	2	3	201.99005	500.0	1	1	2	0.0	0.0	0	0.225	-0.001	-0.019	0.0	845.0
0.0	0.0	2	3	201.99005	500.0	1	1	2	0.0	0.0	0	0.225	0.0	0.053	0.0	1001.0
0.0	0.0	2	3	201.99005	500.0	1	1	2	0.0	0.0	0	0.225	0.0	0.005	0.0	1257.0
0.0	0.0	2	3	201.99005	500.0	1	1	2	0.0	0.0	0	0.225	-0.001	-0.111	0.0	1001.0
0.0	0.0	2	3	201.99005	500.0	1	1	2	0.0	0.0	0	0.225	-0.001	-0.021	0.0	1257.0
0.0	0.0	2	3	201.99005	500.0	1	1	2	0.0	0.0	0	0.225	0.0	0.026	0.0	1001.0
0.0	0.0	2	3	201.99005	500.0	1	1	2	0.0	0.0	0	0.225	-0.001	-0.036	0.0	1001.0
0.0	0.0	2	3	201.99005	500.0	1	1	2	0.0	0.0	0	0.225	-0.001	-0.015	0.0	1001.0
0.0	0.0	2	3	201.99005	500.0	1	1	2	0.0	0.0	0	0.225	-0.001	-0.015	0.0	1001.0
0.0	0.0	2	3	201.99005	500.0	1	1	2	0.0	0.0	0	0.225	0.0	0.078	0.0	1001.0
0.0	0.0	2	3	201.99005	500.0	1	1	2	0.0	0.0	0	0.225	0.0	0.057	0.0	1001.0
0.0	0.0	2	3	201.99005	500.0	1	1	2	0.0	0.0	0	0.225	0.0	-0.003	0.0	1001.0
0.0	0.0	2	3	201.99005	500.0	1	1	2	0.0	0.0	0	0.225	-0.001	-0.034	0.0	1001.0
0.0	0.0	2	3	201.99005	500.0	1	1	2	0.0	0.0	0	0.225	0.0	-0.006	0.0	1001.0
0.0	0.0	2	3	201.99005	500.0	1	1	2	0.0	0.0	0	0.225	0.0	0.015	0.0	1001.0
0.0	0.0	2	3	201.99005	500.0	1	1	2	0.0	0.0	0	0.225	0.0	0.0	0.0	1001.0
0.0	0.0	2	3	201.99005	500.0	1	1	2	0.0	0.0	0	0.225	-0.001	-0.038	0.0	1001.0
0.0	0.0	2	3	201.99005	500.0	1	1	2	0.0	0.0	0	0.225	-0.001	-0.039	0.0	1001.0
0.0	0.0	2	3	201.99005	500.0	1	1	2	0.0	0.0	0	0.225	0.0	0.018	0.0	1001.0
0.0	0.0	2	3	201.99005	500.0	1	1	2	0.0	0.0	0	0.225	-0.001	-0.114	0.0	1001.0
0.0	0.0	2	3	201.99005	500.0	1	1	2	0.0	0.0	0	0.225	0.0	-0.006	0.0	1001.0
0.0	0.0	2	3	201.99005	500.0	1	1	2	0.0	0.0	0	0.225	0.0	0.16	0.0	1001.0
0.0	0.0	2	3	201.99005	500.0	1	1	2	0.0	0.0	0	0.225	0.0	0.03	0.0	1001.0
0.0	0.0	2	3	201.99005	500.0	1	1	2	0.0	0.0	0	0.225	-0.001	-0.021	0.0	1001.0
0.0	0.0	2	3	201.99005	500.0	1	1	2	0.0	0.0	0	0.225	0.0	0.003	0.0	1001.0
0.0	0.0	2	3	201.99005	500.0	1	1	2	0.0	0.0	0	0.225	-0.001	-0.028	0.0	1001.0
0.0	0.0	2	3	201.99005	500.0	1	1	2	0.0	0.0	0	0.225	-0.001	-0.023	0.0	1001.0
0.0	0.0	2	3	201.99005	500.0	1	1	2	0.0	0.0	0	0.225	-0.001	-0.109	0.0	1257.0
0.0	0.0	2	3	201.99005	500.0	1	1	2	0.0	0.0	0	0.225	0.0	0.013	0.0	1001.0
0.0	0.0	2	3	201.99005	500.0	1	1	2	0.0	0.0	0	0.225	0.0	0.005	0.0	1001.0
0.0	0.0	2	3	201.99005	500.0	1	1	2	0.0	0.0	0	0.225	0.0	0.013	0.0	1001.0
0.0	0.0	2	3	201.99005	500.0	1	1	2	0.0	0.0	0	0.225	0.0	0.007	0.0	1001.0
0.0	0.0	2	3	201.99005	500.0	1	1	2	0.0	0.0	0	0.225	0.0	-0.01	0.0	1001.0
0.0	0.0	2	3	201.99005	500.0	1	1	2	0.0	0.0	0	0.225	0.0	0.023	0.0	1001.0
0.0	0.0	2	3	201.99005	500.0	1	1	2	0.0	0.0	0	0.225	0.0	0.019	0.0	1001.0
0.0	0.0	2	3	201.99005	500.0	1	1	2	0.0	0.0	0	0.225	0.0	0.017	0.0	1001.0
0.0	0.0	2	3	201.99005	500.0	1	1	2	0.0	0.0	0	0.225	0.0	-0.002	0.0	1001.0
-2805.4175	-201.99005	2	3	201.99005	400.99503	0	2	2	0.0	0.0	1	0.225	-0.001	-0.045	0.0	1001.0
-2805.4175	-201.99005	2	3	201.99005	400.99503	0	2	2	0.0	0.0	1	0.225	0.0	0.03	0.0	1001.0
-2805.4175	-201.99005	2	3	201.99005	400.99503	0	2	2	0.0	0.0	1	0.225	0.0	0.02	0.0	1257.0
[truncated: 10,218 more rows]
