# Supplementary material for: Just noticeable differences for elbow joint torque feedback
Source: Sci Rep. 2021 Dec 7;11:23553. doi: 10.1038/s41598-021-02630-3 (PMC8651665; doi:10.1038/s41598-021-02630-3)
Supplement: Supplementary file 2 — Supplementary Information. [file 41598_2021_2630_MOESM2_ESM.zip › SupplementaryData_ScientificReports_KimAsbeck2021/S14_W2E.csv]

data 1	data 2	data 3	data 4	data 5	data 6	data 7	data 8	data 9	data 10	data 11	data 12	data 13	data 14	data 15	data 16	data 17
0.0	0.0	1	1	400.0	400.0	0	1	1	54.53037	51.790344	0	0.238	0.0	0.0	0.0	1001.0
0.0	0.0	1	1	400.0	400.0	0	1	1	54.53037	51.790344	0	0.238	0.0	-0.011	0.0	1001.0
0.0	0.0	1	1	400.0	400.0	0	1	1	54.53037	51.790344	0	0.238	0.0	-0.006	0.0	1001.0
0.0	0.0	1	1	400.0	400.0	0	1	1	54.53037	51.790344	0	0.238	0.0	0.011	0.0	1001.0
0.0	0.0	1	1	400.0	400.0	0	1	1	54.53037	51.790344	0	0.238	0.0	-0.002	0.0	1001.0
0.0	0.0	1	1	400.0	400.0	0	1	1	54.53037	51.790344	0	0.238	-0.001	-0.032	0.0	1001.0
0.0	0.0	1	1	400.0	400.0	0	1	1	54.53037	51.790344	0	0.238	0.0	0.011	0.0	1001.0
0.0	0.0	1	1	400.0	400.0	0	1	1	54.53037	51.790344	0	0.238	0.0	0.004	0.0	1001.0
0.0	0.0	1	1	400.0	400.0	0	1	1	54.53037	51.790344	0	0.238	-0.001	-0.099	0.0	1001.0
0.0	0.0	1	1	400.0	400.0	0	1	1	54.53037	51.790344	0	0.238	0.0	0.0	0.0	1001.0
0.0	0.0	1	1	400.0	400.0	0	1	1	54.53037	51.790344	0	0.238	0.0	0.007	0.0	1001.0
0.0	0.0	1	1	400.0	400.0	0	1	1	54.53037	51.790344	0	0.238	0.0	-0.003	0.0	1001.0
0.0	0.0	1	1	400.0	400.0	0	1	1	54.53037	51.790344	0	0.238	0.0	0.007	0.0	1001.0
0.0	0.0	1	1	400.0	400.0	0	1	1	54.53037	51.790344	0	0.238	0.0	0.002	0.0	1001.0
0.0	0.0	1	1	400.0	400.0	0	1	1	54.53037	51.790344	0	0.238	-0.001	-0.017	0.0	1001.0
0.0	0.0	1	1	400.0	400.0	0	1	1	54.53037	51.790344	0	0.238	-0.001	-0.022	0.0	1001.0
0.0	0.0	1	1	400.0	400.0	0	1	1	54.53037	51.790344	0	0.238	0.0	0.0	0.0	1001.0
0.0	0.0	1	1	400.0	400.0	0	1	1	54.53037	51.790344	0	0.238	0.0	0.011	0.0	1001.0
0.0	0.0	1	1	400.0	400.0	0	1	1	54.53037	51.790344	0	0.238	0.0	0.02	0.0	1001.0
0.0	0.0	1	1	400.0	400.0	0	1	1	54.53037	51.790344	0	0.238	0.0	0.048	0.0	1001.0
0.0	0.0	1	1	400.0	400.0	0	1	1	54.53037	51.790344	0	0.238	0.0	0.015	0.0	1001.0
0.0	0.0	1	1	400.0	400.0	0	1	1	54.53037	51.790344	0	0.238	-0.001	-0.034	0.0	1001.0
0.0	0.0	1	1	400.0	400.0	0	1	1	54.53037	51.790344	0	0.238	-0.001	-0.083	0.0	1001.0
0.0	0.0	1	1	400.0	400.0	0	1	1	54.53037	51.790344	0	0.238	0.0	0.007	0.0	1001.0
0.0	0.0	1	1	400.0	400.0	0	1	1	54.53037	51.790344	0	0.238	0.0	-0.003	0.0	1001.0
0.0	0.0	1	1	400.0	400.0	0	1	1	54.53037	51.790344	0	0.238	0.0	0.053	0.0	1001.0
0.0	0.0	1	1	400.0	400.0	0	1	1	54.53037	51.790344	0	0.238	0.0	0.0	0.0	1001.0
0.0	0.0	1	1	400.0	400.0	0	1	1	54.53037	51.790344	0	0.238	0.0	0.042	0.0	1001.0
0.0	0.0	1	1	400.0	400.0	0	1	1	54.53037	51.790344	0	0.238	-0.001	-0.015	0.0	1001.0
0.0	0.0	1	1	400.0	400.0	0	1	1	54.53037	51.790344	0	0.238	-0.001	-0.03	0.0	1001.0
0.0	0.0	1	1	400.0	400.0	0	1	1	54.53037	51.790344	0	0.238	0.0	-0.011	0.0	1001.0
0.0	0.0	1	1	400.0	400.0	0	1	1	54.53037	51.790344	0	0.238	-0.001	-0.012	0.0	1001.0
0.0	0.0	1	1	400.0	400.0	0	1	1	54.53037	51.790344	0	0.238	0.0	0.024	0.0	1001.0
0.0	0.0	1	1	400.0	400.0	0	1	1	54.53037	51.790344	0	0.238	0.0	0.002	0.0	1001.0
0.0	0.0	1	1	400.0	400.0	0	1	1	54.53037	51.790344	0	0.238	0.0	0.02	0.0	1001.0
0.0	0.0	1	1	400.0	400.0	0	1	1	54.53037	51.790344	0	0.238	-0.001	-0.024	0.0	1001.0
0.0	0.0	1	1	400.0	400.0	0	1	1	54.53037	51.790344	0	0.238	0.0	-0.007	0.0	1001.0
0.0	0.0	1	1	400.0	400.0	0	1	1	54.53037	51.790344	0	0.238	0.0	0.027	0.0	1001.0
0.0	0.0	1	1	400.0	400.0	0	1	1	54.53037	51.790344	0	0.238	-0.001	-0.13	0.0	1001.0
0.0	0.0	1	1	400.0	400.0	0	1	1	54.53037	51.790344	0	0.238	-0.001	-0.018	0.0	1001.0
0.0	0.0	1	1	400.0	400.0	0	1	1	54.53037	51.790344	0	0.238	0.0	-0.002	0.0	1001.0
0.0	0.0	1	1	400.0	400.0	0	1	1	54.53037	51.790344	0	0.238	0.0	0.023	0.0	1001.0
0.0	0.0	1	1	400.0	400.0	0	1	1	54.53037	51.790344	0	0.238	0.0	0.019	0.0	1001.0
0.0	0.0	1	1	400.0	400.0	0	1	1	54.53037	51.790344	0	0.238	0.0	0.024	0.0	1001.0
0.0	0.0	1	1	400.0	400.0	0	1	1	54.53037	51.790344	0	0.238	0.0	0.013	0.0	1001.0
0.0	0.0	1	1	400.0	400.0	0	1	1	54.53037	51.790344	0	0.238	0.0	-0.004	0.0	1001.0
0.0	0.0	1	1	400.0	400.0	0	1	1	54.53037	51.790344	0	0.238	-0.001	-0.012	0.0	1001.0
0.0	0.0	1	1	400.0	400.0	0	1	1	54.53037	51.790344	0	0.238	-0.001	-0.013	0.0	1001.0
0.0	0.0	1	1	400.0	400.0	0	1	1	54.53037	51.790344	0	0.238	-0.001	-0.026	0.0	1001.0
0.0	0.0	1	1	400.0	400.0	0	1	1	54.53037	51.790344	0	0.238	0.0	0.006	0.0	1001.0
0.0	0.0	1	1	400.0	400.0	0	1	1	54.53037	51.790344	0	0.239	-0.001	-0.128	0.0	1001.0
0.0	0.0	1	1	400.0	400.0	0	1	1	54.53037	51.790344	0	0.239	0.0	0.006	0.0	1001.0
0.0	0.0	1	1	400.0	400.0	0	1	1	54.53037	51.790344	0	0.239	0.0	0.069	0.0	1001.0
0.0	0.0	1	1	400.0	400.0	0	1	1	54.53037	51.790344	0	0.239	0.0	0.008	0.0	1001.0
0.0	0.0	1	1	400.0	400.0	0	1	1	54.53037	51.790344	0	0.239	-0.001	-0.016	0.0	1001.0
0.0	0.0	1	1	400.0	400.0	0	1	1	54.53037	51.790344	0	0.239	0.0	0.098	0.0	1001.0
0.0	0.0	1	1	400.0	400.0	0	1	1	54.53037	51.790344	0	0.239	-0.001	-0.042	0.0	1001.0
0.0	0.0	1	1	400.0	400.0	0	1	1	54.53037	51.790344	0	0.239	0.0	0.0	0.0	1001.0
0.0	0.0	1	1	400.0	400.0	0	1	1	54.53037	51.790344	0	0.239	-0.001	-0.014	0.0	1001.0
0.0	0.0	1	1	400.0	400.0	0	1	1	54.53037	51.790344	0	0.239	0.0	-0.008	0.0	1001.0
0.0	0.0	1	1	400.0	400.0	0	1	1	54.53037	51.790344	0	0.239	-0.001	-0.024	0.0	1001.0
0.0	0.0	1	1	400.0	400.0	0	1	1	54.53037	51.790344	0	0.239	-0.001	-0.023	0.0	1001.0
0.0	0.0	1	1	400.0	400.0	0	1	1	54.53037	51.790344	0	0.239	0.0	0.011	0.0	1001.0
0.0	0.0	1	1	400.0	400.0	0	1	1	54.53037	51.790344	0	0.239	-0.001	-0.041	0.0	1001.0
0.0	0.0	1	1	400.0	400.0	0	1	1	54.53037	51.790344	0	0.239	0.0	0.045	0.0	1001.0
0.0	0.0	1	1	400.0	400.0	0	1	1	54.53037	51.790344	0	0.239	0.0	-0.007	0.0	1001.0
0.0	0.0	1	1	400.0	400.0	0	1	1	54.53037	51.790344	0	0.239	0.0	0.0	0.0	1001.0
0.0	0.0	1	1	400.0	400.0	0	1	1	54.53037	51.790344	0	0.239	0.0	-0.007	0.0	1001.0
0.0	0.0	1	1	400.0	400.0	0	1	1	54.53037	51.790344	0	0.239	0.0	-0.003	0.0	1001.0
0.0	0.0	1	1	400.0	400.0	0	1	1	54.53037	51.790344	0	0.239	-0.001	-0.075	0.0	1001.0
0.0	0.0	1	1	400.0	400.0	0	1	1	54.53037	51.790344	0	0.239	-0.001	-0.021	0.0	1001.0
0.0	0.0	1	1	400.0	400.0	0	1	1	54.53037	51.790344	0	0.239	0.0	0.028	0.0	1001.0
0.0	0.0	1	1	400.0	400.0	0	1	1	54.53037	51.790344	0	0.239	-0.001	-0.053	0.0	1001.0
0.0	0.0	1	1	400.0	400.0	0	1	1	54.53037	51.790344	0	0.239	-0.001	-0.013	0.0	1001.0
0.0	0.0	1	1	400.0	400.0	0	1	1	54.53037	51.790344	0	0.239	-0.001	-0.033	0.0	1001.0
0.0	0.0	1	1	400.0	400.0	0	1	1	54.53037	51.790344	0	0.239	-0.001	-0.012	0.0	1001.0
0.0	0.0	1	1	400.0	400.0	0	1	1	54.53037	51.790344	0	0.239	-0.001	-0.029	0.0	1001.0
0.0	0.0	1	1	400.0	400.0	0	1	1	54.53037	51.790344	0	0.239	0.0	0.011	0.0	1001.0
0.0	0.0	1	1	400.0	400.0	0	1	1	54.53037	51.790344	0	0.239	0.0	0.006	0.0	1001.0
0.0	0.0	1	1	400.0	400.0	0	1	1	54.53037	51.790344	0	0.239	0.0	0.033	0.0	1001.0
0.0	0.0	1	1	400.0	400.0	0	1	1	54.53037	51.790344	0	0.239	0.0	0.016	0.0	1001.0
0.0	0.0	1	1	400.0	400.0	0	1	1	54.53037	51.790344	0	0.239	0.0	-0.009	0.0	1001.0
0.0	0.0	1	1	400.0	400.0	0	1	1	54.53037	51.790344	0	0.239	-0.001	-0.021	0.0	1001.0
0.0	0.0	1	1	400.0	400.0	0	1	1	54.53037	51.790344	0	0.239	-0.001	-0.012	0.0	1001.0
0.0	0.0	1	1	400.0	400.0	0	1	1	54.53037	51.790344	0	0.239	0.0	-0.009	0.0	1001.0
0.0	0.0	1	1	400.0	400.0	0	1	1	54.53037	51.790344	0	0.239	-0.001	-0.018	0.0	1001.0
0.0	0.0	1	1	400.0	400.0	0	1	1	54.53037	51.790344	0	0.239	0.0	0.083	0.0	1001.0
0.0	0.0	1	1	400.0	400.0	0	1	1	54.53037	51.790344	0	0.239	0.0	0.008	0.0	1001.0
0.0	0.0	1	1	400.0	400.0	0	1	1	54.53037	51.790344	0	0.239	0.0	0.015	0.0	1001.0
0.0	0.0	1	1	400.0	400.0	0	1	1	54.53037	51.790344	0	0.239	0.0	-0.001	0.0	1001.0
0.0	0.0	1	1	400.0	400.0	0	1	1	54.53037	51.790344	0	0.239	0.0	0.036	0.0	1001.0
0.0	0.0	1	1	400.0	400.0	0	1	1	54.53037	51.790344	0	0.239	0.0	0.01	0.0	1001.0
0.0	0.0	1	1	400.0	400.0	0	1	1	54.53037	51.790344	0	0.239	0.0	0.01	0.0	1001.0
0.0	0.0	1	1	400.0	400.0	0	1	1	54.53037	51.790344	0	0.239	-0.001	-0.02	0.0	1001.0
0.0	0.0	1	1	400.0	400.0	0	1	1	54.53037	51.790344	0	0.239	0.0	0.007	0.0	1001.0
0.0	0.0	1	1	400.0	400.0	0	1	1	54.53037	51.790344	0	0.239	0.0	0.013	0.0	1001.0
0.0	0.0	1	1	400.0	400.0	0	1	1	54.53037	51.790344	0	0.239	0.0	0.016	0.0	1001.0
0.0	0.0	1	1	400.0	400.0	0	1	1	54.53037	51.790344	0	0.239	-0.001	-0.056	0.0	1001.0
0.0	0.0	1	1	400.0	400.0	0	1	1	54.53037	51.790344	0	0.239	0.0	-0.008	0.0	1001.0
0.0	0.0	1	1	400.0	400.0	0	1	1	54.53037	51.790344	0	0.239	0.0	0.005	0.0	1001.0
0.0	0.0	1	1	400.0	400.0	0	1	1	54.53037	51.790344	0	0.239	-0.001	-0.012	0.0	1001.0
0.0	0.0	1	1	400.0	400.0	0	1	1	54.53037	51.790344	0	0.239	0.0	-0.004	0.0	1001.0
0.0	0.0	1	1	400.0	400.0	0	1	1	54.53037	51.790344	0	0.239	-0.001	-0.062	0.0	1001.0
0.0	0.0	1	1	400.0	400.0	0	1	1	54.53037	51.790344	0	0.239	0.0	0.0	0.0	1001.0
0.0	0.0	1	1	400.0	400.0	0	1	1	54.53037	51.790344	0	0.239	-0.001	-0.019	0.0	1001.0
0.0	0.0	1	1	400.0	400.0	0	1	1	54.53037	51.790344	0	0.239	-0.001	-0.179	0.0	1001.0
0.0	0.0	1	1	400.0	400.0	0	1	1	54.53037	51.790344	0	0.239	0.0	0.017	0.0	1001.0
0.0	0.0	1	1	400.0	400.0	0	1	1	54.53037	51.790344	0	0.239	0.0	0.024	0.0	1001.0
0.0	0.0	1	1	400.0	400.0	0	1	1	54.53037	51.790344	0	0.239	0.0	0.015	0.0	1001.0
0.0	0.0	1	1	400.0	400.0	0	1	1	54.53037	51.790344	0	0.239	0.0	0.013	0.0	1001.0
0.0	0.0	1	1	400.0	400.0	0	1	1	54.53037	51.790344	0	0.239	0.0	0.017	0.0	1001.0
0.0	0.0	1	1	400.0	400.0	0	1	1	54.53037	51.790344	0	0.239	0.0	0.016	0.0	1001.0
0.0	0.0	1	1	400.0	400.0	0	1	1	54.53037	51.790344	0	0.239	0.0	0.184	0.0	1001.0
0.0	0.0	1	1	400.0	400.0	0	1	1	54.53037	51.790344	0	0.239	0.0	0.015	0.0	1001.0
0.0	0.0	1	1	400.0	400.0	0	1	1	54.53037	51.790344	0	0.239	0.0	0.0	0.0	1001.0
0.0	0.0	1	1	400.0	400.0	0	1	1	54.53037	51.790344	0	0.239	0.0	-0.01	0.0	1001.0
0.0	0.0	1	1	400.0	400.0	0	1	1	54.53037	51.790344	0	0.239	-0.001	-0.037	0.0	1001.0
0.0	0.0	1	1	400.0	400.0	0	1	1	54.53037	51.790344	0	0.239	0.0	0.027	0.0	1001.0
0.0	0.0	1	1	400.0	400.0	0	1	1	54.53037	51.790344	0	0.239	0.0	0.014	0.0	1001.0
0.0	0.0	1	1	400.0	400.0	0	1	1	54.53037	51.790344	0	0.239	0.0	0.063	0.0	1001.0
0.0	0.0	1	1	400.0	400.0	0	1	1	54.53037	51.790344	0	0.239	-0.001	-0.035	0.0	1001.0
0.0	0.0	1	1	400.0	400.0	0	1	1	54.53037	51.790344	0	0.239	0.0	-0.001	0.0	1001.0
0.0	0.0	1	1	400.0	400.0	0	1	1	54.53037	51.790344	0	0.239	0.0	0.008	0.0	1001.0
0.0	0.0	1	1	400.0	400.0	0	1	1	54.53037	51.790344	0	0.239	-0.001	-0.097	0.0	1001.0
0.0	0.0	1	1	400.0	400.0	0	1	1	54.53037	51.790344	0	0.239	-0.001	-0.051	0.0	1001.0
0.0	0.0	1	1	400.0	400.0	0	1	1	54.53037	51.790344	0	0.239	0.0	0.129	0.0	1001.0
0.0	0.0	1	1	400.0	400.0	0	1	1	54.53037	51.790344	0	0.239	0.0	0.104	0.0	1001.0
0.0	0.0	1	1	400.0	400.0	0	1	1	54.53037	51.790344	0	0.239	-0.001	-0.021	0.0	1001.0
0.0	0.0	1	1	400.0	400.0	0	1	1	54.53037	51.790344	0	0.239	-0.001	-0.036	0.0	1001.0
0.0	0.0	1	1	400.0	400.0	0	1	1	54.53037	51.790344	0	0.239	0.0	0.004	0.0	1001.0
0.0	0.0	1	1	400.0	400.0	0	1	1	54.53037	51.790344	0	0.239	0.0	0.01	0.0	1001.0
0.0	0.0	1	1	400.0	400.0	0	1	1	54.53037	51.790344	0	0.239	0.0	0.016	0.0	1001.0
0.0	0.0	1	1	400.0	400.0	0	1	1	54.53037	51.790344	0	0.239	0.0	-0.01	0.0	1001.0
0.0	0.0	1	1	400.0	400.0	0	1	1	54.53037	51.790344	0	0.239	0.0	0.082	0.0	1001.0
0.0	0.0	1	1	400.0	400.0	0	1	1	54.53037	51.790344	0	0.239	-0.001	-0.026	0.0	1001.0
0.0	0.0	1	1	400.0	400.0	0	1	1	54.53037	51.790344	0	0.239	0.0	-0.01	0.0	1001.0
0.0	0.0	1	1	400.0	400.0	0	1	1	54.53037	51.790344	0	0.239	0.0	0.024	0.0	1001.0
0.0	0.0	1	1	400.0	400.0	0	1	1	54.53037	51.790344	0	0.239	0.0	0.01	0.0	1001.0
0.0	0.0	1	1	400.0	400.0	0	1	1	54.53037	51.790344	0	0.239	-0.001	-0.033	0.0	1001.0
0.0	0.0	1	1	400.0	400.0	0	1	1	54.53037	51.790344	0	0.239	0.0	-0.004	0.0	1001.0
0.0	0.0	1	1	400.0	400.0	0	1	1	54.53037	51.790344	0	0.239	-0.001	-0.051	0.0	1001.0
0.0	0.0	1	1	400.0	400.0	0	1	1	54.53037	51.790344	0	0.239	0.0	-0.007	0.0	1001.0
0.0	0.0	1	1	400.0	400.0	0	1	1	54.53037	51.790344	0	0.239	0.0	0.012	0.0	1001.0
0.0	0.0	1	1	400.0	400.0	0	1	1	54.53037	51.790344	0	0.239	-0.001	-0.03	0.0	1001.0
0.0	0.0	1	1	400.0	400.0	0	1	1	54.53037	51.790344	0	0.239	0.0	0.002	0.0	1001.0
0.0	0.0	1	1	400.0	400.0	0	1	1	54.53037	51.790344	0	0.239	0.0	-0.004	0.0	1001.0
0.0	0.0	1	1	400.0	400.0	0	1	1	54.53037	51.790344	0	0.239	0.0	0.019	0.0	1001.0
0.0	0.0	1	1	400.0	400.0	0	1	1	54.53037	51.790344	0	0.239	0.0	0.008	0.0	1001.0
0.0	0.0	1	1	400.0	400.0	0	1	1	54.53037	51.790344	0	0.239	0.0	0.013	0.0	1001.0
0.0	0.0	1	1	400.0	400.0	0	1	1	54.53037	51.790344	0	0.239	0.0	0.011	0.0	1001.0
0.0	0.0	1	1	400.0	400.0	0	1	1	54.53037	51.790344	0	0.239	-0.001	-0.04	0.0	1001.0
0.0	0.0	1	1	400.0	400.0	0	1	1	54.53037	51.790344	0	0.239	0.0	0.021	0.0	1001.0
0.0	0.0	1	1	400.0	400.0	0	1	1	54.53037	51.790344	0	0.239	-0.001	-0.029	0.0	1001.0
0.0	0.0	1	1	400.0	400.0	0	1	1	54.53037	51.790344	0	0.239	0.0	0.004	0.0	1001.0
0.0	0.0	1	1	400.0	400.0	0	1	1	54.53037	51.790344	0	0.239	-0.001	-0.026	0.0	1001.0
0.0	0.0	1	1	400.0	400.0	0	1	1	54.53037	51.790344	0	0.239	0.0	0.001	0.0	1001.0
0.0	0.0	1	1	400.0	400.0	0	1	1	54.53037	51.790344	0	0.239	-0.001	-0.056	0.0	1001.0
0.0	0.0	1	1	400.0	400.0	0	1	1	54.53037	51.790344	0	0.239	0.0	0.01	0.0	1001.0
0.0	0.0	1	1	400.0	400.0	0	1	1	54.53037	51.790344	0	0.239	0.0	-0.005	0.0	1001.0
0.0	0.0	1	1	400.0	400.0	0	1	1	54.53037	51.790344	0	0.239	-0.001	-0.085	0.0	1001.0
0.0	0.0	1	1	400.0	400.0	0	1	1	54.53037	51.790344	0	0.239	-0.001	-0.017	0.0	1001.0
0.0	0.0	1	1	400.0	400.0	0	1	1	54.53037	51.790344	0	0.239	-0.001	-0.027	0.0	1001.0
0.0	0.0	1	1	400.0	400.0	0	1	1	54.53037	51.790344	0	0.239	0.0	0.048	0.0	1001.0
0.0	0.0	1	1	400.0	400.0	0	1	1	54.53037	51.790344	0	0.239	-0.001	-0.026	0.0	1001.0
0.0	0.0	1	1	400.0	400.0	0	1	1	54.53037	51.790344	0	0.239	-0.001	-0.068	0.0	1001.0
0.0	0.0	1	1	400.0	400.0	0	1	1	54.53037	51.790344	0	0.239	0.0	0.02	0.0	1001.0
0.0	0.0	1	1	400.0	400.0	0	1	1	54.53037	51.790344	0	0.239	0.0	0.002	0.0	1001.0
0.0	0.0	1	1	400.0	400.0	0	1	1	54.53037	51.790344	0	0.239	-0.001	-0.018	0.0	1001.0
0.0	0.0	1	1	400.0	400.0	0	1	1	54.53037	51.790344	0	0.239	0.0	0.038	0.0	1001.0
0.0	0.0	1	1	400.0	400.0	0	1	1	54.53037	51.790344	0	0.239	0.0	0.003	0.0	1001.0
0.0	0.0	1	1	400.0	400.0	0	1	1	54.53037	51.790344	0	0.239	0.0	0.094	0.0	1001.0
0.0	0.0	1	1	400.0	400.0	0	1	1	54.53037	51.790344	0	0.239	0.0	0.004	0.0	1001.0
0.0	0.0	1	1	400.0	400.0	0	1	1	54.53037	51.790344	0	0.239	0.0	0.035	0.0	1001.0
0.0	0.0	1	1	400.0	400.0	0	1	1	54.53037	51.790344	0	0.239	0.0	0.009	0.0	1001.0
0.0	0.0	1	1	400.0	400.0	0	1	1	54.53037	51.790344	0	0.239	0.0	0.119	0.0	1001.0
0.0	0.0	1	1	400.0	400.0	0	1	1	54.53037	51.790344	0	0.239	0.0	0.026	0.0	1001.0
0.0	0.0	1	1	400.0	400.0	0	1	1	54.53037	51.790344	0	0.239	0.0	0.003	0.0	1001.0
0.0	0.0	1	1	400.0	400.0	0	1	1	54.53037	51.790344	0	0.239	-0.001	-0.052	0.0	1001.0
0.0	0.0	1	1	400.0	400.0	0	1	1	54.53037	51.790344	0	0.239	0.0	0.001	0.0	1001.0
0.0	0.0	1	1	400.0	400.0	0	1	1	54.53037	51.790344	0	0.239	0.0	0.055	0.0	1001.0
0.0	0.0	1	1	400.0	400.0	0	1	1	54.53037	51.790344	0	0.239	-0.001	-0.016	0.0	1001.0
0.0	0.0	1	1	400.0	400.0	0	1	1	54.53037	51.790344	0	0.239	-0.001	-0.018	0.0	1001.0
0.0	0.0	1	1	400.0	400.0	0	1	1	54.53037	51.790344	0	0.239	0.0	0.007	0.0	1001.0
0.0	0.0	1	1	400.0	400.0	0	1	1	54.53037	51.790344	0	0.239	0.0	0.02	0.0	1001.0
0.0	0.0	1	1	400.0	400.0	0	1	1	54.53037	51.790344	0	0.239	0.0	0.016	0.0	1001.0
0.0	0.0	1	1	400.0	400.0	0	1	1	54.53037	51.790344	0	0.239	-0.001	-0.021	0.0	1001.0
0.0	0.0	1	1	400.0	400.0	0	1	1	54.53037	51.790344	0	0.239	0.0	0.029	0.0	1001.0
0.0	0.0	1	1	400.0	400.0	0	1	1	54.53037	51.790344	0	0.239	0.0	0.022	0.0	1001.0
0.0	0.0	1	1	400.0	400.0	0	1	1	54.53037	51.790344	0	0.239	0.0	0.001	0.0	1001.0
0.0	0.0	1	1	400.0	400.0	0	1	1	54.53037	51.790344	0	0.239	0.0	0.007	0.0	1001.0
0.0	0.0	1	1	400.0	400.0	0	1	1	54.53037	51.790344	0	0.239	-0.001	-0.091	0.0	1001.0
0.0	0.0	1	1	400.0	400.0	0	1	1	54.53037	51.790344	0	0.239	0.0	-0.004	0.0	1001.0
0.0	0.0	1	1	400.0	400.0	0	1	1	54.53037	51.790344	0	0.239	0.0	-0.001	0.0	1001.0
0.0	0.0	1	1	400.0	400.0	0	1	1	54.53037	51.790344	0	0.239	0.0	-0.003	0.0	1001.0
0.0	0.0	1	1	400.0	400.0	0	1	1	54.53037	51.790344	0	0.239	0.0	0.027	0.0	1001.0
0.0	0.0	1	1	400.0	400.0	0	1	1	54.53037	51.790344	0	0.239	0.0	0.017	0.0	1001.0
0.0	0.0	1	1	400.0	400.0	0	1	1	54.53037	51.790344	0	0.239	0.0	0.019	0.0	1001.0
0.0	0.0	1	1	400.0	400.0	0	1	1	54.53037	51.790344	0	0.239	0.0	0.056	0.0	1001.0
0.0	0.0	1	1	400.0	400.0	0	1	1	54.53037	51.790344	0	0.239	-0.001	-0.016	0.0	1001.0
0.0	0.0	1	1	400.0	400.0	0	1	1	54.53037	51.790344	0	0.239	0.0	0.004	0.0	1001.0
0.0	0.0	1	1	400.0	400.0	0	1	1	54.53037	51.790344	0	0.239	-0.001	-0.02	0.0	1001.0
0.0	0.0	1	1	400.0	400.0	0	1	1	54.53037	51.790344	0	0.239	-0.001	-0.025	0.0	1001.0
0.0	0.0	1	1	400.0	400.0	0	1	1	54.53037	51.790344	0	0.239	0.0	0.0	0.0	1001.0
0.0	0.0	1	1	400.0	400.0	0	1	1	54.53037	51.790344	0	0.239	0.0	-0.005	0.0	1001.0
0.0	0.0	1	1	400.0	400.0	0	1	1	54.53037	51.790344	0	0.239	0.0	0.013	0.0	1001.0
0.0	0.0	1	1	400.0	400.0	0	1	1	54.53037	51.790344	0	0.239	0.0	0.012	0.0	1001.0
0.0	0.0	1	1	400.0	400.0	0	1	1	54.53037	51.790344	0	0.239	-0.001	-0.131	0.0	1001.0
0.0	0.0	1	1	400.0	400.0	0	1	1	54.53037	51.790344	0	0.239	0.0	0.041	0.0	1001.0
0.0	0.0	1	1	400.0	400.0	0	1	1	54.53037	51.790344	0	0.239	-0.001	-0.059	0.0	1001.0
0.0	0.0	1	1	400.0	400.0	0	1	1	54.53037	51.790344	0	0.239	0.0	0.002	0.0	1001.0
0.0	0.0	1	1	400.0	400.0	0	1	1	54.53037	51.790344	0	0.239	0.0	0.04	0.0	1001.0
0.0	0.0	1	1	400.0	400.0	0	1	1	54.53037	51.790344	0	0.239	-0.001	-0.033	0.0	1001.0
0.0	0.0	1	1	400.0	400.0	0	1	1	54.53037	51.790344	0	0.239	0.0	0.0	0.0	1001.0
0.0	0.0	1	1	400.0	400.0	0	1	1	54.53037	51.790344	0	0.239	-0.001	-0.032	0.0	1001.0
0.0	0.0	1	1	400.0	400.0	0	1	1	54.53037	51.790344	0	0.239	0.0	0.0	0.0	1001.0
0.0	0.0	1	1	400.0	400.0	0	1	1	54.53037	51.790344	0	0.239	-0.001	-0.039	0.0	1001.0
0.0	0.0	1	1	400.0	400.0	0	1	1	54.53037	51.790344	0	0.239	0.0	0.024	0.0	1001.0
0.0	0.0	1	1	400.0	400.0	0	1	1	54.53037	51.790344	0	0.239	-0.001	-0.025	0.0	1001.0
0.0	0.0	1	1	400.0	400.0	0	1	1	54.53037	51.790344	0	0.239	0.0	-0.008	0.0	1001.0
0.0	0.0	1	1	400.0	400.0	0	1	1	54.53037	51.790344	0	0.239	0.0	0.001	0.0	1001.0
0.0	0.0	1	1	400.0	400.0	0	1	1	54.53037	51.790344	0	0.239	0.0	0.016	0.0	1001.0
0.0	0.0	1	1	400.0	400.0	0	1	1	54.53037	51.790344	0	0.239	-0.001	-0.036	0.0	1001.0
0.0	0.0	1	1	400.0	400.0	0	1	1	54.53037	51.790344	0	0.239	0.0	-0.009	0.0	1001.0
0.0	0.0	1	1	400.0	400.0	0	1	1	54.53037	51.790344	0	0.239	0.0	0.022	0.0	1001.0
0.0	0.0	1	1	400.0	400.0	0	1	1	54.53037	51.790344	0	0.239	-0.001	-0.018	0.0	1001.0
0.0	0.0	1	1	400.0	400.0	0	1	1	54.53037	51.790344	0	0.239	0.0	0.101	0.0	1001.0
0.0	0.0	1	1	400.0	400.0	0	1	1	54.53037	51.790344	0	0.239	-0.001	-0.028	0.0	1001.0
0.0	0.0	1	1	400.0	400.0	0	1	1	54.53037	51.790344	0	0.239	0.0	0.014	0.0	1001.0
0.0	0.0	1	1	400.0	400.0	0	1	1	54.53037	51.790344	0	0.239	0.0	0.061	0.0	1001.0
0.0	0.0	1	1	400.0	400.0	0	1	1	54.53037	51.790344	0	0.239	0.0	0.004	0.0	1001.0
0.0	0.0	1	1	400.0	400.0	0	1	1	54.53037	51.790344	0	0.239	0.0	0.008	0.0	1001.0
0.0	0.0	1	1	400.0	400.0	0	1	1	54.53037	51.790344	0	0.239	-0.001	-0.036	0.0	1001.0
0.0	0.0	1	1	400.0	400.0	0	1	1	54.53037	51.790344	0	0.239	0.0	0.014	0.0	1001.0
0.0	0.0	1	1	400.0	400.0	0	1	1	54.53037	51.790344	0	0.239	0.0	0.014	0.0	1001.0
0.0	0.0	1	1	400.0	400.0	0	1	1	54.53037	51.790344	0	0.239	0.0	0.069	0.0	1001.0
0.0	0.0	1	1	400.0	400.0	0	1	1	54.53037	51.790344	0	0.239	0.0	0.031	0.0	1001.0
0.0	0.0	1	1	400.0	400.0	0	1	1	54.53037	51.790344	0	0.239	0.0	-0.005	0.0	1001.0
0.0	0.0	1	1	400.0	400.0	0	1	1	54.53037	51.790344	0	0.239	0.0	0.007	0.0	1001.0
0.0	0.0	1	1	400.0	400.0	0	1	1	54.53037	51.790344	0	0.239	-0.001	-0.027	0.0	1001.0
0.0	0.0	1	1	400.0	400.0	0	1	1	54.53037	51.790344	0	0.239	0.0	-0.001	0.0	1001.0
0.0	0.0	1	1	400.0	400.0	0	1	1	54.53037	51.790344	0	0.239	0.0	0.012	0.0	1001.0
0.0	0.0	1	1	400.0	400.0	0	1	1	54.53037	51.790344	0	0.239	0.0	0.04	0.0	1001.0
0.0	0.0	1	1	400.0	400.0	0	1	1	54.53037	51.790344	0	0.239	0.0	0.017	0.0	1001.0
0.0	0.0	1	1	400.0	400.0	0	1	1	54.53037	51.790344	0	0.239	0.0	0.004	0.0	1001.0
0.0	0.0	1	1	400.0	400.0	0	1	1	54.53037	51.790344	0	0.239	0.0	-0.005	0.0	1001.0
0.0	0.0	1	1	400.0	400.0	0	1	1	54.53037	51.790344	0	0.239	0.0	-0.007	0.0	1001.0
0.0	0.0	1	1	400.0	400.0	0	1	1	54.53037	51.790344	0	0.239	-0.001	-0.015	0.0	1001.0
0.0	0.0	1	1	400.0	400.0	0	1	1	54.53037	51.790344	0	0.239	-0.001	-0.012	0.0	1001.0
0.0	0.0	1	1	400.0	400.0	0	1	1	54.53037	51.790344	0	0.239	0.0	0.0	0.0	1001.0
0.0	0.0	1	1	400.0	400.0	0	1	1	54.53037	51.790344	0	0.239	-0.001	-0.018	0.0	1001.0
0.0	0.0	1	1	400.0	400.0	0	1	1	54.53037	51.790344	0	0.239	0.0	0.001	0.0	1001.0
0.0	0.0	1	1	400.0	400.0	0	1	1	54.53037	51.790344	0	0.239	0.0	0.001	0.0	1001.0
0.0	0.0	1	1	400.0	400.0	0	1	1	54.53037	51.790344	0	0.239	-0.001	-0.025	0.0	1001.0
0.0	0.0	1	1	400.0	400.0	0	1	1	54.53037	51.790344	0	0.239	0.0	0.036	0.0	1001.0
0.0	0.0	1	1	400.0	400.0	0	1	1	54.53037	51.790344	0	0.239	0.0	0.036	0.0	1001.0
0.0	0.0	1	1	400.0	400.0	0	1	1	54.53037	51.790344	0	0.239	0.0	0.015	0.0	1001.0
0.0	0.0	1	1	400.0	400.0	0	1	1	54.53037	51.790344	0	0.239	0.0	-0.008	0.0	1001.0
0.0	0.0	1	1	400.0	400.0	0	1	1	54.53037	51.790344	0	0.239	-0.001	-0.045	0.0	1001.0
0.0	0.0	1	1	400.0	400.0	0	1	1	54.53037	51.790344	0	0.239	0.0	0.022	0.0	1001.0
0.0	0.0	1	1	400.0	400.0	0	1	1	54.53037	51.790344	0	0.239	0.0	0.005	0.0	1001.0
0.0	0.0	1	1	400.0	400.0	0	1	1	54.53037	51.790344	0	0.239	-0.001	-0.023	0.0	1001.0
-5555.5557	-400.0	1	1	400.0	400.0	0	1	1	54.53037	51.790344	1	0.239	0.0	0.024	0.0	1001.0
-5555.5557	-400.0	1	1	400.0	400.0	0	1	1	54.53037	51.790344	1	0.239	0.0	0.005	0.0	1001.0
-5555.5557	-400.0	1	1	400.0	400.0	0	1	1	54.53037	51.790344	1	0.239	-0.001	-0.041	0.0	1001.0
-5555.5557	-400.0	1	1	400.0	400.0	0	1	1	54.53037	51.790344	1	0.239	0.0	-0.001	0.0	1001.0
-5555.5557	-400.0	1	1	400.0	400.0	0	1	1	54.53037	51.790344	1	0.239	-0.001	-0.188	-0.392	1001.0
-5555.5557	-400.0	1	1	400.0	400.0	0	1	1	54.53037	51.790344	1	0.239	-0.003	-0.362	-0.392	1001.0
-5555.5557	-400.0	1	1	400.0	400.0	0	1	1	54.53037	51.790344	1	0.239	-0.011	-1.195	-1.097	1001.0
-5555.5557	-400.0	1	1	400.0	400.0	0	1	1	54.53037	51.790344	1	0.239	-0.021	-1.382	-1.413	1001.0
-5555.5557	-400.0	1	1	400.0	400.0	0	1	1	54.53037	51.790344	1	0.239	-0.029	-1.385	-1.413	1001.0
-5555.5557	-400.0	1	1	400.0	400.0	0	1	1	54.53037	51.790344	1	0.239	-0.042	-1.948	-1.978	1001.0
-5555.5557	-400.0	1	1	400.0	400.0	0	1	1	54.53037	51.790344	1	0.239	-0.054	-1.986	-1.978	1001.0
-5555.5557	-400.0	1	1	400.0	400.0	0	1	1	54.53037	51.790344	1	0.238	-0.066	-2.16	-2.232	1001.0
-5555.5557	-400.0	1	1	400.0	400.0	0	1	1	54.53037	51.790344	1	0.238	-0.082	-2.701	-2.686	1001.0
-5555.5557	-400.0	1	1	400.0	400.0	0	1	1	54.53037	51.790344	1	0.238	-0.095	-2.628	-2.686	1001.0
-5555.5557	-400.0	1	1	400.0	400.0	0	1	1	54.53037	51.790344	1	0.238	-0.11	-3.09	-3.078	1001.0
-5555.5557	-400.0	1	1	400.0	400.0	0	1	1	54.53037	51.790344	1	0.238	-0.125	-3.219	-3.254	1001.0
-5555.5557	-400.0	1	1	400.0	400.0	0	1	1	54.53037	51.790344	1	0.238	-0.139	-3.242	-3.254	1001.0
-5555.5557	-400.0	1	1	400.0	400.0	0	1	1	54.53037	51.790344	1	0.238	-0.154	-3.563	-3.569	1001.0
-5555.5557	-400.0	1	1	400.0	400.0	0	1	1	54.53037	51.790344	1	0.237	-0.167	-3.594	-3.569	1001.0
-5555.5557	-400.0	1	1	400.0	400.0	0	1	1	54.53037	51.790344	1	0.237	-0.181	-3.701	-3.709	1001.0
-5555.5557	-400.0	1	1	400.0	400.0	0	1	1	54.53037	51.790344	1	0.237	-0.195	-3.989	-3.963	1001.0
-5555.5557	-400.0	1	1	400.0	400.0	0	1	1	54.53037	51.790344	1	0.237	-0.208	-3.991	-3.963	1001.0
-5555.5557	-400.0	1	1	400.0	400.0	0	1	1	54.53037	51.790344	1	0.237	-0.22	-4.065	-4.075	1001.0
-5555.5557	-400.0	1	1	400.0	400.0	0	1	1	54.53037	51.790344	1	0.237	-0.233	-4.259	-4.278	1001.0
-5555.5557	-400.0	1	1	400.0	400.0	0	1	1	54.53037	51.790344	1	0.237	-0.245	-4.256	-4.278	1001.0
-5555.5557	-400.0	1	1	400.0	400.0	0	1	1	54.53037	51.790344	1	0.237	-0.257	-4.354	-4.369	1001.0
-5555.5557	-400.0	1	1	400.0	400.0	0	1	1	54.53037	51.790344	1	0.236	-0.267	-4.371	-4.369	1001.0
-5555.5557	-400.0	1	1	400.0	400.0	0	1	1	54.53037	51.790344	1	0.236	-0.277	-4.507	-4.531	1001.0
-5555.5557	-400.0	1	1	400.0	400.0	0	1	1	54.53037	51.790344	1	0.236	-0.287	-4.565	-4.672	1001.0
-5555.5557	-400.0	1	1	400.0	400.0	0	1	1	54.53037	51.790344	1	0.236	-0.297	-4.737	-4.672	1001.0
-5555.5557	-400.0	1	1	400.0	400.0	0	1	1	54.53037	51.790344	1	0.236	-0.306	-4.709	-4.735	1001.0
-5555.5557	-400.0	1	1	400.0	400.0	0	1	1	54.53037	51.790344	1	0.236	-0.316	-4.881	-4.847	1001.0
-5555.5557	-400.0	1	1	400.0	400.0	0	1	1	54.53037	51.790344	1	0.236	-0.325	-4.866	-4.847	1001.0
-5555.5557	-400.0	1	1	400.0	400.0	0	1	1	54.53037	51.790344	1	0.236	-0.333	-4.921	-4.898	1001.0
-5555.5557	-400.0	1	1	400.0	400.0	0	1	1	54.53037	51.790344	1	0.236	-0.341	-4.884	-4.898	1001.0
-5555.5557	-400.0	1	1	400.0	400.0	0	1	1	54.53037	51.790344	1	0.236	-0.347	-4.924	-4.988	1001.0
-5555.5557	-400.0	1	1	400.0	400.0	0	1	1	54.53037	51.790344	1	0.236	-0.353	-5.032	-5.029	1001.0
-5555.5557	-400.0	1	1	400.0	400.0	0	1	1	54.53037	51.790344	1	0.236	-0.358	-4.809	-5.029	1001.0
-5555.5557	-400.0	1	1	400.0	400.0	0	1	1	54.53037	51.790344	1	0.236	-0.365	-5.108	-5.102	1001.0
-5555.5557	-400.0	1	1	400.0	400.0	0	1	1	54.53037	51.790344	1	0.236	-0.371	-5.126	-5.134	1001.0
-5555.5557	-400.0	1	1	400.0	400.0	0	1	1	54.53037	51.790344	1	0.236	-0.377	-5.218	-5.134	1001.0
-5555.5557	-400.0	1	1	400.0	400.0	0	1	1	54.53037	51.790344	1	0.236	-0.383	-5.259	-5.192	1001.0
-5555.5557	-400.0	1	1	400.0	400.0	0	1	1	54.53037	51.790344	1	0.235	-0.387	-5.172	-5.218	1001.0
-5555.5557	-400.0	1	1	400.0	400.0	0	1	1	54.53037	51.790344	1	0.235	-0.391	-5.197	-5.218	1001.0
-5555.5557	-400.0	1	1	400.0	400.0	0	1	1	54.53037	51.790344	1	0.235	-0.395	-5.27	-5.265	1001.0
-5555.5557	-400.0	1	1	400.0	400.0	0	1	1	54.53037	51.790344	1	0.235	-0.399	-5.288	-5.265	1001.0
-5555.5557	-400.0	1	1	400.0	400.0	0	1	1	54.53037	51.790344	1	0.235	-0.403	-5.297	-5.286	1001.0
-5555.5557	-400.0	1	1	400.0	400.0	0	1	1	54.53037	51.790344	1	0.235	-0.405	-5.292	-5.324	1001.0
-5555.5557	-400.0	1	1	400.0	400.0	0	1	1	54.53037	51.790344	1	0.235	-0.409	-5.323	-5.324	1001.0
-5555.5557	-400.0	1	1	400.0	400.0	0	1	1	54.53037	51.790344	1	0.235	-0.413	-5.339	-5.356	1001.0
-5555.5557	-400.0	1	1	400.0	400.0	0	1	1	54.53037	51.790344	1	0.234	-0.416	-5.314	-5.356	1001.0
-5555.5557	-400.0	1	1	400.0	400.0	0	1	1	54.53037	51.790344	1	0.234	-0.419	-5.349	-5.371	1001.0
-5555.5557	-400.0	1	1	400.0	400.0	0	1	1	54.53037	51.790344	1	0.234	-0.422	-5.402	-5.397	1001.0
-5555.5557	-400.0	1	1	400.0	400.0	0	1	1	54.53037	51.790344	1	0.234	-0.424	-5.393	-5.397	1001.0
-5555.5557	-400.0	1	1	400.0	400.0	0	1	1	54.53037	51.790344	1	0.234	-0.426	-5.399	-5.408	1001.0
-5555.5557	-400.0	1	1	400.0	400.0	0	1	1	54.53037	51.790344	1	0.233	-0.427	-5.249	-5.429	1001.0
-5555.5557	-400.0	1	1	400.0	400.0	0	1	1	54.53037	51.790344	1	0.233	-0.43	-5.613	-5.429	1001.0
-5555.5557	-400.0	1	1	400.0	400.0	0	1	1	54.53037	51.790344	1	0.233	-0.432	-5.427	-5.438	1001.0
-5555.5557	-400.0	1	1	400.0	400.0	0	1	1	54.53037	51.790344	1	0.233	-0.434	-5.462	-5.438	1001.0
-5555.5557	-400.0	1	1	400.0	400.0	0	1	1	54.53037	51.790344	1	0.232	-0.436	-5.511	-5.455	1001.0
-5555.5557	-400.0	1	1	400.0	400.0	0	1	1	54.53037	51.790344	1	0.232	-0.438	-5.452	-5.47	1001.0
-5555.5557	-400.0	1	1	400.0	400.0	0	1	1	54.53037	51.790344	1	0.232	-0.44	-5.506	-5.47	1001.0
-5555.5557	-400.0	1	1	400.0	400.0	0	1	1	54.53037	51.790344	1	0.232	-0.441	-5.481	-5.476	1001.0
-5555.5557	-400.0	1	1	400.0	400.0	0	1	1	54.53037	51.790344	1	0.232	-0.441	-5.498	-5.488	1001.0
-5555.5557	-400.0	1	1	400.0	400.0	0	1	1	54.53037	51.790344	1	0.231	-0.441	-5.511	-5.488	1001.0
-5555.5557	-400.0	1	1	400.0	400.0	0	1	1	54.53037	51.790344	1	0.231	-0.441	-5.49	-5.493	1001.0
-5555.5557	-400.0	1	1	400.0	400.0	0	1	1	54.53037	51.790344	1	0.231	-0.441	-5.532	-5.502	1001.0
-5555.5557	-400.0	1	1	400.0	400.0	0	1	1	54.53037	51.790344	1	0.231	-0.441	-5.509	-5.502	1001.0
-5555.5557	-400.0	1	1	400.0	400.0	0	1	1	54.53037	51.790344	1	0.231	-0.441	-5.527	-5.507	1001.0
-5555.5557	-400.0	1	1	400.0	400.0	0	1	1	54.53037	51.790344	1	0.231	-0.441	-5.492	-5.507	1001.0
-5555.5557	-400.0	1	1	400.0	400.0	0	1	1	54.53037	51.790344	1	0.231	-0.441	-5.481	-5.514	1001.0
-5555.5557	-400.0	1	1	400.0	400.0	0	1	1	54.53037	51.790344	1	0.23	-0.441	-5.517	-5.521	1001.0
-5555.5557	-400.0	1	1	400.0	400.0	0	1	1	54.53037	51.790344	1	0.23	-0.442	-5.586	-5.521	1001.0
-5555.5557	-400.0	1	1	400.0	400.0	0	1	1	54.53037	51.790344	1	0.23	-0.442	-5.531	-5.523	1001.0
-5555.5557	-400.0	1	1	400.0	400.0	0	1	1	54.53037	51.790344	1	0.23	-0.442	-5.475	-5.529	1001.0
-5555.5557	-400.0	1	1	400.0	400.0	0	1	1	54.53037	51.790344	1	0.23	-0.443	-5.536	-5.529	1001.0
-5555.5557	-400.0	1	1	400.0	400.0	0	1	1	54.53037	51.790344	1	0.23	-0.443	-5.552	-5.531	1001.0
-5555.5557	-400.0	1	1	400.0	400.0	0	1	1	54.53037	51.790344	1	0.23	-0.443	-5.516	-5.531	1001.0
-5555.5557	-400.0	1	1	400.0	400.0	0	1	1	54.53037	51.790344	1	0.23	-0.443	-5.526	-5.535	1001.0
-5555.5557	-400.0	1	1	400.0	400.0	0	1	1	54.53037	51.790344	1	0.23	-0.444	-5.552	-5.537	1001.0
-5555.5557	-400.0	1	1	400.0	400.0	0	1	1	54.53037	51.790344	1	0.229	-0.445	-5.521	-5.537	1001.0
-5555.5557	-400.0	1	1	400.0	400.0	1	1	1	54.53037	51.790344	1	0.229	-0.445	-5.54	-5.541	1001.0
-5555.5557	-400.0	1	1	400.0	400.0	1	1	1	54.53037	51.790344	1	0.229	-0.445	-5.544	-5.542	1001.0
-5555.5557	-400.0	1	1	400.0	400.0	1	1	1	54.53037	51.790344	1	0.229	-0.446	-5.516	-5.542	1001.0
-5555.5557	-400.0	1	1	400.0	400.0	1	1	1	54.53037	51.790344	1	0.229	-0.447	-5.527	-5.544	1001.0
-5555.5557	-400.0	1	1	400.0	400.0	1	1	1	54.53037	51.790344	1	0.229	-0.448	-5.622	-5.544	1001.0
-5555.5557	-400.0	1	1	400.0	400.0	1	1	1	54.53037	51.790344	1	0.229	-0.45	-5.609	-5.547	1001.0
-5555.5557	-400.0	1	1	400.0	400.0	1	1	1	54.53037	51.790344	1	0.229	-0.45	-5.544	-5.548	1001.0
-5555.5557	-400.0	1	1	400.0	400.0	1	1	1	54.53037	51.790344	1	0.229	-0.451	-5.496	-5.548	1001.0
-5555.5557	-400.0	1	1	400.0	400.0	1	1	1	54.53037	51.790344	1	0.229	-0.451	-5.522	-5.55	1001.0
-5555.5557	-400.0	1	1	400.0	400.0	1	1	1	54.53037	51.790344	1	0.228	-0.452	-5.571	-5.55	1001.0
-5555.5557	-400.0	1	1	400.0	400.0	1	1	1	54.53037	51.790344	1	0.228	-0.453	-5.541	-5.55	1001.0
-5555.5557	-400.0	1	1	400.0	400.0	1	1	1	54.53037	51.790344	1	0.228	-0.453	-5.481	-5.552	1001.0
-5555.5557	-400.0	1	1	400.0	400.0	1	1	1	54.53037	51.790344	1	0.228	-0.454	-5.526	-5.552	1001.0
-5555.5557	-400.0	1	1	400.0	400.0	1	1	1	54.53037	51.790344	1	0.228	-0.456	-5.591	-5.553	1001.0
-5555.5557	-400.0	1	1	400.0	400.0	1	1	1	54.53037	51.790344	1	0.228	-0.456	-5.535	-5.554	1001.0
-5555.5557	-400.0	1	1	400.0	400.0	1	1	1	54.53037	51.790344	1	0.228	-0.457	-5.525	-5.554	1001.0
-5555.5557	-400.0	1	1	400.0	400.0	1	1	1	54.53037	51.790344	1	0.228	-0.457	-5.53	-5.554	1001.0
-5555.5557	-400.0	1	1	400.0	400.0	1	1	1	54.53037	51.790344	1	0.228	-0.458	-5.51	-5.555	1001.0
-5555.5557	-400.0	1	1	400.0	400.0	1	1	1	54.53037	51.790344	1	0.228	-0.459	-5.529	-5.555	1001.0
-5555.5557	-400.0	1	1	400.0	400.0	1	1	1	54.53037	51.790344	1	0.228	-0.461	-5.59	-5.556	1001.0
-5555.5557	-400.0	1	1	400.0	400.0	1	1	1	54.53037	51.790344	1	0.228	-0.461	-5.57	-5.556	1001.0
-5555.5557	-400.0	1	1	400.0	400.0	1	1	1	54.53037	51.790344	1	0.228	-0.46	-5.545	-5.556	1001.0
-5555.5557	-400.0	1	1	400.0	400.0	1	1	1	54.53037	51.790344	1	0.228	-0.46	-5.547	-5.557	1001.0
-5555.5557	-400.0	1	1	400.0	400.0	1	1	1	54.53037	51.790344	1	0.228	-0.461	-5.561	-5.557	1001.0
-5555.5557	-400.0	1	1	400.0	400.0	1	1	1	54.53037	51.790344	1	0.228	-0.46	-5.523	-5.557	1001.0
-5555.5557	-400.0	1	1	400.0	400.0	1	1	1	54.53037	51.790344	1	0.228	-0.46	-5.545	-5.559	1001.0
-5555.5557	-400.0	1	1	400.0	400.0	1	1	1	54.53037	51.790344	1	0.228	-0.46	-5.531	-5.559	1001.0
-5555.5557	-400.0	1	1	400.0	400.0	1	1	1	54.53037	51.790344	1	0.228	-0.461	-5.626	-5.559	1001.0
-5555.5557	-400.0	1	1	400.0	400.0	1	1	1	54.53037	51.790344	1	0.228	-0.461	-5.569	-5.559	1001.0
-5555.5557	-400.0	1	1	400.0	400.0	1	1	1	54.53037	51.790344	1	0.228	-0.461	-5.558	-5.56	1001.0
-5555.5557	-400.0	1	1	400.0	400.0	1	1	1	54.53037	51.790344	1	0.228	-0.461	-5.56	-5.56	1001.0
-5555.5557	-400.0	1	1	400.0	400.0	1	1	1	54.53037	51.790344	1	0.228	-0.46	-5.548	-5.56	1001.0
-5555.5557	-400.0	1	1	400.0	400.0	1	1	1	54.53037	51.790344	1	0.228	-0.461	-5.576	-5.56	1001.0
-5555.5557	-400.0	1	1	400.0	400.0	1	1	1	54.53037	51.790344	1	0.228	-0.46	-5.545	-5.56	1001.0
-5555.5557	-400.0	1	1	400.0	400.0	1	1	1	54.53037	51.790344	1	0.228	-0.461	-5.571	-5.56	1001.0
-5555.5557	-400.0	1	1	400.0	400.0	1	1	1	54.53037	51.790344	1	0.228	-0.461	-5.591	-5.56	1001.0
-5555.5557	-400.0	1	1	400.0	400.0	1	1	1	54.53037	51.790344	1	0.228	-0.461	-5.714	-5.56	1001.0
-5555.5557	-400.0	1	1	400.0	400.0	1	1	1	54.53037	51.790344	1	0.228	-0.461	-5.798	-5.56	1001.0
-5555.5557	-400.0	1	1	400.0	400.0	1	1	1	54.53037	51.790344	1	0.228	-0.461	-5.56	-5.56	1001.0
-5555.5557	-400.0	1	1	400.0	400.0	1	1	1	54.53037	51.790344	1	0.228	-0.461	-5.581	-5.56	1001.0
-5555.5557	-400.0	1	1	400.0	400.0	1	1	1	54.53037	51.790344	1	0.228	-0.461	-5.568	-5.56	1001.0
-5555.5557	-400.0	1	1	400.0	400.0	1	1	1	54.53037	51.790344	1	0.228	-0.461	-5.565	-5.56	1001.0
-5555.5557	-400.0	1	1	400.0	400.0	1	1	1	54.53037	51.790344	1	0.228	-0.461	-5.617	-5.56	1001.0
-5555.5557	-400.0	1	1	400.0	400.0	1	1	1	54.53037	51.790344	1	0.228	-0.461	-5.565	-5.56	1001.0
-5555.5557	-400.0	1	1	400.0	400.0	1	1	1	54.53037	51.790344	1	0.228	-0.461	-5.575	-5.56	1001.0
-5555.5557	-400.0	1	1	400.0	400.0	1	1	1	54.53037	51.790344	1	0.228	-0.461	-5.58	-5.56	1001.0
-5555.5557	-400.0	1	1	400.0	400.0	1	1	1	54.53037	51.790344	1	0.228	-0.46	-5.481	-5.561	1001.0
-5555.5557	-400.0	1	1	400.0	400.0	1	1	1	54.53037	51.790344	1	0.228	-0.461	-5.582	-5.561	1001.0
-5555.5557	-400.0	1	1	400.0	400.0	1	1	1	54.53037	51.790344	1	0.228	-0.46	-5.544	-5.561	1001.0
-5555.5557	-400.0	1	1	400.0	400.0	1	1	1	54.53037	51.790344	1	0.228	-0.46	-5.517	-5.561	1001.0
-5555.5557	-400.0	1	1	400.0	400.0	1	1	1	54.53037	51.790344	1	0.228	-0.46	-5.461	-5.561	1001.0
-5555.5557	-400.0	1	1	400.0	400.0	1	1	1	54.53037	51.790344	1	0.228	-0.46	-5.552	-5.561	1001.0
-5555.5557	-400.0	1	1	400.0	400.0	1	1	1	54.53037	51.790344	1	0.228	-0.46	-5.537	-5.561	1001.0
-5555.5557	-400.0	1	1	400.0	400.0	1	1	1	54.53037	51.790344	1	0.228	-0.46	-5.53	-5.561	1001.0
-5555.5557	-400.0	1	1	400.0	400.0	1	1	1	54.53037	51.790344	1	0.228	-0.46	-5.547	-5.561	1001.0
-5555.5557	-400.0	1	1	400.0	400.0	1	1	1	54.53037	51.790344	1	0.228	-0.461	-5.576	-5.561	1001.0
-5555.5557	-400.0	1	1	400.0	400.0	1	1	1	54.53037	51.790344	1	0.228	-0.46	-5.552	-5.561	1001.0
-5555.5557	-400.0	1	1	400.0	400.0	1	1	1	54.53037	51.790344	1	0.228	-0.46	-5.407	-5.561	1001.0
-5555.5557	-400.0	1	1	400.0	400.0	1	1	1	54.53037	51.790344	1	0.228	-0.461	-5.619	-5.561	1001.0
-5555.5557	-400.0	1	1	400.0	400.0	1	1	1	54.53037	51.790344	1	0.228	-0.461	-5.686	-5.561	1001.0
-5555.5557	-400.0	1	1	400.0	400.0	1	1	1	54.53037	51.790344	1	0.228	-0.461	-5.575	-5.561	1001.0
-5555.5557	-400.0	1	1	400.0	400.0	1	1	1	54.53037	51.790344	1	0.228	-0.46	-5.495	-5.561	1001.0
-5555.5557	-400.0	1	1	400.0	400.0	1	1	1	54.53037	51.790344	1	0.228	-0.46	-5.515	-5.561	1001.0
-5555.5557	-400.0	1	1	400.0	400.0	1	1	1	54.53037	51.790344	1	0.228	-0.461	-5.621	-5.561	1001.0
-5555.5557	-400.0	1	1	400.0	400.0	1	1	1	54.53037	51.790344	1	0.228	-0.461	-5.571	-5.561	1001.0
-5555.5557	-400.0	1	1	400.0	400.0	1	1	1	54.53037	51.790344	1	0.228	-0.461	-5.572	-5.561	1001.0
-5555.5557	-400.0	1	1	400.0	400.0	1	1	1	54.53037	51.790344	1	0.228	-0.461	-5.565	-5.561	1001.0
-5555.5557	-400.0	1	1	400.0	400.0	1	1	1	54.53037	51.790344	1	0.228	-0.461	-5.61	-5.561	1001.0
-5555.5557	-400.0	1	1	400.0	400.0	1	1	1	54.53037	51.790344	1	0.228	-0.461	-5.612	-5.561	1001.0
-5555.5557	-400.0	1	1	400.0	400.0	1	1	1	54.53037	51.790344	1	0.228	-0.461	-5.602	-5.561	1001.0
-5555.5557	-400.0	1	1	400.0	400.0	1	1	1	54.53037	51.790344	1	0.228	-0.461	-5.582	-5.561	1001.0
-5555.5557	-400.0	1	1	400.0	400.0	1	1	1	54.53037	51.790344	1	0.228	-0.46	-5.506	-5.561	1001.0
-5555.5557	-400.0	1	1	400.0	400.0	1	1	1	54.53037	51.790344	1	0.228	-0.46	-5.529	-5.561	1001.0
-5555.5557	-400.0	1	1	400.0	400.0	1	1	1	54.53037	51.790344	1	0.228	-0.46	-5.541	-5.561	1001.0
-5555.5557	-400.0	1	1	400.0	400.0	1	1	1	54.53037	51.790344	1	0.228	-0.46	-5.526	-5.561	1001.0
-5555.5557	-400.0	1	1	400.0	400.0	1	1	1	54.53037	51.790344	1	0.228	-0.46	-5.548	-5.561	1001.0
-5555.5557	-400.0	1	1	400.0	400.0	1	1	1	54.53037	51.790344	1	0.228	-0.461	-5.568	-5.561	1001.0
-5555.5557	-400.0	1	1	400.0	400.0	1	1	1	54.53037	51.790344	1	0.228	-0.46	-5.54	-5.561	1001.0
-5555.5557	-400.0	1	1	400.0	400.0	1	1	1	54.53037	51.790344	1	0.228	-0.46	-5.536	-5.561	1001.0
-5555.5557	-400.0	1	1	400.0	400.0	1	1	1	54.53037	51.790344	1	0.229	-0.46	-5.528	-5.561	1001.0
-5555.5557	-400.0	1	1	400.0	400.0	1	1	1	54.53037	51.790344	1	0.229	-0.461	-5.645	-5.561	1001.0
-5555.5557	-400.0	1	1	400.0	400.0	1	1	1	54.53037	51.790344	1	0.229	-0.461	-5.57	-5.561	1001.0
-5555.5557	-400.0	1	1	400.0	400.0	1	1	1	54.53037	51.790344	1	0.229	-0.461	-5.605	-5.561	1001.0
-5555.5557	-400.0	1	1	400.0	400.0	1	1	1	54.53037	51.790344	1	0.229	-0.461	-5.575	-5.561	1001.0
-5555.5557	-400.0	1	1	400.0	400.0	1	1	1	54.53037	51.790344	1	0.229	-0.461	-5.583	-5.561	1001.0
-5555.5557	-400.0	1	1	400.0	400.0	1	1	1	54.53037	51.790344	1	0.229	-0.46	-5.512	-5.561	1001.0
-5555.5557	-400.0	1	1	400.0	400.0	1	1	1	54.53037	51.790344	1	0.229	-0.46	-5.556	-5.561	1001.0
-5555.5557	-400.0	1	1	400.0	400.0	1	1	1	54.53037	51.790344	1	0.229	-0.461	-5.592	-5.561	1001.0
-5555.5557	-400.0	1	1	400.0	400.0	1	1	1	54.53037	51.790344	1	0.229	-0.46	-5.507	-5.561	1001.0
-5555.5557	-400.0	1	1	400.0	400.0	1	1	1	54.53037	51.790344	1	0.229	-0.461	-5.596	-5.561	1001.0
-5555.5557	-400.0	1	1	400.0	400.0	1	1	1	54.53037	51.790344	1	0.229	-0.461	-5.59	-5.561	1001.0
-5555.5557	-400.0	1	1	400.0	400.0	1	1	1	54.53037	51.790344	1	0.229	-0.461	-5.573	-5.561	1001.0
-5555.5557	-400.0	1	1	400.0	400.0	1	1	1	54.53037	51.790344	1	0.229	-0.46	-5.535	-5.561	1001.0
-5555.5557	-400.0	1	1	400.0	400.0	1	1	1	54.53037	51.790344	1	0.229	-0.46	-5.533	-5.561	1001.0
-5555.5557	-400.0	1	1	400.0	400.0	1	1	1	54.53037	51.790344	1	0.229	-0.461	-5.585	-5.561	1001.0
-5555.5557	-400.0	1	1	400.0	400.0	1	1	1	54.53037	51.790344	1	0.229	-0.46	-5.505	-5.561	1001.0
-5555.5557	-400.0	1	1	400.0	400.0	1	1	1	54.53037	51.790344	1	0.229	-0.461	-5.573	-5.561	1001.0
-5555.5557	-400.0	1	1	400.0	400.0	1	1	1	54.53037	51.790344	1	0.229	-0.461	-5.56	-5.561	1001.0
-5555.5557	-400.0	1	1	400.0	400.0	1	1	1	54.53037	51.790344	1	0.229	-0.461	-5.559	-5.561	1001.0
-5555.5557	-400.0	1	1	400.0	400.0	1	1	1	54.53037	51.790344	1	0.229	-0.46	-5.539	-5.561	1001.0
-5555.5557	-400.0	1	1	400.0	400.0	1	1	1	54.53037	51.790344	1	0.229	-0.46	-5.53	-5.561	1001.0
-5555.5557	-400.0	1	1	400.0	400.0	1	1	1	54.53037	51.790344	1	0.229	-0.461	-5.605	-5.561	1001.0
-5555.5557	-400.0	1	1	400.0	400.0	1	1	1	54.53037	51.790344	1	0.23	-0.461	-5.565	-5.561	1001.0
-5555.5557	-400.0	1	1	400.0	400.0	1	1	1	54.53037	51.790344	1	0.23	-0.461	-5.58	-5.561	1001.0
-5555.5557	-400.0	1	1	400.0	400.0	1	1	1	54.53037	51.790344	1	0.23	-0.461	-5.583	-5.561	1001.0
-5555.5557	-400.0	1	1	400.0	400.0	1	1	1	54.53037	51.790344	1	0.23	-0.461	-5.574	-5.561	1001.0
-5555.5557	-400.0	1	1	400.0	400.0	1	1	1	54.53037	51.790344	1	0.23	-0.46	-5.551	-5.561	1001.0
-5555.5557	-400.0	1	1	400.0	400.0	1	1	1	54.53037	51.790344	1	0.23	-0.46	-5.547	-5.561	1001.0
-5555.5557	-400.0	1	1	400.0	400.0	1	1	1	54.53037	51.790344	1	0.23	-0.461	-5.572	-5.561	1001.0
-5555.5557	-400.0	1	1	400.0	400.0	1	1	1	54.53037	51.790344	1	0.23	-0.461	-5.611	-5.561	1001.0
-5555.5557	-400.0	1	1	400.0	400.0	1	1	1	54.53037	51.790344	1	0.23	-0.461	-5.706	-5.561	1001.0
-5555.5557	-400.0	1	1	400.0	400.0	1	1	1	54.53037	51.790344	1	0.23	-0.461	-5.576	-5.561	1001.0
-5555.5557	-400.0	1	1	400.0	400.0	1	1	1	54.53037	51.790344	1	0.23	-0.461	-5.583	-5.561	1001.0
-5555.5557	-400.0	1	1	400.0	400.0	1	1	1	54.53037	51.790344	1	0.23	-0.46	-5.511	-5.561	1001.0
-5555.5557	-400.0	1	1	400.0	400.0	1	1	1	54.53037	51.790344	1	0.23	-0.461	-5.571	-5.561	1001.0
-5555.5557	-400.0	1	1	400.0	400.0	1	1	1	54.53037	51.790344	1	0.23	-0.461	-5.617	-5.561	1001.0
-5555.5557	-400.0	1	1	400.0	400.0	1	1	1	54.53037	51.790344	1	0.23	-0.461	-5.565	-5.561	1001.0
-5555.5557	-400.0	1	1	400.0	400.0	1	1	1	54.53037	51.790344	1	0.23	-0.46	-5.52	-5.561	1001.0
-5555.5557	-400.0	1	1	400.0	400.0	1	1	1	54.53037	51.790344	1	0.23	-0.46	-5.557	-5.561	1001.0
-5555.5557	-400.0	1	1	400.0	400.0	1	1	1	54.53037	51.790344	1	0.23	-0.461	-5.722	-5.561	1001.0
-5555.5557	-400.0	1	1	400.0	400.0	1	1	1	54.53037	51.790344	1	0.23	-0.461	-5.6	-5.561	1001.0
-5555.5557	-400.0	1	1	400.0	400.0	1	1	1	54.53037	51.790344	1	0.23	-0.46	-5.552	-5.561	1001.0
-5555.5557	-400.0	1	1	400.0	400.0	1	1	1	54.53037	51.790344	1	0.23	-0.461	-5.572	-5.561	1001.0
-5555.5557	-400.0	1	1	400.0	400.0	1	1	1	54.53037	51.790344	1	0.23	-0.461	-5.636	-5.561	1001.0
-5555.5557	-400.0	1	1	400.0	400.0	1	1	1	54.53037	51.790344	1	0.23	-0.46	-5.527	-5.561	1001.0
-5555.5557	-400.0	1	1	400.0	400.0	1	1	1	54.53037	51.790344	1	0.23	-0.461	-5.575	-5.561	1001.0
-5555.5557	-400.0	1	1	400.0	400.0	1	1	1	54.53037	51.790344	1	0.23	-0.46	-5.547	-5.561	1001.0
0.0	0.0	1	1	400.0	400.0	1	1	1	54.53037	51.790344	0	0.23	-0.46	-5.554	-5.561	1001.0
0.0	0.0	1	1	400.0	400.0	1	1	1	54.53037	51.790344	0	0.23	-0.461	-5.577	-5.561	1001.0
0.0	0.0	1	1	400.0	400.0	1	1	1	54.53037	51.790344	0	0.23	-0.458	-5.125	-5.168	1001.0
0.0	0.0	1	1	400.0	400.0	1	1	1	54.53037	51.790344	0	0.23	-0.456	-5.309	-5.168	1001.0
0.0	0.0	1	1	400.0	400.0	1	1	1	54.53037	51.790344	0	0.23	-0.448	-4.461	-4.463	1001.0
0.0	0.0	1	1	400.0	400.0	1	1	1	54.53037	51.790344	0	0.23	-0.44	-4.453	-4.147	1001.0
0.0	0.0	1	1	400.0	400.0	1	1	1	54.53037	51.790344	0	0.23	-0.432	-4.177	-4.147	1001.0
0.0	0.0	1	1	400.0	400.0	1	1	1	54.53037	51.790344	0	0.231	-0.419	-3.628	-3.581	1001.0
0.0	0.0	1	1	400.0	400.0	1	1	1	54.53037	51.790344	0	0.231	-0.408	-3.691	-3.581	1001.0
0.0	0.0	1	1	400.0	400.0	1	1	1	54.53037	51.790344	0	0.231	-0.394	-3.347	-3.328	1001.0
0.0	0.0	1	1	400.0	400.0	1	1	1	54.53037	51.790344	0	0.231	-0.378	-2.88	-2.874	1001.0
0.0	0.0	1	1	400.0	400.0	1	1	1	54.53037	51.790344	0	0.232	-0.364	-2.874	-2.874	1001.0
0.0	0.0	1	1	400.0	400.0	1	1	1	54.53037	51.790344	0	0.232	-0.351	-2.684	-2.671	1001.0
0.0	0.0	1	1	400.0	400.0	1	1	1	54.53037	51.790344	0	0.232	-0.338	-2.483	-2.306	1001.0
0.0	0.0	1	1	400.0	400.0	1	1	1	54.53037	51.790344	0	0.233	-0.324	-2.299	-2.306	1001.0
0.0	0.0	1	1	400.0	400.0	1	1	1	54.53037	51.790344	0	0.233	-0.309	-1.961	-2.143	1001.0
0.0	0.0	1	1	400.0	400.0	1	1	1	54.53037	51.790344	0	0.234	-0.296	-2.243	-2.143	1001.0
0.0	0.0	1	1	400.0	400.0	1	1	1	54.53037	51.790344	0	0.234	-0.282	-1.83	-1.85	1001.0
0.0	0.0	1	1	400.0	400.0	1	1	1	54.53037	51.790344	0	0.235	-0.267	-1.573	-1.598	1001.0
0.0	0.0	1	1	400.0	400.0	1	1	1	54.53037	51.790344	0	0.235	-0.252	-1.354	-1.598	1001.0
0.0	0.0	1	1	400.0	400.0	1	1	1	54.53037	51.790344	0	0.236	-0.24	-1.67	-1.485	1001.0
0.0	0.0	1	1	400.0	400.0	1	1	1	54.53037	51.790344	0	0.236	-0.229	-1.333	-1.282	1001.0
0.0	0.0	1	1	400.0	400.0	1	1	1	54.53037	51.790344	0	0.237	-0.217	-1.295	-1.282	1001.0
0.0	0.0	1	1	400.0	400.0	1	1	1	54.53037	51.790344	0	0.238	-0.206	-1.219	-1.191	1001.0
0.0	0.0	1	1	400.0	400.0	1	1	1	54.53037	51.790344	0	0.238	-0.195	-1.112	-1.191	1001.0
0.0	0.0	1	1	400.0	400.0	1	1	1	54.53037	51.790344	0	0.239	-0.185	-1.065	-1.029	1001.0
0.0	0.0	1	1	400.0	400.0	1	1	1	54.53037	51.790344	0	0.239	-0.174	-0.975	-0.956	1001.0
0.0	0.0	1	1	400.0	400.0	1	1	1	54.53037	51.790344	0	0.24	-0.165	-0.944	-0.956	1001.0
0.0	0.0	1	1	400.0	400.0	1	1	1	54.53037	51.790344	0	0.241	-0.156	-0.827	-0.825	1001.0
0.0	0.0	1	1	400.0	400.0	1	1	1	54.53037	51.790344	0	0.241	-0.148	-0.777	-0.767	1001.0
0.0	0.0	1	1	400.0	400.0	1	1	1	54.53037	51.790344	0	0.242	-0.14	-0.765	-0.767	1001.0
0.0	0.0	1	1	400.0	400.0	1	1	1	54.53037	51.790344	0	0.243	-0.132	-0.681	-0.662	1001.0
0.0	0.0	1	1	400.0	400.0	1	1	1	54.53037	51.790344	0	0.243	-0.124	-0.666	-0.662	1001.0
0.0	0.0	1	1	400.0	400.0	1	1	1	54.53037	51.790344	0	0.244	-0.118	-0.777	-0.615	1001.0
0.0	0.0	1	1	400.0	400.0	1	1	1	54.53037	51.790344	0	0.244	-0.112	-0.581	-0.531	1001.0
0.0	0.0	1	1	400.0	400.0	1	1	1	54.53037	51.790344	0	0.245	-0.106	-0.501	-0.531	1001.0
0.0	0.0	1	1	400.0	400.0	1	1	1	54.53037	51.790344	0	0.245	-0.099	-0.489	-0.493	1001.0
0.0	0.0	1	1	400.0	400.0	1	1	1	54.53037	51.790344	0	0.245	-0.094	-0.496	-0.426	1001.0
0.0	0.0	1	1	400.0	400.0	1	1	1	54.53037	51.790344	0	0.245	-0.088	-0.423	-0.426	1001.0
0.0	0.0	1	1	400.0	400.0	1	1	1	54.53037	51.790344	0	0.245	-0.082	-0.383	-0.368	1001.0
0.0	0.0	1	1	400.0	400.0	1	1	1	54.53037	51.790344	0	0.245	-0.077	-0.371	-0.368	1001.0
0.0	0.0	1	1	400.0	400.0	1	1	1	54.53037	51.790344	0	0.245	-0.073	-0.41	-0.341	1001.0
0.0	0.0	1	1	400.0	400.0	1	1	1	54.53037	51.790344	0	0.245	-0.069	-0.32	-0.295	1001.0
0.0	0.0	1	1	400.0	400.0	1	1	1	54.53037	51.790344	0	0.245	-0.065	-0.316	-0.295	1001.0
0.0	0.0	1	1	400.0	400.0	1	1	1	54.53037	51.790344	0	0.245	-0.061	-0.276	-0.274	1001.0
0.0	0.0	1	1	400.0	400.0	1	1	1	54.53037	51.790344	0	0.245	-0.057	-0.282	-0.236	1001.0
0.0	0.0	1	1	400.0	400.0	1	1	1	54.53037	51.790344	0	0.245	-0.053	-0.066	-0.236	1001.0
0.0	0.0	1	1	400.0	400.0	1	1	1	54.53037	51.790344	0	0.245	-0.049	-0.232	-0.204	1001.0
0.0	0.0	1	1	400.0	400.0	1	1	1	54.53037	51.790344	0	0.244	-0.045	-0.193	-0.204	1001.0
0.0	0.0	1	1	400.0	400.0	1	1	1	54.53037	51.790344	0	0.244	-0.041	-0.154	-0.189	1001.0
0.0	0.0	1	1	400.0	400.0	1	1	1	54.53037	51.790344	0	0.244	-0.038	-0.155	-0.163	1001.0
0.0	0.0	1	1	400.0	400.0	1	1	1	54.53037	51.790344	0	0.244	-0.036	-0.032	-0.163	1001.0
0.0	0.0	1	1	400.0	400.0	1	1	1	54.53037	51.790344	0	0.244	-0.034	-0.175	-0.152	1001.0
0.0	0.0	1	1	400.0	400.0	1	1	1	54.53037	51.790344	0	0.244	-0.032	-0.215	-0.131	1001.0
0.0	0.0	1	1	400.0	400.0	1	1	1	54.53037	51.790344	0	0.243	-0.03	-0.149	-0.131	1001.0
0.0	0.0	1	1	400.0	400.0	1	1	1	54.53037	51.790344	0	0.243	-0.028	-0.162	-0.121	1001.0
0.0	0.0	1	1	400.0	400.0	1	1	1	54.53037	51.790344	0	0.243	-0.026	-0.122	-0.121	1001.0
0.0	0.0	1	1	400.0	400.0	1	1	1	54.53037	51.790344	0	0.243	-0.024	-0.115	-0.105	1001.0
0.0	0.0	1	1	400.0	400.0	1	1	1	54.53037	51.790344	0	0.243	-0.022	-0.113	-0.097	1001.0
0.0	0.0	1	1	400.0	400.0	1	1	1	54.53037	51.790344	0	0.243	-0.02	-0.128	-0.097	1001.0
0.0	0.0	1	1	400.0	400.0	1	1	1	54.53037	51.790344	0	0.243	-0.02	-0.069	-0.084	1001.0
0.0	0.0	1	1	400.0	400.0	1	1	1	54.53037	51.790344	0	0.243	-0.02	-0.096	-0.078	1001.0
0.0	0.0	1	1	400.0	400.0	1	1	1	54.53037	51.790344	0	0.243	-0.02	-0.096	-0.078	1001.0
0.0	0.0	1	1	400.0	400.0	1	1	1	54.53037	51.790344	0	0.243	-0.02	-0.102	-0.067	1001.0
0.0	0.0	1	1	400.0	400.0	1	1	1	54.53037	51.790344	0	0.243	-0.02	-0.039	-0.067	1001.0
0.0	0.0	1	1	400.0	400.0	1	1	1	54.53037	51.790344	0	0.243	-0.02	-0.055	-0.058	1001.0
0.0	0.0	1	1	400.0	400.0	1	1	1	54.53037	51.790344	0	0.243	-0.019	0.095	-0.053	1001.0
0.0	0.0	1	1	400.0	400.0	1	1	1	54.53037	51.790344	0	0.243	-0.019	-0.082	-0.053	1001.0
0.0	0.0	1	1	400.0	400.0	1	1	1	54.53037	51.790344	0	0.243	-0.019	-0.022	-0.046	1001.0
0.0	0.0	1	1	400.0	400.0	1	1	1	54.53037	51.790344	0	0.243	-0.019	-0.173	-0.043	1001.0
0.0	0.0	1	1	400.0	400.0	1	1	1	54.53037	51.790344	0	0.243	-0.019	-0.028	-0.043	1001.0
0.0	0.0	1	1	400.0	400.0	1	1	1	54.53037	51.790344	0	0.243	-0.019	-0.042	-0.037	1001.0
0.0	0.0	1	1	400.0	400.0	1	1	1	54.53037	51.790344	0	0.243	-0.018	-0.008	-0.037	1001.0
0.0	0.0	1	1	400.0	400.0	1	1	1	54.53037	51.790344	0	0.243	-0.018	-0.07	-0.034	1001.0
0.0	0.0	1	1	400.0	400.0	1	1	1	54.53037	51.790344	0	0.243	-0.018	-0.042	-0.029	1001.0
0.0	0.0	1	1	400.0	400.0	1	1	1	54.53037	51.790344	0	0.243	-0.018	-0.035	-0.029	1001.0
0.0	0.0	1	1	400.0	400.0	1	1	1	54.53037	51.790344	0	0.243	-0.018	-0.028	-0.027	1001.0
0.0	0.0	1	1	400.0	400.0	1	1	1	54.53037	51.790344	0	0.243	-0.018	-0.062	-0.023	1001.0
0.0	0.0	1	1	400.0	400.0	1	1	1	54.53037	51.790344	0	0.243	-0.017	-0.015	-0.023	1001.0
0.0	0.0	1	1	400.0	400.0	1	1	1	54.53037	51.790344	0	0.243	-0.016	0.003	-0.02	1001.0
0.0	0.0	1	1	400.0	400.0	1	1	1	54.53037	51.790344	0	0.243	-0.016	-0.014	-0.02	1001.0
0.0	0.0	1	1	400.0	400.0	1	1	1	54.53037	51.790344	0	0.243	-0.015	-0.022	-0.018	1001.0
0.0	0.0	1	1	400.0	400.0	1	1	1	54.53037	51.790344	0	0.243	-0.014	-0.041	-0.015	1001.0
0.0	0.0	1	1	400.0	400.0	1	1	1	54.53037	51.790344	0	0.243	-0.014	-0.022	-0.015	1001.0
0.0	0.0	1	1	400.0	400.0	1	1	1	54.53037	51.790344	0	0.243	-0.014	-0.043	-0.014	1001.0
0.0	0.0	1	1	400.0	400.0	1	1	1	54.53037	51.790344	0	0.243	-0.013	0.024	-0.012	1001.0
0.0	0.0	1	1	400.0	400.0	1	1	1	54.53037	51.790344	0	0.243	-0.012	-0.002	-0.012	1001.0
0.0	0.0	1	1	400.0	400.0	1	1	1	54.53037	51.790344	0	0.243	-0.01	-0.007	-0.011	1001.0
0.0	0.0	1	1	400.0	400.0	1	1	1	54.53037	51.790344	0	0.243	-0.009	-0.023	-0.009	1001.0
0.0	0.0	1	1	400.0	400.0	1	1	1	54.53037	51.790344	0	0.243	-0.009	-0.028	-0.009	1001.0
0.0	0.0	1	1	400.0	400.0	1	1	1	54.53037	51.790344	0	0.243	-0.007	-0.002	-0.009	1001.0
0.0	0.0	1	1	400.0	400.0	1	1	1	54.53037	51.790344	0	0.243	-0.005	-0.009	-0.009	1001.0
0.0	0.0	1	1	400.0	400.0	1	1	1	54.53037	51.790344	0	0.243	-0.004	0.002	-0.007	1001.0
0.0	0.0	1	1	400.0	400.0	1	1	1	54.53037	51.790344	0	0.243	-0.003	-0.009	-0.007	1001.0
0.0	0.0	1	1	400.0	400.0	1	1	1	54.53037	51.790344	0	0.243	-0.002	-0.028	-0.007	1001.0
0.0	0.0	1	1	400.0	400.0	1	1	1	54.53037	51.790344	0	0.243	-0.001	-0.07	-0.006	1001.0
0.0	0.0	1	1	400.0	400.0	1	1	1	54.53037	51.790344	0	0.243	0.0	-0.002	-0.006	1001.0
0.0	0.0	1	1	400.0	400.0	1	1	1	54.53037	51.790344	0	0.243	0.0	0.004	-0.005	1001.0
0.0	0.0	1	1	400.0	400.0	1	1	1	54.53037	51.790344	0	0.243	0.0	-0.009	-0.004	1001.0
0.0	0.0	1	1	400.0	400.0	1	1	1	54.53037	51.790344	0	0.243	0.0	-0.002	-0.004	1001.0
0.0	0.0	1	1	400.0	400.0	1	1	1	54.53037	51.790344	0	0.243	0.0	-0.001	-0.003	1001.0
0.0	0.0	1	1	400.0	400.0	1	1	1	54.53037	51.790344	0	0.243	-0.001	-0.042	-0.003	1001.0
0.0	0.0	1	1	400.0	400.0	1	1	1	54.53037	51.790344	0	0.243	-0.001	-0.014	-0.003	1001.0
0.0	0.0	1	1	400.0	400.0	1	1	1	54.53037	51.790344	0	0.243	0.0	0.017	-0.002	1001.0
0.0	0.0	1	1	400.0	400.0	1	1	1	54.53037	51.790344	0	0.243	0.0	0.18	-0.002	1001.0
0.0	0.0	1	1	400.0	400.0	1	1	1	54.53037	51.790344	0	0.243	-0.001	-0.165	-0.002	1001.0
0.0	0.0	1	1	400.0	400.0	1	1	1	54.53037	51.790344	0	0.243	-0.001	-0.137	-0.002	1001.0
0.0	0.0	1	1	400.0	400.0	1	1	1	54.53037	51.790344	0	0.243	-0.001	-0.069	-0.002	1001.0
0.0	0.0	1	1	400.0	400.0	1	1	1	54.53037	51.790344	0	0.243	-0.001	-0.139	-0.001	1001.0
0.0	0.0	1	1	400.0	400.0	1	1	1	54.53037	51.790344	0	0.243	-0.001	-0.022	-0.001	1001.0
0.0	0.0	1	1	400.0	400.0	1	1	1	54.53037	51.790344	0	0.243	0.0	0.004	-0.001	1001.0
0.0	0.0	1	1	400.0	400.0	1	1	1	54.53037	51.790344	0	0.243	-0.001	-0.015	-0.001	1001.0
0.0	0.0	1	1	400.0	400.0	1	1	1	54.53037	51.790344	0	0.243	-0.001	-0.022	-0.001	1001.0
0.0	0.0	1	1	400.0	400.0	1	1	1	54.53037	51.790344	0	0.243	0.0	0.004	-0.001	1001.0
0.0	0.0	1	1	400.0	400.0	1	1	1	54.53037	51.790344	0	0.243	0.0	-0.003	0.0	1001.0
0.0	0.0	1	1	400.0	400.0	1	1	1	54.53037	51.790344	0	0.243	0.0	-0.009	0.0	1001.0
0.0	0.0	1	1	400.0	400.0	1	1	1	54.53037	51.790344	0	0.243	-0.001	-0.12	0.0	1001.0
0.0	0.0	1	1	400.0	400.0	1	1	1	54.53037	51.790344	0	0.243	0.0	0.037	0.0	1001.0
0.0	0.0	1	1	400.0	400.0	1	1	1	54.53037	51.790344	0	0.243	-0.001	-0.07	0.0	1001.0
0.0	0.0	1	1	400.0	400.0	1	1	1	54.53037	51.790344	0	0.243	0.0	-0.003	0.0	1001.0
0.0	0.0	1	1	400.0	400.0	1	1	1	54.53037	51.790344	0	0.243	-0.001	-0.017	0.0	1001.0
0.0	0.0	1	1	400.0	400.0	1	1	1	54.53037	51.790344	0	0.243	0.0	0.004	0.0	1001.0
0.0	0.0	1	1	400.0	400.0	1	1	1	54.53037	51.790344	0	0.243	0.0	-0.004	0.0	1001.0
0.0	0.0	1	1	400.0	400.0	1	1	1	54.53037	51.790344	0	0.243	0.0	0.003	0.0	1001.0
0.0	0.0	1	1	400.0	400.0	1	1	1	54.53037	51.790344	0	0.243	0.0	0.004	0.0	1001.0
0.0	0.0	1	1	400.0	400.0	1	1	1	54.53037	51.790344	0	0.243	0.0	0.044	0.0	1001.0
0.0	0.0	1	1	400.0	400.0	1	1	1	54.53037	51.790344	0	0.243	0.0	0.016	0.0	1001.0
0.0	0.0	1	1	400.0	400.0	1	1	1	54.53037	51.790344	0	0.243	-0.001	-0.023	0.0	1001.0
0.0	0.0	1	1	400.0	400.0	1	1	1	54.53037	51.790344	0	0.243	-0.001	-0.042	0.0	1001.0
0.0	0.0	1	1	400.0	400.0	1	1	1	54.53037	51.790344	0	0.243	-0.001	-0.023	0.0	1001.0
0.0	0.0	1	1	400.0	400.0	1	1	1	54.53037	51.790344	0	0.243	-0.001	-0.028	0.0	1001.0
0.0	0.0	1	1	400.0	400.0	1	1	1	54.53037	51.790344	0	0.243	0.0	-0.009	0.0	1001.0
0.0	0.0	1	1	400.0	400.0	1	1	1	54.53037	51.790344	0	0.243	0.0	-0.002	0.0	1001.0
0.0	0.0	1	1	400.0	400.0	1	1	1	54.53037	51.790344	0	0.243	0.0	0.01	0.0	1001.0
0.0	0.0	1	1	400.0	400.0	1	1	1	54.53037	51.790344	0	0.243	-0.001	-0.206	0.0	1001.0
0.0	0.0	1	1	400.0	400.0	1	1	1	54.53037	51.790344	0	0.243	0.0	-0.002	0.0	1001.0
0.0	0.0	1	1	400.0	400.0	1	1	1	54.53037	51.790344	0	0.243	-0.001	-0.021	0.0	1001.0
0.0	0.0	1	1	400.0	400.0	1	1	1	54.53037	51.790344	0	0.243	0.0	0.03	0.0	1001.0
0.0	0.0	1	1	400.0	400.0	1	1	1	54.53037	51.790344	0	0.243	-0.001	-0.021	0.0	1001.0
0.0	0.0	1	1	400.0	400.0	1	1	1	54.53037	51.790344	0	0.243	-0.001	-0.088	0.0	1001.0
0.0	0.0	1	1	400.0	400.0	1	1	1	54.53037	51.790344	0	0.243	-0.001	-0.043	0.0	1001.0
0.0	0.0	1	1	400.0	400.0	1	1	1	54.53037	51.790344	0	0.243	0.0	0.01	0.0	1001.0
0.0	0.0	1	1	400.0	400.0	1	1	1	54.53037	51.790344	0	0.243	-0.001	-0.016	0.0	1001.0
0.0	0.0	1	1	400.0	400.0	1	1	1	54.53037	51.790344	0	0.243	0.0	-0.009	0.0	1001.0
0.0	0.0	1	1	400.0	400.0	1	1	1	54.53037	51.790344	0	0.243	0.0	0.023	0.0	1001.0
0.0	0.0	1	1	400.0	400.0	1	1	1	54.53037	51.790344	0	0.243	0.0	0.003	0.0	1001.0
0.0	0.0	1	1	400.0	400.0	1	1	1	54.53037	51.790344	0	0.243	0.0	-0.003	0.0	1001.0
0.0	0.0	1	1	400.0	400.0	1	1	1	54.53037	51.790344	0	0.243	0.0	0.002	0.0	1001.0
0.0	0.0	1	1	400.0	400.0	1	1	1	54.53037	51.790344	0	0.243	0.0	-0.002	0.0	1001.0
0.0	0.0	1	1	400.0	400.0	1	1	1	54.53037	51.790344	0	0.243	0.0	-0.001	0.0	1001.0
0.0	0.0	1	1	400.0	400.0	1	1	1	54.53037	51.790344	0	0.243	0.0	-0.001	0.0	1001.0
0.0	0.0	1	1	400.0	400.0	1	1	1	54.53037	51.790344	0	0.243	0.0	-0.009	0.0	1001.0
0.0	0.0	1	1	400.0	400.0	1	1	1	54.53037	51.790344	0	0.243	0.0	0.004	0.0	1001.0
0.0	0.0	1	1	400.0	400.0	1	1	1	54.53037	51.790344	0	0.243	0.0	0.011	0.0	1001.0
0.0	0.0	1	1	400.0	400.0	1	1	1	54.53037	51.790344	0	0.243	0.0	-0.01	0.0	1001.0
0.0	0.0	1	1	400.0	400.0	1	1	1	54.53037	51.790344	0	0.243	0.0	0.005	0.0	1001.0
0.0	0.0	1	1	400.0	400.0	1	1	1	54.53037	51.790344	0	0.243	0.0	0.078	0.0	1001.0
0.0	0.0	1	1	400.0	400.0	1	1	1	54.53037	51.790344	0	0.243	-0.001	-0.028	0.0	1001.0
0.0	0.0	1	1	400.0	400.0	1	1	1	54.53037	51.790344	0	0.243	0.0	0.038	0.0	1001.0
0.0	0.0	1	1	400.0	400.0	1	1	1	54.53037	51.790344	0	0.243	0.0	-0.007	0.0	1001.0
0.0	0.0	1	1	400.0	400.0	1	1	1	54.53037	51.790344	0	0.243	0.0	0.011	0.0	1001.0
0.0	0.0	1	1	400.0	400.0	1	1	1	54.53037	51.790344	0	0.243	0.0	-0.002	0.0	1001.0
0.0	0.0	1	1	400.0	400.0	1	1	1	54.53037	51.790344	0	0.243	0.0	0.037	0.0	1001.0
0.0	0.0	1	1	400.0	400.0	1	1	1	54.53037	51.790344	0	0.243	0.0	-0.001	0.0	1001.0
0.0	0.0	1	1	400.0	400.0	1	1	1	54.53037	51.790344	0	0.243	-0.001	-0.015	0.0	1001.0
0.0	0.0	1	1	400.0	400.0	1	1	1	54.53037	51.790344	0	0.243	-0.001	-0.015	0.0	1001.0
0.0	0.0	1	1	400.0	400.0	1	1	1	54.53037	51.790344	0	0.243	0.0	-0.009	0.0	1001.0
0.0	0.0	1	1	400.0	400.0	1	1	1	54.53037	51.790344	0	0.243	0.0	0.03	0.0	1001.0
0.0	0.0	1	1	400.0	400.0	1	1	1	54.53037	51.790344	0	0.243	0.0	0.004	0.0	1001.0
0.0	0.0	1	1	400.0	400.0	1	1	1	54.53037	51.790344	0	0.243	0.0	-0.009	0.0	1001.0
0.0	0.0	1	1	400.0	400.0	1	1	1	54.53037	51.790344	0	0.243	0.0	0.004	0.0	1001.0
0.0	0.0	1	1	400.0	400.0	1	1	1	54.53037	51.790344	0	0.243	-0.001	-0.179	0.0	1001.0
0.0	0.0	1	1	400.0	400.0	1	1	1	54.53037	51.790344	0	0.243	0.0	-0.009	0.0	1001.0
0.0	0.0	1	1	400.0	400.0	1	1	1	54.53037	51.790344	0	0.243	0.0	-0.002	0.0	1001.0
0.0	0.0	1	1	400.0	400.0	1	1	1	54.53037	51.790344	0	0.243	-0.001	-0.022	0.0	1001.0
0.0	0.0	1	1	400.0	400.0	1	1	1	54.53037	51.790344	0	0.243	0.0	-0.002	0.0	1001.0
0.0	0.0	1	1	400.0	400.0	1	1	1	54.53037	51.790344	0	0.243	0.0	0.017	0.0	1001.0
0.0	0.0	1	1	400.0	400.0	1	1	1	54.53037	51.790344	0	0.243	0.0	-0.01	0.0	1001.0
0.0	0.0	1	1	400.0	400.0	1	1	1	54.53037	51.790344	0	0.243	0.0	-0.009	0.0	1001.0
0.0	0.0	1	1	400.0	400.0	1	1	1	54.53037	51.790344	0	0.243	0.0	0.01	0.0	1001.0
0.0	0.0	1	1	400.0	400.0	1	1	1	54.53037	51.790344	0	0.243	-0.001	-0.015	0.0	1001.0
0.0	0.0	1	1	400.0	400.0	1	1	1	54.53037	51.790344	0	0.243	0.0	0.003	0.0	1001.0
0.0	0.0	1	1	400.0	400.0	1	1	1	54.53037	51.790344	0	0.243	0.0	0.004	0.0	1001.0
0.0	0.0	1	1	400.0	400.0	1	1	1	54.53037	51.790344	0	0.243	0.0	0.024	0.0	1001.0
0.0	0.0	1	1	400.0	400.0	1	1	1	54.53037	51.790344	0	0.243	0.0	-0.002	0.0	1001.0
0.0	0.0	1	1	400.0	400.0	1	1	1	54.53037	51.790344	0	0.243	0.0	0.003	0.0	1001.0
0.0	0.0	1	1	400.0	400.0	1	1	1	54.53037	51.790344	0	0.243	0.0	0.004	0.0	1001.0
0.0	0.0	1	1	400.0	400.0	1	1	1	54.53037	51.790344	0	0.243	0.0	0.023	0.0	1001.0
0.0	0.0	1	1	400.0	400.0	1	1	1	54.53037	51.790344	0	0.243	-0.001	-0.028	0.0	1001.0
0.0	0.0	1	1	400.0	400.0	1	1	1	54.53037	51.790344	0	0.243	0.0	0.17	0.0	1001.0
0.0	0.0	1	1	400.0	400.0	1	1	1	54.53037	51.790344	0	0.243	0.0	0.037	0.0	1001.0
0.0	0.0	1	1	400.0	400.0	1	1	1	54.53037	51.790344	0	0.243	-0.001	-0.029	0.0	1001.0
0.0	0.0	1	1	400.0	400.0	1	1	1	54.53037	51.790344	0	0.243	0.0	0.004	0.0	1001.0
0.0	0.0	1	1	400.0	400.0	1	1	1	54.53037	51.790344	0	0.243	0.0	0.009	0.0	1001.0
0.0	0.0	1	1	400.0	400.0	1	1	1	54.53037	51.790344	0	0.243	-0.001	-0.035	0.0	1001.0
0.0	0.0	1	1	400.0	400.0	1	1	1	54.53037	51.790344	0	0.243	-0.001	-0.022	0.0	1001.0
0.0	0.0	1	1	400.0	400.0	1	1	1	54.53037	51.790344	0	0.243	0.0	0.03	0.0	1001.0
0.0	0.0	1	1	400.0	400.0	1	1	1	54.53037	51.790344	0	0.243	-0.001	-0.069	0.0	1001.0
0.0	0.0	1	1	400.0	400.0	1	1	1	54.53037	51.790344	0	0.243	0.0	0.03	0.0	1001.0
0.0	0.0	1	1	400.0	400.0	1	1	1	54.53037	51.790344	0	0.243	-0.002	-0.268	0.0	1001.0
0.0	0.0	1	1	400.0	400.0	1	1	1	54.53037	51.790344	0	0.243	-0.001	-0.022	0.0	1001.0
0.0	0.0	1	1	400.0	400.0	1	1	1	54.53037	51.790344	0	0.243	0.0	0.017	0.0	1001.0
0.0	0.0	1	1	400.0	400.0	1	1	1	54.53037	51.790344	0	0.243	0.0	-0.009	0.0	1001.0
0.0	0.0	1	1	400.0	400.0	1	1	1	54.53037	51.790344	0	0.243	0.0	-0.009	0.0	1001.0
0.0	0.0	1	1	400.0	400.0	1	1	1	54.53037	51.790344	0	0.243	-0.001	-0.015	0.0	1001.0
0.0	0.0	1	1	400.0	400.0	1	1	1	54.53037	51.790344	0	0.243	0.0	0.01	0.0	1001.0
0.0	0.0	1	1	400.0	400.0	1	1	1	54.53037	51.790344	0	0.243	0.0	0.037	0.0	1001.0
0.0	0.0	1	1	400.0	400.0	1	1	1	54.53037	51.790344	0	0.243	-0.001	-0.022	0.0	1001.0
0.0	0.0	1	1	400.0	400.0	1	1	1	54.53037	51.790344	0	0.243	0.0	0.004	0.0	1001.0
0.0	0.0	1	1	400.0	400.0	1	1	1	54.53037	51.790344	0	0.243	0.0	-0.009	0.0	1001.0
0.0	0.0	1	1	400.0	400.0	1	1	1	54.53037	51.790344	0	0.243	0.0	-0.009	0.0	1001.0
0.0	0.0	1	1	400.0	400.0	1	1	1	54.53037	51.790344	0	0.243	0.0	0.004	0.0	1001.0
0.0	0.0	1	1	400.0	400.0	1	1	1	54.53037	51.790344	0	0.243	0.0	0.017	0.0	1001.0
0.0	0.0	1	1	400.0	400.0	1	1	1	54.53037	51.790344	0	0.243	-0.001	-0.015	0.0	1001.0
0.0	0.0	1	1	400.0	400.0	1	1	1	54.53037	51.790344	0	0.243	0.0	0.017	0.0	1001.0
0.0	0.0	1	1	400.0	400.0	1	1	1	54.53037	51.790344	0	0.243	0.0	0.024	0.0	1001.0
0.0	0.0	1	1	400.0	400.0	1	1	1	54.53037	51.790344	0	0.243	0.0	-0.009	0.0	1001.0
0.0	0.0	1	1	400.0	400.0	1	1	1	54.53037	51.790344	0	0.243	0.0	0.017	0.0	1001.0
0.0	0.0	1	1	400.0	400.0	1	1	1	54.53037	51.790344	0	0.243	-0.001	-0.241	0.0	1001.0
0.0	0.0	1	1	400.0	400.0	1	1	1	54.53037	51.790344	0	0.243	0.0	0.01	0.0	1001.0
0.0	0.0	1	1	400.0	400.0	1	1	1	54.53037	51.790344	0	0.243	-0.001	-0.042	0.0	1001.0
0.0	0.0	1	1	400.0	400.0	1	1	1	54.53037	51.790344	0	0.243	0.0	-0.009	0.0	1001.0
0.0	0.0	1	1	400.0	400.0	1	1	1	54.53037	51.790344	0	0.243	0.0	0.004	0.0	1001.0
0.0	0.0	1	1	400.0	400.0	1	1	1	54.53037	51.790344	0	0.243	0.0	0.017	0.0	1001.0
0.0	0.0	1	1	400.0	400.0	1	1	1	54.53037	51.790344	0	0.243	0.0	0.024	0.0	1001.0
0.0	0.0	1	1	400.0	400.0	1	1	1	54.53037	51.790344	0	0.243	0.0	0.024	0.0	1001.0
0.0	0.0	1	1	400.0	400.0	1	1	1	54.53037	51.790344	0	0.243	-0.001	-0.015	0.0	1001.0
0.0	0.0	1	1	400.0	400.0	1	1	1	54.53037	51.790344	0	0.243	-0.001	-0.029	0.0	1001.0
0.0	0.0	1	1	400.0	400.0	1	1	1	54.53037	51.790344	0	0.243	-0.001	-0.035	0.0	1001.0
0.0	0.0	1	1	400.0	400.0	1	1	1	54.53037	51.790344	0	0.243	-0.001	-0.082	0.0	1001.0
0.0	0.0	1	1	400.0	400.0	1	1	1	54.53037	51.790344	0	0.243	0.0	0.01	0.0	1001.0
0.0	0.0	1	1	400.0	400.0	1	1	1	54.53037	51.790344	0	0.243	0.0	-0.002	0.0	1001.0
0.0	0.0	1	1	400.0	400.0	1	1	1	54.53037	51.790344	0	0.243	-0.001	-0.075	0.0	1001.0
0.0	0.0	1	1	400.0	400.0	1	1	1	54.53037	51.790344	0	0.243	0.0	0.004	0.0	1001.0
0.0	0.0	1	1	400.0	400.0	1	1	1	54.53037	51.790344	0	0.243	-0.001	-0.022	0.0	1001.0
0.0	0.0	1	1	400.0	400.0	1	1	1	54.53037	51.790344	0	0.243	0.0	0.01	0.0	1001.0
0.0	0.0	1	1	400.0	400.0	1	1	1	54.53037	51.790344	0	0.243	-0.001	-0.042	0.0	1001.0
0.0	0.0	1	1	400.0	400.0	1	1	1	54.53037	51.790344	0	0.243	0.0	-0.002	0.0	1001.0
0.0	0.0	1	1	400.0	400.0	1	1	1	54.53037	51.790344	0	0.243	-0.001	-0.015	0.0	1001.0
0.0	0.0	1	1	400.0	400.0	1	1	1	54.53037	51.790344	0	0.243	0.0	0.004	0.0	1001.0
0.0	0.0	1	1	400.0	400.0	1	1	1	54.53037	51.790344	0	0.243	0.0	-0.002	0.0	1001.0
0.0	0.0	1	1	400.0	400.0	1	1	1	54.53037	51.790344	0	0.243	0.0	0.01	0.0	1001.0
0.0	0.0	1	1	400.0	400.0	1	1	1	54.53037	51.790344	0	0.243	0.0	0.004	0.0	1001.0
0.0	0.0	1	1	400.0	400.0	1	1	1	54.53037	51.790344	0	0.243	0.0	0.01	0.0	1001.0
0.0	0.0	1	1	400.0	400.0	1	1	1	54.53037	51.790344	0	0.243	0.0	0.057	0.0	1001.0
0.0	0.0	1	1	400.0	400.0	1	1	1	54.53037	51.790344	0	0.243	0.0	0.01	0.0	1001.0
0.0	0.0	1	1	400.0	400.0	1	1	1	54.53037	51.790344	0	0.243	-0.001	-0.022	0.0	1001.0
0.0	0.0	1	1	400.0	400.0	1	1	1	54.53037	51.790344	0	0.243	0.0	0.004	0.0	1001.0
0.0	0.0	1	1	400.0	400.0	1	1	1	54.53037	51.790344	0	0.243	-0.001	-0.028	0.0	1001.0
0.0	0.0	1	1	400.0	400.0	1	1	1	54.53037	51.790344	0	0.243	-0.001	-0.088	0.0	1001.0
0.0	0.0	1	1	400.0	400.0	1	1	1	54.53037	51.790344	0	0.243	0.0	0.004	0.0	1001.0
0.0	0.0	1	1	400.0	400.0	1	1	1	54.53037	51.790344	0	0.243	0.0	0.01	0.0	1001.0
0.0	0.0	1	1	400.0	400.0	1	1	1	54.53037	51.790344	0	0.243	0.0	0.043	0.0	1001.0
0.0	0.0	1	1	400.0	400.0	1	1	1	54.53037	51.790344	0	0.243	-0.001	-0.175	0.0	1001.0
0.0	0.0	1	1	400.0	400.0	1	1	1	54.53037	51.790344	0	0.243	-0.001	-0.049	0.0	1001.0
0.0	0.0	1	1	400.0	400.0	1	1	1	54.53037	51.790344	0	0.243	0.0	0.003	0.0	1001.0
0.0	0.0	1	1	400.0	400.0	1	1	1	54.53037	51.790344	0	0.243	0.0	0.01	0.0	1001.0
0.0	0.0	1	1	400.0	400.0	1	1	1	54.53037	51.790344	0	0.243	-0.001	-0.029	0.0	1001.0
5555.5557	400.0	1	2	300.99503	400.0	0	1	2	54.53037	51.790344	1	0.243	0.0	0.063	0.0	1001.0
5555.5557	400.0	1	2	300.99503	400.0	0	1	2	54.53037	51.790344	1	0.243	0.0	-0.002	0.0	1001.0
5555.5557	400.0	1	2	300.99503	400.0	0	1	2	54.53037	51.790344	1	0.243	-0.001	-0.108	0.0	1001.0
5555.5557	400.0	1	2	300.99503	400.0	0	1	2	54.53037	51.790344	1	0.243	0.0	0.176	0.392	1001.0
5555.5557	400.0	1	2	300.99503	400.0	0	1	2	54.53037	51.790344	1	0.243	0.002	0.429	0.392	1001.0
5555.5557	400.0	1	2	300.99503	400.0	0	1	2	54.53037	51.790344	1	0.244	0.011	1.101	1.097	1001.0
5555.5557	400.0	1	2	300.99503	400.0	0	1	2	54.53037	51.790344	1	0.244	0.021	1.385	1.413	1001.0
5555.5557	400.0	1	2	300.99503	400.0	0	1	2	54.53037	51.790344	1	0.244	0.029	1.427	1.413	1001.0
5555.5557	400.0	1	2	300.99503	400.0	0	1	2	54.53037	51.790344	1	0.244	0.042	1.93	1.978	1001.0
5555.5557	400.0	1	2	300.99503	400.0	0	1	2	54.53037	51.790344	1	0.244	0.054	2.1	2.232	1001.0
5555.5557	400.0	1	2	300.99503	400.0	0	1	2	54.53037	51.790344	1	0.244	0.067	2.235	2.232	1001.0
5555.5557	400.0	1	2	300.99503	400.0	0	1	2	54.53037	51.790344	1	0.244	0.083	2.733	2.686	1001.0
5555.5557	400.0	1	2	300.99503	400.0	0	1	2	54.53037	51.790344	1	0.244	0.097	2.687	2.686	1001.0
5555.5557	400.0	1	2	300.99503	400.0	0	1	2	54.53037	51.790344	1	0.245	0.111	2.918	2.889	1001.0
5555.5557	400.0	1	2	300.99503	400.0	0	1	2	54.53037	51.790344	1	0.245	0.127	3.264	3.255	1001.0
5555.5557	400.0	1	2	300.99503	400.0	0	1	2	54.53037	51.790344	1	0.245	0.141	3.218	3.255	1001.0
5555.5557	400.0	1	2	300.99503	400.0	0	1	2	54.53037	51.790344	1	0.245	0.155	3.572	3.569	1001.0
5555.5557	400.0	1	2	300.99503	400.0	0	1	2	54.53037	51.790344	1	0.245	0.17	3.846	3.71	1001.0
5555.5557	400.0	1	2	300.99503	400.0	0	1	2	54.53037	51.790344	1	0.246	0.184	3.746	3.71	1001.0
5555.5557	400.0	1	2	300.99503	400.0	0	1	2	54.53037	51.790344	1	0.246	0.198	3.95	3.963	1001.0
5555.5557	400.0	1	2	300.99503	400.0	0	1	2	54.53037	51.790344	1	0.246	0.211	3.941	3.963	1001.0
5555.5557	400.0	1	2	300.99503	400.0	0	1	2	54.53037	51.790344	1	0.246	0.225	4.174	4.181	1001.0
5555.5557	400.0	1	2	300.99503	400.0	0	1	2	54.53037	51.790344	1	0.246	0.237	4.264	4.279	1001.0
5555.5557	400.0	1	2	300.99503	400.0	0	1	2	54.53037	51.790344	1	0.247	0.248	4.28	4.279	1001.0
5555.5557	400.0	1	2	300.99503	400.0	0	1	2	54.53037	51.790344	1	0.247	0.26	4.466	4.369	1001.0
5555.5557	400.0	1	2	300.99503	400.0	0	1	2	54.53037	51.790344	1	0.247	0.27	4.31	4.531	1001.0
5555.5557	400.0	1	2	300.99503	400.0	0	1	2	54.53037	51.790344	1	0.247	0.28	4.473	4.531	1001.0
5555.5557	400.0	1	2	300.99503	400.0	0	1	2	54.53037	51.790344	1	0.247	0.291	4.726	4.673	1001.0
5555.5557	400.0	1	2	300.99503	400.0	0	1	2	54.53037	51.790344	1	0.248	0.301	4.677	4.673	1001.0
5555.5557	400.0	1	2	300.99503	400.0	0	1	2	54.53037	51.790344	1	0.248	0.309	4.789	4.736	1001.0
5555.5557	400.0	1	2	300.99503	400.0	0	1	2	54.53037	51.790344	1	0.248	0.317	4.798	4.847	1001.0
5555.5557	400.0	1	2	300.99503	400.0	0	1	2	54.53037	51.790344	1	0.249	0.325	4.867	4.847	1001.0
5555.5557	400.0	1	2	300.99503	400.0	0	1	2	54.53037	51.790344	1	0.249	0.332	4.613	4.898	1001.0
5555.5557	400.0	1	2	300.99503	400.0	0	1	2	54.53037	51.790344	1	0.249	0.34	4.925	4.989	1001.0
5555.5557	400.0	1	2	300.99503	400.0	0	1	2	54.53037	51.790344	1	0.249	0.347	4.993	4.989	1001.0
5555.5557	400.0	1	2	300.99503	400.0	0	1	2	54.53037	51.790344	1	0.25	0.353	4.977	5.03	1001.0
5555.5557	400.0	1	2	300.99503	400.0	0	1	2	54.53037	51.790344	1	0.25	0.359	4.936	5.03	1001.0
5555.5557	400.0	1	2	300.99503	400.0	0	1	2	54.53037	51.790344	1	0.251	0.366	5.118	5.102	1001.0
5555.5557	400.0	1	2	300.99503	400.0	0	1	2	54.53037	51.790344	1	0.251	0.372	5.137	5.134	1001.0
5555.5557	400.0	1	2	300.99503	400.0	0	1	2	54.53037	51.790344	1	0.252	0.378	5.118	5.134	1001.0
5555.5557	400.0	1	2	300.99503	400.0	0	1	2	54.53037	51.790344	1	0.252	0.383	5.228	5.192	1001.0
5555.5557	400.0	1	2	300.99503	400.0	0	1	2	54.53037	51.790344	1	0.253	0.387	5.219	5.244	1001.0
5555.5557	400.0	1	2	300.99503	400.0	0	1	2	54.53037	51.790344	1	0.254	0.391	5.231	5.244	1001.0
5555.5557	400.0	1	2	300.99503	400.0	0	1	2	54.53037	51.790344	1	0.254	0.396	5.343	5.266	1001.0
5555.5557	400.0	1	2	300.99503	400.0	0	1	2	54.53037	51.790344	1	0.255	0.401	5.371	5.266	1001.0
5555.5557	400.0	1	2	300.99503	400.0	0	1	2	54.53037	51.790344	1	0.256	0.403	5.274	5.307	1001.0
5555.5557	400.0	1	2	300.99503	400.0	0	1	2	54.53037	51.790344	1	0.257	0.407	5.341	5.34	1001.0
5555.5557	400.0	1	2	300.99503	400.0	0	1	2	54.53037	51.790344	1	0.257	0.409	5.293	5.34	1001.0
5555.5557	400.0	1	2	300.99503	400.0	0	1	2	54.53037	51.790344	1	0.258	0.413	5.351	5.356	1001.0
5555.5557	400.0	1	2	300.99503	400.0	0	1	2	54.53037	51.790344	1	0.259	0.417	5.367	5.385	1001.0
5555.5557	400.0	1	2	300.99503	400.0	1	1	2	54.53037	51.790344	1	0.259	0.421	5.356	5.385	1001.0
5555.5557	400.0	1	2	300.99503	400.0	1	1	2	54.53037	51.790344	1	0.26	0.423	5.399	5.397	1001.0
5555.5557	400.0	1	2	300.99503	400.0	1	1	2	54.53037	51.790344	1	0.261	0.425	5.42	5.397	1001.0
5555.5557	400.0	1	2	300.99503	400.0	1	1	2	54.53037	51.790344	1	0.261	0.427	5.411	5.419	1001.0
5555.5557	400.0	1	2	300.99503	400.0	1	1	2	54.53037	51.790344	1	0.262	0.429	5.405	5.429	1001.0
5555.5557	400.0	1	2	300.99503	400.0	1	1	2	54.53037	51.790344	1	0.262	0.431	5.49	5.429	1001.0
5555.5557	400.0	1	2	300.99503	400.0	1	1	2	54.53037	51.790344	1	0.262	0.434	5.642	5.448	1001.0
5555.5557	400.0	1	2	300.99503	400.0	1	1	2	54.53037	51.790344	1	0.263	0.436	5.469	5.464	1001.0
5555.5557	400.0	1	2	300.99503	400.0	1	1	2	54.53037	51.790344	1	0.263	0.438	5.407	5.464	1001.0
5555.5557	400.0	1	2	300.99503	400.0	1	1	2	54.53037	51.790344	1	0.263	0.44	5.495	5.47	1001.0
5555.5557	400.0	1	2	300.99503	400.0	1	1	2	54.53037	51.790344	1	0.263	0.441	5.478	5.47	1001.0
5555.5557	400.0	1	2	300.99503	400.0	1	1	2	54.53037	51.790344	1	0.263	0.441	5.526	5.483	1001.0
5555.5557	400.0	1	2	300.99503	400.0	1	1	2	54.53037	51.790344	1	0.263	0.44	5.261	5.488	1001.0
5555.5557	400.0	1	2	300.99503	400.0	1	1	2	54.53037	51.790344	1	0.263	0.441	5.501	5.488	1001.0
5555.5557	400.0	1	2	300.99503	400.0	1	1	2	54.53037	51.790344	1	0.263	0.441	5.519	5.498	1001.0
5555.5557	400.0	1	2	300.99503	400.0	1	1	2	54.53037	51.790344	1	0.263	0.441	5.521	5.503	1001.0
5555.5557	400.0	1	2	300.99503	400.0	1	1	2	54.53037	51.790344	1	0.263	0.441	5.472	5.503	1001.0
5555.5557	400.0	1	2	300.99503	400.0	1	1	2	54.53037	51.790344	1	0.263	0.441	5.499	5.51	1001.0
5555.5557	400.0	1	2	300.99503	400.0	1	1	2	54.53037	51.790344	1	0.263	0.441	5.516	5.51	1001.0
5555.5557	400.0	1	2	300.99503	400.0	1	1	2	54.53037	51.790344	1	0.263	0.441	5.468	5.517	1001.0
5555.5557	400.0	1	2	300.99503	400.0	1	1	2	54.53037	51.790344	1	0.263	0.442	5.576	5.521	1001.0
5555.5557	400.0	1	2	300.99503	400.0	1	1	2	54.53037	51.790344	1	0.263	0.444	5.566	5.521	1001.0
5555.5557	400.0	1	2	300.99503	400.0	1	1	2	54.53037	51.790344	1	0.263	0.445	5.513	5.527	1001.0
5555.5557	400.0	1	2	300.99503	400.0	1	1	2	54.53037	51.790344	1	0.263	0.445	5.55	5.529	1001.0
5555.5557	400.0	1	2	300.99503	400.0	1	1	2	54.53037	51.790344	1	0.263	0.445	5.477	5.529	1001.0
5555.5557	400.0	1	2	300.99503	400.0	1	1	2	54.53037	51.790344	1	0.263	0.446	5.483	5.533	1001.0
5555.5557	400.0	1	2	300.99503	400.0	1	1	2	54.53037	51.790344	1	0.263	0.446	5.523	5.533	1001.0
5555.5557	400.0	1	2	300.99503	400.0	1	1	2	54.53037	51.790344	1	0.263	0.446	5.547	5.535	1001.0
5555.5557	400.0	1	2	300.99503	400.0	1	1	2	54.53037	51.790344	1	0.263	0.446	5.328	5.54	1001.0
5555.5557	400.0	1	2	300.99503	400.0	1	1	2	54.53037	51.790344	1	0.263	0.447	5.554	5.54	1001.0
5555.5557	400.0	1	2	300.99503	400.0	1	1	2	54.53037	51.790344	1	0.263	0.447	5.538	5.543	1001.0
5555.5557	400.0	1	2	300.99503	400.0	1	1	2	54.53037	51.790344	1	0.263	0.448	5.568	5.544	1001.0
5555.5557	400.0	1	2	300.99503	400.0	1	1	2	54.53037	51.790344	1	0.263	0.448	5.516	5.544	1001.0
5555.5557	400.0	1	2	300.99503	400.0	1	1	2	54.53037	51.790344	1	0.263	0.449	5.584	5.547	1001.0
5555.5557	400.0	1	2	300.99503	400.0	1	1	2	54.53037	51.790344	1	0.263	0.45	5.571	5.547	1001.0
5555.5557	400.0	1	2	300.99503	400.0	1	1	2	54.53037	51.790344	1	0.263	0.451	5.564	5.547	1001.0
5555.5557	400.0	1	2	300.99503	400.0	1	1	2	54.53037	51.790344	1	0.263	0.451	5.546	5.549	1001.0
5555.5557	400.0	1	2	300.99503	400.0	1	1	2	54.53037	51.790344	1	0.263	0.452	5.571	5.549	1001.0
5555.5557	400.0	1	2	300.99503	400.0	1	1	2	54.53037	51.790344	1	0.263	0.453	5.599	5.55	1001.0
5555.5557	400.0	1	2	300.99503	400.0	1	1	2	54.53037	51.790344	1	0.263	0.455	5.579	5.551	1001.0
5555.5557	400.0	1	2	300.99503	400.0	1	1	2	54.53037	51.790344	1	0.263	0.455	5.526	5.551	1001.0
5555.5557	400.0	1	2	300.99503	400.0	1	1	2	54.53037	51.790344	1	0.263	0.455	5.552	5.553	1001.0
5555.5557	400.0	1	2	300.99503	400.0	1	1	2	54.53037	51.790344	1	0.263	0.456	5.485	5.553	1001.0
5555.5557	400.0	1	2	300.99503	400.0	1	1	2	54.53037	51.790344	1	0.263	0.457	5.599	5.553	1001.0
5555.5557	400.0	1	2	300.99503	400.0	1	1	2	54.53037	51.790344	1	0.263	0.457	5.554	5.554	1001.0
5555.5557	400.0	1	2	300.99503	400.0	1	1	2	54.53037	51.790344	1	0.263	0.457	5.531	5.554	1001.0
5555.5557	400.0	1	2	300.99503	400.0	1	1	2	54.53037	51.790344	1	0.263	0.459	5.558	5.555	1001.0
5555.5557	400.0	1	2	300.99503	400.0	1	1	2	54.53037	51.790344	1	0.263	0.46	5.488	5.556	1001.0
5555.5557	400.0	1	2	300.99503	400.0	1	1	2	54.53037	51.790344	1	0.263	0.46	5.456	5.556	1001.0
5555.5557	400.0	1	2	300.99503	400.0	1	1	2	54.53037	51.790344	1	0.263	0.46	5.528	5.556	1001.0
5555.5557	400.0	1	2	300.99503	400.0	1	1	2	54.53037	51.790344	1	0.263	0.461	5.559	5.556	1001.0
5555.5557	400.0	1	2	300.99503	400.0	1	1	2	54.53037	51.790344	1	0.263	0.46	5.556	5.557	1001.0
5555.5557	400.0	1	2	300.99503	400.0	1	1	2	54.53037	51.790344	1	0.263	0.461	5.571	5.557	1001.0
5555.5557	400.0	1	2	300.99503	400.0	1	1	2	54.53037	51.790344	1	0.263	0.46	5.538	5.557	1001.0
5555.5557	400.0	1	2	300.99503	400.0	1	1	2	54.53037	51.790344	1	0.263	0.461	5.572	5.559	1001.0
5555.5557	400.0	1	2	300.99503	400.0	1	1	2	54.53037	51.790344	1	0.263	0.46	5.54	5.559	1001.0
5555.5557	400.0	1	2	300.99503	400.0	1	1	2	54.53037	51.790344	1	0.263	0.461	5.581	5.559	1001.0
5555.5557	400.0	1	2	300.99503	400.0	1	1	2	54.53037	51.790344	1	0.263	0.46	5.545	5.559	1001.0
5555.5557	400.0	1	2	300.99503	400.0	1	1	2	54.53037	51.790344	1	0.263	0.461	5.566	5.56	1001.0
5555.5557	400.0	1	2	300.99503	400.0	1	1	2	54.53037	51.790344	1	0.263	0.46	5.51	5.56	1001.0
5555.5557	400.0	1	2	300.99503	400.0	1	1	2	54.53037	51.790344	1	0.263	0.461	5.588	5.56	1001.0
5555.5557	400.0	1	2	300.99503	400.0	1	1	2	54.53037	51.790344	1	0.263	0.46	5.553	5.56	1001.0
5555.5557	400.0	1	2	300.99503	400.0	1	1	2	54.53037	51.790344	1	0.263	0.46	5.521	5.56	1001.0
5555.5557	400.0	1	2	300.99503	400.0	1	1	2	54.53037	51.790344	1	0.263	0.461	5.606	5.56	1001.0
5555.5557	400.0	1	2	300.99503	400.0	1	1	2	54.53037	51.790344	1	0.263	0.461	5.596	5.56	1001.0
5555.5557	400.0	1	2	300.99503	400.0	1	1	2	54.53037	51.790344	1	0.263	0.461	5.573	5.561	1001.0
5555.5557	400.0	1	2	300.99503	400.0	1	1	2	54.53037	51.790344	1	0.263	0.461	5.563	5.561	1001.0
5555.5557	400.0	1	2	300.99503	400.0	1	1	2	54.53037	51.790344	1	0.263	0.46	5.54	5.561	1001.0
5555.5557	400.0	1	2	300.99503	400.0	1	1	2	54.53037	51.790344	1	0.263	0.461	5.568	5.561	1001.0
5555.5557	400.0	1	2	300.99503	400.0	1	1	2	54.53037	51.790344	1	0.263	0.46	5.515	5.561	1001.0
5555.5557	400.0	1	2	300.99503	400.0	1	1	2	54.53037	51.790344	1	0.263	0.46	5.507	5.561	1001.0
5555.5557	400.0	1	2	300.99503	400.0	1	1	2	54.53037	51.790344	1	0.263	0.461	5.56	5.561	1001.0
5555.5557	400.0	1	2	300.99503	400.0	1	1	2	54.53037	51.790344	1	0.263	0.46	5.503	5.561	1001.0
5555.5557	400.0	1	2	300.99503	400.0	1	1	2	54.53037	51.790344	1	0.263	0.461	5.595	5.561	1001.0
5555.5557	400.0	1	2	300.99503	400.0	1	1	2	54.53037	51.790344	1	0.263	0.46	5.505	5.561	1001.0
5555.5557	400.0	1	2	300.99503	400.0	1	1	2	54.53037	51.790344	1	0.263	0.46	5.55	5.562	1001.0
5555.5557	400.0	1	2	300.99503	400.0	1	1	2	54.53037	51.790344	1	0.263	0.46	5.548	5.562	1001.0
5555.5557	400.0	1	2	300.99503	400.0	1	1	2	54.53037	51.790344	1	0.263	0.46	5.545	5.562	1001.0
5555.5557	400.0	1	2	300.99503	400.0	1	1	2	54.53037	51.790344	1	0.263	0.461	5.563	5.562	1001.0
5555.5557	400.0	1	2	300.99503	400.0	1	1	2	54.53037	51.790344	1	0.263	0.461	5.563	5.562	1001.0
5555.5557	400.0	1	2	300.99503	400.0	1	1	2	54.53037	51.790344	1	0.263	0.461	5.56	5.562	1001.0
5555.5557	400.0	1	2	300.99503	400.0	1	1	2	54.53037	51.790344	1	0.263	0.46	5.386	5.562	1001.0
5555.5557	400.0	1	2	300.99503	400.0	1	1	2	54.53037	51.790344	1	0.263	0.46	5.533	5.562	1001.0
5555.5557	400.0	1	2	300.99503	400.0	1	1	2	54.53037	51.790344	1	0.263	0.46	5.533	5.562	1001.0
5555.5557	400.0	1	2	300.99503	400.0	1	1	2	54.53037	51.790344	1	0.263	0.46	5.55	5.562	1001.0
5555.5557	400.0	1	2	300.99503	400.0	1	1	2	54.53037	51.790344	1	0.263	0.46	5.55	5.562	1001.0
5555.5557	400.0	1	2	300.99503	400.0	1	1	2	54.53037	51.790344	1	0.263	0.461	5.595	5.562	1001.0
5555.5557	400.0	1	2	300.99503	400.0	1	1	2	54.53037	51.790344	1	0.263	0.461	5.603	5.562	1001.0
5555.5557	400.0	1	2	300.99503	400.0	1	1	2	54.53037	51.790344	1	0.263	0.461	5.568	5.562	1001.0
5555.5557	400.0	1	2	300.99503	400.0	1	1	2	54.53037	51.790344	1	0.263	0.461	5.593	5.562	1001.0
5555.5557	400.0	1	2	300.99503	400.0	1	1	2	54.53037	51.790344	1	0.263	0.46	5.548	5.562	1001.0
5555.5557	400.0	1	2	300.99503	400.0	1	1	2	54.53037	51.790344	1	0.263	0.461	5.596	5.562	1001.0
5555.5557	400.0	1	2	300.99503	400.0	1	1	2	54.53037	51.790344	1	0.263	0.46	5.528	5.562	1001.0
5555.5557	400.0	1	2	300.99503	400.0	1	1	2	54.53037	51.790344	1	0.263	0.461	5.568	5.562	1001.0
5555.5557	400.0	1	2	300.99503	400.0	1	1	2	54.53037	51.790344	1	0.263	0.46	5.535	5.562	1001.0
5555.5557	400.0	1	2	300.99503	400.0	1	1	2	54.53037	51.790344	1	0.263	0.461	5.571	5.562	1001.0
5555.5557	400.0	1	2	300.99503	400.0	1	1	2	54.53037	51.790344	1	0.263	0.46	5.525	5.562	1001.0
5555.5557	400.0	1	2	300.99503	400.0	1	1	2	54.53037	51.790344	1	0.263	0.46	5.548	5.562	1001.0
5555.5557	400.0	1	2	300.99503	400.0	1	1	2	54.53037	51.790344	1	0.263	0.46	5.508	5.562	1001.0
5555.5557	400.0	1	2	300.99503	400.0	1	1	2	54.53037	51.790344	1	0.263	0.46	5.523	5.562	1001.0
5555.5557	400.0	1	2	300.99503	400.0	1	1	2	54.53037	51.790344	1	0.263	0.46	5.533	5.562	1001.0
5555.5557	400.0	1	2	300.99503	400.0	1	1	2	54.53037	51.790344	1	0.263	0.461	5.603	5.562	1001.0
5555.5557	400.0	1	2	300.99503	400.0	1	1	2	54.53037	51.790344	1	0.263	0.461	5.578	5.562	1001.0
5555.5557	400.0	1	2	300.99503	400.0	1	1	2	54.53037	51.790344	1	0.263	0.461	5.563	5.562	1001.0
5555.5557	400.0	1	2	300.99503	400.0	1	1	2	54.53037	51.790344	1	0.263	0.461	5.619	5.562	1001.0
5555.5557	400.0	1	2	300.99503	400.0	1	1	2	54.53037	51.790344	1	0.263	0.46	5.508	5.562	1001.0
5555.5557	400.0	1	2	300.99503	400.0	1	1	2	54.53037	51.790344	1	0.263	0.461	5.623	5.562	1001.0
5555.5557	400.0	1	2	300.99503	400.0	1	1	2	54.53037	51.790344	1	0.263	0.461	5.583	5.562	1001.0
5555.5557	400.0	1	2	300.99503	400.0	1	1	2	54.53037	51.790344	1	0.263	0.46	5.548	5.562	1001.0
5555.5557	400.0	1	2	300.99503	400.0	1	1	2	54.53037	51.790344	1	0.263	0.461	5.561	5.562	1001.0
5555.5557	400.0	1	2	300.99503	400.0	1	1	2	54.53037	51.790344	1	0.263	0.461	5.563	5.562	1001.0
5555.5557	400.0	1	2	300.99503	400.0	1	1	2	54.53037	51.790344	1	0.263	0.46	5.538	5.562	1001.0
5555.5557	400.0	1	2	300.99503	400.0	1	1	2	54.53037	51.790344	1	0.263	0.46	5.55	5.562	1001.0
5555.5557	400.0	1	2	300.99503	400.0	1	1	2	54.53037	51.790344	1	0.263	0.46	5.515	5.562	1001.0
5555.5557	400.0	1	2	300.99503	400.0	1	1	2	54.53037	51.790344	1	0.263	0.461	5.588	5.562	1001.0
5555.5557	400.0	1	2	300.99503	400.0	1	1	2	54.53037	51.790344	1	0.263	0.46	5.412	5.562	1001.0
5555.5557	400.0	1	2	300.99503	400.0	1	1	2	54.53037	51.790344	1	0.263	0.46	5.527	5.562	1001.0
5555.5557	400.0	1	2	300.99503	400.0	1	1	2	54.53037	51.790344	1	0.263	0.461	5.565	5.562	1001.0
5555.5557	400.0	1	2	300.99503	400.0	1	1	2	54.53037	51.790344	1	0.263	0.46	5.54	5.562	1001.0
5555.5557	400.0	1	2	300.99503	400.0	1	1	2	54.53037	51.790344	1	0.263	0.461	5.573	5.562	1001.0
5555.5557	400.0	1	2	300.99503	400.0	1	1	2	54.53037	51.790344	1	0.263	0.461	5.563	5.562	1001.0
5555.5557	400.0	1	2	300.99503	400.0	1	1	2	54.53037	51.790344	1	0.263	0.46	5.535	5.562	1001.0
5555.5557	400.0	1	2	300.99503	400.0	1	1	2	54.53037	51.790344	1	0.263	0.46	5.553	5.562	1001.0
5555.5557	400.0	1	2	300.99503	400.0	1	1	2	54.53037	51.790344	1	0.263	0.461	5.588	5.562	1001.0
5555.5557	400.0	1	2	300.99503	400.0	1	1	2	54.53037	51.790344	1	0.263	0.461	5.563	5.562	1001.0
5555.5557	400.0	1	2	300.99503	400.0	1	1	2	54.53037	51.790344	1	0.263	0.461	5.558	5.562	1001.0
5555.5557	400.0	1	2	300.99503	400.0	1	1	2	54.53037	51.790344	1	0.263	0.461	5.608	5.562	1001.0
5555.5557	400.0	1	2	300.99503	400.0	1	1	2	54.53037	51.790344	1	0.263	0.46	5.553	5.562	1001.0
5555.5557	400.0	1	2	300.99503	400.0	1	1	2	54.53037	51.790344	1	0.263	0.461	5.568	5.562	1001.0
5555.5557	400.0	1	2	300.99503	400.0	1	1	2	54.53037	51.790344	1	0.263	0.46	5.533	5.562	1001.0
5555.5557	400.0	1	2	300.99503	400.0	1	1	2	54.53037	51.790344	1	0.263	0.461	5.568	5.562	1001.0
5555.5557	400.0	1	2	300.99503	400.0	1	1	2	54.53037	51.790344	1	0.263	0.461	5.563	5.562	1001.0
5555.5557	400.0	1	2	300.99503	400.0	1	1	2	54.53037	51.790344	1	0.263	0.461	5.563	5.562	1001.0
5555.5557	400.0	1	2	300.99503	400.0	1	1	2	54.53037	51.790344	1	0.263	0.461	5.578	5.562	1001.0
5555.5557	400.0	1	2	300.99503	400.0	1	1	2	54.53037	51.790344	1	0.263	0.46	5.533	5.562	1001.0
5555.5557	400.0	1	2	300.99503	400.0	1	1	2	54.53037	51.790344	1	0.263	0.461	5.59	5.562	1001.0
5555.5557	400.0	1	2	300.99503	400.0	1	1	2	54.53037	51.790344	1	0.263	0.46	5.538	5.562	1001.0
5555.5557	400.0	1	2	300.99503	400.0	1	1	2	54.53037	51.790344	1	0.263	0.46	5.533	5.562	1001.0
5555.5557	400.0	1	2	300.99503	400.0	1	1	2	54.53037	51.790344	1	0.263	0.46	5.512	5.562	1001.0
5555.5557	400.0	1	2	300.99503	400.0	1	1	2	54.53037	51.790344	1	0.263	0.46	5.555	5.562	1001.0
5555.5557	400.0	1	2	300.99503	400.0	1	1	2	54.53037	51.790344	1	0.263	0.461	5.605	5.562	1001.0
5555.5557	400.0	1	2	300.99503	400.0	1	1	2	54.53037	51.790344	1	0.263	0.461	5.655	5.562	1001.0
5555.5557	400.0	1	2	300.99503	400.0	1	1	2	54.53037	51.790344	1	0.263	0.46	5.477	5.562	1001.0
5555.5557	400.0	1	2	300.99503	400.0	1	1	2	54.53037	51.790344	1	0.263	0.46	5.513	5.562	1001.0
5555.5557	400.0	1	2	300.99503	400.0	1	1	2	54.53037	51.790344	1	0.263	0.461	5.57	5.562	1001.0
5555.5557	400.0	1	2	300.99503	400.0	1	1	2	54.53037	51.790344	1	0.263	0.46	5.547	5.562	1001.0
5555.5557	400.0	1	2	300.99503	400.0	1	1	2	54.53037	51.790344	1	0.263	0.461	5.568	5.562	1001.0
5555.5557	400.0	1	2	300.99503	400.0	1	1	2	54.53037	51.790344	1	0.263	0.461	5.61	5.562	1001.0
5555.5557	400.0	1	2	300.99503	400.0	1	1	2	54.53037	51.790344	1	0.263	0.461	5.575	5.562	1001.0
5555.5557	400.0	1	2	300.99503	400.0	1	1	2	54.53037	51.790344	1	0.263	0.46	5.515	5.562	1001.0
5555.5557	400.0	1	2	300.99503	400.0	1	1	2	54.53037	51.790344	1	0.263	0.461	5.646	5.562	1001.0
5555.5557	400.0	1	2	300.99503	400.0	1	1	2	54.53037	51.790344	1	0.263	0.461	5.585	5.562	1001.0
5555.5557	400.0	1	2	300.99503	400.0	1	1	2	54.53037	51.790344	1	0.263	0.461	5.603	5.562	1001.0
5555.5557	400.0	1	2	300.99503	400.0	1	1	2	54.53037	51.790344	1	0.263	0.461	5.56	5.562	1001.0
5555.5557	400.0	1	2	300.99503	400.0	1	1	2	54.53037	51.790344	1	0.263	0.461	5.6	5.562	1001.0
5555.5557	400.0	1	2	300.99503	400.0	1	1	2	54.53037	51.790344	1	0.263	0.46	5.545	5.562	1001.0
5555.5557	400.0	1	2	300.99503	400.0	1	1	2	54.53037	51.790344	1	0.263	0.461	5.566	5.562	1001.0
5555.5557	400.0	1	2	300.99503	400.0	1	1	2	54.53037	51.790344	1	0.263	0.461	5.563	5.562	1001.0
5555.5557	400.0	1	2	300.99503	400.0	1	1	2	54.53037	51.790344	1	0.263	0.461	5.563	5.562	1001.0
5555.5557	400.0	1	2	300.99503	400.0	1	1	2	54.53037	51.790344	1	0.263	0.461	5.588	5.562	1001.0
5555.5557	400.0	1	2	300.99503	400.0	1	1	2	54.53037	51.790344	1	0.263	0.46	5.535	5.562	1001.0
5555.5557	400.0	1	2	300.99503	400.0	1	1	2	54.53037	51.790344	1	0.263	0.461	5.676	5.562	1001.0
5555.5557	400.0	1	2	300.99503	400.0	1	1	2	54.53037	51.790344	1	0.263	0.461	5.758	5.562	1001.0
5555.5557	400.0	1	2	300.99503	400.0	1	1	2	54.53037	51.790344	1	0.263	0.46	5.548	5.562	1001.0
5555.5557	400.0	1	2	300.99503	400.0	1	1	2	54.53037	51.790344	1	0.263	0.461	5.603	5.562	1001.0
5555.5557	400.0	1	2	300.99503	400.0	1	1	2	54.53037	51.790344	1	0.263	0.461	5.615	5.562	1001.0
5555.5557	400.0	1	2	300.99503	400.0	1	1	2	54.53037	51.790344	1	0.263	0.461	5.592	5.562	1001.0
5555.5557	400.0	1	2	300.99503	400.0	1	1	2	54.53037	51.790344	1	0.263	0.461	5.641	5.562	1001.0
5555.5557	400.0	1	2	300.99503	400.0	1	1	2	54.53037	51.790344	1	0.263	0.461	5.583	5.562	1001.0
5555.5557	400.0	1	2	300.99503	400.0	1	1	2	54.53037	51.790344	1	0.263	0.46	5.555	5.562	1001.0
5555.5557	400.0	1	2	300.99503	400.0	1	1	2	54.53037	51.790344	1	0.263	0.46	5.538	5.562	1001.0
5555.5557	400.0	1	2	300.99503	400.0	1	1	2	54.53037	51.790344	1	0.264	0.46	5.508	5.562	1001.0
5555.5557	400.0	1	2	300.99503	400.0	1	1	2	54.53037	51.790344	1	0.264	0.461	5.604	5.562	1001.0
5555.5557	400.0	1	2	300.99503	400.0	1	1	2	54.53037	51.790344	1	0.264	0.461	5.62	5.562	1001.0
5555.5557	400.0	1	2	300.99503	400.0	1	1	2	54.53037	51.790344	1	0.264	0.461	5.562	5.562	1001.0
5555.5557	400.0	1	2	300.99503	400.0	1	1	2	54.53037	51.790344	1	0.264	0.461	5.598	5.562	1001.0
5555.5557	400.0	1	2	300.99503	400.0	1	1	2	54.53037	51.790344	1	0.264	0.46	5.488	5.562	1001.0
5555.5557	400.0	1	2	300.99503	400.0	1	1	2	54.53037	51.790344	1	0.264	0.46	5.515	5.562	1001.0
5555.5557	400.0	1	2	300.99503	400.0	1	1	2	54.53037	51.790344	1	0.264	0.461	5.558	5.562	1001.0
5555.5557	400.0	1	2	300.99503	400.0	1	1	2	54.53037	51.790344	1	0.264	0.461	5.591	5.562	1001.0
0.0	0.0	1	2	300.99503	400.0	1	1	2	54.53037	51.790344	0	0.264	0.461	5.565	5.562	1001.0
0.0	0.0	1	2	300.99503	400.0	1	1	2	54.53037	51.790344	0	0.264	0.461	5.566	5.562	1001.0
0.0	0.0	1	2	300.99503	400.0	1	1	2	54.53037	51.790344	0	0.264	0.461	5.566	5.562	1001.0
0.0	0.0	1	2	300.99503	400.0	1	1	2	54.53037	51.790344	0	0.264	0.461	5.559	5.562	1001.0
0.0	0.0	1	2	300.99503	400.0	1	1	2	54.53037	51.790344	0	0.264	0.461	5.573	5.562	1001.0
0.0	0.0	1	2	300.99503	400.0	1	1	2	54.53037	51.790344	0	0.264	0.454	4.802	4.803	1001.0
0.0	0.0	1	2	300.99503	400.0	1	1	2	54.53037	51.790344	0	0.264	0.446	4.487	4.463	1001.0
0.0	0.0	1	2	300.99503	400.0	1	1	2	54.53037	51.790344	0	0.263	0.438	4.53	4.463	1001.0
0.0	0.0	1	2	300.99503	400.0	1	1	2	54.53037	51.790344	0	0.263	0.427	3.883	3.854	1001.0
0.0	0.0	1	2	300.99503	400.0	1	1	2	54.53037	51.790344	0	0.263	0.416	3.825	3.854	1001.0
0.0	0.0	1	2	300.99503	400.0	1	1	2	54.53037	51.790344	0	0.263	0.404	3.555	3.581	1001.0
0.0	0.0	1	2	300.99503	400.0	1	1	2	54.53037	51.790344	0	0.263	0.389	2.931	3.093	1001.0
0.0	0.0	1	2	300.99503	400.0	1	1	2	54.53037	51.790344	0	0.263	0.375	3.124	3.093	1001.0
0.0	0.0	1	2	300.99503	400.0	1	1	2	54.53037	51.790344	0	0.263	0.36	2.644	2.671	1001.0
0.0	0.0	1	2	300.99503	400.0	1	1	2	54.53037	51.790344	0	0.263	0.346	2.58	2.482	1001.0
0.0	0.0	1	2	300.99503	400.0	1	1	2	54.53037	51.790344	0	0.262	0.332	2.474	2.482	1001.0
0.0	0.0	1	2	300.99503	400.0	1	1	2	54.53037	51.790344	0	0.262	0.317	2.183	2.143	1001.0
0.0	0.0	1	2	300.99503	400.0	1	1	2	54.53037	51.790344	0	0.262	0.303	2.111	2.143	1001.0
0.0	0.0	1	2	300.99503	400.0	1	1	2	54.53037	51.790344	0	0.262	0.29	1.987	1.992	1001.0
0.0	0.0	1	2	300.99503	400.0	1	1	2	54.53037	51.790344	0	0.262	0.276	1.755	1.72	1001.0
0.0	0.0	1	2	300.99503	400.0	1	1	2	54.53037	51.790344	0	0.262	0.263	1.714	1.72	1001.0
0.0	0.0	1	2	300.99503	400.0	1	1	2	54.53037	51.790344	0	0.262	0.25	1.625	1.599	1001.0
0.0	0.0	1	2	300.99503	400.0	1	1	2	54.53037	51.790344	0	0.261	0.236	1.421	1.381	1001.0
0.0	0.0	1	2	300.99503	400.0	1	1	2	54.53037	51.790344	0	0.261	0.224	1.391	1.381	1001.0
0.0	0.0	1	2	300.99503	400.0	1	1	2	54.53037	51.790344	0	0.261	0.211	1.176	1.191	1001.0
0.0	0.0	1	2	300.99503	400.0	1	1	2	54.53037	51.790344	0	0.261	0.199	1.184	1.191	1001.0
0.0	0.0	1	2	300.99503	400.0	1	1	2	54.53037	51.790344	0	0.261	0.189	1.16	1.107	1001.0
0.0	0.0	1	2	300.99503	400.0	1	1	2	54.53037	51.790344	0	0.26	0.178	0.896	0.956	1001.0
0.0	0.0	1	2	300.99503	400.0	1	1	2	54.53037	51.790344	0	0.26	0.168	0.934	0.956	1001.0
0.0	0.0	1	2	300.99503	400.0	1	1	2	54.53037	51.790344	0	0.26	0.158	0.911	0.888	1001.0
0.0	0.0	1	2	300.99503	400.0	1	1	2	54.53037	51.790344	0	0.26	0.15	0.778	0.767	1001.0
0.0	0.0	1	2	300.99503	400.0	1	1	2	54.53037	51.790344	0	0.26	0.142	0.792	0.767	1001.0
0.0	0.0	1	2	300.99503	400.0	1	1	2	54.53037	51.790344	0	0.26	0.134	0.718	0.662	1001.0
0.0	0.0	1	2	300.99503	400.0	1	1	2	54.53037	51.790344	0	0.259	0.126	0.637	0.615	1001.0
0.0	0.0	1	2	300.99503	400.0	1	1	2	54.53037	51.790344	0	0.259	0.117	0.546	0.615	1001.0
0.0	0.0	1	2	300.99503	400.0	1	1	2	54.53037	51.790344	0	0.259	0.111	0.547	0.531	1001.0
0.0	0.0	1	2	300.99503	400.0	1	1	2	54.53037	51.790344	0	0.259	0.104	0.517	0.531	1001.0
0.0	0.0	1	2	300.99503	400.0	1	1	2	54.53037	51.790344	0	0.258	0.098	0.534	0.493	1001.0
0.0	0.0	1	2	300.99503	400.0	1	1	2	54.53037	51.790344	0	0.258	0.092	0.434	0.426	1001.0
0.0	0.0	1	2	300.99503	400.0	1	1	2	54.53037	51.790344	0	0.258	0.086	0.447	0.426	1001.0
0.0	0.0	1	2	300.99503	400.0	1	1	2	54.53037	51.790344	0	0.257	0.081	0.416	0.396	1001.0
0.0	0.0	1	2	300.99503	400.0	1	1	2	54.53037	51.790344	0	0.257	0.076	0.374	0.341	1001.0
0.0	0.0	1	2	300.99503	400.0	1	1	2	54.53037	51.790344	0	0.257	0.072	0.298	0.341	1001.0
0.0	0.0	1	2	300.99503	400.0	1	1	2	54.53037	51.790344	0	0.257	0.068	0.348	0.296	1001.0
0.0	0.0	1	2	300.99503	400.0	1	1	2	54.53037	51.790344	0	0.256	0.064	0.304	0.296	1001.0
0.0	0.0	1	2	300.99503	400.0	1	1	2	54.53037	51.790344	0	0.256	0.06	0.279	0.274	1001.0
0.0	0.0	1	2	300.99503	400.0	1	1	2	54.53037	51.790344	0	0.256	0.058	0.267	0.236	1001.0
0.0	0.0	1	2	300.99503	400.0	1	1	2	54.53037	51.790344	0	0.256	0.055	0.232	0.236	1001.0
0.0	0.0	1	2	300.99503	400.0	1	1	2	54.53037	51.790344	0	0.255	0.052	0.206	0.219	1001.0
0.0	0.0	1	2	300.99503	400.0	1	1	2	54.53037	51.790344	0	0.255	0.048	0.198	0.219	1001.0
0.0	0.0	1	2	300.99503	400.0	1	1	2	54.53037	51.790344	0	0.255	0.044	0.208	0.189	1001.0
0.0	0.0	1	2	300.99503	400.0	1	1	2	54.53037	51.790344	0	0.255	0.04	0.167	0.176	1001.0
0.0	0.0	1	2	300.99503	400.0	1	1	2	54.53037	51.790344	0	0.255	0.038	0.172	0.176	1001.0
0.0	0.0	1	2	300.99503	400.0	1	1	2	54.53037	51.790344	0	0.254	0.036	0.172	0.152	1001.0
0.0	0.0	1	2	300.99503	400.0	1	1	2	54.53037	51.790344	0	0.254	0.034	0.117	0.141	1001.0
0.0	0.0	1	2	300.99503	400.0	1	1	2	54.53037	51.790344	0	0.254	0.032	0.15	0.141	1001.0
0.0	0.0	1	2	300.99503	400.0	1	1	2	54.53037	51.790344	0	0.254	0.03	0.144	0.121	1001.0
0.0	0.0	1	2	300.99503	400.0	1	1	2	54.53037	51.790344	0	0.254	0.028	0.079	0.113	1001.0
0.0	0.0	1	2	300.99503	400.0	1	1	2	54.53037	51.790344	0	0.254	0.026	0.112	0.113	1001.0
0.0	0.0	1	2	300.99503	400.0	1	1	2	54.53037	51.790344	0	0.254	0.024	0.187	0.097	1001.0
0.0	0.0	1	2	300.99503	400.0	1	1	2	54.53037	51.790344	0	0.254	0.022	0.103	0.097	1001.0
0.0	0.0	1	2	300.99503	400.0	1	1	2	54.53037	51.790344	0	0.253	0.02	0.08	0.09	1001.0
0.0	0.0	1	2	300.99503	400.0	1	1	2	54.53037	51.790344	0	0.253	0.02	0.112	0.078	1001.0
0.0	0.0	1	2	300.99503	400.0	1	1	2	54.53037	51.790344	0	0.253	0.02	0.079	0.078	1001.0
0.0	0.0	1	2	300.99503	400.0	1	1	2	54.53037	51.790344	0	0.253	0.02	0.078	0.072	1001.0
0.0	0.0	1	2	300.99503	400.0	1	1	2	54.53037	51.790344	0	0.253	0.02	0.066	0.062	1001.0
0.0	0.0	1	2	300.99503	400.0	1	1	2	54.53037	51.790344	0	0.253	0.02	0.049	0.062	1001.0
0.0	0.0	1	2	300.99503	400.0	1	1	2	54.53037	51.790344	0	0.253	0.02	0.09	0.053	1001.0
0.0	0.0	1	2	300.99503	400.0	1	1	2	54.53037	51.790344	0	0.252	0.02	0.045	0.053	1001.0
0.0	0.0	1	2	300.99503	400.0	1	1	2	54.53037	51.790344	0	0.252	0.019	-0.109	0.049	1001.0
0.0	0.0	1	2	300.99503	400.0	1	1	2	54.53037	51.790344	0	0.252	0.019	0.034	0.043	1001.0
0.0	0.0	1	2	300.99503	400.0	1	1	2	54.53037	51.790344	0	0.252	0.019	0.028	0.043	1001.0
0.0	0.0	1	2	300.99503	400.0	1	1	2	54.53037	51.790344	0	0.252	0.019	0.057	0.039	1001.0
0.0	0.0	1	2	300.99503	400.0	1	1	2	54.53037	51.790344	0	0.251	0.019	0.067	0.039	1001.0
0.0	0.0	1	2	300.99503	400.0	1	1	2	54.53037	51.790344	0	0.251	0.019	0.042	0.034	1001.0
0.0	0.0	1	2	300.99503	400.0	1	1	2	54.53037	51.790344	0	0.251	0.019	0.041	0.031	1001.0
0.0	0.0	1	2	300.99503	400.0	1	1	2	54.53037	51.790344	0	0.251	0.018	-0.018	0.031	1001.0
0.0	0.0	1	2	300.99503	400.0	1	1	2	54.53037	51.790344	0	0.251	0.018	0.014	0.027	1001.0
0.0	0.0	1	2	300.99503	400.0	1	1	2	54.53037	51.790344	0	0.25	0.018	0.011	0.023	1001.0
0.0	0.0	1	2	300.99503	400.0	1	1	2	54.53037	51.790344	0	0.25	0.018	0.028	0.023	1001.0
0.0	0.0	1	2	300.99503	400.0	1	1	2	54.53037	51.790344	0	0.25	0.018	0.06	0.021	1001.0
0.0	0.0	1	2	300.99503	400.0	1	1	2	54.53037	51.790344	0	0.25	0.018	0.021	0.018	1001.0
0.0	0.0	1	2	300.99503	400.0	1	1	2	54.53037	51.790344	0	0.249	0.018	0.041	0.018	1001.0
0.0	0.0	1	2	300.99503	400.0	1	1	2	54.53037	51.790344	0	0.249	0.018	0.145	0.017	1001.0
0.0	0.0	1	2	300.99503	400.0	1	1	2	54.53037	51.790344	0	0.249	0.017	0.029	0.017	1001.0
0.0	0.0	1	2	300.99503	400.0	1	1	2	54.53037	51.790344	0	0.249	0.017	-0.001	0.014	1001.0
0.0	0.0	1	2	300.99503	400.0	1	1	2	54.53037	51.790344	0	0.248	0.017	0.0	0.013	1001.0
0.0	0.0	1	2	300.99503	400.0	1	1	2	54.53037	51.790344	0	0.248	0.016	0.103	0.013	1001.0
0.0	0.0	1	2	300.99503	400.0	1	1	2	54.53037	51.790344	0	0.248	0.015	-0.022	0.011	1001.0
0.0	0.0	1	2	300.99503	400.0	1	1	2	54.53037	51.790344	0	0.248	0.015	0.033	0.01	1001.0
0.0	0.0	1	2	300.99503	400.0	1	1	2	54.53037	51.790344	0	0.248	0.014	0.035	0.01	1001.0
0.0	0.0	1	2	300.99503	400.0	1	1	2	54.53037	51.790344	0	0.247	0.014	0.036	0.009	1001.0
0.0	0.0	1	2	300.99503	400.0	1	1	2	54.53037	51.790344	0	0.247	0.012	-0.021	0.009	1001.0
0.0	0.0	1	2	300.99503	400.0	1	1	2	54.53037	51.790344	0	0.247	0.011	-0.016	0.007	1001.0
0.0	0.0	1	2	300.99503	400.0	1	1	2	54.53037	51.790344	0	0.247	0.011	0.0	0.007	1001.0
0.0	0.0	1	2	300.99503	400.0	1	1	2	54.53037	51.790344	0	0.247	0.009	-0.05	0.007	1001.0
0.0	0.0	1	2	300.99503	400.0	1	1	2	54.53037	51.790344	0	0.247	0.008	-0.013	0.006	1001.0
0.0	0.0	1	2	300.99503	400.0	1	1	2	54.53037	51.790344	0	0.246	0.008	0.027	0.005	1001.0
0.0	0.0	1	2	300.99503	400.0	1	1	2	54.53037	51.790344	0	0.246	0.008	0.04	0.005	1001.0
0.0	0.0	1	2	300.99503	400.0	1	1	2	54.53037	51.790344	0	0.246	0.007	-0.024	0.004	1001.0
0.0	0.0	1	2	300.99503	400.0	1	1	2	54.53037	51.790344	0	0.246	0.007	0.016	0.004	1001.0
0.0	0.0	1	2	300.99503	400.0	1	1	2	54.53037	51.790344	0	0.246	0.007	0.009	0.004	1001.0
0.0	0.0	1	2	300.99503	400.0	1	1	2	54.53037	51.790344	0	0.246	0.005	-0.031	0.003	1001.0
0.0	0.0	1	2	300.99503	400.0	1	1	2	54.53037	51.790344	0	0.246	0.004	-0.038	0.003	1001.0
0.0	0.0	1	2	300.99503	400.0	1	1	2	54.53037	51.790344	0	0.245	0.004	0.013	0.002	1001.0
0.0	0.0	1	2	300.99503	400.0	1	1	2	54.53037	51.790344	0	0.245	0.004	-0.009	0.002	1001.0
0.0	0.0	1	2	300.99503	400.0	1	1	2	54.53037	51.790344	0	0.245	0.004	0.003	0.002	1001.0
0.0	0.0	1	2	300.99503	400.0	1	1	2	54.53037	51.790344	0	0.245	0.003	0.029	0.002	1001.0
0.0	0.0	1	2	300.99503	400.0	1	1	2	54.53037	51.790344	0	0.245	0.002	0.092	0.002	1001.0
0.0	0.0	1	2	300.99503	400.0	1	1	2	54.53037	51.790344	0	0.245	0.002	0.023	0.001	1001.0
0.0	0.0	1	2	300.99503	400.0	1	1	2	54.53037	51.790344	0	0.245	0.001	0.02	0.001	1001.0
0.0	0.0	1	2	300.99503	400.0	1	1	2	54.53037	51.790344	0	0.245	0.001	0.005	0.001	1001.0
0.0	0.0	1	2	300.99503	400.0	1	1	2	54.53037	51.790344	0	0.244	0.0	0.121	0.001	1001.0
0.0	0.0	1	2	300.99503	400.0	1	1	2	54.53037	51.790344	0	0.244	0.0	0.016	0.001	1001.0
0.0	0.0	1	2	300.99503	400.0	1	1	2	54.53037	51.790344	0	0.244	-0.001	-0.015	0.001	1001.0
0.0	0.0	1	2	300.99503	400.0	1	1	2	54.53037	51.790344	0	0.244	0.0	0.03	0.0	1001.0
0.0	0.0	1	2	300.99503	400.0	1	1	2	54.53037	51.790344	0	0.244	0.0	0.021	0.0	1001.0
0.0	0.0	1	2	300.99503	400.0	1	1	2	54.53037	51.790344	0	0.244	0.0	0.032	0.0	1001.0
0.0	0.0	1	2	300.99503	400.0	1	1	2	54.53037	51.790344	0	0.244	0.0	0.017	0.0	1001.0
0.0	0.0	1	2	300.99503	400.0	1	1	2	54.53037	51.790344	0	0.244	0.0	0.158	0.0	1001.0
0.0	0.0	1	2	300.99503	400.0	1	1	2	54.53037	51.790344	0	0.244	0.0	0.017	0.0	1001.0
0.0	0.0	1	2	300.99503	400.0	1	1	2	54.53037	51.790344	0	0.244	0.0	0.009	0.0	1001.0
0.0	0.0	1	2	300.99503	400.0	1	1	2	54.53037	51.790344	0	0.244	-0.001	-0.023	0.0	1001.0
0.0	0.0	1	2	300.99503	400.0	1	1	2	54.53037	51.790344	0	0.244	-0.001	-0.029	0.0	1001.0
0.0	0.0	1	2	300.99503	400.0	1	1	2	54.53037	51.790344	0	0.244	0.0	0.004	0.0	1001.0
0.0	0.0	1	2	300.99503	400.0	1	1	2	54.53037	51.790344	0	0.244	0.0	-0.002	0.0	1001.0
0.0	0.0	1	2	300.99503	400.0	1	1	2	54.53037	51.790344	0	0.244	-0.001	-0.016	0.0	1001.0
0.0	0.0	1	2	300.99503	400.0	1	1	2	54.53037	51.790344	0	0.244	0.0	0.017	0.0	1001.0
0.0	0.0	1	2	300.99503	400.0	1	1	2	54.53037	51.790344	0	0.244	-0.001	-0.029	0.0	1001.0
0.0	0.0	1	2	300.99503	400.0	1	1	2	54.53037	51.790344	0	0.244	-0.001	-0.026	0.0	1001.0
0.0	0.0	1	2	300.99503	400.0	1	1	2	54.53037	51.790344	0	0.244	0.0	0.004	0.0	1001.0
0.0	0.0	1	2	300.99503	400.0	1	1	2	54.53037	51.790344	0	0.244	0.0	0.01	0.0	1001.0
0.0	0.0	1	2	300.99503	400.0	1	1	2	54.53037	51.790344	0	0.244	0.0	0.016	0.0	1001.0
0.0	0.0	1	2	300.99503	400.0	1	1	2	54.53037	51.790344	0	0.244	0.0	0.028	0.0	1001.0
0.0	0.0	1	2	300.99503	400.0	1	1	2	54.53037	51.790344	0	0.244	-0.001	-0.03	0.0	1001.0
0.0	0.0	1	2	300.99503	400.0	1	1	2	54.53037	51.790344	0	0.244	0.0	0.01	0.0	1001.0
0.0	0.0	1	2	300.99503	400.0	1	1	2	54.53037	51.790344	0	0.244	0.0	0.03	0.0	1001.0
0.0	0.0	1	2	300.99503	400.0	1	1	2	54.53037	51.790344	0	0.244	0.0	0.015	0.0	1001.0
0.0	0.0	1	2	300.99503	400.0	1	1	2	54.53037	51.790344	0	0.244	0.0	-0.009	0.0	1001.0
0.0	0.0	1	2	300.99503	400.0	1	1	2	54.53037	51.790344	0	0.244	0.0	-0.007	0.0	1001.0
0.0	0.0	1	2	300.99503	400.0	1	1	2	54.53037	51.790344	0	0.244	0.0	-0.003	0.0	1001.0
0.0	0.0	1	2	300.99503	400.0	1	1	2	54.53037	51.790344	0	0.244	0.0	-0.009	0.0	1001.0
0.0	0.0	1	2	300.99503	400.0	1	1	2	54.53037	51.790344	0	0.244	0.0	0.01	0.0	1001.0
0.0	0.0	1	2	300.99503	400.0	1	1	2	54.53037	51.790344	0	0.244	0.0	-0.002	0.0	1001.0
0.0	0.0	1	2	300.99503	400.0	1	1	2	54.53037	51.790344	0	0.244	0.0	0.024	0.0	1001.0
0.0	0.0	1	2	300.99503	400.0	1	1	2	54.53037	51.790344	0	0.244	0.0	-0.01	0.0	1001.0
0.0	0.0	1	2	300.99503	400.0	1	1	2	54.53037	51.790344	0	0.244	0.0	0.018	0.0	1001.0
0.0	0.0	1	2	300.99503	400.0	1	1	2	54.53037	51.790344	0	0.244	-0.001	-0.028	0.0	1001.0
0.0	0.0	1	2	300.99503	400.0	1	1	2	54.53037	51.790344	0	0.244	-0.001	-0.022	0.0	1001.0
0.0	0.0	1	2	300.99503	400.0	1	1	2	54.53037	51.790344	0	0.244	-0.001	-0.036	0.0	1001.0
0.0	0.0	1	2	300.99503	400.0	1	1	2	54.53037	51.790344	0	0.244	0.0	0.035	0.0	1001.0
0.0	0.0	1	2	300.99503	400.0	1	1	2	54.53037	51.790344	0	0.244	0.0	0.012	0.0	1001.0
0.0	0.0	1	2	300.99503	400.0	1	1	2	54.53037	51.790344	0	0.244	-0.001	-0.117	0.0	1001.0
0.0	0.0	1	2	300.99503	400.0	1	1	2	54.53037	51.790344	0	0.244	-0.001	-0.028	0.0	1001.0
0.0	0.0	1	2	300.99503	400.0	1	1	2	54.53037	51.790344	0	0.244	0.0	-0.01	0.0	1001.0
0.0	0.0	1	2	300.99503	400.0	1	1	2	54.53037	51.790344	0	0.244	0.0	0.011	0.0	1001.0
0.0	0.0	1	2	300.99503	400.0	1	1	2	54.53037	51.790344	0	0.244	0.0	0.003	0.0	1001.0
0.0	0.0	1	2	300.99503	400.0	1	1	2	54.53037	51.790344	0	0.244	0.0	0.01	0.0	1001.0
0.0	0.0	1	2	300.99503	400.0	1	1	2	54.53037	51.790344	0	0.244	0.0	0.027	0.0	1001.0
0.0	0.0	1	2	300.99503	400.0	1	1	2	54.53037	51.790344	0	0.244	-0.001	-0.049	0.0	1001.0
0.0	0.0	1	2	300.99503	400.0	1	1	2	54.53037	51.790344	0	0.244	0.0	0.017	0.0	1001.0
0.0	0.0	1	2	300.99503	400.0	1	1	2	54.53037	51.790344	0	0.244	-0.001	-0.143	0.0	1001.0
0.0	0.0	1	2	300.99503	400.0	1	1	2	54.53037	51.790344	0	0.244	-0.001	-0.015	0.0	1001.0
0.0	0.0	1	2	300.99503	400.0	1	1	2	54.53037	51.790344	0	0.244	0.0	-0.002	0.0	1001.0
0.0	0.0	1	2	300.99503	400.0	1	1	2	54.53037	51.790344	0	0.244	-0.001	-0.075	0.0	1001.0
0.0	0.0	1	2	300.99503	400.0	1	1	2	54.53037	51.790344	0	0.244	0.0	0.01	0.0	1001.0
0.0	0.0	1	2	300.99503	400.0	1	1	2	54.53037	51.790344	0	0.244	-0.001	-0.074	0.0	1001.0
0.0	0.0	1	2	300.99503	400.0	1	1	2	54.53037	51.790344	0	0.244	-0.001	-0.015	0.0	1001.0
0.0	0.0	1	2	300.99503	400.0	1	1	2	54.53037	51.790344	0	0.243	-0.001	-0.015	0.0	1001.0
0.0	0.0	1	2	300.99503	400.0	1	1	2	54.53037	51.790344	0	0.243	0.0	0.004	0.0	1001.0
0.0	0.0	1	2	300.99503	400.0	1	1	2	54.53037	51.790344	0	0.243	-0.001	-0.015	0.0	1001.0
0.0	0.0	1	2	300.99503	400.0	1	1	2	54.53037	51.790344	0	0.243	0.0	-0.009	0.0	1001.0
0.0	0.0	1	2	300.99503	400.0	1	1	2	54.53037	51.790344	0	0.243	0.0	0.01	0.0	1001.0
0.0	0.0	1	2	300.99503	400.0	1	1	2	54.53037	51.790344	0	0.243	-0.001	-0.081	0.0	1001.0
0.0	0.0	1	2	300.99503	400.0	1	1	2	54.53037	51.790344	0	0.243	0.0	0.01	0.0	1001.0
0.0	0.0	1	2	300.99503	400.0	1	1	2	54.53037	51.790344	0	0.243	0.0	-0.002	0.0	1001.0
0.0	0.0	1	2	300.99503	400.0	1	1	2	54.53037	51.790344	0	0.243	0.0	0.01	0.0	1001.0
0.0	0.0	1	2	300.99503	400.0	1	1	2	54.53037	51.790344	0	0.243	-0.001	-0.035	0.0	1001.0
0.0	0.0	1	2	300.99503	400.0	1	1	2	54.53037	51.790344	0	0.243	0.0	0.05	0.0	1001.0
0.0	0.0	1	2	300.99503	400.0	1	1	2	54.53037	51.790344	0	0.243	-0.001	-0.042	0.0	1001.0
0.0	0.0	1	2	300.99503	400.0	1	1	2	54.53037	51.790344	0	0.243	0.0	0.004	0.0	1001.0
0.0	0.0	1	2	300.99503	400.0	1	1	2	54.53037	51.790344	0	0.243	0.0	-0.002	0.0	1001.0
0.0	0.0	1	2	300.99503	400.0	1	1	2	54.53037	51.790344	0	0.243	0.0	-0.002	0.0	1001.0
0.0	0.0	1	2	300.99503	400.0	1	1	2	54.53037	51.790344	0	0.243	-0.001	-0.015	0.0	1001.0
0.0	0.0	1	2	300.99503	400.0	1	1	2	54.53037	51.790344	0	0.243	0.0	0.017	0.0	1001.0
0.0	0.0	1	2	300.99503	400.0	1	1	2	54.53037	51.790344	0	0.243	0.0	0.01	0.0	1001.0
0.0	0.0	1	2	300.99503	400.0	1	1	2	54.53037	51.790344	0	0.243	0.0	-0.009	0.0	1001.0
0.0	0.0	1	2	300.99503	400.0	1	1	2	54.53037	51.790344	0	0.243	0.0	0.177	0.0	1001.0
0.0	0.0	1	2	300.99503	400.0	1	1	2	54.53037	51.790344	0	0.243	0.0	0.016	0.0	1001.0
0.0	0.0	1	2	300.99503	400.0	1	1	2	54.53037	51.790344	0	0.243	-0.001	-0.015	0.0	1001.0
0.0	0.0	1	2	300.99503	400.0	1	1	2	54.53037	51.790344	0	0.243	0.0	0.004	0.0	1001.0
0.0	0.0	1	2	300.99503	400.0	1	1	2	54.53037	51.790344	0	0.243	0.0	-0.009	0.0	1001.0
0.0	0.0	1	2	300.99503	400.0	1	1	2	54.53037	51.790344	0	0.243	0.0	0.01	0.0	1001.0
0.0	0.0	1	2	300.99503	400.0	1	1	2	54.53037	51.790344	0	0.243	0.0	0.064	0.0	1001.0
0.0	0.0	1	2	300.99503	400.0	1	1	2	54.53037	51.790344	0	0.243	-0.001	-0.022	0.0	1001.0
0.0	0.0	1	2	300.99503	400.0	1	1	2	54.53037	51.790344	0	0.243	0.0	0.004	0.0	1001.0
0.0	0.0	1	2	300.99503	400.0	1	1	2	54.53037	51.790344	0	0.243	0.0	0.003	0.0	1001.0
0.0	0.0	1	2	300.99503	400.0	1	1	2	54.53037	51.790344	0	0.243	0.0	0.01	0.0	1001.0
0.0	0.0	1	2	300.99503	400.0	1	1	2	54.53037	51.790344	0	0.243	-0.001	-0.049	0.0	1001.0
0.0	0.0	1	2	300.99503	400.0	1	1	2	54.53037	51.790344	0	0.243	0.0	0.163	0.0	1001.0
0.0	0.0	1	2	300.99503	400.0	1	1	2	54.53037	51.790344	0	0.243	0.0	0.17	0.0	1001.0
0.0	0.0	1	2	300.99503	400.0	1	1	2	54.53037	51.790344	0	0.243	0.0	0.009	0.0	1001.0
0.0	0.0	1	2	300.99503	400.0	1	1	2	54.53037	51.790344	0	0.243	-0.001	-0.193	0.0	1001.0
0.0	0.0	1	2	300.99503	400.0	1	1	2	54.53037	51.790344	0	0.243	-0.001	-0.022	0.0	1001.0
0.0	0.0	1	2	300.99503	400.0	1	1	2	54.53037	51.790344	0	0.244	0.0	-0.009	0.0	1001.0
0.0	0.0	1	2	300.99503	400.0	1	1	2	54.53037	51.790344	0	0.244	0.0	0.024	0.0	1001.0
0.0	0.0	1	2	300.99503	400.0	1	1	2	54.53037	51.790344	0	0.244	0.0	-0.008	0.0	1001.0
0.0	0.0	1	2	300.99503	400.0	1	1	2	54.53037	51.790344	0	0.244	0.0	0.017	0.0	1001.0
0.0	0.0	1	2	300.99503	400.0	1	1	2	54.53037	51.790344	0	0.244	-0.001	-0.069	0.0	1001.0
0.0	0.0	1	2	300.99503	400.0	1	1	2	54.53037	51.790344	0	0.244	-0.001	-0.022	0.0	1001.0
0.0	0.0	1	2	300.99503	400.0	1	1	2	54.53037	51.790344	0	0.244	0.0	0.051	0.0	1001.0
0.0	0.0	1	2	300.99503	400.0	1	1	2	54.53037	51.790344	0	0.244	-0.001	-0.015	0.0	1001.0
0.0	0.0	1	2	300.99503	400.0	1	1	2	54.53037	51.790344	0	0.244	0.0	0.036	0.0	1001.0
0.0	0.0	1	2	300.99503	400.0	1	1	2	54.53037	51.790344	0	0.244	0.0	0.004	0.0	1001.0
0.0	0.0	1	2	300.99503	400.0	1	1	2	54.53037	51.790344	0	0.244	0.0	0.004	0.0	1001.0
0.0	0.0	1	2	300.99503	400.0	1	1	2	54.53037	51.790344	0	0.244	0.0	0.001	0.0	1001.0
0.0	0.0	1	2	300.99503	400.0	1	1	2	54.53037	51.790344	0	0.244	0.0	0.002	0.0	1001.0
0.0	0.0	1	2	300.99503	400.0	1	1	2	54.53037	51.790344	0	0.244	0.0	0.003	0.0	1001.0
0.0	0.0	1	2	300.99503	400.0	1	1	2	54.53037	51.790344	0	0.244	-0.001	-0.014	0.0	1001.0
0.0	0.0	1	2	300.99503	400.0	1	1	2	54.53037	51.790344	0	0.244	-0.001	-0.086	0.0	1001.0
0.0	0.0	1	2	300.99503	400.0	1	1	2	54.53037	51.790344	0	0.244	-0.001	-0.049	0.0	1001.0
0.0	0.0	1	2	300.99503	400.0	1	1	2	54.53037	51.790344	0	0.244	0.0	0.016	0.0	1001.0
0.0	0.0	1	2	300.99503	400.0	1	1	2	54.53037	51.790344	0	0.244	0.0	0.012	0.0	1001.0
0.0	0.0	1	2	300.99503	400.0	1	1	2	54.53037	51.790344	0	0.244	-0.001	-0.03	0.0	1001.0
0.0	0.0	1	2	300.99503	400.0	1	1	2	54.53037	51.790344	0	0.244	0.0	0.0	0.0	1001.0
0.0	0.0	1	2	300.99503	400.0	1	1	2	54.53037	51.790344	0	0.244	0.0	-0.003	0.0	1001.0
0.0	0.0	1	2	300.99503	400.0	1	1	2	54.53037	51.790344	0	0.244	0.0	-0.003	0.0	1001.0
0.0	0.0	1	2	300.99503	400.0	1	1	2	54.53037	51.790344	0	0.244	0.0	0.027	0.0	1001.0
0.0	0.0	1	2	300.99503	400.0	1	1	2	54.53037	51.790344	0	0.244	0.0	0.001	0.0	1001.0
0.0	0.0	1	2	300.99503	400.0	1	1	2	54.53037	51.790344	0	0.244	0.0	-0.006	0.0	1001.0
0.0	0.0	1	2	300.99503	400.0	1	1	2	54.53037	51.790344	0	0.244	0.0	-0.003	0.0	1001.0
0.0	0.0	1	2	300.99503	400.0	1	1	2	54.53037	51.790344	0	0.244	0.0	0.01	0.0	1001.0
4180.487	300.99503	2	2	300.99503	300.99503	1	2	2	54.53037	51.790344	1	0.244	0.0	0.016	0.0	1001.0
4180.487	300.99503	2	2	300.99503	300.99503	1	2	2	54.53037	51.790344	1	0.244	-0.001	-0.034	0.0	1001.0
4180.487	300.99503	2	2	300.99503	300.99503	0	2	2	54.53037	51.790344	1	0.244	-0.001	-0.013	0.0	1001.0
4180.487	300.99503	2	2	300.99503	300.99503	0	2	2	54.53037	51.790344	1	0.244	0.0	0.049	0.0	1001.0
4180.487	300.99503	2	2	300.99503	300.99503	0	2	2	54.53037	51.790344	1	0.244	0.0	0.051	0.294	1001.0
4180.487	300.99503	2	2	300.99503	300.99503	0	2	2	54.53037	51.790344	1	0.244	0.001	0.253	0.294	1001.0
4180.487	300.99503	2	2	300.99503	300.99503	0	2	2	54.53037	51.790344	1	0.244	0.007	0.8	0.825	1001.0
4180.487	300.99503	2	2	300.99503	300.99503	0	2	2	54.53037	51.790344	1	0.244	0.013	0.826	0.825	1001.0
4180.487	300.99503	2	2	300.99503	300.99503	0	2	2	54.53037	51.790344	1	0.245	0.021	1.014	1.063	1001.0
4180.487	300.99503	2	2	300.99503	300.99503	0	2	2	54.53037	51.790344	1	0.245	0.03	1.503	1.488	1001.0
4180.487	300.99503	2	2	300.99503	300.99503	0	2	2	54.53037	51.790344	1	0.245	0.04	1.466	1.488	1001.0
4180.487	300.99503	2	2	300.99503	300.99503	0	2	2	54.53037	51.790344	1	0.245	0.051	1.846	1.856	1001.0
4180.487	300.99503	2	2	300.99503	300.99503	0	2	2	54.53037	51.790344	1	0.245	0.062	1.958	2.021	1001.0
4180.487	300.99503	2	2	300.99503	300.99503	0	2	2	54.53037	51.790344	1	0.246	0.072	2.004	2.021	1001.0
4180.487	300.99503	2	2	300.99503	300.99503	0	2	2	54.53037	51.790344	1	0.246	0.084	2.317	2.316	1001.0
4180.487	300.99503	2	2	300.99503	300.99503	0	2	2	54.53037	51.790344	1	0.246	0.096	2.423	2.316	1001.0
4180.487	300.99503	2	2	300.99503	300.99503	0	2	2	54.53037	51.790344	1	0.246	0.106	2.529	2.448	1001.0
4180.487	300.99503	2	2	300.99503	300.99503	0	2	2	54.53037	51.790344	1	0.247	0.118	2.824	2.685	1001.0
4180.487	300.99503	2	2	300.99503	300.99503	0	2	2	54.53037	51.790344	1	0.247	0.128	2.678	2.685	1001.0
4180.487	300.99503	2	2	300.99503	300.99503	0	2	2	54.53037	51.790344	1	0.247	0.138	2.861	2.889	1001.0
4180.487	300.99503	2	2	300.99503	300.99503	0	2	2	54.53037	51.790344	1	0.247	0.149	2.977	2.981	1001.0
4180.487	300.99503	2	2	300.99503	300.99503	0	2	2	54.53037	51.790344	1	0.248	0.159	2.964	2.981	1001.0
4180.487	300.99503	2	2	300.99503	300.99503	0	2	2	54.53037	51.790344	1	0.248	0.168	3.07	3.145	1001.0
4180.487	300.99503	2	2	300.99503	300.99503	0	2	2	54.53037	51.790344	1	0.248	0.177	3.171	3.145	1001.0
4180.487	300.99503	2	2	300.99503	300.99503	0	2	2	54.53037	51.790344	1	0.248	0.186	3.198	3.219	1001.0
4180.487	300.99503	2	2	300.99503	300.99503	0	2	2	54.53037	51.790344	1	0.249	0.194	3.348	3.35	1001.0
4180.487	300.99503	2	2	300.99503	300.99503	0	2	2	54.53037	51.790344	1	0.249	0.203	3.396	3.35	1001.0
4180.487	300.99503	2	2	300.99503	300.99503	0	2	2	54.53037	51.790344	1	0.249	0.211	3.429	3.409	1001.0
4180.487	300.99503	2	2	300.99503	300.99503	0	2	2	54.53037	51.790344	1	0.249	0.219	3.52	3.515	1001.0
4180.487	300.99503	2	2	300.99503	300.99503	0	2	2	54.53037	51.790344	1	0.25	0.227	3.698	3.515	1001.0
4180.487	300.99503	2	2	300.99503	300.99503	0	2	2	54.53037	51.790344	1	0.25	0.233	3.628	3.562	1001.0
4180.487	300.99503	2	2	300.99503	300.99503	0	2	2	54.53037	51.790344	1	0.25	0.239	3.474	3.562	1001.0
4180.487	300.99503	2	2	300.99503	300.99503	0	2	2	54.53037	51.790344	1	0.25	0.246	3.669	3.648	1001.0
4180.487	300.99503	2	2	300.99503	300.99503	0	2	2	54.53037	51.790344	1	0.251	0.252	3.723	3.685	1001.0
4180.487	300.99503	2	2	300.99503	300.99503	0	2	2	54.53037	51.790344	1	0.251	0.258	3.681	3.685	1001.0
4180.487	300.99503	2	2	300.99503	300.99503	0	2	2	54.53037	51.790344	1	0.251	0.263	3.786	3.753	1001.0
4180.487	300.99503	2	2	300.99503	300.99503	0	2	2	54.53037	51.790344	1	0.252	0.267	3.791	3.784	1001.0
4180.487	300.99503	2	2	300.99503	300.99503	0	2	2	54.53037	51.790344	1	0.252	0.271	3.77	3.784	1001.0
4180.487	300.99503	2	2	300.99503	300.99503	0	2	2	54.53037	51.790344	1	0.253	0.275	3.866	3.838	1001.0
4180.487	300.99503	2	2	300.99503	300.99503	0	2	2	54.53037	51.790344	1	0.254	0.279	3.864	3.838	1001.0
4180.487	300.99503	2	2	300.99503	300.99503	0	2	2	54.53037	51.790344	1	0.255	0.283	3.881	3.887	1001.0
4180.487	300.99503	2	2	300.99503	300.99503	0	2	2	54.53037	51.790344	1	0.256	0.286	3.692	3.908	1001.0
4180.487	300.99503	2	2	300.99503	300.99503	0	2	2	54.53037	51.790344	1	0.257	0.291	3.876	3.908	1001.0
4180.487	300.99503	2	2	300.99503	300.99503	0	2	2	54.53037	51.790344	1	0.258	0.295	3.928	3.946	1001.0
4180.487	300.99503	2	2	300.99503	300.99503	0	2	2	54.53037	51.790344	1	0.259	0.299	3.984	3.963	1001.0
4180.487	300.99503	2	2	300.99503	300.99503	0	2	2	54.53037	51.790344	1	0.26	0.302	3.958	3.963	1001.0
4180.487	300.99503	2	2	300.99503	300.99503	0	2	2	54.53037	51.790344	1	0.261	0.304	3.976	3.992	1001.0
4180.487	300.99503	2	2	300.99503	300.99503	0	2	2	54.53037	51.790344	1	0.262	0.306	3.969	3.992	1001.0
4180.487	300.99503	2	2	300.99503	300.99503	0	2	2	54.53037	51.790344	1	0.264	0.308	4.059	4.007	1001.0
4180.487	300.99503	2	2	300.99503	300.99503	0	2	2	54.53037	51.790344	1	0.265	0.31	4.004	4.03	1001.0
4180.487	300.99503	2	2	300.99503	300.99503	0	2	2	54.53037	51.790344	1	0.266	0.312	4.06	4.03	1001.0
4180.487	300.99503	2	2	300.99503	300.99503	0	2	2	54.53037	51.790344	1	0.267	0.315	4.013	4.042	1001.0
4180.487	300.99503	2	2	300.99503	300.99503	0	2	2	54.53037	51.790344	1	0.268	0.317	4.082	4.06	1001.0
4180.487	300.99503	2	2	300.99503	300.99503	0	2	2	54.53037	51.790344	1	0.268	0.319	4.064	4.06	1001.0
4180.487	300.99503	2	2	300.99503	300.99503	0	2	2	54.53037	51.790344	1	0.269	0.322	4.12	4.077	1001.0
4180.487	300.99503	2	2	300.99503	300.99503	0	2	2	54.53037	51.790344	1	0.269	0.323	4.146	4.086	1001.0
4180.487	300.99503	2	2	300.99503	300.99503	1	2	2	54.53037	51.790344	1	0.27	0.323	4.061	4.086	1001.0
4180.487	300.99503	2	2	300.99503	300.99503	1	2	2	54.53037	51.790344	1	0.27	0.324	4.067	4.098	1001.0
4180.487	300.99503	2	2	300.99503	300.99503	1	2	2	54.53037	51.790344	1	0.27	0.325	4.089	4.098	1001.0
4180.487	300.99503	2	2	300.99503	300.99503	1	2	2	54.53037	51.790344	1	0.27	0.327	4.229	4.106	1001.0
4180.487	300.99503	2	2	300.99503	300.99503	1	2	2	54.53037	51.790344	1	0.27	0.328	4.125	4.115	1001.0
4180.487	300.99503	2	2	300.99503	300.99503	1	2	2	54.53037	51.790344	1	0.27	0.33	4.129	4.115	1001.0
4180.487	300.99503	2	2	300.99503	300.99503	1	2	2	54.53037	51.790344	1	0.27	0.331	4.087	4.121	1001.0
4180.487	300.99503	2	2	300.99503	300.99503	1	2	2	54.53037	51.790344	1	0.27	0.332	4.158	4.129	1001.0
4180.487	300.99503	2	2	300.99503	300.99503	1	2	2	54.53037	51.790344	1	0.269	0.333	4.127	4.129	1001.0
4180.487	300.99503	2	2	300.99503	300.99503	1	2	2	54.53037	51.790344	1	0.269	0.333	4.088	4.133	1001.0
4180.487	300.99503	2	2	300.99503	300.99503	1	2	2	54.53037	51.790344	1	0.269	0.334	4.138	4.133	1001.0
4180.487	300.99503	2	2	300.99503	300.99503	1	2	2	54.53037	51.790344	1	0.268	0.335	4.125	4.141	1001.0
4180.487	300.99503	2	2	300.99503	300.99503	1	2	2	54.53037	51.790344	1	0.268	0.335	4.106	4.146	1001.0
4180.487	300.99503	2	2	300.99503	300.99503	1	2	2	54.53037	51.790344	1	0.268	0.337	4.201	4.146	1001.0
4180.487	300.99503	2	2	300.99503	300.99503	1	2	2	54.53037	51.790344	1	0.268	0.338	3.972	4.149	1001.0
4180.487	300.99503	2	2	300.99503	300.99503	1	2	2	54.53037	51.790344	1	0.268	0.339	4.316	4.149	1001.0
4180.487	300.99503	2	2	300.99503	300.99503	1	2	2	54.53037	51.790344	1	0.267	0.341	4.129	4.154	1001.0
4180.487	300.99503	2	2	300.99503	300.99503	1	2	2	54.53037	51.790344	1	0.267	0.341	4.156	4.156	1001.0
4180.487	300.99503	2	2	300.99503	300.99503	1	2	2	54.53037	51.790344	1	0.267	0.342	4.368	4.156	1001.0
4180.487	300.99503	2	2	300.99503	300.99503	1	2	2	54.53037	51.790344	1	0.267	0.341	4.09	4.161	1001.0
4180.487	300.99503	2	2	300.99503	300.99503	1	2	2	54.53037	51.790344	1	0.267	0.341	4.182	4.164	1001.0
4180.487	300.99503	2	2	300.99503	300.99503	1	2	2	54.53037	51.790344	1	0.267	0.34	4.037	4.164	1001.0
4180.487	300.99503	2	2	300.99503	300.99503	1	2	2	54.53037	51.790344	1	0.267	0.341	4.183	4.166	1001.0
4180.487	300.99503	2	2	300.99503	300.99503	1	2	2	54.53037	51.790344	1	0.267	0.341	4.136	4.167	1001.0
4180.487	300.99503	2	2	300.99503	300.99503	1	2	2	54.53037	51.790344	1	0.267	0.341	4.269	4.167	1001.0
4180.487	300.99503	2	2	300.99503	300.99503	1	2	2	54.53037	51.790344	1	0.267	0.341	4.129	4.169	1001.0
4180.487	300.99503	2	2	300.99503	300.99503	1	2	2	54.53037	51.790344	1	0.267	0.341	4.149	4.169	1001.0
4180.487	300.99503	2	2	300.99503	300.99503	1	2	2	54.53037	51.790344	1	0.267	0.341	4.143	4.171	1001.0
4180.487	300.99503	2	2	300.99503	300.99503	1	2	2	54.53037	51.790344	1	0.267	0.34	4.063	4.172	1001.0
4180.487	300.99503	2	2	300.99503	300.99503	1	2	2	54.53037	51.790344	1	0.267	0.341	4.189	4.172	1001.0
4180.487	300.99503	2	2	300.99503	300.99503	1	2	2	54.53037	51.790344	1	0.267	0.341	4.202	4.173	1001.0
4180.487	300.99503	2	2	300.99503	300.99503	1	2	2	54.53037	51.790344	1	0.267	0.341	4.203	4.174	1001.0
4180.487	300.99503	2	2	300.99503	300.99503	1	2	2	54.53037	51.790344	1	0.267	0.341	4.202	4.174	1001.0
4180.487	300.99503	2	2	300.99503	300.99503	1	2	2	54.53037	51.790344	1	0.267	0.34	4.11	4.176	1001.0
4180.487	300.99503	2	2	300.99503	300.99503	1	2	2	54.53037	51.790344	1	0.267	0.341	4.189	4.176	1001.0
4180.487	300.99503	2	2	300.99503	300.99503	1	2	2	54.53037	51.790344	1	0.267	0.341	4.184	4.176	1001.0
4180.487	300.99503	2	2	300.99503	300.99503	1	2	2	54.53037	51.790344	1	0.267	0.341	4.149	4.177	1001.0
4180.487	300.99503	2	2	300.99503	300.99503	1	2	2	54.53037	51.790344	1	0.267	0.341	4.183	4.177	1001.0
4180.487	300.99503	2	2	300.99503	300.99503	1	2	2	54.53037	51.790344	1	0.267	0.341	4.176	4.179	1001.0
4180.487	300.99503	2	2	300.99503	300.99503	1	2	2	54.53037	51.790344	1	0.267	0.341	4.156	4.179	1001.0
4180.487	300.99503	2	2	300.99503	300.99503	1	2	2	54.53037	51.790344	1	0.267	0.341	4.216	4.18	1001.0
4180.487	300.99503	2	2	300.99503	300.99503	1	2	2	54.53037	51.790344	1	0.267	0.341	4.137	4.18	1001.0
4180.487	300.99503	2	2	300.99503	300.99503	1	2	2	54.53037	51.790344	1	0.267	0.341	4.179	4.18	1001.0
4180.487	300.99503	2	2	300.99503	300.99503	1	2	2	54.53037	51.790344	1	0.267	0.341	4.21	4.181	1001.0
4180.487	300.99503	2	2	300.99503	300.99503	1	2	2	54.53037	51.790344	1	0.267	0.341	4.183	4.181	1001.0
4180.487	300.99503	2	2	300.99503	300.99503	1	2	2	54.53037	51.790344	1	0.267	0.341	4.171	4.181	1001.0
4180.487	300.99503	2	2	300.99503	300.99503	1	2	2	54.53037	51.790344	1	0.267	0.341	4.13	4.182	1001.0
4180.487	300.99503	2	2	300.99503	300.99503	1	2	2	54.53037	51.790344	1	0.267	0.34	4.104	4.182	1001.0
4180.487	300.99503	2	2	300.99503	300.99503	1	2	2	54.53037	51.790344	1	0.267	0.341	4.217	4.182	1001.0
4180.487	300.99503	2	2	300.99503	300.99503	1	2	2	54.53037	51.790344	1	0.267	0.341	4.197	4.182	1001.0
4180.487	300.99503	2	2	300.99503	300.99503	1	2	2	54.53037	51.790344	1	0.267	0.341	4.144	4.182	1001.0
4180.487	300.99503	2	2	300.99503	300.99503	1	2	2	54.53037	51.790344	1	0.267	0.341	4.17	4.183	1001.0
4180.487	300.99503	2	2	300.99503	300.99503	1	2	2	54.53037	51.790344	1	0.267	0.341	4.263	4.183	1001.0
4180.487	300.99503	2	2	300.99503	300.99503	1	2	2	54.53037	51.790344	1	0.267	0.341	4.237	4.183	1001.0
4180.487	300.99503	2	2	300.99503	300.99503	1	2	2	54.53037	51.790344	1	0.267	0.341	4.123	4.183	1001.0
4180.487	300.99503	2	2	300.99503	300.99503	1	2	2	54.53037	51.790344	1	0.267	0.34	4.071	4.184	1001.0
4180.487	300.99503	2	2	300.99503	300.99503	1	2	2	54.53037	51.790344	1	0.267	0.341	4.231	4.184	1001.0
4180.487	300.99503	2	2	300.99503	300.99503	1	2	2	54.53037	51.790344	1	0.267	0.341	4.224	4.184	1001.0
4180.487	300.99503	2	2	300.99503	300.99503	1	2	2	54.53037	51.790344	1	0.267	0.341	4.163	4.184	1001.0
4180.487	300.99503	2	2	300.99503	300.99503	1	2	2	54.53037	51.790344	1	0.267	0.341	4.177	4.184	1001.0
4180.487	300.99503	2	2	300.99503	300.99503	1	2	2	54.53037	51.790344	1	0.267	0.341	4.197	4.184	1001.0
4180.487	300.99503	2	2	300.99503	300.99503	1	2	2	54.53037	51.790344	1	0.267	0.341	4.191	4.184	1001.0
4180.487	300.99503	2	2	300.99503	300.99503	1	2	2	54.53037	51.790344	1	0.267	0.34	3.981	4.184	1001.0
4180.487	300.99503	2	2	300.99503	300.99503	1	2	2	54.53037	51.790344	1	0.267	0.34	3.97	4.184	1001.0
4180.487	300.99503	2	2	300.99503	300.99503	1	2	2	54.53037	51.790344	1	0.267	0.341	4.183	4.184	1001.0
4180.487	300.99503	2	2	300.99503	300.99503	1	2	2	54.53037	51.790344	1	0.267	0.341	4.244	4.185	1001.0
4180.487	300.99503	2	2	300.99503	300.99503	1	2	2	54.53037	51.790344	1	0.267	0.341	4.245	4.185	1001.0
4180.487	300.99503	2	2	300.99503	300.99503	1	2	2	54.53037	51.790344	1	0.267	0.341	4.191	4.185	1001.0
4180.487	300.99503	2	2	300.99503	300.99503	1	2	2	54.53037	51.790344	1	0.267	0.341	4.192	4.185	1001.0
4180.487	300.99503	2	2	300.99503	300.99503	1	2	2	54.53037	51.790344	1	0.267	0.341	4.191	4.185	1001.0
4180.487	300.99503	2	2	300.99503	300.99503	1	2	2	54.53037	51.790344	1	0.267	0.341	4.178	4.185	1001.0
4180.487	300.99503	2	2	300.99503	300.99503	1	2	2	54.53037	51.790344	1	0.267	0.341	4.173	4.185	1001.0
4180.487	300.99503	2	2	300.99503	300.99503	1	2	2	54.53037	51.790344	1	0.267	0.341	4.182	4.185	1001.0
4180.487	300.99503	2	2	300.99503	300.99503	1	2	2	54.53037	51.790344	1	0.267	0.341	4.266	4.185	1001.0
4180.487	300.99503	2	2	300.99503	300.99503	1	2	2	54.53037	51.790344	1	0.267	0.341	4.189	4.185	1001.0
4180.487	300.99503	2	2	300.99503	300.99503	1	2	2	54.53037	51.790344	1	0.266	0.341	4.176	4.185	1001.0
4180.487	300.99503	2	2	300.99503	300.99503	1	2	2	54.53037	51.790344	1	0.266	0.341	4.179	4.185	1001.0
4180.487	300.99503	2	2	300.99503	300.99503	1	2	2	54.53037	51.790344	1	0.266	0.341	4.187	4.185	1001.0
4180.487	300.99503	2	2	300.99503	300.99503	1	2	2	54.53037	51.790344	1	0.266	0.341	4.184	4.185	1001.0
4180.487	300.99503	2	2	300.99503	300.99503	1	2	2	54.53037	51.790344	1	0.266	0.341	4.163	4.185	1001.0
4180.487	300.99503	2	2	300.99503	300.99503	1	2	2	54.53037	51.790344	1	0.266	0.341	4.155	4.185	1001.0
4180.487	300.99503	2	2	300.99503	300.99503	1	2	2	54.53037	51.790344	1	0.266	0.341	4.111	4.185	1001.0
4180.487	300.99503	2	2	300.99503	300.99503	1	2	2	54.53037	51.790344	1	0.266	0.341	4.198	4.185	1001.0
4180.487	300.99503	2	2	300.99503	300.99503	1	2	2	54.53037	51.790344	1	0.266	0.341	4.21	4.185	1001.0
4180.487	300.99503	2	2	300.99503	300.99503	1	2	2	54.53037	51.790344	1	0.266	0.341	4.237	4.185	1001.0
4180.487	300.99503	2	2	300.99503	300.99503	1	2	2	54.53037	51.790344	1	0.266	0.341	4.176	4.185	1001.0
4180.487	300.99503	2	2	300.99503	300.99503	1	2	2	54.53037	51.790344	1	0.266	0.341	4.187	4.185	1001.0
4180.487	300.99503	2	2	300.99503	300.99503	1	2	2	54.53037	51.790344	1	0.266	0.341	4.187	4.185	1001.0
4180.487	300.99503	2	2	300.99503	300.99503	1	2	2	54.53037	51.790344	1	0.266	0.341	4.224	4.185	1001.0
4180.487	300.99503	2	2	300.99503	300.99503	1	2	2	54.53037	51.790344	1	0.266	0.341	4.215	4.185	1001.0
4180.487	300.99503	2	2	300.99503	300.99503	1	2	2	54.53037	51.790344	1	0.266	0.34	4.106	4.185	1001.0
4180.487	300.99503	2	2	300.99503	300.99503	1	2	2	54.53037	51.790344	1	0.266	0.341	4.14	4.185	1001.0
4180.487	300.99503	2	2	300.99503	300.99503	1	2	2	54.53037	51.790344	1	0.266	0.341	4.175	4.185	1001.0
4180.487	300.99503	2	2	300.99503	300.99503	1	2	2	54.53037	51.790344	1	0.266	0.341	4.171	4.185	1001.0
4180.487	300.99503	2	2	300.99503	300.99503	1	2	2	54.53037	51.790344	1	0.266	0.341	4.202	4.185	1001.0
4180.487	300.99503	2	2	300.99503	300.99503	1	2	2	54.53037	51.790344	1	0.266	0.341	4.201	4.185	1001.0
4180.487	300.99503	2	2	300.99503	300.99503	1	2	2	54.53037	51.790344	1	0.266	0.342	4.379	4.185	1001.0
4180.487	300.99503	2	2	300.99503	300.99503	1	2	2	54.53037	51.790344	1	0.266	0.342	4.157	4.185	1001.0
4180.487	300.99503	2	2	300.99503	300.99503	1	2	2	54.53037	51.790344	1	0.266	0.342	4.187	4.185	1001.0
4180.487	300.99503	2	2	300.99503	300.99503	1	2	2	54.53037	51.790344	1	0.266	0.342	4.173	4.185	1001.0
4180.487	300.99503	2	2	300.99503	300.99503	1	2	2	54.53037	51.790344	1	0.266	0.342	4.196	4.185	1001.0
4180.487	300.99503	2	2	300.99503	300.99503	1	2	2	54.53037	51.790344	1	0.266	0.342	4.201	4.185	1001.0
4180.487	300.99503	2	2	300.99503	300.99503	1	2	2	54.53037	51.790344	1	0.266	0.342	4.162	4.185	1001.0
4180.487	300.99503	2	2	300.99503	300.99503	1	2	2	54.53037	51.790344	1	0.266	0.342	4.12	4.185	1001.0
4180.487	300.99503	2	2	300.99503	300.99503	1	2	2	54.53037	51.790344	1	0.266	0.342	4.195	4.185	1001.0
4180.487	300.99503	2	2	300.99503	300.99503	1	2	2	54.53037	51.790344	1	0.266	0.342	4.206	4.185	1001.0
4180.487	300.99503	2	2	300.99503	300.99503	1	2	2	54.53037	51.790344	1	0.266	0.342	4.206	4.185	1001.0
4180.487	300.99503	2	2	300.99503	300.99503	1	2	2	54.53037	51.790344	1	0.266	0.342	4.191	4.185	1001.0
4180.487	300.99503	2	2	300.99503	300.99503	1	2	2	54.53037	51.790344	1	0.266	0.342	4.235	4.185	1001.0
4180.487	300.99503	2	2	300.99503	300.99503	1	2	2	54.53037	51.790344	1	0.266	0.342	4.183	4.185	1001.0
4180.487	300.99503	2	2	300.99503	300.99503	1	2	2	54.53037	51.790344	1	0.266	0.342	4.19	4.185	1001.0
4180.487	300.99503	2	2	300.99503	300.99503	1	2	2	54.53037	51.790344	1	0.266	0.342	4.122	4.185	1001.0
4180.487	300.99503	2	2	300.99503	300.99503	1	2	2	54.53037	51.790344	1	0.266	0.342	4.277	4.185	1001.0
4180.487	300.99503	2	2	300.99503	300.99503	1	2	2	54.53037	51.790344	1	0.266	0.342	4.17	4.185	1001.0
4180.487	300.99503	2	2	300.99503	300.99503	1	2	2	54.53037	51.790344	1	0.266	0.342	4.162	4.185	1001.0
4180.487	300.99503	2	2	300.99503	300.99503	1	2	2	54.53037	51.790344	1	0.266	0.342	4.196	4.185	1001.0
4180.487	300.99503	2	2	300.99503	300.99503	1	2	2	54.53037	51.790344	1	0.266	0.342	4.145	4.185	1001.0
4180.487	300.99503	2	2	300.99503	300.99503	1	2	2	54.53037	51.790344	1	0.266	0.342	4.178	4.185	1001.0
4180.487	300.99503	2	2	300.99503	300.99503	1	2	2	54.53037	51.790344	1	0.266	0.342	4.158	4.185	1001.0
4180.487	300.99503	2	2	300.99503	300.99503	1	2	2	54.53037	51.790344	1	0.266	0.342	4.283	4.185	1001.0
4180.487	300.99503	2	2	300.99503	300.99503	1	2	2	54.53037	51.790344	1	0.266	0.341	4.11	4.185	1001.0
4180.487	300.99503	2	2	300.99503	300.99503	1	2	2	54.53037	51.790344	1	0.266	0.341	4.21	4.185	1001.0
4180.487	300.99503	2	2	300.99503	300.99503	1	2	2	54.53037	51.790344	1	0.266	0.341	4.194	4.185	1001.0
4180.487	300.99503	2	2	300.99503	300.99503	1	2	2	54.53037	51.790344	1	0.266	0.341	4.227	4.185	1001.0
4180.487	300.99503	2	2	300.99503	300.99503	1	2	2	54.53037	51.790344	1	0.266	0.341	4.144	4.185	1001.0
4180.487	300.99503	2	2	300.99503	300.99503	1	2	2	54.53037	51.790344	1	0.266	0.341	4.197	4.185	1001.0
4180.487	300.99503	2	2	300.99503	300.99503	1	2	2	54.53037	51.790344	1	0.266	0.341	4.232	4.185	1001.0
4180.487	300.99503	2	2	300.99503	300.99503	1	2	2	54.53037	51.790344	1	0.266	0.342	4.174	4.185	1001.0
4180.487	300.99503	2	2	300.99503	300.99503	1	2	2	54.53037	51.790344	1	0.266	0.341	4.184	4.185	1001.0
4180.487	300.99503	2	2	300.99503	300.99503	1	2	2	54.53037	51.790344	1	0.266	0.341	4.185	4.185	1001.0
4180.487	300.99503	2	2	300.99503	300.99503	1	2	2	54.53037	51.790344	1	0.266	0.341	4.191	4.185	1001.0
4180.487	300.99503	2	2	300.99503	300.99503	1	2	2	54.53037	51.790344	1	0.266	0.341	4.161	4.185	1001.0
4180.487	300.99503	2	2	300.99503	300.99503	1	2	2	54.53037	51.790344	1	0.266	0.34	3.992	4.185	1001.0
4180.487	300.99503	2	2	300.99503	300.99503	1	2	2	54.53037	51.790344	1	0.266	0.341	4.174	4.185	1001.0
4180.487	300.99503	2	2	300.99503	300.99503	1	2	2	54.53037	51.790344	1	0.266	0.341	4.175	4.185	1001.0
4180.487	300.99503	2	2	300.99503	300.99503	1	2	2	54.53037	51.790344	1	0.266	0.341	4.19	4.185	1001.0
4180.487	300.99503	2	2	300.99503	300.99503	1	2	2	54.53037	51.790344	1	0.266	0.341	4.223	4.185	1001.0
4180.487	300.99503	2	2	300.99503	300.99503	1	2	2	54.53037	51.790344	1	0.266	0.34	4.088	4.185	1001.0
4180.487	300.99503	2	2	300.99503	300.99503	1	2	2	54.53037	51.790344	1	0.266	0.341	4.203	4.185	1001.0
4180.487	300.99503	2	2	300.99503	300.99503	1	2	2	54.53037	51.790344	1	0.266	0.341	4.208	4.185	1001.0
4180.487	300.99503	2	2	300.99503	300.99503	1	2	2	54.53037	51.790344	1	0.266	0.341	4.187	4.185	1001.0
4180.487	300.99503	2	2	300.99503	300.99503	1	2	2	54.53037	51.790344	1	0.266	0.341	4.19	4.185	1001.0
4180.487	300.99503	2	2	300.99503	300.99503	1	2	2	54.53037	51.790344	1	0.266	0.341	4.207	4.185	1001.0
4180.487	300.99503	2	2	300.99503	300.99503	1	2	2	54.53037	51.790344	1	0.266	0.341	4.199	4.185	1001.0
4180.487	300.99503	2	2	300.99503	300.99503	1	2	2	54.53037	51.790344	1	0.266	0.341	4.189	4.185	1001.0
4180.487	300.99503	2	2	300.99503	300.99503	1	2	2	54.53037	51.790344	1	0.266	0.341	4.215	4.185	1001.0
4180.487	300.99503	2	2	300.99503	300.99503	1	2	2	54.53037	51.790344	1	0.266	0.341	4.217	4.185	1001.0
4180.487	300.99503	2	2	300.99503	300.99503	1	2	2	54.53037	51.790344	1	0.266	0.341	4.189	4.185	1001.0
4180.487	300.99503	2	2	300.99503	300.99503	1	2	2	54.53037	51.790344	1	0.266	0.341	4.209	4.185	1001.0
4180.487	300.99503	2	2	300.99503	300.99503	1	2	2	54.53037	51.790344	1	0.266	0.341	4.164	4.185	1001.0
0.0	0.0	2	2	300.99503	300.99503	1	2	2	54.53037	51.790344	0	0.266	0.341	4.189	4.185	1001.0
0.0	0.0	2	2	300.99503	300.99503	1	2	2	54.53037	51.790344	0	0.266	0.341	4.138	4.185	1001.0
0.0	0.0	2	2	300.99503	300.99503	1	2	2	54.53037	51.790344	0	0.266	0.341	4.287	4.185	1001.0
0.0	0.0	2	2	300.99503	300.99503	1	2	2	54.53037	51.790344	0	0.266	0.341	4.203	4.185	1001.0
0.0	0.0	2	2	300.99503	300.99503	1	2	2	54.53037	51.790344	0	0.266	0.341	4.12	3.613	1001.0
0.0	0.0	2	2	300.99503	300.99503	1	2	2	54.53037	51.790344	0	0.266	0.336	3.609	3.613	1001.0
0.0	0.0	2	2	300.99503	300.99503	1	2	2	54.53037	51.790344	0	0.266	0.331	3.364	3.358	1001.0
0.0	0.0	2	2	300.99503	300.99503	1	2	2	54.53037	51.790344	0	0.266	0.325	3.37	3.358	1001.0
0.0	0.0	2	2	300.99503	300.99503	1	2	2	54.53037	51.790344	0	0.266	0.317	2.951	2.901	1001.0
0.0	0.0	2	2	300.99503	300.99503	1	2	2	54.53037	51.790344	0	0.265	0.306	2.463	2.505	1001.0
0.0	0.0	2	2	300.99503	300.99503	1	2	2	54.53037	51.790344	0	0.265	0.296	2.51	2.505	1001.0
0.0	0.0	2	2	300.99503	300.99503	1	2	2	54.53037	51.790344	0	0.265	0.286	2.337	2.328	1001.0
0.0	0.0	2	2	300.99503	300.99503	1	2	2	54.53037	51.790344	0	0.265	0.276	2.269	2.009	1001.0
0.0	0.0	2	2	300.99503	300.99503	1	2	2	54.53037	51.790344	0	0.265	0.266	2.006	2.009	1001.0
0.0	0.0	2	2	300.99503	300.99503	1	2	2	54.53037	51.790344	0	0.265	0.255	1.812	1.867	1001.0
0.0	0.0	2	2	300.99503	300.99503	1	2	2	54.53037	51.790344	0	0.264	0.245	1.832	1.867	1001.0
0.0	0.0	2	2	300.99503	300.99503	1	2	2	54.53037	51.790344	0	0.264	0.234	1.645	1.612	1001.0
0.0	0.0	2	2	300.99503	300.99503	1	2	2	54.53037	51.790344	0	0.264	0.223	1.499	1.499	1001.0
0.0	0.0	2	2	300.99503	300.99503	1	2	2	54.53037	51.790344	0	0.264	0.214	1.495	1.499	1001.0
0.0	0.0	2	2	300.99503	300.99503	1	2	2	54.53037	51.790344	0	0.264	0.204	1.3	1.294	1001.0
0.0	0.0	2	2	300.99503	300.99503	1	2	2	54.53037	51.790344	0	0.263	0.195	1.293	1.294	1001.0
0.0	0.0	2	2	300.99503	300.99503	1	2	2	54.53037	51.790344	0	0.263	0.185	1.216	1.203	1001.0
0.0	0.0	2	2	300.99503	300.99503	1	2	2	54.53037	51.790344	0	0.263	0.176	0.993	1.038	1001.0
0.0	0.0	2	2	300.99503	300.99503	1	2	2	54.53037	51.790344	0	0.263	0.168	1.054	1.038	1001.0
0.0	0.0	2	2	300.99503	300.99503	1	2	2	54.53037	51.790344	0	0.263	0.159	0.874	0.896	1001.0
0.0	0.0	2	2	300.99503	300.99503	1	2	2	54.53037	51.790344	0	0.262	0.151	0.859	0.833	1001.0
0.0	0.0	2	2	300.99503	300.99503	1	2	2	54.53037	51.790344	0	0.262	0.143	0.867	0.833	1001.0
0.0	0.0	2	2	300.99503	300.99503	1	2	2	54.53037	51.790344	0	0.262	0.134	0.683	0.719	1001.0
0.0	0.0	2	2	300.99503	300.99503	1	2	2	54.53037	51.790344	0	0.262	0.126	0.699	0.668	1001.0
0.0	0.0	2	2	300.99503	300.99503	1	2	2	54.53037	51.790344	0	0.262	0.118	0.708	0.668	1001.0
0.0	0.0	2	2	300.99503	300.99503	1	2	2	54.53037	51.790344	0	0.261	0.112	0.605	0.577	1001.0
0.0	0.0	2	2	300.99503	300.99503	1	2	2	54.53037	51.790344	0	0.261	0.106	0.593	0.577	1001.0
0.0	0.0	2	2	300.99503	300.99503	1	2	2	54.53037	51.790344	0	0.261	0.1	0.57	0.536	1001.0
0.0	0.0	2	2	300.99503	300.99503	1	2	2	54.53037	51.790344	0	0.261	0.095	0.445	0.462	1001.0
0.0	0.0	2	2	300.99503	300.99503	1	2	2	54.53037	51.790344	0	0.261	0.09	0.44	0.462	1001.0
0.0	0.0	2	2	300.99503	300.99503	1	2	2	54.53037	51.790344	0	0.26	0.084	0.401	0.399	1001.0
0.0	0.0	2	2	300.99503	300.99503	1	2	2	54.53037	51.790344	0	0.26	0.078	0.385	0.371	1001.0
0.0	0.0	2	2	300.99503	300.99503	1	2	2	54.53037	51.790344	0	0.26	0.074	0.36	0.371	1001.0
0.0	0.0	2	2	300.99503	300.99503	1	2	2	54.53037	51.790344	0	0.26	0.07	0.268	0.32	1001.0
0.0	0.0	2	2	300.99503	300.99503	1	2	2	54.53037	51.790344	0	0.26	0.066	0.321	0.32	1001.0
0.0	0.0	2	2	300.99503	300.99503	1	2	2	54.53037	51.790344	0	0.259	0.062	0.285	0.297	1001.0
0.0	0.0	2	2	300.99503	300.99503	1	2	2	54.53037	51.790344	0	0.259	0.058	0.174	0.257	1001.0
0.0	0.0	2	2	300.99503	300.99503	1	2	2	54.53037	51.790344	0	0.259	0.055	0.257	0.257	1001.0
0.0	0.0	2	2	300.99503	300.99503	1	2	2	54.53037	51.790344	0	0.258	0.052	0.254	0.238	1001.0
0.0	0.0	2	2	300.99503	300.99503	1	2	2	54.53037	51.790344	0	0.258	0.049	0.22	0.206	1001.0
0.0	0.0	2	2	300.99503	300.99503	1	2	2	54.53037	51.790344	0	0.258	0.045	0.145	0.206	1001.0
0.0	0.0	2	2	300.99503	300.99503	1	2	2	54.53037	51.790344	0	0.257	0.041	0.222	0.191	1001.0
0.0	0.0	2	2	300.99503	300.99503	1	2	2	54.53037	51.790344	0	0.257	0.038	0.189	0.191	1001.0
0.0	0.0	2	2	300.99503	300.99503	1	2	2	54.53037	51.790344	0	0.256	0.036	0.169	0.165	1001.0
0.0	0.0	2	2	300.99503	300.99503	1	2	2	54.53037	51.790344	0	0.256	0.034	0.149	0.153	1001.0
0.0	0.0	2	2	300.99503	300.99503	1	2	2	54.53037	51.790344	0	0.256	0.032	0.146	0.153	1001.0
0.0	0.0	2	2	300.99503	300.99503	1	2	2	54.53037	51.790344	0	0.255	0.03	0.154	0.132	1001.0
0.0	0.0	2	2	300.99503	300.99503	1	2	2	54.53037	51.790344	0	0.255	0.028	0.161	0.114	1001.0
0.0	0.0	2	2	300.99503	300.99503	1	2	2	54.53037	51.790344	0	0.254	0.026	0.108	0.114	1001.0
0.0	0.0	2	2	300.99503	300.99503	1	2	2	54.53037	51.790344	0	0.254	0.024	0.053	0.106	1001.0
0.0	0.0	2	2	300.99503	300.99503	1	2	2	54.53037	51.790344	0	0.253	0.022	0.112	0.106	1001.0
0.0	0.0	2	2	300.99503	300.99503	1	2	2	54.53037	51.790344	0	0.253	0.02	0.164	0.091	1001.0
0.0	0.0	2	2	300.99503	300.99503	1	2	2	54.53037	51.790344	0	0.253	0.02	0.099	0.084	1001.0
0.0	0.0	2	2	300.99503	300.99503	1	2	2	54.53037	51.790344	0	0.252	0.02	0.091	0.084	1001.0
0.0	0.0	2	2	300.99503	300.99503	1	2	2	54.53037	51.790344	0	0.252	0.02	0.06	0.073	1001.0
0.0	0.0	2	2	300.99503	300.99503	1	2	2	54.53037	51.790344	0	0.251	0.02	0.062	0.067	1001.0
0.0	0.0	2	2	300.99503	300.99503	1	2	2	54.53037	51.790344	0	0.251	0.02	0.038	0.067	1001.0
0.0	0.0	2	2	300.99503	300.99503	1	2	2	54.53037	51.790344	0	0.251	0.019	0.091	0.058	1001.0
0.0	0.0	2	2	300.99503	300.99503	1	2	2	54.53037	51.790344	0	0.251	0.019	0.057	0.058	1001.0
0.0	0.0	2	2	300.99503	300.99503	1	2	2	54.53037	51.790344	0	0.25	0.019	0.039	0.054	1001.0
0.0	0.0	2	2	300.99503	300.99503	1	2	2	54.53037	51.790344	0	0.25	0.019	0.059	0.046	1001.0
0.0	0.0	2	2	300.99503	300.99503	1	2	2	54.53037	51.790344	0	0.25	0.019	0.111	0.046	1001.0
0.0	0.0	2	2	300.99503	300.99503	1	2	2	54.53037	51.790344	0	0.25	0.019	0.054	0.043	1001.0
0.0	0.0	2	2	300.99503	300.99503	1	2	2	54.53037	51.790344	0	0.25	0.019	0.051	0.037	1001.0
0.0	0.0	2	2	300.99503	300.99503	1	2	2	54.53037	51.790344	0	0.249	0.019	0.003	0.037	1001.0
0.0	0.0	2	2	300.99503	300.99503	1	2	2	54.53037	51.790344	0	0.249	0.019	0.064	0.034	1001.0
0.0	0.0	2	2	300.99503	300.99503	1	2	2	54.53037	51.790344	0	0.249	0.019	0.145	0.034	1001.0
0.0	0.0	2	2	300.99503	300.99503	1	2	2	54.53037	51.790344	0	0.249	0.019	0.01	0.029	1001.0
0.0	0.0	2	2	300.99503	300.99503	1	2	2	54.53037	51.790344	0	0.249	0.018	-0.037	0.025	1001.0
0.0	0.0	2	2	300.99503	300.99503	1	2	2	54.53037	51.790344	0	0.249	0.018	0.037	0.025	1001.0
0.0	0.0	2	2	300.99503	300.99503	1	2	2	54.53037	51.790344	0	0.249	0.018	0.037	0.023	1001.0
0.0	0.0	2	2	300.99503	300.99503	1	2	2	54.53037	51.790344	0	0.249	0.018	0.03	0.02	1001.0
0.0	0.0	2	2	300.99503	300.99503	1	2	2	54.53037	51.790344	0	0.249	0.018	0.041	0.02	1001.0
0.0	0.0	2	2	300.99503	300.99503	1	2	2	54.53037	51.790344	0	0.249	0.018	0.033	0.018	1001.0
0.0	0.0	2	2	300.99503	300.99503	1	2	2	54.53037	51.790344	0	0.249	0.018	0.003	0.018	1001.0
0.0	0.0	2	2	300.99503	300.99503	1	2	2	54.53037	51.790344	0	0.249	0.018	0.002	0.016	1001.0
0.0	0.0	2	2	300.99503	300.99503	1	2	2	54.53037	51.790344	0	0.249	0.018	0.037	0.014	1001.0
0.0	0.0	2	2	300.99503	300.99503	1	2	2	54.53037	51.790344	0	0.249	0.018	0.01	0.014	1001.0
0.0	0.0	2	2	300.99503	300.99503	1	2	2	54.53037	51.790344	0	0.249	0.018	0.01	0.012	1001.0
0.0	0.0	2	2	300.99503	300.99503	1	2	2	54.53037	51.790344	0	0.249	0.018	0.029	0.011	1001.0
0.0	0.0	2	2	300.99503	300.99503	1	2	2	54.53037	51.790344	0	0.249	0.017	0.041	0.011	1001.0
0.0	0.0	2	2	300.99503	300.99503	1	2	2	54.53037	51.790344	0	0.249	0.017	0.048	0.01	1001.0
0.0	0.0	2	2	300.99503	300.99503	1	2	2	54.53037	51.790344	0	0.249	0.016	0.125	0.01	1001.0
0.0	0.0	2	2	300.99503	300.99503	1	2	2	54.53037	51.790344	0	0.249	0.015	-0.076	0.009	1001.0
0.0	0.0	2	2	300.99503	300.99503	1	2	2	54.53037	51.790344	0	0.249	0.015	0.014	0.007	1001.0
0.0	0.0	2	2	300.99503	300.99503	1	2	2	54.53037	51.790344	0	0.249	0.014	0.002	0.007	1001.0
0.0	0.0	2	2	300.99503	300.99503	1	2	2	54.53037	51.790344	0	0.249	0.013	-0.087	0.007	1001.0
0.0	0.0	2	2	300.99503	300.99503	1	2	2	54.53037	51.790344	0	0.249	0.012	-0.027	0.006	1001.0
0.0	0.0	2	2	300.99503	300.99503	1	2	2	54.53037	51.790344	0	0.249	0.012	0.051	0.006	1001.0
0.0	0.0	2	2	300.99503	300.99503	1	2	2	54.53037	51.790344	0	0.249	0.011	-0.012	0.005	1001.0
0.0	0.0	2	2	300.99503	300.99503	1	2	2	54.53037	51.790344	0	0.249	0.011	0.021	0.005	1001.0
0.0	0.0	2	2	300.99503	300.99503	1	2	2	54.53037	51.790344	0	0.249	0.011	-0.011	0.004	1001.0
0.0	0.0	2	2	300.99503	300.99503	1	2	2	54.53037	51.790344	0	0.249	0.01	0.194	0.004	1001.0
0.0	0.0	2	2	300.99503	300.99503	1	2	2	54.53037	51.790344	0	0.249	0.01	0.053	0.004	1001.0
0.0	0.0	2	2	300.99503	300.99503	1	2	2	54.53037	51.790344	0	0.249	0.01	0.005	0.003	1001.0
0.0	0.0	2	2	300.99503	300.99503	1	2	2	54.53037	51.790344	0	0.249	0.009	-0.039	0.003	1001.0
0.0	0.0	2	2	300.99503	300.99503	1	2	2	54.53037	51.790344	0	0.249	0.008	-0.035	0.003	1001.0
0.0	0.0	2	2	300.99503	300.99503	1	2	2	54.53037	51.790344	0	0.249	0.008	0.017	0.002	1001.0
0.0	0.0	2	2	300.99503	300.99503	1	2	2	54.53037	51.790344	0	0.249	0.007	-0.052	0.002	1001.0
0.0	0.0	2	2	300.99503	300.99503	1	2	2	54.53037	51.790344	0	0.249	0.007	0.007	0.002	1001.0
0.0	0.0	2	2	300.99503	300.99503	1	2	2	54.53037	51.790344	0	0.249	0.007	0.012	0.001	1001.0
0.0	0.0	2	2	300.99503	300.99503	1	2	2	54.53037	51.790344	0	0.249	0.007	0.017	0.001	1001.0
0.0	0.0	2	2	300.99503	300.99503	1	2	2	54.53037	51.790344	0	0.249	0.006	-0.012	0.001	1001.0
0.0	0.0	2	2	300.99503	300.99503	1	2	2	54.53037	51.790344	0	0.249	0.005	-0.011	0.001	1001.0
0.0	0.0	2	2	300.99503	300.99503	1	2	2	54.53037	51.790344	0	0.249	0.005	0.005	0.001	1001.0
0.0	0.0	2	2	300.99503	300.99503	1	2	2	54.53037	51.790344	0	0.249	0.005	0.006	0.001	1001.0
0.0	0.0	2	2	300.99503	300.99503	1	2	2	54.53037	51.790344	0	0.249	0.004	-0.013	0.001	1001.0
0.0	0.0	2	2	300.99503	300.99503	1	2	2	54.53037	51.790344	0	0.249	0.003	0.048	0.0	1001.0
0.0	0.0	2	2	300.99503	300.99503	1	2	2	54.53037	51.790344	0	0.249	0.001	-0.027	0.0	1001.0
0.0	0.0	2	2	300.99503	300.99503	1	2	2	54.53037	51.790344	0	0.249	0.0	0.009	0.0	1001.0
0.0	0.0	2	2	300.99503	300.99503	1	2	2	54.53037	51.790344	0	0.249	0.0	-0.007	0.0	1001.0
0.0	0.0	2	2	300.99503	300.99503	1	2	2	54.53037	51.790344	0	0.249	-0.001	-0.029	0.0	1001.0
0.0	0.0	2	2	300.99503	300.99503	1	2	2	54.53037	51.790344	0	0.249	0.0	0.0	0.0	1001.0
0.0	0.0	2	2	300.99503	300.99503	1	2	2	54.53037	51.790344	0	0.249	0.0	-0.001	0.0	1001.0
0.0	0.0	2	2	300.99503	300.99503	1	2	2	54.53037	51.790344	0	0.249	0.0	-0.004	0.0	1001.0
0.0	0.0	2	2	300.99503	300.99503	1	2	2	54.53037	51.790344	0	0.249	0.0	0.015	0.0	1001.0
0.0	0.0	2	2	300.99503	300.99503	1	2	2	54.53037	51.790344	0	0.249	0.0	-0.002	0.0	1001.0
0.0	0.0	2	2	300.99503	300.99503	1	2	2	54.53037	51.790344	0	0.249	-0.001	-0.028	0.0	1001.0
0.0	0.0	2	2	300.99503	300.99503	1	2	2	54.53037	51.790344	0	0.249	0.0	0.014	0.0	1001.0
0.0	0.0	2	2	300.99503	300.99503	1	2	2	54.53037	51.790344	0	0.249	-0.001	-0.047	0.0	1001.0
0.0	0.0	2	2	300.99503	300.99503	1	2	2	54.53037	51.790344	0	0.249	0.0	0.021	0.0	1001.0
0.0	0.0	2	2	300.99503	300.99503	1	2	2	54.53037	51.790344	0	0.249	0.0	0.025	0.0	1001.0
0.0	0.0	2	2	300.99503	300.99503	1	2	2	54.53037	51.790344	0	0.249	0.0	0.098	0.0	1001.0
0.0	0.0	2	2	300.99503	300.99503	1	2	2	54.53037	51.790344	0	0.248	0.0	-0.001	0.0	1001.0
0.0	0.0	2	2	300.99503	300.99503	1	2	2	54.53037	51.790344	0	0.248	0.0	-0.01	0.0	1001.0
0.0	0.0	2	2	300.99503	300.99503	1	2	2	54.53037	51.790344	0	0.248	-0.001	-0.019	0.0	1001.0
0.0	0.0	2	2	300.99503	300.99503	1	2	2	54.53037	51.790344	0	0.248	-0.001	-0.055	0.0	1001.0
0.0	0.0	2	2	300.99503	300.99503	1	2	2	54.53037	51.790344	0	0.248	0.0	0.009	0.0	1001.0
0.0	0.0	2	2	300.99503	300.99503	1	2	2	54.53037	51.790344	0	0.248	0.0	0.01	0.0	1001.0
0.0	0.0	2	2	300.99503	300.99503	1	2	2	54.53037	51.790344	0	0.248	-0.001	-0.113	0.0	1001.0
0.0	0.0	2	2	300.99503	300.99503	1	2	2	54.53037	51.790344	0	0.248	-0.001	-0.043	0.0	1001.0
0.0	0.0	2	2	300.99503	300.99503	1	2	2	54.53037	51.790344	0	0.248	0.0	0.006	0.0	1001.0
0.0	0.0	2	2	300.99503	300.99503	1	2	2	54.53037	51.790344	0	0.248	0.0	0.014	0.0	1001.0
0.0	0.0	2	2	300.99503	300.99503	1	2	2	54.53037	51.790344	0	0.248	0.0	0.05	0.0	1001.0
0.0	0.0	2	2	300.99503	300.99503	1	2	2	54.53037	51.790344	0	0.248	0.0	-0.005	0.0	1001.0
0.0	0.0	2	2	300.99503	300.99503	1	2	2	54.53037	51.790344	0	0.248	-0.001	-0.038	0.0	1001.0
0.0	0.0	2	2	300.99503	300.99503	1	2	2	54.53037	51.790344	0	0.248	0.0	0.012	0.0	1001.0
0.0	0.0	2	2	300.99503	300.99503	1	2	2	54.53037	51.790344	0	0.248	-0.001	-0.017	0.0	1001.0
0.0	0.0	2	2	300.99503	300.99503	1	2	2	54.53037	51.790344	0	0.248	-0.001	-0.019	0.0	1001.0
0.0	0.0	2	2	300.99503	300.99503	1	2	2	54.53037	51.790344	0	0.248	0.0	0.001	0.0	1001.0
0.0	0.0	2	2	300.99503	300.99503	1	2	2	54.53037	51.790344	0	0.248	-0.001	-0.016	0.0	1001.0
0.0	0.0	2	2	300.99503	300.99503	1	2	2	54.53037	51.790344	0	0.248	-0.001	-0.013	0.0	1001.0
0.0	0.0	2	2	300.99503	300.99503	1	2	2	54.53037	51.790344	0	0.248	0.0	0.006	0.0	1001.0
0.0	0.0	2	2	300.99503	300.99503	1	2	2	54.53037	51.790344	0	0.248	0.0	0.059	0.0	1001.0
0.0	0.0	2	2	300.99503	300.99503	1	2	2	54.53037	51.790344	0	0.248	0.0	0.001	0.0	1001.0
0.0	0.0	2	2	300.99503	300.99503	1	2	2	54.53037	51.790344	0	0.248	-0.001	-0.041	0.0	1001.0
0.0	0.0	2	2	300.99503	300.99503	1	2	2	54.53037	51.790344	0	0.248	-0.001	-0.014	0.0	1001.0
0.0	0.0	2	2	300.99503	300.99503	1	2	2	54.53037	51.790344	0	0.247	0.0	0.018	0.0	1001.0
0.0	0.0	2	2	300.99503	300.99503	1	2	2	54.53037	51.790344	0	0.247	0.0	0.002	0.0	1001.0
0.0	0.0	2	2	300.99503	300.99503	1	2	2	54.53037	51.790344	0	0.247	0.0	0.021	0.0	1001.0
0.0	0.0	2	2	300.99503	300.99503	1	2	2	54.53037	51.790344	0	0.247	-0.001	-0.031	0.0	1001.0
0.0	0.0	2	2	300.99503	300.99503	1	2	2	54.53037	51.790344	0	0.247	0.0	0.013	0.0	1001.0
0.0	0.0	2	2	300.99503	300.99503	1	2	2	54.53037	51.790344	0	0.246	0.0	-0.005	0.0	1001.0
0.0	0.0	2	2	300.99503	300.99503	1	2	2	54.53037	51.790344	0	0.246	0.0	0.024	0.0	1001.0
0.0	0.0	2	2	300.99503	300.99503	1	2	2	54.53037	51.790344	0	0.245	0.0	0.035	0.0	1001.0
0.0	0.0	2	2	300.99503	300.99503	1	2	2	54.53037	51.790344	0	0.245	-0.001	-0.041	0.0	1001.0
0.0	0.0	2	2	300.99503	300.99503	1	2	2	54.53037	51.790344	0	0.245	-0.001	-0.012	0.0	1001.0
0.0	0.0	2	2	300.99503	300.99503	1	2	2	54.53037	51.790344	0	0.244	0.0	0.008	0.0	1001.0
0.0	0.0	2	2	300.99503	300.99503	1	2	2	54.53037	51.790344	0	0.244	0.0	0.01	0.0	1001.0
0.0	0.0	2	2	300.99503	300.99503	1	2	2	54.53037	51.790344	0	0.244	0.0	0.152	0.0	1001.0
0.0	0.0	2	2	300.99503	300.99503	1	2	2	54.53037	51.790344	0	0.243	-0.001	-0.022	0.0	1001.0
0.0	0.0	2	2	300.99503	300.99503	1	2	2	54.53037	51.790344	0	0.243	0.0	0.01	0.0	1001.0
0.0	0.0	2	2	300.99503	300.99503	1	2	2	54.53037	51.790344	0	0.243	0.0	0.009	0.0	1001.0
0.0	0.0	2	2	300.99503	300.99503	1	2	2	54.53037	51.790344	0	0.242	0.0	-0.002	0.0	1001.0
0.0	0.0	2	2	300.99503	300.99503	1	2	2	54.53037	51.790344	0	0.242	0.0	-0.01	0.0	1001.0
0.0	0.0	2	2	300.99503	300.99503	1	2	2	54.53037	51.790344	0	0.242	0.0	0.021	0.0	1001.0
0.0	0.0	2	2	300.99503	300.99503	1	2	2	54.53037	51.790344	0	0.241	0.0	0.006	0.0	1001.0
0.0	0.0	2	2	300.99503	300.99503	1	2	2	54.53037	51.790344	0	0.241	0.0	0.021	0.0	1001.0
0.0	0.0	2	2	300.99503	300.99503	1	2	2	54.53037	51.790344	0	0.241	0.0	0.044	0.0	1001.0
0.0	0.0	2	2	300.99503	300.99503	1	2	2	54.53037	51.790344	0	0.241	0.0	0.029	0.0	1001.0
0.0	0.0	2	2	300.99503	300.99503	1	2	2	54.53037	51.790344	0	0.241	-0.001	-0.022	0.0	1001.0
0.0	0.0	2	2	300.99503	300.99503	1	2	2	54.53037	51.790344	0	0.241	-0.001	-0.021	0.0	1001.0
0.0	0.0	2	2	300.99503	300.99503	1	2	2	54.53037	51.790344	0	0.241	0.0	0.074	0.0	1001.0
0.0	0.0	2	2	300.99503	300.99503	1	2	2	54.53037	51.790344	0	0.241	0.0	-0.008	0.0	1001.0
0.0	0.0	2	2	300.99503	300.99503	1	2	2	54.53037	51.790344	0	0.241	0.0	0.053	0.0	1001.0
0.0	0.0	2	2	300.99503	300.99503	1	2	2	54.53037	51.790344	0	0.241	-0.001	-0.016	0.0	1001.0
0.0	0.0	2	2	300.99503	300.99503	1	2	2	54.53037	51.790344	0	0.241	0.0	0.003	0.0	1001.0
0.0	0.0	2	2	300.99503	300.99503	1	2	2	54.53037	51.790344	0	0.241	0.0	-0.007	0.0	1001.0
0.0	0.0	2	2	300.99503	300.99503	1	2	2	54.53037	51.790344	0	0.241	0.0	-0.002	0.0	1001.0
0.0	0.0	2	2	300.99503	300.99503	1	2	2	54.53037	51.790344	0	0.241	0.0	0.001	0.0	1001.0
0.0	0.0	2	2	300.99503	300.99503	1	2	2	54.53037	51.790344	0	0.241	-0.001	-0.021	0.0	1001.0
0.0	0.0	2	2	300.99503	300.99503	1	2	2	54.53037	51.790344	0	0.241	0.0	-0.011	0.0	1001.0
0.0	0.0	2	2	300.99503	300.99503	1	2	2	54.53037	51.790344	0	0.241	-0.001	-0.014	0.0	1001.0
0.0	0.0	2	2	300.99503	300.99503	1	2	2	54.53037	51.790344	0	0.241	0.0	0.02	0.0	1001.0
0.0	0.0	2	2	300.99503	300.99503	1	2	2	54.53037	51.790344	0	0.241	0.0	0.015	0.0	1001.0
0.0	0.0	2	2	300.99503	300.99503	1	2	2	54.53037	51.790344	0	0.241	-0.001	-0.083	0.0	1001.0
0.0	0.0	2	2	300.99503	300.99503	1	2	2	54.53037	51.790344	0	0.241	-0.001	-0.012	0.0	1001.0
0.0	0.0	2	2	300.99503	300.99503	1	2	2	54.53037	51.790344	0	0.241	0.0	0.059	0.0	1001.0
0.0	0.0	2	2	300.99503	300.99503	1	2	2	54.53037	51.790344	0	0.241	0.0	0.015	0.0	1001.0
0.0	0.0	2	2	300.99503	300.99503	1	2	2	54.53037	51.790344	0	0.241	0.0	-0.01	0.0	1001.0
0.0	0.0	2	2	300.99503	300.99503	1	2	2	54.53037	51.790344	0	0.241	0.0	0.002	0.0	1001.0
0.0	0.0	2	2	300.99503	300.99503	1	2	2	54.53037	51.790344	0	0.241	0.0	-0.01	0.0	1001.0
0.0	0.0	2	2	300.99503	300.99503	1	2	2	54.53037	51.790344	0	0.241	0.0	-0.004	0.0	1001.0
0.0	0.0	2	2	300.99503	300.99503	1	2	2	54.53037	51.790344	0	0.241	-0.001	-0.085	0.0	1001.0
0.0	0.0	2	2	300.99503	300.99503	1	2	2	54.53037	51.790344	0	0.241	-0.001	-0.075	0.0	1001.0
0.0	0.0	2	2	300.99503	300.99503	1	2	2	54.53037	51.790344	0	0.241	0.0	0.011	0.0	1001.0
0.0	0.0	2	2	300.99503	300.99503	1	2	2	54.53037	51.790344	0	0.241	-0.001	-0.03	0.0	1001.0
0.0	0.0	2	2	300.99503	300.99503	1	2	2	54.53037	51.790344	0	0.241	0.0	0.033	0.0	1001.0
0.0	0.0	2	2	300.99503	300.99503	1	2	2	54.53037	51.790344	0	0.241	0.0	0.015	0.0	1001.0
0.0	0.0	2	2	300.99503	300.99503	1	2	2	54.53037	51.790344	0	0.241	0.0	0.018	0.0	1001.0
0.0	0.0	2	2	300.99503	300.99503	1	2	2	54.53037	51.790344	0	0.241	0.0	0.015	0.0	1001.0
0.0	0.0	2	2	300.99503	300.99503	1	2	2	54.53037	51.790344	0	0.241	0.0	0.034	0.0	1001.0
0.0	0.0	2	2	300.99503	300.99503	1	2	2	54.53037	51.790344	0	0.241	0.0	0.012	0.0	1001.0
0.0	0.0	2	2	300.99503	300.99503	1	2	2	54.53037	51.790344	0	0.241	0.0	0.01	0.0	1001.0
0.0	0.0	2	2	300.99503	300.99503	1	2	2	54.53037	51.790344	0	0.241	0.0	0.034	0.0	1001.0
0.0	0.0	2	2	300.99503	300.99503	1	2	2	54.53037	51.790344	0	0.241	0.0	-0.005	0.0	1001.0
0.0	0.0	2	2	300.99503	300.99503	1	2	2	54.53037	51.790344	0	0.241	-0.001	-0.021	0.0	1001.0
0.0	0.0	2	2	300.99503	300.99503	1	2	2	54.53037	51.790344	0	0.241	0.0	0.027	0.0	1001.0
0.0	0.0	2	2	300.99503	300.99503	1	2	2	54.53037	51.790344	0	0.241	-0.001	-0.024	0.0	1001.0
0.0	0.0	2	2	300.99503	300.99503	1	2	2	54.53037	51.790344	0	0.241	0.0	0.001	0.0	1001.0
0.0	0.0	2	2	300.99503	300.99503	1	2	2	54.53037	51.790344	0	0.241	0.0	0.028	0.0	1001.0
0.0	0.0	2	2	300.99503	300.99503	1	2	2	54.53037	51.790344	0	0.241	-0.001	-0.04	0.0	1001.0
0.0	0.0	2	2	300.99503	300.99503	1	2	2	54.53037	51.790344	0	0.241	0.0	-0.007	0.0	1001.0
0.0	0.0	2	2	300.99503	300.99503	1	2	2	54.53037	51.790344	0	0.241	0.0	-0.007	0.0	1001.0
0.0	0.0	2	2	300.99503	300.99503	1	2	2	54.53037	51.790344	0	0.241	-0.001	-0.036	0.0	1001.0
0.0	0.0	2	2	300.99503	300.99503	1	2	2	54.53037	51.790344	0	0.241	0.0	0.023	0.0	1001.0
0.0	0.0	2	2	300.99503	300.99503	1	2	2	54.53037	51.790344	0	0.241	-0.001	-0.02	0.0	1001.0
0.0	0.0	2	2	300.99503	300.99503	1	2	2	54.53037	51.790344	0	0.241	0.0	0.009	0.0	1001.0
0.0	0.0	2	2	300.99503	300.99503	1	2	2	54.53037	51.790344	0	0.241	0.0	0.014	0.0	1001.0
0.0	0.0	2	2	300.99503	300.99503	1	2	2	54.53037	51.790344	0	0.241	0.0	0.035	0.0	1001.0
0.0	0.0	2	2	300.99503	300.99503	1	2	2	54.53037	51.790344	0	0.241	0.0	-0.011	0.0	1001.0
0.0	0.0	2	2	300.99503	300.99503	1	2	2	54.53037	51.790344	0	0.241	0.0	-0.01	0.0	1001.0
0.0	0.0	2	2	300.99503	300.99503	1	2	2	54.53037	51.790344	0	0.241	-0.001	-0.02	0.0	1001.0
0.0	0.0	2	2	300.99503	300.99503	1	2	2	54.53037	51.790344	0	0.241	0.0	0.0	0.0	1001.0
0.0	0.0	2	2	300.99503	300.99503	1	2	2	54.53037	51.790344	0	0.241	-0.001	-0.099	0.0	1001.0
0.0	0.0	2	2	300.99503	300.99503	1	2	2	54.53037	51.790344	0	0.241	-0.001	-0.131	0.0	1001.0
0.0	0.0	2	2	300.99503	300.99503	1	2	2	54.53037	51.790344	0	0.241	-0.001	-0.069	0.0	1001.0
0.0	0.0	2	2	300.99503	300.99503	1	2	2	54.53037	51.790344	0	0.241	0.0	-0.007	0.0	1001.0
0.0	0.0	2	2	300.99503	300.99503	1	2	2	54.53037	51.790344	0	0.241	0.0	0.07	0.0	1001.0
0.0	0.0	2	2	300.99503	300.99503	1	2	2	54.53037	51.790344	0	0.241	-0.001	-0.015	0.0	1001.0
0.0	0.0	2	2	300.99503	300.99503	1	2	2	54.53037	51.790344	0	0.241	0.0	0.084	0.0	1001.0
0.0	0.0	2	2	300.99503	300.99503	1	2	2	54.53037	51.790344	0	0.242	-0.001	-0.052	0.0	1001.0
0.0	0.0	2	2	300.99503	300.99503	1	2	2	54.53037	51.790344	0	0.242	0.0	0.013	0.0	1001.0
0.0	0.0	2	2	300.99503	300.99503	1	2	2	54.53037	51.790344	0	0.242	0.0	0.055	0.0	1001.0
0.0	0.0	2	2	300.99503	300.99503	1	2	2	54.53037	51.790344	0	0.242	0.0	0.017	0.0	1001.0
0.0	0.0	2	2	300.99503	300.99503	1	2	2	54.53037	51.790344	0	0.242	0.0	0.0	0.0	1001.0
0.0	0.0	2	2	300.99503	300.99503	1	2	2	54.53037	51.790344	0	0.242	0.0	0.03	0.0	1001.0
0.0	0.0	2	2	300.99503	300.99503	1	2	2	54.53037	51.790344	0	0.242	0.0	0.095	0.0	1001.0
0.0	0.0	2	2	300.99503	300.99503	1	2	2	54.53037	51.790344	0	0.242	0.0	-0.003	0.0	1001.0
0.0	0.0	2	2	300.99503	300.99503	1	2	2	54.53037	51.790344	0	0.242	0.0	0.017	0.0	1001.0
0.0	0.0	2	2	300.99503	300.99503	1	2	2	54.53037	51.790344	0	0.242	-0.001	-0.015	0.0	1001.0
0.0	0.0	2	2	300.99503	300.99503	1	2	2	54.53037	51.790344	0	0.242	0.0	0.023	0.0	1001.0
0.0	0.0	2	2	300.99503	300.99503	1	2	2	54.53037	51.790344	0	0.242	0.0	0.074	0.0	1001.0
0.0	0.0	2	2	300.99503	300.99503	1	2	2	54.53037	51.790344	0	0.242	0.0	0.012	0.0	1001.0
0.0	0.0	2	2	300.99503	300.99503	1	2	2	54.53037	51.790344	0	0.242	0.0	0.009	0.0	1001.0
0.0	0.0	2	2	300.99503	300.99503	1	2	2	54.53037	51.790344	0	0.242	0.0	0.015	0.0	1001.0
0.0	0.0	2	2	300.99503	300.99503	1	2	2	54.53037	51.790344	0	0.242	0.0	0.003	0.0	1001.0
0.0	0.0	2	2	300.99503	300.99503	1	2	2	54.53037	51.790344	0	0.242	0.0	0.002	0.0	1001.0
0.0	0.0	2	2	300.99503	300.99503	1	2	2	54.53037	51.790344	0	0.242	0.0	0.016	0.0	1001.0
0.0	0.0	2	2	300.99503	300.99503	1	2	2	54.53037	51.790344	0	0.242	-0.001	-0.024	0.0	1001.0
0.0	0.0	2	2	300.99503	300.99503	1	2	2	54.53037	51.790344	0	0.242	0.0	0.009	0.0	1001.0
0.0	0.0	2	2	300.99503	300.99503	1	2	2	54.53037	51.790344	0	0.242	0.0	0.027	0.0	1001.0
0.0	0.0	2	2	300.99503	300.99503	1	2	2	54.53037	51.790344	0	0.242	0.0	-0.001	0.0	1001.0
0.0	0.0	2	2	300.99503	300.99503	1	2	2	54.53037	51.790344	0	0.242	0.0	0.028	0.0	1001.0
0.0	0.0	2	2	300.99503	300.99503	1	2	2	54.53037	51.790344	0	0.242	0.0	0.102	0.0	1001.0
0.0	0.0	2	2	300.99503	300.99503	1	2	2	54.53037	51.790344	0	0.242	-0.001	-0.03	0.0	1001.0
2805.4175	201.99005	3	2	300.99503	201.99005	1	2	2	54.53037	51.790344	1	0.242	0.0	-0.01	0.0	1001.0
2805.4175	201.99005	3	2	300.99503	201.99005	0	2	2	54.53037	51.790344	1	0.242	0.0	0.023	0.0	1001.0
2805.4175	201.99005	3	2	300.99503	201.99005	0	2	2	54.53037	51.790344	1	0.242	0.0	0.022	0.0	1001.0
2805.4175	201.99005	3	2	300.99503	201.99005	0	2	2	54.53037	51.790344	1	0.242	-0.001	-0.013	0.0	1001.0
2805.4175	201.99005	3	2	300.99503	201.99005	0	2	2	54.53037	51.790344	1	0.242	0.0	0.145	0.197	1001.0
2805.4175	201.99005	3	2	300.99503	201.99005	0	2	2	54.53037	51.790344	1	0.242	0.0	0.191	0.197	1001.0
2805.4175	201.99005	3	2	300.99503	201.99005	0	2	2	54.53037	51.790344	1	0.242	0.004	0.572	0.553	1001.0
2805.4175	201.99005	3	2	300.99503	201.99005	0	2	2	54.53037	51.790344	1	0.242	0.008	0.678	0.713	1001.0
2805.4175	201.99005	3	2	300.99503	201.99005	0	2	2	54.53037	51.790344	1	0.242	0.014	0.736	0.713	1001.0
2805.4175	201.99005	3	2	300.99503	201.99005	0	2	2	54.53037	51.790344	1	0.242	0.022	0.994	0.998	1001.0
2805.4175	201.99005	3	2	300.99503	201.99005	0	2	2	54.53037	51.790344	1	0.243	0.028	1.055	1.126	1001.0
2805.4175	201.99005	3	2	300.99503	201.99005	0	2	2	54.53037	51.790344	1	0.243	0.034	1.109	1.126	1001.0
2805.4175	201.99005	3	2	300.99503	201.99005	0	2	2	54.53037	51.790344	1	0.243	0.042	1.362	1.356	1001.0
2805.4175	201.99005	3	2	300.99503	201.99005	0	2	2	54.53037	51.790344	1	0.243	0.048	1.376	1.356	1001.0
2805.4175	201.99005	3	2	300.99503	201.99005	0	2	2	54.53037	51.790344	1	0.243	0.056	1.466	1.459	1001.0
2805.4175	201.99005	3	2	300.99503	201.99005	0	2	2	54.53037	51.790344	1	0.243	0.064	1.6	1.642	1001.0
2805.4175	201.99005	3	2	300.99503	201.99005	0	2	2	54.53037	51.790344	1	0.243	0.07	1.673	1.642	1001.0
2805.4175	201.99005	3	2	300.99503	201.99005	0	2	2	54.53037	51.790344	1	0.243	0.077	1.745	1.725	1001.0
2805.4175	201.99005	3	2	300.99503	201.99005	0	2	2	54.53037	51.790344	1	0.243	0.084	1.864	1.873	1001.0
2805.4175	201.99005	3	2	300.99503	201.99005	0	2	2	54.53037	51.790344	1	0.243	0.09	1.917	1.873	1001.0
2805.4175	201.99005	3	2	300.99503	201.99005	0	2	2	54.53037	51.790344	1	0.243	0.097	1.944	1.938	1001.0
2805.4175	201.99005	3	2	300.99503	201.99005	0	2	2	54.53037	51.790344	1	0.244	0.103	1.898	2.057	1001.0
2805.4175	201.99005	3	2	300.99503	201.99005	0	2	2	54.53037	51.790344	1	0.244	0.11	2.182	2.057	1001.0
2805.4175	201.99005	3	2	300.99503	201.99005	0	2	2	54.53037	51.790344	1	0.244	0.117	2.013	2.111	1001.0
2805.4175	201.99005	3	2	300.99503	201.99005	0	2	2	54.53037	51.790344	1	0.244	0.123	2.052	2.111	1001.0
2805.4175	201.99005	3	2	300.99503	201.99005	0	2	2	54.53037	51.790344	1	0.244	0.127	2.096	2.205	1001.0
2805.4175	201.99005	3	2	300.99503	201.99005	0	2	2	54.53037	51.790344	1	0.244	0.133	2.214	2.249	1001.0
2805.4175	201.99005	3	2	300.99503	201.99005	0	2	2	54.53037	51.790344	1	0.244	0.139	2.217	2.249	1001.0
2805.4175	201.99005	3	2	300.99503	201.99005	0	2	2	54.53037	51.790344	1	0.244	0.144	2.29	2.324	1001.0
2805.4175	201.99005	3	2	300.99503	201.99005	0	2	2	54.53037	51.790344	1	0.245	0.148	2.361	2.358	1001.0
2805.4175	201.99005	3	2	300.99503	201.99005	0	2	2	54.53037	51.790344	1	0.245	0.152	2.335	2.358	1001.0
2805.4175	201.99005	3	2	300.99503	201.99005	0	2	2	54.53037	51.790344	1	0.245	0.156	2.387	2.42	1001.0
2805.4175	201.99005	3	2	300.99503	201.99005	0	2	2	54.53037	51.790344	1	0.245	0.16	2.412	2.42	1001.0
2805.4175	201.99005	3	2	300.99503	201.99005	0	2	2	54.53037	51.790344	1	0.245	0.165	2.448	2.448	1001.0
2805.4175	201.99005	3	2	300.99503	201.99005	0	2	2	54.53037	51.790344	1	0.246	0.169	2.465	2.496	1001.0
2805.4175	201.99005	3	2	300.99503	201.99005	0	2	2	54.53037	51.790344	1	0.246	0.173	2.489	2.496	1001.0
2805.4175	201.99005	3	2	300.99503	201.99005	0	2	2	54.53037	51.790344	1	0.247	0.177	2.516	2.539	1001.0
2805.4175	201.99005	3	2	300.99503	201.99005	0	2	2	54.53037	51.790344	1	0.247	0.181	2.452	2.558	1001.0
2805.4175	201.99005	3	2	300.99503	201.99005	0	2	2	54.53037	51.790344	1	0.248	0.183	2.538	2.558	1001.0
2805.4175	201.99005	3	2	300.99503	201.99005	0	2	2	54.53037	51.790344	1	0.249	0.186	2.665	2.592	1001.0
2805.4175	201.99005	3	2	300.99503	201.99005	0	2	2	54.53037	51.790344	1	0.249	0.188	2.611	2.592	1001.0
2805.4175	201.99005	3	2	300.99503	201.99005	0	2	2	54.53037	51.790344	1	0.25	0.19	2.594	2.607	1001.0
2805.4175	201.99005	3	2	300.99503	201.99005	0	2	2	54.53037	51.790344	1	0.251	0.192	2.629	2.634	1001.0
2805.4175	201.99005	3	2	300.99503	201.99005	0	2	2	54.53037	51.790344	1	0.252	0.195	2.601	2.634	1001.0
2805.4175	201.99005	3	2	300.99503	201.99005	0	2	2	54.53037	51.790344	1	0.252	0.197	2.653	2.647	1001.0
2805.4175	201.99005	3	2	300.99503	201.99005	0	2	2	54.53037	51.790344	1	0.253	0.2	2.606	2.668	1001.0
2805.4175	201.99005	3	2	300.99503	201.99005	0	2	2	54.53037	51.790344	1	0.254	0.203	2.685	2.668	1001.0
2805.4175	201.99005	3	2	300.99503	201.99005	0	2	2	54.53037	51.790344	1	0.255	0.205	2.693	2.678	1001.0
2805.4175	201.99005	3	2	300.99503	201.99005	0	2	2	54.53037	51.790344	1	0.256	0.206	2.701	2.678	1001.0
2805.4175	201.99005	3	2	300.99503	201.99005	0	2	2	54.53037	51.790344	1	0.257	0.208	2.736	2.696	1001.0
2805.4175	201.99005	3	2	300.99503	201.99005	0	2	2	54.53037	51.790344	1	0.257	0.21	2.748	2.704	1001.0
2805.4175	201.99005	3	2	300.99503	201.99005	0	2	2	54.53037	51.790344	1	0.258	0.212	2.679	2.704	1001.0
2805.4175	201.99005	3	2	300.99503	201.99005	0	2	2	54.53037	51.790344	1	0.259	0.214	2.714	2.718	1001.0
2805.4175	201.99005	3	2	300.99503	201.99005	0	2	2	54.53037	51.790344	1	0.259	0.215	2.676	2.724	1001.0
2805.4175	201.99005	3	2	300.99503	201.99005	0	2	2	54.53037	51.790344	1	0.26	0.217	2.708	2.724	1001.0
2805.4175	201.99005	3	2	300.99503	201.99005	0	2	2	54.53037	51.790344	1	0.26	0.219	2.775	2.736	1001.0
2805.4175	201.99005	3	2	300.99503	201.99005	0	2	2	54.53037	51.790344	1	0.261	0.221	2.726	2.736	1001.0
2805.4175	201.99005	3	2	300.99503	201.99005	0	2	2	54.53037	51.790344	1	0.261	0.221	2.699	2.745	1001.0
2805.4175	201.99005	3	2	300.99503	201.99005	0	2	2	54.53037	51.790344	1	0.261	0.221	2.691	2.75	1001.0
2805.4175	201.99005	3	2	300.99503	201.99005	0	2	2	54.53037	51.790344	1	0.261	0.221	2.745	2.75	1001.0
2805.4175	201.99005	3	2	300.99503	201.99005	0	2	2	54.53037	51.790344	1	0.261	0.221	2.779	2.754	1001.0
2805.4175	201.99005	3	2	300.99503	201.99005	0	2	2	54.53037	51.790344	1	0.261	0.221	2.733	2.762	1001.0
2805.4175	201.99005	3	2	300.99503	201.99005	0	2	2	54.53037	51.790344	1	0.261	0.221	2.776	2.762	1001.0
2805.4175	201.99005	3	2	300.99503	201.99005	0	2	2	54.53037	51.790344	1	0.261	0.221	2.833	2.768	1001.0
2805.4175	201.99005	3	2	300.99503	201.99005	0	2	2	54.53037	51.790344	1	0.261	0.221	2.73	2.768	1001.0
2805.4175	201.99005	3	2	300.99503	201.99005	0	2	2	54.53037	51.790344	1	0.261	0.221	2.791	2.77	1001.0
2805.4175	201.99005	3	2	300.99503	201.99005	0	2	2	54.53037	51.790344	1	0.261	0.221	2.799	2.775	1001.0
2805.4175	201.99005	3	2	300.99503	201.99005	0	2	2	54.53037	51.790344	1	0.261	0.221	2.726	2.775	1001.0
2805.4175	201.99005	3	2	300.99503	201.99005	0	2	2	54.53037	51.790344	1	0.261	0.221	2.787	2.778	1001.0
2805.4175	201.99005	3	2	300.99503	201.99005	0	2	2	54.53037	51.790344	1	0.261	0.221	2.709	2.783	1001.0
2805.4175	201.99005	3	2	300.99503	201.99005	0	2	2	54.53037	51.790344	1	0.261	0.221	2.77	2.783	1001.0
2805.4175	201.99005	3	2	300.99503	201.99005	0	2	2	54.53037	51.790344	1	0.261	0.221	2.834	2.784	1001.0
2805.4175	201.99005	3	2	300.99503	201.99005	0	2	2	54.53037	51.790344	1	0.261	0.221	2.755	2.784	1001.0
2805.4175	201.99005	3	2	300.99503	201.99005	0	2	2	54.53037	51.790344	1	0.261	0.221	2.808	2.787	1001.0
2805.4175	201.99005	3	2	300.99503	201.99005	0	2	2	54.53037	51.790344	1	0.261	0.221	2.782	2.788	1001.0
2805.4175	201.99005	3	2	300.99503	201.99005	1	2	2	54.53037	51.790344	1	0.261	0.221	2.791	2.788	1001.0
2805.4175	201.99005	3	2	300.99503	201.99005	1	2	2	54.53037	51.790344	1	0.261	0.222	2.914	2.791	1001.0
2805.4175	201.99005	3	2	300.99503	201.99005	1	2	2	54.53037	51.790344	1	0.261	0.222	2.764	2.792	1001.0
2805.4175	201.99005	3	2	300.99503	201.99005	1	2	2	54.53037	51.790344	1	0.261	0.222	2.693	2.792	1001.0
2805.4175	201.99005	3	2	300.99503	201.99005	1	2	2	54.53037	51.790344	1	0.261	0.222	2.816	2.794	1001.0
2805.4175	201.99005	3	2	300.99503	201.99005	1	2	2	54.53037	51.790344	1	0.261	0.222	2.778	2.794	1001.0
2805.4175	201.99005	3	2	300.99503	201.99005	1	2	2	54.53037	51.790344	1	0.261	0.222	2.88	2.796	1001.0
2805.4175	201.99005	3	2	300.99503	201.99005	1	2	2	54.53037	51.790344	1	0.261	0.222	2.803	2.797	1001.0
2805.4175	201.99005	3	2	300.99503	201.99005	1	2	2	54.53037	51.790344	1	0.261	0.222	2.787	2.797	1001.0
2805.4175	201.99005	3	2	300.99503	201.99005	1	2	2	54.53037	51.790344	1	0.261	0.222	2.763	2.798	1001.0
2805.4175	201.99005	3	2	300.99503	201.99005	1	2	2	54.53037	51.790344	1	0.261	0.222	2.772	2.8	1001.0
2805.4175	201.99005	3	2	300.99503	201.99005	1	2	2	54.53037	51.790344	1	0.261	0.222	2.821	2.8	1001.0
2805.4175	201.99005	3	2	300.99503	201.99005	1	2	2	54.53037	51.790344	1	0.261	0.222	2.746	2.801	1001.0
2805.4175	201.99005	3	2	300.99503	201.99005	1	2	2	54.53037	51.790344	1	0.261	0.222	2.803	2.801	1001.0
2805.4175	201.99005	3	2	300.99503	201.99005	1	2	2	54.53037	51.790344	1	0.261	0.222	2.795	2.802	1001.0
2805.4175	201.99005	3	2	300.99503	201.99005	1	2	2	54.53037	51.790344	1	0.261	0.222	2.82	2.803	1001.0
2805.4175	201.99005	3	2	300.99503	201.99005	1	2	2	54.53037	51.790344	1	0.261	0.222	2.796	2.803	1001.0
2805.4175	201.99005	3	2	300.99503	201.99005	1	2	2	54.53037	51.790344	1	0.261	0.222	2.811	2.803	1001.0
2805.4175	201.99005	3	2	300.99503	201.99005	1	2	2	54.53037	51.790344	1	0.261	0.222	2.797	2.803	1001.0
2805.4175	201.99005	3	2	300.99503	201.99005	1	2	2	54.53037	51.790344	1	0.261	0.222	2.817	2.803	1001.0
2805.4175	201.99005	3	2	300.99503	201.99005	1	2	2	54.53037	51.790344	1	0.261	0.222	2.801	2.803	1001.0
2805.4175	201.99005	3	2	300.99503	201.99005	1	2	2	54.53037	51.790344	1	0.261	0.222	2.801	2.803	1001.0
2805.4175	201.99005	3	2	300.99503	201.99005	1	2	2	54.53037	51.790344	1	0.261	0.222	2.816	2.804	1001.0
2805.4175	201.99005	3	2	300.99503	201.99005	1	2	2	54.53037	51.790344	1	0.261	0.222	2.794	2.804	1001.0
2805.4175	201.99005	3	2	300.99503	201.99005	1	2	2	54.53037	51.790344	1	0.261	0.222	2.801	2.804	1001.0
2805.4175	201.99005	3	2	300.99503	201.99005	1	2	2	54.53037	51.790344	1	0.261	0.221	2.709	2.804	1001.0
2805.4175	201.99005	3	2	300.99503	201.99005	1	2	2	54.53037	51.790344	1	0.261	0.221	2.81	2.805	1001.0
2805.4175	201.99005	3	2	300.99503	201.99005	1	2	2	54.53037	51.790344	1	0.261	0.221	2.856	2.805	1001.0
2805.4175	201.99005	3	2	300.99503	201.99005	1	2	2	54.53037	51.790344	1	0.261	0.221	2.764	2.805	1001.0
2805.4175	201.99005	3	2	300.99503	201.99005	1	2	2	54.53037	51.790344	1	0.261	0.221	2.819	2.805	1001.0
2805.4175	201.99005	3	2	300.99503	201.99005	1	2	2	54.53037	51.790344	1	0.261	0.221	2.828	2.805	1001.0
2805.4175	201.99005	3	2	300.99503	201.99005	1	2	2	54.53037	51.790344	1	0.261	0.221	2.847	2.805	1001.0
2805.4175	201.99005	3	2	300.99503	201.99005	1	2	2	54.53037	51.790344	1	0.261	0.221	2.774	2.805	1001.0
2805.4175	201.99005	3	2	300.99503	201.99005	1	2	2	54.53037	51.790344	1	0.261	0.221	2.84	2.806	1001.0
2805.4175	201.99005	3	2	300.99503	201.99005	1	2	2	54.53037	51.790344	1	0.261	0.222	2.783	2.806	1001.0
2805.4175	201.99005	3	2	300.99503	201.99005	1	2	2	54.53037	51.790344	1	0.261	0.223	2.827	2.806	1001.0
2805.4175	201.99005	3	2	300.99503	201.99005	1	2	2	54.53037	51.790344	1	0.261	0.223	2.835	2.806	1001.0
2805.4175	201.99005	3	2	300.99503	201.99005	1	2	2	54.53037	51.790344	1	0.26	0.224	2.826	2.806	1001.0
2805.4175	201.99005	3	2	300.99503	201.99005	1	2	2	54.53037	51.790344	1	0.26	0.224	2.84	2.806	1001.0
2805.4175	201.99005	3	2	300.99503	201.99005	1	2	2	54.53037	51.790344	1	0.26	0.224	2.78	2.806	1001.0
2805.4175	201.99005	3	2	300.99503	201.99005	1	2	2	54.53037	51.790344	1	0.26	0.224	2.825	2.806	1001.0
2805.4175	201.99005	3	2	300.99503	201.99005	1	2	2	54.53037	51.790344	1	0.26	0.224	2.777	2.807	1001.0
2805.4175	201.99005	3	2	300.99503	201.99005	1	2	2	54.53037	51.790344	1	0.26	0.224	2.878	2.807	1001.0
2805.4175	201.99005	3	2	300.99503	201.99005	1	2	2	54.53037	51.790344	1	0.26	0.224	2.835	2.807	1001.0
2805.4175	201.99005	3	2	300.99503	201.99005	1	2	2	54.53037	51.790344	1	0.26	0.224	2.844	2.807	1001.0
2805.4175	201.99005	3	2	300.99503	201.99005	1	2	2	54.53037	51.790344	1	0.26	0.224	2.834	2.807	1001.0
2805.4175	201.99005	3	2	300.99503	201.99005	1	2	2	54.53037	51.790344	1	0.26	0.224	2.773	2.807	1001.0
2805.4175	201.99005	3	2	300.99503	201.99005	1	2	2	54.53037	51.790344	1	0.26	0.224	2.714	2.807	1001.0
2805.4175	201.99005	3	2	300.99503	201.99005	1	2	2	54.53037	51.790344	1	0.26	0.223	2.809	2.807	1001.0
2805.4175	201.99005	3	2	300.99503	201.99005	1	2	2	54.53037	51.790344	1	0.26	0.224	2.804	2.807	1001.0
2805.4175	201.99005	3	2	300.99503	201.99005	1	2	2	54.53037	51.790344	1	0.26	0.224	2.832	2.807	1001.0
2805.4175	201.99005	3	2	300.99503	201.99005	1	2	2	54.53037	51.790344	1	0.26	0.224	2.768	2.807	1001.0
2805.4175	201.99005	3	2	300.99503	201.99005	1	2	2	54.53037	51.790344	1	0.26	0.224	2.79	2.807	1001.0
2805.4175	201.99005	3	2	300.99503	201.99005	1	2	2	54.53037	51.790344	1	0.26	0.224	2.791	2.807	1001.0
2805.4175	201.99005	3	2	300.99503	201.99005	1	2	2	54.53037	51.790344	1	0.26	0.223	2.663	2.807	1001.0
2805.4175	201.99005	3	2	300.99503	201.99005	1	2	2	54.53037	51.790344	1	0.26	0.223	2.873	2.807	1001.0
2805.4175	201.99005	3	2	300.99503	201.99005	1	2	2	54.53037	51.790344	1	0.26	0.223	2.837	2.807	1001.0
2805.4175	201.99005	3	2	300.99503	201.99005	1	2	2	54.53037	51.790344	1	0.26	0.222	2.639	2.807	1001.0
2805.4175	201.99005	3	2	300.99503	201.99005	1	2	2	54.53037	51.790344	1	0.26	0.222	2.77	2.807	1001.0
2805.4175	201.99005	3	2	300.99503	201.99005	1	2	2	54.53037	51.790344	1	0.26	0.222	2.811	2.807	1001.0
2805.4175	201.99005	3	2	300.99503	201.99005	1	2	2	54.53037	51.790344	1	0.26	0.222	2.871	2.807	1001.0
2805.4175	201.99005	3	2	300.99503	201.99005	1	2	2	54.53037	51.790344	1	0.26	0.222	2.842	2.807	1001.0
2805.4175	201.99005	3	2	300.99503	201.99005	1	2	2	54.53037	51.790344	1	0.26	0.222	2.816	2.807	1001.0
2805.4175	201.99005	3	2	300.99503	201.99005	1	2	2	54.53037	51.790344	1	0.26	0.222	2.783	2.807	1001.0
2805.4175	201.99005	3	2	300.99503	201.99005	1	2	2	54.53037	51.790344	1	0.26	0.222	2.776	2.807	1001.0
2805.4175	201.99005	3	2	300.99503	201.99005	1	2	2	54.53037	51.790344	1	0.26	0.222	2.848	2.807	1001.0
2805.4175	201.99005	3	2	300.99503	201.99005	1	2	2	54.53037	51.790344	1	0.26	0.222	2.767	2.807	1001.0
2805.4175	201.99005	3	2	300.99503	201.99005	1	2	2	54.53037	51.790344	1	0.26	0.222	2.848	2.807	1001.0
2805.4175	201.99005	3	2	300.99503	201.99005	1	2	2	54.53037	51.790344	1	0.26	0.222	2.77	2.807	1001.0
2805.4175	201.99005	3	2	300.99503	201.99005	1	2	2	54.53037	51.790344	1	0.26	0.223	2.774	2.807	1001.0
2805.4175	201.99005	3	2	300.99503	201.99005	1	2	2	54.53037	51.790344	1	0.26	0.223	2.697	2.807	1001.0
2805.4175	201.99005	3	2	300.99503	201.99005	1	2	2	54.53037	51.790344	1	0.26	0.223	2.75	2.807	1001.0
2805.4175	201.99005	3	2	300.99503	201.99005	1	2	2	54.53037	51.790344	1	0.26	0.223	2.799	2.807	1001.0
2805.4175	201.99005	3	2	300.99503	201.99005	1	2	2	54.53037	51.790344	1	0.26	0.223	2.815	2.807	1001.0
2805.4175	201.99005	3	2	300.99503	201.99005	1	2	2	54.53037	51.790344	1	0.26	0.223	2.737	2.807	1001.0
2805.4175	201.99005	3	2	300.99503	201.99005	1	2	2	54.53037	51.790344	1	0.26	0.224	2.886	2.807	1001.0
2805.4175	201.99005	3	2	300.99503	201.99005	1	2	2	54.53037	51.790344	1	0.26	0.224	2.793	2.807	1001.0
2805.4175	201.99005	3	2	300.99503	201.99005	1	2	2	54.53037	51.790344	1	0.26	0.224	2.776	2.807	1001.0
2805.4175	201.99005	3	2	300.99503	201.99005	1	2	2	54.53037	51.790344	1	0.26	0.224	2.808	2.807	1001.0
2805.4175	201.99005	3	2	300.99503	201.99005	1	2	2	54.53037	51.790344	1	0.26	0.224	2.808	2.807	1001.0
2805.4175	201.99005	3	2	300.99503	201.99005	1	2	2	54.53037	51.790344	1	0.26	0.224	2.791	2.807	1001.0
2805.4175	201.99005	3	2	300.99503	201.99005	1	2	2	54.53037	51.790344	1	0.26	0.224	2.823	2.807	1001.0
2805.4175	201.99005	3	2	300.99503	201.99005	1	2	2	54.53037	51.790344	1	0.26	0.224	2.786	2.807	1001.0
2805.4175	201.99005	3	2	300.99503	201.99005	1	2	2	54.53037	51.790344	1	0.26	0.224	2.802	2.807	1001.0
2805.4175	201.99005	3	2	300.99503	201.99005	1	2	2	54.53037	51.790344	1	0.26	0.224	2.803	2.807	1001.0
2805.4175	201.99005	3	2	300.99503	201.99005	1	2	2	54.53037	51.790344	1	0.26	0.224	2.783	2.807	1001.0
2805.4175	201.99005	3	2	300.99503	201.99005	1	2	2	54.53037	51.790344	1	0.26	0.224	2.844	2.807	1001.0
2805.4175	201.99005	3	2	300.99503	201.99005	1	2	2	54.53037	51.790344	1	0.26	0.224	2.778	2.807	1001.0
2805.4175	201.99005	3	2	300.99503	201.99005	1	2	2	54.53037	51.790344	1	0.26	0.224	2.664	2.807	1001.0
2805.4175	201.99005	3	2	300.99503	201.99005	1	2	2	54.53037	51.790344	1	0.26	0.225	2.819	2.807	1001.0
2805.4175	201.99005	3	2	300.99503	201.99005	1	2	2	54.53037	51.790344	1	0.26	0.225	2.824	2.807	1001.0
2805.4175	201.99005	3	2	300.99503	201.99005	1	2	2	54.53037	51.790344	1	0.26	0.225	2.822	2.807	1001.0
2805.4175	201.99005	3	2	300.99503	201.99005	1	2	2	54.53037	51.790344	1	0.259	0.225	2.841	2.807	1001.0
2805.4175	201.99005	3	2	300.99503	201.99005	1	2	2	54.53037	51.790344	1	0.259	0.225	2.865	2.807	1001.0
2805.4175	201.99005	3	2	300.99503	201.99005	1	2	2	54.53037	51.790344	1	0.259	0.225	2.855	2.807	1001.0
2805.4175	201.99005	3	2	300.99503	201.99005	1	2	2	54.53037	51.790344	1	0.259	0.225	2.782	2.807	1001.0
2805.4175	201.99005	3	2	300.99503	201.99005	1	2	2	54.53037	51.790344	1	0.259	0.225	2.758	2.807	1001.0
2805.4175	201.99005	3	2	300.99503	201.99005	1	2	2	54.53037	51.790344	1	0.259	0.225	2.855	2.807	1001.0
2805.4175	201.99005	3	2	300.99503	201.99005	1	2	2	54.53037	51.790344	1	0.259	0.225	2.744	2.807	1001.0
2805.4175	201.99005	3	2	300.99503	201.99005	1	2	2	54.53037	51.790344	1	0.259	0.225	2.817	2.807	1001.0
2805.4175	201.99005	3	2	300.99503	201.99005	1	2	2	54.53037	51.790344	1	0.259	0.225	2.825	2.807	1001.0
2805.4175	201.99005	3	2	300.99503	201.99005	1	2	2	54.53037	51.790344	1	0.259	0.225	2.774	2.807	1001.0
2805.4175	201.99005	3	2	300.99503	201.99005	1	2	2	54.53037	51.790344	1	0.259	0.225	2.769	2.807	1001.0
2805.4175	201.99005	3	2	300.99503	201.99005	1	2	2	54.53037	51.790344	1	0.259	0.225	2.888	2.807	1001.0
2805.4175	201.99005	3	2	300.99503	201.99005	1	2	2	54.53037	51.790344	1	0.259	0.225	2.823	2.807	1001.0
2805.4175	201.99005	3	2	300.99503	201.99005	1	2	2	54.53037	51.790344	1	0.259	0.225	2.751	2.807	1001.0
2805.4175	201.99005	3	2	300.99503	201.99005	1	2	2	54.53037	51.790344	1	0.259	0.225	2.861	2.807	1001.0
2805.4175	201.99005	3	2	300.99503	201.99005	1	2	2	54.53037	51.790344	1	0.259	0.225	2.859	2.807	1001.0
2805.4175	201.99005	3	2	300.99503	201.99005	1	2	2	54.53037	51.790344	1	0.259	0.224	2.795	2.807	1001.0
2805.4175	201.99005	3	2	300.99503	201.99005	1	2	2	54.53037	51.790344	1	0.259	0.224	2.782	2.807	1001.0
2805.4175	201.99005	3	2	300.99503	201.99005	1	2	2	54.53037	51.790344	1	0.259	0.224	2.803	2.807	1001.0
2805.4175	201.99005	3	2	300.99503	201.99005	1	2	2	54.53037	51.790344	1	0.259	0.224	2.782	2.807	1001.0
2805.4175	201.99005	3	2	300.99503	201.99005	1	2	2	54.53037	51.790344	1	0.259	0.224	2.791	2.807	1001.0
2805.4175	201.99005	3	2	300.99503	201.99005	1	2	2	54.53037	51.790344	1	0.259	0.224	2.779	2.807	1001.0
2805.4175	201.99005	3	2	300.99503	201.99005	1	2	2	54.53037	51.790344	1	0.259	0.224	2.881	2.807	1001.0
2805.4175	201.99005	3	2	300.99503	201.99005	1	2	2	54.53037	51.790344	1	0.259	0.224	2.811	2.807	1001.0
2805.4175	201.99005	3	2	300.99503	201.99005	1	2	2	54.53037	51.790344	1	0.259	0.224	2.824	2.807	1001.0
2805.4175	201.99005	3	2	300.99503	201.99005	1	2	2	54.53037	51.790344	1	0.259	0.224	2.867	2.807	1001.0
2805.4175	201.99005	3	2	300.99503	201.99005	1	2	2	54.53037	51.790344	1	0.259	0.224	2.783	2.807	1001.0
2805.4175	201.99005	3	2	300.99503	201.99005	1	2	2	54.53037	51.790344	1	0.259	0.224	2.77	2.807	1001.0
2805.4175	201.99005	3	2	300.99503	201.99005	1	2	2	54.53037	51.790344	1	0.259	0.224	2.825	2.807	1001.0
2805.4175	201.99005	3	2	300.99503	201.99005	1	2	2	54.53037	51.790344	1	0.259	0.224	2.828	2.807	1001.0
2805.4175	201.99005	3	2	300.99503	201.99005	1	2	2	54.53037	51.790344	1	0.259	0.223	2.597	2.807	1001.0
2805.4175	201.99005	3	2	300.99503	201.99005	1	2	2	54.53037	51.790344	1	0.259	0.222	2.827	2.807	1001.0
2805.4175	201.99005	3	2	300.99503	201.99005	1	2	2	54.53037	51.790344	1	0.258	0.222	2.844	2.807	1001.0
2805.4175	201.99005	3	2	300.99503	201.99005	1	2	2	54.53037	51.790344	1	0.258	0.222	2.808	2.807	1001.0
2805.4175	201.99005	3	2	300.99503	201.99005	1	2	2	54.53037	51.790344	1	0.258	0.221	2.61	2.807	1001.0
2805.4175	201.99005	3	2	300.99503	201.99005	1	2	2	54.53037	51.790344	1	0.258	0.222	2.82	2.807	1001.0
2805.4175	201.99005	3	2	300.99503	201.99005	1	2	2	54.53037	51.790344	1	0.258	0.222	2.788	2.807	1001.0
2805.4175	201.99005	3	2	300.99503	201.99005	1	2	2	54.53037	51.790344	1	0.258	0.222	2.793	2.807	1001.0
2805.4175	201.99005	3	2	300.99503	201.99005	1	2	2	54.53037	51.790344	1	0.258	0.222	2.722	2.807	1001.0
2805.4175	201.99005	3	2	300.99503	201.99005	1	2	2	54.53037	51.790344	1	0.258	0.222	2.787	2.807	1001.0
2805.4175	201.99005	3	2	300.99503	201.99005	1	2	2	54.53037	51.790344	1	0.258	0.222	2.759	2.807	1001.0
2805.4175	201.99005	3	2	300.99503	201.99005	1	2	2	54.53037	51.790344	1	0.258	0.222	2.841	2.807	1001.0
2805.4175	201.99005	3	2	300.99503	201.99005	1	2	2	54.53037	51.790344	1	0.258	0.222	2.845	2.807	1001.0
2805.4175	201.99005	3	2	300.99503	201.99005	1	2	2	54.53037	51.790344	1	0.258	0.222	2.722	2.807	1001.0
2805.4175	201.99005	3	2	300.99503	201.99005	1	2	2	54.53037	51.790344	1	0.258	0.222	2.815	2.807	1001.0
2805.4175	201.99005	3	2	300.99503	201.99005	1	2	2	54.53037	51.790344	1	0.258	0.222	2.786	2.807	1001.0
2805.4175	201.99005	3	2	300.99503	201.99005	1	2	2	54.53037	51.790344	1	0.258	0.222	2.805	2.807	1001.0
2805.4175	201.99005	3	2	300.99503	201.99005	1	2	2	54.53037	51.790344	1	0.258	0.222	2.823	2.807	1001.0
2805.4175	201.99005	3	2	300.99503	201.99005	1	2	2	54.53037	51.790344	1	0.258	0.222	2.831	2.807	1001.0
2805.4175	201.99005	3	2	300.99503	201.99005	1	2	2	54.53037	51.790344	1	0.258	0.222	2.82	2.807	1001.0
2805.4175	201.99005	3	2	300.99503	201.99005	1	2	2	54.53037	51.790344	1	0.258	0.222	2.81	2.807	1001.0
2805.4175	201.99005	3	2	300.99503	201.99005	1	2	2	54.53037	51.790344	1	0.258	0.223	3.006	2.807	1001.0
2805.4175	201.99005	3	2	300.99503	201.99005	1	2	2	54.53037	51.790344	1	0.258	0.224	2.972	2.807	1001.0
2805.4175	201.99005	3	2	300.99503	201.99005	1	2	2	54.53037	51.790344	1	0.258	0.224	2.735	2.807	1001.0
2805.4175	201.99005	3	2	300.99503	201.99005	1	2	2	54.53037	51.790344	1	0.258	0.224	2.826	2.807	1001.0
2805.4175	201.99005	3	2	300.99503	201.99005	1	2	2	54.53037	51.790344	1	0.258	0.224	2.815	2.807	1001.0
2805.4175	201.99005	3	2	300.99503	201.99005	1	2	2	54.53037	51.790344	1	0.258	0.224	2.852	2.807	1001.0
2805.4175	201.99005	3	2	300.99503	201.99005	1	2	2	54.53037	51.790344	1	0.258	0.225	2.78	2.807	1001.0
2805.4175	201.99005	3	2	300.99503	201.99005	1	2	2	54.53037	51.790344	1	0.258	0.226	2.919	2.807	1001.0
2805.4175	201.99005	3	2	300.99503	201.99005	1	2	2	54.53037	51.790344	1	0.258	0.226	2.858	2.807	1001.0
2805.4175	201.99005	3	2	300.99503	201.99005	1	2	2	54.53037	51.790344	1	0.258	0.227	2.819	2.807	1001.0
2805.4175	201.99005	3	2	300.99503	201.99005	1	2	2	54.53037	51.790344	1	0.258	0.227	2.801	2.807	1001.0
2805.4175	201.99005	3	2	300.99503	201.99005	1	2	2	54.53037	51.790344	1	0.258	0.227	2.808	2.807	1001.0
2805.4175	201.99005	3	2	300.99503	201.99005	1	2	2	54.53037	51.790344	1	0.258	0.227	2.781	2.807	1001.0
2805.4175	201.99005	3	2	300.99503	201.99005	1	2	2	54.53037	51.790344	1	0.258	0.227	2.794	2.807	1001.0
2805.4175	201.99005	3	2	300.99503	201.99005	1	2	2	54.53037	51.790344	1	0.258	0.227	2.774	2.807	1001.0
2805.4175	201.99005	3	2	300.99503	201.99005	1	2	2	54.53037	51.790344	1	0.258	0.227	2.771	2.807	1001.0
2805.4175	201.99005	3	2	300.99503	201.99005	1	2	2	54.53037	51.790344	1	0.258	0.227	2.754	2.807	1001.0
2805.4175	201.99005	3	2	300.99503	201.99005	1	2	2	54.53037	51.790344	1	0.257	0.227	2.83	2.807	1001.0
0.0	0.0	3	2	300.99503	201.99005	1	2	2	54.53037	51.790344	0	0.257	0.227	2.777	2.807	1001.0
0.0	0.0	3	2	300.99503	201.99005	1	2	2	54.53037	51.790344	0	0.257	0.227	2.821	2.807	1001.0
0.0	0.0	3	2	300.99503	201.99005	1	2	2	54.53037	51.790344	0	0.257	0.227	2.819	2.807	1001.0
0.0	0.0	3	2	300.99503	201.99005	1	2	2	54.53037	51.790344	0	0.257	0.227	2.786	2.807	1001.0
0.0	0.0	3	2	300.99503	201.99005	1	2	2	54.53037	51.790344	0	0.257	0.225	2.447	2.425	1001.0
0.0	0.0	3	2	300.99503	201.99005	1	2	2	54.53037	51.790344	0	0.257	0.222	2.468	2.425	1001.0
0.0	0.0	3	2	300.99503	201.99005	1	2	2	54.53037	51.790344	0	0.257	0.219	2.26	2.253	1001.0
0.0	0.0	3	2	300.99503	201.99005	1	2	2	54.53037	51.790344	0	0.257	0.217	2.229	2.253	1001.0
0.0	0.0	3	2	300.99503	201.99005	1	2	2	54.53037	51.790344	0	0.256	0.211	1.936	1.945	1001.0
0.0	0.0	3	2	300.99503	201.99005	1	2	2	54.53037	51.790344	0	0.256	0.205	1.803	1.808	1001.0
0.0	0.0	3	2	300.99503	201.99005	1	2	2	54.53037	51.790344	0	0.256	0.199	1.763	1.808	1001.0
0.0	0.0	3	2	300.99503	201.99005	1	2	2	54.53037	51.790344	0	0.256	0.193	1.551	1.561	1001.0
0.0	0.0	3	2	300.99503	201.99005	1	2	2	54.53037	51.790344	0	0.256	0.185	1.35	1.348	1001.0
0.0	0.0	3	2	300.99503	201.99005	1	2	2	54.53037	51.790344	0	0.256	0.177	1.338	1.348	1001.0
0.0	0.0	3	2	300.99503	201.99005	1	2	2	54.53037	51.790344	0	0.255	0.171	1.264	1.252	1001.0
0.0	0.0	3	2	300.99503	201.99005	1	2	2	54.53037	51.790344	0	0.255	0.165	1.249	1.252	1001.0
0.0	0.0	3	2	300.99503	201.99005	1	2	2	54.53037	51.790344	0	0.255	0.157	1.123	1.081	1001.0
0.0	0.0	3	2	300.99503	201.99005	1	2	2	54.53037	51.790344	0	0.255	0.151	0.977	1.006	1001.0
0.0	0.0	3	2	300.99503	201.99005	1	2	2	54.53037	51.790344	0	0.255	0.145	1.031	1.006	1001.0
0.0	0.0	3	2	300.99503	201.99005	1	2	2	54.53037	51.790344	0	0.255	0.137	0.77	0.868	1001.0
0.0	0.0	3	2	300.99503	201.99005	1	2	2	54.53037	51.790344	0	0.255	0.131	0.814	0.806	1001.0
0.0	0.0	3	2	300.99503	201.99005	1	2	2	54.53037	51.790344	0	0.254	0.125	0.814	0.806	1001.0
0.0	0.0	3	2	300.99503	201.99005	1	2	2	54.53037	51.790344	0	0.254	0.118	0.708	0.696	1001.0
0.0	0.0	3	2	300.99503	201.99005	1	2	2	54.53037	51.790344	0	0.254	0.112	0.717	0.696	1001.0
0.0	0.0	3	2	300.99503	201.99005	1	2	2	54.53037	51.790344	0	0.254	0.105	0.486	0.647	1001.0
0.0	0.0	3	2	300.99503	201.99005	1	2	2	54.53037	51.790344	0	0.254	0.099	0.587	0.558	1001.0
0.0	0.0	3	2	300.99503	201.99005	1	2	2	54.53037	51.790344	0	0.254	0.095	0.545	0.558	1001.0
0.0	0.0	3	2	300.99503	201.99005	1	2	2	54.53037	51.790344	0	0.254	0.089	0.478	0.482	1001.0
0.0	0.0	3	2	300.99503	201.99005	1	2	2	54.53037	51.790344	0	0.253	0.083	0.487	0.448	1001.0
0.0	0.0	3	2	300.99503	201.99005	1	2	2	54.53037	51.790344	0	0.253	0.078	0.413	0.448	1001.0
0.0	0.0	3	2	300.99503	201.99005	1	2	2	54.53037	51.790344	0	0.253	0.074	0.454	0.386	1001.0
0.0	0.0	3	2	300.99503	201.99005	1	2	2	54.53037	51.790344	0	0.253	0.07	0.405	0.386	1001.0
0.0	0.0	3	2	300.99503	201.99005	1	2	2	54.53037	51.790344	0	0.253	0.066	0.355	0.359	1001.0
0.0	0.0	3	2	300.99503	201.99005	1	2	2	54.53037	51.790344	0	0.252	0.062	0.327	0.31	1001.0
0.0	0.0	3	2	300.99503	201.99005	1	2	2	54.53037	51.790344	0	0.252	0.059	0.301	0.31	1001.0
0.0	0.0	3	2	300.99503	201.99005	1	2	2	54.53037	51.790344	0	0.252	0.057	0.261	0.288	1001.0
0.0	0.0	3	2	300.99503	201.99005	1	2	2	54.53037	51.790344	0	0.251	0.054	0.248	0.248	1001.0
0.0	0.0	3	2	300.99503	201.99005	1	2	2	54.53037	51.790344	0	0.251	0.051	0.261	0.248	1001.0
0.0	0.0	3	2	300.99503	201.99005	1	2	2	54.53037	51.790344	0	0.251	0.047	0.224	0.231	1001.0
0.0	0.0	3	2	300.99503	201.99005	1	2	2	54.53037	51.790344	0	0.25	0.043	0.242	0.231	1001.0
0.0	0.0	3	2	300.99503	201.99005	1	2	2	54.53037	51.790344	0	0.25	0.039	0.197	0.199	1001.0
0.0	0.0	3	2	300.99503	201.99005	1	2	2	54.53037	51.790344	0	0.25	0.037	0.153	0.185	1001.0
0.0	0.0	3	2	300.99503	201.99005	1	2	2	54.53037	51.790344	0	0.25	0.035	0.171	0.185	1001.0
0.0	0.0	3	2	300.99503	201.99005	1	2	2	54.53037	51.790344	0	0.249	0.033	0.175	0.159	1001.0
0.0	0.0	3	2	300.99503	201.99005	1	2	2	54.53037	51.790344	0	0.249	0.031	0.11	0.138	1001.0
0.0	0.0	3	2	300.99503	201.99005	1	2	2	54.53037	51.790344	0	0.249	0.028	-0.126	0.138	1001.0
0.0	0.0	3	2	300.99503	201.99005	1	2	2	54.53037	51.790344	0	0.248	0.026	0.114	0.128	1001.0
0.0	0.0	3	2	300.99503	201.99005	1	2	2	54.53037	51.790344	0	0.248	0.024	0.143	0.11	1001.0
0.0	0.0	3	2	300.99503	201.99005	1	2	2	54.53037	51.790344	0	0.248	0.022	0.176	0.11	1001.0
0.0	0.0	3	2	300.99503	201.99005	1	2	2	54.53037	51.790344	0	0.248	0.02	0.086	0.102	1001.0
0.0	0.0	3	2	300.99503	201.99005	1	2	2	54.53037	51.790344	0	0.247	0.02	0.081	0.102	1001.0
0.0	0.0	3	2	300.99503	201.99005	1	2	2	54.53037	51.790344	0	0.247	0.02	0.113	0.088	1001.0
0.0	0.0	3	2	300.99503	201.99005	1	2	2	54.53037	51.790344	0	0.247	0.02	0.115	0.082	1001.0
0.0	0.0	3	2	300.99503	201.99005	1	2	2	54.53037	51.790344	0	0.247	0.02	0.105	0.082	1001.0
0.0	0.0	3	2	300.99503	201.99005	1	2	2	54.53037	51.790344	0	0.247	0.02	0.083	0.07	1001.0
0.0	0.0	3	2	300.99503	201.99005	1	2	2	54.53037	51.790344	0	0.246	0.02	0.136	0.07	1001.0
0.0	0.0	3	2	300.99503	201.99005	1	2	2	54.53037	51.790344	0	0.246	0.02	0.079	0.065	1001.0
0.0	0.0	3	2	300.99503	201.99005	1	2	2	54.53037	51.790344	0	0.246	0.02	0.066	0.056	1001.0
0.0	0.0	3	2	300.99503	201.99005	1	2	2	54.53037	51.790344	0	0.246	0.019	0.058	0.056	1001.0
0.0	0.0	3	2	300.99503	201.99005	1	2	2	54.53037	51.790344	0	0.245	0.019	0.073	0.048	1001.0
0.0	0.0	3	2	300.99503	201.99005	1	2	2	54.53037	51.790344	0	0.245	0.019	0.044	0.045	1001.0
0.0	0.0	3	2	300.99503	201.99005	1	2	2	54.53037	51.790344	0	0.245	0.019	0.05	0.045	1001.0
0.0	0.0	3	2	300.99503	201.99005	1	2	2	54.53037	51.790344	0	0.245	0.019	0.052	0.038	1001.0
0.0	0.0	3	2	300.99503	201.99005	1	2	2	54.53037	51.790344	0	0.245	0.019	0.026	0.038	1001.0
0.0	0.0	3	2	300.99503	201.99005	1	2	2	54.53037	51.790344	0	0.245	0.019	-0.003	0.036	1001.0
0.0	0.0	3	2	300.99503	201.99005	1	2	2	54.53037	51.790344	0	0.244	0.019	0.015	0.031	1001.0
0.0	0.0	3	2	300.99503	201.99005	1	2	2	54.53037	51.790344	0	0.244	0.019	0.025	0.031	1001.0
0.0	0.0	3	2	300.99503	201.99005	1	2	2	54.53037	51.790344	0	0.244	0.019	0.037	0.028	1001.0
0.0	0.0	3	2	300.99503	201.99005	1	2	2	54.53037	51.790344	0	0.244	0.019	0.024	0.024	1001.0
0.0	0.0	3	2	300.99503	201.99005	1	2	2	54.53037	51.790344	0	0.244	0.018	-0.118	0.024	1001.0
0.0	0.0	3	2	300.99503	201.99005	1	2	2	54.53037	51.790344	0	0.244	0.018	0.023	0.022	1001.0
0.0	0.0	3	2	300.99503	201.99005	1	2	2	54.53037	51.790344	0	0.244	0.018	0.044	0.019	1001.0
0.0	0.0	3	2	300.99503	201.99005	1	2	2	54.53037	51.790344	0	0.243	0.017	0.057	0.019	1001.0
0.0	0.0	3	2	300.99503	201.99005	1	2	2	54.53037	51.790344	0	0.243	0.017	0.03	0.018	1001.0
0.0	0.0	3	2	300.99503	201.99005	1	2	2	54.53037	51.790344	0	0.243	0.017	0.03	0.018	1001.0
0.0	0.0	3	2	300.99503	201.99005	1	2	2	54.53037	51.790344	0	0.243	0.017	0.023	0.015	1001.0
0.0	0.0	3	2	300.99503	201.99005	1	2	2	54.53037	51.790344	0	0.243	0.016	-0.016	0.014	1001.0
0.0	0.0	3	2	300.99503	201.99005	1	2	2	54.53037	51.790344	0	0.243	0.016	0.037	0.014	1001.0
0.0	0.0	3	2	300.99503	201.99005	1	2	2	54.53037	51.790344	0	0.243	0.016	0.015	0.012	1001.0
0.0	0.0	3	2	300.99503	201.99005	1	2	2	54.53037	51.790344	0	0.243	0.015	-0.079	0.011	1001.0
0.0	0.0	3	2	300.99503	201.99005	1	2	2	54.53037	51.790344	0	0.242	0.014	0.013	0.011	1001.0
0.0	0.0	3	2	300.99503	201.99005	1	2	2	54.53037	51.790344	0	0.242	0.013	-0.207	0.009	1001.0
0.0	0.0	3	2	300.99503	201.99005	1	2	2	54.53037	51.790344	0	0.242	0.013	0.05	0.009	1001.0
0.0	0.0	3	2	300.99503	201.99005	1	2	2	54.53037	51.790344	0	0.242	0.013	0.0	0.008	1001.0
0.0	0.0	3	2	300.99503	201.99005	1	2	2	54.53037	51.790344	0	0.242	0.013	0.035	0.007	1001.0
0.0	0.0	3	2	300.99503	201.99005	1	2	2	54.53037	51.790344	0	0.242	0.012	-0.019	0.007	1001.0
0.0	0.0	3	2	300.99503	201.99005	1	2	2	54.53037	51.790344	0	0.242	0.012	0.006	0.006	1001.0
0.0	0.0	3	2	300.99503	201.99005	1	2	2	54.53037	51.790344	0	0.242	0.012	0.018	0.005	1001.0
0.0	0.0	3	2	300.99503	201.99005	1	2	2	54.53037	51.790344	0	0.241	0.011	0.03	0.005	1001.0
0.0	0.0	3	2	300.99503	201.99005	1	2	2	54.53037	51.790344	0	0.241	0.011	0.008	0.005	1001.0
0.0	0.0	3	2	300.99503	201.99005	1	2	2	54.53037	51.790344	0	0.241	0.011	0.015	0.005	1001.0
0.0	0.0	3	2	300.99503	201.99005	1	2	2	54.53037	51.790344	0	0.241	0.011	0.008	0.004	1001.0
0.0	0.0	3	2	300.99503	201.99005	1	2	2	54.53037	51.790344	0	0.241	0.011	0.004	0.003	1001.0
0.0	0.0	3	2	300.99503	201.99005	1	2	2	54.53037	51.790344	0	0.24	0.011	0.058	0.003	1001.0
0.0	0.0	3	2	300.99503	201.99005	1	2	2	54.53037	51.790344	0	0.24	0.011	0.008	0.003	1001.0
0.0	0.0	3	2	300.99503	201.99005	1	2	2	54.53037	51.790344	0	0.24	0.01	0.019	0.002	1001.0
0.0	0.0	3	2	300.99503	201.99005	1	2	2	54.53037	51.790344	0	0.24	0.01	0.019	0.002	1001.0
0.0	0.0	3	2	300.99503	201.99005	1	2	2	54.53037	51.790344	0	0.24	0.01	0.016	0.002	1001.0
0.0	0.0	3	2	300.99503	201.99005	1	2	2	54.53037	51.790344	0	0.239	0.009	-0.008	0.002	1001.0
0.0	0.0	3	2	300.99503	201.99005	1	2	2	54.53037	51.790344	0	0.239	0.008	-0.019	0.002	1001.0
0.0	0.0	3	2	300.99503	201.99005	1	2	2	54.53037	51.790344	0	0.239	0.007	-0.034	0.001	1001.0
0.0	0.0	3	2	300.99503	201.99005	1	2	2	54.53037	51.790344	0	0.239	0.007	0.072	0.001	1001.0
0.0	0.0	3	2	300.99503	201.99005	1	2	2	54.53037	51.790344	0	0.238	0.007	0.031	0.001	1001.0
0.0	0.0	3	2	300.99503	201.99005	1	2	2	54.53037	51.790344	0	0.238	0.007	-0.012	0.001	1001.0
0.0	0.0	3	2	300.99503	201.99005	1	2	2	54.53037	51.790344	0	0.238	0.007	0.037	0.001	1001.0
0.0	0.0	3	2	300.99503	201.99005	1	2	2	54.53037	51.790344	0	0.238	0.006	-0.031	0.0	1001.0
0.0	0.0	3	2	300.99503	201.99005	1	2	2	54.53037	51.790344	0	0.238	0.005	-0.003	0.0	1001.0
[truncated: 8,891 more rows]
