# Supplementary material for: Just noticeable differences for elbow joint torque feedback
Source: Sci Rep. 2021 Dec 7;11:23553. doi: 10.1038/s41598-021-02630-3 (PMC8651665; doi:10.1038/s41598-021-02630-3)
Supplement: Supplementary file 2 — Supplementary Information. [file 41598_2021_2630_MOESM2_ESM.zip › SupplementaryData_ScientificReports_KimAsbeck2021/S14_W2F.csv]

data 1	data 2	data 3	data 4	data 5	data 6	data 7	data 8	data 9	data 10	data 11	data 12	data 13	data 14	data 15	data 16	data 17
0.0	0.0	1	1	400.0	400.0	0	1	1	43.269238	106.248764	0	0.256	0.0	0.014	0.0	1011.0
0.0	0.0	1	1	400.0	400.0	0	1	1	43.269238	106.248764	0	0.256	0.0	-0.006	0.0	1011.0
0.0	0.0	1	1	400.0	400.0	0	1	1	43.269238	106.248764	0	0.256	0.0	-0.006	0.0	1011.0
0.0	0.0	1	1	400.0	400.0	0	1	1	43.269238	106.248764	0	0.256	-0.001	-0.02	0.0	1011.0
0.0	0.0	1	1	400.0	400.0	0	1	1	43.269238	106.248764	0	0.256	-0.001	-0.012	0.0	1011.0
0.0	0.0	1	1	400.0	400.0	0	1	1	43.269238	106.248764	0	0.256	0.0	0.02	0.0	1011.0
0.0	0.0	1	1	400.0	400.0	0	1	1	43.269238	106.248764	0	0.256	0.0	0.054	0.0	1011.0
0.0	0.0	1	1	400.0	400.0	0	1	1	43.269238	106.248764	0	0.256	0.0	0.062	0.0	1011.0
0.0	0.0	1	1	400.0	400.0	0	1	1	43.269238	106.248764	0	0.256	0.0	0.031	0.0	1011.0
0.0	0.0	1	1	400.0	400.0	0	1	1	43.269238	106.248764	0	0.256	-0.001	-0.027	0.0	1011.0
0.0	0.0	1	1	400.0	400.0	0	1	1	43.269238	106.248764	0	0.256	-0.001	-0.018	0.0	1011.0
0.0	0.0	1	1	400.0	400.0	0	1	1	43.269238	106.248764	0	0.256	0.0	-0.004	0.0	1011.0
0.0	0.0	1	1	400.0	400.0	0	1	1	43.269238	106.248764	0	0.256	0.0	-0.004	0.0	1011.0
0.0	0.0	1	1	400.0	400.0	0	1	1	43.269238	106.248764	0	0.256	0.0	-0.007	0.0	1011.0
0.0	0.0	1	1	400.0	400.0	0	1	1	43.269238	106.248764	0	0.256	-0.001	-0.013	0.0	855.0
0.0	0.0	1	1	400.0	400.0	0	1	1	43.269238	106.248764	0	0.256	-0.001	-0.012	0.0	1011.0
0.0	0.0	1	1	400.0	400.0	0	1	1	43.269238	106.248764	0	0.256	0.0	0.032	0.0	1011.0
0.0	0.0	1	1	400.0	400.0	0	1	1	43.269238	106.248764	0	0.256	0.0	-0.005	0.0	1011.0
0.0	0.0	1	1	400.0	400.0	0	1	1	43.269238	106.248764	0	0.256	-0.001	-0.012	0.0	1011.0
0.0	0.0	1	1	400.0	400.0	0	1	1	43.269238	106.248764	0	0.256	0.0	0.0	0.0	1011.0
0.0	0.0	1	1	400.0	400.0	0	1	1	43.269238	106.248764	0	0.256	-0.001	-0.012	0.0	1011.0
0.0	0.0	1	1	400.0	400.0	0	1	1	43.269238	106.248764	0	0.256	0.0	0.0	0.0	1011.0
0.0	0.0	1	1	400.0	400.0	0	1	1	43.269238	106.248764	0	0.256	0.0	0.038	0.0	1011.0
0.0	0.0	1	1	400.0	400.0	0	1	1	43.269238	106.248764	0	0.256	0.0	0.0	0.0	1011.0
0.0	0.0	1	1	400.0	400.0	0	1	1	43.269238	106.248764	0	0.256	-0.001	-0.013	0.0	1011.0
0.0	0.0	1	1	400.0	400.0	0	1	1	43.269238	106.248764	0	0.256	-0.001	-0.036	0.0	1011.0
0.0	0.0	1	1	400.0	400.0	0	1	1	43.269238	106.248764	0	0.256	-0.001	-0.033	0.0	1011.0
0.0	0.0	1	1	400.0	400.0	0	1	1	43.269238	106.248764	0	0.256	-0.001	-0.013	0.0	1011.0
0.0	0.0	1	1	400.0	400.0	0	1	1	43.269238	106.248764	0	0.256	-0.001	-0.018	0.0	1011.0
0.0	0.0	1	1	400.0	400.0	0	1	1	43.269238	106.248764	0	0.256	0.0	-0.011	0.0	1011.0
0.0	0.0	1	1	400.0	400.0	0	1	1	43.269238	106.248764	0	0.256	0.0	0.013	0.0	1011.0
0.0	0.0	1	1	400.0	400.0	0	1	1	43.269238	106.248764	0	0.256	0.0	0.0	0.0	1011.0
0.0	0.0	1	1	400.0	400.0	0	1	1	43.269238	106.248764	0	0.256	-0.001	-0.033	0.0	1011.0
0.0	0.0	1	1	400.0	400.0	0	1	1	43.269238	106.248764	0	0.256	0.0	-0.007	0.0	1011.0
0.0	0.0	1	1	400.0	400.0	0	1	1	43.269238	106.248764	0	0.256	0.0	0.008	0.0	1011.0
0.0	0.0	1	1	400.0	400.0	0	1	1	43.269238	106.248764	0	0.256	-0.001	-0.043	0.0	855.0
0.0	0.0	1	1	400.0	400.0	0	1	1	43.269238	106.248764	0	0.256	0.0	-0.004	0.0	1011.0
0.0	0.0	1	1	400.0	400.0	0	1	1	43.269238	106.248764	0	0.256	0.0	0.006	0.0	855.0
0.0	0.0	1	1	400.0	400.0	0	1	1	43.269238	106.248764	0	0.256	0.0	-0.011	0.0	1011.0
0.0	0.0	1	1	400.0	400.0	0	1	1	43.269238	106.248764	0	0.256	0.0	0.0	0.0	1011.0
0.0	0.0	1	1	400.0	400.0	0	1	1	43.269238	106.248764	0	0.256	0.0	0.015	0.0	1011.0
0.0	0.0	1	1	400.0	400.0	0	1	1	43.269238	106.248764	0	0.256	0.0	0.014	0.0	1011.0
0.0	0.0	1	1	400.0	400.0	0	1	1	43.269238	106.248764	0	0.256	-0.001	-0.017	0.0	1011.0
0.0	0.0	1	1	400.0	400.0	0	1	1	43.269238	106.248764	0	0.256	0.0	0.027	0.0	1011.0
0.0	0.0	1	1	400.0	400.0	0	1	1	43.269238	106.248764	0	0.256	0.0	0.0	0.0	1011.0
0.0	0.0	1	1	400.0	400.0	0	1	1	43.269238	106.248764	0	0.256	-0.001	-0.19	0.0	1011.0
0.0	0.0	1	1	400.0	400.0	0	1	1	43.269238	106.248764	0	0.256	-0.001	-0.019	0.0	1011.0
0.0	0.0	1	1	400.0	400.0	0	1	1	43.269238	106.248764	0	0.256	0.0	0.023	0.0	1011.0
0.0	0.0	1	1	400.0	400.0	0	1	1	43.269238	106.248764	0	0.256	0.0	0.006	0.0	1011.0
0.0	0.0	1	1	400.0	400.0	0	1	1	43.269238	106.248764	0	0.256	0.0	-0.006	0.0	855.0
0.0	0.0	1	1	400.0	400.0	0	1	1	43.269238	106.248764	0	0.256	0.0	0.019	0.0	1011.0
0.0	0.0	1	1	400.0	400.0	0	1	1	43.269238	106.248764	0	0.256	-0.001	-0.017	0.0	1011.0
0.0	0.0	1	1	400.0	400.0	0	1	1	43.269238	106.248764	0	0.256	0.0	0.028	0.0	1011.0
0.0	0.0	1	1	400.0	400.0	0	1	1	43.269238	106.248764	0	0.256	0.0	0.014	0.0	1011.0
0.0	0.0	1	1	400.0	400.0	0	1	1	43.269238	106.248764	0	0.256	0.0	0.156	0.0	1011.0
0.0	0.0	1	1	400.0	400.0	0	1	1	43.269238	106.248764	0	0.256	0.0	0.0	0.0	1011.0
0.0	0.0	1	1	400.0	400.0	0	1	1	43.269238	106.248764	0	0.256	0.0	0.001	0.0	1011.0
0.0	0.0	1	1	400.0	400.0	0	1	1	43.269238	106.248764	0	0.256	0.0	0.0	0.0	1011.0
0.0	0.0	1	1	400.0	400.0	0	1	1	43.269238	106.248764	0	0.256	0.0	0.02	0.0	1011.0
0.0	0.0	1	1	400.0	400.0	0	1	1	43.269238	106.248764	0	0.256	0.0	0.097	0.0	1011.0
0.0	0.0	1	1	400.0	400.0	0	1	1	43.269238	106.248764	0	0.256	-0.001	-0.044	0.0	1011.0
0.0	0.0	1	1	400.0	400.0	0	1	1	43.269238	106.248764	0	0.256	0.0	0.0	0.0	1011.0
0.0	0.0	1	1	400.0	400.0	0	1	1	43.269238	106.248764	0	0.256	0.0	-0.004	0.0	1011.0
0.0	0.0	1	1	400.0	400.0	0	1	1	43.269238	106.248764	0	0.256	0.0	0.0	0.0	1011.0
0.0	0.0	1	1	400.0	400.0	0	1	1	43.269238	106.248764	0	0.256	-0.001	-0.021	0.0	1011.0
0.0	0.0	1	1	400.0	400.0	0	1	1	43.269238	106.248764	0	0.256	-0.001	-0.025	0.0	1011.0
0.0	0.0	1	1	400.0	400.0	0	1	1	43.269238	106.248764	0	0.256	-0.001	-0.038	0.0	1267.0
0.0	0.0	1	1	400.0	400.0	0	1	1	43.269238	106.248764	0	0.256	-0.001	-0.032	0.0	1011.0
0.0	0.0	1	1	400.0	400.0	0	1	1	43.269238	106.248764	0	0.256	0.0	0.005	0.0	1011.0
0.0	0.0	1	1	400.0	400.0	0	1	1	43.269238	106.248764	0	0.256	0.0	0.032	0.0	1011.0
0.0	0.0	1	1	400.0	400.0	0	1	1	43.269238	106.248764	0	0.256	-0.001	-0.025	0.0	1011.0
0.0	0.0	1	1	400.0	400.0	0	1	1	43.269238	106.248764	0	0.256	0.0	-0.006	0.0	1011.0
0.0	0.0	1	1	400.0	400.0	0	1	1	43.269238	106.248764	0	0.256	-0.001	-0.019	0.0	1011.0
0.0	0.0	1	1	400.0	400.0	0	1	1	43.269238	106.248764	0	0.256	0.0	0.143	0.0	1011.0
0.0	0.0	1	1	400.0	400.0	0	1	1	43.269238	106.248764	0	0.256	0.0	0.026	0.0	1011.0
0.0	0.0	1	1	400.0	400.0	0	1	1	43.269238	106.248764	0	0.256	-0.001	-0.019	0.0	1011.0
0.0	0.0	1	1	400.0	400.0	0	1	1	43.269238	106.248764	0	0.256	-0.001	-0.015	0.0	1011.0
0.0	0.0	1	1	400.0	400.0	0	1	1	43.269238	106.248764	0	0.256	0.0	0.137	0.0	1011.0
0.0	0.0	1	1	400.0	400.0	0	1	1	43.269238	106.248764	0	0.256	-0.001	-0.053	0.0	1011.0
0.0	0.0	1	1	400.0	400.0	0	1	1	43.269238	106.248764	0	0.256	-0.001	-0.031	0.0	1011.0
0.0	0.0	1	1	400.0	400.0	0	1	1	43.269238	106.248764	0	0.256	0.0	-0.011	0.0	1011.0
0.0	0.0	1	1	400.0	400.0	0	1	1	43.269238	106.248764	0	0.256	0.0	0.002	0.0	1011.0
0.0	0.0	1	1	400.0	400.0	0	1	1	43.269238	106.248764	0	0.256	-0.001	-0.025	0.0	1011.0
0.0	0.0	1	1	400.0	400.0	0	1	1	43.269238	106.248764	0	0.256	0.0	0.021	0.0	1011.0
0.0	0.0	1	1	400.0	400.0	0	1	1	43.269238	106.248764	0	0.256	-0.001	-0.046	0.0	1011.0
0.0	0.0	1	1	400.0	400.0	0	1	1	43.269238	106.248764	0	0.256	0.0	0.0	0.0	1011.0
0.0	0.0	1	1	400.0	400.0	0	1	1	43.269238	106.248764	0	0.256	0.0	0.021	0.0	1011.0
0.0	0.0	1	1	400.0	400.0	0	1	1	43.269238	106.248764	0	0.256	-0.001	-0.025	0.0	1011.0
0.0	0.0	1	1	400.0	400.0	0	1	1	43.269238	106.248764	0	0.255	0.0	-0.005	0.0	1011.0
0.0	0.0	1	1	400.0	400.0	0	1	1	43.269238	106.248764	0	0.255	0.0	0.001	0.0	1011.0
0.0	0.0	1	1	400.0	400.0	0	1	1	43.269238	106.248764	0	0.255	0.0	0.014	0.0	1011.0
0.0	0.0	1	1	400.0	400.0	0	1	1	43.269238	106.248764	0	0.255	0.0	0.04	0.0	1011.0
0.0	0.0	1	1	400.0	400.0	0	1	1	43.269238	106.248764	0	0.255	0.0	0.007	0.0	1011.0
0.0	0.0	1	1	400.0	400.0	0	1	1	43.269238	106.248764	0	0.255	0.0	0.007	0.0	1011.0
0.0	0.0	1	1	400.0	400.0	0	1	1	43.269238	106.248764	0	0.255	0.0	0.194	0.0	1011.0
0.0	0.0	1	1	400.0	400.0	0	1	1	43.269238	106.248764	0	0.255	0.0	0.06	0.0	1011.0
0.0	0.0	1	1	400.0	400.0	0	1	1	43.269238	106.248764	0	0.255	0.0	0.034	0.0	1011.0
0.0	0.0	1	1	400.0	400.0	0	1	1	43.269238	106.248764	0	0.255	-0.001	-0.019	0.0	1011.0
0.0	0.0	1	1	400.0	400.0	0	1	1	43.269238	106.248764	0	0.255	-0.001	-0.025	0.0	1011.0
0.0	0.0	1	1	400.0	400.0	0	1	1	43.269238	106.248764	0	0.255	0.0	0.013	0.0	1011.0
0.0	0.0	1	1	400.0	400.0	0	1	1	43.269238	106.248764	0	0.255	0.0	0.027	0.0	1011.0
0.0	0.0	1	1	400.0	400.0	0	1	1	43.269238	106.248764	0	0.255	0.0	0.02	0.0	1011.0
0.0	0.0	1	1	400.0	400.0	0	1	1	43.269238	106.248764	0	0.255	0.0	0.014	0.0	1011.0
0.0	0.0	1	1	400.0	400.0	0	1	1	43.269238	106.248764	0	0.255	-0.001	-0.019	0.0	1011.0
0.0	0.0	1	1	400.0	400.0	0	1	1	43.269238	106.248764	0	0.255	-0.001	-0.025	0.0	1011.0
0.0	0.0	1	1	400.0	400.0	0	1	1	43.269238	106.248764	0	0.255	0.0	0.0	0.0	1011.0
0.0	0.0	1	1	400.0	400.0	0	1	1	43.269238	106.248764	0	0.255	0.0	0.014	0.0	1011.0
0.0	0.0	1	1	400.0	400.0	0	1	1	43.269238	106.248764	0	0.255	0.0	0.027	0.0	1011.0
0.0	0.0	1	1	400.0	400.0	0	1	1	43.269238	106.248764	0	0.255	0.0	-0.005	0.0	1011.0
0.0	0.0	1	1	400.0	400.0	0	1	1	43.269238	106.248764	0	0.255	0.0	0.027	0.0	1011.0
0.0	0.0	1	1	400.0	400.0	0	1	1	43.269238	106.248764	0	0.255	0.0	0.007	0.0	1011.0
0.0	0.0	1	1	400.0	400.0	0	1	1	43.269238	106.248764	0	0.255	0.0	0.001	0.0	1011.0
0.0	0.0	1	1	400.0	400.0	0	1	1	43.269238	106.248764	0	0.255	0.0	0.04	0.0	1011.0
0.0	0.0	1	1	400.0	400.0	0	1	1	43.269238	106.248764	0	0.255	-0.001	-0.012	0.0	1011.0
0.0	0.0	1	1	400.0	400.0	0	1	1	43.269238	106.248764	0	0.255	0.0	0.168	0.0	1011.0
0.0	0.0	1	1	400.0	400.0	0	1	1	43.269238	106.248764	0	0.255	0.0	0.0	0.0	1011.0
0.0	0.0	1	1	400.0	400.0	0	1	1	43.269238	106.248764	0	0.255	0.0	-0.006	0.0	1011.0
0.0	0.0	1	1	400.0	400.0	0	1	1	43.269238	106.248764	0	0.255	0.0	0.02	0.0	1011.0
0.0	0.0	1	1	400.0	400.0	0	1	1	43.269238	106.248764	0	0.255	0.0	0.073	0.0	1011.0
0.0	0.0	1	1	400.0	400.0	0	1	1	43.269238	106.248764	0	0.255	-0.001	-0.012	0.0	1011.0
0.0	0.0	1	1	400.0	400.0	0	1	1	43.269238	106.248764	0	0.255	-0.001	-0.012	0.0	1011.0
0.0	0.0	1	1	400.0	400.0	0	1	1	43.269238	106.248764	0	0.255	0.0	-0.011	0.0	1011.0
0.0	0.0	1	1	400.0	400.0	0	1	1	43.269238	106.248764	0	0.255	0.0	0.027	0.0	1011.0
0.0	0.0	1	1	400.0	400.0	0	1	1	43.269238	106.248764	0	0.255	-0.001	-0.025	0.0	1011.0
0.0	0.0	1	1	400.0	400.0	0	1	1	43.269238	106.248764	0	0.255	0.0	0.041	0.0	1011.0
0.0	0.0	1	1	400.0	400.0	0	1	1	43.269238	106.248764	0	0.255	-0.001	-0.013	0.0	1011.0
0.0	0.0	1	1	400.0	400.0	0	1	1	43.269238	106.248764	0	0.255	-0.001	-0.059	0.0	1011.0
0.0	0.0	1	1	400.0	400.0	0	1	1	43.269238	106.248764	0	0.255	0.0	0.001	0.0	1011.0
0.0	0.0	1	1	400.0	400.0	0	1	1	43.269238	106.248764	0	0.255	0.0	0.001	0.0	1011.0
0.0	0.0	1	1	400.0	400.0	0	1	1	43.269238	106.248764	0	0.255	0.0	0.02	0.0	1011.0
0.0	0.0	1	1	400.0	400.0	0	1	1	43.269238	106.248764	0	0.255	0.0	0.0	0.0	1267.0
0.0	0.0	1	1	400.0	400.0	0	1	1	43.269238	106.248764	0	0.255	-0.001	-0.025	0.0	1011.0
0.0	0.0	1	1	400.0	400.0	0	1	1	43.269238	106.248764	0	0.255	-0.001	-0.013	0.0	1011.0
0.0	0.0	1	1	400.0	400.0	0	1	1	43.269238	106.248764	0	0.255	0.0	-0.009	0.0	1011.0
0.0	0.0	1	1	400.0	400.0	0	1	1	43.269238	106.248764	0	0.255	-0.001	-0.012	0.0	1011.0
0.0	0.0	1	1	400.0	400.0	0	1	1	43.269238	106.248764	0	0.255	-0.001	-0.013	0.0	1011.0
0.0	0.0	1	1	400.0	400.0	0	1	1	43.269238	106.248764	0	0.255	-0.001	-0.187	0.0	1011.0
0.0	0.0	1	1	400.0	400.0	0	1	1	43.269238	106.248764	0	0.255	0.0	0.042	0.0	1011.0
0.0	0.0	1	1	400.0	400.0	0	1	1	43.269238	106.248764	0	0.255	0.0	-0.005	0.0	855.0
0.0	0.0	1	1	400.0	400.0	0	1	1	43.269238	106.248764	0	0.255	-0.001	-0.032	0.0	1011.0
0.0	0.0	1	1	400.0	400.0	0	1	1	43.269238	106.248764	0	0.255	0.0	0.026	0.0	1011.0
0.0	0.0	1	1	400.0	400.0	0	1	1	43.269238	106.248764	0	0.255	0.0	-0.011	0.0	1011.0
0.0	0.0	1	1	400.0	400.0	0	1	1	43.269238	106.248764	0	0.255	0.0	0.006	0.0	1011.0
0.0	0.0	1	1	400.0	400.0	0	1	1	43.269238	106.248764	0	0.255	0.0	0.001	0.0	1011.0
0.0	0.0	1	1	400.0	400.0	0	1	1	43.269238	106.248764	0	0.255	0.0	0.0	0.0	1011.0
0.0	0.0	1	1	400.0	400.0	0	1	1	43.269238	106.248764	0	0.255	0.0	-0.004	0.0	1011.0
0.0	0.0	1	1	400.0	400.0	0	1	1	43.269238	106.248764	0	0.255	0.0	-0.006	0.0	1011.0
0.0	0.0	1	1	400.0	400.0	0	1	1	43.269238	106.248764	0	0.255	0.0	-0.004	0.0	1011.0
0.0	0.0	1	1	400.0	400.0	0	1	1	43.269238	106.248764	0	0.255	0.0	0.007	0.0	1011.0
0.0	0.0	1	1	400.0	400.0	0	1	1	43.269238	106.248764	0	0.255	0.0	0.001	0.0	1011.0
0.0	0.0	1	1	400.0	400.0	0	1	1	43.269238	106.248764	0	0.255	0.0	0.034	0.0	1011.0
0.0	0.0	1	1	400.0	400.0	0	1	1	43.269238	106.248764	0	0.254	-0.001	-0.033	0.0	1011.0
0.0	0.0	1	1	400.0	400.0	0	1	1	43.269238	106.248764	0	0.254	0.0	-0.001	0.0	1011.0
0.0	0.0	1	1	400.0	400.0	0	1	1	43.269238	106.248764	0	0.254	0.0	-0.011	0.0	1011.0
0.0	0.0	1	1	400.0	400.0	0	1	1	43.269238	106.248764	0	0.254	0.0	0.025	0.0	855.0
0.0	0.0	1	1	400.0	400.0	0	1	1	43.269238	106.248764	0	0.254	0.0	-0.006	0.0	1011.0
0.0	0.0	1	1	400.0	400.0	0	1	1	43.269238	106.248764	0	0.254	-0.001	-0.034	0.0	1267.0
0.0	0.0	1	1	400.0	400.0	0	1	1	43.269238	106.248764	0	0.254	0.0	0.025	0.0	1011.0
0.0	0.0	1	1	400.0	400.0	0	1	1	43.269238	106.248764	0	0.254	-0.001	-0.025	0.0	1011.0
0.0	0.0	1	1	400.0	400.0	0	1	1	43.269238	106.248764	0	0.254	0.0	0.102	0.0	1011.0
0.0	0.0	1	1	400.0	400.0	0	1	1	43.269238	106.248764	0	0.254	0.0	-0.002	0.0	1011.0
0.0	0.0	1	1	400.0	400.0	0	1	1	43.269238	106.248764	0	0.254	0.0	0.011	0.0	855.0
0.0	0.0	1	1	400.0	400.0	0	1	1	43.269238	106.248764	0	0.254	0.0	0.0	0.0	855.0
0.0	0.0	1	1	400.0	400.0	0	1	1	43.269238	106.248764	0	0.254	0.0	0.01	0.0	1011.0
0.0	0.0	1	1	400.0	400.0	0	1	1	43.269238	106.248764	0	0.254	-0.001	-0.02	0.0	1011.0
0.0	0.0	1	1	400.0	400.0	0	1	1	43.269238	106.248764	0	0.254	-0.001	-0.022	0.0	1011.0
0.0	0.0	1	1	400.0	400.0	0	1	1	43.269238	106.248764	0	0.254	-0.001	-0.02	0.0	1011.0
0.0	0.0	1	1	400.0	400.0	0	1	1	43.269238	106.248764	0	0.254	-0.001	-0.014	0.0	1011.0
0.0	0.0	1	1	400.0	400.0	0	1	1	43.269238	106.248764	0	0.254	-0.001	-0.128	0.0	1011.0
0.0	0.0	1	1	400.0	400.0	0	1	1	43.269238	106.248764	0	0.254	-0.001	-0.026	0.0	1011.0
0.0	0.0	1	1	400.0	400.0	0	1	1	43.269238	106.248764	0	0.254	0.0	-0.01	0.0	1011.0
0.0	0.0	1	1	400.0	400.0	0	1	1	43.269238	106.248764	0	0.254	0.0	0.004	0.0	1011.0
0.0	0.0	1	1	400.0	400.0	0	1	1	43.269238	106.248764	0	0.254	0.0	-0.01	0.0	1011.0
0.0	0.0	1	1	400.0	400.0	0	1	1	43.269238	106.248764	0	0.254	0.0	0.024	0.0	1267.0
0.0	0.0	1	1	400.0	400.0	0	1	1	43.269238	106.248764	0	0.254	0.0	0.032	0.0	1011.0
0.0	0.0	1	1	400.0	400.0	0	1	1	43.269238	106.248764	0	0.254	0.0	-0.008	0.0	1011.0
0.0	0.0	1	1	400.0	400.0	0	1	1	43.269238	106.248764	0	0.254	-0.001	-0.133	0.0	1011.0
0.0	0.0	1	1	400.0	400.0	0	1	1	43.269238	106.248764	0	0.254	-0.001	-0.113	0.0	1011.0
0.0	0.0	1	1	400.0	400.0	0	1	1	43.269238	106.248764	0	0.254	-0.001	-0.02	0.0	1011.0
0.0	0.0	1	1	400.0	400.0	0	1	1	43.269238	106.248764	0	0.254	0.0	0.004	0.0	1011.0
0.0	0.0	1	1	400.0	400.0	0	1	1	43.269238	106.248764	0	0.254	0.0	0.007	0.0	1011.0
0.0	0.0	1	1	400.0	400.0	0	1	1	43.269238	106.248764	0	0.254	-0.001	-0.024	0.0	1011.0
0.0	0.0	1	1	400.0	400.0	0	1	1	43.269238	106.248764	0	0.254	-0.001	-0.015	0.0	1011.0
0.0	0.0	1	1	400.0	400.0	0	1	1	43.269238	106.248764	0	0.254	-0.001	-0.015	0.0	1011.0
0.0	0.0	1	1	400.0	400.0	0	1	1	43.269238	106.248764	0	0.254	0.0	0.185	0.0	1011.0
0.0	0.0	1	1	400.0	400.0	0	1	1	43.269238	106.248764	0	0.254	0.0	0.026	0.0	1011.0
0.0	0.0	1	1	400.0	400.0	0	1	1	43.269238	106.248764	0	0.254	-0.001	-0.04	0.0	1011.0
0.0	0.0	1	1	400.0	400.0	0	1	1	43.269238	106.248764	0	0.254	-0.001	-0.054	0.0	1011.0
0.0	0.0	1	1	400.0	400.0	0	1	1	43.269238	106.248764	0	0.254	-0.001	-0.028	0.0	1011.0
0.0	0.0	1	1	400.0	400.0	0	1	1	43.269238	106.248764	0	0.254	-0.001	-0.022	0.0	1011.0
0.0	0.0	1	1	400.0	400.0	0	1	1	43.269238	106.248764	0	0.254	0.0	0.003	0.0	1011.0
0.0	0.0	1	1	400.0	400.0	0	1	1	43.269238	106.248764	0	0.254	0.0	0.0	0.0	1011.0
0.0	0.0	1	1	400.0	400.0	0	1	1	43.269238	106.248764	0	0.254	0.0	0.013	0.0	1011.0
0.0	0.0	1	1	400.0	400.0	0	1	1	43.269238	106.248764	0	0.254	0.0	0.025	0.0	1011.0
0.0	0.0	1	1	400.0	400.0	0	1	1	43.269238	106.248764	0	0.254	0.0	-0.009	0.0	1011.0
0.0	0.0	1	1	400.0	400.0	0	1	1	43.269238	106.248764	0	0.254	0.0	0.0	0.0	1011.0
0.0	0.0	1	1	400.0	400.0	0	1	1	43.269238	106.248764	0	0.254	0.0	0.042	0.0	1011.0
0.0	0.0	1	1	400.0	400.0	0	1	1	43.269238	106.248764	0	0.254	0.0	0.003	0.0	1011.0
0.0	0.0	1	1	400.0	400.0	0	1	1	43.269238	106.248764	0	0.254	-0.001	-0.013	0.0	1011.0
0.0	0.0	1	1	400.0	400.0	0	1	1	43.269238	106.248764	0	0.254	0.0	-0.008	0.0	1011.0
0.0	0.0	1	1	400.0	400.0	0	1	1	43.269238	106.248764	0	0.254	0.0	0.007	0.0	1011.0
0.0	0.0	1	1	400.0	400.0	0	1	1	43.269238	106.248764	0	0.254	-0.001	-0.036	0.0	1011.0
0.0	0.0	1	1	400.0	400.0	0	1	1	43.269238	106.248764	0	0.254	-0.001	-0.019	0.0	1011.0
0.0	0.0	1	1	400.0	400.0	0	1	1	43.269238	106.248764	0	0.254	0.0	0.08	0.0	1011.0
0.0	0.0	1	1	400.0	400.0	0	1	1	43.269238	106.248764	0	0.254	0.0	0.026	0.0	1011.0
0.0	0.0	1	1	400.0	400.0	0	1	1	43.269238	106.248764	0	0.254	-0.001	-0.018	0.0	1011.0
0.0	0.0	1	1	400.0	400.0	0	1	1	43.269238	106.248764	0	0.254	-0.001	-0.015	0.0	1011.0
0.0	0.0	1	1	400.0	400.0	0	1	1	43.269238	106.248764	0	0.254	0.0	0.007	0.0	1011.0
0.0	0.0	1	1	400.0	400.0	0	1	1	43.269238	106.248764	0	0.254	0.0	0.046	0.0	1011.0
0.0	0.0	1	1	400.0	400.0	0	1	1	43.269238	106.248764	0	0.254	-0.001	-0.043	0.0	1011.0
0.0	0.0	1	1	400.0	400.0	0	1	1	43.269238	106.248764	0	0.254	-0.001	-0.028	0.0	1011.0
0.0	0.0	1	1	400.0	400.0	0	1	1	43.269238	106.248764	0	0.254	-0.001	-0.026	0.0	1011.0
0.0	0.0	1	1	400.0	400.0	0	1	1	43.269238	106.248764	0	0.254	-0.001	-0.026	0.0	1011.0
0.0	0.0	1	1	400.0	400.0	0	1	1	43.269238	106.248764	0	0.254	0.0	-0.01	0.0	1011.0
0.0	0.0	1	1	400.0	400.0	0	1	1	43.269238	106.248764	0	0.254	-0.001	-0.017	0.0	1011.0
0.0	0.0	1	1	400.0	400.0	0	1	1	43.269238	106.248764	0	0.254	0.0	0.0	0.0	1011.0
0.0	0.0	1	1	400.0	400.0	0	1	1	43.269238	106.248764	0	0.254	0.0	0.055	0.0	1011.0
0.0	0.0	1	1	400.0	400.0	0	1	1	43.269238	106.248764	0	0.254	0.0	-0.006	0.0	1011.0
0.0	0.0	1	1	400.0	400.0	0	1	1	43.269238	106.248764	0	0.254	0.0	0.022	0.0	1011.0
0.0	0.0	1	1	400.0	400.0	0	1	1	43.269238	106.248764	0	0.254	-0.001	-0.157	0.0	1011.0
0.0	0.0	1	1	400.0	400.0	0	1	1	43.269238	106.248764	0	0.254	0.0	0.003	0.0	1011.0
0.0	0.0	1	1	400.0	400.0	0	1	1	43.269238	106.248764	0	0.254	0.0	-0.006	0.0	1011.0
0.0	0.0	1	1	400.0	400.0	0	1	1	43.269238	106.248764	0	0.254	0.0	0.007	0.0	1011.0
0.0	0.0	1	1	400.0	400.0	0	1	1	43.269238	106.248764	0	0.254	0.0	0.024	0.0	1011.0
0.0	0.0	1	1	400.0	400.0	0	1	1	43.269238	106.248764	0	0.254	0.0	0.015	0.0	1011.0
0.0	0.0	1	1	400.0	400.0	0	1	1	43.269238	106.248764	0	0.254	0.0	0.041	0.0	1011.0
0.0	0.0	1	1	400.0	400.0	0	1	1	43.269238	106.248764	0	0.254	0.0	-0.001	0.0	1011.0
0.0	0.0	1	1	400.0	400.0	0	1	1	43.269238	106.248764	0	0.254	0.0	-0.006	0.0	1011.0
0.0	0.0	1	1	400.0	400.0	0	1	1	43.269238	106.248764	0	0.254	0.0	0.0	0.0	1011.0
0.0	0.0	1	1	400.0	400.0	0	1	1	43.269238	106.248764	0	0.254	-0.001	-0.025	0.0	1011.0
0.0	0.0	1	1	400.0	400.0	0	1	1	43.269238	106.248764	0	0.254	0.0	0.006	0.0	1011.0
0.0	0.0	1	1	400.0	400.0	0	1	1	43.269238	106.248764	0	0.254	0.0	0.003	0.0	1011.0
0.0	0.0	1	1	400.0	400.0	0	1	1	43.269238	106.248764	0	0.254	0.0	0.01	0.0	1011.0
0.0	0.0	1	1	400.0	400.0	0	1	1	43.269238	106.248764	0	0.254	0.0	0.02	0.0	1011.0
0.0	0.0	1	1	400.0	400.0	0	1	1	43.269238	106.248764	0	0.254	0.0	-0.003	0.0	1011.0
0.0	0.0	1	1	400.0	400.0	0	1	1	43.269238	106.248764	0	0.254	-0.001	-0.056	0.0	1011.0
0.0	0.0	1	1	400.0	400.0	0	1	1	43.269238	106.248764	0	0.254	0.0	0.016	0.0	1011.0
0.0	0.0	1	1	400.0	400.0	0	1	1	43.269238	106.248764	0	0.254	0.0	0.002	0.0	1011.0
0.0	0.0	1	1	400.0	400.0	0	1	1	43.269238	106.248764	0	0.254	0.0	0.001	0.0	1011.0
0.0	0.0	1	1	400.0	400.0	0	1	1	43.269238	106.248764	0	0.254	0.0	0.003	0.0	1011.0
0.0	0.0	1	1	400.0	400.0	0	1	1	43.269238	106.248764	0	0.254	0.0	0.003	0.0	1011.0
0.0	0.0	1	1	400.0	400.0	0	1	1	43.269238	106.248764	0	0.254	0.0	-0.005	0.0	1011.0
0.0	0.0	1	1	400.0	400.0	0	1	1	43.269238	106.248764	0	0.254	0.0	0.012	0.0	1011.0
0.0	0.0	1	1	400.0	400.0	0	1	1	43.269238	106.248764	0	0.254	0.0	0.039	0.0	1011.0
0.0	0.0	1	1	400.0	400.0	0	1	1	43.269238	106.248764	0	0.254	0.0	0.022	0.0	1011.0
0.0	0.0	1	1	400.0	400.0	0	1	1	43.269238	106.248764	0	0.254	0.0	0.011	0.0	1011.0
0.0	0.0	1	1	400.0	400.0	0	1	1	43.269238	106.248764	0	0.254	0.0	-0.005	0.0	1011.0
0.0	0.0	1	1	400.0	400.0	0	1	1	43.269238	106.248764	0	0.254	0.0	0.01	0.0	1011.0
0.0	0.0	1	1	400.0	400.0	0	1	1	43.269238	106.248764	0	0.254	-0.001	-0.05	0.0	1011.0
0.0	0.0	1	1	400.0	400.0	0	1	1	43.269238	106.248764	0	0.254	0.0	0.017	0.0	1011.0
0.0	0.0	1	1	400.0	400.0	0	1	1	43.269238	106.248764	0	0.254	-0.001	-0.014	0.0	1011.0
0.0	0.0	1	1	400.0	400.0	0	1	1	43.269238	106.248764	0	0.254	0.0	-0.003	0.0	1011.0
0.0	0.0	1	1	400.0	400.0	0	1	1	43.269238	106.248764	0	0.254	-0.001	-0.014	0.0	1011.0
0.0	0.0	1	1	400.0	400.0	0	1	1	43.269238	106.248764	0	0.254	0.0	-0.01	0.0	1011.0
0.0	0.0	1	1	400.0	400.0	0	1	1	43.269238	106.248764	0	0.254	-0.001	-0.012	0.0	1011.0
0.0	0.0	1	1	400.0	400.0	0	1	1	43.269238	106.248764	0	0.254	-0.001	-0.026	0.0	1011.0
0.0	0.0	1	1	400.0	400.0	0	1	1	43.269238	106.248764	0	0.254	-0.001	-0.085	0.0	1011.0
5555.5557	400.0	1	1	400.0	400.0	0	1	1	43.269238	106.248764	1	0.254	0.0	0.022	0.0	1011.0
5555.5557	400.0	1	1	400.0	400.0	0	1	1	43.269238	106.248764	1	0.254	0.0	0.01	0.0	1267.0
5555.5557	400.0	1	1	400.0	400.0	0	1	1	43.269238	106.248764	1	0.254	-0.001	-0.017	0.0	1011.0
5555.5557	400.0	1	1	400.0	400.0	0	1	1	43.269238	106.248764	1	0.254	0.0	0.002	0.0	1011.0
5555.5557	400.0	1	1	400.0	400.0	0	1	1	43.269238	106.248764	1	0.254	0.0	0.11	0.392	1011.0
5555.5557	400.0	1	1	400.0	400.0	0	1	1	43.269238	106.248764	1	0.254	0.002	0.363	0.392	1011.0
5555.5557	400.0	1	1	400.0	400.0	0	1	1	43.269238	106.248764	1	0.254	0.01	1.112	1.097	1011.0
5555.5557	400.0	1	1	400.0	400.0	0	1	1	43.269238	106.248764	1	0.254	0.018	1.09	1.097	1011.0
5555.5557	400.0	1	1	400.0	400.0	0	1	1	43.269238	106.248764	1	0.254	0.029	1.687	1.706	1011.0
5555.5557	400.0	1	1	400.0	400.0	0	1	1	43.269238	106.248764	1	0.255	0.043	1.982	1.978	1011.0
5555.5557	400.0	1	1	400.0	400.0	0	1	1	43.269238	106.248764	1	0.255	0.055	1.98	1.978	1011.0
5555.5557	400.0	1	1	400.0	400.0	0	1	1	43.269238	106.248764	1	0.255	0.07	2.515	2.467	1011.0
5555.5557	400.0	1	1	400.0	400.0	0	1	1	43.269238	106.248764	1	0.255	0.085	2.584	2.686	1267.0
5555.5557	400.0	1	1	400.0	400.0	0	1	1	43.269238	106.248764	1	0.255	0.098	2.677	2.686	1011.0
5555.5557	400.0	1	1	400.0	400.0	0	1	1	43.269238	106.248764	1	0.255	0.113	3.077	3.079	1011.0
5555.5557	400.0	1	1	400.0	400.0	0	1	1	43.269238	106.248764	1	0.255	0.127	3.09	3.255	1011.0
5555.5557	400.0	1	1	400.0	400.0	0	1	1	43.269238	106.248764	1	0.255	0.141	3.317	3.255	1011.0
5555.5557	400.0	1	1	400.0	400.0	0	1	1	43.269238	106.248764	1	0.256	0.156	3.556	3.569	1011.0
5555.5557	400.0	1	1	400.0	400.0	0	1	1	43.269238	106.248764	1	0.256	0.169	3.579	3.569	1011.0
5555.5557	400.0	1	1	400.0	400.0	0	1	1	43.269238	106.248764	1	0.256	0.183	3.726	3.71	1011.0
5555.5557	400.0	1	1	400.0	400.0	0	1	1	43.269238	106.248764	1	0.256	0.198	3.985	3.963	1011.0
5555.5557	400.0	1	1	400.0	400.0	0	1	1	43.269238	106.248764	1	0.256	0.211	3.983	3.963	1011.0
5555.5557	400.0	1	1	400.0	400.0	0	1	1	43.269238	106.248764	1	0.256	0.224	4.065	4.075	1011.0
5555.5557	400.0	1	1	400.0	400.0	0	1	1	43.269238	106.248764	1	0.256	0.235	4.125	4.075	1267.0
5555.5557	400.0	1	1	400.0	400.0	0	1	1	43.269238	106.248764	1	0.256	0.246	4.278	4.279	1011.0
5555.5557	400.0	1	1	400.0	400.0	0	1	1	43.269238	106.248764	1	0.256	0.258	4.446	4.453	1011.0
5555.5557	400.0	1	1	400.0	400.0	0	1	1	43.269238	106.248764	1	0.256	0.269	4.453	4.453	1011.0
5555.5557	400.0	1	1	400.0	400.0	0	1	1	43.269238	106.248764	1	0.256	0.279	4.497	4.531	1011.0
5555.5557	400.0	1	1	400.0	400.0	0	1	1	43.269238	106.248764	1	0.256	0.289	4.652	4.604	1011.0
5555.5557	400.0	1	1	400.0	400.0	0	1	1	43.269238	106.248764	1	0.257	0.299	4.615	4.604	1011.0
5555.5557	400.0	1	1	400.0	400.0	0	1	1	43.269238	106.248764	1	0.257	0.308	4.654	4.736	1011.0
5555.5557	400.0	1	1	400.0	400.0	0	1	1	43.269238	106.248764	1	0.257	0.316	4.706	4.736	1011.0
5555.5557	400.0	1	1	400.0	400.0	0	1	1	43.269238	106.248764	1	0.257	0.324	4.794	4.847	1011.0
5555.5557	400.0	1	1	400.0	400.0	0	1	1	43.269238	106.248764	1	0.257	0.332	4.983	4.898	1011.0
5555.5557	400.0	1	1	400.0	400.0	0	1	1	43.269238	106.248764	1	0.257	0.339	4.82	4.898	1267.0
5555.5557	400.0	1	1	400.0	400.0	0	1	1	43.269238	106.248764	1	0.257	0.347	5.108	4.989	1011.0
5555.5557	400.0	1	1	400.0	400.0	0	1	1	43.269238	106.248764	1	0.257	0.353	5.021	5.03	1011.0
5555.5557	400.0	1	1	400.0	400.0	0	1	1	43.269238	106.248764	1	0.257	0.359	5.031	5.03	1011.0
5555.5557	400.0	1	1	400.0	400.0	0	1	1	43.269238	106.248764	1	0.257	0.366	5.127	5.102	1011.0
5555.5557	400.0	1	1	400.0	400.0	0	1	1	43.269238	106.248764	1	0.257	0.371	5.133	5.165	1011.0
5555.5557	400.0	1	1	400.0	400.0	0	1	1	43.269238	106.248764	1	0.257	0.377	5.151	5.165	1267.0
5555.5557	400.0	1	1	400.0	400.0	0	1	1	43.269238	106.248764	1	0.257	0.383	5.177	5.192	1011.0
5555.5557	400.0	1	1	400.0	400.0	0	1	1	43.269238	106.248764	1	0.257	0.386	4.996	5.192	1011.0
5555.5557	400.0	1	1	400.0	400.0	0	1	1	43.269238	106.248764	1	0.257	0.391	5.389	5.244	1011.0
5555.5557	400.0	1	1	400.0	400.0	0	1	1	43.269238	106.248764	1	0.257	0.395	5.285	5.266	1011.0
5555.5557	400.0	1	1	400.0	400.0	0	1	1	43.269238	106.248764	1	0.257	0.399	5.222	5.266	1267.0
5555.5557	400.0	1	1	400.0	400.0	0	1	1	43.269238	106.248764	1	0.257	0.403	5.327	5.307	1011.0
5555.5557	400.0	1	1	400.0	400.0	0	1	1	43.269238	106.248764	1	0.258	0.407	5.322	5.307	1011.0
5555.5557	400.0	1	1	400.0	400.0	0	1	1	43.269238	106.248764	1	0.258	0.411	5.328	5.325	1011.0
5555.5557	400.0	1	1	400.0	400.0	0	1	1	43.269238	106.248764	1	0.258	0.415	5.379	5.356	1011.0
5555.5557	400.0	1	1	400.0	400.0	0	1	1	43.269238	106.248764	1	0.258	0.418	5.36	5.356	1011.0
5555.5557	400.0	1	1	400.0	400.0	0	1	1	43.269238	106.248764	1	0.258	0.422	5.325	5.385	1011.0
5555.5557	400.0	1	1	400.0	400.0	0	1	1	43.269238	106.248764	1	0.258	0.424	5.378	5.397	1011.0
5555.5557	400.0	1	1	400.0	400.0	0	1	1	43.269238	106.248764	1	0.258	0.426	5.44	5.397	1011.0
5555.5557	400.0	1	1	400.0	400.0	0	1	1	43.269238	106.248764	1	0.258	0.428	5.412	5.419	1011.0
5555.5557	400.0	1	1	400.0	400.0	0	1	1	43.269238	106.248764	1	0.258	0.43	5.484	5.419	1011.0
5555.5557	400.0	1	1	400.0	400.0	0	1	1	43.269238	106.248764	1	0.258	0.431	5.297	5.429	1267.0
5555.5557	400.0	1	1	400.0	400.0	0	1	1	43.269238	106.248764	1	0.258	0.433	5.455	5.448	1011.0
5555.5557	400.0	1	1	400.0	400.0	0	1	1	43.269238	106.248764	1	0.258	0.435	5.405	5.448	1011.0
5555.5557	400.0	1	1	400.0	400.0	0	1	1	43.269238	106.248764	1	0.258	0.437	5.489	5.455	1011.0
5555.5557	400.0	1	1	400.0	400.0	0	1	1	43.269238	106.248764	1	0.258	0.439	5.462	5.47	1011.0
5555.5557	400.0	1	1	400.0	400.0	0	1	1	43.269238	106.248764	1	0.258	0.441	5.442	5.47	1011.0
5555.5557	400.0	1	1	400.0	400.0	0	1	1	43.269238	106.248764	1	0.258	0.441	5.484	5.483	1011.0
5555.5557	400.0	1	1	400.0	400.0	0	1	1	43.269238	106.248764	1	0.258	0.441	5.444	5.488	1011.0
5555.5557	400.0	1	1	400.0	400.0	0	1	1	43.269238	106.248764	1	0.258	0.441	5.497	5.488	1011.0
5555.5557	400.0	1	1	400.0	400.0	0	1	1	43.269238	106.248764	1	0.258	0.441	5.483	5.498	1011.0
5555.5557	400.0	1	1	400.0	400.0	0	1	1	43.269238	106.248764	1	0.258	0.441	5.497	5.498	1011.0
5555.5557	400.0	1	1	400.0	400.0	0	1	1	43.269238	106.248764	1	0.258	0.441	5.46	5.503	1011.0
5555.5557	400.0	1	1	400.0	400.0	0	1	1	43.269238	106.248764	1	0.258	0.441	5.463	5.51	1011.0
5555.5557	400.0	1	1	400.0	400.0	0	1	1	43.269238	106.248764	1	0.259	0.441	5.487	5.51	1011.0
5555.5557	400.0	1	1	400.0	400.0	0	1	1	43.269238	106.248764	1	0.259	0.441	5.473	5.514	1011.0
5555.5557	400.0	1	1	400.0	400.0	0	1	1	43.269238	106.248764	1	0.259	0.441	5.49	5.521	1011.0
5555.5557	400.0	1	1	400.0	400.0	1	1	1	43.269238	106.248764	1	0.259	0.441	5.535	5.521	1011.0
5555.5557	400.0	1	1	400.0	400.0	1	1	1	43.269238	106.248764	1	0.259	0.441	5.332	5.524	1011.0
5555.5557	400.0	1	1	400.0	400.0	1	1	1	43.269238	106.248764	1	0.259	0.442	5.539	5.524	1011.0
5555.5557	400.0	1	1	400.0	400.0	1	1	1	43.269238	106.248764	1	0.259	0.443	5.614	5.529	1011.0
5555.5557	400.0	1	1	400.0	400.0	1	1	1	43.269238	106.248764	1	0.259	0.443	5.519	5.533	1011.0
5555.5557	400.0	1	1	400.0	400.0	1	1	1	43.269238	106.248764	1	0.259	0.443	5.54	5.533	1011.0
5555.5557	400.0	1	1	400.0	400.0	1	1	1	43.269238	106.248764	1	0.259	0.443	5.53	5.535	1011.0
5555.5557	400.0	1	1	400.0	400.0	1	1	1	43.269238	106.248764	1	0.259	0.443	5.549	5.535	1267.0
5555.5557	400.0	1	1	400.0	400.0	1	1	1	43.269238	106.248764	1	0.259	0.443	5.549	5.54	1011.0
5555.5557	400.0	1	1	400.0	400.0	1	1	1	43.269238	106.248764	1	0.259	0.444	5.562	5.541	1011.0
5555.5557	400.0	1	1	400.0	400.0	1	1	1	43.269238	106.248764	1	0.259	0.444	5.544	5.541	1011.0
5555.5557	400.0	1	1	400.0	400.0	1	1	1	43.269238	106.248764	1	0.259	0.445	5.542	5.544	1011.0
5555.5557	400.0	1	1	400.0	400.0	1	1	1	43.269238	106.248764	1	0.259	0.447	5.622	5.545	1011.0
5555.5557	400.0	1	1	400.0	400.0	1	1	1	43.269238	106.248764	1	0.259	0.448	5.517	5.545	1011.0
5555.5557	400.0	1	1	400.0	400.0	1	1	1	43.269238	106.248764	1	0.259	0.45	5.595	5.547	1011.0
5555.5557	400.0	1	1	400.0	400.0	1	1	1	43.269238	106.248764	1	0.259	0.451	5.697	5.548	1011.0
5555.5557	400.0	1	1	400.0	400.0	1	1	1	43.269238	106.248764	1	0.259	0.451	5.426	5.548	1011.0
5555.5557	400.0	1	1	400.0	400.0	1	1	1	43.269238	106.248764	1	0.259	0.452	5.532	5.55	1011.0
5555.5557	400.0	1	1	400.0	400.0	1	1	1	43.269238	106.248764	1	0.259	0.452	5.492	5.55	1011.0
5555.5557	400.0	1	1	400.0	400.0	1	1	1	43.269238	106.248764	1	0.259	0.452	5.525	5.55	1011.0
5555.5557	400.0	1	1	400.0	400.0	1	1	1	43.269238	106.248764	1	0.259	0.453	5.58	5.552	1011.0
5555.5557	400.0	1	1	400.0	400.0	1	1	1	43.269238	106.248764	1	0.259	0.455	5.593	5.552	1011.0
5555.5557	400.0	1	1	400.0	400.0	1	1	1	43.269238	106.248764	1	0.259	0.456	5.401	5.553	1011.0
5555.5557	400.0	1	1	400.0	400.0	1	1	1	43.269238	106.248764	1	0.259	0.456	5.515	5.554	1011.0
5555.5557	400.0	1	1	400.0	400.0	1	1	1	43.269238	106.248764	1	0.259	0.456	5.52	5.554	1011.0
5555.5557	400.0	1	1	400.0	400.0	1	1	1	43.269238	106.248764	1	0.259	0.458	5.567	5.555	1011.0
5555.5557	400.0	1	1	400.0	400.0	1	1	1	43.269238	106.248764	1	0.259	0.459	5.565	5.555	1011.0
5555.5557	400.0	1	1	400.0	400.0	1	1	1	43.269238	106.248764	1	0.259	0.459	5.555	5.555	1011.0
5555.5557	400.0	1	1	400.0	400.0	1	1	1	43.269238	106.248764	1	0.259	0.46	5.594	5.556	855.0
5555.5557	400.0	1	1	400.0	400.0	1	1	1	43.269238	106.248764	1	0.259	0.46	5.424	5.556	1011.0
5555.5557	400.0	1	1	400.0	400.0	1	1	1	43.269238	106.248764	1	0.259	0.46	5.552	5.556	1011.0
5555.5557	400.0	1	1	400.0	400.0	1	1	1	43.269238	106.248764	1	0.259	0.461	5.557	5.556	1011.0
5555.5557	400.0	1	1	400.0	400.0	1	1	1	43.269238	106.248764	1	0.259	0.46	5.522	5.557	1011.0
5555.5557	400.0	1	1	400.0	400.0	1	1	1	43.269238	106.248764	1	0.259	0.46	5.516	5.557	1011.0
5555.5557	400.0	1	1	400.0	400.0	1	1	1	43.269238	106.248764	1	0.259	0.462	5.854	5.557	1011.0
5555.5557	400.0	1	1	400.0	400.0	1	1	1	43.269238	106.248764	1	0.259	0.462	5.579	5.559	1011.0
5555.5557	400.0	1	1	400.0	400.0	1	1	1	43.269238	106.248764	1	0.259	0.461	5.496	5.559	1011.0
5555.5557	400.0	1	1	400.0	400.0	1	1	1	43.269238	106.248764	1	0.259	0.46	5.552	5.559	855.0
5555.5557	400.0	1	1	400.0	400.0	1	1	1	43.269238	106.248764	1	0.259	0.461	5.638	5.56	1011.0
5555.5557	400.0	1	1	400.0	400.0	1	1	1	43.269238	106.248764	1	0.259	0.46	5.409	5.56	1267.0
5555.5557	400.0	1	1	400.0	400.0	1	1	1	43.269238	106.248764	1	0.259	0.461	5.567	5.56	1011.0
5555.5557	400.0	1	1	400.0	400.0	1	1	1	43.269238	106.248764	1	0.259	0.46	5.555	5.56	1011.0
5555.5557	400.0	1	1	400.0	400.0	1	1	1	43.269238	106.248764	1	0.259	0.461	5.606	5.56	1011.0
5555.5557	400.0	1	1	400.0	400.0	1	1	1	43.269238	106.248764	1	0.259	0.46	5.502	5.56	1267.0
5555.5557	400.0	1	1	400.0	400.0	1	1	1	43.269238	106.248764	1	0.259	0.461	5.608	5.561	1011.0
5555.5557	400.0	1	1	400.0	400.0	1	1	1	43.269238	106.248764	1	0.259	0.461	5.628	5.561	1011.0
5555.5557	400.0	1	1	400.0	400.0	1	1	1	43.269238	106.248764	1	0.259	0.461	5.583	5.561	1011.0
5555.5557	400.0	1	1	400.0	400.0	1	1	1	43.269238	106.248764	1	0.259	0.461	5.583	5.561	1011.0
5555.5557	400.0	1	1	400.0	400.0	1	1	1	43.269238	106.248764	1	0.259	0.46	5.552	5.561	855.0
5555.5557	400.0	1	1	400.0	400.0	1	1	1	43.269238	106.248764	1	0.259	0.461	5.567	5.561	1011.0
5555.5557	400.0	1	1	400.0	400.0	1	1	1	43.269238	106.248764	1	0.259	0.461	5.569	5.561	1011.0
5555.5557	400.0	1	1	400.0	400.0	1	1	1	43.269238	106.248764	1	0.259	0.461	5.625	5.561	855.0
5555.5557	400.0	1	1	400.0	400.0	1	1	1	43.269238	106.248764	1	0.259	0.46	5.51	5.561	1267.0
5555.5557	400.0	1	1	400.0	400.0	1	1	1	43.269238	106.248764	1	0.259	0.461	5.577	5.561	1267.0
5555.5557	400.0	1	1	400.0	400.0	1	1	1	43.269238	106.248764	1	0.259	0.46	5.528	5.561	1267.0
5555.5557	400.0	1	1	400.0	400.0	1	1	1	43.269238	106.248764	1	0.259	0.461	5.558	5.562	1111.0
5555.5557	400.0	1	1	400.0	400.0	1	1	1	43.269238	106.248764	1	0.259	0.461	5.581	5.562	1267.0
5555.5557	400.0	1	1	400.0	400.0	1	1	1	43.269238	106.248764	1	0.259	0.461	5.596	5.562	1111.0
5555.5557	400.0	1	1	400.0	400.0	1	1	1	43.269238	106.248764	1	0.259	0.46	5.525	5.562	855.0
5555.5557	400.0	1	1	400.0	400.0	1	1	1	43.269238	106.248764	1	0.259	0.461	5.557	5.562	1111.0
5555.5557	400.0	1	1	400.0	400.0	1	1	1	43.269238	106.248764	1	0.259	0.46	5.548	5.562	1267.0
5555.5557	400.0	1	1	400.0	400.0	1	1	1	43.269238	106.248764	1	0.259	0.46	5.549	5.562	1111.0
5555.5557	400.0	1	1	400.0	400.0	1	1	1	43.269238	106.248764	1	0.259	0.46	5.531	5.562	1267.0
5555.5557	400.0	1	1	400.0	400.0	1	1	1	43.269238	106.248764	1	0.259	0.46	5.37	5.562	1267.0
5555.5557	400.0	1	1	400.0	400.0	1	1	1	43.269238	106.248764	1	0.259	0.46	5.52	5.562	1111.0
5555.5557	400.0	1	1	400.0	400.0	1	1	1	43.269238	106.248764	1	0.259	0.46	5.54	5.562	1111.0
5555.5557	400.0	1	1	400.0	400.0	1	1	1	43.269238	106.248764	1	0.259	0.46	5.552	5.562	855.0
5555.5557	400.0	1	1	400.0	400.0	1	1	1	43.269238	106.248764	1	0.259	0.46	5.549	5.562	1267.0
5555.5557	400.0	1	1	400.0	400.0	1	1	1	43.269238	106.248764	1	0.259	0.46	5.552	5.562	1111.0
5555.5557	400.0	1	1	400.0	400.0	1	1	1	43.269238	106.248764	1	0.259	0.46	5.543	5.562	1111.0
5555.5557	400.0	1	1	400.0	400.0	1	1	1	43.269238	106.248764	1	0.259	0.461	5.572	5.562	1111.0
5555.5557	400.0	1	1	400.0	400.0	1	1	1	43.269238	106.248764	1	0.259	0.46	5.547	5.562	1011.0
5555.5557	400.0	1	1	400.0	400.0	1	1	1	43.269238	106.248764	1	0.259	0.461	5.711	5.562	1267.0
5555.5557	400.0	1	1	400.0	400.0	1	1	1	43.269238	106.248764	1	0.259	0.461	5.558	5.562	1011.0
5555.5557	400.0	1	1	400.0	400.0	1	1	1	43.269238	106.248764	1	0.259	0.46	5.545	5.562	1267.0
5555.5557	400.0	1	1	400.0	400.0	1	1	1	43.269238	106.248764	1	0.259	0.46	5.545	5.562	1267.0
5555.5557	400.0	1	1	400.0	400.0	1	1	1	43.269238	106.248764	1	0.259	0.461	5.616	5.562	1011.0
5555.5557	400.0	1	1	400.0	400.0	1	1	1	43.269238	106.248764	1	0.259	0.461	5.585	5.562	1011.0
5555.5557	400.0	1	1	400.0	400.0	1	1	1	43.269238	106.248764	1	0.259	0.461	5.557	5.562	1011.0
5555.5557	400.0	1	1	400.0	400.0	1	1	1	43.269238	106.248764	1	0.259	0.461	5.563	5.562	1011.0
5555.5557	400.0	1	1	400.0	400.0	1	1	1	43.269238	106.248764	1	0.259	0.461	5.598	5.562	1111.0
5555.5557	400.0	1	1	400.0	400.0	1	1	1	43.269238	106.248764	1	0.259	0.46	5.508	5.562	1011.0
5555.5557	400.0	1	1	400.0	400.0	1	1	1	43.269238	106.248764	1	0.259	0.461	5.573	5.562	1267.0
5555.5557	400.0	1	1	400.0	400.0	1	1	1	43.269238	106.248764	1	0.259	0.461	5.571	5.562	1011.0
5555.5557	400.0	1	1	400.0	400.0	1	1	1	43.269238	106.248764	1	0.259	0.46	5.379	5.562	1011.0
5555.5557	400.0	1	1	400.0	400.0	1	1	1	43.269238	106.248764	1	0.259	0.46	5.531	5.562	1267.0
5555.5557	400.0	1	1	400.0	400.0	1	1	1	43.269238	106.248764	1	0.259	0.461	5.592	5.562	1011.0
5555.5557	400.0	1	1	400.0	400.0	1	1	1	43.269238	106.248764	1	0.259	0.46	5.529	5.562	1011.0
5555.5557	400.0	1	1	400.0	400.0	1	1	1	43.269238	106.248764	1	0.259	0.461	5.572	5.562	1011.0
5555.5557	400.0	1	1	400.0	400.0	1	1	1	43.269238	106.248764	1	0.259	0.461	5.579	5.562	1011.0
5555.5557	400.0	1	1	400.0	400.0	1	1	1	43.269238	106.248764	1	0.259	0.46	5.529	5.562	1011.0
5555.5557	400.0	1	1	400.0	400.0	1	1	1	43.269238	106.248764	1	0.259	0.46	5.537	5.562	1011.0
5555.5557	400.0	1	1	400.0	400.0	1	1	1	43.269238	106.248764	1	0.259	0.46	5.526	5.562	1011.0
5555.5557	400.0	1	1	400.0	400.0	1	1	1	43.269238	106.248764	1	0.259	0.46	5.526	5.562	1011.0
5555.5557	400.0	1	1	400.0	400.0	1	1	1	43.269238	106.248764	1	0.259	0.461	5.584	5.562	1011.0
5555.5557	400.0	1	1	400.0	400.0	1	1	1	43.269238	106.248764	1	0.259	0.461	5.597	5.562	1011.0
5555.5557	400.0	1	1	400.0	400.0	1	1	1	43.269238	106.248764	1	0.259	0.461	5.585	5.562	1011.0
5555.5557	400.0	1	1	400.0	400.0	1	1	1	43.269238	106.248764	1	0.259	0.46	5.543	5.562	1011.0
5555.5557	400.0	1	1	400.0	400.0	1	1	1	43.269238	106.248764	1	0.259	0.461	5.648	5.562	1011.0
5555.5557	400.0	1	1	400.0	400.0	1	1	1	43.269238	106.248764	1	0.259	0.461	5.594	5.562	1011.0
5555.5557	400.0	1	1	400.0	400.0	1	1	1	43.269238	106.248764	1	0.259	0.461	5.572	5.562	1011.0
5555.5557	400.0	1	1	400.0	400.0	1	1	1	43.269238	106.248764	1	0.259	0.461	5.563	5.562	1011.0
5555.5557	400.0	1	1	400.0	400.0	1	1	1	43.269238	106.248764	1	0.259	0.461	5.614	5.562	1011.0
5555.5557	400.0	1	1	400.0	400.0	1	1	1	43.269238	106.248764	1	0.259	0.461	5.711	5.562	1011.0
5555.5557	400.0	1	1	400.0	400.0	1	1	1	43.269238	106.248764	1	0.259	0.46	5.525	5.562	1011.0
5555.5557	400.0	1	1	400.0	400.0	1	1	1	43.269238	106.248764	1	0.259	0.46	5.502	5.562	1011.0
5555.5557	400.0	1	1	400.0	400.0	1	1	1	43.269238	106.248764	1	0.259	0.46	5.514	5.562	1011.0
5555.5557	400.0	1	1	400.0	400.0	1	1	1	43.269238	106.248764	1	0.259	0.461	5.566	5.562	1011.0
5555.5557	400.0	1	1	400.0	400.0	1	1	1	43.269238	106.248764	1	0.259	0.461	5.567	5.562	1011.0
5555.5557	400.0	1	1	400.0	400.0	1	1	1	43.269238	106.248764	1	0.259	0.46	5.524	5.562	1011.0
5555.5557	400.0	1	1	400.0	400.0	1	1	1	43.269238	106.248764	1	0.259	0.461	5.577	5.562	1011.0
5555.5557	400.0	1	1	400.0	400.0	1	1	1	43.269238	106.248764	1	0.259	0.461	5.56	5.562	1011.0
5555.5557	400.0	1	1	400.0	400.0	1	1	1	43.269238	106.248764	1	0.259	0.46	5.496	5.562	1011.0
5555.5557	400.0	1	1	400.0	400.0	1	1	1	43.269238	106.248764	1	0.259	0.461	5.607	5.562	1011.0
5555.5557	400.0	1	1	400.0	400.0	1	1	1	43.269238	106.248764	1	0.259	0.461	5.588	5.562	1011.0
5555.5557	400.0	1	1	400.0	400.0	1	1	1	43.269238	106.248764	1	0.259	0.461	5.657	5.562	1011.0
5555.5557	400.0	1	1	400.0	400.0	1	1	1	43.269238	106.248764	1	0.259	0.46	5.55	5.562	1011.0
5555.5557	400.0	1	1	400.0	400.0	1	1	1	43.269238	106.248764	1	0.259	0.461	5.567	5.562	1011.0
5555.5557	400.0	1	1	400.0	400.0	1	1	1	43.269238	106.248764	1	0.259	0.461	5.582	5.562	1011.0
5555.5557	400.0	1	1	400.0	400.0	1	1	1	43.269238	106.248764	1	0.259	0.461	5.607	5.562	1011.0
5555.5557	400.0	1	1	400.0	400.0	1	1	1	43.269238	106.248764	1	0.259	0.46	5.553	5.562	1011.0
5555.5557	400.0	1	1	400.0	400.0	1	1	1	43.269238	106.248764	1	0.259	0.461	5.619	5.562	855.0
5555.5557	400.0	1	1	400.0	400.0	1	1	1	43.269238	106.248764	1	0.259	0.46	5.555	5.562	1011.0
5555.5557	400.0	1	1	400.0	400.0	1	1	1	43.269238	106.248764	1	0.259	0.46	5.504	5.562	1267.0
5555.5557	400.0	1	1	400.0	400.0	1	1	1	43.269238	106.248764	1	0.259	0.46	5.532	5.562	1011.0
5555.5557	400.0	1	1	400.0	400.0	1	1	1	43.269238	106.248764	1	0.259	0.461	5.6	5.562	1011.0
5555.5557	400.0	1	1	400.0	400.0	1	1	1	43.269238	106.248764	1	0.259	0.461	5.597	5.562	1011.0
5555.5557	400.0	1	1	400.0	400.0	1	1	1	43.269238	106.248764	1	0.259	0.461	5.559	5.562	1011.0
5555.5557	400.0	1	1	400.0	400.0	1	1	1	43.269238	106.248764	1	0.259	0.46	5.531	5.562	1011.0
5555.5557	400.0	1	1	400.0	400.0	1	1	1	43.269238	106.248764	1	0.259	0.461	5.614	5.562	1011.0
5555.5557	400.0	1	1	400.0	400.0	1	1	1	43.269238	106.248764	1	0.259	0.461	5.619	5.562	1011.0
5555.5557	400.0	1	1	400.0	400.0	1	1	1	43.269238	106.248764	1	0.259	0.46	5.544	5.562	1011.0
5555.5557	400.0	1	1	400.0	400.0	1	1	1	43.269238	106.248764	1	0.259	0.46	5.542	5.562	1011.0
5555.5557	400.0	1	1	400.0	400.0	1	1	1	43.269238	106.248764	1	0.259	0.46	5.493	5.562	1011.0
5555.5557	400.0	1	1	400.0	400.0	1	1	1	43.269238	106.248764	1	0.259	0.461	5.595	5.562	1011.0
5555.5557	400.0	1	1	400.0	400.0	1	1	1	43.269238	106.248764	1	0.259	0.461	5.568	5.562	1011.0
5555.5557	400.0	1	1	400.0	400.0	1	1	1	43.269238	106.248764	1	0.259	0.461	5.591	5.562	855.0
5555.5557	400.0	1	1	400.0	400.0	1	1	1	43.269238	106.248764	1	0.259	0.46	5.448	5.562	1011.0
5555.5557	400.0	1	1	400.0	400.0	1	1	1	43.269238	106.248764	1	0.259	0.46	5.546	5.562	1011.0
5555.5557	400.0	1	1	400.0	400.0	1	1	1	43.269238	106.248764	1	0.259	0.461	5.572	5.562	1267.0
5555.5557	400.0	1	1	400.0	400.0	1	1	1	43.269238	106.248764	1	0.259	0.461	5.576	5.562	1011.0
5555.5557	400.0	1	1	400.0	400.0	1	1	1	43.269238	106.248764	1	0.259	0.46	5.378	5.562	1011.0
5555.5557	400.0	1	1	400.0	400.0	1	1	1	43.269238	106.248764	1	0.259	0.46	5.536	5.562	1011.0
5555.5557	400.0	1	1	400.0	400.0	1	1	1	43.269238	106.248764	1	0.259	0.461	5.678	5.562	1011.0
5555.5557	400.0	1	1	400.0	400.0	1	1	1	43.269238	106.248764	1	0.259	0.461	5.596	5.562	1011.0
5555.5557	400.0	1	1	400.0	400.0	1	1	1	43.269238	106.248764	1	0.259	0.46	5.435	5.562	1011.0
5555.5557	400.0	1	1	400.0	400.0	1	1	1	43.269238	106.248764	1	0.259	0.461	5.594	5.562	1011.0
5555.5557	400.0	1	1	400.0	400.0	1	1	1	43.269238	106.248764	1	0.259	0.461	5.576	5.562	1267.0
5555.5557	400.0	1	1	400.0	400.0	1	1	1	43.269238	106.248764	1	0.259	0.461	5.613	5.562	1011.0
5555.5557	400.0	1	1	400.0	400.0	1	1	1	43.269238	106.248764	1	0.259	0.46	5.548	5.562	1011.0
5555.5557	400.0	1	1	400.0	400.0	1	1	1	43.269238	106.248764	1	0.259	0.461	5.568	5.562	1267.0
5555.5557	400.0	1	1	400.0	400.0	1	1	1	43.269238	106.248764	1	0.259	0.46	5.539	5.562	1011.0
5555.5557	400.0	1	1	400.0	400.0	1	1	1	43.269238	106.248764	1	0.259	0.46	5.542	5.562	1011.0
5555.5557	400.0	1	1	400.0	400.0	1	1	1	43.269238	106.248764	1	0.259	0.461	5.575	5.562	1011.0
5555.5557	400.0	1	1	400.0	400.0	1	1	1	43.269238	106.248764	1	0.259	0.461	5.604	5.562	1011.0
5555.5557	400.0	1	1	400.0	400.0	1	1	1	43.269238	106.248764	1	0.259	0.46	5.536	5.562	1011.0
5555.5557	400.0	1	1	400.0	400.0	1	1	1	43.269238	106.248764	1	0.259	0.461	5.561	5.562	1011.0
5555.5557	400.0	1	1	400.0	400.0	1	1	1	43.269238	106.248764	1	0.259	0.46	5.544	5.562	1011.0
5555.5557	400.0	1	1	400.0	400.0	1	1	1	43.269238	106.248764	1	0.258	0.46	5.539	5.562	1011.0
5555.5557	400.0	1	1	400.0	400.0	1	1	1	43.269238	106.248764	1	0.258	0.46	5.51	5.562	1011.0
5555.5557	400.0	1	1	400.0	400.0	1	1	1	43.269238	106.248764	1	0.258	0.46	5.529	5.562	1267.0
5555.5557	400.0	1	1	400.0	400.0	1	1	1	43.269238	106.248764	1	0.258	0.461	5.603	5.562	1011.0
5555.5557	400.0	1	1	400.0	400.0	1	1	1	43.269238	106.248764	1	0.258	0.46	5.475	5.562	1011.0
5555.5557	400.0	1	1	400.0	400.0	1	1	1	43.269238	106.248764	1	0.258	0.461	5.569	5.562	1011.0
5555.5557	400.0	1	1	400.0	400.0	1	1	1	43.269238	106.248764	1	0.258	0.461	5.617	5.562	1267.0
5555.5557	400.0	1	1	400.0	400.0	1	1	1	43.269238	106.248764	1	0.258	0.461	5.628	5.562	1011.0
5555.5557	400.0	1	1	400.0	400.0	1	1	1	43.269238	106.248764	1	0.258	0.461	5.716	5.562	1011.0
5555.5557	400.0	1	1	400.0	400.0	1	1	1	43.269238	106.248764	1	0.258	0.461	5.619	5.562	1011.0
5555.5557	400.0	1	1	400.0	400.0	1	1	1	43.269238	106.248764	1	0.258	0.46	5.514	5.562	1011.0
5555.5557	400.0	1	1	400.0	400.0	1	1	1	43.269238	106.248764	1	0.258	0.46	5.552	5.562	1011.0
5555.5557	400.0	1	1	400.0	400.0	1	1	1	43.269238	106.248764	1	0.258	0.46	5.546	5.562	1011.0
5555.5557	400.0	1	1	400.0	400.0	1	1	1	43.269238	106.248764	1	0.258	0.46	5.539	5.562	1011.0
5555.5557	400.0	1	1	400.0	400.0	1	1	1	43.269238	106.248764	1	0.258	0.461	5.567	5.562	1011.0
5555.5557	400.0	1	1	400.0	400.0	1	1	1	43.269238	106.248764	1	0.258	0.461	5.582	5.562	1011.0
5555.5557	400.0	1	1	400.0	400.0	1	1	1	43.269238	106.248764	1	0.258	0.461	5.619	5.562	1011.0
5555.5557	400.0	1	1	400.0	400.0	1	1	1	43.269238	106.248764	1	0.258	0.461	5.57	5.562	1011.0
5555.5557	400.0	1	1	400.0	400.0	1	1	1	43.269238	106.248764	1	0.258	0.461	5.572	5.562	1011.0
5555.5557	400.0	1	1	400.0	400.0	1	1	1	43.269238	106.248764	1	0.258	0.461	5.588	5.562	1011.0
5555.5557	400.0	1	1	400.0	400.0	1	1	1	43.269238	106.248764	1	0.258	0.461	5.737	5.562	1011.0
5555.5557	400.0	1	1	400.0	400.0	1	1	1	43.269238	106.248764	1	0.258	0.461	5.6	5.562	855.0
5555.5557	400.0	1	1	400.0	400.0	1	1	1	43.269238	106.248764	1	0.258	0.46	5.531	5.562	1011.0
5555.5557	400.0	1	1	400.0	400.0	1	1	1	43.269238	106.248764	1	0.258	0.46	5.538	5.562	1011.0
5555.5557	400.0	1	1	400.0	400.0	1	1	1	43.269238	106.248764	1	0.258	0.461	5.571	5.562	1011.0
5555.5557	400.0	1	1	400.0	400.0	1	1	1	43.269238	106.248764	1	0.258	0.461	5.794	5.562	1011.0
5555.5557	400.0	1	1	400.0	400.0	1	1	1	43.269238	106.248764	1	0.258	0.46	5.536	5.562	1011.0
5555.5557	400.0	1	1	400.0	400.0	1	1	1	43.269238	106.248764	1	0.258	0.461	5.581	5.562	1011.0
5555.5557	400.0	1	1	400.0	400.0	1	1	1	43.269238	106.248764	1	0.258	0.46	5.516	5.562	1011.0
0.0	0.0	1	1	400.0	400.0	1	1	1	43.269238	106.248764	0	0.258	0.46	5.546	5.562	1011.0
0.0	0.0	1	1	400.0	400.0	1	1	1	43.269238	106.248764	0	0.258	0.461	5.565	5.562	1011.0
0.0	0.0	1	1	400.0	400.0	1	1	1	43.269238	106.248764	0	0.258	0.461	5.57	5.562	1011.0
0.0	0.0	1	1	400.0	400.0	1	1	1	43.269238	106.248764	0	0.258	0.458	5.292	5.169	1011.0
0.0	0.0	1	1	400.0	400.0	1	1	1	43.269238	106.248764	0	0.258	0.454	4.843	4.803	1011.0
0.0	0.0	1	1	400.0	400.0	1	1	1	43.269238	106.248764	0	0.258	0.448	4.809	4.803	1011.0
0.0	0.0	1	1	400.0	400.0	1	1	1	43.269238	106.248764	0	0.258	0.438	4.148	4.147	1011.0
0.0	0.0	1	1	400.0	400.0	1	1	1	43.269238	106.248764	0	0.258	0.429	3.955	3.854	1011.0
0.0	0.0	1	1	400.0	400.0	1	1	1	43.269238	106.248764	0	0.258	0.417	3.853	3.854	1011.0
0.0	0.0	1	1	400.0	400.0	1	1	1	43.269238	106.248764	0	0.257	0.403	3.292	3.328	1011.0
0.0	0.0	1	1	400.0	400.0	1	1	1	43.269238	106.248764	0	0.257	0.39	3.319	3.328	1011.0
0.0	0.0	1	1	400.0	400.0	1	1	1	43.269238	106.248764	0	0.257	0.376	2.953	3.093	1011.0
0.0	0.0	1	1	400.0	400.0	1	1	1	43.269238	106.248764	0	0.257	0.361	2.694	2.671	1011.0
0.0	0.0	1	1	400.0	400.0	1	1	1	43.269238	106.248764	0	0.257	0.347	2.592	2.671	1011.0
0.0	0.0	1	1	400.0	400.0	1	1	1	43.269238	106.248764	0	0.257	0.334	2.478	2.482	1011.0
0.0	0.0	1	1	400.0	400.0	1	1	1	43.269238	106.248764	0	0.256	0.322	2.487	2.482	1011.0
0.0	0.0	1	1	400.0	400.0	1	1	1	43.269238	106.248764	0	0.256	0.307	2.13	2.143	1011.0
0.0	0.0	1	1	400.0	400.0	1	1	1	43.269238	106.248764	0	0.256	0.292	1.894	1.85	1011.0
0.0	0.0	1	1	400.0	400.0	1	1	1	43.269238	106.248764	0	0.256	0.278	1.863	1.85	1011.0
0.0	0.0	1	1	400.0	400.0	1	1	1	43.269238	106.248764	0	0.256	0.266	1.755	1.72	1011.0
0.0	0.0	1	1	400.0	400.0	1	1	1	43.269238	106.248764	0	0.256	0.253	1.483	1.485	1011.0
0.0	0.0	1	1	400.0	400.0	1	1	1	43.269238	106.248764	0	0.255	0.241	1.482	1.485	1011.0
0.0	0.0	1	1	400.0	400.0	1	1	1	43.269238	106.248764	0	0.255	0.228	1.296	1.283	1011.0
0.0	0.0	1	1	400.0	400.0	1	1	1	43.269238	106.248764	0	0.255	0.216	1.283	1.191	1011.0
0.0	0.0	1	1	400.0	400.0	1	1	1	43.269238	106.248764	0	0.255	0.204	1.179	1.191	1011.0
0.0	0.0	1	1	400.0	400.0	1	1	1	43.269238	106.248764	0	0.254	0.193	1.053	1.029	1011.0
0.0	0.0	1	1	400.0	400.0	1	1	1	43.269238	106.248764	0	0.254	0.183	1.007	1.029	1011.0
0.0	0.0	1	1	400.0	400.0	1	1	1	43.269238	106.248764	0	0.254	0.172	0.913	0.956	1011.0
0.0	0.0	1	1	400.0	400.0	1	1	1	43.269238	106.248764	0	0.253	0.162	0.82	0.825	1011.0
0.0	0.0	1	1	400.0	400.0	1	1	1	43.269238	106.248764	0	0.253	0.153	0.836	0.825	1011.0
0.0	0.0	1	1	400.0	400.0	1	1	1	43.269238	106.248764	0	0.253	0.145	0.772	0.767	1011.0
0.0	0.0	1	1	400.0	400.0	1	1	1	43.269238	106.248764	0	0.252	0.136	0.713	0.662	1011.0
0.0	0.0	1	1	400.0	400.0	1	1	1	43.269238	106.248764	0	0.252	0.128	0.671	0.662	1011.0
0.0	0.0	1	1	400.0	400.0	1	1	1	43.269238	106.248764	0	0.252	0.12	0.618	0.615	1011.0
0.0	0.0	1	1	400.0	400.0	1	1	1	43.269238	106.248764	0	0.251	0.114	0.521	0.615	1011.0
0.0	0.0	1	1	400.0	400.0	1	1	1	43.269238	106.248764	0	0.251	0.108	0.534	0.531	1011.0
0.0	0.0	1	1	400.0	400.0	1	1	1	43.269238	106.248764	0	0.251	0.101	0.642	0.458	1011.0
0.0	0.0	1	1	400.0	400.0	1	1	1	43.269238	106.248764	0	0.251	0.094	0.482	0.458	1011.0
0.0	0.0	1	1	400.0	400.0	1	1	1	43.269238	106.248764	0	0.25	0.088	0.488	0.426	1011.0
0.0	0.0	1	1	400.0	400.0	1	1	1	43.269238	106.248764	0	0.25	0.082	0.434	0.426	1011.0
0.0	0.0	1	1	400.0	400.0	1	1	1	43.269238	106.248764	0	0.25	0.077	0.366	0.368	1011.0
0.0	0.0	1	1	400.0	400.0	1	1	1	43.269238	106.248764	0	0.25	0.073	0.321	0.341	1011.0
0.0	0.0	1	1	400.0	400.0	1	1	1	43.269238	106.248764	0	0.25	0.069	0.317	0.341	1011.0
0.0	0.0	1	1	400.0	400.0	1	1	1	43.269238	106.248764	0	0.25	0.065	0.325	0.296	1011.0
0.0	0.0	1	1	400.0	400.0	1	1	1	43.269238	106.248764	0	0.249	0.061	0.255	0.274	1011.0
0.0	0.0	1	1	400.0	400.0	1	1	1	43.269238	106.248764	0	0.249	0.058	0.378	0.274	1011.0
0.0	0.0	1	1	400.0	400.0	1	1	1	43.269238	106.248764	0	0.249	0.054	0.252	0.236	1011.0
0.0	0.0	1	1	400.0	400.0	1	1	1	43.269238	106.248764	0	0.249	0.05	0.202	0.204	1011.0
0.0	0.0	1	1	400.0	400.0	1	1	1	43.269238	106.248764	0	0.249	0.046	0.198	0.204	1011.0
0.0	0.0	1	1	400.0	400.0	1	1	1	43.269238	106.248764	0	0.249	0.042	0.198	0.189	1011.0
0.0	0.0	1	1	400.0	400.0	1	1	1	43.269238	106.248764	0	0.249	0.039	0.179	0.189	1011.0
0.0	0.0	1	1	400.0	400.0	1	1	1	43.269238	106.248764	0	0.249	0.037	0.129	0.163	1011.0
0.0	0.0	1	1	400.0	400.0	1	1	1	43.269238	106.248764	0	0.249	0.035	0.171	0.152	1011.0
0.0	0.0	1	1	400.0	400.0	1	1	1	43.269238	106.248764	0	0.249	0.033	0.181	0.152	1011.0
0.0	0.0	1	1	400.0	400.0	1	1	1	43.269238	106.248764	0	0.249	0.031	0.137	0.131	1011.0
0.0	0.0	1	1	400.0	400.0	1	1	1	43.269238	106.248764	0	0.249	0.029	0.118	0.121	1011.0
0.0	0.0	1	1	400.0	400.0	1	1	1	43.269238	106.248764	0	0.249	0.027	0.019	0.121	1011.0
0.0	0.0	1	1	400.0	400.0	1	1	1	43.269238	106.248764	0	0.249	0.026	0.329	0.105	1011.0
0.0	0.0	1	1	400.0	400.0	1	1	1	43.269238	106.248764	0	0.249	0.024	0.126	0.105	1011.0
0.0	0.0	1	1	400.0	400.0	1	1	1	43.269238	106.248764	0	0.249	0.022	0.105	0.097	1011.0
0.0	0.0	1	1	400.0	400.0	1	1	1	43.269238	106.248764	0	0.249	0.02	0.075	0.084	1011.0
0.0	0.0	1	1	400.0	400.0	1	1	1	43.269238	106.248764	0	0.249	0.02	0.111	0.084	1011.0
0.0	0.0	1	1	400.0	400.0	1	1	1	43.269238	106.248764	0	0.249	0.02	0.049	0.078	1011.0
0.0	0.0	1	1	400.0	400.0	1	1	1	43.269238	106.248764	0	0.249	0.02	0.071	0.078	1011.0
0.0	0.0	1	1	400.0	400.0	1	1	1	43.269238	106.248764	0	0.249	0.02	0.04	0.067	1011.0
0.0	0.0	1	1	400.0	400.0	1	1	1	43.269238	106.248764	0	0.249	0.02	0.056	0.058	1011.0
0.0	0.0	1	1	400.0	400.0	1	1	1	43.269238	106.248764	0	0.249	0.02	0.056	0.058	1011.0
0.0	0.0	1	1	400.0	400.0	1	1	1	43.269238	106.248764	0	0.249	0.02	0.071	0.053	1011.0
0.0	0.0	1	1	400.0	400.0	1	1	1	43.269238	106.248764	0	0.249	0.02	0.033	0.046	1011.0
0.0	0.0	1	1	400.0	400.0	1	1	1	43.269238	106.248764	0	0.249	0.02	0.044	0.046	1011.0
0.0	0.0	1	1	400.0	400.0	1	1	1	43.269238	106.248764	0	0.249	0.02	0.045	0.043	1011.0
0.0	0.0	1	1	400.0	400.0	1	1	1	43.269238	106.248764	0	0.249	0.02	0.056	0.037	1267.0
0.0	0.0	1	1	400.0	400.0	1	1	1	43.269238	106.248764	0	0.249	0.02	0.051	0.037	1011.0
0.0	0.0	1	1	400.0	400.0	1	1	1	43.269238	106.248764	0	0.249	0.019	-0.123	0.034	1011.0
0.0	0.0	1	1	400.0	400.0	1	1	1	43.269238	106.248764	0	0.249	0.019	0.033	0.034	1011.0
0.0	0.0	1	1	400.0	400.0	1	1	1	43.269238	106.248764	0	0.249	0.018	0.029	0.029	1011.0
0.0	0.0	1	1	400.0	400.0	1	1	1	43.269238	106.248764	0	0.249	0.018	0.062	0.027	1011.0
0.0	0.0	1	1	400.0	400.0	1	1	1	43.269238	106.248764	0	0.249	0.018	0.034	0.027	1011.0
0.0	0.0	1	1	400.0	400.0	1	1	1	43.269238	106.248764	0	0.249	0.018	0.034	0.023	855.0
0.0	0.0	1	1	400.0	400.0	1	1	1	43.269238	106.248764	0	0.249	0.017	-0.07	0.021	1011.0
0.0	0.0	1	1	400.0	400.0	1	1	1	43.269238	106.248764	0	0.249	0.017	0.003	0.021	1267.0
0.0	0.0	1	1	400.0	400.0	1	1	1	43.269238	106.248764	0	0.249	0.016	-0.086	0.018	1011.0
0.0	0.0	1	1	400.0	400.0	1	1	1	43.269238	106.248764	0	0.249	0.016	0.013	0.018	1011.0
0.0	0.0	1	1	400.0	400.0	1	1	1	43.269238	106.248764	0	0.249	0.016	0.159	0.017	1011.0
0.0	0.0	1	1	400.0	400.0	1	1	1	43.269238	106.248764	0	0.249	0.015	-0.002	0.014	1011.0
0.0	0.0	1	1	400.0	400.0	1	1	1	43.269238	106.248764	0	0.249	0.015	0.003	0.014	1011.0
0.0	0.0	1	1	400.0	400.0	1	1	1	43.269238	106.248764	0	0.249	0.015	0.003	0.012	1011.0
0.0	0.0	1	1	400.0	400.0	1	1	1	43.269238	106.248764	0	0.249	0.015	0.021	0.011	1011.0
0.0	0.0	1	1	400.0	400.0	1	1	1	43.269238	106.248764	0	0.249	0.014	-0.023	0.011	1011.0
0.0	0.0	1	1	400.0	400.0	1	1	1	43.269238	106.248764	0	0.249	0.013	0.005	0.009	1011.0
0.0	0.0	1	1	400.0	400.0	1	1	1	43.269238	106.248764	0	0.249	0.013	0.102	0.009	1011.0
0.0	0.0	1	1	400.0	400.0	1	1	1	43.269238	106.248764	0	0.249	0.012	-0.012	0.009	1011.0
0.0	0.0	1	1	400.0	400.0	1	1	1	43.269238	106.248764	0	0.249	0.011	-0.001	0.007	1011.0
0.0	0.0	1	1	400.0	400.0	1	1	1	43.269238	106.248764	0	0.249	0.011	0.013	0.007	1011.0
0.0	0.0	1	1	400.0	400.0	1	1	1	43.269238	106.248764	0	0.249	0.011	0.022	0.007	1011.0
0.0	0.0	1	1	400.0	400.0	1	1	1	43.269238	106.248764	0	0.249	0.009	-0.012	0.006	1011.0
0.0	0.0	1	1	400.0	400.0	1	1	1	43.269238	106.248764	0	0.249	0.009	0.033	0.006	1011.0
0.0	0.0	1	1	400.0	400.0	1	1	1	43.269238	106.248764	0	0.249	0.009	0.175	0.005	1011.0
0.0	0.0	1	1	400.0	400.0	1	1	1	43.269238	106.248764	0	0.249	0.009	0.007	0.005	1011.0
0.0	0.0	1	1	400.0	400.0	1	1	1	43.269238	106.248764	0	0.249	0.008	-0.016	0.004	1011.0
0.0	0.0	1	1	400.0	400.0	1	1	1	43.269238	106.248764	0	0.249	0.008	-0.002	0.003	1011.0
0.0	0.0	1	1	400.0	400.0	1	1	1	43.269238	106.248764	0	0.249	0.008	0.027	0.003	1011.0
0.0	0.0	1	1	400.0	400.0	1	1	1	43.269238	106.248764	0	0.249	0.008	0.039	0.003	1011.0
0.0	0.0	1	1	400.0	400.0	1	1	1	43.269238	106.248764	0	0.249	0.007	0.028	0.002	1011.0
0.0	0.0	1	1	400.0	400.0	1	1	1	43.269238	106.248764	0	0.249	0.007	0.018	0.002	1011.0
0.0	0.0	1	1	400.0	400.0	1	1	1	43.269238	106.248764	0	0.249	0.005	-0.024	0.002	1011.0
0.0	0.0	1	1	400.0	400.0	1	1	1	43.269238	106.248764	0	0.249	0.004	-0.075	0.002	855.0
0.0	0.0	1	1	400.0	400.0	1	1	1	43.269238	106.248764	0	0.249	0.004	0.025	0.002	1011.0
0.0	0.0	1	1	400.0	400.0	1	1	1	43.269238	106.248764	0	0.249	0.004	0.0	0.001	1267.0
0.0	0.0	1	1	400.0	400.0	1	1	1	43.269238	106.248764	0	0.249	0.002	-0.28	0.001	1011.0
0.0	0.0	1	1	400.0	400.0	1	1	1	43.269238	106.248764	0	0.249	0.001	-0.015	0.001	1011.0
0.0	0.0	1	1	400.0	400.0	1	1	1	43.269238	106.248764	0	0.249	0.0	0.168	0.001	1011.0
0.0	0.0	1	1	400.0	400.0	1	1	1	43.269238	106.248764	0	0.249	0.0	0.007	0.001	1011.0
0.0	0.0	1	1	400.0	400.0	1	1	1	43.269238	106.248764	0	0.249	0.0	0.056	0.001	1011.0
0.0	0.0	1	1	400.0	400.0	1	1	1	43.269238	106.248764	0	0.249	0.0	0.056	0.001	1011.0
0.0	0.0	1	1	400.0	400.0	1	1	1	43.269238	106.248764	0	0.249	0.0	0.008	0.0	1011.0
0.0	0.0	1	1	400.0	400.0	1	1	1	43.269238	106.248764	0	0.249	-0.002	-0.262	0.0	1011.0
0.0	0.0	1	1	400.0	400.0	1	1	1	43.269238	106.248764	0	0.249	-0.001	-0.026	0.0	1011.0
0.0	0.0	1	1	400.0	400.0	1	1	1	43.269238	106.248764	0	0.249	-0.001	-0.016	0.0	1011.0
0.0	0.0	1	1	400.0	400.0	1	1	1	43.269238	106.248764	0	0.249	0.0	0.014	0.0	1011.0
0.0	0.0	1	1	400.0	400.0	1	1	1	43.269238	106.248764	0	0.249	0.0	0.062	0.0	1011.0
0.0	0.0	1	1	400.0	400.0	1	1	1	43.269238	106.248764	0	0.249	0.0	0.013	0.0	1011.0
0.0	0.0	1	1	400.0	400.0	1	1	1	43.269238	106.248764	0	0.249	-0.001	-0.018	0.0	1011.0
0.0	0.0	1	1	400.0	400.0	1	1	1	43.269238	106.248764	0	0.249	0.0	-0.004	0.0	1011.0
0.0	0.0	1	1	400.0	400.0	1	1	1	43.269238	106.248764	0	0.249	-0.001	-0.015	0.0	1011.0
0.0	0.0	1	1	400.0	400.0	1	1	1	43.269238	106.248764	0	0.249	0.0	0.021	0.0	1011.0
0.0	0.0	1	1	400.0	400.0	1	1	1	43.269238	106.248764	0	0.249	0.0	0.01	0.0	1011.0
0.0	0.0	1	1	400.0	400.0	1	1	1	43.269238	106.248764	0	0.249	-0.001	-0.02	0.0	1011.0
0.0	0.0	1	1	400.0	400.0	1	1	1	43.269238	106.248764	0	0.249	0.0	0.087	0.0	1011.0
0.0	0.0	1	1	400.0	400.0	1	1	1	43.269238	106.248764	0	0.249	0.0	-0.009	0.0	1011.0
0.0	0.0	1	1	400.0	400.0	1	1	1	43.269238	106.248764	0	0.249	0.0	0.019	0.0	1011.0
0.0	0.0	1	1	400.0	400.0	1	1	1	43.269238	106.248764	0	0.249	0.0	0.148	0.0	1011.0
0.0	0.0	1	1	400.0	400.0	1	1	1	43.269238	106.248764	0	0.249	-0.001	-0.015	0.0	1011.0
0.0	0.0	1	1	400.0	400.0	1	1	1	43.269238	106.248764	0	0.249	-0.001	-0.028	0.0	1267.0
0.0	0.0	1	1	400.0	400.0	1	1	1	43.269238	106.248764	0	0.249	0.0	0.026	0.0	1011.0
0.0	0.0	1	1	400.0	400.0	1	1	1	43.269238	106.248764	0	0.249	-0.001	-0.016	0.0	1011.0
0.0	0.0	1	1	400.0	400.0	1	1	1	43.269238	106.248764	0	0.249	0.0	0.028	0.0	1011.0
0.0	0.0	1	1	400.0	400.0	1	1	1	43.269238	106.248764	0	0.249	0.0	-0.008	0.0	1011.0
0.0	0.0	1	1	400.0	400.0	1	1	1	43.269238	106.248764	0	0.249	-0.001	-0.031	0.0	1011.0
0.0	0.0	1	1	400.0	400.0	1	1	1	43.269238	106.248764	0	0.249	0.0	0.016	0.0	1011.0
0.0	0.0	1	1	400.0	400.0	1	1	1	43.269238	106.248764	0	0.249	0.0	0.046	0.0	1011.0
0.0	0.0	1	1	400.0	400.0	1	1	1	43.269238	106.248764	0	0.249	0.0	0.003	0.0	1011.0
0.0	0.0	1	1	400.0	400.0	1	1	1	43.269238	106.248764	0	0.249	-0.001	-0.013	0.0	1011.0
0.0	0.0	1	1	400.0	400.0	1	1	1	43.269238	106.248764	0	0.249	-0.001	-0.023	0.0	1011.0
0.0	0.0	1	1	400.0	400.0	1	1	1	43.269238	106.248764	0	0.249	-0.001	-0.046	0.0	1011.0
0.0	0.0	1	1	400.0	400.0	1	1	1	43.269238	106.248764	0	0.249	0.0	0.018	0.0	855.0
0.0	0.0	1	1	400.0	400.0	1	1	1	43.269238	106.248764	0	0.249	0.0	-0.008	0.0	1011.0
0.0	0.0	1	1	400.0	400.0	1	1	1	43.269238	106.248764	0	0.249	0.0	0.009	0.0	1267.0
0.0	0.0	1	1	400.0	400.0	1	1	1	43.269238	106.248764	0	0.249	-0.001	-0.012	0.0	1011.0
0.0	0.0	1	1	400.0	400.0	1	1	1	43.269238	106.248764	0	0.249	0.0	0.084	0.0	1011.0
0.0	0.0	1	1	400.0	400.0	1	1	1	43.269238	106.248764	0	0.249	0.0	0.0	0.0	1011.0
0.0	0.0	1	1	400.0	400.0	1	1	1	43.269238	106.248764	0	0.249	0.0	0.074	0.0	1111.0
0.0	0.0	1	1	400.0	400.0	1	1	1	43.269238	106.248764	0	0.249	0.0	0.086	0.0	1267.0
0.0	0.0	1	1	400.0	400.0	1	1	1	43.269238	106.248764	0	0.249	0.0	0.017	0.0	1111.0
0.0	0.0	1	1	400.0	400.0	1	1	1	43.269238	106.248764	0	0.249	0.0	0.096	0.0	1267.0
0.0	0.0	1	1	400.0	400.0	1	1	1	43.269238	106.248764	0	0.249	-0.001	-0.018	0.0	1267.0
0.0	0.0	1	1	400.0	400.0	1	1	1	43.269238	106.248764	0	0.249	0.0	0.026	0.0	1011.0
0.0	0.0	1	1	400.0	400.0	1	1	1	43.269238	106.248764	0	0.249	-0.001	-0.015	0.0	1011.0
0.0	0.0	1	1	400.0	400.0	1	1	1	43.269238	106.248764	0	0.249	0.0	-0.002	0.0	1011.0
0.0	0.0	1	1	400.0	400.0	1	1	1	43.269238	106.248764	0	0.249	-0.001	-0.032	0.0	1111.0
0.0	0.0	1	1	400.0	400.0	1	1	1	43.269238	106.248764	0	0.249	0.0	0.015	0.0	1267.0
0.0	0.0	1	1	400.0	400.0	1	1	1	43.269238	106.248764	0	0.249	0.0	0.016	0.0	1267.0
0.0	0.0	1	1	400.0	400.0	1	1	1	43.269238	106.248764	0	0.249	0.0	0.021	0.0	1011.0
0.0	0.0	1	1	400.0	400.0	1	1	1	43.269238	106.248764	0	0.249	-0.001	-0.027	0.0	1011.0
0.0	0.0	1	1	400.0	400.0	1	1	1	43.269238	106.248764	0	0.249	0.0	-0.002	0.0	1267.0
0.0	0.0	1	1	400.0	400.0	1	1	1	43.269238	106.248764	0	0.249	0.0	0.016	0.0	855.0
0.0	0.0	1	1	400.0	400.0	1	1	1	43.269238	106.248764	0	0.249	0.0	0.032	0.0	1111.0
0.0	0.0	1	1	400.0	400.0	1	1	1	43.269238	106.248764	0	0.249	0.0	0.021	0.0	855.0
0.0	0.0	1	1	400.0	400.0	1	1	1	43.269238	106.248764	0	0.249	0.0	0.005	0.0	1111.0
0.0	0.0	1	1	400.0	400.0	1	1	1	43.269238	106.248764	0	0.249	0.0	0.028	0.0	1267.0
0.0	0.0	1	1	400.0	400.0	1	1	1	43.269238	106.248764	0	0.249	0.0	0.03	0.0	1011.0
0.0	0.0	1	1	400.0	400.0	1	1	1	43.269238	106.248764	0	0.249	0.0	-0.011	0.0	1011.0
0.0	0.0	1	1	400.0	400.0	1	1	1	43.269238	106.248764	0	0.249	0.0	0.082	0.0	1111.0
0.0	0.0	1	1	400.0	400.0	1	1	1	43.269238	106.248764	0	0.249	0.0	0.105	0.0	1011.0
0.0	0.0	1	1	400.0	400.0	1	1	1	43.269238	106.248764	0	0.249	0.0	-0.007	0.0	1267.0
0.0	0.0	1	1	400.0	400.0	1	1	1	43.269238	106.248764	0	0.249	-0.001	-0.022	0.0	855.0
0.0	0.0	1	1	400.0	400.0	1	1	1	43.269238	106.248764	0	0.249	0.0	0.031	0.0	1111.0
0.0	0.0	1	1	400.0	400.0	1	1	1	43.269238	106.248764	0	0.249	-0.001	-0.028	0.0	1111.0
0.0	0.0	1	1	400.0	400.0	1	1	1	43.269238	106.248764	0	0.249	-0.001	-0.051	0.0	1267.0
0.0	0.0	1	1	400.0	400.0	1	1	1	43.269238	106.248764	0	0.249	0.0	0.058	0.0	1111.0
0.0	0.0	1	1	400.0	400.0	1	1	1	43.269238	106.248764	0	0.249	-0.001	-0.012	0.0	855.0
0.0	0.0	1	1	400.0	400.0	1	1	1	43.269238	106.248764	0	0.249	0.0	-0.003	0.0	1111.0
0.0	0.0	1	1	400.0	400.0	1	1	1	43.269238	106.248764	0	0.249	0.0	0.007	0.0	1111.0
0.0	0.0	1	1	400.0	400.0	1	1	1	43.269238	106.248764	0	0.249	-0.001	-0.051	0.0	1111.0
0.0	0.0	1	1	400.0	400.0	1	1	1	43.269238	106.248764	0	0.249	0.0	0.03	0.0	1111.0
0.0	0.0	1	1	400.0	400.0	1	1	1	43.269238	106.248764	0	0.249	0.0	0.034	0.0	1111.0
0.0	0.0	1	1	400.0	400.0	1	1	1	43.269238	106.248764	0	0.249	0.0	0.018	0.0	1111.0
0.0	0.0	1	1	400.0	400.0	1	1	1	43.269238	106.248764	0	0.249	-0.001	-0.04	0.0	1111.0
0.0	0.0	1	1	400.0	400.0	1	1	1	43.269238	106.248764	0	0.249	0.0	-0.008	0.0	1111.0
0.0	0.0	1	1	400.0	400.0	1	1	1	43.269238	106.248764	0	0.249	-0.001	-0.079	0.0	1111.0
0.0	0.0	1	1	400.0	400.0	1	1	1	43.269238	106.248764	0	0.249	0.0	0.037	0.0	1111.0
0.0	0.0	1	1	400.0	400.0	1	1	1	43.269238	106.248764	0	0.249	0.0	0.013	0.0	1111.0
0.0	0.0	1	1	400.0	400.0	1	1	1	43.269238	106.248764	0	0.249	0.0	-0.004	0.0	1111.0
0.0	0.0	1	1	400.0	400.0	1	1	1	43.269238	106.248764	0	0.249	0.0	0.016	0.0	1111.0
0.0	0.0	1	1	400.0	400.0	1	1	1	43.269238	106.248764	0	0.249	0.0	0.033	0.0	1111.0
0.0	0.0	1	1	400.0	400.0	1	1	1	43.269238	106.248764	0	0.249	0.0	-0.007	0.0	855.0
0.0	0.0	1	1	400.0	400.0	1	1	1	43.269238	106.248764	0	0.249	0.0	0.0	0.0	1111.0
0.0	0.0	1	1	400.0	400.0	1	1	1	43.269238	106.248764	0	0.249	0.0	0.014	0.0	1111.0
0.0	0.0	1	1	400.0	400.0	1	1	1	43.269238	106.248764	0	0.249	0.0	0.0	0.0	1111.0
0.0	0.0	1	1	400.0	400.0	1	1	1	43.269238	106.248764	0	0.249	0.0	-0.011	0.0	855.0
0.0	0.0	1	1	400.0	400.0	1	1	1	43.269238	106.248764	0	0.249	0.0	-0.001	0.0	1111.0
0.0	0.0	1	1	400.0	400.0	1	1	1	43.269238	106.248764	0	0.249	0.0	0.02	0.0	1111.0
0.0	0.0	1	1	400.0	400.0	1	1	1	43.269238	106.248764	0	0.249	0.0	-0.008	0.0	1111.0
0.0	0.0	1	1	400.0	400.0	1	1	1	43.269238	106.248764	0	0.249	-0.001	-0.034	0.0	1111.0
0.0	0.0	1	1	400.0	400.0	1	1	1	43.269238	106.248764	0	0.249	0.0	0.042	0.0	1267.0
0.0	0.0	1	1	400.0	400.0	1	1	1	43.269238	106.248764	0	0.249	0.0	0.009	0.0	855.0
-5555.5557	-400.0	2	1	400.0	300.99503	1	2	1	43.269238	106.248764	1	0.249	0.0	0.029	0.0	1111.0
-5555.5557	-400.0	2	1	400.0	300.99503	1	2	1	43.269238	106.248764	1	0.249	0.0	0.007	0.0	855.0
-5555.5557	-400.0	2	1	400.0	300.99503	0	2	1	43.269238	106.248764	1	0.249	-0.001	-0.026	0.0	1111.0
-5555.5557	-400.0	2	1	400.0	300.99503	0	2	1	43.269238	106.248764	1	0.249	0.0	0.155	0.0	1111.0
-5555.5557	-400.0	2	1	400.0	300.99503	0	2	1	43.269238	106.248764	1	0.249	0.0	-0.008	0.0	1111.0
-5555.5557	-400.0	2	1	400.0	300.99503	0	2	1	43.269238	106.248764	1	0.249	-0.003	-0.347	-0.392	1111.0
-5555.5557	-400.0	2	1	400.0	300.99503	0	2	1	43.269238	106.248764	1	0.249	-0.01	-1.035	-1.097	1111.0
-5555.5557	-400.0	2	1	400.0	300.99503	0	2	1	43.269238	106.248764	1	0.248	-0.018	-1.132	-1.097	1267.0
-5555.5557	-400.0	2	1	400.0	300.99503	0	2	1	43.269238	106.248764	1	0.248	-0.031	-1.71	-1.706	1011.0
-5555.5557	-400.0	2	1	400.0	300.99503	0	2	1	43.269238	106.248764	1	0.248	-0.044	-1.943	-1.978	1011.0
-5555.5557	-400.0	2	1	400.0	300.99503	0	2	1	43.269238	106.248764	1	0.248	-0.056	-2.088	-1.978	1267.0
-5555.5557	-400.0	2	1	400.0	300.99503	0	2	1	43.269238	106.248764	1	0.247	-0.07	-2.412	-2.467	1267.0
-5555.5557	-400.0	2	1	400.0	300.99503	0	2	1	43.269238	106.248764	1	0.247	-0.084	-2.425	-2.686	1011.0
-5555.5557	-400.0	2	1	400.0	300.99503	0	2	1	43.269238	106.248764	1	0.247	-0.098	-2.691	-2.686	1011.0
-5555.5557	-400.0	2	1	400.0	300.99503	0	2	1	43.269238	106.248764	1	0.247	-0.113	-3.11	-3.078	1011.0
-5555.5557	-400.0	2	1	400.0	300.99503	0	2	1	43.269238	106.248764	1	0.246	-0.127	-3.075	-3.078	1011.0
-5555.5557	-400.0	2	1	400.0	300.99503	0	2	1	43.269238	106.248764	1	0.246	-0.143	-3.407	-3.417	1011.0
-5555.5557	-400.0	2	1	400.0	300.99503	0	2	1	43.269238	106.248764	1	0.246	-0.157	-3.603	-3.569	1011.0
-5555.5557	-400.0	2	1	400.0	300.99503	0	2	1	43.269238	106.248764	1	0.246	-0.17	-3.502	-3.569	1011.0
-5555.5557	-400.0	2	1	400.0	300.99503	0	2	1	43.269238	106.248764	1	0.245	-0.185	-3.875	-3.84	1011.0
-5555.5557	-400.0	2	1	400.0	300.99503	0	2	1	43.269238	106.248764	1	0.245	-0.198	-3.869	-3.84	1011.0
-5555.5557	-400.0	2	1	400.0	300.99503	0	2	1	43.269238	106.248764	1	0.245	-0.211	-3.983	-3.963	1011.0
-5555.5557	-400.0	2	1	400.0	300.99503	0	2	1	43.269238	106.248764	1	0.245	-0.225	-4.168	-4.18	1011.0
-5555.5557	-400.0	2	1	400.0	300.99503	0	2	1	43.269238	106.248764	1	0.245	-0.237	-4.195	-4.18	1011.0
-5555.5557	-400.0	2	1	400.0	300.99503	0	2	1	43.269238	106.248764	1	0.244	-0.248	-4.295	-4.278	1011.0
-5555.5557	-400.0	2	1	400.0	300.99503	0	2	1	43.269238	106.248764	1	0.244	-0.26	-4.419	-4.453	1011.0
-5555.5557	-400.0	2	1	400.0	300.99503	0	2	1	43.269238	106.248764	1	0.244	-0.271	-4.505	-4.453	1011.0
-5555.5557	-400.0	2	1	400.0	300.99503	0	2	1	43.269238	106.248764	1	0.244	-0.281	-4.542	-4.531	1011.0
-5555.5557	-400.0	2	1	400.0	300.99503	0	2	1	43.269238	106.248764	1	0.243	-0.289	-4.58	-4.531	1011.0
-5555.5557	-400.0	2	1	400.0	300.99503	0	2	1	43.269238	106.248764	1	0.243	-0.299	-4.642	-4.672	1011.0
-5555.5557	-400.0	2	1	400.0	300.99503	0	2	1	43.269238	106.248764	1	0.243	-0.308	-4.791	-4.735	1011.0
-5555.5557	-400.0	2	1	400.0	300.99503	0	2	1	43.269238	106.248764	1	0.242	-0.316	-4.789	-4.735	1011.0
-5555.5557	-400.0	2	1	400.0	300.99503	0	2	1	43.269238	106.248764	1	0.242	-0.325	-4.875	-4.847	1011.0
-5555.5557	-400.0	2	1	400.0	300.99503	0	2	1	43.269238	106.248764	1	0.241	-0.333	-4.955	-4.945	1011.0
-5555.5557	-400.0	2	1	400.0	300.99503	0	2	1	43.269238	106.248764	1	0.241	-0.341	-4.915	-4.945	1011.0
-5555.5557	-400.0	2	1	400.0	300.99503	0	2	1	43.269238	106.248764	1	0.24	-0.347	-5.003	-4.988	1011.0
-5555.5557	-400.0	2	1	400.0	300.99503	0	2	1	43.269238	106.248764	1	0.24	-0.353	-4.963	-5.067	1011.0
-5555.5557	-400.0	2	1	400.0	300.99503	0	2	1	43.269238	106.248764	1	0.239	-0.36	-5.085	-5.067	1011.0
-5555.5557	-400.0	2	1	400.0	300.99503	0	2	1	43.269238	106.248764	1	0.238	-0.367	-5.111	-5.102	1011.0
-5555.5557	-400.0	2	1	400.0	300.99503	0	2	1	43.269238	106.248764	1	0.238	-0.372	-5.105	-5.102	1011.0
-5555.5557	-400.0	2	1	400.0	300.99503	0	2	1	43.269238	106.248764	1	0.237	-0.378	-5.122	-5.165	1011.0
-5555.5557	-400.0	2	1	400.0	300.99503	0	2	1	43.269238	106.248764	1	0.236	-0.383	-5.176	-5.192	1011.0
-5555.5557	-400.0	2	1	400.0	300.99503	0	2	1	43.269238	106.248764	1	0.235	-0.387	-5.238	-5.192	1011.0
-5555.5557	-400.0	2	1	400.0	300.99503	0	2	1	43.269238	106.248764	1	0.234	-0.391	-5.24	-5.244	1011.0
-5555.5557	-400.0	2	1	400.0	300.99503	0	2	1	43.269238	106.248764	1	0.233	-0.395	-5.236	-5.265	1011.0
-5555.5557	-400.0	2	1	400.0	300.99503	0	2	1	43.269238	106.248764	1	0.233	-0.4	-5.357	-5.265	1011.0
-5555.5557	-400.0	2	1	400.0	300.99503	0	2	1	43.269238	106.248764	1	0.232	-0.403	-5.283	-5.306	1011.0
-5555.5557	-400.0	2	1	400.0	300.99503	0	2	1	43.269238	106.248764	1	0.231	-0.405	-5.258	-5.306	1011.0
-5555.5557	-400.0	2	1	400.0	300.99503	0	2	1	43.269238	106.248764	1	0.23	-0.409	-5.404	-5.324	1011.0
-5555.5557	-400.0	2	1	400.0	300.99503	0	2	1	43.269238	106.248764	1	0.229	-0.413	-5.331	-5.356	1011.0
-5555.5557	-400.0	2	1	400.0	300.99503	0	2	1	43.269238	106.248764	1	0.228	-0.417	-5.393	-5.356	1011.0
-5555.5557	-400.0	2	1	400.0	300.99503	0	2	1	43.269238	106.248764	1	0.227	-0.421	-5.33	-5.371	1011.0
-5555.5557	-400.0	2	1	400.0	300.99503	0	2	1	43.269238	106.248764	1	0.227	-0.423	-5.408	-5.371	1011.0
-5555.5557	-400.0	2	1	400.0	300.99503	0	2	1	43.269238	106.248764	1	0.226	-0.425	-5.398	-5.397	1011.0
-5555.5557	-400.0	2	1	400.0	300.99503	0	2	1	43.269238	106.248764	1	0.226	-0.427	-5.419	-5.408	1011.0
-5555.5557	-400.0	2	1	400.0	300.99503	0	2	1	43.269238	106.248764	1	0.225	-0.429	-5.374	-5.408	1011.0
-5555.5557	-400.0	2	1	400.0	300.99503	0	2	1	43.269238	106.248764	1	0.225	-0.431	-5.396	-5.429	1011.0
-5555.5557	-400.0	2	1	400.0	300.99503	0	2	1	43.269238	106.248764	1	0.225	-0.433	-5.418	-5.447	1011.0
-5555.5557	-400.0	2	1	400.0	300.99503	0	2	1	43.269238	106.248764	1	0.224	-0.435	-5.421	-5.447	1011.0
-5555.5557	-400.0	2	1	400.0	300.99503	0	2	1	43.269238	106.248764	1	0.224	-0.437	-5.463	-5.455	1011.0
-5555.5557	-400.0	2	1	400.0	300.99503	0	2	1	43.269238	106.248764	1	0.224	-0.439	-5.428	-5.47	1011.0
-5555.5557	-400.0	2	1	400.0	300.99503	0	2	1	43.269238	106.248764	1	0.224	-0.441	-5.485	-5.47	1011.0
-5555.5557	-400.0	2	1	400.0	300.99503	0	2	1	43.269238	106.248764	1	0.224	-0.441	-5.49	-5.476	1011.0
-5555.5557	-400.0	2	1	400.0	300.99503	0	2	1	43.269238	106.248764	1	0.224	-0.441	-5.443	-5.476	1011.0
-5555.5557	-400.0	2	1	400.0	300.99503	1	2	1	43.269238	106.248764	1	0.224	-0.441	-5.499	-5.488	1011.0
-5555.5557	-400.0	2	1	400.0	300.99503	1	2	1	43.269238	106.248764	1	0.224	-0.441	-5.534	-5.493	1011.0
-5555.5557	-400.0	2	1	400.0	300.99503	1	2	1	43.269238	106.248764	1	0.224	-0.441	-5.461	-5.493	1011.0
-5555.5557	-400.0	2	1	400.0	300.99503	1	2	1	43.269238	106.248764	1	0.224	-0.442	-5.505	-5.502	1011.0
-5555.5557	-400.0	2	1	400.0	300.99503	1	2	1	43.269238	106.248764	1	0.224	-0.442	-5.432	-5.51	1011.0
-5555.5557	-400.0	2	1	400.0	300.99503	1	2	1	43.269238	106.248764	1	0.224	-0.442	-5.541	-5.51	1011.0
-5555.5557	-400.0	2	1	400.0	300.99503	1	2	1	43.269238	106.248764	1	0.224	-0.442	-5.519	-5.514	1011.0
-5555.5557	-400.0	2	1	400.0	300.99503	1	2	1	43.269238	106.248764	1	0.224	-0.443	-5.567	-5.514	1011.0
-5555.5557	-400.0	2	1	400.0	300.99503	1	2	1	43.269238	106.248764	1	0.224	-0.444	-5.561	-5.521	1011.0
-5555.5557	-400.0	2	1	400.0	300.99503	1	2	1	43.269238	106.248764	1	0.224	-0.444	-5.517	-5.523	1011.0
-5555.5557	-400.0	2	1	400.0	300.99503	1	2	1	43.269238	106.248764	1	0.224	-0.444	-5.522	-5.523	1011.0
-5555.5557	-400.0	2	1	400.0	300.99503	1	2	1	43.269238	106.248764	1	0.224	-0.444	-5.481	-5.529	1011.0
-5555.5557	-400.0	2	1	400.0	300.99503	1	2	1	43.269238	106.248764	1	0.224	-0.444	-5.544	-5.531	1011.0
-5555.5557	-400.0	2	1	400.0	300.99503	1	2	1	43.269238	106.248764	1	0.224	-0.444	-5.472	-5.531	1011.0
-5555.5557	-400.0	2	1	400.0	300.99503	1	2	1	43.269238	106.248764	1	0.224	-0.444	-5.503	-5.535	1011.0
-5555.5557	-400.0	2	1	400.0	300.99503	1	2	1	43.269238	106.248764	1	0.224	-0.444	-5.543	-5.535	1011.0
-5555.5557	-400.0	2	1	400.0	300.99503	1	2	1	43.269238	106.248764	1	0.224	-0.444	-5.512	-5.537	1011.0
-5555.5557	-400.0	2	1	400.0	300.99503	1	2	1	43.269238	106.248764	1	0.224	-0.444	-5.529	-5.541	1011.0
-5555.5557	-400.0	2	1	400.0	300.99503	1	2	1	43.269238	106.248764	1	0.224	-0.444	-5.524	-5.541	1011.0
-5555.5557	-400.0	2	1	400.0	300.99503	1	2	1	43.269238	106.248764	1	0.224	-0.445	-5.57	-5.542	1011.0
-5555.5557	-400.0	2	1	400.0	300.99503	1	2	1	43.269238	106.248764	1	0.224	-0.447	-5.562	-5.544	1011.0
-5555.5557	-400.0	2	1	400.0	300.99503	1	2	1	43.269238	106.248764	1	0.224	-0.447	-5.535	-5.544	1011.0
-5555.5557	-400.0	2	1	400.0	300.99503	1	2	1	43.269238	106.248764	1	0.224	-0.447	-5.51	-5.547	1011.0
-5555.5557	-400.0	2	1	400.0	300.99503	1	2	1	43.269238	106.248764	1	0.224	-0.447	-5.549	-5.547	1011.0
-5555.5557	-400.0	2	1	400.0	300.99503	1	2	1	43.269238	106.248764	1	0.224	-0.447	-5.369	-5.548	1011.0
-5555.5557	-400.0	2	1	400.0	300.99503	1	2	1	43.269238	106.248764	1	0.224	-0.448	-5.669	-5.549	1011.0
-5555.5557	-400.0	2	1	400.0	300.99503	1	2	1	43.269238	106.248764	1	0.224	-0.448	-5.475	-5.549	1011.0
-5555.5557	-400.0	2	1	400.0	300.99503	1	2	1	43.269238	106.248764	1	0.224	-0.45	-5.594	-5.55	1011.0
-5555.5557	-400.0	2	1	400.0	300.99503	1	2	1	43.269238	106.248764	1	0.224	-0.451	-5.488	-5.551	1011.0
-5555.5557	-400.0	2	1	400.0	300.99503	1	2	1	43.269238	106.248764	1	0.224	-0.451	-5.537	-5.551	1011.0
-5555.5557	-400.0	2	1	400.0	300.99503	1	2	1	43.269238	106.248764	1	0.224	-0.452	-5.585	-5.553	1011.0
-5555.5557	-400.0	2	1	400.0	300.99503	1	2	1	43.269238	106.248764	1	0.224	-0.454	-5.634	-5.553	1011.0
-5555.5557	-400.0	2	1	400.0	300.99503	1	2	1	43.269238	106.248764	1	0.224	-0.456	-5.567	-5.554	1011.0
-5555.5557	-400.0	2	1	400.0	300.99503	1	2	1	43.269238	106.248764	1	0.224	-0.457	-5.341	-5.554	1011.0
-5555.5557	-400.0	2	1	400.0	300.99503	1	2	1	43.269238	106.248764	1	0.224	-0.458	-5.487	-5.554	1011.0
-5555.5557	-400.0	2	1	400.0	300.99503	1	2	1	43.269238	106.248764	1	0.224	-0.46	-5.583	-5.555	1011.0
-5555.5557	-400.0	2	1	400.0	300.99503	1	2	1	43.269238	106.248764	1	0.224	-0.46	-5.545	-5.555	1011.0
-5555.5557	-400.0	2	1	400.0	300.99503	1	2	1	43.269238	106.248764	1	0.224	-0.46	-5.509	-5.556	1011.0
-5555.5557	-400.0	2	1	400.0	300.99503	1	2	1	43.269238	106.248764	1	0.224	-0.46	-5.514	-5.556	1011.0
-5555.5557	-400.0	2	1	400.0	300.99503	1	2	1	43.269238	106.248764	1	0.224	-0.46	-5.539	-5.556	1011.0
-5555.5557	-400.0	2	1	400.0	300.99503	1	2	1	43.269238	106.248764	1	0.224	-0.461	-5.563	-5.557	1011.0
-5555.5557	-400.0	2	1	400.0	300.99503	1	2	1	43.269238	106.248764	1	0.224	-0.461	-5.569	-5.557	1011.0
-5555.5557	-400.0	2	1	400.0	300.99503	1	2	1	43.269238	106.248764	1	0.223	-0.46	-5.537	-5.557	1011.0
-5555.5557	-400.0	2	1	400.0	300.99503	1	2	1	43.269238	106.248764	1	0.223	-0.46	-5.545	-5.559	1011.0
-5555.5557	-400.0	2	1	400.0	300.99503	1	2	1	43.269238	106.248764	1	0.223	-0.461	-5.559	-5.559	1011.0
-5555.5557	-400.0	2	1	400.0	300.99503	1	2	1	43.269238	106.248764	1	0.223	-0.461	-5.569	-5.559	1011.0
-5555.5557	-400.0	2	1	400.0	300.99503	1	2	1	43.269238	106.248764	1	0.223	-0.46	-5.543	-5.559	1011.0
-5555.5557	-400.0	2	1	400.0	300.99503	1	2	1	43.269238	106.248764	1	0.223	-0.46	-5.515	-5.559	1011.0
-5555.5557	-400.0	2	1	400.0	300.99503	1	2	1	43.269238	106.248764	1	0.223	-0.461	-5.583	-5.56	1011.0
-5555.5557	-400.0	2	1	400.0	300.99503	1	2	1	43.269238	106.248764	1	0.223	-0.461	-5.573	-5.56	1011.0
-5555.5557	-400.0	2	1	400.0	300.99503	1	2	1	43.269238	106.248764	1	0.223	-0.461	-5.599	-5.56	1011.0
-5555.5557	-400.0	2	1	400.0	300.99503	1	2	1	43.269238	106.248764	1	0.223	-0.46	-5.538	-5.56	1011.0
-5555.5557	-400.0	2	1	400.0	300.99503	1	2	1	43.269238	106.248764	1	0.223	-0.46	-5.539	-5.56	1011.0
-5555.5557	-400.0	2	1	400.0	300.99503	1	2	1	43.269238	106.248764	1	0.223	-0.461	-5.584	-5.56	1011.0
-5555.5557	-400.0	2	1	400.0	300.99503	1	2	1	43.269238	106.248764	1	0.223	-0.461	-5.605	-5.56	1011.0
-5555.5557	-400.0	2	1	400.0	300.99503	1	2	1	43.269238	106.248764	1	0.223	-0.461	-5.614	-5.56	1011.0
-5555.5557	-400.0	2	1	400.0	300.99503	1	2	1	43.269238	106.248764	1	0.223	-0.461	-5.574	-5.56	1011.0
-5555.5557	-400.0	2	1	400.0	300.99503	1	2	1	43.269238	106.248764	1	0.223	-0.461	-5.615	-5.56	1011.0
-5555.5557	-400.0	2	1	400.0	300.99503	1	2	1	43.269238	106.248764	1	0.223	-0.461	-5.56	-5.56	1011.0
-5555.5557	-400.0	2	1	400.0	300.99503	1	2	1	43.269238	106.248764	1	0.223	-0.46	-5.527	-5.56	1011.0
-5555.5557	-400.0	2	1	400.0	300.99503	1	2	1	43.269238	106.248764	1	0.223	-0.461	-5.58	-5.56	1011.0
-5555.5557	-400.0	2	1	400.0	300.99503	1	2	1	43.269238	106.248764	1	0.223	-0.46	-5.552	-5.56	1011.0
-5555.5557	-400.0	2	1	400.0	300.99503	1	2	1	43.269238	106.248764	1	0.223	-0.461	-5.651	-5.56	1011.0
-5555.5557	-400.0	2	1	400.0	300.99503	1	2	1	43.269238	106.248764	1	0.223	-0.46	-5.515	-5.56	1011.0
-5555.5557	-400.0	2	1	400.0	300.99503	1	2	1	43.269238	106.248764	1	0.223	-0.46	-5.53	-5.561	1011.0
-5555.5557	-400.0	2	1	400.0	300.99503	1	2	1	43.269238	106.248764	1	0.223	-0.46	-5.54	-5.561	1011.0
-5555.5557	-400.0	2	1	400.0	300.99503	1	2	1	43.269238	106.248764	1	0.223	-0.46	-5.531	-5.561	1011.0
-5555.5557	-400.0	2	1	400.0	300.99503	1	2	1	43.269238	106.248764	1	0.223	-0.46	-5.494	-5.561	1011.0
-5555.5557	-400.0	2	1	400.0	300.99503	1	2	1	43.269238	106.248764	1	0.223	-0.46	-5.537	-5.561	1011.0
-5555.5557	-400.0	2	1	400.0	300.99503	1	2	1	43.269238	106.248764	1	0.223	-0.461	-5.582	-5.561	1011.0
-5555.5557	-400.0	2	1	400.0	300.99503	1	2	1	43.269238	106.248764	1	0.223	-0.461	-5.618	-5.561	1011.0
-5555.5557	-400.0	2	1	400.0	300.99503	1	2	1	43.269238	106.248764	1	0.223	-0.461	-5.579	-5.561	1011.0
-5555.5557	-400.0	2	1	400.0	300.99503	1	2	1	43.269238	106.248764	1	0.223	-0.461	-5.569	-5.561	1011.0
-5555.5557	-400.0	2	1	400.0	300.99503	1	2	1	43.269238	106.248764	1	0.223	-0.46	-5.552	-5.561	1011.0
-5555.5557	-400.0	2	1	400.0	300.99503	1	2	1	43.269238	106.248764	1	0.223	-0.461	-5.653	-5.561	1011.0
-5555.5557	-400.0	2	1	400.0	300.99503	1	2	1	43.269238	106.248764	1	0.223	-0.461	-5.588	-5.561	1011.0
-5555.5557	-400.0	2	1	400.0	300.99503	1	2	1	43.269238	106.248764	1	0.223	-0.461	-5.56	-5.561	1011.0
-5555.5557	-400.0	2	1	400.0	300.99503	1	2	1	43.269238	106.248764	1	0.223	-0.46	-5.496	-5.561	1011.0
-5555.5557	-400.0	2	1	400.0	300.99503	1	2	1	43.269238	106.248764	1	0.223	-0.46	-5.552	-5.561	1011.0
-5555.5557	-400.0	2	1	400.0	300.99503	1	2	1	43.269238	106.248764	1	0.223	-0.46	-5.532	-5.561	1011.0
-5555.5557	-400.0	2	1	400.0	300.99503	1	2	1	43.269238	106.248764	1	0.223	-0.46	-5.554	-5.561	1011.0
-5555.5557	-400.0	2	1	400.0	300.99503	1	2	1	43.269238	106.248764	1	0.223	-0.461	-5.675	-5.561	1011.0
-5555.5557	-400.0	2	1	400.0	300.99503	1	2	1	43.269238	106.248764	1	0.223	-0.46	-5.54	-5.561	1011.0
-5555.5557	-400.0	2	1	400.0	300.99503	1	2	1	43.269238	106.248764	1	0.223	-0.46	-5.546	-5.561	1011.0
-5555.5557	-400.0	2	1	400.0	300.99503	1	2	1	43.269238	106.248764	1	0.223	-0.461	-5.573	-5.561	1011.0
-5555.5557	-400.0	2	1	400.0	300.99503	1	2	1	43.269238	106.248764	1	0.223	-0.46	-5.526	-5.561	1011.0
-5555.5557	-400.0	2	1	400.0	300.99503	1	2	1	43.269238	106.248764	1	0.223	-0.46	-5.525	-5.561	1011.0
-5555.5557	-400.0	2	1	400.0	300.99503	1	2	1	43.269238	106.248764	1	0.223	-0.461	-5.569	-5.561	1011.0
-5555.5557	-400.0	2	1	400.0	300.99503	1	2	1	43.269238	106.248764	1	0.223	-0.46	-5.555	-5.561	1011.0
-5555.5557	-400.0	2	1	400.0	300.99503	1	2	1	43.269238	106.248764	1	0.223	-0.461	-5.562	-5.561	1011.0
-5555.5557	-400.0	2	1	400.0	300.99503	1	2	1	43.269238	106.248764	1	0.223	-0.46	-5.48	-5.561	1011.0
-5555.5557	-400.0	2	1	400.0	300.99503	1	2	1	43.269238	106.248764	1	0.223	-0.461	-5.564	-5.561	1011.0
-5555.5557	-400.0	2	1	400.0	300.99503	1	2	1	43.269238	106.248764	1	0.223	-0.46	-5.517	-5.561	1011.0
-5555.5557	-400.0	2	1	400.0	300.99503	1	2	1	43.269238	106.248764	1	0.223	-0.461	-5.601	-5.561	1011.0
-5555.5557	-400.0	2	1	400.0	300.99503	1	2	1	43.269238	106.248764	1	0.223	-0.461	-5.568	-5.561	1011.0
-5555.5557	-400.0	2	1	400.0	300.99503	1	2	1	43.269238	106.248764	1	0.223	-0.461	-5.59	-5.561	1011.0
-5555.5557	-400.0	2	1	400.0	300.99503	1	2	1	43.269238	106.248764	1	0.223	-0.461	-5.559	-5.561	1011.0
-5555.5557	-400.0	2	1	400.0	300.99503	1	2	1	43.269238	106.248764	1	0.223	-0.461	-5.575	-5.561	1011.0
-5555.5557	-400.0	2	1	400.0	300.99503	1	2	1	43.269238	106.248764	1	0.223	-0.46	-5.552	-5.561	1011.0
-5555.5557	-400.0	2	1	400.0	300.99503	1	2	1	43.269238	106.248764	1	0.223	-0.46	-5.549	-5.561	1011.0
-5555.5557	-400.0	2	1	400.0	300.99503	1	2	1	43.269238	106.248764	1	0.223	-0.461	-5.582	-5.561	1011.0
-5555.5557	-400.0	2	1	400.0	300.99503	1	2	1	43.269238	106.248764	1	0.223	-0.461	-5.569	-5.561	1011.0
-5555.5557	-400.0	2	1	400.0	300.99503	1	2	1	43.269238	106.248764	1	0.223	-0.461	-5.575	-5.561	1011.0
-5555.5557	-400.0	2	1	400.0	300.99503	1	2	1	43.269238	106.248764	1	0.223	-0.46	-5.464	-5.561	1011.0
-5555.5557	-400.0	2	1	400.0	300.99503	1	2	1	43.269238	106.248764	1	0.223	-0.461	-5.572	-5.561	1011.0
-5555.5557	-400.0	2	1	400.0	300.99503	1	2	1	43.269238	106.248764	1	0.223	-0.461	-5.586	-5.561	1011.0
-5555.5557	-400.0	2	1	400.0	300.99503	1	2	1	43.269238	106.248764	1	0.223	-0.461	-5.627	-5.561	1011.0
-5555.5557	-400.0	2	1	400.0	300.99503	1	2	1	43.269238	106.248764	1	0.223	-0.461	-5.626	-5.561	1011.0
-5555.5557	-400.0	2	1	400.0	300.99503	1	2	1	43.269238	106.248764	1	0.223	-0.46	-5.549	-5.561	1011.0
-5555.5557	-400.0	2	1	400.0	300.99503	1	2	1	43.269238	106.248764	1	0.223	-0.46	-5.521	-5.561	1011.0
-5555.5557	-400.0	2	1	400.0	300.99503	1	2	1	43.269238	106.248764	1	0.223	-0.46	-5.484	-5.561	1011.0
-5555.5557	-400.0	2	1	400.0	300.99503	1	2	1	43.269238	106.248764	1	0.223	-0.461	-5.579	-5.561	1011.0
-5555.5557	-400.0	2	1	400.0	300.99503	1	2	1	43.269238	106.248764	1	0.223	-0.46	-5.541	-5.561	1011.0
-5555.5557	-400.0	2	1	400.0	300.99503	1	2	1	43.269238	106.248764	1	0.223	-0.461	-5.635	-5.561	1011.0
-5555.5557	-400.0	2	1	400.0	300.99503	1	2	1	43.269238	106.248764	1	0.223	-0.46	-5.544	-5.561	1011.0
-5555.5557	-400.0	2	1	400.0	300.99503	1	2	1	43.269238	106.248764	1	0.223	-0.46	-5.54	-5.561	1011.0
-5555.5557	-400.0	2	1	400.0	300.99503	1	2	1	43.269238	106.248764	1	0.224	-0.461	-5.572	-5.561	1011.0
-5555.5557	-400.0	2	1	400.0	300.99503	1	2	1	43.269238	106.248764	1	0.224	-0.461	-5.58	-5.561	1011.0
-5555.5557	-400.0	2	1	400.0	300.99503	1	2	1	43.269238	106.248764	1	0.224	-0.461	-5.558	-5.561	1011.0
-5555.5557	-400.0	2	1	400.0	300.99503	1	2	1	43.269238	106.248764	1	0.224	-0.461	-5.56	-5.561	1011.0
-5555.5557	-400.0	2	1	400.0	300.99503	1	2	1	43.269238	106.248764	1	0.224	-0.461	-5.559	-5.561	1011.0
-5555.5557	-400.0	2	1	400.0	300.99503	1	2	1	43.269238	106.248764	1	0.224	-0.461	-5.595	-5.561	1011.0
-5555.5557	-400.0	2	1	400.0	300.99503	1	2	1	43.269238	106.248764	1	0.224	-0.46	-5.544	-5.561	1011.0
-5555.5557	-400.0	2	1	400.0	300.99503	1	2	1	43.269238	106.248764	1	0.224	-0.461	-5.606	-5.561	1011.0
-5555.5557	-400.0	2	1	400.0	300.99503	1	2	1	43.269238	106.248764	1	0.224	-0.461	-5.656	-5.561	1011.0
-5555.5557	-400.0	2	1	400.0	300.99503	1	2	1	43.269238	106.248764	1	0.225	-0.46	-5.555	-5.561	1011.0
-5555.5557	-400.0	2	1	400.0	300.99503	1	2	1	43.269238	106.248764	1	0.225	-0.461	-5.642	-5.561	1011.0
-5555.5557	-400.0	2	1	400.0	300.99503	1	2	1	43.269238	106.248764	1	0.225	-0.46	-5.524	-5.561	1011.0
-5555.5557	-400.0	2	1	400.0	300.99503	1	2	1	43.269238	106.248764	1	0.225	-0.46	-5.499	-5.561	1011.0
-5555.5557	-400.0	2	1	400.0	300.99503	1	2	1	43.269238	106.248764	1	0.225	-0.46	-5.521	-5.561	1011.0
-5555.5557	-400.0	2	1	400.0	300.99503	1	2	1	43.269238	106.248764	1	0.225	-0.461	-5.591	-5.561	1011.0
-5555.5557	-400.0	2	1	400.0	300.99503	1	2	1	43.269238	106.248764	1	0.225	-0.46	-5.364	-5.561	1011.0
-5555.5557	-400.0	2	1	400.0	300.99503	1	2	1	43.269238	106.248764	1	0.225	-0.461	-5.642	-5.561	1011.0
-5555.5557	-400.0	2	1	400.0	300.99503	1	2	1	43.269238	106.248764	1	0.225	-0.461	-5.604	-5.561	1011.0
-5555.5557	-400.0	2	1	400.0	300.99503	1	2	1	43.269238	106.248764	1	0.225	-0.461	-5.581	-5.561	1011.0
-5555.5557	-400.0	2	1	400.0	300.99503	1	2	1	43.269238	106.248764	1	0.225	-0.46	-5.543	-5.561	1011.0
-5555.5557	-400.0	2	1	400.0	300.99503	1	2	1	43.269238	106.248764	1	0.225	-0.46	-5.531	-5.561	1011.0
-5555.5557	-400.0	2	1	400.0	300.99503	1	2	1	43.269238	106.248764	1	0.225	-0.46	-5.546	-5.561	1011.0
-5555.5557	-400.0	2	1	400.0	300.99503	1	2	1	43.269238	106.248764	1	0.225	-0.46	-5.538	-5.561	1011.0
-5555.5557	-400.0	2	1	400.0	300.99503	1	2	1	43.269238	106.248764	1	0.225	-0.461	-5.62	-5.561	1011.0
-5555.5557	-400.0	2	1	400.0	300.99503	1	2	1	43.269238	106.248764	1	0.225	-0.461	-5.584	-5.561	1011.0
-5555.5557	-400.0	2	1	400.0	300.99503	1	2	1	43.269238	106.248764	1	0.225	-0.461	-5.645	-5.561	1011.0
-5555.5557	-400.0	2	1	400.0	300.99503	1	2	1	43.269238	106.248764	1	0.225	-0.461	-5.568	-5.561	1011.0
-5555.5557	-400.0	2	1	400.0	300.99503	1	2	1	43.269238	106.248764	1	0.225	-0.461	-5.68	-5.561	1011.0
-5555.5557	-400.0	2	1	400.0	300.99503	1	2	1	43.269238	106.248764	1	0.225	-0.461	-5.584	-5.561	1011.0
-5555.5557	-400.0	2	1	400.0	300.99503	1	2	1	43.269238	106.248764	1	0.225	-0.461	-5.584	-5.561	1011.0
-5555.5557	-400.0	2	1	400.0	300.99503	1	2	1	43.269238	106.248764	1	0.225	-0.461	-5.584	-5.561	1011.0
-5555.5557	-400.0	2	1	400.0	300.99503	1	2	1	43.269238	106.248764	1	0.225	-0.46	-5.553	-5.561	1011.0
-5555.5557	-400.0	2	1	400.0	300.99503	1	2	1	43.269238	106.248764	1	0.225	-0.46	-5.419	-5.561	1011.0
-5555.5557	-400.0	2	1	400.0	300.99503	1	2	1	43.269238	106.248764	1	0.225	-0.46	-5.534	-5.561	1011.0
-5555.5557	-400.0	2	1	400.0	300.99503	1	2	1	43.269238	106.248764	1	0.225	-0.461	-5.645	-5.561	1011.0
-5555.5557	-400.0	2	1	400.0	300.99503	1	2	1	43.269238	106.248764	1	0.225	-0.461	-5.572	-5.561	1011.0
-5555.5557	-400.0	2	1	400.0	300.99503	1	2	1	43.269238	106.248764	1	0.225	-0.461	-5.584	-5.561	1011.0
-5555.5557	-400.0	2	1	400.0	300.99503	1	2	1	43.269238	106.248764	1	0.225	-0.461	-5.561	-5.561	1011.0
-5555.5557	-400.0	2	1	400.0	300.99503	1	2	1	43.269238	106.248764	1	0.225	-0.461	-5.572	-5.561	1011.0
-5555.5557	-400.0	2	1	400.0	300.99503	1	2	1	43.269238	106.248764	1	0.225	-0.46	-5.542	-5.561	1011.0
-5555.5557	-400.0	2	1	400.0	300.99503	1	2	1	43.269238	106.248764	1	0.225	-0.461	-5.627	-5.561	1011.0
-5555.5557	-400.0	2	1	400.0	300.99503	1	2	1	43.269238	106.248764	1	0.225	-0.46	-5.537	-5.561	1011.0
-5555.5557	-400.0	2	1	400.0	300.99503	1	2	1	43.269238	106.248764	1	0.225	-0.461	-5.565	-5.561	1011.0
-5555.5557	-400.0	2	1	400.0	300.99503	1	2	1	43.269238	106.248764	1	0.225	-0.461	-5.58	-5.561	1011.0
-5555.5557	-400.0	2	1	400.0	300.99503	1	2	1	43.269238	106.248764	1	0.225	-0.461	-5.576	-5.561	1011.0
-5555.5557	-400.0	2	1	400.0	300.99503	1	2	1	43.269238	106.248764	1	0.225	-0.461	-5.564	-5.561	1011.0
-5555.5557	-400.0	2	1	400.0	300.99503	1	2	1	43.269238	106.248764	1	0.225	-0.461	-5.576	-5.561	1011.0
-5555.5557	-400.0	2	1	400.0	300.99503	1	2	1	43.269238	106.248764	1	0.225	-0.46	-5.542	-5.561	1011.0
-5555.5557	-400.0	2	1	400.0	300.99503	1	2	1	43.269238	106.248764	1	0.225	-0.46	-5.545	-5.561	1011.0
-5555.5557	-400.0	2	1	400.0	300.99503	1	2	1	43.269238	106.248764	1	0.225	-0.461	-5.57	-5.561	1011.0
-5555.5557	-400.0	2	1	400.0	300.99503	1	2	1	43.269238	106.248764	1	0.225	-0.46	-5.539	-5.561	1011.0
-5555.5557	-400.0	2	1	400.0	300.99503	1	2	1	43.269238	106.248764	1	0.225	-0.461	-5.601	-5.561	1011.0
-5555.5557	-400.0	2	1	400.0	300.99503	1	2	1	43.269238	106.248764	1	0.225	-0.461	-5.585	-5.561	1011.0
-5555.5557	-400.0	2	1	400.0	300.99503	1	2	1	43.269238	106.248764	1	0.225	-0.46	-5.529	-5.561	1011.0
-5555.5557	-400.0	2	1	400.0	300.99503	1	2	1	43.269238	106.248764	1	0.225	-0.461	-5.587	-5.561	1011.0
-5555.5557	-400.0	2	1	400.0	300.99503	1	2	1	43.269238	106.248764	1	0.225	-0.461	-5.59	-5.561	1011.0
-5555.5557	-400.0	2	1	400.0	300.99503	1	2	1	43.269238	106.248764	1	0.225	-0.46	-5.464	-5.561	1011.0
-5555.5557	-400.0	2	1	400.0	300.99503	1	2	1	43.269238	106.248764	1	0.225	-0.46	-5.542	-5.561	1011.0
-5555.5557	-400.0	2	1	400.0	300.99503	1	2	1	43.269238	106.248764	1	0.225	-0.46	-5.536	-5.561	1011.0
-5555.5557	-400.0	2	1	400.0	300.99503	1	2	1	43.269238	106.248764	1	0.225	-0.461	-5.589	-5.561	1011.0
-5555.5557	-400.0	2	1	400.0	300.99503	1	2	1	43.269238	106.248764	1	0.225	-0.461	-5.625	-5.561	1011.0
-5555.5557	-400.0	2	1	400.0	300.99503	1	2	1	43.269238	106.248764	1	0.225	-0.46	-5.533	-5.561	1011.0
-5555.5557	-400.0	2	1	400.0	300.99503	1	2	1	43.269238	106.248764	1	0.225	-0.461	-5.573	-5.561	1011.0
-5555.5557	-400.0	2	1	400.0	300.99503	1	2	1	43.269238	106.248764	1	0.225	-0.461	-5.59	-5.561	1011.0
-5555.5557	-400.0	2	1	400.0	300.99503	1	2	1	43.269238	106.248764	1	0.225	-0.461	-5.575	-5.561	1011.0
-5555.5557	-400.0	2	1	400.0	300.99503	1	2	1	43.269238	106.248764	1	0.225	-0.461	-5.588	-5.561	1011.0
-5555.5557	-400.0	2	1	400.0	300.99503	1	2	1	43.269238	106.248764	1	0.225	-0.461	-5.582	-5.561	1011.0
-5555.5557	-400.0	2	1	400.0	300.99503	1	2	1	43.269238	106.248764	1	0.225	-0.461	-5.588	-5.561	1011.0
-5555.5557	-400.0	2	1	400.0	300.99503	1	2	1	43.269238	106.248764	1	0.225	-0.461	-5.594	-5.561	1011.0
-5555.5557	-400.0	2	1	400.0	300.99503	1	2	1	43.269238	106.248764	1	0.225	-0.46	-5.541	-5.561	1011.0
-5555.5557	-400.0	2	1	400.0	300.99503	1	2	1	43.269238	106.248764	1	0.225	-0.461	-5.652	-5.561	1011.0
-5555.5557	-400.0	2	1	400.0	300.99503	1	2	1	43.269238	106.248764	1	0.225	-0.461	-5.576	-5.561	1011.0
-5555.5557	-400.0	2	1	400.0	300.99503	1	2	1	43.269238	106.248764	1	0.225	-0.46	-5.535	-5.561	1011.0
-5555.5557	-400.0	2	1	400.0	300.99503	1	2	1	43.269238	106.248764	1	0.225	-0.461	-5.573	-5.561	1011.0
-5555.5557	-400.0	2	1	400.0	300.99503	1	2	1	43.269238	106.248764	1	0.225	-0.461	-5.607	-5.561	1011.0
-5555.5557	-400.0	2	1	400.0	300.99503	1	2	1	43.269238	106.248764	1	0.225	-0.46	-5.53	-5.561	1011.0
-5555.5557	-400.0	2	1	400.0	300.99503	1	2	1	43.269238	106.248764	1	0.225	-0.46	-5.538	-5.561	1011.0
-5555.5557	-400.0	2	1	400.0	300.99503	1	2	1	43.269238	106.248764	1	0.225	-0.46	-5.521	-5.561	1011.0
-5555.5557	-400.0	2	1	400.0	300.99503	1	2	1	43.269238	106.248764	1	0.225	-0.461	-5.585	-5.561	1011.0
0.0	0.0	2	1	400.0	300.99503	1	2	1	43.269238	106.248764	0	0.225	-0.461	-5.606	-5.561	1011.0
0.0	0.0	2	1	400.0	300.99503	1	2	1	43.269238	106.248764	0	0.225	-0.46	-5.496	-5.561	1011.0
0.0	0.0	2	1	400.0	300.99503	1	2	1	43.269238	106.248764	0	0.225	-0.461	-5.565	-5.561	1011.0
0.0	0.0	2	1	400.0	300.99503	1	2	1	43.269238	106.248764	0	0.225	-0.461	-5.564	-5.561	1011.0
0.0	0.0	2	1	400.0	300.99503	1	2	1	43.269238	106.248764	0	0.225	-0.461	-5.601	-5.561	1011.0
0.0	0.0	2	1	400.0	300.99503	1	2	1	43.269238	106.248764	0	0.225	-0.454	-4.756	-4.803	1011.0
0.0	0.0	2	1	400.0	300.99503	1	2	1	43.269238	106.248764	0	0.225	-0.446	-4.424	-4.463	1011.0
0.0	0.0	2	1	400.0	300.99503	1	2	1	43.269238	106.248764	0	0.225	-0.438	-4.472	-4.463	1011.0
0.0	0.0	2	1	400.0	300.99503	1	2	1	43.269238	106.248764	0	0.225	-0.426	-3.815	-3.854	1011.0
0.0	0.0	2	1	400.0	300.99503	1	2	1	43.269238	106.248764	0	0.225	-0.414	-3.6	-3.581	1011.0
0.0	0.0	2	1	400.0	300.99503	1	2	1	43.269238	106.248764	0	0.226	-0.402	-3.616	-3.581	1011.0
0.0	0.0	2	1	400.0	300.99503	1	2	1	43.269238	106.248764	0	0.226	-0.388	-3.075	-3.093	1011.0
0.0	0.0	2	1	400.0	300.99503	1	2	1	43.269238	106.248764	0	0.226	-0.374	-3.11	-3.093	1011.0
0.0	0.0	2	1	400.0	300.99503	1	2	1	43.269238	106.248764	0	0.226	-0.36	-2.901	-2.874	1011.0
0.0	0.0	2	1	400.0	300.99503	1	2	1	43.269238	106.248764	0	0.226	-0.346	-2.448	-2.482	1011.0
0.0	0.0	2	1	400.0	300.99503	1	2	1	43.269238	106.248764	0	0.226	-0.333	-2.476	-2.482	1011.0
0.0	0.0	2	1	400.0	300.99503	1	2	1	43.269238	106.248764	0	0.226	-0.317	-2.126	-2.143	1011.0
0.0	0.0	2	1	400.0	300.99503	1	2	1	43.269238	106.248764	0	0.226	-0.303	-1.963	-1.992	1011.0
0.0	0.0	2	1	400.0	300.99503	1	2	1	43.269238	106.248764	0	0.227	-0.29	-1.973	-1.992	1011.0
0.0	0.0	2	1	400.0	300.99503	1	2	1	43.269238	106.248764	0	0.227	-0.276	-1.761	-1.72	1011.0
0.0	0.0	2	1	400.0	300.99503	1	2	1	43.269238	106.248764	0	0.227	-0.264	-1.732	-1.598	1011.0
0.0	0.0	2	1	400.0	300.99503	1	2	1	43.269238	106.248764	0	0.227	-0.252	-1.603	-1.598	1011.0
0.0	0.0	2	1	400.0	300.99503	1	2	1	43.269238	106.248764	0	0.227	-0.238	-1.37	-1.38	1011.0
0.0	0.0	2	1	400.0	300.99503	1	2	1	43.269238	106.248764	0	0.227	-0.226	-1.403	-1.38	1011.0
0.0	0.0	2	1	400.0	300.99503	1	2	1	43.269238	106.248764	0	0.227	-0.215	-1.297	-1.282	1011.0
0.0	0.0	2	1	400.0	300.99503	1	2	1	43.269238	106.248764	0	0.227	-0.203	-1.1	-1.107	1011.0
0.0	0.0	2	1	400.0	300.99503	1	2	1	43.269238	106.248764	0	0.227	-0.192	-1.087	-1.107	1011.0
0.0	0.0	2	1	400.0	300.99503	1	2	1	43.269238	106.248764	0	0.228	-0.182	-1.002	-1.029	1011.0
0.0	0.0	2	1	400.0	300.99503	1	2	1	43.269238	106.248764	0	0.228	-0.173	-1.037	-1.029	1011.0
0.0	0.0	2	1	400.0	300.99503	1	2	1	43.269238	106.248764	0	0.228	-0.163	-0.866	-0.888	1011.0
0.0	0.0	2	1	400.0	300.99503	1	2	1	43.269238	106.248764	0	0.228	-0.154	-0.826	-0.825	1011.0
0.0	0.0	2	1	400.0	300.99503	1	2	1	43.269238	106.248764	0	0.228	-0.146	-0.801	-0.825	1011.0
0.0	0.0	2	1	400.0	300.99503	1	2	1	43.269238	106.248764	0	0.228	-0.136	-0.687	-0.712	1011.0
0.0	0.0	2	1	400.0	300.99503	1	2	1	43.269238	106.248764	0	0.229	-0.128	-0.658	-0.662	1011.0
0.0	0.0	2	1	400.0	300.99503	1	2	1	43.269238	106.248764	0	0.229	-0.12	-0.681	-0.662	1011.0
0.0	0.0	2	1	400.0	300.99503	1	2	1	43.269238	106.248764	0	0.229	-0.114	-0.563	-0.571	1011.0
0.0	0.0	2	1	400.0	300.99503	1	2	1	43.269238	106.248764	0	0.229	-0.108	-0.532	-0.571	1011.0
0.0	0.0	2	1	400.0	300.99503	1	2	1	43.269238	106.248764	0	0.229	-0.102	-0.503	-0.531	1011.0
0.0	0.0	2	1	400.0	300.99503	1	2	1	43.269238	106.248764	0	0.23	-0.095	-0.46	-0.458	1011.0
0.0	0.0	2	1	400.0	300.99503	1	2	1	43.269238	106.248764	0	0.23	-0.089	-0.464	-0.458	1011.0
0.0	0.0	2	1	400.0	300.99503	1	2	1	43.269238	106.248764	0	0.23	-0.083	-0.372	-0.396	1011.0
0.0	0.0	2	1	400.0	300.99503	1	2	1	43.269238	106.248764	0	0.23	-0.078	-0.423	-0.368	1011.0
0.0	0.0	2	1	400.0	300.99503	1	2	1	43.269238	106.248764	0	0.231	-0.074	-0.352	-0.368	1011.0
0.0	0.0	2	1	400.0	300.99503	1	2	1	43.269238	106.248764	0	0.231	-0.07	-0.363	-0.341	1011.0
0.0	0.0	2	1	400.0	300.99503	1	2	1	43.269238	106.248764	0	0.231	-0.066	-0.355	-0.295	1011.0
0.0	0.0	2	1	400.0	300.99503	1	2	1	43.269238	106.248764	0	0.232	-0.062	-0.308	-0.295	1011.0
0.0	0.0	2	1	400.0	300.99503	1	2	1	43.269238	106.248764	0	0.232	-0.059	-0.308	-0.254	1011.0
0.0	0.0	2	1	400.0	300.99503	1	2	1	43.269238	106.248764	0	0.232	-0.056	-0.231	-0.254	1011.0
0.0	0.0	2	1	400.0	300.99503	1	2	1	43.269238	106.248764	0	0.233	-0.052	-0.243	-0.236	1011.0
0.0	0.0	2	1	400.0	300.99503	1	2	1	43.269238	106.248764	0	0.233	-0.048	-0.205	-0.204	1011.0
0.0	0.0	2	1	400.0	300.99503	1	2	1	43.269238	106.248764	0	0.233	-0.044	-0.229	-0.204	1011.0
0.0	0.0	2	1	400.0	300.99503	1	2	1	43.269238	106.248764	0	0.233	-0.04	-0.193	-0.189	1011.0
0.0	0.0	2	1	400.0	300.99503	1	2	1	43.269238	106.248764	0	0.233	-0.038	-0.2	-0.163	1011.0
0.0	0.0	2	1	400.0	300.99503	1	2	1	43.269238	106.248764	0	0.234	-0.036	-0.171	-0.163	1011.0
0.0	0.0	2	1	400.0	300.99503	1	2	1	43.269238	106.248764	0	0.234	-0.034	-0.168	-0.152	1011.0
0.0	0.0	2	1	400.0	300.99503	1	2	1	43.269238	106.248764	0	0.234	-0.032	-0.16	-0.152	1011.0
0.0	0.0	2	1	400.0	300.99503	1	2	1	43.269238	106.248764	0	0.234	-0.03	-0.151	-0.131	1011.0
0.0	0.0	2	1	400.0	300.99503	1	2	1	43.269238	106.248764	0	0.234	-0.028	-0.075	-0.113	1011.0
0.0	0.0	2	1	400.0	300.99503	1	2	1	43.269238	106.248764	0	0.234	-0.026	-0.166	-0.113	1011.0
0.0	0.0	2	1	400.0	300.99503	1	2	1	43.269238	106.248764	0	0.234	-0.024	-0.089	-0.105	1011.0
0.0	0.0	2	1	400.0	300.99503	1	2	1	43.269238	106.248764	0	0.234	-0.022	-0.103	-0.09	1011.0
0.0	0.0	2	1	400.0	300.99503	1	2	1	43.269238	106.248764	0	0.234	-0.02	-0.022	-0.09	1011.0
0.0	0.0	2	1	400.0	300.99503	1	2	1	43.269238	106.248764	0	0.234	-0.02	-0.065	-0.084	1011.0
0.0	0.0	2	1	400.0	300.99503	1	2	1	43.269238	106.248764	0	0.234	-0.02	-0.104	-0.084	1011.0
0.0	0.0	2	1	400.0	300.99503	1	2	1	43.269238	106.248764	0	0.234	-0.02	-0.064	-0.072	1011.0
0.0	0.0	2	1	400.0	300.99503	1	2	1	43.269238	106.248764	0	0.234	-0.02	-0.091	-0.067	1011.0
0.0	0.0	2	1	400.0	300.99503	1	2	1	43.269238	106.248764	0	0.234	-0.02	-0.107	-0.067	1011.0
0.0	0.0	2	1	400.0	300.99503	1	2	1	43.269238	106.248764	0	0.234	-0.02	-0.052	-0.058	1011.0
0.0	0.0	2	1	400.0	300.99503	1	2	1	43.269238	106.248764	0	0.234	-0.02	-0.176	-0.053	1011.0
0.0	0.0	2	1	400.0	300.99503	1	2	1	43.269238	106.248764	0	0.234	-0.02	-0.053	-0.053	1011.0
0.0	0.0	2	1	400.0	300.99503	1	2	1	43.269238	106.248764	0	0.234	-0.02	-0.092	-0.046	1011.0
0.0	0.0	2	1	400.0	300.99503	1	2	1	43.269238	106.248764	0	0.234	-0.02	-0.067	-0.046	1011.0
0.0	0.0	2	1	400.0	300.99503	1	2	1	43.269238	106.248764	0	0.234	-0.019	0.053	-0.043	1011.0
0.0	0.0	2	1	400.0	300.99503	1	2	1	43.269238	106.248764	0	0.234	-0.018	0.0	-0.037	1011.0
0.0	0.0	2	1	400.0	300.99503	1	2	1	43.269238	106.248764	0	0.234	-0.018	-0.04	-0.037	1011.0
0.0	0.0	2	1	400.0	300.99503	1	2	1	43.269238	106.248764	0	0.234	-0.017	-0.077	-0.034	1011.0
0.0	0.0	2	1	400.0	300.99503	1	2	1	43.269238	106.248764	0	0.234	-0.017	-0.036	-0.029	1011.0
0.0	0.0	2	1	400.0	300.99503	1	2	1	43.269238	106.248764	0	0.234	-0.017	-0.093	-0.029	1011.0
0.0	0.0	2	1	400.0	300.99503	1	2	1	43.269238	106.248764	0	0.234	-0.016	0.018	-0.025	1011.0
0.0	0.0	2	1	400.0	300.99503	1	2	1	43.269238	106.248764	0	0.235	-0.015	-0.016	-0.025	1011.0
0.0	0.0	2	1	400.0	300.99503	1	2	1	43.269238	106.248764	0	0.235	-0.015	-0.022	-0.023	1011.0
0.0	0.0	2	1	400.0	300.99503	1	2	1	43.269238	106.248764	0	0.235	-0.015	-0.079	-0.02	1011.0
0.0	0.0	2	1	400.0	300.99503	1	2	1	43.269238	106.248764	0	0.235	-0.013	0.018	-0.02	1011.0
0.0	0.0	2	1	400.0	300.99503	1	2	1	43.269238	106.248764	0	0.235	-0.013	-0.065	-0.018	1011.0
0.0	0.0	2	1	400.0	300.99503	1	2	1	43.269238	106.248764	0	0.235	-0.012	0.049	-0.015	1011.0
0.0	0.0	2	1	400.0	300.99503	1	2	1	43.269238	106.248764	0	0.235	-0.011	-0.044	-0.015	1011.0
0.0	0.0	2	1	400.0	300.99503	1	2	1	43.269238	106.248764	0	0.236	-0.01	-0.015	-0.014	1011.0
0.0	0.0	2	1	400.0	300.99503	1	2	1	43.269238	106.248764	0	0.236	-0.01	-0.038	-0.014	1011.0
0.0	0.0	2	1	400.0	300.99503	1	2	1	43.269238	106.248764	0	0.236	-0.009	0.002	-0.012	1011.0
0.0	0.0	2	1	400.0	300.99503	1	2	1	43.269238	106.248764	0	0.237	-0.009	-0.02	-0.011	1011.0
0.0	0.0	2	1	400.0	300.99503	1	2	1	43.269238	106.248764	0	0.237	-0.008	0.011	-0.011	1011.0
0.0	0.0	2	1	400.0	300.99503	1	2	1	43.269238	106.248764	0	0.237	-0.008	-0.014	-0.009	1011.0
0.0	0.0	2	1	400.0	300.99503	1	2	1	43.269238	106.248764	0	0.238	-0.007	-0.011	-0.009	1011.0
0.0	0.0	2	1	400.0	300.99503	1	2	1	43.269238	106.248764	0	0.238	-0.007	-0.016	-0.009	1011.0
0.0	0.0	2	1	400.0	300.99503	1	2	1	43.269238	106.248764	0	0.238	-0.007	-0.05	-0.007	1011.0
0.0	0.0	2	1	400.0	300.99503	1	2	1	43.269238	106.248764	0	0.239	-0.006	-0.039	-0.007	1011.0
0.0	0.0	2	1	400.0	300.99503	1	2	1	43.269238	106.248764	0	0.239	-0.005	0.0	-0.006	1011.0
0.0	0.0	2	1	400.0	300.99503	1	2	1	43.269238	106.248764	0	0.239	-0.003	0.0	-0.006	1011.0
0.0	0.0	2	1	400.0	300.99503	1	2	1	43.269238	106.248764	0	0.239	-0.003	-0.05	-0.006	1011.0
0.0	0.0	2	1	400.0	300.99503	1	2	1	43.269238	106.248764	0	0.24	-0.001	0.081	-0.005	1011.0
0.0	0.0	2	1	400.0	300.99503	1	2	1	43.269238	106.248764	0	0.24	-0.001	-0.104	-0.004	1011.0
0.0	0.0	2	1	400.0	300.99503	1	2	1	43.269238	106.248764	0	0.24	-0.001	-0.027	-0.004	1011.0
0.0	0.0	2	1	400.0	300.99503	1	2	1	43.269238	106.248764	0	0.24	0.0	-0.01	-0.003	1011.0
0.0	0.0	2	1	400.0	300.99503	1	2	1	43.269238	106.248764	0	0.24	0.0	0.069	-0.003	1011.0
0.0	0.0	2	1	400.0	300.99503	1	2	1	43.269238	106.248764	0	0.24	0.0	0.009	-0.003	1011.0
0.0	0.0	2	1	400.0	300.99503	1	2	1	43.269238	106.248764	0	0.24	0.0	0.076	-0.002	1011.0
0.0	0.0	2	1	400.0	300.99503	1	2	1	43.269238	106.248764	0	0.24	-0.001	-0.034	-0.002	1011.0
0.0	0.0	2	1	400.0	300.99503	1	2	1	43.269238	106.248764	0	0.24	-0.001	-0.141	-0.002	1011.0
0.0	0.0	2	1	400.0	300.99503	1	2	1	43.269238	106.248764	0	0.24	0.0	-0.002	-0.002	1011.0
0.0	0.0	2	1	400.0	300.99503	1	2	1	43.269238	106.248764	0	0.24	0.0	0.043	-0.002	1011.0
0.0	0.0	2	1	400.0	300.99503	1	2	1	43.269238	106.248764	0	0.24	-0.001	-0.028	-0.001	1011.0
0.0	0.0	2	1	400.0	300.99503	1	2	1	43.269238	106.248764	0	0.24	-0.001	-0.023	-0.001	1011.0
0.0	0.0	2	1	400.0	300.99503	1	2	1	43.269238	106.248764	0	0.24	0.0	0.088	-0.001	1011.0
0.0	0.0	2	1	400.0	300.99503	1	2	1	43.269238	106.248764	0	0.24	0.0	0.063	-0.001	1011.0
0.0	0.0	2	1	400.0	300.99503	1	2	1	43.269238	106.248764	0	0.24	0.0	0.005	-0.001	1011.0
0.0	0.0	2	1	400.0	300.99503	1	2	1	43.269238	106.248764	0	0.24	-0.001	-0.017	-0.001	1011.0
0.0	0.0	2	1	400.0	300.99503	1	2	1	43.269238	106.248764	0	0.24	0.0	0.032	0.0	1011.0
0.0	0.0	2	1	400.0	300.99503	1	2	1	43.269238	106.248764	0	0.24	0.0	0.004	0.0	1011.0
0.0	0.0	2	1	400.0	300.99503	1	2	1	43.269238	106.248764	0	0.24	-0.001	-0.035	0.0	1011.0
0.0	0.0	2	1	400.0	300.99503	1	2	1	43.269238	106.248764	0	0.24	-0.001	-0.018	0.0	1011.0
0.0	0.0	2	1	400.0	300.99503	1	2	1	43.269238	106.248764	0	0.24	0.0	0.054	0.0	1011.0
0.0	0.0	2	1	400.0	300.99503	1	2	1	43.269238	106.248764	0	0.24	0.0	0.003	0.0	1011.0
0.0	0.0	2	1	400.0	300.99503	1	2	1	43.269238	106.248764	0	0.24	0.0	0.005	0.0	1011.0
0.0	0.0	2	1	400.0	300.99503	1	2	1	43.269238	106.248764	0	0.24	0.0	0.017	0.0	1011.0
0.0	0.0	2	1	400.0	300.99503	1	2	1	43.269238	106.248764	0	0.24	0.0	0.008	0.0	1011.0
0.0	0.0	2	1	400.0	300.99503	1	2	1	43.269238	106.248764	0	0.24	0.0	0.002	0.0	1011.0
0.0	0.0	2	1	400.0	300.99503	1	2	1	43.269238	106.248764	0	0.24	0.0	-0.005	0.0	1011.0
0.0	0.0	2	1	400.0	300.99503	1	2	1	43.269238	106.248764	0	0.24	0.0	0.069	0.0	1011.0
0.0	0.0	2	1	400.0	300.99503	1	2	1	43.269238	106.248764	0	0.24	0.0	0.002	0.0	1011.0
0.0	0.0	2	1	400.0	300.99503	1	2	1	43.269238	106.248764	0	0.24	0.0	0.0	0.0	1011.0
0.0	0.0	2	1	400.0	300.99503	1	2	1	43.269238	106.248764	0	0.24	0.0	0.031	0.0	1011.0
0.0	0.0	2	1	400.0	300.99503	1	2	1	43.269238	106.248764	0	0.24	0.0	0.0	0.0	1011.0
0.0	0.0	2	1	400.0	300.99503	1	2	1	43.269238	106.248764	0	0.24	-0.001	-0.08	0.0	1011.0
0.0	0.0	2	1	400.0	300.99503	1	2	1	43.269238	106.248764	0	0.24	-0.001	-0.037	0.0	1011.0
0.0	0.0	2	1	400.0	300.99503	1	2	1	43.269238	106.248764	0	0.24	0.0	-0.001	0.0	1011.0
0.0	0.0	2	1	400.0	300.99503	1	2	1	43.269238	106.248764	0	0.24	-0.001	-0.086	0.0	1011.0
0.0	0.0	2	1	400.0	300.99503	1	2	1	43.269238	106.248764	0	0.24	0.0	0.005	0.0	1011.0
0.0	0.0	2	1	400.0	300.99503	1	2	1	43.269238	106.248764	0	0.24	0.0	-0.011	0.0	1011.0
0.0	0.0	2	1	400.0	300.99503	1	2	1	43.269238	106.248764	0	0.24	-0.001	-0.033	0.0	1011.0
0.0	0.0	2	1	400.0	300.99503	1	2	1	43.269238	106.248764	0	0.24	0.0	0.0	0.0	1011.0
0.0	0.0	2	1	400.0	300.99503	1	2	1	43.269238	106.248764	0	0.24	-0.001	-0.013	0.0	1011.0
0.0	0.0	2	1	400.0	300.99503	1	2	1	43.269238	106.248764	0	0.24	0.0	0.018	0.0	1011.0
0.0	0.0	2	1	400.0	300.99503	1	2	1	43.269238	106.248764	0	0.24	0.0	0.011	0.0	1011.0
0.0	0.0	2	1	400.0	300.99503	1	2	1	43.269238	106.248764	0	0.24	0.0	-0.003	0.0	1011.0
0.0	0.0	2	1	400.0	300.99503	1	2	1	43.269238	106.248764	0	0.24	0.0	0.001	0.0	1011.0
0.0	0.0	2	1	400.0	300.99503	1	2	1	43.269238	106.248764	0	0.24	0.0	-0.011	0.0	1011.0
0.0	0.0	2	1	400.0	300.99503	1	2	1	43.269238	106.248764	0	0.24	-0.001	-0.014	0.0	1011.0
0.0	0.0	2	1	400.0	300.99503	1	2	1	43.269238	106.248764	0	0.24	-0.001	-0.024	0.0	1011.0
0.0	0.0	2	1	400.0	300.99503	1	2	1	43.269238	106.248764	0	0.24	0.0	-0.005	0.0	1011.0
0.0	0.0	2	1	400.0	300.99503	1	2	1	43.269238	106.248764	0	0.24	0.0	-0.006	0.0	1011.0
0.0	0.0	2	1	400.0	300.99503	1	2	1	43.269238	106.248764	0	0.24	0.0	0.008	0.0	1011.0
0.0	0.0	2	1	400.0	300.99503	1	2	1	43.269238	106.248764	0	0.24	0.0	0.107	0.0	1011.0
0.0	0.0	2	1	400.0	300.99503	1	2	1	43.269238	106.248764	0	0.24	0.0	0.027	0.0	1011.0
0.0	0.0	2	1	400.0	300.99503	1	2	1	43.269238	106.248764	0	0.24	0.0	0.026	0.0	1011.0
0.0	0.0	2	1	400.0	300.99503	1	2	1	43.269238	106.248764	0	0.24	0.0	-0.003	0.0	1011.0
0.0	0.0	2	1	400.0	300.99503	1	2	1	43.269238	106.248764	0	0.24	0.0	0.071	0.0	1011.0
0.0	0.0	2	1	400.0	300.99503	1	2	1	43.269238	106.248764	0	0.24	-0.001	-0.045	0.0	1011.0
0.0	0.0	2	1	400.0	300.99503	1	2	1	43.269238	106.248764	0	0.24	0.0	-0.011	0.0	1011.0
0.0	0.0	2	1	400.0	300.99503	1	2	1	43.269238	106.248764	0	0.24	-0.001	-0.024	0.0	1011.0
0.0	0.0	2	1	400.0	300.99503	1	2	1	43.269238	106.248764	0	0.24	0.0	0.02	0.0	1011.0
0.0	0.0	2	1	400.0	300.99503	1	2	1	43.269238	106.248764	0	0.24	0.0	0.011	0.0	1011.0
0.0	0.0	2	1	400.0	300.99503	1	2	1	43.269238	106.248764	0	0.24	0.0	0.005	0.0	1011.0
0.0	0.0	2	1	400.0	300.99503	1	2	1	43.269238	106.248764	0	0.24	0.0	0.024	0.0	1011.0
0.0	0.0	2	1	400.0	300.99503	1	2	1	43.269238	106.248764	0	0.24	0.0	0.003	0.0	1011.0
0.0	0.0	2	1	400.0	300.99503	1	2	1	43.269238	106.248764	0	0.24	0.0	0.013	0.0	1011.0
0.0	0.0	2	1	400.0	300.99503	1	2	1	43.269238	106.248764	0	0.24	0.0	0.037	0.0	1011.0
0.0	0.0	2	1	400.0	300.99503	1	2	1	43.269238	106.248764	0	0.24	-0.001	-0.023	0.0	1011.0
0.0	0.0	2	1	400.0	300.99503	1	2	1	43.269238	106.248764	0	0.24	0.0	0.011	0.0	1011.0
0.0	0.0	2	1	400.0	300.99503	1	2	1	43.269238	106.248764	0	0.24	-0.001	-0.048	0.0	1011.0
0.0	0.0	2	1	400.0	300.99503	1	2	1	43.269238	106.248764	0	0.24	0.0	0.035	0.0	1011.0
0.0	0.0	2	1	400.0	300.99503	1	2	1	43.269238	106.248764	0	0.24	-0.001	-0.021	0.0	1011.0
0.0	0.0	2	1	400.0	300.99503	1	2	1	43.269238	106.248764	0	0.24	0.0	0.0	0.0	1011.0
0.0	0.0	2	1	400.0	300.99503	1	2	1	43.269238	106.248764	0	0.24	0.0	0.027	0.0	1011.0
0.0	0.0	2	1	400.0	300.99503	1	2	1	43.269238	106.248764	0	0.24	0.0	0.014	0.0	1011.0
0.0	0.0	2	1	400.0	300.99503	1	2	1	43.269238	106.248764	0	0.24	-0.001	-0.029	0.0	1011.0
0.0	0.0	2	1	400.0	300.99503	1	2	1	43.269238	106.248764	0	0.24	0.0	-0.008	0.0	1011.0
0.0	0.0	2	1	400.0	300.99503	1	2	1	43.269238	106.248764	0	0.24	0.0	0.038	0.0	1011.0
0.0	0.0	2	1	400.0	300.99503	1	2	1	43.269238	106.248764	0	0.24	0.0	0.006	0.0	1011.0
0.0	0.0	2	1	400.0	300.99503	1	2	1	43.269238	106.248764	0	0.24	-0.001	-0.013	0.0	1011.0
0.0	0.0	2	1	400.0	300.99503	1	2	1	43.269238	106.248764	0	0.24	0.0	-0.007	0.0	1011.0
0.0	0.0	2	1	400.0	300.99503	1	2	1	43.269238	106.248764	0	0.24	-0.001	-0.048	0.0	1011.0
0.0	0.0	2	1	400.0	300.99503	1	2	1	43.269238	106.248764	0	0.24	0.0	-0.008	0.0	1011.0
0.0	0.0	2	1	400.0	300.99503	1	2	1	43.269238	106.248764	0	0.24	0.0	-0.008	0.0	1011.0
0.0	0.0	2	1	400.0	300.99503	1	2	1	43.269238	106.248764	0	0.24	0.0	0.002	0.0	1011.0
0.0	0.0	2	1	400.0	300.99503	1	2	1	43.269238	106.248764	0	0.24	-0.001	-0.023	0.0	1011.0
0.0	0.0	2	1	400.0	300.99503	1	2	1	43.269238	106.248764	0	0.24	0.0	0.006	0.0	1011.0
0.0	0.0	2	1	400.0	300.99503	1	2	1	43.269238	106.248764	0	0.24	0.0	0.029	0.0	1011.0
0.0	0.0	2	1	400.0	300.99503	1	2	1	43.269238	106.248764	0	0.24	0.0	0.082	0.0	1011.0
0.0	0.0	2	1	400.0	300.99503	1	2	1	43.269238	106.248764	0	0.24	0.0	0.026	0.0	1011.0
0.0	0.0	2	1	400.0	300.99503	1	2	1	43.269238	106.248764	0	0.24	-0.001	-0.036	0.0	1011.0
0.0	0.0	2	1	400.0	300.99503	1	2	1	43.269238	106.248764	0	0.24	0.0	0.007	0.0	1011.0
0.0	0.0	2	1	400.0	300.99503	1	2	1	43.269238	106.248764	0	0.24	0.0	-0.008	0.0	1011.0
0.0	0.0	2	1	400.0	300.99503	1	2	1	43.269238	106.248764	0	0.24	0.0	0.009	0.0	1011.0
0.0	0.0	2	1	400.0	300.99503	1	2	1	43.269238	106.248764	0	0.24	-0.001	-0.018	0.0	1011.0
0.0	0.0	2	1	400.0	300.99503	1	2	1	43.269238	106.248764	0	0.24	-0.001	-0.025	0.0	1011.0
0.0	0.0	2	1	400.0	300.99503	1	2	1	43.269238	106.248764	0	0.24	0.0	-0.002	0.0	1011.0
0.0	0.0	2	1	400.0	300.99503	1	2	1	43.269238	106.248764	0	0.24	0.0	0.007	0.0	1011.0
0.0	0.0	2	1	400.0	300.99503	1	2	1	43.269238	106.248764	0	0.24	-0.001	-0.136	0.0	1011.0
0.0	0.0	2	1	400.0	300.99503	1	2	1	43.269238	106.248764	0	0.24	0.0	0.016	0.0	1011.0
0.0	0.0	2	1	400.0	300.99503	1	2	1	43.269238	106.248764	0	0.24	-0.001	-0.018	0.0	1011.0
0.0	0.0	2	1	400.0	300.99503	1	2	1	43.269238	106.248764	0	0.24	-0.001	-0.093	0.0	1011.0
0.0	0.0	2	1	400.0	300.99503	1	2	1	43.269238	106.248764	0	0.24	0.0	0.011	0.0	1011.0
0.0	0.0	2	1	400.0	300.99503	1	2	1	43.269238	106.248764	0	0.24	-0.001	-0.016	0.0	1011.0
0.0	0.0	2	1	400.0	300.99503	1	2	1	43.269238	106.248764	0	0.24	0.0	-0.005	0.0	1011.0
0.0	0.0	2	1	400.0	300.99503	1	2	1	43.269238	106.248764	0	0.24	0.0	0.006	0.0	1011.0
0.0	0.0	2	1	400.0	300.99503	1	2	1	43.269238	106.248764	0	0.24	0.0	0.006	0.0	1011.0
0.0	0.0	2	1	400.0	300.99503	1	2	1	43.269238	106.248764	0	0.24	-0.001	-0.038	0.0	1011.0
0.0	0.0	2	1	400.0	300.99503	1	2	1	43.269238	106.248764	0	0.24	-0.001	-0.025	0.0	1011.0
0.0	0.0	2	1	400.0	300.99503	1	2	1	43.269238	106.248764	0	0.24	0.0	0.058	0.0	1011.0
0.0	0.0	2	1	400.0	300.99503	1	2	1	43.269238	106.248764	0	0.24	-0.001	-0.015	0.0	1011.0
0.0	0.0	2	1	400.0	300.99503	1	2	1	43.269238	106.248764	0	0.24	0.0	0.029	0.0	1011.0
0.0	0.0	2	1	400.0	300.99503	1	2	1	43.269238	106.248764	0	0.24	0.0	0.004	0.0	1011.0
0.0	0.0	2	1	400.0	300.99503	1	2	1	43.269238	106.248764	0	0.24	-0.001	-0.025	0.0	1011.0
0.0	0.0	2	1	400.0	300.99503	1	2	1	43.269238	106.248764	0	0.24	0.0	0.004	0.0	1011.0
0.0	0.0	2	1	400.0	300.99503	1	2	1	43.269238	106.248764	0	0.24	0.0	0.039	0.0	1011.0
0.0	0.0	2	1	400.0	300.99503	1	2	1	43.269238	106.248764	0	0.24	0.0	-0.005	0.0	1011.0
0.0	0.0	2	1	400.0	300.99503	1	2	1	43.269238	106.248764	0	0.24	0.0	0.029	0.0	1011.0
0.0	0.0	2	1	400.0	300.99503	1	2	1	43.269238	106.248764	0	0.24	0.0	0.009	0.0	1011.0
0.0	0.0	2	1	400.0	300.99503	1	2	1	43.269238	106.248764	0	0.24	0.0	-0.008	0.0	1011.0
0.0	0.0	2	1	400.0	300.99503	1	2	1	43.269238	106.248764	0	0.24	0.0	0.024	0.0	1011.0
0.0	0.0	2	1	400.0	300.99503	1	2	1	43.269238	106.248764	0	0.24	-0.001	-0.111	0.0	1011.0
0.0	0.0	2	1	400.0	300.99503	1	2	1	43.269238	106.248764	0	0.24	0.0	0.036	0.0	1011.0
0.0	0.0	2	1	400.0	300.99503	1	2	1	43.269238	106.248764	0	0.24	0.0	0.001	0.0	1011.0
0.0	0.0	2	1	400.0	300.99503	1	2	1	43.269238	106.248764	0	0.24	0.0	-0.008	0.0	1011.0
0.0	0.0	2	1	400.0	300.99503	1	2	1	43.269238	106.248764	0	0.24	0.0	0.009	0.0	1011.0
0.0	0.0	2	1	400.0	300.99503	1	2	1	43.269238	106.248764	0	0.24	0.0	-0.003	0.0	1011.0
0.0	0.0	2	1	400.0	300.99503	1	2	1	43.269238	106.248764	0	0.24	0.0	0.029	0.0	1011.0
0.0	0.0	2	1	400.0	300.99503	1	2	1	43.269238	106.248764	0	0.24	0.0	0.019	0.0	1011.0
0.0	0.0	2	1	400.0	300.99503	1	2	1	43.269238	106.248764	0	0.24	0.0	0.021	0.0	1011.0
0.0	0.0	2	1	400.0	300.99503	1	2	1	43.269238	106.248764	0	0.24	0.0	0.0	0.0	1011.0
0.0	0.0	2	1	400.0	300.99503	1	2	1	43.269238	106.248764	0	0.24	-0.001	-0.04	0.0	1011.0
0.0	0.0	2	1	400.0	300.99503	1	2	1	43.269238	106.248764	0	0.24	0.0	0.079	0.0	1011.0
0.0	0.0	2	1	400.0	300.99503	1	2	1	43.269238	106.248764	0	0.24	0.0	-0.008	0.0	1011.0
0.0	0.0	2	1	400.0	300.99503	1	2	1	43.269238	106.248764	0	0.24	-0.001	-0.04	0.0	1011.0
0.0	0.0	2	1	400.0	300.99503	1	2	1	43.269238	106.248764	0	0.24	0.0	0.001	0.0	1011.0
0.0	0.0	2	1	400.0	300.99503	1	2	1	43.269238	106.248764	0	0.24	0.0	-0.005	0.0	1011.0
0.0	0.0	2	1	400.0	300.99503	1	2	1	43.269238	106.248764	0	0.24	0.0	0.009	0.0	1011.0
0.0	0.0	2	1	400.0	300.99503	1	2	1	43.269238	106.248764	0	0.24	-0.001	-0.013	0.0	1011.0
0.0	0.0	2	1	400.0	300.99503	1	2	1	43.269238	106.248764	0	0.24	-0.001	-0.048	0.0	1011.0
0.0	0.0	2	1	400.0	300.99503	1	2	1	43.269238	106.248764	0	0.24	0.0	0.006	0.0	1011.0
0.0	0.0	2	1	400.0	300.99503	1	2	1	43.269238	106.248764	0	0.24	0.0	0.009	0.0	1011.0
0.0	0.0	2	1	400.0	300.99503	1	2	1	43.269238	106.248764	0	0.24	0.0	-0.005	0.0	1011.0
0.0	0.0	2	1	400.0	300.99503	1	2	1	43.269238	106.248764	0	0.24	0.0	0.004	0.0	1011.0
0.0	0.0	2	1	400.0	300.99503	1	2	1	43.269238	106.248764	0	0.24	0.0	0.001	0.0	1011.0
0.0	0.0	2	1	400.0	300.99503	1	2	1	43.269238	106.248764	0	0.24	0.0	0.014	0.0	1011.0
0.0	0.0	2	1	400.0	300.99503	1	2	1	43.269238	106.248764	0	0.24	0.0	0.011	0.0	1011.0
0.0	0.0	2	1	400.0	300.99503	1	2	1	43.269238	106.248764	0	0.24	-0.001	-0.086	0.0	1011.0
0.0	0.0	2	1	400.0	300.99503	1	2	1	43.269238	106.248764	0	0.24	0.0	0.011	0.0	1011.0
0.0	0.0	2	1	400.0	300.99503	1	2	1	43.269238	106.248764	0	0.24	-0.001	-0.038	0.0	1011.0
0.0	0.0	2	1	400.0	300.99503	1	2	1	43.269238	106.248764	0	0.24	0.0	-0.01	0.0	1011.0
0.0	0.0	2	1	400.0	300.99503	1	2	1	43.269238	106.248764	0	0.24	0.0	0.059	0.0	1011.0
0.0	0.0	2	1	400.0	300.99503	1	2	1	43.269238	106.248764	0	0.24	-0.001	-0.035	0.0	1011.0
0.0	0.0	2	1	400.0	300.99503	1	2	1	43.269238	106.248764	0	0.24	0.0	-0.01	0.0	1011.0
0.0	0.0	2	1	400.0	300.99503	1	2	1	43.269238	106.248764	0	0.24	0.0	0.011	0.0	1011.0
0.0	0.0	2	1	400.0	300.99503	1	2	1	43.269238	106.248764	0	0.24	-0.001	-0.088	0.0	1011.0
0.0	0.0	2	1	400.0	300.99503	1	2	1	43.269238	106.248764	0	0.24	0.0	-0.003	0.0	1011.0
0.0	0.0	2	1	400.0	300.99503	1	2	1	43.269238	106.248764	0	0.24	-0.001	-0.02	0.0	1011.0
0.0	0.0	2	1	400.0	300.99503	1	2	1	43.269238	106.248764	0	0.24	0.0	-0.008	0.0	1011.0
0.0	0.0	2	1	400.0	300.99503	1	2	1	43.269238	106.248764	0	0.24	0.0	0.014	0.0	1011.0
0.0	0.0	2	1	400.0	300.99503	1	2	1	43.269238	106.248764	0	0.24	0.0	0.034	0.0	1011.0
0.0	0.0	2	1	400.0	300.99503	1	2	1	43.269238	106.248764	0	0.24	-0.001	-0.033	0.0	1011.0
-4180.487	-300.99503	2	2	300.99503	300.99503	0	2	2	43.269238	106.248764	1	0.24	-0.001	-0.03	0.0	1011.0
-4180.487	-300.99503	2	2	300.99503	300.99503	0	2	2	43.269238	106.248764	1	0.24	0.0	0.162	0.0	1011.0
-4180.487	-300.99503	2	2	300.99503	300.99503	0	2	2	43.269238	106.248764	1	0.24	-0.001	-0.118	-0.294	1011.0
-4180.487	-300.99503	2	2	300.99503	300.99503	0	2	2	43.269238	106.248764	1	0.24	-0.002	-0.249	-0.294	1011.0
-4180.487	-300.99503	2	2	300.99503	300.99503	0	2	2	43.269238	106.248764	1	0.24	-0.004	-0.427	-0.569	1011.0
-4180.487	-300.99503	2	2	300.99503	300.99503	0	2	2	43.269238	106.248764	1	0.239	-0.008	-0.543	-0.569	1011.0
-4180.487	-300.99503	2	2	300.99503	300.99503	0	2	2	43.269238	106.248764	1	0.239	-0.016	-1.085	-1.063	1011.0
-4180.487	-300.99503	2	2	300.99503	300.99503	0	2	2	43.269238	106.248764	1	0.239	-0.025	-1.261	-1.283	1011.0
-4180.487	-300.99503	2	2	300.99503	300.99503	0	2	2	43.269238	106.248764	1	0.239	-0.033	-1.288	-1.283	1011.0
-4180.487	-300.99503	2	2	300.99503	300.99503	0	2	2	43.269238	106.248764	1	0.239	-0.045	-1.708	-1.679	1011.0
-4180.487	-300.99503	2	2	300.99503	300.99503	0	2	2	43.269238	106.248764	1	0.239	-0.055	-1.725	-1.856	1011.0
-4180.487	-300.99503	2	2	300.99503	300.99503	0	2	2	43.269238	106.248764	1	0.239	-0.065	-1.809	-1.856	1011.0
-4180.487	-300.99503	2	2	300.99503	300.99503	0	2	2	43.269238	106.248764	1	0.239	-0.076	-2.114	-2.174	1011.0
-4180.487	-300.99503	2	2	300.99503	300.99503	0	2	2	43.269238	106.248764	1	0.238	-0.086	-2.197	-2.174	1011.0
-4180.487	-300.99503	2	2	300.99503	300.99503	0	2	2	43.269238	106.248764	1	0.238	-0.098	-2.453	-2.448	1011.0
-4180.487	-300.99503	2	2	300.99503	300.99503	0	2	2	43.269238	106.248764	1	0.238	-0.109	-2.559	-2.571	1011.0
-4180.487	-300.99503	2	2	300.99503	300.99503	0	2	2	43.269238	106.248764	1	0.238	-0.119	-2.595	-2.571	1011.0
-4180.487	-300.99503	2	2	300.99503	300.99503	0	2	2	43.269238	106.248764	1	0.238	-0.13	-2.813	-2.791	1011.0
-4180.487	-300.99503	2	2	300.99503	300.99503	0	2	2	43.269238	106.248764	1	0.238	-0.14	-2.858	-2.889	1011.0
-4180.487	-300.99503	2	2	300.99503	300.99503	0	2	2	43.269238	106.248764	1	0.238	-0.15	-2.912	-2.889	1011.0
-4180.487	-300.99503	2	2	300.99503	300.99503	0	2	2	43.269238	106.248764	1	0.238	-0.16	-3.095	-3.066	1011.0
-4180.487	-300.99503	2	2	300.99503	300.99503	0	2	2	43.269238	106.248764	1	0.238	-0.169	-3.049	-3.066	1011.0
-4180.487	-300.99503	2	2	300.99503	300.99503	0	2	2	43.269238	106.248764	1	0.237	-0.179	-3.302	-3.219	1011.0
-4180.487	-300.99503	2	2	300.99503	300.99503	0	2	2	43.269238	106.248764	1	0.237	-0.188	-3.294	-3.287	1011.0
-4180.487	-300.99503	2	2	300.99503	300.99503	0	2	2	43.269238	106.248764	1	0.237	-0.196	-3.303	-3.287	1011.0
-4180.487	-300.99503	2	2	300.99503	300.99503	0	2	2	43.269238	106.248764	1	0.237	-0.205	-3.422	-3.409	1011.0
-4180.487	-300.99503	2	2	300.99503	300.99503	0	2	2	43.269238	106.248764	1	0.237	-0.212	-3.414	-3.464	1011.0
-4180.487	-300.99503	2	2	300.99503	300.99503	0	2	2	43.269238	106.248764	1	0.237	-0.22	-3.407	-3.464	1011.0
-4180.487	-300.99503	2	2	300.99503	300.99503	0	2	2	43.269238	106.248764	1	0.237	-0.226	-3.57	-3.562	1011.0
-4180.487	-300.99503	2	2	300.99503	300.99503	0	2	2	43.269238	106.248764	1	0.237	-0.232	-3.558	-3.562	1011.0
-4180.487	-300.99503	2	2	300.99503	300.99503	0	2	2	43.269238	106.248764	1	0.237	-0.238	-3.592	-3.606	1011.0
-4180.487	-300.99503	2	2	300.99503	300.99503	0	2	2	43.269238	106.248764	1	0.237	-0.245	-3.688	-3.648	1011.0
-4180.487	-300.99503	2	2	300.99503	300.99503	0	2	2	43.269238	106.248764	1	0.236	-0.25	-3.756	-3.648	1011.0
-4180.487	-300.99503	2	2	300.99503	300.99503	0	2	2	43.269238	106.248764	1	0.236	-0.256	-3.756	-3.72	1011.0
-4180.487	-300.99503	2	2	300.99503	300.99503	0	2	2	43.269238	106.248764	1	0.236	-0.262	-3.77	-3.753	1011.0
-4180.487	-300.99503	2	2	300.99503	300.99503	0	2	2	43.269238	106.248764	1	0.236	-0.266	-3.75	-3.753	1011.0
-4180.487	-300.99503	2	2	300.99503	300.99503	0	2	2	43.269238	106.248764	1	0.236	-0.27	-3.824	-3.812	1011.0
-4180.487	-300.99503	2	2	300.99503	300.99503	0	2	2	43.269238	106.248764	1	0.236	-0.274	-3.822	-3.812	1011.0
-4180.487	-300.99503	2	2	300.99503	300.99503	0	2	2	43.269238	106.248764	1	0.235	-0.278	-3.866	-3.863	1011.0
-4180.487	-300.99503	2	2	300.99503	300.99503	0	2	2	43.269238	106.248764	1	0.235	-0.283	-3.879	-3.886	1011.0
-4180.487	-300.99503	2	2	300.99503	300.99503	0	2	2	43.269238	106.248764	1	0.235	-0.287	-3.957	-3.886	1011.0
-4180.487	-300.99503	2	2	300.99503	300.99503	0	2	2	43.269238	106.248764	1	0.234	-0.291	-3.961	-3.926	1011.0
-4180.487	-300.99503	2	2	300.99503	300.99503	0	2	2	43.269238	106.248764	1	0.234	-0.295	-3.93	-3.963	1011.0
-4180.487	-300.99503	2	2	300.99503	300.99503	0	2	2	43.269238	106.248764	1	0.234	-0.299	-4.031	-3.963	1011.0
-4180.487	-300.99503	2	2	300.99503	300.99503	0	2	2	43.269238	106.248764	1	0.233	-0.302	-4.005	-3.977	1011.0
-4180.487	-300.99503	2	2	300.99503	300.99503	0	2	2	43.269238	106.248764	1	0.233	-0.304	-3.945	-3.977	1011.0
-4180.487	-300.99503	2	2	300.99503	300.99503	0	2	2	43.269238	106.248764	1	0.232	-0.306	-4.039	-4.006	1011.0
-4180.487	-300.99503	2	2	300.99503	300.99503	0	2	2	43.269238	106.248764	1	0.232	-0.308	-4.05	-4.018	1011.0
-4180.487	-300.99503	2	2	300.99503	300.99503	0	2	2	43.269238	106.248764	1	0.231	-0.31	-3.996	-4.018	1011.0
-4180.487	-300.99503	2	2	300.99503	300.99503	0	2	2	43.269238	106.248764	1	0.231	-0.312	-4.057	-4.041	1011.0
-4180.487	-300.99503	2	2	300.99503	300.99503	0	2	2	43.269238	106.248764	1	0.23	-0.314	-4.05	-4.051	1011.0
-4180.487	-300.99503	2	2	300.99503	300.99503	0	2	2	43.269238	106.248764	1	0.229	-0.316	-4.096	-4.051	1011.0
-4180.487	-300.99503	2	2	300.99503	300.99503	0	2	2	43.269238	106.248764	1	0.229	-0.318	-4.06	-4.069	1011.0
-4180.487	-300.99503	2	2	300.99503	300.99503	0	2	2	43.269238	106.248764	1	0.228	-0.32	-4.055	-4.069	1011.0
-4180.487	-300.99503	2	2	300.99503	300.99503	0	2	2	43.269238	106.248764	1	0.227	-0.322	-4.14	-4.077	1011.0
-4180.487	-300.99503	2	2	300.99503	300.99503	0	2	2	43.269238	106.248764	1	0.227	-0.324	-4.183	-4.092	1011.0
-4180.487	-300.99503	2	2	300.99503	300.99503	0	2	2	43.269238	106.248764	1	0.226	-0.324	-4.063	-4.092	1011.0
-4180.487	-300.99503	2	2	300.99503	300.99503	0	2	2	43.269238	106.248764	1	0.226	-0.325	-4.094	-4.098	1011.0
-4180.487	-300.99503	2	2	300.99503	300.99503	0	2	2	43.269238	106.248764	1	0.225	-0.326	-4.045	-4.11	1011.0
-4180.487	-300.99503	2	2	300.99503	300.99503	0	2	2	43.269238	106.248764	1	0.225	-0.326	-3.962	-4.11	1011.0
-4180.487	-300.99503	2	2	300.99503	300.99503	0	2	2	43.269238	106.248764	1	0.224	-0.327	-4.093	-4.115	1011.0
-4180.487	-300.99503	2	2	300.99503	300.99503	0	2	2	43.269238	106.248764	1	0.224	-0.329	-4.145	-4.115	1011.0
-4180.487	-300.99503	2	2	300.99503	300.99503	0	2	2	43.269238	106.248764	1	0.223	-0.329	-4.093	-4.125	1011.0
-4180.487	-300.99503	2	2	300.99503	300.99503	0	2	2	43.269238	106.248764	1	0.223	-0.331	-4.138	-4.129	1011.0
-4180.487	-300.99503	2	2	300.99503	300.99503	0	2	2	43.269238	106.248764	1	0.223	-0.333	-4.117	-4.129	1011.0
-4180.487	-300.99503	2	2	300.99503	300.99503	0	2	2	43.269238	106.248764	1	0.222	-0.335	-4.163	-4.137	1011.0
-4180.487	-300.99503	2	2	300.99503	300.99503	0	2	2	43.269238	106.248764	1	0.222	-0.337	-4.122	-4.143	1011.0
-4180.487	-300.99503	2	2	300.99503	300.99503	1	2	2	43.269238	106.248764	1	0.222	-0.339	-4.215	-4.143	1011.0
-4180.487	-300.99503	2	2	300.99503	300.99503	1	2	2	43.269238	106.248764	1	0.222	-0.341	-4.155	-4.146	1011.0
-4180.487	-300.99503	2	2	300.99503	300.99503	1	2	2	43.269238	106.248764	1	0.222	-0.341	-4.113	-4.146	1011.0
-4180.487	-300.99503	2	2	300.99503	300.99503	1	2	2	43.269238	106.248764	1	0.222	-0.341	-4.149	-4.151	1011.0
-4180.487	-300.99503	2	2	300.99503	300.99503	1	2	2	43.269238	106.248764	1	0.222	-0.341	-4.116	-4.154	1011.0
-4180.487	-300.99503	2	2	300.99503	300.99503	1	2	2	43.269238	106.248764	1	0.222	-0.341	-4.159	-4.154	1011.0
-4180.487	-300.99503	2	2	300.99503	300.99503	1	2	2	43.269238	106.248764	1	0.222	-0.34	-3.985	-4.159	1011.0
-4180.487	-300.99503	2	2	300.99503	300.99503	1	2	2	43.269238	106.248764	1	0.222	-0.341	-4.21	-4.16	1011.0
-4180.487	-300.99503	2	2	300.99503	300.99503	1	2	2	43.269238	106.248764	1	0.222	-0.341	-4.11	-4.16	1011.0
-4180.487	-300.99503	2	2	300.99503	300.99503	1	2	2	43.269238	106.248764	1	0.222	-0.341	-4.158	-4.163	1011.0
-4180.487	-300.99503	2	2	300.99503	300.99503	1	2	2	43.269238	106.248764	1	0.222	-0.341	-4.188	-4.163	1011.0
-4180.487	-300.99503	2	2	300.99503	300.99503	1	2	2	43.269238	106.248764	1	0.222	-0.341	-4.155	-4.166	1011.0
-4180.487	-300.99503	2	2	300.99503	300.99503	1	2	2	43.269238	106.248764	1	0.222	-0.341	-4.195	-4.166	1011.0
-4180.487	-300.99503	2	2	300.99503	300.99503	1	2	2	43.269238	106.248764	1	0.221	-0.34	-4.103	-4.166	1011.0
-4180.487	-300.99503	2	2	300.99503	300.99503	1	2	2	43.269238	106.248764	1	0.221	-0.341	-4.141	-4.17	1011.0
-4180.487	-300.99503	2	2	300.99503	300.99503	1	2	2	43.269238	106.248764	1	0.221	-0.341	-4.117	-4.171	1011.0
-4180.487	-300.99503	2	2	300.99503	300.99503	1	2	2	43.269238	106.248764	1	0.221	-0.341	-4.121	-4.171	1011.0
-4180.487	-300.99503	2	2	300.99503	300.99503	1	2	2	43.269238	106.248764	1	0.221	-0.341	-4.118	-4.173	1011.0
-4180.487	-300.99503	2	2	300.99503	300.99503	1	2	2	43.269238	106.248764	1	0.221	-0.341	-4.193	-4.173	1011.0
-4180.487	-300.99503	2	2	300.99503	300.99503	1	2	2	43.269238	106.248764	1	0.221	-0.341	-4.123	-4.173	1011.0
-4180.487	-300.99503	2	2	300.99503	300.99503	1	2	2	43.269238	106.248764	1	0.221	-0.341	-4.163	-4.175	1011.0
-4180.487	-300.99503	2	2	300.99503	300.99503	1	2	2	43.269238	106.248764	1	0.221	-0.341	-4.162	-4.175	1011.0
-4180.487	-300.99503	2	2	300.99503	300.99503	1	2	2	43.269238	106.248764	1	0.221	-0.342	-4.396	-4.176	1011.0
-4180.487	-300.99503	2	2	300.99503	300.99503	1	2	2	43.269238	106.248764	1	0.221	-0.342	-4.148	-4.177	1011.0
-4180.487	-300.99503	2	2	300.99503	300.99503	1	2	2	43.269238	106.248764	1	0.221	-0.342	-4.168	-4.177	1011.0
-4180.487	-300.99503	2	2	300.99503	300.99503	1	2	2	43.269238	106.248764	1	0.221	-0.341	-4.038	-4.179	1011.0
-4180.487	-300.99503	2	2	300.99503	300.99503	1	2	2	43.269238	106.248764	1	0.221	-0.341	-4.153	-4.179	1011.0
-4180.487	-300.99503	2	2	300.99503	300.99503	1	2	2	43.269238	106.248764	1	0.221	-0.341	-4.118	-4.179	1011.0
-4180.487	-300.99503	2	2	300.99503	300.99503	1	2	2	43.269238	106.248764	1	0.221	-0.341	-4.189	-4.179	1011.0
-4180.487	-300.99503	2	2	300.99503	300.99503	1	2	2	43.269238	106.248764	1	0.221	-0.341	-4.266	-4.179	1011.0
-4180.487	-300.99503	2	2	300.99503	300.99503	1	2	2	43.269238	106.248764	1	0.221	-0.341	-4.166	-4.179	1011.0
-4180.487	-300.99503	2	2	300.99503	300.99503	1	2	2	43.269238	106.248764	1	0.221	-0.341	-4.19	-4.18	1011.0
-4180.487	-300.99503	2	2	300.99503	300.99503	1	2	2	43.269238	106.248764	1	0.221	-0.341	-4.188	-4.18	1011.0
-4180.487	-300.99503	2	2	300.99503	300.99503	1	2	2	43.269238	106.248764	1	0.221	-0.341	-4.165	-4.18	1011.0
-4180.487	-300.99503	2	2	300.99503	300.99503	1	2	2	43.269238	106.248764	1	0.221	-0.341	-4.174	-4.18	1011.0
-4180.487	-300.99503	2	2	300.99503	300.99503	1	2	2	43.269238	106.248764	1	0.221	-0.341	-4.017	-4.181	1011.0
-4180.487	-300.99503	2	2	300.99503	300.99503	1	2	2	43.269238	106.248764	1	0.221	-0.341	-4.164	-4.181	1011.0
-4180.487	-300.99503	2	2	300.99503	300.99503	1	2	2	43.269238	106.248764	1	0.221	-0.341	-4.185	-4.181	1011.0
-4180.487	-300.99503	2	2	300.99503	300.99503	1	2	2	43.269238	106.248764	1	0.221	-0.341	-4.175	-4.182	1011.0
-4180.487	-300.99503	2	2	300.99503	300.99503	1	2	2	43.269238	106.248764	1	0.221	-0.341	-4.15	-4.182	1011.0
-4180.487	-300.99503	2	2	300.99503	300.99503	1	2	2	43.269238	106.248764	1	0.221	-0.342	-4.169	-4.182	1011.0
-4180.487	-300.99503	2	2	300.99503	300.99503	1	2	2	43.269238	106.248764	1	0.221	-0.342	-4.169	-4.182	1011.0
-4180.487	-300.99503	2	2	300.99503	300.99503	1	2	2	43.269238	106.248764	1	0.221	-0.342	-4.17	-4.182	1011.0
-4180.487	-300.99503	2	2	300.99503	300.99503	1	2	2	43.269238	106.248764	1	0.221	-0.342	-4.13	-4.182	1011.0
-4180.487	-300.99503	2	2	300.99503	300.99503	1	2	2	43.269238	106.248764	1	0.221	-0.342	-4.154	-4.183	1011.0
-4180.487	-300.99503	2	2	300.99503	300.99503	1	2	2	43.269238	106.248764	1	0.221	-0.342	-4.266	-4.183	1011.0
-4180.487	-300.99503	2	2	300.99503	300.99503	1	2	2	43.269238	106.248764	1	0.221	-0.342	-4.308	-4.183	1011.0
-4180.487	-300.99503	2	2	300.99503	300.99503	1	2	2	43.269238	106.248764	1	0.221	-0.342	-4.197	-4.183	1011.0
-4180.487	-300.99503	2	2	300.99503	300.99503	1	2	2	43.269238	106.248764	1	0.221	-0.342	-4.188	-4.183	1011.0
-4180.487	-300.99503	2	2	300.99503	300.99503	1	2	2	43.269238	106.248764	1	0.221	-0.342	-4.156	-4.183	1011.0
-4180.487	-300.99503	2	2	300.99503	300.99503	1	2	2	43.269238	106.248764	1	0.221	-0.342	-4.14	-4.183	1011.0
-4180.487	-300.99503	2	2	300.99503	300.99503	1	2	2	43.269238	106.248764	1	0.221	-0.342	-4.187	-4.183	1011.0
-4180.487	-300.99503	2	2	300.99503	300.99503	1	2	2	43.269238	106.248764	1	0.221	-0.342	-4.112	-4.183	1011.0
-4180.487	-300.99503	2	2	300.99503	300.99503	1	2	2	43.269238	106.248764	1	0.221	-0.342	-4.17	-4.183	1011.0
-4180.487	-300.99503	2	2	300.99503	300.99503	1	2	2	43.269238	106.248764	1	0.221	-0.342	-4.169	-4.184	1011.0
-4180.487	-300.99503	2	2	300.99503	300.99503	1	2	2	43.269238	106.248764	1	0.221	-0.342	-4.207	-4.184	1011.0
-4180.487	-300.99503	2	2	300.99503	300.99503	1	2	2	43.269238	106.248764	1	0.221	-0.342	-4.179	-4.184	1011.0
-4180.487	-300.99503	2	2	300.99503	300.99503	1	2	2	43.269238	106.248764	1	0.221	-0.343	-4.267	-4.184	1011.0
-4180.487	-300.99503	2	2	300.99503	300.99503	1	2	2	43.269238	106.248764	1	0.221	-0.343	-4.257	-4.184	1011.0
-4180.487	-300.99503	2	2	300.99503	300.99503	1	2	2	43.269238	106.248764	1	0.221	-0.343	-4.184	-4.184	1011.0
-4180.487	-300.99503	2	2	300.99503	300.99503	1	2	2	43.269238	106.248764	1	0.221	-0.343	-4.207	-4.184	1011.0
-4180.487	-300.99503	2	2	300.99503	300.99503	1	2	2	43.269238	106.248764	1	0.221	-0.343	-4.191	-4.184	1011.0
-4180.487	-300.99503	2	2	300.99503	300.99503	1	2	2	43.269238	106.248764	1	0.221	-0.343	-4.182	-4.184	1011.0
-4180.487	-300.99503	2	2	300.99503	300.99503	1	2	2	43.269238	106.248764	1	0.221	-0.343	-4.184	-4.184	1011.0
-4180.487	-300.99503	2	2	300.99503	300.99503	1	2	2	43.269238	106.248764	1	0.221	-0.343	-4.207	-4.184	1011.0
-4180.487	-300.99503	2	2	300.99503	300.99503	1	2	2	43.269238	106.248764	1	0.221	-0.343	-4.162	-4.184	1011.0
-4180.487	-300.99503	2	2	300.99503	300.99503	1	2	2	43.269238	106.248764	1	0.221	-0.344	-4.368	-4.184	1011.0
-4180.487	-300.99503	2	2	300.99503	300.99503	1	2	2	43.269238	106.248764	1	0.221	-0.344	-4.199	-4.184	1011.0
-4180.487	-300.99503	2	2	300.99503	300.99503	1	2	2	43.269238	106.248764	1	0.221	-0.344	-4.172	-4.184	1011.0
-4180.487	-300.99503	2	2	300.99503	300.99503	1	2	2	43.269238	106.248764	1	0.221	-0.344	-4.215	-4.184	1011.0
-4180.487	-300.99503	2	2	300.99503	300.99503	1	2	2	43.269238	106.248764	1	0.221	-0.344	-4.17	-4.184	1011.0
-4180.487	-300.99503	2	2	300.99503	300.99503	1	2	2	43.269238	106.248764	1	0.221	-0.344	-4.13	-4.184	1011.0
-4180.487	-300.99503	2	2	300.99503	300.99503	1	2	2	43.269238	106.248764	1	0.221	-0.344	-4.116	-4.184	1011.0
-4180.487	-300.99503	2	2	300.99503	300.99503	1	2	2	43.269238	106.248764	1	0.221	-0.344	-4.146	-4.184	1011.0
-4180.487	-300.99503	2	2	300.99503	300.99503	1	2	2	43.269238	106.248764	1	0.221	-0.344	-4.134	-4.184	1011.0
-4180.487	-300.99503	2	2	300.99503	300.99503	1	2	2	43.269238	106.248764	1	0.221	-0.344	-4.159	-4.184	1011.0
-4180.487	-300.99503	2	2	300.99503	300.99503	1	2	2	43.269238	106.248764	1	0.221	-0.343	-4.185	-4.184	1011.0
-4180.487	-300.99503	2	2	300.99503	300.99503	1	2	2	43.269238	106.248764	1	0.221	-0.343	-4.141	-4.184	1011.0
-4180.487	-300.99503	2	2	300.99503	300.99503	1	2	2	43.269238	106.248764	1	0.221	-0.343	-4.214	-4.184	1011.0
-4180.487	-300.99503	2	2	300.99503	300.99503	1	2	2	43.269238	106.248764	1	0.221	-0.343	-4.152	-4.184	1011.0
-4180.487	-300.99503	2	2	300.99503	300.99503	1	2	2	43.269238	106.248764	1	0.221	-0.343	-4.197	-4.184	1011.0
-4180.487	-300.99503	2	2	300.99503	300.99503	1	2	2	43.269238	106.248764	1	0.221	-0.343	-4.214	-4.184	1011.0
-4180.487	-300.99503	2	2	300.99503	300.99503	1	2	2	43.269238	106.248764	1	0.221	-0.343	-4.156	-4.184	1011.0
-4180.487	-300.99503	2	2	300.99503	300.99503	1	2	2	43.269238	106.248764	1	0.221	-0.343	-4.17	-4.184	1011.0
-4180.487	-300.99503	2	2	300.99503	300.99503	1	2	2	43.269238	106.248764	1	0.221	-0.343	-4.172	-4.184	1011.0
-4180.487	-300.99503	2	2	300.99503	300.99503	1	2	2	43.269238	106.248764	1	0.221	-0.343	-4.181	-4.184	1011.0
-4180.487	-300.99503	2	2	300.99503	300.99503	1	2	2	43.269238	106.248764	1	0.221	-0.343	-4.204	-4.184	1011.0
-4180.487	-300.99503	2	2	300.99503	300.99503	1	2	2	43.269238	106.248764	1	0.221	-0.343	-4.158	-4.184	1011.0
-4180.487	-300.99503	2	2	300.99503	300.99503	1	2	2	43.269238	106.248764	1	0.221	-0.343	-4.177	-4.184	1011.0
-4180.487	-300.99503	2	2	300.99503	300.99503	1	2	2	43.269238	106.248764	1	0.221	-0.343	-4.123	-4.184	1011.0
-4180.487	-300.99503	2	2	300.99503	300.99503	1	2	2	43.269238	106.248764	1	0.221	-0.343	-4.178	-4.184	1011.0
-4180.487	-300.99503	2	2	300.99503	300.99503	1	2	2	43.269238	106.248764	1	0.221	-0.343	-4.213	-4.184	1011.0
-4180.487	-300.99503	2	2	300.99503	300.99503	1	2	2	43.269238	106.248764	1	0.221	-0.343	-4.143	-4.184	1011.0
-4180.487	-300.99503	2	2	300.99503	300.99503	1	2	2	43.269238	106.248764	1	0.221	-0.343	-4.169	-4.184	1011.0
-4180.487	-300.99503	2	2	300.99503	300.99503	1	2	2	43.269238	106.248764	1	0.221	-0.343	-4.122	-4.184	1011.0
-4180.487	-300.99503	2	2	300.99503	300.99503	1	2	2	43.269238	106.248764	1	0.221	-0.343	-4.21	-4.184	1011.0
-4180.487	-300.99503	2	2	300.99503	300.99503	1	2	2	43.269238	106.248764	1	0.221	-0.343	-4.193	-4.184	1011.0
-4180.487	-300.99503	2	2	300.99503	300.99503	1	2	2	43.269238	106.248764	1	0.221	-0.343	-4.182	-4.184	1011.0
-4180.487	-300.99503	2	2	300.99503	300.99503	1	2	2	43.269238	106.248764	1	0.221	-0.343	-4.19	-4.184	1011.0
-4180.487	-300.99503	2	2	300.99503	300.99503	1	2	2	43.269238	106.248764	1	0.221	-0.343	-4.159	-4.184	1011.0
-4180.487	-300.99503	2	2	300.99503	300.99503	1	2	2	43.269238	106.248764	1	0.221	-0.342	-4.201	-4.184	1011.0
-4180.487	-300.99503	2	2	300.99503	300.99503	1	2	2	43.269238	106.248764	1	0.221	-0.342	-4.178	-4.184	1011.0
-4180.487	-300.99503	2	2	300.99503	300.99503	1	2	2	43.269238	106.248764	1	0.221	-0.342	-4.167	-4.184	1011.0
-4180.487	-300.99503	2	2	300.99503	300.99503	1	2	2	43.269238	106.248764	1	0.221	-0.342	-4.205	-4.184	1011.0
-4180.487	-300.99503	2	2	300.99503	300.99503	1	2	2	43.269238	106.248764	1	0.221	-0.342	-4.216	-4.184	1011.0
-4180.487	-300.99503	2	2	300.99503	300.99503	1	2	2	43.269238	106.248764	1	0.221	-0.342	-4.147	-4.184	1011.0
-4180.487	-300.99503	2	2	300.99503	300.99503	1	2	2	43.269238	106.248764	1	0.221	-0.342	-4.175	-4.184	1011.0
-4180.487	-300.99503	2	2	300.99503	300.99503	1	2	2	43.269238	106.248764	1	0.221	-0.342	-4.164	-4.184	1011.0
-4180.487	-300.99503	2	2	300.99503	300.99503	1	2	2	43.269238	106.248764	1	0.221	-0.342	-4.239	-4.184	1011.0
-4180.487	-300.99503	2	2	300.99503	300.99503	1	2	2	43.269238	106.248764	1	0.221	-0.342	-4.202	-4.184	1011.0
-4180.487	-300.99503	2	2	300.99503	300.99503	1	2	2	43.269238	106.248764	1	0.221	-0.342	-4.13	-4.184	1011.0
-4180.487	-300.99503	2	2	300.99503	300.99503	1	2	2	43.269238	106.248764	1	0.221	-0.342	-4.2	-4.184	1011.0
-4180.487	-300.99503	2	2	300.99503	300.99503	1	2	2	43.269238	106.248764	1	0.221	-0.342	-4.245	-4.184	1011.0
-4180.487	-300.99503	2	2	300.99503	300.99503	1	2	2	43.269238	106.248764	1	0.221	-0.342	-4.165	-4.184	1011.0
-4180.487	-300.99503	2	2	300.99503	300.99503	1	2	2	43.269238	106.248764	1	0.221	-0.342	-4.204	-4.184	1011.0
-4180.487	-300.99503	2	2	300.99503	300.99503	1	2	2	43.269238	106.248764	1	0.221	-0.342	-4.157	-4.184	1011.0
-4180.487	-300.99503	2	2	300.99503	300.99503	1	2	2	43.269238	106.248764	1	0.221	-0.342	-4.187	-4.184	1011.0
-4180.487	-300.99503	2	2	300.99503	300.99503	1	2	2	43.269238	106.248764	1	0.221	-0.342	-4.179	-4.184	1011.0
-4180.487	-300.99503	2	2	300.99503	300.99503	1	2	2	43.269238	106.248764	1	0.221	-0.341	-4.088	-4.184	1011.0
-4180.487	-300.99503	2	2	300.99503	300.99503	1	2	2	43.269238	106.248764	1	0.221	-0.341	-4.161	-4.184	1011.0
-4180.487	-300.99503	2	2	300.99503	300.99503	1	2	2	43.269238	106.248764	1	0.221	-0.341	-4.195	-4.184	1011.0
-4180.487	-300.99503	2	2	300.99503	300.99503	1	2	2	43.269238	106.248764	1	0.221	-0.341	-4.197	-4.184	1011.0
-4180.487	-300.99503	2	2	300.99503	300.99503	1	2	2	43.269238	106.248764	1	0.221	-0.341	-4.227	-4.184	1011.0
-4180.487	-300.99503	2	2	300.99503	300.99503	1	2	2	43.269238	106.248764	1	0.221	-0.341	-4.159	-4.184	1011.0
-4180.487	-300.99503	2	2	300.99503	300.99503	1	2	2	43.269238	106.248764	1	0.221	-0.341	-4.206	-4.184	1011.0
-4180.487	-300.99503	2	2	300.99503	300.99503	1	2	2	43.269238	106.248764	1	0.221	-0.341	-4.234	-4.184	1011.0
-4180.487	-300.99503	2	2	300.99503	300.99503	1	2	2	43.269238	106.248764	1	0.221	-0.341	-4.189	-4.184	1011.0
-4180.487	-300.99503	2	2	300.99503	300.99503	1	2	2	43.269238	106.248764	1	0.221	-0.341	-4.179	-4.184	1011.0
-4180.487	-300.99503	2	2	300.99503	300.99503	1	2	2	43.269238	106.248764	1	0.221	-0.341	-4.191	-4.184	1011.0
-4180.487	-300.99503	2	2	300.99503	300.99503	1	2	2	43.269238	106.248764	1	0.221	-0.341	-4.188	-4.184	1011.0
-4180.487	-300.99503	2	2	300.99503	300.99503	1	2	2	43.269238	106.248764	1	0.221	-0.341	-4.185	-4.184	1011.0
-4180.487	-300.99503	2	2	300.99503	300.99503	1	2	2	43.269238	106.248764	1	0.221	-0.341	-4.208	-4.184	1011.0
-4180.487	-300.99503	2	2	300.99503	300.99503	1	2	2	43.269238	106.248764	1	0.221	-0.341	-4.214	-4.184	1011.0
-4180.487	-300.99503	2	2	300.99503	300.99503	1	2	2	43.269238	106.248764	1	0.221	-0.341	-4.131	-4.184	1011.0
-4180.487	-300.99503	2	2	300.99503	300.99503	1	2	2	43.269238	106.248764	1	0.221	-0.341	-4.184	-4.184	1011.0
-4180.487	-300.99503	2	2	300.99503	300.99503	1	2	2	43.269238	106.248764	1	0.221	-0.341	-4.199	-4.184	1011.0
-4180.487	-300.99503	2	2	300.99503	300.99503	1	2	2	43.269238	106.248764	1	0.221	-0.341	-4.256	-4.184	1011.0
-4180.487	-300.99503	2	2	300.99503	300.99503	1	2	2	43.269238	106.248764	1	0.221	-0.341	-4.155	-4.184	1011.0
-4180.487	-300.99503	2	2	300.99503	300.99503	1	2	2	43.269238	106.248764	1	0.221	-0.341	-4.13	-4.184	1011.0
-4180.487	-300.99503	2	2	300.99503	300.99503	1	2	2	43.269238	106.248764	1	0.221	-0.341	-4.174	-4.184	1011.0
-4180.487	-300.99503	2	2	300.99503	300.99503	1	2	2	43.269238	106.248764	1	0.221	-0.341	-4.205	-4.184	1011.0
0.0	0.0	2	2	300.99503	300.99503	1	2	2	43.269238	106.248764	0	0.221	-0.341	-4.143	-4.184	1011.0
0.0	0.0	2	2	300.99503	300.99503	1	2	2	43.269238	106.248764	0	0.221	-0.341	-4.154	-4.184	1011.0
0.0	0.0	2	2	300.99503	300.99503	1	2	2	43.269238	106.248764	0	0.221	-0.339	-3.849	-3.888	1011.0
0.0	0.0	2	2	300.99503	300.99503	1	2	2	43.269238	106.248764	0	0.221	-0.338	-3.929	-3.888	1011.0
0.0	0.0	2	2	300.99503	300.99503	1	2	2	43.269238	106.248764	0	0.221	-0.335	-3.551	-3.613	1011.0
0.0	0.0	2	2	300.99503	300.99503	1	2	2	43.269238	106.248764	0	0.221	-0.33	-3.303	-3.12	1011.0
0.0	0.0	2	2	300.99503	300.99503	1	2	2	43.269238	106.248764	0	0.222	-0.323	-3.226	-3.12	1011.0
0.0	0.0	2	2	300.99503	300.99503	1	2	2	43.269238	106.248764	0	0.222	-0.314	-2.681	-2.695	1011.0
0.0	0.0	2	2	300.99503	300.99503	1	2	2	43.269238	106.248764	0	0.222	-0.306	-2.666	-2.695	1011.0
0.0	0.0	2	2	300.99503	300.99503	1	2	2	43.269238	106.248764	0	0.222	-0.296	-2.508	-2.504	1011.0
0.0	0.0	2	2	300.99503	300.99503	1	2	2	43.269238	106.248764	0	0.222	-0.285	-2.241	-2.162	1011.0
0.0	0.0	2	2	300.99503	300.99503	1	2	2	43.269238	106.248764	0	0.222	-0.274	-2.165	-2.162	1011.0
0.0	0.0	2	2	300.99503	300.99503	1	2	2	43.269238	106.248764	0	0.222	-0.264	-2.036	-2.009	1011.0
0.0	0.0	2	2	300.99503	300.99503	1	2	2	43.269238	106.248764	0	0.222	-0.255	-1.951	-1.735	1011.0
0.0	0.0	2	2	300.99503	300.99503	1	2	2	43.269238	106.248764	0	0.222	-0.244	-1.667	-1.735	1011.0
0.0	0.0	2	2	300.99503	300.99503	1	2	2	43.269238	106.248764	0	0.222	-0.233	-1.623	-1.612	1011.0
0.0	0.0	2	2	300.99503	300.99503	1	2	2	43.269238	106.248764	0	0.222	-0.222	-1.442	-1.612	1011.0
0.0	0.0	2	2	300.99503	300.99503	1	2	2	43.269238	106.248764	0	0.223	-0.211	-1.432	-1.392	1011.0
0.0	0.0	2	2	300.99503	300.99503	1	2	2	43.269238	106.248764	0	0.223	-0.201	-1.347	-1.294	1011.0
0.0	0.0	2	2	300.99503	300.99503	1	2	2	43.269238	106.248764	0	0.223	-0.192	-1.455	-1.294	1011.0
0.0	0.0	2	2	300.99503	300.99503	1	2	2	43.269238	106.248764	0	0.223	-0.182	-1.123	-1.117	1011.0
0.0	0.0	2	2	300.99503	300.99503	1	2	2	43.269238	106.248764	0	0.223	-0.173	-1.121	-1.038	1011.0
0.0	0.0	2	2	300.99503	300.99503	1	2	2	43.269238	106.248764	0	0.223	-0.165	-1.06	-1.038	1011.0
0.0	0.0	2	2	300.99503	300.99503	1	2	2	43.269238	106.248764	0	0.223	-0.156	-0.96	-0.896	1011.0
0.0	0.0	2	2	300.99503	300.99503	1	2	2	43.269238	106.248764	0	0.223	-0.148	-0.9	-0.896	1011.0
0.0	0.0	2	2	300.99503	300.99503	1	2	2	43.269238	106.248764	0	0.224	-0.139	-0.795	-0.774	1011.0
0.0	0.0	2	2	300.99503	300.99503	1	2	2	43.269238	106.248764	0	0.224	-0.131	-0.705	-0.719	1011.0
0.0	0.0	2	2	300.99503	300.99503	1	2	2	43.269238	106.248764	0	0.224	-0.123	-0.703	-0.719	1011.0
0.0	0.0	2	2	300.99503	300.99503	1	2	2	43.269238	106.248764	0	0.224	-0.116	-0.599	-0.621	1011.0
0.0	0.0	2	2	300.99503	300.99503	1	2	2	43.269238	106.248764	0	0.224	-0.11	-0.628	-0.577	1011.0
0.0	0.0	2	2	300.99503	300.99503	1	2	2	43.269238	106.248764	0	0.224	-0.103	-0.321	-0.577	1011.0
0.0	0.0	2	2	300.99503	300.99503	1	2	2	43.269238	106.248764	0	0.224	-0.098	-0.516	-0.498	1011.0
0.0	0.0	2	2	300.99503	300.99503	1	2	2	43.269238	106.248764	0	0.225	-0.094	-0.508	-0.498	1011.0
0.0	0.0	2	2	300.99503	300.99503	1	2	2	43.269238	106.248764	0	0.225	-0.088	-0.438	-0.462	1011.0
0.0	0.0	2	2	300.99503	300.99503	1	2	2	43.269238	106.248764	0	0.225	-0.082	-0.379	-0.399	1011.0
0.0	0.0	2	2	300.99503	300.99503	1	2	2	43.269238	106.248764	0	0.225	-0.077	-0.456	-0.399	1011.0
0.0	0.0	2	2	300.99503	300.99503	1	2	2	43.269238	106.248764	0	0.225	-0.073	-0.374	-0.371	1011.0
0.0	0.0	2	2	300.99503	300.99503	1	2	2	43.269238	106.248764	0	0.226	-0.069	-0.347	-0.32	1011.0
0.0	0.0	2	2	300.99503	300.99503	1	2	2	43.269238	106.248764	0	0.226	-0.065	-0.336	-0.32	1011.0
0.0	0.0	2	2	300.99503	300.99503	1	2	2	43.269238	106.248764	0	0.226	-0.061	-0.3	-0.297	1011.0
0.0	0.0	2	2	300.99503	300.99503	1	2	2	43.269238	106.248764	0	0.226	-0.058	-0.295	-0.297	1011.0
0.0	0.0	2	2	300.99503	300.99503	1	2	2	43.269238	106.248764	0	0.226	-0.056	-0.276	-0.257	1011.0
0.0	0.0	2	2	300.99503	300.99503	1	2	2	43.269238	106.248764	0	0.227	-0.054	-0.275	-0.238	1011.0
0.0	0.0	2	2	300.99503	300.99503	1	2	2	43.269238	106.248764	0	0.227	-0.05	-0.206	-0.238	1011.0
0.0	0.0	2	2	300.99503	300.99503	1	2	2	43.269238	106.248764	0	0.227	-0.046	-0.248	-0.206	1011.0
0.0	0.0	2	2	300.99503	300.99503	1	2	2	43.269238	106.248764	0	0.227	-0.043	-0.306	-0.191	1011.0
0.0	0.0	2	2	300.99503	300.99503	1	2	2	43.269238	106.248764	0	0.227	-0.039	-0.216	-0.191	1011.0
0.0	0.0	2	2	300.99503	300.99503	1	2	2	43.269238	106.248764	0	0.227	-0.037	-0.158	-0.165	1011.0
0.0	0.0	2	2	300.99503	300.99503	1	2	2	43.269238	106.248764	0	0.228	-0.035	-0.158	-0.165	1011.0
0.0	0.0	2	2	300.99503	300.99503	1	2	2	43.269238	106.248764	0	0.228	-0.033	-0.148	-0.142	1011.0
0.0	0.0	2	2	300.99503	300.99503	1	2	2	43.269238	106.248764	0	0.228	-0.031	-0.073	-0.132	1011.0
0.0	0.0	2	2	300.99503	300.99503	1	2	2	43.269238	106.248764	0	0.228	-0.029	-0.119	-0.132	1011.0
0.0	0.0	2	2	300.99503	300.99503	1	2	2	43.269238	106.248764	0	0.228	-0.027	-0.143	-0.114	1011.0
0.0	0.0	2	2	300.99503	300.99503	1	2	2	43.269238	106.248764	0	0.228	-0.025	-0.125	-0.106	1011.0
0.0	0.0	2	2	300.99503	300.99503	1	2	2	43.269238	106.248764	0	0.228	-0.023	-0.108	-0.106	1011.0
0.0	0.0	2	2	300.99503	300.99503	1	2	2	43.269238	106.248764	0	0.228	-0.021	-0.078	-0.091	1011.0
0.0	0.0	2	2	300.99503	300.99503	1	2	2	43.269238	106.248764	0	0.228	-0.02	-0.095	-0.091	1011.0
0.0	0.0	2	2	300.99503	300.99503	1	2	2	43.269238	106.248764	0	0.228	-0.02	-0.095	-0.084	1011.0
0.0	0.0	2	2	300.99503	300.99503	1	2	2	43.269238	106.248764	0	0.228	-0.02	-0.041	-0.073	1011.0
0.0	0.0	2	2	300.99503	300.99503	1	2	2	43.269238	106.248764	0	0.228	-0.02	-0.079	-0.073	1011.0
0.0	0.0	2	2	300.99503	300.99503	1	2	2	43.269238	106.248764	0	0.228	-0.02	-0.054	-0.067	1011.0
0.0	0.0	2	2	300.99503	300.99503	1	2	2	43.269238	106.248764	0	0.228	-0.02	-0.074	-0.058	1011.0
0.0	0.0	2	2	300.99503	300.99503	1	2	2	43.269238	106.248764	0	0.228	-0.02	-0.05	-0.058	1011.0
0.0	0.0	2	2	300.99503	300.99503	1	2	2	43.269238	106.248764	0	0.228	-0.02	-0.044	-0.054	1011.0
0.0	0.0	2	2	300.99503	300.99503	1	2	2	43.269238	106.248764	0	0.228	-0.02	-0.055	-0.054	1011.0
0.0	0.0	2	2	300.99503	300.99503	1	2	2	43.269238	106.248764	0	0.228	-0.02	-0.046	-0.046	1011.0
0.0	0.0	2	2	300.99503	300.99503	1	2	2	43.269238	106.248764	0	0.228	-0.02	-0.062	-0.043	1011.0
0.0	0.0	2	2	300.99503	300.99503	1	2	2	43.269238	106.248764	0	0.228	-0.02	-0.05	-0.043	1011.0
0.0	0.0	2	2	300.99503	300.99503	1	2	2	43.269238	106.248764	0	0.228	-0.02	-0.065	-0.037	1011.0
0.0	0.0	2	2	300.99503	300.99503	1	2	2	43.269238	106.248764	0	0.228	-0.019	-0.05	-0.034	1011.0
0.0	0.0	2	2	300.99503	300.99503	1	2	2	43.269238	106.248764	0	0.228	-0.018	-0.025	-0.034	1011.0
0.0	0.0	2	2	300.99503	300.99503	1	2	2	43.269238	106.248764	0	0.228	-0.017	-0.021	-0.029	1011.0
0.0	0.0	2	2	300.99503	300.99503	1	2	2	43.269238	106.248764	0	0.228	-0.017	-0.016	-0.029	1011.0
0.0	0.0	2	2	300.99503	300.99503	1	2	2	43.269238	106.248764	0	0.228	-0.017	-0.024	-0.027	1011.0
0.0	0.0	2	2	300.99503	300.99503	1	2	2	43.269238	106.248764	0	0.228	-0.017	-0.076	-0.023	1011.0
0.0	0.0	2	2	300.99503	300.99503	1	2	2	43.269238	106.248764	0	0.228	-0.017	-0.022	-0.023	1011.0
0.0	0.0	2	2	300.99503	300.99503	1	2	2	43.269238	106.248764	0	0.228	-0.017	-0.017	-0.02	1011.0
0.0	0.0	2	2	300.99503	300.99503	1	2	2	43.269238	106.248764	0	0.228	-0.017	-0.019	-0.018	1011.0
0.0	0.0	2	2	300.99503	300.99503	1	2	2	43.269238	106.248764	0	0.228	-0.017	-0.014	-0.018	1011.0
0.0	0.0	2	2	300.99503	300.99503	1	2	2	43.269238	106.248764	0	0.228	-0.016	-0.017	-0.016	1011.0
0.0	0.0	2	2	300.99503	300.99503	1	2	2	43.269238	106.248764	0	0.228	-0.015	-0.086	-0.016	1011.0
0.0	0.0	2	2	300.99503	300.99503	1	2	2	43.269238	106.248764	0	0.228	-0.015	-0.033	-0.014	1011.0
0.0	0.0	2	2	300.99503	300.99503	1	2	2	43.269238	106.248764	0	0.228	-0.015	-0.04	-0.012	1011.0
0.0	0.0	2	2	300.99503	300.99503	1	2	2	43.269238	106.248764	0	0.228	-0.015	-0.085	-0.012	1011.0
0.0	0.0	2	2	300.99503	300.99503	1	2	2	43.269238	106.248764	0	0.228	-0.014	-0.02	-0.011	1011.0
0.0	0.0	2	2	300.99503	300.99503	1	2	2	43.269238	106.248764	0	0.228	-0.013	-0.017	-0.01	1011.0
0.0	0.0	2	2	300.99503	300.99503	1	2	2	43.269238	106.248764	0	0.228	-0.013	-0.044	-0.01	1011.0
0.0	0.0	2	2	300.99503	300.99503	1	2	2	43.269238	106.248764	0	0.228	-0.012	-0.005	-0.009	1011.0
0.0	0.0	2	2	300.99503	300.99503	1	2	2	43.269238	106.248764	0	0.228	-0.012	-0.038	-0.009	1011.0
0.0	0.0	2	2	300.99503	300.99503	1	2	2	43.269238	106.248764	0	0.228	-0.011	-0.008	-0.007	1011.0
0.0	0.0	2	2	300.99503	300.99503	1	2	2	43.269238	106.248764	0	0.228	-0.01	-0.017	-0.007	1011.0
0.0	0.0	2	2	300.99503	300.99503	1	2	2	43.269238	106.248764	0	0.228	-0.008	-0.01	-0.007	1011.0
0.0	0.0	2	2	300.99503	300.99503	1	2	2	43.269238	106.248764	0	0.228	-0.007	0.014	-0.006	1011.0
0.0	0.0	2	2	300.99503	300.99503	1	2	2	43.269238	106.248764	0	0.228	-0.006	-0.036	-0.005	1011.0
0.0	0.0	2	2	300.99503	300.99503	1	2	2	43.269238	106.248764	0	0.228	-0.006	-0.127	-0.005	1011.0
0.0	0.0	2	2	300.99503	300.99503	1	2	2	43.269238	106.248764	0	0.228	-0.004	-0.011	-0.004	1011.0
0.0	0.0	2	2	300.99503	300.99503	1	2	2	43.269238	106.248764	0	0.228	-0.002	0.001	-0.003	1011.0
0.0	0.0	2	2	300.99503	300.99503	1	2	2	43.269238	106.248764	0	0.228	0.0	0.007	-0.003	1011.0
0.0	0.0	2	2	300.99503	300.99503	1	2	2	43.269238	106.248764	0	0.228	0.0	0.012	-0.003	1011.0
0.0	0.0	2	2	300.99503	300.99503	1	2	2	43.269238	106.248764	0	0.228	0.0	0.005	-0.003	1011.0
0.0	0.0	2	2	300.99503	300.99503	1	2	2	43.269238	106.248764	0	0.228	-0.001	-0.035	-0.002	1011.0
0.0	0.0	2	2	300.99503	300.99503	1	2	2	43.269238	106.248764	0	0.228	0.0	0.004	-0.002	1011.0
0.0	0.0	2	2	300.99503	300.99503	1	2	2	43.269238	106.248764	0	0.228	-0.001	-0.071	-0.002	1011.0
0.0	0.0	2	2	300.99503	300.99503	1	2	2	43.269238	106.248764	0	0.228	-0.001	-0.02	-0.002	1011.0
0.0	0.0	2	2	300.99503	300.99503	1	2	2	43.269238	106.248764	0	0.228	0.0	0.003	-0.002	1011.0
0.0	0.0	2	2	300.99503	300.99503	1	2	2	43.269238	106.248764	0	0.228	0.0	0.017	-0.001	1011.0
0.0	0.0	2	2	300.99503	300.99503	1	2	2	43.269238	106.248764	0	0.228	0.0	-0.003	-0.001	1011.0
0.0	0.0	2	2	300.99503	300.99503	1	2	2	43.269238	106.248764	0	0.228	0.0	0.001	-0.001	1011.0
0.0	0.0	2	2	300.99503	300.99503	1	2	2	43.269238	106.248764	0	0.228	-0.001	-0.039	-0.001	1011.0
0.0	0.0	2	2	300.99503	300.99503	1	2	2	43.269238	106.248764	0	0.228	-0.001	-0.059	-0.001	1011.0
0.0	0.0	2	2	300.99503	300.99503	1	2	2	43.269238	106.248764	0	0.228	-0.001	-0.061	-0.001	1011.0
0.0	0.0	2	2	300.99503	300.99503	1	2	2	43.269238	106.248764	0	0.228	0.0	0.029	0.0	1011.0
0.0	0.0	2	2	300.99503	300.99503	1	2	2	43.269238	106.248764	0	0.228	-0.001	-0.127	0.0	1011.0
0.0	0.0	2	2	300.99503	300.99503	1	2	2	43.269238	106.248764	0	0.228	0.0	0.009	0.0	1011.0
0.0	0.0	2	2	300.99503	300.99503	1	2	2	43.269238	106.248764	0	0.228	0.0	0.015	0.0	1011.0
0.0	0.0	2	2	300.99503	300.99503	1	2	2	43.269238	106.248764	0	0.228	0.0	-0.01	0.0	1011.0
0.0	0.0	2	2	300.99503	300.99503	1	2	2	43.269238	106.248764	0	0.228	0.0	0.02	0.0	1011.0
0.0	0.0	2	2	300.99503	300.99503	1	2	2	43.269238	106.248764	0	0.228	0.0	0.001	0.0	1011.0
0.0	0.0	2	2	300.99503	300.99503	1	2	2	43.269238	106.248764	0	0.228	0.0	0.026	0.0	1011.0
0.0	0.0	2	2	300.99503	300.99503	1	2	2	43.269238	106.248764	0	0.228	0.0	0.0	0.0	1011.0
0.0	0.0	2	2	300.99503	300.99503	1	2	2	43.269238	106.248764	0	0.228	0.0	0.001	0.0	1011.0
0.0	0.0	2	2	300.99503	300.99503	1	2	2	43.269238	106.248764	0	0.228	0.0	0.0	0.0	1011.0
0.0	0.0	2	2	300.99503	300.99503	1	2	2	43.269238	106.248764	0	0.228	0.0	0.011	0.0	1011.0
0.0	0.0	2	2	300.99503	300.99503	1	2	2	43.269238	106.248764	0	0.228	0.0	0.016	0.0	1011.0
0.0	0.0	2	2	300.99503	300.99503	1	2	2	43.269238	106.248764	0	0.228	0.0	0.047	0.0	1011.0
0.0	0.0	2	2	300.99503	300.99503	1	2	2	43.269238	106.248764	0	0.228	-0.001	-0.037	0.0	1011.0
0.0	0.0	2	2	300.99503	300.99503	1	2	2	43.269238	106.248764	0	0.228	-0.001	-0.022	0.0	1011.0
0.0	0.0	2	2	300.99503	300.99503	1	2	2	43.269238	106.248764	0	0.228	0.0	0.014	0.0	1011.0
0.0	0.0	2	2	300.99503	300.99503	1	2	2	43.269238	106.248764	0	0.228	-0.001	-0.057	0.0	1011.0
0.0	0.0	2	2	300.99503	300.99503	1	2	2	43.269238	106.248764	0	0.228	-0.001	-0.02	0.0	1011.0
0.0	0.0	2	2	300.99503	300.99503	1	2	2	43.269238	106.248764	0	0.228	-0.001	-0.044	0.0	1011.0
0.0	0.0	2	2	300.99503	300.99503	1	2	2	43.269238	106.248764	0	0.228	0.0	0.009	0.0	1011.0
0.0	0.0	2	2	300.99503	300.99503	1	2	2	43.269238	106.248764	0	0.228	0.0	0.004	0.0	1011.0
0.0	0.0	2	2	300.99503	300.99503	1	2	2	43.269238	106.248764	0	0.228	-0.001	-0.09	0.0	1011.0
0.0	0.0	2	2	300.99503	300.99503	1	2	2	43.269238	106.248764	0	0.228	0.0	0.04	0.0	1011.0
0.0	0.0	2	2	300.99503	300.99503	1	2	2	43.269238	106.248764	0	0.228	-0.001	-0.061	0.0	1011.0
0.0	0.0	2	2	300.99503	300.99503	1	2	2	43.269238	106.248764	0	0.228	-0.001	-0.012	0.0	1011.0
0.0	0.0	2	2	300.99503	300.99503	1	2	2	43.269238	106.248764	0	0.228	-0.001	-0.015	0.0	1011.0
0.0	0.0	2	2	300.99503	300.99503	1	2	2	43.269238	106.248764	0	0.228	0.0	0.004	0.0	1011.0
0.0	0.0	2	2	300.99503	300.99503	1	2	2	43.269238	106.248764	0	0.228	-0.001	-0.02	0.0	1011.0
0.0	0.0	2	2	300.99503	300.99503	1	2	2	43.269238	106.248764	0	0.228	0.0	0.027	0.0	1011.0
0.0	0.0	2	2	300.99503	300.99503	1	2	2	43.269238	106.248764	0	0.228	-0.001	-0.013	0.0	1011.0
0.0	0.0	2	2	300.99503	300.99503	1	2	2	43.269238	106.248764	0	0.228	0.0	0.027	0.0	1011.0
0.0	0.0	2	2	300.99503	300.99503	1	2	2	43.269238	106.248764	0	0.228	0.0	0.012	0.0	1011.0
0.0	0.0	2	2	300.99503	300.99503	1	2	2	43.269238	106.248764	0	0.228	0.0	0.027	0.0	1011.0
0.0	0.0	2	2	300.99503	300.99503	1	2	2	43.269238	106.248764	0	0.228	0.0	-0.005	0.0	1011.0
0.0	0.0	2	2	300.99503	300.99503	1	2	2	43.269238	106.248764	0	0.228	-0.001	-0.02	0.0	1011.0
0.0	0.0	2	2	300.99503	300.99503	1	2	2	43.269238	106.248764	0	0.228	0.0	0.029	0.0	1011.0
0.0	0.0	2	2	300.99503	300.99503	1	2	2	43.269238	106.248764	0	0.228	0.0	0.012	0.0	1011.0
0.0	0.0	2	2	300.99503	300.99503	1	2	2	43.269238	106.248764	0	0.228	-0.001	-0.133	0.0	1011.0
0.0	0.0	2	2	300.99503	300.99503	1	2	2	43.269238	106.248764	0	0.228	0.0	0.012	0.0	1011.0
0.0	0.0	2	2	300.99503	300.99503	1	2	2	43.269238	106.248764	0	0.228	-0.001	-0.018	0.0	1011.0
0.0	0.0	2	2	300.99503	300.99503	1	2	2	43.269238	106.248764	0	0.228	0.0	0.006	0.0	1011.0
0.0	0.0	2	2	300.99503	300.99503	1	2	2	43.269238	106.248764	0	0.228	0.0	-0.005	0.0	1011.0
0.0	0.0	2	2	300.99503	300.99503	1	2	2	43.269238	106.248764	0	0.228	0.0	0.002	0.0	1011.0
0.0	0.0	2	2	300.99503	300.99503	1	2	2	43.269238	106.248764	0	0.228	0.0	-0.008	0.0	1011.0
0.0	0.0	2	2	300.99503	300.99503	1	2	2	43.269238	106.248764	0	0.228	0.0	-0.002	0.0	1011.0
0.0	0.0	2	2	300.99503	300.99503	1	2	2	43.269238	106.248764	0	0.228	0.0	0.021	0.0	1011.0
0.0	0.0	2	2	300.99503	300.99503	1	2	2	43.269238	106.248764	0	0.228	0.0	0.013	0.0	1011.0
0.0	0.0	2	2	300.99503	300.99503	1	2	2	43.269238	106.248764	0	0.228	-0.001	-0.078	0.0	1011.0
0.0	0.0	2	2	300.99503	300.99503	1	2	2	43.269238	106.248764	0	0.228	0.0	-0.002	0.0	1011.0
0.0	0.0	2	2	300.99503	300.99503	1	2	2	43.269238	106.248764	0	0.228	-0.001	-0.012	0.0	1011.0
0.0	0.0	2	2	300.99503	300.99503	1	2	2	43.269238	106.248764	0	0.228	-0.001	-0.038	0.0	1011.0
0.0	0.0	2	2	300.99503	300.99503	1	2	2	43.269238	106.248764	0	0.228	0.0	0.004	0.0	1011.0
0.0	0.0	2	2	300.99503	300.99503	1	2	2	43.269238	106.248764	0	0.228	0.0	0.027	0.0	1011.0
0.0	0.0	2	2	300.99503	300.99503	1	2	2	43.269238	106.248764	0	0.228	0.0	0.223	0.0	1011.0
0.0	0.0	2	2	300.99503	300.99503	1	2	2	43.269238	106.248764	0	0.228	0.0	0.024	0.0	1011.0
0.0	0.0	2	2	300.99503	300.99503	1	2	2	43.269238	106.248764	0	0.228	-0.001	-0.047	0.0	1011.0
0.0	0.0	2	2	300.99503	300.99503	1	2	2	43.269238	106.248764	0	0.228	-0.001	-0.018	0.0	1011.0
0.0	0.0	2	2	300.99503	300.99503	1	2	2	43.269238	106.248764	0	0.228	0.0	0.014	0.0	1011.0
0.0	0.0	2	2	300.99503	300.99503	1	2	2	43.269238	106.248764	0	0.228	0.0	0.105	0.0	1011.0
0.0	0.0	2	2	300.99503	300.99503	1	2	2	43.269238	106.248764	0	0.228	0.0	0.187	0.0	1011.0
0.0	0.0	2	2	300.99503	300.99503	1	2	2	43.269238	106.248764	0	0.228	0.0	-0.01	0.0	1011.0
0.0	0.0	2	2	300.99503	300.99503	1	2	2	43.269238	106.248764	0	0.228	-0.001	-0.023	0.0	1011.0
0.0	0.0	2	2	300.99503	300.99503	1	2	2	43.269238	106.248764	0	0.228	0.0	0.034	0.0	1011.0
0.0	0.0	2	2	300.99503	300.99503	1	2	2	43.269238	106.248764	0	0.228	-0.001	-0.015	0.0	1011.0
0.0	0.0	2	2	300.99503	300.99503	1	2	2	43.269238	106.248764	0	0.228	0.0	0.0	0.0	1011.0
0.0	0.0	2	2	300.99503	300.99503	1	2	2	43.269238	106.248764	0	0.228	-0.001	-0.017	0.0	1011.0
0.0	0.0	2	2	300.99503	300.99503	1	2	2	43.269238	106.248764	0	0.228	-0.001	-0.025	0.0	1011.0
0.0	0.0	2	2	300.99503	300.99503	1	2	2	43.269238	106.248764	0	0.228	0.0	-0.007	0.0	1011.0
0.0	0.0	2	2	300.99503	300.99503	1	2	2	43.269238	106.248764	0	0.228	0.0	0.034	0.0	1011.0
0.0	0.0	2	2	300.99503	300.99503	1	2	2	43.269238	106.248764	0	0.228	0.0	0.001	0.0	1011.0
0.0	0.0	2	2	300.99503	300.99503	1	2	2	43.269238	106.248764	0	0.228	0.0	-0.007	0.0	1011.0
0.0	0.0	2	2	300.99503	300.99503	1	2	2	43.269238	106.248764	0	0.227	-0.001	-0.018	0.0	1011.0
0.0	0.0	2	2	300.99503	300.99503	1	2	2	43.269238	106.248764	0	0.227	-0.001	-0.048	0.0	1011.0
0.0	0.0	2	2	300.99503	300.99503	1	2	2	43.269238	106.248764	0	0.227	0.0	0.011	0.0	1011.0
0.0	0.0	2	2	300.99503	300.99503	1	2	2	43.269238	106.248764	0	0.227	0.0	-0.005	0.0	1011.0
0.0	0.0	2	2	300.99503	300.99503	1	2	2	43.269238	106.248764	0	0.227	-0.001	-0.055	0.0	1011.0
0.0	0.0	2	2	300.99503	300.99503	1	2	2	43.269238	106.248764	0	0.227	0.0	0.007	0.0	1011.0
0.0	0.0	2	2	300.99503	300.99503	1	2	2	43.269238	106.248764	0	0.227	0.0	0.039	0.0	1011.0
0.0	0.0	2	2	300.99503	300.99503	1	2	2	43.269238	106.248764	0	0.227	-0.001	-0.042	0.0	1011.0
0.0	0.0	2	2	300.99503	300.99503	1	2	2	43.269238	106.248764	0	0.227	-0.001	-0.043	0.0	1011.0
0.0	0.0	2	2	300.99503	300.99503	1	2	2	43.269238	106.248764	0	0.227	0.0	0.002	0.0	1011.0
0.0	0.0	2	2	300.99503	300.99503	1	2	2	43.269238	106.248764	0	0.227	0.0	0.016	0.0	1011.0
0.0	0.0	2	2	300.99503	300.99503	1	2	2	43.269238	106.248764	0	0.227	-0.001	-0.133	0.0	1011.0
0.0	0.0	2	2	300.99503	300.99503	1	2	2	43.269238	106.248764	0	0.227	-0.001	-0.058	0.0	1011.0
0.0	0.0	2	2	300.99503	300.99503	1	2	2	43.269238	106.248764	0	0.227	0.0	0.025	0.0	1011.0
0.0	0.0	2	2	300.99503	300.99503	1	2	2	43.269238	106.248764	0	0.227	0.0	0.027	0.0	1011.0
0.0	0.0	2	2	300.99503	300.99503	1	2	2	43.269238	106.248764	0	0.227	0.0	0.014	0.0	1011.0
0.0	0.0	2	2	300.99503	300.99503	1	2	2	43.269238	106.248764	0	0.227	0.0	-0.005	0.0	1011.0
0.0	0.0	2	2	300.99503	300.99503	1	2	2	43.269238	106.248764	0	0.227	0.0	-0.008	0.0	1011.0
0.0	0.0	2	2	300.99503	300.99503	1	2	2	43.269238	106.248764	0	0.227	0.0	0.012	0.0	1011.0
0.0	0.0	2	2	300.99503	300.99503	1	2	2	43.269238	106.248764	0	0.227	0.0	0.036	0.0	1011.0
0.0	0.0	2	2	300.99503	300.99503	1	2	2	43.269238	106.248764	0	0.227	0.0	0.002	0.0	1011.0
0.0	0.0	2	2	300.99503	300.99503	1	2	2	43.269238	106.248764	0	0.227	0.0	0.0	0.0	1011.0
0.0	0.0	2	2	300.99503	300.99503	1	2	2	43.269238	106.248764	0	0.227	0.0	-0.009	0.0	1011.0
0.0	0.0	2	2	300.99503	300.99503	1	2	2	43.269238	106.248764	0	0.227	-0.001	-0.025	0.0	1011.0
-2805.4175	-201.99005	2	3	201.99005	300.99503	1	2	2	43.269238	106.248764	1	0.227	0.0	0.009	0.0	1011.0
-2805.4175	-201.99005	2	3	201.99005	300.99503	1	2	2	43.269238	106.248764	1	0.227	0.0	0.014	0.0	1011.0
-2805.4175	-201.99005	2	3	201.99005	300.99503	0	2	2	43.269238	106.248764	1	0.227	0.0	0.025	0.0	1011.0
-2805.4175	-201.99005	2	3	201.99005	300.99503	0	2	2	43.269238	106.248764	1	0.227	-0.001	-0.028	0.0	1011.0
-2805.4175	-201.99005	2	3	201.99005	300.99503	0	2	2	43.269238	106.248764	1	0.227	0.0	0.007	0.0	1011.0
-2805.4175	-201.99005	2	3	201.99005	300.99503	0	2	2	43.269238	106.248764	1	0.227	-0.001	-0.161	-0.197	1011.0
-2805.4175	-201.99005	2	3	201.99005	300.99503	0	2	2	43.269238	106.248764	1	0.227	-0.003	-0.349	-0.553	1011.0
-2805.4175	-201.99005	2	3	201.99005	300.99503	0	2	2	43.269238	106.248764	1	0.227	-0.007	-0.551	-0.553	1011.0
-2805.4175	-201.99005	2	3	201.99005	300.99503	0	2	2	43.269238	106.248764	1	0.227	-0.011	-0.697	-0.713	1011.0
-2805.4175	-201.99005	2	3	201.99005	300.99503	0	2	2	43.269238	106.248764	1	0.227	-0.016	-0.848	-0.998	1011.0
-2805.4175	-201.99005	2	3	201.99005	300.99503	0	2	2	43.269238	106.248764	1	0.227	-0.023	-0.956	-0.998	1011.0
-2805.4175	-201.99005	2	3	201.99005	300.99503	0	2	2	43.269238	106.248764	1	0.227	-0.029	-1.101	-1.126	1011.0
-2805.4175	-201.99005	2	3	201.99005	300.99503	0	2	2	43.269238	106.248764	1	0.227	-0.035	-1.119	-1.126	1011.0
-2805.4175	-201.99005	2	3	201.99005	300.99503	0	2	2	43.269238	106.248764	1	0.227	-0.043	-1.324	-1.356	1011.0
-2805.4175	-201.99005	2	3	201.99005	300.99503	0	2	2	43.269238	106.248764	1	0.227	-0.051	-1.531	-1.459	1011.0
-2805.4175	-201.99005	2	3	201.99005	300.99503	0	2	2	43.269238	106.248764	1	0.227	-0.057	-1.437	-1.459	1011.0
-2805.4175	-201.99005	2	3	201.99005	300.99503	0	2	2	43.269238	106.248764	1	0.227	-0.064	-1.646	-1.642	1011.0
-2805.4175	-201.99005	2	3	201.99005	300.99503	0	2	2	43.269238	106.248764	1	0.227	-0.072	-1.708	-1.725	1011.0
-2805.4175	-201.99005	2	3	201.99005	300.99503	0	2	2	43.269238	106.248764	1	0.227	-0.078	-1.652	-1.725	1011.0
-2805.4175	-201.99005	2	3	201.99005	300.99503	0	2	2	43.269238	106.248764	1	0.227	-0.085	-1.918	-1.873	1011.0
-2805.4175	-201.99005	2	3	201.99005	300.99503	0	2	2	43.269238	106.248764	1	0.227	-0.091	-1.927	-1.873	1011.0
-2805.4175	-201.99005	2	3	201.99005	300.99503	0	2	2	43.269238	106.248764	1	0.227	-0.099	-2.006	-2.0	1011.0
-2805.4175	-201.99005	2	3	201.99005	300.99503	0	2	2	43.269238	106.248764	1	0.227	-0.106	-2.09	-2.057	1011.0
-2805.4175	-201.99005	2	3	201.99005	300.99503	0	2	2	43.269238	106.248764	1	0.227	-0.112	-2.091	-2.057	1011.0
-2805.4175	-201.99005	2	3	201.99005	300.99503	0	2	2	43.269238	106.248764	1	0.226	-0.118	-2.176	-2.159	1011.0
-2805.4175	-201.99005	2	3	201.99005	300.99503	0	2	2	43.269238	106.248764	1	0.226	-0.124	-2.165	-2.205	1011.0
-2805.4175	-201.99005	2	3	201.99005	300.99503	0	2	2	43.269238	106.248764	1	0.226	-0.13	-2.196	-2.205	1011.0
-2805.4175	-201.99005	2	3	201.99005	300.99503	0	2	2	43.269238	106.248764	1	0.226	-0.136	-2.294	-2.287	1011.0
-2805.4175	-201.99005	2	3	201.99005	300.99503	0	2	2	43.269238	106.248764	1	0.226	-0.141	-2.298	-2.287	1011.0
-2805.4175	-201.99005	2	3	201.99005	300.99503	0	2	2	43.269238	106.248764	1	0.226	-0.145	-2.378	-2.324	1011.0
-2805.4175	-201.99005	2	3	201.99005	300.99503	0	2	2	43.269238	106.248764	1	0.226	-0.15	-2.428	-2.39	1011.0
-2805.4175	-201.99005	2	3	201.99005	300.99503	0	2	2	43.269238	106.248764	1	0.226	-0.154	-2.381	-2.39	1011.0
-2805.4175	-201.99005	2	3	201.99005	300.99503	0	2	2	43.269238	106.248764	1	0.226	-0.159	-2.482	-2.42	1011.0
-2805.4175	-201.99005	2	3	201.99005	300.99503	0	2	2	43.269238	106.248764	1	0.226	-0.163	-2.494	-2.472	1011.0
-2805.4175	-201.99005	2	3	201.99005	300.99503	0	2	2	43.269238	106.248764	1	0.226	-0.167	-2.485	-2.472	1011.0
-2805.4175	-201.99005	2	3	201.99005	300.99503	0	2	2	43.269238	106.248764	1	0.226	-0.171	-2.507	-2.518	1011.0
-2805.4175	-201.99005	2	3	201.99005	300.99503	0	2	2	43.269238	106.248764	1	0.226	-0.175	-2.515	-2.518	1011.0
-2805.4175	-201.99005	2	3	201.99005	300.99503	0	2	2	43.269238	106.248764	1	0.226	-0.179	-2.65	-2.539	1011.0
-2805.4175	-201.99005	2	3	201.99005	300.99503	0	2	2	43.269238	106.248764	1	0.226	-0.182	-2.598	-2.575	1011.0
-2805.4175	-201.99005	2	3	201.99005	300.99503	0	2	2	43.269238	106.248764	1	0.226	-0.184	-2.572	-2.575	1011.0
-2805.4175	-201.99005	2	3	201.99005	300.99503	0	2	2	43.269238	106.248764	1	0.226	-0.186	-2.599	-2.592	1011.0
-2805.4175	-201.99005	2	3	201.99005	300.99503	0	2	2	43.269238	106.248764	1	0.226	-0.188	-2.63	-2.622	1011.0
-2805.4175	-201.99005	2	3	201.99005	300.99503	0	2	2	43.269238	106.248764	1	0.226	-0.19	-2.66	-2.622	1011.0
-2805.4175	-201.99005	2	3	201.99005	300.99503	0	2	2	43.269238	106.248764	1	0.226	-0.192	-2.66	-2.634	1011.0
-2805.4175	-201.99005	2	3	201.99005	300.99503	0	2	2	43.269238	106.248764	1	0.226	-0.194	-2.655	-2.634	1011.0
-2805.4175	-201.99005	2	3	201.99005	300.99503	0	2	2	43.269238	106.248764	1	0.226	-0.196	-2.657	-2.658	1011.0
-2805.4175	-201.99005	2	3	201.99005	300.99503	0	2	2	43.269238	106.248764	1	0.225	-0.198	-2.645	-2.668	1011.0
-2805.4175	-201.99005	2	3	201.99005	300.99503	0	2	2	43.269238	106.248764	1	0.225	-0.201	-2.664	-2.668	1011.0
-2805.4175	-201.99005	2	3	201.99005	300.99503	0	2	2	43.269238	106.248764	1	0.225	-0.202	-2.727	-2.687	1011.0
-2805.4175	-201.99005	2	3	201.99005	300.99503	0	2	2	43.269238	106.248764	1	0.225	-0.204	-2.716	-2.704	1011.0
-2805.4175	-201.99005	2	3	201.99005	300.99503	0	2	2	43.269238	106.248764	1	0.225	-0.206	-2.711	-2.704	1011.0
-2805.4175	-201.99005	2	3	201.99005	300.99503	0	2	2	43.269238	106.248764	1	0.225	-0.208	-2.744	-2.711	1011.0
-2805.4175	-201.99005	2	3	201.99005	300.99503	0	2	2	43.269238	106.248764	1	0.225	-0.21	-2.685	-2.711	1011.0
-2805.4175	-201.99005	2	3	201.99005	300.99503	0	2	2	43.269238	106.248764	1	0.225	-0.212	-2.748	-2.724	1011.0
-2805.4175	-201.99005	2	3	201.99005	300.99503	0	2	2	43.269238	106.248764	1	0.225	-0.214	-2.749	-2.73	1011.0
-2805.4175	-201.99005	2	3	201.99005	300.99503	0	2	2	43.269238	106.248764	1	0.225	-0.215	-2.724	-2.73	1011.0
-2805.4175	-201.99005	2	3	201.99005	300.99503	0	2	2	43.269238	106.248764	1	0.225	-0.217	-2.705	-2.741	1011.0
-2805.4175	-201.99005	2	3	201.99005	300.99503	0	2	2	43.269238	106.248764	1	0.225	-0.219	-2.782	-2.745	1011.0
-2805.4175	-201.99005	2	3	201.99005	300.99503	0	2	2	43.269238	106.248764	1	0.225	-0.221	-2.748	-2.745	1011.0
-2805.4175	-201.99005	2	3	201.99005	300.99503	0	2	2	43.269238	106.248764	1	0.225	-0.22	-2.551	-2.754	1011.0
-2805.4175	-201.99005	2	3	201.99005	300.99503	0	2	2	43.269238	106.248764	1	0.224	-0.221	-2.732	-2.754	1011.0
-2805.4175	-201.99005	2	3	201.99005	300.99503	0	2	2	43.269238	106.248764	1	0.224	-0.221	-2.789	-2.758	1011.0
-2805.4175	-201.99005	2	3	201.99005	300.99503	0	2	2	43.269238	106.248764	1	0.224	-0.221	-2.777	-2.764	1011.0
-2805.4175	-201.99005	2	3	201.99005	300.99503	0	2	2	43.269238	106.248764	1	0.224	-0.221	-2.766	-2.764	1011.0
-2805.4175	-201.99005	2	3	201.99005	300.99503	0	2	2	43.269238	106.248764	1	0.224	-0.221	-2.734	-2.768	1011.0
-2805.4175	-201.99005	2	3	201.99005	300.99503	0	2	2	43.269238	106.248764	1	0.224	-0.221	-2.759	-2.773	1011.0
-2805.4175	-201.99005	2	3	201.99005	300.99503	0	2	2	43.269238	106.248764	1	0.224	-0.221	-2.773	-2.773	1011.0
-2805.4175	-201.99005	2	3	201.99005	300.99503	0	2	2	43.269238	106.248764	1	0.224	-0.221	-2.822	-2.778	1011.0
-2805.4175	-201.99005	2	3	201.99005	300.99503	0	2	2	43.269238	106.248764	1	0.224	-0.221	-2.781	-2.778	1011.0
-2805.4175	-201.99005	2	3	201.99005	300.99503	0	2	2	43.269238	106.248764	1	0.224	-0.221	-2.776	-2.78	1011.0
-2805.4175	-201.99005	2	3	201.99005	300.99503	0	2	2	43.269238	106.248764	1	0.224	-0.221	-2.803	-2.784	1011.0
-2805.4175	-201.99005	2	3	201.99005	300.99503	0	2	2	43.269238	106.248764	1	0.224	-0.221	-2.81	-2.784	1011.0
-2805.4175	-201.99005	2	3	201.99005	300.99503	0	2	2	43.269238	106.248764	1	0.224	-0.221	-2.83	-2.785	1011.0
-2805.4175	-201.99005	2	3	201.99005	300.99503	0	2	2	43.269238	106.248764	1	0.224	-0.221	-2.778	-2.788	1011.0
-2805.4175	-201.99005	2	3	201.99005	300.99503	0	2	2	43.269238	106.248764	1	0.224	-0.22	-2.625	-2.788	1011.0
-2805.4175	-201.99005	2	3	201.99005	300.99503	0	2	2	43.269238	106.248764	1	0.224	-0.221	-2.792	-2.79	1011.0
-2805.4175	-201.99005	2	3	201.99005	300.99503	0	2	2	43.269238	106.248764	1	0.224	-0.221	-2.806	-2.79	1011.0
-2805.4175	-201.99005	2	3	201.99005	300.99503	0	2	2	43.269238	106.248764	1	0.224	-0.221	-2.779	-2.792	1011.0
-2805.4175	-201.99005	2	3	201.99005	300.99503	0	2	2	43.269238	106.248764	1	0.224	-0.221	-2.822	-2.793	1011.0
-2805.4175	-201.99005	2	3	201.99005	300.99503	0	2	2	43.269238	106.248764	1	0.224	-0.221	-2.782	-2.793	1011.0
-2805.4175	-201.99005	2	3	201.99005	300.99503	0	2	2	43.269238	106.248764	1	0.224	-0.221	-2.808	-2.795	1011.0
-2805.4175	-201.99005	2	3	201.99005	300.99503	0	2	2	43.269238	106.248764	1	0.224	-0.221	-2.731	-2.796	1011.0
-2805.4175	-201.99005	2	3	201.99005	300.99503	0	2	2	43.269238	106.248764	1	0.224	-0.221	-2.845	-2.796	1011.0
-2805.4175	-201.99005	2	3	201.99005	300.99503	0	2	2	43.269238	106.248764	1	0.224	-0.221	-2.823	-2.798	1011.0
-2805.4175	-201.99005	2	3	201.99005	300.99503	0	2	2	43.269238	106.248764	1	0.224	-0.221	-2.733	-2.798	1011.0
-2805.4175	-201.99005	2	3	201.99005	300.99503	0	2	2	43.269238	106.248764	1	0.224	-0.221	-2.824	-2.798	1011.0
-2805.4175	-201.99005	2	3	201.99005	300.99503	0	2	2	43.269238	106.248764	1	0.224	-0.221	-2.858	-2.8	1011.0
-2805.4175	-201.99005	2	3	201.99005	300.99503	0	2	2	43.269238	106.248764	1	0.223	-0.221	-2.725	-2.8	1011.0
-2805.4175	-201.99005	2	3	201.99005	300.99503	0	2	2	43.269238	106.248764	1	0.223	-0.221	-2.879	-2.801	1011.0
-2805.4175	-201.99005	2	3	201.99005	300.99503	0	2	2	43.269238	106.248764	1	0.223	-0.221	-2.85	-2.801	1011.0
-2805.4175	-201.99005	2	3	201.99005	300.99503	0	2	2	43.269238	106.248764	1	0.223	-0.221	-2.817	-2.801	1011.0
-2805.4175	-201.99005	2	3	201.99005	300.99503	0	2	2	43.269238	106.248764	1	0.223	-0.221	-2.862	-2.802	1011.0
-2805.4175	-201.99005	2	3	201.99005	300.99503	0	2	2	43.269238	106.248764	1	0.223	-0.221	-2.819	-2.802	1011.0
-2805.4175	-201.99005	2	3	201.99005	300.99503	0	2	2	43.269238	106.248764	1	0.223	-0.222	-2.822	-2.802	1011.0
-2805.4175	-201.99005	2	3	201.99005	300.99503	0	2	2	43.269238	106.248764	1	0.223	-0.222	-2.812	-2.803	1011.0
-2805.4175	-201.99005	2	3	201.99005	300.99503	0	2	2	43.269238	106.248764	1	0.223	-0.222	-2.814	-2.803	1011.0
-2805.4175	-201.99005	2	3	201.99005	300.99503	0	2	2	43.269238	106.248764	1	0.223	-0.222	-2.857	-2.803	1011.0
-2805.4175	-201.99005	2	3	201.99005	300.99503	0	2	2	43.269238	106.248764	1	0.223	-0.222	-2.885	-2.804	1011.0
-2805.4175	-201.99005	2	3	201.99005	300.99503	0	2	2	43.269238	106.248764	1	0.223	-0.223	-2.792	-2.804	1011.0
-2805.4175	-201.99005	2	3	201.99005	300.99503	0	2	2	43.269238	106.248764	1	0.223	-0.223	-2.824	-2.804	855.0
-2805.4175	-201.99005	2	3	201.99005	300.99503	0	2	2	43.269238	106.248764	1	0.223	-0.223	-2.867	-2.804	1011.0
-2805.4175	-201.99005	2	3	201.99005	300.99503	0	2	2	43.269238	106.248764	1	0.223	-0.223	-2.882	-2.805	1011.0
-2805.4175	-201.99005	2	3	201.99005	300.99503	0	2	2	43.269238	106.248764	1	0.223	-0.223	-2.716	-2.805	1011.0
-2805.4175	-201.99005	2	3	201.99005	300.99503	0	2	2	43.269238	106.248764	1	0.223	-0.222	-2.837	-2.805	1011.0
-2805.4175	-201.99005	2	3	201.99005	300.99503	0	2	2	43.269238	106.248764	1	0.223	-0.222	-2.789	-2.805	1011.0
-2805.4175	-201.99005	2	3	201.99005	300.99503	0	2	2	43.269238	106.248764	1	0.223	-0.222	-2.784	-2.805	1011.0
-2805.4175	-201.99005	2	3	201.99005	300.99503	0	2	2	43.269238	106.248764	1	0.223	-0.222	-2.823	-2.805	1011.0
-2805.4175	-201.99005	2	3	201.99005	300.99503	0	2	2	43.269238	106.248764	1	0.223	-0.222	-2.807	-2.806	1011.0
-2805.4175	-201.99005	2	3	201.99005	300.99503	0	2	2	43.269238	106.248764	1	0.223	-0.222	-2.835	-2.806	1011.0
-2805.4175	-201.99005	2	3	201.99005	300.99503	0	2	2	43.269238	106.248764	1	0.223	-0.222	-2.701	-2.806	1011.0
-2805.4175	-201.99005	2	3	201.99005	300.99503	0	2	2	43.269238	106.248764	1	0.223	-0.222	-2.744	-2.806	1267.0
-2805.4175	-201.99005	2	3	201.99005	300.99503	0	2	2	43.269238	106.248764	1	0.223	-0.223	-2.852	-2.806	1011.0
-2805.4175	-201.99005	2	3	201.99005	300.99503	0	2	2	43.269238	106.248764	1	0.223	-0.223	-2.786	-2.806	1011.0
-2805.4175	-201.99005	2	3	201.99005	300.99503	0	2	2	43.269238	106.248764	1	0.223	-0.223	-2.803	-2.806	1011.0
-2805.4175	-201.99005	2	3	201.99005	300.99503	0	2	2	43.269238	106.248764	1	0.223	-0.223	-2.811	-2.806	1011.0
-2805.4175	-201.99005	2	3	201.99005	300.99503	0	2	2	43.269238	106.248764	1	0.223	-0.223	-2.83	-2.806	1011.0
-2805.4175	-201.99005	2	3	201.99005	300.99503	0	2	2	43.269238	106.248764	1	0.223	-0.223	-2.812	-2.806	1011.0
-2805.4175	-201.99005	2	3	201.99005	300.99503	0	2	2	43.269238	106.248764	1	0.223	-0.223	-2.83	-2.807	1011.0
-2805.4175	-201.99005	2	3	201.99005	300.99503	0	2	2	43.269238	106.248764	1	0.223	-0.224	-2.67	-2.807	1011.0
-2805.4175	-201.99005	2	3	201.99005	300.99503	0	2	2	43.269238	106.248764	1	0.223	-0.224	-2.875	-2.807	1011.0
-2805.4175	-201.99005	2	3	201.99005	300.99503	0	2	2	43.269238	106.248764	1	0.223	-0.224	-2.848	-2.807	1011.0
-2805.4175	-201.99005	2	3	201.99005	300.99503	0	2	2	43.269238	106.248764	1	0.223	-0.224	-2.874	-2.807	1011.0
-2805.4175	-201.99005	2	3	201.99005	300.99503	0	2	2	43.269238	106.248764	1	0.223	-0.223	-2.853	-2.807	1011.0
-2805.4175	-201.99005	2	3	201.99005	300.99503	1	2	2	43.269238	106.248764	1	0.223	-0.223	-2.86	-2.807	1011.0
-2805.4175	-201.99005	2	3	201.99005	300.99503	1	2	2	43.269238	106.248764	1	0.223	-0.223	-2.816	-2.807	1011.0
-2805.4175	-201.99005	2	3	201.99005	300.99503	1	2	2	43.269238	106.248764	1	0.223	-0.223	-2.781	-2.807	1011.0
-2805.4175	-201.99005	2	3	201.99005	300.99503	1	2	2	43.269238	106.248764	1	0.222	-0.223	-2.746	-2.807	1011.0
-2805.4175	-201.99005	2	3	201.99005	300.99503	1	2	2	43.269238	106.248764	1	0.222	-0.223	-2.832	-2.807	1011.0
-2805.4175	-201.99005	2	3	201.99005	300.99503	1	2	2	43.269238	106.248764	1	0.222	-0.223	-2.833	-2.807	1011.0
-2805.4175	-201.99005	2	3	201.99005	300.99503	1	2	2	43.269238	106.248764	1	0.222	-0.223	-2.822	-2.807	1011.0
-2805.4175	-201.99005	2	3	201.99005	300.99503	1	2	2	43.269238	106.248764	1	0.222	-0.223	-2.774	-2.807	1011.0
-2805.4175	-201.99005	2	3	201.99005	300.99503	1	2	2	43.269238	106.248764	1	0.222	-0.224	-2.797	-2.807	1011.0
-2805.4175	-201.99005	2	3	201.99005	300.99503	1	2	2	43.269238	106.248764	1	0.222	-0.224	-2.797	-2.807	1011.0
-2805.4175	-201.99005	2	3	201.99005	300.99503	1	2	2	43.269238	106.248764	1	0.222	-0.224	-2.832	-2.807	1011.0
-2805.4175	-201.99005	2	3	201.99005	300.99503	1	2	2	43.269238	106.248764	1	0.222	-0.224	-2.67	-2.807	1011.0
-2805.4175	-201.99005	2	3	201.99005	300.99503	1	2	2	43.269238	106.248764	1	0.222	-0.224	-2.77	-2.807	1011.0
-2805.4175	-201.99005	2	3	201.99005	300.99503	1	2	2	43.269238	106.248764	1	0.222	-0.224	-2.76	-2.807	1011.0
-2805.4175	-201.99005	2	3	201.99005	300.99503	1	2	2	43.269238	106.248764	1	0.222	-0.224	-2.805	-2.807	1011.0
-2805.4175	-201.99005	2	3	201.99005	300.99503	1	2	2	43.269238	106.248764	1	0.222	-0.224	-2.758	-2.807	1011.0
-2805.4175	-201.99005	2	3	201.99005	300.99503	1	2	2	43.269238	106.248764	1	0.222	-0.224	-2.823	-2.807	1011.0
-2805.4175	-201.99005	2	3	201.99005	300.99503	1	2	2	43.269238	106.248764	1	0.222	-0.224	-2.877	-2.807	1011.0
-2805.4175	-201.99005	2	3	201.99005	300.99503	1	2	2	43.269238	106.248764	1	0.222	-0.224	-2.846	-2.807	1011.0
-2805.4175	-201.99005	2	3	201.99005	300.99503	1	2	2	43.269238	106.248764	1	0.222	-0.224	-2.775	-2.807	1011.0
-2805.4175	-201.99005	2	3	201.99005	300.99503	1	2	2	43.269238	106.248764	1	0.222	-0.224	-2.824	-2.807	1011.0
-2805.4175	-201.99005	2	3	201.99005	300.99503	1	2	2	43.269238	106.248764	1	0.222	-0.224	-2.78	-2.807	1011.0
-2805.4175	-201.99005	2	3	201.99005	300.99503	1	2	2	43.269238	106.248764	1	0.222	-0.224	-2.79	-2.807	1011.0
-2805.4175	-201.99005	2	3	201.99005	300.99503	1	2	2	43.269238	106.248764	1	0.222	-0.223	-2.574	-2.807	1011.0
-2805.4175	-201.99005	2	3	201.99005	300.99503	1	2	2	43.269238	106.248764	1	0.222	-0.223	-2.849	-2.807	1011.0
-2805.4175	-201.99005	2	3	201.99005	300.99503	1	2	2	43.269238	106.248764	1	0.222	-0.223	-2.846	-2.807	1011.0
-2805.4175	-201.99005	2	3	201.99005	300.99503	1	2	2	43.269238	106.248764	1	0.222	-0.223	-2.805	-2.807	1011.0
-2805.4175	-201.99005	2	3	201.99005	300.99503	1	2	2	43.269238	106.248764	1	0.222	-0.223	-2.793	-2.807	1011.0
-2805.4175	-201.99005	2	3	201.99005	300.99503	1	2	2	43.269238	106.248764	1	0.222	-0.223	-2.797	-2.807	1011.0
-2805.4175	-201.99005	2	3	201.99005	300.99503	1	2	2	43.269238	106.248764	1	0.222	-0.223	-2.815	-2.807	1011.0
-2805.4175	-201.99005	2	3	201.99005	300.99503	1	2	2	43.269238	106.248764	1	0.222	-0.223	-2.757	-2.807	1011.0
-2805.4175	-201.99005	2	3	201.99005	300.99503	1	2	2	43.269238	106.248764	1	0.222	-0.223	-2.784	-2.807	1011.0
-2805.4175	-201.99005	2	3	201.99005	300.99503	1	2	2	43.269238	106.248764	1	0.222	-0.223	-2.78	-2.807	1011.0
-2805.4175	-201.99005	2	3	201.99005	300.99503	1	2	2	43.269238	106.248764	1	0.222	-0.223	-2.815	-2.807	1011.0
-2805.4175	-201.99005	2	3	201.99005	300.99503	1	2	2	43.269238	106.248764	1	0.222	-0.223	-2.821	-2.807	1011.0
-2805.4175	-201.99005	2	3	201.99005	300.99503	1	2	2	43.269238	106.248764	1	0.222	-0.223	-2.814	-2.807	1011.0
-2805.4175	-201.99005	2	3	201.99005	300.99503	1	2	2	43.269238	106.248764	1	0.222	-0.223	-2.834	-2.807	1011.0
-2805.4175	-201.99005	2	3	201.99005	300.99503	1	2	2	43.269238	106.248764	1	0.222	-0.223	-2.837	-2.807	1011.0
-2805.4175	-201.99005	2	3	201.99005	300.99503	1	2	2	43.269238	106.248764	1	0.222	-0.223	-2.847	-2.807	1011.0
-2805.4175	-201.99005	2	3	201.99005	300.99503	1	2	2	43.269238	106.248764	1	0.222	-0.223	-2.85	-2.807	1011.0
-2805.4175	-201.99005	2	3	201.99005	300.99503	1	2	2	43.269238	106.248764	1	0.222	-0.223	-2.813	-2.807	1011.0
-2805.4175	-201.99005	2	3	201.99005	300.99503	1	2	2	43.269238	106.248764	1	0.222	-0.223	-2.845	-2.807	1011.0
-2805.4175	-201.99005	2	3	201.99005	300.99503	1	2	2	43.269238	106.248764	1	0.222	-0.223	-2.806	-2.807	1011.0
-2805.4175	-201.99005	2	3	201.99005	300.99503	1	2	2	43.269238	106.248764	1	0.222	-0.223	-2.797	-2.807	1011.0
-2805.4175	-201.99005	2	3	201.99005	300.99503	1	2	2	43.269238	106.248764	1	0.222	-0.224	-2.921	-2.807	1267.0
-2805.4175	-201.99005	2	3	201.99005	300.99503	1	2	2	43.269238	106.248764	1	0.222	-0.224	-2.815	-2.807	1011.0
-2805.4175	-201.99005	2	3	201.99005	300.99503	1	2	2	43.269238	106.248764	1	0.222	-0.225	-2.924	-2.807	1011.0
-2805.4175	-201.99005	2	3	201.99005	300.99503	1	2	2	43.269238	106.248764	1	0.222	-0.225	-2.858	-2.807	1011.0
-2805.4175	-201.99005	2	3	201.99005	300.99503	1	2	2	43.269238	106.248764	1	0.222	-0.225	-2.78	-2.807	1011.0
-2805.4175	-201.99005	2	3	201.99005	300.99503	1	2	2	43.269238	106.248764	1	0.222	-0.225	-2.834	-2.807	1011.0
-2805.4175	-201.99005	2	3	201.99005	300.99503	1	2	2	43.269238	106.248764	1	0.222	-0.226	-2.789	-2.807	1011.0
-2805.4175	-201.99005	2	3	201.99005	300.99503	1	2	2	43.269238	106.248764	1	0.222	-0.226	-2.795	-2.807	1011.0
-2805.4175	-201.99005	2	3	201.99005	300.99503	1	2	2	43.269238	106.248764	1	0.222	-0.226	-2.845	-2.807	1011.0
-2805.4175	-201.99005	2	3	201.99005	300.99503	1	2	2	43.269238	106.248764	1	0.222	-0.226	-2.839	-2.807	1011.0
-2805.4175	-201.99005	2	3	201.99005	300.99503	1	2	2	43.269238	106.248764	1	0.222	-0.226	-2.843	-2.807	1011.0
-2805.4175	-201.99005	2	3	201.99005	300.99503	1	2	2	43.269238	106.248764	1	0.222	-0.226	-2.791	-2.807	1011.0
-2805.4175	-201.99005	2	3	201.99005	300.99503	1	2	2	43.269238	106.248764	1	0.222	-0.226	-2.828	-2.807	1011.0
-2805.4175	-201.99005	2	3	201.99005	300.99503	1	2	2	43.269238	106.248764	1	0.222	-0.226	-2.769	-2.807	1011.0
-2805.4175	-201.99005	2	3	201.99005	300.99503	1	2	2	43.269238	106.248764	1	0.222	-0.226	-2.78	-2.807	1011.0
-2805.4175	-201.99005	2	3	201.99005	300.99503	1	2	2	43.269238	106.248764	1	0.222	-0.226	-2.768	-2.807	1011.0
-2805.4175	-201.99005	2	3	201.99005	300.99503	1	2	2	43.269238	106.248764	1	0.222	-0.226	-2.808	-2.807	1011.0
-2805.4175	-201.99005	2	3	201.99005	300.99503	1	2	2	43.269238	106.248764	1	0.222	-0.226	-2.786	-2.807	1011.0
-2805.4175	-201.99005	2	3	201.99005	300.99503	1	2	2	43.269238	106.248764	1	0.222	-0.226	-2.775	-2.807	1011.0
-2805.4175	-201.99005	2	3	201.99005	300.99503	1	2	2	43.269238	106.248764	1	0.222	-0.227	-2.769	-2.807	1011.0
-2805.4175	-201.99005	2	3	201.99005	300.99503	1	2	2	43.269238	106.248764	1	0.222	-0.227	-2.784	-2.807	1011.0
-2805.4175	-201.99005	2	3	201.99005	300.99503	1	2	2	43.269238	106.248764	1	0.222	-0.227	-2.827	-2.807	1011.0
-2805.4175	-201.99005	2	3	201.99005	300.99503	1	2	2	43.269238	106.248764	1	0.222	-0.226	-2.718	-2.807	1011.0
-2805.4175	-201.99005	2	3	201.99005	300.99503	1	2	2	43.269238	106.248764	1	0.222	-0.226	-2.782	-2.807	1011.0
-2805.4175	-201.99005	2	3	201.99005	300.99503	1	2	2	43.269238	106.248764	1	0.222	-0.226	-2.891	-2.807	1011.0
-2805.4175	-201.99005	2	3	201.99005	300.99503	1	2	2	43.269238	106.248764	1	0.222	-0.226	-2.802	-2.807	1011.0
-2805.4175	-201.99005	2	3	201.99005	300.99503	1	2	2	43.269238	106.248764	1	0.222	-0.226	-2.739	-2.807	1011.0
-2805.4175	-201.99005	2	3	201.99005	300.99503	1	2	2	43.269238	106.248764	1	0.222	-0.226	-2.901	-2.807	1011.0
-2805.4175	-201.99005	2	3	201.99005	300.99503	1	2	2	43.269238	106.248764	1	0.222	-0.226	-2.792	-2.807	1011.0
-2805.4175	-201.99005	2	3	201.99005	300.99503	1	2	2	43.269238	106.248764	1	0.222	-0.226	-2.854	-2.807	1011.0
-2805.4175	-201.99005	2	3	201.99005	300.99503	1	2	2	43.269238	106.248764	1	0.222	-0.226	-2.795	-2.807	1011.0
-2805.4175	-201.99005	2	3	201.99005	300.99503	1	2	2	43.269238	106.248764	1	0.222	-0.226	-2.757	-2.807	1011.0
-2805.4175	-201.99005	2	3	201.99005	300.99503	1	2	2	43.269238	106.248764	1	0.222	-0.226	-2.726	-2.807	1011.0
-2805.4175	-201.99005	2	3	201.99005	300.99503	1	2	2	43.269238	106.248764	1	0.222	-0.225	-2.635	-2.807	1011.0
-2805.4175	-201.99005	2	3	201.99005	300.99503	1	2	2	43.269238	106.248764	1	0.222	-0.225	-2.819	-2.807	1011.0
-2805.4175	-201.99005	2	3	201.99005	300.99503	1	2	2	43.269238	106.248764	1	0.222	-0.225	-2.829	-2.807	1011.0
-2805.4175	-201.99005	2	3	201.99005	300.99503	1	2	2	43.269238	106.248764	1	0.222	-0.225	-2.86	-2.807	1011.0
-2805.4175	-201.99005	2	3	201.99005	300.99503	1	2	2	43.269238	106.248764	1	0.222	-0.225	-2.775	-2.807	1011.0
-2805.4175	-201.99005	2	3	201.99005	300.99503	1	2	2	43.269238	106.248764	1	0.222	-0.225	-2.804	-2.807	1011.0
-2805.4175	-201.99005	2	3	201.99005	300.99503	1	2	2	43.269238	106.248764	1	0.222	-0.225	-2.808	-2.807	1011.0
-2805.4175	-201.99005	2	3	201.99005	300.99503	1	2	2	43.269238	106.248764	1	0.222	-0.225	-2.772	-2.807	1011.0
0.0	0.0	2	3	201.99005	300.99503	1	2	2	43.269238	106.248764	0	0.222	-0.225	-2.825	-2.807	1011.0
0.0	0.0	2	3	201.99005	300.99503	1	2	2	43.269238	106.248764	0	0.222	-0.225	-2.812	-2.807	1011.0
0.0	0.0	2	3	201.99005	300.99503	1	2	2	43.269238	106.248764	0	0.222	-0.225	-2.844	-2.807	1011.0
0.0	0.0	2	3	201.99005	300.99503	1	2	2	43.269238	106.248764	0	0.222	-0.225	-2.664	-2.609	1011.0
0.0	0.0	2	3	201.99005	300.99503	1	2	2	43.269238	106.248764	0	0.222	-0.223	-2.497	-2.425	1011.0
0.0	0.0	2	3	201.99005	300.99503	1	2	2	43.269238	106.248764	0	0.222	-0.221	-2.445	-2.425	1011.0
0.0	0.0	2	3	201.99005	300.99503	1	2	2	43.269238	106.248764	0	0.222	-0.216	-1.946	-2.093	1011.0
0.0	0.0	2	3	201.99005	300.99503	1	2	2	43.269238	106.248764	0	0.222	-0.212	-2.074	-2.093	1011.0
0.0	0.0	2	3	201.99005	300.99503	1	2	2	43.269238	106.248764	0	0.222	-0.206	-1.835	-1.808	1011.0
0.0	0.0	2	3	201.99005	300.99503	1	2	2	43.269238	106.248764	0	0.222	-0.198	-1.688	-1.68	1011.0
0.0	0.0	2	3	201.99005	300.99503	1	2	2	43.269238	106.248764	0	0.222	-0.193	-1.655	-1.68	1011.0
0.0	0.0	2	3	201.99005	300.99503	1	2	2	43.269238	106.248764	0	0.222	-0.186	-1.426	-1.45	1011.0
0.0	0.0	2	3	201.99005	300.99503	1	2	2	43.269238	106.248764	0	0.222	-0.178	-1.377	-1.348	1011.0
0.0	0.0	2	3	201.99005	300.99503	1	2	2	43.269238	106.248764	0	0.223	-0.172	-1.282	-1.348	1011.0
0.0	0.0	2	3	201.99005	300.99503	1	2	2	43.269238	106.248764	0	0.223	-0.164	-1.197	-1.164	1011.0
0.0	0.0	2	3	201.99005	300.99503	1	2	2	43.269238	106.248764	0	0.223	-0.157	-1.158	-1.164	1011.0
0.0	0.0	2	3	201.99005	300.99503	1	2	2	43.269238	106.248764	0	0.223	-0.151	-1.054	-1.081	1011.0
0.0	0.0	2	3	201.99005	300.99503	1	2	2	43.269238	106.248764	0	0.223	-0.143	-0.975	-0.934	1011.0
0.0	0.0	2	3	201.99005	300.99503	1	2	2	43.269238	106.248764	0	0.223	-0.136	-0.94	-0.934	1011.0
0.0	0.0	2	3	201.99005	300.99503	1	2	2	43.269238	106.248764	0	0.223	-0.13	-0.782	-0.806	1011.0
0.0	0.0	2	3	201.99005	300.99503	1	2	2	43.269238	106.248764	0	0.223	-0.124	-0.78	-0.749	1011.0
0.0	0.0	2	3	201.99005	300.99503	1	2	2	43.269238	106.248764	0	0.223	-0.118	-0.749	-0.749	1011.0
0.0	0.0	2	3	201.99005	300.99503	1	2	2	43.269238	106.248764	0	0.223	-0.112	-0.64	-0.647	1011.0
0.0	0.0	2	3	201.99005	300.99503	1	2	2	43.269238	106.248764	0	0.223	-0.106	-0.64	-0.647	1011.0
0.0	0.0	2	3	201.99005	300.99503	1	2	2	43.269238	106.248764	0	0.223	-0.1	-0.581	-0.601	1011.0
0.0	0.0	2	3	201.99005	300.99503	1	2	2	43.269238	106.248764	0	0.223	-0.096	-0.522	-0.519	1011.0
0.0	0.0	2	3	201.99005	300.99503	1	2	2	43.269238	106.248764	0	0.223	-0.092	-0.554	-0.519	1011.0
0.0	0.0	2	3	201.99005	300.99503	1	2	2	43.269238	106.248764	0	0.223	-0.086	-0.474	-0.448	1011.0
0.0	0.0	2	3	201.99005	300.99503	1	2	2	43.269238	106.248764	0	0.223	-0.08	-0.433	-0.416	1011.0
0.0	0.0	2	3	201.99005	300.99503	1	2	2	43.269238	106.248764	0	0.223	-0.076	-0.418	-0.416	1011.0
0.0	0.0	2	3	201.99005	300.99503	1	2	2	43.269238	106.248764	0	0.223	-0.072	-0.408	-0.359	1011.0
0.0	0.0	2	3	201.99005	300.99503	1	2	2	43.269238	106.248764	0	0.223	-0.068	-0.351	-0.359	1011.0
0.0	0.0	2	3	201.99005	300.99503	1	2	2	43.269238	106.248764	0	0.223	-0.064	-0.313	-0.334	1011.0
0.0	0.0	2	3	201.99005	300.99503	1	2	2	43.269238	106.248764	0	0.224	-0.059	-0.308	-0.288	1011.0
0.0	0.0	2	3	201.99005	300.99503	1	2	2	43.269238	106.248764	0	0.224	-0.057	-0.254	-0.288	1011.0
0.0	0.0	2	3	201.99005	300.99503	1	2	2	43.269238	106.248764	0	0.224	-0.054	-0.269	-0.267	1011.0
0.0	0.0	2	3	201.99005	300.99503	1	2	2	43.269238	106.248764	0	0.224	-0.052	-0.261	-0.231	1011.0
0.0	0.0	2	3	201.99005	300.99503	1	2	2	43.269238	106.248764	0	0.224	-0.048	-0.246	-0.231	1011.0
0.0	0.0	2	3	201.99005	300.99503	1	2	2	43.269238	106.248764	0	0.224	-0.044	-0.172	-0.214	1011.0
0.0	0.0	2	3	201.99005	300.99503	1	2	2	43.269238	106.248764	0	0.225	-0.04	-0.229	-0.214	855.0
0.0	0.0	2	3	201.99005	300.99503	1	2	2	43.269238	106.248764	0	0.225	-0.038	-0.205	-0.185	1011.0
0.0	0.0	2	3	201.99005	300.99503	1	2	2	43.269238	106.248764	0	0.225	-0.036	-0.092	-0.172	1011.0
0.0	0.0	2	3	201.99005	300.99503	1	2	2	43.269238	106.248764	0	0.225	-0.034	-0.167	-0.172	1011.0
0.0	0.0	2	3	201.99005	300.99503	1	2	2	43.269238	106.248764	0	0.225	-0.032	-0.128	-0.148	1011.0
0.0	0.0	2	3	201.99005	300.99503	1	2	2	43.269238	106.248764	0	0.225	-0.03	-0.155	-0.138	1011.0
0.0	0.0	2	3	201.99005	300.99503	1	2	2	43.269238	106.248764	0	0.226	-0.028	-0.125	-0.138	1011.0
0.0	0.0	2	3	201.99005	300.99503	1	2	2	43.269238	106.248764	0	0.226	-0.026	-0.128	-0.119	1011.0
0.0	0.0	2	3	201.99005	300.99503	1	2	2	43.269238	106.248764	0	0.226	-0.024	-0.136	-0.119	1011.0
0.0	0.0	2	3	201.99005	300.99503	1	2	2	43.269238	106.248764	0	0.226	-0.022	-0.09	-0.102	1011.0
0.0	0.0	2	3	201.99005	300.99503	1	2	2	43.269238	106.248764	0	0.226	-0.021	-0.075	-0.095	1011.0
0.0	0.0	2	3	201.99005	300.99503	1	2	2	43.269238	106.248764	0	0.226	-0.02	-0.039	-0.095	1011.0
0.0	0.0	2	3	201.99005	300.99503	1	2	2	43.269238	106.248764	0	0.227	-0.02	-0.067	-0.082	1011.0
0.0	0.0	2	3	201.99005	300.99503	1	2	2	43.269238	106.248764	0	0.227	-0.019	-0.075	-0.076	1011.0
0.0	0.0	2	3	201.99005	300.99503	1	2	2	43.269238	106.248764	0	0.227	-0.019	-0.088	-0.076	1011.0
0.0	0.0	2	3	201.99005	300.99503	1	2	2	43.269238	106.248764	0	0.227	-0.019	-0.085	-0.065	1011.0
0.0	0.0	2	3	201.99005	300.99503	1	2	2	43.269238	106.248764	0	0.227	-0.019	-0.054	-0.065	1011.0
0.0	0.0	2	3	201.99005	300.99503	1	2	2	43.269238	106.248764	0	0.227	-0.019	-0.063	-0.056	1011.0
0.0	0.0	2	3	201.99005	300.99503	1	2	2	43.269238	106.248764	0	0.227	-0.019	-0.019	-0.052	855.0
0.0	0.0	2	3	201.99005	300.99503	1	2	2	43.269238	106.248764	0	0.227	-0.018	0.086	-0.052	1011.0
0.0	0.0	2	3	201.99005	300.99503	1	2	2	43.269238	106.248764	0	0.227	-0.018	-0.017	-0.045	1011.0
0.0	0.0	2	3	201.99005	300.99503	1	2	2	43.269238	106.248764	0	0.227	-0.018	-0.049	-0.041	1011.0
0.0	0.0	2	3	201.99005	300.99503	1	2	2	43.269238	106.248764	0	0.227	-0.018	-0.03	-0.041	1011.0
0.0	0.0	2	3	201.99005	300.99503	1	2	2	43.269238	106.248764	0	0.227	-0.018	-0.09	-0.036	1011.0
0.0	0.0	2	3	201.99005	300.99503	1	2	2	43.269238	106.248764	0	0.227	-0.017	-0.024	-0.036	1011.0
0.0	0.0	2	3	201.99005	300.99503	1	2	2	43.269238	106.248764	0	0.227	-0.017	-0.057	-0.033	1011.0
0.0	0.0	2	3	201.99005	300.99503	1	2	2	43.269238	106.248764	0	0.227	-0.017	-0.07	-0.028	1011.0
0.0	0.0	2	3	201.99005	300.99503	1	2	2	43.269238	106.248764	0	0.227	-0.016	0.105	-0.028	855.0
0.0	0.0	2	3	201.99005	300.99503	1	2	2	43.269238	106.248764	0	0.227	-0.016	-0.013	-0.026	1011.0
0.0	0.0	2	3	201.99005	300.99503	1	2	2	43.269238	106.248764	0	0.227	-0.016	-0.046	-0.022	1011.0
0.0	0.0	2	3	201.99005	300.99503	1	2	2	43.269238	106.248764	0	0.227	-0.015	-0.024	-0.022	1011.0
0.0	0.0	2	3	201.99005	300.99503	1	2	2	43.269238	106.248764	0	0.227	-0.014	-0.03	-0.021	1011.0
0.0	0.0	2	3	201.99005	300.99503	1	2	2	43.269238	106.248764	0	0.227	-0.014	-0.021	-0.021	1011.0
0.0	0.0	2	3	201.99005	300.99503	1	2	2	43.269238	106.248764	0	0.227	-0.013	0.035	-0.018	1011.0
0.0	0.0	2	3	201.99005	300.99503	1	2	2	43.269238	106.248764	0	0.227	-0.012	-0.004	-0.016	1011.0
0.0	0.0	2	3	201.99005	300.99503	1	2	2	43.269238	106.248764	0	0.227	-0.012	-0.033	-0.016	1011.0
0.0	0.0	2	3	201.99005	300.99503	1	2	2	43.269238	106.248764	0	0.227	-0.011	0.0	-0.014	1011.0
0.0	0.0	2	3	201.99005	300.99503	1	2	2	43.269238	106.248764	0	0.227	-0.011	-0.035	-0.012	1011.0
0.0	0.0	2	3	201.99005	300.99503	1	2	2	43.269238	106.248764	0	0.227	-0.011	-0.035	-0.012	1011.0
0.0	0.0	2	3	201.99005	300.99503	1	2	2	43.269238	106.248764	0	0.227	-0.01	-0.008	-0.011	1011.0
0.0	0.0	2	3	201.99005	300.99503	1	2	2	43.269238	106.248764	0	0.227	-0.008	0.008	-0.011	1011.0
0.0	0.0	2	3	201.99005	300.99503	1	2	2	43.269238	106.248764	0	0.227	-0.006	0.0	-0.009	1011.0
0.0	0.0	2	3	201.99005	300.99503	1	2	2	43.269238	106.248764	0	0.227	-0.004	0.022	-0.008	1011.0
0.0	0.0	2	3	201.99005	300.99503	1	2	2	43.269238	106.248764	0	0.227	-0.003	-0.01	-0.008	1011.0
0.0	0.0	2	3	201.99005	300.99503	1	2	2	43.269238	106.248764	0	0.227	-0.002	-0.035	-0.007	855.0
0.0	0.0	2	3	201.99005	300.99503	1	2	2	43.269238	106.248764	0	0.227	-0.001	0.049	-0.006	1011.0
0.0	0.0	2	3	201.99005	300.99503	1	2	2	43.269238	106.248764	0	0.227	0.0	-0.008	-0.006	1267.0
0.0	0.0	2	3	201.99005	300.99503	1	2	2	43.269238	106.248764	0	0.227	0.0	0.032	-0.005	1011.0
0.0	0.0	2	3	201.99005	300.99503	1	2	2	43.269238	106.248764	0	0.228	-0.001	-0.017	-0.005	855.0
0.0	0.0	2	3	201.99005	300.99503	1	2	2	43.269238	106.248764	0	0.228	0.0	0.014	-0.005	1011.0
0.0	0.0	2	3	201.99005	300.99503	1	2	2	43.269238	106.248764	0	0.228	0.0	0.022	-0.004	1011.0
0.0	0.0	2	3	201.99005	300.99503	1	2	2	43.269238	106.248764	0	0.228	0.0	0.012	-0.004	1011.0
0.0	0.0	2	3	201.99005	300.99503	1	2	2	43.269238	106.248764	0	0.228	0.0	0.002	-0.004	1011.0
0.0	0.0	2	3	201.99005	300.99503	1	2	2	43.269238	106.248764	0	0.228	0.0	0.014	-0.003	1011.0
0.0	0.0	2	3	201.99005	300.99503	1	2	2	43.269238	106.248764	0	0.228	0.0	0.042	-0.003	1011.0
0.0	0.0	2	3	201.99005	300.99503	1	2	2	43.269238	106.248764	0	0.228	-0.001	-0.022	-0.002	1011.0
0.0	0.0	2	3	201.99005	300.99503	1	2	2	43.269238	106.248764	0	0.228	-0.001	-0.03	-0.002	1011.0
0.0	0.0	2	3	201.99005	300.99503	1	2	2	43.269238	106.248764	0	0.228	-0.001	-0.03	-0.002	1011.0
0.0	0.0	2	3	201.99005	300.99503	1	2	2	43.269238	106.248764	0	0.228	0.0	0.0	-0.002	1011.0
0.0	0.0	2	3	201.99005	300.99503	1	2	2	43.269238	106.248764	0	0.228	0.0	0.004	-0.002	1011.0
0.0	0.0	2	3	201.99005	300.99503	1	2	2	43.269238	106.248764	0	0.228	0.0	0.012	-0.001	1011.0
0.0	0.0	2	3	201.99005	300.99503	1	2	2	43.269238	106.248764	0	0.228	0.0	0.016	-0.001	1011.0
0.0	0.0	2	3	201.99005	300.99503	1	2	2	43.269238	106.248764	0	0.228	-0.001	-0.035	-0.001	1011.0
0.0	0.0	2	3	201.99005	300.99503	1	2	2	43.269238	106.248764	0	0.228	-0.001	-0.012	-0.001	1267.0
0.0	0.0	2	3	201.99005	300.99503	1	2	2	43.269238	106.248764	0	0.228	0.0	-0.005	-0.001	1011.0
0.0	0.0	2	3	201.99005	300.99503	1	2	2	43.269238	106.248764	0	0.228	0.0	0.01	0.0	1011.0
0.0	0.0	2	3	201.99005	300.99503	1	2	2	43.269238	106.248764	0	0.228	0.0	-0.007	0.0	1011.0
0.0	0.0	2	3	201.99005	300.99503	1	2	2	43.269238	106.248764	0	0.228	-0.001	-0.04	0.0	1011.0
0.0	0.0	2	3	201.99005	300.99503	1	2	2	43.269238	106.248764	0	0.228	-0.001	-0.064	0.0	1011.0
0.0	0.0	2	3	201.99005	300.99503	1	2	2	43.269238	106.248764	0	0.228	0.0	0.0	0.0	1011.0
0.0	0.0	2	3	201.99005	300.99503	1	2	2	43.269238	106.248764	0	0.228	-0.001	-0.055	0.0	855.0
0.0	0.0	2	3	201.99005	300.99503	1	2	2	43.269238	106.248764	0	0.228	-0.001	-0.026	0.0	1011.0
0.0	0.0	2	3	201.99005	300.99503	1	2	2	43.269238	106.248764	0	0.228	-0.001	-0.024	0.0	855.0
0.0	0.0	2	3	201.99005	300.99503	1	2	2	43.269238	106.248764	0	0.228	-0.001	-0.015	0.0	1011.0
0.0	0.0	2	3	201.99005	300.99503	1	2	2	43.269238	106.248764	0	0.228	0.0	0.009	0.0	1011.0
0.0	0.0	2	3	201.99005	300.99503	1	2	2	43.269238	106.248764	0	0.228	-0.001	-0.021	0.0	1011.0
0.0	0.0	2	3	201.99005	300.99503	1	2	2	43.269238	106.248764	0	0.228	-0.001	-0.02	0.0	1011.0
0.0	0.0	2	3	201.99005	300.99503	1	2	2	43.269238	106.248764	0	0.228	0.0	0.023	0.0	1011.0
0.0	0.0	2	3	201.99005	300.99503	1	2	2	43.269238	106.248764	0	0.228	-0.001	-0.034	0.0	1011.0
0.0	0.0	2	3	201.99005	300.99503	1	2	2	43.269238	106.248764	0	0.228	-0.001	-0.032	0.0	1011.0
0.0	0.0	2	3	201.99005	300.99503	1	2	2	43.269238	106.248764	0	0.228	0.0	0.02	0.0	1011.0
0.0	0.0	2	3	201.99005	300.99503	1	2	2	43.269238	106.248764	0	0.228	0.0	0.155	0.0	1267.0
0.0	0.0	2	3	201.99005	300.99503	1	2	2	43.269238	106.248764	0	0.228	-0.001	-0.107	0.0	1011.0
0.0	0.0	2	3	201.99005	300.99503	1	2	2	43.269238	106.248764	0	0.228	0.0	0.007	0.0	1011.0
0.0	0.0	2	3	201.99005	300.99503	1	2	2	43.269238	106.248764	0	0.228	0.0	-0.003	0.0	1011.0
0.0	0.0	2	3	201.99005	300.99503	1	2	2	43.269238	106.248764	0	0.228	-0.001	-0.039	0.0	1011.0
0.0	0.0	2	3	201.99005	300.99503	1	2	2	43.269238	106.248764	0	0.228	-0.001	-0.017	0.0	1011.0
0.0	0.0	2	3	201.99005	300.99503	1	2	2	43.269238	106.248764	0	0.228	0.0	0.028	0.0	1111.0
0.0	0.0	2	3	201.99005	300.99503	1	2	2	43.269238	106.248764	0	0.228	-0.001	-0.018	0.0	1011.0
0.0	0.0	2	3	201.99005	300.99503	1	2	2	43.269238	106.248764	0	0.228	0.0	0.009	0.0	1267.0
0.0	0.0	2	3	201.99005	300.99503	1	2	2	43.269238	106.248764	0	0.229	0.0	0.005	0.0	1011.0
0.0	0.0	2	3	201.99005	300.99503	1	2	2	43.269238	106.248764	0	0.229	0.0	0.013	0.0	1011.0
0.0	0.0	2	3	201.99005	300.99503	1	2	2	43.269238	106.248764	0	0.229	0.0	0.0	0.0	1011.0
0.0	0.0	2	3	201.99005	300.99503	1	2	2	43.269238	106.248764	0	0.229	-0.001	-0.046	0.0	1011.0
0.0	0.0	2	3	201.99005	300.99503	1	2	2	43.269238	106.248764	0	0.229	0.0	-0.01	0.0	1011.0
[truncated: 12,348 more rows]
