# Supplementary material for: Just noticeable differences for elbow joint torque feedback
Source: Sci Rep. 2021 Dec 7;11:23553. doi: 10.1038/s41598-021-02630-3 (PMC8651665; doi:10.1038/s41598-021-02630-3)
Supplement: Supplementary file 2 — Supplementary Information. [file 41598_2021_2630_MOESM2_ESM.zip › SupplementaryData_ScientificReports_KimAsbeck2021/S1_NTR.csv]

data 1	data 2	data 3	data 4	data 5	data 6	data 7	data 8	data 9	data 10	data 11	data 12	data 13	data 14	data 15	data 16	data 17
0.0	0.0	1	1	400.0	400.0	0	1	1	0.0	0.0	0	0.229	0.0	0.003	0.0	111.0
0.0	0.0	1	1	400.0	400.0	0	1	1	0.0	0.0	0	0.229	0.0	-0.005	0.0	111.0
5555.5557	400.0	1	1	400.0	400.0	0	1	1	0.0	0.0	1	0.229	0.0	0.032	0.0	111.0
5555.5557	400.0	1	1	400.0	400.0	0	1	1	0.0	0.0	1	0.229	-0.001	-0.028	0.0	111.0
5555.5557	400.0	1	1	400.0	400.0	0	1	1	0.0	0.0	1	0.229	0.0	0.139	0.392	111.0
5555.5557	400.0	1	1	400.0	400.0	0	1	1	0.0	0.0	1	0.229	0.002	0.403	0.392	111.0
5555.5557	400.0	1	1	400.0	400.0	0	1	1	0.0	0.0	1	0.23	0.01	1.076	1.097	111.0
5555.5557	400.0	1	1	400.0	400.0	0	1	1	0.0	0.0	1	0.23	0.018	1.098	1.097	111.0
5555.5557	400.0	1	1	400.0	400.0	0	1	1	0.0	0.0	1	0.23	0.027	1.416	1.413	111.0
5555.5557	400.0	1	1	400.0	400.0	0	1	1	0.0	0.0	1	0.23	0.04	1.982	1.978	111.0
5555.5557	400.0	1	1	400.0	400.0	0	1	1	0.0	0.0	1	0.23	0.053	1.984	1.978	111.0
5555.5557	400.0	1	1	400.0	400.0	0	1	1	0.0	0.0	1	0.231	0.067	2.237	2.232	111.0
5555.5557	400.0	1	1	400.0	400.0	0	1	1	0.0	0.0	1	0.231	0.082	2.671	2.686	111.0
5555.5557	400.0	1	1	400.0	400.0	0	1	1	0.0	0.0	1	0.231	0.096	2.718	2.686	111.0
5555.5557	400.0	1	1	400.0	400.0	0	1	1	0.0	0.0	1	0.231	0.109	2.863	2.889	111.0
5555.5557	400.0	1	1	400.0	400.0	0	1	1	0.0	0.0	1	0.231	0.121	2.856	2.889	111.0
5555.5557	400.0	1	1	400.0	400.0	0	1	1	0.0	0.0	1	0.232	0.135	3.242	3.255	111.0
5555.5557	400.0	1	1	400.0	400.0	0	1	1	0.0	0.0	1	0.232	0.15	3.455	3.417	111.0
5555.5557	400.0	1	1	400.0	400.0	0	1	1	0.0	0.0	1	0.232	0.164	3.399	3.417	111.0
5555.5557	400.0	1	1	400.0	400.0	0	1	1	0.0	0.0	1	0.232	0.178	3.636	3.71	111.0
5555.5557	400.0	1	1	400.0	400.0	0	1	1	0.0	0.0	1	0.232	0.193	3.923	3.963	111.0
5555.5557	400.0	1	1	400.0	400.0	0	1	1	0.0	0.0	1	0.233	0.207	3.916	3.963	111.0
5555.5557	400.0	1	1	400.0	400.0	0	1	1	0.0	0.0	1	0.233	0.219	3.968	3.963	111.0
5555.5557	400.0	1	1	400.0	400.0	0	1	1	0.0	0.0	1	0.233	0.232	4.194	4.181	111.0
5555.5557	400.0	1	1	400.0	400.0	0	1	1	0.0	0.0	1	0.233	0.244	4.288	4.279	111.0
5555.5557	400.0	1	1	400.0	400.0	0	1	1	0.0	0.0	1	0.233	0.255	4.45	4.369	111.0
5555.5557	400.0	1	1	400.0	400.0	0	1	1	0.0	0.0	1	0.233	0.266	4.383	4.369	111.0
5555.5557	400.0	1	1	400.0	400.0	0	1	1	0.0	0.0	1	0.233	0.276	4.485	4.531	111.0
5555.5557	400.0	1	1	400.0	400.0	0	1	1	0.0	0.0	1	0.234	0.286	4.555	4.604	111.0
5555.5557	400.0	1	1	400.0	400.0	0	1	1	0.0	0.0	1	0.234	0.295	4.573	4.604	111.0
5555.5557	400.0	1	1	400.0	400.0	0	1	1	0.0	0.0	1	0.234	0.305	4.624	4.736	111.0
5555.5557	400.0	1	1	400.0	400.0	0	1	1	0.0	0.0	1	0.234	0.313	4.809	4.736	111.0
5555.5557	400.0	1	1	400.0	400.0	0	1	1	0.0	0.0	1	0.234	0.322	4.788	4.847	111.0
5555.5557	400.0	1	1	400.0	400.0	0	1	1	0.0	0.0	1	0.234	0.33	4.856	4.898	111.0
5555.5557	400.0	1	1	400.0	400.0	0	1	1	0.0	0.0	1	0.234	0.338	4.865	4.898	111.0
5555.5557	400.0	1	1	400.0	400.0	0	1	1	0.0	0.0	1	0.234	0.345	4.985	4.989	111.0
5555.5557	400.0	1	1	400.0	400.0	0	1	1	0.0	0.0	1	0.234	0.351	5.013	5.03	111.0
5555.5557	400.0	1	1	400.0	400.0	0	1	1	0.0	0.0	1	0.234	0.357	5.006	5.03	111.0
5555.5557	400.0	1	1	400.0	400.0	0	1	1	0.0	0.0	1	0.234	0.364	5.098	5.102	111.0
5555.5557	400.0	1	1	400.0	400.0	0	1	1	0.0	0.0	1	0.234	0.369	5.166	5.102	111.0
5555.5557	400.0	1	1	400.0	400.0	0	1	1	0.0	0.0	1	0.235	0.375	5.121	5.165	111.0
5555.5557	400.0	1	1	400.0	400.0	0	1	1	0.0	0.0	1	0.235	0.381	5.171	5.192	111.0
5555.5557	400.0	1	1	400.0	400.0	0	1	1	0.0	0.0	1	0.235	0.385	5.192	5.192	111.0
5555.5557	400.0	1	1	400.0	400.0	0	1	1	0.0	0.0	1	0.235	0.389	5.231	5.244	111.0
5555.5557	400.0	1	1	400.0	400.0	0	1	1	0.0	0.0	1	0.235	0.393	5.263	5.266	111.0
5555.5557	400.0	1	1	400.0	400.0	0	1	1	0.0	0.0	1	0.235	0.398	5.317	5.266	111.0
5555.5557	400.0	1	1	400.0	400.0	0	1	1	0.0	0.0	1	0.235	0.402	5.282	5.307	111.0
5555.5557	400.0	1	1	400.0	400.0	0	1	1	0.0	0.0	1	0.235	0.404	5.252	5.307	111.0
5555.5557	400.0	1	1	400.0	400.0	0	1	1	0.0	0.0	1	0.235	0.407	5.297	5.325	111.0
5555.5557	400.0	1	1	400.0	400.0	0	1	1	0.0	0.0	1	0.235	0.411	5.41	5.356	111.0
5555.5557	400.0	1	1	400.0	400.0	0	1	1	0.0	0.0	1	0.235	0.414	5.505	5.356	111.0
5555.5557	400.0	1	1	400.0	400.0	0	1	1	0.0	0.0	1	0.235	0.418	5.385	5.385	111.0
5555.5557	400.0	1	1	400.0	400.0	0	1	1	0.0	0.0	1	0.235	0.422	5.344	5.397	111.0
5555.5557	400.0	1	1	400.0	400.0	0	1	1	0.0	0.0	1	0.236	0.424	5.423	5.397	111.0
5555.5557	400.0	1	1	400.0	400.0	0	1	1	0.0	0.0	1	0.236	0.426	5.407	5.419	111.0
5555.5557	400.0	1	1	400.0	400.0	0	1	1	0.0	0.0	1	0.236	0.428	5.333	5.419	111.0
5555.5557	400.0	1	1	400.0	400.0	0	1	1	0.0	0.0	1	0.236	0.43	5.481	5.429	111.0
5555.5557	400.0	1	1	400.0	400.0	0	1	1	0.0	0.0	1	0.236	0.432	5.409	5.448	111.0
5555.5557	400.0	1	1	400.0	400.0	0	1	1	0.0	0.0	1	0.236	0.434	5.488	5.448	111.0
5555.5557	400.0	1	1	400.0	400.0	0	1	1	0.0	0.0	1	0.236	0.436	5.349	5.455	111.0
5555.5557	400.0	1	1	400.0	400.0	0	1	1	0.0	0.0	1	0.236	0.438	5.509	5.47	111.0
5555.5557	400.0	1	1	400.0	400.0	0	1	1	0.0	0.0	1	0.236	0.44	5.46	5.47	111.0
5555.5557	400.0	1	1	400.0	400.0	0	1	1	0.0	0.0	1	0.236	0.441	5.532	5.483	111.0
5555.5557	400.0	1	1	400.0	400.0	0	1	1	0.0	0.0	1	0.237	0.441	5.468	5.483	111.0
5555.5557	400.0	1	1	400.0	400.0	0	1	1	0.0	0.0	1	0.237	0.442	5.474	5.488	111.0
5555.5557	400.0	1	1	400.0	400.0	0	1	1	0.0	0.0	1	0.237	0.442	5.514	5.498	111.0
5555.5557	400.0	1	1	400.0	400.0	0	1	1	0.0	0.0	1	0.237	0.442	5.449	5.498	111.0
5555.5557	400.0	1	1	400.0	400.0	0	1	1	0.0	0.0	1	0.237	0.442	5.502	5.508	111.0
5555.5557	400.0	1	1	400.0	400.0	0	1	1	0.0	0.0	1	0.237	0.443	5.566	5.51	111.0
5555.5557	400.0	1	1	400.0	400.0	0	1	1	0.0	0.0	1	0.237	0.443	5.489	5.51	111.0
5555.5557	400.0	1	1	400.0	400.0	0	1	1	0.0	0.0	1	0.237	0.444	5.579	5.517	111.0
5555.5557	400.0	1	1	400.0	400.0	0	1	1	0.0	0.0	1	0.237	0.444	5.494	5.517	111.0
5555.5557	400.0	1	1	400.0	400.0	0	1	1	0.0	0.0	1	0.237	0.446	5.633	5.521	111.0
5555.5557	400.0	1	1	400.0	400.0	0	1	1	0.0	0.0	1	0.238	0.447	5.526	5.527	111.0
5555.5557	400.0	1	1	400.0	400.0	0	1	1	0.0	0.0	1	0.238	0.448	5.518	5.527	111.0
5555.5557	400.0	1	1	400.0	400.0	0	1	1	0.0	0.0	1	0.238	0.448	5.481	5.529	111.0
5555.5557	400.0	1	1	400.0	400.0	0	1	1	0.0	0.0	1	0.238	0.448	5.506	5.533	111.0
5555.5557	400.0	1	1	400.0	400.0	0	1	1	0.0	0.0	1	0.238	0.448	5.548	5.533	111.0
5555.5557	400.0	1	1	400.0	400.0	0	1	1	0.0	0.0	1	0.238	0.449	5.559	5.535	111.0
5555.5557	400.0	1	1	400.0	400.0	0	1	1	0.0	0.0	1	0.238	0.45	5.642	5.535	111.0
5555.5557	400.0	1	1	400.0	400.0	0	1	1	0.0	0.0	1	0.238	0.45	5.531	5.54	111.0
5555.5557	400.0	1	1	400.0	400.0	0	1	1	0.0	0.0	1	0.238	0.45	5.544	5.541	111.0
5555.5557	400.0	1	1	400.0	400.0	0	1	1	0.0	0.0	1	0.238	0.451	5.56	5.541	111.0
5555.5557	400.0	1	1	400.0	400.0	0	1	1	0.0	0.0	1	0.238	0.452	5.589	5.544	111.0
5555.5557	400.0	1	1	400.0	400.0	0	1	1	0.0	0.0	1	0.238	0.452	5.543	5.547	111.0
5555.5557	400.0	1	1	400.0	400.0	0	1	1	0.0	0.0	1	0.238	0.453	5.549	5.547	111.0
5555.5557	400.0	1	1	400.0	400.0	0	1	1	0.0	0.0	1	0.238	0.454	5.574	5.547	111.0
5555.5557	400.0	1	1	400.0	400.0	0	1	1	0.0	0.0	1	0.238	0.455	5.527	5.547	111.0
5555.5557	400.0	1	1	400.0	400.0	0	1	1	0.0	0.0	1	0.238	0.456	5.557	5.549	111.0
5555.5557	400.0	1	1	400.0	400.0	0	1	1	0.0	0.0	1	0.238	0.457	5.51	5.55	111.0
5555.5557	400.0	1	1	400.0	400.0	0	1	1	0.0	0.0	1	0.238	0.458	5.623	5.55	111.0
5555.5557	400.0	1	1	400.0	400.0	0	1	1	0.0	0.0	1	0.238	0.458	5.538	5.551	111.0
5555.5557	400.0	1	1	400.0	400.0	0	1	1	0.0	0.0	1	0.238	0.459	5.463	5.552	111.0
5555.5557	400.0	1	1	400.0	400.0	0	1	1	0.0	0.0	1	0.238	0.46	5.547	5.552	111.0
5555.5557	400.0	1	1	400.0	400.0	0	1	1	0.0	0.0	1	0.238	0.46	5.538	5.553	111.0
5555.5557	400.0	1	1	400.0	400.0	0	1	1	0.0	0.0	1	0.238	0.461	5.732	5.553	111.0
5555.5557	400.0	1	1	400.0	400.0	0	1	1	0.0	0.0	1	0.238	0.461	5.578	5.554	111.0
5555.5557	400.0	1	1	400.0	400.0	0	1	1	0.0	0.0	1	0.238	0.46	5.53	5.555	111.0
5555.5557	400.0	1	1	400.0	400.0	0	1	1	0.0	0.0	1	0.238	0.461	5.565	5.555	111.0
5555.5557	400.0	1	1	400.0	400.0	0	1	1	0.0	0.0	1	0.238	0.46	5.485	5.556	111.0
5555.5557	400.0	1	1	400.0	400.0	0	1	1	0.0	0.0	1	0.238	0.461	5.562	5.556	111.0
5555.5557	400.0	1	1	400.0	400.0	0	1	1	0.0	0.0	1	0.238	0.461	5.605	5.556	111.0
5555.5557	400.0	1	1	400.0	400.0	0	1	1	0.0	0.0	1	0.238	0.461	5.611	5.557	111.0
5555.5557	400.0	1	1	400.0	400.0	1	1	1	0.0	0.0	1	0.238	0.461	5.575	5.557	111.0
5555.5557	400.0	1	1	400.0	400.0	1	1	1	0.0	0.0	1	0.238	0.46	5.454	5.557	111.0
5555.5557	400.0	1	1	400.0	400.0	1	1	1	0.0	0.0	1	0.238	0.461	5.614	5.559	111.0
5555.5557	400.0	1	1	400.0	400.0	1	1	1	0.0	0.0	1	0.238	0.461	5.574	5.559	111.0
5555.5557	400.0	1	1	400.0	400.0	1	1	1	0.0	0.0	1	0.239	0.46	5.537	5.559	111.0
5555.5557	400.0	1	1	400.0	400.0	1	1	1	0.0	0.0	1	0.239	0.46	5.5	5.559	111.0
5555.5557	400.0	1	1	400.0	400.0	1	1	1	0.0	0.0	1	0.239	0.46	5.444	5.559	111.0
5555.5557	400.0	1	1	400.0	400.0	1	1	1	0.0	0.0	1	0.239	0.461	5.598	5.56	111.0
5555.5557	400.0	1	1	400.0	400.0	1	1	1	0.0	0.0	1	0.239	0.46	5.543	5.56	111.0
5555.5557	400.0	1	1	400.0	400.0	1	1	1	0.0	0.0	1	0.239	0.46	5.537	5.56	111.0
5555.5557	400.0	1	1	400.0	400.0	1	1	1	0.0	0.0	1	0.239	0.461	5.652	5.56	111.0
5555.5557	400.0	1	1	400.0	400.0	1	1	1	0.0	0.0	1	0.239	0.461	5.571	5.56	111.0
5555.5557	400.0	1	1	400.0	400.0	1	1	1	0.0	0.0	1	0.239	0.461	5.581	5.56	111.0
5555.5557	400.0	1	1	400.0	400.0	1	1	1	0.0	0.0	1	0.239	0.461	5.599	5.561	111.0
5555.5557	400.0	1	1	400.0	400.0	1	1	1	0.0	0.0	1	0.239	0.46	5.547	5.561	111.0
5555.5557	400.0	1	1	400.0	400.0	1	1	1	0.0	0.0	1	0.239	0.461	5.578	5.561	111.0
5555.5557	400.0	1	1	400.0	400.0	1	1	1	0.0	0.0	1	0.239	0.461	5.567	5.561	111.0
5555.5557	400.0	1	1	400.0	400.0	1	1	1	0.0	0.0	1	0.239	0.46	5.51	5.561	111.0
5555.5557	400.0	1	1	400.0	400.0	1	1	1	0.0	0.0	1	0.239	0.46	5.555	5.561	111.0
5555.5557	400.0	1	1	400.0	400.0	1	1	1	0.0	0.0	1	0.239	0.461	5.618	5.561	111.0
5555.5557	400.0	1	1	400.0	400.0	1	1	1	0.0	0.0	1	0.239	0.46	5.371	5.561	111.0
5555.5557	400.0	1	1	400.0	400.0	1	1	1	0.0	0.0	1	0.239	0.461	5.576	5.561	111.0
5555.5557	400.0	1	1	400.0	400.0	1	1	1	0.0	0.0	1	0.239	0.46	5.515	5.561	111.0
5555.5557	400.0	1	1	400.0	400.0	1	1	1	0.0	0.0	1	0.239	0.46	5.539	5.562	111.0
5555.5557	400.0	1	1	400.0	400.0	1	1	1	0.0	0.0	1	0.239	0.461	5.584	5.562	111.0
5555.5557	400.0	1	1	400.0	400.0	1	1	1	0.0	0.0	1	0.239	0.461	5.558	5.562	111.0
5555.5557	400.0	1	1	400.0	400.0	1	1	1	0.0	0.0	1	0.239	0.461	5.596	5.562	111.0
5555.5557	400.0	1	1	400.0	400.0	1	1	1	0.0	0.0	1	0.239	0.46	5.535	5.562	111.0
5555.5557	400.0	1	1	400.0	400.0	1	1	1	0.0	0.0	1	0.239	0.461	5.57	5.562	111.0
5555.5557	400.0	1	1	400.0	400.0	1	1	1	0.0	0.0	1	0.239	0.461	5.599	5.562	111.0
5555.5557	400.0	1	1	400.0	400.0	1	1	1	0.0	0.0	1	0.239	0.46	5.521	5.562	111.0
5555.5557	400.0	1	1	400.0	400.0	1	1	1	0.0	0.0	1	0.239	0.46	5.552	5.562	111.0
5555.5557	400.0	1	1	400.0	400.0	1	1	1	0.0	0.0	1	0.239	0.461	5.559	5.562	111.0
5555.5557	400.0	1	1	400.0	400.0	1	1	1	0.0	0.0	1	0.239	0.46	5.542	5.562	111.0
5555.5557	400.0	1	1	400.0	400.0	1	1	1	0.0	0.0	1	0.239	0.461	5.564	5.562	111.0
5555.5557	400.0	1	1	400.0	400.0	1	1	1	0.0	0.0	1	0.239	0.461	5.564	5.562	111.0
5555.5557	400.0	1	1	400.0	400.0	1	1	1	0.0	0.0	1	0.239	0.461	5.579	5.562	111.0
5555.5557	400.0	1	1	400.0	400.0	1	1	1	0.0	0.0	1	0.239	0.461	5.577	5.562	111.0
5555.5557	400.0	1	1	400.0	400.0	1	1	1	0.0	0.0	1	0.239	0.46	5.424	5.562	111.0
5555.5557	400.0	1	1	400.0	400.0	1	1	1	0.0	0.0	1	0.239	0.46	5.536	5.562	111.0
5555.5557	400.0	1	1	400.0	400.0	1	1	1	0.0	0.0	1	0.239	0.461	5.557	5.562	111.0
5555.5557	400.0	1	1	400.0	400.0	1	1	1	0.0	0.0	1	0.239	0.46	5.52	5.562	111.0
5555.5557	400.0	1	1	400.0	400.0	1	1	1	0.0	0.0	1	0.239	0.461	5.631	5.562	111.0
5555.5557	400.0	1	1	400.0	400.0	1	1	1	0.0	0.0	1	0.239	0.46	5.541	5.562	111.0
5555.5557	400.0	1	1	400.0	400.0	1	1	1	0.0	0.0	1	0.239	0.46	5.526	5.562	111.0
5555.5557	400.0	1	1	400.0	400.0	1	1	1	0.0	0.0	1	0.239	0.46	5.551	5.562	111.0
5555.5557	400.0	1	1	400.0	400.0	1	1	1	0.0	0.0	1	0.239	0.46	5.494	5.562	111.0
5555.5557	400.0	1	1	400.0	400.0	1	1	1	0.0	0.0	1	0.239	0.461	5.561	5.562	111.0
5555.5557	400.0	1	1	400.0	400.0	1	1	1	0.0	0.0	1	0.239	0.461	5.593	5.562	111.0
5555.5557	400.0	1	1	400.0	400.0	1	1	1	0.0	0.0	1	0.239	0.46	5.519	5.562	111.0
5555.5557	400.0	1	1	400.0	400.0	1	1	1	0.0	0.0	1	0.239	0.46	5.547	5.562	111.0
5555.5557	400.0	1	1	400.0	400.0	1	1	1	0.0	0.0	1	0.239	0.461	5.567	5.562	111.0
5555.5557	400.0	1	1	400.0	400.0	1	1	1	0.0	0.0	1	0.239	0.46	5.556	5.562	111.0
5555.5557	400.0	1	1	400.0	400.0	1	1	1	0.0	0.0	1	0.239	0.461	5.614	5.562	111.0
5555.5557	400.0	1	1	400.0	400.0	1	1	1	0.0	0.0	1	0.239	0.461	5.595	5.562	111.0
5555.5557	400.0	1	1	400.0	400.0	1	1	1	0.0	0.0	1	0.239	0.461	5.559	5.562	111.0
5555.5557	400.0	1	1	400.0	400.0	1	1	1	0.0	0.0	1	0.239	0.46	5.527	5.562	111.0
5555.5557	400.0	1	1	400.0	400.0	1	1	1	0.0	0.0	1	0.239	0.46	5.498	5.562	111.0
5555.5557	400.0	1	1	400.0	400.0	1	1	1	0.0	0.0	1	0.239	0.461	5.587	5.562	111.0
5555.5557	400.0	1	1	400.0	400.0	1	1	1	0.0	0.0	1	0.239	0.461	5.641	5.562	111.0
5555.5557	400.0	1	1	400.0	400.0	1	1	1	0.0	0.0	1	0.239	0.461	5.634	5.562	111.0
5555.5557	400.0	1	1	400.0	400.0	1	1	1	0.0	0.0	1	0.239	0.461	5.572	5.562	111.0
5555.5557	400.0	1	1	400.0	400.0	1	1	1	0.0	0.0	1	0.239	0.461	5.576	5.562	111.0
5555.5557	400.0	1	1	400.0	400.0	1	1	1	0.0	0.0	1	0.239	0.46	5.531	5.562	111.0
5555.5557	400.0	1	1	400.0	400.0	1	1	1	0.0	0.0	1	0.239	0.461	5.676	5.562	111.0
5555.5557	400.0	1	1	400.0	400.0	1	1	1	0.0	0.0	1	0.239	0.46	5.541	5.562	111.0
5555.5557	400.0	1	1	400.0	400.0	1	1	1	0.0	0.0	1	0.239	0.46	5.536	5.562	111.0
5555.5557	400.0	1	1	400.0	400.0	1	1	1	0.0	0.0	1	0.239	0.461	5.594	5.562	111.0
5555.5557	400.0	1	1	400.0	400.0	1	1	1	0.0	0.0	1	0.239	0.46	5.556	5.562	111.0
5555.5557	400.0	1	1	400.0	400.0	1	1	1	0.0	0.0	1	0.239	0.461	5.577	5.562	111.0
5555.5557	400.0	1	1	400.0	400.0	1	1	1	0.0	0.0	1	0.239	0.46	5.552	5.562	111.0
5555.5557	400.0	1	1	400.0	400.0	1	1	1	0.0	0.0	1	0.239	0.461	5.602	5.562	111.0
5555.5557	400.0	1	1	400.0	400.0	1	1	1	0.0	0.0	1	0.239	0.461	5.611	5.562	111.0
5555.5557	400.0	1	1	400.0	400.0	1	1	1	0.0	0.0	1	0.239	0.461	5.576	5.562	111.0
5555.5557	400.0	1	1	400.0	400.0	1	1	1	0.0	0.0	1	0.239	0.462	5.809	5.562	111.0
5555.5557	400.0	1	1	400.0	400.0	1	1	1	0.0	0.0	1	0.239	0.461	5.63	5.562	111.0
5555.5557	400.0	1	1	400.0	400.0	1	1	1	0.0	0.0	1	0.239	0.461	5.568	5.562	111.0
5555.5557	400.0	1	1	400.0	400.0	1	1	1	0.0	0.0	1	0.239	0.461	5.602	5.562	111.0
5555.5557	400.0	1	1	400.0	400.0	1	1	1	0.0	0.0	1	0.239	0.46	5.505	5.562	111.0
5555.5557	400.0	1	1	400.0	400.0	1	1	1	0.0	0.0	1	0.239	0.461	5.628	5.562	111.0
5555.5557	400.0	1	1	400.0	400.0	1	1	1	0.0	0.0	1	0.239	0.461	5.602	5.562	111.0
5555.5557	400.0	1	1	400.0	400.0	1	1	1	0.0	0.0	1	0.239	0.461	5.56	5.562	111.0
5555.5557	400.0	1	1	400.0	400.0	1	1	1	0.0	0.0	1	0.239	0.46	5.464	5.562	111.0
5555.5557	400.0	1	1	400.0	400.0	1	1	1	0.0	0.0	1	0.239	0.461	5.598	5.562	111.0
5555.5557	400.0	1	1	400.0	400.0	1	1	1	0.0	0.0	1	0.239	0.46	5.496	5.562	111.0
5555.5557	400.0	1	1	400.0	400.0	1	1	1	0.0	0.0	1	0.239	0.461	5.617	5.562	111.0
5555.5557	400.0	1	1	400.0	400.0	1	1	1	0.0	0.0	1	0.239	0.46	5.362	5.562	111.0
5555.5557	400.0	1	1	400.0	400.0	1	1	1	0.0	0.0	1	0.239	0.461	5.566	5.562	111.0
5555.5557	400.0	1	1	400.0	400.0	1	1	1	0.0	0.0	1	0.239	0.461	5.615	5.562	111.0
5555.5557	400.0	1	1	400.0	400.0	1	1	1	0.0	0.0	1	0.239	0.46	5.535	5.562	111.0
5555.5557	400.0	1	1	400.0	400.0	1	1	1	0.0	0.0	1	0.239	0.461	5.562	5.562	111.0
5555.5557	400.0	1	1	400.0	400.0	1	1	1	0.0	0.0	1	0.239	0.461	5.605	5.562	111.0
5555.5557	400.0	1	1	400.0	400.0	1	1	1	0.0	0.0	1	0.239	0.46	5.537	5.562	111.0
5555.5557	400.0	1	1	400.0	400.0	1	1	1	0.0	0.0	1	0.239	0.461	5.559	5.562	111.0
5555.5557	400.0	1	1	400.0	400.0	1	1	1	0.0	0.0	1	0.239	0.46	5.547	5.562	111.0
5555.5557	400.0	1	1	400.0	400.0	1	1	1	0.0	0.0	1	0.239	0.461	5.564	5.562	111.0
5555.5557	400.0	1	1	400.0	400.0	1	1	1	0.0	0.0	1	0.239	0.461	5.673	5.562	111.0
5555.5557	400.0	1	1	400.0	400.0	1	1	1	0.0	0.0	1	0.239	0.46	5.552	5.562	111.0
5555.5557	400.0	1	1	400.0	400.0	1	1	1	0.0	0.0	1	0.239	0.46	5.548	5.562	111.0
5555.5557	400.0	1	1	400.0	400.0	1	1	1	0.0	0.0	1	0.239	0.46	5.552	5.562	111.0
5555.5557	400.0	1	1	400.0	400.0	1	1	1	0.0	0.0	1	0.239	0.461	5.579	5.562	111.0
5555.5557	400.0	1	1	400.0	400.0	1	1	1	0.0	0.0	1	0.239	0.46	5.512	5.562	111.0
5555.5557	400.0	1	1	400.0	400.0	1	1	1	0.0	0.0	1	0.239	0.46	5.554	5.562	111.0
5555.5557	400.0	1	1	400.0	400.0	1	1	1	0.0	0.0	1	0.239	0.461	5.567	5.562	111.0
0.0	0.0	1	1	400.0	400.0	1	1	1	0.0	0.0	0	0.239	0.46	5.468	5.562	111.0
0.0	0.0	1	1	400.0	400.0	1	1	1	0.0	0.0	0	0.239	0.46	5.554	5.562	111.0
0.0	0.0	1	1	400.0	400.0	1	1	1	0.0	0.0	0	0.239	0.46	5.53	5.562	111.0
0.0	0.0	1	1	400.0	400.0	1	1	1	0.0	0.0	0	0.239	0.46	5.516	5.562	111.0
0.0	0.0	1	1	400.0	400.0	1	1	1	0.0	0.0	0	0.239	0.455	4.644	4.803	111.0
0.0	0.0	1	1	400.0	400.0	1	1	1	0.0	0.0	0	0.239	0.449	4.794	4.463	111.0
0.0	0.0	1	1	400.0	400.0	1	1	1	0.0	0.0	0	0.239	0.441	4.434	4.463	111.0
0.0	0.0	1	1	400.0	400.0	1	1	1	0.0	0.0	0	0.239	0.428	3.868	3.854	111.0
0.0	0.0	1	1	400.0	400.0	1	1	1	0.0	0.0	0	0.238	0.416	3.783	3.854	111.0
0.0	0.0	1	1	400.0	400.0	1	1	1	0.0	0.0	0	0.238	0.402	3.339	3.328	111.0
0.0	0.0	1	1	400.0	400.0	1	1	1	0.0	0.0	0	0.238	0.388	3.1	3.093	111.0
0.0	0.0	1	1	400.0	400.0	1	1	1	0.0	0.0	0	0.238	0.375	3.111	3.093	111.0
0.0	0.0	1	1	400.0	400.0	1	1	1	0.0	0.0	0	0.238	0.36	2.634	2.671	111.0
0.0	0.0	1	1	400.0	400.0	1	1	1	0.0	0.0	0	0.238	0.346	2.657	2.671	111.0
0.0	0.0	1	1	400.0	400.0	1	1	1	0.0	0.0	0	0.238	0.333	2.461	2.482	111.0
0.0	0.0	1	1	400.0	400.0	1	1	1	0.0	0.0	0	0.237	0.317	2.119	2.143	111.0
0.0	0.0	1	1	400.0	400.0	1	1	1	0.0	0.0	0	0.237	0.303	2.134	2.143	111.0
0.0	0.0	1	1	400.0	400.0	1	1	1	0.0	0.0	0	0.237	0.289	2.039	1.992	111.0
0.0	0.0	1	1	400.0	400.0	1	1	1	0.0	0.0	0	0.237	0.275	1.78	1.72	111.0
0.0	0.0	1	1	400.0	400.0	1	1	1	0.0	0.0	0	0.237	0.262	1.683	1.72	111.0
0.0	0.0	1	1	400.0	400.0	1	1	1	0.0	0.0	0	0.237	0.249	1.538	1.599	111.0
0.0	0.0	1	1	400.0	400.0	1	1	1	0.0	0.0	0	0.237	0.237	1.598	1.599	111.0
0.0	0.0	1	1	400.0	400.0	1	1	1	0.0	0.0	0	0.236	0.225	1.305	1.381	111.0
0.0	0.0	1	1	400.0	400.0	1	1	1	0.0	0.0	0	0.236	0.212	1.179	1.191	111.0
0.0	0.0	1	1	400.0	400.0	1	1	1	0.0	0.0	0	0.236	0.2	1.205	1.191	111.0
0.0	0.0	1	1	400.0	400.0	1	1	1	0.0	0.0	0	0.236	0.19	1.086	1.107	111.0
0.0	0.0	1	1	400.0	400.0	1	1	1	0.0	0.0	0	0.236	0.18	1.008	0.956	111.0
0.0	0.0	1	1	400.0	400.0	1	1	1	0.0	0.0	0	0.236	0.171	1.046	0.956	111.0
0.0	0.0	1	1	400.0	400.0	1	1	1	0.0	0.0	0	0.236	0.161	0.919	0.888	111.0
0.0	0.0	1	1	400.0	400.0	1	1	1	0.0	0.0	0	0.236	0.152	0.942	0.888	111.0
0.0	0.0	1	1	400.0	400.0	1	1	1	0.0	0.0	0	0.236	0.144	0.775	0.767	111.0
0.0	0.0	1	1	400.0	400.0	1	1	1	0.0	0.0	0	0.236	0.137	0.746	0.712	111.0
0.0	0.0	1	1	400.0	400.0	1	1	1	0.0	0.0	0	0.235	0.13	0.746	0.712	111.0
0.0	0.0	1	1	400.0	400.0	1	1	1	0.0	0.0	0	0.235	0.122	0.603	0.615	111.0
0.0	0.0	1	1	400.0	400.0	1	1	1	0.0	0.0	0	0.235	0.115	0.628	0.572	111.0
0.0	0.0	1	1	400.0	400.0	1	1	1	0.0	0.0	0	0.235	0.109	0.568	0.572	111.0
0.0	0.0	1	1	400.0	400.0	1	1	1	0.0	0.0	0	0.235	0.102	0.534	0.493	111.0
0.0	0.0	1	1	400.0	400.0	1	1	1	0.0	0.0	0	0.235	0.096	0.567	0.493	111.0
0.0	0.0	1	1	400.0	400.0	1	1	1	0.0	0.0	0	0.235	0.09	0.429	0.426	111.0
0.0	0.0	1	1	400.0	400.0	1	1	1	0.0	0.0	0	0.235	0.084	0.432	0.396	111.0
0.0	0.0	1	1	400.0	400.0	1	1	1	0.0	0.0	0	0.234	0.078	0.385	0.396	111.0
0.0	0.0	1	1	400.0	400.0	1	1	1	0.0	0.0	0	0.234	0.074	0.379	0.341	111.0
0.0	0.0	1	1	400.0	400.0	1	1	1	0.0	0.0	0	0.234	0.069	0.361	0.317	111.0
0.0	0.0	1	1	400.0	400.0	1	1	1	0.0	0.0	0	0.234	0.065	0.338	0.317	111.0
0.0	0.0	1	1	400.0	400.0	1	1	1	0.0	0.0	0	0.234	0.061	0.271	0.274	111.0
0.0	0.0	1	1	400.0	400.0	1	1	1	0.0	0.0	0	0.234	0.058	0.284	0.274	111.0
0.0	0.0	1	1	400.0	400.0	1	1	1	0.0	0.0	0	0.234	0.054	0.236	0.254	111.0
0.0	0.0	1	1	400.0	400.0	1	1	1	0.0	0.0	0	0.234	0.051	0.255	0.219	111.0
0.0	0.0	1	1	400.0	400.0	1	1	1	0.0	0.0	0	0.233	0.048	0.203	0.219	111.0
0.0	0.0	1	1	400.0	400.0	1	1	1	0.0	0.0	0	0.233	0.045	0.271	0.204	111.0
0.0	0.0	1	1	400.0	400.0	1	1	1	0.0	0.0	0	0.233	0.041	0.138	0.176	111.0
0.0	0.0	1	1	400.0	400.0	1	1	1	0.0	0.0	0	0.233	0.038	0.147	0.176	111.0
0.0	0.0	1	1	400.0	400.0	1	1	1	0.0	0.0	0	0.233	0.036	0.181	0.152	111.0
0.0	0.0	1	1	400.0	400.0	1	1	1	0.0	0.0	0	0.233	0.034	0.152	0.152	111.0
0.0	0.0	1	1	400.0	400.0	1	1	1	0.0	0.0	0	0.233	0.032	0.167	0.141	111.0
0.0	0.0	1	1	400.0	400.0	1	1	1	0.0	0.0	0	0.233	0.03	0.146	0.131	111.0
0.0	0.0	1	1	400.0	400.0	1	1	1	0.0	0.0	0	0.233	0.028	0.14	0.131	111.0
0.0	0.0	1	1	400.0	400.0	1	1	1	0.0	0.0	0	0.233	0.026	0.138	0.113	111.0
0.0	0.0	1	1	400.0	400.0	1	1	1	0.0	0.0	0	0.233	0.024	0.096	0.097	111.0
0.0	0.0	1	1	400.0	400.0	1	1	1	0.0	0.0	0	0.233	0.022	0.106	0.097	111.0
0.0	0.0	1	1	400.0	400.0	1	1	1	0.0	0.0	0	0.233	0.02	0.186	0.09	111.0
0.0	0.0	1	1	400.0	400.0	1	1	1	0.0	0.0	0	0.233	0.02	0.106	0.09	111.0
0.0	0.0	1	1	400.0	400.0	1	1	1	0.0	0.0	0	0.233	0.02	0.078	0.078	111.0
0.0	0.0	1	1	400.0	400.0	1	1	1	0.0	0.0	0	0.233	0.02	0.193	0.072	111.0
0.0	0.0	1	1	400.0	400.0	1	1	1	0.0	0.0	0	0.233	0.02	0.078	0.072	111.0
0.0	0.0	1	1	400.0	400.0	1	1	1	0.0	0.0	0	0.233	0.02	0.073	0.062	111.0
0.0	0.0	1	1	400.0	400.0	1	1	1	0.0	0.0	0	0.233	0.02	0.073	0.053	111.0
0.0	0.0	1	1	400.0	400.0	1	1	1	0.0	0.0	0	0.233	0.02	0.059	0.053	111.0
0.0	0.0	1	1	400.0	400.0	1	1	1	0.0	0.0	0	0.233	0.02	0.052	0.049	111.0
0.0	0.0	1	1	400.0	400.0	1	1	1	0.0	0.0	0	0.233	0.019	-0.032	0.049	111.0
0.0	0.0	1	1	400.0	400.0	1	1	1	0.0	0.0	0	0.233	0.019	0.04	0.043	111.0
0.0	0.0	1	1	400.0	400.0	1	1	1	0.0	0.0	0	0.233	0.019	0.231	0.039	111.0
0.0	0.0	1	1	400.0	400.0	1	1	1	0.0	0.0	0	0.233	0.019	0.046	0.039	111.0
0.0	0.0	1	1	400.0	400.0	1	1	1	0.0	0.0	0	0.233	0.019	0.025	0.034	111.0
0.0	0.0	1	1	400.0	400.0	1	1	1	0.0	0.0	0	0.233	0.019	0.033	0.031	111.0
0.0	0.0	1	1	400.0	400.0	1	1	1	0.0	0.0	0	0.233	0.019	0.046	0.031	111.0
0.0	0.0	1	1	400.0	400.0	1	1	1	0.0	0.0	0	0.233	0.019	0.032	0.027	111.0
0.0	0.0	1	1	400.0	400.0	1	1	1	0.0	0.0	0	0.233	0.019	0.006	0.027	111.0
0.0	0.0	1	1	400.0	400.0	1	1	1	0.0	0.0	0	0.233	0.018	0.025	0.025	111.0
0.0	0.0	1	1	400.0	400.0	1	1	1	0.0	0.0	0	0.233	0.018	0.027	0.021	111.0
0.0	0.0	1	1	400.0	400.0	1	1	1	0.0	0.0	0	0.233	0.017	-0.017	0.021	111.0
0.0	0.0	1	1	400.0	400.0	1	1	1	0.0	0.0	0	0.233	0.017	0.018	0.02	111.0
0.0	0.0	1	1	400.0	400.0	1	1	1	0.0	0.0	0	0.233	0.017	0.155	0.017	111.0
0.0	0.0	1	1	400.0	400.0	1	1	1	0.0	0.0	0	0.233	0.017	0.027	0.017	111.0
0.0	0.0	1	1	400.0	400.0	1	1	1	0.0	0.0	0	0.233	0.016	-0.096	0.015	111.0
0.0	0.0	1	1	400.0	400.0	1	1	1	0.0	0.0	0	0.233	0.016	0.016	0.015	111.0
0.0	0.0	1	1	400.0	400.0	1	1	1	0.0	0.0	0	0.233	0.016	0.043	0.013	111.0
0.0	0.0	1	1	400.0	400.0	1	1	1	0.0	0.0	0	0.233	0.016	0.076	0.012	111.0
0.0	0.0	1	1	400.0	400.0	1	1	1	0.0	0.0	0	0.233	0.016	0.032	0.012	111.0
0.0	0.0	1	1	400.0	400.0	1	1	1	0.0	0.0	0	0.233	0.016	-0.009	0.01	111.0
0.0	0.0	1	1	400.0	400.0	1	1	1	0.0	0.0	0	0.233	0.016	0.023	0.009	111.0
0.0	0.0	1	1	400.0	400.0	1	1	1	0.0	0.0	0	0.233	0.015	-0.143	0.009	111.0
0.0	0.0	1	1	400.0	400.0	1	1	1	0.0	0.0	0	0.233	0.015	0.001	0.008	111.0
0.0	0.0	1	1	400.0	400.0	1	1	1	0.0	0.0	0	0.233	0.015	0.07	0.008	111.0
0.0	0.0	1	1	400.0	400.0	1	1	1	0.0	0.0	0	0.233	0.015	0.029	0.007	111.0
0.0	0.0	1	1	400.0	400.0	1	1	1	0.0	0.0	0	0.233	0.013	-0.044	0.006	111.0
0.0	0.0	1	1	400.0	400.0	1	1	1	0.0	0.0	0	0.233	0.013	0.015	0.006	111.0
0.0	0.0	1	1	400.0	400.0	1	1	1	0.0	0.0	0	0.233	0.013	0.031	0.005	111.0
0.0	0.0	1	1	400.0	400.0	1	1	1	0.0	0.0	0	0.233	0.012	-0.038	0.005	111.0
0.0	0.0	1	1	400.0	400.0	1	1	1	0.0	0.0	0	0.233	0.011	0.015	0.005	111.0
0.0	0.0	1	1	400.0	400.0	1	1	1	0.0	0.0	0	0.233	0.011	0.011	0.004	111.0
0.0	0.0	1	1	400.0	400.0	1	1	1	0.0	0.0	0	0.233	0.01	-0.114	0.004	111.0
0.0	0.0	1	1	400.0	400.0	1	1	1	0.0	0.0	0	0.233	0.01	0.015	0.003	111.0
0.0	0.0	1	1	400.0	400.0	1	1	1	0.0	0.0	0	0.233	0.009	-0.023	0.003	111.0
0.0	0.0	1	1	400.0	400.0	1	1	1	0.0	0.0	0	0.233	0.008	-0.027	0.003	111.0
0.0	0.0	1	1	400.0	400.0	1	1	1	0.0	0.0	0	0.233	0.008	0.006	0.002	111.0
0.0	0.0	1	1	400.0	400.0	1	1	1	0.0	0.0	0	0.233	0.007	-0.008	0.002	111.0
0.0	0.0	1	1	400.0	400.0	1	1	1	0.0	0.0	0	0.233	0.007	0.002	0.002	111.0
0.0	0.0	1	1	400.0	400.0	1	1	1	0.0	0.0	0	0.233	0.007	0.013	0.001	111.0
0.0	0.0	1	1	400.0	400.0	1	1	1	0.0	0.0	0	0.233	0.006	-0.022	0.001	111.0
0.0	0.0	1	1	400.0	400.0	1	1	1	0.0	0.0	0	0.233	0.005	0.016	0.001	111.0
0.0	0.0	1	1	400.0	400.0	1	1	1	0.0	0.0	0	0.233	0.004	0.054	0.001	111.0
0.0	0.0	1	1	400.0	400.0	1	1	1	0.0	0.0	0	0.233	0.003	0.019	0.001	111.0
0.0	0.0	1	1	400.0	400.0	1	1	1	0.0	0.0	0	0.233	0.002	-0.017	0.001	111.0
0.0	0.0	1	1	400.0	400.0	1	1	1	0.0	0.0	0	0.233	0.002	0.155	0.0	111.0
0.0	0.0	1	1	400.0	400.0	1	1	1	0.0	0.0	0	0.233	0.002	0.146	0.0	111.0
0.0	0.0	1	1	400.0	400.0	1	1	1	0.0	0.0	0	0.233	0.002	0.013	0.0	111.0
0.0	0.0	1	1	400.0	400.0	1	1	1	0.0	0.0	0	0.233	0.0	-0.025	0.0	111.0
0.0	0.0	1	1	400.0	400.0	1	1	1	0.0	0.0	0	0.233	-0.001	-0.19	0.0	111.0
0.0	0.0	1	1	400.0	400.0	1	1	1	0.0	0.0	0	0.233	0.0	0.004	0.0	111.0
0.0	0.0	1	1	400.0	400.0	1	1	1	0.0	0.0	0	0.233	0.0	0.0	0.0	111.0
0.0	0.0	1	1	400.0	400.0	1	1	1	0.0	0.0	0	0.233	-0.001	-0.037	0.0	111.0
0.0	0.0	1	1	400.0	400.0	1	1	1	0.0	0.0	0	0.233	0.0	0.019	0.0	111.0
0.0	0.0	1	1	400.0	400.0	1	1	1	0.0	0.0	0	0.233	0.0	-0.01	0.0	111.0
0.0	0.0	1	1	400.0	400.0	1	1	1	0.0	0.0	0	0.233	0.0	0.002	0.0	111.0
0.0	0.0	1	1	400.0	400.0	1	1	1	0.0	0.0	0	0.233	-0.001	-0.177	0.0	111.0
0.0	0.0	1	1	400.0	400.0	1	1	1	0.0	0.0	0	0.233	-0.001	-0.018	0.0	111.0
0.0	0.0	1	1	400.0	400.0	1	1	1	0.0	0.0	0	0.233	0.0	0.004	0.0	111.0
0.0	0.0	1	1	400.0	400.0	1	1	1	0.0	0.0	0	0.233	0.0	0.108	0.0	111.0
0.0	0.0	1	1	400.0	400.0	1	1	1	0.0	0.0	0	0.233	0.0	0.015	0.0	111.0
0.0	0.0	1	1	400.0	400.0	1	1	1	0.0	0.0	0	0.233	0.0	0.134	0.0	111.0
0.0	0.0	1	1	400.0	400.0	1	1	1	0.0	0.0	0	0.233	0.0	0.013	0.0	111.0
0.0	0.0	1	1	400.0	400.0	1	1	1	0.0	0.0	0	0.233	0.0	0.009	0.0	111.0
0.0	0.0	1	1	400.0	400.0	1	1	1	0.0	0.0	0	0.233	-0.001	-0.022	0.0	111.0
0.0	0.0	1	1	400.0	400.0	1	1	1	0.0	0.0	0	0.233	0.0	0.057	0.0	111.0
0.0	0.0	1	1	400.0	400.0	1	1	1	0.0	0.0	0	0.233	-0.001	-0.076	0.0	111.0
0.0	0.0	1	1	400.0	400.0	1	1	1	0.0	0.0	0	0.233	0.0	0.015	0.0	111.0
0.0	0.0	1	1	400.0	400.0	1	1	1	0.0	0.0	0	0.233	0.0	0.033	0.0	111.0
0.0	0.0	1	1	400.0	400.0	1	1	1	0.0	0.0	0	0.233	-0.001	-0.031	0.0	111.0
0.0	0.0	1	1	400.0	400.0	1	1	1	0.0	0.0	0	0.233	0.0	0.009	0.0	111.0
0.0	0.0	1	1	400.0	400.0	1	1	1	0.0	0.0	0	0.233	0.0	-0.005	0.0	111.0
0.0	0.0	1	1	400.0	400.0	1	1	1	0.0	0.0	0	0.233	0.0	0.019	0.0	111.0
0.0	0.0	1	1	400.0	400.0	1	1	1	0.0	0.0	0	0.233	0.0	-0.005	0.0	111.0
0.0	0.0	1	1	400.0	400.0	1	1	1	0.0	0.0	0	0.233	0.0	-0.008	0.0	111.0
0.0	0.0	1	1	400.0	400.0	1	1	1	0.0	0.0	0	0.233	0.0	0.0	0.0	111.0
0.0	0.0	1	1	400.0	400.0	1	1	1	0.0	0.0	0	0.233	0.0	0.031	0.0	111.0
0.0	0.0	1	1	400.0	400.0	1	1	1	0.0	0.0	0	0.233	-0.001	-0.025	0.0	111.0
0.0	0.0	1	1	400.0	400.0	1	1	1	0.0	0.0	0	0.233	-0.001	-0.038	0.0	111.0
0.0	0.0	1	1	400.0	400.0	1	1	1	0.0	0.0	0	0.233	-0.001	-0.024	0.0	111.0
0.0	0.0	1	1	400.0	400.0	1	1	1	0.0	0.0	0	0.233	-0.001	-0.05	0.0	111.0
0.0	0.0	1	1	400.0	400.0	1	1	1	0.0	0.0	0	0.233	0.0	-0.007	0.0	111.0
0.0	0.0	1	1	400.0	400.0	1	1	1	0.0	0.0	0	0.233	-0.001	-0.02	0.0	111.0
0.0	0.0	1	1	400.0	400.0	1	1	1	0.0	0.0	0	0.233	-0.001	-0.041	0.0	111.0
0.0	0.0	1	1	400.0	400.0	1	1	1	0.0	0.0	0	0.233	-0.001	-0.045	0.0	111.0
0.0	0.0	1	1	400.0	400.0	1	1	1	0.0	0.0	0	0.233	0.0	0.0	0.0	111.0
0.0	0.0	1	1	400.0	400.0	1	1	1	0.0	0.0	0	0.233	0.0	0.021	0.0	111.0
0.0	0.0	1	1	400.0	400.0	1	1	1	0.0	0.0	0	0.233	-0.001	-0.013	0.0	111.0
0.0	0.0	1	1	400.0	400.0	1	1	1	0.0	0.0	0	0.233	-0.001	-0.033	0.0	111.0
0.0	0.0	1	1	400.0	400.0	1	1	1	0.0	0.0	0	0.233	-0.001	-0.048	0.0	111.0
0.0	0.0	1	1	400.0	400.0	1	1	1	0.0	0.0	0	0.233	0.0	-0.003	0.0	111.0
0.0	0.0	1	1	400.0	400.0	1	1	1	0.0	0.0	0	0.233	0.0	0.017	0.0	111.0
0.0	0.0	1	1	400.0	400.0	1	1	1	0.0	0.0	0	0.233	0.0	-0.006	0.0	111.0
0.0	0.0	1	1	400.0	400.0	1	1	1	0.0	0.0	0	0.233	0.0	-0.01	0.0	111.0
0.0	0.0	1	1	400.0	400.0	1	1	1	0.0	0.0	0	0.233	0.0	0.001	0.0	111.0
0.0	0.0	1	1	400.0	400.0	1	1	1	0.0	0.0	0	0.233	0.0	0.056	0.0	111.0
0.0	0.0	1	1	400.0	400.0	1	1	1	0.0	0.0	0	0.233	0.0	0.024	0.0	111.0
0.0	0.0	1	1	400.0	400.0	1	1	1	0.0	0.0	0	0.233	0.0	0.017	0.0	111.0
0.0	0.0	1	1	400.0	400.0	1	1	1	0.0	0.0	0	0.233	0.0	0.048	0.0	111.0
0.0	0.0	1	1	400.0	400.0	1	1	1	0.0	0.0	0	0.233	-0.001	-0.063	0.0	111.0
0.0	0.0	1	1	400.0	400.0	1	1	1	0.0	0.0	0	0.233	0.0	0.019	0.0	111.0
0.0	0.0	1	1	400.0	400.0	1	1	1	0.0	0.0	0	0.233	0.0	0.068	0.0	111.0
0.0	0.0	1	1	400.0	400.0	1	1	1	0.0	0.0	0	0.233	0.0	-0.006	0.0	111.0
0.0	0.0	1	1	400.0	400.0	1	1	1	0.0	0.0	0	0.233	0.0	-0.008	0.0	111.0
0.0	0.0	1	1	400.0	400.0	1	1	1	0.0	0.0	0	0.233	0.0	0.0	0.0	111.0
0.0	0.0	1	1	400.0	400.0	1	1	1	0.0	0.0	0	0.233	0.0	0.044	0.0	111.0
0.0	0.0	1	1	400.0	400.0	1	1	1	0.0	0.0	0	0.233	-0.001	-0.028	0.0	111.0
0.0	0.0	1	1	400.0	400.0	1	1	1	0.0	0.0	0	0.233	-0.001	-0.029	0.0	111.0
0.0	0.0	1	1	400.0	400.0	1	1	1	0.0	0.0	0	0.233	-0.001	-0.015	0.0	111.0
0.0	0.0	1	1	400.0	400.0	1	1	1	0.0	0.0	0	0.233	0.0	0.041	0.0	111.0
0.0	0.0	1	1	400.0	400.0	1	1	1	0.0	0.0	0	0.233	0.0	0.004	0.0	111.0
0.0	0.0	1	1	400.0	400.0	1	1	1	0.0	0.0	0	0.233	0.0	-0.008	0.0	111.0
0.0	0.0	1	1	400.0	400.0	1	1	1	0.0	0.0	0	0.233	-0.001	-0.127	0.0	111.0
0.0	0.0	1	1	400.0	400.0	1	1	1	0.0	0.0	0	0.233	0.0	0.001	0.0	111.0
0.0	0.0	1	1	400.0	400.0	1	1	1	0.0	0.0	0	0.233	-0.001	-0.017	0.0	111.0
0.0	0.0	1	1	400.0	400.0	1	1	1	0.0	0.0	0	0.233	0.0	0.196	0.0	111.0
0.0	0.0	1	1	400.0	400.0	1	1	1	0.0	0.0	0	0.233	-0.001	-0.05	0.0	111.0
0.0	0.0	1	1	400.0	400.0	1	1	1	0.0	0.0	0	0.233	0.0	0.0	0.0	111.0
0.0	0.0	1	1	400.0	400.0	1	1	1	0.0	0.0	0	0.233	-0.001	-0.04	0.0	111.0
0.0	0.0	1	1	400.0	400.0	1	1	1	0.0	0.0	0	0.233	-0.001	-0.017	0.0	111.0
0.0	0.0	1	1	400.0	400.0	1	1	1	0.0	0.0	0	0.233	0.0	0.027	0.0	111.0
0.0	0.0	1	1	400.0	400.0	1	1	1	0.0	0.0	0	0.233	0.0	0.021	0.0	111.0
0.0	0.0	1	1	400.0	400.0	1	1	1	0.0	0.0	0	0.233	0.0	0.026	0.0	111.0
0.0	0.0	1	1	400.0	400.0	1	1	1	0.0	0.0	0	0.233	0.0	0.002	0.0	111.0
0.0	0.0	1	1	400.0	400.0	1	1	1	0.0	0.0	0	0.233	-0.001	-0.04	0.0	111.0
0.0	0.0	1	1	400.0	400.0	1	1	1	0.0	0.0	0	0.233	-0.001	-0.029	0.0	111.0
0.0	0.0	1	1	400.0	400.0	1	1	1	0.0	0.0	0	0.233	-0.001	-0.11	0.0	111.0
0.0	0.0	1	1	400.0	400.0	1	1	1	0.0	0.0	0	0.233	-0.001	-0.017	0.0	111.0
0.0	0.0	1	1	400.0	400.0	1	1	1	0.0	0.0	0	0.233	-0.001	-0.045	0.0	111.0
0.0	0.0	1	1	400.0	400.0	1	1	1	0.0	0.0	0	0.233	-0.001	-0.018	0.0	111.0
0.0	0.0	1	1	400.0	400.0	1	1	1	0.0	0.0	0	0.233	0.0	0.081	0.0	111.0
0.0	0.0	1	1	400.0	400.0	1	1	1	0.0	0.0	0	0.233	0.0	0.031	0.0	111.0
0.0	0.0	1	1	400.0	400.0	1	1	1	0.0	0.0	0	0.233	0.0	-0.005	0.0	111.0
0.0	0.0	1	1	400.0	400.0	1	1	1	0.0	0.0	0	0.233	0.0	0.003	0.0	111.0
0.0	0.0	1	1	400.0	400.0	1	1	1	0.0	0.0	0	0.233	-0.001	-0.039	0.0	111.0
0.0	0.0	1	1	400.0	400.0	1	1	1	0.0	0.0	0	0.233	0.0	0.01	0.0	111.0
0.0	0.0	1	1	400.0	400.0	1	1	1	0.0	0.0	0	0.233	0.0	0.013	0.0	111.0
0.0	0.0	1	1	400.0	400.0	1	1	1	0.0	0.0	0	0.233	-0.001	-0.039	0.0	111.0
0.0	0.0	1	1	400.0	400.0	1	1	1	0.0	0.0	0	0.233	0.0	0.023	0.0	111.0
0.0	0.0	1	1	400.0	400.0	1	1	1	0.0	0.0	0	0.233	-0.001	-0.053	0.0	111.0
0.0	0.0	1	1	400.0	400.0	1	1	1	0.0	0.0	0	0.233	0.0	0.008	0.0	111.0
0.0	0.0	1	1	400.0	400.0	1	1	1	0.0	0.0	0	0.233	0.0	0.02	0.0	111.0
0.0	0.0	1	1	400.0	400.0	1	1	1	0.0	0.0	0	0.233	0.0	0.02	0.0	111.0
0.0	0.0	1	1	400.0	400.0	1	1	1	0.0	0.0	0	0.233	-0.001	-0.015	0.0	111.0
0.0	0.0	1	1	400.0	400.0	1	1	1	0.0	0.0	0	0.233	0.0	-0.007	0.0	111.0
0.0	0.0	1	1	400.0	400.0	1	1	1	0.0	0.0	0	0.233	0.0	0.025	0.0	111.0
0.0	0.0	1	1	400.0	400.0	1	1	1	0.0	0.0	0	0.233	-0.001	-0.015	0.0	111.0
0.0	0.0	1	1	400.0	400.0	1	1	1	0.0	0.0	0	0.233	0.0	0.048	0.0	111.0
0.0	0.0	1	1	400.0	400.0	1	1	1	0.0	0.0	0	0.233	0.0	0.008	0.0	111.0
0.0	0.0	1	1	400.0	400.0	1	1	1	0.0	0.0	0	0.233	0.0	0.045	0.0	111.0
0.0	0.0	1	1	400.0	400.0	1	1	1	0.0	0.0	0	0.233	0.0	0.0	0.0	111.0
0.0	0.0	1	1	400.0	400.0	1	1	1	0.0	0.0	0	0.233	-0.001	-0.025	0.0	111.0
0.0	0.0	1	1	400.0	400.0	1	1	1	0.0	0.0	0	0.233	0.0	-0.003	0.0	111.0
0.0	0.0	1	1	400.0	400.0	1	1	1	0.0	0.0	0	0.233	0.0	-0.005	0.0	111.0
0.0	0.0	1	1	400.0	400.0	1	1	1	0.0	0.0	0	0.233	0.0	0.001	0.0	111.0
0.0	0.0	1	1	400.0	400.0	1	1	1	0.0	0.0	0	0.233	0.0	0.005	0.0	111.0
0.0	0.0	1	1	400.0	400.0	1	1	1	0.0	0.0	0	0.233	-0.001	-0.088	0.0	111.0
0.0	0.0	1	1	400.0	400.0	1	1	1	0.0	0.0	0	0.233	0.0	0.002	0.0	111.0
0.0	0.0	1	1	400.0	400.0	1	1	1	0.0	0.0	0	0.233	0.0	0.036	0.0	111.0
0.0	0.0	1	1	400.0	400.0	1	1	1	0.0	0.0	0	0.233	-0.001	-0.046	0.0	111.0
0.0	0.0	1	1	400.0	400.0	1	1	1	0.0	0.0	0	0.233	0.0	0.006	0.0	111.0
0.0	0.0	1	1	400.0	400.0	1	1	1	0.0	0.0	0	0.233	0.0	0.0	0.0	111.0
0.0	0.0	1	1	400.0	400.0	1	1	1	0.0	0.0	0	0.233	0.0	0.01	0.0	111.0
-5555.5557	-400.0	2	1	400.0	300.99503	1	2	1	0.0	0.0	1	0.233	-0.001	-0.015	0.0	111.0
-5555.5557	-400.0	2	1	400.0	300.99503	1	2	1	0.0	0.0	1	0.233	0.0	0.023	0.0	111.0
-5555.5557	-400.0	2	1	400.0	300.99503	0	2	1	0.0	0.0	1	0.233	0.0	0.161	0.0	111.0
-5555.5557	-400.0	2	1	400.0	300.99503	0	2	1	0.0	0.0	1	0.233	0.0	0.034	0.0	111.0
-5555.5557	-400.0	2	1	400.0	300.99503	0	2	1	0.0	0.0	1	0.233	-0.002	-0.324	-0.757	111.0
-5555.5557	-400.0	2	1	400.0	300.99503	0	2	1	0.0	0.0	1	0.233	-0.006	-0.666	-0.757	111.0
-5555.5557	-400.0	2	1	400.0	300.99503	0	2	1	0.0	0.0	1	0.232	-0.015	-1.252	-1.097	111.0
-5555.5557	-400.0	2	1	400.0	300.99503	0	2	1	0.0	0.0	1	0.232	-0.024	-1.357	-1.706	111.0
-5555.5557	-400.0	2	1	400.0	300.99503	0	2	1	0.0	0.0	1	0.232	-0.036	-1.704	-1.706	111.0
-5555.5557	-400.0	2	1	400.0	300.99503	0	2	1	0.0	0.0	1	0.232	-0.051	-2.372	-2.232	111.0
-5555.5557	-400.0	2	1	400.0	300.99503	0	2	1	0.0	0.0	1	0.232	-0.065	-2.26	-2.232	111.0
-5555.5557	-400.0	2	1	400.0	300.99503	0	2	1	0.0	0.0	1	0.231	-0.078	-2.458	-2.467	111.0
-5555.5557	-400.0	2	1	400.0	300.99503	0	2	1	0.0	0.0	1	0.231	-0.094	-2.904	-2.889	111.0
-5555.5557	-400.0	2	1	400.0	300.99503	0	2	1	0.0	0.0	1	0.231	-0.108	-2.867	-2.889	111.0
-5555.5557	-400.0	2	1	400.0	300.99503	0	2	1	0.0	0.0	1	0.231	-0.122	-3.05	-3.078	111.0
-5555.5557	-400.0	2	1	400.0	300.99503	0	2	1	0.0	0.0	1	0.23	-0.136	-3.381	-3.417	111.0
-5555.5557	-400.0	2	1	400.0	300.99503	0	2	1	0.0	0.0	1	0.23	-0.151	-3.455	-3.417	111.0
-5555.5557	-400.0	2	1	400.0	300.99503	0	2	1	0.0	0.0	1	0.23	-0.167	-3.648	-3.709	111.0
-5555.5557	-400.0	2	1	400.0	300.99503	0	2	1	0.0	0.0	1	0.229	-0.181	-3.712	-3.709	111.0
-5555.5557	-400.0	2	1	400.0	300.99503	0	2	1	0.0	0.0	1	0.229	-0.194	-4.022	-3.84	111.0
-5555.5557	-400.0	2	1	400.0	300.99503	0	2	1	0.0	0.0	1	0.229	-0.207	-3.927	-3.963	111.0
-5555.5557	-400.0	2	1	400.0	300.99503	0	2	1	0.0	0.0	1	0.229	-0.219	-3.958	-3.963	111.0
-5555.5557	-400.0	2	1	400.0	300.99503	0	2	1	0.0	0.0	1	0.228	-0.232	-4.211	-4.18	111.0
-5555.5557	-400.0	2	1	400.0	300.99503	0	2	1	0.0	0.0	1	0.228	-0.245	-4.378	-4.369	111.0
-5555.5557	-400.0	2	1	400.0	300.99503	0	2	1	0.0	0.0	1	0.228	-0.257	-4.354	-4.369	111.0
-5555.5557	-400.0	2	1	400.0	300.99503	0	2	1	0.0	0.0	1	0.227	-0.268	-4.467	-4.453	111.0
-5555.5557	-400.0	2	1	400.0	300.99503	0	2	1	0.0	0.0	1	0.227	-0.278	-4.446	-4.453	111.0
-5555.5557	-400.0	2	1	400.0	300.99503	0	2	1	0.0	0.0	1	0.227	-0.287	-4.519	-4.604	111.0
-5555.5557	-400.0	2	1	400.0	300.99503	0	2	1	0.0	0.0	1	0.227	-0.297	-4.709	-4.672	111.0
-5555.5557	-400.0	2	1	400.0	300.99503	0	2	1	0.0	0.0	1	0.227	-0.306	-4.642	-4.672	111.0
-5555.5557	-400.0	2	1	400.0	300.99503	0	2	1	0.0	0.0	1	0.226	-0.314	-4.823	-4.793	111.0
-5555.5557	-400.0	2	1	400.0	300.99503	0	2	1	0.0	0.0	1	0.226	-0.322	-4.825	-4.847	111.0
-5555.5557	-400.0	2	1	400.0	300.99503	0	2	1	0.0	0.0	1	0.226	-0.329	-4.835	-4.847	111.0
-5555.5557	-400.0	2	1	400.0	300.99503	0	2	1	0.0	0.0	1	0.226	-0.337	-4.914	-4.945	111.0
-5555.5557	-400.0	2	1	400.0	300.99503	0	2	1	0.0	0.0	1	0.226	-0.344	-4.96	-4.945	111.0
-5555.5557	-400.0	2	1	400.0	300.99503	0	2	1	0.0	0.0	1	0.226	-0.35	-4.978	-5.029	111.0
-5555.5557	-400.0	2	1	400.0	300.99503	0	2	1	0.0	0.0	1	0.225	-0.357	-4.992	-5.067	111.0
-5555.5557	-400.0	2	1	400.0	300.99503	0	2	1	0.0	0.0	1	0.225	-0.363	-5.066	-5.067	111.0
-5555.5557	-400.0	2	1	400.0	300.99503	0	2	1	0.0	0.0	1	0.225	-0.369	-5.113	-5.134	111.0
-5555.5557	-400.0	2	1	400.0	300.99503	0	2	1	0.0	0.0	1	0.225	-0.375	-5.182	-5.165	111.0
-5555.5557	-400.0	2	1	400.0	300.99503	0	2	1	0.0	0.0	1	0.225	-0.381	-5.133	-5.165	111.0
-5555.5557	-400.0	2	1	400.0	300.99503	0	2	1	0.0	0.0	1	0.225	-0.385	-5.265	-5.218	111.0
-5555.5557	-400.0	2	1	400.0	300.99503	0	2	1	0.0	0.0	1	0.225	-0.389	-5.222	-5.218	111.0
-5555.5557	-400.0	2	1	400.0	300.99503	0	2	1	0.0	0.0	1	0.224	-0.393	-5.258	-5.244	111.0
-5555.5557	-400.0	2	1	400.0	300.99503	0	2	1	0.0	0.0	1	0.224	-0.397	-5.245	-5.286	111.0
-5555.5557	-400.0	2	1	400.0	300.99503	0	2	1	0.0	0.0	1	0.224	-0.401	-5.283	-5.286	111.0
-5555.5557	-400.0	2	1	400.0	300.99503	0	2	1	0.0	0.0	1	0.224	-0.404	-5.345	-5.324	111.0
-5555.5557	-400.0	2	1	400.0	300.99503	0	2	1	0.0	0.0	1	0.224	-0.408	-5.362	-5.34	111.0
-5555.5557	-400.0	2	1	400.0	300.99503	0	2	1	0.0	0.0	1	0.223	-0.411	-5.351	-5.34	111.0
-5555.5557	-400.0	2	1	400.0	300.99503	0	2	1	0.0	0.0	1	0.223	-0.415	-5.385	-5.371	111.0
-5555.5557	-400.0	2	1	400.0	300.99503	0	2	1	0.0	0.0	1	0.223	-0.419	-5.406	-5.371	111.0
-5555.5557	-400.0	2	1	400.0	300.99503	0	2	1	0.0	0.0	1	0.223	-0.422	-5.461	-5.384	111.0
-5555.5557	-400.0	2	1	400.0	300.99503	0	2	1	0.0	0.0	1	0.222	-0.424	-5.389	-5.408	111.0
-5555.5557	-400.0	2	1	400.0	300.99503	0	2	1	0.0	0.0	1	0.222	-0.426	-5.428	-5.408	111.0
-5555.5557	-400.0	2	1	400.0	300.99503	0	2	1	0.0	0.0	1	0.222	-0.428	-5.492	-5.419	111.0
-5555.5557	-400.0	2	1	400.0	300.99503	0	2	1	0.0	0.0	1	0.222	-0.43	-5.448	-5.438	111.0
-5555.5557	-400.0	2	1	400.0	300.99503	0	2	1	0.0	0.0	1	0.222	-0.431	-5.312	-5.438	111.0
-5555.5557	-400.0	2	1	400.0	300.99503	0	2	1	0.0	0.0	1	0.221	-0.433	-5.447	-5.447	111.0
-5555.5557	-400.0	2	1	400.0	300.99503	0	2	1	0.0	0.0	1	0.221	-0.435	-5.443	-5.447	111.0
-5555.5557	-400.0	2	1	400.0	300.99503	0	2	1	0.0	0.0	1	0.221	-0.437	-5.489	-5.463	111.0
-5555.5557	-400.0	2	1	400.0	300.99503	0	2	1	0.0	0.0	1	0.221	-0.439	-5.525	-5.47	111.0
-5555.5557	-400.0	2	1	400.0	300.99503	0	2	1	0.0	0.0	1	0.221	-0.441	-5.35	-5.47	111.0
-5555.5557	-400.0	2	1	400.0	300.99503	0	2	1	0.0	0.0	1	0.221	-0.441	-5.483	-5.482	111.0
-5555.5557	-400.0	2	1	400.0	300.99503	0	2	1	0.0	0.0	1	0.22	-0.442	-5.668	-5.488	111.0
-5555.5557	-400.0	2	1	400.0	300.99503	0	2	1	0.0	0.0	1	0.22	-0.442	-5.456	-5.488	111.0
-5555.5557	-400.0	2	1	400.0	300.99503	0	2	1	0.0	0.0	1	0.22	-0.442	-5.493	-5.498	111.0
-5555.5557	-400.0	2	1	400.0	300.99503	0	2	1	0.0	0.0	1	0.22	-0.442	-5.511	-5.498	111.0
-5555.5557	-400.0	2	1	400.0	300.99503	0	2	1	0.0	0.0	1	0.22	-0.442	-5.495	-5.507	111.0
-5555.5557	-400.0	2	1	400.0	300.99503	0	2	1	0.0	0.0	1	0.22	-0.442	-5.492	-5.51	111.0
-5555.5557	-400.0	2	1	400.0	300.99503	0	2	1	0.0	0.0	1	0.22	-0.443	-5.532	-5.51	111.0
-5555.5557	-400.0	2	1	400.0	300.99503	0	2	1	0.0	0.0	1	0.22	-0.443	-5.525	-5.517	111.0
-5555.5557	-400.0	2	1	400.0	300.99503	0	2	1	0.0	0.0	1	0.219	-0.443	-5.478	-5.521	111.0
-5555.5557	-400.0	2	1	400.0	300.99503	0	2	1	0.0	0.0	1	0.219	-0.443	-5.492	-5.521	111.0
-5555.5557	-400.0	2	1	400.0	300.99503	0	2	1	0.0	0.0	1	0.219	-0.443	-5.54	-5.526	111.0
-5555.5557	-400.0	2	1	400.0	300.99503	0	2	1	0.0	0.0	1	0.219	-0.443	-5.528	-5.526	111.0
-5555.5557	-400.0	2	1	400.0	300.99503	0	2	1	0.0	0.0	1	0.219	-0.444	-5.53	-5.529	111.0
-5555.5557	-400.0	2	1	400.0	300.99503	0	2	1	0.0	0.0	1	0.219	-0.445	-5.465	-5.533	111.0
-5555.5557	-400.0	2	1	400.0	300.99503	0	2	1	0.0	0.0	1	0.219	-0.445	-5.525	-5.533	111.0
-5555.5557	-400.0	2	1	400.0	300.99503	0	2	1	0.0	0.0	1	0.219	-0.446	-5.568	-5.535	111.0
-5555.5557	-400.0	2	1	400.0	300.99503	0	2	1	0.0	0.0	1	0.218	-0.446	-5.537	-5.54	111.0
-5555.5557	-400.0	2	1	400.0	300.99503	0	2	1	0.0	0.0	1	0.218	-0.446	-5.494	-5.54	111.0
-5555.5557	-400.0	2	1	400.0	300.99503	0	2	1	0.0	0.0	1	0.218	-0.446	-5.323	-5.542	111.0
-5555.5557	-400.0	2	1	400.0	300.99503	0	2	1	0.0	0.0	1	0.218	-0.447	-5.54	-5.542	111.0
-5555.5557	-400.0	2	1	400.0	300.99503	0	2	1	0.0	0.0	1	0.218	-0.447	-5.537	-5.543	111.0
-5555.5557	-400.0	2	1	400.0	300.99503	0	2	1	0.0	0.0	1	0.218	-0.449	-5.662	-5.546	111.0
-5555.5557	-400.0	2	1	400.0	300.99503	0	2	1	0.0	0.0	1	0.217	-0.45	-5.628	-5.546	111.0
-5555.5557	-400.0	2	1	400.0	300.99503	0	2	1	0.0	0.0	1	0.217	-0.452	-5.576	-5.547	111.0
-5555.5557	-400.0	2	1	400.0	300.99503	0	2	1	0.0	0.0	1	0.217	-0.453	-5.55	-5.549	111.0
-5555.5557	-400.0	2	1	400.0	300.99503	0	2	1	0.0	0.0	1	0.217	-0.454	-5.564	-5.549	111.0
-5555.5557	-400.0	2	1	400.0	300.99503	0	2	1	0.0	0.0	1	0.217	-0.456	-5.562	-5.55	111.0
-5555.5557	-400.0	2	1	400.0	300.99503	0	2	1	0.0	0.0	1	0.216	-0.456	-5.532	-5.55	111.0
-5555.5557	-400.0	2	1	400.0	300.99503	0	2	1	0.0	0.0	1	0.216	-0.456	-5.546	-5.551	111.0
-5555.5557	-400.0	2	1	400.0	300.99503	0	2	1	0.0	0.0	1	0.216	-0.457	-5.542	-5.552	111.0
-5555.5557	-400.0	2	1	400.0	300.99503	0	2	1	0.0	0.0	1	0.216	-0.459	-5.559	-5.552	111.0
-5555.5557	-400.0	2	1	400.0	300.99503	1	2	1	0.0	0.0	1	0.216	-0.461	-5.589	-5.553	111.0
-5555.5557	-400.0	2	1	400.0	300.99503	1	2	1	0.0	0.0	1	0.216	-0.46	-5.49	-5.554	111.0
-5555.5557	-400.0	2	1	400.0	300.99503	1	2	1	0.0	0.0	1	0.215	-0.461	-5.601	-5.554	111.0
-5555.5557	-400.0	2	1	400.0	300.99503	1	2	1	0.0	0.0	1	0.215	-0.461	-5.582	-5.555	111.0
-5555.5557	-400.0	2	1	400.0	300.99503	1	2	1	0.0	0.0	1	0.215	-0.46	-5.509	-5.555	111.0
-5555.5557	-400.0	2	1	400.0	300.99503	1	2	1	0.0	0.0	1	0.215	-0.461	-5.567	-5.556	111.0
-5555.5557	-400.0	2	1	400.0	300.99503	1	2	1	0.0	0.0	1	0.215	-0.461	-5.56	-5.556	111.0
-5555.5557	-400.0	2	1	400.0	300.99503	1	2	1	0.0	0.0	1	0.215	-0.46	-5.528	-5.556	111.0
-5555.5557	-400.0	2	1	400.0	300.99503	1	2	1	0.0	0.0	1	0.215	-0.461	-5.576	-5.557	111.0
-5555.5557	-400.0	2	1	400.0	300.99503	1	2	1	0.0	0.0	1	0.214	-0.461	-5.578	-5.557	111.0
-5555.5557	-400.0	2	1	400.0	300.99503	1	2	1	0.0	0.0	1	0.214	-0.461	-5.595	-5.557	111.0
-5555.5557	-400.0	2	1	400.0	300.99503	1	2	1	0.0	0.0	1	0.214	-0.46	-5.554	-5.559	111.0
-5555.5557	-400.0	2	1	400.0	300.99503	1	2	1	0.0	0.0	1	0.214	-0.46	-5.554	-5.559	111.0
-5555.5557	-400.0	2	1	400.0	300.99503	1	2	1	0.0	0.0	1	0.214	-0.461	-5.579	-5.559	111.0
-5555.5557	-400.0	2	1	400.0	300.99503	1	2	1	0.0	0.0	1	0.214	-0.46	-5.52	-5.559	111.0
-5555.5557	-400.0	2	1	400.0	300.99503	1	2	1	0.0	0.0	1	0.214	-0.461	-5.589	-5.559	111.0
-5555.5557	-400.0	2	1	400.0	300.99503	1	2	1	0.0	0.0	1	0.214	-0.461	-5.575	-5.56	111.0
-5555.5557	-400.0	2	1	400.0	300.99503	1	2	1	0.0	0.0	1	0.214	-0.461	-5.594	-5.56	111.0
-5555.5557	-400.0	2	1	400.0	300.99503	1	2	1	0.0	0.0	1	0.214	-0.46	-5.42	-5.56	111.0
-5555.5557	-400.0	2	1	400.0	300.99503	1	2	1	0.0	0.0	1	0.214	-0.461	-5.577	-5.56	111.0
-5555.5557	-400.0	2	1	400.0	300.99503	1	2	1	0.0	0.0	1	0.214	-0.461	-5.562	-5.56	111.0
-5555.5557	-400.0	2	1	400.0	300.99503	1	2	1	0.0	0.0	1	0.214	-0.461	-5.574	-5.56	111.0
-5555.5557	-400.0	2	1	400.0	300.99503	1	2	1	0.0	0.0	1	0.213	-0.461	-5.585	-5.56	111.0
-5555.5557	-400.0	2	1	400.0	300.99503	1	2	1	0.0	0.0	1	0.213	-0.461	-5.563	-5.56	111.0
-5555.5557	-400.0	2	1	400.0	300.99503	1	2	1	0.0	0.0	1	0.213	-0.46	-5.497	-5.56	111.0
-5555.5557	-400.0	2	1	400.0	300.99503	1	2	1	0.0	0.0	1	0.213	-0.46	-5.518	-5.56	111.0
-5555.5557	-400.0	2	1	400.0	300.99503	1	2	1	0.0	0.0	1	0.213	-0.46	-5.541	-5.56	111.0
-5555.5557	-400.0	2	1	400.0	300.99503	1	2	1	0.0	0.0	1	0.213	-0.461	-5.563	-5.56	111.0
-5555.5557	-400.0	2	1	400.0	300.99503	1	2	1	0.0	0.0	1	0.213	-0.46	-5.537	-5.56	111.0
-5555.5557	-400.0	2	1	400.0	300.99503	1	2	1	0.0	0.0	1	0.213	-0.46	-5.538	-5.56	111.0
-5555.5557	-400.0	2	1	400.0	300.99503	1	2	1	0.0	0.0	1	0.213	-0.46	-5.435	-5.56	111.0
-5555.5557	-400.0	2	1	400.0	300.99503	1	2	1	0.0	0.0	1	0.213	-0.461	-5.606	-5.56	111.0
-5555.5557	-400.0	2	1	400.0	300.99503	1	2	1	0.0	0.0	1	0.213	-0.461	-5.619	-5.561	111.0
-5555.5557	-400.0	2	1	400.0	300.99503	1	2	1	0.0	0.0	1	0.213	-0.461	-5.576	-5.561	111.0
-5555.5557	-400.0	2	1	400.0	300.99503	1	2	1	0.0	0.0	1	0.213	-0.462	-5.809	-5.561	111.0
-5555.5557	-400.0	2	1	400.0	300.99503	1	2	1	0.0	0.0	1	0.213	-0.462	-5.573	-5.561	111.0
-5555.5557	-400.0	2	1	400.0	300.99503	1	2	1	0.0	0.0	1	0.213	-0.462	-5.638	-5.561	111.0
-5555.5557	-400.0	2	1	400.0	300.99503	1	2	1	0.0	0.0	1	0.213	-0.46	-5.537	-5.561	111.0
-5555.5557	-400.0	2	1	400.0	300.99503	1	2	1	0.0	0.0	1	0.213	-0.46	-5.482	-5.561	111.0
-5555.5557	-400.0	2	1	400.0	300.99503	1	2	1	0.0	0.0	1	0.213	-0.461	-5.567	-5.561	111.0
-5555.5557	-400.0	2	1	400.0	300.99503	1	2	1	0.0	0.0	1	0.213	-0.461	-5.582	-5.561	111.0
-5555.5557	-400.0	2	1	400.0	300.99503	1	2	1	0.0	0.0	1	0.213	-0.461	-5.575	-5.561	111.0
-5555.5557	-400.0	2	1	400.0	300.99503	1	2	1	0.0	0.0	1	0.213	-0.461	-5.606	-5.561	111.0
-5555.5557	-400.0	2	1	400.0	300.99503	1	2	1	0.0	0.0	1	0.213	-0.461	-5.563	-5.561	111.0
-5555.5557	-400.0	2	1	400.0	300.99503	1	2	1	0.0	0.0	1	0.213	-0.46	-5.541	-5.561	111.0
-5555.5557	-400.0	2	1	400.0	300.99503	1	2	1	0.0	0.0	1	0.213	-0.461	-5.595	-5.561	111.0
-5555.5557	-400.0	2	1	400.0	300.99503	1	2	1	0.0	0.0	1	0.213	-0.461	-5.591	-5.561	111.0
-5555.5557	-400.0	2	1	400.0	300.99503	1	2	1	0.0	0.0	1	0.213	-0.461	-5.561	-5.561	111.0
-5555.5557	-400.0	2	1	400.0	300.99503	1	2	1	0.0	0.0	1	0.213	-0.461	-5.58	-5.561	111.0
-5555.5557	-400.0	2	1	400.0	300.99503	1	2	1	0.0	0.0	1	0.213	-0.461	-5.601	-5.561	111.0
-5555.5557	-400.0	2	1	400.0	300.99503	1	2	1	0.0	0.0	1	0.213	-0.46	-5.557	-5.561	111.0
-5555.5557	-400.0	2	1	400.0	300.99503	1	2	1	0.0	0.0	1	0.213	-0.461	-5.566	-5.561	111.0
-5555.5557	-400.0	2	1	400.0	300.99503	1	2	1	0.0	0.0	1	0.213	-0.461	-5.573	-5.561	111.0
-5555.5557	-400.0	2	1	400.0	300.99503	1	2	1	0.0	0.0	1	0.213	-0.46	-5.533	-5.561	111.0
-5555.5557	-400.0	2	1	400.0	300.99503	1	2	1	0.0	0.0	1	0.213	-0.461	-5.719	-5.561	111.0
-5555.5557	-400.0	2	1	400.0	300.99503	1	2	1	0.0	0.0	1	0.213	-0.46	-5.546	-5.561	111.0
-5555.5557	-400.0	2	1	400.0	300.99503	1	2	1	0.0	0.0	1	0.213	-0.461	-5.576	-5.561	111.0
-5555.5557	-400.0	2	1	400.0	300.99503	1	2	1	0.0	0.0	1	0.213	-0.46	-5.555	-5.561	111.0
-5555.5557	-400.0	2	1	400.0	300.99503	1	2	1	0.0	0.0	1	0.213	-0.461	-5.57	-5.561	111.0
-5555.5557	-400.0	2	1	400.0	300.99503	1	2	1	0.0	0.0	1	0.213	-0.461	-5.589	-5.561	111.0
-5555.5557	-400.0	2	1	400.0	300.99503	1	2	1	0.0	0.0	1	0.213	-0.459	-5.304	-5.561	111.0
-5555.5557	-400.0	2	1	400.0	300.99503	1	2	1	0.0	0.0	1	0.213	-0.46	-5.573	-5.561	111.0
-5555.5557	-400.0	2	1	400.0	300.99503	1	2	1	0.0	0.0	1	0.213	-0.461	-5.594	-5.561	111.0
-5555.5557	-400.0	2	1	400.0	300.99503	1	2	1	0.0	0.0	1	0.213	-0.46	-5.584	-5.561	111.0
-5555.5557	-400.0	2	1	400.0	300.99503	1	2	1	0.0	0.0	1	0.213	-0.461	-5.57	-5.561	111.0
-5555.5557	-400.0	2	1	400.0	300.99503	1	2	1	0.0	0.0	1	0.213	-0.461	-5.622	-5.561	111.0
-5555.5557	-400.0	2	1	400.0	300.99503	1	2	1	0.0	0.0	1	0.213	-0.461	-5.568	-5.561	111.0
-5555.5557	-400.0	2	1	400.0	300.99503	1	2	1	0.0	0.0	1	0.213	-0.461	-5.597	-5.561	111.0
-5555.5557	-400.0	2	1	400.0	300.99503	1	2	1	0.0	0.0	1	0.213	-0.461	-5.562	-5.561	111.0
-5555.5557	-400.0	2	1	400.0	300.99503	1	2	1	0.0	0.0	1	0.213	-0.46	-5.536	-5.561	111.0
-5555.5557	-400.0	2	1	400.0	300.99503	1	2	1	0.0	0.0	1	0.213	-0.461	-5.562	-5.561	111.0
-5555.5557	-400.0	2	1	400.0	300.99503	1	2	1	0.0	0.0	1	0.213	-0.46	-5.555	-5.561	111.0
-5555.5557	-400.0	2	1	400.0	300.99503	1	2	1	0.0	0.0	1	0.213	-0.461	-5.571	-5.561	111.0
-5555.5557	-400.0	2	1	400.0	300.99503	1	2	1	0.0	0.0	1	0.213	-0.46	-5.523	-5.561	111.0
-5555.5557	-400.0	2	1	400.0	300.99503	1	2	1	0.0	0.0	1	0.213	-0.46	-5.484	-5.561	111.0
-5555.5557	-400.0	2	1	400.0	300.99503	1	2	1	0.0	0.0	1	0.213	-0.46	-5.516	-5.561	111.0
-5555.5557	-400.0	2	1	400.0	300.99503	1	2	1	0.0	0.0	1	0.213	-0.461	-5.534	-5.561	111.0
-5555.5557	-400.0	2	1	400.0	300.99503	1	2	1	0.0	0.0	1	0.213	-0.461	-5.591	-5.561	111.0
-5555.5557	-400.0	2	1	400.0	300.99503	1	2	1	0.0	0.0	1	0.213	-0.462	-5.566	-5.561	111.0
-5555.5557	-400.0	2	1	400.0	300.99503	1	2	1	0.0	0.0	1	0.213	-0.461	-5.596	-5.561	111.0
-5555.5557	-400.0	2	1	400.0	300.99503	1	2	1	0.0	0.0	1	0.213	-0.46	-5.483	-5.561	111.0
-5555.5557	-400.0	2	1	400.0	300.99503	1	2	1	0.0	0.0	1	0.213	-0.46	-5.553	-5.561	111.0
-5555.5557	-400.0	2	1	400.0	300.99503	1	2	1	0.0	0.0	1	0.213	-0.46	-5.555	-5.561	111.0
-5555.5557	-400.0	2	1	400.0	300.99503	1	2	1	0.0	0.0	1	0.213	-0.461	-5.593	-5.561	111.0
-5555.5557	-400.0	2	1	400.0	300.99503	1	2	1	0.0	0.0	1	0.213	-0.461	-5.567	-5.561	111.0
-5555.5557	-400.0	2	1	400.0	300.99503	1	2	1	0.0	0.0	1	0.213	-0.461	-5.568	-5.561	111.0
-5555.5557	-400.0	2	1	400.0	300.99503	1	2	1	0.0	0.0	1	0.213	-0.461	-5.589	-5.561	111.0
-5555.5557	-400.0	2	1	400.0	300.99503	1	2	1	0.0	0.0	1	0.213	-0.461	-5.589	-5.561	111.0
-5555.5557	-400.0	2	1	400.0	300.99503	1	2	1	0.0	0.0	1	0.213	-0.461	-5.576	-5.561	111.0
-5555.5557	-400.0	2	1	400.0	300.99503	1	2	1	0.0	0.0	1	0.213	-0.461	-5.595	-5.561	111.0
-5555.5557	-400.0	2	1	400.0	300.99503	1	2	1	0.0	0.0	1	0.213	-0.461	-5.576	-5.561	111.0
-5555.5557	-400.0	2	1	400.0	300.99503	1	2	1	0.0	0.0	1	0.213	-0.461	-5.557	-5.561	111.0
-5555.5557	-400.0	2	1	400.0	300.99503	1	2	1	0.0	0.0	1	0.213	-0.461	-5.637	-5.561	111.0
-5555.5557	-400.0	2	1	400.0	300.99503	1	2	1	0.0	0.0	1	0.213	-0.46	-5.542	-5.561	111.0
-5555.5557	-400.0	2	1	400.0	300.99503	1	2	1	0.0	0.0	1	0.213	-0.461	-5.565	-5.561	111.0
-5555.5557	-400.0	2	1	400.0	300.99503	1	2	1	0.0	0.0	1	0.213	-0.461	-5.617	-5.561	111.0
-5555.5557	-400.0	2	1	400.0	300.99503	1	2	1	0.0	0.0	1	0.213	-0.461	-5.572	-5.561	111.0
-5555.5557	-400.0	2	1	400.0	300.99503	1	2	1	0.0	0.0	1	0.213	-0.46	-5.55	-5.561	111.0
-5555.5557	-400.0	2	1	400.0	300.99503	1	2	1	0.0	0.0	1	0.213	-0.461	-5.563	-5.561	111.0
-5555.5557	-400.0	2	1	400.0	300.99503	1	2	1	0.0	0.0	1	0.213	-0.461	-5.58	-5.561	111.0
-5555.5557	-400.0	2	1	400.0	300.99503	1	2	1	0.0	0.0	1	0.213	-0.46	-5.522	-5.561	111.0
-5555.5557	-400.0	2	1	400.0	300.99503	1	2	1	0.0	0.0	1	0.213	-0.46	-5.541	-5.561	111.0
-5555.5557	-400.0	2	1	400.0	300.99503	1	2	1	0.0	0.0	1	0.213	-0.461	-5.571	-5.561	111.0
-5555.5557	-400.0	2	1	400.0	300.99503	1	2	1	0.0	0.0	1	0.213	-0.46	-5.555	-5.561	111.0
-5555.5557	-400.0	2	1	400.0	300.99503	1	2	1	0.0	0.0	1	0.213	-0.461	-5.588	-5.561	111.0
-5555.5557	-400.0	2	1	400.0	300.99503	1	2	1	0.0	0.0	1	0.213	-0.461	-5.564	-5.561	111.0
-5555.5557	-400.0	2	1	400.0	300.99503	1	2	1	0.0	0.0	1	0.213	-0.46	-5.499	-5.561	111.0
-5555.5557	-400.0	2	1	400.0	300.99503	1	2	1	0.0	0.0	1	0.213	-0.461	-5.604	-5.561	111.0
-5555.5557	-400.0	2	1	400.0	300.99503	1	2	1	0.0	0.0	1	0.213	-0.46	-5.373	-5.561	111.0
-5555.5557	-400.0	2	1	400.0	300.99503	1	2	1	0.0	0.0	1	0.213	-0.46	-5.537	-5.561	111.0
-5555.5557	-400.0	2	1	400.0	300.99503	1	2	1	0.0	0.0	1	0.213	-0.461	-5.593	-5.561	111.0
-5555.5557	-400.0	2	1	400.0	300.99503	1	2	1	0.0	0.0	1	0.213	-0.46	-5.541	-5.561	111.0
-5555.5557	-400.0	2	1	400.0	300.99503	1	2	1	0.0	0.0	1	0.213	-0.461	-5.583	-5.561	111.0
-5555.5557	-400.0	2	1	400.0	300.99503	1	2	1	0.0	0.0	1	0.213	-0.46	-5.544	-5.561	111.0
-5555.5557	-400.0	2	1	400.0	300.99503	1	2	1	0.0	0.0	1	0.213	-0.461	-5.566	-5.561	111.0
-5555.5557	-400.0	2	1	400.0	300.99503	1	2	1	0.0	0.0	1	0.213	-0.461	-5.579	-5.561	111.0
-5555.5557	-400.0	2	1	400.0	300.99503	1	2	1	0.0	0.0	1	0.213	-0.46	-5.543	-5.561	111.0
-5555.5557	-400.0	2	1	400.0	300.99503	1	2	1	0.0	0.0	1	0.213	-0.461	-5.579	-5.561	111.0
-5555.5557	-400.0	2	1	400.0	300.99503	1	2	1	0.0	0.0	1	0.213	-0.46	-5.552	-5.561	111.0
-5555.5557	-400.0	2	1	400.0	300.99503	1	2	1	0.0	0.0	1	0.213	-0.461	-5.563	-5.561	111.0
-5555.5557	-400.0	2	1	400.0	300.99503	1	2	1	0.0	0.0	1	0.213	-0.46	-5.533	-5.561	111.0
-5555.5557	-400.0	2	1	400.0	300.99503	1	2	1	0.0	0.0	1	0.213	-0.46	-5.546	-5.561	111.0
-5555.5557	-400.0	2	1	400.0	300.99503	1	2	1	0.0	0.0	1	0.213	-0.46	-5.524	-5.561	111.0
-5555.5557	-400.0	2	1	400.0	300.99503	1	2	1	0.0	0.0	1	0.213	-0.461	-5.564	-5.561	111.0
-5555.5557	-400.0	2	1	400.0	300.99503	1	2	1	0.0	0.0	1	0.213	-0.461	-5.597	-5.561	111.0
-5555.5557	-400.0	2	1	400.0	300.99503	1	2	1	0.0	0.0	1	0.213	-0.461	-5.575	-5.561	111.0
-5555.5557	-400.0	2	1	400.0	300.99503	1	2	1	0.0	0.0	1	0.213	-0.46	-5.538	-5.561	111.0
-5555.5557	-400.0	2	1	400.0	300.99503	1	2	1	0.0	0.0	1	0.213	-0.461	-5.711	-5.561	111.0
-5555.5557	-400.0	2	1	400.0	300.99503	1	2	1	0.0	0.0	1	0.213	-0.461	-5.581	-5.561	111.0
-5555.5557	-400.0	2	1	400.0	300.99503	1	2	1	0.0	0.0	1	0.213	-0.46	-5.537	-5.561	111.0
-5555.5557	-400.0	2	1	400.0	300.99503	1	2	1	0.0	0.0	1	0.213	-0.46	-5.556	-5.561	111.0
-5555.5557	-400.0	2	1	400.0	300.99503	1	2	1	0.0	0.0	1	0.213	-0.46	-5.555	-5.561	111.0
-5555.5557	-400.0	2	1	400.0	300.99503	1	2	1	0.0	0.0	1	0.213	-0.46	-5.489	-5.561	111.0
-5555.5557	-400.0	2	1	400.0	300.99503	1	2	1	0.0	0.0	1	0.213	-0.461	-5.575	-5.561	111.0
-5555.5557	-400.0	2	1	400.0	300.99503	1	2	1	0.0	0.0	1	0.213	-0.46	-5.543	-5.561	111.0
-5555.5557	-400.0	2	1	400.0	300.99503	1	2	1	0.0	0.0	1	0.213	-0.461	-5.558	-5.561	111.0
-5555.5557	-400.0	2	1	400.0	300.99503	1	2	1	0.0	0.0	1	0.213	-0.46	-5.537	-5.561	111.0
-5555.5557	-400.0	2	1	400.0	300.99503	1	2	1	0.0	0.0	1	0.213	-0.461	-5.576	-5.561	111.0
0.0	0.0	2	1	400.0	300.99503	1	2	1	0.0	0.0	0	0.213	-0.46	-5.435	-5.561	111.0
0.0	0.0	2	1	400.0	300.99503	1	2	1	0.0	0.0	0	0.213	-0.461	-5.604	-5.561	111.0
0.0	0.0	2	1	400.0	300.99503	1	2	1	0.0	0.0	0	0.213	-0.461	-5.562	-5.561	111.0
0.0	0.0	2	1	400.0	300.99503	1	2	1	0.0	0.0	0	0.213	-0.461	-5.595	-5.561	111.0
0.0	0.0	2	1	400.0	300.99503	1	2	1	0.0	0.0	0	0.213	-0.458	-5.169	-5.168	111.0
0.0	0.0	2	1	400.0	300.99503	1	2	1	0.0	0.0	0	0.213	-0.456	-5.139	-5.168	111.0
0.0	0.0	2	1	400.0	300.99503	1	2	1	0.0	0.0	0	0.213	-0.448	-4.445	-4.463	111.0
0.0	0.0	2	1	400.0	300.99503	1	2	1	0.0	0.0	0	0.213	-0.44	-4.391	-4.463	111.0
0.0	0.0	2	1	400.0	300.99503	1	2	1	0.0	0.0	0	0.213	-0.431	-4.139	-4.147	111.0
0.0	0.0	2	1	400.0	300.99503	1	2	1	0.0	0.0	0	0.214	-0.417	-3.548	-3.581	111.0
0.0	0.0	2	1	400.0	300.99503	1	2	1	0.0	0.0	0	0.214	-0.405	-3.494	-3.581	111.0
0.0	0.0	2	1	400.0	300.99503	1	2	1	0.0	0.0	0	0.214	-0.39	-3.126	-3.093	111.0
0.0	0.0	2	1	400.0	300.99503	1	2	1	0.0	0.0	0	0.214	-0.376	-3.043	-2.874	111.0
0.0	0.0	2	1	400.0	300.99503	1	2	1	0.0	0.0	0	0.214	-0.362	-2.894	-2.874	111.0
0.0	0.0	2	1	400.0	300.99503	1	2	1	0.0	0.0	0	0.215	-0.346	-2.495	-2.482	111.0
0.0	0.0	2	1	400.0	300.99503	1	2	1	0.0	0.0	0	0.215	-0.333	-2.505	-2.482	111.0
0.0	0.0	2	1	400.0	300.99503	1	2	1	0.0	0.0	0	0.215	-0.319	-2.253	-2.306	111.0
0.0	0.0	2	1	400.0	300.99503	1	2	1	0.0	0.0	0	0.215	-0.305	-1.968	-1.992	111.0
0.0	0.0	2	1	400.0	300.99503	1	2	1	0.0	0.0	0	0.215	-0.292	-2.05	-1.992	111.0
0.0	0.0	2	1	400.0	300.99503	1	2	1	0.0	0.0	0	0.216	-0.279	-2.043	-1.85	111.0
0.0	0.0	2	1	400.0	300.99503	1	2	1	0.0	0.0	0	0.216	-0.266	-1.678	-1.598	111.0
0.0	0.0	2	1	400.0	300.99503	1	2	1	0.0	0.0	0	0.216	-0.253	-1.596	-1.598	111.0
0.0	0.0	2	1	400.0	300.99503	1	2	1	0.0	0.0	0	0.216	-0.241	-1.501	-1.485	111.0
0.0	0.0	2	1	400.0	300.99503	1	2	1	0.0	0.0	0	0.216	-0.229	-1.515	-1.485	111.0
0.0	0.0	2	1	400.0	300.99503	1	2	1	0.0	0.0	0	0.217	-0.217	-1.318	-1.282	111.0
0.0	0.0	2	1	400.0	300.99503	1	2	1	0.0	0.0	0	0.217	-0.206	-1.218	-1.191	111.0
0.0	0.0	2	1	400.0	300.99503	1	2	1	0.0	0.0	0	0.217	-0.195	-1.197	-1.191	111.0
0.0	0.0	2	1	400.0	300.99503	1	2	1	0.0	0.0	0	0.217	-0.183	-0.878	-1.029	111.0
0.0	0.0	2	1	400.0	300.99503	1	2	1	0.0	0.0	0	0.218	-0.174	-1.188	-0.888	111.0
0.0	0.0	2	1	400.0	300.99503	1	2	1	0.0	0.0	0	0.218	-0.164	-0.879	-0.888	111.0
0.0	0.0	2	1	400.0	300.99503	1	2	1	0.0	0.0	0	0.218	-0.155	-0.799	-0.825	111.0
0.0	0.0	2	1	400.0	300.99503	1	2	1	0.0	0.0	0	0.219	-0.147	-0.791	-0.825	111.0
0.0	0.0	2	1	400.0	300.99503	1	2	1	0.0	0.0	0	0.219	-0.137	-0.688	-0.712	111.0
0.0	0.0	2	1	400.0	300.99503	1	2	1	0.0	0.0	0	0.219	-0.129	-0.668	-0.662	111.0
0.0	0.0	2	1	400.0	300.99503	1	2	1	0.0	0.0	0	0.219	-0.121	-0.681	-0.662	111.0
0.0	0.0	2	1	400.0	300.99503	1	2	1	0.0	0.0	0	0.22	-0.114	-0.614	-0.571	111.0
0.0	0.0	2	1	400.0	300.99503	1	2	1	0.0	0.0	0	0.22	-0.108	-0.652	-0.531	111.0
0.0	0.0	2	1	400.0	300.99503	1	2	1	0.0	0.0	0	0.22	-0.102	-0.501	-0.531	111.0
0.0	0.0	2	1	400.0	300.99503	1	2	1	0.0	0.0	0	0.221	-0.097	-0.503	-0.458	111.0
0.0	0.0	2	1	400.0	300.99503	1	2	1	0.0	0.0	0	0.221	-0.092	-0.45	-0.458	111.0
0.0	0.0	2	1	400.0	300.99503	1	2	1	0.0	0.0	0	0.221	-0.086	-0.422	-0.426	111.0
0.0	0.0	2	1	400.0	300.99503	1	2	1	0.0	0.0	0	0.222	-0.08	-0.375	-0.368	111.0
0.0	0.0	2	1	400.0	300.99503	1	2	1	0.0	0.0	0	0.222	-0.076	-0.364	-0.368	111.0
0.0	0.0	2	1	400.0	300.99503	1	2	1	0.0	0.0	0	0.222	-0.072	-0.369	-0.341	111.0
0.0	0.0	2	1	400.0	300.99503	1	2	1	0.0	0.0	0	0.222	-0.068	-0.32	-0.295	111.0
0.0	0.0	2	1	400.0	300.99503	1	2	1	0.0	0.0	0	0.223	-0.064	-0.293	-0.295	111.0
0.0	0.0	2	1	400.0	300.99503	1	2	1	0.0	0.0	0	0.223	-0.06	-0.302	-0.274	111.0
0.0	0.0	2	1	400.0	300.99503	1	2	1	0.0	0.0	0	0.223	-0.058	-0.269	-0.274	111.0
0.0	0.0	2	1	400.0	300.99503	1	2	1	0.0	0.0	0	0.223	-0.056	-0.278	-0.236	111.0
0.0	0.0	2	1	400.0	300.99503	1	2	1	0.0	0.0	0	0.223	-0.052	-0.246	-0.219	111.0
0.0	0.0	2	1	400.0	300.99503	1	2	1	0.0	0.0	0	0.224	-0.048	-0.206	-0.219	111.0
0.0	0.0	2	1	400.0	300.99503	1	2	1	0.0	0.0	0	0.224	-0.044	-0.182	-0.189	111.0
0.0	0.0	2	1	400.0	300.99503	1	2	1	0.0	0.0	0	0.224	-0.041	-0.392	-0.176	111.0
0.0	0.0	2	1	400.0	300.99503	1	2	1	0.0	0.0	0	0.224	-0.038	-0.185	-0.176	111.0
0.0	0.0	2	1	400.0	300.99503	1	2	1	0.0	0.0	0	0.224	-0.036	-0.188	-0.152	111.0
0.0	0.0	2	1	400.0	300.99503	1	2	1	0.0	0.0	0	0.224	-0.034	-0.139	-0.152	111.0
0.0	0.0	2	1	400.0	300.99503	1	2	1	0.0	0.0	0	0.224	-0.032	-0.167	-0.131	111.0
0.0	0.0	2	1	400.0	300.99503	1	2	1	0.0	0.0	0	0.224	-0.03	-0.113	-0.121	111.0
0.0	0.0	2	1	400.0	300.99503	1	2	1	0.0	0.0	0	0.224	-0.028	-0.133	-0.121	111.0
0.0	0.0	2	1	400.0	300.99503	1	2	1	0.0	0.0	0	0.224	-0.025	-0.101	-0.105	111.0
0.0	0.0	2	1	400.0	300.99503	1	2	1	0.0	0.0	0	0.224	-0.023	-0.08	-0.105	111.0
0.0	0.0	2	1	400.0	300.99503	1	2	1	0.0	0.0	0	0.224	-0.021	-0.076	-0.097	111.0
0.0	0.0	2	1	400.0	300.99503	1	2	1	0.0	0.0	0	0.224	-0.02	-0.101	-0.084	111.0
0.0	0.0	2	1	400.0	300.99503	1	2	1	0.0	0.0	0	0.224	-0.019	0.116	-0.084	111.0
0.0	0.0	2	1	400.0	300.99503	1	2	1	0.0	0.0	0	0.224	-0.019	-0.077	-0.078	111.0
0.0	0.0	2	1	400.0	300.99503	1	2	1	0.0	0.0	0	0.224	-0.018	0.129	-0.067	111.0
0.0	0.0	2	1	400.0	300.99503	1	2	1	0.0	0.0	0	0.224	-0.018	-0.068	-0.067	111.0
0.0	0.0	2	1	400.0	300.99503	1	2	1	0.0	0.0	0	0.224	-0.018	-0.118	-0.062	111.0
0.0	0.0	2	1	400.0	300.99503	1	2	1	0.0	0.0	0	0.224	-0.018	-0.014	-0.062	111.0
0.0	0.0	2	1	400.0	300.99503	1	2	1	0.0	0.0	0	0.224	-0.017	-0.055	-0.053	111.0
0.0	0.0	2	1	400.0	300.99503	1	2	1	0.0	0.0	0	0.224	-0.016	-0.054	-0.049	111.0
0.0	0.0	2	1	400.0	300.99503	1	2	1	0.0	0.0	0	0.224	-0.016	-0.054	-0.049	111.0
0.0	0.0	2	1	400.0	300.99503	1	2	1	0.0	0.0	0	0.224	-0.016	-0.025	-0.043	111.0
0.0	0.0	2	1	400.0	300.99503	1	2	1	0.0	0.0	0	0.224	-0.016	-0.02	-0.039	111.0
0.0	0.0	2	1	400.0	300.99503	1	2	1	0.0	0.0	0	0.224	-0.016	-0.052	-0.039	111.0
0.0	0.0	2	1	400.0	300.99503	1	2	1	0.0	0.0	0	0.224	-0.016	-0.028	-0.034	111.0
0.0	0.0	2	1	400.0	300.99503	1	2	1	0.0	0.0	0	0.224	-0.016	-0.024	-0.029	111.0
0.0	0.0	2	1	400.0	300.99503	1	2	1	0.0	0.0	0	0.224	-0.015	-0.111	-0.029	111.0
0.0	0.0	2	1	400.0	300.99503	1	2	1	0.0	0.0	0	0.224	-0.014	-0.046	-0.027	111.0
0.0	0.0	2	1	400.0	300.99503	1	2	1	0.0	0.0	0	0.224	-0.013	-0.055	-0.027	111.0
0.0	0.0	2	1	400.0	300.99503	1	2	1	0.0	0.0	0	0.224	-0.013	-0.017	-0.023	111.0
0.0	0.0	2	1	400.0	300.99503	1	2	1	0.0	0.0	0	0.224	-0.012	0.044	-0.021	111.0
0.0	0.0	2	1	400.0	300.99503	1	2	1	0.0	0.0	0	0.224	-0.012	-0.04	-0.021	111.0
0.0	0.0	2	1	400.0	300.99503	1	2	1	0.0	0.0	0	0.224	-0.012	-0.03	-0.018	111.0
0.0	0.0	2	1	400.0	300.99503	1	2	1	0.0	0.0	0	0.224	-0.01	0.002	-0.018	111.0
0.0	0.0	2	1	400.0	300.99503	1	2	1	0.0	0.0	0	0.224	-0.01	-0.017	-0.017	111.0
0.0	0.0	2	1	400.0	300.99503	1	2	1	0.0	0.0	0	0.224	-0.009	-0.021	-0.014	111.0
0.0	0.0	2	1	400.0	300.99503	1	2	1	0.0	0.0	0	0.224	-0.009	-0.028	-0.014	111.0
0.0	0.0	2	1	400.0	300.99503	1	2	1	0.0	0.0	0	0.224	-0.007	0.017	-0.013	111.0
0.0	0.0	2	1	400.0	300.99503	1	2	1	0.0	0.0	0	0.224	-0.005	-0.003	-0.011	111.0
0.0	0.0	2	1	400.0	300.99503	1	2	1	0.0	0.0	0	0.224	-0.005	-0.041	-0.011	111.0
0.0	0.0	2	1	400.0	300.99503	1	2	1	0.0	0.0	0	0.224	-0.003	0.0	-0.01	111.0
0.0	0.0	2	1	400.0	300.99503	1	2	1	0.0	0.0	0	0.224	-0.002	-0.022	-0.01	111.0
0.0	0.0	2	1	400.0	300.99503	1	2	1	0.0	0.0	0	0.224	0.0	-0.007	-0.009	111.0
0.0	0.0	2	1	400.0	300.99503	1	2	1	0.0	0.0	0	0.224	-0.001	-0.025	-0.008	111.0
0.0	0.0	2	1	400.0	300.99503	1	2	1	0.0	0.0	0	0.224	-0.001	-0.04	-0.008	111.0
0.0	0.0	2	1	400.0	300.99503	1	2	1	0.0	0.0	0	0.224	0.0	-0.008	-0.007	111.0
0.0	0.0	2	1	400.0	300.99503	1	2	1	0.0	0.0	0	0.224	-0.001	-0.028	-0.006	111.0
0.0	0.0	2	1	400.0	300.99503	1	2	1	0.0	0.0	0	0.224	0.0	-0.007	-0.006	111.0
0.0	0.0	2	1	400.0	300.99503	1	2	1	0.0	0.0	0	0.224	-0.001	-0.016	-0.005	111.0
0.0	0.0	2	1	400.0	300.99503	1	2	1	0.0	0.0	0	0.224	0.0	0.035	-0.004	111.0
0.0	0.0	2	1	400.0	300.99503	1	2	1	0.0	0.0	0	0.224	-0.001	-0.02	-0.004	111.0
0.0	0.0	2	1	400.0	300.99503	1	2	1	0.0	0.0	0	0.224	-0.001	-0.031	-0.004	111.0
0.0	0.0	2	1	400.0	300.99503	1	2	1	0.0	0.0	0	0.224	-0.001	-0.022	-0.004	111.0
0.0	0.0	2	1	400.0	300.99503	1	2	1	0.0	0.0	0	0.224	-0.001	-0.029	-0.003	111.0
0.0	0.0	2	1	400.0	300.99503	1	2	1	0.0	0.0	0	0.224	0.0	-0.008	-0.003	111.0
0.0	0.0	2	1	400.0	300.99503	1	2	1	0.0	0.0	0	0.224	0.0	0.043	-0.003	111.0
0.0	0.0	2	1	400.0	300.99503	1	2	1	0.0	0.0	0	0.224	0.0	0.014	-0.002	111.0
0.0	0.0	2	1	400.0	300.99503	1	2	1	0.0	0.0	0	0.224	-0.001	-0.015	-0.002	111.0
0.0	0.0	2	1	400.0	300.99503	1	2	1	0.0	0.0	0	0.224	0.0	0.066	-0.002	111.0
0.0	0.0	2	1	400.0	300.99503	1	2	1	0.0	0.0	0	0.224	0.0	-0.004	-0.001	111.0
0.0	0.0	2	1	400.0	300.99503	1	2	1	0.0	0.0	0	0.224	0.0	0.054	-0.001	111.0
0.0	0.0	2	1	400.0	300.99503	1	2	1	0.0	0.0	0	0.224	0.0	0.038	-0.001	111.0
0.0	0.0	2	1	400.0	300.99503	1	2	1	0.0	0.0	0	0.224	-0.001	-0.04	-0.001	111.0
0.0	0.0	2	1	400.0	300.99503	1	2	1	0.0	0.0	0	0.224	-0.001	-0.064	-0.001	111.0
0.0	0.0	2	1	400.0	300.99503	1	2	1	0.0	0.0	0	0.224	-0.001	-0.027	-0.001	111.0
0.0	0.0	2	1	400.0	300.99503	1	2	1	0.0	0.0	0	0.224	0.0	-0.004	0.0	111.0
0.0	0.0	2	1	400.0	300.99503	1	2	1	0.0	0.0	0	0.224	-0.001	-0.019	0.0	111.0
0.0	0.0	2	1	400.0	300.99503	1	2	1	0.0	0.0	0	0.224	0.0	0.023	0.0	111.0
0.0	0.0	2	1	400.0	300.99503	1	2	1	0.0	0.0	0	0.224	-0.001	-0.031	0.0	111.0
0.0	0.0	2	1	400.0	300.99503	1	2	1	0.0	0.0	0	0.224	-0.001	-0.036	0.0	111.0
0.0	0.0	2	1	400.0	300.99503	1	2	1	0.0	0.0	0	0.224	0.0	0.037	0.0	111.0
0.0	0.0	2	1	400.0	300.99503	1	2	1	0.0	0.0	0	0.224	0.0	0.044	0.0	111.0
0.0	0.0	2	1	400.0	300.99503	1	2	1	0.0	0.0	0	0.224	0.0	0.079	0.0	111.0
0.0	0.0	2	1	400.0	300.99503	1	2	1	0.0	0.0	0	0.224	0.0	0.014	0.0	111.0
0.0	0.0	2	1	400.0	300.99503	1	2	1	0.0	0.0	0	0.224	0.0	0.108	0.0	111.0
0.0	0.0	2	1	400.0	300.99503	1	2	1	0.0	0.0	0	0.224	0.0	0.032	0.0	111.0
0.0	0.0	2	1	400.0	300.99503	1	2	1	0.0	0.0	0	0.224	0.0	-0.007	0.0	111.0
0.0	0.0	2	1	400.0	300.99503	1	2	1	0.0	0.0	0	0.224	0.0	0.024	0.0	111.0
0.0	0.0	2	1	400.0	300.99503	1	2	1	0.0	0.0	0	0.224	0.0	-0.01	0.0	111.0
0.0	0.0	2	1	400.0	300.99503	1	2	1	0.0	0.0	0	0.224	-0.001	-0.033	0.0	111.0
0.0	0.0	2	1	400.0	300.99503	1	2	1	0.0	0.0	0	0.224	-0.001	-0.014	0.0	111.0
0.0	0.0	2	1	400.0	300.99503	1	2	1	0.0	0.0	0	0.224	-0.001	-0.048	0.0	111.0
0.0	0.0	2	1	400.0	300.99503	1	2	1	0.0	0.0	0	0.224	0.0	-0.004	0.0	111.0
0.0	0.0	2	1	400.0	300.99503	1	2	1	0.0	0.0	0	0.224	0.0	0.029	0.0	111.0
0.0	0.0	2	1	400.0	300.99503	1	2	1	0.0	0.0	0	0.224	-0.001	-0.028	0.0	111.0
0.0	0.0	2	1	400.0	300.99503	1	2	1	0.0	0.0	0	0.224	-0.001	-0.034	0.0	111.0
0.0	0.0	2	1	400.0	300.99503	1	2	1	0.0	0.0	0	0.224	-0.001	-0.158	0.0	111.0
0.0	0.0	2	1	400.0	300.99503	1	2	1	0.0	0.0	0	0.224	0.0	0.056	0.0	111.0
0.0	0.0	2	1	400.0	300.99503	1	2	1	0.0	0.0	0	0.224	0.0	0.221	0.0	111.0
0.0	0.0	2	1	400.0	300.99503	1	2	1	0.0	0.0	0	0.224	-0.001	-0.028	0.0	111.0
0.0	0.0	2	1	400.0	300.99503	1	2	1	0.0	0.0	0	0.224	-0.001	-0.014	0.0	111.0
0.0	0.0	2	1	400.0	300.99503	1	2	1	0.0	0.0	0	0.224	0.0	0.001	0.0	111.0
0.0	0.0	2	1	400.0	300.99503	1	2	1	0.0	0.0	0	0.224	-0.001	-0.013	0.0	111.0
0.0	0.0	2	1	400.0	300.99503	1	2	1	0.0	0.0	0	0.224	0.0	0.008	0.0	111.0
0.0	0.0	2	1	400.0	300.99503	1	2	1	0.0	0.0	0	0.224	0.0	0.081	0.0	111.0
0.0	0.0	2	1	400.0	300.99503	1	2	1	0.0	0.0	0	0.224	-0.001	-0.088	0.0	111.0
0.0	0.0	2	1	400.0	300.99503	1	2	1	0.0	0.0	0	0.224	-0.001	-0.051	0.0	111.0
0.0	0.0	2	1	400.0	300.99503	1	2	1	0.0	0.0	0	0.224	-0.001	-0.025	0.0	111.0
0.0	0.0	2	1	400.0	300.99503	1	2	1	0.0	0.0	0	0.224	0.0	-0.004	0.0	111.0
0.0	0.0	2	1	400.0	300.99503	1	2	1	0.0	0.0	0	0.224	0.0	0.082	0.0	111.0
0.0	0.0	2	1	400.0	300.99503	1	2	1	0.0	0.0	0	0.224	0.0	0.008	0.0	111.0
0.0	0.0	2	1	400.0	300.99503	1	2	1	0.0	0.0	0	0.224	0.0	-0.01	0.0	111.0
0.0	0.0	2	1	400.0	300.99503	1	2	1	0.0	0.0	0	0.224	0.0	0.017	0.0	111.0
0.0	0.0	2	1	400.0	300.99503	1	2	1	0.0	0.0	0	0.224	0.0	-0.007	0.0	111.0
0.0	0.0	2	1	400.0	300.99503	1	2	1	0.0	0.0	0	0.224	-0.001	-0.027	0.0	111.0
0.0	0.0	2	1	400.0	300.99503	1	2	1	0.0	0.0	0	0.224	0.0	-0.007	0.0	111.0
0.0	0.0	2	1	400.0	300.99503	1	2	1	0.0	0.0	0	0.224	0.0	0.047	0.0	111.0
0.0	0.0	2	1	400.0	300.99503	1	2	1	0.0	0.0	0	0.224	-0.001	-0.06	0.0	111.0
0.0	0.0	2	1	400.0	300.99503	1	2	1	0.0	0.0	0	0.224	0.0	0.003	0.0	111.0
0.0	0.0	2	1	400.0	300.99503	1	2	1	0.0	0.0	0	0.224	0.0	0.014	0.0	111.0
0.0	0.0	2	1	400.0	300.99503	1	2	1	0.0	0.0	0	0.224	-0.001	-0.013	0.0	111.0
0.0	0.0	2	1	400.0	300.99503	1	2	1	0.0	0.0	0	0.224	-0.001	-0.138	0.0	111.0
0.0	0.0	2	1	400.0	300.99503	1	2	1	0.0	0.0	0	0.224	0.0	-0.005	0.0	111.0
0.0	0.0	2	1	400.0	300.99503	1	2	1	0.0	0.0	0	0.224	-0.001	-0.089	0.0	111.0
0.0	0.0	2	1	400.0	300.99503	1	2	1	0.0	0.0	0	0.224	0.0	0.023	0.0	111.0
0.0	0.0	2	1	400.0	300.99503	1	2	1	0.0	0.0	0	0.224	0.0	0.009	0.0	111.0
0.0	0.0	2	1	400.0	300.99503	1	2	1	0.0	0.0	0	0.224	0.0	0.02	0.0	111.0
0.0	0.0	2	1	400.0	300.99503	1	2	1	0.0	0.0	0	0.224	0.0	0.009	0.0	111.0
0.0	0.0	2	1	400.0	300.99503	1	2	1	0.0	0.0	0	0.224	-0.001	-0.081	0.0	111.0
0.0	0.0	2	1	400.0	300.99503	1	2	1	0.0	0.0	0	0.224	0.0	0.026	0.0	111.0
0.0	0.0	2	1	400.0	300.99503	1	2	1	0.0	0.0	0	0.224	-0.001	-0.014	0.0	111.0
0.0	0.0	2	1	400.0	300.99503	1	2	1	0.0	0.0	0	0.224	0.0	-0.008	0.0	111.0
0.0	0.0	2	1	400.0	300.99503	1	2	1	0.0	0.0	0	0.224	0.0	-0.001	0.0	111.0
0.0	0.0	2	1	400.0	300.99503	1	2	1	0.0	0.0	0	0.224	0.0	0.004	0.0	111.0
0.0	0.0	2	1	400.0	300.99503	1	2	1	0.0	0.0	0	0.224	0.0	0.014	0.0	111.0
0.0	0.0	2	1	400.0	300.99503	1	2	1	0.0	0.0	0	0.224	0.0	0.011	0.0	111.0
0.0	0.0	2	1	400.0	300.99503	1	2	1	0.0	0.0	0	0.224	0.0	-0.002	0.0	111.0
0.0	0.0	2	1	400.0	300.99503	1	2	1	0.0	0.0	0	0.224	0.0	-0.004	0.0	111.0
0.0	0.0	2	1	400.0	300.99503	1	2	1	0.0	0.0	0	0.224	0.0	0.004	0.0	111.0
0.0	0.0	2	1	400.0	300.99503	1	2	1	0.0	0.0	0	0.224	0.0	0.078	0.0	111.0
0.0	0.0	2	1	400.0	300.99503	1	2	1	0.0	0.0	0	0.224	0.0	-0.008	0.0	111.0
0.0	0.0	2	1	400.0	300.99503	1	2	1	0.0	0.0	0	0.224	0.0	0.023	0.0	111.0
0.0	0.0	2	1	400.0	300.99503	1	2	1	0.0	0.0	0	0.224	-0.001	-0.013	0.0	111.0
0.0	0.0	2	1	400.0	300.99503	1	2	1	0.0	0.0	0	0.224	-0.001	-0.043	0.0	111.0
0.0	0.0	2	1	400.0	300.99503	1	2	1	0.0	0.0	0	0.224	-0.001	-0.036	0.0	111.0
0.0	0.0	2	1	400.0	300.99503	1	2	1	0.0	0.0	0	0.224	-0.001	-0.051	0.0	111.0
0.0	0.0	2	1	400.0	300.99503	1	2	1	0.0	0.0	0	0.224	-0.001	-0.013	0.0	111.0
0.0	0.0	2	1	400.0	300.99503	1	2	1	0.0	0.0	0	0.224	0.0	0.007	0.0	111.0
0.0	0.0	2	1	400.0	300.99503	1	2	1	0.0	0.0	0	0.224	0.0	0.015	0.0	111.0
0.0	0.0	2	1	400.0	300.99503	1	2	1	0.0	0.0	0	0.224	-0.001	-0.033	0.0	111.0
0.0	0.0	2	1	400.0	300.99503	1	2	1	0.0	0.0	0	0.224	-0.001	-0.051	0.0	111.0
0.0	0.0	2	1	400.0	300.99503	1	2	1	0.0	0.0	0	0.224	-0.001	-0.101	0.0	111.0
0.0	0.0	2	1	400.0	300.99503	1	2	1	0.0	0.0	0	0.224	0.0	0.033	0.0	111.0
0.0	0.0	2	1	400.0	300.99503	1	2	1	0.0	0.0	0	0.224	0.0	-0.001	0.0	111.0
0.0	0.0	2	1	400.0	300.99503	1	2	1	0.0	0.0	0	0.224	0.0	-0.001	0.0	111.0
0.0	0.0	2	1	400.0	300.99503	1	2	1	0.0	0.0	0	0.224	0.0	0.035	0.0	111.0
0.0	0.0	2	1	400.0	300.99503	1	2	1	0.0	0.0	0	0.224	0.0	0.012	0.0	111.0
0.0	0.0	2	1	400.0	300.99503	1	2	1	0.0	0.0	0	0.224	0.0	-0.01	0.0	111.0
0.0	0.0	2	1	400.0	300.99503	1	2	1	0.0	0.0	0	0.224	-0.001	-0.022	0.0	111.0
0.0	0.0	2	1	400.0	300.99503	1	2	1	0.0	0.0	0	0.224	0.0	0.023	0.0	111.0
0.0	0.0	2	1	400.0	300.99503	1	2	1	0.0	0.0	0	0.224	0.0	-0.005	0.0	111.0
0.0	0.0	2	1	400.0	300.99503	1	2	1	0.0	0.0	0	0.224	0.0	0.011	0.0	111.0
0.0	0.0	2	1	400.0	300.99503	1	2	1	0.0	0.0	0	0.224	0.0	0.012	0.0	111.0
0.0	0.0	2	1	400.0	300.99503	1	2	1	0.0	0.0	0	0.224	-0.001	-0.054	0.0	111.0
0.0	0.0	2	1	400.0	300.99503	1	2	1	0.0	0.0	0	0.224	-0.001	-0.034	0.0	111.0
0.0	0.0	2	1	400.0	300.99503	1	2	1	0.0	0.0	0	0.224	0.0	0.107	0.0	111.0
0.0	0.0	2	1	400.0	300.99503	1	2	1	0.0	0.0	0	0.224	0.0	-0.008	0.0	111.0
0.0	0.0	2	1	400.0	300.99503	1	2	1	0.0	0.0	0	0.224	-0.001	-0.039	0.0	111.0
0.0	0.0	2	1	400.0	300.99503	1	2	1	0.0	0.0	0	0.224	0.0	0.0	0.0	111.0
0.0	0.0	2	1	400.0	300.99503	1	2	1	0.0	0.0	0	0.224	-0.001	-0.019	0.0	111.0
0.0	0.0	2	1	400.0	300.99503	1	2	1	0.0	0.0	0	0.224	0.0	-0.007	0.0	111.0
0.0	0.0	2	1	400.0	300.99503	1	2	1	0.0	0.0	0	0.224	0.0	-0.008	0.0	111.0
0.0	0.0	2	1	400.0	300.99503	1	2	1	0.0	0.0	0	0.224	0.0	0.0	0.0	111.0
0.0	0.0	2	1	400.0	300.99503	1	2	1	0.0	0.0	0	0.224	0.0	0.0	0.0	111.0
0.0	0.0	2	1	400.0	300.99503	1	2	1	0.0	0.0	0	0.224	0.0	0.037	0.0	111.0
0.0	0.0	2	1	400.0	300.99503	1	2	1	0.0	0.0	0	0.224	-0.001	-0.028	0.0	111.0
0.0	0.0	2	1	400.0	300.99503	1	2	1	0.0	0.0	0	0.224	0.0	0.015	0.0	111.0
0.0	0.0	2	1	400.0	300.99503	1	2	1	0.0	0.0	0	0.224	-0.001	-0.243	0.0	111.0
0.0	0.0	2	1	400.0	300.99503	1	2	1	0.0	0.0	0	0.224	0.0	0.018	0.0	111.0
0.0	0.0	2	1	400.0	300.99503	1	2	1	0.0	0.0	0	0.224	0.0	-0.011	0.0	111.0
0.0	0.0	2	1	400.0	300.99503	1	2	1	0.0	0.0	0	0.224	-0.001	-0.051	0.0	111.0
0.0	0.0	2	1	400.0	300.99503	1	2	1	0.0	0.0	0	0.224	0.0	0.001	0.0	111.0
0.0	0.0	2	1	400.0	300.99503	1	2	1	0.0	0.0	0	0.224	0.0	0.052	0.0	111.0
0.0	0.0	2	1	400.0	300.99503	1	2	1	0.0	0.0	0	0.224	-0.001	-0.049	0.0	111.0
0.0	0.0	2	1	400.0	300.99503	1	2	1	0.0	0.0	0	0.224	-0.001	-0.017	0.0	111.0
0.0	0.0	2	1	400.0	300.99503	1	2	1	0.0	0.0	0	0.224	0.0	0.009	0.0	111.0
0.0	0.0	2	1	400.0	300.99503	1	2	1	0.0	0.0	0	0.224	0.0	0.017	0.0	111.0
0.0	0.0	2	1	400.0	300.99503	1	2	1	0.0	0.0	0	0.224	0.0	0.006	0.0	111.0
0.0	0.0	2	1	400.0	300.99503	1	2	1	0.0	0.0	0	0.224	0.0	-0.005	0.0	111.0
0.0	0.0	2	1	400.0	300.99503	1	2	1	0.0	0.0	0	0.224	-0.001	-0.034	0.0	111.0
0.0	0.0	2	1	400.0	300.99503	1	2	1	0.0	0.0	0	0.224	0.0	0.003	0.0	111.0
0.0	0.0	2	1	400.0	300.99503	1	2	1	0.0	0.0	0	0.224	0.0	-0.004	0.0	111.0
0.0	0.0	2	1	400.0	300.99503	1	2	1	0.0	0.0	0	0.224	0.0	0.001	0.0	111.0
0.0	0.0	2	1	400.0	300.99503	1	2	1	0.0	0.0	0	0.224	-0.001	-0.173	0.0	111.0
0.0	0.0	2	1	400.0	300.99503	1	2	1	0.0	0.0	0	0.224	0.0	-0.008	0.0	111.0
0.0	0.0	2	1	400.0	300.99503	1	2	1	0.0	0.0	0	0.224	-0.001	-0.052	0.0	111.0
0.0	0.0	2	1	400.0	300.99503	1	2	1	0.0	0.0	0	0.224	0.0	0.004	0.0	111.0
0.0	0.0	2	1	400.0	300.99503	1	2	1	0.0	0.0	0	0.224	0.0	0.006	0.0	111.0
0.0	0.0	2	1	400.0	300.99503	1	2	1	0.0	0.0	0	0.224	-0.001	-0.018	0.0	111.0
0.0	0.0	2	1	400.0	300.99503	1	2	1	0.0	0.0	0	0.224	-0.001	-0.014	0.0	111.0
0.0	0.0	2	1	400.0	300.99503	1	2	1	0.0	0.0	0	0.224	0.0	-0.004	0.0	111.0
0.0	0.0	2	1	400.0	300.99503	1	2	1	0.0	0.0	0	0.224	0.0	0.055	0.0	111.0
0.0	0.0	2	1	400.0	300.99503	1	2	1	0.0	0.0	0	0.224	-0.001	-0.036	0.0	111.0
0.0	0.0	2	1	400.0	300.99503	1	2	1	0.0	0.0	0	0.224	0.0	0.007	0.0	111.0
0.0	0.0	2	1	400.0	300.99503	1	2	1	0.0	0.0	0	0.224	-0.001	-0.014	0.0	111.0
0.0	0.0	2	1	400.0	300.99503	1	2	1	0.0	0.0	0	0.224	-0.001	-0.017	0.0	111.0
0.0	0.0	2	1	400.0	300.99503	1	2	1	0.0	0.0	0	0.224	-0.001	-0.024	0.0	111.0
0.0	0.0	2	1	400.0	300.99503	1	2	1	0.0	0.0	0	0.224	0.0	0.009	0.0	111.0
0.0	0.0	2	1	400.0	300.99503	1	2	1	0.0	0.0	0	0.224	-0.001	-0.026	0.0	111.0
0.0	0.0	2	1	400.0	300.99503	1	2	1	0.0	0.0	0	0.224	0.0	0.067	0.0	111.0
0.0	0.0	2	1	400.0	300.99503	1	2	1	0.0	0.0	0	0.224	0.0	-0.009	0.0	111.0
0.0	0.0	2	1	400.0	300.99503	1	2	1	0.0	0.0	0	0.224	-0.001	-0.021	0.0	111.0
0.0	0.0	2	1	400.0	300.99503	1	2	1	0.0	0.0	0	0.224	0.0	-0.007	0.0	111.0
0.0	0.0	2	1	400.0	300.99503	1	2	1	0.0	0.0	0	0.224	-0.001	-0.021	0.0	111.0
0.0	0.0	2	1	400.0	300.99503	1	2	1	0.0	0.0	0	0.224	-0.001	-0.019	0.0	111.0
0.0	0.0	2	1	400.0	300.99503	1	2	1	0.0	0.0	0	0.224	-0.001	-0.019	0.0	111.0
0.0	0.0	2	1	400.0	300.99503	1	2	1	0.0	0.0	0	0.224	-0.001	-0.014	0.0	111.0
0.0	0.0	2	1	400.0	300.99503	1	2	1	0.0	0.0	0	0.224	-0.001	-0.031	0.0	111.0
0.0	0.0	2	1	400.0	300.99503	1	2	1	0.0	0.0	0	0.224	-0.001	-0.077	0.0	111.0
0.0	0.0	2	1	400.0	300.99503	1	2	1	0.0	0.0	0	0.224	-0.001	-0.037	0.0	111.0
-4180.487	-300.99503	2	2	300.99503	300.99503	1	2	2	0.0	0.0	1	0.224	0.0	-0.003	0.0	111.0
-4180.487	-300.99503	2	2	300.99503	300.99503	1	2	2	0.0	0.0	1	0.224	0.0	-0.01	0.0	111.0
-4180.487	-300.99503	2	2	300.99503	300.99503	0	2	2	0.0	0.0	1	0.224	0.0	0.031	0.0	111.0
-4180.487	-300.99503	2	2	300.99503	300.99503	0	2	2	0.0	0.0	1	0.224	-0.001	-0.02	0.0	111.0
-4180.487	-300.99503	2	2	300.99503	300.99503	0	2	2	0.0	0.0	1	0.224	-0.001	-0.033	-0.294	111.0
-4180.487	-300.99503	2	2	300.99503	300.99503	0	2	2	0.0	0.0	1	0.224	-0.002	-0.211	-0.294	111.0
-4180.487	-300.99503	2	2	300.99503	300.99503	0	2	2	0.0	0.0	1	0.224	-0.007	-0.747	-0.825	111.0
-4180.487	-300.99503	2	2	300.99503	300.99503	0	2	2	0.0	0.0	1	0.224	-0.013	-0.799	-0.825	111.0
-4180.487	-300.99503	2	2	300.99503	300.99503	0	2	2	0.0	0.0	1	0.224	-0.021	-1.089	-1.063	111.0
-4180.487	-300.99503	2	2	300.99503	300.99503	0	2	2	0.0	0.0	1	0.224	-0.029	-1.434	-1.488	111.0
-4180.487	-300.99503	2	2	300.99503	300.99503	0	2	2	0.0	0.0	1	0.224	-0.038	-1.48	-1.488	111.0
-4180.487	-300.99503	2	2	300.99503	300.99503	0	2	2	0.0	0.0	1	0.224	-0.047	-1.676	-1.679	111.0
-4180.487	-300.99503	2	2	300.99503	300.99503	0	2	2	0.0	0.0	1	0.223	-0.056	-1.702	-1.679	111.0
-4180.487	-300.99503	2	2	300.99503	300.99503	0	2	2	0.0	0.0	1	0.223	-0.067	-2.014	-2.021	111.0
-4180.487	-300.99503	2	2	300.99503	300.99503	0	2	2	0.0	0.0	1	0.223	-0.078	-2.175	-2.174	111.0
-4180.487	-300.99503	2	2	300.99503	300.99503	0	2	2	0.0	0.0	1	0.223	-0.088	-2.185	-2.174	111.0
-4180.487	-300.99503	2	2	300.99503	300.99503	0	2	2	0.0	0.0	1	0.223	-0.1	-2.509	-2.448	111.0
-4180.487	-300.99503	2	2	300.99503	300.99503	0	2	2	0.0	0.0	1	0.223	-0.111	-2.533	-2.571	111.0
-4180.487	-300.99503	2	2	300.99503	300.99503	0	2	2	0.0	0.0	1	0.222	-0.121	-2.612	-2.571	111.0
-4180.487	-300.99503	2	2	300.99503	300.99503	0	2	2	0.0	0.0	1	0.222	-0.131	-2.782	-2.791	111.0
-4180.487	-300.99503	2	2	300.99503	300.99503	0	2	2	0.0	0.0	1	0.222	-0.141	-2.863	-2.791	111.0
-4180.487	-300.99503	2	2	300.99503	300.99503	0	2	2	0.0	0.0	1	0.222	-0.15	-2.893	-2.889	111.0
-4180.487	-300.99503	2	2	300.99503	300.99503	0	2	2	0.0	0.0	1	0.222	-0.16	-3.084	-3.066	111.0
-4180.487	-300.99503	2	2	300.99503	300.99503	0	2	2	0.0	0.0	1	0.222	-0.169	-3.004	-3.066	111.0
-4180.487	-300.99503	2	2	300.99503	300.99503	0	2	2	0.0	0.0	1	0.222	-0.179	-3.24	-3.219	111.0
-4180.487	-300.99503	2	2	300.99503	300.99503	0	2	2	0.0	0.0	1	0.222	-0.188	-3.234	-3.287	111.0
-4180.487	-300.99503	2	2	300.99503	300.99503	0	2	2	0.0	0.0	1	0.221	-0.196	-3.34	-3.287	111.0
-4180.487	-300.99503	2	2	300.99503	300.99503	0	2	2	0.0	0.0	1	0.221	-0.205	-3.394	-3.409	111.0
-4180.487	-300.99503	2	2	300.99503	300.99503	0	2	2	0.0	0.0	1	0.221	-0.213	-3.605	-3.409	111.0
-4180.487	-300.99503	2	2	300.99503	300.99503	0	2	2	0.0	0.0	1	0.221	-0.221	-3.414	-3.464	111.0
-4180.487	-300.99503	2	2	300.99503	300.99503	0	2	2	0.0	0.0	1	0.221	-0.227	-3.567	-3.562	111.0
-4180.487	-300.99503	2	2	300.99503	300.99503	0	2	2	0.0	0.0	1	0.221	-0.233	-3.607	-3.562	111.0
-4180.487	-300.99503	2	2	300.99503	300.99503	0	2	2	0.0	0.0	1	0.221	-0.24	-3.663	-3.648	111.0
-4180.487	-300.99503	2	2	300.99503	300.99503	0	2	2	0.0	0.0	1	0.221	-0.247	-3.846	-3.685	111.0
-4180.487	-300.99503	2	2	300.99503	300.99503	0	2	2	0.0	0.0	1	0.221	-0.253	-3.695	-3.685	111.0
-4180.487	-300.99503	2	2	300.99503	300.99503	0	2	2	0.0	0.0	1	0.221	-0.259	-3.697	-3.753	111.0
-4180.487	-300.99503	2	2	300.99503	300.99503	0	2	2	0.0	0.0	1	0.22	-0.264	-3.743	-3.753	111.0
-4180.487	-300.99503	2	2	300.99503	300.99503	0	2	2	0.0	0.0	1	0.22	-0.268	-3.768	-3.784	111.0
-4180.487	-300.99503	2	2	300.99503	300.99503	0	2	2	0.0	0.0	1	0.22	-0.273	-3.879	-3.838	111.0
-4180.487	-300.99503	2	2	300.99503	300.99503	0	2	2	0.0	0.0	1	0.22	-0.277	-3.819	-3.838	111.0
-4180.487	-300.99503	2	2	300.99503	300.99503	0	2	2	0.0	0.0	1	0.22	-0.283	-3.871	-3.863	111.0
-4180.487	-300.99503	2	2	300.99503	300.99503	0	2	2	0.0	0.0	1	0.22	-0.287	-3.941	-3.907	111.0
-4180.487	-300.99503	2	2	300.99503	300.99503	0	2	2	0.0	0.0	1	0.22	-0.29	-3.853	-3.907	111.0
-4180.487	-300.99503	2	2	300.99503	300.99503	0	2	2	0.0	0.0	1	0.22	-0.294	-3.944	-3.926	111.0
-4180.487	-300.99503	2	2	300.99503	300.99503	0	2	2	0.0	0.0	1	0.22	-0.297	-3.917	-3.926	111.0
-4180.487	-300.99503	2	2	300.99503	300.99503	0	2	2	0.0	0.0	1	0.22	-0.301	-3.97	-3.963	111.0
-4180.487	-300.99503	2	2	300.99503	300.99503	0	2	2	0.0	0.0	1	0.22	-0.303	-3.963	-3.963	111.0
-4180.487	-300.99503	2	2	300.99503	300.99503	0	2	2	0.0	0.0	1	0.219	-0.305	-3.957	-3.977	111.0
-4180.487	-300.99503	2	2	300.99503	300.99503	0	2	2	0.0	0.0	1	0.219	-0.308	-3.957	-4.006	111.0
-4180.487	-300.99503	2	2	300.99503	300.99503	0	2	2	0.0	0.0	1	0.219	-0.31	-3.985	-4.018	111.0
-4180.487	-300.99503	2	2	300.99503	300.99503	0	2	2	0.0	0.0	1	0.219	-0.312	-4.045	-4.018	111.0
-4180.487	-300.99503	2	2	300.99503	300.99503	0	2	2	0.0	0.0	1	0.219	-0.314	-4.016	-4.041	111.0
-4180.487	-300.99503	2	2	300.99503	300.99503	0	2	2	0.0	0.0	1	0.219	-0.316	-4.016	-4.041	111.0
-4180.487	-300.99503	2	2	300.99503	300.99503	0	2	2	0.0	0.0	1	0.219	-0.318	-4.053	-4.051	111.0
-4180.487	-300.99503	2	2	300.99503	300.99503	0	2	2	0.0	0.0	1	0.219	-0.32	-4.013	-4.069	111.0
-4180.487	-300.99503	2	2	300.99503	300.99503	0	2	2	0.0	0.0	1	0.219	-0.321	-4.079	-4.069	111.0
-4180.487	-300.99503	2	2	300.99503	300.99503	0	2	2	0.0	0.0	1	0.218	-0.321	-3.993	-4.085	111.0
-4180.487	-300.99503	2	2	300.99503	300.99503	0	2	2	0.0	0.0	1	0.218	-0.321	-4.044	-4.092	111.0
-4180.487	-300.99503	2	2	300.99503	300.99503	0	2	2	0.0	0.0	1	0.218	-0.322	-4.133	-4.092	111.0
-4180.487	-300.99503	2	2	300.99503	300.99503	0	2	2	0.0	0.0	1	0.218	-0.323	-4.14	-4.105	111.0
-4180.487	-300.99503	2	2	300.99503	300.99503	0	2	2	0.0	0.0	1	0.218	-0.324	-4.091	-4.105	111.0
-4180.487	-300.99503	2	2	300.99503	300.99503	0	2	2	0.0	0.0	1	0.218	-0.326	-4.127	-4.11	111.0
-4180.487	-300.99503	2	2	300.99503	300.99503	0	2	2	0.0	0.0	1	0.218	-0.328	-4.118	-4.12	111.0
-4180.487	-300.99503	2	2	300.99503	300.99503	0	2	2	0.0	0.0	1	0.218	-0.33	-4.195	-4.12	111.0
-4180.487	-300.99503	2	2	300.99503	300.99503	0	2	2	0.0	0.0	1	0.218	-0.332	-4.215	-4.125	111.0
-4180.487	-300.99503	2	2	300.99503	300.99503	0	2	2	0.0	0.0	1	0.218	-0.333	-4.123	-4.133	111.0
-4180.487	-300.99503	2	2	300.99503	300.99503	0	2	2	0.0	0.0	1	0.217	-0.335	-4.113	-4.133	111.0
-4180.487	-300.99503	2	2	300.99503	300.99503	0	2	2	0.0	0.0	1	0.217	-0.336	-4.199	-4.137	111.0
-4180.487	-300.99503	2	2	300.99503	300.99503	0	2	2	0.0	0.0	1	0.217	-0.337	-3.966	-4.137	111.0
-4180.487	-300.99503	2	2	300.99503	300.99503	0	2	2	0.0	0.0	1	0.217	-0.338	-4.191	-4.143	111.0
-4180.487	-300.99503	2	2	300.99503	300.99503	0	2	2	0.0	0.0	1	0.217	-0.34	-4.134	-4.149	111.0
-4180.487	-300.99503	2	2	300.99503	300.99503	0	2	2	0.0	0.0	1	0.217	-0.341	-4.175	-4.149	111.0
-4180.487	-300.99503	2	2	300.99503	300.99503	0	2	2	0.0	0.0	1	0.217	-0.341	-4.15	-4.151	111.0
-4180.487	-300.99503	2	2	300.99503	300.99503	0	2	2	0.0	0.0	1	0.217	-0.341	-4.168	-4.156	111.0
-4180.487	-300.99503	2	2	300.99503	300.99503	0	2	2	0.0	0.0	1	0.217	-0.341	-4.201	-4.156	111.0
-4180.487	-300.99503	2	2	300.99503	300.99503	0	2	2	0.0	0.0	1	0.217	-0.341	-4.138	-4.159	111.0
-4180.487	-300.99503	2	2	300.99503	300.99503	0	2	2	0.0	0.0	1	0.217	-0.341	-4.19	-4.159	111.0
-4180.487	-300.99503	2	2	300.99503	300.99503	0	2	2	0.0	0.0	1	0.217	-0.341	-4.159	-4.161	111.0
-4180.487	-300.99503	2	2	300.99503	300.99503	0	2	2	0.0	0.0	1	0.217	-0.341	-4.154	-4.163	111.0
-4180.487	-300.99503	2	2	300.99503	300.99503	0	2	2	0.0	0.0	1	0.217	-0.341	-4.154	-4.163	111.0
-4180.487	-300.99503	2	2	300.99503	300.99503	0	2	2	0.0	0.0	1	0.217	-0.341	-4.161	-4.166	111.0
-4180.487	-300.99503	2	2	300.99503	300.99503	0	2	2	0.0	0.0	1	0.216	-0.341	-4.127	-4.167	111.0
-4180.487	-300.99503	2	2	300.99503	300.99503	1	2	2	0.0	0.0	1	0.216	-0.341	-4.131	-4.167	111.0
-4180.487	-300.99503	2	2	300.99503	300.99503	1	2	2	0.0	0.0	1	0.216	-0.341	-4.199	-4.17	111.0
-4180.487	-300.99503	2	2	300.99503	300.99503	1	2	2	0.0	0.0	1	0.216	-0.341	-4.152	-4.17	111.0
-4180.487	-300.99503	2	2	300.99503	300.99503	1	2	2	0.0	0.0	1	0.216	-0.341	-4.181	-4.171	111.0
-4180.487	-300.99503	2	2	300.99503	300.99503	1	2	2	0.0	0.0	1	0.216	-0.341	-4.167	-4.173	111.0
-4180.487	-300.99503	2	2	300.99503	300.99503	1	2	2	0.0	0.0	1	0.216	-0.341	-4.193	-4.173	111.0
-4180.487	-300.99503	2	2	300.99503	300.99503	1	2	2	0.0	0.0	1	0.216	-0.341	-4.164	-4.173	111.0
-4180.487	-300.99503	2	2	300.99503	300.99503	1	2	2	0.0	0.0	1	0.216	-0.341	-4.158	-4.175	111.0
-4180.487	-300.99503	2	2	300.99503	300.99503	1	2	2	0.0	0.0	1	0.216	-0.341	-4.16	-4.175	111.0
-4180.487	-300.99503	2	2	300.99503	300.99503	1	2	2	0.0	0.0	1	0.216	-0.341	-4.175	-4.176	111.0
-4180.487	-300.99503	2	2	300.99503	300.99503	1	2	2	0.0	0.0	1	0.216	-0.341	-4.138	-4.176	111.0
-4180.487	-300.99503	2	2	300.99503	300.99503	1	2	2	0.0	0.0	1	0.216	-0.341	-4.168	-4.177	111.0
-4180.487	-300.99503	2	2	300.99503	300.99503	1	2	2	0.0	0.0	1	0.216	-0.341	-4.175	-4.177	111.0
-4180.487	-300.99503	2	2	300.99503	300.99503	1	2	2	0.0	0.0	1	0.216	-0.341	-4.195	-4.177	111.0
-4180.487	-300.99503	2	2	300.99503	300.99503	1	2	2	0.0	0.0	1	0.216	-0.341	-4.172	-4.179	111.0
-4180.487	-300.99503	2	2	300.99503	300.99503	1	2	2	0.0	0.0	1	0.216	-0.341	-4.171	-4.179	111.0
-4180.487	-300.99503	2	2	300.99503	300.99503	1	2	2	0.0	0.0	1	0.216	-0.341	-4.18	-4.179	111.0
-4180.487	-300.99503	2	2	300.99503	300.99503	1	2	2	0.0	0.0	1	0.216	-0.34	-4.098	-4.179	111.0
-4180.487	-300.99503	2	2	300.99503	300.99503	1	2	2	0.0	0.0	1	0.216	-0.341	-4.15	-4.179	111.0
-4180.487	-300.99503	2	2	300.99503	300.99503	1	2	2	0.0	0.0	1	0.216	-0.341	-4.24	-4.18	111.0
-4180.487	-300.99503	2	2	300.99503	300.99503	1	2	2	0.0	0.0	1	0.216	-0.34	-4.077	-4.18	111.0
-4180.487	-300.99503	2	2	300.99503	300.99503	1	2	2	0.0	0.0	1	0.216	-0.341	-4.175	-4.18	111.0
-4180.487	-300.99503	2	2	300.99503	300.99503	1	2	2	0.0	0.0	1	0.216	-0.341	-4.142	-4.181	111.0
-4180.487	-300.99503	2	2	300.99503	300.99503	1	2	2	0.0	0.0	1	0.216	-0.342	-4.413	-4.181	111.0
-4180.487	-300.99503	2	2	300.99503	300.99503	1	2	2	0.0	0.0	1	0.216	-0.342	-4.175	-4.181	111.0
-4180.487	-300.99503	2	2	300.99503	300.99503	1	2	2	0.0	0.0	1	0.216	-0.342	-4.16	-4.182	111.0
-4180.487	-300.99503	2	2	300.99503	300.99503	1	2	2	0.0	0.0	1	0.216	-0.341	-4.08	-4.182	111.0
-4180.487	-300.99503	2	2	300.99503	300.99503	1	2	2	0.0	0.0	1	0.216	-0.341	-4.18	-4.182	111.0
-4180.487	-300.99503	2	2	300.99503	300.99503	1	2	2	0.0	0.0	1	0.216	-0.34	-4.065	-4.182	111.0
-4180.487	-300.99503	2	2	300.99503	300.99503	1	2	2	0.0	0.0	1	0.216	-0.341	-4.18	-4.182	111.0
-4180.487	-300.99503	2	2	300.99503	300.99503	1	2	2	0.0	0.0	1	0.216	-0.34	-4.031	-4.182	111.0
-4180.487	-300.99503	2	2	300.99503	300.99503	1	2	2	0.0	0.0	1	0.216	-0.341	-4.146	-4.183	111.0
-4180.487	-300.99503	2	2	300.99503	300.99503	1	2	2	0.0	0.0	1	0.216	-0.341	-4.17	-4.183	111.0
-4180.487	-300.99503	2	2	300.99503	300.99503	1	2	2	0.0	0.0	1	0.216	-0.341	-4.148	-4.183	111.0
-4180.487	-300.99503	2	2	300.99503	300.99503	1	2	2	0.0	0.0	1	0.216	-0.341	-4.138	-4.183	111.0
-4180.487	-300.99503	2	2	300.99503	300.99503	1	2	2	0.0	0.0	1	0.216	-0.342	-4.385	-4.183	111.0
-4180.487	-300.99503	2	2	300.99503	300.99503	1	2	2	0.0	0.0	1	0.216	-0.342	-4.193	-4.183	111.0
-4180.487	-300.99503	2	2	300.99503	300.99503	1	2	2	0.0	0.0	1	0.215	-0.342	-4.154	-4.183	111.0
-4180.487	-300.99503	2	2	300.99503	300.99503	1	2	2	0.0	0.0	1	0.215	-0.342	-4.248	-4.183	111.0
-4180.487	-300.99503	2	2	300.99503	300.99503	1	2	2	0.0	0.0	1	0.215	-0.342	-4.169	-4.183	111.0
-4180.487	-300.99503	2	2	300.99503	300.99503	1	2	2	0.0	0.0	1	0.215	-0.342	-4.136	-4.183	111.0
-4180.487	-300.99503	2	2	300.99503	300.99503	1	2	2	0.0	0.0	1	0.215	-0.342	-4.198	-4.184	111.0
-4180.487	-300.99503	2	2	300.99503	300.99503	1	2	2	0.0	0.0	1	0.215	-0.342	-4.179	-4.184	111.0
-4180.487	-300.99503	2	2	300.99503	300.99503	1	2	2	0.0	0.0	1	0.215	-0.342	-4.21	-4.184	111.0
-4180.487	-300.99503	2	2	300.99503	300.99503	1	2	2	0.0	0.0	1	0.215	-0.342	-4.197	-4.184	111.0
-4180.487	-300.99503	2	2	300.99503	300.99503	1	2	2	0.0	0.0	1	0.215	-0.342	-4.178	-4.184	111.0
-4180.487	-300.99503	2	2	300.99503	300.99503	1	2	2	0.0	0.0	1	0.215	-0.342	-4.171	-4.184	111.0
-4180.487	-300.99503	2	2	300.99503	300.99503	1	2	2	0.0	0.0	1	0.215	-0.342	-4.179	-4.184	111.0
-4180.487	-300.99503	2	2	300.99503	300.99503	1	2	2	0.0	0.0	1	0.215	-0.342	-4.208	-4.184	111.0
-4180.487	-300.99503	2	2	300.99503	300.99503	1	2	2	0.0	0.0	1	0.215	-0.342	-4.154	-4.184	111.0
-4180.487	-300.99503	2	2	300.99503	300.99503	1	2	2	0.0	0.0	1	0.215	-0.342	-4.297	-4.184	111.0
-4180.487	-300.99503	2	2	300.99503	300.99503	1	2	2	0.0	0.0	1	0.215	-0.342	-4.196	-4.184	111.0
-4180.487	-300.99503	2	2	300.99503	300.99503	1	2	2	0.0	0.0	1	0.215	-0.342	-4.228	-4.184	111.0
-4180.487	-300.99503	2	2	300.99503	300.99503	1	2	2	0.0	0.0	1	0.215	-0.342	-4.195	-4.184	111.0
-4180.487	-300.99503	2	2	300.99503	300.99503	1	2	2	0.0	0.0	1	0.215	-0.342	-4.138	-4.184	111.0
-4180.487	-300.99503	2	2	300.99503	300.99503	1	2	2	0.0	0.0	1	0.215	-0.342	-4.279	-4.184	111.0
-4180.487	-300.99503	2	2	300.99503	300.99503	1	2	2	0.0	0.0	1	0.215	-0.341	-4.184	-4.184	111.0
-4180.487	-300.99503	2	2	300.99503	300.99503	1	2	2	0.0	0.0	1	0.215	-0.341	-4.195	-4.184	111.0
-4180.487	-300.99503	2	2	300.99503	300.99503	1	2	2	0.0	0.0	1	0.215	-0.341	-4.198	-4.184	111.0
-4180.487	-300.99503	2	2	300.99503	300.99503	1	2	2	0.0	0.0	1	0.215	-0.341	-4.229	-4.184	111.0
-4180.487	-300.99503	2	2	300.99503	300.99503	1	2	2	0.0	0.0	1	0.215	-0.341	-4.133	-4.184	111.0
-4180.487	-300.99503	2	2	300.99503	300.99503	1	2	2	0.0	0.0	1	0.215	-0.341	-4.164	-4.184	111.0
-4180.487	-300.99503	2	2	300.99503	300.99503	1	2	2	0.0	0.0	1	0.215	-0.341	-4.183	-4.184	111.0
-4180.487	-300.99503	2	2	300.99503	300.99503	1	2	2	0.0	0.0	1	0.215	-0.341	-4.21	-4.184	111.0
-4180.487	-300.99503	2	2	300.99503	300.99503	1	2	2	0.0	0.0	1	0.215	-0.341	-4.242	-4.184	111.0
-4180.487	-300.99503	2	2	300.99503	300.99503	1	2	2	0.0	0.0	1	0.215	-0.341	-4.21	-4.184	111.0
-4180.487	-300.99503	2	2	300.99503	300.99503	1	2	2	0.0	0.0	1	0.215	-0.341	-4.17	-4.184	111.0
-4180.487	-300.99503	2	2	300.99503	300.99503	1	2	2	0.0	0.0	1	0.215	-0.341	-4.129	-4.184	111.0
-4180.487	-300.99503	2	2	300.99503	300.99503	1	2	2	0.0	0.0	1	0.215	-0.341	-4.21	-4.184	111.0
-4180.487	-300.99503	2	2	300.99503	300.99503	1	2	2	0.0	0.0	1	0.215	-0.341	-4.164	-4.184	111.0
-4180.487	-300.99503	2	2	300.99503	300.99503	1	2	2	0.0	0.0	1	0.215	-0.341	-4.151	-4.184	111.0
-4180.487	-300.99503	2	2	300.99503	300.99503	1	2	2	0.0	0.0	1	0.215	-0.341	-4.197	-4.184	111.0
-4180.487	-300.99503	2	2	300.99503	300.99503	1	2	2	0.0	0.0	1	0.215	-0.34	-4.028	-4.184	111.0
-4180.487	-300.99503	2	2	300.99503	300.99503	1	2	2	0.0	0.0	1	0.215	-0.341	-4.162	-4.184	111.0
-4180.487	-300.99503	2	2	300.99503	300.99503	1	2	2	0.0	0.0	1	0.215	-0.341	-4.23	-4.184	111.0
-4180.487	-300.99503	2	2	300.99503	300.99503	1	2	2	0.0	0.0	1	0.215	-0.341	-4.168	-4.184	111.0
-4180.487	-300.99503	2	2	300.99503	300.99503	1	2	2	0.0	0.0	1	0.215	-0.341	-4.214	-4.184	111.0
-4180.487	-300.99503	2	2	300.99503	300.99503	1	2	2	0.0	0.0	1	0.215	-0.341	-4.158	-4.184	111.0
-4180.487	-300.99503	2	2	300.99503	300.99503	1	2	2	0.0	0.0	1	0.215	-0.341	-4.238	-4.184	111.0
-4180.487	-300.99503	2	2	300.99503	300.99503	1	2	2	0.0	0.0	1	0.215	-0.341	-4.153	-4.184	111.0
-4180.487	-300.99503	2	2	300.99503	300.99503	1	2	2	0.0	0.0	1	0.215	-0.341	-4.236	-4.184	111.0
-4180.487	-300.99503	2	2	300.99503	300.99503	1	2	2	0.0	0.0	1	0.215	-0.341	-4.148	-4.184	111.0
-4180.487	-300.99503	2	2	300.99503	300.99503	1	2	2	0.0	0.0	1	0.215	-0.341	-4.197	-4.184	111.0
-4180.487	-300.99503	2	2	300.99503	300.99503	1	2	2	0.0	0.0	1	0.215	-0.341	-4.18	-4.184	111.0
-4180.487	-300.99503	2	2	300.99503	300.99503	1	2	2	0.0	0.0	1	0.215	-0.341	-4.202	-4.184	111.0
-4180.487	-300.99503	2	2	300.99503	300.99503	1	2	2	0.0	0.0	1	0.215	-0.341	-4.187	-4.184	111.0
-4180.487	-300.99503	2	2	300.99503	300.99503	1	2	2	0.0	0.0	1	0.215	-0.341	-4.232	-4.184	111.0
-4180.487	-300.99503	2	2	300.99503	300.99503	1	2	2	0.0	0.0	1	0.215	-0.341	-4.155	-4.184	111.0
-4180.487	-300.99503	2	2	300.99503	300.99503	1	2	2	0.0	0.0	1	0.215	-0.341	-4.159	-4.184	111.0
-4180.487	-300.99503	2	2	300.99503	300.99503	1	2	2	0.0	0.0	1	0.215	-0.341	-4.18	-4.184	111.0
-4180.487	-300.99503	2	2	300.99503	300.99503	1	2	2	0.0	0.0	1	0.215	-0.341	-4.174	-4.184	111.0
-4180.487	-300.99503	2	2	300.99503	300.99503	1	2	2	0.0	0.0	1	0.215	-0.341	-4.183	-4.184	111.0
-4180.487	-300.99503	2	2	300.99503	300.99503	1	2	2	0.0	0.0	1	0.215	-0.341	-4.173	-4.184	111.0
-4180.487	-300.99503	2	2	300.99503	300.99503	1	2	2	0.0	0.0	1	0.215	-0.341	-4.171	-4.184	111.0
-4180.487	-300.99503	2	2	300.99503	300.99503	1	2	2	0.0	0.0	1	0.215	-0.341	-4.23	-4.184	111.0
-4180.487	-300.99503	2	2	300.99503	300.99503	1	2	2	0.0	0.0	1	0.215	-0.341	-4.204	-4.184	111.0
-4180.487	-300.99503	2	2	300.99503	300.99503	1	2	2	0.0	0.0	1	0.215	-0.342	-4.378	-4.184	111.0
-4180.487	-300.99503	2	2	300.99503	300.99503	1	2	2	0.0	0.0	1	0.215	-0.342	-4.162	-4.184	111.0
-4180.487	-300.99503	2	2	300.99503	300.99503	1	2	2	0.0	0.0	1	0.215	-0.342	-4.194	-4.184	111.0
-4180.487	-300.99503	2	2	300.99503	300.99503	1	2	2	0.0	0.0	1	0.215	-0.342	-4.195	-4.184	111.0
-4180.487	-300.99503	2	2	300.99503	300.99503	1	2	2	0.0	0.0	1	0.215	-0.341	-4.068	-4.184	111.0
-4180.487	-300.99503	2	2	300.99503	300.99503	1	2	2	0.0	0.0	1	0.215	-0.34	-3.87	-4.184	111.0
-4180.487	-300.99503	2	2	300.99503	300.99503	1	2	2	0.0	0.0	1	0.215	-0.341	-4.183	-4.184	111.0
-4180.487	-300.99503	2	2	300.99503	300.99503	1	2	2	0.0	0.0	1	0.215	-0.341	-4.203	-4.184	111.0
-4180.487	-300.99503	2	2	300.99503	300.99503	1	2	2	0.0	0.0	1	0.215	-0.341	-4.196	-4.184	111.0
-4180.487	-300.99503	2	2	300.99503	300.99503	1	2	2	0.0	0.0	1	0.215	-0.341	-4.167	-4.184	111.0
-4180.487	-300.99503	2	2	300.99503	300.99503	1	2	2	0.0	0.0	1	0.215	-0.341	-4.177	-4.184	111.0
-4180.487	-300.99503	2	2	300.99503	300.99503	1	2	2	0.0	0.0	1	0.215	-0.341	-4.214	-4.184	111.0
-4180.487	-300.99503	2	2	300.99503	300.99503	1	2	2	0.0	0.0	1	0.215	-0.341	-4.185	-4.184	111.0
-4180.487	-300.99503	2	2	300.99503	300.99503	1	2	2	0.0	0.0	1	0.215	-0.341	-4.187	-4.184	111.0
-4180.487	-300.99503	2	2	300.99503	300.99503	1	2	2	0.0	0.0	1	0.215	-0.341	-4.211	-4.184	111.0
-4180.487	-300.99503	2	2	300.99503	300.99503	1	2	2	0.0	0.0	1	0.215	-0.341	-4.181	-4.184	111.0
-4180.487	-300.99503	2	2	300.99503	300.99503	1	2	2	0.0	0.0	1	0.215	-0.341	-4.145	-4.184	111.0
-4180.487	-300.99503	2	2	300.99503	300.99503	1	2	2	0.0	0.0	1	0.215	-0.341	-4.182	-4.184	111.0
-4180.487	-300.99503	2	2	300.99503	300.99503	1	2	2	0.0	0.0	1	0.215	-0.341	-4.163	-4.184	111.0
-4180.487	-300.99503	2	2	300.99503	300.99503	1	2	2	0.0	0.0	1	0.215	-0.341	-4.166	-4.184	111.0
-4180.487	-300.99503	2	2	300.99503	300.99503	1	2	2	0.0	0.0	1	0.215	-0.341	-4.235	-4.184	111.0
-4180.487	-300.99503	2	2	300.99503	300.99503	1	2	2	0.0	0.0	1	0.215	-0.341	-4.178	-4.184	111.0
-4180.487	-300.99503	2	2	300.99503	300.99503	1	2	2	0.0	0.0	1	0.215	-0.34	-3.983	-4.184	111.0
-4180.487	-300.99503	2	2	300.99503	300.99503	1	2	2	0.0	0.0	1	0.215	-0.341	-4.208	-4.184	111.0
-4180.487	-300.99503	2	2	300.99503	300.99503	1	2	2	0.0	0.0	1	0.215	-0.341	-4.207	-4.184	111.0
-4180.487	-300.99503	2	2	300.99503	300.99503	1	2	2	0.0	0.0	1	0.215	-0.341	-4.164	-4.184	111.0
-4180.487	-300.99503	2	2	300.99503	300.99503	1	2	2	0.0	0.0	1	0.215	-0.341	-4.212	-4.184	111.0
-4180.487	-300.99503	2	2	300.99503	300.99503	1	2	2	0.0	0.0	1	0.215	-0.341	-4.129	-4.184	111.0
-4180.487	-300.99503	2	2	300.99503	300.99503	1	2	2	0.0	0.0	1	0.215	-0.341	-4.17	-4.184	111.0
-4180.487	-300.99503	2	2	300.99503	300.99503	1	2	2	0.0	0.0	1	0.215	-0.341	-4.224	-4.184	111.0
0.0	0.0	2	2	300.99503	300.99503	1	2	2	0.0	0.0	0	0.215	-0.341	-4.287	-4.184	111.0
0.0	0.0	2	2	300.99503	300.99503	1	2	2	0.0	0.0	0	0.215	-0.341	-4.111	-4.184	111.0
0.0	0.0	2	2	300.99503	300.99503	1	2	2	0.0	0.0	0	0.215	-0.341	-4.168	-4.184	111.0
0.0	0.0	2	2	300.99503	300.99503	1	2	2	0.0	0.0	0	0.215	-0.341	-4.102	-4.184	111.0
0.0	0.0	2	2	300.99503	300.99503	1	2	2	0.0	0.0	0	0.215	-0.341	-4.141	-4.184	111.0
0.0	0.0	2	2	300.99503	300.99503	1	2	2	0.0	0.0	0	0.215	-0.339	-3.831	-3.888	111.0
0.0	0.0	2	2	300.99503	300.99503	1	2	2	0.0	0.0	0	0.215	-0.333	-3.387	-3.358	111.0
0.0	0.0	2	2	300.99503	300.99503	1	2	2	0.0	0.0	0	0.216	-0.328	-3.389	-3.358	111.0
0.0	0.0	2	2	300.99503	300.99503	1	2	2	0.0	0.0	0	0.216	-0.318	-2.831	-2.9	111.0
0.0	0.0	2	2	300.99503	300.99503	1	2	2	0.0	0.0	0	0.216	-0.31	-2.866	-2.695	111.0
0.0	0.0	2	2	300.99503	300.99503	1	2	2	0.0	0.0	0	0.216	-0.302	-2.719	-2.695	111.0
0.0	0.0	2	2	300.99503	300.99503	1	2	2	0.0	0.0	0	0.216	-0.291	-2.307	-2.327	111.0
0.0	0.0	2	2	300.99503	300.99503	1	2	2	0.0	0.0	0	0.216	-0.281	-2.316	-2.327	111.0
0.0	0.0	2	2	300.99503	300.99503	1	2	2	0.0	0.0	0	0.216	-0.271	-2.131	-2.162	111.0
0.0	0.0	2	2	300.99503	300.99503	1	2	2	0.0	0.0	0	0.217	-0.259	-1.861	-1.867	111.0
0.0	0.0	2	2	300.99503	300.99503	1	2	2	0.0	0.0	0	0.217	-0.249	-1.883	-1.867	111.0
0.0	0.0	2	2	300.99503	300.99503	1	2	2	0.0	0.0	0	0.217	-0.24	-1.941	-1.735	111.0
0.0	0.0	2	2	300.99503	300.99503	1	2	2	0.0	0.0	0	0.217	-0.232	-1.761	-1.735	111.0
0.0	0.0	2	2	300.99503	300.99503	1	2	2	0.0	0.0	0	0.217	-0.221	-1.457	-1.498	111.0
0.0	0.0	2	2	300.99503	300.99503	1	2	2	0.0	0.0	0	0.218	-0.21	-1.394	-1.392	111.0
0.0	0.0	2	2	300.99503	300.99503	1	2	2	0.0	0.0	0	0.218	-0.2	-1.399	-1.392	111.0
0.0	0.0	2	2	300.99503	300.99503	1	2	2	0.0	0.0	0	0.218	-0.19	-1.145	-1.202	111.0
0.0	0.0	2	2	300.99503	300.99503	1	2	2	0.0	0.0	0	0.219	-0.181	-1.121	-1.117	111.0
0.0	0.0	2	2	300.99503	300.99503	1	2	2	0.0	0.0	0	0.219	-0.172	-1.128	-1.117	111.0
0.0	0.0	2	2	300.99503	300.99503	1	2	2	0.0	0.0	0	0.219	-0.164	-1.041	-1.038	111.0
0.0	0.0	2	2	300.99503	300.99503	1	2	2	0.0	0.0	0	0.219	-0.157	-1.059	-1.038	111.0
0.0	0.0	2	2	300.99503	300.99503	1	2	2	0.0	0.0	0	0.22	-0.149	-0.793	-0.896	111.0
0.0	0.0	2	2	300.99503	300.99503	1	2	2	0.0	0.0	0	0.22	-0.141	-0.84	-0.774	111.0
0.0	0.0	2	2	300.99503	300.99503	1	2	2	0.0	0.0	0	0.22	-0.134	-0.736	-0.774	111.0
0.0	0.0	2	2	300.99503	300.99503	1	2	2	0.0	0.0	0	0.22	-0.126	-0.723	-0.719	111.0
0.0	0.0	2	2	300.99503	300.99503	1	2	2	0.0	0.0	0	0.221	-0.118	-0.649	-0.621	111.0
0.0	0.0	2	2	300.99503	300.99503	1	2	2	0.0	0.0	0	0.221	-0.112	-0.624	-0.621	111.0
0.0	0.0	2	2	300.99503	300.99503	1	2	2	0.0	0.0	0	0.221	-0.106	-0.591	-0.577	111.0
0.0	0.0	2	2	300.99503	300.99503	1	2	2	0.0	0.0	0	0.221	-0.1	-0.562	-0.577	111.0
0.0	0.0	2	2	300.99503	300.99503	1	2	2	0.0	0.0	0	0.222	-0.095	-0.711	-0.498	111.0
0.0	0.0	2	2	300.99503	300.99503	1	2	2	0.0	0.0	0	0.222	-0.089	-0.458	-0.43	111.0
0.0	0.0	2	2	300.99503	300.99503	1	2	2	0.0	0.0	0	0.222	-0.083	-0.461	-0.43	111.0
0.0	0.0	2	2	300.99503	300.99503	1	2	2	0.0	0.0	0	0.222	-0.078	-0.417	-0.399	111.0
0.0	0.0	2	2	300.99503	300.99503	1	2	2	0.0	0.0	0	0.222	-0.074	-0.34	-0.371	111.0
0.0	0.0	2	2	300.99503	300.99503	1	2	2	0.0	0.0	0	0.222	-0.07	-0.351	-0.371	111.0
0.0	0.0	2	2	300.99503	300.99503	1	2	2	0.0	0.0	0	0.223	-0.066	-0.403	-0.32	111.0
0.0	0.0	2	2	300.99503	300.99503	1	2	2	0.0	0.0	0	0.223	-0.062	-0.334	-0.32	111.0
0.0	0.0	2	2	300.99503	300.99503	1	2	2	0.0	0.0	0	0.223	-0.058	-0.241	-0.297	111.0
0.0	0.0	2	2	300.99503	300.99503	1	2	2	0.0	0.0	0	0.223	-0.055	-0.306	-0.257	111.0
0.0	0.0	2	2	300.99503	300.99503	1	2	2	0.0	0.0	0	0.223	-0.053	-0.266	-0.257	111.0
0.0	0.0	2	2	300.99503	300.99503	1	2	2	0.0	0.0	0	0.223	-0.049	-0.246	-0.221	111.0
0.0	0.0	2	2	300.99503	300.99503	1	2	2	0.0	0.0	0	0.223	-0.045	-0.221	-0.206	111.0
0.0	0.0	2	2	300.99503	300.99503	1	2	2	0.0	0.0	0	0.223	-0.041	-0.188	-0.206	111.0
0.0	0.0	2	2	300.99503	300.99503	1	2	2	0.0	0.0	0	0.224	-0.038	-0.171	-0.177	111.0
0.0	0.0	2	2	300.99503	300.99503	1	2	2	0.0	0.0	0	0.224	-0.036	-0.199	-0.177	111.0
0.0	0.0	2	2	300.99503	300.99503	1	2	2	0.0	0.0	0	0.224	-0.034	-0.186	-0.165	111.0
0.0	0.0	2	2	300.99503	300.99503	1	2	2	0.0	0.0	0	0.224	-0.032	-0.185	-0.142	111.0
0.0	0.0	2	2	300.99503	300.99503	1	2	2	0.0	0.0	0	0.224	-0.03	-0.151	-0.142	111.0
0.0	0.0	2	2	300.99503	300.99503	1	2	2	0.0	0.0	0	0.224	-0.028	-0.15	-0.132	111.0
0.0	0.0	2	2	300.99503	300.99503	1	2	2	0.0	0.0	0	0.224	-0.026	-0.15	-0.114	111.0
0.0	0.0	2	2	300.99503	300.99503	1	2	2	0.0	0.0	0	0.224	-0.024	-0.113	-0.114	111.0
0.0	0.0	2	2	300.99503	300.99503	1	2	2	0.0	0.0	0	0.224	-0.022	-0.124	-0.106	111.0
0.0	0.0	2	2	300.99503	300.99503	1	2	2	0.0	0.0	0	0.225	-0.02	-0.031	-0.106	111.0
0.0	0.0	2	2	300.99503	300.99503	1	2	2	0.0	0.0	0	0.225	-0.019	0.085	-0.091	111.0
0.0	0.0	2	2	300.99503	300.99503	1	2	2	0.0	0.0	0	0.225	-0.019	-0.019	-0.084	111.0
0.0	0.0	2	2	300.99503	300.99503	1	2	2	0.0	0.0	0	0.225	-0.019	-0.094	-0.084	111.0
0.0	0.0	2	2	300.99503	300.99503	1	2	2	0.0	0.0	0	0.225	-0.018	-0.006	-0.073	111.0
0.0	0.0	2	2	300.99503	300.99503	1	2	2	0.0	0.0	0	0.225	-0.018	-0.067	-0.067	111.0
0.0	0.0	2	2	300.99503	300.99503	1	2	2	0.0	0.0	0	0.225	-0.018	-0.063	-0.067	111.0
0.0	0.0	2	2	300.99503	300.99503	1	2	2	0.0	0.0	0	0.225	-0.018	-0.071	-0.058	111.0
0.0	0.0	2	2	300.99503	300.99503	1	2	2	0.0	0.0	0	0.226	-0.018	-0.064	-0.058	111.0
0.0	0.0	2	2	300.99503	300.99503	1	2	2	0.0	0.0	0	0.226	-0.018	-0.036	-0.05	111.0
0.0	0.0	2	2	300.99503	300.99503	1	2	2	0.0	0.0	0	0.226	-0.018	-0.071	-0.046	111.0
0.0	0.0	2	2	300.99503	300.99503	1	2	2	0.0	0.0	0	0.226	-0.017	-0.044	-0.046	111.0
0.0	0.0	2	2	300.99503	300.99503	1	2	2	0.0	0.0	0	0.226	-0.016	0.014	-0.04	111.0
0.0	0.0	2	2	300.99503	300.99503	1	2	2	0.0	0.0	0	0.226	-0.016	-0.044	-0.037	111.0
0.0	0.0	2	2	300.99503	300.99503	1	2	2	0.0	0.0	0	0.226	-0.016	-0.014	-0.037	111.0
0.0	0.0	2	2	300.99503	300.99503	1	2	2	0.0	0.0	0	0.226	-0.016	-0.043	-0.032	111.0
0.0	0.0	2	2	300.99503	300.99503	1	2	2	0.0	0.0	0	0.226	-0.015	-0.017	-0.032	111.0
0.0	0.0	2	2	300.99503	300.99503	1	2	2	0.0	0.0	0	0.226	-0.015	-0.021	-0.027	111.0
0.0	0.0	2	2	300.99503	300.99503	1	2	2	0.0	0.0	0	0.226	-0.015	-0.015	-0.025	111.0
0.0	0.0	2	2	300.99503	300.99503	1	2	2	0.0	0.0	0	0.226	-0.015	-0.019	-0.025	111.0
0.0	0.0	2	2	300.99503	300.99503	1	2	2	0.0	0.0	0	0.226	-0.014	0.006	-0.021	111.0
0.0	0.0	2	2	300.99503	300.99503	1	2	2	0.0	0.0	0	0.226	-0.014	-0.024	-0.02	111.0
0.0	0.0	2	2	300.99503	300.99503	1	2	2	0.0	0.0	0	0.226	-0.013	-0.018	-0.02	111.0
0.0	0.0	2	2	300.99503	300.99503	1	2	2	0.0	0.0	0	0.226	-0.013	-0.028	-0.017	111.0
0.0	0.0	2	2	300.99503	300.99503	1	2	2	0.0	0.0	0	0.226	-0.013	-0.013	-0.017	111.0
0.0	0.0	2	2	300.99503	300.99503	1	2	2	0.0	0.0	0	0.226	-0.011	-0.002	-0.016	111.0
0.0	0.0	2	2	300.99503	300.99503	1	2	2	0.0	0.0	0	0.226	-0.01	-0.123	-0.013	111.0
0.0	0.0	2	2	300.99503	300.99503	1	2	2	0.0	0.0	0	0.226	-0.01	-0.073	-0.013	111.0
0.0	0.0	2	2	300.99503	300.99503	1	2	2	0.0	0.0	0	0.226	-0.009	0.016	-0.012	111.0
0.0	0.0	2	2	300.99503	300.99503	1	2	2	0.0	0.0	0	0.226	-0.008	-0.01	-0.01	111.0
0.0	0.0	2	2	300.99503	300.99503	1	2	2	0.0	0.0	0	0.226	-0.007	-0.031	-0.01	111.0
0.0	0.0	2	2	300.99503	300.99503	1	2	2	0.0	0.0	0	0.226	-0.007	-0.012	-0.009	111.0
0.0	0.0	2	2	300.99503	300.99503	1	2	2	0.0	0.0	0	0.226	-0.007	-0.025	-0.009	111.0
0.0	0.0	2	2	300.99503	300.99503	1	2	2	0.0	0.0	0	0.226	-0.006	-0.04	-0.008	111.0
0.0	0.0	2	2	300.99503	300.99503	1	2	2	0.0	0.0	0	0.226	-0.005	-0.017	-0.007	111.0
0.0	0.0	2	2	300.99503	300.99503	1	2	2	0.0	0.0	0	0.226	-0.004	0.072	-0.007	111.0
0.0	0.0	2	2	300.99503	300.99503	1	2	2	0.0	0.0	0	0.226	-0.004	-0.04	-0.006	111.0
0.0	0.0	2	2	300.99503	300.99503	1	2	2	0.0	0.0	0	0.226	-0.002	0.037	-0.005	111.0
0.0	0.0	2	2	300.99503	300.99503	1	2	2	0.0	0.0	0	0.226	0.0	0.048	-0.005	111.0
0.0	0.0	2	2	300.99503	300.99503	1	2	2	0.0	0.0	0	0.226	-0.001	-0.016	-0.005	111.0
0.0	0.0	2	2	300.99503	300.99503	1	2	2	0.0	0.0	0	0.226	-0.001	-0.044	-0.005	111.0
0.0	0.0	2	2	300.99503	300.99503	1	2	2	0.0	0.0	0	0.226	-0.001	-0.035	-0.004	111.0
0.0	0.0	2	2	300.99503	300.99503	1	2	2	0.0	0.0	0	0.226	0.0	-0.008	-0.003	111.0
0.0	0.0	2	2	300.99503	300.99503	1	2	2	0.0	0.0	0	0.226	0.0	0.036	-0.003	111.0
0.0	0.0	2	2	300.99503	300.99503	1	2	2	0.0	0.0	0	0.226	0.0	0.007	-0.003	111.0
0.0	0.0	2	2	300.99503	300.99503	1	2	2	0.0	0.0	0	0.226	0.0	0.013	-0.002	111.0
0.0	0.0	2	2	300.99503	300.99503	1	2	2	0.0	0.0	0	0.226	-0.001	-0.068	-0.002	111.0
0.0	0.0	2	2	300.99503	300.99503	1	2	2	0.0	0.0	0	0.226	-0.001	-0.037	-0.002	111.0
0.0	0.0	2	2	300.99503	300.99503	1	2	2	0.0	0.0	0	0.226	-0.001	-0.025	-0.002	111.0
0.0	0.0	2	2	300.99503	300.99503	1	2	2	0.0	0.0	0	0.226	0.0	0.002	-0.002	111.0
0.0	0.0	2	2	300.99503	300.99503	1	2	2	0.0	0.0	0	0.226	0.0	0.025	-0.001	111.0
0.0	0.0	2	2	300.99503	300.99503	1	2	2	0.0	0.0	0	0.226	0.0	0.027	-0.001	111.0
0.0	0.0	2	2	300.99503	300.99503	1	2	2	0.0	0.0	0	0.226	0.0	0.019	-0.001	111.0
0.0	0.0	2	2	300.99503	300.99503	1	2	2	0.0	0.0	0	0.226	-0.001	-0.042	-0.001	111.0
0.0	0.0	2	2	300.99503	300.99503	1	2	2	0.0	0.0	0	0.226	0.0	0.016	-0.001	111.0
0.0	0.0	2	2	300.99503	300.99503	1	2	2	0.0	0.0	0	0.226	-0.001	-0.029	0.0	111.0
0.0	0.0	2	2	300.99503	300.99503	1	2	2	0.0	0.0	0	0.226	-0.001	-0.061	0.0	111.0
0.0	0.0	2	2	300.99503	300.99503	1	2	2	0.0	0.0	0	0.226	0.0	0.025	0.0	111.0
0.0	0.0	2	2	300.99503	300.99503	1	2	2	0.0	0.0	0	0.226	0.0	0.002	0.0	111.0
0.0	0.0	2	2	300.99503	300.99503	1	2	2	0.0	0.0	0	0.226	-0.001	-0.096	0.0	111.0
0.0	0.0	2	2	300.99503	300.99503	1	2	2	0.0	0.0	0	0.226	-0.001	-0.029	0.0	111.0
0.0	0.0	2	2	300.99503	300.99503	1	2	2	0.0	0.0	0	0.226	0.0	0.112	0.0	111.0
0.0	0.0	2	2	300.99503	300.99503	1	2	2	0.0	0.0	0	0.226	-0.001	-0.026	0.0	111.0
0.0	0.0	2	2	300.99503	300.99503	1	2	2	0.0	0.0	0	0.226	0.0	0.005	0.0	111.0
0.0	0.0	2	2	300.99503	300.99503	1	2	2	0.0	0.0	0	0.226	-0.001	-0.031	0.0	111.0
0.0	0.0	2	2	300.99503	300.99503	1	2	2	0.0	0.0	0	0.226	0.0	-0.01	0.0	111.0
0.0	0.0	2	2	300.99503	300.99503	1	2	2	0.0	0.0	0	0.226	0.0	0.005	0.0	111.0
0.0	0.0	2	2	300.99503	300.99503	1	2	2	0.0	0.0	0	0.226	0.0	0.004	0.0	111.0
0.0	0.0	2	2	300.99503	300.99503	1	2	2	0.0	0.0	0	0.226	0.0	0.131	0.0	111.0
0.0	0.0	2	2	300.99503	300.99503	1	2	2	0.0	0.0	0	0.226	0.0	0.021	0.0	111.0
0.0	0.0	2	2	300.99503	300.99503	1	2	2	0.0	0.0	0	0.226	0.0	0.022	0.0	111.0
0.0	0.0	2	2	300.99503	300.99503	1	2	2	0.0	0.0	0	0.226	0.0	0.045	0.0	111.0
0.0	0.0	2	2	300.99503	300.99503	1	2	2	0.0	0.0	0	0.226	0.0	0.013	0.0	111.0
0.0	0.0	2	2	300.99503	300.99503	1	2	2	0.0	0.0	0	0.226	-0.001	-0.035	0.0	111.0
0.0	0.0	2	2	300.99503	300.99503	1	2	2	0.0	0.0	0	0.226	-0.001	-0.176	0.0	111.0
0.0	0.0	2	2	300.99503	300.99503	1	2	2	0.0	0.0	0	0.226	0.0	0.009	0.0	111.0
0.0	0.0	2	2	300.99503	300.99503	1	2	2	0.0	0.0	0	0.226	-0.001	-0.019	0.0	111.0
0.0	0.0	2	2	300.99503	300.99503	1	2	2	0.0	0.0	0	0.226	-0.001	-0.03	0.0	111.0
0.0	0.0	2	2	300.99503	300.99503	1	2	2	0.0	0.0	0	0.226	0.0	0.018	0.0	111.0
0.0	0.0	2	2	300.99503	300.99503	1	2	2	0.0	0.0	0	0.226	-0.001	-0.1	0.0	111.0
0.0	0.0	2	2	300.99503	300.99503	1	2	2	0.0	0.0	0	0.226	0.0	0.003	0.0	111.0
0.0	0.0	2	2	300.99503	300.99503	1	2	2	0.0	0.0	0	0.226	0.0	0.018	0.0	111.0
0.0	0.0	2	2	300.99503	300.99503	1	2	2	0.0	0.0	0	0.226	0.0	0.006	0.0	111.0
0.0	0.0	2	2	300.99503	300.99503	1	2	2	0.0	0.0	0	0.226	0.0	0.0	0.0	111.0
0.0	0.0	2	2	300.99503	300.99503	1	2	2	0.0	0.0	0	0.226	-0.001	-0.072	0.0	111.0
0.0	0.0	2	2	300.99503	300.99503	1	2	2	0.0	0.0	0	0.226	0.0	-0.005	0.0	111.0
0.0	0.0	2	2	300.99503	300.99503	1	2	2	0.0	0.0	0	0.226	-0.001	-0.018	0.0	111.0
0.0	0.0	2	2	300.99503	300.99503	1	2	2	0.0	0.0	0	0.226	-0.001	-0.014	0.0	111.0
0.0	0.0	2	2	300.99503	300.99503	1	2	2	0.0	0.0	0	0.226	0.0	0.0	0.0	111.0
0.0	0.0	2	2	300.99503	300.99503	1	2	2	0.0	0.0	0	0.226	-0.001	-0.016	0.0	111.0
0.0	0.0	2	2	300.99503	300.99503	1	2	2	0.0	0.0	0	0.226	0.0	0.002	0.0	111.0
0.0	0.0	2	2	300.99503	300.99503	1	2	2	0.0	0.0	0	0.226	-0.001	-0.033	0.0	111.0
0.0	0.0	2	2	300.99503	300.99503	1	2	2	0.0	0.0	0	0.226	0.0	0.201	0.0	111.0
0.0	0.0	2	2	300.99503	300.99503	1	2	2	0.0	0.0	0	0.226	-0.001	-0.036	0.0	111.0
0.0	0.0	2	2	300.99503	300.99503	1	2	2	0.0	0.0	0	0.226	0.0	0.008	0.0	111.0
0.0	0.0	2	2	300.99503	300.99503	1	2	2	0.0	0.0	0	0.226	0.0	-0.01	0.0	111.0
0.0	0.0	2	2	300.99503	300.99503	1	2	2	0.0	0.0	0	0.226	-0.001	-0.124	0.0	111.0
0.0	0.0	2	2	300.99503	300.99503	1	2	2	0.0	0.0	0	0.226	0.0	0.006	0.0	111.0
0.0	0.0	2	2	300.99503	300.99503	1	2	2	0.0	0.0	0	0.226	0.0	-0.003	0.0	111.0
0.0	0.0	2	2	300.99503	300.99503	1	2	2	0.0	0.0	0	0.226	0.0	0.006	0.0	111.0
0.0	0.0	2	2	300.99503	300.99503	1	2	2	0.0	0.0	0	0.226	0.0	0.0	0.0	111.0
0.0	0.0	2	2	300.99503	300.99503	1	2	2	0.0	0.0	0	0.226	-0.001	-0.014	0.0	111.0
0.0	0.0	2	2	300.99503	300.99503	1	2	2	0.0	0.0	0	0.226	0.0	-0.002	0.0	111.0
0.0	0.0	2	2	300.99503	300.99503	1	2	2	0.0	0.0	0	0.226	-0.001	-0.016	0.0	111.0
0.0	0.0	2	2	300.99503	300.99503	1	2	2	0.0	0.0	0	0.226	0.0	0.001	0.0	111.0
0.0	0.0	2	2	300.99503	300.99503	1	2	2	0.0	0.0	0	0.226	0.0	0.019	0.0	111.0
0.0	0.0	2	2	300.99503	300.99503	1	2	2	0.0	0.0	0	0.226	0.0	0.235	0.0	111.0
0.0	0.0	2	2	300.99503	300.99503	1	2	2	0.0	0.0	0	0.226	0.0	0.004	0.0	111.0
0.0	0.0	2	2	300.99503	300.99503	1	2	2	0.0	0.0	0	0.226	0.0	0.002	0.0	111.0
0.0	0.0	2	2	300.99503	300.99503	1	2	2	0.0	0.0	0	0.226	0.0	0.059	0.0	111.0
0.0	0.0	2	2	300.99503	300.99503	1	2	2	0.0	0.0	0	0.226	0.0	0.027	0.0	111.0
0.0	0.0	2	2	300.99503	300.99503	1	2	2	0.0	0.0	0	0.226	-0.001	-0.018	0.0	111.0
0.0	0.0	2	2	300.99503	300.99503	1	2	2	0.0	0.0	0	0.226	0.0	-0.001	0.0	111.0
0.0	0.0	2	2	300.99503	300.99503	1	2	2	0.0	0.0	0	0.226	-0.001	-0.013	0.0	111.0
0.0	0.0	2	2	300.99503	300.99503	1	2	2	0.0	0.0	0	0.226	0.0	0.028	0.0	111.0
0.0	0.0	2	2	300.99503	300.99503	1	2	2	0.0	0.0	0	0.226	-0.001	-0.047	0.0	111.0
0.0	0.0	2	2	300.99503	300.99503	1	2	2	0.0	0.0	0	0.226	0.0	0.006	0.0	111.0
0.0	0.0	2	2	300.99503	300.99503	1	2	2	0.0	0.0	0	0.226	0.0	0.003	0.0	111.0
0.0	0.0	2	2	300.99503	300.99503	1	2	2	0.0	0.0	0	0.226	0.0	0.01	0.0	111.0
0.0	0.0	2	2	300.99503	300.99503	1	2	2	0.0	0.0	0	0.226	0.0	0.009	0.0	111.0
0.0	0.0	2	2	300.99503	300.99503	1	2	2	0.0	0.0	0	0.226	0.0	0.007	0.0	111.0
0.0	0.0	2	2	300.99503	300.99503	1	2	2	0.0	0.0	0	0.226	-0.001	-0.02	0.0	111.0
0.0	0.0	2	2	300.99503	300.99503	1	2	2	0.0	0.0	0	0.226	0.0	-0.005	0.0	111.0
0.0	0.0	2	2	300.99503	300.99503	1	2	2	0.0	0.0	0	0.226	0.0	0.004	0.0	111.0
0.0	0.0	2	2	300.99503	300.99503	1	2	2	0.0	0.0	0	0.226	0.0	0.005	0.0	111.0
0.0	0.0	2	2	300.99503	300.99503	1	2	2	0.0	0.0	0	0.226	0.0	0.024	0.0	111.0
0.0	0.0	2	2	300.99503	300.99503	1	2	2	0.0	0.0	0	0.226	-0.001	-0.046	0.0	111.0
0.0	0.0	2	2	300.99503	300.99503	1	2	2	0.0	0.0	0	0.226	0.0	-0.008	0.0	111.0
0.0	0.0	2	2	300.99503	300.99503	1	2	2	0.0	0.0	0	0.226	-0.001	-0.02	0.0	111.0
0.0	0.0	2	2	300.99503	300.99503	1	2	2	0.0	0.0	0	0.226	0.0	0.001	0.0	111.0
0.0	0.0	2	2	300.99503	300.99503	1	2	2	0.0	0.0	0	0.226	-0.001	-0.015	0.0	111.0
0.0	0.0	2	2	300.99503	300.99503	1	2	2	0.0	0.0	0	0.226	-0.001	-0.146	0.0	111.0
0.0	0.0	2	2	300.99503	300.99503	1	2	2	0.0	0.0	0	0.226	-0.001	-0.031	0.0	111.0
0.0	0.0	2	2	300.99503	300.99503	1	2	2	0.0	0.0	0	0.226	0.0	-0.006	0.0	111.0
0.0	0.0	2	2	300.99503	300.99503	1	2	2	0.0	0.0	0	0.226	0.0	0.0	0.0	111.0
0.0	0.0	2	2	300.99503	300.99503	1	2	2	0.0	0.0	0	0.226	0.0	0.003	0.0	111.0
0.0	0.0	2	2	300.99503	300.99503	1	2	2	0.0	0.0	0	0.226	-0.001	-0.012	0.0	111.0
0.0	0.0	2	2	300.99503	300.99503	1	2	2	0.0	0.0	0	0.226	-0.001	-0.119	0.0	111.0
0.0	0.0	2	2	300.99503	300.99503	1	2	2	0.0	0.0	0	0.226	0.0	0.008	0.0	111.0
0.0	0.0	2	2	300.99503	300.99503	1	2	2	0.0	0.0	0	0.226	-0.001	-0.059	0.0	111.0
0.0	0.0	2	2	300.99503	300.99503	1	2	2	0.0	0.0	0	0.226	-0.001	-0.012	0.0	111.0
0.0	0.0	2	2	300.99503	300.99503	1	2	2	0.0	0.0	0	0.226	0.0	0.005	0.0	111.0
0.0	0.0	2	2	300.99503	300.99503	1	2	2	0.0	0.0	0	0.226	-0.001	-0.012	0.0	111.0
0.0	0.0	2	2	300.99503	300.99503	1	2	2	0.0	0.0	0	0.226	0.0	0.016	0.0	111.0
0.0	0.0	2	2	300.99503	300.99503	1	2	2	0.0	0.0	0	0.226	0.0	0.186	0.0	111.0
0.0	0.0	2	2	300.99503	300.99503	1	2	2	0.0	0.0	0	0.226	0.0	0.005	0.0	111.0
0.0	0.0	2	2	300.99503	300.99503	1	2	2	0.0	0.0	0	0.226	0.0	-0.009	0.0	111.0
0.0	0.0	2	2	300.99503	300.99503	1	2	2	0.0	0.0	0	0.226	0.0	0.02	0.0	111.0
0.0	0.0	2	2	300.99503	300.99503	1	2	2	0.0	0.0	0	0.226	0.0	0.003	0.0	111.0
0.0	0.0	2	2	300.99503	300.99503	1	2	2	0.0	0.0	0	0.226	0.0	0.063	0.0	111.0
0.0	0.0	2	2	300.99503	300.99503	1	2	2	0.0	0.0	0	0.226	-0.001	-0.019	0.0	111.0
0.0	0.0	2	2	300.99503	300.99503	1	2	2	0.0	0.0	0	0.226	0.0	0.036	0.0	111.0
0.0	0.0	2	2	300.99503	300.99503	1	2	2	0.0	0.0	0	0.226	-0.001	-0.079	0.0	111.0
0.0	0.0	2	2	300.99503	300.99503	1	2	2	0.0	0.0	0	0.226	0.0	0.011	0.0	111.0
0.0	0.0	2	2	300.99503	300.99503	1	2	2	0.0	0.0	0	0.226	0.0	-0.003	0.0	111.0
0.0	0.0	2	2	300.99503	300.99503	1	2	2	0.0	0.0	0	0.226	0.0	-0.002	0.0	111.0
0.0	0.0	2	2	300.99503	300.99503	1	2	2	0.0	0.0	0	0.226	0.0	0.012	0.0	111.0
0.0	0.0	2	2	300.99503	300.99503	1	2	2	0.0	0.0	0	0.226	0.0	0.007	0.0	111.0
0.0	0.0	2	2	300.99503	300.99503	1	2	2	0.0	0.0	0	0.226	0.0	-0.006	0.0	111.0
0.0	0.0	2	2	300.99503	300.99503	1	2	2	0.0	0.0	0	0.226	-0.001	-0.028	0.0	111.0
0.0	0.0	2	2	300.99503	300.99503	1	2	2	0.0	0.0	0	0.226	0.0	0.018	0.0	111.0
0.0	0.0	2	2	300.99503	300.99503	1	2	2	0.0	0.0	0	0.226	0.0	0.031	0.0	111.0
0.0	0.0	2	2	300.99503	300.99503	1	2	2	0.0	0.0	0	0.226	0.0	0.025	0.0	111.0
0.0	0.0	2	2	300.99503	300.99503	1	2	2	0.0	0.0	0	0.226	0.0	0.019	0.0	111.0
0.0	0.0	2	2	300.99503	300.99503	1	2	2	0.0	0.0	0	0.226	-0.001	-0.014	0.0	111.0
0.0	0.0	2	2	300.99503	300.99503	1	2	2	0.0	0.0	0	0.226	0.0	0.077	0.0	111.0
0.0	0.0	2	2	300.99503	300.99503	1	2	2	0.0	0.0	0	0.226	0.0	-0.009	0.0	111.0
0.0	0.0	2	2	300.99503	300.99503	1	2	2	0.0	0.0	0	0.226	-0.001	-0.022	0.0	111.0
0.0	0.0	2	2	300.99503	300.99503	1	2	2	0.0	0.0	0	0.226	0.0	0.041	0.0	111.0
0.0	0.0	2	2	300.99503	300.99503	1	2	2	0.0	0.0	0	0.226	0.0	0.027	0.0	111.0
0.0	0.0	2	2	300.99503	300.99503	1	2	2	0.0	0.0	0	0.226	0.0	0.043	0.0	111.0
0.0	0.0	2	2	300.99503	300.99503	1	2	2	0.0	0.0	0	0.226	0.0	0.074	0.0	111.0
0.0	0.0	2	2	300.99503	300.99503	1	2	2	0.0	0.0	0	0.226	0.0	-0.01	0.0	111.0
0.0	0.0	2	2	300.99503	300.99503	1	2	2	0.0	0.0	0	0.226	-0.001	-0.013	0.0	111.0
0.0	0.0	2	2	300.99503	300.99503	1	2	2	0.0	0.0	0	0.226	0.0	0.038	0.0	111.0
0.0	0.0	2	2	300.99503	300.99503	1	2	2	0.0	0.0	0	0.226	-0.001	-0.204	0.0	111.0
0.0	0.0	2	2	300.99503	300.99503	1	2	2	0.0	0.0	0	0.226	0.0	0.008	0.0	111.0
0.0	0.0	2	2	300.99503	300.99503	1	2	2	0.0	0.0	0	0.226	0.0	0.012	0.0	111.0
0.0	0.0	2	2	300.99503	300.99503	1	2	2	0.0	0.0	0	0.226	0.0	0.02	0.0	111.0
-2805.4175	-201.99005	2	3	201.99005	300.99503	1	2	2	0.0	0.0	1	0.226	0.0	0.008	0.0	111.0
-2805.4175	-201.99005	2	3	201.99005	300.99503	0	2	2	0.0	0.0	1	0.226	0.0	-0.01	0.0	111.0
-2805.4175	-201.99005	2	3	201.99005	300.99503	0	2	2	0.0	0.0	1	0.226	0.0	0.0	0.0	111.0
-2805.4175	-201.99005	2	3	201.99005	300.99503	0	2	2	0.0	0.0	1	0.226	0.0	0.052	0.0	111.0
-2805.4175	-201.99005	2	3	201.99005	300.99503	0	2	2	0.0	0.0	1	0.226	-0.001	-0.157	-0.382	111.0
-2805.4175	-201.99005	2	3	201.99005	300.99503	0	2	2	0.0	0.0	1	0.226	-0.003	-0.344	-0.382	111.0
-2805.4175	-201.99005	2	3	201.99005	300.99503	0	2	2	0.0	0.0	1	0.226	-0.006	-0.397	-0.553	111.0
-2805.4175	-201.99005	2	3	201.99005	300.99503	0	2	2	0.0	0.0	1	0.226	-0.01	-0.719	-0.861	111.0
-2805.4175	-201.99005	2	3	201.99005	300.99503	0	2	2	0.0	0.0	1	0.226	-0.016	-0.845	-0.861	111.0
-2805.4175	-201.99005	2	3	201.99005	300.99503	0	2	2	0.0	0.0	1	0.226	-0.024	-1.142	-1.126	111.0
-2805.4175	-201.99005	2	3	201.99005	300.99503	0	2	2	0.0	0.0	1	0.226	-0.029	-0.975	-1.126	111.0
-2805.4175	-201.99005	2	3	201.99005	300.99503	0	2	2	0.0	0.0	1	0.226	-0.037	-1.271	-1.245	111.0
-2805.4175	-201.99005	2	3	201.99005	300.99503	0	2	2	0.0	0.0	1	0.226	-0.044	-1.452	-1.459	111.0
-2805.4175	-201.99005	2	3	201.99005	300.99503	0	2	2	0.0	0.0	1	0.225	-0.052	-1.46	-1.459	111.0
-2805.4175	-201.99005	2	3	201.99005	300.99503	0	2	2	0.0	0.0	1	0.225	-0.06	-1.563	-1.554	111.0
-2805.4175	-201.99005	2	3	201.99005	300.99503	0	2	2	0.0	0.0	1	0.225	-0.067	-1.694	-1.725	111.0
-2805.4175	-201.99005	2	3	201.99005	300.99503	0	2	2	0.0	0.0	1	0.225	-0.075	-1.796	-1.725	111.0
-2805.4175	-201.99005	2	3	201.99005	300.99503	0	2	2	0.0	0.0	1	0.225	-0.083	-1.855	-1.801	111.0
-2805.4175	-201.99005	2	3	201.99005	300.99503	0	2	2	0.0	0.0	1	0.225	-0.089	-1.79	-1.801	111.0
-2805.4175	-201.99005	2	3	201.99005	300.99503	0	2	2	0.0	0.0	1	0.225	-0.096	-1.932	-1.938	111.0
-2805.4175	-201.99005	2	3	201.99005	300.99503	0	2	2	0.0	0.0	1	0.225	-0.104	-2.027	-2.057	111.0
-2805.4175	-201.99005	2	3	201.99005	300.99503	0	2	2	0.0	0.0	1	0.225	-0.11	-2.104	-2.057	111.0
-2805.4175	-201.99005	2	3	201.99005	300.99503	0	2	2	0.0	0.0	1	0.225	-0.116	-2.132	-2.11	111.0
-2805.4175	-201.99005	2	3	201.99005	300.99503	0	2	2	0.0	0.0	1	0.225	-0.123	-2.207	-2.205	111.0
-2805.4175	-201.99005	2	3	201.99005	300.99503	0	2	2	0.0	0.0	1	0.225	-0.128	-2.147	-2.205	111.0
-2805.4175	-201.99005	2	3	201.99005	300.99503	0	2	2	0.0	0.0	1	0.224	-0.133	-2.22	-2.248	111.0
-2805.4175	-201.99005	2	3	201.99005	300.99503	0	2	2	0.0	0.0	1	0.224	-0.139	-2.274	-2.248	111.0
-2805.4175	-201.99005	2	3	201.99005	300.99503	0	2	2	0.0	0.0	1	0.224	-0.144	-2.297	-2.324	111.0
-2805.4175	-201.99005	2	3	201.99005	300.99503	0	2	2	0.0	0.0	1	0.224	-0.148	-2.339	-2.358	111.0
-2805.4175	-201.99005	2	3	201.99005	300.99503	0	2	2	0.0	0.0	1	0.224	-0.152	-2.343	-2.358	111.0
-2805.4175	-201.99005	2	3	201.99005	300.99503	0	2	2	0.0	0.0	1	0.224	-0.156	-2.388	-2.42	111.0
-2805.4175	-201.99005	2	3	201.99005	300.99503	0	2	2	0.0	0.0	1	0.224	-0.161	-2.469	-2.447	111.0
-2805.4175	-201.99005	2	3	201.99005	300.99503	0	2	2	0.0	0.0	1	0.224	-0.164	-2.452	-2.447	111.0
-2805.4175	-201.99005	2	3	201.99005	300.99503	0	2	2	0.0	0.0	1	0.224	-0.168	-2.497	-2.496	111.0
-2805.4175	-201.99005	2	3	201.99005	300.99503	0	2	2	0.0	0.0	1	0.224	-0.172	-2.457	-2.496	111.0
-2805.4175	-201.99005	2	3	201.99005	300.99503	0	2	2	0.0	0.0	1	0.224	-0.176	-2.576	-2.539	111.0
-2805.4175	-201.99005	2	3	201.99005	300.99503	0	2	2	0.0	0.0	1	0.223	-0.18	-2.539	-2.558	111.0
-2805.4175	-201.99005	2	3	201.99005	300.99503	0	2	2	0.0	0.0	1	0.223	-0.183	-2.564	-2.558	111.0
-2805.4175	-201.99005	2	3	201.99005	300.99503	0	2	2	0.0	0.0	1	0.223	-0.185	-2.592	-2.575	111.0
-2805.4175	-201.99005	2	3	201.99005	300.99503	0	2	2	0.0	0.0	1	0.223	-0.187	-2.605	-2.607	111.0
-2805.4175	-201.99005	2	3	201.99005	300.99503	0	2	2	0.0	0.0	1	0.223	-0.189	-2.601	-2.607	111.0
-2805.4175	-201.99005	2	3	201.99005	300.99503	0	2	2	0.0	0.0	1	0.223	-0.191	-2.627	-2.622	111.0
-2805.4175	-201.99005	2	3	201.99005	300.99503	0	2	2	0.0	0.0	1	0.223	-0.193	-2.582	-2.622	111.0
-2805.4175	-201.99005	2	3	201.99005	300.99503	0	2	2	0.0	0.0	1	0.223	-0.195	-2.552	-2.647	111.0
-2805.4175	-201.99005	2	3	201.99005	300.99503	0	2	2	0.0	0.0	1	0.223	-0.198	-2.648	-2.668	111.0
-2805.4175	-201.99005	2	3	201.99005	300.99503	0	2	2	0.0	0.0	1	0.222	-0.202	-2.733	-2.668	111.0
-2805.4175	-201.99005	2	3	201.99005	300.99503	0	2	2	0.0	0.0	1	0.222	-0.204	-2.715	-2.678	111.0
-2805.4175	-201.99005	2	3	201.99005	300.99503	0	2	2	0.0	0.0	1	0.222	-0.205	-2.671	-2.696	111.0
-2805.4175	-201.99005	2	3	201.99005	300.99503	0	2	2	0.0	0.0	1	0.222	-0.207	-2.67	-2.696	111.0
-2805.4175	-201.99005	2	3	201.99005	300.99503	0	2	2	0.0	0.0	1	0.222	-0.208	-2.653	-2.704	111.0
-2805.4175	-201.99005	2	3	201.99005	300.99503	0	2	2	0.0	0.0	1	0.222	-0.209	-2.685	-2.704	111.0
-2805.4175	-201.99005	2	3	201.99005	300.99503	0	2	2	0.0	0.0	1	0.222	-0.211	-2.729	-2.718	111.0
-2805.4175	-201.99005	2	3	201.99005	300.99503	0	2	2	0.0	0.0	1	0.222	-0.213	-2.7	-2.724	111.0
-2805.4175	-201.99005	2	3	201.99005	300.99503	0	2	2	0.0	0.0	1	0.222	-0.215	-2.686	-2.724	111.0
-2805.4175	-201.99005	2	3	201.99005	300.99503	0	2	2	0.0	0.0	1	0.222	-0.217	-2.74	-2.736	111.0
-2805.4175	-201.99005	2	3	201.99005	300.99503	0	2	2	0.0	0.0	1	0.222	-0.219	-2.748	-2.741	111.0
-2805.4175	-201.99005	2	3	201.99005	300.99503	0	2	2	0.0	0.0	1	0.221	-0.221	-2.859	-2.741	111.0
-2805.4175	-201.99005	2	3	201.99005	300.99503	0	2	2	0.0	0.0	1	0.221	-0.22	-2.645	-2.75	111.0
-2805.4175	-201.99005	2	3	201.99005	300.99503	0	2	2	0.0	0.0	1	0.221	-0.221	-2.747	-2.75	111.0
-2805.4175	-201.99005	2	3	201.99005	300.99503	0	2	2	0.0	0.0	1	0.221	-0.221	-2.756	-2.758	111.0
-2805.4175	-201.99005	2	3	201.99005	300.99503	0	2	2	0.0	0.0	1	0.221	-0.221	-2.814	-2.761	111.0
-2805.4175	-201.99005	2	3	201.99005	300.99503	0	2	2	0.0	0.0	1	0.221	-0.221	-2.773	-2.761	111.0
-2805.4175	-201.99005	2	3	201.99005	300.99503	0	2	2	0.0	0.0	1	0.221	-0.221	-2.732	-2.768	111.0
-2805.4175	-201.99005	2	3	201.99005	300.99503	0	2	2	0.0	0.0	1	0.221	-0.222	-2.95	-2.77	111.0
-2805.4175	-201.99005	2	3	201.99005	300.99503	0	2	2	0.0	0.0	1	0.221	-0.222	-2.713	-2.77	111.0
-2805.4175	-201.99005	2	3	201.99005	300.99503	0	2	2	0.0	0.0	1	0.221	-0.222	-2.751	-2.775	111.0
-2805.4175	-201.99005	2	3	201.99005	300.99503	0	2	2	0.0	0.0	1	0.221	-0.222	-2.818	-2.775	111.0
-2805.4175	-201.99005	2	3	201.99005	300.99503	0	2	2	0.0	0.0	1	0.221	-0.222	-2.779	-2.778	111.0
-2805.4175	-201.99005	2	3	201.99005	300.99503	0	2	2	0.0	0.0	1	0.221	-0.222	-2.751	-2.782	111.0
-2805.4175	-201.99005	2	3	201.99005	300.99503	0	2	2	0.0	0.0	1	0.22	-0.222	-2.789	-2.782	111.0
-2805.4175	-201.99005	2	3	201.99005	300.99503	0	2	2	0.0	0.0	1	0.22	-0.222	-2.82	-2.784	111.0
-2805.4175	-201.99005	2	3	201.99005	300.99503	0	2	2	0.0	0.0	1	0.22	-0.222	-2.749	-2.787	111.0
-2805.4175	-201.99005	2	3	201.99005	300.99503	0	2	2	0.0	0.0	1	0.22	-0.222	-2.782	-2.787	111.0
-2805.4175	-201.99005	2	3	201.99005	300.99503	0	2	2	0.0	0.0	1	0.22	-0.222	-2.775	-2.79	111.0
-2805.4175	-201.99005	2	3	201.99005	300.99503	0	2	2	0.0	0.0	1	0.22	-0.223	-2.758	-2.79	111.0
-2805.4175	-201.99005	2	3	201.99005	300.99503	0	2	2	0.0	0.0	1	0.22	-0.223	-2.758	-2.791	111.0
-2805.4175	-201.99005	2	3	201.99005	300.99503	0	2	2	0.0	0.0	1	0.22	-0.223	-2.788	-2.792	111.0
-2805.4175	-201.99005	2	3	201.99005	300.99503	0	2	2	0.0	0.0	1	0.22	-0.223	-2.821	-2.792	111.0
-2805.4175	-201.99005	2	3	201.99005	300.99503	0	2	2	0.0	0.0	1	0.22	-0.223	-2.79	-2.794	111.0
-2805.4175	-201.99005	2	3	201.99005	300.99503	0	2	2	0.0	0.0	1	0.22	-0.223	-2.816	-2.794	111.0
-2805.4175	-201.99005	2	3	201.99005	300.99503	0	2	2	0.0	0.0	1	0.22	-0.223	-2.802	-2.796	111.0
-2805.4175	-201.99005	2	3	201.99005	300.99503	0	2	2	0.0	0.0	1	0.22	-0.223	-2.754	-2.797	111.0
-2805.4175	-201.99005	2	3	201.99005	300.99503	0	2	2	0.0	0.0	1	0.22	-0.223	-2.8	-2.797	111.0
-2805.4175	-201.99005	2	3	201.99005	300.99503	0	2	2	0.0	0.0	1	0.22	-0.224	-2.793	-2.798	111.0
-2805.4175	-201.99005	2	3	201.99005	300.99503	0	2	2	0.0	0.0	1	0.22	-0.225	-2.933	-2.8	111.0
-2805.4175	-201.99005	2	3	201.99005	300.99503	0	2	2	0.0	0.0	1	0.219	-0.225	-2.86	-2.8	111.0
-2805.4175	-201.99005	2	3	201.99005	300.99503	0	2	2	0.0	0.0	1	0.219	-0.225	-2.761	-2.8	111.0
-2805.4175	-201.99005	2	3	201.99005	300.99503	0	2	2	0.0	0.0	1	0.219	-0.225	-2.807	-2.801	111.0
-2805.4175	-201.99005	2	3	201.99005	300.99503	0	2	2	0.0	0.0	1	0.219	-0.225	-2.834	-2.801	111.0
-2805.4175	-201.99005	2	3	201.99005	300.99503	0	2	2	0.0	0.0	1	0.219	-0.225	-2.821	-2.802	111.0
-2805.4175	-201.99005	2	3	201.99005	300.99503	0	2	2	0.0	0.0	1	0.219	-0.225	-2.789	-2.802	111.0
-2805.4175	-201.99005	2	3	201.99005	300.99503	0	2	2	0.0	0.0	1	0.219	-0.225	-2.823	-2.802	111.0
-2805.4175	-201.99005	2	3	201.99005	300.99503	0	2	2	0.0	0.0	1	0.219	-0.225	-2.788	-2.803	111.0
-2805.4175	-201.99005	2	3	201.99005	300.99503	0	2	2	0.0	0.0	1	0.219	-0.225	-2.788	-2.803	111.0
-2805.4175	-201.99005	2	3	201.99005	300.99503	0	2	2	0.0	0.0	1	0.219	-0.225	-2.835	-2.803	111.0
-2805.4175	-201.99005	2	3	201.99005	300.99503	0	2	2	0.0	0.0	1	0.219	-0.226	-2.958	-2.804	111.0
-2805.4175	-201.99005	2	3	201.99005	300.99503	0	2	2	0.0	0.0	1	0.219	-0.226	-2.899	-2.804	111.0
-2805.4175	-201.99005	2	3	201.99005	300.99503	0	2	2	0.0	0.0	1	0.219	-0.226	-2.837	-2.804	111.0
-2805.4175	-201.99005	2	3	201.99005	300.99503	0	2	2	0.0	0.0	1	0.219	-0.226	-2.826	-2.804	111.0
-2805.4175	-201.99005	2	3	201.99005	300.99503	0	2	2	0.0	0.0	1	0.219	-0.226	-2.803	-2.804	111.0
-2805.4175	-201.99005	2	3	201.99005	300.99503	0	2	2	0.0	0.0	1	0.219	-0.226	-2.796	-2.805	111.0
-2805.4175	-201.99005	2	3	201.99005	300.99503	0	2	2	0.0	0.0	1	0.219	-0.226	-2.804	-2.805	111.0
-2805.4175	-201.99005	2	3	201.99005	300.99503	0	2	2	0.0	0.0	1	0.219	-0.226	-2.817	-2.805	111.0
-2805.4175	-201.99005	2	3	201.99005	300.99503	0	2	2	0.0	0.0	1	0.219	-0.226	-2.785	-2.805	111.0
-2805.4175	-201.99005	2	3	201.99005	300.99503	0	2	2	0.0	0.0	1	0.219	-0.226	-2.825	-2.805	111.0
-2805.4175	-201.99005	2	3	201.99005	300.99503	0	2	2	0.0	0.0	1	0.219	-0.226	-2.788	-2.805	111.0
-2805.4175	-201.99005	2	3	201.99005	300.99503	0	2	2	0.0	0.0	1	0.219	-0.226	-2.833	-2.805	111.0
-2805.4175	-201.99005	2	3	201.99005	300.99503	0	2	2	0.0	0.0	1	0.219	-0.226	-2.8	-2.806	111.0
-2805.4175	-201.99005	2	3	201.99005	300.99503	0	2	2	0.0	0.0	1	0.219	-0.226	-2.83	-2.806	111.0
-2805.4175	-201.99005	2	3	201.99005	300.99503	0	2	2	0.0	0.0	1	0.219	-0.226	-2.795	-2.806	111.0
-2805.4175	-201.99005	2	3	201.99005	300.99503	0	2	2	0.0	0.0	1	0.219	-0.226	-2.828	-2.806	111.0
-2805.4175	-201.99005	2	3	201.99005	300.99503	0	2	2	0.0	0.0	1	0.219	-0.226	-2.815	-2.806	111.0
-2805.4175	-201.99005	2	3	201.99005	300.99503	1	2	2	0.0	0.0	1	0.219	-0.226	-2.811	-2.806	111.0
-2805.4175	-201.99005	2	3	201.99005	300.99503	1	2	2	0.0	0.0	1	0.219	-0.226	-2.804	-2.806	111.0
-2805.4175	-201.99005	2	3	201.99005	300.99503	1	2	2	0.0	0.0	1	0.219	-0.226	-2.763	-2.806	111.0
-2805.4175	-201.99005	2	3	201.99005	300.99503	1	2	2	0.0	0.0	1	0.219	-0.227	-2.818	-2.807	111.0
-2805.4175	-201.99005	2	3	201.99005	300.99503	1	2	2	0.0	0.0	1	0.218	-0.227	-2.806	-2.807	111.0
-2805.4175	-201.99005	2	3	201.99005	300.99503	1	2	2	0.0	0.0	1	0.218	-0.227	-2.794	-2.807	111.0
-2805.4175	-201.99005	2	3	201.99005	300.99503	1	2	2	0.0	0.0	1	0.218	-0.228	-2.884	-2.807	111.0
-2805.4175	-201.99005	2	3	201.99005	300.99503	1	2	2	0.0	0.0	1	0.218	-0.228	-2.771	-2.807	111.0
-2805.4175	-201.99005	2	3	201.99005	300.99503	1	2	2	0.0	0.0	1	0.218	-0.228	-2.772	-2.807	111.0
-2805.4175	-201.99005	2	3	201.99005	300.99503	1	2	2	0.0	0.0	1	0.218	-0.228	-2.832	-2.807	111.0
-2805.4175	-201.99005	2	3	201.99005	300.99503	1	2	2	0.0	0.0	1	0.218	-0.228	-2.82	-2.807	111.0
-2805.4175	-201.99005	2	3	201.99005	300.99503	1	2	2	0.0	0.0	1	0.218	-0.228	-2.783	-2.807	111.0
-2805.4175	-201.99005	2	3	201.99005	300.99503	1	2	2	0.0	0.0	1	0.218	-0.228	-2.81	-2.807	111.0
-2805.4175	-201.99005	2	3	201.99005	300.99503	1	2	2	0.0	0.0	1	0.218	-0.228	-2.709	-2.807	111.0
-2805.4175	-201.99005	2	3	201.99005	300.99503	1	2	2	0.0	0.0	1	0.218	-0.228	-2.807	-2.807	111.0
-2805.4175	-201.99005	2	3	201.99005	300.99503	1	2	2	0.0	0.0	1	0.218	-0.228	-2.795	-2.807	111.0
-2805.4175	-201.99005	2	3	201.99005	300.99503	1	2	2	0.0	0.0	1	0.218	-0.228	-2.819	-2.807	111.0
-2805.4175	-201.99005	2	3	201.99005	300.99503	1	2	2	0.0	0.0	1	0.218	-0.228	-2.791	-2.807	111.0
-2805.4175	-201.99005	2	3	201.99005	300.99503	1	2	2	0.0	0.0	1	0.218	-0.228	-2.824	-2.807	111.0
-2805.4175	-201.99005	2	3	201.99005	300.99503	1	2	2	0.0	0.0	1	0.218	-0.228	-2.765	-2.807	111.0
-2805.4175	-201.99005	2	3	201.99005	300.99503	1	2	2	0.0	0.0	1	0.218	-0.228	-2.818	-2.807	111.0
-2805.4175	-201.99005	2	3	201.99005	300.99503	1	2	2	0.0	0.0	1	0.218	-0.228	-2.821	-2.807	111.0
-2805.4175	-201.99005	2	3	201.99005	300.99503	1	2	2	0.0	0.0	1	0.218	-0.229	-2.733	-2.807	111.0
-2805.4175	-201.99005	2	3	201.99005	300.99503	1	2	2	0.0	0.0	1	0.218	-0.229	-2.83	-2.807	111.0
-2805.4175	-201.99005	2	3	201.99005	300.99503	1	2	2	0.0	0.0	1	0.218	-0.229	-2.819	-2.807	111.0
-2805.4175	-201.99005	2	3	201.99005	300.99503	1	2	2	0.0	0.0	1	0.218	-0.229	-2.784	-2.807	111.0
-2805.4175	-201.99005	2	3	201.99005	300.99503	1	2	2	0.0	0.0	1	0.218	-0.229	-2.852	-2.807	111.0
-2805.4175	-201.99005	2	3	201.99005	300.99503	1	2	2	0.0	0.0	1	0.218	-0.229	-2.834	-2.807	111.0
-2805.4175	-201.99005	2	3	201.99005	300.99503	1	2	2	0.0	0.0	1	0.218	-0.229	-2.845	-2.807	111.0
-2805.4175	-201.99005	2	3	201.99005	300.99503	1	2	2	0.0	0.0	1	0.218	-0.229	-2.777	-2.807	111.0
-2805.4175	-201.99005	2	3	201.99005	300.99503	1	2	2	0.0	0.0	1	0.218	-0.229	-2.849	-2.807	111.0
-2805.4175	-201.99005	2	3	201.99005	300.99503	1	2	2	0.0	0.0	1	0.218	-0.229	-2.778	-2.807	111.0
-2805.4175	-201.99005	2	3	201.99005	300.99503	1	2	2	0.0	0.0	1	0.218	-0.228	-2.624	-2.807	111.0
-2805.4175	-201.99005	2	3	201.99005	300.99503	1	2	2	0.0	0.0	1	0.218	-0.228	-2.806	-2.807	111.0
-2805.4175	-201.99005	2	3	201.99005	300.99503	1	2	2	0.0	0.0	1	0.218	-0.228	-2.776	-2.807	111.0
-2805.4175	-201.99005	2	3	201.99005	300.99503	1	2	2	0.0	0.0	1	0.218	-0.228	-2.785	-2.807	111.0
-2805.4175	-201.99005	2	3	201.99005	300.99503	1	2	2	0.0	0.0	1	0.218	-0.228	-2.772	-2.807	111.0
-2805.4175	-201.99005	2	3	201.99005	300.99503	1	2	2	0.0	0.0	1	0.218	-0.228	-2.825	-2.807	111.0
-2805.4175	-201.99005	2	3	201.99005	300.99503	1	2	2	0.0	0.0	1	0.218	-0.228	-2.817	-2.807	111.0
-2805.4175	-201.99005	2	3	201.99005	300.99503	1	2	2	0.0	0.0	1	0.218	-0.228	-2.82	-2.807	111.0
-2805.4175	-201.99005	2	3	201.99005	300.99503	1	2	2	0.0	0.0	1	0.218	-0.228	-2.793	-2.807	111.0
-2805.4175	-201.99005	2	3	201.99005	300.99503	1	2	2	0.0	0.0	1	0.218	-0.228	-2.847	-2.807	111.0
-2805.4175	-201.99005	2	3	201.99005	300.99503	1	2	2	0.0	0.0	1	0.218	-0.228	-2.867	-2.807	111.0
-2805.4175	-201.99005	2	3	201.99005	300.99503	1	2	2	0.0	0.0	1	0.218	-0.228	-2.833	-2.807	111.0
-2805.4175	-201.99005	2	3	201.99005	300.99503	1	2	2	0.0	0.0	1	0.218	-0.228	-2.865	-2.807	111.0
-2805.4175	-201.99005	2	3	201.99005	300.99503	1	2	2	0.0	0.0	1	0.218	-0.228	-2.9	-2.807	111.0
-2805.4175	-201.99005	2	3	201.99005	300.99503	1	2	2	0.0	0.0	1	0.218	-0.228	-2.821	-2.807	111.0
-2805.4175	-201.99005	2	3	201.99005	300.99503	1	2	2	0.0	0.0	1	0.218	-0.228	-2.793	-2.807	111.0
-2805.4175	-201.99005	2	3	201.99005	300.99503	1	2	2	0.0	0.0	1	0.218	-0.228	-2.816	-2.807	111.0
-2805.4175	-201.99005	2	3	201.99005	300.99503	1	2	2	0.0	0.0	1	0.218	-0.228	-2.795	-2.807	111.0
-2805.4175	-201.99005	2	3	201.99005	300.99503	1	2	2	0.0	0.0	1	0.218	-0.228	-2.8	-2.807	111.0
-2805.4175	-201.99005	2	3	201.99005	300.99503	1	2	2	0.0	0.0	1	0.218	-0.228	-2.792	-2.807	111.0
-2805.4175	-201.99005	2	3	201.99005	300.99503	1	2	2	0.0	0.0	1	0.218	-0.228	-2.791	-2.807	111.0
-2805.4175	-201.99005	2	3	201.99005	300.99503	1	2	2	0.0	0.0	1	0.218	-0.228	-2.806	-2.807	111.0
-2805.4175	-201.99005	2	3	201.99005	300.99503	1	2	2	0.0	0.0	1	0.218	-0.228	-2.828	-2.807	111.0
-2805.4175	-201.99005	2	3	201.99005	300.99503	1	2	2	0.0	0.0	1	0.218	-0.228	-2.704	-2.807	111.0
-2805.4175	-201.99005	2	3	201.99005	300.99503	1	2	2	0.0	0.0	1	0.218	-0.228	-2.797	-2.807	111.0
-2805.4175	-201.99005	2	3	201.99005	300.99503	1	2	2	0.0	0.0	1	0.218	-0.228	-2.883	-2.807	111.0
-2805.4175	-201.99005	2	3	201.99005	300.99503	1	2	2	0.0	0.0	1	0.218	-0.228	-2.787	-2.807	111.0
-2805.4175	-201.99005	2	3	201.99005	300.99503	1	2	2	0.0	0.0	1	0.218	-0.228	-2.701	-2.807	111.0
-2805.4175	-201.99005	2	3	201.99005	300.99503	1	2	2	0.0	0.0	1	0.218	-0.228	-2.823	-2.807	111.0
-2805.4175	-201.99005	2	3	201.99005	300.99503	1	2	2	0.0	0.0	1	0.218	-0.228	-2.828	-2.807	111.0
-2805.4175	-201.99005	2	3	201.99005	300.99503	1	2	2	0.0	0.0	1	0.218	-0.229	-2.813	-2.807	111.0
-2805.4175	-201.99005	2	3	201.99005	300.99503	1	2	2	0.0	0.0	1	0.218	-0.229	-2.851	-2.807	111.0
-2805.4175	-201.99005	2	3	201.99005	300.99503	1	2	2	0.0	0.0	1	0.218	-0.229	-2.803	-2.807	111.0
-2805.4175	-201.99005	2	3	201.99005	300.99503	1	2	2	0.0	0.0	1	0.218	-0.229	-2.764	-2.807	111.0
-2805.4175	-201.99005	2	3	201.99005	300.99503	1	2	2	0.0	0.0	1	0.218	-0.23	-2.911	-2.807	111.0
-2805.4175	-201.99005	2	3	201.99005	300.99503	1	2	2	0.0	0.0	1	0.218	-0.23	-2.791	-2.807	111.0
-2805.4175	-201.99005	2	3	201.99005	300.99503	1	2	2	0.0	0.0	1	0.218	-0.23	-2.868	-2.807	111.0
-2805.4175	-201.99005	2	3	201.99005	300.99503	1	2	2	0.0	0.0	1	0.218	-0.23	-2.82	-2.807	111.0
-2805.4175	-201.99005	2	3	201.99005	300.99503	1	2	2	0.0	0.0	1	0.218	-0.23	-2.804	-2.807	111.0
-2805.4175	-201.99005	2	3	201.99005	300.99503	1	2	2	0.0	0.0	1	0.218	-0.23	-2.834	-2.807	111.0
-2805.4175	-201.99005	2	3	201.99005	300.99503	1	2	2	0.0	0.0	1	0.218	-0.23	-2.771	-2.807	111.0
-2805.4175	-201.99005	2	3	201.99005	300.99503	1	2	2	0.0	0.0	1	0.218	-0.23	-2.731	-2.807	111.0
-2805.4175	-201.99005	2	3	201.99005	300.99503	1	2	2	0.0	0.0	1	0.218	-0.23	-2.771	-2.807	111.0
-2805.4175	-201.99005	2	3	201.99005	300.99503	1	2	2	0.0	0.0	1	0.218	-0.23	-2.803	-2.807	111.0
-2805.4175	-201.99005	2	3	201.99005	300.99503	1	2	2	0.0	0.0	1	0.218	-0.23	-2.708	-2.807	111.0
-2805.4175	-201.99005	2	3	201.99005	300.99503	1	2	2	0.0	0.0	1	0.218	-0.23	-2.798	-2.807	111.0
-2805.4175	-201.99005	2	3	201.99005	300.99503	1	2	2	0.0	0.0	1	0.218	-0.231	-2.909	-2.807	111.0
-2805.4175	-201.99005	2	3	201.99005	300.99503	1	2	2	0.0	0.0	1	0.218	-0.231	-2.771	-2.807	111.0
-2805.4175	-201.99005	2	3	201.99005	300.99503	1	2	2	0.0	0.0	1	0.218	-0.231	-2.842	-2.807	111.0
-2805.4175	-201.99005	2	3	201.99005	300.99503	1	2	2	0.0	0.0	1	0.218	-0.232	-3.057	-2.807	111.0
-2805.4175	-201.99005	2	3	201.99005	300.99503	1	2	2	0.0	0.0	1	0.218	-0.232	-2.811	-2.807	111.0
-2805.4175	-201.99005	2	3	201.99005	300.99503	1	2	2	0.0	0.0	1	0.218	-0.232	-2.809	-2.807	111.0
-2805.4175	-201.99005	2	3	201.99005	300.99503	1	2	2	0.0	0.0	1	0.218	-0.232	-2.868	-2.807	111.0
-2805.4175	-201.99005	2	3	201.99005	300.99503	1	2	2	0.0	0.0	1	0.218	-0.233	-2.927	-2.807	111.0
-2805.4175	-201.99005	2	3	201.99005	300.99503	1	2	2	0.0	0.0	1	0.218	-0.233	-2.817	-2.807	111.0
-2805.4175	-201.99005	2	3	201.99005	300.99503	1	2	2	0.0	0.0	1	0.218	-0.233	-2.855	-2.807	111.0
-2805.4175	-201.99005	2	3	201.99005	300.99503	1	2	2	0.0	0.0	1	0.218	-0.233	-2.815	-2.807	111.0
-2805.4175	-201.99005	2	3	201.99005	300.99503	1	2	2	0.0	0.0	1	0.218	-0.233	-2.789	-2.807	111.0
-2805.4175	-201.99005	2	3	201.99005	300.99503	1	2	2	0.0	0.0	1	0.218	-0.233	-2.808	-2.807	111.0
-2805.4175	-201.99005	2	3	201.99005	300.99503	1	2	2	0.0	0.0	1	0.218	-0.233	-2.8	-2.807	111.0
-2805.4175	-201.99005	2	3	201.99005	300.99503	1	2	2	0.0	0.0	1	0.218	-0.233	-2.79	-2.807	111.0
-2805.4175	-201.99005	2	3	201.99005	300.99503	1	2	2	0.0	0.0	1	0.218	-0.233	-2.81	-2.807	111.0
-2805.4175	-201.99005	2	3	201.99005	300.99503	1	2	2	0.0	0.0	1	0.218	-0.233	-2.824	-2.807	111.0
-2805.4175	-201.99005	2	3	201.99005	300.99503	1	2	2	0.0	0.0	1	0.218	-0.233	-2.814	-2.807	111.0
-2805.4175	-201.99005	2	3	201.99005	300.99503	1	2	2	0.0	0.0	1	0.218	-0.233	-2.764	-2.807	111.0
-2805.4175	-201.99005	2	3	201.99005	300.99503	1	2	2	0.0	0.0	1	0.218	-0.233	-2.793	-2.807	111.0
-2805.4175	-201.99005	2	3	201.99005	300.99503	1	2	2	0.0	0.0	1	0.218	-0.233	-2.812	-2.807	111.0
-2805.4175	-201.99005	2	3	201.99005	300.99503	1	2	2	0.0	0.0	1	0.218	-0.233	-2.82	-2.807	111.0
-2805.4175	-201.99005	2	3	201.99005	300.99503	1	2	2	0.0	0.0	1	0.218	-0.233	-2.784	-2.807	111.0
-2805.4175	-201.99005	2	3	201.99005	300.99503	1	2	2	0.0	0.0	1	0.218	-0.233	-2.782	-2.807	111.0
-2805.4175	-201.99005	2	3	201.99005	300.99503	1	2	2	0.0	0.0	1	0.218	-0.233	-2.842	-2.807	111.0
-2805.4175	-201.99005	2	3	201.99005	300.99503	1	2	2	0.0	0.0	1	0.218	-0.233	-2.803	-2.807	111.0
-2805.4175	-201.99005	2	3	201.99005	300.99503	1	2	2	0.0	0.0	1	0.218	-0.233	-2.788	-2.807	111.0
-2805.4175	-201.99005	2	3	201.99005	300.99503	1	2	2	0.0	0.0	1	0.218	-0.234	-3.119	-2.807	111.0
-2805.4175	-201.99005	2	3	201.99005	300.99503	1	2	2	0.0	0.0	1	0.218	-0.235	-2.919	-2.807	111.0
-2805.4175	-201.99005	2	3	201.99005	300.99503	1	2	2	0.0	0.0	1	0.218	-0.235	-2.753	-2.807	111.0
-2805.4175	-201.99005	2	3	201.99005	300.99503	1	2	2	0.0	0.0	1	0.218	-0.236	-2.794	-2.807	111.0
-2805.4175	-201.99005	2	3	201.99005	300.99503	1	2	2	0.0	0.0	1	0.218	-0.236	-2.784	-2.807	111.0
-2805.4175	-201.99005	2	3	201.99005	300.99503	1	2	2	0.0	0.0	1	0.218	-0.236	-2.81	-2.807	111.0
-2805.4175	-201.99005	2	3	201.99005	300.99503	1	2	2	0.0	0.0	1	0.218	-0.236	-2.821	-2.807	111.0
-2805.4175	-201.99005	2	3	201.99005	300.99503	1	2	2	0.0	0.0	1	0.218	-0.236	-2.822	-2.807	111.0
-2805.4175	-201.99005	2	3	201.99005	300.99503	1	2	2	0.0	0.0	1	0.218	-0.237	-2.983	-2.807	111.0
-2805.4175	-201.99005	2	3	201.99005	300.99503	1	2	2	0.0	0.0	1	0.218	-0.237	-2.844	-2.807	111.0
-2805.4175	-201.99005	2	3	201.99005	300.99503	1	2	2	0.0	0.0	1	0.218	-0.237	-2.761	-2.807	111.0
-2805.4175	-201.99005	2	3	201.99005	300.99503	1	2	2	0.0	0.0	1	0.218	-0.237	-2.772	-2.807	111.0
-2805.4175	-201.99005	2	3	201.99005	300.99503	1	2	2	0.0	0.0	1	0.218	-0.237	-2.759	-2.807	111.0
-2805.4175	-201.99005	2	3	201.99005	300.99503	1	2	2	0.0	0.0	1	0.218	-0.237	-2.842	-2.807	111.0
-2805.4175	-201.99005	2	3	201.99005	300.99503	1	2	2	0.0	0.0	1	0.218	-0.237	-2.795	-2.807	111.0
-2805.4175	-201.99005	2	3	201.99005	300.99503	1	2	2	0.0	0.0	1	0.218	-0.237	-2.837	-2.807	111.0
-2805.4175	-201.99005	2	3	201.99005	300.99503	1	2	2	0.0	0.0	1	0.218	-0.237	-2.823	-2.807	111.0
-2805.4175	-201.99005	2	3	201.99005	300.99503	1	2	2	0.0	0.0	1	0.218	-0.237	-2.768	-2.807	111.0
-2805.4175	-201.99005	2	3	201.99005	300.99503	1	2	2	0.0	0.0	1	0.218	-0.237	-2.72	-2.807	111.0
-2805.4175	-201.99005	2	3	201.99005	300.99503	1	2	2	0.0	0.0	1	0.218	-0.237	-2.763	-2.807	111.0
-2805.4175	-201.99005	2	3	201.99005	300.99503	1	2	2	0.0	0.0	1	0.218	-0.238	-2.83	-2.807	111.0
-2805.4175	-201.99005	2	3	201.99005	300.99503	1	2	2	0.0	0.0	1	0.218	-0.238	-2.86	-2.807	111.0
-2805.4175	-201.99005	2	3	201.99005	300.99503	1	2	2	0.0	0.0	1	0.218	-0.238	-2.835	-2.807	111.0
-2805.4175	-201.99005	2	3	201.99005	300.99503	1	2	2	0.0	0.0	1	0.218	-0.238	-2.783	-2.807	111.0
-2805.4175	-201.99005	2	3	201.99005	300.99503	1	2	2	0.0	0.0	1	0.218	-0.239	-2.949	-2.807	111.0
-2805.4175	-201.99005	2	3	201.99005	300.99503	1	2	2	0.0	0.0	1	0.218	-0.239	-2.839	-2.807	111.0
-2805.4175	-201.99005	2	3	201.99005	300.99503	1	2	2	0.0	0.0	1	0.218	-0.239	-2.817	-2.807	111.0
-2805.4175	-201.99005	2	3	201.99005	300.99503	1	2	2	0.0	0.0	1	0.218	-0.239	-2.757	-2.807	111.0
-2805.4175	-201.99005	2	3	201.99005	300.99503	1	2	2	0.0	0.0	1	0.218	-0.239	-2.745	-2.807	111.0
-2805.4175	-201.99005	2	3	201.99005	300.99503	1	2	2	0.0	0.0	1	0.218	-0.239	-2.844	-2.807	111.0
-2805.4175	-201.99005	2	3	201.99005	300.99503	1	2	2	0.0	0.0	1	0.218	-0.239	-2.797	-2.807	111.0
-2805.4175	-201.99005	2	3	201.99005	300.99503	1	2	2	0.0	0.0	1	0.218	-0.239	-2.747	-2.807	111.0
-2805.4175	-201.99005	2	3	201.99005	300.99503	1	2	2	0.0	0.0	1	0.218	-0.239	-2.839	-2.807	111.0
-2805.4175	-201.99005	2	3	201.99005	300.99503	1	2	2	0.0	0.0	1	0.218	-0.239	-2.826	-2.807	111.0
-2805.4175	-201.99005	2	3	201.99005	300.99503	1	2	2	0.0	0.0	1	0.218	-0.239	-2.82	-2.807	111.0
-2805.4175	-201.99005	2	3	201.99005	300.99503	1	2	2	0.0	0.0	1	0.218	-0.239	-2.841	-2.807	111.0
-2805.4175	-201.99005	2	3	201.99005	300.99503	1	2	2	0.0	0.0	1	0.218	-0.239	-2.822	-2.807	111.0
-2805.4175	-201.99005	2	3	201.99005	300.99503	1	2	2	0.0	0.0	1	0.218	-0.239	-2.813	-2.807	111.0
-2805.4175	-201.99005	2	3	201.99005	300.99503	1	2	2	0.0	0.0	1	0.218	-0.239	-2.824	-2.807	111.0
-2805.4175	-201.99005	2	3	201.99005	300.99503	1	2	2	0.0	0.0	1	0.218	-0.238	-2.63	-2.807	111.0
-2805.4175	-201.99005	2	3	201.99005	300.99503	1	2	2	0.0	0.0	1	0.218	-0.238	-2.811	-2.807	111.0
-2805.4175	-201.99005	2	3	201.99005	300.99503	1	2	2	0.0	0.0	1	0.218	-0.238	-2.793	-2.807	111.0
-2805.4175	-201.99005	2	3	201.99005	300.99503	1	2	2	0.0	0.0	1	0.218	-0.238	-2.803	-2.807	111.0
-2805.4175	-201.99005	2	3	201.99005	300.99503	1	2	2	0.0	0.0	1	0.218	-0.238	-2.861	-2.807	111.0
0.0	0.0	2	3	201.99005	300.99503	1	2	2	0.0	0.0	0	0.218	-0.238	-2.777	-2.807	111.0
0.0	0.0	2	3	201.99005	300.99503	1	2	2	0.0	0.0	0	0.218	-0.238	-2.768	-2.807	111.0
0.0	0.0	2	3	201.99005	300.99503	1	2	2	0.0	0.0	0	0.218	-0.238	-2.709	-2.807	111.0
0.0	0.0	2	3	201.99005	300.99503	1	2	2	0.0	0.0	0	0.218	-0.238	-2.849	-2.807	111.0
0.0	0.0	2	3	201.99005	300.99503	1	2	2	0.0	0.0	0	0.218	-0.236	-2.433	-2.425	111.0
0.0	0.0	2	3	201.99005	300.99503	1	2	2	0.0	0.0	0	0.219	-0.232	-2.412	-2.425	111.0
0.0	0.0	2	3	201.99005	300.99503	1	2	2	0.0	0.0	0	0.219	-0.228	-2.224	-2.253	111.0
0.0	0.0	2	3	201.99005	300.99503	1	2	2	0.0	0.0	0	0.219	-0.223	-2.084	-1.945	111.0
0.0	0.0	2	3	201.99005	300.99503	1	2	2	0.0	0.0	0	0.219	-0.217	-1.93	-1.945	111.0
0.0	0.0	2	3	201.99005	300.99503	1	2	2	0.0	0.0	0	0.219	-0.211	-1.916	-1.808	111.0
0.0	0.0	2	3	201.99005	300.99503	1	2	2	0.0	0.0	0	0.219	-0.205	-1.802	-1.808	111.0
0.0	0.0	2	3	201.99005	300.99503	1	2	2	0.0	0.0	0	0.219	-0.197	-1.555	-1.561	111.0
0.0	0.0	2	3	201.99005	300.99503	1	2	2	0.0	0.0	0	0.219	-0.19	-1.395	-1.45	111.0
0.0	0.0	2	3	201.99005	300.99503	1	2	2	0.0	0.0	0	0.219	-0.183	-1.46	-1.45	111.0
0.0	0.0	2	3	201.99005	300.99503	1	2	2	0.0	0.0	0	0.219	-0.176	-1.221	-1.252	111.0
0.0	0.0	2	3	201.99005	300.99503	1	2	2	0.0	0.0	0	0.219	-0.169	-1.279	-1.252	111.0
0.0	0.0	2	3	201.99005	300.99503	1	2	2	0.0	0.0	0	0.219	-0.161	-1.199	-1.164	111.0
0.0	0.0	2	3	201.99005	300.99503	1	2	2	0.0	0.0	0	0.219	-0.153	-0.973	-1.005	111.0
0.0	0.0	2	3	201.99005	300.99503	1	2	2	0.0	0.0	0	0.22	-0.147	-1.006	-1.005	111.0
0.0	0.0	2	3	201.99005	300.99503	1	2	2	0.0	0.0	0	0.22	-0.139	-0.887	-0.934	111.0
0.0	0.0	2	3	201.99005	300.99503	1	2	2	0.0	0.0	0	0.22	-0.133	-0.807	-0.806	111.0
0.0	0.0	2	3	201.99005	300.99503	1	2	2	0.0	0.0	0	0.22	-0.127	-0.814	-0.806	111.0
0.0	0.0	2	3	201.99005	300.99503	1	2	2	0.0	0.0	0	0.22	-0.119	-0.612	-0.749	111.0
0.0	0.0	2	3	201.99005	300.99503	1	2	2	0.0	0.0	0	0.22	-0.114	-0.785	-0.647	111.0
0.0	0.0	2	3	201.99005	300.99503	1	2	2	0.0	0.0	0	0.22	-0.108	-0.604	-0.647	111.0
0.0	0.0	2	3	201.99005	300.99503	1	2	2	0.0	0.0	0	0.22	-0.102	-0.617	-0.601	111.0
0.0	0.0	2	3	201.99005	300.99503	1	2	2	0.0	0.0	0	0.221	-0.097	-0.621	-0.601	111.0
0.0	0.0	2	3	201.99005	300.99503	1	2	2	0.0	0.0	0	0.221	-0.092	-0.493	-0.519	111.0
0.0	0.0	2	3	201.99005	300.99503	1	2	2	0.0	0.0	0	0.221	-0.086	-0.475	-0.482	111.0
0.0	0.0	2	3	201.99005	300.99503	1	2	2	0.0	0.0	0	0.221	-0.08	-0.479	-0.482	111.0
0.0	0.0	2	3	201.99005	300.99503	1	2	2	0.0	0.0	0	0.221	-0.076	-0.385	-0.416	111.0
0.0	0.0	2	3	201.99005	300.99503	1	2	2	0.0	0.0	0	0.221	-0.072	-0.441	-0.386	111.0
0.0	0.0	2	3	201.99005	300.99503	1	2	2	0.0	0.0	0	0.221	-0.068	-0.38	-0.386	111.0
0.0	0.0	2	3	201.99005	300.99503	1	2	2	0.0	0.0	0	0.222	-0.064	-0.362	-0.334	111.0
0.0	0.0	2	3	201.99005	300.99503	1	2	2	0.0	0.0	0	0.222	-0.06	-0.335	-0.334	111.0
0.0	0.0	2	3	201.99005	300.99503	1	2	2	0.0	0.0	0	0.222	-0.058	-0.307	-0.288	111.0
0.0	0.0	2	3	201.99005	300.99503	1	2	2	0.0	0.0	0	0.222	-0.055	-0.252	-0.267	111.0
0.0	0.0	2	3	201.99005	300.99503	1	2	2	0.0	0.0	0	0.222	-0.053	-0.268	-0.267	111.0
0.0	0.0	2	3	201.99005	300.99503	1	2	2	0.0	0.0	0	0.222	-0.049	-0.251	-0.231	111.0
0.0	0.0	2	3	201.99005	300.99503	1	2	2	0.0	0.0	0	0.222	-0.045	-0.215	-0.214	111.0
0.0	0.0	2	3	201.99005	300.99503	1	2	2	0.0	0.0	0	0.222	-0.041	-0.172	-0.214	111.0
0.0	0.0	2	3	201.99005	300.99503	1	2	2	0.0	0.0	0	0.222	-0.038	-0.1	-0.185	111.0
0.0	0.0	2	3	201.99005	300.99503	1	2	2	0.0	0.0	0	0.223	-0.036	-0.154	-0.185	111.0
0.0	0.0	2	3	201.99005	300.99503	1	2	2	0.0	0.0	0	0.223	-0.034	-0.204	-0.172	111.0
0.0	0.0	2	3	201.99005	300.99503	1	2	2	0.0	0.0	0	0.223	-0.032	-0.131	-0.148	111.0
0.0	0.0	2	3	201.99005	300.99503	1	2	2	0.0	0.0	0	0.223	-0.03	-0.056	-0.148	111.0
0.0	0.0	2	3	201.99005	300.99503	1	2	2	0.0	0.0	0	0.223	-0.028	-0.183	-0.138	111.0
0.0	0.0	2	3	201.99005	300.99503	1	2	2	0.0	0.0	0	0.223	-0.026	-0.072	-0.119	111.0
0.0	0.0	2	3	201.99005	300.99503	1	2	2	0.0	0.0	0	0.224	-0.024	-0.195	-0.119	111.0
0.0	0.0	2	3	201.99005	300.99503	1	2	2	0.0	0.0	0	0.224	-0.022	-0.115	-0.11	111.0
0.0	0.0	2	3	201.99005	300.99503	1	2	2	0.0	0.0	0	0.224	-0.02	-0.111	-0.11	111.0
0.0	0.0	2	3	201.99005	300.99503	1	2	2	0.0	0.0	0	0.224	-0.02	-0.029	-0.095	111.0
0.0	0.0	2	3	201.99005	300.99503	1	2	2	0.0	0.0	0	0.224	-0.02	-0.11	-0.088	111.0
0.0	0.0	2	3	201.99005	300.99503	1	2	2	0.0	0.0	0	0.224	-0.02	-0.107	-0.088	111.0
0.0	0.0	2	3	201.99005	300.99503	1	2	2	0.0	0.0	0	0.224	-0.02	-0.089	-0.076	111.0
0.0	0.0	2	3	201.99005	300.99503	1	2	2	0.0	0.0	0	0.225	-0.02	-0.091	-0.076	111.0
0.0	0.0	2	3	201.99005	300.99503	1	2	2	0.0	0.0	0	0.225	-0.02	-0.053	-0.065	111.0
0.0	0.0	2	3	201.99005	300.99503	1	2	2	0.0	0.0	0	0.225	-0.02	-0.063	-0.061	111.0
0.0	0.0	2	3	201.99005	300.99503	1	2	2	0.0	0.0	0	0.225	-0.018	0.019	-0.061	111.0
0.0	0.0	2	3	201.99005	300.99503	1	2	2	0.0	0.0	0	0.225	-0.018	-0.206	-0.052	111.0
0.0	0.0	2	3	201.99005	300.99503	1	2	2	0.0	0.0	0	0.225	-0.018	-0.017	-0.048	111.0
0.0	0.0	2	3	201.99005	300.99503	1	2	2	0.0	0.0	0	0.225	-0.018	-0.087	-0.048	111.0
0.0	0.0	2	3	201.99005	300.99503	1	2	2	0.0	0.0	0	0.225	-0.018	-0.043	-0.041	111.0
0.0	0.0	2	3	201.99005	300.99503	1	2	2	0.0	0.0	0	0.225	-0.016	0.112	-0.041	111.0
0.0	0.0	2	3	201.99005	300.99503	1	2	2	0.0	0.0	0	0.225	-0.015	-0.007	-0.038	111.0
0.0	0.0	2	3	201.99005	300.99503	1	2	2	0.0	0.0	0	0.225	-0.014	0.037	-0.033	111.0
0.0	0.0	2	3	201.99005	300.99503	1	2	2	0.0	0.0	0	0.225	-0.014	-0.059	-0.033	111.0
0.0	0.0	2	3	201.99005	300.99503	1	2	2	0.0	0.0	0	0.225	-0.013	-0.013	-0.031	111.0
0.0	0.0	2	3	201.99005	300.99503	1	2	2	0.0	0.0	0	0.225	-0.012	-0.084	-0.026	111.0
0.0	0.0	2	3	201.99005	300.99503	1	2	2	0.0	0.0	0	0.225	-0.011	-0.036	-0.026	111.0
0.0	0.0	2	3	201.99005	300.99503	1	2	2	0.0	0.0	0	0.225	-0.011	-0.025	-0.022	111.0
0.0	0.0	2	3	201.99005	300.99503	1	2	2	0.0	0.0	0	0.225	-0.01	-0.002	-0.022	111.0
0.0	0.0	2	3	201.99005	300.99503	1	2	2	0.0	0.0	0	0.225	-0.009	-0.048	-0.021	111.0
0.0	0.0	2	3	201.99005	300.99503	1	2	2	0.0	0.0	0	0.225	-0.009	-0.04	-0.018	111.0
0.0	0.0	2	3	201.99005	300.99503	1	2	2	0.0	0.0	0	0.225	-0.009	-0.155	-0.018	111.0
0.0	0.0	2	3	201.99005	300.99503	1	2	2	0.0	0.0	0	0.225	-0.008	0.028	-0.016	111.0
0.0	0.0	2	3	201.99005	300.99503	1	2	2	0.0	0.0	0	0.225	-0.008	-0.029	-0.015	111.0
0.0	0.0	2	3	201.99005	300.99503	1	2	2	0.0	0.0	0	0.225	-0.008	-0.021	-0.015	111.0
0.0	0.0	2	3	201.99005	300.99503	1	2	2	0.0	0.0	0	0.225	-0.008	-0.079	-0.013	111.0
0.0	0.0	2	3	201.99005	300.99503	1	2	2	0.0	0.0	0	0.225	-0.006	0.113	-0.013	111.0
0.0	0.0	2	3	201.99005	300.99503	1	2	2	0.0	0.0	0	0.225	-0.005	0.005	-0.012	111.0
0.0	0.0	2	3	201.99005	300.99503	1	2	2	0.0	0.0	0	0.225	-0.004	-0.002	-0.01	111.0
0.0	0.0	2	3	201.99005	300.99503	1	2	2	0.0	0.0	0	0.225	-0.004	-0.025	-0.01	111.0
0.0	0.0	2	3	201.99005	300.99503	1	2	2	0.0	0.0	0	0.225	-0.003	0.04	-0.008	111.0
0.0	0.0	2	3	201.99005	300.99503	1	2	2	0.0	0.0	0	0.225	-0.002	-0.006	-0.008	111.0
0.0	0.0	2	3	201.99005	300.99503	1	2	2	0.0	0.0	0	0.225	-0.001	-0.048	-0.008	111.0
0.0	0.0	2	3	201.99005	300.99503	1	2	2	0.0	0.0	0	0.225	-0.001	-0.118	-0.006	111.0
0.0	0.0	2	3	201.99005	300.99503	1	2	2	0.0	0.0	0	0.225	0.0	0.117	-0.006	111.0
0.0	0.0	2	3	201.99005	300.99503	1	2	2	0.0	0.0	0	0.225	-0.001	-0.11	-0.006	111.0
0.0	0.0	2	3	201.99005	300.99503	1	2	2	0.0	0.0	0	0.225	-0.001	-0.121	-0.005	111.0
0.0	0.0	2	3	201.99005	300.99503	1	2	2	0.0	0.0	0	0.225	-0.001	-0.014	-0.005	111.0
0.0	0.0	2	3	201.99005	300.99503	1	2	2	0.0	0.0	0	0.225	-0.001	-0.088	-0.004	111.0
0.0	0.0	2	3	201.99005	300.99503	1	2	2	0.0	0.0	0	0.225	0.0	0.028	-0.004	111.0
0.0	0.0	2	3	201.99005	300.99503	1	2	2	0.0	0.0	0	0.225	0.0	0.239	-0.004	111.0
0.0	0.0	2	3	201.99005	300.99503	1	2	2	0.0	0.0	0	0.225	0.0	0.005	-0.003	111.0
0.0	0.0	2	3	201.99005	300.99503	1	2	2	0.0	0.0	0	0.225	0.0	-0.009	-0.003	111.0
0.0	0.0	2	3	201.99005	300.99503	1	2	2	0.0	0.0	0	0.226	0.0	0.009	-0.003	111.0
0.0	0.0	2	3	201.99005	300.99503	1	2	2	0.0	0.0	0	0.226	-0.001	-0.021	-0.002	111.0
0.0	0.0	2	3	201.99005	300.99503	1	2	2	0.0	0.0	0	0.226	0.0	-0.002	-0.002	111.0
0.0	0.0	2	3	201.99005	300.99503	1	2	2	0.0	0.0	0	0.226	0.0	0.046	-0.002	111.0
0.0	0.0	2	3	201.99005	300.99503	1	2	2	0.0	0.0	0	0.226	-0.001	-0.017	-0.001	111.0
0.0	0.0	2	3	201.99005	300.99503	1	2	2	0.0	0.0	0	0.226	-0.001	-0.052	-0.001	111.0
0.0	0.0	2	3	201.99005	300.99503	1	2	2	0.0	0.0	0	0.226	-0.001	-0.048	-0.001	111.0
0.0	0.0	2	3	201.99005	300.99503	1	2	2	0.0	0.0	0	0.226	0.0	-0.001	-0.001	111.0
0.0	0.0	2	3	201.99005	300.99503	1	2	2	0.0	0.0	0	0.226	0.0	0.016	-0.001	111.0
0.0	0.0	2	3	201.99005	300.99503	1	2	2	0.0	0.0	0	0.226	0.0	0.002	-0.001	111.0
0.0	0.0	2	3	201.99005	300.99503	1	2	2	0.0	0.0	0	0.226	-0.001	-0.136	-0.001	111.0
0.0	0.0	2	3	201.99005	300.99503	1	2	2	0.0	0.0	0	0.226	0.0	0.005	0.0	111.0
0.0	0.0	2	3	201.99005	300.99503	1	2	2	0.0	0.0	0	0.226	-0.001	-0.079	0.0	111.0
0.0	0.0	2	3	201.99005	300.99503	1	2	2	0.0	0.0	0	0.226	0.0	-0.009	0.0	111.0
0.0	0.0	2	3	201.99005	300.99503	1	2	2	0.0	0.0	0	0.226	-0.001	-0.032	0.0	111.0
0.0	0.0	2	3	201.99005	300.99503	1	2	2	0.0	0.0	0	0.226	0.0	0.048	0.0	111.0
0.0	0.0	2	3	201.99005	300.99503	1	2	2	0.0	0.0	0	0.226	-0.001	-0.025	0.0	111.0
0.0	0.0	2	3	201.99005	300.99503	1	2	2	0.0	0.0	0	0.226	0.0	0.013	0.0	111.0
0.0	0.0	2	3	201.99005	300.99503	1	2	2	0.0	0.0	0	0.226	0.0	0.027	0.0	111.0
0.0	0.0	2	3	201.99005	300.99503	1	2	2	0.0	0.0	0	0.226	-0.001	-0.025	0.0	111.0
0.0	0.0	2	3	201.99005	300.99503	1	2	2	0.0	0.0	0	0.226	-0.001	-0.013	0.0	111.0
0.0	0.0	2	3	201.99005	300.99503	1	2	2	0.0	0.0	0	0.226	0.0	0.017	0.0	111.0
0.0	0.0	2	3	201.99005	300.99503	1	2	2	0.0	0.0	0	0.226	0.0	0.008	0.0	111.0
0.0	0.0	2	3	201.99005	300.99503	1	2	2	0.0	0.0	0	0.226	0.0	-0.01	0.0	111.0
0.0	0.0	2	3	201.99005	300.99503	1	2	2	0.0	0.0	0	0.226	-0.001	-0.017	0.0	111.0
0.0	0.0	2	3	201.99005	300.99503	1	2	2	0.0	0.0	0	0.226	-0.001	-0.05	0.0	111.0
0.0	0.0	2	3	201.99005	300.99503	1	2	2	0.0	0.0	0	0.226	0.0	0.031	0.0	111.0
0.0	0.0	2	3	201.99005	300.99503	1	2	2	0.0	0.0	0	0.226	-0.001	-0.163	0.0	111.0
0.0	0.0	2	3	201.99005	300.99503	1	2	2	0.0	0.0	0	0.226	0.0	-0.001	0.0	111.0
0.0	0.0	2	3	201.99005	300.99503	1	2	2	0.0	0.0	0	0.226	0.0	0.012	0.0	111.0
0.0	0.0	2	3	201.99005	300.99503	1	2	2	0.0	0.0	0	0.226	0.0	0.035	0.0	111.0
0.0	0.0	2	3	201.99005	300.99503	1	2	2	0.0	0.0	0	0.226	0.0	0.108	0.0	111.0
0.0	0.0	2	3	201.99005	300.99503	1	2	2	0.0	0.0	0	0.226	0.0	0.061	0.0	111.0
0.0	0.0	2	3	201.99005	300.99503	1	2	2	0.0	0.0	0	0.226	0.0	0.001	0.0	111.0
0.0	0.0	2	3	201.99005	300.99503	1	2	2	0.0	0.0	0	0.226	0.0	0.001	0.0	111.0
0.0	0.0	2	3	201.99005	300.99503	1	2	2	0.0	0.0	0	0.226	0.0	0.005	0.0	111.0
0.0	0.0	2	3	201.99005	300.99503	1	2	2	0.0	0.0	0	0.226	-0.001	-0.03	0.0	111.0
0.0	0.0	2	3	201.99005	300.99503	1	2	2	0.0	0.0	0	0.226	-0.001	-0.013	0.0	111.0
0.0	0.0	2	3	201.99005	300.99503	1	2	2	0.0	0.0	0	0.226	0.0	-0.01	0.0	111.0
0.0	0.0	2	3	201.99005	300.99503	1	2	2	0.0	0.0	0	0.226	0.0	0.039	0.0	111.0
0.0	0.0	2	3	201.99005	300.99503	1	2	2	0.0	0.0	0	0.226	-0.001	-0.024	0.0	111.0
0.0	0.0	2	3	201.99005	300.99503	1	2	2	0.0	0.0	0	0.226	-0.001	-0.133	0.0	111.0
0.0	0.0	2	3	201.99005	300.99503	1	2	2	0.0	0.0	0	0.226	0.0	0.016	0.0	111.0
0.0	0.0	2	3	201.99005	300.99503	1	2	2	0.0	0.0	0	0.226	-0.001	-0.029	0.0	111.0
0.0	0.0	2	3	201.99005	300.99503	1	2	2	0.0	0.0	0	0.226	0.0	0.047	0.0	111.0
0.0	0.0	2	3	201.99005	300.99503	1	2	2	0.0	0.0	0	0.226	0.0	0.005	0.0	111.0
0.0	0.0	2	3	201.99005	300.99503	1	2	2	0.0	0.0	0	0.226	0.0	0.025	0.0	111.0
0.0	0.0	2	3	201.99005	300.99503	1	2	2	0.0	0.0	0	0.226	-0.001	-0.107	0.0	111.0
0.0	0.0	2	3	201.99005	300.99503	1	2	2	0.0	0.0	0	0.226	0.0	0.009	0.0	111.0
0.0	0.0	2	3	201.99005	300.99503	1	2	2	0.0	0.0	0	0.226	0.0	0.032	0.0	111.0
0.0	0.0	2	3	201.99005	300.99503	1	2	2	0.0	0.0	0	0.226	-0.001	-0.036	0.0	111.0
0.0	0.0	2	3	201.99005	300.99503	1	2	2	0.0	0.0	0	0.226	0.0	0.082	0.0	111.0
0.0	0.0	2	3	201.99005	300.99503	1	2	2	0.0	0.0	0	0.226	0.0	0.001	0.0	111.0
0.0	0.0	2	3	201.99005	300.99503	1	2	2	0.0	0.0	0	0.226	0.0	-0.006	0.0	111.0
0.0	0.0	2	3	201.99005	300.99503	1	2	2	0.0	0.0	0	0.226	-0.001	-0.025	0.0	111.0
0.0	0.0	2	3	201.99005	300.99503	1	2	2	0.0	0.0	0	0.226	-0.001	-0.074	0.0	111.0
0.0	0.0	2	3	201.99005	300.99503	1	2	2	0.0	0.0	0	0.226	0.0	0.013	0.0	111.0
0.0	0.0	2	3	201.99005	300.99503	1	2	2	0.0	0.0	0	0.226	0.0	0.009	0.0	111.0
0.0	0.0	2	3	201.99005	300.99503	1	2	2	0.0	0.0	0	0.226	0.0	0.124	0.0	111.0
0.0	0.0	2	3	201.99005	300.99503	1	2	2	0.0	0.0	0	0.226	0.0	0.005	0.0	111.0
0.0	0.0	2	3	201.99005	300.99503	1	2	2	0.0	0.0	0	0.226	0.0	-0.006	0.0	111.0
0.0	0.0	2	3	201.99005	300.99503	1	2	2	0.0	0.0	0	0.226	-0.001	-0.021	0.0	111.0
0.0	0.0	2	3	201.99005	300.99503	1	2	2	0.0	0.0	0	0.226	-0.001	-0.021	0.0	111.0
0.0	0.0	2	3	201.99005	300.99503	1	2	2	0.0	0.0	0	0.226	0.0	0.024	0.0	111.0
0.0	0.0	2	3	201.99005	300.99503	1	2	2	0.0	0.0	0	0.225	-0.001	-0.113	0.0	111.0
0.0	0.0	2	3	201.99005	300.99503	1	2	2	0.0	0.0	0	0.225	-0.001	-0.04	0.0	111.0
0.0	0.0	2	3	201.99005	300.99503	1	2	2	0.0	0.0	0	0.225	0.0	-0.009	0.0	111.0
0.0	0.0	2	3	201.99005	300.99503	1	2	2	0.0	0.0	0	0.225	-0.001	-0.063	0.0	111.0
0.0	0.0	2	3	201.99005	300.99503	1	2	2	0.0	0.0	0	0.225	0.0	0.02	0.0	111.0
0.0	0.0	2	3	201.99005	300.99503	1	2	2	0.0	0.0	0	0.225	0.0	0.024	0.0	111.0
0.0	0.0	2	3	201.99005	300.99503	1	2	2	0.0	0.0	0	0.225	-0.001	-0.144	0.0	111.0
0.0	0.0	2	3	201.99005	300.99503	1	2	2	0.0	0.0	0	0.225	0.0	0.02	0.0	111.0
0.0	0.0	2	3	201.99005	300.99503	1	2	2	0.0	0.0	0	0.225	0.0	0.028	0.0	111.0
0.0	0.0	2	3	201.99005	300.99503	1	2	2	0.0	0.0	0	0.225	-0.001	-0.098	0.0	111.0
0.0	0.0	2	3	201.99005	300.99503	1	2	2	0.0	0.0	0	0.225	-0.001	-0.021	0.0	111.0
0.0	0.0	2	3	201.99005	300.99503	1	2	2	0.0	0.0	0	0.225	-0.001	-0.071	0.0	111.0
0.0	0.0	2	3	201.99005	300.99503	1	2	2	0.0	0.0	0	0.225	-0.001	-0.021	0.0	111.0
0.0	0.0	2	3	201.99005	300.99503	1	2	2	0.0	0.0	0	0.225	0.0	0.139	0.0	111.0
0.0	0.0	2	3	201.99005	300.99503	1	2	2	0.0	0.0	0	0.225	0.0	-0.009	0.0	111.0
0.0	0.0	2	3	201.99005	300.99503	1	2	2	0.0	0.0	0	0.225	-0.001	-0.013	0.0	111.0
0.0	0.0	2	3	201.99005	300.99503	1	2	2	0.0	0.0	0	0.225	-0.001	-0.029	0.0	111.0
0.0	0.0	2	3	201.99005	300.99503	1	2	2	0.0	0.0	0	0.225	0.0	0.024	0.0	111.0
0.0	0.0	2	3	201.99005	300.99503	1	2	2	0.0	0.0	0	0.225	-0.001	-0.071	0.0	111.0
0.0	0.0	2	3	201.99005	300.99503	1	2	2	0.0	0.0	0	0.225	0.0	0.005	0.0	111.0
0.0	0.0	2	3	201.99005	300.99503	1	2	2	0.0	0.0	0	0.225	0.0	-0.006	0.0	111.0
0.0	0.0	2	3	201.99005	300.99503	1	2	2	0.0	0.0	0	0.225	0.0	-0.009	0.0	111.0
0.0	0.0	2	3	201.99005	300.99503	1	2	2	0.0	0.0	0	0.225	-0.001	-0.013	0.0	111.0
0.0	0.0	2	3	201.99005	300.99503	1	2	2	0.0	0.0	0	0.225	0.0	0.016	0.0	111.0
0.0	0.0	2	3	201.99005	300.99503	1	2	2	0.0	0.0	0	0.225	-0.001	-0.013	0.0	111.0
0.0	0.0	2	3	201.99005	300.99503	1	2	2	0.0	0.0	0	0.225	0.0	0.016	0.0	111.0
0.0	0.0	2	3	201.99005	300.99503	1	2	2	0.0	0.0	0	0.225	-0.001	-0.09	0.0	111.0
0.0	0.0	2	3	201.99005	300.99503	1	2	2	0.0	0.0	0	0.225	-0.001	-0.033	0.0	111.0
0.0	0.0	2	3	201.99005	300.99503	1	2	2	0.0	0.0	0	0.225	-0.001	-0.017	0.0	111.0
0.0	0.0	2	3	201.99005	300.99503	1	2	2	0.0	0.0	0	0.225	0.0	0.101	0.0	111.0
0.0	0.0	2	3	201.99005	300.99503	1	2	2	0.0	0.0	0	0.225	-0.001	-0.109	0.0	111.0
0.0	0.0	2	3	201.99005	300.99503	1	2	2	0.0	0.0	0	0.225	0.0	-0.006	0.0	111.0
0.0	0.0	2	3	201.99005	300.99503	1	2	2	0.0	0.0	0	0.225	0.0	0.035	0.0	111.0
0.0	0.0	2	3	201.99005	300.99503	1	2	2	0.0	0.0	0	0.225	-0.001	-0.025	0.0	111.0
0.0	0.0	2	3	201.99005	300.99503	1	2	2	0.0	0.0	0	0.225	0.0	0.02	0.0	111.0
0.0	0.0	2	3	201.99005	300.99503	1	2	2	0.0	0.0	0	0.225	-0.001	-0.021	0.0	111.0
0.0	0.0	2	3	201.99005	300.99503	1	2	2	0.0	0.0	0	0.225	0.0	0.016	0.0	111.0
0.0	0.0	2	3	201.99005	300.99503	1	2	2	0.0	0.0	0	0.225	0.0	0.005	0.0	111.0
0.0	0.0	2	3	201.99005	300.99503	1	2	2	0.0	0.0	0	0.225	0.0	0.001	0.0	111.0
0.0	0.0	2	3	201.99005	300.99503	1	2	2	0.0	0.0	0	0.225	-0.001	-0.021	0.0	111.0
0.0	0.0	2	3	201.99005	300.99503	1	2	2	0.0	0.0	0	0.225	-0.001	-0.021	0.0	111.0
0.0	0.0	2	3	201.99005	300.99503	1	2	2	0.0	0.0	0	0.225	-0.001	-0.025	0.0	111.0
0.0	0.0	2	3	201.99005	300.99503	1	2	2	0.0	0.0	0	0.225	0.0	-0.006	0.0	111.0
0.0	0.0	2	3	201.99005	300.99503	1	2	2	0.0	0.0	0	0.225	-0.001	-0.048	0.0	111.0
0.0	0.0	2	3	201.99005	300.99503	1	2	2	0.0	0.0	0	0.225	0.0	0.036	0.0	111.0
0.0	0.0	2	3	201.99005	300.99503	1	2	2	0.0	0.0	0	0.225	0.0	0.082	0.0	111.0
0.0	0.0	2	3	201.99005	300.99503	1	2	2	0.0	0.0	0	0.225	0.0	0.001	0.0	111.0
0.0	0.0	2	3	201.99005	300.99503	1	2	2	0.0	0.0	0	0.225	-0.001	-0.048	0.0	111.0
-1430.3483	-102.98507	2	4	102.98507	300.99503	1	2	2	0.0	0.0	1	0.225	-0.001	-0.04	0.0	111.0
-1430.3483	-102.98507	2	4	102.98507	300.99503	1	2	2	0.0	0.0	1	0.225	0.0	0.02	0.0	111.0
-1430.3483	-102.98507	2	4	102.98507	300.99503	0	2	2	0.0	0.0	1	0.225	0.0	0.043	0.0	111.0
-1430.3483	-102.98507	2	4	102.98507	300.99503	0	2	2	0.0	0.0	1	0.225	-0.001	-0.025	0.0	111.0
-1430.3483	-102.98507	2	4	102.98507	300.99503	0	2	2	0.0	0.0	1	0.225	-0.001	-0.017	-0.1	111.0
-1430.3483	-102.98507	2	4	102.98507	300.99503	0	2	2	0.0	0.0	1	0.225	-0.001	-0.098	-0.1	111.0
-1430.3483	-102.98507	2	4	102.98507	300.99503	0	2	2	0.0	0.0	1	0.225	-0.001	-0.22	-0.281	111.0
-1430.3483	-102.98507	2	4	102.98507	300.99503	0	2	2	0.0	0.0	1	0.225	-0.003	-0.286	-0.281	111.0
-1430.3483	-102.98507	2	4	102.98507	300.99503	0	2	2	0.0	0.0	1	0.225	-0.005	-0.343	-0.363	111.0
-1430.3483	-102.98507	2	4	102.98507	300.99503	0	2	2	0.0	0.0	1	0.225	-0.007	-0.439	-0.508	111.0
-1430.3483	-102.98507	2	4	102.98507	300.99503	0	2	2	0.0	0.0	1	0.225	-0.01	-0.524	-0.508	111.0
-1430.3483	-102.98507	2	4	102.98507	300.99503	0	2	2	0.0	0.0	1	0.225	-0.014	-0.67	-0.634	111.0
-1430.3483	-102.98507	2	4	102.98507	300.99503	0	2	2	0.0	0.0	1	0.225	-0.018	-0.658	-0.69	111.0
-1430.3483	-102.98507	2	4	102.98507	300.99503	0	2	2	0.0	0.0	1	0.225	-0.023	-0.885	-0.69	111.0
-1430.3483	-102.98507	2	4	102.98507	300.99503	0	2	2	0.0	0.0	1	0.225	-0.027	-0.78	-0.791	111.0
-1430.3483	-102.98507	2	4	102.98507	300.99503	0	2	2	0.0	0.0	1	0.225	-0.031	-0.77	-0.791	111.0
-1430.3483	-102.98507	2	4	102.98507	300.99503	0	2	2	0.0	0.0	1	0.225	-0.035	-0.847	-0.836	111.0
-1430.3483	-102.98507	2	4	102.98507	300.99503	0	2	2	0.0	0.0	1	0.225	-0.039	-0.914	-0.918	111.0
-1430.3483	-102.98507	2	4	102.98507	300.99503	0	2	2	0.0	0.0	1	0.225	-0.042	-0.905	-0.918	111.0
-1430.3483	-102.98507	2	4	102.98507	300.99503	0	2	2	0.0	0.0	1	0.225	-0.044	-0.972	-0.954	111.0
-1430.3483	-102.98507	2	4	102.98507	300.99503	0	2	2	0.0	0.0	1	0.225	-0.046	-0.954	-0.954	111.0
-1430.3483	-102.98507	2	4	102.98507	300.99503	0	2	2	0.0	0.0	1	0.225	-0.05	-1.041	-1.019	111.0
-1430.3483	-102.98507	2	4	102.98507	300.99503	0	2	2	0.0	0.0	1	0.225	-0.054	-1.062	-1.048	111.0
-1430.3483	-102.98507	2	4	102.98507	300.99503	0	2	2	0.0	0.0	1	0.225	-0.058	-1.071	-1.048	111.0
-1430.3483	-102.98507	2	4	102.98507	300.99503	0	2	2	0.0	0.0	1	0.225	-0.062	-1.135	-1.1	111.0
-1430.3483	-102.98507	2	4	102.98507	300.99503	0	2	2	0.0	0.0	1	0.225	-0.064	-1.073	-1.123	111.0
-1430.3483	-102.98507	2	4	102.98507	300.99503	0	2	2	0.0	0.0	1	0.225	-0.066	-1.113	-1.123	111.0
-1430.3483	-102.98507	2	4	102.98507	300.99503	0	2	2	0.0	0.0	1	0.225	-0.068	-1.149	-1.165	111.0
-1430.3483	-102.98507	2	4	102.98507	300.99503	0	2	2	0.0	0.0	1	0.225	-0.07	-1.161	-1.184	111.0
-1430.3483	-102.98507	2	4	102.98507	300.99503	0	2	2	0.0	0.0	1	0.225	-0.074	-1.314	-1.184	111.0
-1430.3483	-102.98507	2	4	102.98507	300.99503	0	2	2	0.0	0.0	1	0.225	-0.078	-1.24	-1.218	111.0
-1430.3483	-102.98507	2	4	102.98507	300.99503	0	2	2	0.0	0.0	1	0.224	-0.081	-1.21	-1.218	111.0
-1430.3483	-102.98507	2	4	102.98507	300.99503	0	2	2	0.0	0.0	1	0.224	-0.081	-1.209	-1.233	111.0
-1430.3483	-102.98507	2	4	102.98507	300.99503	0	2	2	0.0	0.0	1	0.224	-0.083	-1.263	-1.26	111.0
-1430.3483	-102.98507	2	4	102.98507	300.99503	0	2	2	0.0	0.0	1	0.224	-0.085	-1.392	-1.26	111.0
-1430.3483	-102.98507	2	4	102.98507	300.99503	0	2	2	0.0	0.0	1	0.224	-0.086	-1.044	-1.272	111.0
-1430.3483	-102.98507	2	4	102.98507	300.99503	0	2	2	0.0	0.0	1	0.224	-0.088	-1.267	-1.272	111.0
-1430.3483	-102.98507	2	4	102.98507	300.99503	0	2	2	0.0	0.0	1	0.224	-0.091	-1.26	-1.293	111.0
-1430.3483	-102.98507	2	4	102.98507	300.99503	0	2	2	0.0	0.0	1	0.224	-0.093	-1.325	-1.312	111.0
-1430.3483	-102.98507	2	4	102.98507	300.99503	0	2	2	0.0	0.0	1	0.224	-0.095	-1.404	-1.312	111.0
-1430.3483	-102.98507	2	4	102.98507	300.99503	0	2	2	0.0	0.0	1	0.224	-0.097	-1.251	-1.321	111.0
-1430.3483	-102.98507	2	4	102.98507	300.99503	0	2	2	0.0	0.0	1	0.224	-0.099	-1.293	-1.336	111.0
-1430.3483	-102.98507	2	4	102.98507	300.99503	0	2	2	0.0	0.0	1	0.224	-0.101	-1.418	-1.336	111.0
-1430.3483	-102.98507	2	4	102.98507	300.99503	0	2	2	0.0	0.0	1	0.224	-0.101	-1.307	-1.342	111.0
-1430.3483	-102.98507	2	4	102.98507	300.99503	0	2	2	0.0	0.0	1	0.224	-0.101	-1.365	-1.342	111.0
-1430.3483	-102.98507	2	4	102.98507	300.99503	0	2	2	0.0	0.0	1	0.224	-0.101	-1.338	-1.354	111.0
-1430.3483	-102.98507	2	4	102.98507	300.99503	0	2	2	0.0	0.0	1	0.224	-0.101	-1.307	-1.36	111.0
-1430.3483	-102.98507	2	4	102.98507	300.99503	0	2	2	0.0	0.0	1	0.224	-0.101	-1.288	-1.36	111.0
-1430.3483	-102.98507	2	4	102.98507	300.99503	0	2	2	0.0	0.0	1	0.224	-0.101	-1.374	-1.369	111.0
-1430.3483	-102.98507	2	4	102.98507	300.99503	0	2	2	0.0	0.0	1	0.224	-0.101	-1.338	-1.374	111.0
-1430.3483	-102.98507	2	4	102.98507	300.99503	0	2	2	0.0	0.0	1	0.224	-0.101	-1.4	-1.374	111.0
-1430.3483	-102.98507	2	4	102.98507	300.99503	0	2	2	0.0	0.0	1	0.224	-0.101	-1.364	-1.381	111.0
-1430.3483	-102.98507	2	4	102.98507	300.99503	0	2	2	0.0	0.0	1	0.224	-0.1	-1.136	-1.381	111.0
-1430.3483	-102.98507	2	4	102.98507	300.99503	0	2	2	0.0	0.0	1	0.224	-0.101	-1.409	-1.388	111.0
-1430.3483	-102.98507	2	4	102.98507	300.99503	0	2	2	0.0	0.0	1	0.224	-0.101	-1.319	-1.391	111.0
-1430.3483	-102.98507	2	4	102.98507	300.99503	0	2	2	0.0	0.0	1	0.224	-0.101	-1.385	-1.391	111.0
-1430.3483	-102.98507	2	4	102.98507	300.99503	0	2	2	0.0	0.0	1	0.224	-0.101	-1.45	-1.396	111.0
-1430.3483	-102.98507	2	4	102.98507	300.99503	0	2	2	0.0	0.0	1	0.224	-0.101	-1.317	-1.4	111.0
-1430.3483	-102.98507	2	4	102.98507	300.99503	0	2	2	0.0	0.0	1	0.224	-0.101	-1.334	-1.4	111.0
-1430.3483	-102.98507	2	4	102.98507	300.99503	0	2	2	0.0	0.0	1	0.224	-0.101	-1.361	-1.403	111.0
-1430.3483	-102.98507	2	4	102.98507	300.99503	0	2	2	0.0	0.0	1	0.224	-0.101	-1.449	-1.403	111.0
-1430.3483	-102.98507	2	4	102.98507	300.99503	0	2	2	0.0	0.0	1	0.224	-0.101	-1.42	-1.405	111.0
-1430.3483	-102.98507	2	4	102.98507	300.99503	0	2	2	0.0	0.0	1	0.224	-0.101	-1.421	-1.409	111.0
-1430.3483	-102.98507	2	4	102.98507	300.99503	0	2	2	0.0	0.0	1	0.224	-0.101	-1.376	-1.409	111.0
-1430.3483	-102.98507	2	4	102.98507	300.99503	0	2	2	0.0	0.0	1	0.224	-0.102	-1.389	-1.41	111.0
-1430.3483	-102.98507	2	4	102.98507	300.99503	0	2	2	0.0	0.0	1	0.224	-0.102	-1.397	-1.413	111.0
-1430.3483	-102.98507	2	4	102.98507	300.99503	0	2	2	0.0	0.0	1	0.224	-0.102	-1.455	-1.413	111.0
-1430.3483	-102.98507	2	4	102.98507	300.99503	0	2	2	0.0	0.0	1	0.224	-0.102	-1.443	-1.414	111.0
-1430.3483	-102.98507	2	4	102.98507	300.99503	0	2	2	0.0	0.0	1	0.224	-0.102	-1.435	-1.414	111.0
-1430.3483	-102.98507	2	4	102.98507	300.99503	0	2	2	0.0	0.0	1	0.224	-0.102	-1.44	-1.416	111.0
-1430.3483	-102.98507	2	4	102.98507	300.99503	0	2	2	0.0	0.0	1	0.224	-0.103	-1.421	-1.417	111.0
-1430.3483	-102.98507	2	4	102.98507	300.99503	0	2	2	0.0	0.0	1	0.224	-0.103	-1.449	-1.417	111.0
-1430.3483	-102.98507	2	4	102.98507	300.99503	0	2	2	0.0	0.0	1	0.224	-0.103	-1.443	-1.419	111.0
-1430.3483	-102.98507	2	4	102.98507	300.99503	0	2	2	0.0	0.0	1	0.224	-0.103	-1.388	-1.42	111.0
-1430.3483	-102.98507	2	4	102.98507	300.99503	0	2	2	0.0	0.0	1	0.224	-0.103	-1.284	-1.42	111.0
-1430.3483	-102.98507	2	4	102.98507	300.99503	0	2	2	0.0	0.0	1	0.224	-0.104	-1.409	-1.421	111.0
-1430.3483	-102.98507	2	4	102.98507	300.99503	0	2	2	0.0	0.0	1	0.224	-0.104	-1.368	-1.421	111.0
-1430.3483	-102.98507	2	4	102.98507	300.99503	0	2	2	0.0	0.0	1	0.224	-0.104	-1.391	-1.423	111.0
-1430.3483	-102.98507	2	4	102.98507	300.99503	0	2	2	0.0	0.0	1	0.224	-0.104	-1.418	-1.423	111.0
-1430.3483	-102.98507	2	4	102.98507	300.99503	0	2	2	0.0	0.0	1	0.224	-0.104	-1.389	-1.423	111.0
-1430.3483	-102.98507	2	4	102.98507	300.99503	0	2	2	0.0	0.0	1	0.224	-0.105	-1.372	-1.424	111.0
-1430.3483	-102.98507	2	4	102.98507	300.99503	0	2	2	0.0	0.0	1	0.224	-0.105	-1.419	-1.425	111.0
-1430.3483	-102.98507	2	4	102.98507	300.99503	0	2	2	0.0	0.0	1	0.224	-0.105	-1.412	-1.425	111.0
-1430.3483	-102.98507	2	4	102.98507	300.99503	0	2	2	0.0	0.0	1	0.224	-0.104	-1.421	-1.425	111.0
-1430.3483	-102.98507	2	4	102.98507	300.99503	0	2	2	0.0	0.0	1	0.224	-0.104	-1.217	-1.425	111.0
-1430.3483	-102.98507	2	4	102.98507	300.99503	0	2	2	0.0	0.0	1	0.224	-0.105	-1.472	-1.426	111.0
-1430.3483	-102.98507	2	4	102.98507	300.99503	0	2	2	0.0	0.0	1	0.224	-0.105	-1.442	-1.426	111.0
-1430.3483	-102.98507	2	4	102.98507	300.99503	0	2	2	0.0	0.0	1	0.224	-0.105	-1.423	-1.426	111.0
-1430.3483	-102.98507	2	4	102.98507	300.99503	0	2	2	0.0	0.0	1	0.224	-0.106	-1.492	-1.427	111.0
-1430.3483	-102.98507	2	4	102.98507	300.99503	0	2	2	0.0	0.0	1	0.224	-0.106	-1.397	-1.427	111.0
-1430.3483	-102.98507	2	4	102.98507	300.99503	0	2	2	0.0	0.0	1	0.224	-0.107	-1.472	-1.427	111.0
-1430.3483	-102.98507	2	4	102.98507	300.99503	0	2	2	0.0	0.0	1	0.224	-0.107	-1.456	-1.428	111.0
-1430.3483	-102.98507	2	4	102.98507	300.99503	0	2	2	0.0	0.0	1	0.224	-0.108	-1.532	-1.428	111.0
-1430.3483	-102.98507	2	4	102.98507	300.99503	0	2	2	0.0	0.0	1	0.224	-0.109	-1.425	-1.428	111.0
-1430.3483	-102.98507	2	4	102.98507	300.99503	0	2	2	0.0	0.0	1	0.224	-0.11	-1.422	-1.428	111.0
-1430.3483	-102.98507	2	4	102.98507	300.99503	0	2	2	0.0	0.0	1	0.224	-0.11	-1.42	-1.428	111.0
-1430.3483	-102.98507	2	4	102.98507	300.99503	0	2	2	0.0	0.0	1	0.224	-0.111	-1.478	-1.428	111.0
-1430.3483	-102.98507	2	4	102.98507	300.99503	0	2	2	0.0	0.0	1	0.224	-0.111	-1.334	-1.429	111.0
-1430.3483	-102.98507	2	4	102.98507	300.99503	0	2	2	0.0	0.0	1	0.224	-0.112	-1.459	-1.429	111.0
-1430.3483	-102.98507	2	4	102.98507	300.99503	0	2	2	0.0	0.0	1	0.224	-0.112	-1.347	-1.429	111.0
-1430.3483	-102.98507	2	4	102.98507	300.99503	0	2	2	0.0	0.0	1	0.224	-0.112	-1.441	-1.429	111.0
-1430.3483	-102.98507	2	4	102.98507	300.99503	0	2	2	0.0	0.0	1	0.224	-0.113	-1.486	-1.429	111.0
-1430.3483	-102.98507	2	4	102.98507	300.99503	0	2	2	0.0	0.0	1	0.224	-0.113	-1.411	-1.429	111.0
-1430.3483	-102.98507	2	4	102.98507	300.99503	0	2	2	0.0	0.0	1	0.224	-0.113	-1.385	-1.429	111.0
-1430.3483	-102.98507	2	4	102.98507	300.99503	0	2	2	0.0	0.0	1	0.224	-0.113	-1.428	-1.429	111.0
-1430.3483	-102.98507	2	4	102.98507	300.99503	0	2	2	0.0	0.0	1	0.224	-0.113	-1.441	-1.429	111.0
-1430.3483	-102.98507	2	4	102.98507	300.99503	0	2	2	0.0	0.0	1	0.224	-0.113	-1.393	-1.429	111.0
-1430.3483	-102.98507	2	4	102.98507	300.99503	0	2	2	0.0	0.0	1	0.224	-0.114	-1.346	-1.43	111.0
-1430.3483	-102.98507	2	4	102.98507	300.99503	0	2	2	0.0	0.0	1	0.224	-0.115	-1.413	-1.43	111.0
-1430.3483	-102.98507	2	4	102.98507	300.99503	0	2	2	0.0	0.0	1	0.224	-0.115	-1.431	-1.43	111.0
-1430.3483	-102.98507	2	4	102.98507	300.99503	0	2	2	0.0	0.0	1	0.224	-0.115	-1.437	-1.43	111.0
-1430.3483	-102.98507	2	4	102.98507	300.99503	0	2	2	0.0	0.0	1	0.224	-0.115	-1.442	-1.43	111.0
-1430.3483	-102.98507	2	4	102.98507	300.99503	0	2	2	0.0	0.0	1	0.224	-0.115	-1.375	-1.43	111.0
-1430.3483	-102.98507	2	4	102.98507	300.99503	0	2	2	0.0	0.0	1	0.224	-0.116	-1.58	-1.43	111.0
-1430.3483	-102.98507	2	4	102.98507	300.99503	0	2	2	0.0	0.0	1	0.224	-0.118	-1.636	-1.43	111.0
-1430.3483	-102.98507	2	4	102.98507	300.99503	0	2	2	0.0	0.0	1	0.224	-0.118	-1.406	-1.43	111.0
-1430.3483	-102.98507	2	4	102.98507	300.99503	0	2	2	0.0	0.0	1	0.224	-0.118	-1.415	-1.43	111.0
-1430.3483	-102.98507	2	4	102.98507	300.99503	0	2	2	0.0	0.0	1	0.224	-0.119	-1.464	-1.43	111.0
-1430.3483	-102.98507	2	4	102.98507	300.99503	0	2	2	0.0	0.0	1	0.224	-0.119	-1.422	-1.43	111.0
-1430.3483	-102.98507	2	4	102.98507	300.99503	0	2	2	0.0	0.0	1	0.224	-0.119	-1.271	-1.43	111.0
-1430.3483	-102.98507	2	4	102.98507	300.99503	0	2	2	0.0	0.0	1	0.224	-0.119	-1.369	-1.43	111.0
-1430.3483	-102.98507	2	4	102.98507	300.99503	0	2	2	0.0	0.0	1	0.224	-0.12	-1.438	-1.43	111.0
-1430.3483	-102.98507	2	4	102.98507	300.99503	0	2	2	0.0	0.0	1	0.224	-0.12	-1.447	-1.43	111.0
-1430.3483	-102.98507	2	4	102.98507	300.99503	0	2	2	0.0	0.0	1	0.224	-0.121	-1.459	-1.43	111.0
-1430.3483	-102.98507	2	4	102.98507	300.99503	0	2	2	0.0	0.0	1	0.224	-0.12	-1.41	-1.43	111.0
-1430.3483	-102.98507	2	4	102.98507	300.99503	0	2	2	0.0	0.0	1	0.224	-0.12	-1.425	-1.43	111.0
-1430.3483	-102.98507	2	4	102.98507	300.99503	0	2	2	0.0	0.0	1	0.224	-0.12	-1.44	-1.43	111.0
-1430.3483	-102.98507	2	4	102.98507	300.99503	0	2	2	0.0	0.0	1	0.224	-0.12	-1.429	-1.43	111.0
-1430.3483	-102.98507	2	4	102.98507	300.99503	0	2	2	0.0	0.0	1	0.224	-0.12	-1.346	-1.43	111.0
-1430.3483	-102.98507	2	4	102.98507	300.99503	0	2	2	0.0	0.0	1	0.224	-0.121	-1.479	-1.43	111.0
-1430.3483	-102.98507	2	4	102.98507	300.99503	0	2	2	0.0	0.0	1	0.224	-0.12	-1.36	-1.43	111.0
-1430.3483	-102.98507	2	4	102.98507	300.99503	0	2	2	0.0	0.0	1	0.224	-0.12	-1.254	-1.43	111.0
-1430.3483	-102.98507	2	4	102.98507	300.99503	0	2	2	0.0	0.0	1	0.224	-0.121	-1.557	-1.43	111.0
-1430.3483	-102.98507	2	4	102.98507	300.99503	0	2	2	0.0	0.0	1	0.224	-0.12	-1.398	-1.43	111.0
-1430.3483	-102.98507	2	4	102.98507	300.99503	0	2	2	0.0	0.0	1	0.224	-0.12	-1.435	-1.43	111.0
-1430.3483	-102.98507	2	4	102.98507	300.99503	0	2	2	0.0	0.0	1	0.224	-0.121	-1.489	-1.43	111.0
-1430.3483	-102.98507	2	4	102.98507	300.99503	0	2	2	0.0	0.0	1	0.224	-0.12	-1.387	-1.43	111.0
-1430.3483	-102.98507	2	4	102.98507	300.99503	0	2	2	0.0	0.0	1	0.224	-0.12	-1.441	-1.43	111.0
-1430.3483	-102.98507	2	4	102.98507	300.99503	0	2	2	0.0	0.0	1	0.224	-0.12	-1.424	-1.43	111.0
-1430.3483	-102.98507	2	4	102.98507	300.99503	0	2	2	0.0	0.0	1	0.224	-0.12	-1.454	-1.43	111.0
-1430.3483	-102.98507	2	4	102.98507	300.99503	0	2	2	0.0	0.0	1	0.224	-0.12	-1.394	-1.43	111.0
-1430.3483	-102.98507	2	4	102.98507	300.99503	0	2	2	0.0	0.0	1	0.224	-0.12	-1.428	-1.43	111.0
-1430.3483	-102.98507	2	4	102.98507	300.99503	0	2	2	0.0	0.0	1	0.224	-0.12	-1.388	-1.43	111.0
-1430.3483	-102.98507	2	4	102.98507	300.99503	0	2	2	0.0	0.0	1	0.224	-0.12	-1.406	-1.43	111.0
-1430.3483	-102.98507	2	4	102.98507	300.99503	0	2	2	0.0	0.0	1	0.224	-0.12	-1.449	-1.43	111.0
-1430.3483	-102.98507	2	4	102.98507	300.99503	0	2	2	0.0	0.0	1	0.224	-0.12	-1.408	-1.43	111.0
-1430.3483	-102.98507	2	4	102.98507	300.99503	0	2	2	0.0	0.0	1	0.224	-0.12	-1.428	-1.43	111.0
-1430.3483	-102.98507	2	4	102.98507	300.99503	0	2	2	0.0	0.0	1	0.224	-0.12	-1.412	-1.43	111.0
-1430.3483	-102.98507	2	4	102.98507	300.99503	0	2	2	0.0	0.0	1	0.224	-0.12	-1.426	-1.43	111.0
-1430.3483	-102.98507	2	4	102.98507	300.99503	0	2	2	0.0	0.0	1	0.224	-0.121	-1.46	-1.43	111.0
-1430.3483	-102.98507	2	4	102.98507	300.99503	0	2	2	0.0	0.0	1	0.224	-0.12	-1.404	-1.43	111.0
-1430.3483	-102.98507	2	4	102.98507	300.99503	0	2	2	0.0	0.0	1	0.224	-0.121	-1.645	-1.43	111.0
-1430.3483	-102.98507	2	4	102.98507	300.99503	0	2	2	0.0	0.0	1	0.224	-0.12	-1.446	-1.43	111.0
-1430.3483	-102.98507	2	4	102.98507	300.99503	0	2	2	0.0	0.0	1	0.224	-0.12	-1.44	-1.43	111.0
[truncated: 8,321 more rows]
