# Supplementary material for: Just noticeable differences for elbow joint torque feedback
Source: Sci Rep. 2021 Dec 7;11:23553. doi: 10.1038/s41598-021-02630-3 (PMC8651665; doi:10.1038/s41598-021-02630-3)
Supplement: Supplementary file 2 — Supplementary Information. [file 41598_2021_2630_MOESM2_ESM.zip › SupplementaryData_ScientificReports_KimAsbeck2021/S1_S1A.csv]

data 1	data 2	data 3	data 4	data 5	data 6	data 7	data 8	data 9	data 10	data 11	data 12	data 13	data 14	data 15	data 16	data 17
0.0	0.0	100.0	100.0	2	0.0	0.0	0.169	0.0	96.2953	0.0	1	0.0	0.0	0.0	0.0	0.0
0.0	0.0	100.0	100.0	2	0.0	0.0	0.168	0.0	96.2953	0.0	1	0.0	0.0	0.0	0.0	0.0
0.0	0.0	100.0	100.0	2	0.0	0.0	0.167	0.0	96.17423	0.0	1	0.0	0.0	8.0	0.0	0.0
0.0	0.0	100.0	100.0	2	0.0	0.0	0.166	1.0	96.51948	0.0	1	0.0	0.0	11.0	0.0	0.0
0.0	0.0	100.0	100.0	2	0.0	0.0	0.164	1.0	96.51948	0.0	1	0.0	0.0	11.0	0.0	0.0
-6944.445	500.0	100.0	100.0	2	0.0	0.0	0.163	1.0	96.81565	0.0	1	0.0	0.0	11.0	0.0	0.0
-6944.445	500.0	100.0	100.0	2	0.0	0.0	0.161	1.0	96.699005	0.0	1	0.0	0.0	11.0	0.0	0.0
-6944.445	500.0	100.0	100.0	2	0.0	0.0	0.16	1.0	96.699005	0.0	1	0.0	0.0	11.0	0.0	0.0
-6944.445	500.0	100.0	100.0	2	0.0	0.0	0.158	1.0	96.58921	0.0	1	0.0	0.0	11.0	0.0	0.0
-6944.445	500.0	100.0	100.0	2	0.0	0.0	0.156	1.0	96.66263	-0.947	1	0.0	0.0	11.0	0.0	0.0
-6944.445	500.0	100.0	100.0	2	0.0	0.0	0.154	1.0	96.91302	-0.947	1	0.0	0.0	11.0	0.0	0.0
-6944.445	500.0	100.0	100.0	2	0.0	0.0	0.152	1.0	97.23702	-1.372	1	0.0	0.0	12.0	0.0	0.0
-6944.445	500.0	100.0	100.0	2	0.0	0.0	0.15	1.0	97.23702	-2.133	1	0.0	0.0	12.0	0.0	0.0
-6944.445	500.0	100.0	100.0	2	0.0	0.0	0.148	1.0	97.69156	-2.133	1	0.0	0.0	12.0	0.0	0.0
-6944.445	500.0	100.0	100.0	2	0.0	0.0	0.145	1.0	96.889755	-2.79	1	0.0	0.0	12.0	0.0	0.0
-6944.445	500.0	100.0	100.0	2	0.0	0.0	0.143	1.0	96.889755	-3.084	1	0.0	0.0	12.0	0.0	0.0
-6944.445	500.0	100.0	100.0	2	0.0	0.0	0.14	1.0	96.69369	-3.084	1	0.0	0.0	12.0	0.0	0.0
-6944.445	500.0	100.0	100.0	2	0.0	0.0	0.138	1.0	96.69369	-3.612	1	0.0	0.0	12.0	0.0	0.0
-6944.445	500.0	100.0	100.0	2	0.0	0.0	0.135	1.0	97.358116	-3.612	1	0.0	0.0	12.0	0.0	0.0
-6944.445	500.0	100.0	100.0	2	0.0	0.0	0.132	1.0	97.474495	-3.848	1	0.0	0.0	12.0	0.0	0.0
-6944.445	500.0	100.0	100.0	2	0.0	0.0	0.13	1.0	97.474495	-4.272	1	0.0	0.0	12.0	0.0	0.0
-6944.445	500.0	100.0	100.0	2	0.0	0.0	0.127	1.0	98.083115	-4.272	1	0.0	0.0	12.0	0.0	0.0
-6944.445	500.0	100.0	100.0	2	0.0	0.0	0.124	1.0	98.18578	-4.461	1	0.0	0.0	12.0	0.0	0.0
-6944.445	500.0	100.0	100.0	2	0.0	0.0	0.122	1.0	98.18578	-4.801	1	0.0	0.0	12.0	0.0	0.0
-6944.445	500.0	100.0	100.0	2	0.0	0.0	0.119	1.0	98.36088	-4.801	1	0.0	0.0	12.0	0.0	0.0
-6944.445	500.0	100.0	100.0	2	0.0	0.0	0.116	1.0	98.36088	-5.094	1	0.0	0.0	12.0	0.0	0.0
-6944.445	500.0	100.0	100.0	2	0.0	0.0	0.113	1.0	98.214134	-5.094	1	0.0	0.0	12.0	0.0	0.0
-6944.445	500.0	100.0	100.0	2	0.0	0.0	0.11	1.0	97.48569	-5.226	1	0.0	0.0	12.0	0.0	0.0
-6944.445	500.0	100.0	100.0	2	0.0	0.0	0.107	1.0	97.48569	-5.462	1	0.0	0.0	12.0	0.0	0.0
-6944.445	500.0	100.0	100.0	2	0.0	0.0	0.104	1.0	96.94949	-5.462	1	0.0	0.0	12.0	0.0	0.0
-6944.445	500.0	100.0	100.0	2	0.0	0.0	0.101	1.0	97.078	-5.567	1	0.0	0.0	12.0	0.0	0.0
-6944.445	500.0	100.0	100.0	2	0.0	0.0	0.098	1.0	97.078	-5.757	1	0.0	0.0	12.0	0.0	0.0
-6944.445	500.0	100.0	100.0	2	0.0	0.0	0.096	1.0	96.900665	-5.757	1	0.0	0.0	12.0	0.0	0.0
-6944.445	500.0	100.0	100.0	2	0.0	0.0	0.093	1.0	96.900665	-5.84	1	0.0	0.0	12.0	0.0	0.0
-6944.445	500.0	100.0	100.0	2	0.0	0.0	0.09	1.0	97.14567	-5.84	1	0.0	0.0	12.0	0.0	0.0
-6944.445	500.0	100.0	100.0	2	0.0	0.0	0.088	1.0	97.32296	-5.993	1	0.0	0.0	12.0	0.0	0.0
-6944.445	500.0	100.0	100.0	2	0.0	0.0	0.085	1.0	97.32296	-6.06	1	0.0	0.0	12.0	0.0	0.0
-6944.445	500.0	100.0	100.0	2	0.0	0.0	0.083	1.0	98.51527	-6.06	1	0.0	0.0	12.0	0.0	0.0
-6944.445	500.0	100.0	100.0	2	0.0	0.0	0.08	1.0	98.54734	-6.182	1	0.0	0.0	12.0	0.0	0.0
-6944.445	500.0	100.0	100.0	2	0.0	0.0	0.078	1.0	98.54734	-6.287	1	0.0	0.0	12.0	0.0	0.0
-6944.445	500.0	100.0	100.0	2	0.0	0.0	0.075	1.0	97.98566	-6.287	1	0.0	0.0	12.0	0.0	0.0
-6944.445	500.0	100.0	100.0	2	0.0	0.0	0.073	1.0	97.98566	-6.334	1	0.0	0.0	12.0	0.0	0.0
-6944.445	500.0	100.0	100.0	2	0.0	0.0	0.071	1.0	98.141014	-6.334	1	0.0	0.0	12.0	0.0	0.0
-6944.445	500.0	100.0	100.0	2	0.0	0.0	0.069	1.0	97.87544	-6.418	1	0.0	0.0	12.0	0.0	0.0
-6944.445	500.0	100.0	100.0	2	0.0	0.0	0.067	1.0	97.87544	-6.456	1	0.0	0.0	12.0	0.0	0.0
-6944.445	500.0	100.0	100.0	2	0.0	0.0	0.065	1.0	97.70395	-6.456	1	0.0	0.0	12.0	0.0	0.0
-6944.445	500.0	100.0	100.0	2	0.0	0.0	0.063	1.0	97.15238	-6.524	1	0.0	0.0	12.0	0.0	0.0
-6944.445	500.0	100.0	100.0	2	0.0	0.0	0.061	1.0	97.15238	-6.524	1	0.0	0.0	12.0	0.0	0.0
-6944.445	500.0	100.0	100.0	2	0.0	0.0	0.059	1.0	97.32003	-6.554	1	0.0	0.0	12.0	0.0	0.0
-6944.445	500.0	100.0	100.0	2	0.0	0.0	0.058	1.0	97.40336	-6.608	1	0.0	0.0	12.0	0.0	0.0
-6944.445	500.0	100.0	100.0	2	0.0	0.0	0.056	1.0	97.62968	-6.608	1	0.0	0.0	12.0	0.0	0.0
-6944.445	500.0	100.0	100.0	2	0.0	0.0	0.055	1.0	97.55501	-6.633	1	0.0	0.0	12.0	0.0	0.0
-6944.445	500.0	100.0	100.0	2	0.0	0.0	0.053	1.0	97.55501	-6.676	1	0.0	0.0	12.0	0.0	0.0
-6944.445	500.0	100.0	100.0	2	0.0	0.0	0.052	1.0	96.85415	-6.676	1	0.0	0.0	12.0	0.0	0.0
-6944.445	500.0	100.0	100.0	2	0.0	0.0	0.051	1.0	97.094666	-6.714	1	0.0	0.0	12.0	0.0	0.0
-6944.445	500.0	100.0	100.0	2	0.0	0.0	0.049	1.0	97.094666	-6.731	1	0.0	0.0	12.0	0.0	0.0
-6944.445	500.0	100.0	100.0	2	0.0	0.0	0.048	1.0	97.46155	-6.731	1	0.0	0.0	12.0	0.0	0.0
-6944.445	500.0	100.0	100.0	2	0.0	0.0	0.047	1.0	97.46155	-6.761	1	0.0	0.0	12.0	0.0	0.0
-6944.445	500.0	100.0	100.0	2	0.0	0.0	0.046	1.0	97.87448	-6.761	1	0.0	0.0	12.0	0.0	0.0
-6944.445	500.0	100.0	100.0	2	0.0	0.0	0.046	1.0	97.63376	-6.774	1	0.0	0.0	12.0	0.0	0.0
-6944.445	500.0	100.0	100.0	2	0.0	0.0	0.045	1.0	97.63376	-6.799	1	0.0	0.0	12.0	0.0	0.0
-6944.445	500.0	100.0	100.0	2	0.0	0.0	0.044	1.0	97.41428	-6.799	1	0.0	0.0	12.0	0.0	0.0
-6944.445	500.0	100.0	100.0	2	0.0	0.0	0.043	1.0	97.33727	-6.81	1	0.0	0.0	12.0	0.0	0.0
-6944.445	500.0	100.0	100.0	2	0.0	0.0	0.042	1.0	97.33727	-6.81	1	0.0	0.0	12.0	0.0	0.0
-6944.445	500.0	100.0	100.0	2	0.0	0.0	0.042	1.0	97.09931	-6.829	1	0.0	0.0	12.0	0.0	0.0
-6944.445	500.0	100.0	100.0	2	0.0	0.0	0.041	1.0	97.09931	-6.838	1	0.0	0.0	12.0	0.0	0.0
-6944.445	500.0	100.0	100.0	2	0.0	0.0	0.04	1.0	95.80495	-6.838	1	0.0	0.0	12.0	0.0	0.0
-6944.445	500.0	100.0	100.0	2	0.0	0.0	0.04	1.0	95.778854	-6.853	1	0.0	0.0	12.0	0.0	0.0
-6944.445	500.0	100.0	100.0	2	0.0	0.0	0.039	1.0	95.778854	-6.861	1	0.0	0.0	12.0	0.0	0.0
-6944.445	500.0	100.0	100.0	2	0.0	0.0	0.038	1.0	96.42855	-6.861	1	0.0	0.0	12.0	0.0	0.0
-6944.445	500.0	100.0	100.0	2	0.0	0.0	0.038	1.0	95.6592	-6.873	1	0.0	0.0	12.0	0.0	0.0
-6944.445	500.0	100.0	100.0	2	0.0	0.0	0.037	1.0	95.6592	-6.873	1	0.0	0.0	12.0	0.0	0.0
-6944.445	500.0	100.0	100.0	2	0.0	0.0	0.037	1.0	96.586136	-6.884	1	0.0	0.0	12.0	0.0	0.0
-6944.445	500.0	100.0	100.0	2	0.0	0.0	0.036	1.0	96.586136	-6.889	1	0.0	0.0	12.0	0.0	0.0
-6944.445	500.0	100.0	100.0	2	0.0	0.0	0.036	1.0	96.24407	-6.889	1	0.0	0.0	12.0	0.0	0.0
-6944.445	500.0	100.0	100.0	2	0.0	0.0	0.036	1.0	96.76956	-6.897	1	0.0	0.0	12.0	0.0	0.0
-6944.445	500.0	100.0	100.0	2	0.0	0.0	0.036	1.0	96.76956	-6.902	1	0.0	0.0	12.0	0.0	0.0
-6944.445	500.0	100.0	100.0	2	0.0	0.0	0.035	1.0	96.81558	-6.902	1	0.0	0.0	12.0	0.0	0.0
-6944.445	500.0	100.0	100.0	2	0.0	0.0	0.035	1.0	96.36621	-6.908	1	0.0	0.0	12.0	0.0	0.0
-6944.445	500.0	100.0	100.0	2	0.0	0.0	0.034	1.0	96.36621	-6.908	1	0.0	0.0	12.0	0.0	0.0
-6944.445	500.0	100.0	100.0	2	0.0	0.0	0.034	1.0	96.61319	-6.911	1	0.0	0.0	12.0	0.0	0.0
-6944.445	500.0	100.0	100.0	2	0.0	0.0	0.033	1.0	96.61319	-6.917	1	0.0	0.0	12.0	0.0	0.0
-6944.445	500.0	100.0	100.0	2	0.0	0.0	0.033	1.0	96.99373	-6.917	1	0.0	0.0	12.0	0.0	0.0
-6944.445	500.0	100.0	100.0	2	0.0	0.0	0.032	1.0	97.58602	-6.92	1	0.0	0.0	12.0	0.0	0.0
-6944.445	500.0	100.0	100.0	2	0.0	0.0	0.031	1.0	97.58602	-6.924	1	0.0	0.0	12.0	0.0	0.0
-6944.445	500.0	100.0	100.0	2	0.0	0.0	0.031	1.0	97.7286	-6.924	1	0.0	0.0	12.0	0.0	0.0
-6944.445	500.0	100.0	100.0	2	0.0	0.0	0.03	1.0	96.51924	-6.928	1	0.0	0.0	12.0	0.0	0.0
-6944.445	500.0	100.0	100.0	2	0.0	0.0	0.03	1.0	96.51924	-6.928	1	0.0	0.0	12.0	0.0	0.0
-6944.445	500.0	100.0	100.0	2	0.0	0.0	0.029	1.0	95.52182	-6.929	1	0.0	0.0	12.0	0.0	0.0
-6944.445	500.0	100.0	100.0	2	0.0	0.0	0.029	1.0	95.52182	-6.933	1	0.0	0.0	12.0	0.0	0.0
-6944.445	500.0	100.0	100.0	2	0.0	0.0	0.028	1.0	95.58809	-6.933	1	0.0	0.0	12.0	0.0	0.0
-6944.445	500.0	100.0	100.0	2	0.0	0.0	0.027	1.0	95.83861	-6.934	1	0.0	0.0	12.0	0.0	0.0
-6944.445	500.0	100.0	100.0	2	0.0	0.0	0.026	1.0	95.83861	-6.935	1	0.0	0.0	12.0	0.0	0.0
-6944.445	500.0	100.0	100.0	2	0.0	0.0	0.025	1.0	96.02974	-6.935	1	0.0	0.0	12.0	0.0	0.0
-6944.445	500.0	100.0	100.0	2	0.0	0.0	0.024	1.0	95.73188	-6.938	1	0.0	0.0	12.0	0.0	0.0
-6944.445	500.0	100.0	100.0	2	0.0	0.0	0.024	1.0	95.73188	-6.938	1	0.0	0.0	12.0	0.0	0.0
-6944.445	500.0	100.0	100.0	2	0.0	0.0	0.023	1.0	95.8027	-6.941	1	0.0	0.0	12.0	0.0	0.0
-6944.445	500.0	100.0	100.0	2	0.0	0.0	0.022	1.0	95.8027	-6.942	1	0.0	0.0	12.0	0.0	0.0
-6944.445	500.0	100.0	100.0	2	0.0	0.0	0.022	1.0	96.05261	-6.942	1	0.0	0.0	12.0	0.0	0.0
-6944.445	500.0	100.0	100.0	2	0.0	0.0	0.021	1.0	95.9453	-6.942	1	0.0	0.0	12.0	0.0	0.0
-6944.445	500.0	100.0	100.0	2	0.0	0.0	0.019	1.0	95.9453	-6.943	1	0.0	0.0	12.0	0.0	0.0
-6944.445	500.0	100.0	100.0	2	0.0	0.0	0.018	1.0	96.22936	-6.943	1	0.0	0.0	12.0	0.0	0.0
-6944.445	500.0	100.0	100.0	2	0.0	0.0	0.018	1.0	96.02452	-6.944	1	0.0	0.0	12.0	0.0	0.0
-6944.445	500.0	100.0	100.0	2	0.0	0.0	0.017	1.0	96.02452	-6.944	1	0.0	0.0	12.0	0.0	0.0
-6944.445	500.0	100.0	100.0	2	0.0	0.0	0.016	1.0	96.27035	-6.945	1	0.0	0.0	12.0	0.0	0.0
-6944.445	500.0	100.0	100.0	2	0.0	0.0	0.015	1.0	96.27035	-6.946	1	0.0	0.0	12.0	0.0	0.0
-6944.445	500.0	100.0	100.0	2	0.0	0.0	0.014	1.0	96.78581	-6.946	1	0.0	0.0	12.0	0.0	0.0
-6944.445	500.0	100.0	100.0	2	0.0	0.0	0.013	1.0	96.884705	-6.946	1	0.0	0.0	12.0	0.0	0.0
-6944.445	500.0	100.0	100.0	2	0.0	0.0	0.013	1.0	96.884705	-6.947	1	0.0	0.0	12.0	0.0	0.0
-6944.445	500.0	100.0	100.0	2	0.0	0.0	0.012	1.0	97.17309	-6.947	1	0.0	0.0	12.0	0.0	0.0
-6944.445	500.0	100.0	100.0	2	0.0	0.0	0.012	1.0	97.17309	-6.948	1	0.0	0.0	12.0	0.0	0.0
-6944.445	500.0	100.0	100.0	2	0.0	0.0	0.011	1.0	96.99933	-6.948	1	0.0	0.0	12.0	0.0	0.0
-6944.445	500.0	100.0	100.0	2	0.0	0.0	0.01	1.0	97.12285	-6.948	1	0.0	0.0	12.0	0.0	0.0
-6944.445	500.0	100.0	100.0	2	0.0	0.0	0.009	1.0	97.12285	-6.949	1	0.0	0.0	12.0	0.0	0.0
-6944.445	500.0	100.0	100.0	2	0.0	0.0	0.008	1.0	97.561485	-6.949	1	0.0	0.0	12.0	0.0	0.0
-6944.445	500.0	100.0	100.0	2	0.0	0.0	0.007	1.0	97.265	-6.949	1	0.0	0.0	12.0	0.0	0.0
-6944.445	500.0	100.0	100.0	2	0.0	0.0	0.007	1.0	97.265	-6.949	1	0.0	0.0	12.0	0.0	0.0
-6944.445	500.0	100.0	100.0	2	0.0	0.0	0.006	1.0	97.45538	-6.949	1	0.0	0.0	12.0	0.0	0.0
-6944.445	500.0	100.0	100.0	2	0.0	0.0	0.005	1.0	97.45538	-6.95	1	0.0	0.0	12.0	0.0	0.0
-6944.445	500.0	100.0	100.0	2	0.0	0.0	0.005	1.0	97.69924	-6.95	1	0.0	0.0	12.0	0.0	0.0
-6944.445	500.0	100.0	100.0	2	0.0	0.0	0.004	1.0	97.40607	-6.95	1	0.0	0.0	12.0	0.0	0.0
-6944.445	500.0	100.0	100.0	2	0.0	0.0	0.003	1.0	97.40607	-6.95	1	0.0	0.0	12.0	0.0	0.0
-6944.445	500.0	100.0	100.0	2	0.0	0.0	0.001	1.0	97.8389	-6.95	1	0.0	0.0	12.0	0.0	0.0
-6944.445	500.0	100.0	100.0	2	0.0	0.0	0.0	1.0	98.057106	-6.95	1	0.0	0.0	12.0	0.0	0.0
-6944.445	500.0	100.0	100.0	2	0.0	0.0	0.0	1.0	98.057106	-6.951	1	0.0	0.0	12.0	0.0	0.0
-6944.445	500.0	100.0	100.0	2	0.0	0.0	0.0	1.0	97.53493	-6.951	1	0.0	0.0	12.0	0.0	0.0
-6944.445	500.0	100.0	100.0	2	0.0	0.0	-0.001	1.0	97.53493	-6.951	1	0.0	0.0	12.0	0.0	0.0
-6944.445	500.0	100.0	100.0	2	0.0	0.0	-0.002	1.0	97.72738	-6.951	1	0.0	0.0	12.0	0.0	0.0
-6944.445	500.0	100.0	100.0	2	0.0	0.0	-0.003	1.0	97.27107	-6.951	1	0.0	0.0	12.0	0.0	0.0
-6944.445	500.0	100.0	100.0	2	0.0	0.0	-0.004	1.0	97.27107	-6.951	1	0.0	0.0	12.0	0.0	0.0
-6944.445	500.0	100.0	100.0	2	0.0	0.0	-0.005	1.0	96.52911	-6.951	1	0.0	0.0	12.0	0.0	0.0
-6944.445	500.0	100.0	100.0	2	0.0	0.0	-0.006	1.0	96.944885	-6.951	1	0.0	0.0	12.0	0.0	0.0
-6944.445	500.0	100.0	100.0	2	0.0	0.0	-0.006	1.0	96.944885	-6.951	1	0.0	0.0	12.0	0.0	0.0
-6944.445	500.0	100.0	100.0	2	0.0	0.0	-0.007	1.0	96.83806	-6.951	1	0.0	0.0	12.0	0.0	0.0
-6944.445	500.0	100.0	100.0	2	0.0	0.0	-0.008	1.0	96.83806	-6.951	1	0.0	0.0	12.0	0.0	0.0
-6944.445	500.0	100.0	100.0	2	0.0	0.0	-0.01	1.0	96.33187	-6.951	1	0.0	0.0	12.0	0.0	0.0
-6944.445	500.0	100.0	100.0	2	0.0	0.0	-0.011	1.0	96.488304	-6.952	1	0.0	0.0	13.0	0.0	0.0
-6944.445	500.0	100.0	100.0	2	0.0	0.0	-0.012	1.0	96.80139	-6.952	1	0.0	0.0	13.0	0.0	0.0
0.0	500.0	100.0	100.0	0	0.0	0.0	-0.013	1.0	96.88703	-6.952	1	0.0	1.0	0.0	0.0	0.0
0.0	500.0	100.0	100.0	0	0.0	0.0	-0.014	1.0	96.81086	-6.952	1	0.0	1.0	1.0	0.0	0.0
0.0	500.0	100.0	100.0	0	0.0	0.0	-0.015	1.0	96.81086	-6.952	1	0.0	1.0	1.0	0.0	0.0
0.0	500.0	100.0	100.0	0	0.0	0.0	-0.016	1.0	96.63657	-6.952	0	0.0	1.0	0.0	0.0	0.0
0.0	500.0	100.0	100.0	0	0.0	0.0	-0.017	1.0	96.63657	-6.46	0	0.0	1.0	0.0	0.0	0.0
0.0	500.0	100.0	100.0	0	0.0	0.0	-0.018	1.0	96.456924	-6.46	0	0.0	1.0	0.0	0.0	0.0
0.0	500.0	100.0	100.0	0	0.0	0.0	-0.019	1.0	96.515526	-5.58	0	0.0	1.0	0.0	0.0	0.0
0.0	500.0	100.0	100.0	0	0.0	0.0	-0.02	1.0	96.515526	-4.818	0	0.0	1.0	0.0	0.0	0.0
0.0	500.0	100.0	100.0	0	0.0	0.0	-0.021	1.0	96.8555	-4.818	0	0.0	1.0	0.0	0.0	0.0
0.0	500.0	100.0	100.0	0	0.0	0.0	-0.022	1.0	96.57028	-4.477	0	0.0	1.0	0.0	0.0	0.0
0.0	500.0	100.0	100.0	0	0.0	0.0	-0.023	1.0	96.57028	-3.866	0	0.0	1.0	0.0	0.0	0.0
0.0	500.0	100.0	100.0	0	0.0	0.0	-0.024	1.0	96.24057	-3.866	0	0.0	1.0	0.0	0.0	0.0
0.0	500.0	100.0	100.0	0	0.0	0.0	-0.024	1.0	96.24057	-3.593	0	0.0	1.0	0.0	0.0	0.0
0.0	500.0	100.0	100.0	0	0.0	0.0	-0.025	1.0	95.78157	-3.593	0	0.0	1.0	0.0	0.0	0.0
0.0	500.0	100.0	100.0	0	0.0	0.0	-0.026	1.0	95.31342	-3.102	0	0.0	1.0	0.0	0.0	0.0
0.0	500.0	100.0	100.0	0	0.0	0.0	-0.027	1.0	95.31342	-2.883	0	0.0	1.0	0.0	0.0	0.0
0.0	500.0	100.0	100.0	0	0.0	0.0	-0.027	1.0	97.03465	-2.883	0	0.0	1.0	0.0	0.0	0.0
0.0	500.0	100.0	100.0	0	0.0	0.0	-0.028	1.0	96.93089	-2.489	0	0.0	1.0	0.0	0.0	0.0
0.0	500.0	100.0	100.0	0	0.0	0.0	-0.028	1.0	96.93089	-2.313	0	0.0	1.0	0.0	0.0	0.0
0.0	500.0	100.0	100.0	0	0.0	0.0	-0.029	1.0	97.38034	-2.313	0	0.0	1.0	0.0	0.0	0.0
0.0	500.0	100.0	100.0	0	0.0	0.0	-0.029	1.0	97.38034	-1.998	0	0.0	1.0	0.0	0.0	0.0
0.0	500.0	100.0	100.0	0	0.0	0.0	-0.029	1.0	97.295784	-1.998	0	0.0	1.0	0.0	0.0	0.0
0.0	500.0	100.0	100.0	0	0.0	0.0	-0.029	1.0	97.45643	-1.725	0	0.0	1.0	0.0	0.0	0.0
0.0	500.0	100.0	100.0	0	0.0	0.0	-0.029	1.0	97.45643	-1.603	0	0.0	1.0	0.0	0.0	0.0
0.0	500.0	100.0	100.0	0	0.0	0.0	-0.029	1.0	97.36939	-1.603	0	0.0	1.0	0.0	0.0	0.0
0.0	500.0	100.0	100.0	0	0.0	0.0	-0.029	1.0	97.301544	-1.384	0	0.0	1.0	0.0	0.0	0.0
0.0	500.0	100.0	100.0	0	0.0	0.0	-0.029	1.0	97.301544	-1.384	0	0.0	1.0	0.0	0.0	0.0
0.0	500.0	100.0	100.0	0	0.0	0.0	-0.029	1.0	97.52968	-1.286	0	0.0	1.0	0.0	0.0	0.0
0.0	500.0	100.0	100.0	0	0.0	0.0	-0.029	1.0	97.52968	-1.11	0	0.0	1.0	0.0	0.0	0.0
0.0	500.0	100.0	100.0	0	0.0	0.0	-0.028	1.0	97.658676	-1.11	0	0.0	1.0	0.0	0.0	0.0
0.0	500.0	100.0	100.0	0	0.0	0.0	-0.028	1.0	97.57264	-1.032	0	0.0	1.0	0.0	0.0	0.0
0.0	500.0	100.0	100.0	0	0.0	0.0	-0.028	1.0	97.57264	-0.891	0	0.0	1.0	0.0	0.0	0.0
0.0	500.0	100.0	100.0	0	0.0	0.0	-0.028	1.0	96.98938	-0.891	0	0.0	1.0	0.0	0.0	0.0
0.0	500.0	100.0	100.0	0	0.0	0.0	-0.028	1.0	97.23486	-0.828	0	0.0	1.0	0.0	0.0	0.0
0.0	500.0	100.0	100.0	0	0.0	0.0	-0.028	1.0	97.23486	-0.828	0	0.0	1.0	0.0	0.0	0.0
0.0	500.0	100.0	100.0	0	0.0	0.0	-0.028	1.0	96.81808	-0.715	0	0.0	1.0	0.0	0.0	0.0
0.0	500.0	100.0	100.0	0	0.0	0.0	-0.028	1.0	96.81808	-0.617	0	0.0	1.0	0.0	0.0	0.0
0.0	500.0	100.0	100.0	0	0.0	0.0	-0.028	1.0	96.56058	-0.617	0	0.0	1.0	0.0	0.0	0.0
0.0	500.0	100.0	100.0	0	0.0	0.0	-0.027	1.0	95.931595	-0.573	0	0.0	1.0	0.0	0.0	0.0
0.0	500.0	100.0	100.0	0	0.0	0.0	-0.027	1.0	95.931595	-0.533	0	0.0	1.0	0.0	0.0	0.0
0.0	500.0	100.0	100.0	0	0.0	0.0	-0.027	1.0	96.58447	-0.533	0	0.0	1.0	0.0	0.0	0.0
0.0	500.0	100.0	100.0	0	0.0	0.0	-0.027	1.0	96.74524	-0.46	0	0.0	1.0	0.0	0.0	0.0
0.0	500.0	100.0	100.0	0	0.0	0.0	-0.027	1.0	96.74524	-0.397	0	0.0	1.0	0.0	0.0	0.0
0.0	500.0	100.0	100.0	0	0.0	0.0	-0.027	1.0	96.59634	-0.397	0	0.0	1.0	0.0	0.0	0.0
0.0	500.0	100.0	100.0	0	0.0	0.0	-0.027	1.0	96.59634	-0.369	0	0.0	1.0	0.0	0.0	0.0
0.0	500.0	100.0	100.0	0	0.0	0.0	-0.027	1.0	96.90408	-0.369	0	0.0	1.0	0.0	0.0	0.0
0.0	500.0	100.0	100.0	0	0.0	0.0	-0.027	1.0	97.202614	-0.318	0	0.0	1.0	0.0	0.0	0.0
0.0	500.0	100.0	100.0	0	0.0	0.0	-0.027	1.0	97.202614	-0.296	0	0.0	1.0	0.0	0.0	0.0
0.0	500.0	100.0	100.0	0	0.0	0.0	-0.027	1.0	97.71797	-0.296	0	0.0	1.0	0.0	0.0	0.0
0.0	500.0	100.0	100.0	0	0.0	0.0	-0.027	1.0	97.672966	-0.255	0	0.0	1.0	0.0	0.0	0.0
0.0	500.0	100.0	100.0	0	0.0	0.0	-0.027	1.0	97.672966	-0.255	0	0.0	1.0	0.0	0.0	0.0
0.0	500.0	100.0	100.0	0	0.0	0.0	-0.027	1.0	96.373085	-0.237	0	0.0	1.0	0.0	0.0	0.0
0.0	500.0	100.0	100.0	0	0.0	0.0	-0.027	1.0	96.373085	-0.204	0	0.0	1.0	0.0	0.0	0.0
0.0	500.0	100.0	100.0	0	0.0	0.0	-0.027	1.0	96.41734	-0.204	0	0.0	1.0	0.0	0.0	0.0
0.0	500.0	100.0	100.0	0	0.0	0.0	-0.027	1.0	96.34691	-0.19	0	0.0	1.0	0.0	0.0	0.0
0.0	500.0	100.0	100.0	0	0.0	0.0	-0.026	1.0	96.34691	-0.164	0	0.0	1.0	0.0	0.0	0.0
0.0	500.0	100.0	100.0	0	0.0	0.0	-0.026	1.0	96.712845	-0.164	0	0.0	1.0	0.0	0.0	0.0
0.0	500.0	100.0	100.0	0	0.0	0.0	-0.026	1.0	95.59611	-0.141	0	0.0	1.0	0.0	0.0	0.0
0.0	500.0	100.0	100.0	0	0.0	0.0	-0.025	1.0	95.59611	-0.131	0	0.0	1.0	0.0	0.0	0.0
0.0	500.0	100.0	100.0	0	0.0	0.0	-0.024	1.0	95.8349	-0.131	0	0.0	1.0	0.0	0.0	0.0
0.0	500.0	100.0	100.0	0	0.0	0.0	-0.024	1.0	95.8349	-0.113	0	0.0	1.0	0.0	0.0	0.0
0.0	500.0	100.0	100.0	0	0.0	0.0	-0.023	1.0	97.128334	-0.113	0	0.0	1.0	0.0	0.0	0.0
0.0	500.0	100.0	100.0	0	0.0	0.0	-0.022	1.0	97.14541	-0.105	0	0.0	1.0	0.0	0.0	0.0
0.0	500.0	100.0	100.0	0	0.0	0.0	-0.021	1.0	97.14541	-0.09	0	0.0	1.0	0.0	0.0	0.0
0.0	500.0	100.0	100.0	0	0.0	0.0	-0.02	1.0	97.01293	-0.09	0	0.0	1.0	0.0	0.0	0.0
0.0	500.0	100.0	100.0	0	0.0	0.0	-0.019	1.0	97.51183	-0.084	0	0.0	1.0	0.0	0.0	0.0
0.0	500.0	100.0	100.0	0	0.0	0.0	-0.018	1.0	97.51183	-0.084	0	0.0	1.0	0.0	0.0	0.0
0.0	500.0	100.0	100.0	0	0.0	0.0	-0.016	1.0	97.315735	-0.072	0	0.0	1.0	0.0	0.0	0.0
0.0	500.0	100.0	100.0	0	0.0	0.0	-0.015	1.0	97.315735	-0.067	0	0.0	1.0	0.0	0.0	0.0
0.0	500.0	100.0	100.0	0	0.0	0.0	-0.014	1.0	96.924866	-0.067	0	0.0	1.0	0.0	0.0	0.0
0.0	500.0	100.0	100.0	0	0.0	0.0	-0.012	1.0	96.703865	-0.058	0	0.0	1.0	0.0	0.0	0.0
0.0	500.0	100.0	100.0	0	0.0	0.0	-0.011	1.0	96.703865	-0.054	0	0.0	1.0	0.0	0.0	0.0
0.0	500.0	100.0	100.0	0	0.0	0.0	-0.009	1.0	97.21573	-0.054	0	0.0	1.0	0.0	0.0	0.0
0.0	500.0	100.0	100.0	0	0.0	0.0	-0.008	1.0	97.33108	-0.046	0	0.0	1.0	0.0	0.0	0.0
0.0	500.0	100.0	100.0	0	0.0	0.0	-0.006	1.0	97.33108	-0.046	0	0.0	1.0	0.0	0.0	0.0
0.0	500.0	100.0	100.0	0	0.0	0.0	-0.004	1.0	97.06661	-0.04	0	0.0	1.0	0.0	0.0	0.0
0.0	500.0	100.0	100.0	0	0.0	0.0	-0.003	1.0	97.06661	-0.037	0	0.0	1.0	0.0	0.0	0.0
0.0	500.0	100.0	100.0	0	0.0	0.0	-0.001	1.0	96.69755	-0.037	0	0.0	1.0	0.0	0.0	0.0
0.0	500.0	100.0	100.0	0	0.0	0.0	0.0	1.0	97.10853	-0.031	0	0.0	1.0	0.0	0.0	0.0
0.0	500.0	100.0	100.0	0	0.0	0.0	0.002	1.0	97.10853	-0.029	0	0.0	1.0	0.0	0.0	0.0
0.0	500.0	100.0	100.0	0	0.0	0.0	0.003	1.0	97.48944	-0.029	0	0.0	1.0	0.0	0.0	0.0
0.0	500.0	100.0	100.0	0	0.0	0.0	0.005	1.0	97.48944	-0.025	0	0.0	1.0	0.0	0.0	0.0
0.0	500.0	100.0	100.0	0	0.0	0.0	0.007	1.0	97.46347	-0.025	0	0.0	1.0	0.0	0.0	0.0
0.0	500.0	100.0	100.0	0	0.0	0.0	0.009	1.0	97.34233	-0.021	0	0.0	1.0	0.0	0.0	0.0
0.0	500.0	100.0	100.0	0	0.0	0.0	0.011	1.0	97.34233	-0.02	0	0.0	1.0	0.0	0.0	0.0
0.0	500.0	100.0	100.0	0	0.0	0.0	0.013	1.0	96.84015	-0.02	0	0.0	1.0	0.0	0.0	0.0
0.0	500.0	100.0	100.0	0	0.0	0.0	0.014	1.0	96.127846	-0.017	0	0.0	1.0	0.0	0.0	0.0
0.0	500.0	100.0	100.0	0	0.0	0.0	0.016	1.0	96.127846	-0.016	0	0.0	1.0	0.0	0.0	0.0
0.0	500.0	100.0	100.0	0	0.0	0.0	0.018	1.0	97.23061	-0.016	0	0.0	1.0	0.0	0.0	0.0
0.0	500.0	100.0	100.0	0	0.0	0.0	0.019	1.0	97.23061	-0.013	0	0.0	1.0	0.0	0.0	0.0
0.0	500.0	100.0	100.0	0	0.0	0.0	0.021	1.0	97.023926	-0.013	0	0.0	1.0	0.0	0.0	0.0
0.0	500.0	100.0	100.0	0	0.0	0.0	0.023	1.0	96.52028	-0.012	0	0.0	1.0	0.0	0.0	0.0
0.0	500.0	100.0	100.0	0	0.0	0.0	0.025	1.0	96.52028	-0.01	0	0.0	1.0	0.0	0.0	0.0
0.0	500.0	100.0	100.0	0	0.0	0.0	0.026	1.0	96.712715	-0.01	0	0.0	1.0	0.0	0.0	0.0
0.0	500.0	100.0	100.0	0	0.0	0.0	0.028	1.0	97.035484	-0.009	0	0.0	1.0	0.0	0.0	0.0
0.0	500.0	100.0	100.0	0	0.0	0.0	0.029	1.0	97.035484	-0.008	0	0.0	1.0	0.0	0.0	0.0
0.0	500.0	100.0	100.0	0	0.0	0.0	0.031	1.0	96.67998	-0.008	0	0.0	1.0	0.0	0.0	0.0
0.0	500.0	100.0	100.0	0	0.0	0.0	0.033	1.0	96.67998	-0.007	0	0.0	1.0	0.0	0.0	0.0
0.0	500.0	100.0	100.0	0	0.0	0.0	0.034	1.0	96.292404	-0.007	0	0.0	1.0	0.0	0.0	0.0
0.0	500.0	100.0	100.0	0	0.0	0.0	0.036	1.0	96.93782	-0.006	0	0.0	1.0	0.0	0.0	0.0
0.0	500.0	100.0	100.0	0	0.0	0.0	0.038	1.0	96.93782	-0.006	0	0.0	1.0	0.0	0.0	0.0
0.0	500.0	100.0	100.0	0	0.0	0.0	0.039	1.0	96.64006	-0.006	0	0.0	1.0	0.0	0.0	0.0
0.0	500.0	100.0	100.0	0	0.0	0.0	0.041	1.0	96.6118	-0.005	0	0.0	1.0	0.0	0.0	0.0
0.0	500.0	100.0	100.0	0	0.0	0.0	0.043	1.0	96.6118	-0.004	0	0.0	1.0	0.0	0.0	0.0
0.0	500.0	100.0	100.0	0	0.0	0.0	0.044	1.0	96.54901	-0.004	0	0.0	1.0	0.0	0.0	0.0
0.0	500.0	100.0	100.0	0	0.0	0.0	0.046	1.0	96.54901	-0.003	0	0.0	1.0	0.0	0.0	0.0
0.0	500.0	100.0	100.0	0	0.0	0.0	0.047	1.0	95.94574	-0.003	0	0.0	1.0	0.0	0.0	0.0
0.0	500.0	100.0	100.0	0	0.0	0.0	0.049	1.0	95.19423	-0.003	0	0.0	1.0	0.0	0.0	0.0
0.0	500.0	100.0	100.0	0	0.0	0.0	0.051	1.0	95.19423	-0.002	0	0.0	1.0	0.0	0.0	0.0
0.0	500.0	100.0	100.0	0	0.0	0.0	0.052	1.0	95.114174	-0.002	0	0.0	1.0	0.0	0.0	0.0
0.0	500.0	100.0	100.0	0	0.0	0.0	0.054	1.0	96.11749	-0.002	0	0.0	1.0	0.0	0.0	0.0
0.0	500.0	100.0	100.0	0	0.0	0.0	0.055	1.0	96.11749	-0.002	0	0.0	1.0	0.0	0.0	0.0
0.0	500.0	100.0	100.0	0	0.0	0.0	0.057	1.0	97.02787	-0.002	0	0.0	1.0	0.0	0.0	0.0
0.0	500.0	100.0	100.0	0	0.0	0.0	0.059	1.0	97.02787	-0.001	0	0.0	1.0	0.0	0.0	0.0
0.0	500.0	100.0	100.0	0	0.0	0.0	0.06	1.0	96.05395	-0.001	0	0.0	1.0	0.0	0.0	0.0
0.0	500.0	100.0	100.0	0	0.0	0.0	0.062	1.0	96.10407	-0.001	0	0.0	1.0	0.0	0.0	0.0
0.0	500.0	100.0	100.0	0	0.0	0.0	0.064	1.0	96.10407	-0.001	0	0.0	1.0	0.0	0.0	0.0
0.0	500.0	100.0	100.0	0	0.0	0.0	0.065	1.0	96.00105	-0.001	0	0.0	1.0	0.0	0.0	0.0
0.0	500.0	100.0	100.0	0	0.0	0.0	0.067	1.0	96.0517	-0.001	0	0.0	1.0	0.0	0.0	0.0
0.0	500.0	100.0	100.0	0	0.0	0.0	0.068	1.0	96.0517	0.0	0	0.0	1.0	0.0	0.0	0.0
0.0	500.0	100.0	100.0	0	0.0	0.0	0.07	1.0	96.785545	0.0	0	0.0	1.0	0.0	0.0	0.0
0.0	500.0	100.0	100.0	0	0.0	0.0	0.072	1.0	96.785545	0.0	0	0.0	1.0	0.0	0.0	0.0
0.0	500.0	100.0	100.0	0	0.0	0.0	0.074	1.0	96.47762	0.0	0	0.0	1.0	0.0	0.0	0.0
0.0	500.0	100.0	100.0	0	0.0	0.0	0.075	1.0	96.26364	0.0	0	0.0	1.0	0.0	0.0	0.0
0.0	500.0	100.0	100.0	0	0.0	0.0	0.077	1.0	96.26364	0.0	0	0.0	1.0	0.0	0.0	0.0
0.0	500.0	100.0	100.0	0	0.0	0.0	0.079	1.0	96.041046	0.0	0	0.0	1.0	0.0	0.0	0.0
0.0	500.0	100.0	100.0	0	0.0	0.0	0.08	1.0	96.23253	0.0	0	0.0	1.0	0.0	0.0	0.0
0.0	500.0	100.0	100.0	0	0.0	0.0	0.082	1.0	96.23253	0.0	0	0.0	1.0	0.0	0.0	0.0
0.0	500.0	100.0	100.0	0	0.0	0.0	0.084	1.0	95.46012	0.0	0	0.0	1.0	0.0	0.0	0.0
0.0	500.0	100.0	100.0	0	0.0	0.0	0.085	1.0	95.46012	0.0	0	0.0	1.0	0.0	0.0	0.0
0.0	500.0	100.0	100.0	0	0.0	0.0	0.087	1.0	95.865135	0.0	0	0.0	1.0	0.0	0.0	0.0
0.0	500.0	100.0	100.0	0	0.0	0.0	0.088	1.0	95.58605	0.0	0	0.0	1.0	0.0	0.0	0.0
0.0	500.0	100.0	100.0	0	0.0	0.0	0.09	1.0	95.58605	0.0	0	0.0	1.0	0.0	0.0	0.0
0.0	500.0	100.0	100.0	0	0.0	0.0	0.092	1.0	94.95906	0.0	0	0.0	1.0	0.0	0.0	0.0
0.0	500.0	100.0	100.0	0	0.0	0.0	0.093	1.0	95.388	0.0	0	0.0	1.0	0.0	0.0	0.0
0.0	500.0	100.0	100.0	0	0.0	0.0	0.095	1.0	95.388	0.0	0	0.0	1.0	0.0	0.0	0.0
0.0	500.0	100.0	100.0	0	0.0	0.0	0.096	1.0	95.83336	0.0	0	0.0	1.0	0.0	0.0	0.0
0.0	500.0	100.0	100.0	0	0.0	0.0	0.098	1.0	95.83336	0.0	0	0.0	1.0	0.0	0.0	0.0
0.0	500.0	100.0	100.0	0	0.0	0.0	0.099	1.0	96.62201	0.0	0	0.0	1.0	0.0	0.0	0.0
0.0	500.0	100.0	100.0	0	0.0	0.0	0.101	1.0	96.57823	0.0	0	0.0	1.0	0.0	0.0	0.0
0.0	500.0	100.0	100.0	0	0.0	0.0	0.102	1.0	96.57823	0.0	0	0.0	1.0	0.0	0.0	0.0
0.0	500.0	100.0	100.0	0	0.0	0.0	0.104	1.0	96.753105	0.0	0	0.0	1.0	0.0	0.0	0.0
0.0	500.0	100.0	100.0	0	0.0	0.0	0.105	1.0	97.01468	0.0	0	0.0	1.0	0.0	0.0	0.0
0.0	500.0	100.0	100.0	0	0.0	0.0	0.106	1.0	96.56687	0.0	0	0.0	1.0	0.0	0.0	0.0
0.0	500.0	100.0	100.0	0	0.0	0.0	0.108	1.0	96.77627	0.0	0	0.0	1.0	0.0	0.0	0.0
0.0	500.0	100.0	100.0	0	0.0	0.0	0.109	1.0	96.77627	0.0	0	0.0	1.0	0.0	0.0	0.0
0.0	500.0	100.0	100.0	0	0.0	0.0	0.111	1.0	96.84617	0.0	0	0.0	1.0	0.0	0.0	0.0
0.0	500.0	100.0	100.0	0	0.0	0.0	0.112	1.0	97.16659	0.0	0	0.0	1.0	0.0	0.0	0.0
0.0	500.0	100.0	100.0	0	0.0	0.0	0.114	1.0	97.16659	0.0	0	0.0	1.0	0.0	0.0	0.0
0.0	500.0	100.0	100.0	0	0.0	0.0	0.115	1.0	96.49935	0.0	0	0.0	1.0	0.0	0.0	0.0
0.0	500.0	100.0	100.0	0	0.0	0.0	0.117	1.0	95.2603	0.0	0	0.0	1.0	0.0	0.0	0.0
0.0	500.0	100.0	100.0	0	0.0	0.0	0.118	1.0	95.2603	0.0	0	0.0	1.0	0.0	0.0	0.0
0.0	500.0	100.0	100.0	0	0.0	0.0	0.12	1.0	95.44127	0.0	0	0.0	1.0	0.0	0.0	0.0
0.0	500.0	100.0	100.0	0	0.0	0.0	0.121	1.0	95.44127	0.0	0	0.0	1.0	0.0	0.0	0.0
0.0	500.0	100.0	100.0	0	0.0	0.0	0.122	1.0	95.41855	0.0	0	0.0	1.0	0.0	0.0	0.0
0.0	500.0	100.0	100.0	0	0.0	0.0	0.124	1.0	95.54201	0.0	0	0.0	1.0	0.0	0.0	0.0
0.0	500.0	100.0	100.0	0	0.0	0.0	0.125	1.0	95.54201	0.0	0	0.0	1.0	0.0	0.0	0.0
0.0	500.0	100.0	100.0	0	0.0	0.0	0.126	1.0	94.69063	0.0	0	0.0	1.0	0.0	0.0	0.0
0.0	500.0	100.0	100.0	0	0.0	0.0	0.128	1.0	94.83732	0.0	0	0.0	1.0	0.0	0.0	0.0
0.0	500.0	100.0	100.0	0	0.0	0.0	0.129	1.0	94.83732	0.0	0	0.0	1.0	0.0	0.0	0.0
0.0	500.0	100.0	100.0	0	0.0	0.0	0.13	1.0	95.27241	0.0	0	0.0	1.0	0.0	0.0	0.0
0.0	500.0	100.0	100.0	0	0.0	0.0	0.132	1.0	95.27241	0.0	0	0.0	1.0	0.0	0.0	0.0
0.0	500.0	100.0	100.0	0	0.0	0.0	0.133	1.0	95.236664	0.0	0	0.0	1.0	0.0	0.0	0.0
0.0	500.0	100.0	100.0	0	0.0	0.0	0.134	1.0	94.99121	0.0	0	0.0	1.0	0.0	0.0	0.0
0.0	500.0	100.0	100.0	0	0.0	0.0	0.135	1.0	94.99121	0.0	0	0.0	1.0	0.0	0.0	0.0
0.0	500.0	100.0	100.0	0	0.0	0.0	0.136	1.0	95.19188	0.0	0	0.0	1.0	0.0	0.0	0.0
0.0	500.0	100.0	100.0	0	0.0	0.0	0.138	1.0	95.31798	0.0	0	0.0	1.0	0.0	0.0	0.0
0.0	500.0	100.0	100.0	0	0.0	0.0	0.139	1.0	95.31798	0.0	0	0.0	1.0	0.0	0.0	0.0
0.0	500.0	100.0	100.0	0	0.0	0.0	0.14	1.0	95.852394	0.0	0	0.0	1.0	0.0	0.0	0.0
0.0	500.0	100.0	100.0	0	0.0	0.0	0.14	1.0	95.852394	0.0	0	0.0	1.0	0.0	0.0	0.0
0.0	500.0	100.0	100.0	0	0.0	0.0	0.142	1.0	96.277695	0.0	0	0.0	1.0	0.0	0.0	0.0
0.0	500.0	100.0	100.0	0	0.0	0.0	0.143	1.0	96.84021	0.0	0	0.0	1.0	0.0	0.0	0.0
0.0	500.0	100.0	100.0	0	0.0	0.0	0.144	1.0	96.84021	0.0	0	0.0	1.0	0.0	0.0	0.0
0.0	500.0	100.0	100.0	0	0.0	0.0	0.145	1.0	97.10879	0.0	0	0.0	1.0	0.0	0.0	0.0
0.0	500.0	100.0	100.0	0	0.0	0.0	0.146	1.0	97.382065	0.0	0	0.0	1.0	0.0	0.0	0.0
0.0	500.0	100.0	100.0	0	0.0	0.0	0.147	1.0	97.382065	0.0	0	0.0	1.0	0.0	0.0	0.0
0.0	500.0	100.0	100.0	0	0.0	0.0	0.148	1.0	97.49347	0.0	0	0.0	1.0	0.0	0.0	0.0
0.0	500.0	100.0	100.0	0	0.0	0.0	0.149	1.0	97.49347	0.0	0	0.0	1.0	0.0	0.0	0.0
0.0	500.0	100.0	100.0	0	0.0	0.0	0.15	1.0	97.34561	0.0	0	0.0	1.0	0.0	0.0	0.0
0.0	500.0	100.0	100.0	0	0.0	0.0	0.151	1.0	96.57086	0.0	0	0.0	1.0	0.0	0.0	0.0
0.0	500.0	100.0	100.0	0	0.0	0.0	0.152	1.0	96.57086	0.0	0	0.0	1.0	0.0	0.0	0.0
0.0	500.0	100.0	100.0	0	0.0	0.0	0.152	1.0	96.78808	0.0	0	0.0	1.0	0.0	0.0	0.0
0.0	500.0	100.0	100.0	0	0.0	0.0	0.153	1.0	96.9842	0.0	0	0.0	1.0	0.0	0.0	0.0
0.0	500.0	100.0	100.0	0	0.0	0.0	0.155	1.0	96.9842	0.0	0	0.0	1.0	0.0	0.0	0.0
0.0	500.0	100.0	100.0	0	0.0	0.0	0.156	1.0	97.98656	0.0	0	0.0	1.0	0.0	0.0	0.0
0.0	500.0	100.0	100.0	0	0.0	0.0	0.156	1.0	97.98656	0.0	0	0.0	1.0	0.0	0.0	0.0
0.0	500.0	100.0	100.0	0	0.0	0.0	0.157	1.0	97.894615	0.0	0	0.0	1.0	0.0	0.0	0.0
0.0	500.0	100.0	100.0	0	0.0	0.0	0.158	1.0	97.888084	0.0	0	0.0	1.0	0.0	0.0	0.0
0.0	500.0	100.0	100.0	0	0.0	0.0	0.159	1.0	97.888084	0.0	0	0.0	1.0	0.0	0.0	0.0
0.0	500.0	100.0	100.0	0	0.0	0.0	0.16	1.0	97.82815	0.0	0	0.0	1.0	0.0	0.0	0.0
0.0	500.0	100.0	100.0	0	0.0	0.0	0.161	1.0	97.82815	0.0	0	0.0	1.0	0.0	0.0	0.0
0.0	500.0	100.0	100.0	0	0.0	0.0	0.162	1.0	97.502396	0.0	0	0.0	1.0	0.0	0.0	0.0
0.0	500.0	100.0	100.0	0	0.0	0.0	0.163	1.0	97.206245	0.0	0	0.0	1.0	0.0	0.0	0.0
0.0	500.0	100.0	100.0	0	0.0	0.0	0.164	1.0	97.206245	0.0	0	0.0	1.0	0.0	0.0	0.0
0.0	500.0	100.0	100.0	0	0.0	0.0	0.164	1.0	98.40249	0.0	0	0.0	1.0	0.0	0.0	0.0
0.0	500.0	100.0	100.0	0	0.0	0.0	0.165	1.0	98.00586	0.0	0	0.0	1.0	0.0	0.0	0.0
0.0	500.0	100.0	100.0	0	0.0	0.0	0.167	1.0	98.00586	0.0	0	0.0	1.0	0.0	0.0	0.0
0.0	500.0	100.0	100.0	0	0.0	0.0	0.168	1.0	97.43412	0.0	0	0.0	1.0	0.0	0.0	0.0
0.0	500.0	100.0	100.0	0	0.0	0.0	0.168	1.0	97.43412	0.0	0	0.0	1.0	0.0	0.0	0.0
0.0	500.0	100.0	100.0	0	0.0	0.0	0.169	1.0	97.16318	0.0	0	0.0	1.0	0.0	0.0	0.0
0.0	500.0	100.0	100.0	0	0.0	0.0	0.17	1.0	97.08707	0.0	0	0.0	1.0	0.0	0.0	0.0
0.0	500.0	100.0	100.0	0	0.0	0.0	0.171	1.0	97.08707	0.0	0	0.0	1.0	0.0	0.0	0.0
0.0	500.0	100.0	100.0	0	0.0	0.0	0.172	1.0	96.66724	0.0	0	0.0	1.0	0.0	0.0	0.0
0.0	500.0	100.0	100.0	0	0.0	0.0	0.173	1.0	96.95662	0.0	0	0.0	1.0	0.0	0.0	0.0
0.0	500.0	100.0	100.0	0	0.0	0.0	0.174	1.0	96.95662	0.0	0	0.0	1.0	0.0	0.0	0.0
0.0	500.0	100.0	100.0	0	0.0	0.0	0.175	1.0	96.49235	0.0	0	0.0	1.0	0.0	0.0	0.0
0.0	500.0	100.0	100.0	0	0.0	0.0	0.175	1.0	96.49235	0.0	0	0.0	1.0	0.0	0.0	0.0
0.0	500.0	100.0	100.0	0	0.0	0.0	0.176	1.0	96.754364	0.0	0	0.0	1.0	0.0	0.0	0.0
0.0	500.0	100.0	100.0	0	0.0	0.0	0.177	1.0	96.25916	0.0	0	0.0	1.0	0.0	0.0	0.0
0.0	500.0	100.0	100.0	0	0.0	0.0	0.178	1.0	96.25916	0.0	0	0.0	1.0	0.0	0.0	0.0
0.0	500.0	100.0	100.0	0	0.0	0.0	0.179	1.0	96.20745	0.0	0	0.0	1.0	0.0	0.0	0.0
0.0	500.0	100.0	100.0	0	0.0	0.0	0.18	1.0	95.941925	0.0	0	0.0	1.0	0.0	0.0	0.0
0.0	500.0	100.0	100.0	0	0.0	0.0	0.181	1.0	95.941925	0.0	0	0.0	1.0	0.0	0.0	0.0
0.0	500.0	100.0	100.0	0	0.0	0.0	0.181	1.0	96.06551	0.0	0	0.0	1.0	0.0	0.0	0.0
0.0	500.0	100.0	100.0	0	0.0	0.0	0.182	1.0	96.06551	0.0	0	0.0	1.0	0.0	0.0	0.0
0.0	500.0	100.0	100.0	0	0.0	0.0	0.182	1.0	97.06165	0.0	0	0.0	1.0	0.0	0.0	0.0
0.0	500.0	100.0	100.0	0	0.0	0.0	0.183	1.0	97.65009	0.0	0	0.0	1.0	0.0	0.0	0.0
0.0	500.0	100.0	100.0	0	0.0	0.0	0.184	1.0	97.65009	0.0	0	0.0	1.0	0.0	0.0	0.0
0.0	500.0	100.0	100.0	0	0.0	0.0	0.185	1.0	97.88608	0.0	0	0.0	1.0	0.0	0.0	0.0
0.0	500.0	100.0	100.0	0	0.0	0.0	0.185	1.0	98.13445	0.0	0	0.0	1.0	0.0	0.0	0.0
0.0	500.0	100.0	100.0	0	0.0	0.0	0.186	1.0	98.13445	0.0	0	0.0	1.0	0.0	0.0	0.0
0.0	500.0	100.0	100.0	0	0.0	0.0	0.186	1.0	98.16609	0.0	0	0.0	1.0	0.0	0.0	0.0
0.0	500.0	100.0	100.0	0	0.0	0.0	0.186	1.0	98.16609	0.0	0	0.0	1.0	0.0	0.0	0.0
0.0	500.0	100.0	100.0	0	0.0	0.0	0.186	1.0	97.8838	0.0	0	0.0	1.0	0.0	0.0	0.0
0.0	500.0	100.0	100.0	0	0.0	0.0	0.187	1.0	96.71083	0.0	0	0.0	1.0	0.0	0.0	0.0
0.0	500.0	100.0	100.0	0	0.0	0.0	0.187	1.0	96.71083	0.0	0	0.0	1.0	0.0	0.0	0.0
0.0	500.0	100.0	100.0	0	0.0	0.0	0.187	1.0	97.55285	0.0	0	0.0	1.0	0.0	0.0	0.0
0.0	500.0	100.0	100.0	0	0.0	0.0	0.187	1.0	97.467804	0.0	0	0.0	1.0	0.0	0.0	0.0
0.0	500.0	100.0	100.0	0	0.0	0.0	0.187	1.0	97.467804	0.0	0	0.0	1.0	0.0	0.0	0.0
0.0	500.0	100.0	100.0	0	0.0	0.0	0.187	1.0	97.69263	0.0	0	0.0	1.0	0.0	0.0	0.0
0.0	500.0	100.0	100.0	0	0.0	0.0	0.187	1.0	97.69263	0.0	0	0.0	1.0	0.0	0.0	0.0
0.0	500.0	100.0	100.0	0	0.0	0.0	0.187	1.0	98.02486	0.0	0	0.0	1.0	0.0	0.0	0.0
0.0	500.0	100.0	100.0	0	0.0	0.0	0.187	1.0	97.431366	0.0	0	0.0	1.0	0.0	0.0	0.0
0.0	500.0	100.0	100.0	0	0.0	0.0	0.187	1.0	97.431366	0.0	0	0.0	1.0	0.0	0.0	0.0
0.0	500.0	100.0	100.0	0	0.0	0.0	0.187	1.0	96.775444	0.0	0	0.0	1.0	0.0	0.0	0.0
0.0	500.0	100.0	100.0	0	0.0	0.0	0.187	1.0	97.08024	0.0	0	0.0	1.0	0.0	0.0	0.0
0.0	500.0	100.0	100.0	0	0.0	0.0	0.187	1.0	97.08024	0.0	0	0.0	1.0	0.0	0.0	0.0
0.0	500.0	100.0	100.0	0	0.0	0.0	0.187	1.0	96.8046	0.0	0	0.0	1.0	0.0	0.0	0.0
0.0	500.0	100.0	100.0	0	0.0	0.0	0.187	1.0	96.8046	0.0	0	0.0	1.0	0.0	0.0	0.0
0.0	500.0	100.0	100.0	0	0.0	0.0	0.187	1.0	97.02209	0.0	0	0.0	1.0	0.0	0.0	0.0
0.0	500.0	100.0	100.0	0	0.0	0.0	0.186	1.0	97.68147	0.0	0	0.0	1.0	9.0	0.0	0.0
0.0	500.0	100.0	100.0	0	0.0	0.0	0.186	1.0	97.68147	0.0	0	0.0	1.0	9.0	0.0	0.0
0.0	500.0	100.0	100.0	0	0.0	0.0	0.186	1.0	97.39205	0.0	0	0.0	1.0	11.0	0.0	0.0
-8333.334	600.0	100.0	100.0	0	0.0	0.0	0.186	1.0	96.68526	0.0	0	0.0	1.0	11.0	0.0	0.0
-8333.334	600.0	100.0	100.0	0	0.0	0.0	0.186	1.0	96.68526	0.0	0	0.0	1.0	11.0	0.0	0.0
-8333.334	600.0	100.0	100.0	0	0.0	0.0	0.186	1.0	96.70174	0.0	0	0.0	1.0	11.0	0.0	0.0
-8333.334	600.0	100.0	100.0	0	0.0	0.0	0.186	1.0	96.81978	-0.588	0	0.0	1.0	11.0	0.0	0.0
-8333.334	600.0	100.0	100.0	0	0.0	0.0	0.186	1.0	96.287796	-0.588	0	0.0	1.0	11.0	0.0	0.0
-8333.334	600.0	100.0	100.0	0	0.0	0.0	0.186	1.0	95.23381	-1.137	0	0.0	1.0	11.0	0.0	0.0
-8333.334	600.0	100.0	100.0	0	0.0	0.0	0.186	1.0	95.23381	-2.12	0	0.0	1.0	11.0	0.0	0.0
-8333.334	600.0	100.0	100.0	0	0.0	0.0	0.185	1.0	96.61685	-2.12	0	0.0	1.0	11.0	0.0	0.0
-8333.334	600.0	100.0	100.0	0	0.0	0.0	0.185	1.0	96.0333	-2.56	0	0.0	1.0	11.0	0.0	0.0
-8333.334	600.0	100.0	100.0	0	0.0	0.0	0.185	1.0	95.49876	-2.56	0	0.0	1.0	11.0	0.0	0.0
-8333.334	600.0	100.0	100.0	0	0.0	0.0	0.184	1.0	95.00442	-3.349	0	0.0	1.0	11.0	0.0	0.0
-8333.334	600.0	100.0	100.0	0	0.0	0.0	0.184	1.0	95.00442	-3.702	0	0.0	1.0	11.0	0.0	0.0
-8333.334	600.0	100.0	100.0	0	0.0	0.0	0.183	1.0	95.60747	-3.702	0	0.0	1.0	11.0	0.0	0.0
-8333.334	600.0	100.0	100.0	0	0.0	0.0	0.183	1.0	95.82231	-4.336	0	0.0	1.0	11.0	0.0	0.0
-8333.334	600.0	100.0	100.0	0	0.0	0.0	0.182	1.0	95.82231	-4.618	0	0.0	1.0	11.0	0.0	0.0
-8333.334	600.0	100.0	100.0	0	0.0	0.0	0.181	1.0	96.37927	-4.618	0	0.0	1.0	11.0	0.0	0.0
-8333.334	600.0	100.0	100.0	0	0.0	0.0	0.18	1.0	95.6604	-5.126	0	0.0	1.0	11.0	0.0	0.0
-8333.334	600.0	100.0	100.0	0	0.0	0.0	0.179	1.0	95.6604	-5.565	0	0.0	1.0	11.0	0.0	0.0
-8333.334	600.0	100.0	100.0	0	0.0	0.0	0.179	1.0	96.39908	-5.565	0	0.0	1.0	11.0	0.0	0.0
-8333.334	600.0	100.0	100.0	0	0.0	0.0	0.178	1.0	96.39908	-5.762	0	0.0	1.0	11.0	0.0	0.0
-8333.334	600.0	100.0	100.0	0	0.0	0.0	0.177	1.0	96.09773	-5.762	0	0.0	1.0	11.0	0.0	0.0
-8333.334	600.0	100.0	100.0	0	0.0	0.0	0.176	1.0	96.00705	-6.114	0	0.0	1.0	11.0	0.0	0.0
-8333.334	600.0	100.0	100.0	0	0.0	0.0	0.174	1.0	96.00705	-6.271	0	0.0	1.0	11.0	0.0	0.0
-8333.334	600.0	100.0	100.0	0	0.0	0.0	0.173	1.0	96.1134	-6.271	0	0.0	1.0	11.0	0.0	0.0
-8333.334	600.0	100.0	100.0	0	0.0	0.0	0.172	1.0	95.96256	-6.554	0	0.0	1.0	11.0	0.0	0.0
-8333.334	600.0	100.0	100.0	0	0.0	0.0	0.171	1.0	95.96256	-6.554	0	0.0	1.0	11.0	0.0	0.0
-8333.334	600.0	100.0	100.0	0	0.0	0.0	0.169	1.0	96.394875	-6.68	0	0.0	1.0	11.0	0.0	0.0
-8333.334	600.0	100.0	100.0	0	0.0	0.0	0.167	1.0	96.394875	-6.907	0	0.0	1.0	11.0	0.0	0.0
-8333.334	600.0	100.0	100.0	0	0.0	0.0	0.165	1.0	96.00784	-6.907	0	0.0	1.0	11.0	0.0	0.0
-8333.334	600.0	100.0	100.0	0	0.0	0.0	0.163	1.0	96.36644	-7.009	0	0.0	1.0	11.0	0.0	0.0
-8333.334	600.0	100.0	100.0	0	0.0	0.0	0.161	1.0	96.11558	-7.191	0	0.0	1.0	11.0	0.0	0.0
-8333.334	600.0	100.0	100.0	0	0.0	0.0	0.159	1.0	96.19832	-7.191	0	0.0	1.0	11.0	0.0	0.0
-8333.334	600.0	100.0	100.0	0	0.0	0.0	0.157	1.0	96.224785	-7.272	0	0.0	1.0	11.0	0.0	0.0
-8333.334	600.0	100.0	100.0	0	0.0	0.0	0.155	1.0	96.224785	-7.272	0	0.0	1.0	11.0	0.0	0.0
-8333.334	600.0	100.0	100.0	0	0.0	0.0	0.153	1.0	96.50456	-7.418	0	0.0	1.0	11.0	0.0	0.0
-8333.334	600.0	100.0	100.0	0	0.0	0.0	0.151	1.0	96.50456	-7.484	0	0.0	1.0	11.0	0.0	0.0
-8333.334	600.0	100.0	100.0	0	0.0	0.0	0.148	1.0	96.25322	-7.484	0	0.0	1.0	12.0	0.0	0.0
-8333.334	600.0	100.0	100.0	0	0.0	0.0	0.146	1.0	96.361626	-7.601	0	0.0	1.0	12.0	0.0	0.0
-8333.334	600.0	100.0	100.0	0	0.0	0.0	0.144	1.0	96.361626	-7.702	0	0.0	1.0	12.0	0.0	0.0
-8333.334	600.0	100.0	100.0	0	0.0	0.0	0.141	1.0	96.21209	-7.702	0	0.0	1.0	12.0	0.0	0.0
-8333.334	600.0	100.0	100.0	0	0.0	0.0	0.139	1.0	96.25154	-7.749	0	0.0	1.0	12.0	0.0	0.0
-8333.334	600.0	100.0	100.0	0	0.0	0.0	0.136	1.0	96.25154	-7.749	0	0.0	1.0	12.0	0.0	0.0
-8333.334	600.0	100.0	100.0	0	0.0	0.0	0.134	1.0	95.96044	-7.83	0	0.0	1.0	12.0	0.0	0.0
-8333.334	600.0	100.0	100.0	0	0.0	0.0	0.132	1.0	95.96044	-7.865	0	0.0	1.0	12.0	0.0	0.0
-8333.334	600.0	100.0	100.0	0	0.0	0.0	0.13	1.0	96.27025	-7.865	0	0.0	1.0	12.0	0.0	0.0
-8333.334	600.0	100.0	100.0	0	0.0	0.0	0.127	1.0	96.88126	-7.93	0	0.0	1.0	12.0	0.0	0.0
-8333.334	600.0	100.0	100.0	0	0.0	0.0	0.125	1.0	96.88126	-7.96	0	0.0	1.0	12.0	0.0	0.0
-8333.334	600.0	100.0	100.0	0	0.0	0.0	0.123	1.0	97.2752	-7.96	0	0.0	1.0	12.0	0.0	0.0
-8333.334	600.0	100.0	100.0	0	0.0	0.0	0.121	1.0	97.16474	-8.012	0	0.0	1.0	12.0	0.0	0.0
-8333.334	600.0	100.0	100.0	0	0.0	0.0	0.119	1.0	97.16474	-8.012	0	0.0	1.0	12.0	0.0	0.0
-8333.334	600.0	100.0	100.0	0	0.0	0.0	0.117	1.0	97.2553	-8.035	0	0.0	1.0	12.0	0.0	0.0
-8333.334	600.0	100.0	100.0	0	0.0	0.0	0.115	1.0	97.2553	-8.077	0	0.0	1.0	12.0	0.0	0.0
-8333.334	600.0	100.0	100.0	0	0.0	0.0	0.113	1.0	97.18325	-8.077	0	0.0	1.0	12.0	0.0	0.0
-8333.334	600.0	100.0	100.0	1	0.0	0.0	0.112	1.0	97.23271	-8.114	0	0.0	1.0	12.0	0.0	0.0
-8333.334	600.0	100.0	100.0	1	0.0	0.0	0.11	1.0	97.23271	-8.13	0	0.0	1.0	12.0	0.0	0.0
-8333.334	600.0	100.0	100.0	1	0.0	0.0	0.108	1.0	97.53617	-8.13	0	0.0	1.0	12.0	0.0	0.0
-8333.334	600.0	100.0	100.0	1	0.0	0.0	0.107	1.0	97.53617	-8.159	0	0.0	1.0	12.0	0.0	0.0
-8333.334	600.0	100.0	100.0	1	0.0	0.0	0.105	1.0	96.73021	-8.159	0	0.0	1.0	12.0	0.0	0.0
-8333.334	600.0	100.0	100.0	1	0.0	0.0	0.104	1.0	96.055084	-8.172	0	0.0	1.0	12.0	0.0	0.0
-8333.334	600.0	100.0	100.0	1	0.0	0.0	0.102	1.0	96.055084	-8.195	0	0.0	1.0	12.0	0.0	0.0
-8333.334	600.0	100.0	100.0	1	0.0	0.0	0.101	1.0	96.07984	-8.195	0	0.0	1.0	12.0	0.0	0.0
-8333.334	600.0	100.0	100.0	1	0.0	0.0	0.099	1.0	97.3182	-8.207	0	0.0	1.0	12.0	0.0	0.0
-8333.334	600.0	100.0	100.0	1	0.0	0.0	0.098	1.0	97.56105	-8.226	0	0.0	1.0	12.0	0.0	0.0
-8333.334	600.0	100.0	100.0	1	0.0	0.0	0.096	1.0	97.80081	-8.226	0	0.0	1.0	12.0	0.0	0.0
-8333.334	600.0	100.0	100.0	1	0.0	0.0	0.095	1.0	97.80081	-8.233	0	0.0	1.0	12.0	0.0	0.0
-8333.334	600.0	100.0	100.0	1	0.0	0.0	0.093	1.0	97.177246	-8.233	0	0.0	1.0	12.0	0.0	0.0
-8333.334	600.0	100.0	100.0	1	0.0	0.0	0.092	1.0	97.19151	-8.248	0	0.0	1.0	12.0	0.0	0.0
-8333.334	600.0	100.0	100.0	1	0.0	0.0	0.09	1.0	97.19151	-8.255	0	0.0	1.0	12.0	0.0	0.0
-8333.334	600.0	100.0	100.0	1	0.0	0.0	0.089	1.0	97.76349	-8.255	0	0.0	1.0	12.0	0.0	0.0
-8333.334	600.0	100.0	100.0	1	0.0	0.0	0.087	1.0	97.56268	-8.267	0	0.0	1.0	12.0	0.0	0.0
-8333.334	600.0	100.0	100.0	1	0.0	0.0	0.085	1.0	97.56268	-8.278	0	0.0	1.0	12.0	0.0	0.0
-8333.334	600.0	100.0	100.0	1	0.0	0.0	0.084	1.0	97.15365	-8.278	0	0.0	1.0	12.0	0.0	0.0
-8333.334	600.0	100.0	100.0	1	0.0	0.0	0.082	1.0	97.15365	-8.282	0	0.0	1.0	12.0	0.0	0.0
-8333.334	600.0	100.0	100.0	1	0.0	0.0	0.081	1.0	97.040115	-8.282	0	0.0	1.0	12.0	0.0	0.0
-8333.334	600.0	100.0	100.0	1	0.0	0.0	0.079	1.0	96.832	-8.29	0	0.0	1.0	12.0	0.0	0.0
-8333.334	600.0	100.0	100.0	1	0.0	0.0	0.078	1.0	96.832	-8.294	0	0.0	1.0	12.0	0.0	0.0
-8333.334	600.0	100.0	100.0	1	0.0	0.0	0.076	1.0	96.68784	-8.294	0	0.0	1.0	12.0	0.0	0.0
-8333.334	600.0	100.0	100.0	1	0.0	0.0	0.075	1.0	96.885475	-8.301	0	0.0	1.0	12.0	0.0	0.0
-8333.334	600.0	100.0	100.0	1	0.0	0.0	0.073	1.0	96.885475	-8.304	0	0.0	1.0	12.0	0.0	0.0
-8333.334	600.0	100.0	100.0	1	0.0	0.0	0.071	1.0	95.98355	-8.304	0	0.0	1.0	12.0	0.0	0.0
-8333.334	600.0	100.0	100.0	1	0.0	0.0	0.07	1.0	95.98355	-8.309	0	0.0	1.0	12.0	0.0	0.0
-8333.334	600.0	100.0	100.0	1	0.0	0.0	0.068	1.0	96.47164	-8.309	0	0.0	1.0	12.0	0.0	0.0
-8333.334	600.0	100.0	100.0	1	0.0	0.0	0.067	1.0	96.95014	-8.312	0	0.0	1.0	12.0	0.0	0.0
-8333.334	600.0	100.0	100.0	1	0.0	0.0	0.065	1.0	96.95014	-8.316	0	0.0	1.0	12.0	0.0	0.0
-8333.334	600.0	100.0	100.0	1	0.0	0.0	0.064	1.0	96.565956	-8.316	0	0.0	1.0	12.0	0.0	0.0
-8333.334	600.0	100.0	100.0	1	0.0	0.0	0.062	1.0	96.78571	-8.318	0	0.0	1.0	12.0	0.0	0.0
-8333.334	600.0	100.0	100.0	1	0.0	0.0	0.061	1.0	96.78571	-8.321	0	0.0	1.0	12.0	0.0	0.0
-8333.334	600.0	100.0	100.0	1	0.0	0.0	0.059	1.0	96.60666	-8.321	0	0.0	1.0	12.0	0.0	0.0
-8333.334	600.0	100.0	100.0	1	0.0	0.0	0.058	1.0	96.60666	-8.325	0	0.0	1.0	12.0	0.0	0.0
-8333.334	600.0	100.0	100.0	1	0.0	0.0	0.057	1.0	96.780754	-8.325	0	0.0	1.0	12.0	0.0	0.0
-8333.334	600.0	100.0	100.0	1	0.0	0.0	0.055	1.0	96.56103	-8.326	0	0.0	1.0	12.0	0.0	0.0
-8333.334	600.0	100.0	100.0	1	0.0	0.0	0.053	1.0	96.56103	-8.328	0	0.0	1.0	12.0	0.0	0.0
-8333.334	600.0	100.0	100.0	1	0.0	0.0	0.052	1.0	96.36899	-8.328	0	0.0	1.0	12.0	0.0	0.0
-8333.334	600.0	100.0	100.0	1	0.0	0.0	0.05	1.0	96.54142	-8.329	0	0.0	1.0	12.0	0.0	0.0
-8333.334	600.0	100.0	100.0	1	0.0	0.0	0.049	1.0	96.54142	-8.331	0	0.0	1.0	12.0	0.0	0.0
-8333.334	600.0	100.0	100.0	1	0.0	0.0	0.047	1.0	97.28156	-8.331	0	0.0	1.0	12.0	0.0	0.0
-8333.334	600.0	100.0	100.0	1	0.0	0.0	0.046	1.0	97.28156	-8.332	0	0.0	1.0	12.0	0.0	0.0
-8333.334	600.0	100.0	100.0	1	0.0	0.0	0.045	1.0	96.70126	-8.332	0	0.0	1.0	12.0	0.0	0.0
-8333.334	600.0	100.0	100.0	1	0.0	0.0	0.043	1.0	96.16561	-8.333	0	0.0	1.0	12.0	0.0	0.0
-8333.334	600.0	100.0	100.0	1	0.0	0.0	0.041	1.0	96.16561	-8.334	0	0.0	1.0	12.0	0.0	0.0
-8333.334	600.0	100.0	100.0	1	0.0	0.0	0.04	1.0	97.336205	-8.334	0	0.0	1.0	12.0	0.0	0.0
-8333.334	600.0	100.0	100.0	1	0.0	0.0	0.038	1.0	97.30412	-8.335	0	0.0	1.0	12.0	0.0	0.0
-8333.334	600.0	100.0	100.0	1	0.0	0.0	0.037	1.0	97.30412	-8.337	0	0.0	1.0	12.0	0.0	0.0
-8333.334	600.0	100.0	100.0	1	0.0	0.0	0.035	1.0	97.44049	-8.337	0	0.0	1.0	12.0	0.0	0.0
-8333.334	600.0	100.0	100.0	1	0.0	0.0	0.034	1.0	97.44049	-8.337	0	0.0	1.0	12.0	0.0	0.0
-8333.334	600.0	100.0	100.0	1	0.0	0.0	0.032	1.0	97.526276	-8.337	0	0.0	1.0	12.0	0.0	0.0
-8333.334	600.0	100.0	100.0	1	0.0	0.0	0.03	1.0	97.49209	-8.338	0	0.0	1.0	12.0	0.0	0.0
-8333.334	600.0	100.0	100.0	1	0.0	0.0	0.029	1.0	97.49209	-8.338	0	0.0	1.0	12.0	0.0	0.0
-8333.334	600.0	100.0	100.0	1	0.0	0.0	0.027	1.0	97.697525	-8.338	0	0.0	1.0	12.0	0.0	0.0
-8333.334	600.0	100.0	100.0	1	0.0	0.0	0.026	1.0	96.91367	-8.339	0	0.0	1.0	12.0	0.0	0.0
-8333.334	600.0	100.0	100.0	1	0.0	0.0	0.024	1.0	96.91367	-8.339	0	0.0	1.0	12.0	0.0	0.0
-8333.334	600.0	100.0	100.0	1	0.0	0.0	0.023	1.0	97.373726	-8.339	0	0.0	1.0	12.0	0.0	0.0
-8333.334	600.0	100.0	100.0	1	0.0	0.0	0.022	1.0	97.373726	-8.34	0	0.0	1.0	12.0	0.0	0.0
-8333.334	600.0	100.0	100.0	1	0.0	0.0	0.02	1.0	96.502365	-8.34	0	0.0	1.0	12.0	0.0	0.0
-8333.334	600.0	100.0	100.0	1	0.0	0.0	0.018	1.0	96.66364	-8.34	0	0.0	1.0	12.0	0.0	0.0
-8333.334	600.0	100.0	100.0	1	0.0	0.0	0.017	1.0	96.66364	-8.34	0	0.0	1.0	12.0	0.0	0.0
-8333.334	600.0	100.0	100.0	1	0.0	0.0	0.015	1.0	96.61197	-8.34	0	0.0	1.0	12.0	0.0	0.0
-8333.334	600.0	100.0	100.0	1	0.0	0.0	0.014	1.0	96.48619	-8.341	0	0.0	1.0	12.0	0.0	0.0
-8333.334	600.0	100.0	100.0	1	0.0	0.0	0.012	1.0	96.48619	-8.341	0	0.0	1.0	12.0	0.0	0.0
-8333.334	600.0	100.0	100.0	1	0.0	0.0	0.011	1.0	96.52223	-8.341	0	0.0	1.0	12.0	0.0	0.0
-8333.334	600.0	100.0	100.0	1	0.0	0.0	0.009	1.0	96.52223	-8.341	0	0.0	1.0	12.0	0.0	0.0
-8333.334	600.0	100.0	100.0	1	0.0	0.0	0.008	1.0	96.49281	-8.341	0	0.0	1.0	12.0	0.0	0.0
-8333.334	600.0	100.0	100.0	1	0.0	0.0	0.007	1.0	96.522354	-8.341	0	0.0	1.0	12.0	0.0	0.0
-8333.334	600.0	100.0	100.0	1	0.0	0.0	0.005	1.0	96.522354	-8.342	0	0.0	1.0	12.0	0.0	0.0
-8333.334	600.0	100.0	100.0	1	0.0	0.0	0.004	1.0	96.787186	-8.342	0	0.0	1.0	12.0	0.0	0.0
-8333.334	600.0	100.0	100.0	1	0.0	0.0	0.003	1.0	96.9817	-8.342	0	0.0	1.0	12.0	0.0	0.0
-8333.334	600.0	100.0	100.0	1	0.0	0.0	0.001	1.0	96.9817	-8.342	0	0.0	1.0	12.0	0.0	0.0
-8333.334	600.0	100.0	100.0	1	0.0	0.0	0.0	1.0	97.564186	-8.342	0	0.0	1.0	12.0	0.0	0.0
-8333.334	600.0	100.0	100.0	1	0.0	0.0	0.0	1.0	97.564186	-8.342	0	0.0	1.0	12.0	0.0	0.0
-8333.334	600.0	100.0	100.0	1	0.0	0.0	-0.001	1.0	97.49491	-8.342	0	0.0	1.0	12.0	0.0	0.0
-8333.334	600.0	100.0	100.0	1	0.0	0.0	-0.002	1.0	97.49236	-8.342	0	0.0	1.0	12.0	0.0	0.0
-8333.334	600.0	100.0	100.0	1	0.0	0.0	-0.003	1.0	97.49236	-8.342	0	0.0	1.0	12.0	0.0	0.0
-8333.334	600.0	100.0	100.0	1	0.0	0.0	-0.005	1.0	98.053566	-8.342	0	0.0	1.0	12.0	0.0	0.0
-8333.334	600.0	100.0	100.0	1	0.0	0.0	-0.006	1.0	98.16523	-8.342	0	0.0	1.0	12.0	0.0	0.0
-8333.334	600.0	100.0	100.0	1	0.0	0.0	-0.007	1.0	98.16523	-8.342	0	0.0	1.0	12.0	0.0	0.0
-8333.334	600.0	100.0	100.0	1	0.0	0.0	-0.007	1.0	97.88599	-8.344	0	0.0	1.0	12.0	0.0	0.0
-8333.334	600.0	100.0	100.0	1	0.0	0.0	-0.009	1.0	97.88599	-8.344	0	0.0	1.0	12.0	0.0	0.0
-8333.334	600.0	100.0	100.0	1	0.0	0.0	-0.01	1.0	98.116745	-8.344	0	0.0	1.0	13.0	0.0	0.0
0.0	600.0	100.0	100.0	0	0.0	0.0	-0.011	1.0	98.021805	-8.344	0	0.0	2.0	0.0	0.0	0.0
0.0	600.0	100.0	100.0	0	0.0	0.0	-0.012	1.0	98.021805	-8.344	0	0.0	2.0	0.0	0.0	0.0
0.0	600.0	100.0	100.0	0	0.0	0.0	-0.012	1.0	97.81729	-8.344	0	0.0	2.0	0.0	0.0	0.0
0.0	600.0	100.0	100.0	0	0.0	0.0	-0.013	1.0	97.56229	-8.344	0	0.0	2.0	0.0	0.0	0.0
0.0	600.0	100.0	100.0	0	0.0	0.0	-0.014	1.0	97.56229	-7.753	0	0.0	2.0	0.0	0.0	0.0
0.0	600.0	100.0	100.0	0	0.0	0.0	-0.015	1.0	97.443436	-7.753	0	0.0	2.0	0.0	0.0	0.0
0.0	600.0	100.0	100.0	0	0.0	0.0	-0.015	1.0	97.443436	-6.695	0	0.0	2.0	0.0	0.0	0.0
0.0	600.0	100.0	100.0	0	0.0	0.0	-0.016	1.0	96.99121	-6.695	0	0.0	2.0	0.0	0.0	0.0
0.0	600.0	100.0	100.0	0	0.0	0.0	-0.016	1.0	97.26126	-5.782	0	0.0	2.0	0.0	0.0	0.0
0.0	600.0	100.0	100.0	0	0.0	0.0	-0.016	1.0	97.26126	-5.373	0	0.0	2.0	0.0	0.0	0.0
0.0	600.0	100.0	100.0	0	0.0	0.0	-0.016	1.0	97.06985	-5.373	0	0.0	2.0	0.0	0.0	0.0
0.0	600.0	100.0	100.0	0	0.0	0.0	-0.016	1.0	97.42648	-4.64	0	0.0	2.0	0.0	0.0	0.0
0.0	600.0	100.0	100.0	0	0.0	0.0	-0.017	1.0	97.42648	-4.64	0	0.0	2.0	0.0	0.0	0.0
0.0	600.0	100.0	100.0	0	0.0	0.0	-0.017	1.0	97.71646	-4.312	0	0.0	2.0	0.0	0.0	0.0
0.0	600.0	100.0	100.0	0	0.0	0.0	-0.017	1.0	97.71646	-3.723	0	0.0	2.0	0.0	0.0	0.0
0.0	600.0	100.0	100.0	0	0.0	0.0	-0.017	1.0	97.46114	-3.723	0	0.0	2.0	0.0	0.0	0.0
0.0	600.0	100.0	100.0	0	0.0	0.0	-0.017	1.0	97.78546	-3.46	0	0.0	2.0	0.0	0.0	0.0
0.0	600.0	100.0	100.0	0	0.0	0.0	-0.018	1.0	97.78546	-2.988	0	0.0	2.0	0.0	0.0	0.0
0.0	600.0	100.0	100.0	0	0.0	0.0	-0.018	1.0	97.23397	-2.988	0	0.0	2.0	0.0	0.0	0.0
0.0	600.0	100.0	100.0	0	0.0	0.0	-0.019	1.0	96.740135	-2.776	0	0.0	2.0	0.0	0.0	0.0
0.0	600.0	100.0	100.0	0	0.0	0.0	-0.019	1.0	96.374405	-2.776	0	0.0	2.0	0.0	0.0	0.0
0.0	600.0	100.0	100.0	0	0.0	0.0	-0.02	1.0	96.15938	-2.398	0	0.0	2.0	0.0	0.0	0.0
0.0	600.0	100.0	100.0	0	0.0	0.0	-0.02	1.0	96.15938	-2.228	0	0.0	2.0	0.0	0.0	0.0
0.0	600.0	100.0	100.0	0	0.0	0.0	-0.021	1.0	96.9469	-2.228	0	0.0	2.0	0.0	0.0	0.0
0.0	600.0	100.0	100.0	0	0.0	0.0	-0.021	1.0	97.08593	-1.924	0	0.0	2.0	0.0	0.0	0.0
0.0	600.0	100.0	100.0	0	0.0	0.0	-0.022	1.0	97.08593	-1.788	0	0.0	2.0	0.0	0.0	0.0
0.0	600.0	100.0	100.0	0	0.0	0.0	-0.022	1.0	98.139854	-1.788	0	0.0	2.0	0.0	0.0	0.0
0.0	600.0	100.0	100.0	0	0.0	0.0	-0.023	1.0	98.139854	-1.544	0	0.0	2.0	0.0	0.0	0.0
0.0	600.0	100.0	100.0	0	0.0	0.0	-0.023	1.0	98.10951	-1.544	0	0.0	2.0	0.0	0.0	0.0
0.0	600.0	100.0	100.0	0	0.0	0.0	-0.024	1.0	97.823326	-1.333	0	0.0	2.0	0.0	0.0	0.0
0.0	600.0	100.0	100.0	0	0.0	0.0	-0.024	1.0	97.823326	-1.239	0	0.0	2.0	0.0	0.0	0.0
0.0	600.0	100.0	100.0	0	0.0	0.0	-0.025	1.0	97.89283	-1.239	0	0.0	2.0	0.0	0.0	0.0
0.0	600.0	100.0	100.0	0	0.0	0.0	-0.025	1.0	96.9713	-1.069	0	0.0	2.0	0.0	0.0	0.0
0.0	600.0	100.0	100.0	0	0.0	0.0	-0.026	1.0	96.9713	-0.994	0	0.0	2.0	0.0	0.0	0.0
0.0	600.0	100.0	100.0	0	0.0	0.0	-0.027	1.0	96.932724	-0.994	0	0.0	2.0	0.0	0.0	0.0
0.0	600.0	100.0	100.0	0	0.0	0.0	-0.028	1.0	96.932724	-0.858	0	0.0	2.0	0.0	0.0	0.0
0.0	600.0	100.0	100.0	0	0.0	0.0	-0.028	1.0	96.91244	-0.858	0	0.0	2.0	0.0	0.0	0.0
0.0	600.0	100.0	100.0	0	0.0	0.0	-0.029	1.0	97.67187	-0.797	0	0.0	2.0	0.0	0.0	0.0
0.0	600.0	100.0	100.0	0	0.0	0.0	-0.029	1.0	97.67187	-0.688	0	0.0	2.0	0.0	0.0	0.0
0.0	600.0	100.0	100.0	0	0.0	0.0	-0.03	1.0	97.65825	-0.688	0	0.0	2.0	0.0	0.0	0.0
0.0	600.0	100.0	100.0	0	0.0	0.0	-0.03	1.0	98.09061	-0.594	0	0.0	2.0	0.0	0.0	0.0
0.0	600.0	100.0	100.0	0	0.0	0.0	-0.03	1.0	98.09061	-0.552	0	0.0	2.0	0.0	0.0	0.0
0.0	600.0	100.0	100.0	0	0.0	0.0	-0.03	1.0	97.93126	-0.552	0	0.0	2.0	0.0	0.0	0.0
0.0	600.0	100.0	100.0	0	0.0	0.0	-0.031	1.0	97.93126	-0.477	0	0.0	2.0	0.0	0.0	0.0
0.0	600.0	100.0	100.0	0	0.0	0.0	-0.031	1.0	97.27641	-0.477	0	0.0	2.0	0.0	0.0	0.0
0.0	600.0	100.0	100.0	0	0.0	0.0	-0.031	1.0	97.78748	-0.443	0	0.0	2.0	0.0	0.0	0.0
0.0	600.0	100.0	100.0	0	0.0	0.0	-0.031	1.0	97.78748	-0.382	0	0.0	2.0	0.0	0.0	0.0
0.0	600.0	100.0	100.0	0	0.0	0.0	-0.031	1.0	97.51985	-0.382	0	0.0	2.0	0.0	0.0	0.0
0.0	600.0	100.0	100.0	0	0.0	0.0	-0.031	1.0	97.4958	-0.355	0	0.0	2.0	0.0	0.0	0.0
0.0	600.0	100.0	100.0	0	0.0	0.0	-0.031	1.0	97.4958	-0.306	0	0.0	2.0	0.0	0.0	0.0
0.0	600.0	100.0	100.0	0	0.0	0.0	-0.031	1.0	97.71506	-0.306	0	0.0	2.0	0.0	0.0	0.0
0.0	600.0	100.0	100.0	0	0.0	0.0	-0.031	1.0	97.71506	-0.264	0	0.0	2.0	0.0	0.0	0.0
0.0	600.0	100.0	100.0	0	0.0	0.0	-0.031	1.0	98.03685	-0.264	0	0.0	2.0	0.0	0.0	0.0
0.0	600.0	100.0	100.0	0	0.0	0.0	-0.031	1.0	98.699585	-0.246	0	0.0	2.0	0.0	0.0	0.0
0.0	600.0	100.0	100.0	0	0.0	0.0	-0.031	1.0	98.7553	-0.212	0	0.0	2.0	0.0	0.0	0.0
0.0	600.0	100.0	100.0	0	0.0	0.0	-0.031	1.0	98.35521	-0.212	0	0.0	2.0	0.0	0.0	0.0
0.0	600.0	100.0	100.0	0	0.0	0.0	-0.031	1.0	98.21945	-0.197	0	0.0	2.0	0.0	0.0	0.0
0.0	600.0	100.0	100.0	0	0.0	0.0	-0.031	1.0	98.21945	-0.17	0	0.0	2.0	0.0	0.0	0.0
0.0	600.0	100.0	100.0	0	0.0	0.0	-0.031	1.0	97.59285	-0.17	0	0.0	2.0	0.0	0.0	0.0
0.0	600.0	100.0	100.0	0	0.0	0.0	-0.031	1.0	97.59285	-0.158	0	0.0	2.0	0.0	0.0	0.0
0.0	600.0	100.0	100.0	0	0.0	0.0	-0.031	1.0	98.45124	-0.158	0	0.0	2.0	0.0	0.0	0.0
0.0	600.0	100.0	100.0	0	0.0	0.0	-0.031	1.0	98.60748	-0.136	0	0.0	2.0	0.0	0.0	0.0
0.0	600.0	100.0	100.0	0	0.0	0.0	-0.031	1.0	98.60748	-0.117	0	0.0	2.0	0.0	0.0	0.0
0.0	600.0	100.0	100.0	0	0.0	0.0	-0.031	1.0	98.16327	-0.117	0	0.0	2.0	0.0	0.0	0.0
0.0	600.0	100.0	100.0	0	0.0	0.0	-0.031	1.0	97.665085	-0.109	0	0.0	2.0	0.0	0.0	0.0
0.0	600.0	100.0	100.0	0	0.0	0.0	-0.031	1.0	97.665085	-0.094	0	0.0	2.0	0.0	0.0	0.0
0.0	600.0	100.0	100.0	0	0.0	0.0	-0.031	1.0	98.04546	-0.094	0	0.0	2.0	0.0	0.0	0.0
0.0	600.0	100.0	100.0	0	0.0	0.0	-0.031	1.0	98.04546	-0.087	0	0.0	2.0	0.0	0.0	0.0
0.0	600.0	100.0	100.0	0	0.0	0.0	-0.031	1.0	98.14605	-0.087	0	0.0	2.0	0.0	0.0	0.0
0.0	600.0	100.0	100.0	0	0.0	0.0	-0.031	1.0	97.360504	-0.075	0	0.0	2.0	0.0	0.0	0.0
0.0	600.0	100.0	100.0	0	0.0	0.0	-0.031	1.0	97.360504	-0.07	0	0.0	2.0	0.0	0.0	0.0
0.0	600.0	100.0	100.0	0	0.0	0.0	-0.031	1.0	97.84036	-0.07	0	0.0	2.0	0.0	0.0	0.0
0.0	600.0	100.0	100.0	0	0.0	0.0	-0.031	1.0	98.025894	-0.06	0	0.0	2.0	0.0	0.0	0.0
0.0	600.0	100.0	100.0	0	0.0	0.0	-0.031	1.0	98.025894	-0.056	0	0.0	2.0	0.0	0.0	0.0
0.0	600.0	100.0	100.0	0	0.0	0.0	-0.031	1.0	97.74194	-0.056	0	0.0	2.0	0.0	0.0	0.0
0.0	600.0	100.0	100.0	0	0.0	0.0	-0.031	1.0	97.74194	-0.048	0	0.0	2.0	0.0	0.0	0.0
0.0	600.0	100.0	100.0	0	0.0	0.0	-0.031	1.0	97.24596	-0.048	0	0.0	2.0	0.0	0.0	0.0
0.0	600.0	100.0	100.0	0	0.0	0.0	-0.031	1.0	98.78984	-0.041	0	0.0	2.0	0.0	0.0	0.0
0.0	600.0	100.0	100.0	0	0.0	0.0	-0.03	1.0	98.78984	-0.038	0	0.0	2.0	0.0	0.0	0.0
0.0	600.0	100.0	100.0	0	0.0	0.0	-0.03	1.0	98.7898	-0.038	0	0.0	2.0	1.0	0.0	0.0
0.0	600.0	100.0	100.0	0	0.0	0.0	-0.03	1.0	98.33822	-0.033	1	0.0	2.0	4.0	0.0	0.0
0.0	600.0	100.0	100.0	0	0.0	0.0	-0.029	1.0	98.33822	-0.03	1	0.0	2.0	4.0	0.0	0.0
6944.445	500.0	100.0	100.0	0	0.0	0.0	-0.029	1.0	98.49506	-0.03	1	0.0	2.0	4.0	0.0	0.0
6944.445	500.0	100.0	100.0	0	0.0	0.0	-0.028	1.0	98.49506	-0.026	1	0.0	2.0	4.0	0.0	0.0
6944.445	500.0	100.0	100.0	0	0.0	0.0	-0.028	1.0	98.61877	-0.026	1	0.0	2.0	4.0	0.0	0.0
6944.445	500.0	100.0	100.0	0	0.0	0.0	-0.028	1.0	98.02443	0.466	1	0.0	2.0	4.0	0.0	0.0
6944.445	500.0	100.0	100.0	0	0.0	0.0	-0.027	1.0	98.02443	0.925	1	0.0	2.0	4.0	0.0	0.0
6944.445	500.0	100.0	100.0	0	0.0	0.0	-0.026	1.0	98.1185	0.925	1	0.0	2.0	4.0	0.0	0.0
6944.445	500.0	100.0	100.0	0	0.0	0.0	-0.025	1.0	97.63783	1.747	1	0.0	2.0	4.0	0.0	0.0
6944.445	500.0	100.0	100.0	0	0.0	0.0	-0.024	1.0	97.63783	2.115	1	0.0	2.0	4.0	0.0	0.0
6944.445	500.0	100.0	100.0	0	0.0	0.0	-0.023	1.0	97.86919	2.115	1	0.0	2.0	4.0	0.0	0.0
6944.445	500.0	100.0	100.0	0	0.0	0.0	-0.022	1.0	97.86919	2.775	1	0.0	2.0	4.0	0.0	0.0
6944.445	500.0	100.0	100.0	0	0.0	0.0	-0.021	1.0	97.25101	2.775	1	0.0	2.0	4.0	0.0	0.0
6944.445	500.0	100.0	100.0	0	0.0	0.0	-0.02	1.0	96.81169	3.07	1	0.0	2.0	4.0	0.0	0.0
6944.445	500.0	100.0	100.0	0	0.0	0.0	-0.019	1.0	97.17238	3.6	1	0.0	2.0	4.0	0.0	0.0
6944.445	500.0	100.0	100.0	0	0.0	0.0	-0.018	1.0	97.081024	3.6	1	0.0	2.0	4.0	0.0	0.0
6944.445	500.0	100.0	100.0	0	0.0	0.0	-0.016	1.0	97.156456	3.837	1	0.0	2.0	4.0	0.0	0.0
6944.445	500.0	100.0	100.0	0	0.0	0.0	-0.015	1.0	97.156456	3.837	1	0.0	2.0	4.0	0.0	0.0
6944.445	500.0	100.0	100.0	0	0.0	0.0	-0.014	1.0	97.271706	4.263	1	0.0	2.0	4.0	0.0	0.0
6944.445	500.0	100.0	100.0	0	0.0	0.0	-0.013	1.0	97.271706	4.452	1	0.0	2.0	4.0	0.0	0.0
6944.445	500.0	100.0	100.0	0	0.0	0.0	-0.011	1.0	97.86257	4.452	1	0.0	2.0	4.0	0.0	0.0
6944.445	500.0	100.0	100.0	0	0.0	0.0	-0.01	1.0	98.06413	4.794	1	0.0	2.0	4.0	0.0	0.0
6944.445	500.0	100.0	100.0	0	0.0	0.0	-0.008	1.0	98.06413	5.089	1	0.0	2.0	4.0	0.0	0.0
6944.445	500.0	100.0	100.0	0	0.0	0.0	-0.007	1.0	98.33779	5.089	1	0.0	2.0	5.0	0.0	0.0
6944.445	500.0	100.0	100.0	0	0.0	0.0	-0.005	1.0	98.53148	5.219	1	0.0	2.0	5.0	0.0	0.0
6944.445	500.0	100.0	100.0	0	0.0	0.0	-0.004	1.0	97.9515	5.456	1	0.0	2.0	5.0	0.0	0.0
6944.445	500.0	100.0	100.0	0	0.0	0.0	-0.002	1.0	97.77104	5.456	1	0.0	2.0	5.0	0.0	0.0
6944.445	500.0	100.0	100.0	0	0.0	0.0	0.0	1.0	97.77104	5.563	1	0.0	2.0	5.0	0.0	0.0
6944.445	500.0	100.0	100.0	0	0.0	0.0	0.001	1.0	97.4598	5.563	1	0.0	2.0	5.0	0.0	0.0
6944.445	500.0	100.0	100.0	0	0.0	0.0	0.003	1.0	97.70896	5.751	1	0.0	2.0	5.0	0.0	0.0
6944.445	500.0	100.0	100.0	0	0.0	0.0	0.005	1.0	97.70896	5.916	1	0.0	2.0	5.0	0.0	0.0
6944.445	500.0	100.0	100.0	0	0.0	0.0	0.007	1.0	96.99677	5.916	1	0.0	2.0	5.0	0.0	0.0
6944.445	500.0	100.0	100.0	0	0.0	0.0	0.009	1.0	98.028244	5.988	1	0.0	2.0	5.0	0.0	0.0
6944.445	500.0	100.0	100.0	0	0.0	0.0	0.01	1.0	98.028244	5.988	1	0.0	2.0	5.0	0.0	0.0
6944.445	500.0	100.0	100.0	0	0.0	0.0	0.012	1.0	98.04778	6.12	1	0.0	2.0	5.0	0.0	0.0
6944.445	500.0	100.0	100.0	0	0.0	0.0	0.014	1.0	98.04778	6.179	1	0.0	2.0	5.0	0.0	0.0
6944.445	500.0	100.0	100.0	0	0.0	0.0	0.016	1.0	97.51491	6.179	1	0.0	2.0	5.0	0.0	0.0
6944.445	500.0	100.0	100.0	0	0.0	0.0	0.018	1.0	97.47695	6.284	1	0.0	2.0	5.0	0.0	0.0
6944.445	500.0	100.0	100.0	0	0.0	0.0	0.02	1.0	97.47695	6.333	1	0.0	2.0	5.0	0.0	0.0
6944.445	500.0	100.0	100.0	0	0.0	0.0	0.022	1.0	97.60821	6.333	1	0.0	2.0	5.0	0.0	0.0
6944.445	500.0	100.0	100.0	0	0.0	0.0	0.024	1.0	96.888695	6.416	1	0.0	2.0	5.0	0.0	0.0
6944.445	500.0	100.0	100.0	0	0.0	0.0	0.026	1.0	96.888695	6.416	1	0.0	2.0	5.0	0.0	0.0
6944.445	500.0	100.0	100.0	0	0.0	0.0	0.028	1.0	96.32778	6.455	1	0.0	2.0	5.0	0.0	0.0
6944.445	500.0	100.0	100.0	0	0.0	0.0	0.03	1.0	96.32778	6.522	1	0.0	2.0	5.0	0.0	0.0
6944.445	500.0	100.0	100.0	0	0.0	0.0	0.032	1.0	96.4677	6.522	1	0.0	2.0	5.0	0.0	0.0
6944.445	500.0	100.0	100.0	0	0.0	0.0	0.034	1.0	96.704735	6.553	1	0.0	2.0	5.0	0.0	0.0
6944.445	500.0	100.0	100.0	0	0.0	0.0	0.036	1.0	96.704735	6.608	1	0.0	2.0	5.0	0.0	0.0
6944.445	500.0	100.0	100.0	0	0.0	0.0	0.038	1.0	97.02537	6.608	1	0.0	2.0	5.0	0.0	0.0
6944.445	500.0	100.0	100.0	0	0.0	0.0	0.04	1.0	96.72029	6.654	1	0.0	2.0	5.0	0.0	0.0
6944.445	500.0	100.0	100.0	0	0.0	0.0	0.042	1.0	96.72029	6.654	1	0.0	2.0	5.0	0.0	0.0
6944.445	500.0	100.0	100.0	0	0.0	0.0	0.044	1.0	97.08089	6.675	1	0.0	2.0	5.0	0.0	0.0
6944.445	500.0	100.0	100.0	0	0.0	0.0	0.045	1.0	97.08089	6.713	1	0.0	2.0	5.0	0.0	0.0
6944.445	500.0	100.0	100.0	0	0.0	0.0	0.047	1.0	97.360565	6.713	1	0.0	2.0	5.0	0.0	0.0
6944.445	500.0	100.0	100.0	0	0.0	0.0	0.049	1.0	96.845955	6.731	1	0.0	2.0	5.0	0.0	0.0
6944.445	500.0	100.0	100.0	0	0.0	0.0	0.051	1.0	96.845955	6.76	1	0.0	2.0	5.0	0.0	0.0
6944.445	500.0	100.0	100.0	0	0.0	0.0	0.053	1.0	97.020584	6.76	1	0.0	2.0	5.0	0.0	0.0
6944.445	500.0	100.0	100.0	0	0.0	0.0	0.055	1.0	97.020584	6.774	1	0.0	2.0	5.0	0.0	0.0
6944.445	500.0	100.0	100.0	0	0.0	0.0	0.056	1.0	96.73931	6.774	1	0.0	2.0	5.0	0.0	0.0
6944.445	500.0	100.0	100.0	0	0.0	0.0	0.058	1.0	96.13077	6.798	1	0.0	2.0	5.0	0.0	0.0
6944.445	500.0	100.0	100.0	0	0.0	0.0	0.06	1.0	96.13077	6.81	1	0.0	2.0	5.0	0.0	0.0
6944.445	500.0	100.0	100.0	0	0.0	0.0	0.062	1.0	95.88478	6.81	1	0.0	2.0	5.0	0.0	0.0
6944.445	500.0	100.0	100.0	0	0.0	0.0	0.064	1.0	95.89835	6.83	1	0.0	2.0	5.0	0.0	0.0
6944.445	500.0	100.0	100.0	0	0.0	0.0	0.066	1.0	95.89835	6.837	1	0.0	2.0	5.0	0.0	0.0
6944.445	500.0	100.0	100.0	0	0.0	0.0	0.067	1.0	95.90259	6.837	1	0.0	2.0	5.0	0.0	0.0
6944.445	500.0	100.0	100.0	0	0.0	0.0	0.069	1.0	96.17842	6.853	1	0.0	2.0	5.0	0.0	0.0
6944.445	500.0	100.0	100.0	0	0.0	0.0	0.07	1.0	96.37944	6.853	1	0.0	2.0	5.0	0.0	0.0
6944.445	500.0	100.0	100.0	0	0.0	0.0	0.072	1.0	96.89858	6.861	1	0.0	2.0	5.0	0.0	0.0
6944.445	500.0	100.0	100.0	0	0.0	0.0	0.074	1.0	96.89858	6.873	1	0.0	2.0	5.0	0.0	0.0
6944.445	500.0	100.0	100.0	0	0.0	0.0	0.076	1.0	96.319	6.873	1	0.0	2.0	5.0	0.0	0.0
6944.445	500.0	100.0	100.0	0	0.0	0.0	0.078	1.0	96.46984	6.885	1	0.0	2.0	5.0	0.0	0.0
6944.445	500.0	100.0	100.0	0	0.0	0.0	0.079	1.0	96.46984	6.889	1	0.0	2.0	5.0	0.0	0.0
6944.445	500.0	100.0	100.0	0	0.0	0.0	0.081	1.0	96.7906	6.889	1	0.0	2.0	5.0	0.0	0.0
6944.445	500.0	100.0	100.0	0	0.0	0.0	0.083	1.0	96.7906	6.897	1	0.0	2.0	5.0	0.0	0.0
6944.445	500.0	100.0	100.0	0	0.0	0.0	0.084	1.0	97.33972	6.897	1	0.0	2.0	5.0	0.0	0.0
6944.445	500.0	100.0	100.0	0	0.0	0.0	0.086	1.0	97.35583	6.902	1	0.0	2.0	5.0	0.0	0.0
6944.445	500.0	100.0	100.0	0	0.0	0.0	0.088	1.0	97.66136	6.909	1	0.0	2.0	5.0	0.0	0.0
6944.445	500.0	100.0	100.0	0	0.0	0.0	0.089	1.0	97.551094	6.909	1	0.0	2.0	5.0	0.0	0.0
6944.445	500.0	100.0	100.0	0	0.0	0.0	0.091	1.0	97.76082	6.911	1	0.0	2.0	5.0	0.0	0.0
6944.445	500.0	100.0	100.0	0	0.0	0.0	0.092	1.0	96.696724	6.917	1	0.0	2.0	5.0	0.0	0.0
6944.445	500.0	100.0	100.0	0	0.0	0.0	0.094	1.0	96.85546	6.917	1	0.0	2.0	5.0	0.0	0.0
6944.445	500.0	100.0	100.0	0	0.0	0.0	0.096	1.0	96.85546	6.92	1	0.0	2.0	5.0	0.0	0.0
6944.445	500.0	100.0	100.0	0	0.0	0.0	0.097	1.0	96.281075	6.92	1	0.0	2.0	5.0	0.0	0.0
6944.445	500.0	100.0	100.0	0	0.0	0.0	0.099	1.0	96.40165	6.925	1	0.0	2.0	5.0	0.0	0.0
6944.445	500.0	100.0	100.0	0	0.0	0.0	0.1	1.0	96.40165	6.927	1	0.0	2.0	5.0	0.0	0.0
6944.445	500.0	100.0	100.0	0	0.0	0.0	0.102	1.0	96.70351	6.927	1	0.0	2.0	5.0	0.0	0.0
6944.445	500.0	100.0	100.0	0	0.0	0.0	0.103	1.0	96.63904	6.929	1	0.0	2.0	5.0	0.0	0.0
6944.445	500.0	100.0	100.0	0	0.0	0.0	0.104	1.0	96.63904	6.933	1	0.0	2.0	5.0	0.0	0.0
6944.445	500.0	100.0	100.0	0	0.0	0.0	0.106	1.0	96.62719	6.933	1	0.0	2.0	5.0	0.0	0.0
6944.445	500.0	100.0	100.0	0	0.0	0.0	0.108	1.0	96.62719	6.934	1	0.0	2.0	5.0	0.0	0.0
6944.445	500.0	100.0	100.0	0	0.0	0.0	0.109	1.0	96.77098	6.934	1	0.0	2.0	5.0	0.0	0.0
6944.445	500.0	100.0	100.0	0	0.0	0.0	0.111	1.0	97.200424	6.936	1	0.0	2.0	5.0	0.0	0.0
6944.445	500.0	100.0	100.0	0	0.0	0.0	0.112	1.0	97.200424	6.938	1	0.0	2.0	5.0	0.0	0.0
6944.445	500.0	100.0	100.0	0	0.0	0.0	0.114	1.0	97.1947	6.938	1	0.0	2.0	5.0	0.0	0.0
6944.445	500.0	100.0	100.0	0	0.0	0.0	0.115	1.0	97.00839	6.941	1	0.0	2.0	5.0	0.0	0.0
6944.445	500.0	100.0	100.0	0	0.0	0.0	0.116	1.0	97.00839	6.941	1	0.0	2.0	5.0	0.0	0.0
6944.445	500.0	100.0	100.0	0	0.0	0.0	0.117	1.0	96.777725	6.941	1	0.0	2.0	5.0	0.0	0.0
6944.445	500.0	100.0	100.0	0	0.0	0.0	0.119	1.0	96.777725	6.943	1	0.0	2.0	5.0	0.0	0.0
6944.445	500.0	100.0	100.0	0	0.0	0.0	0.12	1.0	96.00414	6.943	1	0.0	2.0	5.0	0.0	0.0
6944.445	500.0	100.0	100.0	0	0.0	0.0	0.122	1.0	96.04969	6.944	1	0.0	2.0	5.0	0.0	0.0
6944.445	500.0	100.0	100.0	0	0.0	0.0	0.123	1.0	95.54527	6.945	1	0.0	2.0	5.0	0.0	0.0
6944.445	500.0	100.0	100.0	0	0.0	0.0	0.124	1.0	95.64252	6.945	1	0.0	2.0	5.0	0.0	0.0
6944.445	500.0	100.0	100.0	0	0.0	0.0	0.125	1.0	95.692276	6.946	1	0.0	2.0	5.0	0.0	0.0
6944.445	500.0	100.0	100.0	0	0.0	0.0	0.127	1.0	95.4396	6.947	1	0.0	2.0	5.0	0.0	0.0
6944.445	500.0	100.0	100.0	0	0.0	0.0	0.128	1.0	95.85284	6.947	1	0.0	2.0	5.0	0.0	0.0
6944.445	500.0	100.0	100.0	0	0.0	0.0	0.129	1.0	95.85284	6.947	1	0.0	2.0	5.0	0.0	0.0
6944.445	500.0	100.0	100.0	0	0.0	0.0	0.13	1.0	97.22407	6.947	1	0.0	2.0	5.0	0.0	0.0
6944.445	500.0	100.0	100.0	0	0.0	0.0	0.131	1.0	96.297066	6.948	1	0.0	2.0	5.0	0.0	0.0
6944.445	500.0	100.0	100.0	0	0.0	0.0	0.133	1.0	96.297066	6.949	1	0.0	2.0	5.0	0.0	0.0
6944.445	500.0	100.0	100.0	0	0.0	0.0	0.134	1.0	95.86184	6.949	1	0.0	2.0	5.0	0.0	0.0
6944.445	500.0	100.0	100.0	0	0.0	0.0	0.135	1.0	95.214874	6.949	1	0.0	2.0	5.0	0.0	0.0
6944.445	500.0	100.0	100.0	0	0.0	0.0	0.136	1.0	95.214874	6.949	1	0.0	2.0	5.0	0.0	0.0
6944.445	500.0	100.0	100.0	0	0.0	0.0	0.137	1.0	96.340164	6.949	1	0.0	2.0	5.0	0.0	0.0
6944.445	500.0	100.0	100.0	0	0.0	0.0	0.138	1.0	96.340164	6.949	1	0.0	2.0	5.0	0.0	0.0
6944.445	500.0	100.0	100.0	0	0.0	0.0	0.139	1.0	96.68374	6.949	1	0.0	2.0	5.0	0.0	0.0
6944.445	500.0	100.0	100.0	0	0.0	0.0	0.14	1.0	97.092255	6.949	1	0.0	2.0	5.0	0.0	0.0
6944.445	500.0	100.0	100.0	0	0.0	0.0	0.141	1.0	97.092255	6.95	1	0.0	2.0	5.0	0.0	0.0
6944.445	500.0	100.0	100.0	0	0.0	0.0	0.142	1.0	96.99162	6.95	1	0.0	2.0	5.0	0.0	0.0
6944.445	500.0	100.0	100.0	0	0.0	0.0	0.144	1.0	96.78419	6.95	1	0.0	2.0	5.0	0.0	0.0
6944.445	500.0	100.0	100.0	0	0.0	0.0	0.145	1.0	96.78419	6.95	1	0.0	2.0	5.0	0.0	0.0
6944.445	500.0	100.0	100.0	0	0.0	0.0	0.146	1.0	97.73607	6.95	1	0.0	2.0	5.0	0.0	0.0
6944.445	500.0	100.0	100.0	0	0.0	0.0	0.147	1.0	97.73607	6.95	1	0.0	2.0	5.0	0.0	0.0
6944.445	500.0	100.0	100.0	0	0.0	0.0	0.148	1.0	97.86795	6.95	1	0.0	2.0	5.0	0.0	0.0
6944.445	500.0	100.0	100.0	0	0.0	0.0	0.149	1.0	98.152435	6.951	1	0.0	2.0	5.0	0.0	0.0
6944.445	500.0	100.0	100.0	0	0.0	0.0	0.151	1.0	98.152435	6.951	1	0.0	2.0	5.0	0.0	0.0
6944.445	500.0	100.0	100.0	0	0.0	0.0	0.151	1.0	98.521126	6.951	1	0.0	2.0	5.0	0.0	0.0
6944.445	500.0	100.0	100.0	0	0.0	0.0	0.152	1.0	98.54786	6.951	1	0.0	2.0	5.0	0.0	0.0
6944.445	500.0	100.0	100.0	0	0.0	0.0	0.154	1.0	98.54786	6.951	1	0.0	2.0	5.0	0.0	0.0
6944.445	500.0	100.0	100.0	0	0.0	0.0	0.155	1.0	98.23246	6.951	1	0.0	2.0	6.0	0.0	0.0
6944.445	500.0	100.0	100.0	0	0.0	0.0	0.156	1.0	98.23246	6.951	1	0.0	2.0	6.0	0.0	0.0
0.0	500.0	100.0	100.0	0	0.0	0.0	0.157	1.0	98.09491	6.951	1	1.0	2.0	0.0	0.0	0.0
0.0	500.0	100.0	100.0	0	0.0	0.0	0.159	1.0	98.34499	6.951	1	1.0	2.0	0.0	0.0	0.0
0.0	500.0	100.0	100.0	0	0.0	0.0	0.16	1.0	98.34499	6.951	1	1.0	2.0	0.0	0.0	0.0
0.0	500.0	100.0	100.0	0	0.0	0.0	0.161	1.0	97.86955	6.951	1	1.0	2.0	0.0	0.0	0.0
0.0	500.0	100.0	100.0	0	0.0	0.0	0.162	1.0	97.6137	6.003	1	1.0	2.0	0.0	0.0	0.0
0.0	500.0	100.0	100.0	0	0.0	0.0	0.163	1.0	97.6137	6.003	1	1.0	2.0	0.0	0.0	0.0
0.0	500.0	100.0	100.0	0	0.0	0.0	0.164	1.0	97.57496	5.58	1	1.0	2.0	0.0	0.0	0.0
0.0	500.0	100.0	100.0	0	0.0	0.0	0.164	1.0	97.57496	4.817	1	1.0	2.0	0.0	0.0	0.0
0.0	500.0	100.0	100.0	0	0.0	0.0	0.165	1.0	97.26287	4.817	1	1.0	2.0	0.0	0.0	0.0
0.0	500.0	100.0	100.0	0	0.0	0.0	0.166	1.0	97.4518	4.478	1	1.0	2.0	0.0	0.0	0.0
0.0	500.0	100.0	100.0	0	0.0	0.0	0.167	1.0	97.4518	3.867	1	1.0	2.0	0.0	0.0	0.0
0.0	500.0	100.0	100.0	0	0.0	0.0	0.168	1.0	97.62153	3.867	1	1.0	2.0	0.0	0.0	0.0
0.0	500.0	100.0	100.0	0	0.0	0.0	0.168	1.0	97.578415	3.592	1	1.0	2.0	0.0	0.0	0.0
0.0	500.0	100.0	100.0	0	0.0	0.0	0.169	1.0	97.578415	3.592	1	1.0	2.0	0.0	0.0	0.0
0.0	500.0	100.0	100.0	0	0.0	0.0	0.17	1.0	96.97241	3.102	1	1.0	2.0	0.0	0.0	0.0
0.0	500.0	100.0	100.0	0	0.0	0.0	0.17	1.0	96.97241	2.883	1	1.0	2.0	0.0	0.0	0.0
0.0	500.0	100.0	100.0	0	0.0	0.0	0.171	1.0	97.665565	2.883	1	1.0	2.0	0.0	0.0	0.0
0.0	500.0	100.0	100.0	0	0.0	0.0	0.172	1.0	97.19714	2.489	1	1.0	2.0	0.0	0.0	0.0
0.0	500.0	100.0	100.0	0	0.0	0.0	0.172	1.0	97.19714	2.151	1	1.0	2.0	0.0	0.0	0.0
0.0	500.0	100.0	100.0	0	0.0	0.0	0.173	1.0	96.90831	2.151	1	1.0	2.0	0.0	0.0	0.0
0.0	500.0	100.0	100.0	0	0.0	0.0	0.174	1.0	97.193245	1.998	1	1.0	2.0	0.0	0.0	0.0
0.0	500.0	100.0	100.0	0	0.0	0.0	0.174	1.0	97.193245	1.998	1	1.0	2.0	0.0	0.0	0.0
0.0	500.0	100.0	100.0	0	0.0	0.0	0.174	1.0	96.35329	1.725	1	1.0	2.0	0.0	0.0	0.0
0.0	500.0	100.0	100.0	0	0.0	0.0	0.175	1.0	96.35329	1.603	1	1.0	2.0	0.0	0.0	0.0
0.0	500.0	100.0	100.0	0	0.0	0.0	0.175	1.0	96.688255	1.603	1	1.0	2.0	0.0	0.0	0.0
0.0	500.0	100.0	100.0	0	0.0	0.0	0.176	1.0	96.44455	1.384	1	1.0	2.0	0.0	0.0	0.0
0.0	500.0	100.0	100.0	0	0.0	0.0	0.176	1.0	96.44455	1.286	1	1.0	2.0	0.0	0.0	0.0
0.0	500.0	100.0	100.0	0	0.0	0.0	0.176	1.0	96.7435	1.286	1	1.0	2.0	0.0	0.0	0.0
0.0	500.0	100.0	100.0	0	0.0	0.0	0.177	1.0	97.06206	1.11	1	1.0	2.0	0.0	0.0	0.0
0.0	500.0	100.0	100.0	0	0.0	0.0	0.177	1.0	97.06206	1.11	1	1.0	2.0	0.0	0.0	0.0
0.0	500.0	100.0	100.0	0	0.0	0.0	0.178	1.0	97.05876	1.032	1	1.0	2.0	0.0	0.0	0.0
0.0	500.0	100.0	100.0	0	0.0	0.0	0.179	1.0	97.05876	0.891	1	1.0	2.0	0.0	0.0	0.0
0.0	500.0	100.0	100.0	0	0.0	0.0	0.179	1.0	97.19548	0.891	1	1.0	2.0	0.0	0.0	0.0
0.0	500.0	100.0	100.0	0	0.0	0.0	0.18	1.0	96.88095	0.829	1	1.0	2.0	0.0	0.0	0.0
0.0	500.0	100.0	100.0	0	0.0	0.0	0.181	1.0	96.88095	0.715	1	1.0	2.0	0.0	0.0	0.0
0.0	500.0	100.0	100.0	0	0.0	0.0	0.181	1.0	97.53861	0.715	1	1.0	2.0	0.0	0.0	0.0
0.0	500.0	100.0	100.0	0	0.0	0.0	0.182	1.0	97.53861	0.617	1	1.0	2.0	0.0	0.0	0.0
0.0	500.0	100.0	100.0	0	0.0	0.0	0.182	1.0	97.2055	0.617	1	1.0	2.0	0.0	0.0	0.0
0.0	500.0	100.0	100.0	0	0.0	0.0	0.183	1.0	96.89469	0.573	1	1.0	2.0	0.0	0.0	0.0
0.0	500.0	100.0	100.0	0	0.0	0.0	0.184	1.0	96.89469	0.495	1	1.0	2.0	0.0	0.0	0.0
0.0	500.0	100.0	100.0	0	0.0	0.0	0.185	1.0	97.28751	0.495	1	1.0	2.0	0.0	0.0	0.0
0.0	500.0	100.0	100.0	0	0.0	0.0	0.185	1.0	97.56086	0.46	1	1.0	2.0	0.0	0.0	0.0
0.0	500.0	100.0	100.0	0	0.0	0.0	0.186	1.0	97.56086	0.397	1	1.0	2.0	0.0	0.0	0.0
0.0	500.0	100.0	100.0	0	0.0	0.0	0.187	1.0	97.017654	0.397	1	1.0	2.0	0.0	0.0	0.0
0.0	500.0	100.0	100.0	0	0.0	0.0	0.187	1.0	97.017654	0.369	1	1.0	2.0	0.0	0.0	0.0
0.0	500.0	100.0	100.0	0	0.0	0.0	0.188	1.0	97.52816	0.369	1	1.0	2.0	0.0	0.0	0.0
0.0	500.0	100.0	100.0	0	0.0	0.0	0.188	1.0	97.78148	0.318	1	1.0	2.0	0.0	0.0	0.0
0.0	500.0	100.0	100.0	0	0.0	0.0	0.189	1.0	97.78148	0.296	1	1.0	2.0	0.0	0.0	0.0
0.0	500.0	100.0	100.0	0	0.0	0.0	0.19	1.0	97.48709	0.296	1	1.0	2.0	0.0	0.0	0.0
0.0	500.0	100.0	100.0	0	0.0	0.0	0.19	1.0	96.614204	0.255	1	1.0	2.0	0.0	0.0	0.0
0.0	500.0	100.0	100.0	0	0.0	0.0	0.191	1.0	96.614204	0.22	1	1.0	2.0	0.0	0.0	0.0
0.0	500.0	100.0	100.0	0	0.0	0.0	0.191	1.0	95.545586	0.22	1	1.0	2.0	0.0	0.0	0.0
0.0	500.0	100.0	100.0	0	0.0	0.0	0.192	1.0	95.545586	0.204	1	1.0	2.0	0.0	0.0	0.0
0.0	500.0	100.0	100.0	0	0.0	0.0	0.192	1.0	95.1074	0.204	1	1.0	2.0	0.0	0.0	0.0
0.0	500.0	100.0	100.0	0	0.0	0.0	0.193	1.0	95.22555	0.19	1	1.0	2.0	0.0	0.0	0.0
0.0	500.0	100.0	100.0	0	0.0	0.0	0.193	1.0	95.22555	0.164	1	1.0	2.0	0.0	0.0	0.0
0.0	500.0	100.0	100.0	0	0.0	0.0	0.193	1.0	95.60237	0.164	1	1.0	2.0	0.0	0.0	0.0
0.0	500.0	100.0	100.0	0	0.0	0.0	0.194	1.0	95.88852	0.152	1	1.0	2.0	0.0	0.0	0.0
0.0	500.0	100.0	100.0	0	0.0	0.0	0.194	1.0	95.88852	0.131	1	1.0	2.0	0.0	0.0	0.0
0.0	500.0	100.0	100.0	0	0.0	0.0	0.194	1.0	96.31793	0.131	1	1.0	2.0	0.0	0.0	0.0
0.0	500.0	100.0	100.0	0	0.0	0.0	0.195	1.0	96.31793	0.113	1	1.0	2.0	0.0	0.0	0.0
0.0	500.0	100.0	100.0	0	0.0	0.0	0.195	1.0	96.508675	0.113	1	1.0	2.0	0.0	0.0	0.0
0.0	500.0	100.0	100.0	0	0.0	0.0	0.195	1.0	96.95505	0.105	1	1.0	2.0	0.0	0.0	0.0
0.0	500.0	100.0	100.0	0	0.0	0.0	0.195	1.0	96.95505	0.09	1	1.0	2.0	0.0	0.0	0.0
0.0	500.0	100.0	100.0	0	0.0	0.0	0.195	1.0	96.88386	0.09	1	1.0	2.0	0.0	0.0	0.0
0.0	500.0	100.0	100.0	0	0.0	0.0	0.195	1.0	96.70327	0.084	1	1.0	2.0	0.0	0.0	0.0
0.0	500.0	100.0	100.0	0	0.0	0.0	0.195	1.0	96.871635	0.072	1	1.0	2.0	0.0	0.0	0.0
0.0	500.0	100.0	100.0	0	0.0	0.0	0.195	1.0	96.504524	0.072	1	1.0	2.0	0.0	0.0	0.0
0.0	500.0	100.0	100.0	0	0.0	0.0	0.195	1.0	96.504524	0.067	1	1.0	2.0	0.0	0.0	0.0
0.0	500.0	100.0	100.0	0	0.0	0.0	0.195	1.0	96.63456	0.067	1	1.0	2.0	0.0	0.0	0.0
0.0	500.0	100.0	100.0	0	0.0	0.0	0.195	1.0	97.499725	0.058	1	1.0	2.0	0.0	0.0	0.0
0.0	500.0	100.0	100.0	0	0.0	0.0	0.195	1.0	97.499725	0.054	1	1.0	2.0	0.0	0.0	0.0
0.0	500.0	100.0	100.0	0	0.0	0.0	0.194	0.0	97.3213	0.054	1	1.0	2.0	14.0	0.0	0.0
0.0	500.0	100.0	100.0	0	0.0	0.0	0.194	0.0	96.8256	0.046	1	1.0	2.0	0.0	0.0	0.0
0.0	500.0	100.0	100.0	0	0.0	0.0	0.194	0.0	96.8256	0.04	1	1.0	2.0	0.0	0.0	0.0
0.0	500.0	100.0	100.0	0	0.0	0.0	0.194	0.0	97.094185	0.04	1	1.0	2.0	0.0	0.0	0.0
0.0	500.0	100.0	100.0	0	0.0	0.0	0.193	0.0	97.094185	0.037	1	1.0	2.0	0.0	0.0	0.0
0.0	500.0	100.0	100.0	0	0.0	0.0	0.193	0.0	97.41666	0.037	1	1.0	2.0	0.0	0.0	0.0
0.0	500.0	100.0	100.0	0	0.0	0.0	0.193	0.0	96.80083	0.031	1	1.0	2.0	0.0	0.0	0.0
0.0	500.0	100.0	100.0	0	0.0	0.0	0.193	0.0	96.80083	0.029	1	1.0	2.0	0.0	0.0	0.0
0.0	500.0	100.0	100.0	0	0.0	0.0	0.193	0.0	96.42871	0.029	1	1.0	2.0	0.0	0.0	0.0
0.0	500.0	100.0	100.0	0	0.0	0.0	0.193	0.0	96.24662	0.025	1	1.0	2.0	0.0	0.0	0.0
0.0	500.0	100.0	100.0	0	0.0	0.0	0.192	0.0	96.24662	0.023	1	1.0	2.0	0.0	0.0	0.0
0.0	500.0	100.0	100.0	0	0.0	0.0	0.192	0.0	96.40947	0.023	1	1.0	2.0	0.0	0.0	0.0
0.0	500.0	100.0	100.0	0	0.0	0.0	0.192	0.0	96.11988	0.02	1	1.0	2.0	0.0	0.0	0.0
0.0	500.0	100.0	100.0	0	0.0	0.0	0.192	0.0	96.14636	0.02	1	1.0	2.0	0.0	0.0	0.0
0.0	500.0	100.0	100.0	0	0.0	0.0	0.192	0.0	95.82416	0.018	1	1.0	2.0	0.0	0.0	0.0
0.0	500.0	100.0	100.0	0	0.0	0.0	0.192	0.0	95.93638	0.016	1	1.0	2.0	0.0	0.0	0.0
0.0	500.0	100.0	100.0	0	0.0	0.0	0.192	0.0	95.71498	0.016	1	1.0	2.0	0.0	0.0	0.0
0.0	500.0	100.0	100.0	0	0.0	0.0	0.191	0.0	96.33831	0.014	1	1.0	2.0	0.0	0.0	0.0
0.0	500.0	100.0	100.0	0	0.0	0.0	0.191	0.0	96.33831	0.014	1	1.0	2.0	0.0	0.0	0.0
0.0	500.0	100.0	100.0	0	0.0	0.0	0.191	0.0	97.240425	0.012	1	1.0	2.0	0.0	0.0	0.0
0.0	500.0	100.0	100.0	0	0.0	0.0	0.191	0.0	97.240425	0.01	1	1.0	2.0	0.0	0.0	0.0
0.0	500.0	100.0	100.0	0	0.0	0.0	0.19	0.0	97.11075	0.01	1	1.0	2.0	0.0	0.0	0.0
0.0	500.0	100.0	100.0	0	0.0	0.0	0.19	0.0	96.858025	0.009	1	1.0	2.0	0.0	0.0	0.0
0.0	500.0	100.0	100.0	0	0.0	0.0	0.19	0.0	96.858025	0.008	1	1.0	2.0	0.0	0.0	0.0
0.0	500.0	100.0	100.0	0	0.0	0.0	0.189	0.0	97.098114	0.008	1	1.0	2.0	0.0	0.0	0.0
0.0	500.0	100.0	100.0	0	0.0	0.0	0.189	0.0	97.27334	0.007	1	1.0	2.0	0.0	0.0	0.0
0.0	500.0	100.0	100.0	0	0.0	0.0	0.188	0.0	97.27334	0.006	1	1.0	2.0	0.0	0.0	0.0
0.0	500.0	100.0	100.0	0	0.0	0.0	0.188	0.0	96.79467	0.006	1	1.0	2.0	0.0	0.0	0.0
0.0	500.0	100.0	100.0	0	0.0	0.0	0.187	0.0	96.79467	0.006	1	1.0	2.0	0.0	0.0	0.0
0.0	500.0	100.0	100.0	0	0.0	0.0	0.186	0.0	97.80013	0.006	1	1.0	2.0	0.0	0.0	0.0
0.0	500.0	100.0	100.0	0	0.0	0.0	0.186	0.0	97.47159	0.005	1	1.0	2.0	0.0	0.0	0.0
0.0	500.0	100.0	100.0	0	0.0	0.0	0.185	0.0	97.47159	0.004	1	1.0	2.0	0.0	0.0	0.0
0.0	500.0	100.0	100.0	0	0.0	0.0	0.184	0.0	97.73894	0.004	1	1.0	2.0	0.0	0.0	0.0
0.0	500.0	100.0	100.0	0	0.0	0.0	0.183	0.0	97.51411	0.003	1	1.0	2.0	0.0	0.0	0.0
0.0	500.0	100.0	100.0	0	0.0	0.0	0.182	0.0	97.51411	0.003	1	1.0	2.0	0.0	0.0	0.0
0.0	500.0	100.0	100.0	0	0.0	0.0	0.181	0.0	97.6095	0.003	1	1.0	2.0	0.0	0.0	0.0
0.0	500.0	100.0	100.0	0	0.0	0.0	0.18	0.0	97.6095	0.002	1	1.0	2.0	0.0	0.0	0.0
0.0	500.0	100.0	100.0	0	0.0	0.0	0.179	0.0	96.990265	0.002	1	1.0	2.0	0.0	0.0	0.0
0.0	500.0	100.0	100.0	0	0.0	0.0	0.178	0.0	96.916626	0.002	1	1.0	2.0	0.0	0.0	0.0
0.0	500.0	100.0	100.0	0	0.0	0.0	0.177	0.0	96.916626	0.002	1	1.0	2.0	0.0	0.0	0.0
0.0	500.0	100.0	100.0	0	0.0	0.0	0.176	0.0	97.17816	0.002	1	1.0	2.0	0.0	0.0	0.0
0.0	500.0	100.0	100.0	0	0.0	0.0	0.175	0.0	96.83708	0.001	1	1.0	2.0	0.0	0.0	0.0
0.0	500.0	100.0	100.0	0	0.0	0.0	0.174	0.0	96.83708	0.001	1	1.0	2.0	0.0	0.0	0.0
0.0	500.0	100.0	100.0	0	0.0	0.0	0.173	0.0	96.79559	0.001	1	1.0	2.0	0.0	0.0	0.0
0.0	500.0	100.0	100.0	0	0.0	0.0	0.172	0.0	96.53389	0.001	1	1.0	2.0	0.0	0.0	0.0
0.0	500.0	100.0	100.0	0	0.0	0.0	0.17	0.0	96.7824	0.001	1	1.0	2.0	0.0	0.0	0.0
0.0	500.0	100.0	100.0	0	0.0	0.0	0.169	0.0	97.19076	0.001	1	1.0	2.0	0.0	0.0	0.0
0.0	500.0	100.0	100.0	0	0.0	0.0	0.168	0.0	97.19076	0.0	1	1.0	2.0	0.0	0.0	0.0
0.0	500.0	100.0	100.0	0	0.0	0.0	0.166	0.0	96.95469	0.0	1	1.0	2.0	0.0	0.0	0.0
0.0	500.0	100.0	100.0	0	0.0	0.0	0.165	0.0	97.195335	0.0	1	1.0	2.0	0.0	0.0	0.0
0.0	500.0	100.0	100.0	0	0.0	0.0	0.164	0.0	97.195335	0.0	1	1.0	2.0	0.0	0.0	0.0
0.0	500.0	100.0	100.0	0	0.0	0.0	0.162	0.0	97.26823	0.0	1	1.0	2.0	0.0	0.0	0.0
0.0	500.0	100.0	100.0	0	0.0	0.0	0.161	0.0	97.26823	0.0	1	1.0	2.0	0.0	0.0	0.0
0.0	500.0	100.0	100.0	0	0.0	0.0	0.16	0.0	97.28419	0.0	1	1.0	2.0	0.0	0.0	0.0
0.0	500.0	100.0	100.0	0	0.0	0.0	0.158	0.0	96.965836	0.0	1	1.0	2.0	0.0	0.0	0.0
0.0	500.0	100.0	100.0	0	0.0	0.0	0.157	0.0	96.965836	0.0	1	1.0	2.0	0.0	0.0	0.0
0.0	500.0	100.0	100.0	0	0.0	0.0	0.155	0.0	96.97255	0.0	1	1.0	2.0	0.0	0.0	0.0
0.0	500.0	100.0	100.0	0	0.0	0.0	0.154	0.0	97.11754	0.0	1	1.0	2.0	0.0	0.0	0.0
0.0	500.0	100.0	100.0	0	0.0	0.0	0.152	0.0	97.11754	0.0	1	1.0	2.0	0.0	0.0	0.0
0.0	500.0	100.0	100.0	0	0.0	0.0	0.151	0.0	96.348495	0.0	1	1.0	2.0	0.0	0.0	0.0
0.0	500.0	100.0	100.0	0	0.0	0.0	0.149	0.0	96.348495	0.0	1	1.0	2.0	0.0	0.0	0.0
0.0	500.0	100.0	100.0	0	0.0	0.0	0.148	0.0	95.78424	0.0	1	1.0	2.0	0.0	0.0	0.0
0.0	500.0	100.0	100.0	0	0.0	0.0	0.147	0.0	96.54969	0.0	1	1.0	2.0	0.0	0.0	0.0
0.0	500.0	100.0	100.0	0	0.0	0.0	0.145	0.0	96.54969	0.0	1	1.0	2.0	0.0	0.0	0.0
0.0	500.0	100.0	100.0	0	0.0	0.0	0.144	0.0	96.134285	0.0	1	1.0	2.0	0.0	0.0	0.0
0.0	500.0	100.0	100.0	0	0.0	0.0	0.142	0.0	96.25369	0.0	1	1.0	2.0	0.0	0.0	0.0
0.0	500.0	100.0	100.0	0	0.0	0.0	0.141	0.0	96.25369	0.0	1	1.0	2.0	0.0	0.0	0.0
0.0	500.0	100.0	100.0	0	0.0	0.0	0.14	0.0	95.84291	0.0	1	1.0	2.0	0.0	0.0	0.0
0.0	500.0	100.0	100.0	0	0.0	0.0	0.138	0.0	95.51982	0.0	1	1.0	2.0	0.0	0.0	0.0
0.0	500.0	100.0	100.0	0	0.0	0.0	0.137	0.0	96.312805	0.0	1	1.0	2.0	0.0	0.0	0.0
0.0	500.0	100.0	100.0	0	0.0	0.0	0.136	0.0	96.262825	0.0	1	1.0	2.0	0.0	0.0	0.0
0.0	500.0	100.0	100.0	0	0.0	0.0	0.135	0.0	96.262825	0.0	1	1.0	2.0	0.0	0.0	0.0
0.0	500.0	100.0	100.0	0	0.0	0.0	0.133	0.0	96.12549	0.0	1	1.0	2.0	0.0	0.0	0.0
0.0	500.0	100.0	100.0	0	0.0	0.0	0.132	0.0	96.353546	0.0	1	1.0	2.0	0.0	0.0	0.0
0.0	500.0	100.0	100.0	0	0.0	0.0	0.131	0.0	96.353546	0.0	1	1.0	2.0	0.0	0.0	0.0
0.0	500.0	100.0	100.0	0	0.0	0.0	0.13	0.0	96.73203	0.0	1	1.0	2.0	0.0	0.0	0.0
0.0	500.0	100.0	100.0	0	0.0	0.0	0.128	0.0	96.73203	0.0	1	1.0	2.0	0.0	0.0	0.0
0.0	500.0	100.0	100.0	0	0.0	0.0	0.127	0.0	96.386894	0.0	1	1.0	2.0	0.0	0.0	0.0
0.0	500.0	100.0	100.0	0	0.0	0.0	0.125	0.0	96.38701	0.0	1	1.0	2.0	0.0	0.0	0.0
0.0	500.0	100.0	100.0	0	0.0	0.0	0.124	0.0	96.38701	0.0	1	1.0	2.0	0.0	0.0	0.0
0.0	500.0	100.0	100.0	0	0.0	0.0	0.123	0.0	96.90966	0.0	1	1.0	2.0	0.0	0.0	0.0
0.0	500.0	100.0	100.0	0	0.0	0.0	0.121	0.0	96.90966	0.0	1	1.0	2.0	0.0	0.0	0.0
0.0	500.0	100.0	100.0	0	0.0	0.0	0.12	0.0	96.769424	0.0	1	1.0	2.0	0.0	0.0	0.0
0.0	500.0	100.0	100.0	0	0.0	0.0	0.118	0.0	97.39895	0.0	1	1.0	2.0	0.0	0.0	0.0
0.0	500.0	100.0	100.0	0	0.0	0.0	0.117	0.0	97.39895	0.0	1	1.0	2.0	0.0	0.0	0.0
0.0	500.0	100.0	100.0	0	0.0	0.0	0.115	0.0	98.094055	0.0	1	1.0	2.0	0.0	0.0	0.0
0.0	500.0	100.0	100.0	0	0.0	0.0	0.114	0.0	98.27429	0.0	1	1.0	2.0	0.0	0.0	0.0
0.0	500.0	100.0	100.0	0	0.0	0.0	0.112	0.0	98.27429	0.0	1	1.0	2.0	0.0	0.0	0.0
0.0	500.0	100.0	100.0	0	0.0	0.0	0.111	0.0	97.90148	0.0	1	1.0	2.0	0.0	0.0	0.0
0.0	500.0	100.0	100.0	0	0.0	0.0	0.109	0.0	97.90148	0.0	1	1.0	2.0	0.0	0.0	0.0
0.0	500.0	100.0	100.0	0	0.0	0.0	0.108	0.0	98.181366	0.0	1	1.0	2.0	0.0	0.0	0.0
0.0	500.0	100.0	100.0	0	0.0	0.0	0.106	0.0	98.109825	0.0	1	1.0	2.0	0.0	0.0	0.0
0.0	500.0	100.0	100.0	0	0.0	0.0	0.105	0.0	98.109825	0.0	1	1.0	2.0	0.0	0.0	0.0
0.0	500.0	100.0	100.0	0	0.0	0.0	0.103	0.0	98.675156	0.0	1	1.0	2.0	0.0	0.0	0.0
0.0	500.0	100.0	100.0	0	0.0	0.0	0.101	0.0	98.73512	0.0	1	1.0	2.0	0.0	0.0	0.0
0.0	500.0	100.0	100.0	0	0.0	0.0	0.1	0.0	98.73512	0.0	1	1.0	2.0	0.0	0.0	0.0
0.0	500.0	100.0	100.0	0	0.0	0.0	0.098	0.0	99.59517	0.0	1	1.0	2.0	0.0	0.0	0.0
0.0	500.0	100.0	100.0	0	0.0	0.0	0.097	0.0	99.59517	0.0	1	1.0	2.0	0.0	0.0	0.0
0.0	500.0	100.0	100.0	0	0.0	0.0	0.095	0.0	99.65539	0.0	1	1.0	2.0	0.0	0.0	0.0
0.0	500.0	100.0	100.0	0	0.0	0.0	0.094	0.0	97.77342	0.0	1	1.0	2.0	0.0	0.0	0.0
0.0	500.0	100.0	100.0	0	0.0	0.0	0.092	0.0	97.77342	0.0	1	1.0	2.0	0.0	0.0	0.0
0.0	500.0	100.0	100.0	0	0.0	0.0	0.091	0.0	97.23251	0.0	1	1.0	2.0	0.0	0.0	0.0
0.0	500.0	100.0	100.0	0	0.0	0.0	0.089	0.0	97.25243	0.0	1	1.0	2.0	0.0	0.0	0.0
0.0	500.0	100.0	100.0	0	0.0	0.0	0.088	0.0	97.25243	0.0	1	1.0	2.0	0.0	0.0	0.0
0.0	500.0	100.0	100.0	0	0.0	0.0	0.087	0.0	97.50369	0.0	1	1.0	2.0	0.0	0.0	0.0
0.0	500.0	100.0	100.0	0	0.0	0.0	0.085	0.0	97.50369	0.0	1	1.0	2.0	0.0	0.0	0.0
0.0	500.0	100.0	100.0	0	0.0	0.0	0.084	0.0	96.28093	0.0	1	1.0	2.0	0.0	0.0	0.0
0.0	500.0	100.0	100.0	0	0.0	0.0	0.082	0.0	96.74373	0.0	1	1.0	2.0	0.0	0.0	0.0
0.0	500.0	100.0	100.0	0	0.0	0.0	0.081	0.0	97.042564	0.0	1	1.0	2.0	0.0	0.0	0.0
0.0	500.0	100.0	100.0	0	0.0	0.0	0.079	0.0	97.25064	0.0	1	1.0	2.0	0.0	0.0	0.0
0.0	500.0	100.0	100.0	0	0.0	0.0	0.078	0.0	96.682945	0.0	1	1.0	2.0	0.0	0.0	0.0
0.0	500.0	100.0	100.0	0	0.0	0.0	0.077	0.0	96.78323	0.0	1	1.0	2.0	0.0	0.0	0.0
0.0	500.0	100.0	100.0	0	0.0	0.0	0.076	0.0	95.56064	0.0	1	1.0	2.0	0.0	0.0	0.0
0.0	500.0	100.0	100.0	0	0.0	0.0	0.074	0.0	95.56064	0.0	1	1.0	2.0	0.0	0.0	0.0
0.0	500.0	100.0	100.0	0	0.0	0.0	0.072	0.0	97.68531	0.0	1	1.0	2.0	0.0	0.0	0.0
0.0	500.0	100.0	100.0	0	0.0	0.0	0.071	0.0	97.62868	0.0	1	1.0	2.0	0.0	0.0	0.0
0.0	500.0	100.0	100.0	0	0.0	0.0	0.069	0.0	97.62868	0.0	1	1.0	2.0	0.0	0.0	0.0
0.0	500.0	100.0	100.0	0	0.0	0.0	0.068	0.0	98.41707	0.0	1	1.0	2.0	0.0	0.0	0.0
0.0	500.0	100.0	100.0	0	0.0	0.0	0.066	0.0	98.55916	0.0	1	1.0	2.0	0.0	0.0	0.0
0.0	500.0	100.0	100.0	0	0.0	0.0	0.065	0.0	98.55916	0.0	1	1.0	2.0	0.0	0.0	0.0
0.0	500.0	100.0	100.0	0	0.0	0.0	0.063	0.0	98.151596	0.0	1	1.0	2.0	0.0	0.0	0.0
0.0	500.0	100.0	100.0	0	0.0	0.0	0.062	0.0	98.151596	0.0	1	1.0	2.0	0.0	0.0	0.0
0.0	500.0	100.0	100.0	0	0.0	0.0	0.06	0.0	98.19763	0.0	1	1.0	2.0	0.0	0.0	0.0
0.0	500.0	100.0	100.0	0	0.0	0.0	0.059	0.0	98.12969	0.0	1	1.0	2.0	0.0	0.0	0.0
0.0	500.0	100.0	100.0	0	0.0	0.0	0.058	0.0	98.12969	0.0	1	1.0	2.0	0.0	0.0	0.0
0.0	500.0	100.0	100.0	0	0.0	0.0	0.056	0.0	97.914185	0.0	1	1.0	2.0	0.0	0.0	0.0
0.0	500.0	100.0	100.0	0	0.0	0.0	0.055	0.0	98.02143	0.0	1	1.0	2.0	0.0	0.0	0.0
0.0	500.0	100.0	100.0	0	0.0	0.0	0.053	0.0	98.02143	0.0	1	1.0	2.0	0.0	0.0	0.0
0.0	500.0	100.0	100.0	0	0.0	0.0	0.052	0.0	98.173134	0.0	1	1.0	2.0	0.0	0.0	0.0
0.0	500.0	100.0	100.0	0	0.0	0.0	0.05	0.0	98.173134	0.0	1	1.0	2.0	0.0	0.0	0.0
0.0	500.0	100.0	100.0	0	0.0	0.0	0.049	0.0	98.208374	0.0	1	1.0	2.0	0.0	0.0	0.0
0.0	500.0	100.0	100.0	0	0.0	0.0	0.048	0.0	97.85972	0.0	1	1.0	2.0	0.0	0.0	0.0
0.0	500.0	100.0	100.0	0	0.0	0.0	0.047	0.0	97.85972	0.0	1	1.0	2.0	0.0	0.0	0.0
0.0	500.0	100.0	100.0	0	0.0	0.0	0.045	0.0	97.37473	0.0	1	1.0	2.0	0.0	0.0	0.0
0.0	500.0	100.0	100.0	0	0.0	0.0	0.044	0.0	96.93747	0.0	1	1.0	2.0	0.0	0.0	0.0
0.0	500.0	100.0	100.0	0	0.0	0.0	0.043	0.0	96.93747	0.0	1	1.0	2.0	0.0	0.0	0.0
0.0	500.0	100.0	100.0	0	0.0	0.0	0.042	0.0	96.61822	0.0	1	1.0	2.0	0.0	0.0	0.0
0.0	500.0	100.0	100.0	0	0.0	0.0	0.041	0.0	96.61822	0.0	1	1.0	2.0	0.0	0.0	0.0
0.0	500.0	100.0	100.0	0	0.0	0.0	0.04	0.0	96.19866	0.0	1	1.0	2.0	0.0	0.0	0.0
0.0	500.0	100.0	100.0	0	0.0	0.0	0.039	0.0	95.89917	0.0	1	1.0	2.0	0.0	0.0	0.0
0.0	500.0	100.0	100.0	0	0.0	0.0	0.037	0.0	95.89917	0.0	1	1.0	2.0	0.0	0.0	0.0
0.0	500.0	100.0	100.0	0	0.0	0.0	0.036	0.0	95.13761	0.0	1	1.0	2.0	0.0	0.0	0.0
0.0	500.0	100.0	100.0	0	0.0	0.0	0.035	0.0	94.83564	0.0	1	1.0	2.0	0.0	0.0	0.0
0.0	500.0	100.0	100.0	0	0.0	0.0	0.034	0.0	94.67181	0.0	1	1.0	2.0	0.0	0.0	0.0
0.0	500.0	100.0	100.0	0	0.0	0.0	0.033	0.0	95.588974	0.0	1	1.0	2.0	0.0	0.0	0.0
0.0	500.0	100.0	100.0	0	0.0	0.0	0.032	0.0	95.588974	0.0	1	1.0	2.0	0.0	0.0	0.0
0.0	500.0	100.0	100.0	0	0.0	0.0	0.031	0.0	95.61839	0.0	1	1.0	2.0	0.0	0.0	0.0
0.0	500.0	100.0	100.0	0	0.0	0.0	0.03	0.0	96.07003	0.0	1	1.0	2.0	0.0	0.0	0.0
0.0	500.0	100.0	100.0	0	0.0	0.0	0.029	0.0	96.07003	0.0	1	1.0	2.0	0.0	0.0	0.0
0.0	500.0	100.0	100.0	0	0.0	0.0	0.028	0.0	95.53167	0.0	1	1.0	2.0	0.0	0.0	0.0
0.0	500.0	100.0	100.0	0	0.0	0.0	0.027	0.0	95.12758	0.0	1	1.0	2.0	0.0	0.0	0.0
0.0	500.0	100.0	100.0	0	0.0	0.0	0.026	0.0	95.12758	0.0	1	1.0	2.0	0.0	0.0	0.0
0.0	500.0	100.0	100.0	0	0.0	0.0	0.025	0.0	97.32319	0.0	1	1.0	2.0	0.0	0.0	0.0
0.0	500.0	100.0	100.0	0	0.0	0.0	0.024	0.0	97.32319	0.0	1	1.0	2.0	0.0	0.0	0.0
0.0	500.0	100.0	100.0	0	0.0	0.0	0.023	0.0	97.042336	0.0	1	1.0	2.0	0.0	0.0	0.0
0.0	500.0	100.0	100.0	0	0.0	0.0	0.022	0.0	97.37897	0.0	1	1.0	2.0	0.0	0.0	0.0
0.0	500.0	100.0	100.0	0	0.0	0.0	0.021	0.0	97.37897	0.0	1	1.0	2.0	0.0	0.0	0.0
0.0	500.0	100.0	100.0	0	0.0	0.0	0.02	0.0	96.84323	0.0	1	1.0	2.0	0.0	0.0	0.0
0.0	500.0	100.0	100.0	0	0.0	0.0	0.018	0.0	96.928925	0.0	1	1.0	2.0	0.0	0.0	0.0
0.0	500.0	100.0	100.0	0	0.0	0.0	0.017	0.0	96.928925	0.0	1	1.0	2.0	0.0	0.0	0.0
0.0	500.0	100.0	100.0	0	0.0	0.0	0.016	0.0	96.73093	0.0	1	1.0	2.0	0.0	0.0	0.0
0.0	500.0	100.0	100.0	0	0.0	0.0	0.015	0.0	96.73093	0.0	1	1.0	2.0	0.0	0.0	0.0
0.0	500.0	100.0	100.0	0	0.0	0.0	0.014	0.0	95.44456	0.0	1	1.0	2.0	0.0	0.0	0.0
0.0	500.0	100.0	100.0	0	0.0	0.0	0.013	0.0	96.82638	0.0	1	1.0	2.0	0.0	0.0	0.0
0.0	500.0	100.0	100.0	0	0.0	0.0	0.012	0.0	96.82638	0.0	1	1.0	2.0	0.0	0.0	0.0
0.0	500.0	100.0	100.0	0	0.0	0.0	0.011	0.0	96.59096	0.0	1	1.0	2.0	0.0	0.0	0.0
0.0	500.0	100.0	100.0	0	0.0	0.0	0.01	0.0	96.87101	0.0	1	1.0	2.0	0.0	0.0	0.0
0.0	500.0	100.0	100.0	0	0.0	0.0	0.009	0.0	96.87101	0.0	1	1.0	2.0	0.0	0.0	0.0
0.0	500.0	100.0	100.0	0	0.0	0.0	0.008	0.0	97.90578	0.0	1	1.0	2.0	0.0	0.0	0.0
0.0	500.0	100.0	100.0	0	0.0	0.0	0.006	0.0	97.90578	0.0	1	1.0	2.0	0.0	0.0	0.0
0.0	500.0	100.0	100.0	0	0.0	0.0	0.006	0.0	98.19867	0.0	1	1.0	2.0	0.0	0.0	0.0
0.0	500.0	100.0	100.0	0	0.0	0.0	0.005	0.0	98.14214	0.0	1	1.0	2.0	0.0	0.0	0.0
0.0	500.0	100.0	100.0	0	0.0	0.0	0.004	0.0	98.14214	0.0	1	1.0	2.0	0.0	0.0	0.0
0.0	500.0	100.0	100.0	0	0.0	0.0	0.003	0.0	97.22095	0.0	1	1.0	2.0	0.0	0.0	0.0
0.0	500.0	100.0	100.0	0	0.0	0.0	0.001	0.0	96.873344	0.0	1	1.0	2.0	0.0	0.0	0.0
0.0	500.0	100.0	100.0	0	0.0	0.0	0.0	0.0	96.873344	0.0	1	1.0	2.0	0.0	0.0	0.0
0.0	500.0	100.0	100.0	0	0.0	0.0	0.0	0.0	96.71991	0.0	1	1.0	2.0	0.0	0.0	0.0
0.0	500.0	100.0	100.0	0	0.0	0.0	-0.001	0.0	96.71991	0.0	1	1.0	2.0	0.0	0.0	0.0
0.0	500.0	100.0	100.0	0	0.0	0.0	-0.001	0.0	96.66362	0.0	1	1.0	2.0	0.0	0.0	0.0
0.0	500.0	100.0	100.0	0	0.0	0.0	-0.003	0.0	96.39129	0.0	1	1.0	2.0	0.0	0.0	0.0
0.0	500.0	100.0	100.0	0	0.0	0.0	-0.004	0.0	96.39129	0.0	1	1.0	2.0	0.0	0.0	0.0
0.0	500.0	100.0	100.0	0	0.0	0.0	-0.005	0.0	96.29255	0.0	1	1.0	2.0	0.0	0.0	0.0
0.0	500.0	100.0	100.0	0	0.0	0.0	-0.006	0.0	96.28918	0.0	1	1.0	2.0	0.0	0.0	0.0
0.0	500.0	100.0	100.0	0	0.0	0.0	-0.006	0.0	96.28918	0.0	1	1.0	2.0	0.0	0.0	0.0
0.0	500.0	100.0	100.0	0	0.0	0.0	-0.007	0.0	96.55674	0.0	1	1.0	2.0	0.0	0.0	0.0
0.0	500.0	100.0	100.0	0	0.0	0.0	-0.008	0.0	96.55674	0.0	1	1.0	2.0	0.0	0.0	0.0
0.0	500.0	100.0	100.0	0	0.0	0.0	-0.009	0.0	96.89364	0.0	1	1.0	2.0	0.0	0.0	0.0
0.0	500.0	100.0	100.0	0	0.0	0.0	-0.01	0.0	96.976	0.0	1	1.0	2.0	0.0	0.0	0.0
0.0	500.0	100.0	100.0	0	0.0	0.0	-0.011	0.0	96.976	0.0	1	1.0	2.0	0.0	0.0	0.0
0.0	500.0	100.0	100.0	0	0.0	0.0	-0.012	0.0	95.94087	0.0	1	1.0	2.0	0.0	0.0	0.0
0.0	500.0	100.0	100.0	0	0.0	0.0	-0.013	0.0	95.94087	0.0	1	1.0	2.0	0.0	0.0	0.0
0.0	500.0	100.0	100.0	0	0.0	0.0	-0.014	0.0	95.594635	0.0	1	1.0	2.0	0.0	0.0	0.0
0.0	500.0	100.0	100.0	0	0.0	0.0	-0.015	0.0	95.96121	0.0	1	1.0	2.0	0.0	0.0	0.0
0.0	500.0	100.0	100.0	0	0.0	0.0	-0.016	0.0	95.96121	0.0	1	1.0	2.0	0.0	0.0	0.0
0.0	500.0	100.0	100.0	0	0.0	0.0	-0.017	0.0	96.43257	0.0	1	1.0	2.0	0.0	0.0	0.0
0.0	500.0	100.0	100.0	0	0.0	0.0	-0.017	0.0	96.82084	0.0	1	1.0	2.0	0.0	0.0	0.0
0.0	500.0	100.0	100.0	0	0.0	0.0	-0.018	0.0	96.86728	0.0	1	1.0	2.0	0.0	0.0	0.0
0.0	500.0	100.0	100.0	0	0.0	0.0	-0.018	0.0	96.9621	0.0	1	1.0	2.0	0.0	0.0	0.0
0.0	500.0	100.0	100.0	0	0.0	0.0	-0.019	0.0	96.9621	0.0	1	1.0	2.0	0.0	0.0	0.0
0.0	500.0	100.0	100.0	0	0.0	0.0	-0.02	0.0	97.30058	0.0	1	1.0	2.0	0.0	0.0	0.0
0.0	500.0	100.0	100.0	0	0.0	0.0	-0.021	0.0	97.32618	0.0	1	1.0	2.0	0.0	0.0	0.0
0.0	500.0	100.0	100.0	0	0.0	0.0	-0.021	0.0	97.32618	0.0	1	1.0	2.0	0.0	0.0	0.0
0.0	500.0	100.0	100.0	0	0.0	0.0	-0.022	0.0	97.77185	0.0	1	1.0	2.0	0.0	0.0	0.0
0.0	500.0	100.0	100.0	0	0.0	0.0	-0.023	0.0	97.41252	0.0	1	1.0	2.0	0.0	0.0	0.0
0.0	500.0	100.0	100.0	0	0.0	0.0	-0.023	0.0	97.41252	0.0	1	1.0	2.0	0.0	0.0	0.0
0.0	500.0	100.0	100.0	0	0.0	0.0	-0.024	0.0	97.32933	0.0	1	1.0	2.0	0.0	0.0	0.0
0.0	500.0	100.0	100.0	0	0.0	0.0	-0.024	0.0	97.32933	0.0	1	1.0	2.0	0.0	0.0	0.0
0.0	500.0	100.0	100.0	0	0.0	0.0	-0.025	0.0	96.63993	0.0	1	1.0	2.0	0.0	0.0	0.0
0.0	500.0	100.0	100.0	0	0.0	0.0	-0.025	0.0	97.64951	0.0	1	1.0	2.0	0.0	0.0	0.0
0.0	500.0	100.0	100.0	0	0.0	0.0	-0.026	0.0	97.64951	0.0	1	1.0	2.0	0.0	0.0	0.0
0.0	500.0	100.0	100.0	0	0.0	0.0	-0.026	0.0	98.088196	0.0	1	1.0	2.0	0.0	0.0	0.0
0.0	500.0	100.0	100.0	0	0.0	0.0	-0.027	0.0	98.01936	0.0	1	1.0	2.0	0.0	0.0	0.0
0.0	500.0	100.0	100.0	0	0.0	0.0	-0.028	0.0	98.01936	0.0	1	1.0	2.0	0.0	0.0	0.0
0.0	500.0	100.0	100.0	0	0.0	0.0	-0.028	0.0	97.575096	0.0	1	1.0	2.0	0.0	0.0	0.0
0.0	500.0	100.0	100.0	0	0.0	0.0	-0.028	0.0	97.575096	0.0	1	1.0	2.0	0.0	0.0	0.0
0.0	500.0	100.0	100.0	0	0.0	0.0	-0.029	0.0	97.84247	0.0	1	1.0	2.0	0.0	0.0	0.0
0.0	500.0	100.0	100.0	0	0.0	0.0	-0.029	0.0	97.819984	0.0	1	1.0	2.0	0.0	0.0	0.0
0.0	500.0	100.0	100.0	0	0.0	0.0	-0.029	0.0	97.819984	0.0	1	1.0	2.0	0.0	0.0	0.0
0.0	500.0	100.0	100.0	0	0.0	0.0	-0.03	0.0	97.49765	0.0	1	1.0	2.0	0.0	0.0	0.0
0.0	500.0	100.0	100.0	0	0.0	0.0	-0.03	0.0	97.27615	0.0	1	1.0	2.0	0.0	0.0	0.0
0.0	500.0	100.0	100.0	0	0.0	0.0	-0.03	0.0	97.27615	0.0	1	1.0	2.0	0.0	0.0	0.0
0.0	500.0	100.0	100.0	0	0.0	0.0	-0.03	0.0	97.51155	0.0	1	1.0	2.0	0.0	0.0	0.0
0.0	500.0	100.0	100.0	0	0.0	0.0	-0.031	0.0	97.51155	0.0	1	1.0	2.0	0.0	0.0	0.0
0.0	500.0	100.0	100.0	0	0.0	0.0	-0.031	0.0	97.992134	0.0	1	1.0	2.0	0.0	0.0	0.0
0.0	500.0	100.0	100.0	0	0.0	0.0	-0.031	0.0	98.19121	0.0	1	1.0	2.0	0.0	0.0	0.0
0.0	500.0	100.0	100.0	0	0.0	0.0	-0.031	0.0	98.19121	0.0	1	1.0	2.0	0.0	0.0	0.0
0.0	500.0	100.0	100.0	0	0.0	0.0	-0.031	0.0	98.39808	0.0	1	1.0	2.0	0.0	0.0	0.0
0.0	500.0	100.0	100.0	0	0.0	0.0	-0.031	0.0	98.70342	0.0	1	1.0	2.0	0.0	0.0	0.0
0.0	500.0	100.0	100.0	0	0.0	0.0	-0.031	0.0	98.70342	0.0	1	1.0	2.0	0.0	0.0	0.0
0.0	500.0	100.0	100.0	0	0.0	0.0	-0.031	0.0	98.75515	0.0	1	1.0	2.0	0.0	0.0	0.0
0.0	500.0	100.0	100.0	0	0.0	0.0	-0.031	0.0	98.75515	0.0	1	1.0	2.0	0.0	0.0	0.0
0.0	500.0	100.0	100.0	0	0.0	0.0	-0.031	0.0	98.434105	0.0	1	1.0	2.0	0.0	0.0	0.0
0.0	500.0	100.0	100.0	0	0.0	0.0	-0.031	0.0	98.04871	0.0	1	1.0	2.0	0.0	0.0	0.0
0.0	500.0	100.0	100.0	0	0.0	0.0	-0.03	0.0	97.67864	0.0	1	1.0	2.0	0.0	0.0	0.0
0.0	500.0	100.0	100.0	0	0.0	0.0	-0.03	0.0	97.1566	0.0	1	1.0	2.0	2.0	0.0	0.0
0.0	500.0	100.0	100.0	0	0.0	0.0	-0.03	0.0	97.28567	0.0	1	1.0	2.0	4.0	0.0	0.0
0.0	500.0	100.0	100.0	0	0.0	0.0	-0.03	0.0	97.198975	0.0	1	1.0	2.0	4.0	0.0	0.0
8333.334	600.0	100.0	100.0	0	0.0	0.0	-0.03	0.0	97.08632	0.0	1	1.0	2.0	4.0	0.0	0.0
8333.334	600.0	100.0	100.0	0	0.0	0.0	-0.03	0.0	97.08632	0.0	1	1.0	2.0	4.0	0.0	0.0
8333.334	600.0	100.0	100.0	0	0.0	0.0	-0.03	0.0	98.33117	0.0	1	1.0	2.0	4.0	0.0	0.0
8333.334	600.0	100.0	100.0	0	0.0	0.0	-0.03	0.0	98.1355	0.588	1	1.0	2.0	4.0	0.0	0.0
8333.334	600.0	100.0	100.0	0	0.0	0.0	-0.03	0.0	98.1355	1.646	1	1.0	2.0	4.0	0.0	0.0
8333.334	600.0	100.0	100.0	0	0.0	0.0	-0.03	0.0	97.141075	1.646	1	1.0	2.0	4.0	0.0	0.0
8333.334	600.0	100.0	100.0	0	0.0	0.0	-0.029	0.0	97.38962	2.12	1	1.0	2.0	4.0	0.0	0.0
8333.334	600.0	100.0	100.0	0	0.0	0.0	-0.029	0.0	97.38962	2.969	1	1.0	2.0	4.0	0.0	0.0
8333.334	600.0	100.0	100.0	0	0.0	0.0	-0.029	0.0	97.44564	2.969	1	1.0	2.0	4.0	0.0	0.0
8333.334	600.0	100.0	100.0	0	0.0	0.0	-0.028	0.0	97.44564	3.349	1	1.0	2.0	4.0	0.0	0.0
8333.334	600.0	100.0	100.0	0	0.0	0.0	-0.028	0.0	97.09591	3.349	1	1.0	2.0	4.0	0.0	0.0
8333.334	600.0	100.0	100.0	0	0.0	0.0	-0.027	0.0	97.10782	4.03	1	1.0	2.0	4.0	0.0	0.0
8333.334	600.0	100.0	100.0	0	0.0	0.0	-0.027	0.0	97.10782	4.336	1	1.0	2.0	4.0	0.0	0.0
8333.334	600.0	100.0	100.0	0	0.0	0.0	-0.026	0.0	97.27976	4.336	1	1.0	2.0	4.0	0.0	0.0
8333.334	600.0	100.0	100.0	0	0.0	0.0	-0.026	0.0	96.73783	4.882	1	1.0	2.0	4.0	0.0	0.0
8333.334	600.0	100.0	100.0	0	0.0	0.0	-0.025	0.0	96.73783	5.127	1	1.0	2.0	4.0	0.0	0.0
8333.334	600.0	100.0	100.0	0	0.0	0.0	-0.024	0.0	96.0661	5.127	1	1.0	2.0	4.0	0.0	0.0
8333.334	600.0	100.0	100.0	0	0.0	0.0	-0.023	0.0	96.14209	5.566	1	1.0	2.0	4.0	0.0	0.0
8333.334	600.0	100.0	100.0	0	0.0	0.0	-0.022	0.0	95.8422	5.566	1	1.0	2.0	4.0	0.0	0.0
8333.334	600.0	100.0	100.0	0	0.0	0.0	-0.021	0.0	95.97702	5.763	1	1.0	2.0	4.0	0.0	0.0
8333.334	600.0	100.0	100.0	0	0.0	0.0	-0.02	0.0	95.97702	6.115	1	1.0	2.0	4.0	0.0	0.0
8333.334	600.0	100.0	100.0	0	0.0	0.0	-0.019	0.0	96.417114	6.115	1	1.0	2.0	4.0	0.0	0.0
8333.334	600.0	100.0	100.0	0	0.0	0.0	-0.018	0.0	96.37397	6.272	1	1.0	2.0	4.0	0.0	0.0
8333.334	600.0	100.0	100.0	0	0.0	0.0	-0.017	0.0	96.37397	6.272	1	1.0	2.0	4.0	0.0	0.0
8333.334	600.0	100.0	100.0	0	0.0	0.0	-0.016	0.0	96.44087	6.554	1	1.0	2.0	4.0	0.0	0.0
8333.334	600.0	100.0	100.0	0	0.0	0.0	-0.014	0.0	96.44087	6.798	1	1.0	2.0	4.0	0.0	0.0
8333.334	600.0	100.0	100.0	0	0.0	0.0	-0.013	0.0	97.49724	6.798	1	1.0	2.0	4.0	0.0	0.0
8333.334	600.0	100.0	100.0	0	0.0	0.0	-0.011	0.0	96.837456	6.908	1	1.0	2.0	4.0	0.0	0.0
8333.334	600.0	100.0	100.0	0	0.0	0.0	-0.01	0.0	96.837456	7.104	1	1.0	2.0	4.0	0.0	0.0
8333.334	600.0	100.0	100.0	0	0.0	0.0	-0.008	0.0	96.95772	7.104	1	1.0	2.0	5.0	0.0	0.0
8333.334	600.0	100.0	100.0	0	0.0	0.0	-0.007	0.0	97.282776	7.191	1	1.0	2.0	5.0	0.0	0.0
8333.334	600.0	100.0	100.0	0	0.0	0.0	-0.005	0.0	97.282776	7.348	1	1.0	2.0	5.0	0.0	0.0
8333.334	600.0	100.0	100.0	0	0.0	0.0	-0.003	0.0	98.39498	7.348	1	1.0	2.0	5.0	0.0	0.0
8333.334	600.0	100.0	100.0	0	0.0	0.0	-0.001	0.0	98.39498	7.419	1	1.0	2.0	5.0	0.0	0.0
8333.334	600.0	100.0	100.0	0	0.0	0.0	0.0	0.0	98.20284	7.419	1	1.0	2.0	5.0	0.0	0.0
8333.334	600.0	100.0	100.0	0	0.0	0.0	0.002	0.0	97.827156	7.545	1	1.0	2.0	5.0	0.0	0.0
8333.334	600.0	100.0	100.0	0	0.0	0.0	0.004	0.0	97.827156	7.654	1	1.0	2.0	5.0	0.0	0.0
8333.334	600.0	100.0	100.0	0	0.0	0.0	0.006	0.0	97.15244	7.654	1	1.0	2.0	5.0	0.0	0.0
8333.334	600.0	100.0	100.0	0	0.0	0.0	0.008	0.0	96.94102	7.702	1	1.0	2.0	5.0	0.0	0.0
8333.334	600.0	100.0	100.0	0	0.0	0.0	0.01	0.0	96.94102	7.702	1	1.0	2.0	5.0	0.0	0.0
8333.334	600.0	100.0	100.0	0	0.0	0.0	0.012	0.0	95.454	7.791	1	1.0	2.0	5.0	0.0	0.0
8333.334	600.0	100.0	100.0	0	0.0	0.0	0.015	0.0	95.454	7.83	1	1.0	2.0	5.0	0.0	0.0
8333.334	600.0	100.0	100.0	0	0.0	0.0	0.017	0.0	95.525665	7.83	1	1.0	2.0	5.0	0.0	0.0
8333.334	600.0	100.0	100.0	0	0.0	0.0	0.019	0.0	97.4284	7.899	1	1.0	2.0	5.0	0.0	0.0
8333.334	600.0	100.0	100.0	0	0.0	0.0	0.021	0.0	97.4284	7.931	1	1.0	2.0	5.0	0.0	0.0
8333.334	600.0	100.0	100.0	0	0.0	0.0	0.023	0.0	97.66315	7.931	1	1.0	2.0	5.0	0.0	0.0
8333.334	600.0	100.0	100.0	0	0.0	0.0	0.025	0.0	97.273415	7.988	1	1.0	2.0	5.0	0.0	0.0
8333.334	600.0	100.0	100.0	0	0.0	0.0	0.027	0.0	97.273415	7.988	1	1.0	2.0	5.0	0.0	0.0
8333.334	600.0	100.0	100.0	0	0.0	0.0	0.029	0.0	96.214325	8.012	1	1.0	2.0	5.0	0.0	0.0
8333.334	600.0	100.0	100.0	0	0.0	0.0	0.031	0.0	96.214325	8.057	1	1.0	2.0	5.0	0.0	0.0
8333.334	600.0	100.0	100.0	0	0.0	0.0	0.032	0.0	96.47607	8.057	1	1.0	2.0	5.0	0.0	0.0
8333.334	600.0	100.0	100.0	0	0.0	0.0	0.034	0.0	96.55456	8.077	1	1.0	2.0	5.0	0.0	0.0
8333.334	600.0	100.0	100.0	0	0.0	0.0	0.036	0.0	96.55456	8.115	1	1.0	2.0	5.0	0.0	0.0
8333.334	600.0	100.0	100.0	0	0.0	0.0	0.038	0.0	95.2011	8.115	1	1.0	2.0	5.0	0.0	0.0
8333.334	600.0	100.0	100.0	0	0.0	0.0	0.04	0.0	95.09658	8.13	1	1.0	2.0	5.0	0.0	0.0
8333.334	600.0	100.0	100.0	0	0.0	0.0	0.042	0.0	95.09658	8.13	1	1.0	2.0	5.0	0.0	0.0
8333.334	600.0	100.0	100.0	0	0.0	0.0	0.043	0.0	95.58001	8.159	1	1.0	2.0	5.0	0.0	0.0
8333.334	600.0	100.0	100.0	0	0.0	0.0	0.045	0.0	95.58001	8.172	1	1.0	2.0	5.0	0.0	0.0
8333.334	600.0	100.0	100.0	0	0.0	0.0	0.047	0.0	94.90216	8.172	1	1.0	2.0	5.0	0.0	0.0
8333.334	600.0	100.0	100.0	0	0.0	0.0	0.048	0.0	95.57269	8.195	1	1.0	2.0	5.0	0.0	0.0
8333.334	600.0	100.0	100.0	0	0.0	0.0	0.05	0.0	95.57269	8.207	1	1.0	2.0	5.0	0.0	0.0
8333.334	600.0	100.0	100.0	0	0.0	0.0	0.052	0.0	96.12093	8.207	1	1.0	2.0	5.0	0.0	0.0
8333.334	600.0	100.0	100.0	0	0.0	0.0	0.053	0.0	96.12093	8.226	1	1.0	2.0	5.0	0.0	0.0
8333.334	600.0	100.0	100.0	0	0.0	0.0	0.055	0.0	96.25439	8.226	1	1.0	2.0	5.0	0.0	0.0
8333.334	600.0	100.0	100.0	0	0.0	0.0	0.056	0.0	96.979355	8.233	1	1.0	2.0	5.0	0.0	0.0
8333.334	600.0	100.0	100.0	0	0.0	0.0	0.057	0.0	96.979355	8.248	1	1.0	2.0	5.0	0.0	0.0
8333.334	600.0	100.0	100.0	0	0.0	0.0	0.059	0.0	97.05245	8.248	1	1.0	2.0	5.0	0.0	0.0
8333.334	600.0	100.0	100.0	0	0.0	0.0	0.06	0.0	97.62721	8.261	1	1.0	2.0	5.0	0.0	0.0
8333.334	600.0	100.0	100.0	0	0.0	0.0	0.062	0.0	97.62721	8.267	1	1.0	2.0	5.0	0.0	0.0
8333.334	600.0	100.0	100.0	0	0.0	0.0	0.063	0.0	98.08106	8.267	1	1.0	2.0	5.0	0.0	0.0
8333.334	600.0	100.0	100.0	0	0.0	0.0	0.064	0.0	98.08106	8.278	1	1.0	2.0	5.0	0.0	0.0
8333.334	600.0	100.0	100.0	0	0.0	0.0	0.066	0.0	98.16552	8.278	1	1.0	2.0	5.0	0.0	0.0
8333.334	600.0	100.0	100.0	0	0.0	0.0	0.067	0.0	98.30157	8.282	1	1.0	2.0	5.0	0.0	0.0
8333.334	600.0	100.0	100.0	0	0.0	0.0	0.068	0.0	98.30157	8.29	1	1.0	2.0	5.0	0.0	0.0
8333.334	600.0	100.0	100.0	0	0.0	0.0	0.069	0.0	97.67512	8.29	1	1.0	2.0	5.0	0.0	0.0
8333.334	600.0	100.0	100.0	0	0.0	0.0	0.071	0.0	98.84789	8.299	1	1.0	2.0	5.0	0.0	0.0
8333.334	600.0	100.0	100.0	0	0.0	0.0	0.072	0.0	98.84789	8.301	1	1.0	2.0	5.0	0.0	0.0
8333.334	600.0	100.0	100.0	0	0.0	0.0	0.074	0.0	98.2991	8.301	1	1.0	2.0	5.0	0.0	0.0
8333.334	600.0	100.0	100.0	0	0.0	0.0	0.075	0.0	98.2991	8.307	1	1.0	2.0	5.0	0.0	0.0
8333.334	600.0	100.0	100.0	0	0.0	0.0	0.077	0.0	97.198074	8.307	1	1.0	2.0	5.0	0.0	0.0
8333.334	600.0	100.0	100.0	0	0.0	0.0	0.078	0.0	98.40366	8.309	1	1.0	2.0	5.0	0.0	0.0
8333.334	600.0	100.0	100.0	0	0.0	0.0	0.079	0.0	98.353966	8.314	1	1.0	2.0	5.0	0.0	0.0
8333.334	600.0	100.0	100.0	0	0.0	0.0	0.08	0.0	98.46923	8.314	1	1.0	2.0	5.0	0.0	0.0
8333.334	600.0	100.0	100.0	0	0.0	0.0	0.082	0.0	97.912056	8.316	1	1.0	2.0	5.0	0.0	0.0
8333.334	600.0	100.0	100.0	0	0.0	0.0	0.083	0.0	97.912056	8.32	1	1.0	2.0	5.0	0.0	0.0
8333.334	600.0	100.0	100.0	0	0.0	0.0	0.085	0.0	98.43454	8.32	1	1.0	2.0	5.0	0.0	0.0
8333.334	600.0	100.0	100.0	0	0.0	0.0	0.086	0.0	98.43454	8.324	1	1.0	2.0	5.0	0.0	0.0
8333.334	600.0	100.0	100.0	0	0.0	0.0	0.087	0.0	97.93722	8.324	1	1.0	2.0	5.0	0.0	0.0
8333.334	600.0	100.0	100.0	0	0.0	0.0	0.089	0.0	98.09161	8.325	1	1.0	2.0	5.0	0.0	0.0
8333.334	600.0	100.0	100.0	0	0.0	0.0	0.09	0.0	98.09161	8.328	1	1.0	2.0	5.0	0.0	0.0
8333.334	600.0	100.0	100.0	0	0.0	0.0	0.091	0.0	96.74782	8.328	1	1.0	2.0	5.0	0.0	0.0
8333.334	600.0	100.0	100.0	0	0.0	0.0	0.093	0.0	97.03678	8.328	1	1.0	2.0	5.0	0.0	0.0
8333.334	600.0	100.0	100.0	0	0.0	0.0	0.094	0.0	97.03678	8.33	1	1.0	2.0	5.0	0.0	0.0
8333.334	600.0	100.0	100.0	0	0.0	0.0	0.095	0.0	96.72701	8.33	1	1.0	2.0	5.0	0.0	0.0
8333.334	600.0	100.0	100.0	0	0.0	0.0	0.097	0.0	96.72701	8.332	1	1.0	2.0	5.0	0.0	0.0
8333.334	600.0	100.0	100.0	0	0.0	0.0	0.098	0.0	96.980705	8.332	1	1.0	2.0	5.0	0.0	0.0
8333.334	600.0	100.0	100.0	0	0.0	0.0	0.1	0.0	96.839874	8.333	1	1.0	2.0	5.0	0.0	0.0
8333.334	600.0	100.0	100.0	0	0.0	0.0	0.101	0.0	96.839874	8.333	1	1.0	2.0	5.0	0.0	0.0
8333.334	600.0	100.0	100.0	0	0.0	0.0	0.102	0.0	97.20008	8.333	1	1.0	2.0	5.0	0.0	0.0
8333.334	600.0	100.0	100.0	0	0.0	0.0	0.103	0.0	97.15306	8.335	1	1.0	2.0	5.0	0.0	0.0
8333.334	600.0	100.0	100.0	0	0.0	0.0	0.105	0.0	97.15306	8.335	1	1.0	2.0	5.0	0.0	0.0
8333.334	600.0	100.0	100.0	0	0.0	0.0	0.106	0.0	97.21394	8.335	1	1.0	2.0	5.0	0.0	0.0
8333.334	600.0	100.0	100.0	0	0.0	0.0	0.108	0.0	97.21394	8.337	1	1.0	2.0	5.0	0.0	0.0
8333.334	600.0	100.0	100.0	0	0.0	0.0	0.109	0.0	97.398766	8.337	1	1.0	2.0	5.0	0.0	0.0
8333.334	600.0	100.0	100.0	0	0.0	0.0	0.111	0.0	96.64769	8.337	1	1.0	2.0	5.0	0.0	0.0
8333.334	600.0	100.0	100.0	0	0.0	0.0	0.112	0.0	96.64769	8.339	1	1.0	2.0	5.0	0.0	0.0
8333.334	600.0	100.0	100.0	0	0.0	0.0	0.114	0.0	96.42654	8.339	1	1.0	2.0	5.0	0.0	0.0
8333.334	600.0	100.0	100.0	0	0.0	0.0	0.115	0.0	97.24494	8.339	1	1.0	2.0	5.0	0.0	0.0
8333.334	600.0	100.0	100.0	0	0.0	0.0	0.116	0.0	97.24494	8.339	1	1.0	2.0	5.0	0.0	0.0
8333.334	600.0	100.0	100.0	0	0.0	0.0	0.118	0.0	97.53136	8.339	1	1.0	2.0	5.0	0.0	0.0
8333.334	600.0	100.0	100.0	0	0.0	0.0	0.119	0.0	98.2218	8.341	1	1.0	2.0	5.0	0.0	0.0
8333.334	600.0	100.0	100.0	0	0.0	0.0	0.121	0.0	97.989975	8.341	1	1.0	2.0	5.0	0.0	0.0
8333.334	600.0	100.0	100.0	0	0.0	0.0	0.122	0.0	97.28549	8.341	1	1.0	2.0	5.0	0.0	0.0
8333.334	600.0	100.0	100.0	0	0.0	0.0	0.123	0.0	97.28549	8.341	1	1.0	2.0	5.0	0.0	0.0
8333.334	600.0	100.0	100.0	0	0.0	0.0	0.125	0.0	97.19848	8.341	1	1.0	2.0	5.0	0.0	0.0
8333.334	600.0	100.0	100.0	0	0.0	0.0	0.126	0.0	97.04508	8.341	1	1.0	2.0	5.0	0.0	0.0
8333.334	600.0	100.0	100.0	0	0.0	0.0	0.127	0.0	97.04508	8.341	1	1.0	2.0	5.0	0.0	0.0
8333.334	600.0	100.0	100.0	0	0.0	0.0	0.128	0.0	97.290504	8.341	1	1.0	2.0	5.0	0.0	0.0
8333.334	600.0	100.0	100.0	0	0.0	0.0	0.13	0.0	97.290504	8.341	1	1.0	2.0	5.0	0.0	0.0
8333.334	600.0	100.0	100.0	0	0.0	0.0	0.131	0.0	97.052414	8.341	1	1.0	2.0	5.0	0.0	0.0
8333.334	600.0	100.0	100.0	0	0.0	0.0	0.133	0.0	97.46876	8.341	1	1.0	2.0	5.0	0.0	0.0
8333.334	600.0	100.0	100.0	0	0.0	0.0	0.134	0.0	97.46876	8.343	1	1.0	2.0	5.0	0.0	0.0
8333.334	600.0	100.0	100.0	0	0.0	0.0	0.135	0.0	97.7248	8.343	1	1.0	2.0	5.0	0.0	0.0
8333.334	600.0	100.0	100.0	0	0.0	0.0	0.137	0.0	97.53156	8.343	1	1.0	2.0	5.0	0.0	0.0
8333.334	600.0	100.0	100.0	0	0.0	0.0	0.138	0.0	98.098724	8.343	1	1.0	2.0	5.0	0.0	0.0
8333.334	600.0	100.0	100.0	0	0.0	0.0	0.139	0.0	98.48192	8.343	1	1.0	2.0	5.0	0.0	0.0
8333.334	600.0	100.0	100.0	0	0.0	0.0	0.14	0.0	98.48192	8.343	1	1.0	2.0	5.0	0.0	0.0
8333.334	600.0	100.0	100.0	0	0.0	0.0	0.142	0.0	98.70053	8.343	1	1.0	2.0	5.0	0.0	0.0
8333.334	600.0	100.0	100.0	0	0.0	0.0	0.143	0.0	97.721924	8.343	1	1.0	2.0	5.0	0.0	0.0
8333.334	600.0	100.0	100.0	0	0.0	0.0	0.145	0.0	97.721924	8.343	1	1.0	2.0	5.0	0.0	0.0
8333.334	600.0	100.0	100.0	0	0.0	0.0	0.146	0.0	98.676575	8.343	1	1.0	2.0	5.0	0.0	0.0
8333.334	600.0	100.0	100.0	0	0.0	0.0	0.148	0.0	98.86188	8.343	1	1.0	2.0	5.0	0.0	0.0
8333.334	600.0	100.0	100.0	0	0.0	0.0	0.149	0.0	98.86188	8.344	1	1.0	2.0	5.0	0.0	0.0
8333.334	600.0	100.0	100.0	0	0.0	0.0	0.15	0.0	98.86437	8.344	1	1.0	2.0	5.0	0.0	0.0
8333.334	600.0	100.0	100.0	0	0.0	0.0	0.151	0.0	98.86437	8.344	1	1.0	2.0	5.0	0.0	0.0
8333.334	600.0	100.0	100.0	1	0.0	0.0	0.153	0.0	98.02953	8.344	1	1.0	2.0	5.0	0.0	0.0
8333.334	600.0	100.0	100.0	0	0.0	0.0	0.154	0.0	97.80246	8.344	1	2.0	2.0	7.0	0.0	1.0
8333.334	600.0	100.0	100.0	0	0.0	0.0	0.155	0.0	97.80246	8.344	1	2.0	2.0	7.0	0.0	1.0
0.0	600.0	100.0	100.0	0	0.0	0.0	0.157	0.0	96.9436	8.344	1	2.0	2.0	0.0	0.0	1.0
0.0	600.0	100.0	100.0	0	0.0	0.0	0.158	0.0	96.53236	8.344	1	2.0	2.0	0.0	0.0	1.0
0.0	600.0	100.0	100.0	0	0.0	0.0	0.159	0.0	96.53236	8.344	1	2.0	2.0	0.0	0.0	1.0
0.0	600.0	100.0	100.0	0	0.0	0.0	0.161	0.0	96.64781	8.344	1	2.0	2.0	0.0	0.0	1.0
0.0	600.0	100.0	100.0	0	0.0	0.0	0.162	0.0	96.64781	7.205	1	2.0	2.0	0.0	0.0	1.0
0.0	600.0	100.0	100.0	0	0.0	0.0	0.163	0.0	96.518074	7.205	1	2.0	2.0	0.0	0.0	1.0
0.0	600.0	100.0	100.0	0	0.0	0.0	0.164	0.0	96.78855	6.695	1	2.0	2.0	0.0	0.0	1.0
0.0	600.0	100.0	100.0	0	0.0	0.0	0.165	0.0	96.78855	5.783	1	2.0	2.0	0.0	0.0	1.0
0.0	600.0	100.0	100.0	0	0.0	0.0	0.166	0.0	97.025276	5.783	1	2.0	2.0	0.0	0.0	1.0
0.0	600.0	100.0	100.0	0	0.0	0.0	0.167	0.0	97.33864	4.994	1	2.0	2.0	0.0	0.0	1.0
0.0	600.0	100.0	100.0	0	0.0	0.0	0.168	0.0	97.33864	4.994	1	2.0	2.0	0.0	0.0	1.0
0.0	600.0	100.0	100.0	0	0.0	0.0	0.168	0.0	97.62193	4.64	1	2.0	2.0	0.0	0.0	1.0
0.0	600.0	100.0	100.0	0	0.0	0.0	0.169	0.0	97.62193	4.008	1	2.0	2.0	0.0	0.0	1.0
0.0	600.0	100.0	100.0	0	0.0	0.0	0.17	0.0	97.083534	4.008	1	2.0	2.0	0.0	0.0	1.0
0.0	600.0	100.0	100.0	0	0.0	0.0	0.17	0.0	97.641235	3.723	1	2.0	2.0	0.0	0.0	1.0
0.0	600.0	100.0	100.0	0	0.0	0.0	0.171	0.0	97.641235	3.216	1	2.0	2.0	0.0	0.0	1.0
0.0	600.0	100.0	100.0	0	0.0	0.0	0.172	0.0	97.82559	3.216	1	2.0	2.0	0.0	0.0	1.0
0.0	600.0	100.0	100.0	0	0.0	0.0	0.173	0.0	97.60304	2.988	1	2.0	2.0	0.0	0.0	1.0
0.0	600.0	100.0	100.0	0	0.0	0.0	0.174	0.0	97.60304	2.988	1	2.0	2.0	0.0	0.0	1.0
0.0	600.0	100.0	100.0	0	0.0	0.0	0.174	0.0	96.85639	2.58	1	2.0	2.0	0.0	0.0	1.0
0.0	600.0	100.0	100.0	0	0.0	0.0	0.175	0.0	96.85639	2.229	1	2.0	2.0	0.0	0.0	1.0
0.0	600.0	100.0	100.0	0	0.0	0.0	0.175	0.0	97.24806	2.229	1	2.0	2.0	0.0	0.0	1.0
0.0	600.0	100.0	100.0	0	0.0	0.0	0.175	0.0	96.827736	2.071	1	2.0	2.0	0.0	0.0	1.0
0.0	600.0	100.0	100.0	0	0.0	0.0	0.176	0.0	96.827736	1.788	1	2.0	2.0	0.0	0.0	1.0
0.0	600.0	100.0	100.0	0	0.0	0.0	0.176	0.0	96.44268	1.788	1	2.0	2.0	0.0	0.0	1.0
0.0	600.0	100.0	100.0	0	0.0	0.0	0.176	0.0	96.17935	1.661	1	2.0	2.0	0.0	0.0	1.0
0.0	600.0	100.0	100.0	0	0.0	0.0	0.177	0.0	96.17935	1.661	1	2.0	2.0	0.0	0.0	1.0
0.0	600.0	100.0	100.0	0	0.0	0.0	0.177	0.0	97.393684	1.434	1	2.0	2.0	0.0	0.0	1.0
0.0	600.0	100.0	100.0	0	0.0	0.0	0.177	0.0	97.393684	1.333	1	2.0	2.0	0.0	0.0	1.0
0.0	600.0	100.0	100.0	0	0.0	0.0	0.178	0.0	96.96197	1.333	1	2.0	2.0	0.0	0.0	1.0
0.0	600.0	100.0	100.0	0	0.0	0.0	0.178	0.0	96.73107	1.151	1	2.0	2.0	0.0	0.0	1.0
0.0	600.0	100.0	100.0	0	0.0	0.0	0.178	0.0	96.73107	1.069	1	2.0	2.0	0.0	0.0	1.0
0.0	600.0	100.0	100.0	0	0.0	0.0	0.178	0.0	97.27036	1.069	1	2.0	2.0	0.0	0.0	1.0
0.0	600.0	100.0	100.0	0	0.0	0.0	0.178	0.0	97.27036	0.923	1	2.0	2.0	0.0	0.0	1.0
0.0	600.0	100.0	100.0	0	0.0	0.0	0.178	0.0	97.32347	0.923	1	2.0	2.0	0.0	0.0	1.0
0.0	600.0	100.0	100.0	0	0.0	0.0	0.178	0.0	97.63896	0.858	1	2.0	2.0	0.0	0.0	1.0
0.0	600.0	100.0	100.0	0	0.0	0.0	0.178	0.0	97.63896	0.741	1	2.0	2.0	0.0	0.0	1.0
0.0	600.0	100.0	100.0	0	0.0	0.0	0.178	0.0	98.012825	0.741	1	2.0	2.0	0.0	0.0	1.0
0.0	600.0	100.0	100.0	0	0.0	0.0	0.178	0.0	97.81524	0.639	1	2.0	2.0	0.0	0.0	1.0
0.0	600.0	100.0	100.0	0	0.0	0.0	0.178	0.0	97.81524	0.594	1	2.0	2.0	0.0	0.0	1.0
0.0	600.0	100.0	100.0	0	0.0	0.0	0.178	0.0	98.08186	0.594	1	2.0	2.0	0.0	0.0	1.0
0.0	600.0	100.0	100.0	0	0.0	0.0	0.178	0.0	98.08186	0.513	1	2.0	2.0	0.0	0.0	1.0
0.0	600.0	100.0	100.0	0	0.0	0.0	0.178	0.0	97.43865	0.513	1	2.0	2.0	0.0	0.0	1.0
0.0	600.0	100.0	100.0	0	0.0	0.0	0.177	0.0	97.09124	0.477	1	2.0	2.0	8.0	0.0	1.0
0.0	600.0	100.0	100.0	0	0.0	0.0	0.177	0.0	97.09124	0.411	1	2.0	2.0	8.0	0.0	1.0
0.0	600.0	100.0	100.0	0	0.0	0.0	0.177	1.0	95.69823	0.411	1	2.0	2.0	11.0	0.0	1.0
-6944.445	500.0	100.0	100.0	0	0.0	0.0	0.177	1.0	96.649315	0.382	1	2.0	2.0	11.0	0.0	1.0
-6944.445	500.0	100.0	100.0	0	0.0	0.0	0.176	1.0	96.649315	0.33	1	2.0	2.0	11.0	0.0	1.0
-6944.445	500.0	100.0	100.0	0	0.0	0.0	0.176	1.0	95.95822	0.33	1	2.0	2.0	11.0	0.0	1.0
-6944.445	500.0	100.0	100.0	0	0.0	0.0	0.176	1.0	95.95822	0.306	1	2.0	2.0	11.0	0.0	1.0
-6944.445	500.0	100.0	100.0	0	0.0	0.0	0.175	1.0	96.548256	0.306	1	2.0	2.0	11.0	0.0	1.0
-6944.445	500.0	100.0	100.0	0	0.0	0.0	0.175	1.0	96.24639	-0.681	1	2.0	2.0	11.0	0.0	1.0
-6944.445	500.0	100.0	100.0	0	0.0	0.0	0.174	1.0	96.24639	-1.124	1	2.0	2.0	11.0	0.0	1.0
-6944.445	500.0	100.0	100.0	0	0.0	0.0	0.173	1.0	95.877594	-1.124	1	2.0	2.0	11.0	0.0	1.0
-6944.445	500.0	100.0	100.0	0	0.0	0.0	0.173	1.0	96.262314	-1.919	1	2.0	2.0	11.0	0.0	1.0
-6944.445	500.0	100.0	100.0	0	0.0	0.0	0.172	1.0	96.262314	-2.275	1	2.0	2.0	11.0	0.0	1.0
-6944.445	500.0	100.0	100.0	0	0.0	0.0	0.171	1.0	97.152016	-2.275	1	2.0	2.0	11.0	0.0	1.0
-6944.445	500.0	100.0	100.0	0	0.0	0.0	0.17	1.0	97.152016	-2.913	1	2.0	2.0	11.0	0.0	1.0
-6944.445	500.0	100.0	100.0	0	0.0	0.0	0.169	1.0	97.29542	-2.913	1	2.0	2.0	11.0	0.0	1.0
-6944.445	500.0	100.0	100.0	0	0.0	0.0	0.168	1.0	96.395355	-3.464	1	2.0	2.0	11.0	0.0	1.0
-6944.445	500.0	100.0	100.0	0	0.0	0.0	0.167	1.0	96.395355	-3.711	1	2.0	2.0	11.0	0.0	1.0
-6944.445	500.0	100.0	100.0	0	0.0	0.0	0.166	1.0	96.797676	-3.711	1	2.0	2.0	11.0	0.0	1.0
-6944.445	500.0	100.0	100.0	0	0.0	0.0	0.165	1.0	97.15053	-4.153	1	2.0	2.0	11.0	0.0	1.0
-6944.445	500.0	100.0	100.0	0	0.0	0.0	0.163	1.0	97.15053	-4.153	1	2.0	2.0	11.0	0.0	1.0
-6944.445	500.0	100.0	100.0	0	0.0	0.0	0.162	1.0	97.557724	-4.351	1	2.0	2.0	11.0	0.0	1.0
-6944.445	500.0	100.0	100.0	0	0.0	0.0	0.16	1.0	97.557724	-4.706	1	2.0	2.0	11.0	0.0	1.0
-6944.445	500.0	100.0	100.0	0	0.0	0.0	0.159	1.0	97.711044	-4.706	1	2.0	2.0	11.0	0.0	1.0
-6944.445	500.0	100.0	100.0	0	0.0	0.0	0.157	1.0	97.315544	-4.865	1	2.0	2.0	11.0	0.0	1.0
-6944.445	500.0	100.0	100.0	0	0.0	0.0	0.155	1.0	97.315544	-5.149	1	2.0	2.0	11.0	0.0	1.0
-6944.445	500.0	100.0	100.0	0	0.0	0.0	0.153	1.0	97.64659	-5.149	1	2.0	2.0	11.0	0.0	1.0
-6944.445	500.0	100.0	100.0	0	0.0	0.0	0.151	1.0	98.003716	-5.277	1	2.0	2.0	12.0	0.0	1.0
-6944.445	500.0	100.0	100.0	0	0.0	0.0	0.149	1.0	98.003716	-5.505	1	2.0	2.0	12.0	0.0	1.0
-6944.445	500.0	100.0	100.0	0	0.0	0.0	0.147	1.0	98.12288	-5.505	1	2.0	2.0	12.0	0.0	1.0
-6944.445	500.0	100.0	100.0	0	0.0	0.0	0.145	1.0	98.40858	-5.703	1	2.0	2.0	12.0	0.0	1.0
-6944.445	500.0	100.0	100.0	0	0.0	0.0	0.143	1.0	98.06294	-5.703	1	2.0	2.0	12.0	0.0	1.0
-6944.445	500.0	100.0	100.0	0	0.0	0.0	0.141	1.0	97.29629	-5.791	1	2.0	2.0	12.0	0.0	1.0
-6944.445	500.0	100.0	100.0	0	0.0	0.0	0.138	1.0	97.41352	-5.949	1	2.0	2.0	12.0	0.0	1.0
-6944.445	500.0	100.0	100.0	0	0.0	0.0	0.136	1.0	97.26286	-5.949	1	2.0	2.0	12.0	0.0	1.0
-6944.445	500.0	100.0	100.0	0	0.0	0.0	0.134	1.0	97.07307	-6.02	1	2.0	2.0	12.0	0.0	1.0
-6944.445	500.0	100.0	100.0	0	0.0	0.0	0.131	1.0	97.07307	-6.02	1	2.0	2.0	12.0	0.0	1.0
-6944.445	500.0	100.0	100.0	0	0.0	0.0	0.129	1.0	96.80938	-6.147	1	2.0	2.0	12.0	0.0	1.0
-6944.445	500.0	100.0	100.0	0	0.0	0.0	0.127	1.0	96.80938	-6.257	1	2.0	2.0	12.0	0.0	1.0
-6944.445	500.0	100.0	100.0	0	0.0	0.0	0.124	1.0	96.89154	-6.257	1	2.0	2.0	12.0	0.0	1.0
-6944.445	500.0	100.0	100.0	0	0.0	0.0	0.122	1.0	96.53232	-6.306	1	2.0	2.0	12.0	0.0	1.0
-6944.445	500.0	100.0	100.0	0	0.0	0.0	0.119	1.0	96.53232	-6.394	1	2.0	2.0	12.0	0.0	1.0
-6944.445	500.0	100.0	100.0	0	0.0	0.0	0.117	1.0	95.40578	-6.394	1	2.0	2.0	12.0	0.0	1.0
-6944.445	500.0	100.0	100.0	0	0.0	0.0	0.115	1.0	95.6929	-6.434	1	2.0	2.0	12.0	0.0	1.0
-6944.445	500.0	100.0	100.0	0	0.0	0.0	0.113	1.0	95.6929	-6.434	1	2.0	2.0	12.0	0.0	1.0
-6944.445	500.0	100.0	100.0	0	0.0	0.0	0.11	1.0	96.128044	-6.471	1	2.0	2.0	12.0	0.0	1.0
-6944.445	500.0	100.0	100.0	0	0.0	0.0	0.108	1.0	96.128044	-6.536	1	2.0	2.0	12.0	0.0	1.0
-6944.445	500.0	100.0	100.0	0	0.0	0.0	0.106	1.0	96.002205	-6.536	1	2.0	2.0	12.0	0.0	1.0
-6944.445	500.0	100.0	100.0	0	0.0	0.0	0.104	1.0	96.94291	-6.593	1	2.0	2.0	12.0	0.0	1.0
-6944.445	500.0	100.0	100.0	0	0.0	0.0	0.102	1.0	96.94291	-6.618	1	2.0	2.0	12.0	0.0	1.0
-6944.445	500.0	100.0	100.0	0	0.0	0.0	0.1	1.0	97.200005	-6.618	1	2.0	2.0	12.0	0.0	1.0
-6944.445	500.0	100.0	100.0	0	0.0	0.0	0.098	1.0	96.35461	-6.665	1	2.0	2.0	12.0	0.0	1.0
-6944.445	500.0	100.0	100.0	0	0.0	0.0	0.096	1.0	96.35461	-6.685	1	2.0	2.0	12.0	0.0	1.0
-6944.445	500.0	100.0	100.0	0	0.0	0.0	0.094	1.0	96.666176	-6.685	1	2.0	2.0	12.0	0.0	1.0
-6944.445	500.0	100.0	100.0	0	0.0	0.0	0.092	1.0	96.666176	-6.721	1	2.0	2.0	12.0	0.0	1.0
-6944.445	500.0	100.0	100.0	0	0.0	0.0	0.091	1.0	96.754745	-6.721	1	2.0	2.0	12.0	0.0	1.0
-6944.445	500.0	100.0	100.0	0	0.0	0.0	0.089	1.0	96.2216	-6.737	1	2.0	2.0	12.0	0.0	1.0
-6944.445	500.0	100.0	100.0	0	0.0	0.0	0.087	1.0	96.2216	-6.767	1	2.0	2.0	12.0	0.0	1.0
-6944.445	500.0	100.0	100.0	0	0.0	0.0	0.086	1.0	96.5007	-6.767	1	2.0	2.0	12.0	0.0	1.0
-6944.445	500.0	100.0	100.0	0	0.0	0.0	0.084	1.0	96.1399	-6.78	1	2.0	2.0	12.0	0.0	1.0
-6944.445	500.0	100.0	100.0	0	0.0	0.0	0.082	1.0	96.214355	-6.78	1	2.0	2.0	12.0	0.0	1.0
-6944.445	500.0	100.0	100.0	0	0.0	0.0	0.081	1.0	96.59062	-6.804	1	2.0	2.0	12.0	0.0	1.0
-6944.445	500.0	100.0	100.0	0	0.0	0.0	0.079	1.0	96.59062	-6.814	1	2.0	2.0	12.0	0.0	1.0
-6944.445	500.0	100.0	100.0	0	0.0	0.0	0.078	1.0	97.4175	-6.814	1	2.0	2.0	12.0	0.0	1.0
-6944.445	500.0	100.0	100.0	0	0.0	0.0	0.077	1.0	97.18587	-6.833	1	2.0	2.0	12.0	0.0	1.0
-6944.445	500.0	100.0	100.0	0	0.0	0.0	0.075	1.0	97.18587	-6.849	1	2.0	2.0	12.0	0.0	1.0
-6944.445	500.0	100.0	100.0	0	0.0	0.0	0.074	1.0	96.83578	-6.849	1	2.0	2.0	12.0	0.0	1.0
-6944.445	500.0	100.0	100.0	0	0.0	0.0	0.072	1.0	97.787964	-6.856	1	2.0	2.0	12.0	0.0	1.0
-6944.445	500.0	100.0	100.0	0	0.0	0.0	0.071	1.0	97.787964	-6.856	1	2.0	2.0	12.0	0.0	1.0
-6944.445	500.0	100.0	100.0	0	0.0	0.0	0.07	1.0	98.06945	-6.869	1	2.0	2.0	12.0	0.0	1.0
-6944.445	500.0	100.0	100.0	0	0.0	0.0	0.069	1.0	98.06945	-6.875	1	2.0	2.0	12.0	0.0	1.0
-6944.445	500.0	100.0	100.0	0	0.0	0.0	0.068	1.0	97.792816	-6.875	1	2.0	2.0	12.0	0.0	1.0
-6944.445	500.0	100.0	100.0	0	0.0	0.0	0.066	1.0	98.78706	-6.886	1	2.0	2.0	12.0	0.0	1.0
-6944.445	500.0	100.0	100.0	0	0.0	0.0	0.065	1.0	98.78706	-6.89	1	2.0	2.0	12.0	0.0	1.0
-6944.445	500.0	100.0	100.0	0	0.0	0.0	0.064	1.0	98.54177	-6.89	1	2.0	2.0	12.0	0.0	1.0
-6944.445	500.0	100.0	100.0	0	0.0	0.0	0.063	1.0	98.70328	-6.899	1	2.0	2.0	12.0	0.0	1.0
-6944.445	500.0	100.0	100.0	0	0.0	0.0	0.062	1.0	98.70328	-6.899	1	2.0	2.0	12.0	0.0	1.0
-6944.445	500.0	100.0	100.0	0	0.0	0.0	0.061	1.0	98.697235	-6.906	1	2.0	2.0	12.0	0.0	1.0
-6944.445	500.0	100.0	100.0	0	0.0	0.0	0.06	1.0	98.697235	-6.909	1	2.0	2.0	12.0	0.0	1.0
-6944.445	500.0	100.0	100.0	0	0.0	0.0	0.059	1.0	98.85019	-6.909	1	2.0	2.0	12.0	0.0	1.0
-6944.445	500.0	100.0	100.0	0	0.0	0.0	0.058	1.0	98.76759	-6.915	1	2.0	2.0	12.0	0.0	1.0
-6944.445	500.0	100.0	100.0	0	0.0	0.0	0.058	1.0	98.76759	-6.918	1	2.0	2.0	12.0	0.0	1.0
-6944.445	500.0	100.0	100.0	0	0.0	0.0	0.057	1.0	100.15591	-6.918	1	2.0	2.0	12.0	0.0	1.0
-6944.445	500.0	100.0	100.0	0	0.0	0.0	0.056	1.0	98.79289	-6.923	1	2.0	2.0	12.0	0.0	1.0
-6944.445	500.0	100.0	100.0	0	0.0	0.0	0.055	1.0	98.79289	-6.923	1	2.0	2.0	12.0	0.0	1.0
-6944.445	500.0	100.0	100.0	0	0.0	0.0	0.054	1.0	98.876076	-6.927	1	2.0	2.0	12.0	0.0	1.0
-6944.445	500.0	100.0	100.0	0	0.0	0.0	0.053	1.0	98.876076	-6.928	1	2.0	2.0	12.0	0.0	1.0
-6944.445	500.0	100.0	100.0	0	0.0	0.0	0.052	1.0	98.85206	-6.928	1	2.0	2.0	12.0	0.0	1.0
-6944.445	500.0	100.0	100.0	0	0.0	0.0	0.051	1.0	98.608055	-6.932	1	2.0	2.0	12.0	0.0	1.0
-6944.445	500.0	100.0	100.0	0	0.0	0.0	0.05	1.0	98.608055	-6.933	1	2.0	2.0	12.0	0.0	1.0
-6944.445	500.0	100.0	100.0	0	0.0	0.0	0.049	1.0	98.73221	-6.933	1	2.0	2.0	12.0	0.0	1.0
-6944.445	500.0	100.0	100.0	0	0.0	0.0	0.048	1.0	98.83621	-6.936	1	2.0	2.0	12.0	0.0	1.0
-6944.445	500.0	100.0	100.0	0	0.0	0.0	0.048	1.0	98.83621	-6.936	1	2.0	2.0	12.0	0.0	1.0
-6944.445	500.0	100.0	100.0	0	0.0	0.0	0.047	1.0	99.4796	-6.937	1	2.0	2.0	12.0	0.0	1.0
-6944.445	500.0	100.0	100.0	0	0.0	0.0	0.046	1.0	99.4796	-6.94	1	2.0	2.0	12.0	0.0	1.0
-6944.445	500.0	100.0	100.0	0	0.0	0.0	0.046	1.0	98.94885	-6.94	1	2.0	2.0	12.0	0.0	1.0
-6944.445	500.0	100.0	100.0	0	0.0	0.0	0.045	1.0	99.20002	-6.942	1	2.0	2.0	12.0	0.0	1.0
-6944.445	500.0	100.0	100.0	0	0.0	0.0	0.044	1.0	99.20002	-6.942	1	2.0	2.0	12.0	0.0	1.0
-6944.445	500.0	100.0	100.0	0	0.0	0.0	0.043	1.0	99.12395	-6.942	1	2.0	2.0	12.0	0.0	1.0
-6944.445	500.0	100.0	100.0	0	0.0	0.0	0.042	1.0	99.12395	-6.943	1	2.0	2.0	12.0	0.0	1.0
-6944.445	500.0	100.0	100.0	0	0.0	0.0	0.041	1.0	98.92137	-6.943	1	2.0	2.0	12.0	0.0	1.0
-6944.445	500.0	100.0	100.0	0	0.0	0.0	0.041	1.0	98.76129	-6.944	1	2.0	2.0	12.0	0.0	1.0
-6944.445	500.0	100.0	100.0	0	0.0	0.0	0.04	1.0	98.76129	-6.945	1	2.0	2.0	12.0	0.0	1.0
-6944.445	500.0	100.0	100.0	0	0.0	0.0	0.039	1.0	98.60849	-6.945	1	2.0	2.0	12.0	0.0	1.0
-6944.445	500.0	100.0	100.0	0	0.0	0.0	0.039	1.0	97.350945	-6.946	1	2.0	2.0	12.0	0.0	1.0
-6944.445	500.0	100.0	100.0	0	0.0	0.0	0.038	1.0	97.350945	-6.946	1	2.0	2.0	12.0	0.0	1.0
-6944.445	500.0	100.0	100.0	0	0.0	0.0	0.037	1.0	97.53611	-6.946	1	2.0	2.0	12.0	0.0	1.0
-6944.445	500.0	100.0	100.0	0	0.0	0.0	0.036	1.0	97.53611	-6.947	1	2.0	2.0	12.0	0.0	1.0
-6944.445	500.0	100.0	100.0	0	0.0	0.0	0.035	1.0	97.91641	-6.947	1	2.0	2.0	12.0	0.0	1.0
-6944.445	500.0	100.0	100.0	0	0.0	0.0	0.035	1.0	97.73608	-6.948	1	2.0	2.0	12.0	0.0	1.0
-6944.445	500.0	100.0	100.0	0	0.0	0.0	0.034	1.0	97.73608	-6.948	1	2.0	2.0	12.0	0.0	1.0
-6944.445	500.0	100.0	100.0	0	0.0	0.0	0.033	1.0	97.75571	-6.948	1	2.0	2.0	12.0	0.0	1.0
-6944.445	500.0	100.0	100.0	0	0.0	0.0	0.032	1.0	97.88491	-6.949	1	2.0	2.0	12.0	0.0	1.0
-6944.445	500.0	100.0	100.0	0	0.0	0.0	0.031	1.0	97.807976	-6.949	1	2.0	2.0	12.0	0.0	1.0
-6944.445	500.0	100.0	100.0	0	0.0	0.0	0.03	1.0	97.99201	-6.949	1	2.0	2.0	12.0	0.0	1.0
-6944.445	500.0	100.0	100.0	0	0.0	0.0	0.03	1.0	97.99201	-6.949	1	2.0	2.0	12.0	0.0	1.0
-6944.445	500.0	100.0	100.0	0	0.0	0.0	0.029	1.0	97.46211	-6.949	1	2.0	2.0	12.0	0.0	1.0
-6944.445	500.0	100.0	100.0	0	0.0	0.0	0.028	1.0	97.27902	-6.95	1	2.0	2.0	12.0	0.0	1.0
-6944.445	500.0	100.0	100.0	0	0.0	0.0	0.028	1.0	97.27902	-6.95	1	2.0	2.0	12.0	0.0	1.0
-6944.445	500.0	100.0	100.0	0	0.0	0.0	0.027	1.0	97.51582	-6.95	1	2.0	2.0	12.0	0.0	1.0
-6944.445	500.0	100.0	100.0	0	0.0	0.0	0.026	1.0	97.76011	-6.95	1	2.0	2.0	12.0	0.0	1.0
-6944.445	500.0	100.0	100.0	0	0.0	0.0	0.025	1.0	97.76011	-6.95	1	2.0	2.0	12.0	0.0	1.0
-6944.445	500.0	100.0	100.0	0	0.0	0.0	0.025	1.0	98.19121	-6.95	1	2.0	2.0	12.0	0.0	1.0
-6944.445	500.0	100.0	100.0	0	0.0	0.0	0.024	1.0	98.19121	-6.951	1	2.0	2.0	12.0	0.0	1.0
-6944.445	500.0	100.0	100.0	0	0.0	0.0	0.023	1.0	98.2044	-6.951	1	2.0	2.0	12.0	0.0	1.0
-6944.445	500.0	100.0	100.0	0	0.0	0.0	0.023	1.0	97.38568	-6.951	1	2.0	2.0	12.0	0.0	1.0
-6944.445	500.0	100.0	100.0	0	0.0	0.0	0.022	1.0	97.38568	-6.951	1	2.0	2.0	12.0	0.0	1.0
-6944.445	500.0	100.0	100.0	0	0.0	0.0	0.022	1.0	96.94302	-6.951	1	2.0	2.0	12.0	0.0	1.0
-6944.445	500.0	100.0	100.0	0	0.0	0.0	0.021	1.0	96.94529	-6.951	1	2.0	2.0	12.0	0.0	1.0
-6944.445	500.0	100.0	100.0	0	0.0	0.0	0.02	1.0	96.94529	-6.951	1	2.0	2.0	12.0	0.0	1.0
-6944.445	500.0	100.0	100.0	0	0.0	0.0	0.019	1.0	97.28383	-6.951	1	2.0	2.0	12.0	0.0	1.0
-6944.445	500.0	100.0	100.0	0	0.0	0.0	0.018	1.0	97.28383	-6.951	1	2.0	2.0	12.0	0.0	1.0
-6944.445	500.0	100.0	100.0	0	0.0	0.0	0.018	1.0	97.5407	-6.951	1	2.0	2.0	12.0	0.0	1.0
-6944.445	500.0	100.0	100.0	0	0.0	0.0	0.017	1.0	97.011795	-6.951	1	2.0	2.0	12.0	0.0	1.0
-6944.445	500.0	100.0	100.0	0	0.0	0.0	0.016	1.0	97.011795	-6.952	1	2.0	2.0	12.0	0.0	1.0
-6944.445	500.0	100.0	100.0	0	0.0	0.0	0.016	1.0	96.93209	-6.952	1	2.0	2.0	12.0	0.0	1.0
-6944.445	500.0	100.0	100.0	0	0.0	0.0	0.015	1.0	96.5968	-6.952	1	2.0	2.0	12.0	0.0	1.0
-6944.445	500.0	100.0	100.0	0	0.0	0.0	0.014	1.0	96.5968	-6.952	1	2.0	2.0	12.0	0.0	1.0
-6944.445	500.0	100.0	100.0	0	0.0	0.0	0.012	1.0	96.66703	-6.952	1	2.0	2.0	12.0	0.0	1.0
-6944.445	500.0	100.0	100.0	0	0.0	0.0	0.012	1.0	96.66703	-6.952	1	2.0	2.0	12.0	0.0	1.0
-6944.445	500.0	100.0	100.0	0	0.0	0.0	0.011	1.0	95.63503	-6.952	1	2.0	2.0	12.0	0.0	1.0
-6944.445	500.0	100.0	100.0	0	0.0	0.0	0.01	1.0	95.745544	-6.952	1	2.0	2.0	12.0	0.0	1.0
-6944.445	500.0	100.0	100.0	0	0.0	0.0	0.009	1.0	95.745544	-6.952	1	2.0	2.0	12.0	0.0	1.0
-6944.445	500.0	100.0	100.0	0	0.0	0.0	0.008	1.0	94.30019	-6.952	1	2.0	2.0	12.0	0.0	1.0
-6944.445	500.0	100.0	100.0	0	0.0	0.0	0.007	1.0	94.97265	-6.952	1	2.0	2.0	12.0	0.0	1.0
-6944.445	500.0	100.0	100.0	0	0.0	0.0	0.006	1.0	94.97265	-6.952	1	2.0	2.0	12.0	0.0	1.0
-6944.445	500.0	100.0	100.0	0	0.0	0.0	0.005	1.0	95.87829	-6.952	1	2.0	2.0	12.0	0.0	1.0
-6944.445	500.0	100.0	100.0	0	0.0	0.0	0.004	1.0	95.87829	-6.952	1	2.0	2.0	12.0	0.0	1.0
-6944.445	500.0	100.0	100.0	0	0.0	0.0	0.003	1.0	95.422386	-6.952	1	2.0	2.0	12.0	0.0	1.0
-6944.445	500.0	100.0	100.0	0	0.0	0.0	0.002	1.0	96.193756	-6.952	1	2.0	2.0	12.0	0.0	1.0
-6944.445	500.0	100.0	100.0	0	0.0	0.0	0.0	1.0	96.193756	-6.952	1	2.0	2.0	12.0	0.0	1.0
-6944.445	500.0	100.0	100.0	0	0.0	0.0	0.0	1.0	97.704384	-6.952	1	2.0	2.0	12.0	0.0	1.0
-6944.445	500.0	100.0	100.0	0	0.0	0.0	0.0	1.0	97.416954	-6.952	1	2.0	2.0	12.0	0.0	1.0
-6944.445	500.0	100.0	100.0	0	0.0	0.0	-0.001	1.0	97.416954	-6.952	1	2.0	2.0	12.0	0.0	1.0
-6944.445	500.0	100.0	100.0	0	0.0	0.0	-0.002	1.0	97.47971	-6.952	1	2.0	2.0	12.0	0.0	1.0
-6944.445	500.0	100.0	100.0	0	0.0	0.0	-0.003	1.0	97.47971	-6.952	1	2.0	2.0	12.0	0.0	1.0
-6944.445	500.0	100.0	100.0	0	0.0	0.0	-0.004	1.0	97.31233	-6.952	1	2.0	2.0	12.0	0.0	1.0
-6944.445	500.0	100.0	100.0	0	0.0	0.0	-0.005	1.0	96.94585	-6.952	1	2.0	2.0	12.0	0.0	1.0
-6944.445	500.0	100.0	100.0	0	0.0	0.0	-0.006	1.0	96.94585	-6.952	1	2.0	2.0	12.0	0.0	1.0
-6944.445	500.0	100.0	100.0	0	0.0	0.0	-0.007	1.0	97.262535	-6.952	1	2.0	2.0	12.0	0.0	1.0
-6944.445	500.0	100.0	100.0	0	0.0	0.0	-0.008	1.0	96.583916	-6.952	1	2.0	2.0	12.0	0.0	1.0
-6944.445	500.0	100.0	100.0	0	0.0	0.0	-0.009	1.0	96.583916	-6.952	1	2.0	2.0	12.0	0.0	1.0
-6944.445	500.0	100.0	100.0	0	0.0	0.0	-0.01	1.0	96.66308	-6.952	1	2.0	2.0	13.0	0.0	1.0
-6944.445	500.0	100.0	100.0	0	0.0	0.0	-0.011	1.0	96.66308	-6.952	1	2.0	2.0	13.0	0.0	1.0
0.0	500.0	100.0	100.0	0	0.0	0.0	-0.012	1.0	96.69083	-6.952	1	2.0	2.0	0.0	1.0	1.0
0.0	500.0	100.0	100.0	0	0.0	0.0	-0.013	1.0	97.04295	-6.952	1	2.0	2.0	0.0	1.0	1.0
0.0	500.0	100.0	100.0	0	0.0	0.0	-0.014	1.0	97.01542	-6.952	1	2.0	2.0	0.0	1.0	1.0
0.0	500.0	100.0	100.0	0	0.0	0.0	-0.015	1.0	97.916565	-6.952	1	2.0	2.0	0.0	1.0	1.0
0.0	500.0	100.0	100.0	0	0.0	0.0	-0.017	1.0	98.47266	-6.461	1	2.0	2.0	0.0	1.0	1.0
0.0	500.0	100.0	100.0	0	0.0	0.0	-0.018	1.0	98.47266	-6.461	1	2.0	2.0	0.0	1.0	1.0
0.0	500.0	100.0	100.0	0	0.0	0.0	-0.018	1.0	98.51544	-5.58	1	2.0	2.0	0.0	1.0	1.0
0.0	500.0	100.0	100.0	0	0.0	0.0	-0.019	1.0	98.51544	-4.818	1	2.0	2.0	0.0	1.0	1.0
0.0	500.0	100.0	100.0	0	0.0	0.0	-0.019	1.0	97.92045	-4.818	1	2.0	2.0	0.0	1.0	1.0
0.0	500.0	100.0	100.0	0	0.0	0.0	-0.02	1.0	98.18619	-4.477	1	2.0	2.0	0.0	1.0	1.0
0.0	500.0	100.0	100.0	0	0.0	0.0	-0.021	1.0	98.33313	-3.866	1	2.0	2.0	0.0	1.0	1.0
0.0	500.0	100.0	100.0	0	0.0	0.0	-0.022	1.0	98.343834	-3.866	1	2.0	2.0	0.0	1.0	1.0
0.0	500.0	100.0	100.0	0	0.0	0.0	-0.022	1.0	99.13243	-3.593	1	2.0	2.0	0.0	1.0	1.0
0.0	500.0	100.0	100.0	0	0.0	0.0	-0.023	1.0	99.13243	-3.593	1	2.0	2.0	0.0	1.0	1.0
0.0	500.0	100.0	100.0	0	0.0	0.0	-0.023	1.0	98.23999	-3.103	1	2.0	2.0	0.0	1.0	1.0
0.0	500.0	100.0	100.0	0	0.0	0.0	-0.024	1.0	98.23999	-2.679	1	2.0	2.0	0.0	1.0	1.0
0.0	500.0	100.0	100.0	0	0.0	0.0	-0.025	1.0	97.263885	-2.679	1	2.0	2.0	0.0	1.0	1.0
0.0	500.0	100.0	100.0	0	0.0	0.0	-0.025	1.0	97.86875	-2.49	1	2.0	2.0	0.0	1.0	1.0
0.0	500.0	100.0	100.0	0	0.0	0.0	-0.026	1.0	97.86875	-2.314	1	2.0	2.0	0.0	1.0	1.0
0.0	500.0	100.0	100.0	0	0.0	0.0	-0.026	1.0	97.86608	-2.314	1	2.0	2.0	0.0	1.0	1.0
0.0	500.0	100.0	100.0	0	0.0	0.0	-0.027	1.0	97.60387	-1.998	1	2.0	2.0	0.0	1.0	1.0
0.0	500.0	100.0	100.0	0	0.0	0.0	-0.027	1.0	97.60387	-1.998	1	2.0	2.0	0.0	1.0	1.0
0.0	500.0	100.0	100.0	0	0.0	0.0	-0.028	1.0	98.3285	-1.725	1	2.0	2.0	0.0	1.0	1.0
0.0	500.0	100.0	100.0	0	0.0	0.0	-0.028	1.0	98.3285	-1.603	1	2.0	2.0	0.0	1.0	1.0
0.0	500.0	100.0	100.0	0	0.0	0.0	-0.028	1.0	98.416084	-1.603	1	2.0	2.0	0.0	1.0	1.0
0.0	500.0	100.0	100.0	0	0.0	0.0	-0.029	1.0	97.79997	-1.384	1	2.0	2.0	0.0	1.0	1.0
0.0	500.0	100.0	100.0	0	0.0	0.0	-0.029	1.0	97.79997	-1.286	1	2.0	2.0	0.0	1.0	1.0
0.0	500.0	100.0	100.0	0	0.0	0.0	-0.029	1.0	98.368996	-1.286	1	2.0	2.0	0.0	1.0	1.0
0.0	500.0	100.0	100.0	0	0.0	0.0	-0.029	1.0	98.925156	-1.111	1	2.0	2.0	0.0	1.0	1.0
0.0	500.0	100.0	100.0	0	0.0	0.0	-0.029	1.0	98.925156	-0.959	1	2.0	2.0	0.0	1.0	1.0
0.0	500.0	100.0	100.0	0	0.0	0.0	-0.029	1.0	97.87317	-0.959	1	2.0	2.0	0.0	1.0	1.0
0.0	500.0	100.0	100.0	0	0.0	0.0	-0.029	1.0	97.87317	-0.891	1	2.0	2.0	0.0	1.0	1.0
0.0	500.0	100.0	100.0	0	0.0	0.0	-0.029	1.0	97.96051	-0.891	1	2.0	2.0	0.0	1.0	1.0
0.0	500.0	100.0	100.0	0	0.0	0.0	-0.029	1.0	97.76844	-0.769	1	2.0	2.0	0.0	1.0	1.0
0.0	500.0	100.0	100.0	0	0.0	0.0	-0.029	1.0	97.76844	-0.715	1	2.0	2.0	0.0	1.0	1.0
0.0	500.0	100.0	100.0	0	0.0	0.0	-0.029	1.0	97.483185	-0.715	1	2.0	2.0	0.0	1.0	1.0
0.0	500.0	100.0	100.0	0	0.0	0.0	-0.029	1.0	98.95408	-0.617	1	2.0	2.0	0.0	1.0	1.0
0.0	500.0	100.0	100.0	0	0.0	0.0	-0.029	1.0	98.95408	-0.617	1	2.0	2.0	0.0	1.0	1.0
0.0	500.0	100.0	100.0	0	0.0	0.0	-0.029	1.0	98.18877	-0.573	1	2.0	2.0	0.0	1.0	1.0
0.0	500.0	100.0	100.0	0	0.0	0.0	-0.029	1.0	98.18877	-0.495	1	2.0	2.0	0.0	1.0	1.0
0.0	500.0	100.0	100.0	0	0.0	0.0	-0.029	1.0	97.86412	-0.495	1	2.0	2.0	0.0	1.0	1.0
0.0	500.0	100.0	100.0	0	0.0	0.0	-0.029	1.0	97.99539	-0.427	1	2.0	2.0	0.0	1.0	1.0
0.0	500.0	100.0	100.0	0	0.0	0.0	-0.029	1.0	97.99539	-0.397	1	2.0	2.0	0.0	1.0	1.0
0.0	500.0	100.0	100.0	0	0.0	0.0	-0.029	1.0	97.46996	-0.397	1	2.0	2.0	0.0	1.0	1.0
0.0	500.0	100.0	100.0	0	0.0	0.0	-0.029	1.0	97.46996	-0.343	1	2.0	2.0	0.0	1.0	1.0
0.0	500.0	100.0	100.0	0	0.0	0.0	-0.029	1.0	97.84864	-0.343	1	2.0	2.0	0.0	1.0	1.0
0.0	500.0	100.0	100.0	0	0.0	0.0	-0.029	1.0	97.84041	-0.318	1	2.0	2.0	0.0	1.0	1.0
0.0	500.0	100.0	100.0	0	0.0	0.0	-0.029	1.0	97.84041	-0.276	1	2.0	2.0	0.0	1.0	1.0
0.0	500.0	100.0	100.0	0	0.0	0.0	-0.029	1.0	97.584045	-0.276	1	2.0	2.0	0.0	1.0	1.0
0.0	500.0	100.0	100.0	0	0.0	0.0	-0.029	1.0	98.55803	-0.255	1	2.0	2.0	0.0	1.0	1.0
0.0	500.0	100.0	100.0	0	0.0	0.0	-0.029	1.0	98.55803	-0.22	1	2.0	2.0	0.0	1.0	1.0
0.0	500.0	100.0	100.0	0	0.0	0.0	-0.029	1.0	97.478676	-0.22	1	2.0	2.0	0.0	1.0	1.0
0.0	500.0	100.0	100.0	0	0.0	0.0	-0.029	1.0	97.478676	-0.204	1	2.0	2.0	0.0	1.0	1.0
0.0	500.0	100.0	100.0	0	0.0	0.0	-0.029	1.0	97.49956	-0.204	1	2.0	2.0	0.0	1.0	1.0
0.0	500.0	100.0	100.0	0	0.0	0.0	-0.029	1.0	97.85245	-0.176	1	2.0	2.0	0.0	1.0	1.0
0.0	500.0	100.0	100.0	0	0.0	0.0	-0.029	1.0	97.85245	-0.164	1	2.0	2.0	0.0	1.0	1.0
0.0	500.0	100.0	100.0	0	0.0	0.0	-0.029	1.0	96.81354	-0.164	1	2.0	2.0	0.0	1.0	1.0
0.0	500.0	100.0	100.0	0	0.0	0.0	-0.029	1.0	97.00899	-0.141	1	2.0	2.0	0.0	1.0	1.0
0.0	500.0	100.0	100.0	0	0.0	0.0	-0.029	1.0	97.00899	-0.131	1	2.0	2.0	0.0	1.0	1.0
0.0	500.0	100.0	100.0	0	0.0	0.0	-0.029	1.0	97.44916	-0.131	1	2.0	2.0	0.0	1.0	1.0
0.0	500.0	100.0	100.0	0	0.0	0.0	-0.029	1.0	97.44916	-0.113	1	2.0	2.0	0.0	1.0	1.0
0.0	500.0	100.0	100.0	0	0.0	0.0	-0.029	1.0	97.52664	-0.113	1	2.0	2.0	0.0	1.0	1.0
0.0	500.0	100.0	100.0	0	0.0	0.0	-0.029	1.0	97.46029	-0.097	1	2.0	2.0	0.0	1.0	1.0
0.0	500.0	100.0	100.0	0	0.0	0.0	-0.029	1.0	97.46029	-0.09	1	2.0	2.0	0.0	1.0	1.0
0.0	500.0	100.0	100.0	0	0.0	0.0	-0.028	1.0	96.877785	-0.09	1	2.0	2.0	1.0	1.0	1.0
0.0	500.0	100.0	100.0	0	0.0	0.0	-0.028	1.0	97.04892	-0.078	0	2.0	2.0	0.0	1.0	1.0
0.0	500.0	100.0	100.0	0	0.0	0.0	-0.028	1.0	97.04892	-0.072	0	2.0	2.0	0.0	1.0	1.0
0.0	500.0	100.0	100.0	0	0.0	0.0	-0.028	1.0	96.65867	-0.072	0	2.0	2.0	0.0	1.0	1.0
0.0	500.0	100.0	100.0	0	0.0	0.0	-0.027	1.0	96.58957	-0.062	0	2.0	2.0	0.0	1.0	1.0
0.0	500.0	100.0	100.0	0	0.0	0.0	-0.027	1.0	96.58648	-0.062	0	2.0	2.0	0.0	1.0	1.0
0.0	500.0	100.0	100.0	0	0.0	0.0	-0.026	1.0	96.58951	-0.058	0	2.0	2.0	0.0	1.0	1.0
0.0	500.0	100.0	100.0	0	0.0	0.0	-0.026	1.0	95.51804	-0.05	0	2.0	2.0	0.0	1.0	1.0
0.0	500.0	100.0	100.0	0	0.0	0.0	-0.025	1.0	95.45948	-0.05	0	2.0	2.0	0.0	1.0	1.0
0.0	500.0	100.0	100.0	0	0.0	0.0	-0.024	1.0	95.223724	-0.046	0	2.0	2.0	0.0	1.0	1.0
0.0	500.0	100.0	100.0	0	0.0	0.0	-0.024	1.0	95.08262	-0.04	0	2.0	2.0	0.0	1.0	1.0
0.0	500.0	100.0	100.0	0	0.0	0.0	-0.023	1.0	95.55414	-0.04	0	2.0	2.0	0.0	1.0	1.0
0.0	500.0	100.0	100.0	0	0.0	0.0	-0.022	1.0	95.55414	-0.037	0	2.0	2.0	0.0	1.0	1.0
0.0	500.0	100.0	100.0	0	0.0	0.0	-0.021	1.0	96.67858	-0.037	0	2.0	2.0	0.0	1.0	1.0
0.0	500.0	100.0	100.0	0	0.0	0.0	-0.02	1.0	96.386826	-0.031	0	2.0	2.0	0.0	1.0	1.0
0.0	500.0	100.0	100.0	0	0.0	0.0	-0.019	1.0	96.386826	-0.027	0	2.0	2.0	0.0	1.0	1.0
0.0	500.0	100.0	100.0	0	0.0	0.0	-0.018	1.0	94.773186	-0.027	0	2.0	2.0	0.0	1.0	1.0
0.0	500.0	100.0	100.0	0	0.0	0.0	-0.017	1.0	95.21505	-0.025	0	2.0	2.0	0.0	1.0	1.0
0.0	500.0	100.0	100.0	0	0.0	0.0	-0.016	1.0	95.21505	-0.023	0	2.0	2.0	0.0	1.0	1.0
0.0	500.0	100.0	100.0	0	0.0	0.0	-0.015	1.0	96.692955	-0.023	0	2.0	2.0	0.0	1.0	1.0
0.0	500.0	100.0	100.0	0	0.0	0.0	-0.014	1.0	96.692955	-0.02	0	2.0	2.0	0.0	1.0	1.0
0.0	500.0	100.0	100.0	0	0.0	0.0	-0.012	1.0	96.85526	-0.02	0	2.0	2.0	0.0	1.0	1.0
0.0	500.0	100.0	100.0	0	0.0	0.0	-0.011	1.0	96.94044	-0.017	0	2.0	2.0	0.0	1.0	1.0
0.0	500.0	100.0	100.0	0	0.0	0.0	-0.01	1.0	96.94044	-0.016	0	2.0	2.0	0.0	1.0	1.0
0.0	500.0	100.0	100.0	0	0.0	0.0	-0.009	1.0	97.87915	-0.016	0	2.0	2.0	0.0	1.0	1.0
0.0	500.0	100.0	100.0	0	0.0	0.0	-0.007	1.0	97.125786	-0.013	0	2.0	2.0	0.0	1.0	1.0
0.0	500.0	100.0	100.0	0	0.0	0.0	-0.006	1.0	97.125786	-0.012	0	2.0	2.0	0.0	1.0	1.0
0.0	500.0	100.0	100.0	0	0.0	0.0	-0.005	1.0	97.76137	-0.012	0	2.0	2.0	0.0	1.0	1.0
0.0	500.0	100.0	100.0	0	0.0	0.0	-0.003	1.0	97.76137	-0.01	0	2.0	2.0	0.0	1.0	1.0
0.0	500.0	100.0	100.0	0	0.0	0.0	-0.002	1.0	97.34076	-0.01	0	2.0	2.0	0.0	1.0	1.0
0.0	500.0	100.0	100.0	0	0.0	0.0	-0.001	1.0	98.02133	-0.009	0	2.0	2.0	0.0	1.0	1.0
0.0	500.0	100.0	100.0	0	0.0	0.0	0.0	1.0	98.02133	-0.008	0	2.0	2.0	0.0	1.0	1.0
0.0	500.0	100.0	100.0	0	0.0	0.0	0.001	1.0	97.94044	-0.008	0	2.0	2.0	0.0	1.0	1.0
0.0	500.0	100.0	100.0	0	0.0	0.0	0.002	1.0	97.532524	-0.007	0	2.0	2.0	0.0	1.0	1.0
0.0	500.0	100.0	100.0	0	0.0	0.0	0.003	1.0	97.532524	-0.006	0	2.0	2.0	0.0	1.0	1.0
0.0	500.0	100.0	100.0	0	0.0	0.0	0.005	1.0	97.67363	-0.006	0	2.0	2.0	0.0	1.0	1.0
0.0	500.0	100.0	100.0	0	0.0	0.0	0.006	1.0	97.67363	-0.005	0	2.0	2.0	0.0	1.0	1.0
0.0	500.0	100.0	100.0	0	0.0	0.0	0.008	1.0	97.38463	-0.005	0	2.0	2.0	0.0	1.0	1.0
0.0	500.0	100.0	100.0	0	0.0	0.0	0.009	1.0	96.91744	-0.005	0	2.0	2.0	0.0	1.0	1.0
0.0	500.0	100.0	100.0	0	0.0	0.0	0.01	1.0	97.26423	-0.004	0	2.0	2.0	0.0	1.0	1.0
0.0	500.0	100.0	100.0	0	0.0	0.0	0.012	1.0	97.10059	-0.004	0	2.0	2.0	0.0	1.0	1.0
0.0	500.0	100.0	100.0	0	0.0	0.0	0.013	1.0	96.99884	-0.003	0	2.0	2.0	0.0	1.0	1.0
0.0	500.0	100.0	100.0	0	0.0	0.0	0.015	1.0	96.99884	-0.003	0	2.0	2.0	0.0	1.0	1.0
0.0	500.0	100.0	100.0	0	0.0	0.0	0.016	1.0	96.98361	-0.003	0	2.0	2.0	0.0	1.0	1.0
0.0	500.0	100.0	100.0	0	0.0	0.0	0.017	1.0	96.98361	-0.002	0	2.0	2.0	0.0	1.0	1.0
0.0	500.0	100.0	100.0	0	0.0	0.0	0.019	1.0	96.862625	-0.002	0	2.0	2.0	0.0	1.0	1.0
0.0	500.0	100.0	100.0	0	0.0	0.0	0.02	1.0	96.395935	-0.002	0	2.0	2.0	0.0	1.0	1.0
0.0	500.0	100.0	100.0	0	0.0	0.0	0.022	1.0	96.395935	-0.001	0	2.0	2.0	0.0	1.0	1.0
0.0	500.0	100.0	100.0	0	0.0	0.0	0.023	1.0	96.53735	-0.001	0	2.0	2.0	0.0	1.0	1.0
0.0	500.0	100.0	100.0	0	0.0	0.0	0.025	1.0	96.557976	-0.001	0	2.0	2.0	0.0	1.0	1.0
0.0	500.0	100.0	100.0	0	0.0	0.0	0.026	1.0	96.557976	-0.001	0	2.0	2.0	0.0	1.0	1.0
0.0	500.0	100.0	100.0	0	0.0	0.0	0.027	1.0	96.79432	-0.001	0	2.0	2.0	0.0	1.0	1.0
0.0	500.0	100.0	100.0	0	0.0	0.0	0.029	1.0	96.79432	-0.001	0	2.0	2.0	0.0	1.0	1.0
0.0	500.0	100.0	100.0	0	0.0	0.0	0.03	1.0	96.39531	-0.001	0	2.0	2.0	0.0	1.0	1.0
0.0	500.0	100.0	100.0	0	0.0	0.0	0.031	1.0	96.243515	0.0	0	2.0	2.0	0.0	1.0	1.0
0.0	500.0	100.0	100.0	0	0.0	0.0	0.033	1.0	96.243515	0.0	0	2.0	2.0	0.0	1.0	1.0
0.0	500.0	100.0	100.0	0	0.0	0.0	0.034	1.0	96.541595	0.0	0	2.0	2.0	0.0	1.0	1.0
0.0	500.0	100.0	100.0	0	0.0	0.0	0.036	1.0	96.83171	0.0	0	2.0	2.0	0.0	1.0	1.0
0.0	500.0	100.0	100.0	0	0.0	0.0	0.037	1.0	96.83171	0.0	0	2.0	2.0	0.0	1.0	1.0
0.0	500.0	100.0	100.0	0	0.0	0.0	0.038	1.0	96.547585	0.0	0	2.0	2.0	0.0	1.0	1.0
0.0	500.0	100.0	100.0	0	0.0	0.0	0.04	1.0	96.18431	0.0	0	2.0	2.0	0.0	1.0	1.0
0.0	500.0	100.0	100.0	0	0.0	0.0	0.041	1.0	96.43126	0.0	0	2.0	2.0	0.0	1.0	1.0
0.0	500.0	100.0	100.0	0	0.0	0.0	0.043	1.0	97.10708	0.0	0	2.0	2.0	0.0	1.0	1.0
0.0	500.0	100.0	100.0	0	0.0	0.0	0.044	1.0	97.10708	0.0	0	2.0	2.0	0.0	1.0	1.0
0.0	500.0	100.0	100.0	0	0.0	0.0	0.045	1.0	97.324936	0.0	0	2.0	2.0	0.0	1.0	1.0
0.0	500.0	100.0	100.0	0	0.0	0.0	0.047	1.0	96.75712	0.0	0	2.0	2.0	0.0	1.0	1.0
0.0	500.0	100.0	100.0	0	0.0	0.0	0.048	1.0	96.75712	0.0	0	2.0	2.0	0.0	1.0	1.0
0.0	500.0	100.0	100.0	0	0.0	0.0	0.05	1.0	96.880516	0.0	0	2.0	2.0	0.0	1.0	1.0
0.0	500.0	100.0	100.0	0	0.0	0.0	0.051	1.0	96.880516	0.0	0	2.0	2.0	0.0	1.0	1.0
0.0	500.0	100.0	100.0	0	0.0	0.0	0.052	1.0	96.963066	0.0	0	2.0	2.0	0.0	1.0	1.0
0.0	500.0	100.0	100.0	0	0.0	0.0	0.054	1.0	96.96209	0.0	0	2.0	2.0	0.0	1.0	1.0
0.0	500.0	100.0	100.0	0	0.0	0.0	0.055	1.0	96.96209	0.0	0	2.0	2.0	0.0	1.0	1.0
0.0	500.0	100.0	100.0	0	0.0	0.0	0.057	1.0	95.94087	0.0	0	2.0	2.0	0.0	1.0	1.0
0.0	500.0	100.0	100.0	0	0.0	0.0	0.058	1.0	96.061455	0.0	0	2.0	2.0	0.0	1.0	1.0
0.0	500.0	100.0	100.0	0	0.0	0.0	0.06	1.0	96.061455	0.0	0	2.0	2.0	0.0	1.0	1.0
0.0	500.0	100.0	100.0	0	0.0	0.0	0.061	1.0	96.242645	0.0	0	2.0	2.0	0.0	1.0	1.0
0.0	500.0	100.0	100.0	0	0.0	0.0	0.062	1.0	96.242645	0.0	0	2.0	2.0	0.0	1.0	1.0
0.0	500.0	100.0	100.0	0	0.0	0.0	0.064	1.0	95.768074	0.0	0	2.0	2.0	0.0	1.0	1.0
0.0	500.0	100.0	100.0	0	0.0	0.0	0.065	1.0	96.1014	0.0	0	2.0	2.0	0.0	1.0	1.0
0.0	500.0	100.0	100.0	0	0.0	0.0	0.066	1.0	96.1014	0.0	0	2.0	2.0	0.0	1.0	1.0
0.0	500.0	100.0	100.0	0	0.0	0.0	0.068	1.0	96.36342	0.0	0	2.0	2.0	0.0	1.0	1.0
0.0	500.0	100.0	100.0	0	0.0	0.0	0.069	1.0	96.64121	0.0	0	2.0	2.0	0.0	1.0	1.0
0.0	500.0	100.0	100.0	0	0.0	0.0	0.07	1.0	96.64121	0.0	0	2.0	2.0	0.0	1.0	1.0
0.0	500.0	100.0	100.0	0	0.0	0.0	0.072	1.0	97.28819	0.0	0	2.0	2.0	0.0	1.0	1.0
0.0	500.0	100.0	100.0	0	0.0	0.0	0.073	1.0	97.28819	0.0	0	2.0	2.0	0.0	1.0	1.0
0.0	500.0	100.0	100.0	0	0.0	0.0	0.075	1.0	97.467384	0.0	0	2.0	2.0	0.0	1.0	1.0
0.0	500.0	100.0	100.0	0	0.0	0.0	0.076	1.0	98.106995	0.0	0	2.0	2.0	0.0	1.0	1.0
0.0	500.0	100.0	100.0	0	0.0	0.0	0.078	1.0	98.106995	0.0	0	2.0	2.0	0.0	1.0	1.0
0.0	500.0	100.0	100.0	0	0.0	0.0	0.079	1.0	97.50498	0.0	0	2.0	2.0	0.0	1.0	1.0
0.0	500.0	100.0	100.0	0	0.0	0.0	0.081	1.0	97.50498	0.0	0	2.0	2.0	0.0	1.0	1.0
0.0	500.0	100.0	100.0	0	0.0	0.0	0.082	1.0	96.50468	0.0	0	2.0	2.0	0.0	1.0	1.0
0.0	500.0	100.0	100.0	0	0.0	0.0	0.083	1.0	96.06445	0.0	0	2.0	2.0	0.0	1.0	1.0
0.0	500.0	100.0	100.0	0	0.0	0.0	0.085	1.0	96.06445	0.0	0	2.0	2.0	0.0	1.0	1.0
0.0	500.0	100.0	100.0	0	0.0	0.0	0.086	1.0	96.015144	0.0	0	2.0	2.0	0.0	1.0	1.0
0.0	500.0	100.0	100.0	0	0.0	0.0	0.087	1.0	97.21616	0.0	0	2.0	2.0	0.0	1.0	1.0
0.0	500.0	100.0	100.0	0	0.0	0.0	0.088	1.0	96.80156	0.0	0	2.0	2.0	0.0	1.0	1.0
0.0	500.0	100.0	100.0	0	0.0	0.0	0.09	1.0	96.92227	0.0	0	2.0	2.0	0.0	1.0	1.0
0.0	500.0	100.0	100.0	0	0.0	0.0	0.091	1.0	96.92227	0.0	0	2.0	2.0	0.0	1.0	1.0
0.0	500.0	100.0	100.0	0	0.0	0.0	0.093	1.0	97.52442	0.0	0	2.0	2.0	0.0	1.0	1.0
0.0	500.0	100.0	100.0	0	0.0	0.0	0.094	1.0	96.32957	0.0	0	2.0	2.0	0.0	1.0	1.0
0.0	500.0	100.0	100.0	0	0.0	0.0	0.095	1.0	96.32957	0.0	0	2.0	2.0	0.0	1.0	1.0
0.0	500.0	100.0	100.0	0	0.0	0.0	0.097	1.0	96.93198	0.0	0	2.0	2.0	0.0	1.0	1.0
0.0	500.0	100.0	100.0	0	0.0	0.0	0.098	1.0	96.94101	0.0	0	2.0	2.0	0.0	1.0	1.0
0.0	500.0	100.0	100.0	0	0.0	0.0	0.099	1.0	96.94101	0.0	0	2.0	2.0	0.0	1.0	1.0
0.0	500.0	100.0	100.0	0	0.0	0.0	0.1	1.0	98.66721	0.0	0	2.0	2.0	0.0	1.0	1.0
0.0	500.0	100.0	100.0	0	0.0	0.0	0.102	1.0	98.66721	0.0	0	2.0	2.0	0.0	1.0	1.0
0.0	500.0	100.0	100.0	0	0.0	0.0	0.103	1.0	98.55289	0.0	0	2.0	2.0	0.0	1.0	1.0
0.0	500.0	100.0	100.0	0	0.0	0.0	0.104	1.0	98.75315	0.0	0	2.0	2.0	0.0	1.0	1.0
0.0	500.0	100.0	100.0	0	0.0	0.0	0.105	1.0	98.75315	0.0	0	2.0	2.0	0.0	1.0	1.0
0.0	500.0	100.0	100.0	0	0.0	0.0	0.107	1.0	98.47348	0.0	0	2.0	2.0	0.0	1.0	1.0
0.0	500.0	100.0	100.0	0	0.0	0.0	0.108	1.0	98.10716	0.0	0	2.0	2.0	0.0	1.0	1.0
0.0	500.0	100.0	100.0	0	0.0	0.0	0.109	1.0	98.10716	0.0	0	2.0	2.0	0.0	1.0	1.0
0.0	500.0	100.0	100.0	0	0.0	0.0	0.11	1.0	98.39947	0.0	0	2.0	2.0	0.0	1.0	1.0
0.0	500.0	100.0	100.0	0	0.0	0.0	0.111	1.0	98.39947	0.0	0	2.0	2.0	0.0	1.0	1.0
0.0	500.0	100.0	100.0	0	0.0	0.0	0.113	1.0	98.14146	0.0	0	2.0	2.0	0.0	1.0	1.0
0.0	500.0	100.0	100.0	0	0.0	0.0	0.114	1.0	96.72011	0.0	0	2.0	2.0	0.0	1.0	1.0
0.0	500.0	100.0	100.0	0	0.0	0.0	0.115	1.0	96.72011	0.0	0	2.0	2.0	0.0	1.0	1.0
0.0	500.0	100.0	100.0	0	0.0	0.0	0.116	1.0	97.265976	0.0	0	2.0	2.0	0.0	1.0	1.0
0.0	500.0	100.0	100.0	0	0.0	0.0	0.117	1.0	97.42844	0.0	0	2.0	2.0	0.0	1.0	1.0
0.0	500.0	100.0	100.0	0	0.0	0.0	0.118	1.0	97.42844	0.0	0	2.0	2.0	0.0	1.0	1.0
0.0	500.0	100.0	100.0	0	0.0	0.0	0.12	1.0	97.573685	0.0	0	2.0	2.0	0.0	1.0	1.0
0.0	500.0	100.0	100.0	0	0.0	0.0	0.121	1.0	97.573685	0.0	0	2.0	2.0	0.0	1.0	1.0
0.0	500.0	100.0	100.0	0	0.0	0.0	0.122	1.0	97.58665	0.0	0	2.0	2.0	0.0	1.0	1.0
0.0	500.0	100.0	100.0	0	0.0	0.0	0.123	1.0	97.60602	0.0	0	2.0	2.0	0.0	1.0	1.0
0.0	500.0	100.0	100.0	0	0.0	0.0	0.124	1.0	97.60602	0.0	0	2.0	2.0	0.0	1.0	1.0
0.0	500.0	100.0	100.0	0	0.0	0.0	0.125	1.0	97.85008	0.0	0	2.0	2.0	0.0	1.0	1.0
0.0	500.0	100.0	100.0	0	0.0	0.0	0.127	1.0	97.68932	0.0	0	2.0	2.0	0.0	1.0	1.0
0.0	500.0	100.0	100.0	0	0.0	0.0	0.128	1.0	97.68932	0.0	0	2.0	2.0	0.0	1.0	1.0
0.0	500.0	100.0	100.0	0	0.0	0.0	0.129	1.0	97.912964	0.0	0	2.0	2.0	0.0	1.0	1.0
0.0	500.0	100.0	100.0	0	0.0	0.0	0.13	1.0	97.912964	0.0	0	2.0	2.0	0.0	1.0	1.0
0.0	500.0	100.0	100.0	0	0.0	0.0	0.131	1.0	98.35675	0.0	0	2.0	2.0	0.0	1.0	1.0
0.0	500.0	100.0	100.0	0	0.0	0.0	0.133	1.0	97.95438	0.0	0	2.0	2.0	0.0	1.0	1.0
0.0	500.0	100.0	100.0	0	0.0	0.0	0.134	1.0	97.95438	0.0	0	2.0	2.0	0.0	1.0	1.0
0.0	500.0	100.0	100.0	0	0.0	0.0	0.135	1.0	98.16434	0.0	0	2.0	2.0	0.0	1.0	1.0
0.0	500.0	100.0	100.0	0	0.0	0.0	0.136	1.0	98.3691	0.0	0	2.0	2.0	0.0	1.0	1.0
0.0	500.0	100.0	100.0	0	0.0	0.0	0.137	1.0	98.3691	0.0	0	2.0	2.0	0.0	1.0	1.0
0.0	500.0	100.0	100.0	0	0.0	0.0	0.138	1.0	99.14684	0.0	0	2.0	2.0	0.0	1.0	1.0
0.0	500.0	100.0	100.0	0	0.0	0.0	0.139	1.0	99.14684	0.0	0	2.0	2.0	0.0	1.0	1.0
0.0	500.0	100.0	100.0	0	0.0	0.0	0.14	1.0	98.299484	0.0	0	2.0	2.0	0.0	1.0	1.0
0.0	500.0	100.0	100.0	0	0.0	0.0	0.141	1.0	98.46175	0.0	0	2.0	2.0	0.0	1.0	1.0
0.0	500.0	100.0	100.0	0	0.0	0.0	0.143	1.0	98.550285	0.0	0	2.0	2.0	0.0	1.0	1.0
0.0	500.0	100.0	100.0	0	0.0	0.0	0.144	1.0	98.39541	0.0	0	2.0	2.0	0.0	1.0	1.0
0.0	500.0	100.0	100.0	0	0.0	0.0	0.145	1.0	98.05626	0.0	0	2.0	2.0	0.0	1.0	1.0
0.0	500.0	100.0	100.0	0	0.0	0.0	0.146	1.0	98.05626	0.0	0	2.0	2.0	0.0	1.0	1.0
0.0	500.0	100.0	100.0	0	0.0	0.0	0.147	1.0	98.78618	0.0	0	2.0	2.0	0.0	1.0	1.0
0.0	500.0	100.0	100.0	0	0.0	0.0	0.149	1.0	98.78618	0.0	0	2.0	2.0	0.0	1.0	1.0
0.0	500.0	100.0	100.0	0	0.0	0.0	0.15	1.0	99.166275	0.0	0	2.0	2.0	0.0	1.0	1.0
0.0	500.0	100.0	100.0	0	0.0	0.0	0.151	1.0	98.64124	0.0	0	2.0	2.0	0.0	1.0	1.0
0.0	500.0	100.0	100.0	0	0.0	0.0	0.152	1.0	98.64124	0.0	0	2.0	2.0	0.0	1.0	1.0
0.0	500.0	100.0	100.0	0	0.0	0.0	0.153	1.0	99.46109	0.0	0	2.0	2.0	0.0	1.0	1.0
0.0	500.0	100.0	100.0	0	0.0	0.0	0.155	1.0	99.757484	0.0	0	2.0	2.0	0.0	1.0	1.0
0.0	500.0	100.0	100.0	0	0.0	0.0	0.156	1.0	99.757484	0.0	0	2.0	2.0	0.0	1.0	1.0
0.0	500.0	100.0	100.0	0	0.0	0.0	0.157	1.0	99.459526	0.0	0	2.0	2.0	0.0	1.0	1.0
0.0	500.0	100.0	100.0	0	0.0	0.0	0.158	1.0	99.459526	0.0	0	2.0	2.0	0.0	1.0	1.0
0.0	500.0	100.0	100.0	0	0.0	0.0	0.159	1.0	99.57479	0.0	0	2.0	2.0	0.0	1.0	1.0
0.0	500.0	100.0	100.0	0	0.0	0.0	0.161	1.0	99.24048	0.0	0	2.0	2.0	0.0	1.0	1.0
0.0	500.0	100.0	100.0	0	0.0	0.0	0.162	1.0	99.24048	0.0	0	2.0	2.0	0.0	1.0	1.0
0.0	500.0	100.0	100.0	0	0.0	0.0	0.163	1.0	98.88167	0.0	0	2.0	2.0	0.0	1.0	1.0
0.0	500.0	100.0	100.0	0	0.0	0.0	0.164	1.0	98.041534	0.0	0	2.0	2.0	0.0	1.0	1.0
0.0	500.0	100.0	100.0	0	0.0	0.0	0.165	1.0	98.041534	0.0	0	2.0	2.0	0.0	1.0	1.0
0.0	500.0	100.0	100.0	0	0.0	0.0	0.166	1.0	97.47962	0.0	0	2.0	2.0	0.0	1.0	1.0
0.0	500.0	100.0	100.0	0	0.0	0.0	0.167	1.0	97.47962	0.0	0	2.0	2.0	0.0	1.0	1.0
0.0	500.0	100.0	100.0	0	0.0	0.0	0.168	1.0	97.17463	0.0	0	2.0	2.0	0.0	1.0	1.0
0.0	500.0	100.0	100.0	0	0.0	0.0	0.169	1.0	96.19643	0.0	0	2.0	2.0	0.0	1.0	1.0
0.0	500.0	100.0	100.0	0	0.0	0.0	0.17	1.0	96.19643	0.0	0	2.0	2.0	0.0	1.0	1.0
0.0	500.0	100.0	100.0	0	0.0	0.0	0.171	1.0	95.510155	0.0	0	2.0	2.0	0.0	1.0	1.0
0.0	500.0	100.0	100.0	0	0.0	0.0	0.172	1.0	96.2371	0.0	0	2.0	2.0	0.0	1.0	1.0
0.0	500.0	100.0	100.0	0	0.0	0.0	0.173	1.0	96.2371	0.0	0	2.0	2.0	0.0	1.0	1.0
0.0	500.0	100.0	100.0	0	0.0	0.0	0.174	1.0	95.80749	0.0	0	2.0	2.0	0.0	1.0	1.0
0.0	500.0	100.0	100.0	0	0.0	0.0	0.175	1.0	95.80749	0.0	0	2.0	2.0	0.0	1.0	1.0
0.0	500.0	100.0	100.0	0	0.0	0.0	0.176	1.0	95.64618	0.0	0	2.0	2.0	0.0	1.0	1.0
0.0	500.0	100.0	100.0	0	0.0	0.0	0.176	1.0	95.94444	0.0	0	2.0	2.0	0.0	1.0	1.0
0.0	500.0	100.0	100.0	0	0.0	0.0	0.177	1.0	95.94444	0.0	0	2.0	2.0	0.0	1.0	1.0
0.0	500.0	100.0	100.0	0	0.0	0.0	0.178	1.0	96.58895	0.0	0	2.0	2.0	0.0	1.0	1.0
0.0	500.0	100.0	100.0	0	0.0	0.0	0.179	1.0	96.221855	0.0	0	2.0	2.0	0.0	1.0	1.0
0.0	500.0	100.0	100.0	0	0.0	0.0	0.179	1.0	96.221855	0.0	0	2.0	2.0	0.0	1.0	1.0
0.0	500.0	100.0	100.0	0	0.0	0.0	0.18	1.0	95.89978	0.0	0	2.0	2.0	0.0	1.0	1.0
0.0	500.0	100.0	100.0	0	0.0	0.0	0.18	1.0	95.89978	0.0	0	2.0	2.0	0.0	1.0	1.0
0.0	500.0	100.0	100.0	0	0.0	0.0	0.181	1.0	96.23767	0.0	0	2.0	2.0	0.0	1.0	1.0
0.0	500.0	100.0	100.0	0	0.0	0.0	0.181	1.0	96.53705	0.0	0	2.0	2.0	0.0	1.0	1.0
0.0	500.0	100.0	100.0	0	0.0	0.0	0.182	1.0	96.53705	0.0	0	2.0	2.0	0.0	1.0	1.0
0.0	500.0	100.0	100.0	0	0.0	0.0	0.182	1.0	96.33816	0.0	0	2.0	2.0	0.0	1.0	1.0
0.0	500.0	100.0	100.0	0	0.0	0.0	0.182	1.0	96.7068	0.0	0	2.0	2.0	0.0	1.0	1.0
0.0	500.0	100.0	100.0	0	0.0	0.0	0.183	1.0	96.7068	0.0	0	2.0	2.0	0.0	1.0	1.0
0.0	500.0	100.0	100.0	0	0.0	0.0	0.183	1.0	96.68391	0.0	0	2.0	2.0	0.0	1.0	1.0
0.0	500.0	100.0	100.0	0	0.0	0.0	0.183	1.0	96.68391	0.0	0	2.0	2.0	0.0	1.0	1.0
0.0	500.0	100.0	100.0	0	0.0	0.0	0.183	1.0	96.300354	0.0	0	2.0	2.0	0.0	1.0	1.0
0.0	500.0	100.0	100.0	0	0.0	0.0	0.184	1.0	95.440636	0.0	0	2.0	2.0	0.0	1.0	1.0
0.0	500.0	100.0	100.0	0	0.0	0.0	0.184	1.0	95.440636	0.0	0	2.0	2.0	0.0	1.0	1.0
0.0	500.0	100.0	100.0	0	0.0	0.0	0.184	1.0	97.515274	0.0	0	2.0	2.0	0.0	1.0	1.0
0.0	500.0	100.0	100.0	0	0.0	0.0	0.183	1.0	96.75977	0.0	0	2.0	2.0	9.0	1.0	1.0
0.0	500.0	100.0	100.0	0	0.0	0.0	0.183	1.0	96.75977	0.0	0	2.0	2.0	9.0	1.0	1.0
0.0	500.0	100.0	100.0	0	0.0	0.0	0.183	1.0	97.89256	0.0	0	2.0	2.0	11.0	1.0	1.0
0.0	500.0	100.0	100.0	0	0.0	0.0	0.183	1.0	97.89256	0.0	0	2.0	2.0	11.0	1.0	1.0
-8333.334	600.0	100.0	100.0	0	0.0	0.0	0.182	1.0	97.103874	0.0	0	2.0	2.0	11.0	1.0	1.0
-8333.334	600.0	100.0	100.0	0	0.0	0.0	0.182	1.0	96.965225	0.0	0	2.0	2.0	11.0	1.0	1.0
-8333.334	600.0	100.0	100.0	0	0.0	0.0	0.181	1.0	96.965225	-0.588	0	2.0	2.0	11.0	1.0	1.0
-8333.334	600.0	100.0	100.0	0	0.0	0.0	0.18	1.0	96.81109	-0.588	0	2.0	2.0	11.0	1.0	1.0
-8333.334	600.0	100.0	100.0	0	0.0	0.0	0.18	1.0	96.14019	-1.137	0	2.0	2.0	11.0	1.0	1.0
-8333.334	600.0	100.0	100.0	0	0.0	0.0	0.179	1.0	96.14019	-1.137	0	2.0	2.0	11.0	1.0	1.0
-8333.334	600.0	100.0	100.0	0	0.0	0.0	0.178	1.0	96.396904	-2.12	0	2.0	2.0	11.0	1.0	1.0
-8333.334	600.0	100.0	100.0	0	0.0	0.0	0.177	1.0	96.396904	-2.56	0	2.0	2.0	11.0	1.0	1.0
-8333.334	600.0	100.0	100.0	0	0.0	0.0	0.176	1.0	97.10697	-2.56	0	2.0	2.0	11.0	1.0	1.0
-8333.334	600.0	100.0	100.0	0	0.0	0.0	0.175	1.0	96.827484	-3.349	0	2.0	2.0	11.0	1.0	1.0
-8333.334	600.0	100.0	100.0	0	0.0	0.0	0.173	1.0	96.827484	-4.03	0	2.0	2.0	11.0	1.0	1.0
-8333.334	600.0	100.0	100.0	0	0.0	0.0	0.172	1.0	97.255936	-4.03	0	2.0	2.0	11.0	1.0	1.0
-8333.334	600.0	100.0	100.0	0	0.0	0.0	0.171	1.0	97.255936	-4.336	0	2.0	2.0	11.0	1.0	1.0
-8333.334	600.0	100.0	100.0	0	0.0	0.0	0.17	1.0	97.58301	-4.336	0	2.0	2.0	11.0	1.0	1.0
-8333.334	600.0	100.0	100.0	0	0.0	0.0	0.168	1.0	96.447205	-4.882	0	2.0	2.0	11.0	1.0	1.0
-8333.334	600.0	100.0	100.0	0	0.0	0.0	0.167	1.0	96.447205	-5.126	0	2.0	2.0	11.0	1.0	1.0
-8333.334	600.0	100.0	100.0	0	0.0	0.0	0.166	1.0	96.78409	-5.126	0	2.0	2.0	11.0	1.0	1.0
-8333.334	600.0	100.0	100.0	0	0.0	0.0	0.164	1.0	96.66075	-5.565	0	2.0	2.0	11.0	1.0	1.0
-8333.334	600.0	100.0	100.0	0	0.0	0.0	0.163	1.0	96.66075	-5.762	0	2.0	2.0	11.0	1.0	1.0
-8333.334	600.0	100.0	100.0	0	0.0	0.0	0.161	1.0	97.07239	-5.762	0	2.0	2.0	11.0	1.0	1.0
-8333.334	600.0	100.0	100.0	0	0.0	0.0	0.16	1.0	97.07239	-6.114	0	2.0	2.0	11.0	1.0	1.0
-8333.334	600.0	100.0	100.0	0	0.0	0.0	0.158	1.0	96.723564	-6.114	0	2.0	2.0	11.0	1.0	1.0
-8333.334	600.0	100.0	100.0	0	0.0	0.0	0.156	1.0	96.35691	-6.271	0	2.0	2.0	11.0	1.0	1.0
-8333.334	600.0	100.0	100.0	0	0.0	0.0	0.155	1.0	96.35691	-6.554	0	2.0	2.0	11.0	1.0	1.0
-8333.334	600.0	100.0	100.0	0	0.0	0.0	0.153	1.0	98.9949	-6.554	0	2.0	2.0	11.0	1.0	1.0
-8333.334	600.0	100.0	100.0	0	0.0	0.0	0.152	1.0	98.2988	-6.68	0	2.0	2.0	12.0	1.0	1.0
-8333.334	600.0	100.0	100.0	0	0.0	0.0	0.15	1.0	98.2988	-6.907	0	2.0	2.0	12.0	1.0	1.0
-8333.334	600.0	100.0	100.0	0	0.0	0.0	0.148	1.0	97.862785	-6.907	0	2.0	2.0	12.0	1.0	1.0
-8333.334	600.0	100.0	100.0	0	0.0	0.0	0.147	1.0	97.862785	-7.103	0	2.0	2.0	12.0	1.0	1.0
-8333.334	600.0	100.0	100.0	0	0.0	0.0	0.145	1.0	97.37418	-7.103	0	2.0	2.0	12.0	1.0	1.0
-8333.334	600.0	100.0	100.0	0	0.0	0.0	0.144	1.0	98.17518	-7.191	0	2.0	2.0	12.0	1.0	1.0
-8333.334	600.0	100.0	100.0	0	0.0	0.0	0.142	1.0	98.17518	-7.348	0	2.0	2.0	12.0	1.0	1.0
-8333.334	600.0	100.0	100.0	0	0.0	0.0	0.14	1.0	98.37776	-7.348	0	2.0	2.0	12.0	1.0	1.0
-8333.334	600.0	100.0	100.0	0	0.0	0.0	0.138	1.0	98.59921	-7.484	0	2.0	2.0	12.0	1.0	1.0
-8333.334	600.0	100.0	100.0	0	0.0	0.0	0.136	1.0	98.59921	-7.545	0	2.0	2.0	12.0	1.0	1.0
-8333.334	600.0	100.0	100.0	0	0.0	0.0	0.135	1.0	97.54606	-7.545	0	2.0	2.0	12.0	1.0	1.0
-8333.334	600.0	100.0	100.0	0	0.0	0.0	0.133	1.0	97.54606	-7.653	0	2.0	2.0	12.0	1.0	1.0
-8333.334	600.0	100.0	100.0	0	0.0	0.0	0.131	1.0	97.77333	-7.653	0	2.0	2.0	12.0	1.0	1.0
-8333.334	600.0	100.0	100.0	0	0.0	0.0	0.13	1.0	97.82689	-7.702	0	2.0	2.0	12.0	1.0	1.0
-8333.334	600.0	100.0	100.0	0	0.0	0.0	0.128	1.0	97.82689	-7.791	0	2.0	2.0	12.0	1.0	1.0
-8333.334	600.0	100.0	100.0	0	0.0	0.0	0.127	1.0	97.53964	-7.791	0	2.0	2.0	12.0	1.0	1.0
-8333.334	600.0	100.0	100.0	0	0.0	0.0	0.125	1.0	97.21656	-7.83	0	2.0	2.0	12.0	1.0	1.0
-8333.334	600.0	100.0	100.0	0	0.0	0.0	0.123	1.0	97.21656	-7.899	0	2.0	2.0	12.0	1.0	1.0
-8333.334	600.0	100.0	100.0	0	0.0	0.0	0.121	1.0	97.42047	-7.899	0	2.0	2.0	12.0	1.0	1.0
-8333.334	600.0	100.0	100.0	0	0.0	0.0	0.12	1.0	97.42047	-7.93	0	2.0	2.0	12.0	1.0	1.0
-8333.334	600.0	100.0	100.0	0	0.0	0.0	0.118	1.0	97.26868	-7.93	0	2.0	2.0	12.0	1.0	1.0
-8333.334	600.0	100.0	100.0	0	0.0	0.0	0.116	1.0	97.58922	-7.988	0	2.0	2.0	12.0	1.0	1.0
-8333.334	600.0	100.0	100.0	0	0.0	0.0	0.114	1.0	97.58922	-8.035	0	2.0	2.0	12.0	1.0	1.0
-8333.334	600.0	100.0	100.0	0	0.0	0.0	0.113	1.0	97.14017	-8.035	0	2.0	2.0	12.0	1.0	1.0
-8333.334	600.0	100.0	100.0	0	0.0	0.0	0.111	1.0	96.996994	-8.057	0	2.0	2.0	12.0	1.0	1.0
-8333.334	600.0	100.0	100.0	0	0.0	0.0	0.109	1.0	96.996994	-8.096	0	2.0	2.0	12.0	1.0	1.0
-8333.334	600.0	100.0	100.0	0	0.0	0.0	0.107	1.0	96.75116	-8.096	0	2.0	2.0	12.0	1.0	1.0
-8333.334	600.0	100.0	100.0	0	0.0	0.0	0.106	1.0	96.75116	-8.114	0	2.0	2.0	12.0	1.0	1.0
-8333.334	600.0	100.0	100.0	0	0.0	0.0	0.104	1.0	97.102776	-8.114	0	2.0	2.0	12.0	1.0	1.0
-8333.334	600.0	100.0	100.0	0	0.0	0.0	0.102	1.0	96.85179	-8.145	0	2.0	2.0	12.0	1.0	1.0
-8333.334	600.0	100.0	100.0	0	0.0	0.0	0.1	1.0	96.85179	-8.159	0	2.0	2.0	12.0	1.0	1.0
-8333.334	600.0	100.0	100.0	0	0.0	0.0	0.098	1.0	97.154434	-8.159	0	2.0	2.0	12.0	1.0	1.0
-8333.334	600.0	100.0	100.0	0	0.0	0.0	0.096	1.0	96.9649	-8.184	0	2.0	2.0	12.0	1.0	1.0
-8333.334	600.0	100.0	100.0	0	0.0	0.0	0.095	1.0	96.9649	-8.195	0	2.0	2.0	12.0	1.0	1.0
-8333.334	600.0	100.0	100.0	0	0.0	0.0	0.093	1.0	97.41667	-8.195	0	2.0	2.0	12.0	1.0	1.0
-8333.334	600.0	100.0	100.0	0	0.0	0.0	0.091	1.0	97.41667	-8.216	0	2.0	2.0	12.0	1.0	1.0
-8333.334	600.0	100.0	100.0	0	0.0	0.0	0.089	1.0	97.55467	-8.216	0	2.0	2.0	12.0	1.0	1.0
-8333.334	600.0	100.0	100.0	0	0.0	0.0	0.087	1.0	97.710266	-8.226	0	2.0	2.0	12.0	1.0	1.0
-8333.334	600.0	100.0	100.0	0	0.0	0.0	0.085	1.0	97.710266	-8.241	0	2.0	2.0	12.0	1.0	1.0
-8333.334	600.0	100.0	100.0	0	0.0	0.0	0.083	1.0	97.94391	-8.241	0	2.0	2.0	12.0	1.0	1.0
-8333.334	600.0	100.0	100.0	0	0.0	0.0	0.082	1.0	97.69556	-8.255	0	2.0	2.0	12.0	1.0	1.0
-8333.334	600.0	100.0	100.0	0	0.0	0.0	0.08	1.0	97.69556	-8.255	0	2.0	2.0	12.0	1.0	1.0
-8333.334	600.0	100.0	100.0	0	0.0	0.0	0.078	1.0	97.98823	-8.261	0	2.0	2.0	12.0	1.0	1.0
-8333.334	600.0	100.0	100.0	0	0.0	0.0	0.076	1.0	97.98823	-8.272	0	2.0	2.0	12.0	1.0	1.0
-8333.334	600.0	100.0	100.0	0	0.0	0.0	0.074	1.0	97.441795	-8.272	0	2.0	2.0	12.0	1.0	1.0
-8333.334	600.0	100.0	100.0	0	0.0	0.0	0.072	1.0	98.03819	-8.278	0	2.0	2.0	12.0	1.0	1.0
-8333.334	600.0	100.0	100.0	0	0.0	0.0	0.071	1.0	98.03819	-8.286	0	2.0	2.0	12.0	1.0	1.0
-8333.334	600.0	100.0	100.0	0	0.0	0.0	0.069	1.0	98.25815	-8.286	0	2.0	2.0	12.0	1.0	1.0
-8333.334	600.0	100.0	100.0	0	0.0	0.0	0.067	1.0	98.380615	-8.29	0	2.0	2.0	12.0	1.0	1.0
-8333.334	600.0	100.0	100.0	0	0.0	0.0	0.065	1.0	98.380615	-8.299	0	2.0	2.0	12.0	1.0	1.0
-8333.334	600.0	100.0	100.0	0	0.0	0.0	0.064	1.0	97.98225	-8.299	0	2.0	2.0	12.0	1.0	1.0
-8333.334	600.0	100.0	100.0	0	0.0	0.0	0.062	1.0	97.98225	-8.304	0	2.0	2.0	12.0	1.0	1.0
-8333.334	600.0	100.0	100.0	0	0.0	0.0	0.06	1.0	98.36076	-8.304	0	2.0	2.0	12.0	1.0	1.0
-8333.334	600.0	100.0	100.0	0	0.0	0.0	0.058	1.0	98.54588	-8.307	0	2.0	2.0	12.0	1.0	1.0
-8333.334	600.0	100.0	100.0	0	0.0	0.0	0.057	1.0	98.54588	-8.312	0	2.0	2.0	12.0	1.0	1.0
-8333.334	600.0	100.0	100.0	0	0.0	0.0	0.055	1.0	97.742714	-8.312	0	2.0	2.0	12.0	1.0	1.0
-8333.334	600.0	100.0	100.0	0	0.0	0.0	0.053	1.0	96.91969	-8.314	0	2.0	2.0	12.0	1.0	1.0
-8333.334	600.0	100.0	100.0	0	0.0	0.0	0.052	1.0	96.91969	-8.314	0	2.0	2.0	12.0	1.0	1.0
-8333.334	600.0	100.0	100.0	0	0.0	0.0	0.05	1.0	97.26178	-8.318	0	2.0	2.0	12.0	1.0	1.0
-8333.334	600.0	100.0	100.0	0	0.0	0.0	0.048	1.0	97.26178	-8.32	0	2.0	2.0	12.0	1.0	1.0
-8333.334	600.0	100.0	100.0	0	0.0	0.0	0.047	1.0	97.61256	-8.32	0	2.0	2.0	12.0	1.0	1.0
-8333.334	600.0	100.0	100.0	0	0.0	0.0	0.045	1.0	98.38196	-8.323	0	2.0	2.0	12.0	1.0	1.0
-8333.334	600.0	100.0	100.0	0	0.0	0.0	0.043	1.0	98.38196	-8.325	0	2.0	2.0	12.0	1.0	1.0
-8333.334	600.0	100.0	100.0	0	0.0	0.0	0.042	1.0	97.29773	-8.325	0	2.0	2.0	12.0	1.0	1.0
-8333.334	600.0	100.0	100.0	0	0.0	0.0	0.04	1.0	97.53461	-8.327	0	2.0	2.0	12.0	1.0	1.0
-8333.334	600.0	100.0	100.0	0	0.0	0.0	0.039	1.0	97.53461	-8.327	0	2.0	2.0	12.0	1.0	1.0
-8333.334	600.0	100.0	100.0	0	0.0	0.0	0.037	1.0	97.52799	-8.329	0	2.0	2.0	12.0	1.0	1.0
-8333.334	600.0	100.0	100.0	0	0.0	0.0	0.035	1.0	97.52799	-8.33	0	2.0	2.0	12.0	1.0	1.0
-8333.334	600.0	100.0	100.0	0	0.0	0.0	0.034	1.0	96.68813	-8.33	0	2.0	2.0	12.0	1.0	1.0
-8333.334	600.0	100.0	100.0	0	0.0	0.0	0.033	1.0	97.054565	-8.332	0	2.0	2.0	12.0	1.0	1.0
-8333.334	600.0	100.0	100.0	0	0.0	0.0	0.031	1.0	97.054565	-8.333	0	2.0	2.0	12.0	1.0	1.0
-8333.334	600.0	100.0	100.0	0	0.0	0.0	0.03	1.0	97.06447	-8.333	0	2.0	2.0	12.0	1.0	1.0
-8333.334	600.0	100.0	100.0	0	0.0	0.0	0.028	1.0	97.03153	-8.334	0	2.0	2.0	12.0	1.0	1.0
-8333.334	600.0	100.0	100.0	0	0.0	0.0	0.027	1.0	97.03153	-8.335	0	2.0	2.0	12.0	1.0	1.0
-8333.334	600.0	100.0	100.0	0	0.0	0.0	0.026	1.0	98.17301	-8.335	0	2.0	2.0	12.0	1.0	1.0
-8333.334	600.0	100.0	100.0	0	0.0	0.0	0.025	1.0	98.17301	-8.337	0	2.0	2.0	12.0	1.0	1.0
-8333.334	600.0	100.0	100.0	0	0.0	0.0	0.023	1.0	98.17669	-8.337	0	2.0	2.0	12.0	1.0	1.0
-8333.334	600.0	100.0	100.0	0	0.0	0.0	0.023	1.0	98.57317	-8.337	0	2.0	2.0	12.0	1.0	1.0
-8333.334	600.0	100.0	100.0	0	0.0	0.0	0.022	1.0	98.57317	-8.337	0	2.0	2.0	12.0	1.0	1.0
-8333.334	600.0	100.0	100.0	0	0.0	0.0	0.02	1.0	98.810104	-8.337	0	2.0	2.0	12.0	1.0	1.0
-8333.334	600.0	100.0	100.0	0	0.0	0.0	0.019	1.0	98.674805	-8.338	0	2.0	2.0	12.0	1.0	1.0
-8333.334	600.0	100.0	100.0	0	0.0	0.0	0.018	1.0	98.674805	-8.338	0	2.0	2.0	12.0	1.0	1.0
-8333.334	600.0	100.0	100.0	0	0.0	0.0	0.017	1.0	98.7121	-8.339	0	2.0	2.0	12.0	1.0	1.0
-8333.334	600.0	100.0	100.0	0	0.0	0.0	0.016	1.0	98.593056	-8.339	0	2.0	2.0	12.0	1.0	1.0
-8333.334	600.0	100.0	100.0	0	0.0	0.0	0.016	1.0	98.83174	-8.339	0	2.0	2.0	12.0	1.0	1.0
-8333.334	600.0	100.0	100.0	0	0.0	0.0	0.015	1.0	98.41687	-8.34	0	2.0	2.0	12.0	1.0	1.0
-8333.334	600.0	100.0	100.0	0	0.0	0.0	0.013	1.0	98.41687	-8.34	0	2.0	2.0	12.0	1.0	1.0
-8333.334	600.0	100.0	100.0	0	0.0	0.0	0.012	1.0	98.57398	-8.34	0	2.0	2.0	12.0	1.0	1.0
-8333.334	600.0	100.0	100.0	0	0.0	0.0	0.011	1.0	98.32848	-8.34	0	2.0	2.0	12.0	1.0	1.0
-8333.334	600.0	100.0	100.0	0	0.0	0.0	0.011	1.0	98.32848	-8.34	0	2.0	2.0	12.0	1.0	1.0
-8333.334	600.0	100.0	100.0	0	0.0	0.0	0.01	1.0	97.80075	-8.341	0	2.0	2.0	12.0	1.0	1.0
-8333.334	600.0	100.0	100.0	0	0.0	0.0	0.009	1.0	97.80075	-8.341	0	2.0	2.0	12.0	1.0	1.0
-8333.334	600.0	100.0	100.0	0	0.0	0.0	0.008	1.0	98.965965	-8.341	0	2.0	2.0	12.0	1.0	1.0
-8333.334	600.0	100.0	100.0	0	0.0	0.0	0.007	1.0	98.83117	-8.341	0	2.0	2.0	12.0	1.0	1.0
-8333.334	600.0	100.0	100.0	0	0.0	0.0	0.006	1.0	98.83117	-8.341	0	2.0	2.0	12.0	1.0	1.0
-8333.334	600.0	100.0	100.0	0	0.0	0.0	0.005	1.0	98.768684	-8.341	0	2.0	2.0	12.0	1.0	1.0
-8333.334	600.0	100.0	100.0	0	0.0	0.0	0.004	1.0	98.768684	-8.342	0	2.0	2.0	12.0	1.0	1.0
-8333.334	600.0	100.0	100.0	0	0.0	0.0	0.003	1.0	98.19869	-8.342	0	2.0	2.0	12.0	1.0	1.0
-8333.334	600.0	100.0	100.0	0	0.0	0.0	0.002	1.0	98.141815	-8.342	0	2.0	2.0	12.0	1.0	1.0
-8333.334	600.0	100.0	100.0	0	0.0	0.0	0.001	1.0	98.141815	-8.342	0	2.0	2.0	12.0	1.0	1.0
-8333.334	600.0	100.0	100.0	0	0.0	0.0	0.0	1.0	97.57298	-8.342	0	2.0	2.0	12.0	1.0	1.0
-8333.334	600.0	100.0	100.0	0	0.0	0.0	0.0	1.0	97.8913	-8.342	0	2.0	2.0	12.0	1.0	1.0
-8333.334	600.0	100.0	100.0	0	0.0	0.0	0.0	1.0	97.8913	-8.342	0	2.0	2.0	12.0	1.0	1.0
-8333.334	600.0	100.0	100.0	0	0.0	0.0	-0.001	1.0	96.92207	-8.342	0	2.0	2.0	12.0	1.0	1.0
-8333.334	600.0	100.0	100.0	0	0.0	0.0	-0.002	1.0	96.92207	-8.342	0	2.0	2.0	12.0	1.0	1.0
-8333.334	600.0	100.0	100.0	0	0.0	0.0	-0.003	1.0	97.212204	-8.342	0	2.0	2.0	12.0	1.0	1.0
-8333.334	600.0	100.0	100.0	0	0.0	0.0	-0.004	1.0	97.50466	-8.342	0	2.0	2.0	12.0	1.0	1.0
-8333.334	600.0	100.0	100.0	0	0.0	0.0	-0.005	1.0	97.50466	-8.344	0	2.0	2.0	12.0	1.0	1.0
-8333.334	600.0	100.0	100.0	0	0.0	0.0	-0.006	1.0	96.88521	-8.344	0	2.0	2.0	12.0	1.0	1.0
-8333.334	600.0	100.0	100.0	0	0.0	0.0	-0.006	1.0	96.559845	-8.344	0	2.0	2.0	12.0	1.0	1.0
-8333.334	600.0	100.0	100.0	0	0.0	0.0	-0.007	1.0	96.559845	-8.344	0	2.0	2.0	12.0	1.0	1.0
-8333.334	600.0	100.0	100.0	0	0.0	0.0	-0.008	1.0	95.92467	-8.344	0	2.0	2.0	12.0	1.0	1.0
-8333.334	600.0	100.0	100.0	0	0.0	0.0	-0.009	1.0	95.92467	-8.344	0	2.0	2.0	12.0	1.0	1.0
-8333.334	600.0	100.0	100.0	0	0.0	0.0	-0.01	1.0	96.02249	-8.344	0	2.0	3.0	14.0	1.0	1.0
0.0	600.0	100.0	100.0	0	0.0	0.0	-0.011	1.0	96.41282	-8.344	0	2.0	3.0	0.0	1.0	1.0
0.0	600.0	100.0	100.0	0	0.0	0.0	-0.012	1.0	96.3903	-8.344	0	2.0	3.0	0.0	1.0	1.0
0.0	600.0	100.0	100.0	0	0.0	0.0	-0.012	1.0	96.21388	-8.344	0	2.0	3.0	0.0	1.0	1.0
0.0	600.0	100.0	100.0	0	0.0	0.0	-0.013	1.0	97.43208	-8.344	0	2.0	3.0	0.0	1.0	1.0
0.0	600.0	100.0	100.0	0	0.0	0.0	-0.014	1.0	97.43208	-7.205	0	2.0	3.0	0.0	1.0	1.0
0.0	600.0	100.0	100.0	0	0.0	0.0	-0.015	1.0	97.465164	-7.205	0	2.0	3.0	0.0	1.0	1.0
0.0	600.0	100.0	100.0	0	0.0	0.0	-0.016	1.0	97.465164	-6.222	0	2.0	3.0	0.0	1.0	1.0
0.0	600.0	100.0	100.0	0	0.0	0.0	-0.016	1.0	97.21959	-6.222	0	2.0	3.0	0.0	1.0	1.0
0.0	600.0	100.0	100.0	0	0.0	0.0	-0.016	1.0	97.56618	-5.782	0	2.0	3.0	0.0	1.0	1.0
0.0	600.0	100.0	100.0	0	0.0	0.0	-0.016	1.0	97.56618	-4.993	0	2.0	3.0	0.0	1.0	1.0
0.0	600.0	100.0	100.0	0	0.0	0.0	-0.016	1.0	98.08942	-4.993	0	2.0	3.0	0.0	1.0	1.0
0.0	600.0	100.0	100.0	0	0.0	0.0	-0.017	1.0	97.79082	-4.64	0	2.0	3.0	0.0	1.0	1.0
0.0	600.0	100.0	100.0	0	0.0	0.0	-0.017	1.0	97.79082	-4.007	0	2.0	3.0	0.0	1.0	1.0
0.0	600.0	100.0	100.0	0	0.0	0.0	-0.017	1.0	97.16051	-4.007	0	2.0	3.0	0.0	1.0	1.0
0.0	600.0	100.0	100.0	0	0.0	0.0	-0.017	1.0	97.16051	-3.723	0	2.0	3.0	0.0	1.0	1.0
0.0	600.0	100.0	100.0	0	0.0	0.0	-0.017	1.0	96.65233	-3.723	0	2.0	3.0	0.0	1.0	1.0
0.0	600.0	100.0	100.0	0	0.0	0.0	-0.017	1.0	96.24264	-3.215	0	2.0	3.0	0.0	1.0	1.0
0.0	600.0	100.0	100.0	0	0.0	0.0	-0.018	1.0	96.24264	-2.988	0	2.0	3.0	0.0	1.0	1.0
0.0	600.0	100.0	100.0	0	0.0	0.0	-0.018	1.0	95.65562	-2.988	0	2.0	3.0	0.0	1.0	1.0
0.0	600.0	100.0	100.0	0	0.0	0.0	-0.018	1.0	96.46504	-2.58	0	2.0	3.0	0.0	1.0	1.0
0.0	600.0	100.0	100.0	0	0.0	0.0	-0.018	1.0	96.46504	-2.398	0	2.0	3.0	0.0	1.0	1.0
0.0	600.0	100.0	100.0	0	0.0	0.0	-0.018	1.0	95.67226	-2.398	0	2.0	3.0	0.0	1.0	1.0
0.0	600.0	100.0	100.0	0	0.0	0.0	-0.019	1.0	95.67226	-2.07	0	2.0	3.0	0.0	1.0	1.0
0.0	600.0	100.0	100.0	0	0.0	0.0	-0.019	1.0	95.98255	-2.07	0	2.0	3.0	0.0	1.0	1.0
0.0	600.0	100.0	100.0	0	0.0	0.0	-0.019	1.0	96.753235	-1.924	0	2.0	3.0	0.0	1.0	1.0
0.0	600.0	100.0	100.0	0	0.0	0.0	-0.02	1.0	96.753235	-1.661	0	2.0	3.0	0.0	1.0	1.0
0.0	600.0	100.0	100.0	0	0.0	0.0	-0.02	1.0	97.10096	-1.661	0	2.0	3.0	0.0	1.0	1.0
0.0	600.0	100.0	100.0	0	0.0	0.0	-0.02	1.0	97.52356	-1.434	0	2.0	3.0	0.0	1.0	1.0
0.0	600.0	100.0	100.0	0	0.0	0.0	-0.021	1.0	97.52356	-1.434	0	2.0	3.0	0.0	1.0	1.0
0.0	600.0	100.0	100.0	0	0.0	0.0	-0.021	1.0	96.61108	-1.333	0	2.0	3.0	0.0	1.0	1.0
0.0	600.0	100.0	100.0	0	0.0	0.0	-0.022	1.0	96.61108	-1.151	0	2.0	3.0	0.0	1.0	1.0
0.0	600.0	100.0	100.0	0	0.0	0.0	-0.023	1.0	97.28409	-1.151	0	2.0	3.0	0.0	1.0	1.0
0.0	600.0	100.0	100.0	0	0.0	0.0	-0.023	1.0	97.28872	-1.069	0	2.0	3.0	0.0	1.0	1.0
0.0	600.0	100.0	100.0	0	0.0	0.0	-0.024	1.0	97.01263	-0.923	0	2.0	3.0	0.0	1.0	1.0
0.0	600.0	100.0	100.0	0	0.0	0.0	-0.024	1.0	97.30028	-0.923	0	2.0	3.0	0.0	1.0	1.0
0.0	600.0	100.0	100.0	0	0.0	0.0	-0.025	1.0	97.49142	-0.858	0	2.0	3.0	0.0	1.0	1.0
0.0	600.0	100.0	100.0	0	0.0	0.0	-0.026	1.0	97.49142	-0.741	0	2.0	3.0	0.0	1.0	1.0
0.0	600.0	100.0	100.0	0	0.0	0.0	-0.027	1.0	97.25173	-0.741	0	2.0	3.0	0.0	1.0	1.0
0.0	600.0	100.0	100.0	0	0.0	0.0	-0.028	1.0	97.25173	-0.639	0	2.0	3.0	0.0	1.0	1.0
0.0	600.0	100.0	100.0	0	0.0	0.0	-0.028	1.0	97.08	-0.639	0	2.0	3.0	0.0	1.0	1.0
0.0	600.0	100.0	100.0	0	0.0	0.0	-0.029	1.0	97.37337	-0.594	0	2.0	3.0	0.0	1.0	1.0
0.0	600.0	100.0	100.0	0	0.0	0.0	-0.029	1.0	97.37337	-0.513	0	2.0	3.0	0.0	1.0	1.0
0.0	600.0	100.0	100.0	0	0.0	0.0	-0.03	1.0	97.029106	-0.513	0	2.0	3.0	0.0	1.0	1.0
0.0	600.0	100.0	100.0	0	0.0	0.0	-0.03	1.0	96.79834	-0.477	0	2.0	3.0	0.0	1.0	1.0
0.0	600.0	100.0	100.0	0	0.0	0.0	-0.031	1.0	96.79834	-0.411	0	2.0	3.0	0.0	1.0	1.0
0.0	600.0	100.0	100.0	0	0.0	0.0	-0.031	1.0	96.84542	-0.411	0	2.0	3.0	0.0	1.0	1.0
0.0	600.0	100.0	100.0	0	0.0	0.0	-0.032	1.0	96.84542	-0.382	0	2.0	3.0	0.0	1.0	1.0
0.0	600.0	100.0	100.0	0	0.0	0.0	-0.032	1.0	96.28975	-0.382	0	2.0	3.0	0.0	1.0	1.0
0.0	600.0	100.0	100.0	0	0.0	0.0	-0.032	1.0	96.30867	-0.33	0	2.0	3.0	0.0	1.0	1.0
0.0	600.0	100.0	100.0	0	0.0	0.0	-0.033	1.0	96.30867	-0.306	0	2.0	3.0	0.0	1.0	1.0
0.0	600.0	100.0	100.0	0	0.0	0.0	-0.033	1.0	96.48714	-0.306	0	2.0	3.0	0.0	1.0	1.0
0.0	600.0	100.0	100.0	0	0.0	0.0	-0.033	1.0	96.437126	-0.264	0	2.0	3.0	0.0	1.0	1.0
0.0	600.0	100.0	100.0	0	0.0	0.0	-0.033	1.0	96.437126	-0.264	0	2.0	3.0	0.0	1.0	1.0
0.0	600.0	100.0	100.0	0	0.0	0.0	-0.033	1.0	96.862045	-0.246	0	2.0	3.0	0.0	1.0	1.0
0.0	600.0	100.0	100.0	0	0.0	0.0	-0.033	1.0	96.862045	-0.212	0	2.0	3.0	0.0	1.0	1.0
0.0	600.0	100.0	100.0	0	0.0	0.0	-0.033	1.0	97.18638	-0.212	0	2.0	3.0	0.0	1.0	1.0
0.0	600.0	100.0	100.0	0	0.0	0.0	-0.033	1.0	97.576904	-0.183	0	2.0	3.0	0.0	1.0	1.0
0.0	600.0	100.0	100.0	0	0.0	0.0	-0.033	1.0	97.576904	-0.17	0	2.0	3.0	0.0	1.0	1.0
0.0	600.0	100.0	100.0	0	0.0	0.0	-0.033	1.0	97.806305	-0.17	0	2.0	3.0	0.0	1.0	1.0
0.0	600.0	100.0	100.0	0	0.0	0.0	-0.033	1.0	97.506905	-0.146	0	2.0	3.0	0.0	1.0	1.0
0.0	600.0	100.0	100.0	0	0.0	0.0	-0.033	1.0	97.506905	-0.146	0	2.0	3.0	0.0	1.0	1.0
0.0	600.0	100.0	100.0	0	0.0	0.0	-0.033	1.0	97.54197	-0.136	0	2.0	3.0	0.0	1.0	1.0
0.0	600.0	100.0	100.0	0	0.0	0.0	-0.033	1.0	97.29127	-0.117	0	2.0	3.0	0.0	1.0	1.0
0.0	600.0	100.0	100.0	0	0.0	0.0	-0.033	1.0	97.226906	-0.117	0	2.0	3.0	0.0	1.0	1.0
0.0	600.0	100.0	100.0	0	0.0	0.0	-0.033	1.0	96.66682	-0.109	0	2.0	3.0	0.0	1.0	1.0
0.0	600.0	100.0	100.0	0	0.0	0.0	-0.033	1.0	96.654976	-0.094	0	2.0	3.0	0.0	1.0	1.0
0.0	600.0	100.0	100.0	0	0.0	0.0	-0.033	1.0	96.72599	-0.094	0	2.0	3.0	0.0	1.0	1.0
0.0	600.0	100.0	100.0	0	0.0	0.0	-0.033	1.0	96.84979	-0.087	0	2.0	3.0	0.0	1.0	1.0
0.0	600.0	100.0	100.0	0	0.0	0.0	-0.033	1.0	96.84979	-0.087	0	2.0	3.0	0.0	1.0	1.0
0.0	600.0	100.0	100.0	0	0.0	0.0	-0.033	1.0	96.825806	-0.075	0	2.0	3.0	0.0	1.0	1.0
0.0	600.0	100.0	100.0	0	0.0	0.0	-0.033	1.0	96.825806	-0.07	0	2.0	3.0	0.0	1.0	1.0
0.0	600.0	100.0	100.0	0	0.0	0.0	-0.033	1.0	97.47688	-0.07	0	2.0	3.0	0.0	1.0	1.0
0.0	600.0	100.0	100.0	0	0.0	0.0	-0.033	1.0	97.74635	-0.06	0	2.0	3.0	0.0	1.0	1.0
0.0	600.0	100.0	100.0	0	0.0	0.0	-0.033	1.0	97.74635	-0.051	0	2.0	3.0	0.0	1.0	1.0
0.0	600.0	100.0	100.0	0	0.0	0.0	-0.033	1.0	97.80424	-0.051	0	2.0	3.0	0.0	1.0	1.0
0.0	600.0	100.0	100.0	0	0.0	0.0	-0.032	1.0	96.68656	-0.048	0	2.0	3.0	1.0	1.0	1.0
0.0	600.0	100.0	100.0	0	0.0	0.0	-0.032	1.0	96.68656	-0.048	0	2.0	3.0	1.0	1.0	1.0
0.0	600.0	100.0	100.0	0	0.0	0.0	-0.032	1.0	96.076675	-0.041	1	2.0	3.0	4.0	1.0	1.0
0.0	600.0	100.0	100.0	0	0.0	0.0	-0.032	1.0	96.076675	-0.038	1	2.0	3.0	4.0	1.0	1.0
6944.445	500.0	100.0	100.0	0	0.0	0.0	-0.031	1.0	96.01907	-0.038	1	2.0	3.0	4.0	1.0	1.0
6944.445	500.0	100.0	100.0	0	0.0	0.0	-0.031	1.0	96.3724	-0.033	1	2.0	3.0	4.0	1.0	1.0
6944.445	500.0	100.0	100.0	0	0.0	0.0	-0.03	1.0	96.3724	-0.03	1	2.0	3.0	4.0	1.0	1.0
6944.445	500.0	100.0	100.0	0	0.0	0.0	-0.029	1.0	95.89345	-0.03	1	2.0	3.0	4.0	1.0	1.0
6944.445	500.0	100.0	100.0	0	0.0	0.0	-0.029	1.0	94.71949	0.92	1	2.0	3.0	4.0	1.0	1.0
6944.445	500.0	100.0	100.0	0	0.0	0.0	-0.028	1.0	94.71949	0.92	1	2.0	3.0	4.0	1.0	1.0
6944.445	500.0	100.0	100.0	0	0.0	0.0	-0.027	1.0	96.28656	1.346	1	2.0	3.0	4.0	1.0	1.0
6944.445	500.0	100.0	100.0	0	0.0	0.0	-0.026	1.0	96.97743	2.112	1	2.0	3.0	4.0	1.0	1.0
6944.445	500.0	100.0	100.0	0	0.0	0.0	-0.024	1.0	96.85019	2.112	1	2.0	3.0	4.0	1.0	1.0
6944.445	500.0	100.0	100.0	0	0.0	0.0	-0.023	1.0	96.84228	2.453	1	2.0	3.0	4.0	1.0	1.0
6944.445	500.0	100.0	100.0	0	0.0	0.0	-0.021	1.0	96.84228	3.067	1	2.0	3.0	4.0	1.0	1.0
6944.445	500.0	100.0	100.0	0	0.0	0.0	-0.02	1.0	96.610504	3.067	1	2.0	3.0	4.0	1.0	1.0
6944.445	500.0	100.0	100.0	0	0.0	0.0	-0.018	1.0	96.610504	3.597	1	2.0	3.0	4.0	1.0	1.0
6944.445	500.0	100.0	100.0	0	0.0	0.0	-0.016	1.0	97.6223	3.597	1	2.0	3.0	4.0	1.0	1.0
6944.445	500.0	100.0	100.0	0	0.0	0.0	-0.014	1.0	97.705154	3.834	1	2.0	3.0	4.0	1.0	1.0
6944.445	500.0	100.0	100.0	0	0.0	0.0	-0.012	1.0	97.705154	4.26	1	2.0	3.0	4.0	1.0	1.0
6944.445	500.0	100.0	100.0	0	0.0	0.0	-0.01	1.0	97.32496	4.26	1	2.0	3.0	4.0	1.0	1.0
6944.445	500.0	100.0	100.0	0	0.0	0.0	-0.008	1.0	96.61297	4.45	1	2.0	3.0	5.0	1.0	1.0
6944.445	500.0	100.0	100.0	0	0.0	0.0	-0.006	1.0	96.61297	4.792	1	2.0	3.0	5.0	1.0	1.0
6944.445	500.0	100.0	100.0	0	0.0	0.0	-0.004	1.0	96.96628	4.792	1	2.0	3.0	5.0	1.0	1.0
6944.445	500.0	100.0	100.0	0	0.0	0.0	-0.002	1.0	96.96628	4.944	1	2.0	3.0	5.0	1.0	1.0
6944.445	500.0	100.0	100.0	0	0.0	0.0	0.0	1.0	97.30892	4.944	1	2.0	3.0	5.0	1.0	1.0
6944.445	500.0	100.0	100.0	0	0.0	0.0	0.002	1.0	96.73138	5.218	1	2.0	3.0	5.0	1.0	1.0
6944.445	500.0	100.0	100.0	0	0.0	0.0	0.004	1.0	96.73138	5.34	1	2.0	3.0	5.0	1.0	1.0
6944.445	500.0	100.0	100.0	0	0.0	0.0	0.007	1.0	96.64647	5.34	1	2.0	3.0	5.0	1.0	1.0
6944.445	500.0	100.0	100.0	0	0.0	0.0	0.009	1.0	95.864	5.561	1	2.0	3.0	5.0	1.0	1.0
6944.445	500.0	100.0	100.0	0	0.0	0.0	0.012	1.0	95.864	5.66	1	2.0	3.0	5.0	1.0	1.0
6944.445	500.0	100.0	100.0	0	0.0	0.0	0.014	1.0	97.41972	5.66	1	2.0	3.0	5.0	1.0	1.0
6944.445	500.0	100.0	100.0	0	0.0	0.0	0.016	1.0	97.41972	5.836	1	2.0	3.0	5.0	1.0	1.0
6944.445	500.0	100.0	100.0	0	0.0	0.0	0.019	1.0	97.66264	5.836	1	2.0	3.0	5.0	1.0	1.0
6944.445	500.0	100.0	100.0	0	0.0	0.0	0.021	1.0	96.46761	5.988	1	2.0	3.0	5.0	1.0	1.0
6944.445	500.0	100.0	100.0	0	0.0	0.0	0.024	1.0	96.46761	6.057	1	2.0	3.0	5.0	1.0	1.0
6944.445	500.0	100.0	100.0	0	0.0	0.0	0.026	1.0	96.892	6.057	1	2.0	3.0	5.0	1.0	1.0
6944.445	500.0	100.0	100.0	0	0.0	0.0	0.029	1.0	97.02837	6.179	1	2.0	3.0	5.0	1.0	1.0
6944.445	500.0	100.0	100.0	0	0.0	0.0	0.031	1.0	97.02837	6.234	1	2.0	3.0	5.0	1.0	1.0
6944.445	500.0	100.0	100.0	0	0.0	0.0	0.033	1.0	96.89134	6.234	1	2.0	3.0	5.0	1.0	1.0
6944.445	500.0	100.0	100.0	0	0.0	0.0	0.036	1.0	96.89134	6.332	1	2.0	3.0	5.0	1.0	1.0
6944.445	500.0	100.0	100.0	0	0.0	0.0	0.038	1.0	97.33967	6.332	1	2.0	3.0	5.0	1.0	1.0
6944.445	500.0	100.0	100.0	0	0.0	0.0	0.041	1.0	97.184944	6.376	1	2.0	3.0	5.0	1.0	1.0
6944.445	500.0	100.0	100.0	0	0.0	0.0	0.043	1.0	97.41529	6.455	1	2.0	3.0	5.0	1.0	1.0
6944.445	500.0	100.0	100.0	0	0.0	0.0	0.045	1.0	96.91332	6.455	1	2.0	3.0	5.0	1.0	1.0
6944.445	500.0	100.0	100.0	0	0.0	0.0	0.048	1.0	97.08507	6.522	1	2.0	3.0	5.0	1.0	1.0
6944.445	500.0	100.0	100.0	0	0.0	0.0	0.05	1.0	97.08507	6.553	1	2.0	3.0	5.0	1.0	1.0
6944.445	500.0	100.0	100.0	0	0.0	0.0	0.052	1.0	96.800606	6.553	1	2.0	3.0	5.0	1.0	1.0
6944.445	500.0	100.0	100.0	0	0.0	0.0	0.054	1.0	96.800606	6.58	1	2.0	3.0	5.0	1.0	1.0
6944.445	500.0	100.0	100.0	0	0.0	0.0	0.056	1.0	96.38707	6.58	1	2.0	3.0	5.0	1.0	1.0
6944.445	500.0	100.0	100.0	0	0.0	0.0	0.059	1.0	96.13253	6.632	1	2.0	3.0	5.0	1.0	1.0
6944.445	500.0	100.0	100.0	0	0.0	0.0	0.061	1.0	96.13253	6.654	1	2.0	3.0	5.0	1.0	1.0
6944.445	500.0	100.0	100.0	0	0.0	0.0	0.063	1.0	96.97958	6.654	1	2.0	3.0	5.0	1.0	1.0
6944.445	500.0	100.0	100.0	0	0.0	0.0	0.065	1.0	97.02509	6.695	1	2.0	3.0	5.0	1.0	1.0
6944.445	500.0	100.0	100.0	0	0.0	0.0	0.067	1.0	97.02509	6.731	1	2.0	3.0	5.0	1.0	1.0
6944.445	500.0	100.0	100.0	0	0.0	0.0	0.069	1.0	96.53186	6.731	1	2.0	3.0	5.0	1.0	1.0
6944.445	500.0	100.0	100.0	0	0.0	0.0	0.07	1.0	96.53186	6.746	1	2.0	3.0	5.0	1.0	1.0
6944.445	500.0	100.0	100.0	0	0.0	0.0	0.073	1.0	96.86685	6.746	1	2.0	3.0	5.0	1.0	1.0
6944.445	500.0	100.0	100.0	0	0.0	0.0	0.075	1.0	97.04662	6.774	1	2.0	3.0	5.0	1.0	1.0
6944.445	500.0	100.0	100.0	0	0.0	0.0	0.077	1.0	97.04662	6.787	1	2.0	3.0	5.0	1.0	1.0
6944.445	500.0	100.0	100.0	0	0.0	0.0	0.079	1.0	97.39046	6.787	1	2.0	3.0	5.0	1.0	1.0
6944.445	500.0	100.0	100.0	0	0.0	0.0	0.08	1.0	97.622795	6.81	1	2.0	3.0	5.0	1.0	1.0
6944.445	500.0	100.0	100.0	0	0.0	0.0	0.082	1.0	97.622795	6.819	1	2.0	3.0	5.0	1.0	1.0
6944.445	500.0	100.0	100.0	0	0.0	0.0	0.084	1.0	97.93662	6.819	1	2.0	3.0	5.0	1.0	1.0
6944.445	500.0	100.0	100.0	0	0.0	0.0	0.086	1.0	97.93662	6.837	1	2.0	3.0	5.0	1.0	1.0
6944.445	500.0	100.0	100.0	0	0.0	0.0	0.087	1.0	97.161385	6.837	1	2.0	3.0	5.0	1.0	1.0
6944.445	500.0	100.0	100.0	0	0.0	0.0	0.089	1.0	97.159065	6.853	1	2.0	3.0	5.0	1.0	1.0
6944.445	500.0	100.0	100.0	0	0.0	0.0	0.091	1.0	97.159065	6.861	1	2.0	3.0	5.0	1.0	1.0
6944.445	500.0	100.0	100.0	0	0.0	0.0	0.092	1.0	96.80543	6.861	1	2.0	3.0	5.0	1.0	1.0
6944.445	500.0	100.0	100.0	1	0.0	0.0	0.094	1.0	97.16486	6.873	1	2.0	3.0	5.0	1.0	1.0
6944.445	500.0	100.0	100.0	1	0.0	0.0	0.096	1.0	97.16486	6.878	1	2.0	3.0	5.0	1.0	1.0
6944.445	500.0	100.0	100.0	1	0.0	0.0	0.098	1.0	97.35675	6.878	1	2.0	3.0	5.0	1.0	1.0
6944.445	500.0	100.0	100.0	1	0.0	0.0	0.099	1.0	97.35675	6.889	1	2.0	3.0	5.0	1.0	1.0
6944.445	500.0	100.0	100.0	1	0.0	0.0	0.101	1.0	97.84563	6.889	1	2.0	3.0	5.0	1.0	1.0
6944.445	500.0	100.0	100.0	1	0.0	0.0	0.103	1.0	97.59677	6.893	1	2.0	3.0	5.0	1.0	1.0
6944.445	500.0	100.0	100.0	1	0.0	0.0	0.104	1.0	97.3718	6.902	1	2.0	3.0	5.0	1.0	1.0
6944.445	500.0	100.0	100.0	1	0.0	0.0	0.106	1.0	97.497505	6.902	1	2.0	3.0	5.0	1.0	1.0
6944.445	500.0	100.0	100.0	1	0.0	0.0	0.108	1.0	97.640594	6.906	1	2.0	3.0	5.0	1.0	1.0
6944.445	500.0	100.0	100.0	1	0.0	0.0	0.109	1.0	97.640594	6.906	1	2.0	3.0	5.0	1.0	1.0
6944.445	500.0	100.0	100.0	1	0.0	0.0	0.111	1.0	97.18704	6.911	1	2.0	3.0	5.0	1.0	1.0
6944.445	500.0	100.0	100.0	1	0.0	0.0	0.113	1.0	97.18704	6.917	1	2.0	3.0	5.0	1.0	1.0
6944.445	500.0	100.0	100.0	1	0.0	0.0	0.115	1.0	97.275215	6.917	1	2.0	3.0	5.0	1.0	1.0
6944.445	500.0	100.0	100.0	1	0.0	0.0	0.116	1.0	96.94221	6.92	1	2.0	3.0	5.0	1.0	1.0
6944.445	500.0	100.0	100.0	1	0.0	0.0	0.118	1.0	96.94221	6.925	1	2.0	3.0	5.0	1.0	1.0
6944.445	500.0	100.0	100.0	1	0.0	0.0	0.12	1.0	96.57833	6.925	1	2.0	3.0	5.0	1.0	1.0
6944.445	500.0	100.0	100.0	1	0.0	0.0	0.121	1.0	96.26449	6.927	1	2.0	3.0	5.0	1.0	1.0
6944.445	500.0	100.0	100.0	1	0.0	0.0	0.123	1.0	96.26449	6.929	1	2.0	3.0	5.0	1.0	1.0
6944.445	500.0	100.0	100.0	1	0.0	0.0	0.124	1.0	96.63191	6.929	1	2.0	3.0	5.0	1.0	1.0
6944.445	500.0	100.0	100.0	1	0.0	0.0	0.126	1.0	96.63191	6.931	1	2.0	3.0	5.0	1.0	1.0
6944.445	500.0	100.0	100.0	1	0.0	0.0	0.128	1.0	95.45259	6.931	1	2.0	3.0	5.0	1.0	1.0
6944.445	500.0	100.0	100.0	1	0.0	0.0	0.129	1.0	96.27787	6.934	1	2.0	3.0	5.0	1.0	1.0
6944.445	500.0	100.0	100.0	1	0.0	0.0	0.131	1.0	96.27787	6.935	1	2.0	3.0	5.0	1.0	1.0
6944.445	500.0	100.0	100.0	1	0.0	0.0	0.132	1.0	96.59276	6.935	1	2.0	3.0	5.0	1.0	1.0
6944.445	500.0	100.0	100.0	1	0.0	0.0	0.134	1.0	96.555405	6.938	1	2.0	3.0	5.0	1.0	1.0
6944.445	500.0	100.0	100.0	1	0.0	0.0	0.135	1.0	96.555405	6.938	1	2.0	3.0	5.0	1.0	1.0
6944.445	500.0	100.0	100.0	1	0.0	0.0	0.137	1.0	97.85368	6.94	1	2.0	3.0	5.0	1.0	1.0
6944.445	500.0	100.0	100.0	1	0.0	0.0	0.138	1.0	97.85368	6.941	1	2.0	3.0	5.0	1.0	1.0
6944.445	500.0	100.0	100.0	1	0.0	0.0	0.14	1.0	97.35695	6.941	1	2.0	3.0	5.0	1.0	1.0
6944.445	500.0	100.0	100.0	1	0.0	0.0	0.141	1.0	97.86786	6.943	1	2.0	3.0	5.0	1.0	1.0
6944.445	500.0	100.0	100.0	1	0.0	0.0	0.142	1.0	97.86786	6.944	1	2.0	3.0	5.0	1.0	1.0
6944.445	500.0	100.0	100.0	1	0.0	0.0	0.144	1.0	97.23383	6.944	1	2.0	3.0	5.0	1.0	1.0
6944.445	500.0	100.0	100.0	1	0.0	0.0	0.145	1.0	96.5067	6.945	1	2.0	3.0	5.0	1.0	1.0
6944.445	500.0	100.0	100.0	1	0.0	0.0	0.147	1.0	96.5067	6.945	1	2.0	3.0	5.0	1.0	1.0
6944.445	500.0	100.0	100.0	1	0.0	0.0	0.148	1.0	96.747154	6.946	1	2.0	3.0	5.0	1.0	1.0
6944.445	500.0	100.0	100.0	1	0.0	0.0	0.15	1.0	97.19816	6.947	1	2.0	3.0	5.0	1.0	1.0
6944.445	500.0	100.0	100.0	1	0.0	0.0	0.151	1.0	97.23505	6.947	1	2.0	3.0	5.0	1.0	1.0
6944.445	500.0	100.0	100.0	1	0.0	0.0	0.152	1.0	97.64667	6.947	1	2.0	3.0	5.0	1.0	1.0
6944.445	500.0	100.0	100.0	1	0.0	0.0	0.153	1.0	97.34659	6.948	1	2.0	3.0	5.0	1.0	1.0
6944.445	500.0	100.0	100.0	1	0.0	0.0	0.155	1.0	97.20565	6.948	1	2.0	3.0	6.0	1.0	1.0
6944.445	500.0	100.0	100.0	0	0.0	0.0	0.156	1.0	98.012245	6.948	1	3.0	3.0	7.0	1.0	1.0
6944.445	500.0	100.0	100.0	0	0.0	0.0	0.157	1.0	98.012245	6.948	1	3.0	3.0	7.0	1.0	1.0
0.0	500.0	100.0	100.0	0	0.0	0.0	0.158	1.0	97.80678	6.949	1	3.0	3.0	0.0	1.0	1.0
0.0	500.0	100.0	100.0	0	0.0	0.0	0.159	1.0	97.80678	6.949	1	3.0	3.0	0.0	1.0	1.0
0.0	500.0	100.0	100.0	0	0.0	0.0	0.16	1.0	97.84496	6.949	1	3.0	3.0	0.0	1.0	1.0
0.0	500.0	100.0	100.0	0	0.0	0.0	0.161	1.0	97.68601	6.457	1	3.0	3.0	0.0	1.0	1.0
0.0	500.0	100.0	100.0	0	0.0	0.0	0.162	1.0	98.046524	6.001	1	3.0	3.0	0.0	1.0	1.0
0.0	500.0	100.0	100.0	0	0.0	0.0	0.163	1.0	98.19398	6.001	1	3.0	3.0	0.0	1.0	1.0
0.0	500.0	100.0	100.0	0	0.0	0.0	0.164	1.0	98.810974	5.182	1	3.0	3.0	0.0	1.0	1.0
0.0	500.0	100.0	100.0	0	0.0	0.0	0.164	1.0	98.4007	5.182	1	3.0	3.0	0.0	1.0	1.0
0.0	500.0	100.0	100.0	0	0.0	0.0	0.165	1.0	98.52656	4.816	1	3.0	3.0	0.0	1.0	1.0
0.0	500.0	100.0	100.0	0	0.0	0.0	0.166	1.0	98.52656	4.159	1	3.0	3.0	0.0	1.0	1.0
0.0	500.0	100.0	100.0	0	0.0	0.0	0.166	1.0	98.659935	4.159	1	3.0	3.0	0.0	1.0	1.0
0.0	500.0	100.0	100.0	0	0.0	0.0	0.167	1.0	98.12164	3.592	1	3.0	3.0	0.0	1.0	1.0
0.0	500.0	100.0	100.0	0	0.0	0.0	0.167	1.0	98.12164	3.337	1	3.0	3.0	0.0	1.0	1.0
0.0	500.0	100.0	100.0	0	0.0	0.0	0.168	1.0	98.26039	3.337	1	3.0	3.0	0.0	1.0	1.0
0.0	500.0	100.0	100.0	0	0.0	0.0	0.168	1.0	97.62845	2.882	1	3.0	3.0	0.0	1.0	1.0
0.0	500.0	100.0	100.0	0	0.0	0.0	0.168	1.0	97.62845	2.882	1	3.0	3.0	0.0	1.0	1.0
0.0	500.0	100.0	100.0	0	0.0	0.0	0.169	1.0	97.73455	2.678	1	3.0	3.0	0.0	1.0	1.0
0.0	500.0	100.0	100.0	0	0.0	0.0	0.169	1.0	97.73455	2.312	1	3.0	3.0	0.0	1.0	1.0
0.0	500.0	100.0	100.0	0	0.0	0.0	0.169	1.0	98.144264	2.312	1	3.0	3.0	0.0	1.0	1.0
0.0	500.0	100.0	100.0	0	0.0	0.0	0.169	1.0	98.37793	1.997	1	3.0	3.0	0.0	1.0	1.0
0.0	500.0	100.0	100.0	0	0.0	0.0	0.17	1.0	98.37793	1.855	1	3.0	3.0	0.0	1.0	1.0
0.0	500.0	100.0	100.0	0	0.0	0.0	0.17	1.0	98.537834	1.855	1	3.0	3.0	0.0	1.0	1.0
0.0	500.0	100.0	100.0	0	0.0	0.0	0.17	1.0	98.537834	1.602	1	3.0	3.0	0.0	1.0	1.0
0.0	500.0	100.0	100.0	0	0.0	0.0	0.17	1.0	98.01744	1.602	1	3.0	3.0	0.0	1.0	1.0
0.0	500.0	100.0	100.0	0	0.0	0.0	0.17	1.0	97.70246	1.489	1	3.0	3.0	0.0	1.0	1.0
0.0	500.0	100.0	100.0	0	0.0	0.0	0.171	1.0	97.70246	1.286	1	3.0	3.0	0.0	1.0	1.0
0.0	500.0	100.0	100.0	0	0.0	0.0	0.171	1.0	97.67464	1.286	1	3.0	3.0	0.0	1.0	1.0
0.0	500.0	100.0	100.0	0	0.0	0.0	0.171	1.0	98.678825	1.195	1	3.0	3.0	0.0	1.0	1.0
0.0	500.0	100.0	100.0	0	0.0	0.0	0.171	1.0	98.678825	1.031	1	3.0	3.0	0.0	1.0	1.0
0.0	500.0	100.0	100.0	0	0.0	0.0	0.171	1.0	97.85538	1.031	1	3.0	3.0	0.0	1.0	1.0
0.0	500.0	100.0	100.0	0	0.0	0.0	0.171	1.0	97.85538	0.89	1	3.0	3.0	0.0	1.0	1.0
0.0	500.0	100.0	100.0	0	0.0	0.0	0.171	1.0	96.5253	0.89	1	3.0	3.0	0.0	1.0	1.0
0.0	500.0	100.0	100.0	0	0.0	0.0	0.171	1.0	96.19569	0.828	1	3.0	3.0	0.0	1.0	1.0
0.0	500.0	100.0	100.0	0	0.0	0.0	0.171	1.0	96.19569	0.769	1	3.0	3.0	0.0	1.0	1.0
[truncated: 16,549 more rows]
