# Supplementary material for: Just noticeable differences for elbow joint torque feedback
Source: Sci Rep. 2021 Dec 7;11:23553. doi: 10.1038/s41598-021-02630-3 (PMC8651665; doi:10.1038/s41598-021-02630-3)
Supplement: Supplementary file 2 — Supplementary Information. [file 41598_2021_2630_MOESM2_ESM.zip › SupplementaryData_ScientificReports_KimAsbeck2021/S1_S1O.csv]

data 1	data 2	data 3	data 4	data 5	data 6	data 7	data 8	data 9	data 10	data 11	data 12	data 13	data 14	data 15	data 16	data 17
0.0	0.0	100.0	100.0	2	0.0	0.0	0.044	1.0	97.32421	0.0	1	0.0	0.0	5.0	0.0	0.0
0.0	0.0	100.0	100.0	2	0.0	0.0	0.046	1.0	97.32421	0.0	1	0.0	0.0	5.0	0.0	0.0
0.0	0.0	100.0	100.0	2	0.0	0.0	0.048	1.0	97.138855	0.0	1	0.0	0.0	5.0	0.0	0.0
0.0	0.0	100.0	100.0	2	0.0	0.0	0.05	1.0	97.138855	0.0	1	0.0	0.0	5.0	0.0	0.0
0.0	0.0	100.0	100.0	2	0.0	0.0	0.052	1.0	97.04872	0.0	1	0.0	0.0	5.0	0.0	0.0
0.0	0.0	100.0	100.0	2	0.0	0.0	0.054	1.0	96.80679	0.0	1	0.0	0.0	5.0	0.0	0.0
0.0	0.0	100.0	100.0	2	0.0	0.0	0.056	1.0	96.80679	0.0	1	0.0	0.0	5.0	0.0	0.0
0.0	0.0	100.0	100.0	2	0.0	0.0	0.058	1.0	97.24955	0.0	1	0.0	0.0	5.0	0.0	0.0
0.0	0.0	100.0	100.0	2	0.0	0.0	0.06	1.0	97.78282	0.0	1	0.0	0.0	5.0	0.0	0.0
0.0	0.0	100.0	100.0	2	0.0	0.0	0.062	1.0	97.78282	0.0	1	0.0	0.0	5.0	0.0	0.0
0.0	0.0	100.0	100.0	2	0.0	0.0	0.064	1.0	97.32173	0.0	1	0.0	0.0	5.0	0.0	0.0
0.0	0.0	100.0	100.0	2	0.0	0.0	0.066	1.0	97.32173	0.0	1	0.0	0.0	5.0	0.0	0.0
0.0	0.0	100.0	100.0	2	0.0	0.0	0.068	1.0	97.55915	0.0	1	0.0	0.0	5.0	0.0	0.0
0.0	0.0	100.0	100.0	2	0.0	0.0	0.07	1.0	96.93485	0.0	1	0.0	0.0	5.0	0.0	0.0
0.0	0.0	100.0	100.0	2	0.0	0.0	0.072	1.0	97.27584	0.0	1	0.0	0.0	5.0	0.0	0.0
0.0	0.0	100.0	100.0	2	0.0	0.0	0.074	1.0	97.016785	0.0	1	0.0	0.0	5.0	0.0	0.0
0.0	0.0	100.0	100.0	2	0.0	0.0	0.075	1.0	97.26576	0.0	1	0.0	0.0	5.0	0.0	0.0
0.0	0.0	100.0	100.0	2	0.0	0.0	0.077	1.0	97.26576	0.0	1	0.0	0.0	5.0	0.0	0.0
0.0	0.0	100.0	100.0	2	0.0	0.0	0.079	1.0	97.40998	0.0	1	0.0	0.0	5.0	0.0	0.0
0.0	0.0	100.0	100.0	2	0.0	0.0	0.081	1.0	97.40998	0.0	1	0.0	0.0	5.0	0.0	0.0
0.0	0.0	100.0	100.0	2	0.0	0.0	0.082	1.0	97.7238	0.0	1	0.0	0.0	5.0	0.0	0.0
0.0	0.0	100.0	100.0	2	0.0	0.0	0.084	1.0	97.26195	0.0	1	0.0	0.0	5.0	0.0	0.0
0.0	0.0	100.0	100.0	2	0.0	0.0	0.086	1.0	97.26195	0.0	1	0.0	0.0	5.0	0.0	0.0
0.0	0.0	100.0	100.0	2	0.0	0.0	0.087	1.0	96.60997	0.0	1	0.0	0.0	5.0	0.0	0.0
0.0	0.0	100.0	100.0	2	0.0	0.0	0.089	1.0	96.28746	0.0	1	0.0	0.0	5.0	0.0	0.0
0.0	0.0	100.0	100.0	2	0.0	0.0	0.091	1.0	96.28746	0.0	1	0.0	0.0	5.0	0.0	0.0
0.0	0.0	100.0	100.0	2	0.0	0.0	0.092	1.0	96.20247	0.0	1	0.0	0.0	5.0	0.0	0.0
0.0	0.0	100.0	100.0	2	0.0	0.0	0.094	1.0	96.20247	0.0	1	0.0	0.0	5.0	0.0	0.0
0.0	0.0	100.0	100.0	2	0.0	0.0	0.096	1.0	96.45689	0.0	1	0.0	0.0	5.0	0.0	0.0
0.0	0.0	100.0	100.0	2	0.0	0.0	0.097	1.0	96.62581	0.0	1	0.0	0.0	5.0	0.0	0.0
0.0	0.0	100.0	100.0	2	0.0	0.0	0.099	1.0	96.62581	0.0	1	0.0	0.0	5.0	0.0	0.0
0.0	0.0	100.0	100.0	2	0.0	0.0	0.1	1.0	96.28774	0.0	1	0.0	0.0	5.0	0.0	0.0
0.0	0.0	100.0	100.0	2	0.0	0.0	0.102	1.0	96.16518	0.0	1	0.0	0.0	5.0	0.0	0.0
0.0	0.0	100.0	100.0	2	0.0	0.0	0.103	1.0	96.16518	0.0	1	0.0	0.0	5.0	0.0	0.0
0.0	0.0	100.0	100.0	2	0.0	0.0	0.105	1.0	95.968796	0.0	1	0.0	0.0	5.0	0.0	0.0
0.0	0.0	100.0	100.0	2	0.0	0.0	0.106	1.0	95.968796	0.0	1	0.0	0.0	5.0	0.0	0.0
0.0	0.0	100.0	100.0	2	0.0	0.0	0.108	1.0	95.64278	0.0	1	0.0	0.0	5.0	0.0	0.0
0.0	0.0	100.0	100.0	2	0.0	0.0	0.109	1.0	96.48821	0.0	1	0.0	0.0	5.0	0.0	0.0
0.0	0.0	100.0	100.0	2	0.0	0.0	0.11	1.0	96.48821	0.0	1	0.0	0.0	5.0	0.0	0.0
0.0	0.0	100.0	100.0	2	0.0	0.0	0.112	1.0	96.9785	0.0	1	0.0	0.0	5.0	0.0	0.0
0.0	0.0	100.0	100.0	2	0.0	0.0	0.113	1.0	97.037704	0.0	1	0.0	0.0	5.0	0.0	0.0
0.0	0.0	100.0	100.0	2	0.0	0.0	0.115	1.0	97.11232	0.0	1	0.0	0.0	5.0	0.0	0.0
0.0	0.0	100.0	100.0	2	0.0	0.0	0.116	1.0	96.76721	0.0	1	0.0	0.0	5.0	0.0	0.0
0.0	0.0	100.0	100.0	2	0.0	0.0	0.117	1.0	96.76721	0.0	1	0.0	0.0	5.0	0.0	0.0
0.0	0.0	100.0	100.0	2	0.0	0.0	0.119	1.0	96.943634	0.0	1	0.0	0.0	5.0	0.0	0.0
0.0	0.0	100.0	100.0	2	0.0	0.0	0.12	1.0	97.18109	0.0	1	0.0	0.0	5.0	0.0	0.0
0.0	0.0	100.0	100.0	2	0.0	0.0	0.121	1.0	97.18109	0.0	1	0.0	0.0	5.0	0.0	0.0
0.0	0.0	100.0	100.0	2	0.0	0.0	0.122	1.0	98.21403	0.0	1	0.0	0.0	5.0	0.0	0.0
0.0	0.0	100.0	100.0	2	0.0	0.0	0.124	1.0	98.34619	0.0	1	0.0	0.0	5.0	0.0	0.0
0.0	0.0	100.0	100.0	2	0.0	0.0	0.125	1.0	98.34619	0.0	1	0.0	0.0	5.0	0.0	0.0
0.0	0.0	100.0	100.0	2	0.0	0.0	0.126	1.0	98.28559	0.0	1	0.0	0.0	5.0	0.0	0.0
0.0	0.0	100.0	100.0	2	0.0	0.0	0.127	1.0	98.28559	0.0	1	0.0	0.0	5.0	0.0	0.0
0.0	0.0	100.0	100.0	2	0.0	0.0	0.129	1.0	97.51709	0.0	1	0.0	0.0	5.0	0.0	0.0
0.0	0.0	100.0	100.0	2	0.0	0.0	0.13	1.0	97.56658	0.0	1	0.0	0.0	5.0	0.0	0.0
0.0	0.0	100.0	100.0	2	0.0	0.0	0.132	1.0	97.56658	0.0	1	0.0	0.0	5.0	0.0	0.0
0.0	0.0	100.0	100.0	2	0.0	0.0	0.133	1.0	97.51698	0.0	1	0.0	0.0	5.0	0.0	0.0
0.0	0.0	100.0	100.0	2	0.0	0.0	0.134	1.0	96.95919	0.0	1	0.0	0.0	5.0	0.0	0.0
0.0	0.0	100.0	100.0	2	0.0	0.0	0.135	1.0	96.95919	0.0	1	0.0	0.0	5.0	0.0	0.0
0.0	0.0	100.0	100.0	2	0.0	0.0	0.137	1.0	96.80842	0.0	1	0.0	0.0	5.0	0.0	0.0
0.0	0.0	100.0	100.0	2	0.0	0.0	0.138	1.0	96.80842	0.0	1	0.0	0.0	5.0	0.0	0.0
0.0	0.0	100.0	100.0	2	0.0	0.0	0.139	1.0	97.552795	0.0	1	0.0	0.0	5.0	0.0	0.0
0.0	0.0	100.0	100.0	2	0.0	0.0	0.14	1.0	97.99797	0.0	1	0.0	0.0	5.0	0.0	0.0
0.0	0.0	100.0	100.0	2	0.0	0.0	0.142	1.0	97.99797	0.0	1	0.0	0.0	5.0	0.0	0.0
0.0	0.0	100.0	100.0	2	0.0	0.0	0.143	1.0	98.22453	0.0	1	0.0	0.0	5.0	0.0	0.0
0.0	0.0	100.0	100.0	2	0.0	0.0	0.144	1.0	97.92436	0.0	1	0.0	0.0	5.0	0.0	0.0
0.0	0.0	100.0	100.0	2	0.0	0.0	0.145	1.0	97.92436	0.0	1	0.0	0.0	5.0	0.0	0.0
0.0	0.0	100.0	100.0	2	0.0	0.0	0.147	1.0	97.35306	0.0	1	0.0	0.0	5.0	0.0	0.0
0.0	0.0	100.0	100.0	2	0.0	0.0	0.148	1.0	97.35306	0.0	1	0.0	0.0	5.0	0.0	0.0
0.0	0.0	100.0	100.0	2	0.0	0.0	0.149	1.0	96.51123	0.0	1	0.0	0.0	5.0	0.0	0.0
0.0	0.0	100.0	100.0	2	0.0	0.0	0.151	1.0	96.21949	0.0	1	0.0	0.0	5.0	0.0	0.0
0.0	0.0	100.0	100.0	2	0.0	0.0	0.152	1.0	96.601845	0.0	1	0.0	0.0	5.0	0.0	0.0
0.0	0.0	100.0	100.0	2	0.0	0.0	0.153	1.0	96.39378	0.0	1	0.0	0.0	6.0	0.0	0.0
0.0	0.0	100.0	100.0	0	0.0	0.0	0.154	1.0	96.250946	0.0	1	0.0	0.0	7.0	0.0	0.0
0.0	0.0	100.0	100.0	0	0.0	0.0	0.156	1.0	95.78076	0.0	1	0.0	0.0	7.0	0.0	0.0
0.0	0.0	100.0	100.0	0	0.0	0.0	0.157	1.0	95.94197	0.0	1	0.0	0.0	0.0	0.0	0.0
0.0	0.0	100.0	100.0	0	0.0	0.0	0.158	1.0	95.94197	0.0	1	0.0	0.0	0.0	0.0	0.0
0.0	0.0	100.0	100.0	0	0.0	0.0	0.159	1.0	96.77511	0.0	1	0.0	0.0	0.0	0.0	0.0
0.0	0.0	100.0	100.0	0	0.0	0.0	0.161	1.0	97.104095	0.0	1	0.0	0.0	0.0	0.0	0.0
0.0	0.0	100.0	100.0	0	0.0	0.0	0.162	1.0	97.104095	0.0	1	0.0	0.0	0.0	0.0	0.0
0.0	0.0	100.0	100.0	0	0.0	0.0	0.163	1.0	97.01904	0.0	1	0.0	0.0	0.0	0.0	0.0
0.0	0.0	100.0	100.0	0	0.0	0.0	0.164	1.0	96.52241	0.0	1	0.0	0.0	0.0	0.0	0.0
0.0	0.0	100.0	100.0	0	0.0	0.0	0.165	1.0	96.52241	0.0	1	0.0	0.0	0.0	0.0	0.0
0.0	0.0	100.0	100.0	0	0.0	0.0	0.167	1.0	96.14925	0.0	1	0.0	0.0	0.0	0.0	0.0
0.0	0.0	100.0	100.0	0	0.0	0.0	0.168	1.0	96.14925	0.0	1	0.0	0.0	0.0	0.0	0.0
0.0	0.0	100.0	100.0	0	0.0	0.0	0.169	1.0	96.06837	0.0	1	0.0	0.0	0.0	0.0	0.0
0.0	0.0	100.0	100.0	0	0.0	0.0	0.17	1.0	96.649536	0.0	1	0.0	0.0	0.0	0.0	0.0
0.0	0.0	100.0	100.0	0	0.0	0.0	0.171	1.0	96.649536	0.0	1	0.0	0.0	0.0	0.0	0.0
0.0	0.0	100.0	100.0	0	0.0	0.0	0.173	1.0	96.743385	0.0	1	0.0	0.0	0.0	0.0	0.0
0.0	0.0	100.0	100.0	0	0.0	0.0	0.174	1.0	97.088776	0.0	1	0.0	0.0	0.0	0.0	0.0
0.0	0.0	100.0	100.0	0	0.0	0.0	0.175	1.0	97.088776	0.0	1	0.0	0.0	0.0	0.0	0.0
0.0	0.0	100.0	100.0	0	0.0	0.0	0.176	1.0	96.840775	0.0	1	0.0	0.0	0.0	0.0	0.0
0.0	0.0	100.0	100.0	0	0.0	0.0	0.177	1.0	96.840775	0.0	1	0.0	0.0	0.0	0.0	0.0
0.0	0.0	100.0	100.0	0	0.0	0.0	0.178	1.0	96.63509	0.0	1	0.0	0.0	0.0	0.0	0.0
0.0	0.0	100.0	100.0	0	0.0	0.0	0.179	1.0	96.930786	0.0	1	0.0	0.0	0.0	0.0	0.0
0.0	0.0	100.0	100.0	0	0.0	0.0	0.18	1.0	96.930786	0.0	1	0.0	0.0	0.0	0.0	0.0
0.0	0.0	100.0	100.0	0	0.0	0.0	0.181	1.0	96.7059	0.0	1	0.0	0.0	0.0	0.0	0.0
0.0	0.0	100.0	100.0	0	0.0	0.0	0.182	1.0	96.54772	0.0	1	0.0	0.0	0.0	0.0	0.0
0.0	0.0	100.0	100.0	0	0.0	0.0	0.183	1.0	96.54772	0.0	1	0.0	0.0	0.0	0.0	0.0
0.0	0.0	100.0	100.0	0	0.0	0.0	0.184	1.0	97.372635	0.0	1	0.0	0.0	0.0	0.0	0.0
0.0	0.0	100.0	100.0	0	0.0	0.0	0.185	1.0	97.372635	0.0	1	0.0	0.0	0.0	0.0	0.0
0.0	0.0	100.0	100.0	0	0.0	0.0	0.186	1.0	96.756256	0.0	1	0.0	0.0	0.0	0.0	0.0
0.0	0.0	100.0	100.0	0	0.0	0.0	0.187	1.0	97.17189	0.0	1	0.0	0.0	0.0	0.0	0.0
0.0	0.0	100.0	100.0	0	0.0	0.0	0.187	1.0	97.17189	0.0	1	0.0	0.0	0.0	0.0	0.0
0.0	0.0	100.0	100.0	0	0.0	0.0	0.188	1.0	96.370125	0.0	1	0.0	0.0	0.0	0.0	0.0
0.0	0.0	100.0	100.0	0	0.0	0.0	0.189	1.0	96.13183	0.0	1	0.0	0.0	0.0	0.0	0.0
0.0	0.0	100.0	100.0	0	0.0	0.0	0.189	1.0	96.13183	0.0	1	0.0	0.0	0.0	0.0	0.0
0.0	0.0	100.0	100.0	0	0.0	0.0	0.19	1.0	96.48551	0.0	1	0.0	0.0	0.0	0.0	0.0
0.0	0.0	100.0	100.0	0	0.0	0.0	0.19	1.0	96.48551	0.0	1	0.0	0.0	0.0	0.0	0.0
0.0	0.0	100.0	100.0	0	0.0	0.0	0.191	1.0	96.32591	0.0	1	0.0	0.0	0.0	0.0	0.0
0.0	0.0	100.0	100.0	0	0.0	0.0	0.191	1.0	97.53166	0.0	1	0.0	0.0	0.0	0.0	0.0
0.0	0.0	100.0	100.0	0	0.0	0.0	0.191	1.0	97.53166	0.0	1	0.0	0.0	0.0	0.0	0.0
0.0	0.0	100.0	100.0	0	0.0	0.0	0.191	1.0	97.633156	0.0	1	0.0	0.0	0.0	0.0	0.0
0.0	0.0	100.0	100.0	0	0.0	0.0	0.192	1.0	97.07821	0.0	1	0.0	0.0	0.0	0.0	0.0
0.0	0.0	100.0	100.0	0	0.0	0.0	0.192	1.0	97.07821	0.0	1	0.0	0.0	0.0	0.0	0.0
0.0	0.0	100.0	100.0	0	0.0	0.0	0.192	1.0	96.43647	0.0	1	0.0	0.0	0.0	0.0	0.0
0.0	0.0	100.0	100.0	0	0.0	0.0	0.192	1.0	96.43647	0.0	1	0.0	0.0	0.0	0.0	0.0
0.0	0.0	100.0	100.0	0	0.0	0.0	0.192	1.0	96.482994	0.0	1	0.0	0.0	0.0	0.0	0.0
0.0	0.0	100.0	100.0	0	0.0	0.0	0.192	1.0	96.21807	0.0	1	0.0	0.0	0.0	0.0	0.0
0.0	0.0	100.0	100.0	0	0.0	0.0	0.192	1.0	96.21807	0.0	1	0.0	0.0	0.0	0.0	0.0
0.0	0.0	100.0	100.0	0	0.0	0.0	0.192	1.0	96.09711	0.0	1	0.0	0.0	0.0	0.0	0.0
0.0	0.0	100.0	100.0	0	0.0	0.0	0.192	1.0	95.85268	0.0	1	0.0	0.0	0.0	0.0	0.0
0.0	0.0	100.0	100.0	0	0.0	0.0	0.192	1.0	95.85268	0.0	1	0.0	0.0	0.0	0.0	0.0
0.0	0.0	100.0	100.0	0	0.0	0.0	0.192	1.0	96.04685	0.0	1	0.0	0.0	0.0	0.0	0.0
0.0	0.0	100.0	100.0	0	0.0	0.0	0.192	1.0	96.04685	0.0	1	0.0	0.0	0.0	0.0	0.0
0.0	0.0	100.0	100.0	0	0.0	0.0	0.192	1.0	95.0028	0.0	1	0.0	0.0	0.0	0.0	0.0
0.0	0.0	100.0	100.0	0	0.0	0.0	0.191	1.0	94.58278	0.0	1	0.0	0.0	8.0	0.0	0.0
0.0	0.0	100.0	100.0	0	0.0	0.0	0.191	1.0	94.58278	0.0	1	0.0	0.0	8.0	0.0	0.0
0.0	0.0	100.0	100.0	0	0.0	0.0	0.191	0.0	95.91921	0.0	1	0.0	0.0	0.0	0.0	0.0
0.0	0.0	100.0	100.0	0	0.0	0.0	0.191	0.0	96.64058	0.0	1	0.0	0.0	0.0	0.0	0.0
0.0	0.0	100.0	100.0	0	0.0	0.0	0.191	0.0	96.64058	0.0	1	0.0	0.0	0.0	0.0	0.0
0.0	0.0	100.0	100.0	0	0.0	0.0	0.19	0.0	96.58571	0.0	1	0.0	0.0	0.0	0.0	0.0
0.0	0.0	100.0	100.0	0	0.0	0.0	0.19	0.0	96.58571	0.0	1	0.0	0.0	0.0	0.0	0.0
0.0	0.0	100.0	100.0	0	0.0	0.0	0.19	0.0	96.0201	0.0	1	0.0	0.0	0.0	0.0	0.0
0.0	0.0	100.0	100.0	0	0.0	0.0	0.19	0.0	96.49095	0.0	1	0.0	0.0	0.0	0.0	0.0
0.0	0.0	100.0	100.0	0	0.0	0.0	0.189	0.0	96.49095	0.0	1	0.0	0.0	0.0	0.0	0.0
0.0	0.0	100.0	100.0	0	0.0	0.0	0.189	0.0	96.26004	0.0	1	0.0	0.0	0.0	0.0	0.0
0.0	0.0	100.0	100.0	0	0.0	0.0	0.188	0.0	95.14334	0.0	1	0.0	0.0	0.0	0.0	0.0
0.0	0.0	100.0	100.0	0	0.0	0.0	0.188	0.0	95.14334	0.0	1	0.0	0.0	0.0	0.0	0.0
0.0	0.0	100.0	100.0	0	0.0	0.0	0.187	0.0	95.98795	0.0	1	0.0	0.0	0.0	0.0	0.0
0.0	0.0	100.0	100.0	0	0.0	0.0	0.186	0.0	95.98795	0.0	1	0.0	0.0	0.0	0.0	0.0
0.0	0.0	100.0	100.0	0	0.0	0.0	0.186	0.0	95.92054	0.0	1	0.0	0.0	0.0	0.0	0.0
0.0	0.0	100.0	100.0	0	0.0	0.0	0.185	0.0	95.448425	0.0	1	0.0	0.0	0.0	0.0	0.0
0.0	0.0	100.0	100.0	0	0.0	0.0	0.184	0.0	95.448425	0.0	1	0.0	0.0	0.0	0.0	0.0
0.0	0.0	100.0	100.0	0	0.0	0.0	0.183	0.0	95.46637	0.0	1	0.0	0.0	0.0	0.0	0.0
0.0	0.0	100.0	100.0	0	0.0	0.0	0.182	0.0	96.750305	0.0	1	0.0	0.0	0.0	0.0	0.0
0.0	0.0	100.0	100.0	0	0.0	0.0	0.181	0.0	96.750305	0.0	1	0.0	0.0	0.0	0.0	0.0
0.0	0.0	100.0	100.0	0	0.0	0.0	0.18	0.0	96.061905	0.0	1	0.0	0.0	0.0	0.0	0.0
0.0	0.0	100.0	100.0	0	0.0	0.0	0.178	0.0	96.061905	0.0	1	0.0	0.0	0.0	0.0	0.0
0.0	0.0	100.0	100.0	0	0.0	0.0	0.177	0.0	95.32175	0.0	1	0.0	0.0	0.0	0.0	0.0
0.0	0.0	100.0	100.0	0	0.0	0.0	0.175	0.0	95.02538	0.0	1	0.0	0.0	0.0	0.0	0.0
0.0	0.0	100.0	100.0	0	0.0	0.0	0.173	0.0	95.02538	0.0	1	0.0	0.0	0.0	0.0	0.0
0.0	0.0	100.0	100.0	0	0.0	0.0	0.172	0.0	96.46337	0.0	1	0.0	0.0	0.0	0.0	0.0
0.0	0.0	100.0	100.0	0	0.0	0.0	0.17	0.0	97.19309	0.0	1	0.0	0.0	0.0	0.0	0.0
0.0	0.0	100.0	100.0	0	0.0	0.0	0.168	0.0	97.19309	0.0	1	0.0	0.0	0.0	0.0	0.0
0.0	0.0	100.0	100.0	0	0.0	0.0	0.166	0.0	97.63118	0.0	1	0.0	0.0	0.0	0.0	0.0
0.0	0.0	100.0	100.0	0	0.0	0.0	0.164	0.0	97.63118	0.0	1	0.0	0.0	0.0	0.0	0.0
0.0	0.0	100.0	100.0	0	0.0	0.0	0.161	0.0	97.90668	0.0	1	0.0	0.0	0.0	0.0	0.0
0.0	0.0	100.0	100.0	0	0.0	0.0	0.159	0.0	97.64307	0.0	1	0.0	0.0	0.0	0.0	0.0
0.0	0.0	100.0	100.0	0	0.0	0.0	0.157	0.0	97.64307	0.0	1	0.0	0.0	0.0	0.0	0.0
0.0	0.0	100.0	100.0	0	0.0	0.0	0.155	0.0	96.0369	0.0	1	0.0	0.0	0.0	0.0	0.0
0.0	0.0	100.0	100.0	0	0.0	0.0	0.152	0.0	97.73941	0.0	1	0.0	0.0	0.0	0.0	0.0
0.0	0.0	100.0	100.0	0	0.0	0.0	0.15	0.0	97.73941	0.0	1	0.0	0.0	0.0	0.0	0.0
0.0	0.0	100.0	100.0	0	0.0	0.0	0.148	0.0	97.534775	0.0	1	0.0	0.0	0.0	0.0	0.0
0.0	0.0	100.0	100.0	0	0.0	0.0	0.145	0.0	97.534775	0.0	1	0.0	0.0	0.0	0.0	0.0
0.0	0.0	100.0	100.0	0	0.0	0.0	0.143	0.0	96.73608	0.0	1	0.0	0.0	0.0	0.0	0.0
0.0	0.0	100.0	100.0	0	0.0	0.0	0.14	0.0	96.48225	0.0	1	0.0	0.0	0.0	0.0	0.0
0.0	0.0	100.0	100.0	0	0.0	0.0	0.138	0.0	96.48225	0.0	1	0.0	0.0	0.0	0.0	0.0
0.0	0.0	100.0	100.0	0	0.0	0.0	0.135	0.0	95.86738	0.0	1	0.0	0.0	0.0	0.0	0.0
0.0	0.0	100.0	100.0	0	0.0	0.0	0.133	0.0	95.368706	0.0	1	0.0	0.0	0.0	0.0	0.0
0.0	0.0	100.0	100.0	0	0.0	0.0	0.13	0.0	95.368706	0.0	1	0.0	0.0	0.0	0.0	0.0
0.0	0.0	100.0	100.0	0	0.0	0.0	0.128	0.0	95.89741	0.0	1	0.0	0.0	0.0	0.0	0.0
0.0	0.0	100.0	100.0	0	0.0	0.0	0.125	0.0	95.89741	0.0	1	0.0	0.0	0.0	0.0	0.0
0.0	0.0	100.0	100.0	0	0.0	0.0	0.123	0.0	96.66598	0.0	1	0.0	0.0	0.0	0.0	0.0
0.0	0.0	100.0	100.0	0	0.0	0.0	0.121	0.0	97.11309	0.0	1	0.0	0.0	0.0	0.0	0.0
0.0	0.0	100.0	100.0	0	0.0	0.0	0.118	0.0	97.11309	0.0	1	0.0	0.0	0.0	0.0	0.0
0.0	0.0	100.0	100.0	0	0.0	0.0	0.116	0.0	97.2838	0.0	1	0.0	0.0	0.0	0.0	0.0
0.0	0.0	100.0	100.0	0	0.0	0.0	0.114	0.0	97.7872	0.0	1	0.0	0.0	0.0	0.0	0.0
0.0	0.0	100.0	100.0	0	0.0	0.0	0.111	0.0	97.7872	0.0	1	0.0	0.0	0.0	0.0	0.0
0.0	0.0	100.0	100.0	0	0.0	0.0	0.109	0.0	98.021225	0.0	1	0.0	0.0	0.0	0.0	0.0
0.0	0.0	100.0	100.0	0	0.0	0.0	0.107	0.0	98.021225	0.0	1	0.0	0.0	0.0	0.0	0.0
0.0	0.0	100.0	100.0	0	0.0	0.0	0.105	0.0	98.366516	0.0	1	0.0	0.0	0.0	0.0	0.0
0.0	0.0	100.0	100.0	0	0.0	0.0	0.102	0.0	97.75006	0.0	1	0.0	0.0	0.0	0.0	0.0
0.0	0.0	100.0	100.0	0	0.0	0.0	0.1	0.0	97.75006	0.0	1	0.0	0.0	0.0	0.0	0.0
0.0	0.0	100.0	100.0	0	0.0	0.0	0.098	0.0	98.97706	0.0	1	0.0	0.0	0.0	0.0	0.0
0.0	0.0	100.0	100.0	0	0.0	0.0	0.096	0.0	99.937416	0.0	1	0.0	0.0	0.0	0.0	0.0
0.0	0.0	100.0	100.0	0	0.0	0.0	0.094	0.0	99.937416	0.0	1	0.0	0.0	0.0	0.0	0.0
0.0	0.0	100.0	100.0	0	0.0	0.0	0.092	0.0	99.4724	0.0	1	0.0	0.0	0.0	0.0	0.0
0.0	0.0	100.0	100.0	0	0.0	0.0	0.091	0.0	99.4724	0.0	1	0.0	0.0	0.0	0.0	0.0
0.0	0.0	100.0	100.0	0	0.0	0.0	0.089	0.0	98.2663	0.0	1	0.0	0.0	0.0	0.0	0.0
0.0	0.0	100.0	100.0	0	0.0	0.0	0.087	0.0	97.92598	0.0	1	0.0	0.0	0.0	0.0	0.0
0.0	0.0	100.0	100.0	0	0.0	0.0	0.085	0.0	97.92598	0.0	1	0.0	0.0	0.0	0.0	0.0
0.0	0.0	100.0	100.0	0	0.0	0.0	0.083	0.0	98.25948	0.0	1	0.0	0.0	0.0	0.0	0.0
0.0	0.0	100.0	100.0	0	0.0	0.0	0.082	0.0	98.35416	0.0	1	0.0	0.0	0.0	0.0	0.0
0.0	0.0	100.0	100.0	0	0.0	0.0	0.081	0.0	98.35416	0.0	1	0.0	0.0	0.0	0.0	0.0
0.0	0.0	100.0	100.0	0	0.0	0.0	0.079	0.0	97.41363	0.0	1	0.0	0.0	0.0	0.0	0.0
0.0	0.0	100.0	100.0	0	0.0	0.0	0.078	0.0	97.41363	0.0	1	0.0	0.0	0.0	0.0	0.0
0.0	0.0	100.0	100.0	0	0.0	0.0	0.076	0.0	97.108696	0.0	1	0.0	0.0	0.0	0.0	0.0
0.0	0.0	100.0	100.0	0	0.0	0.0	0.075	0.0	96.959885	0.0	1	0.0	0.0	0.0	0.0	0.0
0.0	0.0	100.0	100.0	0	0.0	0.0	0.074	0.0	96.959885	0.0	1	0.0	0.0	0.0	0.0	0.0
0.0	0.0	100.0	100.0	0	0.0	0.0	0.072	0.0	97.58577	0.0	1	0.0	0.0	0.0	0.0	0.0
0.0	0.0	100.0	100.0	0	0.0	0.0	0.071	0.0	96.60047	0.0	1	0.0	0.0	0.0	0.0	0.0
0.0	0.0	100.0	100.0	0	0.0	0.0	0.07	0.0	96.60047	0.0	1	0.0	0.0	0.0	0.0	0.0
0.0	0.0	100.0	100.0	0	0.0	0.0	0.069	0.0	96.15377	0.0	1	0.0	0.0	0.0	0.0	0.0
0.0	0.0	100.0	100.0	0	0.0	0.0	0.068	0.0	96.15377	0.0	1	0.0	0.0	0.0	0.0	0.0
0.0	0.0	100.0	100.0	0	0.0	0.0	0.066	0.0	96.38202	0.0	1	0.0	0.0	0.0	0.0	0.0
0.0	0.0	100.0	100.0	0	0.0	0.0	0.065	0.0	96.615616	0.0	1	0.0	0.0	0.0	0.0	0.0
0.0	0.0	100.0	100.0	0	0.0	0.0	0.064	0.0	96.615616	0.0	1	0.0	0.0	0.0	0.0	0.0
0.0	0.0	100.0	100.0	0	0.0	0.0	0.063	0.0	96.59348	0.0	1	0.0	0.0	0.0	0.0	0.0
0.0	0.0	100.0	100.0	0	0.0	0.0	0.062	0.0	97.32212	0.0	1	0.0	0.0	0.0	0.0	0.0
0.0	0.0	100.0	100.0	0	0.0	0.0	0.061	0.0	97.32212	0.0	1	0.0	0.0	0.0	0.0	0.0
0.0	0.0	100.0	100.0	0	0.0	0.0	0.06	0.0	98.39715	0.0	1	0.0	0.0	0.0	0.0	0.0
0.0	0.0	100.0	100.0	0	0.0	0.0	0.059	0.0	98.39715	0.0	1	0.0	0.0	0.0	0.0	0.0
0.0	0.0	100.0	100.0	0	0.0	0.0	0.059	0.0	98.31487	0.0	1	0.0	0.0	0.0	0.0	0.0
0.0	0.0	100.0	100.0	0	0.0	0.0	0.058	0.0	98.22233	0.0	1	0.0	0.0	0.0	0.0	0.0
0.0	0.0	100.0	100.0	0	0.0	0.0	0.057	0.0	98.14495	0.0	1	0.0	0.0	0.0	0.0	0.0
0.0	0.0	100.0	100.0	0	0.0	0.0	0.056	0.0	98.074615	0.0	1	0.0	0.0	0.0	0.0	0.0
0.0	0.0	100.0	100.0	0	0.0	0.0	0.055	0.0	98.01569	0.0	1	0.0	0.0	0.0	0.0	0.0
0.0	0.0	100.0	100.0	0	0.0	0.0	0.054	0.0	98.01569	0.0	1	0.0	0.0	0.0	0.0	0.0
0.0	0.0	100.0	100.0	0	0.0	0.0	0.054	0.0	97.89157	0.0	1	0.0	0.0	0.0	0.0	0.0
0.0	0.0	100.0	100.0	0	0.0	0.0	0.053	0.0	97.89157	0.0	1	0.0	0.0	0.0	0.0	0.0
0.0	0.0	100.0	100.0	0	0.0	0.0	0.052	0.0	97.771484	0.0	1	0.0	0.0	0.0	0.0	0.0
0.0	0.0	100.0	100.0	0	0.0	0.0	0.052	0.0	97.40083	0.0	1	0.0	0.0	0.0	0.0	0.0
0.0	0.0	100.0	100.0	0	0.0	0.0	0.051	0.0	97.40083	0.0	1	0.0	0.0	0.0	0.0	0.0
0.0	0.0	100.0	100.0	0	0.0	0.0	0.05	0.0	97.15139	0.0	1	0.0	0.0	0.0	0.0	0.0
0.0	0.0	100.0	100.0	0	0.0	0.0	0.049	0.0	97.210785	0.0	1	0.0	0.0	0.0	0.0	0.0
0.0	0.0	100.0	100.0	0	0.0	0.0	0.048	0.0	97.210785	0.0	1	0.0	0.0	0.0	0.0	0.0
0.0	0.0	100.0	100.0	0	0.0	0.0	0.048	0.0	97.58017	0.0	1	0.0	0.0	0.0	0.0	0.0
0.0	0.0	100.0	100.0	0	0.0	0.0	0.047	0.0	97.58017	0.0	1	0.0	0.0	0.0	0.0	0.0
0.0	0.0	100.0	100.0	0	0.0	0.0	0.046	0.0	97.21408	0.0	1	0.0	0.0	0.0	0.0	0.0
0.0	0.0	100.0	100.0	0	0.0	0.0	0.046	0.0	97.06231	0.0	1	0.0	0.0	0.0	0.0	0.0
0.0	0.0	100.0	100.0	0	0.0	0.0	0.045	0.0	97.06231	0.0	1	0.0	0.0	0.0	0.0	0.0
0.0	0.0	100.0	100.0	0	0.0	0.0	0.044	0.0	96.18394	0.0	1	0.0	0.0	0.0	0.0	0.0
0.0	0.0	100.0	100.0	0	0.0	0.0	0.043	0.0	96.28992	0.0	1	0.0	0.0	0.0	0.0	0.0
0.0	0.0	100.0	100.0	0	0.0	0.0	0.042	0.0	96.28992	0.0	1	0.0	0.0	0.0	0.0	0.0
0.0	0.0	100.0	100.0	0	0.0	0.0	0.041	0.0	96.40614	0.0	1	0.0	0.0	0.0	0.0	0.0
0.0	0.0	100.0	100.0	0	0.0	0.0	0.041	0.0	96.40614	0.0	1	0.0	0.0	0.0	0.0	0.0
0.0	0.0	100.0	100.0	0	0.0	0.0	0.04	0.0	96.367355	0.0	1	0.0	0.0	0.0	0.0	0.0
0.0	0.0	100.0	100.0	0	0.0	0.0	0.039	0.0	96.134964	0.0	1	0.0	0.0	0.0	0.0	0.0
0.0	0.0	100.0	100.0	0	0.0	0.0	0.038	0.0	96.134964	0.0	1	0.0	0.0	0.0	0.0	0.0
0.0	0.0	100.0	100.0	0	0.0	0.0	0.037	0.0	96.5412	0.0	1	0.0	0.0	0.0	0.0	0.0
0.0	0.0	100.0	100.0	0	0.0	0.0	0.036	0.0	96.55698	0.0	1	0.0	0.0	0.0	0.0	0.0
0.0	0.0	100.0	100.0	0	0.0	0.0	0.035	0.0	96.55698	0.0	1	0.0	0.0	0.0	0.0	0.0
0.0	0.0	100.0	100.0	0	0.0	0.0	0.035	0.0	96.21624	0.0	1	0.0	0.0	0.0	0.0	0.0
0.0	0.0	100.0	100.0	0	0.0	0.0	0.034	0.0	96.21624	0.0	1	0.0	0.0	0.0	0.0	0.0
0.0	0.0	100.0	100.0	0	0.0	0.0	0.033	0.0	97.06369	0.0	1	0.0	0.0	0.0	0.0	0.0
0.0	0.0	100.0	100.0	0	0.0	0.0	0.032	0.0	96.20292	0.0	1	0.0	0.0	0.0	0.0	0.0
0.0	0.0	100.0	100.0	0	0.0	0.0	0.031	0.0	96.20292	0.0	1	0.0	0.0	0.0	0.0	0.0
0.0	0.0	100.0	100.0	0	0.0	0.0	0.03	0.0	96.51603	0.0	1	0.0	0.0	0.0	0.0	0.0
0.0	0.0	100.0	100.0	0	0.0	0.0	0.029	0.0	96.44704	0.0	1	0.0	0.0	0.0	0.0	0.0
0.0	0.0	100.0	100.0	0	0.0	0.0	0.028	0.0	96.44704	0.0	1	0.0	0.0	0.0	0.0	0.0
0.0	0.0	100.0	100.0	0	0.0	0.0	0.028	0.0	96.19109	0.0	1	0.0	0.0	0.0	0.0	0.0
0.0	0.0	100.0	100.0	0	0.0	0.0	0.027	0.0	96.19109	0.0	1	0.0	0.0	0.0	0.0	0.0
0.0	0.0	100.0	100.0	0	0.0	0.0	0.026	0.0	96.71713	0.0	1	0.0	0.0	0.0	0.0	0.0
0.0	0.0	100.0	100.0	0	0.0	0.0	0.025	0.0	96.55587	0.0	1	0.0	0.0	0.0	0.0	0.0
0.0	0.0	100.0	100.0	0	0.0	0.0	0.024	0.0	96.55587	0.0	1	0.0	0.0	0.0	0.0	0.0
0.0	0.0	100.0	100.0	0	0.0	0.0	0.023	0.0	96.39022	0.0	1	0.0	0.0	0.0	0.0	0.0
0.0	0.0	100.0	100.0	0	0.0	0.0	0.023	0.0	97.29438	0.0	1	0.0	0.0	0.0	0.0	0.0
0.0	0.0	100.0	100.0	0	0.0	0.0	0.022	0.0	97.29438	0.0	1	0.0	0.0	0.0	0.0	0.0
0.0	0.0	100.0	100.0	0	0.0	0.0	0.021	0.0	98.48854	0.0	1	0.0	0.0	0.0	0.0	0.0
0.0	0.0	100.0	100.0	0	0.0	0.0	0.02	0.0	98.48854	0.0	1	0.0	0.0	0.0	0.0	0.0
0.0	0.0	100.0	100.0	0	0.0	0.0	0.019	0.0	98.771805	0.0	1	0.0	0.0	0.0	0.0	0.0
0.0	0.0	100.0	100.0	0	0.0	0.0	0.019	0.0	98.19653	0.0	1	0.0	0.0	0.0	0.0	0.0
0.0	0.0	100.0	100.0	0	0.0	0.0	0.018	0.0	98.19653	0.0	1	0.0	0.0	0.0	0.0	0.0
0.0	0.0	100.0	100.0	0	0.0	0.0	0.017	0.0	97.717354	0.0	1	0.0	0.0	0.0	0.0	0.0
0.0	0.0	100.0	100.0	0	0.0	0.0	0.017	0.0	97.29943	0.0	1	0.0	0.0	0.0	0.0	0.0
0.0	0.0	100.0	100.0	0	0.0	0.0	0.016	0.0	97.29943	0.0	1	0.0	0.0	0.0	0.0	0.0
0.0	0.0	100.0	100.0	0	0.0	0.0	0.015	0.0	97.49932	0.0	1	0.0	0.0	0.0	0.0	0.0
0.0	0.0	100.0	100.0	0	0.0	0.0	0.014	0.0	97.49932	0.0	1	0.0	0.0	0.0	0.0	0.0
0.0	0.0	100.0	100.0	0	0.0	0.0	0.013	0.0	97.64626	0.0	1	0.0	0.0	0.0	0.0	0.0
0.0	0.0	100.0	100.0	0	0.0	0.0	0.012	0.0	96.59319	0.0	1	0.0	0.0	0.0	0.0	0.0
0.0	0.0	100.0	100.0	0	0.0	0.0	0.011	0.0	96.59319	0.0	1	0.0	0.0	0.0	0.0	0.0
0.0	0.0	100.0	100.0	0	0.0	0.0	0.011	0.0	96.8809	0.0	1	0.0	0.0	0.0	0.0	0.0
0.0	0.0	100.0	100.0	0	0.0	0.0	0.01	0.0	96.78316	0.0	1	0.0	0.0	0.0	0.0	0.0
0.0	0.0	100.0	100.0	0	0.0	0.0	0.009	0.0	96.78316	0.0	1	0.0	0.0	0.0	0.0	0.0
0.0	0.0	100.0	100.0	0	0.0	0.0	0.008	0.0	96.03061	0.0	1	0.0	0.0	0.0	0.0	0.0
0.0	0.0	100.0	100.0	0	0.0	0.0	0.006	0.0	96.03061	0.0	1	0.0	0.0	0.0	0.0	0.0
0.0	0.0	100.0	100.0	0	0.0	0.0	0.006	0.0	95.89079	0.0	1	0.0	0.0	0.0	0.0	0.0
0.0	0.0	100.0	100.0	0	0.0	0.0	0.005	0.0	95.42601	0.0	1	0.0	0.0	0.0	0.0	0.0
0.0	0.0	100.0	100.0	0	0.0	0.0	0.004	0.0	95.42601	0.0	1	0.0	0.0	0.0	0.0	0.0
0.0	0.0	100.0	100.0	0	0.0	0.0	0.003	0.0	95.16247	0.0	1	0.0	0.0	0.0	0.0	0.0
0.0	0.0	100.0	100.0	0	0.0	0.0	0.002	0.0	96.44277	0.0	1	0.0	0.0	0.0	0.0	0.0
0.0	0.0	100.0	100.0	0	0.0	0.0	0.0	0.0	96.44277	0.0	1	0.0	0.0	0.0	0.0	0.0
0.0	0.0	100.0	100.0	0	0.0	0.0	0.0	0.0	97.02624	0.0	1	0.0	0.0	0.0	0.0	0.0
0.0	0.0	100.0	100.0	0	0.0	0.0	-0.001	0.0	97.02624	0.0	1	0.0	0.0	0.0	0.0	0.0
0.0	0.0	100.0	100.0	0	0.0	0.0	-0.002	0.0	97.0622	0.0	1	0.0	0.0	0.0	0.0	0.0
0.0	0.0	100.0	100.0	0	0.0	0.0	-0.003	0.0	96.898705	0.0	1	0.0	0.0	0.0	0.0	0.0
0.0	0.0	100.0	100.0	0	0.0	0.0	-0.004	0.0	96.898705	0.0	1	0.0	0.0	0.0	0.0	0.0
0.0	0.0	100.0	100.0	0	0.0	0.0	-0.005	0.0	96.142204	0.0	1	0.0	0.0	0.0	0.0	0.0
0.0	0.0	100.0	100.0	0	0.0	0.0	-0.006	0.0	95.66191	0.0	1	0.0	0.0	0.0	0.0	0.0
0.0	0.0	100.0	100.0	0	0.0	0.0	-0.006	0.0	95.66191	0.0	1	0.0	0.0	0.0	0.0	0.0
0.0	0.0	100.0	100.0	0	0.0	0.0	-0.007	0.0	95.50157	0.0	1	0.0	0.0	0.0	0.0	0.0
0.0	0.0	100.0	100.0	0	0.0	0.0	-0.008	0.0	95.50157	0.0	1	0.0	0.0	0.0	0.0	0.0
0.0	0.0	100.0	100.0	0	0.0	0.0	-0.009	0.0	95.460175	0.0	1	0.0	0.0	0.0	0.0	0.0
0.0	0.0	100.0	100.0	0	0.0	0.0	-0.01	0.0	95.879715	0.0	1	0.0	0.0	0.0	0.0	0.0
0.0	0.0	100.0	100.0	0	0.0	0.0	-0.011	0.0	95.332275	0.0	1	0.0	0.0	0.0	0.0	0.0
0.0	0.0	100.0	100.0	0	0.0	0.0	-0.011	0.0	95.0975	0.0	1	0.0	0.0	0.0	0.0	0.0
0.0	0.0	100.0	100.0	0	0.0	0.0	-0.012	0.0	94.55106	0.0	1	0.0	0.0	0.0	0.0	0.0
0.0	0.0	100.0	100.0	0	0.0	0.0	-0.013	0.0	94.55106	0.0	1	0.0	0.0	0.0	0.0	0.0
0.0	0.0	100.0	100.0	0	0.0	0.0	-0.014	0.0	93.76736	0.0	1	0.0	0.0	0.0	0.0	0.0
0.0	0.0	100.0	100.0	0	0.0	0.0	-0.014	0.0	93.76736	0.0	1	0.0	0.0	0.0	0.0	0.0
0.0	0.0	100.0	100.0	0	0.0	0.0	-0.015	0.0	93.76737	0.0	1	0.0	0.0	0.0	0.0	0.0
0.0	0.0	100.0	100.0	0	0.0	0.0	-0.016	0.0	93.06806	0.0	1	0.0	0.0	0.0	0.0	0.0
0.0	0.0	100.0	100.0	0	0.0	0.0	-0.016	0.0	93.06806	0.0	1	0.0	0.0	0.0	0.0	0.0
0.0	0.0	100.0	100.0	0	0.0	0.0	-0.017	0.0	93.35364	0.0	1	0.0	0.0	0.0	0.0	0.0
0.0	0.0	100.0	100.0	0	0.0	0.0	-0.017	0.0	93.53336	0.0	1	0.0	0.0	0.0	0.0	0.0
0.0	0.0	100.0	100.0	0	0.0	0.0	-0.018	0.0	93.53336	0.0	1	0.0	0.0	0.0	0.0	0.0
0.0	0.0	100.0	100.0	0	0.0	0.0	-0.018	0.0	94.6714	0.0	1	0.0	0.0	0.0	0.0	0.0
0.0	0.0	100.0	100.0	0	0.0	0.0	-0.018	0.0	94.6714	0.0	1	0.0	0.0	0.0	0.0	0.0
0.0	0.0	100.0	100.0	0	0.0	0.0	-0.019	0.0	94.463066	0.0	1	0.0	0.0	0.0	0.0	0.0
0.0	0.0	100.0	100.0	0	0.0	0.0	-0.019	0.0	96.04424	0.0	1	0.0	0.0	0.0	0.0	0.0
0.0	0.0	100.0	100.0	0	0.0	0.0	-0.019	0.0	96.04424	0.0	1	0.0	0.0	0.0	0.0	0.0
0.0	0.0	100.0	100.0	0	0.0	0.0	-0.019	0.0	95.71961	0.0	1	0.0	0.0	0.0	0.0	0.0
0.0	0.0	100.0	100.0	0	0.0	0.0	-0.02	0.0	95.68637	0.0	1	0.0	0.0	0.0	0.0	0.0
0.0	0.0	100.0	100.0	0	0.0	0.0	-0.02	0.0	95.234406	0.0	1	0.0	0.0	0.0	0.0	0.0
0.0	0.0	100.0	100.0	0	0.0	0.0	-0.02	0.0	97.23884	0.0	1	0.0	0.0	0.0	0.0	0.0
0.0	0.0	100.0	100.0	0	0.0	0.0	-0.02	0.0	97.23884	0.0	1	0.0	0.0	0.0	0.0	0.0
0.0	0.0	100.0	100.0	0	0.0	0.0	-0.02	0.0	96.08255	0.0	1	0.0	0.0	0.0	0.0	0.0
0.0	0.0	100.0	100.0	0	0.0	0.0	-0.02	0.0	96.48116	0.0	1	0.0	0.0	0.0	0.0	0.0
0.0	0.0	100.0	100.0	0	0.0	0.0	-0.02	0.0	96.48116	0.0	1	0.0	0.0	0.0	0.0	0.0
0.0	0.0	100.0	100.0	0	0.0	0.0	-0.02	0.0	96.22098	0.0	1	0.0	0.0	0.0	0.0	0.0
0.0	0.0	100.0	100.0	0	0.0	0.0	-0.02	0.0	95.153244	0.0	1	0.0	0.0	0.0	0.0	0.0
0.0	0.0	100.0	100.0	0	0.0	0.0	-0.02	0.0	95.153244	0.0	1	0.0	0.0	0.0	0.0	0.0
0.0	0.0	100.0	100.0	0	0.0	0.0	-0.02	0.0	96.05014	0.0	1	0.0	0.0	0.0	0.0	0.0
0.0	0.0	100.0	100.0	0	0.0	0.0	-0.02	0.0	96.05014	0.0	1	0.0	0.0	0.0	0.0	0.0
0.0	0.0	100.0	100.0	0	0.0	0.0	-0.02	0.0	96.22421	0.0	1	0.0	0.0	0.0	0.0	0.0
0.0	0.0	100.0	100.0	0	0.0	0.0	-0.02	0.0	95.79876	0.0	1	0.0	0.0	0.0	0.0	0.0
0.0	0.0	100.0	100.0	0	0.0	0.0	-0.02	0.0	95.79876	0.0	1	0.0	0.0	0.0	0.0	0.0
0.0	0.0	100.0	100.0	0	0.0	0.0	-0.02	0.0	96.23347	0.0	1	0.0	0.0	0.0	0.0	0.0
0.0	0.0	100.0	100.0	0	0.0	0.0	-0.02	0.0	96.31085	0.0	1	0.0	0.0	0.0	0.0	0.0
0.0	0.0	100.0	100.0	0	0.0	0.0	-0.021	0.0	96.31085	0.0	1	0.0	0.0	0.0	0.0	0.0
0.0	0.0	100.0	100.0	0	0.0	0.0	-0.021	0.0	96.767136	0.0	1	0.0	0.0	0.0	0.0	0.0
0.0	0.0	100.0	100.0	0	0.0	0.0	-0.021	0.0	96.767136	0.0	1	0.0	0.0	0.0	0.0	0.0
0.0	0.0	100.0	100.0	0	0.0	0.0	-0.021	0.0	97.045074	0.0	1	0.0	0.0	0.0	0.0	0.0
0.0	0.0	100.0	100.0	0	0.0	0.0	-0.021	0.0	96.60038	0.0	1	0.0	0.0	0.0	0.0	0.0
0.0	0.0	100.0	100.0	0	0.0	0.0	-0.021	0.0	96.60038	0.0	1	0.0	0.0	0.0	0.0	0.0
0.0	0.0	100.0	100.0	0	0.0	0.0	-0.021	0.0	96.23245	0.0	1	0.0	0.0	0.0	0.0	0.0
0.0	0.0	100.0	100.0	0	0.0	0.0	-0.021	0.0	96.24255	0.0	1	0.0	0.0	0.0	0.0	0.0
0.0	0.0	100.0	100.0	0	0.0	0.0	-0.021	0.0	96.24255	0.0	1	0.0	0.0	0.0	0.0	0.0
0.0	0.0	100.0	100.0	0	0.0	0.0	-0.021	0.0	95.70309	0.0	1	0.0	0.0	0.0	0.0	0.0
0.0	0.0	100.0	100.0	0	0.0	0.0	-0.021	0.0	95.70309	0.0	1	0.0	0.0	0.0	0.0	0.0
0.0	0.0	100.0	100.0	0	0.0	0.0	-0.021	0.0	96.329056	0.0	1	0.0	0.0	0.0	0.0	0.0
0.0	0.0	100.0	100.0	0	0.0	0.0	-0.021	0.0	96.63774	0.0	1	0.0	0.0	0.0	0.0	0.0
0.0	0.0	100.0	100.0	0	0.0	0.0	-0.021	0.0	96.63774	0.0	1	0.0	0.0	0.0	0.0	0.0
0.0	0.0	100.0	100.0	0	0.0	0.0	-0.021	0.0	96.73826	0.0	1	0.0	0.0	0.0	0.0	0.0
0.0	0.0	100.0	100.0	0	0.0	0.0	-0.021	0.0	96.96921	0.0	1	0.0	0.0	0.0	0.0	0.0
0.0	0.0	100.0	100.0	0	0.0	0.0	-0.021	0.0	96.96921	0.0	1	0.0	0.0	0.0	0.0	0.0
0.0	0.0	100.0	100.0	0	0.0	0.0	-0.021	0.0	97.79584	0.0	1	0.0	0.0	0.0	0.0	0.0
0.0	0.0	100.0	100.0	0	0.0	0.0	-0.021	0.0	97.79584	0.0	1	0.0	0.0	0.0	0.0	0.0
0.0	0.0	100.0	100.0	0	0.0	0.0	-0.021	0.0	98.01936	0.0	1	0.0	0.0	0.0	0.0	0.0
0.0	0.0	100.0	100.0	0	0.0	0.0	-0.021	0.0	97.59096	0.0	1	0.0	0.0	0.0	0.0	0.0
0.0	0.0	100.0	100.0	0	0.0	0.0	-0.021	0.0	97.59096	0.0	1	0.0	0.0	0.0	0.0	0.0
0.0	0.0	100.0	100.0	0	0.0	0.0	-0.021	0.0	97.845726	0.0	1	0.0	0.0	0.0	0.0	0.0
0.0	0.0	100.0	100.0	0	0.0	0.0	-0.021	0.0	98.07536	0.0	1	0.0	0.0	0.0	0.0	0.0
0.0	0.0	100.0	100.0	0	0.0	0.0	-0.021	0.0	98.07536	0.0	1	0.0	0.0	0.0	0.0	0.0
0.0	0.0	100.0	100.0	0	0.0	0.0	-0.021	0.0	97.65005	0.0	1	0.0	0.0	0.0	0.0	0.0
0.0	0.0	100.0	100.0	0	0.0	0.0	-0.021	0.0	97.65005	0.0	1	0.0	0.0	0.0	0.0	0.0
0.0	0.0	100.0	100.0	0	0.0	0.0	-0.02	0.0	97.86519	0.0	1	0.0	0.0	0.0	0.0	0.0
0.0	0.0	100.0	100.0	0	0.0	0.0	-0.02	0.0	98.14617	0.0	1	0.0	0.0	2.0	0.0	0.0
0.0	0.0	100.0	100.0	0	0.0	0.0	-0.02	0.0	98.14617	0.0	1	0.0	0.0	2.0	0.0	0.0
0.0	0.0	100.0	100.0	0	0.0	0.0	-0.02	0.0	98.14276	0.0	1	0.0	0.0	3.0	0.0	0.0
-6944.445	500.0	100.0	100.0	0	0.0	0.0	-0.019	0.0	98.482475	0.0	1	0.0	0.0	3.0	0.0	0.0
-6944.445	500.0	100.0	100.0	0	0.0	0.0	-0.019	0.0	98.482475	0.0	1	0.0	0.0	3.0	0.0	0.0
-6944.445	500.0	100.0	100.0	0	0.0	0.0	-0.019	0.0	98.34812	0.0	1	0.0	0.0	3.0	0.0	0.0
-6944.445	500.0	100.0	100.0	0	0.0	0.0	-0.018	0.0	98.34812	-0.49	1	0.0	0.0	3.0	0.0	0.0
-6944.445	500.0	100.0	100.0	0	0.0	0.0	-0.018	0.0	97.906525	-0.49	1	0.0	0.0	3.0	0.0	0.0
-6944.445	500.0	100.0	100.0	0	0.0	0.0	-0.018	0.0	97.372955	-1.372	1	0.0	0.0	3.0	0.0	0.0
-6944.445	500.0	100.0	100.0	0	0.0	0.0	-0.017	0.0	97.372955	-1.766	1	0.0	0.0	3.0	0.0	0.0
-6944.445	500.0	100.0	100.0	0	0.0	0.0	-0.017	0.0	97.0532	-1.766	1	0.0	0.0	3.0	0.0	0.0
-6944.445	500.0	100.0	100.0	0	0.0	0.0	-0.017	0.0	96.98628	-2.474	1	0.0	0.0	3.0	0.0	0.0
-6944.445	500.0	100.0	100.0	0	0.0	0.0	-0.016	0.0	96.98628	-2.79	1	0.0	0.0	3.0	0.0	0.0
-6944.445	500.0	100.0	100.0	0	0.0	0.0	-0.016	0.0	97.177345	-2.79	1	0.0	0.0	3.0	0.0	0.0
-6944.445	500.0	100.0	100.0	0	0.0	0.0	-0.016	0.0	97.177345	-3.358	1	0.0	0.0	3.0	0.0	0.0
-6944.445	500.0	100.0	100.0	0	0.0	0.0	-0.015	0.0	96.716995	-3.358	1	0.0	0.0	3.0	0.0	0.0
-6944.445	500.0	100.0	100.0	0	0.0	0.0	-0.015	0.0	96.89216	-3.612	1	0.0	0.0	3.0	0.0	0.0
-6944.445	500.0	100.0	100.0	0	0.0	0.0	-0.014	0.0	96.82815	-4.068	1	0.0	0.0	3.0	0.0	0.0
-6944.445	500.0	100.0	100.0	0	0.0	0.0	-0.014	0.0	97.22392	-4.068	1	0.0	0.0	3.0	0.0	0.0
-6944.445	500.0	100.0	100.0	0	0.0	0.0	-0.013	0.0	97.77132	-4.272	1	0.0	0.0	3.0	0.0	0.0
-6944.445	500.0	100.0	100.0	0	0.0	0.0	-0.013	0.0	97.77132	-4.637	1	0.0	0.0	3.0	0.0	0.0
-6944.445	500.0	100.0	100.0	0	0.0	0.0	-0.012	0.0	96.84351	-4.637	1	0.0	0.0	3.0	0.0	0.0
-6944.445	500.0	100.0	100.0	0	0.0	0.0	-0.011	0.0	96.84351	-4.801	1	0.0	0.0	3.0	0.0	0.0
-6944.445	500.0	100.0	100.0	0	0.0	0.0	-0.011	0.0	96.428215	-4.801	1	0.0	0.0	3.0	0.0	0.0
-6944.445	500.0	100.0	100.0	0	0.0	0.0	-0.01	0.0	95.21422	-5.094	1	0.0	0.0	3.0	0.0	0.0
-6944.445	500.0	100.0	100.0	0	0.0	0.0	-0.01	0.0	95.21422	-5.348	1	0.0	0.0	3.0	0.0	0.0
-6944.445	500.0	100.0	100.0	0	0.0	0.0	-0.009	0.0	96.706314	-5.348	1	0.0	0.0	3.0	0.0	0.0
-6944.445	500.0	100.0	100.0	0	0.0	0.0	-0.009	0.0	96.238464	-5.462	1	0.0	0.0	3.0	0.0	0.0
-6944.445	500.0	100.0	100.0	0	0.0	0.0	-0.008	0.0	96.238464	-5.462	1	0.0	0.0	3.0	0.0	0.0
-6944.445	500.0	100.0	100.0	0	0.0	0.0	-0.007	0.0	96.07106	-5.665	1	0.0	0.0	5.0	0.0	0.0
-6944.445	500.0	100.0	100.0	0	0.0	0.0	-0.006	0.0	96.07106	-5.757	1	0.0	0.0	5.0	0.0	0.0
-6944.445	500.0	100.0	100.0	0	0.0	0.0	-0.005	0.0	96.42224	-5.757	1	0.0	0.0	5.0	0.0	0.0
-6944.445	500.0	100.0	100.0	0	0.0	0.0	-0.004	0.0	96.139275	-5.919	1	0.0	0.0	5.0	0.0	0.0
-6944.445	500.0	100.0	100.0	0	0.0	0.0	-0.003	0.0	96.139275	-5.993	1	0.0	0.0	5.0	0.0	0.0
-6944.445	500.0	100.0	100.0	0	0.0	0.0	-0.002	0.0	96.32727	-5.993	1	0.0	0.0	5.0	0.0	0.0
-6944.445	500.0	100.0	100.0	0	0.0	0.0	-0.001	0.0	96.30929	-6.123	1	0.0	0.0	5.0	0.0	0.0
-6944.445	500.0	100.0	100.0	0	0.0	0.0	0.0	0.0	96.30929	-6.182	1	0.0	0.0	5.0	0.0	0.0
-6944.445	500.0	100.0	100.0	0	0.0	0.0	0.001	0.0	96.52309	-6.182	1	0.0	0.0	5.0	0.0	0.0
-6944.445	500.0	100.0	100.0	0	0.0	0.0	0.002	0.0	96.66777	-6.287	1	0.0	0.0	5.0	0.0	0.0
-6944.445	500.0	100.0	100.0	0	0.0	0.0	0.003	0.0	95.89012	-6.287	1	0.0	0.0	5.0	0.0	0.0
-6944.445	500.0	100.0	100.0	0	0.0	0.0	0.005	0.0	95.81854	-6.378	1	0.0	0.0	5.0	0.0	0.0
-6944.445	500.0	100.0	100.0	0	0.0	0.0	0.006	0.0	95.81854	-6.418	1	0.0	0.0	5.0	0.0	0.0
-6944.445	500.0	100.0	100.0	0	0.0	0.0	0.008	0.0	96.321236	-6.418	1	0.0	0.0	5.0	0.0	0.0
-6944.445	500.0	100.0	100.0	0	0.0	0.0	0.009	0.0	96.39867	-6.491	1	0.0	0.0	5.0	0.0	0.0
-6944.445	500.0	100.0	100.0	0	0.0	0.0	0.011	0.0	96.39867	-6.491	1	0.0	0.0	5.0	0.0	0.0
-6944.445	500.0	100.0	100.0	0	0.0	0.0	0.013	0.0	96.65388	-6.524	1	0.0	0.0	5.0	0.0	0.0
-6944.445	500.0	100.0	100.0	0	0.0	0.0	0.015	0.0	96.65388	-6.582	1	0.0	0.0	5.0	0.0	0.0
-6944.445	500.0	100.0	100.0	0	0.0	0.0	0.016	0.0	96.72997	-6.582	1	0.0	0.0	5.0	0.0	0.0
-6944.445	500.0	100.0	100.0	0	0.0	0.0	0.018	0.0	96.525505	-6.608	1	0.0	0.0	5.0	0.0	0.0
-6944.445	500.0	100.0	100.0	0	0.0	0.0	0.02	0.0	96.97992	-6.655	1	0.0	0.0	5.0	0.0	0.0
-6944.445	500.0	100.0	100.0	0	0.0	0.0	0.022	0.0	96.275665	-6.655	1	0.0	0.0	5.0	0.0	0.0
-6944.445	500.0	100.0	100.0	0	0.0	0.0	0.024	0.0	96.77081	-6.676	1	0.0	0.0	5.0	0.0	0.0
-6944.445	500.0	100.0	100.0	0	0.0	0.0	0.026	0.0	96.59689	-6.714	1	0.0	0.0	5.0	0.0	0.0
-6944.445	500.0	100.0	100.0	0	0.0	0.0	0.028	0.0	97.31681	-6.714	1	0.0	0.0	5.0	0.0	0.0
-6944.445	500.0	100.0	100.0	0	0.0	0.0	0.03	0.0	97.31681	-6.731	1	0.0	0.0	5.0	0.0	0.0
-6944.445	500.0	100.0	100.0	0	0.0	0.0	0.032	0.0	97.27779	-6.731	1	0.0	0.0	5.0	0.0	0.0
-6944.445	500.0	100.0	100.0	0	0.0	0.0	0.034	0.0	96.8279	-6.761	1	0.0	0.0	5.0	0.0	0.0
-6944.445	500.0	100.0	100.0	0	0.0	0.0	0.036	0.0	96.8279	-6.787	1	0.0	0.0	5.0	0.0	0.0
-6944.445	500.0	100.0	100.0	0	0.0	0.0	0.038	0.0	96.2519	-6.787	1	0.0	0.0	5.0	0.0	0.0
-6944.445	500.0	100.0	100.0	0	0.0	0.0	0.039	0.0	96.61489	-6.799	1	0.0	0.0	5.0	0.0	0.0
-6944.445	500.0	100.0	100.0	0	0.0	0.0	0.042	0.0	96.61489	-6.81	1	0.0	0.0	5.0	0.0	0.0
-6944.445	500.0	100.0	100.0	0	0.0	0.0	0.043	0.0	96.83609	-6.81	1	0.0	0.0	5.0	0.0	0.0
-6944.445	500.0	100.0	100.0	0	0.0	0.0	0.045	0.0	96.83609	-6.829	1	0.0	0.0	5.0	0.0	0.0
-6944.445	500.0	100.0	100.0	0	0.0	0.0	0.047	0.0	96.57946	-6.829	1	0.0	0.0	5.0	0.0	0.0
-6944.445	500.0	100.0	100.0	0	0.0	0.0	0.049	0.0	95.47352	-6.846	1	0.0	0.0	5.0	0.0	0.0
-6944.445	500.0	100.0	100.0	0	0.0	0.0	0.05	0.0	95.47352	-6.853	1	0.0	0.0	5.0	0.0	0.0
-6944.445	500.0	100.0	100.0	0	0.0	0.0	0.052	0.0	95.05046	-6.853	1	0.0	0.0	5.0	0.0	0.0
-6944.445	500.0	100.0	100.0	0	0.0	0.0	0.054	0.0	95.92946	-6.861	1	0.0	0.0	5.0	0.0	0.0
-6944.445	500.0	100.0	100.0	0	0.0	0.0	0.055	0.0	95.92946	-6.861	1	0.0	0.0	5.0	0.0	0.0
-6944.445	500.0	100.0	100.0	0	0.0	0.0	0.057	0.0	96.08764	-6.873	1	0.0	0.0	5.0	0.0	0.0
-6944.445	500.0	100.0	100.0	0	0.0	0.0	0.058	0.0	96.08764	-6.884	1	0.0	0.0	5.0	0.0	0.0
-6944.445	500.0	100.0	100.0	0	0.0	0.0	0.06	0.0	96.34154	-6.884	1	0.0	0.0	5.0	0.0	0.0
-6944.445	500.0	100.0	100.0	0	0.0	0.0	0.061	0.0	96.28461	-6.889	1	0.0	0.0	5.0	0.0	0.0
-6944.445	500.0	100.0	100.0	0	0.0	0.0	0.063	0.0	96.28461	-6.897	1	0.0	0.0	5.0	0.0	0.0
-6944.445	500.0	100.0	100.0	0	0.0	0.0	0.064	0.0	96.32441	-6.897	1	0.0	0.0	5.0	0.0	0.0
-6944.445	500.0	100.0	100.0	0	0.0	0.0	0.066	0.0	95.25439	-6.902	1	0.0	0.0	5.0	0.0	0.0
-6944.445	500.0	100.0	100.0	0	0.0	0.0	0.067	0.0	95.25439	-6.902	1	0.0	0.0	5.0	0.0	0.0
-6944.445	500.0	100.0	100.0	0	0.0	0.0	0.068	0.0	95.68422	-6.908	1	0.0	0.0	5.0	0.0	0.0
-6944.445	500.0	100.0	100.0	0	0.0	0.0	0.069	0.0	95.68422	-6.911	1	0.0	0.0	5.0	0.0	0.0
-6944.445	500.0	100.0	100.0	0	0.0	0.0	0.07	0.0	96.98475	-6.911	1	0.0	0.0	5.0	0.0	0.0
-6944.445	500.0	100.0	100.0	0	0.0	0.0	0.072	0.0	96.94146	-6.917	1	0.0	0.0	5.0	0.0	0.0
-6944.445	500.0	100.0	100.0	0	0.0	0.0	0.073	0.0	96.94146	-6.92	1	0.0	0.0	5.0	0.0	0.0
-6944.445	500.0	100.0	100.0	0	0.0	0.0	0.074	0.0	97.468056	-6.92	1	0.0	0.0	5.0	0.0	0.0
-6944.445	500.0	100.0	100.0	0	0.0	0.0	0.076	0.0	97.301834	-6.924	1	0.0	0.0	5.0	0.0	0.0
-6944.445	500.0	100.0	100.0	0	0.0	0.0	0.077	0.0	97.301834	-6.928	1	0.0	0.0	5.0	0.0	0.0
-6944.445	500.0	100.0	100.0	0	0.0	0.0	0.079	0.0	97.0249	-6.928	1	0.0	0.0	5.0	0.0	0.0
-6944.445	500.0	100.0	100.0	0	0.0	0.0	0.08	0.0	97.0249	-6.929	1	0.0	0.0	5.0	0.0	0.0
-6944.445	500.0	100.0	100.0	0	0.0	0.0	0.081	0.0	96.22953	-6.929	1	0.0	0.0	5.0	0.0	0.0
-6944.445	500.0	100.0	100.0	0	0.0	0.0	0.083	0.0	96.4559	-6.933	1	0.0	0.0	5.0	0.0	0.0
-6944.445	500.0	100.0	100.0	0	0.0	0.0	0.084	0.0	96.4559	-6.934	1	0.0	0.0	5.0	0.0	0.0
-6944.445	500.0	100.0	100.0	0	0.0	0.0	0.085	0.0	97.09483	-6.934	1	0.0	0.0	5.0	0.0	0.0
-6944.445	500.0	100.0	100.0	0	0.0	0.0	0.087	0.0	96.825005	-6.936	1	0.0	0.0	5.0	0.0	0.0
-6944.445	500.0	100.0	100.0	0	0.0	0.0	0.088	0.0	96.825005	-6.936	1	0.0	0.0	5.0	0.0	0.0
-6944.445	500.0	100.0	100.0	0	0.0	0.0	0.09	0.0	97.09062	-6.938	1	0.0	0.0	5.0	0.0	0.0
-6944.445	500.0	100.0	100.0	0	0.0	0.0	0.091	0.0	97.03094	-6.941	1	0.0	0.0	5.0	0.0	0.0
-6944.445	500.0	100.0	100.0	0	0.0	0.0	0.093	0.0	97.40755	-6.941	1	0.0	0.0	5.0	0.0	0.0
-6944.445	500.0	100.0	100.0	0	0.0	0.0	0.094	0.0	97.39277	-6.942	1	0.0	0.0	5.0	0.0	0.0
-6944.445	500.0	100.0	100.0	0	0.0	0.0	0.096	0.0	97.39277	-6.942	1	0.0	0.0	5.0	0.0	0.0
-6944.445	500.0	100.0	100.0	0	0.0	0.0	0.097	0.0	96.613556	-6.942	1	0.0	0.0	5.0	0.0	0.0
-6944.445	500.0	100.0	100.0	0	0.0	0.0	0.098	0.0	96.46869	-6.944	1	0.0	0.0	5.0	0.0	0.0
-6944.445	500.0	100.0	100.0	0	0.0	0.0	0.1	0.0	96.46869	-6.944	1	0.0	0.0	5.0	0.0	0.0
-6944.445	500.0	100.0	100.0	0	0.0	0.0	0.101	0.0	96.83236	-6.944	1	0.0	0.0	5.0	0.0	0.0
-6944.445	500.0	100.0	100.0	0	0.0	0.0	0.103	0.0	96.83236	-6.945	1	0.0	0.0	5.0	0.0	0.0
-6944.445	500.0	100.0	100.0	0	0.0	0.0	0.104	0.0	97.01172	-6.945	1	0.0	0.0	5.0	0.0	0.0
-6944.445	500.0	100.0	100.0	0	0.0	0.0	0.105	0.0	96.76104	-6.946	1	0.0	0.0	5.0	0.0	0.0
-6944.445	500.0	100.0	100.0	0	0.0	0.0	0.107	0.0	96.76104	-6.947	1	0.0	0.0	5.0	0.0	0.0
-6944.445	500.0	100.0	100.0	0	0.0	0.0	0.108	0.0	95.38846	-6.947	1	0.0	0.0	5.0	0.0	0.0
-6944.445	500.0	100.0	100.0	0	0.0	0.0	0.109	0.0	95.006676	-6.947	1	0.0	0.0	5.0	0.0	0.0
-6944.445	500.0	100.0	100.0	0	0.0	0.0	0.111	0.0	95.006676	-6.947	1	0.0	0.0	5.0	0.0	0.0
-6944.445	500.0	100.0	100.0	0	0.0	0.0	0.112	0.0	95.66668	-6.948	1	0.0	0.0	5.0	0.0	0.0
-6944.445	500.0	100.0	100.0	0	0.0	0.0	0.114	0.0	95.66668	-6.948	1	0.0	0.0	5.0	0.0	0.0
-6944.445	500.0	100.0	100.0	0	0.0	0.0	0.115	0.0	96.48238	-6.948	1	0.0	0.0	5.0	0.0	0.0
-6944.445	500.0	100.0	100.0	0	0.0	0.0	0.116	0.0	95.910866	-6.949	1	0.0	0.0	5.0	0.0	0.0
-6944.445	500.0	100.0	100.0	0	0.0	0.0	0.117	0.0	95.910866	-6.949	1	0.0	0.0	5.0	0.0	0.0
-6944.445	500.0	100.0	100.0	0	0.0	0.0	0.119	0.0	96.84027	-6.949	1	0.0	0.0	5.0	0.0	0.0
-6944.445	500.0	100.0	100.0	0	0.0	0.0	0.12	0.0	96.46961	-6.949	1	0.0	0.0	5.0	0.0	0.0
-6944.445	500.0	100.0	100.0	0	0.0	0.0	0.121	0.0	96.46961	-6.949	1	0.0	0.0	5.0	0.0	0.0
-6944.445	500.0	100.0	100.0	0	0.0	0.0	0.122	0.0	96.91318	-6.95	1	0.0	0.0	5.0	0.0	0.0
-6944.445	500.0	100.0	100.0	0	0.0	0.0	0.123	0.0	96.91318	-6.95	1	0.0	0.0	5.0	0.0	0.0
-6944.445	500.0	100.0	100.0	0	0.0	0.0	0.125	0.0	96.17516	-6.95	1	0.0	0.0	5.0	0.0	0.0
-6944.445	500.0	100.0	100.0	0	0.0	0.0	0.126	0.0	95.635185	-6.95	1	0.0	0.0	5.0	0.0	0.0
-6944.445	500.0	100.0	100.0	0	0.0	0.0	0.127	0.0	95.478165	-6.95	1	0.0	0.0	5.0	0.0	0.0
-6944.445	500.0	100.0	100.0	0	0.0	0.0	0.128	0.0	95.16334	-6.95	1	0.0	0.0	5.0	0.0	0.0
-6944.445	500.0	100.0	100.0	0	0.0	0.0	0.13	0.0	96.819984	-6.951	1	0.0	0.0	5.0	0.0	0.0
-6944.445	500.0	100.0	100.0	0	0.0	0.0	0.131	0.0	96.819984	-6.951	1	0.0	0.0	5.0	0.0	0.0
-6944.445	500.0	100.0	100.0	0	0.0	0.0	0.132	0.0	96.120186	-6.951	1	0.0	0.0	5.0	0.0	0.0
-6944.445	500.0	100.0	100.0	0	0.0	0.0	0.133	0.0	96.120186	-6.951	1	0.0	0.0	5.0	0.0	0.0
-6944.445	500.0	100.0	100.0	0	0.0	0.0	0.135	0.0	96.87605	-6.951	1	0.0	0.0	5.0	0.0	0.0
-6944.445	500.0	100.0	100.0	0	0.0	0.0	0.136	0.0	96.37635	-6.951	1	0.0	0.0	5.0	0.0	0.0
-6944.445	500.0	100.0	100.0	0	0.0	0.0	0.137	0.0	96.37635	-6.951	1	0.0	0.0	5.0	0.0	0.0
-6944.445	500.0	100.0	100.0	0	0.0	0.0	0.138	0.0	97.21978	-6.951	1	0.0	0.0	5.0	0.0	0.0
-6944.445	500.0	100.0	100.0	0	0.0	0.0	0.14	0.0	96.466415	-6.951	1	0.0	0.0	5.0	0.0	0.0
-6944.445	500.0	100.0	100.0	0	0.0	0.0	0.141	0.0	96.466415	-6.951	1	0.0	0.0	5.0	0.0	0.0
-6944.445	500.0	100.0	100.0	0	0.0	0.0	0.142	0.0	96.26322	-6.951	1	0.0	0.0	5.0	0.0	0.0
-6944.445	500.0	100.0	100.0	0	0.0	0.0	0.144	0.0	96.26322	-6.952	1	0.0	0.0	5.0	0.0	0.0
-6944.445	500.0	100.0	100.0	0	0.0	0.0	0.145	0.0	95.63836	-6.952	1	0.0	0.0	5.0	0.0	0.0
-6944.445	500.0	100.0	100.0	0	0.0	0.0	0.146	0.0	94.78985	-6.952	1	0.0	0.0	5.0	0.0	0.0
-6944.445	500.0	100.0	100.0	0	0.0	0.0	0.148	0.0	94.78985	-6.952	1	0.0	0.0	5.0	0.0	0.0
-6944.445	500.0	100.0	100.0	0	0.0	0.0	0.149	0.0	94.79948	-6.952	1	0.0	0.0	5.0	0.0	0.0
-6944.445	500.0	100.0	100.0	0	0.0	0.0	0.151	0.0	94.78452	-6.952	1	0.0	0.0	5.0	0.0	0.0
-6944.445	500.0	100.0	100.0	0	0.0	0.0	0.152	0.0	94.78452	-6.952	1	0.0	0.0	5.0	0.0	0.0
-6944.445	500.0	100.0	100.0	0	0.0	0.0	0.153	0.0	94.813866	-6.952	1	0.0	0.0	6.0	0.0	0.0
-6944.445	500.0	100.0	100.0	0	0.0	0.0	0.155	0.0	94.813866	-6.952	1	0.0	0.0	6.0	0.0	0.0
0.0	500.0	100.0	100.0	0	0.0	0.0	0.156	0.0	96.51608	-6.952	1	1.0	0.0	0.0	0.0	0.0
0.0	500.0	100.0	100.0	0	0.0	0.0	0.157	0.0	97.20177	-6.952	1	1.0	0.0	0.0	0.0	0.0
0.0	500.0	100.0	100.0	0	0.0	0.0	0.158	0.0	97.20177	-6.952	1	1.0	0.0	0.0	0.0	0.0
0.0	500.0	100.0	100.0	0	0.0	0.0	0.16	0.0	96.17914	-6.952	1	1.0	0.0	0.0	0.0	0.0
0.0	500.0	100.0	100.0	0	0.0	0.0	0.161	0.0	96.12871	-6.46	1	1.0	0.0	0.0	0.0	0.0
0.0	500.0	100.0	100.0	0	0.0	0.0	0.163	0.0	95.97287	-5.58	1	1.0	0.0	0.0	0.0	0.0
0.0	500.0	100.0	100.0	0	0.0	0.0	0.164	0.0	95.965935	-5.58	1	1.0	0.0	0.0	0.0	0.0
0.0	500.0	100.0	100.0	0	0.0	0.0	0.166	0.0	95.965935	-5.185	1	1.0	0.0	0.0	0.0	0.0
0.0	500.0	100.0	100.0	0	0.0	0.0	0.167	0.0	96.957886	-5.185	1	1.0	0.0	0.0	0.0	0.0
0.0	500.0	100.0	100.0	0	0.0	0.0	0.169	0.0	96.6647	-4.477	1	1.0	0.0	0.0	0.0	0.0
0.0	500.0	100.0	100.0	0	0.0	0.0	0.17	0.0	96.6647	-4.16	1	1.0	0.0	0.0	0.0	0.0
0.0	500.0	100.0	100.0	0	0.0	0.0	0.172	0.0	97.9251	-4.16	1	1.0	0.0	0.0	0.0	0.0
0.0	500.0	100.0	100.0	0	0.0	0.0	0.173	0.0	97.41459	-3.593	1	1.0	0.0	0.0	0.0	0.0
0.0	500.0	100.0	100.0	0	0.0	0.0	0.175	0.0	97.41459	-3.593	1	1.0	0.0	0.0	0.0	0.0
0.0	500.0	100.0	100.0	0	0.0	0.0	0.176	0.0	98.08479	-3.102	1	1.0	0.0	0.0	0.0	0.0
0.0	500.0	100.0	100.0	0	0.0	0.0	0.178	0.0	98.08479	-2.883	1	1.0	0.0	0.0	0.0	0.0
0.0	500.0	100.0	100.0	0	0.0	0.0	0.179	0.0	99.097435	-2.883	1	1.0	0.0	0.0	0.0	0.0
0.0	500.0	100.0	100.0	0	0.0	0.0	0.18	0.0	98.17729	-2.49	1	1.0	0.0	0.0	0.0	0.0
0.0	500.0	100.0	100.0	0	0.0	0.0	0.182	0.0	98.17729	-2.15	1	1.0	0.0	0.0	0.0	0.0
0.0	500.0	100.0	100.0	0	0.0	0.0	0.183	0.0	97.84444	-2.15	1	1.0	0.0	0.0	0.0	0.0
0.0	500.0	100.0	100.0	0	0.0	0.0	0.185	0.0	97.33884	-1.998	1	1.0	0.0	0.0	0.0	0.0
0.0	500.0	100.0	100.0	0	0.0	0.0	0.186	0.0	97.33884	-1.998	1	1.0	0.0	0.0	0.0	0.0
0.0	500.0	100.0	100.0	0	0.0	0.0	0.187	0.0	96.94941	-1.725	1	1.0	0.0	0.0	0.0	0.0
0.0	500.0	100.0	100.0	0	0.0	0.0	0.188	0.0	96.94941	-1.603	1	1.0	0.0	0.0	0.0	0.0
0.0	500.0	100.0	100.0	0	0.0	0.0	0.19	0.0	97.236435	-1.603	1	1.0	0.0	0.0	0.0	0.0
0.0	500.0	100.0	100.0	0	0.0	0.0	0.191	0.0	96.71435	-1.384	1	1.0	0.0	0.0	0.0	0.0
0.0	500.0	100.0	100.0	0	0.0	0.0	0.192	0.0	96.71435	-1.286	1	1.0	0.0	0.0	0.0	0.0
0.0	500.0	100.0	100.0	0	0.0	0.0	0.193	0.0	96.24569	-1.286	1	1.0	0.0	0.0	0.0	0.0
0.0	500.0	100.0	100.0	0	0.0	0.0	0.194	0.0	95.66848	-1.11	1	1.0	0.0	0.0	0.0	0.0
0.0	500.0	100.0	100.0	0	0.0	0.0	0.195	0.0	95.66848	-1.032	1	1.0	0.0	0.0	0.0	0.0
0.0	500.0	100.0	100.0	0	0.0	0.0	0.196	0.0	95.63834	-1.032	1	1.0	0.0	0.0	0.0	0.0
0.0	500.0	100.0	100.0	0	0.0	0.0	0.197	0.0	95.63834	-0.891	1	1.0	0.0	0.0	0.0	0.0
0.0	500.0	100.0	100.0	0	0.0	0.0	0.197	0.0	96.15056	-0.891	1	1.0	0.0	0.0	0.0	0.0
0.0	500.0	100.0	100.0	0	0.0	0.0	0.198	0.0	95.98992	-0.828	1	1.0	0.0	0.0	0.0	0.0
0.0	500.0	100.0	100.0	0	0.0	0.0	0.199	0.0	95.98992	-0.715	1	1.0	0.0	0.0	0.0	0.0
0.0	500.0	100.0	100.0	0	0.0	0.0	0.199	0.0	95.24539	-0.715	1	1.0	0.0	0.0	0.0	0.0
0.0	500.0	100.0	100.0	0	0.0	0.0	0.2	0.0	95.698074	-0.664	1	1.0	0.0	0.0	0.0	0.0
0.0	500.0	100.0	100.0	0	0.0	0.0	0.2	0.0	96.15279	-0.664	1	1.0	0.0	0.0	0.0	0.0
0.0	500.0	100.0	100.0	0	0.0	0.0	0.201	0.0	96.437256	-0.573	1	1.0	0.0	0.0	0.0	0.0
0.0	500.0	100.0	100.0	0	0.0	0.0	0.201	0.0	96.437256	-0.533	1	1.0	0.0	0.0	0.0	0.0
0.0	500.0	100.0	100.0	0	0.0	0.0	0.201	0.0	96.2894	-0.533	1	1.0	0.0	0.0	0.0	0.0
0.0	500.0	100.0	100.0	0	0.0	0.0	0.201	0.0	96.46309	-0.46	1	1.0	0.0	0.0	0.0	0.0
0.0	500.0	100.0	100.0	0	0.0	0.0	0.202	0.0	96.46309	-0.427	1	1.0	0.0	0.0	0.0	0.0
0.0	500.0	100.0	100.0	0	0.0	0.0	0.202	0.0	95.85212	-0.427	1	1.0	0.0	0.0	0.0	0.0
0.0	500.0	100.0	100.0	0	0.0	0.0	0.202	0.0	95.96672	-0.369	1	1.0	0.0	0.0	0.0	0.0
0.0	500.0	100.0	100.0	0	0.0	0.0	0.202	0.0	95.96672	-0.369	1	1.0	0.0	0.0	0.0	0.0
0.0	500.0	100.0	100.0	0	0.0	0.0	0.202	0.0	95.73587	-0.343	1	1.0	0.0	0.0	0.0	0.0
0.0	500.0	100.0	100.0	0	0.0	0.0	0.202	0.0	95.73587	-0.296	1	1.0	0.0	0.0	0.0	0.0
0.0	500.0	100.0	100.0	0	0.0	0.0	0.202	0.0	95.49765	-0.296	1	1.0	0.0	0.0	0.0	0.0
0.0	500.0	100.0	100.0	0	0.0	0.0	0.202	0.0	95.36151	-0.276	1	1.0	0.0	0.0	0.0	0.0
0.0	500.0	100.0	100.0	0	0.0	0.0	0.202	0.0	95.36151	-0.237	1	1.0	0.0	0.0	0.0	0.0
0.0	500.0	100.0	100.0	0	0.0	0.0	0.201	0.0	95.58032	-0.237	1	1.0	0.0	8.0	0.0	0.0
0.0	500.0	100.0	100.0	0	0.0	0.0	0.201	1.0	95.28706	-0.22	1	1.0	0.0	9.0	0.0	0.0
0.0	500.0	100.0	100.0	0	0.0	0.0	0.201	1.0	95.28706	-0.22	1	1.0	0.0	10.0	0.0	0.0
6944.445	500.0	100.0	100.0	0	0.0	0.0	0.201	1.0	95.205574	-0.19	1	1.0	0.0	10.0	0.0	0.0
6944.445	500.0	100.0	100.0	0	0.0	0.0	0.201	1.0	95.205574	-0.164	1	1.0	0.0	10.0	0.0	0.0
6944.445	500.0	100.0	100.0	0	0.0	0.0	0.2	1.0	96.20457	-0.164	1	1.0	0.0	10.0	0.0	0.0
6944.445	500.0	100.0	100.0	0	0.0	0.0	0.2	1.0	96.717354	-0.152	1	1.0	0.0	10.0	0.0	0.0
6944.445	500.0	100.0	100.0	0	0.0	0.0	0.2	1.0	96.717354	0.814	1	1.0	0.0	10.0	0.0	0.0
6944.445	500.0	100.0	100.0	0	0.0	0.0	0.199	1.0	95.92194	0.814	1	1.0	0.0	10.0	0.0	0.0
6944.445	500.0	100.0	100.0	0	0.0	0.0	0.199	1.0	95.33092	1.248	1	1.0	0.0	10.0	0.0	0.0
6944.445	500.0	100.0	100.0	0	0.0	0.0	0.199	1.0	95.33092	1.248	1	1.0	0.0	10.0	0.0	0.0
6944.445	500.0	100.0	100.0	0	0.0	0.0	0.198	1.0	94.09185	2.026	1	1.0	0.0	10.0	0.0	0.0
6944.445	500.0	100.0	100.0	0	0.0	0.0	0.198	1.0	94.09185	2.375	1	1.0	0.0	10.0	0.0	0.0
6944.445	500.0	100.0	100.0	0	0.0	0.0	0.197	1.0	94.7527	2.375	1	1.0	0.0	10.0	0.0	0.0
6944.445	500.0	100.0	100.0	0	0.0	0.0	0.197	1.0	95.73326	3.0	1	1.0	0.0	10.0	0.0	0.0
6944.445	500.0	100.0	100.0	0	0.0	0.0	0.197	1.0	95.73326	3.279	1	1.0	0.0	10.0	0.0	0.0
6944.445	500.0	100.0	100.0	0	0.0	0.0	0.196	1.0	96.29243	3.279	1	1.0	0.0	10.0	0.0	0.0
6944.445	500.0	100.0	100.0	0	0.0	0.0	0.196	1.0	95.69348	3.78	1	1.0	0.0	10.0	0.0	0.0
6944.445	500.0	100.0	100.0	0	0.0	0.0	0.195	1.0	95.69348	3.78	1	1.0	0.0	10.0	0.0	0.0
6944.445	500.0	100.0	100.0	0	0.0	0.0	0.195	1.0	96.81418	4.005	1	1.0	0.0	10.0	0.0	0.0
6944.445	500.0	100.0	100.0	0	0.0	0.0	0.195	1.0	96.81418	4.406	1	1.0	0.0	10.0	0.0	0.0
6944.445	500.0	100.0	100.0	0	0.0	0.0	0.194	1.0	96.48861	4.406	1	1.0	0.0	10.0	0.0	0.0
6944.445	500.0	100.0	100.0	0	0.0	0.0	0.193	1.0	96.28778	4.754	1	1.0	0.0	10.0	0.0	0.0
6944.445	500.0	100.0	100.0	0	0.0	0.0	0.193	1.0	96.28778	4.91	1	1.0	0.0	10.0	0.0	0.0
6944.445	500.0	100.0	100.0	0	0.0	0.0	0.192	1.0	95.729294	4.91	1	1.0	0.0	10.0	0.0	0.0
6944.445	500.0	100.0	100.0	0	0.0	0.0	0.191	1.0	95.6701	5.189	1	1.0	0.0	10.0	0.0	0.0
6944.445	500.0	100.0	100.0	0	0.0	0.0	0.191	1.0	95.6701	5.312	1	1.0	0.0	10.0	0.0	0.0
6944.445	500.0	100.0	100.0	0	0.0	0.0	0.19	1.0	94.93009	5.312	1	1.0	0.0	10.0	0.0	0.0
6944.445	500.0	100.0	100.0	0	0.0	0.0	0.189	1.0	94.93009	5.536	1	1.0	0.0	10.0	0.0	0.0
6944.445	500.0	100.0	100.0	0	0.0	0.0	0.189	1.0	95.292534	5.536	1	1.0	0.0	10.0	0.0	0.0
6944.445	500.0	100.0	100.0	0	0.0	0.0	0.188	1.0	95.55079	5.636	1	1.0	0.0	10.0	0.0	0.0
6944.445	500.0	100.0	100.0	0	0.0	0.0	0.187	1.0	95.55079	5.729	1	1.0	0.0	10.0	0.0	0.0
6944.445	500.0	100.0	100.0	0	0.0	0.0	0.186	1.0	95.25919	5.729	1	1.0	0.0	10.0	0.0	0.0
6944.445	500.0	100.0	100.0	0	0.0	0.0	0.185	1.0	95.61258	5.897	1	1.0	0.0	10.0	0.0	0.0
6944.445	500.0	100.0	100.0	0	0.0	0.0	0.185	1.0	95.61258	5.897	1	1.0	0.0	10.0	0.0	0.0
6944.445	500.0	100.0	100.0	0	0.0	0.0	0.184	1.0	95.49138	6.041	1	1.0	0.0	10.0	0.0	0.0
6944.445	500.0	100.0	100.0	0	0.0	0.0	0.183	1.0	95.49138	6.105	1	1.0	0.0	10.0	0.0	0.0
6944.445	500.0	100.0	100.0	0	0.0	0.0	0.182	1.0	95.99039	6.105	1	1.0	0.0	10.0	0.0	0.0
6944.445	500.0	100.0	100.0	0	0.0	0.0	0.181	1.0	95.46788	6.22	1	1.0	0.0	10.0	0.0	0.0
6944.445	500.0	100.0	100.0	0	0.0	0.0	0.18	1.0	95.46788	6.273	1	1.0	0.0	10.0	0.0	0.0
6944.445	500.0	100.0	100.0	0	0.0	0.0	0.179	1.0	95.90818	6.273	1	1.0	0.0	10.0	0.0	0.0
6944.445	500.0	100.0	100.0	0	0.0	0.0	0.178	1.0	95.85277	6.365	1	1.0	0.0	10.0	0.0	0.0
6944.445	500.0	100.0	100.0	0	0.0	0.0	0.177	1.0	95.85277	6.407	1	1.0	0.0	10.0	0.0	0.0
6944.445	500.0	100.0	100.0	0	0.0	0.0	0.176	1.0	95.31582	6.407	1	1.0	0.0	10.0	0.0	0.0
6944.445	500.0	100.0	100.0	0	0.0	0.0	0.175	1.0	95.31582	6.481	1	1.0	0.0	10.0	0.0	0.0
6944.445	500.0	100.0	100.0	0	0.0	0.0	0.173	1.0	94.96854	6.481	1	1.0	0.0	10.0	0.0	0.0
6944.445	500.0	100.0	100.0	0	0.0	0.0	0.172	1.0	96.400604	6.514	1	1.0	0.0	10.0	0.0	0.0
6944.445	500.0	100.0	100.0	0	0.0	0.0	0.171	1.0	96.400604	6.574	1	1.0	0.0	10.0	0.0	0.0
6944.445	500.0	100.0	100.0	0	0.0	0.0	0.17	1.0	95.8212	6.574	1	1.0	0.0	10.0	0.0	0.0
6944.445	500.0	100.0	100.0	0	0.0	0.0	0.168	1.0	96.300865	6.601	1	1.0	0.0	10.0	0.0	0.0
6944.445	500.0	100.0	100.0	0	0.0	0.0	0.167	1.0	96.300865	6.65	1	1.0	0.0	10.0	0.0	0.0
6944.445	500.0	100.0	100.0	0	0.0	0.0	0.166	1.0	96.781494	6.65	1	1.0	0.0	10.0	0.0	0.0
6944.445	500.0	100.0	100.0	0	0.0	0.0	0.165	1.0	96.781494	6.671	1	1.0	0.0	10.0	0.0	0.0
6944.445	500.0	100.0	100.0	0	0.0	0.0	0.163	1.0	97.164856	6.671	1	1.0	0.0	10.0	0.0	0.0
6944.445	500.0	100.0	100.0	0	0.0	0.0	0.162	1.0	96.805824	6.71	1	1.0	0.0	10.0	0.0	0.0
6944.445	500.0	100.0	100.0	0	0.0	0.0	0.16	1.0	96.805824	6.743	1	1.0	0.0	10.0	0.0	0.0
6944.445	500.0	100.0	100.0	0	0.0	0.0	0.159	1.0	96.63619	6.743	1	1.0	0.0	10.0	0.0	0.0
6944.445	500.0	100.0	100.0	0	0.0	0.0	0.157	1.0	96.48468	6.757	1	1.0	0.0	10.0	0.0	0.0
6944.445	500.0	100.0	100.0	0	0.0	0.0	0.155	1.0	96.48468	6.757	1	1.0	0.0	10.0	0.0	0.0
6944.445	500.0	100.0	100.0	0	0.0	0.0	0.154	1.0	96.58041	6.784	1	1.0	0.0	10.0	0.0	0.0
6944.445	500.0	100.0	100.0	0	0.0	0.0	0.152	1.0	96.58041	6.795	1	1.0	0.0	10.0	0.0	0.0
6944.445	500.0	100.0	100.0	0	0.0	0.0	0.15	1.0	96.62528	6.795	1	1.0	0.0	12.0	0.0	0.0
6944.445	500.0	100.0	100.0	0	0.0	0.0	0.149	1.0	96.517525	6.817	1	1.0	0.0	12.0	0.0	0.0
6944.445	500.0	100.0	100.0	0	0.0	0.0	0.147	1.0	96.517525	6.827	1	1.0	0.0	12.0	0.0	0.0
6944.445	500.0	100.0	100.0	0	0.0	0.0	0.145	1.0	96.67339	6.827	1	1.0	0.0	12.0	0.0	0.0
6944.445	500.0	100.0	100.0	0	0.0	0.0	0.143	1.0	96.96361	6.845	1	1.0	0.0	12.0	0.0	0.0
6944.445	500.0	100.0	100.0	0	0.0	0.0	0.141	1.0	96.96361	6.851	1	1.0	0.0	12.0	0.0	0.0
6944.445	500.0	100.0	100.0	0	0.0	0.0	0.139	1.0	97.57607	6.851	1	1.0	0.0	12.0	0.0	0.0
6944.445	500.0	100.0	100.0	0	0.0	0.0	0.137	1.0	97.57607	6.866	1	1.0	0.0	12.0	0.0	0.0
6944.445	500.0	100.0	100.0	0	0.0	0.0	0.135	1.0	97.78148	6.866	1	1.0	0.0	12.0	0.0	0.0
6944.445	500.0	100.0	100.0	0	0.0	0.0	0.133	1.0	97.311035	6.877	1	1.0	0.0	12.0	0.0	0.0
6944.445	500.0	100.0	100.0	0	0.0	0.0	0.131	1.0	97.311035	6.883	1	1.0	0.0	12.0	0.0	0.0
6944.445	500.0	100.0	100.0	0	0.0	0.0	0.129	1.0	96.92456	6.883	1	1.0	0.0	12.0	0.0	0.0
6944.445	500.0	100.0	100.0	0	0.0	0.0	0.127	1.0	97.136894	6.892	1	1.0	0.0	12.0	0.0	0.0
6944.445	500.0	100.0	100.0	0	0.0	0.0	0.125	1.0	97.136894	6.892	1	1.0	0.0	12.0	0.0	0.0
6944.445	500.0	100.0	100.0	0	0.0	0.0	0.123	1.0	97.089	6.896	1	1.0	0.0	12.0	0.0	0.0
6944.445	500.0	100.0	100.0	0	0.0	0.0	0.121	1.0	97.089	6.905	1	1.0	0.0	12.0	0.0	0.0
6944.445	500.0	100.0	100.0	0	0.0	0.0	0.119	1.0	97.82865	6.905	1	1.0	0.0	12.0	0.0	0.0
6944.445	500.0	100.0	100.0	0	0.0	0.0	0.117	1.0	97.09277	6.908	1	1.0	0.0	12.0	0.0	0.0
6944.445	500.0	100.0	100.0	0	0.0	0.0	0.114	1.0	97.09277	6.913	1	1.0	0.0	12.0	0.0	0.0
6944.445	500.0	100.0	100.0	0	0.0	0.0	0.112	1.0	97.24958	6.913	1	1.0	0.0	12.0	0.0	0.0
6944.445	500.0	100.0	100.0	0	0.0	0.0	0.11	1.0	96.38474	6.92	1	1.0	0.0	12.0	0.0	0.0
6944.445	500.0	100.0	100.0	0	0.0	0.0	0.107	1.0	96.38474	6.92	1	1.0	0.0	12.0	0.0	0.0
6944.445	500.0	100.0	100.0	0	0.0	0.0	0.105	1.0	96.20135	6.922	1	1.0	0.0	12.0	0.0	0.0
6944.445	500.0	100.0	100.0	0	0.0	0.0	0.103	1.0	96.20135	6.926	1	1.0	0.0	12.0	0.0	0.0
6944.445	500.0	100.0	100.0	0	0.0	0.0	0.1	1.0	96.22314	6.926	1	1.0	0.0	12.0	0.0	0.0
6944.445	500.0	100.0	100.0	0	0.0	0.0	0.098	1.0	96.43349	6.928	1	1.0	0.0	12.0	0.0	0.0
6944.445	500.0	100.0	100.0	0	0.0	0.0	0.096	1.0	96.43349	6.931	1	1.0	0.0	12.0	0.0	0.0
6944.445	500.0	100.0	100.0	0	0.0	0.0	0.094	1.0	96.572586	6.931	1	1.0	0.0	12.0	0.0	0.0
6944.445	500.0	100.0	100.0	0	0.0	0.0	0.091	1.0	97.20178	6.932	1	1.0	0.0	12.0	0.0	0.0
6944.445	500.0	100.0	100.0	0	0.0	0.0	0.089	1.0	97.031	6.932	1	1.0	0.0	12.0	0.0	0.0
6944.445	500.0	100.0	100.0	0	0.0	0.0	0.087	1.0	96.78887	6.934	1	1.0	0.0	12.0	0.0	0.0
6944.445	500.0	100.0	100.0	0	0.0	0.0	0.085	1.0	96.78887	6.936	1	1.0	0.0	12.0	0.0	0.0
6944.445	500.0	100.0	100.0	0	0.0	0.0	0.082	1.0	97.690956	6.936	1	1.0	0.0	12.0	0.0	0.0
6944.445	500.0	100.0	100.0	0	0.0	0.0	0.08	1.0	97.39993	6.938	1	1.0	0.0	12.0	0.0	0.0
6944.445	500.0	100.0	100.0	0	0.0	0.0	0.078	1.0	97.39993	6.94	1	1.0	0.0	12.0	0.0	0.0
6944.445	500.0	100.0	100.0	0	0.0	0.0	0.076	1.0	97.601974	6.94	1	1.0	0.0	12.0	0.0	0.0
6944.445	500.0	100.0	100.0	0	0.0	0.0	0.075	1.0	97.74655	6.942	1	1.0	0.0	12.0	0.0	0.0
6944.445	500.0	100.0	100.0	0	0.0	0.0	0.072	1.0	97.74655	6.942	1	1.0	0.0	12.0	0.0	0.0
6944.445	500.0	100.0	100.0	0	0.0	0.0	0.07	1.0	97.533	6.943	1	1.0	0.0	12.0	0.0	0.0
6944.445	500.0	100.0	100.0	0	0.0	0.0	0.068	1.0	97.533	6.944	1	1.0	0.0	12.0	0.0	0.0
6944.445	500.0	100.0	100.0	1	0.0	0.0	0.066	1.0	97.68807	6.944	1	1.0	0.0	12.0	0.0	0.0
6944.445	500.0	100.0	100.0	1	0.0	0.0	0.064	1.0	97.73903	6.946	1	1.0	0.0	12.0	0.0	0.0
6944.445	500.0	100.0	100.0	1	0.0	0.0	0.062	1.0	97.73903	6.946	1	1.0	0.0	12.0	0.0	0.0
6944.445	500.0	100.0	100.0	1	0.0	0.0	0.06	1.0	97.61382	6.946	1	1.0	0.0	12.0	0.0	0.0
6944.445	500.0	100.0	100.0	1	0.0	0.0	0.059	1.0	97.26512	6.947	1	1.0	0.0	12.0	0.0	0.0
6944.445	500.0	100.0	100.0	1	0.0	0.0	0.057	1.0	97.26512	6.947	1	1.0	0.0	12.0	0.0	0.0
6944.445	500.0	100.0	100.0	1	0.0	0.0	0.055	1.0	97.058014	6.948	1	1.0	0.0	12.0	0.0	0.0
6944.445	500.0	100.0	100.0	1	0.0	0.0	0.053	1.0	96.80696	6.948	1	1.0	0.0	12.0	0.0	0.0
6944.445	500.0	100.0	100.0	1	0.0	0.0	0.052	1.0	97.50784	6.948	1	1.0	0.0	12.0	0.0	0.0
6944.445	500.0	100.0	100.0	1	0.0	0.0	0.05	1.0	96.66424	6.949	1	1.0	0.0	12.0	0.0	0.0
6944.445	500.0	100.0	100.0	1	0.0	0.0	0.048	1.0	96.66424	6.949	1	1.0	0.0	12.0	0.0	0.0
6944.445	500.0	100.0	100.0	1	0.0	0.0	0.047	1.0	97.42941	6.949	1	1.0	0.0	12.0	0.0	0.0
6944.445	500.0	100.0	100.0	1	0.0	0.0	0.045	1.0	96.83954	6.949	1	1.0	0.0	12.0	0.0	0.0
6944.445	500.0	100.0	100.0	1	0.0	0.0	0.043	1.0	96.83954	6.949	1	1.0	0.0	12.0	0.0	0.0
6944.445	500.0	100.0	100.0	1	0.0	0.0	0.042	1.0	96.496056	6.949	1	1.0	0.0	12.0	0.0	0.0
6944.445	500.0	100.0	100.0	1	0.0	0.0	0.04	1.0	96.496056	6.95	1	1.0	0.0	12.0	0.0	0.0
6944.445	500.0	100.0	100.0	1	0.0	0.0	0.039	1.0	94.95305	6.95	1	1.0	0.0	12.0	0.0	0.0
6944.445	500.0	100.0	100.0	1	0.0	0.0	0.038	1.0	97.39418	6.95	1	1.0	0.0	12.0	0.0	0.0
6944.445	500.0	100.0	100.0	1	0.0	0.0	0.036	1.0	97.39418	6.95	1	1.0	0.0	12.0	0.0	0.0
6944.445	500.0	100.0	100.0	1	0.0	0.0	0.035	1.0	97.517456	6.95	1	1.0	0.0	12.0	0.0	0.0
6944.445	500.0	100.0	100.0	1	0.0	0.0	0.033	1.0	97.659	6.95	1	1.0	0.0	12.0	0.0	0.0
6944.445	500.0	100.0	100.0	1	0.0	0.0	0.032	1.0	97.697495	6.95	1	1.0	0.0	12.0	0.0	0.0
6944.445	500.0	100.0	100.0	1	0.0	0.0	0.03	1.0	96.779945	6.951	1	1.0	0.0	12.0	0.0	0.0
6944.445	500.0	100.0	100.0	1	0.0	0.0	0.029	1.0	96.779945	6.951	1	1.0	0.0	12.0	0.0	0.0
6944.445	500.0	100.0	100.0	1	0.0	0.0	0.028	1.0	96.98643	6.951	1	1.0	0.0	12.0	0.0	0.0
6944.445	500.0	100.0	100.0	1	0.0	0.0	0.027	1.0	96.762886	6.951	1	1.0	0.0	12.0	0.0	0.0
6944.445	500.0	100.0	100.0	1	0.0	0.0	0.026	1.0	96.762886	6.951	1	1.0	0.0	12.0	0.0	0.0
6944.445	500.0	100.0	100.0	1	0.0	0.0	0.025	1.0	96.411446	6.951	1	1.0	0.0	12.0	0.0	0.0
6944.445	500.0	100.0	100.0	1	0.0	0.0	0.023	1.0	96.7061	6.951	1	1.0	0.0	12.0	0.0	0.0
6944.445	500.0	100.0	100.0	1	0.0	0.0	0.022	1.0	96.7061	6.951	1	1.0	0.0	12.0	0.0	0.0
6944.445	500.0	100.0	100.0	1	0.0	0.0	0.021	1.0	96.87757	6.951	1	1.0	0.0	12.0	0.0	0.0
6944.445	500.0	100.0	100.0	1	0.0	0.0	0.02	1.0	96.87757	6.951	1	1.0	0.0	12.0	0.0	0.0
6944.445	500.0	100.0	100.0	1	0.0	0.0	0.019	1.0	96.95351	6.951	1	1.0	0.0	12.0	0.0	0.0
6944.445	500.0	100.0	100.0	1	0.0	0.0	0.018	1.0	97.177826	6.952	1	1.0	0.0	12.0	0.0	0.0
6944.445	500.0	100.0	100.0	1	0.0	0.0	0.017	1.0	97.177826	6.952	1	1.0	0.0	12.0	0.0	0.0
6944.445	500.0	100.0	100.0	1	0.0	0.0	0.016	1.0	97.81601	6.952	1	1.0	0.0	12.0	0.0	0.0
6944.445	500.0	100.0	100.0	1	0.0	0.0	0.015	1.0	97.41023	6.952	1	1.0	0.0	12.0	0.0	0.0
6944.445	500.0	100.0	100.0	1	0.0	0.0	0.014	1.0	97.41023	6.952	1	1.0	0.0	12.0	0.0	0.0
6944.445	500.0	100.0	100.0	1	0.0	0.0	0.013	1.0	97.90089	6.952	1	1.0	0.0	12.0	0.0	0.0
6944.445	500.0	100.0	100.0	1	0.0	0.0	0.012	1.0	97.61263	6.952	1	1.0	0.0	12.0	0.0	0.0
6944.445	500.0	100.0	100.0	1	0.0	0.0	0.011	1.0	98.41301	6.952	1	1.0	0.0	12.0	0.0	0.0
6944.445	500.0	100.0	100.0	1	0.0	0.0	0.01	1.0	97.39402	6.952	1	1.0	0.0	12.0	0.0	0.0
6944.445	500.0	100.0	100.0	1	0.0	0.0	0.009	1.0	97.39402	6.952	1	1.0	0.0	12.0	0.0	0.0
6944.445	500.0	100.0	100.0	1	0.0	0.0	0.008	1.0	97.61363	6.952	1	1.0	0.0	12.0	0.0	0.0
6944.445	500.0	100.0	100.0	1	0.0	0.0	0.007	1.0	97.62737	6.952	1	1.0	0.0	12.0	0.0	0.0
6944.445	500.0	100.0	100.0	1	0.0	0.0	0.006	1.0	97.62737	6.952	1	1.0	0.0	12.0	0.0	0.0
6944.445	500.0	100.0	100.0	1	0.0	0.0	0.006	1.0	98.28548	6.952	1	1.0	0.0	12.0	0.0	0.0
6944.445	500.0	100.0	100.0	1	0.0	0.0	0.005	1.0	98.28548	6.952	1	1.0	0.0	12.0	0.0	0.0
6944.445	500.0	100.0	100.0	1	0.0	0.0	0.005	1.0	96.63775	6.952	1	1.0	0.0	12.0	0.0	0.0
6944.445	500.0	100.0	100.0	1	0.0	0.0	0.004	1.0	96.57445	6.952	1	1.0	0.0	12.0	0.0	0.0
6944.445	500.0	100.0	100.0	1	0.0	0.0	0.003	1.0	96.57445	6.952	1	1.0	0.0	12.0	0.0	0.0
6944.445	500.0	100.0	100.0	1	0.0	0.0	0.003	1.0	96.99868	6.952	1	1.0	0.0	12.0	0.0	0.0
6944.445	500.0	100.0	100.0	1	0.0	0.0	0.002	1.0	97.26692	6.952	1	1.0	0.0	12.0	0.0	0.0
6944.445	500.0	100.0	100.0	1	0.0	0.0	0.001	1.0	97.26692	6.952	1	1.0	0.0	12.0	0.0	0.0
6944.445	500.0	100.0	100.0	1	0.0	0.0	0.001	1.0	96.74999	6.952	1	1.0	0.0	12.0	0.0	0.0
6944.445	500.0	100.0	100.0	1	0.0	0.0	0.0	1.0	96.74999	6.952	1	1.0	0.0	12.0	0.0	0.0
6944.445	500.0	100.0	100.0	1	0.0	0.0	0.0	1.0	96.81358	6.952	1	1.0	0.0	12.0	0.0	0.0
6944.445	500.0	100.0	100.0	1	0.0	0.0	0.0	1.0	95.80636	6.952	1	1.0	0.0	12.0	0.0	0.0
6944.445	500.0	100.0	100.0	1	0.0	0.0	-0.001	1.0	95.80636	6.952	1	1.0	0.0	12.0	0.0	0.0
6944.445	500.0	100.0	100.0	1	0.0	0.0	-0.001	1.0	95.529884	6.952	1	1.0	0.0	12.0	0.0	0.0
6944.445	500.0	100.0	100.0	1	0.0	0.0	-0.002	1.0	94.205605	6.952	1	1.0	0.0	12.0	0.0	0.0
6944.445	500.0	100.0	100.0	1	0.0	0.0	-0.003	1.0	94.205605	6.952	1	1.0	0.0	12.0	0.0	0.0
6944.445	500.0	100.0	100.0	1	0.0	0.0	-0.003	1.0	95.1124	6.952	1	1.0	0.0	12.0	0.0	0.0
6944.445	500.0	100.0	100.0	1	0.0	0.0	-0.004	1.0	95.1124	6.952	1	1.0	0.0	12.0	0.0	0.0
6944.445	500.0	100.0	100.0	1	0.0	0.0	-0.005	1.0	94.40035	6.952	1	1.0	0.0	12.0	0.0	0.0
6944.445	500.0	100.0	100.0	1	0.0	0.0	-0.005	1.0	94.1476	6.952	1	1.0	0.0	12.0	0.0	0.0
6944.445	500.0	100.0	100.0	1	0.0	0.0	-0.006	1.0	94.1476	6.952	1	1.0	0.0	12.0	0.0	0.0
6944.445	500.0	100.0	100.0	1	0.0	0.0	-0.006	1.0	95.14975	6.952	1	1.0	0.0	12.0	0.0	0.0
6944.445	500.0	100.0	100.0	1	0.0	0.0	-0.007	1.0	94.59455	6.952	1	1.0	0.0	12.0	0.0	0.0
6944.445	500.0	100.0	100.0	1	0.0	0.0	-0.007	1.0	94.59455	6.952	1	1.0	0.0	12.0	0.0	0.0
6944.445	500.0	100.0	100.0	1	0.0	0.0	-0.008	1.0	94.16496	6.952	1	1.0	0.0	12.0	0.0	0.0
6944.445	500.0	100.0	100.0	1	0.0	0.0	-0.008	1.0	94.16496	6.952	1	1.0	0.0	12.0	0.0	0.0
6944.445	500.0	100.0	100.0	1	0.0	0.0	-0.009	1.0	95.63072	6.952	1	1.0	0.0	12.0	0.0	0.0
6944.445	500.0	100.0	100.0	0	0.0	0.0	-0.009	1.0	95.90634	6.952	1	1.0	1.0	14.0	0.0	0.0
6944.445	500.0	100.0	100.0	0	0.0	0.0	-0.009	1.0	95.90634	6.952	1	1.0	1.0	14.0	0.0	0.0
0.0	500.0	100.0	100.0	0	0.0	0.0	-0.01	1.0	96.22527	6.952	1	1.0	1.0	0.0	0.0	0.0
0.0	500.0	100.0	100.0	0	0.0	0.0	-0.01	1.0	96.161514	6.952	1	1.0	1.0	0.0	0.0	0.0
0.0	500.0	100.0	100.0	0	0.0	0.0	-0.01	1.0	96.161514	6.952	1	1.0	1.0	0.0	0.0	0.0
0.0	500.0	100.0	100.0	0	0.0	0.0	-0.01	1.0	95.83759	6.952	1	1.0	1.0	0.0	0.0	0.0
0.0	500.0	100.0	100.0	0	0.0	0.0	-0.01	1.0	95.83759	6.004	1	1.0	1.0	0.0	0.0	0.0
0.0	500.0	100.0	100.0	0	0.0	0.0	-0.011	1.0	95.588234	6.004	1	1.0	1.0	0.0	0.0	0.0
0.0	500.0	100.0	100.0	0	0.0	0.0	-0.011	1.0	95.58138	5.186	1	1.0	1.0	0.0	0.0	0.0
0.0	500.0	100.0	100.0	0	0.0	0.0	-0.011	1.0	95.58138	4.818	1	1.0	1.0	0.0	0.0	0.0
0.0	500.0	100.0	100.0	0	0.0	0.0	-0.012	1.0	95.779945	4.818	1	1.0	1.0	0.0	0.0	0.0
0.0	500.0	100.0	100.0	0	0.0	0.0	-0.012	1.0	95.09475	4.162	1	1.0	1.0	0.0	0.0	0.0
0.0	500.0	100.0	100.0	0	0.0	0.0	-0.012	1.0	95.09475	4.162	1	1.0	1.0	0.0	0.0	0.0
0.0	500.0	100.0	100.0	0	0.0	0.0	-0.013	1.0	96.23723	3.867	1	1.0	1.0	0.0	0.0	0.0
0.0	500.0	100.0	100.0	0	0.0	0.0	-0.013	1.0	96.23723	3.339	1	1.0	1.0	0.0	0.0	0.0
0.0	500.0	100.0	100.0	0	0.0	0.0	-0.014	1.0	96.352165	3.339	1	1.0	1.0	0.0	0.0	0.0
0.0	500.0	100.0	100.0	0	0.0	0.0	-0.014	1.0	96.03605	3.103	1	1.0	1.0	0.0	0.0	0.0
0.0	500.0	100.0	100.0	0	0.0	0.0	-0.015	1.0	96.03605	2.679	1	1.0	1.0	0.0	0.0	0.0
0.0	500.0	100.0	100.0	0	0.0	0.0	-0.015	1.0	96.50931	2.679	1	1.0	1.0	0.0	0.0	0.0
0.0	500.0	100.0	100.0	0	0.0	0.0	-0.016	1.0	97.00292	2.49	1	1.0	1.0	0.0	0.0	0.0
0.0	500.0	100.0	100.0	0	0.0	0.0	-0.016	1.0	97.00292	2.49	1	1.0	1.0	0.0	0.0	0.0
0.0	500.0	100.0	100.0	0	0.0	0.0	-0.017	1.0	96.88725	2.151	1	1.0	1.0	0.0	0.0	0.0
0.0	500.0	100.0	100.0	0	0.0	0.0	-0.017	1.0	96.88725	1.998	1	1.0	1.0	0.0	0.0	0.0
0.0	500.0	100.0	100.0	0	0.0	0.0	-0.018	1.0	96.94719	1.998	1	1.0	1.0	0.0	0.0	0.0
0.0	500.0	100.0	100.0	0	0.0	0.0	-0.018	1.0	96.85599	1.725	1	1.0	1.0	0.0	0.0	0.0
0.0	500.0	100.0	100.0	0	0.0	0.0	-0.018	1.0	96.85599	1.603	1	1.0	1.0	0.0	0.0	0.0
0.0	500.0	100.0	100.0	0	0.0	0.0	-0.019	1.0	96.914894	1.603	1	1.0	1.0	0.0	0.0	0.0
0.0	500.0	100.0	100.0	0	0.0	0.0	-0.019	1.0	96.89091	1.384	1	1.0	1.0	0.0	0.0	0.0
0.0	500.0	100.0	100.0	0	0.0	0.0	-0.02	1.0	96.89091	1.195	1	1.0	1.0	0.0	0.0	0.0
0.0	500.0	100.0	100.0	0	0.0	0.0	-0.02	1.0	96.40546	1.195	1	1.0	1.0	0.0	0.0	0.0
0.0	500.0	100.0	100.0	0	0.0	0.0	-0.02	1.0	96.40546	1.111	1	1.0	1.0	0.0	0.0	0.0
0.0	500.0	100.0	100.0	0	0.0	0.0	-0.021	1.0	96.63457	1.111	1	1.0	1.0	0.0	0.0	0.0
0.0	500.0	100.0	100.0	0	0.0	0.0	-0.021	1.0	97.246475	0.959	1	1.0	1.0	0.0	0.0	0.0
0.0	500.0	100.0	100.0	0	0.0	0.0	-0.021	1.0	97.246475	0.891	1	1.0	1.0	0.0	0.0	0.0
0.0	500.0	100.0	100.0	0	0.0	0.0	-0.021	1.0	96.72896	0.891	1	1.0	1.0	0.0	0.0	0.0
0.0	500.0	100.0	100.0	0	0.0	0.0	-0.021	1.0	97.09171	0.769	1	1.0	1.0	0.0	0.0	0.0
0.0	500.0	100.0	100.0	0	0.0	0.0	-0.021	1.0	97.09171	0.769	1	1.0	1.0	0.0	0.0	0.0
0.0	500.0	100.0	100.0	0	0.0	0.0	-0.021	1.0	97.39061	0.715	1	1.0	1.0	0.0	0.0	0.0
0.0	500.0	100.0	100.0	0	0.0	0.0	-0.021	1.0	97.39061	0.617	1	1.0	1.0	0.0	0.0	0.0
0.0	500.0	100.0	100.0	0	0.0	0.0	-0.022	1.0	97.59676	0.617	1	1.0	1.0	0.0	0.0	0.0
0.0	500.0	100.0	100.0	0	0.0	0.0	-0.022	1.0	97.3822	0.573	1	1.0	1.0	0.0	0.0	0.0
0.0	500.0	100.0	100.0	0	0.0	0.0	-0.022	1.0	97.3822	0.495	1	1.0	1.0	0.0	0.0	0.0
0.0	500.0	100.0	100.0	0	0.0	0.0	-0.022	1.0	98.00074	0.495	1	1.0	1.0	0.0	0.0	0.0
0.0	500.0	100.0	100.0	0	0.0	0.0	-0.022	1.0	96.64307	0.427	1	1.0	1.0	0.0	0.0	0.0
0.0	500.0	100.0	100.0	0	0.0	0.0	-0.021	1.0	96.64307	0.427	1	1.0	1.0	0.0	0.0	0.0
0.0	500.0	100.0	100.0	0	0.0	0.0	-0.021	1.0	96.98343	0.397	1	1.0	1.0	1.0	0.0	0.0
0.0	500.0	100.0	100.0	0	0.0	0.0	-0.021	1.0	96.98343	0.343	1	1.0	1.0	1.0	0.0	0.0
0.0	500.0	100.0	100.0	0	0.0	0.0	-0.021	1.0	96.85763	0.343	0	1.0	1.0	0.0	0.0	0.0
0.0	500.0	100.0	100.0	0	0.0	0.0	-0.021	1.0	96.46777	0.318	0	1.0	1.0	0.0	0.0	0.0
0.0	500.0	100.0	100.0	0	0.0	0.0	-0.021	1.0	96.46777	0.276	0	1.0	1.0	0.0	0.0	0.0
0.0	500.0	100.0	100.0	0	0.0	0.0	-0.021	1.0	96.33292	0.276	0	1.0	1.0	0.0	0.0	0.0
0.0	500.0	100.0	100.0	0	0.0	0.0	-0.021	1.0	96.140625	0.255	0	1.0	1.0	0.0	0.0	0.0
0.0	500.0	100.0	100.0	0	0.0	0.0	-0.021	1.0	96.57027	0.22	0	1.0	1.0	0.0	0.0	0.0
0.0	500.0	100.0	100.0	0	0.0	0.0	-0.021	1.0	96.67169	0.22	0	1.0	1.0	0.0	0.0	0.0
0.0	500.0	100.0	100.0	0	0.0	0.0	-0.02	1.0	96.67169	0.204	0	1.0	1.0	0.0	0.0	0.0
0.0	500.0	100.0	100.0	0	0.0	0.0	-0.02	1.0	97.09388	0.204	0	1.0	1.0	0.0	0.0	0.0
0.0	500.0	100.0	100.0	0	0.0	0.0	-0.02	1.0	97.7641	0.176	0	1.0	1.0	0.0	0.0	0.0
0.0	500.0	100.0	100.0	0	0.0	0.0	-0.02	1.0	97.7641	0.164	0	1.0	1.0	0.0	0.0	0.0
0.0	500.0	100.0	100.0	0	0.0	0.0	-0.019	1.0	97.28355	0.164	0	1.0	1.0	0.0	0.0	0.0
0.0	500.0	100.0	100.0	0	0.0	0.0	-0.019	1.0	96.919075	0.141	0	1.0	1.0	0.0	0.0	0.0
0.0	500.0	100.0	100.0	0	0.0	0.0	-0.018	1.0	96.919075	0.141	0	1.0	1.0	0.0	0.0	0.0
0.0	500.0	100.0	100.0	0	0.0	0.0	-0.017	1.0	97.01753	0.131	0	1.0	1.0	0.0	0.0	0.0
0.0	500.0	100.0	100.0	0	0.0	0.0	-0.017	1.0	97.01753	0.113	0	1.0	1.0	0.0	0.0	0.0
0.0	500.0	100.0	100.0	0	0.0	0.0	-0.016	1.0	97.38246	0.113	0	1.0	1.0	0.0	0.0	0.0
0.0	500.0	100.0	100.0	0	0.0	0.0	-0.015	1.0	96.92071	0.097	0	1.0	1.0	0.0	0.0	0.0
0.0	500.0	100.0	100.0	0	0.0	0.0	-0.015	1.0	96.92071	0.09	0	1.0	1.0	0.0	0.0	0.0
0.0	500.0	100.0	100.0	0	0.0	0.0	-0.014	1.0	97.20003	0.09	0	1.0	1.0	0.0	0.0	0.0
0.0	500.0	100.0	100.0	0	0.0	0.0	-0.013	1.0	96.373856	0.078	0	1.0	1.0	0.0	0.0	0.0
0.0	500.0	100.0	100.0	0	0.0	0.0	-0.011	1.0	96.373856	0.078	0	1.0	1.0	0.0	0.0	0.0
0.0	500.0	100.0	100.0	0	0.0	0.0	-0.01	1.0	96.36711	0.072	0	1.0	1.0	0.0	0.0	0.0
0.0	500.0	100.0	100.0	0	0.0	0.0	-0.009	1.0	96.38935	0.062	0	1.0	1.0	0.0	0.0	0.0
0.0	500.0	100.0	100.0	0	0.0	0.0	-0.008	1.0	96.100174	0.062	0	1.0	1.0	0.0	0.0	0.0
0.0	500.0	100.0	100.0	0	0.0	0.0	-0.007	1.0	96.616196	0.058	0	1.0	1.0	0.0	0.0	0.0
0.0	500.0	100.0	100.0	0	0.0	0.0	-0.005	1.0	96.616196	0.05	0	1.0	1.0	0.0	0.0	0.0
0.0	500.0	100.0	100.0	0	0.0	0.0	-0.004	1.0	96.66579	0.05	0	1.0	1.0	0.0	0.0	0.0
0.0	500.0	100.0	100.0	0	0.0	0.0	-0.002	1.0	95.48755	0.043	0	1.0	1.0	0.0	0.0	0.0
0.0	500.0	100.0	100.0	0	0.0	0.0	-0.001	1.0	95.48755	0.043	0	1.0	1.0	0.0	0.0	0.0
0.0	500.0	100.0	100.0	0	0.0	0.0	0.0	1.0	96.35446	0.04	0	1.0	1.0	0.0	0.0	0.0
0.0	500.0	100.0	100.0	0	0.0	0.0	0.002	1.0	96.35446	0.034	0	1.0	1.0	0.0	0.0	0.0
0.0	500.0	100.0	100.0	0	0.0	0.0	0.003	1.0	96.20772	0.034	0	1.0	1.0	0.0	0.0	0.0
0.0	500.0	100.0	100.0	0	0.0	0.0	0.005	1.0	95.97273	0.031	0	1.0	1.0	0.0	0.0	0.0
0.0	500.0	100.0	100.0	0	0.0	0.0	0.007	1.0	95.97273	0.027	0	1.0	1.0	0.0	0.0	0.0
0.0	500.0	100.0	100.0	0	0.0	0.0	0.009	1.0	96.133224	0.027	0	1.0	1.0	0.0	0.0	0.0
0.0	500.0	100.0	100.0	0	0.0	0.0	0.01	1.0	96.295135	0.025	0	1.0	1.0	0.0	0.0	0.0
0.0	500.0	100.0	100.0	0	0.0	0.0	0.012	1.0	96.295135	0.025	0	1.0	1.0	0.0	0.0	0.0
0.0	500.0	100.0	100.0	0	0.0	0.0	0.014	1.0	96.53696	0.021	0	1.0	1.0	0.0	0.0	0.0
0.0	500.0	100.0	100.0	0	0.0	0.0	0.016	1.0	96.53696	0.02	0	1.0	1.0	0.0	0.0	0.0
0.0	500.0	100.0	100.0	0	0.0	0.0	0.018	1.0	97.71063	0.02	0	1.0	1.0	0.0	0.0	0.0
0.0	500.0	100.0	100.0	0	0.0	0.0	0.02	1.0	97.47262	0.017	0	1.0	1.0	0.0	0.0	0.0
0.0	500.0	100.0	100.0	0	0.0	0.0	0.022	1.0	97.47262	0.016	0	1.0	1.0	0.0	0.0	0.0
0.0	500.0	100.0	100.0	0	0.0	0.0	0.024	1.0	97.29735	0.016	0	1.0	1.0	0.0	0.0	0.0
0.0	500.0	100.0	100.0	0	0.0	0.0	0.026	1.0	97.513916	0.013	0	1.0	1.0	0.0	0.0	0.0
0.0	500.0	100.0	100.0	0	0.0	0.0	0.028	1.0	97.513916	0.013	0	1.0	1.0	0.0	0.0	0.0
0.0	500.0	100.0	100.0	0	0.0	0.0	0.03	1.0	97.63712	0.011	0	1.0	1.0	0.0	0.0	0.0
0.0	500.0	100.0	100.0	0	0.0	0.0	0.032	1.0	97.63712	0.01	0	1.0	1.0	0.0	0.0	0.0
0.0	500.0	100.0	100.0	0	0.0	0.0	0.034	1.0	97.385185	0.01	0	1.0	1.0	0.0	0.0	0.0
0.0	500.0	100.0	100.0	0	0.0	0.0	0.036	1.0	97.63613	0.009	0	1.0	1.0	0.0	0.0	0.0
0.0	500.0	100.0	100.0	0	0.0	0.0	0.038	1.0	97.63613	0.008	0	1.0	1.0	0.0	0.0	0.0
0.0	500.0	100.0	100.0	0	0.0	0.0	0.04	1.0	97.27642	0.008	0	1.0	1.0	0.0	0.0	0.0
0.0	500.0	100.0	100.0	0	0.0	0.0	0.042	1.0	97.48219	0.007	0	1.0	1.0	0.0	0.0	0.0
0.0	500.0	100.0	100.0	0	0.0	0.0	0.043	1.0	97.48219	0.006	0	1.0	1.0	0.0	0.0	0.0
0.0	500.0	100.0	100.0	0	0.0	0.0	0.045	1.0	97.65856	0.006	0	1.0	1.0	0.0	0.0	0.0
0.0	500.0	100.0	100.0	0	0.0	0.0	0.047	1.0	97.65856	0.005	0	1.0	1.0	0.0	0.0	0.0
0.0	500.0	100.0	100.0	0	0.0	0.0	0.049	1.0	97.52539	0.005	0	1.0	1.0	0.0	0.0	0.0
0.0	500.0	100.0	100.0	0	0.0	0.0	0.051	1.0	98.224205	0.004	0	1.0	1.0	0.0	0.0	0.0
0.0	500.0	100.0	100.0	0	0.0	0.0	0.052	1.0	98.224205	0.004	0	1.0	1.0	0.0	0.0	0.0
0.0	500.0	100.0	100.0	0	0.0	0.0	0.054	1.0	98.00091	0.004	0	1.0	1.0	0.0	0.0	0.0
0.0	500.0	100.0	100.0	0	0.0	0.0	0.056	1.0	96.83265	0.003	0	1.0	1.0	0.0	0.0	0.0
0.0	500.0	100.0	100.0	0	0.0	0.0	0.058	1.0	96.83265	0.003	0	1.0	1.0	0.0	0.0	0.0
0.0	500.0	100.0	100.0	0	0.0	0.0	0.059	1.0	96.61365	0.003	0	1.0	1.0	0.0	0.0	0.0
0.0	500.0	100.0	100.0	0	0.0	0.0	0.061	1.0	96.61365	0.002	0	1.0	1.0	0.0	0.0	0.0
0.0	500.0	100.0	100.0	0	0.0	0.0	0.063	1.0	97.01067	0.002	0	1.0	1.0	0.0	0.0	0.0
0.0	500.0	100.0	100.0	0	0.0	0.0	0.064	1.0	96.46605	0.002	0	1.0	1.0	0.0	0.0	0.0
0.0	500.0	100.0	100.0	0	0.0	0.0	0.066	1.0	96.46605	0.001	0	1.0	1.0	0.0	0.0	0.0
0.0	500.0	100.0	100.0	0	0.0	0.0	0.067	1.0	95.888725	0.001	0	1.0	1.0	0.0	0.0	0.0
0.0	500.0	100.0	100.0	0	0.0	0.0	0.069	1.0	95.53128	0.001	0	1.0	1.0	0.0	0.0	0.0
0.0	500.0	100.0	100.0	0	0.0	0.0	0.07	1.0	95.53128	0.001	0	1.0	1.0	0.0	0.0	0.0
0.0	500.0	100.0	100.0	0	0.0	0.0	0.072	1.0	95.76834	0.001	0	1.0	1.0	0.0	0.0	0.0
0.0	500.0	100.0	100.0	0	0.0	0.0	0.073	1.0	95.76834	0.001	0	1.0	1.0	0.0	0.0	0.0
0.0	500.0	100.0	100.0	0	0.0	0.0	0.075	1.0	96.28016	0.001	0	1.0	1.0	0.0	0.0	0.0
0.0	500.0	100.0	100.0	0	0.0	0.0	0.076	1.0	95.79031	0.0	0	1.0	1.0	0.0	0.0	0.0
0.0	500.0	100.0	100.0	0	0.0	0.0	0.078	1.0	95.79031	0.0	0	1.0	1.0	0.0	0.0	0.0
0.0	500.0	100.0	100.0	0	0.0	0.0	0.08	1.0	96.58611	0.0	0	1.0	1.0	0.0	0.0	0.0
0.0	500.0	100.0	100.0	0	0.0	0.0	0.081	1.0	96.65117	0.0	0	1.0	1.0	0.0	0.0	0.0
0.0	500.0	100.0	100.0	0	0.0	0.0	0.082	1.0	96.65117	0.0	0	1.0	1.0	0.0	0.0	0.0
0.0	500.0	100.0	100.0	0	0.0	0.0	0.084	1.0	96.09854	0.0	0	1.0	1.0	0.0	0.0	0.0
0.0	500.0	100.0	100.0	0	0.0	0.0	0.085	1.0	96.09854	0.0	0	1.0	1.0	0.0	0.0	0.0
0.0	500.0	100.0	100.0	0	0.0	0.0	0.087	1.0	97.31867	0.0	0	1.0	1.0	0.0	0.0	0.0
0.0	500.0	100.0	100.0	0	0.0	0.0	0.088	1.0	97.17782	0.0	0	1.0	1.0	0.0	0.0	0.0
0.0	500.0	100.0	100.0	0	0.0	0.0	0.09	1.0	97.17782	0.0	0	1.0	1.0	0.0	0.0	0.0
0.0	500.0	100.0	100.0	0	0.0	0.0	0.091	1.0	97.00576	0.0	0	1.0	1.0	0.0	0.0	0.0
0.0	500.0	100.0	100.0	0	0.0	0.0	0.093	1.0	96.88975	0.0	0	1.0	1.0	0.0	0.0	0.0
0.0	500.0	100.0	100.0	0	0.0	0.0	0.094	1.0	96.88975	0.0	0	1.0	1.0	0.0	0.0	0.0
0.0	500.0	100.0	100.0	0	0.0	0.0	0.096	1.0	96.798546	0.0	0	1.0	1.0	0.0	0.0	0.0
0.0	500.0	100.0	100.0	0	0.0	0.0	0.097	1.0	96.798546	0.0	0	1.0	1.0	0.0	0.0	0.0
0.0	500.0	100.0	100.0	0	0.0	0.0	0.098	1.0	96.59156	0.0	0	1.0	1.0	0.0	0.0	0.0
0.0	500.0	100.0	100.0	0	0.0	0.0	0.1	1.0	96.711845	0.0	0	1.0	1.0	0.0	0.0	0.0
0.0	500.0	100.0	100.0	0	0.0	0.0	0.101	1.0	96.711845	0.0	0	1.0	1.0	0.0	0.0	0.0
0.0	500.0	100.0	100.0	0	0.0	0.0	0.103	1.0	96.41993	0.0	0	1.0	1.0	0.0	0.0	0.0
0.0	500.0	100.0	100.0	0	0.0	0.0	0.104	1.0	96.59903	0.0	0	1.0	1.0	0.0	0.0	0.0
0.0	500.0	100.0	100.0	0	0.0	0.0	0.105	1.0	96.59903	0.0	0	1.0	1.0	0.0	0.0	0.0
0.0	500.0	100.0	100.0	0	0.0	0.0	0.107	1.0	97.3219	0.0	0	1.0	1.0	0.0	0.0	0.0
0.0	500.0	100.0	100.0	0	0.0	0.0	0.108	1.0	97.3219	0.0	0	1.0	1.0	0.0	0.0	0.0
0.0	500.0	100.0	100.0	0	0.0	0.0	0.11	1.0	97.783005	0.0	0	1.0	1.0	0.0	0.0	0.0
0.0	500.0	100.0	100.0	0	0.0	0.0	0.111	1.0	97.73427	0.0	0	1.0	1.0	0.0	0.0	0.0
0.0	500.0	100.0	100.0	0	0.0	0.0	0.113	1.0	97.73427	0.0	0	1.0	1.0	0.0	0.0	0.0
0.0	500.0	100.0	100.0	0	0.0	0.0	0.114	1.0	97.66944	0.0	0	1.0	1.0	0.0	0.0	0.0
0.0	500.0	100.0	100.0	0	0.0	0.0	0.115	1.0	97.71677	0.0	0	1.0	1.0	0.0	0.0	0.0
0.0	500.0	100.0	100.0	0	0.0	0.0	0.117	1.0	98.00584	0.0	0	1.0	1.0	0.0	0.0	0.0
0.0	500.0	100.0	100.0	0	0.0	0.0	0.118	1.0	98.13057	0.0	0	1.0	1.0	0.0	0.0	0.0
0.0	500.0	100.0	100.0	0	0.0	0.0	0.119	1.0	98.13057	0.0	0	1.0	1.0	0.0	0.0	0.0
0.0	500.0	100.0	100.0	0	0.0	0.0	0.121	1.0	97.89155	0.0	0	1.0	1.0	0.0	0.0	0.0
0.0	500.0	100.0	100.0	0	0.0	0.0	0.122	1.0	97.74461	0.0	0	1.0	1.0	0.0	0.0	0.0
0.0	500.0	100.0	100.0	0	0.0	0.0	0.123	1.0	97.74461	0.0	0	1.0	1.0	0.0	0.0	0.0
0.0	500.0	100.0	100.0	0	0.0	0.0	0.125	1.0	98.01711	0.0	0	1.0	1.0	0.0	0.0	0.0
0.0	500.0	100.0	100.0	0	0.0	0.0	0.126	1.0	98.16897	0.0	0	1.0	1.0	0.0	0.0	0.0
0.0	500.0	100.0	100.0	0	0.0	0.0	0.127	1.0	98.16897	0.0	0	1.0	1.0	0.0	0.0	0.0
0.0	500.0	100.0	100.0	0	0.0	0.0	0.128	1.0	97.67612	0.0	0	1.0	1.0	0.0	0.0	0.0
0.0	500.0	100.0	100.0	0	0.0	0.0	0.13	1.0	97.67612	0.0	0	1.0	1.0	0.0	0.0	0.0
0.0	500.0	100.0	100.0	0	0.0	0.0	0.131	1.0	97.39646	0.0	0	1.0	1.0	0.0	0.0	0.0
0.0	500.0	100.0	100.0	0	0.0	0.0	0.132	1.0	97.33343	0.0	0	1.0	1.0	0.0	0.0	0.0
0.0	500.0	100.0	100.0	0	0.0	0.0	0.134	1.0	97.33343	0.0	0	1.0	1.0	0.0	0.0	0.0
0.0	500.0	100.0	100.0	0	0.0	0.0	0.135	1.0	98.391655	0.0	0	1.0	1.0	0.0	0.0	0.0
0.0	500.0	100.0	100.0	0	0.0	0.0	0.136	1.0	98.20665	0.0	0	1.0	1.0	0.0	0.0	0.0
0.0	500.0	100.0	100.0	0	0.0	0.0	0.138	1.0	98.20665	0.0	0	1.0	1.0	0.0	0.0	0.0
0.0	500.0	100.0	100.0	0	0.0	0.0	0.139	1.0	97.59752	0.0	0	1.0	1.0	0.0	0.0	0.0
0.0	500.0	100.0	100.0	0	0.0	0.0	0.14	1.0	97.59752	0.0	0	1.0	1.0	0.0	0.0	0.0
0.0	500.0	100.0	100.0	0	0.0	0.0	0.141	1.0	98.77411	0.0	0	1.0	1.0	0.0	0.0	0.0
0.0	500.0	100.0	100.0	0	0.0	0.0	0.143	1.0	98.82259	0.0	0	1.0	1.0	0.0	0.0	0.0
0.0	500.0	100.0	100.0	0	0.0	0.0	0.144	1.0	98.82259	0.0	0	1.0	1.0	0.0	0.0	0.0
0.0	500.0	100.0	100.0	0	0.0	0.0	0.146	1.0	98.70018	0.0	0	1.0	1.0	0.0	0.0	0.0
0.0	500.0	100.0	100.0	0	0.0	0.0	0.147	1.0	98.37591	0.0	0	1.0	1.0	0.0	0.0	0.0
0.0	500.0	100.0	100.0	0	0.0	0.0	0.149	1.0	98.37591	0.0	0	1.0	1.0	0.0	0.0	0.0
0.0	500.0	100.0	100.0	0	0.0	0.0	0.15	1.0	98.50237	0.0	0	1.0	1.0	0.0	0.0	0.0
0.0	500.0	100.0	100.0	0	0.0	0.0	0.151	1.0	98.50237	0.0	0	1.0	1.0	0.0	0.0	0.0
0.0	500.0	100.0	100.0	0	0.0	0.0	0.153	1.0	98.07227	0.0	0	1.0	1.0	0.0	0.0	0.0
0.0	500.0	100.0	100.0	0	0.0	0.0	0.154	1.0	98.08145	0.0	0	1.0	1.0	0.0	0.0	0.0
0.0	500.0	100.0	100.0	0	0.0	0.0	0.156	1.0	98.08145	0.0	0	1.0	1.0	0.0	0.0	0.0
0.0	500.0	100.0	100.0	0	0.0	0.0	0.157	1.0	98.22251	0.0	0	1.0	1.0	0.0	0.0	0.0
0.0	500.0	100.0	100.0	0	0.0	0.0	0.158	1.0	97.92875	0.0	0	1.0	1.0	0.0	0.0	0.0
0.0	500.0	100.0	100.0	0	0.0	0.0	0.16	1.0	97.92875	0.0	0	1.0	1.0	0.0	0.0	0.0
0.0	500.0	100.0	100.0	0	0.0	0.0	0.161	1.0	96.88558	0.0	0	1.0	1.0	0.0	0.0	0.0
0.0	500.0	100.0	100.0	0	0.0	0.0	0.163	1.0	96.88558	0.0	0	1.0	1.0	0.0	0.0	0.0
0.0	500.0	100.0	100.0	0	0.0	0.0	0.164	1.0	96.73489	0.0	0	1.0	1.0	0.0	0.0	0.0
0.0	500.0	100.0	100.0	0	0.0	0.0	0.166	1.0	96.35416	0.0	0	1.0	1.0	0.0	0.0	0.0
0.0	500.0	100.0	100.0	0	0.0	0.0	0.167	1.0	96.35416	0.0	0	1.0	1.0	0.0	0.0	0.0
0.0	500.0	100.0	100.0	0	0.0	0.0	0.168	1.0	95.20328	0.0	0	1.0	1.0	0.0	0.0	0.0
0.0	500.0	100.0	100.0	0	0.0	0.0	0.17	1.0	95.00937	0.0	0	1.0	1.0	0.0	0.0	0.0
0.0	500.0	100.0	100.0	0	0.0	0.0	0.171	1.0	95.00937	0.0	0	1.0	1.0	0.0	0.0	0.0
0.0	500.0	100.0	100.0	0	0.0	0.0	0.172	1.0	96.594574	0.0	0	1.0	1.0	0.0	0.0	0.0
0.0	500.0	100.0	100.0	0	0.0	0.0	0.174	1.0	96.594574	0.0	0	1.0	1.0	0.0	0.0	0.0
0.0	500.0	100.0	100.0	0	0.0	0.0	0.175	1.0	96.98919	0.0	0	1.0	1.0	0.0	0.0	0.0
0.0	500.0	100.0	100.0	0	0.0	0.0	0.176	1.0	96.80729	0.0	0	1.0	1.0	0.0	0.0	0.0
0.0	500.0	100.0	100.0	0	0.0	0.0	0.178	1.0	96.80729	0.0	0	1.0	1.0	0.0	0.0	0.0
0.0	500.0	100.0	100.0	0	0.0	0.0	0.179	1.0	96.481445	0.0	0	1.0	1.0	0.0	0.0	0.0
0.0	500.0	100.0	100.0	0	0.0	0.0	0.18	1.0	97.11412	0.0	0	1.0	1.0	0.0	0.0	0.0
0.0	500.0	100.0	100.0	0	0.0	0.0	0.181	1.0	97.11412	0.0	0	1.0	1.0	0.0	0.0	0.0
0.0	500.0	100.0	100.0	0	0.0	0.0	0.183	1.0	97.42463	0.0	0	1.0	1.0	0.0	0.0	0.0
0.0	500.0	100.0	100.0	0	0.0	0.0	0.184	1.0	97.42463	0.0	0	1.0	1.0	0.0	0.0	0.0
0.0	500.0	100.0	100.0	0	0.0	0.0	0.185	1.0	97.58119	0.0	0	1.0	1.0	0.0	0.0	0.0
0.0	500.0	100.0	100.0	0	0.0	0.0	0.186	1.0	97.40544	0.0	0	1.0	1.0	0.0	0.0	0.0
0.0	500.0	100.0	100.0	0	0.0	0.0	0.188	1.0	97.40544	0.0	0	1.0	1.0	0.0	0.0	0.0
0.0	500.0	100.0	100.0	0	0.0	0.0	0.189	1.0	97.27756	0.0	0	1.0	1.0	0.0	0.0	0.0
0.0	500.0	100.0	100.0	0	0.0	0.0	0.19	1.0	96.89559	0.0	0	1.0	1.0	0.0	0.0	0.0
0.0	500.0	100.0	100.0	0	0.0	0.0	0.191	1.0	96.89559	0.0	0	1.0	1.0	0.0	0.0	0.0
0.0	500.0	100.0	100.0	0	0.0	0.0	0.192	1.0	97.65642	0.0	0	1.0	1.0	0.0	0.0	0.0
0.0	500.0	100.0	100.0	0	0.0	0.0	0.193	1.0	97.03035	0.0	0	1.0	1.0	0.0	0.0	0.0
0.0	500.0	100.0	100.0	0	0.0	0.0	0.194	1.0	96.74843	0.0	0	1.0	1.0	0.0	0.0	0.0
0.0	500.0	100.0	100.0	0	0.0	0.0	0.194	1.0	96.94396	0.0	0	1.0	1.0	0.0	0.0	0.0
0.0	500.0	100.0	100.0	0	0.0	0.0	0.195	1.0	96.418945	0.0	0	1.0	1.0	0.0	0.0	0.0
0.0	500.0	100.0	100.0	0	0.0	0.0	0.196	1.0	96.84485	0.0	0	1.0	1.0	0.0	0.0	0.0
0.0	500.0	100.0	100.0	0	0.0	0.0	0.197	1.0	96.33229	0.0	0	1.0	1.0	0.0	0.0	0.0
0.0	500.0	100.0	100.0	0	0.0	0.0	0.197	1.0	96.33229	0.0	0	1.0	1.0	0.0	0.0	0.0
0.0	500.0	100.0	100.0	0	0.0	0.0	0.198	1.0	98.00854	0.0	0	1.0	1.0	0.0	0.0	0.0
0.0	500.0	100.0	100.0	0	0.0	0.0	0.198	1.0	98.00854	0.0	0	1.0	1.0	0.0	0.0	0.0
0.0	500.0	100.0	100.0	0	0.0	0.0	0.199	1.0	98.42752	0.0	0	1.0	1.0	0.0	0.0	0.0
0.0	500.0	100.0	100.0	0	0.0	0.0	0.199	1.0	97.90609	0.0	0	1.0	1.0	0.0	0.0	0.0
0.0	500.0	100.0	100.0	0	0.0	0.0	0.199	1.0	97.90609	0.0	0	1.0	1.0	0.0	0.0	0.0
0.0	500.0	100.0	100.0	0	0.0	0.0	0.2	1.0	98.32849	0.0	0	1.0	1.0	0.0	0.0	0.0
0.0	500.0	100.0	100.0	0	0.0	0.0	0.2	1.0	98.02736	0.0	0	1.0	1.0	0.0	0.0	0.0
0.0	500.0	100.0	100.0	0	0.0	0.0	0.2	1.0	98.02736	0.0	0	1.0	1.0	0.0	0.0	0.0
0.0	500.0	100.0	100.0	0	0.0	0.0	0.2	1.0	98.76912	0.0	0	1.0	1.0	0.0	0.0	0.0
0.0	500.0	100.0	100.0	0	0.0	0.0	0.2	1.0	98.76912	0.0	0	1.0	1.0	0.0	0.0	0.0
0.0	500.0	100.0	100.0	0	0.0	0.0	0.2	1.0	98.76092	0.0	0	1.0	1.0	0.0	0.0	0.0
0.0	500.0	100.0	100.0	0	0.0	0.0	0.2	1.0	98.93113	0.0	0	1.0	1.0	0.0	0.0	0.0
0.0	500.0	100.0	100.0	0	0.0	0.0	0.2	1.0	98.93113	0.0	0	1.0	1.0	0.0	0.0	0.0
0.0	500.0	100.0	100.0	0	0.0	0.0	0.2	1.0	99.079384	0.0	0	1.0	1.0	0.0	0.0	0.0
0.0	500.0	100.0	100.0	0	0.0	0.0	0.2	1.0	98.44272	0.0	0	1.0	1.0	0.0	0.0	0.0
0.0	500.0	100.0	100.0	0	0.0	0.0	0.2	1.0	98.44272	0.0	0	1.0	1.0	0.0	0.0	0.0
0.0	500.0	100.0	100.0	0	0.0	0.0	0.2	1.0	98.1574	0.0	0	1.0	1.0	0.0	0.0	0.0
0.0	500.0	100.0	100.0	0	0.0	0.0	0.199	1.0	98.1574	0.0	0	1.0	1.0	0.0	0.0	0.0
0.0	500.0	100.0	100.0	0	0.0	0.0	0.199	1.0	97.634094	0.0	0	1.0	1.0	8.0	0.0	0.0
0.0	500.0	100.0	100.0	0	0.0	0.0	0.199	1.0	96.33889	0.0	0	1.0	1.0	10.0	0.0	0.0
0.0	500.0	100.0	100.0	0	0.0	0.0	0.198	1.0	96.33889	0.0	0	1.0	1.0	10.0	0.0	0.0
5555.5557	400.0	100.0	100.0	0	0.0	0.0	0.198	1.0	97.06978	0.0	0	1.0	1.0	10.0	0.0	0.0
5555.5557	400.0	100.0	100.0	0	0.0	0.0	0.198	1.0	96.65619	0.0	0	1.0	1.0	10.0	0.0	0.0
5555.5557	400.0	100.0	100.0	0	0.0	0.0	0.197	1.0	96.65619	0.0	0	1.0	1.0	10.0	0.0	0.0
5555.5557	400.0	100.0	100.0	0	0.0	0.0	0.197	1.0	96.87491	0.0	0	1.0	1.0	10.0	0.0	0.0
5555.5557	400.0	100.0	100.0	0	0.0	0.0	0.196	1.0	96.87491	0.757	0	1.0	1.0	10.0	0.0	0.0
5555.5557	400.0	100.0	100.0	0	0.0	0.0	0.196	1.0	96.66911	0.757	0	1.0	1.0	10.0	0.0	0.0
5555.5557	400.0	100.0	100.0	0	0.0	0.0	0.196	1.0	96.591095	1.097	0	1.0	1.0	10.0	0.0	0.0
5555.5557	400.0	100.0	100.0	0	0.0	0.0	0.195	1.0	96.591095	1.706	0	1.0	1.0	10.0	0.0	0.0
5555.5557	400.0	100.0	100.0	0	0.0	0.0	0.195	1.0	96.81917	1.706	0	1.0	1.0	10.0	0.0	0.0
5555.5557	400.0	100.0	100.0	0	0.0	0.0	0.194	1.0	96.64183	2.232	0	1.0	1.0	10.0	0.0	0.0
5555.5557	400.0	100.0	100.0	0	0.0	0.0	0.194	1.0	96.64183	2.232	0	1.0	1.0	10.0	0.0	0.0
5555.5557	400.0	100.0	100.0	0	0.0	0.0	0.193	1.0	96.86698	2.467	0	1.0	1.0	10.0	0.0	0.0
5555.5557	400.0	100.0	100.0	0	0.0	0.0	0.192	1.0	96.86698	2.889	0	1.0	1.0	10.0	0.0	0.0
5555.5557	400.0	100.0	100.0	0	0.0	0.0	0.191	1.0	96.614655	2.889	0	1.0	1.0	10.0	0.0	0.0
5555.5557	400.0	100.0	100.0	0	0.0	0.0	0.191	1.0	96.912926	3.079	0	1.0	1.0	10.0	0.0	0.0
5555.5557	400.0	100.0	100.0	0	0.0	0.0	0.19	1.0	96.912926	3.417	0	1.0	1.0	10.0	0.0	0.0
5555.5557	400.0	100.0	100.0	0	0.0	0.0	0.189	1.0	97.25992	3.417	0	1.0	1.0	10.0	0.0	0.0
5555.5557	400.0	100.0	100.0	0	0.0	0.0	0.189	1.0	97.48861	3.569	0	1.0	1.0	10.0	0.0	0.0
5555.5557	400.0	100.0	100.0	0	0.0	0.0	0.188	1.0	97.48861	3.569	0	1.0	1.0	10.0	0.0	0.0
5555.5557	400.0	100.0	100.0	0	0.0	0.0	0.187	1.0	96.979	3.84	0	1.0	1.0	10.0	0.0	0.0
5555.5557	400.0	100.0	100.0	0	0.0	0.0	0.186	1.0	96.979	3.963	0	1.0	1.0	10.0	0.0	0.0
5555.5557	400.0	100.0	100.0	0	0.0	0.0	0.185	1.0	97.30961	3.963	0	1.0	1.0	10.0	0.0	0.0
5555.5557	400.0	100.0	100.0	0	0.0	0.0	0.184	1.0	97.19096	4.181	0	1.0	1.0	10.0	0.0	0.0
5555.5557	400.0	100.0	100.0	0	0.0	0.0	0.184	1.0	97.19096	4.279	0	1.0	1.0	10.0	0.0	0.0
5555.5557	400.0	100.0	100.0	0	0.0	0.0	0.183	1.0	97.23677	4.279	0	1.0	1.0	10.0	0.0	0.0
5555.5557	400.0	100.0	100.0	0	0.0	0.0	0.183	1.0	97.49689	4.453	0	1.0	1.0	10.0	0.0	0.0
5555.5557	400.0	100.0	100.0	0	0.0	0.0	0.182	1.0	97.49689	4.453	0	1.0	1.0	10.0	0.0	0.0
5555.5557	400.0	100.0	100.0	0	0.0	0.0	0.181	1.0	98.50101	4.604	0	1.0	1.0	10.0	0.0	0.0
5555.5557	400.0	100.0	100.0	0	0.0	0.0	0.18	1.0	98.50101	4.673	0	1.0	1.0	10.0	0.0	0.0
5555.5557	400.0	100.0	100.0	0	0.0	0.0	0.179	1.0	98.17929	4.673	0	1.0	1.0	10.0	0.0	0.0
5555.5557	400.0	100.0	100.0	0	0.0	0.0	0.178	1.0	97.94958	4.794	0	1.0	1.0	10.0	0.0	0.0
5555.5557	400.0	100.0	100.0	0	0.0	0.0	0.177	1.0	97.94958	4.847	0	1.0	1.0	10.0	0.0	0.0
5555.5557	400.0	100.0	100.0	0	0.0	0.0	0.176	1.0	97.86655	4.847	0	1.0	1.0	10.0	0.0	0.0
5555.5557	400.0	100.0	100.0	0	0.0	0.0	0.174	1.0	97.36126	4.945	0	1.0	1.0	10.0	0.0	0.0
5555.5557	400.0	100.0	100.0	0	0.0	0.0	0.173	1.0	97.36126	4.945	0	1.0	1.0	10.0	0.0	0.0
5555.5557	400.0	100.0	100.0	0	0.0	0.0	0.172	1.0	96.56694	4.989	0	1.0	1.0	10.0	0.0	0.0
5555.5557	400.0	100.0	100.0	0	0.0	0.0	0.171	1.0	96.56694	5.068	0	1.0	1.0	10.0	0.0	0.0
5555.5557	400.0	100.0	100.0	0	0.0	0.0	0.169	1.0	96.42866	5.068	0	1.0	1.0	10.0	0.0	0.0
5555.5557	400.0	100.0	100.0	0	0.0	0.0	0.168	1.0	96.69367	5.102	0	1.0	1.0	10.0	0.0	0.0
5555.5557	400.0	100.0	100.0	0	0.0	0.0	0.166	1.0	96.69367	5.165	0	1.0	1.0	10.0	0.0	0.0
5555.5557	400.0	100.0	100.0	0	0.0	0.0	0.164	1.0	95.820564	5.165	0	1.0	1.0	10.0	0.0	0.0
5555.5557	400.0	100.0	100.0	0	0.0	0.0	0.163	1.0	96.712494	5.218	0	1.0	1.0	10.0	0.0	0.0
5555.5557	400.0	100.0	100.0	0	0.0	0.0	0.16	1.0	96.712494	5.218	0	1.0	1.0	10.0	0.0	0.0
5555.5557	400.0	100.0	100.0	0	0.0	0.0	0.159	1.0	96.995895	5.244	0	1.0	1.0	10.0	0.0	0.0
5555.5557	400.0	100.0	100.0	0	0.0	0.0	0.156	1.0	96.995895	5.287	0	1.0	1.0	10.0	0.0	0.0
5555.5557	400.0	100.0	100.0	0	0.0	0.0	0.154	1.0	96.75478	5.287	0	1.0	1.0	10.0	0.0	0.0
5555.5557	400.0	100.0	100.0	0	0.0	0.0	0.151	1.0	96.59971	5.307	0	1.0	1.0	12.0	0.0	0.0
5555.5557	400.0	100.0	100.0	0	0.0	0.0	0.149	1.0	96.59971	5.34	0	1.0	1.0	12.0	0.0	0.0
5555.5557	400.0	100.0	100.0	0	0.0	0.0	0.146	1.0	96.95462	5.34	0	1.0	1.0	12.0	0.0	0.0
5555.5557	400.0	100.0	100.0	0	0.0	0.0	0.143	1.0	97.06755	5.356	0	1.0	1.0	12.0	0.0	0.0
5555.5557	400.0	100.0	100.0	0	0.0	0.0	0.14	1.0	97.06755	5.356	0	1.0	1.0	12.0	0.0	0.0
5555.5557	400.0	100.0	100.0	0	0.0	0.0	0.137	1.0	97.120995	5.385	0	1.0	1.0	12.0	0.0	0.0
5555.5557	400.0	100.0	100.0	0	0.0	0.0	0.134	1.0	97.120995	5.409	0	1.0	1.0	12.0	0.0	0.0
5555.5557	400.0	100.0	100.0	0	0.0	0.0	0.131	1.0	96.73314	5.409	0	1.0	1.0	12.0	0.0	0.0
5555.5557	400.0	100.0	100.0	0	0.0	0.0	0.128	1.0	96.96568	5.419	0	1.0	1.0	12.0	0.0	0.0
5555.5557	400.0	100.0	100.0	0	0.0	0.0	0.125	1.0	96.96568	5.438	0	1.0	1.0	12.0	0.0	0.0
5555.5557	400.0	100.0	100.0	0	0.0	0.0	0.122	1.0	97.41556	5.438	0	1.0	1.0	12.0	0.0	0.0
5555.5557	400.0	100.0	100.0	0	0.0	0.0	0.119	1.0	97.85793	5.448	0	1.0	1.0	12.0	0.0	0.0
5555.5557	400.0	100.0	100.0	0	0.0	0.0	0.117	1.0	97.85793	5.448	0	1.0	1.0	12.0	0.0	0.0
5555.5557	400.0	100.0	100.0	0	0.0	0.0	0.114	1.0	98.55837	5.464	0	1.0	1.0	12.0	0.0	0.0
5555.5557	400.0	100.0	100.0	0	0.0	0.0	0.112	1.0	98.55837	5.47	0	1.0	1.0	12.0	0.0	0.0
5555.5557	400.0	100.0	100.0	0	0.0	0.0	0.11	1.0	97.727936	5.47	0	1.0	1.0	12.0	0.0	0.0
5555.5557	400.0	100.0	100.0	0	0.0	0.0	0.108	1.0	97.81445	5.483	0	1.0	1.0	12.0	0.0	0.0
5555.5557	400.0	100.0	100.0	0	0.0	0.0	0.106	1.0	97.81445	5.488	0	1.0	1.0	12.0	0.0	0.0
5555.5557	400.0	100.0	100.0	0	0.0	0.0	0.104	1.0	97.33803	5.488	0	1.0	1.0	12.0	0.0	0.0
5555.5557	400.0	100.0	100.0	0	0.0	0.0	0.102	1.0	97.615135	5.498	0	1.0	1.0	12.0	0.0	0.0
5555.5557	400.0	100.0	100.0	0	0.0	0.0	0.1	1.0	97.615135	5.498	0	1.0	1.0	12.0	0.0	0.0
5555.5557	400.0	100.0	100.0	0	0.0	0.0	0.099	1.0	96.63732	5.508	0	1.0	1.0	12.0	0.0	0.0
5555.5557	400.0	100.0	100.0	0	0.0	0.0	0.097	1.0	96.63732	5.51	0	1.0	1.0	12.0	0.0	0.0
5555.5557	400.0	100.0	100.0	0	0.0	0.0	0.096	1.0	96.72576	5.51	0	1.0	1.0	12.0	0.0	0.0
5555.5557	400.0	100.0	100.0	0	0.0	0.0	0.094	1.0	96.1505	5.517	0	1.0	1.0	12.0	0.0	0.0
5555.5557	400.0	100.0	100.0	0	0.0	0.0	0.093	1.0	96.1505	5.521	0	1.0	1.0	12.0	0.0	0.0
5555.5557	400.0	100.0	100.0	0	0.0	0.0	0.092	1.0	95.36645	5.521	0	1.0	1.0	12.0	0.0	0.0
5555.5557	400.0	100.0	100.0	0	0.0	0.0	0.091	1.0	95.47483	5.527	0	1.0	1.0	12.0	0.0	0.0
5555.5557	400.0	100.0	100.0	0	0.0	0.0	0.09	1.0	95.47483	5.527	0	1.0	1.0	12.0	0.0	0.0
5555.5557	400.0	100.0	100.0	0	0.0	0.0	0.089	1.0	95.74091	5.529	0	1.0	1.0	12.0	0.0	0.0
5555.5557	400.0	100.0	100.0	0	0.0	0.0	0.089	1.0	95.74091	5.531	0	1.0	1.0	12.0	0.0	0.0
5555.5557	400.0	100.0	100.0	0	0.0	0.0	0.088	1.0	96.44692	5.531	0	1.0	1.0	12.0	0.0	0.0
5555.5557	400.0	100.0	100.0	0	0.0	0.0	0.087	1.0	96.154236	5.535	0	1.0	1.0	12.0	0.0	0.0
5555.5557	400.0	100.0	100.0	0	0.0	0.0	0.087	1.0	96.154236	5.54	0	1.0	1.0	12.0	0.0	0.0
5555.5557	400.0	100.0	100.0	0	0.0	0.0	0.086	1.0	96.95344	5.54	0	1.0	1.0	12.0	0.0	0.0
5555.5557	400.0	100.0	100.0	0	0.0	0.0	0.085	1.0	98.27361	5.541	0	1.0	1.0	12.0	0.0	0.0
5555.5557	400.0	100.0	100.0	0	0.0	0.0	0.084	1.0	98.27361	5.541	0	1.0	1.0	12.0	0.0	0.0
5555.5557	400.0	100.0	100.0	0	0.0	0.0	0.083	1.0	97.240814	5.544	0	1.0	1.0	12.0	0.0	0.0
5555.5557	400.0	100.0	100.0	0	0.0	0.0	0.083	1.0	97.240814	5.545	0	1.0	1.0	12.0	0.0	0.0
5555.5557	400.0	100.0	100.0	0	0.0	0.0	0.082	1.0	99.161736	5.545	0	1.0	1.0	12.0	0.0	0.0
5555.5557	400.0	100.0	100.0	0	0.0	0.0	0.081	1.0	98.72363	5.547	0	1.0	1.0	12.0	0.0	0.0
5555.5557	400.0	100.0	100.0	0	0.0	0.0	0.08	1.0	98.72363	5.549	0	1.0	1.0	12.0	0.0	0.0
5555.5557	400.0	100.0	100.0	0	0.0	0.0	0.079	1.0	98.95483	5.549	0	1.0	1.0	12.0	0.0	0.0
5555.5557	400.0	100.0	100.0	0	0.0	0.0	0.078	1.0	99.02709	5.55	0	1.0	1.0	12.0	0.0	0.0
5555.5557	400.0	100.0	100.0	0	0.0	0.0	0.077	1.0	98.19528	5.55	0	1.0	1.0	12.0	0.0	0.0
5555.5557	400.0	100.0	100.0	0	0.0	0.0	0.076	1.0	97.343475	5.551	0	1.0	1.0	12.0	0.0	0.0
5555.5557	400.0	100.0	100.0	0	0.0	0.0	0.076	1.0	97.343475	5.552	0	1.0	1.0	12.0	0.0	0.0
5555.5557	400.0	100.0	100.0	0	0.0	0.0	0.074	1.0	97.90385	5.552	0	1.0	1.0	12.0	0.0	0.0
5555.5557	400.0	100.0	100.0	0	0.0	0.0	0.073	1.0	98.06303	5.553	0	1.0	1.0	12.0	0.0	0.0
5555.5557	400.0	100.0	100.0	0	0.0	0.0	0.072	1.0	98.06303	5.554	0	1.0	1.0	12.0	0.0	0.0
5555.5557	400.0	100.0	100.0	0	0.0	0.0	0.071	1.0	98.04019	5.554	0	1.0	1.0	12.0	0.0	0.0
5555.5557	400.0	100.0	100.0	0	0.0	0.0	0.069	1.0	96.70634	5.555	0	1.0	1.0	12.0	0.0	0.0
5555.5557	400.0	100.0	100.0	0	0.0	0.0	0.068	1.0	96.70634	5.555	0	1.0	1.0	12.0	0.0	0.0
5555.5557	400.0	100.0	100.0	0	0.0	0.0	0.067	1.0	97.32435	5.555	0	1.0	1.0	12.0	0.0	0.0
5555.5557	400.0	100.0	100.0	0	0.0	0.0	0.065	1.0	97.32435	5.556	0	1.0	1.0	12.0	0.0	0.0
5555.5557	400.0	100.0	100.0	0	0.0	0.0	0.064	1.0	97.35805	5.556	0	1.0	1.0	12.0	0.0	0.0
5555.5557	400.0	100.0	100.0	0	0.0	0.0	0.063	1.0	97.488365	5.557	0	1.0	1.0	12.0	0.0	0.0
5555.5557	400.0	100.0	100.0	0	0.0	0.0	0.062	1.0	97.488365	5.557	0	1.0	1.0	12.0	0.0	0.0
5555.5557	400.0	100.0	100.0	0	0.0	0.0	0.06	1.0	97.19689	5.557	0	1.0	1.0	12.0	0.0	0.0
5555.5557	400.0	100.0	100.0	0	0.0	0.0	0.059	1.0	96.48795	5.559	0	1.0	1.0	12.0	0.0	0.0
5555.5557	400.0	100.0	100.0	0	0.0	0.0	0.058	1.0	96.48795	5.559	0	1.0	1.0	12.0	0.0	0.0
5555.5557	400.0	100.0	100.0	0	0.0	0.0	0.057	1.0	96.851906	5.559	0	1.0	1.0	12.0	0.0	0.0
5555.5557	400.0	100.0	100.0	0	0.0	0.0	0.056	1.0	97.16075	5.559	0	1.0	1.0	12.0	0.0	0.0
5555.5557	400.0	100.0	100.0	0	0.0	0.0	0.054	1.0	96.76154	5.559	0	1.0	1.0	12.0	0.0	0.0
5555.5557	400.0	100.0	100.0	0	0.0	0.0	0.053	1.0	96.20084	5.56	0	1.0	1.0	12.0	0.0	0.0
5555.5557	400.0	100.0	100.0	0	0.0	0.0	0.052	1.0	96.38339	5.56	0	1.0	1.0	12.0	0.0	0.0
5555.5557	400.0	100.0	100.0	0	0.0	0.0	0.051	1.0	96.64767	5.56	0	1.0	1.0	12.0	0.0	0.0
5555.5557	400.0	100.0	100.0	0	0.0	0.0	0.05	1.0	96.94697	5.56	0	1.0	1.0	12.0	0.0	0.0
5555.5557	400.0	100.0	100.0	0	0.0	0.0	0.049	1.0	96.94697	5.56	0	1.0	1.0	12.0	0.0	0.0
5555.5557	400.0	100.0	100.0	0	0.0	0.0	0.048	1.0	97.47551	5.56	0	1.0	1.0	12.0	0.0	0.0
5555.5557	400.0	100.0	100.0	0	0.0	0.0	0.047	1.0	97.47551	5.561	0	1.0	1.0	12.0	0.0	0.0
5555.5557	400.0	100.0	100.0	0	0.0	0.0	0.046	1.0	98.44353	5.561	0	1.0	1.0	12.0	0.0	0.0
5555.5557	400.0	100.0	100.0	0	0.0	0.0	0.045	1.0	98.10896	5.561	0	1.0	1.0	12.0	0.0	0.0
5555.5557	400.0	100.0	100.0	0	0.0	0.0	0.044	1.0	98.10896	5.561	0	1.0	1.0	12.0	0.0	0.0
5555.5557	400.0	100.0	100.0	0	0.0	0.0	0.043	1.0	99.02435	5.561	0	1.0	1.0	12.0	0.0	0.0
5555.5557	400.0	100.0	100.0	0	0.0	0.0	0.042	1.0	99.02435	5.561	0	1.0	1.0	12.0	0.0	0.0
5555.5557	400.0	100.0	100.0	0	0.0	0.0	0.041	1.0	98.44195	5.561	0	1.0	1.0	12.0	0.0	0.0
5555.5557	400.0	100.0	100.0	0	0.0	0.0	0.04	1.0	98.11285	5.561	0	1.0	1.0	12.0	0.0	0.0
5555.5557	400.0	100.0	100.0	0	0.0	0.0	0.039	1.0	98.11285	5.561	0	1.0	1.0	12.0	0.0	0.0
5555.5557	400.0	100.0	100.0	0	0.0	0.0	0.037	1.0	97.48046	5.561	0	1.0	1.0	12.0	0.0	0.0
5555.5557	400.0	100.0	100.0	0	0.0	0.0	0.036	1.0	97.55305	5.562	0	1.0	1.0	12.0	0.0	0.0
5555.5557	400.0	100.0	100.0	0	0.0	0.0	0.035	1.0	97.55305	5.562	0	1.0	1.0	12.0	0.0	0.0
5555.5557	400.0	100.0	100.0	0	0.0	0.0	0.034	1.0	97.9857	5.562	0	1.0	1.0	12.0	0.0	0.0
5555.5557	400.0	100.0	100.0	0	0.0	0.0	0.032	1.0	96.72596	5.562	0	1.0	1.0	12.0	0.0	0.0
5555.5557	400.0	100.0	100.0	0	0.0	0.0	0.031	1.0	96.72596	5.562	0	1.0	1.0	12.0	0.0	0.0
5555.5557	400.0	100.0	100.0	0	0.0	0.0	0.03	1.0	97.92235	5.562	0	1.0	1.0	12.0	0.0	0.0
5555.5557	400.0	100.0	100.0	0	0.0	0.0	0.029	1.0	97.92235	5.562	0	1.0	1.0	12.0	0.0	0.0
5555.5557	400.0	100.0	100.0	0	0.0	0.0	0.028	1.0	98.04641	5.562	0	1.0	1.0	12.0	0.0	0.0
5555.5557	400.0	100.0	100.0	0	0.0	0.0	0.026	1.0	97.99256	5.562	0	1.0	1.0	12.0	0.0	0.0
5555.5557	400.0	100.0	100.0	0	0.0	0.0	0.025	1.0	97.99256	5.562	0	1.0	1.0	12.0	0.0	0.0
5555.5557	400.0	100.0	100.0	0	0.0	0.0	0.024	1.0	97.60652	5.562	0	1.0	1.0	12.0	0.0	0.0
5555.5557	400.0	100.0	100.0	0	0.0	0.0	0.023	1.0	97.60652	5.562	0	1.0	1.0	12.0	0.0	0.0
5555.5557	400.0	100.0	100.0	0	0.0	0.0	0.022	1.0	97.78637	5.562	0	1.0	1.0	12.0	0.0	0.0
5555.5557	400.0	100.0	100.0	0	0.0	0.0	0.021	1.0	98.287125	5.562	0	1.0	1.0	12.0	0.0	0.0
5555.5557	400.0	100.0	100.0	0	0.0	0.0	0.02	1.0	98.287125	5.562	0	1.0	1.0	12.0	0.0	0.0
5555.5557	400.0	100.0	100.0	0	0.0	0.0	0.019	1.0	98.342735	5.562	0	1.0	1.0	12.0	0.0	0.0
5555.5557	400.0	100.0	100.0	0	0.0	0.0	0.018	1.0	98.64116	5.562	0	1.0	1.0	12.0	0.0	0.0
5555.5557	400.0	100.0	100.0	0	0.0	0.0	0.017	1.0	98.64116	5.562	0	1.0	1.0	12.0	0.0	0.0
5555.5557	400.0	100.0	100.0	0	0.0	0.0	0.016	1.0	98.32276	5.562	0	1.0	1.0	12.0	0.0	0.0
5555.5557	400.0	100.0	100.0	0	0.0	0.0	0.015	1.0	98.32276	5.562	0	1.0	1.0	12.0	0.0	0.0
5555.5557	400.0	100.0	100.0	0	0.0	0.0	0.013	1.0	97.51606	5.562	0	1.0	1.0	12.0	0.0	0.0
5555.5557	400.0	100.0	100.0	0	0.0	0.0	0.012	1.0	97.729645	5.562	0	1.0	1.0	12.0	0.0	0.0
5555.5557	400.0	100.0	100.0	0	0.0	0.0	0.011	1.0	97.729645	5.562	0	1.0	1.0	12.0	0.0	0.0
5555.5557	400.0	100.0	100.0	0	0.0	0.0	0.01	1.0	98.348946	5.562	0	1.0	1.0	12.0	0.0	0.0
5555.5557	400.0	100.0	100.0	0	0.0	0.0	0.009	1.0	97.92467	5.562	0	1.0	1.0	12.0	0.0	0.0
5555.5557	400.0	100.0	100.0	0	0.0	0.0	0.007	1.0	97.92467	5.562	0	1.0	1.0	12.0	0.0	0.0
5555.5557	400.0	100.0	100.0	0	0.0	0.0	0.006	1.0	98.248535	5.562	0	1.0	1.0	12.0	0.0	0.0
5555.5557	400.0	100.0	100.0	0	0.0	0.0	0.005	1.0	98.248535	5.562	0	1.0	1.0	12.0	0.0	0.0
5555.5557	400.0	100.0	100.0	0	0.0	0.0	0.004	1.0	98.296135	5.562	0	1.0	1.0	12.0	0.0	0.0
5555.5557	400.0	100.0	100.0	0	0.0	0.0	0.003	1.0	98.693214	5.562	0	1.0	1.0	12.0	0.0	0.0
5555.5557	400.0	100.0	100.0	0	0.0	0.0	0.002	1.0	98.174614	5.562	0	1.0	1.0	12.0	0.0	0.0
5555.5557	400.0	100.0	100.0	0	0.0	0.0	0.001	1.0	97.75976	5.562	0	1.0	1.0	12.0	0.0	0.0
5555.5557	400.0	100.0	100.0	0	0.0	0.0	0.0	1.0	98.02047	5.562	0	1.0	1.0	12.0	0.0	0.0
5555.5557	400.0	100.0	100.0	0	0.0	0.0	-0.001	1.0	97.34394	5.562	0	1.0	1.0	12.0	0.0	0.0
5555.5557	400.0	100.0	100.0	0	0.0	0.0	-0.002	1.0	97.77375	5.562	0	1.0	1.0	12.0	0.0	0.0
5555.5557	400.0	100.0	100.0	0	0.0	0.0	-0.003	1.0	97.77375	5.562	0	1.0	1.0	12.0	0.0	0.0
5555.5557	400.0	100.0	100.0	0	0.0	0.0	-0.004	1.0	98.03734	5.562	0	1.0	1.0	12.0	0.0	0.0
5555.5557	400.0	100.0	100.0	0	0.0	0.0	-0.004	1.0	98.49917	5.562	0	1.0	1.0	12.0	0.0	0.0
5555.5557	400.0	100.0	100.0	0	0.0	0.0	-0.005	1.0	98.49917	5.562	0	1.0	1.0	12.0	0.0	0.0
5555.5557	400.0	100.0	100.0	0	0.0	0.0	-0.006	1.0	98.663826	5.562	0	1.0	1.0	12.0	0.0	0.0
5555.5557	400.0	100.0	100.0	0	0.0	0.0	-0.006	1.0	98.81166	5.562	0	1.0	1.0	12.0	0.0	0.0
5555.5557	400.0	100.0	100.0	0	0.0	0.0	-0.007	1.0	98.98012	5.562	0	1.0	1.0	12.0	0.0	0.0
5555.5557	400.0	100.0	100.0	0	0.0	0.0	-0.008	1.0	98.940346	5.562	0	1.0	1.0	12.0	0.0	0.0
5555.5557	400.0	100.0	100.0	0	0.0	0.0	-0.008	1.0	98.940346	5.562	0	1.0	1.0	12.0	0.0	0.0
5555.5557	400.0	100.0	100.0	0	0.0	0.0	-0.009	1.0	99.28675	5.562	0	1.0	1.0	12.0	0.0	0.0
5555.5557	400.0	100.0	100.0	0	0.0	0.0	-0.01	1.0	98.14244	5.562	0	1.0	1.0	13.0	0.0	0.0
5555.5557	400.0	100.0	100.0	0	0.0	0.0	-0.01	1.0	98.14244	5.562	0	1.0	1.0	13.0	0.0	0.0
5555.5557	400.0	100.0	100.0	0	0.0	0.0	-0.011	1.0	98.826996	5.562	0	1.0	2.0	14.0	1.0	0.0
0.0	400.0	100.0	100.0	0	0.0	0.0	-0.011	1.0	98.802536	5.562	0	1.0	2.0	0.0	1.0	0.0
0.0	400.0	100.0	100.0	0	0.0	0.0	-0.012	1.0	98.802536	5.562	0	1.0	2.0	0.0	1.0	0.0
0.0	400.0	100.0	100.0	0	0.0	0.0	-0.012	1.0	99.300835	5.562	0	1.0	2.0	0.0	1.0	0.0
0.0	400.0	100.0	100.0	0	0.0	0.0	-0.013	1.0	99.300835	5.169	0	1.0	2.0	0.0	1.0	0.0
0.0	400.0	100.0	100.0	0	0.0	0.0	-0.013	1.0	99.45269	5.169	0	1.0	2.0	0.0	1.0	0.0
0.0	400.0	100.0	100.0	0	0.0	0.0	-0.014	1.0	98.76578	4.463	0	1.0	2.0	0.0	1.0	0.0
0.0	400.0	100.0	100.0	0	0.0	0.0	-0.014	1.0	98.76578	4.147	0	1.0	2.0	0.0	1.0	0.0
0.0	400.0	100.0	100.0	0	0.0	0.0	-0.015	1.0	99.52664	4.147	0	1.0	2.0	0.0	1.0	0.0
0.0	400.0	100.0	100.0	0	0.0	0.0	-0.015	1.0	99.52028	3.581	0	1.0	2.0	0.0	1.0	0.0
0.0	400.0	100.0	100.0	0	0.0	0.0	-0.016	1.0	99.52028	3.328	0	1.0	2.0	0.0	1.0	0.0
0.0	400.0	100.0	100.0	0	0.0	0.0	-0.016	1.0	99.048805	3.328	0	1.0	2.0	0.0	1.0	0.0
0.0	400.0	100.0	100.0	0	0.0	0.0	-0.017	1.0	99.048805	2.874	0	1.0	2.0	0.0	1.0	0.0
0.0	400.0	100.0	100.0	0	0.0	0.0	-0.017	1.0	99.0895	2.874	0	1.0	2.0	0.0	1.0	0.0
0.0	400.0	100.0	100.0	0	0.0	0.0	-0.017	1.0	98.51821	2.482	0	1.0	2.0	0.0	1.0	0.0
0.0	400.0	100.0	100.0	0	0.0	0.0	-0.018	1.0	98.51821	2.307	0	1.0	2.0	0.0	1.0	0.0
0.0	400.0	100.0	100.0	0	0.0	0.0	-0.018	1.0	99.04758	2.307	0	1.0	2.0	0.0	1.0	0.0
0.0	400.0	100.0	100.0	0	0.0	0.0	-0.018	1.0	98.98924	1.992	0	1.0	2.0	0.0	1.0	0.0
0.0	400.0	100.0	100.0	0	0.0	0.0	-0.019	1.0	98.98924	1.85	0	1.0	2.0	0.0	1.0	0.0
0.0	400.0	100.0	100.0	0	0.0	0.0	-0.019	1.0	98.8728	1.85	0	1.0	2.0	0.0	1.0	0.0
0.0	400.0	100.0	100.0	0	0.0	0.0	-0.019	1.0	98.8728	1.599	0	1.0	2.0	0.0	1.0	0.0
0.0	400.0	100.0	100.0	0	0.0	0.0	-0.02	1.0	98.877365	1.599	0	1.0	2.0	0.0	1.0	0.0
0.0	400.0	100.0	100.0	0	0.0	0.0	-0.02	1.0	98.58774	1.381	0	1.0	2.0	0.0	1.0	0.0
0.0	400.0	100.0	100.0	0	0.0	0.0	-0.02	1.0	98.58774	1.283	0	1.0	2.0	0.0	1.0	0.0
0.0	400.0	100.0	100.0	0	0.0	0.0	-0.021	1.0	98.82882	1.283	0	1.0	2.0	0.0	1.0	0.0
0.0	400.0	100.0	100.0	0	0.0	0.0	-0.021	1.0	98.32762	1.107	0	1.0	2.0	0.0	1.0	0.0
0.0	400.0	100.0	100.0	0	0.0	0.0	-0.021	1.0	98.32762	1.029	0	1.0	2.0	0.0	1.0	0.0
0.0	400.0	100.0	100.0	0	0.0	0.0	-0.021	1.0	98.43138	1.029	0	1.0	2.0	0.0	1.0	0.0
0.0	400.0	100.0	100.0	0	0.0	0.0	-0.021	1.0	98.211754	0.888	0	1.0	2.0	0.0	1.0	0.0
0.0	400.0	100.0	100.0	0	0.0	0.0	-0.021	1.0	97.27797	0.888	0	1.0	2.0	0.0	1.0	0.0
0.0	400.0	100.0	100.0	0	0.0	0.0	-0.021	1.0	97.99845	0.825	0	1.0	2.0	0.0	1.0	0.0
0.0	400.0	100.0	100.0	0	0.0	0.0	-0.022	1.0	97.99845	0.712	0	1.0	2.0	0.0	1.0	0.0
0.0	400.0	100.0	100.0	0	0.0	0.0	-0.022	1.0	98.38139	0.712	0	1.0	2.0	0.0	1.0	0.0
0.0	400.0	100.0	100.0	0	0.0	0.0	-0.022	1.0	98.527016	0.662	0	1.0	2.0	0.0	1.0	0.0
0.0	400.0	100.0	100.0	0	0.0	0.0	-0.022	1.0	98.527016	0.572	0	1.0	2.0	0.0	1.0	0.0
0.0	400.0	100.0	100.0	0	0.0	0.0	-0.022	1.0	99.17457	0.572	0	1.0	2.0	0.0	1.0	0.0
0.0	400.0	100.0	100.0	0	0.0	0.0	-0.022	1.0	99.17457	0.493	0	1.0	2.0	0.0	1.0	0.0
0.0	400.0	100.0	100.0	0	0.0	0.0	-0.022	1.0	98.00782	0.493	0	1.0	2.0	0.0	1.0	0.0
0.0	400.0	100.0	100.0	0	0.0	0.0	-0.022	1.0	97.15682	0.458	0	1.0	2.0	0.0	1.0	0.0
0.0	400.0	100.0	100.0	0	0.0	0.0	-0.022	1.0	97.15682	0.396	0	1.0	2.0	0.0	1.0	0.0
0.0	400.0	100.0	100.0	0	0.0	0.0	-0.022	1.0	97.5973	0.396	0	1.0	2.0	0.0	1.0	0.0
0.0	400.0	100.0	100.0	0	0.0	0.0	-0.022	1.0	97.52705	0.368	0	1.0	2.0	0.0	1.0	0.0
0.0	400.0	100.0	100.0	0	0.0	0.0	-0.022	1.0	97.43705	0.317	0	1.0	2.0	0.0	1.0	0.0
0.0	400.0	100.0	100.0	0	0.0	0.0	-0.022	1.0	97.572655	0.317	0	1.0	2.0	0.0	1.0	0.0
0.0	400.0	100.0	100.0	0	0.0	0.0	-0.022	1.0	97.572655	0.296	0	1.0	2.0	0.0	1.0	0.0
0.0	400.0	100.0	100.0	0	0.0	0.0	-0.022	1.0	97.456345	0.296	0	1.0	2.0	0.0	1.0	0.0
0.0	400.0	100.0	100.0	0	0.0	0.0	-0.022	1.0	97.28491	0.254	0	1.0	2.0	0.0	1.0	0.0
0.0	400.0	100.0	100.0	0	0.0	0.0	-0.022	1.0	97.28491	0.236	0	1.0	2.0	0.0	1.0	0.0
0.0	400.0	100.0	100.0	0	0.0	0.0	-0.022	1.0	97.94113	0.236	0	1.0	2.0	0.0	1.0	0.0
0.0	400.0	100.0	100.0	0	0.0	0.0	-0.022	1.0	98.49592	0.204	0	1.0	2.0	0.0	1.0	0.0
0.0	400.0	100.0	100.0	0	0.0	0.0	-0.022	1.0	98.49592	0.176	0	1.0	2.0	0.0	1.0	0.0
0.0	400.0	100.0	100.0	0	0.0	0.0	-0.022	1.0	98.4783	0.176	0	1.0	2.0	0.0	1.0	0.0
0.0	400.0	100.0	100.0	0	0.0	0.0	-0.022	1.0	98.4783	0.163	0	1.0	2.0	0.0	1.0	0.0
0.0	400.0	100.0	100.0	0	0.0	0.0	-0.022	1.0	99.368866	0.163	0	1.0	2.0	0.0	1.0	0.0
0.0	400.0	100.0	100.0	0	0.0	0.0	-0.021	1.0	99.33568	0.141	0	1.0	2.0	1.0	1.0	0.0
0.0	400.0	100.0	100.0	0	0.0	0.0	-0.021	1.0	99.33568	0.131	0	1.0	2.0	1.0	1.0	0.0
0.0	400.0	100.0	100.0	0	0.0	0.0	-0.021	1.0	98.87396	0.131	1	1.0	2.0	2.0	1.0	0.0
-8333.334	600.0	100.0	100.0	0	0.0	0.0	-0.02	1.0	98.610756	0.113	1	1.0	2.0	3.0	1.0	0.0
-8333.334	600.0	100.0	100.0	0	0.0	0.0	-0.02	1.0	98.610756	0.105	1	1.0	2.0	3.0	1.0	0.0
-8333.334	600.0	100.0	100.0	0	0.0	0.0	-0.019	1.0	98.12219	0.105	1	1.0	2.0	3.0	1.0	0.0
-8333.334	600.0	100.0	100.0	0	0.0	0.0	-0.019	1.0	98.12219	0.09	1	1.0	2.0	3.0	1.0	0.0
-8333.334	600.0	100.0	100.0	0	0.0	0.0	-0.018	1.0	98.29559	0.09	1	1.0	2.0	3.0	1.0	0.0
-8333.334	600.0	100.0	100.0	0	0.0	0.0	-0.017	1.0	98.31465	-1.058	1	1.0	2.0	3.0	1.0	0.0
-8333.334	600.0	100.0	100.0	0	0.0	0.0	-0.017	1.0	98.31465	-1.573	1	1.0	2.0	3.0	1.0	0.0
-8333.334	600.0	100.0	100.0	0	0.0	0.0	-0.016	1.0	98.47686	-1.573	1	1.0	2.0	3.0	1.0	0.0
-8333.334	600.0	100.0	100.0	0	0.0	0.0	-0.015	1.0	97.115776	-2.496	1	1.0	2.0	3.0	1.0	0.0
-8333.334	600.0	100.0	100.0	0	0.0	0.0	-0.015	1.0	97.115776	-2.91	1	1.0	2.0	3.0	1.0	0.0
-8333.334	600.0	100.0	100.0	0	0.0	0.0	-0.014	1.0	97.33276	-2.91	1	1.0	2.0	3.0	1.0	0.0
-8333.334	600.0	100.0	100.0	0	0.0	0.0	-0.013	1.0	97.40177	-3.651	1	1.0	2.0	3.0	1.0	0.0
-8333.334	600.0	100.0	100.0	0	0.0	0.0	-0.013	1.0	97.86992	-3.651	1	1.0	2.0	3.0	1.0	0.0
-8333.334	600.0	100.0	100.0	0	0.0	0.0	-0.012	1.0	98.17594	-3.984	1	1.0	2.0	3.0	1.0	0.0
-8333.334	600.0	100.0	100.0	0	0.0	0.0	-0.011	1.0	98.17594	-4.577	1	1.0	2.0	3.0	1.0	0.0
-8333.334	600.0	100.0	100.0	0	0.0	0.0	-0.01	1.0	97.84598	-4.577	1	1.0	2.0	3.0	1.0	0.0
-8333.334	600.0	100.0	100.0	0	0.0	0.0	-0.009	1.0	98.577354	-5.091	1	1.0	2.0	3.0	1.0	0.0
-8333.334	600.0	100.0	100.0	0	0.0	0.0	-0.008	1.0	98.577354	-5.321	1	1.0	2.0	3.0	1.0	0.0
-8333.334	600.0	100.0	100.0	0	0.0	0.0	-0.007	1.0	98.37959	-5.321	1	1.0	2.0	5.0	1.0	0.0
-8333.334	600.0	100.0	100.0	0	0.0	0.0	-0.006	1.0	98.37959	-5.733	1	1.0	2.0	5.0	1.0	0.0
-8333.334	600.0	100.0	100.0	0	0.0	0.0	-0.004	1.0	98.345825	-5.733	1	1.0	2.0	5.0	1.0	0.0
-8333.334	600.0	100.0	100.0	0	0.0	0.0	-0.003	1.0	98.51958	-5.918	1	1.0	2.0	5.0	1.0	0.0
-8333.334	600.0	100.0	100.0	0	0.0	0.0	-0.002	1.0	98.51958	-6.25	1	1.0	2.0	5.0	1.0	0.0
-8333.334	600.0	100.0	100.0	0	0.0	0.0	-0.001	1.0	97.67761	-6.25	1	1.0	2.0	5.0	1.0	0.0
-8333.334	600.0	100.0	100.0	0	0.0	0.0	0.0	1.0	97.30893	-6.397	1	1.0	2.0	5.0	1.0	0.0
-8333.334	600.0	100.0	100.0	0	0.0	0.0	0.001	1.0	97.30893	-6.662	1	1.0	2.0	5.0	1.0	0.0
-8333.334	600.0	100.0	100.0	0	0.0	0.0	0.002	1.0	97.044266	-6.662	1	1.0	2.0	5.0	1.0	0.0
-8333.334	600.0	100.0	100.0	0	0.0	0.0	0.003	1.0	97.044266	-6.892	1	1.0	2.0	5.0	1.0	0.0
-8333.334	600.0	100.0	100.0	0	0.0	0.0	0.004	1.0	96.86153	-6.892	1	1.0	2.0	5.0	1.0	0.0
-8333.334	600.0	100.0	100.0	0	0.0	0.0	0.006	1.0	97.16283	-6.994	1	1.0	2.0	5.0	1.0	0.0
-8333.334	600.0	100.0	100.0	0	0.0	0.0	0.008	1.0	97.16283	-7.179	1	1.0	2.0	5.0	1.0	0.0
-8333.334	600.0	100.0	100.0	0	0.0	0.0	0.009	1.0	96.760345	-7.179	1	1.0	2.0	5.0	1.0	0.0
-8333.334	600.0	100.0	100.0	0	0.0	0.0	0.01	1.0	96.62135	-7.261	1	1.0	2.0	5.0	1.0	0.0
-8333.334	600.0	100.0	100.0	0	0.0	0.0	0.012	1.0	96.62135	-7.408	1	1.0	2.0	5.0	1.0	0.0
-8333.334	600.0	100.0	100.0	0	0.0	0.0	0.013	1.0	97.052475	-7.408	1	1.0	2.0	5.0	1.0	0.0
-8333.334	600.0	100.0	100.0	0	0.0	0.0	0.014	1.0	97.052475	-7.475	1	1.0	2.0	5.0	1.0	0.0
-8333.334	600.0	100.0	100.0	0	0.0	0.0	0.016	1.0	97.167854	-7.475	1	1.0	2.0	5.0	1.0	0.0
-8333.334	600.0	100.0	100.0	0	0.0	0.0	0.018	1.0	96.67263	-7.593	1	1.0	2.0	5.0	1.0	0.0
-8333.334	600.0	100.0	100.0	0	0.0	0.0	0.019	1.0	96.67263	-7.646	1	1.0	2.0	5.0	1.0	0.0
-8333.334	600.0	100.0	100.0	0	0.0	0.0	0.021	1.0	96.31111	-7.646	1	1.0	2.0	5.0	1.0	0.0
-8333.334	600.0	100.0	100.0	0	0.0	0.0	0.022	1.0	97.01888	-7.741	1	1.0	2.0	5.0	1.0	0.0
-8333.334	600.0	100.0	100.0	0	0.0	0.0	0.024	1.0	97.01888	-7.784	1	1.0	2.0	5.0	1.0	0.0
-8333.334	600.0	100.0	100.0	0	0.0	0.0	0.026	1.0	96.74792	-7.784	1	1.0	2.0	5.0	1.0	0.0
-8333.334	600.0	100.0	100.0	0	0.0	0.0	0.027	1.0	96.74792	-7.86	1	1.0	2.0	5.0	1.0	0.0
-8333.334	600.0	100.0	100.0	0	0.0	0.0	0.029	1.0	97.11055	-7.86	1	1.0	2.0	5.0	1.0	0.0
-8333.334	600.0	100.0	100.0	0	0.0	0.0	0.031	1.0	97.562195	-7.927	1	1.0	2.0	5.0	1.0	0.0
-8333.334	600.0	100.0	100.0	0	0.0	0.0	0.032	1.0	97.562195	-7.955	1	1.0	2.0	5.0	1.0	0.0
-8333.334	600.0	100.0	100.0	0	0.0	0.0	0.034	1.0	97.82129	-7.955	1	1.0	2.0	5.0	1.0	0.0
-8333.334	600.0	100.0	100.0	0	0.0	0.0	0.036	1.0	96.88263	-8.008	1	1.0	2.0	5.0	1.0	0.0
-8333.334	600.0	100.0	100.0	0	0.0	0.0	0.038	1.0	96.88263	-8.032	1	1.0	2.0	5.0	1.0	0.0
-8333.334	600.0	100.0	100.0	0	0.0	0.0	0.039	1.0	96.778656	-8.032	1	1.0	2.0	5.0	1.0	0.0
-8333.334	600.0	100.0	100.0	0	0.0	0.0	0.041	1.0	96.778656	-8.074	1	1.0	2.0	5.0	1.0	0.0
-8333.334	600.0	100.0	100.0	0	0.0	0.0	0.043	1.0	95.88821	-8.074	1	1.0	2.0	5.0	1.0	0.0
-8333.334	600.0	100.0	100.0	0	0.0	0.0	0.045	1.0	96.09428	-8.093	1	1.0	2.0	5.0	1.0	0.0
-8333.334	600.0	100.0	100.0	0	0.0	0.0	0.047	1.0	96.09428	-8.128	1	1.0	2.0	5.0	1.0	0.0
-8333.334	600.0	100.0	100.0	0	0.0	0.0	0.048	1.0	96.53307	-8.128	1	1.0	2.0	5.0	1.0	0.0
-8333.334	600.0	100.0	100.0	0	0.0	0.0	0.05	1.0	96.10807	-8.143	1	1.0	2.0	5.0	1.0	0.0
-8333.334	600.0	100.0	100.0	0	0.0	0.0	0.052	1.0	96.10807	-8.17	1	1.0	2.0	5.0	1.0	0.0
-8333.334	600.0	100.0	100.0	0	0.0	0.0	0.054	1.0	96.21148	-8.17	1	1.0	2.0	5.0	1.0	0.0
-8333.334	600.0	100.0	100.0	0	0.0	0.0	0.056	1.0	96.21148	-8.182	1	1.0	2.0	5.0	1.0	0.0
-8333.334	600.0	100.0	100.0	0	0.0	0.0	0.057	1.0	96.11572	-8.182	1	1.0	2.0	5.0	1.0	0.0
-8333.334	600.0	100.0	100.0	0	0.0	0.0	0.059	1.0	95.18383	-8.204	1	1.0	2.0	5.0	1.0	0.0
-8333.334	600.0	100.0	100.0	0	0.0	0.0	0.061	1.0	95.18383	-8.214	1	1.0	2.0	5.0	1.0	0.0
-8333.334	600.0	100.0	100.0	0	0.0	0.0	0.062	1.0	96.56645	-8.214	1	1.0	2.0	5.0	1.0	0.0
-8333.334	600.0	100.0	100.0	0	0.0	0.0	0.064	1.0	96.67105	-8.232	1	1.0	2.0	5.0	1.0	0.0
-8333.334	600.0	100.0	100.0	0	0.0	0.0	0.066	1.0	96.67105	-8.24	1	1.0	2.0	5.0	1.0	0.0
-8333.334	600.0	100.0	100.0	0	0.0	0.0	0.067	1.0	96.4715	-8.24	1	1.0	2.0	5.0	1.0	0.0
-8333.334	600.0	100.0	100.0	0	0.0	0.0	0.069	1.0	96.4715	-8.254	1	1.0	2.0	5.0	1.0	0.0
-8333.334	600.0	100.0	100.0	0	0.0	0.0	0.07	1.0	96.60554	-8.254	1	1.0	2.0	5.0	1.0	0.0
-8333.334	600.0	100.0	100.0	1	0.0	0.0	0.072	1.0	96.70764	-8.266	1	1.0	2.0	5.0	1.0	0.0
-8333.334	600.0	100.0	100.0	1	0.0	0.0	0.074	1.0	96.70764	-8.271	1	1.0	2.0	5.0	1.0	0.0
-8333.334	600.0	100.0	100.0	1	0.0	0.0	0.075	1.0	97.04778	-8.271	1	1.0	2.0	5.0	1.0	0.0
-8333.334	600.0	100.0	100.0	1	0.0	0.0	0.077	1.0	97.38107	-8.281	1	1.0	2.0	5.0	1.0	0.0
-8333.334	600.0	100.0	100.0	1	0.0	0.0	0.078	1.0	97.38107	-8.286	1	1.0	2.0	5.0	1.0	0.0
-8333.334	600.0	100.0	100.0	1	0.0	0.0	0.08	1.0	97.33882	-8.286	1	1.0	2.0	5.0	1.0	0.0
-8333.334	600.0	100.0	100.0	1	0.0	0.0	0.081	1.0	97.33882	-8.294	1	1.0	2.0	5.0	1.0	0.0
-8333.334	600.0	100.0	100.0	1	0.0	0.0	0.083	1.0	98.456894	-8.294	1	1.0	2.0	5.0	1.0	0.0
-8333.334	600.0	100.0	100.0	1	0.0	0.0	0.084	1.0	98.82894	-8.297	1	1.0	2.0	5.0	1.0	0.0
-8333.334	600.0	100.0	100.0	1	0.0	0.0	0.085	1.0	98.82894	-8.304	1	1.0	2.0	5.0	1.0	0.0
-8333.334	600.0	100.0	100.0	1	0.0	0.0	0.087	1.0	99.009766	-8.304	1	1.0	2.0	5.0	1.0	0.0
-8333.334	600.0	100.0	100.0	1	0.0	0.0	0.088	1.0	98.6579	-8.309	1	1.0	2.0	5.0	1.0	0.0
-8333.334	600.0	100.0	100.0	1	0.0	0.0	0.09	1.0	98.6579	-8.311	1	1.0	2.0	5.0	1.0	0.0
-8333.334	600.0	100.0	100.0	1	0.0	0.0	0.091	1.0	98.495026	-8.311	1	1.0	2.0	5.0	1.0	0.0
-8333.334	600.0	100.0	100.0	1	0.0	0.0	0.092	1.0	98.495026	-8.316	1	1.0	2.0	5.0	1.0	0.0
-8333.334	600.0	100.0	100.0	1	0.0	0.0	0.094	1.0	97.19118	-8.316	1	1.0	2.0	5.0	1.0	0.0
-8333.334	600.0	100.0	100.0	1	0.0	0.0	0.095	1.0	96.94683	-8.318	1	1.0	2.0	5.0	1.0	0.0
-8333.334	600.0	100.0	100.0	1	0.0	0.0	0.097	1.0	97.31623	-8.321	1	1.0	2.0	5.0	1.0	0.0
-8333.334	600.0	100.0	100.0	1	0.0	0.0	0.098	1.0	97.31209	-8.321	1	1.0	2.0	5.0	1.0	0.0
-8333.334	600.0	100.0	100.0	1	0.0	0.0	0.099	1.0	97.32136	-8.323	1	1.0	2.0	5.0	1.0	0.0
-8333.334	600.0	100.0	100.0	1	0.0	0.0	0.1	1.0	97.32136	-8.325	1	1.0	2.0	5.0	1.0	0.0
-8333.334	600.0	100.0	100.0	1	0.0	0.0	0.102	1.0	97.505516	-8.325	1	1.0	2.0	5.0	1.0	0.0
-8333.334	600.0	100.0	100.0	1	0.0	0.0	0.103	1.0	97.505516	-8.327	1	1.0	2.0	5.0	1.0	0.0
-8333.334	600.0	100.0	100.0	1	0.0	0.0	0.104	1.0	98.03303	-8.327	1	1.0	2.0	5.0	1.0	0.0
-8333.334	600.0	100.0	100.0	1	0.0	0.0	0.105	1.0	98.11261	-8.329	1	1.0	2.0	5.0	1.0	0.0
-8333.334	600.0	100.0	100.0	1	0.0	0.0	0.106	1.0	98.11261	-8.331	1	1.0	2.0	5.0	1.0	0.0
-8333.334	600.0	100.0	100.0	1	0.0	0.0	0.108	1.0	98.63749	-8.331	1	1.0	2.0	5.0	1.0	0.0
-8333.334	600.0	100.0	100.0	1	0.0	0.0	0.109	1.0	98.2216	-8.332	1	1.0	2.0	5.0	1.0	0.0
-8333.334	600.0	100.0	100.0	1	0.0	0.0	0.11	1.0	97.3772	-8.332	1	1.0	2.0	5.0	1.0	0.0
-8333.334	600.0	100.0	100.0	1	0.0	0.0	0.111	1.0	96.91516	-8.333	1	1.0	2.0	5.0	1.0	0.0
-8333.334	600.0	100.0	100.0	1	0.0	0.0	0.112	1.0	96.91516	-8.334	1	1.0	2.0	5.0	1.0	0.0
-8333.334	600.0	100.0	100.0	1	0.0	0.0	0.114	1.0	98.35353	-8.334	1	1.0	2.0	5.0	1.0	0.0
-8333.334	600.0	100.0	100.0	1	0.0	0.0	0.115	1.0	98.4954	-8.335	1	1.0	2.0	5.0	1.0	0.0
-8333.334	600.0	100.0	100.0	1	0.0	0.0	0.116	1.0	98.4954	-8.337	1	1.0	2.0	5.0	1.0	0.0
-8333.334	600.0	100.0	100.0	1	0.0	0.0	0.117	1.0	97.435295	-8.337	1	1.0	2.0	5.0	1.0	0.0
-8333.334	600.0	100.0	100.0	1	0.0	0.0	0.118	1.0	97.657326	-8.337	1	1.0	2.0	5.0	1.0	0.0
-8333.334	600.0	100.0	100.0	1	0.0	0.0	0.119	1.0	97.657326	-8.338	1	1.0	2.0	5.0	1.0	0.0
-8333.334	600.0	100.0	100.0	1	0.0	0.0	0.12	1.0	98.207726	-8.338	1	1.0	2.0	5.0	1.0	0.0
-8333.334	600.0	100.0	100.0	1	0.0	0.0	0.121	1.0	98.207726	-8.338	1	1.0	2.0	5.0	1.0	0.0
-8333.334	600.0	100.0	100.0	1	0.0	0.0	0.122	1.0	98.67874	-8.338	1	1.0	2.0	5.0	1.0	0.0
-8333.334	600.0	100.0	100.0	1	0.0	0.0	0.123	1.0	99.41438	-8.339	1	1.0	2.0	5.0	1.0	0.0
-8333.334	600.0	100.0	100.0	1	0.0	0.0	0.124	1.0	99.41438	-8.339	1	1.0	2.0	5.0	1.0	0.0
-8333.334	600.0	100.0	100.0	1	0.0	0.0	0.126	1.0	98.94381	-8.339	1	1.0	2.0	5.0	1.0	0.0
-8333.334	600.0	100.0	100.0	1	0.0	0.0	0.126	1.0	98.941986	-8.34	1	1.0	2.0	5.0	1.0	0.0
-8333.334	600.0	100.0	100.0	1	0.0	0.0	0.127	1.0	98.941986	-8.34	1	1.0	2.0	5.0	1.0	0.0
-8333.334	600.0	100.0	100.0	1	0.0	0.0	0.128	1.0	98.282906	-8.34	1	1.0	2.0	5.0	1.0	0.0
-8333.334	600.0	100.0	100.0	1	0.0	0.0	0.129	1.0	98.282906	-8.34	1	1.0	2.0	5.0	1.0	0.0
-8333.334	600.0	100.0	100.0	1	0.0	0.0	0.13	1.0	98.480606	-8.34	1	1.0	2.0	5.0	1.0	0.0
-8333.334	600.0	100.0	100.0	1	0.0	0.0	0.131	1.0	98.70035	-8.341	1	1.0	2.0	5.0	1.0	0.0
-8333.334	600.0	100.0	100.0	1	0.0	0.0	0.132	1.0	98.70035	-8.341	1	1.0	2.0	5.0	1.0	0.0
-8333.334	600.0	100.0	100.0	1	0.0	0.0	0.133	1.0	98.418304	-8.341	1	1.0	2.0	5.0	1.0	0.0
-8333.334	600.0	100.0	100.0	1	0.0	0.0	0.134	1.0	98.07843	-8.341	1	1.0	2.0	5.0	1.0	0.0
-8333.334	600.0	100.0	100.0	1	0.0	0.0	0.134	1.0	98.07843	-8.341	1	1.0	2.0	5.0	1.0	0.0
-8333.334	600.0	100.0	100.0	1	0.0	0.0	0.135	1.0	97.34601	-8.341	1	1.0	2.0	5.0	1.0	0.0
-8333.334	600.0	100.0	100.0	1	0.0	0.0	0.136	1.0	97.0655	-8.342	1	1.0	2.0	5.0	1.0	0.0
-8333.334	600.0	100.0	100.0	1	0.0	0.0	0.137	1.0	97.34494	-8.342	1	1.0	2.0	5.0	1.0	0.0
-8333.334	600.0	100.0	100.0	1	0.0	0.0	0.138	1.0	97.00429	-8.342	1	1.0	2.0	5.0	1.0	0.0
-8333.334	600.0	100.0	100.0	1	0.0	0.0	0.138	1.0	97.00429	-8.342	1	1.0	2.0	5.0	1.0	0.0
-8333.334	600.0	100.0	100.0	1	0.0	0.0	0.139	1.0	97.87286	-8.342	1	1.0	2.0	5.0	1.0	0.0
-8333.334	600.0	100.0	100.0	1	0.0	0.0	0.14	1.0	97.60179	-8.342	1	1.0	2.0	5.0	1.0	0.0
-8333.334	600.0	100.0	100.0	1	0.0	0.0	0.141	1.0	97.60179	-8.342	1	1.0	2.0	5.0	1.0	0.0
-8333.334	600.0	100.0	100.0	1	0.0	0.0	0.142	1.0	97.40943	-8.342	1	1.0	2.0	5.0	1.0	0.0
-8333.334	600.0	100.0	100.0	1	0.0	0.0	0.143	1.0	97.40943	-8.342	1	1.0	2.0	5.0	1.0	0.0
-8333.334	600.0	100.0	100.0	1	0.0	0.0	0.143	1.0	97.82454	-8.342	1	1.0	2.0	5.0	1.0	0.0
-8333.334	600.0	100.0	100.0	1	0.0	0.0	0.144	1.0	98.12813	-8.342	1	1.0	2.0	5.0	1.0	0.0
-8333.334	600.0	100.0	100.0	1	0.0	0.0	0.145	1.0	98.27942	-8.344	1	1.0	2.0	5.0	1.0	0.0
-8333.334	600.0	100.0	100.0	1	0.0	0.0	0.145	1.0	98.56594	-8.344	1	1.0	2.0	5.0	1.0	0.0
-8333.334	600.0	100.0	100.0	1	0.0	0.0	0.146	1.0	99.01567	-8.344	1	1.0	2.0	5.0	1.0	0.0
-8333.334	600.0	100.0	100.0	1	0.0	0.0	0.147	1.0	99.01567	-8.344	1	1.0	2.0	5.0	1.0	0.0
-8333.334	600.0	100.0	100.0	1	0.0	0.0	0.148	1.0	99.02211	-8.344	1	1.0	2.0	5.0	1.0	0.0
-8333.334	600.0	100.0	100.0	1	0.0	0.0	0.149	1.0	99.02211	-8.344	1	1.0	2.0	5.0	1.0	0.0
-8333.334	600.0	100.0	100.0	1	0.0	0.0	0.15	1.0	99.167984	-8.344	1	1.0	2.0	5.0	1.0	0.0
-8333.334	600.0	100.0	100.0	1	0.0	0.0	0.15	1.0	99.31156	-8.344	1	1.0	2.0	5.0	1.0	0.0
-8333.334	600.0	100.0	100.0	1	0.0	0.0	0.151	1.0	99.31156	-8.344	1	1.0	2.0	5.0	1.0	0.0
-8333.334	600.0	100.0	100.0	1	0.0	0.0	0.152	1.0	98.80039	-8.344	1	1.0	2.0	5.0	1.0	0.0
-8333.334	600.0	100.0	100.0	1	0.0	0.0	0.153	1.0	98.81397	-8.344	1	1.0	2.0	6.0	1.0	0.0
-8333.334	600.0	100.0	100.0	1	0.0	0.0	0.155	1.0	98.81397	-8.344	1	1.0	2.0	6.0	1.0	0.0
0.0	600.0	100.0	100.0	0	0.0	0.0	0.155	1.0	98.77446	-8.344	1	2.0	2.0	0.0	1.0	1.0
0.0	600.0	100.0	100.0	0	0.0	0.0	0.156	1.0	98.77446	-8.344	1	2.0	2.0	0.0	1.0	1.0
0.0	600.0	100.0	100.0	0	0.0	0.0	0.157	1.0	98.69782	-8.344	1	2.0	2.0	0.0	1.0	1.0
0.0	600.0	100.0	100.0	0	0.0	0.0	0.158	1.0	98.301506	-8.344	1	2.0	2.0	0.0	1.0	1.0
0.0	600.0	100.0	100.0	0	0.0	0.0	0.16	1.0	98.301506	-7.753	1	2.0	2.0	0.0	1.0	1.0
0.0	600.0	100.0	100.0	0	0.0	0.0	0.161	1.0	97.871735	-7.753	1	2.0	2.0	0.0	1.0	1.0
0.0	600.0	100.0	100.0	0	0.0	0.0	0.162	1.0	97.65708	-6.695	1	2.0	2.0	0.0	1.0	1.0
0.0	600.0	100.0	100.0	0	0.0	0.0	0.164	1.0	97.65708	-5.782	1	2.0	2.0	0.0	1.0	1.0
0.0	600.0	100.0	100.0	0	0.0	0.0	0.166	1.0	96.28307	-5.782	1	2.0	2.0	0.0	1.0	1.0
0.0	600.0	100.0	100.0	0	0.0	0.0	0.167	1.0	96.28307	-5.373	1	2.0	2.0	0.0	1.0	1.0
0.0	600.0	100.0	100.0	0	0.0	0.0	0.168	1.0	97.75803	-5.373	1	2.0	2.0	0.0	1.0	1.0
0.0	600.0	100.0	100.0	0	0.0	0.0	0.17	1.0	98.8939	-4.64	1	2.0	2.0	0.0	1.0	1.0
0.0	600.0	100.0	100.0	0	0.0	0.0	0.171	1.0	98.8939	-4.312	1	2.0	2.0	0.0	1.0	1.0
0.0	600.0	100.0	100.0	0	0.0	0.0	0.173	1.0	98.63095	-4.312	1	2.0	2.0	0.0	1.0	1.0
0.0	600.0	100.0	100.0	0	0.0	0.0	0.174	1.0	98.76299	-3.723	1	2.0	2.0	0.0	1.0	1.0
0.0	600.0	100.0	100.0	0	0.0	0.0	0.176	1.0	98.76299	-3.46	1	2.0	2.0	0.0	1.0	1.0
0.0	600.0	100.0	100.0	0	0.0	0.0	0.177	1.0	98.526566	-3.46	1	2.0	2.0	0.0	1.0	1.0
0.0	600.0	100.0	100.0	0	0.0	0.0	0.179	1.0	98.526566	-2.988	1	2.0	2.0	0.0	1.0	1.0
0.0	600.0	100.0	100.0	0	0.0	0.0	0.18	1.0	98.915184	-2.988	1	2.0	2.0	0.0	1.0	1.0
0.0	600.0	100.0	100.0	0	0.0	0.0	0.181	1.0	98.71476	-2.58	1	2.0	2.0	0.0	1.0	1.0
0.0	600.0	100.0	100.0	0	0.0	0.0	0.183	1.0	98.71476	-2.398	1	2.0	2.0	0.0	1.0	1.0
0.0	600.0	100.0	100.0	0	0.0	0.0	0.184	1.0	99.09676	-2.398	1	2.0	2.0	0.0	1.0	1.0
0.0	600.0	100.0	100.0	0	0.0	0.0	0.185	1.0	99.11421	-2.07	1	2.0	2.0	0.0	1.0	1.0
0.0	600.0	100.0	100.0	0	0.0	0.0	0.186	1.0	99.11421	-1.924	1	2.0	2.0	0.0	1.0	1.0
0.0	600.0	100.0	100.0	0	0.0	0.0	0.187	1.0	98.903885	-1.924	1	2.0	2.0	0.0	1.0	1.0
0.0	600.0	100.0	100.0	0	0.0	0.0	0.188	1.0	98.903885	-1.661	1	2.0	2.0	0.0	1.0	1.0
0.0	600.0	100.0	100.0	0	0.0	0.0	0.189	1.0	97.525955	-1.661	1	2.0	2.0	0.0	1.0	1.0
0.0	600.0	100.0	100.0	0	0.0	0.0	0.19	1.0	97.79635	-1.434	1	2.0	2.0	0.0	1.0	1.0
0.0	600.0	100.0	100.0	0	0.0	0.0	0.19	1.0	97.79635	-1.333	1	2.0	2.0	0.0	1.0	1.0
0.0	600.0	100.0	100.0	0	0.0	0.0	0.191	1.0	97.27697	-1.333	1	2.0	2.0	0.0	1.0	1.0
0.0	600.0	100.0	100.0	0	0.0	0.0	0.191	1.0	97.651375	-1.151	1	2.0	2.0	0.0	1.0	1.0
0.0	600.0	100.0	100.0	0	0.0	0.0	0.191	1.0	97.651375	-1.069	1	2.0	2.0	0.0	1.0	1.0
0.0	600.0	100.0	100.0	0	0.0	0.0	0.192	1.0	98.20734	-1.069	1	2.0	2.0	0.0	1.0	1.0
0.0	600.0	100.0	100.0	0	0.0	0.0	0.192	1.0	98.20734	-0.923	1	2.0	2.0	0.0	1.0	1.0
0.0	600.0	100.0	100.0	0	0.0	0.0	0.192	1.0	97.423164	-0.923	1	2.0	2.0	0.0	1.0	1.0
0.0	600.0	100.0	100.0	0	0.0	0.0	0.192	1.0	96.97676	-0.858	1	2.0	2.0	0.0	1.0	1.0
0.0	600.0	100.0	100.0	0	0.0	0.0	0.192	1.0	97.28742	-0.741	1	2.0	2.0	0.0	1.0	1.0
0.0	600.0	100.0	100.0	0	0.0	0.0	0.192	1.0	97.165245	-0.741	1	2.0	2.0	0.0	1.0	1.0
0.0	600.0	100.0	100.0	0	0.0	0.0	0.192	1.0	96.53412	-0.688	1	2.0	2.0	0.0	1.0	1.0
0.0	600.0	100.0	100.0	0	0.0	0.0	0.192	1.0	96.96489	-0.594	1	2.0	2.0	0.0	1.0	1.0
0.0	600.0	100.0	100.0	0	0.0	0.0	0.191	1.0	96.38202	-0.594	1	2.0	2.0	8.0	1.0	1.0
0.0	600.0	100.0	100.0	0	0.0	0.0	0.191	1.0	96.38202	-0.552	1	2.0	2.0	8.0	1.0	1.0
0.0	600.0	100.0	100.0	0	0.0	0.0	0.191	0.0	96.28057	-0.552	1	2.0	2.0	14.0	1.0	1.0
0.0	600.0	100.0	100.0	0	0.0	0.0	0.19	0.0	96.9549	-0.477	1	2.0	2.0	0.0	1.0	1.0
0.0	600.0	100.0	100.0	0	0.0	0.0	0.19	0.0	96.9549	-0.443	1	2.0	2.0	0.0	1.0	1.0
0.0	600.0	100.0	100.0	0	0.0	0.0	0.19	0.0	97.47327	-0.443	1	2.0	2.0	0.0	1.0	1.0
0.0	600.0	100.0	100.0	0	0.0	0.0	0.189	0.0	97.704254	-0.382	1	2.0	2.0	0.0	1.0	1.0
0.0	600.0	100.0	100.0	0	0.0	0.0	0.189	0.0	97.704254	-0.33	1	2.0	2.0	0.0	1.0	1.0
0.0	600.0	100.0	100.0	0	0.0	0.0	0.188	0.0	97.828545	-0.33	1	2.0	2.0	0.0	1.0	1.0
0.0	600.0	100.0	100.0	0	0.0	0.0	0.187	0.0	97.828545	-0.306	1	2.0	2.0	0.0	1.0	1.0
0.0	600.0	100.0	100.0	0	0.0	0.0	0.186	0.0	98.086365	-0.306	1	2.0	2.0	0.0	1.0	1.0
0.0	600.0	100.0	100.0	0	0.0	0.0	0.185	0.0	98.06242	-0.264	1	2.0	2.0	0.0	1.0	1.0
0.0	600.0	100.0	100.0	0	0.0	0.0	0.184	0.0	98.06242	-0.246	1	2.0	2.0	0.0	1.0	1.0
0.0	600.0	100.0	100.0	0	0.0	0.0	0.184	0.0	99.41448	-0.246	1	2.0	2.0	0.0	1.0	1.0
0.0	600.0	100.0	100.0	0	0.0	0.0	0.183	0.0	98.99344	-0.212	1	2.0	2.0	0.0	1.0	1.0
0.0	600.0	100.0	100.0	0	0.0	0.0	0.182	0.0	98.99344	-0.183	1	2.0	2.0	0.0	1.0	1.0
0.0	600.0	100.0	100.0	0	0.0	0.0	0.18	0.0	99.174934	-0.183	1	2.0	2.0	0.0	1.0	1.0
0.0	600.0	100.0	100.0	0	0.0	0.0	0.179	0.0	99.174934	-0.17	1	2.0	2.0	0.0	1.0	1.0
0.0	600.0	100.0	100.0	0	0.0	0.0	0.178	0.0	98.85016	-0.17	1	2.0	2.0	0.0	1.0	1.0
0.0	600.0	100.0	100.0	0	0.0	0.0	0.177	0.0	99.41911	-0.146	1	2.0	2.0	0.0	1.0	1.0
0.0	600.0	100.0	100.0	0	0.0	0.0	0.175	0.0	99.41911	-0.136	1	2.0	2.0	0.0	1.0	1.0
0.0	600.0	100.0	100.0	0	0.0	0.0	0.174	0.0	98.61714	-0.136	1	2.0	2.0	0.0	1.0	1.0
0.0	600.0	100.0	100.0	0	0.0	0.0	0.172	0.0	99.23753	-0.117	1	2.0	2.0	0.0	1.0	1.0
0.0	600.0	100.0	100.0	0	0.0	0.0	0.17	0.0	99.23753	-0.109	1	2.0	2.0	0.0	1.0	1.0
0.0	600.0	100.0	100.0	0	0.0	0.0	0.168	0.0	99.023186	-0.109	1	2.0	2.0	0.0	1.0	1.0
0.0	600.0	100.0	100.0	0	0.0	0.0	0.167	0.0	99.023186	-0.094	1	2.0	2.0	0.0	1.0	1.0
0.0	600.0	100.0	100.0	0	0.0	0.0	0.165	0.0	98.86537	-0.094	1	2.0	2.0	0.0	1.0	1.0
0.0	600.0	100.0	100.0	0	0.0	0.0	0.163	0.0	98.19744	-0.081	1	2.0	2.0	0.0	1.0	1.0
0.0	600.0	100.0	100.0	0	0.0	0.0	0.161	0.0	98.19744	-0.075	1	2.0	2.0	0.0	1.0	1.0
0.0	600.0	100.0	100.0	0	0.0	0.0	0.159	0.0	98.47494	-0.075	1	2.0	2.0	0.0	1.0	1.0
0.0	600.0	100.0	100.0	0	0.0	0.0	0.156	0.0	97.885315	-0.065	1	2.0	2.0	0.0	1.0	1.0
0.0	600.0	100.0	100.0	0	0.0	0.0	0.154	0.0	97.885315	-0.06	1	2.0	2.0	0.0	1.0	1.0
0.0	600.0	100.0	100.0	0	0.0	0.0	0.152	0.0	97.704506	-0.06	1	2.0	2.0	0.0	1.0	1.0
0.0	600.0	100.0	100.0	0	0.0	0.0	0.149	0.0	97.704506	-0.051	1	2.0	2.0	0.0	1.0	1.0
0.0	600.0	100.0	100.0	0	0.0	0.0	0.147	0.0	97.692154	-0.051	1	2.0	2.0	0.0	1.0	1.0
0.0	600.0	100.0	100.0	0	0.0	0.0	0.144	0.0	98.15159	-0.044	1	2.0	2.0	0.0	1.0	1.0
0.0	600.0	100.0	100.0	0	0.0	0.0	0.142	0.0	98.15159	-0.041	1	2.0	2.0	0.0	1.0	1.0
0.0	600.0	100.0	100.0	0	0.0	0.0	0.139	0.0	98.26211	-0.041	1	2.0	2.0	0.0	1.0	1.0
0.0	600.0	100.0	100.0	0	0.0	0.0	0.137	0.0	98.152405	-0.035	1	2.0	2.0	0.0	1.0	1.0
0.0	600.0	100.0	100.0	0	0.0	0.0	0.134	0.0	98.152405	-0.033	1	2.0	2.0	0.0	1.0	1.0
0.0	600.0	100.0	100.0	0	0.0	0.0	0.132	0.0	98.11099	-0.033	1	2.0	2.0	0.0	1.0	1.0
0.0	600.0	100.0	100.0	0	0.0	0.0	0.129	0.0	98.11099	-0.028	1	2.0	2.0	0.0	1.0	1.0
0.0	600.0	100.0	100.0	0	0.0	0.0	0.127	0.0	98.284584	-0.028	1	2.0	2.0	0.0	1.0	1.0
0.0	600.0	100.0	100.0	0	0.0	0.0	0.124	0.0	98.00985	-0.026	1	2.0	2.0	0.0	1.0	1.0
0.0	600.0	100.0	100.0	0	0.0	0.0	0.122	0.0	98.00985	-0.022	1	2.0	2.0	0.0	1.0	1.0
0.0	600.0	100.0	100.0	0	0.0	0.0	0.12	0.0	98.15481	-0.022	1	2.0	2.0	0.0	1.0	1.0
0.0	600.0	100.0	100.0	0	0.0	0.0	0.117	0.0	97.905945	-0.019	1	2.0	2.0	0.0	1.0	1.0
0.0	600.0	100.0	100.0	0	0.0	0.0	0.115	0.0	97.905945	-0.017	1	2.0	2.0	0.0	1.0	1.0
0.0	600.0	100.0	100.0	0	0.0	0.0	0.113	0.0	98.00791	-0.017	1	2.0	2.0	0.0	1.0	1.0
0.0	600.0	100.0	100.0	0	0.0	0.0	0.111	0.0	98.00791	-0.015	1	2.0	2.0	0.0	1.0	1.0
0.0	600.0	100.0	100.0	0	0.0	0.0	0.109	0.0	98.195045	-0.015	1	2.0	2.0	0.0	1.0	1.0
0.0	600.0	100.0	100.0	0	0.0	0.0	0.107	0.0	98.36299	-0.014	1	2.0	2.0	0.0	1.0	1.0
0.0	600.0	100.0	100.0	0	0.0	0.0	0.105	0.0	98.36299	-0.012	1	2.0	2.0	0.0	1.0	1.0
0.0	600.0	100.0	100.0	0	0.0	0.0	0.103	0.0	98.100174	-0.012	1	2.0	2.0	0.0	1.0	1.0
0.0	600.0	100.0	100.0	0	0.0	0.0	0.101	0.0	98.2618	-0.011	1	2.0	2.0	0.0	1.0	1.0
0.0	600.0	100.0	100.0	0	0.0	0.0	0.099	0.0	98.2618	-0.009	1	2.0	2.0	0.0	1.0	1.0
0.0	600.0	100.0	100.0	0	0.0	0.0	0.098	0.0	98.295654	-0.009	1	2.0	2.0	0.0	1.0	1.0
0.0	600.0	100.0	100.0	0	0.0	0.0	0.096	0.0	98.295654	-0.008	1	2.0	2.0	0.0	1.0	1.0
0.0	600.0	100.0	100.0	0	0.0	0.0	0.094	0.0	98.46176	-0.008	1	2.0	2.0	0.0	1.0	1.0
0.0	600.0	100.0	100.0	0	0.0	0.0	0.093	0.0	98.59281	-0.007	1	2.0	2.0	0.0	1.0	1.0
0.0	600.0	100.0	100.0	0	0.0	0.0	0.091	0.0	98.59281	-0.006	1	2.0	2.0	0.0	1.0	1.0
0.0	600.0	100.0	100.0	0	0.0	0.0	0.09	0.0	97.25777	-0.006	1	2.0	2.0	0.0	1.0	1.0
0.0	600.0	100.0	100.0	0	0.0	0.0	0.088	0.0	97.4812	-0.005	1	2.0	2.0	0.0	1.0	1.0
0.0	600.0	100.0	100.0	0	0.0	0.0	0.087	0.0	97.4812	-0.004	1	2.0	2.0	0.0	1.0	1.0
0.0	600.0	100.0	100.0	0	0.0	0.0	0.085	0.0	97.1571	-0.004	1	2.0	2.0	0.0	1.0	1.0
0.0	600.0	100.0	100.0	0	0.0	0.0	0.084	0.0	97.1571	-0.004	1	2.0	2.0	0.0	1.0	1.0
0.0	600.0	100.0	100.0	0	0.0	0.0	0.082	0.0	97.44788	-0.004	1	2.0	2.0	0.0	1.0	1.0
0.0	600.0	100.0	100.0	0	0.0	0.0	0.081	0.0	96.97538	-0.003	1	2.0	2.0	0.0	1.0	1.0
0.0	600.0	100.0	100.0	0	0.0	0.0	0.08	0.0	96.97538	-0.003	1	2.0	2.0	0.0	1.0	1.0
0.0	600.0	100.0	100.0	0	0.0	0.0	0.079	0.0	97.27009	-0.003	1	2.0	2.0	0.0	1.0	1.0
0.0	600.0	100.0	100.0	0	0.0	0.0	0.078	0.0	97.14255	-0.002	1	2.0	2.0	0.0	1.0	1.0
0.0	600.0	100.0	100.0	0	0.0	0.0	0.076	0.0	97.14255	-0.002	1	2.0	2.0	0.0	1.0	1.0
0.0	600.0	100.0	100.0	0	0.0	0.0	0.075	0.0	97.33487	-0.002	1	2.0	2.0	0.0	1.0	1.0
0.0	600.0	100.0	100.0	0	0.0	0.0	0.074	0.0	95.281334	-0.002	1	2.0	2.0	0.0	1.0	1.0
0.0	600.0	100.0	100.0	0	0.0	0.0	0.073	0.0	98.95014	-0.002	1	2.0	2.0	0.0	1.0	1.0
0.0	600.0	100.0	100.0	0	0.0	0.0	0.072	0.0	99.11249	-0.001	1	2.0	2.0	0.0	1.0	1.0
0.0	600.0	100.0	100.0	0	0.0	0.0	0.071	0.0	99.11249	-0.001	1	2.0	2.0	0.0	1.0	1.0
0.0	600.0	100.0	100.0	0	0.0	0.0	0.07	0.0	98.35768	-0.001	1	2.0	2.0	0.0	1.0	1.0
0.0	600.0	100.0	100.0	0	0.0	0.0	0.069	0.0	98.27207	-0.001	1	2.0	2.0	0.0	1.0	1.0
0.0	600.0	100.0	100.0	0	0.0	0.0	0.068	0.0	98.27207	0.0	1	2.0	2.0	0.0	1.0	1.0
0.0	600.0	100.0	100.0	0	0.0	0.0	0.066	0.0	98.5627	0.0	1	2.0	2.0	0.0	1.0	1.0
0.0	600.0	100.0	100.0	0	0.0	0.0	0.065	0.0	98.5627	0.0	1	2.0	2.0	0.0	1.0	1.0
0.0	600.0	100.0	100.0	0	0.0	0.0	0.064	0.0	98.92487	0.0	1	2.0	2.0	0.0	1.0	1.0
0.0	600.0	100.0	100.0	0	0.0	0.0	0.063	0.0	98.70682	0.0	1	2.0	2.0	0.0	1.0	1.0
0.0	600.0	100.0	100.0	0	0.0	0.0	0.062	0.0	98.70682	0.0	1	2.0	2.0	0.0	1.0	1.0
0.0	600.0	100.0	100.0	0	0.0	0.0	0.061	0.0	98.81884	0.0	1	2.0	2.0	0.0	1.0	1.0
0.0	600.0	100.0	100.0	0	0.0	0.0	0.059	0.0	98.985794	0.0	1	2.0	2.0	0.0	1.0	1.0
0.0	600.0	100.0	100.0	0	0.0	0.0	0.058	0.0	98.985794	0.0	1	2.0	2.0	0.0	1.0	1.0
0.0	600.0	100.0	100.0	0	0.0	0.0	0.057	0.0	97.791145	0.0	1	2.0	2.0	0.0	1.0	1.0
0.0	600.0	100.0	100.0	0	0.0	0.0	0.056	0.0	97.791145	0.0	1	2.0	2.0	0.0	1.0	1.0
0.0	600.0	100.0	100.0	0	0.0	0.0	0.055	0.0	98.2008	0.0	1	2.0	2.0	0.0	1.0	1.0
0.0	600.0	100.0	100.0	0	0.0	0.0	0.053	0.0	97.93915	0.0	1	2.0	2.0	0.0	1.0	1.0
0.0	600.0	100.0	100.0	0	0.0	0.0	0.052	0.0	97.93915	0.0	1	2.0	2.0	0.0	1.0	1.0
0.0	600.0	100.0	100.0	0	0.0	0.0	0.051	0.0	97.5037	0.0	1	2.0	2.0	0.0	1.0	1.0
0.0	600.0	100.0	100.0	0	0.0	0.0	0.05	0.0	96.80226	0.0	1	2.0	2.0	0.0	1.0	1.0
0.0	600.0	100.0	100.0	0	0.0	0.0	0.048	0.0	96.80226	0.0	1	2.0	2.0	0.0	1.0	1.0
0.0	600.0	100.0	100.0	0	0.0	0.0	0.047	0.0	97.14899	0.0	1	2.0	2.0	0.0	1.0	1.0
0.0	600.0	100.0	100.0	0	0.0	0.0	0.046	0.0	97.14899	0.0	1	2.0	2.0	0.0	1.0	1.0
0.0	600.0	100.0	100.0	0	0.0	0.0	0.045	0.0	96.870514	0.0	1	2.0	2.0	0.0	1.0	1.0
0.0	600.0	100.0	100.0	0	0.0	0.0	0.044	0.0	96.06508	0.0	1	2.0	2.0	0.0	1.0	1.0
0.0	600.0	100.0	100.0	0	0.0	0.0	0.043	0.0	96.06508	0.0	1	2.0	2.0	0.0	1.0	1.0
0.0	600.0	100.0	100.0	0	0.0	0.0	0.042	0.0	96.28872	0.0	1	2.0	2.0	0.0	1.0	1.0
0.0	600.0	100.0	100.0	0	0.0	0.0	0.041	0.0	96.73322	0.0	1	2.0	2.0	0.0	1.0	1.0
0.0	600.0	100.0	100.0	0	0.0	0.0	0.041	0.0	96.73322	0.0	1	2.0	2.0	0.0	1.0	1.0
0.0	600.0	100.0	100.0	0	0.0	0.0	0.04	0.0	97.025314	0.0	1	2.0	2.0	0.0	1.0	1.0
0.0	600.0	100.0	100.0	0	0.0	0.0	0.039	0.0	97.025314	0.0	1	2.0	2.0	0.0	1.0	1.0
0.0	600.0	100.0	100.0	0	0.0	0.0	0.038	0.0	96.56923	0.0	1	2.0	2.0	0.0	1.0	1.0
0.0	600.0	100.0	100.0	0	0.0	0.0	0.037	0.0	97.19865	0.0	1	2.0	2.0	0.0	1.0	1.0
0.0	600.0	100.0	100.0	0	0.0	0.0	0.036	0.0	97.19865	0.0	1	2.0	2.0	0.0	1.0	1.0
0.0	600.0	100.0	100.0	0	0.0	0.0	0.035	0.0	97.07049	0.0	1	2.0	2.0	0.0	1.0	1.0
0.0	600.0	100.0	100.0	0	0.0	0.0	0.035	0.0	97.30108	0.0	1	2.0	2.0	0.0	1.0	1.0
0.0	600.0	100.0	100.0	0	0.0	0.0	0.034	0.0	97.30108	0.0	1	2.0	2.0	0.0	1.0	1.0
0.0	600.0	100.0	100.0	0	0.0	0.0	0.033	0.0	97.087395	0.0	1	2.0	2.0	0.0	1.0	1.0
0.0	600.0	100.0	100.0	0	0.0	0.0	0.032	0.0	97.087395	0.0	1	2.0	2.0	0.0	1.0	1.0
0.0	600.0	100.0	100.0	0	0.0	0.0	0.031	0.0	96.81837	0.0	1	2.0	2.0	0.0	1.0	1.0
0.0	600.0	100.0	100.0	0	0.0	0.0	0.03	0.0	97.182755	0.0	1	2.0	2.0	0.0	1.0	1.0
0.0	600.0	100.0	100.0	0	0.0	0.0	0.029	0.0	97.182755	0.0	1	2.0	2.0	0.0	1.0	1.0
0.0	600.0	100.0	100.0	0	0.0	0.0	0.029	0.0	97.3916	0.0	1	2.0	2.0	0.0	1.0	1.0
0.0	600.0	100.0	100.0	0	0.0	0.0	0.028	0.0	97.15361	0.0	1	2.0	2.0	0.0	1.0	1.0
0.0	600.0	100.0	100.0	0	0.0	0.0	0.027	0.0	97.15361	0.0	1	2.0	2.0	0.0	1.0	1.0
0.0	600.0	100.0	100.0	0	0.0	0.0	0.026	0.0	97.053955	0.0	1	2.0	2.0	0.0	1.0	1.0
0.0	600.0	100.0	100.0	0	0.0	0.0	0.025	0.0	97.053955	0.0	1	2.0	2.0	0.0	1.0	1.0
0.0	600.0	100.0	100.0	0	0.0	0.0	0.024	0.0	96.71626	0.0	1	2.0	2.0	0.0	1.0	1.0
0.0	600.0	100.0	100.0	0	0.0	0.0	0.024	0.0	96.57102	0.0	1	2.0	2.0	0.0	1.0	1.0
0.0	600.0	100.0	100.0	0	0.0	0.0	0.023	0.0	96.57102	0.0	1	2.0	2.0	0.0	1.0	1.0
0.0	600.0	100.0	100.0	0	0.0	0.0	0.022	0.0	97.018036	0.0	1	2.0	2.0	0.0	1.0	1.0
0.0	600.0	100.0	100.0	0	0.0	0.0	0.021	0.0	97.322365	0.0	1	2.0	2.0	0.0	1.0	1.0
0.0	600.0	100.0	100.0	0	0.0	0.0	0.02	0.0	97.475525	0.0	1	2.0	2.0	0.0	1.0	1.0
0.0	600.0	100.0	100.0	0	0.0	0.0	0.019	0.0	97.62879	0.0	1	2.0	2.0	0.0	1.0	1.0
0.0	600.0	100.0	100.0	0	0.0	0.0	0.018	0.0	97.62879	0.0	1	2.0	2.0	0.0	1.0	1.0
0.0	600.0	100.0	100.0	0	0.0	0.0	0.017	0.0	98.4015	0.0	1	2.0	2.0	0.0	1.0	1.0
0.0	600.0	100.0	100.0	0	0.0	0.0	0.017	0.0	99.06525	0.0	1	2.0	2.0	0.0	1.0	1.0
0.0	600.0	100.0	100.0	0	0.0	0.0	0.016	0.0	99.06525	0.0	1	2.0	2.0	0.0	1.0	1.0
0.0	600.0	100.0	100.0	0	0.0	0.0	0.015	0.0	97.89899	0.0	1	2.0	2.0	0.0	1.0	1.0
0.0	600.0	100.0	100.0	0	0.0	0.0	0.014	0.0	98.70313	0.0	1	2.0	2.0	0.0	1.0	1.0
0.0	600.0	100.0	100.0	0	0.0	0.0	0.013	0.0	98.70313	0.0	1	2.0	2.0	0.0	1.0	1.0
0.0	600.0	100.0	100.0	0	0.0	0.0	0.012	0.0	98.618164	0.0	1	2.0	2.0	0.0	1.0	1.0
0.0	600.0	100.0	100.0	0	0.0	0.0	0.011	0.0	98.618164	0.0	1	2.0	2.0	0.0	1.0	1.0
0.0	600.0	100.0	100.0	0	0.0	0.0	0.01	0.0	99.37593	0.0	1	2.0	2.0	0.0	1.0	1.0
0.0	600.0	100.0	100.0	0	0.0	0.0	0.009	0.0	98.959404	0.0	1	2.0	2.0	0.0	1.0	1.0
0.0	600.0	100.0	100.0	0	0.0	0.0	0.008	0.0	98.959404	0.0	1	2.0	2.0	0.0	1.0	1.0
0.0	600.0	100.0	100.0	0	0.0	0.0	0.007	0.0	98.657074	0.0	1	2.0	2.0	0.0	1.0	1.0
0.0	600.0	100.0	100.0	0	0.0	0.0	0.006	0.0	98.4047	0.0	1	2.0	2.0	0.0	1.0	1.0
0.0	600.0	100.0	100.0	0	0.0	0.0	0.005	0.0	98.4047	0.0	1	2.0	2.0	0.0	1.0	1.0
0.0	600.0	100.0	100.0	0	0.0	0.0	0.004	0.0	98.4588	0.0	1	2.0	2.0	0.0	1.0	1.0
0.0	600.0	100.0	100.0	0	0.0	0.0	0.003	0.0	98.4588	0.0	1	2.0	2.0	0.0	1.0	1.0
0.0	600.0	100.0	100.0	0	0.0	0.0	0.002	0.0	99.4826	0.0	1	2.0	2.0	0.0	1.0	1.0
0.0	600.0	100.0	100.0	0	0.0	0.0	0.001	0.0	98.11921	0.0	1	2.0	2.0	0.0	1.0	1.0
0.0	600.0	100.0	100.0	0	0.0	0.0	0.0	0.0	98.11921	0.0	1	2.0	2.0	0.0	1.0	1.0
0.0	600.0	100.0	100.0	0	0.0	0.0	0.0	0.0	98.36514	0.0	1	2.0	2.0	0.0	1.0	1.0
0.0	600.0	100.0	100.0	0	0.0	0.0	0.0	0.0	98.195786	0.0	1	2.0	2.0	0.0	1.0	1.0
0.0	600.0	100.0	100.0	0	0.0	0.0	-0.001	0.0	98.195786	0.0	1	2.0	2.0	0.0	1.0	1.0
0.0	600.0	100.0	100.0	0	0.0	0.0	-0.002	0.0	99.0984	0.0	1	2.0	2.0	0.0	1.0	1.0
0.0	600.0	100.0	100.0	0	0.0	0.0	-0.002	0.0	99.0984	0.0	1	2.0	2.0	0.0	1.0	1.0
0.0	600.0	100.0	100.0	0	0.0	0.0	-0.003	0.0	97.99049	0.0	1	2.0	2.0	0.0	1.0	1.0
0.0	600.0	100.0	100.0	0	0.0	0.0	-0.004	0.0	97.62459	0.0	1	2.0	2.0	0.0	1.0	1.0
0.0	600.0	100.0	100.0	0	0.0	0.0	-0.005	0.0	97.62459	0.0	1	2.0	2.0	0.0	1.0	1.0
0.0	600.0	100.0	100.0	0	0.0	0.0	-0.005	0.0	97.17773	0.0	1	2.0	2.0	0.0	1.0	1.0
0.0	600.0	100.0	100.0	0	0.0	0.0	-0.006	0.0	96.147484	0.0	1	2.0	2.0	0.0	1.0	1.0
0.0	600.0	100.0	100.0	0	0.0	0.0	-0.007	0.0	96.147484	0.0	1	2.0	2.0	0.0	1.0	1.0
0.0	600.0	100.0	100.0	0	0.0	0.0	-0.007	0.0	96.28804	0.0	1	2.0	2.0	0.0	1.0	1.0
0.0	600.0	100.0	100.0	0	0.0	0.0	-0.008	0.0	96.28804	0.0	1	2.0	2.0	0.0	1.0	1.0
0.0	600.0	100.0	100.0	0	0.0	0.0	-0.009	0.0	96.91446	0.0	1	2.0	2.0	0.0	1.0	1.0
0.0	600.0	100.0	100.0	0	0.0	0.0	-0.01	0.0	97.16351	0.0	1	2.0	2.0	0.0	1.0	1.0
0.0	600.0	100.0	100.0	0	0.0	0.0	-0.011	0.0	97.02203	0.0	1	2.0	2.0	0.0	1.0	1.0
0.0	600.0	100.0	100.0	0	0.0	0.0	-0.011	0.0	96.609726	0.0	1	2.0	2.0	0.0	1.0	1.0
0.0	600.0	100.0	100.0	0	0.0	0.0	-0.012	0.0	96.79739	0.0	1	2.0	2.0	0.0	1.0	1.0
0.0	600.0	100.0	100.0	0	0.0	0.0	-0.012	0.0	97.10693	0.0	1	2.0	2.0	0.0	1.0	1.0
0.0	600.0	100.0	100.0	0	0.0	0.0	-0.013	0.0	97.31867	0.0	1	2.0	2.0	0.0	1.0	1.0
0.0	600.0	100.0	100.0	0	0.0	0.0	-0.014	0.0	97.31867	0.0	1	2.0	2.0	0.0	1.0	1.0
0.0	600.0	100.0	100.0	0	0.0	0.0	-0.015	0.0	97.493385	0.0	1	2.0	2.0	0.0	1.0	1.0
0.0	600.0	100.0	100.0	0	0.0	0.0	-0.016	0.0	97.81668	0.0	1	2.0	2.0	0.0	1.0	1.0
0.0	600.0	100.0	100.0	0	0.0	0.0	-0.016	0.0	97.81668	0.0	1	2.0	2.0	0.0	1.0	1.0
0.0	600.0	100.0	100.0	0	0.0	0.0	-0.017	0.0	97.03038	0.0	1	2.0	2.0	0.0	1.0	1.0
0.0	600.0	100.0	100.0	0	0.0	0.0	-0.018	0.0	98.00723	0.0	1	2.0	2.0	0.0	1.0	1.0
0.0	600.0	100.0	100.0	0	0.0	0.0	-0.018	0.0	98.00723	0.0	1	2.0	2.0	0.0	1.0	1.0
0.0	600.0	100.0	100.0	0	0.0	0.0	-0.019	0.0	98.12585	0.0	1	2.0	2.0	0.0	1.0	1.0
0.0	600.0	100.0	100.0	0	0.0	0.0	-0.019	0.0	98.12585	0.0	1	2.0	2.0	0.0	1.0	1.0
0.0	600.0	100.0	100.0	0	0.0	0.0	-0.02	0.0	99.00907	0.0	1	2.0	2.0	0.0	1.0	1.0
0.0	600.0	100.0	100.0	0	0.0	0.0	-0.02	0.0	99.02866	0.0	1	2.0	2.0	0.0	1.0	1.0
0.0	600.0	100.0	100.0	0	0.0	0.0	-0.021	0.0	99.02866	0.0	1	2.0	2.0	0.0	1.0	1.0
0.0	600.0	100.0	100.0	0	0.0	0.0	-0.021	0.0	98.92602	0.0	1	2.0	2.0	0.0	1.0	1.0
0.0	600.0	100.0	100.0	0	0.0	0.0	-0.021	0.0	99.568146	0.0	1	2.0	2.0	0.0	1.0	1.0
0.0	600.0	100.0	100.0	0	0.0	0.0	-0.021	0.0	99.568146	0.0	1	2.0	2.0	0.0	1.0	1.0
0.0	600.0	100.0	100.0	0	0.0	0.0	-0.022	0.0	97.83953	0.0	1	2.0	2.0	0.0	1.0	1.0
0.0	600.0	100.0	100.0	0	0.0	0.0	-0.022	0.0	97.83953	0.0	1	2.0	2.0	0.0	1.0	1.0
0.0	600.0	100.0	100.0	0	0.0	0.0	-0.022	0.0	97.27235	0.0	1	2.0	2.0	0.0	1.0	1.0
0.0	600.0	100.0	100.0	0	0.0	0.0	-0.022	0.0	97.28433	0.0	1	2.0	2.0	0.0	1.0	1.0
0.0	600.0	100.0	100.0	0	0.0	0.0	-0.022	0.0	97.28433	0.0	1	2.0	2.0	0.0	1.0	1.0
0.0	600.0	100.0	100.0	0	0.0	0.0	-0.022	0.0	97.25951	0.0	1	2.0	2.0	0.0	1.0	1.0
0.0	600.0	100.0	100.0	0	0.0	0.0	-0.022	0.0	97.29869	0.0	1	2.0	2.0	0.0	1.0	1.0
0.0	600.0	100.0	100.0	0	0.0	0.0	-0.022	0.0	97.29869	0.0	1	2.0	2.0	0.0	1.0	1.0
0.0	600.0	100.0	100.0	0	0.0	0.0	-0.021	0.0	97.53766	0.0	1	2.0	2.0	1.0	1.0	1.0
0.0	600.0	100.0	100.0	0	0.0	0.0	-0.021	0.0	97.78086	0.0	1	2.0	2.0	1.0	1.0	1.0
0.0	600.0	100.0	100.0	0	0.0	0.0	-0.021	0.0	97.80646	0.0	1	2.0	2.0	3.0	1.0	1.0
-6944.445	500.0	100.0	100.0	0	0.0	0.0	-0.021	0.0	99.14927	0.0	1	2.0	2.0	3.0	1.0	1.0
-6944.445	500.0	100.0	100.0	0	0.0	0.0	-0.021	0.0	99.14927	0.0	1	2.0	2.0	3.0	1.0	1.0
-6944.445	500.0	100.0	100.0	0	0.0	0.0	-0.021	0.0	98.516335	0.0	1	2.0	2.0	3.0	1.0	1.0
-6944.445	500.0	100.0	100.0	0	0.0	0.0	-0.021	0.0	97.88189	-0.49	1	2.0	2.0	3.0	1.0	1.0
-6944.445	500.0	100.0	100.0	0	0.0	0.0	-0.021	0.0	97.88189	-0.947	1	2.0	2.0	3.0	1.0	1.0
-6944.445	500.0	100.0	100.0	0	0.0	0.0	-0.021	0.0	98.63005	-0.947	1	2.0	2.0	3.0	1.0	1.0
-6944.445	500.0	100.0	100.0	0	0.0	0.0	-0.021	0.0	98.63005	-1.766	1	2.0	2.0	3.0	1.0	1.0
-6944.445	500.0	100.0	100.0	0	0.0	0.0	-0.022	0.0	96.8706	-1.766	1	2.0	2.0	3.0	1.0	1.0
-6944.445	500.0	100.0	100.0	0	0.0	0.0	-0.022	0.0	98.67258	-2.133	1	2.0	2.0	3.0	1.0	1.0
-6944.445	500.0	100.0	100.0	0	0.0	0.0	-0.022	0.0	98.125046	-2.79	1	2.0	2.0	3.0	1.0	1.0
-6944.445	500.0	100.0	100.0	0	0.0	0.0	-0.022	0.0	97.83228	-2.79	1	2.0	2.0	3.0	1.0	1.0
-6944.445	500.0	100.0	100.0	0	0.0	0.0	-0.023	0.0	98.401955	-3.084	1	2.0	2.0	3.0	1.0	1.0
-6944.445	500.0	100.0	100.0	0	0.0	0.0	-0.023	0.0	98.401955	-3.084	1	2.0	2.0	3.0	1.0	1.0
-6944.445	500.0	100.0	100.0	0	0.0	0.0	-0.023	0.0	98.649666	-3.612	1	2.0	2.0	3.0	1.0	1.0
-6944.445	500.0	100.0	100.0	0	0.0	0.0	-0.024	0.0	98.649666	-3.848	1	2.0	2.0	3.0	1.0	1.0
-6944.445	500.0	100.0	100.0	0	0.0	0.0	-0.024	0.0	98.510895	-3.848	1	2.0	2.0	3.0	1.0	1.0
-6944.445	500.0	100.0	100.0	0	0.0	0.0	-0.024	0.0	97.92856	-4.272	1	2.0	2.0	3.0	1.0	1.0
-6944.445	500.0	100.0	100.0	0	0.0	0.0	-0.025	0.0	97.92856	-4.637	1	2.0	2.0	3.0	1.0	1.0
-6944.445	500.0	100.0	100.0	0	0.0	0.0	-0.025	0.0	97.387024	-4.637	1	2.0	2.0	3.0	1.0	1.0
-6944.445	500.0	100.0	100.0	0	0.0	0.0	-0.026	0.0	97.53515	-4.801	1	2.0	2.0	3.0	1.0	1.0
-6944.445	500.0	100.0	100.0	0	0.0	0.0	-0.026	0.0	97.53515	-5.094	1	2.0	2.0	3.0	1.0	1.0
-6944.445	500.0	100.0	100.0	0	0.0	0.0	-0.027	0.0	98.46878	-5.094	1	2.0	2.0	3.0	1.0	1.0
-6944.445	500.0	100.0	100.0	0	0.0	0.0	-0.027	0.0	98.46878	-5.226	1	2.0	2.0	3.0	1.0	1.0
-6944.445	500.0	100.0	100.0	0	0.0	0.0	-0.027	0.0	98.711426	-5.226	1	2.0	2.0	3.0	1.0	1.0
-6944.445	500.0	100.0	100.0	0	0.0	0.0	-0.027	0.0	98.86554	-5.462	1	2.0	2.0	3.0	1.0	1.0
-6944.445	500.0	100.0	100.0	0	0.0	0.0	-0.027	0.0	98.86554	-5.567	1	2.0	2.0	3.0	1.0	1.0
-6944.445	500.0	100.0	100.0	0	0.0	0.0	-0.027	0.0	98.66016	-5.567	1	2.0	2.0	3.0	1.0	1.0
-6944.445	500.0	100.0	100.0	0	0.0	0.0	-0.027	0.0	98.79587	-5.757	1	2.0	2.0	3.0	1.0	1.0
-6944.445	500.0	100.0	100.0	0	0.0	0.0	-0.027	0.0	98.79587	-5.919	1	2.0	2.0	3.0	1.0	1.0
-6944.445	500.0	100.0	100.0	0	0.0	0.0	-0.027	0.0	98.49077	-5.919	1	2.0	2.0	3.0	1.0	1.0
-6944.445	500.0	100.0	100.0	0	0.0	0.0	-0.026	0.0	98.49077	-5.993	1	2.0	2.0	3.0	1.0	1.0
-6944.445	500.0	100.0	100.0	0	0.0	0.0	-0.026	0.0	98.2179	-5.993	1	2.0	2.0	3.0	1.0	1.0
-6944.445	500.0	100.0	100.0	0	0.0	0.0	-0.026	0.0	97.774635	-6.123	1	2.0	2.0	3.0	1.0	1.0
-6944.445	500.0	100.0	100.0	0	0.0	0.0	-0.025	0.0	97.774635	-6.182	1	2.0	2.0	3.0	1.0	1.0
-6944.445	500.0	100.0	100.0	0	0.0	0.0	-0.024	0.0	97.65065	-6.182	1	2.0	2.0	3.0	1.0	1.0
-6944.445	500.0	100.0	100.0	0	0.0	0.0	-0.024	0.0	97.02448	-6.287	1	2.0	2.0	3.0	1.0	1.0
-6944.445	500.0	100.0	100.0	0	0.0	0.0	-0.023	0.0	97.02448	-6.334	1	2.0	2.0	3.0	1.0	1.0
-6944.445	500.0	100.0	100.0	0	0.0	0.0	-0.022	0.0	95.714294	-6.334	1	2.0	2.0	3.0	1.0	1.0
-6944.445	500.0	100.0	100.0	0	0.0	0.0	-0.021	0.0	96.482346	-6.418	1	2.0	2.0	3.0	1.0	1.0
-6944.445	500.0	100.0	100.0	0	0.0	0.0	-0.021	0.0	97.10856	-6.418	1	2.0	2.0	3.0	1.0	1.0
-6944.445	500.0	100.0	100.0	0	0.0	0.0	-0.02	0.0	97.50589	-6.456	1	2.0	2.0	3.0	1.0	1.0
-6944.445	500.0	100.0	100.0	0	0.0	0.0	-0.019	0.0	97.50589	-6.524	1	2.0	2.0	3.0	1.0	1.0
-6944.445	500.0	100.0	100.0	0	0.0	0.0	-0.018	0.0	98.08773	-6.524	1	2.0	2.0	3.0	1.0	1.0
-6944.445	500.0	100.0	100.0	0	0.0	0.0	-0.016	0.0	97.45952	-6.554	1	2.0	2.0	3.0	1.0	1.0
-6944.445	500.0	100.0	100.0	0	0.0	0.0	-0.015	0.0	97.45952	-6.608	1	2.0	2.0	3.0	1.0	1.0
-6944.445	500.0	100.0	100.0	0	0.0	0.0	-0.014	0.0	97.51972	-6.608	1	2.0	2.0	3.0	1.0	1.0
-6944.445	500.0	100.0	100.0	0	0.0	0.0	-0.013	0.0	97.51972	-6.655	1	2.0	2.0	3.0	1.0	1.0
-6944.445	500.0	100.0	100.0	0	0.0	0.0	-0.012	0.0	97.83176	-6.655	1	2.0	2.0	3.0	1.0	1.0
-6944.445	500.0	100.0	100.0	0	0.0	0.0	-0.011	0.0	98.27019	-6.676	1	2.0	2.0	3.0	1.0	1.0
-6944.445	500.0	100.0	100.0	0	0.0	0.0	-0.009	0.0	98.27019	-6.714	1	2.0	2.0	3.0	1.0	1.0
-6944.445	500.0	100.0	100.0	0	0.0	0.0	-0.008	0.0	97.87927	-6.714	1	2.0	2.0	5.0	1.0	1.0
-6944.445	500.0	100.0	100.0	0	0.0	0.0	-0.007	0.0	97.15739	-6.731	1	2.0	2.0	5.0	1.0	1.0
-6944.445	500.0	100.0	100.0	0	0.0	0.0	-0.006	0.0	97.15739	-6.761	1	2.0	2.0	5.0	1.0	1.0
-6944.445	500.0	100.0	100.0	0	0.0	0.0	-0.004	0.0	97.27998	-6.761	1	2.0	2.0	5.0	1.0	1.0
-6944.445	500.0	100.0	100.0	0	0.0	0.0	-0.003	0.0	97.27998	-6.787	1	2.0	2.0	5.0	1.0	1.0
-6944.445	500.0	100.0	100.0	0	0.0	0.0	-0.002	0.0	98.65413	-6.787	1	2.0	2.0	5.0	1.0	1.0
-6944.445	500.0	100.0	100.0	0	0.0	0.0	-0.001	0.0	97.64236	-6.799	1	2.0	2.0	5.0	1.0	1.0
-6944.445	500.0	100.0	100.0	0	0.0	0.0	0.0	0.0	97.64236	-6.82	1	2.0	2.0	5.0	1.0	1.0
-6944.445	500.0	100.0	100.0	0	0.0	0.0	0.001	0.0	97.49048	-6.82	1	2.0	2.0	5.0	1.0	1.0
-6944.445	500.0	100.0	100.0	0	0.0	0.0	0.002	0.0	97.234665	-6.829	1	2.0	2.0	5.0	1.0	1.0
-6944.445	500.0	100.0	100.0	0	0.0	0.0	0.003	0.0	97.234665	-6.829	1	2.0	2.0	5.0	1.0	1.0
-6944.445	500.0	100.0	100.0	0	0.0	0.0	0.004	0.0	97.77919	-6.846	1	2.0	2.0	5.0	1.0	1.0
-6944.445	500.0	100.0	100.0	0	0.0	0.0	0.005	0.0	97.77919	-6.853	1	2.0	2.0	5.0	1.0	1.0
-6944.445	500.0	100.0	100.0	0	0.0	0.0	0.007	0.0	97.894066	-6.853	1	2.0	2.0	5.0	1.0	1.0
-6944.445	500.0	100.0	100.0	0	0.0	0.0	0.008	0.0	97.371216	-6.867	1	2.0	2.0	5.0	1.0	1.0
-6944.445	500.0	100.0	100.0	0	0.0	0.0	0.009	0.0	97.371216	-6.873	1	2.0	2.0	5.0	1.0	1.0
-6944.445	500.0	100.0	100.0	0	0.0	0.0	0.01	0.0	97.26721	-6.873	1	2.0	2.0	5.0	1.0	1.0
-6944.445	500.0	100.0	100.0	0	0.0	0.0	0.011	0.0	96.33477	-6.884	1	2.0	2.0	5.0	1.0	1.0
-6944.445	500.0	100.0	100.0	0	0.0	0.0	0.013	0.0	96.33477	-6.893	1	2.0	2.0	5.0	1.0	1.0
-6944.445	500.0	100.0	100.0	0	0.0	0.0	0.014	0.0	96.202545	-6.893	1	2.0	2.0	5.0	1.0	1.0
-6944.445	500.0	100.0	100.0	0	0.0	0.0	0.015	0.0	96.202545	-6.897	1	2.0	2.0	5.0	1.0	1.0
-6944.445	500.0	100.0	100.0	0	0.0	0.0	0.016	0.0	97.00194	-6.897	1	2.0	2.0	5.0	1.0	1.0
-6944.445	500.0	100.0	100.0	0	0.0	0.0	0.017	0.0	96.496826	-6.905	1	2.0	2.0	5.0	1.0	1.0
-6944.445	500.0	100.0	100.0	0	0.0	0.0	0.019	0.0	96.496826	-6.908	1	2.0	2.0	5.0	1.0	1.0
-6944.445	500.0	100.0	100.0	0	0.0	0.0	0.02	0.0	96.847404	-6.908	1	2.0	2.0	5.0	1.0	1.0
-6944.445	500.0	100.0	100.0	0	0.0	0.0	0.021	0.0	98.00264	-6.914	1	2.0	2.0	5.0	1.0	1.0
-6944.445	500.0	100.0	100.0	0	0.0	0.0	0.022	0.0	98.00264	-6.917	1	2.0	2.0	5.0	1.0	1.0
-6944.445	500.0	100.0	100.0	0	0.0	0.0	0.024	0.0	97.35667	-6.917	1	2.0	2.0	5.0	1.0	1.0
-6944.445	500.0	100.0	100.0	0	0.0	0.0	0.025	0.0	97.35667	-6.922	1	2.0	2.0	5.0	1.0	1.0
-6944.445	500.0	100.0	100.0	0	0.0	0.0	0.026	0.0	96.46542	-6.922	1	2.0	2.0	5.0	1.0	1.0
-6944.445	500.0	100.0	100.0	0	0.0	0.0	0.028	0.0	97.43932	-6.924	1	2.0	2.0	5.0	1.0	1.0
-6944.445	500.0	100.0	100.0	0	0.0	0.0	0.029	0.0	97.43932	-6.928	1	2.0	2.0	5.0	1.0	1.0
-6944.445	500.0	100.0	100.0	0	0.0	0.0	0.031	0.0	96.59297	-6.928	1	2.0	2.0	5.0	1.0	1.0
-6944.445	500.0	100.0	100.0	0	0.0	0.0	0.032	0.0	97.15405	-6.929	1	2.0	2.0	5.0	1.0	1.0
-6944.445	500.0	100.0	100.0	0	0.0	0.0	0.033	0.0	97.15405	-6.929	1	2.0	2.0	5.0	1.0	1.0
-6944.445	500.0	100.0	100.0	0	0.0	0.0	0.035	0.0	98.07855	-6.933	1	2.0	2.0	5.0	1.0	1.0
-6944.445	500.0	100.0	100.0	0	0.0	0.0	0.036	0.0	98.07855	-6.935	1	2.0	2.0	5.0	1.0	1.0
-6944.445	500.0	100.0	100.0	0	0.0	0.0	0.038	0.0	97.94552	-6.935	1	2.0	2.0	5.0	1.0	1.0
-6944.445	500.0	100.0	100.0	0	0.0	0.0	0.039	0.0	98.3076	-6.936	1	2.0	2.0	5.0	1.0	1.0
-6944.445	500.0	100.0	100.0	0	0.0	0.0	0.041	0.0	98.3076	-6.94	1	2.0	2.0	5.0	1.0	1.0
-6944.445	500.0	100.0	100.0	1	0.0	0.0	0.043	0.0	98.02037	-6.94	1	2.0	2.0	5.0	1.0	1.0
-6944.445	500.0	100.0	100.0	1	0.0	0.0	0.044	0.0	97.998474	-6.941	1	2.0	2.0	5.0	1.0	1.0
-6944.445	500.0	100.0	100.0	1	0.0	0.0	0.045	0.0	97.998474	-6.942	1	2.0	2.0	5.0	1.0	1.0
-6944.445	500.0	100.0	100.0	1	0.0	0.0	0.047	0.0	97.97975	-6.942	1	2.0	2.0	5.0	1.0	1.0
-6944.445	500.0	100.0	100.0	1	0.0	0.0	0.049	0.0	97.97975	-6.942	1	2.0	2.0	5.0	1.0	1.0
-6944.445	500.0	100.0	100.0	1	0.0	0.0	0.05	0.0	97.94607	-6.942	1	2.0	2.0	5.0	1.0	1.0
-6944.445	500.0	100.0	100.0	1	0.0	0.0	0.052	0.0	97.69752	-6.944	1	2.0	2.0	5.0	1.0	1.0
-6944.445	500.0	100.0	100.0	1	0.0	0.0	0.053	0.0	97.69752	-6.944	1	2.0	2.0	5.0	1.0	1.0
-6944.445	500.0	100.0	100.0	1	0.0	0.0	0.055	0.0	97.68267	-6.944	1	2.0	2.0	5.0	1.0	1.0
-6944.445	500.0	100.0	100.0	1	0.0	0.0	0.056	0.0	97.855995	-6.945	1	2.0	2.0	5.0	1.0	1.0
-6944.445	500.0	100.0	100.0	1	0.0	0.0	0.058	0.0	97.855995	-6.946	1	2.0	2.0	5.0	1.0	1.0
-6944.445	500.0	100.0	100.0	1	0.0	0.0	0.06	0.0	97.36828	-6.946	1	2.0	2.0	5.0	1.0	1.0
-6944.445	500.0	100.0	100.0	1	0.0	0.0	0.061	0.0	97.36828	-6.947	1	2.0	2.0	5.0	1.0	1.0
-6944.445	500.0	100.0	100.0	1	0.0	0.0	0.063	0.0	97.82223	-6.947	1	2.0	2.0	5.0	1.0	1.0
-6944.445	500.0	100.0	100.0	1	0.0	0.0	0.064	0.0	97.22471	-6.947	1	2.0	2.0	5.0	1.0	1.0
-6944.445	500.0	100.0	100.0	1	0.0	0.0	0.066	0.0	97.22471	-6.948	1	2.0	2.0	5.0	1.0	1.0
-6944.445	500.0	100.0	100.0	1	0.0	0.0	0.067	0.0	97.423225	-6.948	1	2.0	2.0	5.0	1.0	1.0
-6944.445	500.0	100.0	100.0	1	0.0	0.0	0.069	0.0	97.296036	-6.948	1	2.0	2.0	5.0	1.0	1.0
-6944.445	500.0	100.0	100.0	1	0.0	0.0	0.07	0.0	97.296036	-6.949	1	2.0	2.0	5.0	1.0	1.0
-6944.445	500.0	100.0	100.0	1	0.0	0.0	0.072	0.0	97.545845	-6.949	1	2.0	2.0	5.0	1.0	1.0
-6944.445	500.0	100.0	100.0	1	0.0	0.0	0.073	0.0	96.92839	-6.949	1	2.0	2.0	5.0	1.0	1.0
-6944.445	500.0	100.0	100.0	1	0.0	0.0	0.074	0.0	97.608055	-6.949	1	2.0	2.0	5.0	1.0	1.0
-6944.445	500.0	100.0	100.0	1	0.0	0.0	0.076	0.0	97.46689	-6.949	1	2.0	2.0	5.0	1.0	1.0
-6944.445	500.0	100.0	100.0	1	0.0	0.0	0.078	0.0	97.46689	-6.95	1	2.0	2.0	5.0	1.0	1.0
-6944.445	500.0	100.0	100.0	1	0.0	0.0	0.079	0.0	97.45358	-6.95	1	2.0	2.0	5.0	1.0	1.0
-6944.445	500.0	100.0	100.0	1	0.0	0.0	0.08	0.0	97.95188	-6.95	1	2.0	2.0	5.0	1.0	1.0
-6944.445	500.0	100.0	100.0	1	0.0	0.0	0.082	0.0	97.95188	-6.95	1	2.0	2.0	5.0	1.0	1.0
-6944.445	500.0	100.0	100.0	1	0.0	0.0	0.083	0.0	97.682755	-6.95	1	2.0	2.0	5.0	1.0	1.0
-6944.445	500.0	100.0	100.0	1	0.0	0.0	0.084	0.0	97.682755	-6.951	1	2.0	2.0	5.0	1.0	1.0
-6944.445	500.0	100.0	100.0	1	0.0	0.0	0.086	0.0	98.31953	-6.951	1	2.0	2.0	5.0	1.0	1.0
-6944.445	500.0	100.0	100.0	1	0.0	0.0	0.087	0.0	98.836075	-6.951	1	2.0	2.0	5.0	1.0	1.0
-6944.445	500.0	100.0	100.0	1	0.0	0.0	0.088	0.0	97.96344	-6.951	1	2.0	2.0	5.0	1.0	1.0
-6944.445	500.0	100.0	100.0	1	0.0	0.0	0.09	0.0	98.31504	-6.951	1	2.0	2.0	5.0	1.0	1.0
-6944.445	500.0	100.0	100.0	1	0.0	0.0	0.091	0.0	98.25596	-6.951	1	2.0	2.0	5.0	1.0	1.0
-6944.445	500.0	100.0	100.0	1	0.0	0.0	0.092	0.0	98.25596	-6.951	1	2.0	2.0	5.0	1.0	1.0
-6944.445	500.0	100.0	100.0	1	0.0	0.0	0.094	0.0	98.96509	-6.951	1	2.0	2.0	5.0	1.0	1.0
-6944.445	500.0	100.0	100.0	1	0.0	0.0	0.095	0.0	98.96509	-6.951	1	2.0	2.0	5.0	1.0	1.0
-6944.445	500.0	100.0	100.0	1	0.0	0.0	0.096	0.0	98.36636	-6.951	1	2.0	2.0	5.0	1.0	1.0
-6944.445	500.0	100.0	100.0	1	0.0	0.0	0.097	0.0	97.99103	-6.951	1	2.0	2.0	5.0	1.0	1.0
-6944.445	500.0	100.0	100.0	1	0.0	0.0	0.098	0.0	98.69017	-6.952	1	2.0	2.0	5.0	1.0	1.0
-6944.445	500.0	100.0	100.0	1	0.0	0.0	0.1	0.0	98.26281	-6.952	1	2.0	2.0	5.0	1.0	1.0
-6944.445	500.0	100.0	100.0	1	0.0	0.0	0.101	0.0	98.86533	-6.952	1	2.0	2.0	5.0	1.0	1.0
-6944.445	500.0	100.0	100.0	1	0.0	0.0	0.102	0.0	98.29694	-6.952	1	2.0	2.0	5.0	1.0	1.0
-6944.445	500.0	100.0	100.0	1	0.0	0.0	0.103	0.0	97.71339	-6.952	1	2.0	2.0	5.0	1.0	1.0
-6944.445	500.0	100.0	100.0	1	0.0	0.0	0.104	0.0	97.71339	-6.952	1	2.0	2.0	5.0	1.0	1.0
-6944.445	500.0	100.0	100.0	1	0.0	0.0	0.106	0.0	97.21278	-6.952	1	2.0	2.0	5.0	1.0	1.0
-6944.445	500.0	100.0	100.0	1	0.0	0.0	0.107	0.0	97.87348	-6.952	1	2.0	2.0	5.0	1.0	1.0
-6944.445	500.0	100.0	100.0	1	0.0	0.0	0.108	0.0	97.87348	-6.952	1	2.0	2.0	5.0	1.0	1.0
-6944.445	500.0	100.0	100.0	1	0.0	0.0	0.109	0.0	98.788414	-6.952	1	2.0	2.0	5.0	1.0	1.0
-6944.445	500.0	100.0	100.0	1	0.0	0.0	0.11	0.0	98.588394	-6.952	1	2.0	2.0	5.0	1.0	1.0
-6944.445	500.0	100.0	100.0	1	0.0	0.0	0.111	0.0	98.588394	-6.952	1	2.0	2.0	5.0	1.0	1.0
-6944.445	500.0	100.0	100.0	1	0.0	0.0	0.113	0.0	98.37532	-6.952	1	2.0	2.0	5.0	1.0	1.0
-6944.445	500.0	100.0	100.0	1	0.0	0.0	0.114	0.0	98.37532	-6.952	1	2.0	2.0	5.0	1.0	1.0
-6944.445	500.0	100.0	100.0	1	0.0	0.0	0.115	0.0	98.553474	-6.952	1	2.0	2.0	5.0	1.0	1.0
-6944.445	500.0	100.0	100.0	1	0.0	0.0	0.116	0.0	98.410835	-6.952	1	2.0	2.0	5.0	1.0	1.0
-6944.445	500.0	100.0	100.0	1	0.0	0.0	0.116	0.0	98.410835	-6.952	1	2.0	2.0	5.0	1.0	1.0
-6944.445	500.0	100.0	100.0	1	0.0	0.0	0.118	0.0	98.20202	-6.952	1	2.0	2.0	5.0	1.0	1.0
-6944.445	500.0	100.0	100.0	1	0.0	0.0	0.119	0.0	98.40707	-6.952	1	2.0	2.0	5.0	1.0	1.0
-6944.445	500.0	100.0	100.0	1	0.0	0.0	0.12	0.0	98.40707	-6.952	1	2.0	2.0	5.0	1.0	1.0
-6944.445	500.0	100.0	100.0	1	0.0	0.0	0.12	0.0	97.86862	-6.952	1	2.0	2.0	5.0	1.0	1.0
-6944.445	500.0	100.0	100.0	1	0.0	0.0	0.121	0.0	97.86862	-6.952	1	2.0	2.0	5.0	1.0	1.0
-6944.445	500.0	100.0	100.0	1	0.0	0.0	0.122	0.0	97.27554	-6.952	1	2.0	2.0	5.0	1.0	1.0
-6944.445	500.0	100.0	100.0	1	0.0	0.0	0.123	0.0	96.65009	-6.952	1	2.0	2.0	5.0	1.0	1.0
-6944.445	500.0	100.0	100.0	1	0.0	0.0	0.124	0.0	96.65009	-6.952	1	2.0	2.0	5.0	1.0	1.0
-6944.445	500.0	100.0	100.0	1	0.0	0.0	0.125	0.0	96.75122	-6.952	1	2.0	2.0	5.0	1.0	1.0
-6944.445	500.0	100.0	100.0	1	0.0	0.0	0.125	0.0	96.841644	-6.952	1	2.0	2.0	5.0	1.0	1.0
-6944.445	500.0	100.0	100.0	1	0.0	0.0	0.126	0.0	96.841644	-6.952	1	2.0	2.0	5.0	1.0	1.0
-6944.445	500.0	100.0	100.0	1	0.0	0.0	0.127	0.0	96.41146	-6.952	1	2.0	2.0	5.0	1.0	1.0
-6944.445	500.0	100.0	100.0	1	0.0	0.0	0.127	0.0	96.41146	-6.952	1	2.0	2.0	5.0	1.0	1.0
-6944.445	500.0	100.0	100.0	1	0.0	0.0	0.128	0.0	95.786194	-6.952	1	2.0	2.0	5.0	1.0	1.0
-6944.445	500.0	100.0	100.0	1	0.0	0.0	0.129	0.0	95.94443	-6.952	1	2.0	2.0	5.0	1.0	1.0
-6944.445	500.0	100.0	100.0	1	0.0	0.0	0.13	0.0	95.94443	-6.952	1	2.0	2.0	5.0	1.0	1.0
-6944.445	500.0	100.0	100.0	1	0.0	0.0	0.131	0.0	96.71267	-6.952	1	2.0	2.0	5.0	1.0	1.0
-6944.445	500.0	100.0	100.0	1	0.0	0.0	0.132	0.0	97.33316	-6.952	1	2.0	2.0	5.0	1.0	1.0
-6944.445	500.0	100.0	100.0	1	0.0	0.0	0.133	0.0	97.33316	-6.952	1	2.0	2.0	5.0	1.0	1.0
-6944.445	500.0	100.0	100.0	1	0.0	0.0	0.133	0.0	97.55849	-6.952	1	2.0	2.0	5.0	1.0	1.0
-6944.445	500.0	100.0	100.0	1	0.0	0.0	0.134	0.0	97.55849	-6.952	1	2.0	2.0	5.0	1.0	1.0
-6944.445	500.0	100.0	100.0	1	0.0	0.0	0.135	0.0	97.487144	-6.952	1	2.0	2.0	5.0	1.0	1.0
-6944.445	500.0	100.0	100.0	1	0.0	0.0	0.136	0.0	97.50212	-6.952	1	2.0	2.0	5.0	1.0	1.0
-6944.445	500.0	100.0	100.0	1	0.0	0.0	0.137	0.0	97.50212	-6.952	1	2.0	2.0	5.0	1.0	1.0
-6944.445	500.0	100.0	100.0	1	0.0	0.0	0.138	0.0	97.74577	-6.952	1	2.0	2.0	5.0	1.0	1.0
-6944.445	500.0	100.0	100.0	1	0.0	0.0	0.139	0.0	97.70909	-6.952	1	2.0	2.0	5.0	1.0	1.0
-6944.445	500.0	100.0	100.0	1	0.0	0.0	0.139	0.0	97.70909	-6.952	1	2.0	2.0	5.0	1.0	1.0
-6944.445	500.0	100.0	100.0	1	0.0	0.0	0.14	0.0	97.35983	-6.952	1	2.0	2.0	5.0	1.0	1.0
-6944.445	500.0	100.0	100.0	1	0.0	0.0	0.142	0.0	97.35983	-6.952	1	2.0	2.0	5.0	1.0	1.0
-6944.445	500.0	100.0	100.0	1	0.0	0.0	0.143	0.0	97.56788	-6.952	1	2.0	2.0	5.0	1.0	1.0
-6944.445	500.0	100.0	100.0	1	0.0	0.0	0.144	0.0	97.65973	-6.952	1	2.0	2.0	5.0	1.0	1.0
-6944.445	500.0	100.0	100.0	1	0.0	0.0	0.145	0.0	97.65973	-6.952	1	2.0	2.0	5.0	1.0	1.0
-6944.445	500.0	100.0	100.0	1	0.0	0.0	0.146	0.0	98.17705	-6.952	1	2.0	2.0	5.0	1.0	1.0
-6944.445	500.0	100.0	100.0	1	0.0	0.0	0.147	0.0	97.77363	-6.952	1	2.0	2.0	5.0	1.0	1.0
-6944.445	500.0	100.0	100.0	1	0.0	0.0	0.148	0.0	97.77363	-6.952	1	2.0	2.0	5.0	1.0	1.0
-6944.445	500.0	100.0	100.0	1	0.0	0.0	0.149	0.0	97.92123	-6.952	1	2.0	2.0	5.0	1.0	1.0
-6944.445	500.0	100.0	100.0	1	0.0	0.0	0.15	0.0	97.92123	-6.952	1	2.0	2.0	5.0	1.0	1.0
-6944.445	500.0	100.0	100.0	1	0.0	0.0	0.151	0.0	97.76588	-6.952	1	2.0	2.0	5.0	1.0	1.0
-6944.445	500.0	100.0	100.0	1	0.0	0.0	0.152	0.0	97.29378	-6.952	1	2.0	2.0	5.0	1.0	1.0
-6944.445	500.0	100.0	100.0	1	0.0	0.0	0.154	0.0	97.29378	-6.952	1	2.0	2.0	5.0	1.0	1.0
-6944.445	500.0	100.0	100.0	1	0.0	0.0	0.155	0.0	96.82843	-6.952	1	2.0	2.0	6.0	1.0	1.0
-6944.445	500.0	100.0	100.0	0	0.0	0.0	0.156	0.0	96.42258	-6.952	1	3.0	2.0	7.0	1.0	1.0
0.0	500.0	100.0	100.0	0	0.0	0.0	0.157	0.0	96.42258	-6.952	1	3.0	2.0	0.0	1.0	1.0
0.0	500.0	100.0	100.0	0	0.0	0.0	0.158	0.0	96.092735	-6.952	1	3.0	2.0	0.0	1.0	1.0
0.0	500.0	100.0	100.0	0	0.0	0.0	0.159	0.0	96.092735	-6.952	1	3.0	2.0	0.0	1.0	1.0
0.0	500.0	100.0	100.0	0	0.0	0.0	0.161	0.0	95.56263	-6.952	1	3.0	2.0	0.0	1.0	1.0
0.0	500.0	100.0	100.0	0	0.0	0.0	0.162	0.0	95.4818	-6.461	1	3.0	2.0	0.0	1.0	1.0
0.0	500.0	100.0	100.0	0	0.0	0.0	0.163	0.0	95.4818	-5.58	1	3.0	2.0	0.0	1.0	1.0
0.0	500.0	100.0	100.0	0	0.0	0.0	0.164	0.0	95.5839	-5.58	1	3.0	2.0	0.0	1.0	1.0
0.0	500.0	100.0	100.0	0	0.0	0.0	0.166	0.0	95.83378	-5.185	1	3.0	2.0	0.0	1.0	1.0
0.0	500.0	100.0	100.0	0	0.0	0.0	0.167	0.0	96.03721	-5.185	1	3.0	2.0	0.0	1.0	1.0
0.0	500.0	100.0	100.0	0	0.0	0.0	0.168	0.0	97.68652	-4.477	1	3.0	2.0	0.0	1.0	1.0
0.0	500.0	100.0	100.0	0	0.0	0.0	0.17	0.0	97.68652	-4.161	1	3.0	2.0	0.0	1.0	1.0
0.0	500.0	100.0	100.0	0	0.0	0.0	0.171	0.0	97.73588	-4.161	1	3.0	2.0	0.0	1.0	1.0
0.0	500.0	100.0	100.0	0	0.0	0.0	0.172	0.0	98.432724	-3.593	1	3.0	2.0	0.0	1.0	1.0
0.0	500.0	100.0	100.0	0	0.0	0.0	0.174	0.0	98.432724	-3.339	1	3.0	2.0	0.0	1.0	1.0
0.0	500.0	100.0	100.0	0	0.0	0.0	0.175	0.0	98.88601	-3.339	1	3.0	2.0	0.0	1.0	1.0
0.0	500.0	100.0	100.0	0	0.0	0.0	0.176	0.0	97.773575	-2.883	1	3.0	2.0	0.0	1.0	1.0
0.0	500.0	100.0	100.0	0	0.0	0.0	0.178	0.0	97.773575	-2.49	1	3.0	2.0	0.0	1.0	1.0
0.0	500.0	100.0	100.0	0	0.0	0.0	0.179	0.0	97.73785	-2.49	1	3.0	2.0	0.0	1.0	1.0
0.0	500.0	100.0	100.0	0	0.0	0.0	0.18	0.0	97.73785	-2.314	1	3.0	2.0	0.0	1.0	1.0
0.0	500.0	100.0	100.0	0	0.0	0.0	0.181	0.0	98.46424	-2.314	1	3.0	2.0	0.0	1.0	1.0
0.0	500.0	100.0	100.0	0	0.0	0.0	0.183	0.0	98.62872	-1.998	1	3.0	2.0	0.0	1.0	1.0
0.0	500.0	100.0	100.0	0	0.0	0.0	0.184	0.0	98.62872	-1.856	1	3.0	2.0	0.0	1.0	1.0
0.0	500.0	100.0	100.0	0	0.0	0.0	0.185	0.0	98.79495	-1.856	1	3.0	2.0	0.0	1.0	1.0
0.0	500.0	100.0	100.0	0	0.0	0.0	0.186	0.0	98.95879	-1.603	1	3.0	2.0	0.0	1.0	1.0
0.0	500.0	100.0	100.0	0	0.0	0.0	0.187	0.0	98.95879	-1.384	1	3.0	2.0	0.0	1.0	1.0
0.0	500.0	100.0	100.0	0	0.0	0.0	0.188	0.0	99.10311	-1.384	1	3.0	2.0	0.0	1.0	1.0
0.0	500.0	100.0	100.0	0	0.0	0.0	0.189	0.0	99.10311	-1.286	1	3.0	2.0	0.0	1.0	1.0
0.0	500.0	100.0	100.0	0	0.0	0.0	0.19	0.0	99.30015	-1.286	1	3.0	2.0	0.0	1.0	1.0
0.0	500.0	100.0	100.0	0	0.0	0.0	0.191	0.0	99.717064	-1.111	1	3.0	2.0	0.0	1.0	1.0
0.0	500.0	100.0	100.0	0	0.0	0.0	0.192	0.0	99.717064	-1.032	1	3.0	2.0	0.0	1.0	1.0
0.0	500.0	100.0	100.0	0	0.0	0.0	0.192	0.0	98.28121	-1.032	1	3.0	2.0	0.0	1.0	1.0
0.0	500.0	100.0	100.0	0	0.0	0.0	0.193	0.0	98.09803	-0.891	1	3.0	2.0	0.0	1.0	1.0
0.0	500.0	100.0	100.0	0	0.0	0.0	0.194	0.0	98.09803	-0.891	1	3.0	2.0	0.0	1.0	1.0
0.0	500.0	100.0	100.0	0	0.0	0.0	0.194	0.0	98.442474	-0.828	1	3.0	2.0	0.0	1.0	1.0
0.0	500.0	100.0	100.0	0	0.0	0.0	0.195	0.0	98.442474	-0.715	1	3.0	2.0	0.0	1.0	1.0
0.0	500.0	100.0	100.0	0	0.0	0.0	0.195	0.0	98.51921	-0.715	1	3.0	2.0	0.0	1.0	1.0
0.0	500.0	100.0	100.0	0	0.0	0.0	0.196	0.0	97.79266	-0.617	1	3.0	2.0	0.0	1.0	1.0
0.0	500.0	100.0	100.0	0	0.0	0.0	0.196	0.0	97.79266	-0.573	1	3.0	2.0	0.0	1.0	1.0
0.0	500.0	100.0	100.0	0	0.0	0.0	0.196	0.0	97.9735	-0.573	1	3.0	2.0	0.0	1.0	1.0
0.0	500.0	100.0	100.0	0	0.0	0.0	0.196	0.0	97.23827	-0.495	1	3.0	2.0	0.0	1.0	1.0
0.0	500.0	100.0	100.0	0	0.0	0.0	0.196	0.0	97.23827	-0.46	1	3.0	2.0	0.0	1.0	1.0
0.0	500.0	100.0	100.0	0	0.0	0.0	0.196	0.0	97.440125	-0.46	1	3.0	2.0	0.0	1.0	1.0
0.0	500.0	100.0	100.0	0	0.0	0.0	0.196	0.0	97.120476	-0.397	1	3.0	2.0	0.0	1.0	1.0
0.0	500.0	100.0	100.0	0	0.0	0.0	0.196	0.0	96.7968	-0.397	1	3.0	2.0	0.0	1.0	1.0
0.0	500.0	100.0	100.0	0	0.0	0.0	0.196	0.0	97.04083	-0.369	1	3.0	2.0	0.0	1.0	1.0
0.0	500.0	100.0	100.0	0	0.0	0.0	0.196	0.0	97.04083	-0.318	1	3.0	2.0	0.0	1.0	1.0
0.0	500.0	100.0	100.0	0	0.0	0.0	0.196	0.0	96.89183	-0.318	1	3.0	2.0	0.0	1.0	1.0
0.0	500.0	100.0	100.0	0	0.0	0.0	0.196	0.0	96.95234	-0.296	1	3.0	2.0	0.0	1.0	1.0
0.0	500.0	100.0	100.0	0	0.0	0.0	0.196	0.0	96.95234	-0.255	1	3.0	2.0	0.0	1.0	1.0
0.0	500.0	100.0	100.0	0	0.0	0.0	0.196	0.0	97.47881	-0.255	1	3.0	2.0	0.0	1.0	1.0
0.0	500.0	100.0	100.0	0	0.0	0.0	0.195	0.0	97.47881	-0.237	1	3.0	2.0	0.0	1.0	1.0
0.0	500.0	100.0	100.0	0	0.0	0.0	0.195	1.0	97.444916	-0.237	1	3.0	2.0	9.0	1.0	1.0
0.0	500.0	100.0	100.0	0	0.0	0.0	0.195	1.0	97.165344	-0.204	1	3.0	2.0	10.0	1.0	1.0
0.0	500.0	100.0	100.0	0	0.0	0.0	0.194	1.0	97.165344	-0.176	1	3.0	2.0	10.0	1.0	1.0
6944.445	500.0	100.0	100.0	0	0.0	0.0	0.194	1.0	97.41198	-0.176	1	3.0	2.0	10.0	1.0	1.0
6944.445	500.0	100.0	100.0	0	0.0	0.0	0.193	1.0	97.54937	-0.164	1	3.0	2.0	10.0	1.0	1.0
6944.445	500.0	100.0	100.0	0	0.0	0.0	0.192	1.0	97.1596	-0.164	1	3.0	2.0	10.0	1.0	1.0
6944.445	500.0	100.0	100.0	0	0.0	0.0	0.192	1.0	97.30544	0.347	1	3.0	2.0	10.0	1.0	1.0
6944.445	500.0	100.0	100.0	0	0.0	0.0	0.191	1.0	97.30544	0.814	1	3.0	2.0	10.0	1.0	1.0
6944.445	500.0	100.0	100.0	0	0.0	0.0	0.19	1.0	97.96879	0.814	1	3.0	2.0	10.0	1.0	1.0
6944.445	500.0	100.0	100.0	0	0.0	0.0	0.19	1.0	97.57095	1.652	1	3.0	2.0	10.0	1.0	1.0
6944.445	500.0	100.0	100.0	0	0.0	0.0	0.189	1.0	97.57095	2.026	1	3.0	2.0	10.0	1.0	1.0
6944.445	500.0	100.0	100.0	0	0.0	0.0	0.189	1.0	97.83742	2.026	1	3.0	2.0	10.0	1.0	1.0
6944.445	500.0	100.0	100.0	0	0.0	0.0	0.188	1.0	97.70442	2.698	1	3.0	2.0	10.0	1.0	1.0
6944.445	500.0	100.0	100.0	0	0.0	0.0	0.187	1.0	97.70442	3.0	1	3.0	2.0	10.0	1.0	1.0
6944.445	500.0	100.0	100.0	0	0.0	0.0	0.185	1.0	97.38731	3.0	1	3.0	2.0	10.0	1.0	1.0
6944.445	500.0	100.0	100.0	0	0.0	0.0	0.184	1.0	97.38731	3.538	1	3.0	2.0	10.0	1.0	1.0
6944.445	500.0	100.0	100.0	0	0.0	0.0	0.183	1.0	97.55012	3.538	1	3.0	2.0	10.0	1.0	1.0
6944.445	500.0	100.0	100.0	0	0.0	0.0	0.182	1.0	97.8593	4.005	1	3.0	2.0	10.0	1.0	1.0
6944.445	500.0	100.0	100.0	0	0.0	0.0	0.181	1.0	97.8593	4.212	1	3.0	2.0	10.0	1.0	1.0
6944.445	500.0	100.0	100.0	0	0.0	0.0	0.179	1.0	97.75043	4.212	1	3.0	2.0	10.0	1.0	1.0
6944.445	500.0	100.0	100.0	0	0.0	0.0	0.178	1.0	97.76851	4.586	1	3.0	2.0	10.0	1.0	1.0
6944.445	500.0	100.0	100.0	0	0.0	0.0	0.176	1.0	97.76851	4.586	1	3.0	2.0	10.0	1.0	1.0
6944.445	500.0	100.0	100.0	0	0.0	0.0	0.175	1.0	97.20966	4.754	1	3.0	2.0	10.0	1.0	1.0
6944.445	500.0	100.0	100.0	0	0.0	0.0	0.173	1.0	97.20966	5.054	1	3.0	2.0	10.0	1.0	1.0
6944.445	500.0	100.0	100.0	0	0.0	0.0	0.172	1.0	97.03108	5.054	1	3.0	2.0	10.0	1.0	1.0
6944.445	500.0	100.0	100.0	0	0.0	0.0	0.17	1.0	97.85314	5.189	1	3.0	2.0	10.0	1.0	1.0
6944.445	500.0	100.0	100.0	0	0.0	0.0	0.169	1.0	97.85314	5.429	1	3.0	2.0	10.0	1.0	1.0
6944.445	500.0	100.0	100.0	0	0.0	0.0	0.167	1.0	98.0769	5.429	1	3.0	2.0	10.0	1.0	1.0
6944.445	500.0	100.0	100.0	0	0.0	0.0	0.166	1.0	97.6282	5.636	1	3.0	2.0	10.0	1.0	1.0
6944.445	500.0	100.0	100.0	0	0.0	0.0	0.164	1.0	97.6282	5.729	1	3.0	2.0	10.0	1.0	1.0
6944.445	500.0	100.0	100.0	0	0.0	0.0	0.162	1.0	97.51851	5.729	1	3.0	2.0	10.0	1.0	1.0
6944.445	500.0	100.0	100.0	0	0.0	0.0	0.161	1.0	97.51851	5.897	1	3.0	2.0	10.0	1.0	1.0
6944.445	500.0	100.0	100.0	0	0.0	0.0	0.159	1.0	96.72275	5.897	1	3.0	2.0	10.0	1.0	1.0
6944.445	500.0	100.0	100.0	0	0.0	0.0	0.158	1.0	97.588455	5.971	1	3.0	2.0	10.0	1.0	1.0
6944.445	500.0	100.0	100.0	0	0.0	0.0	0.156	1.0	97.41861	6.105	1	3.0	2.0	10.0	1.0	1.0
6944.445	500.0	100.0	100.0	0	0.0	0.0	0.154	1.0	97.46215	6.105	1	3.0	2.0	10.0	1.0	1.0
6944.445	500.0	100.0	100.0	0	0.0	0.0	0.153	1.0	97.0739	6.165	1	3.0	2.0	10.0	1.0	1.0
6944.445	500.0	100.0	100.0	0	0.0	0.0	0.151	1.0	97.0739	6.273	1	3.0	2.0	10.0	1.0	1.0
6944.445	500.0	100.0	100.0	0	0.0	0.0	0.149	1.0	97.41688	6.273	1	3.0	2.0	12.0	1.0	1.0
6944.445	500.0	100.0	100.0	0	0.0	0.0	0.148	1.0	97.41688	6.32	1	3.0	2.0	12.0	1.0	1.0
6944.445	500.0	100.0	100.0	0	0.0	0.0	0.146	1.0	97.655075	6.32	1	3.0	2.0	12.0	1.0	1.0
6944.445	500.0	100.0	100.0	0	0.0	0.0	0.144	1.0	97.881775	6.407	1	3.0	2.0	12.0	1.0	1.0
6944.445	500.0	100.0	100.0	0	0.0	0.0	0.142	1.0	97.881775	6.481	1	3.0	2.0	12.0	1.0	1.0
6944.445	500.0	100.0	100.0	0	0.0	0.0	0.14	1.0	97.574974	6.481	1	3.0	2.0	12.0	1.0	1.0
6944.445	500.0	100.0	100.0	0	0.0	0.0	0.138	1.0	97.55433	6.514	1	3.0	2.0	12.0	1.0	1.0
6944.445	500.0	100.0	100.0	0	0.0	0.0	0.136	1.0	98.36259	6.514	1	3.0	2.0	12.0	1.0	1.0
6944.445	500.0	100.0	100.0	0	0.0	0.0	0.134	1.0	98.10221	6.574	1	3.0	2.0	12.0	1.0	1.0
6944.445	500.0	100.0	100.0	0	0.0	0.0	0.132	1.0	98.10221	6.627	1	3.0	2.0	12.0	1.0	1.0
6944.445	500.0	100.0	100.0	0	0.0	0.0	0.13	1.0	98.289764	6.627	1	3.0	2.0	12.0	1.0	1.0
6944.445	500.0	100.0	100.0	0	0.0	0.0	0.128	1.0	98.16612	6.65	1	3.0	2.0	12.0	1.0	1.0
6944.445	500.0	100.0	100.0	0	0.0	0.0	0.126	1.0	98.16612	6.691	1	3.0	2.0	12.0	1.0	1.0
6944.445	500.0	100.0	100.0	0	0.0	0.0	0.124	1.0	97.91233	6.691	1	3.0	2.0	12.0	1.0	1.0
6944.445	500.0	100.0	100.0	0	0.0	0.0	0.122	1.0	97.957306	6.71	1	3.0	2.0	12.0	1.0	1.0
6944.445	500.0	100.0	100.0	0	0.0	0.0	0.12	1.0	97.957306	6.743	1	3.0	2.0	12.0	1.0	1.0
6944.445	500.0	100.0	100.0	0	0.0	0.0	0.118	1.0	98.106735	6.743	1	3.0	2.0	12.0	1.0	1.0
6944.445	500.0	100.0	100.0	0	0.0	0.0	0.116	1.0	98.106735	6.757	1	3.0	2.0	12.0	1.0	1.0
6944.445	500.0	100.0	100.0	0	0.0	0.0	0.114	1.0	97.76985	6.757	1	3.0	2.0	12.0	1.0	1.0
6944.445	500.0	100.0	100.0	0	0.0	0.0	0.112	1.0	97.17857	6.784	1	3.0	2.0	12.0	1.0	1.0
6944.445	500.0	100.0	100.0	0	0.0	0.0	0.11	1.0	97.17857	6.795	1	3.0	2.0	12.0	1.0	1.0
6944.445	500.0	100.0	100.0	0	0.0	0.0	0.108	1.0	96.52318	6.795	1	3.0	2.0	12.0	1.0	1.0
6944.445	500.0	100.0	100.0	0	0.0	0.0	0.106	1.0	96.92949	6.817	1	3.0	2.0	12.0	1.0	1.0
6944.445	500.0	100.0	100.0	0	0.0	0.0	0.105	1.0	96.92949	6.827	1	3.0	2.0	12.0	1.0	1.0
6944.445	500.0	100.0	100.0	0	0.0	0.0	0.103	1.0	96.69554	6.827	1	3.0	2.0	12.0	1.0	1.0
6944.445	500.0	100.0	100.0	0	0.0	0.0	0.101	1.0	96.38698	6.845	1	3.0	2.0	12.0	1.0	1.0
6944.445	500.0	100.0	100.0	0	0.0	0.0	0.1	1.0	96.430534	6.845	1	3.0	2.0	12.0	1.0	1.0
6944.445	500.0	100.0	100.0	0	0.0	0.0	0.098	1.0	96.27126	6.851	1	3.0	2.0	12.0	1.0	1.0
6944.445	500.0	100.0	100.0	0	0.0	0.0	0.096	1.0	96.27126	6.866	1	3.0	2.0	12.0	1.0	1.0
6944.445	500.0	100.0	100.0	0	0.0	0.0	0.095	1.0	96.121216	6.866	1	3.0	2.0	12.0	1.0	1.0
6944.445	500.0	100.0	100.0	0	0.0	0.0	0.094	1.0	95.644905	6.871	1	3.0	2.0	12.0	1.0	1.0
6944.445	500.0	100.0	100.0	0	0.0	0.0	0.092	1.0	95.644905	6.883	1	3.0	2.0	12.0	1.0	1.0
6944.445	500.0	100.0	100.0	0	0.0	0.0	0.091	1.0	95.94936	6.883	1	3.0	2.0	12.0	1.0	1.0
6944.445	500.0	100.0	100.0	0	0.0	0.0	0.089	1.0	95.94936	6.888	1	3.0	2.0	12.0	1.0	1.0
6944.445	500.0	100.0	100.0	0	0.0	0.0	0.088	1.0	95.51679	6.888	1	3.0	2.0	12.0	1.0	1.0
6944.445	500.0	100.0	100.0	0	0.0	0.0	0.087	1.0	95.5105	6.896	1	3.0	2.0	12.0	1.0	1.0
6944.445	500.0	100.0	100.0	0	0.0	0.0	0.086	1.0	95.5105	6.901	1	3.0	2.0	12.0	1.0	1.0
6944.445	500.0	100.0	100.0	0	0.0	0.0	0.084	1.0	94.467926	6.901	1	3.0	2.0	12.0	1.0	1.0
6944.445	500.0	100.0	100.0	0	0.0	0.0	0.083	1.0	93.98975	6.908	1	3.0	2.0	12.0	1.0	1.0
6944.445	500.0	100.0	100.0	0	0.0	0.0	0.082	1.0	93.98975	6.91	1	3.0	2.0	12.0	1.0	1.0
6944.445	500.0	100.0	100.0	0	0.0	0.0	0.081	1.0	95.74404	6.91	1	3.0	2.0	12.0	1.0	1.0
6944.445	500.0	100.0	100.0	0	0.0	0.0	0.08	1.0	95.74404	6.916	1	3.0	2.0	12.0	1.0	1.0
6944.445	500.0	100.0	100.0	0	0.0	0.0	0.078	1.0	96.016846	6.916	1	3.0	2.0	12.0	1.0	1.0
6944.445	500.0	100.0	100.0	0	0.0	0.0	0.077	1.0	96.055954	6.922	1	3.0	2.0	12.0	1.0	1.0
6944.445	500.0	100.0	100.0	0	0.0	0.0	0.076	1.0	96.055954	6.924	1	3.0	2.0	12.0	1.0	1.0
6944.445	500.0	100.0	100.0	0	0.0	0.0	0.075	1.0	96.43488	6.924	1	3.0	2.0	12.0	1.0	1.0
6944.445	500.0	100.0	100.0	0	0.0	0.0	0.074	1.0	95.86371	6.928	1	3.0	2.0	12.0	1.0	1.0
6944.445	500.0	100.0	100.0	0	0.0	0.0	0.073	1.0	95.86371	6.929	1	3.0	2.0	12.0	1.0	1.0
6944.445	500.0	100.0	100.0	0	0.0	0.0	0.071	1.0	96.270645	6.929	1	3.0	2.0	12.0	1.0	1.0
6944.445	500.0	100.0	100.0	0	0.0	0.0	0.07	1.0	96.270645	6.932	1	3.0	2.0	12.0	1.0	1.0
6944.445	500.0	100.0	100.0	0	0.0	0.0	0.069	1.0	96.47734	6.932	1	3.0	2.0	12.0	1.0	1.0
6944.445	500.0	100.0	100.0	0	0.0	0.0	0.068	1.0	96.4028	6.934	1	3.0	2.0	12.0	1.0	1.0
6944.445	500.0	100.0	100.0	0	0.0	0.0	0.067	1.0	96.4028	6.936	1	3.0	2.0	12.0	1.0	1.0
6944.445	500.0	100.0	100.0	0	0.0	0.0	0.066	1.0	97.19441	6.936	1	3.0	2.0	12.0	1.0	1.0
6944.445	500.0	100.0	100.0	0	0.0	0.0	0.065	1.0	96.46852	6.937	1	3.0	2.0	12.0	1.0	1.0
6944.445	500.0	100.0	100.0	0	0.0	0.0	0.064	1.0	96.46852	6.937	1	3.0	2.0	12.0	1.0	1.0
6944.445	500.0	100.0	100.0	0	0.0	0.0	0.063	1.0	96.998764	6.94	1	3.0	2.0	12.0	1.0	1.0
6944.445	500.0	100.0	100.0	0	0.0	0.0	0.062	1.0	96.998764	6.941	1	3.0	2.0	12.0	1.0	1.0
6944.445	500.0	100.0	100.0	0	0.0	0.0	0.061	1.0	97.62828	6.941	1	3.0	2.0	12.0	1.0	1.0
6944.445	500.0	100.0	100.0	0	0.0	0.0	0.06	1.0	98.28669	6.943	1	3.0	2.0	12.0	1.0	1.0
6944.445	500.0	100.0	100.0	0	0.0	0.0	0.059	1.0	98.28669	6.944	1	3.0	2.0	12.0	1.0	1.0
6944.445	500.0	100.0	100.0	0	0.0	0.0	0.058	1.0	98.407715	6.944	1	3.0	2.0	12.0	1.0	1.0
6944.445	500.0	100.0	100.0	0	0.0	0.0	0.057	1.0	98.24426	6.945	1	3.0	2.0	12.0	1.0	1.0
6944.445	500.0	100.0	100.0	0	0.0	0.0	0.056	1.0	98.24426	6.946	1	3.0	2.0	12.0	1.0	1.0
6944.445	500.0	100.0	100.0	0	0.0	0.0	0.055	1.0	97.75775	6.946	1	3.0	2.0	12.0	1.0	1.0
6944.445	500.0	100.0	100.0	0	0.0	0.0	0.054	1.0	97.75775	6.947	1	3.0	2.0	12.0	1.0	1.0
6944.445	500.0	100.0	100.0	0	0.0	0.0	0.053	1.0	98.00653	6.947	1	3.0	2.0	12.0	1.0	1.0
6944.445	500.0	100.0	100.0	0	0.0	0.0	0.053	1.0	97.63122	6.948	1	3.0	2.0	12.0	1.0	1.0
6944.445	500.0	100.0	100.0	0	0.0	0.0	0.052	1.0	97.63122	6.948	1	3.0	2.0	12.0	1.0	1.0
6944.445	500.0	100.0	100.0	0	0.0	0.0	0.051	1.0	98.68929	6.948	1	3.0	2.0	12.0	1.0	1.0
6944.445	500.0	100.0	100.0	0	0.0	0.0	0.05	1.0	98.65976	6.949	1	3.0	2.0	12.0	1.0	1.0
6944.445	500.0	100.0	100.0	0	0.0	0.0	0.05	1.0	98.65976	6.949	1	3.0	2.0	12.0	1.0	1.0
6944.445	500.0	100.0	100.0	0	0.0	0.0	0.049	1.0	98.554	6.949	1	3.0	2.0	12.0	1.0	1.0
6944.445	500.0	100.0	100.0	0	0.0	0.0	0.048	1.0	98.554	6.949	1	3.0	2.0	12.0	1.0	1.0
6944.445	500.0	100.0	100.0	0	0.0	0.0	0.047	1.0	97.95587	6.949	1	3.0	2.0	12.0	1.0	1.0
6944.445	500.0	100.0	100.0	0	0.0	0.0	0.047	1.0	98.15798	6.949	1	3.0	2.0	12.0	1.0	1.0
6944.445	500.0	100.0	100.0	0	0.0	0.0	0.046	1.0	98.15798	6.949	1	3.0	2.0	12.0	1.0	1.0
6944.445	500.0	100.0	100.0	0	0.0	0.0	0.046	1.0	97.59532	6.949	1	3.0	2.0	12.0	1.0	1.0
6944.445	500.0	100.0	100.0	0	0.0	0.0	0.045	1.0	97.315506	6.95	1	3.0	2.0	12.0	1.0	1.0
6944.445	500.0	100.0	100.0	0	0.0	0.0	0.044	1.0	97.315506	6.95	1	3.0	2.0	12.0	1.0	1.0
6944.445	500.0	100.0	100.0	0	0.0	0.0	0.043	1.0	97.44765	6.95	1	3.0	2.0	12.0	1.0	1.0
6944.445	500.0	100.0	100.0	0	0.0	0.0	0.043	1.0	97.44765	6.95	1	3.0	2.0	12.0	1.0	1.0
6944.445	500.0	100.0	100.0	0	0.0	0.0	0.042	1.0	97.29526	6.95	1	3.0	2.0	12.0	1.0	1.0
6944.445	500.0	100.0	100.0	0	0.0	0.0	0.041	1.0	96.58455	6.951	1	3.0	2.0	12.0	1.0	1.0
6944.445	500.0	100.0	100.0	0	0.0	0.0	0.041	1.0	96.58455	6.951	1	3.0	2.0	12.0	1.0	1.0
6944.445	500.0	100.0	100.0	0	0.0	0.0	0.041	1.0	95.307785	6.951	1	3.0	2.0	12.0	1.0	1.0
6944.445	500.0	100.0	100.0	0	0.0	0.0	0.04	1.0	95.46936	6.951	1	3.0	2.0	12.0	1.0	1.0
6944.445	500.0	100.0	100.0	0	0.0	0.0	0.04	1.0	95.46936	6.951	1	3.0	2.0	12.0	1.0	1.0
6944.445	500.0	100.0	100.0	0	0.0	0.0	0.039	1.0	95.911705	6.951	1	3.0	2.0	12.0	1.0	1.0
6944.445	500.0	100.0	100.0	0	0.0	0.0	0.039	1.0	95.911705	6.951	1	3.0	2.0	12.0	1.0	1.0
6944.445	500.0	100.0	100.0	0	0.0	0.0	0.038	1.0	95.80652	6.951	1	3.0	2.0	12.0	1.0	1.0
6944.445	500.0	100.0	100.0	0	0.0	0.0	0.037	1.0	95.84192	6.951	1	3.0	2.0	12.0	1.0	1.0
6944.445	500.0	100.0	100.0	0	0.0	0.0	0.037	1.0	95.84192	6.951	1	3.0	2.0	12.0	1.0	1.0
6944.445	500.0	100.0	100.0	0	0.0	0.0	0.036	1.0	96.12582	6.951	1	3.0	2.0	12.0	1.0	1.0
6944.445	500.0	100.0	100.0	0	0.0	0.0	0.036	1.0	95.989	6.951	1	3.0	2.0	12.0	1.0	1.0
6944.445	500.0	100.0	100.0	0	0.0	0.0	0.035	1.0	95.989	6.952	1	3.0	2.0	12.0	1.0	1.0
6944.445	500.0	100.0	100.0	0	0.0	0.0	0.035	1.0	96.84156	6.952	1	3.0	2.0	12.0	1.0	1.0
6944.445	500.0	100.0	100.0	0	0.0	0.0	0.034	1.0	96.84156	6.952	1	3.0	2.0	12.0	1.0	1.0
6944.445	500.0	100.0	100.0	0	0.0	0.0	0.033	1.0	97.34084	6.952	1	3.0	2.0	12.0	1.0	1.0
6944.445	500.0	100.0	100.0	0	0.0	0.0	0.032	1.0	97.55234	6.952	1	3.0	2.0	12.0	1.0	1.0
6944.445	500.0	100.0	100.0	0	0.0	0.0	0.032	1.0	97.55234	6.952	1	3.0	2.0	12.0	1.0	1.0
6944.445	500.0	100.0	100.0	0	0.0	0.0	0.031	1.0	97.28723	6.952	1	3.0	2.0	12.0	1.0	1.0
6944.445	500.0	100.0	100.0	0	0.0	0.0	0.03	1.0	97.62891	6.952	1	3.0	2.0	12.0	1.0	1.0
6944.445	500.0	100.0	100.0	0	0.0	0.0	0.029	1.0	97.62891	6.952	1	3.0	2.0	12.0	1.0	1.0
6944.445	500.0	100.0	100.0	0	0.0	0.0	0.028	1.0	96.806175	6.952	1	3.0	2.0	12.0	1.0	1.0
6944.445	500.0	100.0	100.0	0	0.0	0.0	0.027	1.0	96.806175	6.952	1	3.0	2.0	12.0	1.0	1.0
6944.445	500.0	100.0	100.0	0	0.0	0.0	0.026	1.0	96.69438	6.952	1	3.0	2.0	12.0	1.0	1.0
6944.445	500.0	100.0	100.0	0	0.0	0.0	0.025	1.0	95.242294	6.952	1	3.0	2.0	12.0	1.0	1.0
6944.445	500.0	100.0	100.0	0	0.0	0.0	0.024	1.0	95.242294	6.952	1	3.0	2.0	12.0	1.0	1.0
6944.445	500.0	100.0	100.0	0	0.0	0.0	0.023	1.0	95.418915	6.952	1	3.0	2.0	12.0	1.0	1.0
6944.445	500.0	100.0	100.0	0	0.0	0.0	0.022	1.0	97.03483	6.952	1	3.0	2.0	12.0	1.0	1.0
6944.445	500.0	100.0	100.0	0	0.0	0.0	0.02	1.0	97.03483	6.952	1	3.0	2.0	12.0	1.0	1.0
6944.445	500.0	100.0	100.0	0	0.0	0.0	0.019	1.0	96.42583	6.952	1	3.0	2.0	12.0	1.0	1.0
6944.445	500.0	100.0	100.0	0	0.0	0.0	0.017	1.0	96.42583	6.952	1	3.0	2.0	12.0	1.0	1.0
6944.445	500.0	100.0	100.0	0	0.0	0.0	0.016	1.0	96.26444	6.952	1	3.0	2.0	12.0	1.0	1.0
6944.445	500.0	100.0	100.0	0	0.0	0.0	0.015	1.0	95.40768	6.952	1	3.0	2.0	12.0	1.0	1.0
6944.445	500.0	100.0	100.0	0	0.0	0.0	0.014	1.0	95.40768	6.952	1	3.0	2.0	12.0	1.0	1.0
6944.445	500.0	100.0	100.0	0	0.0	0.0	0.012	1.0	95.880875	6.952	1	3.0	2.0	12.0	1.0	1.0
6944.445	500.0	100.0	100.0	0	0.0	0.0	0.011	1.0	96.61758	6.952	1	3.0	2.0	12.0	1.0	1.0
6944.445	500.0	100.0	100.0	0	0.0	0.0	0.009	1.0	96.61758	6.952	1	3.0	2.0	12.0	1.0	1.0
6944.445	500.0	100.0	100.0	0	0.0	0.0	0.008	1.0	96.97518	6.952	1	3.0	2.0	12.0	1.0	1.0
6944.445	500.0	100.0	100.0	0	0.0	0.0	0.006	1.0	96.97518	6.952	1	3.0	2.0	12.0	1.0	1.0
6944.445	500.0	100.0	100.0	0	0.0	0.0	0.005	1.0	97.299255	6.952	1	3.0	2.0	12.0	1.0	1.0
6944.445	500.0	100.0	100.0	0	0.0	0.0	0.004	1.0	96.93256	6.952	1	3.0	2.0	12.0	1.0	1.0
6944.445	500.0	100.0	100.0	0	0.0	0.0	0.003	1.0	96.93256	6.952	1	3.0	2.0	12.0	1.0	1.0
6944.445	500.0	100.0	100.0	0	0.0	0.0	0.001	1.0	96.684105	6.952	1	3.0	2.0	12.0	1.0	1.0
6944.445	500.0	100.0	100.0	0	0.0	0.0	0.0	1.0	96.5671	6.952	1	3.0	2.0	12.0	1.0	1.0
6944.445	500.0	100.0	100.0	0	0.0	0.0	0.0	1.0	96.5671	6.952	1	3.0	2.0	12.0	1.0	1.0
6944.445	500.0	100.0	100.0	0	0.0	0.0	-0.001	1.0	96.59936	6.952	1	3.0	2.0	12.0	1.0	1.0
6944.445	500.0	100.0	100.0	0	0.0	0.0	-0.003	1.0	96.59936	6.952	1	3.0	2.0	12.0	1.0	1.0
6944.445	500.0	100.0	100.0	0	0.0	0.0	-0.004	1.0	96.829475	6.952	1	3.0	2.0	12.0	1.0	1.0
6944.445	500.0	100.0	100.0	0	0.0	0.0	-0.005	1.0	97.01743	6.952	1	3.0	2.0	12.0	1.0	1.0
6944.445	500.0	100.0	100.0	0	0.0	0.0	-0.005	1.0	97.01743	6.952	1	3.0	2.0	12.0	1.0	1.0
6944.445	500.0	100.0	100.0	0	0.0	0.0	-0.006	1.0	97.69125	6.952	1	3.0	2.0	12.0	1.0	1.0
6944.445	500.0	100.0	100.0	0	0.0	0.0	-0.006	1.0	97.62574	6.952	1	3.0	2.0	12.0	1.0	1.0
6944.445	500.0	100.0	100.0	0	0.0	0.0	-0.007	1.0	97.62574	6.952	1	3.0	2.0	12.0	1.0	1.0
6944.445	500.0	100.0	100.0	0	0.0	0.0	-0.008	1.0	98.07723	6.952	1	3.0	2.0	12.0	1.0	1.0
6944.445	500.0	100.0	100.0	0	0.0	0.0	-0.008	1.0	98.07723	6.952	1	3.0	2.0	12.0	1.0	1.0
6944.445	500.0	100.0	100.0	0	0.0	0.0	-0.009	1.0	98.031456	6.952	1	3.0	2.0	12.0	1.0	1.0
6944.445	500.0	100.0	100.0	0	0.0	0.0	-0.009	1.0	98.84892	6.952	1	3.0	3.0	14.0	1.0	1.0
6944.445	500.0	100.0	100.0	0	0.0	0.0	-0.009	1.0	98.84892	6.952	1	3.0	3.0	14.0	1.0	1.0
0.0	500.0	100.0	100.0	0	0.0	0.0	-0.01	1.0	98.821075	6.952	1	3.0	3.0	0.0	1.0	1.0
0.0	500.0	100.0	100.0	0	0.0	0.0	-0.01	1.0	98.721565	6.952	1	3.0	3.0	0.0	1.0	1.0
0.0	500.0	100.0	100.0	0	0.0	0.0	-0.01	1.0	98.721565	6.952	1	3.0	3.0	0.0	1.0	1.0
0.0	500.0	100.0	100.0	0	0.0	0.0	-0.011	1.0	98.89738	6.952	1	3.0	3.0	0.0	1.0	1.0
0.0	500.0	100.0	100.0	0	0.0	0.0	-0.011	1.0	98.89738	6.004	1	3.0	3.0	0.0	1.0	1.0
0.0	500.0	100.0	100.0	0	0.0	0.0	-0.012	1.0	98.76121	6.004	1	3.0	3.0	0.0	1.0	1.0
0.0	500.0	100.0	100.0	0	0.0	0.0	-0.012	1.0	99.04026	5.58	1	3.0	3.0	0.0	1.0	1.0
0.0	500.0	100.0	100.0	0	0.0	0.0	-0.013	1.0	99.04026	4.818	1	3.0	3.0	0.0	1.0	1.0
0.0	500.0	100.0	100.0	0	0.0	0.0	-0.014	1.0	99.3325	4.818	1	3.0	3.0	0.0	1.0	1.0
0.0	500.0	100.0	100.0	0	0.0	0.0	-0.015	1.0	98.88589	4.162	1	3.0	3.0	0.0	1.0	1.0
0.0	500.0	100.0	100.0	0	0.0	0.0	-0.016	1.0	98.88589	3.867	1	3.0	3.0	0.0	1.0	1.0
[truncated: 16,677 more rows]
