# Supplementary material for: Just noticeable differences for elbow joint torque feedback
Source: Sci Rep. 2021 Dec 7;11:23553. doi: 10.1038/s41598-021-02630-3 (PMC8651665; doi:10.1038/s41598-021-02630-3)
Supplement: Supplementary file 2 — Supplementary Information. [file 41598_2021_2630_MOESM2_ESM.zip › SupplementaryData_ScientificReports_KimAsbeck2021/S1_S2A.csv]

data 1	data 2	data 3	data 4	data 5	data 6	data 7	data 8	data 9	data 10	data 11	data 12	data 13	data 14	data 15	data 16	data 17
0.0	0.0	100.0	100.0	2	0.0	0.0	-0.035	1.0	95.49808	0.0	0	0.0	0.0	1.0	0.0	0.0
0.0	0.0	100.0	100.0	2	0.0	0.0	-0.034	1.0	96.178635	0.0	1	0.0	0.0	2.0	0.0	0.0
0.0	0.0	100.0	100.0	2	0.0	0.0	-0.033	1.0	96.178635	0.0	1	0.0	0.0	4.0	0.0	0.0
12500.001	900.0	100.0	100.0	2	0.0	0.0	-0.032	1.0	95.67988	0.0	1	0.0	0.0	4.0	0.0	0.0
12500.001	900.0	100.0	100.0	2	0.0	0.0	-0.03	1.0	95.67988	0.0	1	0.0	0.0	4.0	0.0	0.0
12500.001	900.0	100.0	100.0	2	0.0	0.0	-0.028	1.0	94.88387	0.0	1	0.0	0.0	4.0	0.0	0.0
12500.001	900.0	100.0	100.0	2	0.0	0.0	-0.026	1.0	95.43402	0.0	1	0.0	0.0	4.0	0.0	0.0
12500.001	900.0	100.0	100.0	2	0.0	0.0	-0.024	1.0	95.43402	0.884	1	0.0	0.0	4.0	0.0	0.0
12500.001	900.0	100.0	100.0	2	0.0	0.0	-0.021	1.0	96.43154	0.884	1	0.0	0.0	4.0	0.0	0.0
12500.001	900.0	100.0	100.0	2	0.0	0.0	-0.019	1.0	96.43154	2.47	1	0.0	0.0	4.0	0.0	0.0
12500.001	900.0	100.0	100.0	2	0.0	0.0	-0.016	1.0	97.17444	2.47	1	0.0	0.0	4.0	0.0	0.0
12500.001	900.0	100.0	100.0	2	0.0	0.0	-0.013	1.0	96.55755	3.841	1	0.0	0.0	4.0	0.0	0.0
12500.001	900.0	100.0	100.0	2	0.0	0.0	-0.009	1.0	96.55755	4.455	1	0.0	0.0	4.0	0.0	0.0
12500.001	900.0	100.0	100.0	2	0.0	0.0	-0.006	1.0	97.18074	4.455	1	0.0	0.0	5.0	0.0	0.0
12500.001	900.0	100.0	100.0	2	0.0	0.0	-0.002	1.0	97.087875	5.554	1	0.0	0.0	5.0	0.0	0.0
12500.001	900.0	100.0	100.0	2	0.0	0.0	0.0	1.0	97.087875	6.503	1	0.0	0.0	5.0	0.0	0.0
12500.001	900.0	100.0	100.0	2	0.0	0.0	0.004	1.0	98.33909	6.503	1	0.0	0.0	5.0	0.0	0.0
12500.001	900.0	100.0	100.0	2	0.0	0.0	0.008	1.0	98.33909	6.929	1	0.0	0.0	5.0	0.0	0.0
12500.001	900.0	100.0	100.0	2	0.0	0.0	0.012	1.0	97.42307	6.929	1	0.0	0.0	5.0	0.0	0.0
12500.001	900.0	100.0	100.0	2	0.0	0.0	0.016	1.0	97.08922	7.692	1	0.0	0.0	5.0	0.0	0.0
12500.001	900.0	100.0	100.0	2	0.0	0.0	0.019	1.0	97.08922	8.033	1	0.0	0.0	5.0	0.0	0.0
12500.001	900.0	100.0	100.0	2	0.0	0.0	0.023	1.0	97.34186	8.033	1	0.0	0.0	5.0	0.0	0.0
12500.001	900.0	100.0	100.0	2	0.0	0.0	0.027	1.0	96.88071	8.644	1	0.0	0.0	5.0	0.0	0.0
12500.001	900.0	100.0	100.0	2	0.0	0.0	0.031	1.0	96.88071	8.918	1	0.0	0.0	5.0	0.0	0.0
12500.001	900.0	100.0	100.0	2	0.0	0.0	0.035	1.0	96.79785	8.918	1	0.0	0.0	5.0	0.0	0.0
12500.001	900.0	100.0	100.0	2	0.0	0.0	0.04	1.0	97.077446	9.409	1	0.0	0.0	5.0	0.0	0.0
12500.001	900.0	100.0	100.0	2	0.0	0.0	0.044	1.0	96.87915	9.409	1	0.0	0.0	5.0	0.0	0.0
12500.001	900.0	100.0	100.0	2	0.0	0.0	0.048	1.0	96.652084	9.832	1	0.0	0.0	5.0	0.0	0.0
12500.001	900.0	100.0	100.0	2	0.0	0.0	0.052	1.0	96.652084	10.023	1	0.0	0.0	5.0	0.0	0.0
12500.001	900.0	100.0	100.0	2	0.0	0.0	0.056	1.0	96.91002	10.023	1	0.0	0.0	5.0	0.0	0.0
12500.001	900.0	100.0	100.0	2	0.0	0.0	0.06	1.0	97.07167	10.199	1	0.0	0.0	5.0	0.0	0.0
12500.001	900.0	100.0	100.0	2	0.0	0.0	0.064	1.0	97.07167	10.515	1	0.0	0.0	5.0	0.0	0.0
12500.001	900.0	100.0	100.0	2	0.0	0.0	0.068	1.0	96.75869	10.515	1	0.0	0.0	5.0	0.0	0.0
12500.001	900.0	100.0	100.0	2	0.0	0.0	0.072	1.0	96.75869	10.787	1	0.0	0.0	5.0	0.0	0.0
12500.001	900.0	100.0	100.0	2	0.0	0.0	0.076	1.0	96.87449	10.787	1	0.0	0.0	5.0	0.0	0.0
12500.001	900.0	100.0	100.0	2	0.0	0.0	0.08	1.0	96.073555	10.911	1	0.0	0.0	5.0	0.0	0.0
12500.001	900.0	100.0	100.0	2	0.0	0.0	0.084	1.0	96.073555	11.023	1	0.0	0.0	5.0	0.0	0.0
12500.001	900.0	100.0	100.0	2	0.0	0.0	0.088	1.0	97.74923	11.023	1	0.0	0.0	5.0	0.0	0.0
12500.001	900.0	100.0	100.0	2	0.0	0.0	0.091	1.0	98.13172	11.227	1	0.0	0.0	5.0	0.0	0.0
12500.001	900.0	100.0	100.0	2	0.0	0.0	0.095	1.0	98.13172	11.404	1	0.0	0.0	5.0	0.0	0.0
12500.001	900.0	100.0	100.0	2	0.0	0.0	0.098	1.0	98.079445	11.404	1	0.0	0.0	5.0	0.0	0.0
12500.001	900.0	100.0	100.0	2	0.0	0.0	0.102	1.0	98.079445	11.482	1	0.0	0.0	5.0	0.0	0.0
12500.001	900.0	100.0	100.0	2	0.0	0.0	0.105	1.0	97.69852	11.482	1	0.0	0.0	5.0	0.0	0.0
12500.001	900.0	100.0	100.0	2	0.0	0.0	0.108	1.0	97.83452	11.623	1	0.0	0.0	5.0	0.0	0.0
12500.001	900.0	100.0	100.0	2	0.0	0.0	0.111	1.0	97.83452	11.745	1	0.0	0.0	5.0	0.0	0.0
12500.001	900.0	100.0	100.0	2	0.0	0.0	0.114	1.0	97.18803	11.745	1	0.0	0.0	5.0	0.0	0.0
12500.001	900.0	100.0	100.0	2	0.0	0.0	0.117	1.0	97.21199	11.8	1	0.0	0.0	5.0	0.0	0.0
12500.001	900.0	100.0	100.0	2	0.0	0.0	0.12	1.0	97.21199	11.898	1	0.0	0.0	5.0	0.0	0.0
12500.001	900.0	100.0	100.0	2	0.0	0.0	0.123	1.0	96.71665	11.898	1	0.0	0.0	5.0	0.0	0.0
12500.001	900.0	100.0	100.0	2	0.0	0.0	0.126	1.0	96.71665	11.941	1	0.0	0.0	5.0	0.0	0.0
12500.001	900.0	100.0	100.0	2	0.0	0.0	0.128	1.0	97.03536	11.941	1	0.0	0.0	5.0	0.0	0.0
12500.001	900.0	100.0	100.0	2	0.0	0.0	0.131	1.0	97.42924	12.019	1	0.0	0.0	5.0	0.0	0.0
12500.001	900.0	100.0	100.0	2	0.0	0.0	0.134	1.0	97.42924	12.055	1	0.0	0.0	5.0	0.0	0.0
12500.001	900.0	100.0	100.0	2	0.0	0.0	0.136	1.0	97.31798	12.055	1	0.0	0.0	5.0	0.0	0.0
12500.001	900.0	100.0	100.0	2	0.0	0.0	0.138	1.0	97.351654	12.118	1	0.0	0.0	5.0	0.0	0.0
12500.001	900.0	100.0	100.0	2	0.0	0.0	0.141	1.0	97.351654	12.146	1	0.0	0.0	5.0	0.0	0.0
12500.001	900.0	100.0	100.0	2	0.0	0.0	0.143	1.0	97.29977	12.146	1	0.0	0.0	5.0	0.0	0.0
12500.001	900.0	100.0	100.0	2	0.0	0.0	0.145	1.0	97.29977	12.196	1	0.0	0.0	5.0	0.0	0.0
12500.001	900.0	100.0	100.0	2	0.0	0.0	0.148	1.0	97.00394	12.196	1	0.0	0.0	5.0	0.0	0.0
12500.001	900.0	100.0	100.0	2	0.0	0.0	0.15	1.0	96.45467	12.24	1	0.0	0.0	5.0	0.0	0.0
12500.001	900.0	100.0	100.0	2	0.0	0.0	0.152	1.0	96.45467	12.259	1	0.0	0.0	5.0	0.0	0.0
12500.001	900.0	100.0	100.0	2	0.0	0.0	0.155	1.0	96.18983	12.259	1	0.0	0.0	6.0	0.0	0.0
12500.001	900.0	100.0	100.0	0	0.0	0.0	0.157	1.0	96.073975	12.295	1	0.0	0.0	7.0	0.0	0.0
0.0	900.0	100.0	100.0	0	0.0	0.0	0.159	1.0	96.073975	12.295	1	0.0	0.0	0.0	0.0	0.0
0.0	900.0	100.0	100.0	0	0.0	0.0	0.162	1.0	96.04179	12.311	1	0.0	0.0	8.0	0.0	0.0
0.0	900.0	100.0	100.0	0	0.0	0.0	0.164	1.0	96.04179	12.338	1	0.0	0.0	8.0	0.0	0.0
0.0	900.0	100.0	100.0	0	0.0	0.0	0.166	0.0	96.80611	12.338	1	0.0	0.0	0.0	0.0	0.0
0.0	900.0	100.0	100.0	0	0.0	0.0	0.168	0.0	96.51613	11.467	1	0.0	0.0	0.0	0.0	0.0
0.0	900.0	100.0	100.0	0	0.0	0.0	0.17	0.0	96.51613	9.903	1	0.0	0.0	0.0	0.0	0.0
0.0	900.0	100.0	100.0	0	0.0	0.0	0.172	0.0	96.34132	9.903	1	0.0	0.0	0.0	0.0	0.0
0.0	900.0	100.0	100.0	0	0.0	0.0	0.174	0.0	96.925835	9.201	1	0.0	0.0	0.0	0.0	0.0
0.0	900.0	100.0	100.0	0	0.0	0.0	0.176	0.0	96.925835	7.947	1	0.0	0.0	0.0	0.0	0.0
0.0	900.0	100.0	100.0	0	0.0	0.0	0.177	0.0	97.36756	7.947	1	0.0	0.0	0.0	0.0	0.0
0.0	900.0	100.0	100.0	0	0.0	0.0	0.179	0.0	97.36756	7.384	1	0.0	0.0	0.0	0.0	0.0
0.0	900.0	100.0	100.0	0	0.0	0.0	0.181	0.0	97.13523	7.384	1	0.0	0.0	0.0	0.0	0.0
0.0	900.0	100.0	100.0	0	0.0	0.0	0.183	0.0	97.46431	6.377	1	0.0	0.0	0.0	0.0	0.0
0.0	900.0	100.0	100.0	0	0.0	0.0	0.185	0.0	97.46431	5.926	1	0.0	0.0	0.0	0.0	0.0
0.0	900.0	100.0	100.0	0	0.0	0.0	0.187	0.0	97.28647	5.926	1	0.0	0.0	0.0	0.0	0.0
0.0	900.0	100.0	100.0	0	0.0	0.0	0.189	0.0	97.0922	5.117	1	0.0	0.0	0.0	0.0	0.0
0.0	900.0	100.0	100.0	0	0.0	0.0	0.19	0.0	97.0922	4.42	1	0.0	0.0	0.0	0.0	0.0
0.0	900.0	100.0	100.0	0	0.0	0.0	0.191	0.0	97.55693	4.42	1	0.0	0.0	0.0	0.0	0.0
0.0	900.0	100.0	100.0	0	0.0	0.0	0.193	0.0	97.55693	4.107	1	0.0	0.0	0.0	0.0	0.0
0.0	900.0	100.0	100.0	0	0.0	0.0	0.194	0.0	97.836815	4.107	1	0.0	0.0	0.0	0.0	0.0
0.0	900.0	100.0	100.0	0	0.0	0.0	0.195	0.0	98.54405	3.546	1	0.0	0.0	0.0	0.0	0.0
0.0	900.0	100.0	100.0	0	0.0	0.0	0.196	0.0	98.54405	3.296	1	0.0	0.0	0.0	0.0	0.0
0.0	900.0	100.0	100.0	0	0.0	0.0	0.196	0.0	98.07906	3.296	1	0.0	0.0	0.0	0.0	0.0
0.0	900.0	100.0	100.0	0	0.0	0.0	0.197	0.0	97.96615	2.846	1	0.0	0.0	0.0	0.0	0.0
0.0	900.0	100.0	100.0	0	0.0	0.0	0.197	0.0	97.96615	2.846	1	0.0	0.0	0.0	0.0	0.0
0.0	900.0	100.0	100.0	0	0.0	0.0	0.197	0.0	97.84721	2.645	1	0.0	0.0	0.0	0.0	0.0
0.0	900.0	100.0	100.0	0	0.0	0.0	0.197	0.0	97.84721	2.284	1	0.0	0.0	0.0	0.0	0.0
0.0	900.0	100.0	100.0	0	0.0	0.0	0.196	0.0	97.765755	2.284	1	0.0	0.0	0.0	0.0	0.0
0.0	900.0	100.0	100.0	0	0.0	0.0	0.195	0.0	97.913025	1.973	1	0.0	0.0	0.0	0.0	0.0
0.0	900.0	100.0	100.0	0	0.0	0.0	0.194	0.0	97.913025	1.832	1	0.0	0.0	0.0	0.0	0.0
0.0	900.0	100.0	100.0	0	0.0	0.0	0.193	0.0	98.09056	1.832	1	0.0	0.0	0.0	0.0	0.0
0.0	900.0	100.0	100.0	0	0.0	0.0	0.192	0.0	97.52884	1.582	1	0.0	0.0	0.0	0.0	0.0
0.0	900.0	100.0	100.0	0	0.0	0.0	0.19	0.0	97.52884	1.582	1	0.0	0.0	0.0	0.0	0.0
0.0	900.0	100.0	100.0	0	0.0	0.0	0.188	0.0	97.891525	1.47	1	0.0	0.0	0.0	0.0	0.0
0.0	900.0	100.0	100.0	0	0.0	0.0	0.186	0.0	97.891525	1.269	1	0.0	0.0	0.0	0.0	0.0
0.0	900.0	100.0	100.0	0	0.0	0.0	0.184	0.0	97.4685	1.269	1	0.0	0.0	0.0	0.0	0.0
0.0	900.0	100.0	100.0	0	0.0	0.0	0.182	0.0	96.98356	1.18	1	0.0	0.0	0.0	0.0	0.0
0.0	900.0	100.0	100.0	0	0.0	0.0	0.179	0.0	96.98356	1.019	1	0.0	0.0	0.0	0.0	0.0
0.0	900.0	100.0	100.0	0	0.0	0.0	0.177	0.0	96.46229	1.019	1	0.0	0.0	0.0	0.0	0.0
0.0	900.0	100.0	100.0	0	0.0	0.0	0.175	0.0	96.15428	0.947	1	0.0	0.0	0.0	0.0	0.0
0.0	900.0	100.0	100.0	0	0.0	0.0	0.173	0.0	96.15428	0.947	1	0.0	0.0	0.0	0.0	0.0
0.0	900.0	100.0	100.0	0	0.0	0.0	0.17	0.0	96.50077	0.817	1	0.0	0.0	0.0	0.0	0.0
0.0	900.0	100.0	100.0	0	0.0	0.0	0.168	0.0	96.50077	0.759	1	0.0	0.0	0.0	0.0	0.0
0.0	900.0	100.0	100.0	0	0.0	0.0	0.166	0.0	97.12097	0.759	1	0.0	0.0	0.0	0.0	0.0
0.0	900.0	100.0	100.0	0	0.0	0.0	0.163	0.0	96.52646	0.655	1	0.0	0.0	0.0	0.0	0.0
0.0	900.0	100.0	100.0	0	0.0	0.0	0.16	0.0	96.52646	0.566	1	0.0	0.0	0.0	0.0	0.0
0.0	900.0	100.0	100.0	0	0.0	0.0	0.157	0.0	96.4984	0.566	1	0.0	0.0	0.0	0.0	0.0
0.0	900.0	100.0	100.0	0	0.0	0.0	0.154	0.0	96.858734	0.526	1	0.0	0.0	0.0	0.0	0.0
0.0	900.0	100.0	100.0	0	0.0	0.0	0.151	0.0	96.858734	0.526	1	0.0	0.0	0.0	0.0	0.0
0.0	900.0	100.0	100.0	0	0.0	0.0	0.148	0.0	97.29787	0.454	1	0.0	0.0	0.0	0.0	0.0
0.0	900.0	100.0	100.0	0	0.0	0.0	0.145	0.0	97.29787	0.422	1	0.0	0.0	0.0	0.0	0.0
0.0	900.0	100.0	100.0	0	0.0	0.0	0.143	0.0	97.01497	0.422	1	0.0	0.0	0.0	0.0	0.0
0.0	900.0	100.0	100.0	0	0.0	0.0	0.14	0.0	97.24946	0.364	1	0.0	0.0	0.0	0.0	0.0
0.0	900.0	100.0	100.0	0	0.0	0.0	0.137	0.0	97.24946	0.338	1	0.0	0.0	0.0	0.0	0.0
0.0	900.0	100.0	100.0	0	0.0	0.0	0.134	0.0	97.593414	0.338	1	0.0	0.0	0.0	0.0	0.0
0.0	900.0	100.0	100.0	0	0.0	0.0	0.131	0.0	97.593414	0.292	1	0.0	0.0	0.0	0.0	0.0
0.0	900.0	100.0	100.0	0	0.0	0.0	0.128	0.0	97.45894	0.292	1	0.0	0.0	0.0	0.0	0.0
0.0	900.0	100.0	100.0	0	0.0	0.0	0.125	0.0	97.09463	0.252	1	0.0	0.0	0.0	0.0	0.0
0.0	900.0	100.0	100.0	0	0.0	0.0	0.122	0.0	97.09463	0.234	1	0.0	0.0	0.0	0.0	0.0
0.0	900.0	100.0	100.0	0	0.0	0.0	0.119	0.0	97.08636	0.234	1	0.0	0.0	0.0	0.0	0.0
0.0	900.0	100.0	100.0	0	0.0	0.0	0.117	0.0	97.15813	0.202	1	0.0	0.0	0.0	0.0	0.0
0.0	900.0	100.0	100.0	0	0.0	0.0	0.114	0.0	97.15813	0.187	1	0.0	0.0	0.0	0.0	0.0
0.0	900.0	100.0	100.0	0	0.0	0.0	0.111	0.0	97.39915	0.187	1	0.0	0.0	0.0	0.0	0.0
0.0	900.0	100.0	100.0	0	0.0	0.0	0.108	0.0	97.39915	0.162	1	0.0	0.0	0.0	0.0	0.0
0.0	900.0	100.0	100.0	0	0.0	0.0	0.105	0.0	96.85992	0.162	1	0.0	0.0	0.0	0.0	0.0
0.0	900.0	100.0	100.0	0	0.0	0.0	0.101	0.0	96.50353	0.15	1	0.0	0.0	0.0	0.0	0.0
0.0	900.0	100.0	100.0	0	0.0	0.0	0.098	0.0	96.50353	0.129	1	0.0	0.0	0.0	0.0	0.0
0.0	900.0	100.0	100.0	0	0.0	0.0	0.095	0.0	97.133156	0.129	1	0.0	0.0	0.0	0.0	0.0
0.0	900.0	100.0	100.0	0	0.0	0.0	0.092	0.0	97.6298	0.12	1	0.0	0.0	0.0	0.0	0.0
0.0	900.0	100.0	100.0	0	0.0	0.0	0.089	0.0	97.6298	0.104	1	0.0	0.0	0.0	0.0	0.0
0.0	900.0	100.0	100.0	0	0.0	0.0	0.086	0.0	98.03974	0.104	1	0.0	0.0	0.0	0.0	0.0
0.0	900.0	100.0	100.0	0	0.0	0.0	0.084	0.0	98.03974	0.089	1	0.0	0.0	0.0	0.0	0.0
0.0	900.0	100.0	100.0	0	0.0	0.0	0.081	0.0	98.04933	0.089	1	0.0	0.0	0.0	0.0	0.0
0.0	900.0	100.0	100.0	0	0.0	0.0	0.078	0.0	98.21396	0.083	1	0.0	0.0	0.0	0.0	0.0
0.0	900.0	100.0	100.0	0	0.0	0.0	0.076	0.0	98.21396	0.071	1	0.0	0.0	0.0	0.0	0.0
0.0	900.0	100.0	100.0	0	0.0	0.0	0.074	0.0	98.56365	0.071	1	0.0	0.0	0.0	0.0	0.0
0.0	900.0	100.0	100.0	0	0.0	0.0	0.072	0.0	98.36574	0.066	1	0.0	0.0	0.0	0.0	0.0
0.0	900.0	100.0	100.0	0	0.0	0.0	0.07	0.0	98.36574	0.057	1	0.0	0.0	0.0	0.0	0.0
0.0	900.0	100.0	100.0	0	0.0	0.0	0.068	0.0	98.438255	0.057	1	0.0	0.0	0.0	0.0	0.0
0.0	900.0	100.0	100.0	0	0.0	0.0	0.066	0.0	98.438255	0.053	1	0.0	0.0	0.0	0.0	0.0
0.0	900.0	100.0	100.0	0	0.0	0.0	0.064	0.0	97.587746	0.053	1	0.0	0.0	0.0	0.0	0.0
0.0	900.0	100.0	100.0	0	0.0	0.0	0.063	0.0	97.40115	0.045	1	0.0	0.0	0.0	0.0	0.0
0.0	900.0	100.0	100.0	0	0.0	0.0	0.061	0.0	97.40115	0.042	1	0.0	0.0	0.0	0.0	0.0
0.0	900.0	100.0	100.0	0	0.0	0.0	0.06	0.0	97.77037	0.042	1	0.0	0.0	0.0	0.0	0.0
0.0	900.0	100.0	100.0	0	0.0	0.0	0.058	0.0	97.96728	0.036	1	0.0	0.0	0.0	0.0	0.0
0.0	900.0	100.0	100.0	0	0.0	0.0	0.057	0.0	97.96728	0.031	1	0.0	0.0	0.0	0.0	0.0
0.0	900.0	100.0	100.0	0	0.0	0.0	0.056	0.0	97.914444	0.031	1	0.0	0.0	0.0	0.0	0.0
0.0	900.0	100.0	100.0	0	0.0	0.0	0.054	0.0	97.914444	0.029	1	0.0	0.0	0.0	0.0	0.0
0.0	900.0	100.0	100.0	0	0.0	0.0	0.053	0.0	97.755	0.029	1	0.0	0.0	0.0	0.0	0.0
0.0	900.0	100.0	100.0	0	0.0	0.0	0.052	0.0	98.24484	0.025	1	0.0	0.0	0.0	0.0	0.0
0.0	900.0	100.0	100.0	0	0.0	0.0	0.051	0.0	98.24484	0.023	1	0.0	0.0	0.0	0.0	0.0
0.0	900.0	100.0	100.0	0	0.0	0.0	0.049	0.0	98.54071	0.023	1	0.0	0.0	0.0	0.0	0.0
0.0	900.0	100.0	100.0	0	0.0	0.0	0.048	0.0	98.27902	0.019	1	0.0	0.0	0.0	0.0	0.0
0.0	900.0	100.0	100.0	0	0.0	0.0	0.047	0.0	98.27902	0.018	1	0.0	0.0	0.0	0.0	0.0
0.0	900.0	100.0	100.0	0	0.0	0.0	0.045	0.0	98.38378	0.018	1	0.0	0.0	0.0	0.0	0.0
0.0	900.0	100.0	100.0	0	0.0	0.0	0.044	0.0	98.38378	0.015	1	0.0	0.0	0.0	0.0	0.0
0.0	900.0	100.0	100.0	0	0.0	0.0	0.042	0.0	98.52847	0.015	1	0.0	0.0	0.0	0.0	0.0
0.0	900.0	100.0	100.0	0	0.0	0.0	0.041	0.0	98.589134	0.013	1	0.0	0.0	0.0	0.0	0.0
0.0	900.0	100.0	100.0	0	0.0	0.0	0.039	0.0	98.589134	0.012	1	0.0	0.0	0.0	0.0	0.0
0.0	900.0	100.0	100.0	0	0.0	0.0	0.038	0.0	98.723526	0.012	1	0.0	0.0	0.0	0.0	0.0
0.0	900.0	100.0	100.0	0	0.0	0.0	0.036	0.0	97.89555	0.01	1	0.0	0.0	0.0	0.0	0.0
0.0	900.0	100.0	100.0	0	0.0	0.0	0.034	0.0	97.89555	0.01	1	0.0	0.0	0.0	0.0	0.0
0.0	900.0	100.0	100.0	0	0.0	0.0	0.032	0.0	97.76984	0.009	1	0.0	0.0	0.0	0.0	0.0
0.0	900.0	100.0	100.0	0	0.0	0.0	0.03	0.0	97.76984	0.008	1	0.0	0.0	0.0	0.0	0.0
0.0	900.0	100.0	100.0	0	0.0	0.0	0.029	0.0	97.18107	0.008	1	0.0	0.0	0.0	0.0	0.0
0.0	900.0	100.0	100.0	0	0.0	0.0	0.027	0.0	97.15664	0.007	1	0.0	0.0	0.0	0.0	0.0
0.0	900.0	100.0	100.0	0	0.0	0.0	0.025	0.0	97.15664	0.006	1	0.0	0.0	0.0	0.0	0.0
0.0	900.0	100.0	100.0	0	0.0	0.0	0.023	0.0	97.419655	0.006	1	0.0	0.0	0.0	0.0	0.0
0.0	900.0	100.0	100.0	0	0.0	0.0	0.021	0.0	97.04576	0.005	1	0.0	0.0	0.0	0.0	0.0
0.0	900.0	100.0	100.0	0	0.0	0.0	0.019	0.0	97.04576	0.005	1	0.0	0.0	0.0	0.0	0.0
0.0	900.0	100.0	100.0	0	0.0	0.0	0.017	0.0	96.8586	0.005	1	0.0	0.0	0.0	0.0	0.0
0.0	900.0	100.0	100.0	0	0.0	0.0	0.015	0.0	96.8586	0.004	1	0.0	0.0	0.0	0.0	0.0
0.0	900.0	100.0	100.0	0	0.0	0.0	0.013	0.0	97.04272	0.004	1	0.0	0.0	0.0	0.0	0.0
0.0	900.0	100.0	100.0	0	0.0	0.0	0.011	0.0	97.14213	0.003	1	0.0	0.0	0.0	0.0	0.0
0.0	900.0	100.0	100.0	0	0.0	0.0	0.009	0.0	97.14213	0.003	1	0.0	0.0	0.0	0.0	0.0
0.0	900.0	100.0	100.0	0	0.0	0.0	0.006	0.0	96.42003	0.003	1	0.0	0.0	0.0	0.0	0.0
0.0	900.0	100.0	100.0	0	0.0	0.0	0.004	0.0	96.69432	0.002	1	0.0	0.0	0.0	0.0	0.0
0.0	900.0	100.0	100.0	0	0.0	0.0	0.001	0.0	96.69432	0.002	1	0.0	0.0	0.0	0.0	0.0
0.0	900.0	100.0	100.0	0	0.0	0.0	0.0	0.0	96.532005	0.002	1	0.0	0.0	0.0	0.0	0.0
0.0	900.0	100.0	100.0	0	0.0	0.0	-0.003	0.0	96.532005	0.002	1	0.0	0.0	0.0	0.0	0.0
0.0	900.0	100.0	100.0	0	0.0	0.0	-0.006	0.0	96.346016	0.002	1	0.0	0.0	0.0	0.0	0.0
0.0	900.0	100.0	100.0	0	0.0	0.0	-0.008	0.0	95.793304	0.001	1	0.0	0.0	0.0	0.0	0.0
0.0	900.0	100.0	100.0	0	0.0	0.0	-0.011	0.0	95.793304	0.001	1	0.0	0.0	0.0	0.0	0.0
0.0	900.0	100.0	100.0	0	0.0	0.0	-0.013	0.0	96.51908	0.001	1	0.0	0.0	0.0	0.0	0.0
0.0	900.0	100.0	100.0	0	0.0	0.0	-0.016	0.0	96.43567	0.001	1	0.0	0.0	0.0	0.0	0.0
0.0	900.0	100.0	100.0	0	0.0	0.0	-0.019	0.0	96.43567	0.001	1	0.0	0.0	0.0	0.0	0.0
0.0	900.0	100.0	100.0	0	0.0	0.0	-0.022	0.0	96.62736	0.001	1	0.0	0.0	0.0	0.0	0.0
0.0	900.0	100.0	100.0	0	0.0	0.0	-0.024	0.0	96.62736	0.0	1	0.0	0.0	0.0	0.0	0.0
0.0	900.0	100.0	100.0	0	0.0	0.0	-0.026	0.0	96.90622	0.0	1	0.0	0.0	0.0	0.0	0.0
0.0	900.0	100.0	100.0	0	0.0	0.0	-0.027	0.0	96.753845	0.0	1	0.0	0.0	0.0	0.0	0.0
0.0	900.0	100.0	100.0	0	0.0	0.0	-0.029	0.0	96.753845	0.0	1	0.0	0.0	0.0	0.0	0.0
0.0	900.0	100.0	100.0	0	0.0	0.0	-0.029	0.0	96.34974	0.0	1	0.0	0.0	0.0	0.0	0.0
0.0	900.0	100.0	100.0	0	0.0	0.0	-0.03	0.0	95.63149	0.0	1	0.0	0.0	0.0	0.0	0.0
0.0	900.0	100.0	100.0	0	0.0	0.0	-0.03	0.0	95.63149	0.0	1	0.0	0.0	0.0	0.0	0.0
0.0	900.0	100.0	100.0	0	0.0	0.0	-0.03	0.0	96.09655	0.0	1	0.0	0.0	0.0	0.0	0.0
0.0	900.0	100.0	100.0	0	0.0	0.0	-0.029	0.0	96.09655	0.0	1	0.0	0.0	0.0	0.0	0.0
0.0	900.0	100.0	100.0	0	0.0	0.0	-0.028	0.0	97.07167	0.0	1	0.0	0.0	2.0	0.0	0.0
0.0	900.0	100.0	100.0	0	0.0	0.0	-0.028	0.0	97.46698	0.0	1	0.0	0.0	4.0	0.0	0.0
0.0	900.0	100.0	100.0	0	0.0	0.0	-0.026	0.0	97.32312	0.0	1	0.0	0.0	4.0	0.0	0.0
12500.001	900.0	100.0	100.0	0	0.0	0.0	-0.025	0.0	97.134865	0.0	1	0.0	0.0	4.0	0.0	0.0
12500.001	900.0	100.0	100.0	0	0.0	0.0	-0.023	0.0	97.69711	0.0	1	0.0	0.0	4.0	0.0	0.0
12500.001	900.0	100.0	100.0	0	0.0	0.0	-0.022	0.0	97.69711	0.0	1	0.0	0.0	4.0	0.0	0.0
12500.001	900.0	100.0	100.0	0	0.0	0.0	-0.02	0.0	96.91996	0.884	1	0.0	0.0	4.0	0.0	0.0
12500.001	900.0	100.0	100.0	0	0.0	0.0	-0.017	0.0	96.91996	2.471	1	0.0	0.0	4.0	0.0	0.0
12500.001	900.0	100.0	100.0	0	0.0	0.0	-0.015	0.0	97.53256	2.471	1	0.0	0.0	4.0	0.0	0.0
12500.001	900.0	100.0	100.0	0	0.0	0.0	-0.012	0.0	97.065414	3.181	1	0.0	0.0	4.0	0.0	0.0
12500.001	900.0	100.0	100.0	0	0.0	0.0	-0.01	0.0	97.065414	3.841	1	0.0	0.0	4.0	0.0	0.0
12500.001	900.0	100.0	100.0	0	0.0	0.0	-0.007	0.0	98.377815	3.841	1	0.0	0.0	5.0	0.0	0.0
12500.001	900.0	100.0	100.0	0	0.0	0.0	-0.004	0.0	98.41648	5.024	1	0.0	0.0	5.0	0.0	0.0
12500.001	900.0	100.0	100.0	0	0.0	0.0	-0.002	0.0	98.28155	5.024	1	0.0	0.0	5.0	0.0	0.0
12500.001	900.0	100.0	100.0	0	0.0	0.0	0.001	0.0	97.78876	6.046	1	0.0	0.0	5.0	0.0	0.0
12500.001	900.0	100.0	100.0	0	0.0	0.0	0.004	0.0	97.78876	6.929	1	0.0	0.0	5.0	0.0	0.0
12500.001	900.0	100.0	100.0	0	0.0	0.0	0.007	0.0	98.18083	6.929	1	0.0	0.0	5.0	0.0	0.0
12500.001	900.0	100.0	100.0	0	0.0	0.0	0.01	0.0	97.96357	7.324	1	0.0	0.0	5.0	0.0	0.0
12500.001	900.0	100.0	100.0	0	0.0	0.0	0.013	0.0	97.96357	8.033	1	0.0	0.0	5.0	0.0	0.0
12500.001	900.0	100.0	100.0	0	0.0	0.0	0.016	0.0	97.98922	8.033	1	0.0	0.0	5.0	0.0	0.0
12500.001	900.0	100.0	100.0	0	0.0	0.0	0.019	0.0	98.202675	8.349	1	0.0	0.0	5.0	0.0	0.0
12500.001	900.0	100.0	100.0	0	0.0	0.0	0.023	0.0	98.202675	8.349	1	0.0	0.0	5.0	0.0	0.0
12500.001	900.0	100.0	100.0	0	0.0	0.0	0.026	0.0	98.121284	8.918	1	0.0	0.0	5.0	0.0	0.0
12500.001	900.0	100.0	100.0	0	0.0	0.0	0.029	0.0	98.121284	9.173	1	0.0	0.0	5.0	0.0	0.0
12500.001	900.0	100.0	100.0	0	0.0	0.0	0.033	0.0	97.64068	9.173	1	0.0	0.0	5.0	0.0	0.0
12500.001	900.0	100.0	100.0	0	0.0	0.0	0.036	0.0	97.443115	9.628	1	0.0	0.0	5.0	0.0	0.0
12500.001	900.0	100.0	100.0	0	0.0	0.0	0.04	0.0	97.443115	9.832	1	0.0	0.0	5.0	0.0	0.0
12500.001	900.0	100.0	100.0	0	0.0	0.0	0.043	0.0	97.65854	9.832	1	0.0	0.0	5.0	0.0	0.0
12500.001	900.0	100.0	100.0	0	0.0	0.0	0.046	0.0	97.14918	10.199	1	0.0	0.0	5.0	0.0	0.0
12500.001	900.0	100.0	100.0	0	0.0	0.0	0.05	0.0	97.094574	10.199	1	0.0	0.0	5.0	0.0	0.0
12500.001	900.0	100.0	100.0	0	0.0	0.0	0.053	0.0	96.60158	10.363	1	0.0	0.0	5.0	0.0	0.0
12500.001	900.0	100.0	100.0	0	0.0	0.0	0.056	0.0	96.474464	10.656	1	0.0	0.0	5.0	0.0	0.0
12500.001	900.0	100.0	100.0	0	0.0	0.0	0.059	0.0	96.28374	10.656	1	0.0	0.0	5.0	0.0	0.0
12500.001	900.0	100.0	100.0	0	0.0	0.0	0.063	0.0	96.30542	10.789	1	0.0	0.0	5.0	0.0	0.0
12500.001	900.0	100.0	100.0	0	0.0	0.0	0.066	0.0	95.85505	11.023	1	0.0	0.0	5.0	0.0	0.0
12500.001	900.0	100.0	100.0	0	0.0	0.0	0.069	0.0	96.220924	11.023	1	0.0	0.0	5.0	0.0	0.0
12500.001	900.0	100.0	100.0	0	0.0	0.0	0.072	0.0	96.220924	11.13	1	0.0	0.0	5.0	0.0	0.0
12500.001	900.0	100.0	100.0	0	0.0	0.0	0.075	0.0	96.244484	11.13	1	0.0	0.0	5.0	0.0	0.0
12500.001	900.0	100.0	100.0	0	0.0	0.0	0.078	0.0	95.83712	11.318	1	0.0	0.0	5.0	0.0	0.0
12500.001	900.0	100.0	100.0	0	0.0	0.0	0.081	0.0	95.83712	11.404	1	0.0	0.0	5.0	0.0	0.0
12500.001	900.0	100.0	100.0	0	0.0	0.0	0.084	0.0	96.64115	11.404	1	0.0	0.0	5.0	0.0	0.0
12500.001	900.0	100.0	100.0	0	0.0	0.0	0.087	0.0	96.88757	11.556	1	0.0	0.0	5.0	0.0	0.0
12500.001	900.0	100.0	100.0	0	0.0	0.0	0.09	0.0	96.88757	11.686	1	0.0	0.0	5.0	0.0	0.0
12500.001	900.0	100.0	100.0	0	0.0	0.0	0.093	0.0	96.60178	11.686	1	0.0	0.0	5.0	0.0	0.0
12500.001	900.0	100.0	100.0	0	0.0	0.0	0.096	0.0	96.60178	11.745	1	0.0	0.0	5.0	0.0	0.0
12500.001	900.0	100.0	100.0	0	0.0	0.0	0.099	0.0	96.97571	11.745	1	0.0	0.0	5.0	0.0	0.0
12500.001	900.0	100.0	100.0	0	0.0	0.0	0.101	0.0	96.478455	11.851	1	0.0	0.0	5.0	0.0	0.0
12500.001	900.0	100.0	100.0	0	0.0	0.0	0.104	0.0	96.478455	11.898	1	0.0	0.0	5.0	0.0	0.0
12500.001	900.0	100.0	100.0	0	0.0	0.0	0.107	0.0	96.695984	11.898	1	0.0	0.0	5.0	0.0	0.0
12500.001	900.0	100.0	100.0	1	0.0	0.0	0.11	0.0	96.96271	11.981	1	0.0	0.0	5.0	0.0	0.0
12500.001	900.0	100.0	100.0	1	0.0	0.0	0.112	0.0	96.96271	12.019	1	0.0	0.0	5.0	0.0	0.0
12500.001	900.0	100.0	100.0	1	0.0	0.0	0.115	0.0	97.05703	12.019	1	0.0	0.0	5.0	0.0	0.0
12500.001	900.0	100.0	100.0	1	0.0	0.0	0.118	0.0	97.05703	12.087	1	0.0	0.0	5.0	0.0	0.0
12500.001	900.0	100.0	100.0	1	0.0	0.0	0.121	0.0	96.65771	12.087	1	0.0	0.0	5.0	0.0	0.0
12500.001	900.0	100.0	100.0	1	0.0	0.0	0.123	0.0	97.26424	12.146	1	0.0	0.0	5.0	0.0	0.0
12500.001	900.0	100.0	100.0	1	0.0	0.0	0.126	0.0	97.26424	12.173	1	0.0	0.0	5.0	0.0	0.0
12500.001	900.0	100.0	100.0	1	0.0	0.0	0.128	0.0	97.14404	12.173	1	0.0	0.0	5.0	0.0	0.0
12500.001	900.0	100.0	100.0	1	0.0	0.0	0.131	0.0	96.81509	12.219	1	0.0	0.0	5.0	0.0	0.0
12500.001	900.0	100.0	100.0	1	0.0	0.0	0.134	0.0	96.81509	12.24	1	0.0	0.0	5.0	0.0	0.0
12500.001	900.0	100.0	100.0	1	0.0	0.0	0.137	0.0	96.039536	12.24	1	0.0	0.0	5.0	0.0	0.0
12500.001	900.0	100.0	100.0	1	0.0	0.0	0.139	0.0	96.039536	12.278	1	0.0	0.0	5.0	0.0	0.0
12500.001	900.0	100.0	100.0	1	0.0	0.0	0.142	0.0	96.569336	12.278	1	0.0	0.0	5.0	0.0	0.0
12500.001	900.0	100.0	100.0	1	0.0	0.0	0.144	0.0	96.80353	12.295	1	0.0	0.0	5.0	0.0	0.0
12500.001	900.0	100.0	100.0	1	0.0	0.0	0.147	0.0	96.80353	12.325	1	0.0	0.0	5.0	0.0	0.0
12500.001	900.0	100.0	100.0	1	0.0	0.0	0.15	0.0	97.15012	12.325	1	0.0	0.0	5.0	0.0	0.0
12500.001	900.0	100.0	100.0	1	0.0	0.0	0.153	0.0	98.20979	12.338	1	0.0	0.0	6.0	0.0	0.0
12500.001	900.0	100.0	100.0	0	0.0	0.0	0.155	0.0	98.20979	12.363	1	1.0	0.0	7.0	0.0	0.0
0.0	900.0	100.0	100.0	0	0.0	0.0	0.158	0.0	97.27388	12.363	1	1.0	0.0	0.0	0.0	0.0
0.0	900.0	100.0	100.0	0	0.0	0.0	0.16	0.0	97.27388	12.384	1	1.0	0.0	0.0	0.0	0.0
0.0	900.0	100.0	100.0	0	0.0	0.0	0.163	0.0	97.71828	12.384	1	1.0	0.0	0.0	0.0	0.0
0.0	900.0	100.0	100.0	0	0.0	0.0	0.165	0.0	97.36041	12.394	1	1.0	0.0	0.0	0.0	0.0
0.0	900.0	100.0	100.0	0	0.0	0.0	0.167	0.0	97.36041	10.702	1	1.0	0.0	0.0	0.0	0.0
0.0	900.0	100.0	100.0	0	0.0	0.0	0.169	0.0	97.487045	10.702	1	1.0	0.0	0.0	0.0	0.0
0.0	900.0	100.0	100.0	0	0.0	0.0	0.171	0.0	97.1035	9.946	1	1.0	0.0	0.0	0.0	0.0
0.0	900.0	100.0	100.0	0	0.0	0.0	0.173	0.0	97.1035	8.589	1	1.0	0.0	0.0	0.0	0.0
0.0	900.0	100.0	100.0	0	0.0	0.0	0.175	0.0	97.27231	8.589	1	1.0	0.0	0.0	0.0	0.0
0.0	900.0	100.0	100.0	0	0.0	0.0	0.177	0.0	97.27231	7.981	1	1.0	0.0	0.0	0.0	0.0
0.0	900.0	100.0	100.0	0	0.0	0.0	0.178	0.0	97.30318	7.981	1	1.0	0.0	0.0	0.0	0.0
0.0	900.0	100.0	100.0	0	0.0	0.0	0.18	0.0	97.5299	6.892	1	1.0	0.0	0.0	0.0	0.0
0.0	900.0	100.0	100.0	0	0.0	0.0	0.181	0.0	97.5299	6.405	1	1.0	0.0	0.0	0.0	0.0
0.0	900.0	100.0	100.0	0	0.0	0.0	0.183	0.0	97.36523	6.405	1	1.0	0.0	0.0	0.0	0.0
0.0	900.0	100.0	100.0	0	0.0	0.0	0.184	0.0	97.47805	5.531	1	1.0	0.0	0.0	0.0	0.0
0.0	900.0	100.0	100.0	0	0.0	0.0	0.186	0.0	97.47805	5.14	1	1.0	0.0	0.0	0.0	0.0
0.0	900.0	100.0	100.0	0	0.0	0.0	0.187	0.0	97.1522	5.14	1	1.0	0.0	0.0	0.0	0.0
0.0	900.0	100.0	100.0	0	0.0	0.0	0.188	0.0	97.1522	4.44	1	1.0	0.0	0.0	0.0	0.0
0.0	900.0	100.0	100.0	0	0.0	0.0	0.189	0.0	97.4142	4.44	1	1.0	0.0	0.0	0.0	0.0
0.0	900.0	100.0	100.0	0	0.0	0.0	0.19	0.0	97.56656	3.833	1	1.0	0.0	0.0	0.0	0.0
0.0	900.0	100.0	100.0	0	0.0	0.0	0.19	0.0	97.56656	3.562	1	1.0	0.0	0.0	0.0	0.0
0.0	900.0	100.0	100.0	0	0.0	0.0	0.191	0.0	97.87473	3.562	1	1.0	0.0	0.0	0.0	0.0
0.0	900.0	100.0	100.0	0	0.0	0.0	0.191	0.0	97.26424	3.077	1	1.0	0.0	0.0	0.0	0.0
0.0	900.0	100.0	100.0	0	0.0	0.0	0.192	0.0	97.26424	3.077	1	1.0	0.0	0.0	0.0	0.0
0.0	900.0	100.0	100.0	0	0.0	0.0	0.192	0.0	96.76113	2.859	1	1.0	0.0	0.0	0.0	0.0
0.0	900.0	100.0	100.0	0	0.0	0.0	0.191	0.0	96.76113	2.468	1	1.0	0.0	0.0	0.0	0.0
0.0	900.0	100.0	100.0	0	0.0	0.0	0.191	0.0	96.555046	2.468	1	1.0	0.0	14.0	0.0	0.0
0.0	900.0	100.0	100.0	0	0.0	0.0	0.19	0.0	96.93327	2.294	1	1.0	0.0	0.0	0.0	0.0
0.0	900.0	100.0	100.0	0	0.0	0.0	0.189	0.0	96.91465	1.981	1	1.0	0.0	0.0	0.0	0.0
0.0	900.0	100.0	100.0	0	0.0	0.0	0.187	0.0	97.14958	1.981	1	1.0	0.0	0.0	0.0	0.0
0.0	900.0	100.0	100.0	0	0.0	0.0	0.186	0.0	97.04191	1.84	1	1.0	0.0	0.0	0.0	0.0
0.0	900.0	100.0	100.0	0	0.0	0.0	0.185	0.0	97.04191	1.589	1	1.0	0.0	0.0	0.0	0.0
0.0	900.0	100.0	100.0	0	0.0	0.0	0.182	0.0	96.49539	1.589	1	1.0	0.0	0.0	0.0	0.0
0.0	900.0	100.0	100.0	0	0.0	0.0	0.18	0.0	96.49539	1.372	1	1.0	0.0	0.0	0.0	0.0
0.0	900.0	100.0	100.0	0	0.0	0.0	0.178	0.0	95.91284	1.372	1	1.0	0.0	0.0	0.0	0.0
0.0	900.0	100.0	100.0	0	0.0	0.0	0.175	0.0	95.9332	1.275	1	1.0	0.0	0.0	0.0	0.0
0.0	900.0	100.0	100.0	0	0.0	0.0	0.173	0.0	95.9332	1.185	1	1.0	0.0	0.0	0.0	0.0
0.0	900.0	100.0	100.0	0	0.0	0.0	0.17	0.0	96.284164	1.185	1	1.0	0.0	0.0	0.0	0.0
0.0	900.0	100.0	100.0	0	0.0	0.0	0.167	0.0	96.25859	1.023	1	1.0	0.0	0.0	0.0	0.0
0.0	900.0	100.0	100.0	0	0.0	0.0	0.164	0.0	96.25859	1.023	1	1.0	0.0	0.0	0.0	0.0
0.0	900.0	100.0	100.0	0	0.0	0.0	0.161	0.0	95.90183	0.883	1	1.0	0.0	0.0	0.0	0.0
0.0	900.0	100.0	100.0	0	0.0	0.0	0.157	0.0	95.90183	0.821	1	1.0	0.0	0.0	0.0	0.0
0.0	900.0	100.0	100.0	0	0.0	0.0	0.154	0.0	95.98498	0.821	1	1.0	0.0	0.0	0.0	0.0
0.0	900.0	100.0	100.0	0	0.0	0.0	0.15	0.0	96.72118	0.71	1	1.0	0.0	0.0	0.0	0.0
0.0	900.0	100.0	100.0	0	0.0	0.0	0.146	0.0	96.72118	0.658	1	1.0	0.0	0.0	0.0	0.0
0.0	900.0	100.0	100.0	0	0.0	0.0	0.142	0.0	96.94271	0.658	1	1.0	0.0	0.0	0.0	0.0
0.0	900.0	100.0	100.0	0	0.0	0.0	0.137	0.0	97.030594	0.568	1	1.0	0.0	0.0	0.0	0.0
0.0	900.0	100.0	100.0	0	0.0	0.0	0.133	0.0	97.030594	0.568	1	1.0	0.0	0.0	0.0	0.0
0.0	900.0	100.0	100.0	0	0.0	0.0	0.13	0.0	97.30516	0.528	1	1.0	0.0	0.0	0.0	0.0
0.0	900.0	100.0	100.0	0	0.0	0.0	0.126	0.0	97.30516	0.456	1	1.0	0.0	0.0	0.0	0.0
0.0	900.0	100.0	100.0	0	0.0	0.0	0.122	0.0	97.56392	0.456	1	1.0	0.0	0.0	0.0	0.0
0.0	900.0	100.0	100.0	0	0.0	0.0	0.119	0.0	98.31665	0.393	1	1.0	0.0	0.0	0.0	0.0
0.0	900.0	100.0	100.0	0	0.0	0.0	0.116	0.0	98.31665	0.366	1	1.0	0.0	0.0	0.0	0.0
0.0	900.0	100.0	100.0	0	0.0	0.0	0.112	0.0	98.44109	0.366	1	1.0	0.0	0.0	0.0	0.0
0.0	900.0	100.0	100.0	0	0.0	0.0	0.109	0.0	97.96993	0.315	1	1.0	0.0	0.0	0.0	0.0
0.0	900.0	100.0	100.0	0	0.0	0.0	0.106	0.0	97.96993	0.315	1	1.0	0.0	0.0	0.0	0.0
0.0	900.0	100.0	100.0	0	0.0	0.0	0.103	0.0	98.25719	0.293	1	1.0	0.0	0.0	0.0	0.0
0.0	900.0	100.0	100.0	0	0.0	0.0	0.1	0.0	98.25719	0.253	1	1.0	0.0	0.0	0.0	0.0
0.0	900.0	100.0	100.0	0	0.0	0.0	0.097	0.0	97.6358	0.253	1	1.0	0.0	0.0	0.0	0.0
0.0	900.0	100.0	100.0	0	0.0	0.0	0.094	0.0	97.9889	0.218	1	1.0	0.0	0.0	0.0	0.0
0.0	900.0	100.0	100.0	0	0.0	0.0	0.092	0.0	97.9889	0.203	1	1.0	0.0	0.0	0.0	0.0
0.0	900.0	100.0	100.0	0	0.0	0.0	0.089	0.0	98.118576	0.203	1	1.0	0.0	0.0	0.0	0.0
0.0	900.0	100.0	100.0	0	0.0	0.0	0.087	0.0	97.076195	0.175	1	1.0	0.0	0.0	0.0	0.0
0.0	900.0	100.0	100.0	0	0.0	0.0	0.084	0.0	97.076195	0.175	1	1.0	0.0	0.0	0.0	0.0
0.0	900.0	100.0	100.0	0	0.0	0.0	0.082	0.0	97.406746	0.162	1	1.0	0.0	0.0	0.0	0.0
0.0	900.0	100.0	100.0	0	0.0	0.0	0.08	0.0	97.406746	0.14	1	1.0	0.0	0.0	0.0	0.0
0.0	900.0	100.0	100.0	0	0.0	0.0	0.078	0.0	96.79595	0.14	1	1.0	0.0	0.0	0.0	0.0
0.0	900.0	100.0	100.0	0	0.0	0.0	0.076	0.0	97.161545	0.13	1	1.0	0.0	0.0	0.0	0.0
0.0	900.0	100.0	100.0	0	0.0	0.0	0.074	0.0	97.161545	0.112	1	1.0	0.0	0.0	0.0	0.0
0.0	900.0	100.0	100.0	0	0.0	0.0	0.071	0.0	96.84785	0.112	1	1.0	0.0	0.0	0.0	0.0
0.0	900.0	100.0	100.0	0	0.0	0.0	0.069	0.0	96.84785	0.104	1	1.0	0.0	0.0	0.0	0.0
0.0	900.0	100.0	100.0	0	0.0	0.0	0.067	0.0	97.15747	0.104	1	1.0	0.0	0.0	0.0	0.0
0.0	900.0	100.0	100.0	0	0.0	0.0	0.065	0.0	97.058586	0.09	1	1.0	0.0	0.0	0.0	0.0
0.0	900.0	100.0	100.0	0	0.0	0.0	0.064	0.0	97.058586	0.083	1	1.0	0.0	0.0	0.0	0.0
0.0	900.0	100.0	100.0	0	0.0	0.0	0.062	0.0	97.019585	0.083	1	1.0	0.0	0.0	0.0	0.0
0.0	900.0	100.0	100.0	0	0.0	0.0	0.06	0.0	96.076614	0.072	1	1.0	0.0	0.0	0.0	0.0
0.0	900.0	100.0	100.0	0	0.0	0.0	0.059	0.0	96.076614	0.066	1	1.0	0.0	0.0	0.0	0.0
0.0	900.0	100.0	100.0	0	0.0	0.0	0.057	0.0	96.08635	0.066	1	1.0	0.0	0.0	0.0	0.0
0.0	900.0	100.0	100.0	0	0.0	0.0	0.056	0.0	95.928856	0.057	1	1.0	0.0	0.0	0.0	0.0
0.0	900.0	100.0	100.0	0	0.0	0.0	0.054	0.0	96.14389	0.057	1	1.0	0.0	0.0	0.0	0.0
0.0	900.0	100.0	100.0	0	0.0	0.0	0.053	0.0	95.64442	0.053	1	1.0	0.0	0.0	0.0	0.0
0.0	900.0	100.0	100.0	0	0.0	0.0	0.051	0.0	95.64442	0.046	1	1.0	0.0	0.0	0.0	0.0
0.0	900.0	100.0	100.0	0	0.0	0.0	0.05	0.0	96.43319	0.046	1	1.0	0.0	0.0	0.0	0.0
0.0	900.0	100.0	100.0	0	0.0	0.0	0.049	0.0	96.805336	0.042	1	1.0	0.0	0.0	0.0	0.0
0.0	900.0	100.0	100.0	0	0.0	0.0	0.048	0.0	96.805336	0.036	1	1.0	0.0	0.0	0.0	0.0
0.0	900.0	100.0	100.0	0	0.0	0.0	0.047	0.0	97.1427	0.036	1	1.0	0.0	0.0	0.0	0.0
0.0	900.0	100.0	100.0	0	0.0	0.0	0.045	0.0	97.1427	0.031	1	1.0	0.0	0.0	0.0	0.0
0.0	900.0	100.0	100.0	0	0.0	0.0	0.044	0.0	96.85832	0.031	1	1.0	0.0	0.0	0.0	0.0
0.0	900.0	100.0	100.0	0	0.0	0.0	0.043	0.0	97.07367	0.029	1	1.0	0.0	0.0	0.0	0.0
0.0	900.0	100.0	100.0	0	0.0	0.0	0.042	0.0	97.07367	0.025	1	1.0	0.0	0.0	0.0	0.0
0.0	900.0	100.0	100.0	0	0.0	0.0	0.041	0.0	97.10206	0.025	1	1.0	0.0	0.0	0.0	0.0
0.0	900.0	100.0	100.0	0	0.0	0.0	0.04	0.0	97.51056	0.023	1	1.0	0.0	0.0	0.0	0.0
0.0	900.0	100.0	100.0	0	0.0	0.0	0.039	0.0	97.51056	0.02	1	1.0	0.0	0.0	0.0	0.0
0.0	900.0	100.0	100.0	0	0.0	0.0	0.038	0.0	97.55052	0.02	1	1.0	0.0	0.0	0.0	0.0
0.0	900.0	100.0	100.0	0	0.0	0.0	0.037	0.0	97.55052	0.017	1	1.0	0.0	0.0	0.0	0.0
0.0	900.0	100.0	100.0	0	0.0	0.0	0.036	0.0	97.70144	0.017	1	1.0	0.0	0.0	0.0	0.0
0.0	900.0	100.0	100.0	0	0.0	0.0	0.035	0.0	97.385056	0.015	1	1.0	0.0	0.0	0.0	0.0
0.0	900.0	100.0	100.0	0	0.0	0.0	0.035	0.0	97.385056	0.013	1	1.0	0.0	0.0	0.0	0.0
0.0	900.0	100.0	100.0	0	0.0	0.0	0.034	0.0	97.27313	0.013	1	1.0	0.0	0.0	0.0	0.0
0.0	900.0	100.0	100.0	0	0.0	0.0	0.032	0.0	97.36751	0.012	1	1.0	0.0	0.0	0.0	0.0
0.0	900.0	100.0	100.0	0	0.0	0.0	0.031	0.0	97.36751	0.01	1	1.0	0.0	0.0	0.0	0.0
0.0	900.0	100.0	100.0	0	0.0	0.0	0.03	0.0	97.71469	0.01	1	1.0	0.0	0.0	0.0	0.0
0.0	900.0	100.0	100.0	0	0.0	0.0	0.029	0.0	97.71469	0.009	1	1.0	0.0	0.0	0.0	0.0
0.0	900.0	100.0	100.0	0	0.0	0.0	0.028	0.0	97.544044	0.009	1	1.0	0.0	0.0	0.0	0.0
0.0	900.0	100.0	100.0	0	0.0	0.0	0.027	0.0	97.91467	0.008	1	1.0	0.0	0.0	0.0	0.0
0.0	900.0	100.0	100.0	0	0.0	0.0	0.026	0.0	97.91467	0.007	1	1.0	0.0	0.0	0.0	0.0
0.0	900.0	100.0	100.0	0	0.0	0.0	0.024	0.0	97.50714	0.007	1	1.0	0.0	0.0	0.0	0.0
0.0	900.0	100.0	100.0	0	0.0	0.0	0.023	0.0	97.378235	0.006	1	1.0	0.0	0.0	0.0	0.0
0.0	900.0	100.0	100.0	0	0.0	0.0	0.022	0.0	97.378235	0.005	1	1.0	0.0	0.0	0.0	0.0
0.0	900.0	100.0	100.0	0	0.0	0.0	0.021	0.0	96.691605	0.005	1	1.0	0.0	0.0	0.0	0.0
0.0	900.0	100.0	100.0	0	0.0	0.0	0.019	0.0	96.691605	0.005	1	1.0	0.0	0.0	0.0	0.0
0.0	900.0	100.0	100.0	0	0.0	0.0	0.018	0.0	97.02307	0.005	1	1.0	0.0	0.0	0.0	0.0
0.0	900.0	100.0	100.0	0	0.0	0.0	0.016	0.0	96.7719	0.004	1	1.0	0.0	0.0	0.0	0.0
0.0	900.0	100.0	100.0	0	0.0	0.0	0.015	0.0	96.7719	0.003	1	1.0	0.0	0.0	0.0	0.0
0.0	900.0	100.0	100.0	0	0.0	0.0	0.013	0.0	96.96615	0.003	1	1.0	0.0	0.0	0.0	0.0
0.0	900.0	100.0	100.0	0	0.0	0.0	0.011	0.0	96.49824	0.003	1	1.0	0.0	0.0	0.0	0.0
0.0	900.0	100.0	100.0	0	0.0	0.0	0.009	0.0	96.49824	0.002	1	1.0	0.0	0.0	0.0	0.0
0.0	900.0	100.0	100.0	0	0.0	0.0	0.007	0.0	96.17739	0.002	1	1.0	0.0	0.0	0.0	0.0
0.0	900.0	100.0	100.0	0	0.0	0.0	0.005	0.0	96.17739	0.002	1	1.0	0.0	0.0	0.0	0.0
0.0	900.0	100.0	100.0	0	0.0	0.0	0.004	0.0	97.04794	0.002	1	1.0	0.0	0.0	0.0	0.0
0.0	900.0	100.0	100.0	0	0.0	0.0	0.001	0.0	97.154945	0.002	1	1.0	0.0	0.0	0.0	0.0
0.0	900.0	100.0	100.0	0	0.0	0.0	0.0	0.0	97.12102	0.001	1	1.0	0.0	0.0	0.0	0.0
0.0	900.0	100.0	100.0	0	0.0	0.0	-0.002	0.0	96.594345	0.001	1	1.0	0.0	0.0	0.0	0.0
0.0	900.0	100.0	100.0	0	0.0	0.0	-0.005	0.0	97.257324	0.001	1	1.0	0.0	0.0	0.0	0.0
0.0	900.0	100.0	100.0	0	0.0	0.0	-0.007	0.0	97.257324	0.001	1	1.0	0.0	0.0	0.0	0.0
0.0	900.0	100.0	100.0	0	0.0	0.0	-0.01	0.0	97.47209	0.001	1	1.0	0.0	0.0	0.0	0.0
0.0	900.0	100.0	100.0	0	0.0	0.0	-0.012	0.0	97.47209	0.0	1	1.0	0.0	0.0	0.0	0.0
0.0	900.0	100.0	100.0	0	0.0	0.0	-0.015	0.0	97.431206	0.0	1	1.0	0.0	0.0	0.0	0.0
0.0	900.0	100.0	100.0	0	0.0	0.0	-0.017	0.0	97.182976	0.0	1	1.0	0.0	0.0	0.0	0.0
0.0	900.0	100.0	100.0	0	0.0	0.0	-0.02	0.0	97.182976	0.0	1	1.0	0.0	0.0	0.0	0.0
0.0	900.0	100.0	100.0	0	0.0	0.0	-0.022	0.0	95.63451	0.0	1	1.0	0.0	0.0	0.0	0.0
0.0	900.0	100.0	100.0	0	0.0	0.0	-0.024	0.0	96.565254	0.0	1	1.0	0.0	0.0	0.0	0.0
0.0	900.0	100.0	100.0	0	0.0	0.0	-0.026	0.0	96.565254	0.0	1	1.0	0.0	0.0	0.0	0.0
0.0	900.0	100.0	100.0	0	0.0	0.0	-0.027	0.0	96.14579	0.0	1	1.0	0.0	0.0	0.0	0.0
0.0	900.0	100.0	100.0	0	0.0	0.0	-0.028	0.0	96.14579	0.0	1	1.0	0.0	0.0	0.0	0.0
0.0	900.0	100.0	100.0	0	0.0	0.0	-0.029	0.0	107.05458	0.0	1	1.0	0.0	0.0	0.0	0.0
0.0	900.0	100.0	100.0	0	0.0	0.0	-0.029	0.0	105.73648	0.0	1	1.0	0.0	0.0	0.0	0.0
0.0	900.0	100.0	100.0	0	0.0	0.0	-0.029	0.0	105.73648	0.0	1	1.0	0.0	0.0	0.0	0.0
0.0	900.0	100.0	100.0	0	0.0	0.0	-0.029	0.0	105.10587	0.0	1	1.0	0.0	0.0	0.0	0.0
0.0	900.0	100.0	100.0	0	0.0	0.0	-0.029	0.0	103.39109	0.0	1	1.0	0.0	0.0	0.0	0.0
0.0	900.0	100.0	100.0	0	0.0	0.0	-0.029	0.0	103.39109	0.0	1	1.0	0.0	0.0	0.0	0.0
0.0	900.0	100.0	100.0	0	0.0	0.0	-0.028	0.0	102.50798	0.0	1	1.0	0.0	1.0	0.0	0.0
0.0	900.0	100.0	100.0	0	0.0	0.0	-0.027	0.0	102.50798	0.0	1	1.0	0.0	1.0	0.0	0.0
0.0	900.0	100.0	100.0	0	0.0	0.0	-0.026	0.0	102.31126	0.0	1	1.0	0.0	4.0	0.0	0.0
11111.111	800.0	100.0	100.0	0	0.0	0.0	-0.024	0.0	100.98669	0.0	1	1.0	0.0	4.0	0.0	0.0
11111.111	800.0	100.0	100.0	0	0.0	0.0	-0.023	0.0	100.98669	0.0	1	1.0	0.0	4.0	0.0	0.0
11111.111	800.0	100.0	100.0	0	0.0	0.0	-0.021	0.0	100.88828	0.0	1	1.0	0.0	4.0	0.0	0.0
11111.111	800.0	100.0	100.0	0	0.0	0.0	-0.019	0.0	100.34578	0.0	1	1.0	0.0	4.0	0.0	0.0
11111.111	800.0	100.0	100.0	0	0.0	0.0	-0.017	0.0	100.34578	0.0	1	1.0	0.0	4.0	0.0	0.0
11111.111	800.0	100.0	100.0	0	0.0	0.0	-0.015	0.0	100.29317	1.518	1	1.0	0.0	4.0	0.0	0.0
11111.111	800.0	100.0	100.0	0	0.0	0.0	-0.012	0.0	100.229774	2.827	1	1.0	0.0	4.0	0.0	0.0
11111.111	800.0	100.0	100.0	0	0.0	0.0	-0.009	0.0	98.93551	2.827	1	1.0	0.0	4.0	0.0	0.0
11111.111	800.0	100.0	100.0	0	0.0	0.0	-0.007	0.0	98.99043	3.415	1	1.0	0.0	5.0	0.0	0.0
11111.111	800.0	100.0	100.0	0	0.0	0.0	-0.004	0.0	98.99043	4.466	1	1.0	0.0	5.0	0.0	0.0
11111.111	800.0	100.0	100.0	0	0.0	0.0	-0.001	0.0	98.48244	4.466	1	1.0	0.0	5.0	0.0	0.0
11111.111	800.0	100.0	100.0	0	0.0	0.0	0.0	0.0	99.01562	4.937	1	1.0	0.0	5.0	0.0	0.0
11111.111	800.0	100.0	100.0	0	0.0	0.0	0.004	0.0	99.01562	4.937	1	1.0	0.0	5.0	0.0	0.0
11111.111	800.0	100.0	100.0	0	0.0	0.0	0.007	0.0	98.842575	5.782	1	1.0	0.0	5.0	0.0	0.0
11111.111	800.0	100.0	100.0	0	0.0	0.0	0.01	0.0	98.842575	6.511	1	1.0	0.0	5.0	0.0	0.0
11111.111	800.0	100.0	100.0	0	0.0	0.0	0.013	0.0	98.85825	6.511	1	1.0	0.0	5.0	0.0	0.0
11111.111	800.0	100.0	100.0	0	0.0	0.0	0.016	0.0	99.05325	6.836	1	1.0	0.0	5.0	0.0	0.0
11111.111	800.0	100.0	100.0	0	0.0	0.0	0.019	0.0	99.05325	7.422	1	1.0	0.0	5.0	0.0	0.0
11111.111	800.0	100.0	100.0	0	0.0	0.0	0.023	0.0	99.03273	7.422	1	1.0	0.0	5.0	0.0	0.0
11111.111	800.0	100.0	100.0	0	0.0	0.0	0.026	0.0	99.159874	7.683	1	1.0	0.0	5.0	0.0	0.0
11111.111	800.0	100.0	100.0	0	0.0	0.0	0.03	0.0	99.28131	7.683	1	1.0	0.0	5.0	0.0	0.0
11111.111	800.0	100.0	100.0	0	0.0	0.0	0.033	0.0	100.01804	8.153	1	1.0	0.0	5.0	0.0	0.0
11111.111	800.0	100.0	100.0	0	0.0	0.0	0.037	0.0	100.01804	8.558	1	1.0	0.0	5.0	0.0	0.0
11111.111	800.0	100.0	100.0	0	0.0	0.0	0.04	0.0	99.837	8.558	1	1.0	0.0	5.0	0.0	0.0
11111.111	800.0	100.0	100.0	0	0.0	0.0	0.044	0.0	99.693405	8.74	1	1.0	0.0	5.0	0.0	0.0
11111.111	800.0	100.0	100.0	0	0.0	0.0	0.047	0.0	99.693405	9.065	1	1.0	0.0	5.0	0.0	0.0
11111.111	800.0	100.0	100.0	0	0.0	0.0	0.05	0.0	98.13418	9.065	1	1.0	0.0	5.0	0.0	0.0
11111.111	800.0	100.0	100.0	0	0.0	0.0	0.053	0.0	98.13418	9.212	1	1.0	0.0	5.0	0.0	0.0
11111.111	800.0	100.0	100.0	0	0.0	0.0	0.056	0.0	98.15094	9.212	1	1.0	0.0	5.0	0.0	0.0
11111.111	800.0	100.0	100.0	0	0.0	0.0	0.06	0.0	97.37849	9.472	1	1.0	0.0	5.0	0.0	0.0
11111.111	800.0	100.0	100.0	0	0.0	0.0	0.063	0.0	97.37849	9.59	1	1.0	0.0	5.0	0.0	0.0
11111.111	800.0	100.0	100.0	0	0.0	0.0	0.066	0.0	97.66294	9.59	1	1.0	0.0	5.0	0.0	0.0
11111.111	800.0	100.0	100.0	0	0.0	0.0	0.069	0.0	97.448204	9.799	1	1.0	0.0	5.0	0.0	0.0
11111.111	800.0	100.0	100.0	0	0.0	0.0	0.072	0.0	97.448204	9.892	1	1.0	0.0	5.0	0.0	0.0
11111.111	800.0	100.0	100.0	0	0.0	0.0	0.075	0.0	98.00975	9.892	1	1.0	0.0	5.0	0.0	0.0
11111.111	800.0	100.0	100.0	0	0.0	0.0	0.078	0.0	98.00975	10.061	1	1.0	0.0	5.0	0.0	0.0
11111.111	800.0	100.0	100.0	0	0.0	0.0	0.081	0.0	98.8849	10.061	1	1.0	0.0	5.0	0.0	0.0
11111.111	800.0	100.0	100.0	0	0.0	0.0	0.084	0.0	98.0391	10.136	1	1.0	0.0	5.0	0.0	0.0
11111.111	800.0	100.0	100.0	0	0.0	0.0	0.087	0.0	98.0391	10.271	1	1.0	0.0	5.0	0.0	0.0
11111.111	800.0	100.0	100.0	0	0.0	0.0	0.09	0.0	97.83838	10.271	1	1.0	0.0	5.0	0.0	0.0
11111.111	800.0	100.0	100.0	0	0.0	0.0	0.093	0.0	98.28006	10.387	1	1.0	0.0	5.0	0.0	0.0
11111.111	800.0	100.0	100.0	0	0.0	0.0	0.095	0.0	98.28006	10.439	1	1.0	0.0	5.0	0.0	0.0
11111.111	800.0	100.0	100.0	0	0.0	0.0	0.098	0.0	97.63099	10.439	1	1.0	0.0	5.0	0.0	0.0
11111.111	800.0	100.0	100.0	0	0.0	0.0	0.101	0.0	97.63099	10.534	1	1.0	0.0	5.0	0.0	0.0
11111.111	800.0	100.0	100.0	0	0.0	0.0	0.103	0.0	97.28262	10.534	1	1.0	0.0	5.0	0.0	0.0
11111.111	800.0	100.0	100.0	0	0.0	0.0	0.106	0.0	96.797676	10.576	1	1.0	0.0	5.0	0.0	0.0
11111.111	800.0	100.0	100.0	0	0.0	0.0	0.109	0.0	96.797676	10.651	1	1.0	0.0	5.0	0.0	0.0
11111.111	800.0	100.0	100.0	0	0.0	0.0	0.111	0.0	96.96031	10.651	1	1.0	0.0	5.0	0.0	0.0
11111.111	800.0	100.0	100.0	0	0.0	0.0	0.114	0.0	97.19104	10.684	1	1.0	0.0	5.0	0.0	0.0
11111.111	800.0	100.0	100.0	0	0.0	0.0	0.117	0.0	96.94605	10.745	1	1.0	0.0	5.0	0.0	0.0
11111.111	800.0	100.0	100.0	1	0.0	0.0	0.119	0.0	97.135765	10.745	1	1.0	0.0	5.0	0.0	0.0
11111.111	800.0	100.0	100.0	1	0.0	0.0	0.122	0.0	97.135765	10.772	1	1.0	0.0	5.0	0.0	0.0
11111.111	800.0	100.0	100.0	1	0.0	0.0	0.124	0.0	97.85863	10.772	1	1.0	0.0	5.0	0.0	0.0
11111.111	800.0	100.0	100.0	1	0.0	0.0	0.127	0.0	98.21241	10.819	1	1.0	0.0	5.0	0.0	0.0
11111.111	800.0	100.0	100.0	1	0.0	0.0	0.129	0.0	98.21241	10.861	1	1.0	0.0	5.0	0.0	0.0
11111.111	800.0	100.0	100.0	1	0.0	0.0	0.131	0.0	98.13381	10.861	1	1.0	0.0	5.0	0.0	0.0
11111.111	800.0	100.0	100.0	1	0.0	0.0	0.134	0.0	98.18794	10.879	1	1.0	0.0	5.0	0.0	0.0
11111.111	800.0	100.0	100.0	1	0.0	0.0	0.136	0.0	98.18794	10.913	1	1.0	0.0	5.0	0.0	0.0
11111.111	800.0	100.0	100.0	1	0.0	0.0	0.139	0.0	98.29038	10.913	1	1.0	0.0	5.0	0.0	0.0
11111.111	800.0	100.0	100.0	1	0.0	0.0	0.141	0.0	98.29038	10.929	1	1.0	0.0	5.0	0.0	0.0
11111.111	800.0	100.0	100.0	1	0.0	0.0	0.144	0.0	97.85262	10.929	1	1.0	0.0	5.0	0.0	0.0
11111.111	800.0	100.0	100.0	1	0.0	0.0	0.146	0.0	97.24162	10.955	1	1.0	0.0	5.0	0.0	0.0
11111.111	800.0	100.0	100.0	1	0.0	0.0	0.149	0.0	97.24162	10.968	1	1.0	0.0	5.0	0.0	0.0
11111.111	800.0	100.0	100.0	1	0.0	0.0	0.151	0.0	98.318756	10.968	1	1.0	0.0	5.0	0.0	0.0
11111.111	800.0	100.0	100.0	1	0.0	0.0	0.153	0.0	97.22398	10.99	1	1.0	0.0	6.0	0.0	0.0
11111.111	800.0	100.0	100.0	1	0.0	0.0	0.156	0.0	97.22398	11.008	1	1.0	0.0	6.0	0.0	0.0
11111.111	800.0	100.0	100.0	0	0.0	0.0	0.158	0.0	97.83353	11.008	1	2.0	0.0	7.0	0.0	0.0
0.0	800.0	100.0	100.0	0	0.0	0.0	0.16	0.0	97.83353	11.016	1	2.0	0.0	0.0	0.0	0.0
0.0	800.0	100.0	100.0	0	0.0	0.0	0.162	0.0	97.96107	11.016	1	2.0	0.0	0.0	0.0	0.0
0.0	800.0	100.0	100.0	0	0.0	0.0	0.165	0.0	98.5003	11.031	1	2.0	0.0	0.0	0.0	0.0
0.0	800.0	100.0	100.0	0	0.0	0.0	0.167	0.0	98.5003	10.252	1	2.0	0.0	0.0	0.0	0.0
0.0	800.0	100.0	100.0	0	0.0	0.0	0.169	0.0	98.61401	10.252	1	2.0	0.0	0.0	0.0	0.0
0.0	800.0	100.0	100.0	0	0.0	0.0	0.17	0.0	98.07446	8.853	1	2.0	0.0	0.0	0.0	0.0
0.0	800.0	100.0	100.0	0	0.0	0.0	0.172	0.0	98.07446	8.227	1	2.0	0.0	0.0	0.0	0.0
0.0	800.0	100.0	100.0	0	0.0	0.0	0.173	0.0	97.61107	8.227	1	2.0	0.0	0.0	0.0	0.0
0.0	800.0	100.0	100.0	0	0.0	0.0	0.174	0.0	97.61107	7.105	1	2.0	0.0	0.0	0.0	0.0
0.0	800.0	100.0	100.0	0	0.0	0.0	0.175	0.0	97.2435	7.105	1	2.0	0.0	0.0	0.0	0.0
0.0	800.0	100.0	100.0	0	0.0	0.0	0.176	0.0	97.048836	6.602	1	2.0	0.0	0.0	0.0	0.0
0.0	800.0	100.0	100.0	0	0.0	0.0	0.177	0.0	97.048836	5.702	1	2.0	0.0	0.0	0.0	0.0
0.0	800.0	100.0	100.0	0	0.0	0.0	0.178	0.0	96.07182	5.702	1	2.0	0.0	0.0	0.0	0.0
0.0	800.0	100.0	100.0	0	0.0	0.0	0.179	0.0	96.97125	5.298	1	2.0	0.0	0.0	0.0	0.0
0.0	800.0	100.0	100.0	0	0.0	0.0	0.18	0.0	96.97125	5.298	1	2.0	0.0	0.0	0.0	0.0
0.0	800.0	100.0	100.0	0	0.0	0.0	0.18	0.0	96.16383	4.576	1	2.0	0.0	0.0	0.0	0.0
0.0	800.0	100.0	100.0	0	0.0	0.0	0.181	0.0	96.16383	4.251	1	2.0	0.0	0.0	0.0	0.0
0.0	800.0	100.0	100.0	0	0.0	0.0	0.181	0.0	96.001625	4.251	1	2.0	0.0	0.0	0.0	0.0
0.0	800.0	100.0	100.0	0	0.0	0.0	0.182	0.0	95.97835	3.671	1	2.0	0.0	0.0	0.0	0.0
0.0	800.0	100.0	100.0	0	0.0	0.0	0.182	0.0	95.97835	3.413	1	2.0	0.0	0.0	0.0	0.0
0.0	800.0	100.0	100.0	0	0.0	0.0	0.182	0.0	97.4173	3.413	1	2.0	0.0	0.0	0.0	0.0
0.0	800.0	100.0	100.0	0	0.0	0.0	0.182	0.0	96.73502	2.946	1	2.0	0.0	0.0	0.0	0.0
0.0	800.0	100.0	100.0	0	0.0	0.0	0.182	0.0	96.73502	2.545	1	2.0	0.0	0.0	0.0	0.0
0.0	800.0	100.0	100.0	0	0.0	0.0	0.182	0.0	95.51607	2.545	1	2.0	0.0	0.0	0.0	0.0
0.0	800.0	100.0	100.0	0	0.0	0.0	0.181	0.0	95.51607	2.364	1	2.0	0.0	0.0	0.0	0.0
0.0	800.0	100.0	100.0	0	0.0	0.0	0.181	0.0	95.998566	2.364	1	2.0	0.0	8.0	0.0	0.0
0.0	800.0	100.0	100.0	0	0.0	0.0	0.18	0.0	96.388916	2.041	1	2.0	0.0	0.0	0.0	0.0
0.0	800.0	100.0	100.0	0	0.0	0.0	0.179	0.0	96.388916	1.897	1	2.0	0.0	0.0	0.0	0.0
0.0	800.0	100.0	100.0	0	0.0	0.0	0.177	0.0	96.038666	1.897	1	2.0	0.0	0.0	0.0	0.0
0.0	800.0	100.0	100.0	0	0.0	0.0	0.175	0.0	97.33706	1.638	1	2.0	0.0	0.0	0.0	0.0
0.0	800.0	100.0	100.0	0	0.0	0.0	0.174	0.0	97.33706	1.638	1	2.0	0.0	0.0	0.0	0.0
0.0	800.0	100.0	100.0	0	0.0	0.0	0.172	0.0	96.55989	1.522	1	2.0	0.0	0.0	0.0	0.0
0.0	800.0	100.0	100.0	0	0.0	0.0	0.169	0.0	96.55989	1.314	1	2.0	0.0	0.0	0.0	0.0
0.0	800.0	100.0	100.0	0	0.0	0.0	0.167	0.0	96.50912	1.314	1	2.0	0.0	0.0	0.0	0.0
0.0	800.0	100.0	100.0	0	0.0	0.0	0.164	0.0	97.12783	1.221	1	2.0	0.0	0.0	0.0	0.0
0.0	800.0	100.0	100.0	0	0.0	0.0	0.161	0.0	97.12783	1.054	1	2.0	0.0	0.0	0.0	0.0
0.0	800.0	100.0	100.0	0	0.0	0.0	0.157	0.0	96.86128	1.054	1	2.0	0.0	0.0	0.0	0.0
0.0	800.0	100.0	100.0	0	0.0	0.0	0.153	0.0	97.528046	0.91	1	2.0	0.0	0.0	0.0	0.0
0.0	800.0	100.0	100.0	0	0.0	0.0	0.15	0.0	97.528046	0.91	1	2.0	0.0	0.0	0.0	0.0
0.0	800.0	100.0	100.0	0	0.0	0.0	0.146	0.0	97.305954	0.846	1	2.0	0.0	0.0	0.0	0.0
0.0	800.0	100.0	100.0	0	0.0	0.0	0.142	0.0	97.305954	0.73	1	2.0	0.0	0.0	0.0	0.0
0.0	800.0	100.0	100.0	0	0.0	0.0	0.137	0.0	96.976456	0.73	1	2.0	0.0	0.0	0.0	0.0
0.0	800.0	100.0	100.0	0	0.0	0.0	0.133	0.0	96.58329	0.679	1	2.0	0.0	0.0	0.0	0.0
0.0	800.0	100.0	100.0	0	0.0	0.0	0.129	0.0	96.58329	0.586	1	2.0	0.0	0.0	0.0	0.0
0.0	800.0	100.0	100.0	0	0.0	0.0	0.125	0.0	96.32274	0.586	1	2.0	0.0	0.0	0.0	0.0
0.0	800.0	100.0	100.0	0	0.0	0.0	0.121	0.0	96.65821	0.544	1	2.0	0.0	0.0	0.0	0.0
0.0	800.0	100.0	100.0	0	0.0	0.0	0.117	0.0	96.75608	0.544	1	2.0	0.0	0.0	0.0	0.0
0.0	800.0	100.0	100.0	0	0.0	0.0	0.113	0.0	96.50484	0.47	1	2.0	0.0	0.0	0.0	0.0
0.0	800.0	100.0	100.0	0	0.0	0.0	0.109	0.0	96.50484	0.406	1	2.0	0.0	0.0	0.0	0.0
0.0	800.0	100.0	100.0	0	0.0	0.0	0.106	0.0	97.13958	0.406	1	2.0	0.0	0.0	0.0	0.0
0.0	800.0	100.0	100.0	0	0.0	0.0	0.102	0.0	97.30672	0.377	1	2.0	0.0	0.0	0.0	0.0
0.0	800.0	100.0	100.0	0	0.0	0.0	0.099	0.0	97.30672	0.325	1	2.0	0.0	0.0	0.0	0.0
0.0	800.0	100.0	100.0	0	0.0	0.0	0.096	0.0	97.60234	0.325	1	2.0	0.0	0.0	0.0	0.0
0.0	800.0	100.0	100.0	0	0.0	0.0	0.093	0.0	97.99571	0.302	1	2.0	0.0	0.0	0.0	0.0
0.0	800.0	100.0	100.0	0	0.0	0.0	0.091	0.0	98.56194	0.302	1	2.0	0.0	0.0	0.0	0.0
0.0	800.0	100.0	100.0	0	0.0	0.0	0.088	0.0	98.509796	0.261	1	2.0	0.0	0.0	0.0	0.0
0.0	800.0	100.0	100.0	0	0.0	0.0	0.086	0.0	98.509796	0.242	1	2.0	0.0	0.0	0.0	0.0
0.0	800.0	100.0	100.0	0	0.0	0.0	0.083	0.0	98.20332	0.242	1	2.0	0.0	0.0	0.0	0.0
0.0	800.0	100.0	100.0	0	0.0	0.0	0.081	0.0	97.934395	0.209	1	2.0	0.0	0.0	0.0	0.0
0.0	800.0	100.0	100.0	0	0.0	0.0	0.079	0.0	97.934395	0.194	1	2.0	0.0	0.0	0.0	0.0
0.0	800.0	100.0	100.0	0	0.0	0.0	0.077	0.0	96.80589	0.194	1	2.0	0.0	0.0	0.0	0.0
0.0	800.0	100.0	100.0	0	0.0	0.0	0.075	0.0	96.42534	0.167	1	2.0	0.0	0.0	0.0	0.0
0.0	800.0	100.0	100.0	0	0.0	0.0	0.073	0.0	96.42534	0.167	1	2.0	0.0	0.0	0.0	0.0
0.0	800.0	100.0	100.0	0	0.0	0.0	0.071	0.0	96.432144	0.155	1	2.0	0.0	0.0	0.0	0.0
0.0	800.0	100.0	100.0	0	0.0	0.0	0.07	0.0	96.432144	0.134	1	2.0	0.0	0.0	0.0	0.0
0.0	800.0	100.0	100.0	0	0.0	0.0	0.068	0.0	96.96147	0.134	1	2.0	0.0	0.0	0.0	0.0
0.0	800.0	100.0	100.0	0	0.0	0.0	0.066	0.0	97.43315	0.124	1	2.0	0.0	0.0	0.0	0.0
0.0	800.0	100.0	100.0	0	0.0	0.0	0.065	0.0	97.43315	0.107	1	2.0	0.0	0.0	0.0	0.0
0.0	800.0	100.0	100.0	0	0.0	0.0	0.063	0.0	96.98575	0.107	1	2.0	0.0	0.0	0.0	0.0
0.0	800.0	100.0	100.0	0	0.0	0.0	0.062	0.0	96.98575	0.092	1	2.0	0.0	0.0	0.0	0.0
0.0	800.0	100.0	100.0	0	0.0	0.0	0.06	0.0	96.651955	0.092	1	2.0	0.0	0.0	0.0	0.0
0.0	800.0	100.0	100.0	0	0.0	0.0	0.059	0.0	96.59028	0.086	1	2.0	0.0	0.0	0.0	0.0
0.0	800.0	100.0	100.0	0	0.0	0.0	0.057	0.0	96.59028	0.074	1	2.0	0.0	0.0	0.0	0.0
0.0	800.0	100.0	100.0	0	0.0	0.0	0.056	0.0	96.41418	0.074	1	2.0	0.0	0.0	0.0	0.0
0.0	800.0	100.0	100.0	0	0.0	0.0	0.054	0.0	96.27063	0.069	1	2.0	0.0	0.0	0.0	0.0
0.0	800.0	100.0	100.0	0	0.0	0.0	0.053	0.0	96.66514	0.059	1	2.0	0.0	0.0	0.0	0.0
0.0	800.0	100.0	100.0	0	0.0	0.0	0.051	0.0	96.71121	0.059	1	2.0	0.0	0.0	0.0	0.0
0.0	800.0	100.0	100.0	0	0.0	0.0	0.049	0.0	96.71121	0.055	1	2.0	0.0	0.0	0.0	0.0
0.0	800.0	100.0	100.0	0	0.0	0.0	0.048	0.0	96.60468	0.055	1	2.0	0.0	0.0	0.0	0.0
0.0	800.0	100.0	100.0	0	0.0	0.0	0.046	0.0	95.80188	0.047	1	2.0	0.0	0.0	0.0	0.0
0.0	800.0	100.0	100.0	0	0.0	0.0	0.045	0.0	95.80188	0.044	1	2.0	0.0	0.0	0.0	0.0
0.0	800.0	100.0	100.0	0	0.0	0.0	0.043	0.0	95.84296	0.044	1	2.0	0.0	0.0	0.0	0.0
0.0	800.0	100.0	100.0	0	0.0	0.0	0.041	0.0	96.77957	0.037	1	2.0	0.0	0.0	0.0	0.0
0.0	800.0	100.0	100.0	0	0.0	0.0	0.04	0.0	96.77957	0.035	1	2.0	0.0	0.0	0.0	0.0
0.0	800.0	100.0	100.0	0	0.0	0.0	0.038	0.0	96.54709	0.035	1	2.0	0.0	0.0	0.0	0.0
0.0	800.0	100.0	100.0	0	0.0	0.0	0.037	0.0	96.54709	0.03	1	2.0	0.0	0.0	0.0	0.0
0.0	800.0	100.0	100.0	0	0.0	0.0	0.035	0.0	96.26044	0.03	1	2.0	0.0	0.0	0.0	0.0
0.0	800.0	100.0	100.0	0	0.0	0.0	0.034	0.0	95.56092	0.026	1	2.0	0.0	0.0	0.0	0.0
0.0	800.0	100.0	100.0	0	0.0	0.0	0.032	0.0	95.56092	0.024	1	2.0	0.0	0.0	0.0	0.0
0.0	800.0	100.0	100.0	0	0.0	0.0	0.03	0.0	95.20544	0.024	1	2.0	0.0	0.0	0.0	0.0
0.0	800.0	100.0	100.0	0	0.0	0.0	0.029	0.0	96.76418	0.02	1	2.0	0.0	0.0	0.0	0.0
0.0	800.0	100.0	100.0	0	0.0	0.0	0.027	0.0	96.76418	0.019	1	2.0	0.0	0.0	0.0	0.0
0.0	800.0	100.0	100.0	0	0.0	0.0	0.026	0.0	97.03516	0.019	1	2.0	0.0	0.0	0.0	0.0
0.0	800.0	100.0	100.0	0	0.0	0.0	0.024	0.0	97.03516	0.016	1	2.0	0.0	0.0	0.0	0.0
0.0	800.0	100.0	100.0	0	0.0	0.0	0.023	0.0	97.002174	0.016	1	2.0	0.0	0.0	0.0	0.0
0.0	800.0	100.0	100.0	0	0.0	0.0	0.022	0.0	97.132256	0.015	1	2.0	0.0	0.0	0.0	0.0
0.0	800.0	100.0	100.0	0	0.0	0.0	0.02	0.0	97.132256	0.012	1	2.0	0.0	0.0	0.0	0.0
0.0	800.0	100.0	100.0	0	0.0	0.0	0.019	0.0	96.6564	0.012	1	2.0	0.0	0.0	0.0	0.0
0.0	800.0	100.0	100.0	0	0.0	0.0	0.017	0.0	97.20287	0.011	1	2.0	0.0	0.0	0.0	0.0
0.0	800.0	100.0	100.0	0	0.0	0.0	0.016	0.0	97.20287	0.01	1	2.0	0.0	0.0	0.0	0.0
0.0	800.0	100.0	100.0	0	0.0	0.0	0.014	0.0	96.76111	0.01	1	2.0	0.0	0.0	0.0	0.0
0.0	800.0	100.0	100.0	0	0.0	0.0	0.012	0.0	96.76111	0.008	1	2.0	0.0	0.0	0.0	0.0
0.0	800.0	100.0	100.0	0	0.0	0.0	0.011	0.0	96.43157	0.008	1	2.0	0.0	0.0	0.0	0.0
0.0	800.0	100.0	100.0	0	0.0	0.0	0.009	0.0	95.93749	0.007	1	2.0	0.0	0.0	0.0	0.0
0.0	800.0	100.0	100.0	0	0.0	0.0	0.008	0.0	95.93749	0.006	1	2.0	0.0	0.0	0.0	0.0
0.0	800.0	100.0	100.0	0	0.0	0.0	0.006	0.0	96.239975	0.006	1	2.0	0.0	0.0	0.0	0.0
0.0	800.0	100.0	100.0	0	0.0	0.0	0.005	0.0	96.68564	0.006	1	2.0	0.0	0.0	0.0	0.0
0.0	800.0	100.0	100.0	0	0.0	0.0	0.003	0.0	96.68564	0.005	1	2.0	0.0	0.0	0.0	0.0
0.0	800.0	100.0	100.0	0	0.0	0.0	0.002	0.0	96.23535	0.005	1	2.0	0.0	0.0	0.0	0.0
0.0	800.0	100.0	100.0	0	0.0	0.0	0.0	0.0	96.23535	0.004	1	2.0	0.0	0.0	0.0	0.0
0.0	800.0	100.0	100.0	0	0.0	0.0	-0.001	0.0	96.169914	0.004	1	2.0	0.0	0.0	0.0	0.0
0.0	800.0	100.0	100.0	0	0.0	0.0	-0.002	0.0	96.063034	0.004	1	2.0	0.0	0.0	0.0	0.0
0.0	800.0	100.0	100.0	0	0.0	0.0	-0.004	0.0	96.063034	0.003	1	2.0	0.0	0.0	0.0	0.0
0.0	800.0	100.0	100.0	0	0.0	0.0	-0.006	0.0	96.22007	0.003	1	2.0	0.0	0.0	0.0	0.0
0.0	800.0	100.0	100.0	0	0.0	0.0	-0.007	0.0	96.12081	0.003	1	2.0	0.0	0.0	0.0	0.0
0.0	800.0	100.0	100.0	0	0.0	0.0	-0.009	0.0	96.12081	0.003	1	2.0	0.0	0.0	0.0	0.0
0.0	800.0	100.0	100.0	0	0.0	0.0	-0.011	0.0	96.278366	0.002	1	2.0	0.0	0.0	0.0	0.0
0.0	800.0	100.0	100.0	0	0.0	0.0	-0.013	0.0	96.49917	0.002	1	2.0	0.0	0.0	0.0	0.0
0.0	800.0	100.0	100.0	0	0.0	0.0	-0.015	0.0	96.71249	0.002	1	2.0	0.0	0.0	0.0	0.0
0.0	800.0	100.0	100.0	0	0.0	0.0	-0.016	0.0	96.98262	0.001	1	2.0	0.0	0.0	0.0	0.0
0.0	800.0	100.0	100.0	0	0.0	0.0	-0.018	0.0	96.98262	0.001	1	2.0	0.0	0.0	0.0	0.0
0.0	800.0	100.0	100.0	0	0.0	0.0	-0.02	0.0	97.92302	0.001	1	2.0	0.0	0.0	0.0	0.0
0.0	800.0	100.0	100.0	0	0.0	0.0	-0.022	0.0	97.51326	0.001	1	2.0	0.0	0.0	0.0	0.0
0.0	800.0	100.0	100.0	0	0.0	0.0	-0.023	0.0	97.51326	0.001	1	2.0	0.0	0.0	0.0	0.0
0.0	800.0	100.0	100.0	0	0.0	0.0	-0.024	0.0	97.61235	0.001	1	2.0	0.0	0.0	0.0	0.0
0.0	800.0	100.0	100.0	0	0.0	0.0	-0.025	0.0	97.61235	0.0	1	2.0	0.0	0.0	0.0	0.0
0.0	800.0	100.0	100.0	0	0.0	0.0	-0.026	0.0	96.694214	0.0	1	2.0	0.0	0.0	0.0	0.0
0.0	800.0	100.0	100.0	0	0.0	0.0	-0.027	0.0	97.04747	0.0	1	2.0	0.0	0.0	0.0	0.0
0.0	800.0	100.0	100.0	0	0.0	0.0	-0.028	0.0	97.04747	0.0	1	2.0	0.0	0.0	0.0	0.0
0.0	800.0	100.0	100.0	0	0.0	0.0	-0.028	0.0	96.5804	0.0	1	2.0	0.0	0.0	0.0	0.0
0.0	800.0	100.0	100.0	0	0.0	0.0	-0.028	0.0	95.99235	0.0	1	2.0	0.0	0.0	0.0	0.0
0.0	800.0	100.0	100.0	0	0.0	0.0	-0.028	0.0	95.99235	0.0	1	2.0	0.0	0.0	0.0	0.0
0.0	800.0	100.0	100.0	0	0.0	0.0	-0.028	0.0	95.740746	0.0	1	2.0	0.0	0.0	0.0	0.0
0.0	800.0	100.0	100.0	0	0.0	0.0	-0.027	0.0	95.740746	0.0	1	2.0	0.0	0.0	0.0	0.0
0.0	800.0	100.0	100.0	0	0.0	0.0	-0.026	0.0	95.49374	0.0	1	2.0	0.0	1.0	0.0	0.0
0.0	800.0	100.0	100.0	0	0.0	0.0	-0.025	0.0	95.4127	0.0	1	2.0	0.0	4.0	0.0	0.0
0.0	800.0	100.0	100.0	0	0.0	0.0	-0.024	0.0	95.4127	0.0	1	2.0	0.0	4.0	0.0	0.0
9722.223	700.0	100.0	100.0	0	0.0	0.0	-0.023	0.0	95.85705	0.0	1	2.0	0.0	4.0	0.0	0.0
9722.223	700.0	100.0	100.0	0	0.0	0.0	-0.021	0.0	94.65931	0.0	1	2.0	0.0	4.0	0.0	0.0
9722.223	700.0	100.0	100.0	0	0.0	0.0	-0.02	0.0	94.65931	0.0	1	2.0	0.0	4.0	0.0	0.0
9722.223	700.0	100.0	100.0	0	0.0	0.0	-0.018	0.0	95.38797	0.0	1	2.0	0.0	4.0	0.0	0.0
9722.223	700.0	100.0	100.0	0	0.0	0.0	-0.016	0.0	95.39557	1.327	1	2.0	0.0	4.0	0.0	0.0
9722.223	700.0	100.0	100.0	0	0.0	0.0	-0.014	0.0	95.83032	1.327	1	2.0	0.0	4.0	0.0	0.0
9722.223	700.0	100.0	100.0	0	0.0	0.0	-0.011	0.0	95.97461	1.921	1	2.0	0.0	4.0	0.0	0.0
9722.223	700.0	100.0	100.0	0	0.0	0.0	-0.009	0.0	95.97461	2.987	1	2.0	0.0	4.0	0.0	0.0
9722.223	700.0	100.0	100.0	0	0.0	0.0	-0.007	0.0	96.42419	2.987	1	2.0	0.0	5.0	0.0	0.0
9722.223	700.0	100.0	100.0	0	0.0	0.0	-0.004	0.0	96.2514	3.464	1	2.0	0.0	5.0	0.0	0.0
9722.223	700.0	100.0	100.0	0	0.0	0.0	-0.002	0.0	96.2514	4.32	1	2.0	0.0	5.0	0.0	0.0
9722.223	700.0	100.0	100.0	0	0.0	0.0	0.0	0.0	97.70473	4.32	1	2.0	0.0	5.0	0.0	0.0
9722.223	700.0	100.0	100.0	0	0.0	0.0	0.003	0.0	97.70473	5.058	1	2.0	0.0	5.0	0.0	0.0
9722.223	700.0	100.0	100.0	0	0.0	0.0	0.006	0.0	97.920135	5.058	1	2.0	0.0	5.0	0.0	0.0
9722.223	700.0	100.0	100.0	0	0.0	0.0	0.009	0.0	98.01488	5.389	1	2.0	0.0	5.0	0.0	0.0
9722.223	700.0	100.0	100.0	0	0.0	0.0	0.012	0.0	98.01488	5.981	1	2.0	0.0	5.0	0.0	0.0
9722.223	700.0	100.0	100.0	0	0.0	0.0	0.015	0.0	98.102005	5.981	1	2.0	0.0	5.0	0.0	0.0
9722.223	700.0	100.0	100.0	0	0.0	0.0	0.018	0.0	97.662994	6.494	1	2.0	0.0	5.0	0.0	0.0
9722.223	700.0	100.0	100.0	0	0.0	0.0	0.021	0.0	97.662994	6.494	1	2.0	0.0	5.0	0.0	0.0
9722.223	700.0	100.0	100.0	0	0.0	0.0	0.024	0.0	97.726875	6.723	1	2.0	0.0	5.0	0.0	0.0
9722.223	700.0	100.0	100.0	0	0.0	0.0	0.027	0.0	97.726875	7.133	1	2.0	0.0	5.0	0.0	0.0
9722.223	700.0	100.0	100.0	0	0.0	0.0	0.03	0.0	97.55189	7.133	1	2.0	0.0	5.0	0.0	0.0
9722.223	700.0	100.0	100.0	0	0.0	0.0	0.033	0.0	97.1053	7.318	1	2.0	0.0	5.0	0.0	0.0
9722.223	700.0	100.0	100.0	0	0.0	0.0	0.036	0.0	97.1053	7.647	1	2.0	0.0	5.0	0.0	0.0
9722.223	700.0	100.0	100.0	0	0.0	0.0	0.04	0.0	97.16755	7.647	1	2.0	0.0	5.0	0.0	0.0
9722.223	700.0	100.0	100.0	0	0.0	0.0	0.043	0.0	97.40181	7.795	1	2.0	0.0	5.0	0.0	0.0
9722.223	700.0	100.0	100.0	0	0.0	0.0	0.046	0.0	97.40181	7.795	1	2.0	0.0	5.0	0.0	0.0
9722.223	700.0	100.0	100.0	0	0.0	0.0	0.049	0.0	97.17213	8.059	1	2.0	0.0	5.0	0.0	0.0
9722.223	700.0	100.0	100.0	0	0.0	0.0	0.053	0.0	97.17213	8.177	1	2.0	0.0	5.0	0.0	0.0
9722.223	700.0	100.0	100.0	0	0.0	0.0	0.056	0.0	97.698586	8.177	1	2.0	0.0	5.0	0.0	0.0
9722.223	700.0	100.0	100.0	0	0.0	0.0	0.059	0.0	98.4537	8.391	1	2.0	0.0	5.0	0.0	0.0
9722.223	700.0	100.0	100.0	0	0.0	0.0	0.062	0.0	98.4537	8.486	1	2.0	0.0	5.0	0.0	0.0
9722.223	700.0	100.0	100.0	0	0.0	0.0	0.065	0.0	98.74999	8.486	1	2.0	0.0	5.0	0.0	0.0
9722.223	700.0	100.0	100.0	0	0.0	0.0	0.068	0.0	97.70342	8.655	1	2.0	0.0	5.0	0.0	0.0
9722.223	700.0	100.0	100.0	0	0.0	0.0	0.071	0.0	97.70342	8.655	1	2.0	0.0	5.0	0.0	0.0
9722.223	700.0	100.0	100.0	0	0.0	0.0	0.075	0.0	97.90199	8.802	1	2.0	0.0	5.0	0.0	0.0
9722.223	700.0	100.0	100.0	0	0.0	0.0	0.078	0.0	97.90199	8.868	1	2.0	0.0	5.0	0.0	0.0
9722.223	700.0	100.0	100.0	0	0.0	0.0	0.081	0.0	98.13889	8.868	1	2.0	0.0	5.0	0.0	0.0
9722.223	700.0	100.0	100.0	0	0.0	0.0	0.084	0.0	98.164185	8.986	1	2.0	0.0	5.0	0.0	0.0
9722.223	700.0	100.0	100.0	0	0.0	0.0	0.087	0.0	98.164185	9.04	1	2.0	0.0	5.0	0.0	0.0
9722.223	700.0	100.0	100.0	0	0.0	0.0	0.09	0.0	98.43434	9.04	1	2.0	0.0	5.0	0.0	0.0
9722.223	700.0	100.0	100.0	0	0.0	0.0	0.093	0.0	98.43434	9.135	1	2.0	0.0	5.0	0.0	0.0
9722.223	700.0	100.0	100.0	0	0.0	0.0	0.096	0.0	98.35774	9.135	1	2.0	0.0	5.0	0.0	0.0
9722.223	700.0	100.0	100.0	0	0.0	0.0	0.099	0.0	98.86755	9.177	1	2.0	0.0	5.0	0.0	0.0
9722.223	700.0	100.0	100.0	0	0.0	0.0	0.102	0.0	98.86755	9.253	1	2.0	0.0	5.0	0.0	0.0
9722.223	700.0	100.0	100.0	0	0.0	0.0	0.104	0.0	97.89403	9.253	1	2.0	0.0	5.0	0.0	0.0
9722.223	700.0	100.0	100.0	0	0.0	0.0	0.107	0.0	97.3805	9.318	1	2.0	0.0	5.0	0.0	0.0
9722.223	700.0	100.0	100.0	0	0.0	0.0	0.11	0.0	97.3805	9.348	1	2.0	0.0	5.0	0.0	0.0
9722.223	700.0	100.0	100.0	0	0.0	0.0	0.112	0.0	97.57825	9.348	1	2.0	0.0	5.0	0.0	0.0
9722.223	700.0	100.0	100.0	0	0.0	0.0	0.115	0.0	97.57825	9.4	1	2.0	0.0	5.0	0.0	0.0
9722.223	700.0	100.0	100.0	0	0.0	0.0	0.118	0.0	96.99271	9.4	1	2.0	0.0	5.0	0.0	0.0
9722.223	700.0	100.0	100.0	0	0.0	0.0	0.12	0.0	96.79196	9.424	1	2.0	0.0	5.0	0.0	0.0
9722.223	700.0	100.0	100.0	0	0.0	0.0	0.123	0.0	96.79196	9.466	1	2.0	0.0	5.0	0.0	0.0
9722.223	700.0	100.0	100.0	1	0.0	0.0	0.125	0.0	96.49577	9.466	1	2.0	0.0	5.0	0.0	0.0
9722.223	700.0	100.0	100.0	1	0.0	0.0	0.127	0.0	96.586876	9.485	1	2.0	0.0	5.0	0.0	0.0
9722.223	700.0	100.0	100.0	1	0.0	0.0	0.13	0.0	96.586876	9.519	1	2.0	0.0	5.0	0.0	0.0
9722.223	700.0	100.0	100.0	1	0.0	0.0	0.132	0.0	97.08103	9.519	1	2.0	0.0	5.0	0.0	0.0
9722.223	700.0	100.0	100.0	1	0.0	0.0	0.134	0.0	97.08103	9.535	1	2.0	0.0	5.0	0.0	0.0
9722.223	700.0	100.0	100.0	1	0.0	0.0	0.137	0.0	97.15737	9.535	1	2.0	0.0	5.0	0.0	0.0
9722.223	700.0	100.0	100.0	1	0.0	0.0	0.139	0.0	97.433846	9.563	1	2.0	0.0	5.0	0.0	0.0
9722.223	700.0	100.0	100.0	1	0.0	0.0	0.141	0.0	97.433846	9.586	1	2.0	0.0	5.0	0.0	0.0
9722.223	700.0	100.0	100.0	1	0.0	0.0	0.144	0.0	97.67222	9.586	1	2.0	0.0	5.0	0.0	0.0
9722.223	700.0	100.0	100.0	1	0.0	0.0	0.146	0.0	97.097855	9.596	1	2.0	0.0	5.0	0.0	0.0
9722.223	700.0	100.0	100.0	1	0.0	0.0	0.149	0.0	97.097855	9.615	1	2.0	0.0	5.0	0.0	0.0
9722.223	700.0	100.0	100.0	1	0.0	0.0	0.151	0.0	97.439384	9.615	1	2.0	0.0	5.0	0.0	0.0
9722.223	700.0	100.0	100.0	1	0.0	0.0	0.154	0.0	97.439384	9.624	1	2.0	0.0	5.0	0.0	0.0
9722.223	700.0	100.0	100.0	1	0.0	0.0	0.156	0.0	97.56867	9.624	1	2.0	0.0	6.0	0.0	0.0
0.0	700.0	100.0	100.0	0	0.0	0.0	0.159	0.0	97.598816	9.639	1	3.0	0.0	0.0	0.0	0.0
0.0	700.0	100.0	100.0	0	0.0	0.0	0.161	0.0	97.598816	9.646	1	3.0	0.0	0.0	0.0	0.0
0.0	700.0	100.0	100.0	0	0.0	0.0	0.163	0.0	97.6962	9.646	1	3.0	0.0	0.0	0.0	0.0
0.0	700.0	100.0	100.0	0	0.0	0.0	0.165	0.0	97.85081	9.657	1	3.0	0.0	0.0	0.0	0.0
0.0	700.0	100.0	100.0	0	0.0	0.0	0.168	0.0	97.85081	8.975	1	3.0	0.0	0.0	0.0	0.0
0.0	700.0	100.0	100.0	0	0.0	0.0	0.17	0.0	97.38466	8.975	1	3.0	0.0	0.0	0.0	0.0
0.0	700.0	100.0	100.0	0	0.0	0.0	0.172	0.0	97.38466	7.751	1	3.0	0.0	0.0	0.0	0.0
0.0	700.0	100.0	100.0	0	0.0	0.0	0.173	0.0	96.84928	7.751	1	3.0	0.0	0.0	0.0	0.0
0.0	700.0	100.0	100.0	0	0.0	0.0	0.175	0.0	98.05347	6.693	1	3.0	0.0	0.0	0.0	0.0
0.0	700.0	100.0	100.0	0	0.0	0.0	0.176	0.0	98.05347	6.219	1	3.0	0.0	0.0	0.0	0.0
0.0	700.0	100.0	100.0	0	0.0	0.0	0.178	0.0	97.5998	6.219	1	3.0	0.0	0.0	0.0	0.0
0.0	700.0	100.0	100.0	0	0.0	0.0	0.18	0.0	97.595535	5.371	1	3.0	0.0	0.0	0.0	0.0
0.0	700.0	100.0	100.0	0	0.0	0.0	0.181	0.0	97.595535	4.992	1	3.0	0.0	0.0	0.0	0.0
0.0	700.0	100.0	100.0	0	0.0	0.0	0.182	0.0	97.41791	4.992	1	3.0	0.0	0.0	0.0	0.0
0.0	700.0	100.0	100.0	0	0.0	0.0	0.184	0.0	97.41791	4.31	1	3.0	0.0	0.0	0.0	0.0
0.0	700.0	100.0	100.0	0	0.0	0.0	0.185	0.0	97.43528	4.31	1	3.0	0.0	0.0	0.0	0.0
0.0	700.0	100.0	100.0	0	0.0	0.0	0.186	0.0	97.567535	4.006	1	3.0	0.0	0.0	0.0	0.0
0.0	700.0	100.0	100.0	0	0.0	0.0	0.187	0.0	97.567535	3.459	1	3.0	0.0	0.0	0.0	0.0
0.0	700.0	100.0	100.0	0	0.0	0.0	0.188	0.0	97.833824	3.459	1	3.0	0.0	0.0	0.0	0.0
0.0	700.0	100.0	100.0	0	0.0	0.0	0.189	0.0	97.931885	3.215	1	3.0	0.0	0.0	0.0	0.0
0.0	700.0	100.0	100.0	0	0.0	0.0	0.189	0.0	97.931885	2.775	1	3.0	0.0	0.0	0.0	0.0
0.0	700.0	100.0	100.0	0	0.0	0.0	0.19	0.0	98.16358	2.775	1	3.0	0.0	0.0	0.0	0.0
0.0	700.0	100.0	100.0	0	0.0	0.0	0.19	0.0	98.16358	2.397	1	3.0	0.0	0.0	0.0	0.0
0.0	700.0	100.0	100.0	0	0.0	0.0	0.19	0.0	97.80469	2.397	1	3.0	0.0	0.0	0.0	0.0
0.0	700.0	100.0	100.0	0	0.0	0.0	0.19	0.0	97.982864	2.228	1	3.0	0.0	0.0	0.0	0.0
0.0	700.0	100.0	100.0	0	0.0	0.0	0.19	0.0	97.982864	1.923	1	3.0	0.0	0.0	0.0	0.0
0.0	700.0	100.0	100.0	0	0.0	0.0	0.189	1.0	97.778786	1.923	1	3.0	0.0	9.0	0.0	0.0
0.0	700.0	100.0	100.0	0	0.0	0.0	0.189	1.0	97.878075	1.787	1	3.0	0.0	11.0	0.0	0.0
0.0	700.0	100.0	100.0	0	0.0	0.0	0.188	1.0	97.361855	1.787	1	3.0	0.0	11.0	0.0	0.0
-12500.001	900.0	100.0	100.0	0	0.0	0.0	0.187	1.0	97.563995	1.543	1	3.0	0.0	11.0	0.0	0.0
-12500.001	900.0	100.0	100.0	0	0.0	0.0	0.186	1.0	97.563995	1.434	1	3.0	0.0	11.0	0.0	0.0
-12500.001	900.0	100.0	100.0	0	0.0	0.0	0.185	1.0	97.64059	1.434	1	3.0	0.0	11.0	0.0	0.0
-12500.001	900.0	100.0	100.0	0	0.0	0.0	0.183	1.0	97.297646	0.353	1	3.0	0.0	11.0	0.0	0.0
-12500.001	900.0	100.0	100.0	0	0.0	0.0	0.18	1.0	97.297646	-0.554	1	3.0	0.0	11.0	0.0	0.0
-12500.001	900.0	100.0	100.0	0	0.0	0.0	0.178	1.0	97.17025	-0.554	1	3.0	0.0	11.0	0.0	0.0
-12500.001	900.0	100.0	100.0	0	0.0	0.0	0.175	1.0	96.289085	-2.186	1	3.0	0.0	11.0	0.0	0.0
-12500.001	900.0	100.0	100.0	0	0.0	0.0	0.171	1.0	96.289085	-3.595	1	3.0	0.0	11.0	0.0	0.0
-12500.001	900.0	100.0	100.0	0	0.0	0.0	0.167	1.0	96.868774	-3.595	1	3.0	0.0	11.0	0.0	0.0
-12500.001	900.0	100.0	100.0	0	0.0	0.0	0.163	1.0	96.868774	-4.225	1	3.0	0.0	11.0	0.0	0.0
-12500.001	900.0	100.0	100.0	0	0.0	0.0	0.159	1.0	96.94349	-4.225	1	3.0	0.0	11.0	0.0	0.0
-12500.001	900.0	100.0	100.0	0	0.0	0.0	0.155	1.0	96.30787	-5.356	1	3.0	0.0	11.0	0.0	0.0
-12500.001	900.0	100.0	100.0	0	0.0	0.0	0.151	1.0	96.30787	-5.863	1	3.0	0.0	11.0	0.0	0.0
-12500.001	900.0	100.0	100.0	0	0.0	0.0	0.146	1.0	96.514	-5.863	1	3.0	0.0	12.0	0.0	0.0
-12500.001	900.0	100.0	100.0	0	0.0	0.0	0.142	1.0	96.62931	-6.77	1	3.0	0.0	12.0	0.0	0.0
-12500.001	900.0	100.0	100.0	0	0.0	0.0	0.137	1.0	96.62931	-7.177	1	3.0	0.0	12.0	0.0	0.0
-12500.001	900.0	100.0	100.0	0	0.0	0.0	0.132	1.0	96.715416	-7.177	1	3.0	0.0	12.0	0.0	0.0
-12500.001	900.0	100.0	100.0	0	0.0	0.0	0.127	1.0	96.715416	-7.905	1	3.0	0.0	12.0	0.0	0.0
-12500.001	900.0	100.0	100.0	0	0.0	0.0	0.122	1.0	96.55496	-7.905	1	3.0	0.0	12.0	0.0	0.0
-12500.001	900.0	100.0	100.0	0	0.0	0.0	0.116	1.0	96.86612	-8.231	1	3.0	0.0	12.0	0.0	0.0
-12500.001	900.0	100.0	100.0	0	0.0	0.0	0.111	1.0	96.78641	-8.815	1	3.0	0.0	12.0	0.0	0.0
-12500.001	900.0	100.0	100.0	0	0.0	0.0	0.106	1.0	96.28239	-8.815	1	3.0	0.0	12.0	0.0	0.0
-12500.001	900.0	100.0	100.0	0	0.0	0.0	0.1	1.0	96.14375	-9.32	1	3.0	0.0	12.0	0.0	0.0
-12500.001	900.0	100.0	100.0	0	0.0	0.0	0.095	1.0	95.1617	-9.32	1	3.0	0.0	12.0	0.0	0.0
-12500.001	900.0	100.0	100.0	0	0.0	0.0	0.09	1.0	95.20262	-9.547	1	3.0	0.0	12.0	0.0	0.0
-12500.001	900.0	100.0	100.0	0	0.0	0.0	0.085	1.0	95.20262	-9.757	1	3.0	0.0	12.0	0.0	0.0
-12500.001	900.0	100.0	100.0	0	0.0	0.0	0.08	1.0	94.73069	-9.757	1	3.0	0.0	12.0	0.0	0.0
-12500.001	900.0	100.0	100.0	0	0.0	0.0	0.075	1.0	95.16768	-10.134	1	3.0	0.0	12.0	0.0	0.0
-12500.001	900.0	100.0	100.0	0	0.0	0.0	0.07	1.0	95.16768	-10.301	1	3.0	0.0	12.0	0.0	0.0
-12500.001	900.0	100.0	100.0	0	0.0	0.0	0.066	1.0	95.08882	-10.301	1	3.0	0.0	12.0	0.0	0.0
-12500.001	900.0	100.0	100.0	0	0.0	0.0	0.061	1.0	95.25224	-10.603	1	3.0	0.0	12.0	0.0	0.0
-12500.001	900.0	100.0	100.0	0	0.0	0.0	0.056	1.0	95.25224	-10.603	1	3.0	0.0	12.0	0.0	0.0
-12500.001	900.0	100.0	100.0	0	0.0	0.0	0.052	1.0	95.09605	-10.738	1	3.0	0.0	12.0	0.0	0.0
-12500.001	900.0	100.0	100.0	0	0.0	0.0	0.048	1.0	95.09605	-10.981	1	3.0	0.0	12.0	0.0	0.0
-12500.001	900.0	100.0	100.0	0	0.0	0.0	0.044	1.0	94.482376	-10.981	1	3.0	0.0	12.0	0.0	0.0
-12500.001	900.0	100.0	100.0	0	0.0	0.0	0.041	1.0	95.02781	-11.089	1	3.0	0.0	12.0	0.0	0.0
-12500.001	900.0	100.0	100.0	0	0.0	0.0	0.037	1.0	95.76439	-11.285	1	3.0	0.0	12.0	0.0	0.0
-12500.001	900.0	100.0	100.0	0	0.0	0.0	0.034	1.0	96.69347	-11.285	1	3.0	0.0	12.0	0.0	0.0
-12500.001	900.0	100.0	100.0	0	0.0	0.0	0.031	1.0	95.98419	-11.452	1	3.0	0.0	12.0	0.0	0.0
-12500.001	900.0	100.0	100.0	0	0.0	0.0	0.028	1.0	95.98419	-11.452	1	3.0	0.0	12.0	0.0	0.0
-12500.001	900.0	100.0	100.0	0	0.0	0.0	0.026	1.0	96.787544	-11.527	1	3.0	0.0	12.0	0.0	0.0
-12500.001	900.0	100.0	100.0	0	0.0	0.0	0.023	1.0	96.787544	-11.662	1	3.0	0.0	12.0	0.0	0.0
-12500.001	900.0	100.0	100.0	0	0.0	0.0	0.021	1.0	97.246155	-11.662	1	3.0	0.0	12.0	0.0	0.0
-12500.001	900.0	100.0	100.0	0	0.0	0.0	0.019	1.0	98.23078	-11.723	1	3.0	0.0	12.0	0.0	0.0
-12500.001	900.0	100.0	100.0	0	0.0	0.0	0.017	1.0	98.23078	-11.832	1	3.0	0.0	12.0	0.0	0.0
-12500.001	900.0	100.0	100.0	0	0.0	0.0	0.016	1.0	97.613625	-11.832	1	3.0	0.0	12.0	0.0	0.0
-12500.001	900.0	100.0	100.0	0	0.0	0.0	0.014	1.0	97.631	-11.879	1	3.0	0.0	12.0	0.0	0.0
-12500.001	900.0	100.0	100.0	0	0.0	0.0	0.013	1.0	97.413956	-11.879	1	3.0	0.0	12.0	0.0	0.0
-12500.001	900.0	100.0	100.0	0	0.0	0.0	0.012	1.0	97.14437	-11.967	1	3.0	0.0	12.0	0.0	0.0
-12500.001	900.0	100.0	100.0	0	0.0	0.0	0.011	1.0	97.14437	-12.041	1	3.0	0.0	12.0	0.0	0.0
-12500.001	900.0	100.0	100.0	0	0.0	0.0	0.01	1.0	97.40702	-12.041	1	3.0	0.0	12.0	0.0	0.0
-12500.001	900.0	100.0	100.0	0	0.0	0.0	0.008	1.0	96.958115	-12.075	1	3.0	0.0	12.0	0.0	0.0
-12500.001	900.0	100.0	100.0	0	0.0	0.0	0.007	1.0	96.958115	-12.135	1	3.0	0.0	12.0	0.0	0.0
-12500.001	900.0	100.0	100.0	0	0.0	0.0	0.007	1.0	96.55533	-12.135	1	3.0	0.0	12.0	0.0	0.0
-12500.001	900.0	100.0	100.0	0	0.0	0.0	0.006	1.0	96.55533	-12.162	1	3.0	0.0	12.0	0.0	0.0
-12500.001	900.0	100.0	100.0	0	0.0	0.0	0.005	1.0	96.43884	-12.162	1	3.0	0.0	12.0	0.0	0.0
-12500.001	900.0	100.0	100.0	0	0.0	0.0	0.004	1.0	96.388954	-12.21	1	3.0	0.0	12.0	0.0	0.0
-12500.001	900.0	100.0	100.0	0	0.0	0.0	0.003	1.0	96.388954	-12.233	1	3.0	0.0	12.0	0.0	0.0
-12500.001	900.0	100.0	100.0	0	0.0	0.0	0.002	1.0	96.62686	-12.233	1	3.0	0.0	12.0	0.0	0.0
-12500.001	900.0	100.0	100.0	0	0.0	0.0	0.001	1.0	96.74565	-12.271	1	3.0	0.0	12.0	0.0	0.0
-12500.001	900.0	100.0	100.0	0	0.0	0.0	0.0	1.0	96.74565	-12.288	1	3.0	0.0	12.0	0.0	0.0
-12500.001	900.0	100.0	100.0	0	0.0	0.0	0.0	1.0	97.08089	-12.288	1	3.0	0.0	12.0	0.0	0.0
-12500.001	900.0	100.0	100.0	0	0.0	0.0	-0.001	1.0	97.08089	-12.319	1	3.0	0.0	12.0	0.0	0.0
-12500.001	900.0	100.0	100.0	0	0.0	0.0	-0.003	1.0	96.475464	-12.319	1	3.0	0.0	12.0	0.0	0.0
-12500.001	900.0	100.0	100.0	0	0.0	0.0	-0.004	1.0	96.663414	-12.333	1	3.0	0.0	12.0	0.0	0.0
-12500.001	900.0	100.0	100.0	0	0.0	0.0	-0.006	1.0	96.663414	-12.358	1	3.0	0.0	12.0	0.0	0.0
-12500.001	900.0	100.0	100.0	0	0.0	0.0	-0.007	1.0	96.50577	-12.358	1	3.0	0.0	12.0	0.0	0.0
-12500.001	900.0	100.0	100.0	0	0.0	0.0	-0.009	1.0	96.609245	-12.37	1	3.0	0.0	13.0	0.0	0.0
-12500.001	900.0	100.0	100.0	0	0.0	0.0	-0.01	1.0	96.609245	-12.389	1	3.0	0.0	13.0	0.0	0.0
0.0	900.0	100.0	100.0	0	0.0	0.0	-0.012	1.0	96.740746	-12.389	1	3.0	1.0	0.0	0.0	0.0
0.0	900.0	100.0	100.0	0	0.0	0.0	-0.013	1.0	96.740746	-12.398	1	3.0	1.0	0.0	0.0	0.0
0.0	900.0	100.0	100.0	0	0.0	0.0	-0.015	1.0	97.34534	-12.398	1	3.0	1.0	0.0	0.0	0.0
0.0	900.0	100.0	100.0	0	0.0	0.0	-0.016	1.0	97.457306	-12.414	1	3.0	1.0	0.0	0.0	0.0
0.0	900.0	100.0	100.0	0	0.0	0.0	-0.017	1.0	97.457306	-11.537	1	3.0	1.0	0.0	0.0	0.0
0.0	900.0	100.0	100.0	0	0.0	0.0	-0.018	1.0	96.841156	-11.537	1	3.0	1.0	0.0	0.0	0.0
0.0	900.0	100.0	100.0	0	0.0	0.0	-0.018	1.0	96.83346	-9.963	1	3.0	1.0	0.0	0.0	0.0
0.0	900.0	100.0	100.0	0	0.0	0.0	-0.019	1.0	96.83346	-8.604	1	3.0	1.0	0.0	0.0	0.0
0.0	900.0	100.0	100.0	0	0.0	0.0	-0.019	1.0	96.06796	-8.604	1	3.0	1.0	0.0	0.0	0.0
0.0	900.0	100.0	100.0	0	0.0	0.0	-0.02	1.0	96.06796	-7.995	1	3.0	1.0	0.0	0.0	0.0
0.0	900.0	100.0	100.0	0	0.0	0.0	-0.021	1.0	96.92197	-7.995	1	3.0	1.0	0.0	0.0	0.0
0.0	900.0	100.0	100.0	0	0.0	0.0	-0.022	1.0	96.5102	-6.904	1	3.0	1.0	0.0	0.0	0.0
0.0	900.0	100.0	100.0	0	0.0	0.0	-0.022	1.0	96.5102	-6.416	1	3.0	1.0	0.0	0.0	0.0
0.0	900.0	100.0	100.0	0	0.0	0.0	-0.023	1.0	96.97619	-6.416	1	3.0	1.0	0.0	0.0	0.0
0.0	900.0	100.0	100.0	0	0.0	0.0	-0.023	1.0	96.117294	-5.541	1	3.0	1.0	0.0	0.0	0.0
0.0	900.0	100.0	100.0	0	0.0	0.0	-0.024	1.0	96.117294	-5.149	1	3.0	1.0	0.0	0.0	0.0
0.0	900.0	100.0	100.0	0	0.0	0.0	-0.024	1.0	96.951996	-5.149	1	3.0	1.0	0.0	0.0	0.0
0.0	900.0	100.0	100.0	0	0.0	0.0	-0.024	1.0	96.951996	-4.446	1	3.0	1.0	0.0	0.0	0.0
0.0	900.0	100.0	100.0	0	0.0	0.0	-0.025	1.0	95.82539	-4.446	1	3.0	1.0	0.0	0.0	0.0
0.0	900.0	100.0	100.0	0	0.0	0.0	-0.026	1.0	96.32292	-4.132	1	3.0	1.0	0.0	0.0	0.0
0.0	900.0	100.0	100.0	0	0.0	0.0	-0.026	1.0	96.32292	-3.569	1	3.0	1.0	0.0	0.0	0.0
0.0	900.0	100.0	100.0	0	0.0	0.0	-0.027	1.0	95.289215	-3.569	1	3.0	1.0	0.0	0.0	0.0
0.0	900.0	100.0	100.0	0	0.0	0.0	-0.027	1.0	96.01639	-3.316	1	3.0	1.0	0.0	0.0	0.0
0.0	900.0	100.0	100.0	0	0.0	0.0	-0.028	1.0	96.01639	-2.863	1	3.0	1.0	0.0	0.0	0.0
0.0	900.0	100.0	100.0	0	0.0	0.0	-0.028	1.0	96.1984	-2.863	1	3.0	1.0	0.0	0.0	0.0
0.0	900.0	100.0	100.0	0	0.0	0.0	-0.028	1.0	96.1984	-2.662	1	3.0	1.0	0.0	0.0	0.0
0.0	900.0	100.0	100.0	0	0.0	0.0	-0.028	1.0	95.24709	-2.662	1	3.0	1.0	0.0	0.0	0.0
0.0	900.0	100.0	100.0	0	0.0	0.0	-0.027	1.0	95.412895	-2.298	1	3.0	1.0	1.0	0.0	0.0
0.0	900.0	100.0	100.0	0	0.0	0.0	-0.027	1.0	95.412895	-2.135	1	3.0	1.0	1.0	0.0	0.0
0.0	900.0	100.0	100.0	0	0.0	0.0	-0.027	1.0	95.618614	-2.135	1	3.0	1.0	2.0	0.0	0.0
8333.334	600.0	100.0	100.0	0	0.0	0.0	-0.026	1.0	95.794304	-1.844	1	3.0	1.0	4.0	0.0	0.0
8333.334	600.0	100.0	100.0	0	0.0	0.0	-0.025	1.0	95.794304	-1.844	1	3.0	1.0	4.0	0.0	0.0
8333.334	600.0	100.0	100.0	0	0.0	0.0	-0.024	1.0	95.99272	-1.713	1	3.0	1.0	4.0	0.0	0.0
8333.334	600.0	100.0	100.0	0	0.0	0.0	-0.023	1.0	95.99272	-1.479	1	3.0	1.0	4.0	0.0	0.0
8333.334	600.0	100.0	100.0	0	0.0	0.0	-0.022	1.0	97.17549	-1.479	1	3.0	1.0	4.0	0.0	0.0
8333.334	600.0	100.0	100.0	0	0.0	0.0	-0.021	1.0	96.387146	-0.139	1	3.0	1.0	4.0	0.0	0.0
8333.334	600.0	100.0	100.0	0	0.0	0.0	-0.02	1.0	96.387146	0.458	1	3.0	1.0	4.0	0.0	0.0
8333.334	600.0	100.0	100.0	0	0.0	0.0	-0.018	1.0	96.16955	0.458	1	3.0	1.0	4.0	0.0	0.0
8333.334	600.0	100.0	100.0	0	0.0	0.0	-0.016	1.0	96.4998	1.533	1	3.0	1.0	4.0	0.0	0.0
8333.334	600.0	100.0	100.0	0	0.0	0.0	-0.015	1.0	96.4998	2.015	1	3.0	1.0	4.0	0.0	0.0
8333.334	600.0	100.0	100.0	0	0.0	0.0	-0.013	1.0	95.9177	2.015	1	3.0	1.0	4.0	0.0	0.0
8333.334	600.0	100.0	100.0	0	0.0	0.0	-0.011	1.0	95.9177	2.879	1	3.0	1.0	4.0	0.0	0.0
8333.334	600.0	100.0	100.0	0	0.0	0.0	-0.009	1.0	96.209465	2.879	1	3.0	1.0	4.0	0.0	0.0
8333.334	600.0	100.0	100.0	0	0.0	0.0	-0.007	1.0	96.82816	3.264	1	3.0	1.0	5.0	0.0	0.0
8333.334	600.0	100.0	100.0	0	0.0	0.0	-0.004	1.0	96.82816	3.957	1	3.0	1.0	5.0	0.0	0.0
8333.334	600.0	100.0	100.0	0	0.0	0.0	-0.002	1.0	97.43181	3.957	1	3.0	1.0	5.0	0.0	0.0
8333.334	600.0	100.0	100.0	0	0.0	0.0	0.0	1.0	97.782326	4.556	1	3.0	1.0	5.0	0.0	0.0
8333.334	600.0	100.0	100.0	0	0.0	0.0	0.002	1.0	97.782326	4.823	1	3.0	1.0	5.0	0.0	0.0
8333.334	600.0	100.0	100.0	0	0.0	0.0	0.004	1.0	98.02199	4.823	1	3.0	1.0	5.0	0.0	0.0
8333.334	600.0	100.0	100.0	0	0.0	0.0	0.007	1.0	98.02199	5.304	1	3.0	1.0	5.0	0.0	0.0
8333.334	600.0	100.0	100.0	0	0.0	0.0	0.01	1.0	97.57622	5.304	1	3.0	1.0	5.0	0.0	0.0
8333.334	600.0	100.0	100.0	0	0.0	0.0	0.012	1.0	98.31644	5.518	1	3.0	1.0	5.0	0.0	0.0
8333.334	600.0	100.0	100.0	0	0.0	0.0	0.015	1.0	97.57776	5.904	1	3.0	1.0	5.0	0.0	0.0
8333.334	600.0	100.0	100.0	0	0.0	0.0	0.017	1.0	98.18145	5.904	1	3.0	1.0	5.0	0.0	0.0
8333.334	600.0	100.0	100.0	0	0.0	0.0	0.02	1.0	97.98157	6.237	1	3.0	1.0	5.0	0.0	0.0
8333.334	600.0	100.0	100.0	0	0.0	0.0	0.023	1.0	97.98157	6.237	1	3.0	1.0	5.0	0.0	0.0
8333.334	600.0	100.0	100.0	0	0.0	0.0	0.026	1.0	97.31473	6.385	1	3.0	1.0	5.0	0.0	0.0
8333.334	600.0	100.0	100.0	0	0.0	0.0	0.029	1.0	97.31473	6.653	1	3.0	1.0	5.0	0.0	0.0
8333.334	600.0	100.0	100.0	0	0.0	0.0	0.031	1.0	98.07779	6.653	1	3.0	1.0	5.0	0.0	0.0
8333.334	600.0	100.0	100.0	0	0.0	0.0	0.034	1.0	97.64708	6.772	1	3.0	1.0	5.0	0.0	0.0
8333.334	600.0	100.0	100.0	0	0.0	0.0	0.036	1.0	97.64708	6.987	1	3.0	1.0	5.0	0.0	0.0
8333.334	600.0	100.0	100.0	0	0.0	0.0	0.039	1.0	97.07254	6.987	1	3.0	1.0	5.0	0.0	0.0
8333.334	600.0	100.0	100.0	0	0.0	0.0	0.042	1.0	96.995926	7.083	1	3.0	1.0	5.0	0.0	0.0
8333.334	600.0	100.0	100.0	0	0.0	0.0	0.044	1.0	96.995926	7.254	1	3.0	1.0	5.0	0.0	0.0
8333.334	600.0	100.0	100.0	0	0.0	0.0	0.047	1.0	96.92806	7.254	1	3.0	1.0	5.0	0.0	0.0
8333.334	600.0	100.0	100.0	0	0.0	0.0	0.049	1.0	96.92806	7.331	1	3.0	1.0	5.0	0.0	0.0
8333.334	600.0	100.0	100.0	0	0.0	0.0	0.051	1.0	97.226	7.331	1	3.0	1.0	5.0	0.0	0.0
8333.334	600.0	100.0	100.0	0	0.0	0.0	0.054	1.0	97.01479	7.469	1	3.0	1.0	5.0	0.0	0.0
8333.334	600.0	100.0	100.0	0	0.0	0.0	0.056	1.0	97.01479	7.532	1	3.0	1.0	5.0	0.0	0.0
8333.334	600.0	100.0	100.0	0	0.0	0.0	0.058	1.0	97.58454	7.532	1	3.0	1.0	5.0	0.0	0.0
8333.334	600.0	100.0	100.0	0	0.0	0.0	0.06	1.0	97.795296	7.642	1	3.0	1.0	5.0	0.0	0.0
8333.334	600.0	100.0	100.0	0	0.0	0.0	0.063	1.0	97.795296	7.642	1	3.0	1.0	5.0	0.0	0.0
8333.334	600.0	100.0	100.0	0	0.0	0.0	0.065	1.0	97.44194	7.692	1	3.0	1.0	5.0	0.0	0.0
8333.334	600.0	100.0	100.0	0	0.0	0.0	0.067	1.0	97.44194	7.78	1	3.0	1.0	5.0	0.0	0.0
8333.334	600.0	100.0	100.0	0	0.0	0.0	0.069	1.0	97.6108	7.78	1	3.0	1.0	5.0	0.0	0.0
8333.334	600.0	100.0	100.0	0	0.0	0.0	0.071	1.0	98.3984	7.857	1	3.0	1.0	5.0	0.0	0.0
8333.334	600.0	100.0	100.0	0	0.0	0.0	0.073	1.0	98.3984	7.893	1	3.0	1.0	5.0	0.0	0.0
8333.334	600.0	100.0	100.0	1	0.0	0.0	0.075	1.0	98.51783	7.893	1	3.0	1.0	5.0	0.0	0.0
8333.334	600.0	100.0	100.0	1	0.0	0.0	0.078	1.0	98.279724	7.954	1	3.0	1.0	5.0	0.0	0.0
8333.334	600.0	100.0	100.0	1	0.0	0.0	0.08	1.0	98.279724	7.954	1	3.0	1.0	5.0	0.0	0.0
8333.334	600.0	100.0	100.0	1	0.0	0.0	0.082	1.0	97.78736	7.981	1	3.0	1.0	5.0	0.0	0.0
8333.334	600.0	100.0	100.0	1	0.0	0.0	0.084	1.0	97.78736	8.031	1	3.0	1.0	5.0	0.0	0.0
8333.334	600.0	100.0	100.0	1	0.0	0.0	0.086	1.0	98.02541	8.031	1	3.0	1.0	5.0	0.0	0.0
8333.334	600.0	100.0	100.0	1	0.0	0.0	0.088	1.0	97.64205	8.073	1	3.0	1.0	5.0	0.0	0.0
8333.334	600.0	100.0	100.0	1	0.0	0.0	0.09	1.0	97.64205	8.092	1	3.0	1.0	5.0	0.0	0.0
8333.334	600.0	100.0	100.0	1	0.0	0.0	0.092	1.0	97.87262	8.092	1	3.0	1.0	5.0	0.0	0.0
8333.334	600.0	100.0	100.0	1	0.0	0.0	0.094	1.0	97.87262	8.126	1	3.0	1.0	5.0	0.0	0.0
8333.334	600.0	100.0	100.0	1	0.0	0.0	0.096	1.0	97.44993	8.126	1	3.0	1.0	5.0	0.0	0.0
8333.334	600.0	100.0	100.0	1	0.0	0.0	0.098	1.0	97.67268	8.143	1	3.0	1.0	5.0	0.0	0.0
8333.334	600.0	100.0	100.0	1	0.0	0.0	0.101	1.0	97.67268	8.17	1	3.0	1.0	5.0	0.0	0.0
8333.334	600.0	100.0	100.0	1	0.0	0.0	0.103	1.0	97.83472	8.17	1	3.0	1.0	5.0	0.0	0.0
8333.334	600.0	100.0	100.0	1	0.0	0.0	0.105	1.0	97.64474	8.181	1	3.0	1.0	5.0	0.0	0.0
8333.334	600.0	100.0	100.0	1	0.0	0.0	0.107	1.0	97.64474	8.204	1	3.0	1.0	5.0	0.0	0.0
8333.334	600.0	100.0	100.0	1	0.0	0.0	0.109	1.0	97.38939	8.204	1	3.0	1.0	5.0	0.0	0.0
8333.334	600.0	100.0	100.0	1	0.0	0.0	0.111	1.0	97.38939	8.223	1	3.0	1.0	5.0	0.0	0.0
8333.334	600.0	100.0	100.0	1	0.0	0.0	0.113	1.0	98.87348	8.223	1	3.0	1.0	5.0	0.0	0.0
8333.334	600.0	100.0	100.0	1	0.0	0.0	0.116	1.0	98.22851	8.231	1	3.0	1.0	5.0	0.0	0.0
8333.334	600.0	100.0	100.0	1	0.0	0.0	0.117	1.0	98.22851	8.246	1	3.0	1.0	5.0	0.0	0.0
8333.334	600.0	100.0	100.0	1	0.0	0.0	0.12	1.0	97.67929	8.246	1	3.0	1.0	5.0	0.0	0.0
8333.334	600.0	100.0	100.0	1	0.0	0.0	0.122	1.0	97.432434	8.253	1	3.0	1.0	5.0	0.0	0.0
8333.334	600.0	100.0	100.0	1	0.0	0.0	0.124	1.0	97.432434	8.267	1	3.0	1.0	5.0	0.0	0.0
8333.334	600.0	100.0	100.0	1	0.0	0.0	0.126	1.0	97.96552	8.267	1	3.0	1.0	5.0	0.0	0.0
8333.334	600.0	100.0	100.0	1	0.0	0.0	0.128	1.0	97.96552	8.271	1	3.0	1.0	5.0	0.0	0.0
8333.334	600.0	100.0	100.0	1	0.0	0.0	0.129	1.0	97.68407	8.271	1	3.0	1.0	5.0	0.0	0.0
8333.334	600.0	100.0	100.0	1	0.0	0.0	0.131	1.0	97.260895	8.282	1	3.0	1.0	5.0	0.0	0.0
8333.334	600.0	100.0	100.0	1	0.0	0.0	0.134	1.0	97.260895	8.286	1	3.0	1.0	5.0	0.0	0.0
8333.334	600.0	100.0	100.0	1	0.0	0.0	0.135	1.0	96.86665	8.286	1	3.0	1.0	5.0	0.0	0.0
8333.334	600.0	100.0	100.0	1	0.0	0.0	0.137	1.0	96.58545	8.293	1	3.0	1.0	5.0	0.0	0.0
8333.334	600.0	100.0	100.0	1	0.0	0.0	0.139	1.0	96.58545	8.297	1	3.0	1.0	5.0	0.0	0.0
8333.334	600.0	100.0	100.0	1	0.0	0.0	0.14	1.0	97.03883	8.297	1	3.0	1.0	5.0	0.0	0.0
8333.334	600.0	100.0	100.0	1	0.0	0.0	0.142	1.0	97.03883	8.304	1	3.0	1.0	5.0	0.0	0.0
8333.334	600.0	100.0	100.0	1	0.0	0.0	0.144	1.0	97.2462	8.304	1	3.0	1.0	5.0	0.0	0.0
8333.334	600.0	100.0	100.0	1	0.0	0.0	0.146	1.0	96.29546	8.309	1	3.0	1.0	5.0	0.0	0.0
8333.334	600.0	100.0	100.0	1	0.0	0.0	0.147	1.0	96.29546	8.311	1	3.0	1.0	5.0	0.0	0.0
8333.334	600.0	100.0	100.0	1	0.0	0.0	0.149	1.0	96.42751	8.311	1	3.0	1.0	5.0	0.0	0.0
8333.334	600.0	100.0	100.0	1	0.0	0.0	0.15	1.0	96.87732	8.315	1	3.0	1.0	5.0	0.0	0.0
8333.334	600.0	100.0	100.0	1	0.0	0.0	0.152	1.0	96.87732	8.318	1	3.0	1.0	5.0	0.0	0.0
8333.334	600.0	100.0	100.0	1	0.0	0.0	0.153	1.0	96.91707	8.318	1	3.0	1.0	6.0	0.0	0.0
8333.334	600.0	100.0	100.0	1	0.0	0.0	0.155	1.0	96.91707	8.322	1	3.0	1.0	6.0	0.0	0.0
0.0	600.0	100.0	100.0	0	0.0	0.0	0.156	1.0	97.35614	8.322	1	4.0	1.0	0.0	0.0	0.0
0.0	600.0	100.0	100.0	0	0.0	0.0	0.158	1.0	98.161354	8.324	1	4.0	1.0	0.0	0.0	0.0
0.0	600.0	100.0	100.0	0	0.0	0.0	0.159	1.0	97.05859	8.326	1	4.0	1.0	0.0	0.0	0.0
0.0	600.0	100.0	100.0	0	0.0	0.0	0.161	1.0	97.36989	8.326	1	4.0	1.0	0.0	0.0	0.0
0.0	600.0	100.0	100.0	0	0.0	0.0	0.162	1.0	97.285934	7.738	1	4.0	1.0	0.0	0.0	0.0
0.0	600.0	100.0	100.0	0	0.0	0.0	0.163	1.0	97.285934	7.738	1	4.0	1.0	0.0	0.0	0.0
0.0	600.0	100.0	100.0	0	0.0	0.0	0.164	1.0	97.532005	6.681	1	4.0	1.0	0.0	0.0	0.0
0.0	600.0	100.0	100.0	0	0.0	0.0	0.165	1.0	97.532005	6.21	1	4.0	1.0	0.0	0.0	0.0
0.0	600.0	100.0	100.0	0	0.0	0.0	0.166	1.0	98.37765	6.21	1	4.0	1.0	0.0	0.0	0.0
0.0	600.0	100.0	100.0	0	0.0	0.0	0.167	1.0	98.52697	5.363	1	4.0	1.0	0.0	0.0	0.0
0.0	600.0	100.0	100.0	0	0.0	0.0	0.168	1.0	98.52697	4.63	1	4.0	1.0	0.0	0.0	0.0
0.0	600.0	100.0	100.0	0	0.0	0.0	0.169	1.0	97.87015	4.63	1	4.0	1.0	0.0	0.0	0.0
0.0	600.0	100.0	100.0	0	0.0	0.0	0.169	1.0	97.85872	4.304	1	4.0	1.0	0.0	0.0	0.0
0.0	600.0	100.0	100.0	0	0.0	0.0	0.17	1.0	97.76439	4.304	1	4.0	1.0	0.0	0.0	0.0
0.0	600.0	100.0	100.0	0	0.0	0.0	0.17	1.0	97.843346	3.716	1	4.0	1.0	0.0	0.0	0.0
0.0	600.0	100.0	100.0	0	0.0	0.0	0.171	1.0	97.843346	3.454	1	4.0	1.0	0.0	0.0	0.0
0.0	600.0	100.0	100.0	0	0.0	0.0	0.171	1.0	97.76345	3.454	1	4.0	1.0	0.0	0.0	0.0
0.0	600.0	100.0	100.0	0	0.0	0.0	0.171	1.0	97.54286	2.982	1	4.0	1.0	0.0	0.0	0.0
0.0	600.0	100.0	100.0	0	0.0	0.0	0.171	1.0	97.54286	2.771	1	4.0	1.0	0.0	0.0	0.0
0.0	600.0	100.0	100.0	0	0.0	0.0	0.171	1.0	97.11495	2.771	1	4.0	1.0	0.0	0.0	0.0
0.0	600.0	100.0	100.0	0	0.0	0.0	0.171	1.0	97.47572	2.393	1	4.0	1.0	0.0	0.0	0.0
0.0	600.0	100.0	100.0	0	0.0	0.0	0.171	1.0	97.47572	2.223	1	4.0	1.0	0.0	0.0	0.0
0.0	600.0	100.0	100.0	0	0.0	0.0	0.17	0.0	97.62048	2.223	1	4.0	1.0	14.0	0.0	0.0
0.0	600.0	100.0	100.0	0	0.0	0.0	0.169	0.0	97.62048	1.92	1	4.0	1.0	14.0	0.0	0.0
0.0	600.0	100.0	100.0	0	0.0	0.0	0.168	0.0	97.32926	1.92	1	4.0	1.0	0.0	0.0	0.0
0.0	600.0	100.0	100.0	0	0.0	0.0	0.167	0.0	96.865364	1.658	1	4.0	1.0	0.0	0.0	0.0
0.0	600.0	100.0	100.0	0	0.0	0.0	0.165	0.0	96.865364	1.54	1	4.0	1.0	0.0	0.0	0.0
0.0	600.0	100.0	100.0	0	0.0	0.0	0.163	0.0	97.552124	1.54	1	4.0	1.0	0.0	0.0	0.0
0.0	600.0	100.0	100.0	0	0.0	0.0	0.161	0.0	96.19694	1.33	1	4.0	1.0	0.0	0.0	0.0
0.0	600.0	100.0	100.0	0	0.0	0.0	0.159	0.0	96.19694	1.33	1	4.0	1.0	0.0	0.0	0.0
0.0	600.0	100.0	100.0	0	0.0	0.0	0.157	0.0	95.40996	1.236	1	4.0	1.0	0.0	0.0	0.0
0.0	600.0	100.0	100.0	0	0.0	0.0	0.155	0.0	95.40996	1.067	1	4.0	1.0	0.0	0.0	0.0
0.0	600.0	100.0	100.0	0	0.0	0.0	0.152	0.0	95.455	1.067	1	4.0	1.0	0.0	0.0	0.0
0.0	600.0	100.0	100.0	0	0.0	0.0	0.15	0.0	95.37508	0.992	1	4.0	1.0	0.0	0.0	0.0
0.0	600.0	100.0	100.0	0	0.0	0.0	0.147	0.0	95.8632	0.921	1	4.0	1.0	0.0	0.0	0.0
0.0	600.0	100.0	100.0	0	0.0	0.0	0.144	0.0	96.20906	0.921	1	4.0	1.0	0.0	0.0	0.0
0.0	600.0	100.0	100.0	0	0.0	0.0	0.142	0.0	96.998024	0.796	1	4.0	1.0	0.0	0.0	0.0
0.0	600.0	100.0	100.0	0	0.0	0.0	0.138	0.0	96.998024	0.796	1	4.0	1.0	0.0	0.0	0.0
0.0	600.0	100.0	100.0	0	0.0	0.0	0.136	0.0	96.71576	0.687	1	4.0	1.0	0.0	0.0	0.0
0.0	600.0	100.0	100.0	0	0.0	0.0	0.133	0.0	96.71576	0.593	1	4.0	1.0	0.0	0.0	0.0
0.0	600.0	100.0	100.0	0	0.0	0.0	0.13	0.0	97.93994	0.593	1	4.0	1.0	0.0	0.0	0.0
0.0	600.0	100.0	100.0	0	0.0	0.0	0.127	0.0	98.824165	0.552	1	4.0	1.0	0.0	0.0	0.0
0.0	600.0	100.0	100.0	0	0.0	0.0	0.124	0.0	98.36612	0.476	1	4.0	1.0	0.0	0.0	0.0
0.0	600.0	100.0	100.0	0	0.0	0.0	0.122	0.0	97.91529	0.476	1	4.0	1.0	0.0	0.0	0.0
0.0	600.0	100.0	100.0	0	0.0	0.0	0.119	0.0	98.24711	0.442	1	4.0	1.0	0.0	0.0	0.0
0.0	600.0	100.0	100.0	0	0.0	0.0	0.117	0.0	98.24711	0.442	1	4.0	1.0	0.0	0.0	0.0
0.0	600.0	100.0	100.0	0	0.0	0.0	0.114	0.0	98.28991	0.381	1	4.0	1.0	0.0	0.0	0.0
0.0	600.0	100.0	100.0	0	0.0	0.0	0.112	0.0	98.28991	0.329	1	4.0	1.0	0.0	0.0	0.0
0.0	600.0	100.0	100.0	0	0.0	0.0	0.109	0.0	98.61334	0.329	1	4.0	1.0	0.0	0.0	0.0
0.0	600.0	100.0	100.0	0	0.0	0.0	0.107	0.0	99.58199	0.306	1	4.0	1.0	0.0	0.0	0.0
0.0	600.0	100.0	100.0	0	0.0	0.0	0.104	0.0	99.58199	0.264	1	4.0	1.0	0.0	0.0	0.0
0.0	600.0	100.0	100.0	0	0.0	0.0	0.102	0.0	99.69563	0.264	1	4.0	1.0	0.0	0.0	0.0
0.0	600.0	100.0	100.0	0	0.0	0.0	0.1	0.0	98.775604	0.245	1	4.0	1.0	0.0	0.0	0.0
0.0	600.0	100.0	100.0	0	0.0	0.0	0.097	0.0	98.775604	0.245	1	4.0	1.0	0.0	0.0	0.0
0.0	600.0	100.0	100.0	0	0.0	0.0	0.095	0.0	98.19689	0.211	1	4.0	1.0	0.0	0.0	0.0
0.0	600.0	100.0	100.0	0	0.0	0.0	0.094	0.0	98.19689	0.196	1	4.0	1.0	0.0	0.0	0.0
0.0	600.0	100.0	100.0	0	0.0	0.0	0.092	0.0	97.85658	0.196	1	4.0	1.0	0.0	0.0	0.0
0.0	600.0	100.0	100.0	0	0.0	0.0	0.09	0.0	97.73045	0.169	1	4.0	1.0	0.0	0.0	0.0
0.0	600.0	100.0	100.0	0	0.0	0.0	0.088	0.0	97.73045	0.157	1	4.0	1.0	0.0	0.0	0.0
0.0	600.0	100.0	100.0	0	0.0	0.0	0.086	0.0	97.678665	0.157	1	4.0	1.0	0.0	0.0	0.0
0.0	600.0	100.0	100.0	0	0.0	0.0	0.084	0.0	97.93753	0.136	1	4.0	1.0	0.0	0.0	0.0
0.0	600.0	100.0	100.0	0	0.0	0.0	0.082	0.0	97.93753	0.136	1	4.0	1.0	0.0	0.0	0.0
0.0	600.0	100.0	100.0	0	0.0	0.0	0.08	0.0	98.34789	0.126	1	4.0	1.0	0.0	0.0	0.0
0.0	600.0	100.0	100.0	0	0.0	0.0	0.078	0.0	98.34789	0.109	1	4.0	1.0	0.0	0.0	0.0
0.0	600.0	100.0	100.0	0	0.0	0.0	0.076	0.0	97.6316	0.109	1	4.0	1.0	0.0	0.0	0.0
0.0	600.0	100.0	100.0	0	0.0	0.0	0.075	0.0	98.81631	0.094	1	4.0	1.0	0.0	0.0	0.0
0.0	600.0	100.0	100.0	0	0.0	0.0	0.073	0.0	98.81631	0.087	1	4.0	1.0	0.0	0.0	0.0
0.0	600.0	100.0	100.0	0	0.0	0.0	0.071	0.0	98.410774	0.087	1	4.0	1.0	0.0	0.0	0.0
0.0	600.0	100.0	100.0	0	0.0	0.0	0.069	0.0	97.801125	0.075	1	4.0	1.0	0.0	0.0	0.0
0.0	600.0	100.0	100.0	0	0.0	0.0	0.067	0.0	97.28033	0.075	1	4.0	1.0	0.0	0.0	0.0
0.0	600.0	100.0	100.0	0	0.0	0.0	0.066	0.0	97.31119	0.069	1	4.0	1.0	0.0	0.0	0.0
0.0	600.0	100.0	100.0	0	0.0	0.0	0.064	0.0	97.31119	0.06	1	4.0	1.0	0.0	0.0	0.0
0.0	600.0	100.0	100.0	0	0.0	0.0	0.062	0.0	96.92726	0.06	1	4.0	1.0	0.0	0.0	0.0
0.0	600.0	100.0	100.0	0	0.0	0.0	0.061	0.0	96.86342	0.055	1	4.0	1.0	0.0	0.0	0.0
0.0	600.0	100.0	100.0	0	0.0	0.0	0.059	0.0	96.86342	0.048	1	4.0	1.0	0.0	0.0	0.0
0.0	600.0	100.0	100.0	0	0.0	0.0	0.058	0.0	96.06417	0.048	1	4.0	1.0	0.0	0.0	0.0
0.0	600.0	100.0	100.0	0	0.0	0.0	0.057	0.0	96.06417	0.044	1	4.0	1.0	0.0	0.0	0.0
0.0	600.0	100.0	100.0	0	0.0	0.0	0.055	0.0	96.20016	0.044	1	4.0	1.0	0.0	0.0	0.0
0.0	600.0	100.0	100.0	0	0.0	0.0	0.053	0.0	96.523544	0.038	1	4.0	1.0	0.0	0.0	0.0
0.0	600.0	100.0	100.0	0	0.0	0.0	0.052	0.0	96.523544	0.035	1	4.0	1.0	0.0	0.0	0.0
0.0	600.0	100.0	100.0	0	0.0	0.0	0.05	0.0	96.92071	0.035	1	4.0	1.0	0.0	0.0	0.0
0.0	600.0	100.0	100.0	0	0.0	0.0	0.049	0.0	96.79881	0.03	1	4.0	1.0	0.0	0.0	0.0
0.0	600.0	100.0	100.0	0	0.0	0.0	0.047	0.0	96.79881	0.026	1	4.0	1.0	0.0	0.0	0.0
0.0	600.0	100.0	100.0	0	0.0	0.0	0.046	0.0	97.207924	0.026	1	4.0	1.0	0.0	0.0	0.0
0.0	600.0	100.0	100.0	0	0.0	0.0	0.045	0.0	97.207924	0.024	1	4.0	1.0	0.0	0.0	0.0
0.0	600.0	100.0	100.0	0	0.0	0.0	0.043	0.0	97.141975	0.024	1	4.0	1.0	0.0	0.0	0.0
0.0	600.0	100.0	100.0	0	0.0	0.0	0.042	0.0	95.85425	0.02	1	4.0	1.0	0.0	0.0	0.0
0.0	600.0	100.0	100.0	0	0.0	0.0	0.04	0.0	95.85425	0.019	1	4.0	1.0	0.0	0.0	0.0
0.0	600.0	100.0	100.0	0	0.0	0.0	0.039	0.0	95.63914	0.019	1	4.0	1.0	0.0	0.0	0.0
0.0	600.0	100.0	100.0	0	0.0	0.0	0.037	0.0	95.39176	0.016	1	4.0	1.0	0.0	0.0	0.0
0.0	600.0	100.0	100.0	0	0.0	0.0	0.036	0.0	95.39176	0.015	1	4.0	1.0	0.0	0.0	0.0
0.0	600.0	100.0	100.0	0	0.0	0.0	0.035	0.0	95.15326	0.015	1	4.0	1.0	0.0	0.0	0.0
0.0	600.0	100.0	100.0	0	0.0	0.0	0.033	0.0	95.15326	0.013	1	4.0	1.0	0.0	0.0	0.0
0.0	600.0	100.0	100.0	0	0.0	0.0	0.032	0.0	95.88135	0.013	1	4.0	1.0	0.0	0.0	0.0
0.0	600.0	100.0	100.0	0	0.0	0.0	0.03	0.0	96.05062	0.012	1	4.0	1.0	0.0	0.0	0.0
0.0	600.0	100.0	100.0	0	0.0	0.0	0.029	0.0	96.21694	0.01	1	4.0	1.0	0.0	0.0	0.0
0.0	600.0	100.0	100.0	0	0.0	0.0	0.028	0.0	95.90099	0.01	1	4.0	1.0	0.0	0.0	0.0
0.0	600.0	100.0	100.0	0	0.0	0.0	0.027	0.0	95.92661	0.008	1	4.0	1.0	0.0	0.0	0.0
0.0	600.0	100.0	100.0	0	0.0	0.0	0.025	0.0	95.92661	0.008	1	4.0	1.0	0.0	0.0	0.0
0.0	600.0	100.0	100.0	0	0.0	0.0	0.024	0.0	95.46618	0.008	1	4.0	1.0	0.0	0.0	0.0
0.0	600.0	100.0	100.0	0	0.0	0.0	0.022	0.0	95.46618	0.006	1	4.0	1.0	0.0	0.0	0.0
0.0	600.0	100.0	100.0	0	0.0	0.0	0.021	0.0	96.07125	0.006	1	4.0	1.0	0.0	0.0	0.0
0.0	600.0	100.0	100.0	0	0.0	0.0	0.02	0.0	95.21945	0.006	1	4.0	1.0	0.0	0.0	0.0
0.0	600.0	100.0	100.0	0	0.0	0.0	0.018	0.0	95.21945	0.005	1	4.0	1.0	0.0	0.0	0.0
0.0	600.0	100.0	100.0	0	0.0	0.0	0.016	0.0	96.2465	0.005	1	4.0	1.0	0.0	0.0	0.0
0.0	600.0	100.0	100.0	0	0.0	0.0	0.014	0.0	96.2685	0.004	1	4.0	1.0	0.0	0.0	0.0
0.0	600.0	100.0	100.0	0	0.0	0.0	0.013	0.0	96.2685	0.004	1	4.0	1.0	0.0	0.0	0.0
0.0	600.0	100.0	100.0	0	0.0	0.0	0.011	0.0	96.430534	0.004	1	4.0	1.0	0.0	0.0	0.0
0.0	600.0	100.0	100.0	0	0.0	0.0	0.009	0.0	96.430534	0.003	1	4.0	1.0	0.0	0.0	0.0
0.0	600.0	100.0	100.0	0	0.0	0.0	0.007	0.0	97.00307	0.003	1	4.0	1.0	0.0	0.0	0.0
0.0	600.0	100.0	100.0	0	0.0	0.0	0.005	0.0	97.12764	0.003	1	4.0	1.0	0.0	0.0	0.0
0.0	600.0	100.0	100.0	0	0.0	0.0	0.004	0.0	97.12764	0.002	1	4.0	1.0	0.0	0.0	0.0
0.0	600.0	100.0	100.0	0	0.0	0.0	0.002	0.0	96.58795	0.002	1	4.0	1.0	0.0	0.0	0.0
0.0	600.0	100.0	100.0	0	0.0	0.0	0.0	0.0	96.86925	0.002	1	4.0	1.0	0.0	0.0	0.0
0.0	600.0	100.0	100.0	0	0.0	0.0	-0.001	0.0	96.86925	0.002	1	4.0	1.0	0.0	0.0	0.0
0.0	600.0	100.0	100.0	0	0.0	0.0	-0.003	0.0	96.86988	0.002	1	4.0	1.0	0.0	0.0	0.0
0.0	600.0	100.0	100.0	0	0.0	0.0	-0.005	0.0	96.86988	0.001	1	4.0	1.0	0.0	0.0	0.0
0.0	600.0	100.0	100.0	0	0.0	0.0	-0.007	0.0	97.029045	0.001	1	4.0	1.0	0.0	0.0	0.0
0.0	600.0	100.0	100.0	0	0.0	0.0	-0.009	0.0	96.64907	0.001	1	4.0	1.0	0.0	0.0	0.0
0.0	600.0	100.0	100.0	0	0.0	0.0	-0.011	0.0	96.64907	0.001	1	4.0	1.0	0.0	0.0	0.0
0.0	600.0	100.0	100.0	0	0.0	0.0	-0.013	0.0	96.96358	0.001	1	4.0	1.0	0.0	0.0	0.0
0.0	600.0	100.0	100.0	0	0.0	0.0	-0.015	0.0	96.67907	0.0	1	4.0	1.0	0.0	0.0	0.0
0.0	600.0	100.0	100.0	0	0.0	0.0	-0.017	0.0	96.67907	0.0	1	4.0	1.0	0.0	0.0	0.0
0.0	600.0	100.0	100.0	0	0.0	0.0	-0.018	0.0	96.97054	0.0	1	4.0	1.0	0.0	0.0	0.0
0.0	600.0	100.0	100.0	0	0.0	0.0	-0.02	0.0	96.97054	0.0	1	4.0	1.0	0.0	0.0	0.0
0.0	600.0	100.0	100.0	0	0.0	0.0	-0.021	0.0	97.107704	0.0	1	4.0	1.0	0.0	0.0	0.0
0.0	600.0	100.0	100.0	0	0.0	0.0	-0.022	0.0	97.3331	0.0	1	4.0	1.0	0.0	0.0	0.0
0.0	600.0	100.0	100.0	0	0.0	0.0	-0.023	0.0	97.74132	0.0	1	4.0	1.0	0.0	0.0	0.0
0.0	600.0	100.0	100.0	0	0.0	0.0	-0.023	0.0	97.69918	0.0	1	4.0	1.0	0.0	0.0	0.0
0.0	600.0	100.0	100.0	0	0.0	0.0	-0.024	0.0	97.175285	0.0	1	4.0	1.0	0.0	0.0	0.0
0.0	600.0	100.0	100.0	0	0.0	0.0	-0.024	0.0	97.175285	0.0	1	4.0	1.0	0.0	0.0	0.0
0.0	600.0	100.0	100.0	0	0.0	0.0	-0.023	0.0	96.90694	0.0	1	4.0	1.0	1.0	0.0	0.0
0.0	600.0	100.0	100.0	0	0.0	0.0	-0.023	0.0	96.90694	0.0	1	4.0	1.0	1.0	0.0	0.0
0.0	600.0	100.0	100.0	0	0.0	0.0	-0.022	0.0	97.08575	0.0	1	4.0	1.0	2.0	0.0	0.0
6944.445	500.0	100.0	100.0	0	0.0	0.0	-0.022	0.0	97.227585	0.0	1	4.0	1.0	4.0	0.0	0.0
6944.445	500.0	100.0	100.0	0	0.0	0.0	-0.021	0.0	97.227585	0.0	1	4.0	1.0	4.0	0.0	0.0
6944.445	500.0	100.0	100.0	0	0.0	0.0	-0.02	0.0	96.77941	0.0	1	4.0	1.0	4.0	0.0	0.0
6944.445	500.0	100.0	100.0	0	0.0	0.0	-0.019	0.0	96.982574	0.0	1	4.0	1.0	4.0	0.0	0.0
6944.445	500.0	100.0	100.0	0	0.0	0.0	-0.017	0.0	96.982574	0.0	1	4.0	1.0	4.0	0.0	0.0
6944.445	500.0	100.0	100.0	0	0.0	0.0	-0.015	0.0	96.06259	0.948	1	4.0	1.0	4.0	0.0	0.0
6944.445	500.0	100.0	100.0	0	0.0	0.0	-0.013	0.0	96.06259	1.372	1	4.0	1.0	4.0	0.0	0.0
6944.445	500.0	100.0	100.0	0	0.0	0.0	-0.011	0.0	95.484604	1.372	1	4.0	1.0	4.0	0.0	0.0
6944.445	500.0	100.0	100.0	0	0.0	0.0	-0.009	0.0	95.543526	2.133	1	4.0	1.0	4.0	0.0	0.0
6944.445	500.0	100.0	100.0	0	0.0	0.0	-0.006	0.0	95.543526	2.474	1	4.0	1.0	4.0	0.0	0.0
6944.445	500.0	100.0	100.0	0	0.0	0.0	-0.004	0.0	95.240326	2.474	1	4.0	1.0	5.0	0.0	0.0
6944.445	500.0	100.0	100.0	0	0.0	0.0	-0.001	0.0	95.98118	3.085	1	4.0	1.0	5.0	0.0	0.0
6944.445	500.0	100.0	100.0	0	0.0	0.0	0.0	0.0	95.98118	3.358	1	4.0	1.0	5.0	0.0	0.0
6944.445	500.0	100.0	100.0	0	0.0	0.0	0.003	0.0	95.76336	3.358	1	4.0	1.0	5.0	0.0	0.0
6944.445	500.0	100.0	100.0	0	0.0	0.0	0.006	0.0	95.76336	3.849	1	4.0	1.0	5.0	0.0	0.0
6944.445	500.0	100.0	100.0	0	0.0	0.0	0.009	0.0	96.43645	3.849	1	4.0	1.0	5.0	0.0	0.0
6944.445	500.0	100.0	100.0	0	0.0	0.0	0.012	0.0	96.61237	4.068	1	4.0	1.0	5.0	0.0	0.0
6944.445	500.0	100.0	100.0	0	0.0	0.0	0.015	0.0	96.69599	4.462	1	4.0	1.0	5.0	0.0	0.0
6944.445	500.0	100.0	100.0	0	0.0	0.0	0.018	0.0	96.654655	4.462	1	4.0	1.0	5.0	0.0	0.0
6944.445	500.0	100.0	100.0	0	0.0	0.0	0.021	0.0	97.440285	4.801	1	4.0	1.0	5.0	0.0	0.0
6944.445	500.0	100.0	100.0	0	0.0	0.0	0.024	0.0	97.440285	4.801	1	4.0	1.0	5.0	0.0	0.0
6944.445	500.0	100.0	100.0	0	0.0	0.0	0.027	0.0	97.757	4.954	1	4.0	1.0	5.0	0.0	0.0
6944.445	500.0	100.0	100.0	0	0.0	0.0	0.03	0.0	97.757	5.227	1	4.0	1.0	5.0	0.0	0.0
6944.445	500.0	100.0	100.0	0	0.0	0.0	0.033	0.0	96.9711	5.227	1	4.0	1.0	5.0	0.0	0.0
6944.445	500.0	100.0	100.0	0	0.0	0.0	0.036	0.0	95.78804	5.349	1	4.0	1.0	5.0	0.0	0.0
6944.445	500.0	100.0	100.0	0	0.0	0.0	0.039	0.0	95.78804	5.567	1	4.0	1.0	5.0	0.0	0.0
6944.445	500.0	100.0	100.0	0	0.0	0.0	0.042	0.0	96.68077	5.567	1	4.0	1.0	5.0	0.0	0.0
6944.445	500.0	100.0	100.0	0	0.0	0.0	0.044	0.0	96.92754	5.666	1	4.0	1.0	5.0	0.0	0.0
6944.445	500.0	100.0	100.0	0	0.0	0.0	0.047	0.0	96.92754	5.666	1	4.0	1.0	5.0	0.0	0.0
6944.445	500.0	100.0	100.0	0	0.0	0.0	0.05	0.0	97.22663	5.841	1	4.0	1.0	5.0	0.0	0.0
6944.445	500.0	100.0	100.0	0	0.0	0.0	0.053	0.0	97.22663	5.92	1	4.0	1.0	5.0	0.0	0.0
6944.445	500.0	100.0	100.0	0	0.0	0.0	0.055	0.0	97.44194	5.92	1	4.0	1.0	5.0	0.0	0.0
6944.445	500.0	100.0	100.0	0	0.0	0.0	0.058	0.0	97.54817	6.06	1	4.0	1.0	5.0	0.0	0.0
6944.445	500.0	100.0	100.0	0	0.0	0.0	0.061	0.0	97.54817	6.123	1	4.0	1.0	5.0	0.0	0.0
6944.445	500.0	100.0	100.0	0	0.0	0.0	0.063	0.0	97.92624	6.123	1	4.0	1.0	5.0	0.0	0.0
6944.445	500.0	100.0	100.0	0	0.0	0.0	0.066	0.0	97.95708	6.237	1	4.0	1.0	5.0	0.0	0.0
6944.445	500.0	100.0	100.0	0	0.0	0.0	0.068	0.0	97.95708	6.237	1	4.0	1.0	5.0	0.0	0.0
6944.445	500.0	100.0	100.0	0	0.0	0.0	0.071	0.0	98.79169	6.287	1	4.0	1.0	5.0	0.0	0.0
6944.445	500.0	100.0	100.0	0	0.0	0.0	0.074	0.0	98.79169	6.378	1	4.0	1.0	5.0	0.0	0.0
6944.445	500.0	100.0	100.0	0	0.0	0.0	0.076	0.0	98.06773	6.378	1	4.0	1.0	5.0	0.0	0.0
6944.445	500.0	100.0	100.0	0	0.0	0.0	0.079	0.0	98.4687	6.456	1	4.0	1.0	5.0	0.0	0.0
6944.445	500.0	100.0	100.0	0	0.0	0.0	0.082	0.0	98.4687	6.492	1	4.0	1.0	5.0	0.0	0.0
6944.445	500.0	100.0	100.0	0	0.0	0.0	0.084	0.0	98.33273	6.492	1	4.0	1.0	5.0	0.0	0.0
6944.445	500.0	100.0	100.0	0	0.0	0.0	0.086	0.0	98.33273	6.554	1	4.0	1.0	5.0	0.0	0.0
6944.445	500.0	100.0	100.0	0	0.0	0.0	0.089	0.0	97.633835	6.554	1	4.0	1.0	5.0	0.0	0.0
6944.445	500.0	100.0	100.0	0	0.0	0.0	0.091	0.0	97.164215	6.582	1	4.0	1.0	5.0	0.0	0.0
6944.445	500.0	100.0	100.0	0	0.0	0.0	0.093	0.0	97.164215	6.633	1	4.0	1.0	5.0	0.0	0.0
6944.445	500.0	100.0	100.0	0	0.0	0.0	0.095	0.0	96.85656	6.633	1	4.0	1.0	5.0	0.0	0.0
6944.445	500.0	100.0	100.0	0	0.0	0.0	0.098	0.0	97.11351	6.655	1	4.0	1.0	5.0	0.0	0.0
6944.445	500.0	100.0	100.0	0	0.0	0.0	0.1	0.0	97.11351	6.696	1	4.0	1.0	5.0	0.0	0.0
6944.445	500.0	100.0	100.0	0	0.0	0.0	0.102	0.0	97.4149	6.696	1	4.0	1.0	5.0	0.0	0.0
6944.445	500.0	100.0	100.0	0	0.0	0.0	0.104	0.0	97.4149	6.731	1	4.0	1.0	5.0	0.0	0.0
6944.445	500.0	100.0	100.0	0	0.0	0.0	0.106	0.0	96.11262	6.731	1	4.0	1.0	5.0	0.0	0.0
6944.445	500.0	100.0	100.0	0	0.0	0.0	0.109	0.0	96.61881	6.747	1	4.0	1.0	5.0	0.0	0.0
6944.445	500.0	100.0	100.0	0	0.0	0.0	0.111	0.0	96.61881	6.774	1	4.0	1.0	5.0	0.0	0.0
6944.445	500.0	100.0	100.0	0	0.0	0.0	0.113	0.0	97.2106	6.774	1	4.0	1.0	5.0	0.0	0.0
6944.445	500.0	100.0	100.0	0	0.0	0.0	0.115	0.0	96.61475	6.788	1	4.0	1.0	5.0	0.0	0.0
6944.445	500.0	100.0	100.0	0	0.0	0.0	0.117	0.0	96.61475	6.81	1	4.0	1.0	5.0	0.0	0.0
6944.445	500.0	100.0	100.0	0	0.0	0.0	0.119	0.0	96.10841	6.81	1	4.0	1.0	5.0	0.0	0.0
6944.445	500.0	100.0	100.0	0	0.0	0.0	0.121	0.0	96.10841	6.82	1	4.0	1.0	5.0	0.0	0.0
6944.445	500.0	100.0	100.0	0	0.0	0.0	0.123	0.0	95.016136	6.82	1	4.0	1.0	5.0	0.0	0.0
6944.445	500.0	100.0	100.0	0	0.0	0.0	0.125	0.0	95.1323	6.838	1	4.0	1.0	5.0	0.0	0.0
6944.445	500.0	100.0	100.0	0	0.0	0.0	0.127	0.0	95.1323	6.847	1	4.0	1.0	5.0	0.0	0.0
6944.445	500.0	100.0	100.0	0	0.0	0.0	0.129	0.0	95.645065	6.847	1	4.0	1.0	5.0	0.0	0.0
6944.445	500.0	100.0	100.0	0	0.0	0.0	0.131	0.0	94.85104	6.861	1	4.0	1.0	5.0	0.0	0.0
6944.445	500.0	100.0	100.0	0	0.0	0.0	0.133	0.0	94.85104	6.868	1	4.0	1.0	5.0	0.0	0.0
6944.445	500.0	100.0	100.0	0	0.0	0.0	0.135	0.0	95.25528	6.868	1	4.0	1.0	5.0	0.0	0.0
6944.445	500.0	100.0	100.0	0	0.0	0.0	0.137	0.0	95.25528	6.879	1	4.0	1.0	5.0	0.0	0.0
6944.445	500.0	100.0	100.0	0	0.0	0.0	0.139	0.0	95.91209	6.879	1	4.0	1.0	5.0	0.0	0.0
6944.445	500.0	100.0	100.0	0	0.0	0.0	0.141	0.0	96.08597	6.885	1	4.0	1.0	5.0	0.0	0.0
6944.445	500.0	100.0	100.0	0	0.0	0.0	0.143	0.0	96.352036	6.893	1	4.0	1.0	5.0	0.0	0.0
6944.445	500.0	100.0	100.0	0	0.0	0.0	0.145	0.0	96.28163	6.893	1	4.0	1.0	5.0	0.0	0.0
6944.445	500.0	100.0	100.0	0	0.0	0.0	0.147	0.0	96.05251	6.902	1	4.0	1.0	5.0	0.0	0.0
6944.445	500.0	100.0	100.0	0	0.0	0.0	0.149	0.0	95.64911	6.906	1	4.0	1.0	5.0	0.0	0.0
6944.445	500.0	100.0	100.0	0	0.0	0.0	0.151	0.0	96.48637	6.906	1	4.0	1.0	5.0	0.0	0.0
6944.445	500.0	100.0	100.0	0	0.0	0.0	0.153	0.0	96.48637	6.911	1	4.0	1.0	5.0	0.0	0.0
6944.445	500.0	100.0	100.0	0	0.0	0.0	0.155	0.0	97.05962	6.911	1	4.0	1.0	6.0	0.0	0.0
0.0	500.0	100.0	100.0	0	0.0	0.0	0.157	0.0	97.305046	6.914	1	2.0	1.0	0.0	0.0	1.0
0.0	500.0	100.0	100.0	0	0.0	0.0	0.159	0.0	97.305046	6.917	1	2.0	1.0	0.0	0.0	1.0
0.0	500.0	100.0	100.0	0	0.0	0.0	0.161	0.0	97.81146	6.917	1	2.0	1.0	0.0	0.0	1.0
0.0	500.0	100.0	100.0	0	0.0	0.0	0.163	0.0	98.327774	6.923	1	2.0	1.0	0.0	0.0	1.0
0.0	500.0	100.0	100.0	0	0.0	0.0	0.164	0.0	98.327774	6.923	1	2.0	1.0	0.0	0.0	1.0
0.0	500.0	100.0	100.0	0	0.0	0.0	0.166	0.0	98.40049	5.978	1	2.0	1.0	0.0	0.0	1.0
0.0	500.0	100.0	100.0	0	0.0	0.0	0.167	0.0	98.40049	5.555	1	2.0	1.0	0.0	0.0	1.0
0.0	500.0	100.0	100.0	0	0.0	0.0	0.169	0.0	98.117256	5.555	1	2.0	1.0	0.0	0.0	1.0
0.0	500.0	100.0	100.0	0	0.0	0.0	0.17	0.0	98.58734	4.797	1	2.0	1.0	0.0	0.0	1.0
0.0	500.0	100.0	100.0	0	0.0	0.0	0.171	0.0	98.58734	4.459	1	2.0	1.0	0.0	0.0	1.0
0.0	500.0	100.0	100.0	0	0.0	0.0	0.172	0.0	96.78867	4.459	1	2.0	1.0	0.0	0.0	1.0
0.0	500.0	100.0	100.0	0	0.0	0.0	0.173	0.0	97.154625	3.849	1	2.0	1.0	0.0	0.0	1.0
0.0	500.0	100.0	100.0	0	0.0	0.0	0.174	0.0	97.154625	3.577	1	2.0	1.0	0.0	0.0	1.0
0.0	500.0	100.0	100.0	0	0.0	0.0	0.175	0.0	97.47701	3.577	1	2.0	1.0	0.0	0.0	1.0
0.0	500.0	100.0	100.0	0	0.0	0.0	0.175	0.0	97.47701	3.089	1	2.0	1.0	0.0	0.0	1.0
0.0	500.0	100.0	100.0	0	0.0	0.0	0.176	0.0	97.771545	3.089	1	2.0	1.0	0.0	0.0	1.0
0.0	500.0	100.0	100.0	0	0.0	0.0	0.176	0.0	96.85752	2.667	1	2.0	1.0	0.0	0.0	1.0
0.0	500.0	100.0	100.0	0	0.0	0.0	0.176	0.0	96.85752	2.479	1	2.0	1.0	0.0	0.0	1.0
0.0	500.0	100.0	100.0	0	0.0	0.0	0.175	0.0	97.56284	2.479	1	2.0	1.0	8.0	0.0	1.0
0.0	500.0	100.0	100.0	0	0.0	0.0	0.175	1.0	97.35519	2.14	1	2.0	1.0	11.0	0.0	1.0
0.0	500.0	100.0	100.0	0	0.0	0.0	0.174	1.0	97.35519	1.989	1	2.0	1.0	11.0	0.0	1.0
-13888.89	1000.0	100.0	100.0	0	0.0	0.0	0.174	1.0	96.55363	1.989	1	2.0	1.0	11.0	0.0	1.0
-13888.89	1000.0	100.0	100.0	0	0.0	0.0	0.173	1.0	96.305084	1.717	1	2.0	1.0	11.0	0.0	1.0
-13888.89	1000.0	100.0	100.0	0	0.0	0.0	0.172	1.0	97.41968	1.717	1	2.0	1.0	11.0	0.0	1.0
-13888.89	1000.0	100.0	100.0	0	0.0	0.0	0.17	1.0	97.36719	1.597	1	2.0	1.0	11.0	0.0	1.0
-13888.89	1000.0	100.0	100.0	0	0.0	0.0	0.168	1.0	97.36719	-0.516	1	2.0	1.0	11.0	0.0	1.0
-13888.89	1000.0	100.0	100.0	0	0.0	0.0	0.166	1.0	96.69322	-0.516	1	2.0	1.0	11.0	0.0	1.0
-13888.89	1000.0	100.0	100.0	0	0.0	0.0	0.163	1.0	96.68374	-1.463	1	2.0	1.0	11.0	0.0	1.0
-13888.89	1000.0	100.0	100.0	0	0.0	0.0	0.161	1.0	96.68374	-1.463	1	2.0	1.0	11.0	0.0	1.0
-13888.89	1000.0	100.0	100.0	0	0.0	0.0	0.157	1.0	95.91435	-3.16	1	2.0	1.0	11.0	0.0	1.0
-13888.89	1000.0	100.0	100.0	0	0.0	0.0	0.154	1.0	95.91435	-4.626	1	2.0	1.0	11.0	0.0	1.0
-13888.89	1000.0	100.0	100.0	0	0.0	0.0	0.15	1.0	96.22431	-4.626	1	2.0	1.0	11.0	0.0	1.0
-13888.89	1000.0	100.0	100.0	0	0.0	0.0	0.146	1.0	96.40345	-5.283	1	2.0	1.0	12.0	0.0	1.0
-13888.89	1000.0	100.0	100.0	0	0.0	0.0	0.142	1.0	96.40345	-6.458	1	2.0	1.0	12.0	0.0	1.0
-13888.89	1000.0	100.0	100.0	0	0.0	0.0	0.138	1.0	96.73643	-6.458	1	2.0	1.0	12.0	0.0	1.0
-13888.89	1000.0	100.0	100.0	0	0.0	0.0	0.133	1.0	96.65921	-6.985	1	2.0	1.0	12.0	0.0	1.0
-13888.89	1000.0	100.0	100.0	0	0.0	0.0	0.129	1.0	96.65921	-7.929	1	2.0	1.0	12.0	0.0	1.0
-13888.89	1000.0	100.0	100.0	0	0.0	0.0	0.125	1.0	95.785736	-7.929	1	2.0	1.0	12.0	0.0	1.0
-13888.89	1000.0	100.0	100.0	0	0.0	0.0	0.12	1.0	95.785736	-8.351	1	2.0	1.0	12.0	0.0	1.0
-13888.89	1000.0	100.0	100.0	0	0.0	0.0	0.115	1.0	96.2045	-8.351	1	2.0	1.0	12.0	0.0	1.0
-13888.89	1000.0	100.0	100.0	0	0.0	0.0	0.111	1.0	96.74345	-9.109	1	2.0	1.0	12.0	0.0	1.0
-13888.89	1000.0	100.0	100.0	0	0.0	0.0	0.106	1.0	96.74345	-9.448	1	2.0	1.0	12.0	0.0	1.0
-13888.89	1000.0	100.0	100.0	0	0.0	0.0	0.101	1.0	96.42431	-9.448	1	2.0	1.0	12.0	0.0	1.0
-13888.89	1000.0	100.0	100.0	0	0.0	0.0	0.096	1.0	96.38813	-10.056	1	2.0	1.0	12.0	0.0	1.0
-13888.89	1000.0	100.0	100.0	0	0.0	0.0	0.09	1.0	96.38813	-10.056	1	2.0	1.0	12.0	0.0	1.0
-13888.89	1000.0	100.0	100.0	0	0.0	0.0	0.085	1.0	97.70864	-10.33	1	2.0	1.0	12.0	0.0	1.0
-13888.89	1000.0	100.0	100.0	0	0.0	0.0	0.08	1.0	97.70864	-10.817	1	2.0	1.0	12.0	0.0	1.0
-13888.89	1000.0	100.0	100.0	0	0.0	0.0	0.075	1.0	97.28465	-10.817	1	2.0	1.0	12.0	0.0	1.0
-13888.89	1000.0	100.0	100.0	0	0.0	0.0	0.07	1.0	96.82249	-11.238	1	2.0	1.0	12.0	0.0	1.0
-13888.89	1000.0	100.0	100.0	0	0.0	0.0	0.065	1.0	96.82249	-11.427	1	2.0	1.0	12.0	0.0	1.0
-13888.89	1000.0	100.0	100.0	0	0.0	0.0	0.061	1.0	96.30253	-11.427	1	2.0	1.0	12.0	0.0	1.0
-13888.89	1000.0	100.0	100.0	0	0.0	0.0	0.056	1.0	95.93229	-11.765	1	2.0	1.0	12.0	0.0	1.0
-13888.89	1000.0	100.0	100.0	0	0.0	0.0	0.052	1.0	95.93229	-11.765	1	2.0	1.0	12.0	0.0	1.0
-13888.89	1000.0	100.0	100.0	0	0.0	0.0	0.048	1.0	95.63466	-11.917	1	2.0	1.0	12.0	0.0	1.0
-13888.89	1000.0	100.0	100.0	0	0.0	0.0	0.044	1.0	95.63466	-12.188	1	2.0	1.0	12.0	0.0	1.0
-13888.89	1000.0	100.0	100.0	0	0.0	0.0	0.04	1.0	96.188614	-12.188	1	2.0	1.0	12.0	0.0	1.0
-13888.89	1000.0	100.0	100.0	0	0.0	0.0	0.036	1.0	96.581024	-12.309	1	2.0	1.0	12.0	0.0	1.0
-13888.89	1000.0	100.0	100.0	0	0.0	0.0	0.033	1.0	96.581024	-12.528	1	2.0	1.0	12.0	0.0	1.0
-13888.89	1000.0	100.0	100.0	0	0.0	0.0	0.03	1.0	96.35873	-12.528	1	2.0	1.0	12.0	0.0	1.0
-13888.89	1000.0	100.0	100.0	0	0.0	0.0	0.026	1.0	95.90921	-12.625	1	2.0	1.0	12.0	0.0	1.0
-13888.89	1000.0	100.0	100.0	0	0.0	0.0	0.024	1.0	95.90921	-12.625	1	2.0	1.0	12.0	0.0	1.0
-13888.89	1000.0	100.0	100.0	0	0.0	0.0	0.021	1.0	96.78312	-12.799	1	2.0	1.0	12.0	0.0	1.0
-13888.89	1000.0	100.0	100.0	0	0.0	0.0	0.018	1.0	96.78312	-12.878	1	2.0	1.0	12.0	0.0	1.0
-13888.89	1000.0	100.0	100.0	0	0.0	0.0	0.016	1.0	97.36655	-12.878	1	2.0	1.0	12.0	0.0	1.0
-13888.89	1000.0	100.0	100.0	0	0.0	0.0	0.013	1.0	97.5991	-13.019	1	2.0	1.0	12.0	0.0	1.0
-13888.89	1000.0	100.0	100.0	0	0.0	0.0	0.011	1.0	97.5991	-13.139	1	2.0	1.0	12.0	0.0	1.0
-13888.89	1000.0	100.0	100.0	0	0.0	0.0	0.009	1.0	97.142845	-13.139	1	2.0	1.0	12.0	0.0	1.0
-13888.89	1000.0	100.0	100.0	0	0.0	0.0	0.007	1.0	97.381035	-13.193	1	2.0	1.0	12.0	0.0	1.0
-13888.89	1000.0	100.0	100.0	0	0.0	0.0	0.005	1.0	97.381035	-13.193	1	2.0	1.0	12.0	0.0	1.0
-13888.89	1000.0	100.0	100.0	0	0.0	0.0	0.003	1.0	96.943954	-13.29	1	2.0	1.0	12.0	0.0	1.0
-13888.89	1000.0	100.0	100.0	0	0.0	0.0	0.001	1.0	96.943954	-13.335	1	2.0	1.0	12.0	0.0	1.0
-13888.89	1000.0	100.0	100.0	0	0.0	0.0	0.0	1.0	96.8785	-13.335	1	2.0	1.0	12.0	0.0	1.0
-13888.89	1000.0	100.0	100.0	0	0.0	0.0	-0.002	1.0	96.89511	-13.413	1	2.0	1.0	12.0	0.0	1.0
-13888.89	1000.0	100.0	100.0	0	0.0	0.0	-0.004	1.0	96.89511	-13.448	1	2.0	1.0	12.0	0.0	1.0
-13888.89	1000.0	100.0	100.0	0	0.0	0.0	-0.006	1.0	97.14538	-13.448	1	2.0	1.0	12.0	0.0	1.0
-13888.89	1000.0	100.0	100.0	0	0.0	0.0	-0.008	1.0	97.14538	-13.51	1	2.0	1.0	12.0	0.0	1.0
-13888.89	1000.0	100.0	100.0	0	0.0	0.0	-0.01	1.0	99.67449	-13.51	1	2.0	1.0	12.0	0.0	1.0
-13888.89	1000.0	100.0	100.0	0	0.0	0.0	-0.012	1.0	99.18284	-13.538	1	2.0	2.0	14.0	0.0	1.0
-13888.89	1000.0	100.0	100.0	0	0.0	0.0	-0.014	1.0	99.18284	-13.588	1	2.0	2.0	14.0	0.0	1.0
0.0	1000.0	100.0	100.0	0	0.0	0.0	-0.017	1.0	99.10218	-13.588	1	2.0	2.0	0.0	0.0	1.0
0.0	1000.0	100.0	100.0	0	0.0	0.0	-0.019	1.0	98.871925	-13.632	1	2.0	2.0	0.0	0.0	1.0
0.0	1000.0	100.0	100.0	0	0.0	0.0	-0.021	1.0	98.871925	-13.651	1	2.0	2.0	0.0	0.0	1.0
0.0	1000.0	100.0	100.0	0	0.0	0.0	-0.023	1.0	98.60281	-13.651	1	2.0	2.0	0.0	0.0	1.0
0.0	1000.0	100.0	100.0	0	0.0	0.0	-0.025	1.0	98.60281	-11.79	1	2.0	2.0	0.0	0.0	1.0
0.0	1000.0	100.0	100.0	0	0.0	0.0	-0.027	1.0	98.8614	-11.79	1	2.0	2.0	0.0	0.0	1.0
0.0	1000.0	100.0	100.0	0	0.0	0.0	-0.028	1.0	98.990616	-10.955	1	2.0	2.0	0.0	0.0	1.0
0.0	1000.0	100.0	100.0	0	0.0	0.0	-0.03	1.0	98.990616	-9.462	1	2.0	2.0	0.0	0.0	1.0
0.0	1000.0	100.0	100.0	0	0.0	0.0	-0.031	1.0	99.1275	-9.462	1	2.0	2.0	0.0	0.0	1.0
0.0	1000.0	100.0	100.0	0	0.0	0.0	-0.032	1.0	98.395805	-8.792	1	2.0	2.0	0.0	0.0	1.0
0.0	1000.0	100.0	100.0	0	0.0	0.0	-0.033	1.0	98.395805	-7.593	1	2.0	2.0	0.0	0.0	1.0
0.0	1000.0	100.0	100.0	0	0.0	0.0	-0.034	1.0	98.5859	-7.593	1	2.0	2.0	0.0	0.0	1.0
0.0	1000.0	100.0	100.0	0	0.0	0.0	-0.035	1.0	98.5859	-6.556	1	2.0	2.0	0.0	0.0	1.0
0.0	1000.0	100.0	100.0	0	0.0	0.0	-0.035	1.0	98.66866	-6.556	1	2.0	2.0	0.0	0.0	1.0
0.0	1000.0	100.0	100.0	0	0.0	0.0	-0.035	1.0	98.05672	-6.093	1	2.0	2.0	0.0	0.0	1.0
0.0	1000.0	100.0	100.0	0	0.0	0.0	-0.036	1.0	98.05672	-5.261	1	2.0	2.0	0.0	0.0	1.0
0.0	1000.0	100.0	100.0	0	0.0	0.0	-0.036	1.0	97.43363	-5.261	1	2.0	2.0	0.0	0.0	1.0
0.0	1000.0	100.0	100.0	0	0.0	0.0	-0.036	1.0	97.54531	-4.889	1	2.0	2.0	0.0	0.0	1.0
0.0	1000.0	100.0	100.0	0	0.0	0.0	-0.036	1.0	97.54531	-4.222	1	2.0	2.0	0.0	0.0	1.0
0.0	1000.0	100.0	100.0	0	0.0	0.0	-0.036	1.0	97.6266	-4.222	1	2.0	2.0	0.0	0.0	1.0
0.0	1000.0	100.0	100.0	0	0.0	0.0	-0.036	1.0	97.6266	-3.925	1	2.0	2.0	0.0	0.0	1.0
0.0	1000.0	100.0	100.0	0	0.0	0.0	-0.035	1.0	97.6605	-3.925	1	2.0	2.0	0.0	0.0	1.0
0.0	1000.0	100.0	100.0	0	0.0	0.0	-0.035	1.0	97.797424	-3.388	1	2.0	2.0	1.0	0.0	1.0
0.0	1000.0	100.0	100.0	0	0.0	0.0	-0.035	1.0	97.797424	-3.149	1	2.0	2.0	1.0	0.0	1.0
0.0	1000.0	100.0	100.0	0	0.0	0.0	-0.034	1.0	97.236916	-3.149	1	2.0	2.0	2.0	0.0	1.0
8333.334	600.0	100.0	100.0	0	0.0	0.0	-0.034	1.0	96.76909	-2.719	1	2.0	2.0	4.0	0.0	1.0
8333.334	600.0	100.0	100.0	0	0.0	0.0	-0.034	1.0	96.76909	-2.527	1	2.0	2.0	4.0	0.0	1.0
8333.334	600.0	100.0	100.0	0	0.0	0.0	-0.034	1.0	95.98205	-2.527	1	2.0	2.0	4.0	0.0	1.0
8333.334	600.0	100.0	100.0	0	0.0	0.0	-0.034	1.0	95.98205	-2.182	1	2.0	2.0	4.0	0.0	1.0
8333.334	600.0	100.0	100.0	0	0.0	0.0	-0.033	1.0	96.83263	-2.182	1	2.0	2.0	4.0	0.0	1.0
8333.334	600.0	100.0	100.0	0	0.0	0.0	-0.033	1.0	96.498375	-1.437	1	2.0	2.0	4.0	0.0	1.0
8333.334	600.0	100.0	100.0	0	0.0	0.0	-0.033	1.0	96.498375	-0.103	1	2.0	2.0	4.0	0.0	1.0
8333.334	600.0	100.0	100.0	0	0.0	0.0	-0.033	1.0	96.77566	-0.103	1	2.0	2.0	4.0	0.0	1.0
8333.334	600.0	100.0	100.0	0	0.0	0.0	-0.032	1.0	96.72571	1.047	1	2.0	2.0	4.0	0.0	1.0
8333.334	600.0	100.0	100.0	0	0.0	0.0	-0.032	1.0	96.72571	1.562	1	2.0	2.0	4.0	0.0	1.0
8333.334	600.0	100.0	100.0	0	0.0	0.0	-0.031	1.0	96.95935	1.562	1	2.0	2.0	4.0	0.0	1.0
8333.334	600.0	100.0	100.0	0	0.0	0.0	-0.031	1.0	96.95935	2.487	1	2.0	2.0	4.0	0.0	1.0
8333.334	600.0	100.0	100.0	0	0.0	0.0	-0.03	1.0	97.1803	2.487	1	2.0	2.0	4.0	0.0	1.0
8333.334	600.0	100.0	100.0	0	0.0	0.0	-0.029	1.0	97.27744	2.902	1	2.0	2.0	4.0	0.0	1.0
8333.334	600.0	100.0	100.0	0	0.0	0.0	-0.029	1.0	97.27744	3.644	1	2.0	2.0	4.0	0.0	1.0
8333.334	600.0	100.0	100.0	0	0.0	0.0	-0.028	1.0	97.392654	3.644	1	2.0	2.0	4.0	0.0	1.0
8333.334	600.0	100.0	100.0	0	0.0	0.0	-0.027	1.0	97.50435	3.976	1	2.0	2.0	4.0	0.0	1.0
8333.334	600.0	100.0	100.0	0	0.0	0.0	-0.026	1.0	97.50435	4.573	1	2.0	2.0	4.0	0.0	1.0
8333.334	600.0	100.0	100.0	0	0.0	0.0	-0.024	1.0	97.40466	4.573	1	2.0	2.0	4.0	0.0	1.0
8333.334	600.0	100.0	100.0	0	0.0	0.0	-0.022	1.0	97.40466	4.838	1	2.0	2.0	4.0	0.0	1.0
8333.334	600.0	100.0	100.0	0	0.0	0.0	-0.02	1.0	97.654915	4.838	1	2.0	2.0	4.0	0.0	1.0
8333.334	600.0	100.0	100.0	0	0.0	0.0	-0.018	1.0	97.059105	5.316	1	2.0	2.0	4.0	0.0	1.0
8333.334	600.0	100.0	100.0	0	0.0	0.0	-0.016	1.0	97.059105	5.729	1	2.0	2.0	4.0	0.0	1.0
8333.334	600.0	100.0	100.0	0	0.0	0.0	-0.014	1.0	96.39235	5.729	1	2.0	2.0	4.0	0.0	1.0
8333.334	600.0	100.0	100.0	0	0.0	0.0	-0.012	1.0	96.15669	5.915	1	2.0	2.0	4.0	0.0	1.0
8333.334	600.0	100.0	100.0	0	0.0	0.0	-0.01	1.0	96.15669	5.915	1	2.0	2.0	4.0	0.0	1.0
8333.334	600.0	100.0	100.0	0	0.0	0.0	-0.007	1.0	95.87971	6.245	1	2.0	2.0	5.0	0.0	1.0
8333.334	600.0	100.0	100.0	0	0.0	0.0	-0.005	1.0	95.87971	6.395	1	2.0	2.0	5.0	0.0	1.0
8333.334	600.0	100.0	100.0	0	0.0	0.0	-0.002	1.0	96.01506	6.395	1	2.0	2.0	5.0	0.0	1.0
8333.334	600.0	100.0	100.0	0	0.0	0.0	0.0	1.0	96.370766	6.66	1	2.0	2.0	5.0	0.0	1.0
8333.334	600.0	100.0	100.0	0	0.0	0.0	0.002	1.0	96.370766	6.779	1	2.0	2.0	5.0	0.0	1.0
8333.334	600.0	100.0	100.0	0	0.0	0.0	0.006	1.0	96.76226	6.779	1	2.0	2.0	5.0	0.0	1.0
8333.334	600.0	100.0	100.0	0	0.0	0.0	0.009	1.0	96.68846	6.992	1	2.0	2.0	5.0	0.0	1.0
8333.334	600.0	100.0	100.0	0	0.0	0.0	0.012	1.0	96.68846	7.088	1	2.0	2.0	5.0	0.0	1.0
8333.334	600.0	100.0	100.0	0	0.0	0.0	0.015	1.0	97.31426	7.088	1	2.0	2.0	5.0	0.0	1.0
8333.334	600.0	100.0	100.0	0	0.0	0.0	0.018	1.0	97.31426	7.26	1	2.0	2.0	5.0	0.0	1.0
8333.334	600.0	100.0	100.0	0	0.0	0.0	0.021	1.0	97.74818	7.26	1	2.0	2.0	5.0	0.0	1.0
8333.334	600.0	100.0	100.0	0	0.0	0.0	0.024	1.0	97.7322	7.407	1	2.0	2.0	5.0	0.0	1.0
8333.334	600.0	100.0	100.0	0	0.0	0.0	0.027	1.0	97.7322	7.474	1	2.0	2.0	5.0	0.0	1.0
8333.334	600.0	100.0	100.0	0	0.0	0.0	0.03	1.0	98.17533	7.474	1	2.0	2.0	5.0	0.0	1.0
8333.334	600.0	100.0	100.0	0	0.0	0.0	0.033	1.0	98.16294	7.593	1	2.0	2.0	5.0	0.0	1.0
8333.334	600.0	100.0	100.0	0	0.0	0.0	0.035	1.0	98.16294	7.593	1	2.0	2.0	5.0	0.0	1.0
8333.334	600.0	100.0	100.0	0	0.0	0.0	0.039	1.0	97.84981	7.645	1	2.0	2.0	5.0	0.0	1.0
8333.334	600.0	100.0	100.0	0	0.0	0.0	0.041	1.0	97.18699	7.74	1	2.0	2.0	5.0	0.0	1.0
8333.334	600.0	100.0	100.0	0	0.0	0.0	0.044	1.0	98.536865	7.74	1	2.0	2.0	5.0	0.0	1.0
8333.334	600.0	100.0	100.0	0	0.0	0.0	0.047	1.0	98.69384	7.783	1	2.0	2.0	5.0	0.0	1.0
8333.334	600.0	100.0	100.0	0	0.0	0.0	0.049	1.0	98.69384	7.859	1	2.0	2.0	5.0	0.0	1.0
8333.334	600.0	100.0	100.0	0	0.0	0.0	0.052	1.0	98.84714	7.859	1	2.0	2.0	5.0	0.0	1.0
8333.334	600.0	100.0	100.0	0	0.0	0.0	0.054	1.0	98.72661	7.926	1	2.0	2.0	5.0	0.0	1.0
8333.334	600.0	100.0	100.0	0	0.0	0.0	0.057	1.0	98.72661	7.926	1	2.0	2.0	5.0	0.0	1.0
8333.334	600.0	100.0	100.0	0	0.0	0.0	0.059	1.0	98.73683	7.955	1	2.0	2.0	5.0	0.0	1.0
8333.334	600.0	100.0	100.0	0	0.0	0.0	0.061	1.0	98.45114	8.008	1	2.0	2.0	5.0	0.0	1.0
8333.334	600.0	100.0	100.0	0	0.0	0.0	0.064	1.0	98.269424	8.008	1	2.0	2.0	5.0	0.0	1.0
8333.334	600.0	100.0	100.0	0	0.0	0.0	0.066	1.0	98.57927	8.033	1	2.0	2.0	5.0	0.0	1.0
8333.334	600.0	100.0	100.0	0	0.0	0.0	0.068	1.0	98.57927	8.075	1	2.0	2.0	5.0	0.0	1.0
8333.334	600.0	100.0	100.0	0	0.0	0.0	0.07	1.0	99.342606	8.075	1	2.0	2.0	5.0	0.0	1.0
8333.334	600.0	100.0	100.0	0	0.0	0.0	0.072	1.0	98.9385	8.111	1	2.0	2.0	5.0	0.0	1.0
8333.334	600.0	100.0	100.0	0	0.0	0.0	0.075	1.0	98.9385	8.111	1	2.0	2.0	5.0	0.0	1.0
8333.334	600.0	100.0	100.0	0	0.0	0.0	0.078	1.0	98.72038	8.128	1	2.0	2.0	5.0	0.0	1.0
8333.334	600.0	100.0	100.0	0	0.0	0.0	0.08	1.0	98.72038	8.157	1	2.0	2.0	5.0	0.0	1.0
8333.334	600.0	100.0	100.0	0	0.0	0.0	0.082	1.0	98.38431	8.157	1	2.0	2.0	5.0	0.0	1.0
8333.334	600.0	100.0	100.0	0	0.0	0.0	0.085	1.0	98.5753	8.17	1	2.0	2.0	5.0	0.0	1.0
8333.334	600.0	100.0	100.0	0	0.0	0.0	0.087	1.0	98.5753	8.194	1	2.0	2.0	5.0	0.0	1.0
8333.334	600.0	100.0	100.0	0	0.0	0.0	0.089	1.0	98.03273	8.194	1	2.0	2.0	5.0	0.0	1.0
8333.334	600.0	100.0	100.0	0	0.0	0.0	0.092	1.0	97.319954	8.204	1	2.0	2.0	5.0	0.0	1.0
8333.334	600.0	100.0	100.0	0	0.0	0.0	0.094	1.0	97.319954	8.204	1	2.0	2.0	5.0	0.0	1.0
8333.334	600.0	100.0	100.0	0	0.0	0.0	0.096	1.0	97.61248	8.223	1	2.0	2.0	5.0	0.0	1.0
8333.334	600.0	100.0	100.0	0	0.0	0.0	0.099	1.0	97.61248	8.233	1	2.0	2.0	5.0	0.0	1.0
8333.334	600.0	100.0	100.0	0	0.0	0.0	0.101	1.0	97.69736	8.233	1	2.0	2.0	5.0	0.0	1.0
8333.334	600.0	100.0	100.0	0	0.0	0.0	0.103	1.0	97.34548	8.248	1	2.0	2.0	5.0	0.0	1.0
8333.334	600.0	100.0	100.0	0	0.0	0.0	0.105	1.0	97.34548	8.261	1	2.0	2.0	5.0	0.0	1.0
8333.334	600.0	100.0	100.0	0	0.0	0.0	0.108	1.0	97.85358	8.261	1	2.0	2.0	5.0	0.0	1.0
8333.334	600.0	100.0	100.0	0	0.0	0.0	0.11	1.0	97.84976	8.267	1	2.0	2.0	5.0	0.0	1.0
8333.334	600.0	100.0	100.0	0	0.0	0.0	0.113	1.0	97.84976	8.267	1	2.0	2.0	5.0	0.0	1.0
8333.334	600.0	100.0	100.0	0	0.0	0.0	0.115	1.0	98.03396	8.276	1	2.0	2.0	5.0	0.0	1.0
8333.334	600.0	100.0	100.0	0	0.0	0.0	0.117	1.0	98.03396	8.282	1	2.0	2.0	5.0	0.0	1.0
8333.334	600.0	100.0	100.0	0	0.0	0.0	0.12	1.0	97.62929	8.282	1	2.0	2.0	5.0	0.0	1.0
8333.334	600.0	100.0	100.0	0	0.0	0.0	0.122	1.0	97.26152	8.29	1	2.0	2.0	5.0	0.0	1.0
8333.334	600.0	100.0	100.0	0	0.0	0.0	0.124	1.0	97.26152	8.293	1	2.0	2.0	5.0	0.0	1.0
8333.334	600.0	100.0	100.0	0	0.0	0.0	0.127	1.0	96.83544	8.293	1	2.0	2.0	5.0	0.0	1.0
8333.334	600.0	100.0	100.0	0	0.0	0.0	0.129	1.0	96.83544	8.301	1	2.0	2.0	5.0	0.0	1.0
8333.334	600.0	100.0	100.0	0	0.0	0.0	0.131	1.0	97.085526	8.301	1	2.0	2.0	5.0	0.0	1.0
8333.334	600.0	100.0	100.0	0	0.0	0.0	0.133	1.0	95.86955	8.307	1	2.0	2.0	5.0	0.0	1.0
8333.334	600.0	100.0	100.0	0	0.0	0.0	0.135	1.0	95.52341	8.309	1	2.0	2.0	5.0	0.0	1.0
8333.334	600.0	100.0	100.0	0	0.0	0.0	0.138	1.0	95.198746	8.309	1	2.0	2.0	5.0	0.0	1.0
8333.334	600.0	100.0	100.0	0	0.0	0.0	0.14	1.0	97.186844	8.311	1	2.0	2.0	5.0	0.0	1.0
8333.334	600.0	100.0	100.0	0	0.0	0.0	0.141	1.0	97.186844	8.316	1	2.0	2.0	5.0	0.0	1.0
8333.334	600.0	100.0	100.0	0	0.0	0.0	0.144	1.0	97.47025	8.316	1	2.0	2.0	5.0	0.0	1.0
8333.334	600.0	100.0	100.0	0	0.0	0.0	0.146	1.0	97.47025	8.32	1	2.0	2.0	5.0	0.0	1.0
8333.334	600.0	100.0	100.0	0	0.0	0.0	0.148	1.0	97.56391	8.32	1	2.0	2.0	5.0	0.0	1.0
8333.334	600.0	100.0	100.0	0	0.0	0.0	0.15	1.0	96.97412	8.322	1	2.0	2.0	5.0	0.0	1.0
8333.334	600.0	100.0	100.0	0	0.0	0.0	0.152	1.0	96.97412	8.325	1	2.0	2.0	5.0	0.0	1.0
8333.334	600.0	100.0	100.0	0	0.0	0.0	0.154	1.0	96.48898	8.325	1	3.0	2.0	7.0	0.0	1.0
0.0	600.0	100.0	100.0	0	0.0	0.0	0.157	1.0	96.48639	8.326	1	3.0	2.0	0.0	0.0	1.0
0.0	600.0	100.0	100.0	0	0.0	0.0	0.159	1.0	96.48639	8.328	1	3.0	2.0	0.0	0.0	1.0
0.0	600.0	100.0	100.0	0	0.0	0.0	0.161	1.0	96.081764	8.328	1	3.0	2.0	0.0	0.0	1.0
0.0	600.0	100.0	100.0	0	0.0	0.0	0.163	1.0	96.081764	8.33	1	3.0	2.0	0.0	0.0	1.0
0.0	600.0	100.0	100.0	0	0.0	0.0	0.165	1.0	96.59856	8.33	1	3.0	2.0	0.0	0.0	1.0
0.0	600.0	100.0	100.0	0	0.0	0.0	0.167	1.0	95.90565	7.193	1	3.0	2.0	0.0	0.0	1.0
0.0	600.0	100.0	100.0	0	0.0	0.0	0.169	1.0	95.90565	6.685	1	3.0	2.0	0.0	0.0	1.0
0.0	600.0	100.0	100.0	0	0.0	0.0	0.17	1.0	95.4743	6.685	1	3.0	2.0	0.0	0.0	1.0
0.0	600.0	100.0	100.0	0	0.0	0.0	0.172	1.0	95.987	5.772	1	3.0	2.0	0.0	0.0	1.0
0.0	600.0	100.0	100.0	0	0.0	0.0	0.173	1.0	95.987	5.365	1	3.0	2.0	0.0	0.0	1.0
0.0	600.0	100.0	100.0	0	0.0	0.0	0.174	1.0	96.70479	5.365	1	3.0	2.0	0.0	0.0	1.0
0.0	600.0	100.0	100.0	0	0.0	0.0	0.175	1.0	96.70479	4.633	1	3.0	2.0	0.0	0.0	1.0
0.0	600.0	100.0	100.0	0	0.0	0.0	0.176	1.0	97.42499	4.633	1	3.0	2.0	0.0	0.0	1.0
0.0	600.0	100.0	100.0	0	0.0	0.0	0.177	1.0	97.48317	4.304	1	3.0	2.0	0.0	0.0	1.0
0.0	600.0	100.0	100.0	0	0.0	0.0	0.178	1.0	97.48317	3.717	1	3.0	2.0	0.0	0.0	1.0
0.0	600.0	100.0	100.0	0	0.0	0.0	0.178	1.0	98.05399	3.717	1	3.0	2.0	0.0	0.0	1.0
0.0	600.0	100.0	100.0	0	0.0	0.0	0.179	1.0	97.641205	3.21	1	3.0	2.0	0.0	0.0	1.0
0.0	600.0	100.0	100.0	0	0.0	0.0	0.179	1.0	97.641205	2.983	1	3.0	2.0	0.0	0.0	1.0
0.0	600.0	100.0	100.0	0	0.0	0.0	0.179	1.0	97.17807	2.983	1	3.0	2.0	0.0	0.0	1.0
0.0	600.0	100.0	100.0	0	0.0	0.0	0.178	1.0	97.52472	2.576	1	3.0	2.0	0.0	0.0	1.0
0.0	600.0	100.0	100.0	0	0.0	0.0	0.178	1.0	97.71819	2.576	1	3.0	2.0	9.0	0.0	1.0
0.0	600.0	100.0	100.0	0	0.0	0.0	0.177	1.0	97.87117	2.394	1	3.0	2.0	11.0	0.0	1.0
-14000.0	1100.0	100.0	100.0	0	0.0	0.0	0.175	1.0	97.87117	2.067	1	3.0	2.0	11.0	0.0	1.0
-14000.0	1100.0	100.0	100.0	0	0.0	0.0	0.174	1.0	97.76941	2.067	1	3.0	2.0	11.0	0.0	1.0
-14000.0	1100.0	100.0	100.0	0	0.0	0.0	0.172	1.0	97.32252	1.921	1	3.0	2.0	11.0	0.0	1.0
-14000.0	1100.0	100.0	100.0	0	0.0	0.0	0.17	1.0	97.32252	0.667	1	3.0	2.0	11.0	0.0	1.0
-14000.0	1100.0	100.0	100.0	0	0.0	0.0	0.168	1.0	96.67718	0.667	1	3.0	2.0	11.0	0.0	1.0
-14000.0	1100.0	100.0	100.0	0	0.0	0.0	0.165	1.0	96.67718	-1.333	1	3.0	2.0	11.0	0.0	1.0
-14000.0	1100.0	100.0	100.0	0	0.0	0.0	0.162	1.0	98.37918	-1.333	1	3.0	2.0	11.0	0.0	1.0
-14000.0	1100.0	100.0	100.0	0	0.0	0.0	0.158	1.0	97.91737	-2.23	1	3.0	2.0	11.0	0.0	1.0
-14000.0	1100.0	100.0	100.0	0	0.0	0.0	0.154	1.0	97.91737	-3.838	1	3.0	2.0	11.0	0.0	1.0
-14000.0	1100.0	100.0	100.0	0	0.0	0.0	0.149	1.0	97.17715	-3.838	1	3.0	2.0	12.0	0.0	1.0
-14000.0	1100.0	100.0	100.0	0	0.0	0.0	0.145	1.0	97.17236	-4.558	1	3.0	2.0	12.0	0.0	1.0
-14000.0	1100.0	100.0	100.0	0	0.0	0.0	0.141	1.0	97.17236	-4.558	1	3.0	2.0	12.0	0.0	1.0
-14000.0	1100.0	100.0	100.0	0	0.0	0.0	0.136	1.0	96.852135	-5.848	1	3.0	2.0	12.0	0.0	1.0
-14000.0	1100.0	100.0	100.0	0	0.0	0.0	0.131	1.0	96.852135	-6.427	1	3.0	2.0	12.0	0.0	1.0
-14000.0	1100.0	100.0	100.0	0	0.0	0.0	0.127	1.0	96.45872	-6.427	1	3.0	2.0	12.0	0.0	1.0
-14000.0	1100.0	100.0	100.0	0	0.0	0.0	0.122	1.0	95.93681	-7.461	1	3.0	2.0	12.0	0.0	1.0
-14000.0	1100.0	100.0	100.0	0	0.0	0.0	0.117	1.0	95.93681	-7.926	1	3.0	2.0	12.0	0.0	1.0
-14000.0	1100.0	100.0	100.0	0	0.0	0.0	0.113	1.0	96.6307	-7.926	1	3.0	2.0	12.0	0.0	1.0
-14000.0	1100.0	100.0	100.0	0	0.0	0.0	0.108	1.0	96.98994	-8.756	1	3.0	2.0	12.0	0.0	1.0
-14000.0	1100.0	100.0	100.0	0	0.0	0.0	0.103	1.0	96.98994	-9.128	1	3.0	2.0	12.0	0.0	1.0
-14000.0	1100.0	100.0	100.0	0	0.0	0.0	0.098	1.0	96.65242	-9.128	1	3.0	2.0	12.0	0.0	1.0
-14000.0	1100.0	100.0	100.0	0	0.0	0.0	0.094	1.0	96.65242	-9.795	1	3.0	2.0	12.0	0.0	1.0
-14000.0	1100.0	100.0	100.0	0	0.0	0.0	0.089	1.0	96.85327	-9.795	1	3.0	2.0	12.0	0.0	1.0
-14000.0	1100.0	100.0	100.0	0	0.0	0.0	0.085	1.0	96.78292	-10.371	1	3.0	2.0	12.0	0.0	1.0
-14000.0	1100.0	100.0	100.0	0	0.0	0.0	0.081	1.0	96.78292	-10.629	1	3.0	2.0	12.0	0.0	1.0
-14000.0	1100.0	100.0	100.0	0	0.0	0.0	0.077	1.0	96.6691	-10.629	1	3.0	2.0	12.0	0.0	1.0
-14000.0	1100.0	100.0	100.0	0	0.0	0.0	0.073	1.0	96.792175	-11.091	1	3.0	2.0	12.0	0.0	1.0
-14000.0	1100.0	100.0	100.0	0	0.0	0.0	0.069	1.0	96.792175	-11.091	1	3.0	2.0	12.0	0.0	1.0
-14000.0	1100.0	100.0	100.0	0	0.0	0.0	0.065	1.0	97.12827	-11.299	1	3.0	2.0	12.0	0.0	1.0
-14000.0	1100.0	100.0	100.0	0	0.0	0.0	0.062	1.0	97.12827	-11.67	1	3.0	2.0	12.0	0.0	1.0
-14000.0	1100.0	100.0	100.0	0	0.0	0.0	0.059	1.0	96.83711	-11.67	1	3.0	2.0	12.0	0.0	1.0
-14000.0	1100.0	100.0	100.0	0	0.0	0.0	0.056	1.0	97.37847	-11.835	1	3.0	2.0	12.0	0.0	1.0
-14000.0	1100.0	100.0	100.0	0	0.0	0.0	0.053	1.0	97.37847	-12.134	1	3.0	2.0	12.0	0.0	1.0
-14000.0	1100.0	100.0	100.0	0	0.0	0.0	0.05	1.0	97.233345	-12.134	1	3.0	2.0	12.0	0.0	1.0
-14000.0	1100.0	100.0	100.0	0	0.0	0.0	0.048	1.0	96.84862	-12.266	1	3.0	2.0	12.0	0.0	1.0
-14000.0	1100.0	100.0	100.0	0	0.0	0.0	0.045	1.0	96.84862	-12.505	1	3.0	2.0	12.0	0.0	1.0
-14000.0	1100.0	100.0	100.0	1	0.0	0.0	0.043	1.0	96.90165	-12.505	1	3.0	2.0	12.0	0.0	1.0
-14000.0	1100.0	100.0	100.0	1	0.0	0.0	0.041	1.0	96.90165	-12.612	1	3.0	2.0	12.0	0.0	1.0
-14000.0	1100.0	100.0	100.0	1	0.0	0.0	0.038	1.0	96.31873	-12.612	1	3.0	2.0	12.0	0.0	1.0
-14000.0	1100.0	100.0	100.0	1	0.0	0.0	0.036	1.0	96.0101	-12.804	1	3.0	2.0	12.0	0.0	1.0
-14000.0	1100.0	100.0	100.0	1	0.0	0.0	0.034	1.0	96.0101	-12.97	1	3.0	2.0	12.0	0.0	1.0
-14000.0	1100.0	100.0	100.0	1	0.0	0.0	0.032	1.0	94.91504	-12.97	1	3.0	2.0	12.0	0.0	1.0
-14000.0	1100.0	100.0	100.0	1	0.0	0.0	0.03	1.0	95.0603	-13.044	1	3.0	2.0	12.0	0.0	1.0
-14000.0	1100.0	100.0	100.0	1	0.0	0.0	0.028	1.0	95.0603	-13.113	1	3.0	2.0	12.0	0.0	1.0
-14000.0	1100.0	100.0	100.0	1	0.0	0.0	0.026	1.0	95.35887	-13.113	1	3.0	2.0	12.0	0.0	1.0
-14000.0	1100.0	100.0	100.0	1	0.0	0.0	0.024	1.0	95.35887	-13.236	1	3.0	2.0	12.0	0.0	1.0
-14000.0	1100.0	100.0	100.0	1	0.0	0.0	0.023	1.0	95.87113	-13.236	1	3.0	2.0	12.0	0.0	1.0
-14000.0	1100.0	100.0	100.0	1	0.0	0.0	0.021	1.0	94.74183	-13.343	1	3.0	2.0	12.0	0.0	1.0
-14000.0	1100.0	100.0	100.0	1	0.0	0.0	0.018	1.0	94.74183	-13.391	1	3.0	2.0	12.0	0.0	1.0
-14000.0	1100.0	100.0	100.0	1	0.0	0.0	0.017	1.0	94.94098	-13.391	1	3.0	2.0	12.0	0.0	1.0
-14000.0	1100.0	100.0	100.0	1	0.0	0.0	0.014	1.0	94.511856	-13.476	1	3.0	2.0	12.0	0.0	1.0
-14000.0	1100.0	100.0	100.0	1	0.0	0.0	0.012	1.0	94.511856	-13.476	1	3.0	2.0	12.0	0.0	1.0
-14000.0	1100.0	100.0	100.0	1	0.0	0.0	0.01	1.0	94.35849	-13.516	1	3.0	2.0	12.0	0.0	1.0
-14000.0	1100.0	100.0	100.0	1	0.0	0.0	0.008	1.0	94.35849	-13.583	1	3.0	2.0	12.0	0.0	1.0
-14000.0	1100.0	100.0	100.0	1	0.0	0.0	0.006	1.0	95.07198	-13.583	1	3.0	2.0	12.0	0.0	1.0
-14000.0	1100.0	100.0	100.0	1	0.0	0.0	0.005	1.0	94.95897	-13.615	1	3.0	2.0	12.0	0.0	1.0
-14000.0	1100.0	100.0	100.0	1	0.0	0.0	0.003	1.0	94.95897	-13.67	1	3.0	2.0	12.0	0.0	1.0
-14000.0	1100.0	100.0	100.0	1	0.0	0.0	0.001	1.0	95.81968	-13.67	1	3.0	2.0	12.0	0.0	1.0
-14000.0	1100.0	100.0	100.0	1	0.0	0.0	0.0	1.0	96.13207	-13.694	1	3.0	2.0	12.0	0.0	1.0
-14000.0	1100.0	100.0	100.0	1	0.0	0.0	-0.002	1.0	96.13207	-13.694	1	3.0	2.0	12.0	0.0	1.0
-14000.0	1100.0	100.0	100.0	1	0.0	0.0	-0.003	1.0	96.22126	-13.738	1	3.0	2.0	12.0	0.0	1.0
-14000.0	1100.0	100.0	100.0	1	0.0	0.0	-0.005	1.0	96.22126	-13.758	1	3.0	2.0	12.0	0.0	1.0
-14000.0	1100.0	100.0	100.0	1	0.0	0.0	-0.006	1.0	96.05486	-13.758	1	3.0	2.0	12.0	0.0	1.0
-14000.0	1100.0	100.0	100.0	1	0.0	0.0	-0.008	1.0	95.97162	-13.793	1	3.0	2.0	12.0	0.0	1.0
-14000.0	1100.0	100.0	100.0	1	0.0	0.0	-0.01	1.0	95.97162	-13.809	1	3.0	2.0	12.0	0.0	1.0
-14000.0	1100.0	100.0	100.0	1	0.0	0.0	-0.011	1.0	95.68433	-13.809	1	3.0	2.0	13.0	0.0	1.0
0.0	1100.0	100.0	100.0	0	0.0	0.0	-0.013	1.0	94.84009	-13.838	1	3.0	2.0	0.0	1.0	1.0
0.0	1100.0	100.0	100.0	0	0.0	0.0	-0.015	1.0	94.84009	-13.838	1	3.0	2.0	0.0	1.0	1.0
0.0	1100.0	100.0	100.0	0	0.0	0.0	-0.016	1.0	95.70056	-13.851	1	3.0	2.0	0.0	1.0	1.0
0.0	1100.0	100.0	100.0	0	0.0	0.0	-0.018	1.0	95.70056	-13.873	1	3.0	2.0	0.0	1.0	1.0
0.0	1100.0	100.0	100.0	0	0.0	0.0	-0.019	1.0	95.34043	-13.873	1	3.0	2.0	0.0	1.0	1.0
0.0	1100.0	100.0	100.0	0	0.0	0.0	-0.021	1.0	96.23003	-12.894	1	3.0	2.0	0.0	1.0	1.0
0.0	1100.0	100.0	100.0	0	0.0	0.0	-0.023	1.0	96.23003	-11.134	1	3.0	2.0	0.0	1.0	1.0
0.0	1100.0	100.0	100.0	0	0.0	0.0	-0.024	1.0	96.958664	-11.134	1	3.0	2.0	0.0	1.0	1.0
0.0	1100.0	100.0	100.0	0	0.0	0.0	-0.024	1.0	96.958664	-9.615	1	3.0	2.0	0.0	1.0	1.0
0.0	1100.0	100.0	100.0	0	0.0	0.0	-0.025	1.0	97.2697	-9.615	1	3.0	2.0	0.0	1.0	1.0
0.0	1100.0	100.0	100.0	0	0.0	0.0	-0.027	1.0	97.567245	-8.936	1	3.0	2.0	0.0	1.0	1.0
0.0	1100.0	100.0	100.0	0	0.0	0.0	-0.028	1.0	97.75392	-7.716	1	3.0	2.0	0.0	1.0	1.0
0.0	1100.0	100.0	100.0	0	0.0	0.0	-0.029	1.0	97.764984	-7.716	1	3.0	2.0	0.0	1.0	1.0
0.0	1100.0	100.0	100.0	0	0.0	0.0	-0.03	1.0	97.23932	-7.17	1	3.0	2.0	0.0	1.0	1.0
0.0	1100.0	100.0	100.0	0	0.0	0.0	-0.032	1.0	97.17228	-6.192	1	3.0	2.0	0.0	1.0	1.0
0.0	1100.0	100.0	100.0	0	0.0	0.0	-0.033	1.0	97.16868	-6.192	1	3.0	2.0	0.0	1.0	1.0
0.0	1100.0	100.0	100.0	0	0.0	0.0	-0.034	1.0	97.16868	-5.754	1	3.0	2.0	0.0	1.0	1.0
0.0	1100.0	100.0	100.0	0	0.0	0.0	-0.035	1.0	97.1682	-5.754	1	3.0	2.0	0.0	1.0	1.0
0.0	1100.0	100.0	100.0	0	0.0	0.0	-0.036	1.0	96.79986	-4.969	1	3.0	2.0	0.0	1.0	1.0
0.0	1100.0	100.0	100.0	0	0.0	0.0	-0.036	1.0	96.79986	-4.618	1	3.0	2.0	0.0	1.0	1.0
0.0	1100.0	100.0	100.0	0	0.0	0.0	-0.037	1.0	96.74145	-4.618	1	3.0	2.0	0.0	1.0	1.0
0.0	1100.0	100.0	100.0	0	0.0	0.0	-0.037	1.0	96.79513	-3.988	1	3.0	2.0	0.0	1.0	1.0
0.0	1100.0	100.0	100.0	0	0.0	0.0	-0.038	1.0	96.79513	-3.444	1	3.0	2.0	0.0	1.0	1.0
0.0	1100.0	100.0	100.0	0	0.0	0.0	-0.038	1.0	96.886	-3.444	1	3.0	2.0	0.0	1.0	1.0
0.0	1100.0	100.0	100.0	0	0.0	0.0	-0.038	1.0	96.886	-3.2	1	3.0	2.0	0.0	1.0	1.0
0.0	1100.0	100.0	100.0	0	0.0	0.0	-0.037	1.0	98.35333	-3.2	1	3.0	2.0	0.0	1.0	1.0
0.0	1100.0	100.0	100.0	0	0.0	0.0	-0.037	1.0	98.07159	-2.763	0	3.0	2.0	7.0	1.0	1.0
0.0	1100.0	100.0	100.0	0	0.0	0.0	-0.036	1.0	98.07159	-2.568	0	3.0	2.0	7.0	1.0	1.0
0.0	1100.0	100.0	100.0	0	0.0	0.0	-0.035	1.0	97.24663	-2.568	0	3.0	2.0	0.0	1.0	1.0
0.0	1100.0	100.0	100.0	0	0.0	0.0	-0.033	1.0	97.10276	-2.217	0	3.0	2.0	0.0	1.0	1.0
0.0	1100.0	100.0	100.0	0	0.0	0.0	-0.032	1.0	97.10276	-2.06	0	3.0	2.0	0.0	1.0	1.0
0.0	1100.0	100.0	100.0	0	0.0	0.0	-0.031	1.0	97.85986	-2.06	0	3.0	2.0	0.0	1.0	1.0
0.0	1100.0	100.0	100.0	0	0.0	0.0	-0.029	1.0	97.85986	-1.779	0	3.0	2.0	0.0	1.0	1.0
0.0	1100.0	100.0	100.0	0	0.0	0.0	-0.027	1.0	98.49671	-1.779	0	3.0	2.0	0.0	1.0	1.0
0.0	1100.0	100.0	100.0	0	0.0	0.0	-0.026	1.0	98.182236	-1.536	0	3.0	2.0	0.0	1.0	1.0
0.0	1100.0	100.0	100.0	0	0.0	0.0	-0.024	1.0	98.182236	-1.428	0	3.0	2.0	0.0	1.0	1.0
0.0	1100.0	100.0	100.0	0	0.0	0.0	-0.022	1.0	97.614845	-1.428	0	3.0	2.0	0.0	1.0	1.0
0.0	1100.0	100.0	100.0	0	0.0	0.0	-0.021	1.0	97.12281	-1.233	0	3.0	2.0	0.0	1.0	1.0
0.0	1100.0	100.0	100.0	0	0.0	0.0	-0.019	1.0	97.12281	-1.145	0	3.0	2.0	0.0	1.0	1.0
0.0	1100.0	100.0	100.0	0	0.0	0.0	-0.017	1.0	97.39397	-1.145	0	3.0	2.0	0.0	1.0	1.0
0.0	1100.0	100.0	100.0	0	0.0	0.0	-0.015	1.0	97.39397	-0.989	0	3.0	2.0	0.0	1.0	1.0
0.0	1100.0	100.0	100.0	0	0.0	0.0	-0.014	1.0	96.88481	-0.989	0	3.0	2.0	0.0	1.0	1.0
0.0	1100.0	100.0	100.0	0	0.0	0.0	-0.012	1.0	96.013626	-0.919	0	3.0	2.0	0.0	1.0	1.0
0.0	1100.0	100.0	100.0	0	0.0	0.0	-0.01	1.0	96.013626	-0.793	0	3.0	2.0	0.0	1.0	1.0
0.0	1100.0	100.0	100.0	0	0.0	0.0	-0.008	1.0	96.906044	-0.793	0	3.0	2.0	0.0	1.0	1.0
0.0	1100.0	100.0	100.0	0	0.0	0.0	-0.007	1.0	96.91709	-0.737	0	3.0	2.0	0.0	1.0	1.0
0.0	1100.0	100.0	100.0	0	0.0	0.0	-0.005	1.0	96.91709	-0.636	0	3.0	2.0	0.0	1.0	1.0
0.0	1100.0	100.0	100.0	0	0.0	0.0	-0.003	1.0	96.971634	-0.636	0	3.0	2.0	0.0	1.0	1.0
0.0	1100.0	100.0	100.0	0	0.0	0.0	-0.002	1.0	96.971634	-0.549	0	3.0	2.0	0.0	1.0	1.0
0.0	1100.0	100.0	100.0	0	0.0	0.0	0.0	1.0	97.51287	-0.549	0	3.0	2.0	0.0	1.0	1.0
0.0	1100.0	100.0	100.0	0	0.0	0.0	0.001	1.0	97.27602	-0.51	0	3.0	2.0	0.0	1.0	1.0
0.0	1100.0	100.0	100.0	0	0.0	0.0	0.002	1.0	97.27602	-0.441	0	3.0	2.0	0.0	1.0	1.0
0.0	1100.0	100.0	100.0	0	0.0	0.0	0.004	1.0	96.026115	-0.441	0	3.0	2.0	0.0	1.0	1.0
0.0	1100.0	100.0	100.0	0	0.0	0.0	0.005	1.0	96.18125	-0.409	0	3.0	2.0	0.0	1.0	1.0
0.0	1100.0	100.0	100.0	0	0.0	0.0	0.007	1.0	96.18125	-0.353	0	3.0	2.0	0.0	1.0	1.0
0.0	1100.0	100.0	100.0	0	0.0	0.0	0.009	1.0	96.15527	-0.353	0	3.0	2.0	0.0	1.0	1.0
0.0	1100.0	100.0	100.0	0	0.0	0.0	0.01	1.0	96.15527	-0.328	0	3.0	2.0	0.0	1.0	1.0
0.0	1100.0	100.0	100.0	0	0.0	0.0	0.012	1.0	96.570526	-0.328	0	3.0	2.0	0.0	1.0	1.0
0.0	1100.0	100.0	100.0	0	0.0	0.0	0.014	1.0	96.25903	-0.283	0	3.0	2.0	0.0	1.0	1.0
0.0	1100.0	100.0	100.0	0	0.0	0.0	0.015	1.0	96.25903	-0.263	0	3.0	2.0	0.0	1.0	1.0
0.0	1100.0	100.0	100.0	0	0.0	0.0	0.017	1.0	95.8062	-0.263	0	3.0	2.0	0.0	1.0	1.0
0.0	1100.0	100.0	100.0	0	0.0	0.0	0.019	1.0	94.84616	-0.227	0	3.0	2.0	0.0	1.0	1.0
0.0	1100.0	100.0	100.0	0	0.0	0.0	0.021	1.0	94.84616	-0.227	0	3.0	2.0	0.0	1.0	1.0
0.0	1100.0	100.0	100.0	0	0.0	0.0	0.022	1.0	95.28433	-0.211	0	3.0	2.0	0.0	1.0	1.0
0.0	1100.0	100.0	100.0	0	0.0	0.0	0.024	1.0	95.28433	-0.182	0	3.0	2.0	0.0	1.0	1.0
0.0	1100.0	100.0	100.0	0	0.0	0.0	0.026	1.0	94.614	-0.182	0	3.0	2.0	0.0	1.0	1.0
0.0	1100.0	100.0	100.0	0	0.0	0.0	0.027	1.0	93.68582	-0.169	0	3.0	2.0	0.0	1.0	1.0
0.0	1100.0	100.0	100.0	0	0.0	0.0	0.029	1.0	93.68582	-0.146	0	3.0	2.0	0.0	1.0	1.0
0.0	1100.0	100.0	100.0	0	0.0	0.0	0.031	1.0	95.51085	-0.146	0	3.0	2.0	0.0	1.0	1.0
0.0	1100.0	100.0	100.0	0	0.0	0.0	0.033	1.0	95.98686	-0.135	0	3.0	2.0	0.0	1.0	1.0
0.0	1100.0	100.0	100.0	0	0.0	0.0	0.035	1.0	95.98686	-0.117	0	3.0	2.0	0.0	1.0	1.0
0.0	1100.0	100.0	100.0	0	0.0	0.0	0.037	1.0	96.3112	-0.117	0	3.0	2.0	0.0	1.0	1.0
0.0	1100.0	100.0	100.0	0	0.0	0.0	0.039	1.0	96.3112	-0.108	0	3.0	2.0	0.0	1.0	1.0
0.0	1100.0	100.0	100.0	0	0.0	0.0	0.041	1.0	96.88434	-0.108	0	3.0	2.0	0.0	1.0	1.0
0.0	1100.0	100.0	100.0	0	0.0	0.0	0.044	1.0	96.53318	-0.093	0	3.0	2.0	0.0	1.0	1.0
0.0	1100.0	100.0	100.0	0	0.0	0.0	0.046	1.0	96.53318	-0.08	0	3.0	2.0	0.0	1.0	1.0
0.0	1100.0	100.0	100.0	0	0.0	0.0	0.048	1.0	96.44299	-0.08	0	3.0	2.0	0.0	1.0	1.0
0.0	1100.0	100.0	100.0	0	0.0	0.0	0.05	1.0	96.13981	-0.075	0	3.0	2.0	0.0	1.0	1.0
0.0	1100.0	100.0	100.0	0	0.0	0.0	0.052	1.0	96.13981	-0.069	0	3.0	2.0	0.0	1.0	1.0
0.0	1100.0	100.0	100.0	0	0.0	0.0	0.055	1.0	96.00073	-0.069	0	3.0	2.0	0.0	1.0	1.0
0.0	1100.0	100.0	100.0	0	0.0	0.0	0.057	1.0	96.00073	-0.06	0	3.0	2.0	0.0	1.0	1.0
0.0	1100.0	100.0	100.0	0	0.0	0.0	0.06	1.0	96.15248	-0.06	0	3.0	2.0	0.0	1.0	1.0
0.0	1100.0	100.0	100.0	0	0.0	0.0	0.062	1.0	96.516914	-0.051	0	3.0	2.0	0.0	1.0	1.0
0.0	1100.0	100.0	100.0	0	0.0	0.0	0.065	1.0	96.516914	-0.048	0	3.0	2.0	0.0	1.0	1.0
0.0	1100.0	100.0	100.0	0	0.0	0.0	0.067	1.0	96.63345	-0.048	0	3.0	2.0	0.0	1.0	1.0
0.0	1100.0	100.0	100.0	0	0.0	0.0	0.07	1.0	96.966835	-0.041	0	3.0	2.0	0.0	1.0	1.0
0.0	1100.0	100.0	100.0	0	0.0	0.0	0.072	1.0	96.966835	-0.041	0	3.0	2.0	0.0	1.0	1.0
0.0	1100.0	100.0	100.0	0	0.0	0.0	0.075	1.0	97.3426	-0.038	0	3.0	2.0	0.0	1.0	1.0
0.0	1100.0	100.0	100.0	0	0.0	0.0	0.078	1.0	97.3426	-0.032	0	3.0	2.0	0.0	1.0	1.0
0.0	1100.0	100.0	100.0	0	0.0	0.0	0.08	1.0	96.74669	-0.032	0	3.0	2.0	0.0	1.0	1.0
0.0	1100.0	100.0	100.0	0	0.0	0.0	0.083	1.0	97.18364	-0.03	0	3.0	2.0	0.0	1.0	1.0
0.0	1100.0	100.0	100.0	0	0.0	0.0	0.086	1.0	97.18364	-0.026	0	3.0	2.0	0.0	1.0	1.0
0.0	1100.0	100.0	100.0	0	0.0	0.0	0.088	1.0	96.785324	-0.026	0	3.0	2.0	0.0	1.0	1.0
0.0	1100.0	100.0	100.0	0	0.0	0.0	0.091	1.0	96.155594	-0.022	0	3.0	2.0	0.0	1.0	1.0
0.0	1100.0	100.0	100.0	0	0.0	0.0	0.093	1.0	96.155594	-0.022	0	3.0	2.0	0.0	1.0	1.0
0.0	1100.0	100.0	100.0	0	0.0	0.0	0.096	1.0	95.73878	-0.02	0	3.0	2.0	0.0	1.0	1.0
0.0	1100.0	100.0	100.0	0	0.0	0.0	0.098	1.0	95.73878	-0.019	0	3.0	2.0	0.0	1.0	1.0
0.0	1100.0	100.0	100.0	0	0.0	0.0	0.101	1.0	96.13776	-0.019	0	3.0	2.0	0.0	1.0	1.0
0.0	1100.0	100.0	100.0	0	0.0	0.0	0.103	1.0	96.997635	-0.016	0	3.0	2.0	0.0	1.0	1.0
0.0	1100.0	100.0	100.0	0	0.0	0.0	0.105	1.0	96.997635	-0.014	0	3.0	2.0	0.0	1.0	1.0
0.0	1100.0	100.0	100.0	0	0.0	0.0	0.107	1.0	96.772064	-0.014	0	3.0	2.0	0.0	1.0	1.0
0.0	1100.0	100.0	100.0	0	0.0	0.0	0.11	1.0	96.486786	-0.013	0	3.0	2.0	0.0	1.0	1.0
0.0	1100.0	100.0	100.0	0	0.0	0.0	0.112	1.0	96.486786	-0.013	0	3.0	2.0	0.0	1.0	1.0
0.0	1100.0	100.0	100.0	0	0.0	0.0	0.114	1.0	96.554344	-0.011	0	3.0	2.0	0.0	1.0	1.0
0.0	1100.0	100.0	100.0	0	0.0	0.0	0.117	1.0	96.554344	-0.01	0	3.0	2.0	0.0	1.0	1.0
0.0	1100.0	100.0	100.0	0	0.0	0.0	0.119	1.0	96.88709	-0.01	0	3.0	2.0	0.0	1.0	1.0
0.0	1100.0	100.0	100.0	0	0.0	0.0	0.121	1.0	96.27261	-0.008	0	3.0	2.0	0.0	1.0	1.0
0.0	1100.0	100.0	100.0	0	0.0	0.0	0.123	1.0	96.27261	-0.008	0	3.0	2.0	0.0	1.0	1.0
0.0	1100.0	100.0	100.0	0	0.0	0.0	0.125	1.0	96.41708	-0.008	0	3.0	2.0	0.0	1.0	1.0
0.0	1100.0	100.0	100.0	0	0.0	0.0	0.127	1.0	96.498795	-0.006	0	3.0	2.0	0.0	1.0	1.0
0.0	1100.0	100.0	100.0	0	0.0	0.0	0.129	1.0	96.498795	-0.006	0	3.0	2.0	0.0	1.0	1.0
0.0	1100.0	100.0	100.0	0	0.0	0.0	0.131	1.0	96.92935	-0.006	0	3.0	2.0	0.0	1.0	1.0
0.0	1100.0	100.0	100.0	0	0.0	0.0	0.133	1.0	96.92935	-0.005	0	3.0	2.0	0.0	1.0	1.0
0.0	1100.0	100.0	100.0	0	0.0	0.0	0.135	1.0	97.18562	-0.005	0	3.0	2.0	0.0	1.0	1.0
0.0	1100.0	100.0	100.0	0	0.0	0.0	0.136	1.0	96.976654	-0.004	0	3.0	2.0	0.0	1.0	1.0
0.0	1100.0	100.0	100.0	0	0.0	0.0	0.138	1.0	96.976654	-0.004	0	3.0	2.0	0.0	1.0	1.0
0.0	1100.0	100.0	100.0	0	0.0	0.0	0.14	1.0	96.592995	-0.004	0	3.0	2.0	0.0	1.0	1.0
0.0	1100.0	100.0	100.0	0	0.0	0.0	0.141	1.0	96.592995	-0.003	0	3.0	2.0	0.0	1.0	1.0
0.0	1100.0	100.0	100.0	0	0.0	0.0	0.143	1.0	96.32142	-0.003	0	3.0	2.0	0.0	1.0	1.0
0.0	1100.0	100.0	100.0	0	0.0	0.0	0.145	1.0	96.65193	-0.003	0	3.0	2.0	0.0	1.0	1.0
0.0	1100.0	100.0	100.0	0	0.0	0.0	0.146	1.0	96.65193	-0.002	0	3.0	2.0	0.0	1.0	1.0
0.0	1100.0	100.0	100.0	0	0.0	0.0	0.148	1.0	96.34573	-0.002	0	3.0	2.0	0.0	1.0	1.0
0.0	1100.0	100.0	100.0	0	0.0	0.0	0.15	1.0	96.677086	-0.002	0	3.0	2.0	0.0	1.0	1.0
0.0	1100.0	100.0	100.0	0	0.0	0.0	0.152	1.0	96.677086	-0.001	0	3.0	2.0	0.0	1.0	1.0
0.0	1100.0	100.0	100.0	0	0.0	0.0	0.154	1.0	96.39574	-0.001	0	3.0	2.0	0.0	1.0	1.0
0.0	1100.0	100.0	100.0	0	0.0	0.0	0.155	1.0	96.39574	-0.001	0	3.0	2.0	0.0	1.0	1.0
0.0	1100.0	100.0	100.0	0	0.0	0.0	0.157	1.0	96.79321	-0.001	0	3.0	2.0	0.0	1.0	1.0
0.0	1100.0	100.0	100.0	0	0.0	0.0	0.159	1.0	96.90326	-0.001	0	3.0	2.0	0.0	1.0	1.0
0.0	1100.0	100.0	100.0	0	0.0	0.0	0.16	1.0	96.90326	-0.001	0	3.0	2.0	0.0	1.0	1.0
0.0	1100.0	100.0	100.0	0	0.0	0.0	0.162	1.0	96.851326	-0.001	0	3.0	2.0	0.0	1.0	1.0
0.0	1100.0	100.0	100.0	0	0.0	0.0	0.164	1.0	96.72999	0.0	0	3.0	2.0	0.0	1.0	1.0
0.0	1100.0	100.0	100.0	0	0.0	0.0	0.165	1.0	96.72999	0.0	0	3.0	2.0	0.0	1.0	1.0
0.0	1100.0	100.0	100.0	0	0.0	0.0	0.167	1.0	96.43223	0.0	0	3.0	2.0	0.0	1.0	1.0
0.0	1100.0	100.0	100.0	0	0.0	0.0	0.169	1.0	96.43223	0.0	0	3.0	2.0	0.0	1.0	1.0
0.0	1100.0	100.0	100.0	0	0.0	0.0	0.17	1.0	97.02452	0.0	0	3.0	2.0	0.0	1.0	1.0
0.0	1100.0	100.0	100.0	0	0.0	0.0	0.171	1.0	97.21315	0.0	0	3.0	2.0	0.0	1.0	1.0
0.0	1100.0	100.0	100.0	0	0.0	0.0	0.173	1.0	97.21315	0.0	0	3.0	2.0	0.0	1.0	1.0
0.0	1100.0	100.0	100.0	0	0.0	0.0	0.174	1.0	97.47855	0.0	0	3.0	2.0	0.0	1.0	1.0
0.0	1100.0	100.0	100.0	0	0.0	0.0	0.175	1.0	97.757774	0.0	0	3.0	2.0	0.0	1.0	1.0
0.0	1100.0	100.0	100.0	0	0.0	0.0	0.176	1.0	97.757774	0.0	0	3.0	2.0	0.0	1.0	1.0
0.0	1100.0	100.0	100.0	0	0.0	0.0	0.176	1.0	97.91784	0.0	0	3.0	2.0	0.0	1.0	1.0
0.0	1100.0	100.0	100.0	0	0.0	0.0	0.177	1.0	97.91784	0.0	0	3.0	2.0	0.0	1.0	1.0
0.0	1100.0	100.0	100.0	0	0.0	0.0	0.177	1.0	97.74753	0.0	0	3.0	2.0	0.0	1.0	1.0
0.0	1100.0	100.0	100.0	0	0.0	0.0	0.177	1.0	97.06081	0.0	0	3.0	2.0	0.0	1.0	1.0
0.0	1100.0	100.0	100.0	0	0.0	0.0	0.177	1.0	97.06081	0.0	0	3.0	2.0	0.0	1.0	1.0
0.0	1100.0	100.0	100.0	0	0.0	0.0	0.177	1.0	97.31592	0.0	0	3.0	2.0	0.0	1.0	1.0
0.0	1100.0	100.0	100.0	0	0.0	0.0	0.176	1.0	96.152084	0.0	0	3.0	2.0	8.0	1.0	1.0
0.0	1100.0	100.0	100.0	0	0.0	0.0	0.176	1.0	96.152084	0.0	0	3.0	2.0	9.0	1.0	1.0
0.0	1100.0	100.0	100.0	0	0.0	0.0	0.175	1.0	96.96529	0.0	0	3.0	2.0	11.0	1.0	1.0
0.0	1100.0	100.0	100.0	0	0.0	0.0	0.174	1.0	96.96529	0.0	0	3.0	2.0	11.0	1.0	1.0
-13888.89	1000.0	100.0	100.0	0	0.0	0.0	0.173	1.0	97.35446	0.0	0	3.0	2.0	11.0	1.0	1.0
-13888.89	1000.0	100.0	100.0	0	0.0	0.0	0.172	1.0	96.83454	0.0	0	3.0	2.0	11.0	1.0	1.0
-13888.89	1000.0	100.0	100.0	0	0.0	0.0	0.17	1.0	96.83454	-0.982	0	3.0	2.0	11.0	1.0	1.0
-13888.89	1000.0	100.0	100.0	0	0.0	0.0	0.168	1.0	97.264984	-0.982	0	3.0	2.0	11.0	1.0	1.0
-13888.89	1000.0	100.0	100.0	0	0.0	0.0	0.166	1.0	96.74313	-1.896	0	3.0	2.0	11.0	1.0	1.0
-13888.89	1000.0	100.0	100.0	0	0.0	0.0	0.164	1.0	96.74313	-3.534	0	3.0	2.0	11.0	1.0	1.0
-13888.89	1000.0	100.0	100.0	0	0.0	0.0	0.161	1.0	96.90465	-3.534	0	3.0	2.0	11.0	1.0	1.0
-13888.89	1000.0	100.0	100.0	0	0.0	0.0	0.158	1.0	96.90465	-4.267	0	3.0	2.0	11.0	1.0	1.0
-13888.89	1000.0	100.0	100.0	0	0.0	0.0	0.155	1.0	97.15526	-4.267	0	3.0	2.0	11.0	1.0	1.0
-13888.89	1000.0	100.0	100.0	0	0.0	0.0	0.153	1.0	97.70065	-5.582	0	3.0	2.0	11.0	1.0	1.0
-13888.89	1000.0	100.0	100.0	0	0.0	0.0	0.149	1.0	97.70065	-6.172	0	3.0	2.0	11.0	1.0	1.0
-13888.89	1000.0	100.0	100.0	0	0.0	0.0	0.146	1.0	97.15914	-6.172	0	3.0	2.0	12.0	1.0	1.0
-13888.89	1000.0	100.0	100.0	0	0.0	0.0	0.143	1.0	97.048096	-7.226	0	3.0	2.0	12.0	1.0	1.0
-13888.89	1000.0	100.0	100.0	0	0.0	0.0	0.14	1.0	97.048096	-8.137	0	3.0	2.0	12.0	1.0	1.0
-13888.89	1000.0	100.0	100.0	0	0.0	0.0	0.136	1.0	96.778	-8.137	0	3.0	2.0	12.0	1.0	1.0
-13888.89	1000.0	100.0	100.0	0	0.0	0.0	0.132	1.0	96.778	-8.545	0	3.0	2.0	12.0	1.0	1.0
-13888.89	1000.0	100.0	100.0	0	0.0	0.0	0.129	1.0	97.79349	-8.545	0	3.0	2.0	12.0	1.0	1.0
-13888.89	1000.0	100.0	100.0	0	0.0	0.0	0.125	1.0	98.02241	-9.276	0	3.0	2.0	12.0	1.0	1.0
-13888.89	1000.0	100.0	100.0	0	0.0	0.0	0.121	1.0	98.02241	-9.603	0	3.0	2.0	12.0	1.0	1.0
-13888.89	1000.0	100.0	100.0	0	0.0	0.0	0.118	1.0	98.17608	-9.603	0	3.0	2.0	12.0	1.0	1.0
-13888.89	1000.0	100.0	100.0	0	0.0	0.0	0.114	1.0	97.60053	-10.191	0	3.0	2.0	12.0	1.0	1.0
-13888.89	1000.0	100.0	100.0	0	0.0	0.0	0.11	1.0	97.60053	-10.697	0	3.0	2.0	12.0	1.0	1.0
-13888.89	1000.0	100.0	100.0	0	0.0	0.0	0.105	1.0	97.13803	-10.697	0	3.0	2.0	12.0	1.0	1.0
-13888.89	1000.0	100.0	100.0	0	0.0	0.0	0.101	1.0	97.13803	-10.924	0	3.0	2.0	12.0	1.0	1.0
-13888.89	1000.0	100.0	100.0	0	0.0	0.0	0.097	1.0	96.978645	-10.924	0	3.0	2.0	12.0	1.0	1.0
-13888.89	1000.0	100.0	100.0	0	0.0	0.0	0.093	1.0	96.76842	-11.331	0	3.0	2.0	12.0	1.0	1.0
-13888.89	1000.0	100.0	100.0	0	0.0	0.0	0.089	1.0	96.76842	-11.514	0	3.0	2.0	12.0	1.0	1.0
-13888.89	1000.0	100.0	100.0	0	0.0	0.0	0.085	1.0	96.31396	-11.514	0	3.0	2.0	12.0	1.0	1.0
-13888.89	1000.0	100.0	100.0	0	0.0	0.0	0.081	1.0	96.16916	-11.839	0	3.0	2.0	12.0	1.0	1.0
-13888.89	1000.0	100.0	100.0	0	0.0	0.0	0.078	1.0	96.16916	-11.986	0	3.0	2.0	12.0	1.0	1.0
-13888.89	1000.0	100.0	100.0	0	0.0	0.0	0.074	1.0	96.444084	-11.986	0	3.0	2.0	12.0	1.0	1.0
-13888.89	1000.0	100.0	100.0	0	0.0	0.0	0.071	1.0	96.444084	-12.247	0	3.0	2.0	12.0	1.0	1.0
-13888.89	1000.0	100.0	100.0	0	0.0	0.0	0.067	1.0	96.97272	-12.247	0	3.0	2.0	12.0	1.0	1.0
-13888.89	1000.0	100.0	100.0	0	0.0	0.0	0.064	1.0	96.51407	-12.365	0	3.0	2.0	12.0	1.0	1.0
-13888.89	1000.0	100.0	100.0	0	0.0	0.0	0.061	1.0	96.51407	-12.575	0	3.0	2.0	12.0	1.0	1.0
-13888.89	1000.0	100.0	100.0	0	0.0	0.0	0.058	1.0	96.34251	-12.575	0	3.0	2.0	12.0	1.0	1.0
-13888.89	1000.0	100.0	100.0	0	0.0	0.0	0.055	1.0	95.99246	-12.669	0	3.0	2.0	12.0	1.0	1.0
-13888.89	1000.0	100.0	100.0	0	0.0	0.0	0.052	1.0	97.51323	-12.669	0	3.0	2.0	12.0	1.0	1.0
-13888.89	1000.0	100.0	100.0	0	0.0	0.0	0.049	1.0	97.63156	-12.757	0	3.0	2.0	12.0	1.0	1.0
-13888.89	1000.0	100.0	100.0	0	0.0	0.0	0.047	1.0	97.63156	-12.913	0	3.0	2.0	12.0	1.0	1.0
-13888.89	1000.0	100.0	100.0	0	0.0	0.0	0.044	1.0	96.87744	-12.913	0	3.0	2.0	12.0	1.0	1.0
-13888.89	1000.0	100.0	100.0	0	0.0	0.0	0.042	1.0	97.05293	-13.049	0	3.0	2.0	12.0	1.0	1.0
-13888.89	1000.0	100.0	100.0	0	0.0	0.0	0.039	1.0	97.05293	-13.109	0	3.0	2.0	12.0	1.0	1.0
-13888.89	1000.0	100.0	100.0	1	0.0	0.0	0.037	1.0	96.15236	-13.109	0	3.0	2.0	12.0	1.0	1.0
-13888.89	1000.0	100.0	100.0	1	0.0	0.0	0.035	1.0	96.2778	-13.219	0	3.0	2.0	12.0	1.0	1.0
-13888.89	1000.0	100.0	100.0	1	0.0	0.0	0.032	1.0	96.2778	-13.312	0	3.0	2.0	12.0	1.0	1.0
-13888.89	1000.0	100.0	100.0	1	0.0	0.0	0.03	1.0	96.105194	-13.312	0	3.0	2.0	12.0	1.0	1.0
-13888.89	1000.0	100.0	100.0	1	0.0	0.0	0.028	1.0	96.105194	-13.354	0	3.0	2.0	12.0	1.0	1.0
-13888.89	1000.0	100.0	100.0	1	0.0	0.0	0.026	1.0	95.79947	-13.354	0	3.0	2.0	12.0	1.0	1.0
-13888.89	1000.0	100.0	100.0	1	0.0	0.0	0.024	1.0	96.116905	-13.429	0	3.0	2.0	12.0	1.0	1.0
-13888.89	1000.0	100.0	100.0	1	0.0	0.0	0.022	1.0	96.116905	-13.463	0	3.0	2.0	12.0	1.0	1.0
-13888.89	1000.0	100.0	100.0	1	0.0	0.0	0.02	1.0	96.30432	-13.463	0	3.0	2.0	12.0	1.0	1.0
-13888.89	1000.0	100.0	100.0	1	0.0	0.0	0.018	1.0	96.537674	-13.523	0	3.0	2.0	12.0	1.0	1.0
-13888.89	1000.0	100.0	100.0	1	0.0	0.0	0.016	1.0	96.537674	-13.523	0	3.0	2.0	12.0	1.0	1.0
-13888.89	1000.0	100.0	100.0	1	0.0	0.0	0.014	1.0	96.11752	-13.55	0	3.0	2.0	12.0	1.0	1.0
-13888.89	1000.0	100.0	100.0	1	0.0	0.0	0.012	1.0	96.11752	-13.599	0	3.0	2.0	12.0	1.0	1.0
-13888.89	1000.0	100.0	100.0	1	0.0	0.0	0.01	1.0	95.924164	-13.599	0	3.0	2.0	12.0	1.0	1.0
-13888.89	1000.0	100.0	100.0	1	0.0	0.0	0.008	1.0	95.95051	-13.621	0	3.0	2.0	12.0	1.0	1.0
-13888.89	1000.0	100.0	100.0	1	0.0	0.0	0.006	1.0	95.95051	-13.66	0	3.0	2.0	12.0	1.0	1.0
-13888.89	1000.0	100.0	100.0	1	0.0	0.0	0.005	1.0	96.23071	-13.66	0	3.0	2.0	12.0	1.0	1.0
-13888.89	1000.0	100.0	100.0	1	0.0	0.0	0.003	1.0	96.44598	-13.677	0	3.0	2.0	12.0	1.0	1.0
-13888.89	1000.0	100.0	100.0	1	0.0	0.0	0.001	1.0	96.550415	-13.677	0	3.0	2.0	12.0	1.0	1.0
-13888.89	1000.0	100.0	100.0	1	0.0	0.0	0.0	1.0	96.19985	-13.708	0	3.0	2.0	12.0	1.0	1.0
-13888.89	1000.0	100.0	100.0	1	0.0	0.0	-0.001	1.0	96.19985	-13.735	0	3.0	2.0	12.0	1.0	1.0
-13888.89	1000.0	100.0	100.0	1	0.0	0.0	-0.003	1.0	96.17106	-13.735	0	3.0	2.0	12.0	1.0	1.0
-13888.89	1000.0	100.0	100.0	1	0.0	0.0	-0.005	1.0	96.53482	-13.748	0	3.0	2.0	12.0	1.0	1.0
-13888.89	1000.0	100.0	100.0	1	0.0	0.0	-0.006	1.0	96.53482	-13.769	0	3.0	2.0	12.0	1.0	1.0
-13888.89	1000.0	100.0	100.0	1	0.0	0.0	-0.008	1.0	96.83221	-13.769	0	3.0	2.0	12.0	1.0	1.0
-13888.89	1000.0	100.0	100.0	1	0.0	0.0	-0.01	1.0	97.19048	-13.779	0	3.0	2.0	13.0	1.0	1.0
-13888.89	1000.0	100.0	100.0	1	0.0	0.0	-0.012	1.0	97.19048	-13.779	0	3.0	2.0	13.0	1.0	1.0
0.0	1000.0	100.0	100.0	0	0.0	0.0	-0.014	1.0	97.74629	-13.796	0	3.0	3.0	0.0	1.0	1.0
0.0	1000.0	100.0	100.0	0	0.0	0.0	-0.016	1.0	97.74629	-13.804	0	3.0	3.0	0.0	1.0	1.0
0.0	1000.0	100.0	100.0	0	0.0	0.0	-0.018	1.0	97.14134	-13.804	0	3.0	3.0	0.0	1.0	1.0
0.0	1000.0	100.0	100.0	0	0.0	0.0	-0.019	1.0	96.81338	-13.818	0	3.0	3.0	0.0	1.0	1.0
0.0	1000.0	100.0	100.0	0	0.0	0.0	-0.022	1.0	96.81338	-12.842	0	3.0	3.0	0.0	1.0	1.0
0.0	1000.0	100.0	100.0	0	0.0	0.0	-0.023	1.0	97.15877	-12.842	0	3.0	3.0	0.0	1.0	1.0
0.0	1000.0	100.0	100.0	0	0.0	0.0	-0.025	1.0	97.15877	-11.089	0	3.0	3.0	0.0	1.0	1.0
0.0	1000.0	100.0	100.0	0	0.0	0.0	-0.027	1.0	97.838135	-11.089	0	3.0	3.0	0.0	1.0	1.0
0.0	1000.0	100.0	100.0	0	0.0	0.0	-0.028	1.0	97.08745	-10.305	0	3.0	3.0	0.0	1.0	1.0
0.0	1000.0	100.0	100.0	0	0.0	0.0	-0.029	1.0	97.08745	-8.899	0	3.0	3.0	0.0	1.0	1.0
0.0	1000.0	100.0	100.0	0	0.0	0.0	-0.031	1.0	97.29536	-8.899	0	3.0	3.0	0.0	1.0	1.0
0.0	1000.0	100.0	100.0	0	0.0	0.0	-0.032	1.0	97.59334	-8.27	0	3.0	3.0	0.0	1.0	1.0
0.0	1000.0	100.0	100.0	0	0.0	0.0	-0.033	1.0	97.59334	-7.142	0	3.0	3.0	0.0	1.0	1.0
0.0	1000.0	100.0	100.0	0	0.0	0.0	-0.034	1.0	97.85779	-7.142	0	3.0	3.0	0.0	1.0	1.0
0.0	1000.0	100.0	100.0	0	0.0	0.0	-0.035	1.0	97.85779	-6.167	0	3.0	3.0	0.0	1.0	1.0
0.0	1000.0	100.0	100.0	0	0.0	0.0	-0.036	1.0	97.50807	-6.167	0	3.0	3.0	0.0	1.0	1.0
0.0	1000.0	100.0	100.0	0	0.0	0.0	-0.037	1.0	97.38485	-5.731	0	3.0	3.0	0.0	1.0	1.0
0.0	1000.0	100.0	100.0	0	0.0	0.0	-0.037	1.0	97.38485	-4.949	0	3.0	3.0	0.0	1.0	1.0
0.0	1000.0	100.0	100.0	0	0.0	0.0	-0.038	1.0	97.18683	-4.949	0	3.0	3.0	0.0	1.0	1.0
0.0	1000.0	100.0	100.0	0	0.0	0.0	-0.038	1.0	98.40119	-4.599	0	3.0	3.0	0.0	1.0	1.0
0.0	1000.0	100.0	100.0	0	0.0	0.0	-0.038	1.0	98.40119	-3.972	0	3.0	3.0	0.0	1.0	1.0
0.0	1000.0	100.0	100.0	0	0.0	0.0	-0.037	1.0	98.00665	-3.972	0	3.0	3.0	1.0	1.0	1.0
0.0	1000.0	100.0	100.0	0	0.0	0.0	-0.037	1.0	98.00665	-3.431	0	3.0	3.0	1.0	1.0	1.0
0.0	1000.0	100.0	100.0	0	0.0	0.0	-0.036	1.0	97.226814	-3.431	0	3.0	3.0	7.0	1.0	1.0
0.0	1000.0	100.0	100.0	0	0.0	0.0	-0.034	1.0	96.69049	-3.187	0	3.0	3.0	0.0	1.0	1.0
0.0	1000.0	100.0	100.0	0	0.0	0.0	-0.033	1.0	96.69049	-2.962	0	3.0	3.0	0.0	1.0	1.0
0.0	1000.0	100.0	100.0	0	0.0	0.0	-0.032	1.0	97.12917	-2.962	0	3.0	3.0	0.0	1.0	1.0
0.0	1000.0	100.0	100.0	0	0.0	0.0	-0.03	1.0	96.75737	-2.558	0	3.0	3.0	0.0	1.0	1.0
0.0	1000.0	100.0	100.0	0	0.0	0.0	-0.028	1.0	96.75737	-2.208	0	3.0	3.0	0.0	1.0	1.0
0.0	1000.0	100.0	100.0	0	0.0	0.0	-0.026	1.0	96.449265	-2.208	0	3.0	3.0	0.0	1.0	1.0
0.0	1000.0	100.0	100.0	0	0.0	0.0	-0.024	1.0	96.449265	-2.052	0	3.0	3.0	0.0	1.0	1.0
0.0	1000.0	100.0	100.0	0	0.0	0.0	-0.023	1.0	96.755356	-2.052	0	3.0	3.0	0.0	1.0	1.0
0.0	1000.0	100.0	100.0	0	0.0	0.0	-0.021	1.0	97.09204	-1.772	0	3.0	3.0	0.0	1.0	1.0
0.0	1000.0	100.0	100.0	0	0.0	0.0	-0.019	1.0	97.09204	-1.647	0	3.0	3.0	0.0	1.0	1.0
0.0	1000.0	100.0	100.0	0	0.0	0.0	-0.017	1.0	97.39191	-1.647	0	3.0	3.0	0.0	1.0	1.0
0.0	1000.0	100.0	100.0	0	0.0	0.0	-0.015	1.0	97.03019	-1.422	0	3.0	3.0	0.0	1.0	1.0
0.0	1000.0	100.0	100.0	0	0.0	0.0	-0.013	1.0	97.03019	-1.321	0	3.0	3.0	0.0	1.0	1.0
0.0	1000.0	100.0	100.0	0	0.0	0.0	-0.011	1.0	97.092354	-1.321	0	3.0	3.0	0.0	1.0	1.0
0.0	1000.0	100.0	100.0	0	0.0	0.0	-0.009	1.0	97.092354	-1.141	0	3.0	3.0	0.0	1.0	1.0
0.0	1000.0	100.0	100.0	0	0.0	0.0	-0.007	1.0	97.3629	-1.141	0	3.0	3.0	0.0	1.0	1.0
0.0	1000.0	100.0	100.0	0	0.0	0.0	-0.005	1.0	97.88216	-1.06	0	3.0	3.0	0.0	1.0	1.0
0.0	1000.0	100.0	100.0	0	0.0	0.0	-0.003	1.0	97.88216	-0.915	0	3.0	3.0	0.0	1.0	1.0
0.0	1000.0	100.0	100.0	0	0.0	0.0	-0.001	1.0	98.06315	-0.915	0	3.0	3.0	0.0	1.0	1.0
0.0	1000.0	100.0	100.0	0	0.0	0.0	0.0	1.0	97.07919	-0.79	0	3.0	3.0	0.0	1.0	1.0
0.0	1000.0	100.0	100.0	0	0.0	0.0	0.002	1.0	97.07919	-0.734	0	3.0	3.0	0.0	1.0	1.0
0.0	1000.0	100.0	100.0	0	0.0	0.0	0.004	1.0	97.69705	-0.734	0	3.0	3.0	0.0	1.0	1.0
0.0	1000.0	100.0	100.0	0	0.0	0.0	0.006	1.0	97.973274	-0.634	0	3.0	3.0	0.0	1.0	1.0
0.0	1000.0	100.0	100.0	0	0.0	0.0	0.009	1.0	97.360756	-0.634	0	3.0	3.0	0.0	1.0	1.0
0.0	1000.0	100.0	100.0	0	0.0	0.0	0.011	1.0	96.214874	-0.589	0	3.0	3.0	0.0	1.0	1.0
0.0	1000.0	100.0	100.0	0	0.0	0.0	0.013	1.0	96.214874	-0.508	0	3.0	3.0	0.0	1.0	1.0
0.0	1000.0	100.0	100.0	0	0.0	0.0	0.015	1.0	96.597084	-0.508	0	3.0	3.0	0.0	1.0	1.0
0.0	1000.0	100.0	100.0	0	0.0	0.0	0.017	1.0	95.53433	-0.472	0	3.0	3.0	0.0	1.0	1.0
0.0	1000.0	100.0	100.0	0	0.0	0.0	0.02	1.0	95.53433	-0.408	0	3.0	3.0	0.0	1.0	1.0
0.0	1000.0	100.0	100.0	0	0.0	0.0	0.022	1.0	95.72048	-0.408	0	3.0	3.0	0.0	1.0	1.0
0.0	1000.0	100.0	100.0	0	0.0	0.0	0.024	1.0	95.72048	-0.379	0	3.0	3.0	0.0	1.0	1.0
0.0	1000.0	100.0	100.0	0	0.0	0.0	0.027	1.0	95.30857	-0.379	0	3.0	3.0	0.0	1.0	1.0
0.0	1000.0	100.0	100.0	0	0.0	0.0	0.029	1.0	96.04415	-0.327	0	3.0	3.0	0.0	1.0	1.0
0.0	1000.0	100.0	100.0	0	0.0	0.0	0.031	1.0	96.04415	-0.304	0	3.0	3.0	0.0	1.0	1.0
0.0	1000.0	100.0	100.0	0	0.0	0.0	0.033	1.0	97.76669	-0.304	0	3.0	3.0	0.0	1.0	1.0
0.0	1000.0	100.0	100.0	0	0.0	0.0	0.036	1.0	97.987724	-0.262	0	3.0	3.0	0.0	1.0	1.0
0.0	1000.0	100.0	100.0	0	0.0	0.0	0.038	1.0	97.987724	-0.226	0	3.0	3.0	0.0	1.0	1.0
0.0	1000.0	100.0	100.0	0	0.0	0.0	0.04	1.0	97.60129	-0.226	0	3.0	3.0	0.0	1.0	1.0
0.0	1000.0	100.0	100.0	0	0.0	0.0	0.043	1.0	97.60129	-0.21	0	3.0	3.0	0.0	1.0	1.0
0.0	1000.0	100.0	100.0	0	0.0	0.0	0.045	1.0	97.77768	-0.21	0	3.0	3.0	0.0	1.0	1.0
0.0	1000.0	100.0	100.0	0	0.0	0.0	0.048	1.0	97.78473	-0.181	0	3.0	3.0	0.0	1.0	1.0
0.0	1000.0	100.0	100.0	0	0.0	0.0	0.05	1.0	97.78473	-0.168	0	3.0	3.0	0.0	1.0	1.0
0.0	1000.0	100.0	100.0	0	0.0	0.0	0.052	1.0	97.8177	-0.168	0	3.0	3.0	0.0	1.0	1.0
0.0	1000.0	100.0	100.0	0	0.0	0.0	0.055	1.0	97.08723	-0.145	0	3.0	3.0	0.0	1.0	1.0
0.0	1000.0	100.0	100.0	0	0.0	0.0	0.057	1.0	97.08723	-0.145	0	3.0	3.0	0.0	1.0	1.0
0.0	1000.0	100.0	100.0	0	0.0	0.0	0.06	1.0	97.151	-0.135	0	3.0	3.0	0.0	1.0	1.0
0.0	1000.0	100.0	100.0	0	0.0	0.0	0.062	1.0	97.151	-0.116	0	3.0	3.0	0.0	1.0	1.0
0.0	1000.0	100.0	100.0	0	0.0	0.0	0.065	1.0	97.877884	-0.116	0	3.0	3.0	0.0	1.0	1.0
0.0	1000.0	100.0	100.0	0	0.0	0.0	0.067	1.0	97.877335	-0.108	0	3.0	3.0	0.0	1.0	1.0
0.0	1000.0	100.0	100.0	0	0.0	0.0	0.069	1.0	97.877335	-0.093	0	3.0	3.0	0.0	1.0	1.0
0.0	1000.0	100.0	100.0	0	0.0	0.0	0.072	1.0	96.926605	-0.093	0	3.0	3.0	0.0	1.0	1.0
0.0	1000.0	100.0	100.0	0	0.0	0.0	0.074	1.0	96.82062	-0.08	0	3.0	3.0	0.0	1.0	1.0
0.0	1000.0	100.0	100.0	0	0.0	0.0	0.077	1.0	96.82062	-0.074	0	3.0	3.0	0.0	1.0	1.0
0.0	1000.0	100.0	100.0	0	0.0	0.0	0.08	1.0	96.1107	-0.074	0	3.0	3.0	0.0	1.0	1.0
0.0	1000.0	100.0	100.0	0	0.0	0.0	0.082	1.0	96.1107	-0.064	0	3.0	3.0	0.0	1.0	1.0
0.0	1000.0	100.0	100.0	0	0.0	0.0	0.085	1.0	95.96144	-0.064	0	3.0	3.0	0.0	1.0	1.0
0.0	1000.0	100.0	100.0	0	0.0	0.0	0.087	1.0	95.57491	-0.059	0	3.0	3.0	0.0	1.0	1.0
0.0	1000.0	100.0	100.0	0	0.0	0.0	0.09	1.0	95.57491	-0.051	0	3.0	3.0	0.0	1.0	1.0
0.0	1000.0	100.0	100.0	0	0.0	0.0	0.093	1.0	95.44792	-0.051	0	3.0	3.0	0.0	1.0	1.0
0.0	1000.0	100.0	100.0	0	0.0	0.0	0.095	1.0	95.7571	-0.047	0	3.0	3.0	0.0	1.0	1.0
0.0	1000.0	100.0	100.0	0	0.0	0.0	0.098	1.0	95.7571	-0.047	0	3.0	3.0	0.0	1.0	1.0
0.0	1000.0	100.0	100.0	0	0.0	0.0	0.1	1.0	95.177505	-0.041	0	3.0	3.0	0.0	1.0	1.0
0.0	1000.0	100.0	100.0	0	0.0	0.0	0.103	1.0	95.177505	-0.038	0	3.0	3.0	0.0	1.0	1.0
0.0	1000.0	100.0	100.0	0	0.0	0.0	0.105	1.0	94.5402	-0.038	0	3.0	3.0	0.0	1.0	1.0
0.0	1000.0	100.0	100.0	0	0.0	0.0	0.108	1.0	95.426926	-0.032	0	3.0	3.0	0.0	1.0	1.0
0.0	1000.0	100.0	100.0	0	0.0	0.0	0.11	1.0	95.426926	-0.03	0	3.0	3.0	0.0	1.0	1.0
0.0	1000.0	100.0	100.0	0	0.0	0.0	0.113	1.0	95.820755	-0.03	0	3.0	3.0	0.0	1.0	1.0
0.0	1000.0	100.0	100.0	0	0.0	0.0	0.115	1.0	95.95735	-0.026	0	3.0	3.0	0.0	1.0	1.0
0.0	1000.0	100.0	100.0	0	0.0	0.0	0.117	1.0	95.95735	-0.026	0	3.0	3.0	0.0	1.0	1.0
0.0	1000.0	100.0	100.0	0	0.0	0.0	0.12	1.0	96.35493	-0.024	0	3.0	3.0	0.0	1.0	1.0
0.0	1000.0	100.0	100.0	0	0.0	0.0	0.122	1.0	96.53582	-0.02	0	3.0	3.0	0.0	1.0	1.0
0.0	1000.0	100.0	100.0	0	0.0	0.0	0.124	1.0	96.95487	-0.02	0	3.0	3.0	0.0	1.0	1.0
0.0	1000.0	100.0	100.0	0	0.0	0.0	0.127	1.0	96.838806	-0.017	0	3.0	3.0	0.0	1.0	1.0
0.0	1000.0	100.0	100.0	0	0.0	0.0	0.129	1.0	96.838806	-0.016	0	3.0	3.0	0.0	1.0	1.0
0.0	1000.0	100.0	100.0	0	0.0	0.0	0.131	1.0	96.31352	-0.016	0	3.0	3.0	0.0	1.0	1.0
0.0	1000.0	100.0	100.0	0	0.0	0.0	0.134	1.0	95.75884	-0.014	0	3.0	3.0	0.0	1.0	1.0
0.0	1000.0	100.0	100.0	0	0.0	0.0	0.136	1.0	95.75884	-0.014	0	3.0	3.0	0.0	1.0	1.0
0.0	1000.0	100.0	100.0	0	0.0	0.0	0.138	1.0	95.82415	-0.013	0	3.0	3.0	0.0	1.0	1.0
0.0	1000.0	100.0	100.0	0	0.0	0.0	0.14	1.0	95.82415	-0.011	0	3.0	3.0	0.0	1.0	1.0
0.0	1000.0	100.0	100.0	0	0.0	0.0	0.142	1.0	96.97116	-0.011	0	3.0	3.0	0.0	1.0	1.0
0.0	1000.0	100.0	100.0	0	0.0	0.0	0.144	1.0	96.605255	-0.01	0	3.0	3.0	0.0	1.0	1.0
0.0	1000.0	100.0	100.0	0	0.0	0.0	0.146	1.0	96.605255	-0.008	0	3.0	3.0	0.0	1.0	1.0
0.0	1000.0	100.0	100.0	0	0.0	0.0	0.148	1.0	96.44664	-0.008	0	3.0	3.0	0.0	1.0	1.0
0.0	1000.0	100.0	100.0	0	0.0	0.0	0.15	1.0	96.78139	-0.008	0	3.0	3.0	0.0	1.0	1.0
0.0	1000.0	100.0	100.0	0	0.0	0.0	0.152	1.0	96.78139	-0.008	0	3.0	3.0	0.0	1.0	1.0
0.0	1000.0	100.0	100.0	0	0.0	0.0	0.154	1.0	96.283554	-0.006	0	3.0	3.0	0.0	1.0	1.0
0.0	1000.0	100.0	100.0	0	0.0	0.0	0.156	1.0	96.283554	-0.006	0	3.0	3.0	0.0	1.0	1.0
0.0	1000.0	100.0	100.0	0	0.0	0.0	0.158	1.0	96.45783	-0.006	0	3.0	3.0	0.0	1.0	1.0
0.0	1000.0	100.0	100.0	0	0.0	0.0	0.159	1.0	97.55555	-0.005	0	3.0	3.0	0.0	1.0	1.0
0.0	1000.0	100.0	100.0	0	0.0	0.0	0.161	1.0	97.55555	-0.004	0	3.0	3.0	0.0	1.0	1.0
0.0	1000.0	100.0	100.0	0	0.0	0.0	0.163	1.0	96.382935	-0.004	0	3.0	3.0	0.0	1.0	1.0
0.0	1000.0	100.0	100.0	0	0.0	0.0	0.164	1.0	96.382935	-0.004	0	3.0	3.0	0.0	1.0	1.0
0.0	1000.0	100.0	100.0	0	0.0	0.0	0.166	1.0	96.77911	-0.004	0	3.0	3.0	0.0	1.0	1.0
0.0	1000.0	100.0	100.0	0	0.0	0.0	0.167	1.0	96.537445	-0.003	0	3.0	3.0	0.0	1.0	1.0
0.0	1000.0	100.0	100.0	0	0.0	0.0	0.169	1.0	96.537445	-0.003	0	3.0	3.0	0.0	1.0	1.0
0.0	1000.0	100.0	100.0	0	0.0	0.0	0.17	1.0	96.84344	-0.003	0	3.0	3.0	0.0	1.0	1.0
0.0	1000.0	100.0	100.0	0	0.0	0.0	0.17	1.0	97.314514	-0.002	0	3.0	3.0	0.0	1.0	1.0
0.0	1000.0	100.0	100.0	0	0.0	0.0	0.171	1.0	97.314514	-0.002	0	3.0	3.0	0.0	1.0	1.0
0.0	1000.0	100.0	100.0	0	0.0	0.0	0.172	1.0	97.567955	-0.002	0	3.0	3.0	0.0	1.0	1.0
0.0	1000.0	100.0	100.0	0	0.0	0.0	0.173	1.0	97.567955	-0.001	0	3.0	3.0	0.0	1.0	1.0
0.0	1000.0	100.0	100.0	0	0.0	0.0	0.173	1.0	98.14949	-0.001	0	3.0	3.0	0.0	1.0	1.0
0.0	1000.0	100.0	100.0	0	0.0	0.0	0.173	1.0	97.837524	-0.001	0	3.0	3.0	0.0	1.0	1.0
0.0	1000.0	100.0	100.0	0	0.0	0.0	0.173	1.0	97.837524	-0.001	0	3.0	3.0	0.0	1.0	1.0
0.0	1000.0	100.0	100.0	0	0.0	0.0	0.173	1.0	97.52033	-0.001	0	3.0	3.0	0.0	1.0	1.0
0.0	1000.0	100.0	100.0	0	0.0	0.0	0.173	1.0	97.62235	-0.001	0	3.0	3.0	0.0	1.0	1.0
0.0	1000.0	100.0	100.0	0	0.0	0.0	0.172	1.0	97.62235	0.0	0	3.0	3.0	0.0	1.0	1.0
0.0	1000.0	100.0	100.0	0	0.0	0.0	0.171	1.0	96.93494	0.0	0	3.0	3.0	8.0	1.0	1.0
0.0	1000.0	100.0	100.0	0	0.0	0.0	0.17	1.0	96.93494	0.0	0	3.0	3.0	8.0	1.0	1.0
0.0	1000.0	100.0	100.0	0	0.0	0.0	0.169	1.0	97.80271	0.0	0	3.0	3.0	11.0	1.0	1.0
-12500.001	900.0	100.0	100.0	0	0.0	0.0	0.168	1.0	97.83671	0.0	0	3.0	3.0	11.0	1.0	1.0
-12500.001	900.0	100.0	100.0	0	0.0	0.0	0.167	1.0	97.83671	0.0	0	3.0	3.0	11.0	1.0	1.0
-12500.001	900.0	100.0	100.0	0	0.0	0.0	0.166	1.0	97.33815	0.0	0	3.0	3.0	11.0	1.0	1.0
-12500.001	900.0	100.0	100.0	0	0.0	0.0	0.165	1.0	97.18862	0.0	0	3.0	3.0	11.0	1.0	1.0
-12500.001	900.0	100.0	100.0	0	0.0	0.0	0.163	1.0	97.18862	-1.707	0	3.0	3.0	11.0	1.0	1.0
-12500.001	900.0	100.0	100.0	0	0.0	0.0	0.161	1.0	97.509056	-1.707	0	3.0	3.0	11.0	1.0	1.0
-12500.001	900.0	100.0	100.0	0	0.0	0.0	0.159	1.0	97.509056	-2.471	0	3.0	3.0	11.0	1.0	1.0
-12500.001	900.0	100.0	100.0	0	0.0	0.0	0.156	1.0	97.701195	-2.471	0	3.0	3.0	11.0	1.0	1.0
-12500.001	900.0	100.0	100.0	0	0.0	0.0	0.153	1.0	96.98497	-3.841	0	3.0	3.0	11.0	1.0	1.0
-12500.001	900.0	100.0	100.0	0	0.0	0.0	0.15	1.0	96.98497	-4.455	0	3.0	3.0	11.0	1.0	1.0
-12500.001	900.0	100.0	100.0	0	0.0	0.0	0.148	1.0	96.47798	-4.455	0	3.0	3.0	12.0	1.0	1.0
-12500.001	900.0	100.0	100.0	0	0.0	0.0	0.145	1.0	96.12546	-5.554	0	3.0	3.0	12.0	1.0	1.0
-12500.001	900.0	100.0	100.0	0	0.0	0.0	0.142	1.0	96.12546	-6.046	0	3.0	3.0	12.0	1.0	1.0
-12500.001	900.0	100.0	100.0	0	0.0	0.0	0.138	1.0	95.29191	-6.046	0	3.0	3.0	12.0	1.0	1.0
-12500.001	900.0	100.0	100.0	0	0.0	0.0	0.135	1.0	95.58441	-6.929	0	3.0	3.0	12.0	1.0	1.0
-12500.001	900.0	100.0	100.0	0	0.0	0.0	0.132	1.0	96.016716	-6.929	0	3.0	3.0	12.0	1.0	1.0
-12500.001	900.0	100.0	100.0	0	0.0	0.0	0.128	1.0	97.23365	-7.692	0	3.0	3.0	12.0	1.0	1.0
-12500.001	900.0	100.0	100.0	0	0.0	0.0	0.125	1.0	97.23365	-8.032	0	3.0	3.0	12.0	1.0	1.0
-12500.001	900.0	100.0	100.0	0	0.0	0.0	0.121	1.0	97.34153	-8.032	0	3.0	3.0	12.0	1.0	1.0
-12500.001	900.0	100.0	100.0	0	0.0	0.0	0.117	1.0	97.752815	-8.644	0	3.0	3.0	12.0	1.0	1.0
-12500.001	900.0	100.0	100.0	0	0.0	0.0	0.113	1.0	97.752815	-8.918	0	3.0	3.0	12.0	1.0	1.0
-12500.001	900.0	100.0	100.0	0	0.0	0.0	0.109	1.0	97.55981	-8.918	0	3.0	3.0	12.0	1.0	1.0
-12500.001	900.0	100.0	100.0	0	0.0	0.0	0.106	1.0	97.55981	-9.408	0	3.0	3.0	12.0	1.0	1.0
-12500.001	900.0	100.0	100.0	0	0.0	0.0	0.102	1.0	97.74809	-9.408	0	3.0	3.0	12.0	1.0	1.0
-12500.001	900.0	100.0	100.0	0	0.0	0.0	0.098	1.0	97.904335	-9.628	0	3.0	3.0	12.0	1.0	1.0
-12500.001	900.0	100.0	100.0	0	0.0	0.0	0.094	1.0	97.904335	-10.023	0	3.0	3.0	12.0	1.0	1.0
-12500.001	900.0	100.0	100.0	0	0.0	0.0	0.09	1.0	97.49581	-10.023	0	3.0	3.0	12.0	1.0	1.0
-12500.001	900.0	100.0	100.0	0	0.0	0.0	0.086	1.0	97.36434	-10.198	0	3.0	3.0	12.0	1.0	1.0
-12500.001	900.0	100.0	100.0	0	0.0	0.0	0.082	1.0	97.36434	-10.516	0	3.0	3.0	12.0	1.0	1.0
-12500.001	900.0	100.0	100.0	0	0.0	0.0	0.078	1.0	97.36511	-10.516	0	3.0	3.0	12.0	1.0	1.0
-12500.001	900.0	100.0	100.0	0	0.0	0.0	0.074	1.0	97.36511	-10.788	0	3.0	3.0	12.0	1.0	1.0
-12500.001	900.0	100.0	100.0	0	0.0	0.0	0.07	1.0	95.959564	-10.788	0	3.0	3.0	12.0	1.0	1.0
-12500.001	900.0	100.0	100.0	0	0.0	0.0	0.067	1.0	96.192375	-10.91	0	3.0	3.0	12.0	1.0	1.0
-12500.001	900.0	100.0	100.0	0	0.0	0.0	0.063	1.0	96.192375	-11.023	0	3.0	3.0	12.0	1.0	1.0
-12500.001	900.0	100.0	100.0	0	0.0	0.0	0.06	1.0	95.13715	-11.023	0	3.0	3.0	12.0	1.0	1.0
-12500.001	900.0	100.0	100.0	0	0.0	0.0	0.058	1.0	95.91378	-11.227	0	3.0	3.0	12.0	1.0	1.0
-12500.001	900.0	100.0	100.0	0	0.0	0.0	0.055	1.0	95.91378	-11.227	0	3.0	3.0	12.0	1.0	1.0
-12500.001	900.0	100.0	100.0	0	0.0	0.0	0.052	1.0	96.46427	-11.318	0	3.0	3.0	12.0	1.0	1.0
-12500.001	900.0	100.0	100.0	0	0.0	0.0	0.05	1.0	96.46427	-11.483	0	3.0	3.0	12.0	1.0	1.0
-12500.001	900.0	100.0	100.0	0	0.0	0.0	0.047	1.0	96.120735	-11.483	0	3.0	3.0	12.0	1.0	1.0
-12500.001	900.0	100.0	100.0	0	0.0	0.0	0.045	1.0	96.48673	-11.623	0	3.0	3.0	12.0	1.0	1.0
-12500.001	900.0	100.0	100.0	0	0.0	0.0	0.043	1.0	96.48673	-11.686	0	3.0	3.0	12.0	1.0	1.0
-12500.001	900.0	100.0	100.0	0	0.0	0.0	0.041	1.0	96.80617	-11.686	0	3.0	3.0	12.0	1.0	1.0
-12500.001	900.0	100.0	100.0	0	0.0	0.0	0.04	1.0	96.94522	-11.799	0	3.0	3.0	12.0	1.0	1.0
-12500.001	900.0	100.0	100.0	0	0.0	0.0	0.038	1.0	96.94522	-11.851	0	3.0	3.0	12.0	1.0	1.0
-12500.001	900.0	100.0	100.0	0	0.0	0.0	0.036	1.0	96.78486	-11.851	0	3.0	3.0	12.0	1.0	1.0
-12500.001	900.0	100.0	100.0	0	0.0	0.0	0.034	1.0	96.78486	-11.941	0	3.0	3.0	12.0	1.0	1.0
-12500.001	900.0	100.0	100.0	0	0.0	0.0	0.032	1.0	97.0672	-11.941	0	3.0	3.0	12.0	1.0	1.0
-12500.001	900.0	100.0	100.0	0	0.0	0.0	0.031	1.0	95.83327	-12.019	0	3.0	3.0	12.0	1.0	1.0
-12500.001	900.0	100.0	100.0	0	0.0	0.0	0.029	1.0	95.83327	-12.054	0	3.0	3.0	12.0	1.0	1.0
-12500.001	900.0	100.0	100.0	1	0.0	0.0	0.028	1.0	96.35466	-12.054	0	3.0	3.0	12.0	1.0	1.0
-12500.001	900.0	100.0	100.0	1	0.0	0.0	0.026	1.0	97.059654	-12.117	0	3.0	3.0	12.0	1.0	1.0
-12500.001	900.0	100.0	100.0	1	0.0	0.0	0.024	1.0	97.059654	-12.146	0	3.0	3.0	12.0	1.0	1.0
-12500.001	900.0	100.0	100.0	1	0.0	0.0	0.023	1.0	97.17502	-12.146	0	3.0	3.0	12.0	1.0	1.0
-12500.001	900.0	100.0	100.0	1	0.0	0.0	0.021	1.0	97.17502	-12.196	0	3.0	3.0	12.0	1.0	1.0
-12500.001	900.0	100.0	100.0	1	0.0	0.0	0.019	1.0	97.39998	-12.196	0	3.0	3.0	12.0	1.0	1.0
-12500.001	900.0	100.0	100.0	1	0.0	0.0	0.018	1.0	97.24899	-12.219	0	3.0	3.0	12.0	1.0	1.0
-12500.001	900.0	100.0	100.0	1	0.0	0.0	0.016	1.0	97.24899	-12.259	0	3.0	3.0	12.0	1.0	1.0
-12500.001	900.0	100.0	100.0	1	0.0	0.0	0.014	1.0	97.885475	-12.259	0	3.0	3.0	12.0	1.0	1.0
-12500.001	900.0	100.0	100.0	1	0.0	0.0	0.012	1.0	97.44829	-12.277	0	3.0	3.0	12.0	1.0	1.0
-12500.001	900.0	100.0	100.0	1	0.0	0.0	0.01	1.0	97.24517	-12.277	0	3.0	3.0	12.0	1.0	1.0
-12500.001	900.0	100.0	100.0	1	0.0	0.0	0.008	1.0	96.79792	-12.311	0	3.0	3.0	12.0	1.0	1.0
-12500.001	900.0	100.0	100.0	1	0.0	0.0	0.007	1.0	96.79792	-12.325	0	3.0	3.0	12.0	1.0	1.0
-12500.001	900.0	100.0	100.0	1	0.0	0.0	0.005	1.0	96.42495	-12.325	0	3.0	3.0	12.0	1.0	1.0
-12500.001	900.0	100.0	100.0	1	0.0	0.0	0.003	1.0	96.15148	-12.351	0	3.0	3.0	12.0	1.0	1.0
-12500.001	900.0	100.0	100.0	1	0.0	0.0	0.001	1.0	96.15148	-12.363	0	3.0	3.0	12.0	1.0	1.0
-12500.001	900.0	100.0	100.0	1	0.0	0.0	0.0	1.0	95.62294	-12.363	0	3.0	3.0	12.0	1.0	1.0
-12500.001	900.0	100.0	100.0	1	0.0	0.0	-0.001	1.0	95.02848	-12.384	0	3.0	3.0	12.0	1.0	1.0
-12500.001	900.0	100.0	100.0	1	0.0	0.0	-0.003	1.0	95.02848	-12.384	0	3.0	3.0	12.0	1.0	1.0
-12500.001	900.0	100.0	100.0	1	0.0	0.0	-0.005	1.0	95.989456	-12.393	0	3.0	3.0	12.0	1.0	1.0
-12500.001	900.0	100.0	100.0	1	0.0	0.0	-0.006	1.0	95.989456	-12.41	0	3.0	3.0	12.0	1.0	1.0
-12500.001	900.0	100.0	100.0	1	0.0	0.0	-0.008	1.0	96.01334	-12.41	0	3.0	3.0	12.0	1.0	1.0
-12500.001	900.0	100.0	100.0	0	0.0	0.0	-0.01	1.0	96.36797	-12.424	0	3.0	4.0	14.0	1.0	1.0
-12500.001	900.0	100.0	100.0	0	0.0	0.0	-0.012	1.0	96.36797	-12.431	0	3.0	4.0	14.0	1.0	1.0
0.0	900.0	100.0	100.0	0	0.0	0.0	-0.014	1.0	96.07837	-12.431	0	3.0	4.0	0.0	1.0	1.0
0.0	900.0	100.0	100.0	0	0.0	0.0	-0.016	1.0	97.07445	-12.443	0	3.0	4.0	0.0	1.0	1.0
0.0	900.0	100.0	100.0	0	0.0	0.0	-0.017	1.0	97.07445	-12.443	0	3.0	4.0	0.0	1.0	1.0
0.0	900.0	100.0	100.0	0	0.0	0.0	-0.019	1.0	97.15697	-12.448	0	3.0	4.0	0.0	1.0	1.0
0.0	900.0	100.0	100.0	0	0.0	0.0	-0.021	1.0	97.15697	-10.75	0	3.0	4.0	0.0	1.0	1.0
0.0	900.0	100.0	100.0	0	0.0	0.0	-0.022	1.0	97.398285	-10.75	0	3.0	4.0	0.0	1.0	1.0
0.0	900.0	100.0	100.0	0	0.0	0.0	-0.023	1.0	97.29789	-9.989	0	3.0	4.0	0.0	1.0	1.0
0.0	900.0	100.0	100.0	0	0.0	0.0	-0.024	1.0	97.29789	-8.627	0	3.0	4.0	0.0	1.0	1.0
0.0	900.0	100.0	100.0	0	0.0	0.0	-0.025	1.0	97.56617	-8.627	0	3.0	4.0	0.0	1.0	1.0
0.0	900.0	100.0	100.0	0	0.0	0.0	-0.026	1.0	97.582565	-8.017	0	3.0	4.0	0.0	1.0	1.0
0.0	900.0	100.0	100.0	0	0.0	0.0	-0.028	1.0	97.582565	-8.017	0	3.0	4.0	0.0	1.0	1.0
0.0	900.0	100.0	100.0	0	0.0	0.0	-0.029	1.0	97.501755	-6.923	0	3.0	4.0	0.0	1.0	1.0
0.0	900.0	100.0	100.0	0	0.0	0.0	-0.03	1.0	97.501755	-5.978	0	3.0	4.0	0.0	1.0	1.0
0.0	900.0	100.0	100.0	0	0.0	0.0	-0.03	1.0	97.57721	-5.978	0	3.0	4.0	0.0	1.0	1.0
0.0	900.0	100.0	100.0	0	0.0	0.0	-0.031	1.0	97.345215	-5.556	0	3.0	4.0	0.0	1.0	1.0
0.0	900.0	100.0	100.0	0	0.0	0.0	-0.031	1.0	97.345215	-4.798	0	3.0	4.0	0.0	1.0	1.0
0.0	900.0	100.0	100.0	0	0.0	0.0	-0.032	1.0	97.042984	-4.798	0	3.0	4.0	0.0	1.0	1.0
0.0	900.0	100.0	100.0	0	0.0	0.0	-0.032	1.0	97.16852	-4.458	0	3.0	4.0	0.0	1.0	1.0
0.0	900.0	100.0	100.0	0	0.0	0.0	-0.033	1.0	97.16852	-4.458	0	3.0	4.0	0.0	1.0	1.0
0.0	900.0	100.0	100.0	0	0.0	0.0	-0.032	1.0	97.14819	-3.85	0	3.0	4.0	0.0	1.0	1.0
0.0	900.0	100.0	100.0	0	0.0	0.0	-0.032	1.0	97.14819	-3.578	0	3.0	4.0	0.0	1.0	1.0
0.0	900.0	100.0	100.0	0	0.0	0.0	-0.031	1.0	97.25533	-3.578	0	3.0	4.0	1.0	1.0	1.0
0.0	900.0	100.0	100.0	0	0.0	0.0	-0.031	1.0	96.78472	-3.09	1	3.0	4.0	4.0	1.0	1.0
0.0	900.0	100.0	100.0	0	0.0	0.0	-0.03	1.0	96.78472	-2.871	1	3.0	4.0	4.0	1.0	1.0
9722.223	700.0	100.0	100.0	0	0.0	0.0	-0.028	1.0	97.281525	-2.871	1	3.0	4.0	4.0	1.0	1.0
9722.223	700.0	100.0	100.0	0	0.0	0.0	-0.027	1.0	97.281525	-2.479	1	3.0	4.0	4.0	1.0	1.0
9722.223	700.0	100.0	100.0	0	0.0	0.0	-0.026	1.0	96.813	-2.479	1	3.0	4.0	4.0	1.0	1.0
9722.223	700.0	100.0	100.0	0	0.0	0.0	-0.024	1.0	96.61784	-1.452	1	3.0	4.0	4.0	1.0	1.0
9722.223	700.0	100.0	100.0	0	0.0	0.0	-0.022	1.0	96.61784	-0.661	1	3.0	4.0	4.0	1.0	1.0
9722.223	700.0	100.0	100.0	0	0.0	0.0	-0.02	1.0	97.5177	-0.661	1	3.0	4.0	4.0	1.0	1.0
9722.223	700.0	100.0	100.0	0	0.0	0.0	-0.018	1.0	97.36548	0.754	1	3.0	4.0	4.0	1.0	1.0
9722.223	700.0	100.0	100.0	0	0.0	0.0	-0.016	1.0	97.36548	1.389	1	3.0	4.0	4.0	1.0	1.0
9722.223	700.0	100.0	100.0	0	0.0	0.0	-0.014	1.0	97.28309	1.389	1	3.0	4.0	4.0	1.0	1.0
9722.223	700.0	100.0	100.0	0	0.0	0.0	-0.011	1.0	97.28309	2.527	1	3.0	4.0	4.0	1.0	1.0
9722.223	700.0	100.0	100.0	0	0.0	0.0	-0.008	1.0	97.15235	2.527	1	3.0	4.0	4.0	1.0	1.0
9722.223	700.0	100.0	100.0	0	0.0	0.0	-0.006	1.0	96.909584	3.038	1	3.0	4.0	5.0	1.0	1.0
9722.223	700.0	100.0	100.0	0	0.0	0.0	-0.003	1.0	96.909584	3.95	1	3.0	4.0	5.0	1.0	1.0
9722.223	700.0	100.0	100.0	0	0.0	0.0	0.0	1.0	96.59202	3.95	1	3.0	4.0	5.0	1.0	1.0
9722.223	700.0	100.0	100.0	0	0.0	0.0	0.002	1.0	96.86867	4.36	1	3.0	4.0	5.0	1.0	1.0
9722.223	700.0	100.0	100.0	0	0.0	0.0	0.005	1.0	96.86867	5.093	1	3.0	4.0	5.0	1.0	1.0
9722.223	700.0	100.0	100.0	0	0.0	0.0	0.008	1.0	96.63917	5.093	1	3.0	4.0	5.0	1.0	1.0
9722.223	700.0	100.0	100.0	0	0.0	0.0	0.011	1.0	96.63917	5.726	1	3.0	4.0	5.0	1.0	1.0
9722.223	700.0	100.0	100.0	0	0.0	0.0	0.015	1.0	97.82079	5.726	1	3.0	4.0	5.0	1.0	1.0
9722.223	700.0	100.0	100.0	0	0.0	0.0	0.018	1.0	97.873505	6.009	1	3.0	4.0	5.0	1.0	1.0
9722.223	700.0	100.0	100.0	0	0.0	0.0	0.021	1.0	97.873505	6.517	1	3.0	4.0	5.0	1.0	1.0
9722.223	700.0	100.0	100.0	0	0.0	0.0	0.025	1.0	97.64718	6.517	1	3.0	4.0	5.0	1.0	1.0
9722.223	700.0	100.0	100.0	0	0.0	0.0	0.028	1.0	97.796234	6.746	1	3.0	4.0	5.0	1.0	1.0
9722.223	700.0	100.0	100.0	0	0.0	0.0	0.031	1.0	97.796234	7.152	1	3.0	4.0	5.0	1.0	1.0
9722.223	700.0	100.0	100.0	0	0.0	0.0	0.035	1.0	97.27028	7.152	1	3.0	4.0	5.0	1.0	1.0
9722.223	700.0	100.0	100.0	0	0.0	0.0	0.038	1.0	97.27028	7.336	1	3.0	4.0	5.0	1.0	1.0
9722.223	700.0	100.0	100.0	0	0.0	0.0	0.042	1.0	97.542786	7.336	1	3.0	4.0	5.0	1.0	1.0
9722.223	700.0	100.0	100.0	0	0.0	0.0	0.045	1.0	96.47779	7.662	1	3.0	4.0	5.0	1.0	1.0
9722.223	700.0	100.0	100.0	0	0.0	0.0	0.049	1.0	96.47779	7.81	1	3.0	4.0	5.0	1.0	1.0
9722.223	700.0	100.0	100.0	0	0.0	0.0	0.052	1.0	96.86473	7.81	1	3.0	4.0	5.0	1.0	1.0
9722.223	700.0	100.0	100.0	0	0.0	0.0	0.055	1.0	96.49194	8.071	1	3.0	4.0	5.0	1.0	1.0
9722.223	700.0	100.0	100.0	0	0.0	0.0	0.058	1.0	96.49194	8.189	1	3.0	4.0	5.0	1.0	1.0
9722.223	700.0	100.0	100.0	0	0.0	0.0	0.061	1.0	97.124084	8.189	1	3.0	4.0	5.0	1.0	1.0
9722.223	700.0	100.0	100.0	0	0.0	0.0	0.065	1.0	97.124084	8.4	1	3.0	4.0	5.0	1.0	1.0
9722.223	700.0	100.0	100.0	0	0.0	0.0	0.068	1.0	97.329056	8.4	1	3.0	4.0	5.0	1.0	1.0
9722.223	700.0	100.0	100.0	0	0.0	0.0	0.071	1.0	96.786545	8.583	1	3.0	4.0	5.0	1.0	1.0
9722.223	700.0	100.0	100.0	0	0.0	0.0	0.074	1.0	96.786545	8.663	1	3.0	4.0	5.0	1.0	1.0
9722.223	700.0	100.0	100.0	0	0.0	0.0	0.077	1.0	97.10669	8.663	1	3.0	4.0	5.0	1.0	1.0
9722.223	700.0	100.0	100.0	0	0.0	0.0	0.08	1.0	96.826584	8.809	1	3.0	4.0	5.0	1.0	1.0
9722.223	700.0	100.0	100.0	0	0.0	0.0	0.083	1.0	96.826584	8.809	1	3.0	4.0	5.0	1.0	1.0
9722.223	700.0	100.0	100.0	0	0.0	0.0	0.085	1.0	97.11167	8.876	1	3.0	4.0	5.0	1.0	1.0
9722.223	700.0	100.0	100.0	0	0.0	0.0	0.088	1.0	97.11167	8.992	1	3.0	4.0	5.0	1.0	1.0
9722.223	700.0	100.0	100.0	0	0.0	0.0	0.091	1.0	96.97833	8.992	1	3.0	4.0	5.0	1.0	1.0
9722.223	700.0	100.0	100.0	0	0.0	0.0	0.094	1.0	97.13233	9.044	1	3.0	4.0	5.0	1.0	1.0
9722.223	700.0	100.0	100.0	0	0.0	0.0	0.096	1.0	97.05553	9.139	1	3.0	4.0	5.0	1.0	1.0
9722.223	700.0	100.0	100.0	0	0.0	0.0	0.099	1.0	97.31044	9.139	1	3.0	4.0	5.0	1.0	1.0
9722.223	700.0	100.0	100.0	0	0.0	0.0	0.101	1.0	97.56207	9.181	1	3.0	4.0	5.0	1.0	1.0
9722.223	700.0	100.0	100.0	0	0.0	0.0	0.104	1.0	97.56207	9.257	1	3.0	4.0	5.0	1.0	1.0
9722.223	700.0	100.0	100.0	0	0.0	0.0	0.106	1.0	97.65806	9.257	1	3.0	4.0	5.0	1.0	1.0
9722.223	700.0	100.0	100.0	0	0.0	0.0	0.109	1.0	97.65806	9.321	1	3.0	4.0	5.0	1.0	1.0
9722.223	700.0	100.0	100.0	0	0.0	0.0	0.112	1.0	97.93539	9.321	1	3.0	4.0	5.0	1.0	1.0
9722.223	700.0	100.0	100.0	0	0.0	0.0	0.115	1.0	97.85928	9.352	1	3.0	4.0	5.0	1.0	1.0
9722.223	700.0	100.0	100.0	0	0.0	0.0	0.117	1.0	97.85928	9.403	1	3.0	4.0	5.0	1.0	1.0
9722.223	700.0	100.0	100.0	0	0.0	0.0	0.12	1.0	97.36164	9.403	1	3.0	4.0	5.0	1.0	1.0
9722.223	700.0	100.0	100.0	0	0.0	0.0	0.123	1.0	97.55513	9.426	1	3.0	4.0	5.0	1.0	1.0
9722.223	700.0	100.0	100.0	0	0.0	0.0	0.125	1.0	97.55513	9.426	1	3.0	4.0	5.0	1.0	1.0
9722.223	700.0	100.0	100.0	0	0.0	0.0	0.128	1.0	96.576294	9.469	1	3.0	4.0	5.0	1.0	1.0
9722.223	700.0	100.0	100.0	0	0.0	0.0	0.13	1.0	96.576294	9.488	1	3.0	4.0	5.0	1.0	1.0
9722.223	700.0	100.0	100.0	0	0.0	0.0	0.133	1.0	96.54421	9.488	1	3.0	4.0	5.0	1.0	1.0
9722.223	700.0	100.0	100.0	0	0.0	0.0	0.135	1.0	96.57493	9.521	1	3.0	4.0	5.0	1.0	1.0
9722.223	700.0	100.0	100.0	0	0.0	0.0	0.138	1.0	96.57493	9.536	1	3.0	4.0	5.0	1.0	1.0
9722.223	700.0	100.0	100.0	0	0.0	0.0	0.14	1.0	95.5692	9.536	1	3.0	4.0	5.0	1.0	1.0
9722.223	700.0	100.0	100.0	0	0.0	0.0	0.143	1.0	95.90571	9.563	1	3.0	4.0	5.0	1.0	1.0
9722.223	700.0	100.0	100.0	0	0.0	0.0	0.146	1.0	95.90571	9.563	1	3.0	4.0	5.0	1.0	1.0
9722.223	700.0	100.0	100.0	0	0.0	0.0	0.149	1.0	95.93924	9.575	1	3.0	4.0	5.0	1.0	1.0
9722.223	700.0	100.0	100.0	0	0.0	0.0	0.152	1.0	95.93924	9.597	1	3.0	4.0	5.0	1.0	1.0
9722.223	700.0	100.0	100.0	0	0.0	0.0	0.154	1.0	95.96984	9.597	1	3.0	4.0	5.0	1.0	1.0
9722.223	700.0	100.0	100.0	0	0.0	0.0	0.157	1.0	95.39868	9.616	1	3.0	4.0	6.0	1.0	1.0
9722.223	700.0	100.0	100.0	0	0.0	0.0	0.16	1.0	95.39868	9.624	1	3.0	4.0	6.0	1.0	1.0
0.0	700.0	100.0	100.0	0	0.0	0.0	0.163	1.0	95.79642	9.624	1	4.0	4.0	0.0	1.0	1.0
0.0	700.0	100.0	100.0	0	0.0	0.0	0.166	1.0	97.14122	9.632	1	4.0	4.0	0.0	1.0	1.0
0.0	700.0	100.0	100.0	0	0.0	0.0	0.169	1.0	97.14122	9.632	1	4.0	4.0	0.0	1.0	1.0
0.0	700.0	100.0	100.0	0	0.0	0.0	0.171	1.0	97.587135	9.647	1	4.0	4.0	0.0	1.0	1.0
0.0	700.0	100.0	100.0	0	0.0	0.0	0.174	1.0	97.587135	8.964	1	4.0	4.0	0.0	1.0	1.0
0.0	700.0	100.0	100.0	0	0.0	0.0	0.176	1.0	96.433334	8.964	1	4.0	4.0	0.0	1.0	1.0
0.0	700.0	100.0	100.0	0	0.0	0.0	0.178	1.0	96.449974	7.741	1	4.0	4.0	0.0	1.0	1.0
0.0	700.0	100.0	100.0	0	0.0	0.0	0.181	1.0	96.449974	7.193	1	4.0	4.0	0.0	1.0	1.0
0.0	700.0	100.0	100.0	0	0.0	0.0	0.183	1.0	97.65721	7.193	1	4.0	4.0	0.0	1.0	1.0
0.0	700.0	100.0	100.0	0	0.0	0.0	0.185	1.0	96.900085	6.213	1	4.0	4.0	0.0	1.0	1.0
0.0	700.0	100.0	100.0	0	0.0	0.0	0.187	1.0	96.73281	6.213	1	4.0	4.0	0.0	1.0	1.0
0.0	700.0	100.0	100.0	0	0.0	0.0	0.189	1.0	96.746254	5.365	1	4.0	4.0	0.0	1.0	1.0
0.0	700.0	100.0	100.0	0	0.0	0.0	0.19	1.0	96.746254	4.985	1	4.0	4.0	0.0	1.0	1.0
0.0	700.0	100.0	100.0	0	0.0	0.0	0.192	1.0	97.02681	4.985	1	4.0	4.0	0.0	1.0	1.0
0.0	700.0	100.0	100.0	0	0.0	0.0	0.193	1.0	97.24728	4.305	1	4.0	4.0	0.0	1.0	1.0
0.0	700.0	100.0	100.0	0	0.0	0.0	0.195	1.0	97.24728	4.0	1	4.0	4.0	0.0	1.0	1.0
0.0	700.0	100.0	100.0	0	0.0	0.0	0.196	1.0	97.42395	4.0	1	4.0	4.0	0.0	1.0	1.0
0.0	700.0	100.0	100.0	0	0.0	0.0	0.197	1.0	98.145164	3.455	1	4.0	4.0	0.0	1.0	1.0
0.0	700.0	100.0	100.0	0	0.0	0.0	0.197	1.0	98.145164	2.983	1	4.0	4.0	0.0	1.0	1.0
0.0	700.0	100.0	100.0	0	0.0	0.0	0.198	1.0	97.25268	2.983	1	4.0	4.0	0.0	1.0	1.0
0.0	700.0	100.0	100.0	0	0.0	0.0	0.198	1.0	97.25268	2.772	1	4.0	4.0	0.0	1.0	1.0
0.0	700.0	100.0	100.0	0	0.0	0.0	0.198	1.0	97.55414	2.772	1	4.0	4.0	0.0	1.0	1.0
0.0	700.0	100.0	100.0	0	0.0	0.0	0.198	1.0	96.87841	2.394	1	4.0	4.0	0.0	1.0	1.0
0.0	700.0	100.0	100.0	0	0.0	0.0	0.198	1.0	96.87841	2.224	1	4.0	4.0	0.0	1.0	1.0
0.0	700.0	100.0	100.0	0	0.0	0.0	0.197	1.0	97.21425	2.224	1	4.0	4.0	8.0	1.0	1.0
0.0	700.0	100.0	100.0	0	0.0	0.0	0.196	0.0	96.97155	1.921	1	4.0	4.0	0.0	1.0	1.0
0.0	700.0	100.0	100.0	0	0.0	0.0	0.195	0.0	96.97155	1.921	1	4.0	4.0	0.0	1.0	1.0
0.0	700.0	100.0	100.0	0	0.0	0.0	0.194	0.0	97.84421	1.785	1	4.0	4.0	0.0	1.0	1.0
0.0	700.0	100.0	100.0	0	0.0	0.0	0.192	0.0	97.84421	1.541	1	4.0	4.0	0.0	1.0	1.0
0.0	700.0	100.0	100.0	0	0.0	0.0	0.191	0.0	97.80638	1.541	1	4.0	4.0	0.0	1.0	1.0
0.0	700.0	100.0	100.0	0	0.0	0.0	0.189	0.0	98.072235	1.331	1	4.0	4.0	0.0	1.0	1.0
0.0	700.0	100.0	100.0	0	0.0	0.0	0.187	0.0	98.072235	1.237	1	4.0	4.0	0.0	1.0	1.0
0.0	700.0	100.0	100.0	0	0.0	0.0	0.185	0.0	98.21095	1.237	1	4.0	4.0	0.0	1.0	1.0
0.0	700.0	100.0	100.0	0	0.0	0.0	0.183	0.0	98.21095	1.068	1	4.0	4.0	0.0	1.0	1.0
0.0	700.0	100.0	100.0	0	0.0	0.0	0.181	0.0	97.8068	1.068	1	4.0	4.0	0.0	1.0	1.0
0.0	700.0	100.0	100.0	0	0.0	0.0	0.179	0.0	97.8052	0.992	1	4.0	4.0	0.0	1.0	1.0
0.0	700.0	100.0	100.0	0	0.0	0.0	0.177	0.0	97.8052	0.857	1	4.0	4.0	0.0	1.0	1.0
0.0	700.0	100.0	100.0	0	0.0	0.0	0.175	0.0	96.951324	0.857	1	4.0	4.0	0.0	1.0	1.0
0.0	700.0	100.0	100.0	0	0.0	0.0	0.172	0.0	97.20212	0.796	1	4.0	4.0	0.0	1.0	1.0
0.0	700.0	100.0	100.0	0	0.0	0.0	0.17	0.0	97.20212	0.687	1	4.0	4.0	0.0	1.0	1.0
0.0	700.0	100.0	100.0	0	0.0	0.0	0.168	0.0	96.86834	0.687	1	4.0	4.0	0.0	1.0	1.0
0.0	700.0	100.0	100.0	0	0.0	0.0	0.166	0.0	96.86834	0.638	1	4.0	4.0	0.0	1.0	1.0
0.0	700.0	100.0	100.0	0	0.0	0.0	0.164	0.0	97.002014	0.638	1	4.0	4.0	0.0	1.0	1.0
0.0	700.0	100.0	100.0	0	0.0	0.0	0.162	0.0	96.962814	0.552	1	4.0	4.0	0.0	1.0	1.0
0.0	700.0	100.0	100.0	0	0.0	0.0	0.16	0.0	96.962814	0.513	1	4.0	4.0	0.0	1.0	1.0
0.0	700.0	100.0	100.0	0	0.0	0.0	0.157	0.0	96.84353	0.513	1	4.0	4.0	0.0	1.0	1.0
0.0	700.0	100.0	100.0	0	0.0	0.0	0.155	0.0	96.12897	0.442	1	4.0	4.0	0.0	1.0	1.0
0.0	700.0	100.0	100.0	0	0.0	0.0	0.153	0.0	96.12897	0.411	1	4.0	4.0	0.0	1.0	1.0
0.0	700.0	100.0	100.0	0	0.0	0.0	0.151	0.0	96.00722	0.411	1	4.0	4.0	0.0	1.0	1.0
0.0	700.0	100.0	100.0	0	0.0	0.0	0.148	0.0	96.00722	0.355	1	4.0	4.0	0.0	1.0	1.0
0.0	700.0	100.0	100.0	0	0.0	0.0	0.146	0.0	95.55343	0.355	1	4.0	4.0	0.0	1.0	1.0
0.0	700.0	100.0	100.0	0	0.0	0.0	0.143	0.0	95.23804	0.306	1	4.0	4.0	0.0	1.0	1.0
0.0	700.0	100.0	100.0	0	0.0	0.0	0.141	0.0	95.23804	0.284	1	4.0	4.0	0.0	1.0	1.0
0.0	700.0	100.0	100.0	0	0.0	0.0	0.139	0.0	95.4341	0.284	1	4.0	4.0	0.0	1.0	1.0
0.0	700.0	100.0	100.0	0	0.0	0.0	0.136	0.0	96.057045	0.245	1	4.0	4.0	0.0	1.0	1.0
0.0	700.0	100.0	100.0	0	0.0	0.0	0.134	0.0	96.057045	0.228	1	4.0	4.0	0.0	1.0	1.0
0.0	700.0	100.0	100.0	0	0.0	0.0	0.132	0.0	95.985725	0.228	1	4.0	4.0	0.0	1.0	1.0
0.0	700.0	100.0	100.0	0	0.0	0.0	0.13	0.0	95.985725	0.197	1	4.0	4.0	0.0	1.0	1.0
0.0	700.0	100.0	100.0	0	0.0	0.0	0.128	0.0	95.8327	0.197	1	4.0	4.0	0.0	1.0	1.0
0.0	700.0	100.0	100.0	0	0.0	0.0	0.126	0.0	95.63005	0.183	1	4.0	4.0	0.0	1.0	1.0
0.0	700.0	100.0	100.0	0	0.0	0.0	0.124	0.0	95.96428	0.157	1	4.0	4.0	0.0	1.0	1.0
0.0	700.0	100.0	100.0	0	0.0	0.0	0.121	0.0	94.91793	0.157	1	4.0	4.0	0.0	1.0	1.0
0.0	700.0	100.0	100.0	0	0.0	0.0	0.119	0.0	96.08183	0.146	1	4.0	4.0	0.0	1.0	1.0
0.0	700.0	100.0	100.0	0	0.0	0.0	0.117	0.0	96.23734	0.126	1	4.0	4.0	0.0	1.0	1.0
0.0	700.0	100.0	100.0	0	0.0	0.0	0.115	0.0	96.64624	0.126	1	4.0	4.0	0.0	1.0	1.0
0.0	700.0	100.0	100.0	0	0.0	0.0	0.113	0.0	96.64624	0.109	1	4.0	4.0	0.0	1.0	1.0
0.0	700.0	100.0	100.0	0	0.0	0.0	0.111	0.0	96.345184	0.109	1	4.0	4.0	0.0	1.0	1.0
0.0	700.0	100.0	100.0	0	0.0	0.0	0.109	0.0	96.21118	0.101	1	4.0	4.0	0.0	1.0	1.0
0.0	700.0	100.0	100.0	0	0.0	0.0	0.107	0.0	96.21118	0.087	1	4.0	4.0	0.0	1.0	1.0
0.0	700.0	100.0	100.0	0	0.0	0.0	0.105	0.0	96.561966	0.087	1	4.0	4.0	0.0	1.0	1.0
0.0	700.0	100.0	100.0	0	0.0	0.0	0.102	0.0	96.827835	0.081	1	4.0	4.0	0.0	1.0	1.0
0.0	700.0	100.0	100.0	0	0.0	0.0	0.1	0.0	96.827835	0.081	1	4.0	4.0	0.0	1.0	1.0
0.0	700.0	100.0	100.0	0	0.0	0.0	0.098	0.0	97.426414	0.069	1	4.0	4.0	0.0	1.0	1.0
0.0	700.0	100.0	100.0	0	0.0	0.0	0.095	0.0	97.426414	0.064	1	4.0	4.0	0.0	1.0	1.0
0.0	700.0	100.0	100.0	0	0.0	0.0	0.093	0.0	97.878365	0.064	1	4.0	4.0	0.0	1.0	1.0
0.0	700.0	100.0	100.0	0	0.0	0.0	0.091	0.0	97.94534	0.055	1	4.0	4.0	0.0	1.0	1.0
0.0	700.0	100.0	100.0	0	0.0	0.0	0.088	0.0	97.94534	0.051	1	4.0	4.0	0.0	1.0	1.0
0.0	700.0	100.0	100.0	0	0.0	0.0	0.086	0.0	98.235146	0.051	1	4.0	4.0	0.0	1.0	1.0
0.0	700.0	100.0	100.0	0	0.0	0.0	0.083	0.0	98.66253	0.044	1	4.0	4.0	0.0	1.0	1.0
0.0	700.0	100.0	100.0	0	0.0	0.0	0.08	0.0	98.66253	0.041	1	4.0	4.0	0.0	1.0	1.0
0.0	700.0	100.0	100.0	0	0.0	0.0	0.077	0.0	99.44808	0.041	1	4.0	4.0	0.0	1.0	1.0
0.0	700.0	100.0	100.0	0	0.0	0.0	0.074	0.0	99.44808	0.035	1	4.0	4.0	0.0	1.0	1.0
0.0	700.0	100.0	100.0	0	0.0	0.0	0.071	0.0	98.93351	0.035	1	4.0	4.0	0.0	1.0	1.0
0.0	700.0	100.0	100.0	0	0.0	0.0	0.068	0.0	99.11517	0.03	1	4.0	4.0	0.0	1.0	1.0
0.0	700.0	100.0	100.0	0	0.0	0.0	0.065	0.0	99.11517	0.028	1	4.0	4.0	0.0	1.0	1.0
[truncated: 10,053 more rows]
