# Supplementary material for: Just noticeable differences for elbow joint torque feedback
Source: Sci Rep. 2021 Dec 7;11:23553. doi: 10.1038/s41598-021-02630-3 (PMC8651665; doi:10.1038/s41598-021-02630-3)
Supplement: Supplementary file 2 — Supplementary Information. [file 41598_2021_2630_MOESM2_ESM.zip › SupplementaryData_ScientificReports_KimAsbeck2021/S1_S2O.csv]

data 1	data 2	data 3	data 4	data 5	data 6	data 7	data 8	data 9	data 10	data 11	data 12	data 13	data 14	data 15	data 16	data 17
0.0	0.0	100.0	100.0	2	0.0	0.0	-0.014	1.0	98.6382	0.0	1	0.0	0.0	13.0	0.0	0.0
0.0	0.0	100.0	100.0	2	0.0	0.0	-0.016	1.0	98.6382	0.0	1	0.0	0.0	13.0	0.0	0.0
0.0	0.0	100.0	100.0	0	0.0	0.0	-0.019	1.0	98.66873	0.0	1	0.0	1.0	14.0	0.0	0.0
0.0	0.0	100.0	100.0	0	0.0	0.0	-0.021	1.0	97.46771	0.0	1	0.0	1.0	1.0	0.0	0.0
0.0	0.0	100.0	100.0	0	0.0	0.0	-0.024	1.0	97.46771	0.0	1	0.0	1.0	1.0	0.0	0.0
0.0	0.0	100.0	100.0	0	0.0	0.0	-0.026	1.0	97.75504	0.0	1	0.0	1.0	2.0	0.0	0.0
0.0	0.0	100.0	100.0	0	0.0	0.0	-0.028	1.0	97.75504	0.0	1	0.0	1.0	3.0	0.0	0.0
-12500.001	900.0	100.0	100.0	0	0.0	0.0	-0.03	1.0	97.557434	0.0	1	0.0	1.0	3.0	0.0	0.0
-12500.001	900.0	100.0	100.0	0	0.0	0.0	-0.032	1.0	97.14675	0.0	1	0.0	1.0	3.0	0.0	0.0
-12500.001	900.0	100.0	100.0	0	0.0	0.0	-0.033	1.0	97.14675	0.0	1	0.0	1.0	3.0	0.0	0.0
-12500.001	900.0	100.0	100.0	0	0.0	0.0	-0.034	1.0	97.43088	0.0	1	0.0	1.0	3.0	0.0	0.0
-12500.001	900.0	100.0	100.0	0	0.0	0.0	-0.035	1.0	97.07566	-1.706	1	0.0	1.0	3.0	0.0	0.0
-12500.001	900.0	100.0	100.0	0	0.0	0.0	-0.036	1.0	97.07566	-1.706	1	0.0	1.0	3.0	0.0	0.0
-12500.001	900.0	100.0	100.0	0	0.0	0.0	-0.036	1.0	96.78141	-2.47	1	0.0	1.0	3.0	0.0	0.0
-12500.001	900.0	100.0	100.0	0	0.0	0.0	-0.037	1.0	96.78141	-3.841	1	0.0	1.0	3.0	0.0	0.0
-12500.001	900.0	100.0	100.0	0	0.0	0.0	-0.038	1.0	96.62162	-3.841	1	0.0	1.0	3.0	0.0	0.0
-12500.001	900.0	100.0	100.0	0	0.0	0.0	-0.038	1.0	96.91884	-4.455	1	0.0	1.0	3.0	0.0	0.0
-12500.001	900.0	100.0	100.0	0	0.0	0.0	-0.039	1.0	96.725815	-5.554	1	0.0	1.0	3.0	0.0	0.0
-12500.001	900.0	100.0	100.0	0	0.0	0.0	-0.039	1.0	96.70398	-5.554	1	0.0	1.0	3.0	0.0	0.0
-12500.001	900.0	100.0	100.0	0	0.0	0.0	-0.039	1.0	97.53788	-6.046	1	0.0	1.0	3.0	0.0	0.0
-12500.001	900.0	100.0	100.0	0	0.0	0.0	-0.039	1.0	96.79209	-6.046	1	0.0	1.0	3.0	0.0	0.0
-12500.001	900.0	100.0	100.0	0	0.0	0.0	-0.039	1.0	96.68405	-6.928	1	0.0	1.0	3.0	0.0	0.0
-12500.001	900.0	100.0	100.0	0	0.0	0.0	-0.039	1.0	96.68405	-7.323	1	0.0	1.0	3.0	0.0	0.0
-12500.001	900.0	100.0	100.0	0	0.0	0.0	-0.038	1.0	96.41075	-7.323	1	0.0	1.0	3.0	0.0	0.0
-12500.001	900.0	100.0	100.0	0	0.0	0.0	-0.038	1.0	96.65078	-8.032	1	0.0	1.0	3.0	0.0	0.0
-12500.001	900.0	100.0	100.0	0	0.0	0.0	-0.038	1.0	96.65078	-8.349	1	0.0	1.0	3.0	0.0	0.0
-12500.001	900.0	100.0	100.0	0	0.0	0.0	-0.037	1.0	96.92012	-8.349	1	0.0	1.0	3.0	0.0	0.0
-12500.001	900.0	100.0	100.0	0	0.0	0.0	-0.037	1.0	96.85535	-8.917	1	0.0	1.0	3.0	0.0	0.0
-12500.001	900.0	100.0	100.0	0	0.0	0.0	-0.036	1.0	96.85535	-8.917	1	0.0	1.0	3.0	0.0	0.0
-12500.001	900.0	100.0	100.0	0	0.0	0.0	-0.035	1.0	96.00566	-9.172	1	0.0	1.0	3.0	0.0	0.0
-12500.001	900.0	100.0	100.0	0	0.0	0.0	-0.035	1.0	96.00566	-9.628	1	0.0	1.0	3.0	0.0	0.0
-12500.001	900.0	100.0	100.0	0	0.0	0.0	-0.034	1.0	95.93748	-9.628	1	0.0	1.0	3.0	0.0	0.0
-12500.001	900.0	100.0	100.0	0	0.0	0.0	-0.033	1.0	96.307304	-10.023	1	0.0	1.0	3.0	0.0	0.0
-12500.001	900.0	100.0	100.0	0	0.0	0.0	-0.032	1.0	96.307304	-10.198	1	0.0	1.0	3.0	0.0	0.0
-12500.001	900.0	100.0	100.0	0	0.0	0.0	-0.03	1.0	96.65891	-10.198	1	0.0	1.0	3.0	0.0	0.0
-12500.001	900.0	100.0	100.0	0	0.0	0.0	-0.028	1.0	94.8199	-10.514	1	0.0	1.0	3.0	0.0	0.0
-12500.001	900.0	100.0	100.0	0	0.0	0.0	-0.027	1.0	94.8199	-10.514	1	0.0	1.0	3.0	0.0	0.0
-12500.001	900.0	100.0	100.0	0	0.0	0.0	-0.025	1.0	96.4362	-10.656	1	0.0	1.0	3.0	0.0	0.0
-12500.001	900.0	100.0	100.0	0	0.0	0.0	-0.023	1.0	96.4362	-10.787	1	0.0	1.0	3.0	0.0	0.0
-12500.001	900.0	100.0	100.0	0	0.0	0.0	-0.021	1.0	95.97733	-10.787	1	0.0	1.0	3.0	0.0	0.0
-12500.001	900.0	100.0	100.0	0	0.0	0.0	-0.019	1.0	96.12898	-11.023	1	0.0	1.0	3.0	0.0	0.0
-12500.001	900.0	100.0	100.0	0	0.0	0.0	-0.017	1.0	96.29623	-11.227	1	0.0	1.0	3.0	0.0	0.0
-12500.001	900.0	100.0	100.0	0	0.0	0.0	-0.014	1.0	96.260666	-11.227	1	0.0	1.0	3.0	0.0	0.0
-12500.001	900.0	100.0	100.0	0	0.0	0.0	-0.012	1.0	96.05409	-11.318	1	0.0	1.0	3.0	0.0	0.0
-12500.001	900.0	100.0	100.0	0	0.0	0.0	-0.01	1.0	95.380585	-11.318	1	0.0	1.0	3.0	0.0	0.0
-12500.001	900.0	100.0	100.0	0	0.0	0.0	-0.007	1.0	95.30777	-11.481	1	0.0	1.0	5.0	0.0	0.0
-12500.001	900.0	100.0	100.0	0	0.0	0.0	-0.004	1.0	95.30777	-11.556	1	0.0	1.0	5.0	0.0	0.0
-12500.001	900.0	100.0	100.0	0	0.0	0.0	-0.002	1.0	95.81161	-11.556	1	0.0	1.0	5.0	0.0	0.0
-12500.001	900.0	100.0	100.0	0	0.0	0.0	0.0	1.0	95.79424	-11.686	1	0.0	1.0	5.0	0.0	0.0
-12500.001	900.0	100.0	100.0	0	0.0	0.0	0.003	1.0	95.79424	-11.744	1	0.0	1.0	5.0	0.0	0.0
-12500.001	900.0	100.0	100.0	0	0.0	0.0	0.005	1.0	97.04632	-11.744	1	0.0	1.0	5.0	0.0	0.0
-12500.001	900.0	100.0	100.0	0	0.0	0.0	0.008	1.0	96.66907	-11.851	1	0.0	1.0	5.0	0.0	0.0
-12500.001	900.0	100.0	100.0	0	0.0	0.0	0.011	1.0	96.66907	-11.851	1	0.0	1.0	5.0	0.0	0.0
-12500.001	900.0	100.0	100.0	0	0.0	0.0	0.014	1.0	96.45108	-11.941	1	0.0	1.0	5.0	0.0	0.0
-12500.001	900.0	100.0	100.0	0	0.0	0.0	0.016	1.0	96.45108	-11.981	1	0.0	1.0	5.0	0.0	0.0
-12500.001	900.0	100.0	100.0	0	0.0	0.0	0.019	1.0	96.68385	-11.981	1	0.0	1.0	5.0	0.0	0.0
-12500.001	900.0	100.0	100.0	0	0.0	0.0	0.022	1.0	96.707344	-12.054	1	0.0	1.0	5.0	0.0	0.0
-12500.001	900.0	100.0	100.0	0	0.0	0.0	0.025	1.0	96.707344	-12.087	1	0.0	1.0	5.0	0.0	0.0
-12500.001	900.0	100.0	100.0	0	0.0	0.0	0.028	1.0	96.65198	-12.087	1	0.0	1.0	5.0	0.0	0.0
-12500.001	900.0	100.0	100.0	0	0.0	0.0	0.031	1.0	97.19809	-12.146	1	0.0	1.0	5.0	0.0	0.0
-12500.001	900.0	100.0	100.0	0	0.0	0.0	0.034	1.0	97.19809	-12.172	1	0.0	1.0	5.0	0.0	0.0
-12500.001	900.0	100.0	100.0	0	0.0	0.0	0.037	1.0	97.56059	-12.172	1	0.0	1.0	5.0	0.0	0.0
-12500.001	900.0	100.0	100.0	0	0.0	0.0	0.04	1.0	96.99615	-12.219	1	0.0	1.0	5.0	0.0	0.0
-12500.001	900.0	100.0	100.0	0	0.0	0.0	0.043	1.0	97.24211	-12.219	1	0.0	1.0	5.0	0.0	0.0
-12500.001	900.0	100.0	100.0	0	0.0	0.0	0.046	1.0	97.19479	-12.259	1	0.0	1.0	5.0	0.0	0.0
-12500.001	900.0	100.0	100.0	0	0.0	0.0	0.049	1.0	97.19479	-12.277	1	0.0	1.0	5.0	0.0	0.0
-12500.001	900.0	100.0	100.0	0	0.0	0.0	0.052	1.0	97.002365	-12.277	1	0.0	1.0	5.0	0.0	0.0
-12500.001	900.0	100.0	100.0	0	0.0	0.0	0.055	1.0	97.11942	-12.311	1	0.0	1.0	5.0	0.0	0.0
-12500.001	900.0	100.0	100.0	0	0.0	0.0	0.058	1.0	97.11942	-12.311	1	0.0	1.0	5.0	0.0	0.0
-12500.001	900.0	100.0	100.0	0	0.0	0.0	0.061	1.0	96.99986	-12.325	1	0.0	1.0	5.0	0.0	0.0
-12500.001	900.0	100.0	100.0	0	0.0	0.0	0.063	1.0	96.99986	-12.351	1	0.0	1.0	5.0	0.0	0.0
-12500.001	900.0	100.0	100.0	0	0.0	0.0	0.066	1.0	96.84314	-12.351	1	0.0	1.0	5.0	0.0	0.0
-12500.001	900.0	100.0	100.0	0	0.0	0.0	0.069	1.0	97.16386	-12.363	1	0.0	1.0	5.0	0.0	0.0
-12500.001	900.0	100.0	100.0	0	0.0	0.0	0.072	1.0	97.315346	-12.384	1	0.0	1.0	5.0	0.0	0.0
-12500.001	900.0	100.0	100.0	0	0.0	0.0	0.075	1.0	97.20766	-12.384	1	0.0	1.0	5.0	0.0	0.0
-12500.001	900.0	100.0	100.0	0	0.0	0.0	0.078	1.0	97.77185	-12.393	1	0.0	1.0	5.0	0.0	0.0
-12500.001	900.0	100.0	100.0	0	0.0	0.0	0.081	1.0	97.77185	-12.393	1	0.0	1.0	5.0	0.0	0.0
-12500.001	900.0	100.0	100.0	0	0.0	0.0	0.084	1.0	97.69447	-12.41	1	0.0	1.0	5.0	0.0	0.0
-12500.001	900.0	100.0	100.0	0	0.0	0.0	0.087	1.0	97.69447	-12.417	1	0.0	1.0	5.0	0.0	0.0
-12500.001	900.0	100.0	100.0	0	0.0	0.0	0.089	1.0	96.2679	-12.417	1	0.0	1.0	5.0	0.0	0.0
-12500.001	900.0	100.0	100.0	0	0.0	0.0	0.092	1.0	96.51291	-12.431	1	0.0	1.0	5.0	0.0	0.0
-12500.001	900.0	100.0	100.0	0	0.0	0.0	0.095	1.0	96.51291	-12.437	1	0.0	1.0	5.0	0.0	0.0
-12500.001	900.0	100.0	100.0	0	0.0	0.0	0.097	1.0	97.02723	-12.437	1	0.0	1.0	5.0	0.0	0.0
-12500.001	900.0	100.0	100.0	0	0.0	0.0	0.1	1.0	98.642426	-12.448	1	0.0	1.0	5.0	0.0	0.0
-12500.001	900.0	100.0	100.0	0	0.0	0.0	0.103	1.0	98.642426	-12.448	1	0.0	1.0	5.0	0.0	0.0
-12500.001	900.0	100.0	100.0	0	0.0	0.0	0.105	1.0	98.53201	-12.452	1	0.0	1.0	5.0	0.0	0.0
-12500.001	900.0	100.0	100.0	0	0.0	0.0	0.108	1.0	98.53201	-12.462	1	0.0	1.0	5.0	0.0	0.0
-12500.001	900.0	100.0	100.0	0	0.0	0.0	0.11	1.0	98.55209	-12.462	1	0.0	1.0	5.0	0.0	0.0
-12500.001	900.0	100.0	100.0	0	0.0	0.0	0.113	1.0	98.158844	-12.469	1	0.0	1.0	5.0	0.0	0.0
-12500.001	900.0	100.0	100.0	0	0.0	0.0	0.115	1.0	98.158844	-12.472	1	0.0	1.0	5.0	0.0	0.0
-12500.001	900.0	100.0	100.0	0	0.0	0.0	0.117	1.0	97.02163	-12.472	1	0.0	1.0	5.0	0.0	0.0
-12500.001	900.0	100.0	100.0	0	0.0	0.0	0.12	1.0	96.54746	-12.479	1	0.0	1.0	5.0	0.0	0.0
-12500.001	900.0	100.0	100.0	0	0.0	0.0	0.122	1.0	96.54746	-12.479	1	0.0	1.0	5.0	0.0	0.0
-12500.001	900.0	100.0	100.0	0	0.0	0.0	0.124	1.0	97.11819	-12.481	1	0.0	1.0	5.0	0.0	0.0
-12500.001	900.0	100.0	100.0	0	0.0	0.0	0.127	1.0	97.11819	-12.486	1	0.0	1.0	5.0	0.0	0.0
-12500.001	900.0	100.0	100.0	0	0.0	0.0	0.129	1.0	97.42352	-12.486	1	0.0	1.0	5.0	0.0	0.0
-12500.001	900.0	100.0	100.0	0	0.0	0.0	0.131	1.0	97.351555	-12.49	1	0.0	1.0	5.0	0.0	0.0
-12500.001	900.0	100.0	100.0	0	0.0	0.0	0.133	1.0	97.351555	-12.492	1	0.0	1.0	5.0	0.0	0.0
-12500.001	900.0	100.0	100.0	0	0.0	0.0	0.135	1.0	97.29865	-12.492	1	0.0	1.0	5.0	0.0	0.0
-12500.001	900.0	100.0	100.0	0	0.0	0.0	0.138	1.0	96.74116	-12.495	1	0.0	1.0	5.0	0.0	0.0
-12500.001	900.0	100.0	100.0	0	0.0	0.0	0.14	1.0	96.74116	-12.495	1	0.0	1.0	5.0	0.0	0.0
-12500.001	900.0	100.0	100.0	0	0.0	0.0	0.142	1.0	97.00393	-12.496	1	0.0	1.0	5.0	0.0	0.0
-12500.001	900.0	100.0	100.0	0	0.0	0.0	0.144	1.0	97.00393	-12.5	1	0.0	1.0	5.0	0.0	0.0
-12500.001	900.0	100.0	100.0	0	0.0	0.0	0.146	1.0	96.76992	-12.5	1	0.0	1.0	5.0	0.0	0.0
-12500.001	900.0	100.0	100.0	0	0.0	0.0	0.148	1.0	97.1042	-12.5	1	0.0	1.0	5.0	0.0	0.0
-12500.001	900.0	100.0	100.0	0	0.0	0.0	0.151	1.0	97.380135	-12.503	1	0.0	1.0	5.0	0.0	0.0
-12500.001	900.0	100.0	100.0	0	0.0	0.0	0.153	1.0	96.91087	-12.503	1	0.0	1.0	6.0	0.0	0.0
-12500.001	900.0	100.0	100.0	0	0.0	0.0	0.155	1.0	97.417755	-12.505	1	1.0	1.0	7.0	0.0	0.0
-12500.001	900.0	100.0	100.0	0	0.0	0.0	0.158	1.0	97.417755	-12.505	1	1.0	1.0	7.0	0.0	0.0
0.0	900.0	100.0	100.0	0	0.0	0.0	0.16	1.0	97.734505	-12.505	1	1.0	1.0	0.0	0.0	0.0
0.0	900.0	100.0	100.0	0	0.0	0.0	0.162	1.0	97.734505	-12.507	1	1.0	1.0	0.0	0.0	0.0
0.0	900.0	100.0	100.0	0	0.0	0.0	0.165	1.0	97.1962	-12.507	1	1.0	1.0	0.0	0.0	0.0
0.0	900.0	100.0	100.0	0	0.0	0.0	0.167	1.0	97.36699	-11.622	1	1.0	1.0	0.0	0.0	0.0
0.0	900.0	100.0	100.0	0	0.0	0.0	0.169	1.0	97.36699	-10.037	1	1.0	1.0	0.0	0.0	0.0
0.0	900.0	100.0	100.0	0	0.0	0.0	0.172	1.0	96.381516	-10.037	1	1.0	1.0	0.0	0.0	0.0
0.0	900.0	100.0	100.0	0	0.0	0.0	0.175	1.0	96.7418	-9.327	1	1.0	1.0	0.0	0.0	0.0
0.0	900.0	100.0	100.0	0	0.0	0.0	0.178	1.0	96.7418	-9.327	1	1.0	1.0	0.0	0.0	0.0
0.0	900.0	100.0	100.0	0	0.0	0.0	0.18	1.0	96.57067	-8.668	1	1.0	1.0	0.0	0.0	0.0
0.0	900.0	100.0	100.0	0	0.0	0.0	0.182	1.0	96.57067	-7.485	1	1.0	1.0	0.0	0.0	0.0
0.0	900.0	100.0	100.0	0	0.0	0.0	0.184	1.0	96.22221	-7.485	1	1.0	1.0	0.0	0.0	0.0
0.0	900.0	100.0	100.0	0	0.0	0.0	0.187	1.0	96.81116	-6.464	1	1.0	1.0	0.0	0.0	0.0
0.0	900.0	100.0	100.0	0	0.0	0.0	0.189	1.0	96.81116	-6.007	1	1.0	1.0	0.0	0.0	0.0
0.0	900.0	100.0	100.0	0	0.0	0.0	0.191	1.0	97.187386	-6.007	1	1.0	1.0	0.0	0.0	0.0
0.0	900.0	100.0	100.0	0	0.0	0.0	0.192	1.0	96.81937	-5.187	1	1.0	1.0	0.0	0.0	0.0
0.0	900.0	100.0	100.0	0	0.0	0.0	0.193	1.0	96.81937	-5.187	1	1.0	1.0	0.0	0.0	0.0
0.0	900.0	100.0	100.0	0	0.0	0.0	0.194	1.0	97.56278	-4.82	1	1.0	1.0	0.0	0.0	0.0
0.0	900.0	100.0	100.0	0	0.0	0.0	0.195	1.0	97.56278	-4.163	1	1.0	1.0	0.0	0.0	0.0
0.0	900.0	100.0	100.0	0	0.0	0.0	0.195	1.0	97.191	-4.163	1	1.0	1.0	0.0	0.0	0.0
0.0	900.0	100.0	100.0	0	0.0	0.0	0.195	1.0	96.819954	-3.595	1	1.0	1.0	0.0	0.0	0.0
0.0	900.0	100.0	100.0	0	0.0	0.0	0.195	1.0	96.819954	-3.34	1	1.0	1.0	0.0	0.0	0.0
0.0	900.0	100.0	100.0	0	0.0	0.0	0.195	1.0	96.363144	-3.34	1	1.0	1.0	0.0	0.0	0.0
0.0	900.0	100.0	100.0	0	0.0	0.0	0.194	0.0	97.19424	-2.885	1	1.0	1.0	14.0	0.0	0.0
0.0	900.0	100.0	100.0	0	0.0	0.0	0.193	0.0	97.19424	-2.885	1	1.0	1.0	14.0	0.0	0.0
0.0	900.0	100.0	100.0	0	0.0	0.0	0.192	0.0	96.625114	-2.681	1	1.0	1.0	0.0	0.0	0.0
0.0	900.0	100.0	100.0	0	0.0	0.0	0.19	0.0	96.625114	-2.315	1	1.0	1.0	0.0	0.0	0.0
0.0	900.0	100.0	100.0	0	0.0	0.0	0.188	0.0	96.894875	-2.315	1	1.0	1.0	0.0	0.0	0.0
0.0	900.0	100.0	100.0	0	0.0	0.0	0.186	0.0	96.63856	-2.151	1	1.0	1.0	0.0	0.0	0.0
0.0	900.0	100.0	100.0	0	0.0	0.0	0.184	0.0	96.63856	-1.857	1	1.0	1.0	0.0	0.0	0.0
0.0	900.0	100.0	100.0	0	0.0	0.0	0.182	0.0	95.93397	-1.857	1	1.0	1.0	0.0	0.0	0.0
0.0	900.0	100.0	100.0	0	0.0	0.0	0.179	0.0	96.450905	-1.726	1	1.0	1.0	0.0	0.0	0.0
0.0	900.0	100.0	100.0	0	0.0	0.0	0.176	0.0	96.450905	-1.726	1	1.0	1.0	0.0	0.0	0.0
0.0	900.0	100.0	100.0	0	0.0	0.0	0.173	0.0	96.695274	-1.49	1	1.0	1.0	0.0	0.0	0.0
0.0	900.0	100.0	100.0	0	0.0	0.0	0.171	0.0	96.695274	-1.385	1	1.0	1.0	0.0	0.0	0.0
0.0	900.0	100.0	100.0	0	0.0	0.0	0.168	0.0	96.41071	-1.385	1	1.0	1.0	0.0	0.0	0.0
0.0	900.0	100.0	100.0	0	0.0	0.0	0.165	0.0	96.5554	-1.196	1	1.0	1.0	0.0	0.0	0.0
0.0	900.0	100.0	100.0	0	0.0	0.0	0.162	0.0	96.5554	-1.111	1	1.0	1.0	0.0	0.0	0.0
0.0	900.0	100.0	100.0	0	0.0	0.0	0.158	0.0	96.36187	-1.111	1	1.0	1.0	0.0	0.0	0.0
0.0	900.0	100.0	100.0	0	0.0	0.0	0.155	0.0	95.596016	-0.959	1	1.0	1.0	0.0	0.0	0.0
0.0	900.0	100.0	100.0	0	0.0	0.0	0.152	0.0	95.596016	-0.959	1	1.0	1.0	0.0	0.0	0.0
0.0	900.0	100.0	100.0	0	0.0	0.0	0.148	0.0	96.278885	-0.891	1	1.0	1.0	0.0	0.0	0.0
0.0	900.0	100.0	100.0	0	0.0	0.0	0.145	0.0	96.278885	-0.77	1	1.0	1.0	0.0	0.0	0.0
0.0	900.0	100.0	100.0	0	0.0	0.0	0.141	0.0	96.68178	-0.77	1	1.0	1.0	0.0	0.0	0.0
0.0	900.0	100.0	100.0	0	0.0	0.0	0.137	0.0	96.77874	-0.664	1	1.0	1.0	0.0	0.0	0.0
0.0	900.0	100.0	100.0	0	0.0	0.0	0.134	0.0	96.77874	-0.617	1	1.0	1.0	0.0	0.0	0.0
0.0	900.0	100.0	100.0	0	0.0	0.0	0.13	0.0	96.20871	-0.617	1	1.0	1.0	0.0	0.0	0.0
0.0	900.0	100.0	100.0	0	0.0	0.0	0.126	0.0	96.20871	-0.533	1	1.0	1.0	0.0	0.0	0.0
0.0	900.0	100.0	100.0	0	0.0	0.0	0.122	0.0	96.579254	-0.533	1	1.0	1.0	0.0	0.0	0.0
0.0	900.0	100.0	100.0	0	0.0	0.0	0.118	0.0	97.5575	-0.495	1	1.0	1.0	0.0	0.0	0.0
0.0	900.0	100.0	100.0	0	0.0	0.0	0.115	0.0	96.62961	-0.427	1	1.0	1.0	0.0	0.0	0.0
0.0	900.0	100.0	100.0	0	0.0	0.0	0.111	0.0	95.76972	-0.427	1	1.0	1.0	0.0	0.0	0.0
0.0	900.0	100.0	100.0	0	0.0	0.0	0.107	0.0	95.874664	-0.397	1	1.0	1.0	0.0	0.0	0.0
0.0	900.0	100.0	100.0	0	0.0	0.0	0.103	0.0	95.68268	-0.343	1	1.0	1.0	0.0	0.0	0.0
0.0	900.0	100.0	100.0	0	0.0	0.0	0.099	0.0	96.37148	-0.343	1	1.0	1.0	0.0	0.0	0.0
0.0	900.0	100.0	100.0	0	0.0	0.0	0.096	0.0	96.37148	-0.318	1	1.0	1.0	0.0	0.0	0.0
0.0	900.0	100.0	100.0	0	0.0	0.0	0.092	0.0	96.41262	-0.318	1	1.0	1.0	0.0	0.0	0.0
0.0	900.0	100.0	100.0	0	0.0	0.0	0.089	0.0	96.72383	-0.276	1	1.0	1.0	0.0	0.0	0.0
0.0	900.0	100.0	100.0	0	0.0	0.0	0.085	0.0	96.72383	-0.255	1	1.0	1.0	0.0	0.0	0.0
0.0	900.0	100.0	100.0	0	0.0	0.0	0.082	0.0	97.363205	-0.255	1	1.0	1.0	0.0	0.0	0.0
0.0	900.0	100.0	100.0	0	0.0	0.0	0.078	0.0	97.58444	-0.22	1	1.0	1.0	0.0	0.0	0.0
0.0	900.0	100.0	100.0	0	0.0	0.0	0.075	0.0	97.58444	-0.205	1	1.0	1.0	0.0	0.0	0.0
0.0	900.0	100.0	100.0	0	0.0	0.0	0.072	0.0	97.1507	-0.205	1	1.0	1.0	0.0	0.0	0.0
0.0	900.0	100.0	100.0	0	0.0	0.0	0.069	0.0	97.1507	-0.176	1	1.0	1.0	0.0	0.0	0.0
0.0	900.0	100.0	100.0	0	0.0	0.0	0.066	0.0	95.83254	-0.176	1	1.0	1.0	0.0	0.0	0.0
0.0	900.0	100.0	100.0	0	0.0	0.0	0.063	0.0	98.11031	-0.152	1	1.0	1.0	0.0	0.0	0.0
0.0	900.0	100.0	100.0	0	0.0	0.0	0.06	0.0	98.11031	-0.141	1	1.0	1.0	0.0	0.0	0.0
0.0	900.0	100.0	100.0	0	0.0	0.0	0.058	0.0	98.24369	-0.141	1	1.0	1.0	0.0	0.0	0.0
0.0	900.0	100.0	100.0	0	0.0	0.0	0.055	0.0	98.37579	-0.122	1	1.0	1.0	0.0	0.0	0.0
0.0	900.0	100.0	100.0	0	0.0	0.0	0.053	0.0	98.37579	-0.113	1	1.0	1.0	0.0	0.0	0.0
0.0	900.0	100.0	100.0	0	0.0	0.0	0.05	0.0	98.54602	-0.113	1	1.0	1.0	0.0	0.0	0.0
0.0	900.0	100.0	100.0	0	0.0	0.0	0.048	0.0	98.54602	-0.097	1	1.0	1.0	0.0	0.0	0.0
0.0	900.0	100.0	100.0	0	0.0	0.0	0.046	0.0	98.59943	-0.097	1	1.0	1.0	0.0	0.0	0.0
0.0	900.0	100.0	100.0	0	0.0	0.0	0.044	0.0	99.027466	-0.084	1	1.0	1.0	0.0	0.0	0.0
0.0	900.0	100.0	100.0	0	0.0	0.0	0.042	0.0	99.027466	-0.078	1	1.0	1.0	0.0	0.0	0.0
0.0	900.0	100.0	100.0	0	0.0	0.0	0.04	0.0	98.518265	-0.078	1	1.0	1.0	0.0	0.0	0.0
0.0	900.0	100.0	100.0	0	0.0	0.0	0.039	0.0	98.064224	-0.067	1	1.0	1.0	0.0	0.0	0.0
0.0	900.0	100.0	100.0	0	0.0	0.0	0.037	0.0	98.064224	-0.062	1	1.0	1.0	0.0	0.0	0.0
0.0	900.0	100.0	100.0	0	0.0	0.0	0.035	0.0	97.914696	-0.062	1	1.0	1.0	0.0	0.0	0.0
0.0	900.0	100.0	100.0	0	0.0	0.0	0.034	0.0	97.914696	-0.054	1	1.0	1.0	0.0	0.0	0.0
0.0	900.0	100.0	100.0	0	0.0	0.0	0.032	0.0	98.36366	-0.054	1	1.0	1.0	0.0	0.0	0.0
0.0	900.0	100.0	100.0	0	0.0	0.0	0.03	0.0	98.47809	-0.05	1	1.0	1.0	0.0	0.0	0.0
0.0	900.0	100.0	100.0	0	0.0	0.0	0.028	0.0	98.47809	-0.043	1	1.0	1.0	0.0	0.0	0.0
0.0	900.0	100.0	100.0	0	0.0	0.0	0.027	0.0	99.1261	-0.043	1	1.0	1.0	0.0	0.0	0.0
0.0	900.0	100.0	100.0	0	0.0	0.0	0.025	0.0	99.092575	-0.037	1	1.0	1.0	0.0	0.0	0.0
0.0	900.0	100.0	100.0	0	0.0	0.0	0.023	0.0	99.092575	-0.034	1	1.0	1.0	0.0	0.0	0.0
0.0	900.0	100.0	100.0	0	0.0	0.0	0.021	0.0	99.268234	-0.034	1	1.0	1.0	0.0	0.0	0.0
0.0	900.0	100.0	100.0	0	0.0	0.0	0.019	0.0	98.65955	-0.029	1	1.0	1.0	0.0	0.0	0.0
0.0	900.0	100.0	100.0	0	0.0	0.0	0.017	0.0	98.15555	-0.029	1	1.0	1.0	0.0	0.0	0.0
0.0	900.0	100.0	100.0	0	0.0	0.0	0.015	0.0	99.19575	-0.027	1	1.0	1.0	0.0	0.0	0.0
0.0	900.0	100.0	100.0	0	0.0	0.0	0.013	0.0	99.19575	-0.023	1	1.0	1.0	0.0	0.0	0.0
0.0	900.0	100.0	100.0	0	0.0	0.0	0.011	0.0	98.24301	-0.023	1	1.0	1.0	0.0	0.0	0.0
0.0	900.0	100.0	100.0	0	0.0	0.0	0.009	0.0	98.48967	-0.02	1	1.0	1.0	0.0	0.0	0.0
0.0	900.0	100.0	100.0	0	0.0	0.0	0.007	0.0	98.48967	-0.018	1	1.0	1.0	0.0	0.0	0.0
0.0	900.0	100.0	100.0	0	0.0	0.0	0.005	0.0	98.97235	-0.018	1	1.0	1.0	0.0	0.0	0.0
0.0	900.0	100.0	100.0	0	0.0	0.0	0.002	0.0	98.97235	-0.016	1	1.0	1.0	0.0	0.0	0.0
0.0	900.0	100.0	100.0	0	0.0	0.0	0.0	0.0	97.55028	-0.016	1	1.0	1.0	0.0	0.0	0.0
0.0	900.0	100.0	100.0	0	0.0	0.0	-0.001	0.0	97.2193	-0.014	1	1.0	1.0	0.0	0.0	0.0
0.0	900.0	100.0	100.0	0	0.0	0.0	-0.004	0.0	97.2193	-0.012	1	1.0	1.0	0.0	0.0	0.0
0.0	900.0	100.0	100.0	0	0.0	0.0	-0.006	0.0	97.3581	-0.012	1	1.0	1.0	0.0	0.0	0.0
0.0	900.0	100.0	100.0	0	0.0	0.0	-0.009	0.0	96.68385	-0.011	1	1.0	1.0	0.0	0.0	0.0
0.0	900.0	100.0	100.0	0	0.0	0.0	-0.012	0.0	96.68385	-0.009	1	1.0	1.0	0.0	0.0	0.0
0.0	900.0	100.0	100.0	0	0.0	0.0	-0.014	0.0	96.78314	-0.009	1	1.0	1.0	0.0	0.0	0.0
0.0	900.0	100.0	100.0	0	0.0	0.0	-0.017	0.0	96.78314	-0.009	1	1.0	1.0	0.0	0.0	0.0
0.0	900.0	100.0	100.0	0	0.0	0.0	-0.02	0.0	97.780685	-0.009	1	1.0	1.0	0.0	0.0	0.0
0.0	900.0	100.0	100.0	0	0.0	0.0	-0.022	0.0	97.40523	-0.007	1	1.0	1.0	0.0	0.0	0.0
0.0	900.0	100.0	100.0	0	0.0	0.0	-0.025	0.0	97.40523	-0.007	1	1.0	1.0	0.0	0.0	0.0
0.0	900.0	100.0	100.0	0	0.0	0.0	-0.027	0.0	96.81883	-0.007	1	1.0	1.0	0.0	0.0	0.0
0.0	900.0	100.0	100.0	0	0.0	0.0	-0.029	0.0	96.37182	-0.006	1	1.0	1.0	0.0	0.0	0.0
0.0	900.0	100.0	100.0	0	0.0	0.0	-0.031	0.0	96.37182	-0.005	1	1.0	1.0	0.0	0.0	0.0
0.0	900.0	100.0	100.0	0	0.0	0.0	-0.032	0.0	96.10004	-0.005	1	1.0	1.0	0.0	0.0	0.0
0.0	900.0	100.0	100.0	0	0.0	0.0	-0.034	0.0	96.10004	-0.004	1	1.0	1.0	0.0	0.0	0.0
0.0	900.0	100.0	100.0	0	0.0	0.0	-0.035	0.0	96.07398	-0.004	1	1.0	1.0	0.0	0.0	0.0
0.0	900.0	100.0	100.0	0	0.0	0.0	-0.036	0.0	95.70615	-0.004	1	1.0	1.0	0.0	0.0	0.0
0.0	900.0	100.0	100.0	0	0.0	0.0	-0.036	0.0	95.70615	-0.003	1	1.0	1.0	0.0	0.0	0.0
0.0	900.0	100.0	100.0	0	0.0	0.0	-0.037	0.0	96.50605	-0.003	1	1.0	1.0	0.0	0.0	0.0
0.0	900.0	100.0	100.0	0	0.0	0.0	-0.037	0.0	95.70959	-0.003	1	1.0	1.0	0.0	0.0	0.0
0.0	900.0	100.0	100.0	0	0.0	0.0	-0.037	0.0	95.70959	-0.002	1	1.0	1.0	0.0	0.0	0.0
0.0	900.0	100.0	100.0	0	0.0	0.0	-0.037	0.0	95.471115	-0.002	1	1.0	1.0	0.0	0.0	0.0
0.0	900.0	100.0	100.0	0	0.0	0.0	-0.037	0.0	95.471115	-0.002	1	1.0	1.0	0.0	0.0	0.0
0.0	900.0	100.0	100.0	0	0.0	0.0	-0.037	0.0	95.40159	-0.002	1	1.0	1.0	0.0	0.0	0.0
0.0	900.0	100.0	100.0	0	0.0	0.0	-0.037	0.0	95.38549	-0.001	1	1.0	1.0	0.0	0.0	0.0
0.0	900.0	100.0	100.0	0	0.0	0.0	-0.036	0.0	95.38549	-0.001	1	1.0	1.0	0.0	0.0	0.0
0.0	900.0	100.0	100.0	0	0.0	0.0	-0.035	0.0	95.41262	-0.001	1	1.0	1.0	2.0	0.0	0.0
0.0	900.0	100.0	100.0	0	0.0	0.0	-0.034	0.0	95.72177	-0.001	1	1.0	1.0	3.0	0.0	0.0
0.0	900.0	100.0	100.0	0	0.0	0.0	-0.033	0.0	95.72177	-0.001	1	1.0	1.0	3.0	0.0	0.0
-13888.89	1000.0	100.0	100.0	0	0.0	0.0	-0.032	0.0	95.38977	-0.001	1	1.0	1.0	3.0	0.0	0.0
-13888.89	1000.0	100.0	100.0	0	0.0	0.0	-0.031	0.0	95.38977	0.0	1	1.0	1.0	3.0	0.0	0.0
-13888.89	1000.0	100.0	100.0	0	0.0	0.0	-0.029	0.0	96.29637	0.0	1	1.0	1.0	3.0	0.0	0.0
-13888.89	1000.0	100.0	100.0	0	0.0	0.0	-0.027	0.0	95.92459	-0.983	1	1.0	1.0	3.0	0.0	0.0
-13888.89	1000.0	100.0	100.0	0	0.0	0.0	-0.025	0.0	95.92459	-1.897	1	1.0	1.0	3.0	0.0	0.0
-13888.89	1000.0	100.0	100.0	0	0.0	0.0	-0.023	0.0	95.53864	-1.897	1	1.0	1.0	3.0	0.0	0.0
-13888.89	1000.0	100.0	100.0	0	0.0	0.0	-0.021	0.0	96.3526	-3.535	1	1.0	1.0	3.0	0.0	0.0
-13888.89	1000.0	100.0	100.0	0	0.0	0.0	-0.019	0.0	96.3526	-4.268	1	1.0	1.0	3.0	0.0	0.0
-13888.89	1000.0	100.0	100.0	0	0.0	0.0	-0.017	0.0	97.02201	-4.268	1	1.0	1.0	3.0	0.0	0.0
-13888.89	1000.0	100.0	100.0	0	0.0	0.0	-0.014	0.0	97.02201	-5.583	1	1.0	1.0	3.0	0.0	0.0
-13888.89	1000.0	100.0	100.0	0	0.0	0.0	-0.011	0.0	96.77325	-5.583	1	1.0	1.0	3.0	0.0	0.0
-13888.89	1000.0	100.0	100.0	0	0.0	0.0	-0.008	0.0	96.07014	-6.172	1	1.0	1.0	5.0	0.0	0.0
-13888.89	1000.0	100.0	100.0	0	0.0	0.0	-0.005	0.0	95.76125	-7.226	1	1.0	1.0	5.0	0.0	0.0
-13888.89	1000.0	100.0	100.0	0	0.0	0.0	-0.002	0.0	96.16381	-7.226	1	1.0	1.0	5.0	0.0	0.0
-13888.89	1000.0	100.0	100.0	0	0.0	0.0	0.0	0.0	95.585266	-8.138	1	1.0	1.0	5.0	0.0	0.0
-13888.89	1000.0	100.0	100.0	0	0.0	0.0	0.003	0.0	95.585266	-8.545	1	1.0	1.0	5.0	0.0	0.0
-13888.89	1000.0	100.0	100.0	0	0.0	0.0	0.006	0.0	96.30119	-8.545	1	1.0	1.0	5.0	0.0	0.0
-13888.89	1000.0	100.0	100.0	0	0.0	0.0	0.009	0.0	96.30119	-9.277	1	1.0	1.0	5.0	0.0	0.0
-13888.89	1000.0	100.0	100.0	0	0.0	0.0	0.013	0.0	96.689445	-9.277	1	1.0	1.0	5.0	0.0	0.0
-13888.89	1000.0	100.0	100.0	0	0.0	0.0	0.016	0.0	97.052765	-9.604	1	1.0	1.0	5.0	0.0	0.0
-13888.89	1000.0	100.0	100.0	0	0.0	0.0	0.019	0.0	97.052765	-10.191	1	1.0	1.0	5.0	0.0	0.0
-13888.89	1000.0	100.0	100.0	0	0.0	0.0	0.022	0.0	96.49929	-10.191	1	1.0	1.0	5.0	0.0	0.0
-13888.89	1000.0	100.0	100.0	0	0.0	0.0	0.026	0.0	96.2387	-10.453	1	1.0	1.0	5.0	0.0	0.0
-13888.89	1000.0	100.0	100.0	0	0.0	0.0	0.029	0.0	96.2387	-10.924	1	1.0	1.0	5.0	0.0	0.0
-13888.89	1000.0	100.0	100.0	0	0.0	0.0	0.032	0.0	96.563126	-10.924	1	1.0	1.0	5.0	0.0	0.0
-13888.89	1000.0	100.0	100.0	0	0.0	0.0	0.035	0.0	96.563126	-11.135	1	1.0	1.0	5.0	0.0	0.0
-13888.89	1000.0	100.0	100.0	0	0.0	0.0	0.038	0.0	96.31298	-11.135	1	1.0	1.0	5.0	0.0	0.0
-13888.89	1000.0	100.0	100.0	0	0.0	0.0	0.041	0.0	96.22756	-11.514	1	1.0	1.0	5.0	0.0	0.0
-13888.89	1000.0	100.0	100.0	0	0.0	0.0	0.044	0.0	96.22756	-11.682	1	1.0	1.0	5.0	0.0	0.0
-13888.89	1000.0	100.0	100.0	0	0.0	0.0	0.047	0.0	96.61645	-11.682	1	1.0	1.0	5.0	0.0	0.0
-13888.89	1000.0	100.0	100.0	0	0.0	0.0	0.05	0.0	96.272125	-11.986	1	1.0	1.0	5.0	0.0	0.0
-13888.89	1000.0	100.0	100.0	0	0.0	0.0	0.053	0.0	96.272125	-12.121	1	1.0	1.0	5.0	0.0	0.0
-13888.89	1000.0	100.0	100.0	0	0.0	0.0	0.056	0.0	96.64812	-12.121	1	1.0	1.0	5.0	0.0	0.0
-13888.89	1000.0	100.0	100.0	0	0.0	0.0	0.058	0.0	96.64812	-12.365	1	1.0	1.0	5.0	0.0	0.0
-13888.89	1000.0	100.0	100.0	0	0.0	0.0	0.061	0.0	96.08143	-12.365	1	1.0	1.0	5.0	0.0	0.0
-13888.89	1000.0	100.0	100.0	0	0.0	0.0	0.064	0.0	95.39606	-12.575	1	1.0	1.0	5.0	0.0	0.0
-13888.89	1000.0	100.0	100.0	0	0.0	0.0	0.067	0.0	95.39606	-12.669	1	1.0	1.0	5.0	0.0	0.0
-13888.89	1000.0	100.0	100.0	0	0.0	0.0	0.069	0.0	94.363075	-12.669	1	1.0	1.0	5.0	0.0	0.0
-13888.89	1000.0	100.0	100.0	0	0.0	0.0	0.072	0.0	94.39595	-12.757	1	1.0	1.0	5.0	0.0	0.0
-13888.89	1000.0	100.0	100.0	0	0.0	0.0	0.075	0.0	94.86977	-12.757	1	1.0	1.0	5.0	0.0	0.0
-13888.89	1000.0	100.0	100.0	0	0.0	0.0	0.078	0.0	95.18683	-12.913	1	1.0	1.0	5.0	0.0	0.0
-13888.89	1000.0	100.0	100.0	0	0.0	0.0	0.081	0.0	95.18683	-12.984	1	1.0	1.0	5.0	0.0	0.0
-13888.89	1000.0	100.0	100.0	0	0.0	0.0	0.083	0.0	96.16393	-12.984	1	1.0	1.0	5.0	0.0	0.0
-13888.89	1000.0	100.0	100.0	0	0.0	0.0	0.086	0.0	96.28162	-13.109	1	1.0	1.0	5.0	0.0	0.0
-13888.89	1000.0	100.0	100.0	0	0.0	0.0	0.089	0.0	96.28162	-13.166	1	1.0	1.0	5.0	0.0	0.0
-13888.89	1000.0	100.0	100.0	0	0.0	0.0	0.092	0.0	96.21568	-13.166	1	1.0	1.0	5.0	0.0	0.0
-13888.89	1000.0	100.0	100.0	0	0.0	0.0	0.094	0.0	96.64411	-13.267	1	1.0	1.0	5.0	0.0	0.0
-13888.89	1000.0	100.0	100.0	0	0.0	0.0	0.097	0.0	96.58187	-13.312	1	1.0	1.0	5.0	0.0	0.0
-13888.89	1000.0	100.0	100.0	0	0.0	0.0	0.1	0.0	96.63973	-13.312	1	1.0	1.0	5.0	0.0	0.0
-13888.89	1000.0	100.0	100.0	0	0.0	0.0	0.103	0.0	96.63973	-13.394	1	1.0	1.0	5.0	0.0	0.0
-13888.89	1000.0	100.0	100.0	0	0.0	0.0	0.105	0.0	96.11748	-13.394	1	1.0	1.0	5.0	0.0	0.0
-13888.89	1000.0	100.0	100.0	0	0.0	0.0	0.108	0.0	96.25096	-13.463	1	1.0	1.0	5.0	0.0	0.0
-13888.89	1000.0	100.0	100.0	0	0.0	0.0	0.11	0.0	96.25096	-13.495	1	1.0	1.0	5.0	0.0	0.0
-13888.89	1000.0	100.0	100.0	0	0.0	0.0	0.113	0.0	96.72273	-13.495	1	1.0	1.0	5.0	0.0	0.0
-13888.89	1000.0	100.0	100.0	0	0.0	0.0	0.115	0.0	97.3657	-13.552	1	1.0	1.0	5.0	0.0	0.0
-13888.89	1000.0	100.0	100.0	0	0.0	0.0	0.118	0.0	97.3657	-13.552	1	1.0	1.0	5.0	0.0	0.0
-13888.89	1000.0	100.0	100.0	0	0.0	0.0	0.12	0.0	98.05841	-13.576	1	1.0	1.0	5.0	0.0	0.0
-13888.89	1000.0	100.0	100.0	0	0.0	0.0	0.122	0.0	98.05841	-13.621	1	1.0	1.0	5.0	0.0	0.0
-13888.89	1000.0	100.0	100.0	0	0.0	0.0	0.125	0.0	98.35018	-13.621	1	1.0	1.0	5.0	0.0	0.0
-13888.89	1000.0	100.0	100.0	0	0.0	0.0	0.127	0.0	97.5368	-13.66	1	1.0	1.0	5.0	0.0	0.0
-13888.89	1000.0	100.0	100.0	0	0.0	0.0	0.129	0.0	97.5368	-13.677	1	1.0	1.0	5.0	0.0	0.0
-13888.89	1000.0	100.0	100.0	0	0.0	0.0	0.131	0.0	97.95685	-13.677	1	1.0	1.0	5.0	0.0	0.0
-13888.89	1000.0	100.0	100.0	0	0.0	0.0	0.133	0.0	98.338264	-13.708	1	1.0	1.0	5.0	0.0	0.0
-13888.89	1000.0	100.0	100.0	0	0.0	0.0	0.135	0.0	98.338264	-13.722	1	1.0	1.0	5.0	0.0	0.0
-13888.89	1000.0	100.0	100.0	0	0.0	0.0	0.137	0.0	97.957855	-13.722	1	1.0	1.0	5.0	0.0	0.0
-13888.89	1000.0	100.0	100.0	0	0.0	0.0	0.139	0.0	97.957855	-13.748	1	1.0	1.0	5.0	0.0	0.0
-13888.89	1000.0	100.0	100.0	0	0.0	0.0	0.141	0.0	97.18198	-13.748	1	1.0	1.0	5.0	0.0	0.0
-13888.89	1000.0	100.0	100.0	0	0.0	0.0	0.143	0.0	97.42236	-13.769	1	1.0	1.0	5.0	0.0	0.0
-13888.89	1000.0	100.0	100.0	0	0.0	0.0	0.145	0.0	97.42236	-13.779	1	1.0	1.0	5.0	0.0	0.0
-13888.89	1000.0	100.0	100.0	0	0.0	0.0	0.147	0.0	97.848114	-13.779	1	1.0	1.0	5.0	0.0	0.0
-13888.89	1000.0	100.0	100.0	0	0.0	0.0	0.149	0.0	98.00666	-13.796	1	1.0	1.0	5.0	0.0	0.0
-13888.89	1000.0	100.0	100.0	0	0.0	0.0	0.151	0.0	98.00666	-13.804	1	1.0	1.0	5.0	0.0	0.0
-13888.89	1000.0	100.0	100.0	0	0.0	0.0	0.153	0.0	98.17593	-13.804	1	1.0	1.0	6.0	0.0	0.0
-13888.89	1000.0	100.0	100.0	0	0.0	0.0	0.154	0.0	98.17593	-13.818	1	1.0	1.0	6.0	0.0	0.0
0.0	1000.0	100.0	100.0	0	0.0	0.0	0.156	0.0	98.23605	-13.818	1	2.0	1.0	0.0	0.0	0.0
0.0	1000.0	100.0	100.0	0	0.0	0.0	0.158	0.0	98.52736	-13.825	1	2.0	1.0	0.0	0.0	0.0
0.0	1000.0	100.0	100.0	0	0.0	0.0	0.16	0.0	98.52736	-13.835	1	2.0	1.0	0.0	0.0	0.0
0.0	1000.0	100.0	100.0	0	0.0	0.0	0.162	0.0	98.17017	-13.835	1	2.0	1.0	0.0	0.0	0.0
0.0	1000.0	100.0	100.0	0	0.0	0.0	0.164	0.0	97.3963	-12.858	1	2.0	1.0	0.0	0.0	0.0
0.0	1000.0	100.0	100.0	0	0.0	0.0	0.166	0.0	97.3963	-11.103	1	2.0	1.0	0.0	0.0	0.0
0.0	1000.0	100.0	100.0	0	0.0	0.0	0.169	0.0	98.24619	-11.103	1	2.0	1.0	0.0	0.0	0.0
0.0	1000.0	100.0	100.0	0	0.0	0.0	0.172	0.0	98.24619	-9.588	1	2.0	1.0	0.0	0.0	0.0
0.0	1000.0	100.0	100.0	0	0.0	0.0	0.175	0.0	97.977036	-9.588	1	2.0	1.0	0.0	0.0	0.0
0.0	1000.0	100.0	100.0	0	0.0	0.0	0.177	0.0	97.95457	-8.91	1	2.0	1.0	0.0	0.0	0.0
0.0	1000.0	100.0	100.0	0	0.0	0.0	0.18	0.0	97.95457	-7.695	1	2.0	1.0	0.0	0.0	0.0
0.0	1000.0	100.0	100.0	0	0.0	0.0	0.182	0.0	98.30147	-7.695	1	2.0	1.0	0.0	0.0	0.0
0.0	1000.0	100.0	100.0	0	0.0	0.0	0.185	0.0	97.72687	-7.151	1	2.0	1.0	0.0	0.0	0.0
0.0	1000.0	100.0	100.0	0	0.0	0.0	0.187	0.0	97.945656	-6.175	1	2.0	1.0	0.0	0.0	0.0
0.0	1000.0	100.0	100.0	0	0.0	0.0	0.19	0.0	97.788536	-6.175	1	2.0	1.0	0.0	0.0	0.0
0.0	1000.0	100.0	100.0	0	0.0	0.0	0.192	0.0	97.788536	-5.738	1	2.0	1.0	0.0	0.0	0.0
0.0	1000.0	100.0	100.0	0	0.0	0.0	0.194	0.0	97.62471	-5.738	1	2.0	1.0	0.0	0.0	0.0
0.0	1000.0	100.0	100.0	0	0.0	0.0	0.195	0.0	97.27263	-4.955	1	2.0	1.0	0.0	0.0	0.0
0.0	1000.0	100.0	100.0	0	0.0	0.0	0.197	0.0	97.27263	-4.605	1	2.0	1.0	0.0	0.0	0.0
0.0	1000.0	100.0	100.0	0	0.0	0.0	0.198	0.0	96.88737	-4.605	1	2.0	1.0	0.0	0.0	0.0
0.0	1000.0	100.0	100.0	0	0.0	0.0	0.199	0.0	97.19597	-3.977	1	2.0	1.0	0.0	0.0	0.0
0.0	1000.0	100.0	100.0	0	0.0	0.0	0.2	0.0	97.19597	-3.695	1	2.0	1.0	0.0	0.0	0.0
0.0	1000.0	100.0	100.0	0	0.0	0.0	0.2	0.0	97.52594	-3.695	1	2.0	1.0	0.0	0.0	0.0
0.0	1000.0	100.0	100.0	0	0.0	0.0	0.2	0.0	97.52594	-3.191	1	2.0	1.0	0.0	0.0	0.0
0.0	1000.0	100.0	100.0	0	0.0	0.0	0.2	0.0	97.17239	-3.191	1	2.0	1.0	0.0	0.0	0.0
0.0	1000.0	100.0	100.0	0	0.0	0.0	0.2	0.0	97.791725	-2.756	1	2.0	1.0	0.0	0.0	0.0
0.0	1000.0	100.0	100.0	0	0.0	0.0	0.199	0.0	97.791725	-2.561	1	2.0	1.0	0.0	0.0	0.0
0.0	1000.0	100.0	100.0	0	0.0	0.0	0.198	0.0	98.43817	-2.561	1	2.0	1.0	8.0	0.0	0.0
0.0	1000.0	100.0	100.0	0	0.0	0.0	0.197	1.0	98.51011	-2.211	1	2.0	1.0	10.0	0.0	0.0
0.0	1000.0	100.0	100.0	0	0.0	0.0	0.195	1.0	98.51011	-2.055	1	2.0	1.0	10.0	0.0	0.0
13888.89	1000.0	100.0	100.0	0	0.0	0.0	0.194	1.0	99.05738	-2.055	1	2.0	1.0	10.0	0.0	0.0
13888.89	1000.0	100.0	100.0	0	0.0	0.0	0.192	1.0	99.05738	-1.775	1	2.0	1.0	10.0	0.0	0.0
13888.89	1000.0	100.0	100.0	0	0.0	0.0	0.19	1.0	99.04492	-1.775	1	2.0	1.0	10.0	0.0	0.0
13888.89	1000.0	100.0	100.0	0	0.0	0.0	0.187	1.0	98.38699	-0.549	1	2.0	1.0	10.0	0.0	0.0
13888.89	1000.0	100.0	100.0	0	0.0	0.0	0.185	1.0	98.38699	0.47	1	2.0	1.0	10.0	0.0	0.0
13888.89	1000.0	100.0	100.0	0	0.0	0.0	0.183	1.0	98.508766	0.47	1	2.0	1.0	10.0	0.0	0.0
13888.89	1000.0	100.0	100.0	0	0.0	0.0	0.181	1.0	97.68797	2.303	1	2.0	1.0	10.0	0.0	0.0
13888.89	1000.0	100.0	100.0	0	0.0	0.0	0.18	1.0	97.68797	3.123	1	2.0	1.0	10.0	0.0	0.0
13888.89	1000.0	100.0	100.0	0	0.0	0.0	0.178	1.0	97.21763	3.123	1	2.0	1.0	10.0	0.0	0.0
13888.89	1000.0	100.0	100.0	0	0.0	0.0	0.175	1.0	97.472725	4.595	1	2.0	1.0	10.0	0.0	0.0
13888.89	1000.0	100.0	100.0	0	0.0	0.0	0.174	1.0	96.23764	4.595	1	2.0	1.0	10.0	0.0	0.0
13888.89	1000.0	100.0	100.0	0	0.0	0.0	0.172	1.0	96.56526	5.252	1	2.0	1.0	10.0	0.0	0.0
13888.89	1000.0	100.0	100.0	0	0.0	0.0	0.17	1.0	96.90753	6.434	1	2.0	1.0	10.0	0.0	0.0
13888.89	1000.0	100.0	100.0	0	0.0	0.0	0.168	1.0	96.43417	6.434	1	2.0	1.0	10.0	0.0	0.0
13888.89	1000.0	100.0	100.0	0	0.0	0.0	0.166	1.0	97.088776	6.962	1	2.0	1.0	10.0	0.0	0.0
13888.89	1000.0	100.0	100.0	0	0.0	0.0	0.164	1.0	97.088776	7.91	1	2.0	1.0	10.0	0.0	0.0
13888.89	1000.0	100.0	100.0	0	0.0	0.0	0.162	1.0	97.89797	7.91	1	2.0	1.0	10.0	0.0	0.0
13888.89	1000.0	100.0	100.0	0	0.0	0.0	0.16	1.0	97.89797	8.333	1	2.0	1.0	10.0	0.0	0.0
13888.89	1000.0	100.0	100.0	0	0.0	0.0	0.158	1.0	97.64463	8.333	1	2.0	1.0	10.0	0.0	0.0
13888.89	1000.0	100.0	100.0	0	0.0	0.0	0.156	1.0	97.82647	9.094	1	2.0	1.0	10.0	0.0	0.0
13888.89	1000.0	100.0	100.0	0	0.0	0.0	0.154	1.0	97.82647	9.75	1	2.0	1.0	10.0	0.0	0.0
13888.89	1000.0	100.0	100.0	0	0.0	0.0	0.153	1.0	98.17187	9.75	1	2.0	1.0	10.0	0.0	0.0
13888.89	1000.0	100.0	100.0	0	0.0	0.0	0.151	1.0	98.01841	10.043	1	2.0	1.0	12.0	0.0	0.0
13888.89	1000.0	100.0	100.0	0	0.0	0.0	0.149	1.0	98.01841	10.57	1	2.0	1.0	12.0	0.0	0.0
13888.89	1000.0	100.0	100.0	0	0.0	0.0	0.147	1.0	96.9627	10.57	1	2.0	1.0	12.0	0.0	0.0
13888.89	1000.0	100.0	100.0	0	0.0	0.0	0.145	1.0	96.9627	10.806	1	2.0	1.0	12.0	0.0	0.0
13888.89	1000.0	100.0	100.0	0	0.0	0.0	0.143	1.0	97.23017	10.806	1	2.0	1.0	12.0	0.0	0.0
13888.89	1000.0	100.0	100.0	0	0.0	0.0	0.141	1.0	97.27212	11.229	1	2.0	1.0	12.0	0.0	0.0
13888.89	1000.0	100.0	100.0	0	0.0	0.0	0.138	1.0	97.27212	11.419	1	2.0	1.0	12.0	0.0	0.0
13888.89	1000.0	100.0	100.0	0	0.0	0.0	0.136	1.0	97.01944	11.419	1	2.0	1.0	12.0	0.0	0.0
13888.89	1000.0	100.0	100.0	0	0.0	0.0	0.134	1.0	96.84554	11.759	1	2.0	1.0	12.0	0.0	0.0
13888.89	1000.0	100.0	100.0	0	0.0	0.0	0.131	1.0	96.84554	12.052	1	2.0	1.0	12.0	0.0	0.0
13888.89	1000.0	100.0	100.0	0	0.0	0.0	0.129	1.0	98.13904	12.052	1	2.0	1.0	12.0	0.0	0.0
13888.89	1000.0	100.0	100.0	0	0.0	0.0	0.126	1.0	98.13904	12.182	1	2.0	1.0	12.0	0.0	0.0
13888.89	1000.0	100.0	100.0	0	0.0	0.0	0.123	1.0	97.37287	12.182	1	2.0	1.0	12.0	0.0	0.0
13888.89	1000.0	100.0	100.0	0	0.0	0.0	0.12	1.0	96.187744	12.417	1	2.0	1.0	12.0	0.0	0.0
13888.89	1000.0	100.0	100.0	0	0.0	0.0	0.117	1.0	96.187744	12.523	1	2.0	1.0	12.0	0.0	0.0
13888.89	1000.0	100.0	100.0	0	0.0	0.0	0.114	1.0	95.78917	12.523	1	2.0	1.0	12.0	0.0	0.0
13888.89	1000.0	100.0	100.0	0	0.0	0.0	0.111	1.0	95.71426	12.712	1	2.0	1.0	12.0	0.0	0.0
13888.89	1000.0	100.0	100.0	0	0.0	0.0	0.108	1.0	95.71426	12.797	1	2.0	1.0	12.0	0.0	0.0
13888.89	1000.0	100.0	100.0	0	0.0	0.0	0.104	1.0	95.40121	12.797	1	2.0	1.0	12.0	0.0	0.0
13888.89	1000.0	100.0	100.0	0	0.0	0.0	0.1	1.0	95.40121	12.948	1	2.0	1.0	12.0	0.0	0.0
13888.89	1000.0	100.0	100.0	0	0.0	0.0	0.097	1.0	96.0148	12.948	1	2.0	1.0	12.0	0.0	0.0
13888.89	1000.0	100.0	100.0	0	0.0	0.0	0.094	1.0	95.7772	13.016	1	2.0	1.0	12.0	0.0	0.0
13888.89	1000.0	100.0	100.0	0	0.0	0.0	0.09	1.0	95.7772	13.137	1	2.0	1.0	12.0	0.0	0.0
13888.89	1000.0	100.0	100.0	0	0.0	0.0	0.087	1.0	97.71287	13.137	1	2.0	1.0	12.0	0.0	0.0
13888.89	1000.0	100.0	100.0	0	0.0	0.0	0.083	1.0	97.027176	13.191	1	2.0	1.0	12.0	0.0	0.0
13888.89	1000.0	100.0	100.0	0	0.0	0.0	0.08	1.0	97.027176	13.288	1	2.0	1.0	12.0	0.0	0.0
13888.89	1000.0	100.0	100.0	0	0.0	0.0	0.077	1.0	96.45028	13.288	1	2.0	1.0	12.0	0.0	0.0
13888.89	1000.0	100.0	100.0	0	0.0	0.0	0.074	1.0	96.45028	13.332	1	2.0	1.0	12.0	0.0	0.0
13888.89	1000.0	100.0	100.0	0	0.0	0.0	0.07	1.0	96.99292	13.332	1	2.0	1.0	12.0	0.0	0.0
13888.89	1000.0	100.0	100.0	0	0.0	0.0	0.067	1.0	96.383865	13.41	1	2.0	1.0	12.0	0.0	0.0
13888.89	1000.0	100.0	100.0	0	0.0	0.0	0.064	1.0	96.383865	13.446	1	2.0	1.0	12.0	0.0	0.0
13888.89	1000.0	100.0	100.0	0	0.0	0.0	0.062	1.0	96.87375	13.446	1	2.0	1.0	12.0	0.0	0.0
13888.89	1000.0	100.0	100.0	0	0.0	0.0	0.059	1.0	96.546394	13.509	1	2.0	1.0	12.0	0.0	0.0
13888.89	1000.0	100.0	100.0	0	0.0	0.0	0.057	1.0	96.546394	13.536	1	2.0	1.0	12.0	0.0	0.0
13888.89	1000.0	100.0	100.0	0	0.0	0.0	0.054	1.0	94.92261	13.536	1	2.0	1.0	12.0	0.0	0.0
13888.89	1000.0	100.0	100.0	0	0.0	0.0	0.052	1.0	94.92261	13.587	1	2.0	1.0	12.0	0.0	0.0
13888.89	1000.0	100.0	100.0	0	0.0	0.0	0.05	1.0	95.26053	13.587	1	2.0	1.0	12.0	0.0	0.0
13888.89	1000.0	100.0	100.0	0	0.0	0.0	0.048	1.0	97.14747	13.61	1	2.0	1.0	12.0	0.0	0.0
13888.89	1000.0	100.0	100.0	0	0.0	0.0	0.046	1.0	97.14747	13.651	1	2.0	1.0	12.0	0.0	0.0
13888.89	1000.0	100.0	100.0	0	0.0	0.0	0.044	1.0	96.79628	13.651	1	2.0	1.0	12.0	0.0	0.0
13888.89	1000.0	100.0	100.0	0	0.0	0.0	0.042	1.0	97.52398	13.686	1	2.0	1.0	12.0	0.0	0.0
13888.89	1000.0	100.0	100.0	0	0.0	0.0	0.04	1.0	97.52398	13.7	1	2.0	1.0	12.0	0.0	0.0
13888.89	1000.0	100.0	100.0	0	0.0	0.0	0.039	1.0	97.18912	13.7	1	2.0	1.0	12.0	0.0	0.0
13888.89	1000.0	100.0	100.0	0	0.0	0.0	0.037	1.0	97.061905	13.73	1	2.0	1.0	12.0	0.0	0.0
13888.89	1000.0	100.0	100.0	0	0.0	0.0	0.035	1.0	97.42315	13.73	1	2.0	1.0	12.0	0.0	0.0
13888.89	1000.0	100.0	100.0	0	0.0	0.0	0.032	1.0	96.43145	13.741	1	2.0	1.0	12.0	0.0	0.0
13888.89	1000.0	100.0	100.0	0	0.0	0.0	0.03	1.0	96.43145	13.764	1	2.0	1.0	12.0	0.0	0.0
13888.89	1000.0	100.0	100.0	0	0.0	0.0	0.028	1.0	96.317024	13.764	1	2.0	1.0	12.0	0.0	0.0
13888.89	1000.0	100.0	100.0	0	0.0	0.0	0.026	1.0	96.6273	13.783	1	2.0	1.0	12.0	0.0	0.0
13888.89	1000.0	100.0	100.0	0	0.0	0.0	0.023	1.0	96.6273	13.783	1	2.0	1.0	12.0	0.0	0.0
13888.89	1000.0	100.0	100.0	0	0.0	0.0	0.021	1.0	96.03908	13.793	1	2.0	1.0	12.0	0.0	0.0
13888.89	1000.0	100.0	100.0	0	0.0	0.0	0.018	1.0	96.03908	13.808	1	2.0	1.0	12.0	0.0	0.0
13888.89	1000.0	100.0	100.0	0	0.0	0.0	0.016	1.0	95.263245	13.808	1	2.0	1.0	12.0	0.0	0.0
13888.89	1000.0	100.0	100.0	0	0.0	0.0	0.013	1.0	95.51495	13.814	1	2.0	1.0	12.0	0.0	0.0
13888.89	1000.0	100.0	100.0	0	0.0	0.0	0.01	1.0	95.51495	13.821	1	2.0	1.0	12.0	0.0	0.0
13888.89	1000.0	100.0	100.0	0	0.0	0.0	0.008	1.0	94.60951	13.821	1	2.0	1.0	12.0	0.0	0.0
13888.89	1000.0	100.0	100.0	0	0.0	0.0	0.005	1.0	94.60003	13.833	1	2.0	1.0	12.0	0.0	0.0
13888.89	1000.0	100.0	100.0	0	0.0	0.0	0.002	1.0	94.60003	13.833	1	2.0	1.0	12.0	0.0	0.0
13888.89	1000.0	100.0	100.0	0	0.0	0.0	0.0	1.0	95.40253	13.838	1	2.0	1.0	12.0	0.0	0.0
13888.89	1000.0	100.0	100.0	0	0.0	0.0	-0.004	1.0	95.40253	13.848	1	2.0	1.0	12.0	0.0	0.0
13888.89	1000.0	100.0	100.0	0	0.0	0.0	-0.007	1.0	94.747925	13.848	1	2.0	1.0	12.0	0.0	0.0
13888.89	1000.0	100.0	100.0	0	0.0	0.0	-0.01	1.0	94.92679	13.856	1	2.0	1.0	13.0	0.0	0.0
13888.89	1000.0	100.0	100.0	0	0.0	0.0	-0.013	1.0	94.92679	13.859	1	2.0	1.0	13.0	0.0	0.0
0.0	1000.0	100.0	100.0	0	0.0	0.0	-0.015	1.0	94.4433	13.859	1	2.0	2.0	0.0	0.0	0.0
0.0	1000.0	100.0	100.0	0	0.0	0.0	-0.017	1.0	94.68506	13.863	1	2.0	2.0	0.0	0.0	0.0
0.0	1000.0	100.0	100.0	0	0.0	0.0	-0.019	1.0	94.68506	13.863	1	2.0	2.0	0.0	0.0	0.0
0.0	1000.0	100.0	100.0	0	0.0	0.0	-0.02	1.0	94.2311	13.869	1	2.0	2.0	0.0	0.0	0.0
0.0	1000.0	100.0	100.0	0	0.0	0.0	-0.021	1.0	94.2311	12.887	1	2.0	2.0	0.0	0.0	0.0
0.0	1000.0	100.0	100.0	0	0.0	0.0	-0.022	1.0	95.33524	12.887	1	2.0	2.0	0.0	0.0	0.0
0.0	1000.0	100.0	100.0	0	0.0	0.0	-0.023	1.0	95.12814	11.13	1	2.0	2.0	0.0	0.0	0.0
0.0	1000.0	100.0	100.0	0	0.0	0.0	-0.023	1.0	95.12814	10.342	1	2.0	2.0	0.0	0.0	0.0
0.0	1000.0	100.0	100.0	0	0.0	0.0	-0.023	1.0	95.5187	10.342	1	2.0	2.0	0.0	0.0	0.0
0.0	1000.0	100.0	100.0	0	0.0	0.0	-0.024	1.0	96.78994	8.933	1	2.0	2.0	0.0	0.0	0.0
0.0	1000.0	100.0	100.0	0	0.0	0.0	-0.024	1.0	96.7884	8.933	1	2.0	2.0	0.0	0.0	0.0
0.0	1000.0	100.0	100.0	0	0.0	0.0	-0.024	1.0	97.581604	8.301	1	2.0	2.0	0.0	0.0	0.0
0.0	1000.0	100.0	100.0	0	0.0	0.0	-0.024	1.0	97.581604	7.168	1	2.0	2.0	0.0	0.0	0.0
0.0	1000.0	100.0	100.0	0	0.0	0.0	-0.023	1.0	98.15274	7.168	1	2.0	2.0	0.0	0.0	0.0
0.0	1000.0	100.0	100.0	0	0.0	0.0	-0.023	1.0	97.84394	6.191	1	2.0	2.0	1.0	0.0	0.0
0.0	1000.0	100.0	100.0	0	0.0	0.0	-0.022	1.0	97.84394	5.752	1	2.0	2.0	1.0	0.0	0.0
0.0	1000.0	100.0	100.0	0	0.0	0.0	-0.021	1.0	98.0226	5.752	0	2.0	2.0	0.0	0.0	0.0
0.0	1000.0	100.0	100.0	0	0.0	0.0	-0.021	1.0	98.28331	4.968	0	2.0	2.0	0.0	0.0	0.0
0.0	1000.0	100.0	100.0	0	0.0	0.0	-0.019	1.0	98.28331	4.289	0	2.0	2.0	0.0	0.0	0.0
0.0	1000.0	100.0	100.0	0	0.0	0.0	-0.018	1.0	97.63661	4.289	0	2.0	2.0	0.0	0.0	0.0
0.0	1000.0	100.0	100.0	0	0.0	0.0	-0.016	1.0	97.63661	3.987	0	2.0	2.0	0.0	0.0	0.0
0.0	1000.0	100.0	100.0	0	0.0	0.0	-0.015	1.0	97.46567	3.987	0	2.0	2.0	0.0	0.0	0.0
0.0	1000.0	100.0	100.0	0	0.0	0.0	-0.013	1.0	97.71704	3.442	0	2.0	2.0	0.0	0.0	0.0
0.0	1000.0	100.0	100.0	0	0.0	0.0	-0.01	1.0	97.71704	3.199	0	2.0	2.0	0.0	0.0	0.0
0.0	1000.0	100.0	100.0	0	0.0	0.0	-0.008	1.0	97.81124	3.199	0	2.0	2.0	0.0	0.0	0.0
0.0	1000.0	100.0	100.0	0	0.0	0.0	-0.005	1.0	98.13222	2.763	0	2.0	2.0	0.0	0.0	0.0
0.0	1000.0	100.0	100.0	0	0.0	0.0	-0.003	1.0	98.13222	2.567	0	2.0	2.0	0.0	0.0	0.0
0.0	1000.0	100.0	100.0	0	0.0	0.0	0.0	1.0	98.51262	2.567	0	2.0	2.0	0.0	0.0	0.0
0.0	1000.0	100.0	100.0	0	0.0	0.0	0.002	1.0	98.51262	2.216	0	2.0	2.0	0.0	0.0	0.0
0.0	1000.0	100.0	100.0	0	0.0	0.0	0.006	1.0	98.404816	2.216	0	2.0	2.0	0.0	0.0	0.0
0.0	1000.0	100.0	100.0	0	0.0	0.0	0.009	1.0	98.101944	1.914	0	2.0	2.0	0.0	0.0	0.0
0.0	1000.0	100.0	100.0	0	0.0	0.0	0.013	1.0	98.101944	1.779	0	2.0	2.0	0.0	0.0	0.0
0.0	1000.0	100.0	100.0	0	0.0	0.0	0.017	1.0	98.613235	1.779	0	2.0	2.0	0.0	0.0	0.0
0.0	1000.0	100.0	100.0	0	0.0	0.0	0.021	1.0	97.464516	1.536	0	2.0	2.0	0.0	0.0	0.0
0.0	1000.0	100.0	100.0	0	0.0	0.0	0.025	1.0	97.464516	1.536	0	2.0	2.0	0.0	0.0	0.0
0.0	1000.0	100.0	100.0	0	0.0	0.0	0.029	1.0	97.63709	1.427	0	2.0	2.0	0.0	0.0	0.0
0.0	1000.0	100.0	100.0	0	0.0	0.0	0.034	1.0	97.63709	1.232	0	2.0	2.0	0.0	0.0	0.0
0.0	1000.0	100.0	100.0	0	0.0	0.0	0.038	1.0	96.85351	1.232	0	2.0	2.0	0.0	0.0	0.0
0.0	1000.0	100.0	100.0	0	0.0	0.0	0.043	1.0	98.12846	1.065	0	2.0	2.0	0.0	0.0	0.0
0.0	1000.0	100.0	100.0	0	0.0	0.0	0.047	1.0	98.12846	0.989	0	2.0	2.0	0.0	0.0	0.0
0.0	1000.0	100.0	100.0	0	0.0	0.0	0.052	1.0	97.99238	0.989	0	2.0	2.0	0.0	0.0	0.0
0.0	1000.0	100.0	100.0	0	0.0	0.0	0.056	1.0	97.965706	0.854	0	2.0	2.0	0.0	0.0	0.0
0.0	1000.0	100.0	100.0	0	0.0	0.0	0.06	1.0	97.965706	0.793	0	2.0	2.0	0.0	0.0	0.0
0.0	1000.0	100.0	100.0	0	0.0	0.0	0.065	1.0	98.44398	0.793	0	2.0	2.0	0.0	0.0	0.0
0.0	1000.0	100.0	100.0	0	0.0	0.0	0.069	1.0	98.44398	0.685	0	2.0	2.0	0.0	0.0	0.0
0.0	1000.0	100.0	100.0	0	0.0	0.0	0.073	1.0	98.08796	0.685	0	2.0	2.0	0.0	0.0	0.0
0.0	1000.0	100.0	100.0	0	0.0	0.0	0.077	1.0	98.25602	0.636	0	2.0	2.0	0.0	0.0	0.0
0.0	1000.0	100.0	100.0	0	0.0	0.0	0.081	1.0	98.18956	0.549	0	2.0	2.0	0.0	0.0	0.0
0.0	1000.0	100.0	100.0	0	0.0	0.0	0.085	1.0	98.05836	0.549	0	2.0	2.0	0.0	0.0	0.0
0.0	1000.0	100.0	100.0	0	0.0	0.0	0.089	1.0	98.158714	0.51	0	2.0	2.0	0.0	0.0	0.0
0.0	1000.0	100.0	100.0	0	0.0	0.0	0.092	1.0	98.158714	0.51	0	2.0	2.0	0.0	0.0	0.0
0.0	1000.0	100.0	100.0	0	0.0	0.0	0.096	1.0	98.31168	0.44	0	2.0	2.0	0.0	0.0	0.0
0.0	1000.0	100.0	100.0	0	0.0	0.0	0.099	1.0	98.31168	0.409	0	2.0	2.0	0.0	0.0	0.0
0.0	1000.0	100.0	100.0	0	0.0	0.0	0.102	1.0	98.63158	0.409	0	2.0	2.0	0.0	0.0	0.0
0.0	1000.0	100.0	100.0	0	0.0	0.0	0.105	1.0	98.58622	0.353	0	2.0	2.0	0.0	0.0	0.0
0.0	1000.0	100.0	100.0	0	0.0	0.0	0.108	1.0	98.649666	0.305	0	2.0	2.0	0.0	0.0	0.0
0.0	1000.0	100.0	100.0	0	0.0	0.0	0.11	1.0	99.229485	0.305	0	2.0	2.0	0.0	0.0	0.0
0.0	1000.0	100.0	100.0	0	0.0	0.0	0.113	1.0	99.30013	0.283	0	2.0	2.0	0.0	0.0	0.0
0.0	1000.0	100.0	100.0	0	0.0	0.0	0.115	1.0	99.30013	0.244	0	2.0	2.0	0.0	0.0	0.0
0.0	1000.0	100.0	100.0	0	0.0	0.0	0.117	1.0	98.59531	0.244	0	2.0	2.0	0.0	0.0	0.0
0.0	1000.0	100.0	100.0	0	0.0	0.0	0.12	1.0	98.59531	0.211	0	2.0	2.0	0.0	0.0	0.0
0.0	1000.0	100.0	100.0	0	0.0	0.0	0.122	1.0	98.503395	0.211	0	2.0	2.0	0.0	0.0	0.0
0.0	1000.0	100.0	100.0	0	0.0	0.0	0.123	1.0	98.72681	0.196	0	2.0	2.0	0.0	0.0	0.0
0.0	1000.0	100.0	100.0	0	0.0	0.0	0.125	1.0	98.72681	0.169	0	2.0	2.0	0.0	0.0	0.0
0.0	1000.0	100.0	100.0	0	0.0	0.0	0.127	1.0	97.005585	0.169	0	2.0	2.0	0.0	0.0	0.0
0.0	1000.0	100.0	100.0	0	0.0	0.0	0.128	1.0	98.32042	0.157	0	2.0	2.0	0.0	0.0	0.0
0.0	1000.0	100.0	100.0	0	0.0	0.0	0.13	1.0	98.32042	0.135	0	2.0	2.0	0.0	0.0	0.0
0.0	1000.0	100.0	100.0	0	0.0	0.0	0.132	1.0	97.37678	0.135	0	2.0	2.0	0.0	0.0	0.0
0.0	1000.0	100.0	100.0	0	0.0	0.0	0.134	1.0	97.37678	0.126	0	2.0	2.0	0.0	0.0	0.0
0.0	1000.0	100.0	100.0	0	0.0	0.0	0.135	1.0	98.0987	0.126	0	2.0	2.0	0.0	0.0	0.0
0.0	1000.0	100.0	100.0	0	0.0	0.0	0.137	1.0	97.59433	0.108	0	2.0	2.0	0.0	0.0	0.0
0.0	1000.0	100.0	100.0	0	0.0	0.0	0.138	1.0	97.59433	0.1	0	2.0	2.0	0.0	0.0	0.0
0.0	1000.0	100.0	100.0	0	0.0	0.0	0.14	1.0	98.05622	0.1	0	2.0	2.0	0.0	0.0	0.0
0.0	1000.0	100.0	100.0	0	0.0	0.0	0.141	1.0	97.40336	0.087	0	2.0	2.0	0.0	0.0	0.0
0.0	1000.0	100.0	100.0	0	0.0	0.0	0.143	1.0	97.40336	0.087	0	2.0	2.0	0.0	0.0	0.0
0.0	1000.0	100.0	100.0	0	0.0	0.0	0.145	1.0	97.05333	0.08	0	2.0	2.0	0.0	0.0	0.0
0.0	1000.0	100.0	100.0	0	0.0	0.0	0.147	1.0	97.05333	0.069	0	2.0	2.0	0.0	0.0	0.0
0.0	1000.0	100.0	100.0	0	0.0	0.0	0.149	1.0	97.38394	0.069	0	2.0	2.0	0.0	0.0	0.0
0.0	1000.0	100.0	100.0	0	0.0	0.0	0.151	1.0	97.802574	0.06	0	2.0	2.0	0.0	0.0	0.0
0.0	1000.0	100.0	100.0	0	0.0	0.0	0.152	1.0	97.802574	0.055	0	2.0	2.0	0.0	0.0	0.0
0.0	1000.0	100.0	100.0	0	0.0	0.0	0.154	1.0	97.98534	0.055	0	2.0	2.0	0.0	0.0	0.0
0.0	1000.0	100.0	100.0	0	0.0	0.0	0.156	1.0	98.47395	0.047	0	2.0	2.0	0.0	0.0	0.0
0.0	1000.0	100.0	100.0	0	0.0	0.0	0.158	1.0	98.47395	0.044	0	2.0	2.0	0.0	0.0	0.0
0.0	1000.0	100.0	100.0	0	0.0	0.0	0.16	1.0	98.986855	0.044	0	2.0	2.0	0.0	0.0	0.0
0.0	1000.0	100.0	100.0	0	0.0	0.0	0.163	1.0	98.80318	0.038	0	2.0	2.0	0.0	0.0	0.0
0.0	1000.0	100.0	100.0	0	0.0	0.0	0.165	1.0	98.9191	0.038	0	2.0	2.0	0.0	0.0	0.0
0.0	1000.0	100.0	100.0	0	0.0	0.0	0.167	1.0	98.702835	0.035	0	2.0	2.0	0.0	0.0	0.0
0.0	1000.0	100.0	100.0	0	0.0	0.0	0.169	1.0	98.702835	0.03	0	2.0	2.0	0.0	0.0	0.0
0.0	1000.0	100.0	100.0	0	0.0	0.0	0.171	1.0	98.8222	0.03	0	2.0	2.0	0.0	0.0	0.0
0.0	1000.0	100.0	100.0	0	0.0	0.0	0.174	1.0	98.637146	0.026	0	2.0	2.0	0.0	0.0	0.0
0.0	1000.0	100.0	100.0	0	0.0	0.0	0.176	1.0	98.637146	0.024	0	2.0	2.0	0.0	0.0	0.0
0.0	1000.0	100.0	100.0	0	0.0	0.0	0.178	1.0	97.81906	0.024	0	2.0	2.0	0.0	0.0	0.0
0.0	1000.0	100.0	100.0	0	0.0	0.0	0.18	1.0	97.81906	0.02	0	2.0	2.0	0.0	0.0	0.0
0.0	1000.0	100.0	100.0	0	0.0	0.0	0.183	1.0	98.594055	0.02	0	2.0	2.0	0.0	0.0	0.0
0.0	1000.0	100.0	100.0	0	0.0	0.0	0.185	1.0	98.058525	0.019	0	2.0	2.0	0.0	0.0	0.0
0.0	1000.0	100.0	100.0	0	0.0	0.0	0.187	1.0	98.26174	0.016	0	2.0	2.0	0.0	0.0	0.0
0.0	1000.0	100.0	100.0	0	0.0	0.0	0.19	1.0	99.258675	0.016	0	2.0	2.0	0.0	0.0	0.0
0.0	1000.0	100.0	100.0	0	0.0	0.0	0.192	1.0	98.41211	0.015	0	2.0	2.0	0.0	0.0	0.0
0.0	1000.0	100.0	100.0	0	0.0	0.0	0.194	1.0	98.41211	0.015	0	2.0	2.0	0.0	0.0	0.0
0.0	1000.0	100.0	100.0	0	0.0	0.0	0.196	1.0	98.37318	0.013	0	2.0	2.0	0.0	0.0	0.0
0.0	1000.0	100.0	100.0	0	0.0	0.0	0.198	1.0	98.37318	0.012	0	2.0	2.0	0.0	0.0	0.0
0.0	1000.0	100.0	100.0	0	0.0	0.0	0.199	1.0	97.7156	0.012	0	2.0	2.0	0.0	0.0	0.0
0.0	1000.0	100.0	100.0	0	0.0	0.0	0.201	1.0	97.40207	0.01	0	2.0	2.0	0.0	0.0	0.0
0.0	1000.0	100.0	100.0	0	0.0	0.0	0.202	1.0	97.40207	0.009	0	2.0	2.0	0.0	0.0	0.0
0.0	1000.0	100.0	100.0	0	0.0	0.0	0.204	1.0	96.564285	0.009	0	2.0	2.0	0.0	0.0	0.0
0.0	1000.0	100.0	100.0	0	0.0	0.0	0.204	1.0	96.744064	0.008	0	2.0	2.0	0.0	0.0	0.0
0.0	1000.0	100.0	100.0	0	0.0	0.0	0.205	1.0	96.744064	0.007	0	2.0	2.0	0.0	0.0	0.0
0.0	1000.0	100.0	100.0	0	0.0	0.0	0.205	1.0	97.910934	0.007	0	2.0	2.0	0.0	0.0	0.0
0.0	1000.0	100.0	100.0	0	0.0	0.0	0.205	1.0	97.910934	0.006	0	2.0	2.0	0.0	0.0	0.0
0.0	1000.0	100.0	100.0	0	0.0	0.0	0.205	1.0	97.24291	0.006	0	2.0	2.0	0.0	0.0	0.0
0.0	1000.0	100.0	100.0	0	0.0	0.0	0.205	1.0	98.27457	0.005	0	2.0	2.0	0.0	0.0	0.0
0.0	1000.0	100.0	100.0	0	0.0	0.0	0.204	1.0	98.27457	0.004	0	2.0	2.0	0.0	0.0	0.0
0.0	1000.0	100.0	100.0	0	0.0	0.0	0.203	1.0	98.52692	0.004	0	2.0	2.0	8.0	0.0	0.0
0.0	1000.0	100.0	100.0	0	0.0	0.0	0.202	1.0	97.84853	0.004	0	2.0	2.0	10.0	0.0	0.0
0.0	1000.0	100.0	100.0	0	0.0	0.0	0.201	1.0	97.84853	0.004	0	2.0	2.0	10.0	0.0	0.0
14000.0	1100.0	100.0	100.0	0	0.0	0.0	0.199	1.0	96.53553	0.003	0	2.0	2.0	10.0	0.0	0.0
14000.0	1100.0	100.0	100.0	0	0.0	0.0	0.196	1.0	96.53553	0.003	0	2.0	2.0	10.0	0.0	0.0
14000.0	1100.0	100.0	100.0	0	0.0	0.0	0.194	1.0	97.23402	0.003	0	2.0	2.0	10.0	0.0	0.0
14000.0	1100.0	100.0	100.0	0	0.0	0.0	0.191	1.0	96.70382	0.002	0	2.0	2.0	10.0	0.0	0.0
14000.0	1100.0	100.0	100.0	0	0.0	0.0	0.188	1.0	96.70382	1.914	0	2.0	2.0	10.0	0.0	0.0
14000.0	1100.0	100.0	100.0	0	0.0	0.0	0.185	1.0	97.21319	1.914	0	2.0	2.0	10.0	0.0	0.0
14000.0	1100.0	100.0	100.0	0	0.0	0.0	0.183	1.0	98.08548	2.77	0	2.0	2.0	10.0	0.0	0.0
14000.0	1100.0	100.0	100.0	0	0.0	0.0	0.179	1.0	98.08548	2.77	0	2.0	2.0	10.0	0.0	0.0
14000.0	1100.0	100.0	100.0	0	0.0	0.0	0.176	1.0	98.25635	4.304	0	2.0	2.0	10.0	0.0	0.0
14000.0	1100.0	100.0	100.0	0	0.0	0.0	0.173	1.0	98.011635	5.629	0	2.0	2.0	10.0	0.0	0.0
14000.0	1100.0	100.0	100.0	0	0.0	0.0	0.17	1.0	98.230576	5.629	0	2.0	2.0	10.0	0.0	0.0
14000.0	1100.0	100.0	100.0	0	0.0	0.0	0.167	1.0	97.96654	6.222	0	2.0	2.0	10.0	0.0	0.0
14000.0	1100.0	100.0	100.0	0	0.0	0.0	0.164	1.0	97.96654	7.286	0	2.0	2.0	10.0	0.0	0.0
14000.0	1100.0	100.0	100.0	0	0.0	0.0	0.161	1.0	97.29723	7.286	0	2.0	2.0	10.0	0.0	0.0
14000.0	1100.0	100.0	100.0	0	0.0	0.0	0.158	1.0	97.859566	8.204	0	2.0	2.0	10.0	0.0	0.0
14000.0	1100.0	100.0	100.0	0	0.0	0.0	0.155	1.0	97.859566	8.615	0	2.0	2.0	10.0	0.0	0.0
14000.0	1100.0	100.0	100.0	0	0.0	0.0	0.152	1.0	96.88407	8.615	0	2.0	2.0	12.0	0.0	0.0
14000.0	1100.0	100.0	100.0	0	0.0	0.0	0.149	1.0	96.88407	9.352	0	2.0	2.0	12.0	0.0	0.0
14000.0	1100.0	100.0	100.0	0	0.0	0.0	0.147	1.0	97.134	9.352	0	2.0	2.0	12.0	0.0	0.0
14000.0	1100.0	100.0	100.0	0	0.0	0.0	0.144	1.0	96.76588	9.683	0	2.0	2.0	12.0	0.0	0.0
14000.0	1100.0	100.0	100.0	0	0.0	0.0	0.142	1.0	96.76588	10.273	0	2.0	2.0	12.0	0.0	0.0
14000.0	1100.0	100.0	100.0	0	0.0	0.0	0.14	1.0	95.85787	10.273	0	2.0	2.0	12.0	0.0	0.0
14000.0	1100.0	100.0	100.0	0	0.0	0.0	0.137	1.0	95.47207	10.538	0	2.0	2.0	12.0	0.0	0.0
14000.0	1100.0	100.0	100.0	0	0.0	0.0	0.135	1.0	95.47207	10.538	0	2.0	2.0	12.0	0.0	0.0
14000.0	1100.0	100.0	100.0	0	0.0	0.0	0.133	1.0	95.68913	11.014	0	2.0	2.0	12.0	0.0	0.0
14000.0	1100.0	100.0	100.0	0	0.0	0.0	0.13	1.0	95.68913	11.226	0	2.0	2.0	12.0	0.0	0.0
14000.0	1100.0	100.0	100.0	0	0.0	0.0	0.128	1.0	95.690384	11.226	0	2.0	2.0	12.0	0.0	0.0
14000.0	1100.0	100.0	100.0	0	0.0	0.0	0.125	1.0	96.0251	11.606	0	2.0	2.0	12.0	0.0	0.0
14000.0	1100.0	100.0	100.0	0	0.0	0.0	0.123	1.0	96.0251	11.778	0	2.0	2.0	12.0	0.0	0.0
14000.0	1100.0	100.0	100.0	0	0.0	0.0	0.12	1.0	96.02239	11.778	0	2.0	2.0	12.0	0.0	0.0
14000.0	1100.0	100.0	100.0	0	0.0	0.0	0.117	1.0	96.79857	12.083	0	2.0	2.0	12.0	0.0	0.0
14000.0	1100.0	100.0	100.0	0	0.0	0.0	0.114	1.0	96.79857	12.083	0	2.0	2.0	12.0	0.0	0.0
14000.0	1100.0	100.0	100.0	0	0.0	0.0	0.111	1.0	96.83109	12.219	0	2.0	2.0	12.0	0.0	0.0
14000.0	1100.0	100.0	100.0	0	0.0	0.0	0.107	1.0	96.83109	12.466	0	2.0	2.0	12.0	0.0	0.0
14000.0	1100.0	100.0	100.0	0	0.0	0.0	0.104	1.0	97.98614	12.466	0	2.0	2.0	12.0	0.0	0.0
14000.0	1100.0	100.0	100.0	0	0.0	0.0	0.1	1.0	97.4497	12.677	0	2.0	2.0	12.0	0.0	0.0
14000.0	1100.0	100.0	100.0	0	0.0	0.0	0.096	1.0	97.4497	12.773	0	2.0	2.0	12.0	0.0	0.0
14000.0	1100.0	100.0	100.0	0	0.0	0.0	0.092	1.0	97.44854	12.773	0	2.0	2.0	12.0	0.0	0.0
14000.0	1100.0	100.0	100.0	0	0.0	0.0	0.088	1.0	96.57382	12.943	0	2.0	2.0	12.0	0.0	0.0
14000.0	1100.0	100.0	100.0	0	0.0	0.0	0.084	1.0	96.57382	13.019	0	2.0	2.0	12.0	0.0	0.0
14000.0	1100.0	100.0	100.0	0	0.0	0.0	0.08	1.0	96.99875	13.019	0	2.0	2.0	12.0	0.0	0.0
14000.0	1100.0	100.0	100.0	0	0.0	0.0	0.075	1.0	96.99875	13.155	0	2.0	2.0	12.0	0.0	0.0
14000.0	1100.0	100.0	100.0	0	0.0	0.0	0.071	1.0	95.90273	13.155	0	2.0	2.0	12.0	0.0	0.0
14000.0	1100.0	100.0	100.0	0	0.0	0.0	0.066	1.0	96.530334	13.216	0	2.0	2.0	12.0	0.0	0.0
14000.0	1100.0	100.0	100.0	0	0.0	0.0	0.061	1.0	96.530334	13.325	0	2.0	2.0	12.0	0.0	0.0
14000.0	1100.0	100.0	100.0	0	0.0	0.0	0.057	1.0	96.74113	13.325	0	2.0	2.0	12.0	0.0	0.0
14000.0	1100.0	100.0	100.0	0	0.0	0.0	0.053	1.0	96.44989	13.375	0	2.0	2.0	12.0	0.0	0.0
14000.0	1100.0	100.0	100.0	0	0.0	0.0	0.049	1.0	96.44989	13.375	0	2.0	2.0	12.0	0.0	0.0
14000.0	1100.0	100.0	100.0	0	0.0	0.0	0.046	1.0	96.035286	13.462	0	2.0	2.0	12.0	0.0	0.0
14000.0	1100.0	100.0	100.0	0	0.0	0.0	0.042	1.0	96.035286	13.502	0	2.0	2.0	12.0	0.0	0.0
14000.0	1100.0	100.0	100.0	0	0.0	0.0	0.039	1.0	95.53079	13.502	0	2.0	2.0	12.0	0.0	0.0
14000.0	1100.0	100.0	100.0	0	0.0	0.0	0.035	1.0	95.67251	13.573	0	2.0	2.0	12.0	0.0	0.0
14000.0	1100.0	100.0	100.0	0	0.0	0.0	0.032	1.0	95.67251	13.604	0	2.0	2.0	12.0	0.0	0.0
14000.0	1100.0	100.0	100.0	0	0.0	0.0	0.029	1.0	96.1127	13.604	0	2.0	2.0	12.0	0.0	0.0
14000.0	1100.0	100.0	100.0	0	0.0	0.0	0.027	1.0	95.999954	13.66	0	2.0	2.0	12.0	0.0	0.0
14000.0	1100.0	100.0	100.0	0	0.0	0.0	0.025	1.0	95.999954	13.66	0	2.0	2.0	12.0	0.0	0.0
14000.0	1100.0	100.0	100.0	0	0.0	0.0	0.023	1.0	96.43497	13.686	0	2.0	2.0	12.0	0.0	0.0
14000.0	1100.0	100.0	100.0	0	0.0	0.0	0.021	1.0	96.43497	13.732	0	2.0	2.0	12.0	0.0	0.0
14000.0	1100.0	100.0	100.0	0	0.0	0.0	0.019	1.0	96.79723	13.732	0	2.0	2.0	12.0	0.0	0.0
14000.0	1100.0	100.0	100.0	0	0.0	0.0	0.017	1.0	96.712944	13.771	0	2.0	2.0	12.0	0.0	0.0
14000.0	1100.0	100.0	100.0	0	0.0	0.0	0.016	1.0	96.712944	13.788	0	2.0	2.0	12.0	0.0	0.0
14000.0	1100.0	100.0	100.0	0	0.0	0.0	0.015	1.0	97.07096	13.788	0	2.0	2.0	12.0	0.0	0.0
14000.0	1100.0	100.0	100.0	0	0.0	0.0	0.014	1.0	97.30821	13.819	0	2.0	2.0	12.0	0.0	0.0
14000.0	1100.0	100.0	100.0	0	0.0	0.0	0.013	1.0	97.30821	13.819	0	2.0	2.0	12.0	0.0	0.0
14000.0	1100.0	100.0	100.0	0	0.0	0.0	0.011	1.0	96.98778	13.833	0	2.0	2.0	12.0	0.0	0.0
14000.0	1100.0	100.0	100.0	0	0.0	0.0	0.01	1.0	97.256744	13.858	0	2.0	2.0	12.0	0.0	0.0
14000.0	1100.0	100.0	100.0	0	0.0	0.0	0.009	1.0	96.85622	13.858	0	2.0	2.0	12.0	0.0	0.0
14000.0	1100.0	100.0	100.0	0	0.0	0.0	0.008	1.0	96.54477	13.871	0	2.0	2.0	12.0	0.0	0.0
14000.0	1100.0	100.0	100.0	0	0.0	0.0	0.007	1.0	96.35652	13.891	0	2.0	2.0	12.0	0.0	0.0
14000.0	1100.0	100.0	100.0	0	0.0	0.0	0.006	1.0	96.60411	13.891	0	2.0	2.0	12.0	0.0	0.0
14000.0	1100.0	100.0	100.0	0	0.0	0.0	0.005	1.0	96.52025	13.899	0	2.0	2.0	12.0	0.0	0.0
14000.0	1100.0	100.0	100.0	0	0.0	0.0	0.003	1.0	96.52025	13.899	0	2.0	2.0	12.0	0.0	0.0
14000.0	1100.0	100.0	100.0	0	0.0	0.0	0.002	1.0	96.287704	13.915	0	2.0	2.0	12.0	0.0	0.0
14000.0	1100.0	100.0	100.0	0	0.0	0.0	0.0	1.0	96.287704	13.93	0	2.0	2.0	12.0	0.0	0.0
14000.0	1100.0	100.0	100.0	0	0.0	0.0	-0.001	1.0	95.70517	13.93	0	2.0	2.0	12.0	0.0	0.0
14000.0	1100.0	100.0	100.0	0	0.0	0.0	-0.003	1.0	96.00681	13.936	0	2.0	2.0	12.0	0.0	0.0
14000.0	1100.0	100.0	100.0	0	0.0	0.0	-0.005	1.0	96.00681	13.948	0	2.0	2.0	12.0	0.0	0.0
14000.0	1100.0	100.0	100.0	0	0.0	0.0	-0.007	1.0	95.685425	13.948	0	2.0	2.0	12.0	0.0	0.0
14000.0	1100.0	100.0	100.0	0	0.0	0.0	-0.009	1.0	95.86418	13.953	0	2.0	2.0	13.0	0.0	0.0
14000.0	1100.0	100.0	100.0	0	0.0	0.0	-0.01	1.0	95.86418	13.953	0	2.0	2.0	13.0	0.0	0.0
0.0	1100.0	100.0	100.0	0	0.0	0.0	-0.012	1.0	95.97634	13.962	0	2.0	3.0	0.0	0.0	0.0
0.0	1100.0	100.0	100.0	0	0.0	0.0	-0.013	1.0	95.97634	13.966	0	2.0	3.0	0.0	0.0	0.0
0.0	1100.0	100.0	100.0	0	0.0	0.0	-0.015	1.0	96.25981	13.966	0	2.0	3.0	0.0	0.0	0.0
0.0	1100.0	100.0	100.0	0	0.0	0.0	-0.016	1.0	96.248184	13.972	0	2.0	3.0	0.0	0.0	0.0
0.0	1100.0	100.0	100.0	0	0.0	0.0	-0.017	1.0	96.248184	12.984	0	2.0	3.0	0.0	0.0	0.0
0.0	1100.0	100.0	100.0	0	0.0	0.0	-0.018	1.0	95.57638	12.984	0	2.0	3.0	0.0	0.0	0.0
0.0	1100.0	100.0	100.0	0	0.0	0.0	-0.019	1.0	96.447845	11.213	0	2.0	3.0	0.0	0.0	0.0
0.0	1100.0	100.0	100.0	0	0.0	0.0	-0.019	1.0	96.447845	11.213	0	2.0	3.0	0.0	0.0	0.0
0.0	1100.0	100.0	100.0	0	0.0	0.0	-0.02	1.0	95.424736	10.42	0	2.0	3.0	0.0	0.0	0.0
0.0	1100.0	100.0	100.0	0	0.0	0.0	-0.021	1.0	97.15809	9.0	0	2.0	3.0	0.0	0.0	0.0
0.0	1100.0	100.0	100.0	0	0.0	0.0	-0.022	1.0	97.11801	9.0	0	2.0	3.0	0.0	0.0	0.0
0.0	1100.0	100.0	100.0	0	0.0	0.0	-0.022	1.0	96.80234	8.363	0	2.0	3.0	0.0	0.0	0.0
0.0	1100.0	100.0	100.0	0	0.0	0.0	-0.022	1.0	96.80234	7.223	0	2.0	3.0	0.0	0.0	0.0
0.0	1100.0	100.0	100.0	0	0.0	0.0	-0.022	1.0	96.33629	7.223	0	2.0	3.0	0.0	0.0	0.0
0.0	1100.0	100.0	100.0	0	0.0	0.0	-0.022	1.0	95.67895	6.712	0	2.0	3.0	0.0	0.0	0.0
0.0	1100.0	100.0	100.0	0	0.0	0.0	-0.021	1.0	95.94266	6.712	0	2.0	3.0	0.0	0.0	0.0
0.0	1100.0	100.0	100.0	0	0.0	0.0	-0.021	1.0	95.523315	5.796	0	2.0	3.0	1.0	0.0	0.0
0.0	1100.0	100.0	100.0	0	0.0	0.0	-0.021	1.0	95.523315	5.386	0	2.0	3.0	1.0	0.0	0.0
0.0	1100.0	100.0	100.0	0	0.0	0.0	-0.02	1.0	95.79698	5.386	1	2.0	3.0	2.0	0.0	0.0
-14000.0	1100.0	100.0	100.0	0	0.0	0.0	-0.02	1.0	96.18321	4.652	1	2.0	3.0	3.0	0.0	0.0
-14000.0	1100.0	100.0	100.0	0	0.0	0.0	-0.019	1.0	96.18321	4.323	1	2.0	3.0	3.0	0.0	0.0
-14000.0	1100.0	100.0	100.0	0	0.0	0.0	-0.018	1.0	96.012276	4.323	1	2.0	3.0	3.0	0.0	0.0
-14000.0	1100.0	100.0	100.0	0	0.0	0.0	-0.017	1.0	96.45661	3.732	1	2.0	3.0	3.0	0.0	0.0
-14000.0	1100.0	100.0	100.0	0	0.0	0.0	-0.016	1.0	96.45661	3.732	1	2.0	3.0	3.0	0.0	0.0
-14000.0	1100.0	100.0	100.0	0	0.0	0.0	-0.015	1.0	95.719086	2.477	1	2.0	3.0	3.0	0.0	0.0
-14000.0	1100.0	100.0	100.0	0	0.0	0.0	-0.015	1.0	95.719086	0.227	1	2.0	3.0	3.0	0.0	0.0
-14000.0	1100.0	100.0	100.0	0	0.0	0.0	-0.014	1.0	96.41351	0.227	1	2.0	3.0	3.0	0.0	0.0
-14000.0	1100.0	100.0	100.0	0	0.0	0.0	-0.013	1.0	95.49362	-1.714	1	2.0	3.0	3.0	0.0	0.0
-14000.0	1100.0	100.0	100.0	0	0.0	0.0	-0.012	1.0	95.49362	-2.584	1	2.0	3.0	3.0	0.0	0.0
-14000.0	1100.0	100.0	100.0	0	0.0	0.0	-0.011	1.0	95.26272	-2.584	1	2.0	3.0	3.0	0.0	0.0
-14000.0	1100.0	100.0	100.0	0	0.0	0.0	-0.009	1.0	96.27918	-4.144	1	2.0	3.0	3.0	0.0	0.0
-14000.0	1100.0	100.0	100.0	0	0.0	0.0	-0.008	1.0	96.27918	-4.144	1	2.0	3.0	3.0	0.0	0.0
-14000.0	1100.0	100.0	100.0	0	0.0	0.0	-0.007	1.0	95.75728	-4.842	1	2.0	3.0	5.0	0.0	0.0
-14000.0	1100.0	100.0	100.0	0	0.0	0.0	-0.005	1.0	95.75728	-6.093	1	2.0	3.0	5.0	0.0	0.0
-14000.0	1100.0	100.0	100.0	0	0.0	0.0	-0.004	1.0	96.07203	-6.093	1	2.0	3.0	5.0	0.0	0.0
-14000.0	1100.0	100.0	100.0	0	0.0	0.0	-0.002	1.0	95.842224	-6.654	1	2.0	3.0	5.0	0.0	0.0
-14000.0	1100.0	100.0	100.0	0	0.0	0.0	0.0	1.0	95.842224	-7.658	1	2.0	3.0	5.0	0.0	0.0
-14000.0	1100.0	100.0	100.0	0	0.0	0.0	0.0	1.0	95.64905	-7.658	1	2.0	3.0	5.0	0.0	0.0
-14000.0	1100.0	100.0	100.0	0	0.0	0.0	0.001	1.0	96.43076	-8.108	1	2.0	3.0	5.0	0.0	0.0
-14000.0	1100.0	100.0	100.0	0	0.0	0.0	0.003	1.0	96.43076	-8.108	1	2.0	3.0	5.0	0.0	0.0
-14000.0	1100.0	100.0	100.0	0	0.0	0.0	0.004	1.0	96.509964	-8.914	1	2.0	3.0	5.0	0.0	0.0
-14000.0	1100.0	100.0	100.0	0	0.0	0.0	0.006	1.0	96.509964	-9.61	1	2.0	3.0	5.0	0.0	0.0
-14000.0	1100.0	100.0	100.0	0	0.0	0.0	0.008	1.0	97.024345	-9.61	1	2.0	3.0	5.0	0.0	0.0
-14000.0	1100.0	100.0	100.0	0	0.0	0.0	0.009	1.0	97.043846	-9.922	1	2.0	3.0	5.0	0.0	0.0
-14000.0	1100.0	100.0	100.0	0	0.0	0.0	0.011	1.0	97.043846	-10.481	1	2.0	3.0	5.0	0.0	0.0
-14000.0	1100.0	100.0	100.0	0	0.0	0.0	0.013	1.0	97.44658	-10.481	1	2.0	3.0	5.0	0.0	0.0
-14000.0	1100.0	100.0	100.0	0	0.0	0.0	0.014	1.0	97.598434	-10.731	1	2.0	3.0	5.0	0.0	0.0
-14000.0	1100.0	100.0	100.0	0	0.0	0.0	0.016	1.0	97.598434	-10.731	1	2.0	3.0	5.0	0.0	0.0
-14000.0	1100.0	100.0	100.0	0	0.0	0.0	0.018	1.0	97.15426	-11.179	1	2.0	3.0	5.0	0.0	0.0
-14000.0	1100.0	100.0	100.0	0	0.0	0.0	0.02	1.0	97.15426	-11.38	1	2.0	3.0	5.0	0.0	0.0
-14000.0	1100.0	100.0	100.0	0	0.0	0.0	0.021	1.0	97.29842	-11.38	1	2.0	3.0	5.0	0.0	0.0
-14000.0	1100.0	100.0	100.0	0	0.0	0.0	0.023	1.0	97.04764	-11.74	1	2.0	3.0	5.0	0.0	0.0
-14000.0	1100.0	100.0	100.0	0	0.0	0.0	0.025	1.0	97.04764	-11.74	1	2.0	3.0	5.0	0.0	0.0
-14000.0	1100.0	100.0	100.0	0	0.0	0.0	0.027	1.0	98.290306	-11.901	1	2.0	3.0	5.0	0.0	0.0
-14000.0	1100.0	100.0	100.0	0	0.0	0.0	0.028	1.0	97.778145	-12.191	1	2.0	3.0	5.0	0.0	0.0
-14000.0	1100.0	100.0	100.0	0	0.0	0.0	0.03	1.0	97.778145	-12.191	1	2.0	3.0	5.0	0.0	0.0
-14000.0	1100.0	100.0	100.0	0	0.0	0.0	0.032	1.0	97.23147	-12.439	1	2.0	3.0	5.0	0.0	0.0
-14000.0	1100.0	100.0	100.0	0	0.0	0.0	0.034	1.0	97.23147	-12.551	1	2.0	3.0	5.0	0.0	0.0
-14000.0	1100.0	100.0	100.0	0	0.0	0.0	0.036	1.0	97.50236	-12.551	1	2.0	3.0	5.0	0.0	0.0
-14000.0	1100.0	100.0	100.0	0	0.0	0.0	0.039	1.0	97.35527	-12.751	1	2.0	3.0	5.0	0.0	0.0
-14000.0	1100.0	100.0	100.0	0	0.0	0.0	0.041	1.0	97.35527	-12.842	1	2.0	3.0	5.0	0.0	0.0
-14000.0	1100.0	100.0	100.0	0	0.0	0.0	0.044	1.0	96.928665	-12.842	1	2.0	3.0	5.0	0.0	0.0
-14000.0	1100.0	100.0	100.0	0	0.0	0.0	0.046	1.0	97.01538	-13.002	1	2.0	3.0	5.0	0.0	0.0
-14000.0	1100.0	100.0	100.0	0	0.0	0.0	0.048	1.0	97.01538	-13.002	1	2.0	3.0	5.0	0.0	0.0
-14000.0	1100.0	100.0	100.0	0	0.0	0.0	0.051	1.0	97.28414	-13.073	1	2.0	3.0	5.0	0.0	0.0
-14000.0	1100.0	100.0	100.0	0	0.0	0.0	0.053	1.0	97.06386	-13.202	1	2.0	3.0	5.0	0.0	0.0
-14000.0	1100.0	100.0	100.0	0	0.0	0.0	0.056	1.0	97.31757	-13.202	1	2.0	3.0	5.0	0.0	0.0
-14000.0	1100.0	100.0	100.0	0	0.0	0.0	0.059	1.0	97.39	-13.26	1	2.0	3.0	5.0	0.0	0.0
-14000.0	1100.0	100.0	100.0	0	0.0	0.0	0.061	1.0	97.39	-13.363	1	2.0	3.0	5.0	0.0	0.0
-14000.0	1100.0	100.0	100.0	0	0.0	0.0	0.064	1.0	97.487206	-13.363	1	2.0	3.0	5.0	0.0	0.0
-14000.0	1100.0	100.0	100.0	0	0.0	0.0	0.067	1.0	97.78729	-13.41	1	2.0	3.0	5.0	0.0	0.0
-14000.0	1100.0	100.0	100.0	0	0.0	0.0	0.069	1.0	97.78729	-13.41	1	2.0	3.0	5.0	0.0	0.0
-14000.0	1100.0	100.0	100.0	0	0.0	0.0	0.072	1.0	97.543274	-13.493	1	2.0	3.0	5.0	0.0	0.0
-14000.0	1100.0	100.0	100.0	0	0.0	0.0	0.075	1.0	97.543274	-13.564	1	2.0	3.0	5.0	0.0	0.0
-14000.0	1100.0	100.0	100.0	0	0.0	0.0	0.077	1.0	97.92137	-13.564	1	2.0	3.0	5.0	0.0	0.0
-14000.0	1100.0	100.0	100.0	0	0.0	0.0	0.08	1.0	98.37539	-13.596	1	2.0	3.0	5.0	0.0	0.0
-14000.0	1100.0	100.0	100.0	0	0.0	0.0	0.082	1.0	98.37539	-13.654	1	2.0	3.0	5.0	0.0	0.0
-14000.0	1100.0	100.0	100.0	0	0.0	0.0	0.085	1.0	98.40002	-13.654	1	2.0	3.0	5.0	0.0	0.0
-14000.0	1100.0	100.0	100.0	0	0.0	0.0	0.087	1.0	97.890564	-13.68	1	2.0	3.0	5.0	0.0	0.0
-14000.0	1100.0	100.0	100.0	0	0.0	0.0	0.09	1.0	97.890564	-13.68	1	2.0	3.0	5.0	0.0	0.0
-14000.0	1100.0	100.0	100.0	0	0.0	0.0	0.093	1.0	98.60459	-13.726	1	2.0	3.0	5.0	0.0	0.0
-14000.0	1100.0	100.0	100.0	0	0.0	0.0	0.095	1.0	98.60459	-13.748	1	2.0	3.0	5.0	0.0	0.0
-14000.0	1100.0	100.0	100.0	0	0.0	0.0	0.097	1.0	98.295105	-13.748	1	2.0	3.0	5.0	0.0	0.0
-14000.0	1100.0	100.0	100.0	0	0.0	0.0	0.1	1.0	98.332756	-13.785	1	2.0	3.0	5.0	0.0	0.0
-14000.0	1100.0	100.0	100.0	0	0.0	0.0	0.102	1.0	98.332756	-13.816	1	2.0	3.0	5.0	0.0	0.0
-14000.0	1100.0	100.0	100.0	0	0.0	0.0	0.105	1.0	98.285545	-13.816	1	2.0	3.0	5.0	0.0	0.0
-14000.0	1100.0	100.0	100.0	0	0.0	0.0	0.107	1.0	98.44883	-13.83	1	2.0	3.0	5.0	0.0	0.0
-14000.0	1100.0	100.0	100.0	0	0.0	0.0	0.109	1.0	98.164055	-13.83	1	2.0	3.0	5.0	0.0	0.0
-14000.0	1100.0	100.0	100.0	0	0.0	0.0	0.111	1.0	97.6306	-13.856	1	2.0	3.0	5.0	0.0	0.0
-14000.0	1100.0	100.0	100.0	0	0.0	0.0	0.113	1.0	97.6306	-13.868	1	2.0	3.0	5.0	0.0	0.0
-14000.0	1100.0	100.0	100.0	0	0.0	0.0	0.116	1.0	97.66523	-13.868	1	2.0	3.0	5.0	0.0	0.0
-14000.0	1100.0	100.0	100.0	0	0.0	0.0	0.118	1.0	98.94219	-13.889	1	2.0	3.0	5.0	0.0	0.0
-14000.0	1100.0	100.0	100.0	0	0.0	0.0	0.12	1.0	98.94219	-13.906	1	2.0	3.0	5.0	0.0	0.0
-14000.0	1100.0	100.0	100.0	0	0.0	0.0	0.122	1.0	97.98685	-13.906	1	2.0	3.0	5.0	0.0	0.0
-14000.0	1100.0	100.0	100.0	0	0.0	0.0	0.125	1.0	97.42991	-13.914	1	2.0	3.0	5.0	0.0	0.0
-14000.0	1100.0	100.0	100.0	0	0.0	0.0	0.127	1.0	97.42991	-13.914	1	2.0	3.0	5.0	0.0	0.0
-14000.0	1100.0	100.0	100.0	0	0.0	0.0	0.129	1.0	97.14815	-13.929	1	2.0	3.0	5.0	0.0	0.0
-14000.0	1100.0	100.0	100.0	0	0.0	0.0	0.132	1.0	97.14815	-13.934	1	2.0	3.0	5.0	0.0	0.0
-14000.0	1100.0	100.0	100.0	0	0.0	0.0	0.134	1.0	97.38254	-13.934	1	2.0	3.0	5.0	0.0	0.0
-14000.0	1100.0	100.0	100.0	0	0.0	0.0	0.136	1.0	97.00008	-13.946	1	2.0	3.0	5.0	0.0	0.0
-14000.0	1100.0	100.0	100.0	0	0.0	0.0	0.139	1.0	97.00008	-13.951	1	2.0	3.0	5.0	0.0	0.0
-14000.0	1100.0	100.0	100.0	0	0.0	0.0	0.141	1.0	97.83804	-13.951	1	2.0	3.0	5.0	0.0	0.0
-14000.0	1100.0	100.0	100.0	0	0.0	0.0	0.143	1.0	97.16543	-13.96	1	2.0	3.0	5.0	0.0	0.0
-14000.0	1100.0	100.0	100.0	0	0.0	0.0	0.146	1.0	96.124855	-13.96	1	2.0	3.0	5.0	0.0	0.0
-14000.0	1100.0	100.0	100.0	0	0.0	0.0	0.148	1.0	98.56456	-13.969	1	2.0	3.0	5.0	0.0	0.0
-14000.0	1100.0	100.0	100.0	0	0.0	0.0	0.151	1.0	98.56456	-13.972	1	2.0	3.0	5.0	0.0	0.0
-14000.0	1100.0	100.0	100.0	0	0.0	0.0	0.153	1.0	98.080986	-13.972	1	2.0	3.0	6.0	0.0	0.0
0.0	1100.0	100.0	100.0	0	0.0	0.0	0.156	1.0	99.261665	-13.979	1	3.0	3.0	0.0	0.0	0.0
0.0	1100.0	100.0	100.0	0	0.0	0.0	0.159	1.0	99.261665	-13.981	1	3.0	3.0	0.0	0.0	0.0
0.0	1100.0	100.0	100.0	0	0.0	0.0	0.161	1.0	98.52681	-13.981	1	3.0	3.0	0.0	0.0	0.0
0.0	1100.0	100.0	100.0	0	0.0	0.0	0.164	1.0	98.52681	-13.986	1	3.0	3.0	0.0	0.0	0.0
0.0	1100.0	100.0	100.0	0	0.0	0.0	0.166	1.0	97.35775	-13.986	1	3.0	3.0	0.0	0.0	0.0
0.0	1100.0	100.0	100.0	0	0.0	0.0	0.169	1.0	98.86365	-12.997	1	3.0	3.0	0.0	0.0	0.0
0.0	1100.0	100.0	100.0	0	0.0	0.0	0.172	1.0	98.86365	-12.078	1	3.0	3.0	0.0	0.0	0.0
0.0	1100.0	100.0	100.0	0	0.0	0.0	0.176	1.0	99.115425	-12.078	1	3.0	3.0	0.0	0.0	0.0
0.0	1100.0	100.0	100.0	0	0.0	0.0	0.179	1.0	99.31831	-10.431	1	3.0	3.0	0.0	0.0	0.0
0.0	1100.0	100.0	100.0	0	0.0	0.0	0.182	1.0	99.31831	-9.007	1	3.0	3.0	0.0	0.0	0.0
0.0	1100.0	100.0	100.0	0	0.0	0.0	0.185	1.0	99.15227	-9.007	1	3.0	3.0	0.0	0.0	0.0
0.0	1100.0	100.0	100.0	0	0.0	0.0	0.189	1.0	99.15227	-7.779	1	3.0	3.0	0.0	0.0	0.0
0.0	1100.0	100.0	100.0	0	0.0	0.0	0.192	1.0	99.56077	-7.779	1	3.0	3.0	0.0	0.0	0.0
0.0	1100.0	100.0	100.0	0	0.0	0.0	0.195	1.0	98.62729	-7.229	1	3.0	3.0	0.0	0.0	0.0
0.0	1100.0	100.0	100.0	0	0.0	0.0	0.198	1.0	98.88127	-6.242	1	3.0	3.0	0.0	0.0	0.0
0.0	1100.0	100.0	100.0	0	0.0	0.0	0.2	1.0	98.158516	-6.242	1	3.0	3.0	0.0	0.0	0.0
0.0	1100.0	100.0	100.0	0	0.0	0.0	0.203	1.0	98.70689	-5.801	1	3.0	3.0	0.0	0.0	0.0
0.0	1100.0	100.0	100.0	0	0.0	0.0	0.205	1.0	98.70689	-5.009	1	3.0	3.0	0.0	0.0	0.0
0.0	1100.0	100.0	100.0	0	0.0	0.0	0.207	1.0	98.379585	-5.009	1	3.0	3.0	0.0	0.0	0.0
0.0	1100.0	100.0	100.0	0	0.0	0.0	0.209	1.0	98.379585	-4.655	1	3.0	3.0	0.0	0.0	0.0
0.0	1100.0	100.0	100.0	0	0.0	0.0	0.211	1.0	99.01138	-4.655	1	3.0	3.0	0.0	0.0	0.0
0.0	1100.0	100.0	100.0	0	0.0	0.0	0.212	1.0	98.46706	-4.02	1	3.0	3.0	0.0	0.0	0.0
0.0	1100.0	100.0	100.0	0	0.0	0.0	0.213	1.0	98.46706	-3.471	1	3.0	3.0	0.0	0.0	0.0
0.0	1100.0	100.0	100.0	0	0.0	0.0	0.214	1.0	97.63256	-3.471	1	3.0	3.0	0.0	0.0	0.0
0.0	1100.0	100.0	100.0	0	0.0	0.0	0.214	1.0	96.77817	-3.226	1	3.0	3.0	0.0	0.0	0.0
0.0	1100.0	100.0	100.0	0	0.0	0.0	0.214	1.0	96.77817	-2.786	1	3.0	3.0	0.0	0.0	0.0
0.0	1100.0	100.0	100.0	0	0.0	0.0	0.213	1.0	95.85326	-2.786	1	3.0	3.0	8.0	0.0	0.0
0.0	1100.0	100.0	100.0	0	0.0	0.0	0.212	1.0	95.85326	-2.589	1	3.0	3.0	9.0	0.0	0.0
0.0	1100.0	100.0	100.0	0	0.0	0.0	0.211	1.0	95.31837	-2.589	1	3.0	3.0	10.0	0.0	0.0
14000.0	1200.0	100.0	100.0	0	0.0	0.0	0.209	1.0	94.675285	-2.406	1	3.0	3.0	10.0	0.0	0.0
14000.0	1200.0	100.0	100.0	0	0.0	0.0	0.207	1.0	94.675285	-2.077	1	3.0	3.0	10.0	0.0	0.0
14000.0	1200.0	100.0	100.0	0	0.0	0.0	0.205	1.0	95.544106	-2.077	1	3.0	3.0	10.0	0.0	0.0
14000.0	1200.0	100.0	100.0	0	0.0	0.0	0.202	1.0	95.81157	-1.93	1	3.0	3.0	10.0	0.0	0.0
14000.0	1200.0	100.0	100.0	0	0.0	0.0	0.199	1.0	95.81157	0.243	1	3.0	3.0	10.0	0.0	0.0
14000.0	1200.0	100.0	100.0	0	0.0	0.0	0.196	1.0	96.48362	0.243	1	3.0	3.0	10.0	0.0	0.0
14000.0	1200.0	100.0	100.0	0	0.0	0.0	0.193	1.0	96.48362	2.122	1	3.0	3.0	10.0	0.0	0.0
14000.0	1200.0	100.0	100.0	0	0.0	0.0	0.19	1.0	97.12999	2.122	1	3.0	3.0	10.0	0.0	0.0
14000.0	1200.0	100.0	100.0	0	0.0	0.0	0.187	1.0	96.59562	2.963	1	3.0	3.0	10.0	0.0	0.0
14000.0	1200.0	100.0	100.0	0	0.0	0.0	0.183	1.0	96.59562	4.471	1	3.0	3.0	10.0	0.0	0.0
14000.0	1200.0	100.0	100.0	0	0.0	0.0	0.18	1.0	96.87188	4.471	1	3.0	3.0	10.0	0.0	0.0
14000.0	1200.0	100.0	100.0	0	0.0	0.0	0.176	1.0	96.73341	5.147	1	3.0	3.0	10.0	0.0	0.0
14000.0	1200.0	100.0	100.0	0	0.0	0.0	0.172	1.0	96.73341	6.356	1	3.0	3.0	10.0	0.0	0.0
14000.0	1200.0	100.0	100.0	0	0.0	0.0	0.169	1.0	96.80214	6.356	1	3.0	3.0	10.0	0.0	0.0
14000.0	1200.0	100.0	100.0	0	0.0	0.0	0.165	1.0	96.80214	6.898	1	3.0	3.0	10.0	0.0	0.0
14000.0	1200.0	100.0	100.0	0	0.0	0.0	0.162	1.0	97.11	6.898	1	3.0	3.0	10.0	0.0	0.0
14000.0	1200.0	100.0	100.0	0	0.0	0.0	0.159	1.0	96.83412	7.87	1	3.0	3.0	10.0	0.0	0.0
14000.0	1200.0	100.0	100.0	0	0.0	0.0	0.155	1.0	96.83412	8.708	1	3.0	3.0	10.0	0.0	0.0
14000.0	1200.0	100.0	100.0	0	0.0	0.0	0.152	1.0	97.35377	8.708	1	3.0	3.0	12.0	0.0	0.0
14000.0	1200.0	100.0	100.0	0	0.0	0.0	0.149	1.0	96.88998	9.083	1	3.0	3.0	12.0	0.0	0.0
14000.0	1200.0	100.0	100.0	0	0.0	0.0	0.147	1.0	96.88998	9.757	1	3.0	3.0	12.0	0.0	0.0
14000.0	1200.0	100.0	100.0	0	0.0	0.0	0.144	1.0	97.51293	9.757	1	3.0	3.0	12.0	0.0	0.0
14000.0	1200.0	100.0	100.0	0	0.0	0.0	0.141	1.0	97.51293	10.058	1	3.0	3.0	12.0	0.0	0.0
14000.0	1200.0	100.0	100.0	0	0.0	0.0	0.139	1.0	97.00809	10.058	1	3.0	3.0	12.0	0.0	0.0
14000.0	1200.0	100.0	100.0	0	0.0	0.0	0.136	1.0	95.53549	10.599	1	3.0	3.0	12.0	0.0	0.0
14000.0	1200.0	100.0	100.0	0	0.0	0.0	0.134	1.0	95.53549	10.84	1	3.0	3.0	12.0	0.0	0.0
14000.0	1200.0	100.0	100.0	0	0.0	0.0	0.132	1.0	94.976875	10.84	1	3.0	3.0	12.0	0.0	0.0
14000.0	1200.0	100.0	100.0	0	0.0	0.0	0.13	1.0	96.115	11.273	1	3.0	3.0	12.0	0.0	0.0
14000.0	1200.0	100.0	100.0	0	0.0	0.0	0.128	1.0	96.115	11.273	1	3.0	3.0	12.0	0.0	0.0
14000.0	1200.0	100.0	100.0	0	0.0	0.0	0.126	1.0	96.432785	11.467	1	3.0	3.0	12.0	0.0	0.0
14000.0	1200.0	100.0	100.0	0	0.0	0.0	0.125	1.0	96.26165	11.816	1	3.0	3.0	12.0	0.0	0.0
14000.0	1200.0	100.0	100.0	0	0.0	0.0	0.123	1.0	96.69957	11.816	1	3.0	3.0	12.0	0.0	0.0
14000.0	1200.0	100.0	100.0	0	0.0	0.0	0.122	1.0	97.50409	12.116	1	3.0	3.0	12.0	0.0	0.0
14000.0	1200.0	100.0	100.0	0	0.0	0.0	0.12	1.0	97.50409	12.251	1	3.0	3.0	12.0	0.0	0.0
14000.0	1200.0	100.0	100.0	0	0.0	0.0	0.119	1.0	97.7948	12.251	1	3.0	3.0	12.0	0.0	0.0
14000.0	1200.0	100.0	100.0	0	0.0	0.0	0.117	1.0	97.83908	12.491	1	3.0	3.0	12.0	0.0	0.0
14000.0	1200.0	100.0	100.0	0	0.0	0.0	0.115	1.0	97.83908	12.599	1	3.0	3.0	12.0	0.0	0.0
14000.0	1200.0	100.0	100.0	0	0.0	0.0	0.113	1.0	97.455505	12.599	1	3.0	3.0	12.0	0.0	0.0
14000.0	1200.0	100.0	100.0	0	0.0	0.0	0.112	1.0	97.86659	12.793	1	3.0	3.0	12.0	0.0	0.0
14000.0	1200.0	100.0	100.0	0	0.0	0.0	0.11	1.0	98.00778	12.793	1	3.0	3.0	12.0	0.0	0.0
14000.0	1200.0	100.0	100.0	0	0.0	0.0	0.108	1.0	98.288475	12.881	1	3.0	3.0	12.0	0.0	0.0
14000.0	1200.0	100.0	100.0	0	0.0	0.0	0.106	1.0	98.288475	13.035	1	3.0	3.0	12.0	0.0	0.0
14000.0	1200.0	100.0	100.0	0	0.0	0.0	0.104	1.0	98.81874	13.035	1	3.0	3.0	12.0	0.0	0.0
14000.0	1200.0	100.0	100.0	0	0.0	0.0	0.101	1.0	98.18448	13.17	1	3.0	3.0	12.0	0.0	0.0
14000.0	1200.0	100.0	100.0	0	0.0	0.0	0.099	1.0	98.18448	13.229	1	3.0	3.0	12.0	0.0	0.0
14000.0	1200.0	100.0	100.0	0	0.0	0.0	0.096	1.0	98.09143	13.229	1	3.0	3.0	12.0	0.0	0.0
14000.0	1200.0	100.0	100.0	0	0.0	0.0	0.094	1.0	98.09143	13.338	1	3.0	3.0	12.0	0.0	0.0
14000.0	1200.0	100.0	100.0	0	0.0	0.0	0.091	1.0	99.12186	13.338	1	3.0	3.0	12.0	0.0	0.0
14000.0	1200.0	100.0	100.0	0	0.0	0.0	0.088	1.0	98.06446	13.385	1	3.0	3.0	12.0	0.0	0.0
14000.0	1200.0	100.0	100.0	0	0.0	0.0	0.085	1.0	98.06446	13.431	1	3.0	3.0	12.0	0.0	0.0
14000.0	1200.0	100.0	100.0	0	0.0	0.0	0.082	1.0	94.103714	13.431	1	3.0	3.0	12.0	0.0	0.0
14000.0	1200.0	100.0	100.0	0	0.0	0.0	0.079	1.0	96.46939	13.511	1	3.0	3.0	12.0	0.0	0.0
14000.0	1200.0	100.0	100.0	0	0.0	0.0	0.076	1.0	96.46939	13.511	1	3.0	3.0	12.0	0.0	0.0
14000.0	1200.0	100.0	100.0	0	0.0	0.0	0.074	1.0	96.143326	13.547	1	3.0	3.0	12.0	0.0	0.0
14000.0	1200.0	100.0	100.0	0	0.0	0.0	0.071	1.0	96.143326	13.611	1	3.0	3.0	12.0	0.0	0.0
14000.0	1200.0	100.0	100.0	0	0.0	0.0	0.068	1.0	95.64688	13.611	1	3.0	3.0	12.0	0.0	0.0
14000.0	1200.0	100.0	100.0	0	0.0	0.0	0.065	1.0	95.664215	13.639	1	3.0	3.0	12.0	0.0	0.0
14000.0	1200.0	100.0	100.0	0	0.0	0.0	0.063	1.0	95.664215	13.692	1	3.0	3.0	12.0	0.0	0.0
14000.0	1200.0	100.0	100.0	0	0.0	0.0	0.06	1.0	95.53749	13.692	1	3.0	3.0	12.0	0.0	0.0
14000.0	1200.0	100.0	100.0	0	0.0	0.0	0.058	1.0	96.111435	13.715	1	3.0	3.0	12.0	0.0	0.0
14000.0	1200.0	100.0	100.0	0	0.0	0.0	0.055	1.0	96.111435	13.757	1	3.0	3.0	12.0	0.0	0.0
14000.0	1200.0	100.0	100.0	0	0.0	0.0	0.052	1.0	95.55313	13.757	1	3.0	3.0	12.0	0.0	0.0
14000.0	1200.0	100.0	100.0	0	0.0	0.0	0.05	1.0	95.55313	13.774	1	3.0	3.0	12.0	0.0	0.0
14000.0	1200.0	100.0	100.0	0	0.0	0.0	0.047	1.0	96.14868	13.774	1	3.0	3.0	12.0	0.0	0.0
14000.0	1200.0	100.0	100.0	1	0.0	0.0	0.045	1.0	95.85864	13.808	1	3.0	3.0	12.0	0.0	0.0
14000.0	1200.0	100.0	100.0	1	0.0	0.0	0.042	1.0	95.85864	13.823	1	3.0	3.0	12.0	0.0	0.0
14000.0	1200.0	100.0	100.0	1	0.0	0.0	0.04	1.0	95.53267	13.823	1	3.0	3.0	12.0	0.0	0.0
14000.0	1200.0	100.0	100.0	1	0.0	0.0	0.038	1.0	95.22334	13.85	1	3.0	3.0	12.0	0.0	0.0
14000.0	1200.0	100.0	100.0	1	0.0	0.0	0.036	1.0	95.22334	13.873	1	3.0	3.0	12.0	0.0	0.0
14000.0	1200.0	100.0	100.0	1	0.0	0.0	0.033	1.0	95.83289	13.873	1	3.0	3.0	12.0	0.0	0.0
14000.0	1200.0	100.0	100.0	1	0.0	0.0	0.031	1.0	95.83289	13.882	1	3.0	3.0	12.0	0.0	0.0
14000.0	1200.0	100.0	100.0	1	0.0	0.0	0.028	1.0	96.22574	13.882	1	3.0	3.0	12.0	0.0	0.0
14000.0	1200.0	100.0	100.0	1	0.0	0.0	0.025	1.0	96.98636	13.901	1	3.0	3.0	12.0	0.0	0.0
14000.0	1200.0	100.0	100.0	1	0.0	0.0	0.023	1.0	96.98636	13.91	1	3.0	3.0	12.0	0.0	0.0
14000.0	1200.0	100.0	100.0	1	0.0	0.0	0.02	1.0	97.053955	13.91	1	3.0	3.0	12.0	0.0	0.0
14000.0	1200.0	100.0	100.0	1	0.0	0.0	0.017	1.0	97.26955	13.924	1	3.0	3.0	12.0	0.0	0.0
14000.0	1200.0	100.0	100.0	1	0.0	0.0	0.014	1.0	97.26955	13.932	1	3.0	3.0	12.0	0.0	0.0
14000.0	1200.0	100.0	100.0	1	0.0	0.0	0.011	1.0	97.38804	13.932	1	3.0	3.0	12.0	0.0	0.0
14000.0	1200.0	100.0	100.0	1	0.0	0.0	0.008	1.0	97.38804	13.943	1	3.0	3.0	12.0	0.0	0.0
14000.0	1200.0	100.0	100.0	1	0.0	0.0	0.005	1.0	97.13719	13.943	1	3.0	3.0	12.0	0.0	0.0
14000.0	1200.0	100.0	100.0	1	0.0	0.0	0.003	1.0	96.19009	13.953	1	3.0	3.0	12.0	0.0	0.0
14000.0	1200.0	100.0	100.0	1	0.0	0.0	0.0	1.0	96.19009	13.958	1	3.0	3.0	12.0	0.0	0.0
14000.0	1200.0	100.0	100.0	1	0.0	0.0	-0.003	1.0	95.93753	13.958	1	3.0	3.0	12.0	0.0	0.0
14000.0	1200.0	100.0	100.0	1	0.0	0.0	-0.006	1.0	97.67275	13.967	1	3.0	3.0	12.0	0.0	0.0
14000.0	1200.0	100.0	100.0	1	0.0	0.0	-0.009	1.0	97.67275	13.97	1	3.0	3.0	12.0	0.0	0.0
14000.0	1200.0	100.0	100.0	1	0.0	0.0	-0.011	1.0	97.42887	13.97	1	3.0	3.0	13.0	0.0	0.0
14000.0	1200.0	100.0	100.0	1	0.0	0.0	-0.013	1.0	97.42887	13.976	1	3.0	3.0	13.0	0.0	0.0
0.0	1200.0	100.0	100.0	0	0.0	0.0	-0.015	1.0	97.15217	13.976	1	3.0	2.0	0.0	1.0	0.0
0.0	1200.0	100.0	100.0	0	0.0	0.0	-0.016	1.0	97.09282	13.979	1	3.0	2.0	0.0	1.0	0.0
0.0	1200.0	100.0	100.0	0	0.0	0.0	-0.017	1.0	97.37282	13.986	1	3.0	2.0	0.0	1.0	0.0
0.0	1200.0	100.0	100.0	0	0.0	0.0	-0.018	1.0	97.32054	13.986	1	3.0	2.0	0.0	1.0	0.0
0.0	1200.0	100.0	100.0	0	0.0	0.0	-0.018	1.0	97.16367	12.997	1	3.0	2.0	0.0	1.0	0.0
0.0	1200.0	100.0	100.0	0	0.0	0.0	-0.019	1.0	97.16367	11.224	1	3.0	2.0	0.0	1.0	0.0
0.0	1200.0	100.0	100.0	0	0.0	0.0	-0.019	1.0	97.311615	11.224	1	3.0	2.0	0.0	1.0	0.0
0.0	1200.0	100.0	100.0	0	0.0	0.0	-0.02	1.0	97.311615	10.429	1	3.0	2.0	0.0	1.0	0.0
0.0	1200.0	100.0	100.0	0	0.0	0.0	-0.02	1.0	96.11784	10.429	1	3.0	2.0	0.0	1.0	0.0
0.0	1200.0	100.0	100.0	0	0.0	0.0	-0.02	1.0	96.48036	9.007	1	3.0	2.0	0.0	1.0	0.0
0.0	1200.0	100.0	100.0	0	0.0	0.0	-0.02	1.0	96.48036	8.37	1	3.0	2.0	0.0	1.0	0.0
0.0	1200.0	100.0	100.0	0	0.0	0.0	-0.02	1.0	96.37174	8.37	1	3.0	2.0	0.0	1.0	0.0
0.0	1200.0	100.0	100.0	0	0.0	0.0	-0.02	1.0	98.144325	7.228	1	3.0	2.0	0.0	1.0	0.0
0.0	1200.0	100.0	100.0	0	0.0	0.0	-0.019	1.0	98.144325	6.242	1	3.0	2.0	0.0	1.0	0.0
0.0	1200.0	100.0	100.0	0	0.0	0.0	-0.019	1.0	97.77472	6.242	0	3.0	2.0	7.0	1.0	0.0
0.0	1200.0	100.0	100.0	0	0.0	0.0	-0.018	1.0	97.77472	5.801	0	3.0	2.0	7.0	1.0	0.0
0.0	1200.0	100.0	100.0	0	0.0	0.0	-0.017	1.0	97.57078	5.801	0	3.0	2.0	0.0	1.0	0.0
0.0	1200.0	100.0	100.0	0	0.0	0.0	-0.017	1.0	97.51081	5.01	0	3.0	2.0	0.0	1.0	0.0
0.0	1200.0	100.0	100.0	0	0.0	0.0	-0.016	1.0	97.51081	4.656	0	3.0	2.0	0.0	1.0	0.0
0.0	1200.0	100.0	100.0	0	0.0	0.0	-0.015	1.0	97.57214	4.656	0	3.0	2.0	0.0	1.0	0.0
0.0	1200.0	100.0	100.0	0	0.0	0.0	-0.014	1.0	97.277214	4.02	0	3.0	2.0	0.0	1.0	0.0
0.0	1200.0	100.0	100.0	0	0.0	0.0	-0.013	1.0	97.277214	3.735	0	3.0	2.0	0.0	1.0	0.0
0.0	1200.0	100.0	100.0	0	0.0	0.0	-0.012	1.0	97.45854	3.735	0	3.0	2.0	0.0	1.0	0.0
0.0	1200.0	100.0	100.0	0	0.0	0.0	-0.01	1.0	97.45854	3.226	0	3.0	2.0	0.0	1.0	0.0
0.0	1200.0	100.0	100.0	0	0.0	0.0	-0.009	1.0	96.88823	3.226	0	3.0	2.0	0.0	1.0	0.0
0.0	1200.0	100.0	100.0	0	0.0	0.0	-0.007	1.0	96.750046	2.785	0	3.0	2.0	0.0	1.0	0.0
0.0	1200.0	100.0	100.0	0	0.0	0.0	-0.005	1.0	96.750046	2.588	0	3.0	2.0	0.0	1.0	0.0
0.0	1200.0	100.0	100.0	0	0.0	0.0	-0.003	1.0	96.58714	2.588	0	3.0	2.0	0.0	1.0	0.0
0.0	1200.0	100.0	100.0	0	0.0	0.0	-0.002	1.0	96.28473	2.235	0	3.0	2.0	0.0	1.0	0.0
0.0	1200.0	100.0	100.0	0	0.0	0.0	0.0	1.0	96.28473	2.077	0	3.0	2.0	0.0	1.0	0.0
0.0	1200.0	100.0	100.0	0	0.0	0.0	0.002	1.0	96.52127	2.077	0	3.0	2.0	0.0	1.0	0.0
0.0	1200.0	100.0	100.0	0	0.0	0.0	0.005	1.0	96.52127	1.793	0	3.0	2.0	0.0	1.0	0.0
0.0	1200.0	100.0	100.0	0	0.0	0.0	0.008	1.0	96.78211	1.793	0	3.0	2.0	0.0	1.0	0.0
0.0	1200.0	100.0	100.0	0	0.0	0.0	0.011	1.0	96.78856	1.667	0	3.0	2.0	0.0	1.0	0.0
0.0	1200.0	100.0	100.0	0	0.0	0.0	0.014	1.0	97.158966	1.44	0	3.0	2.0	0.0	1.0	0.0
0.0	1200.0	100.0	100.0	0	0.0	0.0	0.018	1.0	97.291	1.44	0	3.0	2.0	0.0	1.0	0.0
0.0	1200.0	100.0	100.0	0	0.0	0.0	0.021	1.0	97.20805	1.337	0	3.0	2.0	0.0	1.0	0.0
0.0	1200.0	100.0	100.0	0	0.0	0.0	0.025	1.0	97.20805	1.155	0	3.0	2.0	0.0	1.0	0.0
0.0	1200.0	100.0	100.0	0	0.0	0.0	0.028	1.0	97.51877	1.155	0	3.0	2.0	0.0	1.0	0.0
0.0	1200.0	100.0	100.0	0	0.0	0.0	0.032	1.0	97.51877	0.997	0	3.0	2.0	0.0	1.0	0.0
0.0	1200.0	100.0	100.0	0	0.0	0.0	0.035	1.0	97.64185	0.997	0	3.0	2.0	0.0	1.0	0.0
0.0	1200.0	100.0	100.0	0	0.0	0.0	0.039	1.0	97.26022	0.927	0	3.0	2.0	0.0	1.0	0.0
0.0	1200.0	100.0	100.0	0	0.0	0.0	0.043	1.0	97.26022	0.8	0	3.0	2.0	0.0	1.0	0.0
0.0	1200.0	100.0	100.0	0	0.0	0.0	0.047	1.0	97.688705	0.8	0	3.0	2.0	0.0	1.0	0.0
0.0	1200.0	100.0	100.0	0	0.0	0.0	0.051	1.0	97.53995	0.743	0	3.0	2.0	0.0	1.0	0.0
0.0	1200.0	100.0	100.0	0	0.0	0.0	0.055	1.0	97.53995	0.642	0	3.0	2.0	0.0	1.0	0.0
0.0	1200.0	100.0	100.0	0	0.0	0.0	0.058	1.0	97.87265	0.642	0	3.0	2.0	0.0	1.0	0.0
0.0	1200.0	100.0	100.0	0	0.0	0.0	0.062	1.0	97.87265	0.596	0	3.0	2.0	0.0	1.0	0.0
0.0	1200.0	100.0	100.0	0	0.0	0.0	0.066	1.0	98.00175	0.596	0	3.0	2.0	0.0	1.0	0.0
0.0	1200.0	100.0	100.0	0	0.0	0.0	0.069	1.0	98.74566	0.515	0	3.0	2.0	0.0	1.0	0.0
0.0	1200.0	100.0	100.0	0	0.0	0.0	0.073	1.0	98.74566	0.478	0	3.0	2.0	0.0	1.0	0.0
0.0	1200.0	100.0	100.0	0	0.0	0.0	0.076	1.0	98.64972	0.478	0	3.0	2.0	0.0	1.0	0.0
0.0	1200.0	100.0	100.0	0	0.0	0.0	0.08	1.0	98.334145	0.414	0	3.0	2.0	0.0	1.0	0.0
0.0	1200.0	100.0	100.0	0	0.0	0.0	0.083	1.0	98.334145	0.383	0	3.0	2.0	0.0	1.0	0.0
0.0	1200.0	100.0	100.0	0	0.0	0.0	0.086	1.0	99.28414	0.383	0	3.0	2.0	0.0	1.0	0.0
0.0	1200.0	100.0	100.0	0	0.0	0.0	0.09	1.0	99.28414	0.331	0	3.0	2.0	0.0	1.0	0.0
0.0	1200.0	100.0	100.0	0	0.0	0.0	0.093	1.0	99.25753	0.331	0	3.0	2.0	0.0	1.0	0.0
0.0	1200.0	100.0	100.0	0	0.0	0.0	0.096	1.0	98.57415	0.286	0	3.0	2.0	0.0	1.0	0.0
0.0	1200.0	100.0	100.0	0	0.0	0.0	0.098	1.0	98.57415	0.265	0	3.0	2.0	0.0	1.0	0.0
0.0	1200.0	100.0	100.0	0	0.0	0.0	0.101	1.0	98.03878	0.265	0	3.0	2.0	0.0	1.0	0.0
0.0	1200.0	100.0	100.0	0	0.0	0.0	0.104	1.0	97.022095	0.229	0	3.0	2.0	0.0	1.0	0.0
0.0	1200.0	100.0	100.0	0	0.0	0.0	0.107	1.0	97.022095	0.197	0	3.0	2.0	0.0	1.0	0.0
0.0	1200.0	100.0	100.0	0	0.0	0.0	0.109	1.0	96.951004	0.197	0	3.0	2.0	0.0	1.0	0.0
0.0	1200.0	100.0	100.0	0	0.0	0.0	0.112	1.0	96.951004	0.183	0	3.0	2.0	0.0	1.0	0.0
0.0	1200.0	100.0	100.0	0	0.0	0.0	0.115	1.0	96.96192	0.183	0	3.0	2.0	0.0	1.0	0.0
0.0	1200.0	100.0	100.0	0	0.0	0.0	0.117	1.0	96.74711	0.158	0	3.0	2.0	0.0	1.0	0.0
0.0	1200.0	100.0	100.0	0	0.0	0.0	0.119	1.0	96.74711	0.147	0	3.0	2.0	0.0	1.0	0.0
0.0	1200.0	100.0	100.0	0	0.0	0.0	0.122	1.0	96.75947	0.147	0	3.0	2.0	0.0	1.0	0.0
0.0	1200.0	100.0	100.0	0	0.0	0.0	0.124	1.0	97.85179	0.127	0	3.0	2.0	0.0	1.0	0.0
0.0	1200.0	100.0	100.0	0	0.0	0.0	0.126	1.0	97.85179	0.118	0	3.0	2.0	0.0	1.0	0.0
0.0	1200.0	100.0	100.0	0	0.0	0.0	0.128	1.0	98.0537	0.118	0	3.0	2.0	0.0	1.0	0.0
0.0	1200.0	100.0	100.0	0	0.0	0.0	0.131	1.0	98.0537	0.101	0	3.0	2.0	0.0	1.0	0.0
0.0	1200.0	100.0	100.0	0	0.0	0.0	0.133	1.0	96.89869	0.101	0	3.0	2.0	0.0	1.0	0.0
0.0	1200.0	100.0	100.0	0	0.0	0.0	0.135	1.0	96.15009	0.094	0	3.0	2.0	0.0	1.0	0.0
0.0	1200.0	100.0	100.0	0	0.0	0.0	0.137	1.0	96.15009	0.081	0	3.0	2.0	0.0	1.0	0.0
0.0	1200.0	100.0	100.0	0	0.0	0.0	0.139	1.0	94.88304	0.081	0	3.0	2.0	0.0	1.0	0.0
0.0	1200.0	100.0	100.0	0	0.0	0.0	0.141	1.0	94.9218	0.075	0	3.0	2.0	0.0	1.0	0.0
0.0	1200.0	100.0	100.0	0	0.0	0.0	0.144	1.0	94.9218	0.065	0	3.0	2.0	0.0	1.0	0.0
0.0	1200.0	100.0	100.0	0	0.0	0.0	0.146	1.0	97.24533	0.065	0	3.0	2.0	0.0	1.0	0.0
0.0	1200.0	100.0	100.0	0	0.0	0.0	0.148	1.0	97.24533	0.06	0	3.0	2.0	0.0	1.0	0.0
0.0	1200.0	100.0	100.0	0	0.0	0.0	0.15	1.0	97.488754	0.06	0	3.0	2.0	0.0	1.0	0.0
0.0	1200.0	100.0	100.0	0	0.0	0.0	0.152	1.0	97.56298	0.052	0	3.0	2.0	0.0	1.0	0.0
0.0	1200.0	100.0	100.0	0	0.0	0.0	0.154	1.0	97.56298	0.048	0	3.0	2.0	0.0	1.0	0.0
0.0	1200.0	100.0	100.0	0	0.0	0.0	0.157	1.0	97.32014	0.048	0	3.0	2.0	0.0	1.0	0.0
0.0	1200.0	100.0	100.0	0	0.0	0.0	0.159	1.0	96.80489	0.041	0	3.0	2.0	0.0	1.0	0.0
0.0	1200.0	100.0	100.0	0	0.0	0.0	0.161	1.0	96.80489	0.038	0	3.0	2.0	0.0	1.0	0.0
0.0	1200.0	100.0	100.0	0	0.0	0.0	0.163	1.0	95.6525	0.038	0	3.0	2.0	0.0	1.0	0.0
0.0	1200.0	100.0	100.0	0	0.0	0.0	0.165	1.0	95.6525	0.033	0	3.0	2.0	0.0	1.0	0.0
0.0	1200.0	100.0	100.0	0	0.0	0.0	0.168	1.0	94.976944	0.033	0	3.0	2.0	0.0	1.0	0.0
0.0	1200.0	100.0	100.0	0	0.0	0.0	0.17	1.0	95.632095	0.03	0	3.0	2.0	0.0	1.0	0.0
0.0	1200.0	100.0	100.0	0	0.0	0.0	0.172	1.0	95.632095	0.026	0	3.0	2.0	0.0	1.0	0.0
0.0	1200.0	100.0	100.0	0	0.0	0.0	0.174	1.0	96.586555	0.026	0	3.0	2.0	0.0	1.0	0.0
0.0	1200.0	100.0	100.0	0	0.0	0.0	0.176	1.0	97.14172	0.024	0	3.0	2.0	0.0	1.0	0.0
0.0	1200.0	100.0	100.0	0	0.0	0.0	0.179	1.0	97.14172	0.021	0	3.0	2.0	0.0	1.0	0.0
0.0	1200.0	100.0	100.0	0	0.0	0.0	0.181	1.0	97.18915	0.021	0	3.0	2.0	0.0	1.0	0.0
0.0	1200.0	100.0	100.0	0	0.0	0.0	0.183	1.0	97.83171	0.018	0	3.0	2.0	0.0	1.0	0.0
0.0	1200.0	100.0	100.0	0	0.0	0.0	0.185	1.0	97.69826	0.018	0	3.0	2.0	0.0	1.0	0.0
0.0	1200.0	100.0	100.0	0	0.0	0.0	0.187	1.0	98.44901	0.016	0	3.0	2.0	0.0	1.0	0.0
0.0	1200.0	100.0	100.0	0	0.0	0.0	0.189	1.0	98.44901	0.015	0	3.0	2.0	0.0	1.0	0.0
0.0	1200.0	100.0	100.0	0	0.0	0.0	0.191	1.0	98.720825	0.015	0	3.0	2.0	0.0	1.0	0.0
0.0	1200.0	100.0	100.0	0	0.0	0.0	0.193	1.0	97.18913	0.012	0	3.0	2.0	0.0	1.0	0.0
0.0	1200.0	100.0	100.0	0	0.0	0.0	0.194	1.0	97.18913	0.011	0	3.0	2.0	0.0	1.0	0.0
0.0	1200.0	100.0	100.0	0	0.0	0.0	0.195	1.0	97.34452	0.011	0	3.0	2.0	0.0	1.0	0.0
0.0	1200.0	100.0	100.0	0	0.0	0.0	0.196	1.0	97.34452	0.01	0	3.0	2.0	0.0	1.0	0.0
0.0	1200.0	100.0	100.0	0	0.0	0.0	0.197	1.0	96.92992	0.01	0	3.0	2.0	0.0	1.0	0.0
0.0	1200.0	100.0	100.0	0	0.0	0.0	0.198	1.0	97.13775	0.008	0	3.0	2.0	0.0	1.0	0.0
0.0	1200.0	100.0	100.0	0	0.0	0.0	0.198	1.0	97.13775	0.008	0	3.0	2.0	0.0	1.0	0.0
0.0	1200.0	100.0	100.0	0	0.0	0.0	0.197	1.0	96.80242	0.008	0	3.0	2.0	0.0	1.0	0.0
0.0	1200.0	100.0	100.0	0	0.0	0.0	0.197	1.0	96.16871	0.006	0	3.0	2.0	9.0	1.0	0.0
0.0	1200.0	100.0	100.0	0	0.0	0.0	0.196	1.0	96.16871	0.006	0	3.0	2.0	9.0	1.0	0.0
14000.0	1100.0	100.0	100.0	0	0.0	0.0	0.194	1.0	96.246155	0.006	0	3.0	2.0	10.0	1.0	0.0
14000.0	1100.0	100.0	100.0	0	0.0	0.0	0.192	1.0	96.246155	0.005	0	3.0	2.0	10.0	1.0	0.0
14000.0	1100.0	100.0	100.0	0	0.0	0.0	0.19	1.0	96.11147	0.005	0	3.0	2.0	10.0	1.0	0.0
14000.0	1100.0	100.0	100.0	0	0.0	0.0	0.187	1.0	96.67879	0.004	0	3.0	2.0	10.0	1.0	0.0
14000.0	1100.0	100.0	100.0	0	0.0	0.0	0.184	1.0	96.67879	0.995	0	3.0	2.0	10.0	1.0	0.0
14000.0	1100.0	100.0	100.0	0	0.0	0.0	0.181	1.0	96.98212	0.995	0	3.0	2.0	10.0	1.0	0.0
14000.0	1100.0	100.0	100.0	0	0.0	0.0	0.178	1.0	96.99028	2.771	0	3.0	2.0	10.0	1.0	0.0
14000.0	1100.0	100.0	100.0	0	0.0	0.0	0.175	1.0	96.99028	2.771	0	3.0	2.0	10.0	1.0	0.0
14000.0	1100.0	100.0	100.0	0	0.0	0.0	0.172	1.0	97.64523	3.566	0	3.0	2.0	10.0	1.0	0.0
14000.0	1100.0	100.0	100.0	0	0.0	0.0	0.169	1.0	97.64523	4.993	0	3.0	2.0	10.0	1.0	0.0
14000.0	1100.0	100.0	100.0	0	0.0	0.0	0.166	1.0	96.65124	4.993	0	3.0	2.0	10.0	1.0	0.0
14000.0	1100.0	100.0	100.0	0	0.0	0.0	0.162	1.0	97.16848	6.223	0	3.0	2.0	10.0	1.0	0.0
14000.0	1100.0	100.0	100.0	0	0.0	0.0	0.159	1.0	97.16848	6.774	0	3.0	2.0	10.0	1.0	0.0
14000.0	1100.0	100.0	100.0	0	0.0	0.0	0.156	1.0	97.77547	6.774	0	3.0	2.0	10.0	1.0	0.0
14000.0	1100.0	100.0	100.0	0	0.0	0.0	0.152	1.0	96.91706	7.762	0	3.0	2.0	12.0	1.0	0.0
14000.0	1100.0	100.0	100.0	0	0.0	0.0	0.149	1.0	96.91706	8.206	0	3.0	2.0	12.0	1.0	0.0
14000.0	1100.0	100.0	100.0	0	0.0	0.0	0.147	1.0	97.28091	8.206	0	3.0	2.0	12.0	1.0	0.0
14000.0	1100.0	100.0	100.0	0	0.0	0.0	0.144	1.0	97.28091	8.998	0	3.0	2.0	12.0	1.0	0.0
14000.0	1100.0	100.0	100.0	0	0.0	0.0	0.141	1.0	97.41063	8.998	0	3.0	2.0	12.0	1.0	0.0
14000.0	1100.0	100.0	100.0	0	0.0	0.0	0.138	1.0	97.79665	9.354	0	3.0	2.0	12.0	1.0	0.0
14000.0	1100.0	100.0	100.0	0	0.0	0.0	0.136	1.0	97.79665	9.99	0	3.0	2.0	12.0	1.0	0.0
14000.0	1100.0	100.0	100.0	0	0.0	0.0	0.134	1.0	97.40891	9.99	0	3.0	2.0	12.0	1.0	0.0
14000.0	1100.0	100.0	100.0	0	0.0	0.0	0.132	1.0	97.286575	10.54	0	3.0	2.0	12.0	1.0	0.0
14000.0	1100.0	100.0	100.0	0	0.0	0.0	0.13	1.0	97.286575	10.785	0	3.0	2.0	12.0	1.0	0.0
14000.0	1100.0	100.0	100.0	0	0.0	0.0	0.128	1.0	96.76132	10.785	0	3.0	2.0	12.0	1.0	0.0
14000.0	1100.0	100.0	100.0	0	0.0	0.0	0.126	1.0	96.76132	11.227	0	3.0	2.0	12.0	1.0	0.0
14000.0	1100.0	100.0	100.0	0	0.0	0.0	0.124	1.0	96.706215	11.227	0	3.0	2.0	12.0	1.0	0.0
14000.0	1100.0	100.0	100.0	0	0.0	0.0	0.123	1.0	96.902756	11.424	0	3.0	2.0	12.0	1.0	0.0
14000.0	1100.0	100.0	100.0	0	0.0	0.0	0.121	1.0	96.902756	11.778	0	3.0	2.0	12.0	1.0	0.0
14000.0	1100.0	100.0	100.0	0	0.0	0.0	0.119	1.0	97.47676	11.778	0	3.0	2.0	12.0	1.0	0.0
14000.0	1100.0	100.0	100.0	0	0.0	0.0	0.117	1.0	97.64862	11.937	0	3.0	2.0	12.0	1.0	0.0
14000.0	1100.0	100.0	100.0	0	0.0	0.0	0.115	1.0	97.64862	12.22	0	3.0	2.0	12.0	1.0	0.0
14000.0	1100.0	100.0	100.0	0	0.0	0.0	0.113	1.0	97.48539	12.22	0	3.0	2.0	12.0	1.0	0.0
14000.0	1100.0	100.0	100.0	0	0.0	0.0	0.111	1.0	97.48539	12.348	0	3.0	2.0	12.0	1.0	0.0
14000.0	1100.0	100.0	100.0	0	0.0	0.0	0.109	1.0	97.65971	12.348	0	3.0	2.0	12.0	1.0	0.0
14000.0	1100.0	100.0	100.0	0	0.0	0.0	0.107	1.0	97.12142	12.575	0	3.0	2.0	12.0	1.0	0.0
14000.0	1100.0	100.0	100.0	0	0.0	0.0	0.104	1.0	97.12142	12.677	0	3.0	2.0	12.0	1.0	0.0
14000.0	1100.0	100.0	100.0	0	0.0	0.0	0.102	1.0	97.42059	12.677	0	3.0	2.0	12.0	1.0	0.0
14000.0	1100.0	100.0	100.0	0	0.0	0.0	0.1	1.0	96.74912	12.861	0	3.0	2.0	12.0	1.0	0.0
14000.0	1100.0	100.0	100.0	0	0.0	0.0	0.098	1.0	96.74912	13.019	0	3.0	2.0	12.0	1.0	0.0
14000.0	1100.0	100.0	100.0	0	0.0	0.0	0.095	1.0	96.83332	13.019	0	3.0	2.0	12.0	1.0	0.0
14000.0	1100.0	100.0	100.0	0	0.0	0.0	0.093	1.0	96.83332	13.089	0	3.0	2.0	12.0	1.0	0.0
14000.0	1100.0	100.0	100.0	0	0.0	0.0	0.091	1.0	97.0361	13.089	0	3.0	2.0	12.0	1.0	0.0
14000.0	1100.0	100.0	100.0	0	0.0	0.0	0.088	1.0	96.820114	13.216	0	3.0	2.0	12.0	1.0	0.0
14000.0	1100.0	100.0	100.0	0	0.0	0.0	0.086	1.0	96.820114	13.273	0	3.0	2.0	12.0	1.0	0.0
14000.0	1100.0	100.0	100.0	0	0.0	0.0	0.084	1.0	96.49491	13.273	0	3.0	2.0	12.0	1.0	0.0
14000.0	1100.0	100.0	100.0	0	0.0	0.0	0.081	1.0	96.44954	13.375	0	3.0	2.0	12.0	1.0	0.0
14000.0	1100.0	100.0	100.0	0	0.0	0.0	0.079	1.0	96.44954	13.42	0	3.0	2.0	12.0	1.0	0.0
14000.0	1100.0	100.0	100.0	0	0.0	0.0	0.076	1.0	96.0142	13.42	0	3.0	2.0	12.0	1.0	0.0
14000.0	1100.0	100.0	100.0	0	0.0	0.0	0.075	1.0	96.0142	13.502	0	3.0	2.0	12.0	1.0	0.0
14000.0	1100.0	100.0	100.0	0	0.0	0.0	0.072	1.0	96.07501	13.502	0	3.0	2.0	12.0	1.0	0.0
14000.0	1100.0	100.0	100.0	0	0.0	0.0	0.07	1.0	95.51854	13.538	0	3.0	2.0	12.0	1.0	0.0
14000.0	1100.0	100.0	100.0	0	0.0	0.0	0.068	1.0	95.51854	13.604	0	3.0	2.0	12.0	1.0	0.0
14000.0	1100.0	100.0	100.0	0	0.0	0.0	0.066	1.0	95.96584	13.604	0	3.0	2.0	12.0	1.0	0.0
14000.0	1100.0	100.0	100.0	0	0.0	0.0	0.064	1.0	96.251785	13.634	0	3.0	2.0	12.0	1.0	0.0
14000.0	1100.0	100.0	100.0	0	0.0	0.0	0.062	1.0	96.61515	13.686	0	3.0	2.0	12.0	1.0	0.0
14000.0	1100.0	100.0	100.0	0	0.0	0.0	0.06	1.0	96.94621	13.686	0	3.0	2.0	12.0	1.0	0.0
14000.0	1100.0	100.0	100.0	0	0.0	0.0	0.059	1.0	96.94621	13.71	0	3.0	2.0	12.0	1.0	0.0
14000.0	1100.0	100.0	100.0	0	0.0	0.0	0.057	1.0	97.44721	13.71	0	3.0	2.0	12.0	1.0	0.0
14000.0	1100.0	100.0	100.0	0	0.0	0.0	0.055	1.0	97.128494	13.752	0	3.0	2.0	12.0	1.0	0.0
14000.0	1100.0	100.0	100.0	0	0.0	0.0	0.053	1.0	97.128494	13.788	0	3.0	2.0	12.0	1.0	0.0
14000.0	1100.0	100.0	100.0	0	0.0	0.0	0.052	1.0	97.42989	13.788	0	3.0	2.0	12.0	1.0	0.0
14000.0	1100.0	100.0	100.0	0	0.0	0.0	0.05	1.0	97.2776	13.804	0	3.0	2.0	12.0	1.0	0.0
14000.0	1100.0	100.0	100.0	0	0.0	0.0	0.048	1.0	97.2776	13.804	0	3.0	2.0	12.0	1.0	0.0
14000.0	1100.0	100.0	100.0	0	0.0	0.0	0.047	1.0	96.99066	13.833	0	3.0	2.0	12.0	1.0	0.0
14000.0	1100.0	100.0	100.0	0	0.0	0.0	0.045	1.0	96.99066	13.847	0	3.0	2.0	12.0	1.0	0.0
14000.0	1100.0	100.0	100.0	0	0.0	0.0	0.043	1.0	96.62696	13.847	0	3.0	2.0	12.0	1.0	0.0
14000.0	1100.0	100.0	100.0	0	0.0	0.0	0.041	1.0	97.77823	13.871	0	3.0	2.0	12.0	1.0	0.0
14000.0	1100.0	100.0	100.0	0	0.0	0.0	0.04	1.0	97.77823	13.88	0	3.0	2.0	12.0	1.0	0.0
14000.0	1100.0	100.0	100.0	0	0.0	0.0	0.038	1.0	97.82224	13.88	0	3.0	2.0	12.0	1.0	0.0
14000.0	1100.0	100.0	100.0	0	0.0	0.0	0.036	1.0	97.89114	13.899	0	3.0	2.0	12.0	1.0	0.0
14000.0	1100.0	100.0	100.0	0	0.0	0.0	0.034	1.0	97.89114	13.915	0	3.0	2.0	12.0	1.0	0.0
14000.0	1100.0	100.0	100.0	0	0.0	0.0	0.031	1.0	97.09065	13.915	0	3.0	2.0	12.0	1.0	0.0
14000.0	1100.0	100.0	100.0	0	0.0	0.0	0.029	1.0	97.09065	13.924	0	3.0	2.0	12.0	1.0	0.0
14000.0	1100.0	100.0	100.0	0	0.0	0.0	0.027	1.0	97.76989	13.924	0	3.0	2.0	12.0	1.0	0.0
14000.0	1100.0	100.0	100.0	0	0.0	0.0	0.025	1.0	98.90896	13.936	0	3.0	2.0	12.0	1.0	0.0
14000.0	1100.0	100.0	100.0	0	0.0	0.0	0.022	1.0	98.90896	13.941	0	3.0	2.0	12.0	1.0	0.0
14000.0	1100.0	100.0	100.0	0	0.0	0.0	0.02	1.0	98.60232	13.941	0	3.0	2.0	12.0	1.0	0.0
14000.0	1100.0	100.0	100.0	0	0.0	0.0	0.017	1.0	98.73795	13.953	0	3.0	2.0	12.0	1.0	0.0
14000.0	1100.0	100.0	100.0	0	0.0	0.0	0.015	1.0	98.73795	13.958	0	3.0	2.0	12.0	1.0	0.0
14000.0	1100.0	100.0	100.0	0	0.0	0.0	0.012	1.0	98.29395	13.958	0	3.0	2.0	12.0	1.0	0.0
14000.0	1100.0	100.0	100.0	0	0.0	0.0	0.009	1.0	98.29395	13.966	0	3.0	2.0	12.0	1.0	0.0
14000.0	1100.0	100.0	100.0	0	0.0	0.0	0.006	1.0	98.118034	13.966	0	3.0	2.0	12.0	1.0	0.0
14000.0	1100.0	100.0	100.0	0	0.0	0.0	0.003	1.0	97.60162	13.972	0	3.0	2.0	12.0	1.0	0.0
14000.0	1100.0	100.0	100.0	0	0.0	0.0	0.0	1.0	97.60162	13.976	0	3.0	2.0	12.0	1.0	0.0
14000.0	1100.0	100.0	100.0	0	0.0	0.0	-0.002	1.0	97.109276	13.976	0	3.0	2.0	12.0	1.0	0.0
14000.0	1100.0	100.0	100.0	0	0.0	0.0	-0.006	1.0	96.145325	13.981	0	3.0	2.0	12.0	1.0	0.0
14000.0	1100.0	100.0	100.0	0	0.0	0.0	-0.009	1.0	96.145325	13.981	0	3.0	2.0	12.0	1.0	0.0
14000.0	1100.0	100.0	100.0	0	0.0	0.0	-0.011	1.0	96.41691	13.985	0	3.0	2.0	13.0	1.0	0.0
14000.0	1100.0	100.0	100.0	0	0.0	0.0	-0.013	1.0	96.41691	13.99	0	3.0	2.0	13.0	1.0	0.0
0.0	1100.0	100.0	99.00498	0	0.0	0.0	-0.015	1.0	96.68728	13.99	0	3.0	2.0	0.0	2.0	0.0
0.0	1100.0	100.0	99.00498	0	0.0	0.0	-0.017	1.0	96.80115	13.991	0	3.0	2.0	0.0	2.0	0.0
0.0	1100.0	100.0	99.00498	0	0.0	0.0	-0.017	1.0	96.80115	13.995	0	3.0	2.0	0.0	2.0	0.0
0.0	1100.0	100.0	99.00498	0	0.0	0.0	-0.018	1.0	97.27457	13.995	0	3.0	2.0	0.0	2.0	0.0
0.0	1100.0	100.0	99.00498	0	0.0	0.0	-0.019	1.0	96.676895	13.005	0	3.0	2.0	0.0	2.0	0.0
0.0	1100.0	100.0	99.00498	0	0.0	0.0	-0.019	1.0	96.676895	11.231	0	3.0	2.0	0.0	2.0	0.0
0.0	1100.0	100.0	99.00498	0	0.0	0.0	-0.019	1.0	96.27949	11.231	0	3.0	2.0	0.0	2.0	0.0
0.0	1100.0	100.0	99.00498	0	0.0	0.0	-0.02	1.0	96.27949	10.437	0	3.0	2.0	0.0	2.0	0.0
0.0	1100.0	100.0	99.00498	0	0.0	0.0	-0.02	1.0	96.58978	10.437	0	3.0	2.0	0.0	2.0	0.0
0.0	1100.0	100.0	99.00498	0	0.0	0.0	-0.019	1.0	96.86371	9.014	0	3.0	2.0	1.0	2.0	0.0
0.0	1100.0	100.0	99.00498	0	0.0	0.0	-0.019	1.0	96.86371	8.377	0	3.0	2.0	1.0	2.0	0.0
0.0	1100.0	100.0	99.00498	0	0.0	0.0	-0.019	1.0	96.920654	8.377	1	3.0	2.0	2.0	2.0	0.0
-14000.0	1200.0	100.0	99.00498	0	0.0	0.0	-0.018	1.0	96.60599	7.233	1	3.0	2.0	3.0	2.0	0.0
-14000.0	1200.0	100.0	99.00498	0	0.0	0.0	-0.018	1.0	96.60599	6.723	1	3.0	2.0	3.0	2.0	0.0
-14000.0	1200.0	100.0	99.00498	0	0.0	0.0	-0.017	1.0	96.8665	6.723	1	3.0	2.0	3.0	2.0	0.0
-14000.0	1200.0	100.0	99.00498	0	0.0	0.0	-0.017	1.0	96.8665	5.804	1	3.0	2.0	3.0	2.0	0.0
-14000.0	1200.0	100.0	99.00498	0	0.0	0.0	-0.016	1.0	97.06274	5.804	1	3.0	2.0	3.0	2.0	0.0
-14000.0	1200.0	100.0	99.00498	0	0.0	0.0	-0.016	1.0	97.802666	3.1	1	3.0	2.0	3.0	2.0	0.0
-14000.0	1200.0	100.0	99.00498	0	0.0	0.0	-0.016	1.0	97.802666	1.89	1	3.0	2.0	3.0	2.0	0.0
-14000.0	1200.0	100.0	99.00498	0	0.0	0.0	-0.016	1.0	97.701225	1.89	1	3.0	2.0	3.0	2.0	0.0
-14000.0	1200.0	100.0	99.00498	0	0.0	0.0	-0.016	1.0	98.56592	-0.278	1	3.0	2.0	3.0	2.0	0.0
-14000.0	1200.0	100.0	99.00498	0	0.0	0.0	-0.016	1.0	98.56592	-0.278	1	3.0	2.0	3.0	2.0	0.0
-14000.0	1200.0	100.0	99.00498	0	0.0	0.0	-0.016	1.0	97.942314	-1.249	1	3.0	2.0	3.0	2.0	0.0
-14000.0	1200.0	100.0	99.00498	0	0.0	0.0	-0.016	1.0	97.976845	-2.991	1	3.0	2.0	3.0	2.0	0.0
-14000.0	1200.0	100.0	99.00498	0	0.0	0.0	-0.016	1.0	97.666794	-2.991	1	3.0	2.0	3.0	2.0	0.0
-14000.0	1200.0	100.0	99.00498	0	0.0	0.0	-0.015	1.0	97.96448	-3.77	1	3.0	2.0	3.0	2.0	0.0
-14000.0	1200.0	100.0	99.00498	0	0.0	0.0	-0.014	1.0	97.96448	-5.168	1	3.0	2.0	3.0	2.0	0.0
-14000.0	1200.0	100.0	99.00498	0	0.0	0.0	-0.013	1.0	97.71944	-5.168	1	3.0	2.0	3.0	2.0	0.0
-14000.0	1200.0	100.0	99.00498	0	0.0	0.0	-0.013	1.0	97.86853	-6.375	1	3.0	2.0	3.0	2.0	0.0
-14000.0	1200.0	100.0	99.00498	0	0.0	0.0	-0.012	1.0	97.86853	-6.916	1	3.0	2.0	3.0	2.0	0.0
-14000.0	1200.0	100.0	99.00498	0	0.0	0.0	-0.011	1.0	98.060356	-6.916	1	3.0	2.0	3.0	2.0	0.0
-14000.0	1200.0	100.0	99.00498	0	0.0	0.0	-0.009	1.0	98.060356	-7.885	1	3.0	2.0	3.0	2.0	0.0
-14000.0	1200.0	100.0	99.00498	0	0.0	0.0	-0.009	1.0	97.388885	-7.885	1	3.0	2.0	3.0	2.0	0.0
-14000.0	1200.0	100.0	99.00498	0	0.0	0.0	-0.007	1.0	97.70963	-8.318	1	3.0	2.0	5.0	2.0	0.0
-14000.0	1200.0	100.0	99.00498	0	0.0	0.0	-0.006	1.0	97.70963	-9.096	1	3.0	2.0	5.0	2.0	0.0
-14000.0	1200.0	100.0	99.00498	0	0.0	0.0	-0.005	1.0	98.199295	-9.096	1	3.0	2.0	5.0	2.0	0.0
-14000.0	1200.0	100.0	99.00498	0	0.0	0.0	-0.004	1.0	98.232445	-9.444	1	3.0	2.0	5.0	2.0	0.0
-14000.0	1200.0	100.0	99.00498	0	0.0	0.0	-0.003	1.0	98.232445	-9.444	1	3.0	2.0	5.0	2.0	0.0
-14000.0	1200.0	100.0	99.00498	0	0.0	0.0	-0.002	1.0	97.9606	-10.068	1	3.0	2.0	5.0	2.0	0.0
-14000.0	1200.0	100.0	99.00498	0	0.0	0.0	0.0	1.0	97.9606	-10.608	1	3.0	2.0	5.0	2.0	0.0
-14000.0	1200.0	100.0	99.00498	0	0.0	0.0	0.0	1.0	96.631996	-10.608	1	3.0	2.0	5.0	2.0	0.0
-14000.0	1200.0	100.0	99.00498	0	0.0	0.0	0.001	1.0	96.58213	-10.849	1	3.0	2.0	5.0	2.0	0.0
-14000.0	1200.0	100.0	99.00498	0	0.0	0.0	0.002	1.0	96.58213	-11.28	1	3.0	2.0	5.0	2.0	0.0
-14000.0	1200.0	100.0	99.00498	0	0.0	0.0	0.004	1.0	96.66383	-11.28	1	3.0	2.0	5.0	2.0	0.0
-14000.0	1200.0	100.0	99.00498	0	0.0	0.0	0.005	1.0	96.36068	-11.474	1	3.0	2.0	5.0	2.0	0.0
-14000.0	1200.0	100.0	99.00498	0	0.0	0.0	0.007	1.0	96.36068	-11.821	1	3.0	2.0	5.0	2.0	0.0
-14000.0	1200.0	100.0	99.00498	0	0.0	0.0	0.009	1.0	97.38451	-11.821	1	3.0	2.0	5.0	2.0	0.0
-14000.0	1200.0	100.0	99.00498	0	0.0	0.0	0.01	1.0	97.38451	-11.976	1	3.0	2.0	5.0	2.0	0.0
-14000.0	1200.0	100.0	99.00498	0	0.0	0.0	0.012	1.0	97.64962	-11.976	1	3.0	2.0	5.0	2.0	0.0
-14000.0	1200.0	100.0	99.00498	0	0.0	0.0	0.014	1.0	97.6813	-12.255	1	3.0	2.0	5.0	2.0	0.0
-14000.0	1200.0	100.0	99.00498	0	0.0	0.0	0.015	1.0	97.6813	-12.379	1	3.0	2.0	5.0	2.0	0.0
-14000.0	1200.0	100.0	99.00498	0	0.0	0.0	0.017	1.0	97.319336	-12.379	1	3.0	2.0	5.0	2.0	0.0
-14000.0	1200.0	100.0	99.00498	0	0.0	0.0	0.02	1.0	97.30695	-12.604	1	3.0	2.0	5.0	2.0	0.0
-14000.0	1200.0	100.0	99.00498	0	0.0	0.0	0.022	1.0	97.30695	-12.703	1	3.0	2.0	5.0	2.0	0.0
-14000.0	1200.0	100.0	99.00498	0	0.0	0.0	0.024	1.0	97.707375	-12.703	1	3.0	2.0	5.0	2.0	0.0
-14000.0	1200.0	100.0	99.00498	0	0.0	0.0	0.026	1.0	97.707375	-12.882	1	3.0	2.0	5.0	2.0	0.0
-14000.0	1200.0	100.0	99.00498	0	0.0	0.0	0.029	1.0	97.969635	-12.882	1	3.0	2.0	5.0	2.0	0.0
-14000.0	1200.0	100.0	99.00498	0	0.0	0.0	0.032	1.0	98.11752	-13.038	1	3.0	2.0	5.0	2.0	0.0
-14000.0	1200.0	100.0	99.00498	0	0.0	0.0	0.034	1.0	98.11752	-13.107	1	3.0	2.0	5.0	2.0	0.0
-14000.0	1200.0	100.0	99.00498	0	0.0	0.0	0.037	1.0	97.93438	-13.107	1	3.0	2.0	5.0	2.0	0.0
-14000.0	1200.0	100.0	99.00498	0	0.0	0.0	0.04	1.0	97.19732	-13.231	1	3.0	2.0	5.0	2.0	0.0
-14000.0	1200.0	100.0	99.00498	0	0.0	0.0	0.043	1.0	97.19732	-13.231	1	3.0	2.0	5.0	2.0	0.0
-14000.0	1200.0	100.0	99.00498	0	0.0	0.0	0.046	1.0	97.44388	-13.288	1	3.0	2.0	5.0	2.0	0.0
-14000.0	1200.0	100.0	99.00498	0	0.0	0.0	0.049	1.0	97.44388	-13.387	1	3.0	2.0	5.0	2.0	0.0
-14000.0	1200.0	100.0	99.00498	0	0.0	0.0	0.053	1.0	96.81112	-13.387	1	3.0	2.0	5.0	2.0	0.0
-14000.0	1200.0	100.0	99.00498	0	0.0	0.0	0.056	1.0	97.059296	-13.432	1	3.0	2.0	5.0	2.0	0.0
-14000.0	1200.0	100.0	99.00498	0	0.0	0.0	0.059	1.0	96.69448	-13.512	1	3.0	2.0	5.0	2.0	0.0
-14000.0	1200.0	100.0	99.00498	0	0.0	0.0	0.063	1.0	97.16468	-13.512	1	3.0	2.0	5.0	2.0	0.0
-14000.0	1200.0	100.0	99.00498	0	0.0	0.0	0.066	1.0	96.522736	-13.547	1	3.0	2.0	5.0	2.0	0.0
-14000.0	1200.0	100.0	99.00498	0	0.0	0.0	0.07	1.0	96.49567	-13.611	1	3.0	2.0	5.0	2.0	0.0
-14000.0	1200.0	100.0	99.00498	0	0.0	0.0	0.073	1.0	97.499725	-13.611	1	3.0	2.0	5.0	2.0	0.0
-14000.0	1200.0	100.0	99.00498	0	0.0	0.0	0.077	1.0	97.499725	-13.64	1	3.0	2.0	5.0	2.0	0.0
-14000.0	1200.0	100.0	99.00498	0	0.0	0.0	0.081	1.0	98.70839	-13.64	1	3.0	2.0	5.0	2.0	0.0
-14000.0	1200.0	100.0	99.00498	0	0.0	0.0	0.084	1.0	98.245995	-13.693	1	3.0	2.0	5.0	2.0	0.0
-14000.0	1200.0	100.0	99.00498	0	0.0	0.0	0.088	1.0	98.245995	-13.736	1	3.0	2.0	5.0	2.0	0.0
-14000.0	1200.0	100.0	99.00498	1	0.0	0.0	0.092	1.0	98.04979	-13.736	1	3.0	2.0	5.0	2.0	0.0
-14000.0	1200.0	100.0	99.00498	1	0.0	0.0	0.096	1.0	98.07924	-13.756	1	3.0	2.0	5.0	2.0	0.0
-14000.0	1200.0	100.0	99.00498	1	0.0	0.0	0.099	1.0	97.647095	-13.756	1	3.0	2.0	5.0	2.0	0.0
-14000.0	1200.0	100.0	99.00498	1	0.0	0.0	0.103	1.0	97.20531	-13.792	1	3.0	2.0	5.0	2.0	0.0
-14000.0	1200.0	100.0	99.00498	1	0.0	0.0	0.107	1.0	97.20531	-13.809	1	3.0	2.0	5.0	2.0	0.0
-14000.0	1200.0	100.0	99.00498	1	0.0	0.0	0.111	1.0	96.77721	-13.809	1	3.0	2.0	5.0	2.0	0.0
-14000.0	1200.0	100.0	99.00498	1	0.0	0.0	0.114	1.0	96.785095	-13.837	1	3.0	2.0	5.0	2.0	0.0
-14000.0	1200.0	100.0	99.00498	1	0.0	0.0	0.118	1.0	96.785095	-13.849	1	3.0	2.0	5.0	2.0	0.0
-14000.0	1200.0	100.0	99.00498	1	0.0	0.0	0.121	1.0	96.523445	-13.849	1	3.0	2.0	5.0	2.0	0.0
-14000.0	1200.0	100.0	99.00498	1	0.0	0.0	0.125	1.0	96.66107	-13.873	1	3.0	2.0	5.0	2.0	0.0
-14000.0	1200.0	100.0	99.00498	1	0.0	0.0	0.128	1.0	96.66107	-13.873	1	3.0	2.0	5.0	2.0	0.0
-14000.0	1200.0	100.0	99.00498	1	0.0	0.0	0.131	1.0	96.997025	-13.884	1	3.0	2.0	5.0	2.0	0.0
-14000.0	1200.0	100.0	99.00498	1	0.0	0.0	0.135	1.0	96.997025	-13.901	1	3.0	2.0	5.0	2.0	0.0
-14000.0	1200.0	100.0	99.00498	1	0.0	0.0	0.138	1.0	96.891045	-13.901	1	3.0	2.0	5.0	2.0	0.0
-14000.0	1200.0	100.0	99.00498	1	0.0	0.0	0.141	1.0	96.951126	-13.917	1	3.0	2.0	5.0	2.0	0.0
-14000.0	1200.0	100.0	99.00498	1	0.0	0.0	0.144	1.0	96.951126	-13.924	1	3.0	2.0	5.0	2.0	0.0
-14000.0	1200.0	100.0	99.00498	1	0.0	0.0	0.147	1.0	97.026344	-13.924	1	3.0	2.0	5.0	2.0	0.0
-14000.0	1200.0	100.0	99.00498	1	0.0	0.0	0.15	1.0	97.10699	-13.937	1	3.0	2.0	5.0	2.0	0.0
-14000.0	1200.0	100.0	99.00498	1	0.0	0.0	0.153	1.0	97.10699	-13.937	1	3.0	2.0	5.0	2.0	0.0
-14000.0	1200.0	100.0	99.00498	1	0.0	0.0	0.155	1.0	97.29208	-13.943	1	3.0	2.0	6.0	2.0	0.0
-14000.0	1200.0	100.0	99.00498	1	0.0	0.0	0.158	1.0	97.29208	-13.953	1	3.0	2.0	6.0	2.0	0.0
0.0	1200.0	100.0	99.00498	0	0.0	0.0	0.16	1.0	96.749054	-13.953	1	2.0	2.0	0.0	2.0	1.0
0.0	1200.0	100.0	99.00498	0	0.0	0.0	0.163	1.0	96.83853	-13.958	1	2.0	2.0	0.0	2.0	1.0
0.0	1200.0	100.0	99.00498	0	0.0	0.0	0.165	1.0	96.38986	-13.967	1	2.0	2.0	0.0	2.0	1.0
0.0	1200.0	100.0	99.00498	0	0.0	0.0	0.167	1.0	96.68414	-13.967	1	2.0	2.0	0.0	2.0	1.0
0.0	1200.0	100.0	99.00498	0	0.0	0.0	0.17	1.0	97.2956	-12.979	1	2.0	2.0	0.0	2.0	1.0
0.0	1200.0	100.0	99.00498	0	0.0	0.0	0.172	1.0	97.2956	-12.979	1	2.0	2.0	0.0	2.0	1.0
0.0	1200.0	100.0	99.00498	0	0.0	0.0	0.175	1.0	98.1412	-11.208	1	2.0	2.0	0.0	2.0	1.0
0.0	1200.0	100.0	99.00498	0	0.0	0.0	0.178	1.0	98.1412	-10.417	1	2.0	2.0	0.0	2.0	1.0
0.0	1200.0	100.0	99.00498	0	0.0	0.0	0.18	1.0	98.16987	-10.417	1	2.0	2.0	0.0	2.0	1.0
0.0	1200.0	100.0	99.00498	0	0.0	0.0	0.182	1.0	98.27135	-8.995	1	2.0	2.0	0.0	2.0	1.0
0.0	1200.0	100.0	99.00498	0	0.0	0.0	0.185	1.0	98.27135	-7.769	1	2.0	2.0	0.0	2.0	1.0
0.0	1200.0	100.0	99.00498	0	0.0	0.0	0.188	1.0	98.4892	-7.769	1	2.0	2.0	0.0	2.0	1.0
0.0	1200.0	100.0	99.00498	0	0.0	0.0	0.19	1.0	98.178986	-7.218	1	2.0	2.0	0.0	2.0	1.0
0.0	1200.0	100.0	99.00498	0	0.0	0.0	0.192	1.0	98.178986	-7.218	1	2.0	2.0	0.0	2.0	1.0
0.0	1200.0	100.0	99.00498	0	0.0	0.0	0.194	1.0	99.62248	-6.233	1	2.0	2.0	0.0	2.0	1.0
0.0	1200.0	100.0	99.00498	0	0.0	0.0	0.197	1.0	99.62248	-5.793	1	2.0	2.0	0.0	2.0	1.0
0.0	1200.0	100.0	99.00498	0	0.0	0.0	0.199	1.0	99.019844	-5.793	1	2.0	2.0	0.0	2.0	1.0
0.0	1200.0	100.0	99.00498	0	0.0	0.0	0.2	1.0	99.301796	-5.002	1	2.0	2.0	0.0	2.0	1.0
0.0	1200.0	100.0	99.00498	0	0.0	0.0	0.202	1.0	99.301796	-4.32	1	2.0	2.0	0.0	2.0	1.0
0.0	1200.0	100.0	99.00498	0	0.0	0.0	0.204	1.0	98.52127	-4.32	1	2.0	2.0	0.0	2.0	1.0
0.0	1200.0	100.0	99.00498	0	0.0	0.0	0.205	1.0	99.20555	-4.014	1	2.0	2.0	0.0	2.0	1.0
0.0	1200.0	100.0	99.00498	0	0.0	0.0	0.206	1.0	99.20555	-3.467	1	2.0	2.0	0.0	2.0	1.0
0.0	1200.0	100.0	99.00498	0	0.0	0.0	0.206	1.0	98.72894	-3.467	1	2.0	2.0	0.0	2.0	1.0
0.0	1200.0	100.0	99.00498	0	0.0	0.0	0.206	1.0	98.72894	-3.221	1	2.0	2.0	0.0	2.0	1.0
0.0	1200.0	100.0	99.00498	0	0.0	0.0	0.206	1.0	97.77756	-3.221	1	2.0	2.0	0.0	2.0	1.0
0.0	1200.0	100.0	99.00498	0	0.0	0.0	0.206	1.0	97.747444	-2.782	1	2.0	2.0	0.0	2.0	1.0
0.0	1200.0	100.0	99.00498	0	0.0	0.0	0.205	1.0	97.747444	-2.585	1	2.0	2.0	0.0	2.0	1.0
0.0	1200.0	100.0	99.00498	0	0.0	0.0	0.204	1.0	97.876236	-2.585	1	2.0	2.0	9.0	2.0	1.0
0.0	1200.0	100.0	99.00498	0	0.0	0.0	0.202	1.0	97.2334	-2.232	1	2.0	2.0	10.0	2.0	1.0
0.0	1200.0	100.0	99.00498	0	0.0	0.0	0.2	1.0	97.2334	-2.232	1	2.0	2.0	10.0	2.0	1.0
14000.0	1199.005	100.0	99.00498	0	0.0	0.0	0.198	1.0	98.04541	-1.927	1	2.0	2.0	10.0	2.0	1.0
14000.0	1199.005	100.0	99.00498	0	0.0	0.0	0.195	1.0	98.04541	-1.791	1	2.0	2.0	10.0	2.0	1.0
14000.0	1199.005	100.0	99.00498	0	0.0	0.0	0.192	1.0	97.37402	-1.791	1	2.0	2.0	10.0	2.0	1.0
14000.0	1199.005	100.0	99.00498	0	0.0	0.0	0.189	1.0	98.23522	-0.555	1	2.0	2.0	10.0	2.0	1.0
14000.0	1199.005	100.0	99.00498	0	0.0	0.0	0.186	1.0	98.23522	0.472	1	2.0	2.0	10.0	2.0	1.0
14000.0	1199.005	100.0	99.00498	0	0.0	0.0	0.183	1.0	99.07114	0.472	1	2.0	2.0	10.0	2.0	1.0
14000.0	1199.005	100.0	99.00498	0	0.0	0.0	0.179	1.0	99.6894	2.32	1	2.0	2.0	10.0	2.0	1.0
14000.0	1199.005	100.0	99.00498	0	0.0	0.0	0.176	1.0	99.6894	2.32	1	2.0	2.0	10.0	2.0	1.0
14000.0	1199.005	100.0	99.00498	0	0.0	0.0	0.172	1.0	98.93838	3.147	1	2.0	2.0	10.0	2.0	1.0
14000.0	1199.005	100.0	99.00498	0	0.0	0.0	0.168	1.0	98.93838	4.63	1	2.0	2.0	10.0	2.0	1.0
14000.0	1199.005	100.0	99.00498	0	0.0	0.0	0.165	1.0	98.46566	4.63	1	2.0	2.0	10.0	2.0	1.0
14000.0	1199.005	100.0	99.00498	0	0.0	0.0	0.161	1.0	98.18162	5.91	1	2.0	2.0	10.0	2.0	1.0
14000.0	1199.005	100.0	99.00498	0	0.0	0.0	0.157	1.0	98.18162	6.484	1	2.0	2.0	10.0	2.0	1.0
14000.0	1199.005	100.0	99.00498	0	0.0	0.0	0.153	1.0	97.30884	6.484	1	2.0	2.0	10.0	2.0	1.0
14000.0	1199.005	100.0	99.00498	0	0.0	0.0	0.149	1.0	98.62298	7.512	1	2.0	2.0	12.0	2.0	1.0
14000.0	1199.005	100.0	99.00498	0	0.0	0.0	0.145	1.0	98.62298	7.512	1	2.0	2.0	12.0	2.0	1.0
14000.0	1199.005	100.0	99.00498	0	0.0	0.0	0.14	1.0	98.53435	7.972	1	2.0	2.0	12.0	2.0	1.0
14000.0	1199.005	100.0	99.00498	0	0.0	0.0	0.136	1.0	98.53435	8.797	1	2.0	2.0	12.0	2.0	1.0
14000.0	1199.005	100.0	99.00498	0	0.0	0.0	0.132	1.0	98.70506	8.797	1	2.0	2.0	12.0	2.0	1.0
14000.0	1199.005	100.0	99.00498	0	0.0	0.0	0.129	1.0	99.29675	9.51	1	2.0	2.0	12.0	2.0	1.0
14000.0	1199.005	100.0	99.00498	0	0.0	0.0	0.125	1.0	99.29675	9.828	1	2.0	2.0	12.0	2.0	1.0
14000.0	1199.005	100.0	99.00498	0	0.0	0.0	0.121	1.0	99.88231	9.828	1	2.0	2.0	12.0	2.0	1.0
14000.0	1199.005	100.0	99.00498	0	0.0	0.0	0.117	1.0	99.660126	10.399	1	2.0	2.0	12.0	2.0	1.0
14000.0	1199.005	100.0	99.00498	0	0.0	0.0	0.113	1.0	99.660126	10.399	1	2.0	2.0	12.0	2.0	1.0
14000.0	1199.005	100.0	99.00498	0	0.0	0.0	0.109	1.0	99.4973	10.656	1	2.0	2.0	12.0	2.0	1.0
14000.0	1199.005	100.0	99.00498	0	0.0	0.0	0.106	1.0	99.4973	11.115	1	2.0	2.0	12.0	2.0	1.0
14000.0	1199.005	100.0	99.00498	0	0.0	0.0	0.102	1.0	99.3852	11.115	1	2.0	2.0	12.0	2.0	1.0
14000.0	1199.005	100.0	99.00498	0	0.0	0.0	0.098	1.0	99.45814	11.51	1	2.0	2.0	12.0	2.0	1.0
14000.0	1199.005	100.0	99.00498	0	0.0	0.0	0.095	1.0	99.45814	11.687	1	2.0	2.0	12.0	2.0	1.0
14000.0	1199.005	100.0	99.00498	0	0.0	0.0	0.092	1.0	99.96431	11.687	1	2.0	2.0	12.0	2.0	1.0
14000.0	1199.005	100.0	99.00498	0	0.0	0.0	0.089	1.0	99.97063	12.005	1	2.0	2.0	12.0	2.0	1.0
14000.0	1199.005	100.0	99.00498	0	0.0	0.0	0.087	1.0	99.97063	12.005	1	2.0	2.0	12.0	2.0	1.0
14000.0	1199.005	100.0	99.00498	0	0.0	0.0	0.084	1.0	100.18934	12.148	1	2.0	2.0	12.0	2.0	1.0
14000.0	1199.005	100.0	99.00498	0	0.0	0.0	0.081	1.0	100.18934	12.403	1	2.0	2.0	12.0	2.0	1.0
14000.0	1199.005	100.0	99.00498	0	0.0	0.0	0.079	1.0	99.915955	12.403	1	2.0	2.0	12.0	2.0	1.0
14000.0	1199.005	100.0	99.00498	0	0.0	0.0	0.077	1.0	100.2032	12.624	1	2.0	2.0	12.0	2.0	1.0
14000.0	1199.005	100.0	99.00498	0	0.0	0.0	0.075	1.0	100.2032	12.723	1	2.0	2.0	12.0	2.0	1.0
14000.0	1199.005	100.0	99.00498	0	0.0	0.0	0.073	1.0	99.58646	12.723	1	2.0	2.0	12.0	2.0	1.0
14000.0	1199.005	100.0	99.00498	0	0.0	0.0	0.07	1.0	98.92941	12.9	1	2.0	2.0	12.0	2.0	1.0
14000.0	1199.005	100.0	99.00498	0	0.0	0.0	0.068	1.0	98.92941	12.9	1	2.0	2.0	12.0	2.0	1.0
14000.0	1199.005	100.0	99.00498	0	0.0	0.0	0.066	1.0	99.22107	12.979	1	2.0	2.0	12.0	2.0	1.0
14000.0	1199.005	100.0	99.00498	0	0.0	0.0	0.065	1.0	99.22107	13.121	1	2.0	2.0	12.0	2.0	1.0
14000.0	1199.005	100.0	99.00498	0	0.0	0.0	0.063	1.0	99.271805	13.121	1	2.0	2.0	12.0	2.0	1.0
14000.0	1199.005	100.0	99.00498	0	0.0	0.0	0.062	1.0	99.47618	13.184	1	2.0	2.0	12.0	2.0	1.0
14000.0	1199.005	100.0	99.00498	0	0.0	0.0	0.06	1.0	99.47618	13.298	1	2.0	2.0	12.0	2.0	1.0
14000.0	1199.005	100.0	99.00498	0	0.0	0.0	0.058	1.0	99.42364	13.298	1	2.0	2.0	12.0	2.0	1.0
14000.0	1199.005	100.0	99.00498	0	0.0	0.0	0.056	1.0	98.53934	13.396	1	2.0	2.0	12.0	2.0	1.0
14000.0	1199.005	100.0	99.00498	0	0.0	0.0	0.054	1.0	98.53934	13.396	1	2.0	2.0	12.0	2.0	1.0
14000.0	1199.005	100.0	99.00498	0	0.0	0.0	0.052	1.0	98.297386	13.441	1	2.0	2.0	12.0	2.0	1.0
14000.0	1199.005	100.0	99.00498	0	0.0	0.0	0.051	1.0	98.297386	13.519	1	2.0	2.0	12.0	2.0	1.0
14000.0	1199.005	100.0	99.00498	0	0.0	0.0	0.049	1.0	98.22704	13.519	1	2.0	2.0	12.0	2.0	1.0
14000.0	1199.005	100.0	99.00498	0	0.0	0.0	0.047	1.0	98.63686	13.555	1	2.0	2.0	12.0	2.0	1.0
14000.0	1199.005	100.0	99.00498	0	0.0	0.0	0.045	1.0	98.63686	13.618	1	2.0	2.0	12.0	2.0	1.0
14000.0	1199.005	100.0	99.00498	0	0.0	0.0	0.043	1.0	98.69994	13.618	1	2.0	2.0	12.0	2.0	1.0
14000.0	1199.005	100.0	99.00498	0	0.0	0.0	0.041	1.0	97.45753	13.673	1	2.0	2.0	12.0	2.0	1.0
14000.0	1199.005	100.0	99.00498	0	0.0	0.0	0.039	1.0	97.45753	13.673	1	2.0	2.0	12.0	2.0	1.0
14000.0	1199.005	100.0	99.00498	0	0.0	0.0	0.037	1.0	97.43821	13.696	1	2.0	2.0	12.0	2.0	1.0
14000.0	1199.005	100.0	99.00498	0	0.0	0.0	0.035	1.0	97.43821	13.741	1	2.0	2.0	12.0	2.0	1.0
14000.0	1199.005	100.0	99.00498	0	0.0	0.0	0.033	1.0	97.07419	13.741	1	2.0	2.0	12.0	2.0	1.0
14000.0	1199.005	100.0	99.00498	0	0.0	0.0	0.031	1.0	97.00082	13.76	1	2.0	2.0	12.0	2.0	1.0
14000.0	1199.005	100.0	99.00498	0	0.0	0.0	0.028	1.0	97.00082	13.795	1	2.0	2.0	12.0	2.0	1.0
14000.0	1199.005	100.0	99.00498	0	0.0	0.0	0.027	1.0	96.84292	13.795	1	2.0	2.0	12.0	2.0	1.0
14000.0	1199.005	100.0	99.00498	0	0.0	0.0	0.024	1.0	96.94017	13.812	1	2.0	2.0	12.0	2.0	1.0
14000.0	1199.005	100.0	99.00498	0	0.0	0.0	0.022	1.0	96.94017	13.812	1	2.0	2.0	12.0	2.0	1.0
14000.0	1199.005	100.0	99.00498	0	0.0	0.0	0.02	1.0	96.60492	13.84	1	2.0	2.0	12.0	2.0	1.0
14000.0	1199.005	100.0	99.00498	0	0.0	0.0	0.018	1.0	96.60492	13.852	1	2.0	2.0	12.0	2.0	1.0
14000.0	1199.005	100.0	99.00498	0	0.0	0.0	0.016	1.0	96.76541	13.852	1	2.0	2.0	12.0	2.0	1.0
14000.0	1199.005	100.0	99.00498	0	0.0	0.0	0.014	1.0	96.99345	13.875	1	2.0	2.0	12.0	2.0	1.0
14000.0	1199.005	100.0	99.00498	0	0.0	0.0	0.012	1.0	96.99345	13.886	1	2.0	2.0	12.0	2.0	1.0
14000.0	1199.005	100.0	99.00498	0	0.0	0.0	0.009	1.0	97.16769	13.886	1	2.0	2.0	12.0	2.0	1.0
14000.0	1199.005	100.0	99.00498	0	0.0	0.0	0.007	1.0	96.02033	13.903	1	2.0	2.0	12.0	2.0	1.0
14000.0	1199.005	100.0	99.00498	0	0.0	0.0	0.005	1.0	96.02033	13.903	1	2.0	2.0	12.0	2.0	1.0
14000.0	1199.005	100.0	99.00498	0	0.0	0.0	0.003	1.0	96.08614	13.911	1	2.0	2.0	12.0	2.0	1.0
14000.0	1199.005	100.0	99.00498	0	0.0	0.0	0.001	1.0	96.12895	13.927	1	2.0	2.0	12.0	2.0	1.0
14000.0	1199.005	100.0	99.00498	0	0.0	0.0	0.0	1.0	95.698395	13.927	1	2.0	2.0	12.0	2.0	1.0
14000.0	1199.005	100.0	99.00498	0	0.0	0.0	-0.003	1.0	95.761246	13.932	1	2.0	2.0	12.0	2.0	1.0
14000.0	1199.005	100.0	99.00498	0	0.0	0.0	-0.005	1.0	95.761246	13.945	1	2.0	2.0	12.0	2.0	1.0
14000.0	1199.005	100.0	99.00498	0	0.0	0.0	-0.007	1.0	96.08594	13.945	1	2.0	2.0	12.0	2.0	1.0
14000.0	1199.005	100.0	99.00498	0	0.0	0.0	-0.009	1.0	96.64352	13.95	1	2.0	2.0	13.0	2.0	1.0
14000.0	1199.005	100.0	99.00498	0	0.0	0.0	-0.011	1.0	96.64352	13.95	1	2.0	3.0	14.0	2.0	1.0
0.0	1199.005	100.0	99.00498	0	0.0	0.0	-0.013	1.0	96.795204	13.96	1	2.0	3.0	0.0	2.0	1.0
0.0	1199.005	100.0	99.00498	0	0.0	0.0	-0.014	1.0	96.795204	13.968	1	2.0	3.0	0.0	2.0	1.0
0.0	1199.005	100.0	99.00498	0	0.0	0.0	-0.016	1.0	97.33253	13.968	1	2.0	3.0	0.0	2.0	1.0
0.0	1199.005	100.0	99.00498	0	0.0	0.0	-0.017	1.0	96.7413	13.97	1	2.0	3.0	0.0	2.0	1.0
0.0	1199.005	100.0	99.00498	0	0.0	0.0	-0.017	1.0	96.7413	12.066	1	2.0	3.0	0.0	2.0	1.0
0.0	1199.005	100.0	99.00498	0	0.0	0.0	-0.018	1.0	97.18303	12.066	1	2.0	3.0	0.0	2.0	1.0
0.0	1199.005	100.0	99.00498	0	0.0	0.0	-0.019	1.0	96.93654	11.212	1	2.0	3.0	0.0	2.0	1.0
0.0	1199.005	100.0	99.00498	0	0.0	0.0	-0.02	1.0	97.68367	11.212	1	2.0	3.0	0.0	2.0	1.0
0.0	1199.005	100.0	99.00498	0	0.0	0.0	-0.021	1.0	96.73146	9.683	1	2.0	3.0	0.0	2.0	1.0
0.0	1199.005	100.0	99.00498	0	0.0	0.0	-0.022	1.0	96.73146	8.998	1	2.0	3.0	0.0	2.0	1.0
0.0	1199.005	100.0	99.00498	0	0.0	0.0	-0.022	1.0	97.39529	8.998	1	2.0	3.0	0.0	2.0	1.0
0.0	1199.005	100.0	99.00498	0	0.0	0.0	-0.023	1.0	97.908966	7.771	1	2.0	3.0	0.0	2.0	1.0
0.0	1199.005	100.0	99.00498	0	0.0	0.0	-0.023	1.0	97.908966	7.222	1	2.0	3.0	0.0	2.0	1.0
0.0	1199.005	100.0	99.00498	0	0.0	0.0	-0.024	1.0	97.87154	7.222	1	2.0	3.0	0.0	2.0	1.0
0.0	1199.005	100.0	99.00498	0	0.0	0.0	-0.024	1.0	96.83606	6.236	1	2.0	3.0	0.0	2.0	1.0
0.0	1199.005	100.0	99.00498	0	0.0	0.0	-0.025	1.0	96.83606	6.236	1	2.0	3.0	0.0	2.0	1.0
0.0	1199.005	100.0	99.00498	0	0.0	0.0	-0.026	1.0	96.49726	5.386	1	2.0	3.0	0.0	2.0	1.0
0.0	1199.005	100.0	99.00498	0	0.0	0.0	-0.026	1.0	96.49726	5.004	1	2.0	3.0	0.0	2.0	1.0
0.0	1199.005	100.0	99.00498	0	0.0	0.0	-0.027	1.0	96.505455	5.004	1	2.0	3.0	0.0	2.0	1.0
0.0	1199.005	100.0	99.00498	0	0.0	0.0	-0.028	1.0	96.658875	4.322	1	2.0	3.0	0.0	2.0	1.0
0.0	1199.005	100.0	99.00498	0	0.0	0.0	-0.028	1.0	96.658875	4.016	1	2.0	3.0	0.0	2.0	1.0
0.0	1199.005	100.0	99.00498	0	0.0	0.0	-0.029	1.0	96.12705	4.016	1	2.0	3.0	0.0	2.0	1.0
0.0	1199.005	100.0	99.00498	0	0.0	0.0	-0.029	1.0	97.008644	3.468	1	2.0	3.0	0.0	2.0	1.0
0.0	1199.005	100.0	99.00498	0	0.0	0.0	-0.029	1.0	97.008644	3.222	1	2.0	3.0	0.0	2.0	1.0
0.0	1199.005	100.0	99.00498	0	0.0	0.0	-0.029	1.0	97.23779	3.222	1	2.0	3.0	0.0	2.0	1.0
0.0	1199.005	100.0	99.00498	0	0.0	0.0	-0.029	1.0	97.23779	2.783	1	2.0	3.0	0.0	2.0	1.0
0.0	1199.005	100.0	99.00498	0	0.0	0.0	-0.028	1.0	97.4934	2.783	1	2.0	3.0	0.0	2.0	1.0
0.0	1199.005	100.0	99.00498	0	0.0	0.0	-0.028	1.0	97.35985	2.586	1	2.0	3.0	1.0	2.0	1.0
0.0	1199.005	100.0	99.00498	0	0.0	0.0	-0.026	1.0	97.35985	2.233	1	2.0	3.0	1.0	2.0	1.0
0.0	1199.005	100.0	99.00498	0	0.0	0.0	-0.025	1.0	96.93374	2.233	0	2.0	3.0	0.0	2.0	1.0
0.0	1199.005	100.0	99.00498	0	0.0	0.0	-0.022	1.0	97.10099	2.075	0	2.0	3.0	0.0	2.0	1.0
0.0	1199.005	100.0	99.00498	0	0.0	0.0	-0.02	1.0	97.10099	2.075	0	2.0	3.0	0.0	2.0	1.0
0.0	1199.005	100.0	99.00498	0	0.0	0.0	-0.017	1.0	97.04334	1.792	0	2.0	3.0	0.0	2.0	1.0
0.0	1199.005	100.0	99.00498	0	0.0	0.0	-0.014	1.0	97.04334	1.547	0	2.0	3.0	0.0	2.0	1.0
0.0	1199.005	100.0	99.00498	0	0.0	0.0	-0.01	1.0	96.995186	1.547	0	2.0	3.0	0.0	2.0	1.0
0.0	1199.005	100.0	99.00498	0	0.0	0.0	-0.007	1.0	97.32055	1.438	0	2.0	3.0	0.0	2.0	1.0
0.0	1199.005	100.0	99.00498	0	0.0	0.0	-0.003	1.0	97.32055	1.242	0	2.0	3.0	0.0	2.0	1.0
0.0	1199.005	100.0	99.00498	0	0.0	0.0	0.001	1.0	96.89492	1.242	0	2.0	3.0	0.0	2.0	1.0
0.0	1199.005	100.0	99.00498	0	0.0	0.0	0.006	1.0	97.20716	1.153	0	2.0	3.0	0.0	2.0	1.0
0.0	1199.005	100.0	99.00498	0	0.0	0.0	0.011	1.0	97.20716	1.153	0	2.0	3.0	0.0	2.0	1.0
0.0	1199.005	100.0	99.00498	0	0.0	0.0	0.016	1.0	96.825745	0.996	0	2.0	3.0	0.0	2.0	1.0
0.0	1199.005	100.0	99.00498	0	0.0	0.0	0.021	1.0	96.825745	0.925	0	2.0	3.0	0.0	2.0	1.0
0.0	1199.005	100.0	99.00498	0	0.0	0.0	0.026	1.0	97.20877	0.925	0	2.0	3.0	0.0	2.0	1.0
0.0	1199.005	100.0	99.00498	0	0.0	0.0	0.032	1.0	97.125	0.799	0	2.0	3.0	0.0	2.0	1.0
0.0	1199.005	100.0	99.00498	0	0.0	0.0	0.037	1.0	97.125	0.742	0	2.0	3.0	0.0	2.0	1.0
0.0	1199.005	100.0	99.00498	0	0.0	0.0	0.043	1.0	97.46294	0.742	0	2.0	3.0	0.0	2.0	1.0
0.0	1199.005	100.0	99.00498	0	0.0	0.0	0.049	1.0	97.46294	0.641	0	2.0	3.0	0.0	2.0	1.0
0.0	1199.005	100.0	99.00498	0	0.0	0.0	0.054	1.0	97.29756	0.641	0	2.0	3.0	0.0	2.0	1.0
0.0	1199.005	100.0	99.00498	0	0.0	0.0	0.06	1.0	96.98035	0.553	0	2.0	3.0	0.0	2.0	1.0
0.0	1199.005	100.0	99.00498	0	0.0	0.0	0.065	1.0	96.98035	0.514	0	2.0	3.0	0.0	2.0	1.0
0.0	1199.005	100.0	99.00498	0	0.0	0.0	0.07	1.0	97.24569	0.514	0	2.0	3.0	0.0	2.0	1.0
0.0	1199.005	100.0	99.00498	0	0.0	0.0	0.075	1.0	97.201294	0.444	0	2.0	3.0	0.0	2.0	1.0
0.0	1199.005	100.0	99.00498	0	0.0	0.0	0.08	1.0	97.201294	0.412	0	2.0	3.0	0.0	2.0	1.0
0.0	1199.005	100.0	99.00498	0	0.0	0.0	0.085	1.0	97.47887	0.412	0	2.0	3.0	0.0	2.0	1.0
0.0	1199.005	100.0	99.00498	0	0.0	0.0	0.09	1.0	97.72429	0.356	0	2.0	3.0	0.0	2.0	1.0
0.0	1199.005	100.0	99.00498	0	0.0	0.0	0.094	1.0	97.71625	0.356	0	2.0	3.0	0.0	2.0	1.0
0.0	1199.005	100.0	99.00498	0	0.0	0.0	0.098	1.0	98.21687	0.331	0	2.0	3.0	0.0	2.0	1.0
0.0	1199.005	100.0	99.00498	0	0.0	0.0	0.102	1.0	98.21687	0.285	0	2.0	3.0	0.0	2.0	1.0
0.0	1199.005	100.0	99.00498	0	0.0	0.0	0.106	1.0	98.38446	0.285	0	2.0	3.0	0.0	2.0	1.0
0.0	1199.005	100.0	99.00498	0	0.0	0.0	0.109	1.0	98.36275	0.246	0	2.0	3.0	0.0	2.0	1.0
0.0	1199.005	100.0	99.00498	0	0.0	0.0	0.112	1.0	98.36275	0.229	0	2.0	3.0	0.0	2.0	1.0
0.0	1199.005	100.0	99.00498	0	0.0	0.0	0.115	1.0	98.05652	0.229	0	2.0	3.0	0.0	2.0	1.0
0.0	1199.005	100.0	99.00498	0	0.0	0.0	0.118	1.0	98.05652	0.197	0	2.0	3.0	0.0	2.0	1.0
0.0	1199.005	100.0	99.00498	0	0.0	0.0	0.12	1.0	97.64597	0.197	0	2.0	3.0	0.0	2.0	1.0
0.0	1199.005	100.0	99.00498	0	0.0	0.0	0.123	1.0	97.73357	0.183	0	2.0	3.0	0.0	2.0	1.0
0.0	1199.005	100.0	99.00498	0	0.0	0.0	0.125	1.0	97.73357	0.158	0	2.0	3.0	0.0	2.0	1.0
0.0	1199.005	100.0	99.00498	0	0.0	0.0	0.127	1.0	97.24109	0.158	0	2.0	3.0	0.0	2.0	1.0
0.0	1199.005	100.0	99.00498	0	0.0	0.0	0.128	1.0	97.86035	0.147	0	2.0	3.0	0.0	2.0	1.0
0.0	1199.005	100.0	99.00498	0	0.0	0.0	0.13	1.0	97.86035	0.127	0	2.0	3.0	0.0	2.0	1.0
0.0	1199.005	100.0	99.00498	0	0.0	0.0	0.132	1.0	98.11211	0.127	0	2.0	3.0	0.0	2.0	1.0
0.0	1199.005	100.0	99.00498	0	0.0	0.0	0.133	1.0	98.11211	0.109	0	2.0	3.0	0.0	2.0	1.0
0.0	1199.005	100.0	99.00498	0	0.0	0.0	0.135	1.0	98.160034	0.109	0	2.0	3.0	0.0	2.0	1.0
0.0	1199.005	100.0	99.00498	0	0.0	0.0	0.136	1.0	97.73207	0.101	0	2.0	3.0	0.0	2.0	1.0
0.0	1199.005	100.0	99.00498	0	0.0	0.0	0.137	1.0	97.73207	0.087	0	2.0	3.0	0.0	2.0	1.0
0.0	1199.005	100.0	99.00498	0	0.0	0.0	0.139	1.0	97.318726	0.087	0	2.0	3.0	0.0	2.0	1.0
0.0	1199.005	100.0	99.00498	0	0.0	0.0	0.14	1.0	97.50243	0.081	0	2.0	3.0	0.0	2.0	1.0
0.0	1199.005	100.0	99.00498	0	0.0	0.0	0.141	1.0	97.50243	0.07	0	2.0	3.0	0.0	2.0	1.0
0.0	1199.005	100.0	99.00498	0	0.0	0.0	0.143	1.0	97.184814	0.07	0	2.0	3.0	0.0	2.0	1.0
0.0	1199.005	100.0	99.00498	0	0.0	0.0	0.144	1.0	97.184814	0.065	0	2.0	3.0	0.0	2.0	1.0
0.0	1199.005	100.0	99.00498	0	0.0	0.0	0.146	1.0	97.14172	0.065	0	2.0	3.0	0.0	2.0	1.0
0.0	1199.005	100.0	99.00498	0	0.0	0.0	0.147	1.0	95.977165	0.056	0	2.0	3.0	0.0	2.0	1.0
0.0	1199.005	100.0	99.00498	0	0.0	0.0	0.149	1.0	95.977165	0.052	0	2.0	3.0	0.0	2.0	1.0
0.0	1199.005	100.0	99.00498	0	0.0	0.0	0.15	1.0	96.43797	0.052	0	2.0	3.0	0.0	2.0	1.0
0.0	1199.005	100.0	99.00498	0	0.0	0.0	0.152	1.0	97.68658	0.044	0	2.0	3.0	0.0	2.0	1.0
0.0	1199.005	100.0	99.00498	0	0.0	0.0	0.153	1.0	97.68658	0.041	0	2.0	3.0	0.0	2.0	1.0
0.0	1199.005	100.0	99.00498	0	0.0	0.0	0.155	1.0	97.62829	0.041	0	2.0	3.0	0.0	2.0	1.0
0.0	1199.005	100.0	99.00498	0	0.0	0.0	0.157	1.0	97.62829	0.035	0	2.0	3.0	0.0	2.0	1.0
0.0	1199.005	100.0	99.00498	0	0.0	0.0	0.158	1.0	97.16106	0.035	0	2.0	3.0	0.0	2.0	1.0
0.0	1199.005	100.0	99.00498	0	0.0	0.0	0.16	1.0	96.87662	0.033	0	2.0	3.0	0.0	2.0	1.0
0.0	1199.005	100.0	99.00498	0	0.0	0.0	0.162	1.0	96.87662	0.028	0	2.0	3.0	0.0	2.0	1.0
0.0	1199.005	100.0	99.00498	0	0.0	0.0	0.164	1.0	96.78436	0.028	0	2.0	3.0	0.0	2.0	1.0
0.0	1199.005	100.0	99.00498	0	0.0	0.0	0.166	1.0	96.93073	0.026	0	2.0	3.0	0.0	2.0	1.0
0.0	1199.005	100.0	99.00498	0	0.0	0.0	0.168	1.0	96.93073	0.022	0	2.0	3.0	0.0	2.0	1.0
0.0	1199.005	100.0	99.00498	0	0.0	0.0	0.17	1.0	97.72742	0.022	0	2.0	3.0	0.0	2.0	1.0
0.0	1199.005	100.0	99.00498	0	0.0	0.0	0.172	1.0	98.34812	0.019	0	2.0	3.0	0.0	2.0	1.0
0.0	1199.005	100.0	99.00498	0	0.0	0.0	0.174	1.0	99.1412	0.019	0	2.0	3.0	0.0	2.0	1.0
0.0	1199.005	100.0	99.00498	0	0.0	0.0	0.176	1.0	98.04331	0.018	0	2.0	3.0	0.0	2.0	1.0
0.0	1199.005	100.0	99.00498	0	0.0	0.0	0.178	1.0	98.04331	0.015	0	2.0	3.0	0.0	2.0	1.0
0.0	1199.005	100.0	99.00498	0	0.0	0.0	0.181	1.0	98.0314	0.015	0	2.0	3.0	0.0	2.0	1.0
0.0	1199.005	100.0	99.00498	0	0.0	0.0	0.183	1.0	98.34733	0.014	0	2.0	3.0	0.0	2.0	1.0
0.0	1199.005	100.0	99.00498	0	0.0	0.0	0.185	1.0	98.34733	0.012	0	2.0	3.0	0.0	2.0	1.0
0.0	1199.005	100.0	99.00498	0	0.0	0.0	0.187	1.0	98.17633	0.012	0	2.0	3.0	0.0	2.0	1.0
0.0	1199.005	100.0	99.00498	0	0.0	0.0	0.189	1.0	98.17633	0.01	0	2.0	3.0	0.0	2.0	1.0
0.0	1199.005	100.0	99.00498	0	0.0	0.0	0.192	1.0	98.85975	0.01	0	2.0	3.0	0.0	2.0	1.0
0.0	1199.005	100.0	99.00498	0	0.0	0.0	0.193	1.0	99.0005	0.009	0	2.0	3.0	0.0	2.0	1.0
0.0	1199.005	100.0	99.00498	0	0.0	0.0	0.195	1.0	99.027214	0.008	0	2.0	3.0	0.0	2.0	1.0
0.0	1199.005	100.0	99.00498	0	0.0	0.0	0.197	1.0	98.795074	0.008	0	2.0	3.0	0.0	2.0	1.0
0.0	1199.005	100.0	99.00498	0	0.0	0.0	0.198	1.0	98.52418	0.007	0	2.0	3.0	0.0	2.0	1.0
0.0	1199.005	100.0	99.00498	0	0.0	0.0	0.199	1.0	98.52418	0.006	0	2.0	3.0	0.0	2.0	1.0
0.0	1199.005	100.0	99.00498	0	0.0	0.0	0.2	1.0	98.37434	0.006	0	2.0	3.0	0.0	2.0	1.0
0.0	1199.005	100.0	99.00498	0	0.0	0.0	0.201	1.0	98.37434	0.005	0	2.0	3.0	0.0	2.0	1.0
0.0	1199.005	100.0	99.00498	0	0.0	0.0	0.202	1.0	98.19683	0.005	0	2.0	3.0	0.0	2.0	1.0
0.0	1199.005	100.0	99.00498	0	0.0	0.0	0.202	1.0	97.78851	0.004	0	2.0	3.0	0.0	2.0	1.0
0.0	1199.005	100.0	99.00498	0	0.0	0.0	0.202	1.0	97.78851	0.004	0	2.0	3.0	0.0	2.0	1.0
0.0	1199.005	100.0	99.00498	0	0.0	0.0	0.202	1.0	97.86052	0.004	0	2.0	3.0	0.0	2.0	1.0
0.0	1199.005	100.0	99.00498	0	0.0	0.0	0.201	1.0	96.94913	0.003	0	2.0	3.0	8.0	2.0	1.0
0.0	1199.005	100.0	99.00498	0	0.0	0.0	0.201	1.0	96.94913	0.003	0	2.0	3.0	8.0	2.0	1.0
0.0	1199.005	100.0	99.00498	0	0.0	0.0	0.199	1.0	98.435776	0.003	0	2.0	3.0	10.0	2.0	1.0
0.0	1199.005	100.0	99.00498	0	0.0	0.0	0.198	1.0	98.435776	0.002	0	2.0	3.0	10.0	2.0	1.0
14000.0	1298.01	100.0	99.00498	0	0.0	0.0	0.196	1.0	98.91589	0.002	0	2.0	3.0	10.0	2.0	1.0
14000.0	1298.01	100.0	99.00498	0	0.0	0.0	0.194	1.0	99.373985	0.002	0	2.0	3.0	10.0	2.0	1.0
14000.0	1298.01	100.0	99.00498	0	0.0	0.0	0.192	1.0	99.373985	0.002	0	2.0	3.0	10.0	2.0	1.0
14000.0	1298.01	100.0	99.00498	0	0.0	0.0	0.189	1.0	99.27495	0.002	0	2.0	3.0	10.0	2.0	1.0
14000.0	1298.01	100.0	99.00498	0	0.0	0.0	0.187	1.0	99.56955	1.914	0	2.0	3.0	10.0	2.0	1.0
14000.0	1298.01	100.0	99.00498	0	0.0	0.0	0.184	1.0	99.63748	3.565	0	2.0	3.0	10.0	2.0	1.0
14000.0	1298.01	100.0	99.00498	0	0.0	0.0	0.182	1.0	99.63165	3.565	0	2.0	3.0	10.0	2.0	1.0
14000.0	1298.01	100.0	99.00498	0	0.0	0.0	0.179	1.0	99.63165	4.304	0	2.0	3.0	10.0	2.0	1.0
14000.0	1298.01	100.0	99.00498	0	0.0	0.0	0.176	1.0	99.66538	4.304	0	2.0	3.0	10.0	2.0	1.0
14000.0	1298.01	100.0	99.00498	0	0.0	0.0	0.172	1.0	99.89458	5.629	0	2.0	3.0	10.0	2.0	1.0
14000.0	1298.01	100.0	99.00498	0	0.0	0.0	0.169	1.0	99.89458	6.222	0	2.0	3.0	10.0	2.0	1.0
14000.0	1298.01	100.0	99.00498	0	0.0	0.0	0.166	1.0	98.37906	6.222	0	2.0	3.0	10.0	2.0	1.0
14000.0	1298.01	100.0	99.00498	0	0.0	0.0	0.162	1.0	98.44557	7.285	0	2.0	3.0	10.0	2.0	1.0
14000.0	1298.01	100.0	99.00498	0	0.0	0.0	0.159	1.0	98.44557	8.204	0	2.0	3.0	10.0	2.0	1.0
14000.0	1298.01	100.0	99.00498	0	0.0	0.0	0.156	1.0	97.43347	8.204	0	2.0	3.0	10.0	2.0	1.0
14000.0	1298.01	100.0	99.00498	0	0.0	0.0	0.152	1.0	97.43347	8.615	0	2.0	3.0	10.0	2.0	1.0
14000.0	1298.01	100.0	99.00498	0	0.0	0.0	0.149	1.0	98.32423	8.615	0	2.0	3.0	12.0	2.0	1.0
14000.0	1298.01	100.0	99.00498	0	0.0	0.0	0.146	1.0	97.31982	9.352	0	2.0	3.0	12.0	2.0	1.0
14000.0	1298.01	100.0	99.00498	0	0.0	0.0	0.143	1.0	97.31982	9.683	0	2.0	3.0	12.0	2.0	1.0
14000.0	1298.01	100.0	99.00498	0	0.0	0.0	0.141	1.0	97.52363	9.683	0	2.0	3.0	12.0	2.0	1.0
14000.0	1298.01	100.0	99.00498	0	0.0	0.0	0.138	1.0	97.40941	10.273	0	2.0	3.0	12.0	2.0	1.0
14000.0	1298.01	100.0	99.00498	0	0.0	0.0	0.135	1.0	97.40941	10.538	0	2.0	3.0	12.0	2.0	1.0
14000.0	1298.01	100.0	99.00498	0	0.0	0.0	0.133	1.0	97.81432	10.538	0	2.0	3.0	12.0	2.0	1.0
14000.0	1298.01	100.0	99.00498	0	0.0	0.0	0.131	1.0	97.81432	11.014	0	2.0	3.0	12.0	2.0	1.0
14000.0	1298.01	100.0	99.00498	0	0.0	0.0	0.129	1.0	97.99263	11.014	0	2.0	3.0	12.0	2.0	1.0
14000.0	1298.01	100.0	99.00498	0	0.0	0.0	0.126	1.0	97.85217	11.424	0	2.0	3.0	12.0	2.0	1.0
14000.0	1298.01	100.0	99.00498	0	0.0	0.0	0.124	1.0	97.85217	11.606	0	2.0	3.0	12.0	2.0	1.0
14000.0	1298.01	100.0	99.00498	0	0.0	0.0	0.122	1.0	97.60968	11.606	0	2.0	3.0	12.0	2.0	1.0
14000.0	1298.01	100.0	99.00498	0	0.0	0.0	0.119	1.0	98.63664	11.936	0	2.0	3.0	12.0	2.0	1.0
14000.0	1298.01	100.0	99.00498	0	0.0	0.0	0.117	1.0	98.63664	12.083	0	2.0	3.0	12.0	2.0	1.0
14000.0	1298.01	100.0	99.00498	0	0.0	0.0	0.114	1.0	98.820755	12.083	0	2.0	3.0	12.0	2.0	1.0
14000.0	1298.01	100.0	99.00498	0	0.0	0.0	0.112	1.0	98.820755	12.348	0	2.0	3.0	12.0	2.0	1.0
14000.0	1298.01	100.0	99.00498	0	0.0	0.0	0.109	1.0	98.202545	12.348	0	2.0	3.0	12.0	2.0	1.0
14000.0	1298.01	100.0	99.00498	0	0.0	0.0	0.106	1.0	97.88816	12.466	0	2.0	3.0	12.0	2.0	1.0
14000.0	1298.01	100.0	99.00498	0	0.0	0.0	0.103	1.0	97.88816	12.677	0	2.0	3.0	12.0	2.0	1.0
14000.0	1298.01	100.0	99.00498	0	0.0	0.0	0.1	1.0	98.30691	12.677	0	2.0	3.0	12.0	2.0	1.0
14000.0	1298.01	100.0	99.00498	0	0.0	0.0	0.098	1.0	96.82902	12.861	0	2.0	3.0	12.0	2.0	1.0
14000.0	1298.01	100.0	99.00498	0	0.0	0.0	0.095	1.0	96.82902	12.943	0	2.0	3.0	12.0	2.0	1.0
14000.0	1298.01	100.0	99.00498	0	0.0	0.0	0.091	1.0	96.91959	12.943	0	2.0	3.0	12.0	2.0	1.0
14000.0	1298.01	100.0	99.00498	0	0.0	0.0	0.088	1.0	96.91959	13.019	0	2.0	3.0	12.0	2.0	1.0
14000.0	1298.01	100.0	99.00498	0	0.0	0.0	0.085	1.0	98.007324	13.019	0	2.0	3.0	12.0	2.0	1.0
14000.0	1298.01	100.0	99.00498	0	0.0	0.0	0.081	1.0	97.7929	13.155	0	2.0	3.0	12.0	2.0	1.0
14000.0	1298.01	100.0	99.00498	0	0.0	0.0	0.078	1.0	97.7929	13.273	0	2.0	3.0	12.0	2.0	1.0
14000.0	1298.01	100.0	99.00498	0	0.0	0.0	0.074	1.0	98.400604	13.273	0	2.0	3.0	12.0	2.0	1.0
14000.0	1298.01	100.0	99.00498	0	0.0	0.0	0.071	1.0	98.48695	13.325	0	2.0	3.0	12.0	2.0	1.0
14000.0	1298.01	100.0	99.00498	0	0.0	0.0	0.067	1.0	98.48695	13.42	0	2.0	3.0	12.0	2.0	1.0
14000.0	1298.01	100.0	99.00498	0	0.0	0.0	0.063	1.0	97.857834	13.42	0	2.0	3.0	12.0	2.0	1.0
14000.0	1298.01	100.0	99.00498	0	0.0	0.0	0.06	1.0	97.857834	13.462	0	2.0	3.0	12.0	2.0	1.0
14000.0	1298.01	100.0	99.00498	0	0.0	0.0	0.057	1.0	96.80868	13.462	0	2.0	3.0	12.0	2.0	1.0
14000.0	1298.01	100.0	99.00498	0	0.0	0.0	0.053	1.0	97.51809	13.538	0	2.0	3.0	12.0	2.0	1.0
14000.0	1298.01	100.0	99.00498	0	0.0	0.0	0.05	1.0	97.51809	13.573	0	2.0	3.0	12.0	2.0	1.0
14000.0	1298.01	100.0	99.00498	0	0.0	0.0	0.048	1.0	97.90808	13.573	0	2.0	3.0	12.0	2.0	1.0
14000.0	1298.01	100.0	99.00498	0	0.0	0.0	0.045	1.0	97.415726	13.634	0	2.0	3.0	12.0	2.0	1.0
14000.0	1298.01	100.0	99.00498	0	0.0	0.0	0.042	1.0	97.415726	13.66	0	2.0	3.0	12.0	2.0	1.0
14000.0	1298.01	100.0	99.00498	0	0.0	0.0	0.04	1.0	96.45325	13.66	0	2.0	3.0	12.0	2.0	1.0
14000.0	1298.01	100.0	99.00498	0	0.0	0.0	0.039	1.0	96.45325	13.66	0	2.0	3.0	12.0	2.0	1.0
14000.0	1298.01	100.0	99.00498	0	0.0	0.0	0.037	1.0	96.65869	13.71	0	2.0	3.0	12.0	2.0	1.0
14000.0	1298.01	100.0	99.00498	0	0.0	0.0	0.035	1.0	96.97815	13.752	0	2.0	3.0	12.0	2.0	1.0
14000.0	1298.01	100.0	99.00498	0	0.0	0.0	0.033	1.0	96.97815	13.771	0	2.0	3.0	12.0	2.0	1.0
14000.0	1298.01	100.0	99.00498	0	0.0	0.0	0.031	1.0	96.99915	13.771	0	2.0	3.0	12.0	2.0	1.0
14000.0	1298.01	100.0	99.00498	0	0.0	0.0	0.03	1.0	95.70714	13.804	0	2.0	3.0	12.0	2.0	1.0
14000.0	1298.01	100.0	99.00498	0	0.0	0.0	0.029	1.0	95.70714	13.819	0	2.0	3.0	12.0	2.0	1.0
14000.0	1298.01	100.0	99.00498	0	0.0	0.0	0.028	1.0	96.17718	13.819	0	2.0	3.0	12.0	2.0	1.0
14000.0	1298.01	100.0	99.00498	0	0.0	0.0	0.027	1.0	96.17718	13.847	0	2.0	3.0	12.0	2.0	1.0
14000.0	1298.01	100.0	99.00498	0	0.0	0.0	0.025	1.0	97.39622	13.847	0	2.0	3.0	12.0	2.0	1.0
14000.0	1298.01	100.0	99.00498	0	0.0	0.0	0.024	1.0	97.147194	13.858	0	2.0	3.0	12.0	2.0	1.0
14000.0	1298.01	100.0	99.00498	0	0.0	0.0	0.023	1.0	97.37987	13.88	0	2.0	3.0	12.0	2.0	1.0
14000.0	1298.01	100.0	99.00498	0	0.0	0.0	0.021	1.0	97.54522	13.88	0	2.0	3.0	12.0	2.0	1.0
14000.0	1298.01	100.0	99.00498	0	0.0	0.0	0.02	1.0	97.81648	13.891	0	2.0	3.0	12.0	2.0	1.0
14000.0	1298.01	100.0	99.00498	0	0.0	0.0	0.018	1.0	97.81648	13.891	0	2.0	3.0	12.0	2.0	1.0
14000.0	1298.01	100.0	99.00498	0	0.0	0.0	0.017	1.0	97.78805	13.908	0	2.0	3.0	12.0	2.0	1.0
14000.0	1298.01	100.0	99.00498	0	0.0	0.0	0.015	1.0	97.78805	13.924	0	2.0	3.0	12.0	2.0	1.0
14000.0	1298.01	100.0	99.00498	0	0.0	0.0	0.013	1.0	97.87814	13.924	0	2.0	3.0	12.0	2.0	1.0
14000.0	1298.01	100.0	99.00498	0	0.0	0.0	0.011	1.0	98.01167	13.93	0	2.0	3.0	12.0	2.0	1.0
14000.0	1298.01	100.0	99.00498	0	0.0	0.0	0.009	1.0	98.01167	13.941	0	2.0	3.0	12.0	2.0	1.0
14000.0	1298.01	100.0	99.00498	0	0.0	0.0	0.007	1.0	97.596085	13.941	0	2.0	3.0	12.0	2.0	1.0
14000.0	1298.01	100.0	99.00498	0	0.0	0.0	0.005	1.0	97.715065	13.948	0	2.0	3.0	12.0	2.0	1.0
14000.0	1298.01	100.0	99.00498	0	0.0	0.0	0.003	1.0	97.67174	13.958	0	2.0	3.0	12.0	2.0	1.0
14000.0	1298.01	100.0	99.00498	0	0.0	0.0	0.001	1.0	97.35833	13.958	0	2.0	3.0	12.0	2.0	1.0
14000.0	1298.01	100.0	99.00498	0	0.0	0.0	0.0	1.0	97.35833	13.962	0	2.0	3.0	12.0	2.0	1.0
14000.0	1298.01	100.0	99.00498	0	0.0	0.0	-0.002	1.0	97.63951	13.962	0	2.0	3.0	12.0	2.0	1.0
14000.0	1298.01	100.0	99.00498	0	0.0	0.0	-0.004	1.0	97.81824	13.97	0	2.0	3.0	12.0	2.0	1.0
14000.0	1298.01	100.0	99.00498	0	0.0	0.0	-0.006	1.0	97.81824	13.972	0	2.0	3.0	12.0	2.0	1.0
14000.0	1298.01	100.0	99.00498	0	0.0	0.0	-0.007	1.0	97.50173	13.972	0	2.0	3.0	12.0	2.0	1.0
14000.0	1298.01	100.0	99.00498	0	0.0	0.0	-0.008	1.0	97.86189	13.979	0	2.0	3.0	12.0	2.0	1.0
14000.0	1298.01	100.0	99.00498	0	0.0	0.0	-0.009	1.0	97.86189	13.985	0	2.0	3.0	12.0	2.0	1.0
14000.0	1298.01	100.0	99.00498	0	0.0	0.0	-0.011	1.0	97.307	13.985	0	2.0	3.0	13.0	2.0	1.0
14000.0	1298.01	100.0	99.00498	0	0.0	0.0	-0.012	1.0	97.307	13.987	0	2.0	3.0	13.0	2.0	1.0
0.0	1298.01	100.0	99.00498	0	0.0	0.0	-0.012	1.0	98.24867	13.987	0	2.0	4.0	0.0	2.0	1.0
0.0	1298.01	100.0	99.00498	0	0.0	0.0	-0.013	1.0	97.92955	13.99	0	2.0	4.0	0.0	2.0	1.0
0.0	1298.01	100.0	99.00498	0	0.0	0.0	-0.014	1.0	97.92955	13.993	0	2.0	4.0	0.0	2.0	1.0
0.0	1298.01	100.0	99.00498	0	0.0	0.0	-0.014	1.0	99.12073	13.993	0	2.0	4.0	0.0	2.0	1.0
0.0	1298.01	100.0	99.00498	0	0.0	0.0	-0.015	1.0	99.02222	12.085	0	2.0	4.0	0.0	2.0	1.0
0.0	1298.01	100.0	99.00498	0	0.0	0.0	-0.016	1.0	99.02222	12.085	0	2.0	4.0	0.0	2.0	1.0
0.0	1298.01	100.0	99.00498	0	0.0	0.0	-0.017	1.0	97.66036	11.229	0	2.0	4.0	0.0	2.0	1.0
0.0	1298.01	100.0	99.00498	0	0.0	0.0	-0.017	1.0	97.66036	9.698	0	2.0	4.0	0.0	2.0	1.0
0.0	1298.01	100.0	99.00498	0	0.0	0.0	-0.017	1.0	96.8715	9.698	0	2.0	4.0	0.0	2.0	1.0
0.0	1298.01	100.0	99.00498	0	0.0	0.0	-0.018	1.0	97.113655	9.013	0	2.0	4.0	0.0	2.0	1.0
0.0	1298.01	100.0	99.00498	0	0.0	0.0	-0.018	1.0	97.113655	7.782	0	2.0	4.0	0.0	2.0	1.0
0.0	1298.01	100.0	99.00498	0	0.0	0.0	-0.018	1.0	98.01571	7.782	0	2.0	4.0	0.0	2.0	1.0
0.0	1298.01	100.0	99.00498	0	0.0	0.0	-0.018	1.0	97.791794	7.232	0	2.0	4.0	0.0	2.0	1.0
0.0	1298.01	100.0	99.00498	0	0.0	0.0	-0.018	1.0	97.791794	6.245	0	2.0	4.0	0.0	2.0	1.0
0.0	1298.01	100.0	99.00498	0	0.0	0.0	-0.018	1.0	96.65697	6.245	0	2.0	4.0	0.0	2.0	1.0
0.0	1298.01	100.0	99.00498	0	0.0	0.0	-0.018	1.0	96.65697	5.393	0	2.0	4.0	0.0	2.0	1.0
0.0	1298.01	100.0	99.00498	0	0.0	0.0	-0.017	1.0	97.59367	5.393	0	2.0	4.0	0.0	2.0	1.0
0.0	1298.01	100.0	99.00498	0	0.0	0.0	-0.017	1.0	97.84669	5.013	0	2.0	4.0	1.0	2.0	1.0
0.0	1298.01	100.0	99.00498	0	0.0	0.0	-0.016	1.0	97.84669	4.328	0	2.0	4.0	1.0	2.0	1.0
0.0	1298.01	100.0	99.00498	0	0.0	0.0	-0.015	1.0	97.181755	4.328	0	2.0	4.0	0.0	2.0	1.0
0.0	1298.01	100.0	99.00498	0	0.0	0.0	-0.014	1.0	97.94244	4.023	0	2.0	4.0	0.0	2.0	1.0
0.0	1298.01	100.0	99.00498	0	0.0	0.0	-0.012	1.0	97.94244	4.023	0	2.0	4.0	0.0	2.0	1.0
0.0	1298.01	100.0	99.00498	0	0.0	0.0	-0.01	1.0	98.01785	3.474	0	2.0	4.0	0.0	2.0	1.0
0.0	1298.01	100.0	99.00498	0	0.0	0.0	-0.009	1.0	98.01785	3.227	0	2.0	4.0	0.0	2.0	1.0
0.0	1298.01	100.0	99.00498	0	0.0	0.0	-0.007	1.0	97.75427	3.227	0	2.0	4.0	0.0	2.0	1.0
0.0	1298.01	100.0	99.00498	0	0.0	0.0	-0.005	1.0	97.933136	2.787	0	2.0	4.0	0.0	2.0	1.0
0.0	1298.01	100.0	99.00498	0	0.0	0.0	-0.003	1.0	98.86801	2.59	0	2.0	4.0	0.0	2.0	1.0
0.0	1298.01	100.0	99.00498	0	0.0	0.0	-0.001	1.0	98.680336	2.59	0	2.0	4.0	0.0	2.0	1.0
0.0	1298.01	100.0	99.00498	0	0.0	0.0	0.001	1.0	98.369736	2.236	0	2.0	4.0	0.0	2.0	1.0
0.0	1298.01	100.0	99.00498	0	0.0	0.0	0.003	1.0	98.15763	2.236	0	2.0	4.0	0.0	2.0	1.0
0.0	1298.01	100.0	99.00498	0	0.0	0.0	0.006	1.0	98.524284	1.931	0	2.0	4.0	0.0	2.0	1.0
0.0	1298.01	100.0	99.00498	0	0.0	0.0	0.009	1.0	98.524284	1.796	0	2.0	4.0	0.0	2.0	1.0
0.0	1298.01	100.0	99.00498	0	0.0	0.0	0.012	1.0	98.92222	1.796	0	2.0	4.0	0.0	2.0	1.0
0.0	1298.01	100.0	99.00498	0	0.0	0.0	0.015	1.0	98.37175	1.55	0	2.0	4.0	0.0	2.0	1.0
0.0	1298.01	100.0	99.00498	0	0.0	0.0	0.018	1.0	98.37175	1.338	0	2.0	4.0	0.0	2.0	1.0
0.0	1298.01	100.0	99.00498	0	0.0	0.0	0.021	1.0	97.27728	1.338	0	2.0	4.0	0.0	2.0	1.0
0.0	1298.01	100.0	99.00498	0	0.0	0.0	0.025	1.0	97.28919	1.243	0	2.0	4.0	0.0	2.0	1.0
0.0	1298.01	100.0	99.00498	0	0.0	0.0	0.028	1.0	97.28919	1.073	0	2.0	4.0	0.0	2.0	1.0
0.0	1298.01	100.0	99.00498	0	0.0	0.0	0.031	1.0	97.74994	1.073	0	2.0	4.0	0.0	2.0	1.0
0.0	1298.01	100.0	99.00498	0	0.0	0.0	0.034	1.0	97.74994	0.997	0	2.0	4.0	0.0	2.0	1.0
0.0	1298.01	100.0	99.00498	0	0.0	0.0	0.038	1.0	97.51833	0.997	0	2.0	4.0	0.0	2.0	1.0
0.0	1298.01	100.0	99.00498	0	0.0	0.0	0.041	1.0	97.7442	0.861	0	2.0	4.0	0.0	2.0	1.0
0.0	1298.01	100.0	99.00498	0	0.0	0.0	0.045	1.0	97.7442	0.8	0	2.0	4.0	0.0	2.0	1.0
0.0	1298.01	100.0	99.00498	0	0.0	0.0	0.048	1.0	97.45972	0.8	0	2.0	4.0	0.0	2.0	1.0
0.0	1298.01	100.0	99.00498	0	0.0	0.0	0.051	1.0	97.56648	0.691	0	2.0	4.0	0.0	2.0	1.0
0.0	1298.01	100.0	99.00498	0	0.0	0.0	0.055	1.0	97.56648	0.642	0	2.0	4.0	0.0	2.0	1.0
0.0	1298.01	100.0	99.00498	0	0.0	0.0	0.058	1.0	97.16334	0.642	0	2.0	4.0	0.0	2.0	1.0
0.0	1298.01	100.0	99.00498	0	0.0	0.0	0.061	1.0	97.16334	0.554	0	2.0	4.0	0.0	2.0	1.0
0.0	1298.01	100.0	99.00498	0	0.0	0.0	0.064	1.0	97.933945	0.554	0	2.0	4.0	0.0	2.0	1.0
0.0	1298.01	100.0	99.00498	0	0.0	0.0	0.068	1.0	98.21301	0.515	0	2.0	4.0	0.0	2.0	1.0
0.0	1298.01	100.0	99.00498	0	0.0	0.0	0.071	1.0	98.21301	0.444	0	2.0	4.0	0.0	2.0	1.0
0.0	1298.01	100.0	99.00498	0	0.0	0.0	0.074	1.0	98.283554	0.444	0	2.0	4.0	0.0	2.0	1.0
0.0	1298.01	100.0	99.00498	0	0.0	0.0	0.077	1.0	98.47458	0.384	0	2.0	4.0	0.0	2.0	1.0
0.0	1298.01	100.0	99.00498	0	0.0	0.0	0.08	1.0	98.47458	0.356	0	2.0	4.0	0.0	2.0	1.0
0.0	1298.01	100.0	99.00498	0	0.0	0.0	0.083	1.0	99.33637	0.356	0	2.0	4.0	0.0	2.0	1.0
0.0	1298.01	100.0	99.00498	0	0.0	0.0	0.086	1.0	99.33637	0.308	0	2.0	4.0	0.0	2.0	1.0
0.0	1298.01	100.0	99.00498	0	0.0	0.0	0.089	1.0	98.62574	0.308	0	2.0	4.0	0.0	2.0	1.0
0.0	1298.01	100.0	99.00498	0	0.0	0.0	0.092	1.0	99.55546	0.286	0	2.0	4.0	0.0	2.0	1.0
0.0	1298.01	100.0	99.00498	0	0.0	0.0	0.094	1.0	99.55546	0.247	0	2.0	4.0	0.0	2.0	1.0
0.0	1298.01	100.0	99.00498	0	0.0	0.0	0.097	1.0	99.08787	0.247	0	2.0	4.0	0.0	2.0	1.0
0.0	1298.01	100.0	99.00498	0	0.0	0.0	0.099	1.0	99.69054	0.213	0	2.0	4.0	0.0	2.0	1.0
0.0	1298.01	100.0	99.00498	0	0.0	0.0	0.102	1.0	99.69054	0.198	0	2.0	4.0	0.0	2.0	1.0
0.0	1298.01	100.0	99.00498	0	0.0	0.0	0.104	1.0	99.26688	0.198	0	2.0	4.0	0.0	2.0	1.0
0.0	1298.01	100.0	99.00498	0	0.0	0.0	0.107	1.0	98.98036	0.17	0	2.0	4.0	0.0	2.0	1.0
0.0	1298.01	100.0	99.00498	0	0.0	0.0	0.109	1.0	99.04061	0.17	0	2.0	4.0	0.0	2.0	1.0
0.0	1298.01	100.0	99.00498	0	0.0	0.0	0.112	1.0	98.57273	0.158	0	2.0	4.0	0.0	2.0	1.0
0.0	1298.01	100.0	99.00498	0	0.0	0.0	0.114	1.0	98.57273	0.136	0	2.0	4.0	0.0	2.0	1.0
0.0	1298.01	100.0	99.00498	0	0.0	0.0	0.116	1.0	98.677376	0.136	0	2.0	4.0	0.0	2.0	1.0
0.0	1298.01	100.0	99.00498	0	0.0	0.0	0.119	1.0	98.03842	0.118	0	2.0	4.0	0.0	2.0	1.0
0.0	1298.01	100.0	99.00498	0	0.0	0.0	0.121	1.0	98.03842	0.118	0	2.0	4.0	0.0	2.0	1.0
0.0	1298.01	100.0	99.00498	0	0.0	0.0	0.123	1.0	97.82965	0.109	0	2.0	4.0	0.0	2.0	1.0
0.0	1298.01	100.0	99.00498	0	0.0	0.0	0.125	1.0	97.82965	0.094	0	2.0	4.0	0.0	2.0	1.0
0.0	1298.01	100.0	99.00498	0	0.0	0.0	0.127	1.0	97.57363	0.094	0	2.0	4.0	0.0	2.0	1.0
0.0	1298.01	100.0	99.00498	0	0.0	0.0	0.129	1.0	97.31414	0.087	0	2.0	4.0	0.0	2.0	1.0
0.0	1298.01	100.0	99.00498	0	0.0	0.0	0.132	1.0	97.31414	0.075	0	2.0	4.0	0.0	2.0	1.0
0.0	1298.01	100.0	99.00498	0	0.0	0.0	0.134	1.0	97.306465	0.075	0	2.0	4.0	0.0	2.0	1.0
0.0	1298.01	100.0	99.00498	0	0.0	0.0	0.136	1.0	97.13693	0.07	0	2.0	4.0	0.0	2.0	1.0
0.0	1298.01	100.0	99.00498	0	0.0	0.0	0.138	1.0	97.13693	0.06	0	2.0	4.0	0.0	2.0	1.0
0.0	1298.01	100.0	99.00498	0	0.0	0.0	0.14	1.0	98.1104	0.06	0	2.0	4.0	0.0	2.0	1.0
0.0	1298.01	100.0	99.00498	0	0.0	0.0	0.141	1.0	98.1104	0.056	0	2.0	4.0	0.0	2.0	1.0
0.0	1298.01	100.0	99.00498	0	0.0	0.0	0.144	1.0	97.55271	0.056	0	2.0	4.0	0.0	2.0	1.0
0.0	1298.01	100.0	99.00498	0	0.0	0.0	0.146	1.0	96.6623	0.048	0	2.0	4.0	0.0	2.0	1.0
0.0	1298.01	100.0	99.00498	0	0.0	0.0	0.147	1.0	96.6623	0.044	0	2.0	4.0	0.0	2.0	1.0
0.0	1298.01	100.0	99.00498	0	0.0	0.0	0.149	1.0	97.20795	0.044	0	2.0	4.0	0.0	2.0	1.0
0.0	1298.01	100.0	99.00498	0	0.0	0.0	0.151	1.0	97.50358	0.038	0	2.0	4.0	0.0	2.0	1.0
0.0	1298.01	100.0	99.00498	0	0.0	0.0	0.153	1.0	97.50358	0.033	0	2.0	4.0	0.0	2.0	1.0
0.0	1298.01	100.0	99.00498	0	0.0	0.0	0.155	1.0	97.64725	0.033	0	2.0	4.0	0.0	2.0	1.0
0.0	1298.01	100.0	99.00498	0	0.0	0.0	0.157	1.0	97.64725	0.03	0	2.0	4.0	0.0	2.0	1.0
0.0	1298.01	100.0	99.00498	0	0.0	0.0	0.159	1.0	97.38337	0.03	0	2.0	4.0	0.0	2.0	1.0
0.0	1298.01	100.0	99.00498	0	0.0	0.0	0.161	1.0	97.428635	0.026	0	2.0	4.0	0.0	2.0	1.0
0.0	1298.01	100.0	99.00498	0	0.0	0.0	0.163	1.0	97.428635	0.024	0	2.0	4.0	0.0	2.0	1.0
0.0	1298.01	100.0	99.00498	0	0.0	0.0	0.165	1.0	97.60856	0.024	0	2.0	4.0	0.0	2.0	1.0
0.0	1298.01	100.0	99.00498	0	0.0	0.0	0.167	1.0	98.624664	0.021	0	2.0	4.0	0.0	2.0	1.0
0.0	1298.01	100.0	99.00498	0	0.0	0.0	0.169	1.0	98.624664	0.019	0	2.0	4.0	0.0	2.0	1.0
0.0	1298.01	100.0	99.00498	0	0.0	0.0	0.17	1.0	98.20095	0.019	0	2.0	4.0	0.0	2.0	1.0
0.0	1298.01	100.0	99.00498	0	0.0	0.0	0.172	1.0	98.20095	0.016	0	2.0	4.0	0.0	2.0	1.0
0.0	1298.01	100.0	99.00498	0	0.0	0.0	0.174	1.0	98.29823	0.016	0	2.0	4.0	0.0	2.0	1.0
0.0	1298.01	100.0	99.00498	0	0.0	0.0	0.175	1.0	98.55815	0.014	0	2.0	4.0	0.0	2.0	1.0
0.0	1298.01	100.0	99.00498	0	0.0	0.0	0.176	1.0	98.55815	0.013	0	2.0	4.0	0.0	2.0	1.0
0.0	1298.01	100.0	99.00498	0	0.0	0.0	0.177	1.0	97.42714	0.013	0	2.0	4.0	0.0	2.0	1.0
0.0	1298.01	100.0	99.00498	0	0.0	0.0	0.178	1.0	99.38502	0.011	0	2.0	4.0	0.0	2.0	1.0
0.0	1298.01	100.0	99.00498	0	0.0	0.0	0.179	1.0	99.38502	0.01	0	2.0	4.0	0.0	2.0	1.0
0.0	1298.01	100.0	99.00498	0	0.0	0.0	0.179	1.0	98.98322	0.01	0	2.0	4.0	0.0	2.0	1.0
0.0	1298.01	100.0	99.00498	0	0.0	0.0	0.179	1.0	98.98322	0.008	0	2.0	4.0	0.0	2.0	1.0
0.0	1298.01	100.0	99.00498	0	0.0	0.0	0.179	1.0	98.311386	0.008	0	2.0	4.0	0.0	2.0	1.0
0.0	1298.01	100.0	99.00498	0	0.0	0.0	0.179	1.0	98.28191	0.008	0	2.0	4.0	0.0	2.0	1.0
0.0	1298.01	100.0	99.00498	0	0.0	0.0	0.178	1.0	98.28191	0.006	0	2.0	4.0	0.0	2.0	1.0
0.0	1298.01	100.0	99.00498	0	0.0	0.0	0.177	1.0	98.52747	0.006	0	2.0	4.0	8.0	2.0	1.0
0.0	1298.01	100.0	99.00498	0	0.0	0.0	0.175	1.0	98.17147	0.006	0	2.0	4.0	10.0	2.0	1.0
0.0	1298.01	100.0	99.00498	0	0.0	0.0	0.174	1.0	98.17147	0.005	0	2.0	4.0	10.0	2.0	1.0
14000.0	1397.015	100.0	99.00498	0	0.0	0.0	0.172	1.0	98.457924	0.005	0	2.0	4.0	10.0	2.0	1.0
14000.0	1397.015	100.0	99.00498	0	0.0	0.0	0.17	1.0	98.457924	0.004	0	2.0	4.0	10.0	2.0	1.0
14000.0	1397.015	100.0	99.00498	0	0.0	0.0	0.168	1.0	98.392715	0.004	0	2.0	4.0	10.0	2.0	1.0
14000.0	1397.015	100.0	99.00498	0	0.0	0.0	0.166	1.0	97.937294	0.004	0	2.0	4.0	10.0	2.0	1.0
14000.0	1397.015	100.0	99.00498	0	0.0	0.0	0.163	1.0	97.937294	1.915	0	2.0	4.0	10.0	2.0	1.0
14000.0	1397.015	100.0	99.00498	0	0.0	0.0	0.161	1.0	97.78908	1.915	0	2.0	4.0	10.0	2.0	1.0
14000.0	1397.015	100.0	99.00498	0	0.0	0.0	0.158	1.0	97.64523	2.771	0	2.0	4.0	10.0	2.0	1.0
14000.0	1397.015	100.0	99.00498	0	0.0	0.0	0.155	1.0	97.493706	2.771	0	2.0	4.0	10.0	2.0	1.0
14000.0	1397.015	100.0	99.00498	0	0.0	0.0	0.153	1.0	97.16057	4.305	0	2.0	4.0	10.0	2.0	1.0
14000.0	1397.015	100.0	99.00498	0	0.0	0.0	0.15	1.0	97.16057	4.993	0	2.0	4.0	10.0	2.0	1.0
14000.0	1397.015	100.0	99.00498	0	0.0	0.0	0.148	1.0	97.361275	4.993	0	2.0	4.0	12.0	2.0	1.0
14000.0	1397.015	100.0	99.00498	0	0.0	0.0	0.145	1.0	96.49519	6.223	0	2.0	4.0	12.0	2.0	1.0
14000.0	1397.015	100.0	99.00498	0	0.0	0.0	0.142	1.0	96.49519	7.286	0	2.0	4.0	12.0	2.0	1.0
14000.0	1397.015	100.0	99.00498	0	0.0	0.0	0.14	1.0	96.013725	7.286	0	2.0	4.0	12.0	2.0	1.0
14000.0	1397.015	100.0	99.00498	0	0.0	0.0	0.137	1.0	96.07643	7.762	0	2.0	4.0	12.0	2.0	1.0
14000.0	1397.015	100.0	99.00498	0	0.0	0.0	0.135	1.0	96.07643	8.617	0	2.0	4.0	12.0	2.0	1.0
14000.0	1397.015	100.0	99.00498	0	0.0	0.0	0.132	1.0	95.08611	8.617	0	2.0	4.0	12.0	2.0	1.0
14000.0	1397.015	100.0	99.00498	0	0.0	0.0	0.13	1.0	95.01851	8.998	0	2.0	4.0	12.0	2.0	1.0
14000.0	1397.015	100.0	99.00498	0	0.0	0.0	0.128	1.0	94.86129	8.998	0	2.0	4.0	12.0	2.0	1.0
14000.0	1397.015	100.0	99.00498	0	0.0	0.0	0.126	1.0	94.973465	9.354	0	2.0	4.0	12.0	2.0	1.0
14000.0	1397.015	100.0	99.00498	0	0.0	0.0	0.124	1.0	94.973465	9.99	0	2.0	4.0	12.0	2.0	1.0
14000.0	1397.015	100.0	99.00498	0	0.0	0.0	0.123	1.0	94.679214	9.99	0	2.0	4.0	12.0	2.0	1.0
14000.0	1397.015	100.0	99.00498	0	0.0	0.0	0.122	1.0	95.26429	10.54	0	2.0	4.0	12.0	2.0	1.0
14000.0	1397.015	100.0	99.00498	0	0.0	0.0	0.12	1.0	95.26429	10.785	0	2.0	4.0	12.0	2.0	1.0
14000.0	1397.015	100.0	99.00498	0	0.0	0.0	0.119	1.0	95.50715	10.785	0	2.0	4.0	12.0	2.0	1.0
14000.0	1397.015	100.0	99.00498	0	0.0	0.0	0.118	1.0	95.50715	11.227	0	2.0	4.0	12.0	2.0	1.0
14000.0	1397.015	100.0	99.00498	0	0.0	0.0	0.116	1.0	96.49846	11.227	0	2.0	4.0	12.0	2.0	1.0
14000.0	1397.015	100.0	99.00498	0	0.0	0.0	0.115	1.0	96.16325	11.424	0	2.0	4.0	12.0	2.0	1.0
14000.0	1397.015	100.0	99.00498	0	0.0	0.0	0.114	1.0	96.16325	11.778	0	2.0	4.0	12.0	2.0	1.0
14000.0	1397.015	100.0	99.00498	0	0.0	0.0	0.113	1.0	97.85179	11.778	0	2.0	4.0	12.0	2.0	1.0
14000.0	1397.015	100.0	99.00498	0	0.0	0.0	0.112	1.0	96.267395	11.937	0	2.0	4.0	12.0	2.0	1.0
14000.0	1397.015	100.0	99.00498	0	0.0	0.0	0.11	1.0	97.84286	11.937	0	2.0	4.0	12.0	2.0	1.0
14000.0	1397.015	100.0	99.00498	0	0.0	0.0	0.109	1.0	97.105705	12.22	0	2.0	4.0	12.0	2.0	1.0
14000.0	1397.015	100.0	99.00498	0	0.0	0.0	0.108	1.0	97.105705	12.466	0	2.0	4.0	12.0	2.0	1.0
14000.0	1397.015	100.0	99.00498	0	0.0	0.0	0.107	1.0	97.015785	12.466	0	2.0	4.0	12.0	2.0	1.0
14000.0	1397.015	100.0	99.00498	0	0.0	0.0	0.105	1.0	97.69776	12.575	0	2.0	4.0	12.0	2.0	1.0
14000.0	1397.015	100.0	99.00498	0	0.0	0.0	0.104	1.0	97.69776	12.677	0	2.0	4.0	12.0	2.0	1.0
14000.0	1397.015	100.0	99.00498	0	0.0	0.0	0.102	1.0	98.01287	12.677	0	2.0	4.0	12.0	2.0	1.0
14000.0	1397.015	100.0	99.00498	0	0.0	0.0	0.101	1.0	98.17096	12.861	0	2.0	4.0	12.0	2.0	1.0
14000.0	1397.015	100.0	99.00498	0	0.0	0.0	0.1	1.0	98.17096	13.019	0	2.0	4.0	12.0	2.0	1.0
14000.0	1397.015	100.0	99.00498	0	0.0	0.0	0.098	1.0	98.207504	13.019	0	2.0	4.0	12.0	2.0	1.0
14000.0	1397.015	100.0	99.00498	0	0.0	0.0	0.097	1.0	98.207504	13.089	0	2.0	4.0	12.0	2.0	1.0
14000.0	1397.015	100.0	99.00498	0	0.0	0.0	0.095	1.0	97.01307	13.089	0	2.0	4.0	12.0	2.0	1.0
14000.0	1397.015	100.0	99.00498	0	0.0	0.0	0.094	1.0	97.4713	13.216	0	2.0	4.0	12.0	2.0	1.0
14000.0	1397.015	100.0	99.00498	0	0.0	0.0	0.092	1.0	97.4713	13.273	0	2.0	4.0	12.0	2.0	1.0
14000.0	1397.015	100.0	99.00498	0	0.0	0.0	0.09	1.0	96.97313	13.273	0	2.0	4.0	12.0	2.0	1.0
14000.0	1397.015	100.0	99.00498	0	0.0	0.0	0.089	1.0	97.39552	13.375	0	2.0	4.0	12.0	2.0	1.0
14000.0	1397.015	100.0	99.00498	0	0.0	0.0	0.087	1.0	97.39552	13.375	0	2.0	4.0	12.0	2.0	1.0
14000.0	1397.015	100.0	99.00498	0	0.0	0.0	0.085	1.0	97.088554	13.42	0	2.0	4.0	12.0	2.0	1.0
14000.0	1397.015	100.0	99.00498	0	0.0	0.0	0.083	1.0	97.088554	13.502	0	2.0	4.0	12.0	2.0	1.0
14000.0	1397.015	100.0	99.00498	0	0.0	0.0	0.082	1.0	97.16581	13.502	0	2.0	4.0	12.0	2.0	1.0
14000.0	1397.015	100.0	99.00498	0	0.0	0.0	0.08	1.0	97.638214	13.538	0	2.0	4.0	12.0	2.0	1.0
14000.0	1397.015	100.0	99.00498	0	0.0	0.0	0.078	1.0	97.638214	13.604	0	2.0	4.0	12.0	2.0	1.0
14000.0	1397.015	100.0	99.00498	0	0.0	0.0	0.076	1.0	97.79935	13.604	0	2.0	4.0	12.0	2.0	1.0
14000.0	1397.015	100.0	99.00498	0	0.0	0.0	0.075	1.0	97.36963	13.66	0	2.0	4.0	12.0	2.0	1.0
14000.0	1397.015	100.0	99.00498	0	0.0	0.0	0.073	1.0	97.36963	13.66	0	2.0	4.0	12.0	2.0	1.0
14000.0	1397.015	100.0	99.00498	0	0.0	0.0	0.071	1.0	97.74787	13.686	0	2.0	4.0	12.0	2.0	1.0
14000.0	1397.015	100.0	99.00498	0	0.0	0.0	0.069	1.0	97.74787	13.732	0	2.0	4.0	12.0	2.0	1.0
14000.0	1397.015	100.0	99.00498	0	0.0	0.0	0.067	1.0	97.34629	13.732	0	2.0	4.0	12.0	2.0	1.0
14000.0	1397.015	100.0	99.00498	0	0.0	0.0	0.065	1.0	97.702415	13.752	0	2.0	4.0	12.0	2.0	1.0
14000.0	1397.015	100.0	99.00498	0	0.0	0.0	0.064	1.0	97.702415	13.788	0	2.0	4.0	12.0	2.0	1.0
14000.0	1397.015	100.0	99.00498	0	0.0	0.0	0.062	1.0	97.072975	13.788	0	2.0	4.0	12.0	2.0	1.0
14000.0	1397.015	100.0	99.00498	0	0.0	0.0	0.06	1.0	96.78908	13.804	0	2.0	4.0	12.0	2.0	1.0
14000.0	1397.015	100.0	99.00498	0	0.0	0.0	0.058	1.0	96.78908	13.833	0	2.0	4.0	12.0	2.0	1.0
14000.0	1397.015	100.0	99.00498	0	0.0	0.0	0.057	1.0	97.044525	13.833	0	2.0	4.0	12.0	2.0	1.0
14000.0	1397.015	100.0	99.00498	0	0.0	0.0	0.055	1.0	97.044525	13.847	0	2.0	4.0	12.0	2.0	1.0
14000.0	1397.015	100.0	99.00498	0	0.0	0.0	0.053	1.0	97.05661	13.847	0	2.0	4.0	12.0	2.0	1.0
14000.0	1397.015	100.0	99.00498	0	0.0	0.0	0.051	1.0	97.81496	13.871	0	2.0	4.0	12.0	2.0	1.0
14000.0	1397.015	100.0	99.00498	0	0.0	0.0	0.049	1.0	97.81496	13.891	0	2.0	4.0	12.0	2.0	1.0
14000.0	1397.015	100.0	99.00498	0	0.0	0.0	0.047	1.0	97.52372	13.891	0	2.0	4.0	12.0	2.0	1.0
14000.0	1397.015	100.0	99.00498	0	0.0	0.0	0.045	1.0	97.80287	13.899	0	2.0	4.0	12.0	2.0	1.0
14000.0	1397.015	100.0	99.00498	0	0.0	0.0	0.043	1.0	97.80287	13.899	0	2.0	4.0	12.0	2.0	1.0
14000.0	1397.015	100.0	99.00498	0	0.0	0.0	0.041	1.0	97.1179	13.915	0	2.0	4.0	12.0	2.0	1.0
14000.0	1397.015	100.0	99.00498	0	0.0	0.0	0.039	1.0	97.1179	13.924	0	2.0	4.0	12.0	2.0	1.0
14000.0	1397.015	100.0	99.00498	0	0.0	0.0	0.037	1.0	97.18064	13.924	0	2.0	4.0	12.0	2.0	1.0
14000.0	1397.015	100.0	99.00498	0	0.0	0.0	0.035	1.0	96.931305	13.936	0	2.0	4.0	12.0	2.0	1.0
14000.0	1397.015	100.0	99.00498	0	0.0	0.0	0.033	1.0	96.931305	13.941	0	2.0	4.0	12.0	2.0	1.0
14000.0	1397.015	100.0	99.00498	0	0.0	0.0	0.03	1.0	96.89148	13.941	0	2.0	4.0	12.0	2.0	1.0
14000.0	1397.015	100.0	99.00498	0	0.0	0.0	0.028	1.0	97.163895	13.953	0	2.0	4.0	12.0	2.0	1.0
14000.0	1397.015	100.0	99.00498	0	0.0	0.0	0.026	1.0	97.163895	13.953	0	2.0	4.0	12.0	2.0	1.0
14000.0	1397.015	100.0	99.00498	0	0.0	0.0	0.024	1.0	96.75803	13.962	0	2.0	4.0	12.0	2.0	1.0
14000.0	1397.015	100.0	99.00498	0	0.0	0.0	0.022	1.0	96.75803	13.966	0	2.0	4.0	12.0	2.0	1.0
14000.0	1397.015	100.0	99.00498	0	0.0	0.0	0.02	1.0	96.912415	13.966	0	2.0	4.0	12.0	2.0	1.0
14000.0	1397.015	100.0	99.00498	0	0.0	0.0	0.018	1.0	96.781906	13.972	0	2.0	4.0	12.0	2.0	1.0
14000.0	1397.015	100.0	99.00498	0	0.0	0.0	0.016	1.0	96.781906	13.976	0	2.0	4.0	12.0	2.0	1.0
14000.0	1397.015	100.0	99.00498	0	0.0	0.0	0.014	1.0	96.38256	13.976	0	2.0	4.0	12.0	2.0	1.0
14000.0	1397.015	100.0	99.00498	0	0.0	0.0	0.011	1.0	95.93885	13.981	0	2.0	4.0	12.0	2.0	1.0
14000.0	1397.015	100.0	99.00498	0	0.0	0.0	0.009	1.0	95.93885	13.985	0	2.0	4.0	12.0	2.0	1.0
14000.0	1397.015	100.0	99.00498	0	0.0	0.0	0.006	1.0	96.400154	13.985	0	2.0	4.0	12.0	2.0	1.0
14000.0	1397.015	100.0	99.00498	0	0.0	0.0	0.004	1.0	96.400154	13.99	0	2.0	4.0	12.0	2.0	1.0
14000.0	1397.015	100.0	99.00498	0	0.0	0.0	0.002	1.0	96.55992	13.99	0	2.0	4.0	12.0	2.0	1.0
14000.0	1397.015	100.0	99.00498	0	0.0	0.0	0.0	1.0	96.35016	13.991	0	2.0	4.0	12.0	2.0	1.0
14000.0	1397.015	100.0	99.00498	0	0.0	0.0	-0.003	1.0	96.35016	13.995	0	2.0	4.0	12.0	2.0	1.0
14000.0	1397.015	100.0	99.00498	0	0.0	0.0	-0.006	1.0	95.85675	13.995	0	2.0	4.0	12.0	2.0	1.0
14000.0	1397.015	100.0	99.00498	0	0.0	0.0	-0.009	1.0	95.7531	13.996	0	2.0	4.0	13.0	2.0	1.0
14000.0	1397.015	100.0	99.00498	0	0.0	0.0	-0.012	1.0	95.7531	13.996	0	2.0	4.0	13.0	2.0	1.0
0.0	1397.015	100.0	99.00498	0	0.0	0.0	-0.014	1.0	95.535164	14.0	0	2.0	5.0	0.0	2.0	1.0
0.0	1397.015	100.0	99.00498	0	0.0	0.0	-0.016	1.0	95.535164	14.002	0	2.0	5.0	0.0	2.0	1.0
0.0	1397.015	100.0	99.00498	0	0.0	0.0	-0.018	1.0	96.06918	14.002	0	2.0	5.0	0.0	2.0	1.0
0.0	1397.015	100.0	99.00498	0	0.0	0.0	-0.019	1.0	95.15124	14.004	0	2.0	5.0	0.0	2.0	1.0
0.0	1397.015	100.0	99.00498	0	0.0	0.0	-0.02	1.0	95.15124	13.014	0	2.0	5.0	0.0	2.0	1.0
0.0	1397.015	100.0	99.00498	0	0.0	0.0	-0.021	1.0	96.33948	13.014	0	2.0	5.0	0.0	2.0	1.0
0.0	1397.015	100.0	99.00498	0	0.0	0.0	-0.022	1.0	96.69627	11.238	0	2.0	5.0	0.0	2.0	1.0
0.0	1397.015	100.0	99.00498	0	0.0	0.0	-0.023	1.0	96.69627	11.238	0	2.0	5.0	0.0	2.0	1.0
0.0	1397.015	100.0	99.00498	0	0.0	0.0	-0.024	1.0	95.61768	10.443	0	2.0	5.0	0.0	2.0	1.0
0.0	1397.015	100.0	99.00498	0	0.0	0.0	-0.025	1.0	95.61768	9.019	0	2.0	5.0	0.0	2.0	1.0
0.0	1397.015	100.0	99.00498	0	0.0	0.0	-0.025	1.0	96.03789	9.019	0	2.0	5.0	0.0	2.0	1.0
0.0	1397.015	100.0	99.00498	0	0.0	0.0	-0.026	1.0	95.436	8.381	0	2.0	5.0	0.0	2.0	1.0
0.0	1397.015	100.0	99.00498	0	0.0	0.0	-0.026	1.0	95.436	7.238	0	2.0	5.0	0.0	2.0	1.0
0.0	1397.015	100.0	99.00498	0	0.0	0.0	-0.027	1.0	95.54519	7.238	0	2.0	5.0	0.0	2.0	1.0
0.0	1397.015	100.0	99.00498	0	0.0	0.0	-0.027	1.0	95.243706	6.727	0	2.0	5.0	0.0	2.0	1.0
0.0	1397.015	100.0	99.00498	0	0.0	0.0	-0.027	1.0	94.10747	6.727	0	2.0	5.0	0.0	2.0	1.0
0.0	1397.015	100.0	99.00498	0	0.0	0.0	-0.027	1.0	94.80069	5.808	0	2.0	5.0	0.0	2.0	1.0
0.0	1397.015	100.0	99.00498	0	0.0	0.0	-0.027	1.0	94.80069	5.397	0	2.0	5.0	0.0	2.0	1.0
0.0	1397.015	100.0	99.00498	0	0.0	0.0	-0.027	1.0	95.90276	5.397	0	2.0	5.0	0.0	2.0	1.0
0.0	1397.015	100.0	99.00498	0	0.0	0.0	-0.027	1.0	96.318985	4.661	0	2.0	5.0	0.0	2.0	1.0
0.0	1397.015	100.0	99.00498	0	0.0	0.0	-0.026	1.0	96.318985	4.026	0	2.0	5.0	0.0	2.0	1.0
0.0	1397.015	100.0	99.00498	0	0.0	0.0	-0.026	1.0	96.64137	4.026	1	2.0	5.0	2.0	2.0	1.0
0.0	1397.015	100.0	99.00498	0	0.0	0.0	-0.026	1.0	96.32539	3.74	1	2.0	5.0	3.0	2.0	1.0
0.0	1397.015	100.0	99.00498	0	0.0	0.0	-0.025	1.0	97.28977	3.74	1	2.0	5.0	3.0	2.0	1.0
-14000.0	1100.0	100.0	99.00498	0	0.0	0.0	-0.024	1.0	97.348305	3.23	1	2.0	5.0	3.0	2.0	1.0
-14000.0	1100.0	100.0	99.00498	0	0.0	0.0	-0.023	1.0	97.348305	3.001	1	2.0	5.0	3.0	2.0	1.0
-14000.0	1100.0	100.0	99.00498	0	0.0	0.0	-0.022	1.0	96.72368	3.001	1	2.0	5.0	3.0	2.0	1.0
-14000.0	1100.0	100.0	99.00498	0	0.0	0.0	-0.021	1.0	97.54107	1.601	1	2.0	5.0	3.0	2.0	1.0
-14000.0	1100.0	100.0	99.00498	0	0.0	0.0	-0.02	1.0	97.54107	0.496	1	2.0	5.0	3.0	2.0	1.0
-14000.0	1100.0	100.0	99.00498	0	0.0	0.0	-0.019	1.0	96.737335	0.496	1	2.0	5.0	3.0	2.0	1.0
-14000.0	1100.0	100.0	99.00498	0	0.0	0.0	-0.017	1.0	97.14405	-1.481	1	2.0	5.0	3.0	2.0	1.0
-14000.0	1100.0	100.0	99.00498	0	0.0	0.0	-0.016	1.0	97.14405	-2.367	1	2.0	5.0	3.0	2.0	1.0
-14000.0	1100.0	100.0	99.00498	0	0.0	0.0	-0.014	1.0	97.970955	-2.367	1	2.0	5.0	3.0	2.0	1.0
-14000.0	1100.0	100.0	99.00498	0	0.0	0.0	-0.013	1.0	97.970955	-3.957	1	2.0	5.0	3.0	2.0	1.0
-14000.0	1100.0	100.0	99.00498	0	0.0	0.0	-0.011	1.0	97.655556	-3.957	1	2.0	5.0	3.0	2.0	1.0
-14000.0	1100.0	100.0	99.00498	0	0.0	0.0	-0.009	1.0	98.188065	-5.329	1	2.0	5.0	3.0	2.0	1.0
-14000.0	1100.0	100.0	99.00498	0	0.0	0.0	-0.008	1.0	98.188065	-5.943	1	2.0	5.0	3.0	2.0	1.0
-14000.0	1100.0	100.0	99.00498	0	0.0	0.0	-0.005	1.0	97.96473	-5.943	1	2.0	5.0	5.0	2.0	1.0
-14000.0	1100.0	100.0	99.00498	0	0.0	0.0	-0.003	1.0	97.61939	-7.045	1	2.0	5.0	5.0	2.0	1.0
-14000.0	1100.0	100.0	99.00498	0	0.0	0.0	-0.002	1.0	97.61939	-7.045	1	2.0	5.0	5.0	2.0	1.0
-14000.0	1100.0	100.0	99.00498	0	0.0	0.0	0.0	1.0	96.9488	-7.996	1	2.0	5.0	5.0	2.0	1.0
-14000.0	1100.0	100.0	99.00498	0	0.0	0.0	0.001	1.0	96.9488	-8.422	1	2.0	5.0	5.0	2.0	1.0
-14000.0	1100.0	100.0	99.00498	0	0.0	0.0	0.003	1.0	96.860146	-8.422	1	2.0	5.0	5.0	2.0	1.0
-14000.0	1100.0	100.0	99.00498	0	0.0	0.0	0.004	1.0	96.598915	-9.186	1	2.0	5.0	5.0	2.0	1.0
-14000.0	1100.0	100.0	99.00498	0	0.0	0.0	0.007	1.0	96.598915	-9.528	1	2.0	5.0	5.0	2.0	1.0
-14000.0	1100.0	100.0	99.00498	0	0.0	0.0	0.008	1.0	96.93416	-9.528	1	2.0	5.0	5.0	2.0	1.0
-14000.0	1100.0	100.0	99.00498	0	0.0	0.0	0.01	1.0	97.071815	-10.141	1	2.0	5.0	5.0	2.0	1.0
-14000.0	1100.0	100.0	99.00498	0	0.0	0.0	0.012	1.0	97.071815	-10.141	1	2.0	5.0	5.0	2.0	1.0
-14000.0	1100.0	100.0	99.00498	0	0.0	0.0	0.014	1.0	97.12972	-10.415	1	2.0	5.0	5.0	2.0	1.0
-14000.0	1100.0	100.0	99.00498	0	0.0	0.0	0.015	1.0	97.12972	-10.905	1	2.0	5.0	5.0	2.0	1.0
-14000.0	1100.0	100.0	99.00498	0	0.0	0.0	0.017	1.0	97.386375	-10.905	1	2.0	5.0	5.0	2.0	1.0
-14000.0	1100.0	100.0	99.00498	0	0.0	0.0	0.019	1.0	97.60275	-11.125	1	2.0	5.0	5.0	2.0	1.0
-14000.0	1100.0	100.0	99.00498	0	0.0	0.0	0.021	1.0	97.23958	-11.521	1	2.0	5.0	5.0	2.0	1.0
-14000.0	1100.0	100.0	99.00498	0	0.0	0.0	0.023	1.0	97.6095	-11.521	1	2.0	5.0	5.0	2.0	1.0
-14000.0	1100.0	100.0	99.00498	0	0.0	0.0	0.025	1.0	98.32028	-11.698	1	2.0	5.0	5.0	2.0	1.0
-14000.0	1100.0	100.0	99.00498	0	0.0	0.0	0.027	1.0	98.32028	-11.698	1	2.0	5.0	5.0	2.0	1.0
-14000.0	1100.0	100.0	99.00498	0	0.0	0.0	0.028	1.0	97.54229	-12.014	1	2.0	5.0	5.0	2.0	1.0
-14000.0	1100.0	100.0	99.00498	0	0.0	0.0	0.031	1.0	97.54229	-12.288	1	2.0	5.0	5.0	2.0	1.0
-14000.0	1100.0	100.0	99.00498	0	0.0	0.0	0.033	1.0	97.06164	-12.288	1	2.0	5.0	5.0	2.0	1.0
-14000.0	1100.0	100.0	99.00498	0	0.0	0.0	0.034	1.0	97.148605	-12.41	1	2.0	5.0	5.0	2.0	1.0
-14000.0	1100.0	100.0	99.00498	0	0.0	0.0	0.036	1.0	97.148605	-12.629	1	2.0	5.0	5.0	2.0	1.0
-14000.0	1100.0	100.0	99.00498	0	0.0	0.0	0.039	1.0	96.58588	-12.629	1	2.0	5.0	5.0	2.0	1.0
-14000.0	1100.0	100.0	99.00498	0	0.0	0.0	0.041	1.0	97.374466	-12.727	1	2.0	5.0	5.0	2.0	1.0
-14000.0	1100.0	100.0	99.00498	0	0.0	0.0	0.044	1.0	97.374466	-12.727	1	2.0	5.0	5.0	2.0	1.0
-14000.0	1100.0	100.0	99.00498	0	0.0	0.0	0.046	1.0	97.992516	-12.903	1	2.0	5.0	5.0	2.0	1.0
-14000.0	1100.0	100.0	99.00498	0	0.0	0.0	0.048	1.0	97.992516	-12.983	1	2.0	5.0	5.0	2.0	1.0
-14000.0	1100.0	100.0	99.00498	0	0.0	0.0	0.05	1.0	96.940445	-12.983	1	2.0	5.0	5.0	2.0	1.0
-14000.0	1100.0	100.0	99.00498	0	0.0	0.0	0.053	1.0	96.85224	-13.123	1	2.0	5.0	5.0	2.0	1.0
-14000.0	1100.0	100.0	99.00498	0	0.0	0.0	0.056	1.0	96.85224	-13.187	1	2.0	5.0	5.0	2.0	1.0
-14000.0	1100.0	100.0	99.00498	0	0.0	0.0	0.058	1.0	97.31258	-13.187	1	2.0	5.0	5.0	2.0	1.0
-14000.0	1100.0	100.0	99.00498	0	0.0	0.0	0.061	1.0	97.62762	-13.3	1	2.0	5.0	5.0	2.0	1.0
-14000.0	1100.0	100.0	99.00498	0	0.0	0.0	0.064	1.0	97.62762	-13.3	1	2.0	5.0	5.0	2.0	1.0
-14000.0	1100.0	100.0	99.00498	0	0.0	0.0	0.067	1.0	97.12259	-13.351	1	2.0	5.0	5.0	2.0	1.0
-14000.0	1100.0	100.0	99.00498	0	0.0	0.0	0.07	1.0	97.12259	-13.442	1	2.0	5.0	5.0	2.0	1.0
-14000.0	1100.0	100.0	99.00498	0	0.0	0.0	0.072	1.0	97.42859	-13.442	1	2.0	5.0	5.0	2.0	1.0
-14000.0	1100.0	100.0	99.00498	0	0.0	0.0	0.075	1.0	97.133064	-13.52	1	2.0	5.0	5.0	2.0	1.0
-14000.0	1100.0	100.0	99.00498	0	0.0	0.0	0.078	1.0	97.133064	-13.556	1	2.0	5.0	5.0	2.0	1.0
-14000.0	1100.0	100.0	99.00498	1	0.0	0.0	0.082	1.0	97.421486	-13.556	1	2.0	5.0	5.0	2.0	1.0
-14000.0	1100.0	100.0	99.00498	1	0.0	0.0	0.085	1.0	96.71411	-13.619	1	2.0	5.0	5.0	2.0	1.0
-14000.0	1100.0	100.0	99.00498	1	0.0	0.0	0.088	1.0	96.71411	-13.619	1	2.0	5.0	5.0	2.0	1.0
-14000.0	1100.0	100.0	99.00498	1	0.0	0.0	0.091	1.0	96.23153	-13.648	1	2.0	5.0	5.0	2.0	1.0
-14000.0	1100.0	100.0	99.00498	1	0.0	0.0	0.094	1.0	96.23153	-13.698	1	2.0	5.0	5.0	2.0	1.0
-14000.0	1100.0	100.0	99.00498	1	0.0	0.0	0.097	1.0	96.65929	-13.698	1	2.0	5.0	5.0	2.0	1.0
-14000.0	1100.0	100.0	99.00498	1	0.0	0.0	0.1	1.0	97.413	-13.72	1	2.0	5.0	5.0	2.0	1.0
-14000.0	1100.0	100.0	99.00498	1	0.0	0.0	0.103	1.0	97.413	-13.762	1	2.0	5.0	5.0	2.0	1.0
-14000.0	1100.0	100.0	99.00498	1	0.0	0.0	0.106	1.0	96.78746	-13.762	1	2.0	5.0	5.0	2.0	1.0
-14000.0	1100.0	100.0	99.00498	1	0.0	0.0	0.109	1.0	98.22941	-13.796	1	2.0	5.0	5.0	2.0	1.0
-14000.0	1100.0	100.0	99.00498	1	0.0	0.0	0.112	1.0	98.22941	-13.796	1	2.0	5.0	5.0	2.0	1.0
-14000.0	1100.0	100.0	99.00498	1	0.0	0.0	0.115	1.0	98.14054	-13.812	1	2.0	5.0	5.0	2.0	1.0
-14000.0	1100.0	100.0	99.00498	1	0.0	0.0	0.118	1.0	98.14054	-13.84	1	2.0	5.0	5.0	2.0	1.0
-14000.0	1100.0	100.0	99.00498	1	0.0	0.0	0.12	1.0	97.83328	-13.84	1	2.0	5.0	5.0	2.0	1.0
-14000.0	1100.0	100.0	99.00498	1	0.0	0.0	0.123	1.0	97.907486	-13.853	1	2.0	5.0	5.0	2.0	1.0
-14000.0	1100.0	100.0	99.00498	1	0.0	0.0	0.126	1.0	97.907486	-13.875	1	2.0	5.0	5.0	2.0	1.0
-14000.0	1100.0	100.0	99.00498	1	0.0	0.0	0.128	1.0	97.84129	-13.875	1	2.0	5.0	5.0	2.0	1.0
-14000.0	1100.0	100.0	99.00498	1	0.0	0.0	0.131	1.0	98.12065	-13.885	1	2.0	5.0	5.0	2.0	1.0
-14000.0	1100.0	100.0	99.00498	1	0.0	0.0	0.133	1.0	98.12065	-13.885	1	2.0	5.0	5.0	2.0	1.0
-14000.0	1100.0	100.0	99.00498	1	0.0	0.0	0.136	1.0	97.44266	-13.903	1	2.0	5.0	5.0	2.0	1.0
-14000.0	1100.0	100.0	99.00498	1	0.0	0.0	0.138	1.0	97.44266	-13.92	1	2.0	5.0	5.0	2.0	1.0
-14000.0	1100.0	100.0	99.00498	1	0.0	0.0	0.14	1.0	97.91323	-13.92	1	2.0	5.0	5.0	2.0	1.0
-14000.0	1100.0	100.0	99.00498	1	0.0	0.0	0.142	1.0	97.75357	-13.927	1	2.0	5.0	5.0	2.0	1.0
-14000.0	1100.0	100.0	99.00498	1	0.0	0.0	0.145	1.0	97.75357	-13.939	1	2.0	5.0	5.0	2.0	1.0
-14000.0	1100.0	100.0	99.00498	1	0.0	0.0	0.147	1.0	98.03003	-13.939	1	2.0	5.0	5.0	2.0	1.0
-14000.0	1100.0	100.0	99.00498	1	0.0	0.0	0.149	1.0	98.007515	-13.944	1	2.0	5.0	5.0	2.0	1.0
-14000.0	1100.0	100.0	99.00498	1	0.0	0.0	0.151	1.0	98.007515	-13.944	1	2.0	5.0	5.0	2.0	1.0
-14000.0	1100.0	100.0	99.00498	1	0.0	0.0	0.153	1.0	97.49112	-13.954	1	2.0	5.0	6.0	2.0	1.0
-14000.0	1100.0	100.0	99.00498	0	0.0	0.0	0.155	1.0	97.49112	-13.96	1	3.0	5.0	7.0	2.0	1.0
0.0	1100.0	100.0	99.00498	0	0.0	0.0	0.157	1.0	96.68562	-13.96	1	3.0	5.0	0.0	2.0	1.0
0.0	1100.0	100.0	99.00498	0	0.0	0.0	0.159	1.0	97.5187	-13.967	1	3.0	5.0	0.0	2.0	1.0
0.0	1100.0	100.0	99.00498	0	0.0	0.0	0.161	1.0	97.5187	-13.971	1	3.0	5.0	0.0	2.0	1.0
0.0	1100.0	100.0	99.00498	0	0.0	0.0	0.163	1.0	97.66011	-13.971	1	3.0	5.0	0.0	2.0	1.0
0.0	1100.0	100.0	99.00498	0	0.0	0.0	0.165	1.0	97.73719	-12.066	1	3.0	5.0	0.0	2.0	1.0
0.0	1100.0	100.0	99.00498	0	0.0	0.0	0.168	1.0	97.73719	-12.066	1	3.0	5.0	0.0	2.0	1.0
0.0	1100.0	100.0	99.00498	0	0.0	0.0	0.17	1.0	97.72729	-11.212	1	3.0	5.0	0.0	2.0	1.0
0.0	1100.0	100.0	99.00498	0	0.0	0.0	0.172	1.0	97.72729	-9.682	1	3.0	5.0	0.0	2.0	1.0
0.0	1100.0	100.0	99.00498	0	0.0	0.0	0.175	1.0	98.8035	-9.682	1	3.0	5.0	0.0	2.0	1.0
0.0	1100.0	100.0	99.00498	0	0.0	0.0	0.177	1.0	98.259476	-8.998	1	3.0	5.0	0.0	2.0	1.0
0.0	1100.0	100.0	99.00498	0	0.0	0.0	0.179	1.0	98.259476	-7.771	1	3.0	5.0	0.0	2.0	1.0
0.0	1100.0	100.0	99.00498	0	0.0	0.0	0.18	1.0	97.678406	-7.771	1	3.0	5.0	0.0	2.0	1.0
0.0	1100.0	100.0	99.00498	0	0.0	0.0	0.182	1.0	98.176285	-6.71	1	3.0	5.0	0.0	2.0	1.0
0.0	1100.0	100.0	99.00498	0	0.0	0.0	0.184	1.0	98.176285	-6.71	1	3.0	5.0	0.0	2.0	1.0
0.0	1100.0	100.0	99.00498	0	0.0	0.0	0.186	1.0	98.40902	-6.236	1	3.0	5.0	0.0	2.0	1.0
0.0	1100.0	100.0	99.00498	0	0.0	0.0	0.187	1.0	98.40902	-5.385	1	3.0	5.0	0.0	2.0	1.0
0.0	1100.0	100.0	99.00498	0	0.0	0.0	0.188	1.0	97.828705	-5.385	1	3.0	5.0	0.0	2.0	1.0
0.0	1100.0	100.0	99.00498	0	0.0	0.0	0.189	1.0	97.401596	-5.004	1	3.0	5.0	0.0	2.0	1.0
0.0	1100.0	100.0	99.00498	0	0.0	0.0	0.189	1.0	97.401596	-4.321	1	3.0	5.0	0.0	2.0	1.0
0.0	1100.0	100.0	99.00498	0	0.0	0.0	0.19	1.0	98.13227	-4.321	1	3.0	5.0	0.0	2.0	1.0
0.0	1100.0	100.0	99.00498	0	0.0	0.0	0.19	1.0	98.86044	-4.016	1	3.0	5.0	0.0	2.0	1.0
0.0	1100.0	100.0	99.00498	0	0.0	0.0	0.19	1.0	98.86044	-4.016	1	3.0	5.0	0.0	2.0	1.0
0.0	1100.0	100.0	99.00498	0	0.0	0.0	0.189	1.0	97.743515	-3.468	1	3.0	5.0	8.0	2.0	1.0
0.0	1100.0	100.0	99.00498	0	0.0	0.0	0.188	1.0	97.743515	-2.994	1	3.0	5.0	8.0	2.0	1.0
0.0	1100.0	100.0	99.00498	0	0.0	0.0	0.187	0.0	98.59479	-2.994	1	3.0	5.0	0.0	2.0	1.0
0.0	1100.0	100.0	99.00498	0	0.0	0.0	0.185	0.0	97.9633	-2.783	1	3.0	5.0	0.0	2.0	1.0
0.0	1100.0	100.0	99.00498	0	0.0	0.0	0.183	0.0	97.9633	-2.403	1	3.0	5.0	0.0	2.0	1.0
0.0	1100.0	100.0	99.00498	0	0.0	0.0	0.181	0.0	97.28523	-2.403	1	3.0	5.0	0.0	2.0	1.0
0.0	1100.0	100.0	99.00498	0	0.0	0.0	0.178	0.0	97.40392	-2.233	1	3.0	5.0	0.0	2.0	1.0
0.0	1100.0	100.0	99.00498	0	0.0	0.0	0.175	0.0	97.47992	-2.233	1	3.0	5.0	0.0	2.0	1.0
0.0	1100.0	100.0	99.00498	0	0.0	0.0	0.171	0.0	97.68295	-1.928	1	3.0	5.0	0.0	2.0	1.0
0.0	1100.0	100.0	99.00498	0	0.0	0.0	0.167	0.0	97.68295	-1.792	1	3.0	5.0	0.0	2.0	1.0
0.0	1100.0	100.0	99.00498	0	0.0	0.0	0.163	0.0	98.58285	-1.792	1	3.0	5.0	0.0	2.0	1.0
0.0	1100.0	100.0	99.00498	0	0.0	0.0	0.158	0.0	98.07785	-1.547	1	3.0	5.0	0.0	2.0	1.0
0.0	1100.0	100.0	99.00498	0	0.0	0.0	0.153	0.0	98.07785	-1.336	1	3.0	5.0	0.0	2.0	1.0
0.0	1100.0	100.0	99.00498	0	0.0	0.0	0.148	0.0	98.77562	-1.336	1	3.0	5.0	0.0	2.0	1.0
0.0	1100.0	100.0	99.00498	0	0.0	0.0	0.142	0.0	98.77562	-1.242	1	3.0	5.0	0.0	2.0	1.0
0.0	1100.0	100.0	99.00498	0	0.0	0.0	0.136	0.0	98.23182	-1.242	1	3.0	5.0	0.0	2.0	1.0
0.0	1100.0	100.0	99.00498	0	0.0	0.0	0.129	0.0	97.644485	-1.072	1	3.0	5.0	0.0	2.0	1.0
0.0	1100.0	100.0	99.00498	0	0.0	0.0	0.123	0.0	97.644485	-0.996	1	3.0	5.0	0.0	2.0	1.0
0.0	1100.0	100.0	99.00498	0	0.0	0.0	0.117	0.0	97.60752	-0.996	1	3.0	5.0	0.0	2.0	1.0
0.0	1100.0	100.0	99.00498	0	0.0	0.0	0.111	0.0	97.81787	-0.86	1	3.0	5.0	0.0	2.0	1.0
0.0	1100.0	100.0	99.00498	0	0.0	0.0	0.106	0.0	97.81787	-0.799	1	3.0	5.0	0.0	2.0	1.0
0.0	1100.0	100.0	99.00498	0	0.0	0.0	0.101	0.0	96.72974	-0.799	1	3.0	5.0	0.0	2.0	1.0
0.0	1100.0	100.0	99.00498	0	0.0	0.0	0.096	0.0	96.72974	-0.69	1	3.0	5.0	0.0	2.0	1.0
0.0	1100.0	100.0	99.00498	0	0.0	0.0	0.092	0.0	95.9572	-0.69	1	3.0	5.0	0.0	2.0	1.0
0.0	1100.0	100.0	99.00498	0	0.0	0.0	0.087	0.0	96.16341	-0.595	1	3.0	5.0	0.0	2.0	1.0
0.0	1100.0	100.0	99.00498	0	0.0	0.0	0.083	0.0	95.86457	-0.553	1	3.0	5.0	0.0	2.0	1.0
0.0	1100.0	100.0	99.00498	0	0.0	0.0	0.079	0.0	96.66879	-0.553	1	3.0	5.0	0.0	2.0	1.0
0.0	1100.0	100.0	99.00498	0	0.0	0.0	0.075	0.0	96.57904	-0.514	1	3.0	5.0	0.0	2.0	1.0
0.0	1100.0	100.0	99.00498	0	0.0	0.0	0.071	0.0	96.57904	-0.444	1	3.0	5.0	0.0	2.0	1.0
0.0	1100.0	100.0	99.00498	0	0.0	0.0	0.067	0.0	96.393936	-0.444	1	3.0	5.0	0.0	2.0	1.0
0.0	1100.0	100.0	99.00498	0	0.0	0.0	0.064	0.0	96.393936	-0.412	1	3.0	5.0	0.0	2.0	1.0
0.0	1100.0	100.0	99.00498	0	0.0	0.0	0.06	0.0	97.03583	-0.412	1	3.0	5.0	0.0	2.0	1.0
0.0	1100.0	100.0	99.00498	0	0.0	0.0	0.058	0.0	97.06146	-0.356	1	3.0	5.0	0.0	2.0	1.0
0.0	1100.0	100.0	99.00498	0	0.0	0.0	0.054	0.0	97.06146	-0.331	1	3.0	5.0	0.0	2.0	1.0
0.0	1100.0	100.0	99.00498	0	0.0	0.0	0.051	0.0	96.81271	-0.331	1	3.0	5.0	0.0	2.0	1.0
0.0	1100.0	100.0	99.00498	0	0.0	0.0	0.048	0.0	96.21774	-0.285	1	3.0	5.0	0.0	2.0	1.0
0.0	1100.0	100.0	99.00498	0	0.0	0.0	0.045	0.0	96.21774	-0.246	1	3.0	5.0	0.0	2.0	1.0
0.0	1100.0	100.0	99.00498	0	0.0	0.0	0.042	0.0	95.66367	-0.246	1	3.0	5.0	0.0	2.0	1.0
0.0	1100.0	100.0	99.00498	0	0.0	0.0	0.039	0.0	95.66367	-0.229	1	3.0	5.0	0.0	2.0	1.0
0.0	1100.0	100.0	99.00498	0	0.0	0.0	0.036	0.0	96.09684	-0.229	1	3.0	5.0	0.0	2.0	1.0
0.0	1100.0	100.0	99.00498	0	0.0	0.0	0.033	0.0	96.85478	-0.197	1	3.0	5.0	0.0	2.0	1.0
0.0	1100.0	100.0	99.00498	0	0.0	0.0	0.03	0.0	96.85478	-0.183	1	3.0	5.0	0.0	2.0	1.0
0.0	1100.0	100.0	99.00498	0	0.0	0.0	0.028	0.0	93.19074	-0.183	1	3.0	5.0	0.0	2.0	1.0
0.0	1100.0	100.0	99.00498	0	0.0	0.0	0.025	0.0	96.78375	-0.183	1	3.0	5.0	0.0	2.0	1.0
0.0	1100.0	100.0	99.00498	0	0.0	0.0	0.022	0.0	96.78375	-0.158	1	3.0	5.0	0.0	2.0	1.0
0.0	1100.0	100.0	99.00498	0	0.0	0.0	0.019	0.0	97.19963	-0.147	1	3.0	5.0	0.0	2.0	1.0
0.0	1100.0	100.0	99.00498	0	0.0	0.0	0.016	0.0	98.139114	-0.127	1	3.0	5.0	0.0	2.0	1.0
0.0	1100.0	100.0	99.00498	0	0.0	0.0	0.013	0.0	96.98218	-0.127	1	3.0	5.0	0.0	2.0	1.0
0.0	1100.0	100.0	99.00498	0	0.0	0.0	0.01	0.0	97.82642	-0.117	1	3.0	5.0	0.0	2.0	1.0
0.0	1100.0	100.0	99.00498	0	0.0	0.0	0.007	0.0	97.30592	-0.101	1	3.0	5.0	0.0	2.0	1.0
0.0	1100.0	100.0	99.00498	0	0.0	0.0	0.004	0.0	98.40918	-0.101	1	3.0	5.0	0.0	2.0	1.0
0.0	1100.0	100.0	99.00498	0	0.0	0.0	0.001	0.0	98.5536	-0.094	1	3.0	5.0	0.0	2.0	1.0
0.0	1100.0	100.0	99.00498	0	0.0	0.0	-0.001	0.0	98.5536	-0.081	1	3.0	5.0	0.0	2.0	1.0
0.0	1100.0	100.0	99.00498	0	0.0	0.0	-0.003	0.0	98.21964	-0.081	1	3.0	5.0	0.0	2.0	1.0
0.0	1100.0	100.0	99.00498	0	0.0	0.0	-0.006	0.0	98.21964	-0.07	1	3.0	5.0	0.0	2.0	1.0
0.0	1100.0	100.0	99.00498	0	0.0	0.0	-0.009	0.0	98.67668	-0.07	1	3.0	5.0	0.0	2.0	1.0
0.0	1100.0	100.0	99.00498	0	0.0	0.0	-0.011	0.0	98.78442	-0.065	1	3.0	5.0	0.0	2.0	1.0
0.0	1100.0	100.0	99.00498	0	0.0	0.0	-0.014	0.0	98.78442	-0.056	1	3.0	5.0	0.0	2.0	1.0
0.0	1100.0	100.0	99.00498	0	0.0	0.0	-0.016	0.0	97.5956	-0.056	1	3.0	5.0	0.0	2.0	1.0
0.0	1100.0	100.0	99.00498	0	0.0	0.0	-0.019	0.0	97.73794	-0.052	1	3.0	5.0	0.0	2.0	1.0
0.0	1100.0	100.0	99.00498	0	0.0	0.0	-0.021	0.0	97.73794	-0.044	1	3.0	5.0	0.0	2.0	1.0
0.0	1100.0	100.0	99.00498	0	0.0	0.0	-0.023	0.0	98.06171	-0.044	1	3.0	5.0	0.0	2.0	1.0
0.0	1100.0	100.0	99.00498	0	0.0	0.0	-0.025	0.0	98.06171	-0.041	1	3.0	5.0	0.0	2.0	1.0
0.0	1100.0	100.0	99.00498	0	0.0	0.0	-0.026	0.0	97.669495	-0.041	1	3.0	5.0	0.0	2.0	1.0
0.0	1100.0	100.0	99.00498	0	0.0	0.0	-0.028	0.0	96.84018	-0.035	1	3.0	5.0	0.0	2.0	1.0
0.0	1100.0	100.0	99.00498	0	0.0	0.0	-0.029	0.0	96.84018	-0.033	1	3.0	5.0	0.0	2.0	1.0
0.0	1100.0	100.0	99.00498	0	0.0	0.0	-0.03	0.0	98.24074	-0.033	1	3.0	5.0	0.0	2.0	1.0
0.0	1100.0	100.0	99.00498	0	0.0	0.0	-0.031	0.0	98.95017	-0.028	1	3.0	5.0	0.0	2.0	1.0
0.0	1100.0	100.0	99.00498	0	0.0	0.0	-0.031	0.0	98.95017	-0.024	1	3.0	5.0	0.0	2.0	1.0
0.0	1100.0	100.0	99.00498	0	0.0	0.0	-0.032	0.0	98.05521	-0.024	1	3.0	5.0	0.0	2.0	1.0
0.0	1100.0	100.0	99.00498	0	0.0	0.0	-0.033	0.0	98.05521	-0.022	1	3.0	5.0	0.0	2.0	1.0
0.0	1100.0	100.0	99.00498	0	0.0	0.0	-0.033	0.0	97.85219	-0.022	1	3.0	5.0	0.0	2.0	1.0
0.0	1100.0	100.0	99.00498	0	0.0	0.0	-0.034	0.0	97.44395	-0.019	1	3.0	5.0	0.0	2.0	1.0
0.0	1100.0	100.0	99.00498	0	0.0	0.0	-0.034	0.0	97.44395	-0.018	1	3.0	5.0	0.0	2.0	1.0
0.0	1100.0	100.0	99.00498	0	0.0	0.0	-0.034	0.0	97.65965	-0.018	1	3.0	5.0	0.0	2.0	1.0
0.0	1100.0	100.0	99.00498	0	0.0	0.0	-0.034	0.0	98.03839	-0.015	1	3.0	5.0	0.0	2.0	1.0
0.0	1100.0	100.0	99.00498	0	0.0	0.0	-0.034	0.0	98.03839	-0.014	1	3.0	5.0	0.0	2.0	1.0
0.0	1100.0	100.0	99.00498	0	0.0	0.0	-0.034	0.0	97.99432	-0.014	1	3.0	5.0	0.0	2.0	1.0
0.0	1100.0	100.0	99.00498	0	0.0	0.0	-0.034	0.0	97.99432	-0.012	1	3.0	5.0	0.0	2.0	1.0
0.0	1100.0	100.0	99.00498	0	0.0	0.0	-0.033	0.0	97.7306	-0.012	1	3.0	5.0	0.0	2.0	1.0
0.0	1100.0	100.0	99.00498	0	0.0	0.0	-0.033	0.0	97.48187	-0.01	1	3.0	5.0	1.0	2.0	1.0
0.0	1100.0	100.0	99.00498	0	0.0	0.0	-0.033	0.0	97.48187	-0.009	1	3.0	5.0	2.0	2.0	1.0
0.0	1100.0	100.0	99.00498	0	0.0	0.0	-0.033	0.0	97.886536	-0.009	1	3.0	5.0	3.0	2.0	1.0
-13888.89	1000.0	100.0	99.00498	0	0.0	0.0	-0.032	0.0	98.41988	-0.008	1	3.0	5.0	3.0	2.0	1.0
-13888.89	1000.0	100.0	99.00498	0	0.0	0.0	-0.032	0.0	98.41988	-0.007	1	3.0	5.0	3.0	2.0	1.0
-13888.89	1000.0	100.0	99.00498	0	0.0	0.0	-0.031	0.0	97.93439	-0.007	1	3.0	5.0	3.0	2.0	1.0
-13888.89	1000.0	100.0	99.00498	0	0.0	0.0	-0.03	0.0	97.93439	-0.989	1	3.0	5.0	3.0	2.0	1.0
-13888.89	1000.0	100.0	99.00498	0	0.0	0.0	-0.029	0.0	97.96933	-0.989	1	3.0	5.0	3.0	2.0	1.0
-13888.89	1000.0	100.0	99.00498	0	0.0	0.0	-0.028	0.0	97.5382	-1.902	1	3.0	5.0	3.0	2.0	1.0
-13888.89	1000.0	100.0	99.00498	0	0.0	0.0	-0.027	0.0	97.497314	-3.54	1	3.0	5.0	3.0	2.0	1.0
-13888.89	1000.0	100.0	99.00498	0	0.0	0.0	-0.027	0.0	97.41303	-3.54	1	3.0	5.0	3.0	2.0	1.0
-13888.89	1000.0	100.0	99.00498	0	0.0	0.0	-0.025	0.0	97.058685	-4.273	1	3.0	5.0	3.0	2.0	1.0
-13888.89	1000.0	100.0	99.00498	0	0.0	0.0	-0.024	0.0	97.058685	-5.587	1	3.0	5.0	3.0	2.0	1.0
-13888.89	1000.0	100.0	99.00498	0	0.0	0.0	-0.023	0.0	97.430664	-5.587	1	3.0	5.0	3.0	2.0	1.0
-13888.89	1000.0	100.0	99.00498	0	0.0	0.0	-0.022	0.0	97.430664	-6.175	1	3.0	5.0	3.0	2.0	1.0
-13888.89	1000.0	100.0	99.00498	0	0.0	0.0	-0.02	0.0	97.94618	-6.175	1	3.0	5.0	3.0	2.0	1.0
-13888.89	1000.0	100.0	99.00498	0	0.0	0.0	-0.019	0.0	98.19342	-7.229	1	3.0	5.0	3.0	2.0	1.0
-13888.89	1000.0	100.0	99.00498	0	0.0	0.0	-0.018	0.0	98.19342	-8.14	1	3.0	5.0	3.0	2.0	1.0
-13888.89	1000.0	100.0	99.00498	0	0.0	0.0	-0.016	0.0	97.67201	-8.14	1	3.0	5.0	3.0	2.0	1.0
-13888.89	1000.0	100.0	99.00498	0	0.0	0.0	-0.015	0.0	97.7877	-8.548	1	3.0	5.0	3.0	2.0	1.0
-13888.89	1000.0	100.0	99.00498	0	0.0	0.0	-0.014	0.0	97.7877	-9.279	1	3.0	5.0	3.0	2.0	1.0
-13888.89	1000.0	100.0	99.00498	0	0.0	0.0	-0.013	0.0	97.28902	-9.279	1	3.0	5.0	3.0	2.0	1.0
-13888.89	1000.0	100.0	99.00498	0	0.0	0.0	-0.012	0.0	97.28902	-9.606	1	3.0	5.0	3.0	2.0	1.0
-13888.89	1000.0	100.0	99.00498	0	0.0	0.0	-0.01	0.0	97.490486	-9.606	1	3.0	5.0	3.0	2.0	1.0
-13888.89	1000.0	100.0	99.00498	0	0.0	0.0	-0.009	0.0	97.38457	-10.193	1	3.0	5.0	3.0	2.0	1.0
-13888.89	1000.0	100.0	99.00498	0	0.0	0.0	-0.008	0.0	97.38457	-10.455	1	3.0	5.0	3.0	2.0	1.0
-13888.89	1000.0	100.0	99.00498	0	0.0	0.0	-0.007	0.0	97.46438	-10.455	1	3.0	5.0	5.0	2.0	1.0
-13888.89	1000.0	100.0	99.00498	0	0.0	0.0	-0.006	0.0	96.739944	-10.926	1	3.0	5.0	5.0	2.0	1.0
-13888.89	1000.0	100.0	99.00498	0	0.0	0.0	-0.004	0.0	96.739944	-11.332	1	3.0	5.0	5.0	2.0	1.0
-13888.89	1000.0	100.0	99.00498	0	0.0	0.0	-0.003	0.0	96.48508	-11.332	1	3.0	5.0	5.0	2.0	1.0
-13888.89	1000.0	100.0	99.00498	0	0.0	0.0	-0.002	0.0	96.48508	-11.514	1	3.0	5.0	5.0	2.0	1.0
-13888.89	1000.0	100.0	99.00498	0	0.0	0.0	-0.002	0.0	96.274956	-11.514	1	3.0	5.0	5.0	2.0	1.0
-13888.89	1000.0	100.0	99.00498	0	0.0	0.0	0.0	0.0	97.53207	-11.84	1	3.0	5.0	5.0	2.0	1.0
-13888.89	1000.0	100.0	99.00498	0	0.0	0.0	0.0	0.0	97.53207	-11.988	1	3.0	5.0	5.0	2.0	1.0
-13888.89	1000.0	100.0	99.00498	0	0.0	0.0	0.001	0.0	97.72915	-11.988	1	3.0	5.0	5.0	2.0	1.0
-13888.89	1000.0	100.0	99.00498	0	0.0	0.0	0.002	0.0	96.83772	-12.248	1	3.0	5.0	5.0	2.0	1.0
-13888.89	1000.0	100.0	99.00498	0	0.0	0.0	0.004	0.0	96.83772	-12.366	1	3.0	5.0	5.0	2.0	1.0
-13888.89	1000.0	100.0	99.00498	0	0.0	0.0	0.005	0.0	96.99229	-12.366	1	3.0	5.0	5.0	2.0	1.0
-13888.89	1000.0	100.0	99.00498	0	0.0	0.0	0.007	0.0	96.416435	-12.576	1	3.0	5.0	5.0	2.0	1.0
-13888.89	1000.0	100.0	99.00498	0	0.0	0.0	0.009	0.0	97.27182	-12.576	1	3.0	5.0	5.0	2.0	1.0
-13888.89	1000.0	100.0	99.00498	0	0.0	0.0	0.01	0.0	97.038536	-12.67	1	3.0	5.0	5.0	2.0	1.0
-13888.89	1000.0	100.0	99.00498	0	0.0	0.0	0.012	0.0	96.64201	-12.838	1	3.0	5.0	5.0	2.0	1.0
-13888.89	1000.0	100.0	99.00498	0	0.0	0.0	0.014	0.0	97.53536	-12.838	1	3.0	5.0	5.0	2.0	1.0
-13888.89	1000.0	100.0	99.00498	0	0.0	0.0	0.016	0.0	97.58003	-12.915	1	3.0	5.0	5.0	2.0	1.0
-13888.89	1000.0	100.0	99.00498	0	0.0	0.0	0.019	0.0	97.58003	-13.049	1	3.0	5.0	5.0	2.0	1.0
-13888.89	1000.0	100.0	99.00498	0	0.0	0.0	0.021	0.0	98.31623	-13.049	1	3.0	5.0	5.0	2.0	1.0
-13888.89	1000.0	100.0	99.00498	0	0.0	0.0	0.023	0.0	98.31623	-13.166	1	3.0	5.0	5.0	2.0	1.0
-13888.89	1000.0	100.0	99.00498	0	0.0	0.0	0.026	0.0	97.761665	-13.166	1	3.0	5.0	5.0	2.0	1.0
-13888.89	1000.0	100.0	99.00498	0	0.0	0.0	0.029	0.0	97.2307	-13.219	1	3.0	5.0	5.0	2.0	1.0
-13888.89	1000.0	100.0	99.00498	0	0.0	0.0	0.031	0.0	97.2307	-13.312	1	3.0	5.0	5.0	2.0	1.0
-13888.89	1000.0	100.0	99.00498	0	0.0	0.0	0.034	0.0	95.940216	-13.312	1	3.0	5.0	5.0	2.0	1.0
-13888.89	1000.0	100.0	99.00498	0	0.0	0.0	0.037	0.0	96.34646	-13.354	1	3.0	5.0	5.0	2.0	1.0
-13888.89	1000.0	100.0	99.00498	0	0.0	0.0	0.039	0.0	96.34646	-13.431	1	3.0	5.0	5.0	2.0	1.0
-13888.89	1000.0	100.0	99.00498	0	0.0	0.0	0.042	0.0	95.763374	-13.431	1	3.0	5.0	5.0	2.0	1.0
-13888.89	1000.0	100.0	99.00498	0	0.0	0.0	0.045	0.0	95.763374	-13.463	1	3.0	5.0	5.0	2.0	1.0
-13888.89	1000.0	100.0	99.00498	0	0.0	0.0	0.048	0.0	96.09253	-13.463	1	3.0	5.0	5.0	2.0	1.0
-13888.89	1000.0	100.0	99.00498	0	0.0	0.0	0.051	0.0	96.828094	-13.524	1	3.0	5.0	5.0	2.0	1.0
-13888.89	1000.0	100.0	99.00498	0	0.0	0.0	0.053	0.0	96.828094	-13.552	1	3.0	5.0	5.0	2.0	1.0
-13888.89	1000.0	100.0	99.00498	0	0.0	0.0	0.056	0.0	96.977234	-13.552	1	3.0	5.0	5.0	2.0	1.0
-13888.89	1000.0	100.0	99.00498	0	0.0	0.0	0.059	0.0	96.74283	-13.599	1	3.0	5.0	5.0	2.0	1.0
-13888.89	1000.0	100.0	99.00498	0	0.0	0.0	0.062	0.0	96.74283	-13.621	1	3.0	5.0	5.0	2.0	1.0
-13888.89	1000.0	100.0	99.00498	0	0.0	0.0	0.065	0.0	97.27466	-13.621	1	3.0	5.0	5.0	2.0	1.0
-13888.89	1000.0	100.0	99.00498	0	0.0	0.0	0.068	0.0	97.27466	-13.66	1	3.0	5.0	5.0	2.0	1.0
-13888.89	1000.0	100.0	99.00498	0	0.0	0.0	0.07	0.0	96.62685	-13.66	1	3.0	5.0	5.0	2.0	1.0
-13888.89	1000.0	100.0	99.00498	0	0.0	0.0	0.073	0.0	97.82416	-13.677	1	3.0	5.0	5.0	2.0	1.0
-13888.89	1000.0	100.0	99.00498	0	0.0	0.0	0.075	0.0	97.82416	-13.708	1	3.0	5.0	5.0	2.0	1.0
-13888.89	1000.0	100.0	99.00498	0	0.0	0.0	0.078	0.0	97.31491	-13.708	1	3.0	5.0	5.0	2.0	1.0
-13888.89	1000.0	100.0	99.00498	0	0.0	0.0	0.081	0.0	97.251526	-13.735	1	3.0	5.0	5.0	2.0	1.0
-13888.89	1000.0	100.0	99.00498	0	0.0	0.0	0.083	0.0	97.251526	-13.748	1	3.0	5.0	5.0	2.0	1.0
-13888.89	1000.0	100.0	99.00498	0	0.0	0.0	0.085	0.0	97.41857	-13.748	1	3.0	5.0	5.0	2.0	1.0
-13888.89	1000.0	100.0	99.00498	0	0.0	0.0	0.088	0.0	97.757164	-13.769	1	3.0	5.0	5.0	2.0	1.0
-13888.89	1000.0	100.0	99.00498	0	0.0	0.0	0.09	0.0	97.5225	-13.769	1	3.0	5.0	5.0	2.0	1.0
-13888.89	1000.0	100.0	99.00498	0	0.0	0.0	0.092	0.0	96.397934	-13.779	1	3.0	5.0	5.0	2.0	1.0
-13888.89	1000.0	100.0	99.00498	0	0.0	0.0	0.094	0.0	96.82409	-13.796	1	3.0	5.0	5.0	2.0	1.0
-13888.89	1000.0	100.0	99.00498	0	0.0	0.0	0.096	0.0	96.42589	-13.796	1	3.0	5.0	5.0	2.0	1.0
-13888.89	1000.0	100.0	99.00498	0	0.0	0.0	0.099	0.0	93.93121	-13.804	1	3.0	5.0	5.0	2.0	1.0
-13888.89	1000.0	100.0	99.00498	0	0.0	0.0	0.101	0.0	93.93121	-13.804	1	3.0	5.0	5.0	2.0	1.0
-13888.89	1000.0	100.0	99.00498	0	0.0	0.0	0.103	0.0	96.11733	-13.818	1	3.0	5.0	5.0	2.0	1.0
-13888.89	1000.0	100.0	99.00498	0	0.0	0.0	0.105	0.0	96.11733	-13.825	1	3.0	5.0	5.0	2.0	1.0
-13888.89	1000.0	100.0	99.00498	0	0.0	0.0	0.106	0.0	95.69072	-13.825	1	3.0	5.0	5.0	2.0	1.0
-13888.89	1000.0	100.0	99.00498	0	0.0	0.0	0.108	0.0	95.951965	-13.835	1	3.0	5.0	5.0	2.0	1.0
-13888.89	1000.0	100.0	99.00498	0	0.0	0.0	0.11	0.0	95.951965	-13.84	1	3.0	5.0	5.0	2.0	1.0
-13888.89	1000.0	100.0	99.00498	0	0.0	0.0	0.112	0.0	95.71037	-13.84	1	3.0	5.0	5.0	2.0	1.0
-13888.89	1000.0	100.0	99.00498	0	0.0	0.0	0.114	0.0	96.417305	-13.849	1	3.0	5.0	5.0	2.0	1.0
-13888.89	1000.0	100.0	99.00498	0	0.0	0.0	0.116	0.0	96.417305	-13.853	1	3.0	5.0	5.0	2.0	1.0
-13888.89	1000.0	100.0	99.00498	0	0.0	0.0	0.117	0.0	96.865005	-13.853	1	3.0	5.0	5.0	2.0	1.0
-13888.89	1000.0	100.0	99.00498	0	0.0	0.0	0.119	0.0	96.865005	-13.861	1	3.0	5.0	5.0	2.0	1.0
-13888.89	1000.0	100.0	99.00498	0	0.0	0.0	0.12	0.0	97.115395	-13.861	1	3.0	5.0	5.0	2.0	1.0
-13888.89	1000.0	100.0	99.00498	0	0.0	0.0	0.122	0.0	96.93209	-13.868	1	3.0	5.0	5.0	2.0	1.0
-13888.89	1000.0	100.0	99.00498	0	0.0	0.0	0.124	0.0	96.93209	-13.87	1	3.0	5.0	5.0	2.0	1.0
-13888.89	1000.0	100.0	99.00498	0	0.0	0.0	0.126	0.0	96.5174	-13.87	1	3.0	5.0	5.0	2.0	1.0
-13888.89	1000.0	100.0	99.00498	0	0.0	0.0	0.127	0.0	97.076515	-13.875	1	3.0	5.0	5.0	2.0	1.0
-13888.89	1000.0	100.0	99.00498	0	0.0	0.0	0.129	0.0	97.076515	-13.877	1	3.0	5.0	5.0	2.0	1.0
-13888.89	1000.0	100.0	99.00498	0	0.0	0.0	0.13	0.0	96.249306	-13.877	1	3.0	5.0	5.0	2.0	1.0
-13888.89	1000.0	100.0	99.00498	0	0.0	0.0	0.132	0.0	96.249306	-13.882	1	3.0	5.0	5.0	2.0	1.0
-13888.89	1000.0	100.0	99.00498	0	0.0	0.0	0.134	0.0	95.55649	-13.882	1	3.0	5.0	5.0	2.0	1.0
-13888.89	1000.0	100.0	99.00498	0	0.0	0.0	0.135	0.0	95.99598	-13.884	1	3.0	5.0	5.0	2.0	1.0
-13888.89	1000.0	100.0	99.00498	0	0.0	0.0	0.137	0.0	97.15928	-13.887	1	3.0	5.0	5.0	2.0	1.0
-13888.89	1000.0	100.0	99.00498	0	0.0	0.0	0.139	0.0	96.79568	-13.887	1	3.0	5.0	5.0	2.0	1.0
-13888.89	1000.0	100.0	99.00498	0	0.0	0.0	0.14	0.0	97.73985	-13.887	1	3.0	5.0	5.0	2.0	1.0
-13888.89	1000.0	100.0	99.00498	0	0.0	0.0	0.141	0.0	97.090164	-13.887	1	3.0	5.0	5.0	2.0	1.0
-13888.89	1000.0	100.0	99.00498	0	0.0	0.0	0.143	0.0	97.35181	-13.891	1	3.0	5.0	5.0	2.0	1.0
-13888.89	1000.0	100.0	99.00498	0	0.0	0.0	0.145	0.0	97.35181	-13.892	1	3.0	5.0	5.0	2.0	1.0
-13888.89	1000.0	100.0	99.00498	0	0.0	0.0	0.147	0.0	97.16612	-13.892	1	3.0	5.0	5.0	2.0	1.0
-13888.89	1000.0	100.0	99.00498	0	0.0	0.0	0.148	0.0	97.00125	-13.893	1	3.0	5.0	5.0	2.0	1.0
-13888.89	1000.0	100.0	99.00498	0	0.0	0.0	0.15	0.0	97.00125	-13.895	1	3.0	5.0	5.0	2.0	1.0
-13888.89	1000.0	100.0	99.00498	0	0.0	0.0	0.152	0.0	97.60399	-13.895	1	3.0	5.0	5.0	2.0	1.0
-13888.89	1000.0	100.0	99.00498	0	0.0	0.0	0.153	0.0	97.729706	-13.896	1	3.0	5.0	6.0	2.0	1.0
-13888.89	1000.0	100.0	99.00498	0	0.0	0.0	0.155	0.0	97.729706	-13.897	1	3.0	5.0	6.0	2.0	1.0
0.0	1000.0	99.00498	99.00498	0	0.0	0.0	0.157	0.0	98.73587	-13.897	1	2.0	5.0	0.0	2.0	2.0
0.0	1000.0	99.00498	99.00498	0	0.0	0.0	0.158	0.0	98.73587	-13.899	1	2.0	5.0	0.0	2.0	2.0
0.0	1000.0	99.00498	99.00498	0	0.0	0.0	0.16	0.0	97.91572	-13.899	1	2.0	5.0	0.0	2.0	2.0
0.0	1000.0	99.00498	99.00498	0	0.0	0.0	0.162	0.0	98.15161	-13.899	1	2.0	5.0	0.0	2.0	2.0
0.0	1000.0	99.00498	99.00498	0	0.0	0.0	0.163	0.0	98.15161	-12.917	1	2.0	5.0	0.0	2.0	2.0
0.0	1000.0	99.00498	99.00498	0	0.0	0.0	0.165	0.0	98.11344	-12.917	1	2.0	5.0	0.0	2.0	2.0
0.0	1000.0	99.00498	99.00498	0	0.0	0.0	0.167	0.0	98.0275	-11.154	1	2.0	5.0	0.0	2.0	2.0
0.0	1000.0	99.00498	99.00498	0	0.0	0.0	0.169	0.0	98.0275	-10.365	1	2.0	5.0	0.0	2.0	2.0
0.0	1000.0	99.00498	99.00498	0	0.0	0.0	0.171	0.0	97.803986	-10.365	1	2.0	5.0	0.0	2.0	2.0
0.0	1000.0	99.00498	99.00498	0	0.0	0.0	0.173	0.0	97.803986	-8.951	1	2.0	5.0	0.0	2.0	2.0
0.0	1000.0	99.00498	99.00498	0	0.0	0.0	0.175	0.0	97.71823	-8.951	1	2.0	5.0	0.0	2.0	2.0
0.0	1000.0	99.00498	99.00498	0	0.0	0.0	0.177	0.0	97.29086	-7.731	1	2.0	5.0	0.0	2.0	2.0
0.0	1000.0	99.00498	99.00498	0	0.0	0.0	0.179	0.0	97.29086	-7.184	1	2.0	5.0	0.0	2.0	2.0
0.0	1000.0	99.00498	99.00498	0	0.0	0.0	0.18	0.0	97.10216	-7.184	1	2.0	5.0	0.0	2.0	2.0
0.0	1000.0	99.00498	99.00498	0	0.0	0.0	0.182	0.0	96.76667	-6.203	1	2.0	5.0	0.0	2.0	2.0
0.0	1000.0	99.00498	99.00498	0	0.0	0.0	0.183	0.0	96.76667	-5.765	1	2.0	5.0	0.0	2.0	2.0
0.0	1000.0	99.00498	99.00498	0	0.0	0.0	0.184	0.0	97.08295	-5.765	1	2.0	5.0	0.0	2.0	2.0
0.0	1000.0	99.00498	99.00498	0	0.0	0.0	0.186	0.0	97.08295	-4.978	1	2.0	5.0	0.0	2.0	2.0
0.0	1000.0	99.00498	99.00498	0	0.0	0.0	0.186	0.0	97.635704	-4.978	1	2.0	5.0	0.0	2.0	2.0
0.0	1000.0	99.00498	99.00498	0	0.0	0.0	0.187	0.0	97.3064	-4.626	1	2.0	5.0	0.0	2.0	2.0
0.0	1000.0	99.00498	99.00498	0	0.0	0.0	0.187	0.0	97.3064	-3.995	1	2.0	5.0	0.0	2.0	2.0
0.0	1000.0	99.00498	99.00498	0	0.0	0.0	0.187	0.0	98.17762	-3.995	1	2.0	5.0	0.0	2.0	2.0
[truncated: 14,144 more rows]
