# Supplementary material for: Just noticeable differences for elbow joint torque feedback
Source: Sci Rep. 2021 Dec 7;11:23553. doi: 10.1038/s41598-021-02630-3 (PMC8651665; doi:10.1038/s41598-021-02630-3)
Supplement: Supplementary file 2 — Supplementary Information. [file 41598_2021_2630_MOESM2_ESM.zip › SupplementaryData_ScientificReports_KimAsbeck2021/S1_W1E.csv]

data 1	data 2	data 3	data 4	data 5	data 6	data 7	data 8	data 9	data 10	data 11	data 12	data 13	data 14	data 15	data 16	data 17
0.0	0.0	1	1	400.0	400.0	0	1	1	101.561035	239.00671	1	0.219	0.0	0.009	0.0	1111.0
0.0	0.0	1	1	400.0	400.0	0	1	1	101.561035	239.00671	1	0.219	-0.001	-0.016	0.0	1111.0
0.0	0.0	1	1	400.0	400.0	0	1	1	101.561035	239.00671	0	0.219	0.0	0.025	0.0	1111.0
0.0	0.0	1	1	400.0	400.0	0	1	1	101.561035	239.00671	0	0.219	0.0	-0.01	0.0	1111.0
0.0	0.0	1	1	400.0	400.0	0	1	1	101.561035	239.00671	0	0.219	0.0	-0.005	0.0	1111.0
0.0	0.0	1	1	400.0	400.0	0	1	1	101.561035	239.00671	0	0.219	0.0	-0.01	0.0	1111.0
0.0	0.0	1	1	400.0	400.0	0	1	1	101.561035	239.00671	0	0.219	0.0	0.002	0.0	1111.0
0.0	0.0	1	1	400.0	400.0	0	1	1	101.561035	239.00671	0	0.219	0.0	0.009	0.0	1111.0
0.0	0.0	1	1	400.0	400.0	0	1	1	101.561035	239.00671	0	0.219	0.0	0.002	0.0	1111.0
0.0	0.0	1	1	400.0	400.0	0	1	1	101.561035	239.00671	0	0.219	-0.001	-0.016	0.0	1111.0
0.0	0.0	1	1	400.0	400.0	0	1	1	101.561035	239.00671	0	0.219	-0.001	-0.025	0.0	1111.0
0.0	0.0	1	1	400.0	400.0	0	1	1	101.561035	239.00671	0	0.219	-0.001	-0.023	0.0	1111.0
0.0	0.0	1	1	400.0	400.0	0	1	1	101.561035	239.00671	0	0.219	0.0	0.022	0.0	1111.0
0.0	0.0	1	1	400.0	400.0	0	1	1	101.561035	239.00671	0	0.219	0.0	0.005	0.0	1111.0
0.0	0.0	1	1	400.0	400.0	0	1	1	101.561035	239.00671	0	0.219	0.0	-0.01	0.0	1111.0
0.0	0.0	1	1	400.0	400.0	0	1	1	101.561035	239.00671	0	0.219	0.0	0.002	0.0	1111.0
0.0	0.0	1	1	400.0	400.0	0	1	1	101.561035	239.00671	0	0.219	0.0	0.029	0.0	1111.0
0.0	0.0	1	1	400.0	400.0	0	1	1	101.561035	239.00671	0	0.219	-0.001	-0.11	0.0	1111.0
0.0	0.0	1	1	400.0	400.0	0	1	1	101.561035	239.00671	0	0.219	0.0	0.056	0.0	1111.0
0.0	0.0	1	1	400.0	400.0	0	1	1	101.561035	239.00671	0	0.219	0.0	0.016	0.0	1111.0
0.0	0.0	1	1	400.0	400.0	0	1	1	101.561035	239.00671	0	0.219	0.0	-0.01	0.0	1111.0
0.0	0.0	1	1	400.0	400.0	0	1	1	101.561035	239.00671	0	0.219	0.0	-0.01	0.0	1111.0
0.0	0.0	1	1	400.0	400.0	0	1	1	101.561035	239.00671	0	0.219	0.0	0.008	0.0	1111.0
0.0	0.0	1	1	400.0	400.0	0	1	1	101.561035	239.00671	0	0.219	0.0	0.003	0.0	1111.0
0.0	0.0	1	1	400.0	400.0	0	1	1	101.561035	239.00671	0	0.219	0.0	0.136	0.0	1111.0
0.0	0.0	1	1	400.0	400.0	0	1	1	101.561035	239.00671	0	0.219	0.0	0.008	0.0	1111.0
0.0	0.0	1	1	400.0	400.0	0	1	1	101.561035	239.00671	0	0.219	-0.001	-0.019	0.0	1111.0
0.0	0.0	1	1	400.0	400.0	0	1	1	101.561035	239.00671	0	0.219	0.0	0.015	0.0	1111.0
0.0	0.0	1	1	400.0	400.0	0	1	1	101.561035	239.00671	0	0.219	-0.001	-0.03	0.0	1111.0
0.0	0.0	1	1	400.0	400.0	0	1	1	101.561035	239.00671	0	0.219	0.0	0.022	0.0	1111.0
0.0	0.0	1	1	400.0	400.0	0	1	1	101.561035	239.00671	0	0.219	-0.001	-0.017	0.0	1111.0
0.0	0.0	1	1	400.0	400.0	0	1	1	101.561035	239.00671	0	0.219	0.0	0.141	0.0	1111.0
0.0	0.0	1	1	400.0	400.0	0	1	1	101.561035	239.00671	0	0.219	0.0	0.019	0.0	1111.0
0.0	0.0	1	1	400.0	400.0	0	1	1	101.561035	239.00671	0	0.219	0.0	0.003	0.0	1111.0
0.0	0.0	1	1	400.0	400.0	0	1	1	101.561035	239.00671	0	0.219	0.0	-0.01	0.0	1111.0
0.0	0.0	1	1	400.0	400.0	0	1	1	101.561035	239.00671	0	0.219	0.0	-0.004	0.0	1111.0
0.0	0.0	1	1	400.0	400.0	0	1	1	101.561035	239.00671	0	0.219	0.0	0.009	0.0	1111.0
0.0	0.0	1	1	400.0	400.0	0	1	1	101.561035	239.00671	0	0.219	0.0	0.07	0.0	1111.0
0.0	0.0	1	1	400.0	400.0	0	1	1	101.561035	239.00671	0	0.219	0.0	0.002	0.0	1111.0
0.0	0.0	1	1	400.0	400.0	0	1	1	101.561035	239.00671	0	0.219	-0.001	-0.044	0.0	1111.0
0.0	0.0	1	1	400.0	400.0	0	1	1	101.561035	239.00671	0	0.219	0.0	-0.011	0.0	1111.0
0.0	0.0	1	1	400.0	400.0	0	1	1	101.561035	239.00671	0	0.219	0.0	-0.004	0.0	1111.0
0.0	0.0	1	1	400.0	400.0	0	1	1	101.561035	239.00671	0	0.219	0.0	-0.004	0.0	1111.0
0.0	0.0	1	1	400.0	400.0	0	1	1	101.561035	239.00671	0	0.219	-0.001	-0.017	0.0	1111.0
0.0	0.0	1	1	400.0	400.0	0	1	1	101.561035	239.00671	0	0.219	0.0	0.008	0.0	1111.0
0.0	0.0	1	1	400.0	400.0	0	1	1	101.561035	239.00671	0	0.219	0.0	0.002	0.0	1111.0
0.0	0.0	1	1	400.0	400.0	0	1	1	101.561035	239.00671	0	0.219	0.0	0.022	0.0	1111.0
0.0	0.0	1	1	400.0	400.0	0	1	1	101.561035	239.00671	0	0.219	-0.001	-0.155	0.0	1111.0
0.0	0.0	1	1	400.0	400.0	0	1	1	101.561035	239.00671	0	0.219	0.0	0.009	0.0	1111.0
0.0	0.0	1	1	400.0	400.0	0	1	1	101.561035	239.00671	0	0.219	0.0	-0.004	0.0	1111.0
0.0	0.0	1	1	400.0	400.0	0	1	1	101.561035	239.00671	0	0.219	0.0	0.002	0.0	1111.0
0.0	0.0	1	1	400.0	400.0	0	1	1	101.561035	239.00671	0	0.219	0.0	-0.004	0.0	1111.0
0.0	0.0	1	1	400.0	400.0	0	1	1	101.561035	239.00671	0	0.219	0.0	-0.004	0.0	1111.0
0.0	0.0	1	1	400.0	400.0	0	1	1	101.561035	239.00671	0	0.219	0.0	0.002	0.0	1111.0
0.0	0.0	1	1	400.0	400.0	0	1	1	101.561035	239.00671	0	0.219	0.0	0.003	0.0	1111.0
0.0	0.0	1	1	400.0	400.0	0	1	1	101.561035	239.00671	0	0.219	0.0	-0.003	0.0	1111.0
0.0	0.0	1	1	400.0	400.0	0	1	1	101.561035	239.00671	0	0.219	0.0	0.022	0.0	1111.0
0.0	0.0	1	1	400.0	400.0	0	1	1	101.561035	239.00671	0	0.219	0.0	0.022	0.0	1111.0
0.0	0.0	1	1	400.0	400.0	0	1	1	101.561035	239.00671	0	0.219	0.0	-0.004	0.0	1111.0
0.0	0.0	1	1	400.0	400.0	0	1	1	101.561035	239.00671	0	0.219	0.0	-0.003	0.0	1111.0
0.0	0.0	1	1	400.0	400.0	0	1	1	101.561035	239.00671	0	0.219	0.0	0.015	0.0	1111.0
0.0	0.0	1	1	400.0	400.0	0	1	1	101.561035	239.00671	0	0.219	0.0	0.056	0.0	1111.0
0.0	0.0	1	1	400.0	400.0	0	1	1	101.561035	239.00671	0	0.219	0.0	-0.004	0.0	1111.0
0.0	0.0	1	1	400.0	400.0	0	1	1	101.561035	239.00671	0	0.219	0.0	0.002	0.0	1111.0
0.0	0.0	1	1	400.0	400.0	0	1	1	101.561035	239.00671	0	0.219	0.0	0.0	0.0	1111.0
0.0	0.0	1	1	400.0	400.0	0	1	1	101.561035	239.00671	0	0.219	0.0	0.009	0.0	1111.0
0.0	0.0	1	1	400.0	400.0	0	1	1	101.561035	239.00671	0	0.219	0.0	-0.01	0.0	1111.0
0.0	0.0	1	1	400.0	400.0	0	1	1	101.561035	239.00671	0	0.219	0.0	0.015	0.0	1111.0
0.0	0.0	1	1	400.0	400.0	0	1	1	101.561035	239.00671	0	0.219	0.0	0.117	0.0	1111.0
0.0	0.0	1	1	400.0	400.0	0	1	1	101.561035	239.00671	0	0.219	0.0	-0.01	0.0	1111.0
0.0	0.0	1	1	400.0	400.0	0	1	1	101.561035	239.00671	0	0.219	-0.001	-0.017	0.0	1111.0
0.0	0.0	1	1	400.0	400.0	0	1	1	101.561035	239.00671	0	0.219	-0.001	-0.05	0.0	1111.0
0.0	0.0	1	1	400.0	400.0	0	1	1	101.561035	239.00671	0	0.219	0.0	0.009	0.0	1111.0
0.0	0.0	1	1	400.0	400.0	0	1	1	101.561035	239.00671	0	0.219	0.0	-0.01	0.0	1111.0
0.0	0.0	1	1	400.0	400.0	0	1	1	101.561035	239.00671	0	0.219	-0.001	-0.142	0.0	1111.0
0.0	0.0	1	1	400.0	400.0	0	1	1	101.561035	239.00671	0	0.219	0.0	0.009	0.0	1111.0
0.0	0.0	1	1	400.0	400.0	0	1	1	101.561035	239.00671	0	0.219	0.0	0.179	0.0	1111.0
0.0	0.0	1	1	400.0	400.0	0	1	1	101.561035	239.00671	0	0.219	0.0	-0.001	0.0	1111.0
0.0	0.0	1	1	400.0	400.0	0	1	1	101.561035	239.00671	0	0.219	-0.001	-0.044	0.0	1111.0
0.0	0.0	1	1	400.0	400.0	0	1	1	101.561035	239.00671	0	0.219	0.0	0.009	0.0	1111.0
0.0	0.0	1	1	400.0	400.0	0	1	1	101.561035	239.00671	0	0.219	0.0	0.002	0.0	1111.0
0.0	0.0	1	1	400.0	400.0	0	1	1	101.561035	239.00671	0	0.219	0.0	0.002	0.0	1111.0
0.0	0.0	1	1	400.0	400.0	0	1	1	101.561035	239.00671	0	0.219	0.0	0.028	0.0	1111.0
0.0	0.0	1	1	400.0	400.0	0	1	1	101.561035	239.00671	0	0.219	0.0	0.002	0.0	1111.0
0.0	0.0	1	1	400.0	400.0	0	1	1	101.561035	239.00671	0	0.219	0.0	0.049	0.0	1111.0
0.0	0.0	1	1	400.0	400.0	0	1	1	101.561035	239.00671	0	0.219	0.0	0.002	0.0	1111.0
0.0	0.0	1	1	400.0	400.0	0	1	1	101.561035	239.00671	0	0.219	-0.001	-0.104	0.0	1111.0
0.0	0.0	1	1	400.0	400.0	0	1	1	101.561035	239.00671	0	0.219	0.0	-0.003	0.0	1111.0
0.0	0.0	1	1	400.0	400.0	0	1	1	101.561035	239.00671	0	0.219	0.0	0.022	0.0	1111.0
0.0	0.0	1	1	400.0	400.0	0	1	1	101.561035	239.00671	0	0.219	0.0	0.002	0.0	1111.0
0.0	0.0	1	1	400.0	400.0	0	1	1	101.561035	239.00671	0	0.219	0.0	-0.01	0.0	1111.0
0.0	0.0	1	1	400.0	400.0	0	1	1	101.561035	239.00671	0	0.219	0.0	0.029	0.0	1111.0
0.0	0.0	1	1	400.0	400.0	0	1	1	101.561035	239.00671	0	0.219	-0.001	-0.03	0.0	1111.0
0.0	0.0	1	1	400.0	400.0	0	1	1	101.561035	239.00671	0	0.219	0.0	-0.003	0.0	1111.0
0.0	0.0	1	1	400.0	400.0	0	1	1	101.561035	239.00671	0	0.219	0.0	0.003	0.0	1111.0
0.0	0.0	1	1	400.0	400.0	0	1	1	101.561035	239.00671	0	0.219	0.0	0.002	0.0	1111.0
0.0	0.0	1	1	400.0	400.0	0	1	1	101.561035	239.00671	0	0.219	0.0	-0.003	0.0	1111.0
0.0	0.0	1	1	400.0	400.0	0	1	1	101.561035	239.00671	0	0.219	0.0	-0.003	0.0	1111.0
0.0	0.0	1	1	400.0	400.0	0	1	1	101.561035	239.00671	0	0.219	-0.001	-0.07	0.0	1111.0
0.0	0.0	1	1	400.0	400.0	0	1	1	101.561035	239.00671	0	0.219	0.0	0.009	0.0	1111.0
0.0	0.0	1	1	400.0	400.0	0	1	1	101.561035	239.00671	0	0.219	0.0	0.015	0.0	1111.0
0.0	0.0	1	1	400.0	400.0	0	1	1	101.561035	239.00671	0	0.219	0.0	0.016	0.0	1111.0
0.0	0.0	1	1	400.0	400.0	0	1	1	101.561035	239.00671	0	0.219	0.0	0.002	0.0	1111.0
0.0	0.0	1	1	400.0	400.0	0	1	1	101.561035	239.00671	0	0.219	0.0	0.009	0.0	1111.0
0.0	0.0	1	1	400.0	400.0	0	1	1	101.561035	239.00671	0	0.219	0.0	0.081	0.0	1111.0
0.0	0.0	1	1	400.0	400.0	0	1	1	101.561035	239.00671	0	0.219	0.0	-0.01	0.0	1111.0
0.0	0.0	1	1	400.0	400.0	0	1	1	101.561035	239.00671	0	0.219	0.0	-0.003	0.0	1111.0
0.0	0.0	1	1	400.0	400.0	0	1	1	101.561035	239.00671	0	0.219	0.0	0.002	0.0	1111.0
0.0	0.0	1	1	400.0	400.0	0	1	1	101.561035	239.00671	0	0.219	0.0	0.009	0.0	1111.0
0.0	0.0	1	1	400.0	400.0	0	1	1	101.561035	239.00671	0	0.219	0.0	0.009	0.0	1111.0
0.0	0.0	1	1	400.0	400.0	0	1	1	101.561035	239.00671	0	0.219	-0.001	-0.037	0.0	1111.0
0.0	0.0	1	1	400.0	400.0	0	1	1	101.561035	239.00671	0	0.219	0.0	0.001	0.0	1111.0
0.0	0.0	1	1	400.0	400.0	0	1	1	101.561035	239.00671	0	0.219	0.0	-0.003	0.0	1111.0
0.0	0.0	1	1	400.0	400.0	0	1	1	101.561035	239.00671	0	0.219	0.0	0.134	0.0	1111.0
0.0	0.0	1	1	400.0	400.0	0	1	1	101.561035	239.00671	0	0.219	0.0	0.009	0.0	1111.0
0.0	0.0	1	1	400.0	400.0	0	1	1	101.561035	239.00671	0	0.219	0.0	-0.002	0.0	1111.0
0.0	0.0	1	1	400.0	400.0	0	1	1	101.561035	239.00671	0	0.219	0.0	-0.004	0.0	1111.0
0.0	0.0	1	1	400.0	400.0	0	1	1	101.561035	239.00671	0	0.219	0.0	0.003	0.0	1111.0
0.0	0.0	1	1	400.0	400.0	0	1	1	101.561035	239.00671	0	0.219	-0.001	-0.03	0.0	1111.0
0.0	0.0	1	1	400.0	400.0	0	1	1	101.561035	239.00671	0	0.219	0.0	-0.01	0.0	1111.0
0.0	0.0	1	1	400.0	400.0	0	1	1	101.561035	239.00671	0	0.219	0.0	0.004	0.0	1111.0
0.0	0.0	1	1	400.0	400.0	0	1	1	101.561035	239.00671	0	0.219	-0.001	-0.03	0.0	1111.0
0.0	0.0	1	1	400.0	400.0	0	1	1	101.561035	239.00671	0	0.219	0.0	-0.01	0.0	1111.0
0.0	0.0	1	1	400.0	400.0	0	1	1	101.561035	239.00671	0	0.219	0.0	0.009	0.0	1111.0
0.0	0.0	1	1	400.0	400.0	0	1	1	101.561035	239.00671	0	0.219	0.0	0.009	0.0	1111.0
0.0	0.0	1	1	400.0	400.0	0	1	1	101.561035	239.00671	0	0.219	-0.001	-0.017	0.0	1111.0
0.0	0.0	1	1	400.0	400.0	0	1	1	101.561035	239.00671	0	0.219	-0.001	-0.05	0.0	1111.0
0.0	0.0	1	1	400.0	400.0	0	1	1	101.561035	239.00671	0	0.219	-0.001	-0.03	0.0	1111.0
0.0	0.0	1	1	400.0	400.0	0	1	1	101.561035	239.00671	0	0.219	0.0	0.002	0.0	1111.0
0.0	0.0	1	1	400.0	400.0	0	1	1	101.561035	239.00671	0	0.219	0.0	-0.003	0.0	1111.0
0.0	0.0	1	1	400.0	400.0	0	1	1	101.561035	239.00671	0	0.219	0.0	-0.003	0.0	1111.0
0.0	0.0	1	1	400.0	400.0	0	1	1	101.561035	239.00671	0	0.219	0.0	-0.003	0.0	1111.0
0.0	0.0	1	1	400.0	400.0	0	1	1	101.561035	239.00671	0	0.219	0.0	0.002	0.0	1111.0
0.0	0.0	1	1	400.0	400.0	0	1	1	101.561035	239.00671	0	0.219	0.0	0.002	0.0	1111.0
0.0	0.0	1	1	400.0	400.0	0	1	1	101.561035	239.00671	0	0.219	0.0	0.029	0.0	1111.0
0.0	0.0	1	1	400.0	400.0	0	1	1	101.561035	239.00671	0	0.219	-0.001	-0.043	0.0	1111.0
0.0	0.0	1	1	400.0	400.0	0	1	1	101.561035	239.00671	0	0.219	0.0	-0.003	0.0	1111.0
0.0	0.0	1	1	400.0	400.0	0	1	1	101.561035	239.00671	0	0.219	-0.001	-0.017	0.0	1111.0
0.0	0.0	1	1	400.0	400.0	0	1	1	101.561035	239.00671	0	0.219	-0.001	-0.023	0.0	1111.0
0.0	0.0	1	1	400.0	400.0	0	1	1	101.561035	239.00671	0	0.219	0.0	-0.01	0.0	1111.0
0.0	0.0	1	1	400.0	400.0	0	1	1	101.561035	239.00671	0	0.219	0.0	0.022	0.0	1111.0
0.0	0.0	1	1	400.0	400.0	0	1	1	101.561035	239.00671	0	0.219	0.0	0.002	0.0	1111.0
0.0	0.0	1	1	400.0	400.0	0	1	1	101.561035	239.00671	0	0.219	0.0	-0.01	0.0	1111.0
0.0	0.0	1	1	400.0	400.0	0	1	1	101.561035	239.00671	0	0.219	-0.001	-0.017	0.0	1111.0
0.0	0.0	1	1	400.0	400.0	0	1	1	101.561035	239.00671	0	0.219	-0.001	-0.023	0.0	1111.0
0.0	0.0	1	1	400.0	400.0	0	1	1	101.561035	239.00671	0	0.219	-0.001	-0.103	0.0	1111.0
0.0	0.0	1	1	400.0	400.0	0	1	1	101.561035	239.00671	0	0.219	0.0	0.009	0.0	1111.0
0.0	0.0	1	1	400.0	400.0	0	1	1	101.561035	239.00671	0	0.219	0.0	0.108	0.0	1111.0
0.0	0.0	1	1	400.0	400.0	0	1	1	101.561035	239.00671	0	0.219	-0.001	-0.017	0.0	1111.0
0.0	0.0	1	1	400.0	400.0	0	1	1	101.561035	239.00671	0	0.219	-0.001	-0.03	0.0	1111.0
0.0	0.0	1	1	400.0	400.0	0	1	1	101.561035	239.00671	0	0.219	0.0	0.002	0.0	1111.0
0.0	0.0	1	1	400.0	400.0	0	1	1	101.561035	239.00671	0	0.219	0.0	0.022	0.0	1111.0
0.0	0.0	1	1	400.0	400.0	0	1	1	101.561035	239.00671	0	0.219	0.0	0.009	0.0	1111.0
0.0	0.0	1	1	400.0	400.0	0	1	1	101.561035	239.00671	0	0.219	-0.001	-0.037	0.0	1111.0
0.0	0.0	1	1	400.0	400.0	0	1	1	101.561035	239.00671	0	0.219	0.0	-0.004	0.0	1111.0
0.0	0.0	1	1	400.0	400.0	0	1	1	101.561035	239.00671	0	0.219	0.0	0.009	0.0	1111.0
0.0	0.0	1	1	400.0	400.0	0	1	1	101.561035	239.00671	0	0.219	-0.001	-0.07	0.0	1111.0
0.0	0.0	1	1	400.0	400.0	0	1	1	101.561035	239.00671	0	0.219	0.0	0.009	0.0	1111.0
0.0	0.0	1	1	400.0	400.0	0	1	1	101.561035	239.00671	0	0.219	-0.001	-0.017	0.0	1111.0
0.0	0.0	1	1	400.0	400.0	0	1	1	101.561035	239.00671	0	0.219	0.0	-0.01	0.0	1111.0
0.0	0.0	1	1	400.0	400.0	0	1	1	101.561035	239.00671	0	0.219	0.0	0.009	0.0	1111.0
0.0	0.0	1	1	400.0	400.0	0	1	1	101.561035	239.00671	0	0.219	-0.001	-0.037	0.0	1111.0
0.0	0.0	1	1	400.0	400.0	0	1	1	101.561035	239.00671	0	0.219	0.0	0.009	0.0	1111.0
0.0	0.0	1	1	400.0	400.0	0	1	1	101.561035	239.00671	0	0.219	-0.001	-0.023	0.0	1111.0
0.0	0.0	1	1	400.0	400.0	0	1	1	101.561035	239.00671	0	0.219	0.0	0.002	0.0	1111.0
0.0	0.0	1	1	400.0	400.0	0	1	1	101.561035	239.00671	0	0.219	-0.001	-0.03	0.0	1111.0
0.0	0.0	1	1	400.0	400.0	0	1	1	101.561035	239.00671	0	0.219	0.0	-0.01	0.0	1111.0
0.0	0.0	1	1	400.0	400.0	0	1	1	101.561035	239.00671	0	0.219	0.0	0.035	0.0	1111.0
0.0	0.0	1	1	400.0	400.0	0	1	1	101.561035	239.00671	0	0.219	0.0	0.002	0.0	1111.0
0.0	0.0	1	1	400.0	400.0	0	1	1	101.561035	239.00671	0	0.219	-0.001	-0.037	0.0	1111.0
0.0	0.0	1	1	400.0	400.0	0	1	1	101.561035	239.00671	0	0.219	0.0	-0.01	0.0	1111.0
0.0	0.0	1	1	400.0	400.0	0	1	1	101.561035	239.00671	0	0.219	0.0	0.022	0.0	1111.0
0.0	0.0	1	1	400.0	400.0	0	1	1	101.561035	239.00671	0	0.219	0.0	0.009	0.0	1111.0
0.0	0.0	1	1	400.0	400.0	0	1	1	101.561035	239.00671	0	0.22	0.0	0.009	0.0	1111.0
0.0	0.0	1	1	400.0	400.0	0	1	1	101.561035	239.00671	0	0.22	-0.001	-0.203	0.0	1111.0
0.0	0.0	1	1	400.0	400.0	0	1	1	101.561035	239.00671	0	0.22	0.0	0.002	0.0	1111.0
0.0	0.0	1	1	400.0	400.0	0	1	1	101.561035	239.00671	0	0.22	0.0	0.002	0.0	1111.0
0.0	0.0	1	1	400.0	400.0	0	1	1	101.561035	239.00671	0	0.22	0.0	-0.003	0.0	1111.0
0.0	0.0	1	1	400.0	400.0	0	1	1	101.561035	239.00671	0	0.22	0.0	-0.01	0.0	1111.0
0.0	0.0	1	1	400.0	400.0	0	1	1	101.561035	239.00671	0	0.22	0.0	0.049	0.0	1111.0
0.0	0.0	1	1	400.0	400.0	0	1	1	101.561035	239.00671	0	0.22	0.0	0.022	0.0	1111.0
0.0	0.0	1	1	400.0	400.0	0	1	1	101.561035	239.00671	0	0.22	0.0	0.029	0.0	1111.0
0.0	0.0	1	1	400.0	400.0	0	1	1	101.561035	239.00671	0	0.22	0.0	0.009	0.0	1111.0
0.0	0.0	1	1	400.0	400.0	0	1	1	101.561035	239.00671	0	0.22	0.0	0.029	0.0	1111.0
0.0	0.0	1	1	400.0	400.0	0	1	1	101.561035	239.00671	0	0.22	-0.001	-0.024	0.0	1111.0
0.0	0.0	1	1	400.0	400.0	0	1	1	101.561035	239.00671	0	0.22	0.0	-0.01	0.0	1111.0
0.0	0.0	1	1	400.0	400.0	0	1	1	101.561035	239.00671	0	0.22	0.0	0.009	0.0	1111.0
0.0	0.0	1	1	400.0	400.0	0	1	1	101.561035	239.00671	0	0.219	0.0	0.009	0.0	1111.0
0.0	0.0	1	1	400.0	400.0	0	1	1	101.561035	239.00671	0	0.219	0.0	0.009	0.0	1111.0
0.0	0.0	1	1	400.0	400.0	0	1	1	101.561035	239.00671	0	0.219	0.0	0.009	0.0	1111.0
0.0	0.0	1	1	400.0	400.0	0	1	1	101.561035	239.00671	0	0.219	0.0	0.022	0.0	1111.0
0.0	0.0	1	1	400.0	400.0	0	1	1	101.561035	239.00671	0	0.219	0.0	0.002	0.0	1111.0
0.0	0.0	1	1	400.0	400.0	0	1	1	101.561035	239.00671	0	0.219	0.0	0.015	0.0	1111.0
0.0	0.0	1	1	400.0	400.0	0	1	1	101.561035	239.00671	0	0.219	0.0	0.022	0.0	1111.0
0.0	0.0	1	1	400.0	400.0	0	1	1	101.561035	239.00671	0	0.219	-0.001	-0.017	0.0	1111.0
0.0	0.0	1	1	400.0	400.0	0	1	1	101.561035	239.00671	0	0.219	0.0	0.015	0.0	1111.0
0.0	0.0	1	1	400.0	400.0	0	1	1	101.561035	239.00671	0	0.219	0.0	0.002	0.0	1111.0
0.0	0.0	1	1	400.0	400.0	0	1	1	101.561035	239.00671	0	0.219	-0.001	-0.017	0.0	1111.0
0.0	0.0	1	1	400.0	400.0	0	1	1	101.561035	239.00671	0	0.219	-0.001	-0.017	0.0	1111.0
0.0	0.0	1	1	400.0	400.0	0	1	1	101.561035	239.00671	0	0.219	0.0	0.002	0.0	1111.0
0.0	0.0	1	1	400.0	400.0	0	1	1	101.561035	239.00671	0	0.219	0.0	0.011	0.0	1111.0
0.0	0.0	1	1	400.0	400.0	0	1	1	101.561035	239.00671	0	0.219	-0.001	-0.036	0.0	1111.0
0.0	0.0	1	1	400.0	400.0	0	1	1	101.561035	239.00671	0	0.219	-0.001	-0.017	0.0	1111.0
0.0	0.0	1	1	400.0	400.0	0	1	1	101.561035	239.00671	0	0.219	0.0	-0.01	0.0	1111.0
0.0	0.0	1	1	400.0	400.0	0	1	1	101.561035	239.00671	0	0.219	-0.001	-0.162	0.0	1111.0
0.0	0.0	1	1	400.0	400.0	0	1	1	101.561035	239.00671	0	0.219	0.0	0.008	0.0	1111.0
0.0	0.0	1	1	400.0	400.0	0	1	1	101.561035	239.00671	0	0.219	0.0	0.009	0.0	1111.0
0.0	0.0	1	1	400.0	400.0	0	1	1	101.561035	239.00671	0	0.219	0.0	0.029	0.0	1111.0
0.0	0.0	1	1	400.0	400.0	0	1	1	101.561035	239.00671	0	0.219	-0.001	-0.037	0.0	1111.0
0.0	0.0	1	1	400.0	400.0	0	1	1	101.561035	239.00671	0	0.219	0.0	0.002	0.0	1111.0
0.0	0.0	1	1	400.0	400.0	0	1	1	101.561035	239.00671	0	0.219	-0.001	-0.017	0.0	1111.0
0.0	0.0	1	1	400.0	400.0	0	1	1	101.561035	239.00671	0	0.219	-0.001	-0.109	0.0	1111.0
0.0	0.0	1	1	400.0	400.0	0	1	1	101.561035	239.00671	0	0.219	0.0	0.002	0.0	1111.0
0.0	0.0	1	1	400.0	400.0	0	1	1	101.561035	239.00671	0	0.219	-0.001	-0.104	0.0	1111.0
0.0	0.0	1	1	400.0	400.0	0	1	1	101.561035	239.00671	0	0.219	0.0	0.002	0.0	1111.0
0.0	0.0	1	1	400.0	400.0	0	1	1	101.561035	239.00671	0	0.219	0.0	0.009	0.0	1111.0
0.0	0.0	1	1	400.0	400.0	0	1	1	101.561035	239.00671	0	0.219	0.0	0.035	0.0	1111.0
0.0	0.0	1	1	400.0	400.0	0	1	1	101.561035	239.00671	0	0.219	0.0	0.016	0.0	1111.0
0.0	0.0	1	1	400.0	400.0	0	1	1	101.561035	239.00671	0	0.219	0.0	0.015	0.0	1111.0
0.0	0.0	1	1	400.0	400.0	0	1	1	101.561035	239.00671	0	0.219	0.0	0.002	0.0	1111.0
0.0	0.0	1	1	400.0	400.0	0	1	1	101.561035	239.00671	0	0.219	0.0	0.015	0.0	1111.0
0.0	0.0	1	1	400.0	400.0	0	1	1	101.561035	239.00671	0	0.219	-0.001	-0.123	0.0	1111.0
0.0	0.0	1	1	400.0	400.0	0	1	1	101.561035	239.00671	0	0.219	-0.001	-0.017	0.0	1111.0
0.0	0.0	1	1	400.0	400.0	0	1	1	101.561035	239.00671	0	0.219	0.0	0.016	0.0	1111.0
0.0	0.0	1	1	400.0	400.0	0	1	1	101.561035	239.00671	0	0.219	-0.001	-0.07	0.0	1111.0
0.0	0.0	1	1	400.0	400.0	0	1	1	101.561035	239.00671	0	0.219	0.0	0.029	0.0	1111.0
0.0	0.0	1	1	400.0	400.0	0	1	1	101.561035	239.00671	0	0.219	0.0	-0.01	0.0	1111.0
0.0	0.0	1	1	400.0	400.0	0	1	1	101.561035	239.00671	0	0.219	-0.001	-0.021	0.0	1111.0
0.0	0.0	1	1	400.0	400.0	0	1	1	101.561035	239.00671	0	0.219	0.0	0.088	0.0	1111.0
0.0	0.0	1	1	400.0	400.0	0	1	1	101.561035	239.00671	0	0.219	-0.001	-0.017	0.0	1111.0
0.0	0.0	1	1	400.0	400.0	0	1	1	101.561035	239.00671	0	0.219	-0.001	-0.037	0.0	1111.0
0.0	0.0	1	1	400.0	400.0	0	1	1	101.561035	239.00671	0	0.219	0.0	0.01	0.0	1111.0
0.0	0.0	1	1	400.0	400.0	0	1	1	101.561035	239.00671	0	0.219	0.0	-0.01	0.0	1111.0
5555.5557	400.0	1	1	400.0	400.0	0	1	1	101.561035	239.00671	1	0.219	0.0	0.002	0.0	1111.0
5555.5557	400.0	1	1	400.0	400.0	0	1	1	101.561035	239.00671	1	0.219	-0.001	-0.014	0.0	1111.0
5555.5557	400.0	1	1	400.0	400.0	0	1	1	101.561035	239.00671	1	0.219	0.0	-0.003	0.0	1111.0
5555.5557	400.0	1	1	400.0	400.0	0	1	1	101.561035	239.00671	1	0.219	0.0	0.203	0.392	1111.0
5555.5557	400.0	1	1	400.0	400.0	0	1	1	101.561035	239.00671	1	0.219	0.001	0.154	0.392	1111.0
5555.5557	400.0	1	1	400.0	400.0	0	1	1	101.561035	239.00671	1	0.22	0.009	1.098	1.097	1111.0
5555.5557	400.0	1	1	400.0	400.0	0	1	1	101.561035	239.00671	1	0.22	0.018	1.218	1.413	1111.0
5555.5557	400.0	1	1	400.0	400.0	0	1	1	101.561035	239.00671	1	0.22	0.027	1.458	1.413	1111.0
5555.5557	400.0	1	1	400.0	400.0	0	1	1	101.561035	239.00671	1	0.22	0.041	2.015	1.978	1111.0
5555.5557	400.0	1	1	400.0	400.0	0	1	1	101.561035	239.00671	1	0.22	0.053	1.963	1.978	1111.0
5555.5557	400.0	1	1	400.0	400.0	0	1	1	101.561035	239.00671	1	0.22	0.067	2.245	2.232	1111.0
5555.5557	400.0	1	1	400.0	400.0	0	1	1	101.561035	239.00671	1	0.22	0.082	2.639	2.686	1111.0
5555.5557	400.0	1	1	400.0	400.0	0	1	1	101.561035	239.00671	1	0.22	0.095	2.502	2.686	1111.0
5555.5557	400.0	1	1	400.0	400.0	0	1	1	101.561035	239.00671	1	0.221	0.11	3.08	3.079	1111.0
5555.5557	400.0	1	1	400.0	400.0	0	1	1	101.561035	239.00671	1	0.221	0.125	3.211	3.255	1111.0
5555.5557	400.0	1	1	400.0	400.0	0	1	1	101.561035	239.00671	1	0.221	0.139	3.202	3.255	1111.0
5555.5557	400.0	1	1	400.0	400.0	0	1	1	101.561035	239.00671	1	0.221	0.153	3.611	3.569	1111.0
5555.5557	400.0	1	1	400.0	400.0	0	1	1	101.561035	239.00671	1	0.221	0.167	3.575	3.569	1111.0
5555.5557	400.0	1	1	400.0	400.0	0	1	1	101.561035	239.00671	1	0.222	0.181	3.695	3.71	1111.0
5555.5557	400.0	1	1	400.0	400.0	0	1	1	101.561035	239.00671	1	0.222	0.194	3.757	3.963	1111.0
5555.5557	400.0	1	1	400.0	400.0	0	1	1	101.561035	239.00671	1	0.222	0.207	3.949	3.963	1111.0
5555.5557	400.0	1	1	400.0	400.0	0	1	1	101.561035	239.00671	1	0.222	0.221	4.207	4.181	1111.0
5555.5557	400.0	1	1	400.0	400.0	0	1	1	101.561035	239.00671	1	0.222	0.234	4.386	4.279	1111.0
5555.5557	400.0	1	1	400.0	400.0	0	1	1	101.561035	239.00671	1	0.223	0.246	4.279	4.279	1111.0
5555.5557	400.0	1	1	400.0	400.0	0	1	1	101.561035	239.00671	1	0.223	0.257	4.494	4.453	1111.0
5555.5557	400.0	1	1	400.0	400.0	0	1	1	101.561035	239.00671	1	0.223	0.268	4.423	4.453	1111.0
5555.5557	400.0	1	1	400.0	400.0	0	1	1	101.561035	239.00671	1	0.223	0.278	4.524	4.531	1111.0
5555.5557	400.0	1	1	400.0	400.0	0	1	1	101.561035	239.00671	1	0.224	0.289	4.67	4.673	1111.0
5555.5557	400.0	1	1	400.0	400.0	0	1	1	101.561035	239.00671	1	0.224	0.298	4.678	4.673	1111.0
5555.5557	400.0	1	1	400.0	400.0	0	1	1	101.561035	239.00671	1	0.224	0.307	4.794	4.736	1111.0
5555.5557	400.0	1	1	400.0	400.0	0	1	1	101.561035	239.00671	1	0.224	0.317	4.923	4.847	1111.0
5555.5557	400.0	1	1	400.0	400.0	0	1	1	101.561035	239.00671	1	0.225	0.324	4.823	4.847	1111.0
5555.5557	400.0	1	1	400.0	400.0	0	1	1	101.561035	239.00671	1	0.225	0.33	4.81	4.898	1111.0
5555.5557	400.0	1	1	400.0	400.0	0	1	1	101.561035	239.00671	1	0.225	0.338	4.873	4.898	1111.0
5555.5557	400.0	1	1	400.0	400.0	0	1	1	101.561035	239.00671	1	0.225	0.345	5.004	4.989	1111.0
5555.5557	400.0	1	1	400.0	400.0	0	1	1	101.561035	239.00671	1	0.225	0.351	5.03	5.03	1111.0
5555.5557	400.0	1	1	400.0	400.0	0	1	1	101.561035	239.00671	1	0.226	0.357	5.003	5.03	1111.0
5555.5557	400.0	1	1	400.0	400.0	0	1	1	101.561035	239.00671	1	0.226	0.364	5.126	5.102	1111.0
5555.5557	400.0	1	1	400.0	400.0	0	1	1	101.561035	239.00671	1	0.226	0.37	5.175	5.165	1111.0
5555.5557	400.0	1	1	400.0	400.0	0	1	1	101.561035	239.00671	1	0.226	0.376	5.169	5.165	1111.0
5555.5557	400.0	1	1	400.0	400.0	0	1	1	101.561035	239.00671	1	0.226	0.382	5.267	5.192	1111.0
5555.5557	400.0	1	1	400.0	400.0	0	1	1	101.561035	239.00671	1	0.226	0.386	5.19	5.192	1111.0
5555.5557	400.0	1	1	400.0	400.0	0	1	1	101.561035	239.00671	1	0.226	0.39	5.206	5.244	1111.0
5555.5557	400.0	1	1	400.0	400.0	0	1	1	101.561035	239.00671	1	0.226	0.394	5.274	5.266	1111.0
5555.5557	400.0	1	1	400.0	400.0	0	1	1	101.561035	239.00671	1	0.226	0.398	5.233	5.266	1111.0
5555.5557	400.0	1	1	400.0	400.0	0	1	1	101.561035	239.00671	1	0.227	0.403	5.335	5.307	1111.0
5555.5557	400.0	1	1	400.0	400.0	0	1	1	101.561035	239.00671	1	0.227	0.407	5.339	5.325	1111.0
5555.5557	400.0	1	1	400.0	400.0	0	1	1	101.561035	239.00671	1	0.227	0.41	5.287	5.325	1111.0
5555.5557	400.0	1	1	400.0	400.0	0	1	1	101.561035	239.00671	1	0.227	0.412	5.301	5.356	1111.0
5555.5557	400.0	1	1	400.0	400.0	0	1	1	101.561035	239.00671	1	0.227	0.416	5.401	5.356	1111.0
5555.5557	400.0	1	1	400.0	400.0	0	1	1	101.561035	239.00671	1	0.227	0.42	5.41	5.385	1111.0
5555.5557	400.0	1	1	400.0	400.0	0	1	1	101.561035	239.00671	1	0.227	0.423	5.408	5.397	1111.0
5555.5557	400.0	1	1	400.0	400.0	0	1	1	101.561035	239.00671	1	0.227	0.425	5.482	5.397	1111.0
5555.5557	400.0	1	1	400.0	400.0	0	1	1	101.561035	239.00671	1	0.227	0.427	5.431	5.419	1111.0
5555.5557	400.0	1	1	400.0	400.0	0	1	1	101.561035	239.00671	1	0.227	0.429	5.452	5.429	1111.0
5555.5557	400.0	1	1	400.0	400.0	0	1	1	101.561035	239.00671	1	0.227	0.431	5.419	5.429	1111.0
5555.5557	400.0	1	1	400.0	400.0	0	1	1	101.561035	239.00671	1	0.227	0.433	5.443	5.448	1111.0
5555.5557	400.0	1	1	400.0	400.0	0	1	1	101.561035	239.00671	1	0.227	0.435	5.442	5.448	1111.0
5555.5557	400.0	1	1	400.0	400.0	0	1	1	101.561035	239.00671	1	0.227	0.437	5.463	5.464	1111.0
5555.5557	400.0	1	1	400.0	400.0	0	1	1	101.561035	239.00671	1	0.227	0.44	5.465	5.47	1111.0
5555.5557	400.0	1	1	400.0	400.0	0	1	1	101.561035	239.00671	1	0.227	0.441	5.452	5.47	1111.0
5555.5557	400.0	1	1	400.0	400.0	0	1	1	101.561035	239.00671	1	0.227	0.442	5.632	5.483	1111.0
5555.5557	400.0	1	1	400.0	400.0	0	1	1	101.561035	239.00671	1	0.227	0.442	5.53	5.488	1111.0
5555.5557	400.0	1	1	400.0	400.0	0	1	1	101.561035	239.00671	1	0.227	0.443	5.557	5.488	1111.0
5555.5557	400.0	1	1	400.0	400.0	0	1	1	101.561035	239.00671	1	0.227	0.443	5.472	5.498	1111.0
5555.5557	400.0	1	1	400.0	400.0	0	1	1	101.561035	239.00671	1	0.227	0.443	5.513	5.498	1111.0
5555.5557	400.0	1	1	400.0	400.0	0	1	1	101.561035	239.00671	1	0.227	0.443	5.461	5.503	1111.0
5555.5557	400.0	1	1	400.0	400.0	0	1	1	101.561035	239.00671	1	0.227	0.443	5.492	5.51	1111.0
5555.5557	400.0	1	1	400.0	400.0	0	1	1	101.561035	239.00671	1	0.227	0.443	5.528	5.51	1111.0
5555.5557	400.0	1	1	400.0	400.0	0	1	1	101.561035	239.00671	1	0.227	0.443	5.504	5.517	1111.0
5555.5557	400.0	1	1	400.0	400.0	0	1	1	101.561035	239.00671	1	0.227	0.444	5.606	5.521	1111.0
5555.5557	400.0	1	1	400.0	400.0	0	1	1	101.561035	239.00671	1	0.227	0.444	5.496	5.521	1111.0
5555.5557	400.0	1	1	400.0	400.0	0	1	1	101.561035	239.00671	1	0.227	0.446	5.643	5.527	1111.0
5555.5557	400.0	1	1	400.0	400.0	0	1	1	101.561035	239.00671	1	0.227	0.446	5.405	5.527	1111.0
5555.5557	400.0	1	1	400.0	400.0	0	1	1	101.561035	239.00671	1	0.227	0.446	5.53	5.529	1111.0
5555.5557	400.0	1	1	400.0	400.0	0	1	1	101.561035	239.00671	1	0.227	0.447	5.53	5.533	1111.0
5555.5557	400.0	1	1	400.0	400.0	0	1	1	101.561035	239.00671	1	0.227	0.447	5.513	5.533	1111.0
5555.5557	400.0	1	1	400.0	400.0	0	1	1	101.561035	239.00671	1	0.227	0.447	5.414	5.535	1111.0
5555.5557	400.0	1	1	400.0	400.0	0	1	1	101.561035	239.00671	1	0.227	0.447	5.458	5.54	1111.0
5555.5557	400.0	1	1	400.0	400.0	0	1	1	101.561035	239.00671	1	0.227	0.449	5.627	5.54	1111.0
5555.5557	400.0	1	1	400.0	400.0	0	1	1	101.561035	239.00671	1	0.227	0.45	5.513	5.543	1111.0
5555.5557	400.0	1	1	400.0	400.0	0	1	1	101.561035	239.00671	1	0.227	0.451	5.557	5.543	1111.0
5555.5557	400.0	1	1	400.0	400.0	0	1	1	101.561035	239.00671	1	0.227	0.451	5.553	5.544	1111.0
5555.5557	400.0	1	1	400.0	400.0	0	1	1	101.561035	239.00671	1	0.227	0.451	5.523	5.547	1111.0
5555.5557	400.0	1	1	400.0	400.0	0	1	1	101.561035	239.00671	1	0.227	0.451	5.542	5.547	1111.0
5555.5557	400.0	1	1	400.0	400.0	0	1	1	101.561035	239.00671	1	0.227	0.453	5.573	5.547	1111.0
5555.5557	400.0	1	1	400.0	400.0	0	1	1	101.561035	239.00671	1	0.227	0.454	5.535	5.549	1111.0
5555.5557	400.0	1	1	400.0	400.0	0	1	1	101.561035	239.00671	1	0.227	0.454	5.501	5.549	1111.0
5555.5557	400.0	1	1	400.0	400.0	0	1	1	101.561035	239.00671	1	0.227	0.454	5.494	5.55	1111.0
5555.5557	400.0	1	1	400.0	400.0	0	1	1	101.561035	239.00671	1	0.227	0.455	5.569	5.551	1111.0
5555.5557	400.0	1	1	400.0	400.0	0	1	1	101.561035	239.00671	1	0.227	0.456	5.611	5.551	1111.0
5555.5557	400.0	1	1	400.0	400.0	0	1	1	101.561035	239.00671	1	0.227	0.456	5.52	5.553	1111.0
5555.5557	400.0	1	1	400.0	400.0	0	1	1	101.561035	239.00671	1	0.227	0.457	5.549	5.553	1111.0
5555.5557	400.0	1	1	400.0	400.0	0	1	1	101.561035	239.00671	1	0.227	0.458	5.575	5.553	1111.0
5555.5557	400.0	1	1	400.0	400.0	0	1	1	101.561035	239.00671	1	0.228	0.459	5.587	5.554	1111.0
5555.5557	400.0	1	1	400.0	400.0	0	1	1	101.561035	239.00671	1	0.228	0.46	5.568	5.554	1111.0
5555.5557	400.0	1	1	400.0	400.0	0	1	1	101.561035	239.00671	1	0.228	0.461	5.567	5.555	1111.0
5555.5557	400.0	1	1	400.0	400.0	0	1	1	101.561035	239.00671	1	0.228	0.46	5.517	5.555	1111.0
5555.5557	400.0	1	1	400.0	400.0	0	1	1	101.561035	239.00671	1	0.228	0.46	5.547	5.556	1111.0
5555.5557	400.0	1	1	400.0	400.0	0	1	1	101.561035	239.00671	1	0.228	0.46	5.534	5.556	1111.0
5555.5557	400.0	1	1	400.0	400.0	0	1	1	101.561035	239.00671	1	0.228	0.461	5.572	5.556	1111.0
5555.5557	400.0	1	1	400.0	400.0	0	1	1	101.561035	239.00671	1	0.228	0.461	5.562	5.557	1111.0
5555.5557	400.0	1	1	400.0	400.0	0	1	1	101.561035	239.00671	1	0.228	0.461	5.627	5.557	1111.0
5555.5557	400.0	1	1	400.0	400.0	0	1	1	101.561035	239.00671	1	0.228	0.461	5.585	5.557	1111.0
5555.5557	400.0	1	1	400.0	400.0	0	1	1	101.561035	239.00671	1	0.228	0.461	5.605	5.559	1111.0
5555.5557	400.0	1	1	400.0	400.0	0	1	1	101.561035	239.00671	1	0.228	0.461	5.565	5.559	1111.0
5555.5557	400.0	1	1	400.0	400.0	0	1	1	101.561035	239.00671	1	0.228	0.46	5.547	5.559	1111.0
5555.5557	400.0	1	1	400.0	400.0	0	1	1	101.561035	239.00671	1	0.228	0.46	5.543	5.559	1111.0
5555.5557	400.0	1	1	400.0	400.0	0	1	1	101.561035	239.00671	1	0.228	0.461	5.622	5.559	1111.0
5555.5557	400.0	1	1	400.0	400.0	0	1	1	101.561035	239.00671	1	0.228	0.461	5.561	5.56	1111.0
5555.5557	400.0	1	1	400.0	400.0	0	1	1	101.561035	239.00671	1	0.228	0.46	5.541	5.56	1111.0
5555.5557	400.0	1	1	400.0	400.0	0	1	1	101.561035	239.00671	1	0.228	0.46	5.557	5.56	1111.0
5555.5557	400.0	1	1	400.0	400.0	0	1	1	101.561035	239.00671	1	0.228	0.46	5.544	5.56	1111.0
5555.5557	400.0	1	1	400.0	400.0	0	1	1	101.561035	239.00671	1	0.228	0.46	5.516	5.56	1111.0
5555.5557	400.0	1	1	400.0	400.0	0	1	1	101.561035	239.00671	1	0.228	0.46	5.504	5.56	1111.0
5555.5557	400.0	1	1	400.0	400.0	0	1	1	101.561035	239.00671	1	0.228	0.46	5.55	5.561	1111.0
5555.5557	400.0	1	1	400.0	400.0	0	1	1	101.561035	239.00671	1	0.228	0.461	5.6	5.561	1111.0
5555.5557	400.0	1	1	400.0	400.0	0	1	1	101.561035	239.00671	1	0.228	0.461	5.577	5.561	1111.0
5555.5557	400.0	1	1	400.0	400.0	0	1	1	101.561035	239.00671	1	0.228	0.46	5.55	5.561	1111.0
5555.5557	400.0	1	1	400.0	400.0	0	1	1	101.561035	239.00671	1	0.228	0.461	5.577	5.561	1111.0
5555.5557	400.0	1	1	400.0	400.0	0	1	1	101.561035	239.00671	1	0.228	0.461	5.588	5.561	1111.0
5555.5557	400.0	1	1	400.0	400.0	0	1	1	101.561035	239.00671	1	0.228	0.461	5.577	5.561	1111.0
5555.5557	400.0	1	1	400.0	400.0	0	1	1	101.561035	239.00671	1	0.228	0.461	5.567	5.561	1111.0
5555.5557	400.0	1	1	400.0	400.0	0	1	1	101.561035	239.00671	1	0.228	0.46	5.541	5.561	1111.0
5555.5557	400.0	1	1	400.0	400.0	0	1	1	101.561035	239.00671	1	0.228	0.461	5.62	5.561	1111.0
5555.5557	400.0	1	1	400.0	400.0	0	1	1	101.561035	239.00671	1	0.228	0.46	5.544	5.562	1111.0
5555.5557	400.0	1	1	400.0	400.0	0	1	1	101.561035	239.00671	1	0.228	0.461	5.595	5.562	1111.0
5555.5557	400.0	1	1	400.0	400.0	0	1	1	101.561035	239.00671	1	0.228	0.461	5.584	5.562	1111.0
5555.5557	400.0	1	1	400.0	400.0	0	1	1	101.561035	239.00671	1	0.228	0.46	5.464	5.562	1111.0
5555.5557	400.0	1	1	400.0	400.0	0	1	1	101.561035	239.00671	1	0.228	0.46	5.508	5.562	1111.0
5555.5557	400.0	1	1	400.0	400.0	0	1	1	101.561035	239.00671	1	0.229	0.461	5.616	5.562	1111.0
5555.5557	400.0	1	1	400.0	400.0	0	1	1	101.561035	239.00671	1	0.229	0.461	5.574	5.562	1111.0
5555.5557	400.0	1	1	400.0	400.0	1	1	1	101.561035	239.00671	1	0.229	0.46	5.549	5.562	1111.0
5555.5557	400.0	1	1	400.0	400.0	1	1	1	101.561035	239.00671	1	0.229	0.46	5.557	5.562	1111.0
5555.5557	400.0	1	1	400.0	400.0	1	1	1	101.561035	239.00671	1	0.229	0.461	5.562	5.562	1111.0
5555.5557	400.0	1	1	400.0	400.0	1	1	1	101.561035	239.00671	1	0.229	0.461	5.566	5.562	1111.0
5555.5557	400.0	1	1	400.0	400.0	1	1	1	101.561035	239.00671	1	0.229	0.461	5.607	5.562	1111.0
5555.5557	400.0	1	1	400.0	400.0	1	1	1	101.561035	239.00671	1	0.229	0.46	5.508	5.562	1111.0
5555.5557	400.0	1	1	400.0	400.0	1	1	1	101.561035	239.00671	1	0.229	0.461	5.576	5.562	1111.0
5555.5557	400.0	1	1	400.0	400.0	1	1	1	101.561035	239.00671	1	0.229	0.461	5.578	5.562	1111.0
5555.5557	400.0	1	1	400.0	400.0	1	1	1	101.561035	239.00671	1	0.229	0.461	5.581	5.562	1111.0
5555.5557	400.0	1	1	400.0	400.0	1	1	1	101.561035	239.00671	1	0.229	0.46	5.452	5.562	1111.0
5555.5557	400.0	1	1	400.0	400.0	1	1	1	101.561035	239.00671	1	0.229	0.461	5.596	5.562	1111.0
5555.5557	400.0	1	1	400.0	400.0	1	1	1	101.561035	239.00671	1	0.229	0.461	5.689	5.562	1111.0
5555.5557	400.0	1	1	400.0	400.0	1	1	1	101.561035	239.00671	1	0.229	0.461	5.57	5.562	1111.0
5555.5557	400.0	1	1	400.0	400.0	1	1	1	101.561035	239.00671	1	0.229	0.461	5.604	5.562	1111.0
5555.5557	400.0	1	1	400.0	400.0	1	1	1	101.561035	239.00671	1	0.229	0.461	5.572	5.562	1111.0
5555.5557	400.0	1	1	400.0	400.0	1	1	1	101.561035	239.00671	1	0.229	0.461	5.575	5.562	1111.0
5555.5557	400.0	1	1	400.0	400.0	1	1	1	101.561035	239.00671	1	0.229	0.461	5.607	5.562	1111.0
5555.5557	400.0	1	1	400.0	400.0	1	1	1	101.561035	239.00671	1	0.229	0.461	5.736	5.562	1111.0
5555.5557	400.0	1	1	400.0	400.0	1	1	1	101.561035	239.00671	1	0.229	0.461	5.602	5.562	1111.0
5555.5557	400.0	1	1	400.0	400.0	1	1	1	101.561035	239.00671	1	0.229	0.461	5.718	5.562	1111.0
5555.5557	400.0	1	1	400.0	400.0	1	1	1	101.561035	239.00671	1	0.229	0.461	5.636	5.562	1111.0
5555.5557	400.0	1	1	400.0	400.0	1	1	1	101.561035	239.00671	1	0.229	0.461	5.674	5.562	1111.0
5555.5557	400.0	1	1	400.0	400.0	1	1	1	101.561035	239.00671	1	0.229	0.461	5.607	5.562	1111.0
5555.5557	400.0	1	1	400.0	400.0	1	1	1	101.561035	239.00671	1	0.229	0.461	5.589	5.562	1111.0
5555.5557	400.0	1	1	400.0	400.0	1	1	1	101.561035	239.00671	1	0.229	0.46	5.533	5.562	1111.0
5555.5557	400.0	1	1	400.0	400.0	1	1	1	101.561035	239.00671	1	0.229	0.46	5.526	5.562	1111.0
5555.5557	400.0	1	1	400.0	400.0	1	1	1	101.561035	239.00671	1	0.229	0.46	5.532	5.562	1111.0
5555.5557	400.0	1	1	400.0	400.0	1	1	1	101.561035	239.00671	1	0.229	0.461	5.586	5.562	1111.0
5555.5557	400.0	1	1	400.0	400.0	1	1	1	101.561035	239.00671	1	0.229	0.461	5.625	5.562	1111.0
5555.5557	400.0	1	1	400.0	400.0	1	1	1	101.561035	239.00671	1	0.229	0.461	5.638	5.562	1111.0
5555.5557	400.0	1	1	400.0	400.0	1	1	1	101.561035	239.00671	1	0.229	0.461	5.618	5.562	1111.0
5555.5557	400.0	1	1	400.0	400.0	1	1	1	101.561035	239.00671	1	0.229	0.46	5.511	5.562	1111.0
5555.5557	400.0	1	1	400.0	400.0	1	1	1	101.561035	239.00671	1	0.229	0.461	5.566	5.562	1111.0
5555.5557	400.0	1	1	400.0	400.0	1	1	1	101.561035	239.00671	1	0.229	0.461	5.605	5.562	1111.0
5555.5557	400.0	1	1	400.0	400.0	1	1	1	101.561035	239.00671	1	0.229	0.46	5.411	5.562	1111.0
5555.5557	400.0	1	1	400.0	400.0	1	1	1	101.561035	239.00671	1	0.229	0.46	5.38	5.562	1111.0
5555.5557	400.0	1	1	400.0	400.0	1	1	1	101.561035	239.00671	1	0.229	0.461	5.577	5.562	1111.0
5555.5557	400.0	1	1	400.0	400.0	1	1	1	101.561035	239.00671	1	0.229	0.461	5.563	5.562	1111.0
5555.5557	400.0	1	1	400.0	400.0	1	1	1	101.561035	239.00671	1	0.229	0.461	5.568	5.562	1111.0
5555.5557	400.0	1	1	400.0	400.0	1	1	1	101.561035	239.00671	1	0.229	0.46	5.5	5.562	1111.0
5555.5557	400.0	1	1	400.0	400.0	1	1	1	101.561035	239.00671	1	0.229	0.46	5.553	5.562	1111.0
5555.5557	400.0	1	1	400.0	400.0	1	1	1	101.561035	239.00671	1	0.229	0.461	5.592	5.562	1111.0
5555.5557	400.0	1	1	400.0	400.0	1	1	1	101.561035	239.00671	1	0.229	0.461	5.586	5.562	1111.0
5555.5557	400.0	1	1	400.0	400.0	1	1	1	101.561035	239.00671	1	0.229	0.46	5.499	5.562	1111.0
5555.5557	400.0	1	1	400.0	400.0	1	1	1	101.561035	239.00671	1	0.229	0.461	5.588	5.562	1111.0
5555.5557	400.0	1	1	400.0	400.0	1	1	1	101.561035	239.00671	1	0.229	0.46	5.531	5.562	1111.0
5555.5557	400.0	1	1	400.0	400.0	1	1	1	101.561035	239.00671	1	0.229	0.461	5.561	5.562	1111.0
5555.5557	400.0	1	1	400.0	400.0	1	1	1	101.561035	239.00671	1	0.229	0.46	5.492	5.562	1111.0
5555.5557	400.0	1	1	400.0	400.0	1	1	1	101.561035	239.00671	1	0.229	0.46	5.509	5.562	1111.0
5555.5557	400.0	1	1	400.0	400.0	1	1	1	101.561035	239.00671	1	0.229	0.46	5.498	5.562	1111.0
5555.5557	400.0	1	1	400.0	400.0	1	1	1	101.561035	239.00671	1	0.229	0.461	5.594	5.562	1111.0
5555.5557	400.0	1	1	400.0	400.0	1	1	1	101.561035	239.00671	1	0.229	0.46	5.519	5.562	1111.0
5555.5557	400.0	1	1	400.0	400.0	1	1	1	101.561035	239.00671	1	0.229	0.46	5.524	5.562	1111.0
5555.5557	400.0	1	1	400.0	400.0	1	1	1	101.561035	239.00671	1	0.229	0.461	5.582	5.562	1111.0
5555.5557	400.0	1	1	400.0	400.0	1	1	1	101.561035	239.00671	1	0.23	0.46	5.523	5.562	1111.0
5555.5557	400.0	1	1	400.0	400.0	1	1	1	101.561035	239.00671	1	0.23	0.461	5.574	5.562	1111.0
5555.5557	400.0	1	1	400.0	400.0	1	1	1	101.561035	239.00671	1	0.23	0.46	5.544	5.562	1111.0
5555.5557	400.0	1	1	400.0	400.0	1	1	1	101.561035	239.00671	1	0.23	0.461	5.564	5.562	1111.0
5555.5557	400.0	1	1	400.0	400.0	1	1	1	101.561035	239.00671	1	0.23	0.461	5.587	5.562	1111.0
5555.5557	400.0	1	1	400.0	400.0	1	1	1	101.561035	239.00671	1	0.23	0.46	5.555	5.562	1111.0
5555.5557	400.0	1	1	400.0	400.0	1	1	1	101.561035	239.00671	1	0.23	0.461	5.566	5.562	1111.0
5555.5557	400.0	1	1	400.0	400.0	1	1	1	101.561035	239.00671	1	0.23	0.46	5.532	5.562	1111.0
5555.5557	400.0	1	1	400.0	400.0	1	1	1	101.561035	239.00671	1	0.23	0.461	5.558	5.562	1111.0
5555.5557	400.0	1	1	400.0	400.0	1	1	1	101.561035	239.00671	1	0.23	0.461	5.574	5.562	1111.0
5555.5557	400.0	1	1	400.0	400.0	1	1	1	101.561035	239.00671	1	0.23	0.461	5.562	5.562	1111.0
5555.5557	400.0	1	1	400.0	400.0	1	1	1	101.561035	239.00671	1	0.23	0.461	5.577	5.562	1111.0
5555.5557	400.0	1	1	400.0	400.0	1	1	1	101.561035	239.00671	1	0.23	0.461	5.611	5.562	1111.0
5555.5557	400.0	1	1	400.0	400.0	1	1	1	101.561035	239.00671	1	0.23	0.46	5.554	5.562	1111.0
5555.5557	400.0	1	1	400.0	400.0	1	1	1	101.561035	239.00671	1	0.23	0.46	5.532	5.562	1111.0
5555.5557	400.0	1	1	400.0	400.0	1	1	1	101.561035	239.00671	1	0.23	0.461	5.583	5.562	1111.0
5555.5557	400.0	1	1	400.0	400.0	1	1	1	101.561035	239.00671	1	0.23	0.461	5.603	5.562	1111.0
5555.5557	400.0	1	1	400.0	400.0	1	1	1	101.561035	239.00671	1	0.23	0.46	5.554	5.562	1111.0
5555.5557	400.0	1	1	400.0	400.0	1	1	1	101.561035	239.00671	1	0.23	0.46	5.556	5.562	1111.0
5555.5557	400.0	1	1	400.0	400.0	1	1	1	101.561035	239.00671	1	0.23	0.461	5.583	5.562	1111.0
5555.5557	400.0	1	1	400.0	400.0	1	1	1	101.561035	239.00671	1	0.23	0.461	5.597	5.562	1111.0
5555.5557	400.0	1	1	400.0	400.0	1	1	1	101.561035	239.00671	1	0.23	0.46	5.544	5.562	1111.0
5555.5557	400.0	1	1	400.0	400.0	1	1	1	101.561035	239.00671	1	0.23	0.461	5.568	5.562	1111.0
5555.5557	400.0	1	1	400.0	400.0	1	1	1	101.561035	239.00671	1	0.23	0.46	5.518	5.562	1111.0
5555.5557	400.0	1	1	400.0	400.0	1	1	1	101.561035	239.00671	1	0.23	0.461	5.565	5.562	1111.0
5555.5557	400.0	1	1	400.0	400.0	1	1	1	101.561035	239.00671	1	0.23	0.461	5.604	5.562	1111.0
5555.5557	400.0	1	1	400.0	400.0	1	1	1	101.561035	239.00671	1	0.23	0.46	5.462	5.562	1111.0
5555.5557	400.0	1	1	400.0	400.0	1	1	1	101.561035	239.00671	1	0.23	0.46	5.5	5.562	1111.0
5555.5557	400.0	1	1	400.0	400.0	1	1	1	101.561035	239.00671	1	0.23	0.461	5.567	5.562	1111.0
5555.5557	400.0	1	1	400.0	400.0	1	1	1	101.561035	239.00671	1	0.23	0.461	5.583	5.562	1111.0
5555.5557	400.0	1	1	400.0	400.0	1	1	1	101.561035	239.00671	1	0.23	0.46	5.522	5.562	1111.0
5555.5557	400.0	1	1	400.0	400.0	1	1	1	101.561035	239.00671	1	0.23	0.46	5.519	5.562	1111.0
5555.5557	400.0	1	1	400.0	400.0	1	1	1	101.561035	239.00671	1	0.23	0.461	5.586	5.562	1111.0
5555.5557	400.0	1	1	400.0	400.0	1	1	1	101.561035	239.00671	1	0.23	0.461	5.618	5.562	1111.0
5555.5557	400.0	1	1	400.0	400.0	1	1	1	101.561035	239.00671	1	0.23	0.46	5.448	5.562	1111.0
5555.5557	400.0	1	1	400.0	400.0	1	1	1	101.561035	239.00671	1	0.23	0.46	5.556	5.562	1111.0
5555.5557	400.0	1	1	400.0	400.0	1	1	1	101.561035	239.00671	1	0.23	0.46	5.528	5.562	1111.0
5555.5557	400.0	1	1	400.0	400.0	1	1	1	101.561035	239.00671	1	0.23	0.46	5.545	5.562	1111.0
5555.5557	400.0	1	1	400.0	400.0	1	1	1	101.561035	239.00671	1	0.23	0.46	5.545	5.562	1111.0
5555.5557	400.0	1	1	400.0	400.0	1	1	1	101.561035	239.00671	1	0.231	0.461	5.578	5.562	1111.0
5555.5557	400.0	1	1	400.0	400.0	1	1	1	101.561035	239.00671	1	0.231	0.46	5.552	5.562	1111.0
5555.5557	400.0	1	1	400.0	400.0	1	1	1	101.561035	239.00671	1	0.231	0.461	5.741	5.562	1111.0
5555.5557	400.0	1	1	400.0	400.0	1	1	1	101.561035	239.00671	1	0.231	0.46	5.544	5.562	1111.0
5555.5557	400.0	1	1	400.0	400.0	1	1	1	101.561035	239.00671	1	0.231	0.461	5.561	5.562	1111.0
5555.5557	400.0	1	1	400.0	400.0	1	1	1	101.561035	239.00671	1	0.231	0.461	5.574	5.562	1111.0
5555.5557	400.0	1	1	400.0	400.0	1	1	1	101.561035	239.00671	1	0.231	0.46	5.54	5.562	1111.0
5555.5557	400.0	1	1	400.0	400.0	1	1	1	101.561035	239.00671	1	0.231	0.46	5.546	5.562	1111.0
5555.5557	400.0	1	1	400.0	400.0	1	1	1	101.561035	239.00671	1	0.231	0.46	5.549	5.562	1111.0
5555.5557	400.0	1	1	400.0	400.0	1	1	1	101.561035	239.00671	1	0.231	0.46	5.518	5.562	1111.0
5555.5557	400.0	1	1	400.0	400.0	1	1	1	101.561035	239.00671	1	0.231	0.46	5.531	5.562	1111.0
5555.5557	400.0	1	1	400.0	400.0	1	1	1	101.561035	239.00671	1	0.231	0.46	5.506	5.562	1111.0
5555.5557	400.0	1	1	400.0	400.0	1	1	1	101.561035	239.00671	1	0.231	0.461	5.6	5.562	1111.0
5555.5557	400.0	1	1	400.0	400.0	1	1	1	101.561035	239.00671	1	0.231	0.46	5.541	5.562	1111.0
5555.5557	400.0	1	1	400.0	400.0	1	1	1	101.561035	239.00671	1	0.231	0.461	5.562	5.562	1111.0
5555.5557	400.0	1	1	400.0	400.0	1	1	1	101.561035	239.00671	1	0.231	0.461	5.571	5.562	1111.0
5555.5557	400.0	1	1	400.0	400.0	1	1	1	101.561035	239.00671	1	0.231	0.46	5.545	5.562	1111.0
5555.5557	400.0	1	1	400.0	400.0	1	1	1	101.561035	239.00671	1	0.231	0.461	5.631	5.562	1111.0
5555.5557	400.0	1	1	400.0	400.0	1	1	1	101.561035	239.00671	1	0.231	0.461	5.572	5.562	1111.0
5555.5557	400.0	1	1	400.0	400.0	1	1	1	101.561035	239.00671	1	0.231	0.461	5.681	5.562	1111.0
5555.5557	400.0	1	1	400.0	400.0	1	1	1	101.561035	239.00671	1	0.231	0.461	5.595	5.562	1111.0
5555.5557	400.0	1	1	400.0	400.0	1	1	1	101.561035	239.00671	1	0.231	0.46	5.538	5.562	1111.0
5555.5557	400.0	1	1	400.0	400.0	1	1	1	101.561035	239.00671	1	0.231	0.46	5.538	5.562	1111.0
5555.5557	400.0	1	1	400.0	400.0	1	1	1	101.561035	239.00671	1	0.231	0.46	5.519	5.562	1111.0
5555.5557	400.0	1	1	400.0	400.0	1	1	1	101.561035	239.00671	1	0.231	0.461	5.57	5.562	1111.0
5555.5557	400.0	1	1	400.0	400.0	1	1	1	101.561035	239.00671	1	0.231	0.46	5.431	5.562	1111.0
5555.5557	400.0	1	1	400.0	400.0	1	1	1	101.561035	239.00671	1	0.231	0.46	5.548	5.562	1111.0
5555.5557	400.0	1	1	400.0	400.0	1	1	1	101.561035	239.00671	1	0.231	0.461	5.564	5.562	1111.0
5555.5557	400.0	1	1	400.0	400.0	1	1	1	101.561035	239.00671	1	0.231	0.461	5.557	5.562	1111.0
5555.5557	400.0	1	1	400.0	400.0	1	1	1	101.561035	239.00671	1	0.231	0.461	5.574	5.562	1111.0
5555.5557	400.0	1	1	400.0	400.0	1	1	1	101.561035	239.00671	1	0.231	0.46	5.542	5.562	1111.0
0.0	0.0	1	1	400.0	400.0	1	1	1	101.561035	239.00671	0	0.231	0.461	5.57	5.562	1111.0
0.0	0.0	1	1	400.0	400.0	1	1	1	101.561035	239.00671	0	0.231	0.46	5.554	5.562	1111.0
0.0	0.0	1	1	400.0	400.0	1	1	1	101.561035	239.00671	0	0.231	0.461	5.591	5.562	1111.0
0.0	0.0	1	1	400.0	400.0	1	1	1	101.561035	239.00671	0	0.23	0.46	5.528	5.562	1111.0
0.0	0.0	1	1	400.0	400.0	1	1	1	101.561035	239.00671	0	0.23	0.455	4.81	4.803	1111.0
0.0	0.0	1	1	400.0	400.0	1	1	1	101.561035	239.00671	0	0.23	0.449	4.782	4.803	1111.0
0.0	0.0	1	1	400.0	400.0	1	1	1	101.561035	239.00671	0	0.23	0.438	4.16	4.147	1111.0
0.0	0.0	1	1	400.0	400.0	1	1	1	101.561035	239.00671	0	0.23	0.429	4.139	4.147	1111.0
0.0	0.0	1	1	400.0	400.0	1	1	1	101.561035	239.00671	0	0.23	0.418	3.878	3.854	1111.0
0.0	0.0	1	1	400.0	400.0	1	1	1	101.561035	239.00671	0	0.229	0.404	3.322	3.328	1111.0
0.0	0.0	1	1	400.0	400.0	1	1	1	101.561035	239.00671	0	0.229	0.391	3.32	3.328	1111.0
0.0	0.0	1	1	400.0	400.0	1	1	1	101.561035	239.00671	0	0.229	0.377	2.979	3.093	1111.0
0.0	0.0	1	1	400.0	400.0	1	1	1	101.561035	239.00671	0	0.229	0.365	2.852	2.671	1111.0
0.0	0.0	1	1	400.0	400.0	1	1	1	101.561035	239.00671	0	0.229	0.35	2.651	2.671	1111.0
0.0	0.0	1	1	400.0	400.0	1	1	1	101.561035	239.00671	0	0.228	0.336	2.459	2.482	1111.0
0.0	0.0	1	1	400.0	400.0	1	1	1	101.561035	239.00671	0	0.228	0.325	2.478	2.482	1111.0
0.0	0.0	1	1	400.0	400.0	1	1	1	101.561035	239.00671	0	0.228	0.31	2.179	2.143	1111.0
0.0	0.0	1	1	400.0	400.0	1	1	1	101.561035	239.00671	0	0.227	0.295	1.928	1.992	1111.0
0.0	0.0	1	1	400.0	400.0	1	1	1	101.561035	239.00671	0	0.227	0.283	1.98	1.992	1111.0
0.0	0.0	1	1	400.0	400.0	1	1	1	101.561035	239.00671	0	0.227	0.269	1.726	1.72	1111.0
0.0	0.0	1	1	400.0	400.0	1	1	1	101.561035	239.00671	0	0.227	0.255	1.495	1.485	1111.0
0.0	0.0	1	1	400.0	400.0	1	1	1	101.561035	239.00671	0	0.226	0.243	1.491	1.485	1111.0
0.0	0.0	1	1	400.0	400.0	1	1	1	101.561035	239.00671	0	0.226	0.231	1.477	1.381	1111.0
0.0	0.0	1	1	400.0	400.0	1	1	1	101.561035	239.00671	0	0.226	0.22	1.318	1.381	1111.0
0.0	0.0	1	1	400.0	400.0	1	1	1	101.561035	239.00671	0	0.226	0.209	1.158	1.191	1111.0
0.0	0.0	1	1	400.0	400.0	1	1	1	101.561035	239.00671	0	0.225	0.197	1.101	1.107	1111.0
0.0	0.0	1	1	400.0	400.0	1	1	1	101.561035	239.00671	0	0.225	0.187	1.094	1.107	1111.0
0.0	0.0	1	1	400.0	400.0	1	1	1	101.561035	239.00671	0	0.225	0.176	0.976	0.956	1111.0
0.0	0.0	1	1	400.0	400.0	1	1	1	101.561035	239.00671	0	0.225	0.166	0.864	0.888	1111.0
0.0	0.0	1	1	400.0	400.0	1	1	1	101.561035	239.00671	0	0.224	0.156	0.909	0.888	1111.0
0.0	0.0	1	1	400.0	400.0	1	1	1	101.561035	239.00671	0	0.224	0.148	0.737	0.767	1111.0
0.0	0.0	1	1	400.0	400.0	1	1	1	101.561035	239.00671	0	0.224	0.14	0.751	0.767	1111.0
0.0	0.0	1	1	400.0	400.0	1	1	1	101.561035	239.00671	0	0.224	0.133	0.721	0.712	1111.0
0.0	0.0	1	1	400.0	400.0	1	1	1	101.561035	239.00671	0	0.224	0.126	0.761	0.615	1111.0
0.0	0.0	1	1	400.0	400.0	1	1	1	101.561035	239.00671	0	0.224	0.118	0.558	0.615	1111.0
0.0	0.0	1	1	400.0	400.0	1	1	1	101.561035	239.00671	0	0.223	0.112	0.516	0.531	1111.0
0.0	0.0	1	1	400.0	400.0	1	1	1	101.561035	239.00671	0	0.223	0.105	0.478	0.493	1111.0
0.0	0.0	1	1	400.0	400.0	1	1	1	101.561035	239.00671	0	0.223	0.098	0.476	0.493	1111.0
0.0	0.0	1	1	400.0	400.0	1	1	1	101.561035	239.00671	0	0.223	0.092	0.438	0.426	1111.0
0.0	0.0	1	1	400.0	400.0	1	1	1	101.561035	239.00671	0	0.223	0.086	0.418	0.426	1111.0
0.0	0.0	1	1	400.0	400.0	1	1	1	101.561035	239.00671	0	0.223	0.081	0.517	0.396	1111.0
0.0	0.0	1	1	400.0	400.0	1	1	1	101.561035	239.00671	0	0.223	0.076	0.362	0.341	1111.0
0.0	0.0	1	1	400.0	400.0	1	1	1	101.561035	239.00671	0	0.223	0.072	0.314	0.341	1111.0
0.0	0.0	1	1	400.0	400.0	1	1	1	101.561035	239.00671	0	0.223	0.068	0.31	0.317	1111.0
0.0	0.0	1	1	400.0	400.0	1	1	1	101.561035	239.00671	0	0.223	0.064	0.278	0.274	1111.0
0.0	0.0	1	1	400.0	400.0	1	1	1	101.561035	239.00671	0	0.223	0.06	0.303	0.274	1111.0
0.0	0.0	1	1	400.0	400.0	1	1	1	101.561035	239.00671	0	0.223	0.056	0.237	0.236	1111.0
0.0	0.0	1	1	400.0	400.0	1	1	1	101.561035	239.00671	0	0.223	0.052	0.236	0.236	1111.0
0.0	0.0	1	1	400.0	400.0	1	1	1	101.561035	239.00671	0	0.223	0.048	0.228	0.219	1111.0
0.0	0.0	1	1	400.0	400.0	1	1	1	101.561035	239.00671	0	0.223	0.044	0.223	0.189	1111.0
0.0	0.0	1	1	400.0	400.0	1	1	1	101.561035	239.00671	0	0.223	0.04	0.217	0.189	1111.0
0.0	0.0	1	1	400.0	400.0	1	1	1	101.561035	239.00671	0	0.223	0.038	0.174	0.176	1111.0
0.0	0.0	1	1	400.0	400.0	1	1	1	101.561035	239.00671	0	0.223	0.037	0.153	0.152	1111.0
0.0	0.0	1	1	400.0	400.0	1	1	1	101.561035	239.00671	0	0.223	0.035	0.158	0.152	1111.0
0.0	0.0	1	1	400.0	400.0	1	1	1	101.561035	239.00671	0	0.223	0.033	0.147	0.141	1111.0
0.0	0.0	1	1	400.0	400.0	1	1	1	101.561035	239.00671	0	0.223	0.031	0.157	0.141	1111.0
0.0	0.0	1	1	400.0	400.0	1	1	1	101.561035	239.00671	0	0.223	0.029	0.129	0.121	1111.0
0.0	0.0	1	1	400.0	400.0	1	1	1	101.561035	239.00671	0	0.223	0.027	0.114	0.105	1111.0
0.0	0.0	1	1	400.0	400.0	1	1	1	101.561035	239.00671	0	0.223	0.025	0.112	0.105	1111.0
0.0	0.0	1	1	400.0	400.0	1	1	1	101.561035	239.00671	0	0.223	0.023	0.065	0.097	1111.0
0.0	0.0	1	1	400.0	400.0	1	1	1	101.561035	239.00671	0	0.223	0.021	0.068	0.09	1111.0
0.0	0.0	1	1	400.0	400.0	1	1	1	101.561035	239.00671	0	0.223	0.02	0.078	0.09	1111.0
0.0	0.0	1	1	400.0	400.0	1	1	1	101.561035	239.00671	0	0.223	0.02	0.121	0.078	1111.0
0.0	0.0	1	1	400.0	400.0	1	1	1	101.561035	239.00671	0	0.223	0.02	0.119	0.067	1111.0
0.0	0.0	1	1	400.0	400.0	1	1	1	101.561035	239.00671	0	0.223	0.02	0.034	0.067	1111.0
0.0	0.0	1	1	400.0	400.0	1	1	1	101.561035	239.00671	0	0.223	0.02	0.066	0.062	1111.0
0.0	0.0	1	1	400.0	400.0	1	1	1	101.561035	239.00671	0	0.223	0.02	0.121	0.062	1111.0
0.0	0.0	1	1	400.0	400.0	1	1	1	101.561035	239.00671	0	0.223	0.02	0.129	0.053	1111.0
0.0	0.0	1	1	400.0	400.0	1	1	1	101.561035	239.00671	0	0.223	0.019	-0.138	0.049	1111.0
0.0	0.0	1	1	400.0	400.0	1	1	1	101.561035	239.00671	0	0.223	0.019	0.01	0.049	1111.0
0.0	0.0	1	1	400.0	400.0	1	1	1	101.561035	239.00671	0	0.223	0.019	-0.001	0.043	1111.0
0.0	0.0	1	1	400.0	400.0	1	1	1	101.561035	239.00671	0	0.223	0.019	0.043	0.043	1111.0
0.0	0.0	1	1	400.0	400.0	1	1	1	101.561035	239.00671	0	0.223	0.019	0.036	0.039	1111.0
0.0	0.0	1	1	400.0	400.0	1	1	1	101.561035	239.00671	0	0.223	0.019	0.034	0.034	1111.0
0.0	0.0	1	1	400.0	400.0	1	1	1	101.561035	239.00671	0	0.224	0.019	0.063	0.034	1111.0
0.0	0.0	1	1	400.0	400.0	1	1	1	101.561035	239.00671	0	0.224	0.019	0.013	0.029	1111.0
0.0	0.0	1	1	400.0	400.0	1	1	1	101.561035	239.00671	0	0.224	0.019	0.038	0.027	1111.0
0.0	0.0	1	1	400.0	400.0	1	1	1	101.561035	239.00671	0	0.224	0.019	0.04	0.027	1111.0
0.0	0.0	1	1	400.0	400.0	1	1	1	101.561035	239.00671	0	0.224	0.019	0.011	0.023	1111.0
0.0	0.0	1	1	400.0	400.0	1	1	1	101.561035	239.00671	0	0.224	0.019	0.001	0.023	1111.0
0.0	0.0	1	1	400.0	400.0	1	1	1	101.561035	239.00671	0	0.224	0.019	0.001	0.021	1111.0
0.0	0.0	1	1	400.0	400.0	1	1	1	101.561035	239.00671	0	0.224	0.019	0.039	0.018	1111.0
0.0	0.0	1	1	400.0	400.0	1	1	1	101.561035	239.00671	0	0.224	0.019	0.037	0.018	1111.0
0.0	0.0	1	1	400.0	400.0	1	1	1	101.561035	239.00671	0	0.224	0.019	0.033	0.017	1111.0
0.0	0.0	1	1	400.0	400.0	1	1	1	101.561035	239.00671	0	0.224	0.018	-0.031	0.014	1111.0
0.0	0.0	1	1	400.0	400.0	1	1	1	101.561035	239.00671	0	0.225	0.018	-0.001	0.014	1111.0
0.0	0.0	1	1	400.0	400.0	1	1	1	101.561035	239.00671	0	0.225	0.018	0.056	0.013	1111.0
0.0	0.0	1	1	400.0	400.0	1	1	1	101.561035	239.00671	0	0.225	0.017	0.0	0.011	1111.0
0.0	0.0	1	1	400.0	400.0	1	1	1	101.561035	239.00671	0	0.225	0.017	0.04	0.011	1111.0
0.0	0.0	1	1	400.0	400.0	1	1	1	101.561035	239.00671	0	0.225	0.016	0.0	0.01	1111.0
0.0	0.0	1	1	400.0	400.0	1	1	1	101.561035	239.00671	0	0.225	0.015	-0.021	0.01	1111.0
0.0	0.0	1	1	400.0	400.0	1	1	1	101.561035	239.00671	0	0.225	0.014	-0.022	0.009	1111.0
0.0	0.0	1	1	400.0	400.0	1	1	1	101.561035	239.00671	0	0.225	0.014	0.008	0.008	1111.0
0.0	0.0	1	1	400.0	400.0	1	1	1	101.561035	239.00671	0	0.225	0.014	0.018	0.008	1111.0
0.0	0.0	1	1	400.0	400.0	1	1	1	101.561035	239.00671	0	0.225	0.014	0.097	0.007	1111.0
0.0	0.0	1	1	400.0	400.0	1	1	1	101.561035	239.00671	0	0.225	0.014	0.046	0.006	1111.0
0.0	0.0	1	1	400.0	400.0	1	1	1	101.561035	239.00671	0	0.225	0.013	0.027	0.006	1111.0
0.0	0.0	1	1	400.0	400.0	1	1	1	101.561035	239.00671	0	0.225	0.013	0.007	0.005	1111.0
0.0	0.0	1	1	400.0	400.0	1	1	1	101.561035	239.00671	0	0.225	0.012	0.015	0.005	1111.0
0.0	0.0	1	1	400.0	400.0	1	1	1	101.561035	239.00671	0	0.225	0.012	0.011	0.004	1111.0
0.0	0.0	1	1	400.0	400.0	1	1	1	101.561035	239.00671	0	0.225	0.012	0.02	0.004	1111.0
0.0	0.0	1	1	400.0	400.0	1	1	1	101.561035	239.00671	0	0.225	0.011	0.004	0.004	1111.0
0.0	0.0	1	1	400.0	400.0	1	1	1	101.561035	239.00671	0	0.225	0.011	0.012	0.003	1111.0
0.0	0.0	1	1	400.0	400.0	1	1	1	101.561035	239.00671	0	0.225	0.01	0.019	0.003	1111.0
0.0	0.0	1	1	400.0	400.0	1	1	1	101.561035	239.00671	0	0.225	0.01	-0.007	0.003	1111.0
0.0	0.0	1	1	400.0	400.0	1	1	1	101.561035	239.00671	0	0.225	0.009	0.013	0.002	1111.0
0.0	0.0	1	1	400.0	400.0	1	1	1	101.561035	239.00671	0	0.225	0.008	0.001	0.002	1111.0
0.0	0.0	1	1	400.0	400.0	1	1	1	101.561035	239.00671	0	0.225	0.007	-0.07	0.002	1111.0
0.0	0.0	1	1	400.0	400.0	1	1	1	101.561035	239.00671	0	0.225	0.006	-0.002	0.001	1111.0
0.0	0.0	1	1	400.0	400.0	1	1	1	101.561035	239.00671	0	0.225	0.005	-0.01	0.001	1111.0
0.0	0.0	1	1	400.0	400.0	1	1	1	101.561035	239.00671	0	0.225	0.004	0.015	0.001	1111.0
0.0	0.0	1	1	400.0	400.0	1	1	1	101.561035	239.00671	0	0.225	0.004	0.02	0.001	1111.0
0.0	0.0	1	1	400.0	400.0	1	1	1	101.561035	239.00671	0	0.225	0.004	0.021	0.001	1111.0
0.0	0.0	1	1	400.0	400.0	1	1	1	101.561035	239.00671	0	0.224	0.004	0.012	0.001	1111.0
0.0	0.0	1	1	400.0	400.0	1	1	1	101.561035	239.00671	0	0.224	0.003	-0.018	0.001	1111.0
0.0	0.0	1	1	400.0	400.0	1	1	1	101.561035	239.00671	0	0.224	0.002	0.061	0.0	1111.0
0.0	0.0	1	1	400.0	400.0	1	1	1	101.561035	239.00671	0	0.224	0.001	0.077	0.0	1111.0
0.0	0.0	1	1	400.0	400.0	1	1	1	101.561035	239.00671	0	0.224	0.001	0.021	0.0	1111.0
0.0	0.0	1	1	400.0	400.0	1	1	1	101.561035	239.00671	0	0.224	0.0	0.0	0.0	1111.0
0.0	0.0	1	1	400.0	400.0	1	1	1	101.561035	239.00671	0	0.224	0.0	0.001	0.0	1111.0
0.0	0.0	1	1	400.0	400.0	1	1	1	101.561035	239.00671	0	0.224	0.0	0.006	0.0	1111.0
0.0	0.0	1	1	400.0	400.0	1	1	1	101.561035	239.00671	0	0.224	0.0	0.002	0.0	1111.0
0.0	0.0	1	1	400.0	400.0	1	1	1	101.561035	239.00671	0	0.224	-0.001	-0.014	0.0	1111.0
0.0	0.0	1	1	400.0	400.0	1	1	1	101.561035	239.00671	0	0.224	0.0	0.016	0.0	1111.0
0.0	0.0	1	1	400.0	400.0	1	1	1	101.561035	239.00671	0	0.224	-0.001	-0.025	0.0	1111.0
0.0	0.0	1	1	400.0	400.0	1	1	1	101.561035	239.00671	0	0.224	0.0	0.006	0.0	1111.0
0.0	0.0	1	1	400.0	400.0	1	1	1	101.561035	239.00671	0	0.224	0.0	0.004	0.0	1111.0
0.0	0.0	1	1	400.0	400.0	1	1	1	101.561035	239.00671	0	0.224	0.0	-0.009	0.0	1111.0
0.0	0.0	1	1	400.0	400.0	1	1	1	101.561035	239.00671	0	0.224	0.0	0.004	0.0	1111.0
0.0	0.0	1	1	400.0	400.0	1	1	1	101.561035	239.00671	0	0.224	0.0	0.006	0.0	1111.0
0.0	0.0	1	1	400.0	400.0	1	1	1	101.561035	239.00671	0	0.224	0.0	0.0	0.0	1111.0
0.0	0.0	1	1	400.0	400.0	1	1	1	101.561035	239.00671	0	0.224	0.0	0.023	0.0	1111.0
0.0	0.0	1	1	400.0	400.0	1	1	1	101.561035	239.00671	0	0.224	0.0	0.017	0.0	1111.0
0.0	0.0	1	1	400.0	400.0	1	1	1	101.561035	239.00671	0	0.224	0.0	0.007	0.0	1111.0
0.0	0.0	1	1	400.0	400.0	1	1	1	101.561035	239.00671	0	0.224	-0.001	-0.189	0.0	1111.0
0.0	0.0	1	1	400.0	400.0	1	1	1	101.561035	239.00671	0	0.224	0.0	0.0	0.0	1111.0
0.0	0.0	1	1	400.0	400.0	1	1	1	101.561035	239.00671	0	0.224	0.0	-0.005	0.0	1111.0
0.0	0.0	1	1	400.0	400.0	1	1	1	101.561035	239.00671	0	0.224	-0.001	-0.015	0.0	1111.0
0.0	0.0	1	1	400.0	400.0	1	1	1	101.561035	239.00671	0	0.224	-0.001	-0.012	0.0	1111.0
0.0	0.0	1	1	400.0	400.0	1	1	1	101.561035	239.00671	0	0.224	0.0	0.032	0.0	1111.0
0.0	0.0	1	1	400.0	400.0	1	1	1	101.561035	239.00671	0	0.224	0.0	0.012	0.0	1111.0
0.0	0.0	1	1	400.0	400.0	1	1	1	101.561035	239.00671	0	0.224	0.0	0.008	0.0	1111.0
0.0	0.0	1	1	400.0	400.0	1	1	1	101.561035	239.00671	0	0.224	0.0	0.005	0.0	1111.0
0.0	0.0	1	1	400.0	400.0	1	1	1	101.561035	239.00671	0	0.224	0.0	0.006	0.0	1111.0
0.0	0.0	1	1	400.0	400.0	1	1	1	101.561035	239.00671	0	0.224	-0.001	-0.023	0.0	1111.0
0.0	0.0	1	1	400.0	400.0	1	1	1	101.561035	239.00671	0	0.224	0.0	0.096	0.0	1111.0
0.0	0.0	1	1	400.0	400.0	1	1	1	101.561035	239.00671	0	0.224	0.0	0.022	0.0	1111.0
0.0	0.0	1	1	400.0	400.0	1	1	1	101.561035	239.00671	0	0.224	0.0	0.175	0.0	1111.0
0.0	0.0	1	1	400.0	400.0	1	1	1	101.561035	239.00671	0	0.224	0.0	-0.002	0.0	1111.0
0.0	0.0	1	1	400.0	400.0	1	1	1	101.561035	239.00671	0	0.224	0.0	0.023	0.0	1111.0
0.0	0.0	1	1	400.0	400.0	1	1	1	101.561035	239.00671	0	0.224	0.0	0.067	0.0	1111.0
0.0	0.0	1	1	400.0	400.0	1	1	1	101.561035	239.00671	0	0.224	-0.001	-0.031	0.0	1111.0
0.0	0.0	1	1	400.0	400.0	1	1	1	101.561035	239.00671	0	0.224	0.0	0.026	0.0	1111.0
0.0	0.0	1	1	400.0	400.0	1	1	1	101.561035	239.00671	0	0.224	0.0	0.014	0.0	1111.0
0.0	0.0	1	1	400.0	400.0	1	1	1	101.561035	239.00671	0	0.224	0.0	0.048	0.0	1111.0
0.0	0.0	1	1	400.0	400.0	1	1	1	101.561035	239.00671	0	0.223	0.0	0.084	0.0	1111.0
0.0	0.0	1	1	400.0	400.0	1	1	1	101.561035	239.00671	0	0.223	-0.001	-0.024	0.0	1111.0
0.0	0.0	1	1	400.0	400.0	1	1	1	101.561035	239.00671	0	0.223	0.0	0.023	0.0	1111.0
0.0	0.0	1	1	400.0	400.0	1	1	1	101.561035	239.00671	0	0.223	0.0	-0.003	0.0	1111.0
0.0	0.0	1	1	400.0	400.0	1	1	1	101.561035	239.00671	0	0.223	0.0	0.026	0.0	1111.0
0.0	0.0	1	1	400.0	400.0	1	1	1	101.561035	239.00671	0	0.223	0.0	0.018	0.0	1111.0
0.0	0.0	1	1	400.0	400.0	1	1	1	101.561035	239.00671	0	0.223	-0.001	-0.087	0.0	1111.0
0.0	0.0	1	1	400.0	400.0	1	1	1	101.561035	239.00671	0	0.223	-0.001	-0.013	0.0	1111.0
0.0	0.0	1	1	400.0	400.0	1	1	1	101.561035	239.00671	0	0.223	0.0	0.006	0.0	1111.0
0.0	0.0	1	1	400.0	400.0	1	1	1	101.561035	239.00671	0	0.223	0.0	0.001	0.0	1111.0
0.0	0.0	1	1	400.0	400.0	1	1	1	101.561035	239.00671	0	0.223	0.0	0.006	0.0	1111.0
0.0	0.0	1	1	400.0	400.0	1	1	1	101.561035	239.00671	0	0.223	-0.001	-0.016	0.0	1111.0
0.0	0.0	1	1	400.0	400.0	1	1	1	101.561035	239.00671	0	0.223	-0.001	-0.016	0.0	1111.0
0.0	0.0	1	1	400.0	400.0	1	1	1	101.561035	239.00671	0	0.223	0.0	0.011	0.0	1111.0
0.0	0.0	1	1	400.0	400.0	1	1	1	101.561035	239.00671	0	0.223	-0.001	-0.028	0.0	1111.0
0.0	0.0	1	1	400.0	400.0	1	1	1	101.561035	239.00671	0	0.223	0.0	0.003	0.0	1111.0
0.0	0.0	1	1	400.0	400.0	1	1	1	101.561035	239.00671	0	0.223	0.0	0.008	0.0	1111.0
0.0	0.0	1	1	400.0	400.0	1	1	1	101.561035	239.00671	0	0.223	0.0	0.001	0.0	1111.0
0.0	0.0	1	1	400.0	400.0	1	1	1	101.561035	239.00671	0	0.223	-0.001	-0.033	0.0	1111.0
0.0	0.0	1	1	400.0	400.0	1	1	1	101.561035	239.00671	0	0.223	-0.001	-0.018	0.0	1111.0
0.0	0.0	1	1	400.0	400.0	1	1	1	101.561035	239.00671	0	0.223	0.0	0.016	0.0	1111.0
0.0	0.0	1	1	400.0	400.0	1	1	1	101.561035	239.00671	0	0.223	0.0	-0.003	0.0	1111.0
0.0	0.0	1	1	400.0	400.0	1	1	1	101.561035	239.00671	0	0.223	0.0	-0.008	0.0	1111.0
0.0	0.0	1	1	400.0	400.0	1	1	1	101.561035	239.00671	0	0.223	-0.001	-0.013	0.0	1111.0
0.0	0.0	1	1	400.0	400.0	1	1	1	101.561035	239.00671	0	0.223	0.0	0.009	0.0	1111.0
0.0	0.0	1	1	400.0	400.0	1	1	1	101.561035	239.00671	0	0.223	0.0	-0.003	0.0	1111.0
0.0	0.0	1	1	400.0	400.0	1	1	1	101.561035	239.00671	0	0.223	0.0	0.013	0.0	1111.0
0.0	0.0	1	1	400.0	400.0	1	1	1	101.561035	239.00671	0	0.223	0.0	0.059	0.0	1111.0
0.0	0.0	1	1	400.0	400.0	1	1	1	101.561035	239.00671	0	0.223	0.0	0.016	0.0	1111.0
0.0	0.0	1	1	400.0	400.0	1	1	1	101.561035	239.00671	0	0.223	-0.001	-0.012	0.0	1111.0
0.0	0.0	1	1	400.0	400.0	1	1	1	101.561035	239.00671	0	0.223	0.0	0.031	0.0	1111.0
0.0	0.0	1	1	400.0	400.0	1	1	1	101.561035	239.00671	0	0.223	0.0	0.011	0.0	1111.0
0.0	0.0	1	1	400.0	400.0	1	1	1	101.561035	239.00671	0	0.223	-0.001	-0.023	0.0	1111.0
0.0	0.0	1	1	400.0	400.0	1	1	1	101.561035	239.00671	0	0.223	0.0	0.018	0.0	1111.0
0.0	0.0	1	1	400.0	400.0	1	1	1	101.561035	239.00671	0	0.223	-0.001	-0.026	0.0	1111.0
0.0	0.0	1	1	400.0	400.0	1	1	1	101.561035	239.00671	0	0.223	-0.001	-0.013	0.0	1111.0
0.0	0.0	1	1	400.0	400.0	1	1	1	101.561035	239.00671	0	0.223	0.0	0.008	0.0	1111.0
0.0	0.0	1	1	400.0	400.0	1	1	1	101.561035	239.00671	0	0.223	0.0	-0.005	0.0	1111.0
0.0	0.0	1	1	400.0	400.0	1	1	1	101.561035	239.00671	0	0.223	-0.001	-0.021	0.0	1111.0
0.0	0.0	1	1	400.0	400.0	1	1	1	101.561035	239.00671	0	0.223	0.0	0.037	0.0	1111.0
0.0	0.0	1	1	400.0	400.0	1	1	1	101.561035	239.00671	0	0.223	0.0	0.008	0.0	1111.0
0.0	0.0	1	1	400.0	400.0	1	1	1	101.561035	239.00671	0	0.223	0.0	-0.011	0.0	1111.0
0.0	0.0	1	1	400.0	400.0	1	1	1	101.561035	239.00671	0	0.223	0.0	0.008	0.0	1111.0
0.0	0.0	1	1	400.0	400.0	1	1	1	101.561035	239.00671	0	0.223	0.0	-0.001	0.0	1111.0
0.0	0.0	1	1	400.0	400.0	1	1	1	101.561035	239.00671	0	0.223	0.0	0.044	0.0	1111.0
0.0	0.0	1	1	400.0	400.0	1	1	1	101.561035	239.00671	0	0.223	0.0	0.024	0.0	1111.0
0.0	0.0	1	1	400.0	400.0	1	1	1	101.561035	239.00671	0	0.223	0.0	0.006	0.0	1111.0
0.0	0.0	1	1	400.0	400.0	1	1	1	101.561035	239.00671	0	0.223	0.0	0.016	0.0	1111.0
0.0	0.0	1	1	400.0	400.0	1	1	1	101.561035	239.00671	0	0.223	0.0	0.001	0.0	1111.0
0.0	0.0	1	1	400.0	400.0	1	1	1	101.561035	239.00671	0	0.223	-0.001	-0.016	0.0	1111.0
0.0	0.0	1	1	400.0	400.0	1	1	1	101.561035	239.00671	0	0.223	0.0	-0.004	0.0	1111.0
0.0	0.0	1	1	400.0	400.0	1	1	1	101.561035	239.00671	0	0.223	-0.001	-0.061	0.0	1111.0
0.0	0.0	1	1	400.0	400.0	1	1	1	101.561035	239.00671	0	0.223	-0.001	-0.023	0.0	1111.0
0.0	0.0	1	1	400.0	400.0	1	1	1	101.561035	239.00671	0	0.223	-0.001	-0.013	0.0	1111.0
0.0	0.0	1	1	400.0	400.0	1	1	1	101.561035	239.00671	0	0.223	-0.001	-0.018	0.0	1111.0
0.0	0.0	1	1	400.0	400.0	1	1	1	101.561035	239.00671	0	0.223	-0.001	-0.013	0.0	1111.0
0.0	0.0	1	1	400.0	400.0	1	1	1	101.561035	239.00671	0	0.223	0.0	0.059	0.0	1111.0
0.0	0.0	1	1	400.0	400.0	1	1	1	101.561035	239.00671	0	0.223	0.0	-0.004	0.0	1111.0
0.0	0.0	1	1	400.0	400.0	1	1	1	101.561035	239.00671	0	0.223	0.0	0.022	0.0	1111.0
0.0	0.0	1	1	400.0	400.0	1	1	1	101.561035	239.00671	0	0.223	0.0	0.001	0.0	1111.0
0.0	0.0	1	1	400.0	400.0	1	1	1	101.561035	239.00671	0	0.223	-0.001	-0.018	0.0	1111.0
0.0	0.0	1	1	400.0	400.0	1	1	1	101.561035	239.00671	0	0.223	0.0	0.042	0.0	1111.0
0.0	0.0	1	1	400.0	400.0	1	1	1	101.561035	239.00671	0	0.223	-0.001	-0.033	0.0	1111.0
0.0	0.0	1	1	400.0	400.0	1	1	1	101.561035	239.00671	0	0.223	-0.001	-0.028	0.0	1111.0
0.0	0.0	1	1	400.0	400.0	1	1	1	101.561035	239.00671	0	0.223	0.0	-0.001	0.0	1111.0
0.0	0.0	1	1	400.0	400.0	1	1	1	101.561035	239.00671	0	0.223	0.0	0.018	0.0	1111.0
0.0	0.0	1	1	400.0	400.0	1	1	1	101.561035	239.00671	0	0.223	-0.001	-0.033	0.0	1111.0
0.0	0.0	1	1	400.0	400.0	1	1	1	101.561035	239.00671	0	0.223	-0.001	-0.018	0.0	1111.0
0.0	0.0	1	1	400.0	400.0	1	1	1	101.561035	239.00671	0	0.223	0.0	0.035	0.0	1111.0
0.0	0.0	1	1	400.0	400.0	1	1	1	101.561035	239.00671	0	0.223	0.0	-0.001	0.0	1111.0
0.0	0.0	1	1	400.0	400.0	1	1	1	101.561035	239.00671	0	0.223	0.0	0.01	0.0	1111.0
0.0	0.0	1	1	400.0	400.0	1	1	1	101.561035	239.00671	0	0.223	-0.001	-0.015	0.0	1111.0
0.0	0.0	1	1	400.0	400.0	1	1	1	101.561035	239.00671	0	0.223	0.0	0.021	0.0	1111.0
0.0	0.0	1	1	400.0	400.0	1	1	1	101.561035	239.00671	0	0.223	0.0	0.0	0.0	1111.0
0.0	0.0	1	1	400.0	400.0	1	1	1	101.561035	239.00671	0	0.223	0.0	0.008	0.0	1111.0
4180.487	300.99503	2	1	400.0	300.99503	1	2	1	101.561035	239.00671	1	0.223	0.0	0.006	0.0	1111.0
4180.487	300.99503	2	1	400.0	300.99503	1	2	1	101.561035	239.00671	1	0.223	0.0	0.001	0.0	1111.0
4180.487	300.99503	2	1	400.0	300.99503	0	2	1	101.561035	239.00671	1	0.223	-0.001	-0.014	0.0	1111.0
4180.487	300.99503	2	1	400.0	300.99503	0	2	1	101.561035	239.00671	1	0.223	-0.001	-0.032	0.0	1111.0
4180.487	300.99503	2	1	400.0	300.99503	0	2	1	101.561035	239.00671	1	0.223	0.0	0.138	0.294	1111.0
4180.487	300.99503	2	1	400.0	300.99503	0	2	1	101.561035	239.00671	1	0.223	0.002	0.277	0.294	1111.0
4180.487	300.99503	2	1	400.0	300.99503	0	2	1	101.561035	239.00671	1	0.223	0.007	0.694	0.825	1111.0
4180.487	300.99503	2	1	400.0	300.99503	0	2	1	101.561035	239.00671	1	0.223	0.013	0.826	0.825	1111.0
4180.487	300.99503	2	1	400.0	300.99503	0	2	1	101.561035	239.00671	1	0.223	0.023	1.299	1.283	1111.0
4180.487	300.99503	2	1	400.0	300.99503	0	2	1	101.561035	239.00671	1	0.223	0.033	1.49	1.488	1111.0
4180.487	300.99503	2	1	400.0	300.99503	0	2	1	101.561035	239.00671	1	0.223	0.043	1.525	1.488	1111.0
4180.487	300.99503	2	1	400.0	300.99503	0	2	1	101.561035	239.00671	1	0.223	0.054	2.093	1.856	1111.0
4180.487	300.99503	2	1	400.0	300.99503	0	2	1	101.561035	239.00671	1	0.224	0.064	1.877	2.021	1111.0
4180.487	300.99503	2	1	400.0	300.99503	0	2	1	101.561035	239.00671	1	0.224	0.074	2.027	2.021	1111.0
4180.487	300.99503	2	1	400.0	300.99503	0	2	1	101.561035	239.00671	1	0.224	0.086	2.284	2.316	1111.0
4180.487	300.99503	2	1	400.0	300.99503	0	2	1	101.561035	239.00671	1	0.224	0.096	2.319	2.316	1111.0
4180.487	300.99503	2	1	400.0	300.99503	0	2	1	101.561035	239.00671	1	0.224	0.107	2.429	2.448	1111.0
4180.487	300.99503	2	1	400.0	300.99503	0	2	1	101.561035	239.00671	1	0.224	0.117	2.649	2.685	1111.0
4180.487	300.99503	2	1	400.0	300.99503	0	2	1	101.561035	239.00671	1	0.224	0.128	2.675	2.685	1111.0
4180.487	300.99503	2	1	400.0	300.99503	0	2	1	101.561035	239.00671	1	0.224	0.138	2.85	2.889	1111.0
4180.487	300.99503	2	1	400.0	300.99503	0	2	1	101.561035	239.00671	1	0.224	0.149	3.008	2.981	1111.0
4180.487	300.99503	2	1	400.0	300.99503	0	2	1	101.561035	239.00671	1	0.224	0.159	2.953	2.981	1111.0
4180.487	300.99503	2	1	400.0	300.99503	0	2	1	101.561035	239.00671	1	0.224	0.169	3.172	3.145	1111.0
4180.487	300.99503	2	1	400.0	300.99503	0	2	1	101.561035	239.00671	1	0.225	0.177	3.114	3.145	1111.0
4180.487	300.99503	2	1	400.0	300.99503	0	2	1	101.561035	239.00671	1	0.225	0.186	3.231	3.219	1111.0
4180.487	300.99503	2	1	400.0	300.99503	0	2	1	101.561035	239.00671	1	0.225	0.195	3.475	3.35	1111.0
4180.487	300.99503	2	1	400.0	300.99503	0	2	1	101.561035	239.00671	1	0.225	0.203	3.286	3.35	1111.0
4180.487	300.99503	2	1	400.0	300.99503	0	2	1	101.561035	239.00671	1	0.225	0.212	3.421	3.409	1111.0
4180.487	300.99503	2	1	400.0	300.99503	0	2	1	101.561035	239.00671	1	0.225	0.22	3.48	3.515	1111.0
4180.487	300.99503	2	1	400.0	300.99503	0	2	1	101.561035	239.00671	1	0.225	0.227	3.524	3.515	1111.0
4180.487	300.99503	2	1	400.0	300.99503	0	2	1	101.561035	239.00671	1	0.225	0.234	3.707	3.606	1111.0
4180.487	300.99503	2	1	400.0	300.99503	0	2	1	101.561035	239.00671	1	0.225	0.241	3.622	3.606	1111.0
4180.487	300.99503	2	1	400.0	300.99503	0	2	1	101.561035	239.00671	1	0.225	0.247	3.683	3.648	1111.0
4180.487	300.99503	2	1	400.0	300.99503	0	2	1	101.561035	239.00671	1	0.225	0.253	3.778	3.72	1111.0
4180.487	300.99503	2	1	400.0	300.99503	0	2	1	101.561035	239.00671	1	0.226	0.259	3.771	3.72	1111.0
4180.487	300.99503	2	1	400.0	300.99503	0	2	1	101.561035	239.00671	1	0.226	0.264	3.776	3.753	1111.0
4180.487	300.99503	2	1	400.0	300.99503	0	2	1	101.561035	239.00671	1	0.226	0.268	3.791	3.812	1111.0
4180.487	300.99503	2	1	400.0	300.99503	0	2	1	101.561035	239.00671	1	0.226	0.272	3.76	3.812	1111.0
4180.487	300.99503	2	1	400.0	300.99503	0	2	1	101.561035	239.00671	1	0.226	0.276	3.852	3.838	1111.0
4180.487	300.99503	2	1	400.0	300.99503	0	2	1	101.561035	239.00671	1	0.226	0.28	3.819	3.838	1111.0
4180.487	300.99503	2	1	400.0	300.99503	0	2	1	101.561035	239.00671	1	0.226	0.285	4.007	3.887	1111.0
4180.487	300.99503	2	1	400.0	300.99503	0	2	1	101.561035	239.00671	1	0.226	0.289	4.039	3.927	1111.0
4180.487	300.99503	2	1	400.0	300.99503	0	2	1	101.561035	239.00671	1	0.226	0.292	3.989	3.927	1111.0
4180.487	300.99503	2	1	400.0	300.99503	0	2	1	101.561035	239.00671	1	0.226	0.296	3.937	3.946	1111.0
4180.487	300.99503	2	1	400.0	300.99503	0	2	1	101.561035	239.00671	1	0.226	0.3	3.973	3.977	1111.0
4180.487	300.99503	2	1	400.0	300.99503	0	2	1	101.561035	239.00671	1	0.226	0.303	4.033	3.977	1111.0
4180.487	300.99503	2	1	400.0	300.99503	0	2	1	101.561035	239.00671	1	0.226	0.306	4.022	3.992	1111.0
4180.487	300.99503	2	1	400.0	300.99503	0	2	1	101.561035	239.00671	1	0.226	0.308	4.012	3.992	1111.0
4180.487	300.99503	2	1	400.0	300.99503	0	2	1	101.561035	239.00671	1	0.226	0.31	3.985	4.018	1111.0
4180.487	300.99503	2	1	400.0	300.99503	0	2	1	101.561035	239.00671	1	0.226	0.312	3.981	4.03	1111.0
4180.487	300.99503	2	1	400.0	300.99503	0	2	1	101.561035	239.00671	1	0.226	0.314	3.997	4.03	1111.0
4180.487	300.99503	2	1	400.0	300.99503	0	2	1	101.561035	239.00671	1	0.226	0.316	4.107	4.051	1111.0
4180.487	300.99503	2	1	400.0	300.99503	0	2	1	101.561035	239.00671	1	0.226	0.318	4.061	4.06	1111.0
4180.487	300.99503	2	1	400.0	300.99503	0	2	1	101.561035	239.00671	1	0.226	0.32	4.08	4.06	1111.0
4180.487	300.99503	2	1	400.0	300.99503	0	2	1	101.561035	239.00671	1	0.226	0.321	4.028	4.077	1111.0
4180.487	300.99503	2	1	400.0	300.99503	0	2	1	101.561035	239.00671	1	0.226	0.321	4.089	4.077	1111.0
4180.487	300.99503	2	1	400.0	300.99503	0	2	1	101.561035	239.00671	1	0.226	0.322	4.151	4.092	1111.0
4180.487	300.99503	2	1	400.0	300.99503	0	2	1	101.561035	239.00671	1	0.226	0.323	4.125	4.098	1111.0
4180.487	300.99503	2	1	400.0	300.99503	0	2	1	101.561035	239.00671	1	0.227	0.324	4.136	4.098	1111.0
4180.487	300.99503	2	1	400.0	300.99503	0	2	1	101.561035	239.00671	1	0.227	0.325	4.13	4.11	1111.0
4180.487	300.99503	2	1	400.0	300.99503	0	2	1	101.561035	239.00671	1	0.227	0.325	4.079	4.115	1111.0
4180.487	300.99503	2	1	400.0	300.99503	0	2	1	101.561035	239.00671	1	0.227	0.326	4.174	4.115	1111.0
4180.487	300.99503	2	1	400.0	300.99503	0	2	1	101.561035	239.00671	1	0.227	0.328	4.114	4.126	1111.0
4180.487	300.99503	2	1	400.0	300.99503	0	2	1	101.561035	239.00671	1	0.227	0.33	4.116	4.126	1111.0
4180.487	300.99503	2	1	400.0	300.99503	0	2	1	101.561035	239.00671	1	0.227	0.33	4.076	4.129	1111.0
4180.487	300.99503	2	1	400.0	300.99503	0	2	1	101.561035	239.00671	1	0.227	0.331	4.04	4.137	1111.0
4180.487	300.99503	2	1	400.0	300.99503	0	2	1	101.561035	239.00671	1	0.227	0.332	4.179	4.137	1111.0
4180.487	300.99503	2	1	400.0	300.99503	0	2	1	101.561035	239.00671	1	0.227	0.333	4.048	4.144	1111.0
4180.487	300.99503	2	1	400.0	300.99503	0	2	1	101.561035	239.00671	1	0.227	0.334	4.121	4.146	1111.0
4180.487	300.99503	2	1	400.0	300.99503	0	2	1	101.561035	239.00671	1	0.227	0.336	4.238	4.146	1111.0
4180.487	300.99503	2	1	400.0	300.99503	1	2	1	101.561035	239.00671	1	0.227	0.338	4.111	4.151	1111.0
4180.487	300.99503	2	1	400.0	300.99503	1	2	1	101.561035	239.00671	1	0.227	0.34	4.138	4.151	1111.0
4180.487	300.99503	2	1	400.0	300.99503	1	2	1	101.561035	239.00671	1	0.227	0.341	4.136	4.154	1111.0
4180.487	300.99503	2	1	400.0	300.99503	1	2	1	101.561035	239.00671	1	0.227	0.341	4.18	4.159	1111.0
4180.487	300.99503	2	1	400.0	300.99503	1	2	1	101.561035	239.00671	1	0.227	0.34	4.097	4.159	1111.0
4180.487	300.99503	2	1	400.0	300.99503	1	2	1	101.561035	239.00671	1	0.227	0.341	4.158	4.161	1111.0
4180.487	300.99503	2	1	400.0	300.99503	1	2	1	101.561035	239.00671	1	0.227	0.341	4.245	4.164	1111.0
4180.487	300.99503	2	1	400.0	300.99503	1	2	1	101.561035	239.00671	1	0.227	0.341	4.14	4.164	1111.0
4180.487	300.99503	2	1	400.0	300.99503	1	2	1	101.561035	239.00671	1	0.227	0.341	4.155	4.166	1111.0
4180.487	300.99503	2	1	400.0	300.99503	1	2	1	101.561035	239.00671	1	0.227	0.341	4.135	4.166	1111.0
4180.487	300.99503	2	1	400.0	300.99503	1	2	1	101.561035	239.00671	1	0.227	0.341	4.213	4.167	1111.0
4180.487	300.99503	2	1	400.0	300.99503	1	2	1	101.561035	239.00671	1	0.227	0.341	4.234	4.17	1111.0
4180.487	300.99503	2	1	400.0	300.99503	1	2	1	101.561035	239.00671	1	0.227	0.341	4.19	4.17	1111.0
4180.487	300.99503	2	1	400.0	300.99503	1	2	1	101.561035	239.00671	1	0.227	0.341	4.137	4.171	1111.0
4180.487	300.99503	2	1	400.0	300.99503	1	2	1	101.561035	239.00671	1	0.227	0.341	4.24	4.173	1111.0
4180.487	300.99503	2	1	400.0	300.99503	1	2	1	101.561035	239.00671	1	0.227	0.341	4.129	4.173	1111.0
4180.487	300.99503	2	1	400.0	300.99503	1	2	1	101.561035	239.00671	1	0.227	0.341	4.187	4.173	1111.0
4180.487	300.99503	2	1	400.0	300.99503	1	2	1	101.561035	239.00671	1	0.227	0.341	4.194	4.173	1111.0
4180.487	300.99503	2	1	400.0	300.99503	1	2	1	101.561035	239.00671	1	0.227	0.341	4.198	4.174	1111.0
4180.487	300.99503	2	1	400.0	300.99503	1	2	1	101.561035	239.00671	1	0.227	0.341	4.19	4.176	1111.0
4180.487	300.99503	2	1	400.0	300.99503	1	2	1	101.561035	239.00671	1	0.227	0.342	4.362	4.176	1111.0
4180.487	300.99503	2	1	400.0	300.99503	1	2	1	101.561035	239.00671	1	0.227	0.342	4.152	4.177	1111.0
4180.487	300.99503	2	1	400.0	300.99503	1	2	1	101.561035	239.00671	1	0.227	0.342	4.19	4.177	1111.0
4180.487	300.99503	2	1	400.0	300.99503	1	2	1	101.561035	239.00671	1	0.227	0.342	4.185	4.177	1111.0
4180.487	300.99503	2	1	400.0	300.99503	1	2	1	101.561035	239.00671	1	0.227	0.342	4.153	4.179	1111.0
4180.487	300.99503	2	1	400.0	300.99503	1	2	1	101.561035	239.00671	1	0.227	0.342	4.185	4.18	1111.0
4180.487	300.99503	2	1	400.0	300.99503	1	2	1	101.561035	239.00671	1	0.227	0.342	4.134	4.18	1111.0
4180.487	300.99503	2	1	400.0	300.99503	1	2	1	101.561035	239.00671	1	0.227	0.342	4.222	4.18	1111.0
4180.487	300.99503	2	1	400.0	300.99503	1	2	1	101.561035	239.00671	1	0.227	0.341	4.017	4.18	1111.0
4180.487	300.99503	2	1	400.0	300.99503	1	2	1	101.561035	239.00671	1	0.227	0.341	4.176	4.181	1111.0
4180.487	300.99503	2	1	400.0	300.99503	1	2	1	101.561035	239.00671	1	0.227	0.341	4.19	4.181	1111.0
4180.487	300.99503	2	1	400.0	300.99503	1	2	1	101.561035	239.00671	1	0.227	0.341	4.161	4.181	1111.0
4180.487	300.99503	2	1	400.0	300.99503	1	2	1	101.561035	239.00671	1	0.227	0.341	4.195	4.182	1111.0
4180.487	300.99503	2	1	400.0	300.99503	1	2	1	101.561035	239.00671	1	0.227	0.341	4.127	4.182	1111.0
4180.487	300.99503	2	1	400.0	300.99503	1	2	1	101.561035	239.00671	1	0.227	0.342	4.419	4.182	1111.0
4180.487	300.99503	2	1	400.0	300.99503	1	2	1	101.561035	239.00671	1	0.227	0.342	4.213	4.183	1111.0
4180.487	300.99503	2	1	400.0	300.99503	1	2	1	101.561035	239.00671	1	0.227	0.342	4.349	4.183	1111.0
4180.487	300.99503	2	1	400.0	300.99503	1	2	1	101.561035	239.00671	1	0.227	0.341	4.239	4.183	1111.0
4180.487	300.99503	2	1	400.0	300.99503	1	2	1	101.561035	239.00671	1	0.227	0.341	4.24	4.183	1111.0
4180.487	300.99503	2	1	400.0	300.99503	1	2	1	101.561035	239.00671	1	0.227	0.341	4.182	4.183	1111.0
4180.487	300.99503	2	1	400.0	300.99503	1	2	1	101.561035	239.00671	1	0.227	0.341	4.207	4.183	1111.0
4180.487	300.99503	2	1	400.0	300.99503	1	2	1	101.561035	239.00671	1	0.227	0.341	4.222	4.183	1111.0
4180.487	300.99503	2	1	400.0	300.99503	1	2	1	101.561035	239.00671	1	0.227	0.341	4.181	4.184	1111.0
4180.487	300.99503	2	1	400.0	300.99503	1	2	1	101.561035	239.00671	1	0.227	0.341	4.187	4.184	1111.0
4180.487	300.99503	2	1	400.0	300.99503	1	2	1	101.561035	239.00671	1	0.227	0.341	4.202	4.184	1111.0
4180.487	300.99503	2	1	400.0	300.99503	1	2	1	101.561035	239.00671	1	0.227	0.341	4.17	4.184	1111.0
4180.487	300.99503	2	1	400.0	300.99503	1	2	1	101.561035	239.00671	1	0.227	0.341	4.176	4.184	1111.0
4180.487	300.99503	2	1	400.0	300.99503	1	2	1	101.561035	239.00671	1	0.227	0.34	4.085	4.184	1111.0
4180.487	300.99503	2	1	400.0	300.99503	1	2	1	101.561035	239.00671	1	0.227	0.34	4.059	4.184	1111.0
4180.487	300.99503	2	1	400.0	300.99503	1	2	1	101.561035	239.00671	1	0.227	0.341	4.219	4.184	1111.0
4180.487	300.99503	2	1	400.0	300.99503	1	2	1	101.561035	239.00671	1	0.227	0.341	4.227	4.184	1111.0
4180.487	300.99503	2	1	400.0	300.99503	1	2	1	101.561035	239.00671	1	0.227	0.341	4.117	4.185	1111.0
4180.487	300.99503	2	1	400.0	300.99503	1	2	1	101.561035	239.00671	1	0.227	0.341	4.121	4.185	1111.0
4180.487	300.99503	2	1	400.0	300.99503	1	2	1	101.561035	239.00671	1	0.227	0.341	4.137	4.185	1111.0
4180.487	300.99503	2	1	400.0	300.99503	1	2	1	101.561035	239.00671	1	0.227	0.34	4.088	4.185	1111.0
4180.487	300.99503	2	1	400.0	300.99503	1	2	1	101.561035	239.00671	1	0.227	0.341	4.273	4.185	1111.0
4180.487	300.99503	2	1	400.0	300.99503	1	2	1	101.561035	239.00671	1	0.227	0.34	4.062	4.185	1111.0
4180.487	300.99503	2	1	400.0	300.99503	1	2	1	101.561035	239.00671	1	0.227	0.341	4.225	4.185	1111.0
4180.487	300.99503	2	1	400.0	300.99503	1	2	1	101.561035	239.00671	1	0.227	0.341	4.207	4.185	1111.0
4180.487	300.99503	2	1	400.0	300.99503	1	2	1	101.561035	239.00671	1	0.227	0.341	4.181	4.185	1111.0
4180.487	300.99503	2	1	400.0	300.99503	1	2	1	101.561035	239.00671	1	0.227	0.341	4.143	4.185	1111.0
4180.487	300.99503	2	1	400.0	300.99503	1	2	1	101.561035	239.00671	1	0.227	0.341	4.165	4.185	1111.0
4180.487	300.99503	2	1	400.0	300.99503	1	2	1	101.561035	239.00671	1	0.227	0.341	4.184	4.185	1111.0
4180.487	300.99503	2	1	400.0	300.99503	1	2	1	101.561035	239.00671	1	0.227	0.341	4.209	4.185	1111.0
4180.487	300.99503	2	1	400.0	300.99503	1	2	1	101.561035	239.00671	1	0.227	0.341	4.21	4.185	1111.0
4180.487	300.99503	2	1	400.0	300.99503	1	2	1	101.561035	239.00671	1	0.227	0.341	4.263	4.185	1111.0
4180.487	300.99503	2	1	400.0	300.99503	1	2	1	101.561035	239.00671	1	0.227	0.341	4.178	4.185	1111.0
4180.487	300.99503	2	1	400.0	300.99503	1	2	1	101.561035	239.00671	1	0.227	0.341	4.208	4.185	1111.0
4180.487	300.99503	2	1	400.0	300.99503	1	2	1	101.561035	239.00671	1	0.227	0.341	4.263	4.185	1111.0
4180.487	300.99503	2	1	400.0	300.99503	1	2	1	101.561035	239.00671	1	0.227	0.341	4.27	4.185	1111.0
4180.487	300.99503	2	1	400.0	300.99503	1	2	1	101.561035	239.00671	1	0.227	0.341	4.201	4.185	1111.0
4180.487	300.99503	2	1	400.0	300.99503	1	2	1	101.561035	239.00671	1	0.227	0.34	4.044	4.185	1111.0
4180.487	300.99503	2	1	400.0	300.99503	1	2	1	101.561035	239.00671	1	0.227	0.341	4.166	4.185	1111.0
4180.487	300.99503	2	1	400.0	300.99503	1	2	1	101.561035	239.00671	1	0.227	0.341	4.149	4.185	1111.0
4180.487	300.99503	2	1	400.0	300.99503	1	2	1	101.561035	239.00671	1	0.227	0.341	4.231	4.185	1111.0
4180.487	300.99503	2	1	400.0	300.99503	1	2	1	101.561035	239.00671	1	0.227	0.341	4.259	4.185	1111.0
4180.487	300.99503	2	1	400.0	300.99503	1	2	1	101.561035	239.00671	1	0.227	0.341	4.138	4.185	1111.0
4180.487	300.99503	2	1	400.0	300.99503	1	2	1	101.561035	239.00671	1	0.227	0.341	4.184	4.185	1111.0
4180.487	300.99503	2	1	400.0	300.99503	1	2	1	101.561035	239.00671	1	0.227	0.342	4.379	4.185	1111.0
4180.487	300.99503	2	1	400.0	300.99503	1	2	1	101.561035	239.00671	1	0.227	0.342	4.279	4.185	1111.0
4180.487	300.99503	2	1	400.0	300.99503	1	2	1	101.561035	239.00671	1	0.227	0.342	4.235	4.185	1111.0
4180.487	300.99503	2	1	400.0	300.99503	1	2	1	101.561035	239.00671	1	0.227	0.342	4.239	4.185	1111.0
4180.487	300.99503	2	1	400.0	300.99503	1	2	1	101.561035	239.00671	1	0.227	0.342	4.18	4.185	1111.0
4180.487	300.99503	2	1	400.0	300.99503	1	2	1	101.561035	239.00671	1	0.227	0.341	4.075	4.185	1111.0
4180.487	300.99503	2	1	400.0	300.99503	1	2	1	101.561035	239.00671	1	0.227	0.341	4.152	4.185	1111.0
4180.487	300.99503	2	1	400.0	300.99503	1	2	1	101.561035	239.00671	1	0.227	0.341	4.172	4.185	1111.0
4180.487	300.99503	2	1	400.0	300.99503	1	2	1	101.561035	239.00671	1	0.227	0.341	4.137	4.185	1111.0
4180.487	300.99503	2	1	400.0	300.99503	1	2	1	101.561035	239.00671	1	0.227	0.341	4.168	4.185	1111.0
4180.487	300.99503	2	1	400.0	300.99503	1	2	1	101.561035	239.00671	1	0.227	0.341	4.157	4.185	1111.0
4180.487	300.99503	2	1	400.0	300.99503	1	2	1	101.561035	239.00671	1	0.227	0.341	4.138	4.185	1111.0
4180.487	300.99503	2	1	400.0	300.99503	1	2	1	101.561035	239.00671	1	0.227	0.341	4.179	4.185	1111.0
4180.487	300.99503	2	1	400.0	300.99503	1	2	1	101.561035	239.00671	1	0.227	0.341	4.323	4.185	1111.0
4180.487	300.99503	2	1	400.0	300.99503	1	2	1	101.561035	239.00671	1	0.227	0.341	4.165	4.185	1111.0
4180.487	300.99503	2	1	400.0	300.99503	1	2	1	101.561035	239.00671	1	0.227	0.341	4.222	4.185	1111.0
4180.487	300.99503	2	1	400.0	300.99503	1	2	1	101.561035	239.00671	1	0.227	0.341	4.267	4.185	1111.0
4180.487	300.99503	2	1	400.0	300.99503	1	2	1	101.561035	239.00671	1	0.227	0.341	4.124	4.185	1111.0
4180.487	300.99503	2	1	400.0	300.99503	1	2	1	101.561035	239.00671	1	0.227	0.341	4.224	4.185	1111.0
4180.487	300.99503	2	1	400.0	300.99503	1	2	1	101.561035	239.00671	1	0.227	0.341	4.129	4.185	1111.0
4180.487	300.99503	2	1	400.0	300.99503	1	2	1	101.561035	239.00671	1	0.227	0.341	4.243	4.185	1111.0
4180.487	300.99503	2	1	400.0	300.99503	1	2	1	101.561035	239.00671	1	0.227	0.341	4.173	4.185	1111.0
4180.487	300.99503	2	1	400.0	300.99503	1	2	1	101.561035	239.00671	1	0.227	0.341	4.185	4.185	1111.0
4180.487	300.99503	2	1	400.0	300.99503	1	2	1	101.561035	239.00671	1	0.227	0.341	4.183	4.185	1111.0
4180.487	300.99503	2	1	400.0	300.99503	1	2	1	101.561035	239.00671	1	0.227	0.341	4.144	4.185	1111.0
4180.487	300.99503	2	1	400.0	300.99503	1	2	1	101.561035	239.00671	1	0.227	0.341	4.222	4.185	1111.0
4180.487	300.99503	2	1	400.0	300.99503	1	2	1	101.561035	239.00671	1	0.227	0.341	4.139	4.185	1111.0
4180.487	300.99503	2	1	400.0	300.99503	1	2	1	101.561035	239.00671	1	0.227	0.341	4.199	4.185	1111.0
4180.487	300.99503	2	1	400.0	300.99503	1	2	1	101.561035	239.00671	1	0.227	0.341	4.171	4.185	1111.0
4180.487	300.99503	2	1	400.0	300.99503	1	2	1	101.561035	239.00671	1	0.227	0.341	4.222	4.185	1111.0
4180.487	300.99503	2	1	400.0	300.99503	1	2	1	101.561035	239.00671	1	0.227	0.341	4.161	4.185	1111.0
4180.487	300.99503	2	1	400.0	300.99503	1	2	1	101.561035	239.00671	1	0.227	0.341	4.269	4.185	1111.0
4180.487	300.99503	2	1	400.0	300.99503	1	2	1	101.561035	239.00671	1	0.227	0.341	4.268	4.185	1111.0
4180.487	300.99503	2	1	400.0	300.99503	1	2	1	101.561035	239.00671	1	0.227	0.341	4.154	4.185	1111.0
4180.487	300.99503	2	1	400.0	300.99503	1	2	1	101.561035	239.00671	1	0.227	0.341	4.114	4.185	1111.0
4180.487	300.99503	2	1	400.0	300.99503	1	2	1	101.561035	239.00671	1	0.227	0.341	4.214	4.185	1111.0
4180.487	300.99503	2	1	400.0	300.99503	1	2	1	101.561035	239.00671	1	0.227	0.341	4.16	4.185	1111.0
4180.487	300.99503	2	1	400.0	300.99503	1	2	1	101.561035	239.00671	1	0.227	0.341	4.202	4.185	1111.0
4180.487	300.99503	2	1	400.0	300.99503	1	2	1	101.561035	239.00671	1	0.227	0.341	4.186	4.185	1111.0
4180.487	300.99503	2	1	400.0	300.99503	1	2	1	101.561035	239.00671	1	0.227	0.341	4.133	4.185	1111.0
4180.487	300.99503	2	1	400.0	300.99503	1	2	1	101.561035	239.00671	1	0.227	0.341	4.18	4.185	1111.0
4180.487	300.99503	2	1	400.0	300.99503	1	2	1	101.561035	239.00671	1	0.227	0.341	4.242	4.185	1111.0
4180.487	300.99503	2	1	400.0	300.99503	1	2	1	101.561035	239.00671	1	0.227	0.341	4.218	4.185	1111.0
4180.487	300.99503	2	1	400.0	300.99503	1	2	1	101.561035	239.00671	1	0.227	0.341	4.183	4.185	1111.0
4180.487	300.99503	2	1	400.0	300.99503	1	2	1	101.561035	239.00671	1	0.227	0.341	4.189	4.185	1111.0
4180.487	300.99503	2	1	400.0	300.99503	1	2	1	101.561035	239.00671	1	0.227	0.341	4.189	4.185	1111.0
4180.487	300.99503	2	1	400.0	300.99503	1	2	1	101.561035	239.00671	1	0.227	0.341	4.138	4.185	1111.0
4180.487	300.99503	2	1	400.0	300.99503	1	2	1	101.561035	239.00671	1	0.227	0.34	4.093	4.185	1111.0
4180.487	300.99503	2	1	400.0	300.99503	1	2	1	101.561035	239.00671	1	0.227	0.341	4.193	4.185	1111.0
4180.487	300.99503	2	1	400.0	300.99503	1	2	1	101.561035	239.00671	1	0.227	0.341	4.147	4.185	1111.0
4180.487	300.99503	2	1	400.0	300.99503	1	2	1	101.561035	239.00671	1	0.227	0.341	4.171	4.185	1111.0
4180.487	300.99503	2	1	400.0	300.99503	1	2	1	101.561035	239.00671	1	0.227	0.341	4.244	4.185	1111.0
4180.487	300.99503	2	1	400.0	300.99503	1	2	1	101.561035	239.00671	1	0.227	0.341	4.139	4.185	1111.0
4180.487	300.99503	2	1	400.0	300.99503	1	2	1	101.561035	239.00671	1	0.227	0.341	4.165	4.185	1111.0
4180.487	300.99503	2	1	400.0	300.99503	1	2	1	101.561035	239.00671	1	0.227	0.341	4.116	4.185	1111.0
4180.487	300.99503	2	1	400.0	300.99503	1	2	1	101.561035	239.00671	1	0.227	0.341	4.174	4.185	1111.0
4180.487	300.99503	2	1	400.0	300.99503	1	2	1	101.561035	239.00671	1	0.227	0.34	4.108	4.185	1111.0
4180.487	300.99503	2	1	400.0	300.99503	1	2	1	101.561035	239.00671	1	0.227	0.341	4.167	4.185	1111.0
4180.487	300.99503	2	1	400.0	300.99503	1	2	1	101.561035	239.00671	1	0.227	0.341	4.163	4.185	1111.0
4180.487	300.99503	2	1	400.0	300.99503	1	2	1	101.561035	239.00671	1	0.227	0.341	4.251	4.185	1111.0
4180.487	300.99503	2	1	400.0	300.99503	1	2	1	101.561035	239.00671	1	0.227	0.341	4.17	4.185	1111.0
4180.487	300.99503	2	1	400.0	300.99503	1	2	1	101.561035	239.00671	1	0.227	0.341	4.157	4.185	1111.0
4180.487	300.99503	2	1	400.0	300.99503	1	2	1	101.561035	239.00671	1	0.227	0.341	4.182	4.185	1111.0
4180.487	300.99503	2	1	400.0	300.99503	1	2	1	101.561035	239.00671	1	0.227	0.341	4.176	4.185	1111.0
4180.487	300.99503	2	1	400.0	300.99503	1	2	1	101.561035	239.00671	1	0.227	0.341	4.229	4.185	1111.0
4180.487	300.99503	2	1	400.0	300.99503	1	2	1	101.561035	239.00671	1	0.227	0.34	4.061	4.185	1111.0
4180.487	300.99503	2	1	400.0	300.99503	1	2	1	101.561035	239.00671	1	0.227	0.341	4.175	4.185	1111.0
4180.487	300.99503	2	1	400.0	300.99503	1	2	1	101.561035	239.00671	1	0.227	0.341	4.231	4.185	1111.0
4180.487	300.99503	2	1	400.0	300.99503	1	2	1	101.561035	239.00671	1	0.227	0.341	4.199	4.185	1111.0
4180.487	300.99503	2	1	400.0	300.99503	1	2	1	101.561035	239.00671	1	0.227	0.341	4.162	4.185	1111.0
4180.487	300.99503	2	1	400.0	300.99503	1	2	1	101.561035	239.00671	1	0.227	0.341	4.165	4.185	1111.0
4180.487	300.99503	2	1	400.0	300.99503	1	2	1	101.561035	239.00671	1	0.227	0.341	4.216	4.185	1111.0
4180.487	300.99503	2	1	400.0	300.99503	1	2	1	101.561035	239.00671	1	0.227	0.341	4.146	4.185	1111.0
4180.487	300.99503	2	1	400.0	300.99503	1	2	1	101.561035	239.00671	1	0.227	0.341	4.218	4.185	1111.0
4180.487	300.99503	2	1	400.0	300.99503	1	2	1	101.561035	239.00671	1	0.227	0.341	4.165	4.185	1111.0
4180.487	300.99503	2	1	400.0	300.99503	1	2	1	101.561035	239.00671	1	0.227	0.341	4.146	4.185	1111.0
4180.487	300.99503	2	1	400.0	300.99503	1	2	1	101.561035	239.00671	1	0.227	0.341	4.142	4.185	1111.0
4180.487	300.99503	2	1	400.0	300.99503	1	2	1	101.561035	239.00671	1	0.227	0.341	4.173	4.185	1111.0
4180.487	300.99503	2	1	400.0	300.99503	1	2	1	101.561035	239.00671	1	0.227	0.341	4.153	4.185	1111.0
4180.487	300.99503	2	1	400.0	300.99503	1	2	1	101.561035	239.00671	1	0.227	0.341	4.16	4.185	1111.0
4180.487	300.99503	2	1	400.0	300.99503	1	2	1	101.561035	239.00671	1	0.227	0.341	4.189	4.185	1111.0
4180.487	300.99503	2	1	400.0	300.99503	1	2	1	101.561035	239.00671	1	0.227	0.341	4.149	4.185	1111.0
4180.487	300.99503	2	1	400.0	300.99503	1	2	1	101.561035	239.00671	1	0.227	0.341	4.146	4.185	1111.0
4180.487	300.99503	2	1	400.0	300.99503	1	2	1	101.561035	239.00671	1	0.227	0.341	4.215	4.185	1111.0
4180.487	300.99503	2	1	400.0	300.99503	1	2	1	101.561035	239.00671	1	0.227	0.341	4.249	4.185	1111.0
0.0	0.0	2	1	400.0	300.99503	1	2	1	101.561035	239.00671	0	0.227	0.341	4.207	4.185	1111.0
0.0	0.0	2	1	400.0	300.99503	1	2	1	101.561035	239.00671	0	0.227	0.341	4.178	4.185	1111.0
0.0	0.0	2	1	400.0	300.99503	1	2	1	101.561035	239.00671	0	0.227	0.341	4.175	4.185	1111.0
0.0	0.0	2	1	400.0	300.99503	1	2	1	101.561035	239.00671	0	0.227	0.339	3.913	3.889	1111.0
0.0	0.0	2	1	400.0	300.99503	1	2	1	101.561035	239.00671	0	0.227	0.338	3.84	3.889	1111.0
0.0	0.0	2	1	400.0	300.99503	1	2	1	101.561035	239.00671	0	0.227	0.335	3.614	3.613	1111.0
0.0	0.0	2	1	400.0	300.99503	1	2	1	101.561035	239.00671	0	0.227	0.328	3.157	3.12	1111.0
0.0	0.0	2	1	400.0	300.99503	1	2	1	101.561035	239.00671	0	0.227	0.32	3.139	3.12	1111.0
0.0	0.0	2	1	400.0	300.99503	1	2	1	101.561035	239.00671	0	0.227	0.313	2.94	2.901	1111.0
0.0	0.0	2	1	400.0	300.99503	1	2	1	101.561035	239.00671	0	0.227	0.306	2.879	2.505	1111.0
0.0	0.0	2	1	400.0	300.99503	1	2	1	101.561035	239.00671	0	0.227	0.296	2.483	2.505	1111.0
0.0	0.0	2	1	400.0	300.99503	1	2	1	101.561035	239.00671	0	0.227	0.285	2.322	2.162	1111.0
0.0	0.0	2	1	400.0	300.99503	1	2	1	101.561035	239.00671	0	0.227	0.275	2.168	2.162	1111.0
0.0	0.0	2	1	400.0	300.99503	1	2	1	101.561035	239.00671	0	0.227	0.265	2.006	2.009	1111.0
0.0	0.0	2	1	400.0	300.99503	1	2	1	101.561035	239.00671	0	0.226	0.254	1.884	1.867	1111.0
0.0	0.0	2	1	400.0	300.99503	1	2	1	101.561035	239.00671	0	0.226	0.244	1.864	1.867	1111.0
0.0	0.0	2	1	400.0	300.99503	1	2	1	101.561035	239.00671	0	0.226	0.233	1.591	1.612	1111.0
0.0	0.0	2	1	400.0	300.99503	1	2	1	101.561035	239.00671	0	0.226	0.223	1.566	1.499	1111.0
0.0	0.0	2	1	400.0	300.99503	1	2	1	101.561035	239.00671	0	0.226	0.213	1.455	1.499	1111.0
0.0	0.0	2	1	400.0	300.99503	1	2	1	101.561035	239.00671	0	0.226	0.203	1.277	1.294	1111.0
0.0	0.0	2	1	400.0	300.99503	1	2	1	101.561035	239.00671	0	0.226	0.194	1.257	1.294	1111.0
0.0	0.0	2	1	400.0	300.99503	1	2	1	101.561035	239.00671	0	0.226	0.184	1.048	1.117	1111.0
0.0	0.0	2	1	400.0	300.99503	1	2	1	101.561035	239.00671	0	0.226	0.175	1.017	1.038	1111.0
0.0	0.0	2	1	400.0	300.99503	1	2	1	101.561035	239.00671	0	0.226	0.167	1.068	1.038	1111.0
0.0	0.0	2	1	400.0	300.99503	1	2	1	101.561035	239.00671	0	0.226	0.157	0.927	0.896	1111.0
0.0	0.0	2	1	400.0	300.99503	1	2	1	101.561035	239.00671	0	0.226	0.15	0.983	0.833	1111.0
0.0	0.0	2	1	400.0	300.99503	1	2	1	101.561035	239.00671	0	0.226	0.142	0.814	0.833	1111.0
0.0	0.0	2	1	400.0	300.99503	1	2	1	101.561035	239.00671	0	0.226	0.134	0.714	0.719	1111.0
0.0	0.0	2	1	400.0	300.99503	1	2	1	101.561035	239.00671	0	0.226	0.126	0.667	0.719	1111.0
0.0	0.0	2	1	400.0	300.99503	1	2	1	101.561035	239.00671	0	0.226	0.117	0.491	0.668	1111.0
0.0	0.0	2	1	400.0	300.99503	1	2	1	101.561035	239.00671	0	0.226	0.111	0.622	0.577	1111.0
0.0	0.0	2	1	400.0	300.99503	1	2	1	101.561035	239.00671	0	0.226	0.105	0.576	0.577	1111.0
0.0	0.0	2	1	400.0	300.99503	1	2	1	101.561035	239.00671	0	0.225	0.097	0.48	0.498	1111.0
0.0	0.0	2	1	400.0	300.99503	1	2	1	101.561035	239.00671	0	0.225	0.091	0.437	0.462	1111.0
0.0	0.0	2	1	400.0	300.99503	1	2	1	101.561035	239.00671	0	0.225	0.086	0.457	0.462	1111.0
0.0	0.0	2	1	400.0	300.99503	1	2	1	101.561035	239.00671	0	0.225	0.081	0.5	0.399	1111.0
0.0	0.0	2	1	400.0	300.99503	1	2	1	101.561035	239.00671	0	0.225	0.076	0.395	0.399	1111.0
0.0	0.0	2	1	400.0	300.99503	1	2	1	101.561035	239.00671	0	0.225	0.072	0.357	0.371	1111.0
0.0	0.0	2	1	400.0	300.99503	1	2	1	101.561035	239.00671	0	0.225	0.068	0.361	0.32	1111.0
0.0	0.0	2	1	400.0	300.99503	1	2	1	101.561035	239.00671	0	0.225	0.064	0.329	0.32	1111.0
0.0	0.0	2	1	400.0	300.99503	1	2	1	101.561035	239.00671	0	0.225	0.06	0.288	0.297	1111.0
0.0	0.0	2	1	400.0	300.99503	1	2	1	101.561035	239.00671	0	0.225	0.058	0.275	0.257	1111.0
0.0	0.0	2	1	400.0	300.99503	1	2	1	101.561035	239.00671	0	0.225	0.056	0.261	0.257	1111.0
0.0	0.0	2	1	400.0	300.99503	1	2	1	101.561035	239.00671	0	0.225	0.053	0.372	0.238	1111.0
0.0	0.0	2	1	400.0	300.99503	1	2	1	101.561035	239.00671	0	0.225	0.05	0.251	0.238	1111.0
0.0	0.0	2	1	400.0	300.99503	1	2	1	101.561035	239.00671	0	0.225	0.047	0.223	0.206	1111.0
0.0	0.0	2	1	400.0	300.99503	1	2	1	101.561035	239.00671	0	0.225	0.043	0.188	0.191	1111.0
0.0	0.0	2	1	400.0	300.99503	1	2	1	101.561035	239.00671	0	0.225	0.039	0.204	0.191	1111.0
0.0	0.0	2	1	400.0	300.99503	1	2	1	101.561035	239.00671	0	0.225	0.037	0.172	0.165	1111.0
0.0	0.0	2	1	400.0	300.99503	1	2	1	101.561035	239.00671	0	0.225	0.034	-0.014	0.153	1111.0
0.0	0.0	2	1	400.0	300.99503	1	2	1	101.561035	239.00671	0	0.225	0.032	0.149	0.153	1111.0
0.0	0.0	2	1	400.0	300.99503	1	2	1	101.561035	239.00671	0	0.225	0.03	0.078	0.132	1111.0
0.0	0.0	2	1	400.0	300.99503	1	2	1	101.561035	239.00671	0	0.225	0.028	0.137	0.132	1111.0
0.0	0.0	2	1	400.0	300.99503	1	2	1	101.561035	239.00671	0	0.225	0.026	0.251	0.114	1111.0
0.0	0.0	2	1	400.0	300.99503	1	2	1	101.561035	239.00671	0	0.225	0.024	0.096	0.106	1111.0
0.0	0.0	2	1	400.0	300.99503	1	2	1	101.561035	239.00671	0	0.225	0.022	0.157	0.106	1111.0
0.0	0.0	2	1	400.0	300.99503	1	2	1	101.561035	239.00671	0	0.225	0.02	0.124	0.091	1111.0
0.0	0.0	2	1	400.0	300.99503	1	2	1	101.561035	239.00671	0	0.225	0.02	0.148	0.084	1111.0
0.0	0.0	2	1	400.0	300.99503	1	2	1	101.561035	239.00671	0	0.225	0.02	0.084	0.084	1111.0
0.0	0.0	2	1	400.0	300.99503	1	2	1	101.561035	239.00671	0	0.225	0.02	0.06	0.073	1111.0
0.0	0.0	2	1	400.0	300.99503	1	2	1	101.561035	239.00671	0	0.225	0.02	0.319	0.073	1111.0
0.0	0.0	2	1	400.0	300.99503	1	2	1	101.561035	239.00671	0	0.225	0.02	0.055	0.067	1111.0
0.0	0.0	2	1	400.0	300.99503	1	2	1	101.561035	239.00671	0	0.225	0.02	0.069	0.058	1111.0
0.0	0.0	2	1	400.0	300.99503	1	2	1	101.561035	239.00671	0	0.225	0.02	0.071	0.058	1111.0
0.0	0.0	2	1	400.0	300.99503	1	2	1	101.561035	239.00671	0	0.225	0.02	0.081	0.054	1111.0
0.0	0.0	2	1	400.0	300.99503	1	2	1	101.561035	239.00671	0	0.225	0.019	-0.057	0.046	1111.0
0.0	0.0	2	1	400.0	300.99503	1	2	1	101.561035	239.00671	0	0.225	0.019	0.029	0.046	1111.0
0.0	0.0	2	1	400.0	300.99503	1	2	1	101.561035	239.00671	0	0.225	0.019	0.044	0.043	1111.0
0.0	0.0	2	1	400.0	300.99503	1	2	1	101.561035	239.00671	0	0.225	0.019	0.032	0.043	1111.0
0.0	0.0	2	1	400.0	300.99503	1	2	1	101.561035	239.00671	0	0.225	0.019	0.044	0.037	1111.0
0.0	0.0	2	1	400.0	300.99503	1	2	1	101.561035	239.00671	0	0.225	0.019	0.027	0.034	1111.0
0.0	0.0	2	1	400.0	300.99503	1	2	1	101.561035	239.00671	0	0.225	0.019	0.045	0.034	1111.0
0.0	0.0	2	1	400.0	300.99503	1	2	1	101.561035	239.00671	0	0.225	0.019	0.006	0.029	1111.0
0.0	0.0	2	1	400.0	300.99503	1	2	1	101.561035	239.00671	0	0.225	0.019	0.007	0.027	1111.0
0.0	0.0	2	1	400.0	300.99503	1	2	1	101.561035	239.00671	0	0.225	0.019	0.022	0.027	1111.0
0.0	0.0	2	1	400.0	300.99503	1	2	1	101.561035	239.00671	0	0.225	0.019	0.012	0.023	1111.0
0.0	0.0	2	1	400.0	300.99503	1	2	1	101.561035	239.00671	0	0.225	0.019	-0.002	0.023	1111.0
0.0	0.0	2	1	400.0	300.99503	1	2	1	101.561035	239.00671	0	0.225	0.019	-0.001	0.021	1111.0
0.0	0.0	2	1	400.0	300.99503	1	2	1	101.561035	239.00671	0	0.225	0.019	-0.002	0.018	1111.0
0.0	0.0	2	1	400.0	300.99503	1	2	1	101.561035	239.00671	0	0.225	0.019	0.021	0.018	1111.0
0.0	0.0	2	1	400.0	300.99503	1	2	1	101.561035	239.00671	0	0.225	0.019	0.053	0.017	1111.0
0.0	0.0	2	1	400.0	300.99503	1	2	1	101.561035	239.00671	0	0.225	0.019	0.022	0.014	1111.0
0.0	0.0	2	1	400.0	300.99503	1	2	1	101.561035	239.00671	0	0.225	0.019	0.03	0.014	1111.0
0.0	0.0	2	1	400.0	300.99503	1	2	1	101.561035	239.00671	0	0.225	0.018	0.009	0.012	1111.0
0.0	0.0	2	1	400.0	300.99503	1	2	1	101.561035	239.00671	0	0.225	0.017	-0.026	0.012	1111.0
0.0	0.0	2	1	400.0	300.99503	1	2	1	101.561035	239.00671	0	0.225	0.017	-0.003	0.011	1111.0
0.0	0.0	2	1	400.0	300.99503	1	2	1	101.561035	239.00671	0	0.225	0.017	0.019	0.01	1111.0
0.0	0.0	2	1	400.0	300.99503	1	2	1	101.561035	239.00671	0	0.225	0.017	-0.009	0.01	1111.0
0.0	0.0	2	1	400.0	300.99503	1	2	1	101.561035	239.00671	0	0.225	0.017	-0.011	0.009	1111.0
0.0	0.0	2	1	400.0	300.99503	1	2	1	101.561035	239.00671	0	0.225	0.017	0.027	0.007	1111.0
0.0	0.0	2	1	400.0	300.99503	1	2	1	101.561035	239.00671	0	0.225	0.017	0.035	0.007	1111.0
0.0	0.0	2	1	400.0	300.99503	1	2	1	101.561035	239.00671	0	0.225	0.017	0.034	0.007	1111.0
0.0	0.0	2	1	400.0	300.99503	1	2	1	101.561035	239.00671	0	0.225	0.016	-0.021	0.007	1111.0
0.0	0.0	2	1	400.0	300.99503	1	2	1	101.561035	239.00671	0	0.225	0.016	0.012	0.006	1111.0
0.0	0.0	2	1	400.0	300.99503	1	2	1	101.561035	239.00671	0	0.225	0.016	0.007	0.005	1111.0
0.0	0.0	2	1	400.0	300.99503	1	2	1	101.561035	239.00671	0	0.225	0.016	0.016	0.005	1111.0
0.0	0.0	2	1	400.0	300.99503	1	2	1	101.561035	239.00671	0	0.225	0.015	-0.014	0.004	1111.0
0.0	0.0	2	1	400.0	300.99503	1	2	1	101.561035	239.00671	0	0.225	0.015	0.036	0.004	1111.0
0.0	0.0	2	1	400.0	300.99503	1	2	1	101.561035	239.00671	0	0.225	0.014	-0.015	0.004	1111.0
0.0	0.0	2	1	400.0	300.99503	1	2	1	101.561035	239.00671	0	0.225	0.013	0.039	0.003	1111.0
0.0	0.0	2	1	400.0	300.99503	1	2	1	101.561035	239.00671	0	0.225	0.013	0.102	0.002	1111.0
0.0	0.0	2	1	400.0	300.99503	1	2	1	101.561035	239.00671	0	0.225	0.012	-0.136	0.002	1111.0
0.0	0.0	2	1	400.0	300.99503	1	2	1	101.561035	239.00671	0	0.225	0.012	0.018	0.002	1111.0
0.0	0.0	2	1	400.0	300.99503	1	2	1	101.561035	239.00671	0	0.225	0.012	0.012	0.002	1111.0
0.0	0.0	2	1	400.0	300.99503	1	2	1	101.561035	239.00671	0	0.225	0.012	0.01	0.002	1111.0
0.0	0.0	2	1	400.0	300.99503	1	2	1	101.561035	239.00671	0	0.225	0.012	0.074	0.001	1111.0
0.0	0.0	2	1	400.0	300.99503	1	2	1	101.561035	239.00671	0	0.225	0.012	0.005	0.001	1111.0
0.0	0.0	2	1	400.0	300.99503	1	2	1	101.561035	239.00671	0	0.225	0.011	-0.087	0.001	1111.0
0.0	0.0	2	1	400.0	300.99503	1	2	1	101.561035	239.00671	0	0.225	0.01	-0.047	0.001	1111.0
0.0	0.0	2	1	400.0	300.99503	1	2	1	101.561035	239.00671	0	0.225	0.01	0.0	0.001	1111.0
0.0	0.0	2	1	400.0	300.99503	1	2	1	101.561035	239.00671	0	0.225	0.01	-0.003	0.001	1111.0
0.0	0.0	2	1	400.0	300.99503	1	2	1	101.561035	239.00671	0	0.224	0.01	0.018	0.001	1111.0
0.0	0.0	2	1	400.0	300.99503	1	2	1	101.561035	239.00671	0	0.224	0.009	0.01	0.0	1111.0
0.0	0.0	2	1	400.0	300.99503	1	2	1	101.561035	239.00671	0	0.224	0.008	0.02	0.0	1111.0
0.0	0.0	2	1	400.0	300.99503	1	2	1	101.561035	239.00671	0	0.224	0.008	-0.007	0.0	1111.0
0.0	0.0	2	1	400.0	300.99503	1	2	1	101.561035	239.00671	0	0.224	0.008	0.019	0.0	1111.0
0.0	0.0	2	1	400.0	300.99503	1	2	1	101.561035	239.00671	0	0.224	0.006	-0.026	0.0	1111.0
0.0	0.0	2	1	400.0	300.99503	1	2	1	101.561035	239.00671	0	0.224	0.005	-0.031	0.0	1111.0
0.0	0.0	2	1	400.0	300.99503	1	2	1	101.561035	239.00671	0	0.224	0.004	0.019	0.0	1111.0
0.0	0.0	2	1	400.0	300.99503	1	2	1	101.561035	239.00671	0	0.224	0.003	-0.103	0.0	1111.0
0.0	0.0	2	1	400.0	300.99503	1	2	1	101.561035	239.00671	0	0.224	0.003	0.018	0.0	1111.0
0.0	0.0	2	1	400.0	300.99503	1	2	1	101.561035	239.00671	0	0.224	0.003	-0.007	0.0	1111.0
0.0	0.0	2	1	400.0	300.99503	1	2	1	101.561035	239.00671	0	0.224	0.002	-0.004	0.0	1111.0
0.0	0.0	2	1	400.0	300.99503	1	2	1	101.561035	239.00671	0	0.224	0.002	-0.002	0.0	1111.0
0.0	0.0	2	1	400.0	300.99503	1	2	1	101.561035	239.00671	0	0.224	0.002	-0.008	0.0	1111.0
0.0	0.0	2	1	400.0	300.99503	1	2	1	101.561035	239.00671	0	0.224	0.002	0.033	0.0	1111.0
0.0	0.0	2	1	400.0	300.99503	1	2	1	101.561035	239.00671	0	0.224	0.002	-0.003	0.0	1111.0
0.0	0.0	2	1	400.0	300.99503	1	2	1	101.561035	239.00671	0	0.224	0.002	0.132	0.0	1111.0
0.0	0.0	2	1	400.0	300.99503	1	2	1	101.561035	239.00671	0	0.224	0.002	0.002	0.0	1111.0
0.0	0.0	2	1	400.0	300.99503	1	2	1	101.561035	239.00671	0	0.224	0.002	-0.008	0.0	1111.0
0.0	0.0	2	1	400.0	300.99503	1	2	1	101.561035	239.00671	0	0.224	0.001	-0.084	0.0	1111.0
0.0	0.0	2	1	400.0	300.99503	1	2	1	101.561035	239.00671	0	0.224	0.0	-0.132	0.0	1111.0
0.0	0.0	2	1	400.0	300.99503	1	2	1	101.561035	239.00671	0	0.224	0.0	0.018	0.0	1111.0
0.0	0.0	2	1	400.0	300.99503	1	2	1	101.561035	239.00671	0	0.224	0.0	0.025	0.0	1111.0
0.0	0.0	2	1	400.0	300.99503	1	2	1	101.561035	239.00671	0	0.224	-0.001	-0.156	0.0	1111.0
0.0	0.0	2	1	400.0	300.99503	1	2	1	101.561035	239.00671	0	0.224	0.0	0.0	0.0	1111.0
0.0	0.0	2	1	400.0	300.99503	1	2	1	101.561035	239.00671	0	0.224	0.0	0.026	0.0	1111.0
0.0	0.0	2	1	400.0	300.99503	1	2	1	101.561035	239.00671	0	0.224	-0.001	-0.024	0.0	1111.0
0.0	0.0	2	1	400.0	300.99503	1	2	1	101.561035	239.00671	0	0.224	0.0	0.0	0.0	1111.0
0.0	0.0	2	1	400.0	300.99503	1	2	1	101.561035	239.00671	0	0.224	0.0	0.002	0.0	1111.0
0.0	0.0	2	1	400.0	300.99503	1	2	1	101.561035	239.00671	0	0.224	-0.001	-0.03	0.0	1111.0
0.0	0.0	2	1	400.0	300.99503	1	2	1	101.561035	239.00671	0	0.224	0.0	0.011	0.0	1111.0
0.0	0.0	2	1	400.0	300.99503	1	2	1	101.561035	239.00671	0	0.224	-0.001	-0.012	0.0	1111.0
0.0	0.0	2	1	400.0	300.99503	1	2	1	101.561035	239.00671	0	0.224	0.0	-0.008	0.0	1111.0
0.0	0.0	2	1	400.0	300.99503	1	2	1	101.561035	239.00671	0	0.224	0.0	0.02	0.0	1111.0
0.0	0.0	2	1	400.0	300.99503	1	2	1	101.561035	239.00671	0	0.224	-0.001	-0.031	0.0	1111.0
0.0	0.0	2	1	400.0	300.99503	1	2	1	101.561035	239.00671	0	0.224	0.0	0.021	0.0	1111.0
0.0	0.0	2	1	400.0	300.99503	1	2	1	101.561035	239.00671	0	0.224	0.0	0.022	0.0	1111.0
0.0	0.0	2	1	400.0	300.99503	1	2	1	101.561035	239.00671	0	0.224	-0.001	-0.021	0.0	1111.0
0.0	0.0	2	1	400.0	300.99503	1	2	1	101.561035	239.00671	0	0.224	-0.001	-0.02	0.0	1111.0
0.0	0.0	2	1	400.0	300.99503	1	2	1	101.561035	239.00671	0	0.224	0.0	-0.002	0.0	1111.0
0.0	0.0	2	1	400.0	300.99503	1	2	1	101.561035	239.00671	0	0.224	-0.001	-0.048	0.0	1111.0
0.0	0.0	2	1	400.0	300.99503	1	2	1	101.561035	239.00671	0	0.224	-0.001	-0.015	0.0	1111.0
0.0	0.0	2	1	400.0	300.99503	1	2	1	101.561035	239.00671	0	0.224	0.0	-0.011	0.0	1111.0
0.0	0.0	2	1	400.0	300.99503	1	2	1	101.561035	239.00671	0	0.224	0.0	0.009	0.0	1111.0
0.0	0.0	2	1	400.0	300.99503	1	2	1	101.561035	239.00671	0	0.224	-0.001	-0.034	0.0	1111.0
0.0	0.0	2	1	400.0	300.99503	1	2	1	101.561035	239.00671	0	0.224	0.0	0.0	0.0	1111.0
0.0	0.0	2	1	400.0	300.99503	1	2	1	101.561035	239.00671	0	0.224	0.0	-0.001	0.0	1111.0
0.0	0.0	2	1	400.0	300.99503	1	2	1	101.561035	239.00671	0	0.224	-0.001	-0.122	0.0	1111.0
0.0	0.0	2	1	400.0	300.99503	1	2	1	101.561035	239.00671	0	0.224	0.0	-0.001	0.0	1111.0
0.0	0.0	2	1	400.0	300.99503	1	2	1	101.561035	239.00671	0	0.224	0.0	-0.002	0.0	1111.0
0.0	0.0	2	1	400.0	300.99503	1	2	1	101.561035	239.00671	0	0.224	0.0	-0.009	0.0	1111.0
0.0	0.0	2	1	400.0	300.99503	1	2	1	101.561035	239.00671	0	0.224	0.0	0.016	0.0	1111.0
0.0	0.0	2	1	400.0	300.99503	1	2	1	101.561035	239.00671	0	0.224	0.0	0.025	0.0	1111.0
0.0	0.0	2	1	400.0	300.99503	1	2	1	101.561035	239.00671	0	0.224	0.0	0.0	0.0	1111.0
0.0	0.0	2	1	400.0	300.99503	1	2	1	101.561035	239.00671	0	0.224	-0.001	-0.037	0.0	1111.0
0.0	0.0	2	1	400.0	300.99503	1	2	1	101.561035	239.00671	0	0.224	-0.001	-0.017	0.0	1111.0
0.0	0.0	2	1	400.0	300.99503	1	2	1	101.561035	239.00671	0	0.224	-0.001	-0.015	0.0	1111.0
0.0	0.0	2	1	400.0	300.99503	1	2	1	101.561035	239.00671	0	0.224	0.0	0.066	0.0	1111.0
0.0	0.0	2	1	400.0	300.99503	1	2	1	101.561035	239.00671	0	0.224	0.0	0.101	0.0	1111.0
0.0	0.0	2	1	400.0	300.99503	1	2	1	101.561035	239.00671	0	0.224	0.0	0.112	0.0	1111.0
0.0	0.0	2	1	400.0	300.99503	1	2	1	101.561035	239.00671	0	0.224	0.0	0.119	0.0	1111.0
0.0	0.0	2	1	400.0	300.99503	1	2	1	101.561035	239.00671	0	0.224	0.0	0.01	0.0	1111.0
0.0	0.0	2	1	400.0	300.99503	1	2	1	101.561035	239.00671	0	0.224	-0.001	-0.026	0.0	1111.0
0.0	0.0	2	1	400.0	300.99503	1	2	1	101.561035	239.00671	0	0.224	0.0	-0.001	0.0	1111.0
0.0	0.0	2	1	400.0	300.99503	1	2	1	101.561035	239.00671	0	0.224	0.0	0.01	0.0	1111.0
0.0	0.0	2	1	400.0	300.99503	1	2	1	101.561035	239.00671	0	0.224	0.0	0.019	0.0	1111.0
0.0	0.0	2	1	400.0	300.99503	1	2	1	101.561035	239.00671	0	0.224	0.0	0.025	0.0	1111.0
0.0	0.0	2	1	400.0	300.99503	1	2	1	101.561035	239.00671	0	0.224	-0.001	-0.02	0.0	1111.0
0.0	0.0	2	1	400.0	300.99503	1	2	1	101.561035	239.00671	0	0.224	-0.001	-0.063	0.0	1111.0
0.0	0.0	2	1	400.0	300.99503	1	2	1	101.561035	239.00671	0	0.224	0.0	0.012	0.0	1111.0
0.0	0.0	2	1	400.0	300.99503	1	2	1	101.561035	239.00671	0	0.224	0.0	0.0	0.0	1111.0
0.0	0.0	2	1	400.0	300.99503	1	2	1	101.561035	239.00671	0	0.224	-0.001	-0.02	0.0	1111.0
0.0	0.0	2	1	400.0	300.99503	1	2	1	101.561035	239.00671	0	0.224	-0.001	-0.032	0.0	1111.0
0.0	0.0	2	1	400.0	300.99503	1	2	1	101.561035	239.00671	0	0.224	0.0	0.031	0.0	1111.0
0.0	0.0	2	1	400.0	300.99503	1	2	1	101.561035	239.00671	0	0.224	0.0	0.014	0.0	1111.0
0.0	0.0	2	1	400.0	300.99503	1	2	1	101.561035	239.00671	0	0.224	0.0	0.004	0.0	1111.0
0.0	0.0	2	1	400.0	300.99503	1	2	1	101.561035	239.00671	0	0.224	0.0	0.007	0.0	1111.0
0.0	0.0	2	1	400.0	300.99503	1	2	1	101.561035	239.00671	0	0.224	-0.001	-0.018	0.0	1111.0
0.0	0.0	2	1	400.0	300.99503	1	2	1	101.561035	239.00671	0	0.224	0.0	0.0	0.0	1111.0
0.0	0.0	2	1	400.0	300.99503	1	2	1	101.561035	239.00671	0	0.224	0.0	0.014	0.0	1111.0
0.0	0.0	2	1	400.0	300.99503	1	2	1	101.561035	239.00671	0	0.224	-0.001	-0.025	0.0	1111.0
0.0	0.0	2	1	400.0	300.99503	1	2	1	101.561035	239.00671	0	0.224	-0.001	-0.046	0.0	1111.0
0.0	0.0	2	1	400.0	300.99503	1	2	1	101.561035	239.00671	0	0.224	0.0	0.011	0.0	1111.0
0.0	0.0	2	1	400.0	300.99503	1	2	1	101.561035	239.00671	0	0.224	0.0	0.146	0.0	1111.0
0.0	0.0	2	1	400.0	300.99503	1	2	1	101.561035	239.00671	0	0.224	0.0	0.017	0.0	1111.0
0.0	0.0	2	1	400.0	300.99503	1	2	1	101.561035	239.00671	0	0.224	0.0	0.014	0.0	1111.0
0.0	0.0	2	1	400.0	300.99503	1	2	1	101.561035	239.00671	0	0.224	-0.001	-0.031	0.0	1111.0
0.0	0.0	2	1	400.0	300.99503	1	2	1	101.561035	239.00671	0	0.224	-0.001	-0.021	0.0	1111.0
0.0	0.0	2	1	400.0	300.99503	1	2	1	101.561035	239.00671	0	0.224	0.0	0.033	0.0	1111.0
0.0	0.0	2	1	400.0	300.99503	1	2	1	101.561035	239.00671	0	0.224	0.0	0.075	0.0	1111.0
0.0	0.0	2	1	400.0	300.99503	1	2	1	101.561035	239.00671	0	0.224	-0.001	-0.023	0.0	1111.0
0.0	0.0	2	1	400.0	300.99503	1	2	1	101.561035	239.00671	0	0.224	-0.001	-0.04	0.0	1111.0
0.0	0.0	2	1	400.0	300.99503	1	2	1	101.561035	239.00671	0	0.224	0.0	-0.004	0.0	1111.0
0.0	0.0	2	1	400.0	300.99503	1	2	1	101.561035	239.00671	0	0.224	0.0	-0.003	0.0	1111.0
0.0	0.0	2	1	400.0	300.99503	1	2	1	101.561035	239.00671	0	0.224	0.0	0.004	0.0	1111.0
0.0	0.0	2	1	400.0	300.99503	1	2	1	101.561035	239.00671	0	0.224	-0.001	-0.023	0.0	1111.0
0.0	0.0	2	1	400.0	300.99503	1	2	1	101.561035	239.00671	0	0.224	0.0	-0.005	0.0	1111.0
0.0	0.0	2	1	400.0	300.99503	1	2	1	101.561035	239.00671	0	0.224	-0.001	-0.015	0.0	1111.0
0.0	0.0	2	1	400.0	300.99503	1	2	1	101.561035	239.00671	0	0.224	-0.001	-0.156	0.0	1111.0
0.0	0.0	2	1	400.0	300.99503	1	2	1	101.561035	239.00671	0	0.224	0.0	0.041	0.0	1111.0
0.0	0.0	2	1	400.0	300.99503	1	2	1	101.561035	239.00671	0	0.224	-0.001	-0.032	0.0	1111.0
0.0	0.0	2	1	400.0	300.99503	1	2	1	101.561035	239.00671	0	0.224	0.0	0.011	0.0	1111.0
0.0	0.0	2	1	400.0	300.99503	1	2	1	101.561035	239.00671	0	0.224	-0.001	-0.021	0.0	1111.0
0.0	0.0	2	1	400.0	300.99503	1	2	1	101.561035	239.00671	0	0.224	0.0	0.013	0.0	1111.0
0.0	0.0	2	1	400.0	300.99503	1	2	1	101.561035	239.00671	0	0.224	0.0	-0.009	0.0	1111.0
0.0	0.0	2	1	400.0	300.99503	1	2	1	101.561035	239.00671	0	0.224	0.0	0.005	0.0	1111.0
0.0	0.0	2	1	400.0	300.99503	1	2	1	101.561035	239.00671	0	0.224	0.0	0.02	0.0	1111.0
0.0	0.0	2	1	400.0	300.99503	1	2	1	101.561035	239.00671	0	0.224	0.0	0.028	0.0	1111.0
0.0	0.0	2	1	400.0	300.99503	1	2	1	101.561035	239.00671	0	0.224	0.0	0.017	0.0	1111.0
0.0	0.0	2	1	400.0	300.99503	1	2	1	101.561035	239.00671	0	0.224	-0.001	-0.082	0.0	1111.0
0.0	0.0	2	1	400.0	300.99503	1	2	1	101.561035	239.00671	0	0.224	0.0	0.014	0.0	1111.0
0.0	0.0	2	1	400.0	300.99503	1	2	1	101.561035	239.00671	0	0.224	0.0	0.005	0.0	1111.0
0.0	0.0	2	1	400.0	300.99503	1	2	1	101.561035	239.00671	0	0.224	0.0	0.003	0.0	1111.0
0.0	0.0	2	1	400.0	300.99503	1	2	1	101.561035	239.00671	0	0.224	0.0	0.011	0.0	1111.0
0.0	0.0	2	1	400.0	300.99503	1	2	1	101.561035	239.00671	0	0.224	0.0	0.0	0.0	1111.0
0.0	0.0	2	1	400.0	300.99503	1	2	1	101.561035	239.00671	0	0.224	0.0	0.017	0.0	1111.0
0.0	0.0	2	1	400.0	300.99503	1	2	1	101.561035	239.00671	0	0.224	0.0	0.0	0.0	1111.0
0.0	0.0	2	1	400.0	300.99503	1	2	1	101.561035	239.00671	0	0.224	-0.001	-0.027	0.0	1111.0
0.0	0.0	2	1	400.0	300.99503	1	2	1	101.561035	239.00671	0	0.224	0.0	0.025	0.0	1111.0
0.0	0.0	2	1	400.0	300.99503	1	2	1	101.561035	239.00671	0	0.224	0.0	0.012	0.0	1111.0
0.0	0.0	2	1	400.0	300.99503	1	2	1	101.561035	239.00671	0	0.224	0.0	0.011	0.0	1111.0
0.0	0.0	2	1	400.0	300.99503	1	2	1	101.561035	239.00671	0	0.224	0.0	0.026	0.0	1111.0
0.0	0.0	2	1	400.0	300.99503	1	2	1	101.561035	239.00671	0	0.224	0.0	0.017	0.0	1111.0
-5555.5557	-400.0	3	1	400.0	201.99005	1	2	1	101.561035	239.00671	1	0.224	0.0	0.011	0.0	1111.0
-5555.5557	-400.0	3	1	400.0	201.99005	0	2	1	101.561035	239.00671	1	0.224	-0.001	-0.018	0.0	1111.0
-5555.5557	-400.0	3	1	400.0	201.99005	0	2	1	101.561035	239.00671	1	0.224	0.0	0.013	0.0	1111.0
-5555.5557	-400.0	3	1	400.0	201.99005	0	2	1	101.561035	239.00671	1	0.224	-0.001	-0.047	0.0	1111.0
-5555.5557	-400.0	3	1	400.0	201.99005	0	2	1	101.561035	239.00671	1	0.224	-0.003	-0.268	-0.392	1111.0
-5555.5557	-400.0	3	1	400.0	201.99005	0	2	1	101.561035	239.00671	1	0.224	-0.007	-0.627	-1.097	1111.0
-5555.5557	-400.0	3	1	400.0	201.99005	0	2	1	101.561035	239.00671	1	0.224	-0.015	-1.021	-1.097	1111.0
-5555.5557	-400.0	3	1	400.0	201.99005	0	2	1	101.561035	239.00671	1	0.224	-0.025	-1.414	-1.413	1111.0
-5555.5557	-400.0	3	1	400.0	201.99005	0	2	1	101.561035	239.00671	1	0.224	-0.034	-1.455	-1.413	1111.0
-5555.5557	-400.0	3	1	400.0	201.99005	0	2	1	101.561035	239.00671	1	0.224	-0.047	-1.985	-1.978	1111.0
-5555.5557	-400.0	3	1	400.0	201.99005	0	2	1	101.561035	239.00671	1	0.223	-0.061	-2.291	-2.232	1111.0
-5555.5557	-400.0	3	1	400.0	201.99005	0	2	1	101.561035	239.00671	1	0.223	-0.071	-2.043	-2.232	1111.0
-5555.5557	-400.0	3	1	400.0	201.99005	0	2	1	101.561035	239.00671	1	0.223	-0.087	-2.734	-2.686	1111.0
-5555.5557	-400.0	3	1	400.0	201.99005	0	2	1	101.561035	239.00671	1	0.223	-0.101	-2.68	-2.889	1111.0
-5555.5557	-400.0	3	1	400.0	201.99005	0	2	1	101.561035	239.00671	1	0.222	-0.113	-2.867	-2.889	111.0
-5555.5557	-400.0	3	1	400.0	201.99005	0	2	1	101.561035	239.00671	1	0.222	-0.128	-3.341	-3.254	111.0
-5555.5557	-400.0	3	1	400.0	201.99005	0	2	1	101.561035	239.00671	1	0.222	-0.142	-3.303	-3.254	111.0
-5555.5557	-400.0	3	1	400.0	201.99005	0	2	1	101.561035	239.00671	1	0.222	-0.156	-3.566	-3.569	111.0
-5555.5557	-400.0	3	1	400.0	201.99005	0	2	1	101.561035	239.00671	1	0.221	-0.171	-3.742	-3.709	111.0
-5555.5557	-400.0	3	1	400.0	201.99005	0	2	1	101.561035	239.00671	1	0.221	-0.185	-3.732	-3.709	111.0
-5555.5557	-400.0	3	1	400.0	201.99005	0	2	1	101.561035	239.00671	1	0.221	-0.199	-3.98	-3.963	1135.0
-5555.5557	-400.0	3	1	400.0	201.99005	0	2	1	101.561035	239.00671	1	0.22	-0.212	-4.01	-4.075	1135.0
-5555.5557	-400.0	3	1	400.0	201.99005	0	2	1	101.561035	239.00671	1	0.22	-0.224	-4.035	-4.075	111.0
-5555.5557	-400.0	3	1	400.0	201.99005	0	2	1	101.561035	239.00671	1	0.22	-0.236	-4.27	-4.278	111.0
-5555.5557	-400.0	3	1	400.0	201.99005	0	2	1	101.561035	239.00671	1	0.219	-0.247	-4.309	-4.278	111.0
-5555.5557	-400.0	3	1	400.0	201.99005	0	2	1	101.561035	239.00671	1	0.219	-0.259	-4.371	-4.369	111.0
-5555.5557	-400.0	3	1	400.0	201.99005	0	2	1	101.561035	239.00671	1	0.219	-0.27	-4.521	-4.531	111.0
-5555.5557	-400.0	3	1	400.0	201.99005	0	2	1	101.561035	239.00671	1	0.219	-0.28	-4.491	-4.531	111.0
-5555.5557	-400.0	3	1	400.0	201.99005	0	2	1	101.561035	239.00671	1	0.218	-0.29	-4.592	-4.604	87.0
-5555.5557	-400.0	3	1	400.0	201.99005	0	2	1	101.561035	239.00671	1	0.218	-0.3	-4.712	-4.735	111.0
-5555.5557	-400.0	3	1	400.0	201.99005	0	2	1	101.561035	239.00671	1	0.218	-0.309	-4.733	-4.735	111.0
-5555.5557	-400.0	3	1	400.0	201.99005	0	2	1	101.561035	239.00671	1	0.217	-0.317	-4.802	-4.793	111.0
-5555.5557	-400.0	3	1	400.0	201.99005	0	2	1	101.561035	239.00671	1	0.217	-0.326	-4.974	-4.793	111.0
-5555.5557	-400.0	3	1	400.0	201.99005	0	2	1	101.561035	239.00671	1	0.216	-0.333	-4.831	-4.898	111.0
-5555.5557	-400.0	3	1	400.0	201.99005	0	2	1	101.561035	239.00671	1	0.216	-0.341	-4.937	-4.945	111.0
-5555.5557	-400.0	3	1	400.0	201.99005	0	2	1	101.561035	239.00671	1	0.216	-0.347	-4.978	-4.945	111.0
-5555.5557	-400.0	3	1	400.0	201.99005	0	2	1	101.561035	239.00671	1	0.215	-0.353	-5.034	-5.029	111.0
-5555.5557	-400.0	3	1	400.0	201.99005	0	2	1	101.561035	239.00671	1	0.215	-0.36	-5.112	-5.102	111.0
-5555.5557	-400.0	3	1	400.0	201.99005	0	2	1	101.561035	239.00671	1	0.215	-0.367	-5.11	-5.102	111.0
-5555.5557	-400.0	3	1	400.0	201.99005	0	2	1	101.561035	239.00671	1	0.215	-0.373	-5.167	-5.134	111.0
-5555.5557	-400.0	3	1	400.0	201.99005	0	2	1	101.561035	239.00671	1	0.214	-0.379	-5.142	-5.134	111.0
-5555.5557	-400.0	3	1	400.0	201.99005	0	2	1	101.561035	239.00671	1	0.214	-0.384	-5.218	-5.192	111.0
-5555.5557	-400.0	3	1	400.0	201.99005	0	2	1	101.561035	239.00671	1	0.214	-0.388	-5.181	-5.218	111.0
-5555.5557	-400.0	3	1	400.0	201.99005	0	2	1	101.561035	239.00671	1	0.214	-0.392	-5.177	-5.218	111.0
-5555.5557	-400.0	3	1	400.0	201.99005	0	2	1	101.561035	239.00671	1	0.214	-0.396	-5.257	-5.265	111.0
-5555.5557	-400.0	3	1	400.0	201.99005	0	2	1	101.561035	239.00671	1	0.214	-0.401	-5.294	-5.286	87.0
-5555.5557	-400.0	3	1	400.0	201.99005	0	2	1	101.561035	239.00671	1	0.214	-0.403	-5.221	-5.286	111.0
-5555.5557	-400.0	3	1	400.0	201.99005	0	2	1	101.561035	239.00671	1	0.214	-0.406	-5.321	-5.324	111.0
-5555.5557	-400.0	3	1	400.0	201.99005	0	2	1	101.561035	239.00671	1	0.214	-0.409	-5.332	-5.324	111.0
-5555.5557	-400.0	3	1	400.0	201.99005	0	2	1	101.561035	239.00671	1	0.214	-0.413	-5.371	-5.34	111.0
-5555.5557	-400.0	3	1	400.0	201.99005	0	2	1	101.561035	239.00671	1	0.214	-0.417	-5.449	-5.371	111.0
-5555.5557	-400.0	3	1	400.0	201.99005	0	2	1	101.561035	239.00671	1	0.214	-0.42	-5.105	-5.371	111.0
-5555.5557	-400.0	3	1	400.0	201.99005	0	2	1	101.561035	239.00671	1	0.214	-0.423	-5.42	-5.384	111.0
-5555.5557	-400.0	3	1	400.0	201.99005	0	2	1	101.561035	239.00671	1	0.214	-0.424	-5.28	-5.408	111.0
-5555.5557	-400.0	3	1	400.0	201.99005	0	2	1	101.561035	239.00671	1	0.214	-0.426	-5.458	-5.408	111.0
-5555.5557	-400.0	3	1	400.0	201.99005	0	2	1	101.561035	239.00671	1	0.214	-0.428	-5.535	-5.419	111.0
-5555.5557	-400.0	3	1	400.0	201.99005	1	2	1	101.561035	239.00671	1	0.214	-0.43	-5.4	-5.419	111.0
-5555.5557	-400.0	3	1	400.0	201.99005	1	2	1	101.561035	239.00671	1	0.214	-0.432	-5.431	-5.438	111.0
-5555.5557	-400.0	3	1	400.0	201.99005	1	2	1	101.561035	239.00671	1	0.214	-0.434	-5.432	-5.447	111.0
-5555.5557	-400.0	3	1	400.0	201.99005	1	2	1	101.561035	239.00671	1	0.214	-0.436	-5.507	-5.447	111.0
-5555.5557	-400.0	3	1	400.0	201.99005	1	2	1	101.561035	239.00671	1	0.214	-0.438	-5.457	-5.463	111.0
-5555.5557	-400.0	3	1	400.0	201.99005	1	2	1	101.561035	239.00671	1	0.214	-0.44	-5.494	-5.47	111.0
-5555.5557	-400.0	3	1	400.0	201.99005	1	2	1	101.561035	239.00671	1	0.214	-0.441	-5.46	-5.47	111.0
-5555.5557	-400.0	3	1	400.0	201.99005	1	2	1	101.561035	239.00671	1	0.214	-0.441	-5.443	-5.482	111.0
-5555.5557	-400.0	3	1	400.0	201.99005	1	2	1	101.561035	239.00671	1	0.214	-0.441	-5.542	-5.482	111.0
-5555.5557	-400.0	3	1	400.0	201.99005	1	2	1	101.561035	239.00671	1	0.214	-0.441	-5.47	-5.488	111.0
-5555.5557	-400.0	3	1	400.0	201.99005	1	2	1	101.561035	239.00671	1	0.214	-0.441	-5.365	-5.498	111.0
-5555.5557	-400.0	3	1	400.0	201.99005	1	2	1	101.561035	239.00671	1	0.214	-0.441	-5.516	-5.498	111.0
-5555.5557	-400.0	3	1	400.0	201.99005	1	2	1	101.561035	239.00671	1	0.214	-0.441	-5.465	-5.507	111.0
-5555.5557	-400.0	3	1	400.0	201.99005	1	2	1	101.561035	239.00671	1	0.214	-0.441	-5.473	-5.51	111.0
-5555.5557	-400.0	3	1	400.0	201.99005	1	2	1	101.561035	239.00671	1	0.214	-0.441	-5.532	-5.51	111.0
-5555.5557	-400.0	3	1	400.0	201.99005	1	2	1	101.561035	239.00671	1	0.214	-0.442	-5.557	-5.517	111.0
-5555.5557	-400.0	3	1	400.0	201.99005	1	2	1	101.561035	239.00671	1	0.214	-0.442	-5.556	-5.517	111.0
-5555.5557	-400.0	3	1	400.0	201.99005	1	2	1	101.561035	239.00671	1	0.214	-0.442	-5.487	-5.521	111.0
-5555.5557	-400.0	3	1	400.0	201.99005	1	2	1	101.561035	239.00671	1	0.214	-0.442	-5.501	-5.526	111.0
-5555.5557	-400.0	3	1	400.0	201.99005	1	2	1	101.561035	239.00671	1	0.214	-0.443	-5.568	-5.526	111.0
-5555.5557	-400.0	3	1	400.0	201.99005	1	2	1	101.561035	239.00671	1	0.214	-0.443	-5.487	-5.529	111.0
-5555.5557	-400.0	3	1	400.0	201.99005	1	2	1	101.561035	239.00671	1	0.214	-0.444	-5.57	-5.533	111.0
-5555.5557	-400.0	3	1	400.0	201.99005	1	2	1	101.561035	239.00671	1	0.214	-0.445	-5.621	-5.533	111.0
-5555.5557	-400.0	3	1	400.0	201.99005	1	2	1	101.561035	239.00671	1	0.214	-0.445	-5.538	-5.537	111.0
-5555.5557	-400.0	3	1	400.0	201.99005	1	2	1	101.561035	239.00671	1	0.214	-0.446	-5.562	-5.537	111.0
-5555.5557	-400.0	3	1	400.0	201.99005	1	2	1	101.561035	239.00671	1	0.214	-0.446	-5.557	-5.54	111.0
-5555.5557	-400.0	3	1	400.0	201.99005	1	2	1	101.561035	239.00671	1	0.214	-0.447	-5.571	-5.542	111.0
-5555.5557	-400.0	3	1	400.0	201.99005	1	2	1	101.561035	239.00671	1	0.214	-0.447	-5.55	-5.542	111.0
-5555.5557	-400.0	3	1	400.0	201.99005	1	2	1	101.561035	239.00671	1	0.214	-0.447	-5.38	-5.543	111.0
-5555.5557	-400.0	3	1	400.0	201.99005	1	2	1	101.561035	239.00671	1	0.214	-0.447	-5.539	-5.544	111.0
-5555.5557	-400.0	3	1	400.0	201.99005	1	2	1	101.561035	239.00671	1	0.214	-0.448	-5.576	-5.544	111.0
-5555.5557	-400.0	3	1	400.0	201.99005	1	2	1	101.561035	239.00671	1	0.214	-0.448	-5.528	-5.547	111.0
-5555.5557	-400.0	3	1	400.0	201.99005	1	2	1	101.561035	239.00671	1	0.214	-0.449	-5.519	-5.547	111.0
-5555.5557	-400.0	3	1	400.0	201.99005	1	2	1	101.561035	239.00671	1	0.214	-0.451	-5.6	-5.548	111.0
-5555.5557	-400.0	3	1	400.0	201.99005	1	2	1	101.561035	239.00671	1	0.214	-0.451	-5.53	-5.55	111.0
-5555.5557	-400.0	3	1	400.0	201.99005	1	2	1	101.561035	239.00671	1	0.214	-0.453	-5.572	-5.55	111.0
-5555.5557	-400.0	3	1	400.0	201.99005	1	2	1	101.561035	239.00671	1	0.214	-0.454	-5.494	-5.551	111.0
-5555.5557	-400.0	3	1	400.0	201.99005	1	2	1	101.561035	239.00671	1	0.214	-0.455	-5.567	-5.552	111.0
-5555.5557	-400.0	3	1	400.0	201.99005	1	2	1	101.561035	239.00671	1	0.214	-0.456	-5.783	-5.552	111.0
-5555.5557	-400.0	3	1	400.0	201.99005	1	2	1	101.561035	239.00671	1	0.214	-0.456	-5.551	-5.553	111.0
-5555.5557	-400.0	3	1	400.0	201.99005	1	2	1	101.561035	239.00671	1	0.214	-0.456	-5.549	-5.553	111.0
-5555.5557	-400.0	3	1	400.0	201.99005	1	2	1	101.561035	239.00671	1	0.214	-0.457	-5.507	-5.554	111.0
-5555.5557	-400.0	3	1	400.0	201.99005	1	2	1	101.561035	239.00671	1	0.214	-0.457	-5.527	-5.555	111.0
-5555.5557	-400.0	3	1	400.0	201.99005	1	2	1	101.561035	239.00671	1	0.214	-0.457	-5.523	-5.555	111.0
-5555.5557	-400.0	3	1	400.0	201.99005	1	2	1	101.561035	239.00671	1	0.214	-0.458	-5.518	-5.555	111.0
-5555.5557	-400.0	3	1	400.0	201.99005	1	2	1	101.561035	239.00671	1	0.214	-0.459	-5.565	-5.556	111.0
-5555.5557	-400.0	3	1	400.0	201.99005	1	2	1	101.561035	239.00671	1	0.214	-0.461	-5.558	-5.556	111.0
-5555.5557	-400.0	3	1	400.0	201.99005	1	2	1	101.561035	239.00671	1	0.214	-0.461	-5.558	-5.556	111.0
-5555.5557	-400.0	3	1	400.0	201.99005	1	2	1	101.561035	239.00671	1	0.214	-0.461	-5.599	-5.556	111.0
-5555.5557	-400.0	3	1	400.0	201.99005	1	2	1	101.561035	239.00671	1	0.214	-0.461	-5.604	-5.557	111.0
-5555.5557	-400.0	3	1	400.0	201.99005	1	2	1	101.561035	239.00671	1	0.214	-0.461	-5.61	-5.557	111.0
-5555.5557	-400.0	3	1	400.0	201.99005	1	2	1	101.561035	239.00671	1	0.214	-0.46	-5.535	-5.557	111.0
-5555.5557	-400.0	3	1	400.0	201.99005	1	2	1	101.561035	239.00671	1	0.214	-0.46	-5.553	-5.559	111.0
-5555.5557	-400.0	3	1	400.0	201.99005	1	2	1	101.561035	239.00671	1	0.214	-0.46	-5.557	-5.559	111.0
-5555.5557	-400.0	3	1	400.0	201.99005	1	2	1	101.561035	239.00671	1	0.214	-0.46	-5.541	-5.559	111.0
-5555.5557	-400.0	3	1	400.0	201.99005	1	2	1	101.561035	239.00671	1	0.214	-0.46	-5.545	-5.56	111.0
-5555.5557	-400.0	3	1	400.0	201.99005	1	2	1	101.561035	239.00671	1	0.214	-0.461	-5.562	-5.56	111.0
-5555.5557	-400.0	3	1	400.0	201.99005	1	2	1	101.561035	239.00671	1	0.214	-0.46	-5.538	-5.56	111.0
-5555.5557	-400.0	3	1	400.0	201.99005	1	2	1	101.561035	239.00671	1	0.214	-0.46	-5.543	-5.56	111.0
-5555.5557	-400.0	3	1	400.0	201.99005	1	2	1	101.561035	239.00671	1	0.214	-0.461	-5.633	-5.56	111.0
-5555.5557	-400.0	3	1	400.0	201.99005	1	2	1	101.561035	239.00671	1	0.214	-0.46	-5.543	-5.56	111.0
-5555.5557	-400.0	3	1	400.0	201.99005	1	2	1	101.561035	239.00671	1	0.214	-0.46	-5.525	-5.56	111.0
-5555.5557	-400.0	3	1	400.0	201.99005	1	2	1	101.561035	239.00671	1	0.214	-0.46	-5.547	-5.56	111.0
-5555.5557	-400.0	3	1	400.0	201.99005	1	2	1	101.561035	239.00671	1	0.214	-0.46	-5.527	-5.56	111.0
-5555.5557	-400.0	3	1	400.0	201.99005	1	2	1	101.561035	239.00671	1	0.214	-0.461	-5.565	-5.56	111.0
-5555.5557	-400.0	3	1	400.0	201.99005	1	2	1	101.561035	239.00671	1	0.214	-0.46	-5.478	-5.56	111.0
-5555.5557	-400.0	3	1	400.0	201.99005	1	2	1	101.561035	239.00671	1	0.214	-0.461	-5.574	-5.56	111.0
-5555.5557	-400.0	3	1	400.0	201.99005	1	2	1	101.561035	239.00671	1	0.214	-0.461	-5.582	-5.56	111.0
-5555.5557	-400.0	3	1	400.0	201.99005	1	2	1	101.561035	239.00671	1	0.214	-0.46	-5.457	-5.56	111.0
-5555.5557	-400.0	3	1	400.0	201.99005	1	2	1	101.561035	239.00671	1	0.214	-0.461	-5.599	-5.56	111.0
-5555.5557	-400.0	3	1	400.0	201.99005	1	2	1	101.561035	239.00671	1	0.214	-0.461	-5.599	-5.56	111.0
-5555.5557	-400.0	3	1	400.0	201.99005	1	2	1	101.561035	239.00671	1	0.214	-0.46	-5.532	-5.561	111.0
-5555.5557	-400.0	3	1	400.0	201.99005	1	2	1	101.561035	239.00671	1	0.214	-0.46	-5.427	-5.561	111.0
-5555.5557	-400.0	3	1	400.0	201.99005	1	2	1	101.561035	239.00671	1	0.214	-0.461	-5.56	-5.561	111.0
-5555.5557	-400.0	3	1	400.0	201.99005	1	2	1	101.561035	239.00671	1	0.214	-0.46	-5.555	-5.561	111.0
-5555.5557	-400.0	3	1	400.0	201.99005	1	2	1	101.561035	239.00671	1	0.214	-0.46	-5.529	-5.561	111.0
-5555.5557	-400.0	3	1	400.0	201.99005	1	2	1	101.561035	239.00671	1	0.214	-0.46	-5.476	-5.561	111.0
-5555.5557	-400.0	3	1	400.0	201.99005	1	2	1	101.561035	239.00671	1	0.214	-0.46	-5.497	-5.561	111.0
-5555.5557	-400.0	3	1	400.0	201.99005	1	2	1	101.561035	239.00671	1	0.214	-0.461	-5.639	-5.561	111.0
-5555.5557	-400.0	3	1	400.0	201.99005	1	2	1	101.561035	239.00671	1	0.214	-0.46	-5.535	-5.561	111.0
-5555.5557	-400.0	3	1	400.0	201.99005	1	2	1	101.561035	239.00671	1	0.214	-0.461	-5.563	-5.561	111.0
-5555.5557	-400.0	3	1	400.0	201.99005	1	2	1	101.561035	239.00671	1	0.214	-0.46	-5.509	-5.561	111.0
-5555.5557	-400.0	3	1	400.0	201.99005	1	2	1	101.561035	239.00671	1	0.214	-0.46	-5.532	-5.561	111.0
-5555.5557	-400.0	3	1	400.0	201.99005	1	2	1	101.561035	239.00671	1	0.214	-0.46	-5.533	-5.561	111.0
-5555.5557	-400.0	3	1	400.0	201.99005	1	2	1	101.561035	239.00671	1	0.214	-0.461	-5.56	-5.561	111.0
-5555.5557	-400.0	3	1	400.0	201.99005	1	2	1	101.561035	239.00671	1	0.214	-0.46	-5.546	-5.561	111.0
-5555.5557	-400.0	3	1	400.0	201.99005	1	2	1	101.561035	239.00671	1	0.214	-0.461	-5.607	-5.561	111.0
-5555.5557	-400.0	3	1	400.0	201.99005	1	2	1	101.561035	239.00671	1	0.214	-0.461	-5.582	-5.561	111.0
-5555.5557	-400.0	3	1	400.0	201.99005	1	2	1	101.561035	239.00671	1	0.214	-0.46	-5.537	-5.561	111.0
-5555.5557	-400.0	3	1	400.0	201.99005	1	2	1	101.561035	239.00671	1	0.214	-0.461	-5.562	-5.561	111.0
-5555.5557	-400.0	3	1	400.0	201.99005	1	2	1	101.561035	239.00671	1	0.214	-0.461	-5.587	-5.561	111.0
-5555.5557	-400.0	3	1	400.0	201.99005	1	2	1	101.561035	239.00671	1	0.214	-0.461	-5.66	-5.561	111.0
-5555.5557	-400.0	3	1	400.0	201.99005	1	2	1	101.561035	239.00671	1	0.214	-0.46	-5.541	-5.561	111.0
-5555.5557	-400.0	3	1	400.0	201.99005	1	2	1	101.561035	239.00671	1	0.214	-0.46	-5.548	-5.561	111.0
-5555.5557	-400.0	3	1	400.0	201.99005	1	2	1	101.561035	239.00671	1	0.214	-0.461	-5.593	-5.561	111.0
-5555.5557	-400.0	3	1	400.0	201.99005	1	2	1	101.561035	239.00671	1	0.214	-0.461	-5.568	-5.561	111.0
-5555.5557	-400.0	3	1	400.0	201.99005	1	2	1	101.561035	239.00671	1	0.214	-0.46	-5.549	-5.561	111.0
-5555.5557	-400.0	3	1	400.0	201.99005	1	2	1	101.561035	239.00671	1	0.214	-0.461	-5.577	-5.561	111.0
-5555.5557	-400.0	3	1	400.0	201.99005	1	2	1	101.561035	239.00671	1	0.214	-0.461	-5.567	-5.561	111.0
-5555.5557	-400.0	3	1	400.0	201.99005	1	2	1	101.561035	239.00671	1	0.214	-0.461	-5.596	-5.561	111.0
-5555.5557	-400.0	3	1	400.0	201.99005	1	2	1	101.561035	239.00671	1	0.214	-0.46	-5.494	-5.561	111.0
-5555.5557	-400.0	3	1	400.0	201.99005	1	2	1	101.561035	239.00671	1	0.214	-0.46	-5.468	-5.561	111.0
-5555.5557	-400.0	3	1	400.0	201.99005	1	2	1	101.561035	239.00671	1	0.214	-0.461	-5.57	-5.561	111.0
-5555.5557	-400.0	3	1	400.0	201.99005	1	2	1	101.561035	239.00671	1	0.214	-0.461	-5.585	-5.561	111.0
-5555.5557	-400.0	3	1	400.0	201.99005	1	2	1	101.561035	239.00671	1	0.214	-0.46	-5.477	-5.561	111.0
-5555.5557	-400.0	3	1	400.0	201.99005	1	2	1	101.561035	239.00671	1	0.214	-0.461	-5.716	-5.561	111.0
-5555.5557	-400.0	3	1	400.0	201.99005	1	2	1	101.561035	239.00671	1	0.214	-0.461	-5.566	-5.561	111.0
-5555.5557	-400.0	3	1	400.0	201.99005	1	2	1	101.561035	239.00671	1	0.214	-0.461	-5.612	-5.561	111.0
-5555.5557	-400.0	3	1	400.0	201.99005	1	2	1	101.561035	239.00671	1	0.214	-0.461	-5.589	-5.561	111.0
-5555.5557	-400.0	3	1	400.0	201.99005	1	2	1	101.561035	239.00671	1	0.214	-0.461	-5.615	-5.561	111.0
-5555.5557	-400.0	3	1	400.0	201.99005	1	2	1	101.561035	239.00671	1	0.214	-0.46	-5.543	-5.561	111.0
-5555.5557	-400.0	3	1	400.0	201.99005	1	2	1	101.561035	239.00671	1	0.214	-0.46	-5.555	-5.561	111.0
-5555.5557	-400.0	3	1	400.0	201.99005	1	2	1	101.561035	239.00671	1	0.214	-0.461	-5.587	-5.561	111.0
-5555.5557	-400.0	3	1	400.0	201.99005	1	2	1	101.561035	239.00671	1	0.214	-0.46	-5.538	-5.561	111.0
-5555.5557	-400.0	3	1	400.0	201.99005	1	2	1	101.561035	239.00671	1	0.214	-0.46	-5.547	-5.561	111.0
-5555.5557	-400.0	3	1	400.0	201.99005	1	2	1	101.561035	239.00671	1	0.214	-0.46	-5.557	-5.561	111.0
-5555.5557	-400.0	3	1	400.0	201.99005	1	2	1	101.561035	239.00671	1	0.214	-0.46	-5.539	-5.561	111.0
-5555.5557	-400.0	3	1	400.0	201.99005	1	2	1	101.561035	239.00671	1	0.214	-0.46	-5.521	-5.561	111.0
-5555.5557	-400.0	3	1	400.0	201.99005	1	2	1	101.561035	239.00671	1	0.214	-0.46	-5.318	-5.561	111.0
-5555.5557	-400.0	3	1	400.0	201.99005	1	2	1	101.561035	239.00671	1	0.214	-0.46	-5.434	-5.561	111.0
-5555.5557	-400.0	3	1	400.0	201.99005	1	2	1	101.561035	239.00671	1	0.214	-0.46	-5.49	-5.561	111.0
-5555.5557	-400.0	3	1	400.0	201.99005	1	2	1	101.561035	239.00671	1	0.214	-0.46	-5.546	-5.561	111.0
-5555.5557	-400.0	3	1	400.0	201.99005	1	2	1	101.561035	239.00671	1	0.214	-0.461	-5.564	-5.561	111.0
-5555.5557	-400.0	3	1	400.0	201.99005	1	2	1	101.561035	239.00671	1	0.214	-0.46	-5.436	-5.561	111.0
-5555.5557	-400.0	3	1	400.0	201.99005	1	2	1	101.561035	239.00671	1	0.214	-0.461	-5.557	-5.561	111.0
-5555.5557	-400.0	3	1	400.0	201.99005	1	2	1	101.561035	239.00671	1	0.214	-0.461	-5.572	-5.561	111.0
-5555.5557	-400.0	3	1	400.0	201.99005	1	2	1	101.561035	239.00671	1	0.214	-0.461	-5.683	-5.561	111.0
-5555.5557	-400.0	3	1	400.0	201.99005	1	2	1	101.561035	239.00671	1	0.214	-0.461	-5.558	-5.561	111.0
-5555.5557	-400.0	3	1	400.0	201.99005	1	2	1	101.561035	239.00671	1	0.214	-0.46	-5.548	-5.561	111.0
-5555.5557	-400.0	3	1	400.0	201.99005	1	2	1	101.561035	239.00671	1	0.214	-0.461	-5.559	-5.561	111.0
-5555.5557	-400.0	3	1	400.0	201.99005	1	2	1	101.561035	239.00671	1	0.214	-0.461	-5.583	-5.561	111.0
-5555.5557	-400.0	3	1	400.0	201.99005	1	2	1	101.561035	239.00671	1	0.214	-0.46	-5.556	-5.561	111.0
-5555.5557	-400.0	3	1	400.0	201.99005	1	2	1	101.561035	239.00671	1	0.214	-0.461	-5.569	-5.561	111.0
-5555.5557	-400.0	3	1	400.0	201.99005	1	2	1	101.561035	239.00671	1	0.214	-0.461	-5.573	-5.561	111.0
-5555.5557	-400.0	3	1	400.0	201.99005	1	2	1	101.561035	239.00671	1	0.214	-0.461	-5.631	-5.561	111.0
-5555.5557	-400.0	3	1	400.0	201.99005	1	2	1	101.561035	239.00671	1	0.214	-0.461	-5.606	-5.561	111.0
-5555.5557	-400.0	3	1	400.0	201.99005	1	2	1	101.561035	239.00671	1	0.214	-0.46	-5.535	-5.561	111.0
-5555.5557	-400.0	3	1	400.0	201.99005	1	2	1	101.561035	239.00671	1	0.214	-0.461	-5.596	-5.561	111.0
-5555.5557	-400.0	3	1	400.0	201.99005	1	2	1	101.561035	239.00671	1	0.214	-0.46	-5.483	-5.561	111.0
-5555.5557	-400.0	3	1	400.0	201.99005	1	2	1	101.561035	239.00671	1	0.214	-0.461	-5.559	-5.561	111.0
-5555.5557	-400.0	3	1	400.0	201.99005	1	2	1	101.561035	239.00671	1	0.214	-0.46	-5.52	-5.561	111.0
-5555.5557	-400.0	3	1	400.0	201.99005	1	2	1	101.561035	239.00671	1	0.214	-0.461	-5.6	-5.561	111.0
-5555.5557	-400.0	3	1	400.0	201.99005	1	2	1	101.561035	239.00671	1	0.214	-0.46	-5.549	-5.561	111.0
-5555.5557	-400.0	3	1	400.0	201.99005	1	2	1	101.561035	239.00671	1	0.214	-0.461	-5.585	-5.561	111.0
-5555.5557	-400.0	3	1	400.0	201.99005	1	2	1	101.561035	239.00671	1	0.214	-0.46	-5.522	-5.561	111.0
-5555.5557	-400.0	3	1	400.0	201.99005	1	2	1	101.561035	239.00671	1	0.214	-0.461	-5.577	-5.561	111.0
-5555.5557	-400.0	3	1	400.0	201.99005	1	2	1	101.561035	239.00671	1	0.214	-0.46	-5.511	-5.561	111.0
-5555.5557	-400.0	3	1	400.0	201.99005	1	2	1	101.561035	239.00671	1	0.214	-0.461	-5.594	-5.561	111.0
-5555.5557	-400.0	3	1	400.0	201.99005	1	2	1	101.561035	239.00671	1	0.214	-0.46	-5.54	-5.561	111.0
-5555.5557	-400.0	3	1	400.0	201.99005	1	2	1	101.561035	239.00671	1	0.214	-0.46	-5.514	-5.561	111.0
-5555.5557	-400.0	3	1	400.0	201.99005	1	2	1	101.561035	239.00671	1	0.214	-0.461	-5.652	-5.561	111.0
-5555.5557	-400.0	3	1	400.0	201.99005	1	2	1	101.561035	239.00671	1	0.214	-0.46	-5.535	-5.561	111.0
-5555.5557	-400.0	3	1	400.0	201.99005	1	2	1	101.561035	239.00671	1	0.214	-0.461	-5.577	-5.561	111.0
0.0	0.0	3	1	400.0	201.99005	1	2	1	101.561035	239.00671	0	0.214	-0.461	-5.603	-5.561	111.0
0.0	0.0	3	1	400.0	201.99005	1	2	1	101.561035	239.00671	0	0.214	-0.46	-5.505	-5.561	111.0
0.0	0.0	3	1	400.0	201.99005	1	2	1	101.561035	239.00671	0	0.214	-0.46	-5.528	-5.561	111.0
0.0	0.0	3	1	400.0	201.99005	1	2	1	101.561035	239.00671	0	0.214	-0.461	-5.583	-5.561	111.0
0.0	0.0	3	1	400.0	201.99005	1	2	1	101.561035	239.00671	0	0.214	-0.454	-4.776	-4.803	111.0
0.0	0.0	3	1	400.0	201.99005	1	2	1	101.561035	239.00671	0	0.214	-0.448	-4.798	-4.803	111.0
0.0	0.0	3	1	400.0	201.99005	1	2	1	101.561035	239.00671	0	0.214	-0.44	-4.434	-4.463	111.0
0.0	0.0	3	1	400.0	201.99005	1	2	1	101.561035	239.00671	0	0.214	-0.428	-3.831	-3.854	111.0
0.0	0.0	3	1	400.0	201.99005	1	2	1	101.561035	239.00671	0	0.215	-0.417	-3.926	-3.854	111.0
0.0	0.0	3	1	400.0	201.99005	1	2	1	101.561035	239.00671	0	0.215	-0.405	-3.569	-3.581	111.0
0.0	0.0	3	1	400.0	201.99005	1	2	1	101.561035	239.00671	0	0.215	-0.394	-3.583	-3.581	111.0
0.0	0.0	3	1	400.0	201.99005	1	2	1	101.561035	239.00671	0	0.215	-0.38	-3.096	-3.093	111.0
0.0	0.0	3	1	400.0	201.99005	1	2	1	101.561035	239.00671	0	0.215	-0.366	-2.853	-2.874	111.0
0.0	0.0	3	1	400.0	201.99005	1	2	1	101.561035	239.00671	0	0.215	-0.354	-2.938	-2.874	111.0
0.0	0.0	3	1	400.0	201.99005	1	2	1	101.561035	239.00671	0	0.215	-0.339	-2.515	-2.482	111.0
0.0	0.0	3	1	400.0	201.99005	1	2	1	101.561035	239.00671	0	0.216	-0.324	-2.118	-2.143	111.0
0.0	0.0	3	1	400.0	201.99005	1	2	1	101.561035	239.00671	0	0.216	-0.309	-2.158	-2.143	111.0
0.0	0.0	3	1	400.0	201.99005	1	2	1	101.561035	239.00671	0	0.216	-0.294	-1.924	-1.992	111.0
0.0	0.0	3	1	400.0	201.99005	1	2	1	101.561035	239.00671	0	0.216	-0.281	-1.908	-1.72	111.0
0.0	0.0	3	1	400.0	201.99005	1	2	1	101.561035	239.00671	0	0.216	-0.267	-1.689	-1.72	111.0
0.0	0.0	3	1	400.0	201.99005	1	2	1	101.561035	239.00671	0	0.217	-0.254	-1.491	-1.485	111.0
0.0	0.0	3	1	400.0	201.99005	1	2	1	101.561035	239.00671	0	0.217	-0.242	-1.518	-1.485	111.0
0.0	0.0	3	1	400.0	201.99005	1	2	1	101.561035	239.00671	0	0.217	-0.228	-1.164	-1.38	111.0
0.0	0.0	3	1	400.0	201.99005	1	2	1	101.561035	239.00671	0	0.217	-0.215	-1.184	-1.191	111.0
0.0	0.0	3	1	400.0	201.99005	1	2	1	101.561035	239.00671	0	0.218	-0.204	-1.198	-1.191	111.0
0.0	0.0	3	1	400.0	201.99005	1	2	1	101.561035	239.00671	0	0.218	-0.193	-1.098	-1.107	111.0
0.0	0.0	3	1	400.0	201.99005	1	2	1	101.561035	239.00671	0	0.218	-0.182	-1.098	-1.107	111.0
0.0	0.0	3	1	400.0	201.99005	1	2	1	101.561035	239.00671	0	0.219	-0.172	-1.024	-0.956	111.0
0.0	0.0	3	1	400.0	201.99005	1	2	1	101.561035	239.00671	0	0.219	-0.162	-0.94	-0.888	111.0
0.0	0.0	3	1	400.0	201.99005	1	2	1	101.561035	239.00671	0	0.219	-0.153	-0.874	-0.888	111.0
0.0	0.0	3	1	400.0	201.99005	1	2	1	101.561035	239.00671	0	0.22	-0.144	-0.716	-0.767	111.0
0.0	0.0	3	1	400.0	201.99005	1	2	1	101.561035	239.00671	0	0.22	-0.135	-0.702	-0.712	111.0
0.0	0.0	3	1	400.0	201.99005	1	2	1	101.561035	239.00671	0	0.22	-0.127	-0.697	-0.712	111.0
0.0	0.0	3	1	400.0	201.99005	1	2	1	101.561035	239.00671	0	0.221	-0.119	-0.599	-0.615	111.0
0.0	0.0	3	1	400.0	201.99005	1	2	1	101.561035	239.00671	0	0.221	-0.113	-0.627	-0.615	111.0
0.0	0.0	3	1	400.0	201.99005	1	2	1	101.561035	239.00671	0	0.222	-0.107	-0.563	-0.571	111.0
0.0	0.0	3	1	400.0	201.99005	1	2	1	101.561035	239.00671	0	0.222	-0.1	-0.512	-0.493	111.0
0.0	0.0	3	1	400.0	201.99005	1	2	1	101.561035	239.00671	0	0.222	-0.094	-0.477	-0.493	111.0
0.0	0.0	3	1	400.0	201.99005	1	2	1	101.561035	239.00671	0	0.223	-0.088	-0.428	-0.458	111.0
0.0	0.0	3	1	400.0	201.99005	1	2	1	101.561035	239.00671	0	0.223	-0.082	-0.425	-0.396	111.0
0.0	0.0	3	1	400.0	201.99005	1	2	1	101.561035	239.00671	0	0.223	-0.077	-0.39	-0.396	87.0
0.0	0.0	3	1	400.0	201.99005	1	2	1	101.561035	239.00671	0	0.224	-0.073	-0.353	-0.341	111.0
0.0	0.0	3	1	400.0	201.99005	1	2	1	101.561035	239.00671	0	0.224	-0.069	-0.32	-0.317	111.0
0.0	0.0	3	1	400.0	201.99005	1	2	1	101.561035	239.00671	0	0.224	-0.065	-0.309	-0.317	87.0
0.0	0.0	3	1	400.0	201.99005	1	2	1	101.561035	239.00671	0	0.225	-0.06	-0.191	-0.274	111.0
0.0	0.0	3	1	400.0	201.99005	1	2	1	101.561035	239.00671	0	0.225	-0.058	-0.276	-0.274	111.0
0.0	0.0	3	1	400.0	201.99005	1	2	1	101.561035	239.00671	0	0.225	-0.055	-0.26	-0.254	111.0
0.0	0.0	3	1	400.0	201.99005	1	2	1	101.561035	239.00671	0	0.225	-0.051	-0.179	-0.219	87.0
0.0	0.0	3	1	400.0	201.99005	1	2	1	101.561035	239.00671	0	0.226	-0.049	-0.267	-0.219	111.0
0.0	0.0	3	1	400.0	201.99005	1	2	1	101.561035	239.00671	0	0.226	-0.045	-0.218	-0.189	1135.0
0.0	0.0	3	1	400.0	201.99005	1	2	1	101.561035	239.00671	0	0.226	-0.041	-0.158	-0.176	111.0
0.0	0.0	3	1	400.0	201.99005	1	2	1	101.561035	239.00671	0	0.226	-0.038	-0.23	-0.176	111.0
0.0	0.0	3	1	400.0	201.99005	1	2	1	101.561035	239.00671	0	0.226	-0.036	-0.18	-0.152	87.0
0.0	0.0	3	1	400.0	201.99005	1	2	1	101.561035	239.00671	0	0.226	-0.034	-0.183	-0.152	111.0
0.0	0.0	3	1	400.0	201.99005	1	2	1	101.561035	239.00671	0	0.226	-0.032	-0.108	-0.141	111.0
0.0	0.0	3	1	400.0	201.99005	1	2	1	101.561035	239.00671	0	0.226	-0.03	-0.138	-0.121	1135.0
0.0	0.0	3	1	400.0	201.99005	1	2	1	101.561035	239.00671	0	0.226	-0.028	-0.141	-0.121	87.0
0.0	0.0	3	1	400.0	201.99005	1	2	1	101.561035	239.00671	0	0.226	-0.026	-0.167	-0.113	111.0
0.0	0.0	3	1	400.0	201.99005	1	2	1	101.561035	239.00671	0	0.226	-0.024	-0.101	-0.113	111.0
0.0	0.0	3	1	400.0	201.99005	1	2	1	101.561035	239.00671	0	0.226	-0.022	-0.105	-0.097	87.0
0.0	0.0	3	1	400.0	201.99005	1	2	1	101.561035	239.00671	0	0.226	-0.019	0.035	-0.09	87.0
0.0	0.0	3	1	400.0	201.99005	1	2	1	101.561035	239.00671	0	0.226	-0.019	-0.091	-0.09	87.0
0.0	0.0	3	1	400.0	201.99005	1	2	1	101.561035	239.00671	0	0.226	-0.019	-0.043	-0.078	111.0
0.0	0.0	3	1	400.0	201.99005	1	2	1	101.561035	239.00671	0	0.226	-0.019	-0.056	-0.072	1135.0
0.0	0.0	3	1	400.0	201.99005	1	2	1	101.561035	239.00671	0	0.226	-0.019	-0.063	-0.072	1135.0
0.0	0.0	3	1	400.0	201.99005	1	2	1	101.561035	239.00671	0	0.226	-0.019	-0.029	-0.062	1135.0
0.0	0.0	3	1	400.0	201.99005	1	2	1	101.561035	239.00671	0	0.226	-0.018	-0.011	-0.053	87.0
0.0	0.0	3	1	400.0	201.99005	1	2	1	101.561035	239.00671	0	0.226	-0.017	0.06	-0.053	1111.0
0.0	0.0	3	1	400.0	201.99005	1	2	1	101.561035	239.00671	0	0.226	-0.016	-0.057	-0.049	1111.0
0.0	0.0	3	1	400.0	201.99005	1	2	1	101.561035	239.00671	0	0.226	-0.015	-0.091	-0.049	1135.0
0.0	0.0	3	1	400.0	201.99005	1	2	1	101.561035	239.00671	0	0.226	-0.015	-0.15	-0.043	111.0
0.0	0.0	3	1	400.0	201.99005	1	2	1	101.561035	239.00671	0	0.226	-0.015	-0.016	-0.039	1111.0
0.0	0.0	3	1	400.0	201.99005	1	2	1	101.561035	239.00671	0	0.226	-0.015	-0.022	-0.039	1111.0
0.0	0.0	3	1	400.0	201.99005	1	2	1	101.561035	239.00671	0	0.226	-0.015	-0.026	-0.034	1111.0
0.0	0.0	3	1	400.0	201.99005	1	2	1	101.561035	239.00671	0	0.226	-0.015	-0.029	-0.031	1111.0
0.0	0.0	3	1	400.0	201.99005	1	2	1	101.561035	239.00671	0	0.226	-0.015	-0.014	-0.031	1111.0
0.0	0.0	3	1	400.0	201.99005	1	2	1	101.561035	239.00671	0	0.226	-0.014	0.042	-0.027	87.0
0.0	0.0	3	1	400.0	201.99005	1	2	1	101.561035	239.00671	0	0.226	-0.014	-0.101	-0.027	1111.0
0.0	0.0	3	1	400.0	201.99005	1	2	1	101.561035	239.00671	0	0.226	-0.013	-0.033	-0.023	1111.0
0.0	0.0	3	1	400.0	201.99005	1	2	1	101.561035	239.00671	0	0.226	-0.012	0.024	-0.021	1111.0
0.0	0.0	3	1	400.0	201.99005	1	2	1	101.561035	239.00671	0	0.226	-0.011	-0.092	-0.021	1111.0
0.0	0.0	3	1	400.0	201.99005	1	2	1	101.561035	239.00671	0	0.226	-0.01	-0.009	-0.018	1111.0
0.0	0.0	3	1	400.0	201.99005	1	2	1	101.561035	239.00671	0	0.226	-0.009	-0.037	-0.017	1111.0
0.0	0.0	3	1	400.0	201.99005	1	2	1	101.561035	239.00671	0	0.226	-0.009	-0.018	-0.017	87.0
0.0	0.0	3	1	400.0	201.99005	1	2	1	101.561035	239.00671	0	0.226	-0.008	0.009	-0.014	1111.0
0.0	0.0	3	1	400.0	201.99005	1	2	1	101.561035	239.00671	0	0.226	-0.007	-0.053	-0.014	1111.0
0.0	0.0	3	1	400.0	201.99005	1	2	1	101.561035	239.00671	0	0.226	-0.006	0.023	-0.013	1111.0
0.0	0.0	3	1	400.0	201.99005	1	2	1	101.561035	239.00671	0	0.226	-0.005	-0.033	-0.011	1111.0
0.0	0.0	3	1	400.0	201.99005	1	2	1	101.561035	239.00671	0	0.226	-0.004	-0.003	-0.011	1111.0
0.0	0.0	3	1	400.0	201.99005	1	2	1	101.561035	239.00671	0	0.226	-0.003	-0.015	-0.01	1111.0
0.0	0.0	3	1	400.0	201.99005	1	2	1	101.561035	239.00671	0	0.226	-0.003	-0.021	-0.009	1111.0
0.0	0.0	3	1	400.0	201.99005	1	2	1	101.561035	239.00671	0	0.226	-0.001	0.012	-0.009	1111.0
0.0	0.0	3	1	400.0	201.99005	1	2	1	101.561035	239.00671	0	0.226	0.0	0.042	-0.008	1111.0
0.0	0.0	3	1	400.0	201.99005	1	2	1	101.561035	239.00671	0	0.226	0.0	0.015	-0.008	1111.0
0.0	0.0	3	1	400.0	201.99005	1	2	1	101.561035	239.00671	0	0.226	0.0	0.001	-0.007	1111.0
0.0	0.0	3	1	400.0	201.99005	1	2	1	101.561035	239.00671	0	0.226	0.0	0.023	-0.006	1111.0
0.0	0.0	3	1	400.0	201.99005	1	2	1	101.561035	239.00671	0	0.226	0.0	-0.004	-0.006	1111.0
0.0	0.0	3	1	400.0	201.99005	1	2	1	101.561035	239.00671	0	0.226	-0.001	-0.03	-0.005	1111.0
0.0	0.0	3	1	400.0	201.99005	1	2	1	101.561035	239.00671	0	0.226	-0.001	-0.06	-0.005	1111.0
0.0	0.0	3	1	400.0	201.99005	1	2	1	101.561035	239.00671	0	0.226	0.0	0.01	-0.005	1111.0
0.0	0.0	3	1	400.0	201.99005	1	2	1	101.561035	239.00671	0	0.226	0.0	0.0	-0.004	1111.0
0.0	0.0	3	1	400.0	201.99005	1	2	1	101.561035	239.00671	0	0.226	0.0	-0.007	-0.004	1111.0
0.0	0.0	3	1	400.0	201.99005	1	2	1	101.561035	239.00671	0	0.226	0.0	0.006	-0.003	1111.0
0.0	0.0	3	1	400.0	201.99005	1	2	1	101.561035	239.00671	0	0.226	0.0	0.049	-0.003	1111.0
0.0	0.0	3	1	400.0	201.99005	1	2	1	101.561035	239.00671	0	0.226	0.0	0.037	-0.003	1111.0
0.0	0.0	3	1	400.0	201.99005	1	2	1	101.561035	239.00671	0	0.226	0.0	0.033	-0.002	1111.0
0.0	0.0	3	1	400.0	201.99005	1	2	1	101.561035	239.00671	0	0.226	-0.001	-0.097	-0.002	1111.0
0.0	0.0	3	1	400.0	201.99005	1	2	1	101.561035	239.00671	0	0.226	0.0	0.034	-0.002	1111.0
0.0	0.0	3	1	400.0	201.99005	1	2	1	101.561035	239.00671	0	0.226	-0.001	-0.033	-0.001	1111.0
0.0	0.0	3	1	400.0	201.99005	1	2	1	101.561035	239.00671	0	0.226	-0.001	-0.015	-0.001	1111.0
0.0	0.0	3	1	400.0	201.99005	1	2	1	101.561035	239.00671	0	0.226	0.0	0.054	-0.001	1111.0
0.0	0.0	3	1	400.0	201.99005	1	2	1	101.561035	239.00671	0	0.226	0.0	0.026	-0.001	1111.0
0.0	0.0	3	1	400.0	201.99005	1	2	1	101.561035	239.00671	0	0.226	0.0	0.015	-0.001	1111.0
0.0	0.0	3	1	400.0	201.99005	1	2	1	101.561035	239.00671	0	0.226	-0.001	-0.095	-0.001	1111.0
0.0	0.0	3	1	400.0	201.99005	1	2	1	101.561035	239.00671	0	0.226	0.0	-0.002	0.0	1111.0
0.0	0.0	3	1	400.0	201.99005	1	2	1	101.561035	239.00671	0	0.226	0.0	0.026	0.0	1111.0
0.0	0.0	3	1	400.0	201.99005	1	2	1	101.561035	239.00671	0	0.226	0.0	0.02	0.0	1111.0
0.0	0.0	3	1	400.0	201.99005	1	2	1	101.561035	239.00671	0	0.226	0.0	0.01	0.0	1111.0
0.0	0.0	3	1	400.0	201.99005	1	2	1	101.561035	239.00671	0	0.226	0.0	0.013	0.0	1111.0
0.0	0.0	3	1	400.0	201.99005	1	2	1	101.561035	239.00671	0	0.226	-0.001	-0.041	0.0	1111.0
0.0	0.0	3	1	400.0	201.99005	1	2	1	101.561035	239.00671	0	0.226	0.0	-0.01	0.0	1111.0
0.0	0.0	3	1	400.0	201.99005	1	2	1	101.561035	239.00671	0	0.226	0.0	0.0	0.0	1111.0
0.0	0.0	3	1	400.0	201.99005	1	2	1	101.561035	239.00671	0	0.226	-0.001	-0.216	0.0	1111.0
0.0	0.0	3	1	400.0	201.99005	1	2	1	101.561035	239.00671	0	0.226	-0.001	-0.053	0.0	1111.0
0.0	0.0	3	1	400.0	201.99005	1	2	1	101.561035	239.00671	0	0.226	0.0	0.016	0.0	1111.0
0.0	0.0	3	1	400.0	201.99005	1	2	1	101.561035	239.00671	0	0.226	0.0	-0.007	0.0	1111.0
0.0	0.0	3	1	400.0	201.99005	1	2	1	101.561035	239.00671	0	0.226	-0.001	-0.038	0.0	1111.0
0.0	0.0	3	1	400.0	201.99005	1	2	1	101.561035	239.00671	0	0.226	0.0	0.004	0.0	1111.0
0.0	0.0	3	1	400.0	201.99005	1	2	1	101.561035	239.00671	0	0.226	0.0	0.023	0.0	1111.0
0.0	0.0	3	1	400.0	201.99005	1	2	1	101.561035	239.00671	0	0.226	0.0	0.011	0.0	1111.0
0.0	0.0	3	1	400.0	201.99005	1	2	1	101.561035	239.00671	0	0.226	0.0	0.001	0.0	1111.0
0.0	0.0	3	1	400.0	201.99005	1	2	1	101.561035	239.00671	0	0.226	0.0	-0.01	0.0	1111.0
0.0	0.0	3	1	400.0	201.99005	1	2	1	101.561035	239.00671	0	0.226	-0.001	-0.033	0.0	1111.0
0.0	0.0	3	1	400.0	201.99005	1	2	1	101.561035	239.00671	0	0.226	0.0	0.004	0.0	1111.0
0.0	0.0	3	1	400.0	201.99005	1	2	1	101.561035	239.00671	0	0.226	0.0	-0.002	0.0	1111.0
0.0	0.0	3	1	400.0	201.99005	1	2	1	101.561035	239.00671	0	0.226	-0.001	-0.022	0.0	1111.0
0.0	0.0	3	1	400.0	201.99005	1	2	1	101.561035	239.00671	0	0.226	0.0	0.032	0.0	1111.0
0.0	0.0	3	1	400.0	201.99005	1	2	1	101.561035	239.00671	0	0.226	0.0	0.015	0.0	1111.0
0.0	0.0	3	1	400.0	201.99005	1	2	1	101.561035	239.00671	0	0.226	-0.001	-0.037	0.0	1111.0
0.0	0.0	3	1	400.0	201.99005	1	2	1	101.561035	239.00671	0	0.226	0.0	-0.002	0.0	1111.0
0.0	0.0	3	1	400.0	201.99005	1	2	1	101.561035	239.00671	0	0.226	0.0	0.007	0.0	1111.0
0.0	0.0	3	1	400.0	201.99005	1	2	1	101.561035	239.00671	0	0.226	0.0	0.007	0.0	1111.0
0.0	0.0	3	1	400.0	201.99005	1	2	1	101.561035	239.00671	0	0.226	-0.001	-0.018	0.0	1111.0
0.0	0.0	3	1	400.0	201.99005	1	2	1	101.561035	239.00671	0	0.226	0.0	0.031	0.0	1111.0
0.0	0.0	3	1	400.0	201.99005	1	2	1	101.561035	239.00671	0	0.226	-0.001	-0.026	0.0	1111.0
0.0	0.0	3	1	400.0	201.99005	1	2	1	101.561035	239.00671	0	0.226	0.0	0.015	0.0	1111.0
0.0	0.0	3	1	400.0	201.99005	1	2	1	101.561035	239.00671	0	0.226	0.0	-0.001	0.0	1111.0
0.0	0.0	3	1	400.0	201.99005	1	2	1	101.561035	239.00671	0	0.226	0.0	0.015	0.0	1111.0
0.0	0.0	3	1	400.0	201.99005	1	2	1	101.561035	239.00671	0	0.226	-0.001	-0.023	0.0	1111.0
0.0	0.0	3	1	400.0	201.99005	1	2	1	101.561035	239.00671	0	0.226	0.0	0.012	0.0	1111.0
0.0	0.0	3	1	400.0	201.99005	1	2	1	101.561035	239.00671	0	0.226	0.0	-0.006	0.0	1111.0
0.0	0.0	3	1	400.0	201.99005	1	2	1	101.561035	239.00671	0	0.226	0.0	0.02	0.0	1111.0
0.0	0.0	3	1	400.0	201.99005	1	2	1	101.561035	239.00671	0	0.226	0.0	-0.006	0.0	1111.0
0.0	0.0	3	1	400.0	201.99005	1	2	1	101.561035	239.00671	0	0.226	0.0	0.003	0.0	1111.0
0.0	0.0	3	1	400.0	201.99005	1	2	1	101.561035	239.00671	0	0.226	-0.001	-0.031	0.0	1111.0
0.0	0.0	3	1	400.0	201.99005	1	2	1	101.561035	239.00671	0	0.226	-0.001	-0.151	0.0	1111.0
0.0	0.0	3	1	400.0	201.99005	1	2	1	101.561035	239.00671	0	0.226	-0.001	-0.022	0.0	1111.0
0.0	0.0	3	1	400.0	201.99005	1	2	1	101.561035	239.00671	0	0.226	0.0	0.024	0.0	1111.0
0.0	0.0	3	1	400.0	201.99005	1	2	1	101.561035	239.00671	0	0.226	-0.001	-0.102	0.0	1111.0
0.0	0.0	3	1	400.0	201.99005	1	2	1	101.561035	239.00671	0	0.226	0.0	0.02	0.0	1111.0
0.0	0.0	3	1	400.0	201.99005	1	2	1	101.561035	239.00671	0	0.226	0.0	0.015	0.0	1111.0
0.0	0.0	3	1	400.0	201.99005	1	2	1	101.561035	239.00671	0	0.226	-0.001	-0.042	0.0	1111.0
0.0	0.0	3	1	400.0	201.99005	1	2	1	101.561035	239.00671	0	0.226	0.0	0.022	0.0	1111.0
0.0	0.0	3	1	400.0	201.99005	1	2	1	101.561035	239.00671	0	0.226	0.0	0.015	0.0	1111.0
0.0	0.0	3	1	400.0	201.99005	1	2	1	101.561035	239.00671	0	0.226	0.0	0.007	0.0	1111.0
0.0	0.0	3	1	400.0	201.99005	1	2	1	101.561035	239.00671	0	0.226	0.0	0.152	0.0	1111.0
0.0	0.0	3	1	400.0	201.99005	1	2	1	101.561035	239.00671	0	0.226	0.0	0.011	0.0	1111.0
0.0	0.0	3	1	400.0	201.99005	1	2	1	101.561035	239.00671	0	0.226	-0.001	-0.026	0.0	1111.0
0.0	0.0	3	1	400.0	201.99005	1	2	1	101.561035	239.00671	0	0.226	0.0	0.02	0.0	1111.0
0.0	0.0	3	1	400.0	201.99005	1	2	1	101.561035	239.00671	0	0.226	0.0	0.1	0.0	1111.0
0.0	0.0	3	1	400.0	201.99005	1	2	1	101.561035	239.00671	0	0.226	-0.001	-0.034	0.0	1111.0
0.0	0.0	3	1	400.0	201.99005	1	2	1	101.561035	239.00671	0	0.226	-0.001	-0.015	0.0	1111.0
0.0	0.0	3	1	400.0	201.99005	1	2	1	101.561035	239.00671	0	0.226	0.0	-0.003	0.0	1111.0
0.0	0.0	3	1	400.0	201.99005	1	2	1	101.561035	239.00671	0	0.226	0.0	0.211	0.0	1111.0
0.0	0.0	3	1	400.0	201.99005	1	2	1	101.561035	239.00671	0	0.226	-0.001	-0.019	0.0	1111.0
0.0	0.0	3	1	400.0	201.99005	1	2	1	101.561035	239.00671	0	0.226	0.0	0.004	0.0	1111.0
0.0	0.0	3	1	400.0	201.99005	1	2	1	101.561035	239.00671	0	0.226	-0.001	-0.029	0.0	1111.0
0.0	0.0	3	1	400.0	201.99005	1	2	1	101.561035	239.00671	0	0.226	0.0	0.0	0.0	1111.0
0.0	0.0	3	1	400.0	201.99005	1	2	1	101.561035	239.00671	0	0.226	0.0	0.053	0.0	1111.0
0.0	0.0	3	1	400.0	201.99005	1	2	1	101.561035	239.00671	0	0.226	0.0	-0.003	0.0	1111.0
0.0	0.0	3	1	400.0	201.99005	1	2	1	101.561035	239.00671	0	0.226	-0.001	-0.123	0.0	1111.0
0.0	0.0	3	1	400.0	201.99005	1	2	1	101.561035	239.00671	0	0.226	0.0	0.012	0.0	1111.0
0.0	0.0	3	1	400.0	201.99005	1	2	1	101.561035	239.00671	0	0.226	-0.001	-0.026	0.0	1111.0
0.0	0.0	3	1	400.0	201.99005	1	2	1	101.561035	239.00671	0	0.226	-0.001	-0.019	0.0	1111.0
0.0	0.0	3	1	400.0	201.99005	1	2	1	101.561035	239.00671	0	0.226	0.0	0.023	0.0	1111.0
0.0	0.0	3	1	400.0	201.99005	1	2	1	101.561035	239.00671	0	0.226	-0.001	-0.019	0.0	1111.0
0.0	0.0	3	1	400.0	201.99005	1	2	1	101.561035	239.00671	0	0.226	0.0	-0.007	0.0	1111.0
0.0	0.0	3	1	400.0	201.99005	1	2	1	101.561035	239.00671	0	0.226	0.0	0.027	0.0	1111.0
0.0	0.0	3	1	400.0	201.99005	1	2	1	101.561035	239.00671	0	0.226	0.0	0.03	0.0	1111.0
0.0	0.0	3	1	400.0	201.99005	1	2	1	101.561035	239.00671	0	0.226	0.0	0.011	0.0	1111.0
0.0	0.0	3	1	400.0	201.99005	1	2	1	101.561035	239.00671	0	0.226	0.0	-0.006	0.0	1111.0
0.0	0.0	3	1	400.0	201.99005	1	2	1	101.561035	239.00671	0	0.226	0.0	0.012	0.0	1111.0
0.0	0.0	3	1	400.0	201.99005	1	2	1	101.561035	239.00671	0	0.226	0.0	-0.01	0.0	1111.0
0.0	0.0	3	1	400.0	201.99005	1	2	1	101.561035	239.00671	0	0.226	0.0	0.026	0.0	1111.0
0.0	0.0	3	1	400.0	201.99005	1	2	1	101.561035	239.00671	0	0.226	0.0	0.007	0.0	1111.0
0.0	0.0	3	1	400.0	201.99005	1	2	1	101.561035	239.00671	0	0.226	0.0	0.0	0.0	1111.0
0.0	0.0	3	1	400.0	201.99005	1	2	1	101.561035	239.00671	0	0.226	0.0	0.003	0.0	1111.0
0.0	0.0	3	1	400.0	201.99005	1	2	1	101.561035	239.00671	0	0.226	0.0	-0.003	0.0	1111.0
0.0	0.0	3	1	400.0	201.99005	1	2	1	101.561035	239.00671	0	0.226	-0.001	-0.03	0.0	1111.0
0.0	0.0	3	1	400.0	201.99005	1	2	1	101.561035	239.00671	0	0.226	0.0	0.012	0.0	1111.0
0.0	0.0	3	1	400.0	201.99005	1	2	1	101.561035	239.00671	0	0.226	0.0	0.004	0.0	1111.0
0.0	0.0	3	1	400.0	201.99005	1	2	1	101.561035	239.00671	0	0.226	0.0	0.015	0.0	1111.0
0.0	0.0	3	1	400.0	201.99005	1	2	1	101.561035	239.00671	0	0.226	0.0	0.027	0.0	1111.0
0.0	0.0	3	1	400.0	201.99005	1	2	1	101.561035	239.00671	0	0.226	-0.001	-0.121	0.0	1111.0
0.0	0.0	3	1	400.0	201.99005	1	2	1	101.561035	239.00671	0	0.226	0.0	0.039	0.0	1111.0
0.0	0.0	3	1	400.0	201.99005	1	2	1	101.561035	239.00671	0	0.226	-0.001	-0.014	0.0	1111.0
0.0	0.0	3	1	400.0	201.99005	1	2	1	101.561035	239.00671	0	0.226	0.0	0.027	0.0	1111.0
0.0	0.0	3	1	400.0	201.99005	1	2	1	101.561035	239.00671	0	0.226	0.0	0.004	0.0	1111.0
0.0	0.0	3	1	400.0	201.99005	1	2	1	101.561035	239.00671	0	0.226	0.0	-0.007	0.0	1111.0
0.0	0.0	3	1	400.0	201.99005	1	2	1	101.561035	239.00671	0	0.226	0.0	-0.011	0.0	1111.0
0.0	0.0	3	1	400.0	201.99005	1	2	1	101.561035	239.00671	0	0.226	0.0	0.019	0.0	1111.0
0.0	0.0	3	1	400.0	201.99005	1	2	1	101.561035	239.00671	0	0.226	0.0	-0.007	0.0	1111.0
0.0	0.0	3	1	400.0	201.99005	1	2	1	101.561035	239.00671	0	0.226	0.0	0.007	0.0	1111.0
0.0	0.0	3	1	400.0	201.99005	1	2	1	101.561035	239.00671	0	0.226	-0.001	-0.018	0.0	1111.0
0.0	0.0	3	1	400.0	201.99005	1	2	1	101.561035	239.00671	0	0.226	0.0	0.007	0.0	1111.0
0.0	0.0	3	1	400.0	201.99005	1	2	1	101.561035	239.00671	0	0.226	0.0	0.051	0.0	1111.0
0.0	0.0	3	1	400.0	201.99005	1	2	1	101.561035	239.00671	0	0.226	0.0	0.008	0.0	1111.0
0.0	0.0	3	1	400.0	201.99005	1	2	1	101.561035	239.00671	0	0.226	0.0	0.034	0.0	1111.0
0.0	0.0	3	1	400.0	201.99005	1	2	1	101.561035	239.00671	0	0.226	-0.001	-0.016	0.0	1111.0
0.0	0.0	3	1	400.0	201.99005	1	2	1	101.561035	239.00671	0	0.226	-0.001	-0.034	0.0	1111.0
0.0	0.0	3	1	400.0	201.99005	1	2	1	101.561035	239.00671	0	0.226	0.0	0.004	0.0	1111.0
0.0	0.0	3	1	400.0	201.99005	1	2	1	101.561035	239.00671	0	0.226	-0.001	-0.016	0.0	1111.0
0.0	0.0	3	1	400.0	201.99005	1	2	1	101.561035	239.00671	0	0.226	0.0	0.02	0.0	1111.0
0.0	0.0	3	1	400.0	201.99005	1	2	1	101.561035	239.00671	0	0.226	0.0	0.0	0.0	1111.0
0.0	0.0	3	1	400.0	201.99005	1	2	1	101.561035	239.00671	0	0.226	0.0	-0.011	0.0	1111.0
0.0	0.0	3	1	400.0	201.99005	1	2	1	101.561035	239.00671	0	0.226	0.0	0.044	0.0	1111.0
0.0	0.0	3	1	400.0	201.99005	1	2	1	101.561035	239.00671	0	0.226	0.0	0.019	0.0	1111.0
0.0	0.0	3	1	400.0	201.99005	1	2	1	101.561035	239.00671	0	0.226	0.0	0.019	0.0	1111.0
0.0	0.0	3	1	400.0	201.99005	1	2	1	101.561035	239.00671	0	0.226	0.0	0.011	0.0	1111.0
0.0	0.0	3	1	400.0	201.99005	1	2	1	101.561035	239.00671	0	0.226	0.0	0.004	0.0	1111.0
0.0	0.0	3	1	400.0	201.99005	1	2	1	101.561035	239.00671	0	0.226	0.0	0.003	0.0	1111.0
0.0	0.0	3	1	400.0	201.99005	1	2	1	101.561035	239.00671	0	0.226	0.0	-0.011	0.0	1111.0
0.0	0.0	3	1	400.0	201.99005	1	2	1	101.561035	239.00671	0	0.226	0.0	0.064	0.0	1111.0
0.0	0.0	3	1	400.0	201.99005	1	2	1	101.561035	239.00671	0	0.226	0.0	0.0	0.0	1111.0
0.0	0.0	3	1	400.0	201.99005	1	2	1	101.561035	239.00671	0	0.226	0.0	0.056	0.0	1111.0
0.0	0.0	3	1	400.0	201.99005	1	2	1	101.561035	239.00671	0	0.226	-0.001	-0.043	0.0	1111.0
0.0	0.0	3	1	400.0	201.99005	1	2	1	101.561035	239.00671	0	0.226	0.0	0.026	0.0	1111.0
0.0	0.0	3	1	400.0	201.99005	1	2	1	101.561035	239.00671	0	0.226	0.0	-0.007	0.0	1111.0
0.0	0.0	3	1	400.0	201.99005	1	2	1	101.561035	239.00671	0	0.226	0.0	0.01	0.0	1111.0
0.0	0.0	3	1	400.0	201.99005	1	2	1	101.561035	239.00671	0	0.226	-0.001	-0.053	0.0	1111.0
0.0	0.0	3	1	400.0	201.99005	1	2	1	101.561035	239.00671	0	0.226	-0.001	-0.031	0.0	1111.0
0.0	0.0	3	1	400.0	201.99005	1	2	1	101.561035	239.00671	0	0.226	-0.001	-0.014	0.0	1111.0
0.0	0.0	3	1	400.0	201.99005	1	2	1	101.561035	239.00671	0	0.226	0.0	0.055	0.0	1111.0
0.0	0.0	3	1	400.0	201.99005	1	2	1	101.561035	239.00671	0	0.226	-0.001	-0.052	0.0	1111.0
0.0	0.0	3	1	400.0	201.99005	1	2	1	101.561035	239.00671	0	0.226	0.0	0.057	0.0	1111.0
0.0	0.0	3	1	400.0	201.99005	1	2	1	101.561035	239.00671	0	0.226	0.0	0.147	0.0	1111.0
0.0	0.0	3	1	400.0	201.99005	1	2	1	101.561035	239.00671	0	0.226	0.0	-0.01	0.0	1111.0
0.0	0.0	3	1	400.0	201.99005	1	2	1	101.561035	239.00671	0	0.226	0.0	0.2	0.0	1111.0
0.0	0.0	3	1	400.0	201.99005	1	2	1	101.561035	239.00671	0	0.226	0.0	0.026	0.0	1111.0
0.0	0.0	3	1	400.0	201.99005	1	2	1	101.561035	239.00671	0	0.226	-0.001	-0.014	0.0	1111.0
0.0	0.0	3	1	400.0	201.99005	1	2	1	101.561035	239.00671	0	0.226	0.0	0.012	0.0	1111.0
0.0	0.0	3	1	400.0	201.99005	1	2	1	101.561035	239.00671	0	0.226	-0.001	-0.03	0.0	1111.0
0.0	0.0	3	1	400.0	201.99005	1	2	1	101.561035	239.00671	0	0.226	0.0	-0.01	0.0	1111.0
0.0	0.0	3	1	400.0	201.99005	1	2	1	101.561035	239.00671	0	0.226	-0.001	-0.039	0.0	1111.0
0.0	0.0	3	1	400.0	201.99005	1	2	1	101.561035	239.00671	0	0.226	0.0	0.004	0.0	1111.0
0.0	0.0	3	1	400.0	201.99005	1	2	1	101.561035	239.00671	0	0.226	0.0	0.007	0.0	1111.0
0.0	0.0	3	1	400.0	201.99005	1	2	1	101.561035	239.00671	0	0.226	-0.001	-0.022	0.0	1111.0
0.0	0.0	3	1	400.0	201.99005	1	2	1	101.561035	239.00671	0	0.226	0.0	0.075	0.0	1111.0
0.0	0.0	3	1	400.0	201.99005	1	2	1	101.561035	239.00671	0	0.226	-0.001	-0.014	0.0	1111.0
0.0	0.0	3	1	400.0	201.99005	1	2	1	101.561035	239.00671	0	0.226	-0.001	-0.019	0.0	1111.0
-4180.487	-300.99503	3	2	300.99503	201.99005	0	2	2	101.561035	239.00671	1	0.226	0.0	-0.01	0.0	1111.0
-4180.487	-300.99503	3	2	300.99503	201.99005	0	2	2	101.561035	239.00671	1	0.226	0.0	0.024	0.0	1111.0
-4180.487	-300.99503	3	2	300.99503	201.99005	0	2	2	101.561035	239.00671	1	0.226	0.0	0.039	0.0	1111.0
-4180.487	-300.99503	3	2	300.99503	201.99005	0	2	2	101.561035	239.00671	1	0.226	-0.001	-0.226	-0.294	1111.0
-4180.487	-300.99503	3	2	300.99503	201.99005	0	2	2	101.561035	239.00671	1	0.226	-0.003	-0.26	-0.294	1111.0
-4180.487	-300.99503	3	2	300.99503	201.99005	0	2	2	101.561035	239.00671	1	0.226	-0.007	-0.691	-0.569	1111.0
-4180.487	-300.99503	3	2	300.99503	201.99005	0	2	2	101.561035	239.00671	1	0.226	-0.014	-0.954	-1.063	1111.0
-4180.487	-300.99503	3	2	300.99503	201.99005	0	2	2	101.561035	239.00671	1	0.226	-0.022	-1.046	-1.063	1111.0
-4180.487	-300.99503	3	2	300.99503	201.99005	0	2	2	101.561035	239.00671	1	0.226	-0.03	-1.349	-1.283	1111.0
-4180.487	-300.99503	3	2	300.99503	201.99005	0	2	2	101.561035	239.00671	1	0.225	-0.04	-1.668	-1.679	1111.0
-4180.487	-300.99503	3	2	300.99503	201.99005	0	2	2	101.561035	239.00671	1	0.225	-0.049	-1.68	-1.679	1111.0
-4180.487	-300.99503	3	2	300.99503	201.99005	0	2	2	101.561035	239.00671	1	0.225	-0.059	-1.859	-1.856	1111.0
-4180.487	-300.99503	3	2	300.99503	201.99005	0	2	2	101.561035	239.00671	1	0.225	-0.068	-1.857	-2.174	1111.0
-4180.487	-300.99503	3	2	300.99503	201.99005	0	2	2	101.561035	239.00671	1	0.225	-0.08	-2.202	-2.174	1111.0
-4180.487	-300.99503	3	2	300.99503	201.99005	0	2	2	101.561035	239.00671	1	0.225	-0.091	-2.294	-2.316	1111.0
-4180.487	-300.99503	3	2	300.99503	201.99005	0	2	2	101.561035	239.00671	1	0.225	-0.101	-2.284	-2.316	1111.0
-4180.487	-300.99503	3	2	300.99503	201.99005	0	2	2	101.561035	239.00671	1	0.225	-0.111	-2.566	-2.571	1111.0
-4180.487	-300.99503	3	2	300.99503	201.99005	0	2	2	101.561035	239.00671	1	0.225	-0.123	-2.806	-2.791	1111.0
-4180.487	-300.99503	3	2	300.99503	201.99005	0	2	2	101.561035	239.00671	1	0.224	-0.133	-2.786	-2.791	1111.0
-4180.487	-300.99503	3	2	300.99503	201.99005	0	2	2	101.561035	239.00671	1	0.224	-0.143	-2.851	-2.889	1111.0
-4180.487	-300.99503	3	2	300.99503	201.99005	0	2	2	101.561035	239.00671	1	0.224	-0.152	-2.997	-3.066	1111.0
-4180.487	-300.99503	3	2	300.99503	201.99005	0	2	2	101.561035	239.00671	1	0.224	-0.162	-3.067	-3.066	1111.0
-4180.487	-300.99503	3	2	300.99503	201.99005	0	2	2	101.561035	239.00671	1	0.224	-0.171	-3.207	-3.145	1111.0
-4180.487	-300.99503	3	2	300.99503	201.99005	0	2	2	101.561035	239.00671	1	0.224	-0.179	-3.113	-3.145	87.0
-4180.487	-300.99503	3	2	300.99503	201.99005	0	2	2	101.561035	239.00671	1	0.223	-0.188	-3.241	-3.287	1111.0
-4180.487	-300.99503	3	2	300.99503	201.99005	0	2	2	101.561035	239.00671	1	0.223	-0.196	-3.336	-3.35	1111.0
-4180.487	-300.99503	3	2	300.99503	201.99005	0	2	2	101.561035	239.00671	1	0.223	-0.204	-3.347	-3.35	1111.0
-4180.487	-300.99503	3	2	300.99503	201.99005	0	2	2	101.561035	239.00671	1	0.223	-0.212	-3.484	-3.464	111.0
-4180.487	-300.99503	3	2	300.99503	201.99005	0	2	2	101.561035	239.00671	1	0.223	-0.22	-3.491	-3.515	111.0
-4180.487	-300.99503	3	2	300.99503	201.99005	0	2	2	101.561035	239.00671	1	0.222	-0.227	-3.544	-3.515	1111.0
-4180.487	-300.99503	3	2	300.99503	201.99005	0	2	2	101.561035	239.00671	1	0.222	-0.234	-3.668	-3.606	1135.0
-4180.487	-300.99503	3	2	300.99503	201.99005	0	2	2	101.561035	239.00671	1	0.222	-0.24	-3.627	-3.606	111.0
-4180.487	-300.99503	3	2	300.99503	201.99005	0	2	2	101.561035	239.00671	1	0.222	-0.247	-3.698	-3.685	1135.0
-4180.487	-300.99503	3	2	300.99503	201.99005	0	2	2	101.561035	239.00671	1	0.222	-0.253	-3.67	-3.72	87.0
-4180.487	-300.99503	3	2	300.99503	201.99005	0	2	2	101.561035	239.00671	1	0.221	-0.259	-3.733	-3.72	87.0
-4180.487	-300.99503	3	2	300.99503	201.99005	0	2	2	101.561035	239.00671	1	0.221	-0.264	-3.777	-3.784	111.0
-4180.487	-300.99503	3	2	300.99503	201.99005	0	2	2	101.561035	239.00671	1	0.221	-0.269	-3.832	-3.812	87.0
-4180.487	-300.99503	3	2	300.99503	201.99005	0	2	2	101.561035	239.00671	1	0.221	-0.273	-3.792	-3.812	111.0
-4180.487	-300.99503	3	2	300.99503	201.99005	0	2	2	101.561035	239.00671	1	0.221	-0.278	-3.835	-3.863	111.0
-4180.487	-300.99503	3	2	300.99503	201.99005	0	2	2	101.561035	239.00671	1	0.221	-0.283	-3.91	-3.863	111.0
-4180.487	-300.99503	3	2	300.99503	201.99005	0	2	2	101.561035	239.00671	1	0.22	-0.287	-3.898	-3.886	111.0
-4180.487	-300.99503	3	2	300.99503	201.99005	0	2	2	101.561035	239.00671	1	0.22	-0.291	-3.941	-3.926	111.0
-4180.487	-300.99503	3	2	300.99503	201.99005	0	2	2	101.561035	239.00671	1	0.22	-0.295	-3.925	-3.926	111.0
-4180.487	-300.99503	3	2	300.99503	201.99005	0	2	2	101.561035	239.00671	1	0.22	-0.298	-3.945	-3.945	111.0
-4180.487	-300.99503	3	2	300.99503	201.99005	0	2	2	101.561035	239.00671	1	0.22	-0.302	-3.913	-3.977	111.0
-4180.487	-300.99503	3	2	300.99503	201.99005	0	2	2	101.561035	239.00671	1	0.22	-0.304	-4.005	-3.977	1135.0
-4180.487	-300.99503	3	2	300.99503	201.99005	0	2	2	101.561035	239.00671	1	0.22	-0.306	-4.024	-3.992	111.0
-4180.487	-300.99503	3	2	300.99503	201.99005	0	2	2	101.561035	239.00671	1	0.22	-0.308	-3.998	-3.992	111.0
-4180.487	-300.99503	3	2	300.99503	201.99005	0	2	2	101.561035	239.00671	1	0.22	-0.311	-4.153	-4.018	111.0
-4180.487	-300.99503	3	2	300.99503	201.99005	0	2	2	101.561035	239.00671	1	0.22	-0.313	-4.011	-4.03	111.0
-4180.487	-300.99503	3	2	300.99503	201.99005	0	2	2	101.561035	239.00671	1	0.22	-0.315	-4.064	-4.03	111.0
-4180.487	-300.99503	3	2	300.99503	201.99005	0	2	2	101.561035	239.00671	1	0.22	-0.316	-3.776	-4.051	111.0
-4180.487	-300.99503	3	2	300.99503	201.99005	0	2	2	101.561035	239.00671	1	0.22	-0.318	-4.063	-4.06	111.0
-4180.487	-300.99503	3	2	300.99503	201.99005	0	2	2	101.561035	239.00671	1	0.22	-0.321	-4.035	-4.06	111.0
-4180.487	-300.99503	3	2	300.99503	201.99005	0	2	2	101.561035	239.00671	1	0.22	-0.321	-4.097	-4.077	111.0
-4180.487	-300.99503	3	2	300.99503	201.99005	0	2	2	101.561035	239.00671	1	0.22	-0.321	-4.057	-4.077	111.0
-4180.487	-300.99503	3	2	300.99503	201.99005	0	2	2	101.561035	239.00671	1	0.22	-0.323	-4.131	-4.092	111.0
-4180.487	-300.99503	3	2	300.99503	201.99005	0	2	2	101.561035	239.00671	1	0.22	-0.324	-4.051	-4.098	1135.0
-4180.487	-300.99503	3	2	300.99503	201.99005	0	2	2	101.561035	239.00671	1	0.22	-0.324	-4.072	-4.098	111.0
-4180.487	-300.99503	3	2	300.99503	201.99005	0	2	2	101.561035	239.00671	1	0.22	-0.326	-4.184	-4.11	111.0
-4180.487	-300.99503	3	2	300.99503	201.99005	0	2	2	101.561035	239.00671	1	0.22	-0.326	-3.889	-4.115	111.0
-4180.487	-300.99503	3	2	300.99503	201.99005	1	2	2	101.561035	239.00671	1	0.22	-0.327	-4.124	-4.115	111.0
-4180.487	-300.99503	3	2	300.99503	201.99005	1	2	2	101.561035	239.00671	1	0.22	-0.328	-4.119	-4.125	111.0
-4180.487	-300.99503	3	2	300.99503	201.99005	1	2	2	101.561035	239.00671	1	0.22	-0.329	-4.009	-4.125	111.0
-4180.487	-300.99503	3	2	300.99503	201.99005	1	2	2	101.561035	239.00671	1	0.22	-0.33	-4.098	-4.129	111.0
-4180.487	-300.99503	3	2	300.99503	201.99005	1	2	2	101.561035	239.00671	1	0.22	-0.331	-4.1	-4.137	87.0
-4180.487	-300.99503	3	2	300.99503	201.99005	1	2	2	101.561035	239.00671	1	0.22	-0.333	-4.139	-4.137	111.0
-4180.487	-300.99503	3	2	300.99503	201.99005	1	2	2	101.561035	239.00671	1	0.22	-0.335	-4.213	-4.14	111.0
-4180.487	-300.99503	3	2	300.99503	201.99005	1	2	2	101.561035	239.00671	1	0.22	-0.337	-4.16	-4.146	111.0
-4180.487	-300.99503	3	2	300.99503	201.99005	1	2	2	101.561035	239.00671	1	0.22	-0.338	-3.956	-4.146	111.0
-4180.487	-300.99503	3	2	300.99503	201.99005	1	2	2	101.561035	239.00671	1	0.22	-0.34	-4.166	-4.151	111.0
-4180.487	-300.99503	3	2	300.99503	201.99005	1	2	2	101.561035	239.00671	1	0.22	-0.341	-4.145	-4.151	111.0
-4180.487	-300.99503	3	2	300.99503	201.99005	1	2	2	101.561035	239.00671	1	0.22	-0.341	-4.147	-4.154	111.0
-4180.487	-300.99503	3	2	300.99503	201.99005	1	2	2	101.561035	239.00671	1	0.22	-0.341	-4.134	-4.159	111.0
-4180.487	-300.99503	3	2	300.99503	201.99005	1	2	2	101.561035	239.00671	1	0.22	-0.341	-4.147	-4.159	111.0
-4180.487	-300.99503	3	2	300.99503	201.99005	1	2	2	101.561035	239.00671	1	0.22	-0.341	-4.155	-4.16	111.0
-4180.487	-300.99503	3	2	300.99503	201.99005	1	2	2	101.561035	239.00671	1	0.22	-0.341	-4.153	-4.163	111.0
-4180.487	-300.99503	3	2	300.99503	201.99005	1	2	2	101.561035	239.00671	1	0.22	-0.341	-4.192	-4.163	111.0
-4180.487	-300.99503	3	2	300.99503	201.99005	1	2	2	101.561035	239.00671	1	0.22	-0.34	-4.069	-4.165	111.0
-4180.487	-300.99503	3	2	300.99503	201.99005	1	2	2	101.561035	239.00671	1	0.22	-0.341	-4.18	-4.165	111.0
-4180.487	-300.99503	3	2	300.99503	201.99005	1	2	2	101.561035	239.00671	1	0.22	-0.341	-4.15	-4.167	111.0
-4180.487	-300.99503	3	2	300.99503	201.99005	1	2	2	101.561035	239.00671	1	0.22	-0.341	-4.196	-4.169	111.0
-4180.487	-300.99503	3	2	300.99503	201.99005	1	2	2	101.561035	239.00671	1	0.22	-0.341	-4.181	-4.169	111.0
-4180.487	-300.99503	3	2	300.99503	201.99005	1	2	2	101.561035	239.00671	1	0.22	-0.34	-4.093	-4.171	111.0
-4180.487	-300.99503	3	2	300.99503	201.99005	1	2	2	101.561035	239.00671	1	0.22	-0.341	-4.174	-4.173	111.0
-4180.487	-300.99503	3	2	300.99503	201.99005	1	2	2	101.561035	239.00671	1	0.22	-0.341	-4.167	-4.173	111.0
-4180.487	-300.99503	3	2	300.99503	201.99005	1	2	2	101.561035	239.00671	1	0.22	-0.341	-4.205	-4.173	111.0
-4180.487	-300.99503	3	2	300.99503	201.99005	1	2	2	101.561035	239.00671	1	0.22	-0.341	-4.166	-4.173	111.0
-4180.487	-300.99503	3	2	300.99503	201.99005	1	2	2	101.561035	239.00671	1	0.22	-0.341	-4.201	-4.175	87.0
-4180.487	-300.99503	3	2	300.99503	201.99005	1	2	2	101.561035	239.00671	1	0.22	-0.341	-4.187	-4.176	111.0
-4180.487	-300.99503	3	2	300.99503	201.99005	1	2	2	101.561035	239.00671	1	0.22	-0.341	-4.232	-4.176	111.0
-4180.487	-300.99503	3	2	300.99503	201.99005	1	2	2	101.561035	239.00671	1	0.22	-0.341	-4.172	-4.177	111.0
-4180.487	-300.99503	3	2	300.99503	201.99005	1	2	2	101.561035	239.00671	1	0.22	-0.341	-4.139	-4.177	1135.0
-4180.487	-300.99503	3	2	300.99503	201.99005	1	2	2	101.561035	239.00671	1	0.22	-0.341	-4.14	-4.177	111.0
-4180.487	-300.99503	3	2	300.99503	201.99005	1	2	2	101.561035	239.00671	1	0.22	-0.341	-4.184	-4.179	111.0
-4180.487	-300.99503	3	2	300.99503	201.99005	1	2	2	101.561035	239.00671	1	0.22	-0.341	-4.186	-4.179	111.0
-4180.487	-300.99503	3	2	300.99503	201.99005	1	2	2	101.561035	239.00671	1	0.22	-0.341	-4.15	-4.179	111.0
-4180.487	-300.99503	3	2	300.99503	201.99005	1	2	2	101.561035	239.00671	1	0.22	-0.341	-4.18	-4.179	111.0
-4180.487	-300.99503	3	2	300.99503	201.99005	1	2	2	101.561035	239.00671	1	0.22	-0.341	-4.165	-4.179	111.0
-4180.487	-300.99503	3	2	300.99503	201.99005	1	2	2	101.561035	239.00671	1	0.22	-0.341	-4.196	-4.18	111.0
-4180.487	-300.99503	3	2	300.99503	201.99005	1	2	2	101.561035	239.00671	1	0.22	-0.341	-4.198	-4.18	111.0
-4180.487	-300.99503	3	2	300.99503	201.99005	1	2	2	101.561035	239.00671	1	0.22	-0.341	-4.199	-4.18	111.0
-4180.487	-300.99503	3	2	300.99503	201.99005	1	2	2	101.561035	239.00671	1	0.22	-0.341	-4.165	-4.181	1135.0
-4180.487	-300.99503	3	2	300.99503	201.99005	1	2	2	101.561035	239.00671	1	0.22	-0.341	-4.179	-4.181	111.0
-4180.487	-300.99503	3	2	300.99503	201.99005	1	2	2	101.561035	239.00671	1	0.22	-0.341	-4.323	-4.181	111.0
-4180.487	-300.99503	3	2	300.99503	201.99005	1	2	2	101.561035	239.00671	1	0.22	-0.341	-4.219	-4.182	111.0
-4180.487	-300.99503	3	2	300.99503	201.99005	1	2	2	101.561035	239.00671	1	0.22	-0.341	-4.166	-4.182	111.0
-4180.487	-300.99503	3	2	300.99503	201.99005	1	2	2	101.561035	239.00671	1	0.22	-0.341	-4.199	-4.182	111.0
-4180.487	-300.99503	3	2	300.99503	201.99005	1	2	2	101.561035	239.00671	1	0.22	-0.341	-4.245	-4.182	111.0
-4180.487	-300.99503	3	2	300.99503	201.99005	1	2	2	101.561035	239.00671	1	0.22	-0.341	-4.206	-4.182	111.0
-4180.487	-300.99503	3	2	300.99503	201.99005	1	2	2	101.561035	239.00671	1	0.22	-0.341	-4.207	-4.182	111.0
-4180.487	-300.99503	3	2	300.99503	201.99005	1	2	2	101.561035	239.00671	1	0.22	-0.341	-4.2	-4.182	1135.0
-4180.487	-300.99503	3	2	300.99503	201.99005	1	2	2	101.561035	239.00671	1	0.22	-0.342	-4.388	-4.183	111.0
-4180.487	-300.99503	3	2	300.99503	201.99005	1	2	2	101.561035	239.00671	1	0.22	-0.342	-4.198	-4.183	111.0
-4180.487	-300.99503	3	2	300.99503	201.99005	1	2	2	101.561035	239.00671	1	0.22	-0.342	-4.205	-4.183	111.0
-4180.487	-300.99503	3	2	300.99503	201.99005	1	2	2	101.561035	239.00671	1	0.22	-0.341	-4.048	-4.183	111.0
-4180.487	-300.99503	3	2	300.99503	201.99005	1	2	2	101.561035	239.00671	1	0.22	-0.341	-4.211	-4.183	111.0
-4180.487	-300.99503	3	2	300.99503	201.99005	1	2	2	101.561035	239.00671	1	0.22	-0.341	-4.172	-4.183	111.0
-4180.487	-300.99503	3	2	300.99503	201.99005	1	2	2	101.561035	239.00671	1	0.22	-0.341	-4.191	-4.183	111.0
-4180.487	-300.99503	3	2	300.99503	201.99005	1	2	2	101.561035	239.00671	1	0.22	-0.34	-4.057	-4.183	111.0
-4180.487	-300.99503	3	2	300.99503	201.99005	1	2	2	101.561035	239.00671	1	0.22	-0.341	-4.232	-4.183	111.0
-4180.487	-300.99503	3	2	300.99503	201.99005	1	2	2	101.561035	239.00671	1	0.22	-0.341	-4.192	-4.184	111.0
-4180.487	-300.99503	3	2	300.99503	201.99005	1	2	2	101.561035	239.00671	1	0.22	-0.341	-4.205	-4.184	111.0
-4180.487	-300.99503	3	2	300.99503	201.99005	1	2	2	101.561035	239.00671	1	0.22	-0.341	-4.152	-4.184	111.0
-4180.487	-300.99503	3	2	300.99503	201.99005	1	2	2	101.561035	239.00671	1	0.22	-0.341	-4.178	-4.184	111.0
-4180.487	-300.99503	3	2	300.99503	201.99005	1	2	2	101.561035	239.00671	1	0.22	-0.341	-4.206	-4.184	111.0
-4180.487	-300.99503	3	2	300.99503	201.99005	1	2	2	101.561035	239.00671	1	0.22	-0.341	-4.179	-4.184	111.0
-4180.487	-300.99503	3	2	300.99503	201.99005	1	2	2	101.561035	239.00671	1	0.22	-0.341	-4.217	-4.184	111.0
-4180.487	-300.99503	3	2	300.99503	201.99005	1	2	2	101.561035	239.00671	1	0.22	-0.341	-4.159	-4.184	111.0
-4180.487	-300.99503	3	2	300.99503	201.99005	1	2	2	101.561035	239.00671	1	0.22	-0.341	-4.16	-4.184	111.0
-4180.487	-300.99503	3	2	300.99503	201.99005	1	2	2	101.561035	239.00671	1	0.22	-0.341	-4.212	-4.184	111.0
-4180.487	-300.99503	3	2	300.99503	201.99005	1	2	2	101.561035	239.00671	1	0.22	-0.341	-4.165	-4.184	111.0
-4180.487	-300.99503	3	2	300.99503	201.99005	1	2	2	101.561035	239.00671	1	0.22	-0.341	-4.206	-4.184	111.0
-4180.487	-300.99503	3	2	300.99503	201.99005	1	2	2	101.561035	239.00671	1	0.22	-0.341	-4.185	-4.184	111.0
-4180.487	-300.99503	3	2	300.99503	201.99005	1	2	2	101.561035	239.00671	1	0.22	-0.341	-4.165	-4.184	111.0
-4180.487	-300.99503	3	2	300.99503	201.99005	1	2	2	101.561035	239.00671	1	0.22	-0.342	-4.225	-4.184	111.0
-4180.487	-300.99503	3	2	300.99503	201.99005	1	2	2	101.561035	239.00671	1	0.22	-0.342	-4.183	-4.184	111.0
-4180.487	-300.99503	3	2	300.99503	201.99005	1	2	2	101.561035	239.00671	1	0.22	-0.342	-4.247	-4.184	111.0
-4180.487	-300.99503	3	2	300.99503	201.99005	1	2	2	101.561035	239.00671	1	0.22	-0.341	-4.084	-4.184	111.0
-4180.487	-300.99503	3	2	300.99503	201.99005	1	2	2	101.561035	239.00671	1	0.22	-0.341	-4.159	-4.184	111.0
-4180.487	-300.99503	3	2	300.99503	201.99005	1	2	2	101.561035	239.00671	1	0.22	-0.34	-4.082	-4.184	111.0
-4180.487	-300.99503	3	2	300.99503	201.99005	1	2	2	101.561035	239.00671	1	0.22	-0.341	-4.166	-4.184	111.0
-4180.487	-300.99503	3	2	300.99503	201.99005	1	2	2	101.561035	239.00671	1	0.22	-0.341	-4.185	-4.184	111.0
-4180.487	-300.99503	3	2	300.99503	201.99005	1	2	2	101.561035	239.00671	1	0.22	-0.341	-4.185	-4.184	111.0
-4180.487	-300.99503	3	2	300.99503	201.99005	1	2	2	101.561035	239.00671	1	0.22	-0.341	-4.341	-4.184	111.0
-4180.487	-300.99503	3	2	300.99503	201.99005	1	2	2	101.561035	239.00671	1	0.22	-0.341	-4.193	-4.184	111.0
-4180.487	-300.99503	3	2	300.99503	201.99005	1	2	2	101.561035	239.00671	1	0.22	-0.341	-4.166	-4.184	87.0
-4180.487	-300.99503	3	2	300.99503	201.99005	1	2	2	101.561035	239.00671	1	0.22	-0.341	-4.172	-4.184	111.0
-4180.487	-300.99503	3	2	300.99503	201.99005	1	2	2	101.561035	239.00671	1	0.22	-0.341	-4.153	-4.184	111.0
-4180.487	-300.99503	3	2	300.99503	201.99005	1	2	2	101.561035	239.00671	1	0.22	-0.341	-4.148	-4.184	111.0
-4180.487	-300.99503	3	2	300.99503	201.99005	1	2	2	101.561035	239.00671	1	0.22	-0.341	-4.179	-4.184	111.0
-4180.487	-300.99503	3	2	300.99503	201.99005	1	2	2	101.561035	239.00671	1	0.22	-0.341	-4.133	-4.184	111.0
-4180.487	-300.99503	3	2	300.99503	201.99005	1	2	2	101.561035	239.00671	1	0.22	-0.341	-4.298	-4.184	111.0
-4180.487	-300.99503	3	2	300.99503	201.99005	1	2	2	101.561035	239.00671	1	0.22	-0.341	-4.165	-4.184	111.0
-4180.487	-300.99503	3	2	300.99503	201.99005	1	2	2	101.561035	239.00671	1	0.22	-0.341	-4.141	-4.184	111.0
-4180.487	-300.99503	3	2	300.99503	201.99005	1	2	2	101.561035	239.00671	1	0.22	-0.341	-4.199	-4.184	111.0
-4180.487	-300.99503	3	2	300.99503	201.99005	1	2	2	101.561035	239.00671	1	0.22	-0.341	-4.133	-4.184	87.0
-4180.487	-300.99503	3	2	300.99503	201.99005	1	2	2	101.561035	239.00671	1	0.22	-0.341	-4.191	-4.184	111.0
-4180.487	-300.99503	3	2	300.99503	201.99005	1	2	2	101.561035	239.00671	1	0.22	-0.341	-4.174	-4.184	111.0
-4180.487	-300.99503	3	2	300.99503	201.99005	1	2	2	101.561035	239.00671	1	0.22	-0.341	-4.205	-4.184	111.0
-4180.487	-300.99503	3	2	300.99503	201.99005	1	2	2	101.561035	239.00671	1	0.22	-0.341	-4.184	-4.184	111.0
-4180.487	-300.99503	3	2	300.99503	201.99005	1	2	2	101.561035	239.00671	1	0.22	-0.341	-4.173	-4.184	111.0
-4180.487	-300.99503	3	2	300.99503	201.99005	1	2	2	101.561035	239.00671	1	0.22	-0.341	-4.219	-4.184	111.0
-4180.487	-300.99503	3	2	300.99503	201.99005	1	2	2	101.561035	239.00671	1	0.22	-0.34	-4.056	-4.184	111.0
-4180.487	-300.99503	3	2	300.99503	201.99005	1	2	2	101.561035	239.00671	1	0.22	-0.341	-4.126	-4.184	111.0
-4180.487	-300.99503	3	2	300.99503	201.99005	1	2	2	101.561035	239.00671	1	0.22	-0.341	-4.192	-4.184	111.0
-4180.487	-300.99503	3	2	300.99503	201.99005	1	2	2	101.561035	239.00671	1	0.22	-0.341	-4.172	-4.184	111.0
-4180.487	-300.99503	3	2	300.99503	201.99005	1	2	2	101.561035	239.00671	1	0.22	-0.34	-4.055	-4.184	111.0
-4180.487	-300.99503	3	2	300.99503	201.99005	1	2	2	101.561035	239.00671	1	0.22	-0.341	-4.245	-4.184	87.0
-4180.487	-300.99503	3	2	300.99503	201.99005	1	2	2	101.561035	239.00671	1	0.22	-0.341	-4.233	-4.184	111.0
-4180.487	-300.99503	3	2	300.99503	201.99005	1	2	2	101.561035	239.00671	1	0.22	-0.341	-4.191	-4.184	111.0
-4180.487	-300.99503	3	2	300.99503	201.99005	1	2	2	101.561035	239.00671	1	0.22	-0.341	-4.252	-4.184	111.0
-4180.487	-300.99503	3	2	300.99503	201.99005	1	2	2	101.561035	239.00671	1	0.22	-0.341	-4.178	-4.184	111.0
-4180.487	-300.99503	3	2	300.99503	201.99005	1	2	2	101.561035	239.00671	1	0.22	-0.341	-4.178	-4.184	111.0
-4180.487	-300.99503	3	2	300.99503	201.99005	1	2	2	101.561035	239.00671	1	0.22	-0.341	-4.191	-4.184	111.0
-4180.487	-300.99503	3	2	300.99503	201.99005	1	2	2	101.561035	239.00671	1	0.22	-0.341	-4.189	-4.184	111.0
-4180.487	-300.99503	3	2	300.99503	201.99005	1	2	2	101.561035	239.00671	1	0.22	-0.341	-4.153	-4.184	111.0
-4180.487	-300.99503	3	2	300.99503	201.99005	1	2	2	101.561035	239.00671	1	0.22	-0.341	-4.177	-4.184	111.0
-4180.487	-300.99503	3	2	300.99503	201.99005	1	2	2	101.561035	239.00671	1	0.22	-0.341	-4.224	-4.184	111.0
-4180.487	-300.99503	3	2	300.99503	201.99005	1	2	2	101.561035	239.00671	1	0.22	-0.341	-4.217	-4.184	111.0
-4180.487	-300.99503	3	2	300.99503	201.99005	1	2	2	101.561035	239.00671	1	0.22	-0.341	-4.212	-4.184	111.0
-4180.487	-300.99503	3	2	300.99503	201.99005	1	2	2	101.561035	239.00671	1	0.22	-0.341	-4.185	-4.184	111.0
-4180.487	-300.99503	3	2	300.99503	201.99005	1	2	2	101.561035	239.00671	1	0.22	-0.341	-4.157	-4.184	111.0
-4180.487	-300.99503	3	2	300.99503	201.99005	1	2	2	101.561035	239.00671	1	0.22	-0.341	-4.158	-4.184	111.0
-4180.487	-300.99503	3	2	300.99503	201.99005	1	2	2	101.561035	239.00671	1	0.22	-0.341	-4.131	-4.184	111.0
-4180.487	-300.99503	3	2	300.99503	201.99005	1	2	2	101.561035	239.00671	1	0.22	-0.341	-4.152	-4.184	111.0
-4180.487	-300.99503	3	2	300.99503	201.99005	1	2	2	101.561035	239.00671	1	0.22	-0.341	-4.145	-4.184	111.0
-4180.487	-300.99503	3	2	300.99503	201.99005	1	2	2	101.561035	239.00671	1	0.22	-0.341	-4.145	-4.184	111.0
-4180.487	-300.99503	3	2	300.99503	201.99005	1	2	2	101.561035	239.00671	1	0.22	-0.341	-4.204	-4.184	111.0
-4180.487	-300.99503	3	2	300.99503	201.99005	1	2	2	101.561035	239.00671	1	0.22	-0.341	-4.184	-4.184	111.0
-4180.487	-300.99503	3	2	300.99503	201.99005	1	2	2	101.561035	239.00671	1	0.22	-0.341	-4.158	-4.184	111.0
-4180.487	-300.99503	3	2	300.99503	201.99005	1	2	2	101.561035	239.00671	1	0.22	-0.341	-4.184	-4.184	111.0
-4180.487	-300.99503	3	2	300.99503	201.99005	1	2	2	101.561035	239.00671	1	0.22	-0.341	-4.176	-4.184	111.0
-4180.487	-300.99503	3	2	300.99503	201.99005	1	2	2	101.561035	239.00671	1	0.22	-0.341	-4.172	-4.184	111.0
-4180.487	-300.99503	3	2	300.99503	201.99005	1	2	2	101.561035	239.00671	1	0.22	-0.341	-4.21	-4.184	111.0
-4180.487	-300.99503	3	2	300.99503	201.99005	1	2	2	101.561035	239.00671	1	0.22	-0.341	-4.19	-4.184	111.0
-4180.487	-300.99503	3	2	300.99503	201.99005	1	2	2	101.561035	239.00671	1	0.22	-0.341	-4.131	-4.184	111.0
-4180.487	-300.99503	3	2	300.99503	201.99005	1	2	2	101.561035	239.00671	1	0.22	-0.341	-4.204	-4.184	111.0
-4180.487	-300.99503	3	2	300.99503	201.99005	1	2	2	101.561035	239.00671	1	0.22	-0.341	-4.244	-4.184	111.0
-4180.487	-300.99503	3	2	300.99503	201.99005	1	2	2	101.561035	239.00671	1	0.22	-0.341	-4.276	-4.184	111.0
-4180.487	-300.99503	3	2	300.99503	201.99005	1	2	2	101.561035	239.00671	1	0.22	-0.341	-4.171	-4.184	111.0
-4180.487	-300.99503	3	2	300.99503	201.99005	1	2	2	101.561035	239.00671	1	0.22	-0.341	-4.185	-4.184	111.0
-4180.487	-300.99503	3	2	300.99503	201.99005	1	2	2	101.561035	239.00671	1	0.22	-0.341	-4.17	-4.184	111.0
-4180.487	-300.99503	3	2	300.99503	201.99005	1	2	2	101.561035	239.00671	1	0.22	-0.341	-4.172	-4.184	111.0
-4180.487	-300.99503	3	2	300.99503	201.99005	1	2	2	101.561035	239.00671	1	0.22	-0.341	-4.205	-4.184	111.0
-4180.487	-300.99503	3	2	300.99503	201.99005	1	2	2	101.561035	239.00671	1	0.22	-0.341	-4.188	-4.184	111.0
-4180.487	-300.99503	3	2	300.99503	201.99005	1	2	2	101.561035	239.00671	1	0.22	-0.341	-4.19	-4.184	111.0
-4180.487	-300.99503	3	2	300.99503	201.99005	1	2	2	101.561035	239.00671	1	0.22	-0.341	-4.191	-4.184	111.0
0.0	0.0	3	2	300.99503	201.99005	1	2	2	101.561035	239.00671	0	0.22	-0.341	-4.184	-4.184	111.0
0.0	0.0	3	2	300.99503	201.99005	1	2	2	101.561035	239.00671	0	0.22	-0.341	-4.178	-4.184	111.0
0.0	0.0	3	2	300.99503	201.99005	1	2	2	101.561035	239.00671	0	0.22	-0.341	-4.204	-4.184	111.0
0.0	0.0	3	2	300.99503	201.99005	1	2	2	101.561035	239.00671	0	0.22	-0.341	-4.157	-4.184	111.0
0.0	0.0	3	2	300.99503	201.99005	1	2	2	101.561035	239.00671	0	0.22	-0.34	-3.899	-3.888	111.0
0.0	0.0	3	2	300.99503	201.99005	1	2	2	101.561035	239.00671	0	0.22	-0.34	-3.88	-3.888	87.0
0.0	0.0	3	2	300.99503	201.99005	1	2	2	101.561035	239.00671	0	0.22	-0.334	-3.22	-3.358	111.0
0.0	0.0	3	2	300.99503	201.99005	1	2	2	101.561035	239.00671	0	0.22	-0.326	-3.099	-3.12	111.0
0.0	0.0	3	2	300.99503	201.99005	1	2	2	101.561035	239.00671	0	0.22	-0.318	-3.125	-3.12	111.0
0.0	0.0	3	2	300.99503	201.99005	1	2	2	101.561035	239.00671	0	0.22	-0.309	-2.522	-2.695	111.0
0.0	0.0	3	2	300.99503	201.99005	1	2	2	101.561035	239.00671	0	0.22	-0.301	-2.766	-2.695	111.0
0.0	0.0	3	2	300.99503	201.99005	1	2	2	101.561035	239.00671	0	0.22	-0.292	-2.522	-2.504	111.0
0.0	0.0	3	2	300.99503	201.99005	1	2	2	101.561035	239.00671	0	0.22	-0.281	-2.066	-2.162	111.0
0.0	0.0	3	2	300.99503	201.99005	1	2	2	101.561035	239.00671	0	0.221	-0.272	-2.284	-2.162	111.0
0.0	0.0	3	2	300.99503	201.99005	1	2	2	101.561035	239.00671	0	0.221	-0.262	-1.998	-2.009	111.0
0.0	0.0	3	2	300.99503	201.99005	1	2	2	101.561035	239.00671	0	0.221	-0.251	-1.74	-1.735	111.0
0.0	0.0	3	2	300.99503	201.99005	1	2	2	101.561035	239.00671	0	0.221	-0.241	-1.722	-1.735	111.0
0.0	0.0	3	2	300.99503	201.99005	1	2	2	101.561035	239.00671	0	0.221	-0.23	-1.502	-1.498	111.0
0.0	0.0	3	2	300.99503	201.99005	1	2	2	101.561035	239.00671	0	0.221	-0.22	-1.538	-1.392	111.0
0.0	0.0	3	2	300.99503	201.99005	1	2	2	101.561035	239.00671	0	0.221	-0.21	-1.363	-1.392	111.0
0.0	0.0	3	2	300.99503	201.99005	1	2	2	101.561035	239.00671	0	0.222	-0.198	-1.215	-1.202	1135.0
0.0	0.0	3	2	300.99503	201.99005	1	2	2	101.561035	239.00671	0	0.222	-0.188	-1.208	-1.202	111.0
0.0	0.0	3	2	300.99503	201.99005	1	2	2	101.561035	239.00671	0	0.222	-0.178	-1.104	-1.117	111.0
0.0	0.0	3	2	300.99503	201.99005	1	2	2	101.561035	239.00671	0	0.222	-0.168	-0.972	-0.964	111.0
0.0	0.0	3	2	300.99503	201.99005	1	2	2	101.561035	239.00671	0	0.222	-0.158	-0.932	-0.964	111.0
0.0	0.0	3	2	300.99503	201.99005	1	2	2	101.561035	239.00671	0	0.222	-0.15	-0.893	-0.896	111.0
0.0	0.0	3	2	300.99503	201.99005	1	2	2	101.561035	239.00671	0	0.223	-0.142	-0.851	-0.896	1135.0
0.0	0.0	3	2	300.99503	201.99005	1	2	2	101.561035	239.00671	0	0.223	-0.135	-0.762	-0.774	111.0
0.0	0.0	3	2	300.99503	201.99005	1	2	2	101.561035	239.00671	0	0.223	-0.128	-0.837	-0.719	87.0
0.0	0.0	3	2	300.99503	201.99005	1	2	2	101.561035	239.00671	0	0.223	-0.121	-0.719	-0.719	111.0
0.0	0.0	3	2	300.99503	201.99005	1	2	2	101.561035	239.00671	0	0.224	-0.114	-0.604	-0.621	111.0
0.0	0.0	3	2	300.99503	201.99005	1	2	2	101.561035	239.00671	0	0.224	-0.108	-0.576	-0.536	111.0
0.0	0.0	3	2	300.99503	201.99005	1	2	2	101.561035	239.00671	0	0.224	-0.102	-0.498	-0.536	111.0
0.0	0.0	3	2	300.99503	201.99005	1	2	2	101.561035	239.00671	0	0.224	-0.096	-0.486	-0.498	111.0
0.0	0.0	3	2	300.99503	201.99005	1	2	2	101.561035	239.00671	0	0.224	-0.092	-0.505	-0.498	111.0
0.0	0.0	3	2	300.99503	201.99005	1	2	2	101.561035	239.00671	0	0.225	-0.086	-0.45	-0.462	111.0
0.0	0.0	3	2	300.99503	201.99005	1	2	2	101.561035	239.00671	0	0.225	-0.08	-0.408	-0.399	87.0
0.0	0.0	3	2	300.99503	201.99005	1	2	2	101.561035	239.00671	0	0.225	-0.076	-0.406	-0.399	111.0
0.0	0.0	3	2	300.99503	201.99005	1	2	2	101.561035	239.00671	0	0.225	-0.072	-0.329	-0.345	111.0
0.0	0.0	3	2	300.99503	201.99005	1	2	2	101.561035	239.00671	0	0.225	-0.068	-0.352	-0.32	111.0
0.0	0.0	3	2	300.99503	201.99005	1	2	2	101.561035	239.00671	0	0.226	-0.064	-0.314	-0.32	111.0
0.0	0.0	3	2	300.99503	201.99005	1	2	2	101.561035	239.00671	0	0.226	-0.059	-0.302	-0.297	87.0
0.0	0.0	3	2	300.99503	201.99005	1	2	2	101.561035	239.00671	0	0.226	-0.057	-0.34	-0.257	1135.0
0.0	0.0	3	2	300.99503	201.99005	1	2	2	101.561035	239.00671	0	0.226	-0.055	-0.259	-0.257	111.0
0.0	0.0	3	2	300.99503	201.99005	1	2	2	101.561035	239.00671	0	0.226	-0.052	-0.24	-0.238	111.0
0.0	0.0	3	2	300.99503	201.99005	1	2	2	101.561035	239.00671	0	0.226	-0.05	-0.272	-0.238	111.0
0.0	0.0	3	2	300.99503	201.99005	1	2	2	101.561035	239.00671	0	0.226	-0.046	-0.201	-0.206	111.0
0.0	0.0	3	2	300.99503	201.99005	1	2	2	101.561035	239.00671	0	0.226	-0.043	-0.217	-0.191	111.0
0.0	0.0	3	2	300.99503	201.99005	1	2	2	101.561035	239.00671	0	0.226	-0.039	-0.21	-0.191	87.0
0.0	0.0	3	2	300.99503	201.99005	1	2	2	101.561035	239.00671	0	0.226	-0.037	-0.192	-0.165	111.0
0.0	0.0	3	2	300.99503	201.99005	1	2	2	101.561035	239.00671	0	0.226	-0.035	-0.137	-0.142	111.0
0.0	0.0	3	2	300.99503	201.99005	1	2	2	101.561035	239.00671	0	0.226	-0.033	-0.163	-0.142	111.0
0.0	0.0	3	2	300.99503	201.99005	1	2	2	101.561035	239.00671	0	0.226	-0.031	-0.115	-0.132	1135.0
0.0	0.0	3	2	300.99503	201.99005	1	2	2	101.561035	239.00671	0	0.226	-0.029	-0.081	-0.132	111.0
0.0	0.0	3	2	300.99503	201.99005	1	2	2	101.561035	239.00671	0	0.226	-0.027	-0.159	-0.114	111.0
0.0	0.0	3	2	300.99503	201.99005	1	2	2	101.561035	239.00671	0	0.226	-0.025	-0.134	-0.106	111.0
0.0	0.0	3	2	300.99503	201.99005	1	2	2	101.561035	239.00671	0	0.226	-0.023	-0.109	-0.106	111.0
0.0	0.0	3	2	300.99503	201.99005	1	2	2	101.561035	239.00671	0	0.226	-0.021	-0.096	-0.091	111.0
0.0	0.0	3	2	300.99503	201.99005	1	2	2	101.561035	239.00671	0	0.226	-0.02	-0.041	-0.091	111.0
0.0	0.0	3	2	300.99503	201.99005	1	2	2	101.561035	239.00671	0	0.226	-0.019	-0.069	-0.084	111.0
0.0	0.0	3	2	300.99503	201.99005	1	2	2	101.561035	239.00671	0	0.226	-0.019	-0.054	-0.073	111.0
0.0	0.0	3	2	300.99503	201.99005	1	2	2	101.561035	239.00671	0	0.226	-0.019	-0.038	-0.073	87.0
0.0	0.0	3	2	300.99503	201.99005	1	2	2	101.561035	239.00671	0	0.226	-0.019	-0.138	-0.067	111.0
0.0	0.0	3	2	300.99503	201.99005	1	2	2	101.561035	239.00671	0	0.226	-0.019	-0.049	-0.058	1111.0
0.0	0.0	3	2	300.99503	201.99005	1	2	2	101.561035	239.00671	0	0.226	-0.018	0.013	-0.058	111.0
0.0	0.0	3	2	300.99503	201.99005	1	2	2	101.561035	239.00671	0	0.226	-0.018	-0.066	-0.05	111.0
0.0	0.0	3	2	300.99503	201.99005	1	2	2	101.561035	239.00671	0	0.226	-0.018	-0.099	-0.046	1111.0
0.0	0.0	3	2	300.99503	201.99005	1	2	2	101.561035	239.00671	0	0.226	-0.018	-0.04	-0.046	1111.0
0.0	0.0	3	2	300.99503	201.99005	1	2	2	101.561035	239.00671	0	0.226	-0.018	-0.034	-0.04	1135.0
0.0	0.0	3	2	300.99503	201.99005	1	2	2	101.561035	239.00671	0	0.227	-0.017	0.039	-0.04	87.0
0.0	0.0	3	2	300.99503	201.99005	1	2	2	101.561035	239.00671	0	0.227	-0.017	-0.022	-0.037	1135.0
0.0	0.0	3	2	300.99503	201.99005	1	2	2	101.561035	239.00671	0	0.227	-0.016	-0.071	-0.032	111.0
0.0	0.0	3	2	300.99503	201.99005	1	2	2	101.561035	239.00671	0	0.227	-0.016	-0.03	-0.032	111.0
0.0	0.0	3	2	300.99503	201.99005	1	2	2	101.561035	239.00671	0	0.227	-0.015	0.005	-0.029	1111.0
0.0	0.0	3	2	300.99503	201.99005	1	2	2	101.561035	239.00671	0	0.227	-0.015	-0.027	-0.025	87.0
0.0	0.0	3	2	300.99503	201.99005	1	2	2	101.561035	239.00671	0	0.227	-0.014	-0.01	-0.025	87.0
0.0	0.0	3	2	300.99503	201.99005	1	2	2	101.561035	239.00671	0	0.227	-0.014	-0.034	-0.023	87.0
0.0	0.0	3	2	300.99503	201.99005	1	2	2	101.561035	239.00671	0	0.227	-0.014	-0.015	-0.023	1135.0
0.0	0.0	3	2	300.99503	201.99005	1	2	2	101.561035	239.00671	0	0.227	-0.014	-0.015	-0.02	111.0
0.0	0.0	3	2	300.99503	201.99005	1	2	2	101.561035	239.00671	0	0.227	-0.014	-0.031	-0.018	1135.0
0.0	0.0	3	2	300.99503	201.99005	1	2	2	101.561035	239.00671	0	0.227	-0.012	0.005	-0.018	87.0
0.0	0.0	3	2	300.99503	201.99005	1	2	2	101.561035	239.00671	0	0.227	-0.011	-0.026	-0.016	1111.0
0.0	0.0	3	2	300.99503	201.99005	1	2	2	101.561035	239.00671	0	0.227	-0.011	-0.047	-0.013	87.0
0.0	0.0	3	2	300.99503	201.99005	1	2	2	101.561035	239.00671	0	0.227	-0.009	0.01	-0.013	1111.0
0.0	0.0	3	2	300.99503	201.99005	1	2	2	101.561035	239.00671	0	0.227	-0.008	-0.007	-0.012	1111.0
0.0	0.0	3	2	300.99503	201.99005	1	2	2	101.561035	239.00671	0	0.227	-0.006	-0.01	-0.012	1111.0
0.0	0.0	3	2	300.99503	201.99005	1	2	2	101.561035	239.00671	0	0.227	-0.005	-0.017	-0.01	1111.0
0.0	0.0	3	2	300.99503	201.99005	1	2	2	101.561035	239.00671	0	0.227	-0.005	-0.036	-0.01	1111.0
0.0	0.0	3	2	300.99503	201.99005	1	2	2	101.561035	239.00671	0	0.227	-0.004	-0.003	-0.01	1111.0
0.0	0.0	3	2	300.99503	201.99005	1	2	2	101.561035	239.00671	0	0.227	-0.003	-0.008	-0.008	1111.0
0.0	0.0	3	2	300.99503	201.99005	1	2	2	101.561035	239.00671	0	0.227	-0.003	-0.019	-0.007	1111.0
0.0	0.0	3	2	300.99503	201.99005	1	2	2	101.561035	239.00671	0	0.227	-0.001	-0.011	-0.007	87.0
0.0	0.0	3	2	300.99503	201.99005	1	2	2	101.561035	239.00671	0	0.227	-0.001	-0.012	-0.006	1111.0
0.0	0.0	3	2	300.99503	201.99005	1	2	2	101.561035	239.00671	0	0.227	0.0	0.005	-0.006	1111.0
0.0	0.0	3	2	300.99503	201.99005	1	2	2	101.561035	239.00671	0	0.227	0.0	-0.001	-0.006	1111.0
0.0	0.0	3	2	300.99503	201.99005	1	2	2	101.561035	239.00671	0	0.227	-0.001	-0.033	-0.005	1111.0
0.0	0.0	3	2	300.99503	201.99005	1	2	2	101.561035	239.00671	0	0.227	0.0	0.066	-0.005	87.0
0.0	0.0	3	2	300.99503	201.99005	1	2	2	101.561035	239.00671	0	0.227	0.0	0.0	-0.004	87.0
0.0	0.0	3	2	300.99503	201.99005	1	2	2	101.561035	239.00671	0	0.227	0.0	0.003	-0.003	87.0
0.0	0.0	3	2	300.99503	201.99005	1	2	2	101.561035	239.00671	0	0.227	-0.001	-0.068	-0.003	1111.0
0.0	0.0	3	2	300.99503	201.99005	1	2	2	101.561035	239.00671	0	0.227	0.0	-0.003	-0.003	1111.0
0.0	0.0	3	2	300.99503	201.99005	1	2	2	101.561035	239.00671	0	0.227	-0.001	-0.018	-0.003	1111.0
0.0	0.0	3	2	300.99503	201.99005	1	2	2	101.561035	239.00671	0	0.227	0.0	0.015	-0.002	1111.0
0.0	0.0	3	2	300.99503	201.99005	1	2	2	101.561035	239.00671	0	0.227	0.0	0.017	-0.002	111.0
0.0	0.0	3	2	300.99503	201.99005	1	2	2	101.561035	239.00671	0	0.227	-0.001	-0.015	-0.002	1111.0
0.0	0.0	3	2	300.99503	201.99005	1	2	2	101.561035	239.00671	0	0.227	0.0	0.007	-0.002	1135.0
0.0	0.0	3	2	300.99503	201.99005	1	2	2	101.561035	239.00671	0	0.227	-0.001	-0.024	-0.001	1111.0
0.0	0.0	3	2	300.99503	201.99005	1	2	2	101.561035	239.00671	0	0.227	0.0	0.143	-0.001	1111.0
0.0	0.0	3	2	300.99503	201.99005	1	2	2	101.561035	239.00671	0	0.227	-0.001	-0.042	-0.001	1111.0
0.0	0.0	3	2	300.99503	201.99005	1	2	2	101.561035	239.00671	0	0.227	-0.001	-0.031	-0.001	1111.0
0.0	0.0	3	2	300.99503	201.99005	1	2	2	101.561035	239.00671	0	0.227	-0.001	-0.026	-0.001	1111.0
0.0	0.0	3	2	300.99503	201.99005	1	2	2	101.561035	239.00671	0	0.227	0.0	-0.01	-0.001	1111.0
0.0	0.0	3	2	300.99503	201.99005	1	2	2	101.561035	239.00671	0	0.227	0.0	0.031	-0.001	1111.0
0.0	0.0	3	2	300.99503	201.99005	1	2	2	101.561035	239.00671	0	0.227	0.0	0.012	0.0	1111.0
0.0	0.0	3	2	300.99503	201.99005	1	2	2	101.561035	239.00671	0	0.227	0.0	0.004	0.0	1111.0
0.0	0.0	3	2	300.99503	201.99005	1	2	2	101.561035	239.00671	0	0.227	0.0	0.017	0.0	1111.0
0.0	0.0	3	2	300.99503	201.99005	1	2	2	101.561035	239.00671	0	0.227	-0.001	-0.016	0.0	1111.0
0.0	0.0	3	2	300.99503	201.99005	1	2	2	101.561035	239.00671	0	0.227	0.0	0.005	0.0	1111.0
0.0	0.0	3	2	300.99503	201.99005	1	2	2	101.561035	239.00671	0	0.227	0.0	0.039	0.0	1111.0
0.0	0.0	3	2	300.99503	201.99005	1	2	2	101.561035	239.00671	0	0.227	0.0	0.013	0.0	1111.0
0.0	0.0	3	2	300.99503	201.99005	1	2	2	101.561035	239.00671	0	0.227	0.0	0.002	0.0	1111.0
0.0	0.0	3	2	300.99503	201.99005	1	2	2	101.561035	239.00671	0	0.227	0.0	0.009	0.0	1111.0
0.0	0.0	3	2	300.99503	201.99005	1	2	2	101.561035	239.00671	0	0.227	-0.001	-0.113	0.0	87.0
0.0	0.0	3	2	300.99503	201.99005	1	2	2	101.561035	239.00671	0	0.227	0.0	0.02	0.0	1111.0
0.0	0.0	3	2	300.99503	201.99005	1	2	2	101.561035	239.00671	0	0.227	0.0	0.013	0.0	1111.0
0.0	0.0	3	2	300.99503	201.99005	1	2	2	101.561035	239.00671	0	0.227	-0.001	-0.012	0.0	87.0
0.0	0.0	3	2	300.99503	201.99005	1	2	2	101.561035	239.00671	0	0.227	-0.001	-0.215	0.0	1111.0
0.0	0.0	3	2	300.99503	201.99005	1	2	2	101.561035	239.00671	0	0.227	-0.001	-0.015	0.0	87.0
0.0	0.0	3	2	300.99503	201.99005	1	2	2	101.561035	239.00671	0	0.227	0.0	0.085	0.0	1111.0
0.0	0.0	3	2	300.99503	201.99005	1	2	2	101.561035	239.00671	0	0.227	0.0	-0.001	0.0	1111.0
0.0	0.0	3	2	300.99503	201.99005	1	2	2	101.561035	239.00671	0	0.227	0.0	-0.004	0.0	1111.0
0.0	0.0	3	2	300.99503	201.99005	1	2	2	101.561035	239.00671	0	0.227	0.0	-0.009	0.0	1111.0
0.0	0.0	3	2	300.99503	201.99005	1	2	2	101.561035	239.00671	0	0.227	0.0	-0.007	0.0	1135.0
0.0	0.0	3	2	300.99503	201.99005	1	2	2	101.561035	239.00671	0	0.227	-0.001	-0.036	0.0	1111.0
0.0	0.0	3	2	300.99503	201.99005	1	2	2	101.561035	239.00671	0	0.227	0.0	0.018	0.0	1111.0
0.0	0.0	3	2	300.99503	201.99005	1	2	2	101.561035	239.00671	0	0.227	0.0	0.013	0.0	1111.0
[truncated: 7,456 more rows]
