# Supplementary material for: Just noticeable differences for elbow joint torque feedback
Source: Sci Rep. 2021 Dec 7;11:23553. doi: 10.1038/s41598-021-02630-3 (PMC8651665; doi:10.1038/s41598-021-02630-3)
Supplement: Supplementary file 2 — Supplementary Information. [file 41598_2021_2630_MOESM2_ESM.zip › SupplementaryData_ScientificReports_KimAsbeck2021/S1_W1F.csv]

data 1	data 2	data 3	data 4	data 5	data 6	data 7	data 8	data 9	data 10	data 11	data 12	data 13	data 14	data 15	data 16	data 17
0.0	0.0	1	1	400.0	400.0	0	1	1	0.0	0.0	1	0.224	0.0	0.01	0.0	1111.0
0.0	0.0	1	1	400.0	400.0	0	1	1	0.0	0.0	0	0.224	0.0	0.037	0.0	1111.0
0.0	0.0	1	1	400.0	400.0	0	1	1	0.0	0.0	0	0.224	0.0	0.036	0.0	1111.0
0.0	0.0	1	1	400.0	400.0	0	1	1	0.0	0.0	0	0.224	0.0	0.006	0.0	1111.0
0.0	0.0	1	1	400.0	400.0	0	1	1	0.0	0.0	0	0.224	0.038	4.866	5.016	1135.0
0.0	0.0	1	1	400.0	400.0	0	1	1	0.0	0.0	0	0.225	0.076	5.021	5.016	1135.0
0.0	0.0	1	1	400.0	400.0	0	1	1	0.0	0.0	0	0.225	0.107	4.669	4.661	1111.0
0.0	0.0	1	1	400.0	400.0	0	1	1	0.0	0.0	0	0.226	0.129	3.971	4.026	1111.0
0.0	0.0	1	1	400.0	400.0	0	1	1	0.0	0.0	0	0.226	0.149	4.051	4.026	1111.0
0.0	0.0	1	1	400.0	400.0	0	1	1	0.0	0.0	0	0.226	0.165	3.706	3.741	1111.0
0.0	0.0	1	1	400.0	400.0	0	1	1	0.0	0.0	0	0.226	0.178	3.553	3.23	1111.0
0.0	0.0	1	1	400.0	400.0	0	1	1	0.0	0.0	0	0.226	0.187	3.249	3.23	1111.0
0.0	0.0	1	1	400.0	400.0	0	1	1	0.0	0.0	0	0.226	0.191	2.75	2.789	1111.0
0.0	0.0	1	1	400.0	400.0	0	1	1	0.0	0.0	0	0.226	0.195	2.785	2.789	1111.0
0.0	0.0	1	1	400.0	400.0	0	1	1	0.0	0.0	0	0.226	0.198	2.608	2.592	1111.0
0.0	0.0	1	1	400.0	400.0	0	1	1	0.0	0.0	0	0.226	0.196	2.022	2.238	1111.0
0.0	0.0	1	1	400.0	400.0	0	1	1	0.0	0.0	0	0.226	0.196	2.275	2.238	1111.0
0.0	0.0	1	1	400.0	400.0	0	1	1	0.0	0.0	0	0.226	0.194	2.045	2.08	1111.0
0.0	0.0	1	1	400.0	400.0	0	1	1	0.0	0.0	0	0.226	0.192	2.083	2.08	1111.0
0.0	0.0	1	1	400.0	400.0	0	1	1	0.0	0.0	0	0.225	0.188	1.814	1.796	1111.0
0.0	0.0	1	1	400.0	400.0	0	1	1	0.0	0.0	0	0.225	0.183	1.611	1.669	1111.0
0.0	0.0	1	1	400.0	400.0	0	1	1	0.0	0.0	0	0.225	0.178	1.588	1.669	1111.0
0.0	0.0	1	1	400.0	400.0	0	1	1	0.0	0.0	0	0.225	0.173	1.363	1.441	1111.0
0.0	0.0	1	1	400.0	400.0	0	1	1	0.0	0.0	0	0.225	0.167	1.407	1.441	1111.0
0.0	0.0	1	1	400.0	400.0	0	1	1	0.0	0.0	0	0.225	0.16	1.354	1.339	1111.0
0.0	0.0	1	1	400.0	400.0	0	1	1	0.0	0.0	0	0.225	0.154	1.202	1.156	1111.0
0.0	0.0	1	1	400.0	400.0	0	1	1	0.0	0.0	0	0.225	0.148	1.105	1.156	1111.0
0.0	0.0	1	1	400.0	400.0	0	1	1	0.0	0.0	0	0.225	0.142	1.032	0.998	1111.0
0.0	0.0	1	1	400.0	400.0	0	1	1	0.0	0.0	0	0.225	0.135	0.952	0.928	1111.0
0.0	0.0	1	1	400.0	400.0	0	1	1	0.0	0.0	0	0.225	0.131	1.059	0.928	1111.0
0.0	0.0	1	1	400.0	400.0	0	1	1	0.0	0.0	0	0.225	0.124	0.672	0.801	1111.0
0.0	0.0	1	1	400.0	400.0	0	1	1	0.0	0.0	0	0.225	0.118	0.901	0.744	1111.0
0.0	0.0	1	1	400.0	400.0	0	1	1	0.0	0.0	0	0.225	0.113	0.693	0.744	1111.0
0.0	0.0	1	1	400.0	400.0	0	1	1	0.0	0.0	0	0.225	0.107	0.672	0.642	1111.0
0.0	0.0	1	1	400.0	400.0	0	1	1	0.0	0.0	0	0.225	0.101	0.604	0.597	1111.0
0.0	0.0	1	1	400.0	400.0	0	1	1	0.0	0.0	0	0.225	0.096	0.598	0.597	1111.0
0.0	0.0	1	1	400.0	400.0	0	1	1	0.0	0.0	0	0.225	0.092	0.529	0.515	1111.0
0.0	0.0	1	1	400.0	400.0	0	1	1	0.0	0.0	0	0.225	0.088	0.529	0.515	1111.0
0.0	0.0	1	1	400.0	400.0	0	1	1	0.0	0.0	0	0.225	0.083	0.499	0.479	1111.0
0.0	0.0	1	1	400.0	400.0	0	1	1	0.0	0.0	0	0.225	0.078	0.441	0.414	1111.0
0.0	0.0	1	1	400.0	400.0	0	1	1	0.0	0.0	0	0.225	0.075	0.496	0.414	1111.0
0.0	0.0	1	1	400.0	400.0	0	1	1	0.0	0.0	0	0.225	0.071	0.369	0.357	1111.0
0.0	0.0	1	1	400.0	400.0	0	1	1	0.0	0.0	0	0.225	0.067	0.339	0.331	1111.0
0.0	0.0	1	1	400.0	400.0	0	1	1	0.0	0.0	0	0.225	0.063	0.3	0.331	1111.0
0.0	0.0	1	1	400.0	400.0	0	1	1	0.0	0.0	0	0.225	0.059	0.318	0.286	1111.0
0.0	0.0	1	1	400.0	400.0	0	1	1	0.0	0.0	0	0.225	0.057	0.35	0.286	1111.0
0.0	0.0	1	1	400.0	400.0	0	1	1	0.0	0.0	0	0.225	0.054	0.112	0.266	1111.0
0.0	0.0	1	1	400.0	400.0	0	1	1	0.0	0.0	0	0.225	0.051	0.246	0.229	1111.0
0.0	0.0	1	1	400.0	400.0	0	1	1	0.0	0.0	0	0.225	0.047	0.249	0.229	1111.0
0.0	0.0	1	1	400.0	400.0	0	1	1	0.0	0.0	0	0.225	0.043	0.242	0.213	1111.0
0.0	0.0	1	1	400.0	400.0	0	1	1	0.0	0.0	0	0.225	0.039	0.206	0.213	1111.0
0.0	0.0	1	1	400.0	400.0	0	1	1	0.0	0.0	0	0.225	0.037	0.198	0.184	1111.0
0.0	0.0	1	1	400.0	400.0	0	1	1	0.0	0.0	0	0.225	0.035	0.182	0.158	1111.0
0.0	0.0	1	1	400.0	400.0	0	1	1	0.0	0.0	0	0.225	0.034	0.264	0.158	1111.0
0.0	0.0	1	1	400.0	400.0	0	1	1	0.0	0.0	0	0.225	0.032	0.107	0.147	1111.0
0.0	0.0	1	1	400.0	400.0	0	1	1	0.0	0.0	0	0.225	0.03	0.146	0.127	1111.0
0.0	0.0	1	1	400.0	400.0	0	1	1	0.0	0.0	0	0.225	0.028	0.114	0.127	1111.0
0.0	0.0	1	1	400.0	400.0	0	1	1	0.0	0.0	0	0.225	0.026	0.134	0.118	1111.0
0.0	0.0	1	1	400.0	400.0	0	1	1	0.0	0.0	0	0.224	0.024	0.142	0.101	1111.0
0.0	0.0	1	1	400.0	400.0	0	1	1	0.0	0.0	0	0.224	0.022	0.089	0.101	1111.0
0.0	0.0	1	1	400.0	400.0	0	1	1	0.0	0.0	0	0.224	0.02	0.133	0.094	1111.0
0.0	0.0	1	1	400.0	400.0	0	1	1	0.0	0.0	0	0.224	0.02	0.072	0.094	1111.0
0.0	0.0	1	1	400.0	400.0	0	1	1	0.0	0.0	0	0.224	0.02	0.006	0.081	1111.0
0.0	0.0	1	1	400.0	400.0	0	1	1	0.0	0.0	0	0.224	0.02	0.069	0.075	1111.0
0.0	0.0	1	1	400.0	400.0	0	1	1	0.0	0.0	0	0.224	0.02	0.056	0.075	1111.0
0.0	0.0	1	1	400.0	400.0	0	1	1	0.0	0.0	0	0.224	0.02	0.058	0.065	1111.0
0.0	0.0	1	1	400.0	400.0	0	1	1	0.0	0.0	0	0.224	0.02	0.065	0.06	1111.0
0.0	0.0	1	1	400.0	400.0	0	1	1	0.0	0.0	0	0.224	0.02	0.105	0.06	1111.0
0.0	0.0	1	1	400.0	400.0	0	1	1	0.0	0.0	0	0.224	0.02	0.06	0.052	1111.0
0.0	0.0	1	1	400.0	400.0	0	1	1	0.0	0.0	0	0.224	0.019	0.054	0.052	1111.0
0.0	0.0	1	1	400.0	400.0	0	1	1	0.0	0.0	0	0.224	0.019	0.096	0.044	1111.0
0.0	0.0	1	1	400.0	400.0	0	1	1	0.0	0.0	0	0.224	0.019	-0.003	0.041	1111.0
0.0	0.0	1	1	400.0	400.0	0	1	1	0.0	0.0	0	0.224	0.018	0.066	0.041	1111.0
0.0	0.0	1	1	400.0	400.0	0	1	1	0.0	0.0	0	0.224	0.018	0.069	0.035	1111.0
0.0	0.0	1	1	400.0	400.0	0	1	1	0.0	0.0	0	0.224	0.018	0.065	0.033	1111.0
0.0	0.0	1	1	400.0	400.0	0	1	1	0.0	0.0	0	0.224	0.018	0.06	0.033	1111.0
0.0	0.0	1	1	400.0	400.0	0	1	1	0.0	0.0	0	0.224	0.018	0.014	0.028	1111.0
0.0	0.0	1	1	400.0	400.0	0	1	1	0.0	0.0	0	0.224	0.018	0.016	0.028	1111.0
0.0	0.0	1	1	400.0	400.0	0	1	1	0.0	0.0	0	0.224	0.018	0.095	0.026	1111.0
0.0	0.0	1	1	400.0	400.0	0	1	1	0.0	0.0	0	0.224	0.018	0.069	0.022	1111.0
0.0	0.0	1	1	400.0	400.0	0	1	1	0.0	0.0	0	0.224	0.017	0.011	0.022	1111.0
0.0	0.0	1	1	400.0	400.0	0	1	1	0.0	0.0	0	0.224	0.017	0.064	0.019	1111.0
0.0	0.0	1	1	400.0	400.0	0	1	1	0.0	0.0	0	0.224	0.017	0.026	0.018	1111.0
0.0	0.0	1	1	400.0	400.0	0	1	1	0.0	0.0	0	0.224	0.016	0.005	0.018	1111.0
0.0	0.0	1	1	400.0	400.0	0	1	1	0.0	0.0	0	0.224	0.015	0.002	0.015	1111.0
0.0	0.0	1	1	400.0	400.0	0	1	1	0.0	0.0	0	0.224	0.015	0.034	0.015	1111.0
0.0	0.0	1	1	400.0	400.0	0	1	1	0.0	0.0	0	0.224	0.015	0.035	0.014	1111.0
0.0	0.0	1	1	400.0	400.0	0	1	1	0.0	0.0	0	0.224	0.014	0.062	0.012	1111.0
0.0	0.0	1	1	400.0	400.0	0	1	1	0.0	0.0	0	0.224	0.014	0.034	0.012	1111.0
0.0	0.0	1	1	400.0	400.0	0	1	1	0.0	0.0	0	0.224	0.014	-0.006	0.011	1111.0
0.0	0.0	1	1	400.0	400.0	0	1	1	0.0	0.0	0	0.224	0.013	-0.014	0.009	1111.0
0.0	0.0	1	1	400.0	400.0	0	1	1	0.0	0.0	0	0.224	0.012	-0.017	0.009	1111.0
0.0	0.0	1	1	400.0	400.0	0	1	1	0.0	0.0	0	0.224	0.011	-0.013	0.008	1111.0
0.0	0.0	1	1	400.0	400.0	0	1	1	0.0	0.0	0	0.224	0.01	-0.006	0.008	1111.0
0.0	0.0	1	1	400.0	400.0	0	1	1	0.0	0.0	0	0.224	0.01	-0.001	0.007	1111.0
0.0	0.0	1	1	400.0	400.0	0	1	1	0.0	0.0	0	0.224	0.01	0.026	0.006	1111.0
0.0	0.0	1	1	400.0	400.0	0	1	1	0.0	0.0	0	0.224	0.009	0.013	0.006	1111.0
0.0	0.0	1	1	400.0	400.0	0	1	1	0.0	0.0	0	0.224	0.008	-0.131	0.005	1111.0
0.0	0.0	1	1	400.0	400.0	0	1	1	0.0	0.0	0	0.224	0.008	0.051	0.004	1111.0
0.0	0.0	1	1	400.0	400.0	0	1	1	0.0	0.0	0	0.224	0.008	0.002	0.004	1111.0
0.0	0.0	1	1	400.0	400.0	0	1	1	0.0	0.0	0	0.224	0.007	0.036	0.004	1111.0
0.0	0.0	1	1	400.0	400.0	0	1	1	0.0	0.0	0	0.224	0.007	0.0	0.004	1111.0
0.0	0.0	1	1	400.0	400.0	0	1	1	0.0	0.0	0	0.224	0.007	0.015	0.003	1111.0
0.0	0.0	1	1	400.0	400.0	0	1	1	0.0	0.0	0	0.224	0.006	0.005	0.003	1111.0
0.0	0.0	1	1	400.0	400.0	0	1	1	0.0	0.0	0	0.224	0.005	-0.231	0.003	1111.0
0.0	0.0	1	1	400.0	400.0	0	1	1	0.0	0.0	0	0.224	0.004	0.039	0.002	1111.0
0.0	0.0	1	1	400.0	400.0	0	1	1	0.0	0.0	0	0.224	0.003	-0.127	0.002	1111.0
0.0	0.0	1	1	400.0	400.0	0	1	1	0.0	0.0	0	0.224	0.002	-0.057	0.002	1111.0
0.0	0.0	1	1	400.0	400.0	0	1	1	0.0	0.0	0	0.224	0.001	0.017	0.002	1111.0
0.0	0.0	1	1	400.0	400.0	0	1	1	0.0	0.0	0	0.224	0.001	0.031	0.002	1111.0
0.0	0.0	1	1	400.0	400.0	0	1	1	0.0	0.0	0	0.224	0.001	0.029	0.001	1111.0
0.0	0.0	1	1	400.0	400.0	0	1	1	0.0	0.0	0	0.224	0.001	0.025	0.001	1111.0
0.0	0.0	1	1	400.0	400.0	0	1	1	0.0	0.0	0	0.224	0.001	0.031	0.001	1111.0
0.0	0.0	1	1	400.0	400.0	0	1	1	0.0	0.0	0	0.224	0.0	-0.049	0.001	1111.0
0.0	0.0	1	1	400.0	400.0	0	1	1	0.0	0.0	0	0.224	0.0	0.008	0.0	1111.0
0.0	0.0	1	1	400.0	400.0	0	1	1	0.0	0.0	0	0.224	0.0	0.004	0.0	1111.0
0.0	0.0	1	1	400.0	400.0	0	1	1	0.0	0.0	0	0.224	0.0	0.026	0.0	1111.0
0.0	0.0	1	1	400.0	400.0	0	1	1	0.0	0.0	0	0.224	0.0	-0.003	0.0	1111.0
0.0	0.0	1	1	400.0	400.0	0	1	1	0.0	0.0	0	0.224	0.0	0.014	0.0	1111.0
0.0	0.0	1	1	400.0	400.0	0	1	1	0.0	0.0	0	0.224	-0.001	-0.056	0.0	1111.0
0.0	0.0	1	1	400.0	400.0	0	1	1	0.0	0.0	0	0.224	0.0	0.0	0.0	1111.0
0.0	0.0	1	1	400.0	400.0	0	1	1	0.0	0.0	0	0.224	-0.001	-0.145	0.0	1111.0
0.0	0.0	1	1	400.0	400.0	0	1	1	0.0	0.0	0	0.224	0.0	0.023	0.0	1111.0
0.0	0.0	1	1	400.0	400.0	0	1	1	0.0	0.0	0	0.224	0.0	-0.009	0.0	1111.0
0.0	0.0	1	1	400.0	400.0	0	1	1	0.0	0.0	0	0.224	0.0	0.025	0.0	1111.0
0.0	0.0	1	1	400.0	400.0	0	1	1	0.0	0.0	0	0.224	0.0	-0.005	0.0	1111.0
0.0	0.0	1	1	400.0	400.0	0	1	1	0.0	0.0	0	0.224	0.0	0.002	0.0	1111.0
0.0	0.0	1	1	400.0	400.0	0	1	1	0.0	0.0	0	0.224	-0.001	-0.018	0.0	1111.0
0.0	0.0	1	1	400.0	400.0	0	1	1	0.0	0.0	0	0.224	0.0	0.019	0.0	1111.0
0.0	0.0	1	1	400.0	400.0	0	1	1	0.0	0.0	0	0.224	0.0	0.01	0.0	1111.0
0.0	0.0	1	1	400.0	400.0	0	1	1	0.0	0.0	0	0.224	0.0	0.013	0.0	1111.0
0.0	0.0	1	1	400.0	400.0	0	1	1	0.0	0.0	0	0.224	-0.001	-0.044	0.0	1111.0
0.0	0.0	1	1	400.0	400.0	0	1	1	0.0	0.0	0	0.224	-0.001	-0.026	0.0	1111.0
0.0	0.0	1	1	400.0	400.0	0	1	1	0.0	0.0	0	0.224	-0.001	-0.028	0.0	1111.0
0.0	0.0	1	1	400.0	400.0	0	1	1	0.0	0.0	0	0.224	0.0	0.009	0.0	1111.0
0.0	0.0	1	1	400.0	400.0	0	1	1	0.0	0.0	0	0.224	-0.001	-0.096	0.0	1111.0
0.0	0.0	1	1	400.0	400.0	0	1	1	0.0	0.0	0	0.224	0.0	0.002	0.0	1111.0
0.0	0.0	1	1	400.0	400.0	0	1	1	0.0	0.0	0	0.224	0.0	-0.001	0.0	1111.0
0.0	0.0	1	1	400.0	400.0	0	1	1	0.0	0.0	0	0.224	0.0	-0.007	0.0	1111.0
0.0	0.0	1	1	400.0	400.0	0	1	1	0.0	0.0	0	0.224	0.0	0.033	0.0	1111.0
0.0	0.0	1	1	400.0	400.0	0	1	1	0.0	0.0	0	0.224	-0.001	-0.029	0.0	1111.0
0.0	0.0	1	1	400.0	400.0	0	1	1	0.0	0.0	0	0.224	0.0	0.001	0.0	1111.0
0.0	0.0	1	1	400.0	400.0	0	1	1	0.0	0.0	0	0.224	0.0	0.0	0.0	1135.0
0.0	0.0	1	1	400.0	400.0	0	1	1	0.0	0.0	0	0.224	0.0	0.004	0.0	1111.0
0.0	0.0	1	1	400.0	400.0	0	1	1	0.0	0.0	0	0.224	0.0	0.0	0.0	1111.0
0.0	0.0	1	1	400.0	400.0	0	1	1	0.0	0.0	0	0.224	0.0	0.0	0.0	1111.0
0.0	0.0	1	1	400.0	400.0	0	1	1	0.0	0.0	0	0.224	-0.001	-0.142	0.0	1111.0
0.0	0.0	1	1	400.0	400.0	0	1	1	0.0	0.0	0	0.224	0.0	0.053	0.0	1111.0
0.0	0.0	1	1	400.0	400.0	0	1	1	0.0	0.0	0	0.224	0.0	0.085	0.0	1135.0
0.0	0.0	1	1	400.0	400.0	0	1	1	0.0	0.0	0	0.224	-0.001	-0.02	0.0	87.0
0.0	0.0	1	1	400.0	400.0	0	1	1	0.0	0.0	0	0.224	-0.001	-0.018	0.0	111.0
0.0	0.0	1	1	400.0	400.0	0	1	1	0.0	0.0	0	0.224	0.0	0.061	0.0	111.0
0.0	0.0	1	1	400.0	400.0	0	1	1	0.0	0.0	0	0.224	-0.001	-0.027	0.0	1111.0
0.0	0.0	1	1	400.0	400.0	0	1	1	0.0	0.0	0	0.224	-0.001	-0.024	0.0	1111.0
0.0	0.0	1	1	400.0	400.0	0	1	1	0.0	0.0	0	0.224	0.0	0.001	0.0	1111.0
0.0	0.0	1	1	400.0	400.0	0	1	1	0.0	0.0	0	0.224	0.0	-0.011	0.0	111.0
0.0	0.0	1	1	400.0	400.0	0	1	1	0.0	0.0	0	0.224	0.0	-0.003	0.0	1111.0
0.0	0.0	1	1	400.0	400.0	0	1	1	0.0	0.0	0	0.224	0.0	0.002	0.0	111.0
0.0	0.0	1	1	400.0	400.0	0	1	1	0.0	0.0	0	0.224	-0.001	-0.017	0.0	1111.0
0.0	0.0	1	1	400.0	400.0	0	1	1	0.0	0.0	0	0.224	0.0	-0.008	0.0	1111.0
0.0	0.0	1	1	400.0	400.0	0	1	1	0.0	0.0	0	0.224	0.0	0.015	0.0	1135.0
0.0	0.0	1	1	400.0	400.0	0	1	1	0.0	0.0	0	0.224	-0.001	-0.055	0.0	1111.0
0.0	0.0	1	1	400.0	400.0	0	1	1	0.0	0.0	0	0.224	0.0	-0.006	0.0	111.0
0.0	0.0	1	1	400.0	400.0	0	1	1	0.0	0.0	0	0.224	0.0	-0.009	0.0	1111.0
0.0	0.0	1	1	400.0	400.0	0	1	1	0.0	0.0	0	0.224	-0.001	-0.018	0.0	1111.0
0.0	0.0	1	1	400.0	400.0	0	1	1	0.0	0.0	0	0.224	-0.001	-0.015	0.0	111.0
0.0	0.0	1	1	400.0	400.0	0	1	1	0.0	0.0	0	0.224	0.0	-0.006	0.0	87.0
0.0	0.0	1	1	400.0	400.0	0	1	1	0.0	0.0	0	0.224	0.0	0.003	0.0	1111.0
0.0	0.0	1	1	400.0	400.0	0	1	1	0.0	0.0	0	0.224	0.0	0.042	0.0	87.0
0.0	0.0	1	1	400.0	400.0	0	1	1	0.0	0.0	0	0.224	0.0	0.008	0.0	111.0
0.0	0.0	1	1	400.0	400.0	0	1	1	0.0	0.0	0	0.224	0.0	0.001	0.0	87.0
0.0	0.0	1	1	400.0	400.0	0	1	1	0.0	0.0	0	0.224	0.0	-0.011	0.0	1111.0
0.0	0.0	1	1	400.0	400.0	0	1	1	0.0	0.0	0	0.224	0.0	0.081	0.0	1135.0
0.0	0.0	1	1	400.0	400.0	0	1	1	0.0	0.0	0	0.224	-0.001	-0.055	0.0	1111.0
0.0	0.0	1	1	400.0	400.0	0	1	1	0.0	0.0	0	0.224	0.0	0.013	0.0	1111.0
0.0	0.0	1	1	400.0	400.0	0	1	1	0.0	0.0	0	0.224	0.0	0.031	0.0	1111.0
0.0	0.0	1	1	400.0	400.0	0	1	1	0.0	0.0	0	0.224	0.0	-0.011	0.0	1111.0
0.0	0.0	1	1	400.0	400.0	0	1	1	0.0	0.0	0	0.224	-0.001	-0.035	0.0	111.0
0.0	0.0	1	1	400.0	400.0	0	1	1	0.0	0.0	0	0.224	0.0	-0.01	0.0	1135.0
0.0	0.0	1	1	400.0	400.0	0	1	1	0.0	0.0	0	0.224	0.0	0.004	0.0	1111.0
0.0	0.0	1	1	400.0	400.0	0	1	1	0.0	0.0	0	0.224	0.0	-0.008	0.0	1111.0
0.0	0.0	1	1	400.0	400.0	0	1	1	0.0	0.0	0	0.224	-0.001	-0.015	0.0	1111.0
0.0	0.0	1	1	400.0	400.0	0	1	1	0.0	0.0	0	0.224	0.0	0.0	0.0	1111.0
0.0	0.0	1	1	400.0	400.0	0	1	1	0.0	0.0	0	0.224	-0.001	-0.024	0.0	87.0
0.0	0.0	1	1	400.0	400.0	0	1	1	0.0	0.0	0	0.224	-0.001	-0.014	0.0	1111.0
0.0	0.0	1	1	400.0	400.0	0	1	1	0.0	0.0	0	0.224	-0.001	-0.045	0.0	1111.0
0.0	0.0	1	1	400.0	400.0	0	1	1	0.0	0.0	0	0.224	-0.001	-0.014	0.0	87.0
0.0	0.0	1	1	400.0	400.0	0	1	1	0.0	0.0	0	0.224	0.0	0.01	0.0	1111.0
0.0	0.0	1	1	400.0	400.0	0	1	1	0.0	0.0	0	0.224	-0.001	-0.038	0.0	1111.0
0.0	0.0	1	1	400.0	400.0	0	1	1	0.0	0.0	0	0.224	0.0	0.018	0.0	1135.0
0.0	0.0	1	1	400.0	400.0	0	1	1	0.0	0.0	0	0.224	-0.001	-0.027	0.0	1135.0
0.0	0.0	1	1	400.0	400.0	0	1	1	0.0	0.0	0	0.224	-0.001	-0.039	0.0	1111.0
0.0	0.0	1	1	400.0	400.0	0	1	1	0.0	0.0	0	0.224	0.0	0.137	0.0	87.0
0.0	0.0	1	1	400.0	400.0	0	1	1	0.0	0.0	0	0.224	0.0	0.005	0.0	1111.0
0.0	0.0	1	1	400.0	400.0	0	1	1	0.0	0.0	0	0.224	-0.001	-0.016	0.0	87.0
0.0	0.0	1	1	400.0	400.0	0	1	1	0.0	0.0	0	0.224	-0.001	-0.017	0.0	1111.0
0.0	0.0	1	1	400.0	400.0	0	1	1	0.0	0.0	0	0.224	0.0	-0.003	0.0	1111.0
0.0	0.0	1	1	400.0	400.0	0	1	1	0.0	0.0	0	0.224	0.0	0.016	0.0	1111.0
0.0	0.0	1	1	400.0	400.0	0	1	1	0.0	0.0	0	0.224	-0.001	-0.021	0.0	1111.0
0.0	0.0	1	1	400.0	400.0	0	1	1	0.0	0.0	0	0.224	0.0	0.017	0.0	111.0
0.0	0.0	1	1	400.0	400.0	0	1	1	0.0	0.0	0	0.224	0.0	0.086	0.0	87.0
0.0	0.0	1	1	400.0	400.0	0	1	1	0.0	0.0	0	0.224	0.0	0.023	0.0	1135.0
0.0	0.0	1	1	400.0	400.0	0	1	1	0.0	0.0	0	0.224	-0.001	-0.033	0.0	1135.0
0.0	0.0	1	1	400.0	400.0	0	1	1	0.0	0.0	0	0.224	0.0	0.029	0.0	1111.0
0.0	0.0	1	1	400.0	400.0	0	1	1	0.0	0.0	0	0.224	0.0	-0.009	0.0	1111.0
0.0	0.0	1	1	400.0	400.0	0	1	1	0.0	0.0	0	0.224	0.0	-0.009	0.0	1111.0
0.0	0.0	1	1	400.0	400.0	0	1	1	0.0	0.0	0	0.224	0.0	0.003	0.0	1111.0
0.0	0.0	1	1	400.0	400.0	0	1	1	0.0	0.0	0	0.224	-0.001	-0.083	0.0	1135.0
0.0	0.0	1	1	400.0	400.0	0	1	1	0.0	0.0	0	0.224	0.0	0.0	0.0	1111.0
0.0	0.0	1	1	400.0	400.0	0	1	1	0.0	0.0	0	0.224	0.0	0.016	0.0	1111.0
0.0	0.0	1	1	400.0	400.0	0	1	1	0.0	0.0	0	0.224	-0.001	-0.021	0.0	1111.0
0.0	0.0	1	1	400.0	400.0	0	1	1	0.0	0.0	0	0.224	0.0	0.009	0.0	1111.0
0.0	0.0	1	1	400.0	400.0	0	1	1	0.0	0.0	0	0.224	-0.001	-0.026	0.0	1111.0
0.0	0.0	1	1	400.0	400.0	0	1	1	0.0	0.0	0	0.224	0.0	0.008	0.0	1111.0
0.0	0.0	1	1	400.0	400.0	0	1	1	0.0	0.0	0	0.224	0.0	-0.005	0.0	1111.0
0.0	0.0	1	1	400.0	400.0	0	1	1	0.0	0.0	0	0.224	0.0	0.01	0.0	1111.0
0.0	0.0	1	1	400.0	400.0	0	1	1	0.0	0.0	0	0.224	0.0	0.037	0.0	1111.0
0.0	0.0	1	1	400.0	400.0	0	1	1	0.0	0.0	0	0.224	-0.001	-0.088	0.0	1111.0
0.0	0.0	1	1	400.0	400.0	0	1	1	0.0	0.0	0	0.224	0.0	0.019	0.0	1111.0
0.0	0.0	1	1	400.0	400.0	0	1	1	0.0	0.0	0	0.224	-0.001	-0.018	0.0	1111.0
0.0	0.0	1	1	400.0	400.0	0	1	1	0.0	0.0	0	0.224	0.0	-0.001	0.0	1111.0
0.0	0.0	1	1	400.0	400.0	0	1	1	0.0	0.0	0	0.224	0.0	-0.007	0.0	87.0
0.0	0.0	1	1	400.0	400.0	0	1	1	0.0	0.0	0	0.224	-0.001	-0.07	0.0	1111.0
0.0	0.0	1	1	400.0	400.0	0	1	1	0.0	0.0	0	0.224	0.0	0.018	0.0	1111.0
0.0	0.0	1	1	400.0	400.0	0	1	1	0.0	0.0	0	0.224	0.0	-0.007	0.0	1111.0
0.0	0.0	1	1	400.0	400.0	0	1	1	0.0	0.0	0	0.224	-0.001	-0.106	0.0	1111.0
0.0	0.0	1	1	400.0	400.0	0	1	1	0.0	0.0	0	0.224	0.0	0.0	0.0	1111.0
0.0	0.0	1	1	400.0	400.0	0	1	1	0.0	0.0	0	0.224	0.0	0.0	0.0	1111.0
0.0	0.0	1	1	400.0	400.0	0	1	1	0.0	0.0	0	0.224	0.0	-0.01	0.0	1111.0
0.0	0.0	1	1	400.0	400.0	0	1	1	0.0	0.0	0	0.224	0.0	-0.008	0.0	1111.0
0.0	0.0	1	1	400.0	400.0	0	1	1	0.0	0.0	0	0.224	0.0	-0.004	0.0	1111.0
0.0	0.0	1	1	400.0	400.0	0	1	1	0.0	0.0	0	0.224	0.0	0.214	0.0	1111.0
0.0	0.0	1	1	400.0	400.0	0	1	1	0.0	0.0	0	0.224	0.0	-0.01	0.0	1111.0
0.0	0.0	1	1	400.0	400.0	0	1	1	0.0	0.0	0	0.224	0.0	0.044	0.0	1111.0
0.0	0.0	1	1	400.0	400.0	0	1	1	0.0	0.0	0	0.224	-0.001	-0.038	0.0	1135.0
0.0	0.0	1	1	400.0	400.0	0	1	1	0.0	0.0	0	0.224	0.0	0.0	0.0	1111.0
0.0	0.0	1	1	400.0	400.0	0	1	1	0.0	0.0	0	0.224	0.0	-0.006	0.0	1135.0
0.0	0.0	1	1	400.0	400.0	0	1	1	0.0	0.0	0	0.224	0.0	0.008	0.0	1111.0
0.0	0.0	1	1	400.0	400.0	0	1	1	0.0	0.0	0	0.224	0.0	0.011	0.0	1111.0
0.0	0.0	1	1	400.0	400.0	0	1	1	0.0	0.0	0	0.224	0.0	-0.008	0.0	1111.0
0.0	0.0	1	1	400.0	400.0	0	1	1	0.0	0.0	0	0.224	0.0	0.033	0.0	87.0
0.0	0.0	1	1	400.0	400.0	0	1	1	0.0	0.0	0	0.224	0.0	0.005	0.0	1135.0
0.0	0.0	1	1	400.0	400.0	0	1	1	0.0	0.0	0	0.224	-0.001	-0.224	0.0	1111.0
0.0	0.0	1	1	400.0	400.0	0	1	1	0.0	0.0	0	0.224	-0.001	-0.028	0.0	1111.0
0.0	0.0	1	1	400.0	400.0	0	1	1	0.0	0.0	0	0.224	0.0	0.007	0.0	1111.0
0.0	0.0	1	1	400.0	400.0	0	1	1	0.0	0.0	0	0.224	0.0	0.016	0.0	1111.0
0.0	0.0	1	1	400.0	400.0	0	1	1	0.0	0.0	0	0.224	0.0	0.062	0.0	1135.0
0.0	0.0	1	1	400.0	400.0	0	1	1	0.0	0.0	0	0.224	-0.001	-0.026	0.0	1111.0
0.0	0.0	1	1	400.0	400.0	0	1	1	0.0	0.0	0	0.224	0.0	-0.003	0.0	1135.0
0.0	0.0	1	1	400.0	400.0	0	1	1	0.0	0.0	0	0.224	0.0	0.032	0.0	1111.0
0.0	0.0	1	1	400.0	400.0	0	1	1	0.0	0.0	0	0.224	0.0	0.001	0.0	87.0
0.0	0.0	1	1	400.0	400.0	0	1	1	0.0	0.0	0	0.224	-0.001	-0.131	0.0	1111.0
0.0	0.0	1	1	400.0	400.0	0	1	1	0.0	0.0	0	0.224	0.0	0.062	0.0	1111.0
0.0	0.0	1	1	400.0	400.0	0	1	1	0.0	0.0	0	0.224	0.0	-0.002	0.0	1111.0
0.0	0.0	1	1	400.0	400.0	0	1	1	0.0	0.0	0	0.224	0.0	0.001	0.0	1111.0
0.0	0.0	1	1	400.0	400.0	0	1	1	0.0	0.0	0	0.224	0.0	-0.011	0.0	1111.0
0.0	0.0	1	1	400.0	400.0	0	1	1	0.0	0.0	0	0.224	-0.001	-0.028	0.0	1111.0
0.0	0.0	1	1	400.0	400.0	0	1	1	0.0	0.0	0	0.224	0.0	-0.011	0.0	1111.0
0.0	0.0	1	1	400.0	400.0	0	1	1	0.0	0.0	0	0.224	-0.001	-0.012	0.0	1111.0
-5555.5557	-400.0	1	1	400.0	400.0	0	1	1	0.0	0.0	1	0.224	0.0	0.017	0.0	87.0
-5555.5557	-400.0	1	1	400.0	400.0	0	1	1	0.0	0.0	1	0.224	0.0	0.003	0.0	1135.0
-5555.5557	-400.0	1	1	400.0	400.0	0	1	1	0.0	0.0	1	0.224	-0.001	-0.18	-0.392	1111.0
-5555.5557	-400.0	1	1	400.0	400.0	0	1	1	0.0	0.0	1	0.224	-0.003	-0.385	-0.392	87.0
-5555.5557	-400.0	1	1	400.0	400.0	0	1	1	0.0	0.0	1	0.224	-0.008	-0.768	-0.757	87.0
-5555.5557	-400.0	1	1	400.0	400.0	0	1	1	0.0	0.0	1	0.224	-0.013	-0.78	-1.413	1135.0
-5555.5557	-400.0	1	1	400.0	400.0	0	1	1	0.0	0.0	1	0.224	-0.022	-1.288	-1.413	111.0
-5555.5557	-400.0	1	1	400.0	400.0	0	1	1	0.0	0.0	1	0.224	-0.034	-1.927	-1.978	111.0
-5555.5557	-400.0	1	1	400.0	400.0	0	1	1	0.0	0.0	1	0.223	-0.047	-1.967	-1.978	111.0
-5555.5557	-400.0	1	1	400.0	400.0	0	1	1	0.0	0.0	1	0.223	-0.061	-2.231	-2.232	111.0
-5555.5557	-400.0	1	1	400.0	400.0	0	1	1	0.0	0.0	1	0.223	-0.073	-2.226	-2.232	111.0
-5555.5557	-400.0	1	1	400.0	400.0	0	1	1	0.0	0.0	1	0.223	-0.088	-2.763	-2.686	111.0
-5555.5557	-400.0	1	1	400.0	400.0	0	1	1	0.0	0.0	1	0.223	-0.103	-3.036	-2.889	111.0
-5555.5557	-400.0	1	1	400.0	400.0	0	1	1	0.0	0.0	1	0.223	-0.117	-3.048	-3.254	111.0
-5555.5557	-400.0	1	1	400.0	400.0	0	1	1	0.0	0.0	1	0.223	-0.132	-3.315	-3.254	111.0
-5555.5557	-400.0	1	1	400.0	400.0	0	1	1	0.0	0.0	1	0.223	-0.148	-3.427	-3.417	111.0
-5555.5557	-400.0	1	1	400.0	400.0	0	1	1	0.0	0.0	1	0.223	-0.162	-3.436	-3.417	111.0
-5555.5557	-400.0	1	1	400.0	400.0	0	1	1	0.0	0.0	1	0.222	-0.176	-3.695	-3.709	111.0
-5555.5557	-400.0	1	1	400.0	400.0	0	1	1	0.0	0.0	1	0.222	-0.189	-3.779	-3.84	111.0
-5555.5557	-400.0	1	1	400.0	400.0	0	1	1	0.0	0.0	1	0.222	-0.201	-3.846	-3.84	111.0
-5555.5557	-400.0	1	1	400.0	400.0	0	1	1	0.0	0.0	1	0.222	-0.214	-4.05	-4.075	111.0
-5555.5557	-400.0	1	1	400.0	400.0	0	1	1	0.0	0.0	1	0.222	-0.226	-4.091	-4.18	111.0
-5555.5557	-400.0	1	1	400.0	400.0	0	1	1	0.0	0.0	1	0.222	-0.238	-4.232	-4.18	111.0
-5555.5557	-400.0	1	1	400.0	400.0	0	1	1	0.0	0.0	1	0.222	-0.25	-4.361	-4.369	111.0
-5555.5557	-400.0	1	1	400.0	400.0	0	1	1	0.0	0.0	1	0.222	-0.261	-4.138	-4.369	111.0
-5555.5557	-400.0	1	1	400.0	400.0	0	1	1	0.0	0.0	1	0.221	-0.272	-4.493	-4.531	111.0
-5555.5557	-400.0	1	1	400.0	400.0	0	1	1	0.0	0.0	1	0.221	-0.284	-4.605	-4.604	111.0
-5555.5557	-400.0	1	1	400.0	400.0	0	1	1	0.0	0.0	1	0.221	-0.293	-4.595	-4.604	111.0
-5555.5557	-400.0	1	1	400.0	400.0	0	1	1	0.0	0.0	1	0.221	-0.304	-4.788	-4.735	111.0
-5555.5557	-400.0	1	1	400.0	400.0	0	1	1	0.0	0.0	1	0.221	-0.312	-4.771	-4.793	111.0
-5555.5557	-400.0	1	1	400.0	400.0	0	1	1	0.0	0.0	1	0.221	-0.32	-4.759	-4.793	111.0
-5555.5557	-400.0	1	1	400.0	400.0	0	1	1	0.0	0.0	1	0.221	-0.329	-4.867	-4.898	111.0
-5555.5557	-400.0	1	1	400.0	400.0	0	1	1	0.0	0.0	1	0.221	-0.337	-4.856	-4.898	111.0
-5555.5557	-400.0	1	1	400.0	400.0	0	1	1	0.0	0.0	1	0.221	-0.344	-4.991	-4.988	111.0
-5555.5557	-400.0	1	1	400.0	400.0	0	1	1	0.0	0.0	1	0.221	-0.352	-5.118	-5.029	111.0
-5555.5557	-400.0	1	1	400.0	400.0	0	1	1	0.0	0.0	1	0.221	-0.358	-4.876	-5.029	111.0
-5555.5557	-400.0	1	1	400.0	400.0	0	1	1	0.0	0.0	1	0.221	-0.365	-5.119	-5.102	111.0
-5555.5557	-400.0	1	1	400.0	400.0	0	1	1	0.0	0.0	1	0.221	-0.371	-5.121	-5.134	111.0
-5555.5557	-400.0	1	1	400.0	400.0	0	1	1	0.0	0.0	1	0.221	-0.377	-5.13	-5.134	111.0
-5555.5557	-400.0	1	1	400.0	400.0	0	1	1	0.0	0.0	1	0.221	-0.383	-5.201	-5.192	111.0
-5555.5557	-400.0	1	1	400.0	400.0	0	1	1	0.0	0.0	1	0.221	-0.387	-5.232	-5.192	111.0
-5555.5557	-400.0	1	1	400.0	400.0	0	1	1	0.0	0.0	1	0.221	-0.391	-5.158	-5.218	111.0
-5555.5557	-400.0	1	1	400.0	400.0	0	1	1	0.0	0.0	1	0.22	-0.395	-5.284	-5.265	111.0
-5555.5557	-400.0	1	1	400.0	400.0	0	1	1	0.0	0.0	1	0.22	-0.399	-5.224	-5.265	111.0
-5555.5557	-400.0	1	1	400.0	400.0	0	1	1	0.0	0.0	1	0.22	-0.402	-5.268	-5.286	111.0
-5555.5557	-400.0	1	1	400.0	400.0	0	1	1	0.0	0.0	1	0.22	-0.405	-5.318	-5.324	111.0
-5555.5557	-400.0	1	1	400.0	400.0	0	1	1	0.0	0.0	1	0.22	-0.407	-5.297	-5.324	111.0
-5555.5557	-400.0	1	1	400.0	400.0	0	1	1	0.0	0.0	1	0.22	-0.41	-5.51	-5.34	111.0
-5555.5557	-400.0	1	1	400.0	400.0	0	1	1	0.0	0.0	1	0.22	-0.414	-5.459	-5.34	111.0
-5555.5557	-400.0	1	1	400.0	400.0	0	1	1	0.0	0.0	1	0.22	-0.418	-5.374	-5.371	111.0
-5555.5557	-400.0	1	1	400.0	400.0	0	1	1	0.0	0.0	1	0.22	-0.422	-5.379	-5.384	111.0
-5555.5557	-400.0	1	1	400.0	400.0	0	1	1	0.0	0.0	1	0.22	-0.424	-5.392	-5.384	111.0
-5555.5557	-400.0	1	1	400.0	400.0	0	1	1	0.0	0.0	1	0.22	-0.426	-5.339	-5.408	111.0
-5555.5557	-400.0	1	1	400.0	400.0	0	1	1	0.0	0.0	1	0.22	-0.426	-5.157	-5.419	111.0
-5555.5557	-400.0	1	1	400.0	400.0	0	1	1	0.0	0.0	1	0.22	-0.428	-5.398	-5.419	111.0
-5555.5557	-400.0	1	1	400.0	400.0	0	1	1	0.0	0.0	1	0.22	-0.43	-5.435	-5.438	111.0
-5555.5557	-400.0	1	1	400.0	400.0	0	1	1	0.0	0.0	1	0.22	-0.432	-5.435	-5.438	111.0
-5555.5557	-400.0	1	1	400.0	400.0	0	1	1	0.0	0.0	1	0.22	-0.434	-5.454	-5.455	111.0
-5555.5557	-400.0	1	1	400.0	400.0	0	1	1	0.0	0.0	1	0.22	-0.436	-5.513	-5.463	111.0
-5555.5557	-400.0	1	1	400.0	400.0	0	1	1	0.0	0.0	1	0.22	-0.437	-5.468	-5.463	111.0
-5555.5557	-400.0	1	1	400.0	400.0	0	1	1	0.0	0.0	1	0.22	-0.438	-5.257	-5.476	111.0
-5555.5557	-400.0	1	1	400.0	400.0	0	1	1	0.0	0.0	1	0.22	-0.44	-5.467	-5.482	111.0
-5555.5557	-400.0	1	1	400.0	400.0	0	1	1	0.0	0.0	1	0.22	-0.441	-5.467	-5.482	111.0
-5555.5557	-400.0	1	1	400.0	400.0	0	1	1	0.0	0.0	1	0.22	-0.441	-5.533	-5.493	111.0
-5555.5557	-400.0	1	1	400.0	400.0	0	1	1	0.0	0.0	1	0.22	-0.441	-5.507	-5.493	111.0
-5555.5557	-400.0	1	1	400.0	400.0	0	1	1	0.0	0.0	1	0.22	-0.441	-5.481	-5.498	111.0
-5555.5557	-400.0	1	1	400.0	400.0	0	1	1	0.0	0.0	1	0.22	-0.441	-5.533	-5.507	111.0
-5555.5557	-400.0	1	1	400.0	400.0	0	1	1	0.0	0.0	1	0.22	-0.442	-5.638	-5.507	111.0
-5555.5557	-400.0	1	1	400.0	400.0	0	1	1	0.0	0.0	1	0.22	-0.442	-5.481	-5.514	111.0
-5555.5557	-400.0	1	1	400.0	400.0	0	1	1	0.0	0.0	1	0.22	-0.442	-5.541	-5.517	111.0
-5555.5557	-400.0	1	1	400.0	400.0	0	1	1	0.0	0.0	1	0.22	-0.442	-5.54	-5.517	111.0
-5555.5557	-400.0	1	1	400.0	400.0	1	1	1	0.0	0.0	1	0.22	-0.442	-5.547	-5.523	111.0
-5555.5557	-400.0	1	1	400.0	400.0	1	1	1	0.0	0.0	1	0.22	-0.442	-5.541	-5.523	111.0
-5555.5557	-400.0	1	1	400.0	400.0	1	1	1	0.0	0.0	1	0.22	-0.442	-5.54	-5.526	111.0
-5555.5557	-400.0	1	1	400.0	400.0	1	1	1	0.0	0.0	1	0.22	-0.443	-5.561	-5.531	111.0
-5555.5557	-400.0	1	1	400.0	400.0	1	1	1	0.0	0.0	1	0.22	-0.443	-5.514	-5.531	111.0
-5555.5557	-400.0	1	1	400.0	400.0	1	1	1	0.0	0.0	1	0.22	-0.444	-5.54	-5.533	111.0
-5555.5557	-400.0	1	1	400.0	400.0	1	1	1	0.0	0.0	1	0.22	-0.445	-5.566	-5.537	111.0
-5555.5557	-400.0	1	1	400.0	400.0	1	1	1	0.0	0.0	1	0.22	-0.445	-5.539	-5.537	111.0
-5555.5557	-400.0	1	1	400.0	400.0	1	1	1	0.0	0.0	1	0.22	-0.447	-5.6	-5.541	111.0
-5555.5557	-400.0	1	1	400.0	400.0	1	1	1	0.0	0.0	1	0.22	-0.448	-5.519	-5.541	111.0
-5555.5557	-400.0	1	1	400.0	400.0	1	1	1	0.0	0.0	1	0.22	-0.45	-5.566	-5.542	111.0
-5555.5557	-400.0	1	1	400.0	400.0	1	1	1	0.0	0.0	1	0.22	-0.451	-5.73	-5.544	111.0
-5555.5557	-400.0	1	1	400.0	400.0	1	1	1	0.0	0.0	1	0.22	-0.451	-5.486	-5.544	111.0
-5555.5557	-400.0	1	1	400.0	400.0	1	1	1	0.0	0.0	1	0.22	-0.452	-5.505	-5.546	111.0
-5555.5557	-400.0	1	1	400.0	400.0	1	1	1	0.0	0.0	1	0.22	-0.452	-5.539	-5.548	111.0
-5555.5557	-400.0	1	1	400.0	400.0	1	1	1	0.0	0.0	1	0.22	-0.453	-5.572	-5.548	111.0
-5555.5557	-400.0	1	1	400.0	400.0	1	1	1	0.0	0.0	1	0.22	-0.454	-5.579	-5.549	111.0
-5555.5557	-400.0	1	1	400.0	400.0	1	1	1	0.0	0.0	1	0.22	-0.456	-5.565	-5.55	111.0
-5555.5557	-400.0	1	1	400.0	400.0	1	1	1	0.0	0.0	1	0.22	-0.457	-5.486	-5.55	111.0
-5555.5557	-400.0	1	1	400.0	400.0	1	1	1	0.0	0.0	1	0.22	-0.458	-5.558	-5.551	111.0
-5555.5557	-400.0	1	1	400.0	400.0	1	1	1	0.0	0.0	1	0.22	-0.459	-5.519	-5.551	111.0
-5555.5557	-400.0	1	1	400.0	400.0	1	1	1	0.0	0.0	1	0.22	-0.46	-5.611	-5.553	111.0
-5555.5557	-400.0	1	1	400.0	400.0	1	1	1	0.0	0.0	1	0.22	-0.46	-5.532	-5.553	111.0
-5555.5557	-400.0	1	1	400.0	400.0	1	1	1	0.0	0.0	1	0.22	-0.46	-5.505	-5.553	111.0
-5555.5557	-400.0	1	1	400.0	400.0	1	1	1	0.0	0.0	1	0.22	-0.46	-5.552	-5.554	111.0
-5555.5557	-400.0	1	1	400.0	400.0	1	1	1	0.0	0.0	1	0.22	-0.46	-5.512	-5.555	111.0
-5555.5557	-400.0	1	1	400.0	400.0	1	1	1	0.0	0.0	1	0.22	-0.461	-5.572	-5.555	111.0
-5555.5557	-400.0	1	1	400.0	400.0	1	1	1	0.0	0.0	1	0.22	-0.461	-5.558	-5.556	111.0
-5555.5557	-400.0	1	1	400.0	400.0	1	1	1	0.0	0.0	1	0.22	-0.461	-5.731	-5.556	111.0
-5555.5557	-400.0	1	1	400.0	400.0	1	1	1	0.0	0.0	1	0.22	-0.46	-5.545	-5.556	111.0
-5555.5557	-400.0	1	1	400.0	400.0	1	1	1	0.0	0.0	1	0.22	-0.46	-5.519	-5.557	111.0
-5555.5557	-400.0	1	1	400.0	400.0	1	1	1	0.0	0.0	1	0.22	-0.461	-5.565	-5.557	111.0
-5555.5557	-400.0	1	1	400.0	400.0	1	1	1	0.0	0.0	1	0.22	-0.46	-5.532	-5.557	111.0
-5555.5557	-400.0	1	1	400.0	400.0	1	1	1	0.0	0.0	1	0.22	-0.461	-5.612	-5.557	111.0
-5555.5557	-400.0	1	1	400.0	400.0	1	1	1	0.0	0.0	1	0.22	-0.461	-5.565	-5.559	111.0
-5555.5557	-400.0	1	1	400.0	400.0	1	1	1	0.0	0.0	1	0.22	-0.461	-5.558	-5.559	111.0
-5555.5557	-400.0	1	1	400.0	400.0	1	1	1	0.0	0.0	1	0.22	-0.46	-5.465	-5.559	111.0
-5555.5557	-400.0	1	1	400.0	400.0	1	1	1	0.0	0.0	1	0.22	-0.461	-5.565	-5.559	111.0
-5555.5557	-400.0	1	1	400.0	400.0	1	1	1	0.0	0.0	1	0.22	-0.46	-5.525	-5.56	111.0
-5555.5557	-400.0	1	1	400.0	400.0	1	1	1	0.0	0.0	1	0.22	-0.461	-5.685	-5.56	111.0
-5555.5557	-400.0	1	1	400.0	400.0	1	1	1	0.0	0.0	1	0.22	-0.461	-5.565	-5.56	111.0
-5555.5557	-400.0	1	1	400.0	400.0	1	1	1	0.0	0.0	1	0.22	-0.46	-5.538	-5.56	111.0
-5555.5557	-400.0	1	1	400.0	400.0	1	1	1	0.0	0.0	1	0.22	-0.461	-5.572	-5.56	111.0
-5555.5557	-400.0	1	1	400.0	400.0	1	1	1	0.0	0.0	1	0.22	-0.461	-5.592	-5.56	111.0
-5555.5557	-400.0	1	1	400.0	400.0	1	1	1	0.0	0.0	1	0.22	-0.46	-5.412	-5.56	111.0
-5555.5557	-400.0	1	1	400.0	400.0	1	1	1	0.0	0.0	1	0.22	-0.46	-5.532	-5.56	111.0
-5555.5557	-400.0	1	1	400.0	400.0	1	1	1	0.0	0.0	1	0.22	-0.461	-5.625	-5.56	111.0
-5555.5557	-400.0	1	1	400.0	400.0	1	1	1	0.0	0.0	1	0.22	-0.461	-5.598	-5.56	111.0
-5555.5557	-400.0	1	1	400.0	400.0	1	1	1	0.0	0.0	1	0.22	-0.461	-5.565	-5.56	111.0
-5555.5557	-400.0	1	1	400.0	400.0	1	1	1	0.0	0.0	1	0.22	-0.461	-5.592	-5.56	111.0
-5555.5557	-400.0	1	1	400.0	400.0	1	1	1	0.0	0.0	1	0.22	-0.461	-5.578	-5.56	111.0
-5555.5557	-400.0	1	1	400.0	400.0	1	1	1	0.0	0.0	1	0.22	-0.461	-5.572	-5.56	111.0
-5555.5557	-400.0	1	1	400.0	400.0	1	1	1	0.0	0.0	1	0.22	-0.461	-5.572	-5.56	111.0
-5555.5557	-400.0	1	1	400.0	400.0	1	1	1	0.0	0.0	1	0.22	-0.461	-5.598	-5.56	111.0
-5555.5557	-400.0	1	1	400.0	400.0	1	1	1	0.0	0.0	1	0.22	-0.461	-5.565	-5.561	111.0
-5555.5557	-400.0	1	1	400.0	400.0	1	1	1	0.0	0.0	1	0.219	-0.46	-5.432	-5.561	111.0
-5555.5557	-400.0	1	1	400.0	400.0	1	1	1	0.0	0.0	1	0.219	-0.461	-5.559	-5.561	111.0
-5555.5557	-400.0	1	1	400.0	400.0	1	1	1	0.0	0.0	1	0.219	-0.461	-5.585	-5.561	111.0
-5555.5557	-400.0	1	1	400.0	400.0	1	1	1	0.0	0.0	1	0.219	-0.461	-5.572	-5.561	111.0
-5555.5557	-400.0	1	1	400.0	400.0	1	1	1	0.0	0.0	1	0.219	-0.461	-5.598	-5.561	111.0
-5555.5557	-400.0	1	1	400.0	400.0	1	1	1	0.0	0.0	1	0.219	-0.46	-5.552	-5.561	111.0
-5555.5557	-400.0	1	1	400.0	400.0	1	1	1	0.0	0.0	1	0.219	-0.46	-5.552	-5.561	111.0
-5555.5557	-400.0	1	1	400.0	400.0	1	1	1	0.0	0.0	1	0.219	-0.461	-5.565	-5.561	111.0
-5555.5557	-400.0	1	1	400.0	400.0	1	1	1	0.0	0.0	1	0.219	-0.461	-5.558	-5.561	111.0
-5555.5557	-400.0	1	1	400.0	400.0	1	1	1	0.0	0.0	1	0.219	-0.46	-5.545	-5.561	111.0
-5555.5557	-400.0	1	1	400.0	400.0	1	1	1	0.0	0.0	1	0.219	-0.461	-5.612	-5.561	111.0
-5555.5557	-400.0	1	1	400.0	400.0	1	1	1	0.0	0.0	1	0.219	-0.461	-5.592	-5.561	111.0
-5555.5557	-400.0	1	1	400.0	400.0	1	1	1	0.0	0.0	1	0.219	-0.46	-5.545	-5.561	111.0
-5555.5557	-400.0	1	1	400.0	400.0	1	1	1	0.0	0.0	1	0.22	-0.461	-5.558	-5.561	111.0
-5555.5557	-400.0	1	1	400.0	400.0	1	1	1	0.0	0.0	1	0.22	-0.461	-5.572	-5.561	111.0
-5555.5557	-400.0	1	1	400.0	400.0	1	1	1	0.0	0.0	1	0.22	-0.461	-5.565	-5.561	111.0
-5555.5557	-400.0	1	1	400.0	400.0	1	1	1	0.0	0.0	1	0.22	-0.461	-5.585	-5.561	111.0
-5555.5557	-400.0	1	1	400.0	400.0	1	1	1	0.0	0.0	1	0.22	-0.461	-5.598	-5.561	111.0
-5555.5557	-400.0	1	1	400.0	400.0	1	1	1	0.0	0.0	1	0.22	-0.461	-5.572	-5.561	111.0
-5555.5557	-400.0	1	1	400.0	400.0	1	1	1	0.0	0.0	1	0.22	-0.461	-5.565	-5.561	111.0
-5555.5557	-400.0	1	1	400.0	400.0	1	1	1	0.0	0.0	1	0.22	-0.461	-5.565	-5.561	111.0
-5555.5557	-400.0	1	1	400.0	400.0	1	1	1	0.0	0.0	1	0.22	-0.461	-5.572	-5.561	111.0
-5555.5557	-400.0	1	1	400.0	400.0	1	1	1	0.0	0.0	1	0.22	-0.46	-5.519	-5.561	111.0
-5555.5557	-400.0	1	1	400.0	400.0	1	1	1	0.0	0.0	1	0.22	-0.46	-5.499	-5.561	111.0
-5555.5557	-400.0	1	1	400.0	400.0	1	1	1	0.0	0.0	1	0.22	-0.46	-5.505	-5.561	111.0
-5555.5557	-400.0	1	1	400.0	400.0	1	1	1	0.0	0.0	1	0.22	-0.461	-5.565	-5.561	111.0
-5555.5557	-400.0	1	1	400.0	400.0	1	1	1	0.0	0.0	1	0.22	-0.461	-5.578	-5.561	111.0
-5555.5557	-400.0	1	1	400.0	400.0	1	1	1	0.0	0.0	1	0.22	-0.46	-5.512	-5.561	111.0
-5555.5557	-400.0	1	1	400.0	400.0	1	1	1	0.0	0.0	1	0.22	-0.461	-5.572	-5.561	111.0
-5555.5557	-400.0	1	1	400.0	400.0	1	1	1	0.0	0.0	1	0.22	-0.46	-5.545	-5.561	111.0
-5555.5557	-400.0	1	1	400.0	400.0	1	1	1	0.0	0.0	1	0.22	-0.461	-5.598	-5.561	111.0
-5555.5557	-400.0	1	1	400.0	400.0	1	1	1	0.0	0.0	1	0.22	-0.46	-5.545	-5.561	111.0
-5555.5557	-400.0	1	1	400.0	400.0	1	1	1	0.0	0.0	1	0.22	-0.46	-5.545	-5.561	111.0
-5555.5557	-400.0	1	1	400.0	400.0	1	1	1	0.0	0.0	1	0.22	-0.46	-5.538	-5.561	111.0
-5555.5557	-400.0	1	1	400.0	400.0	1	1	1	0.0	0.0	1	0.22	-0.461	-5.578	-5.561	111.0
-5555.5557	-400.0	1	1	400.0	400.0	1	1	1	0.0	0.0	1	0.22	-0.461	-5.565	-5.561	111.0
-5555.5557	-400.0	1	1	400.0	400.0	1	1	1	0.0	0.0	1	0.219	-0.461	-5.558	-5.561	111.0
-5555.5557	-400.0	1	1	400.0	400.0	1	1	1	0.0	0.0	1	0.219	-0.461	-5.691	-5.561	111.0
-5555.5557	-400.0	1	1	400.0	400.0	1	1	1	0.0	0.0	1	0.219	-0.46	-5.525	-5.561	111.0
-5555.5557	-400.0	1	1	400.0	400.0	1	1	1	0.0	0.0	1	0.219	-0.46	-5.552	-5.561	111.0
-5555.5557	-400.0	1	1	400.0	400.0	1	1	1	0.0	0.0	1	0.219	-0.46	-5.552	-5.561	111.0
-5555.5557	-400.0	1	1	400.0	400.0	1	1	1	0.0	0.0	1	0.219	-0.46	-5.539	-5.561	111.0
-5555.5557	-400.0	1	1	400.0	400.0	1	1	1	0.0	0.0	1	0.219	-0.461	-5.578	-5.561	111.0
-5555.5557	-400.0	1	1	400.0	400.0	1	1	1	0.0	0.0	1	0.219	-0.46	-5.505	-5.561	111.0
-5555.5557	-400.0	1	1	400.0	400.0	1	1	1	0.0	0.0	1	0.219	-0.461	-5.572	-5.561	111.0
-5555.5557	-400.0	1	1	400.0	400.0	1	1	1	0.0	0.0	1	0.22	-0.461	-5.671	-5.561	111.0
-5555.5557	-400.0	1	1	400.0	400.0	1	1	1	0.0	0.0	1	0.22	-0.461	-5.598	-5.561	111.0
-5555.5557	-400.0	1	1	400.0	400.0	1	1	1	0.0	0.0	1	0.22	-0.461	-5.558	-5.561	111.0
-5555.5557	-400.0	1	1	400.0	400.0	1	1	1	0.0	0.0	1	0.22	-0.461	-5.598	-5.561	111.0
-5555.5557	-400.0	1	1	400.0	400.0	1	1	1	0.0	0.0	1	0.22	-0.461	-5.565	-5.561	111.0
-5555.5557	-400.0	1	1	400.0	400.0	1	1	1	0.0	0.0	1	0.22	-0.461	-5.558	-5.561	111.0
-5555.5557	-400.0	1	1	400.0	400.0	1	1	1	0.0	0.0	1	0.22	-0.46	-5.525	-5.561	111.0
-5555.5557	-400.0	1	1	400.0	400.0	1	1	1	0.0	0.0	1	0.22	-0.46	-5.519	-5.561	111.0
-5555.5557	-400.0	1	1	400.0	400.0	1	1	1	0.0	0.0	1	0.22	-0.461	-5.572	-5.561	111.0
-5555.5557	-400.0	1	1	400.0	400.0	1	1	1	0.0	0.0	1	0.22	-0.461	-5.558	-5.561	111.0
-5555.5557	-400.0	1	1	400.0	400.0	1	1	1	0.0	0.0	1	0.22	-0.46	-5.552	-5.561	111.0
-5555.5557	-400.0	1	1	400.0	400.0	1	1	1	0.0	0.0	1	0.22	-0.461	-5.558	-5.561	111.0
-5555.5557	-400.0	1	1	400.0	400.0	1	1	1	0.0	0.0	1	0.22	-0.461	-5.572	-5.561	111.0
-5555.5557	-400.0	1	1	400.0	400.0	1	1	1	0.0	0.0	1	0.22	-0.461	-5.572	-5.561	111.0
-5555.5557	-400.0	1	1	400.0	400.0	1	1	1	0.0	0.0	1	0.22	-0.46	-5.538	-5.561	111.0
-5555.5557	-400.0	1	1	400.0	400.0	1	1	1	0.0	0.0	1	0.22	-0.461	-5.565	-5.561	111.0
-5555.5557	-400.0	1	1	400.0	400.0	1	1	1	0.0	0.0	1	0.22	-0.46	-5.538	-5.561	111.0
-5555.5557	-400.0	1	1	400.0	400.0	1	1	1	0.0	0.0	1	0.22	-0.461	-5.778	-5.561	111.0
-5555.5557	-400.0	1	1	400.0	400.0	1	1	1	0.0	0.0	1	0.22	-0.46	-5.525	-5.561	111.0
-5555.5557	-400.0	1	1	400.0	400.0	1	1	1	0.0	0.0	1	0.22	-0.461	-5.578	-5.561	111.0
-5555.5557	-400.0	1	1	400.0	400.0	1	1	1	0.0	0.0	1	0.22	-0.46	-5.545	-5.561	111.0
-5555.5557	-400.0	1	1	400.0	400.0	1	1	1	0.0	0.0	1	0.22	-0.46	-5.545	-5.561	111.0
-5555.5557	-400.0	1	1	400.0	400.0	1	1	1	0.0	0.0	1	0.22	-0.461	-5.558	-5.561	111.0
-5555.5557	-400.0	1	1	400.0	400.0	1	1	1	0.0	0.0	1	0.22	-0.461	-5.572	-5.561	111.0
-5555.5557	-400.0	1	1	400.0	400.0	1	1	1	0.0	0.0	1	0.22	-0.461	-5.585	-5.561	111.0
-5555.5557	-400.0	1	1	400.0	400.0	1	1	1	0.0	0.0	1	0.22	-0.461	-5.578	-5.561	111.0
-5555.5557	-400.0	1	1	400.0	400.0	1	1	1	0.0	0.0	1	0.22	-0.46	-5.499	-5.561	111.0
-5555.5557	-400.0	1	1	400.0	400.0	1	1	1	0.0	0.0	1	0.22	-0.46	-5.545	-5.561	111.0
-5555.5557	-400.0	1	1	400.0	400.0	1	1	1	0.0	0.0	1	0.22	-0.461	-5.592	-5.561	111.0
-5555.5557	-400.0	1	1	400.0	400.0	1	1	1	0.0	0.0	1	0.22	-0.461	-5.605	-5.561	111.0
-5555.5557	-400.0	1	1	400.0	400.0	1	1	1	0.0	0.0	1	0.22	-0.46	-5.505	-5.561	111.0
-5555.5557	-400.0	1	1	400.0	400.0	1	1	1	0.0	0.0	1	0.22	-0.461	-5.684	-5.561	111.0
-5555.5557	-400.0	1	1	400.0	400.0	1	1	1	0.0	0.0	1	0.22	-0.461	-5.605	-5.561	111.0
-5555.5557	-400.0	1	1	400.0	400.0	1	1	1	0.0	0.0	1	0.22	-0.46	-5.552	-5.561	111.0
-5555.5557	-400.0	1	1	400.0	400.0	1	1	1	0.0	0.0	1	0.22	-0.46	-5.545	-5.561	111.0
-5555.5557	-400.0	1	1	400.0	400.0	1	1	1	0.0	0.0	1	0.22	-0.461	-5.599	-5.561	111.0
-5555.5557	-400.0	1	1	400.0	400.0	1	1	1	0.0	0.0	1	0.22	-0.461	-5.572	-5.561	111.0
-5555.5557	-400.0	1	1	400.0	400.0	1	1	1	0.0	0.0	1	0.22	-0.46	-5.532	-5.561	111.0
-5555.5557	-400.0	1	1	400.0	400.0	1	1	1	0.0	0.0	1	0.22	-0.461	-5.578	-5.561	111.0
-5555.5557	-400.0	1	1	400.0	400.0	1	1	1	0.0	0.0	1	0.22	-0.46	-5.512	-5.561	111.0
-5555.5557	-400.0	1	1	400.0	400.0	1	1	1	0.0	0.0	1	0.22	-0.461	-5.565	-5.561	111.0
-5555.5557	-400.0	1	1	400.0	400.0	1	1	1	0.0	0.0	1	0.22	-0.461	-5.568	-5.561	111.0
-5555.5557	-400.0	1	1	400.0	400.0	1	1	1	0.0	0.0	1	0.22	-0.461	-5.559	-5.561	111.0
-5555.5557	-400.0	1	1	400.0	400.0	1	1	1	0.0	0.0	1	0.22	-0.46	-5.532	-5.561	111.0
-5555.5557	-400.0	1	1	400.0	400.0	1	1	1	0.0	0.0	1	0.22	-0.46	-5.54	-5.561	111.0
-5555.5557	-400.0	1	1	400.0	400.0	1	1	1	0.0	0.0	1	0.22	-0.461	-5.724	-5.561	111.0
-5555.5557	-400.0	1	1	400.0	400.0	1	1	1	0.0	0.0	1	0.22	-0.461	-5.658	-5.561	111.0
-5555.5557	-400.0	1	1	400.0	400.0	1	1	1	0.0	0.0	1	0.22	-0.461	-5.56	-5.561	111.0
-5555.5557	-400.0	1	1	400.0	400.0	1	1	1	0.0	0.0	1	0.22	-0.461	-5.574	-5.561	111.0
-5555.5557	-400.0	1	1	400.0	400.0	1	1	1	0.0	0.0	1	0.22	-0.461	-5.659	-5.561	111.0
-5555.5557	-400.0	1	1	400.0	400.0	1	1	1	0.0	0.0	1	0.22	-0.461	-5.568	-5.561	111.0
-5555.5557	-400.0	1	1	400.0	400.0	1	1	1	0.0	0.0	1	0.22	-0.46	-5.534	-5.561	111.0
-5555.5557	-400.0	1	1	400.0	400.0	1	1	1	0.0	0.0	1	0.22	-0.461	-5.569	-5.561	111.0
-5555.5557	-400.0	1	1	400.0	400.0	1	1	1	0.0	0.0	1	0.22	-0.46	-5.551	-5.561	111.0
-5555.5557	-400.0	1	1	400.0	400.0	1	1	1	0.0	0.0	1	0.22	-0.46	-5.524	-5.561	111.0
-5555.5557	-400.0	1	1	400.0	400.0	1	1	1	0.0	0.0	1	0.22	-0.461	-5.571	-5.561	111.0
-5555.5557	-400.0	1	1	400.0	400.0	1	1	1	0.0	0.0	1	0.22	-0.461	-5.587	-5.561	111.0
-5555.5557	-400.0	1	1	400.0	400.0	1	1	1	0.0	0.0	1	0.22	-0.461	-5.587	-5.561	111.0
-5555.5557	-400.0	1	1	400.0	400.0	1	1	1	0.0	0.0	1	0.22	-0.461	-5.56	-5.561	111.0
-5555.5557	-400.0	1	1	400.0	400.0	1	1	1	0.0	0.0	1	0.22	-0.461	-5.586	-5.561	111.0
-5555.5557	-400.0	1	1	400.0	400.0	1	1	1	0.0	0.0	1	0.22	-0.461	-5.609	-5.561	111.0
-5555.5557	-400.0	1	1	400.0	400.0	1	1	1	0.0	0.0	1	0.22	-0.46	-5.535	-5.561	111.0
-5555.5557	-400.0	1	1	400.0	400.0	1	1	1	0.0	0.0	1	0.22	-0.46	-5.554	-5.561	111.0
-5555.5557	-400.0	1	1	400.0	400.0	1	1	1	0.0	0.0	1	0.22	-0.46	-5.462	-5.561	111.0
-5555.5557	-400.0	1	1	400.0	400.0	1	1	1	0.0	0.0	1	0.22	-0.46	-5.529	-5.561	111.0
-5555.5557	-400.0	1	1	400.0	400.0	1	1	1	0.0	0.0	1	0.22	-0.461	-5.69	-5.561	111.0
-5555.5557	-400.0	1	1	400.0	400.0	1	1	1	0.0	0.0	1	0.22	-0.46	-5.556	-5.561	111.0
-5555.5557	-400.0	1	1	400.0	400.0	1	1	1	0.0	0.0	1	0.22	-0.46	-5.555	-5.561	111.0
-5555.5557	-400.0	1	1	400.0	400.0	1	1	1	0.0	0.0	1	0.22	-0.46	-5.517	-5.561	111.0
-5555.5557	-400.0	1	1	400.0	400.0	1	1	1	0.0	0.0	1	0.22	-0.461	-5.569	-5.561	111.0
-5555.5557	-400.0	1	1	400.0	400.0	1	1	1	0.0	0.0	1	0.22	-0.461	-5.58	-5.561	111.0
-5555.5557	-400.0	1	1	400.0	400.0	1	1	1	0.0	0.0	1	0.22	-0.46	-5.4	-5.561	111.0
-5555.5557	-400.0	1	1	400.0	400.0	1	1	1	0.0	0.0	1	0.22	-0.46	-5.549	-5.561	111.0
-5555.5557	-400.0	1	1	400.0	400.0	1	1	1	0.0	0.0	1	0.22	-0.46	-5.526	-5.561	111.0
-5555.5557	-400.0	1	1	400.0	400.0	1	1	1	0.0	0.0	1	0.22	-0.461	-5.566	-5.561	111.0
-5555.5557	-400.0	1	1	400.0	400.0	1	1	1	0.0	0.0	1	0.22	-0.461	-5.583	-5.561	111.0
-5555.5557	-400.0	1	1	400.0	400.0	1	1	1	0.0	0.0	1	0.22	-0.46	-5.447	-5.561	111.0
-5555.5557	-400.0	1	1	400.0	400.0	1	1	1	0.0	0.0	1	0.22	-0.46	-5.541	-5.561	111.0
-5555.5557	-400.0	1	1	400.0	400.0	1	1	1	0.0	0.0	1	0.22	-0.461	-5.598	-5.561	111.0
-5555.5557	-400.0	1	1	400.0	400.0	1	1	1	0.0	0.0	1	0.22	-0.461	-5.624	-5.561	111.0
-5555.5557	-400.0	1	1	400.0	400.0	1	1	1	0.0	0.0	1	0.22	-0.461	-5.616	-5.561	111.0
-5555.5557	-400.0	1	1	400.0	400.0	1	1	1	0.0	0.0	1	0.22	-0.461	-5.565	-5.561	111.0
-5555.5557	-400.0	1	1	400.0	400.0	1	1	1	0.0	0.0	1	0.22	-0.461	-5.571	-5.561	111.0
-5555.5557	-400.0	1	1	400.0	400.0	1	1	1	0.0	0.0	1	0.22	-0.461	-5.684	-5.561	111.0
-5555.5557	-400.0	1	1	400.0	400.0	1	1	1	0.0	0.0	1	0.22	-0.46	-5.513	-5.561	111.0
-5555.5557	-400.0	1	1	400.0	400.0	1	1	1	0.0	0.0	1	0.22	-0.461	-5.59	-5.561	111.0
-5555.5557	-400.0	1	1	400.0	400.0	1	1	1	0.0	0.0	1	0.22	-0.461	-5.567	-5.561	111.0
0.0	0.0	1	1	400.0	400.0	1	1	1	0.0	0.0	0	0.22	-0.461	-5.558	-5.561	111.0
0.0	0.0	1	1	400.0	400.0	1	1	1	0.0	0.0	0	0.22	-0.46	-5.546	-5.561	111.0
0.0	0.0	1	1	400.0	400.0	1	1	1	0.0	0.0	0	0.22	-0.46	-5.538	-5.561	111.0
0.0	0.0	1	1	400.0	400.0	1	1	1	0.0	0.0	0	0.22	-0.461	-5.566	-5.561	111.0
0.0	0.0	1	1	400.0	400.0	1	1	1	0.0	0.0	0	0.22	-0.46	-5.53	-5.561	111.0
0.0	0.0	1	1	400.0	400.0	1	1	1	0.0	0.0	0	0.22	-0.454	-4.817	-4.803	111.0
0.0	0.0	1	1	400.0	400.0	1	1	1	0.0	0.0	0	0.221	-0.446	-4.41	-4.463	111.0
0.0	0.0	1	1	400.0	400.0	1	1	1	0.0	0.0	0	0.221	-0.438	-4.491	-4.463	111.0
0.0	0.0	1	1	400.0	400.0	1	1	1	0.0	0.0	0	0.221	-0.427	-3.849	-3.854	111.0
0.0	0.0	1	1	400.0	400.0	1	1	1	0.0	0.0	0	0.221	-0.414	-3.58	-3.581	111.0
0.0	0.0	1	1	400.0	400.0	1	1	1	0.0	0.0	0	0.221	-0.402	-3.576	-3.581	111.0
0.0	0.0	1	1	400.0	400.0	1	1	1	0.0	0.0	0	0.221	-0.387	-3.075	-3.093	111.0
0.0	0.0	1	1	400.0	400.0	1	1	1	0.0	0.0	0	0.221	-0.374	-3.063	-3.093	111.0
0.0	0.0	1	1	400.0	400.0	1	1	1	0.0	0.0	0	0.221	-0.361	-2.855	-2.874	111.0
0.0	0.0	1	1	400.0	400.0	1	1	1	0.0	0.0	0	0.221	-0.346	-2.493	-2.482	111.0
0.0	0.0	1	1	400.0	400.0	1	1	1	0.0	0.0	0	0.221	-0.333	-2.47	-2.482	111.0
0.0	0.0	1	1	400.0	400.0	1	1	1	0.0	0.0	0	0.221	-0.317	-2.161	-2.143	111.0
0.0	0.0	1	1	400.0	400.0	1	1	1	0.0	0.0	0	0.222	-0.303	-2.025	-1.992	111.0
0.0	0.0	1	1	400.0	400.0	1	1	1	0.0	0.0	0	0.222	-0.289	-1.928	-1.992	111.0
0.0	0.0	1	1	400.0	400.0	1	1	1	0.0	0.0	0	0.222	-0.275	-1.726	-1.72	111.0
0.0	0.0	1	1	400.0	400.0	1	1	1	0.0	0.0	0	0.222	-0.262	-1.719	-1.72	111.0
0.0	0.0	1	1	400.0	400.0	1	1	1	0.0	0.0	0	0.222	-0.249	-1.666	-1.598	111.0
0.0	0.0	1	1	400.0	400.0	1	1	1	0.0	0.0	0	0.222	-0.235	-1.351	-1.38	111.0
0.0	0.0	1	1	400.0	400.0	1	1	1	0.0	0.0	0	0.222	-0.223	-1.385	-1.38	111.0
0.0	0.0	1	1	400.0	400.0	1	1	1	0.0	0.0	0	0.222	-0.212	-1.275	-1.282	111.0
0.0	0.0	1	1	400.0	400.0	1	1	1	0.0	0.0	0	0.222	-0.2	-1.142	-1.107	111.0
0.0	0.0	1	1	400.0	400.0	1	1	1	0.0	0.0	0	0.222	-0.19	-1.055	-1.107	111.0
0.0	0.0	1	1	400.0	400.0	1	1	1	0.0	0.0	0	0.222	-0.18	-1.048	-1.029	111.0
0.0	0.0	1	1	400.0	400.0	1	1	1	0.0	0.0	0	0.222	-0.172	-0.991	-1.029	111.0
0.0	0.0	1	1	400.0	400.0	1	1	1	0.0	0.0	0	0.222	-0.162	-0.881	-0.888	111.0
0.0	0.0	1	1	400.0	400.0	1	1	1	0.0	0.0	0	0.222	-0.153	-0.853	-0.825	111.0
0.0	0.0	1	1	400.0	400.0	1	1	1	0.0	0.0	0	0.222	-0.145	-0.796	-0.825	111.0
0.0	0.0	1	1	400.0	400.0	1	1	1	0.0	0.0	0	0.222	-0.136	-0.667	-0.712	111.0
0.0	0.0	1	1	400.0	400.0	1	1	1	0.0	0.0	0	0.222	-0.128	-0.656	-0.662	111.0
0.0	0.0	1	1	400.0	400.0	1	1	1	0.0	0.0	0	0.222	-0.12	-0.647	-0.662	111.0
0.0	0.0	1	1	400.0	400.0	1	1	1	0.0	0.0	0	0.222	-0.114	-0.567	-0.571	111.0
0.0	0.0	1	1	400.0	400.0	1	1	1	0.0	0.0	0	0.222	-0.107	-0.385	-0.571	111.0
0.0	0.0	1	1	400.0	400.0	1	1	1	0.0	0.0	0	0.222	-0.099	-0.493	-0.493	111.0
0.0	0.0	1	1	400.0	400.0	1	1	1	0.0	0.0	0	0.222	-0.093	-0.492	-0.458	111.0
0.0	0.0	1	1	400.0	400.0	1	1	1	0.0	0.0	0	0.222	-0.087	-0.486	-0.458	111.0
0.0	0.0	1	1	400.0	400.0	1	1	1	0.0	0.0	0	0.222	-0.081	-0.361	-0.396	111.0
0.0	0.0	1	1	400.0	400.0	1	1	1	0.0	0.0	0	0.222	-0.076	-0.363	-0.368	111.0
0.0	0.0	1	1	400.0	400.0	1	1	1	0.0	0.0	0	0.222	-0.072	-0.437	-0.368	111.0
0.0	0.0	1	1	400.0	400.0	1	1	1	0.0	0.0	0	0.222	-0.068	-0.352	-0.317	111.0
0.0	0.0	1	1	400.0	400.0	1	1	1	0.0	0.0	0	0.222	-0.064	-0.309	-0.295	111.0
0.0	0.0	1	1	400.0	400.0	1	1	1	0.0	0.0	0	0.222	-0.059	-0.095	-0.295	111.0
0.0	0.0	1	1	400.0	400.0	1	1	1	0.0	0.0	0	0.222	-0.056	-0.265	-0.254	111.0
0.0	0.0	1	1	400.0	400.0	1	1	1	0.0	0.0	0	0.222	-0.052	-0.249	-0.254	111.0
0.0	0.0	1	1	400.0	400.0	1	1	1	0.0	0.0	0	0.222	-0.048	-0.204	-0.219	111.0
0.0	0.0	1	1	400.0	400.0	1	1	1	0.0	0.0	0	0.222	-0.044	-0.232	-0.204	111.0
0.0	0.0	1	1	400.0	400.0	1	1	1	0.0	0.0	0	0.223	-0.04	-0.198	-0.204	111.0
0.0	0.0	1	1	400.0	400.0	1	1	1	0.0	0.0	0	0.223	-0.038	-0.152	-0.176	111.0
0.0	0.0	1	1	400.0	400.0	1	1	1	0.0	0.0	0	0.223	-0.036	-0.201	-0.176	111.0
0.0	0.0	1	1	400.0	400.0	1	1	1	0.0	0.0	0	0.223	-0.034	-0.194	-0.163	111.0
0.0	0.0	1	1	400.0	400.0	1	1	1	0.0	0.0	0	0.223	-0.032	-0.151	-0.141	111.0
0.0	0.0	1	1	400.0	400.0	1	1	1	0.0	0.0	0	0.223	-0.03	-0.136	-0.141	111.0
0.0	0.0	1	1	400.0	400.0	1	1	1	0.0	0.0	0	0.222	-0.028	-0.16	-0.131	111.0
0.0	0.0	1	1	400.0	400.0	1	1	1	0.0	0.0	0	0.222	-0.026	-0.132	-0.113	111.0
0.0	0.0	1	1	400.0	400.0	1	1	1	0.0	0.0	0	0.222	-0.024	-0.119	-0.113	111.0
0.0	0.0	1	1	400.0	400.0	1	1	1	0.0	0.0	0	0.222	-0.022	-0.094	-0.105	111.0
0.0	0.0	1	1	400.0	400.0	1	1	1	0.0	0.0	0	0.222	-0.02	-0.092	-0.105	111.0
0.0	0.0	1	1	400.0	400.0	1	1	1	0.0	0.0	0	0.222	-0.02	-0.086	-0.09	111.0
0.0	0.0	1	1	400.0	400.0	1	1	1	0.0	0.0	0	0.222	-0.019	-0.082	-0.084	111.0
0.0	0.0	1	1	400.0	400.0	1	1	1	0.0	0.0	0	0.222	-0.019	-0.094	-0.084	111.0
0.0	0.0	1	1	400.0	400.0	1	1	1	0.0	0.0	0	0.222	-0.019	-0.032	-0.072	111.0
0.0	0.0	1	1	400.0	400.0	1	1	1	0.0	0.0	0	0.222	-0.019	-0.065	-0.067	111.0
0.0	0.0	1	1	400.0	400.0	1	1	1	0.0	0.0	0	0.222	-0.019	-0.074	-0.067	111.0
0.0	0.0	1	1	400.0	400.0	1	1	1	0.0	0.0	0	0.222	-0.019	-0.117	-0.058	111.0
0.0	0.0	1	1	400.0	400.0	1	1	1	0.0	0.0	0	0.222	-0.019	-0.209	-0.053	111.0
0.0	0.0	1	1	400.0	400.0	1	1	1	0.0	0.0	0	0.222	-0.018	-0.039	-0.053	111.0
0.0	0.0	1	1	400.0	400.0	1	1	1	0.0	0.0	0	0.222	-0.018	-0.055	-0.046	111.0
0.0	0.0	1	1	400.0	400.0	1	1	1	0.0	0.0	0	0.222	-0.018	-0.016	-0.046	111.0
0.0	0.0	1	1	400.0	400.0	1	1	1	0.0	0.0	0	0.222	-0.018	-0.074	-0.039	111.0
0.0	0.0	1	1	400.0	400.0	1	1	1	0.0	0.0	0	0.222	-0.018	-0.029	-0.037	111.0
0.0	0.0	1	1	400.0	400.0	1	1	1	0.0	0.0	0	0.222	-0.018	-0.046	-0.037	111.0
0.0	0.0	1	1	400.0	400.0	1	1	1	0.0	0.0	0	0.222	-0.017	-0.003	-0.031	111.0
0.0	0.0	1	1	400.0	400.0	1	1	1	0.0	0.0	0	0.222	-0.017	-0.034	-0.029	111.0
0.0	0.0	1	1	400.0	400.0	1	1	1	0.0	0.0	0	0.222	-0.016	-0.071	-0.029	111.0
0.0	0.0	1	1	400.0	400.0	1	1	1	0.0	0.0	0	0.222	-0.015	-0.022	-0.025	111.0
0.0	0.0	1	1	400.0	400.0	1	1	1	0.0	0.0	0	0.222	-0.015	-0.033	-0.025	111.0
0.0	0.0	1	1	400.0	400.0	1	1	1	0.0	0.0	0	0.222	-0.014	-0.064	-0.023	111.0
0.0	0.0	1	1	400.0	400.0	1	1	1	0.0	0.0	0	0.222	-0.013	-0.007	-0.02	111.0
0.0	0.0	1	1	400.0	400.0	1	1	1	0.0	0.0	0	0.222	-0.012	-0.047	-0.02	111.0
0.0	0.0	1	1	400.0	400.0	1	1	1	0.0	0.0	0	0.222	-0.011	-0.024	-0.018	111.0
0.0	0.0	1	1	400.0	400.0	1	1	1	0.0	0.0	0	0.222	-0.01	-0.009	-0.015	111.0
0.0	0.0	1	1	400.0	400.0	1	1	1	0.0	0.0	0	0.222	-0.009	-0.039	-0.015	111.0
0.0	0.0	1	1	400.0	400.0	1	1	1	0.0	0.0	0	0.222	-0.008	0.007	-0.014	111.0
0.0	0.0	1	1	400.0	400.0	1	1	1	0.0	0.0	0	0.222	-0.007	-0.016	-0.014	111.0
0.0	0.0	1	1	400.0	400.0	1	1	1	0.0	0.0	0	0.222	-0.007	-0.016	-0.012	111.0
0.0	0.0	1	1	400.0	400.0	1	1	1	0.0	0.0	0	0.222	-0.007	-0.146	-0.011	111.0
0.0	0.0	1	1	400.0	400.0	1	1	1	0.0	0.0	0	0.222	-0.006	-0.005	-0.011	111.0
0.0	0.0	1	1	400.0	400.0	1	1	1	0.0	0.0	0	0.222	-0.006	-0.022	-0.009	111.0
0.0	0.0	1	1	400.0	400.0	1	1	1	0.0	0.0	0	0.222	-0.004	0.001	-0.009	111.0
0.0	0.0	1	1	400.0	400.0	1	1	1	0.0	0.0	0	0.222	-0.004	-0.15	-0.009	111.0
0.0	0.0	1	1	400.0	400.0	1	1	1	0.0	0.0	0	0.222	-0.003	-0.018	-0.007	111.0
0.0	0.0	1	1	400.0	400.0	1	1	1	0.0	0.0	0	0.222	-0.002	0.125	-0.007	111.0
0.0	0.0	1	1	400.0	400.0	1	1	1	0.0	0.0	0	0.222	-0.001	0.031	-0.006	111.0
0.0	0.0	1	1	400.0	400.0	1	1	1	0.0	0.0	0	0.222	0.0	0.0	-0.006	111.0
0.0	0.0	1	1	400.0	400.0	1	1	1	0.0	0.0	0	0.222	0.0	0.0	-0.006	111.0
0.0	0.0	1	1	400.0	400.0	1	1	1	0.0	0.0	0	0.222	-0.001	-0.029	-0.005	111.0
0.0	0.0	1	1	400.0	400.0	1	1	1	0.0	0.0	0	0.222	0.0	0.012	-0.004	111.0
0.0	0.0	1	1	400.0	400.0	1	1	1	0.0	0.0	0	0.222	0.0	-0.001	-0.004	111.0
0.0	0.0	1	1	400.0	400.0	1	1	1	0.0	0.0	0	0.222	0.0	0.055	-0.003	111.0
0.0	0.0	1	1	400.0	400.0	1	1	1	0.0	0.0	0	0.222	-0.001	-0.024	-0.003	111.0
0.0	0.0	1	1	400.0	400.0	1	1	1	0.0	0.0	0	0.222	0.0	-0.002	-0.003	111.0
0.0	0.0	1	1	400.0	400.0	1	1	1	0.0	0.0	0	0.222	-0.001	-0.07	-0.002	111.0
0.0	0.0	1	1	400.0	400.0	1	1	1	0.0	0.0	0	0.222	-0.001	-0.029	-0.002	111.0
0.0	0.0	1	1	400.0	400.0	1	1	1	0.0	0.0	0	0.222	-0.001	-0.018	-0.002	111.0
0.0	0.0	1	1	400.0	400.0	1	1	1	0.0	0.0	0	0.222	0.0	-0.007	-0.002	111.0
0.0	0.0	1	1	400.0	400.0	1	1	1	0.0	0.0	0	0.222	-0.001	-0.102	-0.002	111.0
0.0	0.0	1	1	400.0	400.0	1	1	1	0.0	0.0	0	0.222	0.0	0.0	-0.001	111.0
0.0	0.0	1	1	400.0	400.0	1	1	1	0.0	0.0	0	0.222	0.0	0.0	-0.001	111.0
0.0	0.0	1	1	400.0	400.0	1	1	1	0.0	0.0	0	0.222	0.0	0.06	-0.001	111.0
0.0	0.0	1	1	400.0	400.0	1	1	1	0.0	0.0	0	0.222	-0.001	-0.026	-0.001	111.0
0.0	0.0	1	1	400.0	400.0	1	1	1	0.0	0.0	0	0.222	-0.001	-0.043	-0.001	111.0
0.0	0.0	1	1	400.0	400.0	1	1	1	0.0	0.0	0	0.222	-0.001	-0.074	-0.001	111.0
0.0	0.0	1	1	400.0	400.0	1	1	1	0.0	0.0	0	0.222	-0.001	-0.016	0.0	111.0
0.0	0.0	1	1	400.0	400.0	1	1	1	0.0	0.0	0	0.222	-0.001	-0.022	0.0	111.0
0.0	0.0	1	1	400.0	400.0	1	1	1	0.0	0.0	0	0.222	0.0	0.02	0.0	111.0
0.0	0.0	1	1	400.0	400.0	1	1	1	0.0	0.0	0	0.222	0.0	-0.005	0.0	111.0
0.0	0.0	1	1	400.0	400.0	1	1	1	0.0	0.0	0	0.222	0.0	-0.001	0.0	111.0
0.0	0.0	1	1	400.0	400.0	1	1	1	0.0	0.0	0	0.222	0.0	0.001	0.0	111.0
0.0	0.0	1	1	400.0	400.0	1	1	1	0.0	0.0	0	0.222	0.0	-0.008	0.0	111.0
0.0	0.0	1	1	400.0	400.0	1	1	1	0.0	0.0	0	0.222	0.0	-0.007	0.0	111.0
0.0	0.0	1	1	400.0	400.0	1	1	1	0.0	0.0	0	0.222	0.0	0.01	0.0	111.0
0.0	0.0	1	1	400.0	400.0	1	1	1	0.0	0.0	0	0.222	0.0	0.01	0.0	111.0
0.0	0.0	1	1	400.0	400.0	1	1	1	0.0	0.0	0	0.222	0.0	0.001	0.0	111.0
0.0	0.0	1	1	400.0	400.0	1	1	1	0.0	0.0	0	0.222	0.0	0.007	0.0	111.0
0.0	0.0	1	1	400.0	400.0	1	1	1	0.0	0.0	0	0.222	0.0	0.01	0.0	111.0
0.0	0.0	1	1	400.0	400.0	1	1	1	0.0	0.0	0	0.222	0.0	0.02	0.0	111.0
0.0	0.0	1	1	400.0	400.0	1	1	1	0.0	0.0	0	0.222	0.0	0.01	0.0	111.0
0.0	0.0	1	1	400.0	400.0	1	1	1	0.0	0.0	0	0.222	0.0	0.021	0.0	111.0
0.0	0.0	1	1	400.0	400.0	1	1	1	0.0	0.0	0	0.222	-0.001	-0.013	0.0	111.0
0.0	0.0	1	1	400.0	400.0	1	1	1	0.0	0.0	0	0.222	0.0	0.016	0.0	111.0
0.0	0.0	1	1	400.0	400.0	1	1	1	0.0	0.0	0	0.222	0.0	0.038	0.0	111.0
0.0	0.0	1	1	400.0	400.0	1	1	1	0.0	0.0	0	0.222	0.0	0.025	0.0	111.0
0.0	0.0	1	1	400.0	400.0	1	1	1	0.0	0.0	0	0.222	0.0	0.047	0.0	111.0
0.0	0.0	1	1	400.0	400.0	1	1	1	0.0	0.0	0	0.222	0.0	0.0	0.0	111.0
0.0	0.0	1	1	400.0	400.0	1	1	1	0.0	0.0	0	0.222	0.0	0.018	0.0	111.0
0.0	0.0	1	1	400.0	400.0	1	1	1	0.0	0.0	0	0.222	0.0	0.014	0.0	111.0
0.0	0.0	1	1	400.0	400.0	1	1	1	0.0	0.0	0	0.222	-0.001	-0.014	0.0	111.0
0.0	0.0	1	1	400.0	400.0	1	1	1	0.0	0.0	0	0.222	-0.001	-0.044	0.0	111.0
0.0	0.0	1	1	400.0	400.0	1	1	1	0.0	0.0	0	0.222	0.0	0.003	0.0	111.0
0.0	0.0	1	1	400.0	400.0	1	1	1	0.0	0.0	0	0.222	-0.001	-0.033	0.0	111.0
0.0	0.0	1	1	400.0	400.0	1	1	1	0.0	0.0	0	0.222	0.0	0.0	0.0	111.0
0.0	0.0	1	1	400.0	400.0	1	1	1	0.0	0.0	0	0.222	0.0	-0.007	0.0	111.0
0.0	0.0	1	1	400.0	400.0	1	1	1	0.0	0.0	0	0.222	0.0	-0.003	0.0	111.0
0.0	0.0	1	1	400.0	400.0	1	1	1	0.0	0.0	0	0.222	0.0	0.008	0.0	111.0
0.0	0.0	1	1	400.0	400.0	1	1	1	0.0	0.0	0	0.222	0.0	0.003	0.0	111.0
0.0	0.0	1	1	400.0	400.0	1	1	1	0.0	0.0	0	0.222	0.0	0.003	0.0	111.0
0.0	0.0	1	1	400.0	400.0	1	1	1	0.0	0.0	0	0.222	0.0	0.003	0.0	111.0
0.0	0.0	1	1	400.0	400.0	1	1	1	0.0	0.0	0	0.222	-0.001	-0.116	0.0	111.0
0.0	0.0	1	1	400.0	400.0	1	1	1	0.0	0.0	0	0.222	0.0	0.027	0.0	111.0
0.0	0.0	1	1	400.0	400.0	1	1	1	0.0	0.0	0	0.222	-0.001	-0.02	0.0	111.0
0.0	0.0	1	1	400.0	400.0	1	1	1	0.0	0.0	0	0.222	-0.001	-0.051	0.0	111.0
0.0	0.0	1	1	400.0	400.0	1	1	1	0.0	0.0	0	0.222	0.0	0.007	0.0	111.0
0.0	0.0	1	1	400.0	400.0	1	1	1	0.0	0.0	0	0.222	-0.001	-0.016	0.0	111.0
0.0	0.0	1	1	400.0	400.0	1	1	1	0.0	0.0	0	0.222	0.0	0.005	0.0	111.0
0.0	0.0	1	1	400.0	400.0	1	1	1	0.0	0.0	0	0.222	-0.001	-0.014	0.0	111.0
0.0	0.0	1	1	400.0	400.0	1	1	1	0.0	0.0	0	0.222	0.0	0.003	0.0	111.0
0.0	0.0	1	1	400.0	400.0	1	1	1	0.0	0.0	0	0.222	0.0	0.082	0.0	111.0
0.0	0.0	1	1	400.0	400.0	1	1	1	0.0	0.0	0	0.222	0.0	-0.003	0.0	111.0
0.0	0.0	1	1	400.0	400.0	1	1	1	0.0	0.0	0	0.222	0.0	0.02	0.0	111.0
0.0	0.0	1	1	400.0	400.0	1	1	1	0.0	0.0	0	0.222	0.0	0.045	0.0	111.0
0.0	0.0	1	1	400.0	400.0	1	1	1	0.0	0.0	0	0.222	0.0	0.0	0.0	111.0
0.0	0.0	1	1	400.0	400.0	1	1	1	0.0	0.0	0	0.222	0.0	-0.007	0.0	111.0
0.0	0.0	1	1	400.0	400.0	1	1	1	0.0	0.0	0	0.222	0.0	0.018	0.0	111.0
0.0	0.0	1	1	400.0	400.0	1	1	1	0.0	0.0	0	0.222	0.0	-0.002	0.0	111.0
0.0	0.0	1	1	400.0	400.0	1	1	1	0.0	0.0	0	0.222	0.0	-0.011	0.0	111.0
0.0	0.0	1	1	400.0	400.0	1	1	1	0.0	0.0	0	0.222	-0.001	-0.062	0.0	111.0
0.0	0.0	1	1	400.0	400.0	1	1	1	0.0	0.0	0	0.222	-0.001	-0.013	0.0	111.0
0.0	0.0	1	1	400.0	400.0	1	1	1	0.0	0.0	0	0.222	0.0	0.132	0.0	111.0
0.0	0.0	1	1	400.0	400.0	1	1	1	0.0	0.0	0	0.222	0.0	0.024	0.0	111.0
0.0	0.0	1	1	400.0	400.0	1	1	1	0.0	0.0	0	0.222	0.0	-0.007	0.0	111.0
0.0	0.0	1	1	400.0	400.0	1	1	1	0.0	0.0	0	0.222	-0.001	-0.022	0.0	111.0
0.0	0.0	1	1	400.0	400.0	1	1	1	0.0	0.0	0	0.222	0.0	-0.009	0.0	111.0
0.0	0.0	1	1	400.0	400.0	1	1	1	0.0	0.0	0	0.222	0.0	-0.007	0.0	111.0
0.0	0.0	1	1	400.0	400.0	1	1	1	0.0	0.0	0	0.222	0.0	0.01	0.0	111.0
0.0	0.0	1	1	400.0	400.0	1	1	1	0.0	0.0	0	0.222	0.0	0.005	0.0	111.0
0.0	0.0	1	1	400.0	400.0	1	1	1	0.0	0.0	0	0.222	0.0	0.007	0.0	111.0
0.0	0.0	1	1	400.0	400.0	1	1	1	0.0	0.0	0	0.222	0.0	-0.003	0.0	111.0
0.0	0.0	1	1	400.0	400.0	1	1	1	0.0	0.0	0	0.222	0.0	-0.011	0.0	111.0
0.0	0.0	1	1	400.0	400.0	1	1	1	0.0	0.0	0	0.222	0.0	0.016	0.0	111.0
0.0	0.0	1	1	400.0	400.0	1	1	1	0.0	0.0	0	0.222	0.0	0.145	0.0	111.0
0.0	0.0	1	1	400.0	400.0	1	1	1	0.0	0.0	0	0.222	0.0	0.016	0.0	111.0
0.0	0.0	1	1	400.0	400.0	1	1	1	0.0	0.0	0	0.222	-0.001	-0.04	0.0	111.0
0.0	0.0	1	1	400.0	400.0	1	1	1	0.0	0.0	0	0.222	0.0	0.033	0.0	111.0
0.0	0.0	1	1	400.0	400.0	1	1	1	0.0	0.0	0	0.222	-0.001	-0.053	0.0	111.0
0.0	0.0	1	1	400.0	400.0	1	1	1	0.0	0.0	0	0.222	0.0	-0.003	0.0	111.0
0.0	0.0	1	1	400.0	400.0	1	1	1	0.0	0.0	0	0.222	0.0	-0.007	0.0	111.0
0.0	0.0	1	1	400.0	400.0	1	1	1	0.0	0.0	0	0.222	-0.001	-0.17	0.0	111.0
0.0	0.0	1	1	400.0	400.0	1	1	1	0.0	0.0	0	0.222	-0.001	-0.022	0.0	111.0
0.0	0.0	1	1	400.0	400.0	1	1	1	0.0	0.0	0	0.222	0.0	0.0	0.0	111.0
0.0	0.0	1	1	400.0	400.0	1	1	1	0.0	0.0	0	0.222	0.0	-0.003	0.0	111.0
0.0	0.0	1	1	400.0	400.0	1	1	1	0.0	0.0	0	0.222	0.0	0.001	0.0	111.0
0.0	0.0	1	1	400.0	400.0	1	1	1	0.0	0.0	0	0.222	0.0	0.05	0.0	111.0
0.0	0.0	1	1	400.0	400.0	1	1	1	0.0	0.0	0	0.222	-0.001	-0.02	0.0	111.0
0.0	0.0	1	1	400.0	400.0	1	1	1	0.0	0.0	0	0.222	0.0	0.012	0.0	111.0
0.0	0.0	1	1	400.0	400.0	1	1	1	0.0	0.0	0	0.222	-0.001	-0.016	0.0	111.0
0.0	0.0	1	1	400.0	400.0	1	1	1	0.0	0.0	0	0.222	0.0	0.003	0.0	111.0
0.0	0.0	1	1	400.0	400.0	1	1	1	0.0	0.0	0	0.222	0.0	0.086	0.0	111.0
0.0	0.0	1	1	400.0	400.0	1	1	1	0.0	0.0	0	0.222	0.0	0.065	0.0	111.0
0.0	0.0	1	1	400.0	400.0	1	1	1	0.0	0.0	0	0.222	0.0	0.02	0.0	111.0
0.0	0.0	1	1	400.0	400.0	1	1	1	0.0	0.0	0	0.222	0.0	-0.011	0.0	111.0
0.0	0.0	1	1	400.0	400.0	1	1	1	0.0	0.0	0	0.222	-0.001	-0.031	0.0	111.0
0.0	0.0	1	1	400.0	400.0	1	1	1	0.0	0.0	0	0.222	0.0	0.01	0.0	111.0
0.0	0.0	1	1	400.0	400.0	1	1	1	0.0	0.0	0	0.222	0.0	0.031	0.0	111.0
0.0	0.0	1	1	400.0	400.0	1	1	1	0.0	0.0	0	0.222	0.0	0.016	0.0	111.0
0.0	0.0	1	1	400.0	400.0	1	1	1	0.0	0.0	0	0.222	0.0	0.005	0.0	111.0
0.0	0.0	1	1	400.0	400.0	1	1	1	0.0	0.0	0	0.222	0.0	0.003	0.0	111.0
0.0	0.0	1	1	400.0	400.0	1	1	1	0.0	0.0	0	0.222	-0.001	-0.062	0.0	111.0
0.0	0.0	1	1	400.0	400.0	1	1	1	0.0	0.0	0	0.222	0.0	0.011	0.0	111.0
0.0	0.0	1	1	400.0	400.0	1	1	1	0.0	0.0	0	0.222	0.0	0.009	0.0	111.0
0.0	0.0	1	1	400.0	400.0	1	1	1	0.0	0.0	0	0.222	0.0	0.001	0.0	111.0
0.0	0.0	1	1	400.0	400.0	1	1	1	0.0	0.0	0	0.222	0.0	-0.005	0.0	111.0
0.0	0.0	1	1	400.0	400.0	1	1	1	0.0	0.0	0	0.222	0.0	0.079	0.0	111.0
0.0	0.0	1	1	400.0	400.0	1	1	1	0.0	0.0	0	0.222	0.0	0.007	0.0	111.0
0.0	0.0	1	1	400.0	400.0	1	1	1	0.0	0.0	0	0.222	-0.001	-0.012	0.0	111.0
0.0	0.0	1	1	400.0	400.0	1	1	1	0.0	0.0	0	0.222	0.0	0.018	0.0	111.0
0.0	0.0	1	1	400.0	400.0	1	1	1	0.0	0.0	0	0.222	0.0	0.04	0.0	111.0
0.0	0.0	1	1	400.0	400.0	1	1	1	0.0	0.0	0	0.222	0.0	0.005	0.0	111.0
0.0	0.0	1	1	400.0	400.0	1	1	1	0.0	0.0	0	0.222	-0.001	-0.035	0.0	87.0
0.0	0.0	1	1	400.0	400.0	1	1	1	0.0	0.0	0	0.222	-0.001	-0.013	0.0	111.0
0.0	0.0	1	1	400.0	400.0	1	1	1	0.0	0.0	0	0.222	0.0	-0.003	0.0	111.0
0.0	0.0	1	1	400.0	400.0	1	1	1	0.0	0.0	0	0.222	0.0	0.016	0.0	111.0
0.0	0.0	1	1	400.0	400.0	1	1	1	0.0	0.0	0	0.222	0.0	-0.002	0.0	111.0
0.0	0.0	1	1	400.0	400.0	1	1	1	0.0	0.0	0	0.222	0.0	0.03	0.0	111.0
0.0	0.0	1	1	400.0	400.0	1	1	1	0.0	0.0	0	0.222	-0.001	-0.018	0.0	111.0
0.0	0.0	1	1	400.0	400.0	1	1	1	0.0	0.0	0	0.222	0.0	0.003	0.0	111.0
0.0	0.0	1	1	400.0	400.0	1	1	1	0.0	0.0	0	0.222	0.0	-0.008	0.0	111.0
0.0	0.0	1	1	400.0	400.0	1	1	1	0.0	0.0	0	0.222	-0.001	-0.084	0.0	111.0
0.0	0.0	1	1	400.0	400.0	1	1	1	0.0	0.0	0	0.222	0.0	0.014	0.0	111.0
0.0	0.0	1	1	400.0	400.0	1	1	1	0.0	0.0	0	0.222	0.0	0.019	0.0	111.0
0.0	0.0	1	1	400.0	400.0	1	1	1	0.0	0.0	0	0.222	0.0	0.014	0.0	111.0
0.0	0.0	1	1	400.0	400.0	1	1	1	0.0	0.0	0	0.222	0.0	0.032	0.0	111.0
0.0	0.0	1	1	400.0	400.0	1	1	1	0.0	0.0	0	0.222	0.0	0.086	0.0	111.0
0.0	0.0	1	1	400.0	400.0	1	1	1	0.0	0.0	0	0.222	-0.001	-0.02	0.0	111.0
0.0	0.0	1	1	400.0	400.0	1	1	1	0.0	0.0	0	0.222	-0.001	-0.026	0.0	111.0
0.0	0.0	1	1	400.0	400.0	1	1	1	0.0	0.0	0	0.222	0.0	0.014	0.0	111.0
0.0	0.0	1	1	400.0	400.0	1	1	1	0.0	0.0	0	0.222	-0.001	-0.02	0.0	111.0
0.0	0.0	1	1	400.0	400.0	1	1	1	0.0	0.0	0	0.222	0.0	0.019	0.0	111.0
0.0	0.0	1	1	400.0	400.0	1	1	1	0.0	0.0	0	0.222	-0.001	-0.08	0.0	111.0
0.0	0.0	1	1	400.0	400.0	1	1	1	0.0	0.0	0	0.222	0.0	-0.009	0.0	111.0
0.0	0.0	1	1	400.0	400.0	1	1	1	0.0	0.0	0	0.222	0.0	0.01	0.0	111.0
0.0	0.0	1	1	400.0	400.0	1	1	1	0.0	0.0	0	0.222	0.0	-0.007	0.0	111.0
0.0	0.0	1	1	400.0	400.0	1	1	1	0.0	0.0	0	0.222	0.0	0.039	0.0	111.0
0.0	0.0	1	1	400.0	400.0	1	1	1	0.0	0.0	0	0.222	0.0	-0.002	0.0	87.0
0.0	0.0	1	1	400.0	400.0	1	1	1	0.0	0.0	0	0.222	0.0	0.061	0.0	111.0
0.0	0.0	1	1	400.0	400.0	1	1	1	0.0	0.0	0	0.222	-0.001	-0.018	0.0	111.0
0.0	0.0	1	1	400.0	400.0	1	1	1	0.0	0.0	0	0.222	-0.001	-0.026	0.0	111.0
0.0	0.0	1	1	400.0	400.0	1	1	1	0.0	0.0	0	0.222	0.0	0.034	0.0	111.0
0.0	0.0	1	1	400.0	400.0	1	1	1	0.0	0.0	0	0.222	-0.001	-0.028	0.0	111.0
0.0	0.0	1	1	400.0	400.0	1	1	1	0.0	0.0	0	0.222	0.0	-0.011	0.0	87.0
0.0	0.0	1	1	400.0	400.0	1	1	1	0.0	0.0	0	0.222	0.0	0.023	0.0	111.0
0.0	0.0	1	1	400.0	400.0	1	1	1	0.0	0.0	0	0.222	0.0	0.003	0.0	111.0
0.0	0.0	1	1	400.0	400.0	1	1	1	0.0	0.0	0	0.222	0.0	0.0	0.0	111.0
0.0	0.0	1	1	400.0	400.0	1	1	1	0.0	0.0	0	0.222	-0.001	-0.02	0.0	111.0
0.0	0.0	1	1	400.0	400.0	1	1	1	0.0	0.0	0	0.222	0.0	0.006	0.0	111.0
0.0	0.0	1	1	400.0	400.0	1	1	1	0.0	0.0	0	0.222	-0.001	-0.014	0.0	111.0
0.0	0.0	1	1	400.0	400.0	1	1	1	0.0	0.0	0	0.222	0.0	0.038	0.0	111.0
0.0	0.0	1	1	400.0	400.0	1	1	1	0.0	0.0	0	0.222	0.0	0.012	0.0	111.0
5555.5557	400.0	1	2	300.99503	400.0	0	1	2	0.0	0.0	1	0.222	0.0	0.014	0.0	111.0
5555.5557	400.0	1	2	300.99503	400.0	0	1	2	0.0	0.0	1	0.222	-0.001	-0.012	0.0	111.0
5555.5557	400.0	1	2	300.99503	400.0	0	1	2	0.0	0.0	1	0.222	0.0	0.167	0.392	111.0
5555.5557	400.0	1	2	300.99503	400.0	0	1	2	0.0	0.0	1	0.223	0.002	0.363	0.392	111.0
5555.5557	400.0	1	2	300.99503	400.0	0	1	2	0.0	0.0	1	0.223	0.006	0.709	0.757	87.0
5555.5557	400.0	1	2	300.99503	400.0	0	1	2	0.0	0.0	1	0.223	0.01	0.734	0.757	111.0
5555.5557	400.0	1	2	300.99503	400.0	0	1	2	0.0	0.0	1	0.223	0.02	1.405	1.413	111.0
5555.5557	400.0	1	2	300.99503	400.0	0	1	2	0.0	0.0	1	0.223	0.032	1.684	1.706	1135.0
5555.5557	400.0	1	2	300.99503	400.0	0	1	2	0.0	0.0	1	0.223	0.043	1.694	1.706	111.0
5555.5557	400.0	1	2	300.99503	400.0	0	1	2	0.0	0.0	1	0.223	0.057	2.196	2.232	111.0
5555.5557	400.0	1	2	300.99503	400.0	0	1	2	0.0	0.0	1	0.223	0.071	2.465	2.467	111.0
5555.5557	400.0	1	2	300.99503	400.0	0	1	2	0.0	0.0	1	0.223	0.085	2.472	2.467	111.0
5555.5557	400.0	1	2	300.99503	400.0	0	1	2	0.0	0.0	1	0.223	0.099	2.82	2.889	111.0
5555.5557	400.0	1	2	300.99503	400.0	0	1	2	0.0	0.0	1	0.224	0.112	2.872	2.889	111.0
5555.5557	400.0	1	2	300.99503	400.0	0	1	2	0.0	0.0	1	0.224	0.126	3.127	3.079	111.0
5555.5557	400.0	1	2	300.99503	400.0	0	1	2	0.0	0.0	1	0.224	0.142	3.501	3.417	111.0
5555.5557	400.0	1	2	300.99503	400.0	0	1	2	0.0	0.0	1	0.224	0.155	3.377	3.417	111.0
5555.5557	400.0	1	2	300.99503	400.0	0	1	2	0.0	0.0	1	0.224	0.17	3.731	3.71	111.0
5555.5557	400.0	1	2	300.99503	400.0	0	1	2	0.0	0.0	1	0.224	0.184	3.744	3.84	111.0
5555.5557	400.0	1	2	300.99503	400.0	0	1	2	0.0	0.0	1	0.224	0.197	3.673	3.84	87.0
5555.5557	400.0	1	2	300.99503	400.0	0	1	2	0.0	0.0	1	0.225	0.21	4.1	4.075	111.0
5555.5557	400.0	1	2	300.99503	400.0	0	1	2	0.0	0.0	1	0.225	0.222	4.104	4.181	111.0
5555.5557	400.0	1	2	300.99503	400.0	0	1	2	0.0	0.0	1	0.225	0.234	4.208	4.181	111.0
5555.5557	400.0	1	2	300.99503	400.0	0	1	2	0.0	0.0	1	0.225	0.247	4.396	4.369	87.0
5555.5557	400.0	1	2	300.99503	400.0	0	1	2	0.0	0.0	1	0.225	0.258	4.341	4.369	111.0
5555.5557	400.0	1	2	300.99503	400.0	0	1	2	0.0	0.0	1	0.225	0.269	4.378	4.453	111.0
5555.5557	400.0	1	2	300.99503	400.0	0	1	2	0.0	0.0	1	0.225	0.28	4.642	4.604	111.0
5555.5557	400.0	1	2	300.99503	400.0	0	1	2	0.0	0.0	1	0.225	0.291	4.652	4.604	111.0
5555.5557	400.0	1	2	300.99503	400.0	0	1	2	0.0	0.0	1	0.225	0.301	4.65	4.673	111.0
5555.5557	400.0	1	2	300.99503	400.0	0	1	2	0.0	0.0	1	0.225	0.309	4.765	4.794	111.0
5555.5557	400.0	1	2	300.99503	400.0	0	1	2	0.0	0.0	1	0.226	0.317	4.799	4.794	111.0
5555.5557	400.0	1	2	300.99503	400.0	0	1	2	0.0	0.0	1	0.226	0.326	4.891	4.898	111.0
5555.5557	400.0	1	2	300.99503	400.0	0	1	2	0.0	0.0	1	0.226	0.334	4.88	4.898	111.0
5555.5557	400.0	1	2	300.99503	400.0	0	1	2	0.0	0.0	1	0.226	0.342	4.961	4.945	87.0
5555.5557	400.0	1	2	300.99503	400.0	0	1	2	0.0	0.0	1	0.226	0.348	5.03	5.03	111.0
5555.5557	400.0	1	2	300.99503	400.0	0	1	2	0.0	0.0	1	0.226	0.354	5.011	5.03	111.0
5555.5557	400.0	1	2	300.99503	400.0	0	1	2	0.0	0.0	1	0.226	0.36	5.042	5.068	111.0
5555.5557	400.0	1	2	300.99503	400.0	0	1	2	0.0	0.0	1	0.226	0.366	5.069	5.134	111.0
5555.5557	400.0	1	2	300.99503	400.0	0	1	2	0.0	0.0	1	0.226	0.372	5.166	5.134	1135.0
5555.5557	400.0	1	2	300.99503	400.0	0	1	2	0.0	0.0	1	0.226	0.378	5.209	5.165	111.0
5555.5557	400.0	1	2	300.99503	400.0	0	1	2	0.0	0.0	1	0.226	0.383	5.171	5.165	1135.0
5555.5557	400.0	1	2	300.99503	400.0	0	1	2	0.0	0.0	1	0.226	0.387	5.097	5.218	1135.0
5555.5557	400.0	1	2	300.99503	400.0	0	1	2	0.0	0.0	1	0.226	0.391	5.302	5.244	87.0
5555.5557	400.0	1	2	300.99503	400.0	0	1	2	0.0	0.0	1	0.226	0.395	5.275	5.244	111.0
5555.5557	400.0	1	2	300.99503	400.0	0	1	2	0.0	0.0	1	0.226	0.399	5.246	5.287	111.0
5555.5557	400.0	1	2	300.99503	400.0	0	1	2	0.0	0.0	1	0.226	0.403	5.252	5.307	111.0
5555.5557	400.0	1	2	300.99503	400.0	0	1	2	0.0	0.0	1	0.226	0.406	5.341	5.307	111.0
5555.5557	400.0	1	2	300.99503	400.0	0	1	2	0.0	0.0	1	0.226	0.409	5.243	5.34	111.0
5555.5557	400.0	1	2	300.99503	400.0	0	1	2	0.0	0.0	1	0.226	0.412	5.364	5.34	1111.0
5555.5557	400.0	1	2	300.99503	400.0	0	1	2	0.0	0.0	1	0.226	0.416	5.372	5.356	111.0
5555.5557	400.0	1	2	300.99503	400.0	0	1	2	0.0	0.0	1	0.226	0.42	5.397	5.385	1135.0
5555.5557	400.0	1	2	300.99503	400.0	0	1	2	0.0	0.0	1	0.226	0.423	5.346	5.385	111.0
5555.5557	400.0	1	2	300.99503	400.0	0	1	2	0.0	0.0	1	0.226	0.425	5.505	5.397	1135.0
5555.5557	400.0	1	2	300.99503	400.0	0	1	2	0.0	0.0	1	0.226	0.426	5.419	5.419	1135.0
5555.5557	400.0	1	2	300.99503	400.0	0	1	2	0.0	0.0	1	0.226	0.428	5.447	5.419	87.0
5555.5557	400.0	1	2	300.99503	400.0	0	1	2	0.0	0.0	1	0.226	0.43	5.458	5.429	1111.0
5555.5557	400.0	1	2	300.99503	400.0	0	1	2	0.0	0.0	1	0.226	0.433	5.596	5.429	1111.0
5555.5557	400.0	1	2	300.99503	400.0	0	1	2	0.0	0.0	1	0.226	0.435	5.425	5.448	1111.0
5555.5557	400.0	1	2	300.99503	400.0	0	1	2	0.0	0.0	1	0.226	0.437	5.469	5.455	87.0
5555.5557	400.0	1	2	300.99503	400.0	0	1	2	0.0	0.0	1	0.226	0.439	5.432	5.455	1111.0
5555.5557	400.0	1	2	300.99503	400.0	0	1	2	0.0	0.0	1	0.226	0.441	5.478	5.47	1111.0
5555.5557	400.0	1	2	300.99503	400.0	0	1	2	0.0	0.0	1	0.226	0.441	5.501	5.47	1111.0
5555.5557	400.0	1	2	300.99503	400.0	0	1	2	0.0	0.0	1	0.226	0.441	5.477	5.476	1111.0
5555.5557	400.0	1	2	300.99503	400.0	0	1	2	0.0	0.0	1	0.226	0.441	5.518	5.488	1111.0
5555.5557	400.0	1	2	300.99503	400.0	0	1	2	0.0	0.0	1	0.226	0.442	5.524	5.488	87.0
5555.5557	400.0	1	2	300.99503	400.0	0	1	2	0.0	0.0	1	0.226	0.442	5.479	5.498	1111.0
5555.5557	400.0	1	2	300.99503	400.0	0	1	2	0.0	0.0	1	0.226	0.442	5.472	5.503	111.0
5555.5557	400.0	1	2	300.99503	400.0	0	1	2	0.0	0.0	1	0.226	0.442	5.38	5.503	87.0
5555.5557	400.0	1	2	300.99503	400.0	0	1	2	0.0	0.0	1	0.226	0.441	5.309	5.508	1111.0
5555.5557	400.0	1	2	300.99503	400.0	0	1	2	0.0	0.0	1	0.226	0.442	5.483	5.514	1111.0
5555.5557	400.0	1	2	300.99503	400.0	0	1	2	0.0	0.0	1	0.226	0.442	5.495	5.514	1111.0
5555.5557	400.0	1	2	300.99503	400.0	0	1	2	0.0	0.0	1	0.226	0.443	5.555	5.517	1111.0
5555.5557	400.0	1	2	300.99503	400.0	0	1	2	0.0	0.0	1	0.226	0.443	5.455	5.517	1111.0
5555.5557	400.0	1	2	300.99503	400.0	0	1	2	0.0	0.0	1	0.226	0.443	5.517	5.524	111.0
5555.5557	400.0	1	2	300.99503	400.0	0	1	2	0.0	0.0	1	0.226	0.443	5.465	5.524	1111.0
5555.5557	400.0	1	2	300.99503	400.0	0	1	2	0.0	0.0	1	0.226	0.444	5.585	5.527	1135.0
5555.5557	400.0	1	2	300.99503	400.0	1	1	2	0.0	0.0	1	0.226	0.445	5.544	5.531	1111.0
5555.5557	400.0	1	2	300.99503	400.0	1	1	2	0.0	0.0	1	0.226	0.445	5.438	5.533	1111.0
5555.5557	400.0	1	2	300.99503	400.0	1	1	2	0.0	0.0	1	0.226	0.445	5.547	5.533	1111.0
5555.5557	400.0	1	2	300.99503	400.0	1	1	2	0.0	0.0	1	0.226	0.446	5.566	5.537	1111.0
5555.5557	400.0	1	2	300.99503	400.0	1	1	2	0.0	0.0	1	0.226	0.446	5.547	5.537	87.0
5555.5557	400.0	1	2	300.99503	400.0	1	1	2	0.0	0.0	1	0.226	0.447	5.564	5.541	1111.0
5555.5557	400.0	1	2	300.99503	400.0	1	1	2	0.0	0.0	1	0.226	0.447	5.506	5.543	1111.0
5555.5557	400.0	1	2	300.99503	400.0	1	1	2	0.0	0.0	1	0.226	0.448	5.524	5.543	1111.0
5555.5557	400.0	1	2	300.99503	400.0	1	1	2	0.0	0.0	1	0.226	0.449	5.569	5.545	1111.0
5555.5557	400.0	1	2	300.99503	400.0	1	1	2	0.0	0.0	1	0.226	0.449	5.525	5.547	1111.0
5555.5557	400.0	1	2	300.99503	400.0	1	1	2	0.0	0.0	1	0.226	0.45	5.573	5.547	1111.0
5555.5557	400.0	1	2	300.99503	400.0	1	1	2	0.0	0.0	1	0.226	0.451	5.355	5.548	1111.0
5555.5557	400.0	1	2	300.99503	400.0	1	1	2	0.0	0.0	1	0.226	0.452	5.586	5.548	1111.0
5555.5557	400.0	1	2	300.99503	400.0	1	1	2	0.0	0.0	1	0.226	0.452	5.543	5.55	1111.0
5555.5557	400.0	1	2	300.99503	400.0	1	1	2	0.0	0.0	1	0.226	0.452	5.501	5.55	1111.0
5555.5557	400.0	1	2	300.99503	400.0	1	1	2	0.0	0.0	1	0.226	0.453	5.592	5.55	1111.0
5555.5557	400.0	1	2	300.99503	400.0	1	1	2	0.0	0.0	1	0.226	0.454	5.566	5.552	1111.0
5555.5557	400.0	1	2	300.99503	400.0	1	1	2	0.0	0.0	1	0.226	0.455	5.604	5.553	1111.0
5555.5557	400.0	1	2	300.99503	400.0	1	1	2	0.0	0.0	1	0.226	0.456	5.578	5.553	1111.0
5555.5557	400.0	1	2	300.99503	400.0	1	1	2	0.0	0.0	1	0.226	0.457	5.589	5.554	1111.0
5555.5557	400.0	1	2	300.99503	400.0	1	1	2	0.0	0.0	1	0.226	0.458	5.715	5.554	1111.0
5555.5557	400.0	1	2	300.99503	400.0	1	1	2	0.0	0.0	1	0.226	0.459	5.502	5.554	1111.0
5555.5557	400.0	1	2	300.99503	400.0	1	1	2	0.0	0.0	1	0.226	0.46	5.575	5.555	1111.0
5555.5557	400.0	1	2	300.99503	400.0	1	1	2	0.0	0.0	1	0.226	0.461	5.644	5.555	1111.0
5555.5557	400.0	1	2	300.99503	400.0	1	1	2	0.0	0.0	1	0.226	0.46	5.545	5.556	1111.0
5555.5557	400.0	1	2	300.99503	400.0	1	1	2	0.0	0.0	1	0.226	0.461	5.591	5.556	1111.0
5555.5557	400.0	1	2	300.99503	400.0	1	1	2	0.0	0.0	1	0.226	0.461	5.677	5.556	1135.0
5555.5557	400.0	1	2	300.99503	400.0	1	1	2	0.0	0.0	1	0.226	0.46	5.53	5.557	1111.0
5555.5557	400.0	1	2	300.99503	400.0	1	1	2	0.0	0.0	1	0.226	0.46	5.553	5.557	1111.0
5555.5557	400.0	1	2	300.99503	400.0	1	1	2	0.0	0.0	1	0.226	0.461	5.626	5.557	1111.0
5555.5557	400.0	1	2	300.99503	400.0	1	1	2	0.0	0.0	1	0.226	0.46	5.52	5.559	1111.0
5555.5557	400.0	1	2	300.99503	400.0	1	1	2	0.0	0.0	1	0.226	0.46	5.535	5.559	1111.0
5555.5557	400.0	1	2	300.99503	400.0	1	1	2	0.0	0.0	1	0.226	0.46	5.53	5.559	1111.0
5555.5557	400.0	1	2	300.99503	400.0	1	1	2	0.0	0.0	1	0.226	0.46	5.524	5.56	1111.0
5555.5557	400.0	1	2	300.99503	400.0	1	1	2	0.0	0.0	1	0.226	0.46	5.556	5.56	1111.0
5555.5557	400.0	1	2	300.99503	400.0	1	1	2	0.0	0.0	1	0.226	0.461	5.648	5.56	1111.0
5555.5557	400.0	1	2	300.99503	400.0	1	1	2	0.0	0.0	1	0.226	0.46	5.547	5.56	1111.0
5555.5557	400.0	1	2	300.99503	400.0	1	1	2	0.0	0.0	1	0.226	0.46	5.53	5.56	1111.0
5555.5557	400.0	1	2	300.99503	400.0	1	1	2	0.0	0.0	1	0.226	0.46	5.519	5.56	1111.0
5555.5557	400.0	1	2	300.99503	400.0	1	1	2	0.0	0.0	1	0.226	0.46	5.547	5.56	1111.0
5555.5557	400.0	1	2	300.99503	400.0	1	1	2	0.0	0.0	1	0.226	0.461	5.596	5.561	1111.0
5555.5557	400.0	1	2	300.99503	400.0	1	1	2	0.0	0.0	1	0.226	0.461	5.586	5.561	1111.0
5555.5557	400.0	1	2	300.99503	400.0	1	1	2	0.0	0.0	1	0.226	0.461	5.618	5.561	1111.0
5555.5557	400.0	1	2	300.99503	400.0	1	1	2	0.0	0.0	1	0.226	0.461	5.575	5.561	1111.0
5555.5557	400.0	1	2	300.99503	400.0	1	1	2	0.0	0.0	1	0.226	0.46	5.538	5.561	1111.0
5555.5557	400.0	1	2	300.99503	400.0	1	1	2	0.0	0.0	1	0.226	0.461	5.564	5.561	1111.0
5555.5557	400.0	1	2	300.99503	400.0	1	1	2	0.0	0.0	1	0.226	0.461	5.685	5.561	1111.0
5555.5557	400.0	1	2	300.99503	400.0	1	1	2	0.0	0.0	1	0.226	0.461	5.569	5.561	1111.0
5555.5557	400.0	1	2	300.99503	400.0	1	1	2	0.0	0.0	1	0.226	0.461	5.675	5.561	1111.0
5555.5557	400.0	1	2	300.99503	400.0	1	1	2	0.0	0.0	1	0.226	0.46	5.539	5.561	1111.0
5555.5557	400.0	1	2	300.99503	400.0	1	1	2	0.0	0.0	1	0.226	0.46	5.539	5.561	1111.0
5555.5557	400.0	1	2	300.99503	400.0	1	1	2	0.0	0.0	1	0.226	0.46	5.51	5.562	1111.0
5555.5557	400.0	1	2	300.99503	400.0	1	1	2	0.0	0.0	1	0.226	0.46	5.476	5.562	1111.0
5555.5557	400.0	1	2	300.99503	400.0	1	1	2	0.0	0.0	1	0.226	0.46	5.541	5.562	1111.0
5555.5557	400.0	1	2	300.99503	400.0	1	1	2	0.0	0.0	1	0.226	0.46	5.519	5.562	1111.0
5555.5557	400.0	1	2	300.99503	400.0	1	1	2	0.0	0.0	1	0.226	0.461	5.675	5.562	1111.0
5555.5557	400.0	1	2	300.99503	400.0	1	1	2	0.0	0.0	1	0.226	0.461	5.558	5.562	1111.0
5555.5557	400.0	1	2	300.99503	400.0	1	1	2	0.0	0.0	1	0.226	0.461	5.584	5.562	1111.0
5555.5557	400.0	1	2	300.99503	400.0	1	1	2	0.0	0.0	1	0.226	0.461	5.672	5.562	1111.0
5555.5557	400.0	1	2	300.99503	400.0	1	1	2	0.0	0.0	1	0.226	0.46	5.556	5.562	1111.0
5555.5557	400.0	1	2	300.99503	400.0	1	1	2	0.0	0.0	1	0.226	0.461	5.57	5.562	1111.0
5555.5557	400.0	1	2	300.99503	400.0	1	1	2	0.0	0.0	1	0.226	0.46	5.541	5.562	1111.0
5555.5557	400.0	1	2	300.99503	400.0	1	1	2	0.0	0.0	1	0.226	0.461	5.569	5.562	1111.0
5555.5557	400.0	1	2	300.99503	400.0	1	1	2	0.0	0.0	1	0.226	0.461	5.57	5.562	1111.0
5555.5557	400.0	1	2	300.99503	400.0	1	1	2	0.0	0.0	1	0.226	0.461	5.563	5.562	1111.0
5555.5557	400.0	1	2	300.99503	400.0	1	1	2	0.0	0.0	1	0.226	0.46	5.554	5.562	1111.0
5555.5557	400.0	1	2	300.99503	400.0	1	1	2	0.0	0.0	1	0.227	0.461	5.591	5.562	1111.0
5555.5557	400.0	1	2	300.99503	400.0	1	1	2	0.0	0.0	1	0.227	0.461	5.563	5.562	1111.0
5555.5557	400.0	1	2	300.99503	400.0	1	1	2	0.0	0.0	1	0.227	0.461	5.562	5.562	1111.0
5555.5557	400.0	1	2	300.99503	400.0	1	1	2	0.0	0.0	1	0.227	0.461	5.575	5.562	1111.0
5555.5557	400.0	1	2	300.99503	400.0	1	1	2	0.0	0.0	1	0.227	0.46	5.519	5.562	1111.0
5555.5557	400.0	1	2	300.99503	400.0	1	1	2	0.0	0.0	1	0.227	0.46	5.557	5.562	1111.0
5555.5557	400.0	1	2	300.99503	400.0	1	1	2	0.0	0.0	1	0.227	0.461	5.682	5.562	1111.0
5555.5557	400.0	1	2	300.99503	400.0	1	1	2	0.0	0.0	1	0.227	0.46	5.528	5.562	1111.0
5555.5557	400.0	1	2	300.99503	400.0	1	1	2	0.0	0.0	1	0.227	0.46	5.544	5.562	1111.0
5555.5557	400.0	1	2	300.99503	400.0	1	1	2	0.0	0.0	1	0.227	0.46	5.542	5.562	1111.0
5555.5557	400.0	1	2	300.99503	400.0	1	1	2	0.0	0.0	1	0.227	0.46	5.557	5.562	1111.0
5555.5557	400.0	1	2	300.99503	400.0	1	1	2	0.0	0.0	1	0.227	0.46	5.523	5.562	1111.0
5555.5557	400.0	1	2	300.99503	400.0	1	1	2	0.0	0.0	1	0.227	0.461	5.658	5.562	1111.0
5555.5557	400.0	1	2	300.99503	400.0	1	1	2	0.0	0.0	1	0.227	0.461	5.558	5.562	1111.0
5555.5557	400.0	1	2	300.99503	400.0	1	1	2	0.0	0.0	1	0.227	0.461	5.626	5.562	1111.0
5555.5557	400.0	1	2	300.99503	400.0	1	1	2	0.0	0.0	1	0.227	0.46	5.506	5.562	1111.0
5555.5557	400.0	1	2	300.99503	400.0	1	1	2	0.0	0.0	1	0.227	0.461	5.572	5.562	1111.0
5555.5557	400.0	1	2	300.99503	400.0	1	1	2	0.0	0.0	1	0.227	0.46	5.525	5.562	1111.0
5555.5557	400.0	1	2	300.99503	400.0	1	1	2	0.0	0.0	1	0.227	0.461	5.602	5.562	1111.0
5555.5557	400.0	1	2	300.99503	400.0	1	1	2	0.0	0.0	1	0.227	0.461	5.572	5.562	1111.0
5555.5557	400.0	1	2	300.99503	400.0	1	1	2	0.0	0.0	1	0.227	0.46	5.439	5.562	1111.0
5555.5557	400.0	1	2	300.99503	400.0	1	1	2	0.0	0.0	1	0.227	0.461	5.585	5.562	1111.0
5555.5557	400.0	1	2	300.99503	400.0	1	1	2	0.0	0.0	1	0.227	0.461	5.598	5.562	1111.0
5555.5557	400.0	1	2	300.99503	400.0	1	1	2	0.0	0.0	1	0.227	0.461	5.673	5.562	1111.0
5555.5557	400.0	1	2	300.99503	400.0	1	1	2	0.0	0.0	1	0.227	0.461	5.614	5.562	1111.0
5555.5557	400.0	1	2	300.99503	400.0	1	1	2	0.0	0.0	1	0.227	0.46	5.539	5.562	1111.0
5555.5557	400.0	1	2	300.99503	400.0	1	1	2	0.0	0.0	1	0.227	0.461	5.641	5.562	1111.0
5555.5557	400.0	1	2	300.99503	400.0	1	1	2	0.0	0.0	1	0.227	0.461	5.585	5.562	1111.0
5555.5557	400.0	1	2	300.99503	400.0	1	1	2	0.0	0.0	1	0.227	0.461	5.565	5.562	1111.0
5555.5557	400.0	1	2	300.99503	400.0	1	1	2	0.0	0.0	1	0.227	0.461	5.628	5.562	1111.0
5555.5557	400.0	1	2	300.99503	400.0	1	1	2	0.0	0.0	1	0.227	0.46	5.548	5.562	1111.0
5555.5557	400.0	1	2	300.99503	400.0	1	1	2	0.0	0.0	1	0.227	0.461	5.599	5.562	1111.0
5555.5557	400.0	1	2	300.99503	400.0	1	1	2	0.0	0.0	1	0.227	0.46	5.526	5.562	1111.0
5555.5557	400.0	1	2	300.99503	400.0	1	1	2	0.0	0.0	1	0.227	0.461	5.575	5.562	1111.0
5555.5557	400.0	1	2	300.99503	400.0	1	1	2	0.0	0.0	1	0.227	0.46	5.468	5.562	1111.0
5555.5557	400.0	1	2	300.99503	400.0	1	1	2	0.0	0.0	1	0.227	0.46	5.519	5.562	1111.0
5555.5557	400.0	1	2	300.99503	400.0	1	1	2	0.0	0.0	1	0.227	0.46	5.428	5.562	1111.0
5555.5557	400.0	1	2	300.99503	400.0	1	1	2	0.0	0.0	1	0.227	0.461	5.585	5.562	1111.0
5555.5557	400.0	1	2	300.99503	400.0	1	1	2	0.0	0.0	1	0.227	0.461	5.687	5.562	1111.0
5555.5557	400.0	1	2	300.99503	400.0	1	1	2	0.0	0.0	1	0.227	0.461	5.621	5.562	1111.0
5555.5557	400.0	1	2	300.99503	400.0	1	1	2	0.0	0.0	1	0.227	0.461	5.686	5.562	1111.0
5555.5557	400.0	1	2	300.99503	400.0	1	1	2	0.0	0.0	1	0.227	0.46	5.538	5.562	1111.0
5555.5557	400.0	1	2	300.99503	400.0	1	1	2	0.0	0.0	1	0.227	0.461	5.652	5.562	1111.0
5555.5557	400.0	1	2	300.99503	400.0	1	1	2	0.0	0.0	1	0.227	0.461	5.619	5.562	1111.0
5555.5557	400.0	1	2	300.99503	400.0	1	1	2	0.0	0.0	1	0.227	0.461	5.638	5.562	1111.0
5555.5557	400.0	1	2	300.99503	400.0	1	1	2	0.0	0.0	1	0.227	0.461	5.573	5.562	1111.0
5555.5557	400.0	1	2	300.99503	400.0	1	1	2	0.0	0.0	1	0.227	0.461	5.631	5.562	1111.0
5555.5557	400.0	1	2	300.99503	400.0	1	1	2	0.0	0.0	1	0.227	0.46	5.547	5.562	1111.0
5555.5557	400.0	1	2	300.99503	400.0	1	1	2	0.0	0.0	1	0.227	0.46	5.532	5.562	1111.0
5555.5557	400.0	1	2	300.99503	400.0	1	1	2	0.0	0.0	1	0.227	0.461	5.616	5.562	1111.0
5555.5557	400.0	1	2	300.99503	400.0	1	1	2	0.0	0.0	1	0.227	0.46	5.549	5.562	1111.0
5555.5557	400.0	1	2	300.99503	400.0	1	1	2	0.0	0.0	1	0.227	0.46	5.505	5.562	1111.0
5555.5557	400.0	1	2	300.99503	400.0	1	1	2	0.0	0.0	1	0.227	0.461	5.671	5.562	1111.0
5555.5557	400.0	1	2	300.99503	400.0	1	1	2	0.0	0.0	1	0.227	0.46	5.537	5.562	1111.0
5555.5557	400.0	1	2	300.99503	400.0	1	1	2	0.0	0.0	1	0.227	0.461	5.572	5.562	1111.0
5555.5557	400.0	1	2	300.99503	400.0	1	1	2	0.0	0.0	1	0.227	0.459	5.307	5.562	1111.0
5555.5557	400.0	1	2	300.99503	400.0	1	1	2	0.0	0.0	1	0.227	0.461	5.572	5.562	1111.0
5555.5557	400.0	1	2	300.99503	400.0	1	1	2	0.0	0.0	1	0.227	0.46	5.544	5.562	1111.0
5555.5557	400.0	1	2	300.99503	400.0	1	1	2	0.0	0.0	1	0.227	0.461	5.567	5.562	1111.0
5555.5557	400.0	1	2	300.99503	400.0	1	1	2	0.0	0.0	1	0.227	0.461	5.592	5.562	1111.0
5555.5557	400.0	1	2	300.99503	400.0	1	1	2	0.0	0.0	1	0.227	0.461	5.62	5.562	1111.0
5555.5557	400.0	1	2	300.99503	400.0	1	1	2	0.0	0.0	1	0.227	0.46	5.547	5.562	1111.0
5555.5557	400.0	1	2	300.99503	400.0	1	1	2	0.0	0.0	1	0.227	0.461	5.619	5.562	1111.0
5555.5557	400.0	1	2	300.99503	400.0	1	1	2	0.0	0.0	1	0.227	0.46	5.5	5.562	1111.0
5555.5557	400.0	1	2	300.99503	400.0	1	1	2	0.0	0.0	1	0.227	0.461	5.561	5.562	1111.0
5555.5557	400.0	1	2	300.99503	400.0	1	1	2	0.0	0.0	1	0.227	0.461	5.596	5.562	1111.0
5555.5557	400.0	1	2	300.99503	400.0	1	1	2	0.0	0.0	1	0.227	0.46	5.53	5.562	1111.0
5555.5557	400.0	1	2	300.99503	400.0	1	1	2	0.0	0.0	1	0.227	0.461	5.577	5.562	1111.0
5555.5557	400.0	1	2	300.99503	400.0	1	1	2	0.0	0.0	1	0.227	0.46	5.518	5.562	1111.0
5555.5557	400.0	1	2	300.99503	400.0	1	1	2	0.0	0.0	1	0.227	0.461	5.568	5.562	1111.0
5555.5557	400.0	1	2	300.99503	400.0	1	1	2	0.0	0.0	1	0.227	0.461	5.578	5.562	1111.0
5555.5557	400.0	1	2	300.99503	400.0	1	1	2	0.0	0.0	1	0.227	0.46	5.546	5.562	1111.0
5555.5557	400.0	1	2	300.99503	400.0	1	1	2	0.0	0.0	1	0.227	0.461	5.572	5.562	1111.0
5555.5557	400.0	1	2	300.99503	400.0	1	1	2	0.0	0.0	1	0.227	0.46	5.541	5.562	1111.0
5555.5557	400.0	1	2	300.99503	400.0	1	1	2	0.0	0.0	1	0.227	0.461	5.617	5.562	1111.0
5555.5557	400.0	1	2	300.99503	400.0	1	1	2	0.0	0.0	1	0.227	0.461	5.57	5.562	1111.0
5555.5557	400.0	1	2	300.99503	400.0	1	1	2	0.0	0.0	1	0.227	0.461	5.578	5.562	1111.0
5555.5557	400.0	1	2	300.99503	400.0	1	1	2	0.0	0.0	1	0.227	0.461	5.632	5.562	1111.0
5555.5557	400.0	1	2	300.99503	400.0	1	1	2	0.0	0.0	1	0.227	0.46	5.546	5.562	1111.0
5555.5557	400.0	1	2	300.99503	400.0	1	1	2	0.0	0.0	1	0.227	0.46	5.548	5.562	1111.0
5555.5557	400.0	1	2	300.99503	400.0	1	1	2	0.0	0.0	1	0.227	0.46	5.497	5.562	1111.0
5555.5557	400.0	1	2	300.99503	400.0	1	1	2	0.0	0.0	1	0.227	0.461	5.607	5.562	1111.0
5555.5557	400.0	1	2	300.99503	400.0	1	1	2	0.0	0.0	1	0.227	0.46	5.533	5.562	1111.0
5555.5557	400.0	1	2	300.99503	400.0	1	1	2	0.0	0.0	1	0.227	0.461	5.625	5.562	1111.0
5555.5557	400.0	1	2	300.99503	400.0	1	1	2	0.0	0.0	1	0.227	0.461	5.557	5.562	1111.0
5555.5557	400.0	1	2	300.99503	400.0	1	1	2	0.0	0.0	1	0.227	0.461	5.607	5.562	1111.0
5555.5557	400.0	1	2	300.99503	400.0	1	1	2	0.0	0.0	1	0.227	0.46	5.501	5.562	1111.0
5555.5557	400.0	1	2	300.99503	400.0	1	1	2	0.0	0.0	1	0.227	0.461	5.574	5.562	1111.0
5555.5557	400.0	1	2	300.99503	400.0	1	1	2	0.0	0.0	1	0.227	0.461	5.61	5.562	1111.0
5555.5557	400.0	1	2	300.99503	400.0	1	1	2	0.0	0.0	1	0.227	0.46	5.541	5.562	1111.0
5555.5557	400.0	1	2	300.99503	400.0	1	1	2	0.0	0.0	1	0.227	0.461	5.566	5.562	1111.0
5555.5557	400.0	1	2	300.99503	400.0	1	1	2	0.0	0.0	1	0.227	0.46	5.52	5.562	1111.0
5555.5557	400.0	1	2	300.99503	400.0	1	1	2	0.0	0.0	1	0.227	0.46	5.535	5.562	1111.0
5555.5557	400.0	1	2	300.99503	400.0	1	1	2	0.0	0.0	1	0.227	0.461	5.572	5.562	1111.0
5555.5557	400.0	1	2	300.99503	400.0	1	1	2	0.0	0.0	1	0.227	0.461	5.581	5.562	1111.0
5555.5557	400.0	1	2	300.99503	400.0	1	1	2	0.0	0.0	1	0.227	0.461	5.568	5.562	1111.0
5555.5557	400.0	1	2	300.99503	400.0	1	1	2	0.0	0.0	1	0.227	0.461	5.666	5.562	1111.0
5555.5557	400.0	1	2	300.99503	400.0	1	1	2	0.0	0.0	1	0.227	0.46	5.529	5.562	1111.0
5555.5557	400.0	1	2	300.99503	400.0	1	1	2	0.0	0.0	1	0.227	0.461	5.558	5.562	1111.0
5555.5557	400.0	1	2	300.99503	400.0	1	1	2	0.0	0.0	1	0.227	0.46	5.543	5.562	1111.0
5555.5557	400.0	1	2	300.99503	400.0	1	1	2	0.0	0.0	1	0.227	0.461	5.571	5.562	1111.0
5555.5557	400.0	1	2	300.99503	400.0	1	1	2	0.0	0.0	1	0.227	0.46	5.556	5.562	1111.0
5555.5557	400.0	1	2	300.99503	400.0	1	1	2	0.0	0.0	1	0.227	0.461	5.558	5.562	1111.0
5555.5557	400.0	1	2	300.99503	400.0	1	1	2	0.0	0.0	1	0.227	0.461	5.565	5.562	1111.0
5555.5557	400.0	1	2	300.99503	400.0	1	1	2	0.0	0.0	1	0.227	0.461	5.577	5.562	1111.0
5555.5557	400.0	1	2	300.99503	400.0	1	1	2	0.0	0.0	1	0.227	0.46	5.521	5.562	1111.0
5555.5557	400.0	1	2	300.99503	400.0	1	1	2	0.0	0.0	1	0.227	0.461	5.599	5.562	1111.0
5555.5557	400.0	1	2	300.99503	400.0	1	1	2	0.0	0.0	1	0.227	0.46	5.51	5.562	1111.0
5555.5557	400.0	1	2	300.99503	400.0	1	1	2	0.0	0.0	1	0.227	0.46	5.51	5.562	1111.0
5555.5557	400.0	1	2	300.99503	400.0	1	1	2	0.0	0.0	1	0.227	0.46	5.51	5.562	1111.0
5555.5557	400.0	1	2	300.99503	400.0	1	1	2	0.0	0.0	1	0.227	0.46	5.501	5.562	1111.0
5555.5557	400.0	1	2	300.99503	400.0	1	1	2	0.0	0.0	1	0.227	0.461	5.593	5.562	1111.0
5555.5557	400.0	1	2	300.99503	400.0	1	1	2	0.0	0.0	1	0.227	0.46	5.44	5.562	1111.0
5555.5557	400.0	1	2	300.99503	400.0	1	1	2	0.0	0.0	1	0.227	0.461	5.626	5.562	1111.0
5555.5557	400.0	1	2	300.99503	400.0	1	1	2	0.0	0.0	1	0.227	0.461	5.594	5.562	1111.0
5555.5557	400.0	1	2	300.99503	400.0	1	1	2	0.0	0.0	1	0.227	0.46	5.509	5.562	1111.0
0.0	0.0	1	2	300.99503	400.0	1	1	2	0.0	0.0	0	0.227	0.46	5.505	5.562	1111.0
0.0	0.0	1	2	300.99503	400.0	1	1	2	0.0	0.0	0	0.227	0.461	5.581	5.562	1111.0
0.0	0.0	1	2	300.99503	400.0	1	1	2	0.0	0.0	0	0.227	0.46	5.437	5.562	1111.0
0.0	0.0	1	2	300.99503	400.0	1	1	2	0.0	0.0	0	0.227	0.46	5.537	5.562	1111.0
0.0	0.0	1	2	300.99503	400.0	1	1	2	0.0	0.0	0	0.227	0.461	5.759	5.562	1111.0
0.0	0.0	1	2	300.99503	400.0	1	1	2	0.0	0.0	0	0.227	0.458	5.148	5.169	1111.0
0.0	0.0	1	2	300.99503	400.0	1	1	2	0.0	0.0	0	0.227	0.45	4.439	4.463	1111.0
0.0	0.0	1	2	300.99503	400.0	1	1	2	0.0	0.0	0	0.226	0.442	4.488	4.463	1111.0
0.0	0.0	1	2	300.99503	400.0	1	1	2	0.0	0.0	0	0.226	0.431	3.915	3.854	1111.0
0.0	0.0	1	2	300.99503	400.0	1	1	2	0.0	0.0	0	0.226	0.419	3.819	3.854	1111.0
0.0	0.0	1	2	300.99503	400.0	1	1	2	0.0	0.0	0	0.226	0.407	3.559	3.581	1111.0
0.0	0.0	1	2	300.99503	400.0	1	1	2	0.0	0.0	0	0.226	0.392	3.098	3.093	1111.0
0.0	0.0	1	2	300.99503	400.0	1	1	2	0.0	0.0	0	0.226	0.378	3.082	3.093	1111.0
0.0	0.0	1	2	300.99503	400.0	1	1	2	0.0	0.0	0	0.226	0.365	2.829	2.874	1111.0
0.0	0.0	1	2	300.99503	400.0	1	1	2	0.0	0.0	0	0.226	0.35	2.48	2.482	1111.0
0.0	0.0	1	2	300.99503	400.0	1	1	2	0.0	0.0	0	0.226	0.336	2.456	2.482	1111.0
0.0	0.0	1	2	300.99503	400.0	1	1	2	0.0	0.0	0	0.226	0.322	2.311	2.307	1111.0
0.0	0.0	1	2	300.99503	400.0	1	1	2	0.0	0.0	0	0.226	0.309	2.315	2.143	1111.0
0.0	0.0	1	2	300.99503	400.0	1	1	2	0.0	0.0	0	0.226	0.295	2.101	2.143	1111.0
0.0	0.0	1	2	300.99503	400.0	1	1	2	0.0	0.0	0	0.226	0.281	1.891	1.85	1111.0
0.0	0.0	1	2	300.99503	400.0	1	1	2	0.0	0.0	0	0.226	0.267	1.822	1.85	1111.0
0.0	0.0	1	2	300.99503	400.0	1	1	2	0.0	0.0	0	0.226	0.254	1.611	1.599	87.0
0.0	0.0	1	2	300.99503	400.0	1	1	2	0.0	0.0	0	0.226	0.242	1.465	1.485	1111.0
0.0	0.0	1	2	300.99503	400.0	1	1	2	0.0	0.0	0	0.226	0.23	1.6	1.485	1111.0
0.0	0.0	1	2	300.99503	400.0	1	1	2	0.0	0.0	0	0.226	0.218	1.285	1.283	1111.0
0.0	0.0	1	2	300.99503	400.0	1	1	2	0.0	0.0	0	0.225	0.207	1.212	1.191	1111.0
0.0	0.0	1	2	300.99503	400.0	1	1	2	0.0	0.0	0	0.225	0.195	1.201	1.191	1111.0
0.0	0.0	1	2	300.99503	400.0	1	1	2	0.0	0.0	0	0.225	0.185	1.04	1.029	1111.0
0.0	0.0	1	2	300.99503	400.0	1	1	2	0.0	0.0	0	0.225	0.176	1.021	1.029	87.0
0.0	0.0	1	2	300.99503	400.0	1	1	2	0.0	0.0	0	0.225	0.166	0.952	0.956	1111.0
0.0	0.0	1	2	300.99503	400.0	1	1	2	0.0	0.0	0	0.225	0.156	0.821	0.825	1111.0
0.0	0.0	1	2	300.99503	400.0	1	1	2	0.0	0.0	0	0.225	0.148	0.794	0.825	1135.0
0.0	0.0	1	2	300.99503	400.0	1	1	2	0.0	0.0	0	0.225	0.139	0.736	0.712	1111.0
0.0	0.0	1	2	300.99503	400.0	1	1	2	0.0	0.0	0	0.225	0.132	0.566	0.662	1111.0
0.0	0.0	1	2	300.99503	400.0	1	1	2	0.0	0.0	0	0.225	0.125	0.82	0.662	1111.0
0.0	0.0	1	2	300.99503	400.0	1	1	2	0.0	0.0	0	0.225	0.117	0.599	0.572	87.0
0.0	0.0	1	2	300.99503	400.0	1	1	2	0.0	0.0	0	0.225	0.111	0.572	0.572	87.0
0.0	0.0	1	2	300.99503	400.0	1	1	2	0.0	0.0	0	0.225	0.105	0.499	0.531	1135.0
0.0	0.0	1	2	300.99503	400.0	1	1	2	0.0	0.0	0	0.225	0.098	0.481	0.458	1111.0
0.0	0.0	1	2	300.99503	400.0	1	1	2	0.0	0.0	0	0.225	0.093	0.462	0.458	1111.0
0.0	0.0	1	2	300.99503	400.0	1	1	2	0.0	0.0	0	0.225	0.087	0.438	0.426	1111.0
0.0	0.0	1	2	300.99503	400.0	1	1	2	0.0	0.0	0	0.225	0.081	0.395	0.368	111.0
0.0	0.0	1	2	300.99503	400.0	1	1	2	0.0	0.0	0	0.225	0.076	0.335	0.368	1111.0
0.0	0.0	1	2	300.99503	400.0	1	1	2	0.0	0.0	0	0.225	0.072	0.337	0.341	1111.0
0.0	0.0	1	2	300.99503	400.0	1	1	2	0.0	0.0	0	0.225	0.068	0.33	0.341	1111.0
0.0	0.0	1	2	300.99503	400.0	1	1	2	0.0	0.0	0	0.225	0.064	0.3	0.296	1111.0
0.0	0.0	1	2	300.99503	400.0	1	1	2	0.0	0.0	0	0.225	0.06	0.308	0.274	87.0
0.0	0.0	1	2	300.99503	400.0	1	1	2	0.0	0.0	0	0.225	0.057	0.249	0.274	1111.0
0.0	0.0	1	2	300.99503	400.0	1	1	2	0.0	0.0	0	0.225	0.054	0.261	0.236	1111.0
0.0	0.0	1	2	300.99503	400.0	1	1	2	0.0	0.0	0	0.225	0.05	0.199	0.204	1111.0
0.0	0.0	1	2	300.99503	400.0	1	1	2	0.0	0.0	0	0.225	0.046	0.153	0.204	1111.0
0.0	0.0	1	2	300.99503	400.0	1	1	2	0.0	0.0	0	0.225	0.042	0.194	0.189	1111.0
0.0	0.0	1	2	300.99503	400.0	1	1	2	0.0	0.0	0	0.225	0.039	0.142	0.189	1111.0
0.0	0.0	1	2	300.99503	400.0	1	1	2	0.0	0.0	0	0.225	0.037	0.166	0.163	1111.0
0.0	0.0	1	2	300.99503	400.0	1	1	2	0.0	0.0	0	0.225	0.036	0.29	0.152	1111.0
0.0	0.0	1	2	300.99503	400.0	1	1	2	0.0	0.0	0	0.224	0.034	0.165	0.152	87.0
0.0	0.0	1	2	300.99503	400.0	1	1	2	0.0	0.0	0	0.224	0.032	0.126	0.131	1111.0
0.0	0.0	1	2	300.99503	400.0	1	1	2	0.0	0.0	0	0.224	0.03	0.193	0.121	1135.0
0.0	0.0	1	2	300.99503	400.0	1	1	2	0.0	0.0	0	0.224	0.028	0.139	0.121	111.0
0.0	0.0	1	2	300.99503	400.0	1	1	2	0.0	0.0	0	0.224	0.026	0.102	0.105	87.0
0.0	0.0	1	2	300.99503	400.0	1	1	2	0.0	0.0	0	0.224	0.024	0.1	0.105	111.0
0.0	0.0	1	2	300.99503	400.0	1	1	2	0.0	0.0	0	0.224	0.022	0.134	0.097	111.0
0.0	0.0	1	2	300.99503	400.0	1	1	2	0.0	0.0	0	0.224	0.02	0.093	0.084	87.0
0.0	0.0	1	2	300.99503	400.0	1	1	2	0.0	0.0	0	0.224	0.02	0.106	0.084	111.0
0.0	0.0	1	2	300.99503	400.0	1	1	2	0.0	0.0	0	0.224	0.02	0.106	0.078	1135.0
0.0	0.0	1	2	300.99503	400.0	1	1	2	0.0	0.0	0	0.224	0.02	0.042	0.067	1111.0
0.0	0.0	1	2	300.99503	400.0	1	1	2	0.0	0.0	0	0.224	0.02	0.084	0.067	1111.0
0.0	0.0	1	2	300.99503	400.0	1	1	2	0.0	0.0	0	0.224	0.02	0.069	0.062	1111.0
0.0	0.0	1	2	300.99503	400.0	1	1	2	0.0	0.0	0	0.224	0.02	0.107	0.062	1111.0
0.0	0.0	1	2	300.99503	400.0	1	1	2	0.0	0.0	0	0.224	0.021	0.282	0.053	111.0
0.0	0.0	1	2	300.99503	400.0	1	1	2	0.0	0.0	0	0.224	0.02	0.068	0.049	1111.0
0.0	0.0	1	2	300.99503	400.0	1	1	2	0.0	0.0	0	0.224	0.02	0.042	0.049	1135.0
0.0	0.0	1	2	300.99503	400.0	1	1	2	0.0	0.0	0	0.224	0.02	0.038	0.043	1111.0
0.0	0.0	1	2	300.99503	400.0	1	1	2	0.0	0.0	0	0.224	0.02	0.072	0.039	1111.0
0.0	0.0	1	2	300.99503	400.0	1	1	2	0.0	0.0	0	0.224	0.02	0.031	0.039	111.0
0.0	0.0	1	2	300.99503	400.0	1	1	2	0.0	0.0	0	0.224	0.02	0.037	0.034	1111.0
0.0	0.0	1	2	300.99503	400.0	1	1	2	0.0	0.0	0	0.224	0.019	0.033	0.034	111.0
0.0	0.0	1	2	300.99503	400.0	1	1	2	0.0	0.0	0	0.224	0.018	0.084	0.031	111.0
0.0	0.0	1	2	300.99503	400.0	1	1	2	0.0	0.0	0	0.224	0.018	0.025	0.027	111.0
0.0	0.0	1	2	300.99503	400.0	1	1	2	0.0	0.0	0	0.224	0.018	0.001	0.027	111.0
0.0	0.0	1	2	300.99503	400.0	1	1	2	0.0	0.0	0	0.224	0.018	0.026	0.025	1135.0
0.0	0.0	1	2	300.99503	400.0	1	1	2	0.0	0.0	0	0.224	0.018	0.023	0.021	1135.0
0.0	0.0	1	2	300.99503	400.0	1	1	2	0.0	0.0	0	0.224	0.018	-0.003	0.021	87.0
0.0	0.0	1	2	300.99503	400.0	1	1	2	0.0	0.0	0	0.224	0.018	0.043	0.02	1135.0
0.0	0.0	1	2	300.99503	400.0	1	1	2	0.0	0.0	0	0.224	0.018	-0.001	0.02	1135.0
0.0	0.0	1	2	300.99503	400.0	1	1	2	0.0	0.0	0	0.224	0.017	0.022	0.018	111.0
0.0	0.0	1	2	300.99503	400.0	1	1	2	0.0	0.0	0	0.224	0.017	0.029	0.015	111.0
0.0	0.0	1	2	300.99503	400.0	1	1	2	0.0	0.0	0	0.224	0.017	0.025	0.015	111.0
0.0	0.0	1	2	300.99503	400.0	1	1	2	0.0	0.0	0	0.224	0.017	0.022	0.013	1135.0
0.0	0.0	1	2	300.99503	400.0	1	1	2	0.0	0.0	0	0.224	0.015	-0.047	0.011	87.0
0.0	0.0	1	2	300.99503	400.0	1	1	2	0.0	0.0	0	0.224	0.014	-0.014	0.011	1135.0
0.0	0.0	1	2	300.99503	400.0	1	1	2	0.0	0.0	0	0.224	0.014	0.009	0.01	87.0
0.0	0.0	1	2	300.99503	400.0	1	1	2	0.0	0.0	0	0.224	0.013	0.011	0.01	111.0
0.0	0.0	1	2	300.99503	400.0	1	1	2	0.0	0.0	0	0.224	0.013	0.007	0.009	87.0
0.0	0.0	1	2	300.99503	400.0	1	1	2	0.0	0.0	0	0.224	0.013	0.153	0.007	111.0
0.0	0.0	1	2	300.99503	400.0	1	1	2	0.0	0.0	0	0.224	0.012	0.017	0.007	111.0
0.0	0.0	1	2	300.99503	400.0	1	1	2	0.0	0.0	0	0.224	0.011	-0.08	0.007	1135.0
0.0	0.0	1	2	300.99503	400.0	1	1	2	0.0	0.0	0	0.224	0.011	0.024	0.006	111.0
0.0	0.0	1	2	300.99503	400.0	1	1	2	0.0	0.0	0	0.224	0.011	0.033	0.006	1135.0
0.0	0.0	1	2	300.99503	400.0	1	1	2	0.0	0.0	0	0.224	0.01	-0.014	0.005	1111.0
0.0	0.0	1	2	300.99503	400.0	1	1	2	0.0	0.0	0	0.224	0.01	0.033	0.004	87.0
0.0	0.0	1	2	300.99503	400.0	1	1	2	0.0	0.0	0	0.224	0.009	0.023	0.004	111.0
0.0	0.0	1	2	300.99503	400.0	1	1	2	0.0	0.0	0	0.224	0.008	-0.012	0.004	1135.0
0.0	0.0	1	2	300.99503	400.0	1	1	2	0.0	0.0	0	0.224	0.007	0.001	0.004	87.0
0.0	0.0	1	2	300.99503	400.0	1	1	2	0.0	0.0	0	0.224	0.007	-0.007	0.003	87.0
0.0	0.0	1	2	300.99503	400.0	1	1	2	0.0	0.0	0	0.224	0.006	-0.076	0.003	87.0
0.0	0.0	1	2	300.99503	400.0	1	1	2	0.0	0.0	0	0.224	0.006	0.017	0.003	1111.0
0.0	0.0	1	2	300.99503	400.0	1	1	2	0.0	0.0	0	0.224	0.006	0.069	0.002	111.0
0.0	0.0	1	2	300.99503	400.0	1	1	2	0.0	0.0	0	0.224	0.006	-0.007	0.002	87.0
0.0	0.0	1	2	300.99503	400.0	1	1	2	0.0	0.0	0	0.224	0.006	0.028	0.002	1111.0
0.0	0.0	1	2	300.99503	400.0	1	1	2	0.0	0.0	0	0.224	0.006	0.019	0.001	1135.0
0.0	0.0	1	2	300.99503	400.0	1	1	2	0.0	0.0	0	0.224	0.006	0.102	0.001	1111.0
0.0	0.0	1	2	300.99503	400.0	1	1	2	0.0	0.0	0	0.224	0.006	0.0	0.001	1111.0
0.0	0.0	1	2	300.99503	400.0	1	1	2	0.0	0.0	0	0.224	0.005	0.0	0.001	1135.0
0.0	0.0	1	2	300.99503	400.0	1	1	2	0.0	0.0	0	0.224	0.004	0.056	0.001	1135.0
0.0	0.0	1	2	300.99503	400.0	1	1	2	0.0	0.0	0	0.224	0.004	-0.008	0.001	87.0
0.0	0.0	1	2	300.99503	400.0	1	1	2	0.0	0.0	0	0.224	0.003	-0.018	0.0	111.0
0.0	0.0	1	2	300.99503	400.0	1	1	2	0.0	0.0	0	0.224	0.002	0.0	0.0	1111.0
0.0	0.0	1	2	300.99503	400.0	1	1	2	0.0	0.0	0	0.224	0.0	-0.02	0.0	1111.0
0.0	0.0	1	2	300.99503	400.0	1	1	2	0.0	0.0	0	0.224	0.0	-0.004	0.0	87.0
0.0	0.0	1	2	300.99503	400.0	1	1	2	0.0	0.0	0	0.224	-0.001	-0.017	0.0	1111.0
0.0	0.0	1	2	300.99503	400.0	1	1	2	0.0	0.0	0	0.224	0.0	-0.003	0.0	87.0
0.0	0.0	1	2	300.99503	400.0	1	1	2	0.0	0.0	0	0.224	0.0	0.023	0.0	1111.0
0.0	0.0	1	2	300.99503	400.0	1	1	2	0.0	0.0	0	0.224	-0.001	-0.012	0.0	1135.0
0.0	0.0	1	2	300.99503	400.0	1	1	2	0.0	0.0	0	0.224	0.0	0.023	0.0	1111.0
0.0	0.0	1	2	300.99503	400.0	1	1	2	0.0	0.0	0	0.224	0.0	0.077	0.0	1111.0
0.0	0.0	1	2	300.99503	400.0	1	1	2	0.0	0.0	0	0.224	0.0	0.007	0.0	1111.0
0.0	0.0	1	2	300.99503	400.0	1	1	2	0.0	0.0	0	0.224	0.0	-0.002	0.0	1111.0
0.0	0.0	1	2	300.99503	400.0	1	1	2	0.0	0.0	0	0.224	0.0	-0.008	0.0	1135.0
0.0	0.0	1	2	300.99503	400.0	1	1	2	0.0	0.0	0	0.224	0.0	0.0	0.0	1111.0
0.0	0.0	1	2	300.99503	400.0	1	1	2	0.0	0.0	0	0.224	0.0	0.051	0.0	87.0
0.0	0.0	1	2	300.99503	400.0	1	1	2	0.0	0.0	0	0.224	0.0	-0.009	0.0	87.0
0.0	0.0	1	2	300.99503	400.0	1	1	2	0.0	0.0	0	0.224	0.0	0.003	0.0	1111.0
0.0	0.0	1	2	300.99503	400.0	1	1	2	0.0	0.0	0	0.224	0.0	-0.009	0.0	1111.0
0.0	0.0	1	2	300.99503	400.0	1	1	2	0.0	0.0	0	0.224	0.0	0.0	0.0	1111.0
0.0	0.0	1	2	300.99503	400.0	1	1	2	0.0	0.0	0	0.224	0.0	0.014	0.0	1111.0
0.0	0.0	1	2	300.99503	400.0	1	1	2	0.0	0.0	0	0.224	0.0	0.005	0.0	1111.0
0.0	0.0	1	2	300.99503	400.0	1	1	2	0.0	0.0	0	0.224	0.0	0.013	0.0	1111.0
0.0	0.0	1	2	300.99503	400.0	1	1	2	0.0	0.0	0	0.224	0.0	0.019	0.0	1111.0
0.0	0.0	1	2	300.99503	400.0	1	1	2	0.0	0.0	0	0.224	0.0	0.002	0.0	1111.0
0.0	0.0	1	2	300.99503	400.0	1	1	2	0.0	0.0	0	0.224	0.0	0.017	0.0	87.0
0.0	0.0	1	2	300.99503	400.0	1	1	2	0.0	0.0	0	0.224	0.0	0.018	0.0	1111.0
0.0	0.0	1	2	300.99503	400.0	1	1	2	0.0	0.0	0	0.224	-0.001	-0.091	0.0	87.0
0.0	0.0	1	2	300.99503	400.0	1	1	2	0.0	0.0	0	0.224	0.0	0.079	0.0	1111.0
0.0	0.0	1	2	300.99503	400.0	1	1	2	0.0	0.0	0	0.224	-0.001	-0.02	0.0	1111.0
0.0	0.0	1	2	300.99503	400.0	1	1	2	0.0	0.0	0	0.224	-0.001	-0.022	0.0	1111.0
0.0	0.0	1	2	300.99503	400.0	1	1	2	0.0	0.0	0	0.224	0.0	0.002	0.0	1111.0
0.0	0.0	1	2	300.99503	400.0	1	1	2	0.0	0.0	0	0.224	0.0	0.008	0.0	1111.0
0.0	0.0	1	2	300.99503	400.0	1	1	2	0.0	0.0	0	0.224	0.0	0.037	0.0	1111.0
0.0	0.0	1	2	300.99503	400.0	1	1	2	0.0	0.0	0	0.224	-0.001	-0.021	0.0	1135.0
0.0	0.0	1	2	300.99503	400.0	1	1	2	0.0	0.0	0	0.224	0.0	0.02	0.0	1111.0
0.0	0.0	1	2	300.99503	400.0	1	1	2	0.0	0.0	0	0.224	0.0	0.015	0.0	1111.0
0.0	0.0	1	2	300.99503	400.0	1	1	2	0.0	0.0	0	0.224	0.0	0.008	0.0	1111.0
0.0	0.0	1	2	300.99503	400.0	1	1	2	0.0	0.0	0	0.224	0.0	0.0	0.0	1111.0
0.0	0.0	1	2	300.99503	400.0	1	1	2	0.0	0.0	0	0.224	0.0	0.157	0.0	87.0
0.0	0.0	1	2	300.99503	400.0	1	1	2	0.0	0.0	0	0.224	0.0	0.014	0.0	1111.0
0.0	0.0	1	2	300.99503	400.0	1	1	2	0.0	0.0	0	0.224	0.0	0.008	0.0	1111.0
0.0	0.0	1	2	300.99503	400.0	1	1	2	0.0	0.0	0	0.224	-0.001	-0.153	0.0	1111.0
0.0	0.0	1	2	300.99503	400.0	1	1	2	0.0	0.0	0	0.224	0.0	-0.009	0.0	1111.0
0.0	0.0	1	2	300.99503	400.0	1	1	2	0.0	0.0	0	0.224	0.0	0.028	0.0	1111.0
0.0	0.0	1	2	300.99503	400.0	1	1	2	0.0	0.0	0	0.224	0.0	0.01	0.0	1111.0
0.0	0.0	1	2	300.99503	400.0	1	1	2	0.0	0.0	0	0.224	-0.001	-0.024	0.0	1111.0
0.0	0.0	1	2	300.99503	400.0	1	1	2	0.0	0.0	0	0.224	0.0	-0.002	0.0	1111.0
0.0	0.0	1	2	300.99503	400.0	1	1	2	0.0	0.0	0	0.224	0.0	0.0	0.0	1111.0
0.0	0.0	1	2	300.99503	400.0	1	1	2	0.0	0.0	0	0.224	0.0	0.016	0.0	1135.0
0.0	0.0	1	2	300.99503	400.0	1	1	2	0.0	0.0	0	0.224	0.0	-0.005	0.0	1111.0
0.0	0.0	1	2	300.99503	400.0	1	1	2	0.0	0.0	0	0.224	0.0	0.003	0.0	1111.0
0.0	0.0	1	2	300.99503	400.0	1	1	2	0.0	0.0	0	0.224	0.0	0.005	0.0	1111.0
0.0	0.0	1	2	300.99503	400.0	1	1	2	0.0	0.0	0	0.224	0.0	0.008	0.0	1111.0
0.0	0.0	1	2	300.99503	400.0	1	1	2	0.0	0.0	0	0.224	0.0	-0.008	0.0	1111.0
0.0	0.0	1	2	300.99503	400.0	1	1	2	0.0	0.0	0	0.224	-0.001	-0.094	0.0	87.0
0.0	0.0	1	2	300.99503	400.0	1	1	2	0.0	0.0	0	0.224	0.0	0.031	0.0	1111.0
0.0	0.0	1	2	300.99503	400.0	1	1	2	0.0	0.0	0	0.224	0.0	0.012	0.0	1111.0
0.0	0.0	1	2	300.99503	400.0	1	1	2	0.0	0.0	0	0.224	0.0	0.011	0.0	1111.0
0.0	0.0	1	2	300.99503	400.0	1	1	2	0.0	0.0	0	0.224	0.0	0.009	0.0	1111.0
0.0	0.0	1	2	300.99503	400.0	1	1	2	0.0	0.0	0	0.224	0.0	0.01	0.0	1111.0
0.0	0.0	1	2	300.99503	400.0	1	1	2	0.0	0.0	0	0.224	0.0	-0.008	0.0	1111.0
0.0	0.0	1	2	300.99503	400.0	1	1	2	0.0	0.0	0	0.224	0.0	0.023	0.0	1111.0
0.0	0.0	1	2	300.99503	400.0	1	1	2	0.0	0.0	0	0.224	0.0	0.01	0.0	1111.0
0.0	0.0	1	2	300.99503	400.0	1	1	2	0.0	0.0	0	0.224	-0.001	-0.035	0.0	1111.0
0.0	0.0	1	2	300.99503	400.0	1	1	2	0.0	0.0	0	0.224	-0.002	-0.017	0.0	1111.0
0.0	0.0	1	2	300.99503	400.0	1	1	2	0.0	0.0	0	0.224	0.0	0.241	0.0	1111.0
0.0	0.0	1	2	300.99503	400.0	1	1	2	0.0	0.0	0	0.224	0.0	0.0	0.0	1111.0
0.0	0.0	1	2	300.99503	400.0	1	1	2	0.0	0.0	0	0.224	0.0	-0.001	0.0	1111.0
0.0	0.0	1	2	300.99503	400.0	1	1	2	0.0	0.0	0	0.224	0.0	-0.007	0.0	1111.0
0.0	0.0	1	2	300.99503	400.0	1	1	2	0.0	0.0	0	0.224	0.0	-0.006	0.0	87.0
0.0	0.0	1	2	300.99503	400.0	1	1	2	0.0	0.0	0	0.224	0.0	0.015	0.0	1111.0
0.0	0.0	1	2	300.99503	400.0	1	1	2	0.0	0.0	0	0.224	-0.001	-0.021	0.0	1111.0
0.0	0.0	1	2	300.99503	400.0	1	1	2	0.0	0.0	0	0.224	0.0	0.018	0.0	1111.0
0.0	0.0	1	2	300.99503	400.0	1	1	2	0.0	0.0	0	0.224	0.0	0.035	0.0	1111.0
0.0	0.0	1	2	300.99503	400.0	1	1	2	0.0	0.0	0	0.224	0.0	-0.002	0.0	1111.0
0.0	0.0	1	2	300.99503	400.0	1	1	2	0.0	0.0	0	0.224	0.0	-0.01	0.0	1111.0
0.0	0.0	1	2	300.99503	400.0	1	1	2	0.0	0.0	0	0.224	0.0	0.133	0.0	1111.0
0.0	0.0	1	2	300.99503	400.0	1	1	2	0.0	0.0	0	0.224	0.0	0.042	0.0	1111.0
0.0	0.0	1	2	300.99503	400.0	1	1	2	0.0	0.0	0	0.224	0.0	-0.004	0.0	1111.0
0.0	0.0	1	2	300.99503	400.0	1	1	2	0.0	0.0	0	0.224	0.0	0.005	0.0	1111.0
0.0	0.0	1	2	300.99503	400.0	1	1	2	0.0	0.0	0	0.224	-0.001	-0.016	0.0	87.0
0.0	0.0	1	2	300.99503	400.0	1	1	2	0.0	0.0	0	0.224	0.0	0.017	0.0	1111.0
0.0	0.0	1	2	300.99503	400.0	1	1	2	0.0	0.0	0	0.224	0.0	-0.003	0.0	1111.0
0.0	0.0	1	2	300.99503	400.0	1	1	2	0.0	0.0	0	0.224	-0.001	-0.144	0.0	1111.0
0.0	0.0	1	2	300.99503	400.0	1	1	2	0.0	0.0	0	0.224	-0.001	-0.08	0.0	1111.0
0.0	0.0	1	2	300.99503	400.0	1	1	2	0.0	0.0	0	0.224	0.0	-0.009	0.0	1111.0
0.0	0.0	1	2	300.99503	400.0	1	1	2	0.0	0.0	0	0.224	0.0	0.039	0.0	1111.0
0.0	0.0	1	2	300.99503	400.0	1	1	2	0.0	0.0	0	0.224	-0.001	-0.017	0.0	1111.0
0.0	0.0	1	2	300.99503	400.0	1	1	2	0.0	0.0	0	0.224	-0.001	-0.024	0.0	1111.0
0.0	0.0	1	2	300.99503	400.0	1	1	2	0.0	0.0	0	0.224	0.0	-0.005	0.0	1111.0
0.0	0.0	1	2	300.99503	400.0	1	1	2	0.0	0.0	0	0.224	0.0	0.002	0.0	1111.0
0.0	0.0	1	2	300.99503	400.0	1	1	2	0.0	0.0	0	0.224	0.0	0.013	0.0	1111.0
0.0	0.0	1	2	300.99503	400.0	1	1	2	0.0	0.0	0	0.224	0.0	0.002	0.0	1111.0
0.0	0.0	1	2	300.99503	400.0	1	1	2	0.0	0.0	0	0.224	0.0	0.054	0.0	1135.0
0.0	0.0	1	2	300.99503	400.0	1	1	2	0.0	0.0	0	0.224	-0.001	-0.014	0.0	1111.0
0.0	0.0	1	2	300.99503	400.0	1	1	2	0.0	0.0	0	0.224	0.0	0.016	0.0	1111.0
0.0	0.0	1	2	300.99503	400.0	1	1	2	0.0	0.0	0	0.224	0.0	0.005	0.0	1111.0
0.0	0.0	1	2	300.99503	400.0	1	1	2	0.0	0.0	0	0.224	-0.001	-0.015	0.0	1111.0
0.0	0.0	1	2	300.99503	400.0	1	1	2	0.0	0.0	0	0.224	0.0	0.013	0.0	1111.0
0.0	0.0	1	2	300.99503	400.0	1	1	2	0.0	0.0	0	0.224	0.0	0.01	0.0	1111.0
0.0	0.0	1	2	300.99503	400.0	1	1	2	0.0	0.0	0	0.224	0.0	0.001	0.0	1111.0
0.0	0.0	1	2	300.99503	400.0	1	1	2	0.0	0.0	0	0.224	-0.001	-0.021	0.0	1135.0
0.0	0.0	1	2	300.99503	400.0	1	1	2	0.0	0.0	0	0.224	0.0	-0.009	0.0	1111.0
0.0	0.0	1	2	300.99503	400.0	1	1	2	0.0	0.0	0	0.224	-0.001	-0.023	0.0	1111.0
0.0	0.0	1	2	300.99503	400.0	1	1	2	0.0	0.0	0	0.224	0.0	0.018	0.0	1111.0
0.0	0.0	1	2	300.99503	400.0	1	1	2	0.0	0.0	0	0.224	0.0	-0.01	0.0	1111.0
0.0	0.0	1	2	300.99503	400.0	1	1	2	0.0	0.0	0	0.224	0.0	0.055	0.0	1111.0
0.0	0.0	1	2	300.99503	400.0	1	1	2	0.0	0.0	0	0.224	0.0	0.009	0.0	1111.0
0.0	0.0	1	2	300.99503	400.0	1	1	2	0.0	0.0	0	0.224	0.0	-0.008	0.0	1111.0
0.0	0.0	1	2	300.99503	400.0	1	1	2	0.0	0.0	0	0.224	-0.001	-0.05	0.0	1135.0
0.0	0.0	1	2	300.99503	400.0	1	1	2	0.0	0.0	0	0.224	0.0	0.018	0.0	1111.0
0.0	0.0	1	2	300.99503	400.0	1	1	2	0.0	0.0	0	0.224	0.0	0.02	0.0	1111.0
0.0	0.0	1	2	300.99503	400.0	1	1	2	0.0	0.0	0	0.224	0.0	-0.012	0.0	1111.0
0.0	0.0	1	2	300.99503	400.0	1	1	2	0.0	0.0	0	0.224	-0.001	-0.018	0.0	1111.0
0.0	0.0	1	2	300.99503	400.0	1	1	2	0.0	0.0	0	0.224	-0.001	-0.032	0.0	1111.0
0.0	0.0	1	2	300.99503	400.0	1	1	2	0.0	0.0	0	0.224	0.0	0.008	0.0	1111.0
0.0	0.0	1	2	300.99503	400.0	1	1	2	0.0	0.0	0	0.224	-0.001	-0.018	0.0	1111.0
0.0	0.0	1	2	300.99503	400.0	1	1	2	0.0	0.0	0	0.224	-0.001	-0.019	0.0	1111.0
0.0	0.0	1	2	300.99503	400.0	1	1	2	0.0	0.0	0	0.224	0.0	0.011	0.0	1111.0
0.0	0.0	1	2	300.99503	400.0	1	1	2	0.0	0.0	0	0.224	-0.001	-0.086	0.0	1111.0
0.0	0.0	1	2	300.99503	400.0	1	1	2	0.0	0.0	0	0.224	0.0	0.006	0.0	1111.0
4180.487	300.99503	2	2	300.99503	300.99503	0	2	2	0.0	0.0	1	0.224	0.0	0.065	0.0	1111.0
4180.487	300.99503	2	2	300.99503	300.99503	0	2	2	0.0	0.0	1	0.224	0.0	0.007	0.0	1111.0
4180.487	300.99503	2	2	300.99503	300.99503	0	2	2	0.0	0.0	1	0.224	0.0	0.088	0.294	1111.0
4180.487	300.99503	2	2	300.99503	300.99503	0	2	2	0.0	0.0	1	0.224	0.002	0.28	0.294	1111.0
4180.487	300.99503	2	2	300.99503	300.99503	0	2	2	0.0	0.0	1	0.224	0.005	0.509	0.569	1111.0
4180.487	300.99503	2	2	300.99503	300.99503	0	2	2	0.0	0.0	1	0.224	0.009	0.587	0.569	1111.0
4180.487	300.99503	2	2	300.99503	300.99503	0	2	2	0.0	0.0	1	0.224	0.017	1.169	1.063	1111.0
4180.487	300.99503	2	2	300.99503	300.99503	0	2	2	0.0	0.0	1	0.224	0.026	1.267	1.283	1111.0
4180.487	300.99503	2	2	300.99503	300.99503	0	2	2	0.0	0.0	1	0.224	0.034	1.247	1.283	1111.0
4180.487	300.99503	2	2	300.99503	300.99503	0	2	2	0.0	0.0	1	0.224	0.046	1.709	1.679	1111.0
4180.487	300.99503	2	2	300.99503	300.99503	0	2	2	0.0	0.0	1	0.224	0.056	1.808	1.856	1111.0
4180.487	300.99503	2	2	300.99503	300.99503	0	2	2	0.0	0.0	1	0.224	0.065	1.918	1.856	1111.0
4180.487	300.99503	2	2	300.99503	300.99503	0	2	2	0.0	0.0	1	0.224	0.076	2.215	2.174	1111.0
4180.487	300.99503	2	2	300.99503	300.99503	0	2	2	0.0	0.0	1	0.225	0.085	2.146	2.174	1111.0
4180.487	300.99503	2	2	300.99503	300.99503	0	2	2	0.0	0.0	1	0.225	0.096	2.417	2.448	1111.0
4180.487	300.99503	2	2	300.99503	300.99503	0	2	2	0.0	0.0	1	0.225	0.107	2.603	2.571	1111.0
4180.487	300.99503	2	2	300.99503	300.99503	0	2	2	0.0	0.0	1	0.225	0.117	2.558	2.571	1111.0
4180.487	300.99503	2	2	300.99503	300.99503	0	2	2	0.0	0.0	1	0.225	0.128	2.819	2.791	1111.0
4180.487	300.99503	2	2	300.99503	300.99503	0	2	2	0.0	0.0	1	0.225	0.138	2.83	2.889	1111.0
4180.487	300.99503	2	2	300.99503	300.99503	0	2	2	0.0	0.0	1	0.225	0.147	2.885	2.889	1111.0
4180.487	300.99503	2	2	300.99503	300.99503	0	2	2	0.0	0.0	1	0.225	0.157	3.089	3.066	1111.0
4180.487	300.99503	2	2	300.99503	300.99503	0	2	2	0.0	0.0	1	0.225	0.166	3.08	3.066	1111.0
4180.487	300.99503	2	2	300.99503	300.99503	0	2	2	0.0	0.0	1	0.225	0.174	3.057	3.145	1111.0
4180.487	300.99503	2	2	300.99503	300.99503	0	2	2	0.0	0.0	1	0.225	0.184	3.297	3.287	1111.0
4180.487	300.99503	2	2	300.99503	300.99503	0	2	2	0.0	0.0	1	0.225	0.192	3.277	3.287	1111.0
4180.487	300.99503	2	2	300.99503	300.99503	0	2	2	0.0	0.0	1	0.225	0.201	3.389	3.35	1111.0
4180.487	300.99503	2	2	300.99503	300.99503	0	2	2	0.0	0.0	1	0.225	0.208	3.481	3.464	1111.0
4180.487	300.99503	2	2	300.99503	300.99503	0	2	2	0.0	0.0	1	0.225	0.216	3.412	3.464	1111.0
4180.487	300.99503	2	2	300.99503	300.99503	0	2	2	0.0	0.0	1	0.225	0.225	3.761	3.515	1111.0
4180.487	300.99503	2	2	300.99503	300.99503	0	2	2	0.0	0.0	1	0.225	0.231	3.51	3.515	1111.0
4180.487	300.99503	2	2	300.99503	300.99503	0	2	2	0.0	0.0	1	0.225	0.238	3.681	3.606	1111.0
4180.487	300.99503	2	2	300.99503	300.99503	0	2	2	0.0	0.0	1	0.225	0.244	3.617	3.648	1111.0
4180.487	300.99503	2	2	300.99503	300.99503	0	2	2	0.0	0.0	1	0.225	0.248	3.622	3.648	1111.0
4180.487	300.99503	2	2	300.99503	300.99503	0	2	2	0.0	0.0	1	0.225	0.254	3.679	3.72	1111.0
4180.487	300.99503	2	2	300.99503	300.99503	0	2	2	0.0	0.0	1	0.225	0.26	3.71	3.753	1111.0
4180.487	300.99503	2	2	300.99503	300.99503	0	2	2	0.0	0.0	1	0.225	0.265	3.741	3.753	1111.0
4180.487	300.99503	2	2	300.99503	300.99503	0	2	2	0.0	0.0	1	0.225	0.269	3.844	3.812	1111.0
4180.487	300.99503	2	2	300.99503	300.99503	0	2	2	0.0	0.0	1	0.225	0.273	3.81	3.812	1111.0
4180.487	300.99503	2	2	300.99503	300.99503	0	2	2	0.0	0.0	1	0.225	0.277	3.821	3.838	1111.0
4180.487	300.99503	2	2	300.99503	300.99503	0	2	2	0.0	0.0	1	0.225	0.281	3.844	3.887	1111.0
4180.487	300.99503	2	2	300.99503	300.99503	0	2	2	0.0	0.0	1	0.225	0.284	3.882	3.887	1111.0
4180.487	300.99503	2	2	300.99503	300.99503	0	2	2	0.0	0.0	1	0.225	0.288	3.917	3.927	1111.0
4180.487	300.99503	2	2	300.99503	300.99503	0	2	2	0.0	0.0	1	0.225	0.292	3.886	3.946	1111.0
4180.487	300.99503	2	2	300.99503	300.99503	0	2	2	0.0	0.0	1	0.225	0.296	3.963	3.946	1111.0
4180.487	300.99503	2	2	300.99503	300.99503	0	2	2	0.0	0.0	1	0.225	0.3	3.978	3.977	1111.0
4180.487	300.99503	2	2	300.99503	300.99503	0	2	2	0.0	0.0	1	0.225	0.303	3.978	3.977	1111.0
4180.487	300.99503	2	2	300.99503	300.99503	0	2	2	0.0	0.0	1	0.225	0.305	4.005	3.992	1111.0
4180.487	300.99503	2	2	300.99503	300.99503	0	2	2	0.0	0.0	1	0.225	0.307	4.009	4.018	1111.0
4180.487	300.99503	2	2	300.99503	300.99503	0	2	2	0.0	0.0	1	0.226	0.309	4.013	4.018	1111.0
4180.487	300.99503	2	2	300.99503	300.99503	0	2	2	0.0	0.0	1	0.226	0.311	4.001	4.03	1111.0
4180.487	300.99503	2	2	300.99503	300.99503	0	2	2	0.0	0.0	1	0.226	0.313	4.028	4.051	1111.0
4180.487	300.99503	2	2	300.99503	300.99503	0	2	2	0.0	0.0	1	0.226	0.315	3.997	4.051	1111.0
4180.487	300.99503	2	2	300.99503	300.99503	0	2	2	0.0	0.0	1	0.226	0.317	4.024	4.069	1111.0
4180.487	300.99503	2	2	300.99503	300.99503	0	2	2	0.0	0.0	1	0.226	0.32	4.162	4.077	1111.0
4180.487	300.99503	2	2	300.99503	300.99503	0	2	2	0.0	0.0	1	0.226	0.321	4.07	4.077	1111.0
4180.487	300.99503	2	2	300.99503	300.99503	0	2	2	0.0	0.0	1	0.226	0.321	4.059	4.092	1111.0
4180.487	300.99503	2	2	300.99503	300.99503	0	2	2	0.0	0.0	1	0.226	0.322	4.12	4.092	1111.0
4180.487	300.99503	2	2	300.99503	300.99503	0	2	2	0.0	0.0	1	0.226	0.322	4.105	4.098	1111.0
4180.487	300.99503	2	2	300.99503	300.99503	0	2	2	0.0	0.0	1	0.226	0.322	4.059	4.11	1111.0
4180.487	300.99503	2	2	300.99503	300.99503	0	2	2	0.0	0.0	1	0.226	0.323	4.066	4.11	1111.0
4180.487	300.99503	2	2	300.99503	300.99503	0	2	2	0.0	0.0	1	0.226	0.324	4.082	4.115	1111.0
4180.487	300.99503	2	2	300.99503	300.99503	0	2	2	0.0	0.0	1	0.226	0.326	4.147	4.126	1111.0
4180.487	300.99503	2	2	300.99503	300.99503	0	2	2	0.0	0.0	1	0.226	0.328	4.185	4.126	1111.0
4180.487	300.99503	2	2	300.99503	300.99503	0	2	2	0.0	0.0	1	0.226	0.33	4.14	4.129	1111.0
4180.487	300.99503	2	2	300.99503	300.99503	0	2	2	0.0	0.0	1	0.226	0.331	4.147	4.129	1111.0
4180.487	300.99503	2	2	300.99503	300.99503	0	2	2	0.0	0.0	1	0.226	0.332	4.089	4.137	1111.0
4180.487	300.99503	2	2	300.99503	300.99503	0	2	2	0.0	0.0	1	0.226	0.334	4.151	4.141	1111.0
4180.487	300.99503	2	2	300.99503	300.99503	0	2	2	0.0	0.0	1	0.226	0.336	4.139	4.141	1111.0
4180.487	300.99503	2	2	300.99503	300.99503	0	2	2	0.0	0.0	1	0.226	0.338	4.189	4.146	1111.0
4180.487	300.99503	2	2	300.99503	300.99503	0	2	2	0.0	0.0	1	0.226	0.341	4.37	4.146	1111.0
4180.487	300.99503	2	2	300.99503	300.99503	0	2	2	0.0	0.0	1	0.226	0.341	4.159	4.149	1111.0
4180.487	300.99503	2	2	300.99503	300.99503	0	2	2	0.0	0.0	1	0.226	0.34	4.094	4.154	1111.0
4180.487	300.99503	2	2	300.99503	300.99503	0	2	2	0.0	0.0	1	0.226	0.341	4.178	4.154	1111.0
4180.487	300.99503	2	2	300.99503	300.99503	0	2	2	0.0	0.0	1	0.226	0.341	4.186	4.156	1111.0
4180.487	300.99503	2	2	300.99503	300.99503	0	2	2	0.0	0.0	1	0.226	0.341	4.174	4.161	1111.0
4180.487	300.99503	2	2	300.99503	300.99503	0	2	2	0.0	0.0	1	0.226	0.341	4.207	4.161	1111.0
4180.487	300.99503	2	2	300.99503	300.99503	0	2	2	0.0	0.0	1	0.226	0.341	4.212	4.162	1111.0
4180.487	300.99503	2	2	300.99503	300.99503	0	2	2	0.0	0.0	1	0.226	0.341	4.17	4.166	1111.0
4180.487	300.99503	2	2	300.99503	300.99503	0	2	2	0.0	0.0	1	0.226	0.341	4.159	4.166	1111.0
4180.487	300.99503	2	2	300.99503	300.99503	0	2	2	0.0	0.0	1	0.226	0.341	4.185	4.166	1111.0
4180.487	300.99503	2	2	300.99503	300.99503	0	2	2	0.0	0.0	1	0.226	0.341	4.178	4.166	1111.0
4180.487	300.99503	2	2	300.99503	300.99503	0	2	2	0.0	0.0	1	0.226	0.341	4.189	4.169	1111.0
4180.487	300.99503	2	2	300.99503	300.99503	0	2	2	0.0	0.0	1	0.226	0.341	4.33	4.171	1111.0
4180.487	300.99503	2	2	300.99503	300.99503	0	2	2	0.0	0.0	1	0.226	0.341	4.121	4.171	1111.0
4180.487	300.99503	2	2	300.99503	300.99503	0	2	2	0.0	0.0	1	0.226	0.34	4.057	4.172	1111.0
4180.487	300.99503	2	2	300.99503	300.99503	0	2	2	0.0	0.0	1	0.226	0.341	4.175	4.173	1111.0
4180.487	300.99503	2	2	300.99503	300.99503	0	2	2	0.0	0.0	1	0.226	0.341	4.167	4.173	1111.0
4180.487	300.99503	2	2	300.99503	300.99503	0	2	2	0.0	0.0	1	0.226	0.341	4.197	4.174	1111.0
4180.487	300.99503	2	2	300.99503	300.99503	0	2	2	0.0	0.0	1	0.226	0.341	4.193	4.174	1111.0
4180.487	300.99503	2	2	300.99503	300.99503	0	2	2	0.0	0.0	1	0.226	0.341	4.206	4.176	1111.0
4180.487	300.99503	2	2	300.99503	300.99503	0	2	2	0.0	0.0	1	0.226	0.341	4.282	4.176	1111.0
4180.487	300.99503	2	2	300.99503	300.99503	0	2	2	0.0	0.0	1	0.226	0.341	4.241	4.176	1111.0
4180.487	300.99503	2	2	300.99503	300.99503	0	2	2	0.0	0.0	1	0.226	0.341	4.14	4.177	1111.0
4180.487	300.99503	2	2	300.99503	300.99503	0	2	2	0.0	0.0	1	0.226	0.342	4.17	4.179	1111.0
4180.487	300.99503	2	2	300.99503	300.99503	0	2	2	0.0	0.0	1	0.226	0.342	4.232	4.179	1111.0
4180.487	300.99503	2	2	300.99503	300.99503	0	2	2	0.0	0.0	1	0.226	0.342	4.171	4.18	1111.0
4180.487	300.99503	2	2	300.99503	300.99503	0	2	2	0.0	0.0	1	0.226	0.342	4.171	4.18	1111.0
4180.487	300.99503	2	2	300.99503	300.99503	0	2	2	0.0	0.0	1	0.226	0.342	4.155	4.18	1111.0
4180.487	300.99503	2	2	300.99503	300.99503	0	2	2	0.0	0.0	1	0.226	0.342	4.171	4.181	1111.0
4180.487	300.99503	2	2	300.99503	300.99503	0	2	2	0.0	0.0	1	0.226	0.342	4.201	4.181	1111.0
4180.487	300.99503	2	2	300.99503	300.99503	0	2	2	0.0	0.0	1	0.226	0.342	4.247	4.181	1111.0
4180.487	300.99503	2	2	300.99503	300.99503	0	2	2	0.0	0.0	1	0.226	0.342	4.298	4.182	1111.0
4180.487	300.99503	2	2	300.99503	300.99503	1	2	2	0.0	0.0	1	0.226	0.341	4.272	4.182	1111.0
4180.487	300.99503	2	2	300.99503	300.99503	1	2	2	0.0	0.0	1	0.226	0.341	4.174	4.182	1111.0
4180.487	300.99503	2	2	300.99503	300.99503	1	2	2	0.0	0.0	1	0.226	0.341	4.237	4.182	1111.0
4180.487	300.99503	2	2	300.99503	300.99503	1	2	2	0.0	0.0	1	0.226	0.342	4.328	4.182	1111.0
4180.487	300.99503	2	2	300.99503	300.99503	1	2	2	0.0	0.0	1	0.226	0.342	4.163	4.183	1111.0
4180.487	300.99503	2	2	300.99503	300.99503	1	2	2	0.0	0.0	1	0.226	0.342	4.147	4.183	1111.0
4180.487	300.99503	2	2	300.99503	300.99503	1	2	2	0.0	0.0	1	0.226	0.342	4.22	4.183	1111.0
4180.487	300.99503	2	2	300.99503	300.99503	1	2	2	0.0	0.0	1	0.226	0.342	4.14	4.183	1111.0
4180.487	300.99503	2	2	300.99503	300.99503	1	2	2	0.0	0.0	1	0.226	0.342	4.186	4.183	1111.0
4180.487	300.99503	2	2	300.99503	300.99503	1	2	2	0.0	0.0	1	0.226	0.342	4.171	4.184	1111.0
4180.487	300.99503	2	2	300.99503	300.99503	1	2	2	0.0	0.0	1	0.226	0.342	4.137	4.184	1111.0
4180.487	300.99503	2	2	300.99503	300.99503	1	2	2	0.0	0.0	1	0.226	0.342	4.175	4.184	1111.0
4180.487	300.99503	2	2	300.99503	300.99503	1	2	2	0.0	0.0	1	0.226	0.342	4.144	4.184	1111.0
4180.487	300.99503	2	2	300.99503	300.99503	1	2	2	0.0	0.0	1	0.226	0.342	4.171	4.184	1111.0
4180.487	300.99503	2	2	300.99503	300.99503	1	2	2	0.0	0.0	1	0.226	0.342	4.22	4.184	1111.0
4180.487	300.99503	2	2	300.99503	300.99503	1	2	2	0.0	0.0	1	0.226	0.342	4.201	4.184	1111.0
4180.487	300.99503	2	2	300.99503	300.99503	1	2	2	0.0	0.0	1	0.226	0.342	4.186	4.184	1111.0
4180.487	300.99503	2	2	300.99503	300.99503	1	2	2	0.0	0.0	1	0.226	0.342	4.201	4.184	1111.0
4180.487	300.99503	2	2	300.99503	300.99503	1	2	2	0.0	0.0	1	0.226	0.342	4.16	4.184	1111.0
4180.487	300.99503	2	2	300.99503	300.99503	1	2	2	0.0	0.0	1	0.226	0.342	4.171	4.184	1111.0
4180.487	300.99503	2	2	300.99503	300.99503	1	2	2	0.0	0.0	1	0.226	0.342	4.183	4.185	1111.0
4180.487	300.99503	2	2	300.99503	300.99503	1	2	2	0.0	0.0	1	0.226	0.342	4.16	4.185	1111.0
4180.487	300.99503	2	2	300.99503	300.99503	1	2	2	0.0	0.0	1	0.226	0.342	4.152	4.185	1111.0
4180.487	300.99503	2	2	300.99503	300.99503	1	2	2	0.0	0.0	1	0.226	0.342	4.182	4.185	1111.0
4180.487	300.99503	2	2	300.99503	300.99503	1	2	2	0.0	0.0	1	0.226	0.342	4.165	4.185	1111.0
4180.487	300.99503	2	2	300.99503	300.99503	1	2	2	0.0	0.0	1	0.226	0.342	4.221	4.185	1111.0
4180.487	300.99503	2	2	300.99503	300.99503	1	2	2	0.0	0.0	1	0.226	0.342	4.175	4.185	1111.0
4180.487	300.99503	2	2	300.99503	300.99503	1	2	2	0.0	0.0	1	0.226	0.342	4.19	4.185	1111.0
4180.487	300.99503	2	2	300.99503	300.99503	1	2	2	0.0	0.0	1	0.226	0.342	4.16	4.185	1111.0
4180.487	300.99503	2	2	300.99503	300.99503	1	2	2	0.0	0.0	1	0.226	0.342	4.153	4.185	1111.0
4180.487	300.99503	2	2	300.99503	300.99503	1	2	2	0.0	0.0	1	0.226	0.342	4.272	4.185	1111.0
4180.487	300.99503	2	2	300.99503	300.99503	1	2	2	0.0	0.0	1	0.226	0.342	4.148	4.185	1111.0
4180.487	300.99503	2	2	300.99503	300.99503	1	2	2	0.0	0.0	1	0.226	0.342	4.159	4.185	1111.0
4180.487	300.99503	2	2	300.99503	300.99503	1	2	2	0.0	0.0	1	0.226	0.342	4.183	4.185	1111.0
4180.487	300.99503	2	2	300.99503	300.99503	1	2	2	0.0	0.0	1	0.226	0.342	4.279	4.185	1111.0
4180.487	300.99503	2	2	300.99503	300.99503	1	2	2	0.0	0.0	1	0.226	0.341	3.916	4.185	1111.0
4180.487	300.99503	2	2	300.99503	300.99503	1	2	2	0.0	0.0	1	0.226	0.34	4.059	4.185	1111.0
4180.487	300.99503	2	2	300.99503	300.99503	1	2	2	0.0	0.0	1	0.226	0.341	4.227	4.185	1111.0
4180.487	300.99503	2	2	300.99503	300.99503	1	2	2	0.0	0.0	1	0.226	0.341	4.195	4.185	1111.0
4180.487	300.99503	2	2	300.99503	300.99503	1	2	2	0.0	0.0	1	0.226	0.341	4.194	4.185	1111.0
4180.487	300.99503	2	2	300.99503	300.99503	1	2	2	0.0	0.0	1	0.226	0.341	4.196	4.185	1111.0
4180.487	300.99503	2	2	300.99503	300.99503	1	2	2	0.0	0.0	1	0.226	0.341	4.147	4.185	1111.0
4180.487	300.99503	2	2	300.99503	300.99503	1	2	2	0.0	0.0	1	0.226	0.341	4.166	4.185	1111.0
4180.487	300.99503	2	2	300.99503	300.99503	1	2	2	0.0	0.0	1	0.226	0.341	4.195	4.185	1111.0
4180.487	300.99503	2	2	300.99503	300.99503	1	2	2	0.0	0.0	1	0.226	0.341	4.197	4.185	1111.0
4180.487	300.99503	2	2	300.99503	300.99503	1	2	2	0.0	0.0	1	0.226	0.34	4.108	4.185	1111.0
4180.487	300.99503	2	2	300.99503	300.99503	1	2	2	0.0	0.0	1	0.226	0.341	4.19	4.185	1111.0
4180.487	300.99503	2	2	300.99503	300.99503	1	2	2	0.0	0.0	1	0.226	0.341	4.143	4.185	1111.0
4180.487	300.99503	2	2	300.99503	300.99503	1	2	2	0.0	0.0	1	0.226	0.342	4.329	4.185	1111.0
4180.487	300.99503	2	2	300.99503	300.99503	1	2	2	0.0	0.0	1	0.226	0.342	4.145	4.185	1111.0
4180.487	300.99503	2	2	300.99503	300.99503	1	2	2	0.0	0.0	1	0.226	0.342	4.256	4.185	1111.0
4180.487	300.99503	2	2	300.99503	300.99503	1	2	2	0.0	0.0	1	0.226	0.342	4.17	4.185	1111.0
4180.487	300.99503	2	2	300.99503	300.99503	1	2	2	0.0	0.0	1	0.226	0.342	4.158	4.185	1111.0
4180.487	300.99503	2	2	300.99503	300.99503	1	2	2	0.0	0.0	1	0.226	0.342	4.172	4.185	1111.0
4180.487	300.99503	2	2	300.99503	300.99503	1	2	2	0.0	0.0	1	0.226	0.342	4.162	4.185	1111.0
4180.487	300.99503	2	2	300.99503	300.99503	1	2	2	0.0	0.0	1	0.226	0.342	4.203	4.185	1111.0
4180.487	300.99503	2	2	300.99503	300.99503	1	2	2	0.0	0.0	1	0.226	0.342	4.192	4.185	1111.0
4180.487	300.99503	2	2	300.99503	300.99503	1	2	2	0.0	0.0	1	0.226	0.342	4.192	4.185	1111.0
4180.487	300.99503	2	2	300.99503	300.99503	1	2	2	0.0	0.0	1	0.226	0.342	4.225	4.185	1111.0
4180.487	300.99503	2	2	300.99503	300.99503	1	2	2	0.0	0.0	1	0.226	0.342	4.195	4.185	1111.0
4180.487	300.99503	2	2	300.99503	300.99503	1	2	2	0.0	0.0	1	0.226	0.342	4.211	4.185	1111.0
4180.487	300.99503	2	2	300.99503	300.99503	1	2	2	0.0	0.0	1	0.226	0.342	4.185	4.185	1111.0
4180.487	300.99503	2	2	300.99503	300.99503	1	2	2	0.0	0.0	1	0.226	0.342	4.172	4.185	1111.0
4180.487	300.99503	2	2	300.99503	300.99503	1	2	2	0.0	0.0	1	0.226	0.342	4.164	4.185	1111.0
4180.487	300.99503	2	2	300.99503	300.99503	1	2	2	0.0	0.0	1	0.226	0.342	4.246	4.185	1111.0
4180.487	300.99503	2	2	300.99503	300.99503	1	2	2	0.0	0.0	1	0.226	0.341	4.093	4.185	1111.0
4180.487	300.99503	2	2	300.99503	300.99503	1	2	2	0.0	0.0	1	0.226	0.341	4.145	4.185	1111.0
4180.487	300.99503	2	2	300.99503	300.99503	1	2	2	0.0	0.0	1	0.226	0.341	4.156	4.185	1111.0
4180.487	300.99503	2	2	300.99503	300.99503	1	2	2	0.0	0.0	1	0.226	0.341	4.246	4.185	1111.0
4180.487	300.99503	2	2	300.99503	300.99503	1	2	2	0.0	0.0	1	0.226	0.341	4.209	4.185	1111.0
4180.487	300.99503	2	2	300.99503	300.99503	1	2	2	0.0	0.0	1	0.226	0.341	4.155	4.185	1111.0
4180.487	300.99503	2	2	300.99503	300.99503	1	2	2	0.0	0.0	1	0.226	0.34	3.96	4.185	1111.0
4180.487	300.99503	2	2	300.99503	300.99503	1	2	2	0.0	0.0	1	0.226	0.341	4.142	4.185	1111.0
4180.487	300.99503	2	2	300.99503	300.99503	1	2	2	0.0	0.0	1	0.226	0.341	4.169	4.185	1111.0
4180.487	300.99503	2	2	300.99503	300.99503	1	2	2	0.0	0.0	1	0.226	0.341	4.154	4.185	1111.0
4180.487	300.99503	2	2	300.99503	300.99503	1	2	2	0.0	0.0	1	0.226	0.341	4.164	4.185	1111.0
4180.487	300.99503	2	2	300.99503	300.99503	1	2	2	0.0	0.0	1	0.226	0.341	4.13	4.185	1111.0
4180.487	300.99503	2	2	300.99503	300.99503	1	2	2	0.0	0.0	1	0.226	0.341	4.129	4.185	1111.0
4180.487	300.99503	2	2	300.99503	300.99503	1	2	2	0.0	0.0	1	0.226	0.341	4.179	4.185	1111.0
4180.487	300.99503	2	2	300.99503	300.99503	1	2	2	0.0	0.0	1	0.226	0.341	4.229	4.185	1111.0
4180.487	300.99503	2	2	300.99503	300.99503	1	2	2	0.0	0.0	1	0.226	0.341	4.195	4.185	1111.0
4180.487	300.99503	2	2	300.99503	300.99503	1	2	2	0.0	0.0	1	0.226	0.341	4.163	4.185	1111.0
4180.487	300.99503	2	2	300.99503	300.99503	1	2	2	0.0	0.0	1	0.227	0.341	4.181	4.185	1111.0
4180.487	300.99503	2	2	300.99503	300.99503	1	2	2	0.0	0.0	1	0.227	0.341	4.196	4.185	1111.0
4180.487	300.99503	2	2	300.99503	300.99503	1	2	2	0.0	0.0	1	0.227	0.341	4.196	4.185	1111.0
4180.487	300.99503	2	2	300.99503	300.99503	1	2	2	0.0	0.0	1	0.227	0.341	4.133	4.185	1111.0
4180.487	300.99503	2	2	300.99503	300.99503	1	2	2	0.0	0.0	1	0.227	0.341	4.138	4.185	1111.0
4180.487	300.99503	2	2	300.99503	300.99503	1	2	2	0.0	0.0	1	0.227	0.341	4.204	4.185	1111.0
4180.487	300.99503	2	2	300.99503	300.99503	1	2	2	0.0	0.0	1	0.227	0.341	4.191	4.185	1111.0
4180.487	300.99503	2	2	300.99503	300.99503	1	2	2	0.0	0.0	1	0.227	0.341	4.164	4.185	1111.0
4180.487	300.99503	2	2	300.99503	300.99503	1	2	2	0.0	0.0	1	0.227	0.341	4.147	4.185	1111.0
4180.487	300.99503	2	2	300.99503	300.99503	1	2	2	0.0	0.0	1	0.227	0.341	4.191	4.185	1111.0
4180.487	300.99503	2	2	300.99503	300.99503	1	2	2	0.0	0.0	1	0.227	0.341	4.291	4.185	1111.0
4180.487	300.99503	2	2	300.99503	300.99503	1	2	2	0.0	0.0	1	0.227	0.341	4.188	4.185	1111.0
4180.487	300.99503	2	2	300.99503	300.99503	1	2	2	0.0	0.0	1	0.227	0.341	4.193	4.185	1111.0
4180.487	300.99503	2	2	300.99503	300.99503	1	2	2	0.0	0.0	1	0.227	0.341	4.187	4.185	1111.0
4180.487	300.99503	2	2	300.99503	300.99503	1	2	2	0.0	0.0	1	0.227	0.341	4.146	4.185	1111.0
4180.487	300.99503	2	2	300.99503	300.99503	1	2	2	0.0	0.0	1	0.227	0.341	4.156	4.185	1111.0
4180.487	300.99503	2	2	300.99503	300.99503	1	2	2	0.0	0.0	1	0.227	0.341	4.236	4.185	1111.0
4180.487	300.99503	2	2	300.99503	300.99503	1	2	2	0.0	0.0	1	0.227	0.341	4.165	4.185	1111.0
4180.487	300.99503	2	2	300.99503	300.99503	1	2	2	0.0	0.0	1	0.227	0.341	4.165	4.185	1111.0
4180.487	300.99503	2	2	300.99503	300.99503	1	2	2	0.0	0.0	1	0.227	0.341	4.194	4.185	1111.0
4180.487	300.99503	2	2	300.99503	300.99503	1	2	2	0.0	0.0	1	0.227	0.341	4.192	4.185	1111.0
4180.487	300.99503	2	2	300.99503	300.99503	1	2	2	0.0	0.0	1	0.227	0.341	4.256	4.185	1111.0
4180.487	300.99503	2	2	300.99503	300.99503	1	2	2	0.0	0.0	1	0.227	0.342	4.36	4.185	1111.0
4180.487	300.99503	2	2	300.99503	300.99503	1	2	2	0.0	0.0	1	0.227	0.342	4.248	4.185	1111.0
4180.487	300.99503	2	2	300.99503	300.99503	1	2	2	0.0	0.0	1	0.227	0.342	4.163	4.185	1111.0
4180.487	300.99503	2	2	300.99503	300.99503	1	2	2	0.0	0.0	1	0.227	0.342	4.197	4.185	1111.0
4180.487	300.99503	2	2	300.99503	300.99503	1	2	2	0.0	0.0	1	0.227	0.342	4.212	4.185	1111.0
4180.487	300.99503	2	2	300.99503	300.99503	1	2	2	0.0	0.0	1	0.227	0.342	4.177	4.185	1111.0
4180.487	300.99503	2	2	300.99503	300.99503	1	2	2	0.0	0.0	1	0.227	0.342	4.235	4.185	1111.0
4180.487	300.99503	2	2	300.99503	300.99503	1	2	2	0.0	0.0	1	0.227	0.342	4.185	4.185	1111.0
4180.487	300.99503	2	2	300.99503	300.99503	1	2	2	0.0	0.0	1	0.227	0.342	4.191	4.185	1111.0
4180.487	300.99503	2	2	300.99503	300.99503	1	2	2	0.0	0.0	1	0.227	0.342	4.194	4.185	1111.0
4180.487	300.99503	2	2	300.99503	300.99503	1	2	2	0.0	0.0	1	0.227	0.342	4.148	4.185	1111.0
4180.487	300.99503	2	2	300.99503	300.99503	1	2	2	0.0	0.0	1	0.227	0.342	4.191	4.185	1111.0
4180.487	300.99503	2	2	300.99503	300.99503	1	2	2	0.0	0.0	1	0.227	0.341	4.096	4.185	1111.0
4180.487	300.99503	2	2	300.99503	300.99503	1	2	2	0.0	0.0	1	0.227	0.341	4.245	4.185	1111.0
4180.487	300.99503	2	2	300.99503	300.99503	1	2	2	0.0	0.0	1	0.227	0.341	4.127	4.185	1111.0
4180.487	300.99503	2	2	300.99503	300.99503	1	2	2	0.0	0.0	1	0.227	0.341	4.257	4.185	1111.0
4180.487	300.99503	2	2	300.99503	300.99503	1	2	2	0.0	0.0	1	0.227	0.341	4.203	4.185	1111.0
4180.487	300.99503	2	2	300.99503	300.99503	1	2	2	0.0	0.0	1	0.227	0.341	4.192	4.185	1111.0
4180.487	300.99503	2	2	300.99503	300.99503	1	2	2	0.0	0.0	1	0.227	0.34	4.068	4.185	1111.0
4180.487	300.99503	2	2	300.99503	300.99503	1	2	2	0.0	0.0	1	0.226	0.34	4.092	4.185	1111.0
4180.487	300.99503	2	2	300.99503	300.99503	1	2	2	0.0	0.0	1	0.226	0.341	4.22	4.185	1111.0
4180.487	300.99503	2	2	300.99503	300.99503	1	2	2	0.0	0.0	1	0.226	0.341	4.19	4.185	1111.0
4180.487	300.99503	2	2	300.99503	300.99503	1	2	2	0.0	0.0	1	0.226	0.341	4.239	4.185	1111.0
4180.487	300.99503	2	2	300.99503	300.99503	1	2	2	0.0	0.0	1	0.226	0.341	4.26	4.185	1111.0
4180.487	300.99503	2	2	300.99503	300.99503	1	2	2	0.0	0.0	1	0.226	0.341	4.173	4.185	1111.0
4180.487	300.99503	2	2	300.99503	300.99503	1	2	2	0.0	0.0	1	0.226	0.341	4.232	4.185	1111.0
4180.487	300.99503	2	2	300.99503	300.99503	1	2	2	0.0	0.0	1	0.226	0.341	4.239	4.185	1111.0
0.0	0.0	2	2	300.99503	300.99503	1	2	2	0.0	0.0	0	0.226	0.341	4.23	4.185	1111.0
0.0	0.0	2	2	300.99503	300.99503	1	2	2	0.0	0.0	0	0.226	0.341	4.145	4.185	1111.0
0.0	0.0	2	2	300.99503	300.99503	1	2	2	0.0	0.0	0	0.226	0.341	4.3	4.185	1111.0
0.0	0.0	2	2	300.99503	300.99503	1	2	2	0.0	0.0	0	0.226	0.341	4.197	4.185	1111.0
0.0	0.0	2	2	300.99503	300.99503	1	2	2	0.0	0.0	0	0.226	0.339	3.894	3.889	1111.0
0.0	0.0	2	2	300.99503	300.99503	1	2	2	0.0	0.0	0	0.226	0.339	3.993	3.889	1111.0
0.0	0.0	2	2	300.99503	300.99503	1	2	2	0.0	0.0	0	0.226	0.334	3.409	3.358	1111.0
0.0	0.0	2	2	300.99503	300.99503	1	2	2	0.0	0.0	0	0.226	0.326	3.061	3.12	1111.0
0.0	0.0	2	2	300.99503	300.99503	1	2	2	0.0	0.0	0	0.226	0.318	3.063	3.12	1111.0
0.0	0.0	2	2	300.99503	300.99503	1	2	2	0.0	0.0	0	0.226	0.31	2.691	2.695	1111.0
0.0	0.0	2	2	300.99503	300.99503	1	2	2	0.0	0.0	0	0.226	0.301	2.703	2.695	1111.0
0.0	0.0	2	2	300.99503	300.99503	1	2	2	0.0	0.0	0	0.226	0.293	2.674	2.505	1111.0
0.0	0.0	2	2	300.99503	300.99503	1	2	2	0.0	0.0	0	0.226	0.281	2.18	2.162	1111.0
0.0	0.0	2	2	300.99503	300.99503	1	2	2	0.0	0.0	0	0.226	0.271	2.151	2.162	1111.0
0.0	0.0	2	2	300.99503	300.99503	1	2	2	0.0	0.0	0	0.226	0.261	1.977	2.009	1111.0
0.0	0.0	2	2	300.99503	300.99503	1	2	2	0.0	0.0	0	0.226	0.25	1.77	1.736	1111.0
0.0	0.0	2	2	300.99503	300.99503	1	2	2	0.0	0.0	0	0.226	0.24	1.754	1.736	1111.0
0.0	0.0	2	2	300.99503	300.99503	1	2	2	0.0	0.0	0	0.226	0.23	1.627	1.612	1111.0
0.0	0.0	2	2	300.99503	300.99503	1	2	2	0.0	0.0	0	0.226	0.22	1.604	1.612	1111.0
0.0	0.0	2	2	300.99503	300.99503	1	2	2	0.0	0.0	0	0.226	0.21	1.416	1.392	1111.0
0.0	0.0	2	2	300.99503	300.99503	1	2	2	0.0	0.0	0	0.226	0.2	1.281	1.294	1111.0
0.0	0.0	2	2	300.99503	300.99503	1	2	2	0.0	0.0	0	0.226	0.192	1.236	1.294	1111.0
0.0	0.0	2	2	300.99503	300.99503	1	2	2	0.0	0.0	0	0.226	0.182	1.154	1.117	1111.0
0.0	0.0	2	2	300.99503	300.99503	1	2	2	0.0	0.0	0	0.226	0.174	1.051	1.038	1111.0
0.0	0.0	2	2	300.99503	300.99503	1	2	2	0.0	0.0	0	0.225	0.166	1.013	1.038	1111.0
0.0	0.0	2	2	300.99503	300.99503	1	2	2	0.0	0.0	0	0.225	0.157	0.89	0.896	1111.0
0.0	0.0	2	2	300.99503	300.99503	1	2	2	0.0	0.0	0	0.225	0.149	0.89	0.896	1111.0
0.0	0.0	2	2	300.99503	300.99503	1	2	2	0.0	0.0	0	0.225	0.14	0.718	0.833	1111.0
0.0	0.0	2	2	300.99503	300.99503	1	2	2	0.0	0.0	0	0.225	0.133	0.734	0.719	1111.0
0.0	0.0	2	2	300.99503	300.99503	1	2	2	0.0	0.0	0	0.225	0.125	0.734	0.719	1111.0
0.0	0.0	2	2	300.99503	300.99503	1	2	2	0.0	0.0	0	0.225	0.117	0.599	0.621	1111.0
0.0	0.0	2	2	300.99503	300.99503	1	2	2	0.0	0.0	0	0.225	0.111	0.61	0.577	1111.0
0.0	0.0	2	2	300.99503	300.99503	1	2	2	0.0	0.0	0	0.225	0.105	0.573	0.577	1111.0
0.0	0.0	2	2	300.99503	300.99503	1	2	2	0.0	0.0	0	0.225	0.098	0.531	0.498	1111.0
0.0	0.0	2	2	300.99503	300.99503	1	2	2	0.0	0.0	0	0.225	0.093	0.517	0.462	1111.0
0.0	0.0	2	2	300.99503	300.99503	1	2	2	0.0	0.0	0	0.225	0.088	0.54	0.462	1111.0
0.0	0.0	2	2	300.99503	300.99503	1	2	2	0.0	0.0	0	0.225	0.082	0.41	0.399	87.0
0.0	0.0	2	2	300.99503	300.99503	1	2	2	0.0	0.0	0	0.225	0.077	0.406	0.399	111.0
0.0	0.0	2	2	300.99503	300.99503	1	2	2	0.0	0.0	0	0.225	0.073	0.344	0.345	87.0
0.0	0.0	2	2	300.99503	300.99503	1	2	2	0.0	0.0	0	0.224	0.069	0.354	0.32	1135.0
0.0	0.0	2	2	300.99503	300.99503	1	2	2	0.0	0.0	0	0.224	0.065	0.322	0.32	1135.0
0.0	0.0	2	2	300.99503	300.99503	1	2	2	0.0	0.0	0	0.224	0.059	0.135	0.276	111.0
0.0	0.0	2	2	300.99503	300.99503	1	2	2	0.0	0.0	0	0.224	0.057	0.313	0.276	111.0
0.0	0.0	2	2	300.99503	300.99503	1	2	2	0.0	0.0	0	0.224	0.054	0.269	0.257	111.0
0.0	0.0	2	2	300.99503	300.99503	1	2	2	0.0	0.0	0	0.224	0.05	0.241	0.221	111.0
0.0	0.0	2	2	300.99503	300.99503	1	2	2	0.0	0.0	0	0.224	0.046	0.22	0.221	111.0
0.0	0.0	2	2	300.99503	300.99503	1	2	2	0.0	0.0	0	0.224	0.042	0.18	0.191	1111.0
0.0	0.0	2	2	300.99503	300.99503	1	2	2	0.0	0.0	0	0.224	0.039	0.214	0.177	1111.0
0.0	0.0	2	2	300.99503	300.99503	1	2	2	0.0	0.0	0	0.224	0.037	0.157	0.177	1111.0
0.0	0.0	2	2	300.99503	300.99503	1	2	2	0.0	0.0	0	0.224	0.035	0.158	0.153	1135.0
0.0	0.0	2	2	300.99503	300.99503	1	2	2	0.0	0.0	0	0.224	0.033	0.141	0.153	1111.0
0.0	0.0	2	2	300.99503	300.99503	1	2	2	0.0	0.0	0	0.224	0.031	0.127	0.142	1111.0
0.0	0.0	2	2	300.99503	300.99503	1	2	2	0.0	0.0	0	0.224	0.029	0.15	0.122	1111.0
0.0	0.0	2	2	300.99503	300.99503	1	2	2	0.0	0.0	0	0.224	0.027	0.179	0.122	1111.0
0.0	0.0	2	2	300.99503	300.99503	1	2	2	0.0	0.0	0	0.224	0.025	0.113	0.114	1111.0
0.0	0.0	2	2	300.99503	300.99503	1	2	2	0.0	0.0	0	0.224	0.023	0.098	0.098	1111.0
0.0	0.0	2	2	300.99503	300.99503	1	2	2	0.0	0.0	0	0.224	0.021	0.081	0.098	1111.0
0.0	0.0	2	2	300.99503	300.99503	1	2	2	0.0	0.0	0	0.224	0.02	0.07	0.091	1111.0
0.0	0.0	2	2	300.99503	300.99503	1	2	2	0.0	0.0	0	0.224	0.02	0.074	0.078	1111.0
0.0	0.0	2	2	300.99503	300.99503	1	2	2	0.0	0.0	0	0.224	0.02	0.099	0.078	1111.0
0.0	0.0	2	2	300.99503	300.99503	1	2	2	0.0	0.0	0	0.223	0.02	0.04	0.067	1111.0
0.0	0.0	2	2	300.99503	300.99503	1	2	2	0.0	0.0	0	0.223	0.02	0.031	0.067	1111.0
0.0	0.0	2	2	300.99503	300.99503	1	2	2	0.0	0.0	0	0.223	0.02	0.059	0.063	1111.0
0.0	0.0	2	2	300.99503	300.99503	1	2	2	0.0	0.0	0	0.223	0.02	0.056	0.054	1111.0
0.0	0.0	2	2	300.99503	300.99503	1	2	2	0.0	0.0	0	0.223	0.02	0.088	0.054	1111.0
0.0	0.0	2	2	300.99503	300.99503	1	2	2	0.0	0.0	0	0.223	0.02	0.046	0.05	1111.0
0.0	0.0	2	2	300.99503	300.99503	1	2	2	0.0	0.0	0	0.223	0.02	0.05	0.05	1111.0
0.0	0.0	2	2	300.99503	300.99503	1	2	2	0.0	0.0	0	0.223	0.02	0.04	0.043	1111.0
0.0	0.0	2	2	300.99503	300.99503	1	2	2	0.0	0.0	0	0.223	0.02	0.015	0.04	1111.0
0.0	0.0	2	2	300.99503	300.99503	1	2	2	0.0	0.0	0	0.223	0.02	0.012	0.04	1111.0
0.0	0.0	2	2	300.99503	300.99503	1	2	2	0.0	0.0	0	0.223	0.02	0.026	0.034	1111.0
0.0	0.0	2	2	300.99503	300.99503	1	2	2	0.0	0.0	0	0.223	0.02	0.066	0.032	1111.0
0.0	0.0	2	2	300.99503	300.99503	1	2	2	0.0	0.0	0	0.223	0.02	0.046	0.032	1111.0
0.0	0.0	2	2	300.99503	300.99503	1	2	2	0.0	0.0	0	0.223	0.019	-0.061	0.027	1111.0
0.0	0.0	2	2	300.99503	300.99503	1	2	2	0.0	0.0	0	0.223	0.019	0.036	0.023	1111.0
0.0	0.0	2	2	300.99503	300.99503	1	2	2	0.0	0.0	0	0.223	0.019	0.014	0.023	1111.0
0.0	0.0	2	2	300.99503	300.99503	1	2	2	0.0	0.0	0	0.223	0.018	0.031	0.021	1111.0
0.0	0.0	2	2	300.99503	300.99503	1	2	2	0.0	0.0	0	0.223	0.018	0.018	0.021	1111.0
0.0	0.0	2	2	300.99503	300.99503	1	2	2	0.0	0.0	0	0.223	0.018	0.008	0.018	1111.0
0.0	0.0	2	2	300.99503	300.99503	1	2	2	0.0	0.0	0	0.223	0.018	0.048	0.017	1111.0
0.0	0.0	2	2	300.99503	300.99503	1	2	2	0.0	0.0	0	0.223	0.018	0.036	0.017	1111.0
0.0	0.0	2	2	300.99503	300.99503	1	2	2	0.0	0.0	0	0.223	0.017	0.042	0.014	1111.0
0.0	0.0	2	2	300.99503	300.99503	1	2	2	0.0	0.0	0	0.223	0.017	0.085	0.013	1111.0
0.0	0.0	2	2	300.99503	300.99503	1	2	2	0.0	0.0	0	0.223	0.017	0.019	0.013	1111.0
0.0	0.0	2	2	300.99503	300.99503	1	2	2	0.0	0.0	0	0.223	0.017	0.029	0.011	1111.0
0.0	0.0	2	2	300.99503	300.99503	1	2	2	0.0	0.0	0	0.223	0.016	-0.009	0.011	1111.0
0.0	0.0	2	2	300.99503	300.99503	1	2	2	0.0	0.0	0	0.223	0.015	-0.008	0.01	1111.0
0.0	0.0	2	2	300.99503	300.99503	1	2	2	0.0	0.0	0	0.223	0.014	-0.038	0.009	1111.0
0.0	0.0	2	2	300.99503	300.99503	1	2	2	0.0	0.0	0	0.223	0.014	0.003	0.009	1111.0
0.0	0.0	2	2	300.99503	300.99503	1	2	2	0.0	0.0	0	0.223	0.014	0.014	0.007	1111.0
0.0	0.0	2	2	300.99503	300.99503	1	2	2	0.0	0.0	0	0.223	0.014	0.002	0.007	1111.0
0.0	0.0	2	2	300.99503	300.99503	1	2	2	0.0	0.0	0	0.223	0.014	0.041	0.007	1111.0
0.0	0.0	2	2	300.99503	300.99503	1	2	2	0.0	0.0	0	0.223	0.014	-0.003	0.006	1111.0
0.0	0.0	2	2	300.99503	300.99503	1	2	2	0.0	0.0	0	0.223	0.014	0.018	0.006	87.0
0.0	0.0	2	2	300.99503	300.99503	1	2	2	0.0	0.0	0	0.223	0.013	-0.061	0.005	1111.0
0.0	0.0	2	2	300.99503	300.99503	1	2	2	0.0	0.0	0	0.223	0.012	-0.016	0.004	1111.0
0.0	0.0	2	2	300.99503	300.99503	1	2	2	0.0	0.0	0	0.223	0.012	0.0	0.004	1111.0
0.0	0.0	2	2	300.99503	300.99503	1	2	2	0.0	0.0	0	0.223	0.01	-0.035	0.004	1111.0
0.0	0.0	2	2	300.99503	300.99503	1	2	2	0.0	0.0	0	0.223	0.008	-0.174	0.004	1111.0
0.0	0.0	2	2	300.99503	300.99503	1	2	2	0.0	0.0	0	0.223	0.008	0.008	0.003	1111.0
0.0	0.0	2	2	300.99503	300.99503	1	2	2	0.0	0.0	0	0.223	0.007	0.0	0.003	1111.0
0.0	0.0	2	2	300.99503	300.99503	1	2	2	0.0	0.0	0	0.223	0.007	0.037	0.003	1111.0
0.0	0.0	2	2	300.99503	300.99503	1	2	2	0.0	0.0	0	0.223	0.007	0.074	0.002	1111.0
0.0	0.0	2	2	300.99503	300.99503	1	2	2	0.0	0.0	0	0.223	0.007	-0.001	0.002	1111.0
0.0	0.0	2	2	300.99503	300.99503	1	2	2	0.0	0.0	0	0.223	0.006	-0.003	0.002	1111.0
0.0	0.0	2	2	300.99503	300.99503	1	2	2	0.0	0.0	0	0.223	0.005	0.13	0.001	1111.0
0.0	0.0	2	2	300.99503	300.99503	1	2	2	0.0	0.0	0	0.223	0.005	-0.005	0.001	1111.0
0.0	0.0	2	2	300.99503	300.99503	1	2	2	0.0	0.0	0	0.223	0.004	-0.04	0.001	1111.0
0.0	0.0	2	2	300.99503	300.99503	1	2	2	0.0	0.0	0	0.223	0.003	-0.047	0.001	1111.0
0.0	0.0	2	2	300.99503	300.99503	1	2	2	0.0	0.0	0	0.223	0.001	-0.033	0.001	1111.0
0.0	0.0	2	2	300.99503	300.99503	1	2	2	0.0	0.0	0	0.223	0.0	-0.037	0.001	1111.0
0.0	0.0	2	2	300.99503	300.99503	1	2	2	0.0	0.0	0	0.223	-0.001	-0.033	0.0	1111.0
0.0	0.0	2	2	300.99503	300.99503	1	2	2	0.0	0.0	0	0.223	0.0	0.004	0.0	1111.0
0.0	0.0	2	2	300.99503	300.99503	1	2	2	0.0	0.0	0	0.223	0.0	-0.009	0.0	1111.0
0.0	0.0	2	2	300.99503	300.99503	1	2	2	0.0	0.0	0	0.223	-0.001	-0.035	0.0	1111.0
0.0	0.0	2	2	300.99503	300.99503	1	2	2	0.0	0.0	0	0.223	-0.001	-0.014	0.0	1111.0
0.0	0.0	2	2	300.99503	300.99503	1	2	2	0.0	0.0	0	0.223	0.0	0.008	0.0	1111.0
0.0	0.0	2	2	300.99503	300.99503	1	2	2	0.0	0.0	0	0.223	0.0	-0.005	0.0	1111.0
0.0	0.0	2	2	300.99503	300.99503	1	2	2	0.0	0.0	0	0.223	0.0	-0.007	0.0	1111.0
0.0	0.0	2	2	300.99503	300.99503	1	2	2	0.0	0.0	0	0.223	0.0	0.025	0.0	1111.0
0.0	0.0	2	2	300.99503	300.99503	1	2	2	0.0	0.0	0	0.223	0.0	-0.005	0.0	1111.0
0.0	0.0	2	2	300.99503	300.99503	1	2	2	0.0	0.0	0	0.223	0.0	0.067	0.0	1111.0
0.0	0.0	2	2	300.99503	300.99503	1	2	2	0.0	0.0	0	0.223	0.0	-0.002	0.0	1111.0
0.0	0.0	2	2	300.99503	300.99503	1	2	2	0.0	0.0	0	0.223	0.0	0.023	0.0	1111.0
0.0	0.0	2	2	300.99503	300.99503	1	2	2	0.0	0.0	0	0.223	0.0	0.011	0.0	1111.0
0.0	0.0	2	2	300.99503	300.99503	1	2	2	0.0	0.0	0	0.223	0.0	-0.005	0.0	1111.0
0.0	0.0	2	2	300.99503	300.99503	1	2	2	0.0	0.0	0	0.223	0.0	0.053	0.0	1111.0
0.0	0.0	2	2	300.99503	300.99503	1	2	2	0.0	0.0	0	0.223	-0.001	-0.013	0.0	87.0
0.0	0.0	2	2	300.99503	300.99503	1	2	2	0.0	0.0	0	0.223	0.0	0.005	0.0	87.0
0.0	0.0	2	2	300.99503	300.99503	1	2	2	0.0	0.0	0	0.223	0.0	0.008	0.0	1135.0
0.0	0.0	2	2	300.99503	300.99503	1	2	2	0.0	0.0	0	0.223	-0.001	-0.067	0.0	1111.0
0.0	0.0	2	2	300.99503	300.99503	1	2	2	0.0	0.0	0	0.223	0.0	0.024	0.0	1111.0
0.0	0.0	2	2	300.99503	300.99503	1	2	2	0.0	0.0	0	0.223	-0.001	-0.02	0.0	1111.0
0.0	0.0	2	2	300.99503	300.99503	1	2	2	0.0	0.0	0	0.223	-0.001	-0.024	0.0	1111.0
0.0	0.0	2	2	300.99503	300.99503	1	2	2	0.0	0.0	0	0.223	0.0	0.009	0.0	1111.0
0.0	0.0	2	2	300.99503	300.99503	1	2	2	0.0	0.0	0	0.223	0.0	-0.003	0.0	1135.0
0.0	0.0	2	2	300.99503	300.99503	1	2	2	0.0	0.0	0	0.223	0.0	0.101	0.0	1111.0
0.0	0.0	2	2	300.99503	300.99503	1	2	2	0.0	0.0	0	0.223	0.0	0.021	0.0	1111.0
0.0	0.0	2	2	300.99503	300.99503	1	2	2	0.0	0.0	0	0.223	0.0	0.014	0.0	1111.0
0.0	0.0	2	2	300.99503	300.99503	1	2	2	0.0	0.0	0	0.223	-0.001	-0.038	0.0	1111.0
0.0	0.0	2	2	300.99503	300.99503	1	2	2	0.0	0.0	0	0.223	0.0	0.131	0.0	87.0
0.0	0.0	2	2	300.99503	300.99503	1	2	2	0.0	0.0	0	0.223	-0.001	-0.038	0.0	1111.0
0.0	0.0	2	2	300.99503	300.99503	1	2	2	0.0	0.0	0	0.223	0.0	0.008	0.0	1111.0
0.0	0.0	2	2	300.99503	300.99503	1	2	2	0.0	0.0	0	0.223	0.0	-0.007	0.0	1111.0
0.0	0.0	2	2	300.99503	300.99503	1	2	2	0.0	0.0	0	0.223	0.0	-0.005	0.0	1111.0
0.0	0.0	2	2	300.99503	300.99503	1	2	2	0.0	0.0	0	0.223	0.0	0.015	0.0	1111.0
0.0	0.0	2	2	300.99503	300.99503	1	2	2	0.0	0.0	0	0.223	-0.001	-0.016	0.0	1111.0
0.0	0.0	2	2	300.99503	300.99503	1	2	2	0.0	0.0	0	0.223	0.0	0.026	0.0	1111.0
0.0	0.0	2	2	300.99503	300.99503	1	2	2	0.0	0.0	0	0.223	0.0	0.004	0.0	1111.0
0.0	0.0	2	2	300.99503	300.99503	1	2	2	0.0	0.0	0	0.223	0.0	0.0	0.0	1111.0
0.0	0.0	2	2	300.99503	300.99503	1	2	2	0.0	0.0	0	0.223	0.0	0.225	0.0	1111.0
0.0	0.0	2	2	300.99503	300.99503	1	2	2	0.0	0.0	0	0.223	-0.001	-0.02	0.0	1111.0
0.0	0.0	2	2	300.99503	300.99503	1	2	2	0.0	0.0	0	0.223	0.0	0.002	0.0	1111.0
0.0	0.0	2	2	300.99503	300.99503	1	2	2	0.0	0.0	0	0.223	-0.001	-0.079	0.0	1111.0
0.0	0.0	2	2	300.99503	300.99503	1	2	2	0.0	0.0	0	0.223	0.0	0.104	0.0	1111.0
0.0	0.0	2	2	300.99503	300.99503	1	2	2	0.0	0.0	0	0.223	0.0	0.013	0.0	1111.0
0.0	0.0	2	2	300.99503	300.99503	1	2	2	0.0	0.0	0	0.223	0.0	0.038	0.0	1111.0
0.0	0.0	2	2	300.99503	300.99503	1	2	2	0.0	0.0	0	0.223	-0.001	-0.02	0.0	1111.0
0.0	0.0	2	2	300.99503	300.99503	1	2	2	0.0	0.0	0	0.223	0.0	0.027	0.0	1111.0
0.0	0.0	2	2	300.99503	300.99503	1	2	2	0.0	0.0	0	0.223	-0.001	-0.016	0.0	1111.0
0.0	0.0	2	2	300.99503	300.99503	1	2	2	0.0	0.0	0	0.223	0.0	0.019	0.0	1111.0
0.0	0.0	2	2	300.99503	300.99503	1	2	2	0.0	0.0	0	0.223	0.0	0.011	0.0	1111.0
0.0	0.0	2	2	300.99503	300.99503	1	2	2	0.0	0.0	0	0.223	0.0	0.108	0.0	1111.0
0.0	0.0	2	2	300.99503	300.99503	1	2	2	0.0	0.0	0	0.223	0.0	0.029	0.0	1111.0
0.0	0.0	2	2	300.99503	300.99503	1	2	2	0.0	0.0	0	0.223	0.0	0.029	0.0	1111.0
0.0	0.0	2	2	300.99503	300.99503	1	2	2	0.0	0.0	0	0.223	0.0	-0.004	0.0	1111.0
0.0	0.0	2	2	300.99503	300.99503	1	2	2	0.0	0.0	0	0.223	-0.001	-0.032	0.0	1111.0
0.0	0.0	2	2	300.99503	300.99503	1	2	2	0.0	0.0	0	0.223	0.0	-0.005	0.0	1111.0
0.0	0.0	2	2	300.99503	300.99503	1	2	2	0.0	0.0	0	0.223	0.0	0.008	0.0	1111.0
0.0	0.0	2	2	300.99503	300.99503	1	2	2	0.0	0.0	0	0.223	-0.001	-0.028	0.0	1111.0
0.0	0.0	2	2	300.99503	300.99503	1	2	2	0.0	0.0	0	0.223	0.0	-0.001	0.0	1111.0
0.0	0.0	2	2	300.99503	300.99503	1	2	2	0.0	0.0	0	0.223	0.0	0.038	0.0	1111.0
0.0	0.0	2	2	300.99503	300.99503	1	2	2	0.0	0.0	0	0.223	0.0	0.062	0.0	1111.0
0.0	0.0	2	2	300.99503	300.99503	1	2	2	0.0	0.0	0	0.223	0.0	0.019	0.0	1111.0
0.0	0.0	2	2	300.99503	300.99503	1	2	2	0.0	0.0	0	0.223	0.0	0.037	0.0	1111.0
0.0	0.0	2	2	300.99503	300.99503	1	2	2	0.0	0.0	0	0.223	-0.001	-0.026	0.0	1111.0
0.0	0.0	2	2	300.99503	300.99503	1	2	2	0.0	0.0	0	0.223	0.0	0.032	0.0	1111.0
0.0	0.0	2	2	300.99503	300.99503	1	2	2	0.0	0.0	0	0.223	0.0	0.02	0.0	1111.0
0.0	0.0	2	2	300.99503	300.99503	1	2	2	0.0	0.0	0	0.223	-0.001	-0.016	0.0	1111.0
0.0	0.0	2	2	300.99503	300.99503	1	2	2	0.0	0.0	0	0.223	-0.001	-0.014	0.0	1111.0
0.0	0.0	2	2	300.99503	300.99503	1	2	2	0.0	0.0	0	0.223	0.0	-0.011	0.0	1111.0
0.0	0.0	2	2	300.99503	300.99503	1	2	2	0.0	0.0	0	0.223	0.0	0.025	0.0	1111.0
0.0	0.0	2	2	300.99503	300.99503	1	2	2	0.0	0.0	0	0.223	0.0	0.064	0.0	1111.0
0.0	0.0	2	2	300.99503	300.99503	1	2	2	0.0	0.0	0	0.223	0.0	0.003	0.0	1111.0
0.0	0.0	2	2	300.99503	300.99503	1	2	2	0.0	0.0	0	0.223	0.0	-0.003	0.0	1111.0
0.0	0.0	2	2	300.99503	300.99503	1	2	2	0.0	0.0	0	0.223	0.0	0.155	0.0	1111.0
0.0	0.0	2	2	300.99503	300.99503	1	2	2	0.0	0.0	0	0.223	0.0	-0.003	0.0	1111.0
0.0	0.0	2	2	300.99503	300.99503	1	2	2	0.0	0.0	0	0.223	-0.001	-0.024	0.0	1111.0
0.0	0.0	2	2	300.99503	300.99503	1	2	2	0.0	0.0	0	0.223	-0.001	-0.027	0.0	1111.0
0.0	0.0	2	2	300.99503	300.99503	1	2	2	0.0	0.0	0	0.223	-0.001	-0.036	0.0	1111.0
0.0	0.0	2	2	300.99503	300.99503	1	2	2	0.0	0.0	0	0.223	0.0	0.034	0.0	1111.0
0.0	0.0	2	2	300.99503	300.99503	1	2	2	0.0	0.0	0	0.223	-0.001	-0.018	0.0	1111.0
0.0	0.0	2	2	300.99503	300.99503	1	2	2	0.0	0.0	0	0.223	0.0	0.102	0.0	1111.0
0.0	0.0	2	2	300.99503	300.99503	1	2	2	0.0	0.0	0	0.223	0.0	-0.006	0.0	1111.0
0.0	0.0	2	2	300.99503	300.99503	1	2	2	0.0	0.0	0	0.223	0.0	0.008	0.0	1111.0
0.0	0.0	2	2	300.99503	300.99503	1	2	2	0.0	0.0	0	0.223	0.0	-0.01	0.0	1111.0
0.0	0.0	2	2	300.99503	300.99503	1	2	2	0.0	0.0	0	0.223	-0.001	-0.014	0.0	1111.0
0.0	0.0	2	2	300.99503	300.99503	1	2	2	0.0	0.0	0	0.223	0.0	0.007	0.0	1111.0
0.0	0.0	2	2	300.99503	300.99503	1	2	2	0.0	0.0	0	0.223	0.0	0.115	0.0	1111.0
0.0	0.0	2	2	300.99503	300.99503	1	2	2	0.0	0.0	0	0.223	0.0	0.018	0.0	1111.0
0.0	0.0	2	2	300.99503	300.99503	1	2	2	0.0	0.0	0	0.223	0.0	0.005	0.0	1111.0
0.0	0.0	2	2	300.99503	300.99503	1	2	2	0.0	0.0	0	0.223	0.0	0.013	0.0	1111.0
0.0	0.0	2	2	300.99503	300.99503	1	2	2	0.0	0.0	0	0.223	-0.001	-0.02	0.0	1111.0
0.0	0.0	2	2	300.99503	300.99503	1	2	2	0.0	0.0	0	0.223	0.0	0.026	0.0	1111.0
0.0	0.0	2	2	300.99503	300.99503	1	2	2	0.0	0.0	0	0.223	-0.001	-0.056	0.0	1111.0
0.0	0.0	2	2	300.99503	300.99503	1	2	2	0.0	0.0	0	0.223	-0.001	-0.017	0.0	1111.0
0.0	0.0	2	2	300.99503	300.99503	1	2	2	0.0	0.0	0	0.223	0.0	0.048	0.0	1111.0
0.0	0.0	2	2	300.99503	300.99503	1	2	2	0.0	0.0	0	0.223	0.0	0.007	0.0	1111.0
0.0	0.0	2	2	300.99503	300.99503	1	2	2	0.0	0.0	0	0.223	0.0	0.017	0.0	1111.0
0.0	0.0	2	2	300.99503	300.99503	1	2	2	0.0	0.0	0	0.223	-0.001	-0.022	0.0	1111.0
0.0	0.0	2	2	300.99503	300.99503	1	2	2	0.0	0.0	0	0.223	0.0	0.005	0.0	1111.0
0.0	0.0	2	2	300.99503	300.99503	1	2	2	0.0	0.0	0	0.223	-0.001	-0.014	0.0	1111.0
0.0	0.0	2	2	300.99503	300.99503	1	2	2	0.0	0.0	0	0.223	-0.001	-0.016	0.0	1111.0
0.0	0.0	2	2	300.99503	300.99503	1	2	2	0.0	0.0	0	0.223	0.0	-0.005	0.0	1111.0
0.0	0.0	2	2	300.99503	300.99503	1	2	2	0.0	0.0	0	0.223	-0.001	-0.182	0.0	1111.0
0.0	0.0	2	2	300.99503	300.99503	1	2	2	0.0	0.0	0	0.223	-0.001	-0.065	0.0	1111.0
0.0	0.0	2	2	300.99503	300.99503	1	2	2	0.0	0.0	0	0.223	0.0	0.024	0.0	1111.0
0.0	0.0	2	2	300.99503	300.99503	1	2	2	0.0	0.0	0	0.223	0.0	0.056	0.0	1111.0
0.0	0.0	2	2	300.99503	300.99503	1	2	2	0.0	0.0	0	0.223	-0.001	-0.055	0.0	1111.0
0.0	0.0	2	2	300.99503	300.99503	1	2	2	0.0	0.0	0	0.223	0.0	0.01	0.0	1111.0
0.0	0.0	2	2	300.99503	300.99503	1	2	2	0.0	0.0	0	0.223	-0.001	-0.015	0.0	1111.0
0.0	0.0	2	2	300.99503	300.99503	1	2	2	0.0	0.0	0	0.223	0.0	-0.004	0.0	1111.0
0.0	0.0	2	2	300.99503	300.99503	1	2	2	0.0	0.0	0	0.223	0.0	0.009	0.0	1111.0
0.0	0.0	2	2	300.99503	300.99503	1	2	2	0.0	0.0	0	0.223	0.0	0.188	0.0	1111.0
0.0	0.0	2	2	300.99503	300.99503	1	2	2	0.0	0.0	0	0.223	0.0	-0.001	0.0	1111.0
0.0	0.0	2	2	300.99503	300.99503	1	2	2	0.0	0.0	0	0.223	0.0	-0.002	0.0	1111.0
0.0	0.0	2	2	300.99503	300.99503	1	2	2	0.0	0.0	0	0.223	-0.001	-0.164	0.0	1111.0
0.0	0.0	2	2	300.99503	300.99503	1	2	2	0.0	0.0	0	0.223	0.0	0.012	0.0	1111.0
0.0	0.0	2	2	300.99503	300.99503	1	2	2	0.0	0.0	0	0.223	-0.001	-0.017	0.0	1111.0
0.0	0.0	2	2	300.99503	300.99503	1	2	2	0.0	0.0	0	0.223	0.0	0.0	0.0	1111.0
0.0	0.0	2	2	300.99503	300.99503	1	2	2	0.0	0.0	0	0.223	0.0	-0.005	0.0	1111.0
0.0	0.0	2	2	300.99503	300.99503	1	2	2	0.0	0.0	0	0.223	-0.001	-0.062	0.0	1111.0
0.0	0.0	2	2	300.99503	300.99503	1	2	2	0.0	0.0	0	0.223	0.0	0.029	0.0	1111.0
0.0	0.0	2	2	300.99503	300.99503	1	2	2	0.0	0.0	0	0.223	0.0	0.032	0.0	1111.0
0.0	0.0	2	2	300.99503	300.99503	1	2	2	0.0	0.0	0	0.223	0.0	0.009	0.0	1111.0
0.0	0.0	2	2	300.99503	300.99503	1	2	2	0.0	0.0	0	0.223	-0.001	-0.048	0.0	1111.0
0.0	0.0	2	2	300.99503	300.99503	1	2	2	0.0	0.0	0	0.223	0.0	-0.001	0.0	1111.0
0.0	0.0	2	2	300.99503	300.99503	1	2	2	0.0	0.0	0	0.223	0.0	0.011	0.0	1111.0
0.0	0.0	2	2	300.99503	300.99503	1	2	2	0.0	0.0	0	0.223	0.0	0.014	0.0	1111.0
0.0	0.0	2	2	300.99503	300.99503	1	2	2	0.0	0.0	0	0.223	-0.001	-0.028	0.0	1111.0
0.0	0.0	2	2	300.99503	300.99503	1	2	2	0.0	0.0	0	0.223	0.0	-0.005	0.0	1111.0
0.0	0.0	2	2	300.99503	300.99503	1	2	2	0.0	0.0	0	0.223	0.0	0.068	0.0	1111.0
0.0	0.0	2	2	300.99503	300.99503	1	2	2	0.0	0.0	0	0.223	-0.001	-0.017	0.0	1111.0
0.0	0.0	2	2	300.99503	300.99503	1	2	2	0.0	0.0	0	0.223	0.0	-0.001	0.0	1111.0
0.0	0.0	2	2	300.99503	300.99503	1	2	2	0.0	0.0	0	0.223	0.0	-0.009	0.0	1111.0
0.0	0.0	2	2	300.99503	300.99503	1	2	2	0.0	0.0	0	0.223	-0.001	-0.027	0.0	1111.0
0.0	0.0	2	2	300.99503	300.99503	1	2	2	0.0	0.0	0	0.223	-0.001	-0.029	0.0	1111.0
0.0	0.0	2	2	300.99503	300.99503	1	2	2	0.0	0.0	0	0.223	0.0	0.027	0.0	1111.0
0.0	0.0	2	2	300.99503	300.99503	1	2	2	0.0	0.0	0	0.223	0.0	-0.008	0.0	1111.0
0.0	0.0	2	2	300.99503	300.99503	1	2	2	0.0	0.0	0	0.223	0.0	0.013	0.0	1111.0
0.0	0.0	2	2	300.99503	300.99503	1	2	2	0.0	0.0	0	0.223	0.0	0.013	0.0	1111.0
0.0	0.0	2	2	300.99503	300.99503	1	2	2	0.0	0.0	0	0.223	0.0	0.022	0.0	1111.0
0.0	0.0	2	2	300.99503	300.99503	1	2	2	0.0	0.0	0	0.223	0.0	-0.007	0.0	1111.0
0.0	0.0	2	2	300.99503	300.99503	1	2	2	0.0	0.0	0	0.223	-0.001	-0.052	0.0	1111.0
0.0	0.0	2	2	300.99503	300.99503	1	2	2	0.0	0.0	0	0.223	0.0	0.004	0.0	1111.0
0.0	0.0	2	2	300.99503	300.99503	1	2	2	0.0	0.0	0	0.223	0.0	0.017	0.0	1111.0
0.0	0.0	2	2	300.99503	300.99503	1	2	2	0.0	0.0	0	0.223	0.0	0.0	0.0	1111.0
0.0	0.0	2	2	300.99503	300.99503	1	2	2	0.0	0.0	0	0.223	0.0	0.027	0.0	1111.0
0.0	0.0	2	2	300.99503	300.99503	1	2	2	0.0	0.0	0	0.223	0.0	-0.011	0.0	1111.0
-4180.487	-300.99503	3	2	300.99503	201.99005	1	2	2	0.0	0.0	1	0.223	0.0	-0.009	0.0	1111.0
-4180.487	-300.99503	3	2	300.99503	201.99005	0	2	2	0.0	0.0	1	0.223	0.0	0.007	0.0	1111.0
-4180.487	-300.99503	3	2	300.99503	201.99005	0	2	2	0.0	0.0	1	0.223	0.0	-0.009	0.0	1111.0
-4180.487	-300.99503	3	2	300.99503	201.99005	0	2	2	0.0	0.0	1	0.223	-0.001	-0.014	0.0	1111.0
-4180.487	-300.99503	3	2	300.99503	201.99005	0	2	2	0.0	0.0	1	0.223	-0.001	-0.205	-0.294	1111.0
-4180.487	-300.99503	3	2	300.99503	201.99005	0	2	2	0.0	0.0	1	0.223	-0.003	-0.278	-0.294	1111.0
-4180.487	-300.99503	3	2	300.99503	201.99005	0	2	2	0.0	0.0	1	0.222	-0.009	-0.833	-0.825	1111.0
-4180.487	-300.99503	3	2	300.99503	201.99005	0	2	2	0.0	0.0	1	0.222	-0.019	-1.277	-1.283	111.0
-4180.487	-300.99503	3	2	300.99503	201.99005	0	2	2	0.0	0.0	1	0.222	-0.028	-1.262	-1.283	111.0
-4180.487	-300.99503	3	2	300.99503	201.99005	0	2	2	0.0	0.0	1	0.222	-0.037	-1.429	-1.488	111.0
-4180.487	-300.99503	3	2	300.99503	201.99005	0	2	2	0.0	0.0	1	0.222	-0.048	-1.832	-1.856	111.0
-4180.487	-300.99503	3	2	300.99503	201.99005	0	2	2	0.0	0.0	1	0.222	-0.058	-1.88	-1.856	111.0
-4180.487	-300.99503	3	2	300.99503	201.99005	0	2	2	0.0	0.0	1	0.222	-0.069	-2.035	-2.021	111.0
-4180.487	-300.99503	3	2	300.99503	201.99005	0	2	2	0.0	0.0	1	0.222	-0.079	-2.172	-2.316	111.0
-4180.487	-300.99503	3	2	300.99503	201.99005	0	2	2	0.0	0.0	1	0.222	-0.091	-2.36	-2.316	111.0
-4180.487	-300.99503	3	2	300.99503	201.99005	0	2	2	0.0	0.0	1	0.222	-0.103	-2.46	-2.448	111.0
-4180.487	-300.99503	3	2	300.99503	201.99005	0	2	2	0.0	0.0	1	0.222	-0.113	-2.473	-2.448	111.0
-4180.487	-300.99503	3	2	300.99503	201.99005	0	2	2	0.0	0.0	1	0.221	-0.125	-2.673	-2.685	111.0
-4180.487	-300.99503	3	2	300.99503	201.99005	0	2	2	0.0	0.0	1	0.221	-0.135	-2.816	-2.791	111.0
-4180.487	-300.99503	3	2	300.99503	201.99005	0	2	2	0.0	0.0	1	0.221	-0.145	-2.787	-2.791	111.0
-4180.487	-300.99503	3	2	300.99503	201.99005	0	2	2	0.0	0.0	1	0.221	-0.155	-2.957	-2.981	111.0
-4180.487	-300.99503	3	2	300.99503	201.99005	0	2	2	0.0	0.0	1	0.221	-0.165	-3.091	-3.145	111.0
-4180.487	-300.99503	3	2	300.99503	201.99005	0	2	2	0.0	0.0	1	0.221	-0.174	-3.152	-3.145	111.0
-4180.487	-300.99503	3	2	300.99503	201.99005	0	2	2	0.0	0.0	1	0.221	-0.184	-3.174	-3.219	111.0
-4180.487	-300.99503	3	2	300.99503	201.99005	0	2	2	0.0	0.0	1	0.221	-0.192	-3.261	-3.219	111.0
-4180.487	-300.99503	3	2	300.99503	201.99005	0	2	2	0.0	0.0	1	0.221	-0.201	-3.399	-3.35	111.0
-4180.487	-300.99503	3	2	300.99503	201.99005	0	2	2	0.0	0.0	1	0.221	-0.209	-3.448	-3.409	111.0
-4180.487	-300.99503	3	2	300.99503	201.99005	0	2	2	0.0	0.0	1	0.221	-0.217	-3.417	-3.409	111.0
-4180.487	-300.99503	3	2	300.99503	201.99005	0	2	2	0.0	0.0	1	0.221	-0.224	-3.49	-3.515	111.0
-4180.487	-300.99503	3	2	300.99503	201.99005	0	2	2	0.0	0.0	1	0.221	-0.23	-3.514	-3.562	111.0
-4180.487	-300.99503	3	2	300.99503	201.99005	0	2	2	0.0	0.0	1	0.221	-0.237	-3.612	-3.562	111.0
-4180.487	-300.99503	3	2	300.99503	201.99005	0	2	2	0.0	0.0	1	0.221	-0.244	-3.663	-3.648	111.0
-4180.487	-300.99503	3	2	300.99503	201.99005	0	2	2	0.0	0.0	1	0.221	-0.25	-3.859	-3.648	111.0
-4180.487	-300.99503	3	2	300.99503	201.99005	0	2	2	0.0	0.0	1	0.221	-0.256	-3.678	-3.685	111.0
-4180.487	-300.99503	3	2	300.99503	201.99005	0	2	2	0.0	0.0	1	0.22	-0.262	-3.79	-3.753	111.0
-4180.487	-300.99503	3	2	300.99503	201.99005	0	2	2	0.0	0.0	1	0.22	-0.266	-3.783	-3.753	111.0
-4180.487	-300.99503	3	2	300.99503	201.99005	0	2	2	0.0	0.0	1	0.22	-0.27	-3.799	-3.784	111.0
-4180.487	-300.99503	3	2	300.99503	201.99005	0	2	2	0.0	0.0	1	0.22	-0.275	-4.024	-3.838	111.0
-4180.487	-300.99503	3	2	300.99503	201.99005	0	2	2	0.0	0.0	1	0.22	-0.279	-3.831	-3.838	111.0
-4180.487	-300.99503	3	2	300.99503	201.99005	0	2	2	0.0	0.0	1	0.22	-0.283	-4.037	-3.863	111.0
-4180.487	-300.99503	3	2	300.99503	201.99005	0	2	2	0.0	0.0	1	0.22	-0.285	-3.673	-3.863	111.0
-4180.487	-300.99503	3	2	300.99503	201.99005	0	2	2	0.0	0.0	1	0.22	-0.289	-3.873	-3.907	111.0
-4180.487	-300.99503	3	2	300.99503	201.99005	0	2	2	0.0	0.0	1	0.22	-0.294	-4.115	-3.926	111.0
-4180.487	-300.99503	3	2	300.99503	201.99005	0	2	2	0.0	0.0	1	0.22	-0.297	-3.777	-3.926	111.0
-4180.487	-300.99503	3	2	300.99503	201.99005	0	2	2	0.0	0.0	1	0.22	-0.301	-3.95	-3.963	111.0
-4180.487	-300.99503	3	2	300.99503	201.99005	0	2	2	0.0	0.0	1	0.219	-0.303	-4.01	-3.977	111.0
-4180.487	-300.99503	3	2	300.99503	201.99005	0	2	2	0.0	0.0	1	0.219	-0.304	-3.737	-3.977	111.0
-4180.487	-300.99503	3	2	300.99503	201.99005	0	2	2	0.0	0.0	1	0.219	-0.306	-4.017	-4.006	111.0
-4180.487	-300.99503	3	2	300.99503	201.99005	0	2	2	0.0	0.0	1	0.219	-0.308	-4.012	-4.006	111.0
-4180.487	-300.99503	3	2	300.99503	201.99005	0	2	2	0.0	0.0	1	0.219	-0.31	-4.0	-4.018	111.0
-4180.487	-300.99503	3	2	300.99503	201.99005	0	2	2	0.0	0.0	1	0.219	-0.313	-4.113	-4.041	111.0
-4180.487	-300.99503	3	2	300.99503	201.99005	0	2	2	0.0	0.0	1	0.219	-0.316	-4.008	-4.041	111.0
-4180.487	-300.99503	3	2	300.99503	201.99005	0	2	2	0.0	0.0	1	0.219	-0.318	-4.078	-4.06	111.0
-4180.487	-300.99503	3	2	300.99503	201.99005	0	2	2	0.0	0.0	1	0.219	-0.32	-4.1	-4.069	111.0
-4180.487	-300.99503	3	2	300.99503	201.99005	0	2	2	0.0	0.0	1	0.219	-0.321	-4.109	-4.069	111.0
-4180.487	-300.99503	3	2	300.99503	201.99005	0	2	2	0.0	0.0	1	0.219	-0.322	-4.124	-4.085	111.0
-4180.487	-300.99503	3	2	300.99503	201.99005	0	2	2	0.0	0.0	1	0.219	-0.322	-4.069	-4.085	111.0
-4180.487	-300.99503	3	2	300.99503	201.99005	0	2	2	0.0	0.0	1	0.218	-0.322	-4.076	-4.092	111.0
-4180.487	-300.99503	3	2	300.99503	201.99005	0	2	2	0.0	0.0	1	0.218	-0.322	-4.107	-4.105	111.0
-4180.487	-300.99503	3	2	300.99503	201.99005	0	2	2	0.0	0.0	1	0.218	-0.323	-4.105	-4.105	111.0
-4180.487	-300.99503	3	2	300.99503	201.99005	0	2	2	0.0	0.0	1	0.218	-0.323	-4.083	-4.11	111.0
-4180.487	-300.99503	3	2	300.99503	201.99005	0	2	2	0.0	0.0	1	0.218	-0.324	-4.123	-4.12	111.0
-4180.487	-300.99503	3	2	300.99503	201.99005	0	2	2	0.0	0.0	1	0.218	-0.325	-4.117	-4.12	111.0
-4180.487	-300.99503	3	2	300.99503	201.99005	0	2	2	0.0	0.0	1	0.218	-0.325	-4.084	-4.125	111.0
-4180.487	-300.99503	3	2	300.99503	201.99005	0	2	2	0.0	0.0	1	0.218	-0.327	-4.128	-4.125	111.0
-4180.487	-300.99503	3	2	300.99503	201.99005	0	2	2	0.0	0.0	1	0.218	-0.329	-4.147	-4.133	111.0
-4180.487	-300.99503	3	2	300.99503	201.99005	0	2	2	0.0	0.0	1	0.218	-0.331	-4.111	-4.14	111.0
-4180.487	-300.99503	3	2	300.99503	201.99005	0	2	2	0.0	0.0	1	0.217	-0.333	-4.155	-4.14	111.0
-4180.487	-300.99503	3	2	300.99503	201.99005	0	2	2	0.0	0.0	1	0.217	-0.335	-4.194	-4.143	111.0
-4180.487	-300.99503	3	2	300.99503	201.99005	0	2	2	0.0	0.0	1	0.217	-0.337	-4.125	-4.149	111.0
-4180.487	-300.99503	3	2	300.99503	201.99005	0	2	2	0.0	0.0	1	0.217	-0.339	-4.155	-4.149	111.0
-4180.487	-300.99503	3	2	300.99503	201.99005	0	2	2	0.0	0.0	1	0.217	-0.341	-4.34	-4.151	111.0
-4180.487	-300.99503	3	2	300.99503	201.99005	0	2	2	0.0	0.0	1	0.217	-0.341	-4.187	-4.151	111.0
-4180.487	-300.99503	3	2	300.99503	201.99005	0	2	2	0.0	0.0	1	0.217	-0.341	-4.204	-4.156	111.0
-4180.487	-300.99503	3	2	300.99503	201.99005	0	2	2	0.0	0.0	1	0.217	-0.34	-4.089	-4.16	111.0
-4180.487	-300.99503	3	2	300.99503	201.99005	1	2	2	0.0	0.0	1	0.217	-0.341	-4.183	-4.16	111.0
-4180.487	-300.99503	3	2	300.99503	201.99005	1	2	2	0.0	0.0	1	0.217	-0.341	-4.154	-4.161	111.0
-4180.487	-300.99503	3	2	300.99503	201.99005	1	2	2	0.0	0.0	1	0.217	-0.341	-4.186	-4.165	111.0
-4180.487	-300.99503	3	2	300.99503	201.99005	1	2	2	0.0	0.0	1	0.216	-0.341	-4.184	-4.165	111.0
-4180.487	-300.99503	3	2	300.99503	201.99005	1	2	2	0.0	0.0	1	0.216	-0.341	-4.172	-4.166	111.0
-4180.487	-300.99503	3	2	300.99503	201.99005	1	2	2	0.0	0.0	1	0.216	-0.341	-4.153	-4.166	111.0
-4180.487	-300.99503	3	2	300.99503	201.99005	1	2	2	0.0	0.0	1	0.216	-0.341	-4.159	-4.169	111.0
-4180.487	-300.99503	3	2	300.99503	201.99005	1	2	2	0.0	0.0	1	0.216	-0.341	-4.199	-4.17	111.0
-4180.487	-300.99503	3	2	300.99503	201.99005	1	2	2	0.0	0.0	1	0.216	-0.341	-4.142	-4.17	111.0
-4180.487	-300.99503	3	2	300.99503	201.99005	1	2	2	0.0	0.0	1	0.216	-0.341	-4.173	-4.172	111.0
-4180.487	-300.99503	3	2	300.99503	201.99005	1	2	2	0.0	0.0	1	0.216	-0.341	-4.164	-4.173	111.0
-4180.487	-300.99503	3	2	300.99503	201.99005	1	2	2	0.0	0.0	1	0.216	-0.341	-4.175	-4.173	111.0
-4180.487	-300.99503	3	2	300.99503	201.99005	1	2	2	0.0	0.0	1	0.216	-0.341	-4.215	-4.174	111.0
-4180.487	-300.99503	3	2	300.99503	201.99005	1	2	2	0.0	0.0	1	0.216	-0.341	-4.155	-4.174	111.0
-4180.487	-300.99503	3	2	300.99503	201.99005	1	2	2	0.0	0.0	1	0.216	-0.341	-4.161	-4.176	111.0
-4180.487	-300.99503	3	2	300.99503	201.99005	1	2	2	0.0	0.0	1	0.216	-0.341	-4.179	-4.176	111.0
-4180.487	-300.99503	3	2	300.99503	201.99005	1	2	2	0.0	0.0	1	0.216	-0.341	-4.178	-4.176	111.0
-4180.487	-300.99503	3	2	300.99503	201.99005	1	2	2	0.0	0.0	1	0.216	-0.341	-4.201	-4.177	111.0
-4180.487	-300.99503	3	2	300.99503	201.99005	1	2	2	0.0	0.0	1	0.216	-0.341	-4.153	-4.179	111.0
-4180.487	-300.99503	3	2	300.99503	201.99005	1	2	2	0.0	0.0	1	0.216	-0.341	-4.176	-4.179	111.0
-4180.487	-300.99503	3	2	300.99503	201.99005	1	2	2	0.0	0.0	1	0.216	-0.341	-4.16	-4.179	111.0
-4180.487	-300.99503	3	2	300.99503	201.99005	1	2	2	0.0	0.0	1	0.216	-0.341	-4.163	-4.179	111.0
-4180.487	-300.99503	3	2	300.99503	201.99005	1	2	2	0.0	0.0	1	0.216	-0.341	-4.2	-4.179	111.0
-4180.487	-300.99503	3	2	300.99503	201.99005	1	2	2	0.0	0.0	1	0.216	-0.341	-4.203	-4.18	111.0
-4180.487	-300.99503	3	2	300.99503	201.99005	1	2	2	0.0	0.0	1	0.216	-0.341	-4.195	-4.18	111.0
-4180.487	-300.99503	3	2	300.99503	201.99005	1	2	2	0.0	0.0	1	0.216	-0.341	-4.221	-4.18	111.0
-4180.487	-300.99503	3	2	300.99503	201.99005	1	2	2	0.0	0.0	1	0.216	-0.341	-4.161	-4.181	111.0
-4180.487	-300.99503	3	2	300.99503	201.99005	1	2	2	0.0	0.0	1	0.216	-0.341	-4.168	-4.181	111.0
-4180.487	-300.99503	3	2	300.99503	201.99005	1	2	2	0.0	0.0	1	0.216	-0.341	-4.162	-4.181	111.0
-4180.487	-300.99503	3	2	300.99503	201.99005	1	2	2	0.0	0.0	1	0.216	-0.341	-4.188	-4.181	111.0
-4180.487	-300.99503	3	2	300.99503	201.99005	1	2	2	0.0	0.0	1	0.216	-0.341	-4.178	-4.181	111.0
-4180.487	-300.99503	3	2	300.99503	201.99005	1	2	2	0.0	0.0	1	0.216	-0.341	-4.168	-4.182	111.0
-4180.487	-300.99503	3	2	300.99503	201.99005	1	2	2	0.0	0.0	1	0.216	-0.341	-4.24	-4.182	111.0
-4180.487	-300.99503	3	2	300.99503	201.99005	1	2	2	0.0	0.0	1	0.216	-0.341	-4.2	-4.182	111.0
-4180.487	-300.99503	3	2	300.99503	201.99005	1	2	2	0.0	0.0	1	0.216	-0.341	-4.173	-4.182	111.0
-4180.487	-300.99503	3	2	300.99503	201.99005	1	2	2	0.0	0.0	1	0.216	-0.34	-4.076	-4.182	111.0
-4180.487	-300.99503	3	2	300.99503	201.99005	1	2	2	0.0	0.0	1	0.216	-0.341	-4.208	-4.183	111.0
-4180.487	-300.99503	3	2	300.99503	201.99005	1	2	2	0.0	0.0	1	0.216	-0.341	-4.188	-4.183	111.0
-4180.487	-300.99503	3	2	300.99503	201.99005	1	2	2	0.0	0.0	1	0.216	-0.341	-4.16	-4.183	111.0
-4180.487	-300.99503	3	2	300.99503	201.99005	1	2	2	0.0	0.0	1	0.216	-0.341	-4.182	-4.183	111.0
-4180.487	-300.99503	3	2	300.99503	201.99005	1	2	2	0.0	0.0	1	0.216	-0.341	-4.303	-4.183	111.0
-4180.487	-300.99503	3	2	300.99503	201.99005	1	2	2	0.0	0.0	1	0.216	-0.341	-4.17	-4.183	111.0
-4180.487	-300.99503	3	2	300.99503	201.99005	1	2	2	0.0	0.0	1	0.216	-0.341	-4.21	-4.183	111.0
-4180.487	-300.99503	3	2	300.99503	201.99005	1	2	2	0.0	0.0	1	0.216	-0.341	-4.212	-4.183	111.0
-4180.487	-300.99503	3	2	300.99503	201.99005	1	2	2	0.0	0.0	1	0.216	-0.341	-4.185	-4.183	111.0
-4180.487	-300.99503	3	2	300.99503	201.99005	1	2	2	0.0	0.0	1	0.216	-0.341	-4.228	-4.184	111.0
-4180.487	-300.99503	3	2	300.99503	201.99005	1	2	2	0.0	0.0	1	0.216	-0.341	-4.213	-4.184	111.0
-4180.487	-300.99503	3	2	300.99503	201.99005	1	2	2	0.0	0.0	1	0.216	-0.341	-4.187	-4.184	111.0
-4180.487	-300.99503	3	2	300.99503	201.99005	1	2	2	0.0	0.0	1	0.216	-0.341	-4.175	-4.184	111.0
-4180.487	-300.99503	3	2	300.99503	201.99005	1	2	2	0.0	0.0	1	0.216	-0.341	-4.197	-4.184	111.0
-4180.487	-300.99503	3	2	300.99503	201.99005	1	2	2	0.0	0.0	1	0.216	-0.341	-4.203	-4.184	111.0
-4180.487	-300.99503	3	2	300.99503	201.99005	1	2	2	0.0	0.0	1	0.216	-0.341	-4.215	-4.184	111.0
-4180.487	-300.99503	3	2	300.99503	201.99005	1	2	2	0.0	0.0	1	0.216	-0.341	-4.188	-4.184	111.0
-4180.487	-300.99503	3	2	300.99503	201.99005	1	2	2	0.0	0.0	1	0.216	-0.341	-4.162	-4.184	111.0
-4180.487	-300.99503	3	2	300.99503	201.99005	1	2	2	0.0	0.0	1	0.216	-0.341	-4.2	-4.184	111.0
-4180.487	-300.99503	3	2	300.99503	201.99005	1	2	2	0.0	0.0	1	0.216	-0.341	-4.19	-4.184	111.0
-4180.487	-300.99503	3	2	300.99503	201.99005	1	2	2	0.0	0.0	1	0.216	-0.341	-4.225	-4.184	111.0
-4180.487	-300.99503	3	2	300.99503	201.99005	1	2	2	0.0	0.0	1	0.216	-0.341	-4.167	-4.184	111.0
-4180.487	-300.99503	3	2	300.99503	201.99005	1	2	2	0.0	0.0	1	0.216	-0.341	-4.197	-4.184	111.0
-4180.487	-300.99503	3	2	300.99503	201.99005	1	2	2	0.0	0.0	1	0.216	-0.341	-4.218	-4.184	111.0
-4180.487	-300.99503	3	2	300.99503	201.99005	1	2	2	0.0	0.0	1	0.216	-0.341	-4.157	-4.184	111.0
-4180.487	-300.99503	3	2	300.99503	201.99005	1	2	2	0.0	0.0	1	0.216	-0.341	-4.197	-4.184	111.0
-4180.487	-300.99503	3	2	300.99503	201.99005	1	2	2	0.0	0.0	1	0.216	-0.341	-4.153	-4.184	111.0
-4180.487	-300.99503	3	2	300.99503	201.99005	1	2	2	0.0	0.0	1	0.216	-0.341	-4.185	-4.184	111.0
-4180.487	-300.99503	3	2	300.99503	201.99005	1	2	2	0.0	0.0	1	0.216	-0.341	-4.175	-4.184	111.0
-4180.487	-300.99503	3	2	300.99503	201.99005	1	2	2	0.0	0.0	1	0.216	-0.341	-4.18	-4.184	111.0
-4180.487	-300.99503	3	2	300.99503	201.99005	1	2	2	0.0	0.0	1	0.216	-0.341	-4.152	-4.184	111.0
-4180.487	-300.99503	3	2	300.99503	201.99005	1	2	2	0.0	0.0	1	0.216	-0.341	-4.207	-4.184	111.0
-4180.487	-300.99503	3	2	300.99503	201.99005	1	2	2	0.0	0.0	1	0.216	-0.341	-4.235	-4.184	111.0
-4180.487	-300.99503	3	2	300.99503	201.99005	1	2	2	0.0	0.0	1	0.216	-0.341	-4.123	-4.184	111.0
-4180.487	-300.99503	3	2	300.99503	201.99005	1	2	2	0.0	0.0	1	0.216	-0.341	-4.173	-4.184	111.0
-4180.487	-300.99503	3	2	300.99503	201.99005	1	2	2	0.0	0.0	1	0.216	-0.341	-4.202	-4.184	111.0
-4180.487	-300.99503	3	2	300.99503	201.99005	1	2	2	0.0	0.0	1	0.216	-0.341	-4.15	-4.184	111.0
-4180.487	-300.99503	3	2	300.99503	201.99005	1	2	2	0.0	0.0	1	0.216	-0.341	-4.23	-4.184	111.0
-4180.487	-300.99503	3	2	300.99503	201.99005	1	2	2	0.0	0.0	1	0.216	-0.341	-4.212	-4.184	111.0
-4180.487	-300.99503	3	2	300.99503	201.99005	1	2	2	0.0	0.0	1	0.216	-0.341	-4.18	-4.184	111.0
-4180.487	-300.99503	3	2	300.99503	201.99005	1	2	2	0.0	0.0	1	0.216	-0.341	-4.185	-4.184	111.0
-4180.487	-300.99503	3	2	300.99503	201.99005	1	2	2	0.0	0.0	1	0.216	-0.341	-4.187	-4.184	111.0
-4180.487	-300.99503	3	2	300.99503	201.99005	1	2	2	0.0	0.0	1	0.216	-0.341	-4.233	-4.184	111.0
-4180.487	-300.99503	3	2	300.99503	201.99005	1	2	2	0.0	0.0	1	0.216	-0.341	-4.21	-4.184	111.0
-4180.487	-300.99503	3	2	300.99503	201.99005	1	2	2	0.0	0.0	1	0.216	-0.341	-4.177	-4.184	111.0
-4180.487	-300.99503	3	2	300.99503	201.99005	1	2	2	0.0	0.0	1	0.216	-0.341	-4.175	-4.184	111.0
-4180.487	-300.99503	3	2	300.99503	201.99005	1	2	2	0.0	0.0	1	0.216	-0.341	-4.21	-4.184	111.0
-4180.487	-300.99503	3	2	300.99503	201.99005	1	2	2	0.0	0.0	1	0.216	-0.341	-4.182	-4.184	111.0
-4180.487	-300.99503	3	2	300.99503	201.99005	1	2	2	0.0	0.0	1	0.216	-0.341	-4.168	-4.184	111.0
-4180.487	-300.99503	3	2	300.99503	201.99005	1	2	2	0.0	0.0	1	0.216	-0.341	-4.182	-4.184	111.0
-4180.487	-300.99503	3	2	300.99503	201.99005	1	2	2	0.0	0.0	1	0.216	-0.341	-4.182	-4.184	111.0
-4180.487	-300.99503	3	2	300.99503	201.99005	1	2	2	0.0	0.0	1	0.216	-0.341	-4.197	-4.184	111.0
-4180.487	-300.99503	3	2	300.99503	201.99005	1	2	2	0.0	0.0	1	0.216	-0.341	-4.27	-4.184	111.0
-4180.487	-300.99503	3	2	300.99503	201.99005	1	2	2	0.0	0.0	1	0.216	-0.341	-4.18	-4.184	111.0
-4180.487	-300.99503	3	2	300.99503	201.99005	1	2	2	0.0	0.0	1	0.216	-0.341	-4.178	-4.184	111.0
-4180.487	-300.99503	3	2	300.99503	201.99005	1	2	2	0.0	0.0	1	0.216	-0.341	-4.18	-4.184	111.0
-4180.487	-300.99503	3	2	300.99503	201.99005	1	2	2	0.0	0.0	1	0.216	-0.341	-4.165	-4.184	111.0
-4180.487	-300.99503	3	2	300.99503	201.99005	1	2	2	0.0	0.0	1	0.216	-0.341	-4.162	-4.184	111.0
-4180.487	-300.99503	3	2	300.99503	201.99005	1	2	2	0.0	0.0	1	0.216	-0.341	-4.175	-4.184	111.0
-4180.487	-300.99503	3	2	300.99503	201.99005	1	2	2	0.0	0.0	1	0.216	-0.341	-4.202	-4.184	111.0
-4180.487	-300.99503	3	2	300.99503	201.99005	1	2	2	0.0	0.0	1	0.216	-0.341	-4.185	-4.184	111.0
-4180.487	-300.99503	3	2	300.99503	201.99005	1	2	2	0.0	0.0	1	0.216	-0.341	-4.158	-4.184	111.0
-4180.487	-300.99503	3	2	300.99503	201.99005	1	2	2	0.0	0.0	1	0.216	-0.341	-4.162	-4.184	111.0
-4180.487	-300.99503	3	2	300.99503	201.99005	1	2	2	0.0	0.0	1	0.216	-0.341	-4.192	-4.184	111.0
-4180.487	-300.99503	3	2	300.99503	201.99005	1	2	2	0.0	0.0	1	0.216	-0.341	-4.188	-4.184	111.0
-4180.487	-300.99503	3	2	300.99503	201.99005	1	2	2	0.0	0.0	1	0.216	-0.341	-4.18	-4.184	111.0
-4180.487	-300.99503	3	2	300.99503	201.99005	1	2	2	0.0	0.0	1	0.216	-0.341	-4.208	-4.184	111.0
-4180.487	-300.99503	3	2	300.99503	201.99005	1	2	2	0.0	0.0	1	0.216	-0.341	-4.2	-4.184	111.0
-4180.487	-300.99503	3	2	300.99503	201.99005	1	2	2	0.0	0.0	1	0.216	-0.341	-4.168	-4.184	111.0
-4180.487	-300.99503	3	2	300.99503	201.99005	1	2	2	0.0	0.0	1	0.216	-0.341	-4.175	-4.184	111.0
-4180.487	-300.99503	3	2	300.99503	201.99005	1	2	2	0.0	0.0	1	0.216	-0.342	-4.415	-4.184	111.0
-4180.487	-300.99503	3	2	300.99503	201.99005	1	2	2	0.0	0.0	1	0.216	-0.343	-4.261	-4.184	111.0
-4180.487	-300.99503	3	2	300.99503	201.99005	1	2	2	0.0	0.0	1	0.216	-0.343	-4.197	-4.184	111.0
-4180.487	-300.99503	3	2	300.99503	201.99005	1	2	2	0.0	0.0	1	0.216	-0.343	-4.22	-4.184	111.0
-4180.487	-300.99503	3	2	300.99503	201.99005	1	2	2	0.0	0.0	1	0.216	-0.343	-4.168	-4.184	111.0
-4180.487	-300.99503	3	2	300.99503	201.99005	1	2	2	0.0	0.0	1	0.216	-0.343	-4.173	-4.184	111.0
-4180.487	-300.99503	3	2	300.99503	201.99005	1	2	2	0.0	0.0	1	0.216	-0.343	-4.193	-4.184	111.0
-4180.487	-300.99503	3	2	300.99503	201.99005	1	2	2	0.0	0.0	1	0.216	-0.343	-4.235	-4.184	111.0
-4180.487	-300.99503	3	2	300.99503	201.99005	1	2	2	0.0	0.0	1	0.216	-0.343	-4.17	-4.184	111.0
-4180.487	-300.99503	3	2	300.99503	201.99005	1	2	2	0.0	0.0	1	0.216	-0.343	-4.142	-4.184	111.0
-4180.487	-300.99503	3	2	300.99503	201.99005	1	2	2	0.0	0.0	1	0.216	-0.343	-4.18	-4.184	111.0
-4180.487	-300.99503	3	2	300.99503	201.99005	1	2	2	0.0	0.0	1	0.216	-0.343	-4.152	-4.184	111.0
-4180.487	-300.99503	3	2	300.99503	201.99005	1	2	2	0.0	0.0	1	0.216	-0.342	-4.063	-4.184	111.0
-4180.487	-300.99503	3	2	300.99503	201.99005	1	2	2	0.0	0.0	1	0.216	-0.342	-4.183	-4.184	111.0
-4180.487	-300.99503	3	2	300.99503	201.99005	1	2	2	0.0	0.0	1	0.216	-0.342	-4.231	-4.184	111.0
-4180.487	-300.99503	3	2	300.99503	201.99005	1	2	2	0.0	0.0	1	0.216	-0.341	-4.223	-4.184	111.0
-4180.487	-300.99503	3	2	300.99503	201.99005	1	2	2	0.0	0.0	1	0.216	-0.341	-4.16	-4.184	111.0
-4180.487	-300.99503	3	2	300.99503	201.99005	1	2	2	0.0	0.0	1	0.216	-0.341	-4.177	-4.184	111.0
-4180.487	-300.99503	3	2	300.99503	201.99005	1	2	2	0.0	0.0	1	0.216	-0.34	-4.102	-4.184	111.0
-4180.487	-300.99503	3	2	300.99503	201.99005	1	2	2	0.0	0.0	1	0.216	-0.341	-4.153	-4.184	111.0
-4180.487	-300.99503	3	2	300.99503	201.99005	1	2	2	0.0	0.0	1	0.216	-0.341	-4.215	-4.184	111.0
-4180.487	-300.99503	3	2	300.99503	201.99005	1	2	2	0.0	0.0	1	0.216	-0.341	-4.13	-4.184	111.0
-4180.487	-300.99503	3	2	300.99503	201.99005	1	2	2	0.0	0.0	1	0.216	-0.341	-4.17	-4.184	111.0
-4180.487	-300.99503	3	2	300.99503	201.99005	1	2	2	0.0	0.0	1	0.216	-0.341	-4.195	-4.184	111.0
-4180.487	-300.99503	3	2	300.99503	201.99005	1	2	2	0.0	0.0	1	0.216	-0.341	-4.157	-4.184	111.0
-4180.487	-300.99503	3	2	300.99503	201.99005	1	2	2	0.0	0.0	1	0.216	-0.341	-4.2	-4.184	111.0
-4180.487	-300.99503	3	2	300.99503	201.99005	1	2	2	0.0	0.0	1	0.216	-0.341	-4.177	-4.184	111.0
-4180.487	-300.99503	3	2	300.99503	201.99005	1	2	2	0.0	0.0	1	0.216	-0.341	-4.182	-4.184	111.0
-4180.487	-300.99503	3	2	300.99503	201.99005	1	2	2	0.0	0.0	1	0.216	-0.341	-4.218	-4.184	111.0
-4180.487	-300.99503	3	2	300.99503	201.99005	1	2	2	0.0	0.0	1	0.216	-0.341	-4.165	-4.184	111.0
-4180.487	-300.99503	3	2	300.99503	201.99005	1	2	2	0.0	0.0	1	0.216	-0.341	-4.26	-4.184	111.0
-4180.487	-300.99503	3	2	300.99503	201.99005	1	2	2	0.0	0.0	1	0.216	-0.341	-4.245	-4.184	111.0
-4180.487	-300.99503	3	2	300.99503	201.99005	1	2	2	0.0	0.0	1	0.216	-0.341	-4.193	-4.184	111.0
-4180.487	-300.99503	3	2	300.99503	201.99005	1	2	2	0.0	0.0	1	0.216	-0.341	-4.159	-4.184	111.0
-4180.487	-300.99503	3	2	300.99503	201.99005	1	2	2	0.0	0.0	1	0.216	-0.341	-4.195	-4.184	111.0
-4180.487	-300.99503	3	2	300.99503	201.99005	1	2	2	0.0	0.0	1	0.216	-0.341	-4.14	-4.184	111.0
-4180.487	-300.99503	3	2	300.99503	201.99005	1	2	2	0.0	0.0	1	0.216	-0.341	-4.203	-4.184	111.0
-4180.487	-300.99503	3	2	300.99503	201.99005	1	2	2	0.0	0.0	1	0.216	-0.341	-4.195	-4.184	111.0
-4180.487	-300.99503	3	2	300.99503	201.99005	1	2	2	0.0	0.0	1	0.216	-0.341	-4.175	-4.184	111.0
-4180.487	-300.99503	3	2	300.99503	201.99005	1	2	2	0.0	0.0	1	0.216	-0.341	-4.17	-4.184	111.0
-4180.487	-300.99503	3	2	300.99503	201.99005	1	2	2	0.0	0.0	1	0.216	-0.341	-4.167	-4.184	111.0
-4180.487	-300.99503	3	2	300.99503	201.99005	1	2	2	0.0	0.0	1	0.216	-0.341	-4.217	-4.184	111.0
-4180.487	-300.99503	3	2	300.99503	201.99005	1	2	2	0.0	0.0	1	0.216	-0.341	-4.166	-4.184	111.0
-4180.487	-300.99503	3	2	300.99503	201.99005	1	2	2	0.0	0.0	1	0.216	-0.341	-4.185	-4.184	111.0
-4180.487	-300.99503	3	2	300.99503	201.99005	1	2	2	0.0	0.0	1	0.216	-0.341	-4.202	-4.184	111.0
-4180.487	-300.99503	3	2	300.99503	201.99005	1	2	2	0.0	0.0	1	0.216	-0.341	-4.19	-4.184	111.0
-4180.487	-300.99503	3	2	300.99503	201.99005	1	2	2	0.0	0.0	1	0.216	-0.341	-4.165	-4.184	111.0
-4180.487	-300.99503	3	2	300.99503	201.99005	1	2	2	0.0	0.0	1	0.216	-0.341	-4.249	-4.184	111.0
-4180.487	-300.99503	3	2	300.99503	201.99005	1	2	2	0.0	0.0	1	0.216	-0.341	-4.195	-4.184	111.0
-4180.487	-300.99503	3	2	300.99503	201.99005	1	2	2	0.0	0.0	1	0.216	-0.341	-4.21	-4.184	111.0
-4180.487	-300.99503	3	2	300.99503	201.99005	1	2	2	0.0	0.0	1	0.216	-0.341	-4.125	-4.184	111.0
-4180.487	-300.99503	3	2	300.99503	201.99005	1	2	2	0.0	0.0	1	0.216	-0.341	-4.238	-4.184	111.0
-4180.487	-300.99503	3	2	300.99503	201.99005	1	2	2	0.0	0.0	1	0.216	-0.341	-4.218	-4.184	111.0
[truncated: 7,248 more rows]
