# Supplementary material for: Just noticeable differences for elbow joint torque feedback
Source: Sci Rep. 2021 Dec 7;11:23553. doi: 10.1038/s41598-021-02630-3 (PMC8651665; doi:10.1038/s41598-021-02630-3)
Supplement: Supplementary file 2 — Supplementary Information. [file 41598_2021_2630_MOESM2_ESM.zip › SupplementaryData_ScientificReports_KimAsbeck2021/S1_W2E.csv]

data 1	data 2	data 3	data 4	data 5	data 6	data 7	data 8	data 9	data 10	data 11	data 12	data 13	data 14	data 15	data 16	data 17
0.0	0.0	1	1	400.0	400.0	0	1	1	155.62384	92.319565	0	0.216	0.0	0.026	0.0	1111.0
0.0	0.0	1	1	400.0	400.0	0	1	1	155.62384	92.319565	0	0.216	0.0	-0.006	0.0	1111.0
0.0	0.0	1	1	400.0	400.0	0	1	1	155.62384	92.319565	0	0.216	0.0	0.008	0.0	1111.0
0.0	0.0	1	1	400.0	400.0	0	1	1	155.62384	92.319565	0	0.216	0.0	-0.007	0.0	1111.0
0.0	0.0	1	1	400.0	400.0	0	1	1	155.62384	92.319565	0	0.216	-0.001	-0.019	0.0	1111.0
0.0	0.0	1	1	400.0	400.0	0	1	1	155.62384	92.319565	0	0.216	0.0	-0.003	0.0	1111.0
0.0	0.0	1	1	400.0	400.0	0	1	1	155.62384	92.319565	0	0.216	-0.001	-0.018	0.0	1111.0
0.0	0.0	1	1	400.0	400.0	0	1	1	155.62384	92.319565	0	0.216	-0.001	-0.016	0.0	1111.0
0.0	0.0	1	1	400.0	400.0	0	1	1	155.62384	92.319565	0	0.216	-0.001	-0.021	0.0	1111.0
0.0	0.0	1	1	400.0	400.0	0	1	1	155.62384	92.319565	0	0.216	-0.001	-0.016	0.0	1111.0
0.0	0.0	1	1	400.0	400.0	0	1	1	155.62384	92.319565	0	0.216	0.0	0.016	0.0	1111.0
0.0	0.0	1	1	400.0	400.0	0	1	1	155.62384	92.319565	0	0.216	0.0	-0.011	0.0	1111.0
0.0	0.0	1	1	400.0	400.0	0	1	1	155.62384	92.319565	0	0.215	-0.001	-0.016	0.0	1111.0
0.0	0.0	1	1	400.0	400.0	0	1	1	155.62384	92.319565	0	0.215	0.0	0.011	0.0	1111.0
0.0	0.0	1	1	400.0	400.0	0	1	1	155.62384	92.319565	0	0.215	0.0	0.015	0.0	1111.0
0.0	0.0	1	1	400.0	400.0	0	1	1	155.62384	92.319565	0	0.215	0.0	0.001	0.0	1111.0
0.0	0.0	1	1	400.0	400.0	0	1	1	155.62384	92.319565	0	0.215	-0.001	-0.014	0.0	1111.0
0.0	0.0	1	1	400.0	400.0	0	1	1	155.62384	92.319565	0	0.215	-0.001	-0.034	0.0	1111.0
0.0	0.0	1	1	400.0	400.0	0	1	1	155.62384	92.319565	0	0.215	-0.001	-0.043	0.0	1111.0
0.0	0.0	1	1	400.0	400.0	0	1	1	155.62384	92.319565	0	0.215	0.0	0.001	0.0	1111.0
0.0	0.0	1	1	400.0	400.0	0	1	1	155.62384	92.319565	0	0.215	0.0	0.021	0.0	1111.0
0.0	0.0	1	1	400.0	400.0	0	1	1	155.62384	92.319565	0	0.215	0.0	0.03	0.0	1111.0
0.0	0.0	1	1	400.0	400.0	0	1	1	155.62384	92.319565	0	0.215	0.0	0.011	0.0	1111.0
0.0	0.0	1	1	400.0	400.0	0	1	1	155.62384	92.319565	0	0.215	0.0	0.031	0.0	1111.0
0.0	0.0	1	1	400.0	400.0	0	1	1	155.62384	92.319565	0	0.215	0.0	0.084	0.0	1111.0
0.0	0.0	1	1	400.0	400.0	0	1	1	155.62384	92.319565	0	0.215	-0.001	-0.18	0.0	1111.0
0.0	0.0	1	1	400.0	400.0	0	1	1	155.62384	92.319565	0	0.215	0.0	-0.009	0.0	1111.0
0.0	0.0	1	1	400.0	400.0	0	1	1	155.62384	92.319565	0	0.215	0.0	-0.005	0.0	1111.0
0.0	0.0	1	1	400.0	400.0	0	1	1	155.62384	92.319565	0	0.215	0.0	-0.001	0.0	1111.0
0.0	0.0	1	1	400.0	400.0	0	1	1	155.62384	92.319565	0	0.215	0.0	-0.012	0.0	1111.0
0.0	0.0	1	1	400.0	400.0	0	1	1	155.62384	92.319565	0	0.215	0.0	-0.009	0.0	1111.0
0.0	0.0	1	1	400.0	400.0	0	1	1	155.62384	92.319565	0	0.215	0.0	-0.006	0.0	1111.0
0.0	0.0	1	1	400.0	400.0	0	1	1	155.62384	92.319565	0	0.215	0.0	-0.011	0.0	1111.0
0.0	0.0	1	1	400.0	400.0	0	1	1	155.62384	92.319565	0	0.215	0.0	-0.003	0.0	1111.0
0.0	0.0	1	1	400.0	400.0	0	1	1	155.62384	92.319565	0	0.215	0.0	0.076	0.0	1111.0
0.0	0.0	1	1	400.0	400.0	0	1	1	155.62384	92.319565	0	0.215	-0.001	-0.031	0.0	1111.0
0.0	0.0	1	1	400.0	400.0	0	1	1	155.62384	92.319565	0	0.215	0.0	0.006	0.0	1111.0
0.0	0.0	1	1	400.0	400.0	0	1	1	155.62384	92.319565	0	0.215	0.0	0.01	0.0	1111.0
0.0	0.0	1	1	400.0	400.0	0	1	1	155.62384	92.319565	0	0.215	0.0	-0.004	0.0	1111.0
0.0	0.0	1	1	400.0	400.0	0	1	1	155.62384	92.319565	0	0.215	0.0	0.007	0.0	1111.0
0.0	0.0	1	1	400.0	400.0	0	1	1	155.62384	92.319565	0	0.215	0.0	0.055	0.0	1111.0
0.0	0.0	1	1	400.0	400.0	0	1	1	155.62384	92.319565	0	0.215	0.0	0.017	0.0	1111.0
0.0	0.0	1	1	400.0	400.0	0	1	1	155.62384	92.319565	0	0.215	0.0	0.006	0.0	1111.0
0.0	0.0	1	1	400.0	400.0	0	1	1	155.62384	92.319565	0	0.215	0.0	0.041	0.0	1111.0
0.0	0.0	1	1	400.0	400.0	0	1	1	155.62384	92.319565	0	0.215	0.0	-0.001	0.0	1111.0
0.0	0.0	1	1	400.0	400.0	0	1	1	155.62384	92.319565	0	0.215	0.0	0.033	0.0	1111.0
0.0	0.0	1	1	400.0	400.0	0	1	1	155.62384	92.319565	0	0.215	0.0	0.094	0.0	1111.0
0.0	0.0	1	1	400.0	400.0	0	1	1	155.62384	92.319565	0	0.215	0.0	0.002	0.0	1111.0
0.0	0.0	1	1	400.0	400.0	0	1	1	155.62384	92.319565	0	0.215	0.0	-0.009	0.0	1111.0
0.0	0.0	1	1	400.0	400.0	0	1	1	155.62384	92.319565	0	0.215	-0.001	-0.02	0.0	1111.0
0.0	0.0	1	1	400.0	400.0	0	1	1	155.62384	92.319565	0	0.215	-0.001	-0.015	0.0	1111.0
0.0	0.0	1	1	400.0	400.0	0	1	1	155.62384	92.319565	0	0.215	0.0	-0.003	0.0	1111.0
0.0	0.0	1	1	400.0	400.0	0	1	1	155.62384	92.319565	0	0.215	-0.001	-0.117	0.0	1111.0
0.0	0.0	1	1	400.0	400.0	0	1	1	155.62384	92.319565	0	0.215	0.0	0.02	0.0	1111.0
0.0	0.0	1	1	400.0	400.0	0	1	1	155.62384	92.319565	0	0.215	-0.001	-0.046	0.0	1111.0
0.0	0.0	1	1	400.0	400.0	0	1	1	155.62384	92.319565	0	0.215	-0.001	-0.014	0.0	1111.0
0.0	0.0	1	1	400.0	400.0	0	1	1	155.62384	92.319565	0	0.215	-0.001	-0.02	0.0	1111.0
0.0	0.0	1	1	400.0	400.0	0	1	1	155.62384	92.319565	0	0.215	0.0	-0.008	0.0	1111.0
0.0	0.0	1	1	400.0	400.0	0	1	1	155.62384	92.319565	0	0.215	-0.001	-0.014	0.0	1111.0
0.0	0.0	1	1	400.0	400.0	0	1	1	155.62384	92.319565	0	0.215	-0.001	-0.013	0.0	1111.0
0.0	0.0	1	1	400.0	400.0	0	1	1	155.62384	92.319565	0	0.215	-0.001	-0.031	0.0	1111.0
0.0	0.0	1	1	400.0	400.0	0	1	1	155.62384	92.319565	0	0.215	0.0	-0.01	0.0	1111.0
0.0	0.0	1	1	400.0	400.0	0	1	1	155.62384	92.319565	0	0.215	0.0	-0.002	0.0	1111.0
0.0	0.0	1	1	400.0	400.0	0	1	1	155.62384	92.319565	0	0.215	-0.001	-0.022	0.0	1111.0
0.0	0.0	1	1	400.0	400.0	0	1	1	155.62384	92.319565	0	0.215	0.0	0.012	0.0	1111.0
0.0	0.0	1	1	400.0	400.0	0	1	1	155.62384	92.319565	0	0.215	0.0	0.0	0.0	1111.0
0.0	0.0	1	1	400.0	400.0	0	1	1	155.62384	92.319565	0	0.215	-0.001	-0.017	0.0	1111.0
0.0	0.0	1	1	400.0	400.0	0	1	1	155.62384	92.319565	0	0.215	-0.001	-0.205	0.0	1111.0
0.0	0.0	1	1	400.0	400.0	0	1	1	155.62384	92.319565	0	0.215	0.0	0.009	0.0	1111.0
0.0	0.0	1	1	400.0	400.0	0	1	1	155.62384	92.319565	0	0.215	-0.001	-0.025	0.0	1111.0
0.0	0.0	1	1	400.0	400.0	0	1	1	155.62384	92.319565	0	0.215	0.0	-0.007	0.0	1111.0
0.0	0.0	1	1	400.0	400.0	0	1	1	155.62384	92.319565	0	0.215	0.0	-0.005	0.0	1111.0
0.0	0.0	1	1	400.0	400.0	0	1	1	155.62384	92.319565	0	0.215	-0.001	-0.016	0.0	1111.0
0.0	0.0	1	1	400.0	400.0	0	1	1	155.62384	92.319565	0	0.215	-0.001	-0.051	0.0	1111.0
0.0	0.0	1	1	400.0	400.0	0	1	1	155.62384	92.319565	0	0.215	0.0	-0.011	0.0	1111.0
0.0	0.0	1	1	400.0	400.0	0	1	1	155.62384	92.319565	0	0.215	0.0	0.003	0.0	1111.0
0.0	0.0	1	1	400.0	400.0	0	1	1	155.62384	92.319565	0	0.215	0.0	-0.008	0.0	1111.0
0.0	0.0	1	1	400.0	400.0	0	1	1	155.62384	92.319565	0	0.215	-0.001	-0.022	0.0	1111.0
0.0	0.0	1	1	400.0	400.0	0	1	1	155.62384	92.319565	0	0.215	0.0	-0.006	0.0	1111.0
0.0	0.0	1	1	400.0	400.0	0	1	1	155.62384	92.319565	0	0.215	-0.001	-0.04	0.0	1111.0
0.0	0.0	1	1	400.0	400.0	0	1	1	155.62384	92.319565	0	0.215	0.0	-0.008	0.0	1111.0
0.0	0.0	1	1	400.0	400.0	0	1	1	155.62384	92.319565	0	0.215	0.0	-0.003	0.0	1111.0
0.0	0.0	1	1	400.0	400.0	0	1	1	155.62384	92.319565	0	0.215	0.0	0.047	0.0	1111.0
0.0	0.0	1	1	400.0	400.0	0	1	1	155.62384	92.319565	0	0.215	-0.001	-0.044	0.0	1111.0
0.0	0.0	1	1	400.0	400.0	0	1	1	155.62384	92.319565	0	0.215	0.0	0.023	0.0	1111.0
0.0	0.0	1	1	400.0	400.0	0	1	1	155.62384	92.319565	0	0.215	-0.001	-0.013	0.0	1111.0
0.0	0.0	1	1	400.0	400.0	0	1	1	155.62384	92.319565	0	0.215	0.0	0.016	0.0	1111.0
0.0	0.0	1	1	400.0	400.0	0	1	1	155.62384	92.319565	0	0.215	0.0	0.019	0.0	1111.0
0.0	0.0	1	1	400.0	400.0	0	1	1	155.62384	92.319565	0	0.215	-0.002	-0.167	0.0	1111.0
0.0	0.0	1	1	400.0	400.0	0	1	1	155.62384	92.319565	0	0.215	0.0	-0.009	0.0	1111.0
0.0	0.0	1	1	400.0	400.0	0	1	1	155.62384	92.319565	0	0.215	0.0	0.002	0.0	1111.0
0.0	0.0	1	1	400.0	400.0	0	1	1	155.62384	92.319565	0	0.215	0.0	0.051	0.0	1111.0
0.0	0.0	1	1	400.0	400.0	0	1	1	155.62384	92.319565	0	0.215	-0.001	-0.038	0.0	1111.0
0.0	0.0	1	1	400.0	400.0	0	1	1	155.62384	92.319565	0	0.215	-0.001	-0.058	0.0	1111.0
0.0	0.0	1	1	400.0	400.0	0	1	1	155.62384	92.319565	0	0.215	0.0	0.002	0.0	1111.0
0.0	0.0	1	1	400.0	400.0	0	1	1	155.62384	92.319565	0	0.215	0.0	-0.001	0.0	1111.0
0.0	0.0	1	1	400.0	400.0	0	1	1	155.62384	92.319565	0	0.215	0.0	-0.005	0.0	1111.0
0.0	0.0	1	1	400.0	400.0	0	1	1	155.62384	92.319565	0	0.215	0.0	0.018	0.0	1111.0
0.0	0.0	1	1	400.0	400.0	0	1	1	155.62384	92.319565	0	0.215	-0.001	-0.123	0.0	1111.0
0.0	0.0	1	1	400.0	400.0	0	1	1	155.62384	92.319565	0	0.215	0.0	0.019	0.0	1111.0
0.0	0.0	1	1	400.0	400.0	0	1	1	155.62384	92.319565	0	0.215	0.0	0.03	0.0	1111.0
0.0	0.0	1	1	400.0	400.0	0	1	1	155.62384	92.319565	0	0.215	0.0	0.017	0.0	1111.0
0.0	0.0	1	1	400.0	400.0	0	1	1	155.62384	92.319565	0	0.215	0.0	0.002	0.0	1111.0
0.0	0.0	1	1	400.0	400.0	0	1	1	155.62384	92.319565	0	0.215	0.0	0.004	0.0	1111.0
0.0	0.0	1	1	400.0	400.0	0	1	1	155.62384	92.319565	0	0.215	-0.001	-0.012	0.0	1111.0
0.0	0.0	1	1	400.0	400.0	0	1	1	155.62384	92.319565	0	0.215	0.0	0.033	0.0	1111.0
0.0	0.0	1	1	400.0	400.0	0	1	1	155.62384	92.319565	0	0.215	0.0	0.0	0.0	1111.0
0.0	0.0	1	1	400.0	400.0	0	1	1	155.62384	92.319565	0	0.215	0.0	0.006	0.0	1111.0
0.0	0.0	1	1	400.0	400.0	0	1	1	155.62384	92.319565	0	0.215	-0.001	-0.03	0.0	1111.0
0.0	0.0	1	1	400.0	400.0	0	1	1	155.62384	92.319565	0	0.215	-0.001	-0.015	0.0	1111.0
0.0	0.0	1	1	400.0	400.0	0	1	1	155.62384	92.319565	0	0.215	-0.001	-0.051	0.0	1111.0
0.0	0.0	1	1	400.0	400.0	0	1	1	155.62384	92.319565	0	0.215	0.0	-0.009	0.0	1111.0
0.0	0.0	1	1	400.0	400.0	0	1	1	155.62384	92.319565	0	0.215	0.0	0.006	0.0	1111.0
0.0	0.0	1	1	400.0	400.0	0	1	1	155.62384	92.319565	0	0.215	-0.001	-0.013	0.0	1111.0
0.0	0.0	1	1	400.0	400.0	0	1	1	155.62384	92.319565	0	0.215	-0.001	-0.032	0.0	1111.0
0.0	0.0	1	1	400.0	400.0	0	1	1	155.62384	92.319565	0	0.215	0.0	0.029	0.0	1111.0
0.0	0.0	1	1	400.0	400.0	0	1	1	155.62384	92.319565	0	0.215	0.0	0.0	0.0	1111.0
0.0	0.0	1	1	400.0	400.0	0	1	1	155.62384	92.319565	0	0.215	0.0	0.008	0.0	1111.0
0.0	0.0	1	1	400.0	400.0	0	1	1	155.62384	92.319565	0	0.215	0.0	-0.011	0.0	1111.0
0.0	0.0	1	1	400.0	400.0	0	1	1	155.62384	92.319565	0	0.215	0.0	-0.005	0.0	1111.0
0.0	0.0	1	1	400.0	400.0	0	1	1	155.62384	92.319565	0	0.215	0.0	0.038	0.0	1111.0
0.0	0.0	1	1	400.0	400.0	0	1	1	155.62384	92.319565	0	0.215	0.0	-0.008	0.0	1111.0
0.0	0.0	1	1	400.0	400.0	0	1	1	155.62384	92.319565	0	0.215	-0.001	-0.013	0.0	1111.0
0.0	0.0	1	1	400.0	400.0	0	1	1	155.62384	92.319565	0	0.215	0.0	0.021	0.0	1111.0
0.0	0.0	1	1	400.0	400.0	0	1	1	155.62384	92.319565	0	0.215	0.0	0.022	0.0	1111.0
0.0	0.0	1	1	400.0	400.0	0	1	1	155.62384	92.319565	0	0.215	0.0	-0.009	0.0	1111.0
0.0	0.0	1	1	400.0	400.0	0	1	1	155.62384	92.319565	0	0.215	-0.001	-0.058	0.0	1111.0
0.0	0.0	1	1	400.0	400.0	0	1	1	155.62384	92.319565	0	0.215	-0.001	-0.044	0.0	1111.0
0.0	0.0	1	1	400.0	400.0	0	1	1	155.62384	92.319565	0	0.215	0.0	0.016	0.0	1111.0
0.0	0.0	1	1	400.0	400.0	0	1	1	155.62384	92.319565	0	0.215	-0.001	-0.134	0.0	1111.0
0.0	0.0	1	1	400.0	400.0	0	1	1	155.62384	92.319565	0	0.215	0.0	0.002	0.0	1111.0
0.0	0.0	1	1	400.0	400.0	0	1	1	155.62384	92.319565	0	0.215	-0.001	-0.02	0.0	1111.0
0.0	0.0	1	1	400.0	400.0	0	1	1	155.62384	92.319565	0	0.215	0.0	-0.003	0.0	1111.0
0.0	0.0	1	1	400.0	400.0	0	1	1	155.62384	92.319565	0	0.215	-0.001	-0.041	0.0	1111.0
0.0	0.0	1	1	400.0	400.0	0	1	1	155.62384	92.319565	0	0.215	0.0	0.064	0.0	1111.0
0.0	0.0	1	1	400.0	400.0	0	1	1	155.62384	92.319565	0	0.215	0.0	-0.005	0.0	1111.0
0.0	0.0	1	1	400.0	400.0	0	1	1	155.62384	92.319565	0	0.215	0.0	-0.008	0.0	1111.0
0.0	0.0	1	1	400.0	400.0	0	1	1	155.62384	92.319565	0	0.215	0.0	-0.009	0.0	1111.0
0.0	0.0	1	1	400.0	400.0	0	1	1	155.62384	92.319565	0	0.215	-0.001	-0.116	0.0	1111.0
0.0	0.0	1	1	400.0	400.0	0	1	1	155.62384	92.319565	0	0.215	0.0	0.078	0.0	1111.0
0.0	0.0	1	1	400.0	400.0	0	1	1	155.62384	92.319565	0	0.215	0.0	-0.003	0.0	1111.0
0.0	0.0	1	1	400.0	400.0	0	1	1	155.62384	92.319565	0	0.215	-0.001	-0.018	0.0	1111.0
0.0	0.0	1	1	400.0	400.0	0	1	1	155.62384	92.319565	0	0.215	-0.001	-0.04	0.0	1111.0
0.0	0.0	1	1	400.0	400.0	0	1	1	155.62384	92.319565	0	0.215	0.0	0.044	0.0	1111.0
0.0	0.0	1	1	400.0	400.0	0	1	1	155.62384	92.319565	0	0.215	0.0	-0.001	0.0	1111.0
0.0	0.0	1	1	400.0	400.0	0	1	1	155.62384	92.319565	0	0.215	-0.001	-0.038	0.0	1111.0
0.0	0.0	1	1	400.0	400.0	0	1	1	155.62384	92.319565	0	0.215	-0.001	-0.029	0.0	1111.0
0.0	0.0	1	1	400.0	400.0	0	1	1	155.62384	92.319565	0	0.215	0.0	-0.005	0.0	1111.0
0.0	0.0	1	1	400.0	400.0	0	1	1	155.62384	92.319565	0	0.215	0.0	0.014	0.0	1111.0
0.0	0.0	1	1	400.0	400.0	0	1	1	155.62384	92.319565	0	0.215	0.0	-0.004	0.0	1111.0
0.0	0.0	1	1	400.0	400.0	0	1	1	155.62384	92.319565	0	0.215	0.0	0.012	0.0	1111.0
0.0	0.0	1	1	400.0	400.0	0	1	1	155.62384	92.319565	0	0.215	-0.001	-0.015	0.0	1111.0
0.0	0.0	1	1	400.0	400.0	0	1	1	155.62384	92.319565	0	0.215	-0.001	-0.107	0.0	1111.0
0.0	0.0	1	1	400.0	400.0	0	1	1	155.62384	92.319565	0	0.215	0.0	0.019	0.0	1111.0
0.0	0.0	1	1	400.0	400.0	0	1	1	155.62384	92.319565	0	0.215	-0.001	-0.013	0.0	1111.0
0.0	0.0	1	1	400.0	400.0	0	1	1	155.62384	92.319565	0	0.215	0.0	0.001	0.0	1111.0
0.0	0.0	1	1	400.0	400.0	0	1	1	155.62384	92.319565	0	0.215	-0.001	-0.016	0.0	1111.0
0.0	0.0	1	1	400.0	400.0	0	1	1	155.62384	92.319565	0	0.215	0.0	0.003	0.0	1111.0
0.0	0.0	1	1	400.0	400.0	0	1	1	155.62384	92.319565	0	0.215	0.0	0.029	0.0	1111.0
0.0	0.0	1	1	400.0	400.0	0	1	1	155.62384	92.319565	0	0.215	-0.001	-0.031	0.0	1111.0
0.0	0.0	1	1	400.0	400.0	0	1	1	155.62384	92.319565	0	0.215	-0.001	-0.043	0.0	1111.0
0.0	0.0	1	1	400.0	400.0	0	1	1	155.62384	92.319565	0	0.215	-0.001	-0.119	0.0	1111.0
0.0	0.0	1	1	400.0	400.0	0	1	1	155.62384	92.319565	0	0.215	-0.001	-0.026	0.0	1111.0
0.0	0.0	1	1	400.0	400.0	0	1	1	155.62384	92.319565	0	0.215	-0.001	-0.024	0.0	1111.0
0.0	0.0	1	1	400.0	400.0	0	1	1	155.62384	92.319565	0	0.215	0.0	0.055	0.0	1111.0
0.0	0.0	1	1	400.0	400.0	0	1	1	155.62384	92.319565	0	0.215	0.0	0.099	0.0	1111.0
0.0	0.0	1	1	400.0	400.0	0	1	1	155.62384	92.319565	0	0.215	0.0	-0.004	0.0	1111.0
0.0	0.0	1	1	400.0	400.0	0	1	1	155.62384	92.319565	0	0.215	0.0	0.04	0.0	1111.0
0.0	0.0	1	1	400.0	400.0	0	1	1	155.62384	92.319565	0	0.215	-0.001	-0.018	0.0	1111.0
0.0	0.0	1	1	400.0	400.0	0	1	1	155.62384	92.319565	0	0.215	0.0	0.016	0.0	1111.0
0.0	0.0	1	1	400.0	400.0	0	1	1	155.62384	92.319565	0	0.215	-0.001	-0.115	0.0	1111.0
0.0	0.0	1	1	400.0	400.0	0	1	1	155.62384	92.319565	0	0.215	0.0	0.012	0.0	1111.0
0.0	0.0	1	1	400.0	400.0	0	1	1	155.62384	92.319565	0	0.215	-0.001	-0.016	0.0	1111.0
0.0	0.0	1	1	400.0	400.0	0	1	1	155.62384	92.319565	0	0.215	0.0	0.003	0.0	1111.0
0.0	0.0	1	1	400.0	400.0	0	1	1	155.62384	92.319565	0	0.215	0.0	0.0	0.0	1111.0
0.0	0.0	1	1	400.0	400.0	0	1	1	155.62384	92.319565	0	0.215	0.0	0.019	0.0	1111.0
0.0	0.0	1	1	400.0	400.0	0	1	1	155.62384	92.319565	0	0.215	-0.001	-0.028	0.0	1111.0
0.0	0.0	1	1	400.0	400.0	0	1	1	155.62384	92.319565	0	0.215	-0.001	-0.017	0.0	1111.0
0.0	0.0	1	1	400.0	400.0	0	1	1	155.62384	92.319565	0	0.215	0.0	0.007	0.0	1111.0
0.0	0.0	1	1	400.0	400.0	0	1	1	155.62384	92.319565	0	0.215	0.0	0.002	0.0	1111.0
0.0	0.0	1	1	400.0	400.0	0	1	1	155.62384	92.319565	0	0.215	-0.001	-0.035	0.0	1111.0
0.0	0.0	1	1	400.0	400.0	0	1	1	155.62384	92.319565	0	0.215	0.0	0.013	0.0	1111.0
0.0	0.0	1	1	400.0	400.0	0	1	1	155.62384	92.319565	0	0.215	0.0	0.008	0.0	1111.0
0.0	0.0	1	1	400.0	400.0	0	1	1	155.62384	92.319565	0	0.215	-0.001	-0.028	0.0	1111.0
0.0	0.0	1	1	400.0	400.0	0	1	1	155.62384	92.319565	0	0.215	-0.001	-0.014	0.0	1111.0
0.0	0.0	1	1	400.0	400.0	0	1	1	155.62384	92.319565	0	0.215	0.0	0.004	0.0	1111.0
0.0	0.0	1	1	400.0	400.0	0	1	1	155.62384	92.319565	0	0.215	-0.001	-0.017	0.0	1111.0
0.0	0.0	1	1	400.0	400.0	0	1	1	155.62384	92.319565	0	0.215	0.0	0.002	0.0	1111.0
0.0	0.0	1	1	400.0	400.0	0	1	1	155.62384	92.319565	0	0.215	0.0	0.012	0.0	1111.0
0.0	0.0	1	1	400.0	400.0	0	1	1	155.62384	92.319565	0	0.215	0.0	0.02	0.0	1111.0
0.0	0.0	1	1	400.0	400.0	0	1	1	155.62384	92.319565	0	0.215	0.0	0.019	0.0	1111.0
0.0	0.0	1	1	400.0	400.0	0	1	1	155.62384	92.319565	0	0.215	-0.001	-0.153	0.0	1111.0
0.0	0.0	1	1	400.0	400.0	0	1	1	155.62384	92.319565	0	0.215	0.0	-0.004	0.0	1111.0
0.0	0.0	1	1	400.0	400.0	0	1	1	155.62384	92.319565	0	0.215	0.0	-0.003	0.0	1111.0
0.0	0.0	1	1	400.0	400.0	0	1	1	155.62384	92.319565	0	0.215	0.0	0.006	0.0	1111.0
0.0	0.0	1	1	400.0	400.0	0	1	1	155.62384	92.319565	0	0.215	-0.001	-0.115	0.0	1111.0
0.0	0.0	1	1	400.0	400.0	0	1	1	155.62384	92.319565	0	0.215	-0.001	-0.042	0.0	1111.0
0.0	0.0	1	1	400.0	400.0	0	1	1	155.62384	92.319565	0	0.215	0.0	0.028	0.0	1111.0
0.0	0.0	1	1	400.0	400.0	0	1	1	155.62384	92.319565	0	0.215	0.0	0.022	0.0	1111.0
0.0	0.0	1	1	400.0	400.0	0	1	1	155.62384	92.319565	0	0.215	-0.001	-0.021	0.0	1111.0
0.0	0.0	1	1	400.0	400.0	0	1	1	155.62384	92.319565	0	0.215	0.0	0.013	0.0	1111.0
0.0	0.0	1	1	400.0	400.0	0	1	1	155.62384	92.319565	0	0.215	0.0	0.01	0.0	1111.0
0.0	0.0	1	1	400.0	400.0	0	1	1	155.62384	92.319565	0	0.215	0.0	0.007	0.0	1111.0
0.0	0.0	1	1	400.0	400.0	0	1	1	155.62384	92.319565	0	0.215	0.0	0.005	0.0	1111.0
0.0	0.0	1	1	400.0	400.0	0	1	1	155.62384	92.319565	0	0.215	0.0	-0.003	0.0	1111.0
0.0	0.0	1	1	400.0	400.0	0	1	1	155.62384	92.319565	0	0.215	-0.001	-0.053	0.0	1111.0
0.0	0.0	1	1	400.0	400.0	0	1	1	155.62384	92.319565	0	0.215	0.001	0.259	0.0	1111.0
0.0	0.0	1	1	400.0	400.0	0	1	1	155.62384	92.319565	0	0.215	0.001	0.009	0.0	1111.0
0.0	0.0	1	1	400.0	400.0	0	1	1	155.62384	92.319565	0	0.215	0.0	0.029	0.0	1111.0
0.0	0.0	1	1	400.0	400.0	0	1	1	155.62384	92.319565	0	0.215	0.0	0.005	0.0	1111.0
0.0	0.0	1	1	400.0	400.0	0	1	1	155.62384	92.319565	0	0.215	0.0	-0.006	0.0	1111.0
0.0	0.0	1	1	400.0	400.0	0	1	1	155.62384	92.319565	0	0.215	0.0	0.008	0.0	1111.0
0.0	0.0	1	1	400.0	400.0	0	1	1	155.62384	92.319565	0	0.215	-0.001	-0.02	0.0	1111.0
0.0	0.0	1	1	400.0	400.0	0	1	1	155.62384	92.319565	0	0.215	0.0	0.002	0.0	1111.0
0.0	0.0	1	1	400.0	400.0	0	1	1	155.62384	92.319565	0	0.215	-0.001	-0.025	0.0	1111.0
0.0	0.0	1	1	400.0	400.0	0	1	1	155.62384	92.319565	0	0.215	-0.001	-0.089	0.0	1111.0
0.0	0.0	1	1	400.0	400.0	0	1	1	155.62384	92.319565	0	0.215	0.0	0.002	0.0	1111.0
0.0	0.0	1	1	400.0	400.0	0	1	1	155.62384	92.319565	0	0.215	0.0	-0.005	0.0	1111.0
0.0	0.0	1	1	400.0	400.0	0	1	1	155.62384	92.319565	0	0.215	-0.001	-0.08	0.0	1111.0
0.0	0.0	1	1	400.0	400.0	0	1	1	155.62384	92.319565	0	0.215	0.0	0.025	0.0	1111.0
0.0	0.0	1	1	400.0	400.0	0	1	1	155.62384	92.319565	0	0.215	0.0	0.0	0.0	1111.0
0.0	0.0	1	1	400.0	400.0	0	1	1	155.62384	92.319565	0	0.215	0.0	0.0	0.0	1111.0
0.0	0.0	1	1	400.0	400.0	0	1	1	155.62384	92.319565	0	0.215	0.0	0.007	0.0	1111.0
0.0	0.0	1	1	400.0	400.0	0	1	1	155.62384	92.319565	0	0.215	0.0	0.014	0.0	1111.0
0.0	0.0	1	1	400.0	400.0	0	1	1	155.62384	92.319565	0	0.215	0.0	0.016	0.0	1111.0
0.0	0.0	1	1	400.0	400.0	0	1	1	155.62384	92.319565	0	0.215	0.0	0.013	0.0	1111.0
0.0	0.0	1	1	400.0	400.0	0	1	1	155.62384	92.319565	0	0.215	-0.001	-0.041	0.0	1111.0
0.0	0.0	1	1	400.0	400.0	0	1	1	155.62384	92.319565	0	0.215	0.0	-0.001	0.0	1111.0
0.0	0.0	1	1	400.0	400.0	0	1	1	155.62384	92.319565	0	0.215	-0.001	-0.026	0.0	1111.0
0.0	0.0	1	1	400.0	400.0	0	1	1	155.62384	92.319565	0	0.215	0.0	0.0	0.0	1111.0
0.0	0.0	1	1	400.0	400.0	0	1	1	155.62384	92.319565	0	0.215	0.0	0.004	0.0	1111.0
0.0	0.0	1	1	400.0	400.0	0	1	1	155.62384	92.319565	0	0.215	-0.002	-0.255	0.0	1111.0
0.0	0.0	1	1	400.0	400.0	0	1	1	155.62384	92.319565	0	0.215	-0.001	-0.055	0.0	1111.0
0.0	0.0	1	1	400.0	400.0	0	1	1	155.62384	92.319565	0	0.215	-0.001	-0.039	0.0	1111.0
0.0	0.0	1	1	400.0	400.0	0	1	1	155.62384	92.319565	0	0.215	-0.001	-0.018	0.0	1111.0
5555.5557	400.0	1	1	400.0	400.0	0	1	1	155.62384	92.319565	1	0.215	0.0	0.029	0.0	1111.0
5555.5557	400.0	1	1	400.0	400.0	0	1	1	155.62384	92.319565	1	0.215	0.0	0.016	0.0	1111.0
5555.5557	400.0	1	1	400.0	400.0	0	1	1	155.62384	92.319565	1	0.215	0.0	0.002	0.0	1111.0
5555.5557	400.0	1	1	400.0	400.0	0	1	1	155.62384	92.319565	1	0.215	0.002	0.336	0.392	1111.0
5555.5557	400.0	1	1	400.0	400.0	0	1	1	155.62384	92.319565	1	0.215	0.004	0.429	0.392	1111.0
5555.5557	400.0	1	1	400.0	400.0	0	1	1	155.62384	92.319565	1	0.215	0.012	1.12	1.097	1111.0
5555.5557	400.0	1	1	400.0	400.0	0	1	1	155.62384	92.319565	1	0.215	0.022	1.427	1.413	1111.0
5555.5557	400.0	1	1	400.0	400.0	0	1	1	155.62384	92.319565	1	0.216	0.031	1.481	1.413	1111.0
5555.5557	400.0	1	1	400.0	400.0	0	1	1	155.62384	92.319565	1	0.216	0.045	1.995	1.978	1111.0
5555.5557	400.0	1	1	400.0	400.0	0	1	1	155.62384	92.319565	1	0.216	0.059	2.258	2.232	1111.0
5555.5557	400.0	1	1	400.0	400.0	0	1	1	155.62384	92.319565	1	0.216	0.072	2.239	2.232	1111.0
5555.5557	400.0	1	1	400.0	400.0	0	1	1	155.62384	92.319565	1	0.216	0.088	2.724	2.686	1111.0
5555.5557	400.0	1	1	400.0	400.0	0	1	1	155.62384	92.319565	1	0.216	0.102	2.728	2.889	1111.0
5555.5557	400.0	1	1	400.0	400.0	0	1	1	155.62384	92.319565	1	0.216	0.115	2.954	2.889	1111.0
5555.5557	400.0	1	1	400.0	400.0	0	1	1	155.62384	92.319565	1	0.217	0.13	3.262	3.255	1111.0
5555.5557	400.0	1	1	400.0	400.0	0	1	1	155.62384	92.319565	1	0.217	0.144	3.339	3.255	1111.0
5555.5557	400.0	1	1	400.0	400.0	0	1	1	155.62384	92.319565	1	0.217	0.158	3.622	3.569	1111.0
5555.5557	400.0	1	1	400.0	400.0	0	1	1	155.62384	92.319565	1	0.217	0.173	3.708	3.71	1111.0
5555.5557	400.0	1	1	400.0	400.0	0	1	1	155.62384	92.319565	1	0.217	0.187	3.696	3.71	1111.0
5555.5557	400.0	1	1	400.0	400.0	0	1	1	155.62384	92.319565	1	0.218	0.201	3.956	3.963	1111.0
5555.5557	400.0	1	1	400.0	400.0	0	1	1	155.62384	92.319565	1	0.218	0.213	3.923	3.963	1111.0
5555.5557	400.0	1	1	400.0	400.0	0	1	1	155.62384	92.319565	1	0.218	0.225	4.067	4.075	1111.0
5555.5557	400.0	1	1	400.0	400.0	0	1	1	155.62384	92.319565	1	0.218	0.237	4.291	4.279	1111.0
5555.5557	400.0	1	1	400.0	400.0	0	1	1	155.62384	92.319565	1	0.219	0.248	4.275	4.279	1111.0
5555.5557	400.0	1	1	400.0	400.0	0	1	1	155.62384	92.319565	1	0.219	0.259	4.356	4.369	1111.0
5555.5557	400.0	1	1	400.0	400.0	0	1	1	155.62384	92.319565	1	0.219	0.271	4.631	4.531	1111.0
5555.5557	400.0	1	1	400.0	400.0	0	1	1	155.62384	92.319565	1	0.219	0.281	4.549	4.531	1111.0
5555.5557	400.0	1	1	400.0	400.0	0	1	1	155.62384	92.319565	1	0.22	0.289	4.467	4.604	1111.0
5555.5557	400.0	1	1	400.0	400.0	0	1	1	155.62384	92.319565	1	0.22	0.298	4.582	4.604	1111.0
5555.5557	400.0	1	1	400.0	400.0	0	1	1	155.62384	92.319565	1	0.22	0.307	4.716	4.736	1111.0
5555.5557	400.0	1	1	400.0	400.0	0	1	1	155.62384	92.319565	1	0.22	0.315	4.767	4.794	1111.0
5555.5557	400.0	1	1	400.0	400.0	0	1	1	155.62384	92.319565	1	0.22	0.323	4.79	4.794	1111.0
5555.5557	400.0	1	1	400.0	400.0	0	1	1	155.62384	92.319565	1	0.221	0.331	5.009	4.898	1111.0
5555.5557	400.0	1	1	400.0	400.0	0	1	1	155.62384	92.319565	1	0.221	0.339	4.898	4.945	1111.0
5555.5557	400.0	1	1	400.0	400.0	0	1	1	155.62384	92.319565	1	0.221	0.346	4.973	4.945	1111.0
5555.5557	400.0	1	1	400.0	400.0	0	1	1	155.62384	92.319565	1	0.221	0.352	5.058	5.03	1111.0
5555.5557	400.0	1	1	400.0	400.0	0	1	1	155.62384	92.319565	1	0.221	0.359	5.116	5.068	1111.0
5555.5557	400.0	1	1	400.0	400.0	0	1	1	155.62384	92.319565	1	0.221	0.364	5.04	5.068	1111.0
5555.5557	400.0	1	1	400.0	400.0	0	1	1	155.62384	92.319565	1	0.221	0.369	5.28	5.134	1111.0
5555.5557	400.0	1	1	400.0	400.0	0	1	1	155.62384	92.319565	1	0.221	0.375	5.125	5.134	1111.0
5555.5557	400.0	1	1	400.0	400.0	0	1	1	155.62384	92.319565	1	0.222	0.381	5.183	5.165	1111.0
5555.5557	400.0	1	1	400.0	400.0	0	1	1	155.62384	92.319565	1	0.222	0.384	4.99	5.218	1111.0
5555.5557	400.0	1	1	400.0	400.0	0	1	1	155.62384	92.319565	1	0.222	0.388	5.099	5.218	1111.0
5555.5557	400.0	1	1	400.0	400.0	0	1	1	155.62384	92.319565	1	0.222	0.392	5.262	5.266	1111.0
5555.5557	400.0	1	1	400.0	400.0	0	1	1	155.62384	92.319565	1	0.222	0.396	5.259	5.287	1111.0
5555.5557	400.0	1	1	400.0	400.0	0	1	1	155.62384	92.319565	1	0.222	0.401	5.427	5.287	1111.0
5555.5557	400.0	1	1	400.0	400.0	0	1	1	155.62384	92.319565	1	0.222	0.404	5.335	5.325	1111.0
5555.5557	400.0	1	1	400.0	400.0	0	1	1	155.62384	92.319565	1	0.222	0.408	5.332	5.325	1111.0
5555.5557	400.0	1	1	400.0	400.0	0	1	1	155.62384	92.319565	1	0.222	0.412	5.412	5.34	1111.0
5555.5557	400.0	1	1	400.0	400.0	0	1	1	155.62384	92.319565	1	0.222	0.416	5.338	5.371	1111.0
5555.5557	400.0	1	1	400.0	400.0	0	1	1	155.62384	92.319565	1	0.222	0.42	5.349	5.371	1111.0
5555.5557	400.0	1	1	400.0	400.0	0	1	1	155.62384	92.319565	1	0.222	0.423	5.428	5.385	1111.0
5555.5557	400.0	1	1	400.0	400.0	0	1	1	155.62384	92.319565	1	0.222	0.425	5.383	5.385	1111.0
5555.5557	400.0	1	1	400.0	400.0	0	1	1	155.62384	92.319565	1	0.222	0.427	5.38	5.409	1111.0
5555.5557	400.0	1	1	400.0	400.0	0	1	1	155.62384	92.319565	1	0.222	0.429	5.386	5.419	1111.0
5555.5557	400.0	1	1	400.0	400.0	0	1	1	155.62384	92.319565	1	0.222	0.43	5.314	5.419	1111.0
5555.5557	400.0	1	1	400.0	400.0	0	1	1	155.62384	92.319565	1	0.222	0.432	5.449	5.438	1111.0
5555.5557	400.0	1	1	400.0	400.0	0	1	1	155.62384	92.319565	1	0.222	0.434	5.456	5.448	1111.0
5555.5557	400.0	1	1	400.0	400.0	0	1	1	155.62384	92.319565	1	0.222	0.436	5.428	5.448	1111.0
5555.5557	400.0	1	1	400.0	400.0	0	1	1	155.62384	92.319565	1	0.222	0.438	5.476	5.464	1111.0
5555.5557	400.0	1	1	400.0	400.0	0	1	1	155.62384	92.319565	1	0.222	0.44	5.484	5.476	1111.0
5555.5557	400.0	1	1	400.0	400.0	1	1	1	155.62384	92.319565	1	0.222	0.441	5.5	5.476	1111.0
5555.5557	400.0	1	1	400.0	400.0	1	1	1	155.62384	92.319565	1	0.222	0.441	5.482	5.483	1111.0
5555.5557	400.0	1	1	400.0	400.0	1	1	1	155.62384	92.319565	1	0.222	0.441	5.515	5.483	1111.0
5555.5557	400.0	1	1	400.0	400.0	1	1	1	155.62384	92.319565	1	0.222	0.442	5.442	5.493	1111.0
5555.5557	400.0	1	1	400.0	400.0	1	1	1	155.62384	92.319565	1	0.222	0.442	5.493	5.498	1111.0
5555.5557	400.0	1	1	400.0	400.0	1	1	1	155.62384	92.319565	1	0.222	0.442	5.518	5.498	1111.0
5555.5557	400.0	1	1	400.0	400.0	1	1	1	155.62384	92.319565	1	0.222	0.442	5.447	5.508	1111.0
5555.5557	400.0	1	1	400.0	400.0	1	1	1	155.62384	92.319565	1	0.223	0.442	5.47	5.51	1111.0
5555.5557	400.0	1	1	400.0	400.0	1	1	1	155.62384	92.319565	1	0.223	0.442	5.535	5.51	1111.0
5555.5557	400.0	1	1	400.0	400.0	1	1	1	155.62384	92.319565	1	0.223	0.443	5.583	5.517	1111.0
5555.5557	400.0	1	1	400.0	400.0	1	1	1	155.62384	92.319565	1	0.223	0.443	5.453	5.517	1111.0
5555.5557	400.0	1	1	400.0	400.0	1	1	1	155.62384	92.319565	1	0.223	0.443	5.541	5.521	1111.0
5555.5557	400.0	1	1	400.0	400.0	1	1	1	155.62384	92.319565	1	0.223	0.444	5.572	5.527	1111.0
5555.5557	400.0	1	1	400.0	400.0	1	1	1	155.62384	92.319565	1	0.223	0.444	5.478	5.527	1111.0
5555.5557	400.0	1	1	400.0	400.0	1	1	1	155.62384	92.319565	1	0.223	0.444	5.552	5.529	1111.0
5555.5557	400.0	1	1	400.0	400.0	1	1	1	155.62384	92.319565	1	0.223	0.444	5.538	5.533	1111.0
5555.5557	400.0	1	1	400.0	400.0	1	1	1	155.62384	92.319565	1	0.223	0.446	5.827	5.533	1111.0
5555.5557	400.0	1	1	400.0	400.0	1	1	1	155.62384	92.319565	1	0.223	0.447	5.559	5.535	1111.0
5555.5557	400.0	1	1	400.0	400.0	1	1	1	155.62384	92.319565	1	0.223	0.448	5.579	5.535	1111.0
5555.5557	400.0	1	1	400.0	400.0	1	1	1	155.62384	92.319565	1	0.223	0.449	5.523	5.54	1111.0
5555.5557	400.0	1	1	400.0	400.0	1	1	1	155.62384	92.319565	1	0.223	0.451	5.571	5.541	1111.0
5555.5557	400.0	1	1	400.0	400.0	1	1	1	155.62384	92.319565	1	0.223	0.452	5.569	5.541	1111.0
5555.5557	400.0	1	1	400.0	400.0	1	1	1	155.62384	92.319565	1	0.223	0.453	5.607	5.544	1111.0
5555.5557	400.0	1	1	400.0	400.0	1	1	1	155.62384	92.319565	1	0.224	0.453	5.53	5.545	1111.0
5555.5557	400.0	1	1	400.0	400.0	1	1	1	155.62384	92.319565	1	0.224	0.453	5.548	5.545	1111.0
5555.5557	400.0	1	1	400.0	400.0	1	1	1	155.62384	92.319565	1	0.224	0.454	5.542	5.547	1111.0
5555.5557	400.0	1	1	400.0	400.0	1	1	1	155.62384	92.319565	1	0.224	0.456	5.648	5.547	1111.0
5555.5557	400.0	1	1	400.0	400.0	1	1	1	155.62384	92.319565	1	0.224	0.458	5.563	5.548	1111.0
5555.5557	400.0	1	1	400.0	400.0	1	1	1	155.62384	92.319565	1	0.224	0.459	5.582	5.55	1111.0
5555.5557	400.0	1	1	400.0	400.0	1	1	1	155.62384	92.319565	1	0.224	0.459	5.513	5.55	1111.0
5555.5557	400.0	1	1	400.0	400.0	1	1	1	155.62384	92.319565	1	0.224	0.46	5.593	5.551	1111.0
5555.5557	400.0	1	1	400.0	400.0	1	1	1	155.62384	92.319565	1	0.224	0.46	5.545	5.552	1111.0
5555.5557	400.0	1	1	400.0	400.0	1	1	1	155.62384	92.319565	1	0.224	0.46	5.546	5.552	1111.0
5555.5557	400.0	1	1	400.0	400.0	1	1	1	155.62384	92.319565	1	0.224	0.46	5.549	5.553	1111.0
5555.5557	400.0	1	1	400.0	400.0	1	1	1	155.62384	92.319565	1	0.225	0.46	5.51	5.553	1111.0
5555.5557	400.0	1	1	400.0	400.0	1	1	1	155.62384	92.319565	1	0.225	0.46	5.538	5.554	1111.0
5555.5557	400.0	1	1	400.0	400.0	1	1	1	155.62384	92.319565	1	0.225	0.46	5.474	5.555	1111.0
5555.5557	400.0	1	1	400.0	400.0	1	1	1	155.62384	92.319565	1	0.225	0.46	5.524	5.555	1111.0
5555.5557	400.0	1	1	400.0	400.0	1	1	1	155.62384	92.319565	1	0.225	0.461	5.557	5.555	1111.0
5555.5557	400.0	1	1	400.0	400.0	1	1	1	155.62384	92.319565	1	0.225	0.461	5.593	5.555	1111.0
5555.5557	400.0	1	1	400.0	400.0	1	1	1	155.62384	92.319565	1	0.225	0.46	5.554	5.556	1111.0
5555.5557	400.0	1	1	400.0	400.0	1	1	1	155.62384	92.319565	1	0.225	0.46	5.484	5.556	1111.0
5555.5557	400.0	1	1	400.0	400.0	1	1	1	155.62384	92.319565	1	0.225	0.461	5.563	5.556	1111.0
5555.5557	400.0	1	1	400.0	400.0	1	1	1	155.62384	92.319565	1	0.225	0.461	5.557	5.557	1111.0
5555.5557	400.0	1	1	400.0	400.0	1	1	1	155.62384	92.319565	1	0.225	0.461	5.571	5.557	1111.0
5555.5557	400.0	1	1	400.0	400.0	1	1	1	155.62384	92.319565	1	0.225	0.461	5.598	5.557	1111.0
5555.5557	400.0	1	1	400.0	400.0	1	1	1	155.62384	92.319565	1	0.225	0.461	5.582	5.559	1111.0
5555.5557	400.0	1	1	400.0	400.0	1	1	1	155.62384	92.319565	1	0.225	0.461	5.574	5.559	1111.0
5555.5557	400.0	1	1	400.0	400.0	1	1	1	155.62384	92.319565	1	0.225	0.46	5.509	5.559	1111.0
5555.5557	400.0	1	1	400.0	400.0	1	1	1	155.62384	92.319565	1	0.226	0.46	5.543	5.56	1111.0
5555.5557	400.0	1	1	400.0	400.0	1	1	1	155.62384	92.319565	1	0.226	0.461	5.559	5.56	1111.0
5555.5557	400.0	1	1	400.0	400.0	1	1	1	155.62384	92.319565	1	0.226	0.461	5.59	5.56	1111.0
5555.5557	400.0	1	1	400.0	400.0	1	1	1	155.62384	92.319565	1	0.226	0.46	5.528	5.56	1111.0
5555.5557	400.0	1	1	400.0	400.0	1	1	1	155.62384	92.319565	1	0.226	0.46	5.545	5.56	1111.0
5555.5557	400.0	1	1	400.0	400.0	1	1	1	155.62384	92.319565	1	0.226	0.46	5.457	5.56	1111.0
5555.5557	400.0	1	1	400.0	400.0	1	1	1	155.62384	92.319565	1	0.226	0.46	5.489	5.561	1111.0
5555.5557	400.0	1	1	400.0	400.0	1	1	1	155.62384	92.319565	1	0.226	0.46	5.534	5.561	1111.0
5555.5557	400.0	1	1	400.0	400.0	1	1	1	155.62384	92.319565	1	0.226	0.46	5.53	5.561	1111.0
5555.5557	400.0	1	1	400.0	400.0	1	1	1	155.62384	92.319565	1	0.226	0.461	5.559	5.561	1111.0
5555.5557	400.0	1	1	400.0	400.0	1	1	1	155.62384	92.319565	1	0.226	0.46	5.462	5.561	1111.0
5555.5557	400.0	1	1	400.0	400.0	1	1	1	155.62384	92.319565	1	0.226	0.46	5.549	5.561	1111.0
5555.5557	400.0	1	1	400.0	400.0	1	1	1	155.62384	92.319565	1	0.226	0.461	5.557	5.561	1111.0
5555.5557	400.0	1	1	400.0	400.0	1	1	1	155.62384	92.319565	1	0.226	0.461	5.562	5.561	1111.0
5555.5557	400.0	1	1	400.0	400.0	1	1	1	155.62384	92.319565	1	0.226	0.461	5.575	5.561	1111.0
5555.5557	400.0	1	1	400.0	400.0	1	1	1	155.62384	92.319565	1	0.226	0.46	5.501	5.561	1111.0
5555.5557	400.0	1	1	400.0	400.0	1	1	1	155.62384	92.319565	1	0.226	0.461	5.585	5.561	1111.0
5555.5557	400.0	1	1	400.0	400.0	1	1	1	155.62384	92.319565	1	0.226	0.461	5.647	5.561	1111.0
5555.5557	400.0	1	1	400.0	400.0	1	1	1	155.62384	92.319565	1	0.226	0.461	5.576	5.562	1111.0
5555.5557	400.0	1	1	400.0	400.0	1	1	1	155.62384	92.319565	1	0.226	0.46	5.521	5.562	1111.0
5555.5557	400.0	1	1	400.0	400.0	1	1	1	155.62384	92.319565	1	0.226	0.461	5.623	5.562	1111.0
5555.5557	400.0	1	1	400.0	400.0	1	1	1	155.62384	92.319565	1	0.226	0.46	5.533	5.562	1111.0
5555.5557	400.0	1	1	400.0	400.0	1	1	1	155.62384	92.319565	1	0.226	0.46	5.55	5.562	1111.0
5555.5557	400.0	1	1	400.0	400.0	1	1	1	155.62384	92.319565	1	0.226	0.46	5.531	5.562	1111.0
5555.5557	400.0	1	1	400.0	400.0	1	1	1	155.62384	92.319565	1	0.226	0.46	5.544	5.562	1111.0
5555.5557	400.0	1	1	400.0	400.0	1	1	1	155.62384	92.319565	1	0.226	0.46	5.539	5.562	1111.0
5555.5557	400.0	1	1	400.0	400.0	1	1	1	155.62384	92.319565	1	0.226	0.461	5.602	5.562	1111.0
5555.5557	400.0	1	1	400.0	400.0	1	1	1	155.62384	92.319565	1	0.226	0.461	5.587	5.562	1111.0
5555.5557	400.0	1	1	400.0	400.0	1	1	1	155.62384	92.319565	1	0.226	0.461	5.568	5.562	1111.0
5555.5557	400.0	1	1	400.0	400.0	1	1	1	155.62384	92.319565	1	0.226	0.461	5.581	5.562	1111.0
5555.5557	400.0	1	1	400.0	400.0	1	1	1	155.62384	92.319565	1	0.226	0.461	5.559	5.562	1111.0
5555.5557	400.0	1	1	400.0	400.0	1	1	1	155.62384	92.319565	1	0.226	0.461	5.62	5.562	1111.0
5555.5557	400.0	1	1	400.0	400.0	1	1	1	155.62384	92.319565	1	0.226	0.461	5.59	5.562	1111.0
5555.5557	400.0	1	1	400.0	400.0	1	1	1	155.62384	92.319565	1	0.226	0.46	5.556	5.562	1111.0
5555.5557	400.0	1	1	400.0	400.0	1	1	1	155.62384	92.319565	1	0.226	0.46	5.531	5.562	1111.0
5555.5557	400.0	1	1	400.0	400.0	1	1	1	155.62384	92.319565	1	0.226	0.461	5.559	5.562	1111.0
5555.5557	400.0	1	1	400.0	400.0	1	1	1	155.62384	92.319565	1	0.226	0.461	5.565	5.562	1111.0
5555.5557	400.0	1	1	400.0	400.0	1	1	1	155.62384	92.319565	1	0.226	0.46	5.55	5.562	1111.0
5555.5557	400.0	1	1	400.0	400.0	1	1	1	155.62384	92.319565	1	0.226	0.461	5.566	5.562	1111.0
5555.5557	400.0	1	1	400.0	400.0	1	1	1	155.62384	92.319565	1	0.226	0.461	5.73	5.562	1111.0
5555.5557	400.0	1	1	400.0	400.0	1	1	1	155.62384	92.319565	1	0.226	0.46	5.476	5.562	1111.0
5555.5557	400.0	1	1	400.0	400.0	1	1	1	155.62384	92.319565	1	0.226	0.46	5.392	5.562	1111.0
5555.5557	400.0	1	1	400.0	400.0	1	1	1	155.62384	92.319565	1	0.226	0.461	5.585	5.562	1111.0
5555.5557	400.0	1	1	400.0	400.0	1	1	1	155.62384	92.319565	1	0.226	0.46	5.552	5.562	1111.0
5555.5557	400.0	1	1	400.0	400.0	1	1	1	155.62384	92.319565	1	0.226	0.461	5.6	5.562	1111.0
5555.5557	400.0	1	1	400.0	400.0	1	1	1	155.62384	92.319565	1	0.226	0.46	5.509	5.562	1111.0
5555.5557	400.0	1	1	400.0	400.0	1	1	1	155.62384	92.319565	1	0.226	0.461	5.562	5.562	1111.0
5555.5557	400.0	1	1	400.0	400.0	1	1	1	155.62384	92.319565	1	0.226	0.461	5.559	5.562	1111.0
5555.5557	400.0	1	1	400.0	400.0	1	1	1	155.62384	92.319565	1	0.226	0.461	5.586	5.562	1111.0
5555.5557	400.0	1	1	400.0	400.0	1	1	1	155.62384	92.319565	1	0.226	0.461	5.593	5.562	1111.0
5555.5557	400.0	1	1	400.0	400.0	1	1	1	155.62384	92.319565	1	0.226	0.46	5.547	5.562	1111.0
5555.5557	400.0	1	1	400.0	400.0	1	1	1	155.62384	92.319565	1	0.226	0.46	5.542	5.562	1111.0
5555.5557	400.0	1	1	400.0	400.0	1	1	1	155.62384	92.319565	1	0.226	0.46	5.501	5.562	1111.0
5555.5557	400.0	1	1	400.0	400.0	1	1	1	155.62384	92.319565	1	0.226	0.46	5.537	5.562	1111.0
5555.5557	400.0	1	1	400.0	400.0	1	1	1	155.62384	92.319565	1	0.226	0.461	5.629	5.562	1111.0
5555.5557	400.0	1	1	400.0	400.0	1	1	1	155.62384	92.319565	1	0.226	0.461	5.633	5.562	1111.0
5555.5557	400.0	1	1	400.0	400.0	1	1	1	155.62384	92.319565	1	0.226	0.46	5.536	5.562	1111.0
5555.5557	400.0	1	1	400.0	400.0	1	1	1	155.62384	92.319565	1	0.226	0.46	5.553	5.562	1111.0
5555.5557	400.0	1	1	400.0	400.0	1	1	1	155.62384	92.319565	1	0.226	0.461	5.58	5.562	1111.0
5555.5557	400.0	1	1	400.0	400.0	1	1	1	155.62384	92.319565	1	0.226	0.461	5.567	5.562	1111.0
5555.5557	400.0	1	1	400.0	400.0	1	1	1	155.62384	92.319565	1	0.226	0.461	5.563	5.562	1111.0
5555.5557	400.0	1	1	400.0	400.0	1	1	1	155.62384	92.319565	1	0.226	0.461	5.561	5.562	1111.0
5555.5557	400.0	1	1	400.0	400.0	1	1	1	155.62384	92.319565	1	0.226	0.461	5.576	5.562	1111.0
5555.5557	400.0	1	1	400.0	400.0	1	1	1	155.62384	92.319565	1	0.226	0.461	5.561	5.562	1111.0
5555.5557	400.0	1	1	400.0	400.0	1	1	1	155.62384	92.319565	1	0.226	0.46	5.517	5.562	1111.0
5555.5557	400.0	1	1	400.0	400.0	1	1	1	155.62384	92.319565	1	0.226	0.461	5.575	5.562	1111.0
5555.5557	400.0	1	1	400.0	400.0	1	1	1	155.62384	92.319565	1	0.226	0.461	5.571	5.562	1111.0
5555.5557	400.0	1	1	400.0	400.0	1	1	1	155.62384	92.319565	1	0.226	0.461	5.593	5.562	1111.0
5555.5557	400.0	1	1	400.0	400.0	1	1	1	155.62384	92.319565	1	0.226	0.46	5.506	5.562	1111.0
5555.5557	400.0	1	1	400.0	400.0	1	1	1	155.62384	92.319565	1	0.226	0.46	5.531	5.562	1111.0
5555.5557	400.0	1	1	400.0	400.0	1	1	1	155.62384	92.319565	1	0.226	0.461	5.559	5.562	1111.0
5555.5557	400.0	1	1	400.0	400.0	1	1	1	155.62384	92.319565	1	0.226	0.461	5.608	5.562	1111.0
5555.5557	400.0	1	1	400.0	400.0	1	1	1	155.62384	92.319565	1	0.226	0.461	5.615	5.562	1111.0
5555.5557	400.0	1	1	400.0	400.0	1	1	1	155.62384	92.319565	1	0.226	0.46	5.538	5.562	1111.0
5555.5557	400.0	1	1	400.0	400.0	1	1	1	155.62384	92.319565	1	0.226	0.461	5.595	5.562	1111.0
5555.5557	400.0	1	1	400.0	400.0	1	1	1	155.62384	92.319565	1	0.226	0.461	5.574	5.562	1111.0
5555.5557	400.0	1	1	400.0	400.0	1	1	1	155.62384	92.319565	1	0.226	0.461	5.561	5.562	1111.0
5555.5557	400.0	1	1	400.0	400.0	1	1	1	155.62384	92.319565	1	0.226	0.46	5.489	5.562	1111.0
5555.5557	400.0	1	1	400.0	400.0	1	1	1	155.62384	92.319565	1	0.226	0.46	5.545	5.562	1111.0
5555.5557	400.0	1	1	400.0	400.0	1	1	1	155.62384	92.319565	1	0.226	0.46	5.358	5.562	1111.0
5555.5557	400.0	1	1	400.0	400.0	1	1	1	155.62384	92.319565	1	0.226	0.461	5.602	5.562	1111.0
5555.5557	400.0	1	1	400.0	400.0	1	1	1	155.62384	92.319565	1	0.226	0.46	5.534	5.562	1111.0
5555.5557	400.0	1	1	400.0	400.0	1	1	1	155.62384	92.319565	1	0.226	0.461	5.572	5.562	1111.0
5555.5557	400.0	1	1	400.0	400.0	1	1	1	155.62384	92.319565	1	0.226	0.461	5.613	5.562	1111.0
5555.5557	400.0	1	1	400.0	400.0	1	1	1	155.62384	92.319565	1	0.226	0.46	5.533	5.562	1111.0
5555.5557	400.0	1	1	400.0	400.0	1	1	1	155.62384	92.319565	1	0.226	0.461	5.617	5.562	1111.0
5555.5557	400.0	1	1	400.0	400.0	1	1	1	155.62384	92.319565	1	0.226	0.46	5.555	5.562	1111.0
5555.5557	400.0	1	1	400.0	400.0	1	1	1	155.62384	92.319565	1	0.226	0.461	5.57	5.562	1111.0
5555.5557	400.0	1	1	400.0	400.0	1	1	1	155.62384	92.319565	1	0.226	0.46	5.479	5.562	1111.0
5555.5557	400.0	1	1	400.0	400.0	1	1	1	155.62384	92.319565	1	0.225	0.46	5.513	5.562	1111.0
5555.5557	400.0	1	1	400.0	400.0	1	1	1	155.62384	92.319565	1	0.225	0.461	5.582	5.562	1111.0
5555.5557	400.0	1	1	400.0	400.0	1	1	1	155.62384	92.319565	1	0.225	0.461	5.575	5.562	1111.0
5555.5557	400.0	1	1	400.0	400.0	1	1	1	155.62384	92.319565	1	0.225	0.461	5.559	5.562	1111.0
5555.5557	400.0	1	1	400.0	400.0	1	1	1	155.62384	92.319565	1	0.225	0.46	5.529	5.562	1111.0
5555.5557	400.0	1	1	400.0	400.0	1	1	1	155.62384	92.319565	1	0.225	0.46	5.498	5.562	1111.0
5555.5557	400.0	1	1	400.0	400.0	1	1	1	155.62384	92.319565	1	0.225	0.461	5.575	5.562	1111.0
5555.5557	400.0	1	1	400.0	400.0	1	1	1	155.62384	92.319565	1	0.225	0.46	5.537	5.562	1111.0
5555.5557	400.0	1	1	400.0	400.0	1	1	1	155.62384	92.319565	1	0.225	0.46	5.479	5.562	1111.0
5555.5557	400.0	1	1	400.0	400.0	1	1	1	155.62384	92.319565	1	0.225	0.461	5.58	5.562	1111.0
5555.5557	400.0	1	1	400.0	400.0	1	1	1	155.62384	92.319565	1	0.225	0.46	5.555	5.562	1111.0
5555.5557	400.0	1	1	400.0	400.0	1	1	1	155.62384	92.319565	1	0.225	0.46	5.547	5.562	1111.0
5555.5557	400.0	1	1	400.0	400.0	1	1	1	155.62384	92.319565	1	0.225	0.46	5.514	5.562	1111.0
5555.5557	400.0	1	1	400.0	400.0	1	1	1	155.62384	92.319565	1	0.225	0.46	5.373	5.562	1111.0
5555.5557	400.0	1	1	400.0	400.0	1	1	1	155.62384	92.319565	1	0.225	0.461	5.589	5.562	1111.0
5555.5557	400.0	1	1	400.0	400.0	1	1	1	155.62384	92.319565	1	0.225	0.46	5.448	5.562	1111.0
5555.5557	400.0	1	1	400.0	400.0	1	1	1	155.62384	92.319565	1	0.225	0.461	5.573	5.562	1111.0
5555.5557	400.0	1	1	400.0	400.0	1	1	1	155.62384	92.319565	1	0.225	0.461	5.691	5.562	1111.0
5555.5557	400.0	1	1	400.0	400.0	1	1	1	155.62384	92.319565	1	0.225	0.461	5.583	5.562	1111.0
5555.5557	400.0	1	1	400.0	400.0	1	1	1	155.62384	92.319565	1	0.225	0.461	5.607	5.562	1111.0
5555.5557	400.0	1	1	400.0	400.0	1	1	1	155.62384	92.319565	1	0.225	0.46	5.528	5.562	1111.0
5555.5557	400.0	1	1	400.0	400.0	1	1	1	155.62384	92.319565	1	0.225	0.461	5.566	5.562	1111.0
5555.5557	400.0	1	1	400.0	400.0	1	1	1	155.62384	92.319565	1	0.225	0.46	5.555	5.562	1111.0
5555.5557	400.0	1	1	400.0	400.0	1	1	1	155.62384	92.319565	1	0.224	0.461	5.589	5.562	1111.0
5555.5557	400.0	1	1	400.0	400.0	1	1	1	155.62384	92.319565	1	0.224	0.461	5.571	5.562	1111.0
5555.5557	400.0	1	1	400.0	400.0	1	1	1	155.62384	92.319565	1	0.224	0.46	5.369	5.562	1111.0
5555.5557	400.0	1	1	400.0	400.0	1	1	1	155.62384	92.319565	1	0.224	0.461	5.569	5.562	1111.0
5555.5557	400.0	1	1	400.0	400.0	1	1	1	155.62384	92.319565	1	0.224	0.461	5.601	5.562	1111.0
5555.5557	400.0	1	1	400.0	400.0	1	1	1	155.62384	92.319565	1	0.224	0.46	5.549	5.562	1111.0
5555.5557	400.0	1	1	400.0	400.0	1	1	1	155.62384	92.319565	1	0.224	0.46	5.557	5.562	1111.0
5555.5557	400.0	1	1	400.0	400.0	1	1	1	155.62384	92.319565	1	0.224	0.461	5.592	5.562	1111.0
5555.5557	400.0	1	1	400.0	400.0	1	1	1	155.62384	92.319565	1	0.224	0.46	5.515	5.562	1111.0
5555.5557	400.0	1	1	400.0	400.0	1	1	1	155.62384	92.319565	1	0.224	0.46	5.555	5.562	1111.0
5555.5557	400.0	1	1	400.0	400.0	1	1	1	155.62384	92.319565	1	0.224	0.461	5.566	5.562	1111.0
5555.5557	400.0	1	1	400.0	400.0	1	1	1	155.62384	92.319565	1	0.224	0.46	5.549	5.562	1111.0
5555.5557	400.0	1	1	400.0	400.0	1	1	1	155.62384	92.319565	1	0.224	0.46	5.521	5.562	1111.0
5555.5557	400.0	1	1	400.0	400.0	1	1	1	155.62384	92.319565	1	0.224	0.461	5.563	5.562	1111.0
5555.5557	400.0	1	1	400.0	400.0	1	1	1	155.62384	92.319565	1	0.224	0.461	5.564	5.562	1111.0
5555.5557	400.0	1	1	400.0	400.0	1	1	1	155.62384	92.319565	1	0.224	0.461	5.579	5.562	1111.0
5555.5557	400.0	1	1	400.0	400.0	1	1	1	155.62384	92.319565	1	0.224	0.461	5.573	5.562	1111.0
5555.5557	400.0	1	1	400.0	400.0	1	1	1	155.62384	92.319565	1	0.224	0.461	5.568	5.562	1111.0
5555.5557	400.0	1	1	400.0	400.0	1	1	1	155.62384	92.319565	1	0.224	0.461	5.564	5.562	1111.0
5555.5557	400.0	1	1	400.0	400.0	1	1	1	155.62384	92.319565	1	0.224	0.46	5.523	5.562	1111.0
5555.5557	400.0	1	1	400.0	400.0	1	1	1	155.62384	92.319565	1	0.224	0.46	5.554	5.562	1111.0
5555.5557	400.0	1	1	400.0	400.0	1	1	1	155.62384	92.319565	1	0.224	0.461	5.576	5.562	1111.0
5555.5557	400.0	1	1	400.0	400.0	1	1	1	155.62384	92.319565	1	0.224	0.46	5.556	5.562	1111.0
5555.5557	400.0	1	1	400.0	400.0	1	1	1	155.62384	92.319565	1	0.224	0.461	5.595	5.562	1111.0
5555.5557	400.0	1	1	400.0	400.0	1	1	1	155.62384	92.319565	1	0.224	0.461	5.652	5.562	1111.0
5555.5557	400.0	1	1	400.0	400.0	1	1	1	155.62384	92.319565	1	0.224	0.461	5.569	5.562	1111.0
5555.5557	400.0	1	1	400.0	400.0	1	1	1	155.62384	92.319565	1	0.224	0.461	5.565	5.562	1111.0
5555.5557	400.0	1	1	400.0	400.0	1	1	1	155.62384	92.319565	1	0.224	0.461	5.586	5.562	1111.0
5555.5557	400.0	1	1	400.0	400.0	1	1	1	155.62384	92.319565	1	0.224	0.46	5.557	5.562	1111.0
5555.5557	400.0	1	1	400.0	400.0	1	1	1	155.62384	92.319565	1	0.224	0.461	5.564	5.562	1111.0
5555.5557	400.0	1	1	400.0	400.0	1	1	1	155.62384	92.319565	1	0.224	0.46	5.554	5.562	1111.0
5555.5557	400.0	1	1	400.0	400.0	1	1	1	155.62384	92.319565	1	0.224	0.46	5.489	5.562	1111.0
5555.5557	400.0	1	1	400.0	400.0	1	1	1	155.62384	92.319565	1	0.224	0.461	5.578	5.562	1111.0
5555.5557	400.0	1	1	400.0	400.0	1	1	1	155.62384	92.319565	1	0.224	0.46	5.536	5.562	1111.0
5555.5557	400.0	1	1	400.0	400.0	1	1	1	155.62384	92.319565	1	0.224	0.461	5.558	5.562	1111.0
5555.5557	400.0	1	1	400.0	400.0	1	1	1	155.62384	92.319565	1	0.224	0.461	5.662	5.562	1111.0
5555.5557	400.0	1	1	400.0	400.0	1	1	1	155.62384	92.319565	1	0.224	0.461	5.56	5.562	1111.0
5555.5557	400.0	1	1	400.0	400.0	1	1	1	155.62384	92.319565	1	0.224	0.46	5.528	5.562	1111.0
5555.5557	400.0	1	1	400.0	400.0	1	1	1	155.62384	92.319565	1	0.224	0.46	5.52	5.562	1111.0
0.0	0.0	1	1	400.0	400.0	1	1	1	155.62384	92.319565	0	0.224	0.461	5.611	5.562	1111.0
0.0	0.0	1	1	400.0	400.0	1	1	1	155.62384	92.319565	0	0.224	0.461	5.56	5.562	1111.0
0.0	0.0	1	1	400.0	400.0	1	1	1	155.62384	92.319565	0	0.224	0.458	5.168	5.169	1111.0
0.0	0.0	1	1	400.0	400.0	1	1	1	155.62384	92.319565	0	0.224	0.456	5.152	5.169	1111.0
0.0	0.0	1	1	400.0	400.0	1	1	1	155.62384	92.319565	0	0.224	0.451	4.865	4.803	1111.0
0.0	0.0	1	1	400.0	400.0	1	1	1	155.62384	92.319565	0	0.224	0.445	4.817	4.803	1111.0
0.0	0.0	1	1	400.0	400.0	1	1	1	155.62384	92.319565	0	0.223	0.434	4.11	4.147	1111.0
0.0	0.0	1	1	400.0	400.0	1	1	1	155.62384	92.319565	0	0.223	0.422	3.831	3.854	1111.0
0.0	0.0	1	1	400.0	400.0	1	1	1	155.62384	92.319565	0	0.223	0.411	3.861	3.854	1111.0
0.0	0.0	1	1	400.0	400.0	1	1	1	155.62384	92.319565	0	0.223	0.397	3.306	3.328	1111.0
0.0	0.0	1	1	400.0	400.0	1	1	1	155.62384	92.319565	0	0.223	0.383	3.109	3.093	1111.0
0.0	0.0	1	1	400.0	400.0	1	1	1	155.62384	92.319565	0	0.223	0.37	2.967	3.093	1111.0
0.0	0.0	1	1	400.0	400.0	1	1	1	155.62384	92.319565	0	0.223	0.355	2.634	2.671	1111.0
0.0	0.0	1	1	400.0	400.0	1	1	1	155.62384	92.319565	0	0.223	0.342	2.651	2.482	1111.0
0.0	0.0	1	1	400.0	400.0	1	1	1	155.62384	92.319565	0	0.222	0.329	2.487	2.482	1111.0
0.0	0.0	1	1	400.0	400.0	1	1	1	155.62384	92.319565	0	0.222	0.314	2.15	2.143	1111.0
0.0	0.0	1	1	400.0	400.0	1	1	1	155.62384	92.319565	0	0.222	0.3	2.137	2.143	1111.0
0.0	0.0	1	1	400.0	400.0	1	1	1	155.62384	92.319565	0	0.222	0.288	2.027	1.992	1111.0
0.0	0.0	1	1	400.0	400.0	1	1	1	155.62384	92.319565	0	0.222	0.274	1.705	1.72	1111.0
0.0	0.0	1	1	400.0	400.0	1	1	1	155.62384	92.319565	0	0.222	0.262	1.727	1.72	1111.0
0.0	0.0	1	1	400.0	400.0	1	1	1	155.62384	92.319565	0	0.222	0.249	1.608	1.599	1111.0
0.0	0.0	1	1	400.0	400.0	1	1	1	155.62384	92.319565	0	0.222	0.237	1.538	1.599	1111.0
0.0	0.0	1	1	400.0	400.0	1	1	1	155.62384	92.319565	0	0.222	0.225	1.383	1.381	1111.0
0.0	0.0	1	1	400.0	400.0	1	1	1	155.62384	92.319565	0	0.222	0.214	1.324	1.283	1111.0
0.0	0.0	1	1	400.0	400.0	1	1	1	155.62384	92.319565	0	0.222	0.204	1.28	1.283	1111.0
0.0	0.0	1	1	400.0	400.0	1	1	1	155.62384	92.319565	0	0.221	0.193	1.15	1.107	1111.0
0.0	0.0	1	1	400.0	400.0	1	1	1	155.62384	92.319565	0	0.221	0.183	1.081	1.029	1111.0
0.0	0.0	1	1	400.0	400.0	1	1	1	155.62384	92.319565	0	0.221	0.174	1.031	1.029	1111.0
0.0	0.0	1	1	400.0	400.0	1	1	1	155.62384	92.319565	0	0.221	0.164	0.923	0.888	1111.0
0.0	0.0	1	1	400.0	400.0	1	1	1	155.62384	92.319565	0	0.221	0.155	0.883	0.888	1111.0
0.0	0.0	1	1	400.0	400.0	1	1	1	155.62384	92.319565	0	0.221	0.147	0.86	0.825	1111.0
0.0	0.0	1	1	400.0	400.0	1	1	1	155.62384	92.319565	0	0.221	0.137	0.731	0.712	1111.0
0.0	0.0	1	1	400.0	400.0	1	1	1	155.62384	92.319565	0	0.221	0.129	0.722	0.712	1111.0
0.0	0.0	1	1	400.0	400.0	1	1	1	155.62384	92.319565	0	0.221	0.121	0.651	0.662	1111.0
0.0	0.0	1	1	400.0	400.0	1	1	1	155.62384	92.319565	0	0.221	0.114	0.632	0.572	1111.0
0.0	0.0	1	1	400.0	400.0	1	1	1	155.62384	92.319565	0	0.221	0.108	0.585	0.572	1111.0
0.0	0.0	1	1	400.0	400.0	1	1	1	155.62384	92.319565	0	0.221	0.102	0.522	0.531	1111.0
0.0	0.0	1	1	400.0	400.0	1	1	1	155.62384	92.319565	0	0.221	0.096	0.368	0.458	1111.0
0.0	0.0	1	1	400.0	400.0	1	1	1	155.62384	92.319565	0	0.221	0.091	0.414	0.458	1111.0
0.0	0.0	1	1	400.0	400.0	1	1	1	155.62384	92.319565	0	0.221	0.085	0.486	0.396	1111.0
0.0	0.0	1	1	400.0	400.0	1	1	1	155.62384	92.319565	0	0.221	0.079	0.395	0.396	1111.0
0.0	0.0	1	1	400.0	400.0	1	1	1	155.62384	92.319565	0	0.221	0.075	0.336	0.368	1111.0
0.0	0.0	1	1	400.0	400.0	1	1	1	155.62384	92.319565	0	0.221	0.071	0.335	0.317	1111.0
0.0	0.0	1	1	400.0	400.0	1	1	1	155.62384	92.319565	0	0.221	0.067	0.333	0.317	1111.0
0.0	0.0	1	1	400.0	400.0	1	1	1	155.62384	92.319565	0	0.221	0.063	0.283	0.296	1111.0
0.0	0.0	1	1	400.0	400.0	1	1	1	155.62384	92.319565	0	0.221	0.059	0.284	0.254	1111.0
0.0	0.0	1	1	400.0	400.0	1	1	1	155.62384	92.319565	0	0.221	0.057	0.254	0.254	1111.0
0.0	0.0	1	1	400.0	400.0	1	1	1	155.62384	92.319565	0	0.221	0.054	0.195	0.236	1111.0
0.0	0.0	1	1	400.0	400.0	1	1	1	155.62384	92.319565	0	0.221	0.05	0.246	0.236	1111.0
0.0	0.0	1	1	400.0	400.0	1	1	1	155.62384	92.319565	0	0.221	0.046	0.208	0.204	1111.0
0.0	0.0	1	1	400.0	400.0	1	1	1	155.62384	92.319565	0	0.221	0.042	0.204	0.189	1111.0
0.0	0.0	1	1	400.0	400.0	1	1	1	155.62384	92.319565	0	0.221	0.039	0.159	0.189	1111.0
0.0	0.0	1	1	400.0	400.0	1	1	1	155.62384	92.319565	0	0.221	0.037	0.162	0.163	1111.0
0.0	0.0	1	1	400.0	400.0	1	1	1	155.62384	92.319565	0	0.221	0.035	0.149	0.152	1111.0
0.0	0.0	1	1	400.0	400.0	1	1	1	155.62384	92.319565	0	0.221	0.033	0.177	0.152	1111.0
0.0	0.0	1	1	400.0	400.0	1	1	1	155.62384	92.319565	0	0.221	0.031	0.098	0.131	1111.0
0.0	0.0	1	1	400.0	400.0	1	1	1	155.62384	92.319565	0	0.221	0.03	0.092	0.131	1111.0
0.0	0.0	1	1	400.0	400.0	1	1	1	155.62384	92.319565	0	0.221	0.028	0.079	0.113	1111.0
0.0	0.0	1	1	400.0	400.0	1	1	1	155.62384	92.319565	0	0.221	0.026	0.082	0.105	1111.0
0.0	0.0	1	1	400.0	400.0	1	1	1	155.62384	92.319565	0	0.221	0.024	0.104	0.105	1111.0
0.0	0.0	1	1	400.0	400.0	1	1	1	155.62384	92.319565	0	0.221	0.022	0.096	0.09	1111.0
0.0	0.0	1	1	400.0	400.0	1	1	1	155.62384	92.319565	0	0.221	0.02	0.093	0.084	1111.0
0.0	0.0	1	1	400.0	400.0	1	1	1	155.62384	92.319565	0	0.221	0.02	0.092	0.084	1111.0
0.0	0.0	1	1	400.0	400.0	1	1	1	155.62384	92.319565	0	0.221	0.02	0.022	0.072	1111.0
0.0	0.0	1	1	400.0	400.0	1	1	1	155.62384	92.319565	0	0.221	0.019	0.055	0.072	1111.0
0.0	0.0	1	1	400.0	400.0	1	1	1	155.62384	92.319565	0	0.221	0.019	0.076	0.067	1111.0
0.0	0.0	1	1	400.0	400.0	1	1	1	155.62384	92.319565	0	0.221	0.019	0.045	0.058	1111.0
0.0	0.0	1	1	400.0	400.0	1	1	1	155.62384	92.319565	0	0.221	0.019	0.054	0.058	1111.0
0.0	0.0	1	1	400.0	400.0	1	1	1	155.62384	92.319565	0	0.221	0.019	0.054	0.053	1111.0
0.0	0.0	1	1	400.0	400.0	1	1	1	155.62384	92.319565	0	0.221	0.019	-0.008	0.046	1111.0
0.0	0.0	1	1	400.0	400.0	1	1	1	155.62384	92.319565	0	0.221	0.019	0.081	0.046	1111.0
0.0	0.0	1	1	400.0	400.0	1	1	1	155.62384	92.319565	0	0.221	0.019	0.034	0.043	1111.0
0.0	0.0	1	1	400.0	400.0	1	1	1	155.62384	92.319565	0	0.221	0.019	0.037	0.043	1111.0
0.0	0.0	1	1	400.0	400.0	1	1	1	155.62384	92.319565	0	0.221	0.019	0.022	0.037	1111.0
0.0	0.0	1	1	400.0	400.0	1	1	1	155.62384	92.319565	0	0.221	0.019	0.139	0.034	1111.0
0.0	0.0	1	1	400.0	400.0	1	1	1	155.62384	92.319565	0	0.221	0.019	0.035	0.034	1111.0
0.0	0.0	1	1	400.0	400.0	1	1	1	155.62384	92.319565	0	0.221	0.019	0.029	0.029	1111.0
0.0	0.0	1	1	400.0	400.0	1	1	1	155.62384	92.319565	0	0.221	0.019	-0.008	0.027	1111.0
0.0	0.0	1	1	400.0	400.0	1	1	1	155.62384	92.319565	0	0.221	0.019	0.017	0.027	1111.0
0.0	0.0	1	1	400.0	400.0	1	1	1	155.62384	92.319565	0	0.221	0.018	0.04	0.023	1111.0
0.0	0.0	1	1	400.0	400.0	1	1	1	155.62384	92.319565	0	0.221	0.017	-0.109	0.023	1111.0
0.0	0.0	1	1	400.0	400.0	1	1	1	155.62384	92.319565	0	0.221	0.017	0.009	0.02	1111.0
0.0	0.0	1	1	400.0	400.0	1	1	1	155.62384	92.319565	0	0.221	0.017	0.15	0.018	1111.0
0.0	0.0	1	1	400.0	400.0	1	1	1	155.62384	92.319565	0	0.221	0.017	0.004	0.018	1111.0
0.0	0.0	1	1	400.0	400.0	1	1	1	155.62384	92.319565	0	0.221	0.017	0.029	0.015	1111.0
0.0	0.0	1	1	400.0	400.0	1	1	1	155.62384	92.319565	0	0.221	0.017	0.041	0.014	1111.0
0.0	0.0	1	1	400.0	400.0	1	1	1	155.62384	92.319565	0	0.221	0.017	0.023	0.014	1111.0
0.0	0.0	1	1	400.0	400.0	1	1	1	155.62384	92.319565	0	0.221	0.017	0.015	0.012	1111.0
0.0	0.0	1	1	400.0	400.0	1	1	1	155.62384	92.319565	0	0.221	0.017	0.009	0.012	1111.0
0.0	0.0	1	1	400.0	400.0	1	1	1	155.62384	92.319565	0	0.221	0.016	-0.02	0.011	1111.0
0.0	0.0	1	1	400.0	400.0	1	1	1	155.62384	92.319565	0	0.221	0.015	-0.036	0.009	1111.0
0.0	0.0	1	1	400.0	400.0	1	1	1	155.62384	92.319565	0	0.221	0.015	-0.001	0.009	1111.0
0.0	0.0	1	1	400.0	400.0	1	1	1	155.62384	92.319565	0	0.221	0.015	0.014	0.009	1111.0
0.0	0.0	1	1	400.0	400.0	1	1	1	155.62384	92.319565	0	0.221	0.015	0.012	0.007	1111.0
0.0	0.0	1	1	400.0	400.0	1	1	1	155.62384	92.319565	0	0.221	0.014	-0.017	0.007	1111.0
0.0	0.0	1	1	400.0	400.0	1	1	1	155.62384	92.319565	0	0.221	0.013	-0.019	0.006	1111.0
0.0	0.0	1	1	400.0	400.0	1	1	1	155.62384	92.319565	0	0.221	0.012	0.018	0.006	1111.0
0.0	0.0	1	1	400.0	400.0	1	1	1	155.62384	92.319565	0	0.221	0.012	0.011	0.006	1111.0
0.0	0.0	1	1	400.0	400.0	1	1	1	155.62384	92.319565	0	0.221	0.012	0.01	0.005	1111.0
0.0	0.0	1	1	400.0	400.0	1	1	1	155.62384	92.319565	0	0.221	0.01	-0.038	0.005	1111.0
0.0	0.0	1	1	400.0	400.0	1	1	1	155.62384	92.319565	0	0.221	0.009	-0.197	0.004	1111.0
0.0	0.0	1	1	400.0	400.0	1	1	1	155.62384	92.319565	0	0.221	0.009	0.015	0.004	1111.0
0.0	0.0	1	1	400.0	400.0	1	1	1	155.62384	92.319565	0	0.221	0.009	0.014	0.004	1111.0
0.0	0.0	1	1	400.0	400.0	1	1	1	155.62384	92.319565	0	0.221	0.009	-0.011	0.003	1111.0
0.0	0.0	1	1	400.0	400.0	1	1	1	155.62384	92.319565	0	0.221	0.009	0.005	0.003	1111.0
0.0	0.0	1	1	400.0	400.0	1	1	1	155.62384	92.319565	0	0.221	0.008	0.018	0.003	1111.0
0.0	0.0	1	1	400.0	400.0	1	1	1	155.62384	92.319565	0	0.221	0.008	0.0	0.002	1111.0
0.0	0.0	1	1	400.0	400.0	1	1	1	155.62384	92.319565	0	0.221	0.008	0.0	0.002	1111.0
0.0	0.0	1	1	400.0	400.0	1	1	1	155.62384	92.319565	0	0.221	0.008	-0.011	0.002	1111.0
0.0	0.0	1	1	400.0	400.0	1	1	1	155.62384	92.319565	0	0.221	0.008	0.104	0.001	1111.0
0.0	0.0	1	1	400.0	400.0	1	1	1	155.62384	92.319565	0	0.221	0.008	0.008	0.001	1111.0
0.0	0.0	1	1	400.0	400.0	1	1	1	155.62384	92.319565	0	0.221	0.008	0.006	0.001	1111.0
0.0	0.0	1	1	400.0	400.0	1	1	1	155.62384	92.319565	0	0.221	0.008	-0.011	0.001	1111.0
0.0	0.0	1	1	400.0	400.0	1	1	1	155.62384	92.319565	0	0.221	0.007	-0.019	0.001	1111.0
0.0	0.0	1	1	400.0	400.0	1	1	1	155.62384	92.319565	0	0.221	0.007	0.011	0.001	1111.0
0.0	0.0	1	1	400.0	400.0	1	1	1	155.62384	92.319565	0	0.221	0.007	0.008	0.001	1111.0
0.0	0.0	1	1	400.0	400.0	1	1	1	155.62384	92.319565	0	0.221	0.007	0.018	0.0	1111.0
0.0	0.0	1	1	400.0	400.0	1	1	1	155.62384	92.319565	0	0.221	0.007	-0.003	0.0	1111.0
0.0	0.0	1	1	400.0	400.0	1	1	1	155.62384	92.319565	0	0.221	0.007	0.047	0.0	1111.0
0.0	0.0	1	1	400.0	400.0	1	1	1	155.62384	92.319565	0	0.221	0.006	-0.021	0.0	1111.0
0.0	0.0	1	1	400.0	400.0	1	1	1	155.62384	92.319565	0	0.221	0.005	-0.025	0.0	1111.0
0.0	0.0	1	1	400.0	400.0	1	1	1	155.62384	92.319565	0	0.221	0.005	0.025	0.0	1111.0
0.0	0.0	1	1	400.0	400.0	1	1	1	155.62384	92.319565	0	0.221	0.005	0.043	0.0	1111.0
0.0	0.0	1	1	400.0	400.0	1	1	1	155.62384	92.319565	0	0.221	0.005	-0.008	0.0	1111.0
0.0	0.0	1	1	400.0	400.0	1	1	1	155.62384	92.319565	0	0.221	0.005	0.0	0.0	1111.0
0.0	0.0	1	1	400.0	400.0	1	1	1	155.62384	92.319565	0	0.221	0.004	-0.017	0.0	1111.0
0.0	0.0	1	1	400.0	400.0	1	1	1	155.62384	92.319565	0	0.221	0.003	0.025	0.0	1111.0
0.0	0.0	1	1	400.0	400.0	1	1	1	155.62384	92.319565	0	0.221	0.003	0.022	0.0	1111.0
0.0	0.0	1	1	400.0	400.0	1	1	1	155.62384	92.319565	0	0.221	0.001	-0.014	0.0	1111.0
0.0	0.0	1	1	400.0	400.0	1	1	1	155.62384	92.319565	0	0.221	0.001	0.023	0.0	1111.0
0.0	0.0	1	1	400.0	400.0	1	1	1	155.62384	92.319565	0	0.221	0.001	0.016	0.0	1111.0
0.0	0.0	1	1	400.0	400.0	1	1	1	155.62384	92.319565	0	0.221	0.001	0.005	0.0	1111.0
0.0	0.0	1	1	400.0	400.0	1	1	1	155.62384	92.319565	0	0.221	0.001	-0.001	0.0	1111.0
0.0	0.0	1	1	400.0	400.0	1	1	1	155.62384	92.319565	0	0.221	-0.001	-0.017	0.0	1111.0
0.0	0.0	1	1	400.0	400.0	1	1	1	155.62384	92.319565	0	0.221	0.0	0.004	0.0	1111.0
0.0	0.0	1	1	400.0	400.0	1	1	1	155.62384	92.319565	0	0.221	0.0	0.017	0.0	1111.0
0.0	0.0	1	1	400.0	400.0	1	1	1	155.62384	92.319565	0	0.221	0.0	0.043	0.0	1111.0
0.0	0.0	1	1	400.0	400.0	1	1	1	155.62384	92.319565	0	0.221	0.0	0.012	0.0	1111.0
0.0	0.0	1	1	400.0	400.0	1	1	1	155.62384	92.319565	0	0.221	-0.001	-0.157	0.0	1111.0
0.0	0.0	1	1	400.0	400.0	1	1	1	155.62384	92.319565	0	0.221	0.0	0.009	0.0	1111.0
0.0	0.0	1	1	400.0	400.0	1	1	1	155.62384	92.319565	0	0.221	0.0	0.004	0.0	1111.0
0.0	0.0	1	1	400.0	400.0	1	1	1	155.62384	92.319565	0	0.221	0.0	0.0	0.0	1111.0
0.0	0.0	1	1	400.0	400.0	1	1	1	155.62384	92.319565	0	0.221	-0.001	-0.014	0.0	1111.0
0.0	0.0	1	1	400.0	400.0	1	1	1	155.62384	92.319565	0	0.221	0.0	0.049	0.0	1111.0
0.0	0.0	1	1	400.0	400.0	1	1	1	155.62384	92.319565	0	0.221	0.0	0.128	0.0	1111.0
0.0	0.0	1	1	400.0	400.0	1	1	1	155.62384	92.319565	0	0.221	-0.001	-0.014	0.0	1111.0
0.0	0.0	1	1	400.0	400.0	1	1	1	155.62384	92.319565	0	0.221	0.0	0.198	0.0	1111.0
0.0	0.0	1	1	400.0	400.0	1	1	1	155.62384	92.319565	0	0.221	0.0	0.029	0.0	1111.0
0.0	0.0	1	1	400.0	400.0	1	1	1	155.62384	92.319565	0	0.221	0.0	0.008	0.0	1111.0
0.0	0.0	1	1	400.0	400.0	1	1	1	155.62384	92.319565	0	0.221	-0.001	-0.014	0.0	1111.0
0.0	0.0	1	1	400.0	400.0	1	1	1	155.62384	92.319565	0	0.221	0.0	0.016	0.0	1111.0
0.0	0.0	1	1	400.0	400.0	1	1	1	155.62384	92.319565	0	0.221	0.0	0.002	0.0	1111.0
0.0	0.0	1	1	400.0	400.0	1	1	1	155.62384	92.319565	0	0.221	0.0	-0.002	0.0	1111.0
0.0	0.0	1	1	400.0	400.0	1	1	1	155.62384	92.319565	0	0.221	0.0	0.0	0.0	1111.0
0.0	0.0	1	1	400.0	400.0	1	1	1	155.62384	92.319565	0	0.221	0.0	-0.009	0.0	1111.0
0.0	0.0	1	1	400.0	400.0	1	1	1	155.62384	92.319565	0	0.221	-0.001	-0.017	0.0	1111.0
0.0	0.0	1	1	400.0	400.0	1	1	1	155.62384	92.319565	0	0.221	-0.001	-0.014	0.0	1111.0
0.0	0.0	1	1	400.0	400.0	1	1	1	155.62384	92.319565	0	0.221	0.0	0.016	0.0	1111.0
0.0	0.0	1	1	400.0	400.0	1	1	1	155.62384	92.319565	0	0.221	0.0	0.006	0.0	1111.0
0.0	0.0	1	1	400.0	400.0	1	1	1	155.62384	92.319565	0	0.221	-0.001	-0.017	0.0	1111.0
0.0	0.0	1	1	400.0	400.0	1	1	1	155.62384	92.319565	0	0.221	-0.001	-0.021	0.0	1111.0
0.0	0.0	1	1	400.0	400.0	1	1	1	155.62384	92.319565	0	0.221	0.0	-0.002	0.0	1111.0
0.0	0.0	1	1	400.0	400.0	1	1	1	155.62384	92.319565	0	0.221	0.0	0.021	0.0	1111.0
0.0	0.0	1	1	400.0	400.0	1	1	1	155.62384	92.319565	0	0.221	0.0	0.013	0.0	1111.0
0.0	0.0	1	1	400.0	400.0	1	1	1	155.62384	92.319565	0	0.221	-0.001	-0.146	0.0	1111.0
0.0	0.0	1	1	400.0	400.0	1	1	1	155.62384	92.319565	0	0.221	0.0	-0.001	0.0	1111.0
0.0	0.0	1	1	400.0	400.0	1	1	1	155.62384	92.319565	0	0.221	-0.001	-0.144	0.0	1111.0
0.0	0.0	1	1	400.0	400.0	1	1	1	155.62384	92.319565	0	0.221	-0.001	-0.039	0.0	1111.0
0.0	0.0	1	1	400.0	400.0	1	1	1	155.62384	92.319565	0	0.221	0.0	0.025	0.0	1111.0
0.0	0.0	1	1	400.0	400.0	1	1	1	155.62384	92.319565	0	0.221	0.0	0.016	0.0	1111.0
0.0	0.0	1	1	400.0	400.0	1	1	1	155.62384	92.319565	0	0.221	0.0	0.038	0.0	1111.0
0.0	0.0	1	1	400.0	400.0	1	1	1	155.62384	92.319565	0	0.221	-0.001	-0.025	0.0	1111.0
0.0	0.0	1	1	400.0	400.0	1	1	1	155.62384	92.319565	0	0.221	0.0	0.001	0.0	1111.0
0.0	0.0	1	1	400.0	400.0	1	1	1	155.62384	92.319565	0	0.221	0.0	0.022	0.0	1111.0
0.0	0.0	1	1	400.0	400.0	1	1	1	155.62384	92.319565	0	0.221	0.0	0.002	0.0	1111.0
0.0	0.0	1	1	400.0	400.0	1	1	1	155.62384	92.319565	0	0.221	-0.001	-0.158	0.0	1111.0
0.0	0.0	1	1	400.0	400.0	1	1	1	155.62384	92.319565	0	0.221	-0.001	-0.029	0.0	1111.0
0.0	0.0	1	1	400.0	400.0	1	1	1	155.62384	92.319565	0	0.221	0.0	0.006	0.0	1111.0
0.0	0.0	1	1	400.0	400.0	1	1	1	155.62384	92.319565	0	0.221	0.0	-0.005	0.0	1111.0
0.0	0.0	1	1	400.0	400.0	1	1	1	155.62384	92.319565	0	0.221	-0.001	-0.029	0.0	1111.0
0.0	0.0	1	1	400.0	400.0	1	1	1	155.62384	92.319565	0	0.221	0.0	0.003	0.0	1111.0
0.0	0.0	1	1	400.0	400.0	1	1	1	155.62384	92.319565	0	0.221	0.0	0.046	0.0	1111.0
0.0	0.0	1	1	400.0	400.0	1	1	1	155.62384	92.319565	0	0.221	0.0	0.013	0.0	1111.0
0.0	0.0	1	1	400.0	400.0	1	1	1	155.62384	92.319565	0	0.221	-0.001	-0.032	0.0	1111.0
0.0	0.0	1	1	400.0	400.0	1	1	1	155.62384	92.319565	0	0.221	0.0	-0.003	0.0	1111.0
0.0	0.0	1	1	400.0	400.0	1	1	1	155.62384	92.319565	0	0.221	0.0	0.034	0.0	1111.0
0.0	0.0	1	1	400.0	400.0	1	1	1	155.62384	92.319565	0	0.221	-0.001	-0.012	0.0	1111.0
0.0	0.0	1	1	400.0	400.0	1	1	1	155.62384	92.319565	0	0.221	-0.001	-0.074	0.0	1111.0
0.0	0.0	1	1	400.0	400.0	1	1	1	155.62384	92.319565	0	0.221	0.0	0.023	0.0	1111.0
0.0	0.0	1	1	400.0	400.0	1	1	1	155.62384	92.319565	0	0.221	-0.001	-0.149	0.0	1111.0
0.0	0.0	1	1	400.0	400.0	1	1	1	155.62384	92.319565	0	0.221	0.0	0.01	0.0	1111.0
0.0	0.0	1	1	400.0	400.0	1	1	1	155.62384	92.319565	0	0.221	0.0	0.025	0.0	1111.0
0.0	0.0	1	1	400.0	400.0	1	1	1	155.62384	92.319565	0	0.221	0.0	0.016	0.0	1111.0
0.0	0.0	1	1	400.0	400.0	1	1	1	155.62384	92.319565	0	0.221	0.0	0.023	0.0	1111.0
0.0	0.0	1	1	400.0	400.0	1	1	1	155.62384	92.319565	0	0.221	-0.001	-0.03	0.0	1111.0
0.0	0.0	1	1	400.0	400.0	1	1	1	155.62384	92.319565	0	0.221	-0.001	-0.16	0.0	1111.0
0.0	0.0	1	1	400.0	400.0	1	1	1	155.62384	92.319565	0	0.221	-0.001	-0.012	0.0	1111.0
0.0	0.0	1	1	400.0	400.0	1	1	1	155.62384	92.319565	0	0.221	0.0	0.026	0.0	1111.0
0.0	0.0	1	1	400.0	400.0	1	1	1	155.62384	92.319565	0	0.221	0.0	0.022	0.0	1111.0
0.0	0.0	1	1	400.0	400.0	1	1	1	155.62384	92.319565	0	0.221	0.0	0.0	0.0	1111.0
0.0	0.0	1	1	400.0	400.0	1	1	1	155.62384	92.319565	0	0.221	0.0	0.005	0.0	1111.0
0.0	0.0	1	1	400.0	400.0	1	1	1	155.62384	92.319565	0	0.221	0.0	-0.007	0.0	1111.0
0.0	0.0	1	1	400.0	400.0	1	1	1	155.62384	92.319565	0	0.221	0.0	-0.006	0.0	1111.0
0.0	0.0	1	1	400.0	400.0	1	1	1	155.62384	92.319565	0	0.221	0.0	-0.005	0.0	1111.0
0.0	0.0	1	1	400.0	400.0	1	1	1	155.62384	92.319565	0	0.221	-0.001	-0.021	0.0	1111.0
0.0	0.0	1	1	400.0	400.0	1	1	1	155.62384	92.319565	0	0.221	0.0	0.045	0.0	1111.0
0.0	0.0	1	1	400.0	400.0	1	1	1	155.62384	92.319565	0	0.221	0.0	0.008	0.0	1111.0
0.0	0.0	1	1	400.0	400.0	1	1	1	155.62384	92.319565	0	0.221	-0.001	-0.012	0.0	1111.0
0.0	0.0	1	1	400.0	400.0	1	1	1	155.62384	92.319565	0	0.221	-0.001	-0.013	0.0	1111.0
0.0	0.0	1	1	400.0	400.0	1	1	1	155.62384	92.319565	0	0.221	-0.001	-0.148	0.0	1111.0
0.0	0.0	1	1	400.0	400.0	1	1	1	155.62384	92.319565	0	0.221	0.0	0.015	0.0	1111.0
0.0	0.0	1	1	400.0	400.0	1	1	1	155.62384	92.319565	0	0.221	-0.001	-0.033	0.0	1111.0
0.0	0.0	1	1	400.0	400.0	1	1	1	155.62384	92.319565	0	0.221	0.0	0.018	0.0	1111.0
0.0	0.0	1	1	400.0	400.0	1	1	1	155.62384	92.319565	0	0.221	-0.001	-0.02	0.0	1111.0
0.0	0.0	1	1	400.0	400.0	1	1	1	155.62384	92.319565	0	0.221	0.0	0.019	0.0	1111.0
0.0	0.0	1	1	400.0	400.0	1	1	1	155.62384	92.319565	0	0.221	0.0	0.013	0.0	1111.0
0.0	0.0	1	1	400.0	400.0	1	1	1	155.62384	92.319565	0	0.221	0.0	-0.002	0.0	1111.0
0.0	0.0	1	1	400.0	400.0	1	1	1	155.62384	92.319565	0	0.221	-0.001	-0.133	0.0	1111.0
0.0	0.0	1	1	400.0	400.0	1	1	1	155.62384	92.319565	0	0.221	0.0	0.007	0.0	1111.0
0.0	0.0	1	1	400.0	400.0	1	1	1	155.62384	92.319565	0	0.221	0.0	0.005	0.0	1111.0
0.0	0.0	1	1	400.0	400.0	1	1	1	155.62384	92.319565	0	0.221	0.0	-0.003	0.0	1111.0
0.0	0.0	1	1	400.0	400.0	1	1	1	155.62384	92.319565	0	0.221	0.0	0.014	0.0	1111.0
0.0	0.0	1	1	400.0	400.0	1	1	1	155.62384	92.319565	0	0.221	0.0	0.006	0.0	1111.0
0.0	0.0	1	1	400.0	400.0	1	1	1	155.62384	92.319565	0	0.221	-0.001	-0.019	0.0	1111.0
0.0	0.0	1	1	400.0	400.0	1	1	1	155.62384	92.319565	0	0.221	0.0	0.101	0.0	1111.0
0.0	0.0	1	1	400.0	400.0	1	1	1	155.62384	92.319565	0	0.221	0.0	0.012	0.0	1111.0
0.0	0.0	1	1	400.0	400.0	1	1	1	155.62384	92.319565	0	0.221	0.0	0.05	0.0	1111.0
0.0	0.0	1	1	400.0	400.0	1	1	1	155.62384	92.319565	0	0.221	0.0	-0.005	0.0	1111.0
0.0	0.0	1	1	400.0	400.0	1	1	1	155.62384	92.319565	0	0.221	0.0	0.009	0.0	1111.0
0.0	0.0	1	1	400.0	400.0	1	1	1	155.62384	92.319565	0	0.221	0.0	0.023	0.0	1111.0
0.0	0.0	1	1	400.0	400.0	1	1	1	155.62384	92.319565	0	0.221	0.0	-0.007	0.0	1111.0
0.0	0.0	1	1	400.0	400.0	1	1	1	155.62384	92.319565	0	0.221	0.0	0.0	0.0	1111.0
0.0	0.0	1	1	400.0	400.0	1	1	1	155.62384	92.319565	0	0.221	-0.001	-0.026	0.0	1111.0
0.0	0.0	1	1	400.0	400.0	1	1	1	155.62384	92.319565	0	0.221	0.0	0.004	0.0	1111.0
4180.487	300.99503	2	1	400.0	300.99503	1	2	1	155.62384	92.319565	1	0.221	0.0	0.007	0.0	1111.0
4180.487	300.99503	2	1	400.0	300.99503	1	2	1	155.62384	92.319565	1	0.221	-0.001	-0.025	0.0	1111.0
4180.487	300.99503	2	1	400.0	300.99503	0	2	1	155.62384	92.319565	1	0.221	0.0	0.085	0.0	1111.0
4180.487	300.99503	2	1	400.0	300.99503	0	2	1	155.62384	92.319565	1	0.221	0.0	0.025	0.0	1111.0
4180.487	300.99503	2	1	400.0	300.99503	0	2	1	155.62384	92.319565	1	0.221	-0.001	-0.033	0.0	1111.0
4180.487	300.99503	2	1	400.0	300.99503	0	2	1	155.62384	92.319565	1	0.221	0.002	0.487	0.569	1111.0
4180.487	300.99503	2	1	400.0	300.99503	0	2	1	155.62384	92.319565	1	0.222	0.006	0.665	0.825	1111.0
4180.487	300.99503	2	1	400.0	300.99503	0	2	1	155.62384	92.319565	1	0.222	0.012	0.8	0.825	1111.0
4180.487	300.99503	2	1	400.0	300.99503	0	2	1	155.62384	92.319565	1	0.222	0.022	1.298	1.283	1111.0
4180.487	300.99503	2	1	400.0	300.99503	0	2	1	155.62384	92.319565	1	0.222	0.03	1.277	1.488	1111.0
4180.487	300.99503	2	1	400.0	300.99503	0	2	1	155.62384	92.319565	1	0.222	0.04	1.498	1.488	1111.0
4180.487	300.99503	2	1	400.0	300.99503	0	2	1	155.62384	92.319565	1	0.222	0.051	1.876	1.856	1111.0
4180.487	300.99503	2	1	400.0	300.99503	0	2	1	155.62384	92.319565	1	0.222	0.061	1.859	1.856	1111.0
4180.487	300.99503	2	1	400.0	300.99503	0	2	1	155.62384	92.319565	1	0.222	0.072	2.192	2.174	1111.0
4180.487	300.99503	2	1	400.0	300.99503	0	2	1	155.62384	92.319565	1	0.222	0.084	2.338	2.316	1111.0
4180.487	300.99503	2	1	400.0	300.99503	0	2	1	155.62384	92.319565	1	0.223	0.094	2.312	2.316	1111.0
4180.487	300.99503	2	1	400.0	300.99503	0	2	1	155.62384	92.319565	1	0.223	0.106	2.563	2.571	1111.0
4180.487	300.99503	2	1	400.0	300.99503	0	2	1	155.62384	92.319565	1	0.223	0.116	2.641	2.685	1111.0
4180.487	300.99503	2	1	400.0	300.99503	0	2	1	155.62384	92.319565	1	0.223	0.127	2.674	2.685	1111.0
4180.487	300.99503	2	1	400.0	300.99503	0	2	1	155.62384	92.319565	1	0.223	0.137	2.866	2.889	1111.0
4180.487	300.99503	2	1	400.0	300.99503	0	2	1	155.62384	92.319565	1	0.223	0.146	2.869	2.889	1111.0
4180.487	300.99503	2	1	400.0	300.99503	0	2	1	155.62384	92.319565	1	0.223	0.156	2.987	2.981	1111.0
4180.487	300.99503	2	1	400.0	300.99503	0	2	1	155.62384	92.319565	1	0.224	0.166	3.117	3.145	1111.0
4180.487	300.99503	2	1	400.0	300.99503	0	2	1	155.62384	92.319565	1	0.224	0.176	3.148	3.145	1111.0
4180.487	300.99503	2	1	400.0	300.99503	0	2	1	155.62384	92.319565	1	0.224	0.185	3.249	3.219	1111.0
4180.487	300.99503	2	1	400.0	300.99503	0	2	1	155.62384	92.319565	1	0.224	0.193	3.341	3.35	1111.0
4180.487	300.99503	2	1	400.0	300.99503	0	2	1	155.62384	92.319565	1	0.224	0.201	3.31	3.35	1111.0
4180.487	300.99503	2	1	400.0	300.99503	0	2	1	155.62384	92.319565	1	0.224	0.208	3.369	3.409	1111.0
4180.487	300.99503	2	1	400.0	300.99503	0	2	1	155.62384	92.319565	1	0.224	0.216	3.422	3.409	1111.0
4180.487	300.99503	2	1	400.0	300.99503	0	2	1	155.62384	92.319565	1	0.225	0.224	3.558	3.515	1111.0
4180.487	300.99503	2	1	400.0	300.99503	0	2	1	155.62384	92.319565	1	0.225	0.229	3.466	3.562	1111.0
4180.487	300.99503	2	1	400.0	300.99503	0	2	1	155.62384	92.319565	1	0.225	0.235	3.528	3.562	1111.0
4180.487	300.99503	2	1	400.0	300.99503	0	2	1	155.62384	92.319565	1	0.225	0.241	3.619	3.648	1111.0
4180.487	300.99503	2	1	400.0	300.99503	0	2	1	155.62384	92.319565	1	0.225	0.247	3.671	3.685	1111.0
4180.487	300.99503	2	1	400.0	300.99503	0	2	1	155.62384	92.319565	1	0.225	0.253	3.693	3.685	1111.0
4180.487	300.99503	2	1	400.0	300.99503	0	2	1	155.62384	92.319565	1	0.225	0.259	3.756	3.753	1111.0
4180.487	300.99503	2	1	400.0	300.99503	0	2	1	155.62384	92.319565	1	0.225	0.264	3.737	3.753	1111.0
4180.487	300.99503	2	1	400.0	300.99503	0	2	1	155.62384	92.319565	1	0.225	0.269	3.767	3.784	1111.0
4180.487	300.99503	2	1	400.0	300.99503	0	2	1	155.62384	92.319565	1	0.225	0.273	3.852	3.838	1111.0
4180.487	300.99503	2	1	400.0	300.99503	0	2	1	155.62384	92.319565	1	0.225	0.278	3.924	3.838	1111.0
4180.487	300.99503	2	1	400.0	300.99503	0	2	1	155.62384	92.319565	1	0.226	0.282	3.852	3.863	1111.0
4180.487	300.99503	2	1	400.0	300.99503	0	2	1	155.62384	92.319565	1	0.226	0.286	3.917	3.908	1111.0
4180.487	300.99503	2	1	400.0	300.99503	0	2	1	155.62384	92.319565	1	0.226	0.29	3.928	3.908	1111.0
4180.487	300.99503	2	1	400.0	300.99503	0	2	1	155.62384	92.319565	1	0.226	0.294	3.917	3.927	1111.0
4180.487	300.99503	2	1	400.0	300.99503	0	2	1	155.62384	92.319565	1	0.226	0.298	3.905	3.927	1111.0
4180.487	300.99503	2	1	400.0	300.99503	0	2	1	155.62384	92.319565	1	0.226	0.302	3.986	3.963	1111.0
4180.487	300.99503	2	1	400.0	300.99503	0	2	1	155.62384	92.319565	1	0.226	0.304	4.014	3.977	1111.0
4180.487	300.99503	2	1	400.0	300.99503	0	2	1	155.62384	92.319565	1	0.226	0.306	3.92	3.977	1111.0
4180.487	300.99503	2	1	400.0	300.99503	0	2	1	155.62384	92.319565	1	0.226	0.308	4.025	4.007	1111.0
4180.487	300.99503	2	1	400.0	300.99503	0	2	1	155.62384	92.319565	1	0.226	0.31	4.039	4.018	1111.0
4180.487	300.99503	2	1	400.0	300.99503	0	2	1	155.62384	92.319565	1	0.226	0.312	4.056	4.018	1111.0
4180.487	300.99503	2	1	400.0	300.99503	0	2	1	155.62384	92.319565	1	0.226	0.314	3.994	4.042	1111.0
4180.487	300.99503	2	1	400.0	300.99503	0	2	1	155.62384	92.319565	1	0.226	0.316	4.048	4.042	1111.0
4180.487	300.99503	2	1	400.0	300.99503	0	2	1	155.62384	92.319565	1	0.226	0.318	4.02	4.06	1111.0
4180.487	300.99503	2	1	400.0	300.99503	0	2	1	155.62384	92.319565	1	0.226	0.32	4.081	4.069	1111.0
4180.487	300.99503	2	1	400.0	300.99503	0	2	1	155.62384	92.319565	1	0.226	0.321	4.039	4.069	1111.0
4180.487	300.99503	2	1	400.0	300.99503	0	2	1	155.62384	92.319565	1	0.226	0.321	4.089	4.086	1111.0
4180.487	300.99503	2	1	400.0	300.99503	0	2	1	155.62384	92.319565	1	0.226	0.321	3.904	4.092	1111.0
4180.487	300.99503	2	1	400.0	300.99503	0	2	1	155.62384	92.319565	1	0.226	0.322	4.098	4.092	1111.0
4180.487	300.99503	2	1	400.0	300.99503	0	2	1	155.62384	92.319565	1	0.226	0.323	4.102	4.106	1111.0
4180.487	300.99503	2	1	400.0	300.99503	0	2	1	155.62384	92.319565	1	0.226	0.324	4.129	4.106	1111.0
4180.487	300.99503	2	1	400.0	300.99503	0	2	1	155.62384	92.319565	1	0.226	0.325	4.134	4.11	1111.0
4180.487	300.99503	2	1	400.0	300.99503	0	2	1	155.62384	92.319565	1	0.226	0.326	4.074	4.121	1111.0
4180.487	300.99503	2	1	400.0	300.99503	0	2	1	155.62384	92.319565	1	0.226	0.327	4.103	4.121	1111.0
4180.487	300.99503	2	1	400.0	300.99503	0	2	1	155.62384	92.319565	1	0.226	0.329	4.11	4.126	1111.0
4180.487	300.99503	2	1	400.0	300.99503	0	2	1	155.62384	92.319565	1	0.226	0.33	4.202	4.129	1111.0
4180.487	300.99503	2	1	400.0	300.99503	0	2	1	155.62384	92.319565	1	0.226	0.332	4.16	4.129	1111.0
4180.487	300.99503	2	1	400.0	300.99503	0	2	1	155.62384	92.319565	1	0.226	0.334	4.169	4.137	1111.0
4180.487	300.99503	2	1	400.0	300.99503	0	2	1	155.62384	92.319565	1	0.226	0.336	4.124	4.137	1111.0
4180.487	300.99503	2	1	400.0	300.99503	1	2	1	155.62384	92.319565	1	0.226	0.338	4.171	4.144	1111.0
4180.487	300.99503	2	1	400.0	300.99503	1	2	1	155.62384	92.319565	1	0.226	0.34	4.163	4.146	1111.0
4180.487	300.99503	2	1	400.0	300.99503	1	2	1	155.62384	92.319565	1	0.226	0.341	4.174	4.146	1111.0
4180.487	300.99503	2	1	400.0	300.99503	1	2	1	155.62384	92.319565	1	0.226	0.341	4.192	4.151	1111.0
4180.487	300.99503	2	1	400.0	300.99503	1	2	1	155.62384	92.319565	1	0.226	0.341	4.274	4.154	1111.0
4180.487	300.99503	2	1	400.0	300.99503	1	2	1	155.62384	92.319565	1	0.226	0.341	4.14	4.154	1111.0
4180.487	300.99503	2	1	400.0	300.99503	1	2	1	155.62384	92.319565	1	0.226	0.341	4.144	4.159	1111.0
4180.487	300.99503	2	1	400.0	300.99503	1	2	1	155.62384	92.319565	1	0.226	0.341	4.144	4.159	1111.0
4180.487	300.99503	2	1	400.0	300.99503	1	2	1	155.62384	92.319565	1	0.226	0.341	4.141	4.161	1111.0
4180.487	300.99503	2	1	400.0	300.99503	1	2	1	155.62384	92.319565	1	0.227	0.341	4.183	4.162	1111.0
4180.487	300.99503	2	1	400.0	300.99503	1	2	1	155.62384	92.319565	1	0.227	0.341	4.18	4.162	1111.0
4180.487	300.99503	2	1	400.0	300.99503	1	2	1	155.62384	92.319565	1	0.227	0.341	4.187	4.166	1111.0
4180.487	300.99503	2	1	400.0	300.99503	1	2	1	155.62384	92.319565	1	0.227	0.341	4.156	4.167	1111.0
4180.487	300.99503	2	1	400.0	300.99503	1	2	1	155.62384	92.319565	1	0.227	0.341	4.187	4.167	1111.0
4180.487	300.99503	2	1	400.0	300.99503	1	2	1	155.62384	92.319565	1	0.227	0.341	4.205	4.169	1111.0
4180.487	300.99503	2	1	400.0	300.99503	1	2	1	155.62384	92.319565	1	0.227	0.341	4.177	4.169	1111.0
4180.487	300.99503	2	1	400.0	300.99503	1	2	1	155.62384	92.319565	1	0.227	0.341	4.189	4.171	1111.0
4180.487	300.99503	2	1	400.0	300.99503	1	2	1	155.62384	92.319565	1	0.227	0.341	4.138	4.172	1111.0
4180.487	300.99503	2	1	400.0	300.99503	1	2	1	155.62384	92.319565	1	0.227	0.341	4.149	4.172	1111.0
4180.487	300.99503	2	1	400.0	300.99503	1	2	1	155.62384	92.319565	1	0.227	0.341	4.167	4.173	1111.0
4180.487	300.99503	2	1	400.0	300.99503	1	2	1	155.62384	92.319565	1	0.227	0.341	4.186	4.174	1111.0
4180.487	300.99503	2	1	400.0	300.99503	1	2	1	155.62384	92.319565	1	0.227	0.341	4.166	4.174	1111.0
4180.487	300.99503	2	1	400.0	300.99503	1	2	1	155.62384	92.319565	1	0.227	0.342	4.452	4.176	1111.0
4180.487	300.99503	2	1	400.0	300.99503	1	2	1	155.62384	92.319565	1	0.227	0.342	4.191	4.176	1111.0
4180.487	300.99503	2	1	400.0	300.99503	1	2	1	155.62384	92.319565	1	0.227	0.342	4.181	4.176	1111.0
4180.487	300.99503	2	1	400.0	300.99503	1	2	1	155.62384	92.319565	1	0.227	0.342	4.265	4.177	1111.0
4180.487	300.99503	2	1	400.0	300.99503	1	2	1	155.62384	92.319565	1	0.227	0.342	4.192	4.177	1111.0
4180.487	300.99503	2	1	400.0	300.99503	1	2	1	155.62384	92.319565	1	0.227	0.342	4.263	4.179	1111.0
4180.487	300.99503	2	1	400.0	300.99503	1	2	1	155.62384	92.319565	1	0.227	0.342	4.155	4.18	1111.0
4180.487	300.99503	2	1	400.0	300.99503	1	2	1	155.62384	92.319565	1	0.227	0.342	4.149	4.18	1111.0
4180.487	300.99503	2	1	400.0	300.99503	1	2	1	155.62384	92.319565	1	0.227	0.342	4.203	4.18	1111.0
4180.487	300.99503	2	1	400.0	300.99503	1	2	1	155.62384	92.319565	1	0.227	0.342	4.236	4.18	1111.0
4180.487	300.99503	2	1	400.0	300.99503	1	2	1	155.62384	92.319565	1	0.227	0.342	4.124	4.181	1111.0
4180.487	300.99503	2	1	400.0	300.99503	1	2	1	155.62384	92.319565	1	0.227	0.342	4.178	4.181	1111.0
4180.487	300.99503	2	1	400.0	300.99503	1	2	1	155.62384	92.319565	1	0.227	0.342	4.154	4.181	1111.0
4180.487	300.99503	2	1	400.0	300.99503	1	2	1	155.62384	92.319565	1	0.227	0.342	4.164	4.182	1111.0
4180.487	300.99503	2	1	400.0	300.99503	1	2	1	155.62384	92.319565	1	0.227	0.342	4.18	4.182	1111.0
4180.487	300.99503	2	1	400.0	300.99503	1	2	1	155.62384	92.319565	1	0.227	0.342	4.182	4.182	1111.0
4180.487	300.99503	2	1	400.0	300.99503	1	2	1	155.62384	92.319565	1	0.227	0.342	4.133	4.182	1111.0
4180.487	300.99503	2	1	400.0	300.99503	1	2	1	155.62384	92.319565	1	0.227	0.342	4.179	4.182	1111.0
4180.487	300.99503	2	1	400.0	300.99503	1	2	1	155.62384	92.319565	1	0.227	0.342	4.176	4.183	1111.0
4180.487	300.99503	2	1	400.0	300.99503	1	2	1	155.62384	92.319565	1	0.227	0.342	4.194	4.183	1111.0
4180.487	300.99503	2	1	400.0	300.99503	1	2	1	155.62384	92.319565	1	0.227	0.342	4.206	4.183	1111.0
4180.487	300.99503	2	1	400.0	300.99503	1	2	1	155.62384	92.319565	1	0.227	0.341	4.017	4.183	1111.0
4180.487	300.99503	2	1	400.0	300.99503	1	2	1	155.62384	92.319565	1	0.227	0.341	4.21	4.184	1111.0
4180.487	300.99503	2	1	400.0	300.99503	1	2	1	155.62384	92.319565	1	0.227	0.341	4.19	4.184	1111.0
4180.487	300.99503	2	1	400.0	300.99503	1	2	1	155.62384	92.319565	1	0.227	0.341	4.193	4.184	1111.0
4180.487	300.99503	2	1	400.0	300.99503	1	2	1	155.62384	92.319565	1	0.227	0.341	4.175	4.184	1111.0
4180.487	300.99503	2	1	400.0	300.99503	1	2	1	155.62384	92.319565	1	0.227	0.341	4.202	4.184	1111.0
4180.487	300.99503	2	1	400.0	300.99503	1	2	1	155.62384	92.319565	1	0.227	0.341	4.217	4.184	1111.0
4180.487	300.99503	2	1	400.0	300.99503	1	2	1	155.62384	92.319565	1	0.227	0.341	4.151	4.184	1111.0
4180.487	300.99503	2	1	400.0	300.99503	1	2	1	155.62384	92.319565	1	0.227	0.341	4.177	4.184	1111.0
4180.487	300.99503	2	1	400.0	300.99503	1	2	1	155.62384	92.319565	1	0.227	0.341	4.223	4.184	1111.0
4180.487	300.99503	2	1	400.0	300.99503	1	2	1	155.62384	92.319565	1	0.227	0.341	4.166	4.184	1111.0
4180.487	300.99503	2	1	400.0	300.99503	1	2	1	155.62384	92.319565	1	0.227	0.341	4.186	4.184	1111.0
4180.487	300.99503	2	1	400.0	300.99503	1	2	1	155.62384	92.319565	1	0.227	0.341	4.223	4.184	1111.0
4180.487	300.99503	2	1	400.0	300.99503	1	2	1	155.62384	92.319565	1	0.227	0.34	4.092	4.185	1111.0
4180.487	300.99503	2	1	400.0	300.99503	1	2	1	155.62384	92.319565	1	0.227	0.341	4.217	4.185	1111.0
4180.487	300.99503	2	1	400.0	300.99503	1	2	1	155.62384	92.319565	1	0.227	0.341	4.215	4.185	1111.0
4180.487	300.99503	2	1	400.0	300.99503	1	2	1	155.62384	92.319565	1	0.227	0.342	4.221	4.185	1111.0
4180.487	300.99503	2	1	400.0	300.99503	1	2	1	155.62384	92.319565	1	0.227	0.342	4.197	4.185	1111.0
4180.487	300.99503	2	1	400.0	300.99503	1	2	1	155.62384	92.319565	1	0.227	0.342	4.219	4.185	1111.0
4180.487	300.99503	2	1	400.0	300.99503	1	2	1	155.62384	92.319565	1	0.227	0.342	4.15	4.185	1111.0
4180.487	300.99503	2	1	400.0	300.99503	1	2	1	155.62384	92.319565	1	0.227	0.342	4.171	4.185	1111.0
4180.487	300.99503	2	1	400.0	300.99503	1	2	1	155.62384	92.319565	1	0.227	0.342	4.195	4.185	1111.0
4180.487	300.99503	2	1	400.0	300.99503	1	2	1	155.62384	92.319565	1	0.227	0.342	4.226	4.185	1111.0
4180.487	300.99503	2	1	400.0	300.99503	1	2	1	155.62384	92.319565	1	0.227	0.342	4.224	4.185	1111.0
4180.487	300.99503	2	1	400.0	300.99503	1	2	1	155.62384	92.319565	1	0.227	0.342	4.243	4.185	1111.0
4180.487	300.99503	2	1	400.0	300.99503	1	2	1	155.62384	92.319565	1	0.227	0.343	4.364	4.185	1111.0
4180.487	300.99503	2	1	400.0	300.99503	1	2	1	155.62384	92.319565	1	0.227	0.343	4.16	4.185	1111.0
4180.487	300.99503	2	1	400.0	300.99503	1	2	1	155.62384	92.319565	1	0.227	0.343	4.2	4.185	1111.0
4180.487	300.99503	2	1	400.0	300.99503	1	2	1	155.62384	92.319565	1	0.227	0.343	4.221	4.185	1111.0
4180.487	300.99503	2	1	400.0	300.99503	1	2	1	155.62384	92.319565	1	0.227	0.343	4.202	4.185	1111.0
4180.487	300.99503	2	1	400.0	300.99503	1	2	1	155.62384	92.319565	1	0.227	0.343	4.228	4.185	1111.0
4180.487	300.99503	2	1	400.0	300.99503	1	2	1	155.62384	92.319565	1	0.227	0.343	4.27	4.185	1111.0
4180.487	300.99503	2	1	400.0	300.99503	1	2	1	155.62384	92.319565	1	0.227	0.343	4.305	4.185	1111.0
4180.487	300.99503	2	1	400.0	300.99503	1	2	1	155.62384	92.319565	1	0.227	0.343	4.182	4.185	1111.0
4180.487	300.99503	2	1	400.0	300.99503	1	2	1	155.62384	92.319565	1	0.227	0.342	4.162	4.185	1111.0
4180.487	300.99503	2	1	400.0	300.99503	1	2	1	155.62384	92.319565	1	0.227	0.342	4.218	4.185	1111.0
4180.487	300.99503	2	1	400.0	300.99503	1	2	1	155.62384	92.319565	1	0.227	0.342	4.205	4.185	1111.0
4180.487	300.99503	2	1	400.0	300.99503	1	2	1	155.62384	92.319565	1	0.227	0.342	4.225	4.185	1111.0
4180.487	300.99503	2	1	400.0	300.99503	1	2	1	155.62384	92.319565	1	0.227	0.342	4.175	4.185	1111.0
4180.487	300.99503	2	1	400.0	300.99503	1	2	1	155.62384	92.319565	1	0.227	0.342	4.18	4.185	1111.0
4180.487	300.99503	2	1	400.0	300.99503	1	2	1	155.62384	92.319565	1	0.227	0.342	4.159	4.185	1111.0
4180.487	300.99503	2	1	400.0	300.99503	1	2	1	155.62384	92.319565	1	0.227	0.342	4.204	4.185	1111.0
4180.487	300.99503	2	1	400.0	300.99503	1	2	1	155.62384	92.319565	1	0.227	0.341	4.174	4.185	1111.0
4180.487	300.99503	2	1	400.0	300.99503	1	2	1	155.62384	92.319565	1	0.227	0.341	4.207	4.185	1111.0
4180.487	300.99503	2	1	400.0	300.99503	1	2	1	155.62384	92.319565	1	0.227	0.341	4.213	4.185	1111.0
4180.487	300.99503	2	1	400.0	300.99503	1	2	1	155.62384	92.319565	1	0.227	0.341	4.205	4.185	1111.0
4180.487	300.99503	2	1	400.0	300.99503	1	2	1	155.62384	92.319565	1	0.227	0.342	4.452	4.185	1111.0
4180.487	300.99503	2	1	400.0	300.99503	1	2	1	155.62384	92.319565	1	0.227	0.34	4.083	4.185	1111.0
4180.487	300.99503	2	1	400.0	300.99503	1	2	1	155.62384	92.319565	1	0.227	0.341	4.131	4.185	1111.0
4180.487	300.99503	2	1	400.0	300.99503	1	2	1	155.62384	92.319565	1	0.227	0.341	4.298	4.185	1111.0
4180.487	300.99503	2	1	400.0	300.99503	1	2	1	155.62384	92.319565	1	0.227	0.341	4.228	4.185	1111.0
4180.487	300.99503	2	1	400.0	300.99503	1	2	1	155.62384	92.319565	1	0.227	0.341	4.171	4.185	1111.0
4180.487	300.99503	2	1	400.0	300.99503	1	2	1	155.62384	92.319565	1	0.227	0.341	4.192	4.185	1111.0
4180.487	300.99503	2	1	400.0	300.99503	1	2	1	155.62384	92.319565	1	0.227	0.341	4.205	4.185	1111.0
4180.487	300.99503	2	1	400.0	300.99503	1	2	1	155.62384	92.319565	1	0.227	0.341	4.196	4.185	1111.0
4180.487	300.99503	2	1	400.0	300.99503	1	2	1	155.62384	92.319565	1	0.227	0.341	4.253	4.185	1111.0
4180.487	300.99503	2	1	400.0	300.99503	1	2	1	155.62384	92.319565	1	0.227	0.341	4.173	4.185	1111.0
4180.487	300.99503	2	1	400.0	300.99503	1	2	1	155.62384	92.319565	1	0.227	0.341	4.204	4.185	1111.0
4180.487	300.99503	2	1	400.0	300.99503	1	2	1	155.62384	92.319565	1	0.227	0.341	4.202	4.185	1111.0
4180.487	300.99503	2	1	400.0	300.99503	1	2	1	155.62384	92.319565	1	0.227	0.341	4.228	4.185	1111.0
4180.487	300.99503	2	1	400.0	300.99503	1	2	1	155.62384	92.319565	1	0.227	0.341	4.176	4.185	1111.0
4180.487	300.99503	2	1	400.0	300.99503	1	2	1	155.62384	92.319565	1	0.227	0.341	4.169	4.185	1111.0
4180.487	300.99503	2	1	400.0	300.99503	1	2	1	155.62384	92.319565	1	0.227	0.341	4.161	4.185	1111.0
4180.487	300.99503	2	1	400.0	300.99503	1	2	1	155.62384	92.319565	1	0.227	0.341	4.184	4.185	1111.0
4180.487	300.99503	2	1	400.0	300.99503	1	2	1	155.62384	92.319565	1	0.227	0.341	4.249	4.185	1111.0
4180.487	300.99503	2	1	400.0	300.99503	1	2	1	155.62384	92.319565	1	0.227	0.34	4.008	4.185	1111.0
4180.487	300.99503	2	1	400.0	300.99503	1	2	1	155.62384	92.319565	1	0.227	0.341	4.204	4.185	1111.0
4180.487	300.99503	2	1	400.0	300.99503	1	2	1	155.62384	92.319565	1	0.227	0.341	4.181	4.185	1111.0
4180.487	300.99503	2	1	400.0	300.99503	1	2	1	155.62384	92.319565	1	0.227	0.34	4.02	4.185	1111.0
4180.487	300.99503	2	1	400.0	300.99503	1	2	1	155.62384	92.319565	1	0.227	0.341	4.211	4.185	1111.0
4180.487	300.99503	2	1	400.0	300.99503	1	2	1	155.62384	92.319565	1	0.227	0.341	4.139	4.185	1111.0
4180.487	300.99503	2	1	400.0	300.99503	1	2	1	155.62384	92.319565	1	0.227	0.341	4.187	4.185	1111.0
4180.487	300.99503	2	1	400.0	300.99503	1	2	1	155.62384	92.319565	1	0.227	0.341	4.203	4.185	1111.0
4180.487	300.99503	2	1	400.0	300.99503	1	2	1	155.62384	92.319565	1	0.227	0.341	4.179	4.185	1111.0
4180.487	300.99503	2	1	400.0	300.99503	1	2	1	155.62384	92.319565	1	0.227	0.341	4.194	4.185	1111.0
4180.487	300.99503	2	1	400.0	300.99503	1	2	1	155.62384	92.319565	1	0.227	0.341	4.262	4.185	1111.0
4180.487	300.99503	2	1	400.0	300.99503	1	2	1	155.62384	92.319565	1	0.227	0.341	4.209	4.185	1111.0
4180.487	300.99503	2	1	400.0	300.99503	1	2	1	155.62384	92.319565	1	0.227	0.341	4.174	4.185	1111.0
4180.487	300.99503	2	1	400.0	300.99503	1	2	1	155.62384	92.319565	1	0.227	0.341	4.173	4.185	1111.0
4180.487	300.99503	2	1	400.0	300.99503	1	2	1	155.62384	92.319565	1	0.227	0.341	4.229	4.185	1111.0
4180.487	300.99503	2	1	400.0	300.99503	1	2	1	155.62384	92.319565	1	0.227	0.341	4.117	4.185	1111.0
4180.487	300.99503	2	1	400.0	300.99503	1	2	1	155.62384	92.319565	1	0.227	0.341	4.202	4.185	1111.0
4180.487	300.99503	2	1	400.0	300.99503	1	2	1	155.62384	92.319565	1	0.227	0.341	4.164	4.185	1111.0
4180.487	300.99503	2	1	400.0	300.99503	1	2	1	155.62384	92.319565	1	0.227	0.341	4.153	4.185	1111.0
4180.487	300.99503	2	1	400.0	300.99503	1	2	1	155.62384	92.319565	1	0.227	0.34	4.022	4.185	1111.0
4180.487	300.99503	2	1	400.0	300.99503	1	2	1	155.62384	92.319565	1	0.227	0.341	4.222	4.185	1111.0
4180.487	300.99503	2	1	400.0	300.99503	1	2	1	155.62384	92.319565	1	0.227	0.341	4.283	4.185	1111.0
4180.487	300.99503	2	1	400.0	300.99503	1	2	1	155.62384	92.319565	1	0.227	0.341	4.119	4.185	1111.0
4180.487	300.99503	2	1	400.0	300.99503	1	2	1	155.62384	92.319565	1	0.227	0.341	4.227	4.185	1111.0
4180.487	300.99503	2	1	400.0	300.99503	1	2	1	155.62384	92.319565	1	0.227	0.341	4.184	4.185	1111.0
4180.487	300.99503	2	1	400.0	300.99503	1	2	1	155.62384	92.319565	1	0.227	0.341	4.149	4.185	1111.0
4180.487	300.99503	2	1	400.0	300.99503	1	2	1	155.62384	92.319565	1	0.227	0.341	4.252	4.185	1111.0
4180.487	300.99503	2	1	400.0	300.99503	1	2	1	155.62384	92.319565	1	0.227	0.341	4.189	4.185	1111.0
4180.487	300.99503	2	1	400.0	300.99503	1	2	1	155.62384	92.319565	1	0.227	0.341	4.181	4.185	1111.0
4180.487	300.99503	2	1	400.0	300.99503	1	2	1	155.62384	92.319565	1	0.227	0.341	4.156	4.185	1111.0
4180.487	300.99503	2	1	400.0	300.99503	1	2	1	155.62384	92.319565	1	0.227	0.341	4.164	4.185	1111.0
4180.487	300.99503	2	1	400.0	300.99503	1	2	1	155.62384	92.319565	1	0.227	0.341	4.178	4.185	1111.0
4180.487	300.99503	2	1	400.0	300.99503	1	2	1	155.62384	92.319565	1	0.227	0.341	4.212	4.185	1111.0
0.0	0.0	2	1	400.0	300.99503	1	2	1	155.62384	92.319565	0	0.227	0.341	4.215	4.185	1111.0
0.0	0.0	2	1	400.0	300.99503	1	2	1	155.62384	92.319565	0	0.227	0.341	4.154	4.185	1111.0
0.0	0.0	2	1	400.0	300.99503	1	2	1	155.62384	92.319565	0	0.227	0.341	4.161	4.185	1111.0
0.0	0.0	2	1	400.0	300.99503	1	2	1	155.62384	92.319565	0	0.227	0.341	4.232	4.185	1111.0
0.0	0.0	2	1	400.0	300.99503	1	2	1	155.62384	92.319565	0	0.227	0.339	3.868	3.889	1111.0
0.0	0.0	2	1	400.0	300.99503	1	2	1	155.62384	92.319565	0	0.227	0.338	3.853	3.889	1111.0
0.0	0.0	2	1	400.0	300.99503	1	2	1	155.62384	92.319565	0	0.227	0.332	3.355	3.358	1111.0
0.0	0.0	2	1	400.0	300.99503	1	2	1	155.62384	92.319565	0	0.227	0.322	2.82	2.901	1111.0
0.0	0.0	2	1	400.0	300.99503	1	2	1	155.62384	92.319565	0	0.227	0.313	2.855	2.901	1111.0
0.0	0.0	2	1	400.0	300.99503	1	2	1	155.62384	92.319565	0	0.227	0.305	2.669	2.695	1111.0
0.0	0.0	2	1	400.0	300.99503	1	2	1	155.62384	92.319565	0	0.227	0.294	2.359	2.328	1111.0
0.0	0.0	2	1	400.0	300.99503	1	2	1	155.62384	92.319565	0	0.227	0.284	2.334	2.328	1111.0
0.0	0.0	2	1	400.0	300.99503	1	2	1	155.62384	92.319565	0	0.227	0.274	2.199	2.162	1111.0
0.0	0.0	2	1	400.0	300.99503	1	2	1	155.62384	92.319565	0	0.227	0.265	2.155	1.867	1111.0
0.0	0.0	2	1	400.0	300.99503	1	2	1	155.62384	92.319565	0	0.227	0.254	1.824	1.867	1111.0
0.0	0.0	2	1	400.0	300.99503	1	2	1	155.62384	92.319565	0	0.227	0.244	1.701	1.736	1111.0
0.0	0.0	2	1	400.0	300.99503	1	2	1	155.62384	92.319565	0	0.227	0.235	1.718	1.736	1111.0
0.0	0.0	2	1	400.0	300.99503	1	2	1	155.62384	92.319565	0	0.227	0.225	1.582	1.499	1111.0
0.0	0.0	2	1	400.0	300.99503	1	2	1	155.62384	92.319565	0	0.226	0.216	1.475	1.392	1111.0
0.0	0.0	2	1	400.0	300.99503	1	2	1	155.62384	92.319565	0	0.226	0.206	1.401	1.392	1111.0
0.0	0.0	2	1	400.0	300.99503	1	2	1	155.62384	92.319565	0	0.226	0.196	1.228	1.203	1111.0
0.0	0.0	2	1	400.0	300.99503	1	2	1	155.62384	92.319565	0	0.226	0.186	1.192	1.203	1111.0
0.0	0.0	2	1	400.0	300.99503	1	2	1	155.62384	92.319565	0	0.226	0.176	1.146	1.117	1111.0
0.0	0.0	2	1	400.0	300.99503	1	2	1	155.62384	92.319565	0	0.226	0.166	0.856	0.964	1111.0
0.0	0.0	2	1	400.0	300.99503	1	2	1	155.62384	92.319565	0	0.226	0.157	0.941	0.964	1111.0
0.0	0.0	2	1	400.0	300.99503	1	2	1	155.62384	92.319565	0	0.226	0.148	0.968	0.896	1111.0
0.0	0.0	2	1	400.0	300.99503	1	2	1	155.62384	92.319565	0	0.226	0.14	0.815	0.774	1111.0
0.0	0.0	2	1	400.0	300.99503	1	2	1	155.62384	92.319565	0	0.226	0.133	0.71	0.774	1111.0
0.0	0.0	2	1	400.0	300.99503	1	2	1	155.62384	92.319565	0	0.226	0.125	0.637	0.668	1111.0
0.0	0.0	2	1	400.0	300.99503	1	2	1	155.62384	92.319565	0	0.226	0.117	0.69	0.668	1111.0
0.0	0.0	2	1	400.0	300.99503	1	2	1	155.62384	92.319565	0	0.226	0.111	0.592	0.621	1111.0
0.0	0.0	2	1	400.0	300.99503	1	2	1	155.62384	92.319565	0	0.226	0.105	0.572	0.536	1111.0
0.0	0.0	2	1	400.0	300.99503	1	2	1	155.62384	92.319565	0	0.226	0.099	0.58	0.536	1111.0
0.0	0.0	2	1	400.0	300.99503	1	2	1	155.62384	92.319565	0	0.226	0.094	0.361	0.498	1111.0
0.0	0.0	2	1	400.0	300.99503	1	2	1	155.62384	92.319565	0	0.226	0.088	0.379	0.43	1111.0
0.0	0.0	2	1	400.0	300.99503	1	2	1	155.62384	92.319565	0	0.226	0.082	0.472	0.43	1111.0
0.0	0.0	2	1	400.0	300.99503	1	2	1	155.62384	92.319565	0	0.225	0.077	0.387	0.399	1111.0
0.0	0.0	2	1	400.0	300.99503	1	2	1	155.62384	92.319565	0	0.225	0.073	0.357	0.399	1111.0
0.0	0.0	2	1	400.0	300.99503	1	2	1	155.62384	92.319565	0	0.225	0.069	0.349	0.345	1111.0
0.0	0.0	2	1	400.0	300.99503	1	2	1	155.62384	92.319565	0	0.225	0.065	0.334	0.32	1111.0
0.0	0.0	2	1	400.0	300.99503	1	2	1	155.62384	92.319565	0	0.225	0.061	0.33	0.32	1111.0
0.0	0.0	2	1	400.0	300.99503	1	2	1	155.62384	92.319565	0	0.225	0.058	0.296	0.276	1111.0
0.0	0.0	2	1	400.0	300.99503	1	2	1	155.62384	92.319565	0	0.225	0.056	0.277	0.257	1111.0
0.0	0.0	2	1	400.0	300.99503	1	2	1	155.62384	92.319565	0	0.225	0.052	0.235	0.257	1111.0
0.0	0.0	2	1	400.0	300.99503	1	2	1	155.62384	92.319565	0	0.225	0.048	0.2	0.221	1111.0
0.0	0.0	2	1	400.0	300.99503	1	2	1	155.62384	92.319565	0	0.225	0.044	0.226	0.221	1111.0
0.0	0.0	2	1	400.0	300.99503	1	2	1	155.62384	92.319565	0	0.225	0.041	0.406	0.206	1111.0
0.0	0.0	2	1	400.0	300.99503	1	2	1	155.62384	92.319565	0	0.225	0.038	0.17	0.177	1111.0
0.0	0.0	2	1	400.0	300.99503	1	2	1	155.62384	92.319565	0	0.225	0.036	0.179	0.177	1111.0
0.0	0.0	2	1	400.0	300.99503	1	2	1	155.62384	92.319565	0	0.225	0.034	0.186	0.165	1111.0
0.0	0.0	2	1	400.0	300.99503	1	2	1	155.62384	92.319565	0	0.225	0.032	0.133	0.142	1111.0
0.0	0.0	2	1	400.0	300.99503	1	2	1	155.62384	92.319565	0	0.225	0.03	0.118	0.142	1111.0
0.0	0.0	2	1	400.0	300.99503	1	2	1	155.62384	92.319565	0	0.225	0.028	0.125	0.122	1111.0
0.0	0.0	2	1	400.0	300.99503	1	2	1	155.62384	92.319565	0	0.225	0.026	0.118	0.122	1111.0
0.0	0.0	2	1	400.0	300.99503	1	2	1	155.62384	92.319565	0	0.225	0.024	0.123	0.114	1111.0
0.0	0.0	2	1	400.0	300.99503	1	2	1	155.62384	92.319565	0	0.224	0.022	0.118	0.098	1111.0
0.0	0.0	2	1	400.0	300.99503	1	2	1	155.62384	92.319565	0	0.224	0.02	0.072	0.098	1111.0
0.0	0.0	2	1	400.0	300.99503	1	2	1	155.62384	92.319565	0	0.224	0.02	0.101	0.091	1111.0
0.0	0.0	2	1	400.0	300.99503	1	2	1	155.62384	92.319565	0	0.224	0.02	0.095	0.078	1111.0
0.0	0.0	2	1	400.0	300.99503	1	2	1	155.62384	92.319565	0	0.224	0.02	0.2	0.078	1111.0
0.0	0.0	2	1	400.0	300.99503	1	2	1	155.62384	92.319565	0	0.224	0.02	0.069	0.073	1111.0
0.0	0.0	2	1	400.0	300.99503	1	2	1	155.62384	92.319565	0	0.224	0.02	0.072	0.063	1111.0
0.0	0.0	2	1	400.0	300.99503	1	2	1	155.62384	92.319565	0	0.224	0.019	-0.042	0.063	1111.0
0.0	0.0	2	1	400.0	300.99503	1	2	1	155.62384	92.319565	0	0.224	0.019	0.055	0.058	1111.0
0.0	0.0	2	1	400.0	300.99503	1	2	1	155.62384	92.319565	0	0.224	0.019	0.086	0.058	1111.0
0.0	0.0	2	1	400.0	300.99503	1	2	1	155.62384	92.319565	0	0.224	0.019	0.177	0.05	1111.0
0.0	0.0	2	1	400.0	300.99503	1	2	1	155.62384	92.319565	0	0.224	0.019	0.045	0.043	1111.0
0.0	0.0	2	1	400.0	300.99503	1	2	1	155.62384	92.319565	0	0.224	0.019	0.054	0.043	1111.0
0.0	0.0	2	1	400.0	300.99503	1	2	1	155.62384	92.319565	0	0.224	0.019	0.055	0.04	1111.0
0.0	0.0	2	1	400.0	300.99503	1	2	1	155.62384	92.319565	0	0.224	0.019	0.054	0.034	1111.0
0.0	0.0	2	1	400.0	300.99503	1	2	1	155.62384	92.319565	0	0.224	0.019	0.064	0.034	1111.0
0.0	0.0	2	1	400.0	300.99503	1	2	1	155.62384	92.319565	0	0.224	0.018	-0.037	0.032	1111.0
0.0	0.0	2	1	400.0	300.99503	1	2	1	155.62384	92.319565	0	0.224	0.018	0.073	0.032	1111.0
0.0	0.0	2	1	400.0	300.99503	1	2	1	155.62384	92.319565	0	0.224	0.018	0.001	0.027	1111.0
0.0	0.0	2	1	400.0	300.99503	1	2	1	155.62384	92.319565	0	0.224	0.017	-0.095	0.025	1111.0
0.0	0.0	2	1	400.0	300.99503	1	2	1	155.62384	92.319565	0	0.224	0.016	-0.029	0.025	1111.0
0.0	0.0	2	1	400.0	300.99503	1	2	1	155.62384	92.319565	0	0.224	0.015	-0.009	0.021	1111.0
0.0	0.0	2	1	400.0	300.99503	1	2	1	155.62384	92.319565	0	0.224	0.015	0.015	0.018	1111.0
0.0	0.0	2	1	400.0	300.99503	1	2	1	155.62384	92.319565	0	0.224	0.015	0.029	0.018	1111.0
0.0	0.0	2	1	400.0	300.99503	1	2	1	155.62384	92.319565	0	0.224	0.015	0.008	0.017	1111.0
0.0	0.0	2	1	400.0	300.99503	1	2	1	155.62384	92.319565	0	0.224	0.015	0.006	0.017	1111.0
0.0	0.0	2	1	400.0	300.99503	1	2	1	155.62384	92.319565	0	0.224	0.014	0.016	0.014	1111.0
0.0	0.0	2	1	400.0	300.99503	1	2	1	155.62384	92.319565	0	0.224	0.014	0.017	0.013	1111.0
0.0	0.0	2	1	400.0	300.99503	1	2	1	155.62384	92.319565	0	0.224	0.013	0.005	0.013	1111.0
0.0	0.0	2	1	400.0	300.99503	1	2	1	155.62384	92.319565	0	0.224	0.013	0.0	0.011	1111.0
0.0	0.0	2	1	400.0	300.99503	1	2	1	155.62384	92.319565	0	0.224	0.013	0.031	0.01	1111.0
0.0	0.0	2	1	400.0	300.99503	1	2	1	155.62384	92.319565	0	0.224	0.011	-0.105	0.01	1111.0
0.0	0.0	2	1	400.0	300.99503	1	2	1	155.62384	92.319565	0	0.224	0.011	0.004	0.009	1111.0
0.0	0.0	2	1	400.0	300.99503	1	2	1	155.62384	92.319565	0	0.224	0.011	-0.006	0.009	1111.0
0.0	0.0	2	1	400.0	300.99503	1	2	1	155.62384	92.319565	0	0.224	0.011	0.004	0.008	1111.0
0.0	0.0	2	1	400.0	300.99503	1	2	1	155.62384	92.319565	0	0.224	0.011	0.015	0.007	1111.0
0.0	0.0	2	1	400.0	300.99503	1	2	1	155.62384	92.319565	0	0.224	0.011	0.001	0.007	1111.0
0.0	0.0	2	1	400.0	300.99503	1	2	1	155.62384	92.319565	0	0.224	0.01	0.009	0.006	1111.0
0.0	0.0	2	1	400.0	300.99503	1	2	1	155.62384	92.319565	0	0.224	0.01	0.0	0.005	1111.0
0.0	0.0	2	1	400.0	300.99503	1	2	1	155.62384	92.319565	0	0.224	0.009	-0.021	0.005	1111.0
0.0	0.0	2	1	400.0	300.99503	1	2	1	155.62384	92.319565	0	0.224	0.009	0.005	0.004	1111.0
0.0	0.0	2	1	400.0	300.99503	1	2	1	155.62384	92.319565	0	0.224	0.009	0.018	0.004	1111.0
0.0	0.0	2	1	400.0	300.99503	1	2	1	155.62384	92.319565	0	0.224	0.008	0.018	0.004	1111.0
0.0	0.0	2	1	400.0	300.99503	1	2	1	155.62384	92.319565	0	0.224	0.007	-0.015	0.003	1111.0
0.0	0.0	2	1	400.0	300.99503	1	2	1	155.62384	92.319565	0	0.224	0.006	0.006	0.003	1111.0
0.0	0.0	2	1	400.0	300.99503	1	2	1	155.62384	92.319565	0	0.224	0.006	0.036	0.003	1111.0
0.0	0.0	2	1	400.0	300.99503	1	2	1	155.62384	92.319565	0	0.224	0.006	-0.003	0.003	1111.0
0.0	0.0	2	1	400.0	300.99503	1	2	1	155.62384	92.319565	0	0.224	0.006	0.023	0.002	1111.0
0.0	0.0	2	1	400.0	300.99503	1	2	1	155.62384	92.319565	0	0.224	0.005	0.008	0.002	1111.0
0.0	0.0	2	1	400.0	300.99503	1	2	1	155.62384	92.319565	0	0.224	0.005	0.0	0.002	1111.0
0.0	0.0	2	1	400.0	300.99503	1	2	1	155.62384	92.319565	0	0.224	0.004	-0.028	0.001	1111.0
0.0	0.0	2	1	400.0	300.99503	1	2	1	155.62384	92.319565	0	0.224	0.003	0.011	0.001	1111.0
0.0	0.0	2	1	400.0	300.99503	1	2	1	155.62384	92.319565	0	0.224	0.003	0.019	0.001	1111.0
0.0	0.0	2	1	400.0	300.99503	1	2	1	155.62384	92.319565	0	0.224	0.002	0.006	0.001	1111.0
0.0	0.0	2	1	400.0	300.99503	1	2	1	155.62384	92.319565	0	0.224	0.002	0.021	0.001	1111.0
0.0	0.0	2	1	400.0	300.99503	1	2	1	155.62384	92.319565	0	0.224	0.001	0.026	0.001	1111.0
0.0	0.0	2	1	400.0	300.99503	1	2	1	155.62384	92.319565	0	0.224	0.001	0.003	0.0	1111.0
0.0	0.0	2	1	400.0	300.99503	1	2	1	155.62384	92.319565	0	0.224	0.0	0.013	0.0	1111.0
0.0	0.0	2	1	400.0	300.99503	1	2	1	155.62384	92.319565	0	0.224	0.0	0.051	0.0	1111.0
0.0	0.0	2	1	400.0	300.99503	1	2	1	155.62384	92.319565	0	0.224	0.0	0.001	0.0	1111.0
0.0	0.0	2	1	400.0	300.99503	1	2	1	155.62384	92.319565	0	0.224	0.0	0.003	0.0	1111.0
0.0	0.0	2	1	400.0	300.99503	1	2	1	155.62384	92.319565	0	0.224	0.0	0.0	0.0	1111.0
0.0	0.0	2	1	400.0	300.99503	1	2	1	155.62384	92.319565	0	0.224	-0.001	-0.021	0.0	1111.0
0.0	0.0	2	1	400.0	300.99503	1	2	1	155.62384	92.319565	0	0.224	-0.001	-0.024	0.0	1111.0
0.0	0.0	2	1	400.0	300.99503	1	2	1	155.62384	92.319565	0	0.224	-0.001	-0.222	0.0	1111.0
0.0	0.0	2	1	400.0	300.99503	1	2	1	155.62384	92.319565	0	0.224	0.0	0.0	0.0	1111.0
0.0	0.0	2	1	400.0	300.99503	1	2	1	155.62384	92.319565	0	0.224	-0.001	-0.03	0.0	1111.0
0.0	0.0	2	1	400.0	300.99503	1	2	1	155.62384	92.319565	0	0.224	0.0	0.033	0.0	1111.0
0.0	0.0	2	1	400.0	300.99503	1	2	1	155.62384	92.319565	0	0.224	0.0	0.003	0.0	1111.0
0.0	0.0	2	1	400.0	300.99503	1	2	1	155.62384	92.319565	0	0.224	0.0	0.233	0.0	1111.0
0.0	0.0	2	1	400.0	300.99503	1	2	1	155.62384	92.319565	0	0.224	0.0	0.029	0.0	1111.0
0.0	0.0	2	1	400.0	300.99503	1	2	1	155.62384	92.319565	0	0.224	0.0	0.013	0.0	1111.0
0.0	0.0	2	1	400.0	300.99503	1	2	1	155.62384	92.319565	0	0.224	0.0	0.016	0.0	1111.0
0.0	0.0	2	1	400.0	300.99503	1	2	1	155.62384	92.319565	0	0.224	0.0	-0.003	0.0	1111.0
0.0	0.0	2	1	400.0	300.99503	1	2	1	155.62384	92.319565	0	0.224	0.0	0.029	0.0	1111.0
0.0	0.0	2	1	400.0	300.99503	1	2	1	155.62384	92.319565	0	0.224	0.0	0.123	0.0	1111.0
0.0	0.0	2	1	400.0	300.99503	1	2	1	155.62384	92.319565	0	0.224	0.0	-0.001	0.0	1111.0
0.0	0.0	2	1	400.0	300.99503	1	2	1	155.62384	92.319565	0	0.224	0.0	0.014	0.0	1111.0
0.0	0.0	2	1	400.0	300.99503	1	2	1	155.62384	92.319565	0	0.224	0.0	0.054	0.0	1111.0
0.0	0.0	2	1	400.0	300.99503	1	2	1	155.62384	92.319565	0	0.224	-0.001	-0.024	0.0	1111.0
0.0	0.0	2	1	400.0	300.99503	1	2	1	155.62384	92.319565	0	0.224	0.0	0.003	0.0	1111.0
0.0	0.0	2	1	400.0	300.99503	1	2	1	155.62384	92.319565	0	0.224	0.0	0.044	0.0	1111.0
0.0	0.0	2	1	400.0	300.99503	1	2	1	155.62384	92.319565	0	0.224	0.0	0.011	0.0	1111.0
0.0	0.0	2	1	400.0	300.99503	1	2	1	155.62384	92.319565	0	0.224	0.0	-0.004	0.0	1111.0
0.0	0.0	2	1	400.0	300.99503	1	2	1	155.62384	92.319565	0	0.224	0.0	0.04	0.0	1111.0
0.0	0.0	2	1	400.0	300.99503	1	2	1	155.62384	92.319565	0	0.224	-0.001	-0.205	0.0	1111.0
0.0	0.0	2	1	400.0	300.99503	1	2	1	155.62384	92.319565	0	0.224	0.0	-0.01	0.0	1111.0
0.0	0.0	2	1	400.0	300.99503	1	2	1	155.62384	92.319565	0	0.224	0.0	0.02	0.0	1111.0
0.0	0.0	2	1	400.0	300.99503	1	2	1	155.62384	92.319565	0	0.224	-0.001	-0.016	0.0	1111.0
0.0	0.0	2	1	400.0	300.99503	1	2	1	155.62384	92.319565	0	0.224	-0.001	-0.016	0.0	1111.0
0.0	0.0	2	1	400.0	300.99503	1	2	1	155.62384	92.319565	0	0.224	0.0	0.005	0.0	1111.0
0.0	0.0	2	1	400.0	300.99503	1	2	1	155.62384	92.319565	0	0.224	0.0	0.003	0.0	1111.0
0.0	0.0	2	1	400.0	300.99503	1	2	1	155.62384	92.319565	0	0.224	0.0	0.006	0.0	1111.0
0.0	0.0	2	1	400.0	300.99503	1	2	1	155.62384	92.319565	0	0.224	0.0	0.026	0.0	1111.0
0.0	0.0	2	1	400.0	300.99503	1	2	1	155.62384	92.319565	0	0.224	0.0	-0.001	0.0	1111.0
0.0	0.0	2	1	400.0	300.99503	1	2	1	155.62384	92.319565	0	0.224	0.0	0.17	0.0	1111.0
0.0	0.0	2	1	400.0	300.99503	1	2	1	155.62384	92.319565	0	0.224	-0.001	-0.016	0.0	1111.0
0.0	0.0	2	1	400.0	300.99503	1	2	1	155.62384	92.319565	0	0.224	-0.001	-0.022	0.0	1111.0
0.0	0.0	2	1	400.0	300.99503	1	2	1	155.62384	92.319565	0	0.224	-0.001	-0.057	0.0	1111.0
0.0	0.0	2	1	400.0	300.99503	1	2	1	155.62384	92.319565	0	0.224	0.0	0.008	0.0	1111.0
0.0	0.0	2	1	400.0	300.99503	1	2	1	155.62384	92.319565	0	0.224	-0.001	-0.04	0.0	1111.0
0.0	0.0	2	1	400.0	300.99503	1	2	1	155.62384	92.319565	0	0.224	0.0	0.009	0.0	1111.0
0.0	0.0	2	1	400.0	300.99503	1	2	1	155.62384	92.319565	0	0.224	0.0	-0.001	0.0	1111.0
0.0	0.0	2	1	400.0	300.99503	1	2	1	155.62384	92.319565	0	0.224	0.0	0.011	0.0	1111.0
0.0	0.0	2	1	400.0	300.99503	1	2	1	155.62384	92.319565	0	0.224	0.0	-0.008	0.0	1111.0
0.0	0.0	2	1	400.0	300.99503	1	2	1	155.62384	92.319565	0	0.224	0.0	-0.006	0.0	1111.0
0.0	0.0	2	1	400.0	300.99503	1	2	1	155.62384	92.319565	0	0.224	0.0	0.006	0.0	1111.0
0.0	0.0	2	1	400.0	300.99503	1	2	1	155.62384	92.319565	0	0.224	0.0	0.006	0.0	1111.0
0.0	0.0	2	1	400.0	300.99503	1	2	1	155.62384	92.319565	0	0.224	-0.001	-0.065	0.0	1111.0
0.0	0.0	2	1	400.0	300.99503	1	2	1	155.62384	92.319565	0	0.224	-0.001	-0.015	0.0	1111.0
0.0	0.0	2	1	400.0	300.99503	1	2	1	155.62384	92.319565	0	0.224	0.0	-0.001	0.0	1111.0
0.0	0.0	2	1	400.0	300.99503	1	2	1	155.62384	92.319565	0	0.224	0.0	0.013	0.0	1111.0
0.0	0.0	2	1	400.0	300.99503	1	2	1	155.62384	92.319565	0	0.224	-0.001	-0.036	0.0	1111.0
0.0	0.0	2	1	400.0	300.99503	1	2	1	155.62384	92.319565	0	0.224	0.0	0.001	0.0	1111.0
0.0	0.0	2	1	400.0	300.99503	1	2	1	155.62384	92.319565	0	0.224	0.0	0.062	0.0	1111.0
0.0	0.0	2	1	400.0	300.99503	1	2	1	155.62384	92.319565	0	0.224	0.0	0.028	0.0	1111.0
0.0	0.0	2	1	400.0	300.99503	1	2	1	155.62384	92.319565	0	0.224	0.0	-0.003	0.0	1111.0
0.0	0.0	2	1	400.0	300.99503	1	2	1	155.62384	92.319565	0	0.224	0.0	0.011	0.0	1111.0
0.0	0.0	2	1	400.0	300.99503	1	2	1	155.62384	92.319565	0	0.224	0.0	0.011	0.0	1111.0
0.0	0.0	2	1	400.0	300.99503	1	2	1	155.62384	92.319565	0	0.224	-0.001	-0.013	0.0	1111.0
0.0	0.0	2	1	400.0	300.99503	1	2	1	155.62384	92.319565	0	0.224	0.0	0.037	0.0	1111.0
0.0	0.0	2	1	400.0	300.99503	1	2	1	155.62384	92.319565	0	0.224	-0.001	-0.023	0.0	1111.0
0.0	0.0	2	1	400.0	300.99503	1	2	1	155.62384	92.319565	0	0.224	0.0	0.023	0.0	1111.0
0.0	0.0	2	1	400.0	300.99503	1	2	1	155.62384	92.319565	0	0.224	0.0	0.006	0.0	1111.0
0.0	0.0	2	1	400.0	300.99503	1	2	1	155.62384	92.319565	0	0.224	-0.001	-0.016	0.0	1111.0
0.0	0.0	2	1	400.0	300.99503	1	2	1	155.62384	92.319565	0	0.224	-0.001	-0.122	0.0	1111.0
0.0	0.0	2	1	400.0	300.99503	1	2	1	155.62384	92.319565	0	0.224	0.0	-0.008	0.0	1111.0
0.0	0.0	2	1	400.0	300.99503	1	2	1	155.62384	92.319565	0	0.224	-0.001	-0.097	0.0	1111.0
0.0	0.0	2	1	400.0	300.99503	1	2	1	155.62384	92.319565	0	0.224	0.0	0.041	0.0	1111.0
0.0	0.0	2	1	400.0	300.99503	1	2	1	155.62384	92.319565	0	0.224	-0.001	-0.03	0.0	1111.0
0.0	0.0	2	1	400.0	300.99503	1	2	1	155.62384	92.319565	0	0.224	0.0	0.023	0.0	1111.0
0.0	0.0	2	1	400.0	300.99503	1	2	1	155.62384	92.319565	0	0.224	0.0	0.044	0.0	1111.0
0.0	0.0	2	1	400.0	300.99503	1	2	1	155.62384	92.319565	0	0.224	-0.001	-0.023	0.0	1111.0
0.0	0.0	2	1	400.0	300.99503	1	2	1	155.62384	92.319565	0	0.224	0.0	0.011	0.0	1111.0
0.0	0.0	2	1	400.0	300.99503	1	2	1	155.62384	92.319565	0	0.224	0.0	-0.001	0.0	1111.0
0.0	0.0	2	1	400.0	300.99503	1	2	1	155.62384	92.319565	0	0.224	0.0	0.024	0.0	1111.0
0.0	0.0	2	1	400.0	300.99503	1	2	1	155.62384	92.319565	0	0.224	0.0	-0.005	0.0	1111.0
0.0	0.0	2	1	400.0	300.99503	1	2	1	155.62384	92.319565	0	0.224	0.0	0.03	0.0	1111.0
0.0	0.0	2	1	400.0	300.99503	1	2	1	155.62384	92.319565	0	0.224	-0.001	-0.018	0.0	1111.0
0.0	0.0	2	1	400.0	300.99503	1	2	1	155.62384	92.319565	0	0.224	0.0	-0.008	0.0	1111.0
0.0	0.0	2	1	400.0	300.99503	1	2	1	155.62384	92.319565	0	0.224	0.0	0.001	0.0	1111.0
0.0	0.0	2	1	400.0	300.99503	1	2	1	155.62384	92.319565	0	0.224	0.0	-0.009	0.0	1111.0
0.0	0.0	2	1	400.0	300.99503	1	2	1	155.62384	92.319565	0	0.224	-0.001	-0.013	0.0	1111.0
0.0	0.0	2	1	400.0	300.99503	1	2	1	155.62384	92.319565	0	0.224	-0.001	-0.019	0.0	1111.0
0.0	0.0	2	1	400.0	300.99503	1	2	1	155.62384	92.319565	0	0.224	-0.001	-0.013	0.0	1111.0
0.0	0.0	2	1	400.0	300.99503	1	2	1	155.62384	92.319565	0	0.224	0.0	0.009	0.0	1111.0
0.0	0.0	2	1	400.0	300.99503	1	2	1	155.62384	92.319565	0	0.224	0.0	0.005	0.0	1111.0
0.0	0.0	2	1	400.0	300.99503	1	2	1	155.62384	92.319565	0	0.224	0.0	0.023	0.0	1111.0
0.0	0.0	2	1	400.0	300.99503	1	2	1	155.62384	92.319565	0	0.224	-0.001	-0.014	0.0	1111.0
0.0	0.0	2	1	400.0	300.99503	1	2	1	155.62384	92.319565	0	0.224	0.0	-0.011	0.0	1111.0
0.0	0.0	2	1	400.0	300.99503	1	2	1	155.62384	92.319565	0	0.224	0.0	0.028	0.0	1111.0
0.0	0.0	2	1	400.0	300.99503	1	2	1	155.62384	92.319565	0	0.224	-0.001	-0.036	0.0	1111.0
0.0	0.0	2	1	400.0	300.99503	1	2	1	155.62384	92.319565	0	0.224	-0.001	-0.014	0.0	1111.0
0.0	0.0	2	1	400.0	300.99503	1	2	1	155.62384	92.319565	0	0.224	0.0	0.019	0.0	1111.0
0.0	0.0	2	1	400.0	300.99503	1	2	1	155.62384	92.319565	0	0.224	-0.001	-0.148	0.0	1111.0
0.0	0.0	2	1	400.0	300.99503	1	2	1	155.62384	92.319565	0	0.224	0.0	0.008	0.0	1111.0
0.0	0.0	2	1	400.0	300.99503	1	2	1	155.62384	92.319565	0	0.224	0.0	0.006	0.0	1111.0
0.0	0.0	2	1	400.0	300.99503	1	2	1	155.62384	92.319565	0	0.224	0.0	0.014	0.0	1111.0
0.0	0.0	2	1	400.0	300.99503	1	2	1	155.62384	92.319565	0	0.224	0.0	-0.006	0.0	1111.0
0.0	0.0	2	1	400.0	300.99503	1	2	1	155.62384	92.319565	0	0.223	-0.001	-0.082	0.0	1111.0
0.0	0.0	2	1	400.0	300.99503	1	2	1	155.62384	92.319565	0	0.223	0.0	0.006	0.0	1111.0
0.0	0.0	2	1	400.0	300.99503	1	2	1	155.62384	92.319565	0	0.223	0.0	-0.001	0.0	1111.0
0.0	0.0	2	1	400.0	300.99503	1	2	1	155.62384	92.319565	0	0.223	-0.001	-0.036	0.0	1111.0
0.0	0.0	2	1	400.0	300.99503	1	2	1	155.62384	92.319565	0	0.223	0.0	0.021	0.0	1111.0
0.0	0.0	2	1	400.0	300.99503	1	2	1	155.62384	92.319565	0	0.223	-0.001	-0.02	0.0	1111.0
0.0	0.0	2	1	400.0	300.99503	1	2	1	155.62384	92.319565	0	0.223	0.0	0.001	0.0	1111.0
0.0	0.0	2	1	400.0	300.99503	1	2	1	155.62384	92.319565	0	0.223	0.0	0.001	0.0	1111.0
0.0	0.0	2	1	400.0	300.99503	1	2	1	155.62384	92.319565	0	0.223	0.0	0.021	0.0	1111.0
0.0	0.0	2	1	400.0	300.99503	1	2	1	155.62384	92.319565	0	0.223	-0.001	-0.028	0.0	1111.0
0.0	0.0	2	1	400.0	300.99503	1	2	1	155.62384	92.319565	0	0.223	0.0	0.095	0.0	1111.0
0.0	0.0	2	1	400.0	300.99503	1	2	1	155.62384	92.319565	0	0.223	-0.001	-0.044	0.0	1111.0
0.0	0.0	2	1	400.0	300.99503	1	2	1	155.62384	92.319565	0	0.223	-0.001	-0.079	0.0	1111.0
0.0	0.0	2	1	400.0	300.99503	1	2	1	155.62384	92.319565	0	0.223	0.0	0.038	0.0	1111.0
0.0	0.0	2	1	400.0	300.99503	1	2	1	155.62384	92.319565	0	0.223	0.0	-0.008	0.0	1111.0
0.0	0.0	2	1	400.0	300.99503	1	2	1	155.62384	92.319565	0	0.223	0.0	0.011	0.0	1111.0
0.0	0.0	2	1	400.0	300.99503	1	2	1	155.62384	92.319565	0	0.223	0.0	0.003	0.0	1111.0
0.0	0.0	2	1	400.0	300.99503	1	2	1	155.62384	92.319565	0	0.223	0.0	0.21	0.0	1111.0
0.0	0.0	2	1	400.0	300.99503	1	2	1	155.62384	92.319565	0	0.223	0.0	0.018	0.0	1111.0
0.0	0.0	2	1	400.0	300.99503	1	2	1	155.62384	92.319565	0	0.223	0.0	0.031	0.0	1111.0
0.0	0.0	2	1	400.0	300.99503	1	2	1	155.62384	92.319565	0	0.223	0.0	0.003	0.0	1111.0
0.0	0.0	2	1	400.0	300.99503	1	2	1	155.62384	92.319565	0	0.223	0.0	0.028	0.0	1111.0
0.0	0.0	2	1	400.0	300.99503	1	2	1	155.62384	92.319565	0	0.223	-0.001	-0.139	0.0	1111.0
0.0	0.0	2	1	400.0	300.99503	1	2	1	155.62384	92.319565	0	0.223	0.0	0.016	0.0	1111.0
0.0	0.0	2	1	400.0	300.99503	1	2	1	155.62384	92.319565	0	0.223	-0.001	-0.013	0.0	1111.0
0.0	0.0	2	1	400.0	300.99503	1	2	1	155.62384	92.319565	0	0.223	-0.001	-0.026	0.0	1111.0
0.0	0.0	2	1	400.0	300.99503	1	2	1	155.62384	92.319565	0	0.223	0.0	-0.001	0.0	1111.0
0.0	0.0	2	1	400.0	300.99503	1	2	1	155.62384	92.319565	0	0.223	0.0	0.026	0.0	1111.0
0.0	0.0	2	1	400.0	300.99503	1	2	1	155.62384	92.319565	0	0.223	0.0	0.011	0.0	1111.0
0.0	0.0	2	1	400.0	300.99503	1	2	1	155.62384	92.319565	0	0.223	0.0	0.179	0.0	1111.0
0.0	0.0	2	1	400.0	300.99503	1	2	1	155.62384	92.319565	0	0.223	0.0	0.014	0.0	1111.0
0.0	0.0	2	1	400.0	300.99503	1	2	1	155.62384	92.319565	0	0.223	0.0	0.018	0.0	1111.0
0.0	0.0	2	1	400.0	300.99503	1	2	1	155.62384	92.319565	0	0.223	-0.001	-0.043	0.0	1111.0
0.0	0.0	2	1	400.0	300.99503	1	2	1	155.62384	92.319565	0	0.223	0.0	-0.006	0.0	1111.0
0.0	0.0	2	1	400.0	300.99503	1	2	1	155.62384	92.319565	0	0.223	0.0	-0.001	0.0	1111.0
0.0	0.0	2	1	400.0	300.99503	1	2	1	155.62384	92.319565	0	0.223	0.0	-0.003	0.0	1111.0
0.0	0.0	2	1	400.0	300.99503	1	2	1	155.62384	92.319565	0	0.223	0.0	0.008	0.0	1111.0
0.0	0.0	2	1	400.0	300.99503	1	2	1	155.62384	92.319565	0	0.223	-0.001	-0.021	0.0	1111.0
0.0	0.0	2	1	400.0	300.99503	1	2	1	155.62384	92.319565	0	0.223	-0.001	-0.046	0.0	1111.0
0.0	0.0	2	1	400.0	300.99503	1	2	1	155.62384	92.319565	0	0.223	-0.001	-0.013	0.0	1111.0
0.0	0.0	2	1	400.0	300.99503	1	2	1	155.62384	92.319565	0	0.223	-0.001	-0.033	0.0	1111.0
0.0	0.0	2	1	400.0	300.99503	1	2	1	155.62384	92.319565	0	0.223	0.0	0.116	0.0	1111.0
0.0	0.0	2	1	400.0	300.99503	1	2	1	155.62384	92.319565	0	0.223	0.0	-0.001	0.0	1111.0
0.0	0.0	2	1	400.0	300.99503	1	2	1	155.62384	92.319565	0	0.223	-0.001	-0.028	0.0	1111.0
-5555.5557	-400.0	3	1	400.0	201.99005	1	2	1	155.62384	92.319565	1	0.223	0.0	-0.001	0.0	1111.0
-5555.5557	-400.0	3	1	400.0	201.99005	0	2	1	155.62384	92.319565	1	0.223	0.0	0.204	0.0	1111.0
-5555.5557	-400.0	3	1	400.0	201.99005	0	2	1	155.62384	92.319565	1	0.223	-0.001	-0.023	0.0	1111.0
-5555.5557	-400.0	3	1	400.0	201.99005	0	2	1	155.62384	92.319565	1	0.223	-0.001	-0.187	-0.392	1111.0
-5555.5557	-400.0	3	1	400.0	201.99005	0	2	1	155.62384	92.319565	1	0.223	-0.003	-0.4	-0.392	1111.0
-5555.5557	-400.0	3	1	400.0	201.99005	0	2	1	155.62384	92.319565	1	0.223	-0.008	-0.767	-0.757	1111.0
-5555.5557	-400.0	3	1	400.0	201.99005	0	2	1	155.62384	92.319565	1	0.223	-0.017	-1.341	-1.413	1111.0
-5555.5557	-400.0	3	1	400.0	201.99005	0	2	1	155.62384	92.319565	1	0.223	-0.027	-1.408	-1.413	1111.0
-5555.5557	-400.0	3	1	400.0	201.99005	0	2	1	155.62384	92.319565	1	0.223	-0.038	-1.699	-1.706	1111.0
-5555.5557	-400.0	3	1	400.0	201.99005	0	2	1	155.62384	92.319565	1	0.223	-0.049	-1.735	-1.706	1111.0
-5555.5557	-400.0	3	1	400.0	201.99005	0	2	1	155.62384	92.319565	1	0.222	-0.063	-2.263	-2.232	1111.0
-5555.5557	-400.0	3	1	400.0	201.99005	0	2	1	155.62384	92.319565	1	0.222	-0.077	-2.501	-2.467	1111.0
-5555.5557	-400.0	3	1	400.0	201.99005	0	2	1	155.62384	92.319565	1	0.222	-0.09	-2.464	-2.467	1111.0
-5555.5557	-400.0	3	1	400.0	201.99005	0	2	1	155.62384	92.319565	1	0.222	-0.104	-2.79	-2.889	1111.0
-5555.5557	-400.0	3	1	400.0	201.99005	0	2	1	155.62384	92.319565	1	0.222	-0.118	-3.041	-3.078	1111.0
-5555.5557	-400.0	3	1	400.0	201.99005	0	2	1	155.62384	92.319565	1	0.222	-0.131	-3.075	-3.078	1111.0
-5555.5557	-400.0	3	1	400.0	201.99005	0	2	1	155.62384	92.319565	1	0.221	-0.146	-3.361	-3.417	1111.0
-5555.5557	-400.0	3	1	400.0	201.99005	0	2	1	155.62384	92.319565	1	0.221	-0.16	-3.513	-3.709	1111.0
-5555.5557	-400.0	3	1	400.0	201.99005	0	2	1	155.62384	92.319565	1	0.221	-0.175	-3.718	-3.709	1111.0
-5555.5557	-400.0	3	1	400.0	201.99005	0	2	1	155.62384	92.319565	1	0.221	-0.189	-3.837	-3.84	1111.0
-5555.5557	-400.0	3	1	400.0	201.99005	0	2	1	155.62384	92.319565	1	0.221	-0.202	-3.891	-3.84	1111.0
-5555.5557	-400.0	3	1	400.0	201.99005	0	2	1	155.62384	92.319565	1	0.221	-0.215	-4.108	-4.075	1111.0
-5555.5557	-400.0	3	1	400.0	201.99005	0	2	1	155.62384	92.319565	1	0.22	-0.228	-4.214	-4.18	1111.0
-5555.5557	-400.0	3	1	400.0	201.99005	0	2	1	155.62384	92.319565	1	0.22	-0.24	-4.212	-4.18	1111.0
-5555.5557	-400.0	3	1	400.0	201.99005	0	2	1	155.62384	92.319565	1	0.22	-0.253	-4.39	-4.369	1111.0
-5555.5557	-400.0	3	1	400.0	201.99005	0	2	1	155.62384	92.319565	1	0.22	-0.265	-4.436	-4.531	1111.0
-5555.5557	-400.0	3	1	400.0	201.99005	0	2	1	155.62384	92.319565	1	0.22	-0.275	-4.525	-4.531	1111.0
-5555.5557	-400.0	3	1	400.0	201.99005	0	2	1	155.62384	92.319565	1	0.22	-0.285	-4.576	-4.604	1111.0
-5555.5557	-400.0	3	1	400.0	201.99005	0	2	1	155.62384	92.319565	1	0.22	-0.294	-4.488	-4.604	1111.0
-5555.5557	-400.0	3	1	400.0	201.99005	0	2	1	155.62384	92.319565	1	0.22	-0.304	-4.754	-4.735	1111.0
-5555.5557	-400.0	3	1	400.0	201.99005	0	2	1	155.62384	92.319565	1	0.219	-0.312	-4.82	-4.793	1111.0
-5555.5557	-400.0	3	1	400.0	201.99005	0	2	1	155.62384	92.319565	1	0.219	-0.32	-4.788	-4.793	1111.0
-5555.5557	-400.0	3	1	400.0	201.99005	0	2	1	155.62384	92.319565	1	0.219	-0.329	-4.935	-4.898	1111.0
-5555.5557	-400.0	3	1	400.0	201.99005	0	2	1	155.62384	92.319565	1	0.219	-0.337	-4.903	-4.945	1111.0
-5555.5557	-400.0	3	1	400.0	201.99005	0	2	1	155.62384	92.319565	1	0.219	-0.344	-4.938	-4.945	1111.0
-5555.5557	-400.0	3	1	400.0	201.99005	0	2	1	155.62384	92.319565	1	0.219	-0.35	-5.031	-5.029	1111.0
-5555.5557	-400.0	3	1	400.0	201.99005	0	2	1	155.62384	92.319565	1	0.219	-0.356	-5.046	-5.029	1111.0
-5555.5557	-400.0	3	1	400.0	201.99005	0	2	1	155.62384	92.319565	1	0.219	-0.362	-5.06	-5.067	1111.0
-5555.5557	-400.0	3	1	400.0	201.99005	0	2	1	155.62384	92.319565	1	0.219	-0.368	-5.134	-5.134	1111.0
-5555.5557	-400.0	3	1	400.0	201.99005	0	2	1	155.62384	92.319565	1	0.219	-0.373	-5.156	-5.134	1111.0
-5555.5557	-400.0	3	1	400.0	201.99005	0	2	1	155.62384	92.319565	1	0.219	-0.379	-5.178	-5.192	1111.0
-5555.5557	-400.0	3	1	400.0	201.99005	0	2	1	155.62384	92.319565	1	0.219	-0.384	-5.224	-5.218	1111.0
-5555.5557	-400.0	3	1	400.0	201.99005	0	2	1	155.62384	92.319565	1	0.219	-0.389	-5.085	-5.218	1111.0
-5555.5557	-400.0	3	1	400.0	201.99005	0	2	1	155.62384	92.319565	1	0.219	-0.393	-5.16	-5.265	1111.0
-5555.5557	-400.0	3	1	400.0	201.99005	0	2	1	155.62384	92.319565	1	0.219	-0.397	-5.29	-5.265	1111.0
-5555.5557	-400.0	3	1	400.0	201.99005	0	2	1	155.62384	92.319565	1	0.219	-0.402	-5.284	-5.286	1111.0
-5555.5557	-400.0	3	1	400.0	201.99005	0	2	1	155.62384	92.319565	1	0.219	-0.406	-5.319	-5.324	1111.0
-5555.5557	-400.0	3	1	400.0	201.99005	0	2	1	155.62384	92.319565	1	0.219	-0.409	-5.299	-5.324	1111.0
-5555.5557	-400.0	3	1	400.0	201.99005	0	2	1	155.62384	92.319565	1	0.219	-0.412	-5.328	-5.34	1111.0
-5555.5557	-400.0	3	1	400.0	201.99005	0	2	1	155.62384	92.319565	1	0.219	-0.415	-5.301	-5.371	1111.0
-5555.5557	-400.0	3	1	400.0	201.99005	0	2	1	155.62384	92.319565	1	0.219	-0.419	-5.413	-5.371	1111.0
-5555.5557	-400.0	3	1	400.0	201.99005	0	2	1	155.62384	92.319565	1	0.219	-0.422	-5.391	-5.384	1111.0
-5555.5557	-400.0	3	1	400.0	201.99005	0	2	1	155.62384	92.319565	1	0.219	-0.424	-5.358	-5.384	1111.0
-5555.5557	-400.0	3	1	400.0	201.99005	0	2	1	155.62384	92.319565	1	0.219	-0.426	-5.437	-5.408	1111.0
-5555.5557	-400.0	3	1	400.0	201.99005	0	2	1	155.62384	92.319565	1	0.219	-0.428	-5.414	-5.419	1111.0
-5555.5557	-400.0	3	1	400.0	201.99005	0	2	1	155.62384	92.319565	1	0.218	-0.43	-5.42	-5.419	1111.0
-5555.5557	-400.0	3	1	400.0	201.99005	0	2	1	155.62384	92.319565	1	0.218	-0.432	-5.317	-5.438	1111.0
-5555.5557	-400.0	3	1	400.0	201.99005	0	2	1	155.62384	92.319565	1	0.218	-0.434	-5.478	-5.447	1111.0
-5555.5557	-400.0	3	1	400.0	201.99005	0	2	1	155.62384	92.319565	1	0.218	-0.437	-5.432	-5.447	1111.0
-5555.5557	-400.0	3	1	400.0	201.99005	0	2	1	155.62384	92.319565	1	0.218	-0.439	-5.488	-5.463	1111.0
-5555.5557	-400.0	3	1	400.0	201.99005	0	2	1	155.62384	92.319565	1	0.218	-0.441	-5.474	-5.463	1111.0
-5555.5557	-400.0	3	1	400.0	201.99005	0	2	1	155.62384	92.319565	1	0.218	-0.442	-5.487	-5.476	1111.0
-5555.5557	-400.0	3	1	400.0	201.99005	0	2	1	155.62384	92.319565	1	0.218	-0.442	-5.5	-5.482	1111.0
-5555.5557	-400.0	3	1	400.0	201.99005	0	2	1	155.62384	92.319565	1	0.218	-0.442	-5.501	-5.482	1111.0
-5555.5557	-400.0	3	1	400.0	201.99005	0	2	1	155.62384	92.319565	1	0.218	-0.442	-5.501	-5.493	1111.0
-5555.5557	-400.0	3	1	400.0	201.99005	0	2	1	155.62384	92.319565	1	0.218	-0.442	-5.462	-5.498	1111.0
-5555.5557	-400.0	3	1	400.0	201.99005	0	2	1	155.62384	92.319565	1	0.218	-0.442	-5.5	-5.498	1111.0
-5555.5557	-400.0	3	1	400.0	201.99005	0	2	1	155.62384	92.319565	1	0.218	-0.442	-5.555	-5.507	1111.0
-5555.5557	-400.0	3	1	400.0	201.99005	0	2	1	155.62384	92.319565	1	0.218	-0.443	-5.544	-5.507	1111.0
-5555.5557	-400.0	3	1	400.0	201.99005	0	2	1	155.62384	92.319565	1	0.218	-0.443	-5.503	-5.51	1111.0
-5555.5557	-400.0	3	1	400.0	201.99005	0	2	1	155.62384	92.319565	1	0.218	-0.443	-5.466	-5.517	1111.0
-5555.5557	-400.0	3	1	400.0	201.99005	0	2	1	155.62384	92.319565	1	0.218	-0.443	-5.503	-5.517	1111.0
-5555.5557	-400.0	3	1	400.0	201.99005	0	2	1	155.62384	92.319565	1	0.218	-0.444	-5.519	-5.521	1111.0
-5555.5557	-400.0	3	1	400.0	201.99005	0	2	1	155.62384	92.319565	1	0.218	-0.444	-5.549	-5.526	1111.0
-5555.5557	-400.0	3	1	400.0	201.99005	0	2	1	155.62384	92.319565	1	0.218	-0.445	-5.503	-5.526	1111.0
-5555.5557	-400.0	3	1	400.0	201.99005	0	2	1	155.62384	92.319565	1	0.218	-0.445	-5.539	-5.529	1111.0
-5555.5557	-400.0	3	1	400.0	201.99005	0	2	1	155.62384	92.319565	1	0.218	-0.445	-5.538	-5.529	1111.0
-5555.5557	-400.0	3	1	400.0	201.99005	1	2	1	155.62384	92.319565	1	0.218	-0.445	-5.552	-5.533	1111.0
-5555.5557	-400.0	3	1	400.0	201.99005	1	2	1	155.62384	92.319565	1	0.218	-0.446	-5.565	-5.535	1111.0
-5555.5557	-400.0	3	1	400.0	201.99005	1	2	1	155.62384	92.319565	1	0.218	-0.446	-5.525	-5.535	1111.0
-5555.5557	-400.0	3	1	400.0	201.99005	1	2	1	155.62384	92.319565	1	0.218	-0.446	-5.555	-5.54	1111.0
-5555.5557	-400.0	3	1	400.0	201.99005	1	2	1	155.62384	92.319565	1	0.218	-0.448	-5.569	-5.542	1111.0
-5555.5557	-400.0	3	1	400.0	201.99005	1	2	1	155.62384	92.319565	1	0.218	-0.448	-5.53	-5.542	1111.0
-5555.5557	-400.0	3	1	400.0	201.99005	1	2	1	155.62384	92.319565	1	0.218	-0.448	-5.516	-5.543	1111.0
-5555.5557	-400.0	3	1	400.0	201.99005	1	2	1	155.62384	92.319565	1	0.218	-0.449	-5.557	-5.543	1111.0
-5555.5557	-400.0	3	1	400.0	201.99005	1	2	1	155.62384	92.319565	1	0.218	-0.45	-5.511	-5.546	1111.0
-5555.5557	-400.0	3	1	400.0	201.99005	1	2	1	155.62384	92.319565	1	0.218	-0.451	-5.463	-5.547	1111.0
-5555.5557	-400.0	3	1	400.0	201.99005	1	2	1	155.62384	92.319565	1	0.218	-0.451	-5.541	-5.547	1111.0
-5555.5557	-400.0	3	1	400.0	201.99005	1	2	1	155.62384	92.319565	1	0.218	-0.452	-5.339	-5.549	1111.0
-5555.5557	-400.0	3	1	400.0	201.99005	1	2	1	155.62384	92.319565	1	0.218	-0.453	-5.564	-5.55	1111.0
-5555.5557	-400.0	3	1	400.0	201.99005	1	2	1	155.62384	92.319565	1	0.218	-0.453	-5.549	-5.55	1111.0
-5555.5557	-400.0	3	1	400.0	201.99005	1	2	1	155.62384	92.319565	1	0.218	-0.454	-5.608	-5.551	1111.0
-5555.5557	-400.0	3	1	400.0	201.99005	1	2	1	155.62384	92.319565	1	0.218	-0.456	-5.562	-5.551	1111.0
-5555.5557	-400.0	3	1	400.0	201.99005	1	2	1	155.62384	92.319565	1	0.218	-0.456	-5.537	-5.552	1111.0
-5555.5557	-400.0	3	1	400.0	201.99005	1	2	1	155.62384	92.319565	1	0.218	-0.457	-5.551	-5.553	1111.0
-5555.5557	-400.0	3	1	400.0	201.99005	1	2	1	155.62384	92.319565	1	0.218	-0.458	-5.6	-5.553	1111.0
-5555.5557	-400.0	3	1	400.0	201.99005	1	2	1	155.62384	92.319565	1	0.218	-0.459	-5.59	-5.554	1111.0
-5555.5557	-400.0	3	1	400.0	201.99005	1	2	1	155.62384	92.319565	1	0.218	-0.459	-5.538	-5.555	1111.0
-5555.5557	-400.0	3	1	400.0	201.99005	1	2	1	155.62384	92.319565	1	0.218	-0.46	-5.575	-5.555	1111.0
-5555.5557	-400.0	3	1	400.0	201.99005	1	2	1	155.62384	92.319565	1	0.218	-0.46	-5.527	-5.555	1111.0
-5555.5557	-400.0	3	1	400.0	201.99005	1	2	1	155.62384	92.319565	1	0.218	-0.461	-5.587	-5.555	1111.0
-5555.5557	-400.0	3	1	400.0	201.99005	1	2	1	155.62384	92.319565	1	0.218	-0.46	-5.513	-5.556	1111.0
-5555.5557	-400.0	3	1	400.0	201.99005	1	2	1	155.62384	92.319565	1	0.218	-0.46	-5.545	-5.557	1111.0
-5555.5557	-400.0	3	1	400.0	201.99005	1	2	1	155.62384	92.319565	1	0.218	-0.461	-5.579	-5.557	1111.0
-5555.5557	-400.0	3	1	400.0	201.99005	1	2	1	155.62384	92.319565	1	0.218	-0.461	-5.581	-5.557	1111.0
-5555.5557	-400.0	3	1	400.0	201.99005	1	2	1	155.62384	92.319565	1	0.218	-0.46	-5.53	-5.559	1111.0
-5555.5557	-400.0	3	1	400.0	201.99005	1	2	1	155.62384	92.319565	1	0.218	-0.461	-5.606	-5.559	1111.0
-5555.5557	-400.0	3	1	400.0	201.99005	1	2	1	155.62384	92.319565	1	0.218	-0.461	-5.582	-5.559	1111.0
-5555.5557	-400.0	3	1	400.0	201.99005	1	2	1	155.62384	92.319565	1	0.218	-0.461	-5.564	-5.559	1111.0
-5555.5557	-400.0	3	1	400.0	201.99005	1	2	1	155.62384	92.319565	1	0.218	-0.46	-5.552	-5.559	1111.0
-5555.5557	-400.0	3	1	400.0	201.99005	1	2	1	155.62384	92.319565	1	0.218	-0.461	-5.574	-5.56	1111.0
-5555.5557	-400.0	3	1	400.0	201.99005	1	2	1	155.62384	92.319565	1	0.218	-0.46	-5.55	-5.56	1111.0
-5555.5557	-400.0	3	1	400.0	201.99005	1	2	1	155.62384	92.319565	1	0.218	-0.46	-5.535	-5.56	1111.0
-5555.5557	-400.0	3	1	400.0	201.99005	1	2	1	155.62384	92.319565	1	0.218	-0.46	-5.544	-5.56	1111.0
-5555.5557	-400.0	3	1	400.0	201.99005	1	2	1	155.62384	92.319565	1	0.218	-0.46	-5.541	-5.56	1111.0
-5555.5557	-400.0	3	1	400.0	201.99005	1	2	1	155.62384	92.319565	1	0.218	-0.46	-5.499	-5.56	1111.0
-5555.5557	-400.0	3	1	400.0	201.99005	1	2	1	155.62384	92.319565	1	0.218	-0.461	-5.589	-5.56	1111.0
-5555.5557	-400.0	3	1	400.0	201.99005	1	2	1	155.62384	92.319565	1	0.218	-0.46	-5.55	-5.56	1111.0
-5555.5557	-400.0	3	1	400.0	201.99005	1	2	1	155.62384	92.319565	1	0.218	-0.46	-5.368	-5.56	1111.0
-5555.5557	-400.0	3	1	400.0	201.99005	1	2	1	155.62384	92.319565	1	0.218	-0.46	-5.538	-5.56	1111.0
-5555.5557	-400.0	3	1	400.0	201.99005	1	2	1	155.62384	92.319565	1	0.218	-0.461	-5.559	-5.56	1111.0
-5555.5557	-400.0	3	1	400.0	201.99005	1	2	1	155.62384	92.319565	1	0.218	-0.46	-5.505	-5.56	1111.0
-5555.5557	-400.0	3	1	400.0	201.99005	1	2	1	155.62384	92.319565	1	0.218	-0.461	-5.56	-5.56	1111.0
-5555.5557	-400.0	3	1	400.0	201.99005	1	2	1	155.62384	92.319565	1	0.218	-0.461	-5.564	-5.56	1111.0
-5555.5557	-400.0	3	1	400.0	201.99005	1	2	1	155.62384	92.319565	1	0.218	-0.462	-5.595	-5.56	1111.0
-5555.5557	-400.0	3	1	400.0	201.99005	1	2	1	155.62384	92.319565	1	0.218	-0.462	-5.598	-5.56	1111.0
-5555.5557	-400.0	3	1	400.0	201.99005	1	2	1	155.62384	92.319565	1	0.218	-0.461	-5.577	-5.561	1111.0
-5555.5557	-400.0	3	1	400.0	201.99005	1	2	1	155.62384	92.319565	1	0.218	-0.461	-5.589	-5.561	1111.0
-5555.5557	-400.0	3	1	400.0	201.99005	1	2	1	155.62384	92.319565	1	0.218	-0.461	-5.592	-5.561	1111.0
-5555.5557	-400.0	3	1	400.0	201.99005	1	2	1	155.62384	92.319565	1	0.218	-0.46	-5.548	-5.561	1111.0
-5555.5557	-400.0	3	1	400.0	201.99005	1	2	1	155.62384	92.319565	1	0.218	-0.461	-5.591	-5.561	1111.0
-5555.5557	-400.0	3	1	400.0	201.99005	1	2	1	155.62384	92.319565	1	0.218	-0.46	-5.535	-5.561	1111.0
-5555.5557	-400.0	3	1	400.0	201.99005	1	2	1	155.62384	92.319565	1	0.218	-0.461	-5.691	-5.561	1111.0
-5555.5557	-400.0	3	1	400.0	201.99005	1	2	1	155.62384	92.319565	1	0.218	-0.461	-5.612	-5.561	1111.0
-5555.5557	-400.0	3	1	400.0	201.99005	1	2	1	155.62384	92.319565	1	0.218	-0.46	-5.55	-5.561	1111.0
-5555.5557	-400.0	3	1	400.0	201.99005	1	2	1	155.62384	92.319565	1	0.218	-0.46	-5.535	-5.561	1111.0
-5555.5557	-400.0	3	1	400.0	201.99005	1	2	1	155.62384	92.319565	1	0.218	-0.461	-5.579	-5.561	1111.0
-5555.5557	-400.0	3	1	400.0	201.99005	1	2	1	155.62384	92.319565	1	0.218	-0.461	-5.594	-5.561	1111.0
-5555.5557	-400.0	3	1	400.0	201.99005	1	2	1	155.62384	92.319565	1	0.218	-0.46	-5.554	-5.561	1111.0
-5555.5557	-400.0	3	1	400.0	201.99005	1	2	1	155.62384	92.319565	1	0.218	-0.461	-5.58	-5.561	1111.0
-5555.5557	-400.0	3	1	400.0	201.99005	1	2	1	155.62384	92.319565	1	0.218	-0.46	-5.543	-5.561	1111.0
-5555.5557	-400.0	3	1	400.0	201.99005	1	2	1	155.62384	92.319565	1	0.218	-0.461	-5.565	-5.561	1111.0
-5555.5557	-400.0	3	1	400.0	201.99005	1	2	1	155.62384	92.319565	1	0.218	-0.461	-5.588	-5.561	1111.0
-5555.5557	-400.0	3	1	400.0	201.99005	1	2	1	155.62384	92.319565	1	0.218	-0.461	-5.563	-5.561	1111.0
-5555.5557	-400.0	3	1	400.0	201.99005	1	2	1	155.62384	92.319565	1	0.218	-0.46	-5.455	-5.561	1111.0
-5555.5557	-400.0	3	1	400.0	201.99005	1	2	1	155.62384	92.319565	1	0.218	-0.461	-5.633	-5.561	1111.0
-5555.5557	-400.0	3	1	400.0	201.99005	1	2	1	155.62384	92.319565	1	0.218	-0.461	-5.581	-5.561	1111.0
-5555.5557	-400.0	3	1	400.0	201.99005	1	2	1	155.62384	92.319565	1	0.218	-0.461	-5.578	-5.561	1111.0
-5555.5557	-400.0	3	1	400.0	201.99005	1	2	1	155.62384	92.319565	1	0.218	-0.46	-5.439	-5.561	1111.0
-5555.5557	-400.0	3	1	400.0	201.99005	1	2	1	155.62384	92.319565	1	0.218	-0.46	-5.534	-5.561	1111.0
-5555.5557	-400.0	3	1	400.0	201.99005	1	2	1	155.62384	92.319565	1	0.218	-0.461	-5.568	-5.561	1111.0
-5555.5557	-400.0	3	1	400.0	201.99005	1	2	1	155.62384	92.319565	1	0.218	-0.46	-5.55	-5.561	1111.0
-5555.5557	-400.0	3	1	400.0	201.99005	1	2	1	155.62384	92.319565	1	0.218	-0.46	-5.511	-5.561	1111.0
-5555.5557	-400.0	3	1	400.0	201.99005	1	2	1	155.62384	92.319565	1	0.218	-0.46	-5.529	-5.561	1111.0
-5555.5557	-400.0	3	1	400.0	201.99005	1	2	1	155.62384	92.319565	1	0.218	-0.46	-5.527	-5.561	1111.0
-5555.5557	-400.0	3	1	400.0	201.99005	1	2	1	155.62384	92.319565	1	0.218	-0.461	-5.572	-5.561	1111.0
-5555.5557	-400.0	3	1	400.0	201.99005	1	2	1	155.62384	92.319565	1	0.218	-0.461	-5.574	-5.561	1111.0
-5555.5557	-400.0	3	1	400.0	201.99005	1	2	1	155.62384	92.319565	1	0.218	-0.461	-5.582	-5.561	1111.0
-5555.5557	-400.0	3	1	400.0	201.99005	1	2	1	155.62384	92.319565	1	0.218	-0.461	-5.629	-5.561	1111.0
-5555.5557	-400.0	3	1	400.0	201.99005	1	2	1	155.62384	92.319565	1	0.218	-0.46	-5.542	-5.561	1111.0
-5555.5557	-400.0	3	1	400.0	201.99005	1	2	1	155.62384	92.319565	1	0.218	-0.461	-5.557	-5.561	1111.0
-5555.5557	-400.0	3	1	400.0	201.99005	1	2	1	155.62384	92.319565	1	0.218	-0.461	-5.592	-5.561	1111.0
-5555.5557	-400.0	3	1	400.0	201.99005	1	2	1	155.62384	92.319565	1	0.218	-0.461	-5.671	-5.561	1111.0
-5555.5557	-400.0	3	1	400.0	201.99005	1	2	1	155.62384	92.319565	1	0.218	-0.461	-5.576	-5.561	1111.0
-5555.5557	-400.0	3	1	400.0	201.99005	1	2	1	155.62384	92.319565	1	0.218	-0.461	-5.572	-5.561	1111.0
-5555.5557	-400.0	3	1	400.0	201.99005	1	2	1	155.62384	92.319565	1	0.218	-0.461	-5.614	-5.561	1111.0
-5555.5557	-400.0	3	1	400.0	201.99005	1	2	1	155.62384	92.319565	1	0.218	-0.461	-5.602	-5.561	1111.0
-5555.5557	-400.0	3	1	400.0	201.99005	1	2	1	155.62384	92.319565	1	0.218	-0.461	-5.594	-5.561	1111.0
-5555.5557	-400.0	3	1	400.0	201.99005	1	2	1	155.62384	92.319565	1	0.218	-0.46	-5.536	-5.561	1111.0
-5555.5557	-400.0	3	1	400.0	201.99005	1	2	1	155.62384	92.319565	1	0.218	-0.461	-5.582	-5.561	1111.0
-5555.5557	-400.0	3	1	400.0	201.99005	1	2	1	155.62384	92.319565	1	0.218	-0.46	-5.531	-5.561	1111.0
-5555.5557	-400.0	3	1	400.0	201.99005	1	2	1	155.62384	92.319565	1	0.218	-0.461	-5.64	-5.561	1111.0
-5555.5557	-400.0	3	1	400.0	201.99005	1	2	1	155.62384	92.319565	1	0.218	-0.46	-5.512	-5.561	1111.0
-5555.5557	-400.0	3	1	400.0	201.99005	1	2	1	155.62384	92.319565	1	0.218	-0.461	-5.601	-5.561	1111.0
-5555.5557	-400.0	3	1	400.0	201.99005	1	2	1	155.62384	92.319565	1	0.218	-0.46	-5.55	-5.561	1111.0
-5555.5557	-400.0	3	1	400.0	201.99005	1	2	1	155.62384	92.319565	1	0.218	-0.461	-5.563	-5.561	1111.0
-5555.5557	-400.0	3	1	400.0	201.99005	1	2	1	155.62384	92.319565	1	0.218	-0.461	-5.622	-5.561	1111.0
-5555.5557	-400.0	3	1	400.0	201.99005	1	2	1	155.62384	92.319565	1	0.218	-0.461	-5.572	-5.561	1111.0
-5555.5557	-400.0	3	1	400.0	201.99005	1	2	1	155.62384	92.319565	1	0.218	-0.46	-5.552	-5.561	1111.0
-5555.5557	-400.0	3	1	400.0	201.99005	1	2	1	155.62384	92.319565	1	0.218	-0.46	-5.542	-5.561	1111.0
-5555.5557	-400.0	3	1	400.0	201.99005	1	2	1	155.62384	92.319565	1	0.218	-0.461	-5.577	-5.561	1111.0
-5555.5557	-400.0	3	1	400.0	201.99005	1	2	1	155.62384	92.319565	1	0.218	-0.461	-5.596	-5.561	1111.0
-5555.5557	-400.0	3	1	400.0	201.99005	1	2	1	155.62384	92.319565	1	0.218	-0.46	-5.456	-5.561	1111.0
-5555.5557	-400.0	3	1	400.0	201.99005	1	2	1	155.62384	92.319565	1	0.218	-0.46	-5.555	-5.561	1111.0
-5555.5557	-400.0	3	1	400.0	201.99005	1	2	1	155.62384	92.319565	1	0.218	-0.461	-5.56	-5.561	1111.0
-5555.5557	-400.0	3	1	400.0	201.99005	1	2	1	155.62384	92.319565	1	0.218	-0.46	-5.433	-5.561	1111.0
-5555.5557	-400.0	3	1	400.0	201.99005	1	2	1	155.62384	92.319565	1	0.218	-0.461	-5.558	-5.561	1111.0
-5555.5557	-400.0	3	1	400.0	201.99005	1	2	1	155.62384	92.319565	1	0.218	-0.461	-5.628	-5.561	1111.0
-5555.5557	-400.0	3	1	400.0	201.99005	1	2	1	155.62384	92.319565	1	0.218	-0.461	-5.618	-5.561	1111.0
-5555.5557	-400.0	3	1	400.0	201.99005	1	2	1	155.62384	92.319565	1	0.218	-0.46	-5.55	-5.561	1111.0
-5555.5557	-400.0	3	1	400.0	201.99005	1	2	1	155.62384	92.319565	1	0.218	-0.46	-5.547	-5.561	1111.0
-5555.5557	-400.0	3	1	400.0	201.99005	1	2	1	155.62384	92.319565	1	0.218	-0.461	-5.636	-5.561	1111.0
-5555.5557	-400.0	3	1	400.0	201.99005	1	2	1	155.62384	92.319565	1	0.218	-0.46	-5.531	-5.561	1111.0
-5555.5557	-400.0	3	1	400.0	201.99005	1	2	1	155.62384	92.319565	1	0.218	-0.461	-5.609	-5.561	1111.0
-5555.5557	-400.0	3	1	400.0	201.99005	1	2	1	155.62384	92.319565	1	0.218	-0.46	-5.552	-5.561	1111.0
-5555.5557	-400.0	3	1	400.0	201.99005	1	2	1	155.62384	92.319565	1	0.218	-0.46	-5.386	-5.561	1111.0
-5555.5557	-400.0	3	1	400.0	201.99005	1	2	1	155.62384	92.319565	1	0.218	-0.461	-5.581	-5.561	1111.0
-5555.5557	-400.0	3	1	400.0	201.99005	1	2	1	155.62384	92.319565	1	0.218	-0.46	-5.552	-5.561	1111.0
-5555.5557	-400.0	3	1	400.0	201.99005	1	2	1	155.62384	92.319565	1	0.218	-0.461	-5.568	-5.561	1111.0
-5555.5557	-400.0	3	1	400.0	201.99005	1	2	1	155.62384	92.319565	1	0.218	-0.46	-5.542	-5.561	1111.0
-5555.5557	-400.0	3	1	400.0	201.99005	1	2	1	155.62384	92.319565	1	0.218	-0.461	-5.57	-5.561	1111.0
-5555.5557	-400.0	3	1	400.0	201.99005	1	2	1	155.62384	92.319565	1	0.218	-0.461	-5.567	-5.561	1111.0
-5555.5557	-400.0	3	1	400.0	201.99005	1	2	1	155.62384	92.319565	1	0.218	-0.46	-5.541	-5.561	1111.0
-5555.5557	-400.0	3	1	400.0	201.99005	1	2	1	155.62384	92.319565	1	0.218	-0.46	-5.526	-5.561	1111.0
-5555.5557	-400.0	3	1	400.0	201.99005	1	2	1	155.62384	92.319565	1	0.218	-0.46	-5.551	-5.561	1111.0
-5555.5557	-400.0	3	1	400.0	201.99005	1	2	1	155.62384	92.319565	1	0.218	-0.461	-5.57	-5.561	1111.0
-5555.5557	-400.0	3	1	400.0	201.99005	1	2	1	155.62384	92.319565	1	0.218	-0.461	-5.57	-5.561	1111.0
-5555.5557	-400.0	3	1	400.0	201.99005	1	2	1	155.62384	92.319565	1	0.218	-0.461	-5.599	-5.561	1111.0
-5555.5557	-400.0	3	1	400.0	201.99005	1	2	1	155.62384	92.319565	1	0.218	-0.461	-5.563	-5.561	1111.0
-5555.5557	-400.0	3	1	400.0	201.99005	1	2	1	155.62384	92.319565	1	0.218	-0.461	-5.593	-5.561	1111.0
-5555.5557	-400.0	3	1	400.0	201.99005	1	2	1	155.62384	92.319565	1	0.218	-0.461	-5.587	-5.561	1111.0
-5555.5557	-400.0	3	1	400.0	201.99005	1	2	1	155.62384	92.319565	1	0.218	-0.461	-5.567	-5.561	1111.0
-5555.5557	-400.0	3	1	400.0	201.99005	1	2	1	155.62384	92.319565	1	0.218	-0.46	-5.532	-5.561	1111.0
-5555.5557	-400.0	3	1	400.0	201.99005	1	2	1	155.62384	92.319565	1	0.218	-0.46	-5.553	-5.561	1111.0
-5555.5557	-400.0	3	1	400.0	201.99005	1	2	1	155.62384	92.319565	1	0.218	-0.46	-5.547	-5.561	1111.0
-5555.5557	-400.0	3	1	400.0	201.99005	1	2	1	155.62384	92.319565	1	0.218	-0.46	-5.531	-5.561	1111.0
-5555.5557	-400.0	3	1	400.0	201.99005	1	2	1	155.62384	92.319565	1	0.218	-0.46	-5.554	-5.561	1111.0
-5555.5557	-400.0	3	1	400.0	201.99005	1	2	1	155.62384	92.319565	1	0.218	-0.46	-5.549	-5.561	1111.0
-5555.5557	-400.0	3	1	400.0	201.99005	1	2	1	155.62384	92.319565	1	0.218	-0.46	-5.494	-5.561	1111.0
-5555.5557	-400.0	3	1	400.0	201.99005	1	2	1	155.62384	92.319565	1	0.218	-0.461	-5.601	-5.561	1111.0
-5555.5557	-400.0	3	1	400.0	201.99005	1	2	1	155.62384	92.319565	1	0.218	-0.461	-5.581	-5.561	1111.0
-5555.5557	-400.0	3	1	400.0	201.99005	1	2	1	155.62384	92.319565	1	0.218	-0.461	-5.581	-5.561	1111.0
-5555.5557	-400.0	3	1	400.0	201.99005	1	2	1	155.62384	92.319565	1	0.218	-0.46	-5.548	-5.561	1111.0
-5555.5557	-400.0	3	1	400.0	201.99005	1	2	1	155.62384	92.319565	1	0.218	-0.461	-5.563	-5.561	1111.0
-5555.5557	-400.0	3	1	400.0	201.99005	1	2	1	155.62384	92.319565	1	0.218	-0.46	-5.551	-5.561	1111.0
-5555.5557	-400.0	3	1	400.0	201.99005	1	2	1	155.62384	92.319565	1	0.218	-0.461	-5.577	-5.561	1111.0
-5555.5557	-400.0	3	1	400.0	201.99005	1	2	1	155.62384	92.319565	1	0.218	-0.461	-5.575	-5.561	1111.0
-5555.5557	-400.0	3	1	400.0	201.99005	1	2	1	155.62384	92.319565	1	0.218	-0.46	-5.556	-5.561	1111.0
-5555.5557	-400.0	3	1	400.0	201.99005	1	2	1	155.62384	92.319565	1	0.218	-0.46	-5.529	-5.561	1111.0
-5555.5557	-400.0	3	1	400.0	201.99005	1	2	1	155.62384	92.319565	1	0.218	-0.461	-5.559	-5.561	1111.0
-5555.5557	-400.0	3	1	400.0	201.99005	1	2	1	155.62384	92.319565	1	0.219	-0.46	-5.407	-5.561	1111.0
-5555.5557	-400.0	3	1	400.0	201.99005	1	2	1	155.62384	92.319565	1	0.219	-0.46	-5.537	-5.561	1111.0
-5555.5557	-400.0	3	1	400.0	201.99005	1	2	1	155.62384	92.319565	1	0.219	-0.46	-5.493	-5.561	1111.0
-5555.5557	-400.0	3	1	400.0	201.99005	1	2	1	155.62384	92.319565	1	0.219	-0.461	-5.63	-5.561	1111.0
-5555.5557	-400.0	3	1	400.0	201.99005	1	2	1	155.62384	92.319565	1	0.219	-0.46	-5.556	-5.561	1111.0
-5555.5557	-400.0	3	1	400.0	201.99005	1	2	1	155.62384	92.319565	1	0.219	-0.461	-5.62	-5.561	1111.0
-5555.5557	-400.0	3	1	400.0	201.99005	1	2	1	155.62384	92.319565	1	0.219	-0.46	-5.555	-5.561	1111.0
-5555.5557	-400.0	3	1	400.0	201.99005	1	2	1	155.62384	92.319565	1	0.219	-0.46	-5.54	-5.561	1111.0
-5555.5557	-400.0	3	1	400.0	201.99005	1	2	1	155.62384	92.319565	1	0.219	-0.46	-5.55	-5.561	1111.0
-5555.5557	-400.0	3	1	400.0	201.99005	1	2	1	155.62384	92.319565	1	0.219	-0.461	-5.778	-5.561	1111.0
-5555.5557	-400.0	3	1	400.0	201.99005	1	2	1	155.62384	92.319565	1	0.219	-0.461	-5.513	-5.561	1111.0
-5555.5557	-400.0	3	1	400.0	201.99005	1	2	1	155.62384	92.319565	1	0.219	-0.461	-5.603	-5.561	1111.0
-5555.5557	-400.0	3	1	400.0	201.99005	1	2	1	155.62384	92.319565	1	0.219	-0.46	-5.495	-5.561	1111.0
-5555.5557	-400.0	3	1	400.0	201.99005	1	2	1	155.62384	92.319565	1	0.219	-0.461	-5.579	-5.561	1111.0
-5555.5557	-400.0	3	1	400.0	201.99005	1	2	1	155.62384	92.319565	1	0.219	-0.46	-5.343	-5.561	1111.0
-5555.5557	-400.0	3	1	400.0	201.99005	1	2	1	155.62384	92.319565	1	0.219	-0.461	-5.58	-5.561	1111.0
-5555.5557	-400.0	3	1	400.0	201.99005	1	2	1	155.62384	92.319565	1	0.219	-0.461	-5.559	-5.561	1111.0
-5555.5557	-400.0	3	1	400.0	201.99005	1	2	1	155.62384	92.319565	1	0.219	-0.46	-5.556	-5.561	1111.0
-5555.5557	-400.0	3	1	400.0	201.99005	1	2	1	155.62384	92.319565	1	0.219	-0.46	-5.555	-5.561	1111.0
-5555.5557	-400.0	3	1	400.0	201.99005	1	2	1	155.62384	92.319565	1	0.219	-0.46	-5.542	-5.561	1111.0
-5555.5557	-400.0	3	1	400.0	201.99005	1	2	1	155.62384	92.319565	1	0.219	-0.46	-5.535	-5.561	1111.0
-5555.5557	-400.0	3	1	400.0	201.99005	1	2	1	155.62384	92.319565	1	0.219	-0.46	-5.554	-5.561	1111.0
-5555.5557	-400.0	3	1	400.0	201.99005	1	2	1	155.62384	92.319565	1	0.219	-0.461	-5.566	-5.561	1111.0
-5555.5557	-400.0	3	1	400.0	201.99005	1	2	1	155.62384	92.319565	1	0.219	-0.461	-5.538	-5.561	1111.0
-5555.5557	-400.0	3	1	400.0	201.99005	1	2	1	155.62384	92.319565	1	0.219	-0.461	-5.585	-5.561	1111.0
-5555.5557	-400.0	3	1	400.0	201.99005	1	2	1	155.62384	92.319565	1	0.219	-0.461	-5.598	-5.561	1111.0
-5555.5557	-400.0	3	1	400.0	201.99005	1	2	1	155.62384	92.319565	1	0.219	-0.461	-5.589	-5.561	1111.0
-5555.5557	-400.0	3	1	400.0	201.99005	1	2	1	155.62384	92.319565	1	0.219	-0.461	-5.603	-5.561	1111.0
-5555.5557	-400.0	3	1	400.0	201.99005	1	2	1	155.62384	92.319565	1	0.219	-0.46	-5.556	-5.561	1111.0
0.0	0.0	3	1	400.0	201.99005	1	2	1	155.62384	92.319565	0	0.219	-0.461	-5.575	-5.561	1111.0
0.0	0.0	3	1	400.0	201.99005	1	2	1	155.62384	92.319565	0	0.219	-0.46	-5.55	-5.561	1111.0
0.0	0.0	3	1	400.0	201.99005	1	2	1	155.62384	92.319565	0	0.219	-0.461	-5.575	-5.561	1111.0
0.0	0.0	3	1	400.0	201.99005	1	2	1	155.62384	92.319565	0	0.219	-0.46	-5.542	-5.561	1111.0
0.0	0.0	3	1	400.0	201.99005	1	2	1	155.62384	92.319565	0	0.219	-0.461	-5.703	-5.561	1111.0
0.0	0.0	3	1	400.0	201.99005	1	2	1	155.62384	92.319565	0	0.219	-0.456	-5.048	-5.168	1111.0
0.0	0.0	3	1	400.0	201.99005	1	2	1	155.62384	92.319565	0	0.219	-0.448	-4.468	-4.463	1111.0
0.0	0.0	3	1	400.0	201.99005	1	2	1	155.62384	92.319565	0	0.22	-0.44	-4.456	-4.463	1111.0
0.0	0.0	3	1	400.0	201.99005	1	2	1	155.62384	92.319565	0	0.22	-0.428	-3.859	-3.854	1111.0
0.0	0.0	3	1	400.0	201.99005	1	2	1	155.62384	92.319565	0	0.22	-0.414	-3.595	-3.581	1111.0
0.0	0.0	3	1	400.0	201.99005	1	2	1	155.62384	92.319565	0	0.22	-0.402	-3.58	-3.581	1111.0
0.0	0.0	3	1	400.0	201.99005	1	2	1	155.62384	92.319565	0	0.22	-0.388	-3.175	-3.093	1111.0
0.0	0.0	3	1	400.0	201.99005	1	2	1	155.62384	92.319565	0	0.221	-0.374	-2.993	-2.874	1111.0
0.0	0.0	3	1	400.0	201.99005	1	2	1	155.62384	92.319565	0	0.221	-0.36	-2.877	-2.874	1111.0
0.0	0.0	3	1	400.0	201.99005	1	2	1	155.62384	92.319565	0	0.221	-0.346	-2.494	-2.482	1111.0
0.0	0.0	3	1	400.0	201.99005	1	2	1	155.62384	92.319565	0	0.221	-0.333	-2.549	-2.482	1111.0
0.0	0.0	3	1	400.0	201.99005	1	2	1	155.62384	92.319565	0	0.222	-0.319	-2.29	-2.306	1111.0
0.0	0.0	3	1	400.0	201.99005	1	2	1	155.62384	92.319565	0	0.222	-0.305	-1.977	-1.992	1111.0
0.0	0.0	3	1	400.0	201.99005	1	2	1	155.62384	92.319565	0	0.222	-0.292	-2.013	-1.992	1111.0
0.0	0.0	3	1	400.0	201.99005	1	2	1	155.62384	92.319565	0	0.222	-0.279	-1.802	-1.85	1111.0
0.0	0.0	3	1	400.0	201.99005	1	2	1	155.62384	92.319565	0	0.223	-0.266	-1.689	-1.598	1111.0
0.0	0.0	3	1	400.0	201.99005	1	2	1	155.62384	92.319565	0	0.223	-0.253	-1.585	-1.598	1111.0
0.0	0.0	3	1	400.0	201.99005	1	2	1	155.62384	92.319565	0	0.223	-0.239	-1.43	-1.38	1111.0
0.0	0.0	3	1	400.0	201.99005	1	2	1	155.62384	92.319565	0	0.223	-0.227	-1.375	-1.38	1111.0
0.0	0.0	3	1	400.0	201.99005	1	2	1	155.62384	92.319565	0	0.224	-0.215	-1.248	-1.282	1111.0
0.0	0.0	3	1	400.0	201.99005	1	2	1	155.62384	92.319565	0	0.224	-0.203	-1.098	-1.107	1111.0
0.0	0.0	3	1	400.0	201.99005	1	2	1	155.62384	92.319565	0	0.224	-0.192	-1.131	-1.107	1111.0
0.0	0.0	3	1	400.0	201.99005	1	2	1	155.62384	92.319565	0	0.225	-0.181	-1.064	-1.029	1111.0
0.0	0.0	3	1	400.0	201.99005	1	2	1	155.62384	92.319565	0	0.225	-0.171	-0.91	-1.029	1111.0
0.0	0.0	3	1	400.0	201.99005	1	2	1	155.62384	92.319565	0	0.225	-0.161	-0.862	-0.888	1111.0
0.0	0.0	3	1	400.0	201.99005	1	2	1	155.62384	92.319565	0	0.226	-0.152	-0.805	-0.767	1111.0
0.0	0.0	3	1	400.0	201.99005	1	2	1	155.62384	92.319565	0	0.226	-0.143	-0.701	-0.767	1111.0
0.0	0.0	3	1	400.0	201.99005	1	2	1	155.62384	92.319565	0	0.226	-0.135	-0.768	-0.712	1111.0
0.0	0.0	3	1	400.0	201.99005	1	2	1	155.62384	92.319565	0	0.226	-0.127	-0.626	-0.615	1111.0
0.0	0.0	3	1	400.0	201.99005	1	2	1	155.62384	92.319565	0	0.226	-0.119	-0.612	-0.615	1111.0
0.0	0.0	3	1	400.0	201.99005	1	2	1	155.62384	92.319565	0	0.227	-0.113	-0.547	-0.571	1111.0
0.0	0.0	3	1	400.0	201.99005	1	2	1	155.62384	92.319565	0	0.227	-0.107	-0.558	-0.493	1111.0
0.0	0.0	3	1	400.0	201.99005	1	2	1	155.62384	92.319565	0	0.227	-0.1	-0.483	-0.493	1111.0
0.0	0.0	3	1	400.0	201.99005	1	2	1	155.62384	92.319565	0	0.227	-0.095	-0.434	-0.458	1111.0
0.0	0.0	3	1	400.0	201.99005	1	2	1	155.62384	92.319565	0	0.227	-0.09	-0.465	-0.458	1111.0
0.0	0.0	3	1	400.0	201.99005	1	2	1	155.62384	92.319565	0	0.227	-0.084	-0.401	-0.396	1111.0
0.0	0.0	3	1	400.0	201.99005	1	2	1	155.62384	92.319565	0	0.227	-0.078	-0.356	-0.341	1111.0
0.0	0.0	3	1	400.0	201.99005	1	2	1	155.62384	92.319565	0	0.227	-0.074	-0.353	-0.341	1111.0
0.0	0.0	3	1	400.0	201.99005	1	2	1	155.62384	92.319565	0	0.227	-0.07	-0.359	-0.317	1111.0
0.0	0.0	3	1	400.0	201.99005	1	2	1	155.62384	92.319565	0	0.227	-0.066	-0.289	-0.274	1111.0
0.0	0.0	3	1	400.0	201.99005	1	2	1	155.62384	92.319565	0	0.227	-0.062	-0.406	-0.274	1111.0
0.0	0.0	3	1	400.0	201.99005	1	2	1	155.62384	92.319565	0	0.227	-0.058	-0.238	-0.254	1111.0
0.0	0.0	3	1	400.0	201.99005	1	2	1	155.62384	92.319565	0	0.227	-0.056	-0.269	-0.254	1111.0
0.0	0.0	3	1	400.0	201.99005	1	2	1	155.62384	92.319565	0	0.227	-0.053	-0.211	-0.219	1111.0
0.0	0.0	3	1	400.0	201.99005	1	2	1	155.62384	92.319565	0	0.227	-0.049	-0.12	-0.204	1111.0
0.0	0.0	3	1	400.0	201.99005	1	2	1	155.62384	92.319565	0	0.227	-0.045	-0.18	-0.204	1111.0
0.0	0.0	3	1	400.0	201.99005	1	2	1	155.62384	92.319565	0	0.227	-0.041	-0.171	-0.176	1111.0
0.0	0.0	3	1	400.0	201.99005	1	2	1	155.62384	92.319565	0	0.227	-0.038	-0.16	-0.152	1111.0
0.0	0.0	3	1	400.0	201.99005	1	2	1	155.62384	92.319565	0	0.227	-0.037	-0.141	-0.152	1111.0
0.0	0.0	3	1	400.0	201.99005	1	2	1	155.62384	92.319565	0	0.227	-0.035	-0.109	-0.141	1111.0
0.0	0.0	3	1	400.0	201.99005	1	2	1	155.62384	92.319565	0	0.227	-0.033	-0.117	-0.141	1111.0
0.0	0.0	3	1	400.0	201.99005	1	2	1	155.62384	92.319565	0	0.227	-0.031	-0.113	-0.121	1111.0
0.0	0.0	3	1	400.0	201.99005	1	2	1	155.62384	92.319565	0	0.227	-0.029	-0.161	-0.113	1111.0
0.0	0.0	3	1	400.0	201.99005	1	2	1	155.62384	92.319565	0	0.227	-0.027	-0.163	-0.113	1111.0
0.0	0.0	3	1	400.0	201.99005	1	2	1	155.62384	92.319565	0	0.227	-0.025	-0.115	-0.097	1111.0
0.0	0.0	3	1	400.0	201.99005	1	2	1	155.62384	92.319565	0	0.227	-0.023	-0.097	-0.09	1111.0
0.0	0.0	3	1	400.0	201.99005	1	2	1	155.62384	92.319565	0	0.227	-0.021	-0.103	-0.09	1111.0
0.0	0.0	3	1	400.0	201.99005	1	2	1	155.62384	92.319565	0	0.227	-0.02	-0.099	-0.078	1111.0
0.0	0.0	3	1	400.0	201.99005	1	2	1	155.62384	92.319565	0	0.227	-0.02	-0.073	-0.078	1111.0
0.0	0.0	3	1	400.0	201.99005	1	2	1	155.62384	92.319565	0	0.227	-0.02	-0.019	-0.067	1111.0
0.0	0.0	3	1	400.0	201.99005	1	2	1	155.62384	92.319565	0	0.227	-0.019	-0.059	-0.062	1111.0
0.0	0.0	3	1	400.0	201.99005	1	2	1	155.62384	92.319565	0	0.227	-0.018	0.109	-0.062	1111.0
0.0	0.0	3	1	400.0	201.99005	1	2	1	155.62384	92.319565	0	0.227	-0.018	-0.039	-0.053	1111.0
0.0	0.0	3	1	400.0	201.99005	1	2	1	155.62384	92.319565	0	0.227	-0.018	-0.093	-0.049	1111.0
0.0	0.0	3	1	400.0	201.99005	1	2	1	155.62384	92.319565	0	0.227	-0.018	-0.045	-0.049	1111.0
0.0	0.0	3	1	400.0	201.99005	1	2	1	155.62384	92.319565	0	0.227	-0.018	-0.056	-0.043	1111.0
0.0	0.0	3	1	400.0	201.99005	1	2	1	155.62384	92.319565	0	0.227	-0.018	-0.022	-0.043	1111.0
0.0	0.0	3	1	400.0	201.99005	1	2	1	155.62384	92.319565	0	0.227	-0.018	-0.035	-0.039	1111.0
0.0	0.0	3	1	400.0	201.99005	1	2	1	155.62384	92.319565	0	0.227	-0.017	-0.039	-0.034	1111.0
0.0	0.0	3	1	400.0	201.99005	1	2	1	155.62384	92.319565	0	0.227	-0.016	-0.053	-0.034	1111.0
0.0	0.0	3	1	400.0	201.99005	1	2	1	155.62384	92.319565	0	0.227	-0.016	-0.024	-0.031	1111.0
0.0	0.0	3	1	400.0	201.99005	1	2	1	155.62384	92.319565	0	0.227	-0.015	-0.007	-0.027	1111.0
0.0	0.0	3	1	400.0	201.99005	1	2	1	155.62384	92.319565	0	0.227	-0.015	-0.024	-0.027	1111.0
0.0	0.0	3	1	400.0	201.99005	1	2	1	155.62384	92.319565	0	0.227	-0.013	-0.01	-0.023	1111.0
0.0	0.0	3	1	400.0	201.99005	1	2	1	155.62384	92.319565	0	0.227	-0.013	-0.048	-0.023	1111.0
0.0	0.0	3	1	400.0	201.99005	1	2	1	155.62384	92.319565	0	0.227	-0.013	-0.014	-0.021	1111.0
0.0	0.0	3	1	400.0	201.99005	1	2	1	155.62384	92.319565	0	0.226	-0.012	-0.048	-0.018	1111.0
0.0	0.0	3	1	400.0	201.99005	1	2	1	155.62384	92.319565	0	0.226	-0.011	-0.002	-0.018	1111.0
0.0	0.0	3	1	400.0	201.99005	1	2	1	155.62384	92.319565	0	0.226	-0.011	-0.014	-0.017	1111.0
0.0	0.0	3	1	400.0	201.99005	1	2	1	155.62384	92.319565	0	0.226	-0.01	-0.018	-0.014	1111.0
0.0	0.0	3	1	400.0	201.99005	1	2	1	155.62384	92.319565	0	0.226	-0.008	-0.001	-0.014	1111.0
0.0	0.0	3	1	400.0	201.99005	1	2	1	155.62384	92.319565	0	0.226	-0.006	0.006	-0.013	1111.0
0.0	0.0	3	1	400.0	201.99005	1	2	1	155.62384	92.319565	0	0.226	-0.004	0.021	-0.013	1111.0
0.0	0.0	3	1	400.0	201.99005	1	2	1	155.62384	92.319565	0	0.226	-0.002	-0.01	-0.011	1111.0
0.0	0.0	3	1	400.0	201.99005	1	2	1	155.62384	92.319565	0	0.226	-0.001	-0.022	-0.009	1111.0
0.0	0.0	3	1	400.0	201.99005	1	2	1	155.62384	92.319565	0	0.226	0.0	0.019	-0.009	1111.0
0.0	0.0	3	1	400.0	201.99005	1	2	1	155.62384	92.319565	0	0.226	-0.001	-0.016	-0.009	1111.0
0.0	0.0	3	1	400.0	201.99005	1	2	1	155.62384	92.319565	0	0.226	0.0	0.007	-0.007	1111.0
0.0	0.0	3	1	400.0	201.99005	1	2	1	155.62384	92.319565	0	0.226	0.0	0.01	-0.007	1111.0
0.0	0.0	3	1	400.0	201.99005	1	2	1	155.62384	92.319565	0	0.226	0.0	-0.007	-0.007	1111.0
0.0	0.0	3	1	400.0	201.99005	1	2	1	155.62384	92.319565	0	0.226	0.0	0.001	-0.006	1111.0
0.0	0.0	3	1	400.0	201.99005	1	2	1	155.62384	92.319565	0	0.226	0.0	0.027	-0.006	1111.0
0.0	0.0	3	1	400.0	201.99005	1	2	1	155.62384	92.319565	0	0.226	-0.001	-0.136	-0.005	1111.0
0.0	0.0	3	1	400.0	201.99005	1	2	1	155.62384	92.319565	0	0.226	-0.001	-0.037	-0.005	1111.0
0.0	0.0	3	1	400.0	201.99005	1	2	1	155.62384	92.319565	0	0.226	-0.001	-0.034	-0.004	1111.0
0.0	0.0	3	1	400.0	201.99005	1	2	1	155.62384	92.319565	0	0.226	0.0	0.006	-0.004	1111.0
0.0	0.0	3	1	400.0	201.99005	1	2	1	155.62384	92.319565	0	0.226	-0.001	-0.017	-0.004	1111.0
0.0	0.0	3	1	400.0	201.99005	1	2	1	155.62384	92.319565	0	0.226	0.0	0.161	-0.003	1111.0
0.0	0.0	3	1	400.0	201.99005	1	2	1	155.62384	92.319565	0	0.226	0.0	0.017	-0.003	1111.0
0.0	0.0	3	1	400.0	201.99005	1	2	1	155.62384	92.319565	0	0.226	0.0	-0.011	-0.003	1111.0
0.0	0.0	3	1	400.0	201.99005	1	2	1	155.62384	92.319565	0	0.226	-0.001	-0.041	-0.002	1111.0
0.0	0.0	3	1	400.0	201.99005	1	2	1	155.62384	92.319565	0	0.226	0.0	-0.008	-0.002	1111.0
0.0	0.0	3	1	400.0	201.99005	1	2	1	155.62384	92.319565	0	0.226	0.0	0.001	-0.002	1111.0
0.0	0.0	3	1	400.0	201.99005	1	2	1	155.62384	92.319565	0	0.226	-0.001	-0.017	-0.001	1111.0
0.0	0.0	3	1	400.0	201.99005	1	2	1	155.62384	92.319565	0	0.226	0.0	0.022	-0.001	1111.0
0.0	0.0	3	1	400.0	201.99005	1	2	1	155.62384	92.319565	0	0.226	-0.001	-0.026	-0.001	1111.0
0.0	0.0	3	1	400.0	201.99005	1	2	1	155.62384	92.319565	0	0.226	-0.001	-0.021	-0.001	1111.0
0.0	0.0	3	1	400.0	201.99005	1	2	1	155.62384	92.319565	0	0.226	0.0	-0.002	-0.001	1111.0
0.0	0.0	3	1	400.0	201.99005	1	2	1	155.62384	92.319565	0	0.226	0.0	0.037	-0.001	1111.0
0.0	0.0	3	1	400.0	201.99005	1	2	1	155.62384	92.319565	0	0.226	-0.001	-0.024	-0.001	1111.0
0.0	0.0	3	1	400.0	201.99005	1	2	1	155.62384	92.319565	0	0.226	-0.001	-0.023	0.0	1111.0
0.0	0.0	3	1	400.0	201.99005	1	2	1	155.62384	92.319565	0	0.226	0.0	0.007	0.0	1111.0
0.0	0.0	3	1	400.0	201.99005	1	2	1	155.62384	92.319565	0	0.226	0.0	-0.01	0.0	1111.0
0.0	0.0	3	1	400.0	201.99005	1	2	1	155.62384	92.319565	0	0.226	0.0	0.005	0.0	1111.0
0.0	0.0	3	1	400.0	201.99005	1	2	1	155.62384	92.319565	0	0.226	0.0	0.003	0.0	1111.0
0.0	0.0	3	1	400.0	201.99005	1	2	1	155.62384	92.319565	0	0.226	-0.001	-0.191	0.0	1111.0
0.0	0.0	3	1	400.0	201.99005	1	2	1	155.62384	92.319565	0	0.226	0.0	0.023	0.0	1111.0
0.0	0.0	3	1	400.0	201.99005	1	2	1	155.62384	92.319565	0	0.226	0.0	-0.007	0.0	1111.0
0.0	0.0	3	1	400.0	201.99005	1	2	1	155.62384	92.319565	0	0.226	0.0	-0.003	0.0	1111.0
0.0	0.0	3	1	400.0	201.99005	1	2	1	155.62384	92.319565	0	0.226	0.0	0.0	0.0	1111.0
0.0	0.0	3	1	400.0	201.99005	1	2	1	155.62384	92.319565	0	0.226	0.0	0.016	0.0	1111.0
0.0	0.0	3	1	400.0	201.99005	1	2	1	155.62384	92.319565	0	0.226	0.0	-0.003	0.0	1111.0
0.0	0.0	3	1	400.0	201.99005	1	2	1	155.62384	92.319565	0	0.226	0.0	0.012	0.0	1111.0
0.0	0.0	3	1	400.0	201.99005	1	2	1	155.62384	92.319565	0	0.226	-0.001	-0.015	0.0	1111.0
0.0	0.0	3	1	400.0	201.99005	1	2	1	155.62384	92.319565	0	0.226	0.0	0.023	0.0	1111.0
0.0	0.0	3	1	400.0	201.99005	1	2	1	155.62384	92.319565	0	0.226	0.0	0.012	0.0	1111.0
0.0	0.0	3	1	400.0	201.99005	1	2	1	155.62384	92.319565	0	0.226	0.0	-0.009	0.0	1111.0
0.0	0.0	3	1	400.0	201.99005	1	2	1	155.62384	92.319565	0	0.226	0.0	0.0	0.0	1111.0
0.0	0.0	3	1	400.0	201.99005	1	2	1	155.62384	92.319565	0	0.226	0.0	0.101	0.0	1111.0
0.0	0.0	3	1	400.0	201.99005	1	2	1	155.62384	92.319565	0	0.226	-0.001	-0.03	0.0	1111.0
0.0	0.0	3	1	400.0	201.99005	1	2	1	155.62384	92.319565	0	0.226	0.0	0.023	0.0	1111.0
0.0	0.0	3	1	400.0	201.99005	1	2	1	155.62384	92.319565	0	0.226	-0.001	-0.018	0.0	1111.0
0.0	0.0	3	1	400.0	201.99005	1	2	1	155.62384	92.319565	0	0.226	-0.001	-0.037	0.0	1111.0
0.0	0.0	3	1	400.0	201.99005	1	2	1	155.62384	92.319565	0	0.226	0.0	0.047	0.0	1111.0
0.0	0.0	3	1	400.0	201.99005	1	2	1	155.62384	92.319565	0	0.226	0.0	0.036	0.0	1111.0
0.0	0.0	3	1	400.0	201.99005	1	2	1	155.62384	92.319565	0	0.226	0.0	0.016	0.0	1111.0
0.0	0.0	3	1	400.0	201.99005	1	2	1	155.62384	92.319565	0	0.226	0.0	0.008	0.0	1111.0
0.0	0.0	3	1	400.0	201.99005	1	2	1	155.62384	92.319565	0	0.226	-0.001	-0.063	0.0	1111.0
0.0	0.0	3	1	400.0	201.99005	1	2	1	155.62384	92.319565	0	0.226	-0.001	-0.078	0.0	1111.0
0.0	0.0	3	1	400.0	201.99005	1	2	1	155.62384	92.319565	0	0.226	0.0	0.008	0.0	1111.0
0.0	0.0	3	1	400.0	201.99005	1	2	1	155.62384	92.319565	0	0.226	-0.001	-0.03	0.0	1111.0
0.0	0.0	3	1	400.0	201.99005	1	2	1	155.62384	92.319565	0	0.226	0.0	-0.01	0.0	1111.0
0.0	0.0	3	1	400.0	201.99005	1	2	1	155.62384	92.319565	0	0.226	0.0	0.009	0.0	1111.0
0.0	0.0	3	1	400.0	201.99005	1	2	1	155.62384	92.319565	0	0.226	0.0	0.031	0.0	1111.0
0.0	0.0	3	1	400.0	201.99005	1	2	1	155.62384	92.319565	0	0.226	0.0	0.031	0.0	1111.0
0.0	0.0	3	1	400.0	201.99005	1	2	1	155.62384	92.319565	0	0.226	0.0	0.001	0.0	1111.0
0.0	0.0	3	1	400.0	201.99005	1	2	1	155.62384	92.319565	0	0.226	-0.001	-0.029	0.0	1111.0
0.0	0.0	3	1	400.0	201.99005	1	2	1	155.62384	92.319565	0	0.226	0.0	0.074	0.0	1111.0
0.0	0.0	3	1	400.0	201.99005	1	2	1	155.62384	92.319565	0	0.226	0.0	0.031	0.0	1111.0
0.0	0.0	3	1	400.0	201.99005	1	2	1	155.62384	92.319565	0	0.226	0.0	-0.004	0.0	1111.0
0.0	0.0	3	1	400.0	201.99005	1	2	1	155.62384	92.319565	0	0.226	-0.001	-0.048	0.0	1111.0
0.0	0.0	3	1	400.0	201.99005	1	2	1	155.62384	92.319565	0	0.226	0.0	0.007	0.0	1111.0
0.0	0.0	3	1	400.0	201.99005	1	2	1	155.62384	92.319565	0	0.226	0.0	0.03	0.0	1111.0
0.0	0.0	3	1	400.0	201.99005	1	2	1	155.62384	92.319565	0	0.226	-0.001	-0.037	0.0	1111.0
0.0	0.0	3	1	400.0	201.99005	1	2	1	155.62384	92.319565	0	0.226	0.0	0.088	0.0	1111.0
0.0	0.0	3	1	400.0	201.99005	1	2	1	155.62384	92.319565	0	0.226	0.0	-0.006	0.0	1111.0
0.0	0.0	3	1	400.0	201.99005	1	2	1	155.62384	92.319565	0	0.226	0.0	0.019	0.0	1111.0
0.0	0.0	3	1	400.0	201.99005	1	2	1	155.62384	92.319565	0	0.226	0.0	0.007	0.0	1111.0
0.0	0.0	3	1	400.0	201.99005	1	2	1	155.62384	92.319565	0	0.226	0.0	-0.011	0.0	1111.0
0.0	0.0	3	1	400.0	201.99005	1	2	1	155.62384	92.319565	0	0.226	0.0	0.038	0.0	1111.0
0.0	0.0	3	1	400.0	201.99005	1	2	1	155.62384	92.319565	0	0.226	0.0	0.132	0.0	1111.0
0.0	0.0	3	1	400.0	201.99005	1	2	1	155.62384	92.319565	0	0.226	-0.001	-0.015	0.0	1111.0
0.0	0.0	3	1	400.0	201.99005	1	2	1	155.62384	92.319565	0	0.226	-0.001	-0.109	0.0	1111.0
0.0	0.0	3	1	400.0	201.99005	1	2	1	155.62384	92.319565	0	0.226	0.0	0.049	0.0	1111.0
0.0	0.0	3	1	400.0	201.99005	1	2	1	155.62384	92.319565	0	0.226	-0.001	-0.062	0.0	1111.0
0.0	0.0	3	1	400.0	201.99005	1	2	1	155.62384	92.319565	0	0.226	0.0	0.035	0.0	1111.0
0.0	0.0	3	1	400.0	201.99005	1	2	1	155.62384	92.319565	0	0.226	-0.001	-0.021	0.0	1111.0
0.0	0.0	3	1	400.0	201.99005	1	2	1	155.62384	92.319565	0	0.226	0.0	0.012	0.0	1111.0
0.0	0.0	3	1	400.0	201.99005	1	2	1	155.62384	92.319565	0	0.226	0.0	-0.01	0.0	1111.0
0.0	0.0	3	1	400.0	201.99005	1	2	1	155.62384	92.319565	0	0.226	0.0	0.007	0.0	1111.0
0.0	0.0	3	1	400.0	201.99005	1	2	1	155.62384	92.319565	0	0.226	0.0	-0.006	0.0	1111.0
0.0	0.0	3	1	400.0	201.99005	1	2	1	155.62384	92.319565	0	0.226	-0.001	-0.022	0.0	1111.0
0.0	0.0	3	1	400.0	201.99005	1	2	1	155.62384	92.319565	0	0.226	0.0	-0.008	0.0	1111.0
0.0	0.0	3	1	400.0	201.99005	1	2	1	155.62384	92.319565	0	0.226	0.0	0.003	0.0	1111.0
0.0	0.0	3	1	400.0	201.99005	1	2	1	155.62384	92.319565	0	0.226	0.0	0.016	0.0	1111.0
0.0	0.0	3	1	400.0	201.99005	1	2	1	155.62384	92.319565	0	0.226	0.0	-0.011	0.0	1111.0
0.0	0.0	3	1	400.0	201.99005	1	2	1	155.62384	92.319565	0	0.226	0.0	0.016	0.0	1111.0
0.0	0.0	3	1	400.0	201.99005	1	2	1	155.62384	92.319565	0	0.226	0.0	0.026	0.0	1111.0
0.0	0.0	3	1	400.0	201.99005	1	2	1	155.62384	92.319565	0	0.226	-0.001	-0.061	0.0	1111.0
0.0	0.0	3	1	400.0	201.99005	1	2	1	155.62384	92.319565	0	0.226	0.0	-0.011	0.0	1111.0
0.0	0.0	3	1	400.0	201.99005	1	2	1	155.62384	92.319565	0	0.226	0.0	0.009	0.0	1111.0
0.0	0.0	3	1	400.0	201.99005	1	2	1	155.62384	92.319565	0	0.226	0.0	0.026	0.0	1111.0
0.0	0.0	3	1	400.0	201.99005	1	2	1	155.62384	92.319565	0	0.226	-0.001	-0.017	0.0	1111.0
0.0	0.0	3	1	400.0	201.99005	1	2	1	155.62384	92.319565	0	0.226	0.0	-0.006	0.0	1111.0
0.0	0.0	3	1	400.0	201.99005	1	2	1	155.62384	92.319565	0	0.226	0.0	0.006	0.0	1111.0
0.0	0.0	3	1	400.0	201.99005	1	2	1	155.62384	92.319565	0	0.226	0.0	-0.007	0.0	1111.0
0.0	0.0	3	1	400.0	201.99005	1	2	1	155.62384	92.319565	0	0.226	0.0	-0.011	0.0	1111.0
0.0	0.0	3	1	400.0	201.99005	1	2	1	155.62384	92.319565	0	0.226	0.0	0.003	0.0	1111.0
0.0	0.0	3	1	400.0	201.99005	1	2	1	155.62384	92.319565	0	0.226	0.0	0.003	0.0	1111.0
0.0	0.0	3	1	400.0	201.99005	1	2	1	155.62384	92.319565	0	0.226	-0.001	-0.062	0.0	1111.0
0.0	0.0	3	1	400.0	201.99005	1	2	1	155.62384	92.319565	0	0.226	-0.001	-0.025	0.0	1111.0
0.0	0.0	3	1	400.0	201.99005	1	2	1	155.62384	92.319565	0	0.226	0.0	-0.007	0.0	1111.0
0.0	0.0	3	1	400.0	201.99005	1	2	1	155.62384	92.319565	0	0.226	-0.001	-0.013	0.0	1111.0
0.0	0.0	3	1	400.0	201.99005	1	2	1	155.62384	92.319565	0	0.226	0.0	-0.003	0.0	1111.0
0.0	0.0	3	1	400.0	201.99005	1	2	1	155.62384	92.319565	0	0.226	0.0	0.011	0.0	1111.0
0.0	0.0	3	1	400.0	201.99005	1	2	1	155.62384	92.319565	0	0.226	-0.001	-0.058	0.0	1111.0
0.0	0.0	3	1	400.0	201.99005	1	2	1	155.62384	92.319565	0	0.226	-0.001	-0.022	0.0	1111.0
0.0	0.0	3	1	400.0	201.99005	1	2	1	155.62384	92.319565	0	0.226	-0.001	-0.019	0.0	1111.0
0.0	0.0	3	1	400.0	201.99005	1	2	1	155.62384	92.319565	0	0.226	0.0	-0.007	0.0	1111.0
0.0	0.0	3	1	400.0	201.99005	1	2	1	155.62384	92.319565	0	0.226	0.0	0.007	0.0	1111.0
0.0	0.0	3	1	400.0	201.99005	1	2	1	155.62384	92.319565	0	0.226	0.0	0.015	0.0	1111.0
0.0	0.0	3	1	400.0	201.99005	1	2	1	155.62384	92.319565	0	0.226	0.0	0.015	0.0	1111.0
0.0	0.0	3	1	400.0	201.99005	1	2	1	155.62384	92.319565	0	0.226	-0.001	-0.026	0.0	1111.0
0.0	0.0	3	1	400.0	201.99005	1	2	1	155.62384	92.319565	0	0.226	0.0	0.004	0.0	1111.0
0.0	0.0	3	1	400.0	201.99005	1	2	1	155.62384	92.319565	0	0.226	0.0	0.061	0.0	1111.0
0.0	0.0	3	1	400.0	201.99005	1	2	1	155.62384	92.319565	0	0.226	0.0	0.008	0.0	1111.0
0.0	0.0	3	1	400.0	201.99005	1	2	1	155.62384	92.319565	0	0.226	-0.001	-0.015	0.0	1111.0
0.0	0.0	3	1	400.0	201.99005	1	2	1	155.62384	92.319565	0	0.226	0.0	0.008	0.0	1111.0
0.0	0.0	3	1	400.0	201.99005	1	2	1	155.62384	92.319565	0	0.226	-0.001	-0.118	0.0	1111.0
0.0	0.0	3	1	400.0	201.99005	1	2	1	155.62384	92.319565	0	0.226	0.0	0.008	0.0	1111.0
0.0	0.0	3	1	400.0	201.99005	1	2	1	155.62384	92.319565	0	0.226	0.0	-0.003	0.0	1111.0
0.0	0.0	3	1	400.0	201.99005	1	2	1	155.62384	92.319565	0	0.226	0.0	0.0	0.0	1111.0
0.0	0.0	3	1	400.0	201.99005	1	2	1	155.62384	92.319565	0	0.226	0.0	0.011	0.0	1111.0
0.0	0.0	3	1	400.0	201.99005	1	2	1	155.62384	92.319565	0	0.226	0.0	0.015	0.0	1111.0
0.0	0.0	3	1	400.0	201.99005	1	2	1	155.62384	92.319565	0	0.226	0.0	0.08	0.0	1111.0
0.0	0.0	3	1	400.0	201.99005	1	2	1	155.62384	92.319565	0	0.226	-0.001	-0.034	0.0	1111.0
0.0	0.0	3	1	400.0	201.99005	1	2	1	155.62384	92.319565	0	0.226	0.0	0.004	0.0	1111.0
0.0	0.0	3	1	400.0	201.99005	1	2	1	155.62384	92.319565	0	0.226	-0.001	-0.026	0.0	1111.0
0.0	0.0	3	1	400.0	201.99005	1	2	1	155.62384	92.319565	0	0.226	-0.001	-0.126	0.0	1111.0
0.0	0.0	3	1	400.0	201.99005	1	2	1	155.62384	92.319565	0	0.226	-0.001	-0.075	0.0	1111.0
0.0	0.0	3	1	400.0	201.99005	1	2	1	155.62384	92.319565	0	0.226	-0.001	-0.033	0.0	1111.0
0.0	0.0	3	1	400.0	201.99005	1	2	1	155.62384	92.319565	0	0.226	0.0	0.046	0.0	1111.0
0.0	0.0	3	1	400.0	201.99005	1	2	1	155.62384	92.319565	0	0.226	0.0	0.012	0.0	1111.0
0.0	0.0	3	1	400.0	201.99005	1	2	1	155.62384	92.319565	0	0.226	-0.001	-0.014	0.0	1111.0
0.0	0.0	3	1	400.0	201.99005	1	2	1	155.62384	92.319565	0	0.226	0.0	0.004	0.0	1111.0
0.0	0.0	3	1	400.0	201.99005	1	2	1	155.62384	92.319565	0	0.226	-0.001	-0.026	0.0	1111.0
0.0	0.0	3	1	400.0	201.99005	1	2	1	155.62384	92.319565	0	0.226	0.0	0.023	0.0	1111.0
0.0	0.0	3	1	400.0	201.99005	1	2	1	155.62384	92.319565	0	0.226	0.0	0.0	0.0	1111.0
0.0	0.0	3	1	400.0	201.99005	1	2	1	155.62384	92.319565	0	0.226	-0.001	-0.049	0.0	1111.0
0.0	0.0	3	1	400.0	201.99005	1	2	1	155.62384	92.319565	0	0.226	0.0	0.011	0.0	1111.0
0.0	0.0	3	1	400.0	201.99005	1	2	1	155.62384	92.319565	0	0.226	0.0	0.019	0.0	1111.0
0.0	0.0	3	1	400.0	201.99005	1	2	1	155.62384	92.319565	0	0.226	0.0	0.0	0.0	1111.0
0.0	0.0	3	1	400.0	201.99005	1	2	1	155.62384	92.319565	0	0.226	-0.001	-0.049	0.0	1111.0
0.0	0.0	3	1	400.0	201.99005	1	2	1	155.62384	92.319565	0	0.226	0.0	0.146	0.0	1111.0
0.0	0.0	3	1	400.0	201.99005	1	2	1	155.62384	92.319565	0	0.226	0.0	0.0	0.0	1111.0
0.0	0.0	3	1	400.0	201.99005	1	2	1	155.62384	92.319565	0	0.226	-0.001	-0.061	0.0	1111.0
0.0	0.0	3	1	400.0	201.99005	1	2	1	155.62384	92.319565	0	0.226	0.0	0.004	0.0	1111.0
0.0	0.0	3	1	400.0	201.99005	1	2	1	155.62384	92.319565	0	0.226	0.0	0.011	0.0	1111.0
0.0	0.0	3	1	400.0	201.99005	1	2	1	155.62384	92.319565	0	0.226	0.0	0.015	0.0	1111.0
0.0	0.0	3	1	400.0	201.99005	1	2	1	155.62384	92.319565	0	0.226	-0.001	-0.037	0.0	1111.0
0.0	0.0	3	1	400.0	201.99005	1	2	1	155.62384	92.319565	0	0.226	0.0	0.011	0.0	1111.0
0.0	0.0	3	1	400.0	201.99005	1	2	1	155.62384	92.319565	0	0.226	0.0	-0.007	0.0	1111.0
0.0	0.0	3	1	400.0	201.99005	1	2	1	155.62384	92.319565	0	0.226	0.0	0.034	0.0	1111.0
0.0	0.0	3	1	400.0	201.99005	1	2	1	155.62384	92.319565	0	0.226	0.0	0.008	0.0	1111.0
0.0	0.0	3	1	400.0	201.99005	1	2	1	155.62384	92.319565	0	0.226	-0.001	-0.03	0.0	1111.0
0.0	0.0	3	1	400.0	201.99005	1	2	1	155.62384	92.319565	0	0.226	0.0	0.023	0.0	1111.0
0.0	0.0	3	1	400.0	201.99005	1	2	1	155.62384	92.319565	0	0.226	0.0	0.004	0.0	1111.0
0.0	0.0	3	1	400.0	201.99005	1	2	1	155.62384	92.319565	0	0.226	0.0	-0.007	0.0	1111.0
0.0	0.0	3	1	400.0	201.99005	1	2	1	155.62384	92.319565	0	0.226	0.0	0.027	0.0	1111.0
0.0	0.0	3	1	400.0	201.99005	1	2	1	155.62384	92.319565	0	0.226	0.0	0.019	0.0	1111.0
0.0	0.0	3	1	400.0	201.99005	1	2	1	155.62384	92.319565	0	0.226	0.0	0.046	0.0	1111.0
0.0	0.0	3	1	400.0	201.99005	1	2	1	155.62384	92.319565	0	0.226	-0.001	-0.034	0.0	1111.0
2805.4175	201.99005	3	2	300.99503	201.99005	0	2	2	155.62384	92.319565	1	0.226	-0.001	-0.014	0.0	1111.0
2805.4175	201.99005	3	2	300.99503	201.99005	0	2	2	155.62384	92.319565	1	0.226	0.0	-0.002	0.0	1111.0
2805.4175	201.99005	3	2	300.99503	201.99005	0	2	2	155.62384	92.319565	1	0.226	0.0	-0.007	0.0	1111.0
2805.4175	201.99005	3	2	300.99503	201.99005	0	2	2	155.62384	92.319565	1	0.226	0.0	0.104	0.197	1111.0
2805.4175	201.99005	3	2	300.99503	201.99005	0	2	2	155.62384	92.319565	1	0.226	0.0	0.18	0.197	1111.0
2805.4175	201.99005	3	2	300.99503	201.99005	0	2	2	155.62384	92.319565	1	0.226	0.004	0.522	0.553	1111.0
2805.4175	201.99005	3	2	300.99503	201.99005	0	2	2	155.62384	92.319565	1	0.226	0.008	0.652	0.713	1111.0
2805.4175	201.99005	3	2	300.99503	201.99005	0	2	2	155.62384	92.319565	1	0.226	0.012	0.71	0.713	1111.0
2805.4175	201.99005	3	2	300.99503	201.99005	0	2	2	155.62384	92.319565	1	0.226	0.02	1.086	0.998	1111.0
2805.4175	201.99005	3	2	300.99503	201.99005	0	2	2	155.62384	92.319565	1	0.226	0.027	1.095	1.126	1111.0
2805.4175	201.99005	3	2	300.99503	201.99005	0	2	2	155.62384	92.319565	1	0.226	0.033	1.121	1.126	1111.0
2805.4175	201.99005	3	2	300.99503	201.99005	0	2	2	155.62384	92.319565	1	0.226	0.041	1.329	1.356	1111.0
2805.4175	201.99005	3	2	300.99503	201.99005	0	2	2	155.62384	92.319565	1	0.226	0.047	1.327	1.356	1111.0
2805.4175	201.99005	3	2	300.99503	201.99005	0	2	2	155.62384	92.319565	1	0.226	0.055	1.459	1.459	1111.0
2805.4175	201.99005	3	2	300.99503	201.99005	0	2	2	155.62384	92.319565	1	0.226	0.063	1.641	1.642	1111.0
2805.4175	201.99005	3	2	300.99503	201.99005	0	2	2	155.62384	92.319565	1	0.226	0.069	1.781	1.642	1111.0
2805.4175	201.99005	3	2	300.99503	201.99005	0	2	2	155.62384	92.319565	1	0.226	0.077	1.848	1.801	1111.0
2805.4175	201.99005	3	2	300.99503	201.99005	0	2	2	155.62384	92.319565	1	0.227	0.083	1.683	1.873	1111.0
2805.4175	201.99005	3	2	300.99503	201.99005	0	2	2	155.62384	92.319565	1	0.227	0.089	1.873	1.873	1111.0
2805.4175	201.99005	3	2	300.99503	201.99005	0	2	2	155.62384	92.319565	1	0.227	0.097	1.951	2.0	1111.0
2805.4175	201.99005	3	2	300.99503	201.99005	0	2	2	155.62384	92.319565	1	0.227	0.104	2.002	2.0	1111.0
2805.4175	201.99005	3	2	300.99503	201.99005	0	2	2	155.62384	92.319565	1	0.227	0.111	2.045	2.057	1111.0
2805.4175	201.99005	3	2	300.99503	201.99005	0	2	2	155.62384	92.319565	1	0.227	0.118	2.067	2.159	1111.0
2805.4175	201.99005	3	2	300.99503	201.99005	0	2	2	155.62384	92.319565	1	0.227	0.124	2.155	2.159	1111.0
2805.4175	201.99005	3	2	300.99503	201.99005	0	2	2	155.62384	92.319565	1	0.227	0.129	2.18	2.205	1111.0
2805.4175	201.99005	3	2	300.99503	201.99005	0	2	2	155.62384	92.319565	1	0.227	0.135	2.377	2.205	1111.0
2805.4175	201.99005	3	2	300.99503	201.99005	0	2	2	155.62384	92.319565	1	0.227	0.14	2.281	2.288	1111.0
2805.4175	201.99005	3	2	300.99503	201.99005	0	2	2	155.62384	92.319565	1	0.227	0.145	2.363	2.324	1111.0
2805.4175	201.99005	3	2	300.99503	201.99005	0	2	2	155.62384	92.319565	1	0.227	0.149	2.28	2.324	1111.0
2805.4175	201.99005	3	2	300.99503	201.99005	0	2	2	155.62384	92.319565	1	0.227	0.154	2.379	2.39	1111.0
2805.4175	201.99005	3	2	300.99503	201.99005	0	2	2	155.62384	92.319565	1	0.227	0.158	2.389	2.448	1111.0
2805.4175	201.99005	3	2	300.99503	201.99005	0	2	2	155.62384	92.319565	1	0.227	0.163	2.481	2.448	1111.0
2805.4175	201.99005	3	2	300.99503	201.99005	0	2	2	155.62384	92.319565	1	0.227	0.167	2.449	2.472	1111.0
2805.4175	201.99005	3	2	300.99503	201.99005	0	2	2	155.62384	92.319565	1	0.227	0.171	2.496	2.518	1111.0
2805.4175	201.99005	3	2	300.99503	201.99005	0	2	2	155.62384	92.319565	1	0.227	0.175	2.541	2.518	1111.0
2805.4175	201.99005	3	2	300.99503	201.99005	0	2	2	155.62384	92.319565	1	0.227	0.179	2.571	2.539	1111.0
2805.4175	201.99005	3	2	300.99503	201.99005	0	2	2	155.62384	92.319565	1	0.227	0.182	2.544	2.539	1111.0
2805.4175	201.99005	3	2	300.99503	201.99005	0	2	2	155.62384	92.319565	1	0.228	0.184	2.582	2.575	1111.0
2805.4175	201.99005	3	2	300.99503	201.99005	0	2	2	155.62384	92.319565	1	0.228	0.186	2.568	2.592	1111.0
2805.4175	201.99005	3	2	300.99503	201.99005	0	2	2	155.62384	92.319565	1	0.228	0.188	2.616	2.592	1111.0
2805.4175	201.99005	3	2	300.99503	201.99005	0	2	2	155.62384	92.319565	1	0.228	0.19	2.629	2.622	1111.0
2805.4175	201.99005	3	2	300.99503	201.99005	0	2	2	155.62384	92.319565	1	0.228	0.193	2.668	2.647	1111.0
2805.4175	201.99005	3	2	300.99503	201.99005	0	2	2	155.62384	92.319565	1	0.228	0.196	2.667	2.647	1111.0
2805.4175	201.99005	3	2	300.99503	201.99005	0	2	2	155.62384	92.319565	1	0.228	0.198	2.632	2.658	1111.0
2805.4175	201.99005	3	2	300.99503	201.99005	0	2	2	155.62384	92.319565	1	0.228	0.202	2.856	2.658	1111.0
2805.4175	201.99005	3	2	300.99503	201.99005	0	2	2	155.62384	92.319565	1	0.228	0.204	2.701	2.678	1111.0
2805.4175	201.99005	3	2	300.99503	201.99005	0	2	2	155.62384	92.319565	1	0.228	0.206	2.698	2.687	1111.0
2805.4175	201.99005	3	2	300.99503	201.99005	0	2	2	155.62384	92.319565	1	0.228	0.207	2.718	2.687	1111.0
2805.4175	201.99005	3	2	300.99503	201.99005	0	2	2	155.62384	92.319565	1	0.228	0.208	2.705	2.704	1111.0
2805.4175	201.99005	3	2	300.99503	201.99005	0	2	2	155.62384	92.319565	1	0.229	0.21	2.735	2.711	1111.0
2805.4175	201.99005	3	2	300.99503	201.99005	0	2	2	155.62384	92.319565	1	0.229	0.212	2.699	2.711	1111.0
2805.4175	201.99005	3	2	300.99503	201.99005	0	2	2	155.62384	92.319565	1	0.229	0.214	2.73	2.724	1111.0
2805.4175	201.99005	3	2	300.99503	201.99005	0	2	2	155.62384	92.319565	1	0.229	0.215	2.735	2.724	1111.0
2805.4175	201.99005	3	2	300.99503	201.99005	0	2	2	155.62384	92.319565	1	0.229	0.217	2.712	2.736	1111.0
2805.4175	201.99005	3	2	300.99503	201.99005	0	2	2	155.62384	92.319565	1	0.229	0.219	2.73	2.742	1111.0
2805.4175	201.99005	3	2	300.99503	201.99005	0	2	2	155.62384	92.319565	1	0.229	0.221	2.714	2.742	1111.0
2805.4175	201.99005	3	2	300.99503	201.99005	0	2	2	155.62384	92.319565	1	0.229	0.221	2.809	2.75	1111.0
2805.4175	201.99005	3	2	300.99503	201.99005	0	2	2	155.62384	92.319565	1	0.229	0.221	2.717	2.754	1111.0
2805.4175	201.99005	3	2	300.99503	201.99005	0	2	2	155.62384	92.319565	1	0.229	0.222	2.927	2.754	1111.0
2805.4175	201.99005	3	2	300.99503	201.99005	0	2	2	155.62384	92.319565	1	0.229	0.222	2.711	2.762	1111.0
2805.4175	201.99005	3	2	300.99503	201.99005	0	2	2	155.62384	92.319565	1	0.229	0.222	2.726	2.762	1111.0
2805.4175	201.99005	3	2	300.99503	201.99005	0	2	2	155.62384	92.319565	1	0.229	0.222	2.757	2.764	1111.0
2805.4175	201.99005	3	2	300.99503	201.99005	0	2	2	155.62384	92.319565	1	0.23	0.222	2.773	2.77	1111.0
2805.4175	201.99005	3	2	300.99503	201.99005	0	2	2	155.62384	92.319565	1	0.23	0.222	2.777	2.77	1111.0
2805.4175	201.99005	3	2	300.99503	201.99005	1	2	2	155.62384	92.319565	1	0.23	0.222	2.797	2.773	1111.0
2805.4175	201.99005	3	2	300.99503	201.99005	1	2	2	155.62384	92.319565	1	0.23	0.222	2.78	2.778	1111.0
2805.4175	201.99005	3	2	300.99503	201.99005	1	2	2	155.62384	92.319565	1	0.23	0.222	2.752	2.778	1111.0
2805.4175	201.99005	3	2	300.99503	201.99005	1	2	2	155.62384	92.319565	1	0.23	0.222	2.791	2.783	1111.0
2805.4175	201.99005	3	2	300.99503	201.99005	1	2	2	155.62384	92.319565	1	0.23	0.222	2.777	2.783	1111.0
2805.4175	201.99005	3	2	300.99503	201.99005	1	2	2	155.62384	92.319565	1	0.23	0.222	2.777	2.784	1111.0
2805.4175	201.99005	3	2	300.99503	201.99005	1	2	2	155.62384	92.319565	1	0.23	0.222	2.795	2.787	1111.0
2805.4175	201.99005	3	2	300.99503	201.99005	1	2	2	155.62384	92.319565	1	0.23	0.222	2.758	2.787	1111.0
2805.4175	201.99005	3	2	300.99503	201.99005	1	2	2	155.62384	92.319565	1	0.23	0.222	2.855	2.788	1111.0
2805.4175	201.99005	3	2	300.99503	201.99005	1	2	2	155.62384	92.319565	1	0.23	0.222	2.776	2.791	1111.0
2805.4175	201.99005	3	2	300.99503	201.99005	1	2	2	155.62384	92.319565	1	0.23	0.221	2.701	2.791	1111.0
2805.4175	201.99005	3	2	300.99503	201.99005	1	2	2	155.62384	92.319565	1	0.23	0.221	2.76	2.792	1111.0
2805.4175	201.99005	3	2	300.99503	201.99005	1	2	2	155.62384	92.319565	1	0.23	0.221	2.795	2.792	1111.0
2805.4175	201.99005	3	2	300.99503	201.99005	1	2	2	155.62384	92.319565	1	0.23	0.221	2.8	2.794	1111.0
2805.4175	201.99005	3	2	300.99503	201.99005	1	2	2	155.62384	92.319565	1	0.23	0.221	2.854	2.795	1111.0
2805.4175	201.99005	3	2	300.99503	201.99005	1	2	2	155.62384	92.319565	1	0.23	0.221	2.813	2.795	1111.0
2805.4175	201.99005	3	2	300.99503	201.99005	1	2	2	155.62384	92.319565	1	0.23	0.221	2.757	2.797	1111.0
2805.4175	201.99005	3	2	300.99503	201.99005	1	2	2	155.62384	92.319565	1	0.23	0.221	2.825	2.798	1111.0
2805.4175	201.99005	3	2	300.99503	201.99005	1	2	2	155.62384	92.319565	1	0.23	0.221	2.778	2.798	1111.0
2805.4175	201.99005	3	2	300.99503	201.99005	1	2	2	155.62384	92.319565	1	0.23	0.221	2.785	2.8	1111.0
2805.4175	201.99005	3	2	300.99503	201.99005	1	2	2	155.62384	92.319565	1	0.23	0.221	2.808	2.8	1111.0
2805.4175	201.99005	3	2	300.99503	201.99005	1	2	2	155.62384	92.319565	1	0.23	0.221	2.8	2.801	1111.0
2805.4175	201.99005	3	2	300.99503	201.99005	1	2	2	155.62384	92.319565	1	0.23	0.221	2.844	2.802	1111.0
2805.4175	201.99005	3	2	300.99503	201.99005	1	2	2	155.62384	92.319565	1	0.23	0.221	2.865	2.802	1111.0
2805.4175	201.99005	3	2	300.99503	201.99005	1	2	2	155.62384	92.319565	1	0.23	0.221	2.719	2.803	1111.0
2805.4175	201.99005	3	2	300.99503	201.99005	1	2	2	155.62384	92.319565	1	0.23	0.221	2.813	2.803	1111.0
2805.4175	201.99005	3	2	300.99503	201.99005	1	2	2	155.62384	92.319565	1	0.23	0.221	2.793	2.803	1111.0
2805.4175	201.99005	3	2	300.99503	201.99005	1	2	2	155.62384	92.319565	1	0.23	0.221	2.83	2.803	1111.0
2805.4175	201.99005	3	2	300.99503	201.99005	1	2	2	155.62384	92.319565	1	0.23	0.221	2.803	2.803	1111.0
2805.4175	201.99005	3	2	300.99503	201.99005	1	2	2	155.62384	92.319565	1	0.23	0.221	2.82	2.803	1111.0
2805.4175	201.99005	3	2	300.99503	201.99005	1	2	2	155.62384	92.319565	1	0.23	0.221	2.876	2.804	1111.0
2805.4175	201.99005	3	2	300.99503	201.99005	1	2	2	155.62384	92.319565	1	0.23	0.221	2.767	2.804	1111.0
2805.4175	201.99005	3	2	300.99503	201.99005	1	2	2	155.62384	92.319565	1	0.23	0.221	2.82	2.804	1111.0
2805.4175	201.99005	3	2	300.99503	201.99005	1	2	2	155.62384	92.319565	1	0.23	0.221	2.823	2.804	1111.0
2805.4175	201.99005	3	2	300.99503	201.99005	1	2	2	155.62384	92.319565	1	0.23	0.221	2.818	2.804	1111.0
2805.4175	201.99005	3	2	300.99503	201.99005	1	2	2	155.62384	92.319565	1	0.23	0.221	2.82	2.805	1111.0
2805.4175	201.99005	3	2	300.99503	201.99005	1	2	2	155.62384	92.319565	1	0.23	0.221	2.871	2.805	1111.0
2805.4175	201.99005	3	2	300.99503	201.99005	1	2	2	155.62384	92.319565	1	0.23	0.221	2.812	2.805	1111.0
2805.4175	201.99005	3	2	300.99503	201.99005	1	2	2	155.62384	92.319565	1	0.23	0.221	2.839	2.805	1111.0
2805.4175	201.99005	3	2	300.99503	201.99005	1	2	2	155.62384	92.319565	1	0.23	0.221	2.809	2.805	1111.0
2805.4175	201.99005	3	2	300.99503	201.99005	1	2	2	155.62384	92.319565	1	0.23	0.221	2.694	2.805	1111.0
2805.4175	201.99005	3	2	300.99503	201.99005	1	2	2	155.62384	92.319565	1	0.23	0.222	2.912	2.806	1111.0
2805.4175	201.99005	3	2	300.99503	201.99005	1	2	2	155.62384	92.319565	1	0.23	0.222	2.813	2.806	1111.0
2805.4175	201.99005	3	2	300.99503	201.99005	1	2	2	155.62384	92.319565	1	0.23	0.222	2.812	2.806	1111.0
2805.4175	201.99005	3	2	300.99503	201.99005	1	2	2	155.62384	92.319565	1	0.23	0.222	2.806	2.806	1111.0
2805.4175	201.99005	3	2	300.99503	201.99005	1	2	2	155.62384	92.319565	1	0.23	0.222	2.903	2.806	1111.0
2805.4175	201.99005	3	2	300.99503	201.99005	1	2	2	155.62384	92.319565	1	0.23	0.222	2.848	2.806	1111.0
2805.4175	201.99005	3	2	300.99503	201.99005	1	2	2	155.62384	92.319565	1	0.23	0.222	2.794	2.806	1111.0
2805.4175	201.99005	3	2	300.99503	201.99005	1	2	2	155.62384	92.319565	1	0.23	0.222	2.816	2.806	1111.0
2805.4175	201.99005	3	2	300.99503	201.99005	1	2	2	155.62384	92.319565	1	0.23	0.222	2.849	2.806	1111.0
2805.4175	201.99005	3	2	300.99503	201.99005	1	2	2	155.62384	92.319565	1	0.23	0.222	2.844	2.806	1111.0
2805.4175	201.99005	3	2	300.99503	201.99005	1	2	2	155.62384	92.319565	1	0.23	0.222	2.993	2.807	1111.0
2805.4175	201.99005	3	2	300.99503	201.99005	1	2	2	155.62384	92.319565	1	0.23	0.222	2.817	2.807	1111.0
2805.4175	201.99005	3	2	300.99503	201.99005	1	2	2	155.62384	92.319565	1	0.23	0.222	2.761	2.807	1111.0
2805.4175	201.99005	3	2	300.99503	201.99005	1	2	2	155.62384	92.319565	1	0.23	0.222	2.813	2.807	1111.0
2805.4175	201.99005	3	2	300.99503	201.99005	1	2	2	155.62384	92.319565	1	0.23	0.222	2.794	2.807	1111.0
2805.4175	201.99005	3	2	300.99503	201.99005	1	2	2	155.62384	92.319565	1	0.23	0.222	2.795	2.807	1111.0
2805.4175	201.99005	3	2	300.99503	201.99005	1	2	2	155.62384	92.319565	1	0.23	0.222	2.806	2.807	1111.0
2805.4175	201.99005	3	2	300.99503	201.99005	1	2	2	155.62384	92.319565	1	0.23	0.222	2.786	2.807	1111.0
2805.4175	201.99005	3	2	300.99503	201.99005	1	2	2	155.62384	92.319565	1	0.23	0.222	2.781	2.807	1111.0
2805.4175	201.99005	3	2	300.99503	201.99005	1	2	2	155.62384	92.319565	1	0.23	0.222	2.844	2.807	1111.0
2805.4175	201.99005	3	2	300.99503	201.99005	1	2	2	155.62384	92.319565	1	0.23	0.222	2.779	2.807	1111.0
2805.4175	201.99005	3	2	300.99503	201.99005	1	2	2	155.62384	92.319565	1	0.23	0.222	2.788	2.807	1111.0
2805.4175	201.99005	3	2	300.99503	201.99005	1	2	2	155.62384	92.319565	1	0.23	0.222	2.82	2.807	1111.0
2805.4175	201.99005	3	2	300.99503	201.99005	1	2	2	155.62384	92.319565	1	0.23	0.222	2.824	2.807	1111.0
2805.4175	201.99005	3	2	300.99503	201.99005	1	2	2	155.62384	92.319565	1	0.23	0.222	2.804	2.807	1111.0
2805.4175	201.99005	3	2	300.99503	201.99005	1	2	2	155.62384	92.319565	1	0.231	0.222	2.812	2.807	1111.0
2805.4175	201.99005	3	2	300.99503	201.99005	1	2	2	155.62384	92.319565	1	0.231	0.222	2.752	2.807	1111.0
2805.4175	201.99005	3	2	300.99503	201.99005	1	2	2	155.62384	92.319565	1	0.231	0.222	2.811	2.807	1111.0
2805.4175	201.99005	3	2	300.99503	201.99005	1	2	2	155.62384	92.319565	1	0.231	0.222	2.83	2.807	1111.0
2805.4175	201.99005	3	2	300.99503	201.99005	1	2	2	155.62384	92.319565	1	0.231	0.222	2.772	2.807	1111.0
2805.4175	201.99005	3	2	300.99503	201.99005	1	2	2	155.62384	92.319565	1	0.231	0.222	2.813	2.807	1111.0
2805.4175	201.99005	3	2	300.99503	201.99005	1	2	2	155.62384	92.319565	1	0.231	0.222	2.812	2.807	1111.0
2805.4175	201.99005	3	2	300.99503	201.99005	1	2	2	155.62384	92.319565	1	0.231	0.222	2.903	2.807	1111.0
2805.4175	201.99005	3	2	300.99503	201.99005	1	2	2	155.62384	92.319565	1	0.231	0.222	2.784	2.807	1111.0
2805.4175	201.99005	3	2	300.99503	201.99005	1	2	2	155.62384	92.319565	1	0.231	0.222	2.77	2.807	1111.0
2805.4175	201.99005	3	2	300.99503	201.99005	1	2	2	155.62384	92.319565	1	0.231	0.222	2.777	2.807	1111.0
2805.4175	201.99005	3	2	300.99503	201.99005	1	2	2	155.62384	92.319565	1	0.231	0.222	2.792	2.807	1111.0
2805.4175	201.99005	3	2	300.99503	201.99005	1	2	2	155.62384	92.319565	1	0.231	0.222	2.823	2.807	1111.0
2805.4175	201.99005	3	2	300.99503	201.99005	1	2	2	155.62384	92.319565	1	0.231	0.222	2.798	2.807	1111.0
2805.4175	201.99005	3	2	300.99503	201.99005	1	2	2	155.62384	92.319565	1	0.231	0.221	2.835	2.807	1111.0
2805.4175	201.99005	3	2	300.99503	201.99005	1	2	2	155.62384	92.319565	1	0.231	0.221	2.786	2.807	1111.0
2805.4175	201.99005	3	2	300.99503	201.99005	1	2	2	155.62384	92.319565	1	0.231	0.221	2.702	2.807	1111.0
2805.4175	201.99005	3	2	300.99503	201.99005	1	2	2	155.62384	92.319565	1	0.231	0.221	2.79	2.807	1111.0
2805.4175	201.99005	3	2	300.99503	201.99005	1	2	2	155.62384	92.319565	1	0.231	0.221	2.792	2.807	1111.0
2805.4175	201.99005	3	2	300.99503	201.99005	1	2	2	155.62384	92.319565	1	0.231	0.221	2.84	2.807	1111.0
2805.4175	201.99005	3	2	300.99503	201.99005	1	2	2	155.62384	92.319565	1	0.231	0.221	2.777	2.807	1111.0
2805.4175	201.99005	3	2	300.99503	201.99005	1	2	2	155.62384	92.319565	1	0.231	0.221	2.825	2.807	1111.0
2805.4175	201.99005	3	2	300.99503	201.99005	1	2	2	155.62384	92.319565	1	0.231	0.221	2.816	2.807	1111.0
2805.4175	201.99005	3	2	300.99503	201.99005	1	2	2	155.62384	92.319565	1	0.231	0.221	2.806	2.807	1111.0
2805.4175	201.99005	3	2	300.99503	201.99005	1	2	2	155.62384	92.319565	1	0.231	0.221	2.762	2.807	1111.0
2805.4175	201.99005	3	2	300.99503	201.99005	1	2	2	155.62384	92.319565	1	0.231	0.221	2.741	2.807	1111.0
2805.4175	201.99005	3	2	300.99503	201.99005	1	2	2	155.62384	92.319565	1	0.231	0.221	2.807	2.807	1111.0
2805.4175	201.99005	3	2	300.99503	201.99005	1	2	2	155.62384	92.319565	1	0.231	0.221	2.851	2.807	1111.0
2805.4175	201.99005	3	2	300.99503	201.99005	1	2	2	155.62384	92.319565	1	0.231	0.221	2.772	2.807	1111.0
2805.4175	201.99005	3	2	300.99503	201.99005	1	2	2	155.62384	92.319565	1	0.231	0.222	2.782	2.807	1111.0
2805.4175	201.99005	3	2	300.99503	201.99005	1	2	2	155.62384	92.319565	1	0.231	0.222	2.816	2.807	1111.0
2805.4175	201.99005	3	2	300.99503	201.99005	1	2	2	155.62384	92.319565	1	0.231	0.222	2.852	2.807	1111.0
2805.4175	201.99005	3	2	300.99503	201.99005	1	2	2	155.62384	92.319565	1	0.231	0.222	2.831	2.807	1111.0
2805.4175	201.99005	3	2	300.99503	201.99005	1	2	2	155.62384	92.319565	1	0.231	0.223	2.918	2.807	1111.0
2805.4175	201.99005	3	2	300.99503	201.99005	1	2	2	155.62384	92.319565	1	0.231	0.223	2.779	2.807	1111.0
2805.4175	201.99005	3	2	300.99503	201.99005	1	2	2	155.62384	92.319565	1	0.231	0.223	2.834	2.807	1111.0
2805.4175	201.99005	3	2	300.99503	201.99005	1	2	2	155.62384	92.319565	1	0.231	0.223	2.763	2.807	1111.0
2805.4175	201.99005	3	2	300.99503	201.99005	1	2	2	155.62384	92.319565	1	0.231	0.223	2.789	2.807	1111.0
2805.4175	201.99005	3	2	300.99503	201.99005	1	2	2	155.62384	92.319565	1	0.231	0.223	2.777	2.807	1111.0
2805.4175	201.99005	3	2	300.99503	201.99005	1	2	2	155.62384	92.319565	1	0.231	0.223	2.817	2.807	1111.0
2805.4175	201.99005	3	2	300.99503	201.99005	1	2	2	155.62384	92.319565	1	0.231	0.223	2.793	2.807	1111.0
2805.4175	201.99005	3	2	300.99503	201.99005	1	2	2	155.62384	92.319565	1	0.231	0.223	2.789	2.807	1111.0
2805.4175	201.99005	3	2	300.99503	201.99005	1	2	2	155.62384	92.319565	1	0.231	0.223	2.806	2.807	1111.0
2805.4175	201.99005	3	2	300.99503	201.99005	1	2	2	155.62384	92.319565	1	0.231	0.224	2.93	2.807	1111.0
2805.4175	201.99005	3	2	300.99503	201.99005	1	2	2	155.62384	92.319565	1	0.231	0.224	2.789	2.807	1111.0
2805.4175	201.99005	3	2	300.99503	201.99005	1	2	2	155.62384	92.319565	1	0.231	0.224	2.746	2.807	1111.0
2805.4175	201.99005	3	2	300.99503	201.99005	1	2	2	155.62384	92.319565	1	0.231	0.224	2.793	2.807	1111.0
2805.4175	201.99005	3	2	300.99503	201.99005	1	2	2	155.62384	92.319565	1	0.231	0.224	2.778	2.807	1111.0
2805.4175	201.99005	3	2	300.99503	201.99005	1	2	2	155.62384	92.319565	1	0.231	0.223	2.659	2.807	1111.0
2805.4175	201.99005	3	2	300.99503	201.99005	1	2	2	155.62384	92.319565	1	0.231	0.223	2.799	2.807	1111.0
2805.4175	201.99005	3	2	300.99503	201.99005	1	2	2	155.62384	92.319565	1	0.231	0.223	2.823	2.807	1111.0
2805.4175	201.99005	3	2	300.99503	201.99005	1	2	2	155.62384	92.319565	1	0.231	0.224	2.97	2.807	1111.0
2805.4175	201.99005	3	2	300.99503	201.99005	1	2	2	155.62384	92.319565	1	0.231	0.224	2.797	2.807	1111.0
2805.4175	201.99005	3	2	300.99503	201.99005	1	2	2	155.62384	92.319565	1	0.231	0.224	2.852	2.807	1111.0
2805.4175	201.99005	3	2	300.99503	201.99005	1	2	2	155.62384	92.319565	1	0.231	0.224	2.788	2.807	1111.0
2805.4175	201.99005	3	2	300.99503	201.99005	1	2	2	155.62384	92.319565	1	0.231	0.224	2.772	2.807	1111.0
2805.4175	201.99005	3	2	300.99503	201.99005	1	2	2	155.62384	92.319565	1	0.231	0.224	2.794	2.807	1111.0
2805.4175	201.99005	3	2	300.99503	201.99005	1	2	2	155.62384	92.319565	1	0.231	0.224	2.863	2.807	1111.0
2805.4175	201.99005	3	2	300.99503	201.99005	1	2	2	155.62384	92.319565	1	0.231	0.224	2.785	2.807	1111.0
2805.4175	201.99005	3	2	300.99503	201.99005	1	2	2	155.62384	92.319565	1	0.231	0.224	2.73	2.807	1111.0
2805.4175	201.99005	3	2	300.99503	201.99005	1	2	2	155.62384	92.319565	1	0.231	0.224	2.804	2.807	1111.0
2805.4175	201.99005	3	2	300.99503	201.99005	1	2	2	155.62384	92.319565	1	0.231	0.224	2.837	2.807	1111.0
2805.4175	201.99005	3	2	300.99503	201.99005	1	2	2	155.62384	92.319565	1	0.231	0.224	2.78	2.807	1111.0
2805.4175	201.99005	3	2	300.99503	201.99005	1	2	2	155.62384	92.319565	1	0.23	0.224	2.822	2.807	1111.0
2805.4175	201.99005	3	2	300.99503	201.99005	1	2	2	155.62384	92.319565	1	0.23	0.224	2.792	2.807	1111.0
2805.4175	201.99005	3	2	300.99503	201.99005	1	2	2	155.62384	92.319565	1	0.23	0.224	2.804	2.807	1111.0
2805.4175	201.99005	3	2	300.99503	201.99005	1	2	2	155.62384	92.319565	1	0.23	0.224	2.811	2.807	1111.0
2805.4175	201.99005	3	2	300.99503	201.99005	1	2	2	155.62384	92.319565	1	0.23	0.224	2.772	2.807	1111.0
2805.4175	201.99005	3	2	300.99503	201.99005	1	2	2	155.62384	92.319565	1	0.23	0.224	2.778	2.807	1111.0
2805.4175	201.99005	3	2	300.99503	201.99005	1	2	2	155.62384	92.319565	1	0.23	0.224	2.831	2.807	1111.0
2805.4175	201.99005	3	2	300.99503	201.99005	1	2	2	155.62384	92.319565	1	0.23	0.224	2.847	2.807	1111.0
2805.4175	201.99005	3	2	300.99503	201.99005	1	2	2	155.62384	92.319565	1	0.23	0.224	2.771	2.807	1111.0
2805.4175	201.99005	3	2	300.99503	201.99005	1	2	2	155.62384	92.319565	1	0.23	0.224	2.799	2.807	1111.0
2805.4175	201.99005	3	2	300.99503	201.99005	1	2	2	155.62384	92.319565	1	0.23	0.224	2.788	2.807	1111.0
2805.4175	201.99005	3	2	300.99503	201.99005	1	2	2	155.62384	92.319565	1	0.23	0.224	2.786	2.807	1111.0
2805.4175	201.99005	3	2	300.99503	201.99005	1	2	2	155.62384	92.319565	1	0.23	0.224	2.793	2.807	1111.0
0.0	0.0	3	2	300.99503	201.99005	1	2	2	155.62384	92.319565	0	0.23	0.224	2.812	2.807	1111.0
0.0	0.0	3	2	300.99503	201.99005	1	2	2	155.62384	92.319565	0	0.23	0.224	2.844	2.807	1111.0
0.0	0.0	3	2	300.99503	201.99005	1	2	2	155.62384	92.319565	0	0.23	0.224	2.817	2.807	1111.0
0.0	0.0	3	2	300.99503	201.99005	1	2	2	155.62384	92.319565	0	0.23	0.222	2.639	2.609	1111.0
0.0	0.0	3	2	300.99503	201.99005	1	2	2	155.62384	92.319565	0	0.23	0.22	2.536	2.609	1111.0
0.0	0.0	3	2	300.99503	201.99005	1	2	2	155.62384	92.319565	0	0.23	0.219	2.416	2.425	1111.0
0.0	0.0	3	2	300.99503	201.99005	1	2	2	155.62384	92.319565	0	0.23	0.216	2.077	2.093	1111.0
0.0	0.0	3	2	300.99503	201.99005	1	2	2	155.62384	92.319565	0	0.23	0.212	2.038	2.093	1111.0
0.0	0.0	3	2	300.99503	201.99005	1	2	2	155.62384	92.319565	0	0.23	0.206	1.919	1.945	1111.0
0.0	0.0	3	2	300.99503	201.99005	1	2	2	155.62384	92.319565	0	0.23	0.2	1.929	1.945	1111.0
0.0	0.0	3	2	300.99503	201.99005	1	2	2	155.62384	92.319565	0	0.23	0.194	1.693	1.68	1111.0
0.0	0.0	3	2	300.99503	201.99005	1	2	2	155.62384	92.319565	0	0.23	0.187	1.487	1.45	1111.0
0.0	0.0	3	2	300.99503	201.99005	1	2	2	155.62384	92.319565	0	0.23	0.18	1.253	1.45	1111.0
0.0	0.0	3	2	300.99503	201.99005	1	2	2	155.62384	92.319565	0	0.23	0.174	1.377	1.348	1111.0
0.0	0.0	3	2	300.99503	201.99005	1	2	2	155.62384	92.319565	0	0.23	0.166	1.179	1.164	1111.0
0.0	0.0	3	2	300.99503	201.99005	1	2	2	155.62384	92.319565	0	0.23	0.158	1.167	1.164	1111.0
0.0	0.0	3	2	300.99503	201.99005	1	2	2	155.62384	92.319565	0	0.23	0.152	1.093	1.081	1111.0
0.0	0.0	3	2	300.99503	201.99005	1	2	2	155.62384	92.319565	0	0.23	0.146	1.119	0.934	1111.0
0.0	0.0	3	2	300.99503	201.99005	1	2	2	155.62384	92.319565	0	0.23	0.139	0.901	0.934	1111.0
0.0	0.0	3	2	300.99503	201.99005	1	2	2	155.62384	92.319565	0	0.229	0.133	0.854	0.868	1111.0
0.0	0.0	3	2	300.99503	201.99005	1	2	2	155.62384	92.319565	0	0.229	0.127	0.897	0.868	1111.0
0.0	0.0	3	2	300.99503	201.99005	1	2	2	155.62384	92.319565	0	0.229	0.121	0.764	0.75	1111.0
0.0	0.0	3	2	300.99503	201.99005	1	2	2	155.62384	92.319565	0	0.229	0.114	0.694	0.696	1111.0
0.0	0.0	3	2	300.99503	201.99005	1	2	2	155.62384	92.319565	0	0.229	0.108	0.647	0.696	1111.0
0.0	0.0	3	2	300.99503	201.99005	1	2	2	155.62384	92.319565	0	0.229	0.102	0.538	0.601	1111.0
0.0	0.0	3	2	300.99503	201.99005	1	2	2	155.62384	92.319565	0	0.229	0.097	0.581	0.519	1111.0
0.0	0.0	3	2	300.99503	201.99005	1	2	2	155.62384	92.319565	0	0.229	0.093	0.532	0.519	1111.0
0.0	0.0	3	2	300.99503	201.99005	1	2	2	155.62384	92.319565	0	0.229	0.087	0.466	0.482	1111.0
0.0	0.0	3	2	300.99503	201.99005	1	2	2	155.62384	92.319565	0	0.229	0.081	0.463	0.482	1111.0
0.0	0.0	3	2	300.99503	201.99005	1	2	2	155.62384	92.319565	0	0.229	0.076	0.417	0.416	1111.0
0.0	0.0	3	2	300.99503	201.99005	1	2	2	155.62384	92.319565	0	0.229	0.072	0.422	0.386	1111.0
0.0	0.0	3	2	300.99503	201.99005	1	2	2	155.62384	92.319565	0	0.229	0.068	0.388	0.386	1111.0
0.0	0.0	3	2	300.99503	201.99005	1	2	2	155.62384	92.319565	0	0.228	0.064	0.338	0.334	1111.0
0.0	0.0	3	2	300.99503	201.99005	1	2	2	155.62384	92.319565	0	0.228	0.06	0.321	0.31	1111.0
0.0	0.0	3	2	300.99503	201.99005	1	2	2	155.62384	92.319565	0	0.228	0.058	0.313	0.31	1111.0
0.0	0.0	3	2	300.99503	201.99005	1	2	2	155.62384	92.319565	0	0.228	0.055	0.286	0.267	1111.0
0.0	0.0	3	2	300.99503	201.99005	1	2	2	155.62384	92.319565	0	0.228	0.053	0.293	0.267	1111.0
0.0	0.0	3	2	300.99503	201.99005	1	2	2	155.62384	92.319565	0	0.228	0.05	0.206	0.248	1111.0
0.0	0.0	3	2	300.99503	201.99005	1	2	2	155.62384	92.319565	0	0.228	0.047	0.262	0.214	1111.0
0.0	0.0	3	2	300.99503	201.99005	1	2	2	155.62384	92.319565	0	0.228	0.043	0.086	0.214	1111.0
0.0	0.0	3	2	300.99503	201.99005	1	2	2	155.62384	92.319565	0	0.228	0.039	0.197	0.185	1111.0
0.0	0.0	3	2	300.99503	201.99005	1	2	2	155.62384	92.319565	0	0.228	0.037	0.165	0.172	1111.0
0.0	0.0	3	2	300.99503	201.99005	1	2	2	155.62384	92.319565	0	0.228	0.035	0.165	0.172	1111.0
0.0	0.0	3	2	300.99503	201.99005	1	2	2	155.62384	92.319565	0	0.228	0.033	0.167	0.148	1111.0
0.0	0.0	3	2	300.99503	201.99005	1	2	2	155.62384	92.319565	0	0.228	0.031	0.065	0.148	1111.0
0.0	0.0	3	2	300.99503	201.99005	1	2	2	155.62384	92.319565	0	0.228	0.029	0.122	0.138	1111.0
0.0	0.0	3	2	300.99503	201.99005	1	2	2	155.62384	92.319565	0	0.228	0.028	0.069	0.119	1111.0
0.0	0.0	3	2	300.99503	201.99005	1	2	2	155.62384	92.319565	0	0.228	0.026	0.117	0.119	1111.0
0.0	0.0	3	2	300.99503	201.99005	1	2	2	155.62384	92.319565	0	0.228	0.024	0.014	0.11	1111.0
0.0	0.0	3	2	300.99503	201.99005	1	2	2	155.62384	92.319565	0	0.228	0.022	0.099	0.095	1111.0
0.0	0.0	3	2	300.99503	201.99005	1	2	2	155.62384	92.319565	0	0.228	0.02	0.105	0.095	1111.0
0.0	0.0	3	2	300.99503	201.99005	1	2	2	155.62384	92.319565	0	0.228	0.02	0.077	0.088	1111.0
0.0	0.0	3	2	300.99503	201.99005	1	2	2	155.62384	92.319565	0	0.228	0.02	0.115	0.088	1111.0
0.0	0.0	3	2	300.99503	201.99005	1	2	2	155.62384	92.319565	0	0.228	0.02	0.095	0.076	1111.0
0.0	0.0	3	2	300.99503	201.99005	1	2	2	155.62384	92.319565	0	0.228	0.02	0.067	0.065	1111.0
0.0	0.0	3	2	300.99503	201.99005	1	2	2	155.62384	92.319565	0	0.228	0.02	0.089	0.065	1111.0
0.0	0.0	3	2	300.99503	201.99005	1	2	2	155.62384	92.319565	0	0.228	0.02	0.08	0.061	1111.0
0.0	0.0	3	2	300.99503	201.99005	1	2	2	155.62384	92.319565	0	0.228	0.02	0.037	0.052	1111.0
0.0	0.0	3	2	300.99503	201.99005	1	2	2	155.62384	92.319565	0	0.228	0.02	0.08	0.052	1111.0
0.0	0.0	3	2	300.99503	201.99005	1	2	2	155.62384	92.319565	0	0.228	0.02	0.05	0.048	1111.0
0.0	0.0	3	2	300.99503	201.99005	1	2	2	155.62384	92.319565	0	0.228	0.02	0.055	0.048	1111.0
0.0	0.0	3	2	300.99503	201.99005	1	2	2	155.62384	92.319565	0	0.228	0.02	0.081	0.041	1111.0
0.0	0.0	3	2	300.99503	201.99005	1	2	2	155.62384	92.319565	0	0.228	0.02	0.024	0.036	1111.0
0.0	0.0	3	2	300.99503	201.99005	1	2	2	155.62384	92.319565	0	0.228	0.019	0.055	0.036	1111.0
0.0	0.0	3	2	300.99503	201.99005	1	2	2	155.62384	92.319565	0	0.227	0.019	0.06	0.033	1111.0
0.0	0.0	3	2	300.99503	201.99005	1	2	2	155.62384	92.319565	0	0.227	0.018	0.064	0.028	1111.0
0.0	0.0	3	2	300.99503	201.99005	1	2	2	155.62384	92.319565	0	0.227	0.018	0.049	0.028	1111.0
0.0	0.0	3	2	300.99503	201.99005	1	2	2	155.62384	92.319565	0	0.227	0.018	0.07	0.026	1111.0
0.0	0.0	3	2	300.99503	201.99005	1	2	2	155.62384	92.319565	0	0.227	0.018	0.037	0.026	1111.0
0.0	0.0	3	2	300.99503	201.99005	1	2	2	155.62384	92.319565	0	0.227	0.018	0.024	0.022	1111.0
0.0	0.0	3	2	300.99503	201.99005	1	2	2	155.62384	92.319565	0	0.227	0.018	0.032	0.021	1111.0
0.0	0.0	3	2	300.99503	201.99005	1	2	2	155.62384	92.319565	0	0.227	0.018	0.118	0.021	1111.0
0.0	0.0	3	2	300.99503	201.99005	1	2	2	155.62384	92.319565	0	0.227	0.018	0.005	0.018	1111.0
0.0	0.0	3	2	300.99503	201.99005	1	2	2	155.62384	92.319565	0	0.227	0.016	-0.033	0.016	1111.0
0.0	0.0	3	2	300.99503	201.99005	1	2	2	155.62384	92.319565	0	0.227	0.016	0.065	0.016	1111.0
0.0	0.0	3	2	300.99503	201.99005	1	2	2	155.62384	92.319565	0	0.227	0.016	-0.01	0.014	1111.0
0.0	0.0	3	2	300.99503	201.99005	1	2	2	155.62384	92.319565	0	0.227	0.016	0.02	0.014	1111.0
0.0	0.0	3	2	300.99503	201.99005	1	2	2	155.62384	92.319565	0	0.227	0.016	0.031	0.013	1111.0
0.0	0.0	3	2	300.99503	201.99005	1	2	2	155.62384	92.319565	0	0.227	0.016	0.01	0.011	1111.0
[truncated: 10,308 more rows]
