# Supplementary material for: Just noticeable differences for elbow joint torque feedback
Source: Sci Rep. 2021 Dec 7;11:23553. doi: 10.1038/s41598-021-02630-3 (PMC8651665; doi:10.1038/s41598-021-02630-3)
Supplement: Supplementary file 2 — Supplementary Information. [file 41598_2021_2630_MOESM2_ESM.zip › SupplementaryData_ScientificReports_KimAsbeck2021/S1_W2F.csv]

data 1	data 2	data 3	data 4	data 5	data 6	data 7	data 8	data 9	data 10	data 11	data 12	data 13	data 14	data 15	data 16	data 17
0.0	0.0	1	1	400.0	400.0	0	1	1	153.53535	150.79532	1	0.218	0.0	0.02	0.0	111.0
0.0	0.0	1	1	400.0	400.0	0	1	1	153.53535	150.79532	0	0.218	0.0	-0.007	0.0	111.0
0.0	0.0	1	1	400.0	400.0	0	1	1	153.53535	150.79532	0	0.218	0.0	-0.006	0.0	111.0
0.0	0.0	1	1	400.0	400.0	0	1	1	153.53535	150.79532	0	0.218	0.0	-0.011	0.0	111.0
0.0	0.0	1	1	400.0	400.0	0	1	1	153.53535	150.79532	0	0.218	0.0	-0.009	0.0	111.0
0.0	0.0	1	1	400.0	400.0	0	1	1	153.53535	150.79532	0	0.218	0.0	0.019	0.0	111.0
0.0	0.0	1	1	400.0	400.0	0	1	1	153.53535	150.79532	0	0.218	0.0	-0.003	0.0	111.0
0.0	0.0	1	1	400.0	400.0	0	1	1	153.53535	150.79532	0	0.218	0.0	0.012	0.0	111.0
0.0	0.0	1	1	400.0	400.0	0	1	1	153.53535	150.79532	0	0.218	-0.002	-0.261	0.0	111.0
0.0	0.0	1	1	400.0	400.0	0	1	1	153.53535	150.79532	0	0.218	0.0	-0.002	0.0	111.0
0.0	0.0	1	1	400.0	400.0	0	1	1	153.53535	150.79532	0	0.218	0.0	0.01	0.0	111.0
0.0	0.0	1	1	400.0	400.0	0	1	1	153.53535	150.79532	0	0.218	0.0	-0.003	0.0	111.0
0.0	0.0	1	1	400.0	400.0	0	1	1	153.53535	150.79532	0	0.218	-0.001	-0.037	0.0	111.0
0.0	0.0	1	1	400.0	400.0	0	1	1	153.53535	150.79532	0	0.218	0.0	-0.001	0.0	111.0
0.0	0.0	1	1	400.0	400.0	0	1	1	153.53535	150.79532	0	0.218	-0.001	-0.02	0.0	111.0
0.0	0.0	1	1	400.0	400.0	0	1	1	153.53535	150.79532	0	0.218	0.0	0.0	0.0	111.0
0.0	0.0	1	1	400.0	400.0	0	1	1	153.53535	150.79532	0	0.218	0.0	0.037	0.0	111.0
0.0	0.0	1	1	400.0	400.0	0	1	1	153.53535	150.79532	0	0.218	0.0	-0.005	0.0	111.0
0.0	0.0	1	1	400.0	400.0	0	1	1	153.53535	150.79532	0	0.218	0.0	0.18	0.0	111.0
0.0	0.0	1	1	400.0	400.0	0	1	1	153.53535	150.79532	0	0.218	0.0	-0.005	0.0	111.0
0.0	0.0	1	1	400.0	400.0	0	1	1	153.53535	150.79532	0	0.218	0.0	0.018	0.0	111.0
0.0	0.0	1	1	400.0	400.0	0	1	1	153.53535	150.79532	0	0.218	0.0	0.0	0.0	111.0
0.0	0.0	1	1	400.0	400.0	0	1	1	153.53535	150.79532	0	0.218	0.0	-0.002	0.0	111.0
0.0	0.0	1	1	400.0	400.0	0	1	1	153.53535	150.79532	0	0.218	-0.001	-0.024	0.0	111.0
0.0	0.0	1	1	400.0	400.0	0	1	1	153.53535	150.79532	0	0.218	-0.001	-0.014	0.0	111.0
0.0	0.0	1	1	400.0	400.0	0	1	1	153.53535	150.79532	0	0.218	0.0	0.043	0.0	111.0
0.0	0.0	1	1	400.0	400.0	0	1	1	153.53535	150.79532	0	0.218	0.0	0.001	0.0	111.0
0.0	0.0	1	1	400.0	400.0	0	1	1	153.53535	150.79532	0	0.218	0.0	0.001	0.0	111.0
0.0	0.0	1	1	400.0	400.0	0	1	1	153.53535	150.79532	0	0.218	0.0	0.012	0.0	111.0
0.0	0.0	1	1	400.0	400.0	0	1	1	153.53535	150.79532	0	0.218	0.0	-0.005	0.0	111.0
0.0	0.0	1	1	400.0	400.0	0	1	1	153.53535	150.79532	0	0.218	0.0	0.004	0.0	111.0
0.0	0.0	1	1	400.0	400.0	0	1	1	153.53535	150.79532	0	0.218	0.0	0.013	0.0	111.0
0.0	0.0	1	1	400.0	400.0	0	1	1	153.53535	150.79532	0	0.218	0.0	0.015	0.0	111.0
0.0	0.0	1	1	400.0	400.0	0	1	1	153.53535	150.79532	0	0.218	0.0	0.029	0.0	111.0
0.0	0.0	1	1	400.0	400.0	0	1	1	153.53535	150.79532	0	0.218	0.0	-0.008	0.0	111.0
0.0	0.0	1	1	400.0	400.0	0	1	1	153.53535	150.79532	0	0.218	0.0	0.015	0.0	111.0
0.0	0.0	1	1	400.0	400.0	0	1	1	153.53535	150.79532	0	0.218	0.0	0.015	0.0	111.0
0.0	0.0	1	1	400.0	400.0	0	1	1	153.53535	150.79532	0	0.218	0.0	0.029	0.0	111.0
0.0	0.0	1	1	400.0	400.0	0	1	1	153.53535	150.79532	0	0.217	-0.001	-0.021	0.0	111.0
0.0	0.0	1	1	400.0	400.0	0	1	1	153.53535	150.79532	0	0.217	0.0	-0.002	0.0	111.0
0.0	0.0	1	1	400.0	400.0	0	1	1	153.53535	150.79532	0	0.217	0.0	0.023	0.0	111.0
0.0	0.0	1	1	400.0	400.0	0	1	1	153.53535	150.79532	0	0.217	-0.001	-0.012	0.0	111.0
0.0	0.0	1	1	400.0	400.0	0	1	1	153.53535	150.79532	0	0.217	0.0	0.172	0.0	111.0
0.0	0.0	1	1	400.0	400.0	0	1	1	153.53535	150.79532	0	0.217	-0.001	-0.013	0.0	111.0
0.0	0.0	1	1	400.0	400.0	0	1	1	153.53535	150.79532	0	0.217	0.0	0.006	0.0	111.0
0.0	0.0	1	1	400.0	400.0	0	1	1	153.53535	150.79532	0	0.217	0.0	0.019	0.0	111.0
0.0	0.0	1	1	400.0	400.0	0	1	1	153.53535	150.79532	0	0.217	0.0	0.007	0.0	111.0
0.0	0.0	1	1	400.0	400.0	0	1	1	153.53535	150.79532	0	0.217	-0.001	-0.021	0.0	111.0
0.0	0.0	1	1	400.0	400.0	0	1	1	153.53535	150.79532	0	0.217	0.0	0.004	0.0	111.0
0.0	0.0	1	1	400.0	400.0	0	1	1	153.53535	150.79532	0	0.217	0.0	0.027	0.0	111.0
0.0	0.0	1	1	400.0	400.0	0	1	1	153.53535	150.79532	0	0.217	-0.001	-0.018	0.0	111.0
0.0	0.0	1	1	400.0	400.0	0	1	1	153.53535	150.79532	0	0.217	-0.001	-0.032	0.0	111.0
0.0	0.0	1	1	400.0	400.0	0	1	1	153.53535	150.79532	0	0.217	-0.001	-0.019	0.0	111.0
0.0	0.0	1	1	400.0	400.0	0	1	1	153.53535	150.79532	0	0.217	-0.001	-0.012	0.0	111.0
0.0	0.0	1	1	400.0	400.0	0	1	1	153.53535	150.79532	0	0.217	0.0	0.004	0.0	111.0
0.0	0.0	1	1	400.0	400.0	0	1	1	153.53535	150.79532	0	0.217	0.0	0.004	0.0	111.0
0.0	0.0	1	1	400.0	400.0	0	1	1	153.53535	150.79532	0	0.217	0.0	-0.008	0.0	111.0
0.0	0.0	1	1	400.0	400.0	0	1	1	153.53535	150.79532	0	0.217	0.0	0.023	0.0	111.0
0.0	0.0	1	1	400.0	400.0	0	1	1	153.53535	150.79532	0	0.218	0.0	0.004	0.0	111.0
0.0	0.0	1	1	400.0	400.0	0	1	1	153.53535	150.79532	0	0.218	-0.001	-0.018	0.0	111.0
0.0	0.0	1	1	400.0	400.0	0	1	1	153.53535	150.79532	0	0.218	-0.001	-0.057	0.0	111.0
0.0	0.0	1	1	400.0	400.0	0	1	1	153.53535	150.79532	0	0.218	-0.001	-0.046	0.0	111.0
0.0	0.0	1	1	400.0	400.0	0	1	1	153.53535	150.79532	0	0.218	-0.001	-0.045	0.0	111.0
0.0	0.0	1	1	400.0	400.0	0	1	1	153.53535	150.79532	0	0.218	-0.001	-0.022	0.0	111.0
0.0	0.0	1	1	400.0	400.0	0	1	1	153.53535	150.79532	0	0.218	0.0	-0.009	0.0	111.0
0.0	0.0	1	1	400.0	400.0	0	1	1	153.53535	150.79532	0	0.218	-0.001	-0.032	0.0	111.0
0.0	0.0	1	1	400.0	400.0	0	1	1	153.53535	150.79532	0	0.218	0.0	-0.01	0.0	111.0
0.0	0.0	1	1	400.0	400.0	0	1	1	153.53535	150.79532	0	0.218	-0.001	-0.017	0.0	111.0
0.0	0.0	1	1	400.0	400.0	0	1	1	153.53535	150.79532	0	0.218	-0.001	-0.12	0.0	111.0
0.0	0.0	1	1	400.0	400.0	0	1	1	153.53535	150.79532	0	0.217	0.0	0.182	0.0	111.0
0.0	0.0	1	1	400.0	400.0	0	1	1	153.53535	150.79532	0	0.217	0.0	0.049	0.0	111.0
0.0	0.0	1	1	400.0	400.0	0	1	1	153.53535	150.79532	0	0.217	0.0	0.0	0.0	111.0
0.0	0.0	1	1	400.0	400.0	0	1	1	153.53535	150.79532	0	0.217	-0.001	-0.055	0.0	111.0
0.0	0.0	1	1	400.0	400.0	0	1	1	153.53535	150.79532	0	0.217	0.0	0.003	0.0	111.0
0.0	0.0	1	1	400.0	400.0	0	1	1	153.53535	150.79532	0	0.217	0.0	-0.007	0.0	111.0
0.0	0.0	1	1	400.0	400.0	0	1	1	153.53535	150.79532	0	0.217	0.0	0.009	0.0	111.0
0.0	0.0	1	1	400.0	400.0	0	1	1	153.53535	150.79532	0	0.217	-0.001	-0.017	0.0	111.0
0.0	0.0	1	1	400.0	400.0	0	1	1	153.53535	150.79532	0	0.217	0.0	0.028	0.0	111.0
0.0	0.0	1	1	400.0	400.0	0	1	1	153.53535	150.79532	0	0.217	-0.001	-0.022	0.0	111.0
0.0	0.0	1	1	400.0	400.0	0	1	1	153.53535	150.79532	0	0.217	0.0	0.001	0.0	111.0
0.0	0.0	1	1	400.0	400.0	0	1	1	153.53535	150.79532	0	0.217	-0.001	-0.019	0.0	111.0
0.0	0.0	1	1	400.0	400.0	0	1	1	153.53535	150.79532	0	0.217	0.0	0.01	0.0	111.0
0.0	0.0	1	1	400.0	400.0	0	1	1	153.53535	150.79532	0	0.217	0.0	-0.011	0.0	111.0
0.0	0.0	1	1	400.0	400.0	0	1	1	153.53535	150.79532	0	0.217	0.0	0.01	0.0	111.0
0.0	0.0	1	1	400.0	400.0	0	1	1	153.53535	150.79532	0	0.217	-0.001	-0.014	0.0	111.0
0.0	0.0	1	1	400.0	400.0	0	1	1	153.53535	150.79532	0	0.217	0.0	0.004	0.0	111.0
0.0	0.0	1	1	400.0	400.0	0	1	1	153.53535	150.79532	0	0.217	0.0	-0.009	0.0	111.0
0.0	0.0	1	1	400.0	400.0	0	1	1	153.53535	150.79532	0	0.217	0.0	-0.005	0.0	111.0
0.0	0.0	1	1	400.0	400.0	0	1	1	153.53535	150.79532	0	0.217	0.0	0.127	0.0	111.0
0.0	0.0	1	1	400.0	400.0	0	1	1	153.53535	150.79532	0	0.217	0.0	0.003	0.0	111.0
0.0	0.0	1	1	400.0	400.0	0	1	1	153.53535	150.79532	0	0.217	-0.001	-0.018	0.0	111.0
0.0	0.0	1	1	400.0	400.0	0	1	1	153.53535	150.79532	0	0.217	-0.001	-0.013	0.0	111.0
0.0	0.0	1	1	400.0	400.0	0	1	1	153.53535	150.79532	0	0.217	0.0	0.034	0.0	111.0
0.0	0.0	1	1	400.0	400.0	0	1	1	153.53535	150.79532	0	0.217	0.0	0.001	0.0	111.0
0.0	0.0	1	1	400.0	400.0	0	1	1	153.53535	150.79532	0	0.217	0.0	-0.005	0.0	111.0
0.0	0.0	1	1	400.0	400.0	0	1	1	153.53535	150.79532	0	0.217	0.0	0.003	0.0	111.0
0.0	0.0	1	1	400.0	400.0	0	1	1	153.53535	150.79532	0	0.217	-0.001	-0.032	0.0	111.0
0.0	0.0	1	1	400.0	400.0	0	1	1	153.53535	150.79532	0	0.217	0.0	0.041	0.0	111.0
0.0	0.0	1	1	400.0	400.0	0	1	1	153.53535	150.79532	0	0.217	0.0	0.045	0.0	111.0
0.0	0.0	1	1	400.0	400.0	0	1	1	153.53535	150.79532	0	0.217	-0.001	-0.022	0.0	111.0
0.0	0.0	1	1	400.0	400.0	0	1	1	153.53535	150.79532	0	0.217	0.0	0.04	0.0	111.0
0.0	0.0	1	1	400.0	400.0	0	1	1	153.53535	150.79532	0	0.217	0.0	0.11	0.0	111.0
0.0	0.0	1	1	400.0	400.0	0	1	1	153.53535	150.79532	0	0.217	-0.001	-0.092	0.0	111.0
0.0	0.0	1	1	400.0	400.0	0	1	1	153.53535	150.79532	0	0.217	0.0	0.007	0.0	111.0
0.0	0.0	1	1	400.0	400.0	0	1	1	153.53535	150.79532	0	0.217	-0.001	-0.021	0.0	111.0
0.0	0.0	1	1	400.0	400.0	0	1	1	153.53535	150.79532	0	0.217	0.0	0.01	0.0	111.0
0.0	0.0	1	1	400.0	400.0	0	1	1	153.53535	150.79532	0	0.217	0.0	-0.003	0.0	111.0
0.0	0.0	1	1	400.0	400.0	0	1	1	153.53535	150.79532	0	0.217	0.0	0.001	0.0	111.0
0.0	0.0	1	1	400.0	400.0	0	1	1	153.53535	150.79532	0	0.217	-0.001	-0.022	0.0	111.0
0.0	0.0	1	1	400.0	400.0	0	1	1	153.53535	150.79532	0	0.217	0.0	-0.011	0.0	111.0
0.0	0.0	1	1	400.0	400.0	0	1	1	153.53535	150.79532	0	0.217	0.0	-0.002	0.0	111.0
0.0	0.0	1	1	400.0	400.0	0	1	1	153.53535	150.79532	0	0.217	0.0	0.0	0.0	111.0
0.0	0.0	1	1	400.0	400.0	0	1	1	153.53535	150.79532	0	0.217	0.0	0.033	0.0	111.0
0.0	0.0	1	1	400.0	400.0	0	1	1	153.53535	150.79532	0	0.217	0.0	0.02	0.0	111.0
0.0	0.0	1	1	400.0	400.0	0	1	1	153.53535	150.79532	0	0.217	0.0	0.0	0.0	111.0
0.0	0.0	1	1	400.0	400.0	0	1	1	153.53535	150.79532	0	0.217	0.0	0.0	0.0	111.0
0.0	0.0	1	1	400.0	400.0	0	1	1	153.53535	150.79532	0	0.217	-0.001	-0.113	0.0	111.0
0.0	0.0	1	1	400.0	400.0	0	1	1	153.53535	150.79532	0	0.217	0.0	0.005	0.0	111.0
0.0	0.0	1	1	400.0	400.0	0	1	1	153.53535	150.79532	0	0.217	0.0	0.008	0.0	111.0
0.0	0.0	1	1	400.0	400.0	0	1	1	153.53535	150.79532	0	0.217	0.0	0.031	0.0	111.0
0.0	0.0	1	1	400.0	400.0	0	1	1	153.53535	150.79532	0	0.217	0.0	0.029	0.0	111.0
0.0	0.0	1	1	400.0	400.0	0	1	1	153.53535	150.79532	0	0.217	0.0	0.066	0.0	111.0
0.0	0.0	1	1	400.0	400.0	0	1	1	153.53535	150.79532	0	0.217	-0.001	-0.035	0.0	111.0
0.0	0.0	1	1	400.0	400.0	0	1	1	153.53535	150.79532	0	0.217	0.0	-0.008	0.0	111.0
0.0	0.0	1	1	400.0	400.0	0	1	1	153.53535	150.79532	0	0.217	-0.001	-0.041	0.0	111.0
0.0	0.0	1	1	400.0	400.0	0	1	1	153.53535	150.79532	0	0.218	-0.001	-0.018	0.0	111.0
0.0	0.0	1	1	400.0	400.0	0	1	1	153.53535	150.79532	0	0.218	-0.001	-0.026	0.0	111.0
0.0	0.0	1	1	400.0	400.0	0	1	1	153.53535	150.79532	0	0.218	-0.001	-0.028	0.0	111.0
0.0	0.0	1	1	400.0	400.0	0	1	1	153.53535	150.79532	0	0.218	-0.001	-0.113	0.0	111.0
0.0	0.0	1	1	400.0	400.0	0	1	1	153.53535	150.79532	0	0.218	0.0	0.02	0.0	111.0
0.0	0.0	1	1	400.0	400.0	0	1	1	153.53535	150.79532	0	0.218	-0.001	-0.024	0.0	111.0
0.0	0.0	1	1	400.0	400.0	0	1	1	153.53535	150.79532	0	0.218	-0.001	-0.025	0.0	111.0
0.0	0.0	1	1	400.0	400.0	0	1	1	153.53535	150.79532	0	0.218	0.0	-0.003	0.0	111.0
0.0	0.0	1	1	400.0	400.0	0	1	1	153.53535	150.79532	0	0.218	0.0	0.029	0.0	111.0
0.0	0.0	1	1	400.0	400.0	0	1	1	153.53535	150.79532	0	0.218	0.0	0.017	0.0	111.0
0.0	0.0	1	1	400.0	400.0	0	1	1	153.53535	150.79532	0	0.218	0.0	-0.002	0.0	111.0
0.0	0.0	1	1	400.0	400.0	0	1	1	153.53535	150.79532	0	0.218	0.0	0.055	0.0	111.0
0.0	0.0	1	1	400.0	400.0	0	1	1	153.53535	150.79532	0	0.218	0.0	0.009	0.0	111.0
0.0	0.0	1	1	400.0	400.0	0	1	1	153.53535	150.79532	0	0.218	0.0	0.009	0.0	111.0
0.0	0.0	1	1	400.0	400.0	0	1	1	153.53535	150.79532	0	0.218	0.0	0.03	0.0	111.0
0.0	0.0	1	1	400.0	400.0	0	1	1	153.53535	150.79532	0	0.218	0.0	-0.003	0.0	111.0
0.0	0.0	1	1	400.0	400.0	0	1	1	153.53535	150.79532	0	0.218	0.0	0.028	0.0	111.0
0.0	0.0	1	1	400.0	400.0	0	1	1	153.53535	150.79532	0	0.218	0.0	0.013	0.0	111.0
0.0	0.0	1	1	400.0	400.0	0	1	1	153.53535	150.79532	0	0.218	0.0	-0.008	0.0	111.0
0.0	0.0	1	1	400.0	400.0	0	1	1	153.53535	150.79532	0	0.218	-0.001	-0.021	0.0	111.0
0.0	0.0	1	1	400.0	400.0	0	1	1	153.53535	150.79532	0	0.218	-0.001	-0.027	0.0	111.0
0.0	0.0	1	1	400.0	400.0	0	1	1	153.53535	150.79532	0	0.218	0.0	0.034	0.0	111.0
0.0	0.0	1	1	400.0	400.0	0	1	1	153.53535	150.79532	0	0.218	-0.001	-0.075	0.0	111.0
0.0	0.0	1	1	400.0	400.0	0	1	1	153.53535	150.79532	0	0.218	0.0	-0.009	0.0	111.0
0.0	0.0	1	1	400.0	400.0	0	1	1	153.53535	150.79532	0	0.218	0.0	0.018	0.0	111.0
0.0	0.0	1	1	400.0	400.0	0	1	1	153.53535	150.79532	0	0.218	0.0	0.013	0.0	111.0
0.0	0.0	1	1	400.0	400.0	0	1	1	153.53535	150.79532	0	0.218	-0.001	-0.017	0.0	111.0
0.0	0.0	1	1	400.0	400.0	0	1	1	153.53535	150.79532	0	0.218	0.0	0.039	0.0	111.0
0.0	0.0	1	1	400.0	400.0	0	1	1	153.53535	150.79532	0	0.218	-0.001	-0.019	0.0	111.0
0.0	0.0	1	1	400.0	400.0	0	1	1	153.53535	150.79532	0	0.218	-0.001	-0.012	0.0	111.0
0.0	0.0	1	1	400.0	400.0	0	1	1	153.53535	150.79532	0	0.218	0.0	0.01	0.0	111.0
0.0	0.0	1	1	400.0	400.0	0	1	1	153.53535	150.79532	0	0.218	-0.001	-0.043	0.0	111.0
0.0	0.0	1	1	400.0	400.0	0	1	1	153.53535	150.79532	0	0.218	-0.001	-0.08	0.0	111.0
0.0	0.0	1	1	400.0	400.0	0	1	1	153.53535	150.79532	0	0.218	0.0	0.001	0.0	111.0
0.0	0.0	1	1	400.0	400.0	0	1	1	153.53535	150.79532	0	0.218	0.0	0.016	0.0	111.0
0.0	0.0	1	1	400.0	400.0	0	1	1	153.53535	150.79532	0	0.218	-0.001	-0.045	0.0	111.0
0.0	0.0	1	1	400.0	400.0	0	1	1	153.53535	150.79532	0	0.218	0.0	0.036	0.0	111.0
0.0	0.0	1	1	400.0	400.0	0	1	1	153.53535	150.79532	0	0.218	-0.001	-0.117	0.0	111.0
0.0	0.0	1	1	400.0	400.0	0	1	1	153.53535	150.79532	0	0.218	0.0	0.003	0.0	111.0
0.0	0.0	1	1	400.0	400.0	0	1	1	153.53535	150.79532	0	0.218	0.0	-0.006	0.0	111.0
0.0	0.0	1	1	400.0	400.0	0	1	1	153.53535	150.79532	0	0.218	-0.001	-0.192	0.0	111.0
0.0	0.0	1	1	400.0	400.0	0	1	1	153.53535	150.79532	0	0.218	0.0	0.137	0.0	111.0
0.0	0.0	1	1	400.0	400.0	0	1	1	153.53535	150.79532	0	0.218	-0.001	-0.067	0.0	111.0
0.0	0.0	1	1	400.0	400.0	0	1	1	153.53535	150.79532	0	0.218	0.0	-0.002	0.0	111.0
0.0	0.0	1	1	400.0	400.0	0	1	1	153.53535	150.79532	0	0.218	0.0	0.079	0.0	111.0
0.0	0.0	1	1	400.0	400.0	0	1	1	153.53535	150.79532	0	0.218	-0.001	-0.018	0.0	111.0
0.0	0.0	1	1	400.0	400.0	0	1	1	153.53535	150.79532	0	0.218	0.0	0.009	0.0	111.0
0.0	0.0	1	1	400.0	400.0	0	1	1	153.53535	150.79532	0	0.218	0.0	-0.001	0.0	111.0
0.0	0.0	1	1	400.0	400.0	0	1	1	153.53535	150.79532	0	0.218	0.0	0.009	0.0	111.0
0.0	0.0	1	1	400.0	400.0	0	1	1	153.53535	150.79532	0	0.218	-0.001	-0.022	0.0	111.0
0.0	0.0	1	1	400.0	400.0	0	1	1	153.53535	150.79532	0	0.218	0.0	-0.005	0.0	111.0
0.0	0.0	1	1	400.0	400.0	0	1	1	153.53535	150.79532	0	0.218	0.0	0.04	0.0	111.0
0.0	0.0	1	1	400.0	400.0	0	1	1	153.53535	150.79532	0	0.218	0.0	0.019	0.0	111.0
0.0	0.0	1	1	400.0	400.0	0	1	1	153.53535	150.79532	0	0.218	-0.001	-0.018	0.0	111.0
0.0	0.0	1	1	400.0	400.0	0	1	1	153.53535	150.79532	0	0.218	-0.001	-0.012	0.0	111.0
0.0	0.0	1	1	400.0	400.0	0	1	1	153.53535	150.79532	0	0.218	-0.001	-0.019	0.0	111.0
0.0	0.0	1	1	400.0	400.0	0	1	1	153.53535	150.79532	0	0.218	-0.001	-0.031	0.0	111.0
0.0	0.0	1	1	400.0	400.0	0	1	1	153.53535	150.79532	0	0.218	0.0	0.003	0.0	111.0
0.0	0.0	1	1	400.0	400.0	0	1	1	153.53535	150.79532	0	0.218	0.0	-0.002	0.0	111.0
0.0	0.0	1	1	400.0	400.0	0	1	1	153.53535	150.79532	0	0.218	-0.001	-0.016	0.0	111.0
0.0	0.0	1	1	400.0	400.0	0	1	1	153.53535	150.79532	0	0.218	-0.001	-0.074	0.0	111.0
0.0	0.0	1	1	400.0	400.0	0	1	1	153.53535	150.79532	0	0.218	0.0	0.004	0.0	111.0
0.0	0.0	1	1	400.0	400.0	0	1	1	153.53535	150.79532	0	0.218	-0.001	-0.213	0.0	111.0
0.0	0.0	1	1	400.0	400.0	0	1	1	153.53535	150.79532	0	0.218	0.0	0.025	0.0	111.0
0.0	0.0	1	1	400.0	400.0	0	1	1	153.53535	150.79532	0	0.218	-0.001	-0.038	0.0	111.0
0.0	0.0	1	1	400.0	400.0	0	1	1	153.53535	150.79532	0	0.218	0.0	0.005	0.0	111.0
0.0	0.0	1	1	400.0	400.0	0	1	1	153.53535	150.79532	0	0.218	-0.001	-0.072	0.0	111.0
0.0	0.0	1	1	400.0	400.0	0	1	1	153.53535	150.79532	0	0.218	-0.001	-0.033	0.0	111.0
0.0	0.0	1	1	400.0	400.0	0	1	1	153.53535	150.79532	0	0.218	0.0	0.004	0.0	111.0
0.0	0.0	1	1	400.0	400.0	0	1	1	153.53535	150.79532	0	0.218	0.0	-0.002	0.0	111.0
0.0	0.0	1	1	400.0	400.0	0	1	1	153.53535	150.79532	0	0.218	-0.001	-0.037	0.0	111.0
0.0	0.0	1	1	400.0	400.0	0	1	1	153.53535	150.79532	0	0.218	-0.001	-0.015	0.0	111.0
0.0	0.0	1	1	400.0	400.0	0	1	1	153.53535	150.79532	0	0.218	0.0	0.012	0.0	111.0
0.0	0.0	1	1	400.0	400.0	0	1	1	153.53535	150.79532	0	0.218	0.0	-0.008	0.0	111.0
0.0	0.0	1	1	400.0	400.0	0	1	1	153.53535	150.79532	0	0.218	0.0	0.0	0.0	111.0
0.0	0.0	1	1	400.0	400.0	0	1	1	153.53535	150.79532	0	0.218	-0.001	-0.028	0.0	111.0
0.0	0.0	1	1	400.0	400.0	0	1	1	153.53535	150.79532	0	0.218	0.0	-0.007	0.0	111.0
0.0	0.0	1	1	400.0	400.0	0	1	1	153.53535	150.79532	0	0.218	0.0	0.01	0.0	111.0
0.0	0.0	1	1	400.0	400.0	0	1	1	153.53535	150.79532	0	0.218	0.0	-0.011	0.0	111.0
0.0	0.0	1	1	400.0	400.0	0	1	1	153.53535	150.79532	0	0.218	0.0	0.001	0.0	111.0
0.0	0.0	1	1	400.0	400.0	0	1	1	153.53535	150.79532	0	0.218	-0.001	-0.06	0.0	111.0
0.0	0.0	1	1	400.0	400.0	0	1	1	153.53535	150.79532	0	0.218	0.0	0.069	0.0	111.0
0.0	0.0	1	1	400.0	400.0	0	1	1	153.53535	150.79532	0	0.218	0.0	-0.001	0.0	111.0
0.0	0.0	1	1	400.0	400.0	0	1	1	153.53535	150.79532	0	0.218	0.0	0.0	0.0	111.0
0.0	0.0	1	1	400.0	400.0	0	1	1	153.53535	150.79532	0	0.218	0.0	0.0	0.0	111.0
0.0	0.0	1	1	400.0	400.0	0	1	1	153.53535	150.79532	0	0.218	-0.001	-0.021	0.0	111.0
0.0	0.0	1	1	400.0	400.0	0	1	1	153.53535	150.79532	0	0.218	0.0	0.01	0.0	111.0
0.0	0.0	1	1	400.0	400.0	0	1	1	153.53535	150.79532	0	0.218	-0.001	-0.031	0.0	111.0
0.0	0.0	1	1	400.0	400.0	0	1	1	153.53535	150.79532	0	0.218	-0.001	-0.037	0.0	111.0
0.0	0.0	1	1	400.0	400.0	0	1	1	153.53535	150.79532	0	0.218	0.0	-0.007	0.0	111.0
0.0	0.0	1	1	400.0	400.0	0	1	1	153.53535	150.79532	0	0.218	-0.001	-0.023	0.0	111.0
0.0	0.0	1	1	400.0	400.0	0	1	1	153.53535	150.79532	0	0.218	0.0	0.016	0.0	111.0
0.0	0.0	1	1	400.0	400.0	0	1	1	153.53535	150.79532	0	0.218	0.0	-0.006	0.0	111.0
0.0	0.0	1	1	400.0	400.0	0	1	1	153.53535	150.79532	0	0.218	0.0	-0.001	0.0	111.0
0.0	0.0	1	1	400.0	400.0	0	1	1	153.53535	150.79532	0	0.218	-0.001	-0.014	0.0	111.0
0.0	0.0	1	1	400.0	400.0	0	1	1	153.53535	150.79532	0	0.218	0.0	0.0	0.0	111.0
0.0	0.0	1	1	400.0	400.0	0	1	1	153.53535	150.79532	0	0.218	0.0	0.007	0.0	111.0
0.0	0.0	1	1	400.0	400.0	0	1	1	153.53535	150.79532	0	0.218	0.0	-0.005	0.0	111.0
0.0	0.0	1	1	400.0	400.0	0	1	1	153.53535	150.79532	0	0.218	0.001	0.018	0.0	111.0
0.0	0.0	1	1	400.0	400.0	0	1	1	153.53535	150.79532	0	0.218	0.001	0.02	0.0	111.0
0.0	0.0	1	1	400.0	400.0	0	1	1	153.53535	150.79532	0	0.218	0.001	0.016	0.0	111.0
0.0	0.0	1	1	400.0	400.0	0	1	1	153.53535	150.79532	0	0.218	0.001	0.022	0.0	111.0
0.0	0.0	1	1	400.0	400.0	0	1	1	153.53535	150.79532	0	0.218	0.001	0.035	0.0	111.0
0.0	0.0	1	1	400.0	400.0	0	1	1	153.53535	150.79532	0	0.218	0.001	0.004	0.0	111.0
0.0	0.0	1	1	400.0	400.0	0	1	1	153.53535	150.79532	0	0.218	0.001	0.001	0.0	111.0
0.0	0.0	1	1	400.0	400.0	0	1	1	153.53535	150.79532	0	0.218	0.001	0.004	0.0	111.0
0.0	0.0	1	1	400.0	400.0	0	1	1	153.53535	150.79532	0	0.218	0.001	-0.005	0.0	111.0
0.0	0.0	1	1	400.0	400.0	0	1	1	153.53535	150.79532	0	0.218	0.001	-0.011	0.0	111.0
0.0	0.0	1	1	400.0	400.0	0	1	1	153.53535	150.79532	0	0.218	-0.001	-0.046	0.0	111.0
0.0	0.0	1	1	400.0	400.0	0	1	1	153.53535	150.79532	0	0.218	0.0	0.018	0.0	111.0
0.0	0.0	1	1	400.0	400.0	0	1	1	153.53535	150.79532	0	0.218	0.0	0.003	0.0	111.0
0.0	0.0	1	1	400.0	400.0	0	1	1	153.53535	150.79532	0	0.218	0.0	-0.007	0.0	111.0
0.0	0.0	1	1	400.0	400.0	0	1	1	153.53535	150.79532	0	0.218	0.0	0.015	0.0	111.0
0.0	0.0	1	1	400.0	400.0	0	1	1	153.53535	150.79532	0	0.218	0.0	0.023	0.0	111.0
0.0	0.0	1	1	400.0	400.0	0	1	1	153.53535	150.79532	0	0.218	0.0	0.013	0.0	111.0
0.0	0.0	1	1	400.0	400.0	0	1	1	153.53535	150.79532	0	0.218	0.0	-0.008	0.0	111.0
0.0	0.0	1	1	400.0	400.0	0	1	1	153.53535	150.79532	0	0.218	-0.001	-0.017	0.0	111.0
0.0	0.0	1	1	400.0	400.0	0	1	1	153.53535	150.79532	0	0.218	0.0	0.033	0.0	111.0
0.0	0.0	1	1	400.0	400.0	0	1	1	153.53535	150.79532	0	0.218	0.0	-0.003	0.0	111.0
0.0	0.0	1	1	400.0	400.0	0	1	1	153.53535	150.79532	0	0.218	0.0	0.003	0.0	111.0
0.0	0.0	1	1	400.0	400.0	0	1	1	153.53535	150.79532	0	0.218	-0.001	-0.014	0.0	111.0
0.0	0.0	1	1	400.0	400.0	0	1	1	153.53535	150.79532	0	0.218	0.0	0.004	0.0	111.0
0.0	0.0	1	1	400.0	400.0	0	1	1	153.53535	150.79532	0	0.218	-0.001	-0.03	0.0	111.0
0.0	0.0	1	1	400.0	400.0	0	1	1	153.53535	150.79532	0	0.218	0.0	0.01	0.0	111.0
0.0	0.0	1	1	400.0	400.0	0	1	1	153.53535	150.79532	0	0.218	0.0	0.009	0.0	111.0
0.0	0.0	1	1	400.0	400.0	0	1	1	153.53535	150.79532	0	0.218	0.0	-0.002	0.0	111.0
0.0	0.0	1	1	400.0	400.0	0	1	1	153.53535	150.79532	0	0.218	-0.001	-0.032	0.0	111.0
0.0	0.0	1	1	400.0	400.0	0	1	1	153.53535	150.79532	0	0.218	0.0	-0.006	0.0	111.0
0.0	0.0	1	1	400.0	400.0	0	1	1	153.53535	150.79532	0	0.218	0.0	0.004	0.0	111.0
0.0	0.0	1	1	400.0	400.0	0	1	1	153.53535	150.79532	0	0.218	-0.001	-0.013	0.0	111.0
0.0	0.0	1	1	400.0	400.0	0	1	1	153.53535	150.79532	0	0.218	-0.001	-0.012	0.0	111.0
0.0	0.0	1	1	400.0	400.0	0	1	1	153.53535	150.79532	0	0.218	0.0	0.008	0.0	111.0
0.0	0.0	1	1	400.0	400.0	0	1	1	153.53535	150.79532	0	0.218	-0.001	-0.046	0.0	111.0
-5555.5557	-400.0	1	1	400.0	400.0	0	1	1	153.53535	150.79532	1	0.218	0.0	0.117	0.0	111.0
-5555.5557	-400.0	1	1	400.0	400.0	0	1	1	153.53535	150.79532	1	0.218	0.0	0.02	0.0	111.0
-5555.5557	-400.0	1	1	400.0	400.0	0	1	1	153.53535	150.79532	1	0.218	0.0	0.0	0.0	111.0
-5555.5557	-400.0	1	1	400.0	400.0	0	1	1	153.53535	150.79532	1	0.218	0.0	-0.011	0.0	111.0
-5555.5557	-400.0	1	1	400.0	400.0	0	1	1	153.53535	150.79532	1	0.218	0.0	0.012	0.0	111.0
-5555.5557	-400.0	1	1	400.0	400.0	0	1	1	153.53535	150.79532	1	0.218	-0.003	-0.336	-0.392	111.0
-5555.5557	-400.0	1	1	400.0	400.0	0	1	1	153.53535	150.79532	1	0.218	-0.008	-0.735	-1.097	111.0
-5555.5557	-400.0	1	1	400.0	400.0	0	1	1	153.53535	150.79532	1	0.217	-0.016	-1.094	-1.097	111.0
-5555.5557	-400.0	1	1	400.0	400.0	0	1	1	153.53535	150.79532	1	0.217	-0.025	-1.452	-1.413	111.0
-5555.5557	-400.0	1	1	400.0	400.0	0	1	1	153.53535	150.79532	1	0.217	-0.033	-1.38	-1.413	111.0
-5555.5557	-400.0	1	1	400.0	400.0	0	1	1	153.53535	150.79532	1	0.217	-0.046	-1.935	-1.978	111.0
-5555.5557	-400.0	1	1	400.0	400.0	0	1	1	153.53535	150.79532	1	0.217	-0.06	-2.231	-2.232	111.0
-5555.5557	-400.0	1	1	400.0	400.0	0	1	1	153.53535	150.79532	1	0.217	-0.073	-2.232	-2.232	111.0
-5555.5557	-400.0	1	1	400.0	400.0	0	1	1	153.53535	150.79532	1	0.217	-0.088	-2.688	-2.686	111.0
-5555.5557	-400.0	1	1	400.0	400.0	0	1	1	153.53535	150.79532	1	0.217	-0.103	-2.912	-2.889	111.0
-5555.5557	-400.0	1	1	400.0	400.0	0	1	1	153.53535	150.79532	1	0.216	-0.116	-2.86	-2.889	111.0
-5555.5557	-400.0	1	1	400.0	400.0	0	1	1	153.53535	150.79532	1	0.216	-0.131	-3.209	-3.254	111.0
-5555.5557	-400.0	1	1	400.0	400.0	0	1	1	153.53535	150.79532	1	0.216	-0.145	-3.272	-3.569	111.0
-5555.5557	-400.0	1	1	400.0	400.0	0	1	1	153.53535	150.79532	1	0.216	-0.159	-3.577	-3.569	111.0
-5555.5557	-400.0	1	1	400.0	400.0	0	1	1	153.53535	150.79532	1	0.216	-0.174	-3.732	-3.709	111.0
-5555.5557	-400.0	1	1	400.0	400.0	0	1	1	153.53535	150.79532	1	0.216	-0.187	-3.761	-3.709	111.0
-5555.5557	-400.0	1	1	400.0	400.0	0	1	1	153.53535	150.79532	1	0.216	-0.201	-3.954	-3.963	111.0
-5555.5557	-400.0	1	1	400.0	400.0	0	1	1	153.53535	150.79532	1	0.216	-0.213	-4.057	-4.075	111.0
-5555.5557	-400.0	1	1	400.0	400.0	0	1	1	153.53535	150.79532	1	0.216	-0.226	-4.099	-4.075	111.0
-5555.5557	-400.0	1	1	400.0	400.0	0	1	1	153.53535	150.79532	1	0.216	-0.238	-4.273	-4.278	111.0
-5555.5557	-400.0	1	1	400.0	400.0	0	1	1	153.53535	150.79532	1	0.216	-0.249	-4.348	-4.278	111.0
-5555.5557	-400.0	1	1	400.0	400.0	0	1	1	153.53535	150.79532	1	0.216	-0.26	-4.336	-4.369	111.0
-5555.5557	-400.0	1	1	400.0	400.0	0	1	1	153.53535	150.79532	1	0.215	-0.272	-4.597	-4.531	111.0
-5555.5557	-400.0	1	1	400.0	400.0	0	1	1	153.53535	150.79532	1	0.215	-0.282	-4.481	-4.531	111.0
-5555.5557	-400.0	1	1	400.0	400.0	0	1	1	153.53535	150.79532	1	0.215	-0.292	-4.684	-4.672	111.0
-5555.5557	-400.0	1	1	400.0	400.0	0	1	1	153.53535	150.79532	1	0.215	-0.302	-4.737	-4.735	111.0
-5555.5557	-400.0	1	1	400.0	400.0	0	1	1	153.53535	150.79532	1	0.215	-0.31	-4.757	-4.735	111.0
-5555.5557	-400.0	1	1	400.0	400.0	0	1	1	153.53535	150.79532	1	0.215	-0.32	-4.892	-4.847	111.0
-5555.5557	-400.0	1	1	400.0	400.0	0	1	1	153.53535	150.79532	1	0.215	-0.328	-4.818	-4.847	111.0
-5555.5557	-400.0	1	1	400.0	400.0	0	1	1	153.53535	150.79532	1	0.215	-0.335	-4.682	-4.898	111.0
-5555.5557	-400.0	1	1	400.0	400.0	0	1	1	153.53535	150.79532	1	0.215	-0.343	-5.009	-4.988	111.0
-5555.5557	-400.0	1	1	400.0	400.0	0	1	1	153.53535	150.79532	1	0.215	-0.349	-4.977	-4.988	111.0
-5555.5557	-400.0	1	1	400.0	400.0	0	1	1	153.53535	150.79532	1	0.215	-0.355	-5.073	-5.029	111.0
-5555.5557	-400.0	1	1	400.0	400.0	0	1	1	153.53535	150.79532	1	0.215	-0.362	-5.144	-5.102	111.0
-5555.5557	-400.0	1	1	400.0	400.0	0	1	1	153.53535	150.79532	1	0.215	-0.368	-5.107	-5.102	111.0
-5555.5557	-400.0	1	1	400.0	400.0	0	1	1	153.53535	150.79532	1	0.215	-0.373	-5.072	-5.134	111.0
-5555.5557	-400.0	1	1	400.0	400.0	0	1	1	153.53535	150.79532	1	0.215	-0.379	-5.109	-5.134	111.0
-5555.5557	-400.0	1	1	400.0	400.0	0	1	1	153.53535	150.79532	1	0.214	-0.385	-5.321	-5.192	111.0
-5555.5557	-400.0	1	1	400.0	400.0	0	1	1	153.53535	150.79532	1	0.214	-0.389	-5.217	-5.244	111.0
-5555.5557	-400.0	1	1	400.0	400.0	0	1	1	153.53535	150.79532	1	0.214	-0.393	-5.198	-5.244	111.0
-5555.5557	-400.0	1	1	400.0	400.0	0	1	1	153.53535	150.79532	1	0.214	-0.397	-5.225	-5.265	111.0
-5555.5557	-400.0	1	1	400.0	400.0	0	1	1	153.53535	150.79532	1	0.214	-0.402	-5.324	-5.306	111.0
-5555.5557	-400.0	1	1	400.0	400.0	0	1	1	153.53535	150.79532	1	0.214	-0.405	-5.294	-5.306	111.0
-5555.5557	-400.0	1	1	400.0	400.0	0	1	1	153.53535	150.79532	1	0.214	-0.408	-5.338	-5.324	111.0
-5555.5557	-400.0	1	1	400.0	400.0	0	1	1	153.53535	150.79532	1	0.214	-0.411	-5.356	-5.324	111.0
-5555.5557	-400.0	1	1	400.0	400.0	0	1	1	153.53535	150.79532	1	0.214	-0.415	-5.317	-5.356	111.0
-5555.5557	-400.0	1	1	400.0	400.0	0	1	1	153.53535	150.79532	1	0.214	-0.419	-5.343	-5.371	111.0
-5555.5557	-400.0	1	1	400.0	400.0	0	1	1	153.53535	150.79532	1	0.213	-0.422	-5.324	-5.371	111.0
-5555.5557	-400.0	1	1	400.0	400.0	0	1	1	153.53535	150.79532	1	0.213	-0.424	-5.337	-5.397	111.0
-5555.5557	-400.0	1	1	400.0	400.0	0	1	1	153.53535	150.79532	1	0.213	-0.426	-5.391	-5.419	111.0
-5555.5557	-400.0	1	1	400.0	400.0	0	1	1	153.53535	150.79532	1	0.213	-0.428	-5.393	-5.419	111.0
-5555.5557	-400.0	1	1	400.0	400.0	0	1	1	153.53535	150.79532	1	0.213	-0.43	-5.426	-5.429	111.0
-5555.5557	-400.0	1	1	400.0	400.0	0	1	1	153.53535	150.79532	1	0.213	-0.432	-5.472	-5.429	111.0
-5555.5557	-400.0	1	1	400.0	400.0	0	1	1	153.53535	150.79532	1	0.213	-0.434	-5.467	-5.447	111.0
-5555.5557	-400.0	1	1	400.0	400.0	0	1	1	153.53535	150.79532	1	0.213	-0.436	-5.476	-5.455	111.0
-5555.5557	-400.0	1	1	400.0	400.0	0	1	1	153.53535	150.79532	1	0.213	-0.438	-5.479	-5.455	111.0
-5555.5557	-400.0	1	1	400.0	400.0	0	1	1	153.53535	150.79532	1	0.213	-0.44	-5.422	-5.47	111.0
-5555.5557	-400.0	1	1	400.0	400.0	0	1	1	153.53535	150.79532	1	0.212	-0.441	-5.508	-5.476	111.0
-5555.5557	-400.0	1	1	400.0	400.0	0	1	1	153.53535	150.79532	1	0.212	-0.442	-5.561	-5.476	111.0
-5555.5557	-400.0	1	1	400.0	400.0	0	1	1	153.53535	150.79532	1	0.212	-0.442	-5.5	-5.488	111.0
-5555.5557	-400.0	1	1	400.0	400.0	0	1	1	153.53535	150.79532	1	0.212	-0.442	-5.456	-5.493	111.0
-5555.5557	-400.0	1	1	400.0	400.0	0	1	1	153.53535	150.79532	1	0.212	-0.442	-5.527	-5.493	111.0
-5555.5557	-400.0	1	1	400.0	400.0	0	1	1	153.53535	150.79532	1	0.212	-0.442	-5.545	-5.502	111.0
-5555.5557	-400.0	1	1	400.0	400.0	0	1	1	153.53535	150.79532	1	0.212	-0.442	-5.504	-5.502	111.0
-5555.5557	-400.0	1	1	400.0	400.0	0	1	1	153.53535	150.79532	1	0.212	-0.442	-5.506	-5.51	111.0
-5555.5557	-400.0	1	1	400.0	400.0	0	1	1	153.53535	150.79532	1	0.212	-0.442	-5.53	-5.514	111.0
-5555.5557	-400.0	1	1	400.0	400.0	0	1	1	153.53535	150.79532	1	0.212	-0.442	-5.521	-5.514	111.0
-5555.5557	-400.0	1	1	400.0	400.0	0	1	1	153.53535	150.79532	1	0.212	-0.442	-5.507	-5.521	111.0
-5555.5557	-400.0	1	1	400.0	400.0	0	1	1	153.53535	150.79532	1	0.212	-0.442	-5.517	-5.523	111.0
-5555.5557	-400.0	1	1	400.0	400.0	0	1	1	153.53535	150.79532	1	0.212	-0.443	-5.497	-5.523	111.0
-5555.5557	-400.0	1	1	400.0	400.0	0	1	1	153.53535	150.79532	1	0.212	-0.443	-5.499	-5.529	111.0
-5555.5557	-400.0	1	1	400.0	400.0	0	1	1	153.53535	150.79532	1	0.212	-0.443	-5.517	-5.529	111.0
-5555.5557	-400.0	1	1	400.0	400.0	0	1	1	153.53535	150.79532	1	0.212	-0.443	-5.527	-5.531	111.0
-5555.5557	-400.0	1	1	400.0	400.0	0	1	1	153.53535	150.79532	1	0.212	-0.443	-5.379	-5.535	111.0
-5555.5557	-400.0	1	1	400.0	400.0	0	1	1	153.53535	150.79532	1	0.212	-0.444	-5.562	-5.535	111.0
-5555.5557	-400.0	1	1	400.0	400.0	0	1	1	153.53535	150.79532	1	0.212	-0.445	-5.524	-5.537	111.0
-5555.5557	-400.0	1	1	400.0	400.0	0	1	1	153.53535	150.79532	1	0.212	-0.445	-5.537	-5.541	111.0
-5555.5557	-400.0	1	1	400.0	400.0	1	1	1	153.53535	150.79532	1	0.212	-0.447	-5.563	-5.541	111.0
-5555.5557	-400.0	1	1	400.0	400.0	1	1	1	153.53535	150.79532	1	0.212	-0.447	-5.439	-5.542	111.0
-5555.5557	-400.0	1	1	400.0	400.0	1	1	1	153.53535	150.79532	1	0.212	-0.449	-5.572	-5.542	111.0
-5555.5557	-400.0	1	1	400.0	400.0	1	1	1	153.53535	150.79532	1	0.212	-0.449	-5.542	-5.544	111.0
-5555.5557	-400.0	1	1	400.0	400.0	1	1	1	153.53535	150.79532	1	0.212	-0.45	-5.507	-5.546	111.0
-5555.5557	-400.0	1	1	400.0	400.0	1	1	1	153.53535	150.79532	1	0.212	-0.452	-5.625	-5.546	111.0
-5555.5557	-400.0	1	1	400.0	400.0	1	1	1	153.53535	150.79532	1	0.212	-0.452	-5.394	-5.548	111.0
-5555.5557	-400.0	1	1	400.0	400.0	1	1	1	153.53535	150.79532	1	0.212	-0.453	-5.51	-5.549	111.0
-5555.5557	-400.0	1	1	400.0	400.0	1	1	1	153.53535	150.79532	1	0.212	-0.454	-5.634	-5.549	111.0
-5555.5557	-400.0	1	1	400.0	400.0	1	1	1	153.53535	150.79532	1	0.212	-0.456	-5.586	-5.55	111.0
-5555.5557	-400.0	1	1	400.0	400.0	1	1	1	153.53535	150.79532	1	0.212	-0.457	-5.575	-5.55	111.0
-5555.5557	-400.0	1	1	400.0	400.0	1	1	1	153.53535	150.79532	1	0.212	-0.457	-5.49	-5.551	111.0
-5555.5557	-400.0	1	1	400.0	400.0	1	1	1	153.53535	150.79532	1	0.212	-0.458	-5.582	-5.553	111.0
-5555.5557	-400.0	1	1	400.0	400.0	1	1	1	153.53535	150.79532	1	0.212	-0.459	-5.556	-5.553	111.0
-5555.5557	-400.0	1	1	400.0	400.0	1	1	1	153.53535	150.79532	1	0.212	-0.459	-5.541	-5.553	111.0
-5555.5557	-400.0	1	1	400.0	400.0	1	1	1	153.53535	150.79532	1	0.212	-0.46	-5.561	-5.554	111.0
-5555.5557	-400.0	1	1	400.0	400.0	1	1	1	153.53535	150.79532	1	0.212	-0.461	-5.583	-5.554	111.0
-5555.5557	-400.0	1	1	400.0	400.0	1	1	1	153.53535	150.79532	1	0.212	-0.461	-5.586	-5.555	111.0
-5555.5557	-400.0	1	1	400.0	400.0	1	1	1	153.53535	150.79532	1	0.212	-0.461	-5.561	-5.555	111.0
-5555.5557	-400.0	1	1	400.0	400.0	1	1	1	153.53535	150.79532	1	0.212	-0.461	-5.571	-5.556	111.0
-5555.5557	-400.0	1	1	400.0	400.0	1	1	1	153.53535	150.79532	1	0.212	-0.461	-5.595	-5.556	111.0
-5555.5557	-400.0	1	1	400.0	400.0	1	1	1	153.53535	150.79532	1	0.212	-0.46	-5.543	-5.556	111.0
-5555.5557	-400.0	1	1	400.0	400.0	1	1	1	153.53535	150.79532	1	0.212	-0.46	-5.511	-5.557	111.0
-5555.5557	-400.0	1	1	400.0	400.0	1	1	1	153.53535	150.79532	1	0.212	-0.46	-5.47	-5.557	111.0
-5555.5557	-400.0	1	1	400.0	400.0	1	1	1	153.53535	150.79532	1	0.212	-0.46	-5.527	-5.557	111.0
-5555.5557	-400.0	1	1	400.0	400.0	1	1	1	153.53535	150.79532	1	0.212	-0.46	-5.509	-5.559	111.0
-5555.5557	-400.0	1	1	400.0	400.0	1	1	1	153.53535	150.79532	1	0.212	-0.461	-5.567	-5.559	111.0
-5555.5557	-400.0	1	1	400.0	400.0	1	1	1	153.53535	150.79532	1	0.212	-0.461	-5.612	-5.559	111.0
-5555.5557	-400.0	1	1	400.0	400.0	1	1	1	153.53535	150.79532	1	0.212	-0.46	-5.555	-5.56	111.0
-5555.5557	-400.0	1	1	400.0	400.0	1	1	1	153.53535	150.79532	1	0.212	-0.46	-5.504	-5.56	111.0
-5555.5557	-400.0	1	1	400.0	400.0	1	1	1	153.53535	150.79532	1	0.212	-0.46	-5.514	-5.56	111.0
-5555.5557	-400.0	1	1	400.0	400.0	1	1	1	153.53535	150.79532	1	0.212	-0.461	-5.661	-5.56	111.0
-5555.5557	-400.0	1	1	400.0	400.0	1	1	1	153.53535	150.79532	1	0.212	-0.461	-5.593	-5.56	111.0
-5555.5557	-400.0	1	1	400.0	400.0	1	1	1	153.53535	150.79532	1	0.212	-0.46	-5.473	-5.56	111.0
-5555.5557	-400.0	1	1	400.0	400.0	1	1	1	153.53535	150.79532	1	0.212	-0.46	-5.552	-5.56	111.0
-5555.5557	-400.0	1	1	400.0	400.0	1	1	1	153.53535	150.79532	1	0.212	-0.46	-5.533	-5.56	111.0
-5555.5557	-400.0	1	1	400.0	400.0	1	1	1	153.53535	150.79532	1	0.212	-0.461	-5.585	-5.56	111.0
-5555.5557	-400.0	1	1	400.0	400.0	1	1	1	153.53535	150.79532	1	0.212	-0.461	-5.558	-5.56	111.0
-5555.5557	-400.0	1	1	400.0	400.0	1	1	1	153.53535	150.79532	1	0.212	-0.46	-5.538	-5.56	111.0
-5555.5557	-400.0	1	1	400.0	400.0	1	1	1	153.53535	150.79532	1	0.212	-0.461	-5.785	-5.56	111.0
-5555.5557	-400.0	1	1	400.0	400.0	1	1	1	153.53535	150.79532	1	0.212	-0.46	-5.546	-5.56	111.0
-5555.5557	-400.0	1	1	400.0	400.0	1	1	1	153.53535	150.79532	1	0.212	-0.461	-5.581	-5.56	111.0
-5555.5557	-400.0	1	1	400.0	400.0	1	1	1	153.53535	150.79532	1	0.212	-0.46	-5.515	-5.56	111.0
-5555.5557	-400.0	1	1	400.0	400.0	1	1	1	153.53535	150.79532	1	0.212	-0.461	-5.559	-5.56	111.0
-5555.5557	-400.0	1	1	400.0	400.0	1	1	1	153.53535	150.79532	1	0.212	-0.461	-5.562	-5.56	111.0
-5555.5557	-400.0	1	1	400.0	400.0	1	1	1	153.53535	150.79532	1	0.212	-0.461	-5.602	-5.56	111.0
-5555.5557	-400.0	1	1	400.0	400.0	1	1	1	153.53535	150.79532	1	0.212	-0.461	-5.564	-5.561	111.0
-5555.5557	-400.0	1	1	400.0	400.0	1	1	1	153.53535	150.79532	1	0.212	-0.46	-5.555	-5.561	111.0
-5555.5557	-400.0	1	1	400.0	400.0	1	1	1	153.53535	150.79532	1	0.212	-0.461	-5.577	-5.561	111.0
-5555.5557	-400.0	1	1	400.0	400.0	1	1	1	153.53535	150.79532	1	0.212	-0.461	-5.559	-5.561	111.0
-5555.5557	-400.0	1	1	400.0	400.0	1	1	1	153.53535	150.79532	1	0.212	-0.461	-5.571	-5.561	111.0
-5555.5557	-400.0	1	1	400.0	400.0	1	1	1	153.53535	150.79532	1	0.212	-0.461	-5.586	-5.561	111.0
-5555.5557	-400.0	1	1	400.0	400.0	1	1	1	153.53535	150.79532	1	0.212	-0.461	-5.566	-5.561	111.0
-5555.5557	-400.0	1	1	400.0	400.0	1	1	1	153.53535	150.79532	1	0.212	-0.461	-5.614	-5.561	111.0
-5555.5557	-400.0	1	1	400.0	400.0	1	1	1	153.53535	150.79532	1	0.212	-0.461	-5.622	-5.561	111.0
-5555.5557	-400.0	1	1	400.0	400.0	1	1	1	153.53535	150.79532	1	0.212	-0.461	-5.584	-5.561	111.0
-5555.5557	-400.0	1	1	400.0	400.0	1	1	1	153.53535	150.79532	1	0.212	-0.461	-5.566	-5.561	111.0
-5555.5557	-400.0	1	1	400.0	400.0	1	1	1	153.53535	150.79532	1	0.212	-0.461	-5.577	-5.561	111.0
-5555.5557	-400.0	1	1	400.0	400.0	1	1	1	153.53535	150.79532	1	0.212	-0.46	-5.557	-5.561	111.0
-5555.5557	-400.0	1	1	400.0	400.0	1	1	1	153.53535	150.79532	1	0.212	-0.46	-5.528	-5.561	111.0
-5555.5557	-400.0	1	1	400.0	400.0	1	1	1	153.53535	150.79532	1	0.212	-0.461	-5.611	-5.561	111.0
-5555.5557	-400.0	1	1	400.0	400.0	1	1	1	153.53535	150.79532	1	0.212	-0.461	-5.559	-5.561	111.0
-5555.5557	-400.0	1	1	400.0	400.0	1	1	1	153.53535	150.79532	1	0.212	-0.46	-5.554	-5.561	111.0
-5555.5557	-400.0	1	1	400.0	400.0	1	1	1	153.53535	150.79532	1	0.212	-0.46	-5.55	-5.561	111.0
-5555.5557	-400.0	1	1	400.0	400.0	1	1	1	153.53535	150.79532	1	0.212	-0.46	-5.529	-5.561	111.0
-5555.5557	-400.0	1	1	400.0	400.0	1	1	1	153.53535	150.79532	1	0.212	-0.46	-5.543	-5.561	111.0
-5555.5557	-400.0	1	1	400.0	400.0	1	1	1	153.53535	150.79532	1	0.212	-0.461	-5.564	-5.561	111.0
-5555.5557	-400.0	1	1	400.0	400.0	1	1	1	153.53535	150.79532	1	0.212	-0.461	-5.581	-5.561	111.0
-5555.5557	-400.0	1	1	400.0	400.0	1	1	1	153.53535	150.79532	1	0.212	-0.46	-5.482	-5.561	111.0
-5555.5557	-400.0	1	1	400.0	400.0	1	1	1	153.53535	150.79532	1	0.212	-0.46	-5.475	-5.561	111.0
-5555.5557	-400.0	1	1	400.0	400.0	1	1	1	153.53535	150.79532	1	0.212	-0.461	-5.571	-5.561	111.0
-5555.5557	-400.0	1	1	400.0	400.0	1	1	1	153.53535	150.79532	1	0.212	-0.46	-5.499	-5.561	111.0
-5555.5557	-400.0	1	1	400.0	400.0	1	1	1	153.53535	150.79532	1	0.212	-0.46	-5.548	-5.561	111.0
-5555.5557	-400.0	1	1	400.0	400.0	1	1	1	153.53535	150.79532	1	0.212	-0.46	-5.397	-5.561	111.0
-5555.5557	-400.0	1	1	400.0	400.0	1	1	1	153.53535	150.79532	1	0.212	-0.46	-5.538	-5.561	111.0
-5555.5557	-400.0	1	1	400.0	400.0	1	1	1	153.53535	150.79532	1	0.212	-0.46	-5.443	-5.561	111.0
-5555.5557	-400.0	1	1	400.0	400.0	1	1	1	153.53535	150.79532	1	0.212	-0.461	-5.608	-5.561	111.0
-5555.5557	-400.0	1	1	400.0	400.0	1	1	1	153.53535	150.79532	1	0.212	-0.461	-5.578	-5.561	111.0
-5555.5557	-400.0	1	1	400.0	400.0	1	1	1	153.53535	150.79532	1	0.212	-0.461	-5.588	-5.561	111.0
-5555.5557	-400.0	1	1	400.0	400.0	1	1	1	153.53535	150.79532	1	0.212	-0.46	-5.53	-5.561	111.0
-5555.5557	-400.0	1	1	400.0	400.0	1	1	1	153.53535	150.79532	1	0.212	-0.461	-5.692	-5.561	111.0
-5555.5557	-400.0	1	1	400.0	400.0	1	1	1	153.53535	150.79532	1	0.212	-0.461	-5.624	-5.561	111.0
-5555.5557	-400.0	1	1	400.0	400.0	1	1	1	153.53535	150.79532	1	0.212	-0.46	-5.557	-5.561	111.0
-5555.5557	-400.0	1	1	400.0	400.0	1	1	1	153.53535	150.79532	1	0.212	-0.46	-5.556	-5.561	111.0
-5555.5557	-400.0	1	1	400.0	400.0	1	1	1	153.53535	150.79532	1	0.212	-0.46	-5.528	-5.561	111.0
-5555.5557	-400.0	1	1	400.0	400.0	1	1	1	153.53535	150.79532	1	0.212	-0.46	-5.518	-5.561	111.0
-5555.5557	-400.0	1	1	400.0	400.0	1	1	1	153.53535	150.79532	1	0.212	-0.46	-5.529	-5.561	111.0
-5555.5557	-400.0	1	1	400.0	400.0	1	1	1	153.53535	150.79532	1	0.212	-0.461	-5.571	-5.561	111.0
-5555.5557	-400.0	1	1	400.0	400.0	1	1	1	153.53535	150.79532	1	0.212	-0.46	-5.557	-5.561	111.0
-5555.5557	-400.0	1	1	400.0	400.0	1	1	1	153.53535	150.79532	1	0.212	-0.46	-5.476	-5.561	111.0
-5555.5557	-400.0	1	1	400.0	400.0	1	1	1	153.53535	150.79532	1	0.212	-0.461	-5.557	-5.561	111.0
-5555.5557	-400.0	1	1	400.0	400.0	1	1	1	153.53535	150.79532	1	0.212	-0.46	-5.543	-5.561	111.0
-5555.5557	-400.0	1	1	400.0	400.0	1	1	1	153.53535	150.79532	1	0.212	-0.461	-5.58	-5.561	111.0
-5555.5557	-400.0	1	1	400.0	400.0	1	1	1	153.53535	150.79532	1	0.212	-0.461	-5.564	-5.561	111.0
-5555.5557	-400.0	1	1	400.0	400.0	1	1	1	153.53535	150.79532	1	0.212	-0.461	-5.571	-5.561	111.0
-5555.5557	-400.0	1	1	400.0	400.0	1	1	1	153.53535	150.79532	1	0.212	-0.461	-5.709	-5.561	111.0
-5555.5557	-400.0	1	1	400.0	400.0	1	1	1	153.53535	150.79532	1	0.212	-0.46	-5.554	-5.561	111.0
-5555.5557	-400.0	1	1	400.0	400.0	1	1	1	153.53535	150.79532	1	0.212	-0.46	-5.54	-5.561	111.0
-5555.5557	-400.0	1	1	400.0	400.0	1	1	1	153.53535	150.79532	1	0.212	-0.46	-5.529	-5.561	111.0
-5555.5557	-400.0	1	1	400.0	400.0	1	1	1	153.53535	150.79532	1	0.212	-0.461	-5.579	-5.561	111.0
-5555.5557	-400.0	1	1	400.0	400.0	1	1	1	153.53535	150.79532	1	0.212	-0.46	-5.545	-5.561	111.0
-5555.5557	-400.0	1	1	400.0	400.0	1	1	1	153.53535	150.79532	1	0.212	-0.461	-5.559	-5.561	111.0
-5555.5557	-400.0	1	1	400.0	400.0	1	1	1	153.53535	150.79532	1	0.212	-0.461	-5.558	-5.561	111.0
-5555.5557	-400.0	1	1	400.0	400.0	1	1	1	153.53535	150.79532	1	0.212	-0.461	-5.688	-5.561	111.0
-5555.5557	-400.0	1	1	400.0	400.0	1	1	1	153.53535	150.79532	1	0.212	-0.46	-5.545	-5.561	111.0
-5555.5557	-400.0	1	1	400.0	400.0	1	1	1	153.53535	150.79532	1	0.212	-0.46	-5.553	-5.561	111.0
-5555.5557	-400.0	1	1	400.0	400.0	1	1	1	153.53535	150.79532	1	0.212	-0.46	-5.527	-5.561	111.0
-5555.5557	-400.0	1	1	400.0	400.0	1	1	1	153.53535	150.79532	1	0.212	-0.461	-5.618	-5.561	111.0
-5555.5557	-400.0	1	1	400.0	400.0	1	1	1	153.53535	150.79532	1	0.212	-0.461	-5.578	-5.561	111.0
-5555.5557	-400.0	1	1	400.0	400.0	1	1	1	153.53535	150.79532	1	0.212	-0.461	-5.58	-5.561	111.0
-5555.5557	-400.0	1	1	400.0	400.0	1	1	1	153.53535	150.79532	1	0.212	-0.46	-5.554	-5.561	111.0
-5555.5557	-400.0	1	1	400.0	400.0	1	1	1	153.53535	150.79532	1	0.212	-0.461	-5.703	-5.561	111.0
-5555.5557	-400.0	1	1	400.0	400.0	1	1	1	153.53535	150.79532	1	0.212	-0.46	-5.531	-5.561	111.0
-5555.5557	-400.0	1	1	400.0	400.0	1	1	1	153.53535	150.79532	1	0.212	-0.461	-5.581	-5.561	111.0
-5555.5557	-400.0	1	1	400.0	400.0	1	1	1	153.53535	150.79532	1	0.212	-0.46	-5.491	-5.561	111.0
-5555.5557	-400.0	1	1	400.0	400.0	1	1	1	153.53535	150.79532	1	0.212	-0.46	-5.522	-5.561	111.0
-5555.5557	-400.0	1	1	400.0	400.0	1	1	1	153.53535	150.79532	1	0.212	-0.461	-5.579	-5.561	111.0
-5555.5557	-400.0	1	1	400.0	400.0	1	1	1	153.53535	150.79532	1	0.212	-0.461	-5.562	-5.561	111.0
-5555.5557	-400.0	1	1	400.0	400.0	1	1	1	153.53535	150.79532	1	0.212	-0.46	-5.556	-5.561	111.0
-5555.5557	-400.0	1	1	400.0	400.0	1	1	1	153.53535	150.79532	1	0.212	-0.461	-5.566	-5.561	111.0
-5555.5557	-400.0	1	1	400.0	400.0	1	1	1	153.53535	150.79532	1	0.212	-0.461	-5.575	-5.561	111.0
-5555.5557	-400.0	1	1	400.0	400.0	1	1	1	153.53535	150.79532	1	0.212	-0.461	-5.581	-5.561	111.0
-5555.5557	-400.0	1	1	400.0	400.0	1	1	1	153.53535	150.79532	1	0.212	-0.46	-5.547	-5.561	111.0
-5555.5557	-400.0	1	1	400.0	400.0	1	1	1	153.53535	150.79532	1	0.212	-0.461	-5.571	-5.561	111.0
-5555.5557	-400.0	1	1	400.0	400.0	1	1	1	153.53535	150.79532	1	0.212	-0.461	-5.571	-5.561	111.0
-5555.5557	-400.0	1	1	400.0	400.0	1	1	1	153.53535	150.79532	1	0.212	-0.461	-5.575	-5.561	111.0
-5555.5557	-400.0	1	1	400.0	400.0	1	1	1	153.53535	150.79532	1	0.212	-0.461	-5.595	-5.561	111.0
-5555.5557	-400.0	1	1	400.0	400.0	1	1	1	153.53535	150.79532	1	0.212	-0.461	-5.571	-5.561	111.0
-5555.5557	-400.0	1	1	400.0	400.0	1	1	1	153.53535	150.79532	1	0.212	-0.461	-5.558	-5.561	111.0
-5555.5557	-400.0	1	1	400.0	400.0	1	1	1	153.53535	150.79532	1	0.212	-0.461	-5.559	-5.561	111.0
-5555.5557	-400.0	1	1	400.0	400.0	1	1	1	153.53535	150.79532	1	0.212	-0.461	-5.582	-5.561	111.0
-5555.5557	-400.0	1	1	400.0	400.0	1	1	1	153.53535	150.79532	1	0.212	-0.46	-5.546	-5.561	111.0
-5555.5557	-400.0	1	1	400.0	400.0	1	1	1	153.53535	150.79532	1	0.212	-0.461	-5.578	-5.561	111.0
-5555.5557	-400.0	1	1	400.0	400.0	1	1	1	153.53535	150.79532	1	0.212	-0.461	-5.566	-5.561	111.0
-5555.5557	-400.0	1	1	400.0	400.0	1	1	1	153.53535	150.79532	1	0.212	-0.46	-5.544	-5.561	111.0
-5555.5557	-400.0	1	1	400.0	400.0	1	1	1	153.53535	150.79532	1	0.212	-0.461	-5.582	-5.561	111.0
-5555.5557	-400.0	1	1	400.0	400.0	1	1	1	153.53535	150.79532	1	0.212	-0.46	-5.548	-5.561	111.0
-5555.5557	-400.0	1	1	400.0	400.0	1	1	1	153.53535	150.79532	1	0.212	-0.46	-5.406	-5.561	111.0
-5555.5557	-400.0	1	1	400.0	400.0	1	1	1	153.53535	150.79532	1	0.212	-0.46	-5.539	-5.561	111.0
-5555.5557	-400.0	1	1	400.0	400.0	1	1	1	153.53535	150.79532	1	0.212	-0.461	-5.566	-5.561	111.0
-5555.5557	-400.0	1	1	400.0	400.0	1	1	1	153.53535	150.79532	1	0.212	-0.46	-5.531	-5.561	111.0
-5555.5557	-400.0	1	1	400.0	400.0	1	1	1	153.53535	150.79532	1	0.212	-0.46	-5.546	-5.561	111.0
-5555.5557	-400.0	1	1	400.0	400.0	1	1	1	153.53535	150.79532	1	0.212	-0.461	-5.568	-5.561	111.0
-5555.5557	-400.0	1	1	400.0	400.0	1	1	1	153.53535	150.79532	1	0.212	-0.46	-5.551	-5.561	111.0
-5555.5557	-400.0	1	1	400.0	400.0	1	1	1	153.53535	150.79532	1	0.212	-0.46	-5.538	-5.561	111.0
-5555.5557	-400.0	1	1	400.0	400.0	1	1	1	153.53535	150.79532	1	0.212	-0.461	-5.563	-5.561	111.0
-5555.5557	-400.0	1	1	400.0	400.0	1	1	1	153.53535	150.79532	1	0.212	-0.461	-5.575	-5.561	111.0
-5555.5557	-400.0	1	1	400.0	400.0	1	1	1	153.53535	150.79532	1	0.212	-0.461	-5.591	-5.561	111.0
-5555.5557	-400.0	1	1	400.0	400.0	1	1	1	153.53535	150.79532	1	0.212	-0.461	-5.572	-5.561	111.0
-5555.5557	-400.0	1	1	400.0	400.0	1	1	1	153.53535	150.79532	1	0.212	-0.461	-5.56	-5.561	111.0
-5555.5557	-400.0	1	1	400.0	400.0	1	1	1	153.53535	150.79532	1	0.212	-0.46	-5.456	-5.561	111.0
-5555.5557	-400.0	1	1	400.0	400.0	1	1	1	153.53535	150.79532	1	0.212	-0.461	-5.565	-5.561	111.0
-5555.5557	-400.0	1	1	400.0	400.0	1	1	1	153.53535	150.79532	1	0.212	-0.46	-5.317	-5.561	111.0
-5555.5557	-400.0	1	1	400.0	400.0	1	1	1	153.53535	150.79532	1	0.212	-0.461	-5.548	-5.561	111.0
-5555.5557	-400.0	1	1	400.0	400.0	1	1	1	153.53535	150.79532	1	0.212	-0.461	-5.56	-5.561	111.0
-5555.5557	-400.0	1	1	400.0	400.0	1	1	1	153.53535	150.79532	1	0.212	-0.461	-5.584	-5.561	111.0
-5555.5557	-400.0	1	1	400.0	400.0	1	1	1	153.53535	150.79532	1	0.212	-0.461	-5.569	-5.561	111.0
-5555.5557	-400.0	1	1	400.0	400.0	1	1	1	153.53535	150.79532	1	0.212	-0.46	-5.515	-5.561	111.0
-5555.5557	-400.0	1	1	400.0	400.0	1	1	1	153.53535	150.79532	1	0.212	-0.461	-5.589	-5.561	111.0
-5555.5557	-400.0	1	1	400.0	400.0	1	1	1	153.53535	150.79532	1	0.212	-0.461	-5.59	-5.561	111.0
-5555.5557	-400.0	1	1	400.0	400.0	1	1	1	153.53535	150.79532	1	0.212	-0.461	-5.562	-5.561	111.0
-5555.5557	-400.0	1	1	400.0	400.0	1	1	1	153.53535	150.79532	1	0.212	-0.46	-5.555	-5.561	111.0
-5555.5557	-400.0	1	1	400.0	400.0	1	1	1	153.53535	150.79532	1	0.212	-0.46	-5.541	-5.561	111.0
-5555.5557	-400.0	1	1	400.0	400.0	1	1	1	153.53535	150.79532	1	0.212	-0.46	-5.538	-5.561	111.0
-5555.5557	-400.0	1	1	400.0	400.0	1	1	1	153.53535	150.79532	1	0.212	-0.461	-5.575	-5.561	111.0
-5555.5557	-400.0	1	1	400.0	400.0	1	1	1	153.53535	150.79532	1	0.212	-0.461	-5.57	-5.561	111.0
-5555.5557	-400.0	1	1	400.0	400.0	1	1	1	153.53535	150.79532	1	0.212	-0.461	-5.567	-5.561	111.0
-5555.5557	-400.0	1	1	400.0	400.0	1	1	1	153.53535	150.79532	1	0.212	-0.46	-5.539	-5.561	111.0
-5555.5557	-400.0	1	1	400.0	400.0	1	1	1	153.53535	150.79532	1	0.212	-0.461	-5.599	-5.561	111.0
-5555.5557	-400.0	1	1	400.0	400.0	1	1	1	153.53535	150.79532	1	0.212	-0.461	-5.574	-5.561	111.0
-5555.5557	-400.0	1	1	400.0	400.0	1	1	1	153.53535	150.79532	1	0.212	-0.461	-5.589	-5.561	111.0
-5555.5557	-400.0	1	1	400.0	400.0	1	1	1	153.53535	150.79532	1	0.212	-0.461	-5.564	-5.561	111.0
-5555.5557	-400.0	1	1	400.0	400.0	1	1	1	153.53535	150.79532	1	0.212	-0.461	-5.58	-5.561	111.0
-5555.5557	-400.0	1	1	400.0	400.0	1	1	1	153.53535	150.79532	1	0.212	-0.461	-5.586	-5.561	111.0
-5555.5557	-400.0	1	1	400.0	400.0	1	1	1	153.53535	150.79532	1	0.212	-0.46	-5.54	-5.561	111.0
-5555.5557	-400.0	1	1	400.0	400.0	1	1	1	153.53535	150.79532	1	0.212	-0.461	-5.56	-5.561	111.0
-5555.5557	-400.0	1	1	400.0	400.0	1	1	1	153.53535	150.79532	1	0.212	-0.46	-5.544	-5.561	111.0
0.0	0.0	1	1	400.0	400.0	1	1	1	153.53535	150.79532	0	0.212	-0.461	-5.569	-5.561	111.0
0.0	0.0	1	1	400.0	400.0	1	1	1	153.53535	150.79532	0	0.212	-0.46	-5.537	-5.561	111.0
0.0	0.0	1	1	400.0	400.0	1	1	1	153.53535	150.79532	0	0.212	-0.461	-5.572	-5.561	111.0
0.0	0.0	1	1	400.0	400.0	1	1	1	153.53535	150.79532	0	0.212	-0.458	-5.166	-5.168	111.0
0.0	0.0	1	1	400.0	400.0	1	1	1	153.53535	150.79532	0	0.212	-0.457	-5.413	-5.168	111.0
0.0	0.0	1	1	400.0	400.0	1	1	1	153.53535	150.79532	0	0.212	-0.449	-4.456	-4.463	111.0
0.0	0.0	1	1	400.0	400.0	1	1	1	153.53535	150.79532	0	0.212	-0.438	-4.114	-4.147	111.0
0.0	0.0	1	1	400.0	400.0	1	1	1	153.53535	150.79532	0	0.212	-0.429	-4.101	-4.147	111.0
0.0	0.0	1	1	400.0	400.0	1	1	1	153.53535	150.79532	0	0.213	-0.415	-3.568	-3.581	111.0
0.0	0.0	1	1	400.0	400.0	1	1	1	153.53535	150.79532	0	0.213	-0.401	-3.353	-3.328	111.0
0.0	0.0	1	1	400.0	400.0	1	1	1	153.53535	150.79532	0	0.213	-0.389	-3.394	-3.328	111.0
0.0	0.0	1	1	400.0	400.0	1	1	1	153.53535	150.79532	0	0.213	-0.373	-2.878	-2.874	111.0
0.0	0.0	1	1	400.0	400.0	1	1	1	153.53535	150.79532	0	0.213	-0.359	-2.847	-2.874	111.0
0.0	0.0	1	1	400.0	400.0	1	1	1	153.53535	150.79532	0	0.213	-0.346	-2.594	-2.671	111.0
0.0	0.0	1	1	400.0	400.0	1	1	1	153.53535	150.79532	0	0.214	-0.331	-2.278	-2.306	111.0
0.0	0.0	1	1	400.0	400.0	1	1	1	153.53535	150.79532	0	0.214	-0.317	-2.308	-2.306	111.0
0.0	0.0	1	1	400.0	400.0	1	1	1	153.53535	150.79532	0	0.214	-0.303	-2.0	-1.992	111.0
0.0	0.0	1	1	400.0	400.0	1	1	1	153.53535	150.79532	0	0.214	-0.289	-1.968	-1.85	111.0
0.0	0.0	1	1	400.0	400.0	1	1	1	153.53535	150.79532	0	0.214	-0.275	-1.821	-1.85	111.0
0.0	0.0	1	1	400.0	400.0	1	1	1	153.53535	150.79532	0	0.214	-0.261	-1.531	-1.598	111.0
0.0	0.0	1	1	400.0	400.0	1	1	1	153.53535	150.79532	0	0.214	-0.248	-1.539	-1.485	111.0
0.0	0.0	1	1	400.0	400.0	1	1	1	153.53535	150.79532	0	0.214	-0.236	-1.478	-1.485	111.0
0.0	0.0	1	1	400.0	400.0	1	1	1	153.53535	150.79532	0	0.215	-0.224	-1.32	-1.282	111.0
0.0	0.0	1	1	400.0	400.0	1	1	1	153.53535	150.79532	0	0.215	-0.212	-1.177	-1.282	111.0
0.0	0.0	1	1	400.0	400.0	1	1	1	153.53535	150.79532	0	0.215	-0.2	-1.209	-1.191	111.0
0.0	0.0	1	1	400.0	400.0	1	1	1	153.53535	150.79532	0	0.215	-0.19	-1.067	-1.029	111.0
0.0	0.0	1	1	400.0	400.0	1	1	1	153.53535	150.79532	0	0.215	-0.18	-1.002	-1.029	111.0
0.0	0.0	1	1	400.0	400.0	1	1	1	153.53535	150.79532	0	0.215	-0.17	-0.915	-0.888	111.0
0.0	0.0	1	1	400.0	400.0	1	1	1	153.53535	150.79532	0	0.215	-0.161	-0.976	-0.888	111.0
0.0	0.0	1	1	400.0	400.0	1	1	1	153.53535	150.79532	0	0.215	-0.152	-0.836	-0.825	111.0
0.0	0.0	1	1	400.0	400.0	1	1	1	153.53535	150.79532	0	0.215	-0.142	-0.697	-0.712	111.0
0.0	0.0	1	1	400.0	400.0	1	1	1	153.53535	150.79532	0	0.215	-0.134	-0.752	-0.712	111.0
0.0	0.0	1	1	400.0	400.0	1	1	1	153.53535	150.79532	0	0.215	-0.126	-0.574	-0.662	111.0
0.0	0.0	1	1	400.0	400.0	1	1	1	153.53535	150.79532	0	0.215	-0.118	-0.595	-0.571	111.0
0.0	0.0	1	1	400.0	400.0	1	1	1	153.53535	150.79532	0	0.215	-0.112	-0.579	-0.571	111.0
0.0	0.0	1	1	400.0	400.0	1	1	1	153.53535	150.79532	0	0.215	-0.106	-0.528	-0.531	111.0
0.0	0.0	1	1	400.0	400.0	1	1	1	153.53535	150.79532	0	0.215	-0.1	-0.552	-0.531	111.0
0.0	0.0	1	1	400.0	400.0	1	1	1	153.53535	150.79532	0	0.215	-0.094	-0.474	-0.458	111.0
0.0	0.0	1	1	400.0	400.0	1	1	1	153.53535	150.79532	0	0.215	-0.088	-0.462	-0.396	111.0
0.0	0.0	1	1	400.0	400.0	1	1	1	153.53535	150.79532	0	0.215	-0.082	-0.417	-0.396	111.0
0.0	0.0	1	1	400.0	400.0	1	1	1	153.53535	150.79532	0	0.215	-0.077	-0.357	-0.368	111.0
0.0	0.0	1	1	400.0	400.0	1	1	1	153.53535	150.79532	0	0.215	-0.073	-0.337	-0.317	111.0
0.0	0.0	1	1	400.0	400.0	1	1	1	153.53535	150.79532	0	0.215	-0.069	-0.283	-0.317	111.0
0.0	0.0	1	1	400.0	400.0	1	1	1	153.53535	150.79532	0	0.215	-0.064	-0.25	-0.295	111.0
0.0	0.0	1	1	400.0	400.0	1	1	1	153.53535	150.79532	0	0.215	-0.06	-0.284	-0.254	111.0
0.0	0.0	1	1	400.0	400.0	1	1	1	153.53535	150.79532	0	0.215	-0.057	-0.262	-0.254	111.0
0.0	0.0	1	1	400.0	400.0	1	1	1	153.53535	150.79532	0	0.215	-0.053	-0.251	-0.236	111.0
0.0	0.0	1	1	400.0	400.0	1	1	1	153.53535	150.79532	0	0.215	-0.049	-0.205	-0.236	111.0
0.0	0.0	1	1	400.0	400.0	1	1	1	153.53535	150.79532	0	0.215	-0.045	-0.209	-0.204	111.0
0.0	0.0	1	1	400.0	400.0	1	1	1	153.53535	150.79532	0	0.215	-0.041	-0.142	-0.189	111.0
0.0	0.0	1	1	400.0	400.0	1	1	1	153.53535	150.79532	0	0.215	-0.038	-0.169	-0.189	111.0
0.0	0.0	1	1	400.0	400.0	1	1	1	153.53535	150.79532	0	0.215	-0.036	-0.155	-0.163	111.0
0.0	0.0	1	1	400.0	400.0	1	1	1	153.53535	150.79532	0	0.215	-0.034	-0.128	-0.141	111.0
0.0	0.0	1	1	400.0	400.0	1	1	1	153.53535	150.79532	0	0.215	-0.032	-0.139	-0.141	111.0
0.0	0.0	1	1	400.0	400.0	1	1	1	153.53535	150.79532	0	0.215	-0.03	-0.146	-0.131	111.0
0.0	0.0	1	1	400.0	400.0	1	1	1	153.53535	150.79532	0	0.215	-0.028	-0.12	-0.131	111.0
0.0	0.0	1	1	400.0	400.0	1	1	1	153.53535	150.79532	0	0.215	-0.026	-0.103	-0.113	111.0
0.0	0.0	1	1	400.0	400.0	1	1	1	153.53535	150.79532	0	0.215	-0.024	-0.024	-0.105	111.0
0.0	0.0	1	1	400.0	400.0	1	1	1	153.53535	150.79532	0	0.215	-0.022	-0.043	-0.105	111.0
0.0	0.0	1	1	400.0	400.0	1	1	1	153.53535	150.79532	0	0.215	-0.02	-0.109	-0.09	111.0
0.0	0.0	1	1	400.0	400.0	1	1	1	153.53535	150.79532	0	0.215	-0.02	-0.085	-0.084	111.0
0.0	0.0	1	1	400.0	400.0	1	1	1	153.53535	150.79532	0	0.215	-0.02	-0.088	-0.084	111.0
0.0	0.0	1	1	400.0	400.0	1	1	1	153.53535	150.79532	0	0.215	-0.02	-0.066	-0.072	111.0
0.0	0.0	1	1	400.0	400.0	1	1	1	153.53535	150.79532	0	0.215	-0.02	-0.069	-0.072	111.0
0.0	0.0	1	1	400.0	400.0	1	1	1	153.53535	150.79532	0	0.215	-0.02	-0.076	-0.062	111.0
0.0	0.0	1	1	400.0	400.0	1	1	1	153.53535	150.79532	0	0.215	-0.02	-0.093	-0.058	111.0
0.0	0.0	1	1	400.0	400.0	1	1	1	153.53535	150.79532	0	0.215	-0.02	-0.106	-0.058	111.0
0.0	0.0	1	1	400.0	400.0	1	1	1	153.53535	150.79532	0	0.215	-0.02	-0.021	-0.049	111.0
0.0	0.0	1	1	400.0	400.0	1	1	1	153.53535	150.79532	0	0.215	-0.02	-0.16	-0.046	111.0
0.0	0.0	1	1	400.0	400.0	1	1	1	153.53535	150.79532	0	0.215	-0.02	-0.058	-0.046	111.0
0.0	0.0	1	1	400.0	400.0	1	1	1	153.53535	150.79532	0	0.215	-0.02	-0.047	-0.039	111.0
0.0	0.0	1	1	400.0	400.0	1	1	1	153.53535	150.79532	0	0.215	-0.02	-0.046	-0.039	111.0
0.0	0.0	1	1	400.0	400.0	1	1	1	153.53535	150.79532	0	0.215	-0.019	-0.046	-0.037	111.0
0.0	0.0	1	1	400.0	400.0	1	1	1	153.53535	150.79532	0	0.215	-0.018	-0.026	-0.031	111.0
0.0	0.0	1	1	400.0	400.0	1	1	1	153.53535	150.79532	0	0.215	-0.017	-0.007	-0.031	111.0
0.0	0.0	1	1	400.0	400.0	1	1	1	153.53535	150.79532	0	0.215	-0.016	-0.001	-0.027	111.0
0.0	0.0	1	1	400.0	400.0	1	1	1	153.53535	150.79532	0	0.215	-0.015	0.002	-0.025	111.0
0.0	0.0	1	1	400.0	400.0	1	1	1	153.53535	150.79532	0	0.215	-0.014	-0.02	-0.025	111.0
0.0	0.0	1	1	400.0	400.0	1	1	1	153.53535	150.79532	0	0.215	-0.014	-0.023	-0.021	111.0
0.0	0.0	1	1	400.0	400.0	1	1	1	153.53535	150.79532	0	0.215	-0.013	-0.067	-0.021	111.0
0.0	0.0	1	1	400.0	400.0	1	1	1	153.53535	150.79532	0	0.215	-0.013	-0.038	-0.02	111.0
0.0	0.0	1	1	400.0	400.0	1	1	1	153.53535	150.79532	0	0.215	-0.013	-0.013	-0.017	111.0
0.0	0.0	1	1	400.0	400.0	1	1	1	153.53535	150.79532	0	0.215	-0.012	-0.039	-0.017	111.0
0.0	0.0	1	1	400.0	400.0	1	1	1	153.53535	150.79532	0	0.215	-0.011	-0.054	-0.015	111.0
0.0	0.0	1	1	400.0	400.0	1	1	1	153.53535	150.79532	0	0.215	-0.01	-0.03	-0.013	111.0
0.0	0.0	1	1	400.0	400.0	1	1	1	153.53535	150.79532	0	0.215	-0.009	-0.016	-0.013	111.0
0.0	0.0	1	1	400.0	400.0	1	1	1	153.53535	150.79532	0	0.215	-0.009	-0.027	-0.011	111.0
0.0	0.0	1	1	400.0	400.0	1	1	1	153.53535	150.79532	0	0.215	-0.009	-0.025	-0.011	111.0
0.0	0.0	1	1	400.0	400.0	1	1	1	153.53535	150.79532	0	0.215	-0.008	-0.068	-0.01	111.0
0.0	0.0	1	1	400.0	400.0	1	1	1	153.53535	150.79532	0	0.215	-0.007	-0.008	-0.009	111.0
0.0	0.0	1	1	400.0	400.0	1	1	1	153.53535	150.79532	0	0.215	-0.007	-0.028	-0.009	111.0
0.0	0.0	1	1	400.0	400.0	1	1	1	153.53535	150.79532	0	0.215	-0.005	0.011	-0.008	111.0
0.0	0.0	1	1	400.0	400.0	1	1	1	153.53535	150.79532	0	0.215	-0.003	0.003	-0.007	111.0
0.0	0.0	1	1	400.0	400.0	1	1	1	153.53535	150.79532	0	0.215	-0.001	0.021	-0.007	111.0
0.0	0.0	1	1	400.0	400.0	1	1	1	153.53535	150.79532	0	0.215	0.0	-0.001	-0.006	111.0
0.0	0.0	1	1	400.0	400.0	1	1	1	153.53535	150.79532	0	0.215	0.0	0.033	-0.006	111.0
0.0	0.0	1	1	400.0	400.0	1	1	1	153.53535	150.79532	0	0.215	0.0	0.082	-0.005	111.0
0.0	0.0	1	1	400.0	400.0	1	1	1	153.53535	150.79532	0	0.215	0.0	0.014	-0.005	111.0
0.0	0.0	1	1	400.0	400.0	1	1	1	153.53535	150.79532	0	0.215	0.0	0.028	-0.005	111.0
0.0	0.0	1	1	400.0	400.0	1	1	1	153.53535	150.79532	0	0.215	0.0	-0.01	-0.004	111.0
0.0	0.0	1	1	400.0	400.0	1	1	1	153.53535	150.79532	0	0.215	-0.001	-0.012	-0.003	111.0
0.0	0.0	1	1	400.0	400.0	1	1	1	153.53535	150.79532	0	0.215	-0.001	-0.026	-0.003	111.0
0.0	0.0	1	1	400.0	400.0	1	1	1	153.53535	150.79532	0	0.215	-0.001	-0.039	-0.003	111.0
0.0	0.0	1	1	400.0	400.0	1	1	1	153.53535	150.79532	0	0.215	-0.001	-0.014	-0.003	111.0
0.0	0.0	1	1	400.0	400.0	1	1	1	153.53535	150.79532	0	0.215	0.0	0.021	-0.002	111.0
0.0	0.0	1	1	400.0	400.0	1	1	1	153.53535	150.79532	0	0.215	-0.001	-0.051	-0.002	111.0
0.0	0.0	1	1	400.0	400.0	1	1	1	153.53535	150.79532	0	0.215	0.0	0.025	-0.002	111.0
0.0	0.0	1	1	400.0	400.0	1	1	1	153.53535	150.79532	0	0.215	0.0	0.002	-0.001	111.0
0.0	0.0	1	1	400.0	400.0	1	1	1	153.53535	150.79532	0	0.215	-0.001	-0.046	-0.001	111.0
0.0	0.0	1	1	400.0	400.0	1	1	1	153.53535	150.79532	0	0.215	-0.001	-0.018	-0.001	111.0
0.0	0.0	1	1	400.0	400.0	1	1	1	153.53535	150.79532	0	0.215	0.0	0.022	-0.001	111.0
0.0	0.0	1	1	400.0	400.0	1	1	1	153.53535	150.79532	0	0.215	-0.001	-0.016	-0.001	111.0
0.0	0.0	1	1	400.0	400.0	1	1	1	153.53535	150.79532	0	0.215	0.0	0.052	-0.001	111.0
0.0	0.0	1	1	400.0	400.0	1	1	1	153.53535	150.79532	0	0.215	-0.001	-0.017	0.0	111.0
0.0	0.0	1	1	400.0	400.0	1	1	1	153.53535	150.79532	0	0.215	0.0	0.013	0.0	111.0
0.0	0.0	1	1	400.0	400.0	1	1	1	153.53535	150.79532	0	0.215	0.0	0.032	0.0	111.0
0.0	0.0	1	1	400.0	400.0	1	1	1	153.53535	150.79532	0	0.215	-0.001	-0.04	0.0	111.0
0.0	0.0	1	1	400.0	400.0	1	1	1	153.53535	150.79532	0	0.215	-0.001	-0.031	0.0	111.0
0.0	0.0	1	1	400.0	400.0	1	1	1	153.53535	150.79532	0	0.215	0.0	-0.009	0.0	111.0
0.0	0.0	1	1	400.0	400.0	1	1	1	153.53535	150.79532	0	0.215	0.0	0.1	0.0	111.0
0.0	0.0	1	1	400.0	400.0	1	1	1	153.53535	150.79532	0	0.215	0.0	0.0	0.0	111.0
0.0	0.0	1	1	400.0	400.0	1	1	1	153.53535	150.79532	0	0.215	0.0	0.021	0.0	111.0
0.0	0.0	1	1	400.0	400.0	1	1	1	153.53535	150.79532	0	0.215	-0.001	-0.021	0.0	111.0
0.0	0.0	1	1	400.0	400.0	1	1	1	153.53535	150.79532	0	0.215	0.0	0.018	0.0	111.0
0.0	0.0	1	1	400.0	400.0	1	1	1	153.53535	150.79532	0	0.215	0.0	0.046	0.0	111.0
0.0	0.0	1	1	400.0	400.0	1	1	1	153.53535	150.79532	0	0.215	0.0	-0.006	0.0	111.0
0.0	0.0	1	1	400.0	400.0	1	1	1	153.53535	150.79532	0	0.215	-0.001	-0.016	0.0	111.0
0.0	0.0	1	1	400.0	400.0	1	1	1	153.53535	150.79532	0	0.215	0.0	0.002	0.0	111.0
0.0	0.0	1	1	400.0	400.0	1	1	1	153.53535	150.79532	0	0.215	0.0	0.016	0.0	111.0
0.0	0.0	1	1	400.0	400.0	1	1	1	153.53535	150.79532	0	0.215	-0.001	-0.014	0.0	111.0
0.0	0.0	1	1	400.0	400.0	1	1	1	153.53535	150.79532	0	0.215	-0.001	-0.012	0.0	111.0
0.0	0.0	1	1	400.0	400.0	1	1	1	153.53535	150.79532	0	0.215	0.0	-0.008	0.0	111.0
0.0	0.0	1	1	400.0	400.0	1	1	1	153.53535	150.79532	0	0.215	-0.001	-0.029	0.0	111.0
0.0	0.0	1	1	400.0	400.0	1	1	1	153.53535	150.79532	0	0.215	0.0	0.021	0.0	111.0
0.0	0.0	1	1	400.0	400.0	1	1	1	153.53535	150.79532	0	0.215	0.0	-0.003	0.0	111.0
0.0	0.0	1	1	400.0	400.0	1	1	1	153.53535	150.79532	0	0.215	0.0	0.018	0.0	111.0
0.0	0.0	1	1	400.0	400.0	1	1	1	153.53535	150.79532	0	0.215	0.0	-0.004	0.0	111.0
0.0	0.0	1	1	400.0	400.0	1	1	1	153.53535	150.79532	0	0.215	0.0	0.163	0.0	111.0
0.0	0.0	1	1	400.0	400.0	1	1	1	153.53535	150.79532	0	0.215	0.0	0.015	0.0	111.0
0.0	0.0	1	1	400.0	400.0	1	1	1	153.53535	150.79532	0	0.215	0.0	0.016	0.0	111.0
0.0	0.0	1	1	400.0	400.0	1	1	1	153.53535	150.79532	0	0.215	0.0	0.047	0.0	111.0
0.0	0.0	1	1	400.0	400.0	1	1	1	153.53535	150.79532	0	0.215	-0.001	-0.012	0.0	111.0
0.0	0.0	1	1	400.0	400.0	1	1	1	153.53535	150.79532	0	0.215	0.0	0.061	0.0	111.0
0.0	0.0	1	1	400.0	400.0	1	1	1	153.53535	150.79532	0	0.215	0.0	0.006	0.0	111.0
0.0	0.0	1	1	400.0	400.0	1	1	1	153.53535	150.79532	0	0.215	-0.001	-0.017	0.0	111.0
0.0	0.0	1	1	400.0	400.0	1	1	1	153.53535	150.79532	0	0.215	0.0	-0.006	0.0	111.0
0.0	0.0	1	1	400.0	400.0	1	1	1	153.53535	150.79532	0	0.215	0.0	0.013	0.0	111.0
0.0	0.0	1	1	400.0	400.0	1	1	1	153.53535	150.79532	0	0.215	-0.001	-0.027	0.0	111.0
0.0	0.0	1	1	400.0	400.0	1	1	1	153.53535	150.79532	0	0.215	0.0	0.061	0.0	111.0
0.0	0.0	1	1	400.0	400.0	1	1	1	153.53535	150.79532	0	0.215	0.0	-0.009	0.0	111.0
0.0	0.0	1	1	400.0	400.0	1	1	1	153.53535	150.79532	0	0.215	0.0	0.003	0.0	111.0
0.0	0.0	1	1	400.0	400.0	1	1	1	153.53535	150.79532	0	0.215	0.0	0.018	0.0	111.0
0.0	0.0	1	1	400.0	400.0	1	1	1	153.53535	150.79532	0	0.215	-0.001	-0.026	0.0	111.0
0.0	0.0	1	1	400.0	400.0	1	1	1	153.53535	150.79532	0	0.215	0.0	0.048	0.0	111.0
0.0	0.0	1	1	400.0	400.0	1	1	1	153.53535	150.79532	0	0.215	-0.001	-0.033	0.0	111.0
0.0	0.0	1	1	400.0	400.0	1	1	1	153.53535	150.79532	0	0.215	0.0	0.009	0.0	111.0
0.0	0.0	1	1	400.0	400.0	1	1	1	153.53535	150.79532	0	0.215	0.0	-0.001	0.0	111.0
0.0	0.0	1	1	400.0	400.0	1	1	1	153.53535	150.79532	0	0.215	0.0	0.012	0.0	111.0
0.0	0.0	1	1	400.0	400.0	1	1	1	153.53535	150.79532	0	0.215	0.0	0.003	0.0	111.0
0.0	0.0	1	1	400.0	400.0	1	1	1	153.53535	150.79532	0	0.215	-0.001	-0.127	0.0	111.0
0.0	0.0	1	1	400.0	400.0	1	1	1	153.53535	150.79532	0	0.215	0.0	-0.009	0.0	111.0
0.0	0.0	1	1	400.0	400.0	1	1	1	153.53535	150.79532	0	0.215	0.0	0.006	0.0	111.0
0.0	0.0	1	1	400.0	400.0	1	1	1	153.53535	150.79532	0	0.215	-0.001	-0.018	0.0	111.0
0.0	0.0	1	1	400.0	400.0	1	1	1	153.53535	150.79532	0	0.215	0.0	0.009	0.0	111.0
0.0	0.0	1	1	400.0	400.0	1	1	1	153.53535	150.79532	0	0.215	0.0	0.006	0.0	111.0
0.0	0.0	1	1	400.0	400.0	1	1	1	153.53535	150.79532	0	0.215	0.0	0.007	0.0	111.0
0.0	0.0	1	1	400.0	400.0	1	1	1	153.53535	150.79532	0	0.215	-0.001	-0.026	0.0	111.0
0.0	0.0	1	1	400.0	400.0	1	1	1	153.53535	150.79532	0	0.215	0.0	-0.006	0.0	111.0
0.0	0.0	1	1	400.0	400.0	1	1	1	153.53535	150.79532	0	0.215	0.0	-0.009	0.0	111.0
0.0	0.0	1	1	400.0	400.0	1	1	1	153.53535	150.79532	0	0.215	0.0	0.041	0.0	111.0
0.0	0.0	1	1	400.0	400.0	1	1	1	153.53535	150.79532	0	0.215	0.0	-0.01	0.0	111.0
0.0	0.0	1	1	400.0	400.0	1	1	1	153.53535	150.79532	0	0.215	0.0	0.087	0.0	111.0
0.0	0.0	1	1	400.0	400.0	1	1	1	153.53535	150.79532	0	0.215	0.0	0.052	0.0	111.0
0.0	0.0	1	1	400.0	400.0	1	1	1	153.53535	150.79532	0	0.215	0.0	0.001	0.0	111.0
0.0	0.0	1	1	400.0	400.0	1	1	1	153.53535	150.79532	0	0.215	0.0	0.021	0.0	111.0
0.0	0.0	1	1	400.0	400.0	1	1	1	153.53535	150.79532	0	0.215	-0.001	-0.035	0.0	111.0
0.0	0.0	1	1	400.0	400.0	1	1	1	153.53535	150.79532	0	0.215	0.0	-0.003	0.0	111.0
0.0	0.0	1	1	400.0	400.0	1	1	1	153.53535	150.79532	0	0.215	-0.001	-0.084	0.0	111.0
0.0	0.0	1	1	400.0	400.0	1	1	1	153.53535	150.79532	0	0.215	0.0	0.027	0.0	111.0
0.0	0.0	1	1	400.0	400.0	1	1	1	153.53535	150.79532	0	0.215	0.0	0.02	0.0	111.0
0.0	0.0	1	1	400.0	400.0	1	1	1	153.53535	150.79532	0	0.215	0.0	0.085	0.0	111.0
0.0	0.0	1	1	400.0	400.0	1	1	1	153.53535	150.79532	0	0.215	0.0	0.001	0.0	111.0
0.0	0.0	1	1	400.0	400.0	1	1	1	153.53535	150.79532	0	0.215	0.0	-0.001	0.0	111.0
0.0	0.0	1	1	400.0	400.0	1	1	1	153.53535	150.79532	0	0.215	0.0	0.051	0.0	111.0
0.0	0.0	1	1	400.0	400.0	1	1	1	153.53535	150.79532	0	0.215	0.0	0.018	0.0	111.0
0.0	0.0	1	1	400.0	400.0	1	1	1	153.53535	150.79532	0	0.215	0.0	0.009	0.0	111.0
0.0	0.0	1	1	400.0	400.0	1	1	1	153.53535	150.79532	0	0.215	0.0	0.005	0.0	111.0
0.0	0.0	1	1	400.0	400.0	1	1	1	153.53535	150.79532	0	0.215	0.0	0.004	0.0	111.0
0.0	0.0	1	1	400.0	400.0	1	1	1	153.53535	150.79532	0	0.215	0.0	-0.007	0.0	111.0
0.0	0.0	1	1	400.0	400.0	1	1	1	153.53535	150.79532	0	0.215	0.0	0.087	0.0	111.0
0.0	0.0	1	1	400.0	400.0	1	1	1	153.53535	150.79532	0	0.215	0.0	0.001	0.0	111.0
0.0	0.0	1	1	400.0	400.0	1	1	1	153.53535	150.79532	0	0.215	0.0	0.033	0.0	111.0
0.0	0.0	1	1	400.0	400.0	1	1	1	153.53535	150.79532	0	0.215	0.0	0.021	0.0	111.0
0.0	0.0	1	1	400.0	400.0	1	1	1	153.53535	150.79532	0	0.215	0.0	-0.009	0.0	111.0
0.0	0.0	1	1	400.0	400.0	1	1	1	153.53535	150.79532	0	0.215	0.0	0.034	0.0	111.0
0.0	0.0	1	1	400.0	400.0	1	1	1	153.53535	150.79532	0	0.215	-0.001	-0.048	0.0	111.0
0.0	0.0	1	1	400.0	400.0	1	1	1	153.53535	150.79532	0	0.215	0.0	0.029	0.0	111.0
0.0	0.0	1	1	400.0	400.0	1	1	1	153.53535	150.79532	0	0.215	0.0	0.049	0.0	111.0
0.0	0.0	1	1	400.0	400.0	1	1	1	153.53535	150.79532	0	0.215	0.0	-0.003	0.0	111.0
0.0	0.0	1	1	400.0	400.0	1	1	1	153.53535	150.79532	0	0.215	0.0	-0.004	0.0	111.0
0.0	0.0	1	1	400.0	400.0	1	1	1	153.53535	150.79532	0	0.215	0.0	-0.008	0.0	111.0
0.0	0.0	1	1	400.0	400.0	1	1	1	153.53535	150.79532	0	0.215	0.0	-0.002	0.0	111.0
0.0	0.0	1	1	400.0	400.0	1	1	1	153.53535	150.79532	0	0.215	-0.001	-0.029	0.0	111.0
0.0	0.0	1	1	400.0	400.0	1	1	1	153.53535	150.79532	0	0.215	-0.001	-0.016	0.0	111.0
0.0	0.0	1	1	400.0	400.0	1	1	1	153.53535	150.79532	0	0.215	0.0	-0.003	0.0	111.0
-4180.487	-300.99503	1	2	300.99503	400.0	0	1	2	153.53535	150.79532	1	0.215	0.0	0.01	0.0	111.0
-4180.487	-300.99503	1	2	300.99503	400.0	0	1	2	153.53535	150.79532	1	0.215	-0.001	-0.028	0.0	111.0
-4180.487	-300.99503	1	2	300.99503	400.0	0	1	2	153.53535	150.79532	1	0.215	0.0	0.014	-0.294	111.0
-4180.487	-300.99503	1	2	300.99503	400.0	0	1	2	153.53535	150.79532	1	0.215	-0.002	-0.272	-0.294	111.0
-4180.487	-300.99503	1	2	300.99503	400.0	0	1	2	153.53535	150.79532	1	0.215	-0.004	-0.477	-0.569	111.0
-4180.487	-300.99503	1	2	300.99503	400.0	0	1	2	153.53535	150.79532	1	0.215	-0.008	-0.55	-0.569	111.0
-4180.487	-300.99503	1	2	300.99503	400.0	0	1	2	153.53535	150.79532	1	0.215	-0.016	-1.066	-1.063	111.0
-4180.487	-300.99503	1	2	300.99503	400.0	0	1	2	153.53535	150.79532	1	0.215	-0.027	-1.513	-1.488	111.0
-4180.487	-300.99503	1	2	300.99503	400.0	0	1	2	153.53535	150.79532	1	0.215	-0.037	-1.57	-1.488	111.0
-4180.487	-300.99503	1	2	300.99503	400.0	0	1	2	153.53535	150.79532	1	0.215	-0.046	-1.569	-1.679	111.0
-4180.487	-300.99503	1	2	300.99503	400.0	0	1	2	153.53535	150.79532	1	0.215	-0.055	-1.729	-2.021	111.0
-4180.487	-300.99503	1	2	300.99503	400.0	0	1	2	153.53535	150.79532	1	0.215	-0.066	-1.977	-2.021	111.0
-4180.487	-300.99503	1	2	300.99503	400.0	0	1	2	153.53535	150.79532	1	0.215	-0.078	-2.238	-2.174	111.0
-4180.487	-300.99503	1	2	300.99503	400.0	0	1	2	153.53535	150.79532	1	0.215	-0.089	-2.244	-2.174	111.0
-4180.487	-300.99503	1	2	300.99503	400.0	0	1	2	153.53535	150.79532	1	0.215	-0.1	-2.412	-2.448	111.0
-4180.487	-300.99503	1	2	300.99503	400.0	0	1	2	153.53535	150.79532	1	0.215	-0.111	-2.55	-2.571	111.0
-4180.487	-300.99503	1	2	300.99503	400.0	0	1	2	153.53535	150.79532	1	0.215	-0.121	-2.554	-2.571	111.0
-4180.487	-300.99503	1	2	300.99503	400.0	0	1	2	153.53535	150.79532	1	0.214	-0.131	-2.757	-2.791	111.0
-4180.487	-300.99503	1	2	300.99503	400.0	0	1	2	153.53535	150.79532	1	0.214	-0.141	-2.873	-2.889	111.0
-4180.487	-300.99503	1	2	300.99503	400.0	0	1	2	153.53535	150.79532	1	0.214	-0.149	-2.866	-2.889	111.0
-4180.487	-300.99503	1	2	300.99503	400.0	0	1	2	153.53535	150.79532	1	0.214	-0.159	-3.03	-3.066	111.0
-4180.487	-300.99503	1	2	300.99503	400.0	0	1	2	153.53535	150.79532	1	0.214	-0.168	-3.078	-3.066	111.0
-4180.487	-300.99503	1	2	300.99503	400.0	0	1	2	153.53535	150.79532	1	0.214	-0.175	-2.881	-3.145	111.0
-4180.487	-300.99503	1	2	300.99503	400.0	0	1	2	153.53535	150.79532	1	0.214	-0.185	-3.278	-3.287	111.0
-4180.487	-300.99503	1	2	300.99503	400.0	0	1	2	153.53535	150.79532	1	0.214	-0.193	-3.308	-3.287	111.0
-4180.487	-300.99503	1	2	300.99503	400.0	0	1	2	153.53535	150.79532	1	0.214	-0.201	-3.343	-3.35	111.0
-4180.487	-300.99503	1	2	300.99503	400.0	0	1	2	153.53535	150.79532	1	0.214	-0.208	-3.53	-3.464	111.0
-4180.487	-300.99503	1	2	300.99503	400.0	0	1	2	153.53535	150.79532	1	0.214	-0.216	-3.452	-3.464	111.0
-4180.487	-300.99503	1	2	300.99503	400.0	0	1	2	153.53535	150.79532	1	0.214	-0.224	-3.572	-3.562	111.0
-4180.487	-300.99503	1	2	300.99503	400.0	0	1	2	153.53535	150.79532	1	0.214	-0.231	-3.761	-3.562	111.0
-4180.487	-300.99503	1	2	300.99503	400.0	0	1	2	153.53535	150.79532	1	0.214	-0.237	-3.596	-3.606	111.0
-4180.487	-300.99503	1	2	300.99503	400.0	0	1	2	153.53535	150.79532	1	0.214	-0.244	-3.665	-3.685	111.0
-4180.487	-300.99503	1	2	300.99503	400.0	0	1	2	153.53535	150.79532	1	0.214	-0.25	-3.656	-3.685	111.0
-4180.487	-300.99503	1	2	300.99503	400.0	0	1	2	153.53535	150.79532	1	0.214	-0.256	-3.709	-3.72	111.0
-4180.487	-300.99503	1	2	300.99503	400.0	0	1	2	153.53535	150.79532	1	0.214	-0.262	-3.767	-3.784	111.0
-4180.487	-300.99503	1	2	300.99503	400.0	0	1	2	153.53535	150.79532	1	0.214	-0.266	-3.767	-3.784	111.0
-4180.487	-300.99503	1	2	300.99503	400.0	0	1	2	153.53535	150.79532	1	0.214	-0.27	-3.794	-3.812	111.0
-4180.487	-300.99503	1	2	300.99503	400.0	0	1	2	153.53535	150.79532	1	0.214	-0.274	-3.834	-3.812	111.0
-4180.487	-300.99503	1	2	300.99503	400.0	0	1	2	153.53535	150.79532	1	0.214	-0.278	-3.795	-3.863	111.0
-4180.487	-300.99503	1	2	300.99503	400.0	0	1	2	153.53535	150.79532	1	0.214	-0.283	-3.89	-3.907	111.0
-4180.487	-300.99503	1	2	300.99503	400.0	0	1	2	153.53535	150.79532	1	0.214	-0.286	-3.897	-3.907	111.0
-4180.487	-300.99503	1	2	300.99503	400.0	0	1	2	153.53535	150.79532	1	0.214	-0.29	-3.935	-3.926	111.0
-4180.487	-300.99503	1	2	300.99503	400.0	0	1	2	153.53535	150.79532	1	0.214	-0.294	-3.962	-3.963	111.0
-4180.487	-300.99503	1	2	300.99503	400.0	0	1	2	153.53535	150.79532	1	0.214	-0.298	-3.959	-3.963	111.0
-4180.487	-300.99503	1	2	300.99503	400.0	0	1	2	153.53535	150.79532	1	0.214	-0.302	-3.939	-3.977	111.0
-4180.487	-300.99503	1	2	300.99503	400.0	0	1	2	153.53535	150.79532	1	0.214	-0.304	-4.02	-3.977	111.0
-4180.487	-300.99503	1	2	300.99503	400.0	0	1	2	153.53535	150.79532	1	0.214	-0.306	-4.02	-4.006	111.0
-4180.487	-300.99503	1	2	300.99503	400.0	0	1	2	153.53535	150.79532	1	0.214	-0.308	-3.973	-4.018	111.0
-4180.487	-300.99503	1	2	300.99503	400.0	0	1	2	153.53535	150.79532	1	0.214	-0.31	-4.046	-4.018	111.0
-4180.487	-300.99503	1	2	300.99503	400.0	0	1	2	153.53535	150.79532	1	0.214	-0.312	-4.043	-4.041	111.0
-4180.487	-300.99503	1	2	300.99503	400.0	0	1	2	153.53535	150.79532	1	0.214	-0.314	-4.058	-4.051	111.0
-4180.487	-300.99503	1	2	300.99503	400.0	0	1	2	153.53535	150.79532	1	0.214	-0.316	-3.908	-4.051	111.0
-4180.487	-300.99503	1	2	300.99503	400.0	0	1	2	153.53535	150.79532	1	0.213	-0.318	-4.093	-4.069	111.0
-4180.487	-300.99503	1	2	300.99503	400.0	0	1	2	153.53535	150.79532	1	0.213	-0.32	-4.039	-4.069	111.0
-4180.487	-300.99503	1	2	300.99503	400.0	0	1	2	153.53535	150.79532	1	0.213	-0.322	-4.15	-4.085	111.0
-4180.487	-300.99503	1	2	300.99503	400.0	0	1	2	153.53535	150.79532	1	0.213	-0.322	-4.077	-4.092	111.0
-4180.487	-300.99503	1	2	300.99503	400.0	0	1	2	153.53535	150.79532	1	0.213	-0.322	-4.062	-4.092	111.0
-4180.487	-300.99503	1	2	300.99503	400.0	0	1	2	153.53535	150.79532	1	0.213	-0.324	-4.143	-4.105	111.0
-4180.487	-300.99503	1	2	300.99503	400.0	0	1	2	153.53535	150.79532	1	0.213	-0.324	-4.057	-4.11	111.0
-4180.487	-300.99503	1	2	300.99503	400.0	0	1	2	153.53535	150.79532	1	0.213	-0.325	-4.069	-4.11	111.0
-4180.487	-300.99503	1	2	300.99503	400.0	0	1	2	153.53535	150.79532	1	0.213	-0.326	-4.116	-4.12	111.0
-4180.487	-300.99503	1	2	300.99503	400.0	0	1	2	153.53535	150.79532	1	0.213	-0.326	-4.109	-4.12	111.0
-4180.487	-300.99503	1	2	300.99503	400.0	0	1	2	153.53535	150.79532	1	0.213	-0.327	-4.123	-4.125	111.0
-4180.487	-300.99503	1	2	300.99503	400.0	0	1	2	153.53535	150.79532	1	0.213	-0.329	-4.139	-4.133	111.0
-4180.487	-300.99503	1	2	300.99503	400.0	0	1	2	153.53535	150.79532	1	0.213	-0.33	-4.168	-4.133	111.0
-4180.487	-300.99503	1	2	300.99503	400.0	0	1	2	153.53535	150.79532	1	0.213	-0.332	-4.151	-4.14	111.0
-4180.487	-300.99503	1	2	300.99503	400.0	0	1	2	153.53535	150.79532	1	0.213	-0.334	-4.226	-4.143	111.0
-4180.487	-300.99503	1	2	300.99503	400.0	0	1	2	153.53535	150.79532	1	0.213	-0.336	-4.117	-4.143	111.0
-4180.487	-300.99503	1	2	300.99503	400.0	0	1	2	153.53535	150.79532	1	0.213	-0.338	-4.135	-4.149	111.0
-4180.487	-300.99503	1	2	300.99503	400.0	0	1	2	153.53535	150.79532	1	0.213	-0.339	-4.176	-4.151	111.0
-4180.487	-300.99503	1	2	300.99503	400.0	0	1	2	153.53535	150.79532	1	0.213	-0.34	-4.126	-4.151	111.0
-4180.487	-300.99503	1	2	300.99503	400.0	0	1	2	153.53535	150.79532	1	0.213	-0.34	-4.105	-4.156	111.0
-4180.487	-300.99503	1	2	300.99503	400.0	0	1	2	153.53535	150.79532	1	0.213	-0.341	-4.192	-4.156	111.0
-4180.487	-300.99503	1	2	300.99503	400.0	0	1	2	153.53535	150.79532	1	0.213	-0.341	-4.153	-4.159	111.0
-4180.487	-300.99503	1	2	300.99503	400.0	0	1	2	153.53535	150.79532	1	0.213	-0.341	-4.129	-4.161	111.0
-4180.487	-300.99503	1	2	300.99503	400.0	0	1	2	153.53535	150.79532	1	0.213	-0.341	-4.134	-4.161	111.0
-4180.487	-300.99503	1	2	300.99503	400.0	0	1	2	153.53535	150.79532	1	0.213	-0.341	-4.151	-4.163	111.0
-4180.487	-300.99503	1	2	300.99503	400.0	0	1	2	153.53535	150.79532	1	0.213	-0.341	-4.151	-4.163	111.0
-4180.487	-300.99503	1	2	300.99503	400.0	0	1	2	153.53535	150.79532	1	0.213	-0.341	-4.168	-4.166	111.0
-4180.487	-300.99503	1	2	300.99503	400.0	0	1	2	153.53535	150.79532	1	0.213	-0.34	-4.104	-4.167	111.0
-4180.487	-300.99503	1	2	300.99503	400.0	0	1	2	153.53535	150.79532	1	0.213	-0.341	-4.124	-4.167	111.0
-4180.487	-300.99503	1	2	300.99503	400.0	0	1	2	153.53535	150.79532	1	0.213	-0.341	-4.162	-4.17	111.0
-4180.487	-300.99503	1	2	300.99503	400.0	0	1	2	153.53535	150.79532	1	0.213	-0.341	-4.139	-4.172	111.0
-4180.487	-300.99503	1	2	300.99503	400.0	0	1	2	153.53535	150.79532	1	0.213	-0.34	-4.073	-4.172	111.0
-4180.487	-300.99503	1	2	300.99503	400.0	0	1	2	153.53535	150.79532	1	0.213	-0.34	-4.106	-4.173	111.0
-4180.487	-300.99503	1	2	300.99503	400.0	0	1	2	153.53535	150.79532	1	0.213	-0.341	-4.156	-4.173	111.0
-4180.487	-300.99503	1	2	300.99503	400.0	0	1	2	153.53535	150.79532	1	0.213	-0.341	-4.159	-4.174	111.0
-4180.487	-300.99503	1	2	300.99503	400.0	0	1	2	153.53535	150.79532	1	0.213	-0.341	-4.177	-4.175	111.0
-4180.487	-300.99503	1	2	300.99503	400.0	0	1	2	153.53535	150.79532	1	0.213	-0.341	-4.133	-4.175	111.0
-4180.487	-300.99503	1	2	300.99503	400.0	0	1	2	153.53535	150.79532	1	0.213	-0.341	-4.179	-4.176	111.0
-4180.487	-300.99503	1	2	300.99503	400.0	0	1	2	153.53535	150.79532	1	0.213	-0.341	-4.167	-4.177	111.0
-4180.487	-300.99503	1	2	300.99503	400.0	0	1	2	153.53535	150.79532	1	0.213	-0.341	-4.177	-4.177	111.0
-4180.487	-300.99503	1	2	300.99503	400.0	0	1	2	153.53535	150.79532	1	0.213	-0.341	-4.171	-4.179	111.0
-4180.487	-300.99503	1	2	300.99503	400.0	0	1	2	153.53535	150.79532	1	0.213	-0.341	-4.139	-4.179	111.0
-4180.487	-300.99503	1	2	300.99503	400.0	0	1	2	153.53535	150.79532	1	0.213	-0.341	-4.144	-4.179	111.0
-4180.487	-300.99503	1	2	300.99503	400.0	0	1	2	153.53535	150.79532	1	0.213	-0.341	-4.174	-4.179	111.0
-4180.487	-300.99503	1	2	300.99503	400.0	0	1	2	153.53535	150.79532	1	0.213	-0.341	-4.28	-4.179	111.0
-4180.487	-300.99503	1	2	300.99503	400.0	1	1	2	153.53535	150.79532	1	0.213	-0.341	-4.116	-4.18	111.0
-4180.487	-300.99503	1	2	300.99503	400.0	1	1	2	153.53535	150.79532	1	0.213	-0.341	-4.194	-4.18	111.0
-4180.487	-300.99503	1	2	300.99503	400.0	1	1	2	153.53535	150.79532	1	0.213	-0.34	-4.046	-4.18	111.0
-4180.487	-300.99503	1	2	300.99503	400.0	1	1	2	153.53535	150.79532	1	0.213	-0.341	-4.151	-4.181	111.0
-4180.487	-300.99503	1	2	300.99503	400.0	1	1	2	153.53535	150.79532	1	0.213	-0.341	-4.142	-4.181	111.0
-4180.487	-300.99503	1	2	300.99503	400.0	1	1	2	153.53535	150.79532	1	0.213	-0.341	-4.206	-4.181	111.0
-4180.487	-300.99503	1	2	300.99503	400.0	1	1	2	153.53535	150.79532	1	0.213	-0.341	-4.188	-4.181	111.0
-4180.487	-300.99503	1	2	300.99503	400.0	1	1	2	153.53535	150.79532	1	0.213	-0.341	-4.183	-4.181	111.0
-4180.487	-300.99503	1	2	300.99503	400.0	1	1	2	153.53535	150.79532	1	0.213	-0.341	-4.2	-4.182	111.0
-4180.487	-300.99503	1	2	300.99503	400.0	1	1	2	153.53535	150.79532	1	0.213	-0.34	-4.051	-4.182	111.0
-4180.487	-300.99503	1	2	300.99503	400.0	1	1	2	153.53535	150.79532	1	0.213	-0.341	-4.199	-4.182	111.0
-4180.487	-300.99503	1	2	300.99503	400.0	1	1	2	153.53535	150.79532	1	0.213	-0.341	-4.178	-4.182	111.0
-4180.487	-300.99503	1	2	300.99503	400.0	1	1	2	153.53535	150.79532	1	0.213	-0.341	-4.16	-4.183	111.0
-4180.487	-300.99503	1	2	300.99503	400.0	1	1	2	153.53535	150.79532	1	0.213	-0.341	-4.162	-4.183	111.0
-4180.487	-300.99503	1	2	300.99503	400.0	1	1	2	153.53535	150.79532	1	0.213	-0.341	-4.18	-4.183	111.0
-4180.487	-300.99503	1	2	300.99503	400.0	1	1	2	153.53535	150.79532	1	0.213	-0.341	-4.189	-4.183	111.0
-4180.487	-300.99503	1	2	300.99503	400.0	1	1	2	153.53535	150.79532	1	0.213	-0.341	-4.203	-4.183	111.0
-4180.487	-300.99503	1	2	300.99503	400.0	1	1	2	153.53535	150.79532	1	0.213	-0.341	-4.247	-4.183	111.0
-4180.487	-300.99503	1	2	300.99503	400.0	1	1	2	153.53535	150.79532	1	0.213	-0.341	-4.193	-4.183	111.0
-4180.487	-300.99503	1	2	300.99503	400.0	1	1	2	153.53535	150.79532	1	0.213	-0.341	-4.15	-4.183	111.0
-4180.487	-300.99503	1	2	300.99503	400.0	1	1	2	153.53535	150.79532	1	0.213	-0.341	-4.16	-4.183	111.0
-4180.487	-300.99503	1	2	300.99503	400.0	1	1	2	153.53535	150.79532	1	0.213	-0.341	-4.221	-4.183	111.0
-4180.487	-300.99503	1	2	300.99503	400.0	1	1	2	153.53535	150.79532	1	0.213	-0.341	-4.178	-4.184	111.0
-4180.487	-300.99503	1	2	300.99503	400.0	1	1	2	153.53535	150.79532	1	0.213	-0.341	-4.219	-4.184	111.0
-4180.487	-300.99503	1	2	300.99503	400.0	1	1	2	153.53535	150.79532	1	0.213	-0.341	-4.182	-4.184	111.0
-4180.487	-300.99503	1	2	300.99503	400.0	1	1	2	153.53535	150.79532	1	0.213	-0.342	-4.402	-4.184	111.0
-4180.487	-300.99503	1	2	300.99503	400.0	1	1	2	153.53535	150.79532	1	0.213	-0.342	-4.169	-4.184	111.0
-4180.487	-300.99503	1	2	300.99503	400.0	1	1	2	153.53535	150.79532	1	0.213	-0.342	-4.139	-4.184	111.0
-4180.487	-300.99503	1	2	300.99503	400.0	1	1	2	153.53535	150.79532	1	0.213	-0.342	-4.164	-4.184	111.0
-4180.487	-300.99503	1	2	300.99503	400.0	1	1	2	153.53535	150.79532	1	0.213	-0.342	-4.193	-4.184	111.0
-4180.487	-300.99503	1	2	300.99503	400.0	1	1	2	153.53535	150.79532	1	0.213	-0.342	-4.217	-4.184	111.0
-4180.487	-300.99503	1	2	300.99503	400.0	1	1	2	153.53535	150.79532	1	0.213	-0.342	-4.206	-4.184	111.0
-4180.487	-300.99503	1	2	300.99503	400.0	1	1	2	153.53535	150.79532	1	0.213	-0.342	-4.242	-4.184	111.0
-4180.487	-300.99503	1	2	300.99503	400.0	1	1	2	153.53535	150.79532	1	0.213	-0.342	-4.216	-4.184	111.0
-4180.487	-300.99503	1	2	300.99503	400.0	1	1	2	153.53535	150.79532	1	0.213	-0.342	-4.222	-4.184	111.0
-4180.487	-300.99503	1	2	300.99503	400.0	1	1	2	153.53535	150.79532	1	0.213	-0.342	-4.193	-4.184	111.0
-4180.487	-300.99503	1	2	300.99503	400.0	1	1	2	153.53535	150.79532	1	0.213	-0.342	-4.179	-4.184	111.0
-4180.487	-300.99503	1	2	300.99503	400.0	1	1	2	153.53535	150.79532	1	0.213	-0.342	-4.236	-4.184	111.0
-4180.487	-300.99503	1	2	300.99503	400.0	1	1	2	153.53535	150.79532	1	0.213	-0.342	-4.193	-4.184	111.0
-4180.487	-300.99503	1	2	300.99503	400.0	1	1	2	153.53535	150.79532	1	0.213	-0.342	-4.228	-4.184	111.0
-4180.487	-300.99503	1	2	300.99503	400.0	1	1	2	153.53535	150.79532	1	0.213	-0.342	-4.261	-4.184	111.0
-4180.487	-300.99503	1	2	300.99503	400.0	1	1	2	153.53535	150.79532	1	0.213	-0.342	-4.123	-4.184	111.0
-4180.487	-300.99503	1	2	300.99503	400.0	1	1	2	153.53535	150.79532	1	0.213	-0.342	-4.178	-4.184	111.0
-4180.487	-300.99503	1	2	300.99503	400.0	1	1	2	153.53535	150.79532	1	0.213	-0.341	-4.129	-4.184	111.0
-4180.487	-300.99503	1	2	300.99503	400.0	1	1	2	153.53535	150.79532	1	0.213	-0.341	-4.162	-4.184	111.0
-4180.487	-300.99503	1	2	300.99503	400.0	1	1	2	153.53535	150.79532	1	0.213	-0.341	-4.165	-4.184	111.0
-4180.487	-300.99503	1	2	300.99503	400.0	1	1	2	153.53535	150.79532	1	0.213	-0.341	-4.163	-4.184	111.0
-4180.487	-300.99503	1	2	300.99503	400.0	1	1	2	153.53535	150.79532	1	0.213	-0.341	-4.236	-4.184	111.0
-4180.487	-300.99503	1	2	300.99503	400.0	1	1	2	153.53535	150.79532	1	0.213	-0.341	-4.208	-4.184	111.0
-4180.487	-300.99503	1	2	300.99503	400.0	1	1	2	153.53535	150.79532	1	0.213	-0.341	-4.224	-4.184	111.0
-4180.487	-300.99503	1	2	300.99503	400.0	1	1	2	153.53535	150.79532	1	0.213	-0.341	-4.171	-4.184	111.0
-4180.487	-300.99503	1	2	300.99503	400.0	1	1	2	153.53535	150.79532	1	0.213	-0.341	-4.206	-4.184	111.0
-4180.487	-300.99503	1	2	300.99503	400.0	1	1	2	153.53535	150.79532	1	0.213	-0.341	-4.266	-4.184	111.0
-4180.487	-300.99503	1	2	300.99503	400.0	1	1	2	153.53535	150.79532	1	0.213	-0.341	-4.163	-4.184	111.0
-4180.487	-300.99503	1	2	300.99503	400.0	1	1	2	153.53535	150.79532	1	0.213	-0.341	-4.191	-4.184	111.0
-4180.487	-300.99503	1	2	300.99503	400.0	1	1	2	153.53535	150.79532	1	0.213	-0.341	-4.197	-4.184	111.0
-4180.487	-300.99503	1	2	300.99503	400.0	1	1	2	153.53535	150.79532	1	0.213	-0.341	-4.124	-4.184	111.0
-4180.487	-300.99503	1	2	300.99503	400.0	1	1	2	153.53535	150.79532	1	0.213	-0.341	-4.183	-4.184	111.0
-4180.487	-300.99503	1	2	300.99503	400.0	1	1	2	153.53535	150.79532	1	0.213	-0.341	-4.202	-4.184	111.0
-4180.487	-300.99503	1	2	300.99503	400.0	1	1	2	153.53535	150.79532	1	0.213	-0.341	-4.206	-4.184	111.0
-4180.487	-300.99503	1	2	300.99503	400.0	1	1	2	153.53535	150.79532	1	0.213	-0.341	-4.169	-4.184	111.0
-4180.487	-300.99503	1	2	300.99503	400.0	1	1	2	153.53535	150.79532	1	0.213	-0.341	-4.253	-4.184	111.0
-4180.487	-300.99503	1	2	300.99503	400.0	1	1	2	153.53535	150.79532	1	0.213	-0.341	-4.196	-4.184	111.0
-4180.487	-300.99503	1	2	300.99503	400.0	1	1	2	153.53535	150.79532	1	0.213	-0.341	-4.179	-4.184	111.0
-4180.487	-300.99503	1	2	300.99503	400.0	1	1	2	153.53535	150.79532	1	0.213	-0.341	-4.26	-4.184	111.0
-4180.487	-300.99503	1	2	300.99503	400.0	1	1	2	153.53535	150.79532	1	0.213	-0.341	-4.274	-4.184	111.0
-4180.487	-300.99503	1	2	300.99503	400.0	1	1	2	153.53535	150.79532	1	0.213	-0.341	-4.129	-4.184	111.0
-4180.487	-300.99503	1	2	300.99503	400.0	1	1	2	153.53535	150.79532	1	0.213	-0.341	-4.204	-4.184	111.0
-4180.487	-300.99503	1	2	300.99503	400.0	1	1	2	153.53535	150.79532	1	0.213	-0.341	-4.206	-4.184	111.0
-4180.487	-300.99503	1	2	300.99503	400.0	1	1	2	153.53535	150.79532	1	0.213	-0.341	-4.207	-4.184	111.0
-4180.487	-300.99503	1	2	300.99503	400.0	1	1	2	153.53535	150.79532	1	0.213	-0.341	-4.183	-4.184	111.0
-4180.487	-300.99503	1	2	300.99503	400.0	1	1	2	153.53535	150.79532	1	0.213	-0.341	-4.151	-4.184	111.0
-4180.487	-300.99503	1	2	300.99503	400.0	1	1	2	153.53535	150.79532	1	0.213	-0.341	-4.187	-4.184	111.0
-4180.487	-300.99503	1	2	300.99503	400.0	1	1	2	153.53535	150.79532	1	0.213	-0.341	-4.192	-4.184	111.0
-4180.487	-300.99503	1	2	300.99503	400.0	1	1	2	153.53535	150.79532	1	0.213	-0.341	-4.213	-4.184	111.0
-4180.487	-300.99503	1	2	300.99503	400.0	1	1	2	153.53535	150.79532	1	0.213	-0.341	-4.166	-4.184	111.0
-4180.487	-300.99503	1	2	300.99503	400.0	1	1	2	153.53535	150.79532	1	0.213	-0.341	-4.174	-4.184	111.0
-4180.487	-300.99503	1	2	300.99503	400.0	1	1	2	153.53535	150.79532	1	0.213	-0.341	-4.156	-4.184	111.0
-4180.487	-300.99503	1	2	300.99503	400.0	1	1	2	153.53535	150.79532	1	0.213	-0.341	-4.271	-4.184	111.0
-4180.487	-300.99503	1	2	300.99503	400.0	1	1	2	153.53535	150.79532	1	0.213	-0.341	-4.238	-4.184	111.0
-4180.487	-300.99503	1	2	300.99503	400.0	1	1	2	153.53535	150.79532	1	0.213	-0.341	-4.149	-4.184	111.0
-4180.487	-300.99503	1	2	300.99503	400.0	1	1	2	153.53535	150.79532	1	0.213	-0.341	-4.212	-4.184	111.0
-4180.487	-300.99503	1	2	300.99503	400.0	1	1	2	153.53535	150.79532	1	0.213	-0.341	-4.203	-4.184	111.0
-4180.487	-300.99503	1	2	300.99503	400.0	1	1	2	153.53535	150.79532	1	0.213	-0.341	-4.2	-4.184	111.0
-4180.487	-300.99503	1	2	300.99503	400.0	1	1	2	153.53535	150.79532	1	0.213	-0.34	-4.024	-4.184	111.0
-4180.487	-300.99503	1	2	300.99503	400.0	1	1	2	153.53535	150.79532	1	0.213	-0.341	-4.165	-4.184	111.0
-4180.487	-300.99503	1	2	300.99503	400.0	1	1	2	153.53535	150.79532	1	0.213	-0.341	-4.142	-4.184	111.0
-4180.487	-300.99503	1	2	300.99503	400.0	1	1	2	153.53535	150.79532	1	0.213	-0.341	-4.183	-4.184	111.0
-4180.487	-300.99503	1	2	300.99503	400.0	1	1	2	153.53535	150.79532	1	0.213	-0.341	-4.202	-4.184	111.0
-4180.487	-300.99503	1	2	300.99503	400.0	1	1	2	153.53535	150.79532	1	0.213	-0.341	-4.178	-4.184	111.0
-4180.487	-300.99503	1	2	300.99503	400.0	1	1	2	153.53535	150.79532	1	0.213	-0.34	-4.049	-4.184	111.0
-4180.487	-300.99503	1	2	300.99503	400.0	1	1	2	153.53535	150.79532	1	0.213	-0.341	-4.14	-4.184	111.0
-4180.487	-300.99503	1	2	300.99503	400.0	1	1	2	153.53535	150.79532	1	0.213	-0.341	-4.119	-4.184	111.0
-4180.487	-300.99503	1	2	300.99503	400.0	1	1	2	153.53535	150.79532	1	0.213	-0.34	-4.073	-4.184	111.0
-4180.487	-300.99503	1	2	300.99503	400.0	1	1	2	153.53535	150.79532	1	0.213	-0.341	-4.166	-4.184	111.0
-4180.487	-300.99503	1	2	300.99503	400.0	1	1	2	153.53535	150.79532	1	0.213	-0.341	-4.201	-4.184	111.0
-4180.487	-300.99503	1	2	300.99503	400.0	1	1	2	153.53535	150.79532	1	0.213	-0.341	-4.188	-4.184	111.0
-4180.487	-300.99503	1	2	300.99503	400.0	1	1	2	153.53535	150.79532	1	0.213	-0.341	-4.25	-4.184	111.0
-4180.487	-300.99503	1	2	300.99503	400.0	1	1	2	153.53535	150.79532	1	0.213	-0.341	-4.169	-4.184	111.0
-4180.487	-300.99503	1	2	300.99503	400.0	1	1	2	153.53535	150.79532	1	0.213	-0.341	-4.173	-4.184	111.0
-4180.487	-300.99503	1	2	300.99503	400.0	1	1	2	153.53535	150.79532	1	0.213	-0.341	-4.198	-4.184	111.0
-4180.487	-300.99503	1	2	300.99503	400.0	1	1	2	153.53535	150.79532	1	0.213	-0.341	-4.226	-4.184	111.0
-4180.487	-300.99503	1	2	300.99503	400.0	1	1	2	153.53535	150.79532	1	0.213	-0.341	-4.156	-4.184	111.0
-4180.487	-300.99503	1	2	300.99503	400.0	1	1	2	153.53535	150.79532	1	0.213	-0.341	-4.19	-4.184	111.0
-4180.487	-300.99503	1	2	300.99503	400.0	1	1	2	153.53535	150.79532	1	0.213	-0.341	-4.221	-4.184	111.0
-4180.487	-300.99503	1	2	300.99503	400.0	1	1	2	153.53535	150.79532	1	0.213	-0.341	-4.123	-4.184	111.0
-4180.487	-300.99503	1	2	300.99503	400.0	1	1	2	153.53535	150.79532	1	0.213	-0.341	-4.191	-4.184	111.0
0.0	0.0	1	2	300.99503	400.0	1	1	2	153.53535	150.79532	0	0.213	-0.341	-4.187	-4.184	111.0
0.0	0.0	1	2	300.99503	400.0	1	1	2	153.53535	150.79532	0	0.213	-0.341	-4.197	-4.184	111.0
0.0	0.0	1	2	300.99503	400.0	1	1	2	153.53535	150.79532	0	0.213	-0.341	-4.144	-4.184	111.0
0.0	0.0	1	2	300.99503	400.0	1	1	2	153.53535	150.79532	0	0.213	-0.341	-4.174	-4.184	111.0
0.0	0.0	1	2	300.99503	400.0	1	1	2	153.53535	150.79532	0	0.213	-0.341	-4.131	-4.184	111.0
0.0	0.0	1	2	300.99503	400.0	1	1	2	153.53535	150.79532	0	0.213	-0.336	-3.584	-3.613	111.0
0.0	0.0	1	2	300.99503	400.0	1	1	2	153.53535	150.79532	0	0.213	-0.33	-3.363	-3.358	111.0
0.0	0.0	1	2	300.99503	400.0	1	1	2	153.53535	150.79532	0	0.213	-0.324	-3.368	-3.358	111.0
0.0	0.0	1	2	300.99503	400.0	1	1	2	153.53535	150.79532	0	0.213	-0.316	-2.908	-2.9	111.0
0.0	0.0	1	2	300.99503	400.0	1	1	2	153.53535	150.79532	0	0.213	-0.308	-2.695	-2.695	111.0
0.0	0.0	1	2	300.99503	400.0	1	1	2	153.53535	150.79532	0	0.213	-0.299	-2.66	-2.695	111.0
0.0	0.0	1	2	300.99503	400.0	1	1	2	153.53535	150.79532	0	0.213	-0.289	-2.333	-2.327	111.0
0.0	0.0	1	2	300.99503	400.0	1	1	2	153.53535	150.79532	0	0.213	-0.279	-2.32	-2.327	111.0
0.0	0.0	1	2	300.99503	400.0	1	1	2	153.53535	150.79532	0	0.213	-0.269	-2.167	-2.162	111.0
0.0	0.0	1	2	300.99503	400.0	1	1	2	153.53535	150.79532	0	0.214	-0.257	-1.852	-1.867	111.0
0.0	0.0	1	2	300.99503	400.0	1	1	2	153.53535	150.79532	0	0.214	-0.247	-1.821	-1.867	111.0
0.0	0.0	1	2	300.99503	400.0	1	1	2	153.53535	150.79532	0	0.214	-0.235	-1.565	-1.612	111.0
0.0	0.0	1	2	300.99503	400.0	1	1	2	153.53535	150.79532	0	0.214	-0.225	-1.484	-1.498	111.0
0.0	0.0	1	2	300.99503	400.0	1	1	2	153.53535	150.79532	0	0.214	-0.216	-1.522	-1.498	111.0
0.0	0.0	1	2	300.99503	400.0	1	1	2	153.53535	150.79532	0	0.214	-0.206	-1.254	-1.294	111.0
0.0	0.0	1	2	300.99503	400.0	1	1	2	153.53535	150.79532	0	0.214	-0.196	-1.296	-1.202	111.0
0.0	0.0	1	2	300.99503	400.0	1	1	2	153.53535	150.79532	0	0.214	-0.187	-1.232	-1.202	111.0
0.0	0.0	1	2	300.99503	400.0	1	1	2	153.53535	150.79532	0	0.214	-0.177	-1.018	-1.038	111.0
0.0	0.0	1	2	300.99503	400.0	1	1	2	153.53535	150.79532	0	0.214	-0.169	-1.09	-1.038	111.0
0.0	0.0	1	2	300.99503	400.0	1	1	2	153.53535	150.79532	0	0.214	-0.159	-0.902	-0.964	111.0
0.0	0.0	1	2	300.99503	400.0	1	1	2	153.53535	150.79532	0	0.214	-0.151	-0.866	-0.833	111.0
0.0	0.0	1	2	300.99503	400.0	1	1	2	153.53535	150.79532	0	0.214	-0.143	-0.833	-0.833	111.0
0.0	0.0	1	2	300.99503	400.0	1	1	2	153.53535	150.79532	0	0.214	-0.135	-0.794	-0.774	111.0
0.0	0.0	1	2	300.99503	400.0	1	1	2	153.53535	150.79532	0	0.214	-0.128	-0.629	-0.668	111.0
0.0	0.0	1	2	300.99503	400.0	1	1	2	153.53535	150.79532	0	0.214	-0.12	-0.639	-0.668	111.0
0.0	0.0	1	2	300.99503	400.0	1	1	2	153.53535	150.79532	0	0.215	-0.114	-0.642	-0.621	111.0
0.0	0.0	1	2	300.99503	400.0	1	1	2	153.53535	150.79532	0	0.215	-0.108	-0.636	-0.621	111.0
0.0	0.0	1	2	300.99503	400.0	1	1	2	153.53535	150.79532	0	0.215	-0.102	-0.518	-0.536	111.0
0.0	0.0	1	2	300.99503	400.0	1	1	2	153.53535	150.79532	0	0.215	-0.096	-0.485	-0.462	111.0
0.0	0.0	1	2	300.99503	400.0	1	1	2	153.53535	150.79532	0	0.215	-0.09	-0.489	-0.462	111.0
0.0	0.0	1	2	300.99503	400.0	1	1	2	153.53535	150.79532	0	0.215	-0.084	-0.438	-0.43	111.0
0.0	0.0	1	2	300.99503	400.0	1	1	2	153.53535	150.79532	0	0.215	-0.078	-0.444	-0.43	111.0
0.0	0.0	1	2	300.99503	400.0	1	1	2	153.53535	150.79532	0	0.215	-0.074	-0.384	-0.371	111.0
0.0	0.0	1	2	300.99503	400.0	1	1	2	153.53535	150.79532	0	0.215	-0.07	-0.377	-0.345	111.0
0.0	0.0	1	2	300.99503	400.0	1	1	2	153.53535	150.79532	0	0.215	-0.066	-0.351	-0.345	111.0
0.0	0.0	1	2	300.99503	400.0	1	1	2	153.53535	150.79532	0	0.215	-0.062	-0.271	-0.297	111.0
0.0	0.0	1	2	300.99503	400.0	1	1	2	153.53535	150.79532	0	0.215	-0.058	-0.28	-0.257	111.0
0.0	0.0	1	2	300.99503	400.0	1	1	2	153.53535	150.79532	0	0.215	-0.056	-0.281	-0.257	111.0
0.0	0.0	1	2	300.99503	400.0	1	1	2	153.53535	150.79532	0	0.215	-0.053	-0.336	-0.238	111.0
0.0	0.0	1	2	300.99503	400.0	1	1	2	153.53535	150.79532	0	0.215	-0.049	-0.247	-0.206	111.0
0.0	0.0	1	2	300.99503	400.0	1	1	2	153.53535	150.79532	0	0.215	-0.046	-0.252	-0.206	111.0
0.0	0.0	1	2	300.99503	400.0	1	1	2	153.53535	150.79532	0	0.215	-0.042	-0.172	-0.191	111.0
0.0	0.0	1	2	300.99503	400.0	1	1	2	153.53535	150.79532	0	0.215	-0.039	-0.221	-0.191	111.0
0.0	0.0	1	2	300.99503	400.0	1	1	2	153.53535	150.79532	0	0.215	-0.038	-0.27	-0.165	111.0
0.0	0.0	1	2	300.99503	400.0	1	1	2	153.53535	150.79532	0	0.215	-0.036	-0.168	-0.153	111.0
0.0	0.0	1	2	300.99503	400.0	1	1	2	153.53535	150.79532	0	0.215	-0.034	-0.172	-0.153	111.0
0.0	0.0	1	2	300.99503	400.0	1	1	2	153.53535	150.79532	0	0.215	-0.032	-0.136	-0.132	111.0
0.0	0.0	1	2	300.99503	400.0	1	1	2	153.53535	150.79532	0	0.215	-0.03	-0.089	-0.122	111.0
0.0	0.0	1	2	300.99503	400.0	1	1	2	153.53535	150.79532	0	0.215	-0.028	-0.09	-0.122	111.0
0.0	0.0	1	2	300.99503	400.0	1	1	2	153.53535	150.79532	0	0.215	-0.025	-0.111	-0.106	111.0
0.0	0.0	1	2	300.99503	400.0	1	1	2	153.53535	150.79532	0	0.215	-0.023	-0.119	-0.106	111.0
0.0	0.0	1	2	300.99503	400.0	1	1	2	153.53535	150.79532	0	0.215	-0.021	-0.096	-0.091	111.0
0.0	0.0	1	2	300.99503	400.0	1	1	2	153.53535	150.79532	0	0.215	-0.02	-0.073	-0.084	111.0
0.0	0.0	1	2	300.99503	400.0	1	1	2	153.53535	150.79532	0	0.215	-0.02	-0.079	-0.084	111.0
0.0	0.0	1	2	300.99503	400.0	1	1	2	153.53535	150.79532	0	0.215	-0.02	-0.089	-0.073	111.0
0.0	0.0	1	2	300.99503	400.0	1	1	2	153.53535	150.79532	0	0.215	-0.02	-0.093	-0.073	111.0
0.0	0.0	1	2	300.99503	400.0	1	1	2	153.53535	150.79532	0	0.215	-0.02	-0.064	-0.067	111.0
0.0	0.0	1	2	300.99503	400.0	1	1	2	153.53535	150.79532	0	0.215	-0.019	-0.035	-0.058	111.0
0.0	0.0	1	2	300.99503	400.0	1	1	2	153.53535	150.79532	0	0.215	-0.019	-0.063	-0.058	111.0
0.0	0.0	1	2	300.99503	400.0	1	1	2	153.53535	150.79532	0	0.215	-0.018	-0.009	-0.054	111.0
0.0	0.0	1	2	300.99503	400.0	1	1	2	153.53535	150.79532	0	0.215	-0.018	-0.064	-0.046	111.0
0.0	0.0	1	2	300.99503	400.0	1	1	2	153.53535	150.79532	0	0.215	-0.018	-0.095	-0.046	111.0
0.0	0.0	1	2	300.99503	400.0	1	1	2	153.53535	150.79532	0	0.215	-0.018	-0.032	-0.04	111.0
0.0	0.0	1	2	300.99503	400.0	1	1	2	153.53535	150.79532	0	0.215	-0.018	-0.038	-0.037	111.0
0.0	0.0	1	2	300.99503	400.0	1	1	2	153.53535	150.79532	0	0.215	-0.018	-0.049	-0.037	111.0
0.0	0.0	1	2	300.99503	400.0	1	1	2	153.53535	150.79532	0	0.215	-0.018	-0.035	-0.032	111.0
0.0	0.0	1	2	300.99503	400.0	1	1	2	153.53535	150.79532	0	0.215	-0.018	-0.078	-0.032	111.0
0.0	0.0	1	2	300.99503	400.0	1	1	2	153.53535	150.79532	0	0.215	-0.017	0.011	-0.029	111.0
0.0	0.0	1	2	300.99503	400.0	1	1	2	153.53535	150.79532	0	0.215	-0.016	-0.15	-0.025	111.0
0.0	0.0	1	2	300.99503	400.0	1	1	2	153.53535	150.79532	0	0.215	-0.016	-0.018	-0.025	111.0
0.0	0.0	1	2	300.99503	400.0	1	1	2	153.53535	150.79532	0	0.215	-0.015	-0.005	-0.023	111.0
0.0	0.0	1	2	300.99503	400.0	1	1	2	153.53535	150.79532	0	0.215	-0.015	-0.058	-0.02	111.0
0.0	0.0	1	2	300.99503	400.0	1	1	2	153.53535	150.79532	0	0.215	-0.014	-0.034	-0.02	111.0
0.0	0.0	1	2	300.99503	400.0	1	1	2	153.53535	150.79532	0	0.215	-0.013	-0.006	-0.017	111.0
0.0	0.0	1	2	300.99503	400.0	1	1	2	153.53535	150.79532	0	0.215	-0.012	-0.038	-0.017	111.0
0.0	0.0	1	2	300.99503	400.0	1	1	2	153.53535	150.79532	0	0.215	-0.012	-0.041	-0.016	111.0
0.0	0.0	1	2	300.99503	400.0	1	1	2	153.53535	150.79532	0	0.215	-0.012	-0.148	-0.014	111.0
0.0	0.0	1	2	300.99503	400.0	1	1	2	153.53535	150.79532	0	0.215	-0.011	-0.037	-0.014	111.0
0.0	0.0	1	2	300.99503	400.0	1	1	2	153.53535	150.79532	0	0.215	-0.01	-0.024	-0.012	111.0
0.0	0.0	1	2	300.99503	400.0	1	1	2	153.53535	150.79532	0	0.215	-0.009	-0.028	-0.01	111.0
0.0	0.0	1	2	300.99503	400.0	1	1	2	153.53535	150.79532	0	0.215	-0.008	0.159	-0.01	111.0
0.0	0.0	1	2	300.99503	400.0	1	1	2	153.53535	150.79532	0	0.215	-0.006	0.0	-0.01	111.0
0.0	0.0	1	2	300.99503	400.0	1	1	2	153.53535	150.79532	0	0.215	-0.006	-0.041	-0.01	111.0
0.0	0.0	1	2	300.99503	400.0	1	1	2	153.53535	150.79532	0	0.215	-0.005	-0.02	-0.008	111.0
0.0	0.0	1	2	300.99503	400.0	1	1	2	153.53535	150.79532	0	0.215	-0.004	-0.006	-0.007	111.0
0.0	0.0	1	2	300.99503	400.0	1	1	2	153.53535	150.79532	0	0.215	-0.004	-0.014	-0.007	111.0
0.0	0.0	1	2	300.99503	400.0	1	1	2	153.53535	150.79532	0	0.215	-0.003	0.004	-0.006	111.0
0.0	0.0	1	2	300.99503	400.0	1	1	2	153.53535	150.79532	0	0.215	-0.002	-0.006	-0.006	111.0
0.0	0.0	1	2	300.99503	400.0	1	1	2	153.53535	150.79532	0	0.215	-0.001	-0.001	-0.006	111.0
0.0	0.0	1	2	300.99503	400.0	1	1	2	153.53535	150.79532	0	0.215	0.0	0.042	-0.005	111.0
0.0	0.0	1	2	300.99503	400.0	1	1	2	153.53535	150.79532	0	0.215	-0.001	-0.035	-0.005	111.0
0.0	0.0	1	2	300.99503	400.0	1	1	2	153.53535	150.79532	0	0.215	0.0	-0.007	-0.004	111.0
0.0	0.0	1	2	300.99503	400.0	1	1	2	153.53535	150.79532	0	0.215	0.0	0.112	-0.003	111.0
0.0	0.0	1	2	300.99503	400.0	1	1	2	153.53535	150.79532	0	0.215	0.0	0.002	-0.003	111.0
0.0	0.0	1	2	300.99503	400.0	1	1	2	153.53535	150.79532	0	0.215	0.0	0.004	-0.003	111.0
0.0	0.0	1	2	300.99503	400.0	1	1	2	153.53535	150.79532	0	0.215	0.0	-0.008	-0.002	111.0
0.0	0.0	1	2	300.99503	400.0	1	1	2	153.53535	150.79532	0	0.215	0.0	0.002	-0.002	111.0
0.0	0.0	1	2	300.99503	400.0	1	1	2	153.53535	150.79532	0	0.215	0.0	0.11	-0.002	111.0
0.0	0.0	1	2	300.99503	400.0	1	1	2	153.53535	150.79532	0	0.215	0.0	0.095	-0.002	111.0
0.0	0.0	1	2	300.99503	400.0	1	1	2	153.53535	150.79532	0	0.215	0.0	0.082	-0.002	111.0
0.0	0.0	1	2	300.99503	400.0	1	1	2	153.53535	150.79532	0	0.215	0.0	0.035	-0.001	111.0
0.0	0.0	1	2	300.99503	400.0	1	1	2	153.53535	150.79532	0	0.215	0.0	0.019	-0.001	111.0
0.0	0.0	1	2	300.99503	400.0	1	1	2	153.53535	150.79532	0	0.215	-0.001	-0.014	-0.001	111.0
0.0	0.0	1	2	300.99503	400.0	1	1	2	153.53535	150.79532	0	0.215	0.0	0.034	-0.001	111.0
0.0	0.0	1	2	300.99503	400.0	1	1	2	153.53535	150.79532	0	0.215	-0.001	-0.114	-0.001	111.0
0.0	0.0	1	2	300.99503	400.0	1	1	2	153.53535	150.79532	0	0.215	0.0	0.02	0.0	111.0
0.0	0.0	1	2	300.99503	400.0	1	1	2	153.53535	150.79532	0	0.215	0.0	0.008	0.0	111.0
0.0	0.0	1	2	300.99503	400.0	1	1	2	153.53535	150.79532	0	0.215	0.0	-0.002	0.0	111.0
0.0	0.0	1	2	300.99503	400.0	1	1	2	153.53535	150.79532	0	0.215	0.0	0.002	0.0	111.0
0.0	0.0	1	2	300.99503	400.0	1	1	2	153.53535	150.79532	0	0.215	-0.001	-0.027	0.0	111.0
0.0	0.0	1	2	300.99503	400.0	1	1	2	153.53535	150.79532	0	0.215	-0.001	-0.081	0.0	111.0
0.0	0.0	1	2	300.99503	400.0	1	1	2	153.53535	150.79532	0	0.215	-0.001	-0.018	0.0	111.0
0.0	0.0	1	2	300.99503	400.0	1	1	2	153.53535	150.79532	0	0.215	0.0	-0.031	0.0	111.0
0.0	0.0	1	2	300.99503	400.0	1	1	2	153.53535	150.79532	0	0.215	0.0	0.01	0.0	111.0
0.0	0.0	1	2	300.99503	400.0	1	1	2	153.53535	150.79532	0	0.215	0.0	-0.006	0.0	111.0
0.0	0.0	1	2	300.99503	400.0	1	1	2	153.53535	150.79532	0	0.215	-0.001	-0.027	0.0	111.0
0.0	0.0	1	2	300.99503	400.0	1	1	2	153.53535	150.79532	0	0.215	0.0	-0.006	0.0	111.0
0.0	0.0	1	2	300.99503	400.0	1	1	2	153.53535	150.79532	0	0.215	0.0	0.011	0.0	111.0
0.0	0.0	1	2	300.99503	400.0	1	1	2	153.53535	150.79532	0	0.215	0.0	0.003	0.0	111.0
0.0	0.0	1	2	300.99503	400.0	1	1	2	153.53535	150.79532	0	0.215	-0.001	-0.018	0.0	111.0
0.0	0.0	1	2	300.99503	400.0	1	1	2	153.53535	150.79532	0	0.215	0.0	0.008	0.0	111.0
0.0	0.0	1	2	300.99503	400.0	1	1	2	153.53535	150.79532	0	0.215	0.0	0.06	0.0	111.0
0.0	0.0	1	2	300.99503	400.0	1	1	2	153.53535	150.79532	0	0.215	0.0	0.022	0.0	111.0
0.0	0.0	1	2	300.99503	400.0	1	1	2	153.53535	150.79532	0	0.215	0.0	0.002	0.0	111.0
0.0	0.0	1	2	300.99503	400.0	1	1	2	153.53535	150.79532	0	0.215	0.0	0.0	0.0	111.0
0.0	0.0	1	2	300.99503	400.0	1	1	2	153.53535	150.79532	0	0.215	-0.001	-0.039	0.0	111.0
0.0	0.0	1	2	300.99503	400.0	1	1	2	153.53535	150.79532	0	0.215	0.0	-0.008	0.0	111.0
0.0	0.0	1	2	300.99503	400.0	1	1	2	153.53535	150.79532	0	0.215	0.0	-0.002	0.0	111.0
0.0	0.0	1	2	300.99503	400.0	1	1	2	153.53535	150.79532	0	0.215	-0.001	-0.018	0.0	111.0
0.0	0.0	1	2	300.99503	400.0	1	1	2	153.53535	150.79532	0	0.215	0.0	0.022	0.0	111.0
0.0	0.0	1	2	300.99503	400.0	1	1	2	153.53535	150.79532	0	0.215	-0.001	-0.022	0.0	111.0
0.0	0.0	1	2	300.99503	400.0	1	1	2	153.53535	150.79532	0	0.215	-0.001	-0.034	0.0	111.0
0.0	0.0	1	2	300.99503	400.0	1	1	2	153.53535	150.79532	0	0.215	0.0	0.111	0.0	111.0
0.0	0.0	1	2	300.99503	400.0	1	1	2	153.53535	150.79532	0	0.215	0.0	-0.003	0.0	111.0
0.0	0.0	1	2	300.99503	400.0	1	1	2	153.53535	150.79532	0	0.215	0.0	0.045	0.0	111.0
0.0	0.0	1	2	300.99503	400.0	1	1	2	153.53535	150.79532	0	0.215	0.0	0.007	0.0	111.0
0.0	0.0	1	2	300.99503	400.0	1	1	2	153.53535	150.79532	0	0.215	0.0	0.008	0.0	111.0
0.0	0.0	1	2	300.99503	400.0	1	1	2	153.53535	150.79532	0	0.215	0.0	-0.001	0.0	111.0
0.0	0.0	1	2	300.99503	400.0	1	1	2	153.53535	150.79532	0	0.215	-0.001	-0.024	0.0	111.0
0.0	0.0	1	2	300.99503	400.0	1	1	2	153.53535	150.79532	0	0.215	0.0	-0.006	0.0	111.0
0.0	0.0	1	2	300.99503	400.0	1	1	2	153.53535	150.79532	0	0.215	-0.001	-0.014	0.0	111.0
0.0	0.0	1	2	300.99503	400.0	1	1	2	153.53535	150.79532	0	0.215	-0.001	-0.025	0.0	111.0
0.0	0.0	1	2	300.99503	400.0	1	1	2	153.53535	150.79532	0	0.215	-0.001	-0.016	0.0	111.0
0.0	0.0	1	2	300.99503	400.0	1	1	2	153.53535	150.79532	0	0.215	0.0	0.0	0.0	111.0
0.0	0.0	1	2	300.99503	400.0	1	1	2	153.53535	150.79532	0	0.215	0.0	-0.01	0.0	111.0
0.0	0.0	1	2	300.99503	400.0	1	1	2	153.53535	150.79532	0	0.215	-0.001	-0.094	0.0	111.0
0.0	0.0	1	2	300.99503	400.0	1	1	2	153.53535	150.79532	0	0.215	0.0	0.123	0.0	111.0
0.0	0.0	1	2	300.99503	400.0	1	1	2	153.53535	150.79532	0	0.215	-0.001	-0.013	0.0	111.0
0.0	0.0	1	2	300.99503	400.0	1	1	2	153.53535	150.79532	0	0.215	0.0	-0.006	0.0	111.0
0.0	0.0	1	2	300.99503	400.0	1	1	2	153.53535	150.79532	0	0.215	0.0	-0.01	0.0	111.0
0.0	0.0	1	2	300.99503	400.0	1	1	2	153.53535	150.79532	0	0.215	0.0	0.003	0.0	111.0
0.0	0.0	1	2	300.99503	400.0	1	1	2	153.53535	150.79532	0	0.215	-0.001	-0.021	0.0	111.0
0.0	0.0	1	2	300.99503	400.0	1	1	2	153.53535	150.79532	0	0.215	0.0	0.019	0.0	111.0
0.0	0.0	1	2	300.99503	400.0	1	1	2	153.53535	150.79532	0	0.215	0.0	0.011	0.0	111.0
0.0	0.0	1	2	300.99503	400.0	1	1	2	153.53535	150.79532	0	0.215	0.0	0.021	0.0	111.0
0.0	0.0	1	2	300.99503	400.0	1	1	2	153.53535	150.79532	0	0.215	0.0	-0.009	0.0	111.0
0.0	0.0	1	2	300.99503	400.0	1	1	2	153.53535	150.79532	0	0.215	-0.001	-0.034	0.0	111.0
0.0	0.0	1	2	300.99503	400.0	1	1	2	153.53535	150.79532	0	0.215	0.0	0.022	0.0	111.0
0.0	0.0	1	2	300.99503	400.0	1	1	2	153.53535	150.79532	0	0.215	0.0	-0.001	0.0	111.0
0.0	0.0	1	2	300.99503	400.0	1	1	2	153.53535	150.79532	0	0.215	0.0	-0.007	0.0	111.0
0.0	0.0	1	2	300.99503	400.0	1	1	2	153.53535	150.79532	0	0.215	-0.001	-0.026	0.0	111.0
0.0	0.0	1	2	300.99503	400.0	1	1	2	153.53535	150.79532	0	0.215	-0.001	-0.016	0.0	111.0
0.0	0.0	1	2	300.99503	400.0	1	1	2	153.53535	150.79532	0	0.215	-0.001	-0.052	0.0	111.0
0.0	0.0	1	2	300.99503	400.0	1	1	2	153.53535	150.79532	0	0.215	0.0	0.011	0.0	111.0
0.0	0.0	1	2	300.99503	400.0	1	1	2	153.53535	150.79532	0	0.215	0.0	-0.002	0.0	111.0
0.0	0.0	1	2	300.99503	400.0	1	1	2	153.53535	150.79532	0	0.215	0.0	-0.006	0.0	111.0
0.0	0.0	1	2	300.99503	400.0	1	1	2	153.53535	150.79532	0	0.215	0.0	0.007	0.0	111.0
0.0	0.0	1	2	300.99503	400.0	1	1	2	153.53535	150.79532	0	0.215	-0.001	-0.014	0.0	111.0
0.0	0.0	1	2	300.99503	400.0	1	1	2	153.53535	150.79532	0	0.215	0.0	0.006	0.0	111.0
0.0	0.0	1	2	300.99503	400.0	1	1	2	153.53535	150.79532	0	0.215	0.0	0.013	0.0	111.0
0.0	0.0	1	2	300.99503	400.0	1	1	2	153.53535	150.79532	0	0.215	0.0	-0.006	0.0	111.0
0.0	0.0	1	2	300.99503	400.0	1	1	2	153.53535	150.79532	0	0.215	-0.001	-0.04	0.0	111.0
0.0	0.0	1	2	300.99503	400.0	1	1	2	153.53535	150.79532	0	0.215	0.0	-0.011	0.0	111.0
0.0	0.0	1	2	300.99503	400.0	1	1	2	153.53535	150.79532	0	0.215	0.0	0.009	0.0	111.0
0.0	0.0	1	2	300.99503	400.0	1	1	2	153.53535	150.79532	0	0.215	0.0	0.054	0.0	111.0
0.0	0.0	1	2	300.99503	400.0	1	1	2	153.53535	150.79532	0	0.215	0.0	0.024	0.0	111.0
0.0	0.0	1	2	300.99503	400.0	1	1	2	153.53535	150.79532	0	0.215	0.0	-0.004	0.0	111.0
0.0	0.0	1	2	300.99503	400.0	1	1	2	153.53535	150.79532	0	0.215	-0.001	-0.034	0.0	111.0
0.0	0.0	1	2	300.99503	400.0	1	1	2	153.53535	150.79532	0	0.215	0.0	0.034	0.0	111.0
0.0	0.0	1	2	300.99503	400.0	1	1	2	153.53535	150.79532	0	0.215	-0.001	-0.03	0.0	111.0
0.0	0.0	1	2	300.99503	400.0	1	1	2	153.53535	150.79532	0	0.215	0.0	0.016	0.0	111.0
0.0	0.0	1	2	300.99503	400.0	1	1	2	153.53535	150.79532	0	0.215	-0.001	-0.018	0.0	111.0
0.0	0.0	1	2	300.99503	400.0	1	1	2	153.53535	150.79532	0	0.215	0.0	0.0	0.0	111.0
0.0	0.0	1	2	300.99503	400.0	1	1	2	153.53535	150.79532	0	0.215	-0.001	-0.086	0.0	111.0
0.0	0.0	1	2	300.99503	400.0	1	1	2	153.53535	150.79532	0	0.215	-0.001	-0.154	0.0	111.0
0.0	0.0	1	2	300.99503	400.0	1	1	2	153.53535	150.79532	0	0.215	0.0	-0.006	0.0	111.0
0.0	0.0	1	2	300.99503	400.0	1	1	2	153.53535	150.79532	0	0.215	0.0	0.019	0.0	111.0
0.0	0.0	1	2	300.99503	400.0	1	1	2	153.53535	150.79532	0	0.215	0.0	-0.005	0.0	111.0
0.0	0.0	1	2	300.99503	400.0	1	1	2	153.53535	150.79532	0	0.215	0.0	0.0	0.0	111.0
0.0	0.0	1	2	300.99503	400.0	1	1	2	153.53535	150.79532	0	0.215	0.0	0.0	0.0	111.0
0.0	0.0	1	2	300.99503	400.0	1	1	2	153.53535	150.79532	0	0.215	0.0	-0.002	0.0	111.0
0.0	0.0	1	2	300.99503	400.0	1	1	2	153.53535	150.79532	0	0.215	0.0	0.0	0.0	111.0
0.0	0.0	1	2	300.99503	400.0	1	1	2	153.53535	150.79532	0	0.215	-0.001	-0.024	0.0	111.0
0.0	0.0	1	2	300.99503	400.0	1	1	2	153.53535	150.79532	0	0.215	0.0	-0.006	0.0	111.0
0.0	0.0	1	2	300.99503	400.0	1	1	2	153.53535	150.79532	0	0.215	-0.001	-0.034	0.0	111.0
0.0	0.0	1	2	300.99503	400.0	1	1	2	153.53535	150.79532	0	0.215	0.001	0.305	0.0	111.0
0.0	0.0	1	2	300.99503	400.0	1	1	2	153.53535	150.79532	0	0.215	0.0	0.023	0.0	111.0
0.0	0.0	1	2	300.99503	400.0	1	1	2	153.53535	150.79532	0	0.215	0.0	-0.009	0.0	111.0
0.0	0.0	1	2	300.99503	400.0	1	1	2	153.53535	150.79532	0	0.215	0.0	0.006	0.0	111.0
0.0	0.0	1	2	300.99503	400.0	1	1	2	153.53535	150.79532	0	0.215	-0.001	-0.103	0.0	111.0
0.0	0.0	1	2	300.99503	400.0	1	1	2	153.53535	150.79532	0	0.215	-0.001	-0.138	0.0	111.0
5555.5557	400.0	1	3	201.99005	400.0	1	1	2	153.53535	150.79532	1	0.215	-0.001	-0.018	0.0	111.0
5555.5557	400.0	1	3	201.99005	400.0	1	1	2	153.53535	150.79532	1	0.215	0.0	0.002	0.0	111.0
5555.5557	400.0	1	3	201.99005	400.0	0	1	2	153.53535	150.79532	1	0.215	0.0	0.0	0.0	111.0
5555.5557	400.0	1	3	201.99005	400.0	0	1	2	153.53535	150.79532	1	0.215	0.0	-0.006	0.0	111.0
5555.5557	400.0	1	3	201.99005	400.0	0	1	2	153.53535	150.79532	1	0.215	0.0	0.105	0.0	111.0
5555.5557	400.0	1	3	201.99005	400.0	0	1	2	153.53535	150.79532	1	0.215	0.005	0.717	0.757	111.0
5555.5557	400.0	1	3	201.99005	400.0	0	1	2	153.53535	150.79532	1	0.215	0.012	1.031	1.097	111.0
5555.5557	400.0	1	3	201.99005	400.0	0	1	2	153.53535	150.79532	1	0.215	0.02	1.135	1.097	111.0
5555.5557	400.0	1	3	201.99005	400.0	0	1	2	153.53535	150.79532	1	0.215	0.033	1.715	1.706	111.0
5555.5557	400.0	1	3	201.99005	400.0	0	1	2	153.53535	150.79532	1	0.216	0.046	1.982	1.978	111.0
5555.5557	400.0	1	3	201.99005	400.0	0	1	2	153.53535	150.79532	1	0.216	0.058	1.95	1.978	111.0
5555.5557	400.0	1	3	201.99005	400.0	0	1	2	153.53535	150.79532	1	0.216	0.072	2.341	2.467	111.0
5555.5557	400.0	1	3	201.99005	400.0	0	1	2	153.53535	150.79532	1	0.216	0.086	2.45	2.467	111.0
5555.5557	400.0	1	3	201.99005	400.0	0	1	2	153.53535	150.79532	1	0.216	0.099	2.684	2.686	111.0
5555.5557	400.0	1	3	201.99005	400.0	0	1	2	153.53535	150.79532	1	0.216	0.114	3.129	3.079	111.0
5555.5557	400.0	1	3	201.99005	400.0	0	1	2	153.53535	150.79532	1	0.216	0.127	3.077	3.079	111.0
5555.5557	400.0	1	3	201.99005	400.0	0	1	2	153.53535	150.79532	1	0.216	0.143	3.417	3.417	111.0
5555.5557	400.0	1	3	201.99005	400.0	0	1	2	153.53535	150.79532	1	0.217	0.157	3.546	3.569	111.0
5555.5557	400.0	1	3	201.99005	400.0	0	1	2	153.53535	150.79532	1	0.217	0.17	3.508	3.569	111.0
5555.5557	400.0	1	3	201.99005	400.0	0	1	2	153.53535	150.79532	1	0.217	0.184	3.831	3.84	111.0
5555.5557	400.0	1	3	201.99005	400.0	0	1	2	153.53535	150.79532	1	0.217	0.197	3.885	3.84	111.0
5555.5557	400.0	1	3	201.99005	400.0	0	1	2	153.53535	150.79532	1	0.217	0.21	4.063	4.075	111.0
5555.5557	400.0	1	3	201.99005	400.0	0	1	2	153.53535	150.79532	1	0.217	0.224	4.209	4.181	111.0
5555.5557	400.0	1	3	201.99005	400.0	0	1	2	153.53535	150.79532	1	0.217	0.236	4.222	4.181	111.0
5555.5557	400.0	1	3	201.99005	400.0	0	1	2	153.53535	150.79532	1	0.217	0.249	4.372	4.369	111.0
5555.5557	400.0	1	3	201.99005	400.0	0	1	2	153.53535	150.79532	1	0.217	0.261	4.438	4.453	111.0
5555.5557	400.0	1	3	201.99005	400.0	0	1	2	153.53535	150.79532	1	0.217	0.271	4.466	4.453	111.0
5555.5557	400.0	1	3	201.99005	400.0	0	1	2	153.53535	150.79532	1	0.218	0.282	4.669	4.604	111.0
5555.5557	400.0	1	3	201.99005	400.0	0	1	2	153.53535	150.79532	1	0.218	0.292	4.612	4.604	111.0
5555.5557	400.0	1	3	201.99005	400.0	0	1	2	153.53535	150.79532	1	0.218	0.302	4.621	4.673	111.0
5555.5557	400.0	1	3	201.99005	400.0	0	1	2	153.53535	150.79532	1	0.218	0.311	4.8	4.794	111.0
5555.5557	400.0	1	3	201.99005	400.0	0	1	2	153.53535	150.79532	1	0.218	0.319	4.782	4.794	111.0
5555.5557	400.0	1	3	201.99005	400.0	0	1	2	153.53535	150.79532	1	0.218	0.326	4.816	4.847	111.0
5555.5557	400.0	1	3	201.99005	400.0	0	1	2	153.53535	150.79532	1	0.218	0.334	4.977	4.945	111.0
5555.5557	400.0	1	3	201.99005	400.0	0	1	2	153.53535	150.79532	1	0.218	0.342	4.942	4.945	111.0
5555.5557	400.0	1	3	201.99005	400.0	0	1	2	153.53535	150.79532	1	0.219	0.348	5.012	5.03	111.0
5555.5557	400.0	1	3	201.99005	400.0	0	1	2	153.53535	150.79532	1	0.219	0.354	5.033	5.03	111.0
5555.5557	400.0	1	3	201.99005	400.0	0	1	2	153.53535	150.79532	1	0.219	0.36	5.054	5.068	111.0
5555.5557	400.0	1	3	201.99005	400.0	0	1	2	153.53535	150.79532	1	0.219	0.367	5.117	5.134	111.0
5555.5557	400.0	1	3	201.99005	400.0	0	1	2	153.53535	150.79532	1	0.219	0.373	5.117	5.134	111.0
5555.5557	400.0	1	3	201.99005	400.0	0	1	2	153.53535	150.79532	1	0.219	0.379	5.108	5.165	111.0
5555.5557	400.0	1	3	201.99005	400.0	0	1	2	153.53535	150.79532	1	0.219	0.384	5.245	5.192	111.0
5555.5557	400.0	1	3	201.99005	400.0	0	1	2	153.53535	150.79532	1	0.219	0.388	5.172	5.192	111.0
5555.5557	400.0	1	3	201.99005	400.0	0	1	2	153.53535	150.79532	1	0.219	0.392	5.245	5.244	111.0
5555.5557	400.0	1	3	201.99005	400.0	0	1	2	153.53535	150.79532	1	0.22	0.396	5.218	5.244	111.0
5555.5557	400.0	1	3	201.99005	400.0	0	1	2	153.53535	150.79532	1	0.22	0.4	5.218	5.266	111.0
5555.5557	400.0	1	3	201.99005	400.0	0	1	2	153.53535	150.79532	1	0.22	0.404	5.325	5.307	111.0
5555.5557	400.0	1	3	201.99005	400.0	0	1	2	153.53535	150.79532	1	0.22	0.406	5.265	5.307	111.0
5555.5557	400.0	1	3	201.99005	400.0	0	1	2	153.53535	150.79532	1	0.22	0.409	5.345	5.34	111.0
5555.5557	400.0	1	3	201.99005	400.0	0	1	2	153.53535	150.79532	1	0.22	0.413	5.318	5.356	111.0
5555.5557	400.0	1	3	201.99005	400.0	0	1	2	153.53535	150.79532	1	0.22	0.416	5.311	5.356	111.0
5555.5557	400.0	1	3	201.99005	400.0	0	1	2	153.53535	150.79532	1	0.22	0.42	5.364	5.385	111.0
5555.5557	400.0	1	3	201.99005	400.0	0	1	2	153.53535	150.79532	1	0.22	0.422	5.411	5.385	111.0
5555.5557	400.0	1	3	201.99005	400.0	0	1	2	153.53535	150.79532	1	0.22	0.424	5.431	5.397	111.0
5555.5557	400.0	1	3	201.99005	400.0	0	1	2	153.53535	150.79532	1	0.22	0.426	5.371	5.419	111.0
5555.5557	400.0	1	3	201.99005	400.0	0	1	2	153.53535	150.79532	1	0.22	0.429	5.371	5.419	111.0
5555.5557	400.0	1	3	201.99005	400.0	0	1	2	153.53535	150.79532	1	0.22	0.431	5.505	5.429	111.0
5555.5557	400.0	1	3	201.99005	400.0	0	1	2	153.53535	150.79532	1	0.22	0.433	5.438	5.448	111.0
5555.5557	400.0	1	3	201.99005	400.0	0	1	2	153.53535	150.79532	1	0.22	0.435	5.431	5.448	111.0
5555.5557	400.0	1	3	201.99005	400.0	0	1	2	153.53535	150.79532	1	0.22	0.437	5.458	5.455	111.0
5555.5557	400.0	1	3	201.99005	400.0	0	1	2	153.53535	150.79532	1	0.22	0.439	5.444	5.455	111.0
5555.5557	400.0	1	3	201.99005	400.0	0	1	2	153.53535	150.79532	1	0.22	0.441	5.465	5.47	111.0
5555.5557	400.0	1	3	201.99005	400.0	0	1	2	153.53535	150.79532	1	0.22	0.441	5.499	5.476	111.0
5555.5557	400.0	1	3	201.99005	400.0	0	1	2	153.53535	150.79532	1	0.22	0.441	5.471	5.476	111.0
5555.5557	400.0	1	3	201.99005	400.0	0	1	2	153.53535	150.79532	1	0.22	0.441	5.481	5.488	111.0
5555.5557	400.0	1	3	201.99005	400.0	0	1	2	153.53535	150.79532	1	0.22	0.441	5.473	5.493	111.0
5555.5557	400.0	1	3	201.99005	400.0	0	1	2	153.53535	150.79532	1	0.22	0.442	5.518	5.493	111.0
5555.5557	400.0	1	3	201.99005	400.0	0	1	2	153.53535	150.79532	1	0.22	0.442	5.505	5.503	111.0
5555.5557	400.0	1	3	201.99005	400.0	0	1	2	153.53535	150.79532	1	0.22	0.443	5.558	5.51	111.0
5555.5557	400.0	1	3	201.99005	400.0	0	1	2	153.53535	150.79532	1	0.22	0.443	5.538	5.51	111.0
5555.5557	400.0	1	3	201.99005	400.0	0	1	2	153.53535	150.79532	1	0.22	0.443	5.472	5.514	111.0
5555.5557	400.0	1	3	201.99005	400.0	1	1	2	153.53535	150.79532	1	0.22	0.443	5.451	5.514	111.0
5555.5557	400.0	1	3	201.99005	400.0	1	1	2	153.53535	150.79532	1	0.22	0.443	5.538	5.521	111.0
5555.5557	400.0	1	3	201.99005	400.0	1	1	2	153.53535	150.79532	1	0.22	0.443	5.297	5.524	111.0
5555.5557	400.0	1	3	201.99005	400.0	1	1	2	153.53535	150.79532	1	0.22	0.443	5.552	5.524	111.0
5555.5557	400.0	1	3	201.99005	400.0	1	1	2	153.53535	150.79532	1	0.22	0.445	5.565	5.529	111.0
5555.5557	400.0	1	3	201.99005	400.0	1	1	2	153.53535	150.79532	1	0.22	0.445	5.511	5.531	111.0
5555.5557	400.0	1	3	201.99005	400.0	1	1	2	153.53535	150.79532	1	0.22	0.447	5.571	5.531	111.0
5555.5557	400.0	1	3	201.99005	400.0	1	1	2	153.53535	150.79532	1	0.22	0.448	5.539	5.535	111.0
5555.5557	400.0	1	3	201.99005	400.0	1	1	2	153.53535	150.79532	1	0.22	0.448	5.551	5.535	111.0
5555.5557	400.0	1	3	201.99005	400.0	1	1	2	153.53535	150.79532	1	0.22	0.45	5.598	5.537	111.0
5555.5557	400.0	1	3	201.99005	400.0	1	1	2	153.53535	150.79532	1	0.22	0.45	5.506	5.541	111.0
5555.5557	400.0	1	3	201.99005	400.0	1	1	2	153.53535	150.79532	1	0.22	0.451	5.512	5.541	111.0
5555.5557	400.0	1	3	201.99005	400.0	1	1	2	153.53535	150.79532	1	0.22	0.451	5.525	5.543	111.0
5555.5557	400.0	1	3	201.99005	400.0	1	1	2	153.53535	150.79532	1	0.22	0.451	5.478	5.543	111.0
5555.5557	400.0	1	3	201.99005	400.0	1	1	2	153.53535	150.79532	1	0.22	0.453	5.572	5.545	111.0
5555.5557	400.0	1	3	201.99005	400.0	1	1	2	153.53535	150.79532	1	0.22	0.454	5.571	5.547	111.0
5555.5557	400.0	1	3	201.99005	400.0	1	1	2	153.53535	150.79532	1	0.22	0.455	5.528	5.547	111.0
5555.5557	400.0	1	3	201.99005	400.0	1	1	2	153.53535	150.79532	1	0.22	0.457	5.572	5.548	111.0
5555.5557	400.0	1	3	201.99005	400.0	1	1	2	153.53535	150.79532	1	0.22	0.459	5.578	5.55	111.0
5555.5557	400.0	1	3	201.99005	400.0	1	1	2	153.53535	150.79532	1	0.22	0.46	5.677	5.55	111.0
5555.5557	400.0	1	3	201.99005	400.0	1	1	2	153.53535	150.79532	1	0.22	0.46	5.532	5.55	111.0
5555.5557	400.0	1	3	201.99005	400.0	1	1	2	153.53535	150.79532	1	0.22	0.461	5.558	5.552	111.0
5555.5557	400.0	1	3	201.99005	400.0	1	1	2	153.53535	150.79532	1	0.22	0.46	5.472	5.552	111.0
5555.5557	400.0	1	3	201.99005	400.0	1	1	2	153.53535	150.79532	1	0.22	0.46	5.552	5.553	111.0
5555.5557	400.0	1	3	201.99005	400.0	1	1	2	153.53535	150.79532	1	0.22	0.461	5.565	5.553	111.0
5555.5557	400.0	1	3	201.99005	400.0	1	1	2	153.53535	150.79532	1	0.22	0.46	5.545	5.554	111.0
5555.5557	400.0	1	3	201.99005	400.0	1	1	2	153.53535	150.79532	1	0.22	0.461	5.591	5.555	111.0
5555.5557	400.0	1	3	201.99005	400.0	1	1	2	153.53535	150.79532	1	0.22	0.46	5.526	5.555	111.0
5555.5557	400.0	1	3	201.99005	400.0	1	1	2	153.53535	150.79532	1	0.22	0.461	5.632	5.555	111.0
5555.5557	400.0	1	3	201.99005	400.0	1	1	2	153.53535	150.79532	1	0.22	0.461	5.559	5.556	111.0
5555.5557	400.0	1	3	201.99005	400.0	1	1	2	153.53535	150.79532	1	0.22	0.461	5.729	5.556	111.0
5555.5557	400.0	1	3	201.99005	400.0	1	1	2	153.53535	150.79532	1	0.22	0.46	5.539	5.557	111.0
5555.5557	400.0	1	3	201.99005	400.0	1	1	2	153.53535	150.79532	1	0.22	0.461	5.566	5.557	111.0
5555.5557	400.0	1	3	201.99005	400.0	1	1	2	153.53535	150.79532	1	0.22	0.461	5.647	5.557	111.0
5555.5557	400.0	1	3	201.99005	400.0	1	1	2	153.53535	150.79532	1	0.22	0.46	5.539	5.559	111.0
5555.5557	400.0	1	3	201.99005	400.0	1	1	2	153.53535	150.79532	1	0.22	0.461	5.598	5.559	111.0
5555.5557	400.0	1	3	201.99005	400.0	1	1	2	153.53535	150.79532	1	0.22	0.46	5.506	5.559	111.0
5555.5557	400.0	1	3	201.99005	400.0	1	1	2	153.53535	150.79532	1	0.22	0.46	5.539	5.559	111.0
5555.5557	400.0	1	3	201.99005	400.0	1	1	2	153.53535	150.79532	1	0.22	0.46	5.513	5.559	111.0
5555.5557	400.0	1	3	201.99005	400.0	1	1	2	153.53535	150.79532	1	0.22	0.461	5.61	5.56	111.0
5555.5557	400.0	1	3	201.99005	400.0	1	1	2	153.53535	150.79532	1	0.22	0.46	5.377	5.56	111.0
5555.5557	400.0	1	3	201.99005	400.0	1	1	2	153.53535	150.79532	1	0.22	0.461	5.633	5.56	111.0
5555.5557	400.0	1	3	201.99005	400.0	1	1	2	153.53535	150.79532	1	0.22	0.461	5.58	5.56	111.0
5555.5557	400.0	1	3	201.99005	400.0	1	1	2	153.53535	150.79532	1	0.22	0.46	5.533	5.56	111.0
5555.5557	400.0	1	3	201.99005	400.0	1	1	2	153.53535	150.79532	1	0.22	0.46	5.403	5.56	111.0
5555.5557	400.0	1	3	201.99005	400.0	1	1	2	153.53535	150.79532	1	0.22	0.461	5.585	5.561	111.0
5555.5557	400.0	1	3	201.99005	400.0	1	1	2	153.53535	150.79532	1	0.22	0.46	5.553	5.561	111.0
5555.5557	400.0	1	3	201.99005	400.0	1	1	2	153.53535	150.79532	1	0.22	0.461	5.599	5.561	111.0
5555.5557	400.0	1	3	201.99005	400.0	1	1	2	153.53535	150.79532	1	0.22	0.46	5.544	5.561	111.0
5555.5557	400.0	1	3	201.99005	400.0	1	1	2	153.53535	150.79532	1	0.22	0.461	5.566	5.561	111.0
5555.5557	400.0	1	3	201.99005	400.0	1	1	2	153.53535	150.79532	1	0.22	0.46	5.545	5.561	111.0
5555.5557	400.0	1	3	201.99005	400.0	1	1	2	153.53535	150.79532	1	0.22	0.461	5.591	5.561	111.0
5555.5557	400.0	1	3	201.99005	400.0	1	1	2	153.53535	150.79532	1	0.22	0.46	5.552	5.561	111.0
5555.5557	400.0	1	3	201.99005	400.0	1	1	2	153.53535	150.79532	1	0.22	0.46	5.551	5.561	111.0
5555.5557	400.0	1	3	201.99005	400.0	1	1	2	153.53535	150.79532	1	0.22	0.46	5.536	5.561	111.0
5555.5557	400.0	1	3	201.99005	400.0	1	1	2	153.53535	150.79532	1	0.22	0.461	5.566	5.562	111.0
5555.5557	400.0	1	3	201.99005	400.0	1	1	2	153.53535	150.79532	1	0.22	0.46	5.546	5.562	111.0
5555.5557	400.0	1	3	201.99005	400.0	1	1	2	153.53535	150.79532	1	0.22	0.461	5.598	5.562	111.0
5555.5557	400.0	1	3	201.99005	400.0	1	1	2	153.53535	150.79532	1	0.22	0.461	5.604	5.562	111.0
5555.5557	400.0	1	3	201.99005	400.0	1	1	2	153.53535	150.79532	1	0.22	0.46	5.519	5.562	111.0
5555.5557	400.0	1	3	201.99005	400.0	1	1	2	153.53535	150.79532	1	0.22	0.461	5.585	5.562	111.0
5555.5557	400.0	1	3	201.99005	400.0	1	1	2	153.53535	150.79532	1	0.22	0.461	5.631	5.562	111.0
5555.5557	400.0	1	3	201.99005	400.0	1	1	2	153.53535	150.79532	1	0.22	0.46	5.538	5.562	111.0
5555.5557	400.0	1	3	201.99005	400.0	1	1	2	153.53535	150.79532	1	0.22	0.461	5.605	5.562	111.0
5555.5557	400.0	1	3	201.99005	400.0	1	1	2	153.53535	150.79532	1	0.22	0.461	5.591	5.562	111.0
5555.5557	400.0	1	3	201.99005	400.0	1	1	2	153.53535	150.79532	1	0.22	0.46	5.532	5.562	111.0
5555.5557	400.0	1	3	201.99005	400.0	1	1	2	153.53535	150.79532	1	0.22	0.46	5.413	5.562	111.0
5555.5557	400.0	1	3	201.99005	400.0	1	1	2	153.53535	150.79532	1	0.22	0.461	5.586	5.562	111.0
5555.5557	400.0	1	3	201.99005	400.0	1	1	2	153.53535	150.79532	1	0.22	0.461	5.584	5.562	111.0
5555.5557	400.0	1	3	201.99005	400.0	1	1	2	153.53535	150.79532	1	0.22	0.46	5.544	5.562	111.0
5555.5557	400.0	1	3	201.99005	400.0	1	1	2	153.53535	150.79532	1	0.22	0.461	5.679	5.562	111.0
5555.5557	400.0	1	3	201.99005	400.0	1	1	2	153.53535	150.79532	1	0.22	0.461	5.558	5.562	111.0
5555.5557	400.0	1	3	201.99005	400.0	1	1	2	153.53535	150.79532	1	0.22	0.461	5.563	5.562	111.0
5555.5557	400.0	1	3	201.99005	400.0	1	1	2	153.53535	150.79532	1	0.22	0.46	5.485	5.562	111.0
5555.5557	400.0	1	3	201.99005	400.0	1	1	2	153.53535	150.79532	1	0.22	0.46	5.491	5.562	111.0
5555.5557	400.0	1	3	201.99005	400.0	1	1	2	153.53535	150.79532	1	0.22	0.46	5.531	5.562	111.0
5555.5557	400.0	1	3	201.99005	400.0	1	1	2	153.53535	150.79532	1	0.22	0.461	5.591	5.562	111.0
5555.5557	400.0	1	3	201.99005	400.0	1	1	2	153.53535	150.79532	1	0.22	0.461	5.565	5.562	111.0
5555.5557	400.0	1	3	201.99005	400.0	1	1	2	153.53535	150.79532	1	0.22	0.461	5.598	5.562	111.0
5555.5557	400.0	1	3	201.99005	400.0	1	1	2	153.53535	150.79532	1	0.22	0.46	5.544	5.562	111.0
5555.5557	400.0	1	3	201.99005	400.0	1	1	2	153.53535	150.79532	1	0.22	0.46	5.551	5.562	111.0
5555.5557	400.0	1	3	201.99005	400.0	1	1	2	153.53535	150.79532	1	0.22	0.461	5.591	5.562	111.0
5555.5557	400.0	1	3	201.99005	400.0	1	1	2	153.53535	150.79532	1	0.22	0.461	5.591	5.562	111.0
5555.5557	400.0	1	3	201.99005	400.0	1	1	2	153.53535	150.79532	1	0.22	0.46	5.525	5.562	111.0
5555.5557	400.0	1	3	201.99005	400.0	1	1	2	153.53535	150.79532	1	0.22	0.46	5.531	5.562	111.0
5555.5557	400.0	1	3	201.99005	400.0	1	1	2	153.53535	150.79532	1	0.22	0.46	5.538	5.562	111.0
5555.5557	400.0	1	3	201.99005	400.0	1	1	2	153.53535	150.79532	1	0.22	0.46	5.538	5.562	111.0
5555.5557	400.0	1	3	201.99005	400.0	1	1	2	153.53535	150.79532	1	0.22	0.46	5.551	5.562	111.0
5555.5557	400.0	1	3	201.99005	400.0	1	1	2	153.53535	150.79532	1	0.22	0.46	5.538	5.562	111.0
5555.5557	400.0	1	3	201.99005	400.0	1	1	2	153.53535	150.79532	1	0.22	0.46	5.484	5.562	111.0
5555.5557	400.0	1	3	201.99005	400.0	1	1	2	153.53535	150.79532	1	0.22	0.46	5.452	5.562	111.0
5555.5557	400.0	1	3	201.99005	400.0	1	1	2	153.53535	150.79532	1	0.22	0.461	5.61	5.562	111.0
5555.5557	400.0	1	3	201.99005	400.0	1	1	2	153.53535	150.79532	1	0.22	0.46	5.551	5.562	111.0
5555.5557	400.0	1	3	201.99005	400.0	1	1	2	153.53535	150.79532	1	0.22	0.46	5.347	5.562	111.0
5555.5557	400.0	1	3	201.99005	400.0	1	1	2	153.53535	150.79532	1	0.22	0.46	5.538	5.562	111.0
5555.5557	400.0	1	3	201.99005	400.0	1	1	2	153.53535	150.79532	1	0.22	0.461	5.557	5.562	111.0
5555.5557	400.0	1	3	201.99005	400.0	1	1	2	153.53535	150.79532	1	0.22	0.461	5.564	5.562	111.0
5555.5557	400.0	1	3	201.99005	400.0	1	1	2	153.53535	150.79532	1	0.22	0.461	5.57	5.562	111.0
5555.5557	400.0	1	3	201.99005	400.0	1	1	2	153.53535	150.79532	1	0.22	0.461	5.557	5.562	111.0
5555.5557	400.0	1	3	201.99005	400.0	1	1	2	153.53535	150.79532	1	0.22	0.461	5.564	5.562	111.0
5555.5557	400.0	1	3	201.99005	400.0	1	1	2	153.53535	150.79532	1	0.22	0.461	5.591	5.562	111.0
5555.5557	400.0	1	3	201.99005	400.0	1	1	2	153.53535	150.79532	1	0.22	0.46	5.537	5.562	111.0
5555.5557	400.0	1	3	201.99005	400.0	1	1	2	153.53535	150.79532	1	0.22	0.461	5.604	5.562	111.0
5555.5557	400.0	1	3	201.99005	400.0	1	1	2	153.53535	150.79532	1	0.22	0.461	5.577	5.562	111.0
5555.5557	400.0	1	3	201.99005	400.0	1	1	2	153.53535	150.79532	1	0.22	0.461	5.583	5.562	111.0
5555.5557	400.0	1	3	201.99005	400.0	1	1	2	153.53535	150.79532	1	0.22	0.461	5.57	5.562	111.0
5555.5557	400.0	1	3	201.99005	400.0	1	1	2	153.53535	150.79532	1	0.22	0.461	5.571	5.562	111.0
5555.5557	400.0	1	3	201.99005	400.0	1	1	2	153.53535	150.79532	1	0.22	0.461	5.617	5.562	111.0
5555.5557	400.0	1	3	201.99005	400.0	1	1	2	153.53535	150.79532	1	0.22	0.461	5.584	5.562	111.0
5555.5557	400.0	1	3	201.99005	400.0	1	1	2	153.53535	150.79532	1	0.22	0.461	5.611	5.562	111.0
5555.5557	400.0	1	3	201.99005	400.0	1	1	2	153.53535	150.79532	1	0.22	0.46	5.524	5.562	111.0
5555.5557	400.0	1	3	201.99005	400.0	1	1	2	153.53535	150.79532	1	0.22	0.461	5.577	5.562	111.0
5555.5557	400.0	1	3	201.99005	400.0	1	1	2	153.53535	150.79532	1	0.22	0.46	5.464	5.562	111.0
5555.5557	400.0	1	3	201.99005	400.0	1	1	2	153.53535	150.79532	1	0.22	0.46	5.497	5.562	111.0
5555.5557	400.0	1	3	201.99005	400.0	1	1	2	153.53535	150.79532	1	0.22	0.46	5.537	5.562	111.0
5555.5557	400.0	1	3	201.99005	400.0	1	1	2	153.53535	150.79532	1	0.22	0.46	5.51	5.562	111.0
5555.5557	400.0	1	3	201.99005	400.0	1	1	2	153.53535	150.79532	1	0.22	0.461	5.584	5.562	111.0
5555.5557	400.0	1	3	201.99005	400.0	1	1	2	153.53535	150.79532	1	0.22	0.461	5.597	5.562	111.0
5555.5557	400.0	1	3	201.99005	400.0	1	1	2	153.53535	150.79532	1	0.22	0.461	5.602	5.562	111.0
5555.5557	400.0	1	3	201.99005	400.0	1	1	2	153.53535	150.79532	1	0.22	0.461	5.597	5.562	111.0
5555.5557	400.0	1	3	201.99005	400.0	1	1	2	153.53535	150.79532	1	0.22	0.46	5.524	5.562	111.0
5555.5557	400.0	1	3	201.99005	400.0	1	1	2	153.53535	150.79532	1	0.22	0.46	5.556	5.562	111.0
5555.5557	400.0	1	3	201.99005	400.0	1	1	2	153.53535	150.79532	1	0.22	0.46	5.551	5.562	111.0
5555.5557	400.0	1	3	201.99005	400.0	1	1	2	153.53535	150.79532	1	0.22	0.46	5.531	5.562	111.0
5555.5557	400.0	1	3	201.99005	400.0	1	1	2	153.53535	150.79532	1	0.22	0.46	5.542	5.562	111.0
5555.5557	400.0	1	3	201.99005	400.0	1	1	2	153.53535	150.79532	1	0.22	0.46	5.518	5.562	111.0
5555.5557	400.0	1	3	201.99005	400.0	1	1	2	153.53535	150.79532	1	0.22	0.461	5.591	5.562	111.0
5555.5557	400.0	1	3	201.99005	400.0	1	1	2	153.53535	150.79532	1	0.22	0.46	5.537	5.562	111.0
5555.5557	400.0	1	3	201.99005	400.0	1	1	2	153.53535	150.79532	1	0.22	0.461	5.57	5.562	111.0
5555.5557	400.0	1	3	201.99005	400.0	1	1	2	153.53535	150.79532	1	0.22	0.461	5.557	5.562	111.0
5555.5557	400.0	1	3	201.99005	400.0	1	1	2	153.53535	150.79532	1	0.22	0.461	5.591	5.562	111.0
5555.5557	400.0	1	3	201.99005	400.0	1	1	2	153.53535	150.79532	1	0.22	0.461	5.571	5.562	111.0
5555.5557	400.0	1	3	201.99005	400.0	1	1	2	153.53535	150.79532	1	0.22	0.46	5.55	5.562	111.0
5555.5557	400.0	1	3	201.99005	400.0	1	1	2	153.53535	150.79532	1	0.22	0.46	5.551	5.562	111.0
5555.5557	400.0	1	3	201.99005	400.0	1	1	2	153.53535	150.79532	1	0.22	0.461	5.564	5.562	111.0
5555.5557	400.0	1	3	201.99005	400.0	1	1	2	153.53535	150.79532	1	0.22	0.461	5.577	5.562	111.0
5555.5557	400.0	1	3	201.99005	400.0	1	1	2	153.53535	150.79532	1	0.22	0.461	5.57	5.562	111.0
5555.5557	400.0	1	3	201.99005	400.0	1	1	2	153.53535	150.79532	1	0.22	0.461	5.577	5.562	111.0
5555.5557	400.0	1	3	201.99005	400.0	1	1	2	153.53535	150.79532	1	0.22	0.461	5.636	5.562	111.0
5555.5557	400.0	1	3	201.99005	400.0	1	1	2	153.53535	150.79532	1	0.22	0.46	5.524	5.562	111.0
5555.5557	400.0	1	3	201.99005	400.0	1	1	2	153.53535	150.79532	1	0.22	0.46	5.551	5.562	111.0
5555.5557	400.0	1	3	201.99005	400.0	1	1	2	153.53535	150.79532	1	0.22	0.461	5.564	5.562	111.0
5555.5557	400.0	1	3	201.99005	400.0	1	1	2	153.53535	150.79532	1	0.22	0.46	5.53	5.562	111.0
5555.5557	400.0	1	3	201.99005	400.0	1	1	2	153.53535	150.79532	1	0.22	0.46	5.444	5.562	111.0
5555.5557	400.0	1	3	201.99005	400.0	1	1	2	153.53535	150.79532	1	0.22	0.46	5.55	5.562	111.0
5555.5557	400.0	1	3	201.99005	400.0	1	1	2	153.53535	150.79532	1	0.22	0.461	5.564	5.562	111.0
5555.5557	400.0	1	3	201.99005	400.0	1	1	2	153.53535	150.79532	1	0.22	0.46	5.55	5.562	111.0
5555.5557	400.0	1	3	201.99005	400.0	1	1	2	153.53535	150.79532	1	0.22	0.46	5.491	5.562	111.0
5555.5557	400.0	1	3	201.99005	400.0	1	1	2	153.53535	150.79532	1	0.22	0.46	5.55	5.562	111.0
5555.5557	400.0	1	3	201.99005	400.0	1	1	2	153.53535	150.79532	1	0.22	0.461	5.61	5.562	111.0
5555.5557	400.0	1	3	201.99005	400.0	1	1	2	153.53535	150.79532	1	0.22	0.46	5.491	5.562	111.0
5555.5557	400.0	1	3	201.99005	400.0	1	1	2	153.53535	150.79532	1	0.22	0.461	5.557	5.562	111.0
5555.5557	400.0	1	3	201.99005	400.0	1	1	2	153.53535	150.79532	1	0.22	0.461	5.616	5.562	111.0
5555.5557	400.0	1	3	201.99005	400.0	1	1	2	153.53535	150.79532	1	0.22	0.461	5.57	5.562	111.0
5555.5557	400.0	1	3	201.99005	400.0	1	1	2	153.53535	150.79532	1	0.22	0.461	5.604	5.562	111.0
5555.5557	400.0	1	3	201.99005	400.0	1	1	2	153.53535	150.79532	1	0.22	0.46	5.55	5.562	111.0
5555.5557	400.0	1	3	201.99005	400.0	1	1	2	153.53535	150.79532	1	0.22	0.461	5.597	5.562	111.0
5555.5557	400.0	1	3	201.99005	400.0	1	1	2	153.53535	150.79532	1	0.22	0.461	5.564	5.562	111.0
5555.5557	400.0	1	3	201.99005	400.0	1	1	2	153.53535	150.79532	1	0.22	0.46	5.484	5.562	111.0
5555.5557	400.0	1	3	201.99005	400.0	1	1	2	153.53535	150.79532	1	0.22	0.461	5.557	5.562	111.0
5555.5557	400.0	1	3	201.99005	400.0	1	1	2	153.53535	150.79532	1	0.22	0.461	5.557	5.562	111.0
5555.5557	400.0	1	3	201.99005	400.0	1	1	2	153.53535	150.79532	1	0.22	0.46	5.544	5.562	111.0
5555.5557	400.0	1	3	201.99005	400.0	1	1	2	153.53535	150.79532	1	0.22	0.46	5.55	5.562	111.0
5555.5557	400.0	1	3	201.99005	400.0	1	1	2	153.53535	150.79532	1	0.22	0.461	5.57	5.562	111.0
5555.5557	400.0	1	3	201.99005	400.0	1	1	2	153.53535	150.79532	1	0.22	0.461	5.597	5.562	111.0
5555.5557	400.0	1	3	201.99005	400.0	1	1	2	153.53535	150.79532	1	0.22	0.461	5.57	5.562	111.0
5555.5557	400.0	1	3	201.99005	400.0	1	1	2	153.53535	150.79532	1	0.219	0.46	5.537	5.562	111.0
5555.5557	400.0	1	3	201.99005	400.0	1	1	2	153.53535	150.79532	1	0.219	0.461	5.564	5.562	111.0
5555.5557	400.0	1	3	201.99005	400.0	1	1	2	153.53535	150.79532	1	0.219	0.46	5.531	5.562	111.0
5555.5557	400.0	1	3	201.99005	400.0	1	1	2	153.53535	150.79532	1	0.219	0.461	5.557	5.562	111.0
5555.5557	400.0	1	3	201.99005	400.0	1	1	2	153.53535	150.79532	1	0.219	0.46	5.524	5.562	111.0
5555.5557	400.0	1	3	201.99005	400.0	1	1	2	153.53535	150.79532	1	0.219	0.46	5.522	5.562	111.0
5555.5557	400.0	1	3	201.99005	400.0	1	1	2	153.53535	150.79532	1	0.219	0.461	5.595	5.562	111.0
5555.5557	400.0	1	3	201.99005	400.0	1	1	2	153.53535	150.79532	1	0.219	0.46	5.504	5.562	111.0
5555.5557	400.0	1	3	201.99005	400.0	1	1	2	153.53535	150.79532	1	0.219	0.46	5.524	5.562	111.0
5555.5557	400.0	1	3	201.99005	400.0	1	1	2	153.53535	150.79532	1	0.219	0.461	5.577	5.562	111.0
5555.5557	400.0	1	3	201.99005	400.0	1	1	2	153.53535	150.79532	1	0.219	0.461	5.585	5.562	111.0
5555.5557	400.0	1	3	201.99005	400.0	1	1	2	153.53535	150.79532	1	0.219	0.46	5.544	5.562	111.0
5555.5557	400.0	1	3	201.99005	400.0	1	1	2	153.53535	150.79532	1	0.219	0.46	5.531	5.562	111.0
5555.5557	400.0	1	3	201.99005	400.0	1	1	2	153.53535	150.79532	1	0.219	0.46	5.446	5.562	111.0
5555.5557	400.0	1	3	201.99005	400.0	1	1	2	153.53535	150.79532	1	0.219	0.461	5.564	5.562	111.0
5555.5557	400.0	1	3	201.99005	400.0	1	1	2	153.53535	150.79532	1	0.219	0.46	5.478	5.562	111.0
5555.5557	400.0	1	3	201.99005	400.0	1	1	2	153.53535	150.79532	1	0.219	0.46	5.551	5.562	111.0
5555.5557	400.0	1	3	201.99005	400.0	1	1	2	153.53535	150.79532	1	0.219	0.461	5.612	5.562	111.0
5555.5557	400.0	1	3	201.99005	400.0	1	1	2	153.53535	150.79532	1	0.219	0.46	5.551	5.562	111.0
5555.5557	400.0	1	3	201.99005	400.0	1	1	2	153.53535	150.79532	1	0.219	0.46	5.538	5.562	111.0
5555.5557	400.0	1	3	201.99005	400.0	1	1	2	153.53535	150.79532	1	0.219	0.46	5.537	5.562	111.0
5555.5557	400.0	1	3	201.99005	400.0	1	1	2	153.53535	150.79532	1	0.219	0.46	5.531	5.562	111.0
0.0	0.0	1	3	201.99005	400.0	1	1	2	153.53535	150.79532	0	0.219	0.46	5.525	5.562	111.0
0.0	0.0	1	3	201.99005	400.0	1	1	2	153.53535	150.79532	0	0.219	0.46	5.538	5.562	111.0
0.0	0.0	1	3	201.99005	400.0	1	1	2	153.53535	150.79532	0	0.219	0.46	5.544	5.562	111.0
0.0	0.0	1	3	201.99005	400.0	1	1	2	153.53535	150.79532	0	0.219	0.46	5.524	5.562	111.0
0.0	0.0	1	3	201.99005	400.0	1	1	2	153.53535	150.79532	0	0.219	0.458	5.179	5.169	111.0
0.0	0.0	1	3	201.99005	400.0	1	1	2	153.53535	150.79532	0	0.219	0.456	5.24	5.169	111.0
0.0	0.0	1	3	201.99005	400.0	1	1	2	153.53535	150.79532	0	0.219	0.448	4.436	4.463	111.0
0.0	0.0	1	3	201.99005	400.0	1	1	2	153.53535	150.79532	0	0.219	0.44	4.457	4.463	111.0
0.0	0.0	1	3	201.99005	400.0	1	1	2	153.53535	150.79532	0	0.219	0.432	4.147	4.147	111.0
0.0	0.0	1	3	201.99005	400.0	1	1	2	153.53535	150.79532	0	0.219	0.418	3.523	3.581	111.0
0.0	0.0	1	3	201.99005	400.0	1	1	2	153.53535	150.79532	0	0.219	0.406	3.606	3.581	111.0
0.0	0.0	1	3	201.99005	400.0	1	1	2	153.53535	150.79532	0	0.219	0.393	3.354	3.328	111.0
0.0	0.0	1	3	201.99005	400.0	1	1	2	153.53535	150.79532	0	0.218	0.377	2.872	2.874	111.0
0.0	0.0	1	3	201.99005	400.0	1	1	2	153.53535	150.79532	0	0.218	0.363	2.844	2.874	111.0
0.0	0.0	1	3	201.99005	400.0	1	1	2	153.53535	150.79532	0	0.218	0.35	2.681	2.671	111.0
0.0	0.0	1	3	201.99005	400.0	1	1	2	153.53535	150.79532	0	0.218	0.338	2.671	2.671	111.0
0.0	0.0	1	3	201.99005	400.0	1	1	2	153.53535	150.79532	0	0.218	0.324	2.231	2.307	111.0
0.0	0.0	1	3	201.99005	400.0	1	1	2	153.53535	150.79532	0	0.218	0.309	1.983	1.992	111.0
0.0	0.0	1	3	201.99005	400.0	1	1	2	153.53535	150.79532	0	0.217	0.295	1.994	1.992	111.0
0.0	0.0	1	3	201.99005	400.0	1	1	2	153.53535	150.79532	0	0.217	0.281	1.809	1.85	111.0
0.0	0.0	1	3	201.99005	400.0	1	1	2	153.53535	150.79532	0	0.217	0.266	1.599	1.599	111.0
0.0	0.0	1	3	201.99005	400.0	1	1	2	153.53535	150.79532	0	0.217	0.252	1.418	1.599	111.0
0.0	0.0	1	3	201.99005	400.0	1	1	2	153.53535	150.79532	0	0.217	0.24	1.486	1.485	111.0
0.0	0.0	1	3	201.99005	400.0	1	1	2	153.53535	150.79532	0	0.217	0.23	1.478	1.283	111.0
0.0	0.0	1	3	201.99005	400.0	1	1	2	153.53535	150.79532	0	0.217	0.218	1.287	1.283	111.0
0.0	0.0	1	3	201.99005	400.0	1	1	2	153.53535	150.79532	0	0.217	0.207	1.228	1.191	111.0
0.0	0.0	1	3	201.99005	400.0	1	1	2	153.53535	150.79532	0	0.217	0.195	1.125	1.191	111.0
0.0	0.0	1	3	201.99005	400.0	1	1	2	153.53535	150.79532	0	0.217	0.184	0.875	1.029	111.0
0.0	0.0	1	3	201.99005	400.0	1	1	2	153.53535	150.79532	0	0.217	0.173	0.921	0.888	111.0
0.0	0.0	1	3	201.99005	400.0	1	1	2	153.53535	150.79532	0	0.217	0.163	0.899	0.888	111.0
0.0	0.0	1	3	201.99005	400.0	1	1	2	153.53535	150.79532	0	0.217	0.154	0.805	0.825	111.0
0.0	0.0	1	3	201.99005	400.0	1	1	2	153.53535	150.79532	0	0.217	0.146	0.823	0.825	111.0
0.0	0.0	1	3	201.99005	400.0	1	1	2	153.53535	150.79532	0	0.217	0.138	0.801	0.712	111.0
0.0	0.0	1	3	201.99005	400.0	1	1	2	153.53535	150.79532	0	0.217	0.131	0.674	0.662	111.0
0.0	0.0	1	3	201.99005	400.0	1	1	2	153.53535	150.79532	0	0.217	0.123	0.676	0.662	111.0
0.0	0.0	1	3	201.99005	400.0	1	1	2	153.53535	150.79532	0	0.217	0.116	0.576	0.572	111.0
0.0	0.0	1	3	201.99005	400.0	1	1	2	153.53535	150.79532	0	0.217	0.11	0.541	0.531	111.0
0.0	0.0	1	3	201.99005	400.0	1	1	2	153.53535	150.79532	0	0.216	0.104	0.56	0.531	111.0
0.0	0.0	1	3	201.99005	400.0	1	1	2	153.53535	150.79532	0	0.216	0.097	0.455	0.458	111.0
0.0	0.0	1	3	201.99005	400.0	1	1	2	153.53535	150.79532	0	0.216	0.091	0.475	0.458	111.0
0.0	0.0	1	3	201.99005	400.0	1	1	2	153.53535	150.79532	0	0.216	0.085	0.379	0.396	111.0
0.0	0.0	1	3	201.99005	400.0	1	1	2	153.53535	150.79532	0	0.216	0.079	0.375	0.368	111.0
0.0	0.0	1	3	201.99005	400.0	1	1	2	153.53535	150.79532	0	0.216	0.074	0.248	0.368	111.0
0.0	0.0	1	3	201.99005	400.0	1	1	2	153.53535	150.79532	0	0.216	0.07	0.313	0.317	111.0
0.0	0.0	1	3	201.99005	400.0	1	1	2	153.53535	150.79532	0	0.216	0.066	0.304	0.296	111.0
0.0	0.0	1	3	201.99005	400.0	1	1	2	153.53535	150.79532	0	0.216	0.062	0.317	0.296	111.0
0.0	0.0	1	3	201.99005	400.0	1	1	2	153.53535	150.79532	0	0.216	0.058	0.232	0.254	111.0
0.0	0.0	1	3	201.99005	400.0	1	1	2	153.53535	150.79532	0	0.216	0.055	0.277	0.236	111.0
0.0	0.0	1	3	201.99005	400.0	1	1	2	153.53535	150.79532	0	0.216	0.051	0.195	0.236	111.0
0.0	0.0	1	3	201.99005	400.0	1	1	2	153.53535	150.79532	0	0.216	0.048	0.285	0.204	111.0
0.0	0.0	1	3	201.99005	400.0	1	1	2	153.53535	150.79532	0	0.216	0.044	0.194	0.204	111.0
0.0	0.0	1	3	201.99005	400.0	1	1	2	153.53535	150.79532	0	0.216	0.041	0.444	0.189	111.0
0.0	0.0	1	3	201.99005	400.0	1	1	2	153.53535	150.79532	0	0.216	0.038	0.137	0.163	111.0
0.0	0.0	1	3	201.99005	400.0	1	1	2	153.53535	150.79532	0	0.216	0.036	0.044	0.163	111.0
0.0	0.0	1	3	201.99005	400.0	1	1	2	153.53535	150.79532	0	0.216	0.034	0.138	0.152	111.0
0.0	0.0	1	3	201.99005	400.0	1	1	2	153.53535	150.79532	0	0.216	0.032	0.159	0.131	111.0
0.0	0.0	1	3	201.99005	400.0	1	1	2	153.53535	150.79532	0	0.216	0.03	0.109	0.131	111.0
0.0	0.0	1	3	201.99005	400.0	1	1	2	153.53535	150.79532	0	0.216	0.028	0.183	0.121	111.0
0.0	0.0	1	3	201.99005	400.0	1	1	2	153.53535	150.79532	0	0.216	0.026	0.104	0.121	111.0
0.0	0.0	1	3	201.99005	400.0	1	1	2	153.53535	150.79532	0	0.216	0.024	0.111	0.105	111.0
0.0	0.0	1	3	201.99005	400.0	1	1	2	153.53535	150.79532	0	0.216	0.022	0.087	0.097	111.0
0.0	0.0	1	3	201.99005	400.0	1	1	2	153.53535	150.79532	0	0.216	0.02	0.146	0.097	111.0
0.0	0.0	1	3	201.99005	400.0	1	1	2	153.53535	150.79532	0	0.216	0.02	0.086	0.084	111.0
0.0	0.0	1	3	201.99005	400.0	1	1	2	153.53535	150.79532	0	0.216	0.02	0.066	0.084	111.0
0.0	0.0	1	3	201.99005	400.0	1	1	2	153.53535	150.79532	0	0.216	0.02	0.134	0.078	111.0
0.0	0.0	1	3	201.99005	400.0	1	1	2	153.53535	150.79532	0	0.216	0.02	0.063	0.067	111.0
0.0	0.0	1	3	201.99005	400.0	1	1	2	153.53535	150.79532	0	0.216	0.02	0.073	0.067	111.0
0.0	0.0	1	3	201.99005	400.0	1	1	2	153.53535	150.79532	0	0.216	0.02	0.011	0.062	111.0
0.0	0.0	1	3	201.99005	400.0	1	1	2	153.53535	150.79532	0	0.216	0.02	0.074	0.053	111.0
0.0	0.0	1	3	201.99005	400.0	1	1	2	153.53535	150.79532	0	0.216	0.02	0.016	0.053	111.0
0.0	0.0	1	3	201.99005	400.0	1	1	2	153.53535	150.79532	0	0.216	0.02	0.036	0.049	111.0
0.0	0.0	1	3	201.99005	400.0	1	1	2	153.53535	150.79532	0	0.216	0.02	0.063	0.043	111.0
0.0	0.0	1	3	201.99005	400.0	1	1	2	153.53535	150.79532	0	0.216	0.02	0.044	0.043	111.0
0.0	0.0	1	3	201.99005	400.0	1	1	2	153.53535	150.79532	0	0.216	0.02	0.067	0.039	111.0
0.0	0.0	1	3	201.99005	400.0	1	1	2	153.53535	150.79532	0	0.216	0.02	0.043	0.039	111.0
0.0	0.0	1	3	201.99005	400.0	1	1	2	153.53535	150.79532	0	0.216	0.02	0.039	0.034	111.0
0.0	0.0	1	3	201.99005	400.0	1	1	2	153.53535	150.79532	0	0.216	0.02	0.021	0.031	111.0
0.0	0.0	1	3	201.99005	400.0	1	1	2	153.53535	150.79532	0	0.216	0.02	0.092	0.031	111.0
0.0	0.0	1	3	201.99005	400.0	1	1	2	153.53535	150.79532	0	0.216	0.02	0.021	0.027	111.0
0.0	0.0	1	3	201.99005	400.0	1	1	2	153.53535	150.79532	0	0.216	0.02	0.016	0.025	111.0
0.0	0.0	1	3	201.99005	400.0	1	1	2	153.53535	150.79532	0	0.216	0.019	0.008	0.025	111.0
0.0	0.0	1	3	201.99005	400.0	1	1	2	153.53535	150.79532	0	0.216	0.019	0.003	0.021	111.0
0.0	0.0	1	3	201.99005	400.0	1	1	2	153.53535	150.79532	0	0.216	0.019	0.038	0.021	111.0
0.0	0.0	1	3	201.99005	400.0	1	1	2	153.53535	150.79532	0	0.216	0.019	0.043	0.02	111.0
0.0	0.0	1	3	201.99005	400.0	1	1	2	153.53535	150.79532	0	0.216	0.019	0.021	0.017	111.0
0.0	0.0	1	3	201.99005	400.0	1	1	2	153.53535	150.79532	0	0.216	0.019	-0.011	0.017	111.0
0.0	0.0	1	3	201.99005	400.0	1	1	2	153.53535	150.79532	0	0.216	0.019	0.008	0.014	111.0
0.0	0.0	1	3	201.99005	400.0	1	1	2	153.53535	150.79532	0	0.216	0.019	-0.001	0.013	111.0
0.0	0.0	1	3	201.99005	400.0	1	1	2	153.53535	150.79532	0	0.216	0.018	-0.019	0.013	111.0
0.0	0.0	1	3	201.99005	400.0	1	1	2	153.53535	150.79532	0	0.216	0.018	0.016	0.011	111.0
0.0	0.0	1	3	201.99005	400.0	1	1	2	153.53535	150.79532	0	0.216	0.018	0.006	0.011	111.0
0.0	0.0	1	3	201.99005	400.0	1	1	2	153.53535	150.79532	0	0.216	0.018	0.021	0.01	111.0
0.0	0.0	1	3	201.99005	400.0	1	1	2	153.53535	150.79532	0	0.216	0.017	0.016	0.009	111.0
0.0	0.0	1	3	201.99005	400.0	1	1	2	153.53535	150.79532	0	0.216	0.016	-0.023	0.009	111.0
0.0	0.0	1	3	201.99005	400.0	1	1	2	153.53535	150.79532	0	0.216	0.015	0.021	0.008	111.0
0.0	0.0	1	3	201.99005	400.0	1	1	2	153.53535	150.79532	0	0.216	0.015	0.031	0.007	111.0
0.0	0.0	1	3	201.99005	400.0	1	1	2	153.53535	150.79532	0	0.216	0.015	0.016	0.007	111.0
0.0	0.0	1	3	201.99005	400.0	1	1	2	153.53535	150.79532	0	0.216	0.015	0.008	0.006	111.0
0.0	0.0	1	3	201.99005	400.0	1	1	2	153.53535	150.79532	0	0.216	0.015	0.001	0.006	111.0
0.0	0.0	1	3	201.99005	400.0	1	1	2	153.53535	150.79532	0	0.216	0.015	-0.011	0.005	111.0
0.0	0.0	1	3	201.99005	400.0	1	1	2	153.53535	150.79532	0	0.216	0.015	-0.006	0.005	111.0
0.0	0.0	1	3	201.99005	400.0	1	1	2	153.53535	150.79532	0	0.216	0.015	0.053	0.005	111.0
0.0	0.0	1	3	201.99005	400.0	1	1	2	153.53535	150.79532	0	0.216	0.015	0.016	0.004	111.0
0.0	0.0	1	3	201.99005	400.0	1	1	2	153.53535	150.79532	0	0.216	0.015	-0.006	0.003	111.0
0.0	0.0	1	3	201.99005	400.0	1	1	2	153.53535	150.79532	0	0.216	0.015	0.023	0.003	111.0
0.0	0.0	1	3	201.99005	400.0	1	1	2	153.53535	150.79532	0	0.216	0.014	-0.116	0.003	111.0
0.0	0.0	1	3	201.99005	400.0	1	1	2	153.53535	150.79532	0	0.216	0.013	-0.021	0.003	111.0
0.0	0.0	1	3	201.99005	400.0	1	1	2	153.53535	150.79532	0	0.216	0.013	0.025	0.002	111.0
0.0	0.0	1	3	201.99005	400.0	1	1	2	153.53535	150.79532	0	0.216	0.013	-0.006	0.002	111.0
0.0	0.0	1	3	201.99005	400.0	1	1	2	153.53535	150.79532	0	0.216	0.011	-0.097	0.002	111.0
0.0	0.0	1	3	201.99005	400.0	1	1	2	153.53535	150.79532	0	0.216	0.011	-0.006	0.002	111.0
0.0	0.0	1	3	201.99005	400.0	1	1	2	153.53535	150.79532	0	0.216	0.01	-0.016	0.001	111.0
0.0	0.0	1	3	201.99005	400.0	1	1	2	153.53535	150.79532	0	0.216	0.009	-0.041	0.001	111.0
0.0	0.0	1	3	201.99005	400.0	1	1	2	153.53535	150.79532	0	0.216	0.009	0.031	0.001	111.0
0.0	0.0	1	3	201.99005	400.0	1	1	2	153.53535	150.79532	0	0.216	0.008	-0.097	0.001	111.0
0.0	0.0	1	3	201.99005	400.0	1	1	2	153.53535	150.79532	0	0.216	0.008	0.001	0.001	111.0
0.0	0.0	1	3	201.99005	400.0	1	1	2	153.53535	150.79532	0	0.216	0.008	0.154	0.001	111.0
0.0	0.0	1	3	201.99005	400.0	1	1	2	153.53535	150.79532	0	0.216	0.008	0.001	0.001	111.0
0.0	0.0	1	3	201.99005	400.0	1	1	2	153.53535	150.79532	0	0.216	0.007	-0.001	0.0	111.0
0.0	0.0	1	3	201.99005	400.0	1	1	2	153.53535	150.79532	0	0.216	0.006	-0.016	0.0	111.0
0.0	0.0	1	3	201.99005	400.0	1	1	2	153.53535	150.79532	0	0.216	0.005	0.006	0.0	111.0
0.0	0.0	1	3	201.99005	400.0	1	1	2	153.53535	150.79532	0	0.216	0.005	0.006	0.0	111.0
0.0	0.0	1	3	201.99005	400.0	1	1	2	153.53535	150.79532	0	0.216	0.005	0.131	0.0	111.0
0.0	0.0	1	3	201.99005	400.0	1	1	2	153.53535	150.79532	0	0.216	0.004	-0.008	0.0	111.0
0.0	0.0	1	3	201.99005	400.0	1	1	2	153.53535	150.79532	0	0.216	0.003	0.026	0.0	111.0
0.0	0.0	1	3	201.99005	400.0	1	1	2	153.53535	150.79532	0	0.216	0.001	-0.212	0.0	111.0
0.0	0.0	1	3	201.99005	400.0	1	1	2	153.53535	150.79532	0	0.216	0.0	0.013	0.0	111.0
0.0	0.0	1	3	201.99005	400.0	1	1	2	153.53535	150.79532	0	0.216	0.0	0.003	0.0	111.0
0.0	0.0	1	3	201.99005	400.0	1	1	2	153.53535	150.79532	0	0.216	0.0	-0.011	0.0	111.0
0.0	0.0	1	3	201.99005	400.0	1	1	2	153.53535	150.79532	0	0.216	0.0	0.008	0.0	111.0
0.0	0.0	1	3	201.99005	400.0	1	1	2	153.53535	150.79532	0	0.216	0.0	-0.001	0.0	111.0
0.0	0.0	1	3	201.99005	400.0	1	1	2	153.53535	150.79532	0	0.216	0.0	0.003	0.0	111.0
0.0	0.0	1	3	201.99005	400.0	1	1	2	153.53535	150.79532	0	0.216	0.0	0.043	0.0	111.0
0.0	0.0	1	3	201.99005	400.0	1	1	2	153.53535	150.79532	0	0.216	-0.001	-0.021	0.0	111.0
0.0	0.0	1	3	201.99005	400.0	1	1	2	153.53535	150.79532	0	0.216	0.0	-0.006	0.0	111.0
0.0	0.0	1	3	201.99005	400.0	1	1	2	153.53535	150.79532	0	0.216	-0.001	-0.016	0.0	111.0
0.0	0.0	1	3	201.99005	400.0	1	1	2	153.53535	150.79532	0	0.216	0.0	0.018	0.0	111.0
0.0	0.0	1	3	201.99005	400.0	1	1	2	153.53535	150.79532	0	0.216	-0.001	-0.021	0.0	111.0
0.0	0.0	1	3	201.99005	400.0	1	1	2	153.53535	150.79532	0	0.216	-0.001	-0.028	0.0	111.0
0.0	0.0	1	3	201.99005	400.0	1	1	2	153.53535	150.79532	0	0.216	-0.001	-0.046	0.0	111.0
0.0	0.0	1	3	201.99005	400.0	1	1	2	153.53535	150.79532	0	0.216	0.0	0.056	0.0	111.0
0.0	0.0	1	3	201.99005	400.0	1	1	2	153.53535	150.79532	0	0.216	0.0	0.016	0.0	111.0
0.0	0.0	1	3	201.99005	400.0	1	1	2	153.53535	150.79532	0	0.216	0.0	0.023	0.0	111.0
0.0	0.0	1	3	201.99005	400.0	1	1	2	153.53535	150.79532	0	0.216	0.0	0.008	0.0	111.0
0.0	0.0	1	3	201.99005	400.0	1	1	2	153.53535	150.79532	0	0.216	0.0	0.003	0.0	111.0
0.0	0.0	1	3	201.99005	400.0	1	1	2	153.53535	150.79532	0	0.216	0.0	0.054	0.0	111.0
0.0	0.0	1	3	201.99005	400.0	1	1	2	153.53535	150.79532	0	0.216	0.0	0.029	0.0	111.0
0.0	0.0	1	3	201.99005	400.0	1	1	2	153.53535	150.79532	0	0.216	-0.001	-0.049	0.0	111.0
0.0	0.0	1	3	201.99005	400.0	1	1	2	153.53535	150.79532	0	0.216	-0.001	-0.021	0.0	111.0
0.0	0.0	1	3	201.99005	400.0	1	1	2	153.53535	150.79532	0	0.216	0.0	0.031	0.0	111.0
0.0	0.0	1	3	201.99005	400.0	1	1	2	153.53535	150.79532	0	0.216	0.0	0.011	0.0	111.0
0.0	0.0	1	3	201.99005	400.0	1	1	2	153.53535	150.79532	0	0.216	0.0	0.013	0.0	111.0
0.0	0.0	1	3	201.99005	400.0	1	1	2	153.53535	150.79532	0	0.216	-0.001	-0.023	0.0	111.0
0.0	0.0	1	3	201.99005	400.0	1	1	2	153.53535	150.79532	0	0.216	-0.001	-0.058	0.0	111.0
0.0	0.0	1	3	201.99005	400.0	1	1	2	153.53535	150.79532	0	0.216	0.0	0.016	0.0	111.0
0.0	0.0	1	3	201.99005	400.0	1	1	2	153.53535	150.79532	0	0.216	0.0	0.04	0.0	111.0
0.0	0.0	1	3	201.99005	400.0	1	1	2	153.53535	150.79532	0	0.216	-0.001	-0.081	0.0	111.0
0.0	0.0	1	3	201.99005	400.0	1	1	2	153.53535	150.79532	0	0.216	0.0	0.013	0.0	111.0
0.0	0.0	1	3	201.99005	400.0	1	1	2	153.53535	150.79532	0	0.216	0.0	0.011	0.0	111.0
0.0	0.0	1	3	201.99005	400.0	1	1	2	153.53535	150.79532	0	0.216	0.0	-0.006	0.0	111.0
0.0	0.0	1	3	201.99005	400.0	1	1	2	153.53535	150.79532	0	0.216	0.0	0.008	0.0	111.0
0.0	0.0	1	3	201.99005	400.0	1	1	2	153.53535	150.79532	0	0.216	0.0	0.069	0.0	111.0
0.0	0.0	1	3	201.99005	400.0	1	1	2	153.53535	150.79532	0	0.216	-0.001	-0.031	0.0	111.0
0.0	0.0	1	3	201.99005	400.0	1	1	2	153.53535	150.79532	0	0.216	0.0	0.031	0.0	111.0
0.0	0.0	1	3	201.99005	400.0	1	1	2	153.53535	150.79532	0	0.216	0.0	0.003	0.0	111.0
0.0	0.0	1	3	201.99005	400.0	1	1	2	153.53535	150.79532	0	0.216	0.0	0.023	0.0	111.0
0.0	0.0	1	3	201.99005	400.0	1	1	2	153.53535	150.79532	0	0.216	0.0	0.003	0.0	111.0
0.0	0.0	1	3	201.99005	400.0	1	1	2	153.53535	150.79532	0	0.216	-0.001	-0.127	0.0	111.0
0.0	0.0	1	3	201.99005	400.0	1	1	2	153.53535	150.79532	0	0.216	-0.001	-0.016	0.0	111.0
0.0	0.0	1	3	201.99005	400.0	1	1	2	153.53535	150.79532	0	0.216	0.0	0.029	0.0	111.0
0.0	0.0	1	3	201.99005	400.0	1	1	2	153.53535	150.79532	0	0.216	0.0	0.141	0.0	111.0
0.0	0.0	1	3	201.99005	400.0	1	1	2	153.53535	150.79532	0	0.216	-0.001	-0.031	0.0	111.0
0.0	0.0	1	3	201.99005	400.0	1	1	2	153.53535	150.79532	0	0.216	0.0	0.003	0.0	111.0
0.0	0.0	1	3	201.99005	400.0	1	1	2	153.53535	150.79532	0	0.216	0.0	0.04	0.0	111.0
0.0	0.0	1	3	201.99005	400.0	1	1	2	153.53535	150.79532	0	0.216	0.0	-0.009	0.0	111.0
0.0	0.0	1	3	201.99005	400.0	1	1	2	153.53535	150.79532	0	0.216	0.0	-0.008	0.0	111.0
0.0	0.0	1	3	201.99005	400.0	1	1	2	153.53535	150.79532	0	0.216	-0.001	-0.034	0.0	111.0
0.0	0.0	1	3	201.99005	400.0	1	1	2	153.53535	150.79532	0	0.216	0.0	-0.011	0.0	111.0
0.0	0.0	1	3	201.99005	400.0	1	1	2	153.53535	150.79532	0	0.216	0.0	0.023	0.0	111.0
0.0	0.0	1	3	201.99005	400.0	1	1	2	153.53535	150.79532	0	0.216	0.0	-0.006	0.0	111.0
0.0	0.0	1	3	201.99005	400.0	1	1	2	153.53535	150.79532	0	0.216	0.0	0.013	0.0	111.0
0.0	0.0	1	3	201.99005	400.0	1	1	2	153.53535	150.79532	0	0.216	-0.001	-0.014	0.0	111.0
0.0	0.0	1	3	201.99005	400.0	1	1	2	153.53535	150.79532	0	0.216	-0.001	-0.038	0.0	111.0
0.0	0.0	1	3	201.99005	400.0	1	1	2	153.53535	150.79532	0	0.216	0.0	-0.008	0.0	111.0
0.0	0.0	1	3	201.99005	400.0	1	1	2	153.53535	150.79532	0	0.216	0.0	-0.001	0.0	111.0
0.0	0.0	1	3	201.99005	400.0	1	1	2	153.53535	150.79532	0	0.216	0.0	-0.01	0.0	111.0
0.0	0.0	1	3	201.99005	400.0	1	1	2	153.53535	150.79532	0	0.216	-0.001	-0.087	0.0	111.0
0.0	0.0	1	3	201.99005	400.0	1	1	2	153.53535	150.79532	0	0.216	0.0	-0.011	0.0	111.0
0.0	0.0	1	3	201.99005	400.0	1	1	2	153.53535	150.79532	0	0.216	0.0	0.023	0.0	111.0
0.0	0.0	1	3	201.99005	400.0	1	1	2	153.53535	150.79532	0	0.216	0.0	0.046	0.0	111.0
0.0	0.0	1	3	201.99005	400.0	1	1	2	153.53535	150.79532	0	0.216	-0.001	-0.045	0.0	111.0
0.0	0.0	1	3	201.99005	400.0	1	1	2	153.53535	150.79532	0	0.216	0.0	0.001	0.0	111.0
0.0	0.0	1	3	201.99005	400.0	1	1	2	153.53535	150.79532	0	0.216	-0.001	-0.036	0.0	111.0
0.0	0.0	1	3	201.99005	400.0	1	1	2	153.53535	150.79532	0	0.216	0.0	0.003	0.0	111.0
0.0	0.0	1	3	201.99005	400.0	1	1	2	153.53535	150.79532	0	0.216	-0.001	-0.016	0.0	111.0
0.0	0.0	1	3	201.99005	400.0	1	1	2	153.53535	150.79532	0	0.216	-0.001	-0.242	0.0	111.0
0.0	0.0	1	3	201.99005	400.0	1	1	2	153.53535	150.79532	0	0.216	0.0	-0.006	0.0	111.0
0.0	0.0	1	3	201.99005	400.0	1	1	2	153.53535	150.79532	0	0.216	0.0	0.033	0.0	111.0
0.0	0.0	1	3	201.99005	400.0	1	1	2	153.53535	150.79532	0	0.216	-0.001	-0.024	0.0	111.0
0.0	0.0	1	3	201.99005	400.0	1	1	2	153.53535	150.79532	0	0.216	0.0	0.009	0.0	111.0
0.0	0.0	1	3	201.99005	400.0	1	1	2	153.53535	150.79532	0	0.216	-0.001	-0.013	0.0	111.0
0.0	0.0	1	3	201.99005	400.0	1	1	2	153.53535	150.79532	0	0.216	0.0	0.0	0.0	111.0
0.0	0.0	1	3	201.99005	400.0	1	1	2	153.53535	150.79532	0	0.216	-0.001	-0.016	0.0	111.0
0.0	0.0	1	3	201.99005	400.0	1	1	2	153.53535	150.79532	0	0.216	0.0	0.089	0.0	111.0
0.0	0.0	1	3	201.99005	400.0	1	1	2	153.53535	150.79532	0	0.216	0.0	0.0	0.0	111.0
0.0	0.0	1	3	201.99005	400.0	1	1	2	153.53535	150.79532	0	0.216	0.0	-0.006	0.0	111.0
0.0	0.0	1	3	201.99005	400.0	1	1	2	153.53535	150.79532	0	0.216	-0.001	-0.001	0.0	111.0
0.0	0.0	1	3	201.99005	400.0	1	1	2	153.53535	150.79532	0	0.216	0.0	0.0	0.0	111.0
0.0	0.0	1	3	201.99005	400.0	1	1	2	153.53535	150.79532	0	0.216	0.0	0.001	0.0	111.0
0.0	0.0	1	3	201.99005	400.0	1	1	2	153.53535	150.79532	0	0.216	0.0	0.003	0.0	111.0
0.0	0.0	1	3	201.99005	400.0	1	1	2	153.53535	150.79532	0	0.216	-0.001	-0.024	0.0	111.0
0.0	0.0	1	3	201.99005	400.0	1	1	2	153.53535	150.79532	0	0.216	0.0	0.009	0.0	111.0
0.0	0.0	1	3	201.99005	400.0	1	1	2	153.53535	150.79532	0	0.216	0.0	0.028	0.0	111.0
0.0	0.0	1	3	201.99005	400.0	1	1	2	153.53535	150.79532	0	0.216	-0.001	-0.029	0.0	111.0
0.0	0.0	1	3	201.99005	400.0	1	1	2	153.53535	150.79532	0	0.216	-0.001	-0.145	0.0	111.0
0.0	0.0	1	3	201.99005	400.0	1	1	2	153.53535	150.79532	0	0.216	0.0	0.127	0.0	111.0
0.0	0.0	1	3	201.99005	400.0	1	1	2	153.53535	150.79532	0	0.216	0.0	0.021	0.0	111.0
0.0	0.0	1	3	201.99005	400.0	1	1	2	153.53535	150.79532	0	0.216	0.0	0.038	0.0	111.0
0.0	0.0	1	3	201.99005	400.0	1	1	2	153.53535	150.79532	0	0.216	-0.001	-0.021	0.0	111.0
0.0	0.0	1	3	201.99005	400.0	1	1	2	153.53535	150.79532	0	0.216	0.0	-0.003	0.0	111.0
0.0	0.0	1	3	201.99005	400.0	1	1	2	153.53535	150.79532	0	0.216	0.0	0.021	0.0	111.0
0.0	0.0	1	3	201.99005	400.0	1	1	2	153.53535	150.79532	0	0.216	0.0	0.026	0.0	111.0
0.0	0.0	1	3	201.99005	400.0	1	1	2	153.53535	150.79532	0	0.216	0.0	0.003	0.0	111.0
0.0	0.0	1	3	201.99005	400.0	1	1	2	153.53535	150.79532	0	0.216	0.0	-0.006	0.0	111.0
0.0	0.0	1	3	201.99005	400.0	1	1	2	153.53535	150.79532	0	0.216	0.0	0.01	0.0	111.0
0.0	0.0	1	3	201.99005	400.0	1	1	2	153.53535	150.79532	0	0.216	-0.001	-0.036	0.0	111.0
0.0	0.0	1	3	201.99005	400.0	1	1	2	153.53535	150.79532	0	0.216	0.0	0.023	0.0	111.0
0.0	0.0	1	3	201.99005	400.0	1	1	2	153.53535	150.79532	0	0.216	0.0	-0.001	0.0	111.0
0.0	0.0	1	3	201.99005	400.0	1	1	2	153.53535	150.79532	0	0.216	0.0	-0.001	0.0	111.0
0.0	0.0	1	3	201.99005	400.0	1	1	2	153.53535	150.79532	0	0.216	0.0	-0.003	0.0	111.0
0.0	0.0	1	3	201.99005	400.0	1	1	2	153.53535	150.79532	0	0.216	-0.001	-0.039	0.0	111.0
0.0	0.0	1	3	201.99005	400.0	1	1	2	153.53535	150.79532	0	0.216	0.0	0.008	0.0	111.0
0.0	0.0	1	3	201.99005	400.0	1	1	2	153.53535	150.79532	0	0.216	0.0	0.097	0.0	111.0
0.0	0.0	1	3	201.99005	400.0	1	1	2	153.53535	150.79532	0	0.216	-0.001	-0.018	0.0	111.0
0.0	0.0	1	3	201.99005	400.0	1	1	2	153.53535	150.79532	0	0.216	0.0	0.008	0.0	111.0
-2805.4175	-201.99005	2	3	201.99005	300.99503	1	2	2	153.53535	150.79532	1	0.216	0.0	0.008	0.0	111.0
-2805.4175	-201.99005	2	3	201.99005	300.99503	1	2	2	153.53535	150.79532	1	0.216	0.0	-0.006	0.0	111.0
-2805.4175	-201.99005	2	3	201.99005	300.99503	0	2	2	153.53535	150.79532	1	0.216	-0.001	-0.18	0.0	111.0
-2805.4175	-201.99005	2	3	201.99005	300.99503	0	2	2	153.53535	150.79532	1	0.216	0.0	-0.008	0.0	111.0
-2805.4175	-201.99005	2	3	201.99005	300.99503	0	2	2	153.53535	150.79532	1	0.216	-0.001	-0.106	-0.197	111.0
-2805.4175	-201.99005	2	3	201.99005	300.99503	0	2	2	153.53535	150.79532	1	0.216	-0.001	-0.197	-0.197	111.0
-2805.4175	-201.99005	2	3	201.99005	300.99503	0	2	2	153.53535	150.79532	1	0.215	-0.003	-0.481	-0.553	111.0
-2805.4175	-201.99005	2	3	201.99005	300.99503	0	2	2	153.53535	150.79532	1	0.215	-0.007	-0.55	-0.713	111.0
-2805.4175	-201.99005	2	3	201.99005	300.99503	0	2	2	153.53535	150.79532	1	0.215	-0.011	-0.67	-0.713	111.0
-2805.4175	-201.99005	2	3	201.99005	300.99503	0	2	2	153.53535	150.79532	1	0.215	-0.019	-0.987	-0.998	111.0
-2805.4175	-201.99005	2	3	201.99005	300.99503	0	2	2	153.53535	150.79532	1	0.215	-0.026	-1.006	-0.998	111.0
-2805.4175	-201.99005	2	3	201.99005	300.99503	0	2	2	153.53535	150.79532	1	0.215	-0.032	-1.128	-1.126	111.0
-2805.4175	-201.99005	2	3	201.99005	300.99503	0	2	2	153.53535	150.79532	1	0.215	-0.04	-1.307	-1.356	111.0
-2805.4175	-201.99005	2	3	201.99005	300.99503	0	2	2	153.53535	150.79532	1	0.215	-0.047	-1.4	-1.356	111.0
-2805.4175	-201.99005	2	3	201.99005	300.99503	0	2	2	153.53535	150.79532	1	0.215	-0.055	-1.656	-1.554	111.0
-2805.4175	-201.99005	2	3	201.99005	300.99503	0	2	2	153.53535	150.79532	1	0.215	-0.063	-1.593	-1.642	111.0
-2805.4175	-201.99005	2	3	201.99005	300.99503	0	2	2	153.53535	150.79532	1	0.215	-0.069	-1.637	-1.642	111.0
-2805.4175	-201.99005	2	3	201.99005	300.99503	0	2	2	153.53535	150.79532	1	0.215	-0.077	-1.822	-1.725	111.0
-2805.4175	-201.99005	2	3	201.99005	300.99503	0	2	2	153.53535	150.79532	1	0.215	-0.084	-1.718	-1.725	111.0
-2805.4175	-201.99005	2	3	201.99005	300.99503	0	2	2	153.53535	150.79532	1	0.215	-0.09	-1.88	-1.873	111.0
-2805.4175	-201.99005	2	3	201.99005	300.99503	0	2	2	153.53535	150.79532	1	0.215	-0.096	-1.94	-1.938	111.0
-2805.4175	-201.99005	2	3	201.99005	300.99503	0	2	2	153.53535	150.79532	1	0.215	-0.103	-1.862	-1.938	111.0
-2805.4175	-201.99005	2	3	201.99005	300.99503	0	2	2	153.53535	150.79532	1	0.215	-0.109	-2.024	-2.057	111.0
-2805.4175	-201.99005	2	3	201.99005	300.99503	0	2	2	153.53535	150.79532	1	0.214	-0.115	-2.134	-2.11	111.0
-2805.4175	-201.99005	2	3	201.99005	300.99503	0	2	2	153.53535	150.79532	1	0.214	-0.121	-2.075	-2.11	111.0
-2805.4175	-201.99005	2	3	201.99005	300.99503	0	2	2	153.53535	150.79532	1	0.214	-0.127	-2.244	-2.205	111.0
-2805.4175	-201.99005	2	3	201.99005	300.99503	0	2	2	153.53535	150.79532	1	0.214	-0.133	-2.222	-2.205	111.0
-2805.4175	-201.99005	2	3	201.99005	300.99503	0	2	2	153.53535	150.79532	1	0.214	-0.138	-2.142	-2.287	111.0
-2805.4175	-201.99005	2	3	201.99005	300.99503	0	2	2	153.53535	150.79532	1	0.214	-0.143	-2.259	-2.324	111.0
-2805.4175	-201.99005	2	3	201.99005	300.99503	0	2	2	153.53535	150.79532	1	0.214	-0.147	-2.356	-2.324	111.0
-2805.4175	-201.99005	2	3	201.99005	300.99503	0	2	2	153.53535	150.79532	1	0.214	-0.152	-2.653	-2.39	111.0
-2805.4175	-201.99005	2	3	201.99005	300.99503	0	2	2	153.53535	150.79532	1	0.214	-0.156	-2.392	-2.42	111.0
-2805.4175	-201.99005	2	3	201.99005	300.99503	0	2	2	153.53535	150.79532	1	0.214	-0.161	-2.425	-2.42	111.0
-2805.4175	-201.99005	2	3	201.99005	300.99503	0	2	2	153.53535	150.79532	1	0.214	-0.165	-2.49	-2.472	111.0
-2805.4175	-201.99005	2	3	201.99005	300.99503	0	2	2	153.53535	150.79532	1	0.214	-0.169	-2.507	-2.472	111.0
-2805.4175	-201.99005	2	3	201.99005	300.99503	0	2	2	153.53535	150.79532	1	0.214	-0.173	-2.613	-2.496	111.0
-2805.4175	-201.99005	2	3	201.99005	300.99503	0	2	2	153.53535	150.79532	1	0.213	-0.177	-2.5	-2.539	111.0
-2805.4175	-201.99005	2	3	201.99005	300.99503	0	2	2	153.53535	150.79532	1	0.213	-0.181	-2.498	-2.539	111.0
-2805.4175	-201.99005	2	3	201.99005	300.99503	0	2	2	153.53535	150.79532	1	0.213	-0.183	-2.525	-2.558	111.0
-2805.4175	-201.99005	2	3	201.99005	300.99503	0	2	2	153.53535	150.79532	1	0.213	-0.185	-2.607	-2.592	111.0
-2805.4175	-201.99005	2	3	201.99005	300.99503	0	2	2	153.53535	150.79532	1	0.213	-0.187	-2.621	-2.592	111.0
-2805.4175	-201.99005	2	3	201.99005	300.99503	0	2	2	153.53535	150.79532	1	0.213	-0.189	-2.584	-2.607	111.0
-2805.4175	-201.99005	2	3	201.99005	300.99503	0	2	2	153.53535	150.79532	1	0.213	-0.191	-2.582	-2.607	111.0
-2805.4175	-201.99005	2	3	201.99005	300.99503	0	2	2	153.53535	150.79532	1	0.213	-0.193	-2.651	-2.634	111.0
-2805.4175	-201.99005	2	3	201.99005	300.99503	0	2	2	153.53535	150.79532	1	0.212	-0.195	-2.655	-2.647	111.0
-2805.4175	-201.99005	2	3	201.99005	300.99503	0	2	2	153.53535	150.79532	1	0.212	-0.197	-2.648	-2.647	111.0
-2805.4175	-201.99005	2	3	201.99005	300.99503	0	2	2	153.53535	150.79532	1	0.212	-0.199	-2.639	-2.668	111.0
-2805.4175	-201.99005	2	3	201.99005	300.99503	0	2	2	153.53535	150.79532	1	0.212	-0.201	-2.609	-2.678	111.0
-2805.4175	-201.99005	2	3	201.99005	300.99503	0	2	2	153.53535	150.79532	1	0.212	-0.202	-2.646	-2.678	111.0
-2805.4175	-201.99005	2	3	201.99005	300.99503	0	2	2	153.53535	150.79532	1	0.212	-0.204	-2.708	-2.696	111.0
-2805.4175	-201.99005	2	3	201.99005	300.99503	0	2	2	153.53535	150.79532	1	0.212	-0.206	-2.697	-2.696	111.0
-2805.4175	-201.99005	2	3	201.99005	300.99503	0	2	2	153.53535	150.79532	1	0.212	-0.208	-2.734	-2.711	111.0
-2805.4175	-201.99005	2	3	201.99005	300.99503	0	2	2	153.53535	150.79532	1	0.212	-0.21	-2.723	-2.718	111.0
-2805.4175	-201.99005	2	3	201.99005	300.99503	0	2	2	153.53535	150.79532	1	0.211	-0.212	-2.758	-2.718	111.0
-2805.4175	-201.99005	2	3	201.99005	300.99503	0	2	2	153.53535	150.79532	1	0.211	-0.214	-2.73	-2.73	111.0
-2805.4175	-201.99005	2	3	201.99005	300.99503	0	2	2	153.53535	150.79532	1	0.211	-0.216	-2.755	-2.736	111.0
-2805.4175	-201.99005	2	3	201.99005	300.99503	0	2	2	153.53535	150.79532	1	0.211	-0.218	-2.745	-2.736	111.0
-2805.4175	-201.99005	2	3	201.99005	300.99503	0	2	2	153.53535	150.79532	1	0.211	-0.22	-2.828	-2.741	111.0
-2805.4175	-201.99005	2	3	201.99005	300.99503	0	2	2	153.53535	150.79532	1	0.211	-0.221	-2.783	-2.741	111.0
-2805.4175	-201.99005	2	3	201.99005	300.99503	0	2	2	153.53535	150.79532	1	0.211	-0.221	-2.752	-2.75	111.0
-2805.4175	-201.99005	2	3	201.99005	300.99503	0	2	2	153.53535	150.79532	1	0.211	-0.221	-2.776	-2.758	111.0
-2805.4175	-201.99005	2	3	201.99005	300.99503	1	2	2	153.53535	150.79532	1	0.211	-0.222	-2.913	-2.758	111.0
-2805.4175	-201.99005	2	3	201.99005	300.99503	1	2	2	153.53535	150.79532	1	0.211	-0.222	-2.804	-2.764	111.0
-2805.4175	-201.99005	2	3	201.99005	300.99503	1	2	2	153.53535	150.79532	1	0.211	-0.221	-2.768	-2.768	111.0
-2805.4175	-201.99005	2	3	201.99005	300.99503	1	2	2	153.53535	150.79532	1	0.211	-0.221	-2.808	-2.768	111.0
-2805.4175	-201.99005	2	3	201.99005	300.99503	1	2	2	153.53535	150.79532	1	0.211	-0.221	-2.781	-2.773	111.0
-2805.4175	-201.99005	2	3	201.99005	300.99503	1	2	2	153.53535	150.79532	1	0.211	-0.221	-2.752	-2.775	111.0
-2805.4175	-201.99005	2	3	201.99005	300.99503	1	2	2	153.53535	150.79532	1	0.211	-0.221	-2.785	-2.775	111.0
-2805.4175	-201.99005	2	3	201.99005	300.99503	1	2	2	153.53535	150.79532	1	0.211	-0.221	-2.855	-2.78	111.0
-2805.4175	-201.99005	2	3	201.99005	300.99503	1	2	2	153.53535	150.79532	1	0.211	-0.221	-2.781	-2.78	111.0
-2805.4175	-201.99005	2	3	201.99005	300.99503	1	2	2	153.53535	150.79532	1	0.211	-0.221	-2.762	-2.782	111.0
-2805.4175	-201.99005	2	3	201.99005	300.99503	1	2	2	153.53535	150.79532	1	0.211	-0.221	-2.788	-2.785	111.0
-2805.4175	-201.99005	2	3	201.99005	300.99503	1	2	2	153.53535	150.79532	1	0.211	-0.221	-2.775	-2.785	111.0
-2805.4175	-201.99005	2	3	201.99005	300.99503	1	2	2	153.53535	150.79532	1	0.211	-0.221	-2.861	-2.787	111.0
-2805.4175	-201.99005	2	3	201.99005	300.99503	1	2	2	153.53535	150.79532	1	0.211	-0.221	-2.798	-2.787	111.0
-2805.4175	-201.99005	2	3	201.99005	300.99503	1	2	2	153.53535	150.79532	1	0.211	-0.221	-2.715	-2.79	111.0
-2805.4175	-201.99005	2	3	201.99005	300.99503	1	2	2	153.53535	150.79532	1	0.211	-0.221	-2.792	-2.791	111.0
-2805.4175	-201.99005	2	3	201.99005	300.99503	1	2	2	153.53535	150.79532	1	0.211	-0.221	-2.763	-2.791	111.0
-2805.4175	-201.99005	2	3	201.99005	300.99503	1	2	2	153.53535	150.79532	1	0.211	-0.221	-2.796	-2.793	111.0
-2805.4175	-201.99005	2	3	201.99005	300.99503	1	2	2	153.53535	150.79532	1	0.211	-0.221	-2.819	-2.794	111.0
-2805.4175	-201.99005	2	3	201.99005	300.99503	1	2	2	153.53535	150.79532	1	0.211	-0.222	-2.732	-2.794	111.0
-2805.4175	-201.99005	2	3	201.99005	300.99503	1	2	2	153.53535	150.79532	1	0.211	-0.222	-2.791	-2.796	111.0
-2805.4175	-201.99005	2	3	201.99005	300.99503	1	2	2	153.53535	150.79532	1	0.211	-0.222	-2.763	-2.796	111.0
-2805.4175	-201.99005	2	3	201.99005	300.99503	1	2	2	153.53535	150.79532	1	0.211	-0.222	-2.815	-2.797	111.0
-2805.4175	-201.99005	2	3	201.99005	300.99503	1	2	2	153.53535	150.79532	1	0.211	-0.222	-2.784	-2.798	111.0
-2805.4175	-201.99005	2	3	201.99005	300.99503	1	2	2	153.53535	150.79532	1	0.211	-0.222	-2.8	-2.798	111.0
-2805.4175	-201.99005	2	3	201.99005	300.99503	1	2	2	153.53535	150.79532	1	0.211	-0.222	-2.83	-2.8	111.0
-2805.4175	-201.99005	2	3	201.99005	300.99503	1	2	2	153.53535	150.79532	1	0.211	-0.222	-2.81	-2.8	111.0
-2805.4175	-201.99005	2	3	201.99005	300.99503	1	2	2	153.53535	150.79532	1	0.211	-0.222	-2.787	-2.8	111.0
-2805.4175	-201.99005	2	3	201.99005	300.99503	1	2	2	153.53535	150.79532	1	0.211	-0.222	-2.799	-2.801	111.0
-2805.4175	-201.99005	2	3	201.99005	300.99503	1	2	2	153.53535	150.79532	1	0.211	-0.222	-2.84	-2.801	111.0
-2805.4175	-201.99005	2	3	201.99005	300.99503	1	2	2	153.53535	150.79532	1	0.211	-0.222	-2.8	-2.802	111.0
-2805.4175	-201.99005	2	3	201.99005	300.99503	1	2	2	153.53535	150.79532	1	0.211	-0.222	-2.786	-2.802	111.0
-2805.4175	-201.99005	2	3	201.99005	300.99503	1	2	2	153.53535	150.79532	1	0.211	-0.222	-2.822	-2.802	111.0
-2805.4175	-201.99005	2	3	201.99005	300.99503	1	2	2	153.53535	150.79532	1	0.211	-0.222	-2.83	-2.803	111.0
-2805.4175	-201.99005	2	3	201.99005	300.99503	1	2	2	153.53535	150.79532	1	0.211	-0.222	-2.826	-2.803	111.0
-2805.4175	-201.99005	2	3	201.99005	300.99503	1	2	2	153.53535	150.79532	1	0.211	-0.222	-2.786	-2.803	111.0
-2805.4175	-201.99005	2	3	201.99005	300.99503	1	2	2	153.53535	150.79532	1	0.211	-0.222	-2.738	-2.804	111.0
-2805.4175	-201.99005	2	3	201.99005	300.99503	1	2	2	153.53535	150.79532	1	0.211	-0.222	-2.829	-2.804	111.0
-2805.4175	-201.99005	2	3	201.99005	300.99503	1	2	2	153.53535	150.79532	1	0.211	-0.222	-2.816	-2.804	111.0
-2805.4175	-201.99005	2	3	201.99005	300.99503	1	2	2	153.53535	150.79532	1	0.211	-0.222	-2.805	-2.804	111.0
-2805.4175	-201.99005	2	3	201.99005	300.99503	1	2	2	153.53535	150.79532	1	0.211	-0.222	-2.833	-2.804	111.0
-2805.4175	-201.99005	2	3	201.99005	300.99503	1	2	2	153.53535	150.79532	1	0.211	-0.222	-2.82	-2.805	111.0
-2805.4175	-201.99005	2	3	201.99005	300.99503	1	2	2	153.53535	150.79532	1	0.211	-0.222	-2.808	-2.805	111.0
-2805.4175	-201.99005	2	3	201.99005	300.99503	1	2	2	153.53535	150.79532	1	0.211	-0.222	-2.804	-2.805	111.0
-2805.4175	-201.99005	2	3	201.99005	300.99503	1	2	2	153.53535	150.79532	1	0.211	-0.221	-2.575	-2.805	111.0
-2805.4175	-201.99005	2	3	201.99005	300.99503	1	2	2	153.53535	150.79532	1	0.211	-0.221	-2.813	-2.805	111.0
-2805.4175	-201.99005	2	3	201.99005	300.99503	1	2	2	153.53535	150.79532	1	0.211	-0.221	-2.775	-2.806	111.0
-2805.4175	-201.99005	2	3	201.99005	300.99503	1	2	2	153.53535	150.79532	1	0.211	-0.221	-2.799	-2.806	111.0
-2805.4175	-201.99005	2	3	201.99005	300.99503	1	2	2	153.53535	150.79532	1	0.211	-0.221	-2.765	-2.806	111.0
-2805.4175	-201.99005	2	3	201.99005	300.99503	1	2	2	153.53535	150.79532	1	0.211	-0.221	-2.802	-2.806	111.0
-2805.4175	-201.99005	2	3	201.99005	300.99503	1	2	2	153.53535	150.79532	1	0.211	-0.223	-2.919	-2.806	111.0
-2805.4175	-201.99005	2	3	201.99005	300.99503	1	2	2	153.53535	150.79532	1	0.211	-0.222	-2.624	-2.806	111.0
-2805.4175	-201.99005	2	3	201.99005	300.99503	1	2	2	153.53535	150.79532	1	0.211	-0.222	-2.846	-2.806	111.0
-2805.4175	-201.99005	2	3	201.99005	300.99503	1	2	2	153.53535	150.79532	1	0.211	-0.222	-2.796	-2.806	111.0
-2805.4175	-201.99005	2	3	201.99005	300.99503	1	2	2	153.53535	150.79532	1	0.211	-0.221	-2.62	-2.806	111.0
-2805.4175	-201.99005	2	3	201.99005	300.99503	1	2	2	153.53535	150.79532	1	0.211	-0.221	-2.831	-2.807	111.0
-2805.4175	-201.99005	2	3	201.99005	300.99503	1	2	2	153.53535	150.79532	1	0.211	-0.221	-2.824	-2.807	111.0
-2805.4175	-201.99005	2	3	201.99005	300.99503	1	2	2	153.53535	150.79532	1	0.211	-0.221	-2.808	-2.807	111.0
-2805.4175	-201.99005	2	3	201.99005	300.99503	1	2	2	153.53535	150.79532	1	0.211	-0.221	-2.808	-2.807	111.0
-2805.4175	-201.99005	2	3	201.99005	300.99503	1	2	2	153.53535	150.79532	1	0.211	-0.221	-2.842	-2.807	111.0
-2805.4175	-201.99005	2	3	201.99005	300.99503	1	2	2	153.53535	150.79532	1	0.211	-0.221	-2.85	-2.807	111.0
-2805.4175	-201.99005	2	3	201.99005	300.99503	1	2	2	153.53535	150.79532	1	0.211	-0.221	-2.84	-2.807	111.0
-2805.4175	-201.99005	2	3	201.99005	300.99503	1	2	2	153.53535	150.79532	1	0.211	-0.221	-2.809	-2.807	111.0
-2805.4175	-201.99005	2	3	201.99005	300.99503	1	2	2	153.53535	150.79532	1	0.211	-0.221	-2.813	-2.807	111.0
-2805.4175	-201.99005	2	3	201.99005	300.99503	1	2	2	153.53535	150.79532	1	0.211	-0.221	-2.896	-2.807	111.0
-2805.4175	-201.99005	2	3	201.99005	300.99503	1	2	2	153.53535	150.79532	1	0.211	-0.221	-2.803	-2.807	111.0
-2805.4175	-201.99005	2	3	201.99005	300.99503	1	2	2	153.53535	150.79532	1	0.211	-0.221	-2.859	-2.807	111.0
-2805.4175	-201.99005	2	3	201.99005	300.99503	1	2	2	153.53535	150.79532	1	0.211	-0.221	-2.804	-2.807	111.0
-2805.4175	-201.99005	2	3	201.99005	300.99503	1	2	2	153.53535	150.79532	1	0.211	-0.221	-2.765	-2.807	111.0
-2805.4175	-201.99005	2	3	201.99005	300.99503	1	2	2	153.53535	150.79532	1	0.211	-0.22	-2.6	-2.807	111.0
-2805.4175	-201.99005	2	3	201.99005	300.99503	1	2	2	153.53535	150.79532	1	0.211	-0.221	-2.859	-2.807	111.0
-2805.4175	-201.99005	2	3	201.99005	300.99503	1	2	2	153.53535	150.79532	1	0.211	-0.221	-2.82	-2.807	111.0
-2805.4175	-201.99005	2	3	201.99005	300.99503	1	2	2	153.53535	150.79532	1	0.211	-0.221	-2.803	-2.807	111.0
-2805.4175	-201.99005	2	3	201.99005	300.99503	1	2	2	153.53535	150.79532	1	0.211	-0.221	-2.817	-2.807	111.0
-2805.4175	-201.99005	2	3	201.99005	300.99503	1	2	2	153.53535	150.79532	1	0.211	-0.221	-2.79	-2.807	111.0
-2805.4175	-201.99005	2	3	201.99005	300.99503	1	2	2	153.53535	150.79532	1	0.211	-0.221	-2.823	-2.807	111.0
-2805.4175	-201.99005	2	3	201.99005	300.99503	1	2	2	153.53535	150.79532	1	0.211	-0.221	-2.81	-2.807	111.0
-2805.4175	-201.99005	2	3	201.99005	300.99503	1	2	2	153.53535	150.79532	1	0.211	-0.221	-2.784	-2.807	111.0
-2805.4175	-201.99005	2	3	201.99005	300.99503	1	2	2	153.53535	150.79532	1	0.211	-0.221	-2.8	-2.807	111.0
-2805.4175	-201.99005	2	3	201.99005	300.99503	1	2	2	153.53535	150.79532	1	0.211	-0.221	-2.873	-2.807	111.0
-2805.4175	-201.99005	2	3	201.99005	300.99503	1	2	2	153.53535	150.79532	1	0.211	-0.221	-2.818	-2.807	111.0
-2805.4175	-201.99005	2	3	201.99005	300.99503	1	2	2	153.53535	150.79532	1	0.211	-0.221	-2.835	-2.807	111.0
-2805.4175	-201.99005	2	3	201.99005	300.99503	1	2	2	153.53535	150.79532	1	0.211	-0.221	-2.773	-2.807	111.0
-2805.4175	-201.99005	2	3	201.99005	300.99503	1	2	2	153.53535	150.79532	1	0.211	-0.221	-2.834	-2.807	111.0
-2805.4175	-201.99005	2	3	201.99005	300.99503	1	2	2	153.53535	150.79532	1	0.211	-0.221	-2.78	-2.807	111.0
-2805.4175	-201.99005	2	3	201.99005	300.99503	1	2	2	153.53535	150.79532	1	0.211	-0.221	-2.797	-2.807	111.0
-2805.4175	-201.99005	2	3	201.99005	300.99503	1	2	2	153.53535	150.79532	1	0.211	-0.221	-2.769	-2.807	111.0
-2805.4175	-201.99005	2	3	201.99005	300.99503	1	2	2	153.53535	150.79532	1	0.211	-0.221	-2.81	-2.807	111.0
-2805.4175	-201.99005	2	3	201.99005	300.99503	1	2	2	153.53535	150.79532	1	0.211	-0.221	-2.821	-2.807	111.0
-2805.4175	-201.99005	2	3	201.99005	300.99503	1	2	2	153.53535	150.79532	1	0.211	-0.221	-2.807	-2.807	111.0
-2805.4175	-201.99005	2	3	201.99005	300.99503	1	2	2	153.53535	150.79532	1	0.211	-0.221	-2.837	-2.807	111.0
-2805.4175	-201.99005	2	3	201.99005	300.99503	1	2	2	153.53535	150.79532	1	0.211	-0.221	-2.81	-2.807	111.0
-2805.4175	-201.99005	2	3	201.99005	300.99503	1	2	2	153.53535	150.79532	1	0.211	-0.221	-2.834	-2.807	111.0
-2805.4175	-201.99005	2	3	201.99005	300.99503	1	2	2	153.53535	150.79532	1	0.211	-0.221	-2.789	-2.807	111.0
-2805.4175	-201.99005	2	3	201.99005	300.99503	1	2	2	153.53535	150.79532	1	0.211	-0.221	-2.789	-2.807	111.0
-2805.4175	-201.99005	2	3	201.99005	300.99503	1	2	2	153.53535	150.79532	1	0.211	-0.221	-2.859	-2.807	111.0
-2805.4175	-201.99005	2	3	201.99005	300.99503	1	2	2	153.53535	150.79532	1	0.211	-0.221	-2.812	-2.807	111.0
-2805.4175	-201.99005	2	3	201.99005	300.99503	1	2	2	153.53535	150.79532	1	0.211	-0.221	-2.762	-2.807	111.0
-2805.4175	-201.99005	2	3	201.99005	300.99503	1	2	2	153.53535	150.79532	1	0.211	-0.221	-2.85	-2.807	111.0
-2805.4175	-201.99005	2	3	201.99005	300.99503	1	2	2	153.53535	150.79532	1	0.211	-0.221	-2.816	-2.807	111.0
-2805.4175	-201.99005	2	3	201.99005	300.99503	1	2	2	153.53535	150.79532	1	0.211	-0.222	-2.985	-2.807	111.0
-2805.4175	-201.99005	2	3	201.99005	300.99503	1	2	2	153.53535	150.79532	1	0.211	-0.222	-2.806	-2.807	111.0
-2805.4175	-201.99005	2	3	201.99005	300.99503	1	2	2	153.53535	150.79532	1	0.211	-0.222	-2.825	-2.807	111.0
-2805.4175	-201.99005	2	3	201.99005	300.99503	1	2	2	153.53535	150.79532	1	0.211	-0.222	-2.82	-2.807	111.0
-2805.4175	-201.99005	2	3	201.99005	300.99503	1	2	2	153.53535	150.79532	1	0.211	-0.222	-2.792	-2.807	111.0
-2805.4175	-201.99005	2	3	201.99005	300.99503	1	2	2	153.53535	150.79532	1	0.211	-0.222	-2.855	-2.807	111.0
-2805.4175	-201.99005	2	3	201.99005	300.99503	1	2	2	153.53535	150.79532	1	0.211	-0.222	-2.826	-2.807	111.0
-2805.4175	-201.99005	2	3	201.99005	300.99503	1	2	2	153.53535	150.79532	1	0.211	-0.222	-2.851	-2.807	111.0
-2805.4175	-201.99005	2	3	201.99005	300.99503	1	2	2	153.53535	150.79532	1	0.211	-0.223	-2.783	-2.807	111.0
-2805.4175	-201.99005	2	3	201.99005	300.99503	1	2	2	153.53535	150.79532	1	0.211	-0.223	-2.858	-2.807	111.0
-2805.4175	-201.99005	2	3	201.99005	300.99503	1	2	2	153.53535	150.79532	1	0.211	-0.223	-2.754	-2.807	111.0
-2805.4175	-201.99005	2	3	201.99005	300.99503	1	2	2	153.53535	150.79532	1	0.211	-0.223	-2.831	-2.807	111.0
-2805.4175	-201.99005	2	3	201.99005	300.99503	1	2	2	153.53535	150.79532	1	0.211	-0.223	-2.795	-2.807	111.0
-2805.4175	-201.99005	2	3	201.99005	300.99503	1	2	2	153.53535	150.79532	1	0.211	-0.223	-2.825	-2.807	111.0
-2805.4175	-201.99005	2	3	201.99005	300.99503	1	2	2	153.53535	150.79532	1	0.211	-0.223	-2.775	-2.807	111.0
-2805.4175	-201.99005	2	3	201.99005	300.99503	1	2	2	153.53535	150.79532	1	0.211	-0.223	-2.87	-2.807	111.0
-2805.4175	-201.99005	2	3	201.99005	300.99503	1	2	2	153.53535	150.79532	1	0.211	-0.224	-2.819	-2.807	111.0
-2805.4175	-201.99005	2	3	201.99005	300.99503	1	2	2	153.53535	150.79532	1	0.211	-0.224	-2.788	-2.807	111.0
-2805.4175	-201.99005	2	3	201.99005	300.99503	1	2	2	153.53535	150.79532	1	0.211	-0.224	-2.832	-2.807	111.0
-2805.4175	-201.99005	2	3	201.99005	300.99503	1	2	2	153.53535	150.79532	1	0.211	-0.224	-2.799	-2.807	111.0
-2805.4175	-201.99005	2	3	201.99005	300.99503	1	2	2	153.53535	150.79532	1	0.211	-0.224	-2.887	-2.807	111.0
-2805.4175	-201.99005	2	3	201.99005	300.99503	1	2	2	153.53535	150.79532	1	0.211	-0.224	-2.785	-2.807	111.0
-2805.4175	-201.99005	2	3	201.99005	300.99503	1	2	2	153.53535	150.79532	1	0.211	-0.224	-2.837	-2.807	111.0
-2805.4175	-201.99005	2	3	201.99005	300.99503	1	2	2	153.53535	150.79532	1	0.211	-0.224	-2.801	-2.807	111.0
-2805.4175	-201.99005	2	3	201.99005	300.99503	1	2	2	153.53535	150.79532	1	0.211	-0.224	-2.789	-2.807	111.0
-2805.4175	-201.99005	2	3	201.99005	300.99503	1	2	2	153.53535	150.79532	1	0.211	-0.224	-2.821	-2.807	111.0
-2805.4175	-201.99005	2	3	201.99005	300.99503	1	2	2	153.53535	150.79532	1	0.211	-0.224	-2.781	-2.807	111.0
-2805.4175	-201.99005	2	3	201.99005	300.99503	1	2	2	153.53535	150.79532	1	0.211	-0.224	-2.796	-2.807	111.0
-2805.4175	-201.99005	2	3	201.99005	300.99503	1	2	2	153.53535	150.79532	1	0.211	-0.224	-2.81	-2.807	111.0
-2805.4175	-201.99005	2	3	201.99005	300.99503	1	2	2	153.53535	150.79532	1	0.211	-0.224	-2.79	-2.807	111.0
-2805.4175	-201.99005	2	3	201.99005	300.99503	1	2	2	153.53535	150.79532	1	0.211	-0.224	-2.714	-2.807	111.0
-2805.4175	-201.99005	2	3	201.99005	300.99503	1	2	2	153.53535	150.79532	1	0.211	-0.224	-2.818	-2.807	111.0
-2805.4175	-201.99005	2	3	201.99005	300.99503	1	2	2	153.53535	150.79532	1	0.211	-0.224	-2.671	-2.807	111.0
-2805.4175	-201.99005	2	3	201.99005	300.99503	1	2	2	153.53535	150.79532	1	0.211	-0.224	-2.814	-2.807	111.0
-2805.4175	-201.99005	2	3	201.99005	300.99503	1	2	2	153.53535	150.79532	1	0.211	-0.224	-2.801	-2.807	111.0
-2805.4175	-201.99005	2	3	201.99005	300.99503	1	2	2	153.53535	150.79532	1	0.211	-0.224	-2.787	-2.807	111.0
-2805.4175	-201.99005	2	3	201.99005	300.99503	1	2	2	153.53535	150.79532	1	0.211	-0.224	-2.784	-2.807	111.0
-2805.4175	-201.99005	2	3	201.99005	300.99503	1	2	2	153.53535	150.79532	1	0.211	-0.224	-2.811	-2.807	111.0
-2805.4175	-201.99005	2	3	201.99005	300.99503	1	2	2	153.53535	150.79532	1	0.211	-0.224	-2.794	-2.807	111.0
-2805.4175	-201.99005	2	3	201.99005	300.99503	1	2	2	153.53535	150.79532	1	0.211	-0.224	-2.81	-2.807	111.0
-2805.4175	-201.99005	2	3	201.99005	300.99503	1	2	2	153.53535	150.79532	1	0.211	-0.223	-2.828	-2.807	111.0
-2805.4175	-201.99005	2	3	201.99005	300.99503	1	2	2	153.53535	150.79532	1	0.211	-0.223	-2.832	-2.807	111.0
-2805.4175	-201.99005	2	3	201.99005	300.99503	1	2	2	153.53535	150.79532	1	0.211	-0.223	-2.844	-2.807	111.0
-2805.4175	-201.99005	2	3	201.99005	300.99503	1	2	2	153.53535	150.79532	1	0.211	-0.223	-2.861	-2.807	111.0
-2805.4175	-201.99005	2	3	201.99005	300.99503	1	2	2	153.53535	150.79532	1	0.211	-0.223	-2.827	-2.807	111.0
-2805.4175	-201.99005	2	3	201.99005	300.99503	1	2	2	153.53535	150.79532	1	0.211	-0.223	-2.877	-2.807	111.0
-2805.4175	-201.99005	2	3	201.99005	300.99503	1	2	2	153.53535	150.79532	1	0.211	-0.223	-2.745	-2.807	111.0
-2805.4175	-201.99005	2	3	201.99005	300.99503	1	2	2	153.53535	150.79532	1	0.211	-0.223	-2.858	-2.807	111.0
-2805.4175	-201.99005	2	3	201.99005	300.99503	1	2	2	153.53535	150.79532	1	0.211	-0.223	-2.784	-2.807	111.0
-2805.4175	-201.99005	2	3	201.99005	300.99503	1	2	2	153.53535	150.79532	1	0.211	-0.223	-2.772	-2.807	111.0
-2805.4175	-201.99005	2	3	201.99005	300.99503	1	2	2	153.53535	150.79532	1	0.211	-0.223	-2.794	-2.807	111.0
-2805.4175	-201.99005	2	3	201.99005	300.99503	1	2	2	153.53535	150.79532	1	0.211	-0.223	-2.803	-2.807	111.0
-2805.4175	-201.99005	2	3	201.99005	300.99503	1	2	2	153.53535	150.79532	1	0.211	-0.223	-2.769	-2.807	111.0
-2805.4175	-201.99005	2	3	201.99005	300.99503	1	2	2	153.53535	150.79532	1	0.211	-0.223	-2.774	-2.807	111.0
-2805.4175	-201.99005	2	3	201.99005	300.99503	1	2	2	153.53535	150.79532	1	0.211	-0.223	-2.802	-2.807	111.0
-2805.4175	-201.99005	2	3	201.99005	300.99503	1	2	2	153.53535	150.79532	1	0.211	-0.223	-2.795	-2.807	111.0
-2805.4175	-201.99005	2	3	201.99005	300.99503	1	2	2	153.53535	150.79532	1	0.211	-0.223	-2.769	-2.807	111.0
-2805.4175	-201.99005	2	3	201.99005	300.99503	1	2	2	153.53535	150.79532	1	0.211	-0.224	-2.953	-2.807	111.0
-2805.4175	-201.99005	2	3	201.99005	300.99503	1	2	2	153.53535	150.79532	1	0.211	-0.224	-2.81	-2.807	111.0
-2805.4175	-201.99005	2	3	201.99005	300.99503	1	2	2	153.53535	150.79532	1	0.211	-0.224	-2.811	-2.807	111.0
-2805.4175	-201.99005	2	3	201.99005	300.99503	1	2	2	153.53535	150.79532	1	0.211	-0.224	-2.8	-2.807	111.0
-2805.4175	-201.99005	2	3	201.99005	300.99503	1	2	2	153.53535	150.79532	1	0.211	-0.224	-2.821	-2.807	111.0
-2805.4175	-201.99005	2	3	201.99005	300.99503	1	2	2	153.53535	150.79532	1	0.211	-0.224	-2.755	-2.807	111.0
-2805.4175	-201.99005	2	3	201.99005	300.99503	1	2	2	153.53535	150.79532	1	0.211	-0.225	-2.79	-2.807	111.0
-2805.4175	-201.99005	2	3	201.99005	300.99503	1	2	2	153.53535	150.79532	1	0.211	-0.225	-2.81	-2.807	111.0
-2805.4175	-201.99005	2	3	201.99005	300.99503	1	2	2	153.53535	150.79532	1	0.211	-0.225	-2.784	-2.807	111.0
-2805.4175	-201.99005	2	3	201.99005	300.99503	1	2	2	153.53535	150.79532	1	0.211	-0.225	-2.828	-2.807	111.0
-2805.4175	-201.99005	2	3	201.99005	300.99503	1	2	2	153.53535	150.79532	1	0.211	-0.225	-2.876	-2.807	111.0
-2805.4175	-201.99005	2	3	201.99005	300.99503	1	2	2	153.53535	150.79532	1	0.211	-0.224	-2.778	-2.807	111.0
-2805.4175	-201.99005	2	3	201.99005	300.99503	1	2	2	153.53535	150.79532	1	0.211	-0.224	-2.789	-2.807	111.0
-2805.4175	-201.99005	2	3	201.99005	300.99503	1	2	2	153.53535	150.79532	1	0.211	-0.224	-2.761	-2.807	111.0
-2805.4175	-201.99005	2	3	201.99005	300.99503	1	2	2	153.53535	150.79532	1	0.211	-0.224	-2.802	-2.807	111.0
-2805.4175	-201.99005	2	3	201.99005	300.99503	1	2	2	153.53535	150.79532	1	0.211	-0.224	-2.814	-2.807	111.0
-2805.4175	-201.99005	2	3	201.99005	300.99503	1	2	2	153.53535	150.79532	1	0.211	-0.224	-2.778	-2.807	111.0
0.0	0.0	2	3	201.99005	300.99503	1	2	2	153.53535	150.79532	0	0.211	-0.225	-2.936	-2.807	111.0
0.0	0.0	2	3	201.99005	300.99503	1	2	2	153.53535	150.79532	0	0.211	-0.225	-2.823	-2.807	111.0
0.0	0.0	2	3	201.99005	300.99503	1	2	2	153.53535	150.79532	0	0.211	-0.225	-2.794	-2.807	111.0
0.0	0.0	2	3	201.99005	300.99503	1	2	2	153.53535	150.79532	0	0.211	-0.225	-2.823	-2.807	111.0
0.0	0.0	2	3	201.99005	300.99503	1	2	2	153.53535	150.79532	0	0.211	-0.223	-2.567	-2.425	111.0
0.0	0.0	2	3	201.99005	300.99503	1	2	2	153.53535	150.79532	0	0.211	-0.22	-2.402	-2.425	111.0
0.0	0.0	2	3	201.99005	300.99503	1	2	2	153.53535	150.79532	0	0.211	-0.216	-2.12	-2.093	111.0
0.0	0.0	2	3	201.99005	300.99503	1	2	2	153.53535	150.79532	0	0.211	-0.211	-1.881	-1.945	111.0
0.0	0.0	2	3	201.99005	300.99503	1	2	2	153.53535	150.79532	0	0.211	-0.206	-1.942	-1.945	111.0
0.0	0.0	2	3	201.99005	300.99503	1	2	2	153.53535	150.79532	0	0.211	-0.198	-1.681	-1.68	111.0
0.0	0.0	2	3	201.99005	300.99503	1	2	2	153.53535	150.79532	0	0.211	-0.192	-1.666	-1.561	111.0
0.0	0.0	2	3	201.99005	300.99503	1	2	2	153.53535	150.79532	0	0.211	-0.186	-1.568	-1.561	111.0
0.0	0.0	2	3	201.99005	300.99503	1	2	2	153.53535	150.79532	0	0.211	-0.178	-1.399	-1.348	111.0
0.0	0.0	2	3	201.99005	300.99503	1	2	2	153.53535	150.79532	0	0.211	-0.172	-1.338	-1.348	111.0
0.0	0.0	2	3	201.99005	300.99503	1	2	2	153.53535	150.79532	0	0.211	-0.166	-1.246	-1.252	111.0
0.0	0.0	2	3	201.99005	300.99503	1	2	2	153.53535	150.79532	0	0.211	-0.158	-1.015	-1.081	111.0
0.0	0.0	2	3	201.99005	300.99503	1	2	2	153.53535	150.79532	0	0.211	-0.152	-1.118	-1.081	111.0
0.0	0.0	2	3	201.99005	300.99503	1	2	2	153.53535	150.79532	0	0.212	-0.145	-0.96	-1.005	111.0
0.0	0.0	2	3	201.99005	300.99503	1	2	2	153.53535	150.79532	0	0.212	-0.138	-0.96	-0.868	111.0
0.0	0.0	2	3	201.99005	300.99503	1	2	2	153.53535	150.79532	0	0.212	-0.132	-0.838	-0.868	111.0
0.0	0.0	2	3	201.99005	300.99503	1	2	2	153.53535	150.79532	0	0.212	-0.125	-0.745	-0.749	111.0
0.0	0.0	2	3	201.99005	300.99503	1	2	2	153.53535	150.79532	0	0.212	-0.119	-0.741	-0.749	111.0
0.0	0.0	2	3	201.99005	300.99503	1	2	2	153.53535	150.79532	0	0.212	-0.113	-0.625	-0.696	111.0
0.0	0.0	2	3	201.99005	300.99503	1	2	2	153.53535	150.79532	0	0.212	-0.107	-0.549	-0.601	111.0
0.0	0.0	2	3	201.99005	300.99503	1	2	2	153.53535	150.79532	0	0.212	-0.101	-0.608	-0.601	111.0
0.0	0.0	2	3	201.99005	300.99503	1	2	2	153.53535	150.79532	0	0.212	-0.096	-0.534	-0.558	111.0
0.0	0.0	2	3	201.99005	300.99503	1	2	2	153.53535	150.79532	0	0.212	-0.092	-0.525	-0.482	111.0
0.0	0.0	2	3	201.99005	300.99503	1	2	2	153.53535	150.79532	0	0.212	-0.086	-0.451	-0.482	111.0
0.0	0.0	2	3	201.99005	300.99503	1	2	2	153.53535	150.79532	0	0.212	-0.08	-0.477	-0.448	111.0
0.0	0.0	2	3	201.99005	300.99503	1	2	2	153.53535	150.79532	0	0.212	-0.077	-0.45	-0.448	111.0
0.0	0.0	2	3	201.99005	300.99503	1	2	2	153.53535	150.79532	0	0.212	-0.073	-0.32	-0.386	111.0
0.0	0.0	2	3	201.99005	300.99503	1	2	2	153.53535	150.79532	0	0.212	-0.069	-0.356	-0.359	111.0
0.0	0.0	2	3	201.99005	300.99503	1	2	2	153.53535	150.79532	0	0.212	-0.066	-0.315	-0.359	111.0
0.0	0.0	2	3	201.99005	300.99503	1	2	2	153.53535	150.79532	0	0.213	-0.062	-0.374	-0.31	111.0
0.0	0.0	2	3	201.99005	300.99503	1	2	2	153.53535	150.79532	0	0.213	-0.059	-0.329	-0.288	111.0
0.0	0.0	2	3	201.99005	300.99503	1	2	2	153.53535	150.79532	0	0.213	-0.057	-0.301	-0.288	111.0
0.0	0.0	2	3	201.99005	300.99503	1	2	2	153.53535	150.79532	0	0.213	-0.053	-0.164	-0.248	111.0
0.0	0.0	2	3	201.99005	300.99503	1	2	2	153.53535	150.79532	0	0.213	-0.049	-0.238	-0.248	111.0
0.0	0.0	2	3	201.99005	300.99503	1	2	2	153.53535	150.79532	0	0.213	-0.045	-0.222	-0.231	111.0
0.0	0.0	2	3	201.99005	300.99503	1	2	2	153.53535	150.79532	0	0.213	-0.041	-0.206	-0.199	111.0
0.0	0.0	2	3	201.99005	300.99503	1	2	2	153.53535	150.79532	0	0.213	-0.038	-0.192	-0.199	111.0
0.0	0.0	2	3	201.99005	300.99503	1	2	2	153.53535	150.79532	0	0.213	-0.036	-0.026	-0.185	111.0
0.0	0.0	2	3	201.99005	300.99503	1	2	2	153.53535	150.79532	0	0.213	-0.034	-0.13	-0.159	111.0
0.0	0.0	2	3	201.99005	300.99503	1	2	2	153.53535	150.79532	0	0.213	-0.032	-0.175	-0.159	111.0
0.0	0.0	2	3	201.99005	300.99503	1	2	2	153.53535	150.79532	0	0.213	-0.03	-0.164	-0.148	111.0
0.0	0.0	2	3	201.99005	300.99503	1	2	2	153.53535	150.79532	0	0.213	-0.028	-0.183	-0.148	111.0
0.0	0.0	2	3	201.99005	300.99503	1	2	2	153.53535	150.79532	0	0.213	-0.026	-0.161	-0.128	111.0
0.0	0.0	2	3	201.99005	300.99503	1	2	2	153.53535	150.79532	0	0.213	-0.024	-0.137	-0.11	111.0
0.0	0.0	2	3	201.99005	300.99503	1	2	2	153.53535	150.79532	0	0.213	-0.021	-0.134	-0.11	111.0
0.0	0.0	2	3	201.99005	300.99503	1	2	2	153.53535	150.79532	0	0.213	-0.02	-0.083	-0.102	111.0
0.0	0.0	2	3	201.99005	300.99503	1	2	2	153.53535	150.79532	0	0.213	-0.019	-0.122	-0.088	111.0
0.0	0.0	2	3	201.99005	300.99503	1	2	2	153.53535	150.79532	0	0.213	-0.019	-0.091	-0.088	111.0
0.0	0.0	2	3	201.99005	300.99503	1	2	2	153.53535	150.79532	0	0.213	-0.018	0.026	-0.082	111.0
0.0	0.0	2	3	201.99005	300.99503	1	2	2	153.53535	150.79532	0	0.213	-0.018	-0.052	-0.082	111.0
0.0	0.0	2	3	201.99005	300.99503	1	2	2	153.53535	150.79532	0	0.213	-0.018	-0.113	-0.07	111.0
0.0	0.0	2	3	201.99005	300.99503	1	2	2	153.53535	150.79532	0	0.213	-0.018	-0.042	-0.065	111.0
0.0	0.0	2	3	201.99005	300.99503	1	2	2	153.53535	150.79532	0	0.213	-0.018	-0.03	-0.065	111.0
0.0	0.0	2	3	201.99005	300.99503	1	2	2	153.53535	150.79532	0	0.213	-0.018	-0.127	-0.056	111.0
0.0	0.0	2	3	201.99005	300.99503	1	2	2	153.53535	150.79532	0	0.213	-0.018	-0.08	-0.052	111.0
0.0	0.0	2	3	201.99005	300.99503	1	2	2	153.53535	150.79532	0	0.213	-0.018	-0.038	-0.052	111.0
0.0	0.0	2	3	201.99005	300.99503	1	2	2	153.53535	150.79532	0	0.213	-0.018	-0.018	-0.045	111.0
0.0	0.0	2	3	201.99005	300.99503	1	2	2	153.53535	150.79532	0	0.213	-0.017	0.025	-0.045	111.0
0.0	0.0	2	3	201.99005	300.99503	1	2	2	153.53535	150.79532	0	0.213	-0.016	-0.037	-0.041	111.0
0.0	0.0	2	3	201.99005	300.99503	1	2	2	153.53535	150.79532	0	0.213	-0.016	-0.045	-0.036	111.0
0.0	0.0	2	3	201.99005	300.99503	1	2	2	153.53535	150.79532	0	0.213	-0.016	-0.049	-0.036	111.0
0.0	0.0	2	3	201.99005	300.99503	1	2	2	153.53535	150.79532	0	0.213	-0.016	-0.053	-0.031	111.0
0.0	0.0	2	3	201.99005	300.99503	1	2	2	153.53535	150.79532	0	0.213	-0.016	-0.233	-0.028	111.0
0.0	0.0	2	3	201.99005	300.99503	1	2	2	153.53535	150.79532	0	0.213	-0.016	-0.019	-0.028	111.0
0.0	0.0	2	3	201.99005	300.99503	1	2	2	153.53535	150.79532	0	0.213	-0.016	-0.043	-0.024	111.0
0.0	0.0	2	3	201.99005	300.99503	1	2	2	153.53535	150.79532	0	0.213	-0.016	-0.049	-0.024	111.0
0.0	0.0	2	3	201.99005	300.99503	1	2	2	153.53535	150.79532	0	0.213	-0.015	0.01	-0.022	111.0
0.0	0.0	2	3	201.99005	300.99503	1	2	2	153.53535	150.79532	0	0.213	-0.014	-0.034	-0.019	111.0
0.0	0.0	2	3	201.99005	300.99503	1	2	2	153.53535	150.79532	0	0.213	-0.013	0.008	-0.019	111.0
0.0	0.0	2	3	201.99005	300.99503	1	2	2	153.53535	150.79532	0	0.213	-0.012	0.0	-0.018	111.0
0.0	0.0	2	3	201.99005	300.99503	1	2	2	153.53535	150.79532	0	0.213	-0.011	0.004	-0.015	111.0
0.0	0.0	2	3	201.99005	300.99503	1	2	2	153.53535	150.79532	0	0.213	-0.009	-0.011	-0.015	111.0
0.0	0.0	2	3	201.99005	300.99503	1	2	2	153.53535	150.79532	0	0.213	-0.008	0.0	-0.014	111.0
0.0	0.0	2	3	201.99005	300.99503	1	2	2	153.53535	150.79532	0	0.213	-0.006	-0.006	-0.014	111.0
0.0	0.0	2	3	201.99005	300.99503	1	2	2	153.53535	150.79532	0	0.213	-0.004	-0.01	-0.012	111.0
0.0	0.0	2	3	201.99005	300.99503	1	2	2	153.53535	150.79532	0	0.213	-0.002	0.0	-0.011	111.0
0.0	0.0	2	3	201.99005	300.99503	1	2	2	153.53535	150.79532	0	0.213	-0.001	-0.049	-0.011	111.0
0.0	0.0	2	3	201.99005	300.99503	1	2	2	153.53535	150.79532	0	0.213	0.0	0.0	-0.009	111.0
0.0	0.0	2	3	201.99005	300.99503	1	2	2	153.53535	150.79532	0	0.213	-0.001	-0.014	-0.008	111.0
0.0	0.0	2	3	201.99005	300.99503	1	2	2	153.53535	150.79532	0	0.213	-0.001	-0.022	-0.008	111.0
0.0	0.0	2	3	201.99005	300.99503	1	2	2	153.53535	150.79532	0	0.213	0.0	0.011	-0.007	111.0
0.0	0.0	2	3	201.99005	300.99503	1	2	2	153.53535	150.79532	0	0.213	-0.001	-0.035	-0.007	111.0
0.0	0.0	2	3	201.99005	300.99503	1	2	2	153.53535	150.79532	0	0.213	0.0	0.003	-0.006	111.0
0.0	0.0	2	3	201.99005	300.99503	1	2	2	153.53535	150.79532	0	0.213	0.0	-0.007	-0.005	111.0
0.0	0.0	2	3	201.99005	300.99503	1	2	2	153.53535	150.79532	0	0.213	-0.001	-0.046	-0.005	111.0
0.0	0.0	2	3	201.99005	300.99503	1	2	2	153.53535	150.79532	0	0.213	-0.001	-0.023	-0.004	111.0
0.0	0.0	2	3	201.99005	300.99503	1	2	2	153.53535	150.79532	0	0.213	0.0	-0.008	-0.004	111.0
0.0	0.0	2	3	201.99005	300.99503	1	2	2	153.53535	150.79532	0	0.213	0.0	-0.007	-0.004	111.0
0.0	0.0	2	3	201.99005	300.99503	1	2	2	153.53535	150.79532	0	0.213	-0.001	-0.015	-0.003	111.0
0.0	0.0	2	3	201.99005	300.99503	1	2	2	153.53535	150.79532	0	0.213	0.0	0.011	-0.003	111.0
0.0	0.0	2	3	201.99005	300.99503	1	2	2	153.53535	150.79532	0	0.213	-0.001	-0.051	-0.003	111.0
0.0	0.0	2	3	201.99005	300.99503	1	2	2	153.53535	150.79532	0	0.213	-0.001	-0.03	-0.002	111.0
0.0	0.0	2	3	201.99005	300.99503	1	2	2	153.53535	150.79532	0	0.213	0.0	0.016	-0.002	111.0
0.0	0.0	2	3	201.99005	300.99503	1	2	2	153.53535	150.79532	0	0.213	0.0	0.015	-0.002	111.0
0.0	0.0	2	3	201.99005	300.99503	1	2	2	153.53535	150.79532	0	0.213	0.0	-0.007	-0.002	111.0
0.0	0.0	2	3	201.99005	300.99503	1	2	2	153.53535	150.79532	0	0.213	-0.001	-0.073	-0.002	111.0
0.0	0.0	2	3	201.99005	300.99503	1	2	2	153.53535	150.79532	0	0.213	-0.001	-0.015	-0.001	111.0
0.0	0.0	2	3	201.99005	300.99503	1	2	2	153.53535	150.79532	0	0.213	-0.001	-0.057	-0.001	111.0
0.0	0.0	2	3	201.99005	300.99503	1	2	2	153.53535	150.79532	0	0.213	-0.001	-0.054	-0.001	111.0
0.0	0.0	2	3	201.99005	300.99503	1	2	2	153.53535	150.79532	0	0.213	0.0	0.015	-0.001	111.0
0.0	0.0	2	3	201.99005	300.99503	1	2	2	153.53535	150.79532	0	0.213	0.0	-0.007	-0.001	111.0
0.0	0.0	2	3	201.99005	300.99503	1	2	2	153.53535	150.79532	0	0.213	0.0	-0.007	0.0	111.0
0.0	0.0	2	3	201.99005	300.99503	1	2	2	153.53535	150.79532	0	0.213	0.0	0.01	0.0	111.0
0.0	0.0	2	3	201.99005	300.99503	1	2	2	153.53535	150.79532	0	0.213	-0.001	-0.022	0.0	111.0
0.0	0.0	2	3	201.99005	300.99503	1	2	2	153.53535	150.79532	0	0.213	0.0	0.011	0.0	111.0
0.0	0.0	2	3	201.99005	300.99503	1	2	2	153.53535	150.79532	0	0.213	0.001	0.279	0.0	111.0
0.0	0.0	2	3	201.99005	300.99503	1	2	2	153.53535	150.79532	0	0.213	0.001	0.009	0.0	111.0
0.0	0.0	2	3	201.99005	300.99503	1	2	2	153.53535	150.79532	0	0.213	0.001	0.031	0.0	111.0
0.0	0.0	2	3	201.99005	300.99503	1	2	2	153.53535	150.79532	0	0.213	0.001	-0.006	0.0	111.0
0.0	0.0	2	3	201.99005	300.99503	1	2	2	153.53535	150.79532	0	0.213	0.001	0.004	0.0	111.0
0.0	0.0	2	3	201.99005	300.99503	1	2	2	153.53535	150.79532	0	0.213	0.0	-0.04	0.0	111.0
0.0	0.0	2	3	201.99005	300.99503	1	2	2	153.53535	150.79532	0	0.213	-0.001	-0.035	0.0	111.0
0.0	0.0	2	3	201.99005	300.99503	1	2	2	153.53535	150.79532	0	0.213	0.0	-0.006	0.0	111.0
0.0	0.0	2	3	201.99005	300.99503	1	2	2	153.53535	150.79532	0	0.213	0.0	0.015	0.0	111.0
0.0	0.0	2	3	201.99005	300.99503	1	2	2	153.53535	150.79532	0	0.213	-0.001	-0.018	0.0	111.0
0.0	0.0	2	3	201.99005	300.99503	1	2	2	153.53535	150.79532	0	0.213	0.0	-0.004	0.0	111.0
0.0	0.0	2	3	201.99005	300.99503	1	2	2	153.53535	150.79532	0	0.213	0.0	0.091	0.0	111.0
0.0	0.0	2	3	201.99005	300.99503	1	2	2	153.53535	150.79532	0	0.213	0.0	-0.008	0.0	111.0
0.0	0.0	2	3	201.99005	300.99503	1	2	2	153.53535	150.79532	0	0.213	0.0	-0.002	0.0	111.0
0.0	0.0	2	3	201.99005	300.99503	1	2	2	153.53535	150.79532	0	0.213	0.0	0.03	0.0	111.0
0.0	0.0	2	3	201.99005	300.99503	1	2	2	153.53535	150.79532	0	0.213	0.0	0.009	0.0	111.0
0.0	0.0	2	3	201.99005	300.99503	1	2	2	153.53535	150.79532	0	0.213	-0.001	-0.107	0.0	111.0
0.0	0.0	2	3	201.99005	300.99503	1	2	2	153.53535	150.79532	0	0.213	0.0	-0.008	0.0	111.0
0.0	0.0	2	3	201.99005	300.99503	1	2	2	153.53535	150.79532	0	0.213	0.0	-0.004	0.0	111.0
0.0	0.0	2	3	201.99005	300.99503	1	2	2	153.53535	150.79532	0	0.213	0.0	0.001	0.0	111.0
0.0	0.0	2	3	201.99005	300.99503	1	2	2	153.53535	150.79532	0	0.213	0.0	0.002	0.0	111.0
0.0	0.0	2	3	201.99005	300.99503	1	2	2	153.53535	150.79532	0	0.213	-0.001	-0.027	0.0	111.0
0.0	0.0	2	3	201.99005	300.99503	1	2	2	153.53535	150.79532	0	0.213	0.0	-0.004	0.0	111.0
0.0	0.0	2	3	201.99005	300.99503	1	2	2	153.53535	150.79532	0	0.213	0.0	0.014	0.0	111.0
0.0	0.0	2	3	201.99005	300.99503	1	2	2	153.53535	150.79532	0	0.213	0.0	0.039	0.0	111.0
0.0	0.0	2	3	201.99005	300.99503	1	2	2	153.53535	150.79532	0	0.213	0.0	-0.004	0.0	111.0
0.0	0.0	2	3	201.99005	300.99503	1	2	2	153.53535	150.79532	0	0.213	0.0	0.014	0.0	111.0
0.0	0.0	2	3	201.99005	300.99503	1	2	2	153.53535	150.79532	0	0.213	0.0	0.039	0.0	111.0
0.0	0.0	2	3	201.99005	300.99503	1	2	2	153.53535	150.79532	0	0.213	0.0	0.017	0.0	111.0
[truncated: 10,365 more rows]
