# Supplementary material for: Just noticeable differences for elbow joint torque feedback
Source: Sci Rep. 2021 Dec 7;11:23553. doi: 10.1038/s41598-021-02630-3 (PMC8651665; doi:10.1038/s41598-021-02630-3)
Supplement: Supplementary file 2 — Supplementary Information. [file 41598_2021_2630_MOESM2_ESM.zip › SupplementaryData_ScientificReports_KimAsbeck2021/S2_NTR.csv]

data 1	data 2	data 3	data 4	data 5	data 6	data 7	data 8	data 9	data 10	data 11	data 12	data 13	data 14	data 15	data 16	data 17
0.0	0.0	1	1	400.0	400.0	0	1	1	161.4994	155.62384	1	0.196	0.0	-0.001	0.0	111.0
0.0	0.0	1	1	400.0	400.0	0	1	1	161.4994	155.62384	0	0.196	0.0	0.011	0.0	111.0
0.0	0.0	1	1	400.0	400.0	0	1	1	161.4994	155.62384	0	0.196	0.0	-0.007	0.0	111.0
0.0	0.0	1	1	400.0	400.0	0	1	1	161.4994	155.62384	0	0.196	0.0	0.006	0.0	111.0
0.0	0.0	1	1	400.0	400.0	0	1	1	161.4994	155.62384	0	0.196	0.0	0.032	0.0	111.0
0.0	0.0	1	1	400.0	400.0	0	1	1	161.4994	155.62384	0	0.196	-0.001	-0.048	0.0	111.0
0.0	0.0	1	1	400.0	400.0	0	1	1	161.4994	155.62384	0	0.196	0.0	0.012	0.0	111.0
0.0	0.0	1	1	400.0	400.0	0	1	1	161.4994	155.62384	0	0.196	0.0	-0.007	0.0	111.0
0.0	0.0	1	1	400.0	400.0	0	1	1	161.4994	155.62384	0	0.196	0.0	0.006	0.0	111.0
0.0	0.0	1	1	400.0	400.0	0	1	1	161.4994	155.62384	0	0.196	-0.001	-0.019	0.0	111.0
0.0	0.0	1	1	400.0	400.0	0	1	1	161.4994	155.62384	0	0.196	0.0	0.031	0.0	111.0
0.0	0.0	1	1	400.0	400.0	0	1	1	161.4994	155.62384	0	0.196	-0.001	-0.017	0.0	111.0
0.0	0.0	1	1	400.0	400.0	0	1	1	161.4994	155.62384	0	0.196	0.0	0.01	0.0	111.0
0.0	0.0	1	1	400.0	400.0	0	1	1	161.4994	155.62384	0	0.196	0.0	0.02	0.0	111.0
0.0	0.0	1	1	400.0	400.0	0	1	1	161.4994	155.62384	0	0.196	0.0	0.053	0.0	111.0
0.0	0.0	1	1	400.0	400.0	0	1	1	161.4994	155.62384	0	0.196	-0.001	-0.026	0.0	111.0
0.0	0.0	1	1	400.0	400.0	0	1	1	161.4994	155.62384	0	0.196	-0.001	-0.013	0.0	111.0
0.0	0.0	1	1	400.0	400.0	0	1	1	161.4994	155.62384	0	0.196	0.0	0.003	0.0	111.0
0.0	0.0	1	1	400.0	400.0	0	1	1	161.4994	155.62384	0	0.196	0.0	-0.008	0.0	111.0
0.0	0.0	1	1	400.0	400.0	0	1	1	161.4994	155.62384	0	0.196	-0.001	-0.032	0.0	111.0
0.0	0.0	1	1	400.0	400.0	0	1	1	161.4994	155.62384	0	0.196	0.0	-0.008	0.0	111.0
0.0	0.0	1	1	400.0	400.0	0	1	1	161.4994	155.62384	0	0.196	0.0	0.006	0.0	111.0
0.0	0.0	1	1	400.0	400.0	0	1	1	161.4994	155.62384	0	0.196	0.0	0.024	0.0	111.0
0.0	0.0	1	1	400.0	400.0	0	1	1	161.4994	155.62384	0	0.196	0.0	0.101	0.0	111.0
0.0	0.0	1	1	400.0	400.0	0	1	1	161.4994	155.62384	0	0.196	0.0	0.004	0.0	111.0
0.0	0.0	1	1	400.0	400.0	0	1	1	161.4994	155.62384	0	0.196	-0.001	-0.022	0.0	111.0
0.0	0.0	1	1	400.0	400.0	0	1	1	161.4994	155.62384	0	0.196	0.0	-0.001	0.0	111.0
0.0	0.0	1	1	400.0	400.0	0	1	1	161.4994	155.62384	0	0.196	0.0	0.011	0.0	111.0
0.0	0.0	1	1	400.0	400.0	0	1	1	161.4994	155.62384	0	0.196	-0.001	-0.033	0.0	111.0
0.0	0.0	1	1	400.0	400.0	0	1	1	161.4994	155.62384	0	0.196	0.0	0.043	0.0	111.0
0.0	0.0	1	1	400.0	400.0	0	1	1	161.4994	155.62384	0	0.196	-0.001	-0.013	0.0	111.0
0.0	0.0	1	1	400.0	400.0	0	1	1	161.4994	155.62384	0	0.196	0.0	-0.006	0.0	111.0
0.0	0.0	1	1	400.0	400.0	0	1	1	161.4994	155.62384	0	0.196	-0.001	-0.019	0.0	111.0
0.0	0.0	1	1	400.0	400.0	0	1	1	161.4994	155.62384	0	0.196	0.0	0.005	0.0	111.0
0.0	0.0	1	1	400.0	400.0	0	1	1	161.4994	155.62384	0	0.196	-0.001	-0.038	0.0	111.0
0.0	0.0	1	1	400.0	400.0	0	1	1	161.4994	155.62384	0	0.196	0.0	-0.001	0.0	111.0
0.0	0.0	1	1	400.0	400.0	0	1	1	161.4994	155.62384	0	0.196	0.0	0.012	0.0	111.0
0.0	0.0	1	1	400.0	400.0	0	1	1	161.4994	155.62384	0	0.196	0.0	0.025	0.0	111.0
0.0	0.0	1	1	400.0	400.0	0	1	1	161.4994	155.62384	0	0.196	0.0	0.002	0.0	111.0
0.0	0.0	1	1	400.0	400.0	0	1	1	161.4994	155.62384	0	0.196	0.0	0.013	0.0	111.0
0.0	0.0	1	1	400.0	400.0	0	1	1	161.4994	155.62384	0	0.196	-0.001	-0.021	0.0	111.0
0.0	0.0	1	1	400.0	400.0	0	1	1	161.4994	155.62384	0	0.196	-0.001	-0.032	0.0	111.0
0.0	0.0	1	1	400.0	400.0	0	1	1	161.4994	155.62384	0	0.196	-0.001	-0.091	0.0	111.0
0.0	0.0	1	1	400.0	400.0	0	1	1	161.4994	155.62384	0	0.196	0.0	0.011	0.0	111.0
0.0	0.0	1	1	400.0	400.0	0	1	1	161.4994	155.62384	0	0.196	0.0	0.001	0.0	111.0
0.0	0.0	1	1	400.0	400.0	0	1	1	161.4994	155.62384	0	0.197	0.0	-0.006	0.0	111.0
0.0	0.0	1	1	400.0	400.0	0	1	1	161.4994	155.62384	0	0.197	0.0	-0.001	0.0	111.0
0.0	0.0	1	1	400.0	400.0	0	1	1	161.4994	155.62384	0	0.197	0.0	-0.009	0.0	111.0
0.0	0.0	1	1	400.0	400.0	0	1	1	161.4994	155.62384	0	0.197	0.0	0.047	0.0	111.0
0.0	0.0	1	1	400.0	400.0	0	1	1	161.4994	155.62384	0	0.197	0.0	-0.006	0.0	111.0
0.0	0.0	1	1	400.0	400.0	0	1	1	161.4994	155.62384	0	0.197	-0.001	-0.021	0.0	111.0
0.0	0.0	1	1	400.0	400.0	0	1	1	161.4994	155.62384	0	0.197	0.0	0.006	0.0	111.0
0.0	0.0	1	1	400.0	400.0	0	1	1	161.4994	155.62384	0	0.197	0.0	-0.009	0.0	111.0
0.0	0.0	1	1	400.0	400.0	0	1	1	161.4994	155.62384	0	0.197	0.0	-0.001	0.0	111.0
0.0	0.0	1	1	400.0	400.0	0	1	1	161.4994	155.62384	0	0.197	0.0	0.039	0.0	111.0
0.0	0.0	1	1	400.0	400.0	0	1	1	161.4994	155.62384	0	0.197	-0.001	-0.035	0.0	111.0
0.0	0.0	1	1	400.0	400.0	0	1	1	161.4994	155.62384	0	0.197	-0.001	-0.197	0.0	111.0
0.0	0.0	1	1	400.0	400.0	0	1	1	161.4994	155.62384	0	0.197	-0.001	-0.046	0.0	111.0
0.0	0.0	1	1	400.0	400.0	0	1	1	161.4994	155.62384	0	0.197	-0.001	-0.039	0.0	111.0
0.0	0.0	1	1	400.0	400.0	0	1	1	161.4994	155.62384	0	0.197	-0.001	-0.066	0.0	111.0
0.0	0.0	1	1	400.0	400.0	0	1	1	161.4994	155.62384	0	0.197	0.0	-0.005	0.0	111.0
0.0	0.0	1	1	400.0	400.0	0	1	1	161.4994	155.62384	0	0.197	-0.001	-0.09	0.0	111.0
0.0	0.0	1	1	400.0	400.0	0	1	1	161.4994	155.62384	0	0.197	0.0	0.002	0.0	111.0
0.0	0.0	1	1	400.0	400.0	0	1	1	161.4994	155.62384	0	0.197	-0.001	-0.049	0.0	111.0
0.0	0.0	1	1	400.0	400.0	0	1	1	161.4994	155.62384	0	0.197	0.0	-0.009	0.0	111.0
0.0	0.0	1	1	400.0	400.0	0	1	1	161.4994	155.62384	0	0.197	-0.001	-0.012	0.0	111.0
0.0	0.0	1	1	400.0	400.0	0	1	1	161.4994	155.62384	0	0.197	0.0	-0.009	0.0	111.0
0.0	0.0	1	1	400.0	400.0	0	1	1	161.4994	155.62384	0	0.197	-0.001	-0.026	0.0	111.0
0.0	0.0	1	1	400.0	400.0	0	1	1	161.4994	155.62384	0	0.197	0.0	-0.002	0.0	111.0
0.0	0.0	1	1	400.0	400.0	0	1	1	161.4994	155.62384	0	0.197	0.0	0.015	0.0	111.0
0.0	0.0	1	1	400.0	400.0	0	1	1	161.4994	155.62384	0	0.197	0.0	0.059	0.0	111.0
0.0	0.0	1	1	400.0	400.0	0	1	1	161.4994	155.62384	0	0.197	0.0	0.053	0.0	111.0
0.0	0.0	1	1	400.0	400.0	0	1	1	161.4994	155.62384	0	0.197	0.0	-0.008	0.0	111.0
0.0	0.0	1	1	400.0	400.0	0	1	1	161.4994	155.62384	0	0.197	-0.001	-0.037	0.0	111.0
0.0	0.0	1	1	400.0	400.0	0	1	1	161.4994	155.62384	0	0.197	0.0	0.052	0.0	111.0
0.0	0.0	1	1	400.0	400.0	0	1	1	161.4994	155.62384	0	0.197	0.0	0.037	0.0	111.0
0.0	0.0	1	1	400.0	400.0	0	1	1	161.4994	155.62384	0	0.197	0.0	-0.007	0.0	111.0
0.0	0.0	1	1	400.0	400.0	0	1	1	161.4994	155.62384	0	0.197	-0.001	-0.019	0.0	111.0
0.0	0.0	1	1	400.0	400.0	0	1	1	161.4994	155.62384	0	0.197	0.0	-0.007	0.0	111.0
0.0	0.0	1	1	400.0	400.0	0	1	1	161.4994	155.62384	0	0.197	0.0	0.006	0.0	111.0
0.0	0.0	1	1	400.0	400.0	0	1	1	161.4994	155.62384	0	0.197	-0.001	-0.036	0.0	111.0
0.0	0.0	1	1	400.0	400.0	0	1	1	161.4994	155.62384	0	0.197	-0.001	-0.034	0.0	111.0
0.0	0.0	1	1	400.0	400.0	0	1	1	161.4994	155.62384	0	0.197	-0.001	-0.015	0.0	111.0
0.0	0.0	1	1	400.0	400.0	0	1	1	161.4994	155.62384	0	0.197	0.0	-0.007	0.0	111.0
0.0	0.0	1	1	400.0	400.0	0	1	1	161.4994	155.62384	0	0.197	-0.001	-0.147	0.0	111.0
0.0	0.0	1	1	400.0	400.0	0	1	1	161.4994	155.62384	0	0.197	0.0	-0.001	0.0	111.0
0.0	0.0	1	1	400.0	400.0	0	1	1	161.4994	155.62384	0	0.197	0.0	0.045	0.0	111.0
0.0	0.0	1	1	400.0	400.0	0	1	1	161.4994	155.62384	0	0.197	0.0	0.008	0.0	111.0
0.0	0.0	1	1	400.0	400.0	0	1	1	161.4994	155.62384	0	0.197	0.0	0.03	0.0	111.0
0.0	0.0	1	1	400.0	400.0	0	1	1	161.4994	155.62384	0	0.197	-0.001	-0.033	0.0	111.0
0.0	0.0	1	1	400.0	400.0	0	1	1	161.4994	155.62384	0	0.197	0.0	0.025	0.0	111.0
0.0	0.0	1	1	400.0	400.0	0	1	1	161.4994	155.62384	0	0.197	-0.001	-0.045	0.0	111.0
0.0	0.0	1	1	400.0	400.0	0	1	1	161.4994	155.62384	0	0.197	0.0	0.032	0.0	111.0
0.0	0.0	1	1	400.0	400.0	0	1	1	161.4994	155.62384	0	0.197	-0.001	-0.033	0.0	111.0
0.0	0.0	1	1	400.0	400.0	0	1	1	161.4994	155.62384	0	0.197	-0.001	-0.021	0.0	111.0
0.0	0.0	1	1	400.0	400.0	0	1	1	161.4994	155.62384	0	0.197	0.0	-0.005	0.0	111.0
0.0	0.0	1	1	400.0	400.0	0	1	1	161.4994	155.62384	0	0.197	0.0	0.024	0.0	111.0
0.0	0.0	1	1	400.0	400.0	0	1	1	161.4994	155.62384	0	0.197	0.0	0.055	0.0	111.0
0.0	0.0	1	1	400.0	400.0	0	1	1	161.4994	155.62384	0	0.197	0.0	0.028	0.0	111.0
0.0	0.0	1	1	400.0	400.0	0	1	1	161.4994	155.62384	0	0.197	0.0	0.005	0.0	111.0
0.0	0.0	1	1	400.0	400.0	0	1	1	161.4994	155.62384	0	0.197	0.0	0.063	0.0	111.0
0.0	0.0	1	1	400.0	400.0	0	1	1	161.4994	155.62384	0	0.197	-0.001	-0.02	0.0	111.0
0.0	0.0	1	1	400.0	400.0	0	1	1	161.4994	155.62384	0	0.197	-0.001	-0.014	0.0	111.0
0.0	0.0	1	1	400.0	400.0	0	1	1	161.4994	155.62384	0	0.197	0.0	0.079	0.0	111.0
0.0	0.0	1	1	400.0	400.0	0	1	1	161.4994	155.62384	0	0.197	0.0	-0.011	0.0	111.0
0.0	0.0	1	1	400.0	400.0	0	1	1	161.4994	155.62384	0	0.197	0.0	0.034	0.0	111.0
0.0	0.0	1	1	400.0	400.0	0	1	1	161.4994	155.62384	0	0.197	-0.001	-0.169	0.0	111.0
0.0	0.0	1	1	400.0	400.0	0	1	1	161.4994	155.62384	0	0.197	0.0	0.005	0.0	111.0
0.0	0.0	1	1	400.0	400.0	0	1	1	161.4994	155.62384	0	0.197	-0.001	-0.017	0.0	111.0
0.0	0.0	1	1	400.0	400.0	0	1	1	161.4994	155.62384	0	0.197	-0.001	-0.021	0.0	111.0
0.0	0.0	1	1	400.0	400.0	0	1	1	161.4994	155.62384	0	0.197	0.0	0.013	0.0	111.0
0.0	0.0	1	1	400.0	400.0	0	1	1	161.4994	155.62384	0	0.197	-0.001	-0.035	0.0	111.0
0.0	0.0	1	1	400.0	400.0	0	1	1	161.4994	155.62384	0	0.197	-0.001	-0.053	0.0	111.0
0.0	0.0	1	1	400.0	400.0	0	1	1	161.4994	155.62384	0	0.197	-0.001	-0.032	0.0	111.0
0.0	0.0	1	1	400.0	400.0	0	1	1	161.4994	155.62384	0	0.197	0.0	0.021	0.0	111.0
0.0	0.0	1	1	400.0	400.0	0	1	1	161.4994	155.62384	0	0.197	-0.001	-0.017	0.0	111.0
0.0	0.0	1	1	400.0	400.0	0	1	1	161.4994	155.62384	0	0.197	0.0	-0.002	0.0	111.0
0.0	0.0	1	1	400.0	400.0	0	1	1	161.4994	155.62384	0	0.197	0.0	-0.006	0.0	111.0
0.0	0.0	1	1	400.0	400.0	0	1	1	161.4994	155.62384	0	0.197	-0.001	-0.019	0.0	111.0
0.0	0.0	1	1	400.0	400.0	0	1	1	161.4994	155.62384	0	0.197	0.0	0.0	0.0	111.0
0.0	0.0	1	1	400.0	400.0	0	1	1	161.4994	155.62384	0	0.197	-0.001	-0.03	0.0	111.0
0.0	0.0	1	1	400.0	400.0	0	1	1	161.4994	155.62384	0	0.197	0.0	0.032	0.0	111.0
0.0	0.0	1	1	400.0	400.0	0	1	1	161.4994	155.62384	0	0.197	0.0	0.006	0.0	111.0
0.0	0.0	1	1	400.0	400.0	0	1	1	161.4994	155.62384	0	0.197	0.0	0.018	0.0	111.0
0.0	0.0	1	1	400.0	400.0	0	1	1	161.4994	155.62384	0	0.197	0.0	-0.008	0.0	111.0
0.0	0.0	1	1	400.0	400.0	0	1	1	161.4994	155.62384	0	0.197	-0.001	-0.018	0.0	111.0
0.0	0.0	1	1	400.0	400.0	0	1	1	161.4994	155.62384	0	0.197	-0.001	-0.233	0.0	111.0
0.0	0.0	1	1	400.0	400.0	0	1	1	161.4994	155.62384	0	0.197	-0.001	-0.034	0.0	111.0
0.0	0.0	1	1	400.0	400.0	0	1	1	161.4994	155.62384	0	0.197	0.0	0.008	0.0	111.0
0.0	0.0	1	1	400.0	400.0	0	1	1	161.4994	155.62384	0	0.197	0.0	0.02	0.0	111.0
0.0	0.0	1	1	400.0	400.0	0	1	1	161.4994	155.62384	0	0.197	0.0	0.003	0.0	111.0
0.0	0.0	1	1	400.0	400.0	0	1	1	161.4994	155.62384	0	0.197	0.0	0.135	0.0	111.0
0.0	0.0	1	1	400.0	400.0	0	1	1	161.4994	155.62384	0	0.197	0.0	0.006	0.0	111.0
0.0	0.0	1	1	400.0	400.0	0	1	1	161.4994	155.62384	0	0.197	-0.001	-0.024	0.0	111.0
0.0	0.0	1	1	400.0	400.0	0	1	1	161.4994	155.62384	0	0.197	-0.001	-0.019	0.0	111.0
0.0	0.0	1	1	400.0	400.0	0	1	1	161.4994	155.62384	0	0.197	0.0	0.022	0.0	111.0
0.0	0.0	1	1	400.0	400.0	0	1	1	161.4994	155.62384	0	0.197	0.0	0.194	0.0	111.0
0.0	0.0	1	1	400.0	400.0	0	1	1	161.4994	155.62384	0	0.197	-0.001	-0.023	0.0	111.0
0.0	0.0	1	1	400.0	400.0	0	1	1	161.4994	155.62384	0	0.197	0.0	0.003	0.0	111.0
0.0	0.0	1	1	400.0	400.0	0	1	1	161.4994	155.62384	0	0.197	-0.001	-0.044	0.0	111.0
0.0	0.0	1	1	400.0	400.0	0	1	1	161.4994	155.62384	0	0.197	0.0	0.105	0.0	111.0
0.0	0.0	1	1	400.0	400.0	0	1	1	161.4994	155.62384	0	0.197	-0.001	-0.067	0.0	111.0
0.0	0.0	1	1	400.0	400.0	0	1	1	161.4994	155.62384	0	0.197	0.0	0.045	0.0	111.0
0.0	0.0	1	1	400.0	400.0	0	1	1	161.4994	155.62384	0	0.197	0.0	0.025	0.0	111.0
0.0	0.0	1	1	400.0	400.0	0	1	1	161.4994	155.62384	0	0.197	0.0	0.02	0.0	111.0
0.0	0.0	1	1	400.0	400.0	0	1	1	161.4994	155.62384	0	0.197	-0.001	-0.019	0.0	111.0
0.0	0.0	1	1	400.0	400.0	0	1	1	161.4994	155.62384	0	0.197	0.0	0.012	0.0	111.0
0.0	0.0	1	1	400.0	400.0	0	1	1	161.4994	155.62384	0	0.197	0.0	0.006	0.0	111.0
0.0	0.0	1	1	400.0	400.0	0	1	1	161.4994	155.62384	0	0.197	0.0	0.011	0.0	111.0
0.0	0.0	1	1	400.0	400.0	0	1	1	161.4994	155.62384	0	0.197	0.0	0.002	0.0	111.0
0.0	0.0	1	1	400.0	400.0	0	1	1	161.4994	155.62384	0	0.197	-0.001	-0.023	0.0	111.0
0.0	0.0	1	1	400.0	400.0	0	1	1	161.4994	155.62384	0	0.197	0.0	0.0	0.0	111.0
0.0	0.0	1	1	400.0	400.0	0	1	1	161.4994	155.62384	0	0.197	-0.001	-0.035	0.0	111.0
0.0	0.0	1	1	400.0	400.0	0	1	1	161.4994	155.62384	0	0.197	-0.001	-0.06	0.0	111.0
0.0	0.0	1	1	400.0	400.0	0	1	1	161.4994	155.62384	0	0.197	0.0	0.014	0.0	111.0
0.0	0.0	1	1	400.0	400.0	0	1	1	161.4994	155.62384	0	0.197	-0.001	-0.013	0.0	111.0
0.0	0.0	1	1	400.0	400.0	0	1	1	161.4994	155.62384	0	0.197	0.0	0.015	0.0	111.0
0.0	0.0	1	1	400.0	400.0	0	1	1	161.4994	155.62384	0	0.197	0.0	0.003	0.0	111.0
0.0	0.0	1	1	400.0	400.0	0	1	1	161.4994	155.62384	0	0.197	-0.001	-0.065	0.0	111.0
0.0	0.0	1	1	400.0	400.0	0	1	1	161.4994	155.62384	0	0.197	0.0	0.007	0.0	111.0
0.0	0.0	1	1	400.0	400.0	0	1	1	161.4994	155.62384	0	0.197	0.0	0.001	0.0	111.0
0.0	0.0	1	1	400.0	400.0	0	1	1	161.4994	155.62384	0	0.197	0.0	0.012	0.0	111.0
0.0	0.0	1	1	400.0	400.0	0	1	1	161.4994	155.62384	0	0.197	-0.001	-0.014	0.0	111.0
0.0	0.0	1	1	400.0	400.0	0	1	1	161.4994	155.62384	0	0.197	0.0	0.028	0.0	111.0
0.0	0.0	1	1	400.0	400.0	0	1	1	161.4994	155.62384	0	0.197	-0.001	-0.023	0.0	111.0
0.0	0.0	1	1	400.0	400.0	0	1	1	161.4994	155.62384	0	0.197	0.0	0.16	0.0	111.0
0.0	0.0	1	1	400.0	400.0	0	1	1	161.4994	155.62384	0	0.197	-0.001	-0.021	0.0	111.0
0.0	0.0	1	1	400.0	400.0	0	1	1	161.4994	155.62384	0	0.197	-0.001	-0.114	0.0	111.0
0.0	0.0	1	1	400.0	400.0	0	1	1	161.4994	155.62384	0	0.197	0.0	0.018	0.0	111.0
0.0	0.0	1	1	400.0	400.0	0	1	1	161.4994	155.62384	0	0.197	0.0	0.026	0.0	111.0
0.0	0.0	1	1	400.0	400.0	0	1	1	161.4994	155.62384	0	0.197	-0.001	-0.019	0.0	111.0
0.0	0.0	1	1	400.0	400.0	0	1	1	161.4994	155.62384	0	0.197	0.0	-0.008	0.0	111.0
0.0	0.0	1	1	400.0	400.0	0	1	1	161.4994	155.62384	0	0.197	0.0	0.053	0.0	111.0
0.0	0.0	1	1	400.0	400.0	0	1	1	161.4994	155.62384	0	0.197	0.0	0.185	0.0	111.0
0.0	0.0	1	1	400.0	400.0	0	1	1	161.4994	155.62384	0	0.197	0.0	0.013	0.0	111.0
0.0	0.0	1	1	400.0	400.0	0	1	1	161.4994	155.62384	0	0.197	0.0	0.012	0.0	111.0
0.0	0.0	1	1	400.0	400.0	0	1	1	161.4994	155.62384	0	0.197	-0.001	-0.097	0.0	111.0
0.0	0.0	1	1	400.0	400.0	0	1	1	161.4994	155.62384	0	0.197	0.0	0.012	0.0	111.0
0.0	0.0	1	1	400.0	400.0	0	1	1	161.4994	155.62384	0	0.197	0.0	0.031	0.0	111.0
0.0	0.0	1	1	400.0	400.0	0	1	1	161.4994	155.62384	0	0.197	-0.001	-0.026	0.0	111.0
0.0	0.0	1	1	400.0	400.0	0	1	1	161.4994	155.62384	0	0.197	0.0	0.001	0.0	111.0
0.0	0.0	1	1	400.0	400.0	0	1	1	161.4994	155.62384	0	0.197	-0.001	-0.03	0.0	111.0
0.0	0.0	1	1	400.0	400.0	0	1	1	161.4994	155.62384	0	0.197	-0.001	-0.027	0.0	111.0
0.0	0.0	1	1	400.0	400.0	0	1	1	161.4994	155.62384	0	0.197	0.0	0.033	0.0	111.0
0.0	0.0	1	1	400.0	400.0	0	1	1	161.4994	155.62384	0	0.197	0.0	0.015	0.0	111.0
0.0	0.0	1	1	400.0	400.0	0	1	1	161.4994	155.62384	0	0.197	0.0	0.12	0.0	111.0
0.0	0.0	1	1	400.0	400.0	0	1	1	161.4994	155.62384	0	0.197	0.0	-0.003	0.0	111.0
0.0	0.0	1	1	400.0	400.0	0	1	1	161.4994	155.62384	0	0.197	0.0	0.134	0.0	111.0
0.0	0.0	1	1	400.0	400.0	0	1	1	161.4994	155.62384	0	0.197	-0.001	-0.015	0.0	111.0
0.0	0.0	1	1	400.0	400.0	0	1	1	161.4994	155.62384	0	0.197	-0.001	-0.024	0.0	111.0
0.0	0.0	1	1	400.0	400.0	0	1	1	161.4994	155.62384	0	0.197	0.0	0.0	0.0	111.0
0.0	0.0	1	1	400.0	400.0	0	1	1	161.4994	155.62384	0	0.197	-0.001	-0.22	0.0	111.0
0.0	0.0	1	1	400.0	400.0	0	1	1	161.4994	155.62384	0	0.197	0.0	0.032	0.0	111.0
0.0	0.0	1	1	400.0	400.0	0	1	1	161.4994	155.62384	0	0.197	0.0	-0.011	0.0	111.0
0.0	0.0	1	1	400.0	400.0	0	1	1	161.4994	155.62384	0	0.197	0.0	0.004	0.0	111.0
0.0	0.0	1	1	400.0	400.0	0	1	1	161.4994	155.62384	0	0.197	-0.001	-0.022	0.0	111.0
0.0	0.0	1	1	400.0	400.0	0	1	1	161.4994	155.62384	0	0.197	0.0	0.011	0.0	111.0
0.0	0.0	1	1	400.0	400.0	0	1	1	161.4994	155.62384	0	0.197	0.0	-0.004	0.0	111.0
0.0	0.0	1	1	400.0	400.0	0	1	1	161.4994	155.62384	0	0.197	0.0	0.041	0.0	111.0
0.0	0.0	1	1	400.0	400.0	0	1	1	161.4994	155.62384	0	0.197	0.0	-0.006	0.0	111.0
0.0	0.0	1	1	400.0	400.0	0	1	1	161.4994	155.62384	0	0.197	0.0	-0.005	0.0	111.0
0.0	0.0	1	1	400.0	400.0	0	1	1	161.4994	155.62384	0	0.197	-0.001	-0.026	0.0	111.0
0.0	0.0	1	1	400.0	400.0	0	1	1	161.4994	155.62384	0	0.197	0.0	-0.001	0.0	111.0
0.0	0.0	1	1	400.0	400.0	0	1	1	161.4994	155.62384	0	0.197	0.0	0.059	0.0	111.0
0.0	0.0	1	1	400.0	400.0	0	1	1	161.4994	155.62384	0	0.197	0.0	0.167	0.0	111.0
0.0	0.0	1	1	400.0	400.0	0	1	1	161.4994	155.62384	0	0.197	0.0	0.002	0.0	111.0
0.0	0.0	1	1	400.0	400.0	0	1	1	161.4994	155.62384	0	0.197	-0.001	-0.017	0.0	111.0
0.0	0.0	1	1	400.0	400.0	0	1	1	161.4994	155.62384	0	0.197	0.0	0.004	0.0	111.0
0.0	0.0	1	1	400.0	400.0	0	1	1	161.4994	155.62384	0	0.197	0.0	0.002	0.0	111.0
0.0	0.0	1	1	400.0	400.0	0	1	1	161.4994	155.62384	0	0.197	0.0	0.008	0.0	111.0
0.0	0.0	1	1	400.0	400.0	0	1	1	161.4994	155.62384	0	0.197	-0.001	-0.035	0.0	111.0
0.0	0.0	1	1	400.0	400.0	0	1	1	161.4994	155.62384	0	0.197	-0.001	-0.138	0.0	111.0
0.0	0.0	1	1	400.0	400.0	0	1	1	161.4994	155.62384	0	0.197	-0.001	-0.032	0.0	111.0
0.0	0.0	1	1	400.0	400.0	0	1	1	161.4994	155.62384	0	0.197	0.0	0.006	0.0	111.0
0.0	0.0	1	1	400.0	400.0	0	1	1	161.4994	155.62384	0	0.197	0.0	-0.003	0.0	111.0
0.0	0.0	1	1	400.0	400.0	0	1	1	161.4994	155.62384	0	0.197	-0.001	-0.031	0.0	111.0
0.0	0.0	1	1	400.0	400.0	0	1	1	161.4994	155.62384	0	0.197	0.0	0.01	0.0	111.0
0.0	0.0	1	1	400.0	400.0	0	1	1	161.4994	155.62384	0	0.197	-0.001	-0.018	0.0	111.0
0.0	0.0	1	1	400.0	400.0	0	1	1	161.4994	155.62384	0	0.197	-0.001	-0.215	0.0	111.0
0.0	0.0	1	1	400.0	400.0	0	1	1	161.4994	155.62384	0	0.197	-0.001	-0.015	0.0	111.0
0.0	0.0	1	1	400.0	400.0	0	1	1	161.4994	155.62384	0	0.197	-0.001	-0.228	0.0	111.0
0.0	0.0	1	1	400.0	400.0	0	1	1	161.4994	155.62384	0	0.197	0.0	0.0	0.0	111.0
0.0	0.0	1	1	400.0	400.0	0	1	1	161.4994	155.62384	0	0.197	-0.001	-0.038	0.0	111.0
0.0	0.0	1	1	400.0	400.0	0	1	1	161.4994	155.62384	0	0.197	0.0	0.02	0.0	111.0
0.0	0.0	1	1	400.0	400.0	0	1	1	161.4994	155.62384	0	0.197	0.0	0.017	0.0	111.0
0.0	0.0	1	1	400.0	400.0	0	1	1	161.4994	155.62384	0	0.197	-0.001	-0.018	0.0	111.0
0.0	0.0	1	1	400.0	400.0	0	1	1	161.4994	155.62384	0	0.197	-0.001	-0.014	0.0	111.0
0.0	0.0	1	1	400.0	400.0	0	1	1	161.4994	155.62384	0	0.197	-0.001	-0.019	0.0	111.0
0.0	0.0	1	1	400.0	400.0	0	1	1	161.4994	155.62384	0	0.197	0.0	0.035	0.0	111.0
0.0	0.0	1	1	400.0	400.0	0	1	1	161.4994	155.62384	0	0.197	0.0	0.024	0.0	111.0
0.0	0.0	1	1	400.0	400.0	0	1	1	161.4994	155.62384	0	0.197	0.0	0.002	0.0	111.0
0.0	0.0	1	1	400.0	400.0	0	1	1	161.4994	155.62384	0	0.197	0.0	0.024	0.0	111.0
0.0	0.0	1	1	400.0	400.0	0	1	1	161.4994	155.62384	0	0.197	0.0	0.0	0.0	111.0
0.0	0.0	1	1	400.0	400.0	0	1	1	161.4994	155.62384	0	0.197	-0.001	-0.013	0.0	111.0
0.0	0.0	1	1	400.0	400.0	0	1	1	161.4994	155.62384	0	0.197	0.0	0.011	0.0	111.0
0.0	0.0	1	1	400.0	400.0	0	1	1	161.4994	155.62384	0	0.197	0.0	0.018	0.0	111.0
0.0	0.0	1	1	400.0	400.0	0	1	1	161.4994	155.62384	0	0.197	-0.001	-0.042	0.0	111.0
0.0	0.0	1	1	400.0	400.0	0	1	1	161.4994	155.62384	0	0.197	-0.001	-0.012	0.0	111.0
0.0	0.0	1	1	400.0	400.0	0	1	1	161.4994	155.62384	0	0.197	-0.001	-0.022	0.0	111.0
0.0	0.0	1	1	400.0	400.0	0	1	1	161.4994	155.62384	0	0.197	0.0	0.059	0.0	111.0
0.0	0.0	1	1	400.0	400.0	0	1	1	161.4994	155.62384	0	0.197	-0.001	-0.092	0.0	111.0
0.0	0.0	1	1	400.0	400.0	0	1	1	161.4994	155.62384	0	0.197	0.0	-0.005	0.0	111.0
0.0	0.0	1	1	400.0	400.0	0	1	1	161.4994	155.62384	0	0.197	-0.001	-0.157	0.0	111.0
0.0	0.0	1	1	400.0	400.0	0	1	1	161.4994	155.62384	0	0.197	-0.001	-0.09	0.0	111.0
0.0	0.0	1	1	400.0	400.0	0	1	1	161.4994	155.62384	0	0.197	0.0	-0.011	0.0	111.0
0.0	0.0	1	1	400.0	400.0	0	1	1	161.4994	155.62384	0	0.197	0.0	-0.009	0.0	111.0
0.0	0.0	1	1	400.0	400.0	0	1	1	161.4994	155.62384	0	0.197	-0.001	-0.03	0.0	111.0
0.0	0.0	1	1	400.0	400.0	0	1	1	161.4994	155.62384	0	0.197	-0.001	-0.043	0.0	111.0
0.0	0.0	1	1	400.0	400.0	0	1	1	161.4994	155.62384	0	0.197	-0.001	-0.016	0.0	111.0
0.0	0.0	1	1	400.0	400.0	0	1	1	161.4994	155.62384	0	0.197	-0.001	-0.013	0.0	111.0
0.0	0.0	1	1	400.0	400.0	0	1	1	161.4994	155.62384	0	0.197	0.0	-0.009	0.0	111.0
0.0	0.0	1	1	400.0	400.0	0	1	1	161.4994	155.62384	0	0.197	0.0	-0.007	0.0	111.0
0.0	0.0	1	1	400.0	400.0	0	1	1	161.4994	155.62384	0	0.197	-0.001	-0.013	0.0	111.0
0.0	0.0	1	1	400.0	400.0	0	1	1	161.4994	155.62384	0	0.197	0.0	0.031	0.0	111.0
0.0	0.0	1	1	400.0	400.0	0	1	1	161.4994	155.62384	0	0.197	-0.001	-0.034	0.0	111.0
0.0	0.0	1	1	400.0	400.0	0	1	1	161.4994	155.62384	0	0.197	0.0	0.025	0.0	111.0
0.0	0.0	1	1	400.0	400.0	0	1	1	161.4994	155.62384	0	0.197	-0.001	-0.021	0.0	111.0
0.0	0.0	1	1	400.0	400.0	0	1	1	161.4994	155.62384	0	0.197	0.0	0.002	0.0	111.0
0.0	0.0	1	1	400.0	400.0	0	1	1	161.4994	155.62384	0	0.197	0.0	-0.002	0.0	111.0
-5555.5557	-400.0	1	1	400.0	400.0	0	1	1	161.4994	155.62384	1	0.197	-0.001	-0.17	0.0	111.0
-5555.5557	-400.0	1	1	400.0	400.0	0	1	1	161.4994	155.62384	1	0.197	0.0	-0.005	0.0	111.0
-5555.5557	-400.0	1	1	400.0	400.0	0	1	1	161.4994	155.62384	1	0.197	0.0	-0.008	0.0	111.0
-5555.5557	-400.0	1	1	400.0	400.0	0	1	1	161.4994	155.62384	1	0.197	0.0	-0.001	0.0	111.0
-5555.5557	-400.0	1	1	400.0	400.0	0	1	1	161.4994	155.62384	1	0.197	0.0	0.005	0.0	111.0
-5555.5557	-400.0	1	1	400.0	400.0	0	1	1	161.4994	155.62384	1	0.197	-0.004	-0.597	-0.392	111.0
-5555.5557	-400.0	1	1	400.0	400.0	0	1	1	161.4994	155.62384	1	0.197	-0.009	-0.83	-1.097	111.0
-5555.5557	-400.0	1	1	400.0	400.0	0	1	1	161.4994	155.62384	1	0.197	-0.017	-1.054	-1.097	111.0
-5555.5557	-400.0	1	1	400.0	400.0	0	1	1	161.4994	155.62384	1	0.197	-0.027	-1.404	-1.413	111.0
-5555.5557	-400.0	1	1	400.0	400.0	0	1	1	161.4994	155.62384	1	0.197	-0.035	-1.401	-1.413	111.0
-5555.5557	-400.0	1	1	400.0	400.0	0	1	1	161.4994	155.62384	1	0.197	-0.048	-1.986	-1.978	111.0
-5555.5557	-400.0	1	1	400.0	400.0	0	1	1	161.4994	155.62384	1	0.197	-0.064	-2.465	-2.467	111.0
-5555.5557	-400.0	1	1	400.0	400.0	0	1	1	161.4994	155.62384	1	0.196	-0.078	-2.457	-2.467	111.0
-5555.5557	-400.0	1	1	400.0	400.0	0	1	1	161.4994	155.62384	1	0.196	-0.093	-2.798	-2.686	111.0
-5555.5557	-400.0	1	1	400.0	400.0	0	1	1	161.4994	155.62384	1	0.196	-0.109	-3.164	-3.078	111.0
-5555.5557	-400.0	1	1	400.0	400.0	0	1	1	161.4994	155.62384	1	0.196	-0.123	-3.097	-3.078	111.0
-5555.5557	-400.0	1	1	400.0	400.0	0	1	1	161.4994	155.62384	1	0.196	-0.138	-3.216	-3.254	111.0
-5555.5557	-400.0	1	1	400.0	400.0	0	1	1	161.4994	155.62384	1	0.195	-0.151	-3.316	-3.569	111.0
-5555.5557	-400.0	1	1	400.0	400.0	0	1	1	161.4994	155.62384	1	0.195	-0.165	-3.565	-3.569	111.0
-5555.5557	-400.0	1	1	400.0	400.0	0	1	1	161.4994	155.62384	1	0.195	-0.18	-3.807	-3.84	111.0
-5555.5557	-400.0	1	1	400.0	400.0	0	1	1	161.4994	155.62384	1	0.195	-0.193	-3.842	-3.84	111.0
-5555.5557	-400.0	1	1	400.0	400.0	0	1	1	161.4994	155.62384	1	0.194	-0.207	-3.931	-3.963	111.0
-5555.5557	-400.0	1	1	400.0	400.0	0	1	1	161.4994	155.62384	1	0.194	-0.219	-4.054	-4.075	111.0
-5555.5557	-400.0	1	1	400.0	400.0	0	1	1	161.4994	155.62384	1	0.194	-0.23	-4.03	-4.075	111.0
-5555.5557	-400.0	1	1	400.0	400.0	0	1	1	161.4994	155.62384	1	0.194	-0.242	-4.309	-4.278	111.0
-5555.5557	-400.0	1	1	400.0	400.0	0	1	1	161.4994	155.62384	1	0.193	-0.252	-4.349	-4.453	111.0
-5555.5557	-400.0	1	1	400.0	400.0	0	1	1	161.4994	155.62384	1	0.193	-0.264	-4.479	-4.453	111.0
-5555.5557	-400.0	1	1	400.0	400.0	0	1	1	161.4994	155.62384	1	0.192	-0.274	-4.522	-4.531	111.0
-5555.5557	-400.0	1	1	400.0	400.0	0	1	1	161.4994	155.62384	1	0.192	-0.284	-4.535	-4.531	111.0
-5555.5557	-400.0	1	1	400.0	400.0	0	1	1	161.4994	155.62384	1	0.192	-0.294	-4.72	-4.672	111.0
-5555.5557	-400.0	1	1	400.0	400.0	0	1	1	161.4994	155.62384	1	0.191	-0.304	-4.751	-4.735	111.0
-5555.5557	-400.0	1	1	400.0	400.0	0	1	1	161.4994	155.62384	1	0.191	-0.312	-4.704	-4.735	111.0
-5555.5557	-400.0	1	1	400.0	400.0	0	1	1	161.4994	155.62384	1	0.191	-0.322	-4.844	-4.847	111.0
-5555.5557	-400.0	1	1	400.0	400.0	0	1	1	161.4994	155.62384	1	0.19	-0.33	-4.842	-4.847	111.0
-5555.5557	-400.0	1	1	400.0	400.0	0	1	1	161.4994	155.62384	1	0.19	-0.338	-4.883	-4.898	111.0
-5555.5557	-400.0	1	1	400.0	400.0	0	1	1	161.4994	155.62384	1	0.19	-0.345	-5.016	-4.988	111.0
-5555.5557	-400.0	1	1	400.0	400.0	0	1	1	161.4994	155.62384	1	0.189	-0.351	-4.948	-4.988	111.0
-5555.5557	-400.0	1	1	400.0	400.0	0	1	1	161.4994	155.62384	1	0.189	-0.358	-5.084	-5.029	111.0
-5555.5557	-400.0	1	1	400.0	400.0	0	1	1	161.4994	155.62384	1	0.189	-0.365	-5.09	-5.102	111.0
-5555.5557	-400.0	1	1	400.0	400.0	0	1	1	161.4994	155.62384	1	0.188	-0.371	-5.159	-5.102	111.0
-5555.5557	-400.0	1	1	400.0	400.0	0	1	1	161.4994	155.62384	1	0.188	-0.377	-5.136	-5.134	111.0
-5555.5557	-400.0	1	1	400.0	400.0	0	1	1	161.4994	155.62384	1	0.187	-0.383	-5.125	-5.192	111.0
-5555.5557	-400.0	1	1	400.0	400.0	0	1	1	161.4994	155.62384	1	0.187	-0.387	-5.185	-5.192	111.0
-5555.5557	-400.0	1	1	400.0	400.0	0	1	1	161.4994	155.62384	1	0.186	-0.391	-5.213	-5.218	111.0
-5555.5557	-400.0	1	1	400.0	400.0	0	1	1	161.4994	155.62384	1	0.186	-0.395	-5.209	-5.218	111.0
-5555.5557	-400.0	1	1	400.0	400.0	0	1	1	161.4994	155.62384	1	0.185	-0.4	-5.338	-5.265	111.0
-5555.5557	-400.0	1	1	400.0	400.0	0	1	1	161.4994	155.62384	1	0.185	-0.404	-5.215	-5.286	111.0
-5555.5557	-400.0	1	1	400.0	400.0	0	1	1	161.4994	155.62384	1	0.184	-0.407	-5.216	-5.286	111.0
-5555.5557	-400.0	1	1	400.0	400.0	0	1	1	161.4994	155.62384	1	0.184	-0.411	-5.373	-5.324	111.0
-5555.5557	-400.0	1	1	400.0	400.0	0	1	1	161.4994	155.62384	1	0.184	-0.415	-5.361	-5.324	111.0
-5555.5557	-400.0	1	1	400.0	400.0	0	1	1	161.4994	155.62384	1	0.183	-0.418	-5.311	-5.34	111.0
-5555.5557	-400.0	1	1	400.0	400.0	0	1	1	161.4994	155.62384	1	0.183	-0.422	-5.402	-5.371	111.0
-5555.5557	-400.0	1	1	400.0	400.0	0	1	1	161.4994	155.62384	1	0.182	-0.424	-5.395	-5.371	111.0
-5555.5557	-400.0	1	1	400.0	400.0	0	1	1	161.4994	155.62384	1	0.182	-0.426	-5.391	-5.397	111.0
-5555.5557	-400.0	1	1	400.0	400.0	0	1	1	161.4994	155.62384	1	0.181	-0.428	-5.422	-5.408	111.0
-5555.5557	-400.0	1	1	400.0	400.0	0	1	1	161.4994	155.62384	1	0.181	-0.43	-5.422	-5.408	111.0
-5555.5557	-400.0	1	1	400.0	400.0	0	1	1	161.4994	155.62384	1	0.181	-0.432	-5.406	-5.429	111.0
-5555.5557	-400.0	1	1	400.0	400.0	0	1	1	161.4994	155.62384	1	0.18	-0.434	-5.447	-5.429	111.0
-5555.5557	-400.0	1	1	400.0	400.0	0	1	1	161.4994	155.62384	1	0.18	-0.436	-5.457	-5.438	111.0
-5555.5557	-400.0	1	1	400.0	400.0	0	1	1	161.4994	155.62384	1	0.179	-0.438	-5.475	-5.455	111.0
-5555.5557	-400.0	1	1	400.0	400.0	0	1	1	161.4994	155.62384	1	0.179	-0.44	-5.478	-5.455	111.0
-5555.5557	-400.0	1	1	400.0	400.0	0	1	1	161.4994	155.62384	1	0.179	-0.441	-5.493	-5.463	111.0
-5555.5557	-400.0	1	1	400.0	400.0	0	1	1	161.4994	155.62384	1	0.179	-0.442	-5.624	-5.476	111.0
-5555.5557	-400.0	1	1	400.0	400.0	0	1	1	161.4994	155.62384	1	0.178	-0.442	-5.436	-5.476	111.0
-5555.5557	-400.0	1	1	400.0	400.0	0	1	1	161.4994	155.62384	1	0.178	-0.442	-5.419	-5.482	111.0
-5555.5557	-400.0	1	1	400.0	400.0	0	1	1	161.4994	155.62384	1	0.178	-0.442	-5.497	-5.482	111.0
-5555.5557	-400.0	1	1	400.0	400.0	0	1	1	161.4994	155.62384	1	0.177	-0.442	-5.533	-5.493	111.0
-5555.5557	-400.0	1	1	400.0	400.0	0	1	1	161.4994	155.62384	1	0.177	-0.442	-5.448	-5.498	111.0
-5555.5557	-400.0	1	1	400.0	400.0	0	1	1	161.4994	155.62384	1	0.177	-0.443	-5.467	-5.498	111.0
-5555.5557	-400.0	1	1	400.0	400.0	0	1	1	161.4994	155.62384	1	0.177	-0.443	-5.535	-5.507	111.0
-5555.5557	-400.0	1	1	400.0	400.0	0	1	1	161.4994	155.62384	1	0.177	-0.443	-5.533	-5.51	111.0
-5555.5557	-400.0	1	1	400.0	400.0	0	1	1	161.4994	155.62384	1	0.177	-0.445	-5.563	-5.51	111.0
-5555.5557	-400.0	1	1	400.0	400.0	0	1	1	161.4994	155.62384	1	0.176	-0.445	-5.513	-5.517	111.0
-5555.5557	-400.0	1	1	400.0	400.0	0	1	1	161.4994	155.62384	1	0.176	-0.445	-5.491	-5.517	111.0
-5555.5557	-400.0	1	1	400.0	400.0	0	1	1	161.4994	155.62384	1	0.176	-0.445	-5.519	-5.521	111.0
-5555.5557	-400.0	1	1	400.0	400.0	0	1	1	161.4994	155.62384	1	0.176	-0.445	-5.556	-5.526	111.0
-5555.5557	-400.0	1	1	400.0	400.0	0	1	1	161.4994	155.62384	1	0.176	-0.445	-5.527	-5.526	111.0
-5555.5557	-400.0	1	1	400.0	400.0	0	1	1	161.4994	155.62384	1	0.176	-0.446	-5.584	-5.531	111.0
-5555.5557	-400.0	1	1	400.0	400.0	0	1	1	161.4994	155.62384	1	0.176	-0.447	-5.52	-5.533	111.0
-5555.5557	-400.0	1	1	400.0	400.0	0	1	1	161.4994	155.62384	1	0.176	-0.448	-5.561	-5.533	111.0
-5555.5557	-400.0	1	1	400.0	400.0	0	1	1	161.4994	155.62384	1	0.176	-0.449	-5.559	-5.537	111.0
-5555.5557	-400.0	1	1	400.0	400.0	0	1	1	161.4994	155.62384	1	0.176	-0.449	-5.531	-5.54	111.0
-5555.5557	-400.0	1	1	400.0	400.0	0	1	1	161.4994	155.62384	1	0.176	-0.449	-5.534	-5.54	111.0
-5555.5557	-400.0	1	1	400.0	400.0	0	1	1	161.4994	155.62384	1	0.176	-0.45	-5.559	-5.542	111.0
-5555.5557	-400.0	1	1	400.0	400.0	0	1	1	161.4994	155.62384	1	0.176	-0.452	-5.671	-5.542	111.0
-5555.5557	-400.0	1	1	400.0	400.0	0	1	1	161.4994	155.62384	1	0.175	-0.452	-5.486	-5.544	111.0
-5555.5557	-400.0	1	1	400.0	400.0	0	1	1	161.4994	155.62384	1	0.175	-0.454	-5.572	-5.546	111.0
-5555.5557	-400.0	1	1	400.0	400.0	0	1	1	161.4994	155.62384	1	0.175	-0.454	-5.54	-5.546	111.0
-5555.5557	-400.0	1	1	400.0	400.0	0	1	1	161.4994	155.62384	1	0.175	-0.455	-5.552	-5.547	111.0
-5555.5557	-400.0	1	1	400.0	400.0	0	1	1	161.4994	155.62384	1	0.175	-0.455	-5.334	-5.547	111.0
-5555.5557	-400.0	1	1	400.0	400.0	0	1	1	161.4994	155.62384	1	0.175	-0.455	-5.528	-5.549	111.0
-5555.5557	-400.0	1	1	400.0	400.0	0	1	1	161.4994	155.62384	1	0.175	-0.457	-5.652	-5.55	111.0
-5555.5557	-400.0	1	1	400.0	400.0	0	1	1	161.4994	155.62384	1	0.175	-0.458	-5.557	-5.55	111.0
-5555.5557	-400.0	1	1	400.0	400.0	0	1	1	161.4994	155.62384	1	0.175	-0.459	-5.544	-5.551	111.0
-5555.5557	-400.0	1	1	400.0	400.0	0	1	1	161.4994	155.62384	1	0.175	-0.459	-5.524	-5.553	111.0
-5555.5557	-400.0	1	1	400.0	400.0	0	1	1	161.4994	155.62384	1	0.175	-0.459	-5.536	-5.553	111.0
-5555.5557	-400.0	1	1	400.0	400.0	0	1	1	161.4994	155.62384	1	0.175	-0.459	-5.465	-5.553	111.0
-5555.5557	-400.0	1	1	400.0	400.0	0	1	1	161.4994	155.62384	1	0.175	-0.461	-5.636	-5.553	111.0
-5555.5557	-400.0	1	1	400.0	400.0	0	1	1	161.4994	155.62384	1	0.175	-0.461	-5.68	-5.554	111.0
-5555.5557	-400.0	1	1	400.0	400.0	0	1	1	161.4994	155.62384	1	0.175	-0.461	-5.63	-5.555	111.0
-5555.5557	-400.0	1	1	400.0	400.0	0	1	1	161.4994	155.62384	1	0.175	-0.461	-5.587	-5.555	111.0
-5555.5557	-400.0	1	1	400.0	400.0	0	1	1	161.4994	155.62384	1	0.175	-0.461	-5.56	-5.556	111.0
-5555.5557	-400.0	1	1	400.0	400.0	0	1	1	161.4994	155.62384	1	0.175	-0.461	-5.586	-5.556	111.0
-5555.5557	-400.0	1	1	400.0	400.0	1	1	1	161.4994	155.62384	1	0.175	-0.461	-5.567	-5.556	111.0
-5555.5557	-400.0	1	1	400.0	400.0	1	1	1	161.4994	155.62384	1	0.175	-0.46	-5.51	-5.557	111.0
-5555.5557	-400.0	1	1	400.0	400.0	1	1	1	161.4994	155.62384	1	0.175	-0.46	-5.54	-5.557	111.0
-5555.5557	-400.0	1	1	400.0	400.0	1	1	1	161.4994	155.62384	1	0.175	-0.461	-5.578	-5.557	111.0
-5555.5557	-400.0	1	1	400.0	400.0	1	1	1	161.4994	155.62384	1	0.175	-0.461	-5.61	-5.559	111.0
-5555.5557	-400.0	1	1	400.0	400.0	1	1	1	161.4994	155.62384	1	0.175	-0.461	-5.574	-5.559	111.0
-5555.5557	-400.0	1	1	400.0	400.0	1	1	1	161.4994	155.62384	1	0.175	-0.46	-5.495	-5.559	111.0
-5555.5557	-400.0	1	1	400.0	400.0	1	1	1	161.4994	155.62384	1	0.175	-0.46	-5.554	-5.559	111.0
-5555.5557	-400.0	1	1	400.0	400.0	1	1	1	161.4994	155.62384	1	0.175	-0.46	-5.519	-5.559	111.0
-5555.5557	-400.0	1	1	400.0	400.0	1	1	1	161.4994	155.62384	1	0.175	-0.46	-5.543	-5.56	111.0
-5555.5557	-400.0	1	1	400.0	400.0	1	1	1	161.4994	155.62384	1	0.175	-0.461	-5.576	-5.56	111.0
-5555.5557	-400.0	1	1	400.0	400.0	1	1	1	161.4994	155.62384	1	0.175	-0.46	-5.549	-5.56	111.0
-5555.5557	-400.0	1	1	400.0	400.0	1	1	1	161.4994	155.62384	1	0.174	-0.46	-5.446	-5.56	111.0
-5555.5557	-400.0	1	1	400.0	400.0	1	1	1	161.4994	155.62384	1	0.174	-0.461	-5.707	-5.56	111.0
-5555.5557	-400.0	1	1	400.0	400.0	1	1	1	161.4994	155.62384	1	0.174	-0.46	-5.542	-5.56	111.0
-5555.5557	-400.0	1	1	400.0	400.0	1	1	1	161.4994	155.62384	1	0.174	-0.461	-5.602	-5.56	111.0
-5555.5557	-400.0	1	1	400.0	400.0	1	1	1	161.4994	155.62384	1	0.174	-0.46	-5.532	-5.56	111.0
-5555.5557	-400.0	1	1	400.0	400.0	1	1	1	161.4994	155.62384	1	0.174	-0.46	-5.55	-5.56	111.0
-5555.5557	-400.0	1	1	400.0	400.0	1	1	1	161.4994	155.62384	1	0.174	-0.46	-5.54	-5.56	111.0
-5555.5557	-400.0	1	1	400.0	400.0	1	1	1	161.4994	155.62384	1	0.174	-0.461	-5.614	-5.56	111.0
-5555.5557	-400.0	1	1	400.0	400.0	1	1	1	161.4994	155.62384	1	0.174	-0.46	-5.548	-5.56	111.0
-5555.5557	-400.0	1	1	400.0	400.0	1	1	1	161.4994	155.62384	1	0.174	-0.46	-5.549	-5.56	111.0
-5555.5557	-400.0	1	1	400.0	400.0	1	1	1	161.4994	155.62384	1	0.174	-0.461	-5.61	-5.56	111.0
-5555.5557	-400.0	1	1	400.0	400.0	1	1	1	161.4994	155.62384	1	0.174	-0.461	-5.577	-5.56	111.0
-5555.5557	-400.0	1	1	400.0	400.0	1	1	1	161.4994	155.62384	1	0.174	-0.46	-5.55	-5.56	111.0
-5555.5557	-400.0	1	1	400.0	400.0	1	1	1	161.4994	155.62384	1	0.174	-0.46	-5.53	-5.561	111.0
-5555.5557	-400.0	1	1	400.0	400.0	1	1	1	161.4994	155.62384	1	0.174	-0.46	-5.546	-5.561	111.0
-5555.5557	-400.0	1	1	400.0	400.0	1	1	1	161.4994	155.62384	1	0.174	-0.461	-5.592	-5.561	111.0
-5555.5557	-400.0	1	1	400.0	400.0	1	1	1	161.4994	155.62384	1	0.174	-0.46	-5.514	-5.561	111.0
-5555.5557	-400.0	1	1	400.0	400.0	1	1	1	161.4994	155.62384	1	0.174	-0.461	-5.746	-5.561	111.0
-5555.5557	-400.0	1	1	400.0	400.0	1	1	1	161.4994	155.62384	1	0.174	-0.461	-5.598	-5.561	111.0
-5555.5557	-400.0	1	1	400.0	400.0	1	1	1	161.4994	155.62384	1	0.174	-0.461	-5.587	-5.561	111.0
-5555.5557	-400.0	1	1	400.0	400.0	1	1	1	161.4994	155.62384	1	0.174	-0.461	-5.561	-5.561	111.0
-5555.5557	-400.0	1	1	400.0	400.0	1	1	1	161.4994	155.62384	1	0.174	-0.46	-5.55	-5.561	111.0
-5555.5557	-400.0	1	1	400.0	400.0	1	1	1	161.4994	155.62384	1	0.174	-0.461	-5.586	-5.561	111.0
-5555.5557	-400.0	1	1	400.0	400.0	1	1	1	161.4994	155.62384	1	0.174	-0.46	-5.525	-5.561	111.0
-5555.5557	-400.0	1	1	400.0	400.0	1	1	1	161.4994	155.62384	1	0.174	-0.46	-5.346	-5.561	111.0
-5555.5557	-400.0	1	1	400.0	400.0	1	1	1	161.4994	155.62384	1	0.174	-0.46	-5.549	-5.561	111.0
-5555.5557	-400.0	1	1	400.0	400.0	1	1	1	161.4994	155.62384	1	0.174	-0.461	-5.561	-5.561	111.0
-5555.5557	-400.0	1	1	400.0	400.0	1	1	1	161.4994	155.62384	1	0.174	-0.46	-5.546	-5.561	111.0
-5555.5557	-400.0	1	1	400.0	400.0	1	1	1	161.4994	155.62384	1	0.174	-0.46	-5.544	-5.561	111.0
-5555.5557	-400.0	1	1	400.0	400.0	1	1	1	161.4994	155.62384	1	0.174	-0.46	-5.513	-5.561	111.0
-5555.5557	-400.0	1	1	400.0	400.0	1	1	1	161.4994	155.62384	1	0.174	-0.461	-5.589	-5.561	111.0
-5555.5557	-400.0	1	1	400.0	400.0	1	1	1	161.4994	155.62384	1	0.174	-0.461	-5.572	-5.561	111.0
-5555.5557	-400.0	1	1	400.0	400.0	1	1	1	161.4994	155.62384	1	0.174	-0.46	-5.545	-5.561	111.0
-5555.5557	-400.0	1	1	400.0	400.0	1	1	1	161.4994	155.62384	1	0.174	-0.46	-5.544	-5.561	111.0
-5555.5557	-400.0	1	1	400.0	400.0	1	1	1	161.4994	155.62384	1	0.174	-0.46	-5.467	-5.561	111.0
-5555.5557	-400.0	1	1	400.0	400.0	1	1	1	161.4994	155.62384	1	0.174	-0.461	-5.584	-5.561	111.0
-5555.5557	-400.0	1	1	400.0	400.0	1	1	1	161.4994	155.62384	1	0.174	-0.46	-5.534	-5.561	111.0
-5555.5557	-400.0	1	1	400.0	400.0	1	1	1	161.4994	155.62384	1	0.175	-0.461	-5.595	-5.561	111.0
-5555.5557	-400.0	1	1	400.0	400.0	1	1	1	161.4994	155.62384	1	0.175	-0.461	-5.598	-5.561	111.0
-5555.5557	-400.0	1	1	400.0	400.0	1	1	1	161.4994	155.62384	1	0.175	-0.462	-5.571	-5.561	111.0
-5555.5557	-400.0	1	1	400.0	400.0	1	1	1	161.4994	155.62384	1	0.175	-0.462	-5.571	-5.561	111.0
-5555.5557	-400.0	1	1	400.0	400.0	1	1	1	161.4994	155.62384	1	0.175	-0.46	-5.503	-5.561	111.0
-5555.5557	-400.0	1	1	400.0	400.0	1	1	1	161.4994	155.62384	1	0.175	-0.461	-5.584	-5.561	111.0
-5555.5557	-400.0	1	1	400.0	400.0	1	1	1	161.4994	155.62384	1	0.175	-0.46	-5.556	-5.561	111.0
-5555.5557	-400.0	1	1	400.0	400.0	1	1	1	161.4994	155.62384	1	0.175	-0.46	-5.525	-5.561	111.0
-5555.5557	-400.0	1	1	400.0	400.0	1	1	1	161.4994	155.62384	1	0.175	-0.461	-5.648	-5.561	111.0
-5555.5557	-400.0	1	1	400.0	400.0	1	1	1	161.4994	155.62384	1	0.175	-0.461	-5.593	-5.561	111.0
-5555.5557	-400.0	1	1	400.0	400.0	1	1	1	161.4994	155.62384	1	0.175	-0.461	-5.572	-5.561	111.0
-5555.5557	-400.0	1	1	400.0	400.0	1	1	1	161.4994	155.62384	1	0.175	-0.461	-5.56	-5.561	111.0
-5555.5557	-400.0	1	1	400.0	400.0	1	1	1	161.4994	155.62384	1	0.175	-0.461	-5.56	-5.561	111.0
-5555.5557	-400.0	1	1	400.0	400.0	1	1	1	161.4994	155.62384	1	0.175	-0.461	-5.562	-5.561	111.0
-5555.5557	-400.0	1	1	400.0	400.0	1	1	1	161.4994	155.62384	1	0.175	-0.46	-5.524	-5.561	111.0
-5555.5557	-400.0	1	1	400.0	400.0	1	1	1	161.4994	155.62384	1	0.175	-0.461	-5.573	-5.561	111.0
-5555.5557	-400.0	1	1	400.0	400.0	1	1	1	161.4994	155.62384	1	0.175	-0.461	-5.588	-5.561	111.0
-5555.5557	-400.0	1	1	400.0	400.0	1	1	1	161.4994	155.62384	1	0.175	-0.46	-5.371	-5.561	111.0
-5555.5557	-400.0	1	1	400.0	400.0	1	1	1	161.4994	155.62384	1	0.175	-0.461	-5.564	-5.561	111.0
-5555.5557	-400.0	1	1	400.0	400.0	1	1	1	161.4994	155.62384	1	0.175	-0.461	-5.566	-5.561	111.0
-5555.5557	-400.0	1	1	400.0	400.0	1	1	1	161.4994	155.62384	1	0.175	-0.46	-5.553	-5.561	111.0
-5555.5557	-400.0	1	1	400.0	400.0	1	1	1	161.4994	155.62384	1	0.175	-0.46	-5.514	-5.561	111.0
-5555.5557	-400.0	1	1	400.0	400.0	1	1	1	161.4994	155.62384	1	0.175	-0.46	-5.492	-5.561	111.0
-5555.5557	-400.0	1	1	400.0	400.0	1	1	1	161.4994	155.62384	1	0.176	-0.46	-5.549	-5.561	111.0
-5555.5557	-400.0	1	1	400.0	400.0	1	1	1	161.4994	155.62384	1	0.176	-0.46	-5.506	-5.561	111.0
-5555.5557	-400.0	1	1	400.0	400.0	1	1	1	161.4994	155.62384	1	0.176	-0.46	-5.548	-5.561	111.0
-5555.5557	-400.0	1	1	400.0	400.0	1	1	1	161.4994	155.62384	1	0.176	-0.46	-5.541	-5.561	111.0
-5555.5557	-400.0	1	1	400.0	400.0	1	1	1	161.4994	155.62384	1	0.176	-0.46	-5.539	-5.561	111.0
-5555.5557	-400.0	1	1	400.0	400.0	1	1	1	161.4994	155.62384	1	0.177	-0.461	-5.612	-5.561	111.0
-5555.5557	-400.0	1	1	400.0	400.0	1	1	1	161.4994	155.62384	1	0.177	-0.461	-5.614	-5.561	111.0
-5555.5557	-400.0	1	1	400.0	400.0	1	1	1	161.4994	155.62384	1	0.177	-0.46	-5.538	-5.561	111.0
-5555.5557	-400.0	1	1	400.0	400.0	1	1	1	161.4994	155.62384	1	0.177	-0.461	-5.604	-5.561	111.0
-5555.5557	-400.0	1	1	400.0	400.0	1	1	1	161.4994	155.62384	1	0.178	-0.461	-5.598	-5.561	111.0
-5555.5557	-400.0	1	1	400.0	400.0	1	1	1	161.4994	155.62384	1	0.178	-0.461	-5.566	-5.561	111.0
-5555.5557	-400.0	1	1	400.0	400.0	1	1	1	161.4994	155.62384	1	0.178	-0.461	-5.611	-5.561	111.0
-5555.5557	-400.0	1	1	400.0	400.0	1	1	1	161.4994	155.62384	1	0.178	-0.46	-5.537	-5.561	111.0
-5555.5557	-400.0	1	1	400.0	400.0	1	1	1	161.4994	155.62384	1	0.179	-0.461	-5.563	-5.561	111.0
-5555.5557	-400.0	1	1	400.0	400.0	1	1	1	161.4994	155.62384	1	0.179	-0.46	-5.551	-5.561	111.0
-5555.5557	-400.0	1	1	400.0	400.0	1	1	1	161.4994	155.62384	1	0.179	-0.46	-5.53	-5.561	111.0
-5555.5557	-400.0	1	1	400.0	400.0	1	1	1	161.4994	155.62384	1	0.179	-0.461	-5.639	-5.561	111.0
-5555.5557	-400.0	1	1	400.0	400.0	1	1	1	161.4994	155.62384	1	0.179	-0.46	-5.528	-5.561	111.0
-5555.5557	-400.0	1	1	400.0	400.0	1	1	1	161.4994	155.62384	1	0.179	-0.46	-5.519	-5.561	111.0
-5555.5557	-400.0	1	1	400.0	400.0	1	1	1	161.4994	155.62384	1	0.18	-0.46	-5.532	-5.561	111.0
-5555.5557	-400.0	1	1	400.0	400.0	1	1	1	161.4994	155.62384	1	0.18	-0.461	-5.593	-5.561	111.0
-5555.5557	-400.0	1	1	400.0	400.0	1	1	1	161.4994	155.62384	1	0.18	-0.46	-5.543	-5.561	111.0
-5555.5557	-400.0	1	1	400.0	400.0	1	1	1	161.4994	155.62384	1	0.18	-0.461	-5.575	-5.561	111.0
-5555.5557	-400.0	1	1	400.0	400.0	1	1	1	161.4994	155.62384	1	0.18	-0.46	-5.549	-5.561	111.0
-5555.5557	-400.0	1	1	400.0	400.0	1	1	1	161.4994	155.62384	1	0.18	-0.46	-5.556	-5.561	111.0
-5555.5557	-400.0	1	1	400.0	400.0	1	1	1	161.4994	155.62384	1	0.18	-0.461	-5.559	-5.561	111.0
-5555.5557	-400.0	1	1	400.0	400.0	1	1	1	161.4994	155.62384	1	0.18	-0.46	-5.534	-5.561	111.0
-5555.5557	-400.0	1	1	400.0	400.0	1	1	1	161.4994	155.62384	1	0.18	-0.461	-5.571	-5.561	111.0
-5555.5557	-400.0	1	1	400.0	400.0	1	1	1	161.4994	155.62384	1	0.18	-0.46	-5.523	-5.561	111.0
-5555.5557	-400.0	1	1	400.0	400.0	1	1	1	161.4994	155.62384	1	0.18	-0.46	-5.509	-5.561	111.0
-5555.5557	-400.0	1	1	400.0	400.0	1	1	1	161.4994	155.62384	1	0.181	-0.46	-5.517	-5.561	111.0
-5555.5557	-400.0	1	1	400.0	400.0	1	1	1	161.4994	155.62384	1	0.181	-0.461	-5.578	-5.561	111.0
-5555.5557	-400.0	1	1	400.0	400.0	1	1	1	161.4994	155.62384	1	0.181	-0.46	-5.531	-5.561	111.0
-5555.5557	-400.0	1	1	400.0	400.0	1	1	1	161.4994	155.62384	1	0.181	-0.461	-5.579	-5.561	111.0
-5555.5557	-400.0	1	1	400.0	400.0	1	1	1	161.4994	155.62384	1	0.181	-0.46	-5.529	-5.561	111.0
-5555.5557	-400.0	1	1	400.0	400.0	1	1	1	161.4994	155.62384	1	0.181	-0.461	-5.611	-5.561	111.0
-5555.5557	-400.0	1	1	400.0	400.0	1	1	1	161.4994	155.62384	1	0.181	-0.461	-5.59	-5.561	111.0
-5555.5557	-400.0	1	1	400.0	400.0	1	1	1	161.4994	155.62384	1	0.182	-0.461	-5.785	-5.561	111.0
-5555.5557	-400.0	1	1	400.0	400.0	1	1	1	161.4994	155.62384	1	0.182	-0.46	-5.549	-5.561	111.0
-5555.5557	-400.0	1	1	400.0	400.0	1	1	1	161.4994	155.62384	1	0.182	-0.461	-5.573	-5.561	111.0
-5555.5557	-400.0	1	1	400.0	400.0	1	1	1	161.4994	155.62384	1	0.182	-0.46	-5.514	-5.561	111.0
-5555.5557	-400.0	1	1	400.0	400.0	1	1	1	161.4994	155.62384	1	0.182	-0.461	-5.559	-5.561	111.0
-5555.5557	-400.0	1	1	400.0	400.0	1	1	1	161.4994	155.62384	1	0.183	-0.461	-5.594	-5.561	111.0
-5555.5557	-400.0	1	1	400.0	400.0	1	1	1	161.4994	155.62384	1	0.183	-0.46	-5.543	-5.561	111.0
-5555.5557	-400.0	1	1	400.0	400.0	1	1	1	161.4994	155.62384	1	0.183	-0.46	-5.529	-5.561	111.0
-5555.5557	-400.0	1	1	400.0	400.0	1	1	1	161.4994	155.62384	1	0.183	-0.461	-5.596	-5.561	111.0
-5555.5557	-400.0	1	1	400.0	400.0	1	1	1	161.4994	155.62384	1	0.184	-0.46	-5.507	-5.561	111.0
-5555.5557	-400.0	1	1	400.0	400.0	1	1	1	161.4994	155.62384	1	0.184	-0.461	-5.605	-5.561	111.0
-5555.5557	-400.0	1	1	400.0	400.0	1	1	1	161.4994	155.62384	1	0.184	-0.461	-5.624	-5.561	111.0
-5555.5557	-400.0	1	1	400.0	400.0	1	1	1	161.4994	155.62384	1	0.184	-0.46	-5.548	-5.561	111.0
-5555.5557	-400.0	1	1	400.0	400.0	1	1	1	161.4994	155.62384	1	0.184	-0.46	-5.532	-5.561	111.0
-5555.5557	-400.0	1	1	400.0	400.0	1	1	1	161.4994	155.62384	1	0.184	-0.46	-5.545	-5.561	111.0
-5555.5557	-400.0	1	1	400.0	400.0	1	1	1	161.4994	155.62384	1	0.185	-0.46	-5.548	-5.561	111.0
-5555.5557	-400.0	1	1	400.0	400.0	1	1	1	161.4994	155.62384	1	0.185	-0.461	-5.598	-5.561	111.0
-5555.5557	-400.0	1	1	400.0	400.0	1	1	1	161.4994	155.62384	1	0.185	-0.46	-5.556	-5.561	111.0
-5555.5557	-400.0	1	1	400.0	400.0	1	1	1	161.4994	155.62384	1	0.185	-0.461	-5.587	-5.561	111.0
-5555.5557	-400.0	1	1	400.0	400.0	1	1	1	161.4994	155.62384	1	0.185	-0.461	-5.579	-5.561	111.0
-5555.5557	-400.0	1	1	400.0	400.0	1	1	1	161.4994	155.62384	1	0.185	-0.461	-5.577	-5.561	111.0
-5555.5557	-400.0	1	1	400.0	400.0	1	1	1	161.4994	155.62384	1	0.185	-0.461	-5.623	-5.561	111.0
0.0	0.0	1	1	400.0	400.0	1	1	1	161.4994	155.62384	0	0.185	-0.461	-5.616	-5.561	111.0
0.0	0.0	1	1	400.0	400.0	1	1	1	161.4994	155.62384	0	0.185	-0.461	-5.557	-5.561	111.0
0.0	0.0	1	1	400.0	400.0	1	1	1	161.4994	155.62384	0	0.185	-0.46	-5.552	-5.561	111.0
0.0	0.0	1	1	400.0	400.0	1	1	1	161.4994	155.62384	0	0.185	-0.46	-5.549	-5.561	111.0
0.0	0.0	1	1	400.0	400.0	1	1	1	161.4994	155.62384	0	0.185	-0.46	-5.556	-5.561	111.0
0.0	0.0	1	1	400.0	400.0	1	1	1	161.4994	155.62384	0	0.185	-0.454	-4.829	-4.803	111.0
0.0	0.0	1	1	400.0	400.0	1	1	1	161.4994	155.62384	0	0.185	-0.444	-4.131	-4.147	111.0
0.0	0.0	1	1	400.0	400.0	1	1	1	161.4994	155.62384	0	0.185	-0.435	-4.148	-4.147	111.0
0.0	0.0	1	1	400.0	400.0	1	1	1	161.4994	155.62384	0	0.185	-0.423	-3.869	-3.854	111.0
0.0	0.0	1	1	400.0	400.0	1	1	1	161.4994	155.62384	0	0.185	-0.409	-3.293	-3.328	111.0
0.0	0.0	1	1	400.0	400.0	1	1	1	161.4994	155.62384	0	0.186	-0.396	-3.427	-3.328	111.0
0.0	0.0	1	1	400.0	400.0	1	1	1	161.4994	155.62384	0	0.186	-0.382	-3.102	-3.093	111.0
0.0	0.0	1	1	400.0	400.0	1	1	1	161.4994	155.62384	0	0.186	-0.369	-3.111	-3.093	111.0
0.0	0.0	1	1	400.0	400.0	1	1	1	161.4994	155.62384	0	0.187	-0.354	-2.69	-2.671	111.0
0.0	0.0	1	1	400.0	400.0	1	1	1	161.4994	155.62384	0	0.187	-0.339	-2.495	-2.482	111.0
0.0	0.0	1	1	400.0	400.0	1	1	1	161.4994	155.62384	0	0.187	-0.327	-2.531	-2.482	111.0
0.0	0.0	1	1	400.0	400.0	1	1	1	161.4994	155.62384	0	0.188	-0.312	-2.174	-2.143	111.0
0.0	0.0	1	1	400.0	400.0	1	1	1	161.4994	155.62384	0	0.188	-0.298	-1.989	-1.992	111.0
0.0	0.0	1	1	400.0	400.0	1	1	1	161.4994	155.62384	0	0.189	-0.286	-2.026	-1.992	111.0
0.0	0.0	1	1	400.0	400.0	1	1	1	161.4994	155.62384	0	0.189	-0.273	-1.775	-1.72	111.0
0.0	0.0	1	1	400.0	400.0	1	1	1	161.4994	155.62384	0	0.19	-0.261	-1.728	-1.72	111.0
0.0	0.0	1	1	400.0	400.0	1	1	1	161.4994	155.62384	0	0.191	-0.248	-1.645	-1.598	111.0
0.0	0.0	1	1	400.0	400.0	1	1	1	161.4994	155.62384	0	0.191	-0.234	-1.406	-1.38	111.0
0.0	0.0	1	1	400.0	400.0	1	1	1	161.4994	155.62384	0	0.192	-0.222	-1.368	-1.38	111.0
0.0	0.0	1	1	400.0	400.0	1	1	1	161.4994	155.62384	0	0.192	-0.209	-1.165	-1.191	111.0
0.0	0.0	1	1	400.0	400.0	1	1	1	161.4994	155.62384	0	0.193	-0.197	-1.152	-1.107	111.0
0.0	0.0	1	1	400.0	400.0	1	1	1	161.4994	155.62384	0	0.194	-0.187	-1.043	-1.107	111.0
0.0	0.0	1	1	400.0	400.0	1	1	1	161.4994	155.62384	0	0.194	-0.176	-0.921	-0.956	111.0
0.0	0.0	1	1	400.0	400.0	1	1	1	161.4994	155.62384	0	0.195	-0.167	-0.992	-0.956	111.0
0.0	0.0	1	1	400.0	400.0	1	1	1	161.4994	155.62384	0	0.196	-0.157	-0.898	-0.888	111.0
0.0	0.0	1	1	400.0	400.0	1	1	1	161.4994	155.62384	0	0.197	-0.149	-0.767	-0.767	111.0
0.0	0.0	1	1	400.0	400.0	1	1	1	161.4994	155.62384	0	0.197	-0.141	-0.74	-0.767	111.0
0.0	0.0	1	1	400.0	400.0	1	1	1	161.4994	155.62384	0	0.198	-0.132	-0.682	-0.712	111.0
0.0	0.0	1	1	400.0	400.0	1	1	1	161.4994	155.62384	0	0.199	-0.124	-0.674	-0.615	111.0
0.0	0.0	1	1	400.0	400.0	1	1	1	161.4994	155.62384	0	0.199	-0.117	-0.641	-0.615	111.0
0.0	0.0	1	1	400.0	400.0	1	1	1	161.4994	155.62384	0	0.2	-0.111	-0.559	-0.571	111.0
0.0	0.0	1	1	400.0	400.0	1	1	1	161.4994	155.62384	0	0.201	-0.104	-0.482	-0.571	111.0
0.0	0.0	1	1	400.0	400.0	1	1	1	161.4994	155.62384	0	0.201	-0.097	-0.482	-0.493	111.0
0.0	0.0	1	1	400.0	400.0	1	1	1	161.4994	155.62384	0	0.202	-0.091	-0.481	-0.458	111.0
0.0	0.0	1	1	400.0	400.0	1	1	1	161.4994	155.62384	0	0.203	-0.086	-0.49	-0.458	111.0
0.0	0.0	1	1	400.0	400.0	1	1	1	161.4994	155.62384	0	0.203	-0.08	-0.385	-0.396	111.0
0.0	0.0	1	1	400.0	400.0	1	1	1	161.4994	155.62384	0	0.203	-0.076	-0.47	-0.368	111.0
0.0	0.0	1	1	400.0	400.0	1	1	1	161.4994	155.62384	0	0.204	-0.072	-0.364	-0.368	111.0
0.0	0.0	1	1	400.0	400.0	1	1	1	161.4994	155.62384	0	0.204	-0.068	-0.349	-0.317	111.0
0.0	0.0	1	1	400.0	400.0	1	1	1	161.4994	155.62384	0	0.204	-0.064	-0.321	-0.317	111.0
0.0	0.0	1	1	400.0	400.0	1	1	1	161.4994	155.62384	0	0.205	-0.059	-0.114	-0.274	111.0
0.0	0.0	1	1	400.0	400.0	1	1	1	161.4994	155.62384	0	0.205	-0.055	-0.244	-0.254	111.0
0.0	0.0	1	1	400.0	400.0	1	1	1	161.4994	155.62384	0	0.205	-0.052	-0.203	-0.254	111.0
0.0	0.0	1	1	400.0	400.0	1	1	1	161.4994	155.62384	0	0.205	-0.05	-0.278	-0.219	111.0
0.0	0.0	1	1	400.0	400.0	1	1	1	161.4994	155.62384	0	0.205	-0.047	-0.267	-0.204	111.0
0.0	0.0	1	1	400.0	400.0	1	1	1	161.4994	155.62384	0	0.205	-0.044	-0.18	-0.204	111.0
0.0	0.0	1	1	400.0	400.0	1	1	1	161.4994	155.62384	0	0.205	-0.04	-0.176	-0.176	111.0
0.0	0.0	1	1	400.0	400.0	1	1	1	161.4994	155.62384	0	0.205	-0.038	-0.158	-0.176	111.0
0.0	0.0	1	1	400.0	400.0	1	1	1	161.4994	155.62384	0	0.205	-0.036	-0.128	-0.163	111.0
0.0	0.0	1	1	400.0	400.0	1	1	1	161.4994	155.62384	0	0.205	-0.034	-0.169	-0.141	111.0
0.0	0.0	1	1	400.0	400.0	1	1	1	161.4994	155.62384	0	0.205	-0.032	-0.161	-0.141	111.0
0.0	0.0	1	1	400.0	400.0	1	1	1	161.4994	155.62384	0	0.205	-0.03	-0.098	-0.131	111.0
0.0	0.0	1	1	400.0	400.0	1	1	1	161.4994	155.62384	0	0.205	-0.028	-0.133	-0.113	111.0
0.0	0.0	1	1	400.0	400.0	1	1	1	161.4994	155.62384	0	0.204	-0.026	-0.099	-0.113	111.0
0.0	0.0	1	1	400.0	400.0	1	1	1	161.4994	155.62384	0	0.204	-0.024	-0.112	-0.097	111.0
0.0	0.0	1	1	400.0	400.0	1	1	1	161.4994	155.62384	0	0.204	-0.022	-0.098	-0.097	111.0
0.0	0.0	1	1	400.0	400.0	1	1	1	161.4994	155.62384	0	0.204	-0.02	-0.095	-0.09	111.0
0.0	0.0	1	1	400.0	400.0	1	1	1	161.4994	155.62384	0	0.204	-0.02	-0.099	-0.078	111.0
0.0	0.0	1	1	400.0	400.0	1	1	1	161.4994	155.62384	0	0.203	-0.02	-0.138	-0.078	111.0
0.0	0.0	1	1	400.0	400.0	1	1	1	161.4994	155.62384	0	0.203	-0.02	-0.073	-0.072	111.0
0.0	0.0	1	1	400.0	400.0	1	1	1	161.4994	155.62384	0	0.203	-0.02	-0.058	-0.062	111.0
0.0	0.0	1	1	400.0	400.0	1	1	1	161.4994	155.62384	0	0.203	-0.02	-0.061	-0.062	111.0
0.0	0.0	1	1	400.0	400.0	1	1	1	161.4994	155.62384	0	0.203	-0.02	-0.062	-0.058	111.0
0.0	0.0	1	1	400.0	400.0	1	1	1	161.4994	155.62384	0	0.202	-0.02	-0.078	-0.058	111.0
0.0	0.0	1	1	400.0	400.0	1	1	1	161.4994	155.62384	0	0.202	-0.02	-0.024	-0.049	111.0
0.0	0.0	1	1	400.0	400.0	1	1	1	161.4994	155.62384	0	0.202	-0.019	-0.079	-0.046	111.0
0.0	0.0	1	1	400.0	400.0	1	1	1	161.4994	155.62384	0	0.202	-0.019	-0.041	-0.046	111.0
0.0	0.0	1	1	400.0	400.0	1	1	1	161.4994	155.62384	0	0.202	-0.02	-0.086	-0.039	111.0
0.0	0.0	1	1	400.0	400.0	1	1	1	161.4994	155.62384	0	0.202	-0.02	-0.059	-0.037	111.0
0.0	0.0	1	1	400.0	400.0	1	1	1	161.4994	155.62384	0	0.202	-0.02	-0.032	-0.037	111.0
0.0	0.0	1	1	400.0	400.0	1	1	1	161.4994	155.62384	0	0.202	-0.019	-0.032	-0.031	111.0
0.0	0.0	1	1	400.0	400.0	1	1	1	161.4994	155.62384	0	0.202	-0.018	-0.032	-0.031	111.0
0.0	0.0	1	1	400.0	400.0	1	1	1	161.4994	155.62384	0	0.202	-0.018	-0.075	-0.029	111.0
0.0	0.0	1	1	400.0	400.0	1	1	1	161.4994	155.62384	0	0.202	-0.017	-0.009	-0.025	111.0
0.0	0.0	1	1	400.0	400.0	1	1	1	161.4994	155.62384	0	0.202	-0.017	-0.032	-0.025	111.0
0.0	0.0	1	1	400.0	400.0	1	1	1	161.4994	155.62384	0	0.202	-0.016	-0.009	-0.023	111.0
0.0	0.0	1	1	400.0	400.0	1	1	1	161.4994	155.62384	0	0.202	-0.015	0.028	-0.02	111.0
0.0	0.0	1	1	400.0	400.0	1	1	1	161.4994	155.62384	0	0.202	-0.014	0.005	-0.02	111.0
0.0	0.0	1	1	400.0	400.0	1	1	1	161.4994	155.62384	0	0.202	-0.013	0.178	-0.017	111.0
0.0	0.0	1	1	400.0	400.0	1	1	1	161.4994	155.62384	0	0.202	-0.013	-0.032	-0.017	111.0
0.0	0.0	1	1	400.0	400.0	1	1	1	161.4994	155.62384	0	0.202	-0.011	-0.009	-0.015	111.0
0.0	0.0	1	1	400.0	400.0	1	1	1	161.4994	155.62384	0	0.202	-0.01	0.005	-0.013	111.0
0.0	0.0	1	1	400.0	400.0	1	1	1	161.4994	155.62384	0	0.202	-0.009	-0.017	-0.013	111.0
0.0	0.0	1	1	400.0	400.0	1	1	1	161.4994	155.62384	0	0.202	-0.008	0.001	-0.012	111.0
0.0	0.0	1	1	400.0	400.0	1	1	1	161.4994	155.62384	0	0.202	-0.007	-0.002	-0.012	111.0
0.0	0.0	1	1	400.0	400.0	1	1	1	161.4994	155.62384	0	0.202	-0.006	0.005	-0.01	111.0
0.0	0.0	1	1	400.0	400.0	1	1	1	161.4994	155.62384	0	0.202	-0.004	0.005	-0.009	111.0
0.0	0.0	1	1	400.0	400.0	1	1	1	161.4994	155.62384	0	0.202	-0.004	-0.044	-0.009	111.0
0.0	0.0	1	1	400.0	400.0	1	1	1	161.4994	155.62384	0	0.202	-0.003	-0.009	-0.008	111.0
0.0	0.0	1	1	400.0	400.0	1	1	1	161.4994	155.62384	0	0.202	-0.002	-0.01	-0.007	111.0
0.0	0.0	1	1	400.0	400.0	1	1	1	161.4994	155.62384	0	0.202	-0.002	-0.025	-0.007	111.0
0.0	0.0	1	1	400.0	400.0	1	1	1	161.4994	155.62384	0	0.202	-0.001	-0.01	-0.006	111.0
0.0	0.0	1	1	400.0	400.0	1	1	1	161.4994	155.62384	0	0.202	-0.001	-0.117	-0.005	111.0
0.0	0.0	1	1	400.0	400.0	1	1	1	161.4994	155.62384	0	0.202	0.0	0.009	-0.005	111.0
0.0	0.0	1	1	400.0	400.0	1	1	1	161.4994	155.62384	0	0.202	0.0	0.005	-0.005	111.0
0.0	0.0	1	1	400.0	400.0	1	1	1	161.4994	155.62384	0	0.202	0.0	0.017	-0.005	111.0
0.0	0.0	1	1	400.0	400.0	1	1	1	161.4994	155.62384	0	0.202	0.0	-0.006	-0.004	111.0
0.0	0.0	1	1	400.0	400.0	1	1	1	161.4994	155.62384	0	0.202	0.0	-0.002	-0.003	111.0
0.0	0.0	1	1	400.0	400.0	1	1	1	161.4994	155.62384	0	0.202	0.0	0.021	-0.003	111.0
0.0	0.0	1	1	400.0	400.0	1	1	1	161.4994	155.62384	0	0.202	0.0	-0.01	-0.003	111.0
0.0	0.0	1	1	400.0	400.0	1	1	1	161.4994	155.62384	0	0.202	0.0	-0.009	-0.002	111.0
0.0	0.0	1	1	400.0	400.0	1	1	1	161.4994	155.62384	0	0.202	0.0	0.009	-0.002	111.0
0.0	0.0	1	1	400.0	400.0	1	1	1	161.4994	155.62384	0	0.202	0.0	-0.002	-0.002	111.0
0.0	0.0	1	1	400.0	400.0	1	1	1	161.4994	155.62384	0	0.202	0.0	0.036	-0.002	111.0
0.0	0.0	1	1	400.0	400.0	1	1	1	161.4994	155.62384	0	0.202	-0.001	-0.041	-0.002	111.0
0.0	0.0	1	1	400.0	400.0	1	1	1	161.4994	155.62384	0	0.202	0.0	0.016	-0.001	111.0
0.0	0.0	1	1	400.0	400.0	1	1	1	161.4994	155.62384	0	0.202	0.0	-0.009	-0.001	111.0
0.0	0.0	1	1	400.0	400.0	1	1	1	161.4994	155.62384	0	0.202	0.0	0.02	-0.001	111.0
0.0	0.0	1	1	400.0	400.0	1	1	1	161.4994	155.62384	0	0.202	0.0	-0.01	-0.001	111.0
0.0	0.0	1	1	400.0	400.0	1	1	1	161.4994	155.62384	0	0.202	-0.001	-0.024	-0.001	111.0
0.0	0.0	1	1	400.0	400.0	1	1	1	161.4994	155.62384	0	0.202	0.0	0.044	0.0	111.0
0.0	0.0	1	1	400.0	400.0	1	1	1	161.4994	155.62384	0	0.202	0.0	0.013	0.0	111.0
0.0	0.0	1	1	400.0	400.0	1	1	1	161.4994	155.62384	0	0.202	-0.001	-0.021	0.0	111.0
0.0	0.0	1	1	400.0	400.0	1	1	1	161.4994	155.62384	0	0.202	-0.001	-0.073	0.0	111.0
0.0	0.0	1	1	400.0	400.0	1	1	1	161.4994	155.62384	0	0.202	-0.001	-0.021	0.0	111.0
0.0	0.0	1	1	400.0	400.0	1	1	1	161.4994	155.62384	0	0.202	-0.001	-0.024	0.0	111.0
0.0	0.0	1	1	400.0	400.0	1	1	1	161.4994	155.62384	0	0.202	0.0	0.005	0.0	111.0
0.0	0.0	1	1	400.0	400.0	1	1	1	161.4994	155.62384	0	0.202	0.0	0.139	0.0	111.0
0.0	0.0	1	1	400.0	400.0	1	1	1	161.4994	155.62384	0	0.202	-0.001	-0.041	0.0	111.0
0.0	0.0	1	1	400.0	400.0	1	1	1	161.4994	155.62384	0	0.202	-0.001	-0.025	0.0	111.0
0.0	0.0	1	1	400.0	400.0	1	1	1	161.4994	155.62384	0	0.202	0.0	0.004	0.0	111.0
0.0	0.0	1	1	400.0	400.0	1	1	1	161.4994	155.62384	0	0.202	-0.001	-0.028	0.0	111.0
0.0	0.0	1	1	400.0	400.0	1	1	1	161.4994	155.62384	0	0.202	0.0	0.001	0.0	111.0
0.0	0.0	1	1	400.0	400.0	1	1	1	161.4994	155.62384	0	0.202	0.0	0.021	0.0	111.0
0.0	0.0	1	1	400.0	400.0	1	1	1	161.4994	155.62384	0	0.202	0.0	-0.002	0.0	111.0
0.0	0.0	1	1	400.0	400.0	1	1	1	161.4994	155.62384	0	0.202	0.0	0.127	0.0	111.0
0.0	0.0	1	1	400.0	400.0	1	1	1	161.4994	155.62384	0	0.202	0.0	-0.005	0.0	111.0
0.0	0.0	1	1	400.0	400.0	1	1	1	161.4994	155.62384	0	0.202	-0.001	-0.017	0.0	111.0
0.0	0.0	1	1	400.0	400.0	1	1	1	161.4994	155.62384	0	0.202	0.0	-0.005	0.0	111.0
0.0	0.0	1	1	400.0	400.0	1	1	1	161.4994	155.62384	0	0.202	0.0	0.008	0.0	111.0
0.0	0.0	1	1	400.0	400.0	1	1	1	161.4994	155.62384	0	0.202	0.0	0.005	0.0	111.0
0.0	0.0	1	1	400.0	400.0	1	1	1	161.4994	155.62384	0	0.202	0.0	0.013	0.0	111.0
0.0	0.0	1	1	400.0	400.0	1	1	1	161.4994	155.62384	0	0.202	-0.001	-0.252	0.0	111.0
0.0	0.0	1	1	400.0	400.0	1	1	1	161.4994	155.62384	0	0.202	-0.001	-0.029	0.0	111.0
0.0	0.0	1	1	400.0	400.0	1	1	1	161.4994	155.62384	0	0.202	0.0	-0.005	0.0	111.0
0.0	0.0	1	1	400.0	400.0	1	1	1	161.4994	155.62384	0	0.202	0.0	-0.005	0.0	111.0
0.0	0.0	1	1	400.0	400.0	1	1	1	161.4994	155.62384	0	0.202	0.0	-0.005	0.0	111.0
0.0	0.0	1	1	400.0	400.0	1	1	1	161.4994	155.62384	0	0.202	-0.001	-0.028	0.0	111.0
0.0	0.0	1	1	400.0	400.0	1	1	1	161.4994	155.62384	0	0.202	0.0	0.106	0.0	111.0
0.0	0.0	1	1	400.0	400.0	1	1	1	161.4994	155.62384	0	0.202	0.0	0.034	0.0	111.0
0.0	0.0	1	1	400.0	400.0	1	1	1	161.4994	155.62384	0	0.202	0.0	-0.005	0.0	111.0
0.0	0.0	1	1	400.0	400.0	1	1	1	161.4994	155.62384	0	0.202	-0.001	0.01	0.0	111.0
0.0	0.0	1	1	400.0	400.0	1	1	1	161.4994	155.62384	0	0.202	-0.001	-0.042	0.0	111.0
0.0	0.0	1	1	400.0	400.0	1	1	1	161.4994	155.62384	0	0.202	0.0	0.007	0.0	111.0
0.0	0.0	1	1	400.0	400.0	1	1	1	161.4994	155.62384	0	0.202	-0.001	-0.017	0.0	111.0
0.0	0.0	1	1	400.0	400.0	1	1	1	161.4994	155.62384	0	0.202	0.0	0.009	0.0	111.0
0.0	0.0	1	1	400.0	400.0	1	1	1	161.4994	155.62384	0	0.202	0.0	0.011	0.0	111.0
0.0	0.0	1	1	400.0	400.0	1	1	1	161.4994	155.62384	0	0.202	0.0	-0.01	0.0	111.0
0.0	0.0	1	1	400.0	400.0	1	1	1	161.4994	155.62384	0	0.202	-0.001	-0.018	0.0	111.0
0.0	0.0	1	1	400.0	400.0	1	1	1	161.4994	155.62384	0	0.202	-0.001	-0.017	0.0	111.0
0.0	0.0	1	1	400.0	400.0	1	1	1	161.4994	155.62384	0	0.202	-0.001	-0.082	0.0	111.0
0.0	0.0	1	1	400.0	400.0	1	1	1	161.4994	155.62384	0	0.202	0.0	0.003	0.0	111.0
0.0	0.0	1	1	400.0	400.0	1	1	1	161.4994	155.62384	0	0.202	0.0	0.024	0.0	111.0
0.0	0.0	1	1	400.0	400.0	1	1	1	161.4994	155.62384	0	0.202	0.0	0.02	0.0	111.0
0.0	0.0	1	1	400.0	400.0	1	1	1	161.4994	155.62384	0	0.202	-0.001	-0.132	0.0	111.0
0.0	0.0	1	1	400.0	400.0	1	1	1	161.4994	155.62384	0	0.202	-0.001	-0.014	0.0	111.0
0.0	0.0	1	1	400.0	400.0	1	1	1	161.4994	155.62384	0	0.202	0.0	0.02	0.0	111.0
0.0	0.0	1	1	400.0	400.0	1	1	1	161.4994	155.62384	0	0.202	0.0	0.009	0.0	111.0
0.0	0.0	1	1	400.0	400.0	1	1	1	161.4994	155.62384	0	0.202	0.0	0.021	0.0	111.0
0.0	0.0	1	1	400.0	400.0	1	1	1	161.4994	155.62384	0	0.202	0.0	0.001	0.0	111.0
0.0	0.0	1	1	400.0	400.0	1	1	1	161.4994	155.62384	0	0.202	0.0	0.009	0.0	111.0
0.0	0.0	1	1	400.0	400.0	1	1	1	161.4994	155.62384	0	0.202	0.0	-0.01	0.0	111.0
0.0	0.0	1	1	400.0	400.0	1	1	1	161.4994	155.62384	0	0.202	0.0	0.056	0.0	111.0
0.0	0.0	1	1	400.0	400.0	1	1	1	161.4994	155.62384	0	0.202	0.0	0.036	0.0	111.0
0.0	0.0	1	1	400.0	400.0	1	1	1	161.4994	155.62384	0	0.202	0.0	-0.006	0.0	111.0
0.0	0.0	1	1	400.0	400.0	1	1	1	161.4994	155.62384	0	0.202	-0.001	-0.051	0.0	111.0
0.0	0.0	1	1	400.0	400.0	1	1	1	161.4994	155.62384	0	0.202	-0.001	-0.028	0.0	111.0
0.0	0.0	1	1	400.0	400.0	1	1	1	161.4994	155.62384	0	0.202	-0.001	-0.039	0.0	111.0
0.0	0.0	1	1	400.0	400.0	1	1	1	161.4994	155.62384	0	0.202	-0.001	-0.025	0.0	111.0
0.0	0.0	1	1	400.0	400.0	1	1	1	161.4994	155.62384	0	0.202	0.0	0.009	0.0	111.0
0.0	0.0	1	1	400.0	400.0	1	1	1	161.4994	155.62384	0	0.202	-0.001	-0.028	0.0	111.0
0.0	0.0	1	1	400.0	400.0	1	1	1	161.4994	155.62384	0	0.202	-0.001	-0.028	0.0	111.0
0.0	0.0	1	1	400.0	400.0	1	1	1	161.4994	155.62384	0	0.202	-0.001	-0.025	0.0	111.0
0.0	0.0	1	1	400.0	400.0	1	1	1	161.4994	155.62384	0	0.202	-0.001	-0.019	0.0	111.0
0.0	0.0	1	1	400.0	400.0	1	1	1	161.4994	155.62384	0	0.202	-0.002	-0.331	0.0	111.0
0.0	0.0	1	1	400.0	400.0	1	1	1	161.4994	155.62384	0	0.202	-0.001	-0.002	0.0	111.0
0.0	0.0	1	1	400.0	400.0	1	1	1	161.4994	155.62384	0	0.202	-0.001	-0.055	0.0	111.0
0.0	0.0	1	1	400.0	400.0	1	1	1	161.4994	155.62384	0	0.202	-0.001	-0.024	0.0	111.0
0.0	0.0	1	1	400.0	400.0	1	1	1	161.4994	155.62384	0	0.202	-0.001	-0.039	0.0	111.0
0.0	0.0	1	1	400.0	400.0	1	1	1	161.4994	155.62384	0	0.202	0.0	0.013	0.0	111.0
0.0	0.0	1	1	400.0	400.0	1	1	1	161.4994	155.62384	0	0.202	0.0	0.004	0.0	111.0
0.0	0.0	1	1	400.0	400.0	1	1	1	161.4994	155.62384	0	0.202	0.0	-0.002	0.0	111.0
0.0	0.0	1	1	400.0	400.0	1	1	1	161.4994	155.62384	0	0.202	0.0	0.02	0.0	111.0
0.0	0.0	1	1	400.0	400.0	1	1	1	161.4994	155.62384	0	0.202	0.0	0.001	0.0	111.0
0.0	0.0	1	1	400.0	400.0	1	1	1	161.4994	155.62384	0	0.202	0.0	-0.009	0.0	111.0
0.0	0.0	1	1	400.0	400.0	1	1	1	161.4994	155.62384	0	0.202	-0.001	-0.014	0.0	111.0
0.0	0.0	1	1	400.0	400.0	1	1	1	161.4994	155.62384	0	0.202	0.0	-0.002	0.0	111.0
0.0	0.0	1	1	400.0	400.0	1	1	1	161.4994	155.62384	0	0.202	-0.001	-0.064	0.0	111.0
0.0	0.0	1	1	400.0	400.0	1	1	1	161.4994	155.62384	0	0.202	-0.001	-0.031	0.0	111.0
0.0	0.0	1	1	400.0	400.0	1	1	1	161.4994	155.62384	0	0.202	-0.001	-0.017	0.0	111.0
0.0	0.0	1	1	400.0	400.0	1	1	1	161.4994	155.62384	0	0.202	0.0	0.054	0.0	111.0
0.0	0.0	1	1	400.0	400.0	1	1	1	161.4994	155.62384	0	0.202	0.0	0.021	0.0	111.0
0.0	0.0	1	1	400.0	400.0	1	1	1	161.4994	155.62384	0	0.202	0.0	0.001	0.0	111.0
0.0	0.0	1	1	400.0	400.0	1	1	1	161.4994	155.62384	0	0.202	0.0	0.011	0.0	111.0
0.0	0.0	1	1	400.0	400.0	1	1	1	161.4994	155.62384	0	0.202	-0.001	-0.013	0.0	111.0
0.0	0.0	1	1	400.0	400.0	1	1	1	161.4994	155.62384	0	0.202	-0.001	-0.014	0.0	111.0
0.0	0.0	1	1	400.0	400.0	1	1	1	161.4994	155.62384	0	0.202	-0.001	-0.021	0.0	111.0
0.0	0.0	1	1	400.0	400.0	1	1	1	161.4994	155.62384	0	0.202	0.0	0.009	0.0	111.0
0.0	0.0	1	1	400.0	400.0	1	1	1	161.4994	155.62384	0	0.202	-0.001	-0.045	0.0	111.0
0.0	0.0	1	1	400.0	400.0	1	1	1	161.4994	155.62384	0	0.202	-0.001	-0.055	0.0	111.0
0.0	0.0	1	1	400.0	400.0	1	1	1	161.4994	155.62384	0	0.202	0.0	0.154	0.0	111.0
0.0	0.0	1	1	400.0	400.0	1	1	1	161.4994	155.62384	0	0.202	-0.001	-0.037	0.0	111.0
5555.5557	400.0	1	2	300.99503	400.0	1	1	2	161.4994	155.62384	1	0.202	0.0	0.1	0.0	111.0
5555.5557	400.0	1	2	300.99503	400.0	1	1	2	161.4994	155.62384	1	0.202	0.0	0.099	0.0	111.0
5555.5557	400.0	1	2	300.99503	400.0	0	1	2	161.4994	155.62384	1	0.202	0.0	-0.011	0.0	111.0
5555.5557	400.0	1	2	300.99503	400.0	0	1	2	161.4994	155.62384	1	0.202	0.0	0.001	0.0	111.0
5555.5557	400.0	1	2	300.99503	400.0	0	1	2	161.4994	155.62384	1	0.202	0.002	0.281	0.392	111.0
5555.5557	400.0	1	2	300.99503	400.0	0	1	2	161.4994	155.62384	1	0.202	0.004	0.386	0.392	111.0
5555.5557	400.0	1	2	300.99503	400.0	0	1	2	161.4994	155.62384	1	0.202	0.012	1.044	1.097	111.0
5555.5557	400.0	1	2	300.99503	400.0	0	1	2	161.4994	155.62384	1	0.202	0.02	1.131	1.097	111.0
5555.5557	400.0	1	2	300.99503	400.0	0	1	2	161.4994	155.62384	1	0.203	0.03	1.471	1.413	111.0
5555.5557	400.0	1	2	300.99503	400.0	0	1	2	161.4994	155.62384	1	0.203	0.044	2.008	1.978	111.0
5555.5557	400.0	1	2	300.99503	400.0	0	1	2	161.4994	155.62384	1	0.203	0.056	1.956	1.978	111.0
5555.5557	400.0	1	2	300.99503	400.0	0	1	2	161.4994	155.62384	1	0.203	0.069	2.218	2.232	111.0
5555.5557	400.0	1	2	300.99503	400.0	0	1	2	161.4994	155.62384	1	0.203	0.083	2.632	2.686	111.0
5555.5557	400.0	1	2	300.99503	400.0	0	1	2	161.4994	155.62384	1	0.203	0.096	2.598	2.686	111.0
5555.5557	400.0	1	2	300.99503	400.0	0	1	2	161.4994	155.62384	1	0.203	0.109	2.896	2.889	111.0
5555.5557	400.0	1	2	300.99503	400.0	0	1	2	161.4994	155.62384	1	0.203	0.123	3.026	3.255	111.0
5555.5557	400.0	1	2	300.99503	400.0	0	1	2	161.4994	155.62384	1	0.204	0.137	3.259	3.255	111.0
5555.5557	400.0	1	2	300.99503	400.0	0	1	2	161.4994	155.62384	1	0.204	0.152	3.611	3.569	111.0
5555.5557	400.0	1	2	300.99503	400.0	0	1	2	161.4994	155.62384	1	0.204	0.166	3.541	3.569	111.0
5555.5557	400.0	1	2	300.99503	400.0	0	1	2	161.4994	155.62384	1	0.204	0.18	3.763	3.71	111.0
5555.5557	400.0	1	2	300.99503	400.0	0	1	2	161.4994	155.62384	1	0.204	0.195	3.95	3.963	111.0
5555.5557	400.0	1	2	300.99503	400.0	0	1	2	161.4994	155.62384	1	0.205	0.208	3.974	3.963	111.0
5555.5557	400.0	1	2	300.99503	400.0	0	1	2	161.4994	155.62384	1	0.205	0.22	4.032	4.075	111.0
5555.5557	400.0	1	2	300.99503	400.0	0	1	2	161.4994	155.62384	1	0.205	0.233	4.18	4.279	111.0
5555.5557	400.0	1	2	300.99503	400.0	0	1	2	161.4994	155.62384	1	0.205	0.245	4.294	4.279	111.0
5555.5557	400.0	1	2	300.99503	400.0	0	1	2	161.4994	155.62384	1	0.206	0.257	4.367	4.369	111.0
5555.5557	400.0	1	2	300.99503	400.0	0	1	2	161.4994	155.62384	1	0.206	0.267	4.336	4.369	111.0
5555.5557	400.0	1	2	300.99503	400.0	0	1	2	161.4994	155.62384	1	0.206	0.277	4.531	4.531	111.0
5555.5557	400.0	1	2	300.99503	400.0	0	1	2	161.4994	155.62384	1	0.206	0.287	4.614	4.604	111.0
5555.5557	400.0	1	2	300.99503	400.0	0	1	2	161.4994	155.62384	1	0.207	0.296	4.673	4.604	111.0
5555.5557	400.0	1	2	300.99503	400.0	0	1	2	161.4994	155.62384	1	0.207	0.305	4.756	4.736	111.0
5555.5557	400.0	1	2	300.99503	400.0	0	1	2	161.4994	155.62384	1	0.207	0.313	4.769	4.736	111.0
5555.5557	400.0	1	2	300.99503	400.0	0	1	2	161.4994	155.62384	1	0.208	0.323	4.84	4.847	111.0
5555.5557	400.0	1	2	300.99503	400.0	0	1	2	161.4994	155.62384	1	0.208	0.331	4.909	4.898	111.0
5555.5557	400.0	1	2	300.99503	400.0	0	1	2	161.4994	155.62384	1	0.208	0.339	4.923	4.898	111.0
5555.5557	400.0	1	2	300.99503	400.0	0	1	2	161.4994	155.62384	1	0.209	0.346	5.011	4.989	111.0
5555.5557	400.0	1	2	300.99503	400.0	0	1	2	161.4994	155.62384	1	0.209	0.352	4.967	5.03	111.0
5555.5557	400.0	1	2	300.99503	400.0	0	1	2	161.4994	155.62384	1	0.209	0.358	4.98	5.03	111.0
5555.5557	400.0	1	2	300.99503	400.0	0	1	2	161.4994	155.62384	1	0.21	0.365	5.11	5.102	111.0
5555.5557	400.0	1	2	300.99503	400.0	0	1	2	161.4994	155.62384	1	0.21	0.37	5.193	5.134	111.0
5555.5557	400.0	1	2	300.99503	400.0	0	1	2	161.4994	155.62384	1	0.211	0.376	5.199	5.134	111.0
5555.5557	400.0	1	2	300.99503	400.0	0	1	2	161.4994	155.62384	1	0.211	0.382	5.166	5.192	111.0
5555.5557	400.0	1	2	300.99503	400.0	0	1	2	161.4994	155.62384	1	0.212	0.386	5.128	5.192	111.0
5555.5557	400.0	1	2	300.99503	400.0	0	1	2	161.4994	155.62384	1	0.212	0.39	5.227	5.244	111.0
5555.5557	400.0	1	2	300.99503	400.0	0	1	2	161.4994	155.62384	1	0.213	0.394	5.294	5.266	111.0
5555.5557	400.0	1	2	300.99503	400.0	0	1	2	161.4994	155.62384	1	0.213	0.398	5.235	5.266	111.0
5555.5557	400.0	1	2	300.99503	400.0	0	1	2	161.4994	155.62384	1	0.214	0.403	5.475	5.307	111.0
5555.5557	400.0	1	2	300.99503	400.0	0	1	2	161.4994	155.62384	1	0.214	0.406	5.339	5.325	111.0
5555.5557	400.0	1	2	300.99503	400.0	0	1	2	161.4994	155.62384	1	0.215	0.409	5.268	5.325	111.0
5555.5557	400.0	1	2	300.99503	400.0	0	1	2	161.4994	155.62384	1	0.215	0.413	5.346	5.356	111.0
5555.5557	400.0	1	2	300.99503	400.0	0	1	2	161.4994	155.62384	1	0.216	0.416	5.205	5.356	111.0
5555.5557	400.0	1	2	300.99503	400.0	0	1	2	161.4994	155.62384	1	0.216	0.42	5.396	5.385	111.0
5555.5557	400.0	1	2	300.99503	400.0	0	1	2	161.4994	155.62384	1	0.217	0.422	5.45	5.397	111.0
5555.5557	400.0	1	2	300.99503	400.0	0	1	2	161.4994	155.62384	1	0.217	0.424	5.38	5.397	111.0
5555.5557	400.0	1	2	300.99503	400.0	0	1	2	161.4994	155.62384	1	0.218	0.426	5.474	5.419	111.0
5555.5557	400.0	1	2	300.99503	400.0	0	1	2	161.4994	155.62384	1	0.218	0.428	5.463	5.429	111.0
5555.5557	400.0	1	2	300.99503	400.0	0	1	2	161.4994	155.62384	1	0.219	0.43	5.44	5.429	111.0
5555.5557	400.0	1	2	300.99503	400.0	0	1	2	161.4994	155.62384	1	0.219	0.432	5.509	5.448	111.0
5555.5557	400.0	1	2	300.99503	400.0	0	1	2	161.4994	155.62384	1	0.22	0.435	5.426	5.448	111.0
5555.5557	400.0	1	2	300.99503	400.0	0	1	2	161.4994	155.62384	1	0.22	0.437	5.444	5.455	111.0
5555.5557	400.0	1	2	300.99503	400.0	0	1	2	161.4994	155.62384	1	0.221	0.439	5.493	5.464	111.0
5555.5557	400.0	1	2	300.99503	400.0	0	1	2	161.4994	155.62384	1	0.221	0.441	5.455	5.464	111.0
5555.5557	400.0	1	2	300.99503	400.0	0	1	2	161.4994	155.62384	1	0.221	0.441	5.488	5.476	111.0
5555.5557	400.0	1	2	300.99503	400.0	0	1	2	161.4994	155.62384	1	0.222	0.441	5.504	5.488	111.0
5555.5557	400.0	1	2	300.99503	400.0	0	1	2	161.4994	155.62384	1	0.222	0.441	5.484	5.488	111.0
5555.5557	400.0	1	2	300.99503	400.0	0	1	2	161.4994	155.62384	1	0.223	0.441	5.478	5.493	111.0
5555.5557	400.0	1	2	300.99503	400.0	0	1	2	161.4994	155.62384	1	0.223	0.441	5.482	5.493	111.0
5555.5557	400.0	1	2	300.99503	400.0	0	1	2	161.4994	155.62384	1	0.224	0.441	5.473	5.503	111.0
5555.5557	400.0	1	2	300.99503	400.0	0	1	2	161.4994	155.62384	1	0.224	0.443	5.586	5.508	111.0
5555.5557	400.0	1	2	300.99503	400.0	0	1	2	161.4994	155.62384	1	0.225	0.444	5.499	5.508	111.0
5555.5557	400.0	1	2	300.99503	400.0	0	1	2	161.4994	155.62384	1	0.225	0.444	5.507	5.514	111.0
5555.5557	400.0	1	2	300.99503	400.0	0	1	2	161.4994	155.62384	1	0.225	0.445	5.599	5.514	111.0
5555.5557	400.0	1	2	300.99503	400.0	1	1	2	161.4994	155.62384	1	0.226	0.445	5.407	5.517	111.0
5555.5557	400.0	1	2	300.99503	400.0	1	1	2	161.4994	155.62384	1	0.226	0.447	5.669	5.524	111.0
5555.5557	400.0	1	2	300.99503	400.0	1	1	2	161.4994	155.62384	1	0.226	0.447	5.522	5.524	111.0
5555.5557	400.0	1	2	300.99503	400.0	1	1	2	161.4994	155.62384	1	0.227	0.447	5.552	5.529	111.0
5555.5557	400.0	1	2	300.99503	400.0	1	1	2	161.4994	155.62384	1	0.227	0.449	5.558	5.531	111.0
5555.5557	400.0	1	2	300.99503	400.0	1	1	2	161.4994	155.62384	1	0.227	0.449	5.51	5.531	111.0
5555.5557	400.0	1	2	300.99503	400.0	1	1	2	161.4994	155.62384	1	0.228	0.449	5.544	5.535	111.0
5555.5557	400.0	1	2	300.99503	400.0	1	1	2	161.4994	155.62384	1	0.228	0.45	5.577	5.537	111.0
5555.5557	400.0	1	2	300.99503	400.0	1	1	2	161.4994	155.62384	1	0.228	0.451	5.413	5.537	111.0
5555.5557	400.0	1	2	300.99503	400.0	1	1	2	161.4994	155.62384	1	0.228	0.452	5.515	5.541	111.0
5555.5557	400.0	1	2	300.99503	400.0	1	1	2	161.4994	155.62384	1	0.228	0.453	5.491	5.541	111.0
5555.5557	400.0	1	2	300.99503	400.0	1	1	2	161.4994	155.62384	1	0.229	0.453	5.519	5.543	111.0
5555.5557	400.0	1	2	300.99503	400.0	1	1	2	161.4994	155.62384	1	0.229	0.454	5.531	5.545	111.0
5555.5557	400.0	1	2	300.99503	400.0	1	1	2	161.4994	155.62384	1	0.229	0.454	5.528	5.545	111.0
5555.5557	400.0	1	2	300.99503	400.0	1	1	2	161.4994	155.62384	1	0.229	0.455	5.517	5.547	111.0
5555.5557	400.0	1	2	300.99503	400.0	1	1	2	161.4994	155.62384	1	0.229	0.457	5.571	5.547	111.0
5555.5557	400.0	1	2	300.99503	400.0	1	1	2	161.4994	155.62384	1	0.23	0.459	5.616	5.548	111.0
5555.5557	400.0	1	2	300.99503	400.0	1	1	2	161.4994	155.62384	1	0.23	0.46	5.569	5.549	111.0
5555.5557	400.0	1	2	300.99503	400.0	1	1	2	161.4994	155.62384	1	0.23	0.461	5.56	5.549	111.0
5555.5557	400.0	1	2	300.99503	400.0	1	1	2	161.4994	155.62384	1	0.23	0.46	5.548	5.55	111.0
5555.5557	400.0	1	2	300.99503	400.0	1	1	2	161.4994	155.62384	1	0.23	0.461	5.623	5.552	111.0
5555.5557	400.0	1	2	300.99503	400.0	1	1	2	161.4994	155.62384	1	0.23	0.46	5.514	5.552	111.0
5555.5557	400.0	1	2	300.99503	400.0	1	1	2	161.4994	155.62384	1	0.23	0.46	5.531	5.553	111.0
5555.5557	400.0	1	2	300.99503	400.0	1	1	2	161.4994	155.62384	1	0.23	0.46	5.552	5.553	111.0
5555.5557	400.0	1	2	300.99503	400.0	1	1	2	161.4994	155.62384	1	0.231	0.461	5.604	5.554	111.0
5555.5557	400.0	1	2	300.99503	400.0	1	1	2	161.4994	155.62384	1	0.231	0.461	5.605	5.555	111.0
5555.5557	400.0	1	2	300.99503	400.0	1	1	2	161.4994	155.62384	1	0.231	0.46	5.548	5.555	111.0
5555.5557	400.0	1	2	300.99503	400.0	1	1	2	161.4994	155.62384	1	0.231	0.461	5.582	5.555	111.0
5555.5557	400.0	1	2	300.99503	400.0	1	1	2	161.4994	155.62384	1	0.231	0.46	5.533	5.556	111.0
5555.5557	400.0	1	2	300.99503	400.0	1	1	2	161.4994	155.62384	1	0.231	0.461	5.598	5.556	111.0
5555.5557	400.0	1	2	300.99503	400.0	1	1	2	161.4994	155.62384	1	0.231	0.461	5.558	5.556	111.0
5555.5557	400.0	1	2	300.99503	400.0	1	1	2	161.4994	155.62384	1	0.231	0.461	5.562	5.556	111.0
5555.5557	400.0	1	2	300.99503	400.0	1	1	2	161.4994	155.62384	1	0.231	0.46	5.555	5.557	111.0
5555.5557	400.0	1	2	300.99503	400.0	1	1	2	161.4994	155.62384	1	0.231	0.461	5.582	5.557	111.0
5555.5557	400.0	1	2	300.99503	400.0	1	1	2	161.4994	155.62384	1	0.231	0.461	5.661	5.557	111.0
5555.5557	400.0	1	2	300.99503	400.0	1	1	2	161.4994	155.62384	1	0.231	0.46	5.495	5.559	111.0
5555.5557	400.0	1	2	300.99503	400.0	1	1	2	161.4994	155.62384	1	0.231	0.461	5.588	5.559	111.0
5555.5557	400.0	1	2	300.99503	400.0	1	1	2	161.4994	155.62384	1	0.232	0.461	5.562	5.559	111.0
5555.5557	400.0	1	2	300.99503	400.0	1	1	2	161.4994	155.62384	1	0.232	0.461	5.582	5.56	111.0
5555.5557	400.0	1	2	300.99503	400.0	1	1	2	161.4994	155.62384	1	0.232	0.461	5.609	5.56	111.0
5555.5557	400.0	1	2	300.99503	400.0	1	1	2	161.4994	155.62384	1	0.232	0.46	5.536	5.56	111.0
5555.5557	400.0	1	2	300.99503	400.0	1	1	2	161.4994	155.62384	1	0.232	0.461	5.609	5.56	111.0
5555.5557	400.0	1	2	300.99503	400.0	1	1	2	161.4994	155.62384	1	0.232	0.461	5.603	5.56	111.0
5555.5557	400.0	1	2	300.99503	400.0	1	1	2	161.4994	155.62384	1	0.232	0.46	5.543	5.56	111.0
5555.5557	400.0	1	2	300.99503	400.0	1	1	2	161.4994	155.62384	1	0.232	0.461	5.602	5.561	111.0
5555.5557	400.0	1	2	300.99503	400.0	1	1	2	161.4994	155.62384	1	0.232	0.46	5.553	5.561	111.0
5555.5557	400.0	1	2	300.99503	400.0	1	1	2	161.4994	155.62384	1	0.232	0.46	5.529	5.561	111.0
5555.5557	400.0	1	2	300.99503	400.0	1	1	2	161.4994	155.62384	1	0.232	0.46	5.515	5.561	111.0
5555.5557	400.0	1	2	300.99503	400.0	1	1	2	161.4994	155.62384	1	0.232	0.46	5.523	5.561	111.0
5555.5557	400.0	1	2	300.99503	400.0	1	1	2	161.4994	155.62384	1	0.232	0.461	5.65	5.561	111.0
5555.5557	400.0	1	2	300.99503	400.0	1	1	2	161.4994	155.62384	1	0.232	0.46	5.536	5.561	111.0
5555.5557	400.0	1	2	300.99503	400.0	1	1	2	161.4994	155.62384	1	0.232	0.461	5.569	5.561	111.0
5555.5557	400.0	1	2	300.99503	400.0	1	1	2	161.4994	155.62384	1	0.232	0.46	5.549	5.561	111.0
5555.5557	400.0	1	2	300.99503	400.0	1	1	2	161.4994	155.62384	1	0.232	0.461	5.727	5.561	111.0
5555.5557	400.0	1	2	300.99503	400.0	1	1	2	161.4994	155.62384	1	0.232	0.461	5.602	5.561	111.0
5555.5557	400.0	1	2	300.99503	400.0	1	1	2	161.4994	155.62384	1	0.232	0.46	5.508	5.561	111.0
5555.5557	400.0	1	2	300.99503	400.0	1	1	2	161.4994	155.62384	1	0.232	0.46	5.535	5.562	111.0
5555.5557	400.0	1	2	300.99503	400.0	1	1	2	161.4994	155.62384	1	0.232	0.461	5.568	5.562	111.0
5555.5557	400.0	1	2	300.99503	400.0	1	1	2	161.4994	155.62384	1	0.231	0.46	5.528	5.562	111.0
5555.5557	400.0	1	2	300.99503	400.0	1	1	2	161.4994	155.62384	1	0.231	0.461	5.562	5.562	111.0
5555.5557	400.0	1	2	300.99503	400.0	1	1	2	161.4994	155.62384	1	0.231	0.461	5.568	5.562	111.0
5555.5557	400.0	1	2	300.99503	400.0	1	1	2	161.4994	155.62384	1	0.231	0.46	5.529	5.562	111.0
5555.5557	400.0	1	2	300.99503	400.0	1	1	2	161.4994	155.62384	1	0.231	0.46	5.537	5.562	111.0
5555.5557	400.0	1	2	300.99503	400.0	1	1	2	161.4994	155.62384	1	0.231	0.461	5.632	5.562	111.0
5555.5557	400.0	1	2	300.99503	400.0	1	1	2	161.4994	155.62384	1	0.231	0.461	5.594	5.562	111.0
5555.5557	400.0	1	2	300.99503	400.0	1	1	2	161.4994	155.62384	1	0.231	0.46	5.554	5.562	111.0
5555.5557	400.0	1	2	300.99503	400.0	1	1	2	161.4994	155.62384	1	0.231	0.46	5.523	5.562	111.0
5555.5557	400.0	1	2	300.99503	400.0	1	1	2	161.4994	155.62384	1	0.231	0.46	5.512	5.562	111.0
5555.5557	400.0	1	2	300.99503	400.0	1	1	2	161.4994	155.62384	1	0.231	0.46	5.551	5.562	111.0
5555.5557	400.0	1	2	300.99503	400.0	1	1	2	161.4994	155.62384	1	0.23	0.46	5.552	5.562	111.0
5555.5557	400.0	1	2	300.99503	400.0	1	1	2	161.4994	155.62384	1	0.23	0.461	5.605	5.562	111.0
5555.5557	400.0	1	2	300.99503	400.0	1	1	2	161.4994	155.62384	1	0.23	0.46	5.345	5.562	111.0
5555.5557	400.0	1	2	300.99503	400.0	1	1	2	161.4994	155.62384	1	0.23	0.46	5.513	5.562	111.0
5555.5557	400.0	1	2	300.99503	400.0	1	1	2	161.4994	155.62384	1	0.23	0.46	5.529	5.562	111.0
5555.5557	400.0	1	2	300.99503	400.0	1	1	2	161.4994	155.62384	1	0.23	0.461	5.559	5.562	111.0
5555.5557	400.0	1	2	300.99503	400.0	1	1	2	161.4994	155.62384	1	0.23	0.46	5.542	5.562	111.0
5555.5557	400.0	1	2	300.99503	400.0	1	1	2	161.4994	155.62384	1	0.23	0.461	5.588	5.562	111.0
5555.5557	400.0	1	2	300.99503	400.0	1	1	2	161.4994	155.62384	1	0.229	0.461	5.578	5.562	111.0
5555.5557	400.0	1	2	300.99503	400.0	1	1	2	161.4994	155.62384	1	0.229	0.461	5.566	5.562	111.0
5555.5557	400.0	1	2	300.99503	400.0	1	1	2	161.4994	155.62384	1	0.229	0.461	5.605	5.562	111.0
5555.5557	400.0	1	2	300.99503	400.0	1	1	2	161.4994	155.62384	1	0.229	0.461	5.585	5.562	111.0
5555.5557	400.0	1	2	300.99503	400.0	1	1	2	161.4994	155.62384	1	0.229	0.46	5.531	5.562	111.0
5555.5557	400.0	1	2	300.99503	400.0	1	1	2	161.4994	155.62384	1	0.229	0.461	5.566	5.562	111.0
5555.5557	400.0	1	2	300.99503	400.0	1	1	2	161.4994	155.62384	1	0.229	0.461	5.615	5.562	111.0
5555.5557	400.0	1	2	300.99503	400.0	1	1	2	161.4994	155.62384	1	0.229	0.461	5.611	5.562	111.0
5555.5557	400.0	1	2	300.99503	400.0	1	1	2	161.4994	155.62384	1	0.228	0.461	5.579	5.562	111.0
5555.5557	400.0	1	2	300.99503	400.0	1	1	2	161.4994	155.62384	1	0.228	0.461	5.575	5.562	111.0
5555.5557	400.0	1	2	300.99503	400.0	1	1	2	161.4994	155.62384	1	0.228	0.46	5.55	5.562	111.0
5555.5557	400.0	1	2	300.99503	400.0	1	1	2	161.4994	155.62384	1	0.228	0.461	5.575	5.562	111.0
5555.5557	400.0	1	2	300.99503	400.0	1	1	2	161.4994	155.62384	1	0.228	0.46	5.527	5.562	111.0
5555.5557	400.0	1	2	300.99503	400.0	1	1	2	161.4994	155.62384	1	0.228	0.46	5.459	5.562	111.0
5555.5557	400.0	1	2	300.99503	400.0	1	1	2	161.4994	155.62384	1	0.228	0.46	5.482	5.562	111.0
5555.5557	400.0	1	2	300.99503	400.0	1	1	2	161.4994	155.62384	1	0.228	0.46	5.514	5.562	111.0
5555.5557	400.0	1	2	300.99503	400.0	1	1	2	161.4994	155.62384	1	0.228	0.46	5.554	5.562	111.0
5555.5557	400.0	1	2	300.99503	400.0	1	1	2	161.4994	155.62384	1	0.227	0.46	5.527	5.562	111.0
5555.5557	400.0	1	2	300.99503	400.0	1	1	2	161.4994	155.62384	1	0.227	0.46	5.543	5.562	111.0
5555.5557	400.0	1	2	300.99503	400.0	1	1	2	161.4994	155.62384	1	0.227	0.46	5.466	5.562	111.0
5555.5557	400.0	1	2	300.99503	400.0	1	1	2	161.4994	155.62384	1	0.227	0.461	5.589	5.562	111.0
5555.5557	400.0	1	2	300.99503	400.0	1	1	2	161.4994	155.62384	1	0.227	0.461	5.578	5.562	111.0
5555.5557	400.0	1	2	300.99503	400.0	1	1	2	161.4994	155.62384	1	0.227	0.46	5.494	5.562	111.0
5555.5557	400.0	1	2	300.99503	400.0	1	1	2	161.4994	155.62384	1	0.227	0.46	5.548	5.562	111.0
5555.5557	400.0	1	2	300.99503	400.0	1	1	2	161.4994	155.62384	1	0.226	0.46	5.52	5.562	111.0
5555.5557	400.0	1	2	300.99503	400.0	1	1	2	161.4994	155.62384	1	0.226	0.461	5.587	5.562	111.0
5555.5557	400.0	1	2	300.99503	400.0	1	1	2	161.4994	155.62384	1	0.226	0.461	5.606	5.562	111.0
5555.5557	400.0	1	2	300.99503	400.0	1	1	2	161.4994	155.62384	1	0.226	0.46	5.524	5.562	111.0
5555.5557	400.0	1	2	300.99503	400.0	1	1	2	161.4994	155.62384	1	0.226	0.46	5.537	5.562	111.0
5555.5557	400.0	1	2	300.99503	400.0	1	1	2	161.4994	155.62384	1	0.226	0.46	5.541	5.562	111.0
5555.5557	400.0	1	2	300.99503	400.0	1	1	2	161.4994	155.62384	1	0.226	0.461	5.604	5.562	111.0
5555.5557	400.0	1	2	300.99503	400.0	1	1	2	161.4994	155.62384	1	0.226	0.461	5.699	5.562	111.0
5555.5557	400.0	1	2	300.99503	400.0	1	1	2	161.4994	155.62384	1	0.225	0.46	5.546	5.562	111.0
5555.5557	400.0	1	2	300.99503	400.0	1	1	2	161.4994	155.62384	1	0.225	0.46	5.523	5.562	111.0
5555.5557	400.0	1	2	300.99503	400.0	1	1	2	161.4994	155.62384	1	0.225	0.46	5.542	5.562	111.0
5555.5557	400.0	1	2	300.99503	400.0	1	1	2	161.4994	155.62384	1	0.225	0.46	5.533	5.562	111.0
5555.5557	400.0	1	2	300.99503	400.0	1	1	2	161.4994	155.62384	1	0.225	0.461	5.561	5.562	111.0
5555.5557	400.0	1	2	300.99503	400.0	1	1	2	161.4994	155.62384	1	0.225	0.461	5.561	5.562	111.0
5555.5557	400.0	1	2	300.99503	400.0	1	1	2	161.4994	155.62384	1	0.225	0.46	5.537	5.562	111.0
5555.5557	400.0	1	2	300.99503	400.0	1	1	2	161.4994	155.62384	1	0.225	0.461	5.575	5.562	111.0
5555.5557	400.0	1	2	300.99503	400.0	1	1	2	161.4994	155.62384	1	0.225	0.461	5.582	5.562	111.0
5555.5557	400.0	1	2	300.99503	400.0	1	1	2	161.4994	155.62384	1	0.225	0.461	5.568	5.562	111.0
5555.5557	400.0	1	2	300.99503	400.0	1	1	2	161.4994	155.62384	1	0.225	0.46	5.52	5.562	111.0
5555.5557	400.0	1	2	300.99503	400.0	1	1	2	161.4994	155.62384	1	0.225	0.46	5.549	5.562	111.0
5555.5557	400.0	1	2	300.99503	400.0	1	1	2	161.4994	155.62384	1	0.225	0.461	5.608	5.562	111.0
5555.5557	400.0	1	2	300.99503	400.0	1	1	2	161.4994	155.62384	1	0.225	0.461	5.593	5.562	111.0
5555.5557	400.0	1	2	300.99503	400.0	1	1	2	161.4994	155.62384	1	0.225	0.461	5.569	5.562	111.0
5555.5557	400.0	1	2	300.99503	400.0	1	1	2	161.4994	155.62384	1	0.225	0.46	5.54	5.562	111.0
5555.5557	400.0	1	2	300.99503	400.0	1	1	2	161.4994	155.62384	1	0.225	0.46	5.551	5.562	111.0
5555.5557	400.0	1	2	300.99503	400.0	1	1	2	161.4994	155.62384	1	0.225	0.461	5.57	5.562	111.0
5555.5557	400.0	1	2	300.99503	400.0	1	1	2	161.4994	155.62384	1	0.225	0.461	5.578	5.562	111.0
5555.5557	400.0	1	2	300.99503	400.0	1	1	2	161.4994	155.62384	1	0.225	0.461	5.59	5.562	111.0
5555.5557	400.0	1	2	300.99503	400.0	1	1	2	161.4994	155.62384	1	0.225	0.461	5.561	5.562	111.0
5555.5557	400.0	1	2	300.99503	400.0	1	1	2	161.4994	155.62384	1	0.224	0.461	5.592	5.562	111.0
5555.5557	400.0	1	2	300.99503	400.0	1	1	2	161.4994	155.62384	1	0.224	0.461	5.589	5.562	111.0
5555.5557	400.0	1	2	300.99503	400.0	1	1	2	161.4994	155.62384	1	0.224	0.46	5.554	5.562	111.0
5555.5557	400.0	1	2	300.99503	400.0	1	1	2	161.4994	155.62384	1	0.224	0.461	5.567	5.562	111.0
5555.5557	400.0	1	2	300.99503	400.0	1	1	2	161.4994	155.62384	1	0.224	0.461	5.635	5.562	111.0
5555.5557	400.0	1	2	300.99503	400.0	1	1	2	161.4994	155.62384	1	0.224	0.461	5.579	5.562	111.0
5555.5557	400.0	1	2	300.99503	400.0	1	1	2	161.4994	155.62384	1	0.224	0.461	5.595	5.562	111.0
5555.5557	400.0	1	2	300.99503	400.0	1	1	2	161.4994	155.62384	1	0.224	0.46	5.399	5.562	111.0
5555.5557	400.0	1	2	300.99503	400.0	1	1	2	161.4994	155.62384	1	0.224	0.461	5.591	5.562	111.0
5555.5557	400.0	1	2	300.99503	400.0	1	1	2	161.4994	155.62384	1	0.224	0.46	5.538	5.562	111.0
5555.5557	400.0	1	2	300.99503	400.0	1	1	2	161.4994	155.62384	1	0.224	0.46	5.553	5.562	111.0
5555.5557	400.0	1	2	300.99503	400.0	1	1	2	161.4994	155.62384	1	0.224	0.461	5.693	5.562	111.0
5555.5557	400.0	1	2	300.99503	400.0	1	1	2	161.4994	155.62384	1	0.224	0.46	5.519	5.562	111.0
5555.5557	400.0	1	2	300.99503	400.0	1	1	2	161.4994	155.62384	1	0.224	0.46	5.527	5.562	111.0
5555.5557	400.0	1	2	300.99503	400.0	1	1	2	161.4994	155.62384	1	0.224	0.46	5.506	5.562	111.0
5555.5557	400.0	1	2	300.99503	400.0	1	1	2	161.4994	155.62384	1	0.224	0.461	5.585	5.562	111.0
5555.5557	400.0	1	2	300.99503	400.0	1	1	2	161.4994	155.62384	1	0.224	0.46	5.554	5.562	111.0
5555.5557	400.0	1	2	300.99503	400.0	1	1	2	161.4994	155.62384	1	0.224	0.461	5.608	5.562	111.0
5555.5557	400.0	1	2	300.99503	400.0	1	1	2	161.4994	155.62384	1	0.224	0.461	5.598	5.562	111.0
5555.5557	400.0	1	2	300.99503	400.0	1	1	2	161.4994	155.62384	1	0.224	0.46	5.548	5.562	111.0
5555.5557	400.0	1	2	300.99503	400.0	1	1	2	161.4994	155.62384	1	0.224	0.46	5.544	5.562	111.0
5555.5557	400.0	1	2	300.99503	400.0	1	1	2	161.4994	155.62384	1	0.224	0.46	5.537	5.562	111.0
5555.5557	400.0	1	2	300.99503	400.0	1	1	2	161.4994	155.62384	1	0.224	0.461	5.564	5.562	111.0
5555.5557	400.0	1	2	300.99503	400.0	1	1	2	161.4994	155.62384	1	0.223	0.461	5.592	5.562	111.0
5555.5557	400.0	1	2	300.99503	400.0	1	1	2	161.4994	155.62384	1	0.223	0.46	5.546	5.562	111.0
5555.5557	400.0	1	2	300.99503	400.0	1	1	2	161.4994	155.62384	1	0.223	0.461	5.563	5.562	111.0
5555.5557	400.0	1	2	300.99503	400.0	1	1	2	161.4994	155.62384	1	0.223	0.46	5.536	5.562	111.0
5555.5557	400.0	1	2	300.99503	400.0	1	1	2	161.4994	155.62384	1	0.223	0.46	5.548	5.562	111.0
5555.5557	400.0	1	2	300.99503	400.0	1	1	2	161.4994	155.62384	1	0.223	0.461	5.558	5.562	111.0
5555.5557	400.0	1	2	300.99503	400.0	1	1	2	161.4994	155.62384	1	0.223	0.461	5.571	5.562	111.0
0.0	0.0	1	2	300.99503	400.0	1	1	2	161.4994	155.62384	0	0.223	0.461	5.621	5.562	111.0
0.0	0.0	1	2	300.99503	400.0	1	1	2	161.4994	155.62384	0	0.223	0.46	5.535	5.562	111.0
0.0	0.0	1	2	300.99503	400.0	1	1	2	161.4994	155.62384	0	0.223	0.46	5.535	5.562	111.0
0.0	0.0	1	2	300.99503	400.0	1	1	2	161.4994	155.62384	0	0.223	0.461	5.646	5.562	111.0
0.0	0.0	1	2	300.99503	400.0	1	1	2	161.4994	155.62384	0	0.223	0.461	5.583	5.562	111.0
0.0	0.0	1	2	300.99503	400.0	1	1	2	161.4994	155.62384	0	0.223	0.454	4.784	4.803	111.0
0.0	0.0	1	2	300.99503	400.0	1	1	2	161.4994	155.62384	0	0.223	0.446	4.576	4.463	111.0
0.0	0.0	1	2	300.99503	400.0	1	1	2	161.4994	155.62384	0	0.223	0.438	4.463	4.463	111.0
0.0	0.0	1	2	300.99503	400.0	1	1	2	161.4994	155.62384	0	0.223	0.427	3.811	3.854	111.0
0.0	0.0	1	2	300.99503	400.0	1	1	2	161.4994	155.62384	0	0.222	0.415	3.737	3.581	111.0
0.0	0.0	1	2	300.99503	400.0	1	1	2	161.4994	155.62384	0	0.222	0.403	3.503	3.581	111.0
0.0	0.0	1	2	300.99503	400.0	1	1	2	161.4994	155.62384	0	0.222	0.389	3.046	3.093	111.0
0.0	0.0	1	2	300.99503	400.0	1	1	2	161.4994	155.62384	0	0.222	0.375	3.079	3.093	111.0
0.0	0.0	1	2	300.99503	400.0	1	1	2	161.4994	155.62384	0	0.221	0.361	2.823	2.874	111.0
0.0	0.0	1	2	300.99503	400.0	1	1	2	161.4994	155.62384	0	0.221	0.346	2.443	2.482	111.0
0.0	0.0	1	2	300.99503	400.0	1	1	2	161.4994	155.62384	0	0.221	0.333	2.474	2.482	111.0
0.0	0.0	1	2	300.99503	400.0	1	1	2	161.4994	155.62384	0	0.221	0.317	2.165	2.143	111.0
0.0	0.0	1	2	300.99503	400.0	1	1	2	161.4994	155.62384	0	0.22	0.303	1.964	1.992	111.0
0.0	0.0	1	2	300.99503	400.0	1	1	2	161.4994	155.62384	0	0.22	0.29	1.999	1.992	111.0
0.0	0.0	1	2	300.99503	400.0	1	1	2	161.4994	155.62384	0	0.22	0.276	1.744	1.72	111.0
0.0	0.0	1	2	300.99503	400.0	1	1	2	161.4994	155.62384	0	0.219	0.262	1.684	1.599	111.0
0.0	0.0	1	2	300.99503	400.0	1	1	2	161.4994	155.62384	0	0.219	0.249	1.594	1.599	111.0
0.0	0.0	1	2	300.99503	400.0	1	1	2	161.4994	155.62384	0	0.219	0.235	1.411	1.381	111.0
0.0	0.0	1	2	300.99503	400.0	1	1	2	161.4994	155.62384	0	0.218	0.223	1.35	1.381	111.0
0.0	0.0	1	2	300.99503	400.0	1	1	2	161.4994	155.62384	0	0.218	0.212	1.292	1.283	111.0
0.0	0.0	1	2	300.99503	400.0	1	1	2	161.4994	155.62384	0	0.217	0.201	1.236	1.107	111.0
0.0	0.0	1	2	300.99503	400.0	1	1	2	161.4994	155.62384	0	0.216	0.19	1.103	1.107	111.0
0.0	0.0	1	2	300.99503	400.0	1	1	2	161.4994	155.62384	0	0.216	0.178	0.901	0.956	111.0
0.0	0.0	1	2	300.99503	400.0	1	1	2	161.4994	155.62384	0	0.215	0.168	0.836	0.888	111.0
0.0	0.0	1	2	300.99503	400.0	1	1	2	161.4994	155.62384	0	0.215	0.158	0.926	0.888	111.0
0.0	0.0	1	2	300.99503	400.0	1	1	2	161.4994	155.62384	0	0.214	0.149	0.727	0.767	111.0
0.0	0.0	1	2	300.99503	400.0	1	1	2	161.4994	155.62384	0	0.214	0.141	0.753	0.767	111.0
0.0	0.0	1	2	300.99503	400.0	1	1	2	161.4994	155.62384	0	0.214	0.132	0.706	0.712	111.0
0.0	0.0	1	2	300.99503	400.0	1	1	2	161.4994	155.62384	0	0.213	0.124	0.693	0.615	111.0
0.0	0.0	1	2	300.99503	400.0	1	1	2	161.4994	155.62384	0	0.212	0.118	0.795	0.615	111.0
0.0	0.0	1	2	300.99503	400.0	1	1	2	161.4994	155.62384	0	0.212	0.112	0.567	0.572	111.0
0.0	0.0	1	2	300.99503	400.0	1	1	2	161.4994	155.62384	0	0.211	0.106	0.533	0.572	111.0
0.0	0.0	1	2	300.99503	400.0	1	1	2	161.4994	155.62384	0	0.211	0.098	0.492	0.493	111.0
0.0	0.0	1	2	300.99503	400.0	1	1	2	161.4994	155.62384	0	0.21	0.092	0.472	0.458	111.0
0.0	0.0	1	2	300.99503	400.0	1	1	2	161.4994	155.62384	0	0.21	0.086	0.412	0.458	111.0
0.0	0.0	1	2	300.99503	400.0	1	1	2	161.4994	155.62384	0	0.209	0.08	0.381	0.396	111.0
0.0	0.0	1	2	300.99503	400.0	1	1	2	161.4994	155.62384	0	0.209	0.076	0.32	0.368	111.0
0.0	0.0	1	2	300.99503	400.0	1	1	2	161.4994	155.62384	0	0.208	0.072	0.376	0.368	111.0
0.0	0.0	1	2	300.99503	400.0	1	1	2	161.4994	155.62384	0	0.208	0.068	0.349	0.317	111.0
0.0	0.0	1	2	300.99503	400.0	1	1	2	161.4994	155.62384	0	0.208	0.064	0.309	0.317	111.0
0.0	0.0	1	2	300.99503	400.0	1	1	2	161.4994	155.62384	0	0.207	0.059	0.322	0.296	111.0
0.0	0.0	1	2	300.99503	400.0	1	1	2	161.4994	155.62384	0	0.207	0.057	0.269	0.254	111.0
0.0	0.0	1	2	300.99503	400.0	1	1	2	161.4994	155.62384	0	0.207	0.055	0.281	0.254	111.0
0.0	0.0	1	2	300.99503	400.0	1	1	2	161.4994	155.62384	0	0.206	0.052	0.228	0.219	111.0
0.0	0.0	1	2	300.99503	400.0	1	1	2	161.4994	155.62384	0	0.206	0.049	0.208	0.204	111.0
0.0	0.0	1	2	300.99503	400.0	1	1	2	161.4994	155.62384	0	0.206	0.045	0.219	0.204	111.0
0.0	0.0	1	2	300.99503	400.0	1	1	2	161.4994	155.62384	0	0.206	0.041	0.156	0.176	111.0
0.0	0.0	1	2	300.99503	400.0	1	1	2	161.4994	155.62384	0	0.205	0.038	0.159	0.176	111.0
0.0	0.0	1	2	300.99503	400.0	1	1	2	161.4994	155.62384	0	0.205	0.036	0.146	0.152	111.0
0.0	0.0	1	2	300.99503	400.0	1	1	2	161.4994	155.62384	0	0.205	0.034	0.139	0.141	111.0
0.0	0.0	1	2	300.99503	400.0	1	1	2	161.4994	155.62384	0	0.205	0.032	0.143	0.141	111.0
0.0	0.0	1	2	300.99503	400.0	1	1	2	161.4994	155.62384	0	0.205	0.03	0.085	0.121	111.0
0.0	0.0	1	2	300.99503	400.0	1	1	2	161.4994	155.62384	0	0.205	0.028	0.131	0.113	111.0
0.0	0.0	1	2	300.99503	400.0	1	1	2	161.4994	155.62384	0	0.205	0.026	0.063	0.113	111.0
0.0	0.0	1	2	300.99503	400.0	1	1	2	161.4994	155.62384	0	0.205	0.024	0.065	0.097	111.0
0.0	0.0	1	2	300.99503	400.0	1	1	2	161.4994	155.62384	0	0.205	0.022	0.083	0.097	111.0
0.0	0.0	1	2	300.99503	400.0	1	1	2	161.4994	155.62384	0	0.205	0.02	0.048	0.09	111.0
0.0	0.0	1	2	300.99503	400.0	1	1	2	161.4994	155.62384	0	0.205	0.02	0.091	0.078	111.0
0.0	0.0	1	2	300.99503	400.0	1	1	2	161.4994	155.62384	0	0.205	0.02	0.111	0.078	111.0
0.0	0.0	1	2	300.99503	400.0	1	1	2	161.4994	155.62384	0	0.205	0.02	0.03	0.072	111.0
0.0	0.0	1	2	300.99503	400.0	1	1	2	161.4994	155.62384	0	0.205	0.02	0.04	0.062	111.0
0.0	0.0	1	2	300.99503	400.0	1	1	2	161.4994	155.62384	0	0.205	0.02	0.037	0.062	111.0
0.0	0.0	1	2	300.99503	400.0	1	1	2	161.4994	155.62384	0	0.205	0.02	0.071	0.058	111.0
0.0	0.0	1	2	300.99503	400.0	1	1	2	161.4994	155.62384	0	0.205	0.02	0.104	0.058	111.0
0.0	0.0	1	2	300.99503	400.0	1	1	2	161.4994	155.62384	0	0.205	0.02	0.082	0.049	111.0
0.0	0.0	1	2	300.99503	400.0	1	1	2	161.4994	155.62384	0	0.206	0.019	0.029	0.043	111.0
0.0	0.0	1	2	300.99503	400.0	1	1	2	161.4994	155.62384	0	0.206	0.019	0.071	0.043	111.0
0.0	0.0	1	2	300.99503	400.0	1	1	2	161.4994	155.62384	0	0.206	0.019	0.041	0.039	111.0
0.0	0.0	1	2	300.99503	400.0	1	1	2	161.4994	155.62384	0	0.206	0.019	0.043	0.034	111.0
0.0	0.0	1	2	300.99503	400.0	1	1	2	161.4994	155.62384	0	0.206	0.019	0.084	0.034	111.0
0.0	0.0	1	2	300.99503	400.0	1	1	2	161.4994	155.62384	0	0.206	0.019	0.046	0.031	111.0
0.0	0.0	1	2	300.99503	400.0	1	1	2	161.4994	155.62384	0	0.206	0.019	0.006	0.031	111.0
0.0	0.0	1	2	300.99503	400.0	1	1	2	161.4994	155.62384	0	0.206	0.019	0.031	0.027	111.0
0.0	0.0	1	2	300.99503	400.0	1	1	2	161.4994	155.62384	0	0.206	0.019	0.022	0.023	111.0
0.0	0.0	1	2	300.99503	400.0	1	1	2	161.4994	155.62384	0	0.206	0.018	0.064	0.023	111.0
0.0	0.0	1	2	300.99503	400.0	1	1	2	161.4994	155.62384	0	0.206	0.018	-0.001	0.021	111.0
0.0	0.0	1	2	300.99503	400.0	1	1	2	161.4994	155.62384	0	0.206	0.018	0.055	0.018	111.0
0.0	0.0	1	2	300.99503	400.0	1	1	2	161.4994	155.62384	0	0.206	0.018	0.002	0.018	111.0
0.0	0.0	1	2	300.99503	400.0	1	1	2	161.4994	155.62384	0	0.206	0.018	0.0	0.017	111.0
0.0	0.0	1	2	300.99503	400.0	1	1	2	161.4994	155.62384	0	0.206	0.018	0.015	0.017	111.0
0.0	0.0	1	2	300.99503	400.0	1	1	2	161.4994	155.62384	0	0.206	0.018	-0.006	0.014	111.0
0.0	0.0	1	2	300.99503	400.0	1	1	2	161.4994	155.62384	0	0.206	0.017	-0.137	0.012	111.0
0.0	0.0	1	2	300.99503	400.0	1	1	2	161.4994	155.62384	0	0.206	0.017	0.001	0.012	111.0
0.0	0.0	1	2	300.99503	400.0	1	1	2	161.4994	155.62384	0	0.206	0.016	-0.022	0.011	111.0
0.0	0.0	1	2	300.99503	400.0	1	1	2	161.4994	155.62384	0	0.206	0.016	0.052	0.009	111.0
0.0	0.0	1	2	300.99503	400.0	1	1	2	161.4994	155.62384	0	0.206	0.015	0.005	0.009	111.0
0.0	0.0	1	2	300.99503	400.0	1	1	2	161.4994	155.62384	0	0.206	0.014	-0.076	0.009	111.0
0.0	0.0	1	2	300.99503	400.0	1	1	2	161.4994	155.62384	0	0.206	0.014	0.001	0.009	111.0
0.0	0.0	1	2	300.99503	400.0	1	1	2	161.4994	155.62384	0	0.206	0.014	0.005	0.007	111.0
0.0	0.0	1	2	300.99503	400.0	1	1	2	161.4994	155.62384	0	0.206	0.014	0.004	0.007	111.0
0.0	0.0	1	2	300.99503	400.0	1	1	2	161.4994	155.62384	0	0.206	0.013	0.009	0.007	111.0
0.0	0.0	1	2	300.99503	400.0	1	1	2	161.4994	155.62384	0	0.206	0.014	0.302	0.006	111.0
0.0	0.0	1	2	300.99503	400.0	1	1	2	161.4994	155.62384	0	0.206	0.013	-0.045	0.005	111.0
0.0	0.0	1	2	300.99503	400.0	1	1	2	161.4994	155.62384	0	0.206	0.012	0.085	0.005	111.0
0.0	0.0	1	2	300.99503	400.0	1	1	2	161.4994	155.62384	0	0.206	0.011	-0.023	0.004	111.0
0.0	0.0	1	2	300.99503	400.0	1	1	2	161.4994	155.62384	0	0.206	0.01	0.023	0.004	111.0
0.0	0.0	1	2	300.99503	400.0	1	1	2	161.4994	155.62384	0	0.206	0.008	-0.023	0.004	111.0
0.0	0.0	1	2	300.99503	400.0	1	1	2	161.4994	155.62384	0	0.206	0.008	0.013	0.003	111.0
0.0	0.0	1	2	300.99503	400.0	1	1	2	161.4994	155.62384	0	0.206	0.008	0.0	0.003	111.0
0.0	0.0	1	2	300.99503	400.0	1	1	2	161.4994	155.62384	0	0.206	0.008	0.025	0.003	111.0
0.0	0.0	1	2	300.99503	400.0	1	1	2	161.4994	155.62384	0	0.206	0.008	0.011	0.002	111.0
0.0	0.0	1	2	300.99503	400.0	1	1	2	161.4994	155.62384	0	0.206	0.006	-0.019	0.002	111.0
0.0	0.0	1	2	300.99503	400.0	1	1	2	161.4994	155.62384	0	0.206	0.005	-0.03	0.002	111.0
0.0	0.0	1	2	300.99503	400.0	1	1	2	161.4994	155.62384	0	0.206	0.005	-0.003	0.002	111.0
0.0	0.0	1	2	300.99503	400.0	1	1	2	161.4994	155.62384	0	0.206	0.005	0.003	0.001	111.0
0.0	0.0	1	2	300.99503	400.0	1	1	2	161.4994	155.62384	0	0.206	0.005	0.011	0.001	111.0
0.0	0.0	1	2	300.99503	400.0	1	1	2	161.4994	155.62384	0	0.206	0.005	-0.007	0.001	111.0
0.0	0.0	1	2	300.99503	400.0	1	1	2	161.4994	155.62384	0	0.206	0.004	-0.017	0.001	111.0
0.0	0.0	1	2	300.99503	400.0	1	1	2	161.4994	155.62384	0	0.206	0.003	-0.02	0.001	111.0
0.0	0.0	1	2	300.99503	400.0	1	1	2	161.4994	155.62384	0	0.206	0.002	0.073	0.001	111.0
0.0	0.0	1	2	300.99503	400.0	1	1	2	161.4994	155.62384	0	0.206	0.002	0.034	0.0	111.0
0.0	0.0	1	2	300.99503	400.0	1	1	2	161.4994	155.62384	0	0.206	0.002	0.008	0.0	111.0
0.0	0.0	1	2	300.99503	400.0	1	1	2	161.4994	155.62384	0	0.206	0.001	0.026	0.0	111.0
0.0	0.0	1	2	300.99503	400.0	1	1	2	161.4994	155.62384	0	0.206	0.001	0.005	0.0	111.0
0.0	0.0	1	2	300.99503	400.0	1	1	2	161.4994	155.62384	0	0.206	0.0	0.0	0.0	111.0
0.0	0.0	1	2	300.99503	400.0	1	1	2	161.4994	155.62384	0	0.206	-0.001	-0.22	0.0	111.0
0.0	0.0	1	2	300.99503	400.0	1	1	2	161.4994	155.62384	0	0.206	-0.001	-0.022	0.0	111.0
0.0	0.0	1	2	300.99503	400.0	1	1	2	161.4994	155.62384	0	0.206	-0.001	-0.012	0.0	111.0
0.0	0.0	1	2	300.99503	400.0	1	1	2	161.4994	155.62384	0	0.206	0.0	0.035	0.0	111.0
0.0	0.0	1	2	300.99503	400.0	1	1	2	161.4994	155.62384	0	0.206	0.0	0.031	0.0	111.0
0.0	0.0	1	2	300.99503	400.0	1	1	2	161.4994	155.62384	0	0.206	0.0	-0.002	0.0	111.0
0.0	0.0	1	2	300.99503	400.0	1	1	2	161.4994	155.62384	0	0.206	-0.001	-0.136	0.0	111.0
0.0	0.0	1	2	300.99503	400.0	1	1	2	161.4994	155.62384	0	0.206	0.0	0.008	0.0	111.0
0.0	0.0	1	2	300.99503	400.0	1	1	2	161.4994	155.62384	0	0.206	0.0	0.023	0.0	111.0
0.0	0.0	1	2	300.99503	400.0	1	1	2	161.4994	155.62384	0	0.206	0.0	0.04	0.0	111.0
0.0	0.0	1	2	300.99503	400.0	1	1	2	161.4994	155.62384	0	0.206	0.0	0.014	0.0	111.0
0.0	0.0	1	2	300.99503	400.0	1	1	2	161.4994	155.62384	0	0.206	0.0	0.021	0.0	111.0
0.0	0.0	1	2	300.99503	400.0	1	1	2	161.4994	155.62384	0	0.206	-0.001	-0.05	0.0	111.0
0.0	0.0	1	2	300.99503	400.0	1	1	2	161.4994	155.62384	0	0.206	-0.001	-0.023	0.0	111.0
0.0	0.0	1	2	300.99503	400.0	1	1	2	161.4994	155.62384	0	0.206	-0.001	-0.026	0.0	111.0
0.0	0.0	1	2	300.99503	400.0	1	1	2	161.4994	155.62384	0	0.206	0.0	0.0	0.0	111.0
0.0	0.0	1	2	300.99503	400.0	1	1	2	161.4994	155.62384	0	0.206	0.0	0.073	0.0	111.0
0.0	0.0	1	2	300.99503	400.0	1	1	2	161.4994	155.62384	0	0.206	-0.001	-0.029	0.0	111.0
0.0	0.0	1	2	300.99503	400.0	1	1	2	161.4994	155.62384	0	0.206	0.0	-0.009	0.0	111.0
0.0	0.0	1	2	300.99503	400.0	1	1	2	161.4994	155.62384	0	0.206	0.0	0.0	0.0	111.0
0.0	0.0	1	2	300.99503	400.0	1	1	2	161.4994	155.62384	0	0.206	0.0	-0.005	0.0	111.0
0.0	0.0	1	2	300.99503	400.0	1	1	2	161.4994	155.62384	0	0.206	-0.001	-0.03	0.0	111.0
0.0	0.0	1	2	300.99503	400.0	1	1	2	161.4994	155.62384	0	0.206	0.0	-0.004	0.0	111.0
0.0	0.0	1	2	300.99503	400.0	1	1	2	161.4994	155.62384	0	0.206	0.0	0.021	0.0	111.0
0.0	0.0	1	2	300.99503	400.0	1	1	2	161.4994	155.62384	0	0.206	-0.001	-0.029	0.0	111.0
0.0	0.0	1	2	300.99503	400.0	1	1	2	161.4994	155.62384	0	0.206	0.0	0.017	0.0	111.0
0.0	0.0	1	2	300.99503	400.0	1	1	2	161.4994	155.62384	0	0.206	-0.001	-0.038	0.0	111.0
0.0	0.0	1	2	300.99503	400.0	1	1	2	161.4994	155.62384	0	0.206	-0.001	-0.013	0.0	111.0
0.0	0.0	1	2	300.99503	400.0	1	1	2	161.4994	155.62384	0	0.206	-0.001	-0.065	0.0	111.0
0.0	0.0	1	2	300.99503	400.0	1	1	2	161.4994	155.62384	0	0.206	0.0	0.004	0.0	111.0
0.0	0.0	1	2	300.99503	400.0	1	1	2	161.4994	155.62384	0	0.206	0.0	0.134	0.0	111.0
0.0	0.0	1	2	300.99503	400.0	1	1	2	161.4994	155.62384	0	0.206	-0.001	-0.179	0.0	111.0
0.0	0.0	1	2	300.99503	400.0	1	1	2	161.4994	155.62384	0	0.206	0.0	0.131	0.0	111.0
0.0	0.0	1	2	300.99503	400.0	1	1	2	161.4994	155.62384	0	0.206	0.0	-0.007	0.0	111.0
0.0	0.0	1	2	300.99503	400.0	1	1	2	161.4994	155.62384	0	0.206	0.0	0.054	0.0	111.0
0.0	0.0	1	2	300.99503	400.0	1	1	2	161.4994	155.62384	0	0.206	0.0	0.003	0.0	111.0
0.0	0.0	1	2	300.99503	400.0	1	1	2	161.4994	155.62384	0	0.206	0.0	-0.01	0.0	111.0
0.0	0.0	1	2	300.99503	400.0	1	1	2	161.4994	155.62384	0	0.206	-0.001	-0.057	0.0	111.0
0.0	0.0	1	2	300.99503	400.0	1	1	2	161.4994	155.62384	0	0.206	0.0	-0.004	0.0	111.0
0.0	0.0	1	2	300.99503	400.0	1	1	2	161.4994	155.62384	0	0.206	0.0	-0.011	0.0	111.0
0.0	0.0	1	2	300.99503	400.0	1	1	2	161.4994	155.62384	0	0.206	0.0	0.037	0.0	111.0
0.0	0.0	1	2	300.99503	400.0	1	1	2	161.4994	155.62384	0	0.206	0.0	0.002	0.0	111.0
0.0	0.0	1	2	300.99503	400.0	1	1	2	161.4994	155.62384	0	0.206	0.0	0.103	0.0	111.0
0.0	0.0	1	2	300.99503	400.0	1	1	2	161.4994	155.62384	0	0.205	0.0	0.018	0.0	111.0
0.0	0.0	1	2	300.99503	400.0	1	1	2	161.4994	155.62384	0	0.205	0.0	0.01	0.0	111.0
0.0	0.0	1	2	300.99503	400.0	1	1	2	161.4994	155.62384	0	0.205	0.0	0.021	0.0	111.0
0.0	0.0	1	2	300.99503	400.0	1	1	2	161.4994	155.62384	0	0.205	-0.001	-0.013	0.0	111.0
0.0	0.0	1	2	300.99503	400.0	1	1	2	161.4994	155.62384	0	0.205	-0.001	-0.013	0.0	111.0
0.0	0.0	1	2	300.99503	400.0	1	1	2	161.4994	155.62384	0	0.205	-0.001	-0.014	0.0	111.0
0.0	0.0	1	2	300.99503	400.0	1	1	2	161.4994	155.62384	0	0.205	0.0	0.203	0.0	111.0
0.0	0.0	1	2	300.99503	400.0	1	1	2	161.4994	155.62384	0	0.205	0.0	0.046	0.0	111.0
0.0	0.0	1	2	300.99503	400.0	1	1	2	161.4994	155.62384	0	0.205	-0.001	-0.023	0.0	111.0
0.0	0.0	1	2	300.99503	400.0	1	1	2	161.4994	155.62384	0	0.205	0.0	0.004	0.0	111.0
0.0	0.0	1	2	300.99503	400.0	1	1	2	161.4994	155.62384	0	0.205	-0.001	-0.024	0.0	111.0
0.0	0.0	1	2	300.99503	400.0	1	1	2	161.4994	155.62384	0	0.205	0.0	0.046	0.0	111.0
0.0	0.0	1	2	300.99503	400.0	1	1	2	161.4994	155.62384	0	0.205	0.0	0.005	0.0	111.0
0.0	0.0	1	2	300.99503	400.0	1	1	2	161.4994	155.62384	0	0.205	0.0	-0.008	0.0	111.0
0.0	0.0	1	2	300.99503	400.0	1	1	2	161.4994	155.62384	0	0.205	-0.001	-0.026	0.0	111.0
0.0	0.0	1	2	300.99503	400.0	1	1	2	161.4994	155.62384	0	0.205	0.0	0.019	0.0	111.0
0.0	0.0	1	2	300.99503	400.0	1	1	2	161.4994	155.62384	0	0.205	-0.001	-0.045	0.0	111.0
0.0	0.0	1	2	300.99503	400.0	1	1	2	161.4994	155.62384	0	0.205	0.0	0.002	0.0	111.0
0.0	0.0	1	2	300.99503	400.0	1	1	2	161.4994	155.62384	0	0.205	0.0	-0.004	0.0	111.0
0.0	0.0	1	2	300.99503	400.0	1	1	2	161.4994	155.62384	0	0.205	0.0	0.025	0.0	111.0
0.0	0.0	1	2	300.99503	400.0	1	1	2	161.4994	155.62384	0	0.205	0.0	-0.008	0.0	111.0
0.0	0.0	1	2	300.99503	400.0	1	1	2	161.4994	155.62384	0	0.204	-0.001	-0.018	0.0	111.0
0.0	0.0	1	2	300.99503	400.0	1	1	2	161.4994	155.62384	0	0.204	0.0	0.009	0.0	111.0
0.0	0.0	1	2	300.99503	400.0	1	1	2	161.4994	155.62384	0	0.204	-0.001	-0.016	0.0	111.0
0.0	0.0	1	2	300.99503	400.0	1	1	2	161.4994	155.62384	0	0.204	-0.001	-0.058	0.0	111.0
0.0	0.0	1	2	300.99503	400.0	1	1	2	161.4994	155.62384	0	0.204	0.0	0.02	0.0	111.0
0.0	0.0	1	2	300.99503	400.0	1	1	2	161.4994	155.62384	0	0.204	0.0	0.0	0.0	111.0
0.0	0.0	1	2	300.99503	400.0	1	1	2	161.4994	155.62384	0	0.204	-0.001	-0.022	0.0	111.0
0.0	0.0	1	2	300.99503	400.0	1	1	2	161.4994	155.62384	0	0.204	0.0	-0.003	0.0	111.0
0.0	0.0	1	2	300.99503	400.0	1	1	2	161.4994	155.62384	0	0.204	-0.001	-0.05	0.0	111.0
0.0	0.0	1	2	300.99503	400.0	1	1	2	161.4994	155.62384	0	0.204	-0.001	-0.142	0.0	111.0
0.0	0.0	1	2	300.99503	400.0	1	1	2	161.4994	155.62384	0	0.204	0.0	0.002	0.0	111.0
0.0	0.0	1	2	300.99503	400.0	1	1	2	161.4994	155.62384	0	0.204	-0.001	-0.012	0.0	111.0
0.0	0.0	1	2	300.99503	400.0	1	1	2	161.4994	155.62384	0	0.204	0.0	-0.01	0.0	111.0
0.0	0.0	1	2	300.99503	400.0	1	1	2	161.4994	155.62384	0	0.204	0.0	0.009	0.0	111.0
0.0	0.0	1	2	300.99503	400.0	1	1	2	161.4994	155.62384	0	0.204	0.0	0.042	0.0	111.0
0.0	0.0	1	2	300.99503	400.0	1	1	2	161.4994	155.62384	0	0.204	0.0	0.007	0.0	111.0
0.0	0.0	1	2	300.99503	400.0	1	1	2	161.4994	155.62384	0	0.204	0.0	0.012	0.0	111.0
0.0	0.0	1	2	300.99503	400.0	1	1	2	161.4994	155.62384	0	0.204	0.0	0.0	0.0	111.0
0.0	0.0	1	2	300.99503	400.0	1	1	2	161.4994	155.62384	0	0.204	-0.001	-0.03	0.0	111.0
0.0	0.0	1	2	300.99503	400.0	1	1	2	161.4994	155.62384	0	0.204	0.0	0.015	0.0	111.0
0.0	0.0	1	2	300.99503	400.0	1	1	2	161.4994	155.62384	0	0.204	0.0	0.172	0.0	111.0
0.0	0.0	1	2	300.99503	400.0	1	1	2	161.4994	155.62384	0	0.204	0.0	0.007	0.0	111.0
0.0	0.0	1	2	300.99503	400.0	1	1	2	161.4994	155.62384	0	0.204	0.0	0.022	0.0	111.0
0.0	0.0	1	2	300.99503	400.0	1	1	2	161.4994	155.62384	0	0.204	-0.001	-0.032	0.0	111.0
0.0	0.0	1	2	300.99503	400.0	1	1	2	161.4994	155.62384	0	0.204	0.0	-0.005	0.0	111.0
0.0	0.0	1	2	300.99503	400.0	1	1	2	161.4994	155.62384	0	0.204	0.0	0.05	0.0	111.0
0.0	0.0	1	2	300.99503	400.0	1	1	2	161.4994	155.62384	0	0.204	0.0	0.002	0.0	111.0
0.0	0.0	1	2	300.99503	400.0	1	1	2	161.4994	155.62384	0	0.204	0.0	0.022	0.0	111.0
0.0	0.0	1	2	300.99503	400.0	1	1	2	161.4994	155.62384	0	0.204	0.0	0.015	0.0	111.0
0.0	0.0	1	2	300.99503	400.0	1	1	2	161.4994	155.62384	0	0.204	-0.001	-0.02	0.0	111.0
0.0	0.0	1	2	300.99503	400.0	1	1	2	161.4994	155.62384	0	0.204	0.0	0.017	0.0	111.0
0.0	0.0	1	2	300.99503	400.0	1	1	2	161.4994	155.62384	0	0.204	0.0	0.014	0.0	111.0
0.0	0.0	1	2	300.99503	400.0	1	1	2	161.4994	155.62384	0	0.204	0.0	0.034	0.0	111.0
0.0	0.0	1	2	300.99503	400.0	1	1	2	161.4994	155.62384	0	0.204	-0.001	-0.012	0.0	111.0
0.0	0.0	1	2	300.99503	400.0	1	1	2	161.4994	155.62384	0	0.204	0.0	0.022	0.0	111.0
0.0	0.0	1	2	300.99503	400.0	1	1	2	161.4994	155.62384	0	0.204	0.0	-0.005	0.0	111.0
0.0	0.0	1	2	300.99503	400.0	1	1	2	161.4994	155.62384	0	0.204	0.0	0.009	0.0	111.0
0.0	0.0	1	2	300.99503	400.0	1	1	2	161.4994	155.62384	0	0.204	0.0	0.032	0.0	111.0
0.0	0.0	1	2	300.99503	400.0	1	1	2	161.4994	155.62384	0	0.204	-0.001	-0.012	0.0	111.0
0.0	0.0	1	2	300.99503	400.0	1	1	2	161.4994	155.62384	0	0.204	-0.001	-0.02	0.0	111.0
0.0	0.0	1	2	300.99503	400.0	1	1	2	161.4994	155.62384	0	0.204	-0.001	-0.052	0.0	111.0
0.0	0.0	1	2	300.99503	400.0	1	1	2	161.4994	155.62384	0	0.204	0.0	0.002	0.0	111.0
0.0	0.0	1	2	300.99503	400.0	1	1	2	161.4994	155.62384	0	0.204	-0.001	-0.012	0.0	111.0
0.0	0.0	1	2	300.99503	400.0	1	1	2	161.4994	155.62384	0	0.204	0.0	0.022	0.0	111.0
0.0	0.0	1	2	300.99503	400.0	1	1	2	161.4994	155.62384	0	0.204	-0.001	-0.03	0.0	111.0
0.0	0.0	1	2	300.99503	400.0	1	1	2	161.4994	155.62384	0	0.204	-0.001	-0.02	0.0	111.0
0.0	0.0	1	2	300.99503	400.0	1	1	2	161.4994	155.62384	0	0.204	0.0	0.012	0.0	111.0
0.0	0.0	1	2	300.99503	400.0	1	1	2	161.4994	155.62384	0	0.204	0.0	0.077	0.0	111.0
0.0	0.0	1	2	300.99503	400.0	1	1	2	161.4994	155.62384	0	0.204	0.0	0.002	0.0	111.0
0.0	0.0	1	2	300.99503	400.0	1	1	2	161.4994	155.62384	0	0.204	0.0	-0.002	0.0	111.0
0.0	0.0	1	2	300.99503	400.0	1	1	2	161.4994	155.62384	0	0.204	-0.001	-0.074	0.0	111.0
0.0	0.0	1	2	300.99503	400.0	1	1	2	161.4994	155.62384	0	0.204	0.0	0.014	0.0	111.0
0.0	0.0	1	2	300.99503	400.0	1	1	2	161.4994	155.62384	0	0.204	0.0	0.085	0.0	111.0
0.0	0.0	1	2	300.99503	400.0	1	1	2	161.4994	155.62384	0	0.204	0.0	0.025	0.0	111.0
0.0	0.0	1	2	300.99503	400.0	1	1	2	161.4994	155.62384	0	0.204	-0.001	-0.037	0.0	111.0
0.0	0.0	1	2	300.99503	400.0	1	1	2	161.4994	155.62384	0	0.204	0.0	0.022	0.0	111.0
0.0	0.0	1	2	300.99503	400.0	1	1	2	161.4994	155.62384	0	0.204	0.0	0.007	0.0	111.0
0.0	0.0	1	2	300.99503	400.0	1	1	2	161.4994	155.62384	0	0.204	0.0	0.004	0.0	111.0
0.0	0.0	1	2	300.99503	400.0	1	1	2	161.4994	155.62384	0	0.204	0.0	-0.002	0.0	111.0
0.0	0.0	1	2	300.99503	400.0	1	1	2	161.4994	155.62384	0	0.204	0.0	0.077	0.0	111.0
0.0	0.0	1	2	300.99503	400.0	1	1	2	161.4994	155.62384	0	0.204	0.0	0.004	0.0	111.0
0.0	0.0	1	2	300.99503	400.0	1	1	2	161.4994	155.62384	0	0.204	-0.001	-0.013	0.0	111.0
0.0	0.0	1	2	300.99503	400.0	1	1	2	161.4994	155.62384	0	0.204	0.0	0.017	0.0	111.0
0.0	0.0	1	2	300.99503	400.0	1	1	2	161.4994	155.62384	0	0.204	0.0	-0.005	0.0	111.0
0.0	0.0	1	2	300.99503	400.0	1	1	2	161.4994	155.62384	0	0.204	0.0	0.002	0.0	111.0
0.0	0.0	1	2	300.99503	400.0	1	1	2	161.4994	155.62384	0	0.204	-0.001	-0.03	0.0	111.0
0.0	0.0	1	2	300.99503	400.0	1	1	2	161.4994	155.62384	0	0.204	0.0	-0.002	0.0	111.0
0.0	0.0	1	2	300.99503	400.0	1	1	2	161.4994	155.62384	0	0.204	0.0	0.007	0.0	111.0
0.0	0.0	1	2	300.99503	400.0	1	1	2	161.4994	155.62384	0	0.204	0.0	0.015	0.0	111.0
0.0	0.0	1	2	300.99503	400.0	1	1	2	161.4994	155.62384	0	0.204	0.0	0.004	0.0	111.0
0.0	0.0	1	2	300.99503	400.0	1	1	2	161.4994	155.62384	0	0.204	0.0	0.001	0.0	111.0
0.0	0.0	1	2	300.99503	400.0	1	1	2	161.4994	155.62384	0	0.204	0.0	0.009	0.0	111.0
0.0	0.0	1	2	300.99503	400.0	1	1	2	161.4994	155.62384	0	0.204	0.0	0.093	0.0	111.0
0.0	0.0	1	2	300.99503	400.0	1	1	2	161.4994	155.62384	0	0.204	0.0	0.0	0.0	111.0
4180.487	300.99503	2	2	300.99503	300.99503	1	2	2	161.4994	155.62384	1	0.204	0.0	0.014	0.0	111.0
4180.487	300.99503	2	2	300.99503	300.99503	1	2	2	161.4994	155.62384	1	0.204	-0.001	-0.014	0.0	111.0
4180.487	300.99503	2	2	300.99503	300.99503	0	2	2	161.4994	155.62384	1	0.204	0.0	0.002	0.0	111.0
4180.487	300.99503	2	2	300.99503	300.99503	0	2	2	161.4994	155.62384	1	0.204	0.0	-0.001	0.0	111.0
4180.487	300.99503	2	2	300.99503	300.99503	0	2	2	161.4994	155.62384	1	0.204	-0.001	-0.017	0.569	111.0
4180.487	300.99503	2	2	300.99503	300.99503	0	2	2	161.4994	155.62384	1	0.204	0.004	0.545	0.569	111.0
4180.487	300.99503	2	2	300.99503	300.99503	0	2	2	161.4994	155.62384	1	0.204	0.009	0.87	0.825	111.0
4180.487	300.99503	2	2	300.99503	300.99503	0	2	2	161.4994	155.62384	1	0.204	0.015	0.821	0.825	111.0
4180.487	300.99503	2	2	300.99503	300.99503	0	2	2	161.4994	155.62384	1	0.204	0.024	1.341	1.283	111.0
4180.487	300.99503	2	2	300.99503	300.99503	0	2	2	161.4994	155.62384	1	0.204	0.034	1.459	1.488	111.0
4180.487	300.99503	2	2	300.99503	300.99503	0	2	2	161.4994	155.62384	1	0.204	0.044	1.645	1.488	111.0
4180.487	300.99503	2	2	300.99503	300.99503	0	2	2	161.4994	155.62384	1	0.204	0.054	1.897	1.856	111.0
4180.487	300.99503	2	2	300.99503	300.99503	0	2	2	161.4994	155.62384	1	0.204	0.065	2.047	2.174	111.0
4180.487	300.99503	2	2	300.99503	300.99503	0	2	2	161.4994	155.62384	1	0.204	0.075	2.18	2.174	111.0
4180.487	300.99503	2	2	300.99503	300.99503	0	2	2	161.4994	155.62384	1	0.205	0.086	2.314	2.316	111.0
4180.487	300.99503	2	2	300.99503	300.99503	0	2	2	161.4994	155.62384	1	0.205	0.096	2.277	2.316	111.0
4180.487	300.99503	2	2	300.99503	300.99503	0	2	2	161.4994	155.62384	1	0.205	0.107	2.518	2.571	111.0
4180.487	300.99503	2	2	300.99503	300.99503	0	2	2	161.4994	155.62384	1	0.205	0.118	2.713	2.685	111.0
4180.487	300.99503	2	2	300.99503	300.99503	0	2	2	161.4994	155.62384	1	0.205	0.129	2.672	2.685	111.0
4180.487	300.99503	2	2	300.99503	300.99503	0	2	2	161.4994	155.62384	1	0.205	0.14	2.91	2.889	111.0
4180.487	300.99503	2	2	300.99503	300.99503	0	2	2	161.4994	155.62384	1	0.205	0.151	3.0	2.981	111.0
4180.487	300.99503	2	2	300.99503	300.99503	0	2	2	161.4994	155.62384	1	0.206	0.161	2.952	2.981	111.0
4180.487	300.99503	2	2	300.99503	300.99503	0	2	2	161.4994	155.62384	1	0.206	0.17	3.14	3.145	111.0
4180.487	300.99503	2	2	300.99503	300.99503	0	2	2	161.4994	155.62384	1	0.206	0.178	3.128	3.145	111.0
4180.487	300.99503	2	2	300.99503	300.99503	0	2	2	161.4994	155.62384	1	0.206	0.187	3.267	3.287	111.0
4180.487	300.99503	2	2	300.99503	300.99503	0	2	2	161.4994	155.62384	1	0.206	0.195	3.332	3.35	111.0
4180.487	300.99503	2	2	300.99503	300.99503	0	2	2	161.4994	155.62384	1	0.206	0.204	3.35	3.35	111.0
4180.487	300.99503	2	2	300.99503	300.99503	0	2	2	161.4994	155.62384	1	0.206	0.212	3.473	3.464	111.0
4180.487	300.99503	2	2	300.99503	300.99503	0	2	2	161.4994	155.62384	1	0.206	0.22	3.469	3.515	111.0
4180.487	300.99503	2	2	300.99503	300.99503	0	2	2	161.4994	155.62384	1	0.207	0.227	3.516	3.515	111.0
4180.487	300.99503	2	2	300.99503	300.99503	0	2	2	161.4994	155.62384	1	0.207	0.233	3.595	3.606	111.0
4180.487	300.99503	2	2	300.99503	300.99503	0	2	2	161.4994	155.62384	1	0.207	0.239	3.506	3.606	111.0
4180.487	300.99503	2	2	300.99503	300.99503	0	2	2	161.4994	155.62384	1	0.207	0.245	3.623	3.648	111.0
4180.487	300.99503	2	2	300.99503	300.99503	0	2	2	161.4994	155.62384	1	0.207	0.251	3.799	3.72	111.0
4180.487	300.99503	2	2	300.99503	300.99503	0	2	2	161.4994	155.62384	1	0.207	0.257	3.738	3.72	111.0
4180.487	300.99503	2	2	300.99503	300.99503	0	2	2	161.4994	155.62384	1	0.207	0.262	3.569	3.784	111.0
4180.487	300.99503	2	2	300.99503	300.99503	0	2	2	161.4994	155.62384	1	0.207	0.266	3.783	3.812	111.0
4180.487	300.99503	2	2	300.99503	300.99503	0	2	2	161.4994	155.62384	1	0.207	0.27	3.775	3.812	111.0
4180.487	300.99503	2	2	300.99503	300.99503	0	2	2	161.4994	155.62384	1	0.207	0.275	3.848	3.863	111.0
4180.487	300.99503	2	2	300.99503	300.99503	0	2	2	161.4994	155.62384	1	0.207	0.279	3.821	3.863	111.0
4180.487	300.99503	2	2	300.99503	300.99503	0	2	2	161.4994	155.62384	1	0.207	0.284	3.901	3.887	111.0
4180.487	300.99503	2	2	300.99503	300.99503	0	2	2	161.4994	155.62384	1	0.207	0.288	3.988	3.927	111.0
4180.487	300.99503	2	2	300.99503	300.99503	0	2	2	161.4994	155.62384	1	0.207	0.292	3.951	3.927	111.0
4180.487	300.99503	2	2	300.99503	300.99503	0	2	2	161.4994	155.62384	1	0.207	0.296	3.915	3.946	111.0
4180.487	300.99503	2	2	300.99503	300.99503	0	2	2	161.4994	155.62384	1	0.207	0.3	4.06	3.977	111.0
4180.487	300.99503	2	2	300.99503	300.99503	0	2	2	161.4994	155.62384	1	0.207	0.303	4.012	3.977	111.0
4180.487	300.99503	2	2	300.99503	300.99503	0	2	2	161.4994	155.62384	1	0.207	0.305	4.025	3.992	111.0
4180.487	300.99503	2	2	300.99503	300.99503	0	2	2	161.4994	155.62384	1	0.207	0.307	3.978	3.992	111.0
4180.487	300.99503	2	2	300.99503	300.99503	0	2	2	161.4994	155.62384	1	0.207	0.309	4.019	4.018	111.0
4180.487	300.99503	2	2	300.99503	300.99503	0	2	2	161.4994	155.62384	1	0.207	0.311	4.057	4.03	111.0
4180.487	300.99503	2	2	300.99503	300.99503	0	2	2	161.4994	155.62384	1	0.207	0.313	3.977	4.03	111.0
4180.487	300.99503	2	2	300.99503	300.99503	0	2	2	161.4994	155.62384	1	0.207	0.315	4.077	4.051	111.0
4180.487	300.99503	2	2	300.99503	300.99503	0	2	2	161.4994	155.62384	1	0.207	0.317	4.044	4.06	111.0
4180.487	300.99503	2	2	300.99503	300.99503	0	2	2	161.4994	155.62384	1	0.208	0.319	4.05	4.06	111.0
4180.487	300.99503	2	2	300.99503	300.99503	0	2	2	161.4994	155.62384	1	0.208	0.321	4.096	4.077	111.0
4180.487	300.99503	2	2	300.99503	300.99503	0	2	2	161.4994	155.62384	1	0.208	0.322	3.89	4.077	111.0
4180.487	300.99503	2	2	300.99503	300.99503	0	2	2	161.4994	155.62384	1	0.208	0.322	4.037	4.092	111.0
4180.487	300.99503	2	2	300.99503	300.99503	0	2	2	161.4994	155.62384	1	0.208	0.322	3.946	4.098	111.0
4180.487	300.99503	2	2	300.99503	300.99503	0	2	2	161.4994	155.62384	1	0.208	0.323	4.092	4.098	111.0
4180.487	300.99503	2	2	300.99503	300.99503	0	2	2	161.4994	155.62384	1	0.208	0.323	4.101	4.11	111.0
4180.487	300.99503	2	2	300.99503	300.99503	0	2	2	161.4994	155.62384	1	0.208	0.324	4.066	4.115	111.0
4180.487	300.99503	2	2	300.99503	300.99503	0	2	2	161.4994	155.62384	1	0.208	0.326	4.112	4.115	111.0
4180.487	300.99503	2	2	300.99503	300.99503	0	2	2	161.4994	155.62384	1	0.208	0.328	4.169	4.126	111.0
4180.487	300.99503	2	2	300.99503	300.99503	0	2	2	161.4994	155.62384	1	0.209	0.329	4.178	4.126	111.0
4180.487	300.99503	2	2	300.99503	300.99503	0	2	2	161.4994	155.62384	1	0.209	0.331	4.131	4.129	111.0
4180.487	300.99503	2	2	300.99503	300.99503	0	2	2	161.4994	155.62384	1	0.209	0.333	4.27	4.137	111.0
4180.487	300.99503	2	2	300.99503	300.99503	0	2	2	161.4994	155.62384	1	0.209	0.335	4.176	4.137	111.0
4180.487	300.99503	2	2	300.99503	300.99503	0	2	2	161.4994	155.62384	1	0.209	0.337	4.138	4.141	111.0
4180.487	300.99503	2	2	300.99503	300.99503	0	2	2	161.4994	155.62384	1	0.209	0.337	4.048	4.141	111.0
4180.487	300.99503	2	2	300.99503	300.99503	0	2	2	161.4994	155.62384	1	0.209	0.339	4.126	4.146	111.0
4180.487	300.99503	2	2	300.99503	300.99503	0	2	2	161.4994	155.62384	1	0.209	0.34	4.105	4.149	111.0
4180.487	300.99503	2	2	300.99503	300.99503	0	2	2	161.4994	155.62384	1	0.21	0.341	4.209	4.149	111.0
4180.487	300.99503	2	2	300.99503	300.99503	0	2	2	161.4994	155.62384	1	0.21	0.341	4.147	4.154	111.0
4180.487	300.99503	2	2	300.99503	300.99503	0	2	2	161.4994	155.62384	1	0.21	0.341	4.207	4.159	111.0
4180.487	300.99503	2	2	300.99503	300.99503	0	2	2	161.4994	155.62384	1	0.21	0.341	4.226	4.159	111.0
4180.487	300.99503	2	2	300.99503	300.99503	0	2	2	161.4994	155.62384	1	0.21	0.341	4.177	4.161	111.0
4180.487	300.99503	2	2	300.99503	300.99503	0	2	2	161.4994	155.62384	1	0.21	0.341	4.2	4.164	111.0
4180.487	300.99503	2	2	300.99503	300.99503	0	2	2	161.4994	155.62384	1	0.21	0.341	4.139	4.164	111.0
4180.487	300.99503	2	2	300.99503	300.99503	0	2	2	161.4994	155.62384	1	0.21	0.341	4.139	4.166	111.0
4180.487	300.99503	2	2	300.99503	300.99503	0	2	2	161.4994	155.62384	1	0.21	0.341	4.17	4.166	111.0
4180.487	300.99503	2	2	300.99503	300.99503	0	2	2	161.4994	155.62384	1	0.21	0.341	4.148	4.167	111.0
4180.487	300.99503	2	2	300.99503	300.99503	0	2	2	161.4994	155.62384	1	0.211	0.341	4.19	4.169	111.0
4180.487	300.99503	2	2	300.99503	300.99503	0	2	2	161.4994	155.62384	1	0.211	0.342	4.157	4.169	111.0
4180.487	300.99503	2	2	300.99503	300.99503	0	2	2	161.4994	155.62384	1	0.211	0.342	4.196	4.171	111.0
4180.487	300.99503	2	2	300.99503	300.99503	0	2	2	161.4994	155.62384	1	0.211	0.342	4.292	4.172	111.0
4180.487	300.99503	2	2	300.99503	300.99503	0	2	2	161.4994	155.62384	1	0.211	0.342	4.19	4.172	111.0
4180.487	300.99503	2	2	300.99503	300.99503	0	2	2	161.4994	155.62384	1	0.211	0.342	4.185	4.173	111.0
4180.487	300.99503	2	2	300.99503	300.99503	0	2	2	161.4994	155.62384	1	0.211	0.342	4.205	4.173	111.0
4180.487	300.99503	2	2	300.99503	300.99503	0	2	2	161.4994	155.62384	1	0.211	0.342	4.18	4.175	111.0
4180.487	300.99503	2	2	300.99503	300.99503	0	2	2	161.4994	155.62384	1	0.211	0.342	4.173	4.176	111.0
4180.487	300.99503	2	2	300.99503	300.99503	0	2	2	161.4994	155.62384	1	0.211	0.342	4.129	4.176	111.0
4180.487	300.99503	2	2	300.99503	300.99503	0	2	2	161.4994	155.62384	1	0.211	0.342	4.266	4.176	111.0
4180.487	300.99503	2	2	300.99503	300.99503	0	2	2	161.4994	155.62384	1	0.211	0.342	4.185	4.176	111.0
4180.487	300.99503	2	2	300.99503	300.99503	0	2	2	161.4994	155.62384	1	0.211	0.342	4.132	4.177	111.0
4180.487	300.99503	2	2	300.99503	300.99503	0	2	2	161.4994	155.62384	1	0.211	0.341	3.989	4.179	111.0
4180.487	300.99503	2	2	300.99503	300.99503	0	2	2	161.4994	155.62384	1	0.212	0.341	4.145	4.179	111.0
4180.487	300.99503	2	2	300.99503	300.99503	0	2	2	161.4994	155.62384	1	0.212	0.341	4.198	4.18	111.0
4180.487	300.99503	2	2	300.99503	300.99503	0	2	2	161.4994	155.62384	1	0.212	0.341	4.196	4.18	111.0
4180.487	300.99503	2	2	300.99503	300.99503	0	2	2	161.4994	155.62384	1	0.212	0.341	4.186	4.18	111.0
4180.487	300.99503	2	2	300.99503	300.99503	0	2	2	161.4994	155.62384	1	0.212	0.341	4.191	4.181	111.0
4180.487	300.99503	2	2	300.99503	300.99503	0	2	2	161.4994	155.62384	1	0.212	0.341	4.158	4.181	111.0
4180.487	300.99503	2	2	300.99503	300.99503	0	2	2	161.4994	155.62384	1	0.212	0.341	4.19	4.181	111.0
4180.487	300.99503	2	2	300.99503	300.99503	0	2	2	161.4994	155.62384	1	0.212	0.341	4.275	4.182	111.0
4180.487	300.99503	2	2	300.99503	300.99503	0	2	2	161.4994	155.62384	1	0.212	0.341	4.195	4.182	111.0
4180.487	300.99503	2	2	300.99503	300.99503	0	2	2	161.4994	155.62384	1	0.212	0.341	4.17	4.182	111.0
4180.487	300.99503	2	2	300.99503	300.99503	0	2	2	161.4994	155.62384	1	0.212	0.341	4.15	4.183	111.0
4180.487	300.99503	2	2	300.99503	300.99503	0	2	2	161.4994	155.62384	1	0.212	0.341	4.22	4.183	111.0
4180.487	300.99503	2	2	300.99503	300.99503	0	2	2	161.4994	155.62384	1	0.212	0.341	4.229	4.183	111.0
4180.487	300.99503	2	2	300.99503	300.99503	0	2	2	161.4994	155.62384	1	0.212	0.341	4.338	4.183	111.0
4180.487	300.99503	2	2	300.99503	300.99503	1	2	2	161.4994	155.62384	1	0.213	0.341	4.133	4.183	111.0
4180.487	300.99503	2	2	300.99503	300.99503	1	2	2	161.4994	155.62384	1	0.213	0.341	4.219	4.183	111.0
4180.487	300.99503	2	2	300.99503	300.99503	1	2	2	161.4994	155.62384	1	0.213	0.341	4.202	4.183	111.0
4180.487	300.99503	2	2	300.99503	300.99503	1	2	2	161.4994	155.62384	1	0.213	0.341	4.159	4.184	111.0
4180.487	300.99503	2	2	300.99503	300.99503	1	2	2	161.4994	155.62384	1	0.213	0.341	4.156	4.184	111.0
4180.487	300.99503	2	2	300.99503	300.99503	1	2	2	161.4994	155.62384	1	0.213	0.341	4.148	4.184	111.0
4180.487	300.99503	2	2	300.99503	300.99503	1	2	2	161.4994	155.62384	1	0.213	0.341	4.187	4.184	111.0
4180.487	300.99503	2	2	300.99503	300.99503	1	2	2	161.4994	155.62384	1	0.213	0.342	4.172	4.184	111.0
4180.487	300.99503	2	2	300.99503	300.99503	1	2	2	161.4994	155.62384	1	0.213	0.342	4.19	4.184	111.0
4180.487	300.99503	2	2	300.99503	300.99503	1	2	2	161.4994	155.62384	1	0.213	0.342	4.14	4.184	111.0
4180.487	300.99503	2	2	300.99503	300.99503	1	2	2	161.4994	155.62384	1	0.214	0.342	4.128	4.184	111.0
4180.487	300.99503	2	2	300.99503	300.99503	1	2	2	161.4994	155.62384	1	0.214	0.342	4.136	4.184	111.0
4180.487	300.99503	2	2	300.99503	300.99503	1	2	2	161.4994	155.62384	1	0.214	0.341	4.103	4.185	111.0
4180.487	300.99503	2	2	300.99503	300.99503	1	2	2	161.4994	155.62384	1	0.214	0.341	4.211	4.185	111.0
4180.487	300.99503	2	2	300.99503	300.99503	1	2	2	161.4994	155.62384	1	0.214	0.341	4.142	4.185	111.0
4180.487	300.99503	2	2	300.99503	300.99503	1	2	2	161.4994	155.62384	1	0.214	0.341	4.143	4.185	111.0
4180.487	300.99503	2	2	300.99503	300.99503	1	2	2	161.4994	155.62384	1	0.214	0.341	4.186	4.185	111.0
4180.487	300.99503	2	2	300.99503	300.99503	1	2	2	161.4994	155.62384	1	0.215	0.341	4.167	4.185	111.0
4180.487	300.99503	2	2	300.99503	300.99503	1	2	2	161.4994	155.62384	1	0.215	0.341	4.244	4.185	111.0
4180.487	300.99503	2	2	300.99503	300.99503	1	2	2	161.4994	155.62384	1	0.215	0.341	4.22	4.185	111.0
4180.487	300.99503	2	2	300.99503	300.99503	1	2	2	161.4994	155.62384	1	0.215	0.341	4.156	4.185	111.0
4180.487	300.99503	2	2	300.99503	300.99503	1	2	2	161.4994	155.62384	1	0.215	0.341	4.181	4.185	111.0
4180.487	300.99503	2	2	300.99503	300.99503	1	2	2	161.4994	155.62384	1	0.215	0.341	4.173	4.185	111.0
4180.487	300.99503	2	2	300.99503	300.99503	1	2	2	161.4994	155.62384	1	0.215	0.341	4.181	4.185	111.0
4180.487	300.99503	2	2	300.99503	300.99503	1	2	2	161.4994	155.62384	1	0.215	0.341	4.234	4.185	111.0
4180.487	300.99503	2	2	300.99503	300.99503	1	2	2	161.4994	155.62384	1	0.215	0.341	4.345	4.185	111.0
4180.487	300.99503	2	2	300.99503	300.99503	1	2	2	161.4994	155.62384	1	0.215	0.341	4.26	4.185	111.0
4180.487	300.99503	2	2	300.99503	300.99503	1	2	2	161.4994	155.62384	1	0.215	0.341	4.161	4.185	111.0
4180.487	300.99503	2	2	300.99503	300.99503	1	2	2	161.4994	155.62384	1	0.215	0.341	4.241	4.185	111.0
4180.487	300.99503	2	2	300.99503	300.99503	1	2	2	161.4994	155.62384	1	0.215	0.341	4.252	4.185	111.0
4180.487	300.99503	2	2	300.99503	300.99503	1	2	2	161.4994	155.62384	1	0.215	0.341	4.226	4.185	111.0
4180.487	300.99503	2	2	300.99503	300.99503	1	2	2	161.4994	155.62384	1	0.215	0.341	4.148	4.185	111.0
4180.487	300.99503	2	2	300.99503	300.99503	1	2	2	161.4994	155.62384	1	0.215	0.341	4.176	4.185	111.0
4180.487	300.99503	2	2	300.99503	300.99503	1	2	2	161.4994	155.62384	1	0.215	0.341	4.193	4.185	111.0
4180.487	300.99503	2	2	300.99503	300.99503	1	2	2	161.4994	155.62384	1	0.215	0.341	4.16	4.185	111.0
4180.487	300.99503	2	2	300.99503	300.99503	1	2	2	161.4994	155.62384	1	0.215	0.341	4.187	4.185	111.0
4180.487	300.99503	2	2	300.99503	300.99503	1	2	2	161.4994	155.62384	1	0.215	0.341	4.193	4.185	111.0
4180.487	300.99503	2	2	300.99503	300.99503	1	2	2	161.4994	155.62384	1	0.215	0.341	4.305	4.185	111.0
4180.487	300.99503	2	2	300.99503	300.99503	1	2	2	161.4994	155.62384	1	0.215	0.341	4.283	4.185	111.0
4180.487	300.99503	2	2	300.99503	300.99503	1	2	2	161.4994	155.62384	1	0.215	0.341	4.185	4.185	111.0
4180.487	300.99503	2	2	300.99503	300.99503	1	2	2	161.4994	155.62384	1	0.215	0.341	4.26	4.185	111.0
4180.487	300.99503	2	2	300.99503	300.99503	1	2	2	161.4994	155.62384	1	0.215	0.341	4.231	4.185	111.0
4180.487	300.99503	2	2	300.99503	300.99503	1	2	2	161.4994	155.62384	1	0.215	0.341	4.257	4.185	111.0
4180.487	300.99503	2	2	300.99503	300.99503	1	2	2	161.4994	155.62384	1	0.215	0.341	4.19	4.185	111.0
4180.487	300.99503	2	2	300.99503	300.99503	1	2	2	161.4994	155.62384	1	0.215	0.341	4.198	4.185	111.0
4180.487	300.99503	2	2	300.99503	300.99503	1	2	2	161.4994	155.62384	1	0.215	0.341	4.112	4.185	111.0
4180.487	300.99503	2	2	300.99503	300.99503	1	2	2	161.4994	155.62384	1	0.215	0.341	4.118	4.185	111.0
4180.487	300.99503	2	2	300.99503	300.99503	1	2	2	161.4994	155.62384	1	0.215	0.341	4.236	4.185	111.0
4180.487	300.99503	2	2	300.99503	300.99503	1	2	2	161.4994	155.62384	1	0.215	0.341	4.258	4.185	111.0
4180.487	300.99503	2	2	300.99503	300.99503	1	2	2	161.4994	155.62384	1	0.215	0.341	4.138	4.185	111.0
4180.487	300.99503	2	2	300.99503	300.99503	1	2	2	161.4994	155.62384	1	0.215	0.341	4.171	4.185	111.0
4180.487	300.99503	2	2	300.99503	300.99503	1	2	2	161.4994	155.62384	1	0.215	0.341	4.153	4.185	111.0
4180.487	300.99503	2	2	300.99503	300.99503	1	2	2	161.4994	155.62384	1	0.215	0.341	4.187	4.185	111.0
4180.487	300.99503	2	2	300.99503	300.99503	1	2	2	161.4994	155.62384	1	0.215	0.342	4.323	4.185	111.0
4180.487	300.99503	2	2	300.99503	300.99503	1	2	2	161.4994	155.62384	1	0.215	0.342	4.161	4.185	111.0
4180.487	300.99503	2	2	300.99503	300.99503	1	2	2	161.4994	155.62384	1	0.215	0.342	4.202	4.185	111.0
4180.487	300.99503	2	2	300.99503	300.99503	1	2	2	161.4994	155.62384	1	0.215	0.343	4.376	4.185	111.0
4180.487	300.99503	2	2	300.99503	300.99503	1	2	2	161.4994	155.62384	1	0.215	0.343	4.169	4.185	111.0
4180.487	300.99503	2	2	300.99503	300.99503	1	2	2	161.4994	155.62384	1	0.215	0.343	4.151	4.185	111.0
4180.487	300.99503	2	2	300.99503	300.99503	1	2	2	161.4994	155.62384	1	0.215	0.343	4.266	4.185	111.0
4180.487	300.99503	2	2	300.99503	300.99503	1	2	2	161.4994	155.62384	1	0.215	0.343	4.195	4.185	111.0
4180.487	300.99503	2	2	300.99503	300.99503	1	2	2	161.4994	155.62384	1	0.215	0.343	4.132	4.185	111.0
4180.487	300.99503	2	2	300.99503	300.99503	1	2	2	161.4994	155.62384	1	0.215	0.343	4.162	4.185	111.0
4180.487	300.99503	2	2	300.99503	300.99503	1	2	2	161.4994	155.62384	1	0.214	0.343	4.143	4.185	111.0
4180.487	300.99503	2	2	300.99503	300.99503	1	2	2	161.4994	155.62384	1	0.214	0.343	4.272	4.185	111.0
4180.487	300.99503	2	2	300.99503	300.99503	1	2	2	161.4994	155.62384	1	0.214	0.342	4.199	4.185	111.0
4180.487	300.99503	2	2	300.99503	300.99503	1	2	2	161.4994	155.62384	1	0.214	0.342	4.242	4.185	111.0
4180.487	300.99503	2	2	300.99503	300.99503	1	2	2	161.4994	155.62384	1	0.214	0.342	4.136	4.185	111.0
4180.487	300.99503	2	2	300.99503	300.99503	1	2	2	161.4994	155.62384	1	0.214	0.342	4.213	4.185	111.0
4180.487	300.99503	2	2	300.99503	300.99503	1	2	2	161.4994	155.62384	1	0.214	0.342	4.177	4.185	111.0
4180.487	300.99503	2	2	300.99503	300.99503	1	2	2	161.4994	155.62384	1	0.214	0.342	4.23	4.185	111.0
4180.487	300.99503	2	2	300.99503	300.99503	1	2	2	161.4994	155.62384	1	0.214	0.342	4.155	4.185	111.0
4180.487	300.99503	2	2	300.99503	300.99503	1	2	2	161.4994	155.62384	1	0.214	0.342	4.119	4.185	111.0
4180.487	300.99503	2	2	300.99503	300.99503	1	2	2	161.4994	155.62384	1	0.214	0.342	4.161	4.185	111.0
4180.487	300.99503	2	2	300.99503	300.99503	1	2	2	161.4994	155.62384	1	0.214	0.342	4.178	4.185	111.0
4180.487	300.99503	2	2	300.99503	300.99503	1	2	2	161.4994	155.62384	1	0.214	0.342	4.12	4.185	111.0
4180.487	300.99503	2	2	300.99503	300.99503	1	2	2	161.4994	155.62384	1	0.214	0.342	4.158	4.185	111.0
4180.487	300.99503	2	2	300.99503	300.99503	1	2	2	161.4994	155.62384	1	0.213	0.342	4.21	4.185	111.0
4180.487	300.99503	2	2	300.99503	300.99503	1	2	2	161.4994	155.62384	1	0.213	0.342	4.167	4.185	111.0
4180.487	300.99503	2	2	300.99503	300.99503	1	2	2	161.4994	155.62384	1	0.213	0.341	4.141	4.185	111.0
4180.487	300.99503	2	2	300.99503	300.99503	1	2	2	161.4994	155.62384	1	0.213	0.341	4.182	4.185	111.0
4180.487	300.99503	2	2	300.99503	300.99503	1	2	2	161.4994	155.62384	1	0.213	0.341	4.213	4.185	111.0
4180.487	300.99503	2	2	300.99503	300.99503	1	2	2	161.4994	155.62384	1	0.213	0.341	4.16	4.185	111.0
4180.487	300.99503	2	2	300.99503	300.99503	1	2	2	161.4994	155.62384	1	0.213	0.34	4.11	4.185	111.0
4180.487	300.99503	2	2	300.99503	300.99503	1	2	2	161.4994	155.62384	1	0.213	0.341	4.167	4.185	111.0
4180.487	300.99503	2	2	300.99503	300.99503	1	2	2	161.4994	155.62384	1	0.213	0.341	4.175	4.185	111.0
4180.487	300.99503	2	2	300.99503	300.99503	1	2	2	161.4994	155.62384	1	0.213	0.341	4.236	4.185	111.0
4180.487	300.99503	2	2	300.99503	300.99503	1	2	2	161.4994	155.62384	1	0.213	0.341	4.221	4.185	111.0
4180.487	300.99503	2	2	300.99503	300.99503	1	2	2	161.4994	155.62384	1	0.213	0.341	4.199	4.185	111.0
4180.487	300.99503	2	2	300.99503	300.99503	1	2	2	161.4994	155.62384	1	0.213	0.341	4.225	4.185	111.0
4180.487	300.99503	2	2	300.99503	300.99503	1	2	2	161.4994	155.62384	1	0.213	0.34	4.084	4.185	111.0
4180.487	300.99503	2	2	300.99503	300.99503	1	2	2	161.4994	155.62384	1	0.213	0.341	4.187	4.185	111.0
4180.487	300.99503	2	2	300.99503	300.99503	1	2	2	161.4994	155.62384	1	0.213	0.341	4.246	4.185	111.0
4180.487	300.99503	2	2	300.99503	300.99503	1	2	2	161.4994	155.62384	1	0.213	0.341	4.279	4.185	111.0
4180.487	300.99503	2	2	300.99503	300.99503	1	2	2	161.4994	155.62384	1	0.213	0.341	4.189	4.185	111.0
4180.487	300.99503	2	2	300.99503	300.99503	1	2	2	161.4994	155.62384	1	0.213	0.341	4.199	4.185	111.0
4180.487	300.99503	2	2	300.99503	300.99503	1	2	2	161.4994	155.62384	1	0.213	0.341	4.126	4.185	111.0
4180.487	300.99503	2	2	300.99503	300.99503	1	2	2	161.4994	155.62384	1	0.213	0.34	3.95	4.185	111.0
0.0	0.0	2	2	300.99503	300.99503	1	2	2	161.4994	155.62384	0	0.213	0.341	4.224	4.185	111.0
0.0	0.0	2	2	300.99503	300.99503	1	2	2	161.4994	155.62384	0	0.213	0.341	4.281	4.185	111.0
0.0	0.0	2	2	300.99503	300.99503	1	2	2	161.4994	155.62384	0	0.213	0.341	4.213	4.185	111.0
0.0	0.0	2	2	300.99503	300.99503	1	2	2	161.4994	155.62384	0	0.213	0.341	4.183	4.185	111.0
0.0	0.0	2	2	300.99503	300.99503	1	2	2	161.4994	155.62384	0	0.213	0.339	3.956	3.889	111.0
0.0	0.0	2	2	300.99503	300.99503	1	2	2	161.4994	155.62384	0	0.213	0.338	3.917	3.889	111.0
0.0	0.0	2	2	300.99503	300.99503	1	2	2	161.4994	155.62384	0	0.213	0.332	3.305	3.358	111.0
0.0	0.0	2	2	300.99503	300.99503	1	2	2	161.4994	155.62384	0	0.213	0.324	3.107	3.12	111.0
0.0	0.0	2	2	300.99503	300.99503	1	2	2	161.4994	155.62384	0	0.213	0.317	3.134	3.12	111.0
0.0	0.0	2	2	300.99503	300.99503	1	2	2	161.4994	155.62384	0	0.213	0.309	2.73	2.695	111.0
0.0	0.0	2	2	300.99503	300.99503	1	2	2	161.4994	155.62384	0	0.213	0.299	2.483	2.505	111.0
0.0	0.0	2	2	300.99503	300.99503	1	2	2	161.4994	155.62384	0	0.213	0.291	2.53	2.505	111.0
0.0	0.0	2	2	300.99503	300.99503	1	2	2	161.4994	155.62384	0	0.212	0.279	2.153	2.162	111.0
0.0	0.0	2	2	300.99503	300.99503	1	2	2	161.4994	155.62384	0	0.212	0.269	2.147	2.162	111.0
0.0	0.0	2	2	300.99503	300.99503	1	2	2	161.4994	155.62384	0	0.212	0.259	1.995	2.009	111.0
0.0	0.0	2	2	300.99503	300.99503	1	2	2	161.4994	155.62384	0	0.212	0.249	1.747	1.736	111.0
0.0	0.0	2	2	300.99503	300.99503	1	2	2	161.4994	155.62384	0	0.212	0.239	1.712	1.736	111.0
0.0	0.0	2	2	300.99503	300.99503	1	2	2	161.4994	155.62384	0	0.212	0.229	1.586	1.612	111.0
0.0	0.0	2	2	300.99503	300.99503	1	2	2	161.4994	155.62384	0	0.211	0.219	1.649	1.612	111.0
0.0	0.0	2	2	300.99503	300.99503	1	2	2	161.4994	155.62384	0	0.211	0.209	1.35	1.392	111.0
0.0	0.0	2	2	300.99503	300.99503	1	2	2	161.4994	155.62384	0	0.211	0.198	1.258	1.203	111.0
0.0	0.0	2	2	300.99503	300.99503	1	2	2	161.4994	155.62384	0	0.211	0.189	1.244	1.203	111.0
0.0	0.0	2	2	300.99503	300.99503	1	2	2	161.4994	155.62384	0	0.21	0.179	1.119	1.117	111.0
0.0	0.0	2	2	300.99503	300.99503	1	2	2	161.4994	155.62384	0	0.21	0.171	0.995	0.964	111.0
0.0	0.0	2	2	300.99503	300.99503	1	2	2	161.4994	155.62384	0	0.21	0.161	0.975	0.964	111.0
0.0	0.0	2	2	300.99503	300.99503	1	2	2	161.4994	155.62384	0	0.209	0.152	0.904	0.896	111.0
0.0	0.0	2	2	300.99503	300.99503	1	2	2	161.4994	155.62384	0	0.209	0.144	0.816	0.774	111.0
0.0	0.0	2	2	300.99503	300.99503	1	2	2	161.4994	155.62384	0	0.209	0.137	0.772	0.774	111.0
0.0	0.0	2	2	300.99503	300.99503	1	2	2	161.4994	155.62384	0	0.208	0.131	0.735	0.719	111.0
0.0	0.0	2	2	300.99503	300.99503	1	2	2	161.4994	155.62384	0	0.208	0.124	0.707	0.719	111.0
0.0	0.0	2	2	300.99503	300.99503	1	2	2	161.4994	155.62384	0	0.208	0.117	0.614	0.621	111.0
0.0	0.0	2	2	300.99503	300.99503	1	2	2	161.4994	155.62384	0	0.208	0.111	0.614	0.577	111.0
0.0	0.0	2	2	300.99503	300.99503	1	2	2	161.4994	155.62384	0	0.207	0.105	0.563	0.577	111.0
0.0	0.0	2	2	300.99503	300.99503	1	2	2	161.4994	155.62384	0	0.207	0.098	0.496	0.498	111.0
0.0	0.0	2	2	300.99503	300.99503	1	2	2	161.4994	155.62384	0	0.207	0.092	0.484	0.43	111.0
0.0	0.0	2	2	300.99503	300.99503	1	2	2	161.4994	155.62384	0	0.206	0.087	0.541	0.43	111.0
0.0	0.0	2	2	300.99503	300.99503	1	2	2	161.4994	155.62384	0	0.206	0.081	0.402	0.399	111.0
0.0	0.0	2	2	300.99503	300.99503	1	2	2	161.4994	155.62384	0	0.205	0.076	0.386	0.399	111.0
0.0	0.0	2	2	300.99503	300.99503	1	2	2	161.4994	155.62384	0	0.205	0.072	0.425	0.345	111.0
0.0	0.0	2	2	300.99503	300.99503	1	2	2	161.4994	155.62384	0	0.205	0.068	0.371	0.32	111.0
0.0	0.0	2	2	300.99503	300.99503	1	2	2	161.4994	155.62384	0	0.204	0.063	0.226	0.32	111.0
0.0	0.0	2	2	300.99503	300.99503	1	2	2	161.4994	155.62384	0	0.204	0.059	0.316	0.276	111.0
0.0	0.0	2	2	300.99503	300.99503	1	2	2	161.4994	155.62384	0	0.203	0.057	0.254	0.257	111.0
0.0	0.0	2	2	300.99503	300.99503	1	2	2	161.4994	155.62384	0	0.203	0.055	0.258	0.257	111.0
0.0	0.0	2	2	300.99503	300.99503	1	2	2	161.4994	155.62384	0	0.203	0.051	0.236	0.221	111.0
0.0	0.0	2	2	300.99503	300.99503	1	2	2	161.4994	155.62384	0	0.203	0.047	0.212	0.221	111.0
0.0	0.0	2	2	300.99503	300.99503	1	2	2	161.4994	155.62384	0	0.202	0.043	0.242	0.191	111.0
0.0	0.0	2	2	300.99503	300.99503	1	2	2	161.4994	155.62384	0	0.202	0.039	0.185	0.177	111.0
0.0	0.0	2	2	300.99503	300.99503	1	2	2	161.4994	155.62384	0	0.202	0.037	0.173	0.177	111.0
0.0	0.0	2	2	300.99503	300.99503	1	2	2	161.4994	155.62384	0	0.202	0.035	0.182	0.153	111.0
0.0	0.0	2	2	300.99503	300.99503	1	2	2	161.4994	155.62384	0	0.202	0.033	0.166	0.153	111.0
0.0	0.0	2	2	300.99503	300.99503	1	2	2	161.4994	155.62384	0	0.202	0.031	0.244	0.142	111.0
0.0	0.0	2	2	300.99503	300.99503	1	2	2	161.4994	155.62384	0	0.201	0.029	0.146	0.122	111.0
0.0	0.0	2	2	300.99503	300.99503	1	2	2	161.4994	155.62384	0	0.201	0.027	0.135	0.122	111.0
0.0	0.0	2	2	300.99503	300.99503	1	2	2	161.4994	155.62384	0	0.201	0.025	0.109	0.114	111.0
0.0	0.0	2	2	300.99503	300.99503	1	2	2	161.4994	155.62384	0	0.201	0.023	0.128	0.098	111.0
0.0	0.0	2	2	300.99503	300.99503	1	2	2	161.4994	155.62384	0	0.201	0.021	0.085	0.098	111.0
0.0	0.0	2	2	300.99503	300.99503	1	2	2	161.4994	155.62384	0	0.201	0.02	0.118	0.091	111.0
0.0	0.0	2	2	300.99503	300.99503	1	2	2	161.4994	155.62384	0	0.201	0.02	0.116	0.078	111.0
0.0	0.0	2	2	300.99503	300.99503	1	2	2	161.4994	155.62384	0	0.202	0.02	0.051	0.078	111.0
0.0	0.0	2	2	300.99503	300.99503	1	2	2	161.4994	155.62384	0	0.202	0.02	0.082	0.067	111.0
0.0	0.0	2	2	300.99503	300.99503	1	2	2	161.4994	155.62384	0	0.202	0.02	0.089	0.067	111.0
0.0	0.0	2	2	300.99503	300.99503	1	2	2	161.4994	155.62384	0	0.202	0.019	-0.074	0.063	111.0
0.0	0.0	2	2	300.99503	300.99503	1	2	2	161.4994	155.62384	0	0.202	0.019	-0.009	0.054	111.0
0.0	0.0	2	2	300.99503	300.99503	1	2	2	161.4994	155.62384	0	0.202	0.019	0.084	0.054	111.0
0.0	0.0	2	2	300.99503	300.99503	1	2	2	161.4994	155.62384	0	0.202	0.019	0.047	0.05	111.0
0.0	0.0	2	2	300.99503	300.99503	1	2	2	161.4994	155.62384	0	0.202	0.019	0.077	0.05	111.0
0.0	0.0	2	2	300.99503	300.99503	1	2	2	161.4994	155.62384	0	0.202	0.019	0.059	0.043	111.0
0.0	0.0	2	2	300.99503	300.99503	1	2	2	161.4994	155.62384	0	0.202	0.019	0.052	0.04	111.0
0.0	0.0	2	2	300.99503	300.99503	1	2	2	161.4994	155.62384	0	0.202	0.019	0.043	0.04	111.0
0.0	0.0	2	2	300.99503	300.99503	1	2	2	161.4994	155.62384	0	0.202	0.018	-0.194	0.034	111.0
0.0	0.0	2	2	300.99503	300.99503	1	2	2	161.4994	155.62384	0	0.202	0.018	0.031	0.032	111.0
0.0	0.0	2	2	300.99503	300.99503	1	2	2	161.4994	155.62384	0	0.202	0.018	0.086	0.032	111.0
0.0	0.0	2	2	300.99503	300.99503	1	2	2	161.4994	155.62384	0	0.202	0.018	0.043	0.027	111.0
0.0	0.0	2	2	300.99503	300.99503	1	2	2	161.4994	155.62384	0	0.202	0.018	-0.002	0.027	111.0
0.0	0.0	2	2	300.99503	300.99503	1	2	2	161.4994	155.62384	0	0.202	0.018	0.089	0.025	111.0
0.0	0.0	2	2	300.99503	300.99503	1	2	2	161.4994	155.62384	0	0.202	0.018	0.011	0.021	111.0
0.0	0.0	2	2	300.99503	300.99503	1	2	2	161.4994	155.62384	0	0.202	0.018	-0.01	0.021	111.0
0.0	0.0	2	2	300.99503	300.99503	1	2	2	161.4994	155.62384	0	0.202	0.018	0.001	0.02	111.0
0.0	0.0	2	2	300.99503	300.99503	1	2	2	161.4994	155.62384	0	0.202	0.018	0.019	0.017	111.0
0.0	0.0	2	2	300.99503	300.99503	1	2	2	161.4994	155.62384	0	0.202	0.017	0.009	0.017	111.0
0.0	0.0	2	2	300.99503	300.99503	1	2	2	161.4994	155.62384	0	0.202	0.017	0.024	0.016	111.0
0.0	0.0	2	2	300.99503	300.99503	1	2	2	161.4994	155.62384	0	0.202	0.017	0.036	0.016	111.0
0.0	0.0	2	2	300.99503	300.99503	1	2	2	161.4994	155.62384	0	0.202	0.017	0.032	0.013	111.0
0.0	0.0	2	2	300.99503	300.99503	1	2	2	161.4994	155.62384	0	0.202	0.017	0.045	0.011	111.0
0.0	0.0	2	2	300.99503	300.99503	1	2	2	161.4994	155.62384	0	0.202	0.016	0.006	0.011	111.0
0.0	0.0	2	2	300.99503	300.99503	1	2	2	161.4994	155.62384	0	0.202	0.015	-0.114	0.01	111.0
0.0	0.0	2	2	300.99503	300.99503	1	2	2	161.4994	155.62384	0	0.202	0.014	0.02	0.009	111.0
0.0	0.0	2	2	300.99503	300.99503	1	2	2	161.4994	155.62384	0	0.202	0.013	-0.158	0.009	111.0
0.0	0.0	2	2	300.99503	300.99503	1	2	2	161.4994	155.62384	0	0.202	0.013	0.008	0.008	111.0
0.0	0.0	2	2	300.99503	300.99503	1	2	2	161.4994	155.62384	0	0.202	0.013	0.036	0.008	111.0
0.0	0.0	2	2	300.99503	300.99503	1	2	2	161.4994	155.62384	0	0.202	0.013	0.007	0.007	111.0
0.0	0.0	2	2	300.99503	300.99503	1	2	2	161.4994	155.62384	0	0.202	0.013	0.001	0.006	111.0
0.0	0.0	2	2	300.99503	300.99503	1	2	2	161.4994	155.62384	0	0.202	0.013	0.01	0.006	111.0
0.0	0.0	2	2	300.99503	300.99503	1	2	2	161.4994	155.62384	0	0.202	0.013	-0.011	0.005	111.0
0.0	0.0	2	2	300.99503	300.99503	1	2	2	161.4994	155.62384	0	0.202	0.013	0.047	0.004	111.0
0.0	0.0	2	2	300.99503	300.99503	1	2	2	161.4994	155.62384	0	0.202	0.012	0.001	0.004	111.0
0.0	0.0	2	2	300.99503	300.99503	1	2	2	161.4994	155.62384	0	0.202	0.011	-0.016	0.004	111.0
0.0	0.0	2	2	300.99503	300.99503	1	2	2	161.4994	155.62384	0	0.202	0.011	0.0	0.004	111.0
0.0	0.0	2	2	300.99503	300.99503	1	2	2	161.4994	155.62384	0	0.202	0.011	0.033	0.003	111.0
0.0	0.0	2	2	300.99503	300.99503	1	2	2	161.4994	155.62384	0	0.202	0.01	0.131	0.003	111.0
0.0	0.0	2	2	300.99503	300.99503	1	2	2	161.4994	155.62384	0	0.202	0.009	-0.097	0.003	111.0
0.0	0.0	2	2	300.99503	300.99503	1	2	2	161.4994	155.62384	0	0.202	0.008	-0.032	0.002	111.0
0.0	0.0	2	2	300.99503	300.99503	1	2	2	161.4994	155.62384	0	0.202	0.006	-0.014	0.002	111.0
0.0	0.0	2	2	300.99503	300.99503	1	2	2	161.4994	155.62384	0	0.202	0.006	0.004	0.002	111.0
0.0	0.0	2	2	300.99503	300.99503	1	2	2	161.4994	155.62384	0	0.202	0.006	0.036	0.001	111.0
0.0	0.0	2	2	300.99503	300.99503	1	2	2	161.4994	155.62384	0	0.202	0.005	0.047	0.001	111.0
0.0	0.0	2	2	300.99503	300.99503	1	2	2	161.4994	155.62384	0	0.202	0.004	-0.016	0.001	111.0
0.0	0.0	2	2	300.99503	300.99503	1	2	2	161.4994	155.62384	0	0.202	0.003	-0.003	0.001	111.0
0.0	0.0	2	2	300.99503	300.99503	1	2	2	161.4994	155.62384	0	0.202	0.003	0.026	0.001	111.0
0.0	0.0	2	2	300.99503	300.99503	1	2	2	161.4994	155.62384	0	0.202	0.003	0.023	0.001	111.0
0.0	0.0	2	2	300.99503	300.99503	1	2	2	161.4994	155.62384	0	0.202	0.001	-0.053	0.0	111.0
0.0	0.0	2	2	300.99503	300.99503	1	2	2	161.4994	155.62384	0	0.202	0.0	0.011	0.0	111.0
0.0	0.0	2	2	300.99503	300.99503	1	2	2	161.4994	155.62384	0	0.202	0.0	0.229	0.0	111.0
0.0	0.0	2	2	300.99503	300.99503	1	2	2	161.4994	155.62384	0	0.202	-0.001	-0.145	0.0	111.0
0.0	0.0	2	2	300.99503	300.99503	1	2	2	161.4994	155.62384	0	0.202	0.0	-0.003	0.0	111.0
0.0	0.0	2	2	300.99503	300.99503	1	2	2	161.4994	155.62384	0	0.202	-0.001	-0.018	0.0	111.0
0.0	0.0	2	2	300.99503	300.99503	1	2	2	161.4994	155.62384	0	0.202	0.0	0.016	0.0	111.0
0.0	0.0	2	2	300.99503	300.99503	1	2	2	161.4994	155.62384	0	0.202	0.0	0.008	0.0	111.0
0.0	0.0	2	2	300.99503	300.99503	1	2	2	161.4994	155.62384	0	0.202	0.0	0.055	0.0	111.0
0.0	0.0	2	2	300.99503	300.99503	1	2	2	161.4994	155.62384	0	0.202	0.0	0.003	0.0	111.0
0.0	0.0	2	2	300.99503	300.99503	1	2	2	161.4994	155.62384	0	0.202	0.0	0.011	0.0	111.0
0.0	0.0	2	2	300.99503	300.99503	1	2	2	161.4994	155.62384	0	0.202	0.0	-0.005	0.0	111.0
0.0	0.0	2	2	300.99503	300.99503	1	2	2	161.4994	155.62384	0	0.202	0.0	0.063	0.0	111.0
0.0	0.0	2	2	300.99503	300.99503	1	2	2	161.4994	155.62384	0	0.202	0.0	-0.005	0.0	111.0
0.0	0.0	2	2	300.99503	300.99503	1	2	2	161.4994	155.62384	0	0.202	-0.001	-0.031	0.0	111.0
0.0	0.0	2	2	300.99503	300.99503	1	2	2	161.4994	155.62384	0	0.202	-0.001	-0.038	0.0	111.0
0.0	0.0	2	2	300.99503	300.99503	1	2	2	161.4994	155.62384	0	0.202	0.0	-0.004	0.0	111.0
0.0	0.0	2	2	300.99503	300.99503	1	2	2	161.4994	155.62384	0	0.202	0.0	0.02	0.0	111.0
0.0	0.0	2	2	300.99503	300.99503	1	2	2	161.4994	155.62384	0	0.202	0.0	-0.006	0.0	111.0
0.0	0.0	2	2	300.99503	300.99503	1	2	2	161.4994	155.62384	0	0.202	-0.001	-0.015	0.0	111.0
0.0	0.0	2	2	300.99503	300.99503	1	2	2	161.4994	155.62384	0	0.202	0.0	0.033	0.0	111.0
0.0	0.0	2	2	300.99503	300.99503	1	2	2	161.4994	155.62384	0	0.202	0.0	0.008	0.0	111.0
0.0	0.0	2	2	300.99503	300.99503	1	2	2	161.4994	155.62384	0	0.202	-0.001	-0.021	0.0	111.0
0.0	0.0	2	2	300.99503	300.99503	1	2	2	161.4994	155.62384	0	0.202	-0.001	-0.021	0.0	111.0
0.0	0.0	2	2	300.99503	300.99503	1	2	2	161.4994	155.62384	0	0.202	0.0	0.009	0.0	111.0
0.0	0.0	2	2	300.99503	300.99503	1	2	2	161.4994	155.62384	0	0.202	-0.001	-0.021	0.0	111.0
0.0	0.0	2	2	300.99503	300.99503	1	2	2	161.4994	155.62384	0	0.202	-0.001	-0.026	0.0	111.0
0.0	0.0	2	2	300.99503	300.99503	1	2	2	161.4994	155.62384	0	0.203	0.0	-0.003	0.0	111.0
0.0	0.0	2	2	300.99503	300.99503	1	2	2	161.4994	155.62384	0	0.203	0.0	0.118	0.0	111.0
0.0	0.0	2	2	300.99503	300.99503	1	2	2	161.4994	155.62384	0	0.203	0.001	0.268	0.0	111.0
0.0	0.0	2	2	300.99503	300.99503	1	2	2	161.4994	155.62384	0	0.203	-0.001	-0.063	0.0	111.0
0.0	0.0	2	2	300.99503	300.99503	1	2	2	161.4994	155.62384	0	0.203	0.0	0.018	0.0	111.0
0.0	0.0	2	2	300.99503	300.99503	1	2	2	161.4994	155.62384	0	0.203	0.0	-0.003	0.0	111.0
0.0	0.0	2	2	300.99503	300.99503	1	2	2	161.4994	155.62384	0	0.203	-0.001	-0.022	0.0	111.0
0.0	0.0	2	2	300.99503	300.99503	1	2	2	161.4994	155.62384	0	0.203	0.0	0.011	0.0	111.0
0.0	0.0	2	2	300.99503	300.99503	1	2	2	161.4994	155.62384	0	0.203	0.0	-0.005	0.0	111.0
0.0	0.0	2	2	300.99503	300.99503	1	2	2	161.4994	155.62384	0	0.203	0.0	0.029	0.0	111.0
0.0	0.0	2	2	300.99503	300.99503	1	2	2	161.4994	155.62384	0	0.203	0.0	0.001	0.0	111.0
0.0	0.0	2	2	300.99503	300.99503	1	2	2	161.4994	155.62384	0	0.203	0.0	0.001	0.0	111.0
0.0	0.0	2	2	300.99503	300.99503	1	2	2	161.4994	155.62384	0	0.203	0.0	0.003	0.0	111.0
0.0	0.0	2	2	300.99503	300.99503	1	2	2	161.4994	155.62384	0	0.203	0.0	-0.011	0.0	111.0
0.0	0.0	2	2	300.99503	300.99503	1	2	2	161.4994	155.62384	0	0.203	0.0	-0.006	0.0	111.0
0.0	0.0	2	2	300.99503	300.99503	1	2	2	161.4994	155.62384	0	0.203	-0.001	-0.03	0.0	111.0
0.0	0.0	2	2	300.99503	300.99503	1	2	2	161.4994	155.62384	0	0.203	-0.001	-0.053	0.0	111.0
0.0	0.0	2	2	300.99503	300.99503	1	2	2	161.4994	155.62384	0	0.203	0.0	0.02	0.0	111.0
0.0	0.0	2	2	300.99503	300.99503	1	2	2	161.4994	155.62384	0	0.203	0.0	0.005	0.0	111.0
0.0	0.0	2	2	300.99503	300.99503	1	2	2	161.4994	155.62384	0	0.203	0.0	0.017	0.0	111.0
0.0	0.0	2	2	300.99503	300.99503	1	2	2	161.4994	155.62384	0	0.203	0.0	0.072	0.0	111.0
0.0	0.0	2	2	300.99503	300.99503	1	2	2	161.4994	155.62384	0	0.203	0.0	0.009	0.0	111.0
0.0	0.0	2	2	300.99503	300.99503	1	2	2	161.4994	155.62384	0	0.203	-0.001	-0.096	0.0	111.0
0.0	0.0	2	2	300.99503	300.99503	1	2	2	161.4994	155.62384	0	0.203	-0.001	-0.028	0.0	111.0
0.0	0.0	2	2	300.99503	300.99503	1	2	2	161.4994	155.62384	0	0.203	0.0	0.031	0.0	111.0
0.0	0.0	2	2	300.99503	300.99503	1	2	2	161.4994	155.62384	0	0.203	0.0	-0.002	0.0	111.0
0.0	0.0	2	2	300.99503	300.99503	1	2	2	161.4994	155.62384	0	0.203	0.0	0.061	0.0	111.0
0.0	0.0	2	2	300.99503	300.99503	1	2	2	161.4994	155.62384	0	0.203	-0.001	-0.027	0.0	111.0
0.0	0.0	2	2	300.99503	300.99503	1	2	2	161.4994	155.62384	0	0.203	0.0	0.017	0.0	111.0
0.0	0.0	2	2	300.99503	300.99503	1	2	2	161.4994	155.62384	0	0.203	0.0	0.023	0.0	111.0
0.0	0.0	2	2	300.99503	300.99503	1	2	2	161.4994	155.62384	0	0.203	0.0	0.005	0.0	111.0
0.0	0.0	2	2	300.99503	300.99503	1	2	2	161.4994	155.62384	0	0.203	0.0	-0.011	0.0	111.0
0.0	0.0	2	2	300.99503	300.99503	1	2	2	161.4994	155.62384	0	0.203	-0.001	-0.04	0.0	111.0
0.0	0.0	2	2	300.99503	300.99503	1	2	2	161.4994	155.62384	0	0.203	0.0	0.054	0.0	111.0
0.0	0.0	2	2	300.99503	300.99503	1	2	2	161.4994	155.62384	0	0.203	0.0	-0.011	0.0	111.0
0.0	0.0	2	2	300.99503	300.99503	1	2	2	161.4994	155.62384	0	0.203	-0.001	-0.064	0.0	111.0
0.0	0.0	2	2	300.99503	300.99503	1	2	2	161.4994	155.62384	0	0.203	0.0	0.013	0.0	111.0
0.0	0.0	2	2	300.99503	300.99503	1	2	2	161.4994	155.62384	0	0.203	0.0	0.015	0.0	111.0
0.0	0.0	2	2	300.99503	300.99503	1	2	2	161.4994	155.62384	0	0.203	0.0	0.048	0.0	111.0
0.0	0.0	2	2	300.99503	300.99503	1	2	2	161.4994	155.62384	0	0.203	0.0	-0.001	0.0	111.0
0.0	0.0	2	2	300.99503	300.99503	1	2	2	161.4994	155.62384	0	0.203	0.0	0.0	0.0	111.0
0.0	0.0	2	2	300.99503	300.99503	1	2	2	161.4994	155.62384	0	0.203	0.0	-0.01	0.0	111.0
0.0	0.0	2	2	300.99503	300.99503	1	2	2	161.4994	155.62384	0	0.203	0.0	0.023	0.0	111.0
0.0	0.0	2	2	300.99503	300.99503	1	2	2	161.4994	155.62384	0	0.203	0.0	0.045	0.0	111.0
0.0	0.0	2	2	300.99503	300.99503	1	2	2	161.4994	155.62384	0	0.203	0.0	0.007	0.0	111.0
0.0	0.0	2	2	300.99503	300.99503	1	2	2	161.4994	155.62384	0	0.203	0.0	0.012	0.0	111.0
0.0	0.0	2	2	300.99503	300.99503	1	2	2	161.4994	155.62384	0	0.203	-0.001	-0.015	0.0	111.0
0.0	0.0	2	2	300.99503	300.99503	1	2	2	161.4994	155.62384	0	0.203	0.0	0.005	0.0	111.0
0.0	0.0	2	2	300.99503	300.99503	1	2	2	161.4994	155.62384	0	0.203	-0.001	-0.058	0.0	111.0
0.0	0.0	2	2	300.99503	300.99503	1	2	2	161.4994	155.62384	0	0.203	0.0	0.008	0.0	111.0
0.0	0.0	2	2	300.99503	300.99503	1	2	2	161.4994	155.62384	0	0.203	-0.001	-0.049	0.0	111.0
0.0	0.0	2	2	300.99503	300.99503	1	2	2	161.4994	155.62384	0	0.203	0.0	0.026	0.0	111.0
0.0	0.0	2	2	300.99503	300.99503	1	2	2	161.4994	155.62384	0	0.203	0.0	0.008	0.0	111.0
0.0	0.0	2	2	300.99503	300.99503	1	2	2	161.4994	155.62384	0	0.203	0.0	0.032	0.0	111.0
0.0	0.0	2	2	300.99503	300.99503	1	2	2	161.4994	155.62384	0	0.203	0.0	0.029	0.0	111.0
0.0	0.0	2	2	300.99503	300.99503	1	2	2	161.4994	155.62384	0	0.203	0.0	0.071	0.0	111.0
0.0	0.0	2	2	300.99503	300.99503	1	2	2	161.4994	155.62384	0	0.203	-0.001	-0.031	0.0	111.0
0.0	0.0	2	2	300.99503	300.99503	1	2	2	161.4994	155.62384	0	0.203	-0.001	-0.013	0.0	111.0
0.0	0.0	2	2	300.99503	300.99503	1	2	2	161.4994	155.62384	0	0.203	-0.001	-0.119	0.0	111.0
0.0	0.0	2	2	300.99503	300.99503	1	2	2	161.4994	155.62384	0	0.203	0.0	0.005	0.0	111.0
0.0	0.0	2	2	300.99503	300.99503	1	2	2	161.4994	155.62384	0	0.203	0.0	0.052	0.0	111.0
0.0	0.0	2	2	300.99503	300.99503	1	2	2	161.4994	155.62384	0	0.203	-0.002	-0.276	0.0	111.0
0.0	0.0	2	2	300.99503	300.99503	1	2	2	161.4994	155.62384	0	0.203	-0.001	0.0	0.0	111.0
0.0	0.0	2	2	300.99503	300.99503	1	2	2	161.4994	155.62384	0	0.203	-0.001	-0.013	0.0	111.0
0.0	0.0	2	2	300.99503	300.99503	1	2	2	161.4994	155.62384	0	0.203	-0.001	-0.026	0.0	111.0
0.0	0.0	2	2	300.99503	300.99503	1	2	2	161.4994	155.62384	0	0.203	-0.001	-0.02	0.0	111.0
0.0	0.0	2	2	300.99503	300.99503	1	2	2	161.4994	155.62384	0	0.203	-0.001	-0.025	0.0	111.0
0.0	0.0	2	2	300.99503	300.99503	1	2	2	161.4994	155.62384	0	0.203	-0.001	-0.133	0.0	111.0
0.0	0.0	2	2	300.99503	300.99503	1	2	2	161.4994	155.62384	0	0.203	-0.001	-0.041	0.0	111.0
0.0	0.0	2	2	300.99503	300.99503	1	2	2	161.4994	155.62384	0	0.203	-0.001	-0.013	0.0	111.0
0.0	0.0	2	2	300.99503	300.99503	1	2	2	161.4994	155.62384	0	0.203	0.0	0.037	0.0	111.0
0.0	0.0	2	2	300.99503	300.99503	1	2	2	161.4994	155.62384	0	0.203	-0.001	-0.026	0.0	111.0
0.0	0.0	2	2	300.99503	300.99503	1	2	2	161.4994	155.62384	0	0.203	0.0	-0.003	0.0	111.0
0.0	0.0	2	2	300.99503	300.99503	1	2	2	161.4994	155.62384	0	0.203	-0.001	-0.034	0.0	111.0
0.0	0.0	2	2	300.99503	300.99503	1	2	2	161.4994	155.62384	0	0.203	-0.001	-0.016	0.0	111.0
0.0	0.0	2	2	300.99503	300.99503	1	2	2	161.4994	155.62384	0	0.203	-0.001	-0.041	0.0	111.0
0.0	0.0	2	2	300.99503	300.99503	1	2	2	161.4994	155.62384	0	0.203	-0.001	-0.019	0.0	111.0
0.0	0.0	2	2	300.99503	300.99503	1	2	2	161.4994	155.62384	0	0.203	0.0	0.069	0.0	111.0
0.0	0.0	2	2	300.99503	300.99503	1	2	2	161.4994	155.62384	0	0.203	-0.001	-0.063	0.0	111.0
0.0	0.0	2	2	300.99503	300.99503	1	2	2	161.4994	155.62384	0	0.203	-0.001	-0.047	0.0	111.0
0.0	0.0	2	2	300.99503	300.99503	1	2	2	161.4994	155.62384	0	0.203	0.0	-0.008	0.0	111.0
0.0	0.0	2	2	300.99503	300.99503	1	2	2	161.4994	155.62384	0	0.203	-0.001	-0.017	0.0	111.0
0.0	0.0	2	2	300.99503	300.99503	1	2	2	161.4994	155.62384	0	0.203	0.0	0.032	0.0	111.0
0.0	0.0	2	2	300.99503	300.99503	1	2	2	161.4994	155.62384	0	0.203	0.0	0.002	0.0	111.0
0.0	0.0	2	2	300.99503	300.99503	1	2	2	161.4994	155.62384	0	0.203	0.0	-0.005	0.0	111.0
0.0	0.0	2	2	300.99503	300.99503	1	2	2	161.4994	155.62384	0	0.203	0.0	0.06	0.0	111.0
0.0	0.0	2	2	300.99503	300.99503	1	2	2	161.4994	155.62384	0	0.203	-0.001	-0.034	0.0	111.0
0.0	0.0	2	2	300.99503	300.99503	1	2	2	161.4994	155.62384	0	0.203	0.0	0.028	0.0	111.0
0.0	0.0	2	2	300.99503	300.99503	1	2	2	161.4994	155.62384	0	0.203	-0.001	-0.02	0.0	111.0
0.0	0.0	2	2	300.99503	300.99503	1	2	2	161.4994	155.62384	0	0.203	0.0	0.002	0.0	111.0
0.0	0.0	2	2	300.99503	300.99503	1	2	2	161.4994	155.62384	0	0.203	0.0	-0.011	0.0	111.0
0.0	0.0	2	2	300.99503	300.99503	1	2	2	161.4994	155.62384	0	0.203	-0.001	-0.019	0.0	111.0
0.0	0.0	2	2	300.99503	300.99503	1	2	2	161.4994	155.62384	0	0.203	0.0	0.012	0.0	111.0
0.0	0.0	2	2	300.99503	300.99503	1	2	2	161.4994	155.62384	0	0.203	0.0	0.024	0.0	111.0
0.0	0.0	2	2	300.99503	300.99503	1	2	2	161.4994	155.62384	0	0.203	0.0	0.196	0.0	111.0
0.0	0.0	2	2	300.99503	300.99503	1	2	2	161.4994	155.62384	0	0.203	0.0	0.03	0.0	111.0
2805.4175	201.99005	3	2	300.99503	201.99005	0	2	2	161.4994	155.62384	1	0.203	-0.001	-0.012	0.0	111.0
2805.4175	201.99005	3	2	300.99503	201.99005	0	2	2	161.4994	155.62384	1	0.203	0.0	-0.003	0.0	111.0
2805.4175	201.99005	3	2	300.99503	201.99005	0	2	2	161.4994	155.62384	1	0.203	0.0	0.034	0.197	111.0
2805.4175	201.99005	3	2	300.99503	201.99005	0	2	2	161.4994	155.62384	1	0.203	0.0	0.203	0.197	111.0
2805.4175	201.99005	3	2	300.99503	201.99005	0	2	2	161.4994	155.62384	1	0.203	0.002	0.334	0.382	111.0
2805.4175	201.99005	3	2	300.99503	201.99005	0	2	2	161.4994	155.62384	1	0.203	0.004	0.423	0.382	111.0
2805.4175	201.99005	3	2	300.99503	201.99005	0	2	2	161.4994	155.62384	1	0.203	0.008	0.658	0.713	111.0
2805.4175	201.99005	3	2	300.99503	201.99005	0	2	2	161.4994	155.62384	1	0.203	0.012	0.66	0.713	111.0
2805.4175	201.99005	3	2	300.99503	201.99005	0	2	2	161.4994	155.62384	1	0.203	0.018	0.848	0.861	111.0
2805.4175	201.99005	3	2	300.99503	201.99005	0	2	2	161.4994	155.62384	1	0.203	0.025	1.154	1.126	111.0
2805.4175	201.99005	3	2	300.99503	201.99005	0	2	2	161.4994	155.62384	1	0.203	0.031	1.139	1.245	111.0
2805.4175	201.99005	3	2	300.99503	201.99005	0	2	2	161.4994	155.62384	1	0.203	0.039	1.256	1.245	111.0
2805.4175	201.99005	3	2	300.99503	201.99005	0	2	2	161.4994	155.62384	1	0.203	0.048	1.487	1.459	111.0
2805.4175	201.99005	3	2	300.99503	201.99005	0	2	2	161.4994	155.62384	1	0.203	0.055	1.473	1.459	111.0
2805.4175	201.99005	3	2	300.99503	201.99005	0	2	2	161.4994	155.62384	1	0.203	0.063	1.537	1.554	111.0
2805.4175	201.99005	3	2	300.99503	201.99005	0	2	2	161.4994	155.62384	1	0.203	0.07	1.653	1.725	111.0
2805.4175	201.99005	3	2	300.99503	201.99005	0	2	2	161.4994	155.62384	1	0.203	0.077	1.682	1.725	111.0
2805.4175	201.99005	3	2	300.99503	201.99005	0	2	2	161.4994	155.62384	1	0.203	0.084	1.861	1.873	111.0
2805.4175	201.99005	3	2	300.99503	201.99005	0	2	2	161.4994	155.62384	1	0.203	0.091	1.996	1.938	111.0
2805.4175	201.99005	3	2	300.99503	201.99005	0	2	2	161.4994	155.62384	1	0.203	0.097	1.817	1.938	111.0
2805.4175	201.99005	3	2	300.99503	201.99005	0	2	2	161.4994	155.62384	1	0.204	0.103	1.881	2.057	111.0
2805.4175	201.99005	3	2	300.99503	201.99005	0	2	2	161.4994	155.62384	1	0.204	0.109	2.143	2.159	111.0
2805.4175	201.99005	3	2	300.99503	201.99005	0	2	2	161.4994	155.62384	1	0.204	0.115	2.157	2.159	111.0
2805.4175	201.99005	3	2	300.99503	201.99005	0	2	2	161.4994	155.62384	1	0.204	0.122	2.164	2.205	111.0
2805.4175	201.99005	3	2	300.99503	201.99005	0	2	2	161.4994	155.62384	1	0.204	0.127	2.154	2.205	111.0
2805.4175	201.99005	3	2	300.99503	201.99005	0	2	2	161.4994	155.62384	1	0.204	0.133	2.197	2.288	111.0
2805.4175	201.99005	3	2	300.99503	201.99005	0	2	2	161.4994	155.62384	1	0.204	0.139	2.302	2.324	111.0
2805.4175	201.99005	3	2	300.99503	201.99005	0	2	2	161.4994	155.62384	1	0.204	0.144	2.37	2.324	111.0
2805.4175	201.99005	3	2	300.99503	201.99005	0	2	2	161.4994	155.62384	1	0.204	0.149	2.423	2.39	111.0
2805.4175	201.99005	3	2	300.99503	201.99005	0	2	2	161.4994	155.62384	1	0.204	0.155	2.436	2.39	111.0
2805.4175	201.99005	3	2	300.99503	201.99005	0	2	2	161.4994	155.62384	1	0.204	0.159	2.398	2.42	111.0
2805.4175	201.99005	3	2	300.99503	201.99005	0	2	2	161.4994	155.62384	1	0.204	0.164	2.507	2.472	111.0
2805.4175	201.99005	3	2	300.99503	201.99005	0	2	2	161.4994	155.62384	1	0.204	0.168	2.489	2.472	111.0
2805.4175	201.99005	3	2	300.99503	201.99005	0	2	2	161.4994	155.62384	1	0.204	0.172	2.462	2.496	111.0
2805.4175	201.99005	3	2	300.99503	201.99005	0	2	2	161.4994	155.62384	1	0.204	0.176	2.553	2.539	111.0
2805.4175	201.99005	3	2	300.99503	201.99005	0	2	2	161.4994	155.62384	1	0.204	0.18	2.554	2.539	111.0
2805.4175	201.99005	3	2	300.99503	201.99005	0	2	2	161.4994	155.62384	1	0.204	0.184	2.728	2.558	111.0
2805.4175	201.99005	3	2	300.99503	201.99005	0	2	2	161.4994	155.62384	1	0.204	0.186	2.601	2.558	111.0
2805.4175	201.99005	3	2	300.99503	201.99005	0	2	2	161.4994	155.62384	1	0.204	0.188	2.591	2.575	111.0
2805.4175	201.99005	3	2	300.99503	201.99005	0	2	2	161.4994	155.62384	1	0.204	0.19	2.565	2.607	111.0
2805.4175	201.99005	3	2	300.99503	201.99005	0	2	2	161.4994	155.62384	1	0.204	0.191	2.655	2.607	111.0
2805.4175	201.99005	3	2	300.99503	201.99005	0	2	2	161.4994	155.62384	1	0.204	0.193	2.621	2.634	111.0
2805.4175	201.99005	3	2	300.99503	201.99005	0	2	2	161.4994	155.62384	1	0.204	0.195	2.633	2.647	111.0
2805.4175	201.99005	3	2	300.99503	201.99005	0	2	2	161.4994	155.62384	1	0.204	0.198	2.648	2.647	111.0
2805.4175	201.99005	3	2	300.99503	201.99005	0	2	2	161.4994	155.62384	1	0.205	0.202	2.674	2.668	111.0
2805.4175	201.99005	3	2	300.99503	201.99005	0	2	2	161.4994	155.62384	1	0.205	0.202	2.622	2.668	111.0
2805.4175	201.99005	3	2	300.99503	201.99005	0	2	2	161.4994	155.62384	1	0.205	0.202	2.64	2.678	111.0
2805.4175	201.99005	3	2	300.99503	201.99005	0	2	2	161.4994	155.62384	1	0.205	0.204	2.806	2.696	111.0
2805.4175	201.99005	3	2	300.99503	201.99005	0	2	2	161.4994	155.62384	1	0.205	0.206	2.741	2.696	111.0
2805.4175	201.99005	3	2	300.99503	201.99005	0	2	2	161.4994	155.62384	1	0.205	0.208	2.691	2.704	111.0
2805.4175	201.99005	3	2	300.99503	201.99005	0	2	2	161.4994	155.62384	1	0.205	0.21	2.722	2.718	111.0
2805.4175	201.99005	3	2	300.99503	201.99005	0	2	2	161.4994	155.62384	1	0.205	0.211	2.509	2.718	111.0
2805.4175	201.99005	3	2	300.99503	201.99005	0	2	2	161.4994	155.62384	1	0.205	0.213	2.77	2.724	111.0
2805.4175	201.99005	3	2	300.99503	201.99005	0	2	2	161.4994	155.62384	1	0.205	0.215	2.762	2.724	111.0
2805.4175	201.99005	3	2	300.99503	201.99005	0	2	2	161.4994	155.62384	1	0.205	0.217	2.717	2.736	111.0
2805.4175	201.99005	3	2	300.99503	201.99005	0	2	2	161.4994	155.62384	1	0.205	0.219	2.741	2.742	111.0
2805.4175	201.99005	3	2	300.99503	201.99005	0	2	2	161.4994	155.62384	1	0.205	0.221	2.684	2.742	111.0
2805.4175	201.99005	3	2	300.99503	201.99005	0	2	2	161.4994	155.62384	1	0.205	0.221	2.73	2.75	111.0
2805.4175	201.99005	3	2	300.99503	201.99005	0	2	2	161.4994	155.62384	1	0.205	0.221	2.849	2.754	111.0
2805.4175	201.99005	3	2	300.99503	201.99005	0	2	2	161.4994	155.62384	1	0.205	0.221	2.746	2.754	111.0
2805.4175	201.99005	3	2	300.99503	201.99005	0	2	2	161.4994	155.62384	1	0.206	0.221	2.755	2.762	111.0
2805.4175	201.99005	3	2	300.99503	201.99005	0	2	2	161.4994	155.62384	1	0.206	0.221	2.803	2.762	111.0
2805.4175	201.99005	3	2	300.99503	201.99005	0	2	2	161.4994	155.62384	1	0.206	0.221	2.783	2.764	111.0
2805.4175	201.99005	3	2	300.99503	201.99005	0	2	2	161.4994	155.62384	1	0.206	0.222	2.92	2.77	111.0
2805.4175	201.99005	3	2	300.99503	201.99005	0	2	2	161.4994	155.62384	1	0.206	0.223	2.908	2.77	111.0
2805.4175	201.99005	3	2	300.99503	201.99005	0	2	2	161.4994	155.62384	1	0.206	0.223	2.756	2.775	111.0
2805.4175	201.99005	3	2	300.99503	201.99005	0	2	2	161.4994	155.62384	1	0.206	0.223	2.772	2.778	111.0
2805.4175	201.99005	3	2	300.99503	201.99005	0	2	2	161.4994	155.62384	1	0.206	0.224	2.951	2.778	111.0
2805.4175	201.99005	3	2	300.99503	201.99005	0	2	2	161.4994	155.62384	1	0.206	0.223	2.816	2.783	111.0
2805.4175	201.99005	3	2	300.99503	201.99005	0	2	2	161.4994	155.62384	1	0.207	0.223	2.798	2.783	111.0
2805.4175	201.99005	3	2	300.99503	201.99005	0	2	2	161.4994	155.62384	1	0.207	0.223	2.811	2.784	111.0
2805.4175	201.99005	3	2	300.99503	201.99005	0	2	2	161.4994	155.62384	1	0.207	0.223	2.821	2.787	111.0
2805.4175	201.99005	3	2	300.99503	201.99005	0	2	2	161.4994	155.62384	1	0.207	0.223	2.766	2.787	111.0
2805.4175	201.99005	3	2	300.99503	201.99005	0	2	2	161.4994	155.62384	1	0.207	0.223	2.778	2.788	111.0
2805.4175	201.99005	3	2	300.99503	201.99005	0	2	2	161.4994	155.62384	1	0.207	0.223	2.815	2.791	111.0
2805.4175	201.99005	3	2	300.99503	201.99005	0	2	2	161.4994	155.62384	1	0.207	0.223	2.742	2.791	111.0
2805.4175	201.99005	3	2	300.99503	201.99005	0	2	2	161.4994	155.62384	1	0.207	0.223	2.801	2.792	111.0
2805.4175	201.99005	3	2	300.99503	201.99005	0	2	2	161.4994	155.62384	1	0.208	0.223	2.794	2.792	111.0
2805.4175	201.99005	3	2	300.99503	201.99005	0	2	2	161.4994	155.62384	1	0.208	0.223	2.787	2.794	111.0
2805.4175	201.99005	3	2	300.99503	201.99005	0	2	2	161.4994	155.62384	1	0.208	0.223	2.769	2.795	111.0
2805.4175	201.99005	3	2	300.99503	201.99005	0	2	2	161.4994	155.62384	1	0.208	0.223	2.821	2.795	111.0
2805.4175	201.99005	3	2	300.99503	201.99005	0	2	2	161.4994	155.62384	1	0.208	0.223	2.834	2.797	111.0
2805.4175	201.99005	3	2	300.99503	201.99005	0	2	2	161.4994	155.62384	1	0.208	0.224	2.911	2.798	111.0
2805.4175	201.99005	3	2	300.99503	201.99005	0	2	2	161.4994	155.62384	1	0.208	0.224	2.785	2.798	111.0
2805.4175	201.99005	3	2	300.99503	201.99005	0	2	2	161.4994	155.62384	1	0.208	0.225	2.927	2.8	111.0
2805.4175	201.99005	3	2	300.99503	201.99005	0	2	2	161.4994	155.62384	1	0.208	0.225	2.82	2.8	111.0
2805.4175	201.99005	3	2	300.99503	201.99005	0	2	2	161.4994	155.62384	1	0.208	0.225	2.846	2.801	111.0
2805.4175	201.99005	3	2	300.99503	201.99005	0	2	2	161.4994	155.62384	1	0.208	0.225	2.768	2.802	111.0
2805.4175	201.99005	3	2	300.99503	201.99005	0	2	2	161.4994	155.62384	1	0.208	0.225	2.828	2.802	111.0
2805.4175	201.99005	3	2	300.99503	201.99005	0	2	2	161.4994	155.62384	1	0.208	0.226	2.775	2.802	111.0
2805.4175	201.99005	3	2	300.99503	201.99005	0	2	2	161.4994	155.62384	1	0.209	0.226	2.848	2.803	111.0
2805.4175	201.99005	3	2	300.99503	201.99005	0	2	2	161.4994	155.62384	1	0.209	0.226	2.79	2.803	111.0
2805.4175	201.99005	3	2	300.99503	201.99005	0	2	2	161.4994	155.62384	1	0.209	0.226	2.789	2.803	111.0
2805.4175	201.99005	3	2	300.99503	201.99005	0	2	2	161.4994	155.62384	1	0.209	0.226	2.776	2.803	111.0
2805.4175	201.99005	3	2	300.99503	201.99005	0	2	2	161.4994	155.62384	1	0.209	0.226	2.783	2.803	111.0
2805.4175	201.99005	3	2	300.99503	201.99005	0	2	2	161.4994	155.62384	1	0.209	0.226	2.817	2.804	111.0
2805.4175	201.99005	3	2	300.99503	201.99005	0	2	2	161.4994	155.62384	1	0.209	0.226	2.893	2.804	111.0
2805.4175	201.99005	3	2	300.99503	201.99005	0	2	2	161.4994	155.62384	1	0.209	0.226	2.836	2.804	111.0
2805.4175	201.99005	3	2	300.99503	201.99005	0	2	2	161.4994	155.62384	1	0.209	0.226	2.788	2.804	111.0
2805.4175	201.99005	3	2	300.99503	201.99005	0	2	2	161.4994	155.62384	1	0.209	0.226	2.784	2.804	111.0
2805.4175	201.99005	3	2	300.99503	201.99005	0	2	2	161.4994	155.62384	1	0.209	0.227	2.81	2.805	111.0
2805.4175	201.99005	3	2	300.99503	201.99005	0	2	2	161.4994	155.62384	1	0.209	0.227	2.902	2.805	111.0
2805.4175	201.99005	3	2	300.99503	201.99005	0	2	2	161.4994	155.62384	1	0.209	0.228	2.81	2.805	111.0
2805.4175	201.99005	3	2	300.99503	201.99005	0	2	2	161.4994	155.62384	1	0.209	0.228	2.868	2.805	111.0
2805.4175	201.99005	3	2	300.99503	201.99005	1	2	2	161.4994	155.62384	1	0.209	0.228	2.837	2.805	111.0
2805.4175	201.99005	3	2	300.99503	201.99005	1	2	2	161.4994	155.62384	1	0.209	0.228	2.742	2.805	111.0
2805.4175	201.99005	3	2	300.99503	201.99005	1	2	2	161.4994	155.62384	1	0.209	0.228	2.791	2.806	111.0
2805.4175	201.99005	3	2	300.99503	201.99005	1	2	2	161.4994	155.62384	1	0.209	0.228	2.783	2.806	111.0
2805.4175	201.99005	3	2	300.99503	201.99005	1	2	2	161.4994	155.62384	1	0.209	0.228	2.844	2.806	111.0
2805.4175	201.99005	3	2	300.99503	201.99005	1	2	2	161.4994	155.62384	1	0.209	0.228	2.811	2.806	111.0
2805.4175	201.99005	3	2	300.99503	201.99005	1	2	2	161.4994	155.62384	1	0.209	0.228	2.762	2.806	111.0
2805.4175	201.99005	3	2	300.99503	201.99005	1	2	2	161.4994	155.62384	1	0.209	0.228	2.808	2.806	111.0
2805.4175	201.99005	3	2	300.99503	201.99005	1	2	2	161.4994	155.62384	1	0.209	0.228	2.832	2.806	111.0
2805.4175	201.99005	3	2	300.99503	201.99005	1	2	2	161.4994	155.62384	1	0.209	0.228	2.719	2.806	111.0
2805.4175	201.99005	3	2	300.99503	201.99005	1	2	2	161.4994	155.62384	1	0.209	0.228	2.762	2.806	111.0
2805.4175	201.99005	3	2	300.99503	201.99005	1	2	2	161.4994	155.62384	1	0.209	0.228	2.776	2.806	111.0
2805.4175	201.99005	3	2	300.99503	201.99005	1	2	2	161.4994	155.62384	1	0.209	0.228	2.784	2.807	111.0
2805.4175	201.99005	3	2	300.99503	201.99005	1	2	2	161.4994	155.62384	1	0.209	0.228	2.8	2.807	111.0
2805.4175	201.99005	3	2	300.99503	201.99005	1	2	2	161.4994	155.62384	1	0.209	0.227	2.539	2.807	111.0
2805.4175	201.99005	3	2	300.99503	201.99005	1	2	2	161.4994	155.62384	1	0.209	0.227	2.837	2.807	111.0
2805.4175	201.99005	3	2	300.99503	201.99005	1	2	2	161.4994	155.62384	1	0.209	0.227	2.815	2.807	111.0
2805.4175	201.99005	3	2	300.99503	201.99005	1	2	2	161.4994	155.62384	1	0.209	0.227	2.801	2.807	111.0
2805.4175	201.99005	3	2	300.99503	201.99005	1	2	2	161.4994	155.62384	1	0.209	0.227	2.798	2.807	111.0
2805.4175	201.99005	3	2	300.99503	201.99005	1	2	2	161.4994	155.62384	1	0.209	0.227	2.839	2.807	111.0
2805.4175	201.99005	3	2	300.99503	201.99005	1	2	2	161.4994	155.62384	1	0.209	0.227	2.781	2.807	111.0
2805.4175	201.99005	3	2	300.99503	201.99005	1	2	2	161.4994	155.62384	1	0.209	0.227	2.769	2.807	111.0
2805.4175	201.99005	3	2	300.99503	201.99005	1	2	2	161.4994	155.62384	1	0.209	0.228	2.907	2.807	111.0
2805.4175	201.99005	3	2	300.99503	201.99005	1	2	2	161.4994	155.62384	1	0.209	0.228	2.739	2.807	111.0
2805.4175	201.99005	3	2	300.99503	201.99005	1	2	2	161.4994	155.62384	1	0.209	0.228	2.778	2.807	111.0
2805.4175	201.99005	3	2	300.99503	201.99005	1	2	2	161.4994	155.62384	1	0.209	0.228	2.899	2.807	111.0
2805.4175	201.99005	3	2	300.99503	201.99005	1	2	2	161.4994	155.62384	1	0.209	0.228	2.771	2.807	111.0
2805.4175	201.99005	3	2	300.99503	201.99005	1	2	2	161.4994	155.62384	1	0.209	0.228	2.796	2.807	111.0
2805.4175	201.99005	3	2	300.99503	201.99005	1	2	2	161.4994	155.62384	1	0.209	0.228	2.856	2.807	111.0
2805.4175	201.99005	3	2	300.99503	201.99005	1	2	2	161.4994	155.62384	1	0.209	0.228	2.83	2.807	111.0
2805.4175	201.99005	3	2	300.99503	201.99005	1	2	2	161.4994	155.62384	1	0.209	0.228	2.749	2.807	111.0
2805.4175	201.99005	3	2	300.99503	201.99005	1	2	2	161.4994	155.62384	1	0.209	0.228	2.771	2.807	111.0
2805.4175	201.99005	3	2	300.99503	201.99005	1	2	2	161.4994	155.62384	1	0.209	0.228	2.833	2.807	111.0
2805.4175	201.99005	3	2	300.99503	201.99005	1	2	2	161.4994	155.62384	1	0.209	0.228	2.803	2.807	111.0
2805.4175	201.99005	3	2	300.99503	201.99005	1	2	2	161.4994	155.62384	1	0.209	0.227	2.619	2.807	111.0
2805.4175	201.99005	3	2	300.99503	201.99005	1	2	2	161.4994	155.62384	1	0.209	0.227	2.813	2.807	111.0
2805.4175	201.99005	3	2	300.99503	201.99005	1	2	2	161.4994	155.62384	1	0.209	0.227	2.781	2.807	111.0
2805.4175	201.99005	3	2	300.99503	201.99005	1	2	2	161.4994	155.62384	1	0.209	0.227	2.802	2.807	111.0
2805.4175	201.99005	3	2	300.99503	201.99005	1	2	2	161.4994	155.62384	1	0.209	0.228	2.809	2.807	111.0
2805.4175	201.99005	3	2	300.99503	201.99005	1	2	2	161.4994	155.62384	1	0.209	0.228	2.816	2.807	111.0
2805.4175	201.99005	3	2	300.99503	201.99005	1	2	2	161.4994	155.62384	1	0.208	0.228	2.865	2.807	111.0
2805.4175	201.99005	3	2	300.99503	201.99005	1	2	2	161.4994	155.62384	1	0.208	0.228	2.872	2.807	111.0
2805.4175	201.99005	3	2	300.99503	201.99005	1	2	2	161.4994	155.62384	1	0.208	0.228	2.831	2.807	111.0
2805.4175	201.99005	3	2	300.99503	201.99005	1	2	2	161.4994	155.62384	1	0.208	0.228	2.802	2.807	111.0
2805.4175	201.99005	3	2	300.99503	201.99005	1	2	2	161.4994	155.62384	1	0.208	0.228	2.827	2.807	111.0
2805.4175	201.99005	3	2	300.99503	201.99005	1	2	2	161.4994	155.62384	1	0.208	0.228	2.719	2.807	111.0
2805.4175	201.99005	3	2	300.99503	201.99005	1	2	2	161.4994	155.62384	1	0.208	0.228	2.898	2.807	111.0
2805.4175	201.99005	3	2	300.99503	201.99005	1	2	2	161.4994	155.62384	1	0.208	0.228	2.828	2.807	111.0
2805.4175	201.99005	3	2	300.99503	201.99005	1	2	2	161.4994	155.62384	1	0.208	0.228	2.761	2.807	111.0
2805.4175	201.99005	3	2	300.99503	201.99005	1	2	2	161.4994	155.62384	1	0.208	0.228	2.793	2.807	111.0
2805.4175	201.99005	3	2	300.99503	201.99005	1	2	2	161.4994	155.62384	1	0.208	0.228	2.831	2.807	111.0
2805.4175	201.99005	3	2	300.99503	201.99005	1	2	2	161.4994	155.62384	1	0.208	0.227	2.613	2.807	111.0
2805.4175	201.99005	3	2	300.99503	201.99005	1	2	2	161.4994	155.62384	1	0.208	0.227	2.8	2.807	111.0
2805.4175	201.99005	3	2	300.99503	201.99005	1	2	2	161.4994	155.62384	1	0.208	0.227	2.857	2.807	111.0
2805.4175	201.99005	3	2	300.99503	201.99005	1	2	2	161.4994	155.62384	1	0.208	0.227	2.81	2.807	111.0
2805.4175	201.99005	3	2	300.99503	201.99005	1	2	2	161.4994	155.62384	1	0.208	0.227	2.804	2.807	111.0
2805.4175	201.99005	3	2	300.99503	201.99005	1	2	2	161.4994	155.62384	1	0.208	0.227	2.798	2.807	111.0
2805.4175	201.99005	3	2	300.99503	201.99005	1	2	2	161.4994	155.62384	1	0.208	0.227	2.832	2.807	111.0
2805.4175	201.99005	3	2	300.99503	201.99005	1	2	2	161.4994	155.62384	1	0.208	0.227	2.817	2.807	111.0
2805.4175	201.99005	3	2	300.99503	201.99005	1	2	2	161.4994	155.62384	1	0.208	0.227	2.809	2.807	111.0
2805.4175	201.99005	3	2	300.99503	201.99005	1	2	2	161.4994	155.62384	1	0.208	0.227	2.843	2.807	111.0
2805.4175	201.99005	3	2	300.99503	201.99005	1	2	2	161.4994	155.62384	1	0.208	0.228	2.923	2.807	111.0
2805.4175	201.99005	3	2	300.99503	201.99005	1	2	2	161.4994	155.62384	1	0.208	0.228	2.836	2.807	111.0
2805.4175	201.99005	3	2	300.99503	201.99005	1	2	2	161.4994	155.62384	1	0.208	0.227	2.592	2.807	111.0
2805.4175	201.99005	3	2	300.99503	201.99005	1	2	2	161.4994	155.62384	1	0.208	0.227	2.713	2.807	111.0
2805.4175	201.99005	3	2	300.99503	201.99005	1	2	2	161.4994	155.62384	1	0.208	0.227	2.793	2.807	111.0
2805.4175	201.99005	3	2	300.99503	201.99005	1	2	2	161.4994	155.62384	1	0.208	0.227	2.841	2.807	111.0
2805.4175	201.99005	3	2	300.99503	201.99005	1	2	2	161.4994	155.62384	1	0.208	0.227	2.789	2.807	111.0
2805.4175	201.99005	3	2	300.99503	201.99005	1	2	2	161.4994	155.62384	1	0.208	0.227	2.767	2.807	111.0
2805.4175	201.99005	3	2	300.99503	201.99005	1	2	2	161.4994	155.62384	1	0.208	0.227	2.808	2.807	111.0
2805.4175	201.99005	3	2	300.99503	201.99005	1	2	2	161.4994	155.62384	1	0.208	0.227	2.807	2.807	111.0
2805.4175	201.99005	3	2	300.99503	201.99005	1	2	2	161.4994	155.62384	1	0.208	0.227	2.834	2.807	111.0
2805.4175	201.99005	3	2	300.99503	201.99005	1	2	2	161.4994	155.62384	1	0.208	0.227	2.814	2.807	111.0
2805.4175	201.99005	3	2	300.99503	201.99005	1	2	2	161.4994	155.62384	1	0.208	0.227	2.839	2.807	111.0
2805.4175	201.99005	3	2	300.99503	201.99005	1	2	2	161.4994	155.62384	1	0.208	0.227	2.808	2.807	111.0
2805.4175	201.99005	3	2	300.99503	201.99005	1	2	2	161.4994	155.62384	1	0.208	0.227	2.794	2.807	111.0
2805.4175	201.99005	3	2	300.99503	201.99005	1	2	2	161.4994	155.62384	1	0.208	0.227	2.828	2.807	111.0
2805.4175	201.99005	3	2	300.99503	201.99005	1	2	2	161.4994	155.62384	1	0.208	0.227	2.774	2.807	111.0
2805.4175	201.99005	3	2	300.99503	201.99005	1	2	2	161.4994	155.62384	1	0.208	0.227	2.801	2.807	111.0
2805.4175	201.99005	3	2	300.99503	201.99005	1	2	2	161.4994	155.62384	1	0.208	0.228	2.887	2.807	111.0
2805.4175	201.99005	3	2	300.99503	201.99005	1	2	2	161.4994	155.62384	1	0.208	0.228	2.827	2.807	111.0
2805.4175	201.99005	3	2	300.99503	201.99005	1	2	2	161.4994	155.62384	1	0.208	0.228	2.873	2.807	111.0
2805.4175	201.99005	3	2	300.99503	201.99005	1	2	2	161.4994	155.62384	1	0.208	0.228	2.794	2.807	111.0
2805.4175	201.99005	3	2	300.99503	201.99005	1	2	2	161.4994	155.62384	1	0.208	0.228	2.814	2.807	111.0
2805.4175	201.99005	3	2	300.99503	201.99005	1	2	2	161.4994	155.62384	1	0.208	0.228	2.774	2.807	111.0
2805.4175	201.99005	3	2	300.99503	201.99005	1	2	2	161.4994	155.62384	1	0.208	0.228	2.794	2.807	111.0
2805.4175	201.99005	3	2	300.99503	201.99005	1	2	2	161.4994	155.62384	1	0.207	0.228	2.84	2.807	111.0
2805.4175	201.99005	3	2	300.99503	201.99005	1	2	2	161.4994	155.62384	1	0.207	0.229	2.945	2.807	111.0
2805.4175	201.99005	3	2	300.99503	201.99005	1	2	2	161.4994	155.62384	1	0.207	0.229	2.808	2.807	111.0
2805.4175	201.99005	3	2	300.99503	201.99005	1	2	2	161.4994	155.62384	1	0.207	0.229	2.828	2.807	111.0
2805.4175	201.99005	3	2	300.99503	201.99005	1	2	2	161.4994	155.62384	1	0.207	0.229	2.822	2.807	111.0
2805.4175	201.99005	3	2	300.99503	201.99005	1	2	2	161.4994	155.62384	1	0.207	0.229	2.815	2.807	111.0
2805.4175	201.99005	3	2	300.99503	201.99005	1	2	2	161.4994	155.62384	1	0.207	0.229	2.809	2.807	111.0
2805.4175	201.99005	3	2	300.99503	201.99005	1	2	2	161.4994	155.62384	1	0.207	0.229	2.822	2.807	111.0
2805.4175	201.99005	3	2	300.99503	201.99005	1	2	2	161.4994	155.62384	1	0.207	0.229	2.837	2.807	111.0
2805.4175	201.99005	3	2	300.99503	201.99005	1	2	2	161.4994	155.62384	1	0.207	0.229	2.784	2.807	111.0
2805.4175	201.99005	3	2	300.99503	201.99005	1	2	2	161.4994	155.62384	1	0.207	0.229	2.763	2.807	111.0
2805.4175	201.99005	3	2	300.99503	201.99005	1	2	2	161.4994	155.62384	1	0.207	0.229	2.832	2.807	111.0
2805.4175	201.99005	3	2	300.99503	201.99005	1	2	2	161.4994	155.62384	1	0.207	0.229	2.881	2.807	111.0
2805.4175	201.99005	3	2	300.99503	201.99005	1	2	2	161.4994	155.62384	1	0.207	0.229	2.781	2.807	111.0
2805.4175	201.99005	3	2	300.99503	201.99005	1	2	2	161.4994	155.62384	1	0.207	0.229	2.848	2.807	111.0
2805.4175	201.99005	3	2	300.99503	201.99005	1	2	2	161.4994	155.62384	1	0.207	0.229	2.795	2.807	111.0
2805.4175	201.99005	3	2	300.99503	201.99005	1	2	2	161.4994	155.62384	1	0.207	0.229	2.747	2.807	111.0
2805.4175	201.99005	3	2	300.99503	201.99005	1	2	2	161.4994	155.62384	1	0.207	0.229	2.842	2.807	111.0
0.0	0.0	3	2	300.99503	201.99005	1	2	2	161.4994	155.62384	0	0.206	0.229	2.819	2.807	111.0
0.0	0.0	3	2	300.99503	201.99005	1	2	2	161.4994	155.62384	0	0.206	0.229	2.799	2.807	111.0
0.0	0.0	3	2	300.99503	201.99005	1	2	2	161.4994	155.62384	0	0.206	0.229	2.781	2.807	111.0
0.0	0.0	3	2	300.99503	201.99005	1	2	2	161.4994	155.62384	0	0.206	0.229	2.78	2.807	111.0
0.0	0.0	3	2	300.99503	201.99005	1	2	2	161.4994	155.62384	0	0.206	0.226	2.446	2.425	111.0
0.0	0.0	3	2	300.99503	201.99005	1	2	2	161.4994	155.62384	0	0.206	0.224	2.436	2.425	111.0
0.0	0.0	3	2	300.99503	201.99005	1	2	2	161.4994	155.62384	0	0.206	0.22	2.223	2.253	111.0
0.0	0.0	3	2	300.99503	201.99005	1	2	2	161.4994	155.62384	0	0.206	0.215	1.792	1.945	111.0
0.0	0.0	3	2	300.99503	201.99005	1	2	2	161.4994	155.62384	0	0.205	0.211	2.177	1.945	111.0
0.0	0.0	3	2	300.99503	201.99005	1	2	2	161.4994	155.62384	0	0.205	0.205	1.821	1.808	111.0
0.0	0.0	3	2	300.99503	201.99005	1	2	2	161.4994	155.62384	0	0.205	0.199	1.82	1.808	111.0
0.0	0.0	3	2	300.99503	201.99005	1	2	2	161.4994	155.62384	0	0.205	0.193	1.596	1.561	111.0
0.0	0.0	3	2	300.99503	201.99005	1	2	2	161.4994	155.62384	0	0.204	0.186	1.443	1.45	111.0
0.0	0.0	3	2	300.99503	201.99005	1	2	2	161.4994	155.62384	0	0.204	0.178	1.457	1.45	111.0
0.0	0.0	3	2	300.99503	201.99005	1	2	2	161.4994	155.62384	0	0.204	0.172	1.282	1.252	111.0
0.0	0.0	3	2	300.99503	201.99005	1	2	2	161.4994	155.62384	0	0.204	0.164	1.208	1.164	111.0
0.0	0.0	3	2	300.99503	201.99005	1	2	2	161.4994	155.62384	0	0.203	0.157	1.206	1.164	111.0
0.0	0.0	3	2	300.99503	201.99005	1	2	2	161.4994	155.62384	0	0.203	0.151	1.096	1.006	111.0
0.0	0.0	3	2	300.99503	201.99005	1	2	2	161.4994	155.62384	0	0.203	0.145	0.99	1.006	111.0
0.0	0.0	3	2	300.99503	201.99005	1	2	2	161.4994	155.62384	0	0.202	0.137	0.903	0.868	111.0
0.0	0.0	3	2	300.99503	201.99005	1	2	2	161.4994	155.62384	0	0.202	0.131	0.792	0.806	111.0
0.0	0.0	3	2	300.99503	201.99005	1	2	2	161.4994	155.62384	0	0.202	0.125	0.837	0.806	111.0
0.0	0.0	3	2	300.99503	201.99005	1	2	2	161.4994	155.62384	0	0.201	0.117	0.73	0.696	111.0
0.0	0.0	3	2	300.99503	201.99005	1	2	2	161.4994	155.62384	0	0.201	0.111	0.603	0.647	111.0
0.0	0.0	3	2	300.99503	201.99005	1	2	2	161.4994	155.62384	0	0.201	0.105	0.621	0.647	111.0
0.0	0.0	3	2	300.99503	201.99005	1	2	2	161.4994	155.62384	0	0.2	0.099	0.562	0.558	111.0
0.0	0.0	3	2	300.99503	201.99005	1	2	2	161.4994	155.62384	0	0.2	0.095	0.674	0.558	111.0
0.0	0.0	3	2	300.99503	201.99005	1	2	2	161.4994	155.62384	0	0.199	0.089	0.48	0.482	111.0
0.0	0.0	3	2	300.99503	201.99005	1	2	2	161.4994	155.62384	0	0.199	0.084	0.531	0.448	111.0
0.0	0.0	3	2	300.99503	201.99005	1	2	2	161.4994	155.62384	0	0.199	0.078	0.458	0.448	111.0
0.0	0.0	3	2	300.99503	201.99005	1	2	2	161.4994	155.62384	0	0.198	0.074	0.369	0.386	111.0
0.0	0.0	3	2	300.99503	201.99005	1	2	2	161.4994	155.62384	0	0.198	0.07	0.398	0.359	111.0
0.0	0.0	3	2	300.99503	201.99005	1	2	2	161.4994	155.62384	0	0.198	0.066	0.372	0.359	111.0
0.0	0.0	3	2	300.99503	201.99005	1	2	2	161.4994	155.62384	0	0.198	0.062	0.358	0.31	111.0
0.0	0.0	3	2	300.99503	201.99005	1	2	2	161.4994	155.62384	0	0.198	0.059	0.309	0.31	111.0
0.0	0.0	3	2	300.99503	201.99005	1	2	2	161.4994	155.62384	0	0.198	0.057	0.285	0.288	111.0
0.0	0.0	3	2	300.99503	201.99005	1	2	2	161.4994	155.62384	0	0.197	0.054	0.251	0.248	111.0
0.0	0.0	3	2	300.99503	201.99005	1	2	2	161.4994	155.62384	0	0.197	0.052	0.257	0.248	111.0
0.0	0.0	3	2	300.99503	201.99005	1	2	2	161.4994	155.62384	0	0.197	0.048	0.204	0.231	111.0
0.0	0.0	3	2	300.99503	201.99005	1	2	2	161.4994	155.62384	0	0.197	0.044	0.212	0.199	111.0
0.0	0.0	3	2	300.99503	201.99005	1	2	2	161.4994	155.62384	0	0.197	0.04	0.232	0.199	111.0
0.0	0.0	3	2	300.99503	201.99005	1	2	2	161.4994	155.62384	0	0.197	0.038	0.18	0.185	111.0
0.0	0.0	3	2	300.99503	201.99005	1	2	2	161.4994	155.62384	0	0.197	0.036	0.126	0.185	111.0
0.0	0.0	3	2	300.99503	201.99005	1	2	2	161.4994	155.62384	0	0.198	0.034	0.165	0.159	111.0
0.0	0.0	3	2	300.99503	201.99005	1	2	2	161.4994	155.62384	0	0.198	0.032	0.146	0.148	111.0
0.0	0.0	3	2	300.99503	201.99005	1	2	2	161.4994	155.62384	0	0.198	0.03	0.124	0.148	111.0
0.0	0.0	3	2	300.99503	201.99005	1	2	2	161.4994	155.62384	0	0.198	0.028	0.171	0.128	111.0
0.0	0.0	3	2	300.99503	201.99005	1	2	2	161.4994	155.62384	0	0.198	0.026	0.137	0.119	111.0
0.0	0.0	3	2	300.99503	201.99005	1	2	2	161.4994	155.62384	0	0.198	0.024	0.1	0.119	111.0
0.0	0.0	3	2	300.99503	201.99005	1	2	2	161.4994	155.62384	0	0.198	0.022	0.108	0.102	111.0
0.0	0.0	3	2	300.99503	201.99005	1	2	2	161.4994	155.62384	0	0.198	0.019	-0.032	0.102	111.0
0.0	0.0	3	2	300.99503	201.99005	1	2	2	161.4994	155.62384	0	0.198	0.02	0.077	0.095	111.0
0.0	0.0	3	2	300.99503	201.99005	1	2	2	161.4994	155.62384	0	0.199	0.02	0.193	0.082	111.0
0.0	0.0	3	2	300.99503	201.99005	1	2	2	161.4994	155.62384	0	0.199	0.019	0.08	0.082	111.0
0.0	0.0	3	2	300.99503	201.99005	1	2	2	161.4994	155.62384	0	0.199	0.019	0.063	0.07	111.0
0.0	0.0	3	2	300.99503	201.99005	1	2	2	161.4994	155.62384	0	0.199	0.019	0.05	0.065	111.0
0.0	0.0	3	2	300.99503	201.99005	1	2	2	161.4994	155.62384	0	0.199	0.019	0.075	0.065	111.0
0.0	0.0	3	2	300.99503	201.99005	1	2	2	161.4994	155.62384	0	0.199	0.019	0.053	0.056	111.0
0.0	0.0	3	2	300.99503	201.99005	1	2	2	161.4994	155.62384	0	0.199	0.019	0.064	0.056	111.0
0.0	0.0	3	2	300.99503	201.99005	1	2	2	161.4994	155.62384	0	0.199	0.019	0.029	0.052	111.0
0.0	0.0	3	2	300.99503	201.99005	1	2	2	161.4994	155.62384	0	0.199	0.019	0.063	0.045	111.0
0.0	0.0	3	2	300.99503	201.99005	1	2	2	161.4994	155.62384	0	0.199	0.019	0.058	0.045	111.0
0.0	0.0	3	2	300.99503	201.99005	1	2	2	161.4994	155.62384	0	0.199	0.019	0.056	0.041	111.0
0.0	0.0	3	2	300.99503	201.99005	1	2	2	161.4994	155.62384	0	0.199	0.019	0.071	0.036	111.0
0.0	0.0	3	2	300.99503	201.99005	1	2	2	161.4994	155.62384	0	0.199	0.019	0.0	0.036	111.0
0.0	0.0	3	2	300.99503	201.99005	1	2	2	161.4994	155.62384	0	0.199	0.018	0.054	0.031	111.0
0.0	0.0	3	2	300.99503	201.99005	1	2	2	161.4994	155.62384	0	0.199	0.018	0.031	0.031	111.0
0.0	0.0	3	2	300.99503	201.99005	1	2	2	161.4994	155.62384	0	0.199	0.018	0.061	0.028	111.0
0.0	0.0	3	2	300.99503	201.99005	1	2	2	161.4994	155.62384	0	0.199	0.017	0.015	0.024	111.0
0.0	0.0	3	2	300.99503	201.99005	1	2	2	161.4994	155.62384	0	0.199	0.016	-0.022	0.024	111.0
0.0	0.0	3	2	300.99503	201.99005	1	2	2	161.4994	155.62384	0	0.199	0.016	0.023	0.022	111.0
0.0	0.0	3	2	300.99503	201.99005	1	2	2	161.4994	155.62384	0	0.199	0.015	0.046	0.022	111.0
0.0	0.0	3	2	300.99503	201.99005	1	2	2	161.4994	155.62384	0	0.199	0.014	0.058	0.019	111.0
0.0	0.0	3	2	300.99503	201.99005	1	2	2	161.4994	155.62384	0	0.199	0.013	-0.049	0.018	111.0
0.0	0.0	3	2	300.99503	201.99005	1	2	2	161.4994	155.62384	0	0.199	0.013	0.013	0.018	111.0
0.0	0.0	3	2	300.99503	201.99005	1	2	2	161.4994	155.62384	0	0.199	0.012	0.0	0.015	111.0
0.0	0.0	3	2	300.99503	201.99005	1	2	2	161.4994	155.62384	0	0.199	0.012	0.041	0.014	111.0
0.0	0.0	3	2	300.99503	201.99005	1	2	2	161.4994	155.62384	0	0.199	0.012	0.001	0.014	111.0
0.0	0.0	3	2	300.99503	201.99005	1	2	2	161.4994	155.62384	0	0.199	0.012	-0.011	0.012	111.0
0.0	0.0	3	2	300.99503	201.99005	1	2	2	161.4994	155.62384	0	0.199	0.012	0.025	0.011	111.0
0.0	0.0	3	2	300.99503	201.99005	1	2	2	161.4994	155.62384	0	0.199	0.012	0.029	0.011	111.0
0.0	0.0	3	2	300.99503	201.99005	1	2	2	161.4994	155.62384	0	0.199	0.011	0.018	0.009	111.0
0.0	0.0	3	2	300.99503	201.99005	1	2	2	161.4994	155.62384	0	0.199	0.011	0.008	0.009	111.0
0.0	0.0	3	2	300.99503	201.99005	1	2	2	161.4994	155.62384	0	0.199	0.01	-0.029	0.008	111.0
0.0	0.0	3	2	300.99503	201.99005	1	2	2	161.4994	155.62384	0	0.199	0.01	0.028	0.007	111.0
0.0	0.0	3	2	300.99503	201.99005	1	2	2	161.4994	155.62384	0	0.199	0.009	-0.025	0.007	111.0
0.0	0.0	3	2	300.99503	201.99005	1	2	2	161.4994	155.62384	0	0.199	0.009	0.022	0.006	111.0
0.0	0.0	3	2	300.99503	201.99005	1	2	2	161.4994	155.62384	0	0.199	0.009	0.028	0.005	111.0
0.0	0.0	3	2	300.99503	201.99005	1	2	2	161.4994	155.62384	0	0.199	0.009	0.142	0.005	111.0
0.0	0.0	3	2	300.99503	201.99005	1	2	2	161.4994	155.62384	0	0.199	0.009	0.0	0.004	111.0
0.0	0.0	3	2	300.99503	201.99005	1	2	2	161.4994	155.62384	0	0.199	0.009	0.0	0.004	111.0
0.0	0.0	3	2	300.99503	201.99005	1	2	2	161.4994	155.62384	0	0.199	0.009	0.01	0.004	111.0
0.0	0.0	3	2	300.99503	201.99005	1	2	2	161.4994	155.62384	0	0.199	0.007	-0.105	0.003	111.0
0.0	0.0	3	2	300.99503	201.99005	1	2	2	161.4994	155.62384	0	0.199	0.006	-0.174	0.003	111.0
0.0	0.0	3	2	300.99503	201.99005	1	2	2	161.4994	155.62384	0	0.199	0.005	-0.019	0.003	111.0
0.0	0.0	3	2	300.99503	201.99005	1	2	2	161.4994	155.62384	0	0.199	0.004	0.046	0.003	111.0
0.0	0.0	3	2	300.99503	201.99005	1	2	2	161.4994	155.62384	0	0.199	0.003	-0.004	0.002	111.0
0.0	0.0	3	2	300.99503	201.99005	1	2	2	161.4994	155.62384	0	0.199	0.003	0.003	0.002	111.0
0.0	0.0	3	2	300.99503	201.99005	1	2	2	161.4994	155.62384	0	0.2	0.003	0.02	0.002	111.0
0.0	0.0	3	2	300.99503	201.99005	1	2	2	161.4994	155.62384	0	0.2	0.003	-0.009	0.002	111.0
0.0	0.0	3	2	300.99503	201.99005	1	2	2	161.4994	155.62384	0	0.2	0.001	-0.043	0.001	111.0
0.0	0.0	3	2	300.99503	201.99005	1	2	2	161.4994	155.62384	0	0.2	0.0	-0.006	0.001	111.0
0.0	0.0	3	2	300.99503	201.99005	1	2	2	161.4994	155.62384	0	0.2	0.0	0.033	0.001	111.0
0.0	0.0	3	2	300.99503	201.99005	1	2	2	161.4994	155.62384	0	0.2	-0.001	-0.015	0.001	111.0
0.0	0.0	3	2	300.99503	201.99005	1	2	2	161.4994	155.62384	0	0.2	0.0	-0.001	0.001	111.0
0.0	0.0	3	2	300.99503	201.99005	1	2	2	161.4994	155.62384	0	0.2	-0.001	-0.023	0.0	111.0
0.0	0.0	3	2	300.99503	201.99005	1	2	2	161.4994	155.62384	0	0.2	-0.001	-0.014	0.0	111.0
0.0	0.0	3	2	300.99503	201.99005	1	2	2	161.4994	155.62384	0	0.2	0.0	-0.006	0.0	111.0
0.0	0.0	3	2	300.99503	201.99005	1	2	2	161.4994	155.62384	0	0.2	0.0	0.005	0.0	111.0
0.0	0.0	3	2	300.99503	201.99005	1	2	2	161.4994	155.62384	0	0.2	-0.001	-0.028	0.0	111.0
0.0	0.0	3	2	300.99503	201.99005	1	2	2	161.4994	155.62384	0	0.2	0.0	0.002	0.0	111.0
0.0	0.0	3	2	300.99503	201.99005	1	2	2	161.4994	155.62384	0	0.2	0.0	0.017	0.0	111.0
0.0	0.0	3	2	300.99503	201.99005	1	2	2	161.4994	155.62384	0	0.2	0.0	0.028	0.0	111.0
0.0	0.0	3	2	300.99503	201.99005	1	2	2	161.4994	155.62384	0	0.2	0.0	0.009	0.0	111.0
0.0	0.0	3	2	300.99503	201.99005	1	2	2	161.4994	155.62384	0	0.2	0.0	0.046	0.0	111.0
0.0	0.0	3	2	300.99503	201.99005	1	2	2	161.4994	155.62384	0	0.2	-0.001	-0.035	0.0	111.0
0.0	0.0	3	2	300.99503	201.99005	1	2	2	161.4994	155.62384	0	0.2	-0.001	-0.083	0.0	111.0
0.0	0.0	3	2	300.99503	201.99005	1	2	2	161.4994	155.62384	0	0.2	-0.001	-0.116	0.0	111.0
0.0	0.0	3	2	300.99503	201.99005	1	2	2	161.4994	155.62384	0	0.2	0.0	0.045	0.0	111.0
0.0	0.0	3	2	300.99503	201.99005	1	2	2	161.4994	155.62384	0	0.2	0.0	-0.004	0.0	111.0
0.0	0.0	3	2	300.99503	201.99005	1	2	2	161.4994	155.62384	0	0.2	-0.001	-0.03	0.0	111.0
0.0	0.0	3	2	300.99503	201.99005	1	2	2	161.4994	155.62384	0	0.201	0.0	0.038	0.0	111.0
0.0	0.0	3	2	300.99503	201.99005	1	2	2	161.4994	155.62384	0	0.201	0.0	-0.005	0.0	111.0
0.0	0.0	3	2	300.99503	201.99005	1	2	2	161.4994	155.62384	0	0.201	0.0	0.01	0.0	111.0
0.0	0.0	3	2	300.99503	201.99005	1	2	2	161.4994	155.62384	0	0.201	0.0	0.033	0.0	111.0
0.0	0.0	3	2	300.99503	201.99005	1	2	2	161.4994	155.62384	0	0.201	0.0	0.004	0.0	111.0
0.0	0.0	3	2	300.99503	201.99005	1	2	2	161.4994	155.62384	0	0.201	0.0	0.129	0.0	111.0
0.0	0.0	3	2	300.99503	201.99005	1	2	2	161.4994	155.62384	0	0.201	0.0	0.018	0.0	111.0
0.0	0.0	3	2	300.99503	201.99005	1	2	2	161.4994	155.62384	0	0.201	0.0	0.142	0.0	111.0
0.0	0.0	3	2	300.99503	201.99005	1	2	2	161.4994	155.62384	0	0.201	0.0	0.011	0.0	111.0
0.0	0.0	3	2	300.99503	201.99005	1	2	2	161.4994	155.62384	0	0.201	0.0	0.003	0.0	111.0
0.0	0.0	3	2	300.99503	201.99005	1	2	2	161.4994	155.62384	0	0.201	0.0	0.003	0.0	111.0
0.0	0.0	3	2	300.99503	201.99005	1	2	2	161.4994	155.62384	0	0.201	-0.001	-0.104	0.0	111.0
0.0	0.0	3	2	300.99503	201.99005	1	2	2	161.4994	155.62384	0	0.201	-0.001	-0.038	0.0	111.0
0.0	0.0	3	2	300.99503	201.99005	1	2	2	161.4994	155.62384	0	0.201	0.0	0.03	0.0	111.0
0.0	0.0	3	2	300.99503	201.99005	1	2	2	161.4994	155.62384	0	0.201	0.0	0.013	0.0	111.0
0.0	0.0	3	2	300.99503	201.99005	1	2	2	161.4994	155.62384	0	0.201	0.0	0.043	0.0	111.0
0.0	0.0	3	2	300.99503	201.99005	1	2	2	161.4994	155.62384	0	0.201	0.0	0.014	0.0	111.0
0.0	0.0	3	2	300.99503	201.99005	1	2	2	161.4994	155.62384	0	0.201	0.0	0.017	0.0	111.0
0.0	0.0	3	2	300.99503	201.99005	1	2	2	161.4994	155.62384	0	0.201	-0.001	-0.04	0.0	111.0
0.0	0.0	3	2	300.99503	201.99005	1	2	2	161.4994	155.62384	0	0.201	0.0	0.009	0.0	111.0
0.0	0.0	3	2	300.99503	201.99005	1	2	2	161.4994	155.62384	0	0.201	0.0	0.009	0.0	111.0
0.0	0.0	3	2	300.99503	201.99005	1	2	2	161.4994	155.62384	0	0.201	0.0	0.022	0.0	111.0
0.0	0.0	3	2	300.99503	201.99005	1	2	2	161.4994	155.62384	0	0.201	0.0	0.139	0.0	111.0
0.0	0.0	3	2	300.99503	201.99005	1	2	2	161.4994	155.62384	0	0.201	0.0	-0.002	0.0	111.0
0.0	0.0	3	2	300.99503	201.99005	1	2	2	161.4994	155.62384	0	0.201	0.0	0.005	0.0	111.0
0.0	0.0	3	2	300.99503	201.99005	1	2	2	161.4994	155.62384	0	0.201	-0.001	-0.014	0.0	111.0
0.0	0.0	3	2	300.99503	201.99005	1	2	2	161.4994	155.62384	0	0.201	0.0	0.162	0.0	111.0
0.0	0.0	3	2	300.99503	201.99005	1	2	2	161.4994	155.62384	0	0.201	0.0	-0.006	0.0	111.0
0.0	0.0	3	2	300.99503	201.99005	1	2	2	161.4994	155.62384	0	0.201	0.0	0.005	0.0	111.0
0.0	0.0	3	2	300.99503	201.99005	1	2	2	161.4994	155.62384	0	0.201	-0.001	-0.025	0.0	111.0
0.0	0.0	3	2	300.99503	201.99005	1	2	2	161.4994	155.62384	0	0.201	0.0	0.037	0.0	111.0
0.0	0.0	3	2	300.99503	201.99005	1	2	2	161.4994	155.62384	0	0.201	-0.001	-0.029	0.0	111.0
0.0	0.0	3	2	300.99503	201.99005	1	2	2	161.4994	155.62384	0	0.201	0.0	0.012	0.0	111.0
0.0	0.0	3	2	300.99503	201.99005	1	2	2	161.4994	155.62384	0	0.201	-0.001	-0.017	0.0	111.0
0.0	0.0	3	2	300.99503	201.99005	1	2	2	161.4994	155.62384	0	0.201	0.0	0.024	0.0	111.0
0.0	0.0	3	2	300.99503	201.99005	1	2	2	161.4994	155.62384	0	0.201	0.0	-0.009	0.0	111.0
0.0	0.0	3	2	300.99503	201.99005	1	2	2	161.4994	155.62384	0	0.201	0.0	0.016	0.0	111.0
0.0	0.0	3	2	300.99503	201.99005	1	2	2	161.4994	155.62384	0	0.201	0.0	0.014	0.0	111.0
0.0	0.0	3	2	300.99503	201.99005	1	2	2	161.4994	155.62384	0	0.201	0.0	0.051	0.0	111.0
[truncated: 9,593 more rows]
