# Supplementary material for: Just noticeable differences for elbow joint torque feedback
Source: Sci Rep. 2021 Dec 7;11:23553. doi: 10.1038/s41598-021-02630-3 (PMC8651665; doi:10.1038/s41598-021-02630-3)
Supplement: Supplementary file 2 — Supplementary Information. [file 41598_2021_2630_MOESM2_ESM.zip › SupplementaryData_ScientificReports_KimAsbeck2021/S2_S1A.csv]

data 1	data 2	data 3	data 4	data 5	data 6	data 7	data 8	data 9	data 10	data 11	data 12	data 13	data 14	data 15	data 16	data 17
0.0	0.0	100.0	100.0	2	0.0	0.0	0.038	0.0	96.70602	0.0	1	0.0	0.0	0.0	0.0	0.0
0.0	0.0	100.0	100.0	2	0.0	0.0	0.039	0.0	96.70602	0.0	1	0.0	0.0	0.0	0.0	0.0
0.0	0.0	100.0	100.0	2	0.0	0.0	0.039	0.0	97.014465	0.0	1	0.0	0.0	0.0	0.0	0.0
0.0	0.0	100.0	100.0	2	0.0	0.0	0.04	0.0	96.79535	0.0	1	0.0	0.0	0.0	0.0	0.0
0.0	0.0	100.0	100.0	2	0.0	0.0	0.041	0.0	96.79535	0.0	1	0.0	0.0	0.0	0.0	0.0
0.0	0.0	100.0	100.0	2	0.0	0.0	0.042	0.0	96.52783	0.0	1	0.0	0.0	0.0	0.0	0.0
0.0	0.0	100.0	100.0	2	0.0	0.0	0.043	0.0	97.039986	0.0	1	0.0	0.0	0.0	0.0	0.0
0.0	0.0	100.0	100.0	2	0.0	0.0	0.043	0.0	97.039986	0.0	1	0.0	0.0	0.0	0.0	0.0
0.0	0.0	100.0	100.0	2	0.0	0.0	0.044	0.0	97.11435	0.0	1	0.0	0.0	0.0	0.0	0.0
0.0	0.0	100.0	100.0	2	0.0	0.0	0.045	0.0	97.11435	0.0	1	0.0	0.0	0.0	0.0	0.0
0.0	0.0	100.0	100.0	2	0.0	0.0	0.045	0.0	97.33907	0.0	1	0.0	0.0	0.0	0.0	0.0
0.0	0.0	100.0	100.0	2	0.0	0.0	0.046	0.0	98.63253	0.0	1	0.0	0.0	0.0	0.0	0.0
0.0	0.0	100.0	100.0	2	0.0	0.0	0.047	0.0	98.63253	0.0	1	0.0	0.0	0.0	0.0	0.0
0.0	0.0	100.0	100.0	2	0.0	0.0	0.048	0.0	98.730835	0.0	1	0.0	0.0	0.0	0.0	0.0
0.0	0.0	100.0	100.0	2	0.0	0.0	0.049	0.0	98.730835	0.0	1	0.0	0.0	0.0	0.0	0.0
0.0	0.0	100.0	100.0	2	0.0	0.0	0.05	0.0	97.82958	0.0	1	0.0	0.0	0.0	0.0	0.0
0.0	0.0	100.0	100.0	2	0.0	0.0	0.05	0.0	97.816605	0.0	1	0.0	0.0	0.0	0.0	0.0
0.0	0.0	100.0	100.0	2	0.0	0.0	0.051	0.0	97.816605	0.0	1	0.0	0.0	0.0	0.0	0.0
0.0	0.0	100.0	100.0	2	0.0	0.0	0.052	0.0	98.11653	0.0	1	0.0	0.0	0.0	0.0	0.0
0.0	0.0	100.0	100.0	2	0.0	0.0	0.053	0.0	97.74494	0.0	1	0.0	0.0	0.0	0.0	0.0
0.0	0.0	100.0	100.0	2	0.0	0.0	0.053	0.0	97.74494	0.0	1	0.0	0.0	0.0	0.0	0.0
0.0	0.0	100.0	100.0	2	0.0	0.0	0.054	0.0	98.56573	0.0	1	0.0	0.0	0.0	0.0	0.0
0.0	0.0	100.0	100.0	2	0.0	0.0	0.055	0.0	98.56573	0.0	1	0.0	0.0	0.0	0.0	0.0
0.0	0.0	100.0	100.0	2	0.0	0.0	0.056	0.0	97.11665	0.0	1	0.0	0.0	0.0	0.0	0.0
0.0	0.0	100.0	100.0	2	0.0	0.0	0.057	0.0	97.1342	0.0	1	0.0	0.0	0.0	0.0	0.0
0.0	0.0	100.0	100.0	2	0.0	0.0	0.057	0.0	97.1342	0.0	1	0.0	0.0	0.0	0.0	0.0
0.0	0.0	100.0	100.0	2	0.0	0.0	0.058	0.0	97.38804	0.0	1	0.0	0.0	0.0	0.0	0.0
0.0	0.0	100.0	100.0	2	0.0	0.0	0.059	0.0	96.96769	0.0	1	0.0	0.0	0.0	0.0	0.0
0.0	0.0	100.0	100.0	2	0.0	0.0	0.06	0.0	96.96769	0.0	1	0.0	0.0	0.0	0.0	0.0
0.0	0.0	100.0	100.0	2	0.0	0.0	0.061	0.0	97.18674	0.0	1	0.0	0.0	0.0	0.0	0.0
0.0	0.0	100.0	100.0	2	0.0	0.0	0.062	0.0	97.18674	0.0	1	0.0	0.0	0.0	0.0	0.0
0.0	0.0	100.0	100.0	2	0.0	0.0	0.062	0.0	97.46247	0.0	1	0.0	0.0	0.0	0.0	0.0
0.0	0.0	100.0	100.0	2	0.0	0.0	0.063	0.0	96.6091	0.0	1	0.0	0.0	0.0	0.0	0.0
0.0	0.0	100.0	100.0	2	0.0	0.0	0.064	0.0	96.6091	0.0	1	0.0	0.0	0.0	0.0	0.0
0.0	0.0	100.0	100.0	2	0.0	0.0	0.065	0.0	97.76357	0.0	1	0.0	0.0	0.0	0.0	0.0
0.0	0.0	100.0	100.0	2	0.0	0.0	0.066	0.0	97.08608	0.0	1	0.0	0.0	0.0	0.0	0.0
0.0	0.0	100.0	100.0	2	0.0	0.0	0.067	0.0	97.08608	0.0	1	0.0	0.0	0.0	0.0	0.0
0.0	0.0	100.0	100.0	2	0.0	0.0	0.068	0.0	97.816986	0.0	1	0.0	0.0	0.0	0.0	0.0
0.0	0.0	100.0	100.0	2	0.0	0.0	0.069	0.0	97.816986	0.0	1	0.0	0.0	0.0	0.0	0.0
0.0	0.0	100.0	100.0	2	0.0	0.0	0.069	0.0	97.16783	0.0	1	0.0	0.0	0.0	0.0	0.0
0.0	0.0	100.0	100.0	2	0.0	0.0	0.07	0.0	96.328186	0.0	1	0.0	0.0	0.0	0.0	0.0
0.0	0.0	100.0	100.0	2	0.0	0.0	0.071	0.0	96.328186	0.0	1	0.0	0.0	0.0	0.0	0.0
0.0	0.0	100.0	100.0	2	0.0	0.0	0.072	0.0	96.459755	0.0	1	0.0	0.0	0.0	0.0	0.0
0.0	0.0	100.0	100.0	2	0.0	0.0	0.074	0.0	96.86319	0.0	1	0.0	0.0	0.0	0.0	0.0
0.0	0.0	100.0	100.0	2	0.0	0.0	0.075	0.0	96.86319	0.0	1	0.0	0.0	0.0	0.0	0.0
0.0	0.0	100.0	100.0	2	0.0	0.0	0.076	0.0	97.13734	0.0	1	0.0	0.0	0.0	0.0	0.0
0.0	0.0	100.0	100.0	2	0.0	0.0	0.077	0.0	97.13734	0.0	1	0.0	0.0	0.0	0.0	0.0
0.0	0.0	100.0	100.0	2	0.0	0.0	0.078	0.0	97.04114	0.0	1	0.0	0.0	0.0	0.0	0.0
0.0	0.0	100.0	100.0	2	0.0	0.0	0.079	0.0	97.020996	0.0	1	0.0	0.0	0.0	0.0	0.0
0.0	0.0	100.0	100.0	2	0.0	0.0	0.08	0.0	96.918365	0.0	1	0.0	0.0	0.0	0.0	0.0
0.0	0.0	100.0	100.0	2	0.0	0.0	0.081	0.0	96.76324	0.0	1	0.0	0.0	0.0	0.0	0.0
0.0	0.0	100.0	100.0	2	0.0	0.0	0.083	0.0	97.389305	0.0	1	0.0	0.0	0.0	0.0	0.0
0.0	0.0	100.0	100.0	2	0.0	0.0	0.084	0.0	97.389305	0.0	1	0.0	0.0	0.0	0.0	0.0
0.0	0.0	100.0	100.0	2	0.0	0.0	0.085	0.0	97.500084	0.0	1	0.0	0.0	0.0	0.0	0.0
0.0	0.0	100.0	100.0	2	0.0	0.0	0.086	0.0	97.500084	0.0	1	0.0	0.0	0.0	0.0	0.0
0.0	0.0	100.0	100.0	2	0.0	0.0	0.087	0.0	97.05562	0.0	1	0.0	0.0	0.0	0.0	0.0
0.0	0.0	100.0	100.0	2	0.0	0.0	0.089	0.0	97.35399	0.0	1	0.0	0.0	0.0	0.0	0.0
0.0	0.0	100.0	100.0	2	0.0	0.0	0.09	0.0	97.35399	0.0	1	0.0	0.0	0.0	0.0	0.0
0.0	0.0	100.0	100.0	2	0.0	0.0	0.092	0.0	97.47044	0.0	1	0.0	0.0	0.0	0.0	0.0
0.0	0.0	100.0	100.0	2	0.0	0.0	0.093	0.0	97.183716	0.0	1	0.0	0.0	0.0	0.0	0.0
0.0	0.0	100.0	100.0	2	0.0	0.0	0.094	0.0	97.183716	0.0	1	0.0	0.0	0.0	0.0	0.0
0.0	0.0	100.0	100.0	2	0.0	0.0	0.095	0.0	97.40322	0.0	1	0.0	0.0	0.0	0.0	0.0
0.0	0.0	100.0	100.0	2	0.0	0.0	0.097	0.0	97.40322	0.0	1	0.0	0.0	0.0	0.0	0.0
0.0	0.0	100.0	100.0	2	0.0	0.0	0.098	0.0	97.5612	0.0	1	0.0	0.0	0.0	0.0	0.0
0.0	0.0	100.0	100.0	2	0.0	0.0	0.099	0.0	97.38403	0.0	1	0.0	0.0	0.0	0.0	0.0
0.0	0.0	100.0	100.0	2	0.0	0.0	0.101	0.0	97.38403	0.0	1	0.0	0.0	0.0	0.0	0.0
0.0	0.0	100.0	100.0	2	0.0	0.0	0.102	0.0	97.69389	0.0	1	0.0	0.0	0.0	0.0	0.0
0.0	0.0	100.0	100.0	2	0.0	0.0	0.103	0.0	96.85085	0.0	1	0.0	0.0	0.0	0.0	0.0
0.0	0.0	100.0	100.0	2	0.0	0.0	0.105	0.0	96.85085	0.0	1	0.0	0.0	0.0	0.0	0.0
0.0	0.0	100.0	100.0	2	0.0	0.0	0.106	0.0	96.89698	0.0	1	0.0	0.0	0.0	0.0	0.0
0.0	0.0	100.0	100.0	2	0.0	0.0	0.107	0.0	96.89698	0.0	1	0.0	0.0	0.0	0.0	0.0
0.0	0.0	100.0	100.0	2	0.0	0.0	0.108	0.0	97.16521	0.0	1	0.0	0.0	0.0	0.0	0.0
0.0	0.0	100.0	100.0	2	0.0	0.0	0.11	0.0	96.93466	0.0	1	0.0	0.0	0.0	0.0	0.0
0.0	0.0	100.0	100.0	2	0.0	0.0	0.111	0.0	96.93466	0.0	1	0.0	0.0	0.0	0.0	0.0
0.0	0.0	100.0	100.0	2	0.0	0.0	0.112	0.0	97.85131	0.0	1	0.0	0.0	0.0	0.0	0.0
0.0	0.0	100.0	100.0	2	0.0	0.0	0.113	0.0	98.251884	0.0	1	0.0	0.0	0.0	0.0	0.0
0.0	0.0	100.0	100.0	2	0.0	0.0	0.114	0.0	98.251884	0.0	1	0.0	0.0	0.0	0.0	0.0
0.0	0.0	100.0	100.0	2	0.0	0.0	0.116	0.0	98.65991	0.0	1	0.0	0.0	0.0	0.0	0.0
0.0	0.0	100.0	100.0	2	0.0	0.0	0.117	0.0	98.65991	0.0	1	0.0	0.0	0.0	0.0	0.0
0.0	0.0	100.0	100.0	2	0.0	0.0	0.118	0.0	98.16778	0.0	1	0.0	0.0	0.0	0.0	0.0
0.0	0.0	100.0	100.0	2	0.0	0.0	0.119	0.0	97.83002	0.0	1	0.0	0.0	0.0	0.0	0.0
0.0	0.0	100.0	100.0	2	0.0	0.0	0.12	0.0	97.83002	0.0	1	0.0	0.0	0.0	0.0	0.0
0.0	0.0	100.0	100.0	2	0.0	0.0	0.122	0.0	98.20214	0.0	1	0.0	0.0	0.0	0.0	0.0
0.0	0.0	100.0	100.0	2	0.0	0.0	0.123	0.0	98.17159	0.0	1	0.0	0.0	0.0	0.0	0.0
0.0	0.0	100.0	100.0	2	0.0	0.0	0.124	0.0	98.17159	0.0	1	0.0	0.0	0.0	0.0	0.0
0.0	0.0	100.0	100.0	2	0.0	0.0	0.125	0.0	98.339325	0.0	1	0.0	0.0	0.0	0.0	0.0
0.0	0.0	100.0	100.0	2	0.0	0.0	0.127	0.0	98.339325	0.0	1	0.0	0.0	0.0	0.0	0.0
0.0	0.0	100.0	100.0	2	0.0	0.0	0.128	0.0	98.37033	0.0	1	0.0	0.0	0.0	0.0	0.0
0.0	0.0	100.0	100.0	2	0.0	0.0	0.129	0.0	99.08291	0.0	1	0.0	0.0	0.0	0.0	0.0
0.0	0.0	100.0	100.0	2	0.0	0.0	0.131	0.0	99.08291	0.0	1	0.0	0.0	0.0	0.0	0.0
0.0	0.0	100.0	100.0	2	0.0	0.0	0.132	0.0	99.481285	0.0	1	0.0	0.0	0.0	0.0	0.0
0.0	0.0	100.0	100.0	2	0.0	0.0	0.133	0.0	99.359985	0.0	1	0.0	0.0	0.0	0.0	0.0
0.0	0.0	100.0	100.0	2	0.0	0.0	0.135	0.0	99.359985	0.0	1	0.0	0.0	0.0	0.0	0.0
0.0	0.0	100.0	100.0	2	0.0	0.0	0.136	0.0	98.49156	0.0	1	0.0	0.0	0.0	0.0	0.0
0.0	0.0	100.0	100.0	2	0.0	0.0	0.137	0.0	98.49156	0.0	1	0.0	0.0	0.0	0.0	0.0
0.0	0.0	100.0	100.0	2	0.0	0.0	0.139	0.0	98.0178	0.0	1	0.0	0.0	0.0	0.0	0.0
0.0	0.0	100.0	100.0	2	0.0	0.0	0.14	0.0	97.73908	0.0	1	0.0	0.0	0.0	0.0	0.0
0.0	0.0	100.0	100.0	2	0.0	0.0	0.142	0.0	97.73908	0.0	1	0.0	0.0	0.0	0.0	0.0
0.0	0.0	100.0	100.0	2	0.0	0.0	0.143	0.0	95.78306	0.0	1	0.0	0.0	0.0	0.0	0.0
0.0	0.0	100.0	100.0	2	0.0	0.0	0.145	0.0	96.32446	0.0	1	0.0	0.0	0.0	0.0	0.0
0.0	0.0	100.0	100.0	2	0.0	0.0	0.146	0.0	96.32446	0.0	1	0.0	0.0	0.0	0.0	0.0
0.0	0.0	100.0	100.0	2	0.0	0.0	0.148	0.0	95.96785	0.0	1	0.0	0.0	0.0	0.0	0.0
0.0	0.0	100.0	100.0	2	0.0	0.0	0.149	0.0	95.96785	0.0	1	0.0	0.0	0.0	0.0	0.0
0.0	0.0	100.0	100.0	2	0.0	0.0	0.15	0.0	96.31121	0.0	1	0.0	0.0	0.0	0.0	0.0
0.0	0.0	100.0	100.0	2	0.0	0.0	0.152	0.0	96.73018	0.0	1	0.0	0.0	0.0	0.0	0.0
0.0	0.0	100.0	100.0	2	0.0	0.0	0.154	0.0	96.73018	0.0	1	0.0	0.0	0.0	0.0	0.0
0.0	0.0	100.0	100.0	2	0.0	0.0	0.155	0.0	96.098	0.0	1	0.0	0.0	8.0	0.0	0.0
0.0	0.0	100.0	100.0	2	0.0	0.0	0.156	0.0	96.294785	0.0	1	0.0	0.0	14.0	0.0	0.0
0.0	0.0	100.0	100.0	2	0.0	0.0	0.158	0.0	96.294785	0.0	1	0.0	0.0	14.0	0.0	0.0
0.0	0.0	100.0	100.0	2	0.0	0.0	0.159	0.0	97.68845	0.0	1	0.0	0.0	0.0	0.0	0.0
0.0	0.0	100.0	100.0	2	0.0	0.0	0.161	0.0	97.68845	0.0	1	0.0	0.0	0.0	0.0	0.0
0.0	0.0	100.0	100.0	2	0.0	0.0	0.162	0.0	98.19445	0.0	1	0.0	0.0	0.0	0.0	0.0
0.0	0.0	100.0	100.0	2	0.0	0.0	0.163	0.0	99.24335	0.0	1	0.0	0.0	0.0	0.0	0.0
0.0	0.0	100.0	100.0	2	0.0	0.0	0.165	0.0	99.24335	0.0	1	0.0	0.0	0.0	0.0	0.0
0.0	0.0	100.0	100.0	2	0.0	0.0	0.166	0.0	99.26713	0.0	1	0.0	0.0	0.0	0.0	0.0
0.0	0.0	100.0	100.0	2	0.0	0.0	0.168	0.0	99.26713	0.0	1	0.0	0.0	0.0	0.0	0.0
0.0	0.0	100.0	100.0	2	0.0	0.0	0.169	0.0	98.707565	0.0	1	0.0	0.0	0.0	0.0	0.0
0.0	0.0	100.0	100.0	2	0.0	0.0	0.17	0.0	98.819145	0.0	1	0.0	0.0	0.0	0.0	0.0
0.0	0.0	100.0	100.0	2	0.0	0.0	0.171	0.0	98.142494	0.0	1	0.0	0.0	0.0	0.0	0.0
0.0	0.0	100.0	100.0	2	0.0	0.0	0.173	0.0	98.79065	0.0	1	0.0	0.0	0.0	0.0	0.0
0.0	0.0	100.0	100.0	2	0.0	0.0	0.174	0.0	99.59271	0.0	1	0.0	0.0	0.0	0.0	0.0
0.0	0.0	100.0	100.0	2	0.0	0.0	0.175	0.0	99.59271	0.0	1	0.0	0.0	0.0	0.0	0.0
0.0	0.0	100.0	100.0	2	0.0	0.0	0.177	0.0	99.02407	0.0	1	0.0	0.0	0.0	0.0	0.0
0.0	0.0	100.0	100.0	2	0.0	0.0	0.178	0.0	99.02407	0.0	1	0.0	0.0	0.0	0.0	0.0
0.0	0.0	100.0	100.0	2	0.0	0.0	0.179	0.0	98.681015	0.0	1	0.0	0.0	0.0	0.0	0.0
0.0	0.0	100.0	100.0	2	0.0	0.0	0.18	0.0	98.541435	0.0	1	0.0	0.0	0.0	0.0	0.0
0.0	0.0	100.0	100.0	2	0.0	0.0	0.181	0.0	98.541435	0.0	1	0.0	0.0	0.0	0.0	0.0
0.0	0.0	100.0	100.0	2	0.0	0.0	0.182	0.0	97.870415	0.0	1	0.0	0.0	0.0	0.0	0.0
0.0	0.0	100.0	100.0	2	0.0	0.0	0.183	0.0	97.500916	0.0	1	0.0	0.0	0.0	0.0	0.0
0.0	0.0	100.0	100.0	2	0.0	0.0	0.184	0.0	97.500916	0.0	1	0.0	0.0	0.0	0.0	0.0
0.0	0.0	100.0	100.0	2	0.0	0.0	0.185	0.0	97.72342	0.0	1	0.0	0.0	0.0	0.0	0.0
0.0	0.0	100.0	100.0	2	0.0	0.0	0.186	0.0	97.72342	0.0	1	0.0	0.0	0.0	0.0	0.0
0.0	0.0	100.0	100.0	2	0.0	0.0	0.187	0.0	98.04264	0.0	1	0.0	0.0	0.0	0.0	0.0
0.0	0.0	100.0	100.0	2	0.0	0.0	0.188	0.0	97.32105	0.0	1	0.0	0.0	0.0	0.0	0.0
0.0	0.0	100.0	100.0	2	0.0	0.0	0.189	0.0	97.32105	0.0	1	0.0	0.0	0.0	0.0	0.0
0.0	0.0	100.0	100.0	2	0.0	0.0	0.19	0.0	96.86361	0.0	1	0.0	0.0	0.0	0.0	0.0
0.0	0.0	100.0	100.0	2	0.0	0.0	0.191	0.0	96.11559	0.0	1	0.0	0.0	0.0	0.0	0.0
0.0	0.0	100.0	100.0	2	0.0	0.0	0.192	0.0	96.11559	0.0	1	0.0	0.0	0.0	0.0	0.0
0.0	0.0	100.0	100.0	2	0.0	0.0	0.192	0.0	96.24766	0.0	1	0.0	0.0	0.0	0.0	0.0
0.0	0.0	100.0	100.0	2	0.0	0.0	0.193	0.0	96.24766	0.0	1	0.0	0.0	0.0	0.0	0.0
0.0	0.0	100.0	100.0	2	0.0	0.0	0.194	0.0	96.35974	0.0	1	0.0	0.0	0.0	0.0	0.0
0.0	0.0	100.0	100.0	2	0.0	0.0	0.194	0.0	96.84575	0.0	1	0.0	0.0	0.0	0.0	0.0
0.0	0.0	100.0	100.0	2	0.0	0.0	0.195	0.0	96.84575	0.0	1	0.0	0.0	0.0	0.0	0.0
0.0	0.0	100.0	100.0	2	0.0	0.0	0.195	0.0	98.00838	0.0	1	0.0	0.0	0.0	0.0	0.0
0.0	0.0	100.0	100.0	2	0.0	0.0	0.196	0.0	97.07439	0.0	1	0.0	0.0	0.0	0.0	0.0
0.0	0.0	100.0	100.0	2	0.0	0.0	0.196	0.0	97.07439	0.0	1	0.0	0.0	0.0	0.0	0.0
0.0	0.0	100.0	100.0	2	0.0	0.0	0.196	0.0	98.05228	0.0	1	0.0	0.0	0.0	0.0	0.0
0.0	0.0	100.0	100.0	2	0.0	0.0	0.196	0.0	98.05228	0.0	1	0.0	0.0	0.0	0.0	0.0
0.0	0.0	100.0	100.0	2	0.0	0.0	0.196	0.0	97.40317	0.0	1	0.0	0.0	0.0	0.0	0.0
0.0	0.0	100.0	100.0	2	0.0	0.0	0.196	0.0	97.80174	0.0	1	0.0	0.0	0.0	0.0	0.0
0.0	0.0	100.0	100.0	2	0.0	0.0	0.196	0.0	97.80174	0.0	1	0.0	0.0	0.0	0.0	0.0
0.0	0.0	100.0	100.0	2	0.0	0.0	0.196	0.0	97.76685	0.0	1	0.0	0.0	0.0	0.0	0.0
0.0	0.0	100.0	100.0	2	0.0	0.0	0.196	0.0	98.17398	0.0	1	0.0	0.0	0.0	0.0	0.0
0.0	0.0	100.0	100.0	2	0.0	0.0	0.195	0.0	98.17398	0.0	1	0.0	0.0	0.0	0.0	0.0
0.0	0.0	100.0	100.0	2	0.0	0.0	0.195	0.0	98.64266	0.0	1	0.0	0.0	0.0	0.0	0.0
0.0	0.0	100.0	100.0	2	0.0	0.0	0.194	0.0	98.64266	0.0	1	0.0	0.0	0.0	0.0	0.0
0.0	0.0	100.0	100.0	2	0.0	0.0	0.193	0.0	98.52709	0.0	1	0.0	0.0	0.0	0.0	0.0
0.0	0.0	100.0	100.0	2	0.0	0.0	0.193	0.0	98.7266	0.0	1	0.0	0.0	0.0	0.0	0.0
0.0	0.0	100.0	100.0	2	0.0	0.0	0.192	0.0	98.7266	0.0	1	0.0	0.0	0.0	0.0	0.0
0.0	0.0	100.0	100.0	2	0.0	0.0	0.191	0.0	97.716515	0.0	1	0.0	0.0	0.0	0.0	0.0
0.0	0.0	100.0	100.0	2	0.0	0.0	0.19	0.0	97.77611	0.0	1	0.0	0.0	0.0	0.0	0.0
0.0	0.0	100.0	100.0	2	0.0	0.0	0.189	0.0	97.84003	0.0	1	0.0	0.0	0.0	0.0	0.0
0.0	0.0	100.0	100.0	2	0.0	0.0	0.188	0.0	97.476814	0.0	1	0.0	0.0	0.0	0.0	0.0
0.0	0.0	100.0	100.0	2	0.0	0.0	0.187	0.0	97.476814	0.0	1	0.0	0.0	0.0	0.0	0.0
0.0	0.0	100.0	100.0	2	0.0	0.0	0.186	0.0	96.98892	0.0	1	0.0	0.0	0.0	0.0	0.0
0.0	0.0	100.0	100.0	2	0.0	0.0	0.184	0.0	96.38209	0.0	1	0.0	0.0	0.0	0.0	0.0
0.0	0.0	100.0	100.0	2	0.0	0.0	0.183	0.0	96.38209	0.0	1	0.0	0.0	0.0	0.0	0.0
0.0	0.0	100.0	100.0	2	0.0	0.0	0.182	0.0	96.19986	0.0	1	0.0	0.0	0.0	0.0	0.0
0.0	0.0	100.0	100.0	2	0.0	0.0	0.181	0.0	95.67466	0.0	1	0.0	0.0	0.0	0.0	0.0
0.0	0.0	100.0	100.0	2	0.0	0.0	0.18	0.0	95.67466	0.0	1	0.0	0.0	0.0	0.0	0.0
0.0	0.0	100.0	100.0	2	0.0	0.0	0.179	0.0	94.85803	0.0	1	0.0	0.0	0.0	0.0	0.0
0.0	0.0	100.0	100.0	2	0.0	0.0	0.177	0.0	95.32689	0.0	1	0.0	0.0	0.0	0.0	0.0
0.0	0.0	100.0	100.0	2	0.0	0.0	0.176	0.0	95.26338	0.0	1	0.0	0.0	0.0	0.0	0.0
0.0	0.0	100.0	100.0	2	0.0	0.0	0.175	0.0	95.2434	0.0	1	0.0	0.0	0.0	0.0	0.0
0.0	0.0	100.0	100.0	2	0.0	0.0	0.174	0.0	95.2434	0.0	1	0.0	0.0	0.0	0.0	0.0
0.0	0.0	100.0	100.0	2	0.0	0.0	0.173	0.0	95.67226	0.0	1	0.0	0.0	0.0	0.0	0.0
0.0	0.0	100.0	100.0	2	0.0	0.0	0.171	0.0	95.51129	0.0	1	0.0	0.0	0.0	0.0	0.0
0.0	0.0	100.0	100.0	2	0.0	0.0	0.17	0.0	95.51129	0.0	1	0.0	0.0	0.0	0.0	0.0
0.0	0.0	100.0	100.0	2	0.0	0.0	0.169	0.0	95.11262	0.0	1	0.0	0.0	0.0	0.0	0.0
0.0	0.0	100.0	100.0	2	0.0	0.0	0.167	0.0	95.11262	0.0	1	0.0	0.0	0.0	0.0	0.0
0.0	0.0	100.0	100.0	2	0.0	0.0	0.166	0.0	95.15908	0.0	1	0.0	0.0	0.0	0.0	0.0
0.0	0.0	100.0	100.0	2	0.0	0.0	0.164	0.0	95.73743	0.0	1	0.0	0.0	0.0	0.0	0.0
0.0	0.0	100.0	100.0	2	0.0	0.0	0.163	0.0	95.73743	0.0	1	0.0	0.0	0.0	0.0	0.0
0.0	0.0	100.0	100.0	2	0.0	0.0	0.161	0.0	95.810005	0.0	1	0.0	0.0	0.0	0.0	0.0
0.0	0.0	100.0	100.0	2	0.0	0.0	0.16	0.0	94.85259	0.0	1	0.0	0.0	0.0	0.0	0.0
0.0	0.0	100.0	100.0	2	0.0	0.0	0.158	0.0	94.85259	0.0	1	0.0	0.0	0.0	0.0	0.0
0.0	0.0	100.0	100.0	2	0.0	0.0	0.156	0.0	95.431015	0.0	1	0.0	0.0	0.0	0.0	0.0
0.0	0.0	100.0	100.0	2	0.0	0.0	0.155	0.0	95.431015	0.0	1	0.0	0.0	0.0	0.0	0.0
0.0	0.0	100.0	100.0	2	0.0	0.0	0.153	0.0	95.80132	0.0	1	0.0	0.0	0.0	0.0	0.0
0.0	0.0	100.0	100.0	2	0.0	0.0	0.152	0.0	94.63464	0.0	1	0.0	0.0	0.0	0.0	0.0
0.0	0.0	100.0	100.0	2	0.0	0.0	0.151	0.0	94.63464	0.0	1	0.0	0.0	0.0	0.0	0.0
0.0	0.0	100.0	100.0	2	0.0	0.0	0.149	0.0	94.98263	0.0	1	0.0	0.0	0.0	0.0	0.0
0.0	0.0	100.0	100.0	2	0.0	0.0	0.148	0.0	95.89439	0.0	1	0.0	0.0	0.0	0.0	0.0
0.0	0.0	100.0	100.0	2	0.0	0.0	0.146	0.0	95.89439	0.0	1	0.0	0.0	0.0	0.0	0.0
0.0	0.0	100.0	100.0	2	0.0	0.0	0.145	0.0	96.976906	0.0	1	0.0	0.0	0.0	0.0	0.0
0.0	0.0	100.0	100.0	2	0.0	0.0	0.144	0.0	96.976906	0.0	1	0.0	0.0	0.0	0.0	0.0
0.0	0.0	100.0	100.0	2	0.0	0.0	0.143	0.0	97.08412	0.0	1	0.0	0.0	0.0	0.0	0.0
0.0	0.0	100.0	100.0	2	0.0	0.0	0.142	0.0	96.924446	0.0	1	0.0	0.0	0.0	0.0	0.0
0.0	0.0	100.0	100.0	2	0.0	0.0	0.14	0.0	96.708755	0.0	1	0.0	0.0	0.0	0.0	0.0
0.0	0.0	100.0	100.0	2	0.0	0.0	0.139	0.0	96.570595	0.0	1	0.0	0.0	0.0	0.0	0.0
0.0	0.0	100.0	100.0	2	0.0	0.0	0.138	0.0	96.74136	0.0	1	0.0	0.0	0.0	0.0	0.0
0.0	0.0	100.0	100.0	2	0.0	0.0	0.137	0.0	96.74136	0.0	1	0.0	0.0	0.0	0.0	0.0
0.0	0.0	100.0	100.0	2	0.0	0.0	0.136	0.0	96.72309	0.0	1	0.0	0.0	0.0	0.0	0.0
0.0	0.0	100.0	100.0	2	0.0	0.0	0.135	0.0	96.72309	0.0	1	0.0	0.0	0.0	0.0	0.0
0.0	0.0	100.0	100.0	2	0.0	0.0	0.135	0.0	96.12277	0.0	1	0.0	0.0	0.0	0.0	0.0
0.0	0.0	100.0	100.0	2	0.0	0.0	0.134	0.0	96.99945	0.0	1	0.0	0.0	0.0	0.0	0.0
0.0	0.0	100.0	100.0	2	0.0	0.0	0.133	0.0	96.99945	0.0	1	0.0	0.0	0.0	0.0	0.0
0.0	0.0	100.0	100.0	2	0.0	0.0	0.132	0.0	97.83826	0.0	1	0.0	0.0	0.0	0.0	0.0
0.0	0.0	100.0	100.0	2	0.0	0.0	0.131	0.0	97.83826	0.0	1	0.0	0.0	0.0	0.0	0.0
0.0	0.0	100.0	100.0	2	0.0	0.0	0.13	0.0	97.52855	0.0	1	0.0	0.0	0.0	0.0	0.0
0.0	0.0	100.0	100.0	2	0.0	0.0	0.129	0.0	97.57196	0.0	1	0.0	0.0	0.0	0.0	0.0
0.0	0.0	100.0	100.0	2	0.0	0.0	0.128	0.0	97.57196	0.0	1	0.0	0.0	0.0	0.0	0.0
0.0	0.0	100.0	100.0	2	0.0	0.0	0.127	0.0	97.002045	0.0	1	0.0	0.0	0.0	0.0	0.0
0.0	0.0	100.0	100.0	2	0.0	0.0	0.127	0.0	96.74845	0.0	1	0.0	0.0	0.0	0.0	0.0
0.0	0.0	100.0	100.0	2	0.0	0.0	0.126	0.0	96.74845	0.0	1	0.0	0.0	0.0	0.0	0.0
0.0	0.0	100.0	100.0	2	0.0	0.0	0.125	0.0	97.326324	0.0	1	0.0	0.0	0.0	0.0	0.0
0.0	0.0	100.0	100.0	2	0.0	0.0	0.124	0.0	97.326324	0.0	1	0.0	0.0	0.0	0.0	0.0
0.0	0.0	100.0	100.0	2	0.0	0.0	0.123	0.0	97.66409	0.0	1	0.0	0.0	0.0	0.0	0.0
0.0	0.0	100.0	100.0	2	0.0	0.0	0.122	0.0	96.909775	0.0	1	0.0	0.0	0.0	0.0	0.0
0.0	0.0	100.0	100.0	2	0.0	0.0	0.121	0.0	96.909775	0.0	1	0.0	0.0	0.0	0.0	0.0
0.0	0.0	100.0	100.0	2	0.0	0.0	0.121	0.0	97.367874	0.0	1	0.0	0.0	0.0	0.0	0.0
0.0	0.0	100.0	100.0	2	0.0	0.0	0.12	0.0	96.64427	0.0	1	0.0	0.0	0.0	0.0	0.0
0.0	0.0	100.0	100.0	2	0.0	0.0	0.119	0.0	96.64427	0.0	1	0.0	0.0	0.0	0.0	0.0
0.0	0.0	100.0	100.0	2	0.0	0.0	0.118	0.0	96.10628	0.0	1	0.0	0.0	0.0	0.0	0.0
0.0	0.0	100.0	100.0	2	0.0	0.0	0.117	0.0	96.10628	0.0	1	0.0	0.0	0.0	0.0	0.0
0.0	0.0	100.0	100.0	2	0.0	0.0	0.116	0.0	96.89532	0.0	1	0.0	0.0	0.0	0.0	0.0
0.0	0.0	100.0	100.0	2	0.0	0.0	0.115	0.0	96.7465	0.0	1	0.0	0.0	0.0	0.0	0.0
0.0	0.0	100.0	100.0	2	0.0	0.0	0.115	0.0	97.22508	0.0	1	0.0	0.0	0.0	0.0	0.0
0.0	0.0	100.0	100.0	2	0.0	0.0	0.114	0.0	97.651276	0.0	1	0.0	0.0	0.0	0.0	0.0
0.0	0.0	100.0	100.0	2	0.0	0.0	0.113	0.0	96.68525	0.0	1	0.0	0.0	0.0	0.0	0.0
0.0	0.0	100.0	100.0	2	0.0	0.0	0.112	0.0	97.83554	0.0	1	0.0	0.0	0.0	0.0	0.0
0.0	0.0	100.0	100.0	2	0.0	0.0	0.11	0.0	97.57871	0.0	1	0.0	0.0	0.0	0.0	0.0
0.0	0.0	100.0	100.0	2	0.0	0.0	0.109	0.0	97.57871	0.0	1	0.0	0.0	0.0	0.0	0.0
0.0	0.0	100.0	100.0	2	0.0	0.0	0.108	0.0	98.38103	0.0	1	0.0	0.0	0.0	0.0	0.0
0.0	0.0	100.0	100.0	2	0.0	0.0	0.107	0.0	97.64317	0.0	1	0.0	0.0	0.0	0.0	0.0
0.0	0.0	100.0	100.0	2	0.0	0.0	0.106	0.0	97.64317	0.0	1	0.0	0.0	0.0	0.0	0.0
0.0	0.0	100.0	100.0	2	0.0	0.0	0.105	0.0	98.55225	0.0	1	0.0	0.0	0.0	0.0	0.0
0.0	0.0	100.0	100.0	2	0.0	0.0	0.104	0.0	98.68229	0.0	1	0.0	0.0	0.0	0.0	0.0
0.0	0.0	100.0	100.0	2	0.0	0.0	0.102	0.0	98.68229	0.0	1	0.0	0.0	0.0	0.0	0.0
0.0	0.0	100.0	100.0	2	0.0	0.0	0.101	0.0	98.07025	0.0	1	0.0	0.0	0.0	0.0	0.0
0.0	0.0	100.0	100.0	2	0.0	0.0	0.1	0.0	98.07025	0.0	1	0.0	0.0	0.0	0.0	0.0
0.0	0.0	100.0	100.0	2	0.0	0.0	0.099	0.0	97.61587	0.0	1	0.0	0.0	0.0	0.0	0.0
0.0	0.0	100.0	100.0	2	0.0	0.0	0.097	0.0	97.5416	0.0	1	0.0	0.0	0.0	0.0	0.0
0.0	0.0	100.0	100.0	2	0.0	0.0	0.096	0.0	97.5416	0.0	1	0.0	0.0	0.0	0.0	0.0
0.0	0.0	100.0	100.0	2	0.0	0.0	0.095	0.0	97.153564	0.0	1	0.0	0.0	0.0	0.0	0.0
0.0	0.0	100.0	100.0	2	0.0	0.0	0.094	0.0	96.8492	0.0	1	0.0	0.0	0.0	0.0	0.0
0.0	0.0	100.0	100.0	2	0.0	0.0	0.092	0.0	96.8492	0.0	1	0.0	0.0	0.0	0.0	0.0
0.0	0.0	100.0	100.0	2	0.0	0.0	0.091	0.0	96.23789	0.0	1	0.0	0.0	0.0	0.0	0.0
0.0	0.0	100.0	100.0	2	0.0	0.0	0.089	0.0	95.80448	0.0	1	0.0	0.0	0.0	0.0	0.0
0.0	0.0	100.0	100.0	2	0.0	0.0	0.088	0.0	95.29794	0.0	1	0.0	0.0	0.0	0.0	0.0
0.0	0.0	100.0	100.0	2	0.0	0.0	0.086	0.0	96.711006	0.0	1	0.0	0.0	0.0	0.0	0.0
0.0	0.0	100.0	100.0	2	0.0	0.0	0.085	0.0	96.711006	0.0	1	0.0	0.0	0.0	0.0	0.0
0.0	0.0	100.0	100.0	2	0.0	0.0	0.083	0.0	96.516	0.0	1	0.0	0.0	0.0	0.0	0.0
0.0	0.0	100.0	100.0	2	0.0	0.0	0.082	0.0	97.23387	0.0	1	0.0	0.0	0.0	0.0	0.0
0.0	0.0	100.0	100.0	2	0.0	0.0	0.081	0.0	97.23387	0.0	1	0.0	0.0	0.0	0.0	0.0
0.0	0.0	100.0	100.0	2	0.0	0.0	0.079	0.0	97.54127	0.0	1	0.0	0.0	0.0	0.0	0.0
0.0	0.0	100.0	100.0	2	0.0	0.0	0.078	0.0	97.54127	0.0	1	0.0	0.0	0.0	0.0	0.0
0.0	0.0	100.0	100.0	2	0.0	0.0	0.077	0.0	97.58142	0.0	1	0.0	0.0	0.0	0.0	0.0
0.0	0.0	100.0	100.0	2	0.0	0.0	0.075	0.0	97.77429	0.0	1	0.0	0.0	0.0	0.0	0.0
0.0	0.0	100.0	100.0	2	0.0	0.0	0.074	0.0	97.77429	0.0	1	0.0	0.0	0.0	0.0	0.0
0.0	0.0	100.0	100.0	2	0.0	0.0	0.072	0.0	97.72643	0.0	1	0.0	0.0	0.0	0.0	0.0
0.0	0.0	100.0	100.0	2	0.0	0.0	0.071	0.0	98.3838	0.0	1	0.0	0.0	0.0	0.0	0.0
0.0	0.0	100.0	100.0	2	0.0	0.0	0.069	0.0	97.97044	0.0	1	0.0	0.0	0.0	0.0	0.0
0.0	0.0	100.0	100.0	2	0.0	0.0	0.068	0.0	98.64021	0.0	1	0.0	0.0	0.0	0.0	0.0
0.0	0.0	100.0	100.0	2	0.0	0.0	0.066	0.0	98.64021	0.0	1	0.0	0.0	0.0	0.0	0.0
0.0	0.0	100.0	100.0	2	0.0	0.0	0.065	0.0	98.35803	0.0	1	0.0	0.0	0.0	0.0	0.0
0.0	0.0	100.0	100.0	2	0.0	0.0	0.064	0.0	98.75697	0.0	1	0.0	0.0	0.0	0.0	0.0
0.0	0.0	100.0	100.0	2	0.0	0.0	0.063	0.0	98.75697	0.0	1	0.0	0.0	0.0	0.0	0.0
0.0	0.0	100.0	100.0	2	0.0	0.0	0.061	0.0	99.165085	0.0	1	0.0	0.0	0.0	0.0	0.0
0.0	0.0	100.0	100.0	2	0.0	0.0	0.06	0.0	98.8295	0.0	1	0.0	0.0	0.0	0.0	0.0
0.0	0.0	100.0	100.0	2	0.0	0.0	0.059	0.0	98.8295	0.0	1	0.0	0.0	0.0	0.0	0.0
0.0	0.0	100.0	100.0	2	0.0	0.0	0.058	0.0	98.52976	0.0	1	0.0	0.0	0.0	0.0	0.0
0.0	0.0	100.0	100.0	2	0.0	0.0	0.057	0.0	98.52976	0.0	1	0.0	0.0	0.0	0.0	0.0
0.0	0.0	100.0	100.0	2	0.0	0.0	0.056	0.0	98.30063	0.0	1	0.0	0.0	0.0	0.0	0.0
0.0	0.0	100.0	100.0	2	0.0	0.0	0.055	0.0	97.221664	0.0	1	0.0	0.0	0.0	0.0	0.0
0.0	0.0	100.0	100.0	2	0.0	0.0	0.054	0.0	97.221664	0.0	1	0.0	0.0	0.0	0.0	0.0
0.0	0.0	100.0	100.0	2	0.0	0.0	0.053	0.0	97.32331	0.0	1	0.0	0.0	0.0	0.0	0.0
0.0	0.0	100.0	100.0	2	0.0	0.0	0.052	0.0	97.72703	0.0	1	0.0	0.0	0.0	0.0	0.0
0.0	0.0	100.0	100.0	2	0.0	0.0	0.051	0.0	97.72703	0.0	1	0.0	0.0	0.0	0.0	0.0
0.0	0.0	100.0	100.0	2	0.0	0.0	0.05	0.0	97.853035	0.0	1	0.0	0.0	0.0	0.0	0.0
0.0	0.0	100.0	100.0	2	0.0	0.0	0.049	0.0	97.853035	0.0	1	0.0	0.0	0.0	0.0	0.0
0.0	0.0	100.0	100.0	2	0.0	0.0	0.048	0.0	97.93275	0.0	1	0.0	0.0	0.0	0.0	0.0
0.0	0.0	100.0	100.0	2	0.0	0.0	0.047	0.0	97.17125	0.0	1	0.0	0.0	0.0	0.0	0.0
0.0	0.0	100.0	100.0	2	0.0	0.0	0.047	0.0	97.17125	0.0	1	0.0	0.0	0.0	0.0	0.0
0.0	0.0	100.0	100.0	2	0.0	0.0	0.046	0.0	97.13329	0.0	1	0.0	0.0	0.0	0.0	0.0
0.0	0.0	100.0	100.0	2	0.0	0.0	0.045	0.0	97.04782	0.0	1	0.0	0.0	0.0	0.0	0.0
0.0	0.0	100.0	100.0	2	0.0	0.0	0.044	0.0	97.04782	0.0	1	0.0	0.0	0.0	0.0	0.0
0.0	0.0	100.0	100.0	2	0.0	0.0	0.043	0.0	94.74361	0.0	1	0.0	0.0	0.0	0.0	0.0
0.0	0.0	100.0	100.0	2	0.0	0.0	0.042	0.0	94.74361	0.0	1	0.0	0.0	0.0	0.0	0.0
0.0	0.0	100.0	100.0	2	0.0	0.0	0.041	0.0	96.870544	0.0	1	0.0	0.0	0.0	0.0	0.0
0.0	0.0	100.0	100.0	2	0.0	0.0	0.04	0.0	96.258	0.0	1	0.0	0.0	0.0	0.0	0.0
0.0	0.0	100.0	100.0	2	0.0	0.0	0.039	0.0	96.258	0.0	1	0.0	0.0	0.0	0.0	0.0
0.0	0.0	100.0	100.0	2	0.0	0.0	0.038	0.0	96.2533	0.0	1	0.0	0.0	0.0	0.0	0.0
0.0	0.0	100.0	100.0	2	0.0	0.0	0.036	0.0	96.60775	0.0	1	0.0	0.0	0.0	0.0	0.0
0.0	0.0	100.0	100.0	2	0.0	0.0	0.035	0.0	96.48836	0.0	1	0.0	0.0	0.0	0.0	0.0
0.0	0.0	100.0	100.0	2	0.0	0.0	0.034	0.0	96.637924	0.0	1	0.0	0.0	0.0	0.0	0.0
0.0	0.0	100.0	100.0	2	0.0	0.0	0.033	0.0	96.637924	0.0	1	0.0	0.0	0.0	0.0	0.0
0.0	0.0	100.0	100.0	2	0.0	0.0	0.031	0.0	97.3637	0.0	1	0.0	0.0	0.0	0.0	0.0
0.0	0.0	100.0	100.0	2	0.0	0.0	0.03	0.0	98.16612	0.0	1	0.0	0.0	0.0	0.0	0.0
0.0	0.0	100.0	100.0	2	0.0	0.0	0.028	0.0	98.16612	0.0	1	0.0	0.0	0.0	0.0	0.0
0.0	0.0	100.0	100.0	2	0.0	0.0	0.027	0.0	98.437035	0.0	1	0.0	0.0	0.0	0.0	0.0
0.0	0.0	100.0	100.0	2	0.0	0.0	0.025	0.0	98.068436	0.0	1	0.0	0.0	0.0	0.0	0.0
0.0	0.0	100.0	100.0	2	0.0	0.0	0.024	0.0	98.068436	0.0	1	0.0	0.0	0.0	0.0	0.0
0.0	0.0	100.0	100.0	2	0.0	0.0	0.023	0.0	98.75337	0.0	1	0.0	0.0	0.0	0.0	0.0
0.0	0.0	100.0	100.0	2	0.0	0.0	0.021	0.0	98.75337	0.0	1	0.0	0.0	0.0	0.0	0.0
0.0	0.0	100.0	100.0	2	0.0	0.0	0.02	0.0	99.559746	0.0	1	0.0	0.0	0.0	0.0	0.0
0.0	0.0	100.0	100.0	2	0.0	0.0	0.018	0.0	98.88988	0.0	1	0.0	0.0	0.0	0.0	0.0
0.0	0.0	100.0	100.0	2	0.0	0.0	0.017	0.0	98.88988	0.0	1	0.0	0.0	0.0	0.0	0.0
0.0	0.0	100.0	100.0	2	0.0	0.0	0.015	0.0	98.17147	0.0	1	0.0	0.0	0.0	0.0	0.0
0.0	0.0	100.0	100.0	2	0.0	0.0	0.013	0.0	98.17147	0.0	1	0.0	0.0	0.0	0.0	0.0
0.0	0.0	100.0	100.0	2	0.0	0.0	0.012	0.0	96.97955	0.0	1	0.0	0.0	0.0	0.0	0.0
0.0	0.0	100.0	100.0	2	0.0	0.0	0.01	0.0	97.638275	0.0	1	0.0	0.0	0.0	0.0	0.0
0.0	0.0	100.0	100.0	2	0.0	0.0	0.009	0.0	97.638275	0.0	1	0.0	0.0	0.0	0.0	0.0
0.0	0.0	100.0	100.0	2	0.0	0.0	0.007	0.0	97.70569	0.0	1	0.0	0.0	0.0	0.0	0.0
0.0	0.0	100.0	100.0	2	0.0	0.0	0.005	0.0	96.8615	0.0	1	0.0	0.0	0.0	0.0	0.0
0.0	0.0	100.0	100.0	2	0.0	0.0	0.004	0.0	96.8615	0.0	1	0.0	0.0	0.0	0.0	0.0
0.0	0.0	100.0	100.0	2	0.0	0.0	0.002	0.0	96.79683	0.0	1	0.0	0.0	0.0	0.0	0.0
0.0	0.0	100.0	100.0	2	0.0	0.0	0.0	0.0	96.79683	0.0	1	0.0	0.0	0.0	0.0	0.0
0.0	0.0	100.0	100.0	2	0.0	0.0	0.0	0.0	95.511856	0.0	1	0.0	0.0	0.0	0.0	0.0
0.0	0.0	100.0	100.0	2	0.0	0.0	-0.002	0.0	95.36004	0.0	1	0.0	0.0	0.0	0.0	0.0
0.0	0.0	100.0	100.0	2	0.0	0.0	-0.004	0.0	95.36004	0.0	1	0.0	0.0	0.0	0.0	0.0
0.0	0.0	100.0	100.0	2	0.0	0.0	-0.005	0.0	95.45189	0.0	1	0.0	0.0	0.0	0.0	0.0
0.0	0.0	100.0	100.0	2	0.0	0.0	-0.007	0.0	95.12316	0.0	1	0.0	0.0	0.0	0.0	0.0
0.0	0.0	100.0	100.0	2	0.0	0.0	-0.008	0.0	95.12316	0.0	1	0.0	0.0	0.0	0.0	0.0
0.0	0.0	100.0	100.0	2	0.0	0.0	-0.01	0.0	95.83588	0.0	1	0.0	0.0	0.0	0.0	0.0
0.0	0.0	100.0	100.0	2	0.0	0.0	-0.011	0.0	95.83588	0.0	1	0.0	0.0	0.0	0.0	0.0
0.0	0.0	100.0	100.0	2	0.0	0.0	-0.012	0.0	96.24413	0.0	1	0.0	0.0	0.0	0.0	0.0
0.0	0.0	100.0	100.0	2	0.0	0.0	-0.013	0.0	96.934784	0.0	1	0.0	0.0	0.0	0.0	0.0
0.0	0.0	100.0	100.0	2	0.0	0.0	-0.013	0.0	96.934784	0.0	1	0.0	0.0	0.0	0.0	0.0
0.0	0.0	100.0	100.0	2	0.0	0.0	-0.014	0.0	97.50121	0.0	1	0.0	0.0	0.0	0.0	0.0
0.0	0.0	100.0	100.0	2	0.0	0.0	-0.014	0.0	97.48378	0.0	1	0.0	0.0	0.0	0.0	0.0
0.0	0.0	100.0	100.0	2	0.0	0.0	-0.014	0.0	97.48378	0.0	1	0.0	0.0	0.0	0.0	0.0
0.0	0.0	100.0	100.0	2	0.0	0.0	-0.014	0.0	98.703384	0.0	1	0.0	0.0	0.0	0.0	0.0
0.0	0.0	100.0	100.0	2	0.0	0.0	-0.015	0.0	98.703384	0.0	1	0.0	0.0	0.0	0.0	0.0
0.0	0.0	100.0	100.0	2	0.0	0.0	-0.015	0.0	98.80735	0.0	1	0.0	0.0	0.0	0.0	0.0
0.0	0.0	100.0	100.0	2	0.0	0.0	-0.015	0.0	99.34482	0.0	1	0.0	0.0	0.0	0.0	0.0
0.0	0.0	100.0	100.0	2	0.0	0.0	-0.015	0.0	99.34482	0.0	1	0.0	0.0	0.0	0.0	0.0
0.0	0.0	100.0	100.0	2	0.0	0.0	-0.015	0.0	99.5209	0.0	1	0.0	0.0	0.0	0.0	0.0
0.0	0.0	100.0	100.0	2	0.0	0.0	-0.015	0.0	99.44811	0.0	1	0.0	0.0	0.0	0.0	0.0
0.0	0.0	100.0	100.0	2	0.0	0.0	-0.015	0.0	99.44811	0.0	1	0.0	0.0	0.0	0.0	0.0
0.0	0.0	100.0	100.0	2	0.0	0.0	-0.015	0.0	98.33638	0.0	1	0.0	0.0	0.0	0.0	0.0
0.0	0.0	100.0	100.0	2	0.0	0.0	-0.015	0.0	98.33638	0.0	1	0.0	0.0	0.0	0.0	0.0
0.0	0.0	100.0	100.0	2	0.0	0.0	-0.015	0.0	97.686935	0.0	1	0.0	0.0	0.0	0.0	0.0
0.0	0.0	100.0	100.0	2	0.0	0.0	-0.015	0.0	97.4082	0.0	1	0.0	0.0	0.0	0.0	0.0
0.0	0.0	100.0	100.0	2	0.0	0.0	-0.015	0.0	97.4082	0.0	1	0.0	0.0	0.0	0.0	0.0
0.0	0.0	100.0	100.0	2	0.0	0.0	-0.015	0.0	99.47722	0.0	1	0.0	0.0	0.0	0.0	0.0
0.0	0.0	100.0	100.0	2	0.0	0.0	-0.015	0.0	98.241196	0.0	1	0.0	0.0	0.0	0.0	0.0
0.0	0.0	100.0	100.0	2	0.0	0.0	-0.015	0.0	98.241196	0.0	1	0.0	0.0	0.0	0.0	0.0
0.0	0.0	100.0	100.0	2	0.0	0.0	-0.015	0.0	97.98489	0.0	1	0.0	0.0	0.0	0.0	0.0
0.0	0.0	100.0	100.0	2	0.0	0.0	-0.014	0.0	97.98489	0.0	1	0.0	0.0	0.0	0.0	0.0
0.0	0.0	100.0	100.0	2	0.0	0.0	-0.014	0.0	97.0896	0.0	1	0.0	0.0	2.0	0.0	0.0
0.0	0.0	100.0	100.0	2	0.0	0.0	-0.014	0.0	97.34668	0.0	1	0.0	0.0	4.0	0.0	0.0
0.0	0.0	100.0	100.0	2	0.0	0.0	-0.014	0.0	97.34668	0.0	1	0.0	0.0	4.0	0.0	0.0
6944.445	500.0	100.0	100.0	2	0.0	0.0	-0.013	0.0	97.74751	0.0	1	0.0	0.0	4.0	0.0	0.0
6944.445	500.0	100.0	100.0	2	0.0	0.0	-0.013	0.0	96.986115	0.0	1	0.0	0.0	4.0	0.0	0.0
6944.445	500.0	100.0	100.0	2	0.0	0.0	-0.012	0.0	96.385925	0.0	1	0.0	0.0	4.0	0.0	0.0
6944.445	500.0	100.0	100.0	2	0.0	0.0	-0.012	0.0	96.09741	0.49	1	0.0	0.0	4.0	0.0	0.0
6944.445	500.0	100.0	100.0	2	0.0	0.0	-0.011	0.0	96.09741	0.947	1	0.0	0.0	4.0	0.0	0.0
6944.445	500.0	100.0	100.0	2	0.0	0.0	-0.01	0.0	95.399155	0.947	1	0.0	0.0	4.0	0.0	0.0
6944.445	500.0	100.0	100.0	2	0.0	0.0	-0.009	0.0	95.47429	1.766	1	0.0	0.0	4.0	0.0	0.0
6944.445	500.0	100.0	100.0	2	0.0	0.0	-0.008	0.0	95.47429	2.133	1	0.0	0.0	4.0	0.0	0.0
6944.445	500.0	100.0	100.0	2	0.0	0.0	-0.007	0.0	95.75056	2.133	1	0.0	0.0	5.0	0.0	0.0
6944.445	500.0	100.0	100.0	2	0.0	0.0	-0.006	0.0	96.29184	2.79	1	0.0	0.0	5.0	0.0	0.0
6944.445	500.0	100.0	100.0	2	0.0	0.0	-0.005	0.0	96.29184	3.084	1	0.0	0.0	5.0	0.0	0.0
6944.445	500.0	100.0	100.0	2	0.0	0.0	-0.004	0.0	96.85694	3.084	1	0.0	0.0	5.0	0.0	0.0
6944.445	500.0	100.0	100.0	2	0.0	0.0	-0.002	0.0	96.85694	3.612	1	0.0	0.0	5.0	0.0	0.0
6944.445	500.0	100.0	100.0	2	0.0	0.0	-0.001	0.0	97.11791	3.612	1	0.0	0.0	5.0	0.0	0.0
6944.445	500.0	100.0	100.0	2	0.0	0.0	0.0	0.0	96.69576	4.068	1	0.0	0.0	5.0	0.0	0.0
6944.445	500.0	100.0	100.0	2	0.0	0.0	0.001	0.0	96.69576	4.272	1	0.0	0.0	5.0	0.0	0.0
6944.445	500.0	100.0	100.0	2	0.0	0.0	0.003	0.0	95.84634	4.272	1	0.0	0.0	5.0	0.0	0.0
6944.445	500.0	100.0	100.0	2	0.0	0.0	0.004	0.0	95.7046	4.638	1	0.0	0.0	5.0	0.0	0.0
6944.445	500.0	100.0	100.0	2	0.0	0.0	0.006	0.0	95.7046	4.638	1	0.0	0.0	5.0	0.0	0.0
6944.445	500.0	100.0	100.0	2	0.0	0.0	0.008	0.0	96.05801	4.801	1	0.0	0.0	5.0	0.0	0.0
6944.445	500.0	100.0	100.0	2	0.0	0.0	0.009	0.0	96.05801	5.094	1	0.0	0.0	5.0	0.0	0.0
6944.445	500.0	100.0	100.0	2	0.0	0.0	0.011	0.0	95.90988	5.094	1	0.0	0.0	5.0	0.0	0.0
6944.445	500.0	100.0	100.0	2	0.0	0.0	0.013	0.0	95.971344	5.227	1	0.0	0.0	5.0	0.0	0.0
6944.445	500.0	100.0	100.0	2	0.0	0.0	0.014	0.0	95.96456	5.462	1	0.0	0.0	5.0	0.0	0.0
6944.445	500.0	100.0	100.0	2	0.0	0.0	0.016	0.0	95.53655	5.462	1	0.0	0.0	5.0	0.0	0.0
6944.445	500.0	100.0	100.0	2	0.0	0.0	0.018	0.0	96.30804	5.567	1	0.0	0.0	5.0	0.0	0.0
6944.445	500.0	100.0	100.0	2	0.0	0.0	0.02	0.0	96.30804	5.567	1	0.0	0.0	5.0	0.0	0.0
6944.445	500.0	100.0	100.0	2	0.0	0.0	0.021	0.0	96.2417	5.757	1	0.0	0.0	5.0	0.0	0.0
6944.445	500.0	100.0	100.0	2	0.0	0.0	0.023	0.0	96.2417	5.92	1	0.0	0.0	5.0	0.0	0.0
6944.445	500.0	100.0	100.0	2	0.0	0.0	0.025	0.0	96.41026	5.92	1	0.0	0.0	5.0	0.0	0.0
6944.445	500.0	100.0	100.0	2	0.0	0.0	0.027	0.0	96.28466	5.993	1	0.0	0.0	5.0	0.0	0.0
6944.445	500.0	100.0	100.0	2	0.0	0.0	0.028	0.0	96.28466	6.123	1	0.0	0.0	5.0	0.0	0.0
6944.445	500.0	100.0	100.0	2	0.0	0.0	0.03	0.0	96.28348	6.123	1	0.0	0.0	5.0	0.0	0.0
6944.445	500.0	100.0	100.0	2	0.0	0.0	0.032	0.0	96.35736	6.182	1	0.0	0.0	5.0	0.0	0.0
6944.445	500.0	100.0	100.0	2	0.0	0.0	0.033	0.0	96.35736	6.182	1	0.0	0.0	5.0	0.0	0.0
6944.445	500.0	100.0	100.0	2	0.0	0.0	0.035	0.0	97.78528	6.287	1	0.0	0.0	5.0	0.0	0.0
6944.445	500.0	100.0	100.0	2	0.0	0.0	0.037	0.0	97.78528	6.335	1	0.0	0.0	5.0	0.0	0.0
6944.445	500.0	100.0	100.0	2	0.0	0.0	0.038	0.0	97.99255	6.335	1	0.0	0.0	5.0	0.0	0.0
6944.445	500.0	100.0	100.0	2	0.0	0.0	0.04	0.0	98.255165	6.418	1	0.0	0.0	5.0	0.0	0.0
6944.445	500.0	100.0	100.0	2	0.0	0.0	0.041	0.0	98.255165	6.456	1	0.0	0.0	5.0	0.0	0.0
6944.445	500.0	100.0	100.0	2	0.0	0.0	0.043	0.0	97.75415	6.456	1	0.0	0.0	5.0	0.0	0.0
6944.445	500.0	100.0	100.0	2	0.0	0.0	0.045	0.0	97.84732	6.524	1	0.0	0.0	5.0	0.0	0.0
6944.445	500.0	100.0	100.0	2	0.0	0.0	0.046	0.0	97.84732	6.524	1	0.0	0.0	5.0	0.0	0.0
6944.445	500.0	100.0	100.0	2	0.0	0.0	0.048	0.0	98.03806	6.582	1	0.0	0.0	5.0	0.0	0.0
6944.445	500.0	100.0	100.0	2	0.0	0.0	0.049	0.0	98.03806	6.609	1	0.0	0.0	5.0	0.0	0.0
6944.445	500.0	100.0	100.0	2	0.0	0.0	0.051	0.0	98.4258	6.609	1	0.0	0.0	5.0	0.0	0.0
6944.445	500.0	100.0	100.0	2	0.0	0.0	0.052	0.0	97.936485	6.633	1	0.0	0.0	5.0	0.0	0.0
6944.445	500.0	100.0	100.0	2	0.0	0.0	0.054	0.0	97.936485	6.676	1	0.0	0.0	5.0	0.0	0.0
6944.445	500.0	100.0	100.0	2	0.0	0.0	0.055	0.0	98.13981	6.676	1	0.0	0.0	5.0	0.0	0.0
6944.445	500.0	100.0	100.0	2	0.0	0.0	0.056	0.0	96.902016	6.714	1	0.0	0.0	5.0	0.0	0.0
6944.445	500.0	100.0	100.0	2	0.0	0.0	0.058	0.0	96.902016	6.714	1	0.0	0.0	5.0	0.0	0.0
6944.445	500.0	100.0	100.0	2	0.0	0.0	0.059	0.0	96.83092	6.731	1	0.0	0.0	5.0	0.0	0.0
6944.445	500.0	100.0	100.0	2	0.0	0.0	0.061	0.0	96.83092	6.761	1	0.0	0.0	5.0	0.0	0.0
6944.445	500.0	100.0	100.0	2	0.0	0.0	0.062	0.0	96.71738	6.761	1	0.0	0.0	5.0	0.0	0.0
6944.445	500.0	100.0	100.0	2	0.0	0.0	0.063	0.0	96.64815	6.774	1	0.0	0.0	5.0	0.0	0.0
6944.445	500.0	100.0	100.0	2	0.0	0.0	0.064	0.0	96.64815	6.799	1	0.0	0.0	5.0	0.0	0.0
6944.445	500.0	100.0	100.0	2	0.0	0.0	0.065	0.0	96.39368	6.799	1	0.0	0.0	5.0	0.0	0.0
6944.445	500.0	100.0	100.0	2	0.0	0.0	0.066	0.0	96.39368	6.81	1	0.0	0.0	5.0	0.0	0.0
6944.445	500.0	100.0	100.0	2	0.0	0.0	0.067	0.0	97.212975	6.81	1	0.0	0.0	5.0	0.0	0.0
6944.445	500.0	100.0	100.0	2	0.0	0.0	0.068	0.0	97.5365	6.83	1	0.0	0.0	5.0	0.0	0.0
6944.445	500.0	100.0	100.0	2	0.0	0.0	0.069	0.0	97.5365	6.838	1	0.0	0.0	5.0	0.0	0.0
6944.445	500.0	100.0	100.0	2	0.0	0.0	0.069	0.0	98.3506	6.838	1	0.0	0.0	5.0	0.0	0.0
6944.445	500.0	100.0	100.0	2	0.0	0.0	0.07	0.0	98.4499	6.853	1	0.0	0.0	5.0	0.0	0.0
6944.445	500.0	100.0	100.0	2	0.0	0.0	0.071	0.0	98.4499	6.868	1	0.0	0.0	5.0	0.0	0.0
6944.445	500.0	100.0	100.0	2	0.0	0.0	0.072	0.0	97.89153	6.868	1	0.0	0.0	5.0	0.0	0.0
6944.445	500.0	100.0	100.0	2	0.0	0.0	0.072	0.0	97.89153	6.873	1	0.0	0.0	5.0	0.0	0.0
6944.445	500.0	100.0	100.0	2	0.0	0.0	0.073	0.0	96.999916	6.873	1	0.0	0.0	5.0	0.0	0.0
6944.445	500.0	100.0	100.0	2	0.0	0.0	0.074	0.0	97.14398	6.885	1	0.0	0.0	5.0	0.0	0.0
6944.445	500.0	100.0	100.0	2	0.0	0.0	0.074	0.0	97.14398	6.889	1	0.0	0.0	5.0	0.0	0.0
6944.445	500.0	100.0	100.0	2	0.0	0.0	0.075	0.0	97.31604	6.889	1	0.0	0.0	5.0	0.0	0.0
6944.445	500.0	100.0	100.0	2	0.0	0.0	0.075	0.0	97.15427	6.897	1	0.0	0.0	5.0	0.0	0.0
6944.445	500.0	100.0	100.0	2	0.0	0.0	0.076	0.0	97.15427	6.902	1	0.0	0.0	5.0	0.0	0.0
6944.445	500.0	100.0	100.0	2	0.0	0.0	0.077	0.0	97.369484	6.902	1	0.0	0.0	5.0	0.0	0.0
6944.445	500.0	100.0	100.0	2	0.0	0.0	0.077	0.0	97.369484	6.909	1	0.0	0.0	5.0	0.0	0.0
6944.445	500.0	100.0	100.0	2	0.0	0.0	0.078	0.0	97.18093	6.909	1	0.0	0.0	5.0	0.0	0.0
6944.445	500.0	100.0	100.0	2	0.0	0.0	0.079	0.0	95.96592	6.911	1	0.0	0.0	5.0	0.0	0.0
6944.445	500.0	100.0	100.0	2	0.0	0.0	0.08	0.0	95.96592	6.917	1	0.0	0.0	5.0	0.0	0.0
6944.445	500.0	100.0	100.0	2	0.0	0.0	0.08	0.0	96.70842	6.917	1	0.0	0.0	5.0	0.0	0.0
6944.445	500.0	100.0	100.0	2	0.0	0.0	0.081	0.0	97.908356	6.92	1	0.0	0.0	5.0	0.0	0.0
6944.445	500.0	100.0	100.0	2	0.0	0.0	0.082	0.0	97.908356	6.925	1	0.0	0.0	5.0	0.0	0.0
6944.445	500.0	100.0	100.0	2	0.0	0.0	0.083	0.0	98.16086	6.925	1	0.0	0.0	5.0	0.0	0.0
6944.445	500.0	100.0	100.0	2	0.0	0.0	0.084	0.0	98.16086	6.929	1	0.0	0.0	5.0	0.0	0.0
6944.445	500.0	100.0	100.0	2	0.0	0.0	0.085	0.0	97.39648	6.929	1	0.0	0.0	5.0	0.0	0.0
6944.445	500.0	100.0	100.0	2	0.0	0.0	0.086	0.0	97.431015	6.929	1	0.0	0.0	5.0	0.0	0.0
6944.445	500.0	100.0	100.0	2	0.0	0.0	0.087	0.0	96.77846	6.933	1	0.0	0.0	5.0	0.0	0.0
6944.445	500.0	100.0	100.0	2	0.0	0.0	0.088	0.0	97.0234	6.933	1	0.0	0.0	5.0	0.0	0.0
6944.445	500.0	100.0	100.0	2	0.0	0.0	0.09	0.0	97.69847	6.934	1	0.0	0.0	5.0	0.0	0.0
6944.445	500.0	100.0	100.0	2	0.0	0.0	0.091	0.0	97.69847	6.936	1	0.0	0.0	5.0	0.0	0.0
6944.445	500.0	100.0	100.0	2	0.0	0.0	0.092	0.0	97.268456	6.936	1	0.0	0.0	5.0	0.0	0.0
6944.445	500.0	100.0	100.0	2	0.0	0.0	0.094	0.0	97.268456	6.938	1	0.0	0.0	5.0	0.0	0.0
6944.445	500.0	100.0	100.0	2	0.0	0.0	0.095	0.0	96.06309	6.938	1	0.0	0.0	5.0	0.0	0.0
6944.445	500.0	100.0	100.0	2	0.0	0.0	0.097	0.0	95.450226	6.941	1	0.0	0.0	5.0	0.0	0.0
6944.445	500.0	100.0	100.0	2	0.0	0.0	0.099	0.0	95.450226	6.942	1	0.0	0.0	5.0	0.0	0.0
6944.445	500.0	100.0	100.0	2	0.0	0.0	0.1	0.0	95.92881	6.942	1	0.0	0.0	5.0	0.0	0.0
6944.445	500.0	100.0	100.0	2	0.0	0.0	0.102	0.0	95.86898	6.943	1	0.0	0.0	5.0	0.0	0.0
6944.445	500.0	100.0	100.0	2	0.0	0.0	0.104	0.0	95.86898	6.943	1	0.0	0.0	5.0	0.0	0.0
6944.445	500.0	100.0	100.0	2	0.0	0.0	0.105	0.0	97.30408	6.945	1	0.0	0.0	5.0	0.0	0.0
6944.445	500.0	100.0	100.0	2	0.0	0.0	0.107	0.0	97.30408	6.945	1	0.0	0.0	5.0	0.0	0.0
6944.445	500.0	100.0	100.0	2	0.0	0.0	0.109	0.0	96.666336	6.945	1	0.0	0.0	5.0	0.0	0.0
6944.445	500.0	100.0	100.0	2	0.0	0.0	0.111	0.0	97.22555	6.946	1	0.0	0.0	5.0	0.0	0.0
6944.445	500.0	100.0	100.0	2	0.0	0.0	0.113	0.0	97.22555	6.947	1	0.0	0.0	5.0	0.0	0.0
6944.445	500.0	100.0	100.0	2	0.0	0.0	0.115	0.0	96.57238	6.947	1	0.0	0.0	5.0	0.0	0.0
6944.445	500.0	100.0	100.0	2	0.0	0.0	0.117	0.0	95.65904	6.948	1	0.0	0.0	5.0	0.0	0.0
6944.445	500.0	100.0	100.0	2	0.0	0.0	0.119	0.0	95.65904	6.948	1	0.0	0.0	5.0	0.0	0.0
6944.445	500.0	100.0	100.0	2	0.0	0.0	0.12	0.0	95.136375	6.948	1	0.0	0.0	5.0	0.0	0.0
6944.445	500.0	100.0	100.0	2	0.0	0.0	0.123	0.0	95.136375	6.949	1	0.0	0.0	5.0	0.0	0.0
6944.445	500.0	100.0	100.0	2	0.0	0.0	0.124	0.0	95.88733	6.949	1	0.0	0.0	5.0	0.0	0.0
6944.445	500.0	100.0	100.0	2	0.0	0.0	0.126	0.0	96.1419	6.949	1	0.0	0.0	5.0	0.0	0.0
6944.445	500.0	100.0	100.0	2	0.0	0.0	0.128	0.0	96.57845	6.949	1	0.0	0.0	5.0	0.0	0.0
6944.445	500.0	100.0	100.0	2	0.0	0.0	0.13	0.0	96.91758	6.949	1	0.0	0.0	5.0	0.0	0.0
6944.445	500.0	100.0	100.0	2	0.0	0.0	0.132	0.0	97.401505	6.949	1	0.0	0.0	5.0	0.0	0.0
6944.445	500.0	100.0	100.0	2	0.0	0.0	0.134	0.0	97.401505	6.949	1	0.0	0.0	5.0	0.0	0.0
6944.445	500.0	100.0	100.0	2	0.0	0.0	0.136	0.0	97.635666	6.949	1	0.0	0.0	5.0	0.0	0.0
6944.445	500.0	100.0	100.0	2	0.0	0.0	0.138	0.0	97.635666	6.95	1	0.0	0.0	5.0	0.0	0.0
6944.445	500.0	100.0	100.0	2	0.0	0.0	0.14	0.0	97.8662	6.95	1	0.0	0.0	5.0	0.0	0.0
6944.445	500.0	100.0	100.0	2	0.0	0.0	0.141	0.0	98.60415	6.95	1	0.0	0.0	5.0	0.0	0.0
6944.445	500.0	100.0	100.0	2	0.0	0.0	0.143	0.0	98.60415	6.95	1	0.0	0.0	5.0	0.0	0.0
6944.445	500.0	100.0	100.0	2	0.0	0.0	0.145	0.0	97.72821	6.95	1	0.0	0.0	5.0	0.0	0.0
6944.445	500.0	100.0	100.0	2	0.0	0.0	0.147	0.0	97.69572	6.95	1	0.0	0.0	5.0	0.0	0.0
6944.445	500.0	100.0	100.0	2	0.0	0.0	0.149	0.0	98.12378	6.951	1	0.0	0.0	5.0	0.0	0.0
6944.445	500.0	100.0	100.0	2	0.0	0.0	0.15	0.0	98.32856	6.951	1	0.0	0.0	5.0	0.0	0.0
6944.445	500.0	100.0	100.0	2	0.0	0.0	0.152	0.0	98.32856	6.951	1	0.0	0.0	5.0	0.0	0.0
6944.445	500.0	100.0	100.0	2	0.0	0.0	0.154	0.0	98.89166	6.951	1	0.0	0.0	5.0	0.0	0.0
6944.445	500.0	100.0	100.0	2	0.0	0.0	0.155	0.0	98.98885	6.951	1	0.0	0.0	6.0	0.0	0.0
6944.445	500.0	100.0	100.0	2	0.0	0.0	0.157	0.0	98.98885	6.951	1	0.0	0.0	6.0	0.0	0.0
0.0	500.0	100.0	100.0	0	0.0	0.0	0.158	0.0	97.909996	6.951	1	0.0	0.0	0.0	0.0	0.0
0.0	500.0	100.0	100.0	0	0.0	0.0	0.16	0.0	97.185074	6.951	1	0.0	0.0	0.0	0.0	0.0
0.0	500.0	100.0	100.0	0	0.0	0.0	0.162	0.0	97.185074	6.951	1	0.0	0.0	0.0	0.0	0.0
0.0	500.0	100.0	100.0	0	0.0	0.0	0.163	0.0	97.49832	6.951	1	0.0	0.0	0.0	0.0	0.0
0.0	500.0	100.0	100.0	0	0.0	0.0	0.165	0.0	97.49832	6.46	1	0.0	0.0	0.0	0.0	0.0
0.0	500.0	100.0	100.0	0	0.0	0.0	0.166	0.0	97.94156	6.46	1	0.0	0.0	0.0	0.0	0.0
0.0	500.0	100.0	100.0	0	0.0	0.0	0.167	0.0	97.27508	5.58	1	0.0	0.0	0.0	0.0	0.0
0.0	500.0	100.0	100.0	0	0.0	0.0	0.169	0.0	97.27508	5.185	1	0.0	0.0	0.0	0.0	0.0
0.0	500.0	100.0	100.0	0	0.0	0.0	0.17	0.0	97.08629	5.185	1	0.0	0.0	0.0	0.0	0.0
0.0	500.0	100.0	100.0	0	0.0	0.0	0.171	0.0	96.969925	4.817	1	0.0	0.0	0.0	0.0	0.0
0.0	500.0	100.0	100.0	0	0.0	0.0	0.172	0.0	96.969925	4.817	1	0.0	0.0	0.0	0.0	0.0
0.0	500.0	100.0	100.0	0	0.0	0.0	0.174	0.0	96.64936	4.161	1	0.0	0.0	0.0	0.0	0.0
0.0	500.0	100.0	100.0	0	0.0	0.0	0.175	0.0	96.838394	3.592	1	0.0	0.0	0.0	0.0	0.0
0.0	500.0	100.0	100.0	0	0.0	0.0	0.176	0.0	97.02171	3.592	1	0.0	0.0	0.0	0.0	0.0
0.0	500.0	100.0	100.0	0	0.0	0.0	0.177	0.0	96.71968	3.338	1	0.0	0.0	0.0	0.0	0.0
0.0	500.0	100.0	100.0	0	0.0	0.0	0.179	0.0	96.71968	2.883	1	0.0	0.0	0.0	0.0	0.0
0.0	500.0	100.0	100.0	0	0.0	0.0	0.18	0.0	97.119225	2.883	1	0.0	0.0	0.0	0.0	0.0
0.0	500.0	100.0	100.0	0	0.0	0.0	0.181	0.0	97.24127	2.679	1	0.0	0.0	0.0	0.0	0.0
0.0	500.0	100.0	100.0	0	0.0	0.0	0.182	0.0	97.24127	2.679	1	0.0	0.0	0.0	0.0	0.0
0.0	500.0	100.0	100.0	0	0.0	0.0	0.183	0.0	97.95913	2.313	1	0.0	0.0	0.0	0.0	0.0
0.0	500.0	100.0	100.0	0	0.0	0.0	0.184	0.0	97.95913	2.151	1	0.0	0.0	0.0	0.0	0.0
0.0	500.0	100.0	100.0	0	0.0	0.0	0.186	0.0	96.84958	2.151	1	0.0	0.0	0.0	0.0	0.0
0.0	500.0	100.0	100.0	0	0.0	0.0	0.187	0.0	96.901825	1.856	1	0.0	0.0	0.0	0.0	0.0
0.0	500.0	100.0	100.0	0	0.0	0.0	0.188	0.0	96.901825	1.725	1	0.0	0.0	0.0	0.0	0.0
0.0	500.0	100.0	100.0	0	0.0	0.0	0.189	0.0	96.55045	1.725	1	0.0	0.0	0.0	0.0	0.0
0.0	500.0	100.0	100.0	0	0.0	0.0	0.19	0.0	96.95838	1.489	1	0.0	0.0	0.0	0.0	0.0
0.0	500.0	100.0	100.0	0	0.0	0.0	0.191	0.0	96.994194	1.489	1	0.0	0.0	0.0	0.0	0.0
0.0	500.0	100.0	100.0	0	0.0	0.0	0.192	0.0	96.613235	1.286	1	0.0	0.0	0.0	0.0	0.0
0.0	500.0	100.0	100.0	0	0.0	0.0	0.193	0.0	96.613235	1.195	1	0.0	0.0	0.0	0.0	0.0
0.0	500.0	100.0	100.0	0	0.0	0.0	0.194	0.0	97.18021	1.195	1	0.0	0.0	0.0	0.0	0.0
0.0	500.0	100.0	100.0	0	0.0	0.0	0.195	0.0	97.42083	1.032	1	0.0	0.0	0.0	0.0	0.0
0.0	500.0	100.0	100.0	0	0.0	0.0	0.196	0.0	97.42083	0.959	1	0.0	0.0	0.0	0.0	0.0
0.0	500.0	100.0	100.0	0	0.0	0.0	0.197	0.0	98.1621	0.959	1	0.0	0.0	0.0	0.0	0.0
0.0	500.0	100.0	100.0	0	0.0	0.0	0.198	0.0	98.1621	0.829	1	0.0	0.0	0.0	0.0	0.0
0.0	500.0	100.0	100.0	0	0.0	0.0	0.199	0.0	97.637375	0.829	1	0.0	0.0	0.0	0.0	0.0
0.0	500.0	100.0	100.0	0	0.0	0.0	0.2	0.0	97.608536	0.715	1	0.0	0.0	0.0	0.0	0.0
0.0	500.0	100.0	100.0	0	0.0	0.0	0.201	0.0	97.608536	0.664	1	0.0	0.0	0.0	0.0	0.0
0.0	500.0	100.0	100.0	0	0.0	0.0	0.202	0.0	96.49971	0.664	1	0.0	0.0	0.0	0.0	0.0
0.0	500.0	100.0	100.0	0	0.0	0.0	0.203	0.0	98.7523	0.573	1	0.0	0.0	0.0	0.0	0.0
0.0	500.0	100.0	100.0	0	0.0	0.0	0.204	0.0	98.7523	0.533	1	0.0	0.0	0.0	0.0	0.0
0.0	500.0	100.0	100.0	0	0.0	0.0	0.205	0.0	98.10881	0.533	1	0.0	0.0	0.0	0.0	0.0
0.0	500.0	100.0	100.0	0	0.0	0.0	0.206	0.0	97.899086	0.46	1	0.0	0.0	0.0	0.0	0.0
0.0	500.0	100.0	100.0	0	0.0	0.0	0.207	0.0	97.79659	0.46	1	0.0	0.0	0.0	0.0	0.0
0.0	500.0	100.0	100.0	0	0.0	0.0	0.208	0.0	97.05687	0.427	1	0.0	0.0	0.0	0.0	0.0
0.0	500.0	100.0	100.0	0	0.0	0.0	0.209	0.0	96.758	0.369	1	0.0	0.0	0.0	0.0	0.0
0.0	500.0	100.0	100.0	0	0.0	0.0	0.21	0.0	97.24187	0.369	1	0.0	0.0	0.0	0.0	0.0
0.0	500.0	100.0	100.0	0	0.0	0.0	0.211	0.0	98.46817	0.343	1	0.0	0.0	0.0	0.0	0.0
0.0	500.0	100.0	100.0	0	0.0	0.0	0.212	0.0	98.46817	0.296	1	0.0	0.0	0.0	0.0	0.0
0.0	500.0	100.0	100.0	0	0.0	0.0	0.213	0.0	98.57928	0.296	1	0.0	0.0	0.0	0.0	0.0
0.0	500.0	100.0	100.0	0	0.0	0.0	0.214	0.0	98.57928	0.255	1	0.0	0.0	0.0	0.0	0.0
0.0	500.0	100.0	100.0	0	0.0	0.0	0.215	0.0	98.74548	0.255	1	0.0	0.0	0.0	0.0	0.0
0.0	500.0	100.0	100.0	0	0.0	0.0	0.216	0.0	98.46399	0.237	1	0.0	0.0	0.0	0.0	0.0
0.0	500.0	100.0	100.0	0	0.0	0.0	0.217	0.0	98.49618	0.204	1	0.0	0.0	0.0	0.0	0.0
0.0	500.0	100.0	100.0	0	0.0	0.0	0.218	0.0	98.7036	0.204	1	0.0	0.0	0.0	0.0	0.0
0.0	500.0	100.0	100.0	0	0.0	0.0	0.219	0.0	99.43164	0.19	1	0.0	0.0	0.0	0.0	0.0
0.0	500.0	100.0	100.0	0	0.0	0.0	0.22	0.0	99.43164	0.164	1	0.0	0.0	0.0	0.0	0.0
0.0	500.0	100.0	100.0	0	0.0	0.0	0.221	0.0	99.4544	0.164	1	0.0	0.0	0.0	0.0	0.0
0.0	500.0	100.0	100.0	0	0.0	0.0	0.222	0.0	99.4544	0.141	1	0.0	0.0	0.0	0.0	0.0
0.0	500.0	100.0	100.0	0	0.0	0.0	0.223	0.0	98.8429	0.141	1	0.0	0.0	0.0	0.0	0.0
0.0	500.0	100.0	100.0	0	0.0	0.0	0.224	0.0	98.99198	0.131	1	0.0	0.0	0.0	0.0	0.0
0.0	500.0	100.0	100.0	0	0.0	0.0	0.224	0.0	98.99198	0.113	1	0.0	0.0	0.0	0.0	0.0
0.0	500.0	100.0	100.0	0	0.0	0.0	0.225	0.0	99.012695	0.113	1	0.0	0.0	0.0	0.0	0.0
0.0	500.0	100.0	100.0	0	0.0	0.0	0.226	0.0	97.988976	0.105	1	0.0	0.0	0.0	0.0	0.0
0.0	500.0	100.0	100.0	0	0.0	0.0	0.227	0.0	97.67144	0.09	1	0.0	0.0	0.0	0.0	0.0
0.0	500.0	100.0	100.0	0	0.0	0.0	0.228	0.0	97.92072	0.09	1	0.0	0.0	0.0	0.0	0.0
0.0	500.0	100.0	100.0	0	0.0	0.0	0.229	0.0	97.92072	0.084	1	0.0	0.0	0.0	0.0	0.0
0.0	500.0	100.0	100.0	0	0.0	0.0	0.229	0.0	97.84397	0.084	1	0.0	0.0	0.0	0.0	0.0
0.0	500.0	100.0	100.0	0	0.0	0.0	0.23	0.0	97.09532	0.072	1	0.0	0.0	0.0	0.0	0.0
0.0	500.0	100.0	100.0	0	0.0	0.0	0.231	0.0	97.09532	0.067	1	0.0	0.0	0.0	0.0	0.0
0.0	500.0	100.0	100.0	0	0.0	0.0	0.231	0.0	98.216	0.067	1	0.0	0.0	0.0	0.0	0.0
0.0	500.0	100.0	100.0	0	0.0	0.0	0.232	0.0	97.32514	0.058	1	0.0	0.0	0.0	0.0	0.0
0.0	500.0	100.0	100.0	0	0.0	0.0	0.232	0.0	97.32514	0.058	1	0.0	0.0	0.0	0.0	0.0
0.0	500.0	100.0	100.0	0	0.0	0.0	0.232	0.0	96.199745	0.054	1	0.0	0.0	0.0	0.0	0.0
0.0	500.0	100.0	100.0	0	0.0	0.0	0.233	0.0	96.199745	0.046	1	0.0	0.0	0.0	0.0	0.0
0.0	500.0	100.0	100.0	0	0.0	0.0	0.233	0.0	96.044685	0.046	1	0.0	0.0	0.0	0.0	0.0
0.0	500.0	100.0	100.0	0	0.0	0.0	0.233	0.0	96.886826	0.043	1	0.0	0.0	0.0	0.0	0.0
0.0	500.0	100.0	100.0	0	0.0	0.0	0.233	0.0	96.886826	0.037	1	0.0	0.0	0.0	0.0	0.0
0.0	500.0	100.0	100.0	0	0.0	0.0	0.233	0.0	97.455986	0.037	1	0.0	0.0	0.0	0.0	0.0
0.0	500.0	100.0	100.0	0	0.0	0.0	0.233	0.0	96.924416	0.034	1	0.0	0.0	0.0	0.0	0.0
0.0	500.0	100.0	100.0	0	0.0	0.0	0.232	0.0	96.924416	0.034	1	0.0	0.0	0.0	0.0	0.0
0.0	500.0	100.0	100.0	0	0.0	0.0	0.232	0.0	97.33707	0.029	1	0.0	0.0	8.0	0.0	0.0
0.0	500.0	100.0	100.0	0	0.0	0.0	0.231	0.0	98.096344	0.027	1	0.0	0.0	8.0	0.0	0.0
0.0	500.0	100.0	100.0	0	0.0	0.0	0.231	1.0	97.713684	0.027	1	0.0	0.0	9.0	0.0	0.0
-6944.445	500.0	100.0	100.0	0	0.0	0.0	0.23	1.0	97.68696	0.023	1	0.0	0.0	11.0	0.0	0.0
-6944.445	500.0	100.0	100.0	0	0.0	0.0	0.229	1.0	97.68696	0.021	1	0.0	0.0	11.0	0.0	0.0
-6944.445	500.0	100.0	100.0	0	0.0	0.0	0.229	1.0	97.38284	0.021	1	0.0	0.0	11.0	0.0	0.0
-6944.445	500.0	100.0	100.0	0	0.0	0.0	0.228	1.0	96.941505	0.018	1	0.0	0.0	11.0	0.0	0.0
-6944.445	500.0	100.0	100.0	0	0.0	0.0	0.227	1.0	96.941505	0.018	1	0.0	0.0	11.0	0.0	0.0
-6944.445	500.0	100.0	100.0	0	0.0	0.0	0.226	1.0	97.70535	-0.93	1	0.0	0.0	11.0	0.0	0.0
-6944.445	500.0	100.0	100.0	0	0.0	0.0	0.224	1.0	97.70535	-1.356	1	0.0	0.0	11.0	0.0	0.0
-6944.445	500.0	100.0	100.0	0	0.0	0.0	0.223	1.0	96.55732	-1.356	1	0.0	0.0	11.0	0.0	0.0
-6944.445	500.0	100.0	100.0	0	0.0	0.0	0.221	1.0	96.769104	-2.119	1	0.0	0.0	11.0	0.0	0.0
-6944.445	500.0	100.0	100.0	0	0.0	0.0	0.22	1.0	96.769104	-2.461	1	0.0	0.0	11.0	0.0	0.0
-6944.445	500.0	100.0	100.0	0	0.0	0.0	0.218	1.0	96.65836	-2.461	1	0.0	0.0	11.0	0.0	0.0
-6944.445	500.0	100.0	100.0	0	0.0	0.0	0.216	1.0	96.06946	-3.073	1	0.0	0.0	11.0	0.0	0.0
-6944.445	500.0	100.0	100.0	0	0.0	0.0	0.215	1.0	96.06946	-3.073	1	0.0	0.0	11.0	0.0	0.0
-6944.445	500.0	100.0	100.0	0	0.0	0.0	0.213	1.0	95.79533	-3.348	1	0.0	0.0	11.0	0.0	0.0
-6944.445	500.0	100.0	100.0	0	0.0	0.0	0.211	1.0	95.79533	-3.839	1	0.0	0.0	11.0	0.0	0.0
-6944.445	500.0	100.0	100.0	0	0.0	0.0	0.209	1.0	96.1839	-3.839	1	0.0	0.0	11.0	0.0	0.0
-6944.445	500.0	100.0	100.0	0	0.0	0.0	0.207	1.0	96.225845	-4.264	1	0.0	0.0	11.0	0.0	0.0
-6944.445	500.0	100.0	100.0	0	0.0	0.0	0.205	1.0	96.225845	-4.455	1	0.0	0.0	11.0	0.0	0.0
-6944.445	500.0	100.0	100.0	0	0.0	0.0	0.203	1.0	95.39668	-4.455	1	0.0	0.0	11.0	0.0	0.0
-6944.445	500.0	100.0	100.0	0	0.0	0.0	0.2	1.0	97.218185	-4.795	1	0.0	0.0	11.0	0.0	0.0
-6944.445	500.0	100.0	100.0	0	0.0	0.0	0.198	1.0	97.218185	-4.795	1	0.0	0.0	11.0	0.0	0.0
-6944.445	500.0	100.0	100.0	0	0.0	0.0	0.196	1.0	96.92301	-4.948	1	0.0	0.0	11.0	0.0	0.0
-6944.445	500.0	100.0	100.0	0	0.0	0.0	0.193	1.0	96.87122	-5.221	1	0.0	0.0	11.0	0.0	0.0
-6944.445	500.0	100.0	100.0	0	0.0	0.0	0.191	1.0	97.15622	-5.221	1	0.0	0.0	11.0	0.0	0.0
-6944.445	500.0	100.0	100.0	0	0.0	0.0	0.188	1.0	97.51617	-5.343	1	0.0	0.0	11.0	0.0	0.0
-6944.445	500.0	100.0	100.0	0	0.0	0.0	0.186	1.0	97.51617	-5.563	1	0.0	0.0	11.0	0.0	0.0
-6944.445	500.0	100.0	100.0	0	0.0	0.0	0.184	1.0	98.24827	-5.563	1	0.0	0.0	11.0	0.0	0.0
-6944.445	500.0	100.0	100.0	0	0.0	0.0	0.181	1.0	97.487724	-5.661	1	0.0	0.0	11.0	0.0	0.0
-6944.445	500.0	100.0	100.0	0	0.0	0.0	0.179	1.0	97.487724	-5.661	1	0.0	0.0	11.0	0.0	0.0
-6944.445	500.0	100.0	100.0	0	0.0	0.0	0.176	1.0	98.297325	-5.837	1	0.0	0.0	11.0	0.0	0.0
-6944.445	500.0	100.0	100.0	0	0.0	0.0	0.174	1.0	98.297325	-5.989	1	0.0	0.0	11.0	0.0	0.0
-6944.445	500.0	100.0	100.0	0	0.0	0.0	0.172	1.0	98.25107	-5.989	1	0.0	0.0	11.0	0.0	0.0
-6944.445	500.0	100.0	100.0	0	0.0	0.0	0.17	1.0	98.15565	-6.057	1	0.0	0.0	11.0	0.0	0.0
-6944.445	500.0	100.0	100.0	0	0.0	0.0	0.168	1.0	98.15565	-6.179	1	0.0	0.0	11.0	0.0	0.0
-6944.445	500.0	100.0	100.0	0	0.0	0.0	0.166	1.0	98.15965	-6.179	1	0.0	0.0	11.0	0.0	0.0
-6944.445	500.0	100.0	100.0	0	0.0	0.0	0.165	1.0	96.99332	-6.234	1	0.0	0.0	11.0	0.0	0.0
-6944.445	500.0	100.0	100.0	0	0.0	0.0	0.163	1.0	96.99332	-6.234	1	0.0	0.0	11.0	0.0	0.0
-6944.445	500.0	100.0	100.0	0	0.0	0.0	0.161	1.0	97.39534	-6.332	1	0.0	0.0	11.0	0.0	0.0
-6944.445	500.0	100.0	100.0	0	0.0	0.0	0.159	1.0	97.39534	-6.376	1	0.0	0.0	11.0	0.0	0.0
-6944.445	500.0	100.0	100.0	0	0.0	0.0	0.158	1.0	96.94026	-6.376	1	0.0	0.0	11.0	0.0	0.0
-6944.445	500.0	100.0	100.0	0	0.0	0.0	0.156	1.0	97.97021	-6.455	1	0.0	0.0	11.0	0.0	0.0
-6944.445	500.0	100.0	100.0	0	0.0	0.0	0.155	1.0	97.97021	-6.522	1	0.0	0.0	11.0	0.0	0.0
-6944.445	500.0	100.0	100.0	0	0.0	0.0	0.154	1.0	97.791435	-6.522	1	0.0	0.0	11.0	0.0	0.0
-6944.445	500.0	100.0	100.0	0	0.0	0.0	0.152	1.0	97.791435	-6.553	1	0.0	0.0	11.0	0.0	0.0
-6944.445	500.0	100.0	100.0	0	0.0	0.0	0.151	1.0	97.58414	-6.553	1	0.0	0.0	12.0	0.0	0.0
-6944.445	500.0	100.0	100.0	0	0.0	0.0	0.15	1.0	97.80323	-6.607	1	0.0	0.0	12.0	0.0	0.0
-6944.445	500.0	100.0	100.0	0	0.0	0.0	0.149	1.0	97.80323	-6.632	1	0.0	0.0	12.0	0.0	0.0
-6944.445	500.0	100.0	100.0	0	0.0	0.0	0.147	1.0	97.721016	-6.632	1	0.0	0.0	12.0	0.0	0.0
-6944.445	500.0	100.0	100.0	0	0.0	0.0	0.146	1.0	97.49932	-6.675	1	0.0	0.0	12.0	0.0	0.0
-6944.445	500.0	100.0	100.0	0	0.0	0.0	0.145	1.0	97.49932	-6.695	1	0.0	0.0	12.0	0.0	0.0
-6944.445	500.0	100.0	100.0	0	0.0	0.0	0.143	1.0	96.65747	-6.695	1	0.0	0.0	12.0	0.0	0.0
-6944.445	500.0	100.0	100.0	0	0.0	0.0	0.142	1.0	96.65747	-6.73	1	0.0	0.0	12.0	0.0	0.0
-6944.445	500.0	100.0	100.0	0	0.0	0.0	0.14	1.0	97.32768	-6.73	1	0.0	0.0	12.0	0.0	0.0
-6944.445	500.0	100.0	100.0	0	0.0	0.0	0.139	1.0	96.58114	-6.76	1	0.0	0.0	12.0	0.0	0.0
-6944.445	500.0	100.0	100.0	0	0.0	0.0	0.138	1.0	96.58114	-6.774	1	0.0	0.0	12.0	0.0	0.0
-6944.445	500.0	100.0	100.0	0	0.0	0.0	0.136	1.0	96.56763	-6.774	1	0.0	0.0	12.0	0.0	0.0
-6944.445	500.0	100.0	100.0	0	0.0	0.0	0.135	1.0	95.07027	-6.798	1	0.0	0.0	12.0	0.0	0.0
-6944.445	500.0	100.0	100.0	0	0.0	0.0	0.133	1.0	95.07027	-6.809	1	0.0	0.0	12.0	0.0	0.0
-6944.445	500.0	100.0	100.0	0	0.0	0.0	0.132	1.0	97.76011	-6.809	1	0.0	0.0	12.0	0.0	0.0
-6944.445	500.0	100.0	100.0	0	0.0	0.0	0.131	1.0	97.94311	-6.829	1	0.0	0.0	12.0	0.0	0.0
-6944.445	500.0	100.0	100.0	0	0.0	0.0	0.129	1.0	98.84796	-6.829	1	0.0	0.0	12.0	0.0	0.0
-6944.445	500.0	100.0	100.0	0	0.0	0.0	0.127	1.0	98.716034	-6.837	1	0.0	0.0	12.0	0.0	0.0
-6944.445	500.0	100.0	100.0	0	0.0	0.0	0.126	1.0	97.92016	-6.853	1	0.0	0.0	12.0	0.0	0.0
-6944.445	500.0	100.0	100.0	0	0.0	0.0	0.125	1.0	98.05274	-6.853	1	0.0	0.0	12.0	0.0	0.0
-6944.445	500.0	100.0	100.0	0	0.0	0.0	0.123	1.0	98.715355	-6.861	1	0.0	0.0	12.0	0.0	0.0
-6944.445	500.0	100.0	100.0	0	0.0	0.0	0.122	1.0	98.715355	-6.873	1	0.0	0.0	12.0	0.0	0.0
-6944.445	500.0	100.0	100.0	0	0.0	0.0	0.12	1.0	98.54708	-6.873	1	0.0	0.0	12.0	0.0	0.0
-6944.445	500.0	100.0	100.0	0	0.0	0.0	0.119	1.0	98.54708	-6.884	1	0.0	0.0	12.0	0.0	0.0
-6944.445	500.0	100.0	100.0	0	0.0	0.0	0.118	1.0	98.056595	-6.884	1	0.0	0.0	12.0	0.0	0.0
-6944.445	500.0	100.0	100.0	0	0.0	0.0	0.117	1.0	98.30612	-6.888	1	0.0	0.0	12.0	0.0	0.0
-6944.445	500.0	100.0	100.0	0	0.0	0.0	0.115	1.0	98.30612	-6.897	1	0.0	0.0	12.0	0.0	0.0
-6944.445	500.0	100.0	100.0	0	0.0	0.0	0.114	1.0	98.35045	-6.897	1	0.0	0.0	12.0	0.0	0.0
-6944.445	500.0	100.0	100.0	0	0.0	0.0	0.113	1.0	98.0735	-6.902	1	0.0	0.0	12.0	0.0	0.0
-6944.445	500.0	100.0	100.0	0	0.0	0.0	0.112	1.0	98.0735	-6.902	1	0.0	0.0	12.0	0.0	0.0
-6944.445	500.0	100.0	100.0	0	0.0	0.0	0.111	1.0	98.242874	-6.908	1	0.0	0.0	12.0	0.0	0.0
-6944.445	500.0	100.0	100.0	0	0.0	0.0	0.11	1.0	98.242874	-6.911	1	0.0	0.0	12.0	0.0	0.0
-6944.445	500.0	100.0	100.0	0	0.0	0.0	0.109	1.0	98.1216	-6.911	1	0.0	0.0	12.0	0.0	0.0
-6944.445	500.0	100.0	100.0	0	0.0	0.0	0.108	1.0	97.77961	-6.917	1	0.0	0.0	12.0	0.0	0.0
-6944.445	500.0	100.0	100.0	0	0.0	0.0	0.107	1.0	97.77961	-6.922	1	0.0	0.0	12.0	0.0	0.0
-6944.445	500.0	100.0	100.0	0	0.0	0.0	0.106	1.0	97.51201	-6.922	1	0.0	0.0	12.0	0.0	0.0
-6944.445	500.0	100.0	100.0	0	0.0	0.0	0.105	1.0	97.711464	-6.924	1	0.0	0.0	12.0	0.0	0.0
-6944.445	500.0	100.0	100.0	0	0.0	0.0	0.104	1.0	97.711464	-6.928	1	0.0	0.0	12.0	0.0	0.0
-6944.445	500.0	100.0	100.0	0	0.0	0.0	0.103	1.0	98.001945	-6.928	1	0.0	0.0	12.0	0.0	0.0
-6944.445	500.0	100.0	100.0	0	0.0	0.0	0.102	1.0	98.001945	-6.929	1	0.0	0.0	12.0	0.0	0.0
-6944.445	500.0	100.0	100.0	0	0.0	0.0	0.102	1.0	98.16586	-6.929	1	0.0	0.0	12.0	0.0	0.0
-6944.445	500.0	100.0	100.0	0	0.0	0.0	0.101	1.0	97.893456	-6.933	1	0.0	0.0	12.0	0.0	0.0
-6944.445	500.0	100.0	100.0	0	0.0	0.0	0.1	1.0	97.893456	-6.934	1	0.0	0.0	12.0	0.0	0.0
-6944.445	500.0	100.0	100.0	0	0.0	0.0	0.099	1.0	97.514175	-6.934	1	0.0	0.0	12.0	0.0	0.0
-6944.445	500.0	100.0	100.0	0	0.0	0.0	0.098	1.0	97.45974	-6.936	1	0.0	0.0	12.0	0.0	0.0
-6944.445	500.0	100.0	100.0	0	0.0	0.0	0.097	1.0	97.45974	-6.936	1	0.0	0.0	12.0	0.0	0.0
-6944.445	500.0	100.0	100.0	0	0.0	0.0	0.096	1.0	96.930626	-6.938	1	0.0	0.0	12.0	0.0	0.0
-6944.445	500.0	100.0	100.0	0	0.0	0.0	0.096	1.0	96.930626	-6.941	1	0.0	0.0	12.0	0.0	0.0
-6944.445	500.0	100.0	100.0	0	0.0	0.0	0.095	1.0	97.0156	-6.941	1	0.0	0.0	12.0	0.0	0.0
-6944.445	500.0	100.0	100.0	0	0.0	0.0	0.094	1.0	98.30643	-6.941	1	0.0	0.0	12.0	0.0	0.0
-6944.445	500.0	100.0	100.0	0	0.0	0.0	0.093	1.0	98.30643	-6.942	1	0.0	0.0	12.0	0.0	0.0
-6944.445	500.0	100.0	100.0	0	0.0	0.0	0.092	1.0	97.981926	-6.942	1	0.0	0.0	12.0	0.0	0.0
-6944.445	500.0	100.0	100.0	0	0.0	0.0	0.091	1.0	98.218544	-6.943	1	0.0	0.0	12.0	0.0	0.0
-6944.445	500.0	100.0	100.0	0	0.0	0.0	0.091	1.0	98.218544	-6.944	1	0.0	0.0	12.0	0.0	0.0
-6944.445	500.0	100.0	100.0	0	0.0	0.0	0.09	1.0	97.91511	-6.944	1	0.0	0.0	12.0	0.0	0.0
-6944.445	500.0	100.0	100.0	0	0.0	0.0	0.089	1.0	97.91511	-6.945	1	0.0	0.0	12.0	0.0	0.0
-6944.445	500.0	100.0	100.0	0	0.0	0.0	0.088	1.0	97.128525	-6.945	1	0.0	0.0	12.0	0.0	0.0
-6944.445	500.0	100.0	100.0	0	0.0	0.0	0.087	1.0	96.83939	-6.946	1	0.0	0.0	12.0	0.0	0.0
-6944.445	500.0	100.0	100.0	0	0.0	0.0	0.086	1.0	98.13759	-6.946	1	0.0	0.0	12.0	0.0	0.0
-6944.445	500.0	100.0	100.0	0	0.0	0.0	0.085	1.0	97.81047	-6.946	1	0.0	0.0	12.0	0.0	0.0
-6944.445	500.0	100.0	100.0	0	0.0	0.0	0.084	1.0	96.75423	-6.947	1	0.0	0.0	12.0	0.0	0.0
-6944.445	500.0	100.0	100.0	0	0.0	0.0	0.084	1.0	96.75423	-6.948	1	0.0	0.0	12.0	0.0	0.0
-6944.445	500.0	100.0	100.0	1	0.0	0.0	0.083	1.0	96.6458	-6.948	1	0.0	0.0	12.0	0.0	0.0
-6944.445	500.0	100.0	100.0	1	0.0	0.0	0.082	1.0	96.6458	-6.948	1	0.0	0.0	12.0	0.0	0.0
-6944.445	500.0	100.0	100.0	1	0.0	0.0	0.081	1.0	96.57023	-6.948	1	0.0	0.0	12.0	0.0	0.0
-6944.445	500.0	100.0	100.0	1	0.0	0.0	0.08	1.0	96.63594	-6.949	1	0.0	0.0	12.0	0.0	0.0
-6944.445	500.0	100.0	100.0	1	0.0	0.0	0.079	1.0	96.63594	-6.949	1	0.0	0.0	12.0	0.0	0.0
-6944.445	500.0	100.0	100.0	1	0.0	0.0	0.078	1.0	96.774055	-6.949	1	0.0	0.0	12.0	0.0	0.0
-6944.445	500.0	100.0	100.0	1	0.0	0.0	0.077	1.0	96.900696	-6.949	1	0.0	0.0	12.0	0.0	0.0
-6944.445	500.0	100.0	100.0	1	0.0	0.0	0.076	1.0	96.900696	-6.949	1	0.0	0.0	12.0	0.0	0.0
-6944.445	500.0	100.0	100.0	1	0.0	0.0	0.074	1.0	96.58285	-6.95	1	0.0	0.0	12.0	0.0	0.0
-6944.445	500.0	100.0	100.0	1	0.0	0.0	0.073	1.0	96.58285	-6.95	1	0.0	0.0	12.0	0.0	0.0
-6944.445	500.0	100.0	100.0	1	0.0	0.0	0.072	1.0	95.87611	-6.95	1	0.0	0.0	12.0	0.0	0.0
-6944.445	500.0	100.0	100.0	1	0.0	0.0	0.071	1.0	96.49926	-6.95	1	0.0	0.0	12.0	0.0	0.0
-6944.445	500.0	100.0	100.0	1	0.0	0.0	0.07	1.0	96.49926	-6.95	1	0.0	0.0	12.0	0.0	0.0
-6944.445	500.0	100.0	100.0	1	0.0	0.0	0.069	1.0	96.02889	-6.95	1	0.0	0.0	12.0	0.0	0.0
-6944.445	500.0	100.0	100.0	1	0.0	0.0	0.067	1.0	95.908356	-6.951	1	0.0	0.0	12.0	0.0	0.0
-6944.445	500.0	100.0	100.0	1	0.0	0.0	0.066	1.0	95.908356	-6.951	1	0.0	0.0	12.0	0.0	0.0
-6944.445	500.0	100.0	100.0	1	0.0	0.0	0.065	1.0	95.42963	-6.951	1	0.0	0.0	12.0	0.0	0.0
-6944.445	500.0	100.0	100.0	1	0.0	0.0	0.064	1.0	95.42963	-6.951	1	0.0	0.0	12.0	0.0	0.0
-6944.445	500.0	100.0	100.0	1	0.0	0.0	0.062	1.0	95.11801	-6.951	1	0.0	0.0	12.0	0.0	0.0
-6944.445	500.0	100.0	100.0	1	0.0	0.0	0.061	1.0	96.163765	-6.951	1	0.0	0.0	12.0	0.0	0.0
-6944.445	500.0	100.0	100.0	1	0.0	0.0	0.06	1.0	96.163765	-6.951	1	0.0	0.0	12.0	0.0	0.0
-6944.445	500.0	100.0	100.0	1	0.0	0.0	0.059	1.0	96.742134	-6.951	1	0.0	0.0	12.0	0.0	0.0
-6944.445	500.0	100.0	100.0	1	0.0	0.0	0.057	1.0	96.5572	-6.951	1	0.0	0.0	12.0	0.0	0.0
-6944.445	500.0	100.0	100.0	1	0.0	0.0	0.056	1.0	96.5572	-6.951	1	0.0	0.0	12.0	0.0	0.0
-6944.445	500.0	100.0	100.0	1	0.0	0.0	0.054	1.0	95.50654	-6.951	1	0.0	0.0	12.0	0.0	0.0
-6944.445	500.0	100.0	100.0	1	0.0	0.0	0.053	1.0	95.50654	-6.952	1	0.0	0.0	12.0	0.0	0.0
-6944.445	500.0	100.0	100.0	1	0.0	0.0	0.051	1.0	94.99672	-6.952	1	0.0	0.0	12.0	0.0	0.0
-6944.445	500.0	100.0	100.0	1	0.0	0.0	0.05	1.0	95.94823	-6.952	1	0.0	0.0	12.0	0.0	0.0
-6944.445	500.0	100.0	100.0	1	0.0	0.0	0.048	1.0	95.94823	-6.952	1	0.0	0.0	12.0	0.0	0.0
-6944.445	500.0	100.0	100.0	1	0.0	0.0	0.047	1.0	95.25026	-6.952	1	0.0	0.0	12.0	0.0	0.0
-6944.445	500.0	100.0	100.0	1	0.0	0.0	0.046	1.0	95.72587	-6.952	1	0.0	0.0	12.0	0.0	0.0
-6944.445	500.0	100.0	100.0	1	0.0	0.0	0.044	1.0	95.72587	-6.952	1	0.0	0.0	12.0	0.0	0.0
-6944.445	500.0	100.0	100.0	1	0.0	0.0	0.043	1.0	95.87638	-6.952	1	0.0	0.0	12.0	0.0	0.0
-6944.445	500.0	100.0	100.0	1	0.0	0.0	0.041	1.0	95.87638	-6.952	1	0.0	0.0	12.0	0.0	0.0
-6944.445	500.0	100.0	100.0	1	0.0	0.0	0.04	1.0	95.73891	-6.952	1	0.0	0.0	12.0	0.0	0.0
-6944.445	500.0	100.0	100.0	1	0.0	0.0	0.038	1.0	95.44313	-6.952	1	0.0	0.0	12.0	0.0	0.0
-6944.445	500.0	100.0	100.0	1	0.0	0.0	0.037	1.0	95.44313	-6.952	1	0.0	0.0	12.0	0.0	0.0
-6944.445	500.0	100.0	100.0	1	0.0	0.0	0.035	1.0	95.58417	-6.952	1	0.0	0.0	12.0	0.0	0.0
-6944.445	500.0	100.0	100.0	1	0.0	0.0	0.034	1.0	95.58417	-6.952	1	0.0	0.0	12.0	0.0	0.0
-6944.445	500.0	100.0	100.0	1	0.0	0.0	0.032	1.0	96.2769	-6.952	1	0.0	0.0	12.0	0.0	0.0
-6944.445	500.0	100.0	100.0	1	0.0	0.0	0.031	1.0	95.22887	-6.952	1	0.0	0.0	12.0	0.0	0.0
-6944.445	500.0	100.0	100.0	1	0.0	0.0	0.029	1.0	95.22887	-6.952	1	0.0	0.0	12.0	0.0	0.0
-6944.445	500.0	100.0	100.0	1	0.0	0.0	0.028	1.0	96.16113	-6.952	1	0.0	0.0	12.0	0.0	0.0
-6944.445	500.0	100.0	100.0	1	0.0	0.0	0.026	1.0	96.45015	-6.952	1	0.0	0.0	12.0	0.0	0.0
-6944.445	500.0	100.0	100.0	1	0.0	0.0	0.025	1.0	96.45015	-6.952	1	0.0	0.0	12.0	0.0	0.0
-6944.445	500.0	100.0	100.0	1	0.0	0.0	0.024	1.0	96.55432	-6.952	1	0.0	0.0	12.0	0.0	0.0
-6944.445	500.0	100.0	100.0	1	0.0	0.0	0.023	1.0	96.55432	-6.952	1	0.0	0.0	12.0	0.0	0.0
-6944.445	500.0	100.0	100.0	1	0.0	0.0	0.022	1.0	96.84505	-6.952	1	0.0	0.0	12.0	0.0	0.0
-6944.445	500.0	100.0	100.0	1	0.0	0.0	0.02	1.0	96.61365	-6.952	1	0.0	0.0	12.0	0.0	0.0
-6944.445	500.0	100.0	100.0	1	0.0	0.0	0.019	1.0	96.61365	-6.952	1	0.0	0.0	12.0	0.0	0.0
-6944.445	500.0	100.0	100.0	1	0.0	0.0	0.018	1.0	97.14147	-6.952	1	0.0	0.0	12.0	0.0	0.0
-6944.445	500.0	100.0	100.0	1	0.0	0.0	0.016	1.0	97.351555	-6.952	1	0.0	0.0	12.0	0.0	0.0
-6944.445	500.0	100.0	100.0	1	0.0	0.0	0.015	1.0	97.351555	-6.952	1	0.0	0.0	12.0	0.0	0.0
-6944.445	500.0	100.0	100.0	1	0.0	0.0	0.013	1.0	97.433685	-6.952	1	0.0	0.0	12.0	0.0	0.0
-6944.445	500.0	100.0	100.0	1	0.0	0.0	0.012	1.0	97.433685	-6.952	1	0.0	0.0	12.0	0.0	0.0
-6944.445	500.0	100.0	100.0	1	0.0	0.0	0.011	1.0	97.48697	-6.952	1	0.0	0.0	12.0	0.0	0.0
-6944.445	500.0	100.0	100.0	1	0.0	0.0	0.009	1.0	97.34871	-6.952	1	0.0	0.0	12.0	0.0	0.0
-6944.445	500.0	100.0	100.0	1	0.0	0.0	0.008	1.0	97.34871	-6.952	1	0.0	0.0	12.0	0.0	0.0
-6944.445	500.0	100.0	100.0	1	0.0	0.0	0.006	1.0	98.055824	-6.952	1	0.0	0.0	12.0	0.0	0.0
-6944.445	500.0	100.0	100.0	1	0.0	0.0	0.005	1.0	98.13433	-6.952	1	0.0	0.0	12.0	0.0	0.0
-6944.445	500.0	100.0	100.0	1	0.0	0.0	0.003	1.0	98.13433	-6.952	1	0.0	0.0	12.0	0.0	0.0
-6944.445	500.0	100.0	100.0	1	0.0	0.0	0.002	1.0	97.834	-6.952	1	0.0	0.0	12.0	0.0	0.0
-6944.445	500.0	100.0	100.0	1	0.0	0.0	0.0	1.0	96.99334	-6.952	1	0.0	0.0	12.0	0.0	0.0
-6944.445	500.0	100.0	100.0	1	0.0	0.0	0.0	1.0	96.92091	-6.952	1	0.0	0.0	12.0	0.0	0.0
-6944.445	500.0	100.0	100.0	1	0.0	0.0	-0.001	1.0	96.26157	-6.952	1	0.0	0.0	12.0	0.0	0.0
-6944.445	500.0	100.0	100.0	1	0.0	0.0	-0.003	1.0	96.26157	-6.952	1	0.0	0.0	12.0	0.0	0.0
-6944.445	500.0	100.0	100.0	1	0.0	0.0	-0.004	1.0	94.65107	-6.952	1	0.0	0.0	12.0	0.0	0.0
-6944.445	500.0	100.0	100.0	1	0.0	0.0	-0.006	1.0	96.19409	-6.952	1	0.0	0.0	12.0	0.0	0.0
-6944.445	500.0	100.0	100.0	1	0.0	0.0	-0.007	1.0	96.19409	-6.952	1	0.0	0.0	12.0	0.0	0.0
-6944.445	500.0	100.0	100.0	1	0.0	0.0	-0.008	1.0	95.749916	-6.952	1	0.0	0.0	12.0	0.0	0.0
-6944.445	500.0	100.0	100.0	1	0.0	0.0	-0.01	1.0	95.749916	-6.952	1	0.0	0.0	12.0	0.0	0.0
-6944.445	500.0	100.0	100.0	1	0.0	0.0	-0.011	1.0	96.14978	-6.952	1	0.0	0.0	13.0	0.0	0.0
0.0	500.0	100.0	100.0	0	0.0	0.0	-0.012	1.0	95.859314	-6.952	1	0.0	1.0	0.0	0.0	0.0
0.0	500.0	100.0	100.0	0	0.0	0.0	-0.013	1.0	95.859314	-6.952	1	0.0	1.0	0.0	0.0	0.0
0.0	500.0	100.0	100.0	0	0.0	0.0	-0.014	1.0	96.09146	-6.952	1	0.0	1.0	0.0	0.0	0.0
0.0	500.0	100.0	100.0	0	0.0	0.0	-0.015	1.0	95.68355	-6.952	1	0.0	1.0	0.0	0.0	0.0
0.0	500.0	100.0	100.0	0	0.0	0.0	-0.016	1.0	95.68355	-6.004	1	0.0	1.0	0.0	0.0	0.0
0.0	500.0	100.0	100.0	0	0.0	0.0	-0.016	1.0	95.567986	-6.004	1	0.0	1.0	0.0	0.0	0.0
0.0	500.0	100.0	100.0	0	0.0	0.0	-0.016	1.0	95.567986	-5.58	1	0.0	1.0	0.0	0.0	0.0
0.0	500.0	100.0	100.0	0	0.0	0.0	-0.016	1.0	94.959206	-5.58	1	0.0	1.0	0.0	0.0	0.0
0.0	500.0	100.0	100.0	0	0.0	0.0	-0.016	1.0	93.98423	-5.185	1	0.0	1.0	0.0	0.0	0.0
0.0	500.0	100.0	100.0	0	0.0	0.0	-0.016	1.0	93.98423	-4.477	1	0.0	1.0	0.0	0.0	0.0
0.0	500.0	100.0	100.0	0	0.0	0.0	-0.016	1.0	93.43887	-4.477	1	0.0	1.0	0.0	0.0	0.0
0.0	500.0	100.0	100.0	0	0.0	0.0	-0.016	1.0	95.13954	-4.161	1	0.0	1.0	0.0	0.0	0.0
0.0	500.0	100.0	100.0	0	0.0	0.0	-0.016	1.0	95.13954	-3.593	1	0.0	1.0	0.0	0.0	0.0
0.0	500.0	100.0	100.0	0	0.0	0.0	-0.016	1.0	95.01752	-3.593	1	0.0	1.0	0.0	0.0	0.0
0.0	500.0	100.0	100.0	0	0.0	0.0	-0.016	1.0	95.01752	-3.339	1	0.0	1.0	0.0	0.0	0.0
0.0	500.0	100.0	100.0	0	0.0	0.0	-0.016	1.0	95.922806	-3.339	1	0.0	1.0	0.0	0.0	0.0
0.0	500.0	100.0	100.0	0	0.0	0.0	-0.016	1.0	96.126114	-2.883	1	0.0	1.0	0.0	0.0	0.0
0.0	500.0	100.0	100.0	0	0.0	0.0	-0.016	1.0	96.126114	-2.49	1	0.0	1.0	0.0	0.0	0.0
0.0	500.0	100.0	100.0	0	0.0	0.0	-0.016	1.0	96.61086	-2.49	1	0.0	1.0	0.0	0.0	0.0
0.0	500.0	100.0	100.0	0	0.0	0.0	-0.015	1.0	96.36764	-2.314	1	0.0	1.0	1.0	0.0	0.0
0.0	500.0	100.0	100.0	0	0.0	0.0	-0.015	1.0	96.333725	-2.314	1	0.0	1.0	1.0	0.0	0.0
0.0	500.0	100.0	100.0	0	0.0	0.0	-0.015	1.0	96.51038	-1.998	1	0.0	1.0	4.0	0.0	0.0
0.0	500.0	100.0	100.0	0	0.0	0.0	-0.015	1.0	96.51038	-1.856	1	0.0	1.0	4.0	0.0	0.0
6944.445	500.0	100.0	100.0	0	0.0	0.0	-0.015	1.0	97.02925	-1.856	1	0.0	1.0	4.0	0.0	0.0
6944.445	500.0	100.0	100.0	0	0.0	0.0	-0.014	1.0	97.66973	-1.603	1	0.0	1.0	4.0	0.0	0.0
6944.445	500.0	100.0	100.0	0	0.0	0.0	-0.014	1.0	97.66973	-1.49	1	0.0	1.0	4.0	0.0	0.0
6944.445	500.0	100.0	100.0	0	0.0	0.0	-0.014	1.0	97.90521	-1.49	1	0.0	1.0	4.0	0.0	0.0
6944.445	500.0	100.0	100.0	0	0.0	0.0	-0.013	1.0	98.11752	-0.338	1	0.0	1.0	4.0	0.0	0.0
6944.445	500.0	100.0	100.0	0	0.0	0.0	-0.012	1.0	98.11752	0.175	1	0.0	1.0	4.0	0.0	0.0
6944.445	500.0	100.0	100.0	0	0.0	0.0	-0.011	1.0	97.81776	0.175	1	0.0	1.0	4.0	0.0	0.0
6944.445	500.0	100.0	100.0	0	0.0	0.0	-0.01	1.0	97.81776	1.099	1	0.0	1.0	4.0	0.0	0.0
6944.445	500.0	100.0	100.0	0	0.0	0.0	-0.009	1.0	97.708374	1.099	1	0.0	1.0	4.0	0.0	0.0
6944.445	500.0	100.0	100.0	0	0.0	0.0	-0.008	1.0	97.47058	1.898	1	0.0	1.0	5.0	0.0	0.0
6944.445	500.0	100.0	100.0	0	0.0	0.0	-0.007	1.0	97.47058	2.255	1	0.0	1.0	5.0	0.0	0.0
6944.445	500.0	100.0	100.0	0	0.0	0.0	-0.006	1.0	97.74399	2.255	1	0.0	1.0	5.0	0.0	0.0
6944.445	500.0	100.0	100.0	0	0.0	0.0	-0.004	1.0	97.15131	2.896	1	0.0	1.0	5.0	0.0	0.0
6944.445	500.0	100.0	100.0	0	0.0	0.0	-0.003	1.0	97.15131	2.896	1	0.0	1.0	5.0	0.0	0.0
6944.445	500.0	100.0	100.0	0	0.0	0.0	-0.001	1.0	97.581314	3.449	1	0.0	1.0	5.0	0.0	0.0
6944.445	500.0	100.0	100.0	0	0.0	0.0	0.0	1.0	97.581314	3.697	1	0.0	1.0	5.0	0.0	0.0
6944.445	500.0	100.0	100.0	0	0.0	0.0	0.001	1.0	98.09802	3.697	1	0.0	1.0	5.0	0.0	0.0
6944.445	500.0	100.0	100.0	0	0.0	0.0	0.003	1.0	97.77829	4.142	1	0.0	1.0	5.0	0.0	0.0
6944.445	500.0	100.0	100.0	0	0.0	0.0	0.004	1.0	97.77829	4.341	1	0.0	1.0	5.0	0.0	0.0
6944.445	500.0	100.0	100.0	0	0.0	0.0	0.006	1.0	97.73037	4.341	1	0.0	1.0	5.0	0.0	0.0
6944.445	500.0	100.0	100.0	0	0.0	0.0	0.008	1.0	96.95868	4.697	1	0.0	1.0	5.0	0.0	0.0
6944.445	500.0	100.0	100.0	0	0.0	0.0	0.01	1.0	96.95868	4.697	1	0.0	1.0	5.0	0.0	0.0
6944.445	500.0	100.0	100.0	0	0.0	0.0	0.011	1.0	97.7036	4.856	1	0.0	1.0	5.0	0.0	0.0
6944.445	500.0	100.0	100.0	0	0.0	0.0	0.013	1.0	97.13819	5.142	1	0.0	1.0	5.0	0.0	0.0
6944.445	500.0	100.0	100.0	0	0.0	0.0	0.015	1.0	96.86309	5.142	1	0.0	1.0	5.0	0.0	0.0
6944.445	500.0	100.0	100.0	0	0.0	0.0	0.017	1.0	97.49469	5.389	1	0.0	1.0	5.0	0.0	0.0
6944.445	500.0	100.0	100.0	0	0.0	0.0	0.019	1.0	97.49469	5.5	1	0.0	1.0	5.0	0.0	0.0
6944.445	500.0	100.0	100.0	0	0.0	0.0	0.021	1.0	98.17682	5.5	1	0.0	1.0	5.0	0.0	0.0
6944.445	500.0	100.0	100.0	0	0.0	0.0	0.022	1.0	98.43158	5.698	1	0.0	1.0	5.0	0.0	0.0
6944.445	500.0	100.0	100.0	0	0.0	0.0	0.024	1.0	98.43158	5.698	1	0.0	1.0	5.0	0.0	0.0
6944.445	500.0	100.0	100.0	0	0.0	0.0	0.026	1.0	98.84857	5.786	1	0.0	1.0	5.0	0.0	0.0
6944.445	500.0	100.0	100.0	0	0.0	0.0	0.027	1.0	98.84857	5.945	1	0.0	1.0	5.0	0.0	0.0
6944.445	500.0	100.0	100.0	0	0.0	0.0	0.029	1.0	99.34482	5.945	1	0.0	1.0	5.0	0.0	0.0
6944.445	500.0	100.0	100.0	0	0.0	0.0	0.03	1.0	98.94093	6.017	1	0.0	1.0	5.0	0.0	0.0
6944.445	500.0	100.0	100.0	0	0.0	0.0	0.032	1.0	98.94093	6.144	1	0.0	1.0	5.0	0.0	0.0
6944.445	500.0	100.0	100.0	0	0.0	0.0	0.033	1.0	98.240005	6.144	1	0.0	1.0	5.0	0.0	0.0
6944.445	500.0	100.0	100.0	0	0.0	0.0	0.035	1.0	97.58846	6.255	1	0.0	1.0	5.0	0.0	0.0
6944.445	500.0	100.0	100.0	0	0.0	0.0	0.036	1.0	96.986374	6.255	1	0.0	1.0	5.0	0.0	0.0
6944.445	500.0	100.0	100.0	0	0.0	0.0	0.038	1.0	97.49186	6.304	1	0.0	1.0	5.0	0.0	0.0
6944.445	500.0	100.0	100.0	0	0.0	0.0	0.039	1.0	97.49186	6.393	1	0.0	1.0	5.0	0.0	0.0
6944.445	500.0	100.0	100.0	0	0.0	0.0	0.04	1.0	98.512566	6.393	1	0.0	1.0	5.0	0.0	0.0
6944.445	500.0	100.0	100.0	0	0.0	0.0	0.042	1.0	99.133354	6.433	1	0.0	1.0	5.0	0.0	0.0
6944.445	500.0	100.0	100.0	0	0.0	0.0	0.043	1.0	99.133354	6.503	1	0.0	1.0	5.0	0.0	0.0
6944.445	500.0	100.0	100.0	0	0.0	0.0	0.045	1.0	98.65862	6.503	1	0.0	1.0	5.0	0.0	0.0
6944.445	500.0	100.0	100.0	0	0.0	0.0	0.046	1.0	98.65862	6.534	1	0.0	1.0	5.0	0.0	0.0
6944.445	500.0	100.0	100.0	0	0.0	0.0	0.047	1.0	98.29162	6.534	1	0.0	1.0	5.0	0.0	0.0
6944.445	500.0	100.0	100.0	0	0.0	0.0	0.049	1.0	96.730194	6.592	1	0.0	1.0	5.0	0.0	0.0
6944.445	500.0	100.0	100.0	0	0.0	0.0	0.05	1.0	96.730194	6.617	1	0.0	1.0	5.0	0.0	0.0
6944.445	500.0	100.0	100.0	0	0.0	0.0	0.051	1.0	96.350555	6.617	1	0.0	1.0	5.0	0.0	0.0
6944.445	500.0	100.0	100.0	0	0.0	0.0	0.053	1.0	95.44872	6.664	1	0.0	1.0	5.0	0.0	0.0
6944.445	500.0	100.0	100.0	0	0.0	0.0	0.054	1.0	95.44872	6.664	1	0.0	1.0	5.0	0.0	0.0
6944.445	500.0	100.0	100.0	0	0.0	0.0	0.055	1.0	93.73257	6.684	1	0.0	1.0	5.0	0.0	0.0
6944.445	500.0	100.0	100.0	0	0.0	0.0	0.057	1.0	96.95661	6.703	1	0.0	1.0	5.0	0.0	0.0
6944.445	500.0	100.0	100.0	0	0.0	0.0	0.058	1.0	97.07416	6.703	1	0.0	1.0	5.0	0.0	0.0
6944.445	500.0	100.0	100.0	0	0.0	0.0	0.059	1.0	97.306114	6.736	1	0.0	1.0	5.0	0.0	0.0
6944.445	500.0	100.0	100.0	0	0.0	0.0	0.061	1.0	97.306114	6.767	1	0.0	1.0	5.0	0.0	0.0
6944.445	500.0	100.0	100.0	0	0.0	0.0	0.062	1.0	97.18782	6.767	1	0.0	1.0	5.0	0.0	0.0
6944.445	500.0	100.0	100.0	0	0.0	0.0	0.063	1.0	96.7487	6.779	1	0.0	1.0	5.0	0.0	0.0
6944.445	500.0	100.0	100.0	0	0.0	0.0	0.064	1.0	96.7487	6.804	1	0.0	1.0	5.0	0.0	0.0
6944.445	500.0	100.0	100.0	0	0.0	0.0	0.065	1.0	97.33321	6.804	1	0.0	1.0	5.0	0.0	0.0
6944.445	500.0	100.0	100.0	0	0.0	0.0	0.067	1.0	97.33321	6.813	1	0.0	1.0	5.0	0.0	0.0
6944.445	500.0	100.0	100.0	0	0.0	0.0	0.068	1.0	97.62688	6.813	1	0.0	1.0	5.0	0.0	0.0
6944.445	500.0	100.0	100.0	0	0.0	0.0	0.069	1.0	99.99624	6.832	1	0.0	1.0	5.0	0.0	0.0
6944.445	500.0	100.0	100.0	0	0.0	0.0	0.07	1.0	99.99624	6.85	1	0.0	1.0	5.0	0.0	0.0
6944.445	500.0	100.0	100.0	0	0.0	0.0	0.071	1.0	99.458244	6.85	1	0.0	1.0	5.0	0.0	0.0
6944.445	500.0	100.0	100.0	0	0.0	0.0	0.072	1.0	99.356	6.856	1	0.0	1.0	5.0	0.0	0.0
6944.445	500.0	100.0	100.0	0	0.0	0.0	0.073	1.0	99.356	6.87	1	0.0	1.0	5.0	0.0	0.0
6944.445	500.0	100.0	100.0	0	0.0	0.0	0.074	1.0	99.61842	6.87	1	0.0	1.0	5.0	0.0	0.0
6944.445	500.0	100.0	100.0	0	0.0	0.0	0.075	1.0	99.61842	6.881	1	0.0	1.0	5.0	0.0	0.0
6944.445	500.0	100.0	100.0	0	0.0	0.0	0.076	1.0	99.80391	6.881	1	0.0	1.0	5.0	0.0	0.0
6944.445	500.0	100.0	100.0	0	0.0	0.0	0.077	1.0	100.27028	6.887	1	0.0	1.0	5.0	0.0	0.0
6944.445	500.0	100.0	100.0	0	0.0	0.0	0.078	1.0	100.27028	6.895	1	0.0	1.0	5.0	0.0	0.0
6944.445	500.0	100.0	100.0	0	0.0	0.0	0.079	1.0	99.79098	6.895	1	0.0	1.0	5.0	0.0	0.0
6944.445	500.0	100.0	100.0	0	0.0	0.0	0.08	1.0	99.19625	6.899	1	0.0	1.0	5.0	0.0	0.0
6944.445	500.0	100.0	100.0	0	0.0	0.0	0.081	1.0	99.19625	6.907	1	0.0	1.0	5.0	0.0	0.0
6944.445	500.0	100.0	100.0	0	0.0	0.0	0.081	1.0	98.16489	6.907	1	0.0	1.0	5.0	0.0	0.0
6944.445	500.0	100.0	100.0	0	0.0	0.0	0.082	1.0	98.16489	6.912	1	0.0	1.0	5.0	0.0	0.0
6944.445	500.0	100.0	100.0	0	0.0	0.0	0.084	1.0	97.84944	6.912	1	0.0	1.0	5.0	0.0	0.0
6944.445	500.0	100.0	100.0	0	0.0	0.0	0.085	1.0	97.50354	6.915	1	0.0	1.0	5.0	0.0	0.0
6944.445	500.0	100.0	100.0	0	0.0	0.0	0.086	1.0	97.50354	6.918	1	0.0	1.0	5.0	0.0	0.0
6944.445	500.0	100.0	100.0	0	0.0	0.0	0.087	1.0	96.53824	6.918	1	0.0	1.0	5.0	0.0	0.0
6944.445	500.0	100.0	100.0	0	0.0	0.0	0.088	1.0	95.05548	6.923	1	0.0	1.0	5.0	0.0	0.0
6944.445	500.0	100.0	100.0	0	0.0	0.0	0.088	1.0	95.05548	6.923	1	0.0	1.0	5.0	0.0	0.0
6944.445	500.0	100.0	100.0	0	0.0	0.0	0.089	1.0	96.19308	6.926	1	0.0	1.0	5.0	0.0	0.0
6944.445	500.0	100.0	100.0	0	0.0	0.0	0.091	1.0	96.19308	6.929	1	0.0	1.0	5.0	0.0	0.0
6944.445	500.0	100.0	100.0	0	0.0	0.0	0.092	1.0	96.73646	6.929	1	0.0	1.0	5.0	0.0	0.0
6944.445	500.0	100.0	100.0	0	0.0	0.0	0.093	1.0	95.44232	6.93	1	0.0	1.0	5.0	0.0	0.0
6944.445	500.0	100.0	100.0	0	0.0	0.0	0.094	1.0	95.44232	6.933	1	0.0	1.0	5.0	0.0	0.0
6944.445	500.0	100.0	100.0	0	0.0	0.0	0.095	1.0	95.27355	6.933	1	0.0	1.0	5.0	0.0	0.0
6944.445	500.0	100.0	100.0	0	0.0	0.0	0.096	1.0	96.14338	6.934	1	0.0	1.0	5.0	0.0	0.0
6944.445	500.0	100.0	100.0	0	0.0	0.0	0.097	1.0	96.14338	6.934	1	0.0	1.0	5.0	0.0	0.0
6944.445	500.0	100.0	100.0	0	0.0	0.0	0.098	1.0	95.95048	6.937	1	0.0	1.0	5.0	0.0	0.0
6944.445	500.0	100.0	100.0	0	0.0	0.0	0.099	1.0	95.95048	6.94	1	0.0	1.0	5.0	0.0	0.0
6944.445	500.0	100.0	100.0	0	0.0	0.0	0.1	1.0	97.00021	6.94	1	0.0	1.0	5.0	0.0	0.0
6944.445	500.0	100.0	100.0	0	0.0	0.0	0.101	1.0	97.12329	6.941	1	0.0	1.0	5.0	0.0	0.0
6944.445	500.0	100.0	100.0	0	0.0	0.0	0.102	1.0	97.50708	6.943	1	0.0	1.0	5.0	0.0	0.0
6944.445	500.0	100.0	100.0	0	0.0	0.0	0.104	1.0	97.3945	6.943	1	0.0	1.0	5.0	0.0	0.0
6944.445	500.0	100.0	100.0	0	0.0	0.0	0.105	1.0	96.73349	6.944	1	0.0	1.0	5.0	0.0	0.0
6944.445	500.0	100.0	100.0	0	0.0	0.0	0.106	1.0	96.11448	6.944	1	0.0	1.0	5.0	0.0	0.0
6944.445	500.0	100.0	100.0	0	0.0	0.0	0.107	1.0	97.04224	6.945	1	0.0	1.0	5.0	0.0	0.0
6944.445	500.0	100.0	100.0	0	0.0	0.0	0.108	1.0	97.04224	6.945	1	0.0	1.0	5.0	0.0	0.0
6944.445	500.0	100.0	100.0	0	0.0	0.0	0.109	1.0	96.46472	6.945	1	0.0	1.0	5.0	0.0	0.0
6944.445	500.0	100.0	100.0	0	0.0	0.0	0.111	1.0	97.09386	6.946	1	0.0	1.0	5.0	0.0	0.0
6944.445	500.0	100.0	100.0	0	0.0	0.0	0.112	1.0	97.09386	6.947	1	0.0	1.0	5.0	0.0	0.0
6944.445	500.0	100.0	100.0	0	0.0	0.0	0.113	1.0	97.00252	6.947	1	0.0	1.0	5.0	0.0	0.0
6944.445	500.0	100.0	100.0	0	0.0	0.0	0.114	1.0	97.24929	6.948	1	0.0	1.0	5.0	0.0	0.0
6944.445	500.0	100.0	100.0	0	0.0	0.0	0.116	1.0	97.24929	6.949	1	0.0	1.0	5.0	0.0	0.0
6944.445	500.0	100.0	100.0	0	0.0	0.0	0.117	1.0	97.42804	6.949	1	0.0	1.0	5.0	0.0	0.0
6944.445	500.0	100.0	100.0	0	0.0	0.0	0.118	1.0	97.42804	6.949	1	0.0	1.0	5.0	0.0	0.0
6944.445	500.0	100.0	100.0	0	0.0	0.0	0.119	1.0	97.58498	6.949	1	0.0	1.0	5.0	0.0	0.0
6944.445	500.0	100.0	100.0	0	0.0	0.0	0.12	1.0	97.943756	6.949	1	0.0	1.0	5.0	0.0	0.0
6944.445	500.0	100.0	100.0	0	0.0	0.0	0.122	1.0	97.943756	6.949	1	0.0	1.0	5.0	0.0	0.0
6944.445	500.0	100.0	100.0	0	0.0	0.0	0.123	1.0	98.265045	6.949	1	0.0	1.0	5.0	0.0	0.0
6944.445	500.0	100.0	100.0	0	0.0	0.0	0.124	1.0	97.29563	6.949	1	0.0	1.0	5.0	0.0	0.0
6944.445	500.0	100.0	100.0	0	0.0	0.0	0.125	1.0	97.29563	6.949	1	0.0	1.0	5.0	0.0	0.0
6944.445	500.0	100.0	100.0	0	0.0	0.0	0.127	1.0	96.90606	6.95	1	0.0	1.0	5.0	0.0	0.0
6944.445	500.0	100.0	100.0	0	0.0	0.0	0.128	1.0	96.90606	6.95	1	0.0	1.0	5.0	0.0	0.0
6944.445	500.0	100.0	100.0	0	0.0	0.0	0.129	1.0	96.26559	6.95	1	0.0	1.0	5.0	0.0	0.0
6944.445	500.0	100.0	100.0	0	0.0	0.0	0.13	1.0	96.60455	6.95	1	0.0	1.0	5.0	0.0	0.0
6944.445	500.0	100.0	100.0	0	0.0	0.0	0.131	1.0	96.60455	6.95	1	0.0	1.0	5.0	0.0	0.0
6944.445	500.0	100.0	100.0	0	0.0	0.0	0.133	1.0	96.632195	6.95	1	0.0	1.0	5.0	0.0	0.0
6944.445	500.0	100.0	100.0	0	0.0	0.0	0.134	1.0	96.579025	6.951	1	0.0	1.0	5.0	0.0	0.0
6944.445	500.0	100.0	100.0	0	0.0	0.0	0.135	1.0	96.579025	6.951	1	0.0	1.0	5.0	0.0	0.0
6944.445	500.0	100.0	100.0	0	0.0	0.0	0.136	1.0	96.017426	6.951	1	0.0	1.0	5.0	0.0	0.0
6944.445	500.0	100.0	100.0	0	0.0	0.0	0.138	1.0	96.017426	6.951	1	0.0	1.0	5.0	0.0	0.0
6944.445	500.0	100.0	100.0	0	0.0	0.0	0.139	1.0	94.95858	6.951	1	0.0	1.0	5.0	0.0	0.0
6944.445	500.0	100.0	100.0	0	0.0	0.0	0.14	1.0	95.402504	6.951	1	0.0	1.0	5.0	0.0	0.0
6944.445	500.0	100.0	100.0	0	0.0	0.0	0.141	1.0	95.402504	6.951	1	0.0	1.0	5.0	0.0	0.0
6944.445	500.0	100.0	100.0	0	0.0	0.0	0.142	1.0	95.448524	6.951	1	0.0	1.0	5.0	0.0	0.0
6944.445	500.0	100.0	100.0	0	0.0	0.0	0.143	1.0	95.03866	6.951	1	0.0	1.0	5.0	0.0	0.0
6944.445	500.0	100.0	100.0	0	0.0	0.0	0.145	1.0	95.03866	6.951	1	0.0	1.0	5.0	0.0	0.0
6944.445	500.0	100.0	100.0	0	0.0	0.0	0.146	1.0	96.06219	6.951	1	0.0	1.0	5.0	0.0	0.0
6944.445	500.0	100.0	100.0	0	0.0	0.0	0.147	1.0	96.06219	6.951	1	0.0	1.0	5.0	0.0	0.0
6944.445	500.0	100.0	100.0	0	0.0	0.0	0.148	1.0	96.44854	6.951	1	0.0	1.0	5.0	0.0	0.0
6944.445	500.0	100.0	100.0	0	0.0	0.0	0.149	1.0	96.89238	6.952	1	0.0	1.0	5.0	0.0	0.0
6944.445	500.0	100.0	100.0	0	0.0	0.0	0.151	1.0	96.89238	6.952	1	0.0	1.0	5.0	0.0	0.0
6944.445	500.0	100.0	100.0	0	0.0	0.0	0.152	1.0	96.40158	6.952	1	0.0	1.0	5.0	0.0	0.0
6944.445	500.0	100.0	100.0	0	0.0	0.0	0.153	1.0	95.94253	6.952	1	0.0	1.0	6.0	0.0	0.0
6944.445	500.0	100.0	100.0	0	0.0	0.0	0.154	1.0	95.94253	6.952	1	0.0	1.0	6.0	0.0	0.0
6944.445	500.0	100.0	100.0	0	0.0	0.0	0.155	1.0	95.59723	6.952	1	1.0	1.0	7.0	0.0	0.0
6944.445	500.0	100.0	100.0	0	0.0	0.0	0.156	1.0	95.59723	6.952	1	1.0	1.0	7.0	0.0	0.0
0.0	500.0	100.0	100.0	0	0.0	0.0	0.158	1.0	96.57152	6.952	1	1.0	1.0	0.0	0.0	0.0
0.0	500.0	100.0	100.0	0	0.0	0.0	0.159	1.0	96.55345	6.952	1	1.0	1.0	0.0	0.0	0.0
0.0	500.0	100.0	100.0	0	0.0	0.0	0.16	1.0	96.55345	6.46	1	1.0	1.0	0.0	0.0	0.0
0.0	500.0	100.0	100.0	0	0.0	0.0	0.16	1.0	96.994225	6.46	1	1.0	1.0	0.0	0.0	0.0
0.0	500.0	100.0	100.0	0	0.0	0.0	0.161	1.0	96.994225	6.003	1	1.0	1.0	0.0	0.0	0.0
0.0	500.0	100.0	100.0	0	0.0	0.0	0.163	1.0	96.216095	6.003	1	1.0	1.0	0.0	0.0	0.0
0.0	500.0	100.0	100.0	0	0.0	0.0	0.163	1.0	96.47129	5.185	1	1.0	1.0	0.0	0.0	0.0
0.0	500.0	100.0	100.0	0	0.0	0.0	0.164	1.0	96.47129	4.818	1	1.0	1.0	0.0	0.0	0.0
0.0	500.0	100.0	100.0	0	0.0	0.0	0.165	1.0	97.08685	4.818	1	1.0	1.0	0.0	0.0	0.0
0.0	500.0	100.0	100.0	0	0.0	0.0	0.166	1.0	96.71864	4.161	1	1.0	1.0	0.0	0.0	0.0
0.0	500.0	100.0	100.0	0	0.0	0.0	0.166	1.0	96.71864	4.161	1	1.0	1.0	0.0	0.0	0.0
0.0	500.0	100.0	100.0	0	0.0	0.0	0.167	1.0	95.53179	3.867	1	1.0	1.0	0.0	0.0	0.0
0.0	500.0	100.0	100.0	0	0.0	0.0	0.168	1.0	95.53179	3.339	1	1.0	1.0	0.0	0.0	0.0
0.0	500.0	100.0	100.0	0	0.0	0.0	0.169	1.0	96.387924	3.339	1	1.0	1.0	0.0	0.0	0.0
0.0	500.0	100.0	100.0	0	0.0	0.0	0.169	1.0	96.09152	3.102	1	1.0	1.0	0.0	0.0	0.0
0.0	500.0	100.0	100.0	0	0.0	0.0	0.17	1.0	96.09152	2.679	1	1.0	1.0	0.0	0.0	0.0
0.0	500.0	100.0	100.0	0	0.0	0.0	0.171	1.0	96.51021	2.679	1	1.0	1.0	0.0	0.0	0.0
0.0	500.0	100.0	100.0	0	0.0	0.0	0.171	1.0	96.489006	2.313	1	1.0	1.0	0.0	0.0	0.0
0.0	500.0	100.0	100.0	0	0.0	0.0	0.172	1.0	96.489006	2.151	1	1.0	1.0	0.0	0.0	0.0
0.0	500.0	100.0	100.0	0	0.0	0.0	0.172	1.0	96.7803	2.151	1	1.0	1.0	0.0	0.0	0.0
0.0	500.0	100.0	100.0	0	0.0	0.0	0.173	1.0	96.7803	1.856	1	1.0	1.0	0.0	0.0	0.0
0.0	500.0	100.0	100.0	0	0.0	0.0	0.174	1.0	97.63211	1.856	1	1.0	1.0	0.0	0.0	0.0
0.0	500.0	100.0	100.0	0	0.0	0.0	0.174	1.0	97.339714	1.725	1	1.0	1.0	0.0	0.0	0.0
0.0	500.0	100.0	100.0	0	0.0	0.0	0.175	1.0	97.339714	1.489	1	1.0	1.0	0.0	0.0	0.0
0.0	500.0	100.0	100.0	0	0.0	0.0	0.175	1.0	97.126816	1.489	1	1.0	1.0	0.0	0.0	0.0
0.0	500.0	100.0	100.0	0	0.0	0.0	0.176	1.0	97.01227	1.286	1	1.0	1.0	0.0	0.0	0.0
0.0	500.0	100.0	100.0	0	0.0	0.0	0.176	1.0	97.01227	1.195	1	1.0	1.0	0.0	0.0	0.0
0.0	500.0	100.0	100.0	0	0.0	0.0	0.177	1.0	96.471794	1.195	1	1.0	1.0	0.0	0.0	0.0
0.0	500.0	100.0	100.0	0	0.0	0.0	0.177	1.0	96.471794	1.032	1	1.0	1.0	0.0	0.0	0.0
0.0	500.0	100.0	100.0	0	0.0	0.0	0.178	1.0	97.665184	1.032	1	1.0	1.0	0.0	0.0	0.0
0.0	500.0	100.0	100.0	0	0.0	0.0	0.178	1.0	99.19872	0.959	1	1.0	1.0	0.0	0.0	0.0
0.0	500.0	100.0	100.0	0	0.0	0.0	0.179	1.0	99.19872	0.829	1	1.0	1.0	0.0	0.0	0.0
0.0	500.0	100.0	100.0	0	0.0	0.0	0.18	1.0	98.26993	0.829	1	1.0	1.0	0.0	0.0	0.0
0.0	500.0	100.0	100.0	0	0.0	0.0	0.18	1.0	98.31574	0.769	1	1.0	1.0	0.0	0.0	0.0
0.0	500.0	100.0	100.0	0	0.0	0.0	0.181	1.0	98.31574	0.664	1	1.0	1.0	0.0	0.0	0.0
0.0	500.0	100.0	100.0	0	0.0	0.0	0.182	1.0	98.00857	0.664	1	1.0	1.0	0.0	0.0	0.0
0.0	500.0	100.0	100.0	0	0.0	0.0	0.182	1.0	98.00857	0.617	1	1.0	1.0	0.0	0.0	0.0
0.0	500.0	100.0	100.0	0	0.0	0.0	0.183	1.0	98.09987	0.617	1	1.0	1.0	0.0	0.0	0.0
0.0	500.0	100.0	100.0	0	0.0	0.0	0.184	1.0	97.578514	0.533	1	1.0	1.0	0.0	0.0	0.0
0.0	500.0	100.0	100.0	0	0.0	0.0	0.184	1.0	97.578514	0.46	1	1.0	1.0	0.0	0.0	0.0
0.0	500.0	100.0	100.0	0	0.0	0.0	0.185	1.0	97.456314	0.46	1	1.0	1.0	0.0	0.0	0.0
0.0	500.0	100.0	100.0	0	0.0	0.0	0.186	1.0	97.07745	0.427	1	1.0	1.0	0.0	0.0	0.0
0.0	500.0	100.0	100.0	0	0.0	0.0	0.187	1.0	97.07745	0.397	1	1.0	1.0	0.0	0.0	0.0
0.0	500.0	100.0	100.0	0	0.0	0.0	0.187	1.0	96.03429	0.397	1	1.0	1.0	0.0	0.0	0.0
0.0	500.0	100.0	100.0	0	0.0	0.0	0.188	1.0	96.03429	0.343	1	1.0	1.0	0.0	0.0	0.0
0.0	500.0	100.0	100.0	0	0.0	0.0	0.188	1.0	95.88265	0.343	1	1.0	1.0	0.0	0.0	0.0
0.0	500.0	100.0	100.0	0	0.0	0.0	0.189	1.0	95.81	0.296	1	1.0	1.0	0.0	0.0	0.0
0.0	500.0	100.0	100.0	0	0.0	0.0	0.189	1.0	95.81	0.276	1	1.0	1.0	0.0	0.0	0.0
0.0	500.0	100.0	100.0	0	0.0	0.0	0.189	1.0	96.246155	0.276	1	1.0	1.0	0.0	0.0	0.0
0.0	500.0	100.0	100.0	0	0.0	0.0	0.19	1.0	97.19788	0.255	1	1.0	1.0	0.0	0.0	0.0
0.0	500.0	100.0	100.0	0	0.0	0.0	0.19	1.0	97.19788	0.255	1	1.0	1.0	0.0	0.0	0.0
0.0	500.0	100.0	100.0	0	0.0	0.0	0.19	1.0	96.52253	0.22	1	1.0	1.0	0.0	0.0	0.0
0.0	500.0	100.0	100.0	0	0.0	0.0	0.19	1.0	97.00917	0.19	1	1.0	1.0	0.0	0.0	0.0
0.0	500.0	100.0	100.0	0	0.0	0.0	0.19	1.0	97.22311	0.19	1	1.0	1.0	0.0	0.0	0.0
0.0	500.0	100.0	100.0	0	0.0	0.0	0.19	1.0	98.02281	0.176	1	1.0	1.0	0.0	0.0	0.0
0.0	500.0	100.0	100.0	0	0.0	0.0	0.19	1.0	98.02281	0.152	1	1.0	1.0	0.0	0.0	0.0
0.0	500.0	100.0	100.0	0	0.0	0.0	0.19	1.0	97.86036	0.152	1	1.0	1.0	0.0	0.0	0.0
0.0	500.0	100.0	100.0	0	0.0	0.0	0.19	1.0	97.74768	0.141	1	1.0	1.0	0.0	0.0	0.0
0.0	500.0	100.0	100.0	0	0.0	0.0	0.189	1.0	97.74768	0.141	1	1.0	1.0	0.0	0.0	0.0
0.0	500.0	100.0	100.0	0	0.0	0.0	0.189	1.0	97.90076	0.122	1	1.0	1.0	8.0	0.0	0.0
0.0	500.0	100.0	100.0	0	0.0	0.0	0.188	1.0	97.90076	0.105	1	1.0	1.0	8.0	0.0	0.0
0.0	500.0	100.0	100.0	0	0.0	0.0	0.187	0.0	97.081856	0.105	1	1.0	1.0	0.0	0.0	0.0
0.0	500.0	100.0	100.0	0	0.0	0.0	0.187	0.0	97.86504	0.097	1	1.0	1.0	0.0	0.0	0.0
0.0	500.0	100.0	100.0	0	0.0	0.0	0.186	0.0	97.60593	0.084	1	1.0	1.0	0.0	0.0	0.0
0.0	500.0	100.0	100.0	0	0.0	0.0	0.185	0.0	97.76488	0.084	1	1.0	1.0	0.0	0.0	0.0
0.0	500.0	100.0	100.0	0	0.0	0.0	0.184	0.0	97.75073	0.078	1	1.0	1.0	0.0	0.0	0.0
0.0	500.0	100.0	100.0	0	0.0	0.0	0.183	0.0	97.75073	0.078	1	1.0	1.0	0.0	0.0	0.0
0.0	500.0	100.0	100.0	0	0.0	0.0	0.182	0.0	97.508705	0.067	1	1.0	1.0	0.0	0.0	0.0
0.0	500.0	100.0	100.0	0	0.0	0.0	0.181	0.0	97.508705	0.062	1	1.0	1.0	0.0	0.0	0.0
0.0	500.0	100.0	100.0	0	0.0	0.0	0.18	0.0	96.63331	0.062	1	1.0	1.0	0.0	0.0	0.0
0.0	500.0	100.0	100.0	0	0.0	0.0	0.178	0.0	96.91919	0.054	1	1.0	1.0	0.0	0.0	0.0
0.0	500.0	100.0	100.0	0	0.0	0.0	0.177	0.0	96.91919	0.05	1	1.0	1.0	0.0	0.0	0.0
0.0	500.0	100.0	100.0	0	0.0	0.0	0.176	0.0	96.53747	0.05	1	1.0	1.0	0.0	0.0	0.0
0.0	500.0	100.0	100.0	0	0.0	0.0	0.175	0.0	96.442154	0.043	1	1.0	1.0	0.0	0.0	0.0
0.0	500.0	100.0	100.0	0	0.0	0.0	0.174	0.0	96.442154	0.043	1	1.0	1.0	0.0	0.0	0.0
0.0	500.0	100.0	100.0	0	0.0	0.0	0.173	0.0	96.26224	0.04	1	1.0	1.0	0.0	0.0	0.0
0.0	500.0	100.0	100.0	0	0.0	0.0	0.172	0.0	96.26224	0.034	1	1.0	1.0	0.0	0.0	0.0
0.0	500.0	100.0	100.0	0	0.0	0.0	0.171	0.0	97.19479	0.034	1	1.0	1.0	0.0	0.0	0.0
0.0	500.0	100.0	100.0	0	0.0	0.0	0.17	0.0	96.7073	0.029	1	1.0	1.0	0.0	0.0	0.0
0.0	500.0	100.0	100.0	0	0.0	0.0	0.169	0.0	96.7073	0.027	1	1.0	1.0	0.0	0.0	0.0
0.0	500.0	100.0	100.0	0	0.0	0.0	0.168	0.0	96.98437	0.027	1	1.0	1.0	0.0	0.0	0.0
0.0	500.0	100.0	100.0	0	0.0	0.0	0.167	0.0	97.295364	0.023	1	1.0	1.0	0.0	0.0	0.0
0.0	500.0	100.0	100.0	0	0.0	0.0	0.166	0.0	97.295364	0.023	1	1.0	1.0	0.0	0.0	0.0
0.0	500.0	100.0	100.0	0	0.0	0.0	0.165	0.0	97.38522	0.021	1	1.0	1.0	0.0	0.0	0.0
0.0	500.0	100.0	100.0	0	0.0	0.0	0.164	0.0	97.38522	0.018	1	1.0	1.0	0.0	0.0	0.0
0.0	500.0	100.0	100.0	0	0.0	0.0	0.163	0.0	97.38703	0.018	1	1.0	1.0	0.0	0.0	0.0
0.0	500.0	100.0	100.0	0	0.0	0.0	0.163	0.0	97.40541	0.017	1	1.0	1.0	0.0	0.0	0.0
0.0	500.0	100.0	100.0	0	0.0	0.0	0.162	0.0	97.40541	0.014	1	1.0	1.0	0.0	0.0	0.0
0.0	500.0	100.0	100.0	0	0.0	0.0	0.161	0.0	96.99991	0.014	1	1.0	1.0	0.0	0.0	0.0
0.0	500.0	100.0	100.0	0	0.0	0.0	0.16	0.0	96.75806	0.012	1	1.0	1.0	0.0	0.0	0.0
0.0	500.0	100.0	100.0	0	0.0	0.0	0.159	0.0	96.75806	0.012	1	1.0	1.0	0.0	0.0	0.0
0.0	500.0	100.0	100.0	0	0.0	0.0	0.158	0.0	96.92626	0.011	1	1.0	1.0	0.0	0.0	0.0
0.0	500.0	100.0	100.0	0	0.0	0.0	0.157	0.0	96.92626	0.009	1	1.0	1.0	0.0	0.0	0.0
0.0	500.0	100.0	100.0	0	0.0	0.0	0.157	0.0	97.32899	0.009	1	1.0	1.0	0.0	0.0	0.0
0.0	500.0	100.0	100.0	0	0.0	0.0	0.156	0.0	97.3319	0.009	1	1.0	1.0	0.0	0.0	0.0
0.0	500.0	100.0	100.0	0	0.0	0.0	0.155	0.0	97.7614	0.007	1	1.0	1.0	0.0	0.0	0.0
0.0	500.0	100.0	100.0	0	0.0	0.0	0.154	0.0	97.50765	0.007	1	1.0	1.0	0.0	0.0	0.0
0.0	500.0	100.0	100.0	0	0.0	0.0	0.153	0.0	97.50765	0.007	1	1.0	1.0	0.0	0.0	0.0
0.0	500.0	100.0	100.0	0	0.0	0.0	0.152	0.0	97.557076	0.007	1	1.0	1.0	0.0	0.0	0.0
0.0	500.0	100.0	100.0	0	0.0	0.0	0.152	0.0	97.593445	0.006	1	1.0	1.0	0.0	0.0	0.0
0.0	500.0	100.0	100.0	0	0.0	0.0	0.151	0.0	97.593445	0.005	1	1.0	1.0	0.0	0.0	0.0
0.0	500.0	100.0	100.0	0	0.0	0.0	0.15	0.0	98.548164	0.005	1	1.0	1.0	0.0	0.0	0.0
0.0	500.0	100.0	100.0	0	0.0	0.0	0.149	0.0	98.616135	0.004	1	1.0	1.0	0.0	0.0	0.0
0.0	500.0	100.0	100.0	0	0.0	0.0	0.148	0.0	98.616135	0.003	1	1.0	1.0	0.0	0.0	0.0
0.0	500.0	100.0	100.0	0	0.0	0.0	0.147	0.0	96.84619	0.003	1	1.0	1.0	0.0	0.0	0.0
0.0	500.0	100.0	100.0	0	0.0	0.0	0.146	0.0	96.84619	0.003	1	1.0	1.0	0.0	0.0	0.0
0.0	500.0	100.0	100.0	0	0.0	0.0	0.145	0.0	96.32417	0.003	1	1.0	1.0	0.0	0.0	0.0
0.0	500.0	100.0	100.0	0	0.0	0.0	0.144	0.0	96.447296	0.002	1	1.0	1.0	0.0	0.0	0.0
0.0	500.0	100.0	100.0	0	0.0	0.0	0.143	0.0	96.447296	0.002	1	1.0	1.0	0.0	0.0	0.0
0.0	500.0	100.0	100.0	0	0.0	0.0	0.142	0.0	96.05278	0.002	1	1.0	1.0	0.0	0.0	0.0
0.0	500.0	100.0	100.0	0	0.0	0.0	0.141	0.0	96.8391	0.002	1	1.0	1.0	0.0	0.0	0.0
0.0	500.0	100.0	100.0	0	0.0	0.0	0.14	0.0	96.8391	0.002	1	1.0	1.0	0.0	0.0	0.0
0.0	500.0	100.0	100.0	0	0.0	0.0	0.139	0.0	95.975914	0.001	1	1.0	1.0	0.0	0.0	0.0
0.0	500.0	100.0	100.0	0	0.0	0.0	0.139	0.0	96.19153	0.001	1	1.0	1.0	0.0	0.0	0.0
0.0	500.0	100.0	100.0	0	0.0	0.0	0.138	0.0	96.84412	0.001	1	1.0	1.0	0.0	0.0	0.0
0.0	500.0	100.0	100.0	0	0.0	0.0	0.137	0.0	98.02112	0.001	1	1.0	1.0	0.0	0.0	0.0
0.0	500.0	100.0	100.0	0	0.0	0.0	0.136	0.0	98.02112	0.001	1	1.0	1.0	0.0	0.0	0.0
0.0	500.0	100.0	100.0	0	0.0	0.0	0.135	0.0	98.14396	0.001	1	1.0	1.0	0.0	0.0	0.0
0.0	500.0	100.0	100.0	0	0.0	0.0	0.134	0.0	98.7289	0.0	1	1.0	1.0	0.0	0.0	0.0
0.0	500.0	100.0	100.0	0	0.0	0.0	0.133	0.0	98.7289	0.0	1	1.0	1.0	0.0	0.0	0.0
0.0	500.0	100.0	100.0	0	0.0	0.0	0.132	0.0	98.903046	0.0	1	1.0	1.0	0.0	0.0	0.0
0.0	500.0	100.0	100.0	0	0.0	0.0	0.132	0.0	98.36699	0.0	1	1.0	1.0	0.0	0.0	0.0
0.0	500.0	100.0	100.0	0	0.0	0.0	0.131	0.0	98.38462	0.0	1	1.0	1.0	0.0	0.0	0.0
0.0	500.0	100.0	100.0	0	0.0	0.0	0.13	0.0	97.532875	0.0	1	1.0	1.0	0.0	0.0	0.0
0.0	500.0	100.0	100.0	0	0.0	0.0	0.129	0.0	97.532875	0.0	1	1.0	1.0	0.0	0.0	0.0
0.0	500.0	100.0	100.0	0	0.0	0.0	0.128	0.0	97.11463	0.0	1	1.0	1.0	0.0	0.0	0.0
0.0	500.0	100.0	100.0	0	0.0	0.0	0.127	0.0	96.908646	0.0	1	1.0	1.0	0.0	0.0	0.0
0.0	500.0	100.0	100.0	0	0.0	0.0	0.126	0.0	96.247246	0.0	1	1.0	1.0	0.0	0.0	0.0
0.0	500.0	100.0	100.0	0	0.0	0.0	0.126	0.0	95.90642	0.0	1	1.0	1.0	0.0	0.0	0.0
0.0	500.0	100.0	100.0	0	0.0	0.0	0.125	0.0	95.90642	0.0	1	1.0	1.0	0.0	0.0	0.0
0.0	500.0	100.0	100.0	0	0.0	0.0	0.124	0.0	95.68931	0.0	1	1.0	1.0	0.0	0.0	0.0
0.0	500.0	100.0	100.0	0	0.0	0.0	0.123	0.0	94.28209	0.0	1	1.0	1.0	0.0	0.0	0.0
0.0	500.0	100.0	100.0	0	0.0	0.0	0.122	0.0	94.28209	0.0	1	1.0	1.0	0.0	0.0	0.0
0.0	500.0	100.0	100.0	0	0.0	0.0	0.121	0.0	95.43247	0.0	1	1.0	1.0	0.0	0.0	0.0
0.0	500.0	100.0	100.0	0	0.0	0.0	0.121	0.0	96.07734	0.0	1	1.0	1.0	0.0	0.0	0.0
0.0	500.0	100.0	100.0	0	0.0	0.0	0.12	0.0	96.07734	0.0	1	1.0	1.0	0.0	0.0	0.0
0.0	500.0	100.0	100.0	0	0.0	0.0	0.119	0.0	97.45789	0.0	1	1.0	1.0	0.0	0.0	0.0
0.0	500.0	100.0	100.0	0	0.0	0.0	0.118	0.0	97.45789	0.0	1	1.0	1.0	0.0	0.0	0.0
0.0	500.0	100.0	100.0	0	0.0	0.0	0.117	0.0	97.647545	0.0	1	1.0	1.0	0.0	0.0	0.0
0.0	500.0	100.0	100.0	0	0.0	0.0	0.117	0.0	98.16041	0.0	1	1.0	1.0	0.0	0.0	0.0
0.0	500.0	100.0	100.0	0	0.0	0.0	0.116	0.0	98.16041	0.0	1	1.0	1.0	0.0	0.0	0.0
0.0	500.0	100.0	100.0	0	0.0	0.0	0.115	0.0	98.518234	0.0	1	1.0	1.0	0.0	0.0	0.0
0.0	500.0	100.0	100.0	0	0.0	0.0	0.114	0.0	98.3134	0.0	1	1.0	1.0	0.0	0.0	0.0
0.0	500.0	100.0	100.0	0	0.0	0.0	0.114	0.0	98.3134	0.0	1	1.0	1.0	0.0	0.0	0.0
0.0	500.0	100.0	100.0	0	0.0	0.0	0.113	0.0	98.53281	0.0	1	1.0	1.0	0.0	0.0	0.0
0.0	500.0	100.0	100.0	0	0.0	0.0	0.112	0.0	98.53281	0.0	1	1.0	1.0	0.0	0.0	0.0
0.0	500.0	100.0	100.0	0	0.0	0.0	0.111	0.0	98.51112	0.0	1	1.0	1.0	0.0	0.0	0.0
0.0	500.0	100.0	100.0	0	0.0	0.0	0.111	0.0	98.574585	0.0	1	1.0	1.0	0.0	0.0	0.0
0.0	500.0	100.0	100.0	0	0.0	0.0	0.11	0.0	98.574585	0.0	1	1.0	1.0	0.0	0.0	0.0
0.0	500.0	100.0	100.0	0	0.0	0.0	0.109	0.0	98.09549	0.0	1	1.0	1.0	0.0	0.0	0.0
0.0	500.0	100.0	100.0	0	0.0	0.0	0.108	0.0	98.231674	0.0	1	1.0	1.0	0.0	0.0	0.0
0.0	500.0	100.0	100.0	0	0.0	0.0	0.108	0.0	98.231674	0.0	1	1.0	1.0	0.0	0.0	0.0
0.0	500.0	100.0	100.0	0	0.0	0.0	0.107	0.0	97.94455	0.0	1	1.0	1.0	0.0	0.0	0.0
0.0	500.0	100.0	100.0	0	0.0	0.0	0.106	0.0	97.79027	0.0	1	1.0	1.0	0.0	0.0	0.0
0.0	500.0	100.0	100.0	0	0.0	0.0	0.105	0.0	95.968285	0.0	1	1.0	1.0	0.0	0.0	0.0
0.0	500.0	100.0	100.0	0	0.0	0.0	0.104	0.0	97.43555	0.0	1	1.0	1.0	0.0	0.0	0.0
0.0	500.0	100.0	100.0	0	0.0	0.0	0.103	0.0	96.75746	0.0	1	1.0	1.0	0.0	0.0	0.0
0.0	500.0	100.0	100.0	0	0.0	0.0	0.103	0.0	98.5149	0.0	1	1.0	1.0	0.0	0.0	0.0
0.0	500.0	100.0	100.0	0	0.0	0.0	0.102	0.0	98.00027	0.0	1	1.0	1.0	0.0	0.0	0.0
0.0	500.0	100.0	100.0	0	0.0	0.0	0.101	0.0	98.00027	0.0	1	1.0	1.0	0.0	0.0	0.0
0.0	500.0	100.0	100.0	0	0.0	0.0	0.1	0.0	99.201866	0.0	1	1.0	1.0	0.0	0.0	0.0
0.0	500.0	100.0	100.0	0	0.0	0.0	0.099	0.0	99.201866	0.0	1	1.0	1.0	0.0	0.0	0.0
0.0	500.0	100.0	100.0	0	0.0	0.0	0.098	0.0	98.79181	0.0	1	1.0	1.0	0.0	0.0	0.0
0.0	500.0	100.0	100.0	0	0.0	0.0	0.098	0.0	98.64497	0.0	1	1.0	1.0	0.0	0.0	0.0
0.0	500.0	100.0	100.0	0	0.0	0.0	0.097	0.0	98.76902	0.0	1	1.0	1.0	0.0	0.0	0.0
0.0	500.0	100.0	100.0	0	0.0	0.0	0.096	0.0	97.85719	0.0	1	1.0	1.0	0.0	0.0	0.0
0.0	500.0	100.0	100.0	0	0.0	0.0	0.095	0.0	96.95192	0.0	1	1.0	1.0	0.0	0.0	0.0
0.0	500.0	100.0	100.0	0	0.0	0.0	0.094	0.0	96.81081	0.0	1	1.0	1.0	0.0	0.0	0.0
0.0	500.0	100.0	100.0	0	0.0	0.0	0.093	0.0	96.82368	0.0	1	1.0	1.0	0.0	0.0	0.0
0.0	500.0	100.0	100.0	0	0.0	0.0	0.092	0.0	96.82368	0.0	1	1.0	1.0	0.0	0.0	0.0
0.0	500.0	100.0	100.0	0	0.0	0.0	0.091	0.0	97.445656	0.0	1	1.0	1.0	0.0	0.0	0.0
0.0	500.0	100.0	100.0	0	0.0	0.0	0.09	0.0	97.38644	0.0	1	1.0	1.0	0.0	0.0	0.0
0.0	500.0	100.0	100.0	0	0.0	0.0	0.089	0.0	97.38644	0.0	1	1.0	1.0	0.0	0.0	0.0
0.0	500.0	100.0	100.0	0	0.0	0.0	0.088	0.0	97.78417	0.0	1	1.0	1.0	0.0	0.0	0.0
0.0	500.0	100.0	100.0	0	0.0	0.0	0.087	0.0	98.25319	0.0	1	1.0	1.0	0.0	0.0	0.0
0.0	500.0	100.0	100.0	0	0.0	0.0	0.086	0.0	98.25319	0.0	1	1.0	1.0	0.0	0.0	0.0
0.0	500.0	100.0	100.0	0	0.0	0.0	0.085	0.0	98.42619	0.0	1	1.0	1.0	0.0	0.0	0.0
0.0	500.0	100.0	100.0	0	0.0	0.0	0.084	0.0	98.42619	0.0	1	1.0	1.0	0.0	0.0	0.0
0.0	500.0	100.0	100.0	0	0.0	0.0	0.083	0.0	97.8662	0.0	1	1.0	1.0	0.0	0.0	0.0
0.0	500.0	100.0	100.0	0	0.0	0.0	0.082	0.0	97.560326	0.0	1	1.0	1.0	0.0	0.0	0.0
0.0	500.0	100.0	100.0	0	0.0	0.0	0.081	0.0	97.560326	0.0	1	1.0	1.0	0.0	0.0	0.0
0.0	500.0	100.0	100.0	0	0.0	0.0	0.08	0.0	97.23942	0.0	1	1.0	1.0	0.0	0.0	0.0
0.0	500.0	100.0	100.0	0	0.0	0.0	0.079	0.0	97.04301	0.0	1	1.0	1.0	0.0	0.0	0.0
0.0	500.0	100.0	100.0	0	0.0	0.0	0.078	0.0	97.04301	0.0	1	1.0	1.0	0.0	0.0	0.0
0.0	500.0	100.0	100.0	0	0.0	0.0	0.077	0.0	96.04236	0.0	1	1.0	1.0	0.0	0.0	0.0
0.0	500.0	100.0	100.0	0	0.0	0.0	0.076	0.0	96.00963	0.0	1	1.0	1.0	0.0	0.0	0.0
0.0	500.0	100.0	100.0	0	0.0	0.0	0.074	0.0	96.85384	0.0	1	1.0	1.0	0.0	0.0	0.0
0.0	500.0	100.0	100.0	0	0.0	0.0	0.073	0.0	97.41277	0.0	1	1.0	1.0	0.0	0.0	0.0
0.0	500.0	100.0	100.0	0	0.0	0.0	0.072	0.0	97.41277	0.0	1	1.0	1.0	0.0	0.0	0.0
0.0	500.0	100.0	100.0	0	0.0	0.0	0.071	0.0	97.639244	0.0	1	1.0	1.0	0.0	0.0	0.0
0.0	500.0	100.0	100.0	0	0.0	0.0	0.07	0.0	97.177216	0.0	1	1.0	1.0	0.0	0.0	0.0
0.0	500.0	100.0	100.0	0	0.0	0.0	0.069	0.0	97.177216	0.0	1	1.0	1.0	0.0	0.0	0.0
0.0	500.0	100.0	100.0	0	0.0	0.0	0.068	0.0	98.30454	0.0	1	1.0	1.0	0.0	0.0	0.0
0.0	500.0	100.0	100.0	0	0.0	0.0	0.067	0.0	98.30454	0.0	1	1.0	1.0	0.0	0.0	0.0
0.0	500.0	100.0	100.0	0	0.0	0.0	0.066	0.0	97.968155	0.0	1	1.0	1.0	0.0	0.0	0.0
0.0	500.0	100.0	100.0	0	0.0	0.0	0.065	0.0	98.71645	0.0	1	1.0	1.0	0.0	0.0	0.0
0.0	500.0	100.0	100.0	0	0.0	0.0	0.064	0.0	98.71645	0.0	1	1.0	1.0	0.0	0.0	0.0
0.0	500.0	100.0	100.0	0	0.0	0.0	0.063	0.0	97.976425	0.0	1	1.0	1.0	0.0	0.0	0.0
0.0	500.0	100.0	100.0	0	0.0	0.0	0.062	0.0	97.976425	0.0	1	1.0	1.0	0.0	0.0	0.0
0.0	500.0	100.0	100.0	0	0.0	0.0	0.061	0.0	98.60259	0.0	1	1.0	1.0	0.0	0.0	0.0
0.0	500.0	100.0	100.0	0	0.0	0.0	0.06	0.0	98.24384	0.0	1	1.0	1.0	0.0	0.0	0.0
0.0	500.0	100.0	100.0	0	0.0	0.0	0.059	0.0	98.24384	0.0	1	1.0	1.0	0.0	0.0	0.0
0.0	500.0	100.0	100.0	0	0.0	0.0	0.057	0.0	98.93888	0.0	1	1.0	1.0	0.0	0.0	0.0
0.0	500.0	100.0	100.0	0	0.0	0.0	0.056	0.0	98.95877	0.0	1	1.0	1.0	0.0	0.0	0.0
0.0	500.0	100.0	100.0	0	0.0	0.0	0.055	0.0	98.95877	0.0	1	1.0	1.0	0.0	0.0	0.0
0.0	500.0	100.0	100.0	0	0.0	0.0	0.054	0.0	97.641716	0.0	1	1.0	1.0	0.0	0.0	0.0
0.0	500.0	100.0	100.0	0	0.0	0.0	0.053	0.0	97.641716	0.0	1	1.0	1.0	0.0	0.0	0.0
0.0	500.0	100.0	100.0	0	0.0	0.0	0.052	0.0	97.88405	0.0	1	1.0	1.0	0.0	0.0	0.0
0.0	500.0	100.0	100.0	0	0.0	0.0	0.051	0.0	97.36271	0.0	1	1.0	1.0	0.0	0.0	0.0
0.0	500.0	100.0	100.0	0	0.0	0.0	0.05	0.0	97.36271	0.0	1	1.0	1.0	0.0	0.0	0.0
0.0	500.0	100.0	100.0	0	0.0	0.0	0.049	0.0	98.07451	0.0	1	1.0	1.0	0.0	0.0	0.0
0.0	500.0	100.0	100.0	0	0.0	0.0	0.048	0.0	97.41644	0.0	1	1.0	1.0	0.0	0.0	0.0
0.0	500.0	100.0	100.0	0	0.0	0.0	0.047	0.0	97.41644	0.0	1	1.0	1.0	0.0	0.0	0.0
0.0	500.0	100.0	100.0	0	0.0	0.0	0.046	0.0	97.41343	0.0	1	1.0	1.0	0.0	0.0	0.0
0.0	500.0	100.0	100.0	0	0.0	0.0	0.044	0.0	97.41343	0.0	1	1.0	1.0	0.0	0.0	0.0
0.0	500.0	100.0	100.0	0	0.0	0.0	0.043	0.0	97.65004	0.0	1	1.0	1.0	0.0	0.0	0.0
0.0	500.0	100.0	100.0	0	0.0	0.0	0.043	0.0	97.86711	0.0	1	1.0	1.0	0.0	0.0	0.0
0.0	500.0	100.0	100.0	0	0.0	0.0	0.042	0.0	97.86711	0.0	1	1.0	1.0	0.0	0.0	0.0
0.0	500.0	100.0	100.0	0	0.0	0.0	0.041	0.0	98.06274	0.0	1	1.0	1.0	0.0	0.0	0.0
0.0	500.0	100.0	100.0	0	0.0	0.0	0.04	0.0	97.59427	0.0	1	1.0	1.0	0.0	0.0	0.0
0.0	500.0	100.0	100.0	0	0.0	0.0	0.039	0.0	97.59427	0.0	1	1.0	1.0	0.0	0.0	0.0
0.0	500.0	100.0	100.0	0	0.0	0.0	0.038	0.0	97.62621	0.0	1	1.0	1.0	0.0	0.0	0.0
0.0	500.0	100.0	100.0	0	0.0	0.0	0.037	0.0	97.62621	0.0	1	1.0	1.0	0.0	0.0	0.0
0.0	500.0	100.0	100.0	0	0.0	0.0	0.036	0.0	96.59331	0.0	1	1.0	1.0	0.0	0.0	0.0
0.0	500.0	100.0	100.0	0	0.0	0.0	0.035	0.0	96.27253	0.0	1	1.0	1.0	0.0	0.0	0.0
0.0	500.0	100.0	100.0	0	0.0	0.0	0.035	0.0	96.27253	0.0	1	1.0	1.0	0.0	0.0	0.0
0.0	500.0	100.0	100.0	0	0.0	0.0	0.034	0.0	97.077774	0.0	1	1.0	1.0	0.0	0.0	0.0
0.0	500.0	100.0	100.0	0	0.0	0.0	0.033	0.0	97.01711	0.0	1	1.0	1.0	0.0	0.0	0.0
0.0	500.0	100.0	100.0	0	0.0	0.0	0.032	0.0	97.01711	0.0	1	1.0	1.0	0.0	0.0	0.0
0.0	500.0	100.0	100.0	0	0.0	0.0	0.032	0.0	96.55903	0.0	1	1.0	1.0	0.0	0.0	0.0
0.0	500.0	100.0	100.0	0	0.0	0.0	0.031	0.0	96.55903	0.0	1	1.0	1.0	0.0	0.0	0.0
0.0	500.0	100.0	100.0	0	0.0	0.0	0.03	0.0	97.13594	0.0	1	1.0	1.0	0.0	0.0	0.0
0.0	500.0	100.0	100.0	0	0.0	0.0	0.03	0.0	97.08163	0.0	1	1.0	1.0	0.0	0.0	0.0
0.0	500.0	100.0	100.0	0	0.0	0.0	0.029	0.0	97.08163	0.0	1	1.0	1.0	0.0	0.0	0.0
0.0	500.0	100.0	100.0	0	0.0	0.0	0.029	0.0	95.59271	0.0	1	1.0	1.0	0.0	0.0	0.0
0.0	500.0	100.0	100.0	0	0.0	0.0	0.028	0.0	98.28508	0.0	1	1.0	1.0	0.0	0.0	0.0
0.0	500.0	100.0	100.0	0	0.0	0.0	0.027	0.0	98.28508	0.0	1	1.0	1.0	0.0	0.0	0.0
0.0	500.0	100.0	100.0	0	0.0	0.0	0.027	0.0	98.120865	0.0	1	1.0	1.0	0.0	0.0	0.0
0.0	500.0	100.0	100.0	0	0.0	0.0	0.026	0.0	98.120865	0.0	1	1.0	1.0	0.0	0.0	0.0
0.0	500.0	100.0	100.0	0	0.0	0.0	0.025	0.0	98.54043	0.0	1	1.0	1.0	0.0	0.0	0.0
0.0	500.0	100.0	100.0	0	0.0	0.0	0.025	0.0	98.51586	0.0	1	1.0	1.0	0.0	0.0	0.0
0.0	500.0	100.0	100.0	0	0.0	0.0	0.024	0.0	98.51586	0.0	1	1.0	1.0	0.0	0.0	0.0
0.0	500.0	100.0	100.0	0	0.0	0.0	0.024	0.0	97.51931	0.0	1	1.0	1.0	0.0	0.0	0.0
0.0	500.0	100.0	100.0	0	0.0	0.0	0.023	0.0	97.26624	0.0	1	1.0	1.0	0.0	0.0	0.0
0.0	500.0	100.0	100.0	0	0.0	0.0	0.023	0.0	97.26624	0.0	1	1.0	1.0	0.0	0.0	0.0
0.0	500.0	100.0	100.0	0	0.0	0.0	0.022	0.0	97.974556	0.0	1	1.0	1.0	0.0	0.0	0.0
0.0	500.0	100.0	100.0	0	0.0	0.0	0.021	0.0	97.974556	0.0	1	1.0	1.0	0.0	0.0	0.0
0.0	500.0	100.0	100.0	0	0.0	0.0	0.021	0.0	97.31117	0.0	1	1.0	1.0	0.0	0.0	0.0
0.0	500.0	100.0	100.0	0	0.0	0.0	0.02	0.0	96.804886	0.0	1	1.0	1.0	0.0	0.0	0.0
0.0	500.0	100.0	100.0	0	0.0	0.0	0.019	0.0	96.804886	0.0	1	1.0	1.0	0.0	0.0	0.0
0.0	500.0	100.0	100.0	0	0.0	0.0	0.018	0.0	97.16367	0.0	1	1.0	1.0	0.0	0.0	0.0
0.0	500.0	100.0	100.0	0	0.0	0.0	0.018	0.0	96.34721	0.0	1	1.0	1.0	0.0	0.0	0.0
0.0	500.0	100.0	100.0	0	0.0	0.0	0.017	0.0	96.34721	0.0	1	1.0	1.0	0.0	0.0	0.0
0.0	500.0	100.0	100.0	0	0.0	0.0	0.016	0.0	95.95111	0.0	1	1.0	1.0	0.0	0.0	0.0
0.0	500.0	100.0	100.0	0	0.0	0.0	0.015	0.0	95.95111	0.0	1	1.0	1.0	0.0	0.0	0.0
0.0	500.0	100.0	100.0	0	0.0	0.0	0.015	0.0	96.05711	0.0	1	1.0	1.0	0.0	0.0	0.0
0.0	500.0	100.0	100.0	0	0.0	0.0	0.014	0.0	96.114456	0.0	1	1.0	1.0	0.0	0.0	0.0
0.0	500.0	100.0	100.0	0	0.0	0.0	0.013	0.0	96.53748	0.0	1	1.0	1.0	0.0	0.0	0.0
0.0	500.0	100.0	100.0	0	0.0	0.0	0.012	0.0	96.30648	0.0	1	1.0	1.0	0.0	0.0	0.0
0.0	500.0	100.0	100.0	0	0.0	0.0	0.011	0.0	96.41303	0.0	1	1.0	1.0	0.0	0.0	0.0
0.0	500.0	100.0	100.0	0	0.0	0.0	0.011	0.0	95.900604	0.0	1	1.0	1.0	0.0	0.0	0.0
0.0	500.0	100.0	100.0	0	0.0	0.0	0.01	0.0	96.338745	0.0	1	1.0	1.0	0.0	0.0	0.0
0.0	500.0	100.0	100.0	0	0.0	0.0	0.009	0.0	96.338745	0.0	1	1.0	1.0	0.0	0.0	0.0
0.0	500.0	100.0	100.0	0	0.0	0.0	0.008	0.0	96.996254	0.0	1	1.0	1.0	0.0	0.0	0.0
0.0	500.0	100.0	100.0	0	0.0	0.0	0.007	0.0	97.1899	0.0	1	1.0	1.0	0.0	0.0	0.0
0.0	500.0	100.0	100.0	0	0.0	0.0	0.006	0.0	97.1899	0.0	1	1.0	1.0	0.0	0.0	0.0
0.0	500.0	100.0	100.0	0	0.0	0.0	0.005	0.0	97.86313	0.0	1	1.0	1.0	0.0	0.0	0.0
0.0	500.0	100.0	100.0	0	0.0	0.0	0.004	0.0	97.67324	0.0	1	1.0	1.0	0.0	0.0	0.0
0.0	500.0	100.0	100.0	0	0.0	0.0	0.003	0.0	97.99196	0.0	1	1.0	1.0	0.0	0.0	0.0
0.0	500.0	100.0	100.0	0	0.0	0.0	0.001	0.0	97.56564	0.0	1	1.0	1.0	0.0	0.0	0.0
0.0	500.0	100.0	100.0	0	0.0	0.0	0.0	0.0	97.56564	0.0	1	1.0	1.0	0.0	0.0	0.0
0.0	500.0	100.0	100.0	0	0.0	0.0	0.0	0.0	98.14039	0.0	1	1.0	1.0	0.0	0.0	0.0
0.0	500.0	100.0	100.0	0	0.0	0.0	-0.001	0.0	97.87876	0.0	1	1.0	1.0	0.0	0.0	0.0
0.0	500.0	100.0	100.0	0	0.0	0.0	-0.002	0.0	97.87876	0.0	1	1.0	1.0	0.0	0.0	0.0
0.0	500.0	100.0	100.0	0	0.0	0.0	-0.003	0.0	99.03611	0.0	1	1.0	1.0	0.0	0.0	0.0
0.0	500.0	100.0	100.0	0	0.0	0.0	-0.005	0.0	98.20672	0.0	1	1.0	1.0	0.0	0.0	0.0
0.0	500.0	100.0	100.0	0	0.0	0.0	-0.006	0.0	98.20672	0.0	1	1.0	1.0	0.0	0.0	0.0
0.0	500.0	100.0	100.0	0	0.0	0.0	-0.007	0.0	98.322975	0.0	1	1.0	1.0	0.0	0.0	0.0
0.0	500.0	100.0	100.0	0	0.0	0.0	-0.008	0.0	98.322975	0.0	1	1.0	1.0	0.0	0.0	0.0
0.0	500.0	100.0	100.0	0	0.0	0.0	-0.009	0.0	98.191185	0.0	1	1.0	1.0	0.0	0.0	0.0
0.0	500.0	100.0	100.0	0	0.0	0.0	-0.01	0.0	97.968994	0.0	1	1.0	1.0	0.0	0.0	0.0
0.0	500.0	100.0	100.0	0	0.0	0.0	-0.01	0.0	97.968994	0.0	1	1.0	1.0	0.0	0.0	0.0
0.0	500.0	100.0	100.0	0	0.0	0.0	-0.011	0.0	98.558105	0.0	1	1.0	1.0	0.0	0.0	0.0
0.0	500.0	100.0	100.0	0	0.0	0.0	-0.011	0.0	98.27952	0.0	1	1.0	1.0	0.0	0.0	0.0
0.0	500.0	100.0	100.0	0	0.0	0.0	-0.011	0.0	98.27952	0.0	1	1.0	1.0	0.0	0.0	0.0
0.0	500.0	100.0	100.0	0	0.0	0.0	-0.012	0.0	98.20704	0.0	1	1.0	1.0	0.0	0.0	0.0
0.0	500.0	100.0	100.0	0	0.0	0.0	-0.013	0.0	98.20704	0.0	1	1.0	1.0	0.0	0.0	0.0
0.0	500.0	100.0	100.0	0	0.0	0.0	-0.014	0.0	99.47065	0.0	1	1.0	1.0	0.0	0.0	0.0
0.0	500.0	100.0	100.0	0	0.0	0.0	-0.015	0.0	98.973724	0.0	1	1.0	1.0	0.0	0.0	0.0
0.0	500.0	100.0	100.0	0	0.0	0.0	-0.016	0.0	98.973724	0.0	1	1.0	1.0	0.0	0.0	0.0
0.0	500.0	100.0	100.0	0	0.0	0.0	-0.017	0.0	99.00709	0.0	1	1.0	1.0	0.0	0.0	0.0
0.0	500.0	100.0	100.0	0	0.0	0.0	-0.017	0.0	98.60303	0.0	1	1.0	1.0	0.0	0.0	0.0
0.0	500.0	100.0	100.0	0	0.0	0.0	-0.018	0.0	98.60303	0.0	1	1.0	1.0	0.0	0.0	0.0
0.0	500.0	100.0	100.0	0	0.0	0.0	-0.018	0.0	99.47761	0.0	1	1.0	1.0	0.0	0.0	0.0
0.0	500.0	100.0	100.0	0	0.0	0.0	-0.019	0.0	99.47761	0.0	1	1.0	1.0	0.0	0.0	0.0
0.0	500.0	100.0	100.0	0	0.0	0.0	-0.02	0.0	99.45661	0.0	1	1.0	1.0	0.0	0.0	0.0
0.0	500.0	100.0	100.0	0	0.0	0.0	-0.02	0.0	99.44072	0.0	1	1.0	1.0	0.0	0.0	0.0
0.0	500.0	100.0	100.0	0	0.0	0.0	-0.021	0.0	99.44072	0.0	1	1.0	1.0	0.0	0.0	0.0
0.0	500.0	100.0	100.0	0	0.0	0.0	-0.021	0.0	98.54768	0.0	1	1.0	1.0	0.0	0.0	0.0
0.0	500.0	100.0	100.0	0	0.0	0.0	-0.021	0.0	99.77093	0.0	1	1.0	1.0	0.0	0.0	0.0
0.0	500.0	100.0	100.0	0	0.0	0.0	-0.021	0.0	99.65957	0.0	1	1.0	1.0	0.0	0.0	0.0
0.0	500.0	100.0	100.0	0	0.0	0.0	-0.022	0.0	100.48967	0.0	1	1.0	1.0	0.0	0.0	0.0
0.0	500.0	100.0	100.0	0	0.0	0.0	-0.022	0.0	100.48967	0.0	1	1.0	1.0	0.0	0.0	0.0
0.0	500.0	100.0	100.0	0	0.0	0.0	-0.022	0.0	100.42961	0.0	1	1.0	1.0	0.0	0.0	0.0
0.0	500.0	100.0	100.0	0	0.0	0.0	-0.022	0.0	99.60183	0.0	1	1.0	1.0	0.0	0.0	0.0
0.0	500.0	100.0	100.0	0	0.0	0.0	-0.022	0.0	99.60183	0.0	1	1.0	1.0	0.0	0.0	0.0
0.0	500.0	100.0	100.0	0	0.0	0.0	-0.022	0.0	99.96704	0.0	1	1.0	1.0	0.0	0.0	0.0
0.0	500.0	100.0	100.0	0	0.0	0.0	-0.022	0.0	99.34903	0.0	1	1.0	1.0	0.0	0.0	0.0
0.0	500.0	100.0	100.0	0	0.0	0.0	-0.022	0.0	99.14334	0.0	1	1.0	1.0	0.0	0.0	0.0
0.0	500.0	100.0	100.0	0	0.0	0.0	-0.022	0.0	98.24832	0.0	1	1.0	1.0	0.0	0.0	0.0
0.0	500.0	100.0	100.0	0	0.0	0.0	-0.022	0.0	98.514755	0.0	1	1.0	1.0	0.0	0.0	0.0
0.0	500.0	100.0	100.0	0	0.0	0.0	-0.021	0.0	98.1724	0.0	1	1.0	1.0	1.0	0.0	0.0
0.0	500.0	100.0	100.0	0	0.0	0.0	-0.021	0.0	97.91011	0.0	1	1.0	1.0	2.0	0.0	0.0
0.0	500.0	100.0	100.0	0	0.0	0.0	-0.021	0.0	97.91011	0.0	1	1.0	1.0	2.0	0.0	0.0
8333.334	600.0	100.0	100.0	0	0.0	0.0	-0.021	0.0	97.79449	0.0	1	1.0	1.0	4.0	0.0	0.0
8333.334	600.0	100.0	100.0	0	0.0	0.0	-0.021	0.0	97.79449	0.0	1	1.0	1.0	4.0	0.0	0.0
8333.334	600.0	100.0	100.0	0	0.0	0.0	-0.021	0.0	98.122986	0.0	1	1.0	1.0	4.0	0.0	0.0
8333.334	600.0	100.0	100.0	0	0.0	0.0	-0.02	0.0	97.61802	0.0	1	1.0	1.0	4.0	0.0	0.0
8333.334	600.0	100.0	100.0	0	0.0	0.0	-0.02	0.0	97.61802	0.588	1	1.0	1.0	4.0	0.0	0.0
8333.334	600.0	100.0	100.0	0	0.0	0.0	-0.02	0.0	97.3729	0.588	1	1.0	1.0	4.0	0.0	0.0
8333.334	600.0	100.0	100.0	0	0.0	0.0	-0.019	0.0	97.50884	1.646	1	1.0	1.0	4.0	0.0	0.0
8333.334	600.0	100.0	100.0	0	0.0	0.0	-0.018	0.0	97.50884	2.12	1	1.0	1.0	4.0	0.0	0.0
8333.334	600.0	100.0	100.0	0	0.0	0.0	-0.017	0.0	98.014404	2.12	1	1.0	1.0	4.0	0.0	0.0
8333.334	600.0	100.0	100.0	0	0.0	0.0	-0.016	0.0	98.014404	2.969	1	1.0	1.0	4.0	0.0	0.0
8333.334	600.0	100.0	100.0	0	0.0	0.0	-0.016	0.0	98.353424	2.969	1	1.0	1.0	4.0	0.0	0.0
8333.334	600.0	100.0	100.0	0	0.0	0.0	-0.015	0.0	98.689865	3.349	1	1.0	1.0	4.0	0.0	0.0
8333.334	600.0	100.0	100.0	0	0.0	0.0	-0.014	0.0	98.689865	4.03	1	1.0	1.0	4.0	0.0	0.0
8333.334	600.0	100.0	100.0	0	0.0	0.0	-0.013	0.0	98.89637	4.03	1	1.0	1.0	4.0	0.0	0.0
8333.334	600.0	100.0	100.0	0	0.0	0.0	-0.011	0.0	98.82842	4.619	1	1.0	1.0	4.0	0.0	0.0
8333.334	600.0	100.0	100.0	0	0.0	0.0	-0.01	0.0	98.82842	4.882	1	1.0	1.0	4.0	0.0	0.0
8333.334	600.0	100.0	100.0	0	0.0	0.0	-0.008	0.0	99.428696	4.882	1	1.0	1.0	5.0	0.0	0.0
8333.334	600.0	100.0	100.0	0	0.0	0.0	-0.007	0.0	99.428696	5.354	1	1.0	1.0	5.0	0.0	0.0
8333.334	600.0	100.0	100.0	0	0.0	0.0	-0.005	0.0	98.8011	5.354	1	1.0	1.0	5.0	0.0	0.0
8333.334	600.0	100.0	100.0	0	0.0	0.0	-0.004	0.0	98.78883	5.763	1	1.0	1.0	5.0	0.0	0.0
8333.334	600.0	100.0	100.0	0	0.0	0.0	-0.002	0.0	98.78883	5.944	1	1.0	1.0	5.0	0.0	0.0
8333.334	600.0	100.0	100.0	0	0.0	0.0	-0.001	0.0	98.301056	5.944	1	1.0	1.0	5.0	0.0	0.0
8333.334	600.0	100.0	100.0	0	0.0	0.0	0.0	0.0	97.693016	6.272	1	1.0	1.0	5.0	0.0	0.0
8333.334	600.0	100.0	100.0	0	0.0	0.0	0.002	0.0	97.693016	6.272	1	1.0	1.0	5.0	0.0	0.0
8333.334	600.0	100.0	100.0	0	0.0	0.0	0.003	0.0	97.054115	6.418	1	1.0	1.0	5.0	0.0	0.0
8333.334	600.0	100.0	100.0	0	0.0	0.0	0.005	0.0	96.36713	6.68	1	1.0	1.0	5.0	0.0	0.0
8333.334	600.0	100.0	100.0	0	0.0	0.0	0.007	0.0	96.35766	6.68	1	1.0	1.0	5.0	0.0	0.0
8333.334	600.0	100.0	100.0	0	0.0	0.0	0.008	0.0	97.59659	6.798	1	1.0	1.0	5.0	0.0	0.0
8333.334	600.0	100.0	100.0	0	0.0	0.0	0.01	0.0	97.59659	7.009	1	1.0	1.0	5.0	0.0	0.0
8333.334	600.0	100.0	100.0	0	0.0	0.0	0.012	0.0	97.46349	7.009	1	1.0	1.0	5.0	0.0	0.0
8333.334	600.0	100.0	100.0	0	0.0	0.0	0.014	0.0	97.39327	7.191	1	1.0	1.0	5.0	0.0	0.0
8333.334	600.0	100.0	100.0	0	0.0	0.0	0.015	0.0	97.39327	7.272	1	1.0	1.0	5.0	0.0	0.0
8333.334	600.0	100.0	100.0	0	0.0	0.0	0.017	0.0	96.829185	7.272	1	1.0	1.0	5.0	0.0	0.0
8333.334	600.0	100.0	100.0	0	0.0	0.0	0.019	0.0	96.829185	7.419	1	1.0	1.0	5.0	0.0	0.0
8333.334	600.0	100.0	100.0	0	0.0	0.0	0.021	0.0	95.59161	7.419	1	1.0	1.0	5.0	0.0	0.0
8333.334	600.0	100.0	100.0	0	0.0	0.0	0.022	0.0	95.43797	7.484	1	1.0	1.0	5.0	0.0	0.0
8333.334	600.0	100.0	100.0	0	0.0	0.0	0.024	0.0	95.43797	7.601	1	1.0	1.0	5.0	0.0	0.0
8333.334	600.0	100.0	100.0	0	0.0	0.0	0.026	0.0	96.2028	7.601	1	1.0	1.0	5.0	0.0	0.0
8333.334	600.0	100.0	100.0	0	0.0	0.0	0.027	0.0	95.64106	7.654	1	1.0	1.0	5.0	0.0	0.0
8333.334	600.0	100.0	100.0	0	0.0	0.0	0.029	0.0	95.64106	7.749	1	1.0	1.0	5.0	0.0	0.0
8333.334	600.0	100.0	100.0	0	0.0	0.0	0.03	0.0	96.124825	7.749	1	1.0	1.0	5.0	0.0	0.0
8333.334	600.0	100.0	100.0	0	0.0	0.0	0.032	0.0	96.124825	7.791	1	1.0	1.0	5.0	0.0	0.0
8333.334	600.0	100.0	100.0	0	0.0	0.0	0.033	0.0	96.01153	7.791	1	1.0	1.0	5.0	0.0	0.0
8333.334	600.0	100.0	100.0	0	0.0	0.0	0.035	0.0	95.95723	7.865	1	1.0	1.0	5.0	0.0	0.0
8333.334	600.0	100.0	100.0	0	0.0	0.0	0.037	0.0	95.95723	7.899	1	1.0	1.0	5.0	0.0	0.0
8333.334	600.0	100.0	100.0	0	0.0	0.0	0.038	0.0	96.838776	7.899	1	1.0	1.0	5.0	0.0	0.0
8333.334	600.0	100.0	100.0	0	0.0	0.0	0.04	0.0	95.4712	7.96	1	1.0	1.0	5.0	0.0	0.0
8333.334	600.0	100.0	100.0	0	0.0	0.0	0.041	0.0	95.4712	7.96	1	1.0	1.0	5.0	0.0	0.0
8333.334	600.0	100.0	100.0	0	0.0	0.0	0.043	0.0	95.12779	7.988	1	1.0	1.0	5.0	0.0	0.0
8333.334	600.0	100.0	100.0	0	0.0	0.0	0.044	0.0	95.23377	8.035	1	1.0	1.0	5.0	0.0	0.0
8333.334	600.0	100.0	100.0	0	0.0	0.0	0.045	0.0	96.11891	8.035	1	1.0	1.0	5.0	0.0	0.0
8333.334	600.0	100.0	100.0	0	0.0	0.0	0.046	0.0	95.72286	8.057	1	1.0	1.0	5.0	0.0	0.0
8333.334	600.0	100.0	100.0	0	0.0	0.0	0.048	0.0	95.10594	8.096	1	1.0	1.0	5.0	0.0	0.0
8333.334	600.0	100.0	100.0	0	0.0	0.0	0.049	0.0	94.43636	8.096	1	1.0	1.0	5.0	0.0	0.0
8333.334	600.0	100.0	100.0	0	0.0	0.0	0.051	0.0	94.35821	8.115	1	1.0	1.0	5.0	0.0	0.0
8333.334	600.0	100.0	100.0	0	0.0	0.0	0.052	0.0	94.35821	8.115	1	1.0	1.0	5.0	0.0	0.0
8333.334	600.0	100.0	100.0	0	0.0	0.0	0.053	0.0	94.489494	8.145	1	1.0	1.0	5.0	0.0	0.0
8333.334	600.0	100.0	100.0	0	0.0	0.0	0.054	0.0	94.489494	8.159	1	1.0	1.0	5.0	0.0	0.0
8333.334	600.0	100.0	100.0	0	0.0	0.0	0.055	0.0	93.945625	8.159	1	1.0	1.0	5.0	0.0	0.0
8333.334	600.0	100.0	100.0	1	0.0	0.0	0.056	0.0	96.178406	8.185	1	1.0	1.0	5.0	0.0	0.0
8333.334	600.0	100.0	100.0	1	0.0	0.0	0.057	0.0	96.178406	8.195	1	1.0	1.0	5.0	0.0	0.0
8333.334	600.0	100.0	100.0	1	0.0	0.0	0.058	0.0	95.920906	8.195	1	1.0	1.0	5.0	0.0	0.0
8333.334	600.0	100.0	100.0	1	0.0	0.0	0.059	0.0	98.7069	8.216	1	1.0	1.0	5.0	0.0	0.0
8333.334	600.0	100.0	100.0	1	0.0	0.0	0.06	0.0	98.7069	8.216	1	1.0	1.0	5.0	0.0	0.0
8333.334	600.0	100.0	100.0	1	0.0	0.0	0.061	0.0	98.008026	8.226	1	1.0	1.0	5.0	0.0	0.0
8333.334	600.0	100.0	100.0	1	0.0	0.0	0.062	0.0	98.008026	8.242	1	1.0	1.0	5.0	0.0	0.0
8333.334	600.0	100.0	100.0	1	0.0	0.0	0.062	0.0	98.207855	8.242	1	1.0	1.0	5.0	0.0	0.0
8333.334	600.0	100.0	100.0	1	0.0	0.0	0.063	0.0	98.11737	8.248	1	1.0	1.0	5.0	0.0	0.0
8333.334	600.0	100.0	100.0	1	0.0	0.0	0.064	0.0	98.11737	8.261	1	1.0	1.0	5.0	0.0	0.0
8333.334	600.0	100.0	100.0	1	0.0	0.0	0.065	0.0	98.471146	8.261	1	1.0	1.0	5.0	0.0	0.0
8333.334	600.0	100.0	100.0	1	0.0	0.0	0.065	0.0	98.62576	8.273	1	1.0	1.0	5.0	0.0	0.0
8333.334	600.0	100.0	100.0	1	0.0	0.0	0.066	0.0	98.62576	8.273	1	1.0	1.0	5.0	0.0	0.0
8333.334	600.0	100.0	100.0	1	0.0	0.0	0.067	0.0	98.109146	8.278	1	1.0	1.0	5.0	0.0	0.0
8333.334	600.0	100.0	100.0	1	0.0	0.0	0.068	0.0	98.109146	8.286	1	1.0	1.0	5.0	0.0	0.0
8333.334	600.0	100.0	100.0	1	0.0	0.0	0.068	0.0	97.915634	8.286	1	1.0	1.0	5.0	0.0	0.0
8333.334	600.0	100.0	100.0	1	0.0	0.0	0.069	0.0	98.09927	8.29	1	1.0	1.0	5.0	0.0	0.0
8333.334	600.0	100.0	100.0	1	0.0	0.0	0.07	0.0	98.09927	8.29	1	1.0	1.0	5.0	0.0	0.0
8333.334	600.0	100.0	100.0	1	0.0	0.0	0.07	0.0	98.32013	8.299	1	1.0	1.0	5.0	0.0	0.0
8333.334	600.0	100.0	100.0	1	0.0	0.0	0.071	0.0	98.8142	8.301	1	1.0	1.0	5.0	0.0	0.0
8333.334	600.0	100.0	100.0	1	0.0	0.0	0.072	0.0	98.8142	8.301	1	1.0	1.0	5.0	0.0	0.0
8333.334	600.0	100.0	100.0	1	0.0	0.0	0.073	0.0	98.88461	8.307	1	1.0	1.0	5.0	0.0	0.0
8333.334	600.0	100.0	100.0	1	0.0	0.0	0.074	0.0	98.88461	8.312	1	1.0	1.0	5.0	0.0	0.0
8333.334	600.0	100.0	100.0	1	0.0	0.0	0.075	0.0	98.96062	8.312	1	1.0	1.0	5.0	0.0	0.0
8333.334	600.0	100.0	100.0	1	0.0	0.0	0.076	0.0	99.94532	8.314	1	1.0	1.0	5.0	0.0	0.0
8333.334	600.0	100.0	100.0	1	0.0	0.0	0.077	0.0	99.94532	8.318	1	1.0	1.0	5.0	0.0	0.0
8333.334	600.0	100.0	100.0	1	0.0	0.0	0.078	0.0	99.89419	8.318	1	1.0	1.0	5.0	0.0	0.0
8333.334	600.0	100.0	100.0	1	0.0	0.0	0.079	0.0	99.817825	8.322	1	1.0	1.0	5.0	0.0	0.0
8333.334	600.0	100.0	100.0	1	0.0	0.0	0.08	0.0	99.58856	8.322	1	1.0	1.0	5.0	0.0	0.0
8333.334	600.0	100.0	100.0	1	0.0	0.0	0.081	0.0	99.120285	8.324	1	1.0	1.0	5.0	0.0	0.0
8333.334	600.0	100.0	100.0	1	0.0	0.0	0.082	0.0	99.120285	8.326	1	1.0	1.0	5.0	0.0	0.0
8333.334	600.0	100.0	100.0	1	0.0	0.0	0.083	0.0	99.15964	8.326	1	1.0	1.0	5.0	0.0	0.0
8333.334	600.0	100.0	100.0	1	0.0	0.0	0.085	0.0	98.15561	8.328	1	1.0	1.0	5.0	0.0	0.0
8333.334	600.0	100.0	100.0	1	0.0	0.0	0.086	0.0	98.15561	8.33	1	1.0	1.0	5.0	0.0	0.0
8333.334	600.0	100.0	100.0	1	0.0	0.0	0.087	0.0	99.59679	8.33	1	1.0	1.0	5.0	0.0	0.0
8333.334	600.0	100.0	100.0	1	0.0	0.0	0.088	0.0	99.59679	8.33	1	1.0	1.0	5.0	0.0	0.0
8333.334	600.0	100.0	100.0	1	0.0	0.0	0.089	0.0	100.345795	8.33	1	1.0	1.0	5.0	0.0	0.0
8333.334	600.0	100.0	100.0	1	0.0	0.0	0.09	0.0	99.8276	8.332	1	1.0	1.0	5.0	0.0	0.0
8333.334	600.0	100.0	100.0	1	0.0	0.0	0.092	0.0	99.8276	8.333	1	1.0	1.0	5.0	0.0	0.0
8333.334	600.0	100.0	100.0	1	0.0	0.0	0.093	0.0	100.244225	8.333	1	1.0	1.0	5.0	0.0	0.0
8333.334	600.0	100.0	100.0	1	0.0	0.0	0.094	0.0	99.37709	8.334	1	1.0	1.0	5.0	0.0	0.0
8333.334	600.0	100.0	100.0	1	0.0	0.0	0.095	0.0	99.37709	8.335	1	1.0	1.0	5.0	0.0	0.0
8333.334	600.0	100.0	100.0	1	0.0	0.0	0.097	0.0	99.42756	8.335	1	1.0	1.0	5.0	0.0	0.0
8333.334	600.0	100.0	100.0	1	0.0	0.0	0.098	0.0	99.42756	8.337	1	1.0	1.0	5.0	0.0	0.0
8333.334	600.0	100.0	100.0	1	0.0	0.0	0.099	0.0	99.11185	8.337	1	1.0	1.0	5.0	0.0	0.0
8333.334	600.0	100.0	100.0	1	0.0	0.0	0.1	0.0	99.55035	8.337	1	1.0	1.0	5.0	0.0	0.0
8333.334	600.0	100.0	100.0	1	0.0	0.0	0.102	0.0	99.55035	8.339	1	1.0	1.0	5.0	0.0	0.0
8333.334	600.0	100.0	100.0	1	0.0	0.0	0.103	0.0	98.89712	8.339	1	1.0	1.0	5.0	0.0	0.0
8333.334	600.0	100.0	100.0	1	0.0	0.0	0.104	0.0	98.90415	8.339	1	1.0	1.0	5.0	0.0	0.0
8333.334	600.0	100.0	100.0	1	0.0	0.0	0.106	0.0	98.90415	8.339	1	1.0	1.0	5.0	0.0	0.0
8333.334	600.0	100.0	100.0	1	0.0	0.0	0.107	0.0	98.76103	8.339	1	1.0	1.0	5.0	0.0	0.0
8333.334	600.0	100.0	100.0	1	0.0	0.0	0.109	0.0	98.76103	8.341	1	1.0	1.0	5.0	0.0	0.0
8333.334	600.0	100.0	100.0	1	0.0	0.0	0.11	0.0	97.676445	8.341	1	1.0	1.0	5.0	0.0	0.0
8333.334	600.0	100.0	100.0	1	0.0	0.0	0.111	0.0	97.38687	8.341	1	1.0	1.0	5.0	0.0	0.0
8333.334	600.0	100.0	100.0	1	0.0	0.0	0.113	0.0	97.38687	8.341	1	1.0	1.0	5.0	0.0	0.0
8333.334	600.0	100.0	100.0	1	0.0	0.0	0.114	0.0	96.213524	8.341	1	1.0	1.0	5.0	0.0	0.0
8333.334	600.0	100.0	100.0	1	0.0	0.0	0.116	0.0	96.10826	8.341	1	1.0	1.0	5.0	0.0	0.0
8333.334	600.0	100.0	100.0	1	0.0	0.0	0.117	0.0	96.10826	8.341	1	1.0	1.0	5.0	0.0	0.0
8333.334	600.0	100.0	100.0	1	0.0	0.0	0.119	0.0	96.93514	8.341	1	1.0	1.0	5.0	0.0	0.0
8333.334	600.0	100.0	100.0	1	0.0	0.0	0.12	0.0	96.93514	8.341	1	1.0	1.0	5.0	0.0	0.0
8333.334	600.0	100.0	100.0	1	0.0	0.0	0.122	0.0	97.689606	8.341	1	1.0	1.0	5.0	0.0	0.0
8333.334	600.0	100.0	100.0	1	0.0	0.0	0.123	0.0	98.33428	8.341	1	1.0	1.0	5.0	0.0	0.0
8333.334	600.0	100.0	100.0	1	0.0	0.0	0.125	0.0	98.33428	8.341	1	1.0	1.0	5.0	0.0	0.0
8333.334	600.0	100.0	100.0	1	0.0	0.0	0.126	0.0	99.13507	8.341	1	1.0	1.0	5.0	0.0	0.0
8333.334	600.0	100.0	100.0	1	0.0	0.0	0.128	0.0	98.74496	8.343	1	1.0	1.0	5.0	0.0	0.0
8333.334	600.0	100.0	100.0	1	0.0	0.0	0.129	0.0	98.74496	8.343	1	1.0	1.0	5.0	0.0	0.0
8333.334	600.0	100.0	100.0	1	0.0	0.0	0.13	0.0	97.124695	8.343	1	1.0	1.0	5.0	0.0	0.0
8333.334	600.0	100.0	100.0	1	0.0	0.0	0.132	0.0	97.124695	8.343	1	1.0	1.0	5.0	0.0	0.0
8333.334	600.0	100.0	100.0	1	0.0	0.0	0.134	0.0	97.32996	8.343	1	1.0	1.0	5.0	0.0	0.0
8333.334	600.0	100.0	100.0	1	0.0	0.0	0.135	0.0	96.975784	8.343	1	1.0	1.0	5.0	0.0	0.0
8333.334	600.0	100.0	100.0	1	0.0	0.0	0.136	0.0	96.975784	8.343	1	1.0	1.0	5.0	0.0	0.0
8333.334	600.0	100.0	100.0	1	0.0	0.0	0.138	0.0	97.31933	8.343	1	1.0	1.0	5.0	0.0	0.0
8333.334	600.0	100.0	100.0	1	0.0	0.0	0.139	0.0	96.74691	8.343	1	1.0	1.0	5.0	0.0	0.0
8333.334	600.0	100.0	100.0	1	0.0	0.0	0.141	0.0	96.74691	8.343	1	1.0	1.0	5.0	0.0	0.0
8333.334	600.0	100.0	100.0	1	0.0	0.0	0.142	0.0	96.96802	8.343	1	1.0	1.0	5.0	0.0	0.0
8333.334	600.0	100.0	100.0	1	0.0	0.0	0.143	0.0	96.96802	8.344	1	1.0	1.0	5.0	0.0	0.0
8333.334	600.0	100.0	100.0	1	0.0	0.0	0.145	0.0	97.05153	8.344	1	1.0	1.0	5.0	0.0	0.0
8333.334	600.0	100.0	100.0	1	0.0	0.0	0.147	0.0	96.24304	8.344	1	1.0	1.0	5.0	0.0	0.0
8333.334	600.0	100.0	100.0	1	0.0	0.0	0.148	0.0	96.24304	8.344	1	1.0	1.0	5.0	0.0	0.0
8333.334	600.0	100.0	100.0	1	0.0	0.0	0.15	0.0	97.133415	8.344	1	1.0	1.0	5.0	0.0	0.0
8333.334	600.0	100.0	100.0	1	0.0	0.0	0.151	0.0	96.901764	8.344	1	1.0	1.0	5.0	0.0	0.0
8333.334	600.0	100.0	100.0	1	0.0	0.0	0.153	0.0	96.90761	8.344	1	1.0	1.0	5.0	0.0	0.0
8333.334	600.0	100.0	100.0	0	0.0	0.0	0.154	0.0	97.267586	8.344	1	2.0	1.0	7.0	0.0	1.0
8333.334	600.0	100.0	100.0	0	0.0	0.0	0.155	0.0	97.267586	8.344	1	2.0	1.0	7.0	0.0	1.0
0.0	600.0	100.0	100.0	0	0.0	0.0	0.157	0.0	97.04101	8.344	1	2.0	1.0	0.0	0.0	1.0
0.0	600.0	100.0	100.0	0	0.0	0.0	0.159	0.0	97.41283	8.344	1	2.0	1.0	0.0	0.0	1.0
0.0	600.0	100.0	100.0	0	0.0	0.0	0.16	0.0	97.41283	8.344	1	2.0	1.0	0.0	0.0	1.0
0.0	600.0	100.0	100.0	0	0.0	0.0	0.161	0.0	96.42322	8.344	1	2.0	1.0	0.0	0.0	1.0
0.0	600.0	100.0	100.0	0	0.0	0.0	0.163	0.0	95.843506	7.205	1	2.0	1.0	0.0	0.0	1.0
0.0	600.0	100.0	100.0	0	0.0	0.0	0.164	0.0	95.843506	6.695	1	2.0	1.0	0.0	0.0	1.0
0.0	600.0	100.0	100.0	0	0.0	0.0	0.165	0.0	96.32262	6.695	1	2.0	1.0	0.0	0.0	1.0
0.0	600.0	100.0	100.0	0	0.0	0.0	0.166	0.0	96.32262	5.783	1	2.0	1.0	0.0	0.0	1.0
0.0	600.0	100.0	100.0	0	0.0	0.0	0.167	0.0	96.17139	5.783	1	2.0	1.0	0.0	0.0	1.0
0.0	600.0	100.0	100.0	0	0.0	0.0	0.168	0.0	95.88537	5.373	1	2.0	1.0	0.0	0.0	1.0
0.0	600.0	100.0	100.0	0	0.0	0.0	0.17	0.0	95.88537	4.64	1	2.0	1.0	0.0	0.0	1.0
0.0	600.0	100.0	100.0	0	0.0	0.0	0.171	0.0	96.11181	4.64	1	2.0	1.0	0.0	0.0	1.0
0.0	600.0	100.0	100.0	0	0.0	0.0	0.171	0.0	96.55215	4.312	1	2.0	1.0	0.0	0.0	1.0
0.0	600.0	100.0	100.0	0	0.0	0.0	0.173	0.0	96.55215	4.312	1	2.0	1.0	0.0	0.0	1.0
0.0	600.0	100.0	100.0	0	0.0	0.0	0.173	0.0	95.93268	3.723	1	2.0	1.0	0.0	0.0	1.0
0.0	600.0	100.0	100.0	0	0.0	0.0	0.175	0.0	95.93268	3.46	1	2.0	1.0	0.0	0.0	1.0
0.0	600.0	100.0	100.0	0	0.0	0.0	0.175	0.0	96.57663	3.46	1	2.0	1.0	0.0	0.0	1.0
0.0	600.0	100.0	100.0	0	0.0	0.0	0.176	0.0	97.42853	2.988	1	2.0	1.0	0.0	0.0	1.0
0.0	600.0	100.0	100.0	0	0.0	0.0	0.177	0.0	97.42853	2.58	1	2.0	1.0	0.0	0.0	1.0
0.0	600.0	100.0	100.0	0	0.0	0.0	0.178	0.0	97.99027	2.58	1	2.0	1.0	0.0	0.0	1.0
0.0	600.0	100.0	100.0	0	0.0	0.0	0.179	0.0	98.02401	2.398	1	2.0	1.0	0.0	0.0	1.0
0.0	600.0	100.0	100.0	0	0.0	0.0	0.18	0.0	98.02401	2.398	1	2.0	1.0	0.0	0.0	1.0
0.0	600.0	100.0	100.0	0	0.0	0.0	0.18	0.0	98.244286	2.071	1	2.0	1.0	0.0	0.0	1.0
0.0	600.0	100.0	100.0	0	0.0	0.0	0.181	0.0	98.244286	1.788	1	2.0	1.0	0.0	0.0	1.0
0.0	600.0	100.0	100.0	0	0.0	0.0	0.182	0.0	97.60835	1.788	1	2.0	1.0	0.0	0.0	1.0
0.0	600.0	100.0	100.0	0	0.0	0.0	0.182	0.0	97.741516	1.661	1	2.0	1.0	0.0	0.0	1.0
0.0	600.0	100.0	100.0	0	0.0	0.0	0.183	0.0	97.741516	1.434	1	2.0	1.0	0.0	0.0	1.0
0.0	600.0	100.0	100.0	0	0.0	0.0	0.183	0.0	98.03077	1.434	1	2.0	1.0	0.0	0.0	1.0
0.0	600.0	100.0	100.0	0	0.0	0.0	0.183	0.0	97.818726	1.333	1	2.0	1.0	0.0	0.0	1.0
0.0	600.0	100.0	100.0	0	0.0	0.0	0.184	0.0	97.818726	1.333	1	2.0	1.0	0.0	0.0	1.0
0.0	600.0	100.0	100.0	0	0.0	0.0	0.184	0.0	95.68979	1.151	1	2.0	1.0	0.0	0.0	1.0
0.0	600.0	100.0	100.0	0	0.0	0.0	0.184	0.0	95.68979	1.069	1	2.0	1.0	0.0	0.0	1.0
0.0	600.0	100.0	100.0	0	0.0	0.0	0.184	0.0	98.393616	1.069	1	2.0	1.0	0.0	0.0	1.0
0.0	600.0	100.0	100.0	0	0.0	0.0	0.184	0.0	98.82059	0.994	1	2.0	1.0	0.0	0.0	1.0
0.0	600.0	100.0	100.0	0	0.0	0.0	0.184	0.0	98.82059	0.994	1	2.0	1.0	0.0	0.0	1.0
0.0	600.0	100.0	100.0	0	0.0	0.0	0.184	0.0	98.90406	0.858	1	2.0	1.0	0.0	0.0	1.0
0.0	600.0	100.0	100.0	0	0.0	0.0	0.184	0.0	98.5741	0.741	1	2.0	1.0	0.0	0.0	1.0
0.0	600.0	100.0	100.0	0	0.0	0.0	0.184	0.0	98.5741	0.741	1	2.0	1.0	0.0	0.0	1.0
0.0	600.0	100.0	100.0	0	0.0	0.0	0.184	0.0	98.578224	0.688	1	2.0	1.0	0.0	0.0	1.0
0.0	600.0	100.0	100.0	0	0.0	0.0	0.183	0.0	98.578224	0.594	1	2.0	1.0	0.0	0.0	1.0
0.0	600.0	100.0	100.0	0	0.0	0.0	0.183	0.0	98.40953	0.594	1	2.0	1.0	8.0	0.0	1.0
0.0	600.0	100.0	100.0	0	0.0	0.0	0.182	1.0	98.22261	0.513	1	2.0	1.0	11.0	0.0	1.0
0.0	600.0	100.0	100.0	0	0.0	0.0	0.182	1.0	98.22261	0.477	1	2.0	1.0	11.0	0.0	1.0
-5555.5557	400.0	100.0	100.0	0	0.0	0.0	0.181	1.0	97.051834	0.477	1	2.0	1.0	11.0	0.0	1.0
-5555.5557	400.0	100.0	100.0	0	0.0	0.0	0.181	1.0	97.051834	0.411	1	2.0	1.0	11.0	0.0	1.0
-5555.5557	400.0	100.0	100.0	0	0.0	0.0	0.18	1.0	97.17974	0.411	1	2.0	1.0	11.0	0.0	1.0
-5555.5557	400.0	100.0	100.0	0	0.0	0.0	0.18	1.0	97.37235	0.382	1	2.0	1.0	11.0	0.0	1.0
-5555.5557	400.0	100.0	100.0	0	0.0	0.0	0.179	1.0	97.37235	-0.426	1	2.0	1.0	11.0	0.0	1.0
-5555.5557	400.0	100.0	100.0	0	0.0	0.0	0.178	1.0	97.729	-0.426	1	2.0	1.0	11.0	0.0	1.0
-5555.5557	400.0	100.0	100.0	0	0.0	0.0	0.177	1.0	98.286156	-0.789	1	2.0	1.0	11.0	0.0	1.0
-5555.5557	400.0	100.0	100.0	0	0.0	0.0	0.176	1.0	98.286156	-1.44	1	2.0	1.0	11.0	0.0	1.0
-5555.5557	400.0	100.0	100.0	0	0.0	0.0	0.175	1.0	97.150375	-1.44	1	2.0	1.0	11.0	0.0	1.0
-5555.5557	400.0	100.0	100.0	0	0.0	0.0	0.174	1.0	97.150375	-2.002	1	2.0	1.0	11.0	0.0	1.0
-5555.5557	400.0	100.0	100.0	0	0.0	0.0	0.173	1.0	97.52232	-2.002	1	2.0	1.0	11.0	0.0	1.0
-5555.5557	400.0	100.0	100.0	0	0.0	0.0	0.171	1.0	97.45063	-2.254	1	2.0	1.0	11.0	0.0	1.0
-5555.5557	400.0	100.0	100.0	0	0.0	0.0	0.17	1.0	97.45063	-2.705	1	2.0	1.0	11.0	0.0	1.0
-5555.5557	400.0	100.0	100.0	0	0.0	0.0	0.169	1.0	96.96416	-2.705	1	2.0	1.0	11.0	0.0	1.0
-5555.5557	400.0	100.0	100.0	0	0.0	0.0	0.168	1.0	97.324036	-2.907	1	2.0	1.0	11.0	0.0	1.0
-5555.5557	400.0	100.0	100.0	0	0.0	0.0	0.167	1.0	97.324036	-3.269	1	2.0	1.0	11.0	0.0	1.0
-5555.5557	400.0	100.0	100.0	0	0.0	0.0	0.166	1.0	96.80847	-3.269	1	2.0	1.0	11.0	0.0	1.0
-5555.5557	400.0	100.0	100.0	0	0.0	0.0	0.164	1.0	96.80847	-3.431	1	2.0	1.0	11.0	0.0	1.0
-5555.5557	400.0	100.0	100.0	0	0.0	0.0	0.163	1.0	97.69632	-3.431	1	2.0	1.0	11.0	0.0	1.0
-5555.5557	400.0	100.0	100.0	0	0.0	0.0	0.162	1.0	98.46833	-3.722	1	2.0	1.0	11.0	0.0	1.0
-5555.5557	400.0	100.0	100.0	0	0.0	0.0	0.161	1.0	98.46833	-3.852	1	2.0	1.0	11.0	0.0	1.0
-5555.5557	400.0	100.0	100.0	0	0.0	0.0	0.16	1.0	98.301155	-3.852	1	2.0	1.0	11.0	0.0	1.0
-5555.5557	400.0	100.0	100.0	0	0.0	0.0	0.158	1.0	98.354645	-4.085	1	2.0	1.0	11.0	0.0	1.0
-5555.5557	400.0	100.0	100.0	0	0.0	0.0	0.157	1.0	98.354645	-4.189	1	2.0	1.0	11.0	0.0	1.0
-5555.5557	400.0	100.0	100.0	0	0.0	0.0	0.156	1.0	97.95115	-4.189	1	2.0	1.0	11.0	0.0	1.0
-5555.5557	400.0	100.0	100.0	0	0.0	0.0	0.155	1.0	97.95115	-4.376	1	2.0	1.0	11.0	0.0	1.0
-5555.5557	400.0	100.0	100.0	0	0.0	0.0	0.153	1.0	98.121956	-4.376	1	2.0	1.0	11.0	0.0	1.0
-5555.5557	400.0	100.0	100.0	0	0.0	0.0	0.152	1.0	98.28351	-4.538	1	2.0	1.0	12.0	0.0	1.0
-5555.5557	400.0	100.0	100.0	0	0.0	0.0	0.151	1.0	98.28351	-4.61	1	2.0	1.0	12.0	0.0	1.0
-5555.5557	400.0	100.0	100.0	0	0.0	0.0	0.15	1.0	97.9617	-4.61	1	2.0	1.0	12.0	0.0	1.0
-5555.5557	400.0	100.0	100.0	0	0.0	0.0	0.149	1.0	97.42799	-4.74	1	2.0	1.0	12.0	0.0	1.0
-5555.5557	400.0	100.0	100.0	0	0.0	0.0	0.147	1.0	97.42799	-4.798	1	2.0	1.0	12.0	0.0	1.0
-5555.5557	400.0	100.0	100.0	0	0.0	0.0	0.146	1.0	97.37735	-4.798	1	2.0	1.0	12.0	0.0	1.0
-5555.5557	400.0	100.0	100.0	0	0.0	0.0	0.145	1.0	97.37735	-4.902	1	2.0	1.0	12.0	0.0	1.0
-5555.5557	400.0	100.0	100.0	0	0.0	0.0	0.144	1.0	97.04546	-4.902	1	2.0	1.0	12.0	0.0	1.0
-5555.5557	400.0	100.0	100.0	0	0.0	0.0	0.143	1.0	96.22644	-4.992	1	2.0	1.0	12.0	0.0	1.0
-5555.5557	400.0	100.0	100.0	0	0.0	0.0	0.141	1.0	96.22644	-5.032	1	2.0	1.0	12.0	0.0	1.0
-5555.5557	400.0	100.0	100.0	0	0.0	0.0	0.14	1.0	95.68738	-5.032	1	2.0	1.0	12.0	0.0	1.0
-5555.5557	400.0	100.0	100.0	0	0.0	0.0	0.139	1.0	96.31776	-5.106	1	2.0	1.0	12.0	0.0	1.0
-5555.5557	400.0	100.0	100.0	0	0.0	0.0	0.138	1.0	96.31776	-5.137	1	2.0	1.0	12.0	0.0	1.0
-5555.5557	400.0	100.0	100.0	0	0.0	0.0	0.137	1.0	96.506615	-5.137	1	2.0	1.0	12.0	0.0	1.0
-5555.5557	400.0	100.0	100.0	0	0.0	0.0	0.136	1.0	96.506615	-5.195	1	2.0	1.0	12.0	0.0	1.0
-5555.5557	400.0	100.0	100.0	0	0.0	0.0	0.135	1.0	96.44206	-5.195	1	2.0	1.0	12.0	0.0	1.0
-5555.5557	400.0	100.0	100.0	0	0.0	0.0	0.134	1.0	96.75687	-5.221	1	2.0	1.0	12.0	0.0	1.0
-5555.5557	400.0	100.0	100.0	0	0.0	0.0	0.133	1.0	96.75687	-5.267	1	2.0	1.0	12.0	0.0	1.0
-5555.5557	400.0	100.0	100.0	0	0.0	0.0	0.132	1.0	96.31323	-5.267	1	2.0	1.0	12.0	0.0	1.0
-5555.5557	400.0	100.0	100.0	0	0.0	0.0	0.131	1.0	96.92088	-5.288	1	2.0	1.0	12.0	0.0	1.0
-5555.5557	400.0	100.0	100.0	0	0.0	0.0	0.131	1.0	96.92088	-5.288	1	2.0	1.0	12.0	0.0	1.0
-5555.5557	400.0	100.0	100.0	0	0.0	0.0	0.13	1.0	96.725624	-5.325	1	2.0	1.0	12.0	0.0	1.0
-5555.5557	400.0	100.0	100.0	0	0.0	0.0	0.129	1.0	96.725624	-5.343	1	2.0	1.0	12.0	0.0	1.0
-5555.5557	400.0	100.0	100.0	0	0.0	0.0	0.128	1.0	96.47971	-5.343	1	2.0	1.0	12.0	0.0	1.0
-5555.5557	400.0	100.0	100.0	0	0.0	0.0	0.127	1.0	97.500145	-5.372	1	2.0	1.0	12.0	0.0	1.0
-5555.5557	400.0	100.0	100.0	0	0.0	0.0	0.127	1.0	97.500145	-5.385	1	2.0	1.0	12.0	0.0	1.0
-5555.5557	400.0	100.0	100.0	0	0.0	0.0	0.126	1.0	97.59962	-5.385	1	2.0	1.0	12.0	0.0	1.0
-5555.5557	400.0	100.0	100.0	0	0.0	0.0	0.126	1.0	97.75559	-5.409	1	2.0	1.0	12.0	0.0	1.0
-5555.5557	400.0	100.0	100.0	0	0.0	0.0	0.125	1.0	97.75559	-5.409	1	2.0	1.0	12.0	0.0	1.0
-5555.5557	400.0	100.0	100.0	0	0.0	0.0	0.125	1.0	98.079666	-5.43	1	2.0	1.0	12.0	0.0	1.0
-5555.5557	400.0	100.0	100.0	0	0.0	0.0	0.124	1.0	98.079666	-5.439	1	2.0	1.0	12.0	0.0	1.0
-5555.5557	400.0	100.0	100.0	0	0.0	0.0	0.124	1.0	98.028755	-5.439	1	2.0	1.0	12.0	0.0	1.0
-5555.5557	400.0	100.0	100.0	0	0.0	0.0	0.123	1.0	97.537025	-5.456	1	2.0	1.0	12.0	0.0	1.0
-5555.5557	400.0	100.0	100.0	0	0.0	0.0	0.123	1.0	97.537025	-5.463	1	2.0	1.0	12.0	0.0	1.0
-5555.5557	400.0	100.0	100.0	0	0.0	0.0	0.122	1.0	98.03809	-5.463	1	2.0	1.0	12.0	0.0	1.0
-5555.5557	400.0	100.0	100.0	0	0.0	0.0	0.121	1.0	97.738106	-5.477	1	2.0	1.0	12.0	0.0	1.0
-5555.5557	400.0	100.0	100.0	0	0.0	0.0	0.121	1.0	97.738106	-5.477	1	2.0	1.0	12.0	0.0	1.0
-5555.5557	400.0	100.0	100.0	0	0.0	0.0	0.12	1.0	97.34454	-5.483	1	2.0	1.0	12.0	0.0	1.0
-5555.5557	400.0	100.0	100.0	0	0.0	0.0	0.12	1.0	97.34454	-5.493	1	2.0	1.0	12.0	0.0	1.0
-5555.5557	400.0	100.0	100.0	0	0.0	0.0	0.119	1.0	97.37797	-5.493	1	2.0	1.0	12.0	0.0	1.0
-5555.5557	400.0	100.0	100.0	0	0.0	0.0	0.118	1.0	97.44076	-5.503	1	2.0	1.0	12.0	0.0	1.0
-5555.5557	400.0	100.0	100.0	0	0.0	0.0	0.117	1.0	97.44076	-5.507	1	2.0	1.0	12.0	0.0	1.0
-5555.5557	400.0	100.0	100.0	0	0.0	0.0	0.116	1.0	97.717514	-5.507	1	2.0	1.0	12.0	0.0	1.0
-5555.5557	400.0	100.0	100.0	0	0.0	0.0	0.116	1.0	98.57963	-5.514	1	2.0	1.0	12.0	0.0	1.0
-5555.5557	400.0	100.0	100.0	0	0.0	0.0	0.115	1.0	98.57963	-5.514	1	2.0	1.0	12.0	0.0	1.0
-5555.5557	400.0	100.0	100.0	0	0.0	0.0	0.114	1.0	99.045395	-5.518	1	2.0	1.0	12.0	0.0	1.0
-5555.5557	400.0	100.0	100.0	0	0.0	0.0	0.113	1.0	99.045395	-5.524	1	2.0	1.0	12.0	0.0	1.0
-5555.5557	400.0	100.0	100.0	0	0.0	0.0	0.112	1.0	98.70868	-5.524	1	2.0	1.0	12.0	0.0	1.0
-5555.5557	400.0	100.0	100.0	0	0.0	0.0	0.111	1.0	99.90641	-5.529	1	2.0	1.0	12.0	0.0	1.0
-5555.5557	400.0	100.0	100.0	0	0.0	0.0	0.109	1.0	99.90641	-5.531	1	2.0	1.0	12.0	0.0	1.0
-5555.5557	400.0	100.0	100.0	0	0.0	0.0	0.108	1.0	100.18751	-5.531	1	2.0	1.0	12.0	0.0	1.0
-5555.5557	400.0	100.0	100.0	0	0.0	0.0	0.107	1.0	98.08157	-5.535	1	2.0	1.0	12.0	0.0	1.0
-5555.5557	400.0	100.0	100.0	0	0.0	0.0	0.106	1.0	98.08157	-5.535	1	2.0	1.0	12.0	0.0	1.0
-5555.5557	400.0	100.0	100.0	0	0.0	0.0	0.105	1.0	98.34419	-5.537	1	2.0	1.0	12.0	0.0	1.0
-5555.5557	400.0	100.0	100.0	0	0.0	0.0	0.103	1.0	98.34419	-5.541	1	2.0	1.0	12.0	0.0	1.0
-5555.5557	400.0	100.0	100.0	0	0.0	0.0	0.102	1.0	98.71706	-5.541	1	2.0	1.0	12.0	0.0	1.0
-5555.5557	400.0	100.0	100.0	0	0.0	0.0	0.101	1.0	98.97952	-5.542	1	2.0	1.0	12.0	0.0	1.0
-5555.5557	400.0	100.0	100.0	0	0.0	0.0	0.099	1.0	98.97952	-5.545	1	2.0	1.0	12.0	0.0	1.0
-5555.5557	400.0	100.0	100.0	0	0.0	0.0	0.098	1.0	99.3568	-5.545	1	2.0	1.0	12.0	0.0	1.0
-5555.5557	400.0	100.0	100.0	0	0.0	0.0	0.096	1.0	98.27187	-5.547	1	2.0	1.0	12.0	0.0	1.0
-5555.5557	400.0	100.0	100.0	0	0.0	0.0	0.095	1.0	98.27187	-5.547	1	2.0	1.0	12.0	0.0	1.0
-5555.5557	400.0	100.0	100.0	0	0.0	0.0	0.094	1.0	98.26461	-5.548	1	2.0	1.0	12.0	0.0	1.0
-5555.5557	400.0	100.0	100.0	0	0.0	0.0	0.092	1.0	98.26461	-5.549	1	2.0	1.0	12.0	0.0	1.0
-5555.5557	400.0	100.0	100.0	0	0.0	0.0	0.091	1.0	97.486496	-5.549	1	2.0	1.0	12.0	0.0	1.0
-5555.5557	400.0	100.0	100.0	0	0.0	0.0	0.089	1.0	97.98221	-5.551	1	2.0	1.0	12.0	0.0	1.0
-5555.5557	400.0	100.0	100.0	0	0.0	0.0	0.088	1.0	97.98221	-5.551	1	2.0	1.0	12.0	0.0	1.0
-5555.5557	400.0	100.0	100.0	0	0.0	0.0	0.086	1.0	98.22594	-5.551	1	2.0	1.0	12.0	0.0	1.0
-5555.5557	400.0	100.0	100.0	0	0.0	0.0	0.085	1.0	98.22594	-5.553	1	2.0	1.0	12.0	0.0	1.0
-5555.5557	400.0	100.0	100.0	0	0.0	0.0	0.084	1.0	98.91031	-5.553	1	2.0	1.0	12.0	0.0	1.0
-5555.5557	400.0	100.0	100.0	0	0.0	0.0	0.082	1.0	98.3524	-5.554	1	2.0	1.0	12.0	0.0	1.0
-5555.5557	400.0	100.0	100.0	0	0.0	0.0	0.081	1.0	98.3524	-5.554	1	2.0	1.0	12.0	0.0	1.0
-5555.5557	400.0	100.0	100.0	0	0.0	0.0	0.08	1.0	97.71617	-5.554	1	2.0	1.0	12.0	0.0	1.0
-5555.5557	400.0	100.0	100.0	0	0.0	0.0	0.078	1.0	96.94096	-5.555	1	2.0	1.0	12.0	0.0	1.0
-5555.5557	400.0	100.0	100.0	0	0.0	0.0	0.077	1.0	96.94096	-5.556	1	2.0	1.0	12.0	0.0	1.0
-5555.5557	400.0	100.0	100.0	0	0.0	0.0	0.076	1.0	96.4261	-5.556	1	2.0	1.0	12.0	0.0	1.0
-5555.5557	400.0	100.0	100.0	0	0.0	0.0	0.075	1.0	96.4261	-5.557	1	2.0	1.0	12.0	0.0	1.0
-5555.5557	400.0	100.0	100.0	0	0.0	0.0	0.073	1.0	97.02438	-5.557	1	2.0	1.0	12.0	0.0	1.0
-5555.5557	400.0	100.0	100.0	0	0.0	0.0	0.072	1.0	97.40962	-5.557	1	2.0	1.0	12.0	0.0	1.0
-5555.5557	400.0	100.0	100.0	0	0.0	0.0	0.071	1.0	97.40962	-5.557	1	2.0	1.0	12.0	0.0	1.0
-5555.5557	400.0	100.0	100.0	0	0.0	0.0	0.07	1.0	97.420135	-5.557	1	2.0	1.0	12.0	0.0	1.0
-5555.5557	400.0	100.0	100.0	0	0.0	0.0	0.069	1.0	97.36527	-5.559	1	2.0	1.0	12.0	0.0	1.0
-5555.5557	400.0	100.0	100.0	0	0.0	0.0	0.068	1.0	97.36527	-5.559	1	2.0	1.0	12.0	0.0	1.0
-5555.5557	400.0	100.0	100.0	0	0.0	0.0	0.067	1.0	97.350334	-5.559	1	2.0	1.0	12.0	0.0	1.0
-5555.5557	400.0	100.0	100.0	0	0.0	0.0	0.066	1.0	97.350334	-5.56	1	2.0	1.0	12.0	0.0	1.0
-5555.5557	400.0	100.0	100.0	0	0.0	0.0	0.065	1.0	97.67244	-5.56	1	2.0	1.0	12.0	0.0	1.0
-5555.5557	400.0	100.0	100.0	0	0.0	0.0	0.064	1.0	96.99634	-5.56	1	2.0	1.0	12.0	0.0	1.0
-5555.5557	400.0	100.0	100.0	0	0.0	0.0	0.063	1.0	96.99634	-5.56	1	2.0	1.0	12.0	0.0	1.0
-5555.5557	400.0	100.0	100.0	0	0.0	0.0	0.062	1.0	98.24725	-5.56	1	2.0	1.0	12.0	0.0	1.0
-5555.5557	400.0	100.0	100.0	0	0.0	0.0	0.061	1.0	97.881096	-5.56	1	2.0	1.0	12.0	0.0	1.0
-5555.5557	400.0	100.0	100.0	0	0.0	0.0	0.06	1.0	97.881096	-5.56	1	2.0	1.0	12.0	0.0	1.0
-5555.5557	400.0	100.0	100.0	0	0.0	0.0	0.059	1.0	97.43826	-5.56	1	2.0	1.0	12.0	0.0	1.0
-5555.5557	400.0	100.0	100.0	0	0.0	0.0	0.058	1.0	97.43826	-5.56	1	2.0	1.0	12.0	0.0	1.0
-5555.5557	400.0	100.0	100.0	0	0.0	0.0	0.057	1.0	97.7274	-5.56	1	2.0	1.0	12.0	0.0	1.0
-5555.5557	400.0	100.0	100.0	0	0.0	0.0	0.056	1.0	97.84006	-5.56	1	2.0	1.0	12.0	0.0	1.0
-5555.5557	400.0	100.0	100.0	0	0.0	0.0	0.055	1.0	97.84006	-5.56	1	2.0	1.0	12.0	0.0	1.0
-5555.5557	400.0	100.0	100.0	0	0.0	0.0	0.054	1.0	98.60132	-5.56	1	2.0	1.0	12.0	0.0	1.0
-5555.5557	400.0	100.0	100.0	0	0.0	0.0	0.053	1.0	97.77932	-5.56	1	2.0	1.0	12.0	0.0	1.0
-5555.5557	400.0	100.0	100.0	0	0.0	0.0	0.051	1.0	97.569214	-5.56	1	2.0	1.0	12.0	0.0	1.0
-5555.5557	400.0	100.0	100.0	0	0.0	0.0	0.05	1.0	96.70605	-5.56	1	2.0	1.0	12.0	0.0	1.0
-5555.5557	400.0	100.0	100.0	0	0.0	0.0	0.049	1.0	96.70605	-5.56	1	2.0	1.0	12.0	0.0	1.0
-5555.5557	400.0	100.0	100.0	0	0.0	0.0	0.048	1.0	97.89784	-5.56	1	2.0	1.0	12.0	0.0	1.0
-5555.5557	400.0	100.0	100.0	0	0.0	0.0	0.047	1.0	98.03662	-5.561	1	2.0	1.0	12.0	0.0	1.0
-5555.5557	400.0	100.0	100.0	0	0.0	0.0	0.045	1.0	98.03662	-5.561	1	2.0	1.0	12.0	0.0	1.0
-5555.5557	400.0	100.0	100.0	0	0.0	0.0	0.044	1.0	98.436005	-5.561	1	2.0	1.0	12.0	0.0	1.0
-5555.5557	400.0	100.0	100.0	0	0.0	0.0	0.043	1.0	97.83134	-5.561	1	2.0	1.0	12.0	0.0	1.0
-5555.5557	400.0	100.0	100.0	0	0.0	0.0	0.041	1.0	97.83134	-5.561	1	2.0	1.0	12.0	0.0	1.0
-5555.5557	400.0	100.0	100.0	0	0.0	0.0	0.04	1.0	97.03912	-5.561	1	2.0	1.0	12.0	0.0	1.0
-5555.5557	400.0	100.0	100.0	0	0.0	0.0	0.038	1.0	97.03912	-5.561	1	2.0	1.0	12.0	0.0	1.0
-5555.5557	400.0	100.0	100.0	0	0.0	0.0	0.037	1.0	98.013016	-5.561	1	2.0	1.0	12.0	0.0	1.0
-5555.5557	400.0	100.0	100.0	0	0.0	0.0	0.036	1.0	96.18298	-5.561	1	2.0	1.0	12.0	0.0	1.0
-5555.5557	400.0	100.0	100.0	0	0.0	0.0	0.034	1.0	96.18298	-5.561	1	2.0	1.0	12.0	0.0	1.0
-5555.5557	400.0	100.0	100.0	0	0.0	0.0	0.033	1.0	96.160095	-5.561	1	2.0	1.0	12.0	0.0	1.0
-5555.5557	400.0	100.0	100.0	0	0.0	0.0	0.031	1.0	95.1824	-5.561	1	2.0	1.0	12.0	0.0	1.0
-5555.5557	400.0	100.0	100.0	0	0.0	0.0	0.03	1.0	95.1824	-5.561	1	2.0	1.0	12.0	0.0	1.0
-5555.5557	400.0	100.0	100.0	0	0.0	0.0	0.029	1.0	95.2139	-5.561	1	2.0	1.0	12.0	0.0	1.0
-5555.5557	400.0	100.0	100.0	0	0.0	0.0	0.027	1.0	95.2139	-5.561	1	2.0	1.0	12.0	0.0	1.0
-5555.5557	400.0	100.0	100.0	0	0.0	0.0	0.026	1.0	96.03707	-5.561	1	2.0	1.0	12.0	0.0	1.0
-5555.5557	400.0	100.0	100.0	0	0.0	0.0	0.025	1.0	96.26461	-5.561	1	2.0	1.0	12.0	0.0	1.0
-5555.5557	400.0	100.0	100.0	0	0.0	0.0	0.024	1.0	97.16149	-5.561	1	2.0	1.0	12.0	0.0	1.0
-5555.5557	400.0	100.0	100.0	0	0.0	0.0	0.023	1.0	96.79799	-5.561	1	2.0	1.0	12.0	0.0	1.0
-5555.5557	400.0	100.0	100.0	0	0.0	0.0	0.021	1.0	96.97063	-5.561	1	2.0	1.0	12.0	0.0	1.0
-5555.5557	400.0	100.0	100.0	0	0.0	0.0	0.02	1.0	96.97063	-5.561	1	2.0	1.0	12.0	0.0	1.0
-5555.5557	400.0	100.0	100.0	0	0.0	0.0	0.019	1.0	96.78004	-5.561	1	2.0	1.0	12.0	0.0	1.0
-5555.5557	400.0	100.0	100.0	0	0.0	0.0	0.018	1.0	96.78004	-5.561	1	2.0	1.0	12.0	0.0	1.0
-5555.5557	400.0	100.0	100.0	0	0.0	0.0	0.017	1.0	96.97942	-5.561	1	2.0	1.0	12.0	0.0	1.0
-5555.5557	400.0	100.0	100.0	0	0.0	0.0	0.016	1.0	97.47722	-5.561	1	2.0	1.0	12.0	0.0	1.0
-5555.5557	400.0	100.0	100.0	0	0.0	0.0	0.015	1.0	97.47722	-5.561	1	2.0	1.0	12.0	0.0	1.0
-5555.5557	400.0	100.0	100.0	0	0.0	0.0	0.014	1.0	97.687584	-5.561	1	2.0	1.0	12.0	0.0	1.0
-5555.5557	400.0	100.0	100.0	0	0.0	0.0	0.013	1.0	97.85028	-5.561	1	2.0	1.0	12.0	0.0	1.0
-5555.5557	400.0	100.0	100.0	0	0.0	0.0	0.012	1.0	98.53247	-5.561	1	2.0	1.0	12.0	0.0	1.0
-5555.5557	400.0	100.0	100.0	0	0.0	0.0	0.011	1.0	97.88418	-5.561	1	2.0	1.0	12.0	0.0	1.0
-5555.5557	400.0	100.0	100.0	0	0.0	0.0	0.01	1.0	97.88418	-5.561	1	2.0	1.0	12.0	0.0	1.0
-5555.5557	400.0	100.0	100.0	0	0.0	0.0	0.009	1.0	97.56494	-5.561	1	2.0	1.0	12.0	0.0	1.0
-5555.5557	400.0	100.0	100.0	0	0.0	0.0	0.008	1.0	98.35262	-5.561	1	2.0	1.0	12.0	0.0	1.0
-5555.5557	400.0	100.0	100.0	0	0.0	0.0	0.007	1.0	98.35262	-5.561	1	2.0	1.0	12.0	0.0	1.0
-5555.5557	400.0	100.0	100.0	0	0.0	0.0	0.006	1.0	98.13575	-5.561	1	2.0	1.0	12.0	0.0	1.0
-5555.5557	400.0	100.0	100.0	0	0.0	0.0	0.005	1.0	98.380325	-5.561	1	2.0	1.0	12.0	0.0	1.0
-5555.5557	400.0	100.0	100.0	0	0.0	0.0	0.004	1.0	98.380325	-5.561	1	2.0	1.0	12.0	0.0	1.0
-5555.5557	400.0	100.0	100.0	0	0.0	0.0	0.003	1.0	98.736855	-5.561	1	2.0	1.0	12.0	0.0	1.0
-5555.5557	400.0	100.0	100.0	0	0.0	0.0	0.002	1.0	98.736855	-5.561	1	2.0	1.0	12.0	0.0	1.0
-5555.5557	400.0	100.0	100.0	0	0.0	0.0	0.001	1.0	99.34769	-5.561	1	2.0	1.0	12.0	0.0	1.0
-5555.5557	400.0	100.0	100.0	0	0.0	0.0	0.0	1.0	99.359604	-5.561	1	2.0	1.0	12.0	0.0	1.0
-5555.5557	400.0	100.0	100.0	0	0.0	0.0	0.0	1.0	99.359604	-5.561	1	2.0	1.0	12.0	0.0	1.0
-5555.5557	400.0	100.0	100.0	0	0.0	0.0	-0.001	1.0	99.563774	-5.561	1	2.0	1.0	12.0	0.0	1.0
-5555.5557	400.0	100.0	100.0	0	0.0	0.0	-0.002	1.0	99.56968	-5.561	1	2.0	1.0	12.0	0.0	1.0
-5555.5557	400.0	100.0	100.0	0	0.0	0.0	-0.003	1.0	99.56968	-5.561	1	2.0	1.0	12.0	0.0	1.0
-5555.5557	400.0	100.0	100.0	0	0.0	0.0	-0.004	1.0	99.66393	-5.561	1	2.0	1.0	12.0	0.0	1.0
-5555.5557	400.0	100.0	100.0	0	0.0	0.0	-0.005	1.0	99.66393	-5.561	1	2.0	1.0	12.0	0.0	1.0
-5555.5557	400.0	100.0	100.0	0	0.0	0.0	-0.006	1.0	99.60555	-5.561	1	2.0	1.0	12.0	0.0	1.0
-5555.5557	400.0	100.0	100.0	0	0.0	0.0	-0.007	1.0	98.78662	-5.561	1	2.0	1.0	12.0	0.0	1.0
-5555.5557	400.0	100.0	100.0	0	0.0	0.0	-0.008	1.0	98.78662	-5.561	1	2.0	1.0	12.0	0.0	1.0
-5555.5557	400.0	100.0	100.0	0	0.0	0.0	-0.009	1.0	97.85305	-5.561	1	2.0	1.0	13.0	0.0	1.0
0.0	400.0	100.0	100.0	0	0.0	0.0	-0.01	1.0	97.873314	-5.561	1	2.0	2.0	0.0	1.0	1.0
0.0	400.0	100.0	100.0	0	0.0	0.0	-0.01	1.0	97.873314	-5.561	1	2.0	2.0	0.0	1.0	1.0
0.0	400.0	100.0	100.0	0	0.0	0.0	-0.011	1.0	97.218834	-5.561	1	2.0	2.0	0.0	1.0	1.0
0.0	400.0	100.0	100.0	0	0.0	0.0	-0.011	1.0	97.218834	-5.561	1	2.0	2.0	0.0	1.0	1.0
0.0	400.0	100.0	100.0	0	0.0	0.0	-0.011	1.0	97.66734	-5.561	1	2.0	2.0	0.0	1.0	1.0
0.0	400.0	100.0	100.0	0	0.0	0.0	-0.012	1.0	98.04898	-5.168	1	2.0	2.0	0.0	1.0	1.0
0.0	400.0	100.0	100.0	0	0.0	0.0	-0.012	1.0	98.04898	-4.463	1	2.0	2.0	0.0	1.0	1.0
0.0	400.0	100.0	100.0	0	0.0	0.0	-0.012	1.0	97.71359	-4.463	1	2.0	2.0	0.0	1.0	1.0
0.0	400.0	100.0	100.0	0	0.0	0.0	-0.012	1.0	98.40122	-3.854	1	2.0	2.0	0.0	1.0	1.0
0.0	400.0	100.0	100.0	0	0.0	0.0	-0.012	1.0	98.40122	-3.854	1	2.0	2.0	0.0	1.0	1.0
0.0	400.0	100.0	100.0	0	0.0	0.0	-0.012	1.0	97.91759	-3.581	1	2.0	2.0	0.0	1.0	1.0
0.0	400.0	100.0	100.0	0	0.0	0.0	-0.012	1.0	97.91759	-3.328	1	2.0	2.0	0.0	1.0	1.0
0.0	400.0	100.0	100.0	0	0.0	0.0	-0.012	1.0	97.04571	-3.328	1	2.0	2.0	0.0	1.0	1.0
0.0	400.0	100.0	100.0	0	0.0	0.0	-0.012	1.0	96.58665	-2.874	1	2.0	2.0	0.0	1.0	1.0
0.0	400.0	100.0	100.0	0	0.0	0.0	-0.012	1.0	96.58665	-2.671	1	2.0	2.0	0.0	1.0	1.0
0.0	400.0	100.0	100.0	0	0.0	0.0	-0.012	1.0	95.64618	-2.671	1	2.0	2.0	0.0	1.0	1.0
0.0	400.0	100.0	100.0	0	0.0	0.0	-0.013	1.0	95.64618	-2.306	1	2.0	2.0	0.0	1.0	1.0
0.0	400.0	100.0	100.0	0	0.0	0.0	-0.013	1.0	95.69117	-2.306	1	2.0	2.0	0.0	1.0	1.0
0.0	400.0	100.0	100.0	0	0.0	0.0	-0.014	1.0	95.92087	-2.143	1	2.0	2.0	0.0	1.0	1.0
0.0	400.0	100.0	100.0	0	0.0	0.0	-0.014	1.0	95.92087	-1.85	1	2.0	2.0	0.0	1.0	1.0
0.0	400.0	100.0	100.0	0	0.0	0.0	-0.015	1.0	96.161095	-1.85	1	2.0	2.0	0.0	1.0	1.0
0.0	400.0	100.0	100.0	0	0.0	0.0	-0.015	1.0	96.03252	-1.598	1	2.0	2.0	0.0	1.0	1.0
0.0	400.0	100.0	100.0	0	0.0	0.0	-0.015	1.0	96.03252	-1.485	1	2.0	2.0	0.0	1.0	1.0
0.0	400.0	100.0	100.0	0	0.0	0.0	-0.016	1.0	97.11246	-1.485	1	2.0	2.0	0.0	1.0	1.0
0.0	400.0	100.0	100.0	0	0.0	0.0	-0.016	1.0	97.11246	-1.282	1	2.0	2.0	0.0	1.0	1.0
0.0	400.0	100.0	100.0	0	0.0	0.0	-0.016	1.0	97.34208	-1.282	1	2.0	2.0	0.0	1.0	1.0
0.0	400.0	100.0	100.0	0	0.0	0.0	-0.016	1.0	98.04907	-1.191	1	2.0	2.0	0.0	1.0	1.0
0.0	400.0	100.0	100.0	0	0.0	0.0	-0.016	1.0	98.04907	-1.029	1	2.0	2.0	0.0	1.0	1.0
0.0	400.0	100.0	100.0	0	0.0	0.0	-0.016	1.0	97.940186	-1.029	1	2.0	2.0	0.0	1.0	1.0
0.0	400.0	100.0	100.0	0	0.0	0.0	-0.016	1.0	97.50887	-0.888	1	2.0	2.0	0.0	1.0	1.0
0.0	400.0	100.0	100.0	0	0.0	0.0	-0.015	1.0	97.50887	-0.825	1	2.0	2.0	0.0	1.0	1.0
0.0	400.0	100.0	100.0	0	0.0	0.0	-0.015	1.0	97.254196	-0.825	1	2.0	2.0	1.0	1.0	1.0
0.0	400.0	100.0	100.0	0	0.0	0.0	-0.015	1.0	97.48052	-0.712	1	2.0	2.0	1.0	1.0	1.0
0.0	400.0	100.0	100.0	0	0.0	0.0	-0.015	1.0	97.45475	-0.712	1	2.0	2.0	4.0	1.0	1.0
6944.445	500.0	100.0	100.0	0	0.0	0.0	-0.014	1.0	97.818115	-0.662	1	2.0	2.0	4.0	1.0	1.0
6944.445	500.0	100.0	100.0	0	0.0	0.0	-0.014	1.0	97.79894	-0.571	1	2.0	2.0	4.0	1.0	1.0
6944.445	500.0	100.0	100.0	0	0.0	0.0	-0.013	1.0	98.57456	-0.571	1	2.0	2.0	4.0	1.0	1.0
6944.445	500.0	100.0	100.0	0	0.0	0.0	-0.012	1.0	96.97247	-0.531	1	2.0	2.0	4.0	1.0	1.0
6944.445	500.0	100.0	100.0	0	0.0	0.0	-0.012	1.0	96.97247	0.487	1	2.0	2.0	4.0	1.0	1.0
6944.445	500.0	100.0	100.0	0	0.0	0.0	-0.011	1.0	96.82195	0.487	1	2.0	2.0	4.0	1.0	1.0
6944.445	500.0	100.0	100.0	0	0.0	0.0	-0.01	1.0	96.82195	0.944	1	2.0	2.0	4.0	1.0	1.0
6944.445	500.0	100.0	100.0	0	0.0	0.0	-0.009	1.0	96.86659	0.944	1	2.0	2.0	4.0	1.0	1.0
6944.445	500.0	100.0	100.0	0	0.0	0.0	-0.008	1.0	96.21867	1.764	1	2.0	2.0	5.0	1.0	1.0
6944.445	500.0	100.0	100.0	0	0.0	0.0	-0.007	1.0	96.21867	2.132	1	2.0	2.0	5.0	1.0	1.0
6944.445	500.0	100.0	100.0	0	0.0	0.0	-0.005	1.0	96.90335	2.132	1	2.0	2.0	5.0	1.0	1.0
6944.445	500.0	100.0	100.0	0	0.0	0.0	-0.004	1.0	97.233116	2.788	1	2.0	2.0	5.0	1.0	1.0
6944.445	500.0	100.0	100.0	0	0.0	0.0	-0.003	1.0	97.233116	3.356	1	2.0	2.0	5.0	1.0	1.0
6944.445	500.0	100.0	100.0	0	0.0	0.0	-0.001	1.0	96.80886	3.356	1	2.0	2.0	5.0	1.0	1.0
6944.445	500.0	100.0	100.0	0	0.0	0.0	0.0	1.0	96.80886	3.612	1	2.0	2.0	5.0	1.0	1.0
6944.445	500.0	100.0	100.0	0	0.0	0.0	0.001	1.0	97.00586	3.612	1	2.0	2.0	5.0	1.0	1.0
6944.445	500.0	100.0	100.0	0	0.0	0.0	0.002	1.0	97.75421	4.067	1	2.0	2.0	5.0	1.0	1.0
6944.445	500.0	100.0	100.0	0	0.0	0.0	0.004	1.0	97.75421	4.27	1	2.0	2.0	5.0	1.0	1.0
6944.445	500.0	100.0	100.0	0	0.0	0.0	0.005	1.0	97.78978	4.27	1	2.0	2.0	5.0	1.0	1.0
6944.445	500.0	100.0	100.0	0	0.0	0.0	0.007	1.0	97.587685	4.637	1	2.0	2.0	5.0	1.0	1.0
6944.445	500.0	100.0	100.0	0	0.0	0.0	0.008	1.0	97.587685	4.637	1	2.0	2.0	5.0	1.0	1.0
6944.445	500.0	100.0	100.0	0	0.0	0.0	0.01	1.0	98.254425	4.953	1	2.0	2.0	5.0	1.0	1.0
6944.445	500.0	100.0	100.0	0	0.0	0.0	0.011	1.0	98.254425	5.094	1	2.0	2.0	5.0	1.0	1.0
6944.445	500.0	100.0	100.0	0	0.0	0.0	0.013	1.0	98.4073	5.094	1	2.0	2.0	5.0	1.0	1.0
6944.445	500.0	100.0	100.0	0	0.0	0.0	0.015	1.0	98.02186	5.348	1	2.0	2.0	5.0	1.0	1.0
6944.445	500.0	100.0	100.0	0	0.0	0.0	0.016	1.0	98.02186	5.462	1	2.0	2.0	5.0	1.0	1.0
6944.445	500.0	100.0	100.0	0	0.0	0.0	0.018	1.0	97.47774	5.462	1	2.0	2.0	5.0	1.0	1.0
6944.445	500.0	100.0	100.0	0	0.0	0.0	0.019	1.0	97.433304	5.665	1	2.0	2.0	5.0	1.0	1.0
6944.445	500.0	100.0	100.0	0	0.0	0.0	0.021	1.0	97.433304	5.755	1	2.0	2.0	5.0	1.0	1.0
6944.445	500.0	100.0	100.0	0	0.0	0.0	0.022	1.0	96.852264	5.755	1	2.0	2.0	5.0	1.0	1.0
6944.445	500.0	100.0	100.0	0	0.0	0.0	0.024	1.0	96.852264	5.919	1	2.0	2.0	5.0	1.0	1.0
6944.445	500.0	100.0	100.0	0	0.0	0.0	0.026	1.0	96.30328	5.919	1	2.0	2.0	5.0	1.0	1.0
6944.445	500.0	100.0	100.0	0	0.0	0.0	0.027	1.0	95.84048	5.993	1	2.0	2.0	5.0	1.0	1.0
6944.445	500.0	100.0	100.0	0	0.0	0.0	0.028	1.0	95.84048	6.123	1	2.0	2.0	5.0	1.0	1.0
6944.445	500.0	100.0	100.0	0	0.0	0.0	0.03	1.0	95.97904	6.123	1	2.0	2.0	5.0	1.0	1.0
6944.445	500.0	100.0	100.0	0	0.0	0.0	0.031	1.0	97.20305	6.181	1	2.0	2.0	5.0	1.0	1.0
6944.445	500.0	100.0	100.0	0	0.0	0.0	0.032	1.0	97.20305	6.286	1	2.0	2.0	5.0	1.0	1.0
6944.445	500.0	100.0	100.0	0	0.0	0.0	0.034	1.0	97.3442	6.286	1	2.0	2.0	5.0	1.0	1.0
6944.445	500.0	100.0	100.0	0	0.0	0.0	0.035	1.0	97.3442	6.377	1	2.0	2.0	5.0	1.0	1.0
6944.445	500.0	100.0	100.0	0	0.0	0.0	0.037	1.0	97.392265	6.377	1	2.0	2.0	5.0	1.0	1.0
6944.445	500.0	100.0	100.0	0	0.0	0.0	0.038	1.0	97.46802	6.418	1	2.0	2.0	5.0	1.0	1.0
6944.445	500.0	100.0	100.0	0	0.0	0.0	0.039	1.0	98.20896	6.492	1	2.0	2.0	5.0	1.0	1.0
6944.445	500.0	100.0	100.0	0	0.0	0.0	0.04	1.0	97.881966	6.492	1	2.0	2.0	5.0	1.0	1.0
6944.445	500.0	100.0	100.0	0	0.0	0.0	0.041	1.0	98.064064	6.523	1	2.0	2.0	5.0	1.0	1.0
6944.445	500.0	100.0	100.0	0	0.0	0.0	0.043	1.0	97.987564	6.523	1	2.0	2.0	5.0	1.0	1.0
6944.445	500.0	100.0	100.0	0	0.0	0.0	0.044	1.0	98.32017	6.582	1	2.0	2.0	5.0	1.0	1.0
6944.445	500.0	100.0	100.0	0	0.0	0.0	0.045	1.0	98.32017	6.633	1	2.0	2.0	5.0	1.0	1.0
6944.445	500.0	100.0	100.0	0	0.0	0.0	0.046	1.0	98.08424	6.633	1	2.0	2.0	5.0	1.0	1.0
6944.445	500.0	100.0	100.0	0	0.0	0.0	0.047	1.0	97.63775	6.655	1	2.0	2.0	5.0	1.0	1.0
6944.445	500.0	100.0	100.0	0	0.0	0.0	0.048	1.0	97.63775	6.676	1	2.0	2.0	5.0	1.0	1.0
6944.445	500.0	100.0	100.0	0	0.0	0.0	0.049	1.0	97.1281	6.676	1	2.0	2.0	5.0	1.0	1.0
6944.445	500.0	100.0	100.0	0	0.0	0.0	0.05	1.0	97.16432	6.714	1	2.0	2.0	5.0	1.0	1.0
6944.445	500.0	100.0	100.0	0	0.0	0.0	0.05	1.0	97.16432	6.714	1	2.0	2.0	5.0	1.0	1.0
6944.445	500.0	100.0	100.0	0	0.0	0.0	0.051	1.0	96.87288	6.731	1	2.0	2.0	5.0	1.0	1.0
6944.445	500.0	100.0	100.0	0	0.0	0.0	0.052	1.0	96.87288	6.761	1	2.0	2.0	5.0	1.0	1.0
6944.445	500.0	100.0	100.0	0	0.0	0.0	0.053	1.0	97.505516	6.761	1	2.0	2.0	5.0	1.0	1.0
6944.445	500.0	100.0	100.0	0	0.0	0.0	0.054	1.0	97.80799	6.788	1	2.0	2.0	5.0	1.0	1.0
6944.445	500.0	100.0	100.0	0	0.0	0.0	0.054	1.0	97.80799	6.799	1	2.0	2.0	5.0	1.0	1.0
6944.445	500.0	100.0	100.0	0	0.0	0.0	0.055	1.0	97.93305	6.799	1	2.0	2.0	5.0	1.0	1.0
6944.445	500.0	100.0	100.0	0	0.0	0.0	0.056	1.0	97.84438	6.82	1	2.0	2.0	5.0	1.0	1.0
6944.445	500.0	100.0	100.0	0	0.0	0.0	0.056	1.0	97.84438	6.82	1	2.0	2.0	5.0	1.0	1.0
6944.445	500.0	100.0	100.0	0	0.0	0.0	0.057	1.0	97.478096	6.83	1	2.0	2.0	5.0	1.0	1.0
6944.445	500.0	100.0	100.0	0	0.0	0.0	0.057	1.0	97.478096	6.847	1	2.0	2.0	5.0	1.0	1.0
6944.445	500.0	100.0	100.0	0	0.0	0.0	0.058	1.0	98.45174	6.847	1	2.0	2.0	5.0	1.0	1.0
6944.445	500.0	100.0	100.0	0	0.0	0.0	0.059	1.0	98.699844	6.853	1	2.0	2.0	5.0	1.0	1.0
6944.445	500.0	100.0	100.0	0	0.0	0.0	0.06	1.0	98.699844	6.868	1	2.0	2.0	5.0	1.0	1.0
6944.445	500.0	100.0	100.0	0	0.0	0.0	0.06	1.0	98.140686	6.868	1	2.0	2.0	5.0	1.0	1.0
6944.445	500.0	100.0	100.0	0	0.0	0.0	0.061	1.0	98.340324	6.879	1	2.0	2.0	5.0	1.0	1.0
6944.445	500.0	100.0	100.0	0	0.0	0.0	0.062	1.0	98.340324	6.879	1	2.0	2.0	5.0	1.0	1.0
6944.445	500.0	100.0	100.0	0	0.0	0.0	0.062	1.0	98.91401	6.885	1	2.0	2.0	5.0	1.0	1.0
6944.445	500.0	100.0	100.0	0	0.0	0.0	0.063	1.0	98.91401	6.893	1	2.0	2.0	5.0	1.0	1.0
6944.445	500.0	100.0	100.0	0	0.0	0.0	0.064	1.0	98.34075	6.893	1	2.0	2.0	5.0	1.0	1.0
6944.445	500.0	100.0	100.0	0	0.0	0.0	0.065	1.0	99.17326	6.897	1	2.0	2.0	5.0	1.0	1.0
6944.445	500.0	100.0	100.0	0	0.0	0.0	0.066	1.0	99.17326	6.906	1	2.0	2.0	5.0	1.0	1.0
6944.445	500.0	100.0	100.0	0	0.0	0.0	0.066	1.0	99.12346	6.906	1	2.0	2.0	5.0	1.0	1.0
6944.445	500.0	100.0	100.0	0	0.0	0.0	0.067	1.0	99.60106	6.909	1	2.0	2.0	5.0	1.0	1.0
6944.445	500.0	100.0	100.0	0	0.0	0.0	0.068	1.0	99.60106	6.909	1	2.0	2.0	5.0	1.0	1.0
6944.445	500.0	100.0	100.0	0	0.0	0.0	0.069	1.0	99.15539	6.914	1	2.0	2.0	5.0	1.0	1.0
6944.445	500.0	100.0	100.0	0	0.0	0.0	0.07	1.0	98.27739	6.92	1	2.0	2.0	5.0	1.0	1.0
6944.445	500.0	100.0	100.0	0	0.0	0.0	0.071	1.0	97.91095	6.92	1	2.0	2.0	5.0	1.0	1.0
6944.445	500.0	100.0	100.0	0	0.0	0.0	0.073	1.0	98.174614	6.923	1	2.0	2.0	5.0	1.0	1.0
6944.445	500.0	100.0	100.0	0	0.0	0.0	0.074	1.0	98.174614	6.927	1	2.0	2.0	5.0	1.0	1.0
6944.445	500.0	100.0	100.0	0	0.0	0.0	0.075	1.0	98.02362	6.927	1	2.0	2.0	5.0	1.0	1.0
6944.445	500.0	100.0	100.0	0	0.0	0.0	0.076	1.0	98.02362	6.929	1	2.0	2.0	5.0	1.0	1.0
6944.445	500.0	100.0	100.0	0	0.0	0.0	0.078	1.0	97.85447	6.929	1	2.0	2.0	5.0	1.0	1.0
6944.445	500.0	100.0	100.0	0	0.0	0.0	0.079	1.0	97.40119	6.931	1	2.0	2.0	5.0	1.0	1.0
6944.445	500.0	100.0	100.0	0	0.0	0.0	0.08	1.0	97.40119	6.933	1	2.0	2.0	5.0	1.0	1.0
6944.445	500.0	100.0	100.0	0	0.0	0.0	0.082	1.0	97.56623	6.933	1	2.0	2.0	5.0	1.0	1.0
6944.445	500.0	100.0	100.0	0	0.0	0.0	0.083	1.0	97.708275	6.935	1	2.0	2.0	5.0	1.0	1.0
6944.445	500.0	100.0	100.0	0	0.0	0.0	0.085	1.0	97.708275	6.936	1	2.0	2.0	5.0	1.0	1.0
6944.445	500.0	100.0	100.0	0	0.0	0.0	0.086	1.0	97.46499	6.936	1	2.0	2.0	5.0	1.0	1.0
6944.445	500.0	100.0	100.0	0	0.0	0.0	0.087	1.0	97.46499	6.94	1	2.0	2.0	5.0	1.0	1.0
6944.445	500.0	100.0	100.0	0	0.0	0.0	0.089	1.0	97.76812	6.94	1	2.0	2.0	5.0	1.0	1.0
6944.445	500.0	100.0	100.0	0	0.0	0.0	0.091	1.0	98.63761	6.942	1	2.0	2.0	5.0	1.0	1.0
6944.445	500.0	100.0	100.0	0	0.0	0.0	0.092	1.0	98.63761	6.942	1	2.0	2.0	5.0	1.0	1.0
6944.445	500.0	100.0	100.0	0	0.0	0.0	0.094	1.0	97.63754	6.942	1	2.0	2.0	5.0	1.0	1.0
6944.445	500.0	100.0	100.0	0	0.0	0.0	0.095	1.0	98.29503	6.944	1	2.0	2.0	5.0	1.0	1.0
6944.445	500.0	100.0	100.0	0	0.0	0.0	0.097	1.0	98.29503	6.945	1	2.0	2.0	5.0	1.0	1.0
6944.445	500.0	100.0	100.0	0	0.0	0.0	0.098	1.0	97.55458	6.945	1	2.0	2.0	5.0	1.0	1.0
6944.445	500.0	100.0	100.0	0	0.0	0.0	0.1	1.0	97.55458	6.946	1	2.0	2.0	5.0	1.0	1.0
6944.445	500.0	100.0	100.0	0	0.0	0.0	0.102	1.0	96.736	6.946	1	2.0	2.0	5.0	1.0	1.0
6944.445	500.0	100.0	100.0	0	0.0	0.0	0.103	1.0	98.12718	6.947	1	2.0	2.0	5.0	1.0	1.0
6944.445	500.0	100.0	100.0	0	0.0	0.0	0.105	1.0	98.12718	6.947	1	2.0	2.0	5.0	1.0	1.0
6944.445	500.0	100.0	100.0	0	0.0	0.0	0.106	1.0	98.15777	6.947	1	2.0	2.0	5.0	1.0	1.0
6944.445	500.0	100.0	100.0	0	0.0	0.0	0.108	1.0	98.75005	6.948	1	2.0	2.0	5.0	1.0	1.0
6944.445	500.0	100.0	100.0	0	0.0	0.0	0.109	1.0	98.75005	6.948	1	2.0	2.0	5.0	1.0	1.0
6944.445	500.0	100.0	100.0	0	0.0	0.0	0.111	1.0	99.04569	6.948	1	2.0	2.0	5.0	1.0	1.0
6944.445	500.0	100.0	100.0	0	0.0	0.0	0.112	1.0	99.04569	6.949	1	2.0	2.0	5.0	1.0	1.0
6944.445	500.0	100.0	100.0	0	0.0	0.0	0.114	1.0	98.18406	6.949	1	2.0	2.0	5.0	1.0	1.0
6944.445	500.0	100.0	100.0	0	0.0	0.0	0.115	1.0	97.54367	6.949	1	2.0	2.0	5.0	1.0	1.0
6944.445	500.0	100.0	100.0	0	0.0	0.0	0.117	1.0	96.78067	6.949	1	2.0	2.0	5.0	1.0	1.0
6944.445	500.0	100.0	100.0	0	0.0	0.0	0.118	1.0	96.627	6.949	1	2.0	2.0	5.0	1.0	1.0
6944.445	500.0	100.0	100.0	0	0.0	0.0	0.119	1.0	96.4354	6.949	1	2.0	2.0	5.0	1.0	1.0
6944.445	500.0	100.0	100.0	0	0.0	0.0	0.121	1.0	96.4354	6.949	1	2.0	2.0	5.0	1.0	1.0
6944.445	500.0	100.0	100.0	0	0.0	0.0	0.122	1.0	96.65332	6.95	1	2.0	2.0	5.0	1.0	1.0
6944.445	500.0	100.0	100.0	0	0.0	0.0	0.123	1.0	96.65332	6.95	1	2.0	2.0	5.0	1.0	1.0
6944.445	500.0	100.0	100.0	0	0.0	0.0	0.125	1.0	97.183525	6.95	1	2.0	2.0	5.0	1.0	1.0
6944.445	500.0	100.0	100.0	0	0.0	0.0	0.126	1.0	98.02314	6.95	1	2.0	2.0	5.0	1.0	1.0
6944.445	500.0	100.0	100.0	0	0.0	0.0	0.127	1.0	98.02314	6.95	1	2.0	2.0	5.0	1.0	1.0
6944.445	500.0	100.0	100.0	0	0.0	0.0	0.129	1.0	98.5505	6.95	1	2.0	2.0	5.0	1.0	1.0
6944.445	500.0	100.0	100.0	0	0.0	0.0	0.13	1.0	97.307335	6.951	1	2.0	2.0	5.0	1.0	1.0
6944.445	500.0	100.0	100.0	0	0.0	0.0	0.131	1.0	98.50594	6.951	1	2.0	2.0	5.0	1.0	1.0
6944.445	500.0	100.0	100.0	0	0.0	0.0	0.132	1.0	98.338295	6.951	1	2.0	2.0	5.0	1.0	1.0
6944.445	500.0	100.0	100.0	0	0.0	0.0	0.134	1.0	98.338295	6.951	1	2.0	2.0	5.0	1.0	1.0
6944.445	500.0	100.0	100.0	0	0.0	0.0	0.135	1.0	99.43863	6.951	1	2.0	2.0	5.0	1.0	1.0
6944.445	500.0	100.0	100.0	0	0.0	0.0	0.136	1.0	98.75408	6.951	1	2.0	2.0	5.0	1.0	1.0
6944.445	500.0	100.0	100.0	0	0.0	0.0	0.137	1.0	98.75408	6.951	1	2.0	2.0	5.0	1.0	1.0
6944.445	500.0	100.0	100.0	0	0.0	0.0	0.139	1.0	98.85969	6.951	1	2.0	2.0	5.0	1.0	1.0
6944.445	500.0	100.0	100.0	0	0.0	0.0	0.14	1.0	99.28429	6.951	1	2.0	2.0	5.0	1.0	1.0
6944.445	500.0	100.0	100.0	0	0.0	0.0	0.141	1.0	99.28429	6.951	1	2.0	2.0	5.0	1.0	1.0
6944.445	500.0	100.0	100.0	0	0.0	0.0	0.142	1.0	98.30372	6.951	1	2.0	2.0	5.0	1.0	1.0
6944.445	500.0	100.0	100.0	0	0.0	0.0	0.144	1.0	98.30372	6.952	1	2.0	2.0	5.0	1.0	1.0
6944.445	500.0	100.0	100.0	0	0.0	0.0	0.145	1.0	98.40878	6.952	1	2.0	2.0	5.0	1.0	1.0
6944.445	500.0	100.0	100.0	0	0.0	0.0	0.146	1.0	98.44557	6.952	1	2.0	2.0	5.0	1.0	1.0
6944.445	500.0	100.0	100.0	0	0.0	0.0	0.148	1.0	98.44557	6.952	1	2.0	2.0	5.0	1.0	1.0
6944.445	500.0	100.0	100.0	0	0.0	0.0	0.149	1.0	98.499626	6.952	1	2.0	2.0	5.0	1.0	1.0
6944.445	500.0	100.0	100.0	0	0.0	0.0	0.15	1.0	98.88441	6.952	1	2.0	2.0	5.0	1.0	1.0
6944.445	500.0	100.0	100.0	0	0.0	0.0	0.152	1.0	98.88441	6.952	1	2.0	2.0	5.0	1.0	1.0
6944.445	500.0	100.0	100.0	0	0.0	0.0	0.153	1.0	97.0809	6.952	1	2.0	2.0	6.0	1.0	1.0
6944.445	500.0	100.0	100.0	0	0.0	0.0	0.154	1.0	97.0809	6.952	1	2.0	2.0	6.0	1.0	1.0
0.0	500.0	99.00498	100.0	0	0.0	0.0	0.156	1.0	97.428	6.952	1	2.0	2.0	0.0	1.0	2.0
0.0	500.0	99.00498	100.0	0	0.0	0.0	0.157	1.0	97.82379	6.952	1	2.0	2.0	0.0	1.0	2.0
0.0	500.0	99.00498	100.0	0	0.0	0.0	0.158	1.0	97.82379	6.952	1	2.0	2.0	0.0	1.0	2.0
0.0	500.0	99.00498	100.0	0	0.0	0.0	0.16	1.0	97.86169	6.952	1	2.0	2.0	0.0	1.0	2.0
0.0	500.0	99.00498	100.0	0	0.0	0.0	0.161	1.0	97.65538	6.004	1	2.0	2.0	0.0	1.0	2.0
0.0	500.0	99.00498	100.0	0	0.0	0.0	0.162	1.0	97.65538	6.004	1	2.0	2.0	0.0	1.0	2.0
0.0	500.0	99.00498	100.0	0	0.0	0.0	0.163	1.0	98.12581	5.58	1	2.0	2.0	0.0	1.0	2.0
0.0	500.0	99.00498	100.0	0	0.0	0.0	0.164	1.0	98.12581	4.818	1	2.0	2.0	0.0	1.0	2.0
0.0	500.0	99.00498	100.0	0	0.0	0.0	0.165	1.0	98.11586	4.818	1	2.0	2.0	0.0	1.0	2.0
0.0	500.0	99.00498	100.0	0	0.0	0.0	0.166	1.0	98.28403	4.478	1	2.0	2.0	0.0	1.0	2.0
0.0	500.0	99.00498	100.0	0	0.0	0.0	0.166	1.0	98.28403	3.867	1	2.0	2.0	0.0	1.0	2.0
0.0	500.0	99.00498	100.0	0	0.0	0.0	0.167	1.0	97.48569	3.867	1	2.0	2.0	0.0	1.0	2.0
0.0	500.0	99.00498	100.0	0	0.0	0.0	0.168	1.0	97.334625	3.593	1	2.0	2.0	0.0	1.0	2.0
0.0	500.0	99.00498	100.0	0	0.0	0.0	0.169	1.0	97.334625	3.593	1	2.0	2.0	0.0	1.0	2.0
0.0	500.0	99.00498	100.0	0	0.0	0.0	0.17	1.0	98.3104	3.102	1	2.0	2.0	0.0	1.0	2.0
0.0	500.0	99.00498	100.0	0	0.0	0.0	0.171	1.0	98.3104	2.883	1	2.0	2.0	0.0	1.0	2.0
0.0	500.0	99.00498	100.0	0	0.0	0.0	0.171	1.0	98.82297	2.883	1	2.0	2.0	0.0	1.0	2.0
0.0	500.0	99.00498	100.0	0	0.0	0.0	0.172	1.0	98.58955	2.49	1	2.0	2.0	0.0	1.0	2.0
0.0	500.0	99.00498	100.0	0	0.0	0.0	0.173	1.0	98.58955	2.151	1	2.0	2.0	0.0	1.0	2.0
0.0	500.0	99.00498	100.0	0	0.0	0.0	0.173	1.0	99.30944	2.151	1	2.0	2.0	0.0	1.0	2.0
0.0	500.0	99.00498	100.0	0	0.0	0.0	0.174	1.0	98.63719	1.998	1	2.0	2.0	0.0	1.0	2.0
0.0	500.0	99.00498	100.0	0	0.0	0.0	0.175	1.0	98.63719	1.998	1	2.0	2.0	0.0	1.0	2.0
0.0	500.0	99.00498	100.0	0	0.0	0.0	0.175	1.0	97.95025	1.725	1	2.0	2.0	0.0	1.0	2.0
0.0	500.0	99.00498	100.0	0	0.0	0.0	0.176	1.0	97.95025	1.489	1	2.0	2.0	0.0	1.0	2.0
0.0	500.0	99.00498	100.0	0	0.0	0.0	0.177	1.0	96.89551	1.489	1	2.0	2.0	0.0	1.0	2.0
0.0	500.0	99.00498	100.0	0	0.0	0.0	0.177	1.0	97.19963	1.384	1	2.0	2.0	0.0	1.0	2.0
0.0	500.0	99.00498	100.0	0	0.0	0.0	0.178	1.0	97.19963	1.286	1	2.0	2.0	0.0	1.0	2.0
0.0	500.0	99.00498	100.0	0	0.0	0.0	0.178	1.0	97.72331	1.286	1	2.0	2.0	0.0	1.0	2.0
0.0	500.0	99.00498	100.0	0	0.0	0.0	0.179	1.0	97.86764	1.11	1	2.0	2.0	0.0	1.0	2.0
0.0	500.0	99.00498	100.0	0	0.0	0.0	0.18	1.0	97.86764	1.11	1	2.0	2.0	0.0	1.0	2.0
0.0	500.0	99.00498	100.0	0	0.0	0.0	0.181	1.0	97.85426	0.959	1	2.0	2.0	0.0	1.0	2.0
0.0	500.0	99.00498	100.0	0	0.0	0.0	0.181	1.0	97.85426	0.891	1	2.0	2.0	0.0	1.0	2.0
0.0	500.0	99.00498	100.0	0	0.0	0.0	0.182	1.0	98.23735	0.891	1	2.0	2.0	0.0	1.0	2.0
0.0	500.0	99.00498	100.0	0	0.0	0.0	0.183	1.0	98.136246	0.769	1	2.0	2.0	0.0	1.0	2.0
0.0	500.0	99.00498	100.0	0	0.0	0.0	0.183	1.0	98.136246	0.715	1	2.0	2.0	0.0	1.0	2.0
0.0	500.0	99.00498	100.0	0	0.0	0.0	0.184	1.0	98.15765	0.715	1	2.0	2.0	0.0	1.0	2.0
0.0	500.0	99.00498	100.0	0	0.0	0.0	0.185	1.0	98.193726	0.617	1	2.0	2.0	0.0	1.0	2.0
0.0	500.0	99.00498	100.0	0	0.0	0.0	0.186	1.0	98.193726	0.617	1	2.0	2.0	0.0	1.0	2.0
0.0	500.0	99.00498	100.0	0	0.0	0.0	0.187	1.0	97.98189	0.573	1	2.0	2.0	0.0	1.0	2.0
0.0	500.0	99.00498	100.0	0	0.0	0.0	0.188	1.0	97.98189	0.495	1	2.0	2.0	0.0	1.0	2.0
0.0	500.0	99.00498	100.0	0	0.0	0.0	0.188	1.0	98.020615	0.495	1	2.0	2.0	0.0	1.0	2.0
0.0	500.0	99.00498	100.0	0	0.0	0.0	0.189	1.0	96.55195	0.427	1	2.0	2.0	0.0	1.0	2.0
0.0	500.0	99.00498	100.0	0	0.0	0.0	0.19	1.0	96.55195	0.397	1	2.0	2.0	0.0	1.0	2.0
0.0	500.0	99.00498	100.0	0	0.0	0.0	0.191	1.0	98.67978	0.397	1	2.0	2.0	0.0	1.0	2.0
0.0	500.0	99.00498	100.0	0	0.0	0.0	0.192	1.0	98.67978	0.343	1	2.0	2.0	0.0	1.0	2.0
0.0	500.0	99.00498	100.0	0	0.0	0.0	0.192	1.0	98.83853	0.343	1	2.0	2.0	0.0	1.0	2.0
0.0	500.0	99.00498	100.0	0	0.0	0.0	0.193	1.0	98.8104	0.318	1	2.0	2.0	0.0	1.0	2.0
0.0	500.0	99.00498	100.0	0	0.0	0.0	0.194	1.0	98.8104	0.276	1	2.0	2.0	0.0	1.0	2.0
0.0	500.0	99.00498	100.0	0	0.0	0.0	0.195	1.0	98.7951	0.276	1	2.0	2.0	0.0	1.0	2.0
0.0	500.0	99.00498	100.0	0	0.0	0.0	0.195	1.0	98.792656	0.255	1	2.0	2.0	0.0	1.0	2.0
0.0	500.0	99.00498	100.0	0	0.0	0.0	0.196	1.0	98.792656	0.22	1	2.0	2.0	0.0	1.0	2.0
0.0	500.0	99.00498	100.0	0	0.0	0.0	0.197	1.0	98.466805	0.22	1	2.0	2.0	0.0	1.0	2.0
0.0	500.0	99.00498	100.0	0	0.0	0.0	0.198	1.0	98.270874	0.19	1	2.0	2.0	0.0	1.0	2.0
0.0	500.0	99.00498	100.0	0	0.0	0.0	0.199	1.0	97.00863	0.19	1	2.0	2.0	0.0	1.0	2.0
0.0	500.0	99.00498	100.0	0	0.0	0.0	0.2	1.0	97.20177	0.176	1	2.0	2.0	0.0	1.0	2.0
0.0	500.0	99.00498	100.0	0	0.0	0.0	0.2	1.0	97.5736	0.152	1	2.0	2.0	0.0	1.0	2.0
0.0	500.0	99.00498	100.0	0	0.0	0.0	0.201	1.0	97.51467	0.152	1	2.0	2.0	0.0	1.0	2.0
0.0	500.0	99.00498	100.0	0	0.0	0.0	0.201	1.0	97.300026	0.141	1	2.0	2.0	0.0	1.0	2.0
0.0	500.0	99.00498	100.0	0	0.0	0.0	0.202	1.0	97.300026	0.122	1	2.0	2.0	0.0	1.0	2.0
0.0	500.0	99.00498	100.0	0	0.0	0.0	0.202	1.0	96.75298	0.122	1	2.0	2.0	0.0	1.0	2.0
0.0	500.0	99.00498	100.0	0	0.0	0.0	0.203	1.0	96.75298	0.113	1	2.0	2.0	0.0	1.0	2.0
0.0	500.0	99.00498	100.0	0	0.0	0.0	0.203	1.0	97.27777	0.113	1	2.0	2.0	0.0	1.0	2.0
0.0	500.0	99.00498	100.0	0	0.0	0.0	0.203	1.0	98.16464	0.097	1	2.0	2.0	0.0	1.0	2.0
0.0	500.0	99.00498	100.0	0	0.0	0.0	0.203	1.0	98.16464	0.09	1	2.0	2.0	0.0	1.0	2.0
0.0	500.0	99.00498	100.0	0	0.0	0.0	0.203	1.0	98.0461	0.09	1	2.0	2.0	0.0	1.0	2.0
0.0	500.0	99.00498	100.0	0	0.0	0.0	0.203	1.0	98.06176	0.078	1	2.0	2.0	0.0	1.0	2.0
0.0	500.0	99.00498	100.0	0	0.0	0.0	0.203	1.0	98.45933	0.067	1	2.0	2.0	0.0	1.0	2.0
0.0	500.0	99.00498	100.0	0	0.0	0.0	0.203	1.0	98.46523	0.067	1	2.0	2.0	0.0	1.0	2.0
0.0	500.0	99.00498	100.0	0	0.0	0.0	0.203	1.0	98.46523	0.062	1	2.0	2.0	0.0	1.0	2.0
0.0	500.0	99.00498	100.0	0	0.0	0.0	0.202	1.0	98.63819	0.062	1	2.0	2.0	0.0	1.0	2.0
0.0	500.0	99.00498	100.0	0	0.0	0.0	0.201	1.0	97.60108	0.054	1	2.0	2.0	8.0	1.0	2.0
0.0	500.0	99.00498	100.0	0	0.0	0.0	0.201	1.0	97.60108	0.054	1	2.0	2.0	8.0	1.0	2.0
0.0	500.0	99.00498	100.0	0	0.0	0.0	0.2	0.0	99.91448	0.05	1	2.0	2.0	0.0	1.0	2.0
0.0	500.0	99.00498	100.0	0	0.0	0.0	0.199	0.0	99.91488	0.043	1	2.0	2.0	0.0	1.0	2.0
0.0	500.0	99.00498	100.0	0	0.0	0.0	0.198	0.0	100.05024	0.037	1	2.0	2.0	0.0	1.0	2.0
0.0	500.0	99.00498	100.0	0	0.0	0.0	0.197	0.0	99.650085	0.037	1	2.0	2.0	0.0	1.0	2.0
0.0	500.0	99.00498	100.0	0	0.0	0.0	0.195	0.0	99.650085	0.034	1	2.0	2.0	0.0	1.0	2.0
0.0	500.0	99.00498	100.0	0	0.0	0.0	0.194	0.0	99.66791	0.034	1	2.0	2.0	0.0	1.0	2.0
0.0	500.0	99.00498	100.0	0	0.0	0.0	0.193	0.0	100.894585	0.029	1	2.0	2.0	0.0	1.0	2.0
0.0	500.0	99.00498	100.0	0	0.0	0.0	0.191	0.0	100.894585	0.027	1	2.0	2.0	0.0	1.0	2.0
0.0	500.0	99.00498	100.0	0	0.0	0.0	0.19	0.0	99.94492	0.027	1	2.0	2.0	0.0	1.0	2.0
0.0	500.0	99.00498	100.0	0	0.0	0.0	0.188	0.0	99.48315	0.023	1	2.0	2.0	0.0	1.0	2.0
0.0	500.0	99.00498	100.0	0	0.0	0.0	0.187	0.0	99.48315	0.02	1	2.0	2.0	0.0	1.0	2.0
0.0	500.0	99.00498	100.0	0	0.0	0.0	0.185	0.0	99.76532	0.02	1	2.0	2.0	0.0	1.0	2.0
0.0	500.0	99.00498	100.0	0	0.0	0.0	0.184	0.0	99.76532	0.018	1	2.0	2.0	0.0	1.0	2.0
0.0	500.0	99.00498	100.0	0	0.0	0.0	0.182	0.0	99.22853	0.018	1	2.0	2.0	0.0	1.0	2.0
0.0	500.0	99.00498	100.0	0	0.0	0.0	0.181	0.0	98.178894	0.016	1	2.0	2.0	0.0	1.0	2.0
0.0	500.0	99.00498	100.0	0	0.0	0.0	0.18	0.0	98.178894	0.014	1	2.0	2.0	0.0	1.0	2.0
0.0	500.0	99.00498	100.0	0	0.0	0.0	0.178	0.0	98.16149	0.014	1	2.0	2.0	0.0	1.0	2.0
0.0	500.0	99.00498	100.0	0	0.0	0.0	0.177	0.0	98.35661	0.012	1	2.0	2.0	0.0	1.0	2.0
0.0	500.0	99.00498	100.0	0	0.0	0.0	0.176	0.0	98.35661	0.011	1	2.0	2.0	0.0	1.0	2.0
0.0	500.0	99.00498	100.0	0	0.0	0.0	0.174	0.0	97.04945	0.011	1	2.0	2.0	0.0	1.0	2.0
0.0	500.0	99.00498	100.0	0	0.0	0.0	0.173	0.0	97.04945	0.009	1	2.0	2.0	0.0	1.0	2.0
0.0	500.0	99.00498	100.0	0	0.0	0.0	0.171	0.0	97.3316	0.009	1	2.0	2.0	0.0	1.0	2.0
0.0	500.0	99.00498	100.0	0	0.0	0.0	0.17	0.0	97.66184	0.009	1	2.0	2.0	0.0	1.0	2.0
0.0	500.0	99.00498	100.0	0	0.0	0.0	0.168	0.0	97.66184	0.007	1	2.0	2.0	0.0	1.0	2.0
0.0	500.0	99.00498	100.0	0	0.0	0.0	0.167	0.0	97.91465	0.007	1	2.0	2.0	0.0	1.0	2.0
0.0	500.0	99.00498	100.0	0	0.0	0.0	0.166	0.0	97.940315	0.006	1	2.0	2.0	0.0	1.0	2.0
0.0	500.0	99.00498	100.0	0	0.0	0.0	0.164	0.0	97.940315	0.006	1	2.0	2.0	0.0	1.0	2.0
0.0	500.0	99.00498	100.0	0	0.0	0.0	0.163	0.0	97.25078	0.006	1	2.0	2.0	0.0	1.0	2.0
0.0	500.0	99.00498	100.0	0	0.0	0.0	0.162	0.0	97.73058	0.005	1	2.0	2.0	0.0	1.0	2.0
0.0	500.0	99.00498	100.0	0	0.0	0.0	0.161	0.0	97.597015	0.005	1	2.0	2.0	0.0	1.0	2.0
0.0	500.0	99.00498	100.0	0	0.0	0.0	0.159	0.0	97.6608	0.004	1	2.0	2.0	0.0	1.0	2.0
0.0	500.0	99.00498	100.0	0	0.0	0.0	0.158	0.0	97.6608	0.003	1	2.0	2.0	0.0	1.0	2.0
0.0	500.0	99.00498	100.0	0	0.0	0.0	0.157	0.0	98.556244	0.003	1	2.0	2.0	0.0	1.0	2.0
0.0	500.0	99.00498	100.0	0	0.0	0.0	0.156	0.0	98.46984	0.003	1	2.0	2.0	0.0	1.0	2.0
0.0	500.0	99.00498	100.0	0	0.0	0.0	0.155	0.0	98.46984	0.003	1	2.0	2.0	0.0	1.0	2.0
0.0	500.0	99.00498	100.0	0	0.0	0.0	0.153	0.0	98.10093	0.002	1	2.0	2.0	0.0	1.0	2.0
0.0	500.0	99.00498	100.0	0	0.0	0.0	0.152	0.0	98.10093	0.002	1	2.0	2.0	0.0	1.0	2.0
0.0	500.0	99.00498	100.0	0	0.0	0.0	0.151	0.0	97.408394	0.002	1	2.0	2.0	0.0	1.0	2.0
0.0	500.0	99.00498	100.0	0	0.0	0.0	0.15	0.0	97.6561	0.002	1	2.0	2.0	0.0	1.0	2.0
0.0	500.0	99.00498	100.0	0	0.0	0.0	0.149	0.0	97.6561	0.001	1	2.0	2.0	0.0	1.0	2.0
0.0	500.0	99.00498	100.0	0	0.0	0.0	0.148	0.0	96.99295	0.001	1	2.0	2.0	0.0	1.0	2.0
0.0	500.0	99.00498	100.0	0	0.0	0.0	0.147	0.0	96.73891	0.001	1	2.0	2.0	0.0	1.0	2.0
0.0	500.0	99.00498	100.0	0	0.0	0.0	0.146	0.0	97.59445	0.001	1	2.0	2.0	0.0	1.0	2.0
0.0	500.0	99.00498	100.0	0	0.0	0.0	0.145	0.0	96.72472	0.001	1	2.0	2.0	0.0	1.0	2.0
0.0	500.0	99.00498	100.0	0	0.0	0.0	0.144	0.0	96.72472	0.0	1	2.0	2.0	0.0	1.0	2.0
0.0	500.0	99.00498	100.0	0	0.0	0.0	0.144	0.0	96.98877	0.0	1	2.0	2.0	0.0	1.0	2.0
0.0	500.0	99.00498	100.0	0	0.0	0.0	0.143	0.0	97.50242	0.0	1	2.0	2.0	0.0	1.0	2.0
0.0	500.0	99.00498	100.0	0	0.0	0.0	0.142	0.0	97.50242	0.0	1	2.0	2.0	0.0	1.0	2.0
0.0	500.0	99.00498	100.0	0	0.0	0.0	0.141	0.0	97.799934	0.0	1	2.0	2.0	0.0	1.0	2.0
0.0	500.0	99.00498	100.0	0	0.0	0.0	0.14	0.0	98.17922	0.0	1	2.0	2.0	0.0	1.0	2.0
0.0	500.0	99.00498	100.0	0	0.0	0.0	0.139	0.0	98.17922	0.0	1	2.0	2.0	0.0	1.0	2.0
0.0	500.0	99.00498	100.0	0	0.0	0.0	0.138	0.0	98.47456	0.0	1	2.0	2.0	0.0	1.0	2.0
0.0	500.0	99.00498	100.0	0	0.0	0.0	0.137	0.0	98.47456	0.0	1	2.0	2.0	0.0	1.0	2.0
0.0	500.0	99.00498	100.0	0	0.0	0.0	0.136	0.0	98.46482	0.0	1	2.0	2.0	0.0	1.0	2.0
0.0	500.0	99.00498	100.0	0	0.0	0.0	0.136	0.0	98.066864	0.0	1	2.0	2.0	0.0	1.0	2.0
0.0	500.0	99.00498	100.0	0	0.0	0.0	0.135	0.0	98.066864	0.0	1	2.0	2.0	0.0	1.0	2.0
0.0	500.0	99.00498	100.0	0	0.0	0.0	0.134	0.0	98.36197	0.0	1	2.0	2.0	0.0	1.0	2.0
0.0	500.0	99.00498	100.0	0	0.0	0.0	0.133	0.0	98.73066	0.0	1	2.0	2.0	0.0	1.0	2.0
0.0	500.0	99.00498	100.0	0	0.0	0.0	0.132	0.0	98.73066	0.0	1	2.0	2.0	0.0	1.0	2.0
0.0	500.0	99.00498	100.0	0	0.0	0.0	0.131	0.0	98.71826	0.0	1	2.0	2.0	0.0	1.0	2.0
0.0	500.0	99.00498	100.0	0	0.0	0.0	0.131	0.0	98.71826	0.0	1	2.0	2.0	0.0	1.0	2.0
0.0	500.0	99.00498	100.0	0	0.0	0.0	0.13	0.0	99.13484	0.0	1	2.0	2.0	0.0	1.0	2.0
0.0	500.0	99.00498	100.0	0	0.0	0.0	0.129	0.0	99.70556	0.0	1	2.0	2.0	0.0	1.0	2.0
0.0	500.0	99.00498	100.0	0	0.0	0.0	0.128	0.0	99.70556	0.0	1	2.0	2.0	0.0	1.0	2.0
0.0	500.0	99.00498	100.0	0	0.0	0.0	0.127	0.0	99.48131	0.0	1	2.0	2.0	0.0	1.0	2.0
0.0	500.0	99.00498	100.0	0	0.0	0.0	0.126	0.0	99.48131	0.0	1	2.0	2.0	0.0	1.0	2.0
0.0	500.0	99.00498	100.0	0	0.0	0.0	0.125	0.0	99.50675	0.0	1	2.0	2.0	0.0	1.0	2.0
0.0	500.0	99.00498	100.0	0	0.0	0.0	0.124	0.0	99.30582	0.0	1	2.0	2.0	0.0	1.0	2.0
0.0	500.0	99.00498	100.0	0	0.0	0.0	0.123	0.0	99.30582	0.0	1	2.0	2.0	0.0	1.0	2.0
0.0	500.0	99.00498	100.0	0	0.0	0.0	0.122	0.0	99.52657	0.0	1	2.0	2.0	0.0	1.0	2.0
0.0	500.0	99.00498	100.0	0	0.0	0.0	0.121	0.0	100.3895	0.0	1	2.0	2.0	0.0	1.0	2.0
0.0	500.0	99.00498	100.0	0	0.0	0.0	0.12	0.0	100.3895	0.0	1	2.0	2.0	0.0	1.0	2.0
0.0	500.0	99.00498	100.0	0	0.0	0.0	0.119	0.0	99.42906	0.0	1	2.0	2.0	0.0	1.0	2.0
0.0	500.0	99.00498	100.0	0	0.0	0.0	0.118	0.0	99.42906	0.0	1	2.0	2.0	0.0	1.0	2.0
0.0	500.0	99.00498	100.0	0	0.0	0.0	0.117	0.0	99.12735	0.0	1	2.0	2.0	0.0	1.0	2.0
0.0	500.0	99.00498	100.0	0	0.0	0.0	0.116	0.0	98.59914	0.0	1	2.0	2.0	0.0	1.0	2.0
0.0	500.0	99.00498	100.0	0	0.0	0.0	0.115	0.0	98.59914	0.0	1	2.0	2.0	0.0	1.0	2.0
0.0	500.0	99.00498	100.0	0	0.0	0.0	0.114	0.0	98.567986	0.0	1	2.0	2.0	0.0	1.0	2.0
0.0	500.0	99.00498	100.0	0	0.0	0.0	0.113	0.0	98.38185	0.0	1	2.0	2.0	0.0	1.0	2.0
0.0	500.0	99.00498	100.0	0	0.0	0.0	0.112	0.0	98.38185	0.0	1	2.0	2.0	0.0	1.0	2.0
0.0	500.0	99.00498	100.0	0	0.0	0.0	0.111	0.0	98.36713	0.0	1	2.0	2.0	0.0	1.0	2.0
0.0	500.0	99.00498	100.0	0	0.0	0.0	0.109	0.0	98.36713	0.0	1	2.0	2.0	0.0	1.0	2.0
0.0	500.0	99.00498	100.0	0	0.0	0.0	0.108	0.0	97.16984	0.0	1	2.0	2.0	0.0	1.0	2.0
0.0	500.0	99.00498	100.0	0	0.0	0.0	0.107	0.0	97.396255	0.0	1	2.0	2.0	0.0	1.0	2.0
0.0	500.0	99.00498	100.0	0	0.0	0.0	0.106	0.0	97.396255	0.0	1	2.0	2.0	0.0	1.0	2.0
0.0	500.0	99.00498	100.0	0	0.0	0.0	0.105	0.0	97.71245	0.0	1	2.0	2.0	0.0	1.0	2.0
0.0	500.0	99.00498	100.0	0	0.0	0.0	0.104	0.0	97.08384	0.0	1	2.0	2.0	0.0	1.0	2.0
0.0	500.0	99.00498	100.0	0	0.0	0.0	0.103	0.0	97.40476	0.0	1	2.0	2.0	0.0	1.0	2.0
0.0	500.0	99.00498	100.0	0	0.0	0.0	0.101	0.0	96.8954	0.0	1	2.0	2.0	0.0	1.0	2.0
0.0	500.0	99.00498	100.0	0	0.0	0.0	0.1	0.0	96.8954	0.0	1	2.0	2.0	0.0	1.0	2.0
0.0	500.0	99.00498	100.0	0	0.0	0.0	0.099	0.0	96.62618	0.0	1	2.0	2.0	0.0	1.0	2.0
0.0	500.0	99.00498	100.0	0	0.0	0.0	0.098	0.0	96.96383	0.0	1	2.0	2.0	0.0	1.0	2.0
0.0	500.0	99.00498	100.0	0	0.0	0.0	0.096	0.0	96.96383	0.0	1	2.0	2.0	0.0	1.0	2.0
0.0	500.0	99.00498	100.0	0	0.0	0.0	0.095	0.0	98.21162	0.0	1	2.0	2.0	0.0	1.0	2.0
0.0	500.0	99.00498	100.0	0	0.0	0.0	0.094	0.0	98.600685	0.0	1	2.0	2.0	0.0	1.0	2.0
0.0	500.0	99.00498	100.0	0	0.0	0.0	0.093	0.0	98.600685	0.0	1	2.0	2.0	0.0	1.0	2.0
0.0	500.0	99.00498	100.0	0	0.0	0.0	0.091	0.0	98.24496	0.0	1	2.0	2.0	0.0	1.0	2.0
0.0	500.0	99.00498	100.0	0	0.0	0.0	0.09	0.0	98.24496	0.0	1	2.0	2.0	0.0	1.0	2.0
0.0	500.0	99.00498	100.0	0	0.0	0.0	0.089	0.0	97.02447	0.0	1	2.0	2.0	0.0	1.0	2.0
0.0	500.0	99.00498	100.0	0	0.0	0.0	0.087	0.0	97.57062	0.0	1	2.0	2.0	0.0	1.0	2.0
0.0	500.0	99.00498	100.0	0	0.0	0.0	0.086	0.0	97.57062	0.0	1	2.0	2.0	0.0	1.0	2.0
0.0	500.0	99.00498	100.0	0	0.0	0.0	0.085	0.0	98.70273	0.0	1	2.0	2.0	0.0	1.0	2.0
0.0	500.0	99.00498	100.0	0	0.0	0.0	0.083	0.0	98.34456	0.0	1	2.0	2.0	0.0	1.0	2.0
0.0	500.0	99.00498	100.0	0	0.0	0.0	0.082	0.0	98.34456	0.0	1	2.0	2.0	0.0	1.0	2.0
0.0	500.0	99.00498	100.0	0	0.0	0.0	0.081	0.0	98.587234	0.0	1	2.0	2.0	0.0	1.0	2.0
0.0	500.0	99.00498	100.0	0	0.0	0.0	0.079	0.0	98.587234	0.0	1	2.0	2.0	0.0	1.0	2.0
0.0	500.0	99.00498	100.0	0	0.0	0.0	0.078	0.0	98.40562	0.0	1	2.0	2.0	0.0	1.0	2.0
0.0	500.0	99.00498	100.0	0	0.0	0.0	0.077	0.0	97.7854	0.0	1	2.0	2.0	0.0	1.0	2.0
0.0	500.0	99.00498	100.0	0	0.0	0.0	0.076	0.0	97.7854	0.0	1	2.0	2.0	0.0	1.0	2.0
0.0	500.0	99.00498	100.0	0	0.0	0.0	0.074	0.0	98.08024	0.0	1	2.0	2.0	0.0	1.0	2.0
0.0	500.0	99.00498	100.0	0	0.0	0.0	0.073	0.0	97.80492	0.0	1	2.0	2.0	0.0	1.0	2.0
0.0	500.0	99.00498	100.0	0	0.0	0.0	0.072	0.0	97.80492	0.0	1	2.0	2.0	0.0	1.0	2.0
0.0	500.0	99.00498	100.0	0	0.0	0.0	0.07	0.0	97.29822	0.0	1	2.0	2.0	0.0	1.0	2.0
0.0	500.0	99.00498	100.0	0	0.0	0.0	0.069	0.0	96.726685	0.0	1	2.0	2.0	0.0	1.0	2.0
0.0	500.0	99.00498	100.0	0	0.0	0.0	0.068	0.0	96.97284	0.0	1	2.0	2.0	0.0	1.0	2.0
0.0	500.0	99.00498	100.0	0	0.0	0.0	0.067	0.0	96.74211	0.0	1	2.0	2.0	0.0	1.0	2.0
0.0	500.0	99.00498	100.0	0	0.0	0.0	0.066	0.0	96.4411	0.0	1	2.0	2.0	0.0	1.0	2.0
0.0	500.0	99.00498	100.0	0	0.0	0.0	0.065	0.0	95.24644	0.0	1	2.0	2.0	0.0	1.0	2.0
0.0	500.0	99.00498	100.0	0	0.0	0.0	0.063	0.0	95.92935	0.0	1	2.0	2.0	0.0	1.0	2.0
0.0	500.0	99.00498	100.0	0	0.0	0.0	0.062	0.0	95.791824	0.0	1	2.0	2.0	0.0	1.0	2.0
0.0	500.0	99.00498	100.0	0	0.0	0.0	0.061	0.0	95.57106	0.0	1	2.0	2.0	0.0	1.0	2.0
0.0	500.0	99.00498	100.0	0	0.0	0.0	0.06	0.0	95.57106	0.0	1	2.0	2.0	0.0	1.0	2.0
0.0	500.0	99.00498	100.0	0	0.0	0.0	0.058	0.0	96.226425	0.0	1	2.0	2.0	0.0	1.0	2.0
0.0	500.0	99.00498	100.0	0	0.0	0.0	0.057	0.0	96.505325	0.0	1	2.0	2.0	0.0	1.0	2.0
0.0	500.0	99.00498	100.0	0	0.0	0.0	0.056	0.0	96.505325	0.0	1	2.0	2.0	0.0	1.0	2.0
0.0	500.0	99.00498	100.0	0	0.0	0.0	0.055	0.0	96.01948	0.0	1	2.0	2.0	0.0	1.0	2.0
0.0	500.0	99.00498	100.0	0	0.0	0.0	0.053	0.0	96.34898	0.0	1	2.0	2.0	0.0	1.0	2.0
0.0	500.0	99.00498	100.0	0	0.0	0.0	0.052	0.0	96.34898	0.0	1	2.0	2.0	0.0	1.0	2.0
0.0	500.0	99.00498	100.0	0	0.0	0.0	0.051	0.0	96.40663	0.0	1	2.0	2.0	0.0	1.0	2.0
0.0	500.0	99.00498	100.0	0	0.0	0.0	0.05	0.0	96.40663	0.0	1	2.0	2.0	0.0	1.0	2.0
0.0	500.0	99.00498	100.0	0	0.0	0.0	0.049	0.0	96.68155	0.0	1	2.0	2.0	0.0	1.0	2.0
0.0	500.0	99.00498	100.0	0	0.0	0.0	0.048	0.0	96.407906	0.0	1	2.0	2.0	0.0	1.0	2.0
0.0	500.0	99.00498	100.0	0	0.0	0.0	0.047	0.0	96.407906	0.0	1	2.0	2.0	0.0	1.0	2.0
0.0	500.0	99.00498	100.0	0	0.0	0.0	0.045	0.0	96.850174	0.0	1	2.0	2.0	0.0	1.0	2.0
0.0	500.0	99.00498	100.0	0	0.0	0.0	0.044	0.0	97.47622	0.0	1	2.0	2.0	0.0	1.0	2.0
0.0	500.0	99.00498	100.0	0	0.0	0.0	0.043	0.0	97.47622	0.0	1	2.0	2.0	0.0	1.0	2.0
0.0	500.0	99.00498	100.0	0	0.0	0.0	0.042	0.0	98.164536	0.0	1	2.0	2.0	0.0	1.0	2.0
0.0	500.0	99.00498	100.0	0	0.0	0.0	0.041	0.0	98.164536	0.0	1	2.0	2.0	0.0	1.0	2.0
0.0	500.0	99.00498	100.0	0	0.0	0.0	0.041	0.0	98.335526	0.0	1	2.0	2.0	0.0	1.0	2.0
0.0	500.0	99.00498	100.0	0	0.0	0.0	0.04	0.0	97.72232	0.0	1	2.0	2.0	0.0	1.0	2.0
0.0	500.0	99.00498	100.0	0	0.0	0.0	0.039	0.0	97.72232	0.0	1	2.0	2.0	0.0	1.0	2.0
0.0	500.0	99.00498	100.0	0	0.0	0.0	0.038	0.0	97.56987	0.0	1	2.0	2.0	0.0	1.0	2.0
0.0	500.0	99.00498	100.0	0	0.0	0.0	0.037	0.0	97.416405	0.0	1	2.0	2.0	0.0	1.0	2.0
0.0	500.0	99.00498	100.0	0	0.0	0.0	0.037	0.0	97.416405	0.0	1	2.0	2.0	0.0	1.0	2.0
0.0	500.0	99.00498	100.0	0	0.0	0.0	0.036	0.0	97.53835	0.0	1	2.0	2.0	0.0	1.0	2.0
0.0	500.0	99.00498	100.0	0	0.0	0.0	0.035	0.0	97.53835	0.0	1	2.0	2.0	0.0	1.0	2.0
0.0	500.0	99.00498	100.0	0	0.0	0.0	0.034	0.0	96.670334	0.0	1	2.0	2.0	0.0	1.0	2.0
0.0	500.0	99.00498	100.0	0	0.0	0.0	0.034	0.0	97.96602	0.0	1	2.0	2.0	0.0	1.0	2.0
0.0	500.0	99.00498	100.0	0	0.0	0.0	0.033	0.0	97.72015	0.0	1	2.0	2.0	0.0	1.0	2.0
0.0	500.0	99.00498	100.0	0	0.0	0.0	0.032	0.0	97.225716	0.0	1	2.0	2.0	0.0	1.0	2.0
0.0	500.0	99.00498	100.0	0	0.0	0.0	0.031	0.0	96.84103	0.0	1	2.0	2.0	0.0	1.0	2.0
0.0	500.0	99.00498	100.0	0	0.0	0.0	0.03	0.0	96.84103	0.0	1	2.0	2.0	0.0	1.0	2.0
0.0	500.0	99.00498	100.0	0	0.0	0.0	0.029	0.0	96.80016	0.0	1	2.0	2.0	0.0	1.0	2.0
0.0	500.0	99.00498	100.0	0	0.0	0.0	0.028	0.0	96.80016	0.0	1	2.0	2.0	0.0	1.0	2.0
0.0	500.0	99.00498	100.0	0	0.0	0.0	0.027	0.0	96.66971	0.0	1	2.0	2.0	0.0	1.0	2.0
0.0	500.0	99.00498	100.0	0	0.0	0.0	0.026	0.0	97.15219	0.0	1	2.0	2.0	0.0	1.0	2.0
0.0	500.0	99.00498	100.0	0	0.0	0.0	0.025	0.0	97.15219	0.0	1	2.0	2.0	0.0	1.0	2.0
0.0	500.0	99.00498	100.0	0	0.0	0.0	0.024	0.0	97.32646	0.0	1	2.0	2.0	0.0	1.0	2.0
0.0	500.0	99.00498	100.0	0	0.0	0.0	0.023	0.0	97.61575	0.0	1	2.0	2.0	0.0	1.0	2.0
0.0	500.0	99.00498	100.0	0	0.0	0.0	0.022	0.0	97.61575	0.0	1	2.0	2.0	0.0	1.0	2.0
0.0	500.0	99.00498	100.0	0	0.0	0.0	0.021	0.0	98.118286	0.0	1	2.0	2.0	0.0	1.0	2.0
0.0	500.0	99.00498	100.0	0	0.0	0.0	0.019	0.0	98.118286	0.0	1	2.0	2.0	0.0	1.0	2.0
0.0	500.0	99.00498	100.0	0	0.0	0.0	0.018	0.0	96.62654	0.0	1	2.0	2.0	0.0	1.0	2.0
0.0	500.0	99.00498	100.0	0	0.0	0.0	0.017	0.0	97.0987	0.0	1	2.0	2.0	0.0	1.0	2.0
0.0	500.0	99.00498	100.0	0	0.0	0.0	0.015	0.0	97.0987	0.0	1	2.0	2.0	0.0	1.0	2.0
0.0	500.0	99.00498	100.0	0	0.0	0.0	0.014	0.0	97.48159	0.0	1	2.0	2.0	0.0	1.0	2.0
0.0	500.0	99.00498	100.0	0	0.0	0.0	0.012	0.0	98.21231	0.0	1	2.0	2.0	0.0	1.0	2.0
0.0	500.0	99.00498	100.0	0	0.0	0.0	0.011	0.0	97.238976	0.0	1	2.0	2.0	0.0	1.0	2.0
0.0	500.0	99.00498	100.0	0	0.0	0.0	0.009	0.0	97.795784	0.0	1	2.0	2.0	0.0	1.0	2.0
0.0	500.0	99.00498	100.0	0	0.0	0.0	0.007	0.0	97.795784	0.0	1	2.0	2.0	0.0	1.0	2.0
0.0	500.0	99.00498	100.0	0	0.0	0.0	0.006	0.0	97.280556	0.0	1	2.0	2.0	0.0	1.0	2.0
[truncated: 12,407 more rows]
