# Supplementary material for: Just noticeable differences for elbow joint torque feedback
Source: Sci Rep. 2021 Dec 7;11:23553. doi: 10.1038/s41598-021-02630-3 (PMC8651665; doi:10.1038/s41598-021-02630-3)
Supplement: Supplementary file 2 — Supplementary Information. [file 41598_2021_2630_MOESM2_ESM.zip › SupplementaryData_ScientificReports_KimAsbeck2021/S2_S1O.csv]

data 1	data 2	data 3	data 4	data 5	data 6	data 7	data 8	data 9	data 10	data 11	data 12	data 13	data 14	data 15	data 16	data 17
0.0	0.0	100.0	100.0	2	0.0	0.0	0.185	1.0	98.28133	0.0	0	0.0	0.0	0.0	0.0	0.0
0.0	0.0	100.0	100.0	2	0.0	0.0	0.186	1.0	97.95715	0.0	0	0.0	0.0	9.0	0.0	0.0
0.0	0.0	100.0	100.0	2	0.0	0.0	0.187	1.0	97.95715	0.0	0	0.0	0.0	9.0	0.0	0.0
0.0	0.0	100.0	100.0	2	0.0	0.0	0.188	1.0	97.62734	0.0	0	0.0	0.0	10.0	0.0	0.0
6944.445	500.0	100.0	100.0	2	0.0	0.0	0.189	1.0	98.20999	0.0	0	0.0	0.0	10.0	0.0	0.0
6944.445	500.0	100.0	100.0	2	0.0	0.0	0.19	1.0	98.20999	0.0	0	0.0	0.0	10.0	0.0	0.0
6944.445	500.0	100.0	100.0	2	0.0	0.0	0.191	1.0	97.71655	0.0	0	0.0	0.0	10.0	0.0	0.0
6944.445	500.0	100.0	100.0	2	0.0	0.0	0.192	1.0	97.71655	0.49	0	0.0	0.0	10.0	0.0	0.0
6944.445	500.0	100.0	100.0	2	0.0	0.0	0.192	1.0	97.62509	0.49	0	0.0	0.0	10.0	0.0	0.0
6944.445	500.0	100.0	100.0	2	0.0	0.0	0.193	1.0	97.62125	0.947	0	0.0	0.0	10.0	0.0	0.0
6944.445	500.0	100.0	100.0	2	0.0	0.0	0.194	1.0	97.62125	1.766	0	0.0	0.0	10.0	0.0	0.0
6944.445	500.0	100.0	100.0	2	0.0	0.0	0.195	1.0	97.49112	1.766	0	0.0	0.0	10.0	0.0	0.0
6944.445	500.0	100.0	100.0	2	0.0	0.0	0.196	1.0	96.86711	2.474	0	0.0	0.0	10.0	0.0	0.0
6944.445	500.0	100.0	100.0	2	0.0	0.0	0.197	1.0	96.86711	2.474	0	0.0	0.0	10.0	0.0	0.0
6944.445	500.0	100.0	100.0	2	0.0	0.0	0.198	1.0	97.57266	2.79	0	0.0	0.0	10.0	0.0	0.0
6944.445	500.0	100.0	100.0	2	0.0	0.0	0.198	1.0	97.599396	3.084	0	0.0	0.0	10.0	0.0	0.0
6944.445	500.0	100.0	100.0	2	0.0	0.0	0.199	1.0	97.37984	3.084	0	0.0	0.0	10.0	0.0	0.0
6944.445	500.0	100.0	100.0	2	0.0	0.0	0.199	1.0	97.10776	3.612	0	0.0	0.0	10.0	0.0	0.0
6944.445	500.0	100.0	100.0	2	0.0	0.0	0.2	1.0	97.48079	3.849	0	0.0	0.0	10.0	0.0	0.0
6944.445	500.0	100.0	100.0	2	0.0	0.0	0.2	1.0	96.35411	3.849	0	0.0	0.0	10.0	0.0	0.0
6944.445	500.0	100.0	100.0	2	0.0	0.0	0.201	1.0	98.510414	4.272	0	0.0	0.0	10.0	0.0	0.0
6944.445	500.0	100.0	100.0	2	0.0	0.0	0.201	1.0	98.510414	4.272	0	0.0	0.0	10.0	0.0	0.0
6944.445	500.0	100.0	100.0	2	0.0	0.0	0.201	1.0	97.92624	4.462	0	0.0	0.0	10.0	0.0	0.0
6944.445	500.0	100.0	100.0	2	0.0	0.0	0.201	1.0	97.92624	4.801	0	0.0	0.0	10.0	0.0	0.0
6944.445	500.0	100.0	100.0	2	0.0	0.0	0.202	1.0	99.42367	4.801	0	0.0	0.0	10.0	0.0	0.0
6944.445	500.0	100.0	100.0	2	0.0	0.0	0.202	1.0	99.20601	5.094	0	0.0	0.0	10.0	0.0	0.0
6944.445	500.0	100.0	100.0	2	0.0	0.0	0.202	1.0	99.20601	5.227	0	0.0	0.0	10.0	0.0	0.0
6944.445	500.0	100.0	100.0	2	0.0	0.0	0.202	1.0	99.104225	5.227	0	0.0	0.0	10.0	0.0	0.0
6944.445	500.0	100.0	100.0	2	0.0	0.0	0.201	1.0	99.1776	5.462	0	0.0	0.0	10.0	0.0	0.0
6944.445	500.0	100.0	100.0	2	0.0	0.0	0.201	1.0	99.28878	5.462	0	0.0	0.0	10.0	0.0	0.0
6944.445	500.0	100.0	100.0	2	0.0	0.0	0.201	1.0	98.899956	5.666	0	0.0	0.0	10.0	0.0	0.0
6944.445	500.0	100.0	100.0	2	0.0	0.0	0.201	1.0	98.899956	5.757	0	0.0	0.0	10.0	0.0	0.0
6944.445	500.0	100.0	100.0	2	0.0	0.0	0.2	1.0	98.706375	5.757	0	0.0	0.0	10.0	0.0	0.0
6944.445	500.0	100.0	100.0	2	0.0	0.0	0.2	1.0	99.029564	5.92	0	0.0	0.0	10.0	0.0	0.0
6944.445	500.0	100.0	100.0	2	0.0	0.0	0.199	1.0	99.029564	5.993	0	0.0	0.0	10.0	0.0	0.0
6944.445	500.0	100.0	100.0	2	0.0	0.0	0.199	1.0	98.7614	5.993	0	0.0	0.0	10.0	0.0	0.0
6944.445	500.0	100.0	100.0	2	0.0	0.0	0.198	1.0	99.10161	6.123	0	0.0	0.0	10.0	0.0	0.0
6944.445	500.0	100.0	100.0	2	0.0	0.0	0.198	1.0	98.991615	6.123	0	0.0	0.0	10.0	0.0	0.0
6944.445	500.0	100.0	100.0	2	0.0	0.0	0.197	1.0	100.11987	6.182	0	0.0	0.0	10.0	0.0	0.0
6944.445	500.0	100.0	100.0	2	0.0	0.0	0.196	1.0	100.11987	6.287	0	0.0	0.0	10.0	0.0	0.0
6944.445	500.0	100.0	100.0	2	0.0	0.0	0.195	1.0	99.70438	6.287	0	0.0	0.0	10.0	0.0	0.0
6944.445	500.0	100.0	100.0	2	0.0	0.0	0.194	1.0	99.209366	6.378	0	0.0	0.0	10.0	0.0	0.0
6944.445	500.0	100.0	100.0	2	0.0	0.0	0.194	1.0	99.209366	6.418	0	0.0	0.0	10.0	0.0	0.0
6944.445	500.0	100.0	100.0	2	0.0	0.0	0.193	1.0	99.37272	6.418	0	0.0	0.0	10.0	0.0	0.0
6944.445	500.0	100.0	100.0	2	0.0	0.0	0.192	1.0	98.4079	6.492	0	0.0	0.0	10.0	0.0	0.0
6944.445	500.0	100.0	100.0	2	0.0	0.0	0.191	1.0	98.4079	6.492	0	0.0	0.0	10.0	0.0	0.0
6944.445	500.0	100.0	100.0	2	0.0	0.0	0.191	1.0	96.69375	6.524	0	0.0	0.0	10.0	0.0	0.0
6944.445	500.0	100.0	100.0	2	0.0	0.0	0.19	1.0	96.69375	6.582	0	0.0	0.0	10.0	0.0	0.0
6944.445	500.0	100.0	100.0	2	0.0	0.0	0.189	1.0	96.82383	6.582	0	0.0	0.0	10.0	0.0	0.0
6944.445	500.0	100.0	100.0	2	0.0	0.0	0.188	1.0	97.623505	6.633	0	0.0	0.0	10.0	0.0	0.0
6944.445	500.0	100.0	100.0	2	0.0	0.0	0.188	1.0	97.623505	6.655	0	0.0	0.0	10.0	0.0	0.0
6944.445	500.0	100.0	100.0	2	0.0	0.0	0.187	1.0	98.098206	6.655	0	0.0	0.0	10.0	0.0	0.0
6944.445	500.0	100.0	100.0	2	0.0	0.0	0.186	1.0	98.22827	6.696	0	0.0	0.0	10.0	0.0	0.0
6944.445	500.0	100.0	100.0	2	0.0	0.0	0.186	1.0	98.22827	6.696	0	0.0	0.0	10.0	0.0	0.0
6944.445	500.0	100.0	100.0	2	0.0	0.0	0.185	1.0	98.14359	6.714	0	0.0	0.0	10.0	0.0	0.0
6944.445	500.0	100.0	100.0	2	0.0	0.0	0.184	1.0	98.14359	6.747	0	0.0	0.0	10.0	0.0	0.0
6944.445	500.0	100.0	100.0	2	0.0	0.0	0.184	1.0	98.238686	6.747	0	0.0	0.0	10.0	0.0	0.0
6944.445	500.0	100.0	100.0	2	0.0	0.0	0.183	1.0	98.434395	6.761	0	0.0	0.0	10.0	0.0	0.0
6944.445	500.0	100.0	100.0	2	0.0	0.0	0.182	1.0	98.434395	6.788	0	0.0	0.0	10.0	0.0	0.0
6944.445	500.0	100.0	100.0	2	0.0	0.0	0.181	1.0	99.24499	6.788	0	0.0	0.0	10.0	0.0	0.0
6944.445	500.0	100.0	100.0	2	0.0	0.0	0.181	1.0	99.24499	6.81	0	0.0	0.0	10.0	0.0	0.0
6944.445	500.0	100.0	100.0	2	0.0	0.0	0.18	1.0	98.84461	6.81	0	0.0	0.0	10.0	0.0	0.0
6944.445	500.0	100.0	100.0	2	0.0	0.0	0.179	1.0	99.24122	6.82	0	0.0	0.0	10.0	0.0	0.0
6944.445	500.0	100.0	100.0	2	0.0	0.0	0.178	1.0	99.24122	6.838	0	0.0	0.0	10.0	0.0	0.0
6944.445	500.0	100.0	100.0	2	0.0	0.0	0.177	1.0	99.50179	6.838	0	0.0	0.0	10.0	0.0	0.0
6944.445	500.0	100.0	100.0	2	0.0	0.0	0.176	1.0	99.664055	6.847	0	0.0	0.0	10.0	0.0	0.0
6944.445	500.0	100.0	100.0	2	0.0	0.0	0.176	1.0	99.664055	6.861	0	0.0	0.0	10.0	0.0	0.0
6944.445	500.0	100.0	100.0	2	0.0	0.0	0.175	1.0	99.491486	6.861	0	0.0	0.0	10.0	0.0	0.0
6944.445	500.0	100.0	100.0	2	0.0	0.0	0.174	1.0	99.491486	6.873	0	0.0	0.0	10.0	0.0	0.0
6944.445	500.0	100.0	100.0	2	0.0	0.0	0.173	1.0	99.45357	6.873	0	0.0	0.0	10.0	0.0	0.0
6944.445	500.0	100.0	100.0	2	0.0	0.0	0.172	1.0	99.4858	6.879	0	0.0	0.0	10.0	0.0	0.0
6944.445	500.0	100.0	100.0	2	0.0	0.0	0.171	1.0	99.4858	6.889	0	0.0	0.0	10.0	0.0	0.0
6944.445	500.0	100.0	100.0	2	0.0	0.0	0.17	1.0	98.09481	6.889	0	0.0	0.0	10.0	0.0	0.0
6944.445	500.0	100.0	100.0	2	0.0	0.0	0.17	1.0	98.061966	6.893	0	0.0	0.0	10.0	0.0	0.0
6944.445	500.0	100.0	100.0	2	0.0	0.0	0.169	1.0	98.061966	6.902	0	0.0	0.0	10.0	0.0	0.0
6944.445	500.0	100.0	100.0	2	0.0	0.0	0.168	1.0	97.88242	6.902	0	0.0	0.0	10.0	0.0	0.0
6944.445	500.0	100.0	100.0	2	0.0	0.0	0.167	1.0	97.88242	6.906	0	0.0	0.0	10.0	0.0	0.0
6944.445	500.0	100.0	100.0	2	0.0	0.0	0.166	1.0	98.00811	6.906	0	0.0	0.0	10.0	0.0	0.0
6944.445	500.0	100.0	100.0	2	0.0	0.0	0.165	1.0	98.06733	6.911	0	0.0	0.0	10.0	0.0	0.0
6944.445	500.0	100.0	100.0	2	0.0	0.0	0.164	1.0	98.06733	6.914	0	0.0	0.0	10.0	0.0	0.0
6944.445	500.0	100.0	100.0	2	0.0	0.0	0.163	1.0	98.3363	6.914	0	0.0	0.0	10.0	0.0	0.0
6944.445	500.0	100.0	100.0	2	0.0	0.0	0.162	1.0	98.5586	6.92	0	0.0	0.0	10.0	0.0	0.0
6944.445	500.0	100.0	100.0	2	0.0	0.0	0.162	1.0	98.638535	6.925	0	0.0	0.0	10.0	0.0	0.0
6944.445	500.0	100.0	100.0	2	0.0	0.0	0.161	1.0	99.083694	6.925	0	0.0	0.0	10.0	0.0	0.0
6944.445	500.0	100.0	100.0	2	0.0	0.0	0.16	1.0	99.083694	6.927	0	0.0	0.0	10.0	0.0	0.0
6944.445	500.0	100.0	100.0	2	0.0	0.0	0.159	1.0	100.067665	6.927	0	0.0	0.0	10.0	0.0	0.0
6944.445	500.0	100.0	100.0	2	0.0	0.0	0.158	1.0	99.655975	6.929	0	0.0	0.0	10.0	0.0	0.0
6944.445	500.0	100.0	100.0	2	0.0	0.0	0.158	1.0	99.655975	6.931	0	0.0	0.0	10.0	0.0	0.0
6944.445	500.0	100.0	100.0	2	0.0	0.0	0.157	1.0	100.181625	6.931	0	0.0	0.0	10.0	0.0	0.0
6944.445	500.0	100.0	100.0	2	0.0	0.0	0.156	1.0	99.64087	6.934	0	0.0	0.0	10.0	0.0	0.0
6944.445	500.0	100.0	100.0	2	0.0	0.0	0.155	1.0	99.64087	6.936	0	0.0	0.0	10.0	0.0	0.0
6944.445	500.0	100.0	100.0	2	0.0	0.0	0.154	1.0	99.77733	6.936	0	0.0	0.0	10.0	0.0	0.0
6944.445	500.0	100.0	100.0	2	0.0	0.0	0.154	1.0	99.77733	6.938	0	0.0	0.0	10.0	0.0	0.0
6944.445	500.0	100.0	100.0	2	0.0	0.0	0.153	1.0	99.44172	6.938	0	0.0	0.0	10.0	0.0	0.0
6944.445	500.0	100.0	100.0	2	0.0	0.0	0.152	1.0	98.809326	6.941	0	0.0	0.0	12.0	0.0	0.0
6944.445	500.0	100.0	100.0	2	0.0	0.0	0.151	1.0	98.809326	6.942	0	0.0	0.0	12.0	0.0	0.0
6944.445	500.0	100.0	100.0	2	0.0	0.0	0.15	1.0	98.88875	6.942	0	0.0	0.0	12.0	0.0	0.0
6944.445	500.0	100.0	100.0	2	0.0	0.0	0.15	1.0	99.08032	6.943	0	0.0	0.0	12.0	0.0	0.0
6944.445	500.0	100.0	100.0	2	0.0	0.0	0.149	1.0	99.08032	6.945	0	0.0	0.0	12.0	0.0	0.0
6944.445	500.0	100.0	100.0	2	0.0	0.0	0.148	1.0	99.389366	6.945	0	0.0	0.0	12.0	0.0	0.0
6944.445	500.0	100.0	100.0	2	0.0	0.0	0.147	1.0	99.389366	6.945	0	0.0	0.0	12.0	0.0	0.0
6944.445	500.0	100.0	100.0	2	0.0	0.0	0.146	1.0	99.37033	6.945	0	0.0	0.0	12.0	0.0	0.0
6944.445	500.0	100.0	100.0	2	0.0	0.0	0.145	1.0	98.68374	6.946	0	0.0	0.0	12.0	0.0	0.0
6944.445	500.0	100.0	100.0	2	0.0	0.0	0.144	1.0	98.68374	6.947	0	0.0	0.0	12.0	0.0	0.0
6944.445	500.0	100.0	100.0	2	0.0	0.0	0.144	1.0	98.79864	6.947	0	0.0	0.0	12.0	0.0	0.0
6944.445	500.0	100.0	100.0	2	0.0	0.0	0.143	1.0	99.475105	6.948	0	0.0	0.0	12.0	0.0	0.0
6944.445	500.0	100.0	100.0	2	0.0	0.0	0.142	1.0	99.475105	6.948	0	0.0	0.0	12.0	0.0	0.0
6944.445	500.0	100.0	100.0	2	0.0	0.0	0.14	1.0	98.85723	6.948	0	0.0	0.0	12.0	0.0	0.0
6944.445	500.0	100.0	100.0	2	0.0	0.0	0.139	1.0	98.85723	6.949	0	0.0	0.0	12.0	0.0	0.0
6944.445	500.0	100.0	100.0	2	0.0	0.0	0.138	1.0	99.004135	6.949	0	0.0	0.0	12.0	0.0	0.0
6944.445	500.0	100.0	100.0	2	0.0	0.0	0.138	1.0	98.41225	6.949	0	0.0	0.0	12.0	0.0	0.0
6944.445	500.0	100.0	100.0	2	0.0	0.0	0.136	1.0	98.41225	6.949	0	0.0	0.0	12.0	0.0	0.0
6944.445	500.0	100.0	100.0	2	0.0	0.0	0.135	1.0	98.65707	6.949	0	0.0	0.0	12.0	0.0	0.0
6944.445	500.0	100.0	100.0	2	0.0	0.0	0.134	1.0	98.666466	6.949	0	0.0	0.0	12.0	0.0	0.0
6944.445	500.0	100.0	100.0	2	0.0	0.0	0.133	1.0	98.666466	6.949	0	0.0	0.0	12.0	0.0	0.0
6944.445	500.0	100.0	100.0	2	0.0	0.0	0.132	1.0	98.32988	6.949	0	0.0	0.0	12.0	0.0	0.0
6944.445	500.0	100.0	100.0	2	0.0	0.0	0.131	1.0	98.32988	6.95	0	0.0	0.0	12.0	0.0	0.0
6944.445	500.0	100.0	100.0	2	0.0	0.0	0.129	1.0	98.41535	6.95	0	0.0	0.0	12.0	0.0	0.0
6944.445	500.0	100.0	100.0	2	0.0	0.0	0.128	1.0	98.693634	6.95	0	0.0	0.0	12.0	0.0	0.0
6944.445	500.0	100.0	100.0	2	0.0	0.0	0.127	1.0	98.693634	6.95	0	0.0	0.0	12.0	0.0	0.0
6944.445	500.0	100.0	100.0	2	0.0	0.0	0.125	1.0	98.79639	6.95	0	0.0	0.0	12.0	0.0	0.0
6944.445	500.0	100.0	100.0	2	0.0	0.0	0.124	1.0	98.59057	6.951	0	0.0	0.0	12.0	0.0	0.0
6944.445	500.0	100.0	100.0	2	0.0	0.0	0.123	1.0	98.59057	6.951	0	0.0	0.0	12.0	0.0	0.0
6944.445	500.0	100.0	100.0	2	0.0	0.0	0.121	1.0	98.296646	6.951	0	0.0	0.0	12.0	0.0	0.0
6944.445	500.0	100.0	100.0	2	0.0	0.0	0.12	1.0	98.94023	6.951	0	0.0	0.0	12.0	0.0	0.0
6944.445	500.0	100.0	100.0	2	0.0	0.0	0.119	1.0	98.61	6.951	0	0.0	0.0	12.0	0.0	0.0
6944.445	500.0	100.0	100.0	2	0.0	0.0	0.117	1.0	99.15365	6.951	0	0.0	0.0	12.0	0.0	0.0
6944.445	500.0	100.0	100.0	2	0.0	0.0	0.116	1.0	99.15365	6.951	0	0.0	0.0	12.0	0.0	0.0
6944.445	500.0	100.0	100.0	2	0.0	0.0	0.114	1.0	99.05255	6.951	0	0.0	0.0	12.0	0.0	0.0
6944.445	500.0	100.0	100.0	2	0.0	0.0	0.113	1.0	99.53006	6.951	0	0.0	0.0	12.0	0.0	0.0
6944.445	500.0	100.0	100.0	2	0.0	0.0	0.112	1.0	99.53006	6.951	0	0.0	0.0	12.0	0.0	0.0
6944.445	500.0	100.0	100.0	2	0.0	0.0	0.11	1.0	99.784225	6.951	0	0.0	0.0	12.0	0.0	0.0
6944.445	500.0	100.0	100.0	2	0.0	0.0	0.109	1.0	99.784225	6.952	0	0.0	0.0	12.0	0.0	0.0
6944.445	500.0	100.0	100.0	2	0.0	0.0	0.107	1.0	98.960205	6.952	0	0.0	0.0	12.0	0.0	0.0
6944.445	500.0	100.0	100.0	2	0.0	0.0	0.106	1.0	98.5291	6.952	0	0.0	0.0	12.0	0.0	0.0
6944.445	500.0	100.0	100.0	2	0.0	0.0	0.104	1.0	98.5291	6.952	0	0.0	0.0	12.0	0.0	0.0
6944.445	500.0	100.0	100.0	2	0.0	0.0	0.102	1.0	98.37002	6.952	0	0.0	0.0	12.0	0.0	0.0
6944.445	500.0	100.0	100.0	2	0.0	0.0	0.101	1.0	98.11899	6.952	0	0.0	0.0	12.0	0.0	0.0
6944.445	500.0	100.0	100.0	2	0.0	0.0	0.099	1.0	97.360825	6.952	0	0.0	0.0	12.0	0.0	0.0
6944.445	500.0	100.0	100.0	2	0.0	0.0	0.097	1.0	97.210045	6.952	0	0.0	0.0	12.0	0.0	0.0
6944.445	500.0	100.0	100.0	2	0.0	0.0	0.096	1.0	97.210045	6.952	0	0.0	0.0	12.0	0.0	0.0
6944.445	500.0	100.0	100.0	2	0.0	0.0	0.094	1.0	97.67851	6.952	0	0.0	0.0	12.0	0.0	0.0
6944.445	500.0	100.0	100.0	2	0.0	0.0	0.092	1.0	97.122765	6.952	0	0.0	0.0	12.0	0.0	0.0
6944.445	500.0	100.0	100.0	2	0.0	0.0	0.091	1.0	97.122765	6.952	0	0.0	0.0	12.0	0.0	0.0
6944.445	500.0	100.0	100.0	2	0.0	0.0	0.089	1.0	97.15619	6.952	0	0.0	0.0	12.0	0.0	0.0
6944.445	500.0	100.0	100.0	2	0.0	0.0	0.088	1.0	97.475784	6.952	0	0.0	0.0	12.0	0.0	0.0
6944.445	500.0	100.0	100.0	2	0.0	0.0	0.086	1.0	97.475784	6.952	0	0.0	0.0	12.0	0.0	0.0
6944.445	500.0	100.0	100.0	2	0.0	0.0	0.084	1.0	97.35934	6.952	0	0.0	0.0	12.0	0.0	0.0
6944.445	500.0	100.0	100.0	2	0.0	0.0	0.083	1.0	97.35934	6.952	0	0.0	0.0	12.0	0.0	0.0
6944.445	500.0	100.0	100.0	2	0.0	0.0	0.081	1.0	98.22073	6.952	0	0.0	0.0	12.0	0.0	0.0
6944.445	500.0	100.0	100.0	2	0.0	0.0	0.079	1.0	98.09303	6.952	0	0.0	0.0	12.0	0.0	0.0
6944.445	500.0	100.0	100.0	2	0.0	0.0	0.078	1.0	98.09303	6.952	0	0.0	0.0	12.0	0.0	0.0
6944.445	500.0	100.0	100.0	2	0.0	0.0	0.076	1.0	98.36505	6.952	0	0.0	0.0	12.0	0.0	0.0
6944.445	500.0	100.0	100.0	2	0.0	0.0	0.074	1.0	99.1494	6.952	0	0.0	0.0	12.0	0.0	0.0
6944.445	500.0	100.0	100.0	2	0.0	0.0	0.073	1.0	99.1494	6.952	0	0.0	0.0	12.0	0.0	0.0
6944.445	500.0	100.0	100.0	2	0.0	0.0	0.071	1.0	99.13076	6.952	0	0.0	0.0	12.0	0.0	0.0
6944.445	500.0	100.0	100.0	2	0.0	0.0	0.07	1.0	99.13076	6.952	0	0.0	0.0	12.0	0.0	0.0
6944.445	500.0	100.0	100.0	2	0.0	0.0	0.068	1.0	99.175606	6.952	0	0.0	0.0	12.0	0.0	0.0
6944.445	500.0	100.0	100.0	2	0.0	0.0	0.066	1.0	97.76809	6.952	0	0.0	0.0	12.0	0.0	0.0
6944.445	500.0	100.0	100.0	2	0.0	0.0	0.065	1.0	97.76809	6.952	0	0.0	0.0	12.0	0.0	0.0
6944.445	500.0	100.0	100.0	2	0.0	0.0	0.064	1.0	97.8799	6.952	0	0.0	0.0	12.0	0.0	0.0
6944.445	500.0	100.0	100.0	2	0.0	0.0	0.062	1.0	97.18672	6.952	0	0.0	0.0	12.0	0.0	0.0
6944.445	500.0	100.0	100.0	2	0.0	0.0	0.061	1.0	97.18672	6.952	0	0.0	0.0	12.0	0.0	0.0
6944.445	500.0	100.0	100.0	2	0.0	0.0	0.059	1.0	97.074615	6.952	0	0.0	0.0	12.0	0.0	0.0
6944.445	500.0	100.0	100.0	2	0.0	0.0	0.058	1.0	96.9032	6.952	0	0.0	0.0	12.0	0.0	0.0
6944.445	500.0	100.0	100.0	2	0.0	0.0	0.057	1.0	97.16027	6.952	0	0.0	0.0	12.0	0.0	0.0
6944.445	500.0	100.0	100.0	2	0.0	0.0	0.055	1.0	98.1408	6.952	0	0.0	0.0	12.0	0.0	0.0
6944.445	500.0	100.0	100.0	2	0.0	0.0	0.054	1.0	98.1408	6.952	0	0.0	0.0	12.0	0.0	0.0
6944.445	500.0	100.0	100.0	2	0.0	0.0	0.053	1.0	97.661446	6.952	0	0.0	0.0	12.0	0.0	0.0
6944.445	500.0	100.0	100.0	2	0.0	0.0	0.052	1.0	96.66359	6.952	0	0.0	0.0	12.0	0.0	0.0
6944.445	500.0	100.0	100.0	2	0.0	0.0	0.05	1.0	96.66359	6.952	0	0.0	0.0	12.0	0.0	0.0
6944.445	500.0	100.0	100.0	2	0.0	0.0	0.049	1.0	96.75778	6.952	0	0.0	0.0	12.0	0.0	0.0
6944.445	500.0	100.0	100.0	2	0.0	0.0	0.048	1.0	96.75778	6.952	0	0.0	0.0	12.0	0.0	0.0
6944.445	500.0	100.0	100.0	2	0.0	0.0	0.047	1.0	96.44006	6.952	0	0.0	0.0	12.0	0.0	0.0
6944.445	500.0	100.0	100.0	2	0.0	0.0	0.045	1.0	96.103386	6.952	0	0.0	0.0	12.0	0.0	0.0
6944.445	500.0	100.0	100.0	2	0.0	0.0	0.044	1.0	96.103386	6.952	0	0.0	0.0	12.0	0.0	0.0
6944.445	500.0	100.0	100.0	2	0.0	0.0	0.043	1.0	97.1798	6.952	0	0.0	0.0	12.0	0.0	0.0
6944.445	500.0	100.0	100.0	2	0.0	0.0	0.042	1.0	96.4328	6.952	0	0.0	0.0	12.0	0.0	0.0
6944.445	500.0	100.0	100.0	2	0.0	0.0	0.041	1.0	97.261566	6.952	0	0.0	0.0	12.0	0.0	0.0
6944.445	500.0	100.0	100.0	2	0.0	0.0	0.04	1.0	96.79253	6.952	0	0.0	0.0	12.0	0.0	0.0
6944.445	500.0	100.0	100.0	2	0.0	0.0	0.038	1.0	96.79253	6.952	0	0.0	0.0	12.0	0.0	0.0
6944.445	500.0	100.0	100.0	2	0.0	0.0	0.037	1.0	96.42506	6.952	0	0.0	0.0	12.0	0.0	0.0
6944.445	500.0	100.0	100.0	2	0.0	0.0	0.036	1.0	97.04544	6.952	0	0.0	0.0	12.0	0.0	0.0
6944.445	500.0	100.0	100.0	2	0.0	0.0	0.035	1.0	97.04544	6.952	0	0.0	0.0	12.0	0.0	0.0
6944.445	500.0	100.0	100.0	2	0.0	0.0	0.033	1.0	97.79498	6.952	0	0.0	0.0	12.0	0.0	0.0
6944.445	500.0	100.0	100.0	2	0.0	0.0	0.032	1.0	98.47508	6.952	0	0.0	0.0	12.0	0.0	0.0
6944.445	500.0	100.0	100.0	2	0.0	0.0	0.03	1.0	98.47508	6.952	0	0.0	0.0	12.0	0.0	0.0
6944.445	500.0	100.0	100.0	2	0.0	0.0	0.029	1.0	97.49669	6.952	0	0.0	0.0	12.0	0.0	0.0
6944.445	500.0	100.0	100.0	2	0.0	0.0	0.028	1.0	97.49669	6.952	0	0.0	0.0	12.0	0.0	0.0
6944.445	500.0	100.0	100.0	2	0.0	0.0	0.027	1.0	98.46341	6.952	0	0.0	0.0	12.0	0.0	0.0
6944.445	500.0	100.0	100.0	2	0.0	0.0	0.025	1.0	97.002686	6.952	0	0.0	0.0	12.0	0.0	0.0
6944.445	500.0	100.0	100.0	2	0.0	0.0	0.024	1.0	97.002686	6.952	0	0.0	0.0	12.0	0.0	0.0
6944.445	500.0	100.0	100.0	2	0.0	0.0	0.023	1.0	98.89989	6.952	0	0.0	0.0	12.0	0.0	0.0
6944.445	500.0	100.0	100.0	2	0.0	0.0	0.021	1.0	99.08934	6.952	0	0.0	0.0	12.0	0.0	0.0
6944.445	500.0	100.0	100.0	2	0.0	0.0	0.019	1.0	99.08934	6.952	0	0.0	0.0	12.0	0.0	0.0
6944.445	500.0	100.0	100.0	2	0.0	0.0	0.018	1.0	98.40944	6.952	0	0.0	0.0	12.0	0.0	0.0
6944.445	500.0	100.0	100.0	2	0.0	0.0	0.017	1.0	98.40944	6.952	0	0.0	0.0	12.0	0.0	0.0
6944.445	500.0	100.0	100.0	2	0.0	0.0	0.015	1.0	98.51806	6.952	0	0.0	0.0	12.0	0.0	0.0
6944.445	500.0	100.0	100.0	2	0.0	0.0	0.014	1.0	97.9322	6.952	0	0.0	0.0	12.0	0.0	0.0
6944.445	500.0	100.0	100.0	2	0.0	0.0	0.012	1.0	97.9322	6.952	0	0.0	0.0	12.0	0.0	0.0
6944.445	500.0	100.0	100.0	2	0.0	0.0	0.011	1.0	97.62265	6.952	0	0.0	0.0	12.0	0.0	0.0
6944.445	500.0	100.0	100.0	2	0.0	0.0	0.009	1.0	98.05359	6.952	0	0.0	0.0	12.0	0.0	0.0
6944.445	500.0	100.0	100.0	2	0.0	0.0	0.007	1.0	98.05359	6.952	0	0.0	0.0	12.0	0.0	0.0
6944.445	500.0	100.0	100.0	2	0.0	0.0	0.006	1.0	97.47061	6.952	0	0.0	0.0	12.0	0.0	0.0
6944.445	500.0	100.0	100.0	2	0.0	0.0	0.005	1.0	97.47061	6.952	0	0.0	0.0	12.0	0.0	0.0
6944.445	500.0	100.0	100.0	2	0.0	0.0	0.003	1.0	97.58348	6.952	0	0.0	0.0	12.0	0.0	0.0
6944.445	500.0	100.0	100.0	2	0.0	0.0	0.002	1.0	97.236496	6.952	0	0.0	0.0	12.0	0.0	0.0
6944.445	500.0	100.0	100.0	2	0.0	0.0	0.0	1.0	97.27304	6.952	0	0.0	0.0	12.0	0.0	0.0
6944.445	500.0	100.0	100.0	2	0.0	0.0	0.0	1.0	97.5548	6.952	0	0.0	0.0	12.0	0.0	0.0
6944.445	500.0	100.0	100.0	2	0.0	0.0	-0.002	1.0	98.40952	6.952	0	0.0	0.0	12.0	0.0	0.0
6944.445	500.0	100.0	100.0	2	0.0	0.0	-0.004	1.0	98.40952	6.952	0	0.0	0.0	12.0	0.0	0.0
6944.445	500.0	100.0	100.0	2	0.0	0.0	-0.005	1.0	98.0302	6.952	0	0.0	0.0	12.0	0.0	0.0
6944.445	500.0	100.0	100.0	2	0.0	0.0	-0.006	1.0	98.0302	6.952	0	0.0	0.0	12.0	0.0	0.0
6944.445	500.0	100.0	100.0	2	0.0	0.0	-0.007	1.0	99.01725	6.952	0	0.0	0.0	12.0	0.0	0.0
6944.445	500.0	100.0	100.0	2	0.0	0.0	-0.009	1.0	98.99841	6.952	0	0.0	0.0	13.0	0.0	0.0
6944.445	500.0	100.0	100.0	2	0.0	0.0	-0.01	1.0	98.68219	6.952	0	0.0	0.0	13.0	0.0	0.0
0.0	500.0	100.0	100.0	0	0.0	0.0	-0.011	1.0	98.25791	6.952	0	0.0	1.0	0.0	0.0	0.0
0.0	500.0	100.0	100.0	0	0.0	0.0	-0.012	1.0	98.68468	6.952	0	0.0	1.0	0.0	0.0	0.0
0.0	500.0	100.0	100.0	0	0.0	0.0	-0.014	1.0	98.68468	6.952	0	0.0	1.0	0.0	0.0	0.0
0.0	500.0	100.0	100.0	0	0.0	0.0	-0.015	1.0	98.19877	6.952	0	0.0	1.0	0.0	0.0	0.0
0.0	500.0	100.0	100.0	0	0.0	0.0	-0.016	1.0	98.19877	6.461	0	0.0	1.0	0.0	0.0	0.0
0.0	500.0	100.0	100.0	0	0.0	0.0	-0.017	1.0	98.86237	6.461	0	0.0	1.0	0.0	0.0	0.0
0.0	500.0	100.0	100.0	0	0.0	0.0	-0.018	1.0	99.003975	5.58	0	0.0	1.0	0.0	0.0	0.0
0.0	500.0	100.0	100.0	0	0.0	0.0	-0.019	1.0	99.003975	4.818	0	0.0	1.0	0.0	0.0	0.0
0.0	500.0	100.0	100.0	0	0.0	0.0	-0.02	1.0	98.9684	4.818	0	0.0	1.0	0.0	0.0	0.0
0.0	500.0	100.0	100.0	0	0.0	0.0	-0.021	1.0	98.35703	4.478	0	0.0	1.0	0.0	0.0	0.0
0.0	500.0	100.0	100.0	0	0.0	0.0	-0.022	1.0	98.35703	3.867	0	0.0	1.0	0.0	0.0	0.0
0.0	500.0	100.0	100.0	0	0.0	0.0	-0.023	1.0	97.50361	3.867	0	0.0	1.0	0.0	0.0	0.0
0.0	500.0	100.0	100.0	0	0.0	0.0	-0.023	1.0	97.50361	3.593	0	0.0	1.0	0.0	0.0	0.0
0.0	500.0	100.0	100.0	0	0.0	0.0	-0.024	1.0	97.71226	3.593	0	0.0	1.0	0.0	0.0	0.0
0.0	500.0	100.0	100.0	0	0.0	0.0	-0.025	1.0	97.58595	3.103	0	0.0	1.0	0.0	0.0	0.0
0.0	500.0	100.0	100.0	0	0.0	0.0	-0.025	1.0	97.58595	2.883	0	0.0	1.0	0.0	0.0	0.0
0.0	500.0	100.0	100.0	0	0.0	0.0	-0.026	1.0	97.85326	2.883	0	0.0	1.0	0.0	0.0	0.0
0.0	500.0	100.0	100.0	0	0.0	0.0	-0.026	1.0	97.847015	2.49	0	0.0	1.0	0.0	0.0	0.0
0.0	500.0	100.0	100.0	0	0.0	0.0	-0.026	1.0	97.847015	2.314	0	0.0	1.0	0.0	0.0	0.0
0.0	500.0	100.0	100.0	0	0.0	0.0	-0.027	1.0	97.116745	2.314	0	0.0	1.0	0.0	0.0	0.0
0.0	500.0	100.0	100.0	0	0.0	0.0	-0.027	1.0	97.116745	1.998	0	0.0	1.0	0.0	0.0	0.0
0.0	500.0	100.0	100.0	0	0.0	0.0	-0.027	1.0	96.51109	1.998	0	0.0	1.0	0.0	0.0	0.0
0.0	500.0	100.0	100.0	0	0.0	0.0	-0.027	1.0	97.774765	1.856	0	0.0	1.0	0.0	0.0	0.0
0.0	500.0	100.0	100.0	0	0.0	0.0	-0.027	1.0	97.774765	1.603	0	0.0	1.0	0.0	0.0	0.0
0.0	500.0	100.0	100.0	0	0.0	0.0	-0.027	1.0	97.36534	1.603	0	0.0	1.0	0.0	0.0	0.0
0.0	500.0	100.0	100.0	0	0.0	0.0	-0.027	1.0	97.754776	1.384	0	0.0	1.0	0.0	0.0	0.0
0.0	500.0	100.0	100.0	0	0.0	0.0	-0.027	1.0	97.754776	1.286	0	0.0	1.0	0.0	0.0	0.0
0.0	500.0	100.0	100.0	0	0.0	0.0	-0.027	1.0	97.56082	1.286	0	0.0	1.0	0.0	0.0	0.0
0.0	500.0	100.0	100.0	0	0.0	0.0	-0.027	1.0	97.56082	1.111	0	0.0	1.0	0.0	0.0	0.0
0.0	500.0	100.0	100.0	0	0.0	0.0	-0.026	1.0	98.07996	1.111	0	0.0	1.0	0.0	0.0	0.0
0.0	500.0	100.0	100.0	0	0.0	0.0	-0.026	1.0	97.59956	1.032	0	0.0	1.0	1.0	0.0	0.0
0.0	500.0	100.0	100.0	0	0.0	0.0	-0.025	1.0	97.59956	0.891	0	0.0	1.0	1.0	0.0	0.0
0.0	500.0	100.0	100.0	0	0.0	0.0	-0.025	1.0	97.84574	0.891	0	0.0	1.0	0.0	0.0	0.0
0.0	500.0	100.0	100.0	0	0.0	0.0	-0.024	1.0	98.51682	0.829	0	0.0	1.0	0.0	0.0	0.0
0.0	500.0	100.0	100.0	0	0.0	0.0	-0.024	1.0	98.51682	0.715	0	0.0	1.0	0.0	0.0	0.0
0.0	500.0	100.0	100.0	0	0.0	0.0	-0.023	1.0	98.00658	0.715	0	0.0	1.0	0.0	0.0	0.0
0.0	500.0	100.0	100.0	0	0.0	0.0	-0.022	1.0	97.57687	0.617	0	0.0	1.0	0.0	0.0	0.0
0.0	500.0	100.0	100.0	0	0.0	0.0	-0.022	1.0	98.21026	0.617	0	0.0	1.0	0.0	0.0	0.0
0.0	500.0	100.0	100.0	0	0.0	0.0	-0.021	1.0	98.233246	0.573	0	0.0	1.0	0.0	0.0	0.0
0.0	500.0	100.0	100.0	0	0.0	0.0	-0.02	1.0	98.02868	0.533	0	0.0	1.0	0.0	0.0	0.0
0.0	500.0	100.0	100.0	0	0.0	0.0	-0.019	1.0	96.53626	0.533	0	0.0	1.0	0.0	0.0	0.0
0.0	500.0	100.0	100.0	0	0.0	0.0	-0.018	1.0	96.91195	0.46	0	0.0	1.0	0.0	0.0	0.0
0.0	500.0	100.0	100.0	0	0.0	0.0	-0.017	1.0	97.28558	0.46	0	0.0	1.0	0.0	0.0	0.0
0.0	500.0	100.0	100.0	0	0.0	0.0	-0.016	1.0	97.52186	0.427	0	0.0	1.0	0.0	0.0	0.0
0.0	500.0	100.0	100.0	0	0.0	0.0	-0.016	1.0	97.52186	0.369	0	0.0	1.0	0.0	0.0	0.0
0.0	500.0	100.0	100.0	0	0.0	0.0	-0.015	1.0	98.16038	0.369	0	0.0	1.0	0.0	0.0	0.0
0.0	500.0	100.0	100.0	0	0.0	0.0	-0.014	1.0	97.98417	0.318	0	0.0	1.0	0.0	0.0	0.0
0.0	500.0	100.0	100.0	0	0.0	0.0	-0.013	1.0	97.98417	0.276	0	0.0	1.0	0.0	0.0	0.0
0.0	500.0	100.0	100.0	0	0.0	0.0	-0.012	1.0	98.00084	0.276	0	0.0	1.0	0.0	0.0	0.0
0.0	500.0	100.0	100.0	0	0.0	0.0	-0.011	1.0	97.79314	0.255	0	0.0	1.0	0.0	0.0	0.0
0.0	500.0	100.0	100.0	0	0.0	0.0	-0.01	1.0	97.79314	0.22	0	0.0	1.0	0.0	0.0	0.0
0.0	500.0	100.0	100.0	0	0.0	0.0	-0.009	1.0	97.346855	0.22	0	0.0	1.0	0.0	0.0	0.0
0.0	500.0	100.0	100.0	0	0.0	0.0	-0.008	1.0	97.346855	0.204	0	0.0	1.0	0.0	0.0	0.0
0.0	500.0	100.0	100.0	0	0.0	0.0	-0.007	1.0	98.00443	0.204	0	0.0	1.0	0.0	0.0	0.0
0.0	500.0	100.0	100.0	0	0.0	0.0	-0.006	1.0	97.541916	0.176	0	0.0	1.0	0.0	0.0	0.0
0.0	500.0	100.0	100.0	0	0.0	0.0	-0.005	1.0	97.541916	0.164	0	0.0	1.0	0.0	0.0	0.0
0.0	500.0	100.0	100.0	0	0.0	0.0	-0.004	1.0	96.834496	0.164	0	0.0	1.0	0.0	0.0	0.0
0.0	500.0	100.0	100.0	0	0.0	0.0	-0.003	1.0	96.409424	0.141	0	0.0	1.0	0.0	0.0	0.0
0.0	500.0	100.0	100.0	0	0.0	0.0	-0.002	1.0	96.409424	0.141	0	0.0	1.0	0.0	0.0	0.0
0.0	500.0	100.0	100.0	0	0.0	0.0	-0.001	1.0	96.19101	0.131	0	0.0	1.0	0.0	0.0	0.0
0.0	500.0	100.0	100.0	0	0.0	0.0	0.0	1.0	96.19101	0.113	0	0.0	1.0	0.0	0.0	0.0
0.0	500.0	100.0	100.0	0	0.0	0.0	0.0	1.0	95.956406	0.113	0	0.0	1.0	0.0	0.0	0.0
0.0	500.0	100.0	100.0	0	0.0	0.0	0.001	1.0	96.71589	0.097	0	0.0	1.0	0.0	0.0	0.0
0.0	500.0	100.0	100.0	0	0.0	0.0	0.002	1.0	96.71589	0.09	0	0.0	1.0	0.0	0.0	0.0
0.0	500.0	100.0	100.0	0	0.0	0.0	0.003	1.0	96.99568	0.09	0	0.0	1.0	0.0	0.0	0.0
0.0	500.0	100.0	100.0	0	0.0	0.0	0.004	1.0	97.2228	0.078	0	0.0	1.0	0.0	0.0	0.0
0.0	500.0	100.0	100.0	0	0.0	0.0	0.005	1.0	97.2228	0.078	0	0.0	1.0	0.0	0.0	0.0
0.0	500.0	100.0	100.0	0	0.0	0.0	0.007	1.0	97.162544	0.072	0	0.0	1.0	0.0	0.0	0.0
0.0	500.0	100.0	100.0	0	0.0	0.0	0.008	1.0	97.162544	0.062	0	0.0	1.0	0.0	0.0	0.0
0.0	500.0	100.0	100.0	0	0.0	0.0	0.009	1.0	97.42011	0.062	0	0.0	1.0	0.0	0.0	0.0
0.0	500.0	100.0	100.0	0	0.0	0.0	0.01	1.0	98.13969	0.058	0	0.0	1.0	0.0	0.0	0.0
0.0	500.0	100.0	100.0	0	0.0	0.0	0.012	1.0	98.13969	0.05	0	0.0	1.0	0.0	0.0	0.0
0.0	500.0	100.0	100.0	0	0.0	0.0	0.013	1.0	99.09159	0.05	0	0.0	1.0	0.0	0.0	0.0
0.0	500.0	100.0	100.0	0	0.0	0.0	0.014	1.0	98.77716	0.043	0	0.0	1.0	0.0	0.0	0.0
0.0	500.0	100.0	100.0	0	0.0	0.0	0.016	1.0	98.77716	0.04	0	0.0	1.0	0.0	0.0	0.0
0.0	500.0	100.0	100.0	0	0.0	0.0	0.018	1.0	98.68696	0.04	0	0.0	1.0	0.0	0.0	0.0
0.0	500.0	100.0	100.0	0	0.0	0.0	0.019	1.0	98.68696	0.034	0	0.0	1.0	0.0	0.0	0.0
0.0	500.0	100.0	100.0	0	0.0	0.0	0.021	1.0	97.942505	0.034	0	0.0	1.0	0.0	0.0	0.0
0.0	500.0	100.0	100.0	0	0.0	0.0	0.022	1.0	98.104	0.031	0	0.0	1.0	0.0	0.0	0.0
0.0	500.0	100.0	100.0	0	0.0	0.0	0.024	1.0	98.270096	0.027	0	0.0	1.0	0.0	0.0	0.0
0.0	500.0	100.0	100.0	0	0.0	0.0	0.026	1.0	97.99683	0.027	0	0.0	1.0	0.0	0.0	0.0
0.0	500.0	100.0	100.0	0	0.0	0.0	0.027	1.0	97.64404	0.025	0	0.0	1.0	0.0	0.0	0.0
0.0	500.0	100.0	100.0	0	0.0	0.0	0.029	1.0	97.58912	0.025	0	0.0	1.0	0.0	0.0	0.0
0.0	500.0	100.0	100.0	0	0.0	0.0	0.031	1.0	97.109055	0.021	0	0.0	1.0	0.0	0.0	0.0
0.0	500.0	100.0	100.0	0	0.0	0.0	0.032	1.0	97.109055	0.018	0	0.0	1.0	0.0	0.0	0.0
0.0	500.0	100.0	100.0	0	0.0	0.0	0.034	1.0	97.501236	0.018	0	0.0	1.0	0.0	0.0	0.0
0.0	500.0	100.0	100.0	0	0.0	0.0	0.036	1.0	96.99223	0.017	0	0.0	1.0	0.0	0.0	0.0
0.0	500.0	100.0	100.0	0	0.0	0.0	0.038	1.0	96.99223	0.014	0	0.0	1.0	0.0	0.0	0.0
0.0	500.0	100.0	100.0	0	0.0	0.0	0.039	1.0	97.9823	0.014	0	0.0	1.0	0.0	0.0	0.0
0.0	500.0	100.0	100.0	0	0.0	0.0	0.041	1.0	98.49346	0.013	0	0.0	1.0	0.0	0.0	0.0
0.0	500.0	100.0	100.0	0	0.0	0.0	0.043	1.0	98.49346	0.013	0	0.0	1.0	0.0	0.0	0.0
0.0	500.0	100.0	100.0	0	0.0	0.0	0.044	1.0	97.88367	0.011	0	0.0	1.0	0.0	0.0	0.0
0.0	500.0	100.0	100.0	0	0.0	0.0	0.046	1.0	97.88367	0.01	0	0.0	1.0	0.0	0.0	0.0
0.0	500.0	100.0	100.0	0	0.0	0.0	0.048	1.0	96.842766	0.01	0	0.0	1.0	0.0	0.0	0.0
0.0	500.0	100.0	100.0	0	0.0	0.0	0.049	1.0	97.11829	0.009	0	0.0	1.0	0.0	0.0	0.0
0.0	500.0	100.0	100.0	0	0.0	0.0	0.051	1.0	97.11829	0.008	0	0.0	1.0	0.0	0.0	0.0
0.0	500.0	100.0	100.0	0	0.0	0.0	0.052	1.0	97.37822	0.008	0	0.0	1.0	0.0	0.0	0.0
0.0	500.0	100.0	100.0	0	0.0	0.0	0.054	1.0	97.10559	0.007	0	0.0	1.0	0.0	0.0	0.0
0.0	500.0	100.0	100.0	0	0.0	0.0	0.055	1.0	97.10559	0.006	0	0.0	1.0	0.0	0.0	0.0
0.0	500.0	100.0	100.0	0	0.0	0.0	0.057	1.0	96.78459	0.006	0	0.0	1.0	0.0	0.0	0.0
0.0	500.0	100.0	100.0	0	0.0	0.0	0.058	1.0	96.78459	0.005	0	0.0	1.0	0.0	0.0	0.0
0.0	500.0	100.0	100.0	0	0.0	0.0	0.06	1.0	97.08263	0.005	0	0.0	1.0	0.0	0.0	0.0
0.0	500.0	100.0	100.0	0	0.0	0.0	0.061	1.0	98.051056	0.005	0	0.0	1.0	0.0	0.0	0.0
0.0	500.0	100.0	100.0	0	0.0	0.0	0.063	1.0	98.051056	0.004	0	0.0	1.0	0.0	0.0	0.0
0.0	500.0	100.0	100.0	0	0.0	0.0	0.064	1.0	97.58482	0.004	0	0.0	1.0	0.0	0.0	0.0
0.0	500.0	100.0	100.0	0	0.0	0.0	0.065	1.0	97.82008	0.003	0	0.0	1.0	0.0	0.0	0.0
0.0	500.0	100.0	100.0	0	0.0	0.0	0.067	1.0	97.82008	0.003	0	0.0	1.0	0.0	0.0	0.0
0.0	500.0	100.0	100.0	0	0.0	0.0	0.068	1.0	97.530655	0.003	0	0.0	1.0	0.0	0.0	0.0
0.0	500.0	100.0	100.0	0	0.0	0.0	0.069	1.0	97.530655	0.002	0	0.0	1.0	0.0	0.0	0.0
0.0	500.0	100.0	100.0	0	0.0	0.0	0.071	1.0	97.68582	0.002	0	0.0	1.0	0.0	0.0	0.0
0.0	500.0	100.0	100.0	0	0.0	0.0	0.072	1.0	97.83498	0.002	0	0.0	1.0	0.0	0.0	0.0
0.0	500.0	100.0	100.0	0	0.0	0.0	0.073	1.0	97.59219	0.001	0	0.0	1.0	0.0	0.0	0.0
0.0	500.0	100.0	100.0	0	0.0	0.0	0.074	1.0	97.03203	0.001	0	0.0	1.0	0.0	0.0	0.0
0.0	500.0	100.0	100.0	0	0.0	0.0	0.076	1.0	97.12701	0.001	0	0.0	1.0	0.0	0.0	0.0
0.0	500.0	100.0	100.0	0	0.0	0.0	0.077	1.0	97.12701	0.001	0	0.0	1.0	0.0	0.0	0.0
0.0	500.0	100.0	100.0	0	0.0	0.0	0.078	1.0	96.85728	0.001	0	0.0	1.0	0.0	0.0	0.0
0.0	500.0	100.0	100.0	0	0.0	0.0	0.079	1.0	96.85728	0.001	0	0.0	1.0	0.0	0.0	0.0
0.0	500.0	100.0	100.0	0	0.0	0.0	0.081	1.0	96.726814	0.001	0	0.0	1.0	0.0	0.0	0.0
0.0	500.0	100.0	100.0	0	0.0	0.0	0.082	1.0	97.116	0.0	0	0.0	1.0	0.0	0.0	0.0
0.0	500.0	100.0	100.0	0	0.0	0.0	0.083	1.0	97.116	0.0	0	0.0	1.0	0.0	0.0	0.0
0.0	500.0	100.0	100.0	0	0.0	0.0	0.084	1.0	97.75345	0.0	0	0.0	1.0	0.0	0.0	0.0
0.0	500.0	100.0	100.0	0	0.0	0.0	0.086	1.0	97.38817	0.0	0	0.0	1.0	0.0	0.0	0.0
0.0	500.0	100.0	100.0	0	0.0	0.0	0.087	1.0	97.38817	0.0	0	0.0	1.0	0.0	0.0	0.0
0.0	500.0	100.0	100.0	0	0.0	0.0	0.088	1.0	97.588806	0.0	0	0.0	1.0	0.0	0.0	0.0
0.0	500.0	100.0	100.0	0	0.0	0.0	0.09	1.0	97.588806	0.0	0	0.0	1.0	0.0	0.0	0.0
0.0	500.0	100.0	100.0	0	0.0	0.0	0.091	1.0	97.72141	0.0	0	0.0	1.0	0.0	0.0	0.0
0.0	500.0	100.0	100.0	0	0.0	0.0	0.092	1.0	96.96339	0.0	0	0.0	1.0	0.0	0.0	0.0
0.0	500.0	100.0	100.0	0	0.0	0.0	0.094	1.0	96.96339	0.0	0	0.0	1.0	0.0	0.0	0.0
0.0	500.0	100.0	100.0	0	0.0	0.0	0.095	1.0	96.36624	0.0	0	0.0	1.0	0.0	0.0	0.0
0.0	500.0	100.0	100.0	0	0.0	0.0	0.096	1.0	95.98485	0.0	0	0.0	1.0	0.0	0.0	0.0
0.0	500.0	100.0	100.0	0	0.0	0.0	0.098	1.0	95.98485	0.0	0	0.0	1.0	0.0	0.0	0.0
0.0	500.0	100.0	100.0	0	0.0	0.0	0.099	1.0	97.34209	0.0	0	0.0	1.0	0.0	0.0	0.0
0.0	500.0	100.0	100.0	0	0.0	0.0	0.1	1.0	97.34209	0.0	0	0.0	1.0	0.0	0.0	0.0
0.0	500.0	100.0	100.0	0	0.0	0.0	0.102	1.0	97.622826	0.0	0	0.0	1.0	0.0	0.0	0.0
0.0	500.0	100.0	100.0	0	0.0	0.0	0.103	1.0	97.13264	0.0	0	0.0	1.0	0.0	0.0	0.0
0.0	500.0	100.0	100.0	0	0.0	0.0	0.104	1.0	97.13264	0.0	0	0.0	1.0	0.0	0.0	0.0
0.0	500.0	100.0	100.0	0	0.0	0.0	0.105	1.0	97.13508	0.0	0	0.0	1.0	0.0	0.0	0.0
0.0	500.0	100.0	100.0	0	0.0	0.0	0.106	1.0	97.2963	0.0	0	0.0	1.0	0.0	0.0	0.0
0.0	500.0	100.0	100.0	0	0.0	0.0	0.108	1.0	97.2963	0.0	0	0.0	1.0	0.0	0.0	0.0
0.0	500.0	100.0	100.0	0	0.0	0.0	0.109	1.0	98.06168	0.0	0	0.0	1.0	0.0	0.0	0.0
0.0	500.0	100.0	100.0	0	0.0	0.0	0.11	1.0	97.74545	0.0	0	0.0	1.0	0.0	0.0	0.0
0.0	500.0	100.0	100.0	0	0.0	0.0	0.111	1.0	99.45656	0.0	0	0.0	1.0	0.0	0.0	0.0
0.0	500.0	100.0	100.0	0	0.0	0.0	0.112	1.0	98.49277	0.0	0	0.0	1.0	0.0	0.0	0.0
0.0	500.0	100.0	100.0	0	0.0	0.0	0.114	1.0	98.49277	0.0	0	0.0	1.0	0.0	0.0	0.0
0.0	500.0	100.0	100.0	0	0.0	0.0	0.115	1.0	98.44471	0.0	0	0.0	1.0	0.0	0.0	0.0
0.0	500.0	100.0	100.0	0	0.0	0.0	0.116	1.0	97.97981	0.0	0	0.0	1.0	0.0	0.0	0.0
0.0	500.0	100.0	100.0	0	0.0	0.0	0.117	1.0	97.97981	0.0	0	0.0	1.0	0.0	0.0	0.0
0.0	500.0	100.0	100.0	0	0.0	0.0	0.118	1.0	98.2152	0.0	0	0.0	1.0	0.0	0.0	0.0
0.0	500.0	100.0	100.0	0	0.0	0.0	0.119	1.0	98.2152	0.0	0	0.0	1.0	0.0	0.0	0.0
0.0	500.0	100.0	100.0	0	0.0	0.0	0.12	1.0	98.61417	0.0	0	0.0	1.0	0.0	0.0	0.0
0.0	500.0	100.0	100.0	0	0.0	0.0	0.121	1.0	99.178665	0.0	0	0.0	1.0	0.0	0.0	0.0
0.0	500.0	100.0	100.0	0	0.0	0.0	0.122	1.0	99.178665	0.0	0	0.0	1.0	0.0	0.0	0.0
0.0	500.0	100.0	100.0	0	0.0	0.0	0.123	1.0	98.687775	0.0	0	0.0	1.0	0.0	0.0	0.0
0.0	500.0	100.0	100.0	0	0.0	0.0	0.124	1.0	98.90086	0.0	0	0.0	1.0	0.0	0.0	0.0
0.0	500.0	100.0	100.0	0	0.0	0.0	0.125	1.0	98.90086	0.0	0	0.0	1.0	0.0	0.0	0.0
0.0	500.0	100.0	100.0	0	0.0	0.0	0.126	1.0	98.367584	0.0	0	0.0	1.0	0.0	0.0	0.0
0.0	500.0	100.0	100.0	0	0.0	0.0	0.127	1.0	98.367584	0.0	0	0.0	1.0	0.0	0.0	0.0
0.0	500.0	100.0	100.0	0	0.0	0.0	0.128	1.0	98.57624	0.0	0	0.0	1.0	0.0	0.0	0.0
0.0	500.0	100.0	100.0	0	0.0	0.0	0.129	1.0	98.931526	0.0	0	0.0	1.0	0.0	0.0	0.0
0.0	500.0	100.0	100.0	0	0.0	0.0	0.13	1.0	98.621315	0.0	0	0.0	1.0	0.0	0.0	0.0
0.0	500.0	100.0	100.0	0	0.0	0.0	0.131	1.0	98.356285	0.0	0	0.0	1.0	0.0	0.0	0.0
0.0	500.0	100.0	100.0	0	0.0	0.0	0.132	1.0	97.56869	0.0	0	0.0	1.0	0.0	0.0	0.0
0.0	500.0	100.0	100.0	0	0.0	0.0	0.133	1.0	97.56869	0.0	0	0.0	1.0	0.0	0.0	0.0
0.0	500.0	100.0	100.0	0	0.0	0.0	0.134	1.0	98.36797	0.0	0	0.0	1.0	0.0	0.0	0.0
0.0	500.0	100.0	100.0	0	0.0	0.0	0.135	1.0	98.36797	0.0	0	0.0	1.0	0.0	0.0	0.0
0.0	500.0	100.0	100.0	0	0.0	0.0	0.136	1.0	98.81199	0.0	0	0.0	1.0	0.0	0.0	0.0
0.0	500.0	100.0	100.0	0	0.0	0.0	0.137	1.0	98.810455	0.0	0	0.0	1.0	0.0	0.0	0.0
0.0	500.0	100.0	100.0	0	0.0	0.0	0.138	1.0	98.810455	0.0	0	0.0	1.0	0.0	0.0	0.0
0.0	500.0	100.0	100.0	0	0.0	0.0	0.139	1.0	99.01733	0.0	0	0.0	1.0	0.0	0.0	0.0
0.0	500.0	100.0	100.0	0	0.0	0.0	0.139	1.0	99.400116	0.0	0	0.0	1.0	0.0	0.0	0.0
0.0	500.0	100.0	100.0	0	0.0	0.0	0.14	1.0	99.057205	0.0	0	0.0	1.0	0.0	0.0	0.0
0.0	500.0	100.0	100.0	0	0.0	0.0	0.141	1.0	98.303635	0.0	0	0.0	1.0	0.0	0.0	0.0
0.0	500.0	100.0	100.0	0	0.0	0.0	0.142	1.0	98.303635	0.0	0	0.0	1.0	0.0	0.0	0.0
0.0	500.0	100.0	100.0	0	0.0	0.0	0.143	1.0	97.92802	0.0	0	0.0	1.0	0.0	0.0	0.0
0.0	500.0	100.0	100.0	0	0.0	0.0	0.144	1.0	99.24949	0.0	0	0.0	1.0	0.0	0.0	0.0
0.0	500.0	100.0	100.0	0	0.0	0.0	0.145	1.0	99.24949	0.0	0	0.0	1.0	0.0	0.0	0.0
0.0	500.0	100.0	100.0	0	0.0	0.0	0.146	1.0	99.063126	0.0	0	0.0	1.0	0.0	0.0	0.0
0.0	500.0	100.0	100.0	0	0.0	0.0	0.146	1.0	98.776245	0.0	0	0.0	1.0	0.0	0.0	0.0
0.0	500.0	100.0	100.0	0	0.0	0.0	0.147	1.0	98.776245	0.0	0	0.0	1.0	0.0	0.0	0.0
0.0	500.0	100.0	100.0	0	0.0	0.0	0.148	1.0	98.381874	0.0	0	0.0	1.0	0.0	0.0	0.0
0.0	500.0	100.0	100.0	0	0.0	0.0	0.148	1.0	98.381874	0.0	0	0.0	1.0	0.0	0.0	0.0
0.0	500.0	100.0	100.0	0	0.0	0.0	0.149	1.0	98.086075	0.0	0	0.0	1.0	0.0	0.0	0.0
0.0	500.0	100.0	100.0	0	0.0	0.0	0.15	1.0	98.02425	0.0	0	0.0	1.0	0.0	0.0	0.0
0.0	500.0	100.0	100.0	0	0.0	0.0	0.151	1.0	98.02425	0.0	0	0.0	1.0	0.0	0.0	0.0
0.0	500.0	100.0	100.0	0	0.0	0.0	0.151	1.0	97.818245	0.0	0	0.0	1.0	0.0	0.0	0.0
0.0	500.0	100.0	100.0	0	0.0	0.0	0.152	1.0	98.14993	0.0	0	0.0	1.0	0.0	0.0	0.0
0.0	500.0	100.0	100.0	0	0.0	0.0	0.153	1.0	98.14993	0.0	0	0.0	1.0	0.0	0.0	0.0
0.0	500.0	100.0	100.0	0	0.0	0.0	0.153	1.0	98.10255	0.0	0	0.0	1.0	0.0	0.0	0.0
0.0	500.0	100.0	100.0	0	0.0	0.0	0.154	1.0	98.10255	0.0	0	0.0	1.0	0.0	0.0	0.0
0.0	500.0	100.0	100.0	0	0.0	0.0	0.155	1.0	98.05528	0.0	0	0.0	1.0	0.0	0.0	0.0
0.0	500.0	100.0	100.0	0	0.0	0.0	0.156	1.0	97.428505	0.0	0	0.0	1.0	0.0	0.0	0.0
0.0	500.0	100.0	100.0	0	0.0	0.0	0.157	1.0	97.428505	0.0	0	0.0	1.0	0.0	0.0	0.0
0.0	500.0	100.0	100.0	0	0.0	0.0	0.157	1.0	97.43086	0.0	0	0.0	1.0	0.0	0.0	0.0
0.0	500.0	100.0	100.0	0	0.0	0.0	0.158	1.0	98.19989	0.0	0	0.0	1.0	0.0	0.0	0.0
0.0	500.0	100.0	100.0	0	0.0	0.0	0.159	1.0	98.19989	0.0	0	0.0	1.0	0.0	0.0	0.0
0.0	500.0	100.0	100.0	0	0.0	0.0	0.16	1.0	98.139046	0.0	0	0.0	1.0	0.0	0.0	0.0
0.0	500.0	100.0	100.0	0	0.0	0.0	0.161	1.0	97.892296	0.0	0	0.0	1.0	0.0	0.0	0.0
0.0	500.0	100.0	100.0	0	0.0	0.0	0.162	1.0	96.97947	0.0	0	0.0	1.0	0.0	0.0	0.0
0.0	500.0	100.0	100.0	0	0.0	0.0	0.163	1.0	96.90707	0.0	0	0.0	1.0	0.0	0.0	0.0
0.0	500.0	100.0	100.0	0	0.0	0.0	0.164	1.0	96.772446	0.0	0	0.0	1.0	0.0	0.0	0.0
0.0	500.0	100.0	100.0	0	0.0	0.0	0.165	1.0	98.2653	0.0	0	0.0	1.0	0.0	0.0	0.0
0.0	500.0	100.0	100.0	0	0.0	0.0	0.166	1.0	98.4376	0.0	0	0.0	1.0	0.0	0.0	0.0
0.0	500.0	100.0	100.0	0	0.0	0.0	0.167	1.0	98.4376	0.0	0	0.0	1.0	0.0	0.0	0.0
0.0	500.0	100.0	100.0	0	0.0	0.0	0.168	1.0	98.211235	0.0	0	0.0	1.0	0.0	0.0	0.0
0.0	500.0	100.0	100.0	0	0.0	0.0	0.169	1.0	98.211235	0.0	0	0.0	1.0	0.0	0.0	0.0
0.0	500.0	100.0	100.0	0	0.0	0.0	0.17	1.0	97.897484	0.0	0	0.0	1.0	0.0	0.0	0.0
0.0	500.0	100.0	100.0	0	0.0	0.0	0.171	1.0	96.34616	0.0	0	0.0	1.0	0.0	0.0	0.0
0.0	500.0	100.0	100.0	0	0.0	0.0	0.172	1.0	96.34616	0.0	0	0.0	1.0	0.0	0.0	0.0
0.0	500.0	100.0	100.0	0	0.0	0.0	0.173	1.0	95.77825	0.0	0	0.0	1.0	0.0	0.0	0.0
0.0	500.0	100.0	100.0	0	0.0	0.0	0.174	1.0	95.62903	0.0	0	0.0	1.0	0.0	0.0	0.0
0.0	500.0	100.0	100.0	0	0.0	0.0	0.175	1.0	95.62903	0.0	0	0.0	1.0	0.0	0.0	0.0
0.0	500.0	100.0	100.0	0	0.0	0.0	0.176	1.0	95.38696	0.0	0	0.0	1.0	0.0	0.0	0.0
0.0	500.0	100.0	100.0	0	0.0	0.0	0.177	1.0	95.38696	0.0	0	0.0	1.0	0.0	0.0	0.0
0.0	500.0	100.0	100.0	0	0.0	0.0	0.177	1.0	97.20483	0.0	0	0.0	1.0	0.0	0.0	0.0
0.0	500.0	100.0	100.0	0	0.0	0.0	0.178	1.0	97.83907	0.0	0	0.0	1.0	0.0	0.0	0.0
0.0	500.0	100.0	100.0	0	0.0	0.0	0.179	1.0	97.83907	0.0	0	0.0	1.0	0.0	0.0	0.0
0.0	500.0	100.0	100.0	0	0.0	0.0	0.179	1.0	97.55303	0.0	0	0.0	1.0	0.0	0.0	0.0
0.0	500.0	100.0	100.0	0	0.0	0.0	0.18	1.0	97.39939	0.0	0	0.0	1.0	0.0	0.0	0.0
0.0	500.0	100.0	100.0	0	0.0	0.0	0.18	1.0	97.39939	0.0	0	0.0	1.0	0.0	0.0	0.0
0.0	500.0	100.0	100.0	0	0.0	0.0	0.18	1.0	97.206566	0.0	0	0.0	1.0	0.0	0.0	0.0
0.0	500.0	100.0	100.0	0	0.0	0.0	0.18	1.0	97.206566	0.0	0	0.0	1.0	0.0	0.0	0.0
0.0	500.0	100.0	100.0	0	0.0	0.0	0.18	1.0	97.25659	0.0	0	0.0	1.0	0.0	0.0	0.0
0.0	500.0	100.0	100.0	0	0.0	0.0	0.18	1.0	98.05941	0.0	0	0.0	1.0	0.0	0.0	0.0
0.0	500.0	100.0	100.0	0	0.0	0.0	0.18	1.0	98.05941	0.0	0	0.0	1.0	0.0	0.0	0.0
0.0	500.0	100.0	100.0	0	0.0	0.0	0.18	1.0	98.1694	0.0	0	0.0	1.0	0.0	0.0	0.0
0.0	500.0	100.0	100.0	0	0.0	0.0	0.18	1.0	98.63228	0.0	0	0.0	1.0	0.0	0.0	0.0
0.0	500.0	100.0	100.0	0	0.0	0.0	0.18	1.0	98.63228	0.0	0	0.0	1.0	0.0	0.0	0.0
0.0	500.0	100.0	100.0	0	0.0	0.0	0.179	1.0	98.77505	0.0	0	0.0	1.0	8.0	0.0	0.0
0.0	500.0	100.0	100.0	0	0.0	0.0	0.179	1.0	98.77505	0.0	0	0.0	1.0	8.0	0.0	0.0
0.0	500.0	100.0	100.0	0	0.0	0.0	0.178	1.0	98.684	0.0	0	0.0	1.0	10.0	0.0	0.0
8333.334	600.0	100.0	100.0	0	0.0	0.0	0.178	1.0	98.284035	0.0	0	0.0	1.0	10.0	0.0	0.0
8333.334	600.0	100.0	100.0	0	0.0	0.0	0.177	1.0	98.284035	0.0	0	0.0	1.0	10.0	0.0	0.0
8333.334	600.0	100.0	100.0	0	0.0	0.0	0.176	1.0	98.44857	0.0	0	0.0	1.0	10.0	0.0	0.0
8333.334	600.0	100.0	100.0	0	0.0	0.0	0.176	1.0	98.37618	0.0	0	0.0	1.0	10.0	0.0	0.0
8333.334	600.0	100.0	100.0	0	0.0	0.0	0.175	1.0	98.37618	1.137	0	0.0	1.0	10.0	0.0	0.0
8333.334	600.0	100.0	100.0	0	0.0	0.0	0.175	1.0	98.193405	1.137	0	0.0	1.0	10.0	0.0	0.0
8333.334	600.0	100.0	100.0	0	0.0	0.0	0.174	1.0	98.59539	1.646	0	0.0	1.0	10.0	0.0	0.0
8333.334	600.0	100.0	100.0	0	0.0	0.0	0.174	1.0	98.977516	1.646	0	0.0	1.0	10.0	0.0	0.0
8333.334	600.0	100.0	100.0	0	0.0	0.0	0.173	1.0	99.14716	2.56	0	0.0	1.0	10.0	0.0	0.0
8333.334	600.0	100.0	100.0	0	0.0	0.0	0.173	1.0	99.14716	3.349	0	0.0	1.0	10.0	0.0	0.0
8333.334	600.0	100.0	100.0	0	0.0	0.0	0.172	1.0	99.24703	3.349	0	0.0	1.0	10.0	0.0	0.0
8333.334	600.0	100.0	100.0	0	0.0	0.0	0.171	1.0	99.29481	3.702	0	0.0	1.0	10.0	0.0	0.0
8333.334	600.0	100.0	100.0	0	0.0	0.0	0.171	1.0	99.29481	4.336	0	0.0	1.0	10.0	0.0	0.0
8333.334	600.0	100.0	100.0	0	0.0	0.0	0.17	1.0	99.04896	4.336	0	0.0	1.0	10.0	0.0	0.0
8333.334	600.0	100.0	100.0	0	0.0	0.0	0.17	1.0	99.04896	4.882	0	0.0	1.0	10.0	0.0	0.0
8333.334	600.0	100.0	100.0	0	0.0	0.0	0.169	1.0	99.39636	4.882	0	0.0	1.0	10.0	0.0	0.0
8333.334	600.0	100.0	100.0	0	0.0	0.0	0.169	1.0	99.5916	5.127	0	0.0	1.0	10.0	0.0	0.0
8333.334	600.0	100.0	100.0	0	0.0	0.0	0.169	1.0	99.5916	5.566	0	0.0	1.0	10.0	0.0	0.0
8333.334	600.0	100.0	100.0	0	0.0	0.0	0.168	1.0	99.72184	5.566	0	0.0	1.0	10.0	0.0	0.0
8333.334	600.0	100.0	100.0	0	0.0	0.0	0.168	1.0	99.98677	5.763	0	0.0	1.0	10.0	0.0	0.0
8333.334	600.0	100.0	100.0	0	0.0	0.0	0.167	1.0	99.98677	5.763	0	0.0	1.0	10.0	0.0	0.0
8333.334	600.0	100.0	100.0	0	0.0	0.0	0.167	1.0	99.52248	6.115	0	0.0	1.0	10.0	0.0	0.0
8333.334	600.0	100.0	100.0	0	0.0	0.0	0.167	1.0	99.52248	6.418	0	0.0	1.0	10.0	0.0	0.0
8333.334	600.0	100.0	100.0	0	0.0	0.0	0.166	1.0	98.80335	6.418	0	0.0	1.0	10.0	0.0	0.0
8333.334	600.0	100.0	100.0	0	0.0	0.0	0.166	1.0	99.43947	6.554	0	0.0	1.0	10.0	0.0	0.0
8333.334	600.0	100.0	100.0	0	0.0	0.0	0.165	1.0	99.43947	6.798	0	0.0	1.0	10.0	0.0	0.0
8333.334	600.0	100.0	100.0	0	0.0	0.0	0.165	1.0	98.649506	6.798	0	0.0	1.0	10.0	0.0	0.0
8333.334	600.0	100.0	100.0	0	0.0	0.0	0.164	1.0	97.948074	6.908	0	0.0	1.0	10.0	0.0	0.0
8333.334	600.0	100.0	100.0	0	0.0	0.0	0.164	1.0	97.948074	7.104	0	0.0	1.0	10.0	0.0	0.0
8333.334	600.0	100.0	100.0	0	0.0	0.0	0.163	1.0	98.18885	7.104	0	0.0	1.0	10.0	0.0	0.0
8333.334	600.0	100.0	100.0	0	0.0	0.0	0.162	1.0	98.18885	7.191	0	0.0	1.0	10.0	0.0	0.0
8333.334	600.0	100.0	100.0	0	0.0	0.0	0.162	1.0	98.14875	7.191	0	0.0	1.0	10.0	0.0	0.0
8333.334	600.0	100.0	100.0	0	0.0	0.0	0.161	1.0	97.76215	7.348	0	0.0	1.0	10.0	0.0	0.0
8333.334	600.0	100.0	100.0	0	0.0	0.0	0.16	1.0	97.76215	7.419	0	0.0	1.0	10.0	0.0	0.0
8333.334	600.0	100.0	100.0	0	0.0	0.0	0.159	1.0	98.19351	7.419	0	0.0	1.0	10.0	0.0	0.0
8333.334	600.0	100.0	100.0	0	0.0	0.0	0.159	1.0	98.33027	7.545	0	0.0	1.0	10.0	0.0	0.0
8333.334	600.0	100.0	100.0	0	0.0	0.0	0.158	1.0	98.66182	7.545	0	0.0	1.0	10.0	0.0	0.0
8333.334	600.0	100.0	100.0	0	0.0	0.0	0.157	1.0	97.86472	7.601	0	0.0	1.0	10.0	0.0	0.0
8333.334	600.0	100.0	100.0	0	0.0	0.0	0.156	1.0	97.86472	7.702	0	0.0	1.0	10.0	0.0	0.0
8333.334	600.0	100.0	100.0	0	0.0	0.0	0.155	1.0	97.52089	7.702	0	0.0	1.0	10.0	0.0	0.0
8333.334	600.0	100.0	100.0	0	0.0	0.0	0.154	1.0	96.91389	7.791	0	0.0	1.0	10.0	0.0	0.0
8333.334	600.0	100.0	100.0	0	0.0	0.0	0.153	1.0	96.91389	7.83	0	0.0	1.0	10.0	0.0	0.0
8333.334	600.0	100.0	100.0	0	0.0	0.0	0.152	1.0	97.693405	7.83	0	0.0	1.0	12.0	0.0	0.0
8333.334	600.0	100.0	100.0	0	0.0	0.0	0.151	1.0	97.8889	7.899	0	0.0	1.0	12.0	0.0	0.0
8333.334	600.0	100.0	100.0	0	0.0	0.0	0.15	1.0	97.8889	7.899	0	0.0	1.0	12.0	0.0	0.0
8333.334	600.0	100.0	100.0	0	0.0	0.0	0.149	1.0	96.591644	7.931	0	0.0	1.0	12.0	0.0	0.0
8333.334	600.0	100.0	100.0	0	0.0	0.0	0.148	1.0	96.591644	7.988	0	0.0	1.0	12.0	0.0	0.0
8333.334	600.0	100.0	100.0	0	0.0	0.0	0.147	1.0	98.73976	7.988	0	0.0	1.0	12.0	0.0	0.0
8333.334	600.0	100.0	100.0	0	0.0	0.0	0.146	1.0	97.98167	8.035	0	0.0	1.0	12.0	0.0	0.0
8333.334	600.0	100.0	100.0	0	0.0	0.0	0.145	1.0	97.98167	8.057	0	0.0	1.0	12.0	0.0	0.0
8333.334	600.0	100.0	100.0	0	0.0	0.0	0.143	1.0	97.541275	8.057	0	0.0	1.0	12.0	0.0	0.0
8333.334	600.0	100.0	100.0	0	0.0	0.0	0.142	1.0	98.72377	8.096	0	0.0	1.0	12.0	0.0	0.0
8333.334	600.0	100.0	100.0	0	0.0	0.0	0.141	1.0	98.72377	8.096	0	0.0	1.0	12.0	0.0	0.0
8333.334	600.0	100.0	100.0	0	0.0	0.0	0.14	1.0	99.00722	8.115	0	0.0	1.0	12.0	0.0	0.0
8333.334	600.0	100.0	100.0	0	0.0	0.0	0.139	1.0	99.00722	8.145	0	0.0	1.0	12.0	0.0	0.0
8333.334	600.0	100.0	100.0	0	0.0	0.0	0.138	1.0	98.3926	8.145	0	0.0	1.0	12.0	0.0	0.0
8333.334	600.0	100.0	100.0	0	0.0	0.0	0.137	1.0	98.0683	8.172	0	0.0	1.0	12.0	0.0	0.0
8333.334	600.0	100.0	100.0	0	0.0	0.0	0.136	1.0	98.0683	8.185	0	0.0	1.0	12.0	0.0	0.0
8333.334	600.0	100.0	100.0	0	0.0	0.0	0.135	1.0	98.401115	8.185	0	0.0	1.0	12.0	0.0	0.0
8333.334	600.0	100.0	100.0	0	0.0	0.0	0.134	1.0	97.38549	8.207	0	0.0	1.0	12.0	0.0	0.0
8333.334	600.0	100.0	100.0	0	0.0	0.0	0.133	1.0	97.38549	8.207	0	0.0	1.0	12.0	0.0	0.0
8333.334	600.0	100.0	100.0	0	0.0	0.0	0.132	1.0	98.04198	8.216	0	0.0	1.0	12.0	0.0	0.0
8333.334	600.0	100.0	100.0	0	0.0	0.0	0.131	1.0	98.725525	8.233	0	0.0	1.0	12.0	0.0	0.0
8333.334	600.0	100.0	100.0	0	0.0	0.0	0.13	1.0	98.15237	8.233	0	0.0	1.0	12.0	0.0	0.0
8333.334	600.0	100.0	100.0	0	0.0	0.0	0.129	1.0	98.459724	8.242	0	0.0	1.0	12.0	0.0	0.0
8333.334	600.0	100.0	100.0	0	0.0	0.0	0.128	1.0	98.459724	8.255	0	0.0	1.0	12.0	0.0	0.0
8333.334	600.0	100.0	100.0	0	0.0	0.0	0.127	1.0	98.45138	8.255	0	0.0	1.0	12.0	0.0	0.0
8333.334	600.0	100.0	100.0	1	0.0	0.0	0.126	1.0	98.7157	8.267	0	0.0	1.0	12.0	0.0	0.0
8333.334	600.0	100.0	100.0	1	0.0	0.0	0.125	1.0	98.7157	8.267	0	0.0	1.0	12.0	0.0	0.0
8333.334	600.0	100.0	100.0	1	0.0	0.0	0.124	1.0	98.01227	8.273	0	0.0	1.0	12.0	0.0	0.0
8333.334	600.0	100.0	100.0	1	0.0	0.0	0.123	1.0	98.01227	8.282	0	0.0	1.0	12.0	0.0	0.0
8333.334	600.0	100.0	100.0	1	0.0	0.0	0.122	1.0	99.084114	8.282	0	0.0	1.0	12.0	0.0	0.0
8333.334	600.0	100.0	100.0	1	0.0	0.0	0.121	1.0	99.29729	8.286	0	0.0	1.0	12.0	0.0	0.0
8333.334	600.0	100.0	100.0	1	0.0	0.0	0.12	1.0	98.47449	8.294	0	0.0	1.0	12.0	0.0	0.0
8333.334	600.0	100.0	100.0	1	0.0	0.0	0.12	1.0	98.681114	8.294	0	0.0	1.0	12.0	0.0	0.0
8333.334	600.0	100.0	100.0	1	0.0	0.0	0.119	1.0	99.289566	8.299	0	0.0	1.0	12.0	0.0	0.0
8333.334	600.0	100.0	100.0	1	0.0	0.0	0.118	1.0	99.289566	8.299	0	0.0	1.0	12.0	0.0	0.0
8333.334	600.0	100.0	100.0	1	0.0	0.0	0.117	1.0	98.29632	8.305	0	0.0	1.0	12.0	0.0	0.0
8333.334	600.0	100.0	100.0	1	0.0	0.0	0.116	1.0	98.29632	8.309	0	0.0	1.0	12.0	0.0	0.0
8333.334	600.0	100.0	100.0	1	0.0	0.0	0.116	1.0	98.37118	8.309	0	0.0	1.0	12.0	0.0	0.0
8333.334	600.0	100.0	100.0	1	0.0	0.0	0.115	1.0	98.51895	8.312	0	0.0	1.0	12.0	0.0	0.0
8333.334	600.0	100.0	100.0	1	0.0	0.0	0.114	1.0	98.51895	8.316	0	0.0	1.0	12.0	0.0	0.0
8333.334	600.0	100.0	100.0	1	0.0	0.0	0.114	1.0	98.11091	8.316	0	0.0	1.0	12.0	0.0	0.0
8333.334	600.0	100.0	100.0	1	0.0	0.0	0.113	1.0	98.37617	8.318	0	0.0	1.0	12.0	0.0	0.0
8333.334	600.0	100.0	100.0	1	0.0	0.0	0.112	1.0	98.37617	8.318	0	0.0	1.0	12.0	0.0	0.0
8333.334	600.0	100.0	100.0	1	0.0	0.0	0.111	1.0	98.60839	8.322	0	0.0	1.0	12.0	0.0	0.0
8333.334	600.0	100.0	100.0	1	0.0	0.0	0.11	1.0	98.60839	8.324	0	0.0	1.0	12.0	0.0	0.0
8333.334	600.0	100.0	100.0	1	0.0	0.0	0.109	1.0	99.12949	8.324	0	0.0	1.0	12.0	0.0	0.0
8333.334	600.0	100.0	100.0	1	0.0	0.0	0.108	1.0	98.811966	8.326	0	0.0	1.0	12.0	0.0	0.0
8333.334	600.0	100.0	100.0	1	0.0	0.0	0.108	1.0	98.811966	8.328	0	0.0	1.0	12.0	0.0	0.0
8333.334	600.0	100.0	100.0	1	0.0	0.0	0.107	1.0	97.63648	8.328	0	0.0	1.0	12.0	0.0	0.0
8333.334	600.0	100.0	100.0	1	0.0	0.0	0.106	1.0	97.76611	8.33	0	0.0	1.0	12.0	0.0	0.0
8333.334	600.0	100.0	100.0	1	0.0	0.0	0.104	1.0	97.76611	8.332	0	0.0	1.0	12.0	0.0	0.0
8333.334	600.0	100.0	100.0	1	0.0	0.0	0.103	1.0	96.46383	8.332	0	0.0	1.0	12.0	0.0	0.0
8333.334	600.0	100.0	100.0	1	0.0	0.0	0.102	1.0	96.46383	8.332	0	0.0	1.0	12.0	0.0	0.0
8333.334	600.0	100.0	100.0	1	0.0	0.0	0.101	1.0	96.71109	8.332	0	0.0	1.0	12.0	0.0	0.0
8333.334	600.0	100.0	100.0	1	0.0	0.0	0.1	1.0	97.383484	8.333	0	0.0	1.0	12.0	0.0	0.0
8333.334	600.0	100.0	100.0	1	0.0	0.0	0.098	1.0	97.383484	8.334	0	0.0	1.0	12.0	0.0	0.0
8333.334	600.0	100.0	100.0	1	0.0	0.0	0.097	1.0	98.593994	8.334	0	0.0	1.0	12.0	0.0	0.0
8333.334	600.0	100.0	100.0	1	0.0	0.0	0.096	1.0	98.60532	8.335	0	0.0	1.0	12.0	0.0	0.0
8333.334	600.0	100.0	100.0	1	0.0	0.0	0.094	1.0	98.60532	8.335	0	0.0	1.0	12.0	0.0	0.0
8333.334	600.0	100.0	100.0	1	0.0	0.0	0.093	1.0	99.0461	8.337	0	0.0	1.0	12.0	0.0	0.0
8333.334	600.0	100.0	100.0	1	0.0	0.0	0.091	1.0	99.0461	8.337	0	0.0	1.0	12.0	0.0	0.0
8333.334	600.0	100.0	100.0	1	0.0	0.0	0.09	1.0	97.77572	8.337	0	0.0	1.0	12.0	0.0	0.0
8333.334	600.0	100.0	100.0	1	0.0	0.0	0.088	1.0	98.79526	8.337	0	0.0	1.0	12.0	0.0	0.0
8333.334	600.0	100.0	100.0	1	0.0	0.0	0.087	1.0	98.79526	8.339	0	0.0	1.0	12.0	0.0	0.0
8333.334	600.0	100.0	100.0	1	0.0	0.0	0.085	1.0	98.58734	8.339	0	0.0	1.0	12.0	0.0	0.0
8333.334	600.0	100.0	100.0	1	0.0	0.0	0.084	1.0	98.25583	8.339	0	0.0	1.0	12.0	0.0	0.0
8333.334	600.0	100.0	100.0	1	0.0	0.0	0.082	1.0	98.25583	8.339	0	0.0	1.0	12.0	0.0	0.0
8333.334	600.0	100.0	100.0	1	0.0	0.0	0.08	1.0	98.171974	8.339	0	0.0	1.0	12.0	0.0	0.0
8333.334	600.0	100.0	100.0	1	0.0	0.0	0.078	1.0	98.35981	8.341	0	0.0	1.0	12.0	0.0	0.0
8333.334	600.0	100.0	100.0	1	0.0	0.0	0.077	1.0	97.134895	8.341	0	0.0	1.0	12.0	0.0	0.0
8333.334	600.0	100.0	100.0	1	0.0	0.0	0.075	1.0	98.52191	8.341	0	0.0	1.0	12.0	0.0	0.0
8333.334	600.0	100.0	100.0	1	0.0	0.0	0.073	1.0	98.52191	8.341	0	0.0	1.0	12.0	0.0	0.0
8333.334	600.0	100.0	100.0	1	0.0	0.0	0.072	1.0	98.57485	8.341	0	0.0	1.0	12.0	0.0	0.0
8333.334	600.0	100.0	100.0	1	0.0	0.0	0.07	1.0	97.7414	8.341	0	0.0	1.0	12.0	0.0	0.0
8333.334	600.0	100.0	100.0	1	0.0	0.0	0.068	1.0	97.7414	8.341	0	0.0	1.0	12.0	0.0	0.0
8333.334	600.0	100.0	100.0	1	0.0	0.0	0.066	1.0	96.79769	8.341	0	0.0	1.0	12.0	0.0	0.0
8333.334	600.0	100.0	100.0	1	0.0	0.0	0.064	1.0	96.79769	8.341	0	0.0	1.0	12.0	0.0	0.0
8333.334	600.0	100.0	100.0	1	0.0	0.0	0.063	1.0	97.58382	8.341	0	0.0	1.0	12.0	0.0	0.0
8333.334	600.0	100.0	100.0	1	0.0	0.0	0.061	1.0	97.30087	8.341	0	0.0	1.0	12.0	0.0	0.0
8333.334	600.0	100.0	100.0	1	0.0	0.0	0.059	1.0	97.30087	8.343	0	0.0	1.0	12.0	0.0	0.0
8333.334	600.0	100.0	100.0	1	0.0	0.0	0.057	1.0	97.60494	8.343	0	0.0	1.0	12.0	0.0	0.0
8333.334	600.0	100.0	100.0	1	0.0	0.0	0.055	1.0	97.33042	8.343	0	0.0	1.0	12.0	0.0	0.0
8333.334	600.0	100.0	100.0	1	0.0	0.0	0.054	1.0	97.33042	8.343	0	0.0	1.0	12.0	0.0	0.0
8333.334	600.0	100.0	100.0	1	0.0	0.0	0.052	1.0	97.83643	8.343	0	0.0	1.0	12.0	0.0	0.0
8333.334	600.0	100.0	100.0	1	0.0	0.0	0.05	1.0	97.83643	8.343	0	0.0	1.0	12.0	0.0	0.0
8333.334	600.0	100.0	100.0	1	0.0	0.0	0.049	1.0	98.49194	8.343	0	0.0	1.0	12.0	0.0	0.0
8333.334	600.0	100.0	100.0	1	0.0	0.0	0.047	1.0	99.15312	8.343	0	0.0	1.0	12.0	0.0	0.0
8333.334	600.0	100.0	100.0	1	0.0	0.0	0.046	1.0	99.15312	8.343	0	0.0	1.0	12.0	0.0	0.0
8333.334	600.0	100.0	100.0	1	0.0	0.0	0.044	1.0	98.42135	8.343	0	0.0	1.0	12.0	0.0	0.0
8333.334	600.0	100.0	100.0	1	0.0	0.0	0.043	1.0	98.6578	8.343	0	0.0	1.0	12.0	0.0	0.0
8333.334	600.0	100.0	100.0	1	0.0	0.0	0.041	1.0	98.6578	8.343	0	0.0	1.0	12.0	0.0	0.0
8333.334	600.0	100.0	100.0	1	0.0	0.0	0.04	1.0	99.08719	8.344	0	0.0	1.0	12.0	0.0	0.0
8333.334	600.0	100.0	100.0	1	0.0	0.0	0.038	1.0	99.08719	8.344	0	0.0	1.0	12.0	0.0	0.0
8333.334	600.0	100.0	100.0	1	0.0	0.0	0.037	1.0	99.27608	8.344	0	0.0	1.0	12.0	0.0	0.0
8333.334	600.0	100.0	100.0	1	0.0	0.0	0.035	1.0	98.35766	8.344	0	0.0	1.0	12.0	0.0	0.0
8333.334	600.0	100.0	100.0	1	0.0	0.0	0.034	1.0	98.35766	8.344	0	0.0	1.0	12.0	0.0	0.0
8333.334	600.0	100.0	100.0	1	0.0	0.0	0.032	1.0	98.21187	8.344	0	0.0	1.0	12.0	0.0	0.0
8333.334	600.0	100.0	100.0	1	0.0	0.0	0.031	1.0	98.41667	8.344	0	0.0	1.0	12.0	0.0	0.0
8333.334	600.0	100.0	100.0	1	0.0	0.0	0.029	1.0	98.41667	8.344	0	0.0	1.0	12.0	0.0	0.0
8333.334	600.0	100.0	100.0	1	0.0	0.0	0.028	1.0	98.880875	8.344	0	0.0	1.0	12.0	0.0	0.0
8333.334	600.0	100.0	100.0	1	0.0	0.0	0.026	1.0	98.880875	8.344	0	0.0	1.0	12.0	0.0	0.0
8333.334	600.0	100.0	100.0	1	0.0	0.0	0.025	1.0	98.49992	8.344	0	0.0	1.0	12.0	0.0	0.0
8333.334	600.0	100.0	100.0	1	0.0	0.0	0.023	1.0	97.98739	8.344	0	0.0	1.0	12.0	0.0	0.0
8333.334	600.0	100.0	100.0	1	0.0	0.0	0.021	1.0	97.98739	8.344	0	0.0	1.0	12.0	0.0	0.0
8333.334	600.0	100.0	100.0	1	0.0	0.0	0.02	1.0	96.89702	8.344	0	0.0	1.0	12.0	0.0	0.0
8333.334	600.0	100.0	100.0	1	0.0	0.0	0.018	1.0	96.47639	8.344	0	0.0	1.0	12.0	0.0	0.0
8333.334	600.0	100.0	100.0	1	0.0	0.0	0.016	1.0	96.47639	8.344	0	0.0	1.0	12.0	0.0	0.0
8333.334	600.0	100.0	100.0	1	0.0	0.0	0.015	1.0	96.8437	8.344	0	0.0	1.0	12.0	0.0	0.0
8333.334	600.0	100.0	100.0	1	0.0	0.0	0.013	1.0	96.8437	8.344	0	0.0	1.0	12.0	0.0	0.0
8333.334	600.0	100.0	100.0	1	0.0	0.0	0.011	1.0	97.606	8.344	0	0.0	1.0	12.0	0.0	0.0
8333.334	600.0	100.0	100.0	1	0.0	0.0	0.009	1.0	97.468475	8.344	0	0.0	1.0	12.0	0.0	0.0
8333.334	600.0	100.0	100.0	1	0.0	0.0	0.007	1.0	97.468475	8.344	0	0.0	1.0	12.0	0.0	0.0
8333.334	600.0	100.0	100.0	1	0.0	0.0	0.005	1.0	97.23805	8.344	0	0.0	1.0	12.0	0.0	0.0
8333.334	600.0	100.0	100.0	1	0.0	0.0	0.004	1.0	97.83712	8.344	0	0.0	1.0	12.0	0.0	0.0
8333.334	600.0	100.0	100.0	1	0.0	0.0	0.002	1.0	97.83712	8.344	0	0.0	1.0	12.0	0.0	0.0
8333.334	600.0	100.0	100.0	1	0.0	0.0	0.0	1.0	97.42404	8.344	0	0.0	1.0	12.0	0.0	0.0
8333.334	600.0	100.0	100.0	1	0.0	0.0	-0.001	1.0	97.42404	8.344	0	0.0	1.0	12.0	0.0	0.0
8333.334	600.0	100.0	100.0	1	0.0	0.0	-0.003	1.0	98.18552	8.344	0	0.0	1.0	12.0	0.0	0.0
8333.334	600.0	100.0	100.0	1	0.0	0.0	-0.005	1.0	97.389854	8.344	0	0.0	1.0	12.0	0.0	0.0
8333.334	600.0	100.0	100.0	1	0.0	0.0	-0.007	1.0	97.78261	8.344	0	0.0	1.0	12.0	0.0	0.0
8333.334	600.0	100.0	100.0	1	0.0	0.0	-0.009	1.0	97.52309	8.344	0	0.0	1.0	13.0	0.0	0.0
8333.334	600.0	100.0	100.0	0	0.0	0.0	-0.01	1.0	97.736336	8.344	0	0.0	2.0	14.0	0.0	0.0
8333.334	600.0	100.0	100.0	0	0.0	0.0	-0.012	1.0	97.736336	8.344	0	0.0	2.0	14.0	0.0	0.0
0.0	600.0	100.0	100.0	0	0.0	0.0	-0.014	1.0	97.7116	8.344	0	0.0	2.0	0.0	0.0	0.0
0.0	600.0	100.0	100.0	0	0.0	0.0	-0.016	1.0	97.7116	8.344	0	0.0	2.0	0.0	0.0	0.0
0.0	600.0	100.0	100.0	0	0.0	0.0	-0.017	1.0	97.852776	8.344	0	0.0	2.0	0.0	0.0	0.0
0.0	600.0	100.0	100.0	0	0.0	0.0	-0.018	1.0	98.32557	7.754	0	0.0	2.0	0.0	0.0	0.0
0.0	600.0	100.0	100.0	0	0.0	0.0	-0.02	1.0	98.32557	7.205	0	0.0	2.0	0.0	0.0	0.0
0.0	600.0	100.0	100.0	0	0.0	0.0	-0.021	1.0	98.491394	7.205	0	0.0	2.0	0.0	0.0	0.0
0.0	600.0	100.0	100.0	0	0.0	0.0	-0.023	1.0	98.23025	6.222	0	0.0	2.0	0.0	0.0	0.0
0.0	600.0	100.0	100.0	0	0.0	0.0	-0.024	1.0	98.23025	6.222	0	0.0	2.0	0.0	0.0	0.0
0.0	600.0	100.0	100.0	0	0.0	0.0	-0.024	1.0	97.91608	5.783	0	0.0	2.0	0.0	0.0	0.0
0.0	600.0	100.0	100.0	0	0.0	0.0	-0.025	1.0	97.91608	4.994	0	0.0	2.0	0.0	0.0	0.0
0.0	600.0	100.0	100.0	0	0.0	0.0	-0.026	1.0	98.20157	4.994	0	0.0	2.0	0.0	0.0	0.0
0.0	600.0	100.0	100.0	0	0.0	0.0	-0.027	1.0	97.500595	4.64	0	0.0	2.0	0.0	0.0	0.0
0.0	600.0	100.0	100.0	0	0.0	0.0	-0.027	1.0	97.500595	4.008	0	0.0	2.0	0.0	0.0	0.0
0.0	600.0	100.0	100.0	0	0.0	0.0	-0.027	1.0	97.74897	4.008	0	0.0	2.0	0.0	0.0	0.0
0.0	600.0	100.0	100.0	0	0.0	0.0	-0.027	1.0	97.55051	3.46	0	0.0	2.0	0.0	0.0	0.0
0.0	600.0	100.0	100.0	0	0.0	0.0	-0.027	1.0	97.55051	3.46	0	0.0	2.0	0.0	0.0	0.0
0.0	600.0	100.0	100.0	0	0.0	0.0	-0.028	1.0	97.571396	3.216	0	0.0	2.0	0.0	0.0	0.0
0.0	600.0	100.0	100.0	0	0.0	0.0	-0.027	1.0	97.751144	2.777	0	0.0	2.0	0.0	0.0	0.0
0.0	600.0	100.0	100.0	0	0.0	0.0	-0.027	1.0	97.963486	2.777	0	0.0	2.0	1.0	0.0	0.0
0.0	600.0	100.0	100.0	0	0.0	0.0	-0.027	1.0	97.785194	2.58	0	0.0	2.0	7.0	0.0	0.0
0.0	600.0	100.0	100.0	0	0.0	0.0	-0.027	1.0	97.785194	2.229	0	0.0	2.0	7.0	0.0	0.0
0.0	600.0	100.0	100.0	0	0.0	0.0	-0.027	1.0	97.788574	2.229	0	0.0	2.0	0.0	0.0	0.0
0.0	600.0	100.0	100.0	0	0.0	0.0	-0.027	1.0	96.657265	2.071	0	0.0	2.0	0.0	0.0	0.0
0.0	600.0	100.0	100.0	0	0.0	0.0	-0.027	1.0	96.657265	2.071	0	0.0	2.0	0.0	0.0	0.0
0.0	600.0	100.0	100.0	0	0.0	0.0	-0.027	1.0	97.494225	1.788	0	0.0	2.0	0.0	0.0	0.0
0.0	600.0	100.0	100.0	0	0.0	0.0	-0.026	1.0	97.494225	1.661	0	0.0	2.0	0.0	0.0	0.0
0.0	600.0	100.0	100.0	0	0.0	0.0	-0.026	1.0	97.5674	1.661	0	0.0	2.0	0.0	0.0	0.0
0.0	600.0	100.0	100.0	0	0.0	0.0	-0.026	1.0	98.24664	1.435	0	0.0	2.0	0.0	0.0	0.0
0.0	600.0	100.0	100.0	0	0.0	0.0	-0.026	1.0	98.37227	1.333	0	0.0	2.0	0.0	0.0	0.0
0.0	600.0	100.0	100.0	0	0.0	0.0	-0.026	1.0	98.0349	1.333	0	0.0	2.0	0.0	0.0	0.0
0.0	600.0	100.0	100.0	0	0.0	0.0	-0.025	1.0	96.17617	1.151	0	0.0	2.0	0.0	0.0	0.0
0.0	600.0	100.0	100.0	0	0.0	0.0	-0.025	1.0	97.26779	1.151	0	0.0	2.0	0.0	0.0	0.0
0.0	600.0	100.0	100.0	0	0.0	0.0	-0.024	1.0	97.46886	0.994	0	0.0	2.0	0.0	0.0	0.0
0.0	600.0	100.0	100.0	0	0.0	0.0	-0.023	1.0	97.46886	0.923	0	0.0	2.0	0.0	0.0	0.0
0.0	600.0	100.0	100.0	0	0.0	0.0	-0.023	1.0	96.788345	0.923	0	0.0	2.0	0.0	0.0	0.0
0.0	600.0	100.0	100.0	0	0.0	0.0	-0.022	1.0	96.262375	0.797	0	0.0	2.0	0.0	0.0	0.0
0.0	600.0	100.0	100.0	0	0.0	0.0	-0.021	1.0	96.262375	0.741	0	0.0	2.0	0.0	0.0	0.0
0.0	600.0	100.0	100.0	0	0.0	0.0	-0.021	1.0	96.37078	0.741	0	0.0	2.0	0.0	0.0	0.0
0.0	600.0	100.0	100.0	0	0.0	0.0	-0.02	1.0	96.727745	0.64	0	0.0	2.0	0.0	0.0	0.0
0.0	600.0	100.0	100.0	0	0.0	0.0	-0.019	1.0	96.727745	0.64	0	0.0	2.0	0.0	0.0	0.0
0.0	600.0	100.0	100.0	0	0.0	0.0	-0.018	1.0	97.11652	0.594	0	0.0	2.0	0.0	0.0	0.0
0.0	600.0	100.0	100.0	0	0.0	0.0	-0.017	1.0	97.11652	0.513	0	0.0	2.0	0.0	0.0	0.0
0.0	600.0	100.0	100.0	0	0.0	0.0	-0.016	1.0	97.94652	0.513	0	0.0	2.0	0.0	0.0	0.0
0.0	600.0	100.0	100.0	0	0.0	0.0	-0.015	1.0	98.132324	0.477	0	0.0	2.0	0.0	0.0	0.0
0.0	600.0	100.0	100.0	0	0.0	0.0	-0.014	1.0	98.132324	0.411	0	0.0	2.0	0.0	0.0	0.0
0.0	600.0	100.0	100.0	0	0.0	0.0	-0.012	1.0	98.28284	0.411	0	0.0	2.0	0.0	0.0	0.0
0.0	600.0	100.0	100.0	0	0.0	0.0	-0.011	1.0	98.21961	0.355	0	0.0	2.0	0.0	0.0	0.0
0.0	600.0	100.0	100.0	0	0.0	0.0	-0.01	1.0	98.21961	0.33	0	0.0	2.0	0.0	0.0	0.0
0.0	600.0	100.0	100.0	0	0.0	0.0	-0.009	1.0	97.74879	0.33	0	0.0	2.0	0.0	0.0	0.0
0.0	600.0	100.0	100.0	0	0.0	0.0	-0.008	1.0	97.74879	0.285	0	0.0	2.0	0.0	0.0	0.0
0.0	600.0	100.0	100.0	0	0.0	0.0	-0.007	1.0	97.67717	0.285	0	0.0	2.0	0.0	0.0	0.0
0.0	600.0	100.0	100.0	0	0.0	0.0	-0.006	1.0	98.02543	0.264	0	0.0	2.0	0.0	0.0	0.0
0.0	600.0	100.0	100.0	0	0.0	0.0	-0.005	1.0	98.02543	0.228	0	0.0	2.0	0.0	0.0	0.0
0.0	600.0	100.0	100.0	0	0.0	0.0	-0.004	1.0	98.65688	0.228	0	0.0	2.0	0.0	0.0	0.0
0.0	600.0	100.0	100.0	0	0.0	0.0	-0.002	1.0	98.722	0.197	0	0.0	2.0	0.0	0.0	0.0
0.0	600.0	100.0	100.0	0	0.0	0.0	-0.001	1.0	98.722	0.197	0	0.0	2.0	0.0	0.0	0.0
0.0	600.0	100.0	100.0	0	0.0	0.0	0.0	1.0	99.3804	0.183	0	0.0	2.0	0.0	0.0	0.0
0.0	600.0	100.0	100.0	0	0.0	0.0	0.0	1.0	99.3804	0.158	0	0.0	2.0	0.0	0.0	0.0
0.0	600.0	100.0	100.0	0	0.0	0.0	0.001	1.0	99.30774	0.158	0	0.0	2.0	0.0	0.0	0.0
0.0	600.0	100.0	100.0	0	0.0	0.0	0.003	1.0	98.635216	0.136	0	0.0	2.0	0.0	0.0	0.0
0.0	600.0	100.0	100.0	0	0.0	0.0	0.004	1.0	98.635216	0.126	0	0.0	2.0	0.0	0.0	0.0
0.0	600.0	100.0	100.0	0	0.0	0.0	0.006	1.0	98.29343	0.126	0	0.0	2.0	0.0	0.0	0.0
0.0	600.0	100.0	100.0	0	0.0	0.0	0.007	1.0	98.691345	0.109	0	0.0	2.0	0.0	0.0	0.0
0.0	600.0	100.0	100.0	0	0.0	0.0	0.008	1.0	98.691345	0.109	0	0.0	2.0	0.0	0.0	0.0
0.0	600.0	100.0	100.0	0	0.0	0.0	0.01	1.0	98.34029	0.101	0	0.0	2.0	0.0	0.0	0.0
0.0	600.0	100.0	100.0	0	0.0	0.0	0.011	1.0	98.4959	0.087	0	0.0	2.0	0.0	0.0	0.0
0.0	600.0	100.0	100.0	0	0.0	0.0	0.013	1.0	97.96063	0.087	0	0.0	2.0	0.0	0.0	0.0
0.0	600.0	100.0	100.0	0	0.0	0.0	0.014	1.0	98.53646	0.081	0	0.0	2.0	0.0	0.0	0.0
0.0	600.0	100.0	100.0	0	0.0	0.0	0.016	1.0	98.53646	0.07	0	0.0	2.0	0.0	0.0	0.0
0.0	600.0	100.0	100.0	0	0.0	0.0	0.017	1.0	98.158585	0.07	0	0.0	2.0	0.0	0.0	0.0
0.0	600.0	100.0	100.0	0	0.0	0.0	0.019	1.0	98.15472	0.06	0	0.0	2.0	0.0	0.0	0.0
0.0	600.0	100.0	100.0	0	0.0	0.0	0.021	1.0	98.15472	0.06	0	0.0	2.0	0.0	0.0	0.0
0.0	600.0	100.0	100.0	0	0.0	0.0	0.022	1.0	98.2089	0.056	0	0.0	2.0	0.0	0.0	0.0
0.0	600.0	100.0	100.0	0	0.0	0.0	0.024	1.0	98.2089	0.048	0	0.0	2.0	0.0	0.0	0.0
0.0	600.0	100.0	100.0	0	0.0	0.0	0.026	1.0	98.56914	0.048	0	0.0	2.0	0.0	0.0	0.0
0.0	600.0	100.0	100.0	0	0.0	0.0	0.027	1.0	98.45464	0.044	0	0.0	2.0	0.0	0.0	0.0
0.0	600.0	100.0	100.0	0	0.0	0.0	0.029	1.0	98.45464	0.038	0	0.0	2.0	0.0	0.0	0.0
0.0	600.0	100.0	100.0	0	0.0	0.0	0.031	1.0	98.51256	0.038	0	0.0	2.0	0.0	0.0	0.0
0.0	600.0	100.0	100.0	0	0.0	0.0	0.032	1.0	99.17897	0.035	0	0.0	2.0	0.0	0.0	0.0
0.0	600.0	100.0	100.0	0	0.0	0.0	0.034	1.0	98.26699	0.035	0	0.0	2.0	0.0	0.0	0.0
0.0	600.0	100.0	100.0	0	0.0	0.0	0.036	1.0	96.93764	0.03	0	0.0	2.0	0.0	0.0	0.0
0.0	600.0	100.0	100.0	0	0.0	0.0	0.038	1.0	96.93764	0.026	0	0.0	2.0	0.0	0.0	0.0
0.0	600.0	100.0	100.0	0	0.0	0.0	0.039	1.0	97.02753	0.026	0	0.0	2.0	0.0	0.0	0.0
0.0	600.0	100.0	100.0	0	0.0	0.0	0.041	1.0	96.1038	0.024	0	0.0	2.0	0.0	0.0	0.0
0.0	600.0	100.0	100.0	0	0.0	0.0	0.043	1.0	96.1038	0.022	0	0.0	2.0	0.0	0.0	0.0
0.0	600.0	100.0	100.0	0	0.0	0.0	0.044	1.0	96.69174	0.022	0	0.0	2.0	0.0	0.0	0.0
0.0	600.0	100.0	100.0	0	0.0	0.0	0.046	1.0	96.527054	0.019	0	0.0	2.0	0.0	0.0	0.0
0.0	600.0	100.0	100.0	0	0.0	0.0	0.047	1.0	96.527054	0.019	0	0.0	2.0	0.0	0.0	0.0
0.0	600.0	100.0	100.0	0	0.0	0.0	0.049	1.0	95.851685	0.017	0	0.0	2.0	0.0	0.0	0.0
0.0	600.0	100.0	100.0	0	0.0	0.0	0.05	1.0	95.851685	0.015	0	0.0	2.0	0.0	0.0	0.0
0.0	600.0	100.0	100.0	0	0.0	0.0	0.051	1.0	95.42758	0.015	0	0.0	2.0	0.0	0.0	0.0
0.0	600.0	100.0	100.0	0	0.0	0.0	0.053	1.0	95.58713	0.014	0	0.0	2.0	0.0	0.0	0.0
0.0	600.0	100.0	100.0	0	0.0	0.0	0.054	1.0	95.58713	0.012	0	0.0	2.0	0.0	0.0	0.0
0.0	600.0	100.0	100.0	0	0.0	0.0	0.055	1.0	96.54284	0.012	0	0.0	2.0	0.0	0.0	0.0
0.0	600.0	100.0	100.0	0	0.0	0.0	0.056	1.0	96.087944	0.011	0	0.0	2.0	0.0	0.0	0.0
0.0	600.0	100.0	100.0	0	0.0	0.0	0.058	1.0	96.087944	0.011	0	0.0	2.0	0.0	0.0	0.0
0.0	600.0	100.0	100.0	0	0.0	0.0	0.059	1.0	95.95755	0.009	0	0.0	2.0	0.0	0.0	0.0
0.0	600.0	100.0	100.0	0	0.0	0.0	0.06	1.0	95.95755	0.008	0	0.0	2.0	0.0	0.0	0.0
0.0	600.0	100.0	100.0	0	0.0	0.0	0.061	1.0	97.250175	0.008	0	0.0	2.0	0.0	0.0	0.0
0.0	600.0	100.0	100.0	0	0.0	0.0	0.062	1.0	96.96061	0.007	0	0.0	2.0	0.0	0.0	0.0
0.0	600.0	100.0	100.0	0	0.0	0.0	0.063	1.0	96.885345	0.006	0	0.0	2.0	0.0	0.0	0.0
0.0	600.0	100.0	100.0	0	0.0	0.0	0.065	1.0	96.55747	0.006	0	0.0	2.0	0.0	0.0	0.0
0.0	600.0	100.0	100.0	0	0.0	0.0	0.066	1.0	96.858925	0.005	0	0.0	2.0	0.0	0.0	0.0
0.0	600.0	100.0	100.0	0	0.0	0.0	0.067	1.0	96.76912	0.005	0	0.0	2.0	0.0	0.0	0.0
0.0	600.0	100.0	100.0	0	0.0	0.0	0.068	1.0	97.39537	0.005	0	0.0	2.0	0.0	0.0	0.0
0.0	600.0	100.0	100.0	0	0.0	0.0	0.069	1.0	97.39537	0.004	0	0.0	2.0	0.0	0.0	0.0
0.0	600.0	100.0	100.0	0	0.0	0.0	0.07	1.0	97.46994	0.004	0	0.0	2.0	0.0	0.0	0.0
0.0	600.0	100.0	100.0	0	0.0	0.0	0.071	1.0	96.67068	0.003	0	0.0	2.0	0.0	0.0	0.0
0.0	600.0	100.0	100.0	0	0.0	0.0	0.072	1.0	96.67068	0.003	0	0.0	2.0	0.0	0.0	0.0
0.0	600.0	100.0	100.0	0	0.0	0.0	0.073	1.0	97.55284	0.003	0	0.0	2.0	0.0	0.0	0.0
0.0	600.0	100.0	100.0	0	0.0	0.0	0.074	1.0	98.00015	0.002	0	0.0	2.0	0.0	0.0	0.0
0.0	600.0	100.0	100.0	0	0.0	0.0	0.075	1.0	98.00015	0.002	0	0.0	2.0	0.0	0.0	0.0
0.0	600.0	100.0	100.0	0	0.0	0.0	0.076	1.0	97.634735	0.002	0	0.0	2.0	0.0	0.0	0.0
0.0	600.0	100.0	100.0	0	0.0	0.0	0.077	1.0	97.634735	0.002	0	0.0	2.0	0.0	0.0	0.0
0.0	600.0	100.0	100.0	0	0.0	0.0	0.078	1.0	97.43405	0.002	0	0.0	2.0	0.0	0.0	0.0
0.0	600.0	100.0	100.0	0	0.0	0.0	0.079	1.0	98.06224	0.001	0	0.0	2.0	0.0	0.0	0.0
0.0	600.0	100.0	100.0	0	0.0	0.0	0.08	1.0	98.06224	0.001	0	0.0	2.0	0.0	0.0	0.0
0.0	600.0	100.0	100.0	0	0.0	0.0	0.081	1.0	98.24017	0.001	0	0.0	2.0	0.0	0.0	0.0
0.0	600.0	100.0	100.0	0	0.0	0.0	0.082	1.0	97.66471	0.001	0	0.0	2.0	0.0	0.0	0.0
0.0	600.0	100.0	100.0	0	0.0	0.0	0.083	1.0	97.66471	0.001	0	0.0	2.0	0.0	0.0	0.0
0.0	600.0	100.0	100.0	0	0.0	0.0	0.084	1.0	97.979294	0.0	0	0.0	2.0	0.0	0.0	0.0
0.0	600.0	100.0	100.0	0	0.0	0.0	0.085	1.0	97.979294	0.0	0	0.0	2.0	0.0	0.0	0.0
0.0	600.0	100.0	100.0	0	0.0	0.0	0.085	1.0	98.19888	0.0	0	0.0	2.0	0.0	0.0	0.0
0.0	600.0	100.0	100.0	0	0.0	0.0	0.086	1.0	98.466095	0.0	0	0.0	2.0	0.0	0.0	0.0
0.0	600.0	100.0	100.0	0	0.0	0.0	0.087	1.0	98.466095	0.0	0	0.0	2.0	0.0	0.0	0.0
0.0	600.0	100.0	100.0	0	0.0	0.0	0.088	1.0	98.599266	0.0	0	0.0	2.0	0.0	0.0	0.0
0.0	600.0	100.0	100.0	0	0.0	0.0	0.089	1.0	98.424736	0.0	0	0.0	2.0	0.0	0.0	0.0
0.0	600.0	100.0	100.0	0	0.0	0.0	0.09	1.0	98.424736	0.0	0	0.0	2.0	0.0	0.0	0.0
0.0	600.0	100.0	100.0	0	0.0	0.0	0.091	1.0	97.74455	0.0	0	0.0	2.0	0.0	0.0	0.0
0.0	600.0	100.0	100.0	0	0.0	0.0	0.092	1.0	97.74455	0.0	0	0.0	2.0	0.0	0.0	0.0
0.0	600.0	100.0	100.0	0	0.0	0.0	0.093	1.0	96.89035	0.0	0	0.0	2.0	0.0	0.0	0.0
0.0	600.0	100.0	100.0	0	0.0	0.0	0.093	1.0	97.47267	0.0	0	0.0	2.0	0.0	0.0	0.0
0.0	600.0	100.0	100.0	0	0.0	0.0	0.094	1.0	96.81504	0.0	0	0.0	2.0	0.0	0.0	0.0
0.0	600.0	100.0	100.0	0	0.0	0.0	0.095	1.0	96.430725	0.0	0	0.0	2.0	0.0	0.0	0.0
0.0	600.0	100.0	100.0	0	0.0	0.0	0.096	1.0	96.69322	0.0	0	0.0	2.0	0.0	0.0	0.0
0.0	600.0	100.0	100.0	0	0.0	0.0	0.097	1.0	96.69322	0.0	0	0.0	2.0	0.0	0.0	0.0
0.0	600.0	100.0	100.0	0	0.0	0.0	0.098	1.0	97.85001	0.0	0	0.0	2.0	0.0	0.0	0.0
0.0	600.0	100.0	100.0	0	0.0	0.0	0.099	1.0	97.85001	0.0	0	0.0	2.0	0.0	0.0	0.0
0.0	600.0	100.0	100.0	0	0.0	0.0	0.1	1.0	97.617294	0.0	0	0.0	2.0	0.0	0.0	0.0
0.0	600.0	100.0	100.0	0	0.0	0.0	0.101	1.0	97.58374	0.0	0	0.0	2.0	0.0	0.0	0.0
0.0	600.0	100.0	100.0	0	0.0	0.0	0.102	1.0	97.58374	0.0	0	0.0	2.0	0.0	0.0	0.0
0.0	600.0	100.0	100.0	0	0.0	0.0	0.103	1.0	95.60361	0.0	0	0.0	2.0	0.0	0.0	0.0
0.0	600.0	100.0	100.0	0	0.0	0.0	0.104	1.0	95.00067	0.0	0	0.0	2.0	0.0	0.0	0.0
0.0	600.0	100.0	100.0	0	0.0	0.0	0.104	1.0	95.00067	0.0	0	0.0	2.0	0.0	0.0	0.0
0.0	600.0	100.0	100.0	0	0.0	0.0	0.105	1.0	94.59377	0.0	0	0.0	2.0	0.0	0.0	0.0
0.0	600.0	100.0	100.0	0	0.0	0.0	0.106	1.0	94.59377	0.0	0	0.0	2.0	0.0	0.0	0.0
0.0	600.0	100.0	100.0	0	0.0	0.0	0.107	1.0	94.31395	0.0	0	0.0	2.0	0.0	0.0	0.0
0.0	600.0	100.0	100.0	0	0.0	0.0	0.108	1.0	95.300224	0.0	0	0.0	2.0	0.0	0.0	0.0
0.0	600.0	100.0	100.0	0	0.0	0.0	0.109	1.0	95.300224	0.0	0	0.0	2.0	0.0	0.0	0.0
0.0	600.0	100.0	100.0	0	0.0	0.0	0.11	1.0	94.53425	0.0	0	0.0	2.0	0.0	0.0	0.0
0.0	600.0	100.0	100.0	0	0.0	0.0	0.111	1.0	94.379654	0.0	0	0.0	2.0	0.0	0.0	0.0
0.0	600.0	100.0	100.0	0	0.0	0.0	0.112	1.0	94.379654	0.0	0	0.0	2.0	0.0	0.0	0.0
0.0	600.0	100.0	100.0	0	0.0	0.0	0.113	1.0	94.78429	0.0	0	0.0	2.0	0.0	0.0	0.0
0.0	600.0	100.0	100.0	0	0.0	0.0	0.115	1.0	94.78429	0.0	0	0.0	2.0	0.0	0.0	0.0
0.0	600.0	100.0	100.0	0	0.0	0.0	0.116	1.0	95.94392	0.0	0	0.0	2.0	0.0	0.0	0.0
0.0	600.0	100.0	100.0	0	0.0	0.0	0.117	1.0	94.97639	0.0	0	0.0	2.0	0.0	0.0	0.0
0.0	600.0	100.0	100.0	0	0.0	0.0	0.118	1.0	94.97639	0.0	0	0.0	2.0	0.0	0.0	0.0
0.0	600.0	100.0	100.0	0	0.0	0.0	0.119	1.0	96.03473	0.0	0	0.0	2.0	0.0	0.0	0.0
0.0	600.0	100.0	100.0	0	0.0	0.0	0.12	1.0	96.56111	0.0	0	0.0	2.0	0.0	0.0	0.0
0.0	600.0	100.0	100.0	0	0.0	0.0	0.121	1.0	95.7921	0.0	0	0.0	2.0	0.0	0.0	0.0
0.0	600.0	100.0	100.0	0	0.0	0.0	0.122	1.0	95.86739	0.0	0	0.0	2.0	0.0	0.0	0.0
0.0	600.0	100.0	100.0	0	0.0	0.0	0.123	1.0	95.86739	0.0	0	0.0	2.0	0.0	0.0	0.0
0.0	600.0	100.0	100.0	0	0.0	0.0	0.124	1.0	96.28229	0.0	0	0.0	2.0	0.0	0.0	0.0
0.0	600.0	100.0	100.0	0	0.0	0.0	0.125	1.0	94.84966	0.0	0	0.0	2.0	0.0	0.0	0.0
0.0	600.0	100.0	100.0	0	0.0	0.0	0.127	1.0	94.84966	0.0	0	0.0	2.0	0.0	0.0	0.0
0.0	600.0	100.0	100.0	0	0.0	0.0	0.128	1.0	97.96498	0.0	0	0.0	2.0	0.0	0.0	0.0
0.0	600.0	100.0	100.0	0	0.0	0.0	0.129	1.0	98.1079	0.0	0	0.0	2.0	0.0	0.0	0.0
0.0	600.0	100.0	100.0	0	0.0	0.0	0.13	1.0	98.1079	0.0	0	0.0	2.0	0.0	0.0	0.0
0.0	600.0	100.0	100.0	0	0.0	0.0	0.131	1.0	96.832405	0.0	0	0.0	2.0	0.0	0.0	0.0
0.0	600.0	100.0	100.0	0	0.0	0.0	0.133	1.0	96.832405	0.0	0	0.0	2.0	0.0	0.0	0.0
0.0	600.0	100.0	100.0	0	0.0	0.0	0.134	1.0	97.0561	0.0	0	0.0	2.0	0.0	0.0	0.0
0.0	600.0	100.0	100.0	0	0.0	0.0	0.135	1.0	95.86657	0.0	0	0.0	2.0	0.0	0.0	0.0
0.0	600.0	100.0	100.0	0	0.0	0.0	0.136	1.0	95.86657	0.0	0	0.0	2.0	0.0	0.0	0.0
0.0	600.0	100.0	100.0	0	0.0	0.0	0.137	1.0	95.952896	0.0	0	0.0	2.0	0.0	0.0	0.0
0.0	600.0	100.0	100.0	0	0.0	0.0	0.138	1.0	97.023384	0.0	0	0.0	2.0	0.0	0.0	0.0
0.0	600.0	100.0	100.0	0	0.0	0.0	0.139	1.0	97.023384	0.0	0	0.0	2.0	0.0	0.0	0.0
0.0	600.0	100.0	100.0	0	0.0	0.0	0.14	1.0	97.36957	0.0	0	0.0	2.0	0.0	0.0	0.0
0.0	600.0	100.0	100.0	0	0.0	0.0	0.141	1.0	97.5417	0.0	0	0.0	2.0	0.0	0.0	0.0
0.0	600.0	100.0	100.0	0	0.0	0.0	0.142	1.0	97.30827	0.0	0	0.0	2.0	0.0	0.0	0.0
0.0	600.0	100.0	100.0	0	0.0	0.0	0.144	1.0	97.1503	0.0	0	0.0	2.0	0.0	0.0	0.0
0.0	600.0	100.0	100.0	0	0.0	0.0	0.145	1.0	97.03575	0.0	0	0.0	2.0	0.0	0.0	0.0
0.0	600.0	100.0	100.0	0	0.0	0.0	0.146	1.0	98.06459	0.0	0	0.0	2.0	0.0	0.0	0.0
0.0	600.0	100.0	100.0	0	0.0	0.0	0.147	1.0	97.25215	0.0	0	0.0	2.0	0.0	0.0	0.0
0.0	600.0	100.0	100.0	0	0.0	0.0	0.148	1.0	97.25215	0.0	0	0.0	2.0	0.0	0.0	0.0
0.0	600.0	100.0	100.0	0	0.0	0.0	0.149	1.0	97.50927	0.0	0	0.0	2.0	0.0	0.0	0.0
0.0	600.0	100.0	100.0	0	0.0	0.0	0.15	1.0	97.50927	0.0	0	0.0	2.0	0.0	0.0	0.0
0.0	600.0	100.0	100.0	0	0.0	0.0	0.151	1.0	98.51317	0.0	0	0.0	2.0	0.0	0.0	0.0
0.0	600.0	100.0	100.0	0	0.0	0.0	0.152	1.0	98.1989	0.0	0	0.0	2.0	0.0	0.0	0.0
0.0	600.0	100.0	100.0	0	0.0	0.0	0.153	1.0	98.1989	0.0	0	0.0	2.0	0.0	0.0	0.0
0.0	600.0	100.0	100.0	0	0.0	0.0	0.154	1.0	98.119125	0.0	0	0.0	2.0	0.0	0.0	0.0
0.0	600.0	100.0	100.0	0	0.0	0.0	0.155	1.0	98.119125	0.0	0	0.0	2.0	0.0	0.0	0.0
0.0	600.0	100.0	100.0	0	0.0	0.0	0.156	1.0	97.99704	0.0	0	0.0	2.0	0.0	0.0	0.0
0.0	600.0	100.0	100.0	0	0.0	0.0	0.157	1.0	97.35009	0.0	0	0.0	2.0	0.0	0.0	0.0
0.0	600.0	100.0	100.0	0	0.0	0.0	0.158	1.0	97.35009	0.0	0	0.0	2.0	0.0	0.0	0.0
0.0	600.0	100.0	100.0	0	0.0	0.0	0.159	1.0	97.36656	0.0	0	0.0	2.0	0.0	0.0	0.0
0.0	600.0	100.0	100.0	0	0.0	0.0	0.16	1.0	97.71259	0.0	0	0.0	2.0	0.0	0.0	0.0
0.0	600.0	100.0	100.0	0	0.0	0.0	0.161	1.0	97.71259	0.0	0	0.0	2.0	0.0	0.0	0.0
0.0	600.0	100.0	100.0	0	0.0	0.0	0.163	1.0	99.01425	0.0	0	0.0	2.0	0.0	0.0	0.0
0.0	600.0	100.0	100.0	0	0.0	0.0	0.164	1.0	99.01425	0.0	0	0.0	2.0	0.0	0.0	0.0
0.0	600.0	100.0	100.0	0	0.0	0.0	0.165	1.0	99.00898	0.0	0	0.0	2.0	0.0	0.0	0.0
0.0	600.0	100.0	100.0	0	0.0	0.0	0.166	1.0	98.41619	0.0	0	0.0	2.0	0.0	0.0	0.0
0.0	600.0	100.0	100.0	0	0.0	0.0	0.167	1.0	98.41619	0.0	0	0.0	2.0	0.0	0.0	0.0
0.0	600.0	100.0	100.0	0	0.0	0.0	0.168	1.0	98.12899	0.0	0	0.0	2.0	0.0	0.0	0.0
0.0	600.0	100.0	100.0	0	0.0	0.0	0.169	1.0	97.28411	0.0	0	0.0	2.0	0.0	0.0	0.0
0.0	600.0	100.0	100.0	0	0.0	0.0	0.17	1.0	97.28411	0.0	0	0.0	2.0	0.0	0.0	0.0
0.0	600.0	100.0	100.0	0	0.0	0.0	0.171	1.0	99.1765	0.0	0	0.0	2.0	0.0	0.0	0.0
0.0	600.0	100.0	100.0	0	0.0	0.0	0.173	1.0	99.1765	0.0	0	0.0	2.0	0.0	0.0	0.0
0.0	600.0	100.0	100.0	0	0.0	0.0	0.174	1.0	98.734276	0.0	0	0.0	2.0	0.0	0.0	0.0
0.0	600.0	100.0	100.0	0	0.0	0.0	0.175	1.0	98.52258	0.0	0	0.0	2.0	0.0	0.0	0.0
0.0	600.0	100.0	100.0	0	0.0	0.0	0.176	1.0	98.52258	0.0	0	0.0	2.0	0.0	0.0	0.0
0.0	600.0	100.0	100.0	0	0.0	0.0	0.177	1.0	97.864105	0.0	0	0.0	2.0	0.0	0.0	0.0
0.0	600.0	100.0	100.0	0	0.0	0.0	0.178	1.0	98.51045	0.0	0	0.0	2.0	0.0	0.0	0.0
0.0	600.0	100.0	100.0	0	0.0	0.0	0.179	1.0	98.51045	0.0	0	0.0	2.0	0.0	0.0	0.0
0.0	600.0	100.0	100.0	0	0.0	0.0	0.18	1.0	98.35611	0.0	0	0.0	2.0	0.0	0.0	0.0
0.0	600.0	100.0	100.0	0	0.0	0.0	0.181	1.0	98.35611	0.0	0	0.0	2.0	0.0	0.0	0.0
0.0	600.0	100.0	100.0	0	0.0	0.0	0.182	1.0	97.756836	0.0	0	0.0	2.0	0.0	0.0	0.0
0.0	600.0	100.0	100.0	0	0.0	0.0	0.183	1.0	97.90791	0.0	0	0.0	2.0	0.0	0.0	0.0
0.0	600.0	100.0	100.0	0	0.0	0.0	0.183	1.0	97.58072	0.0	0	0.0	2.0	0.0	0.0	0.0
0.0	600.0	100.0	100.0	0	0.0	0.0	0.184	1.0	96.76949	0.0	0	0.0	2.0	0.0	0.0	0.0
0.0	600.0	100.0	100.0	0	0.0	0.0	0.185	1.0	97.099785	0.0	0	0.0	2.0	0.0	0.0	0.0
0.0	600.0	100.0	100.0	0	0.0	0.0	0.186	1.0	97.23773	0.0	0	0.0	2.0	0.0	0.0	0.0
0.0	600.0	100.0	100.0	0	0.0	0.0	0.187	1.0	96.916885	0.0	0	0.0	2.0	0.0	0.0	0.0
0.0	600.0	100.0	100.0	0	0.0	0.0	0.187	1.0	96.916885	0.0	0	0.0	2.0	0.0	0.0	0.0
0.0	600.0	100.0	100.0	0	0.0	0.0	0.188	1.0	96.60074	0.0	0	0.0	2.0	0.0	0.0	0.0
0.0	600.0	100.0	100.0	0	0.0	0.0	0.188	1.0	96.718346	0.0	0	0.0	2.0	0.0	0.0	0.0
0.0	600.0	100.0	100.0	0	0.0	0.0	0.188	1.0	96.718346	0.0	0	0.0	2.0	0.0	0.0	0.0
0.0	600.0	100.0	100.0	0	0.0	0.0	0.188	1.0	97.13512	0.0	0	0.0	2.0	0.0	0.0	0.0
0.0	600.0	100.0	100.0	0	0.0	0.0	0.188	1.0	97.19614	0.0	0	0.0	2.0	0.0	0.0	0.0
0.0	600.0	100.0	100.0	0	0.0	0.0	0.188	1.0	97.19614	0.0	0	0.0	2.0	0.0	0.0	0.0
0.0	600.0	100.0	100.0	0	0.0	0.0	0.188	1.0	97.4557	0.0	0	0.0	2.0	0.0	0.0	0.0
0.0	600.0	100.0	100.0	0	0.0	0.0	0.188	1.0	97.4557	0.0	0	0.0	2.0	0.0	0.0	0.0
0.0	600.0	100.0	100.0	0	0.0	0.0	0.188	1.0	97.58479	0.0	0	0.0	2.0	0.0	0.0	0.0
0.0	600.0	100.0	100.0	0	0.0	0.0	0.187	1.0	97.25797	0.0	0	0.0	2.0	8.0	0.0	0.0
0.0	600.0	100.0	100.0	0	0.0	0.0	0.187	1.0	97.25797	0.0	0	0.0	2.0	8.0	0.0	0.0
0.0	600.0	100.0	100.0	0	0.0	0.0	0.187	1.0	97.44343	0.0	0	0.0	2.0	9.0	0.0	0.0
0.0	600.0	100.0	100.0	0	0.0	0.0	0.186	1.0	96.92587	0.0	0	0.0	2.0	10.0	0.0	0.0
6944.445	500.0	100.0	100.0	0	0.0	0.0	0.185	1.0	96.92587	0.0	0	0.0	2.0	10.0	0.0	0.0
6944.445	500.0	100.0	100.0	0	0.0	0.0	0.185	1.0	96.13401	0.0	0	0.0	2.0	10.0	0.0	0.0
6944.445	500.0	100.0	100.0	0	0.0	0.0	0.184	1.0	96.39563	0.0	0	0.0	2.0	10.0	0.0	0.0
6944.445	500.0	100.0	100.0	0	0.0	0.0	0.183	1.0	96.43558	0.0	0	0.0	2.0	10.0	0.0	0.0
6944.445	500.0	100.0	100.0	0	0.0	0.0	0.182	1.0	96.75807	0.49	0	0.0	2.0	10.0	0.0	0.0
6944.445	500.0	100.0	100.0	0	0.0	0.0	0.181	1.0	96.75807	1.372	0	0.0	2.0	10.0	0.0	0.0
6944.445	500.0	100.0	100.0	0	0.0	0.0	0.18	1.0	94.19774	1.372	0	0.0	2.0	10.0	0.0	0.0
6944.445	500.0	100.0	100.0	0	0.0	0.0	0.179	1.0	97.32481	1.766	0	0.0	2.0	10.0	0.0	0.0
6944.445	500.0	100.0	100.0	0	0.0	0.0	0.178	1.0	97.32481	2.133	0	0.0	2.0	10.0	0.0	0.0
6944.445	500.0	100.0	100.0	0	0.0	0.0	0.177	1.0	97.58014	2.133	0	0.0	2.0	10.0	0.0	0.0
6944.445	500.0	100.0	100.0	0	0.0	0.0	0.176	1.0	97.58014	2.79	0	0.0	2.0	10.0	0.0	0.0
6944.445	500.0	100.0	100.0	0	0.0	0.0	0.176	1.0	98.169304	2.79	0	0.0	2.0	10.0	0.0	0.0
6944.445	500.0	100.0	100.0	0	0.0	0.0	0.175	1.0	98.59442	3.358	0	0.0	2.0	10.0	0.0	0.0
6944.445	500.0	100.0	100.0	0	0.0	0.0	0.174	1.0	98.59442	3.849	0	0.0	2.0	10.0	0.0	0.0
6944.445	500.0	100.0	100.0	0	0.0	0.0	0.173	1.0	98.61711	3.849	0	0.0	2.0	10.0	0.0	0.0
6944.445	500.0	100.0	100.0	0	0.0	0.0	0.173	1.0	99.17744	4.068	0	0.0	2.0	10.0	0.0	0.0
6944.445	500.0	100.0	100.0	0	0.0	0.0	0.172	1.0	98.37484	4.462	0	0.0	2.0	10.0	0.0	0.0
6944.445	500.0	100.0	100.0	0	0.0	0.0	0.171	1.0	98.70308	4.462	0	0.0	2.0	10.0	0.0	0.0
6944.445	500.0	100.0	100.0	0	0.0	0.0	0.171	1.0	98.70308	4.638	0	0.0	2.0	10.0	0.0	0.0
6944.445	500.0	100.0	100.0	0	0.0	0.0	0.17	1.0	98.40332	4.638	0	0.0	2.0	10.0	0.0	0.0
6944.445	500.0	100.0	100.0	0	0.0	0.0	0.17	1.0	98.47676	4.954	0	0.0	2.0	10.0	0.0	0.0
6944.445	500.0	100.0	100.0	0	0.0	0.0	0.169	1.0	98.47676	5.227	0	0.0	2.0	10.0	0.0	0.0
6944.445	500.0	100.0	100.0	0	0.0	0.0	0.169	1.0	98.13634	5.227	0	0.0	2.0	10.0	0.0	0.0
6944.445	500.0	100.0	100.0	0	0.0	0.0	0.168	1.0	98.320404	5.349	0	0.0	2.0	10.0	0.0	0.0
6944.445	500.0	100.0	100.0	0	0.0	0.0	0.168	1.0	98.320404	5.462	0	0.0	2.0	10.0	0.0	0.0
6944.445	500.0	100.0	100.0	0	0.0	0.0	0.167	1.0	97.64748	5.462	0	0.0	2.0	10.0	0.0	0.0
6944.445	500.0	100.0	100.0	0	0.0	0.0	0.166	1.0	97.64748	5.666	0	0.0	2.0	10.0	0.0	0.0
6944.445	500.0	100.0	100.0	0	0.0	0.0	0.166	1.0	97.21107	5.666	0	0.0	2.0	10.0	0.0	0.0
6944.445	500.0	100.0	100.0	0	0.0	0.0	0.165	1.0	98.184525	5.841	0	0.0	2.0	10.0	0.0	0.0
6944.445	500.0	100.0	100.0	0	0.0	0.0	0.165	1.0	98.184525	5.92	0	0.0	2.0	10.0	0.0	0.0
6944.445	500.0	100.0	100.0	0	0.0	0.0	0.164	1.0	98.48001	5.92	0	0.0	2.0	10.0	0.0	0.0
6944.445	500.0	100.0	100.0	0	0.0	0.0	0.164	1.0	98.79735	6.06	0	0.0	2.0	10.0	0.0	0.0
6944.445	500.0	100.0	100.0	0	0.0	0.0	0.163	1.0	98.79735	6.123	0	0.0	2.0	10.0	0.0	0.0
6944.445	500.0	100.0	100.0	0	0.0	0.0	0.163	1.0	98.717834	6.123	0	0.0	2.0	10.0	0.0	0.0
6944.445	500.0	100.0	100.0	0	0.0	0.0	0.162	1.0	98.717834	6.237	0	0.0	2.0	10.0	0.0	0.0
6944.445	500.0	100.0	100.0	0	0.0	0.0	0.162	1.0	97.85881	6.237	0	0.0	2.0	10.0	0.0	0.0
6944.445	500.0	100.0	100.0	0	0.0	0.0	0.161	1.0	97.79711	6.335	0	0.0	2.0	10.0	0.0	0.0
6944.445	500.0	100.0	100.0	0	0.0	0.0	0.16	1.0	97.79711	6.378	0	0.0	2.0	10.0	0.0	0.0
6944.445	500.0	100.0	100.0	0	0.0	0.0	0.16	1.0	97.84687	6.378	0	0.0	2.0	10.0	0.0	0.0
6944.445	500.0	100.0	100.0	0	0.0	0.0	0.159	1.0	97.14385	6.456	0	0.0	2.0	10.0	0.0	0.0
6944.445	500.0	100.0	100.0	0	0.0	0.0	0.158	1.0	97.14385	6.492	0	0.0	2.0	10.0	0.0	0.0
6944.445	500.0	100.0	100.0	0	0.0	0.0	0.158	1.0	96.20253	6.492	0	0.0	2.0	10.0	0.0	0.0
6944.445	500.0	100.0	100.0	0	0.0	0.0	0.157	1.0	96.252525	6.554	0	0.0	2.0	10.0	0.0	0.0
6944.445	500.0	100.0	100.0	0	0.0	0.0	0.156	1.0	96.669136	6.554	0	0.0	2.0	10.0	0.0	0.0
6944.445	500.0	100.0	100.0	0	0.0	0.0	0.155	1.0	97.725006	6.582	0	0.0	2.0	10.0	0.0	0.0
6944.445	500.0	100.0	100.0	0	0.0	0.0	0.155	1.0	97.725006	6.633	0	0.0	2.0	10.0	0.0	0.0
6944.445	500.0	100.0	100.0	0	0.0	0.0	0.154	1.0	97.30162	6.633	0	0.0	2.0	10.0	0.0	0.0
6944.445	500.0	100.0	100.0	0	0.0	0.0	0.153	1.0	97.33539	6.655	0	0.0	2.0	10.0	0.0	0.0
6944.445	500.0	100.0	100.0	0	0.0	0.0	0.152	1.0	97.33539	6.676	0	0.0	2.0	10.0	0.0	0.0
6944.445	500.0	100.0	100.0	0	0.0	0.0	0.151	1.0	97.626366	6.676	0	0.0	2.0	12.0	0.0	0.0
6944.445	500.0	100.0	100.0	0	0.0	0.0	0.15	1.0	97.626366	6.714	0	0.0	2.0	12.0	0.0	0.0
6944.445	500.0	100.0	100.0	0	0.0	0.0	0.149	1.0	96.8429	6.714	0	0.0	2.0	12.0	0.0	0.0
6944.445	500.0	100.0	100.0	0	0.0	0.0	0.149	1.0	97.49378	6.747	0	0.0	2.0	12.0	0.0	0.0
6944.445	500.0	100.0	100.0	0	0.0	0.0	0.148	1.0	97.49378	6.774	0	0.0	2.0	12.0	0.0	0.0
6944.445	500.0	100.0	100.0	0	0.0	0.0	0.147	1.0	96.65419	6.774	0	0.0	2.0	12.0	0.0	0.0
6944.445	500.0	100.0	100.0	0	0.0	0.0	0.146	1.0	95.63779	6.788	0	0.0	2.0	12.0	0.0	0.0
6944.445	500.0	100.0	100.0	0	0.0	0.0	0.145	1.0	95.63779	6.81	0	0.0	2.0	12.0	0.0	0.0
6944.445	500.0	100.0	100.0	0	0.0	0.0	0.144	1.0	96.704155	6.81	0	0.0	2.0	12.0	0.0	0.0
6944.445	500.0	100.0	100.0	0	0.0	0.0	0.143	1.0	96.704155	6.82	0	0.0	2.0	12.0	0.0	0.0
6944.445	500.0	100.0	100.0	0	0.0	0.0	0.142	1.0	97.564384	6.82	0	0.0	2.0	12.0	0.0	0.0
6944.445	500.0	100.0	100.0	0	0.0	0.0	0.141	1.0	97.716324	6.838	0	0.0	2.0	12.0	0.0	0.0
6944.445	500.0	100.0	100.0	0	0.0	0.0	0.14	1.0	97.716324	6.847	0	0.0	2.0	12.0	0.0	0.0
6944.445	500.0	100.0	100.0	0	0.0	0.0	0.139	1.0	96.71585	6.847	0	0.0	2.0	12.0	0.0	0.0
6944.445	500.0	100.0	100.0	0	0.0	0.0	0.138	1.0	96.04632	6.861	0	0.0	2.0	12.0	0.0	0.0
6944.445	500.0	100.0	100.0	0	0.0	0.0	0.137	1.0	96.04632	6.861	0	0.0	2.0	12.0	0.0	0.0
6944.445	500.0	100.0	100.0	0	0.0	0.0	0.136	1.0	95.752266	6.868	0	0.0	2.0	12.0	0.0	0.0
6944.445	500.0	100.0	100.0	0	0.0	0.0	0.135	1.0	95.752266	6.879	0	0.0	2.0	12.0	0.0	0.0
6944.445	500.0	100.0	100.0	0	0.0	0.0	0.134	1.0	95.98814	6.879	0	0.0	2.0	12.0	0.0	0.0
6944.445	500.0	100.0	100.0	0	0.0	0.0	0.133	1.0	96.86267	6.889	0	0.0	2.0	12.0	0.0	0.0
6944.445	500.0	100.0	100.0	0	0.0	0.0	0.132	1.0	96.86267	6.893	0	0.0	2.0	12.0	0.0	0.0
6944.445	500.0	100.0	100.0	0	0.0	0.0	0.131	1.0	97.62479	6.893	0	0.0	2.0	12.0	0.0	0.0
6944.445	500.0	100.0	100.0	0	0.0	0.0	0.13	1.0	98.24233	6.902	0	0.0	2.0	12.0	0.0	0.0
6944.445	500.0	100.0	100.0	0	0.0	0.0	0.129	1.0	98.24233	6.906	0	0.0	2.0	12.0	0.0	0.0
6944.445	500.0	100.0	100.0	0	0.0	0.0	0.128	1.0	97.40888	6.906	0	0.0	2.0	12.0	0.0	0.0
6944.445	500.0	100.0	100.0	0	0.0	0.0	0.127	1.0	98.119576	6.911	0	0.0	2.0	12.0	0.0	0.0
6944.445	500.0	100.0	100.0	1	0.0	0.0	0.126	1.0	97.78865	6.911	0	0.0	2.0	12.0	0.0	0.0
6944.445	500.0	100.0	100.0	1	0.0	0.0	0.125	1.0	98.36331	6.914	0	0.0	2.0	12.0	0.0	0.0
6944.445	500.0	100.0	100.0	1	0.0	0.0	0.124	1.0	98.36331	6.92	0	0.0	2.0	12.0	0.0	0.0
6944.445	500.0	100.0	100.0	1	0.0	0.0	0.123	1.0	98.922806	6.92	0	0.0	2.0	12.0	0.0	0.0
6944.445	500.0	100.0	100.0	1	0.0	0.0	0.122	1.0	99.118095	6.925	0	0.0	2.0	12.0	0.0	0.0
6944.445	500.0	100.0	100.0	1	0.0	0.0	0.121	1.0	99.118095	6.927	0	0.0	2.0	12.0	0.0	0.0
6944.445	500.0	100.0	100.0	1	0.0	0.0	0.12	1.0	98.8584	6.927	0	0.0	2.0	12.0	0.0	0.0
6944.445	500.0	100.0	100.0	1	0.0	0.0	0.119	1.0	98.8584	6.929	0	0.0	2.0	12.0	0.0	0.0
6944.445	500.0	100.0	100.0	1	0.0	0.0	0.117	1.0	98.04222	6.929	0	0.0	2.0	12.0	0.0	0.0
6944.445	500.0	100.0	100.0	1	0.0	0.0	0.116	1.0	98.828186	6.931	0	0.0	2.0	12.0	0.0	0.0
6944.445	500.0	100.0	100.0	1	0.0	0.0	0.115	1.0	98.828186	6.934	0	0.0	2.0	12.0	0.0	0.0
6944.445	500.0	100.0	100.0	1	0.0	0.0	0.114	1.0	98.88986	6.934	0	0.0	2.0	12.0	0.0	0.0
6944.445	500.0	100.0	100.0	1	0.0	0.0	0.113	1.0	98.591675	6.936	0	0.0	2.0	12.0	0.0	0.0
6944.445	500.0	100.0	100.0	1	0.0	0.0	0.112	1.0	98.591675	6.938	0	0.0	2.0	12.0	0.0	0.0
6944.445	500.0	100.0	100.0	1	0.0	0.0	0.111	1.0	97.65769	6.938	0	0.0	2.0	12.0	0.0	0.0
6944.445	500.0	100.0	100.0	1	0.0	0.0	0.11	1.0	97.65769	6.941	0	0.0	2.0	12.0	0.0	0.0
6944.445	500.0	100.0	100.0	1	0.0	0.0	0.109	1.0	97.555084	6.941	0	0.0	2.0	12.0	0.0	0.0
6944.445	500.0	100.0	100.0	1	0.0	0.0	0.107	1.0	96.7523	6.942	0	0.0	2.0	12.0	0.0	0.0
6944.445	500.0	100.0	100.0	1	0.0	0.0	0.106	1.0	96.7523	6.943	0	0.0	2.0	12.0	0.0	0.0
6944.445	500.0	100.0	100.0	1	0.0	0.0	0.105	1.0	96.69814	6.943	0	0.0	2.0	12.0	0.0	0.0
6944.445	500.0	100.0	100.0	1	0.0	0.0	0.103	1.0	95.22813	6.944	0	0.0	2.0	12.0	0.0	0.0
6944.445	500.0	100.0	100.0	1	0.0	0.0	0.102	1.0	95.22813	6.944	0	0.0	2.0	12.0	0.0	0.0
6944.445	500.0	100.0	100.0	1	0.0	0.0	0.101	1.0	97.10425	6.945	0	0.0	2.0	12.0	0.0	0.0
6944.445	500.0	100.0	100.0	1	0.0	0.0	0.1	1.0	97.10425	6.946	0	0.0	2.0	12.0	0.0	0.0
6944.445	500.0	100.0	100.0	1	0.0	0.0	0.098	1.0	97.46869	6.946	0	0.0	2.0	12.0	0.0	0.0
6944.445	500.0	100.0	100.0	1	0.0	0.0	0.097	1.0	97.38322	6.947	0	0.0	2.0	12.0	0.0	0.0
6944.445	500.0	100.0	100.0	1	0.0	0.0	0.095	1.0	97.38322	6.947	0	0.0	2.0	12.0	0.0	0.0
6944.445	500.0	100.0	100.0	1	0.0	0.0	0.094	1.0	97.07154	6.947	0	0.0	2.0	12.0	0.0	0.0
6944.445	500.0	100.0	100.0	1	0.0	0.0	0.092	1.0	97.15041	6.948	0	0.0	2.0	12.0	0.0	0.0
6944.445	500.0	100.0	100.0	1	0.0	0.0	0.091	1.0	97.15041	6.948	0	0.0	2.0	12.0	0.0	0.0
6944.445	500.0	100.0	100.0	1	0.0	0.0	0.09	1.0	97.55977	6.948	0	0.0	2.0	12.0	0.0	0.0
6944.445	500.0	100.0	100.0	1	0.0	0.0	0.088	1.0	97.55977	6.949	0	0.0	2.0	12.0	0.0	0.0
6944.445	500.0	100.0	100.0	1	0.0	0.0	0.087	1.0	97.06248	6.949	0	0.0	2.0	12.0	0.0	0.0
6944.445	500.0	100.0	100.0	1	0.0	0.0	0.085	1.0	97.54901	6.949	0	0.0	2.0	12.0	0.0	0.0
6944.445	500.0	100.0	100.0	1	0.0	0.0	0.083	1.0	97.54901	6.949	0	0.0	2.0	12.0	0.0	0.0
6944.445	500.0	100.0	100.0	1	0.0	0.0	0.082	1.0	97.2679	6.949	0	0.0	2.0	12.0	0.0	0.0
6944.445	500.0	100.0	100.0	1	0.0	0.0	0.08	1.0	97.589	6.949	0	0.0	2.0	12.0	0.0	0.0
6944.445	500.0	100.0	100.0	1	0.0	0.0	0.078	1.0	97.589	6.95	0	0.0	2.0	12.0	0.0	0.0
6944.445	500.0	100.0	100.0	1	0.0	0.0	0.077	1.0	96.883835	6.95	0	0.0	2.0	12.0	0.0	0.0
6944.445	500.0	100.0	100.0	1	0.0	0.0	0.075	1.0	96.883835	6.95	0	0.0	2.0	12.0	0.0	0.0
6944.445	500.0	100.0	100.0	1	0.0	0.0	0.073	1.0	97.45554	6.95	0	0.0	2.0	12.0	0.0	0.0
6944.445	500.0	100.0	100.0	1	0.0	0.0	0.072	1.0	97.87815	6.95	0	0.0	2.0	12.0	0.0	0.0
6944.445	500.0	100.0	100.0	1	0.0	0.0	0.07	1.0	97.87815	6.95	0	0.0	2.0	12.0	0.0	0.0
6944.445	500.0	100.0	100.0	1	0.0	0.0	0.068	1.0	97.17694	6.95	0	0.0	2.0	12.0	0.0	0.0
6944.445	500.0	100.0	100.0	1	0.0	0.0	0.066	1.0	96.859436	6.951	0	0.0	2.0	12.0	0.0	0.0
6944.445	500.0	100.0	100.0	1	0.0	0.0	0.065	1.0	96.859436	6.951	0	0.0	2.0	12.0	0.0	0.0
6944.445	500.0	100.0	100.0	1	0.0	0.0	0.063	1.0	96.58064	6.951	0	0.0	2.0	12.0	0.0	0.0
6944.445	500.0	100.0	100.0	1	0.0	0.0	0.061	1.0	96.58064	6.951	0	0.0	2.0	12.0	0.0	0.0
6944.445	500.0	100.0	100.0	1	0.0	0.0	0.059	1.0	96.44843	6.951	0	0.0	2.0	12.0	0.0	0.0
6944.445	500.0	100.0	100.0	1	0.0	0.0	0.057	1.0	96.143105	6.951	0	0.0	2.0	12.0	0.0	0.0
6944.445	500.0	100.0	100.0	1	0.0	0.0	0.056	1.0	96.143105	6.951	0	0.0	2.0	12.0	0.0	0.0
6944.445	500.0	100.0	100.0	1	0.0	0.0	0.054	1.0	95.76451	6.951	0	0.0	2.0	12.0	0.0	0.0
6944.445	500.0	100.0	100.0	1	0.0	0.0	0.052	1.0	96.99916	6.951	0	0.0	2.0	12.0	0.0	0.0
6944.445	500.0	100.0	100.0	1	0.0	0.0	0.051	1.0	96.99916	6.951	0	0.0	2.0	12.0	0.0	0.0
6944.445	500.0	100.0	100.0	1	0.0	0.0	0.049	1.0	95.03601	6.951	0	0.0	2.0	12.0	0.0	0.0
6944.445	500.0	100.0	100.0	1	0.0	0.0	0.048	1.0	95.03601	6.952	0	0.0	2.0	12.0	0.0	0.0
6944.445	500.0	100.0	100.0	1	0.0	0.0	0.046	1.0	95.78794	6.952	0	0.0	2.0	12.0	0.0	0.0
6944.445	500.0	100.0	100.0	1	0.0	0.0	0.045	1.0	94.807106	6.952	0	0.0	2.0	12.0	0.0	0.0
6944.445	500.0	100.0	100.0	1	0.0	0.0	0.043	1.0	94.807106	6.952	0	0.0	2.0	12.0	0.0	0.0
6944.445	500.0	100.0	100.0	1	0.0	0.0	0.042	1.0	95.29123	6.952	0	0.0	2.0	12.0	0.0	0.0
6944.445	500.0	100.0	100.0	1	0.0	0.0	0.041	1.0	95.83586	6.952	0	0.0	2.0	12.0	0.0	0.0
6944.445	500.0	100.0	100.0	1	0.0	0.0	0.039	1.0	95.83586	6.952	0	0.0	2.0	12.0	0.0	0.0
6944.445	500.0	100.0	100.0	1	0.0	0.0	0.038	1.0	96.936775	6.952	0	0.0	2.0	12.0	0.0	0.0
6944.445	500.0	100.0	100.0	1	0.0	0.0	0.037	1.0	96.936775	6.952	0	0.0	2.0	12.0	0.0	0.0
6944.445	500.0	100.0	100.0	1	0.0	0.0	0.036	1.0	96.31784	6.952	0	0.0	2.0	12.0	0.0	0.0
6944.445	500.0	100.0	100.0	1	0.0	0.0	0.035	1.0	96.073456	6.952	0	0.0	2.0	12.0	0.0	0.0
6944.445	500.0	100.0	100.0	1	0.0	0.0	0.033	1.0	96.073456	6.952	0	0.0	2.0	12.0	0.0	0.0
6944.445	500.0	100.0	100.0	1	0.0	0.0	0.032	1.0	95.636826	6.952	0	0.0	2.0	12.0	0.0	0.0
6944.445	500.0	100.0	100.0	1	0.0	0.0	0.031	1.0	96.13983	6.952	0	0.0	2.0	12.0	0.0	0.0
6944.445	500.0	100.0	100.0	1	0.0	0.0	0.03	1.0	96.13983	6.952	0	0.0	2.0	12.0	0.0	0.0
6944.445	500.0	100.0	100.0	1	0.0	0.0	0.029	1.0	96.89131	6.952	0	0.0	2.0	12.0	0.0	0.0
6944.445	500.0	100.0	100.0	1	0.0	0.0	0.028	1.0	96.89131	6.952	0	0.0	2.0	12.0	0.0	0.0
6944.445	500.0	100.0	100.0	1	0.0	0.0	0.027	1.0	96.45007	6.952	0	0.0	2.0	12.0	0.0	0.0
6944.445	500.0	100.0	100.0	1	0.0	0.0	0.026	1.0	96.16123	6.952	0	0.0	2.0	12.0	0.0	0.0
6944.445	500.0	100.0	100.0	1	0.0	0.0	0.025	1.0	96.16123	6.952	0	0.0	2.0	12.0	0.0	0.0
6944.445	500.0	100.0	100.0	1	0.0	0.0	0.024	1.0	95.92038	6.952	0	0.0	2.0	12.0	0.0	0.0
6944.445	500.0	100.0	100.0	1	0.0	0.0	0.023	1.0	95.76183	6.952	0	0.0	2.0	12.0	0.0	0.0
6944.445	500.0	100.0	100.0	1	0.0	0.0	0.022	1.0	95.76183	6.952	0	0.0	2.0	12.0	0.0	0.0
6944.445	500.0	100.0	100.0	1	0.0	0.0	0.02	1.0	96.094604	6.952	0	0.0	2.0	12.0	0.0	0.0
6944.445	500.0	100.0	100.0	1	0.0	0.0	0.019	1.0	96.094604	6.952	0	0.0	2.0	12.0	0.0	0.0
6944.445	500.0	100.0	100.0	1	0.0	0.0	0.018	1.0	96.78753	6.952	0	0.0	2.0	12.0	0.0	0.0
6944.445	500.0	100.0	100.0	1	0.0	0.0	0.017	1.0	97.01207	6.952	0	0.0	2.0	12.0	0.0	0.0
6944.445	500.0	100.0	100.0	1	0.0	0.0	0.016	1.0	97.01207	6.952	0	0.0	2.0	12.0	0.0	0.0
6944.445	500.0	100.0	100.0	1	0.0	0.0	0.015	1.0	97.76365	6.952	0	0.0	2.0	12.0	0.0	0.0
6944.445	500.0	100.0	100.0	1	0.0	0.0	0.014	1.0	97.03326	6.952	0	0.0	2.0	12.0	0.0	0.0
6944.445	500.0	100.0	100.0	1	0.0	0.0	0.013	1.0	97.03326	6.952	0	0.0	2.0	12.0	0.0	0.0
6944.445	500.0	100.0	100.0	1	0.0	0.0	0.012	1.0	96.72768	6.952	0	0.0	2.0	12.0	0.0	0.0
6944.445	500.0	100.0	100.0	1	0.0	0.0	0.01	1.0	96.72768	6.952	0	0.0	2.0	12.0	0.0	0.0
6944.445	500.0	100.0	100.0	1	0.0	0.0	0.009	1.0	95.53024	6.952	0	0.0	2.0	12.0	0.0	0.0
6944.445	500.0	100.0	100.0	1	0.0	0.0	0.008	1.0	94.86722	6.952	0	0.0	2.0	12.0	0.0	0.0
6944.445	500.0	100.0	100.0	1	0.0	0.0	0.007	1.0	95.87874	6.952	0	0.0	2.0	12.0	0.0	0.0
6944.445	500.0	100.0	100.0	1	0.0	0.0	0.005	1.0	96.798	6.952	0	0.0	2.0	12.0	0.0	0.0
6944.445	500.0	100.0	100.0	1	0.0	0.0	0.004	1.0	96.54387	6.952	0	0.0	2.0	12.0	0.0	0.0
6944.445	500.0	100.0	100.0	1	0.0	0.0	0.003	1.0	96.45462	6.952	0	0.0	2.0	12.0	0.0	0.0
6944.445	500.0	100.0	100.0	1	0.0	0.0	0.001	1.0	96.90939	6.952	0	0.0	2.0	12.0	0.0	0.0
6944.445	500.0	100.0	100.0	1	0.0	0.0	0.0	1.0	96.90939	6.952	0	0.0	2.0	12.0	0.0	0.0
6944.445	500.0	100.0	100.0	1	0.0	0.0	-0.001	1.0	95.12383	6.952	0	0.0	2.0	12.0	0.0	0.0
6944.445	500.0	100.0	100.0	1	0.0	0.0	-0.002	1.0	95.89365	6.952	0	0.0	2.0	12.0	0.0	0.0
6944.445	500.0	100.0	100.0	1	0.0	0.0	-0.004	1.0	95.89365	6.952	0	0.0	2.0	12.0	0.0	0.0
6944.445	500.0	100.0	100.0	1	0.0	0.0	-0.006	1.0	97.069565	6.952	0	0.0	2.0	12.0	0.0	0.0
6944.445	500.0	100.0	100.0	1	0.0	0.0	-0.007	1.0	96.49026	6.952	0	0.0	2.0	12.0	0.0	0.0
6944.445	500.0	100.0	100.0	1	0.0	0.0	-0.009	1.0	96.49026	6.952	0	0.0	2.0	12.0	0.0	0.0
6944.445	500.0	100.0	100.0	1	0.0	0.0	-0.011	1.0	97.328445	6.952	0	0.0	2.0	13.0	0.0	0.0
6944.445	500.0	100.0	100.0	1	0.0	0.0	-0.012	1.0	97.328445	6.952	0	0.0	2.0	13.0	0.0	0.0
0.0	500.0	100.0	100.0	0	0.0	0.0	-0.014	1.0	96.57868	6.952	0	0.0	3.0	0.0	0.0	0.0
0.0	500.0	100.0	100.0	0	0.0	0.0	-0.015	1.0	95.57836	6.952	0	0.0	3.0	0.0	0.0	0.0
0.0	500.0	100.0	100.0	0	0.0	0.0	-0.017	1.0	95.57836	6.952	0	0.0	3.0	0.0	0.0	0.0
0.0	500.0	100.0	100.0	0	0.0	0.0	-0.018	1.0	94.94892	6.952	0	0.0	3.0	0.0	0.0	0.0
0.0	500.0	100.0	100.0	0	0.0	0.0	-0.02	1.0	95.11206	6.461	0	0.0	3.0	0.0	0.0	0.0
0.0	500.0	100.0	100.0	0	0.0	0.0	-0.021	1.0	95.11206	5.58	0	0.0	3.0	0.0	0.0	0.0
0.0	500.0	100.0	100.0	0	0.0	0.0	-0.023	1.0	94.894554	5.58	0	0.0	3.0	0.0	0.0	0.0
0.0	500.0	100.0	100.0	0	0.0	0.0	-0.024	1.0	94.894554	5.186	0	0.0	3.0	0.0	0.0	0.0
0.0	500.0	100.0	100.0	0	0.0	0.0	-0.025	1.0	95.66906	5.186	0	0.0	3.0	0.0	0.0	0.0
0.0	500.0	100.0	100.0	0	0.0	0.0	-0.026	1.0	93.29018	4.478	0	0.0	3.0	0.0	0.0	0.0
0.0	500.0	100.0	100.0	0	0.0	0.0	-0.027	1.0	93.29018	4.162	0	0.0	3.0	0.0	0.0	0.0
0.0	500.0	100.0	100.0	0	0.0	0.0	-0.028	1.0	96.219864	4.162	0	0.0	3.0	0.0	0.0	0.0
0.0	500.0	100.0	100.0	0	0.0	0.0	-0.028	1.0	96.82457	3.593	0	0.0	3.0	0.0	0.0	0.0
0.0	500.0	100.0	100.0	0	0.0	0.0	-0.028	1.0	96.82457	3.593	0	0.0	3.0	0.0	0.0	0.0
0.0	500.0	100.0	100.0	0	0.0	0.0	-0.028	1.0	96.76733	3.339	0	0.0	3.0	0.0	0.0	0.0
0.0	500.0	100.0	100.0	0	0.0	0.0	-0.028	1.0	96.76733	2.883	0	0.0	3.0	0.0	0.0	0.0
0.0	500.0	100.0	100.0	0	0.0	0.0	-0.028	1.0	97.12248	2.883	0	0.0	3.0	0.0	0.0	0.0
0.0	500.0	100.0	100.0	0	0.0	0.0	-0.028	1.0	96.359406	2.49	0	0.0	3.0	0.0	0.0	0.0
0.0	500.0	100.0	100.0	0	0.0	0.0	-0.028	1.0	96.359406	2.314	0	0.0	3.0	0.0	0.0	0.0
0.0	500.0	100.0	100.0	0	0.0	0.0	-0.028	1.0	96.76171	2.314	0	0.0	3.0	0.0	0.0	0.0
0.0	500.0	100.0	100.0	0	0.0	0.0	-0.028	1.0	97.4043	1.998	0	0.0	3.0	0.0	0.0	0.0
0.0	500.0	100.0	100.0	0	0.0	0.0	-0.028	1.0	97.4043	1.998	0	0.0	3.0	0.0	0.0	0.0
0.0	500.0	100.0	100.0	0	0.0	0.0	-0.028	1.0	97.86195	1.856	0	0.0	3.0	0.0	0.0	0.0
0.0	500.0	100.0	100.0	0	0.0	0.0	-0.028	1.0	97.86195	1.603	0	0.0	3.0	0.0	0.0	0.0
0.0	500.0	100.0	100.0	0	0.0	0.0	-0.027	1.0	98.174866	1.603	0	0.0	3.0	0.0	0.0	0.0
0.0	500.0	100.0	100.0	0	0.0	0.0	-0.027	1.0	98.56818	1.384	1	0.0	3.0	2.0	0.0	0.0
0.0	500.0	100.0	100.0	0	0.0	0.0	-0.027	1.0	98.56818	1.286	1	0.0	3.0	2.0	0.0	0.0
0.0	500.0	100.0	100.0	0	0.0	0.0	-0.027	1.0	98.2175	1.286	1	0.0	3.0	3.0	0.0	0.0
-6944.445	500.0	100.0	100.0	0	0.0	0.0	-0.027	1.0	98.23964	1.111	1	0.0	3.0	3.0	0.0	0.0
-6944.445	500.0	100.0	100.0	0	0.0	0.0	-0.027	1.0	98.23964	1.032	1	0.0	3.0	3.0	0.0	0.0
-6944.445	500.0	100.0	100.0	0	0.0	0.0	-0.027	1.0	97.23554	1.032	1	0.0	3.0	3.0	0.0	0.0
-6944.445	500.0	100.0	100.0	0	0.0	0.0	-0.027	1.0	97.32273	0.399	1	0.0	3.0	3.0	0.0	0.0
-6944.445	500.0	100.0	100.0	0	0.0	0.0	-0.027	1.0	97.19567	0.399	1	0.0	3.0	3.0	0.0	0.0
-6944.445	500.0	100.0	100.0	0	0.0	0.0	-0.027	1.0	96.74862	-0.118	1	0.0	3.0	3.0	0.0	0.0
-6944.445	500.0	100.0	100.0	0	0.0	0.0	-0.026	1.0	96.74862	-1.05	1	0.0	3.0	3.0	0.0	0.0
-6944.445	500.0	100.0	100.0	0	0.0	0.0	-0.026	1.0	97.11082	-1.05	1	0.0	3.0	3.0	0.0	0.0
-6944.445	500.0	100.0	100.0	0	0.0	0.0	-0.026	1.0	96.94315	-1.467	1	0.0	3.0	3.0	0.0	0.0
-6944.445	500.0	100.0	100.0	0	0.0	0.0	-0.026	1.0	96.94315	-2.215	1	0.0	3.0	3.0	0.0	0.0
-6944.445	500.0	100.0	100.0	0	0.0	0.0	-0.025	1.0	97.09428	-2.215	1	0.0	3.0	3.0	0.0	0.0
-6944.445	500.0	100.0	100.0	0	0.0	0.0	-0.025	1.0	97.09428	-2.862	1	0.0	3.0	3.0	0.0	0.0
-6944.445	500.0	100.0	100.0	0	0.0	0.0	-0.024	1.0	95.65908	-2.862	1	0.0	3.0	3.0	0.0	0.0
-6944.445	500.0	100.0	100.0	0	0.0	0.0	-0.024	1.0	97.8344	-3.151	1	0.0	3.0	3.0	0.0	0.0
-6944.445	500.0	100.0	100.0	0	0.0	0.0	-0.023	1.0	97.8344	-3.42	1	0.0	3.0	3.0	0.0	0.0
-6944.445	500.0	100.0	100.0	0	0.0	0.0	-0.023	1.0	97.37294	-3.42	1	0.0	3.0	3.0	0.0	0.0
-6944.445	500.0	100.0	100.0	0	0.0	0.0	-0.022	1.0	97.764755	-3.901	1	0.0	3.0	3.0	0.0	0.0
-6944.445	500.0	100.0	100.0	0	0.0	0.0	-0.022	1.0	97.435165	-3.901	1	0.0	3.0	3.0	0.0	0.0
-6944.445	500.0	100.0	100.0	0	0.0	0.0	-0.021	1.0	97.51475	-4.117	1	0.0	3.0	3.0	0.0	0.0
-6944.445	500.0	100.0	100.0	0	0.0	0.0	-0.02	1.0	97.51475	-4.504	1	0.0	3.0	3.0	0.0	0.0
-6944.445	500.0	100.0	100.0	0	0.0	0.0	-0.02	1.0	97.05879	-4.504	1	0.0	3.0	3.0	0.0	0.0
-6944.445	500.0	100.0	100.0	0	0.0	0.0	-0.019	1.0	96.58279	-4.838	1	0.0	3.0	3.0	0.0	0.0
-6944.445	500.0	100.0	100.0	0	0.0	0.0	-0.018	1.0	96.58279	-4.988	1	0.0	3.0	3.0	0.0	0.0
-6944.445	500.0	100.0	100.0	0	0.0	0.0	-0.017	1.0	96.86917	-4.988	1	0.0	3.0	3.0	0.0	0.0
-6944.445	500.0	100.0	100.0	0	0.0	0.0	-0.017	1.0	97.7726	-5.255	1	0.0	3.0	3.0	0.0	0.0
-6944.445	500.0	100.0	100.0	0	0.0	0.0	-0.016	1.0	97.7726	-5.375	1	0.0	3.0	3.0	0.0	0.0
-6944.445	500.0	100.0	100.0	0	0.0	0.0	-0.015	1.0	97.828766	-5.375	1	0.0	3.0	3.0	0.0	0.0
-6944.445	500.0	100.0	100.0	0	0.0	0.0	-0.014	1.0	97.828766	-5.59	1	0.0	3.0	3.0	0.0	0.0
-6944.445	500.0	100.0	100.0	0	0.0	0.0	-0.013	1.0	97.74846	-5.59	1	0.0	3.0	3.0	0.0	0.0
-6944.445	500.0	100.0	100.0	0	0.0	0.0	-0.012	1.0	97.79235	-5.777	1	0.0	3.0	3.0	0.0	0.0
-6944.445	500.0	100.0	100.0	0	0.0	0.0	-0.011	1.0	97.79235	-5.859	1	0.0	3.0	3.0	0.0	0.0
-6944.445	500.0	100.0	100.0	0	0.0	0.0	-0.01	1.0	97.74952	-5.859	1	0.0	3.0	3.0	0.0	0.0
-6944.445	500.0	100.0	100.0	0	0.0	0.0	-0.009	1.0	96.96475	-6.008	1	0.0	3.0	3.0	0.0	0.0
-6944.445	500.0	100.0	100.0	0	0.0	0.0	-0.008	1.0	96.96475	-6.008	1	0.0	3.0	3.0	0.0	0.0
-6944.445	500.0	100.0	100.0	0	0.0	0.0	-0.007	1.0	96.88534	-6.075	1	0.0	3.0	5.0	0.0	0.0
-6944.445	500.0	100.0	100.0	0	0.0	0.0	-0.005	1.0	96.56293	-6.195	1	0.0	3.0	5.0	0.0	0.0
-6944.445	500.0	100.0	100.0	0	0.0	0.0	-0.004	1.0	97.41903	-6.195	1	0.0	3.0	5.0	0.0	0.0
-6944.445	500.0	100.0	100.0	0	0.0	0.0	-0.003	1.0	97.65467	-6.298	1	0.0	3.0	5.0	0.0	0.0
-6944.445	500.0	100.0	100.0	0	0.0	0.0	-0.001	1.0	97.65467	-6.344	1	0.0	3.0	5.0	0.0	0.0
-6944.445	500.0	100.0	100.0	0	0.0	0.0	0.0	1.0	97.28533	-6.344	1	0.0	3.0	5.0	0.0	0.0
-6944.445	500.0	100.0	100.0	0	0.0	0.0	0.0	1.0	95.96912	-6.428	1	0.0	3.0	5.0	0.0	0.0
-6944.445	500.0	100.0	100.0	0	0.0	0.0	0.002	1.0	95.96912	-6.428	1	0.0	3.0	5.0	0.0	0.0
-6944.445	500.0	100.0	100.0	0	0.0	0.0	0.003	1.0	96.45042	-6.464	1	0.0	3.0	5.0	0.0	0.0
-6944.445	500.0	100.0	100.0	0	0.0	0.0	0.004	1.0	96.45042	-6.531	1	0.0	3.0	5.0	0.0	0.0
-6944.445	500.0	100.0	100.0	0	0.0	0.0	0.006	1.0	95.85853	-6.531	1	0.0	3.0	5.0	0.0	0.0
-6944.445	500.0	100.0	100.0	0	0.0	0.0	0.007	1.0	96.24808	-6.561	1	0.0	3.0	5.0	0.0	0.0
-6944.445	500.0	100.0	100.0	0	0.0	0.0	0.009	1.0	96.24808	-6.614	1	0.0	3.0	5.0	0.0	0.0
-6944.445	500.0	100.0	100.0	0	0.0	0.0	0.01	1.0	97.06558	-6.614	1	0.0	3.0	5.0	0.0	0.0
-6944.445	500.0	100.0	100.0	0	0.0	0.0	0.011	1.0	97.85727	-6.638	1	0.0	3.0	5.0	0.0	0.0
-6944.445	500.0	100.0	100.0	0	0.0	0.0	0.013	1.0	97.250175	-6.681	1	0.0	3.0	5.0	0.0	0.0
-6944.445	500.0	100.0	100.0	0	0.0	0.0	0.014	1.0	97.27524	-6.681	1	0.0	3.0	5.0	0.0	0.0
-6944.445	500.0	100.0	100.0	0	0.0	0.0	0.015	1.0	97.27524	-6.7	1	0.0	3.0	5.0	0.0	0.0
-6944.445	500.0	100.0	100.0	0	0.0	0.0	0.016	1.0	96.697716	-6.7	1	0.0	3.0	5.0	0.0	0.0
-6944.445	500.0	100.0	100.0	0	0.0	0.0	0.017	1.0	95.80471	-6.735	1	0.0	3.0	5.0	0.0	0.0
-6944.445	500.0	100.0	100.0	0	0.0	0.0	0.018	1.0	95.80471	-6.75	1	0.0	3.0	5.0	0.0	0.0
-6944.445	500.0	100.0	100.0	0	0.0	0.0	0.019	1.0	97.02677	-6.75	1	0.0	3.0	5.0	0.0	0.0
-6944.445	500.0	100.0	100.0	0	0.0	0.0	0.019	1.0	97.94194	-6.778	1	0.0	3.0	5.0	0.0	0.0
-6944.445	500.0	100.0	100.0	0	0.0	0.0	0.02	1.0	97.94194	-6.79	1	0.0	3.0	5.0	0.0	0.0
-6944.445	500.0	100.0	100.0	0	0.0	0.0	0.021	1.0	97.954895	-6.79	1	0.0	3.0	5.0	0.0	0.0
-6944.445	500.0	100.0	100.0	0	0.0	0.0	0.022	1.0	97.954895	-6.812	1	0.0	3.0	5.0	0.0	0.0
-6944.445	500.0	100.0	100.0	0	0.0	0.0	0.022	1.0	97.71114	-6.812	1	0.0	3.0	5.0	0.0	0.0
-6944.445	500.0	100.0	100.0	0	0.0	0.0	0.023	1.0	97.62456	-6.831	1	0.0	3.0	5.0	0.0	0.0
-6944.445	500.0	100.0	100.0	0	0.0	0.0	0.023	1.0	97.62456	-6.841	1	0.0	3.0	5.0	0.0	0.0
-6944.445	500.0	100.0	100.0	0	0.0	0.0	0.024	1.0	97.866035	-6.841	1	0.0	3.0	5.0	0.0	0.0
-6944.445	500.0	100.0	100.0	0	0.0	0.0	0.024	1.0	97.58277	-6.855	1	0.0	3.0	5.0	0.0	0.0
-6944.445	500.0	100.0	100.0	0	0.0	0.0	0.025	1.0	97.58277	-6.863	1	0.0	3.0	5.0	0.0	0.0
-6944.445	500.0	100.0	100.0	0	0.0	0.0	0.025	1.0	96.82833	-6.863	1	0.0	3.0	5.0	0.0	0.0
-6944.445	500.0	100.0	100.0	0	0.0	0.0	0.026	1.0	96.82833	-6.874	1	0.0	3.0	5.0	0.0	0.0
-6944.445	500.0	100.0	100.0	0	0.0	0.0	0.026	1.0	97.33309	-6.874	1	0.0	3.0	5.0	0.0	0.0
-6944.445	500.0	100.0	100.0	0	0.0	0.0	0.027	1.0	96.83809	-6.881	1	0.0	3.0	5.0	0.0	0.0
-6944.445	500.0	100.0	100.0	0	0.0	0.0	0.027	1.0	96.83809	-6.89	1	0.0	3.0	5.0	0.0	0.0
-6944.445	500.0	100.0	100.0	0	0.0	0.0	0.028	1.0	96.48198	-6.89	1	0.0	3.0	5.0	0.0	0.0
-6944.445	500.0	100.0	100.0	1	0.0	0.0	0.029	1.0	96.717384	-6.898	1	0.0	3.0	5.0	0.0	0.0
-6944.445	500.0	100.0	100.0	1	0.0	0.0	0.029	1.0	96.717384	-6.903	1	0.0	3.0	5.0	0.0	0.0
-6944.445	500.0	100.0	100.0	1	0.0	0.0	0.03	1.0	96.68242	-6.903	1	0.0	3.0	5.0	0.0	0.0
-6944.445	500.0	100.0	100.0	1	0.0	0.0	0.03	1.0	96.68242	-6.909	1	0.0	3.0	5.0	0.0	0.0
-6944.445	500.0	100.0	100.0	1	0.0	0.0	0.031	1.0	96.47868	-6.909	1	0.0	3.0	5.0	0.0	0.0
-6944.445	500.0	100.0	100.0	1	0.0	0.0	0.032	1.0	96.664185	-6.912	1	0.0	3.0	5.0	0.0	0.0
-6944.445	500.0	100.0	100.0	1	0.0	0.0	0.032	1.0	96.664185	-6.917	1	0.0	3.0	5.0	0.0	0.0
-6944.445	500.0	100.0	100.0	1	0.0	0.0	0.033	1.0	96.089874	-6.917	1	0.0	3.0	5.0	0.0	0.0
-6944.445	500.0	100.0	100.0	1	0.0	0.0	0.034	1.0	96.392136	-6.921	1	0.0	3.0	5.0	0.0	0.0
-6944.445	500.0	100.0	100.0	1	0.0	0.0	0.035	1.0	96.91675	-6.921	1	0.0	3.0	5.0	0.0	0.0
-6944.445	500.0	100.0	100.0	1	0.0	0.0	0.036	1.0	97.797356	-6.924	1	0.0	3.0	5.0	0.0	0.0
-6944.445	500.0	100.0	100.0	1	0.0	0.0	0.037	1.0	97.797356	-6.926	1	0.0	3.0	5.0	0.0	0.0
-6944.445	500.0	100.0	100.0	1	0.0	0.0	0.037	1.0	98.20458	-6.926	1	0.0	3.0	5.0	0.0	0.0
-6944.445	500.0	100.0	100.0	1	0.0	0.0	0.038	1.0	98.21006	-6.93	1	0.0	3.0	5.0	0.0	0.0
-6944.445	500.0	100.0	100.0	1	0.0	0.0	0.039	1.0	98.21006	-6.933	1	0.0	3.0	5.0	0.0	0.0
-6944.445	500.0	100.0	100.0	1	0.0	0.0	0.04	1.0	97.85397	-6.933	1	0.0	3.0	5.0	0.0	0.0
-6944.445	500.0	100.0	100.0	1	0.0	0.0	0.041	1.0	97.66163	-6.934	1	0.0	3.0	5.0	0.0	0.0
-6944.445	500.0	100.0	100.0	1	0.0	0.0	0.042	1.0	97.66163	-6.937	1	0.0	3.0	5.0	0.0	0.0
-6944.445	500.0	100.0	100.0	1	0.0	0.0	0.043	1.0	96.92947	-6.937	1	0.0	3.0	5.0	0.0	0.0
-6944.445	500.0	100.0	100.0	1	0.0	0.0	0.044	1.0	96.92947	-6.938	1	0.0	3.0	5.0	0.0	0.0
-6944.445	500.0	100.0	100.0	1	0.0	0.0	0.045	1.0	96.56677	-6.938	1	0.0	3.0	5.0	0.0	0.0
-6944.445	500.0	100.0	100.0	1	0.0	0.0	0.046	1.0	96.97016	-6.941	1	0.0	3.0	5.0	0.0	0.0
-6944.445	500.0	100.0	100.0	1	0.0	0.0	0.048	1.0	96.97016	-6.942	1	0.0	3.0	5.0	0.0	0.0
-6944.445	500.0	100.0	100.0	1	0.0	0.0	0.049	1.0	96.19132	-6.942	1	0.0	3.0	5.0	0.0	0.0
-6944.445	500.0	100.0	100.0	1	0.0	0.0	0.05	1.0	95.91059	-6.942	1	0.0	3.0	5.0	0.0	0.0
-6944.445	500.0	100.0	100.0	1	0.0	0.0	0.051	1.0	95.91059	-6.942	1	0.0	3.0	5.0	0.0	0.0
-6944.445	500.0	100.0	100.0	1	0.0	0.0	0.052	1.0	96.0011	-6.943	1	0.0	3.0	5.0	0.0	0.0
-6944.445	500.0	100.0	100.0	1	0.0	0.0	0.053	1.0	96.138885	-6.944	1	0.0	3.0	5.0	0.0	0.0
-6944.445	500.0	100.0	100.0	1	0.0	0.0	0.054	1.0	96.74097	-6.944	1	0.0	3.0	5.0	0.0	0.0
-6944.445	500.0	100.0	100.0	1	0.0	0.0	0.055	1.0	96.43686	-6.945	1	0.0	3.0	5.0	0.0	0.0
-6944.445	500.0	100.0	100.0	1	0.0	0.0	0.056	1.0	96.36334	-6.946	1	0.0	3.0	5.0	0.0	0.0
-6944.445	500.0	100.0	100.0	1	0.0	0.0	0.057	1.0	96.26806	-6.946	1	0.0	3.0	5.0	0.0	0.0
-6944.445	500.0	100.0	100.0	1	0.0	0.0	0.059	1.0	96.40996	-6.946	1	0.0	3.0	5.0	0.0	0.0
-6944.445	500.0	100.0	100.0	1	0.0	0.0	0.06	1.0	96.40996	-6.946	1	0.0	3.0	5.0	0.0	0.0
-6944.445	500.0	100.0	100.0	1	0.0	0.0	0.061	1.0	96.8123	-6.947	1	0.0	3.0	5.0	0.0	0.0
-6944.445	500.0	100.0	100.0	1	0.0	0.0	0.062	1.0	96.8123	-6.948	1	0.0	3.0	5.0	0.0	0.0
-6944.445	500.0	100.0	100.0	1	0.0	0.0	0.063	1.0	96.57587	-6.948	1	0.0	3.0	5.0	0.0	0.0
-6944.445	500.0	100.0	100.0	1	0.0	0.0	0.064	1.0	96.69281	-6.948	1	0.0	3.0	5.0	0.0	0.0
-6944.445	500.0	100.0	100.0	1	0.0	0.0	0.065	1.0	96.69281	-6.948	1	0.0	3.0	5.0	0.0	0.0
-6944.445	500.0	100.0	100.0	1	0.0	0.0	0.066	1.0	96.18552	-6.948	1	0.0	3.0	5.0	0.0	0.0
-6944.445	500.0	100.0	100.0	1	0.0	0.0	0.067	1.0	95.905205	-6.949	1	0.0	3.0	5.0	0.0	0.0
-6944.445	500.0	100.0	100.0	1	0.0	0.0	0.068	1.0	95.905205	-6.949	1	0.0	3.0	5.0	0.0	0.0
-6944.445	500.0	100.0	100.0	1	0.0	0.0	0.069	1.0	95.71557	-6.949	1	0.0	3.0	5.0	0.0	0.0
-6944.445	500.0	100.0	100.0	1	0.0	0.0	0.07	1.0	95.71557	-6.95	1	0.0	3.0	5.0	0.0	0.0
-6944.445	500.0	100.0	100.0	1	0.0	0.0	0.072	1.0	95.29708	-6.95	1	0.0	3.0	5.0	0.0	0.0
-6944.445	500.0	100.0	100.0	1	0.0	0.0	0.073	1.0	95.7265	-6.95	1	0.0	3.0	5.0	0.0	0.0
-6944.445	500.0	100.0	100.0	1	0.0	0.0	0.074	1.0	95.7265	-6.95	1	0.0	3.0	5.0	0.0	0.0
-6944.445	500.0	100.0	100.0	1	0.0	0.0	0.075	1.0	96.46597	-6.95	1	0.0	3.0	5.0	0.0	0.0
-6944.445	500.0	100.0	100.0	1	0.0	0.0	0.076	1.0	96.25592	-6.95	1	0.0	3.0	5.0	0.0	0.0
-6944.445	500.0	100.0	100.0	1	0.0	0.0	0.077	1.0	96.25592	-6.951	1	0.0	3.0	5.0	0.0	0.0
-6944.445	500.0	100.0	100.0	1	0.0	0.0	0.078	1.0	96.41784	-6.951	1	0.0	3.0	5.0	0.0	0.0
-6944.445	500.0	100.0	100.0	1	0.0	0.0	0.079	1.0	96.41784	-6.951	1	0.0	3.0	5.0	0.0	0.0
-6944.445	500.0	100.0	100.0	1	0.0	0.0	0.08	1.0	95.74246	-6.951	1	0.0	3.0	5.0	0.0	0.0
-6944.445	500.0	100.0	100.0	1	0.0	0.0	0.081	1.0	95.99167	-6.951	1	0.0	3.0	5.0	0.0	0.0
-6944.445	500.0	100.0	100.0	1	0.0	0.0	0.082	1.0	95.99167	-6.951	1	0.0	3.0	5.0	0.0	0.0
-6944.445	500.0	100.0	100.0	1	0.0	0.0	0.083	1.0	96.28	-6.951	1	0.0	3.0	5.0	0.0	0.0
-6944.445	500.0	100.0	100.0	1	0.0	0.0	0.085	1.0	95.63123	-6.951	1	0.0	3.0	5.0	0.0	0.0
-6944.445	500.0	100.0	100.0	1	0.0	0.0	0.086	1.0	95.96749	-6.951	1	0.0	3.0	5.0	0.0	0.0
-6944.445	500.0	100.0	100.0	1	0.0	0.0	0.087	1.0	96.179016	-6.951	1	0.0	3.0	5.0	0.0	0.0
-6944.445	500.0	100.0	100.0	1	0.0	0.0	0.088	1.0	96.179016	-6.951	1	0.0	3.0	5.0	0.0	0.0
-6944.445	500.0	100.0	100.0	1	0.0	0.0	0.089	1.0	97.44141	-6.951	1	0.0	3.0	5.0	0.0	0.0
-6944.445	500.0	100.0	100.0	1	0.0	0.0	0.09	1.0	96.97895	-6.952	1	0.0	3.0	5.0	0.0	0.0
-6944.445	500.0	100.0	100.0	1	0.0	0.0	0.091	1.0	96.97895	-6.952	1	0.0	3.0	5.0	0.0	0.0
-6944.445	500.0	100.0	100.0	1	0.0	0.0	0.092	1.0	97.3059	-6.952	1	0.0	3.0	5.0	0.0	0.0
-6944.445	500.0	100.0	100.0	1	0.0	0.0	0.093	1.0	96.79863	-6.952	1	0.0	3.0	5.0	0.0	0.0
-6944.445	500.0	100.0	100.0	1	0.0	0.0	0.094	1.0	96.79863	-6.952	1	0.0	3.0	5.0	0.0	0.0
-6944.445	500.0	100.0	100.0	1	0.0	0.0	0.096	1.0	96.27423	-6.952	1	0.0	3.0	5.0	0.0	0.0
-6944.445	500.0	100.0	100.0	1	0.0	0.0	0.097	1.0	96.27423	-6.952	1	0.0	3.0	5.0	0.0	0.0
-6944.445	500.0	100.0	100.0	1	0.0	0.0	0.098	1.0	96.646706	-6.952	1	0.0	3.0	5.0	0.0	0.0
-6944.445	500.0	100.0	100.0	1	0.0	0.0	0.099	1.0	96.09974	-6.952	1	0.0	3.0	5.0	0.0	0.0
-6944.445	500.0	100.0	100.0	1	0.0	0.0	0.1	1.0	96.09974	-6.952	1	0.0	3.0	5.0	0.0	0.0
-6944.445	500.0	100.0	100.0	1	0.0	0.0	0.101	1.0	97.00643	-6.952	1	0.0	3.0	5.0	0.0	0.0
-6944.445	500.0	100.0	100.0	1	0.0	0.0	0.102	1.0	96.240036	-6.952	1	0.0	3.0	5.0	0.0	0.0
-6944.445	500.0	100.0	100.0	1	0.0	0.0	0.103	1.0	96.240036	-6.952	1	0.0	3.0	5.0	0.0	0.0
-6944.445	500.0	100.0	100.0	1	0.0	0.0	0.104	1.0	95.92972	-6.952	1	0.0	3.0	5.0	0.0	0.0
-6944.445	500.0	100.0	100.0	1	0.0	0.0	0.105	1.0	95.29358	-6.952	1	0.0	3.0	5.0	0.0	0.0
-6944.445	500.0	100.0	100.0	1	0.0	0.0	0.106	1.0	94.87663	-6.952	1	0.0	3.0	5.0	0.0	0.0
-6944.445	500.0	100.0	100.0	1	0.0	0.0	0.107	1.0	94.344925	-6.952	1	0.0	3.0	5.0	0.0	0.0
-6944.445	500.0	100.0	100.0	1	0.0	0.0	0.108	1.0	95.168655	-6.952	1	0.0	3.0	5.0	0.0	0.0
-6944.445	500.0	100.0	100.0	1	0.0	0.0	0.109	1.0	95.82016	-6.952	1	0.0	3.0	5.0	0.0	0.0
-6944.445	500.0	100.0	100.0	1	0.0	0.0	0.11	1.0	96.31615	-6.952	1	0.0	3.0	5.0	0.0	0.0
-6944.445	500.0	100.0	100.0	1	0.0	0.0	0.11	1.0	96.31615	-6.952	1	0.0	3.0	5.0	0.0	0.0
-6944.445	500.0	100.0	100.0	1	0.0	0.0	0.111	1.0	96.08876	-6.952	1	0.0	3.0	5.0	0.0	0.0
-6944.445	500.0	100.0	100.0	1	0.0	0.0	0.112	1.0	96.08876	-6.952	1	0.0	3.0	5.0	0.0	0.0
-6944.445	500.0	100.0	100.0	1	0.0	0.0	0.112	1.0	96.865585	-6.952	1	0.0	3.0	5.0	0.0	0.0
-6944.445	500.0	100.0	100.0	1	0.0	0.0	0.113	1.0	95.91528	-6.952	1	0.0	3.0	5.0	0.0	0.0
-6944.445	500.0	100.0	100.0	1	0.0	0.0	0.114	1.0	95.91528	-6.952	1	0.0	3.0	5.0	0.0	0.0
-6944.445	500.0	100.0	100.0	1	0.0	0.0	0.115	1.0	96.50106	-6.952	1	0.0	3.0	5.0	0.0	0.0
-6944.445	500.0	100.0	100.0	1	0.0	0.0	0.115	1.0	95.88401	-6.952	1	0.0	3.0	5.0	0.0	0.0
-6944.445	500.0	100.0	100.0	1	0.0	0.0	0.116	1.0	95.88401	-6.952	1	0.0	3.0	5.0	0.0	0.0
-6944.445	500.0	100.0	100.0	1	0.0	0.0	0.116	1.0	96.246506	-6.952	1	0.0	3.0	5.0	0.0	0.0
-6944.445	500.0	100.0	100.0	1	0.0	0.0	0.117	1.0	96.246506	-6.952	1	0.0	3.0	5.0	0.0	0.0
-6944.445	500.0	100.0	100.0	1	0.0	0.0	0.118	1.0	97.601776	-6.952	1	0.0	3.0	5.0	0.0	0.0
-6944.445	500.0	100.0	100.0	1	0.0	0.0	0.118	1.0	97.189514	-6.952	1	0.0	3.0	5.0	0.0	0.0
-6944.445	500.0	100.0	100.0	1	0.0	0.0	0.119	1.0	97.189514	-6.952	1	0.0	3.0	5.0	0.0	0.0
-6944.445	500.0	100.0	100.0	1	0.0	0.0	0.12	1.0	96.873116	-6.952	1	0.0	3.0	5.0	0.0	0.0
-6944.445	500.0	100.0	100.0	1	0.0	0.0	0.121	1.0	96.701225	-6.952	1	0.0	3.0	5.0	0.0	0.0
-6944.445	500.0	100.0	100.0	1	0.0	0.0	0.121	1.0	96.701225	-6.952	1	0.0	3.0	5.0	0.0	0.0
-6944.445	500.0	100.0	100.0	1	0.0	0.0	0.122	1.0	96.7445	-6.952	1	0.0	3.0	5.0	0.0	0.0
-6944.445	500.0	100.0	100.0	1	0.0	0.0	0.123	1.0	96.7445	-6.952	1	0.0	3.0	5.0	0.0	0.0
-6944.445	500.0	100.0	100.0	1	0.0	0.0	0.123	1.0	96.395195	-6.952	1	0.0	3.0	5.0	0.0	0.0
-6944.445	500.0	100.0	100.0	1	0.0	0.0	0.124	1.0	95.63941	-6.952	1	0.0	3.0	5.0	0.0	0.0
-6944.445	500.0	100.0	100.0	1	0.0	0.0	0.125	1.0	95.63941	-6.952	1	0.0	3.0	5.0	0.0	0.0
-6944.445	500.0	100.0	100.0	1	0.0	0.0	0.126	1.0	96.41378	-6.952	1	0.0	3.0	5.0	0.0	0.0
-6944.445	500.0	100.0	100.0	1	0.0	0.0	0.126	1.0	97.211235	-6.952	1	0.0	3.0	5.0	0.0	0.0
-6944.445	500.0	100.0	100.0	1	0.0	0.0	0.127	1.0	97.211235	-6.952	1	0.0	3.0	5.0	0.0	0.0
-6944.445	500.0	100.0	100.0	1	0.0	0.0	0.128	1.0	96.95569	-6.952	1	0.0	3.0	5.0	0.0	0.0
-6944.445	500.0	100.0	100.0	1	0.0	0.0	0.129	1.0	97.26736	-6.952	1	0.0	3.0	5.0	0.0	0.0
-6944.445	500.0	100.0	100.0	1	0.0	0.0	0.129	1.0	97.79807	-6.952	1	0.0	3.0	5.0	0.0	0.0
-6944.445	500.0	100.0	100.0	1	0.0	0.0	0.13	1.0	97.17256	-6.952	1	0.0	3.0	5.0	0.0	0.0
-6944.445	500.0	100.0	100.0	1	0.0	0.0	0.131	1.0	96.615135	-6.952	1	0.0	3.0	5.0	0.0	0.0
-6944.445	500.0	100.0	100.0	1	0.0	0.0	0.132	1.0	97.062836	-6.952	1	0.0	3.0	5.0	0.0	0.0
-6944.445	500.0	100.0	100.0	1	0.0	0.0	0.133	1.0	96.91968	-6.952	1	0.0	3.0	5.0	0.0	0.0
-6944.445	500.0	100.0	100.0	1	0.0	0.0	0.134	1.0	96.67983	-6.952	1	0.0	3.0	5.0	0.0	0.0
-6944.445	500.0	100.0	100.0	1	0.0	0.0	0.134	1.0	97.145096	-6.952	1	0.0	3.0	5.0	0.0	0.0
-6944.445	500.0	100.0	100.0	1	0.0	0.0	0.135	1.0	97.145096	-6.952	1	0.0	3.0	5.0	0.0	0.0
-6944.445	500.0	100.0	100.0	1	0.0	0.0	0.136	1.0	98.230095	-6.952	1	0.0	3.0	5.0	0.0	0.0
-6944.445	500.0	100.0	100.0	1	0.0	0.0	0.137	1.0	97.909584	-6.952	1	0.0	3.0	5.0	0.0	0.0
-6944.445	500.0	100.0	100.0	1	0.0	0.0	0.138	1.0	97.909584	-6.952	1	0.0	3.0	5.0	0.0	0.0
-6944.445	500.0	100.0	100.0	1	0.0	0.0	0.139	1.0	98.980225	-6.952	1	0.0	3.0	5.0	0.0	0.0
-6944.445	500.0	100.0	100.0	1	0.0	0.0	0.139	1.0	99.04049	-6.952	1	0.0	3.0	5.0	0.0	0.0
-6944.445	500.0	100.0	100.0	1	0.0	0.0	0.14	1.0	98.34481	-6.952	1	0.0	3.0	5.0	0.0	0.0
-6944.445	500.0	100.0	100.0	1	0.0	0.0	0.141	1.0	98.29609	-6.952	1	0.0	3.0	5.0	0.0	0.0
-6944.445	500.0	100.0	100.0	1	0.0	0.0	0.141	1.0	98.29609	-6.952	1	0.0	3.0	5.0	0.0	0.0
-6944.445	500.0	100.0	100.0	1	0.0	0.0	0.142	1.0	97.91119	-6.952	1	0.0	3.0	5.0	0.0	0.0
-6944.445	500.0	100.0	100.0	1	0.0	0.0	0.143	1.0	97.974396	-6.952	1	0.0	3.0	5.0	0.0	0.0
-6944.445	500.0	100.0	100.0	1	0.0	0.0	0.144	1.0	97.974396	-6.952	1	0.0	3.0	5.0	0.0	0.0
-6944.445	500.0	100.0	100.0	1	0.0	0.0	0.145	1.0	97.82544	-6.952	1	0.0	3.0	5.0	0.0	0.0
-6944.445	500.0	100.0	100.0	1	0.0	0.0	0.146	1.0	98.01684	-6.952	1	0.0	3.0	5.0	0.0	0.0
-6944.445	500.0	100.0	100.0	1	0.0	0.0	0.146	1.0	98.01684	-6.952	1	0.0	3.0	5.0	0.0	0.0
-6944.445	500.0	100.0	100.0	1	0.0	0.0	0.147	1.0	96.76465	-6.952	1	0.0	3.0	5.0	0.0	0.0
-6944.445	500.0	100.0	100.0	1	0.0	0.0	0.147	1.0	96.76465	-6.952	1	0.0	3.0	5.0	0.0	0.0
-6944.445	500.0	100.0	100.0	1	0.0	0.0	0.148	1.0	96.017456	-6.952	1	0.0	3.0	5.0	0.0	0.0
-6944.445	500.0	100.0	100.0	1	0.0	0.0	0.149	1.0	96.71116	-6.952	1	0.0	3.0	5.0	0.0	0.0
-6944.445	500.0	100.0	100.0	1	0.0	0.0	0.15	1.0	96.71116	-6.952	1	0.0	3.0	5.0	0.0	0.0
-6944.445	500.0	100.0	100.0	1	0.0	0.0	0.151	1.0	97.33388	-6.952	1	0.0	3.0	5.0	0.0	0.0
-6944.445	500.0	100.0	100.0	1	0.0	0.0	0.151	1.0	95.604675	-6.952	1	0.0	3.0	5.0	0.0	0.0
-6944.445	500.0	100.0	100.0	1	0.0	0.0	0.152	1.0	95.604675	-6.952	1	0.0	3.0	5.0	0.0	0.0
-6944.445	500.0	100.0	100.0	1	0.0	0.0	0.153	1.0	96.43014	-6.952	1	0.0	3.0	6.0	0.0	0.0
-6944.445	500.0	100.0	100.0	1	0.0	0.0	0.154	1.0	96.43014	-6.952	1	0.0	3.0	6.0	0.0	0.0
-6944.445	500.0	100.0	100.0	0	0.0	0.0	0.154	1.0	95.739975	-6.952	1	1.0	3.0	7.0	0.0	0.0
0.0	500.0	100.0	100.0	0	0.0	0.0	0.155	1.0	93.78523	-6.952	1	1.0	3.0	0.0	0.0	0.0
0.0	500.0	100.0	100.0	0	0.0	0.0	0.156	1.0	93.78523	-6.952	1	1.0	3.0	0.0	0.0	0.0
0.0	500.0	100.0	100.0	0	0.0	0.0	0.157	1.0	96.102715	-6.952	1	1.0	3.0	0.0	0.0	0.0
0.0	500.0	100.0	100.0	0	0.0	0.0	0.158	1.0	95.68251	-6.461	1	1.0	3.0	0.0	0.0	0.0
0.0	500.0	100.0	100.0	0	0.0	0.0	0.159	1.0	95.68251	-6.461	1	1.0	3.0	0.0	0.0	0.0
0.0	500.0	100.0	100.0	0	0.0	0.0	0.16	1.0	95.68684	-5.58	1	1.0	3.0	0.0	0.0	0.0
0.0	500.0	100.0	100.0	0	0.0	0.0	0.161	1.0	95.68684	-5.185	1	1.0	3.0	0.0	0.0	0.0
0.0	500.0	100.0	100.0	0	0.0	0.0	0.163	1.0	95.37967	-5.185	1	1.0	3.0	0.0	0.0	0.0
0.0	500.0	100.0	100.0	0	0.0	0.0	0.164	1.0	94.36133	-4.477	1	1.0	3.0	0.0	0.0	0.0
0.0	500.0	100.0	100.0	0	0.0	0.0	0.165	1.0	94.36133	-4.161	1	1.0	3.0	0.0	0.0	0.0
0.0	500.0	100.0	100.0	0	0.0	0.0	0.166	1.0	94.763176	-4.161	1	1.0	3.0	0.0	0.0	0.0
0.0	500.0	100.0	100.0	0	0.0	0.0	0.167	1.0	95.403755	-3.593	1	1.0	3.0	0.0	0.0	0.0
0.0	500.0	100.0	100.0	0	0.0	0.0	0.169	1.0	95.403755	-3.593	1	1.0	3.0	0.0	0.0	0.0
0.0	500.0	100.0	100.0	0	0.0	0.0	0.17	1.0	96.20835	-3.339	1	1.0	3.0	0.0	0.0	0.0
0.0	500.0	100.0	100.0	0	0.0	0.0	0.171	1.0	95.855644	-2.883	1	1.0	3.0	0.0	0.0	0.0
0.0	500.0	100.0	100.0	0	0.0	0.0	0.172	1.0	95.754745	-2.883	1	1.0	3.0	0.0	0.0	0.0
0.0	500.0	100.0	100.0	0	0.0	0.0	0.173	1.0	96.95809	-2.679	1	1.0	3.0	0.0	0.0	0.0
0.0	500.0	100.0	100.0	0	0.0	0.0	0.175	1.0	96.95809	-2.314	1	1.0	3.0	0.0	0.0	0.0
0.0	500.0	100.0	100.0	0	0.0	0.0	0.176	1.0	97.204605	-2.314	1	1.0	3.0	0.0	0.0	0.0
0.0	500.0	100.0	100.0	0	0.0	0.0	0.177	1.0	97.44672	-2.15	1	1.0	3.0	0.0	0.0	0.0
0.0	500.0	100.0	100.0	0	0.0	0.0	0.178	1.0	97.44672	-2.15	1	1.0	3.0	0.0	0.0	0.0
0.0	500.0	100.0	100.0	0	0.0	0.0	0.18	1.0	97.596405	-1.856	1	1.0	3.0	0.0	0.0	0.0
0.0	500.0	100.0	100.0	0	0.0	0.0	0.181	1.0	97.80087	-1.725	1	1.0	3.0	0.0	0.0	0.0
0.0	500.0	100.0	100.0	0	0.0	0.0	0.182	1.0	98.074486	-1.725	1	1.0	3.0	0.0	0.0	0.0
0.0	500.0	100.0	100.0	0	0.0	0.0	0.183	1.0	97.88724	-1.49	1	1.0	3.0	0.0	0.0	0.0
0.0	500.0	100.0	100.0	0	0.0	0.0	0.184	1.0	97.88724	-1.286	1	1.0	3.0	0.0	0.0	0.0
0.0	500.0	100.0	100.0	0	0.0	0.0	0.185	1.0	97.161575	-1.286	1	1.0	3.0	0.0	0.0	0.0
0.0	500.0	100.0	100.0	0	0.0	0.0	0.186	1.0	97.53482	-1.195	1	1.0	3.0	0.0	0.0	0.0
0.0	500.0	100.0	100.0	0	0.0	0.0	0.187	1.0	97.53482	-1.195	1	1.0	3.0	0.0	0.0	0.0
0.0	500.0	100.0	100.0	0	0.0	0.0	0.188	1.0	97.3923	-1.032	1	1.0	3.0	0.0	0.0	0.0
0.0	500.0	100.0	100.0	0	0.0	0.0	0.188	1.0	97.3923	-0.959	1	1.0	3.0	0.0	0.0	0.0
0.0	500.0	100.0	100.0	0	0.0	0.0	0.189	1.0	98.40541	-0.959	1	1.0	3.0	0.0	0.0	0.0
0.0	500.0	100.0	100.0	0	0.0	0.0	0.19	1.0	97.991516	-0.828	1	1.0	3.0	0.0	0.0	0.0
0.0	500.0	100.0	100.0	0	0.0	0.0	0.191	1.0	97.991516	-0.769	1	1.0	3.0	0.0	0.0	0.0
0.0	500.0	100.0	100.0	0	0.0	0.0	0.192	1.0	97.89043	-0.769	1	1.0	3.0	0.0	0.0	0.0
0.0	500.0	100.0	100.0	0	0.0	0.0	0.192	1.0	97.99646	-0.664	1	1.0	3.0	0.0	0.0	0.0
0.0	500.0	100.0	100.0	0	0.0	0.0	0.193	1.0	97.99646	-0.617	1	1.0	3.0	0.0	0.0	0.0
0.0	500.0	100.0	100.0	0	0.0	0.0	0.194	1.0	97.116264	-0.617	1	1.0	3.0	0.0	0.0	0.0
0.0	500.0	100.0	100.0	0	0.0	0.0	0.195	1.0	97.116264	-0.533	1	1.0	3.0	0.0	0.0	0.0
0.0	500.0	100.0	100.0	0	0.0	0.0	0.196	1.0	96.48882	-0.533	1	1.0	3.0	0.0	0.0	0.0
0.0	500.0	100.0	100.0	0	0.0	0.0	0.196	1.0	97.41926	-0.46	1	1.0	3.0	0.0	0.0	0.0
0.0	500.0	100.0	100.0	0	0.0	0.0	0.197	1.0	97.41926	-0.427	1	1.0	3.0	0.0	0.0	0.0
0.0	500.0	100.0	100.0	0	0.0	0.0	0.198	1.0	97.97058	-0.427	1	1.0	3.0	0.0	0.0	0.0
0.0	500.0	100.0	100.0	0	0.0	0.0	0.199	1.0	97.38874	-0.369	1	1.0	3.0	0.0	0.0	0.0
0.0	500.0	100.0	100.0	0	0.0	0.0	0.199	1.0	97.38874	-0.369	1	1.0	3.0	0.0	0.0	0.0
0.0	500.0	100.0	100.0	0	0.0	0.0	0.2	1.0	96.91743	-0.343	1	1.0	3.0	0.0	0.0	0.0
0.0	500.0	100.0	100.0	0	0.0	0.0	0.201	1.0	96.91743	-0.296	1	1.0	3.0	0.0	0.0	0.0
0.0	500.0	100.0	100.0	0	0.0	0.0	0.201	1.0	96.5716	-0.296	1	1.0	3.0	0.0	0.0	0.0
0.0	500.0	100.0	100.0	0	0.0	0.0	0.202	1.0	96.418365	-0.276	1	1.0	3.0	0.0	0.0	0.0
0.0	500.0	100.0	100.0	0	0.0	0.0	0.202	1.0	96.418365	-0.237	1	1.0	3.0	0.0	0.0	0.0
0.0	500.0	100.0	100.0	0	0.0	0.0	0.203	1.0	96.31591	-0.237	1	1.0	3.0	0.0	0.0	0.0
0.0	500.0	100.0	100.0	0	0.0	0.0	0.203	1.0	96.48081	-0.22	1	1.0	3.0	0.0	0.0	0.0
0.0	500.0	100.0	100.0	0	0.0	0.0	0.204	1.0	96.48081	-0.22	1	1.0	3.0	0.0	0.0	0.0
0.0	500.0	100.0	100.0	0	0.0	0.0	0.204	1.0	96.39418	-0.19	1	1.0	3.0	0.0	0.0	0.0
0.0	500.0	100.0	100.0	0	0.0	0.0	0.205	1.0	96.39418	-0.164	1	1.0	3.0	0.0	0.0	0.0
0.0	500.0	100.0	100.0	0	0.0	0.0	0.205	1.0	96.20182	-0.164	1	1.0	3.0	0.0	0.0	0.0
0.0	500.0	100.0	100.0	0	0.0	0.0	0.205	1.0	96.73034	-0.152	1	1.0	3.0	0.0	0.0	0.0
0.0	500.0	100.0	100.0	0	0.0	0.0	0.205	1.0	96.73034	-0.141	1	1.0	3.0	0.0	0.0	0.0
0.0	500.0	100.0	100.0	0	0.0	0.0	0.205	1.0	96.93415	-0.141	1	1.0	3.0	0.0	0.0	0.0
0.0	500.0	100.0	100.0	0	0.0	0.0	0.205	1.0	97.976555	-0.122	1	1.0	3.0	0.0	0.0	0.0
0.0	500.0	100.0	100.0	0	0.0	0.0	0.205	1.0	97.976555	-0.105	1	1.0	3.0	0.0	0.0	0.0
0.0	500.0	100.0	100.0	0	0.0	0.0	0.205	1.0	95.50573	-0.105	1	1.0	3.0	0.0	0.0	0.0
0.0	500.0	100.0	100.0	0	0.0	0.0	0.204	1.0	95.50573	-0.097	1	1.0	3.0	0.0	0.0	0.0
0.0	500.0	100.0	100.0	0	0.0	0.0	0.204	1.0	101.72879	-0.097	1	1.0	3.0	9.0	0.0	0.0
0.0	500.0	100.0	100.0	0	0.0	0.0	0.203	1.0	100.80769	-0.084	1	1.0	3.0	10.0	0.0	0.0
0.0	500.0	100.0	100.0	0	0.0	0.0	0.202	1.0	100.80769	-0.072	1	1.0	3.0	10.0	0.0	0.0
5555.5557	400.0	100.0	100.0	0	0.0	0.0	0.201	1.0	100.30004	-0.072	1	1.0	3.0	10.0	0.0	0.0
5555.5557	400.0	100.0	100.0	0	0.0	0.0	0.2	1.0	99.79676	-0.067	1	1.0	3.0	10.0	0.0	0.0
5555.5557	400.0	100.0	100.0	0	0.0	0.0	0.199	1.0	99.79676	-0.067	1	1.0	3.0	10.0	0.0	0.0
5555.5557	400.0	100.0	100.0	0	0.0	0.0	0.198	1.0	99.38361	0.333	1	1.0	3.0	10.0	0.0	0.0
5555.5557	400.0	100.0	100.0	0	0.0	0.0	0.197	1.0	99.38361	0.702	1	1.0	3.0	10.0	0.0	0.0
5555.5557	400.0	100.0	100.0	0	0.0	0.0	0.196	1.0	98.53126	0.702	1	1.0	3.0	10.0	0.0	0.0
5555.5557	400.0	100.0	100.0	0	0.0	0.0	0.195	1.0	98.071594	1.365	1	1.0	3.0	10.0	0.0	0.0
5555.5557	400.0	100.0	100.0	0	0.0	0.0	0.194	1.0	98.071594	1.662	1	1.0	3.0	10.0	0.0	0.0
5555.5557	400.0	100.0	100.0	0	0.0	0.0	0.193	1.0	98.41012	1.662	1	1.0	3.0	10.0	0.0	0.0
5555.5557	400.0	100.0	100.0	0	0.0	0.0	0.192	1.0	98.035675	2.194	1	1.0	3.0	10.0	0.0	0.0
5555.5557	400.0	100.0	100.0	0	0.0	0.0	0.191	1.0	98.035675	2.194	1	1.0	3.0	10.0	0.0	0.0
5555.5557	400.0	100.0	100.0	0	0.0	0.0	0.19	1.0	97.00689	2.432	1	1.0	3.0	10.0	0.0	0.0
5555.5557	400.0	100.0	100.0	0	0.0	0.0	0.189	1.0	97.00689	2.86	1	1.0	3.0	10.0	0.0	0.0
5555.5557	400.0	100.0	100.0	0	0.0	0.0	0.188	1.0	97.25323	2.86	1	1.0	3.0	10.0	0.0	0.0
5555.5557	400.0	100.0	100.0	0	0.0	0.0	0.187	1.0	97.04352	3.05	1	1.0	3.0	10.0	0.0	0.0
5555.5557	400.0	100.0	100.0	0	0.0	0.0	0.187	1.0	97.04352	3.393	1	1.0	3.0	10.0	0.0	0.0
5555.5557	400.0	100.0	100.0	0	0.0	0.0	0.186	1.0	96.73465	3.393	1	1.0	3.0	10.0	0.0	0.0
5555.5557	400.0	100.0	100.0	0	0.0	0.0	0.185	1.0	96.91618	3.546	1	1.0	3.0	10.0	0.0	0.0
5555.5557	400.0	100.0	100.0	0	0.0	0.0	0.184	1.0	96.91618	3.821	1	1.0	3.0	10.0	0.0	0.0
5555.5557	400.0	100.0	100.0	0	0.0	0.0	0.184	1.0	96.77698	3.821	1	1.0	3.0	10.0	0.0	0.0
5555.5557	400.0	100.0	100.0	0	0.0	0.0	0.183	1.0	96.77698	3.945	1	1.0	3.0	10.0	0.0	0.0
5555.5557	400.0	100.0	100.0	0	0.0	0.0	0.182	1.0	97.03738	3.945	1	1.0	3.0	10.0	0.0	0.0
5555.5557	400.0	100.0	100.0	0	0.0	0.0	0.181	1.0	97.1208	4.165	1	1.0	3.0	10.0	0.0	0.0
5555.5557	400.0	100.0	100.0	0	0.0	0.0	0.181	1.0	97.1208	4.356	1	1.0	3.0	10.0	0.0	0.0
5555.5557	400.0	100.0	100.0	0	0.0	0.0	0.18	1.0	96.08896	4.356	1	1.0	3.0	10.0	0.0	0.0
5555.5557	400.0	100.0	100.0	0	0.0	0.0	0.179	1.0	94.047104	4.441	1	1.0	3.0	10.0	0.0	0.0
5555.5557	400.0	100.0	100.0	0	0.0	0.0	0.178	1.0	94.047104	4.441	1	1.0	3.0	10.0	0.0	0.0
5555.5557	400.0	100.0	100.0	0	0.0	0.0	0.177	1.0	97.729454	4.52	1	1.0	3.0	10.0	0.0	0.0
5555.5557	400.0	100.0	100.0	0	0.0	0.0	0.176	1.0	97.729454	4.662	1	1.0	3.0	10.0	0.0	0.0
5555.5557	400.0	100.0	100.0	0	0.0	0.0	0.176	1.0	98.45664	4.662	1	1.0	3.0	10.0	0.0	0.0
5555.5557	400.0	100.0	100.0	0	0.0	0.0	0.175	1.0	98.50175	4.784	1	1.0	3.0	10.0	0.0	0.0
5555.5557	400.0	100.0	100.0	0	0.0	0.0	0.174	1.0	98.50175	4.839	1	1.0	3.0	10.0	0.0	0.0
5555.5557	400.0	100.0	100.0	0	0.0	0.0	0.173	1.0	97.865204	4.839	1	1.0	3.0	10.0	0.0	0.0
5555.5557	400.0	100.0	100.0	0	0.0	0.0	0.172	1.0	98.12091	4.938	1	1.0	3.0	10.0	0.0	0.0
5555.5557	400.0	100.0	100.0	0	0.0	0.0	0.171	1.0	98.12091	4.938	1	1.0	3.0	10.0	0.0	0.0
5555.5557	400.0	100.0	100.0	0	0.0	0.0	0.17	1.0	98.13582	4.982	1	1.0	3.0	10.0	0.0	0.0
5555.5557	400.0	100.0	100.0	0	0.0	0.0	0.169	1.0	98.13582	5.061	1	1.0	3.0	10.0	0.0	0.0
5555.5557	400.0	100.0	100.0	0	0.0	0.0	0.169	1.0	98.374084	5.061	1	1.0	3.0	10.0	0.0	0.0
5555.5557	400.0	100.0	100.0	0	0.0	0.0	0.168	1.0	98.80879	5.13	1	1.0	3.0	10.0	0.0	0.0
5555.5557	400.0	100.0	100.0	0	0.0	0.0	0.167	1.0	98.80879	5.16	1	1.0	3.0	10.0	0.0	0.0
5555.5557	400.0	100.0	100.0	0	0.0	0.0	0.166	1.0	98.69188	5.16	1	1.0	3.0	10.0	0.0	0.0
5555.5557	400.0	100.0	100.0	0	0.0	0.0	0.165	1.0	98.02299	5.214	1	1.0	3.0	10.0	0.0	0.0
5555.5557	400.0	100.0	100.0	0	0.0	0.0	0.164	1.0	98.02299	5.239	1	1.0	3.0	10.0	0.0	0.0
5555.5557	400.0	100.0	100.0	0	0.0	0.0	0.163	1.0	97.78558	5.239	1	1.0	3.0	10.0	0.0	0.0
5555.5557	400.0	100.0	100.0	0	0.0	0.0	0.161	1.0	97.78558	5.284	1	1.0	3.0	10.0	0.0	0.0
5555.5557	400.0	100.0	100.0	0	0.0	0.0	0.16	1.0	97.60513	5.284	1	1.0	3.0	10.0	0.0	0.0
5555.5557	400.0	100.0	100.0	0	0.0	0.0	0.159	1.0	98.01599	5.304	1	1.0	3.0	10.0	0.0	0.0
5555.5557	400.0	100.0	100.0	0	0.0	0.0	0.158	1.0	98.01599	5.338	1	1.0	3.0	10.0	0.0	0.0
5555.5557	400.0	100.0	100.0	0	0.0	0.0	0.157	1.0	97.676674	5.338	1	1.0	3.0	10.0	0.0	0.0
5555.5557	400.0	100.0	100.0	0	0.0	0.0	0.155	1.0	99.23396	5.369	1	1.0	3.0	10.0	0.0	0.0
5555.5557	400.0	100.0	100.0	0	0.0	0.0	0.154	1.0	99.23396	5.369	1	1.0	3.0	10.0	0.0	0.0
5555.5557	400.0	100.0	100.0	0	0.0	0.0	0.153	1.0	98.68345	5.383	1	1.0	3.0	10.0	0.0	0.0
5555.5557	400.0	100.0	100.0	0	0.0	0.0	0.151	1.0	98.0848	5.408	1	1.0	3.0	10.0	0.0	0.0
5555.5557	400.0	100.0	100.0	0	0.0	0.0	0.15	1.0	98.59352	5.408	1	1.0	3.0	12.0	0.0	0.0
5555.5557	400.0	100.0	100.0	0	0.0	0.0	0.149	1.0	98.61677	5.417	1	1.0	3.0	12.0	0.0	0.0
5555.5557	400.0	100.0	100.0	0	0.0	0.0	0.148	1.0	98.61677	5.437	1	1.0	3.0	12.0	0.0	0.0
5555.5557	400.0	100.0	100.0	0	0.0	0.0	0.146	1.0	98.29547	5.437	1	1.0	3.0	12.0	0.0	0.0
5555.5557	400.0	100.0	100.0	0	0.0	0.0	0.145	1.0	96.632164	5.454	1	1.0	3.0	12.0	0.0	0.0
5555.5557	400.0	100.0	100.0	0	0.0	0.0	0.144	1.0	96.632164	5.454	1	1.0	3.0	12.0	0.0	0.0
5555.5557	400.0	100.0	100.0	0	0.0	0.0	0.143	1.0	99.006516	5.463	1	1.0	3.0	12.0	0.0	0.0
5555.5557	400.0	100.0	100.0	0	0.0	0.0	0.141	1.0	99.78408	5.475	1	1.0	3.0	12.0	0.0	0.0
5555.5557	400.0	100.0	100.0	0	0.0	0.0	0.14	1.0	98.85881	5.475	1	1.0	3.0	12.0	0.0	0.0
5555.5557	400.0	100.0	100.0	0	0.0	0.0	0.139	1.0	98.8173	5.488	1	1.0	3.0	12.0	0.0	0.0
5555.5557	400.0	100.0	100.0	0	0.0	0.0	0.137	1.0	97.5282	5.492	1	1.0	3.0	12.0	0.0	0.0
5555.5557	400.0	100.0	100.0	0	0.0	0.0	0.136	1.0	98.26716	5.492	1	1.0	3.0	12.0	0.0	0.0
5555.5557	400.0	100.0	100.0	0	0.0	0.0	0.135	1.0	100.17487	5.497	1	1.0	3.0	12.0	0.0	0.0
5555.5557	400.0	100.0	100.0	0	0.0	0.0	0.133	1.0	100.17487	5.507	1	1.0	3.0	12.0	0.0	0.0
5555.5557	400.0	100.0	100.0	0	0.0	0.0	0.132	1.0	99.6632	5.507	1	1.0	3.0	12.0	0.0	0.0
5555.5557	400.0	100.0	100.0	0	0.0	0.0	0.131	1.0	99.6632	5.513	1	1.0	3.0	12.0	0.0	0.0
5555.5557	400.0	100.0	100.0	0	0.0	0.0	0.129	1.0	100.00116	5.513	1	1.0	3.0	12.0	0.0	0.0
5555.5557	400.0	100.0	100.0	0	0.0	0.0	0.128	1.0	99.341835	5.517	1	1.0	3.0	12.0	0.0	0.0
5555.5557	400.0	100.0	100.0	0	0.0	0.0	0.127	1.0	98.85683	5.524	1	1.0	3.0	12.0	0.0	0.0
5555.5557	400.0	100.0	100.0	0	0.0	0.0	0.126	1.0	99.150894	5.524	1	1.0	3.0	12.0	0.0	0.0
5555.5557	400.0	100.0	100.0	0	0.0	0.0	0.124	1.0	98.335144	5.527	1	1.0	3.0	12.0	0.0	0.0
5555.5557	400.0	100.0	100.0	0	0.0	0.0	0.123	1.0	97.7622	5.527	1	1.0	3.0	12.0	0.0	0.0
5555.5557	400.0	100.0	100.0	0	0.0	0.0	0.121	1.0	97.28158	5.531	1	1.0	3.0	12.0	0.0	0.0
5555.5557	400.0	100.0	100.0	0	0.0	0.0	0.12	1.0	97.28158	5.533	1	1.0	3.0	12.0	0.0	0.0
5555.5557	400.0	100.0	100.0	0	0.0	0.0	0.119	1.0	98.074234	5.533	1	1.0	3.0	12.0	0.0	0.0
5555.5557	400.0	100.0	100.0	0	0.0	0.0	0.117	1.0	98.10657	5.537	1	1.0	3.0	12.0	0.0	0.0
5555.5557	400.0	100.0	100.0	0	0.0	0.0	0.115	1.0	98.10657	5.541	1	1.0	3.0	12.0	0.0	0.0
5555.5557	400.0	100.0	100.0	1	0.0	0.0	0.114	1.0	97.63664	5.541	1	1.0	3.0	12.0	0.0	0.0
5555.5557	400.0	100.0	100.0	1	0.0	0.0	0.112	1.0	98.314964	5.542	1	1.0	3.0	12.0	0.0	0.0
5555.5557	400.0	100.0	100.0	1	0.0	0.0	0.111	1.0	98.314964	5.542	1	1.0	3.0	12.0	0.0	0.0
5555.5557	400.0	100.0	100.0	1	0.0	0.0	0.109	1.0	98.18774	5.545	1	1.0	3.0	12.0	0.0	0.0
5555.5557	400.0	100.0	100.0	1	0.0	0.0	0.108	1.0	98.18774	5.546	1	1.0	3.0	12.0	0.0	0.0
5555.5557	400.0	100.0	100.0	1	0.0	0.0	0.106	1.0	98.81534	5.546	1	1.0	3.0	12.0	0.0	0.0
5555.5557	400.0	100.0	100.0	1	0.0	0.0	0.104	1.0	98.84613	5.548	1	1.0	3.0	12.0	0.0	0.0
5555.5557	400.0	100.0	100.0	1	0.0	0.0	0.103	1.0	98.84613	5.549	1	1.0	3.0	12.0	0.0	0.0
5555.5557	400.0	100.0	100.0	1	0.0	0.0	0.101	1.0	98.416374	5.549	1	1.0	3.0	12.0	0.0	0.0
5555.5557	400.0	100.0	100.0	1	0.0	0.0	0.1	1.0	97.64413	5.55	1	1.0	3.0	12.0	0.0	0.0
5555.5557	400.0	100.0	100.0	1	0.0	0.0	0.098	1.0	97.64413	5.55	1	1.0	3.0	12.0	0.0	0.0
5555.5557	400.0	100.0	100.0	1	0.0	0.0	0.096	1.0	97.71159	5.552	1	1.0	3.0	12.0	0.0	0.0
5555.5557	400.0	100.0	100.0	1	0.0	0.0	0.095	1.0	97.71159	5.552	1	1.0	3.0	12.0	0.0	0.0
5555.5557	400.0	100.0	100.0	1	0.0	0.0	0.093	1.0	98.388016	5.552	1	1.0	3.0	12.0	0.0	0.0
5555.5557	400.0	100.0	100.0	1	0.0	0.0	0.092	1.0	98.69719	5.553	1	1.0	3.0	12.0	0.0	0.0
5555.5557	400.0	100.0	100.0	1	0.0	0.0	0.09	1.0	98.69719	5.554	1	1.0	3.0	12.0	0.0	0.0
5555.5557	400.0	100.0	100.0	1	0.0	0.0	0.089	1.0	98.867485	5.554	1	1.0	3.0	12.0	0.0	0.0
5555.5557	400.0	100.0	100.0	1	0.0	0.0	0.088	1.0	98.49012	5.555	1	1.0	3.0	12.0	0.0	0.0
5555.5557	400.0	100.0	100.0	1	0.0	0.0	0.086	1.0	98.49012	5.555	1	1.0	3.0	12.0	0.0	0.0
5555.5557	400.0	100.0	100.0	1	0.0	0.0	0.084	1.0	98.31923	5.556	1	1.0	3.0	12.0	0.0	0.0
5555.5557	400.0	100.0	100.0	1	0.0	0.0	0.083	1.0	98.31923	5.556	1	1.0	3.0	12.0	0.0	0.0
5555.5557	400.0	100.0	100.0	1	0.0	0.0	0.082	1.0	98.2643	5.556	1	1.0	3.0	12.0	0.0	0.0
5555.5557	400.0	100.0	100.0	1	0.0	0.0	0.081	1.0	97.684586	5.557	1	1.0	3.0	12.0	0.0	0.0
5555.5557	400.0	100.0	100.0	1	0.0	0.0	0.079	1.0	97.684586	5.557	1	1.0	3.0	12.0	0.0	0.0
5555.5557	400.0	100.0	100.0	1	0.0	0.0	0.078	1.0	98.10386	5.557	1	1.0	3.0	12.0	0.0	0.0
5555.5557	400.0	100.0	100.0	1	0.0	0.0	0.077	1.0	98.533714	5.559	1	1.0	3.0	12.0	0.0	0.0
5555.5557	400.0	100.0	100.0	1	0.0	0.0	0.076	1.0	98.533714	5.559	1	1.0	3.0	12.0	0.0	0.0
5555.5557	400.0	100.0	100.0	1	0.0	0.0	0.074	1.0	98.58081	5.559	1	1.0	3.0	12.0	0.0	0.0
5555.5557	400.0	100.0	100.0	1	0.0	0.0	0.073	1.0	98.58081	5.56	1	1.0	3.0	12.0	0.0	0.0
5555.5557	400.0	100.0	100.0	1	0.0	0.0	0.072	1.0	98.57641	5.56	1	1.0	3.0	12.0	0.0	0.0
5555.5557	400.0	100.0	100.0	1	0.0	0.0	0.071	1.0	98.39244	5.56	1	1.0	3.0	12.0	0.0	0.0
5555.5557	400.0	100.0	100.0	1	0.0	0.0	0.07	1.0	98.007614	5.56	1	1.0	3.0	12.0	0.0	0.0
5555.5557	400.0	100.0	100.0	1	0.0	0.0	0.069	1.0	98.83681	5.56	1	1.0	3.0	12.0	0.0	0.0
5555.5557	400.0	100.0	100.0	1	0.0	0.0	0.068	1.0	97.976845	5.56	1	1.0	3.0	12.0	0.0	0.0
5555.5557	400.0	100.0	100.0	1	0.0	0.0	0.067	1.0	97.976845	5.56	1	1.0	3.0	12.0	0.0	0.0
5555.5557	400.0	100.0	100.0	1	0.0	0.0	0.066	1.0	98.17906	5.561	1	1.0	3.0	12.0	0.0	0.0
5555.5557	400.0	100.0	100.0	1	0.0	0.0	0.065	1.0	98.17906	5.561	1	1.0	3.0	12.0	0.0	0.0
5555.5557	400.0	100.0	100.0	1	0.0	0.0	0.064	1.0	97.91118	5.561	1	1.0	3.0	12.0	0.0	0.0
5555.5557	400.0	100.0	100.0	1	0.0	0.0	0.062	1.0	98.335266	5.561	1	1.0	3.0	12.0	0.0	0.0
5555.5557	400.0	100.0	100.0	1	0.0	0.0	0.061	1.0	98.54286	5.561	1	1.0	3.0	12.0	0.0	0.0
5555.5557	400.0	100.0	100.0	1	0.0	0.0	0.06	1.0	98.619675	5.561	1	1.0	3.0	12.0	0.0	0.0
5555.5557	400.0	100.0	100.0	1	0.0	0.0	0.059	1.0	98.71018	5.561	1	1.0	3.0	12.0	0.0	0.0
5555.5557	400.0	100.0	100.0	1	0.0	0.0	0.058	1.0	97.85729	5.561	1	1.0	3.0	12.0	0.0	0.0
5555.5557	400.0	100.0	100.0	1	0.0	0.0	0.057	1.0	97.65518	5.561	1	1.0	3.0	12.0	0.0	0.0
5555.5557	400.0	100.0	100.0	1	0.0	0.0	0.056	1.0	97.65518	5.561	1	1.0	3.0	12.0	0.0	0.0
5555.5557	400.0	100.0	100.0	1	0.0	0.0	0.054	1.0	96.98168	5.561	1	1.0	3.0	12.0	0.0	0.0
5555.5557	400.0	100.0	100.0	1	0.0	0.0	0.053	1.0	96.391655	5.562	1	1.0	3.0	12.0	0.0	0.0
5555.5557	400.0	100.0	100.0	1	0.0	0.0	0.052	1.0	96.391655	5.562	1	1.0	3.0	12.0	0.0	0.0
5555.5557	400.0	100.0	100.0	1	0.0	0.0	0.051	1.0	96.64805	5.562	1	1.0	3.0	12.0	0.0	0.0
5555.5557	400.0	100.0	100.0	1	0.0	0.0	0.05	1.0	96.52696	5.562	1	1.0	3.0	12.0	0.0	0.0
5555.5557	400.0	100.0	100.0	1	0.0	0.0	0.048	1.0	96.52696	5.562	1	1.0	3.0	12.0	0.0	0.0
5555.5557	400.0	100.0	100.0	1	0.0	0.0	0.047	1.0	96.95298	5.562	1	1.0	3.0	12.0	0.0	0.0
5555.5557	400.0	100.0	100.0	1	0.0	0.0	0.046	1.0	96.95298	5.562	1	1.0	3.0	12.0	0.0	0.0
5555.5557	400.0	100.0	100.0	1	0.0	0.0	0.045	1.0	96.72654	5.562	1	1.0	3.0	12.0	0.0	0.0
5555.5557	400.0	100.0	100.0	1	0.0	0.0	0.043	1.0	96.95621	5.562	1	1.0	3.0	12.0	0.0	0.0
5555.5557	400.0	100.0	100.0	1	0.0	0.0	0.042	1.0	96.95621	5.562	1	1.0	3.0	12.0	0.0	0.0
5555.5557	400.0	100.0	100.0	1	0.0	0.0	0.041	1.0	96.46554	5.562	1	1.0	3.0	12.0	0.0	0.0
5555.5557	400.0	100.0	100.0	1	0.0	0.0	0.04	1.0	96.527695	5.562	1	1.0	3.0	12.0	0.0	0.0
5555.5557	400.0	100.0	100.0	1	0.0	0.0	0.038	1.0	96.527695	5.562	1	1.0	3.0	12.0	0.0	0.0
5555.5557	400.0	100.0	100.0	1	0.0	0.0	0.037	1.0	96.24298	5.562	1	1.0	3.0	12.0	0.0	0.0
5555.5557	400.0	100.0	100.0	1	0.0	0.0	0.036	1.0	96.18651	5.562	1	1.0	3.0	12.0	0.0	0.0
5555.5557	400.0	100.0	100.0	1	0.0	0.0	0.034	1.0	96.68382	5.562	1	1.0	3.0	12.0	0.0	0.0
5555.5557	400.0	100.0	100.0	1	0.0	0.0	0.033	1.0	96.79041	5.562	1	1.0	3.0	12.0	0.0	0.0
5555.5557	400.0	100.0	100.0	1	0.0	0.0	0.031	1.0	96.79041	5.562	1	1.0	3.0	12.0	0.0	0.0
5555.5557	400.0	100.0	100.0	1	0.0	0.0	0.03	1.0	97.12264	5.562	1	1.0	3.0	12.0	0.0	0.0
5555.5557	400.0	100.0	100.0	1	0.0	0.0	0.029	1.0	96.865105	5.562	1	1.0	3.0	12.0	0.0	0.0
5555.5557	400.0	100.0	100.0	1	0.0	0.0	0.027	1.0	96.865105	5.562	1	1.0	3.0	12.0	0.0	0.0
5555.5557	400.0	100.0	100.0	1	0.0	0.0	0.025	1.0	95.03934	5.562	1	1.0	3.0	12.0	0.0	0.0
5555.5557	400.0	100.0	100.0	1	0.0	0.0	0.024	1.0	95.03934	5.562	1	1.0	3.0	12.0	0.0	0.0
5555.5557	400.0	100.0	100.0	1	0.0	0.0	0.023	1.0	96.25169	5.562	1	1.0	3.0	12.0	0.0	0.0
5555.5557	400.0	100.0	100.0	1	0.0	0.0	0.021	1.0	96.73199	5.562	1	1.0	3.0	12.0	0.0	0.0
5555.5557	400.0	100.0	100.0	1	0.0	0.0	0.019	1.0	96.73199	5.562	1	1.0	3.0	12.0	0.0	0.0
5555.5557	400.0	100.0	100.0	1	0.0	0.0	0.018	1.0	97.876434	5.562	1	1.0	3.0	12.0	0.0	0.0
5555.5557	400.0	100.0	100.0	1	0.0	0.0	0.016	1.0	96.8136	5.562	1	1.0	3.0	12.0	0.0	0.0
5555.5557	400.0	100.0	100.0	1	0.0	0.0	0.015	1.0	96.8136	5.562	1	1.0	3.0	12.0	0.0	0.0
5555.5557	400.0	100.0	100.0	1	0.0	0.0	0.013	1.0	96.63214	5.562	1	1.0	3.0	12.0	0.0	0.0
5555.5557	400.0	100.0	100.0	1	0.0	0.0	0.011	1.0	96.63214	5.562	1	1.0	3.0	12.0	0.0	0.0
5555.5557	400.0	100.0	100.0	1	0.0	0.0	0.009	1.0	97.02745	5.562	1	1.0	3.0	12.0	0.0	0.0
5555.5557	400.0	100.0	100.0	1	0.0	0.0	0.007	1.0	96.98222	5.562	1	1.0	3.0	12.0	0.0	0.0
5555.5557	400.0	100.0	100.0	1	0.0	0.0	0.006	1.0	96.98222	5.562	1	1.0	3.0	12.0	0.0	0.0
5555.5557	400.0	100.0	100.0	1	0.0	0.0	0.004	1.0	96.39427	5.562	1	1.0	3.0	12.0	0.0	0.0
5555.5557	400.0	100.0	100.0	1	0.0	0.0	0.002	1.0	96.02118	5.562	1	1.0	3.0	12.0	0.0	0.0
5555.5557	400.0	100.0	100.0	1	0.0	0.0	0.0	1.0	96.02118	5.562	1	1.0	3.0	12.0	0.0	0.0
5555.5557	400.0	100.0	100.0	1	0.0	0.0	-0.001	1.0	96.05787	5.562	1	1.0	3.0	12.0	0.0	0.0
5555.5557	400.0	100.0	100.0	1	0.0	0.0	-0.003	1.0	96.618935	5.562	1	1.0	3.0	12.0	0.0	0.0
5555.5557	400.0	100.0	100.0	1	0.0	0.0	-0.005	1.0	97.32718	5.562	1	1.0	3.0	12.0	0.0	0.0
5555.5557	400.0	100.0	100.0	1	0.0	0.0	-0.006	1.0	97.39556	5.562	1	1.0	3.0	12.0	0.0	0.0
5555.5557	400.0	100.0	100.0	1	0.0	0.0	-0.008	1.0	97.39556	5.562	1	1.0	3.0	12.0	0.0	0.0
5555.5557	400.0	100.0	100.0	1	0.0	0.0	-0.01	1.0	98.19032	5.562	1	1.0	3.0	13.0	0.0	0.0
0.0	400.0	100.0	100.0	0	0.0	0.0	-0.011	1.0	97.95134	5.562	1	1.0	4.0	0.0	0.0	0.0
0.0	400.0	100.0	100.0	0	0.0	0.0	-0.013	1.0	97.95134	5.562	1	1.0	4.0	0.0	0.0	0.0
0.0	400.0	100.0	100.0	0	0.0	0.0	-0.014	1.0	97.689255	5.562	1	1.0	4.0	0.0	0.0	0.0
0.0	400.0	100.0	100.0	0	0.0	0.0	-0.016	1.0	97.689255	5.562	1	1.0	4.0	0.0	0.0	0.0
0.0	400.0	100.0	100.0	0	0.0	0.0	-0.017	1.0	98.6665	5.562	1	1.0	4.0	0.0	0.0	0.0
0.0	400.0	100.0	100.0	0	0.0	0.0	-0.017	1.0	99.1231	5.169	1	1.0	4.0	0.0	0.0	0.0
0.0	400.0	100.0	100.0	0	0.0	0.0	-0.018	1.0	99.1231	4.463	1	1.0	4.0	0.0	0.0	0.0
0.0	400.0	100.0	100.0	0	0.0	0.0	-0.019	1.0	98.9466	4.463	1	1.0	4.0	0.0	0.0	0.0
0.0	400.0	100.0	100.0	0	0.0	0.0	-0.02	1.0	99.3158	3.854	1	1.0	4.0	0.0	0.0	0.0
0.0	400.0	100.0	100.0	0	0.0	0.0	-0.02	1.0	99.3158	3.581	1	1.0	4.0	0.0	0.0	0.0
0.0	400.0	100.0	100.0	0	0.0	0.0	-0.021	1.0	99.38669	3.581	1	1.0	4.0	0.0	0.0	0.0
0.0	400.0	100.0	100.0	0	0.0	0.0	-0.021	1.0	99.38669	3.093	1	1.0	4.0	0.0	0.0	0.0
0.0	400.0	100.0	100.0	0	0.0	0.0	-0.021	1.0	98.99935	3.093	1	1.0	4.0	0.0	0.0	0.0
0.0	400.0	100.0	100.0	0	0.0	0.0	-0.021	1.0	98.54729	2.874	1	1.0	4.0	0.0	0.0	0.0
0.0	400.0	100.0	100.0	0	0.0	0.0	-0.02	1.0	98.36864	2.482	1	1.0	4.0	0.0	0.0	0.0
0.0	400.0	100.0	100.0	0	0.0	0.0	-0.02	1.0	98.0194	2.482	1	1.0	4.0	2.0	0.0	0.0
0.0	400.0	100.0	100.0	0	0.0	0.0	-0.02	1.0	97.38191	2.307	1	1.0	4.0	3.0	0.0	0.0
0.0	400.0	100.0	100.0	0	0.0	0.0	-0.019	1.0	96.73911	2.307	1	1.0	4.0	3.0	0.0	0.0
-5555.5557	400.0	100.0	100.0	0	0.0	0.0	-0.018	1.0	96.70776	1.992	1	1.0	4.0	3.0	0.0	0.0
-5555.5557	400.0	100.0	100.0	0	0.0	0.0	-0.017	1.0	96.70776	1.85	1	1.0	4.0	3.0	0.0	0.0
-5555.5557	400.0	100.0	100.0	0	0.0	0.0	-0.017	1.0	97.08662	1.85	1	1.0	4.0	3.0	0.0	0.0
-5555.5557	400.0	100.0	100.0	0	0.0	0.0	-0.016	1.0	98.421005	1.205	1	1.0	4.0	3.0	0.0	0.0
-5555.5557	400.0	100.0	100.0	0	0.0	0.0	-0.015	1.0	98.421005	0.726	1	1.0	4.0	3.0	0.0	0.0
-5555.5557	400.0	100.0	100.0	0	0.0	0.0	-0.014	1.0	98.2433	0.726	1	1.0	4.0	3.0	0.0	0.0
-5555.5557	400.0	100.0	100.0	0	0.0	0.0	-0.013	1.0	98.3101	-0.129	1	1.0	4.0	3.0	0.0	0.0
-5555.5557	400.0	100.0	100.0	0	0.0	0.0	-0.012	1.0	98.96966	-0.129	1	1.0	4.0	3.0	0.0	0.0
-5555.5557	400.0	100.0	100.0	0	0.0	0.0	-0.011	1.0	98.746025	-0.513	1	1.0	4.0	3.0	0.0	0.0
-5555.5557	400.0	100.0	100.0	0	0.0	0.0	-0.01	1.0	98.746025	-1.202	1	1.0	4.0	3.0	0.0	0.0
-5555.5557	400.0	100.0	100.0	0	0.0	0.0	-0.009	1.0	99.29318	-1.202	1	1.0	4.0	3.0	0.0	0.0
-5555.5557	400.0	100.0	100.0	0	0.0	0.0	-0.008	1.0	99.43241	-1.796	1	1.0	4.0	5.0	0.0	0.0
-5555.5557	400.0	100.0	100.0	0	0.0	0.0	-0.007	1.0	99.43241	-2.063	1	1.0	4.0	5.0	0.0	0.0
-5555.5557	400.0	100.0	100.0	0	0.0	0.0	-0.006	1.0	99.167366	-2.063	1	1.0	4.0	5.0	0.0	0.0
-5555.5557	400.0	100.0	100.0	0	0.0	0.0	-0.005	1.0	99.25199	-2.54	1	1.0	4.0	5.0	0.0	0.0
-5555.5557	400.0	100.0	100.0	0	0.0	0.0	-0.004	1.0	99.25199	-2.54	1	1.0	4.0	5.0	0.0	0.0
-5555.5557	400.0	100.0	100.0	0	0.0	0.0	-0.003	1.0	97.604	-2.952	1	1.0	4.0	5.0	0.0	0.0
-5555.5557	400.0	100.0	100.0	0	0.0	0.0	-0.002	1.0	97.604	-3.136	1	1.0	4.0	5.0	0.0	0.0
-5555.5557	400.0	100.0	100.0	0	0.0	0.0	-0.001	1.0	97.91735	-3.136	1	1.0	4.0	5.0	0.0	0.0
-5555.5557	400.0	100.0	100.0	0	0.0	0.0	0.0	1.0	97.327446	-3.467	1	1.0	4.0	5.0	0.0	0.0
-5555.5557	400.0	100.0	100.0	0	0.0	0.0	0.0	1.0	97.327446	-3.615	1	1.0	4.0	5.0	0.0	0.0
-5555.5557	400.0	100.0	100.0	0	0.0	0.0	0.001	1.0	97.18877	-3.615	1	1.0	4.0	5.0	0.0	0.0
-5555.5557	400.0	100.0	100.0	0	0.0	0.0	0.002	1.0	96.43282	-3.881	1	1.0	4.0	5.0	0.0	0.0
-5555.5557	400.0	100.0	100.0	0	0.0	0.0	0.003	1.0	96.43282	-3.881	1	1.0	4.0	5.0	0.0	0.0
-5555.5557	400.0	100.0	100.0	0	0.0	0.0	0.005	1.0	96.797874	-4.0	1	1.0	4.0	5.0	0.0	0.0
-5555.5557	400.0	100.0	100.0	0	0.0	0.0	0.006	1.0	96.70642	-4.213	1	1.0	4.0	5.0	0.0	0.0
-5555.5557	400.0	100.0	100.0	0	0.0	0.0	0.007	1.0	96.95027	-4.213	1	1.0	4.0	5.0	0.0	0.0
-5555.5557	400.0	100.0	100.0	0	0.0	0.0	0.008	1.0	96.59473	-4.397	1	1.0	4.0	5.0	0.0	0.0
-5555.5557	400.0	100.0	100.0	0	0.0	0.0	0.009	1.0	96.59473	-4.479	1	1.0	4.0	5.0	0.0	0.0
-5555.5557	400.0	100.0	100.0	0	0.0	0.0	0.011	1.0	96.85083	-4.479	1	1.0	4.0	5.0	0.0	0.0
-5555.5557	400.0	100.0	100.0	0	0.0	0.0	0.012	1.0	96.85083	-4.627	1	1.0	4.0	5.0	0.0	0.0
-5555.5557	400.0	100.0	100.0	0	0.0	0.0	0.013	1.0	96.73296	-4.627	1	1.0	4.0	5.0	0.0	0.0
-5555.5557	400.0	100.0	100.0	0	0.0	0.0	0.014	1.0	96.88631	-4.693	1	1.0	4.0	5.0	0.0	0.0
-5555.5557	400.0	100.0	100.0	0	0.0	0.0	0.015	1.0	96.88631	-4.811	1	1.0	4.0	5.0	0.0	0.0
-5555.5557	400.0	100.0	100.0	0	0.0	0.0	0.017	1.0	96.687256	-4.811	1	1.0	4.0	5.0	0.0	0.0
-5555.5557	400.0	100.0	100.0	0	0.0	0.0	0.018	1.0	96.638985	-4.864	1	1.0	4.0	5.0	0.0	0.0
-5555.5557	400.0	100.0	100.0	0	0.0	0.0	0.019	1.0	96.638985	-4.959	1	1.0	4.0	5.0	0.0	0.0
-5555.5557	400.0	100.0	100.0	0	0.0	0.0	0.02	1.0	97.19236	-4.959	1	1.0	4.0	5.0	0.0	0.0
-5555.5557	400.0	100.0	100.0	0	0.0	0.0	0.021	1.0	96.83925	-5.002	1	1.0	4.0	5.0	0.0	0.0
-5555.5557	400.0	100.0	100.0	0	0.0	0.0	0.023	1.0	97.182785	-5.002	1	1.0	4.0	5.0	0.0	0.0
-5555.5557	400.0	100.0	100.0	0	0.0	0.0	0.024	1.0	96.96832	-5.078	1	1.0	4.0	5.0	0.0	0.0
-5555.5557	400.0	100.0	100.0	0	0.0	0.0	0.025	1.0	96.96832	-5.112	1	1.0	4.0	5.0	0.0	0.0
-5555.5557	400.0	100.0	100.0	0	0.0	0.0	0.026	1.0	97.04843	-5.112	1	1.0	4.0	5.0	0.0	0.0
-5555.5557	400.0	100.0	100.0	0	0.0	0.0	0.027	1.0	97.940506	-5.174	1	1.0	4.0	5.0	0.0	0.0
-5555.5557	400.0	100.0	100.0	0	0.0	0.0	0.028	1.0	97.940506	-5.201	1	1.0	4.0	5.0	0.0	0.0
-5555.5557	400.0	100.0	100.0	0	0.0	0.0	0.029	1.0	96.84519	-5.201	1	1.0	4.0	5.0	0.0	0.0
-5555.5557	400.0	100.0	100.0	0	0.0	0.0	0.03	1.0	96.84519	-5.25	1	1.0	4.0	5.0	0.0	0.0
-5555.5557	400.0	100.0	100.0	0	0.0	0.0	0.031	1.0	97.16791	-5.25	1	1.0	4.0	5.0	0.0	0.0
-5555.5557	400.0	100.0	100.0	0	0.0	0.0	0.032	1.0	97.2457	-5.293	1	1.0	4.0	5.0	0.0	0.0
-5555.5557	400.0	100.0	100.0	0	0.0	0.0	0.033	1.0	97.2457	-5.312	1	1.0	4.0	5.0	0.0	0.0
-5555.5557	400.0	100.0	100.0	0	0.0	0.0	0.035	1.0	97.37012	-5.312	1	1.0	4.0	5.0	0.0	0.0
-5555.5557	400.0	100.0	100.0	0	0.0	0.0	0.036	1.0	97.66872	-5.346	1	1.0	4.0	5.0	0.0	0.0
-5555.5557	400.0	100.0	100.0	0	0.0	0.0	0.037	1.0	97.66872	-5.362	1	1.0	4.0	5.0	0.0	0.0
-5555.5557	400.0	100.0	100.0	0	0.0	0.0	0.038	1.0	97.59545	-5.362	1	1.0	4.0	5.0	0.0	0.0
-5555.5557	400.0	100.0	100.0	0	0.0	0.0	0.039	1.0	97.59545	-5.388	1	1.0	4.0	5.0	0.0	0.0
-5555.5557	400.0	100.0	100.0	0	0.0	0.0	0.04	1.0	96.83116	-5.388	1	1.0	4.0	5.0	0.0	0.0
-5555.5557	400.0	100.0	100.0	0	0.0	0.0	0.041	1.0	96.40799	-5.4	1	1.0	4.0	5.0	0.0	0.0
-5555.5557	400.0	100.0	100.0	0	0.0	0.0	0.042	1.0	96.40799	-5.422	1	1.0	4.0	5.0	0.0	0.0
-5555.5557	400.0	100.0	100.0	0	0.0	0.0	0.043	1.0	97.366745	-5.422	1	1.0	4.0	5.0	0.0	0.0
-5555.5557	400.0	100.0	100.0	0	0.0	0.0	0.044	1.0	96.90341	-5.432	1	1.0	4.0	5.0	0.0	0.0
-5555.5557	400.0	100.0	100.0	0	0.0	0.0	0.045	1.0	96.90341	-5.45	1	1.0	4.0	5.0	0.0	0.0
-5555.5557	400.0	100.0	100.0	0	0.0	0.0	0.047	1.0	96.549706	-5.45	1	1.0	4.0	5.0	0.0	0.0
-5555.5557	400.0	100.0	100.0	0	0.0	0.0	0.048	1.0	96.549706	-5.465	1	1.0	4.0	5.0	0.0	0.0
-5555.5557	400.0	100.0	100.0	0	0.0	0.0	0.049	1.0	96.70763	-5.465	1	1.0	4.0	5.0	0.0	0.0
-5555.5557	400.0	100.0	100.0	0	0.0	0.0	0.05	1.0	96.45732	-5.472	1	1.0	4.0	5.0	0.0	0.0
-5555.5557	400.0	100.0	100.0	0	0.0	0.0	0.051	1.0	96.45732	-5.478	1	1.0	4.0	5.0	0.0	0.0
-5555.5557	400.0	100.0	100.0	0	0.0	0.0	0.053	1.0	97.175896	-5.478	1	1.0	4.0	5.0	0.0	0.0
-5555.5557	400.0	100.0	100.0	0	0.0	0.0	0.054	1.0	96.73936	-5.49	1	1.0	4.0	5.0	0.0	0.0
-5555.5557	400.0	100.0	100.0	0	0.0	0.0	0.055	1.0	96.73936	-5.495	1	1.0	4.0	5.0	0.0	0.0
-5555.5557	400.0	100.0	100.0	0	0.0	0.0	0.057	1.0	97.35482	-5.495	1	1.0	4.0	5.0	0.0	0.0
-5555.5557	400.0	100.0	100.0	0	0.0	0.0	0.058	1.0	97.35482	-5.504	1	1.0	4.0	5.0	0.0	0.0
-5555.5557	400.0	100.0	100.0	0	0.0	0.0	0.059	1.0	97.30744	-5.504	1	1.0	4.0	5.0	0.0	0.0
-5555.5557	400.0	100.0	100.0	0	0.0	0.0	0.061	1.0	96.942955	-5.512	1	1.0	4.0	5.0	0.0	0.0
-5555.5557	400.0	100.0	100.0	0	0.0	0.0	0.062	1.0	96.942955	-5.515	1	1.0	4.0	5.0	0.0	0.0
-5555.5557	400.0	100.0	100.0	0	0.0	0.0	0.063	1.0	96.97372	-5.515	1	1.0	4.0	5.0	0.0	0.0
-5555.5557	400.0	100.0	100.0	0	0.0	0.0	0.065	1.0	96.48217	-5.521	1	1.0	4.0	5.0	0.0	0.0
-5555.5557	400.0	100.0	100.0	0	0.0	0.0	0.066	1.0	96.48217	-5.524	1	1.0	4.0	5.0	0.0	0.0
-5555.5557	400.0	100.0	100.0	0	0.0	0.0	0.067	1.0	96.40144	-5.524	1	1.0	4.0	5.0	0.0	0.0
-5555.5557	400.0	100.0	100.0	0	0.0	0.0	0.068	1.0	95.78569	-5.529	1	1.0	4.0	5.0	0.0	0.0
-5555.5557	400.0	100.0	100.0	0	0.0	0.0	0.07	1.0	95.99499	-5.529	1	1.0	4.0	5.0	0.0	0.0
-5555.5557	400.0	100.0	100.0	0	0.0	0.0	0.071	1.0	96.98862	-5.532	1	1.0	4.0	5.0	0.0	0.0
-5555.5557	400.0	100.0	100.0	0	0.0	0.0	0.073	1.0	96.98862	-5.536	1	1.0	4.0	5.0	0.0	0.0
-5555.5557	400.0	100.0	100.0	0	0.0	0.0	0.074	1.0	96.89259	-5.536	1	1.0	4.0	5.0	0.0	0.0
-5555.5557	400.0	100.0	100.0	0	0.0	0.0	0.075	1.0	96.27118	-5.54	1	1.0	4.0	5.0	0.0	0.0
-5555.5557	400.0	100.0	100.0	0	0.0	0.0	0.077	1.0	96.27118	-5.541	1	1.0	4.0	5.0	0.0	0.0
-5555.5557	400.0	100.0	100.0	0	0.0	0.0	0.078	1.0	96.06973	-5.541	1	1.0	4.0	5.0	0.0	0.0
-5555.5557	400.0	100.0	100.0	0	0.0	0.0	0.08	1.0	96.06973	-5.542	1	1.0	4.0	5.0	0.0	0.0
-5555.5557	400.0	100.0	100.0	0	0.0	0.0	0.081	1.0	96.61565	-5.542	1	1.0	4.0	5.0	0.0	0.0
-5555.5557	400.0	100.0	100.0	0	0.0	0.0	0.082	1.0	96.98376	-5.545	1	1.0	4.0	5.0	0.0	0.0
-5555.5557	400.0	100.0	100.0	0	0.0	0.0	0.084	1.0	96.98376	-5.546	1	1.0	4.0	5.0	0.0	0.0
-5555.5557	400.0	100.0	100.0	0	0.0	0.0	0.085	1.0	96.81546	-5.546	1	1.0	4.0	5.0	0.0	0.0
-5555.5557	400.0	100.0	100.0	0	0.0	0.0	0.086	1.0	96.55535	-5.548	1	1.0	4.0	5.0	0.0	0.0
-5555.5557	400.0	100.0	100.0	0	0.0	0.0	0.087	1.0	96.55535	-5.55	1	1.0	4.0	5.0	0.0	0.0
-5555.5557	400.0	100.0	100.0	0	0.0	0.0	0.089	1.0	96.88716	-5.55	1	1.0	4.0	5.0	0.0	0.0
-5555.5557	400.0	100.0	100.0	0	0.0	0.0	0.09	1.0	96.88716	-5.551	1	1.0	4.0	5.0	0.0	0.0
-5555.5557	400.0	100.0	100.0	0	0.0	0.0	0.092	1.0	97.44777	-5.551	1	1.0	4.0	5.0	0.0	0.0
-5555.5557	400.0	100.0	100.0	0	0.0	0.0	0.093	1.0	97.3316	-5.552	1	1.0	4.0	5.0	0.0	0.0
-5555.5557	400.0	100.0	100.0	0	0.0	0.0	0.094	1.0	97.3316	-5.553	1	1.0	4.0	5.0	0.0	0.0
-5555.5557	400.0	100.0	100.0	0	0.0	0.0	0.096	1.0	97.75644	-5.553	1	1.0	4.0	5.0	0.0	0.0
-5555.5557	400.0	100.0	100.0	0	0.0	0.0	0.097	1.0	97.86905	-5.554	1	1.0	4.0	5.0	0.0	0.0
-5555.5557	400.0	100.0	100.0	0	0.0	0.0	0.098	1.0	97.86905	-5.554	1	1.0	4.0	5.0	0.0	0.0
-5555.5557	400.0	100.0	100.0	0	0.0	0.0	0.099	1.0	97.831375	-5.554	1	1.0	4.0	5.0	0.0	0.0
-5555.5557	400.0	100.0	100.0	0	0.0	0.0	0.101	1.0	97.831375	-5.555	1	1.0	4.0	5.0	0.0	0.0
-5555.5557	400.0	100.0	100.0	0	0.0	0.0	0.102	1.0	97.41565	-5.555	1	1.0	4.0	5.0	0.0	0.0
-5555.5557	400.0	100.0	100.0	0	0.0	0.0	0.103	1.0	96.42439	-5.556	1	1.0	4.0	5.0	0.0	0.0
-5555.5557	400.0	100.0	100.0	0	0.0	0.0	0.104	1.0	96.42439	-5.557	1	1.0	4.0	5.0	0.0	0.0
-5555.5557	400.0	100.0	100.0	0	0.0	0.0	0.105	1.0	96.52298	-5.557	1	1.0	4.0	5.0	0.0	0.0
-5555.5557	400.0	100.0	100.0	0	0.0	0.0	0.107	1.0	95.8457	-5.557	1	1.0	4.0	5.0	0.0	0.0
-5555.5557	400.0	100.0	100.0	0	0.0	0.0	0.108	1.0	95.8457	-5.559	1	1.0	4.0	5.0	0.0	0.0
-5555.5557	400.0	100.0	100.0	0	0.0	0.0	0.109	1.0	95.92419	-5.559	1	1.0	4.0	5.0	0.0	0.0
-5555.5557	400.0	100.0	100.0	0	0.0	0.0	0.11	1.0	95.92419	-5.559	1	1.0	4.0	5.0	0.0	0.0
-5555.5557	400.0	100.0	100.0	0	0.0	0.0	0.111	1.0	95.522934	-5.559	1	1.0	4.0	5.0	0.0	0.0
-5555.5557	400.0	100.0	100.0	0	0.0	0.0	0.113	1.0	96.6147	-5.559	1	1.0	4.0	5.0	0.0	0.0
-5555.5557	400.0	100.0	100.0	0	0.0	0.0	0.114	1.0	96.06046	-5.56	1	1.0	4.0	5.0	0.0	0.0
-5555.5557	400.0	100.0	100.0	0	0.0	0.0	0.115	1.0	95.90261	-5.56	1	1.0	4.0	5.0	0.0	0.0
-5555.5557	400.0	100.0	100.0	0	0.0	0.0	0.117	1.0	96.98894	-5.56	1	1.0	4.0	5.0	0.0	0.0
-5555.5557	400.0	100.0	100.0	0	0.0	0.0	0.118	1.0	96.98894	-5.56	1	1.0	4.0	5.0	0.0	0.0
-5555.5557	400.0	100.0	100.0	0	0.0	0.0	0.119	1.0	96.63084	-5.56	1	1.0	4.0	5.0	0.0	0.0
-5555.5557	400.0	100.0	100.0	0	0.0	0.0	0.121	1.0	96.63084	-5.56	1	1.0	4.0	5.0	0.0	0.0
-5555.5557	400.0	100.0	100.0	0	0.0	0.0	0.122	1.0	97.40875	-5.56	1	1.0	4.0	5.0	0.0	0.0
-5555.5557	400.0	100.0	100.0	0	0.0	0.0	0.124	1.0	97.02084	-5.56	1	1.0	4.0	5.0	0.0	0.0
-5555.5557	400.0	100.0	100.0	0	0.0	0.0	0.125	1.0	97.02084	-5.56	1	1.0	4.0	5.0	0.0	0.0
-5555.5557	400.0	100.0	100.0	0	0.0	0.0	0.127	1.0	97.96854	-5.56	1	1.0	4.0	5.0	0.0	0.0
-5555.5557	400.0	100.0	100.0	0	0.0	0.0	0.128	1.0	98.36424	-5.56	1	1.0	4.0	5.0	0.0	0.0
-5555.5557	400.0	100.0	100.0	0	0.0	0.0	0.129	1.0	98.36424	-5.56	1	1.0	4.0	5.0	0.0	0.0
-5555.5557	400.0	100.0	100.0	0	0.0	0.0	0.131	1.0	98.576706	-5.56	1	1.0	4.0	5.0	0.0	0.0
-5555.5557	400.0	100.0	100.0	0	0.0	0.0	0.133	1.0	98.576706	-5.56	1	1.0	4.0	5.0	0.0	0.0
-5555.5557	400.0	100.0	100.0	0	0.0	0.0	0.134	1.0	98.34438	-5.56	1	1.0	4.0	5.0	0.0	0.0
-5555.5557	400.0	100.0	100.0	0	0.0	0.0	0.135	1.0	98.71789	-5.56	1	1.0	4.0	5.0	0.0	0.0
-5555.5557	400.0	100.0	100.0	0	0.0	0.0	0.137	1.0	98.71789	-5.561	1	1.0	4.0	5.0	0.0	0.0
-5555.5557	400.0	100.0	100.0	0	0.0	0.0	0.138	1.0	98.19472	-5.561	1	1.0	4.0	5.0	0.0	0.0
-5555.5557	400.0	100.0	100.0	0	0.0	0.0	0.14	1.0	97.430786	-5.561	1	1.0	4.0	5.0	0.0	0.0
-5555.5557	400.0	100.0	100.0	0	0.0	0.0	0.141	1.0	97.430786	-5.561	1	1.0	4.0	5.0	0.0	0.0
-5555.5557	400.0	100.0	100.0	0	0.0	0.0	0.142	1.0	96.71162	-5.561	1	1.0	4.0	5.0	0.0	0.0
-5555.5557	400.0	100.0	100.0	0	0.0	0.0	0.144	1.0	96.71162	-5.561	1	1.0	4.0	5.0	0.0	0.0
-5555.5557	400.0	100.0	100.0	0	0.0	0.0	0.145	1.0	97.05577	-5.561	1	1.0	4.0	5.0	0.0	0.0
-5555.5557	400.0	100.0	100.0	0	0.0	0.0	0.147	1.0	97.18063	-5.561	1	1.0	4.0	5.0	0.0	0.0
-5555.5557	400.0	100.0	100.0	0	0.0	0.0	0.148	1.0	97.18063	-5.561	1	1.0	4.0	5.0	0.0	0.0
-5555.5557	400.0	100.0	100.0	0	0.0	0.0	0.149	1.0	96.95284	-5.561	1	1.0	4.0	5.0	0.0	0.0
-5555.5557	400.0	100.0	100.0	0	0.0	0.0	0.151	1.0	97.143906	-5.561	1	1.0	4.0	5.0	0.0	0.0
-5555.5557	400.0	100.0	100.0	0	0.0	0.0	0.152	1.0	97.143906	-5.561	1	1.0	4.0	5.0	0.0	0.0
-5555.5557	400.0	100.0	100.0	0	0.0	0.0	0.153	1.0	97.224266	-5.561	1	1.0	4.0	6.0	0.0	0.0
-5555.5557	400.0	100.0	100.0	0	0.0	0.0	0.154	1.0	97.224266	-5.561	1	1.0	4.0	6.0	0.0	0.0
0.0	400.0	100.0	100.0	0	0.0	0.0	0.155	1.0	97.23314	-5.561	1	2.0	4.0	0.0	0.0	1.0
0.0	400.0	100.0	100.0	0	0.0	0.0	0.156	1.0	95.866875	-5.561	1	2.0	4.0	0.0	0.0	1.0
0.0	400.0	100.0	100.0	0	0.0	0.0	0.157	1.0	95.866875	-5.561	1	2.0	4.0	0.0	0.0	1.0
0.0	400.0	100.0	100.0	0	0.0	0.0	0.158	1.0	97.772125	-5.561	1	2.0	4.0	0.0	0.0	1.0
0.0	400.0	100.0	100.0	0	0.0	0.0	0.159	1.0	97.875984	-5.168	1	2.0	4.0	0.0	0.0	1.0
0.0	400.0	100.0	100.0	0	0.0	0.0	0.16	1.0	97.875984	-4.463	1	2.0	4.0	0.0	0.0	1.0
0.0	400.0	100.0	100.0	0	0.0	0.0	0.161	1.0	97.646484	-4.463	1	2.0	4.0	0.0	0.0	1.0
0.0	400.0	100.0	100.0	0	0.0	0.0	0.162	1.0	97.94593	-3.854	1	2.0	4.0	0.0	0.0	1.0
0.0	400.0	100.0	100.0	0	0.0	0.0	0.163	1.0	97.923775	-3.854	1	2.0	4.0	0.0	0.0	1.0
0.0	400.0	100.0	100.0	0	0.0	0.0	0.164	1.0	97.75015	-3.581	1	2.0	4.0	0.0	0.0	1.0
0.0	400.0	100.0	100.0	0	0.0	0.0	0.165	1.0	97.4899	-3.093	1	2.0	4.0	0.0	0.0	1.0
0.0	400.0	100.0	100.0	0	0.0	0.0	0.166	1.0	97.65937	-3.093	1	2.0	4.0	0.0	0.0	1.0
0.0	400.0	100.0	100.0	0	0.0	0.0	0.167	1.0	98.024124	-2.874	1	2.0	4.0	0.0	0.0	1.0
0.0	400.0	100.0	100.0	0	0.0	0.0	0.167	1.0	98.024124	-2.482	1	2.0	4.0	0.0	0.0	1.0
0.0	400.0	100.0	100.0	0	0.0	0.0	0.168	1.0	97.69879	-2.482	1	2.0	4.0	0.0	0.0	1.0
0.0	400.0	100.0	100.0	0	0.0	0.0	0.168	1.0	97.69879	-2.306	1	2.0	4.0	0.0	0.0	1.0
0.0	400.0	100.0	100.0	0	0.0	0.0	0.168	1.0	97.156685	-2.306	1	2.0	4.0	0.0	0.0	1.0
0.0	400.0	100.0	100.0	0	0.0	0.0	0.169	1.0	97.37646	-1.992	1	2.0	4.0	0.0	0.0	1.0
0.0	400.0	100.0	100.0	0	0.0	0.0	0.169	1.0	97.37646	-1.85	1	2.0	4.0	0.0	0.0	1.0
0.0	400.0	100.0	100.0	0	0.0	0.0	0.168	1.0	97.73903	-1.85	1	2.0	4.0	8.0	0.0	1.0
0.0	400.0	100.0	100.0	0	0.0	0.0	0.168	1.0	97.85733	-1.598	1	2.0	4.0	9.0	0.0	1.0
0.0	400.0	100.0	100.0	0	0.0	0.0	0.168	1.0	97.98825	-1.38	1	2.0	4.0	9.0	0.0	1.0
4166.667	300.0	100.0	100.0	0	0.0	0.0	0.168	1.0	98.609474	-1.38	1	2.0	4.0	10.0	0.0	1.0
4166.667	300.0	100.0	100.0	0	0.0	0.0	0.167	1.0	98.609474	-1.282	1	2.0	4.0	10.0	0.0	1.0
4166.667	300.0	100.0	100.0	0	0.0	0.0	0.167	1.0	97.959724	-1.282	1	2.0	4.0	10.0	0.0	1.0
4166.667	300.0	100.0	100.0	0	0.0	0.0	0.166	1.0	98.15962	-1.107	1	2.0	4.0	10.0	0.0	1.0
4166.667	300.0	100.0	100.0	0	0.0	0.0	0.165	1.0	98.15962	-0.734	1	2.0	4.0	10.0	0.0	1.0
4166.667	300.0	100.0	100.0	0	0.0	0.0	0.164	1.0	97.49062	-0.734	1	2.0	4.0	10.0	0.0	1.0
4166.667	300.0	100.0	100.0	0	0.0	0.0	0.163	1.0	98.1632	-0.064	1	2.0	4.0	10.0	0.0	1.0
4166.667	300.0	100.0	100.0	0	0.0	0.0	0.162	1.0	98.1632	0.232	1	2.0	4.0	10.0	0.0	1.0
4166.667	300.0	100.0	100.0	0	0.0	0.0	0.161	1.0	97.2805	0.232	1	2.0	4.0	10.0	0.0	1.0
4166.667	300.0	100.0	100.0	0	0.0	0.0	0.16	1.0	97.2805	0.769	1	2.0	4.0	10.0	0.0	1.0
4166.667	300.0	100.0	100.0	0	0.0	0.0	0.159	1.0	97.92496	0.769	1	2.0	4.0	10.0	0.0	1.0
4166.667	300.0	100.0	100.0	0	0.0	0.0	0.158	1.0	97.41907	1.233	1	2.0	4.0	10.0	0.0	1.0
4166.667	300.0	100.0	100.0	0	0.0	0.0	0.157	1.0	97.41907	1.441	1	2.0	4.0	10.0	0.0	1.0
4166.667	300.0	100.0	100.0	0	0.0	0.0	0.156	1.0	98.1768	1.441	1	2.0	4.0	10.0	0.0	1.0
4166.667	300.0	100.0	100.0	0	0.0	0.0	0.156	1.0	97.43636	1.814	1	2.0	4.0	10.0	0.0	1.0
4166.667	300.0	100.0	100.0	0	0.0	0.0	0.155	1.0	97.43636	1.98	1	2.0	4.0	10.0	0.0	1.0
4166.667	300.0	100.0	100.0	0	0.0	0.0	0.154	1.0	97.48823	1.98	1	2.0	4.0	10.0	0.0	1.0
4166.667	300.0	100.0	100.0	0	0.0	0.0	0.153	1.0	97.48823	2.279	1	2.0	4.0	10.0	0.0	1.0
4166.667	300.0	100.0	100.0	0	0.0	0.0	0.152	1.0	98.0648	2.279	1	2.0	4.0	10.0	0.0	1.0
4166.667	300.0	100.0	100.0	0	0.0	0.0	0.151	1.0	98.07175	2.412	1	2.0	4.0	12.0	0.0	1.0
4166.667	300.0	100.0	100.0	0	0.0	0.0	0.15	1.0	98.07175	2.652	1	2.0	4.0	12.0	0.0	1.0
4166.667	300.0	100.0	100.0	0	0.0	0.0	0.149	1.0	98.29684	2.652	1	2.0	4.0	12.0	0.0	1.0
4166.667	300.0	100.0	100.0	0	0.0	0.0	0.149	1.0	97.98721	2.86	1	2.0	4.0	12.0	0.0	1.0
4166.667	300.0	100.0	100.0	0	0.0	0.0	0.148	1.0	97.98721	2.952	1	2.0	4.0	12.0	0.0	1.0
4166.667	300.0	100.0	100.0	0	0.0	0.0	0.147	1.0	97.50473	2.952	1	2.0	4.0	12.0	0.0	1.0
4166.667	300.0	100.0	100.0	0	0.0	0.0	0.146	1.0	97.50957	3.119	1	2.0	4.0	12.0	0.0	1.0
4166.667	300.0	100.0	100.0	0	0.0	0.0	0.145	1.0	97.408325	3.119	1	2.0	4.0	12.0	0.0	1.0
4166.667	300.0	100.0	100.0	0	0.0	0.0	0.144	1.0	97.509155	3.194	1	2.0	4.0	12.0	0.0	1.0
4166.667	300.0	100.0	100.0	0	0.0	0.0	0.144	1.0	97.509155	3.326	1	2.0	4.0	12.0	0.0	1.0
4166.667	300.0	100.0	100.0	0	0.0	0.0	0.143	1.0	97.14855	3.326	1	2.0	4.0	12.0	0.0	1.0
4166.667	300.0	100.0	100.0	0	0.0	0.0	0.142	1.0	97.35734	3.441	1	2.0	4.0	12.0	0.0	1.0
4166.667	300.0	100.0	100.0	0	0.0	0.0	0.141	1.0	97.35734	3.494	1	2.0	4.0	12.0	0.0	1.0
4166.667	300.0	100.0	100.0	0	0.0	0.0	0.14	1.0	96.78328	3.494	1	2.0	4.0	12.0	0.0	1.0
4166.667	300.0	100.0	100.0	0	0.0	0.0	0.139	1.0	96.78328	3.585	1	2.0	4.0	12.0	0.0	1.0
4166.667	300.0	100.0	100.0	0	0.0	0.0	0.139	1.0	97.315094	3.585	1	2.0	4.0	12.0	0.0	1.0
4166.667	300.0	100.0	100.0	0	0.0	0.0	0.138	1.0	96.59307	3.628	1	2.0	4.0	12.0	0.0	1.0
4166.667	300.0	100.0	100.0	0	0.0	0.0	0.137	1.0	96.59307	3.701	1	2.0	4.0	12.0	0.0	1.0
4166.667	300.0	100.0	100.0	0	0.0	0.0	0.136	1.0	96.19353	3.701	1	2.0	4.0	12.0	0.0	1.0
4166.667	300.0	100.0	100.0	0	0.0	0.0	0.136	1.0	96.8494	3.734	1	2.0	4.0	12.0	0.0	1.0
4166.667	300.0	100.0	100.0	0	0.0	0.0	0.135	1.0	96.8494	3.793	1	2.0	4.0	12.0	0.0	1.0
4166.667	300.0	100.0	100.0	0	0.0	0.0	0.134	1.0	95.9028	3.793	1	2.0	4.0	12.0	0.0	1.0
4166.667	300.0	100.0	100.0	0	0.0	0.0	0.133	1.0	95.9028	3.82	1	2.0	4.0	12.0	0.0	1.0
4166.667	300.0	100.0	100.0	0	0.0	0.0	0.132	1.0	95.75157	3.82	1	2.0	4.0	12.0	0.0	1.0
4166.667	300.0	100.0	100.0	0	0.0	0.0	0.131	1.0	95.70116	3.869	1	2.0	4.0	12.0	0.0	1.0
4166.667	300.0	100.0	100.0	0	0.0	0.0	0.131	1.0	95.70116	3.889	1	2.0	4.0	12.0	0.0	1.0
4166.667	300.0	100.0	100.0	0	0.0	0.0	0.13	1.0	96.18586	3.889	1	2.0	4.0	12.0	0.0	1.0
4166.667	300.0	100.0	100.0	0	0.0	0.0	0.129	1.0	96.70869	3.928	1	2.0	4.0	12.0	0.0	1.0
4166.667	300.0	100.0	100.0	0	0.0	0.0	0.128	1.0	96.70869	3.946	1	2.0	4.0	12.0	0.0	1.0
4166.667	300.0	100.0	100.0	0	0.0	0.0	0.127	1.0	96.73107	3.946	1	2.0	4.0	12.0	0.0	1.0
4166.667	300.0	100.0	100.0	0	0.0	0.0	0.127	1.0	96.73107	3.976	1	2.0	4.0	12.0	0.0	1.0
4166.667	300.0	100.0	100.0	1	0.0	0.0	0.126	1.0	96.5479	3.976	1	2.0	4.0	12.0	0.0	1.0
4166.667	300.0	100.0	100.0	1	0.0	0.0	0.125	1.0	95.99791	4.003	1	2.0	4.0	12.0	0.0	1.0
4166.667	300.0	100.0	100.0	1	0.0	0.0	0.124	1.0	95.99791	4.014	1	2.0	4.0	12.0	0.0	1.0
4166.667	300.0	100.0	100.0	1	0.0	0.0	0.123	1.0	95.954544	4.014	1	2.0	4.0	12.0	0.0	1.0
4166.667	300.0	100.0	100.0	1	0.0	0.0	0.122	1.0	95.75131	4.035	1	2.0	4.0	12.0	0.0	1.0
4166.667	300.0	100.0	100.0	1	0.0	0.0	0.121	1.0	95.75131	4.046	1	2.0	4.0	12.0	0.0	1.0
4166.667	300.0	100.0	100.0	1	0.0	0.0	0.121	1.0	96.62016	4.046	1	2.0	4.0	12.0	0.0	1.0
4166.667	300.0	100.0	100.0	1	0.0	0.0	0.12	1.0	96.62016	4.063	1	2.0	4.0	12.0	0.0	1.0
4166.667	300.0	100.0	100.0	1	0.0	0.0	0.119	1.0	96.78432	4.063	1	2.0	4.0	12.0	0.0	1.0
4166.667	300.0	100.0	100.0	1	0.0	0.0	0.118	1.0	96.6366	4.07	1	2.0	4.0	12.0	0.0	1.0
4166.667	300.0	100.0	100.0	1	0.0	0.0	0.117	1.0	96.6366	4.084	1	2.0	4.0	12.0	0.0	1.0
4166.667	300.0	100.0	100.0	1	0.0	0.0	0.116	1.0	97.31949	4.084	1	2.0	4.0	12.0	0.0	1.0
4166.667	300.0	100.0	100.0	1	0.0	0.0	0.116	1.0	98.47888	4.09	1	2.0	4.0	12.0	0.0	1.0
4166.667	300.0	100.0	100.0	1	0.0	0.0	0.115	1.0	98.47888	4.102	1	2.0	4.0	12.0	0.0	1.0
4166.667	300.0	100.0	100.0	1	0.0	0.0	0.114	1.0	97.23554	4.102	1	2.0	4.0	12.0	0.0	1.0
4166.667	300.0	100.0	100.0	1	0.0	0.0	0.113	1.0	97.23554	4.11	1	2.0	4.0	12.0	0.0	1.0
4166.667	300.0	100.0	100.0	1	0.0	0.0	0.112	1.0	97.547485	4.11	1	2.0	4.0	12.0	0.0	1.0
4166.667	300.0	100.0	100.0	1	0.0	0.0	0.111	1.0	97.11788	4.114	1	2.0	4.0	12.0	0.0	1.0
4166.667	300.0	100.0	100.0	1	0.0	0.0	0.11	1.0	97.11788	4.123	1	2.0	4.0	12.0	0.0	1.0
4166.667	300.0	100.0	100.0	1	0.0	0.0	0.109	1.0	96.84457	4.123	1	2.0	4.0	12.0	0.0	1.0
4166.667	300.0	100.0	100.0	1	0.0	0.0	0.108	1.0	97.242424	4.126	1	2.0	4.0	12.0	0.0	1.0
4166.667	300.0	100.0	100.0	1	0.0	0.0	0.107	1.0	97.242424	4.132	1	2.0	4.0	12.0	0.0	1.0
4166.667	300.0	100.0	100.0	1	0.0	0.0	0.105	1.0	97.97825	4.132	1	2.0	4.0	12.0	0.0	1.0
4166.667	300.0	100.0	100.0	1	0.0	0.0	0.104	1.0	97.97825	4.134	1	2.0	4.0	12.0	0.0	1.0
4166.667	300.0	100.0	100.0	1	0.0	0.0	0.103	1.0	97.725815	4.134	1	2.0	4.0	12.0	0.0	1.0
4166.667	300.0	100.0	100.0	1	0.0	0.0	0.101	1.0	98.92976	4.14	1	2.0	4.0	12.0	0.0	1.0
4166.667	300.0	100.0	100.0	1	0.0	0.0	0.1	1.0	98.92976	4.142	1	2.0	4.0	12.0	0.0	1.0
4166.667	300.0	100.0	100.0	1	0.0	0.0	0.099	1.0	98.32981	4.142	1	2.0	4.0	12.0	0.0	1.0
4166.667	300.0	100.0	100.0	1	0.0	0.0	0.097	1.0	97.95158	4.146	1	2.0	4.0	12.0	0.0	1.0
4166.667	300.0	100.0	100.0	1	0.0	0.0	0.096	1.0	97.95158	4.147	1	2.0	4.0	12.0	0.0	1.0
4166.667	300.0	100.0	100.0	1	0.0	0.0	0.095	1.0	97.1566	4.147	1	2.0	4.0	12.0	0.0	1.0
4166.667	300.0	100.0	100.0	1	0.0	0.0	0.093	1.0	97.1566	4.15	1	2.0	4.0	12.0	0.0	1.0
4166.667	300.0	100.0	100.0	1	0.0	0.0	0.091	1.0	97.08146	4.15	1	2.0	4.0	12.0	0.0	1.0
4166.667	300.0	100.0	100.0	1	0.0	0.0	0.09	1.0	97.604256	4.152	1	2.0	4.0	12.0	0.0	1.0
4166.667	300.0	100.0	100.0	1	0.0	0.0	0.089	1.0	97.604256	4.154	1	2.0	4.0	12.0	0.0	1.0
4166.667	300.0	100.0	100.0	1	0.0	0.0	0.087	1.0	98.07781	4.154	1	2.0	4.0	12.0	0.0	1.0
4166.667	300.0	100.0	100.0	1	0.0	0.0	0.086	1.0	99.05201	4.156	1	2.0	4.0	12.0	0.0	1.0
4166.667	300.0	100.0	100.0	1	0.0	0.0	0.084	1.0	99.05201	4.157	1	2.0	4.0	12.0	0.0	1.0
4166.667	300.0	100.0	100.0	1	0.0	0.0	0.083	1.0	97.865204	4.157	1	2.0	4.0	12.0	0.0	1.0
4166.667	300.0	100.0	100.0	1	0.0	0.0	0.081	1.0	97.865204	4.16	1	2.0	4.0	12.0	0.0	1.0
4166.667	300.0	100.0	100.0	1	0.0	0.0	0.079	1.0	98.08783	4.16	1	2.0	4.0	12.0	0.0	1.0
4166.667	300.0	100.0	100.0	1	0.0	0.0	0.078	1.0	97.88981	4.161	1	2.0	4.0	12.0	0.0	1.0
4166.667	300.0	100.0	100.0	1	0.0	0.0	0.076	1.0	97.88981	4.162	1	2.0	4.0	12.0	0.0	1.0
4166.667	300.0	100.0	100.0	1	0.0	0.0	0.075	1.0	97.222374	4.162	1	2.0	4.0	12.0	0.0	1.0
4166.667	300.0	100.0	100.0	1	0.0	0.0	0.073	1.0	97.422386	4.163	1	2.0	4.0	12.0	0.0	1.0
4166.667	300.0	100.0	100.0	1	0.0	0.0	0.072	1.0	97.422386	4.164	1	2.0	4.0	12.0	0.0	1.0
4166.667	300.0	100.0	100.0	1	0.0	0.0	0.07	1.0	96.70424	4.164	1	2.0	4.0	12.0	0.0	1.0
4166.667	300.0	100.0	100.0	1	0.0	0.0	0.069	1.0	96.70424	4.165	1	2.0	4.0	12.0	0.0	1.0
4166.667	300.0	100.0	100.0	1	0.0	0.0	0.067	1.0	96.55894	4.165	1	2.0	4.0	12.0	0.0	1.0
4166.667	300.0	100.0	100.0	1	0.0	0.0	0.065	1.0	96.35091	4.166	1	2.0	4.0	12.0	0.0	1.0
4166.667	300.0	100.0	100.0	1	0.0	0.0	0.064	1.0	96.35091	4.166	1	2.0	4.0	12.0	0.0	1.0
4166.667	300.0	100.0	100.0	1	0.0	0.0	0.063	1.0	96.45309	4.166	1	2.0	4.0	12.0	0.0	1.0
4166.667	300.0	100.0	100.0	1	0.0	0.0	0.061	1.0	97.66881	4.166	1	2.0	4.0	12.0	0.0	1.0
4166.667	300.0	100.0	100.0	1	0.0	0.0	0.06	1.0	97.66881	4.166	1	2.0	4.0	12.0	0.0	1.0
4166.667	300.0	100.0	100.0	1	0.0	0.0	0.058	1.0	97.89799	4.166	1	2.0	4.0	12.0	0.0	1.0
4166.667	300.0	100.0	100.0	1	0.0	0.0	0.057	1.0	97.89799	4.167	1	2.0	4.0	12.0	0.0	1.0
4166.667	300.0	100.0	100.0	1	0.0	0.0	0.055	1.0	97.15712	4.167	1	2.0	4.0	12.0	0.0	1.0
4166.667	300.0	100.0	100.0	1	0.0	0.0	0.054	1.0	97.35689	4.167	1	2.0	4.0	12.0	0.0	1.0
4166.667	300.0	100.0	100.0	1	0.0	0.0	0.052	1.0	97.35689	4.167	1	2.0	4.0	12.0	0.0	1.0
4166.667	300.0	100.0	100.0	1	0.0	0.0	0.051	1.0	97.095276	4.167	1	2.0	4.0	12.0	0.0	1.0
4166.667	300.0	100.0	100.0	1	0.0	0.0	0.049	1.0	97.325165	4.168	1	2.0	4.0	12.0	0.0	1.0
4166.667	300.0	100.0	100.0	1	0.0	0.0	0.048	1.0	97.325165	4.168	1	2.0	4.0	12.0	0.0	1.0
4166.667	300.0	100.0	100.0	1	0.0	0.0	0.047	1.0	96.36385	4.168	1	2.0	4.0	12.0	0.0	1.0
4166.667	300.0	100.0	100.0	1	0.0	0.0	0.046	1.0	96.36385	4.168	1	2.0	4.0	12.0	0.0	1.0
4166.667	300.0	100.0	100.0	1	0.0	0.0	0.045	1.0	95.505615	4.168	1	2.0	4.0	12.0	0.0	1.0
4166.667	300.0	100.0	100.0	1	0.0	0.0	0.043	1.0	95.190865	4.169	1	2.0	4.0	12.0	0.0	1.0
4166.667	300.0	100.0	100.0	1	0.0	0.0	0.042	1.0	94.67591	4.169	1	2.0	4.0	12.0	0.0	1.0
4166.667	300.0	100.0	100.0	1	0.0	0.0	0.041	1.0	94.42447	4.169	1	2.0	4.0	12.0	0.0	1.0
4166.667	300.0	100.0	100.0	1	0.0	0.0	0.04	1.0	95.364815	4.169	1	2.0	4.0	12.0	0.0	1.0
4166.667	300.0	100.0	100.0	1	0.0	0.0	0.039	1.0	95.364815	4.169	1	2.0	4.0	12.0	0.0	1.0
4166.667	300.0	100.0	100.0	1	0.0	0.0	0.038	1.0	95.1935	4.169	1	2.0	4.0	12.0	0.0	1.0
4166.667	300.0	100.0	100.0	1	0.0	0.0	0.036	1.0	95.1935	4.169	1	2.0	4.0	12.0	0.0	1.0
4166.667	300.0	100.0	100.0	1	0.0	0.0	0.035	1.0	94.72477	4.169	1	2.0	4.0	12.0	0.0	1.0
4166.667	300.0	100.0	100.0	1	0.0	0.0	0.034	1.0	95.50473	4.169	1	2.0	4.0	12.0	0.0	1.0
4166.667	300.0	100.0	100.0	1	0.0	0.0	0.033	1.0	95.50473	4.169	1	2.0	4.0	12.0	0.0	1.0
4166.667	300.0	100.0	100.0	1	0.0	0.0	0.032	1.0	95.82545	4.169	1	2.0	4.0	12.0	0.0	1.0
4166.667	300.0	100.0	100.0	1	0.0	0.0	0.031	1.0	95.78162	4.17	1	2.0	4.0	12.0	0.0	1.0
4166.667	300.0	100.0	100.0	1	0.0	0.0	0.03	1.0	95.78162	4.17	1	2.0	4.0	12.0	0.0	1.0
4166.667	300.0	100.0	100.0	1	0.0	0.0	0.029	1.0	96.14862	4.17	1	2.0	4.0	12.0	0.0	1.0
4166.667	300.0	100.0	100.0	1	0.0	0.0	0.027	1.0	96.14862	4.17	1	2.0	4.0	12.0	0.0	1.0
4166.667	300.0	100.0	100.0	1	0.0	0.0	0.026	1.0	95.95422	4.17	1	2.0	4.0	12.0	0.0	1.0
4166.667	300.0	100.0	100.0	1	0.0	0.0	0.025	1.0	95.930145	4.17	1	2.0	4.0	12.0	0.0	1.0
4166.667	300.0	100.0	100.0	1	0.0	0.0	0.024	1.0	95.930145	4.17	1	2.0	4.0	12.0	0.0	1.0
4166.667	300.0	100.0	100.0	1	0.0	0.0	0.023	1.0	95.43222	4.17	1	2.0	4.0	12.0	0.0	1.0
4166.667	300.0	100.0	100.0	1	0.0	0.0	0.021	1.0	96.50481	4.17	1	2.0	4.0	12.0	0.0	1.0
4166.667	300.0	100.0	100.0	1	0.0	0.0	0.02	1.0	96.50481	4.17	1	2.0	4.0	12.0	0.0	1.0
4166.667	300.0	100.0	100.0	1	0.0	0.0	0.019	1.0	96.963394	4.17	1	2.0	4.0	12.0	0.0	1.0
4166.667	300.0	100.0	100.0	1	0.0	0.0	0.017	1.0	96.963394	4.17	1	2.0	4.0	12.0	0.0	1.0
4166.667	300.0	100.0	100.0	1	0.0	0.0	0.016	1.0	97.49835	4.17	1	2.0	4.0	12.0	0.0	1.0
4166.667	300.0	100.0	100.0	1	0.0	0.0	0.015	1.0	97.65498	4.17	1	2.0	4.0	12.0	0.0	1.0
4166.667	300.0	100.0	100.0	1	0.0	0.0	0.013	1.0	97.65498	4.17	1	2.0	4.0	12.0	0.0	1.0
4166.667	300.0	100.0	100.0	1	0.0	0.0	0.012	1.0	98.43561	4.17	1	2.0	4.0	12.0	0.0	1.0
4166.667	300.0	100.0	100.0	1	0.0	0.0	0.011	1.0	98.39447	4.17	1	2.0	4.0	12.0	0.0	1.0
4166.667	300.0	100.0	100.0	1	0.0	0.0	0.009	1.0	98.39447	4.17	1	2.0	4.0	12.0	0.0	1.0
4166.667	300.0	100.0	100.0	1	0.0	0.0	0.008	1.0	98.939835	4.17	1	2.0	4.0	12.0	0.0	1.0
4166.667	300.0	100.0	100.0	1	0.0	0.0	0.006	1.0	98.939835	4.17	1	2.0	4.0	12.0	0.0	1.0
4166.667	300.0	100.0	100.0	1	0.0	0.0	0.005	1.0	98.58056	4.17	1	2.0	4.0	12.0	0.0	1.0
4166.667	300.0	100.0	100.0	1	0.0	0.0	0.004	1.0	98.451294	4.17	1	2.0	4.0	12.0	0.0	1.0
4166.667	300.0	100.0	100.0	1	0.0	0.0	0.002	1.0	98.451294	4.17	1	2.0	4.0	12.0	0.0	1.0
4166.667	300.0	100.0	100.0	1	0.0	0.0	0.0	1.0	98.628845	4.17	1	2.0	4.0	12.0	0.0	1.0
4166.667	300.0	100.0	100.0	1	0.0	0.0	0.0	1.0	99.18552	4.17	1	2.0	4.0	12.0	0.0	1.0
4166.667	300.0	100.0	100.0	1	0.0	0.0	-0.002	1.0	99.18552	4.17	1	2.0	4.0	12.0	0.0	1.0
4166.667	300.0	100.0	100.0	1	0.0	0.0	-0.003	1.0	98.74141	4.17	1	2.0	4.0	12.0	0.0	1.0
4166.667	300.0	100.0	100.0	1	0.0	0.0	-0.005	1.0	98.74141	4.17	1	2.0	4.0	12.0	0.0	1.0
4166.667	300.0	100.0	100.0	1	0.0	0.0	-0.006	1.0	98.19615	4.17	1	2.0	4.0	12.0	0.0	1.0
4166.667	300.0	100.0	100.0	1	0.0	0.0	-0.008	1.0	97.83915	4.17	1	2.0	4.0	12.0	0.0	1.0
4166.667	300.0	100.0	100.0	1	0.0	0.0	-0.009	1.0	97.83915	4.17	1	2.0	4.0	12.0	0.0	1.0
4166.667	300.0	100.0	100.0	0	0.0	0.0	-0.011	1.0	98.10789	4.17	1	2.0	5.0	14.0	0.0	1.0
0.0	300.0	100.0	100.0	0	0.0	0.0	-0.012	1.0	97.55838	4.17	1	2.0	5.0	0.0	0.0	1.0
0.0	300.0	100.0	100.0	0	0.0	0.0	-0.014	1.0	97.55838	4.17	1	2.0	5.0	0.0	0.0	1.0
0.0	300.0	100.0	100.0	0	0.0	0.0	-0.015	1.0	97.8348	4.17	1	2.0	5.0	0.0	0.0	1.0
0.0	300.0	100.0	100.0	0	0.0	0.0	-0.016	1.0	97.8348	4.17	1	2.0	5.0	0.0	0.0	1.0
0.0	300.0	100.0	100.0	0	0.0	0.0	-0.017	1.0	97.030426	4.17	1	2.0	5.0	0.0	0.0	1.0
0.0	300.0	100.0	100.0	0	0.0	0.0	-0.019	1.0	96.519615	3.601	1	2.0	5.0	0.0	0.0	1.0
0.0	300.0	100.0	100.0	0	0.0	0.0	-0.02	1.0	96.519615	3.347	1	2.0	5.0	0.0	0.0	1.0
0.0	300.0	100.0	100.0	0	0.0	0.0	-0.021	1.0	96.82653	3.347	1	2.0	5.0	0.0	0.0	1.0
0.0	300.0	100.0	100.0	0	0.0	0.0	-0.022	1.0	97.08728	2.89	1	2.0	5.0	0.0	0.0	1.0
0.0	300.0	100.0	100.0	0	0.0	0.0	-0.022	1.0	97.08728	2.685	1	2.0	5.0	0.0	0.0	1.0
0.0	300.0	100.0	100.0	0	0.0	0.0	-0.023	1.0	98.362976	2.685	1	2.0	5.0	0.0	0.0	1.0
0.0	300.0	100.0	100.0	0	0.0	0.0	-0.023	1.0	98.362976	2.319	1	2.0	5.0	0.0	0.0	1.0
0.0	300.0	100.0	100.0	0	0.0	0.0	-0.023	1.0	98.65127	2.319	1	2.0	5.0	0.0	0.0	1.0
0.0	300.0	100.0	100.0	0	0.0	0.0	-0.024	1.0	98.306854	2.002	1	2.0	5.0	0.0	0.0	1.0
0.0	300.0	100.0	100.0	0	0.0	0.0	-0.024	1.0	98.306854	1.861	1	2.0	5.0	0.0	0.0	1.0
0.0	300.0	100.0	100.0	0	0.0	0.0	-0.023	1.0	98.50848	1.861	1	2.0	5.0	1.0	0.0	1.0
0.0	300.0	100.0	100.0	0	0.0	0.0	-0.023	1.0	98.90545	1.607	1	2.0	5.0	3.0	0.0	1.0
0.0	300.0	100.0	100.0	0	0.0	0.0	-0.023	1.0	98.90545	1.493	1	2.0	5.0	3.0	0.0	1.0
-6944.445	500.0	100.0	100.0	0	0.0	0.0	-0.023	1.0	98.436066	1.493	1	2.0	5.0	3.0	0.0	1.0
-6944.445	500.0	100.0	100.0	0	0.0	0.0	-0.022	1.0	98.436066	1.289	1	2.0	5.0	3.0	0.0	1.0
-6944.445	500.0	100.0	100.0	0	0.0	0.0	-0.022	1.0	99.18321	1.289	1	2.0	5.0	3.0	0.0	1.0
-6944.445	500.0	100.0	100.0	0	0.0	0.0	-0.021	1.0	98.337074	0.621	1	2.0	5.0	3.0	0.0	1.0
-6944.445	500.0	100.0	100.0	0	0.0	0.0	-0.021	1.0	98.337074	0.086	1	2.0	5.0	3.0	0.0	1.0
-6944.445	500.0	100.0	100.0	0	0.0	0.0	-0.02	1.0	98.38291	0.086	1	2.0	5.0	3.0	0.0	1.0
-6944.445	500.0	100.0	100.0	0	0.0	0.0	-0.019	1.0	98.55259	-0.872	1	2.0	5.0	3.0	0.0	1.0
-6944.445	500.0	100.0	100.0	0	0.0	0.0	-0.018	1.0	98.55259	-1.302	1	2.0	5.0	3.0	0.0	1.0
-6944.445	500.0	100.0	100.0	0	0.0	0.0	-0.018	1.0	98.38685	-1.302	1	2.0	5.0	3.0	0.0	1.0
-6944.445	500.0	100.0	100.0	0	0.0	0.0	-0.017	1.0	98.38685	-2.072	1	2.0	5.0	3.0	0.0	1.0
-6944.445	500.0	100.0	100.0	0	0.0	0.0	-0.016	1.0	97.31475	-2.072	1	2.0	5.0	3.0	0.0	1.0
-6944.445	500.0	100.0	100.0	0	0.0	0.0	-0.015	1.0	98.006935	-2.417	1	2.0	5.0	3.0	0.0	1.0
-6944.445	500.0	100.0	100.0	0	0.0	0.0	-0.014	1.0	98.006935	-3.037	1	2.0	5.0	3.0	0.0	1.0
-6944.445	500.0	100.0	100.0	0	0.0	0.0	-0.013	1.0	97.31317	-3.037	1	2.0	5.0	3.0	0.0	1.0
-6944.445	500.0	100.0	100.0	0	0.0	0.0	-0.012	1.0	97.6525	-3.313	1	2.0	5.0	3.0	0.0	1.0
-6944.445	500.0	100.0	100.0	0	0.0	0.0	-0.011	1.0	97.6525	-3.809	1	2.0	5.0	3.0	0.0	1.0
-6944.445	500.0	100.0	100.0	0	0.0	0.0	-0.01	1.0	97.30901	-3.809	1	2.0	5.0	3.0	0.0	1.0
-6944.445	500.0	100.0	100.0	0	0.0	0.0	-0.009	1.0	97.30901	-4.238	1	2.0	5.0	3.0	0.0	1.0
-6944.445	500.0	100.0	100.0	0	0.0	0.0	-0.007	1.0	97.34379	-4.238	1	2.0	5.0	3.0	0.0	1.0
-6944.445	500.0	100.0	100.0	0	0.0	0.0	-0.006	1.0	97.47443	-4.43	1	2.0	5.0	5.0	0.0	1.0
-6944.445	500.0	100.0	100.0	0	0.0	0.0	-0.005	1.0	97.09698	-4.774	1	2.0	5.0	5.0	0.0	1.0
-6944.445	500.0	100.0	100.0	0	0.0	0.0	-0.004	1.0	96.71689	-4.774	1	2.0	5.0	5.0	0.0	1.0
-6944.445	500.0	100.0	100.0	0	0.0	0.0	-0.003	1.0	96.00144	-4.929	1	2.0	5.0	5.0	0.0	1.0
-6944.445	500.0	100.0	100.0	0	0.0	0.0	-0.001	1.0	96.00144	-4.929	1	2.0	5.0	5.0	0.0	1.0
-6944.445	500.0	100.0	100.0	0	0.0	0.0	0.0	1.0	95.11617	-5.205	1	2.0	5.0	5.0	0.0	1.0
-6944.445	500.0	100.0	100.0	0	0.0	0.0	0.0	1.0	95.11617	-5.328	1	2.0	5.0	5.0	0.0	1.0
-6944.445	500.0	100.0	100.0	0	0.0	0.0	0.001	1.0	95.43439	-5.328	1	2.0	5.0	5.0	0.0	1.0
-6944.445	500.0	100.0	100.0	0	0.0	0.0	0.002	1.0	95.46225	-5.549	1	2.0	5.0	5.0	0.0	1.0
-6944.445	500.0	100.0	100.0	0	0.0	0.0	0.003	1.0	95.46225	-5.648	1	2.0	5.0	5.0	0.0	1.0
-6944.445	500.0	100.0	100.0	0	0.0	0.0	0.005	1.0	96.39955	-5.648	1	2.0	5.0	5.0	0.0	1.0
-6944.445	500.0	100.0	100.0	0	0.0	0.0	0.006	1.0	97.38665	-5.826	1	2.0	5.0	5.0	0.0	1.0
-6944.445	500.0	100.0	100.0	0	0.0	0.0	0.007	1.0	97.38665	-5.906	1	2.0	5.0	5.0	0.0	1.0
-6944.445	500.0	100.0	100.0	0	0.0	0.0	0.008	1.0	96.6806	-5.906	1	2.0	5.0	5.0	0.0	1.0
-6944.445	500.0	100.0	100.0	0	0.0	0.0	0.009	1.0	96.6806	-6.049	1	2.0	5.0	5.0	0.0	1.0
-6944.445	500.0	100.0	100.0	0	0.0	0.0	0.01	1.0	96.7696	-6.049	1	2.0	5.0	5.0	0.0	1.0
-6944.445	500.0	100.0	100.0	0	0.0	0.0	0.011	1.0	96.673744	-6.172	1	2.0	5.0	5.0	0.0	1.0
-6944.445	500.0	100.0	100.0	0	0.0	0.0	0.012	1.0	96.673744	-6.227	1	2.0	5.0	5.0	0.0	1.0
-6944.445	500.0	100.0	100.0	0	0.0	0.0	0.012	1.0	96.313385	-6.227	1	2.0	5.0	5.0	0.0	1.0
-6944.445	500.0	100.0	100.0	0	0.0	0.0	0.013	1.0	96.66122	-6.326	1	2.0	5.0	5.0	0.0	1.0
-6944.445	500.0	100.0	100.0	0	0.0	0.0	0.014	1.0	96.66122	-6.37	1	2.0	5.0	5.0	0.0	1.0
-6944.445	500.0	100.0	100.0	0	0.0	0.0	0.015	1.0	96.45246	-6.37	1	2.0	5.0	5.0	0.0	1.0
-6944.445	500.0	100.0	100.0	0	0.0	0.0	0.016	1.0	96.45246	-6.45	1	2.0	5.0	5.0	0.0	1.0
-6944.445	500.0	100.0	100.0	0	0.0	0.0	0.016	1.0	95.78753	-6.45	1	2.0	5.0	5.0	0.0	1.0
-6944.445	500.0	100.0	100.0	0	0.0	0.0	0.017	1.0	95.891716	-6.486	1	2.0	5.0	5.0	0.0	1.0
-6944.445	500.0	100.0	100.0	0	0.0	0.0	0.018	1.0	95.891716	-6.549	1	2.0	5.0	5.0	0.0	1.0
-6944.445	500.0	100.0	100.0	0	0.0	0.0	0.019	1.0	96.38528	-6.549	1	2.0	5.0	5.0	0.0	1.0
-6944.445	500.0	100.0	100.0	0	0.0	0.0	0.02	1.0	96.55044	-6.577	1	2.0	5.0	5.0	0.0	1.0
-6944.445	500.0	100.0	100.0	0	0.0	0.0	0.02	1.0	96.0002	-6.629	1	2.0	5.0	5.0	0.0	1.0
-6944.445	500.0	100.0	100.0	0	0.0	0.0	0.021	1.0	96.997925	-6.629	1	2.0	5.0	5.0	0.0	1.0
-6944.445	500.0	100.0	100.0	0	0.0	0.0	0.022	1.0	96.997925	-6.673	1	2.0	5.0	5.0	0.0	1.0
-6944.445	500.0	100.0	100.0	0	0.0	0.0	0.023	1.0	96.35771	-6.673	1	2.0	5.0	5.0	0.0	1.0
-6944.445	500.0	100.0	100.0	0	0.0	0.0	0.024	1.0	96.57734	-6.693	1	2.0	5.0	5.0	0.0	1.0
-6944.445	500.0	100.0	100.0	0	0.0	0.0	0.025	1.0	96.57734	-6.728	1	2.0	5.0	5.0	0.0	1.0
-6944.445	500.0	100.0	100.0	0	0.0	0.0	0.026	1.0	97.59169	-6.728	1	2.0	5.0	5.0	0.0	1.0
-6944.445	500.0	100.0	100.0	0	0.0	0.0	0.028	1.0	96.85065	-6.745	1	2.0	5.0	5.0	0.0	1.0
-6944.445	500.0	100.0	100.0	0	0.0	0.0	0.029	1.0	98.00675	-6.772	1	2.0	5.0	5.0	0.0	1.0
-6944.445	500.0	100.0	100.0	0	0.0	0.0	0.03	1.0	97.76351	-6.772	1	2.0	5.0	5.0	0.0	1.0
-6944.445	500.0	100.0	100.0	0	0.0	0.0	0.031	1.0	97.76351	-6.785	1	2.0	5.0	5.0	0.0	1.0
-6944.445	500.0	100.0	100.0	0	0.0	0.0	0.032	1.0	97.41121	-6.785	1	2.0	5.0	5.0	0.0	1.0
-6944.445	500.0	100.0	100.0	0	0.0	0.0	0.033	1.0	97.96379	-6.808	1	2.0	5.0	5.0	0.0	1.0
-6944.445	500.0	100.0	100.0	0	0.0	0.0	0.035	1.0	97.96379	-6.818	1	2.0	5.0	5.0	0.0	1.0
-6944.445	500.0	100.0	100.0	0	0.0	0.0	0.036	1.0	97.882645	-6.818	1	2.0	5.0	5.0	0.0	1.0
-6944.445	500.0	100.0	100.0	0	0.0	0.0	0.037	1.0	97.2453	-6.836	1	2.0	5.0	5.0	0.0	1.0
-6944.445	500.0	100.0	100.0	0	0.0	0.0	0.038	1.0	97.2453	-6.836	1	2.0	5.0	5.0	0.0	1.0
-6944.445	500.0	100.0	100.0	0	0.0	0.0	0.039	1.0	97.042175	-6.852	1	2.0	5.0	5.0	0.0	1.0
-6944.445	500.0	100.0	100.0	0	0.0	0.0	0.04	1.0	97.042175	-6.859	1	2.0	5.0	5.0	0.0	1.0
-6944.445	500.0	100.0	100.0	0	0.0	0.0	0.041	1.0	96.805824	-6.859	1	2.0	5.0	5.0	0.0	1.0
-6944.445	500.0	100.0	100.0	0	0.0	0.0	0.042	1.0	96.649895	-6.872	1	2.0	5.0	5.0	0.0	1.0
-6944.445	500.0	100.0	100.0	0	0.0	0.0	0.042	1.0	96.649895	-6.878	1	2.0	5.0	5.0	0.0	1.0
-6944.445	500.0	100.0	100.0	0	0.0	0.0	0.043	1.0	96.39367	-6.878	1	2.0	5.0	5.0	0.0	1.0
-6944.445	500.0	100.0	100.0	0	0.0	0.0	0.043	1.0	96.25616	-6.888	1	2.0	5.0	5.0	0.0	1.0
-6944.445	500.0	100.0	100.0	0	0.0	0.0	0.044	1.0	96.25616	-6.892	1	2.0	5.0	5.0	0.0	1.0
-6944.445	500.0	100.0	100.0	0	0.0	0.0	0.044	1.0	96.38445	-6.892	1	2.0	5.0	5.0	0.0	1.0
-6944.445	500.0	100.0	100.0	0	0.0	0.0	0.045	1.0	96.38445	-6.902	1	2.0	5.0	5.0	0.0	1.0
-6944.445	500.0	100.0	100.0	0	0.0	0.0	0.045	1.0	95.97298	-6.902	1	2.0	5.0	5.0	0.0	1.0
-6944.445	500.0	100.0	100.0	0	0.0	0.0	0.045	1.0	96.08102	-6.904	1	2.0	5.0	5.0	0.0	1.0
-6944.445	500.0	100.0	100.0	0	0.0	0.0	0.046	1.0	96.08102	-6.911	1	2.0	5.0	5.0	0.0	1.0
-6944.445	500.0	100.0	100.0	0	0.0	0.0	0.046	1.0	97.17786	-6.911	1	2.0	5.0	5.0	0.0	1.0
-6944.445	500.0	100.0	100.0	0	0.0	0.0	0.046	1.0	97.63609	-6.914	1	2.0	5.0	5.0	0.0	1.0
-6944.445	500.0	100.0	100.0	0	0.0	0.0	0.047	1.0	97.63609	-6.92	1	2.0	5.0	5.0	0.0	1.0
-6944.445	500.0	100.0	100.0	0	0.0	0.0	0.047	1.0	97.71579	-6.92	1	2.0	5.0	5.0	0.0	1.0
-6944.445	500.0	100.0	100.0	0	0.0	0.0	0.048	1.0	97.71579	-6.924	1	2.0	5.0	5.0	0.0	1.0
-6944.445	500.0	100.0	100.0	0	0.0	0.0	0.048	1.0	98.040764	-6.924	1	2.0	5.0	5.0	0.0	1.0
-6944.445	500.0	100.0	100.0	0	0.0	0.0	0.048	1.0	98.17177	-6.926	1	2.0	5.0	5.0	0.0	1.0
-6944.445	500.0	100.0	100.0	0	0.0	0.0	0.049	1.0	98.17177	-6.927	1	2.0	5.0	5.0	0.0	1.0
-6944.445	500.0	100.0	100.0	0	0.0	0.0	0.049	1.0	97.405556	-6.927	1	2.0	5.0	5.0	0.0	1.0
-6944.445	500.0	100.0	100.0	0	0.0	0.0	0.05	1.0	95.79056	-6.931	1	2.0	5.0	5.0	0.0	1.0
-6944.445	500.0	100.0	100.0	0	0.0	0.0	0.05	1.0	95.79056	-6.931	1	2.0	5.0	5.0	0.0	1.0
-6944.445	500.0	100.0	100.0	0	0.0	0.0	0.051	1.0	96.78516	-6.932	1	2.0	5.0	5.0	0.0	1.0
-6944.445	500.0	100.0	100.0	0	0.0	0.0	0.052	1.0	96.78516	-6.935	1	2.0	5.0	5.0	0.0	1.0
-6944.445	500.0	100.0	100.0	0	0.0	0.0	0.053	1.0	97.4422	-6.935	1	2.0	5.0	5.0	0.0	1.0
-6944.445	500.0	100.0	100.0	0	0.0	0.0	0.053	1.0	97.53789	-6.937	1	2.0	5.0	5.0	0.0	1.0
-6944.445	500.0	100.0	100.0	0	0.0	0.0	0.054	1.0	97.53789	-6.938	1	2.0	5.0	5.0	0.0	1.0
-6944.445	500.0	100.0	100.0	0	0.0	0.0	0.055	1.0	97.23688	-6.938	1	2.0	5.0	5.0	0.0	1.0
-6944.445	500.0	100.0	100.0	0	0.0	0.0	0.056	1.0	96.71103	-6.941	1	2.0	5.0	5.0	0.0	1.0
-6944.445	500.0	100.0	100.0	0	0.0	0.0	0.056	1.0	96.71103	-6.941	1	2.0	5.0	5.0	0.0	1.0
-6944.445	500.0	100.0	100.0	0	0.0	0.0	0.057	1.0	96.59267	-6.942	1	2.0	5.0	5.0	0.0	1.0
-6944.445	500.0	100.0	100.0	0	0.0	0.0	0.058	1.0	96.835655	-6.943	1	2.0	5.0	5.0	0.0	1.0
-6944.445	500.0	100.0	100.0	0	0.0	0.0	0.059	1.0	97.36882	-6.943	1	2.0	5.0	5.0	0.0	1.0
-6944.445	500.0	100.0	100.0	0	0.0	0.0	0.06	1.0	97.34389	-6.943	1	2.0	5.0	5.0	0.0	1.0
-6944.445	500.0	100.0	100.0	0	0.0	0.0	0.06	1.0	97.34389	-6.945	1	2.0	5.0	5.0	0.0	1.0
-6944.445	500.0	100.0	100.0	0	0.0	0.0	0.061	1.0	96.64794	-6.945	1	2.0	5.0	5.0	0.0	1.0
-6944.445	500.0	100.0	100.0	0	0.0	0.0	0.062	1.0	97.095726	-6.946	1	2.0	5.0	5.0	0.0	1.0
-6944.445	500.0	100.0	100.0	0	0.0	0.0	0.062	1.0	97.095726	-6.946	1	2.0	5.0	5.0	0.0	1.0
-6944.445	500.0	100.0	100.0	0	0.0	0.0	0.063	1.0	96.32304	-6.946	1	2.0	5.0	5.0	0.0	1.0
-6944.445	500.0	100.0	100.0	0	0.0	0.0	0.064	1.0	96.32304	-6.947	1	2.0	5.0	5.0	0.0	1.0
-6944.445	500.0	100.0	100.0	0	0.0	0.0	0.064	1.0	97.80014	-6.947	1	2.0	5.0	5.0	0.0	1.0
-6944.445	500.0	100.0	100.0	0	0.0	0.0	0.065	1.0	97.196594	-6.947	1	2.0	5.0	5.0	0.0	1.0
-6944.445	500.0	100.0	100.0	0	0.0	0.0	0.066	1.0	97.196594	-6.948	1	2.0	5.0	5.0	0.0	1.0
-6944.445	500.0	100.0	100.0	0	0.0	0.0	0.066	1.0	97.58412	-6.948	1	2.0	5.0	5.0	0.0	1.0
-6944.445	500.0	100.0	100.0	0	0.0	0.0	0.067	1.0	97.59604	-6.948	1	2.0	5.0	5.0	0.0	1.0
-6944.445	500.0	100.0	100.0	0	0.0	0.0	0.067	1.0	96.965614	-6.949	1	2.0	5.0	5.0	0.0	1.0
-6944.445	500.0	100.0	100.0	0	0.0	0.0	0.068	1.0	96.15557	-6.949	1	2.0	5.0	5.0	0.0	1.0
-6944.445	500.0	100.0	100.0	0	0.0	0.0	0.068	1.0	96.15557	-6.949	1	2.0	5.0	5.0	0.0	1.0
-6944.445	500.0	100.0	100.0	0	0.0	0.0	0.069	1.0	96.11354	-6.949	1	2.0	5.0	5.0	0.0	1.0
-6944.445	500.0	100.0	100.0	0	0.0	0.0	0.069	1.0	95.94374	-6.95	1	2.0	5.0	5.0	0.0	1.0
-6944.445	500.0	100.0	100.0	0	0.0	0.0	0.07	1.0	95.94374	-6.95	1	2.0	5.0	5.0	0.0	1.0
-6944.445	500.0	100.0	100.0	0	0.0	0.0	0.071	1.0	95.8248	-6.95	1	2.0	5.0	5.0	0.0	1.0
-6944.445	500.0	100.0	100.0	0	0.0	0.0	0.071	1.0	94.73288	-6.95	1	2.0	5.0	5.0	0.0	1.0
-6944.445	500.0	100.0	100.0	0	0.0	0.0	0.072	1.0	94.73288	-6.95	1	2.0	5.0	5.0	0.0	1.0
-6944.445	500.0	100.0	100.0	0	0.0	0.0	0.073	1.0	94.3468	-6.95	1	2.0	5.0	5.0	0.0	1.0
-6944.445	500.0	100.0	100.0	0	0.0	0.0	0.073	1.0	94.48329	-6.951	1	2.0	5.0	5.0	0.0	1.0
-6944.445	500.0	100.0	100.0	0	0.0	0.0	0.074	1.0	94.892136	-6.951	1	2.0	5.0	5.0	0.0	1.0
-6944.445	500.0	100.0	100.0	0	0.0	0.0	0.075	1.0	97.19267	-6.951	1	2.0	5.0	5.0	0.0	1.0
-6944.445	500.0	100.0	100.0	0	0.0	0.0	0.075	1.0	97.19267	-6.951	1	2.0	5.0	5.0	0.0	1.0
-6944.445	500.0	100.0	100.0	0	0.0	0.0	0.076	1.0	97.63609	-6.951	1	2.0	5.0	5.0	0.0	1.0
-6944.445	500.0	100.0	100.0	0	0.0	0.0	0.077	1.0	97.14101	-6.951	1	2.0	5.0	5.0	0.0	1.0
-6944.445	500.0	100.0	100.0	0	0.0	0.0	0.078	1.0	97.14101	-6.951	1	2.0	5.0	5.0	0.0	1.0
-6944.445	500.0	100.0	100.0	0	0.0	0.0	0.079	1.0	97.44848	-6.951	1	2.0	5.0	5.0	0.0	1.0
-6944.445	500.0	100.0	100.0	0	0.0	0.0	0.08	1.0	97.44848	-6.951	1	2.0	5.0	5.0	0.0	1.0
-6944.445	500.0	100.0	100.0	0	0.0	0.0	0.081	1.0	97.95542	-6.951	1	2.0	5.0	5.0	0.0	1.0
-6944.445	500.0	100.0	100.0	0	0.0	0.0	0.082	1.0	96.973755	-6.951	1	2.0	5.0	5.0	0.0	1.0
-6944.445	500.0	100.0	100.0	0	0.0	0.0	0.083	1.0	96.95417	-6.952	1	2.0	5.0	5.0	0.0	1.0
-6944.445	500.0	100.0	100.0	0	0.0	0.0	0.084	1.0	96.03492	-6.952	1	2.0	5.0	5.0	0.0	1.0
-6944.445	500.0	100.0	100.0	0	0.0	0.0	0.085	1.0	97.37317	-6.952	1	2.0	5.0	5.0	0.0	1.0
-6944.445	500.0	100.0	100.0	0	0.0	0.0	0.086	1.0	97.37317	-6.952	1	2.0	5.0	5.0	0.0	1.0
-6944.445	500.0	100.0	100.0	0	0.0	0.0	0.087	1.0	97.63062	-6.952	1	2.0	5.0	5.0	0.0	1.0
-6944.445	500.0	100.0	100.0	0	0.0	0.0	0.088	1.0	97.63062	-6.952	1	2.0	5.0	5.0	0.0	1.0
[truncated: 18,218 more rows]
