# Supplementary material for: Just noticeable differences for elbow joint torque feedback
Source: Sci Rep. 2021 Dec 7;11:23553. doi: 10.1038/s41598-021-02630-3 (PMC8651665; doi:10.1038/s41598-021-02630-3)
Supplement: Supplementary file 2 — Supplementary Information. [file 41598_2021_2630_MOESM2_ESM.zip › SupplementaryData_ScientificReports_KimAsbeck2021/S2_S2A.csv]

data 1	data 2	data 3	data 4	data 5	data 6	data 7	data 8	data 9	data 10	data 11	data 12	data 13	data 14	data 15	data 16	data 17
0.0	0.0	100.0	100.0	2	0.0	0.0	0.082	1.0	99.16552	0.0	1	0.0	0.0	0.0	0.0	0.0
0.0	0.0	100.0	100.0	2	0.0	0.0	0.084	1.0	99.16552	0.0	1	0.0	0.0	0.0	0.0	0.0
0.0	0.0	100.0	100.0	2	0.0	0.0	0.086	1.0	99.44622	0.0	1	0.0	0.0	0.0	0.0	0.0
0.0	0.0	100.0	100.0	2	0.0	0.0	0.089	1.0	97.96385	0.0	1	0.0	0.0	0.0	0.0	0.0
0.0	0.0	100.0	100.0	2	0.0	0.0	0.091	1.0	97.96385	0.0	1	0.0	0.0	0.0	0.0	0.0
0.0	0.0	100.0	100.0	2	0.0	0.0	0.093	1.0	97.59868	0.0	1	0.0	0.0	0.0	0.0	0.0
0.0	0.0	100.0	100.0	2	0.0	0.0	0.096	1.0	97.86928	0.0	1	0.0	0.0	0.0	0.0	0.0
0.0	0.0	100.0	100.0	2	0.0	0.0	0.098	1.0	97.86928	0.0	1	0.0	0.0	0.0	0.0	0.0
0.0	0.0	100.0	100.0	2	0.0	0.0	0.1	1.0	97.570305	0.0	1	0.0	0.0	0.0	0.0	0.0
0.0	0.0	100.0	100.0	2	0.0	0.0	0.103	1.0	98.05427	0.0	1	0.0	0.0	0.0	0.0	0.0
0.0	0.0	100.0	100.0	2	0.0	0.0	0.105	1.0	98.05427	0.0	1	0.0	0.0	0.0	0.0	0.0
0.0	0.0	100.0	100.0	2	0.0	0.0	0.108	1.0	97.80493	0.0	1	0.0	0.0	0.0	0.0	0.0
0.0	0.0	100.0	100.0	2	0.0	0.0	0.11	1.0	98.26764	0.0	1	0.0	0.0	0.0	0.0	0.0
0.0	0.0	100.0	100.0	2	0.0	0.0	0.113	1.0	97.758064	0.0	1	0.0	0.0	0.0	0.0	0.0
0.0	0.0	100.0	100.0	2	0.0	0.0	0.116	1.0	96.88327	0.0	1	0.0	0.0	0.0	0.0	0.0
0.0	0.0	100.0	100.0	2	0.0	0.0	0.119	1.0	96.88327	0.0	1	0.0	0.0	0.0	0.0	0.0
0.0	0.0	100.0	100.0	2	0.0	0.0	0.121	1.0	95.738075	0.0	1	0.0	0.0	0.0	0.0	0.0
0.0	0.0	100.0	100.0	2	0.0	0.0	0.124	1.0	95.738075	0.0	1	0.0	0.0	0.0	0.0	0.0
0.0	0.0	100.0	100.0	2	0.0	0.0	0.127	1.0	96.17591	0.0	1	0.0	0.0	0.0	0.0	0.0
0.0	0.0	100.0	100.0	2	0.0	0.0	0.13	1.0	94.9595	0.0	1	0.0	0.0	0.0	0.0	0.0
0.0	0.0	100.0	100.0	2	0.0	0.0	0.132	1.0	94.9595	0.0	1	0.0	0.0	0.0	0.0	0.0
0.0	0.0	100.0	100.0	2	0.0	0.0	0.135	1.0	95.58252	0.0	1	0.0	0.0	0.0	0.0	0.0
0.0	0.0	100.0	100.0	2	0.0	0.0	0.138	1.0	96.37076	0.0	1	0.0	0.0	0.0	0.0	0.0
0.0	0.0	100.0	100.0	2	0.0	0.0	0.141	1.0	96.37076	0.0	1	0.0	0.0	0.0	0.0	0.0
0.0	0.0	100.0	100.0	2	0.0	0.0	0.143	1.0	97.14211	0.0	1	0.0	0.0	0.0	0.0	0.0
0.0	0.0	100.0	100.0	2	0.0	0.0	0.146	1.0	97.14211	0.0	1	0.0	0.0	0.0	0.0	0.0
0.0	0.0	100.0	100.0	2	0.0	0.0	0.149	1.0	97.35142	0.0	1	0.0	0.0	0.0	0.0	0.0
0.0	0.0	100.0	100.0	2	0.0	0.0	0.151	1.0	97.848045	0.0	1	0.0	0.0	0.0	0.0	0.0
0.0	0.0	100.0	100.0	2	0.0	0.0	0.154	1.0	97.848045	0.0	1	0.0	0.0	0.0	0.0	0.0
0.0	0.0	100.0	100.0	2	0.0	0.0	0.156	1.0	97.69831	0.0	1	0.0	0.0	8.0	0.0	0.0
0.0	0.0	100.0	100.0	2	0.0	0.0	0.158	0.0	97.9796	0.0	1	0.0	0.0	0.0	0.0	0.0
0.0	0.0	100.0	100.0	2	0.0	0.0	0.16	0.0	97.9796	0.0	1	0.0	0.0	0.0	0.0	0.0
0.0	0.0	100.0	100.0	2	0.0	0.0	0.162	0.0	98.53741	0.0	1	0.0	0.0	0.0	0.0	0.0
0.0	0.0	100.0	100.0	2	0.0	0.0	0.164	0.0	98.53741	0.0	1	0.0	0.0	0.0	0.0	0.0
0.0	0.0	100.0	100.0	2	0.0	0.0	0.166	0.0	98.71002	0.0	1	0.0	0.0	0.0	0.0	0.0
0.0	0.0	100.0	100.0	2	0.0	0.0	0.167	0.0	98.92242	0.0	1	0.0	0.0	0.0	0.0	0.0
0.0	0.0	100.0	100.0	2	0.0	0.0	0.169	0.0	98.92242	0.0	1	0.0	0.0	0.0	0.0	0.0
0.0	0.0	100.0	100.0	2	0.0	0.0	0.17	0.0	99.02019	0.0	1	0.0	0.0	0.0	0.0	0.0
0.0	0.0	100.0	100.0	2	0.0	0.0	0.172	0.0	99.51475	0.0	1	0.0	0.0	0.0	0.0	0.0
0.0	0.0	100.0	100.0	2	0.0	0.0	0.173	0.0	99.51475	0.0	1	0.0	0.0	0.0	0.0	0.0
0.0	0.0	100.0	100.0	2	0.0	0.0	0.173	0.0	98.27526	0.0	1	0.0	0.0	0.0	0.0	0.0
0.0	0.0	100.0	100.0	2	0.0	0.0	0.174	0.0	99.135574	0.0	1	0.0	0.0	0.0	0.0	0.0
0.0	0.0	100.0	100.0	2	0.0	0.0	0.174	0.0	98.82047	0.0	1	0.0	0.0	0.0	0.0	0.0
0.0	0.0	100.0	100.0	2	0.0	0.0	0.175	0.0	98.119896	0.0	1	0.0	0.0	0.0	0.0	0.0
0.0	0.0	100.0	100.0	2	0.0	0.0	0.175	0.0	98.119896	0.0	1	0.0	0.0	0.0	0.0	0.0
0.0	0.0	100.0	100.0	2	0.0	0.0	0.175	0.0	97.46405	0.0	1	0.0	0.0	0.0	0.0	0.0
0.0	0.0	100.0	100.0	2	0.0	0.0	0.174	0.0	98.15663	0.0	1	0.0	0.0	0.0	0.0	0.0
0.0	0.0	100.0	100.0	2	0.0	0.0	0.173	0.0	98.15663	0.0	1	0.0	0.0	0.0	0.0	0.0
0.0	0.0	100.0	100.0	2	0.0	0.0	0.173	0.0	98.484764	0.0	1	0.0	0.0	0.0	0.0	0.0
0.0	0.0	100.0	100.0	2	0.0	0.0	0.172	0.0	98.484764	0.0	1	0.0	0.0	0.0	0.0	0.0
0.0	0.0	100.0	100.0	2	0.0	0.0	0.17	0.0	98.7688	0.0	1	0.0	0.0	0.0	0.0	0.0
0.0	0.0	100.0	100.0	2	0.0	0.0	0.169	0.0	98.67627	0.0	1	0.0	0.0	0.0	0.0	0.0
0.0	0.0	100.0	100.0	2	0.0	0.0	0.167	0.0	98.67627	0.0	1	0.0	0.0	0.0	0.0	0.0
0.0	0.0	100.0	100.0	2	0.0	0.0	0.166	0.0	98.01364	0.0	1	0.0	0.0	0.0	0.0	0.0
0.0	0.0	100.0	100.0	2	0.0	0.0	0.164	0.0	97.59709	0.0	1	0.0	0.0	0.0	0.0	0.0
0.0	0.0	100.0	100.0	2	0.0	0.0	0.162	0.0	97.65448	0.0	1	0.0	0.0	0.0	0.0	0.0
0.0	0.0	100.0	100.0	2	0.0	0.0	0.16	0.0	97.79597	0.0	1	0.0	0.0	0.0	0.0	0.0
0.0	0.0	100.0	100.0	2	0.0	0.0	0.158	0.0	97.79597	0.0	1	0.0	0.0	0.0	0.0	0.0
0.0	0.0	100.0	100.0	2	0.0	0.0	0.157	0.0	96.78372	0.0	1	0.0	0.0	0.0	0.0	0.0
0.0	0.0	100.0	100.0	2	0.0	0.0	0.154	0.0	97.30451	0.0	1	0.0	0.0	0.0	0.0	0.0
0.0	0.0	100.0	100.0	2	0.0	0.0	0.152	0.0	97.30451	0.0	1	0.0	0.0	0.0	0.0	0.0
0.0	0.0	100.0	100.0	2	0.0	0.0	0.15	0.0	97.37573	0.0	1	0.0	0.0	0.0	0.0	0.0
0.0	0.0	100.0	100.0	2	0.0	0.0	0.148	0.0	97.10044	0.0	1	0.0	0.0	0.0	0.0	0.0
0.0	0.0	100.0	100.0	2	0.0	0.0	0.146	0.0	97.10044	0.0	1	0.0	0.0	0.0	0.0	0.0
0.0	0.0	100.0	100.0	2	0.0	0.0	0.144	0.0	98.160736	0.0	1	0.0	0.0	0.0	0.0	0.0
0.0	0.0	100.0	100.0	2	0.0	0.0	0.141	0.0	98.160736	0.0	1	0.0	0.0	0.0	0.0	0.0
0.0	0.0	100.0	100.0	2	0.0	0.0	0.139	0.0	97.286224	0.0	1	0.0	0.0	0.0	0.0	0.0
0.0	0.0	100.0	100.0	2	0.0	0.0	0.137	0.0	97.852516	0.0	1	0.0	0.0	0.0	0.0	0.0
0.0	0.0	100.0	100.0	2	0.0	0.0	0.135	0.0	97.852516	0.0	1	0.0	0.0	0.0	0.0	0.0
0.0	0.0	100.0	100.0	2	0.0	0.0	0.133	0.0	98.33511	0.0	1	0.0	0.0	0.0	0.0	0.0
0.0	0.0	100.0	100.0	2	0.0	0.0	0.13	0.0	97.84624	0.0	1	0.0	0.0	0.0	0.0	0.0
0.0	0.0	100.0	100.0	2	0.0	0.0	0.128	0.0	97.84624	0.0	1	0.0	0.0	0.0	0.0	0.0
0.0	0.0	100.0	100.0	2	0.0	0.0	0.126	0.0	97.14426	0.0	1	0.0	0.0	0.0	0.0	0.0
0.0	0.0	100.0	100.0	2	0.0	0.0	0.124	0.0	97.14426	0.0	1	0.0	0.0	0.0	0.0	0.0
0.0	0.0	100.0	100.0	2	0.0	0.0	0.122	0.0	97.20927	0.0	1	0.0	0.0	0.0	0.0	0.0
0.0	0.0	100.0	100.0	2	0.0	0.0	0.121	0.0	97.26941	0.0	1	0.0	0.0	0.0	0.0	0.0
0.0	0.0	100.0	100.0	2	0.0	0.0	0.119	0.0	97.26941	0.0	1	0.0	0.0	0.0	0.0	0.0
0.0	0.0	100.0	100.0	2	0.0	0.0	0.117	0.0	96.88262	0.0	1	0.0	0.0	0.0	0.0	0.0
0.0	0.0	100.0	100.0	2	0.0	0.0	0.115	0.0	97.68623	0.0	1	0.0	0.0	0.0	0.0	0.0
0.0	0.0	100.0	100.0	2	0.0	0.0	0.113	0.0	97.68623	0.0	1	0.0	0.0	0.0	0.0	0.0
0.0	0.0	100.0	100.0	2	0.0	0.0	0.111	0.0	97.46367	0.0	1	0.0	0.0	0.0	0.0	0.0
0.0	0.0	100.0	100.0	2	0.0	0.0	0.109	0.0	97.46367	0.0	1	0.0	0.0	0.0	0.0	0.0
0.0	0.0	100.0	100.0	2	0.0	0.0	0.107	0.0	97.701935	0.0	1	0.0	0.0	0.0	0.0	0.0
0.0	0.0	100.0	100.0	2	0.0	0.0	0.105	0.0	98.46866	0.0	1	0.0	0.0	0.0	0.0	0.0
0.0	0.0	100.0	100.0	2	0.0	0.0	0.103	0.0	98.46866	0.0	1	0.0	0.0	0.0	0.0	0.0
0.0	0.0	100.0	100.0	2	0.0	0.0	0.101	0.0	97.85447	0.0	1	0.0	0.0	0.0	0.0	0.0
0.0	0.0	100.0	100.0	2	0.0	0.0	0.099	0.0	98.601456	0.0	1	0.0	0.0	0.0	0.0	0.0
0.0	0.0	100.0	100.0	2	0.0	0.0	0.097	0.0	98.601456	0.0	1	0.0	0.0	0.0	0.0	0.0
0.0	0.0	100.0	100.0	2	0.0	0.0	0.095	0.0	98.75626	0.0	1	0.0	0.0	0.0	0.0	0.0
0.0	0.0	100.0	100.0	2	0.0	0.0	0.092	0.0	98.75626	0.0	1	0.0	0.0	0.0	0.0	0.0
0.0	0.0	100.0	100.0	2	0.0	0.0	0.09	0.0	98.32883	0.0	1	0.0	0.0	0.0	0.0	0.0
0.0	0.0	100.0	100.0	2	0.0	0.0	0.087	0.0	98.84327	0.0	1	0.0	0.0	0.0	0.0	0.0
0.0	0.0	100.0	100.0	2	0.0	0.0	0.085	0.0	98.86875	0.0	1	0.0	0.0	0.0	0.0	0.0
0.0	0.0	100.0	100.0	2	0.0	0.0	0.082	0.0	98.91876	0.0	1	0.0	0.0	0.0	0.0	0.0
0.0	0.0	100.0	100.0	2	0.0	0.0	0.08	0.0	98.91876	0.0	1	0.0	0.0	0.0	0.0	0.0
0.0	0.0	100.0	100.0	2	0.0	0.0	0.077	0.0	99.193146	0.0	1	0.0	0.0	0.0	0.0	0.0
0.0	0.0	100.0	100.0	2	0.0	0.0	0.074	0.0	98.54889	0.0	1	0.0	0.0	0.0	0.0	0.0
0.0	0.0	100.0	100.0	2	0.0	0.0	0.071	0.0	98.54889	0.0	1	0.0	0.0	0.0	0.0	0.0
0.0	0.0	100.0	100.0	2	0.0	0.0	0.068	0.0	98.364044	0.0	1	0.0	0.0	0.0	0.0	0.0
0.0	0.0	100.0	100.0	2	0.0	0.0	0.066	0.0	98.52021	0.0	1	0.0	0.0	0.0	0.0	0.0
0.0	0.0	100.0	100.0	2	0.0	0.0	0.063	0.0	98.52021	0.0	1	0.0	0.0	0.0	0.0	0.0
0.0	0.0	100.0	100.0	2	0.0	0.0	0.06	0.0	99.41529	0.0	1	0.0	0.0	0.0	0.0	0.0
0.0	0.0	100.0	100.0	2	0.0	0.0	0.057	0.0	99.37962	0.0	1	0.0	0.0	0.0	0.0	0.0
0.0	0.0	100.0	100.0	2	0.0	0.0	0.054	0.0	98.96872	0.0	1	0.0	0.0	0.0	0.0	0.0
0.0	0.0	100.0	100.0	2	0.0	0.0	0.051	0.0	98.53151	0.0	1	0.0	0.0	0.0	0.0	0.0
0.0	0.0	100.0	100.0	2	0.0	0.0	0.048	0.0	98.53151	0.0	1	0.0	0.0	0.0	0.0	0.0
0.0	0.0	100.0	100.0	2	0.0	0.0	0.045	0.0	98.60077	0.0	1	0.0	0.0	0.0	0.0	0.0
0.0	0.0	100.0	100.0	2	0.0	0.0	0.042	0.0	98.74536	0.0	1	0.0	0.0	0.0	0.0	0.0
0.0	0.0	100.0	100.0	2	0.0	0.0	0.039	0.0	98.74536	0.0	1	0.0	0.0	0.0	0.0	0.0
0.0	0.0	100.0	100.0	2	0.0	0.0	0.036	0.0	99.09206	0.0	1	0.0	0.0	0.0	0.0	0.0
0.0	0.0	100.0	100.0	2	0.0	0.0	0.034	0.0	99.09206	0.0	1	0.0	0.0	0.0	0.0	0.0
0.0	0.0	100.0	100.0	2	0.0	0.0	0.031	0.0	98.68899	0.0	1	0.0	0.0	0.0	0.0	0.0
0.0	0.0	100.0	100.0	2	0.0	0.0	0.028	0.0	97.498184	0.0	1	0.0	0.0	0.0	0.0	0.0
0.0	0.0	100.0	100.0	2	0.0	0.0	0.025	0.0	97.498184	0.0	1	0.0	0.0	0.0	0.0	0.0
0.0	0.0	100.0	100.0	2	0.0	0.0	0.022	0.0	98.02591	0.0	1	0.0	0.0	0.0	0.0	0.0
0.0	0.0	100.0	100.0	2	0.0	0.0	0.019	0.0	98.317024	0.0	1	0.0	0.0	0.0	0.0	0.0
0.0	0.0	100.0	100.0	2	0.0	0.0	0.017	0.0	98.317024	0.0	1	0.0	0.0	0.0	0.0	0.0
0.0	0.0	100.0	100.0	2	0.0	0.0	0.014	0.0	97.80554	0.0	1	0.0	0.0	0.0	0.0	0.0
0.0	0.0	100.0	100.0	2	0.0	0.0	0.011	0.0	97.80554	0.0	1	0.0	0.0	0.0	0.0	0.0
0.0	0.0	100.0	100.0	2	0.0	0.0	0.008	0.0	97.33645	0.0	1	0.0	0.0	0.0	0.0	0.0
0.0	0.0	100.0	100.0	2	0.0	0.0	0.005	0.0	97.06375	0.0	1	0.0	0.0	0.0	0.0	0.0
0.0	0.0	100.0	100.0	2	0.0	0.0	0.003	0.0	97.06375	0.0	1	0.0	0.0	0.0	0.0	0.0
0.0	0.0	100.0	100.0	2	0.0	0.0	0.0	0.0	97.858444	0.0	1	0.0	0.0	0.0	0.0	0.0
0.0	0.0	100.0	100.0	2	0.0	0.0	-0.002	0.0	97.29629	0.0	1	0.0	0.0	0.0	0.0	0.0
0.0	0.0	100.0	100.0	2	0.0	0.0	-0.005	0.0	97.29629	0.0	1	0.0	0.0	0.0	0.0	0.0
0.0	0.0	100.0	100.0	2	0.0	0.0	-0.008	0.0	97.174576	0.0	1	0.0	0.0	0.0	0.0	0.0
0.0	0.0	100.0	100.0	2	0.0	0.0	-0.011	0.0	97.174576	0.0	1	0.0	0.0	0.0	0.0	0.0
0.0	0.0	100.0	100.0	2	0.0	0.0	-0.014	0.0	97.93213	0.0	1	0.0	0.0	0.0	0.0	0.0
0.0	0.0	100.0	100.0	2	0.0	0.0	-0.017	0.0	97.67696	0.0	1	0.0	0.0	0.0	0.0	0.0
0.0	0.0	100.0	100.0	2	0.0	0.0	-0.02	0.0	97.67696	0.0	1	0.0	0.0	0.0	0.0	0.0
0.0	0.0	100.0	100.0	2	0.0	0.0	-0.023	0.0	97.49342	0.0	1	0.0	0.0	0.0	0.0	0.0
0.0	0.0	100.0	100.0	2	0.0	0.0	-0.026	0.0	98.51806	0.0	1	0.0	0.0	0.0	0.0	0.0
0.0	0.0	100.0	100.0	2	0.0	0.0	-0.029	0.0	98.51806	0.0	1	0.0	0.0	0.0	0.0	0.0
0.0	0.0	100.0	100.0	2	0.0	0.0	-0.032	0.0	99.27307	0.0	1	0.0	0.0	0.0	0.0	0.0
0.0	0.0	100.0	100.0	2	0.0	0.0	-0.035	0.0	99.27307	0.0	1	0.0	0.0	0.0	0.0	0.0
0.0	0.0	100.0	100.0	2	0.0	0.0	-0.037	0.0	98.19921	0.0	1	0.0	0.0	0.0	0.0	0.0
0.0	0.0	100.0	100.0	2	0.0	0.0	-0.04	0.0	99.126076	0.0	1	0.0	0.0	0.0	0.0	0.0
0.0	0.0	100.0	100.0	2	0.0	0.0	-0.042	0.0	99.61722	0.0	1	0.0	0.0	0.0	0.0	0.0
0.0	0.0	100.0	100.0	2	0.0	0.0	-0.043	0.0	99.79967	0.0	1	0.0	0.0	0.0	0.0	0.0
0.0	0.0	100.0	100.0	2	0.0	0.0	-0.044	0.0	98.49714	0.0	1	0.0	0.0	0.0	0.0	0.0
0.0	0.0	100.0	100.0	2	0.0	0.0	-0.045	0.0	98.49714	0.0	1	0.0	0.0	0.0	0.0	0.0
0.0	0.0	100.0	100.0	2	0.0	0.0	-0.045	0.0	97.80234	0.0	1	0.0	0.0	0.0	0.0	0.0
0.0	0.0	100.0	100.0	2	0.0	0.0	-0.045	0.0	97.80234	0.0	1	0.0	0.0	0.0	0.0	0.0
0.0	0.0	100.0	100.0	2	0.0	0.0	-0.045	0.0	98.07838	0.0	1	0.0	0.0	0.0	0.0	0.0
0.0	0.0	100.0	100.0	2	0.0	0.0	-0.044	0.0	98.9279	0.0	1	0.0	0.0	1.0	0.0	0.0
0.0	0.0	100.0	100.0	2	0.0	0.0	-0.044	0.0	98.9279	0.0	1	0.0	0.0	1.0	0.0	0.0
0.0	0.0	100.0	100.0	2	0.0	0.0	-0.043	0.0	98.314285	0.0	1	0.0	0.0	2.0	0.0	0.0
12500.001	900.0	100.0	100.0	2	0.0	0.0	-0.043	0.0	99.02043	0.0	1	0.0	0.0	4.0	0.0	0.0
12500.001	900.0	100.0	100.0	2	0.0	0.0	-0.042	0.0	99.49602	0.0	1	0.0	0.0	4.0	0.0	0.0
12500.001	900.0	100.0	100.0	2	0.0	0.0	-0.041	0.0	99.03536	0.0	1	0.0	0.0	4.0	0.0	0.0
12500.001	900.0	100.0	100.0	2	0.0	0.0	-0.04	0.0	99.03536	0.0	1	0.0	0.0	4.0	0.0	0.0
12500.001	900.0	100.0	100.0	2	0.0	0.0	-0.039	0.0	98.53016	0.0	1	0.0	0.0	4.0	0.0	0.0
12500.001	900.0	100.0	100.0	2	0.0	0.0	-0.037	0.0	98.25101	1.706	1	0.0	0.0	4.0	0.0	0.0
12500.001	900.0	100.0	100.0	2	0.0	0.0	-0.035	0.0	98.25101	2.47	1	0.0	0.0	4.0	0.0	0.0
12500.001	900.0	100.0	100.0	2	0.0	0.0	-0.034	0.0	98.84434	2.47	1	0.0	0.0	4.0	0.0	0.0
12500.001	900.0	100.0	100.0	2	0.0	0.0	-0.032	0.0	98.94187	3.841	1	0.0	0.0	4.0	0.0	0.0
12500.001	900.0	100.0	100.0	2	0.0	0.0	-0.03	0.0	98.94187	4.455	1	0.0	0.0	4.0	0.0	0.0
12500.001	900.0	100.0	100.0	2	0.0	0.0	-0.028	0.0	98.78658	4.455	1	0.0	0.0	4.0	0.0	0.0
12500.001	900.0	100.0	100.0	2	0.0	0.0	-0.025	0.0	98.78658	5.554	1	0.0	0.0	4.0	0.0	0.0
12500.001	900.0	100.0	100.0	2	0.0	0.0	-0.023	0.0	99.41109	5.554	1	0.0	0.0	4.0	0.0	0.0
12500.001	900.0	100.0	100.0	2	0.0	0.0	-0.02	0.0	99.43518	6.503	1	0.0	0.0	4.0	0.0	0.0
12500.001	900.0	100.0	100.0	2	0.0	0.0	-0.018	0.0	99.43518	6.929	1	0.0	0.0	4.0	0.0	0.0
12500.001	900.0	100.0	100.0	2	0.0	0.0	-0.015	0.0	97.77748	6.929	1	0.0	0.0	4.0	0.0	0.0
12500.001	900.0	100.0	100.0	2	0.0	0.0	-0.012	0.0	97.74459	7.692	1	0.0	0.0	4.0	0.0	0.0
12500.001	900.0	100.0	100.0	2	0.0	0.0	-0.009	0.0	97.74459	8.033	1	0.0	0.0	4.0	0.0	0.0
12500.001	900.0	100.0	100.0	2	0.0	0.0	-0.005	0.0	97.62753	8.033	1	0.0	0.0	5.0	0.0	0.0
12500.001	900.0	100.0	100.0	2	0.0	0.0	-0.002	0.0	97.62753	8.644	1	0.0	0.0	5.0	0.0	0.0
12500.001	900.0	100.0	100.0	2	0.0	0.0	0.001	0.0	97.45783	8.644	1	0.0	0.0	5.0	0.0	0.0
12500.001	900.0	100.0	100.0	2	0.0	0.0	0.004	0.0	96.73232	9.173	1	0.0	0.0	5.0	0.0	0.0
12500.001	900.0	100.0	100.0	2	0.0	0.0	0.008	0.0	96.73232	9.409	1	0.0	0.0	5.0	0.0	0.0
12500.001	900.0	100.0	100.0	2	0.0	0.0	0.012	0.0	98.16597	9.409	1	0.0	0.0	5.0	0.0	0.0
12500.001	900.0	100.0	100.0	2	0.0	0.0	0.016	0.0	98.31683	9.832	1	0.0	0.0	5.0	0.0	0.0
12500.001	900.0	100.0	100.0	2	0.0	0.0	0.02	0.0	98.31683	10.023	1	0.0	0.0	5.0	0.0	0.0
12500.001	900.0	100.0	100.0	2	0.0	0.0	0.025	0.0	98.66944	10.023	1	0.0	0.0	5.0	0.0	0.0
12500.001	900.0	100.0	100.0	2	0.0	0.0	0.029	0.0	98.66944	10.363	1	0.0	0.0	5.0	0.0	0.0
12500.001	900.0	100.0	100.0	2	0.0	0.0	0.033	0.0	98.97087	10.363	1	0.0	0.0	5.0	0.0	0.0
12500.001	900.0	100.0	100.0	2	0.0	0.0	0.038	0.0	98.92091	10.656	1	0.0	0.0	5.0	0.0	0.0
12500.001	900.0	100.0	100.0	2	0.0	0.0	0.042	0.0	98.92091	10.787	1	0.0	0.0	5.0	0.0	0.0
12500.001	900.0	100.0	100.0	2	0.0	0.0	0.046	0.0	99.24517	10.787	1	0.0	0.0	5.0	0.0	0.0
12500.001	900.0	100.0	100.0	2	0.0	0.0	0.051	0.0	98.97282	11.023	1	0.0	0.0	5.0	0.0	0.0
12500.001	900.0	100.0	100.0	2	0.0	0.0	0.055	0.0	98.97282	11.13	1	0.0	0.0	5.0	0.0	0.0
12500.001	900.0	100.0	100.0	2	0.0	0.0	0.059	0.0	99.689804	11.13	1	0.0	0.0	5.0	0.0	0.0
12500.001	900.0	100.0	100.0	2	0.0	0.0	0.064	0.0	99.689804	11.318	1	0.0	0.0	5.0	0.0	0.0
12500.001	900.0	100.0	100.0	2	0.0	0.0	0.068	0.0	99.69257	11.318	1	0.0	0.0	5.0	0.0	0.0
12500.001	900.0	100.0	100.0	2	0.0	0.0	0.072	0.0	100.19103	11.404	1	0.0	0.0	5.0	0.0	0.0
12500.001	900.0	100.0	100.0	2	0.0	0.0	0.076	0.0	100.19103	11.556	1	0.0	0.0	5.0	0.0	0.0
12500.001	900.0	100.0	100.0	2	0.0	0.0	0.081	0.0	100.17	11.556	1	0.0	0.0	5.0	0.0	0.0
12500.001	900.0	100.0	100.0	2	0.0	0.0	0.085	0.0	99.864525	11.686	1	0.0	0.0	5.0	0.0	0.0
12500.001	900.0	100.0	100.0	2	0.0	0.0	0.088	0.0	99.864525	11.745	1	0.0	0.0	5.0	0.0	0.0
12500.001	900.0	100.0	100.0	2	0.0	0.0	0.092	0.0	99.19348	11.745	1	0.0	0.0	5.0	0.0	0.0
12500.001	900.0	100.0	100.0	2	0.0	0.0	0.095	0.0	99.19348	11.851	1	0.0	0.0	5.0	0.0	0.0
12500.001	900.0	100.0	100.0	2	0.0	0.0	0.099	0.0	99.220436	11.851	1	0.0	0.0	5.0	0.0	0.0
12500.001	900.0	100.0	100.0	2	0.0	0.0	0.102	0.0	98.699036	11.898	1	0.0	0.0	5.0	0.0	0.0
12500.001	900.0	100.0	100.0	1	0.0	0.0	0.105	0.0	98.699036	11.981	1	0.0	0.0	5.0	0.0	0.0
12500.001	900.0	100.0	100.0	1	0.0	0.0	0.108	0.0	98.7787	11.981	1	0.0	0.0	5.0	0.0	0.0
12500.001	900.0	100.0	100.0	1	0.0	0.0	0.11	0.0	98.32266	12.055	1	0.0	0.0	5.0	0.0	0.0
12500.001	900.0	100.0	100.0	1	0.0	0.0	0.113	0.0	98.32266	12.055	1	0.0	0.0	5.0	0.0	0.0
12500.001	900.0	100.0	100.0	1	0.0	0.0	0.115	0.0	98.769104	12.087	1	0.0	0.0	5.0	0.0	0.0
12500.001	900.0	100.0	100.0	1	0.0	0.0	0.117	0.0	98.769104	12.146	1	0.0	0.0	5.0	0.0	0.0
12500.001	900.0	100.0	100.0	1	0.0	0.0	0.119	0.0	98.45737	12.146	1	0.0	0.0	5.0	0.0	0.0
12500.001	900.0	100.0	100.0	1	0.0	0.0	0.121	0.0	98.92767	12.173	1	0.0	0.0	5.0	0.0	0.0
12500.001	900.0	100.0	100.0	1	0.0	0.0	0.123	0.0	98.92767	12.219	1	0.0	0.0	5.0	0.0	0.0
12500.001	900.0	100.0	100.0	1	0.0	0.0	0.125	0.0	100.00027	12.219	1	0.0	0.0	5.0	0.0	0.0
12500.001	900.0	100.0	100.0	1	0.0	0.0	0.126	0.0	98.58593	12.259	1	0.0	0.0	5.0	0.0	0.0
12500.001	900.0	100.0	100.0	1	0.0	0.0	0.128	0.0	98.58593	12.278	1	0.0	0.0	5.0	0.0	0.0
12500.001	900.0	100.0	100.0	1	0.0	0.0	0.129	0.0	99.8121	12.278	1	0.0	0.0	5.0	0.0	0.0
12500.001	900.0	100.0	100.0	1	0.0	0.0	0.131	0.0	99.8121	12.311	1	0.0	0.0	5.0	0.0	0.0
12500.001	900.0	100.0	100.0	1	0.0	0.0	0.132	0.0	98.912384	12.311	1	0.0	0.0	5.0	0.0	0.0
12500.001	900.0	100.0	100.0	1	0.0	0.0	0.134	0.0	98.202866	12.325	1	0.0	0.0	5.0	0.0	0.0
12500.001	900.0	100.0	100.0	1	0.0	0.0	0.135	0.0	98.202866	12.352	1	0.0	0.0	5.0	0.0	0.0
12500.001	900.0	100.0	100.0	1	0.0	0.0	0.136	0.0	98.505486	12.352	1	0.0	0.0	5.0	0.0	0.0
12500.001	900.0	100.0	100.0	1	0.0	0.0	0.138	0.0	98.95075	12.363	1	0.0	0.0	5.0	0.0	0.0
12500.001	900.0	100.0	100.0	1	0.0	0.0	0.139	0.0	98.95075	12.384	1	0.0	0.0	5.0	0.0	0.0
12500.001	900.0	100.0	100.0	1	0.0	0.0	0.141	0.0	99.52009	12.384	1	0.0	0.0	5.0	0.0	0.0
12500.001	900.0	100.0	100.0	1	0.0	0.0	0.143	0.0	99.52009	12.401	1	0.0	0.0	5.0	0.0	0.0
12500.001	900.0	100.0	100.0	1	0.0	0.0	0.145	0.0	99.43994	12.401	1	0.0	0.0	5.0	0.0	0.0
12500.001	900.0	100.0	100.0	1	0.0	0.0	0.147	0.0	98.38739	12.411	1	0.0	0.0	5.0	0.0	0.0
12500.001	900.0	100.0	100.0	1	0.0	0.0	0.149	0.0	98.38739	12.424	1	0.0	0.0	5.0	0.0	0.0
12500.001	900.0	100.0	100.0	1	0.0	0.0	0.151	0.0	97.632965	12.424	1	0.0	0.0	5.0	0.0	0.0
12500.001	900.0	100.0	100.0	1	0.0	0.0	0.153	0.0	97.91523	12.432	1	0.0	0.0	6.0	0.0	0.0
12500.001	900.0	100.0	100.0	1	0.0	0.0	0.156	0.0	97.91523	12.432	1	0.0	0.0	6.0	0.0	0.0
0.0	900.0	100.0	100.0	0	0.0	0.0	0.158	0.0	98.43894	12.443	1	1.0	0.0	0.0	0.0	0.0
0.0	900.0	100.0	100.0	0	0.0	0.0	0.161	0.0	98.43894	12.449	1	1.0	0.0	0.0	0.0	0.0
0.0	900.0	100.0	100.0	0	0.0	0.0	0.164	0.0	98.65946	12.449	1	1.0	0.0	0.0	0.0	0.0
0.0	900.0	100.0	100.0	0	0.0	0.0	0.167	0.0	98.664955	12.457	1	1.0	0.0	0.0	0.0	0.0
0.0	900.0	100.0	100.0	0	0.0	0.0	0.17	0.0	98.664955	11.577	1	1.0	0.0	0.0	0.0	0.0
0.0	900.0	100.0	100.0	0	0.0	0.0	0.173	0.0	97.95658	11.577	1	1.0	0.0	0.0	0.0	0.0
0.0	900.0	100.0	100.0	0	0.0	0.0	0.176	0.0	98.6535	9.997	1	1.0	0.0	0.0	0.0	0.0
0.0	900.0	100.0	100.0	0	0.0	0.0	0.178	0.0	98.6535	9.291	1	1.0	0.0	0.0	0.0	0.0
0.0	900.0	100.0	100.0	0	0.0	0.0	0.181	0.0	98.7912	9.291	1	1.0	0.0	0.0	0.0	0.0
0.0	900.0	100.0	100.0	0	0.0	0.0	0.184	0.0	98.7912	8.023	1	1.0	0.0	0.0	0.0	0.0
0.0	900.0	100.0	100.0	0	0.0	0.0	0.187	0.0	99.079315	8.023	1	1.0	0.0	0.0	0.0	0.0
0.0	900.0	100.0	100.0	0	0.0	0.0	0.189	0.0	99.378456	6.929	1	1.0	0.0	0.0	0.0	0.0
0.0	900.0	100.0	100.0	0	0.0	0.0	0.191	0.0	99.378456	6.438	1	1.0	0.0	0.0	0.0	0.0
0.0	900.0	100.0	100.0	0	0.0	0.0	0.194	0.0	99.51049	6.438	1	1.0	0.0	0.0	0.0	0.0
0.0	900.0	100.0	100.0	0	0.0	0.0	0.196	0.0	99.50756	5.561	1	1.0	0.0	0.0	0.0	0.0
0.0	900.0	100.0	100.0	0	0.0	0.0	0.198	0.0	99.50756	5.168	1	1.0	0.0	0.0	0.0	0.0
0.0	900.0	100.0	100.0	0	0.0	0.0	0.2	0.0	98.884476	5.168	1	1.0	0.0	0.0	0.0	0.0
0.0	900.0	100.0	100.0	0	0.0	0.0	0.201	0.0	98.884476	4.462	1	1.0	0.0	0.0	0.0	0.0
0.0	900.0	100.0	100.0	0	0.0	0.0	0.203	0.0	98.760414	4.462	1	1.0	0.0	0.0	0.0	0.0
0.0	900.0	100.0	100.0	0	0.0	0.0	0.204	0.0	98.199425	3.853	1	1.0	0.0	0.0	0.0	0.0
0.0	900.0	100.0	100.0	0	0.0	0.0	0.205	0.0	98.199425	3.58	1	1.0	0.0	0.0	0.0	0.0
0.0	900.0	100.0	100.0	0	0.0	0.0	0.206	0.0	97.37738	3.58	1	1.0	0.0	0.0	0.0	0.0
0.0	900.0	100.0	100.0	0	0.0	0.0	0.207	0.0	97.23698	3.092	1	1.0	0.0	0.0	0.0	0.0
0.0	900.0	100.0	100.0	0	0.0	0.0	0.208	0.0	97.23698	2.873	1	1.0	0.0	0.0	0.0	0.0
0.0	900.0	100.0	100.0	0	0.0	0.0	0.208	0.0	96.57484	2.873	1	1.0	0.0	0.0	0.0	0.0
0.0	900.0	100.0	100.0	0	0.0	0.0	0.208	0.0	96.57484	2.481	1	1.0	0.0	0.0	0.0	0.0
0.0	900.0	100.0	100.0	0	0.0	0.0	0.208	0.0	97.86159	2.481	1	1.0	0.0	0.0	0.0	0.0
0.0	900.0	100.0	100.0	0	0.0	0.0	0.207	0.0	98.58204	2.307	1	1.0	0.0	14.0	0.0	0.0
0.0	900.0	100.0	100.0	0	0.0	0.0	0.206	0.0	98.58204	1.992	1	1.0	0.0	14.0	0.0	0.0
0.0	900.0	100.0	100.0	0	0.0	0.0	0.205	0.0	98.208496	1.992	1	1.0	0.0	0.0	0.0	0.0
0.0	900.0	100.0	100.0	0	0.0	0.0	0.203	0.0	97.25689	1.719	1	1.0	0.0	0.0	0.0	0.0
0.0	900.0	100.0	100.0	0	0.0	0.0	0.202	0.0	97.25689	1.598	1	1.0	0.0	0.0	0.0	0.0
0.0	900.0	100.0	100.0	0	0.0	0.0	0.2	0.0	97.09466	1.598	1	1.0	0.0	0.0	0.0	0.0
0.0	900.0	100.0	100.0	0	0.0	0.0	0.198	0.0	97.09466	1.38	1	1.0	0.0	0.0	0.0	0.0
0.0	900.0	100.0	100.0	0	0.0	0.0	0.195	0.0	97.35236	1.38	1	1.0	0.0	0.0	0.0	0.0
0.0	900.0	100.0	100.0	0	0.0	0.0	0.193	0.0	97.81287	1.283	1	1.0	0.0	0.0	0.0	0.0
0.0	900.0	100.0	100.0	0	0.0	0.0	0.19	0.0	97.56696	1.191	1	1.0	0.0	0.0	0.0	0.0
0.0	900.0	100.0	100.0	0	0.0	0.0	0.188	0.0	97.56696	1.191	1	1.0	0.0	0.0	0.0	0.0
0.0	900.0	100.0	100.0	0	0.0	0.0	0.185	0.0	96.13136	1.028	1	1.0	0.0	0.0	0.0	0.0
0.0	900.0	100.0	100.0	0	0.0	0.0	0.182	0.0	96.13136	0.956	1	1.0	0.0	0.0	0.0	0.0
0.0	900.0	100.0	100.0	0	0.0	0.0	0.179	0.0	96.524864	0.956	1	1.0	0.0	0.0	0.0	0.0
0.0	900.0	100.0	100.0	0	0.0	0.0	0.176	0.0	96.524864	0.825	1	1.0	0.0	0.0	0.0	0.0
0.0	900.0	100.0	100.0	0	0.0	0.0	0.173	0.0	96.840126	0.825	1	1.0	0.0	0.0	0.0	0.0
0.0	900.0	100.0	100.0	0	0.0	0.0	0.169	0.0	96.514305	0.712	1	1.0	0.0	0.0	0.0	0.0
0.0	900.0	100.0	100.0	0	0.0	0.0	0.166	0.0	96.514305	0.662	1	1.0	0.0	0.0	0.0	0.0
0.0	900.0	100.0	100.0	0	0.0	0.0	0.163	0.0	97.235374	0.662	1	1.0	0.0	0.0	0.0	0.0
0.0	900.0	100.0	100.0	0	0.0	0.0	0.159	0.0	97.27765	0.572	1	1.0	0.0	0.0	0.0	0.0
0.0	900.0	100.0	100.0	0	0.0	0.0	0.156	0.0	97.27765	0.531	1	1.0	0.0	0.0	0.0	0.0
0.0	900.0	100.0	100.0	0	0.0	0.0	0.153	0.0	96.901474	0.531	1	1.0	0.0	0.0	0.0	0.0
0.0	900.0	100.0	100.0	0	0.0	0.0	0.15	0.0	96.901474	0.458	1	1.0	0.0	0.0	0.0	0.0
0.0	900.0	100.0	100.0	0	0.0	0.0	0.147	0.0	97.20976	0.458	1	1.0	0.0	0.0	0.0	0.0
0.0	900.0	100.0	100.0	0	0.0	0.0	0.144	0.0	97.70815	0.426	1	1.0	0.0	0.0	0.0	0.0
0.0	900.0	100.0	100.0	0	0.0	0.0	0.141	0.0	97.70815	0.367	1	1.0	0.0	0.0	0.0	0.0
0.0	900.0	100.0	100.0	0	0.0	0.0	0.138	0.0	97.50751	0.367	1	1.0	0.0	0.0	0.0	0.0
0.0	900.0	100.0	100.0	0	0.0	0.0	0.136	0.0	97.094315	0.317	1	1.0	0.0	0.0	0.0	0.0
0.0	900.0	100.0	100.0	0	0.0	0.0	0.133	0.0	97.094315	0.296	1	1.0	0.0	0.0	0.0	0.0
0.0	900.0	100.0	100.0	0	0.0	0.0	0.131	0.0	97.07264	0.296	1	1.0	0.0	0.0	0.0	0.0
0.0	900.0	100.0	100.0	0	0.0	0.0	0.128	0.0	97.07264	0.254	1	1.0	0.0	0.0	0.0	0.0
0.0	900.0	100.0	100.0	0	0.0	0.0	0.126	0.0	97.36526	0.254	1	1.0	0.0	0.0	0.0	0.0
0.0	900.0	100.0	100.0	0	0.0	0.0	0.123	0.0	98.44745	0.236	1	1.0	0.0	0.0	0.0	0.0
0.0	900.0	100.0	100.0	0	0.0	0.0	0.121	0.0	98.44745	0.204	1	1.0	0.0	0.0	0.0	0.0
0.0	900.0	100.0	100.0	0	0.0	0.0	0.119	0.0	97.92148	0.204	1	1.0	0.0	0.0	0.0	0.0
0.0	900.0	100.0	100.0	0	0.0	0.0	0.117	0.0	97.816086	0.176	1	1.0	0.0	0.0	0.0	0.0
0.0	900.0	100.0	100.0	0	0.0	0.0	0.114	0.0	97.816086	0.163	1	1.0	0.0	0.0	0.0	0.0
0.0	900.0	100.0	100.0	0	0.0	0.0	0.112	0.0	98.313576	0.163	1	1.0	0.0	0.0	0.0	0.0
0.0	900.0	100.0	100.0	0	0.0	0.0	0.11	0.0	98.313576	0.141	1	1.0	0.0	0.0	0.0	0.0
0.0	900.0	100.0	100.0	0	0.0	0.0	0.108	0.0	97.721855	0.141	1	1.0	0.0	0.0	0.0	0.0
0.0	900.0	100.0	100.0	0	0.0	0.0	0.105	0.0	97.536316	0.131	1	1.0	0.0	0.0	0.0	0.0
0.0	900.0	100.0	100.0	0	0.0	0.0	0.103	0.0	97.536316	0.113	1	1.0	0.0	0.0	0.0	0.0
0.0	900.0	100.0	100.0	0	0.0	0.0	0.101	0.0	97.671906	0.113	1	1.0	0.0	0.0	0.0	0.0
0.0	900.0	100.0	100.0	0	0.0	0.0	0.098	0.0	97.43276	0.105	1	1.0	0.0	0.0	0.0	0.0
0.0	900.0	100.0	100.0	0	0.0	0.0	0.096	0.0	97.130165	0.105	1	1.0	0.0	0.0	0.0	0.0
0.0	900.0	100.0	100.0	0	0.0	0.0	0.093	0.0	96.888306	0.09	1	1.0	0.0	0.0	0.0	0.0
0.0	900.0	100.0	100.0	0	0.0	0.0	0.091	0.0	96.888306	0.084	1	1.0	0.0	0.0	0.0	0.0
0.0	900.0	100.0	100.0	0	0.0	0.0	0.088	0.0	97.48814	0.084	1	1.0	0.0	0.0	0.0	0.0
0.0	900.0	100.0	100.0	0	0.0	0.0	0.085	0.0	97.78525	0.072	1	1.0	0.0	0.0	0.0	0.0
0.0	900.0	100.0	100.0	0	0.0	0.0	0.083	0.0	97.78525	0.067	1	1.0	0.0	0.0	0.0	0.0
0.0	900.0	100.0	100.0	0	0.0	0.0	0.08	0.0	97.27039	0.067	1	1.0	0.0	0.0	0.0	0.0
0.0	900.0	100.0	100.0	0	0.0	0.0	0.077	0.0	97.366104	0.057	1	1.0	0.0	0.0	0.0	0.0
0.0	900.0	100.0	100.0	0	0.0	0.0	0.074	0.0	97.366104	0.053	1	1.0	0.0	0.0	0.0	0.0
0.0	900.0	100.0	100.0	0	0.0	0.0	0.071	0.0	97.27259	0.053	1	1.0	0.0	0.0	0.0	0.0
0.0	900.0	100.0	100.0	0	0.0	0.0	0.068	0.0	97.27259	0.046	1	1.0	0.0	0.0	0.0	0.0
0.0	900.0	100.0	100.0	0	0.0	0.0	0.065	0.0	97.160355	0.046	1	1.0	0.0	0.0	0.0	0.0
0.0	900.0	100.0	100.0	0	0.0	0.0	0.062	0.0	97.1828	0.043	1	1.0	0.0	0.0	0.0	0.0
0.0	900.0	100.0	100.0	0	0.0	0.0	0.059	0.0	97.1828	0.036	1	1.0	0.0	0.0	0.0	0.0
0.0	900.0	100.0	100.0	0	0.0	0.0	0.056	0.0	98.08951	0.036	1	1.0	0.0	0.0	0.0	0.0
0.0	900.0	100.0	100.0	0	0.0	0.0	0.053	0.0	97.68468	0.031	1	1.0	0.0	0.0	0.0	0.0
0.0	900.0	100.0	100.0	0	0.0	0.0	0.05	0.0	97.68468	0.029	1	1.0	0.0	0.0	0.0	0.0
0.0	900.0	100.0	100.0	0	0.0	0.0	0.047	0.0	98.062874	0.029	1	1.0	0.0	0.0	0.0	0.0
0.0	900.0	100.0	100.0	0	0.0	0.0	0.044	0.0	98.062874	0.025	1	1.0	0.0	0.0	0.0	0.0
0.0	900.0	100.0	100.0	0	0.0	0.0	0.041	0.0	98.15777	0.025	1	1.0	0.0	0.0	0.0	0.0
0.0	900.0	100.0	100.0	0	0.0	0.0	0.038	0.0	98.232	0.021	1	1.0	0.0	0.0	0.0	0.0
0.0	900.0	100.0	100.0	0	0.0	0.0	0.035	0.0	98.232	0.02	1	1.0	0.0	0.0	0.0	0.0
0.0	900.0	100.0	100.0	0	0.0	0.0	0.033	0.0	97.69396	0.02	1	1.0	0.0	0.0	0.0	0.0
0.0	900.0	100.0	100.0	0	0.0	0.0	0.03	0.0	98.11296	0.017	1	1.0	0.0	0.0	0.0	0.0
0.0	900.0	100.0	100.0	0	0.0	0.0	0.027	0.0	98.11296	0.015	1	1.0	0.0	0.0	0.0	0.0
0.0	900.0	100.0	100.0	0	0.0	0.0	0.025	0.0	98.044426	0.015	1	1.0	0.0	0.0	0.0	0.0
0.0	900.0	100.0	100.0	0	0.0	0.0	0.022	0.0	98.044426	0.013	1	1.0	0.0	0.0	0.0	0.0
0.0	900.0	100.0	100.0	0	0.0	0.0	0.02	0.0	97.59306	0.013	1	1.0	0.0	0.0	0.0	0.0
0.0	900.0	100.0	100.0	0	0.0	0.0	0.018	0.0	97.85695	0.012	1	1.0	0.0	0.0	0.0	0.0
0.0	900.0	100.0	100.0	0	0.0	0.0	0.015	0.0	97.85695	0.01	1	1.0	0.0	0.0	0.0	0.0
0.0	900.0	100.0	100.0	0	0.0	0.0	0.013	0.0	98.04082	0.01	1	1.0	0.0	0.0	0.0	0.0
0.0	900.0	100.0	100.0	0	0.0	0.0	0.011	0.0	96.91933	0.009	1	1.0	0.0	0.0	0.0	0.0
0.0	900.0	100.0	100.0	0	0.0	0.0	0.008	0.0	96.91933	0.008	1	1.0	0.0	0.0	0.0	0.0
0.0	900.0	100.0	100.0	0	0.0	0.0	0.006	0.0	96.96982	0.008	1	1.0	0.0	0.0	0.0	0.0
0.0	900.0	100.0	100.0	0	0.0	0.0	0.004	0.0	96.96982	0.007	1	1.0	0.0	0.0	0.0	0.0
0.0	900.0	100.0	100.0	0	0.0	0.0	0.002	0.0	97.14934	0.007	1	1.0	0.0	0.0	0.0	0.0
0.0	900.0	100.0	100.0	0	0.0	0.0	0.0	0.0	96.857475	0.006	1	1.0	0.0	0.0	0.0	0.0
0.0	900.0	100.0	100.0	0	0.0	0.0	-0.002	0.0	96.857475	0.005	1	1.0	0.0	0.0	0.0	0.0
0.0	900.0	100.0	100.0	0	0.0	0.0	-0.004	0.0	96.8786	0.005	1	1.0	0.0	0.0	0.0	0.0
0.0	900.0	100.0	100.0	0	0.0	0.0	-0.006	0.0	96.61608	0.005	1	1.0	0.0	0.0	0.0	0.0
0.0	900.0	100.0	100.0	0	0.0	0.0	-0.008	0.0	96.61608	0.004	1	1.0	0.0	0.0	0.0	0.0
0.0	900.0	100.0	100.0	0	0.0	0.0	-0.01	0.0	96.88077	0.004	1	1.0	0.0	0.0	0.0	0.0
0.0	900.0	100.0	100.0	0	0.0	0.0	-0.012	0.0	96.88077	0.003	1	1.0	0.0	0.0	0.0	0.0
0.0	900.0	100.0	100.0	0	0.0	0.0	-0.015	0.0	97.13356	0.003	1	1.0	0.0	0.0	0.0	0.0
0.0	900.0	100.0	100.0	0	0.0	0.0	-0.017	0.0	96.404144	0.003	1	1.0	0.0	0.0	0.0	0.0
0.0	900.0	100.0	100.0	0	0.0	0.0	-0.019	0.0	96.404144	0.002	1	1.0	0.0	0.0	0.0	0.0
0.0	900.0	100.0	100.0	0	0.0	0.0	-0.021	0.0	97.34967	0.002	1	1.0	0.0	0.0	0.0	0.0
0.0	900.0	100.0	100.0	0	0.0	0.0	-0.024	0.0	97.53713	0.002	1	1.0	0.0	0.0	0.0	0.0
0.0	900.0	100.0	100.0	0	0.0	0.0	-0.026	0.0	97.53713	0.002	1	1.0	0.0	0.0	0.0	0.0
0.0	900.0	100.0	100.0	0	0.0	0.0	-0.028	0.0	97.61527	0.002	1	1.0	0.0	0.0	0.0	0.0
0.0	900.0	100.0	100.0	0	0.0	0.0	-0.03	0.0	97.61527	0.001	1	1.0	0.0	0.0	0.0	0.0
0.0	900.0	100.0	100.0	0	0.0	0.0	-0.032	0.0	97.98812	0.001	1	1.0	0.0	0.0	0.0	0.0
0.0	900.0	100.0	100.0	0	0.0	0.0	-0.033	0.0	97.68567	0.001	1	1.0	0.0	0.0	0.0	0.0
0.0	900.0	100.0	100.0	0	0.0	0.0	-0.035	0.0	97.68567	0.001	1	1.0	0.0	0.0	0.0	0.0
0.0	900.0	100.0	100.0	0	0.0	0.0	-0.036	0.0	97.80715	0.001	1	1.0	0.0	0.0	0.0	0.0
0.0	900.0	100.0	100.0	0	0.0	0.0	-0.037	0.0	98.57736	0.0	1	1.0	0.0	0.0	0.0	0.0
0.0	900.0	100.0	100.0	0	0.0	0.0	-0.038	0.0	98.57736	0.0	1	1.0	0.0	0.0	0.0	0.0
0.0	900.0	100.0	100.0	0	0.0	0.0	-0.038	0.0	98.90452	0.0	1	1.0	0.0	0.0	0.0	0.0
0.0	900.0	100.0	100.0	0	0.0	0.0	-0.038	0.0	98.90452	0.0	1	1.0	0.0	0.0	0.0	0.0
0.0	900.0	100.0	100.0	0	0.0	0.0	-0.038	0.0	98.14324	0.0	1	1.0	0.0	0.0	0.0	0.0
0.0	900.0	100.0	100.0	0	0.0	0.0	-0.037	0.0	98.18704	0.0	1	1.0	0.0	1.0	0.0	0.0
0.0	900.0	100.0	100.0	0	0.0	0.0	-0.036	0.0	98.18704	0.0	1	1.0	0.0	1.0	0.0	0.0
0.0	900.0	100.0	100.0	0	0.0	0.0	-0.036	0.0	98.403175	0.0	1	1.0	0.0	4.0	0.0	0.0
11111.111	800.0	100.0	100.0	0	0.0	0.0	-0.035	0.0	98.1848	0.0	1	1.0	0.0	4.0	0.0	0.0
11111.111	800.0	100.0	100.0	0	0.0	0.0	-0.034	0.0	98.1848	0.0	1	1.0	0.0	4.0	0.0	0.0
11111.111	800.0	100.0	100.0	0	0.0	0.0	-0.033	0.0	98.33734	0.0	1	1.0	0.0	4.0	0.0	0.0
11111.111	800.0	100.0	100.0	0	0.0	0.0	-0.031	0.0	99.05504	0.786	1	1.0	0.0	4.0	0.0	0.0
11111.111	800.0	100.0	100.0	0	0.0	0.0	-0.029	0.0	99.20249	0.786	1	1.0	0.0	4.0	0.0	0.0
11111.111	800.0	100.0	100.0	0	0.0	0.0	-0.027	0.0	99.098305	1.518	1	1.0	0.0	4.0	0.0	0.0
11111.111	800.0	100.0	100.0	0	0.0	0.0	-0.025	0.0	99.098305	2.828	1	1.0	0.0	4.0	0.0	0.0
11111.111	800.0	100.0	100.0	0	0.0	0.0	-0.023	0.0	99.21041	2.828	1	1.0	0.0	4.0	0.0	0.0
11111.111	800.0	100.0	100.0	0	0.0	0.0	-0.021	0.0	99.47238	3.415	1	1.0	0.0	4.0	0.0	0.0
11111.111	800.0	100.0	100.0	0	0.0	0.0	-0.018	0.0	99.47238	4.466	1	1.0	0.0	4.0	0.0	0.0
11111.111	800.0	100.0	100.0	0	0.0	0.0	-0.016	0.0	100.11713	4.466	1	1.0	0.0	4.0	0.0	0.0
11111.111	800.0	100.0	100.0	0	0.0	0.0	-0.013	0.0	100.11713	5.374	1	1.0	0.0	4.0	0.0	0.0
11111.111	800.0	100.0	100.0	0	0.0	0.0	-0.01	0.0	100.2412	5.374	1	1.0	0.0	4.0	0.0	0.0
11111.111	800.0	100.0	100.0	0	0.0	0.0	-0.007	0.0	99.31258	5.782	1	1.0	0.0	5.0	0.0	0.0
11111.111	800.0	100.0	100.0	0	0.0	0.0	-0.004	0.0	99.31258	6.511	1	1.0	0.0	5.0	0.0	0.0
11111.111	800.0	100.0	100.0	0	0.0	0.0	-0.001	0.0	99.40253	6.511	1	1.0	0.0	5.0	0.0	0.0
11111.111	800.0	100.0	100.0	0	0.0	0.0	0.001	0.0	97.86002	7.14	1	1.0	0.0	5.0	0.0	0.0
11111.111	800.0	100.0	100.0	0	0.0	0.0	0.004	0.0	97.86002	7.422	1	1.0	0.0	5.0	0.0	0.0
11111.111	800.0	100.0	100.0	0	0.0	0.0	0.008	0.0	97.1971	7.422	1	1.0	0.0	5.0	0.0	0.0
11111.111	800.0	100.0	100.0	0	0.0	0.0	0.011	0.0	97.1971	7.927	1	1.0	0.0	5.0	0.0	0.0
11111.111	800.0	100.0	100.0	0	0.0	0.0	0.015	0.0	98.06906	7.927	1	1.0	0.0	5.0	0.0	0.0
11111.111	800.0	100.0	100.0	0	0.0	0.0	0.018	0.0	98.56532	8.153	1	1.0	0.0	5.0	0.0	0.0
11111.111	800.0	100.0	100.0	0	0.0	0.0	0.021	0.0	98.56532	8.558	1	1.0	0.0	5.0	0.0	0.0
11111.111	800.0	100.0	100.0	0	0.0	0.0	0.025	0.0	98.78172	8.558	1	1.0	0.0	5.0	0.0	0.0
11111.111	800.0	100.0	100.0	0	0.0	0.0	0.028	0.0	98.82661	8.741	1	1.0	0.0	5.0	0.0	0.0
11111.111	800.0	100.0	100.0	0	0.0	0.0	0.032	0.0	98.82661	8.741	1	1.0	0.0	5.0	0.0	0.0
11111.111	800.0	100.0	100.0	0	0.0	0.0	0.035	0.0	98.78477	9.065	1	1.0	0.0	5.0	0.0	0.0
11111.111	800.0	100.0	100.0	0	0.0	0.0	0.039	0.0	98.78477	9.346	1	1.0	0.0	5.0	0.0	0.0
11111.111	800.0	100.0	100.0	0	0.0	0.0	0.042	0.0	99.00666	9.346	1	1.0	0.0	5.0	0.0	0.0
11111.111	800.0	100.0	100.0	0	0.0	0.0	0.045	0.0	98.90159	9.472	1	1.0	0.0	5.0	0.0	0.0
11111.111	800.0	100.0	100.0	0	0.0	0.0	0.048	0.0	98.90159	9.698	1	1.0	0.0	5.0	0.0	0.0
11111.111	800.0	100.0	100.0	0	0.0	0.0	0.052	0.0	98.77688	9.698	1	1.0	0.0	5.0	0.0	0.0
11111.111	800.0	100.0	100.0	0	0.0	0.0	0.054	0.0	98.89323	9.799	1	1.0	0.0	5.0	0.0	0.0
11111.111	800.0	100.0	100.0	0	0.0	0.0	0.057	0.0	98.35302	9.98	1	1.0	0.0	5.0	0.0	0.0
11111.111	800.0	100.0	100.0	0	0.0	0.0	0.06	0.0	97.74759	9.98	1	1.0	0.0	5.0	0.0	0.0
11111.111	800.0	100.0	100.0	0	0.0	0.0	0.063	0.0	97.74759	10.061	1	1.0	0.0	5.0	0.0	0.0
11111.111	800.0	100.0	100.0	0	0.0	0.0	0.065	0.0	97.99504	10.061	1	1.0	0.0	5.0	0.0	0.0
11111.111	800.0	100.0	100.0	1	0.0	0.0	0.067	0.0	98.267426	10.207	1	1.0	0.0	5.0	0.0	0.0
11111.111	800.0	100.0	100.0	1	0.0	0.0	0.069	0.0	98.267426	10.271	1	1.0	0.0	5.0	0.0	0.0
11111.111	800.0	100.0	100.0	1	0.0	0.0	0.071	0.0	97.61622	10.271	1	1.0	0.0	5.0	0.0	0.0
11111.111	800.0	100.0	100.0	1	0.0	0.0	0.073	0.0	98.02373	10.387	1	1.0	0.0	5.0	0.0	0.0
11111.111	800.0	100.0	100.0	1	0.0	0.0	0.075	0.0	98.02373	10.387	1	1.0	0.0	5.0	0.0	0.0
11111.111	800.0	100.0	100.0	1	0.0	0.0	0.076	0.0	97.92687	10.439	1	1.0	0.0	5.0	0.0	0.0
11111.111	800.0	100.0	100.0	1	0.0	0.0	0.078	0.0	97.92687	10.534	1	1.0	0.0	5.0	0.0	0.0
11111.111	800.0	100.0	100.0	1	0.0	0.0	0.079	0.0	98.73811	10.534	1	1.0	0.0	5.0	0.0	0.0
11111.111	800.0	100.0	100.0	1	0.0	0.0	0.08	0.0	99.94754	10.615	1	1.0	0.0	5.0	0.0	0.0
11111.111	800.0	100.0	100.0	1	0.0	0.0	0.081	0.0	99.94754	10.651	1	1.0	0.0	5.0	0.0	0.0
11111.111	800.0	100.0	100.0	1	0.0	0.0	0.082	0.0	99.551735	10.651	1	1.0	0.0	5.0	0.0	0.0
11111.111	800.0	100.0	100.0	1	0.0	0.0	0.083	0.0	99.53634	10.715	1	1.0	0.0	5.0	0.0	0.0
11111.111	800.0	100.0	100.0	1	0.0	0.0	0.084	0.0	99.53634	10.715	1	1.0	0.0	5.0	0.0	0.0
11111.111	800.0	100.0	100.0	1	0.0	0.0	0.085	0.0	98.67184	10.745	1	1.0	0.0	5.0	0.0	0.0
11111.111	800.0	100.0	100.0	1	0.0	0.0	0.085	0.0	98.67184	10.797	1	1.0	0.0	5.0	0.0	0.0
11111.111	800.0	100.0	100.0	1	0.0	0.0	0.086	0.0	98.790276	10.797	1	1.0	0.0	5.0	0.0	0.0
11111.111	800.0	100.0	100.0	1	0.0	0.0	0.087	0.0	98.02188	10.819	1	1.0	0.0	5.0	0.0	0.0
11111.111	800.0	100.0	100.0	1	0.0	0.0	0.088	0.0	98.02188	10.861	1	1.0	0.0	5.0	0.0	0.0
11111.111	800.0	100.0	100.0	1	0.0	0.0	0.089	0.0	97.90298	10.861	1	1.0	0.0	5.0	0.0	0.0
11111.111	800.0	100.0	100.0	1	0.0	0.0	0.091	0.0	97.67863	10.898	1	1.0	0.0	5.0	0.0	0.0
11111.111	800.0	100.0	100.0	1	0.0	0.0	0.092	0.0	97.67863	10.898	1	1.0	0.0	5.0	0.0	0.0
11111.111	800.0	100.0	100.0	1	0.0	0.0	0.093	0.0	98.097496	10.913	1	1.0	0.0	5.0	0.0	0.0
11111.111	800.0	100.0	100.0	1	0.0	0.0	0.095	0.0	98.097496	10.943	1	1.0	0.0	5.0	0.0	0.0
11111.111	800.0	100.0	100.0	1	0.0	0.0	0.097	0.0	98.02148	10.943	1	1.0	0.0	5.0	0.0	0.0
11111.111	800.0	100.0	100.0	1	0.0	0.0	0.099	0.0	97.84899	10.955	1	1.0	0.0	5.0	0.0	0.0
11111.111	800.0	100.0	100.0	1	0.0	0.0	0.101	0.0	97.84899	10.978	1	1.0	0.0	5.0	0.0	0.0
11111.111	800.0	100.0	100.0	1	0.0	0.0	0.103	0.0	97.86144	10.978	1	1.0	0.0	5.0	0.0	0.0
11111.111	800.0	100.0	100.0	1	0.0	0.0	0.105	0.0	98.400375	10.99	1	1.0	0.0	5.0	0.0	0.0
11111.111	800.0	100.0	100.0	1	0.0	0.0	0.107	0.0	98.400375	10.99	1	1.0	0.0	5.0	0.0	0.0
11111.111	800.0	100.0	100.0	1	0.0	0.0	0.11	0.0	98.48096	11.008	1	1.0	0.0	5.0	0.0	0.0
11111.111	800.0	100.0	100.0	1	0.0	0.0	0.112	0.0	99.08084	11.023	1	1.0	0.0	5.0	0.0	0.0
11111.111	800.0	100.0	100.0	1	0.0	0.0	0.115	0.0	98.48867	11.023	1	1.0	0.0	5.0	0.0	0.0
11111.111	800.0	100.0	100.0	1	0.0	0.0	0.118	0.0	98.91063	11.031	1	1.0	0.0	5.0	0.0	0.0
11111.111	800.0	100.0	100.0	1	0.0	0.0	0.12	0.0	98.91063	11.044	1	1.0	0.0	5.0	0.0	0.0
11111.111	800.0	100.0	100.0	1	0.0	0.0	0.123	0.0	98.95862	11.044	1	1.0	0.0	5.0	0.0	0.0
11111.111	800.0	100.0	100.0	1	0.0	0.0	0.126	0.0	98.682755	11.056	1	1.0	0.0	5.0	0.0	0.0
11111.111	800.0	100.0	100.0	1	0.0	0.0	0.129	0.0	98.682755	11.056	1	1.0	0.0	5.0	0.0	0.0
11111.111	800.0	100.0	100.0	1	0.0	0.0	0.132	0.0	98.225845	11.061	1	1.0	0.0	5.0	0.0	0.0
11111.111	800.0	100.0	100.0	1	0.0	0.0	0.135	0.0	98.225845	11.069	1	1.0	0.0	5.0	0.0	0.0
11111.111	800.0	100.0	100.0	1	0.0	0.0	0.138	0.0	98.723404	11.069	1	1.0	0.0	5.0	0.0	0.0
11111.111	800.0	100.0	100.0	1	0.0	0.0	0.142	0.0	97.8898	11.073	1	1.0	0.0	5.0	0.0	0.0
11111.111	800.0	100.0	100.0	1	0.0	0.0	0.145	0.0	97.8898	11.08	1	1.0	0.0	5.0	0.0	0.0
11111.111	800.0	100.0	100.0	1	0.0	0.0	0.148	0.0	98.666885	11.08	1	1.0	0.0	5.0	0.0	0.0
11111.111	800.0	100.0	100.0	1	0.0	0.0	0.151	0.0	98.91811	11.084	1	1.0	0.0	5.0	0.0	0.0
11111.111	800.0	100.0	100.0	1	0.0	0.0	0.155	0.0	98.91811	11.09	1	1.0	0.0	5.0	0.0	0.0
11111.111	800.0	100.0	100.0	1	0.0	0.0	0.158	0.0	98.31873	11.09	1	1.0	0.0	6.0	0.0	0.0
11111.111	800.0	100.0	100.0	1	0.0	0.0	0.161	0.0	98.31873	11.094	1	1.0	0.0	6.0	0.0	0.0
11111.111	800.0	100.0	100.0	0	0.0	0.0	0.165	0.0	97.55539	11.094	1	2.0	0.0	7.0	0.0	0.0
0.0	800.0	100.0	100.0	0	0.0	0.0	0.168	0.0	98.659584	11.096	1	2.0	0.0	0.0	0.0	0.0
0.0	800.0	100.0	100.0	0	0.0	0.0	0.171	0.0	98.659584	11.099	1	2.0	0.0	0.0	0.0	0.0
0.0	800.0	100.0	100.0	0	0.0	0.0	0.174	0.0	98.326904	11.099	1	2.0	0.0	0.0	0.0	0.0
0.0	800.0	100.0	100.0	0	0.0	0.0	0.177	0.0	99.03708	10.316	1	2.0	0.0	0.0	0.0	0.0
0.0	800.0	100.0	100.0	0	0.0	0.0	0.18	0.0	99.03708	10.316	1	2.0	0.0	0.0	0.0	0.0
0.0	800.0	100.0	100.0	0	0.0	0.0	0.183	0.0	98.31494	8.908	1	2.0	0.0	0.0	0.0	0.0
0.0	800.0	100.0	100.0	0	0.0	0.0	0.185	0.0	98.31494	8.278	1	2.0	0.0	0.0	0.0	0.0
0.0	800.0	100.0	100.0	0	0.0	0.0	0.188	0.0	99.30072	8.278	1	2.0	0.0	0.0	0.0	0.0
0.0	800.0	100.0	100.0	0	0.0	0.0	0.19	0.0	99.153946	7.149	1	2.0	0.0	0.0	0.0	0.0
0.0	800.0	100.0	100.0	0	0.0	0.0	0.192	0.0	99.153946	6.644	1	2.0	0.0	0.0	0.0	0.0
0.0	800.0	100.0	100.0	0	0.0	0.0	0.194	0.0	98.73105	6.644	1	2.0	0.0	0.0	0.0	0.0
0.0	800.0	100.0	100.0	0	0.0	0.0	0.196	0.0	98.17195	5.738	1	2.0	0.0	0.0	0.0	0.0
0.0	800.0	100.0	100.0	0	0.0	0.0	0.197	0.0	98.17195	5.738	1	2.0	0.0	0.0	0.0	0.0
0.0	800.0	100.0	100.0	0	0.0	0.0	0.198	0.0	98.285286	5.331	1	2.0	0.0	0.0	0.0	0.0
0.0	800.0	100.0	100.0	0	0.0	0.0	0.199	0.0	98.285286	4.604	1	2.0	0.0	0.0	0.0	0.0
0.0	800.0	100.0	100.0	0	0.0	0.0	0.199	0.0	97.81839	4.604	1	2.0	0.0	0.0	0.0	0.0
0.0	800.0	100.0	100.0	0	0.0	0.0	0.199	0.0	97.39976	3.976	1	2.0	0.0	0.0	0.0	0.0
0.0	800.0	100.0	100.0	0	0.0	0.0	0.199	0.0	97.39976	3.694	1	2.0	0.0	0.0	0.0	0.0
0.0	800.0	100.0	100.0	0	0.0	0.0	0.199	0.0	96.67076	3.694	1	2.0	0.0	0.0	0.0	0.0
0.0	800.0	100.0	100.0	0	0.0	0.0	0.198	1.0	96.89261	3.19	1	2.0	0.0	9.0	0.0	0.0
0.0	800.0	100.0	100.0	0	0.0	0.0	0.197	1.0	96.89261	3.19	1	2.0	0.0	9.0	0.0	0.0
0.0	800.0	100.0	100.0	0	0.0	0.0	0.196	1.0	96.90903	2.965	1	2.0	0.0	11.0	0.0	0.0
0.0	800.0	100.0	100.0	0	0.0	0.0	0.194	1.0	97.26073	2.56	1	2.0	0.0	11.0	0.0	0.0
-12500.001	900.0	100.0	100.0	0	0.0	0.0	0.193	1.0	97.3461	2.56	1	2.0	0.0	11.0	0.0	0.0
-12500.001	900.0	100.0	100.0	0	0.0	0.0	0.19	1.0	97.012184	2.379	1	2.0	0.0	11.0	0.0	0.0
-12500.001	900.0	100.0	100.0	0	0.0	0.0	0.188	1.0	97.012184	1.169	1	2.0	0.0	11.0	0.0	0.0
-12500.001	900.0	100.0	100.0	0	0.0	0.0	0.185	1.0	97.32188	1.169	1	2.0	0.0	11.0	0.0	0.0
-12500.001	900.0	100.0	100.0	0	0.0	0.0	0.182	1.0	97.1664	0.201	1	2.0	0.0	11.0	0.0	0.0
-12500.001	900.0	100.0	100.0	0	0.0	0.0	0.178	1.0	97.1664	0.201	1	2.0	0.0	11.0	0.0	0.0
-12500.001	900.0	100.0	100.0	0	0.0	0.0	0.174	1.0	96.14786	-1.531	1	2.0	0.0	11.0	0.0	0.0
-12500.001	900.0	100.0	100.0	0	0.0	0.0	0.17	1.0	96.14786	-3.029	1	2.0	0.0	11.0	0.0	0.0
-12500.001	900.0	100.0	100.0	0	0.0	0.0	0.166	1.0	95.15177	-3.029	1	2.0	0.0	11.0	0.0	0.0
-12500.001	900.0	100.0	100.0	0	0.0	0.0	0.161	1.0	95.458984	-3.7	1	2.0	0.0	11.0	0.0	0.0
-12500.001	900.0	100.0	100.0	0	0.0	0.0	0.157	1.0	95.458984	-4.323	1	2.0	0.0	11.0	0.0	0.0
-12500.001	900.0	100.0	100.0	0	0.0	0.0	0.152	1.0	96.337524	-4.323	1	2.0	0.0	12.0	0.0	0.0
-12500.001	900.0	100.0	100.0	0	0.0	0.0	0.147	1.0	95.97126	-5.442	1	2.0	0.0	12.0	0.0	0.0
-12500.001	900.0	100.0	100.0	0	0.0	0.0	0.142	1.0	95.97126	-5.442	1	2.0	0.0	12.0	0.0	0.0
-12500.001	900.0	100.0	100.0	0	0.0	0.0	0.137	1.0	96.67245	-6.407	1	2.0	0.0	12.0	0.0	0.0
-12500.001	900.0	100.0	100.0	0	0.0	0.0	0.132	1.0	96.67245	-6.838	1	2.0	0.0	12.0	0.0	0.0
-12500.001	900.0	100.0	100.0	0	0.0	0.0	0.128	1.0	97.10058	-6.838	1	2.0	0.0	12.0	0.0	0.0
-12500.001	900.0	100.0	100.0	0	0.0	0.0	0.123	1.0	97.52183	-7.613	1	2.0	0.0	12.0	0.0	0.0
-12500.001	900.0	100.0	100.0	0	0.0	0.0	0.118	1.0	97.52183	-7.959	1	2.0	0.0	12.0	0.0	0.0
-12500.001	900.0	100.0	100.0	0	0.0	0.0	0.113	1.0	97.80347	-7.959	1	2.0	0.0	12.0	0.0	0.0
-12500.001	900.0	100.0	100.0	0	0.0	0.0	0.108	1.0	98.72858	-8.582	1	2.0	0.0	12.0	0.0	0.0
-12500.001	900.0	100.0	100.0	0	0.0	0.0	0.104	1.0	98.72858	-8.582	1	2.0	0.0	12.0	0.0	0.0
-12500.001	900.0	100.0	100.0	0	0.0	0.0	0.099	1.0	99.08966	-9.117	1	2.0	0.0	12.0	0.0	0.0
-12500.001	900.0	100.0	100.0	0	0.0	0.0	0.095	1.0	99.08966	-9.358	1	2.0	0.0	12.0	0.0	0.0
-12500.001	900.0	100.0	100.0	0	0.0	0.0	0.09	1.0	98.42245	-9.358	1	2.0	0.0	12.0	0.0	0.0
-12500.001	900.0	100.0	100.0	0	0.0	0.0	0.086	1.0	97.9293	-9.789	1	2.0	0.0	12.0	0.0	0.0
-12500.001	900.0	100.0	100.0	0	0.0	0.0	0.082	1.0	97.9293	-9.981	1	2.0	0.0	12.0	0.0	0.0
-12500.001	900.0	100.0	100.0	0	0.0	0.0	0.078	1.0	97.566605	-9.981	1	2.0	0.0	12.0	0.0	0.0
-12500.001	900.0	100.0	100.0	0	0.0	0.0	0.074	1.0	97.19752	-10.327	1	2.0	0.0	12.0	0.0	0.0
-12500.001	900.0	100.0	100.0	0	0.0	0.0	0.07	1.0	97.19752	-10.327	1	2.0	0.0	12.0	0.0	0.0
-12500.001	900.0	100.0	100.0	0	0.0	0.0	0.066	1.0	97.218094	-10.482	1	2.0	0.0	12.0	0.0	0.0
-12500.001	900.0	100.0	100.0	0	0.0	0.0	0.062	1.0	97.10387	-10.759	1	2.0	0.0	12.0	0.0	0.0
-12500.001	900.0	100.0	100.0	0	0.0	0.0	0.059	1.0	96.93787	-10.759	1	2.0	0.0	12.0	0.0	0.0
-12500.001	900.0	100.0	100.0	0	0.0	0.0	0.055	1.0	97.147606	-10.884	1	2.0	0.0	12.0	0.0	0.0
-12500.001	900.0	100.0	100.0	0	0.0	0.0	0.052	1.0	97.147606	-11.106	1	2.0	0.0	12.0	0.0	0.0
-12500.001	900.0	100.0	100.0	0	0.0	0.0	0.048	1.0	96.94761	-11.106	1	2.0	0.0	12.0	0.0	0.0
-12500.001	900.0	100.0	100.0	0	0.0	0.0	0.045	1.0	98.35823	-11.207	1	2.0	0.0	12.0	0.0	0.0
-12500.001	900.0	100.0	100.0	0	0.0	0.0	0.042	1.0	98.35823	-11.385	1	2.0	0.0	12.0	0.0	0.0
-12500.001	900.0	100.0	100.0	0	0.0	0.0	0.039	1.0	98.483604	-11.385	1	2.0	0.0	12.0	0.0	0.0
-12500.001	900.0	100.0	100.0	0	0.0	0.0	0.036	1.0	98.483604	-11.54	1	2.0	0.0	12.0	0.0	0.0
-12500.001	900.0	100.0	100.0	0	0.0	0.0	0.033	1.0	98.4524	-11.54	1	2.0	0.0	12.0	0.0	0.0
-12500.001	900.0	100.0	100.0	0	0.0	0.0	0.03	1.0	98.3461	-11.608	1	2.0	0.0	12.0	0.0	0.0
-12500.001	900.0	100.0	100.0	0	0.0	0.0	0.027	1.0	97.78939	-11.733	1	2.0	0.0	12.0	0.0	0.0
-12500.001	900.0	100.0	100.0	0	0.0	0.0	0.024	1.0	97.65778	-11.733	1	2.0	0.0	12.0	0.0	0.0
-12500.001	900.0	100.0	100.0	0	0.0	0.0	0.021	1.0	97.3804	-11.787	1	2.0	0.0	12.0	0.0	0.0
-12500.001	900.0	100.0	100.0	0	0.0	0.0	0.018	1.0	97.3804	-11.787	1	2.0	0.0	12.0	0.0	0.0
-12500.001	900.0	100.0	100.0	0	0.0	0.0	0.015	1.0	96.941444	-11.887	1	2.0	0.0	12.0	0.0	0.0
-12500.001	900.0	100.0	100.0	0	0.0	0.0	0.012	1.0	96.941444	-11.974	1	2.0	0.0	12.0	0.0	0.0
-12500.001	900.0	100.0	100.0	0	0.0	0.0	0.009	1.0	96.454254	-11.974	1	2.0	0.0	12.0	0.0	0.0
-12500.001	900.0	100.0	100.0	0	0.0	0.0	0.006	1.0	96.72116	-12.012	1	2.0	0.0	12.0	0.0	0.0
-12500.001	900.0	100.0	100.0	0	0.0	0.0	0.003	1.0	96.72116	-12.047	1	2.0	0.0	12.0	0.0	0.0
-12500.001	900.0	100.0	100.0	0	0.0	0.0	0.0	1.0	98.014015	-12.047	1	2.0	0.0	12.0	0.0	0.0
-12500.001	900.0	100.0	100.0	0	0.0	0.0	-0.002	1.0	98.20738	-12.111	1	2.0	0.0	12.0	0.0	0.0
-12500.001	900.0	100.0	100.0	0	0.0	0.0	-0.004	1.0	98.20738	-12.111	1	2.0	0.0	12.0	0.0	0.0
-12500.001	900.0	100.0	100.0	0	0.0	0.0	-0.007	1.0	98.043015	-12.167	1	2.0	0.0	12.0	0.0	0.0
-12500.001	900.0	100.0	100.0	0	0.0	0.0	-0.01	1.0	98.043015	-12.191	1	2.0	0.0	12.0	0.0	0.0
-12500.001	900.0	100.0	100.0	0	0.0	0.0	-0.013	1.0	98.24338	-12.191	1	2.0	0.0	13.0	0.0	0.0
0.0	900.0	100.0	100.0	0	0.0	0.0	-0.016	1.0	97.723595	-12.235	1	2.0	1.0	0.0	0.0	0.0
0.0	900.0	100.0	100.0	0	0.0	0.0	-0.019	1.0	97.723595	-12.255	1	2.0	1.0	0.0	0.0	0.0
0.0	900.0	100.0	100.0	0	0.0	0.0	-0.022	1.0	97.883415	-12.255	1	2.0	1.0	0.0	0.0	0.0
0.0	900.0	100.0	100.0	0	0.0	0.0	-0.025	1.0	98.44657	-12.292	1	2.0	1.0	0.0	0.0	0.0
0.0	900.0	100.0	100.0	0	0.0	0.0	-0.028	1.0	98.44657	-12.292	1	2.0	1.0	0.0	0.0	0.0
0.0	900.0	100.0	100.0	0	0.0	0.0	-0.031	1.0	97.85734	-11.422	1	2.0	1.0	0.0	0.0	0.0
0.0	900.0	100.0	100.0	0	0.0	0.0	-0.034	1.0	97.85734	-9.865	1	2.0	1.0	0.0	0.0	0.0
0.0	900.0	100.0	100.0	0	0.0	0.0	-0.036	1.0	96.7578	-9.865	1	2.0	1.0	0.0	0.0	0.0
0.0	900.0	100.0	100.0	0	0.0	0.0	-0.038	1.0	97.58372	-9.167	1	2.0	1.0	0.0	0.0	0.0
0.0	900.0	100.0	100.0	0	0.0	0.0	-0.04	1.0	97.58372	-7.916	1	2.0	1.0	0.0	0.0	0.0
0.0	900.0	100.0	100.0	0	0.0	0.0	-0.042	1.0	98.442474	-7.916	1	2.0	1.0	0.0	0.0	0.0
0.0	900.0	100.0	100.0	0	0.0	0.0	-0.043	1.0	98.20364	-6.836	1	2.0	1.0	0.0	0.0	0.0
0.0	900.0	100.0	100.0	0	0.0	0.0	-0.045	1.0	98.20364	-6.836	1	2.0	1.0	0.0	0.0	0.0
0.0	900.0	100.0	100.0	0	0.0	0.0	-0.046	1.0	97.94607	-6.352	1	2.0	1.0	0.0	0.0	0.0
0.0	900.0	100.0	100.0	0	0.0	0.0	-0.046	1.0	97.94607	-5.486	1	2.0	1.0	0.0	0.0	0.0
0.0	900.0	100.0	100.0	0	0.0	0.0	-0.047	1.0	97.02587	-5.486	1	2.0	1.0	0.0	0.0	0.0
0.0	900.0	100.0	100.0	0	0.0	0.0	-0.047	1.0	97.10062	-5.098	1	2.0	1.0	0.0	0.0	0.0
0.0	900.0	100.0	100.0	0	0.0	0.0	-0.046	1.0	97.23386	-4.402	1	2.0	1.0	0.0	0.0	0.0
0.0	900.0	100.0	100.0	0	0.0	0.0	-0.045	1.0	97.05352	-4.402	1	2.0	1.0	1.0	0.0	0.0
0.0	900.0	100.0	100.0	0	0.0	0.0	-0.044	1.0	97.27645	-4.091	1	2.0	1.0	2.0	0.0	0.0
0.0	900.0	100.0	100.0	0	0.0	0.0	-0.043	1.0	97.27645	-4.091	1	2.0	1.0	2.0	0.0	0.0
9722.223	700.0	100.0	100.0	0	0.0	0.0	-0.041	1.0	96.96114	-3.533	1	2.0	1.0	4.0	0.0	0.0
9722.223	700.0	100.0	100.0	0	0.0	0.0	-0.04	1.0	96.96114	-3.283	1	2.0	1.0	4.0	0.0	0.0
9722.223	700.0	100.0	100.0	0	0.0	0.0	-0.038	1.0	97.457985	-3.283	1	2.0	1.0	4.0	0.0	0.0
9722.223	700.0	100.0	100.0	0	0.0	0.0	-0.036	1.0	97.32891	-2.835	1	2.0	1.0	4.0	0.0	0.0
9722.223	700.0	100.0	100.0	0	0.0	0.0	-0.034	1.0	97.32891	-1.12	1	2.0	1.0	4.0	0.0	0.0
9722.223	700.0	100.0	100.0	0	0.0	0.0	-0.031	1.0	97.213104	-1.12	1	2.0	1.0	4.0	0.0	0.0
9722.223	700.0	100.0	100.0	0	0.0	0.0	-0.029	1.0	97.27755	-0.352	1	2.0	1.0	4.0	0.0	0.0
9722.223	700.0	100.0	100.0	0	0.0	0.0	-0.026	1.0	97.27755	-0.352	1	2.0	1.0	4.0	0.0	0.0
9722.223	700.0	100.0	100.0	0	0.0	0.0	-0.023	1.0	97.53054	1.021	1	2.0	1.0	4.0	0.0	0.0
9722.223	700.0	100.0	100.0	0	0.0	0.0	-0.021	1.0	97.53054	1.638	1	2.0	1.0	4.0	0.0	0.0
9722.223	700.0	100.0	100.0	0	0.0	0.0	-0.018	1.0	98.04075	1.638	1	2.0	1.0	4.0	0.0	0.0
9722.223	700.0	100.0	100.0	0	0.0	0.0	-0.015	1.0	97.68684	2.742	1	2.0	1.0	4.0	0.0	0.0
9722.223	700.0	100.0	100.0	0	0.0	0.0	-0.012	1.0	97.68684	3.237	1	2.0	1.0	4.0	0.0	0.0
9722.223	700.0	100.0	100.0	0	0.0	0.0	-0.009	1.0	97.90378	3.237	1	2.0	1.0	4.0	0.0	0.0
9722.223	700.0	100.0	100.0	0	0.0	0.0	-0.005	1.0	99.20499	4.123	1	2.0	1.0	5.0	0.0	0.0
9722.223	700.0	100.0	100.0	0	0.0	0.0	-0.002	1.0	99.20499	4.123	1	2.0	1.0	5.0	0.0	0.0
9722.223	700.0	100.0	100.0	0	0.0	0.0	0.0	1.0	98.24169	4.52	1	2.0	1.0	5.0	0.0	0.0
9722.223	700.0	100.0	100.0	0	0.0	0.0	0.004	1.0	98.24169	5.231	1	2.0	1.0	5.0	0.0	0.0
9722.223	700.0	100.0	100.0	0	0.0	0.0	0.007	1.0	98.297905	5.231	1	2.0	1.0	5.0	0.0	0.0
9722.223	700.0	100.0	100.0	0	0.0	0.0	0.011	1.0	99.02592	5.845	1	2.0	1.0	5.0	0.0	0.0
9722.223	700.0	100.0	100.0	0	0.0	0.0	0.014	1.0	99.02592	6.12	1	2.0	1.0	5.0	0.0	0.0
9722.223	700.0	100.0	100.0	0	0.0	0.0	0.017	1.0	98.502655	6.12	1	2.0	1.0	5.0	0.0	0.0
9722.223	700.0	100.0	100.0	0	0.0	0.0	0.021	1.0	98.532616	6.613	1	2.0	1.0	5.0	0.0	0.0
9722.223	700.0	100.0	100.0	0	0.0	0.0	0.024	1.0	98.532616	6.613	1	2.0	1.0	5.0	0.0	0.0
9722.223	700.0	100.0	100.0	0	0.0	0.0	0.027	1.0	97.90264	6.833	1	2.0	1.0	5.0	0.0	0.0
9722.223	700.0	100.0	100.0	0	0.0	0.0	0.031	1.0	97.90264	7.229	1	2.0	1.0	5.0	0.0	0.0
9722.223	700.0	100.0	100.0	0	0.0	0.0	0.034	1.0	98.09544	7.229	1	2.0	1.0	5.0	0.0	0.0
9722.223	700.0	100.0	100.0	0	0.0	0.0	0.037	1.0	98.42705	7.572	1	2.0	1.0	5.0	0.0	0.0
9722.223	700.0	100.0	100.0	0	0.0	0.0	0.041	1.0	98.42705	7.724	1	2.0	1.0	5.0	0.0	0.0
9722.223	700.0	100.0	100.0	0	0.0	0.0	0.044	1.0	98.10375	7.724	1	2.0	1.0	5.0	0.0	0.0
9722.223	700.0	100.0	100.0	0	0.0	0.0	0.047	1.0	98.725426	7.998	1	2.0	1.0	5.0	0.0	0.0
9722.223	700.0	100.0	100.0	0	0.0	0.0	0.05	1.0	98.725426	7.998	1	2.0	1.0	5.0	0.0	0.0
9722.223	700.0	100.0	100.0	0	0.0	0.0	0.054	1.0	98.63162	8.121	1	2.0	1.0	5.0	0.0	0.0
9722.223	700.0	100.0	100.0	0	0.0	0.0	0.057	1.0	98.63162	8.341	1	2.0	1.0	5.0	0.0	0.0
9722.223	700.0	100.0	100.0	0	0.0	0.0	0.06	1.0	97.627525	8.341	1	2.0	1.0	5.0	0.0	0.0
9722.223	700.0	100.0	100.0	0	0.0	0.0	0.063	1.0	96.955315	8.44	1	2.0	1.0	5.0	0.0	0.0
9722.223	700.0	100.0	100.0	0	0.0	0.0	0.066	1.0	96.955315	8.617	1	2.0	1.0	5.0	0.0	0.0
9722.223	700.0	100.0	100.0	0	0.0	0.0	0.069	1.0	96.91269	8.617	1	2.0	1.0	5.0	0.0	0.0
9722.223	700.0	100.0	100.0	0	0.0	0.0	0.072	1.0	98.01808	8.695	1	2.0	1.0	5.0	0.0	0.0
9722.223	700.0	100.0	100.0	0	0.0	0.0	0.075	1.0	98.01808	8.695	1	2.0	1.0	5.0	0.0	0.0
9722.223	700.0	100.0	100.0	0	0.0	0.0	0.078	1.0	98.37896	8.838	1	2.0	1.0	5.0	0.0	0.0
9722.223	700.0	100.0	100.0	0	0.0	0.0	0.081	1.0	98.37896	8.901	1	2.0	1.0	5.0	0.0	0.0
9722.223	700.0	100.0	100.0	0	0.0	0.0	0.084	1.0	98.19818	8.901	1	2.0	1.0	5.0	0.0	0.0
9722.223	700.0	100.0	100.0	0	0.0	0.0	0.086	1.0	97.625435	9.015	1	2.0	1.0	5.0	0.0	0.0
9722.223	700.0	100.0	100.0	0	0.0	0.0	0.089	1.0	97.625435	9.113	1	2.0	1.0	5.0	0.0	0.0
9722.223	700.0	100.0	100.0	0	0.0	0.0	0.091	1.0	97.964386	9.113	1	2.0	1.0	5.0	0.0	0.0
9722.223	700.0	100.0	100.0	0	0.0	0.0	0.094	1.0	97.92256	9.156	1	2.0	1.0	5.0	0.0	0.0
9722.223	700.0	100.0	100.0	0	0.0	0.0	0.096	1.0	97.92256	9.156	1	2.0	1.0	5.0	0.0	0.0
9722.223	700.0	100.0	100.0	0	0.0	0.0	0.099	1.0	97.7356	9.236	1	2.0	1.0	5.0	0.0	0.0
9722.223	700.0	100.0	100.0	0	0.0	0.0	0.101	1.0	97.7356	9.271	1	2.0	1.0	5.0	0.0	0.0
9722.223	700.0	100.0	100.0	0	0.0	0.0	0.103	1.0	97.73381	9.271	1	2.0	1.0	5.0	0.0	0.0
9722.223	700.0	100.0	100.0	0	0.0	0.0	0.105	1.0	97.86017	9.335	1	2.0	1.0	5.0	0.0	0.0
9722.223	700.0	100.0	100.0	0	0.0	0.0	0.107	1.0	97.86017	9.363	1	2.0	1.0	5.0	0.0	0.0
9722.223	700.0	100.0	100.0	0	0.0	0.0	0.109	1.0	97.191505	9.363	1	2.0	1.0	5.0	0.0	0.0
9722.223	700.0	100.0	100.0	0	0.0	0.0	0.111	1.0	97.882065	9.413	1	2.0	1.0	5.0	0.0	0.0
9722.223	700.0	100.0	100.0	0	0.0	0.0	0.113	1.0	97.882065	9.413	1	2.0	1.0	5.0	0.0	0.0
9722.223	700.0	100.0	100.0	0	0.0	0.0	0.115	1.0	98.02931	9.457	1	2.0	1.0	5.0	0.0	0.0
9722.223	700.0	100.0	100.0	0	0.0	0.0	0.117	1.0	98.02931	9.476	1	2.0	1.0	5.0	0.0	0.0
9722.223	700.0	100.0	100.0	0	0.0	0.0	0.119	1.0	97.66771	9.476	1	2.0	1.0	5.0	0.0	0.0
9722.223	700.0	100.0	100.0	0	0.0	0.0	0.121	1.0	98.52584	9.512	1	2.0	1.0	5.0	0.0	0.0
9722.223	700.0	100.0	100.0	0	0.0	0.0	0.123	1.0	98.52584	9.528	1	2.0	1.0	5.0	0.0	0.0
9722.223	700.0	100.0	100.0	0	0.0	0.0	0.125	1.0	97.41792	9.528	1	2.0	1.0	5.0	0.0	0.0
9722.223	700.0	100.0	100.0	0	0.0	0.0	0.127	1.0	97.48017	9.556	1	2.0	1.0	5.0	0.0	0.0
9722.223	700.0	100.0	100.0	0	0.0	0.0	0.129	1.0	97.80107	9.556	1	2.0	1.0	5.0	0.0	0.0
9722.223	700.0	100.0	100.0	0	0.0	0.0	0.13	1.0	97.67627	9.569	1	2.0	1.0	5.0	0.0	0.0
9722.223	700.0	100.0	100.0	0	0.0	0.0	0.132	1.0	97.67627	9.569	1	2.0	1.0	5.0	0.0	0.0
9722.223	700.0	100.0	100.0	0	0.0	0.0	0.135	1.0	97.42938	9.592	1	2.0	1.0	5.0	0.0	0.0
9722.223	700.0	100.0	100.0	0	0.0	0.0	0.136	1.0	97.186	9.611	1	2.0	1.0	5.0	0.0	0.0
9722.223	700.0	100.0	100.0	0	0.0	0.0	0.138	1.0	97.186	9.62	1	2.0	1.0	5.0	0.0	0.0
9722.223	700.0	100.0	100.0	0	0.0	0.0	0.14	1.0	97.45046	9.62	1	2.0	1.0	5.0	0.0	0.0
9722.223	700.0	100.0	100.0	0	0.0	0.0	0.142	1.0	97.45046	9.635	1	2.0	1.0	5.0	0.0	0.0
9722.223	700.0	100.0	100.0	0	0.0	0.0	0.145	1.0	97.65756	9.635	1	2.0	1.0	5.0	0.0	0.0
9722.223	700.0	100.0	100.0	0	0.0	0.0	0.147	1.0	97.2634	9.643	1	2.0	1.0	5.0	0.0	0.0
9722.223	700.0	100.0	100.0	0	0.0	0.0	0.149	1.0	97.2634	9.654	1	2.0	1.0	5.0	0.0	0.0
9722.223	700.0	100.0	100.0	0	0.0	0.0	0.151	1.0	97.4283	9.654	1	2.0	1.0	5.0	0.0	0.0
9722.223	700.0	100.0	100.0	0	0.0	0.0	0.153	1.0	97.43938	9.66	1	2.0	1.0	6.0	0.0	0.0
9722.223	700.0	100.0	100.0	0	0.0	0.0	0.155	1.0	97.489975	9.67	1	2.0	1.0	6.0	0.0	0.0
0.0	700.0	100.0	100.0	0	0.0	0.0	0.157	1.0	97.61492	9.67	1	2.0	1.0	0.0	0.0	1.0
0.0	700.0	100.0	100.0	0	0.0	0.0	0.159	1.0	97.61492	9.675	1	2.0	1.0	0.0	0.0	1.0
0.0	700.0	100.0	100.0	0	0.0	0.0	0.161	1.0	97.71175	9.675	1	2.0	1.0	0.0	0.0	1.0
0.0	700.0	100.0	100.0	0	0.0	0.0	0.163	1.0	97.94927	9.683	1	2.0	1.0	0.0	0.0	1.0
0.0	700.0	100.0	100.0	0	0.0	0.0	0.165	1.0	97.94927	8.998	1	2.0	1.0	0.0	0.0	1.0
0.0	700.0	100.0	100.0	0	0.0	0.0	0.166	1.0	97.69161	8.998	1	2.0	1.0	0.0	0.0	1.0
0.0	700.0	100.0	100.0	0	0.0	0.0	0.168	1.0	97.897484	7.772	1	2.0	1.0	0.0	0.0	1.0
0.0	700.0	100.0	100.0	0	0.0	0.0	0.169	1.0	97.897484	7.222	1	2.0	1.0	0.0	0.0	1.0
0.0	700.0	100.0	100.0	0	0.0	0.0	0.171	1.0	97.94322	7.222	1	2.0	1.0	0.0	0.0	1.0
0.0	700.0	100.0	100.0	0	0.0	0.0	0.172	1.0	97.94322	6.237	1	2.0	1.0	0.0	0.0	1.0
0.0	700.0	100.0	100.0	0	0.0	0.0	0.173	1.0	97.6043	6.237	1	2.0	1.0	0.0	0.0	1.0
0.0	700.0	100.0	100.0	0	0.0	0.0	0.174	1.0	97.6696	5.386	1	2.0	1.0	0.0	0.0	1.0
0.0	700.0	100.0	100.0	0	0.0	0.0	0.175	1.0	97.6696	5.004	1	2.0	1.0	0.0	0.0	1.0
0.0	700.0	100.0	100.0	0	0.0	0.0	0.176	1.0	97.58884	5.004	1	2.0	1.0	0.0	0.0	1.0
0.0	700.0	100.0	100.0	0	0.0	0.0	0.176	1.0	97.86221	4.323	1	2.0	1.0	0.0	0.0	1.0
0.0	700.0	100.0	100.0	0	0.0	0.0	0.177	1.0	97.86221	4.016	1	2.0	1.0	0.0	0.0	1.0
0.0	700.0	100.0	100.0	0	0.0	0.0	0.177	1.0	97.90319	4.016	1	2.0	1.0	0.0	0.0	1.0
0.0	700.0	100.0	100.0	0	0.0	0.0	0.178	1.0	97.90319	3.468	1	2.0	1.0	0.0	0.0	1.0
0.0	700.0	100.0	100.0	0	0.0	0.0	0.178	1.0	98.12011	3.468	1	2.0	1.0	0.0	0.0	1.0
0.0	700.0	100.0	100.0	0	0.0	0.0	0.178	1.0	98.22751	3.223	1	2.0	1.0	0.0	0.0	1.0
0.0	700.0	100.0	100.0	0	0.0	0.0	0.178	1.0	98.22751	2.783	1	2.0	1.0	0.0	0.0	1.0
0.0	700.0	100.0	100.0	0	0.0	0.0	0.178	1.0	99.22047	2.783	1	2.0	1.0	0.0	0.0	1.0
0.0	700.0	100.0	100.0	0	0.0	0.0	0.178	1.0	98.06838	2.403	1	2.0	1.0	0.0	0.0	1.0
0.0	700.0	100.0	100.0	0	0.0	0.0	0.177	1.0	98.06838	2.233	1	2.0	1.0	0.0	0.0	1.0
0.0	700.0	100.0	100.0	0	0.0	0.0	0.177	1.0	99.063774	2.233	1	2.0	1.0	9.0	0.0	1.0
0.0	700.0	100.0	100.0	0	0.0	0.0	0.176	1.0	99.063774	1.928	1	2.0	1.0	9.0	0.0	1.0
0.0	700.0	100.0	100.0	0	0.0	0.0	0.175	1.0	98.52642	1.928	1	2.0	1.0	11.0	0.0	1.0
-13888.89	1000.0	100.0	100.0	0	0.0	0.0	0.174	1.0	98.70559	1.665	1	2.0	1.0	11.0	0.0	1.0
-13888.89	1000.0	100.0	100.0	0	0.0	0.0	0.173	1.0	98.70559	1.547	1	2.0	1.0	11.0	0.0	1.0
-13888.89	1000.0	100.0	100.0	0	0.0	0.0	0.172	1.0	99.42455	1.547	1	2.0	1.0	11.0	0.0	1.0
-13888.89	1000.0	100.0	100.0	0	0.0	0.0	0.17	1.0	97.64791	0.353	1	2.0	1.0	11.0	0.0	1.0
-13888.89	1000.0	100.0	100.0	0	0.0	0.0	0.169	1.0	97.64791	-0.653	1	2.0	1.0	11.0	0.0	1.0
-13888.89	1000.0	100.0	100.0	0	0.0	0.0	0.167	1.0	97.88448	-0.653	1	2.0	1.0	11.0	0.0	1.0
-13888.89	1000.0	100.0	100.0	0	0.0	0.0	0.165	1.0	97.88448	-2.46	1	2.0	1.0	11.0	0.0	1.0
-13888.89	1000.0	100.0	100.0	0	0.0	0.0	0.162	1.0	98.08835	-2.46	1	2.0	1.0	11.0	0.0	1.0
-13888.89	1000.0	100.0	100.0	0	0.0	0.0	0.16	1.0	98.31496	-3.27	1	2.0	1.0	11.0	0.0	1.0
-13888.89	1000.0	100.0	100.0	0	0.0	0.0	0.157	1.0	98.31496	-4.72	1	2.0	1.0	11.0	0.0	1.0
-13888.89	1000.0	100.0	100.0	0	0.0	0.0	0.154	1.0	98.01851	-4.72	1	2.0	1.0	11.0	0.0	1.0
-13888.89	1000.0	100.0	100.0	0	0.0	0.0	0.151	1.0	97.66013	-5.37	1	2.0	1.0	12.0	0.0	1.0
-13888.89	1000.0	100.0	100.0	0	0.0	0.0	0.149	1.0	97.66013	-6.534	1	2.0	1.0	12.0	0.0	1.0
-13888.89	1000.0	100.0	100.0	0	0.0	0.0	0.145	1.0	98.58155	-6.534	1	2.0	1.0	12.0	0.0	1.0
-13888.89	1000.0	100.0	100.0	0	0.0	0.0	0.142	1.0	98.58155	-7.54	1	2.0	1.0	12.0	0.0	1.0
-13888.89	1000.0	100.0	100.0	0	0.0	0.0	0.138	1.0	98.09075	-7.54	1	2.0	1.0	12.0	0.0	1.0
-13888.89	1000.0	100.0	100.0	0	0.0	0.0	0.135	1.0	98.6534	-7.99	1	2.0	1.0	12.0	0.0	1.0
-13888.89	1000.0	100.0	100.0	0	0.0	0.0	0.131	1.0	98.6534	-8.797	1	2.0	1.0	12.0	0.0	1.0
-13888.89	1000.0	100.0	100.0	0	0.0	0.0	0.127	1.0	98.821754	-8.797	1	2.0	1.0	12.0	0.0	1.0
-13888.89	1000.0	100.0	100.0	0	0.0	0.0	0.123	1.0	97.73981	-9.158	1	2.0	1.0	12.0	0.0	1.0
-13888.89	1000.0	100.0	100.0	0	0.0	0.0	0.119	1.0	98.03214	-9.806	1	2.0	1.0	12.0	0.0	1.0
-13888.89	1000.0	100.0	100.0	0	0.0	0.0	0.115	1.0	97.76831	-9.806	1	2.0	1.0	12.0	0.0	1.0
-13888.89	1000.0	100.0	100.0	0	0.0	0.0	0.112	1.0	97.76831	-10.096	1	2.0	1.0	12.0	0.0	1.0
-13888.89	1000.0	100.0	100.0	0	0.0	0.0	0.108	1.0	96.86413	-10.096	1	2.0	1.0	12.0	0.0	1.0
-13888.89	1000.0	100.0	100.0	0	0.0	0.0	0.104	1.0	96.788	-10.615	1	2.0	1.0	12.0	0.0	1.0
-13888.89	1000.0	100.0	100.0	0	0.0	0.0	0.1	1.0	96.788	-10.849	1	2.0	1.0	12.0	0.0	1.0
-13888.89	1000.0	100.0	100.0	0	0.0	0.0	0.097	1.0	97.3593	-10.849	1	2.0	1.0	12.0	0.0	1.0
-13888.89	1000.0	100.0	100.0	0	0.0	0.0	0.093	1.0	97.514496	-11.266	1	2.0	1.0	12.0	0.0	1.0
-13888.89	1000.0	100.0	100.0	0	0.0	0.0	0.09	1.0	97.514496	-11.452	1	2.0	1.0	12.0	0.0	1.0
-13888.89	1000.0	100.0	100.0	0	0.0	0.0	0.087	1.0	97.11092	-11.452	1	2.0	1.0	12.0	0.0	1.0
-13888.89	1000.0	100.0	100.0	0	0.0	0.0	0.084	1.0	97.11092	-11.787	1	2.0	1.0	12.0	0.0	1.0
-13888.89	1000.0	100.0	100.0	0	0.0	0.0	0.081	1.0	97.3946	-11.787	1	2.0	1.0	12.0	0.0	1.0
-13888.89	1000.0	100.0	100.0	0	0.0	0.0	0.078	1.0	97.08986	-11.937	1	2.0	1.0	12.0	0.0	1.0
-13888.89	1000.0	100.0	100.0	0	0.0	0.0	0.076	1.0	97.08986	-12.205	1	2.0	1.0	12.0	0.0	1.0
-13888.89	1000.0	100.0	100.0	0	0.0	0.0	0.074	1.0	98.16841	-12.205	1	2.0	1.0	12.0	0.0	1.0
-13888.89	1000.0	100.0	100.0	0	0.0	0.0	0.072	1.0	97.94901	-12.437	1	2.0	1.0	12.0	0.0	1.0
-13888.89	1000.0	100.0	100.0	0	0.0	0.0	0.07	1.0	97.94901	-12.542	1	2.0	1.0	12.0	0.0	1.0
-13888.89	1000.0	100.0	100.0	0	0.0	0.0	0.068	1.0	98.87233	-12.542	1	2.0	1.0	12.0	0.0	1.0
-13888.89	1000.0	100.0	100.0	0	0.0	0.0	0.067	1.0	98.87233	-12.727	1	2.0	1.0	12.0	0.0	1.0
-13888.89	1000.0	100.0	100.0	0	0.0	0.0	0.066	1.0	98.697685	-12.727	1	2.0	1.0	12.0	0.0	1.0
-13888.89	1000.0	100.0	100.0	0	0.0	0.0	0.065	1.0	98.457085	-12.811	1	2.0	1.0	12.0	0.0	1.0
-13888.89	1000.0	100.0	100.0	0	0.0	0.0	0.064	1.0	98.457085	-12.96	1	2.0	1.0	12.0	0.0	1.0
-13888.89	1000.0	100.0	100.0	0	0.0	0.0	0.064	1.0	98.401695	-12.96	1	2.0	1.0	12.0	0.0	1.0
-13888.89	1000.0	100.0	100.0	0	0.0	0.0	0.063	1.0	99.22206	-13.027	1	2.0	1.0	12.0	0.0	1.0
-13888.89	1000.0	100.0	100.0	0	0.0	0.0	0.063	1.0	99.22206	-13.027	1	2.0	1.0	12.0	0.0	1.0
-13888.89	1000.0	100.0	100.0	0	0.0	0.0	0.062	1.0	98.48998	-13.147	1	2.0	1.0	12.0	0.0	1.0
-13888.89	1000.0	100.0	100.0	0	0.0	0.0	0.062	1.0	98.48998	-13.25	1	2.0	1.0	12.0	0.0	1.0
-13888.89	1000.0	100.0	100.0	0	0.0	0.0	0.062	1.0	99.16109	-13.25	1	2.0	1.0	12.0	0.0	1.0
-13888.89	1000.0	100.0	100.0	0	0.0	0.0	0.061	1.0	99.26798	-13.297	1	2.0	1.0	12.0	0.0	1.0
-13888.89	1000.0	100.0	100.0	0	0.0	0.0	0.061	1.0	99.26798	-13.38	1	2.0	1.0	12.0	0.0	1.0
-13888.89	1000.0	100.0	100.0	0	0.0	0.0	0.06	1.0	99.19658	-13.38	1	2.0	1.0	12.0	0.0	1.0
-13888.89	1000.0	100.0	100.0	0	0.0	0.0	0.059	1.0	98.505	-13.417	1	2.0	1.0	12.0	0.0	1.0
-13888.89	1000.0	100.0	100.0	0	0.0	0.0	0.058	1.0	98.505	-13.484	1	2.0	1.0	12.0	0.0	1.0
-13888.89	1000.0	100.0	100.0	0	0.0	0.0	0.057	1.0	98.17757	-13.484	1	2.0	1.0	12.0	0.0	1.0
-13888.89	1000.0	100.0	100.0	0	0.0	0.0	0.056	1.0	98.17757	-13.541	1	2.0	1.0	12.0	0.0	1.0
-13888.89	1000.0	100.0	100.0	0	0.0	0.0	0.055	1.0	97.77872	-13.541	1	2.0	1.0	12.0	0.0	1.0
-13888.89	1000.0	100.0	100.0	0	0.0	0.0	0.053	1.0	98.017265	-13.568	1	2.0	1.0	12.0	0.0	1.0
-13888.89	1000.0	100.0	100.0	0	0.0	0.0	0.051	1.0	98.017265	-13.613	1	2.0	1.0	12.0	0.0	1.0
-13888.89	1000.0	100.0	100.0	0	0.0	0.0	0.049	1.0	98.412766	-13.613	1	2.0	1.0	12.0	0.0	1.0
-13888.89	1000.0	100.0	100.0	0	0.0	0.0	0.048	1.0	97.7529	-13.634	1	2.0	1.0	12.0	0.0	1.0
-13888.89	1000.0	100.0	100.0	0	0.0	0.0	0.046	1.0	97.47779	-13.672	1	2.0	1.0	12.0	0.0	1.0
-13888.89	1000.0	100.0	100.0	0	0.0	0.0	0.044	1.0	97.583984	-13.672	1	2.0	1.0	12.0	0.0	1.0
-13888.89	1000.0	100.0	100.0	0	0.0	0.0	0.042	1.0	97.583984	-13.689	1	2.0	1.0	12.0	0.0	1.0
-13888.89	1000.0	100.0	100.0	0	0.0	0.0	0.04	1.0	97.23739	-13.689	1	2.0	1.0	12.0	0.0	1.0
-13888.89	1000.0	100.0	100.0	0	0.0	0.0	0.038	1.0	96.77957	-13.718	1	2.0	1.0	12.0	0.0	1.0
-13888.89	1000.0	100.0	100.0	0	0.0	0.0	0.037	1.0	96.77957	-13.743	1	2.0	1.0	12.0	0.0	1.0
-13888.89	1000.0	100.0	100.0	0	0.0	0.0	0.035	1.0	97.56577	-13.743	1	2.0	1.0	12.0	0.0	1.0
-13888.89	1000.0	100.0	100.0	0	0.0	0.0	0.033	1.0	96.96964	-13.755	1	2.0	1.0	12.0	0.0	1.0
-13888.89	1000.0	100.0	100.0	0	0.0	0.0	0.032	1.0	96.96964	-13.775	1	2.0	1.0	12.0	0.0	1.0
-13888.89	1000.0	100.0	100.0	0	0.0	0.0	0.03	1.0	97.03067	-13.775	1	2.0	1.0	12.0	0.0	1.0
-13888.89	1000.0	100.0	100.0	0	0.0	0.0	0.029	1.0	97.03067	-13.785	1	2.0	1.0	12.0	0.0	1.0
-13888.89	1000.0	100.0	100.0	0	0.0	0.0	0.027	1.0	97.34181	-13.785	1	2.0	1.0	12.0	0.0	1.0
-13888.89	1000.0	100.0	100.0	0	0.0	0.0	0.026	1.0	97.61386	-13.802	1	2.0	1.0	12.0	0.0	1.0
-13888.89	1000.0	100.0	100.0	0	0.0	0.0	0.025	1.0	97.61386	-13.809	1	2.0	1.0	12.0	0.0	1.0
-13888.89	1000.0	100.0	100.0	0	0.0	0.0	0.023	1.0	97.98766	-13.809	1	2.0	1.0	12.0	0.0	1.0
-13888.89	1000.0	100.0	100.0	0	0.0	0.0	0.021	1.0	97.67092	-13.823	1	2.0	1.0	12.0	0.0	1.0
-13888.89	1000.0	100.0	100.0	0	0.0	0.0	0.02	1.0	97.67092	-13.833	1	2.0	1.0	12.0	0.0	1.0
-13888.89	1000.0	100.0	100.0	0	0.0	0.0	0.019	1.0	96.732376	-13.833	1	2.0	1.0	12.0	0.0	1.0
-13888.89	1000.0	100.0	100.0	0	0.0	0.0	0.017	1.0	96.732376	-13.84	1	2.0	1.0	12.0	0.0	1.0
-13888.89	1000.0	100.0	100.0	0	0.0	0.0	0.015	1.0	96.31061	-13.84	1	2.0	1.0	12.0	0.0	1.0
-13888.89	1000.0	100.0	100.0	0	0.0	0.0	0.014	1.0	96.384315	-13.849	1	2.0	1.0	12.0	0.0	1.0
-13888.89	1000.0	100.0	100.0	0	0.0	0.0	0.012	1.0	96.384315	-13.852	1	2.0	1.0	12.0	0.0	1.0
-13888.89	1000.0	100.0	100.0	0	0.0	0.0	0.01	1.0	96.66903	-13.852	1	2.0	1.0	12.0	0.0	1.0
-13888.89	1000.0	100.0	100.0	0	0.0	0.0	0.008	1.0	97.35135	-13.859	1	2.0	1.0	12.0	0.0	1.0
-13888.89	1000.0	100.0	100.0	0	0.0	0.0	0.006	1.0	97.35135	-13.859	1	2.0	1.0	12.0	0.0	1.0
-13888.89	1000.0	100.0	100.0	0	0.0	0.0	0.004	1.0	96.58719	-13.863	1	2.0	1.0	12.0	0.0	1.0
-13888.89	1000.0	100.0	100.0	0	0.0	0.0	0.002	1.0	98.141266	-13.87	1	2.0	1.0	12.0	0.0	1.0
-13888.89	1000.0	100.0	100.0	0	0.0	0.0	0.0	1.0	98.40089	-13.87	1	2.0	1.0	12.0	0.0	1.0
-13888.89	1000.0	100.0	100.0	0	0.0	0.0	-0.001	1.0	98.570915	-13.871	1	2.0	1.0	12.0	0.0	1.0
-13888.89	1000.0	100.0	100.0	0	0.0	0.0	-0.004	1.0	98.570915	-13.876	1	2.0	1.0	12.0	0.0	1.0
-13888.89	1000.0	100.0	100.0	0	0.0	0.0	-0.006	1.0	99.10133	-13.876	1	2.0	1.0	12.0	0.0	1.0
-13888.89	1000.0	100.0	100.0	0	0.0	0.0	-0.008	1.0	98.47073	-13.88	1	2.0	1.0	12.0	0.0	1.0
-13888.89	1000.0	100.0	100.0	0	0.0	0.0	-0.011	1.0	98.47073	-13.882	1	2.0	1.0	12.0	0.0	1.0
-13888.89	1000.0	100.0	100.0	0	0.0	0.0	-0.013	1.0	100.43452	-13.882	1	2.0	1.0	13.0	0.0	1.0
-13888.89	1000.0	100.0	100.0	0	0.0	0.0	-0.016	1.0	100.43452	-13.885	1	2.0	1.0	13.0	0.0	1.0
0.0	1000.0	100.0	100.0	0	0.0	0.0	-0.018	1.0	99.65605	-13.885	1	2.0	2.0	0.0	0.0	1.0
0.0	1000.0	100.0	100.0	0	0.0	0.0	-0.021	1.0	99.438896	-13.887	1	2.0	2.0	0.0	0.0	1.0
0.0	1000.0	100.0	100.0	0	0.0	0.0	-0.023	1.0	99.438896	-13.889	1	2.0	2.0	0.0	0.0	1.0
0.0	1000.0	100.0	100.0	0	0.0	0.0	-0.026	1.0	100.04399	-13.889	1	2.0	2.0	0.0	0.0	1.0
0.0	1000.0	100.0	100.0	0	0.0	0.0	-0.028	1.0	98.50456	-12.907	1	2.0	2.0	0.0	0.0	1.0
0.0	1000.0	100.0	100.0	0	0.0	0.0	-0.03	1.0	98.50456	-11.148	1	2.0	2.0	0.0	0.0	1.0
0.0	1000.0	100.0	100.0	0	0.0	0.0	-0.032	1.0	98.87773	-11.148	1	2.0	2.0	0.0	0.0	1.0
0.0	1000.0	100.0	100.0	0	0.0	0.0	-0.034	1.0	98.87773	-10.358	1	2.0	2.0	0.0	0.0	1.0
0.0	1000.0	100.0	100.0	0	0.0	0.0	-0.036	1.0	98.03576	-10.358	1	2.0	2.0	0.0	0.0	1.0
0.0	1000.0	100.0	100.0	0	0.0	0.0	-0.038	1.0	98.4302	-8.945	1	2.0	2.0	0.0	0.0	1.0
0.0	1000.0	100.0	100.0	0	0.0	0.0	-0.039	1.0	98.4302	-8.313	1	2.0	2.0	0.0	0.0	1.0
0.0	1000.0	100.0	100.0	0	0.0	0.0	-0.041	1.0	97.837364	-8.313	1	2.0	2.0	0.0	0.0	1.0
0.0	1000.0	100.0	100.0	0	0.0	0.0	-0.042	1.0	98.07741	-7.179	1	2.0	2.0	0.0	0.0	1.0
0.0	1000.0	100.0	100.0	0	0.0	0.0	-0.042	1.0	98.151474	-6.671	1	2.0	2.0	0.0	0.0	1.0
0.0	1000.0	100.0	100.0	0	0.0	0.0	-0.043	1.0	97.84811	-6.671	1	2.0	2.0	0.0	0.0	1.0
0.0	1000.0	100.0	100.0	0	0.0	0.0	-0.043	1.0	97.84811	-5.761	1	2.0	2.0	0.0	0.0	1.0
0.0	1000.0	100.0	100.0	0	0.0	0.0	-0.044	1.0	97.63577	-5.761	1	2.0	2.0	0.0	0.0	1.0
0.0	1000.0	100.0	100.0	0	0.0	0.0	-0.044	1.0	97.54518	-4.975	1	2.0	2.0	0.0	0.0	1.0
0.0	1000.0	100.0	100.0	0	0.0	0.0	-0.044	1.0	97.54518	-4.623	1	2.0	2.0	0.0	0.0	1.0
0.0	1000.0	100.0	100.0	0	0.0	0.0	-0.043	1.0	97.46855	-4.623	1	2.0	2.0	1.0	0.0	1.0
0.0	1000.0	100.0	100.0	0	0.0	0.0	-0.043	1.0	97.52538	-3.992	1	2.0	2.0	4.0	0.0	1.0
0.0	1000.0	100.0	100.0	0	0.0	0.0	-0.042	1.0	97.52538	-3.71	1	2.0	2.0	4.0	0.0	1.0
11111.111	800.0	100.0	100.0	0	0.0	0.0	-0.041	1.0	97.62295	-3.71	1	2.0	2.0	4.0	0.0	1.0
11111.111	800.0	100.0	100.0	0	0.0	0.0	-0.04	1.0	97.62295	-3.204	1	2.0	2.0	4.0	0.0	1.0
11111.111	800.0	100.0	100.0	0	0.0	0.0	-0.038	1.0	98.355255	-3.204	1	2.0	2.0	4.0	0.0	1.0
11111.111	800.0	100.0	100.0	0	0.0	0.0	-0.037	1.0	98.60119	-2.977	1	2.0	2.0	4.0	0.0	1.0
11111.111	800.0	100.0	100.0	0	0.0	0.0	-0.035	1.0	98.60119	-1.053	1	2.0	2.0	4.0	0.0	1.0
11111.111	800.0	100.0	100.0	0	0.0	0.0	-0.033	1.0	101.21334	-1.053	1	2.0	2.0	4.0	0.0	1.0
11111.111	800.0	100.0	100.0	0	0.0	0.0	-0.03	1.0	101.05975	0.605	1	2.0	2.0	4.0	0.0	1.0
11111.111	800.0	100.0	100.0	0	0.0	0.0	-0.028	1.0	101.05975	1.349	1	2.0	2.0	4.0	0.0	1.0
11111.111	800.0	100.0	100.0	0	0.0	0.0	-0.025	1.0	100.88145	1.349	1	2.0	2.0	4.0	0.0	1.0
11111.111	800.0	100.0	100.0	0	0.0	0.0	-0.022	1.0	100.88145	2.684	1	2.0	2.0	4.0	0.0	1.0
11111.111	800.0	100.0	100.0	0	0.0	0.0	-0.019	1.0	100.80127	2.684	1	2.0	2.0	4.0	0.0	1.0
11111.111	800.0	100.0	100.0	0	0.0	0.0	-0.016	1.0	100.60534	3.834	1	2.0	2.0	4.0	0.0	1.0
11111.111	800.0	100.0	100.0	0	0.0	0.0	-0.013	1.0	100.60534	4.35	1	2.0	2.0	4.0	0.0	1.0
11111.111	800.0	100.0	100.0	0	0.0	0.0	-0.01	1.0	100.015305	4.35	1	2.0	2.0	4.0	0.0	1.0
11111.111	800.0	100.0	100.0	0	0.0	0.0	-0.007	1.0	99.5654	5.274	1	2.0	2.0	5.0	0.0	1.0
11111.111	800.0	100.0	100.0	0	0.0	0.0	-0.003	1.0	99.5654	5.688	1	2.0	2.0	5.0	0.0	1.0
11111.111	800.0	100.0	100.0	0	0.0	0.0	0.0	1.0	99.95163	5.688	1	2.0	2.0	5.0	0.0	1.0
11111.111	800.0	100.0	100.0	0	0.0	0.0	0.003	1.0	99.95163	6.43	1	2.0	2.0	5.0	0.0	1.0
11111.111	800.0	100.0	100.0	0	0.0	0.0	0.007	1.0	99.55661	6.43	1	2.0	2.0	5.0	0.0	1.0
11111.111	800.0	100.0	100.0	0	0.0	0.0	0.011	1.0	98.66164	7.07	1	2.0	2.0	5.0	0.0	1.0
11111.111	800.0	100.0	100.0	0	0.0	0.0	0.016	1.0	98.66164	7.358	1	2.0	2.0	5.0	0.0	1.0
11111.111	800.0	100.0	100.0	0	0.0	0.0	0.02	1.0	99.72744	7.358	1	2.0	2.0	5.0	0.0	1.0
11111.111	800.0	100.0	100.0	0	0.0	0.0	0.024	1.0	99.32931	7.872	1	2.0	2.0	5.0	0.0	1.0
11111.111	800.0	100.0	100.0	0	0.0	0.0	0.028	1.0	99.32931	8.101	1	2.0	2.0	5.0	0.0	1.0
11111.111	800.0	100.0	100.0	0	0.0	0.0	0.032	1.0	98.832565	8.101	1	2.0	2.0	5.0	0.0	1.0
11111.111	800.0	100.0	100.0	0	0.0	0.0	0.037	1.0	98.832565	8.513	1	2.0	2.0	5.0	0.0	1.0
11111.111	800.0	100.0	100.0	0	0.0	0.0	0.041	1.0	98.85588	8.513	1	2.0	2.0	5.0	0.0	1.0
11111.111	800.0	100.0	100.0	0	0.0	0.0	0.045	1.0	97.828285	8.87	1	2.0	2.0	5.0	0.0	1.0
11111.111	800.0	100.0	100.0	0	0.0	0.0	0.05	1.0	97.828285	9.03	1	2.0	2.0	5.0	0.0	1.0
11111.111	800.0	100.0	100.0	0	0.0	0.0	0.054	1.0	98.40457	9.03	1	2.0	2.0	5.0	0.0	1.0
11111.111	800.0	100.0	100.0	0	0.0	0.0	0.058	1.0	97.24189	9.316	1	2.0	2.0	5.0	0.0	1.0
11111.111	800.0	100.0	100.0	0	0.0	0.0	0.062	1.0	97.24189	9.316	1	2.0	2.0	5.0	0.0	1.0
11111.111	800.0	100.0	100.0	0	0.0	0.0	0.066	1.0	97.49019	9.443	1	2.0	2.0	5.0	0.0	1.0
11111.111	800.0	100.0	100.0	0	0.0	0.0	0.07	1.0	97.49019	9.563	1	2.0	2.0	5.0	0.0	1.0
11111.111	800.0	100.0	100.0	0	0.0	0.0	0.074	1.0	96.91018	9.563	1	2.0	2.0	5.0	0.0	1.0
11111.111	800.0	100.0	100.0	0	0.0	0.0	0.077	1.0	97.1546	9.775	1	2.0	2.0	5.0	0.0	1.0
11111.111	800.0	100.0	100.0	0	0.0	0.0	0.081	1.0	97.1546	9.871	1	2.0	2.0	5.0	0.0	1.0
11111.111	800.0	100.0	100.0	0	0.0	0.0	0.084	1.0	96.724976	9.871	1	2.0	2.0	5.0	0.0	1.0
11111.111	800.0	100.0	100.0	0	0.0	0.0	0.087	1.0	96.19543	10.043	1	2.0	2.0	5.0	0.0	1.0
11111.111	800.0	100.0	100.0	0	0.0	0.0	0.089	1.0	97.748726	10.043	1	2.0	2.0	5.0	0.0	1.0
11111.111	800.0	100.0	100.0	0	0.0	0.0	0.092	1.0	98.13428	10.119	1	2.0	2.0	5.0	0.0	1.0
11111.111	800.0	100.0	100.0	0	0.0	0.0	0.094	1.0	98.13428	10.257	1	2.0	2.0	5.0	0.0	1.0
11111.111	800.0	100.0	100.0	0	0.0	0.0	0.096	1.0	98.13815	10.257	1	2.0	2.0	5.0	0.0	1.0
11111.111	800.0	100.0	100.0	0	0.0	0.0	0.098	1.0	98.29828	10.375	1	2.0	2.0	5.0	0.0	1.0
11111.111	800.0	100.0	100.0	0	0.0	0.0	0.099	1.0	98.29828	10.427	1	2.0	2.0	5.0	0.0	1.0
11111.111	800.0	100.0	100.0	0	0.0	0.0	0.101	1.0	98.7333	10.427	1	2.0	2.0	5.0	0.0	1.0
11111.111	800.0	100.0	100.0	0	0.0	0.0	0.102	1.0	99.379265	10.523	1	2.0	2.0	5.0	0.0	1.0
11111.111	800.0	100.0	100.0	0	0.0	0.0	0.103	1.0	99.379265	10.606	1	2.0	2.0	5.0	0.0	1.0
11111.111	800.0	100.0	100.0	0	0.0	0.0	0.104	1.0	99.052444	10.606	1	2.0	2.0	5.0	0.0	1.0
11111.111	800.0	100.0	100.0	0	0.0	0.0	0.105	1.0	99.052444	10.642	1	2.0	2.0	5.0	0.0	1.0
11111.111	800.0	100.0	100.0	0	0.0	0.0	0.106	1.0	98.81812	10.642	1	2.0	2.0	5.0	0.0	1.0
11111.111	800.0	100.0	100.0	0	0.0	0.0	0.106	1.0	97.57744	10.709	1	2.0	2.0	5.0	0.0	1.0
11111.111	800.0	100.0	100.0	0	0.0	0.0	0.107	1.0	97.57744	10.738	1	2.0	2.0	5.0	0.0	1.0
11111.111	800.0	100.0	100.0	0	0.0	0.0	0.108	1.0	97.45136	10.738	1	2.0	2.0	5.0	0.0	1.0
11111.111	800.0	100.0	100.0	0	0.0	0.0	0.109	1.0	97.2648	10.791	1	2.0	2.0	5.0	0.0	1.0
11111.111	800.0	100.0	100.0	0	0.0	0.0	0.11	1.0	97.2648	10.814	1	2.0	2.0	5.0	0.0	1.0
11111.111	800.0	100.0	100.0	0	0.0	0.0	0.111	1.0	97.40094	10.814	1	2.0	2.0	5.0	0.0	1.0
11111.111	800.0	100.0	100.0	0	0.0	0.0	0.112	1.0	97.40094	10.856	1	2.0	2.0	5.0	0.0	1.0
11111.111	800.0	100.0	100.0	0	0.0	0.0	0.113	1.0	96.847824	10.856	1	2.0	2.0	5.0	0.0	1.0
11111.111	800.0	100.0	100.0	0	0.0	0.0	0.114	1.0	97.15314	10.894	1	2.0	2.0	5.0	0.0	1.0
11111.111	800.0	100.0	100.0	0	0.0	0.0	0.115	1.0	97.15314	10.91	1	2.0	2.0	5.0	0.0	1.0
11111.111	800.0	100.0	100.0	0	0.0	0.0	0.117	1.0	96.96687	10.91	1	2.0	2.0	5.0	0.0	1.0
11111.111	800.0	100.0	100.0	0	0.0	0.0	0.118	1.0	97.04796	10.939	1	2.0	2.0	5.0	0.0	1.0
11111.111	800.0	100.0	100.0	0	0.0	0.0	0.12	1.0	97.04796	10.939	1	2.0	2.0	5.0	0.0	1.0
11111.111	800.0	100.0	100.0	0	0.0	0.0	0.121	1.0	97.43966	10.953	1	2.0	2.0	5.0	0.0	1.0
11111.111	800.0	100.0	100.0	0	0.0	0.0	0.123	1.0	97.72205	10.976	1	2.0	2.0	5.0	0.0	1.0
11111.111	800.0	100.0	100.0	0	0.0	0.0	0.125	1.0	97.26894	10.976	1	2.0	2.0	5.0	0.0	1.0
11111.111	800.0	100.0	100.0	0	0.0	0.0	0.126	1.0	97.61786	10.987	1	2.0	2.0	5.0	0.0	1.0
11111.111	800.0	100.0	100.0	0	0.0	0.0	0.128	1.0	97.61786	11.006	1	2.0	2.0	5.0	0.0	1.0
11111.111	800.0	100.0	100.0	0	0.0	0.0	0.13	1.0	97.3082	11.006	1	2.0	2.0	5.0	0.0	1.0
11111.111	800.0	100.0	100.0	0	0.0	0.0	0.132	1.0	98.23151	11.021	1	2.0	2.0	5.0	0.0	1.0
11111.111	800.0	100.0	100.0	0	0.0	0.0	0.134	1.0	98.23151	11.029	1	2.0	2.0	5.0	0.0	1.0
11111.111	800.0	100.0	100.0	0	0.0	0.0	0.136	1.0	98.12268	11.029	1	2.0	2.0	5.0	0.0	1.0
11111.111	800.0	100.0	100.0	0	0.0	0.0	0.138	1.0	98.12268	11.042	1	2.0	2.0	5.0	0.0	1.0
11111.111	800.0	100.0	100.0	0	0.0	0.0	0.14	1.0	97.75593	11.042	1	2.0	2.0	5.0	0.0	1.0
11111.111	800.0	100.0	100.0	0	0.0	0.0	0.142	1.0	97.53341	11.049	1	2.0	2.0	5.0	0.0	1.0
11111.111	800.0	100.0	100.0	0	0.0	0.0	0.144	1.0	97.53341	11.059	1	2.0	2.0	5.0	0.0	1.0
11111.111	800.0	100.0	100.0	0	0.0	0.0	0.146	1.0	97.449684	11.059	1	2.0	2.0	5.0	0.0	1.0
11111.111	800.0	100.0	100.0	0	0.0	0.0	0.148	1.0	96.90284	11.063	1	2.0	2.0	5.0	0.0	1.0
11111.111	800.0	100.0	100.0	0	0.0	0.0	0.15	1.0	96.90284	11.073	1	2.0	2.0	5.0	0.0	1.0
11111.111	800.0	100.0	100.0	0	0.0	0.0	0.152	1.0	97.83712	11.073	1	2.0	2.0	5.0	0.0	1.0
11111.111	800.0	100.0	100.0	0	0.0	0.0	0.154	1.0	97.83712	11.075	1	2.0	2.0	5.0	0.0	1.0
11111.111	800.0	100.0	100.0	0	0.0	0.0	0.156	1.0	98.34967	11.075	1	2.0	2.0	6.0	0.0	1.0
0.0	800.0	100.0	100.0	0	0.0	0.0	0.158	1.0	98.0631	11.082	1	3.0	2.0	0.0	0.0	1.0
0.0	800.0	100.0	100.0	0	0.0	0.0	0.16	1.0	98.0631	11.086	1	3.0	2.0	0.0	0.0	1.0
0.0	800.0	100.0	100.0	0	0.0	0.0	0.162	1.0	98.35047	11.086	1	3.0	2.0	0.0	0.0	1.0
0.0	800.0	100.0	100.0	0	0.0	0.0	0.164	1.0	98.51056	11.092	1	3.0	2.0	0.0	0.0	1.0
0.0	800.0	100.0	100.0	0	0.0	0.0	0.165	1.0	98.51056	9.578	1	3.0	2.0	0.0	0.0	1.0
0.0	800.0	100.0	100.0	0	0.0	0.0	0.166	1.0	97.69281	9.578	1	3.0	2.0	0.0	0.0	1.0
0.0	800.0	100.0	100.0	0	0.0	0.0	0.167	1.0	97.69281	8.901	1	3.0	2.0	0.0	0.0	1.0
0.0	800.0	100.0	100.0	0	0.0	0.0	0.168	1.0	97.35343	8.901	1	3.0	2.0	0.0	0.0	1.0
0.0	800.0	100.0	100.0	0	0.0	0.0	0.169	1.0	97.77141	7.686	1	3.0	2.0	0.0	0.0	1.0
0.0	800.0	100.0	100.0	0	0.0	0.0	0.17	1.0	97.77141	7.144	1	3.0	2.0	0.0	0.0	1.0
0.0	800.0	100.0	100.0	0	0.0	0.0	0.17	1.0	97.599434	7.144	1	3.0	2.0	0.0	0.0	1.0
0.0	800.0	100.0	100.0	0	0.0	0.0	0.17	1.0	97.734566	6.168	1	3.0	2.0	0.0	0.0	1.0
0.0	800.0	100.0	100.0	0	0.0	0.0	0.17	1.0	97.734566	5.732	1	3.0	2.0	0.0	0.0	1.0
0.0	800.0	100.0	100.0	0	0.0	0.0	0.17	1.0	97.65298	5.732	1	3.0	2.0	0.0	0.0	1.0
0.0	800.0	100.0	100.0	0	0.0	0.0	0.17	1.0	97.65298	4.951	1	3.0	2.0	0.0	0.0	1.0
0.0	800.0	100.0	100.0	0	0.0	0.0	0.169	1.0	97.48782	4.951	1	3.0	2.0	0.0	0.0	1.0
0.0	800.0	100.0	100.0	0	0.0	0.0	0.168	1.0	97.26975	4.6	1	3.0	2.0	8.0	0.0	1.0
0.0	800.0	100.0	100.0	0	0.0	0.0	0.167	1.0	95.5224	3.972	1	3.0	2.0	8.0	0.0	1.0
0.0	800.0	100.0	100.0	0	0.0	0.0	0.166	0.0	96.61173	3.972	1	3.0	2.0	0.0	0.0	1.0
0.0	800.0	100.0	100.0	0	0.0	0.0	0.165	0.0	97.75709	3.691	1	3.0	2.0	0.0	0.0	1.0
0.0	800.0	100.0	100.0	0	0.0	0.0	0.164	0.0	97.75709	3.691	1	3.0	2.0	0.0	0.0	1.0
0.0	800.0	100.0	100.0	0	0.0	0.0	0.163	0.0	97.26875	3.188	1	3.0	2.0	0.0	0.0	1.0
0.0	800.0	100.0	100.0	0	0.0	0.0	0.161	0.0	97.26875	2.753	1	3.0	2.0	0.0	0.0	1.0
0.0	800.0	100.0	100.0	0	0.0	0.0	0.16	0.0	99.35523	2.753	1	3.0	2.0	0.0	0.0	1.0
0.0	800.0	100.0	100.0	0	0.0	0.0	0.158	0.0	99.33585	2.558	1	3.0	2.0	0.0	0.0	1.0
0.0	800.0	100.0	100.0	0	0.0	0.0	0.156	0.0	99.33585	2.21	1	3.0	2.0	0.0	0.0	1.0
0.0	800.0	100.0	100.0	0	0.0	0.0	0.155	0.0	98.74658	2.21	1	3.0	2.0	0.0	0.0	1.0
0.0	800.0	100.0	100.0	0	0.0	0.0	0.153	0.0	99.277664	2.053	1	3.0	2.0	0.0	0.0	1.0
0.0	800.0	100.0	100.0	0	0.0	0.0	0.151	0.0	99.277664	2.053	1	3.0	2.0	0.0	0.0	1.0
0.0	800.0	100.0	100.0	0	0.0	0.0	0.15	0.0	99.91318	1.772	1	3.0	2.0	0.0	0.0	1.0
0.0	800.0	100.0	100.0	0	0.0	0.0	0.148	0.0	99.91318	1.53	1	3.0	2.0	0.0	0.0	1.0
0.0	800.0	100.0	100.0	0	0.0	0.0	0.146	0.0	98.36769	1.53	1	3.0	2.0	0.0	0.0	1.0
0.0	800.0	100.0	100.0	0	0.0	0.0	0.144	0.0	98.15919	1.422	1	3.0	2.0	0.0	0.0	1.0
0.0	800.0	100.0	100.0	0	0.0	0.0	0.142	0.0	98.59957	1.228	1	3.0	2.0	0.0	0.0	1.0
0.0	800.0	100.0	100.0	0	0.0	0.0	0.14	0.0	99.08223	1.228	1	3.0	2.0	0.0	0.0	1.0
0.0	800.0	100.0	100.0	0	0.0	0.0	0.138	0.0	98.14288	1.141	1	3.0	2.0	0.0	0.0	1.0
0.0	800.0	100.0	100.0	0	0.0	0.0	0.136	0.0	98.14288	1.141	1	3.0	2.0	0.0	0.0	1.0
0.0	800.0	100.0	100.0	0	0.0	0.0	0.134	0.0	98.11926	0.986	1	3.0	2.0	0.0	0.0	1.0
0.0	800.0	100.0	100.0	0	0.0	0.0	0.132	0.0	98.11926	0.851	1	3.0	2.0	0.0	0.0	1.0
0.0	800.0	100.0	100.0	0	0.0	0.0	0.13	0.0	98.178696	0.851	1	3.0	2.0	0.0	0.0	1.0
0.0	800.0	100.0	100.0	0	0.0	0.0	0.128	0.0	97.865974	0.79	1	3.0	2.0	0.0	0.0	1.0
0.0	800.0	100.0	100.0	0	0.0	0.0	0.127	0.0	97.865974	0.682	1	3.0	2.0	0.0	0.0	1.0
0.0	800.0	100.0	100.0	0	0.0	0.0	0.125	0.0	98.239204	0.682	1	3.0	2.0	0.0	0.0	1.0
0.0	800.0	100.0	100.0	0	0.0	0.0	0.123	0.0	98.41079	0.634	1	3.0	2.0	0.0	0.0	1.0
0.0	800.0	100.0	100.0	0	0.0	0.0	0.121	0.0	98.67818	0.634	1	3.0	2.0	0.0	0.0	1.0
0.0	800.0	100.0	100.0	0	0.0	0.0	0.12	0.0	98.731346	0.547	1	3.0	2.0	0.0	0.0	1.0
0.0	800.0	100.0	100.0	0	0.0	0.0	0.118	0.0	98.731346	0.508	1	3.0	2.0	0.0	0.0	1.0
0.0	800.0	100.0	100.0	0	0.0	0.0	0.117	0.0	98.90899	0.508	1	3.0	2.0	0.0	0.0	1.0
0.0	800.0	100.0	100.0	0	0.0	0.0	0.116	0.0	98.91389	0.439	1	3.0	2.0	0.0	0.0	1.0
0.0	800.0	100.0	100.0	0	0.0	0.0	0.115	0.0	98.91389	0.379	1	3.0	2.0	0.0	0.0	1.0
0.0	800.0	100.0	100.0	0	0.0	0.0	0.114	0.0	98.30256	0.379	1	3.0	2.0	0.0	0.0	1.0
0.0	800.0	100.0	100.0	0	0.0	0.0	0.113	0.0	98.48798	0.352	1	3.0	2.0	0.0	0.0	1.0
0.0	800.0	100.0	100.0	0	0.0	0.0	0.112	0.0	98.48798	0.352	1	3.0	2.0	0.0	0.0	1.0
0.0	800.0	100.0	100.0	0	0.0	0.0	0.111	0.0	98.911354	0.304	1	3.0	2.0	0.0	0.0	1.0
0.0	800.0	100.0	100.0	0	0.0	0.0	0.11	0.0	98.911354	0.282	1	3.0	2.0	0.0	0.0	1.0
0.0	800.0	100.0	100.0	0	0.0	0.0	0.11	0.0	99.22404	0.282	1	3.0	2.0	0.0	0.0	1.0
0.0	800.0	100.0	100.0	0	0.0	0.0	0.109	0.0	99.68361	0.243	1	3.0	2.0	0.0	0.0	1.0
0.0	800.0	100.0	100.0	0	0.0	0.0	0.109	0.0	99.68361	0.226	1	3.0	2.0	0.0	0.0	1.0
0.0	800.0	100.0	100.0	0	0.0	0.0	0.108	0.0	100.266304	0.226	1	3.0	2.0	0.0	0.0	1.0
0.0	800.0	100.0	100.0	0	0.0	0.0	0.108	0.0	99.69311	0.195	1	3.0	2.0	0.0	0.0	1.0
0.0	800.0	100.0	100.0	0	0.0	0.0	0.107	0.0	99.69311	0.168	1	3.0	2.0	0.0	0.0	1.0
0.0	800.0	100.0	100.0	0	0.0	0.0	0.106	0.0	99.00165	0.168	1	3.0	2.0	0.0	0.0	1.0
0.0	800.0	100.0	100.0	0	0.0	0.0	0.105	0.0	99.00165	0.156	1	3.0	2.0	0.0	0.0	1.0
0.0	800.0	100.0	100.0	0	0.0	0.0	0.104	0.0	98.992966	0.156	1	3.0	2.0	0.0	0.0	1.0
0.0	800.0	100.0	100.0	0	0.0	0.0	0.103	0.0	98.16549	0.135	1	3.0	2.0	0.0	0.0	1.0
0.0	800.0	100.0	100.0	0	0.0	0.0	0.102	0.0	98.16549	0.125	1	3.0	2.0	0.0	0.0	1.0
0.0	800.0	100.0	100.0	0	0.0	0.0	0.1	0.0	98.76628	0.125	1	3.0	2.0	0.0	0.0	1.0
0.0	800.0	100.0	100.0	0	0.0	0.0	0.098	0.0	98.34473	0.108	1	3.0	2.0	0.0	0.0	1.0
0.0	800.0	100.0	100.0	0	0.0	0.0	0.097	0.0	98.34473	0.1	1	3.0	2.0	0.0	0.0	1.0
0.0	800.0	100.0	100.0	0	0.0	0.0	0.095	0.0	98.16504	0.1	1	3.0	2.0	0.0	0.0	1.0
0.0	800.0	100.0	100.0	0	0.0	0.0	0.093	0.0	98.16504	0.086	1	3.0	2.0	0.0	0.0	1.0
0.0	800.0	100.0	100.0	0	0.0	0.0	0.091	0.0	97.37681	0.086	1	3.0	2.0	0.0	0.0	1.0
0.0	800.0	100.0	100.0	0	0.0	0.0	0.088	0.0	98.91745	0.074	1	3.0	2.0	0.0	0.0	1.0
0.0	800.0	100.0	100.0	0	0.0	0.0	0.086	0.0	98.91745	0.069	1	3.0	2.0	0.0	0.0	1.0
0.0	800.0	100.0	100.0	0	0.0	0.0	0.084	0.0	98.78067	0.069	1	3.0	2.0	0.0	0.0	1.0
0.0	800.0	100.0	100.0	0	0.0	0.0	0.081	0.0	98.20062	0.059	1	3.0	2.0	0.0	0.0	1.0
0.0	800.0	100.0	100.0	0	0.0	0.0	0.079	0.0	98.20062	0.055	1	3.0	2.0	0.0	0.0	1.0
0.0	800.0	100.0	100.0	0	0.0	0.0	0.076	0.0	98.41739	0.055	1	3.0	2.0	0.0	0.0	1.0
0.0	800.0	100.0	100.0	0	0.0	0.0	0.073	0.0	98.41739	0.047	1	3.0	2.0	0.0	0.0	1.0
0.0	800.0	100.0	100.0	0	0.0	0.0	0.071	0.0	97.70819	0.047	1	3.0	2.0	0.0	0.0	1.0
0.0	800.0	100.0	100.0	0	0.0	0.0	0.068	0.0	97.09259	0.044	1	3.0	2.0	0.0	0.0	1.0
0.0	800.0	100.0	100.0	0	0.0	0.0	0.065	0.0	97.09259	0.038	1	3.0	2.0	0.0	0.0	1.0
0.0	800.0	100.0	100.0	0	0.0	0.0	0.063	0.0	96.46835	0.038	1	3.0	2.0	0.0	0.0	1.0
0.0	800.0	100.0	100.0	0	0.0	0.0	0.06	0.0	97.61178	0.035	1	3.0	2.0	0.0	0.0	1.0
0.0	800.0	100.0	100.0	0	0.0	0.0	0.058	0.0	97.61178	0.035	1	3.0	2.0	0.0	0.0	1.0
0.0	800.0	100.0	100.0	0	0.0	0.0	0.056	0.0	97.38932	0.03	1	3.0	2.0	0.0	0.0	1.0
0.0	800.0	100.0	100.0	0	0.0	0.0	0.053	0.0	97.38932	0.028	1	3.0	2.0	0.0	0.0	1.0
0.0	800.0	100.0	100.0	0	0.0	0.0	0.051	0.0	98.249435	0.028	1	3.0	2.0	0.0	0.0	1.0
0.0	800.0	100.0	100.0	0	0.0	0.0	0.048	0.0	97.87924	0.024	1	3.0	2.0	0.0	0.0	1.0
0.0	800.0	100.0	100.0	0	0.0	0.0	0.046	0.0	97.87924	0.02	1	3.0	2.0	0.0	0.0	1.0
0.0	800.0	100.0	100.0	0	0.0	0.0	0.044	0.0	97.58604	0.02	1	3.0	2.0	0.0	0.0	1.0
0.0	800.0	100.0	100.0	0	0.0	0.0	0.041	0.0	97.79955	0.019	1	3.0	2.0	0.0	0.0	1.0
0.0	800.0	100.0	100.0	0	0.0	0.0	0.039	0.0	97.79955	0.019	1	3.0	2.0	0.0	0.0	1.0
0.0	800.0	100.0	100.0	0	0.0	0.0	0.036	0.0	96.5176	0.016	1	3.0	2.0	0.0	0.0	1.0
0.0	800.0	100.0	100.0	0	0.0	0.0	0.034	0.0	96.5176	0.015	1	3.0	2.0	0.0	0.0	1.0
0.0	800.0	100.0	100.0	0	0.0	0.0	0.031	0.0	96.49716	0.015	1	3.0	2.0	0.0	0.0	1.0
0.0	800.0	100.0	100.0	0	0.0	0.0	0.029	0.0	97.2759	0.013	1	3.0	2.0	0.0	0.0	1.0
0.0	800.0	100.0	100.0	0	0.0	0.0	0.026	0.0	97.2759	0.012	1	3.0	2.0	0.0	0.0	1.0
0.0	800.0	100.0	100.0	0	0.0	0.0	0.024	0.0	97.41243	0.012	1	3.0	2.0	0.0	0.0	1.0
0.0	800.0	100.0	100.0	0	0.0	0.0	0.021	0.0	96.908554	0.01	1	3.0	2.0	0.0	0.0	1.0
0.0	800.0	100.0	100.0	0	0.0	0.0	0.019	0.0	96.908554	0.009	1	3.0	2.0	0.0	0.0	1.0
0.0	800.0	100.0	100.0	0	0.0	0.0	0.016	0.0	97.747475	0.009	1	3.0	2.0	0.0	0.0	1.0
0.0	800.0	100.0	100.0	0	0.0	0.0	0.013	0.0	97.747475	0.008	1	3.0	2.0	0.0	0.0	1.0
0.0	800.0	100.0	100.0	0	0.0	0.0	0.01	0.0	98.03199	0.008	1	3.0	2.0	0.0	0.0	1.0
0.0	800.0	100.0	100.0	0	0.0	0.0	0.007	0.0	98.33524	0.006	1	3.0	2.0	0.0	0.0	1.0
0.0	800.0	100.0	100.0	0	0.0	0.0	0.005	0.0	98.33524	0.006	1	3.0	2.0	0.0	0.0	1.0
0.0	800.0	100.0	100.0	0	0.0	0.0	0.002	0.0	98.138824	0.006	1	3.0	2.0	0.0	0.0	1.0
0.0	800.0	100.0	100.0	0	0.0	0.0	0.0	0.0	98.023575	0.005	1	3.0	2.0	0.0	0.0	1.0
0.0	800.0	100.0	100.0	0	0.0	0.0	-0.003	0.0	98.023575	0.005	1	3.0	2.0	0.0	0.0	1.0
0.0	800.0	100.0	100.0	0	0.0	0.0	-0.006	0.0	97.77431	0.004	1	3.0	2.0	0.0	0.0	1.0
0.0	800.0	100.0	100.0	0	0.0	0.0	-0.01	0.0	97.77431	0.004	1	3.0	2.0	0.0	0.0	1.0
0.0	800.0	100.0	100.0	0	0.0	0.0	-0.013	0.0	96.82473	0.004	1	3.0	2.0	0.0	0.0	1.0
0.0	800.0	100.0	100.0	0	0.0	0.0	-0.016	0.0	96.8933	0.003	1	3.0	2.0	0.0	0.0	1.0
0.0	800.0	100.0	100.0	0	0.0	0.0	-0.019	0.0	96.8933	0.003	1	3.0	2.0	0.0	0.0	1.0
0.0	800.0	100.0	100.0	0	0.0	0.0	-0.023	0.0	96.99219	0.003	1	3.0	2.0	0.0	0.0	1.0
0.0	800.0	100.0	100.0	0	0.0	0.0	-0.026	0.0	97.296906	0.002	1	3.0	2.0	0.0	0.0	1.0
0.0	800.0	100.0	100.0	0	0.0	0.0	-0.029	0.0	95.70076	0.002	1	3.0	2.0	0.0	0.0	1.0
0.0	800.0	100.0	100.0	0	0.0	0.0	-0.032	0.0	97.934906	0.002	1	3.0	2.0	0.0	0.0	1.0
0.0	800.0	100.0	100.0	0	0.0	0.0	-0.035	0.0	97.934906	0.002	1	3.0	2.0	0.0	0.0	1.0
0.0	800.0	100.0	100.0	0	0.0	0.0	-0.037	0.0	98.91543	0.002	1	3.0	2.0	0.0	0.0	1.0
0.0	800.0	100.0	100.0	0	0.0	0.0	-0.039	0.0	98.6362	0.001	1	3.0	2.0	0.0	0.0	1.0
0.0	800.0	100.0	100.0	0	0.0	0.0	-0.041	0.0	99.32197	0.001	1	3.0	2.0	0.0	0.0	1.0
0.0	800.0	100.0	100.0	0	0.0	0.0	-0.042	0.0	98.32724	0.001	1	3.0	2.0	0.0	0.0	1.0
0.0	800.0	100.0	100.0	0	0.0	0.0	-0.043	0.0	98.80262	0.001	1	3.0	2.0	0.0	0.0	1.0
0.0	800.0	100.0	100.0	0	0.0	0.0	-0.043	0.0	98.80262	0.0	1	3.0	2.0	0.0	0.0	1.0
0.0	800.0	100.0	100.0	0	0.0	0.0	-0.043	0.0	99.13297	0.0	1	3.0	2.0	0.0	0.0	1.0
0.0	800.0	100.0	100.0	0	0.0	0.0	-0.042	0.0	99.13297	0.0	1	3.0	2.0	0.0	0.0	1.0
0.0	800.0	100.0	100.0	0	0.0	0.0	-0.042	0.0	98.9521	0.0	1	3.0	2.0	2.0	0.0	1.0
0.0	800.0	100.0	100.0	0	0.0	0.0	-0.041	0.0	98.81151	0.0	1	3.0	2.0	4.0	0.0	1.0
0.0	800.0	100.0	100.0	0	0.0	0.0	-0.04	0.0	98.81151	0.0	1	3.0	2.0	4.0	0.0	1.0
12500.001	900.0	100.0	100.0	0	0.0	0.0	-0.039	0.0	98.84311	0.0	1	3.0	2.0	4.0	0.0	1.0
12500.001	900.0	100.0	100.0	0	0.0	0.0	-0.038	0.0	98.247116	0.0	1	3.0	2.0	4.0	0.0	1.0
12500.001	900.0	100.0	100.0	0	0.0	0.0	-0.037	0.0	98.247116	0.885	1	3.0	2.0	4.0	0.0	1.0
12500.001	900.0	100.0	100.0	0	0.0	0.0	-0.036	0.0	97.50014	0.885	1	3.0	2.0	4.0	0.0	1.0
12500.001	900.0	100.0	100.0	0	0.0	0.0	-0.035	0.0	97.50014	1.707	1	3.0	2.0	4.0	0.0	1.0
12500.001	900.0	100.0	100.0	0	0.0	0.0	-0.033	0.0	99.14605	1.707	1	3.0	2.0	4.0	0.0	1.0
12500.001	900.0	100.0	100.0	0	0.0	0.0	-0.032	0.0	98.71413	3.181	1	3.0	2.0	4.0	0.0	1.0
12500.001	900.0	100.0	100.0	0	0.0	0.0	-0.03	0.0	98.71413	4.456	1	3.0	2.0	4.0	0.0	1.0
12500.001	900.0	100.0	100.0	0	0.0	0.0	-0.028	0.0	98.6533	4.456	1	3.0	2.0	4.0	0.0	1.0
12500.001	900.0	100.0	100.0	0	0.0	0.0	-0.026	0.0	98.53561	5.025	1	3.0	2.0	4.0	0.0	1.0
12500.001	900.0	100.0	100.0	0	0.0	0.0	-0.025	0.0	98.53561	5.025	1	3.0	2.0	4.0	0.0	1.0
12500.001	900.0	100.0	100.0	0	0.0	0.0	-0.023	0.0	98.14403	6.046	1	3.0	2.0	4.0	0.0	1.0
12500.001	900.0	100.0	100.0	0	0.0	0.0	-0.021	0.0	98.14403	6.504	1	3.0	2.0	4.0	0.0	1.0
12500.001	900.0	100.0	100.0	0	0.0	0.0	-0.018	0.0	98.29297	6.504	1	3.0	2.0	4.0	0.0	1.0
12500.001	900.0	100.0	100.0	0	0.0	0.0	-0.016	0.0	98.24381	7.324	1	3.0	2.0	4.0	0.0	1.0
12500.001	900.0	100.0	100.0	0	0.0	0.0	-0.014	0.0	98.24381	7.692	1	3.0	2.0	4.0	0.0	1.0
12500.001	900.0	100.0	100.0	0	0.0	0.0	-0.011	0.0	97.61592	7.692	1	3.0	2.0	4.0	0.0	1.0
12500.001	900.0	100.0	100.0	0	0.0	0.0	-0.009	0.0	97.3176	8.349	1	3.0	2.0	4.0	0.0	1.0
12500.001	900.0	100.0	100.0	0	0.0	0.0	-0.006	0.0	97.3176	8.349	1	3.0	2.0	4.0	0.0	1.0
12500.001	900.0	100.0	100.0	0	0.0	0.0	-0.003	0.0	96.80531	8.644	1	3.0	2.0	5.0	0.0	1.0
12500.001	900.0	100.0	100.0	0	0.0	0.0	0.0	0.0	96.80531	9.173	1	3.0	2.0	5.0	0.0	1.0
12500.001	900.0	100.0	100.0	0	0.0	0.0	0.002	0.0	96.74286	9.173	1	3.0	2.0	5.0	0.0	1.0
12500.001	900.0	100.0	100.0	0	0.0	0.0	0.005	0.0	97.43414	9.628	1	3.0	2.0	5.0	0.0	1.0
12500.001	900.0	100.0	100.0	0	0.0	0.0	0.009	0.0	97.43414	9.832	1	3.0	2.0	5.0	0.0	1.0
12500.001	900.0	100.0	100.0	0	0.0	0.0	0.012	0.0	96.96452	9.832	1	3.0	2.0	5.0	0.0	1.0
12500.001	900.0	100.0	100.0	0	0.0	0.0	0.015	0.0	97.839775	10.199	1	3.0	2.0	5.0	0.0	1.0
12500.001	900.0	100.0	100.0	0	0.0	0.0	0.018	0.0	97.839775	10.199	1	3.0	2.0	5.0	0.0	1.0
12500.001	900.0	100.0	100.0	0	0.0	0.0	0.021	0.0	97.75699	10.363	1	3.0	2.0	5.0	0.0	1.0
12500.001	900.0	100.0	100.0	0	0.0	0.0	0.024	0.0	97.75699	10.656	1	3.0	2.0	5.0	0.0	1.0
12500.001	900.0	100.0	100.0	0	0.0	0.0	0.027	0.0	97.06972	10.656	1	3.0	2.0	5.0	0.0	1.0
12500.001	900.0	100.0	100.0	0	0.0	0.0	0.03	0.0	97.35422	10.789	1	3.0	2.0	5.0	0.0	1.0
12500.001	900.0	100.0	100.0	0	0.0	0.0	0.032	0.0	97.63779	11.023	1	3.0	2.0	5.0	0.0	1.0
12500.001	900.0	100.0	100.0	0	0.0	0.0	0.035	0.0	98.17329	11.023	1	3.0	2.0	5.0	0.0	1.0
12500.001	900.0	100.0	100.0	0	0.0	0.0	0.038	0.0	97.88212	11.13	1	3.0	2.0	5.0	0.0	1.0
12500.001	900.0	100.0	100.0	0	0.0	0.0	0.041	0.0	97.88212	11.13	1	3.0	2.0	5.0	0.0	1.0
12500.001	900.0	100.0	100.0	0	0.0	0.0	0.044	0.0	97.71063	11.318	1	3.0	2.0	5.0	0.0	1.0
12500.001	900.0	100.0	100.0	0	0.0	0.0	0.046	0.0	97.71063	11.483	1	3.0	2.0	5.0	0.0	1.0
12500.001	900.0	100.0	100.0	0	0.0	0.0	0.049	0.0	97.647095	11.483	1	3.0	2.0	5.0	0.0	1.0
12500.001	900.0	100.0	100.0	0	0.0	0.0	0.051	0.0	98.52188	11.556	1	3.0	2.0	5.0	0.0	1.0
12500.001	900.0	100.0	100.0	0	0.0	0.0	0.054	0.0	98.686485	11.686	1	3.0	2.0	5.0	0.0	1.0
12500.001	900.0	100.0	100.0	0	0.0	0.0	0.056	0.0	98.323975	11.686	1	3.0	2.0	5.0	0.0	1.0
12500.001	900.0	100.0	100.0	0	0.0	0.0	0.058	0.0	99.23988	11.745	1	3.0	2.0	5.0	0.0	1.0
12500.001	900.0	100.0	100.0	0	0.0	0.0	0.061	0.0	99.23988	11.8	1	3.0	2.0	5.0	0.0	1.0
12500.001	900.0	100.0	100.0	0	0.0	0.0	0.063	0.0	100.08772	11.8	1	3.0	2.0	5.0	0.0	1.0
12500.001	900.0	100.0	100.0	0	0.0	0.0	0.065	0.0	100.08772	11.898	1	3.0	2.0	5.0	0.0	1.0
12500.001	900.0	100.0	100.0	0	0.0	0.0	0.067	0.0	99.53666	11.898	1	3.0	2.0	5.0	0.0	1.0
12500.001	900.0	100.0	100.0	0	0.0	0.0	0.069	0.0	99.179756	11.981	1	3.0	2.0	5.0	0.0	1.0
12500.001	900.0	100.0	100.0	0	0.0	0.0	0.072	0.0	99.179756	12.055	1	3.0	2.0	5.0	0.0	1.0
12500.001	900.0	100.0	100.0	0	0.0	0.0	0.074	0.0	98.76669	12.055	1	3.0	2.0	5.0	0.0	1.0
12500.001	900.0	100.0	100.0	0	0.0	0.0	0.076	0.0	98.073906	12.087	1	3.0	2.0	5.0	0.0	1.0
12500.001	900.0	100.0	100.0	0	0.0	0.0	0.079	0.0	98.23863	12.087	1	3.0	2.0	5.0	0.0	1.0
12500.001	900.0	100.0	100.0	0	0.0	0.0	0.081	0.0	97.716385	12.146	1	3.0	2.0	5.0	0.0	1.0
12500.001	900.0	100.0	100.0	0	0.0	0.0	0.083	0.0	97.716385	12.173	1	3.0	2.0	5.0	0.0	1.0
12500.001	900.0	100.0	100.0	0	0.0	0.0	0.085	0.0	98.05907	12.173	1	3.0	2.0	5.0	0.0	1.0
12500.001	900.0	100.0	100.0	0	0.0	0.0	0.088	0.0	98.77367	12.219	1	3.0	2.0	5.0	0.0	1.0
12500.001	900.0	100.0	100.0	0	0.0	0.0	0.09	0.0	98.77367	12.24	1	3.0	2.0	5.0	0.0	1.0
12500.001	900.0	100.0	100.0	0	0.0	0.0	0.092	0.0	98.383385	12.24	1	3.0	2.0	5.0	0.0	1.0
12500.001	900.0	100.0	100.0	0	0.0	0.0	0.094	0.0	98.55632	12.278	1	3.0	2.0	5.0	0.0	1.0
12500.001	900.0	100.0	100.0	0	0.0	0.0	0.097	0.0	98.55632	12.278	1	3.0	2.0	5.0	0.0	1.0
12500.001	900.0	100.0	100.0	0	0.0	0.0	0.099	0.0	98.5634	12.295	1	3.0	2.0	5.0	0.0	1.0
12500.001	900.0	100.0	100.0	0	0.0	0.0	0.101	0.0	98.5634	12.325	1	3.0	2.0	5.0	0.0	1.0
12500.001	900.0	100.0	100.0	0	0.0	0.0	0.104	0.0	98.68355	12.325	1	3.0	2.0	5.0	0.0	1.0
12500.001	900.0	100.0	100.0	0	0.0	0.0	0.106	0.0	98.71958	12.352	1	3.0	2.0	5.0	0.0	1.0
12500.001	900.0	100.0	100.0	0	0.0	0.0	0.108	0.0	98.71958	12.363	1	3.0	2.0	5.0	0.0	1.0
12500.001	900.0	100.0	100.0	0	0.0	0.0	0.111	0.0	99.39266	12.363	1	3.0	2.0	5.0	0.0	1.0
12500.001	900.0	100.0	100.0	0	0.0	0.0	0.113	0.0	98.99311	12.384	1	3.0	2.0	5.0	0.0	1.0
12500.001	900.0	100.0	100.0	0	0.0	0.0	0.116	0.0	98.99311	12.403	1	3.0	2.0	5.0	0.0	1.0
12500.001	900.0	100.0	100.0	0	0.0	0.0	0.118	0.0	97.251175	12.403	1	3.0	2.0	5.0	0.0	1.0
12500.001	900.0	100.0	100.0	0	0.0	0.0	0.12	0.0	97.251175	12.411	1	3.0	2.0	5.0	0.0	1.0
12500.001	900.0	100.0	100.0	0	0.0	0.0	0.122	0.0	96.874214	12.411	1	3.0	2.0	5.0	0.0	1.0
12500.001	900.0	100.0	100.0	0	0.0	0.0	0.124	0.0	97.27056	12.424	1	3.0	2.0	5.0	0.0	1.0
12500.001	900.0	100.0	100.0	0	0.0	0.0	0.127	0.0	97.27056	12.432	1	3.0	2.0	5.0	0.0	1.0
12500.001	900.0	100.0	100.0	0	0.0	0.0	0.129	0.0	97.45836	12.432	1	3.0	2.0	5.0	0.0	1.0
12500.001	900.0	100.0	100.0	0	0.0	0.0	0.131	0.0	97.5468	12.443	1	3.0	2.0	5.0	0.0	1.0
12500.001	900.0	100.0	100.0	0	0.0	0.0	0.133	0.0	97.5468	12.443	1	3.0	2.0	5.0	0.0	1.0
12500.001	900.0	100.0	100.0	0	0.0	0.0	0.135	0.0	97.79092	12.449	1	3.0	2.0	5.0	0.0	1.0
12500.001	900.0	100.0	100.0	0	0.0	0.0	0.137	0.0	97.46592	12.457	1	3.0	2.0	5.0	0.0	1.0
12500.001	900.0	100.0	100.0	0	0.0	0.0	0.139	0.0	97.280106	12.457	1	3.0	2.0	5.0	0.0	1.0
12500.001	900.0	100.0	100.0	0	0.0	0.0	0.141	0.0	97.57491	12.462	1	3.0	2.0	5.0	0.0	1.0
12500.001	900.0	100.0	100.0	0	0.0	0.0	0.143	0.0	97.57491	12.47	1	3.0	2.0	5.0	0.0	1.0
12500.001	900.0	100.0	100.0	0	0.0	0.0	0.146	0.0	97.72472	12.47	1	3.0	2.0	5.0	0.0	1.0
12500.001	900.0	100.0	100.0	0	0.0	0.0	0.148	0.0	96.83147	12.476	1	3.0	2.0	5.0	0.0	1.0
12500.001	900.0	100.0	100.0	0	0.0	0.0	0.15	0.0	96.83147	12.476	1	3.0	2.0	5.0	0.0	1.0
12500.001	900.0	100.0	100.0	0	0.0	0.0	0.152	0.0	96.721176	12.479	1	3.0	2.0	5.0	0.0	1.0
12500.001	900.0	100.0	100.0	0	0.0	0.0	0.154	0.0	96.721176	12.483	1	3.0	2.0	5.0	0.0	1.0
12500.001	900.0	100.0	100.0	0	0.0	0.0	0.156	0.0	97.41738	12.483	1	3.0	2.0	6.0	0.0	1.0
0.0	900.0	100.0	100.0	0	0.0	0.0	0.158	0.0	97.15569	12.487	1	4.0	2.0	0.0	0.0	1.0
0.0	900.0	100.0	100.0	0	0.0	0.0	0.16	0.0	97.15569	12.489	1	4.0	2.0	0.0	0.0	1.0
0.0	900.0	100.0	100.0	0	0.0	0.0	0.162	0.0	97.4322	12.489	1	4.0	2.0	0.0	0.0	1.0
0.0	900.0	100.0	100.0	0	0.0	0.0	0.163	0.0	96.000946	12.493	1	4.0	2.0	0.0	0.0	1.0
0.0	900.0	100.0	100.0	0	0.0	0.0	0.165	0.0	96.000946	12.493	1	4.0	2.0	0.0	0.0	1.0
0.0	900.0	100.0	100.0	0	0.0	0.0	0.167	0.0	98.498344	11.608	1	4.0	2.0	0.0	0.0	1.0
0.0	900.0	100.0	100.0	0	0.0	0.0	0.168	0.0	98.498344	10.026	1	4.0	2.0	0.0	0.0	1.0
0.0	900.0	100.0	100.0	0	0.0	0.0	0.169	0.0	97.87026	10.026	1	4.0	2.0	0.0	0.0	1.0
0.0	900.0	100.0	100.0	0	0.0	0.0	0.17	0.0	98.44187	8.657	1	4.0	2.0	0.0	0.0	1.0
0.0	900.0	100.0	100.0	0	0.0	0.0	0.171	0.0	98.44187	8.046	1	4.0	2.0	0.0	0.0	1.0
0.0	900.0	100.0	100.0	0	0.0	0.0	0.171	0.0	98.32855	8.046	1	4.0	2.0	0.0	0.0	1.0
0.0	900.0	100.0	100.0	0	0.0	0.0	0.171	0.0	97.50489	6.948	1	4.0	2.0	0.0	0.0	1.0
0.0	900.0	100.0	100.0	0	0.0	0.0	0.172	0.0	97.50489	6.948	1	4.0	2.0	0.0	0.0	1.0
0.0	900.0	100.0	100.0	0	0.0	0.0	0.172	0.0	98.054245	6.456	1	4.0	2.0	0.0	0.0	1.0
0.0	900.0	100.0	100.0	0	0.0	0.0	0.171	0.0	98.054245	5.575	1	4.0	2.0	0.0	0.0	1.0
0.0	900.0	100.0	100.0	0	0.0	0.0	0.171	0.0	98.07333	5.575	1	4.0	2.0	8.0	0.0	1.0
0.0	900.0	100.0	100.0	0	0.0	0.0	0.17	1.0	97.67827	4.816	1	4.0	2.0	9.0	0.0	1.0
0.0	900.0	100.0	100.0	0	0.0	0.0	0.169	1.0	97.67827	4.475	1	4.0	2.0	9.0	0.0	1.0
-14000.0	1100.0	100.0	100.0	0	0.0	0.0	0.168	1.0	99.62665	4.475	1	4.0	2.0	11.0	0.0	1.0
-14000.0	1100.0	100.0	100.0	0	0.0	0.0	0.166	1.0	98.146	4.159	1	4.0	2.0	11.0	0.0	1.0
-14000.0	1100.0	100.0	100.0	0	0.0	0.0	0.165	1.0	98.146	4.159	1	4.0	2.0	11.0	0.0	1.0
-14000.0	1100.0	100.0	100.0	0	0.0	0.0	0.163	1.0	97.81672	3.591	1	4.0	2.0	11.0	0.0	1.0
-14000.0	1100.0	100.0	100.0	0	0.0	0.0	0.16	1.0	97.53622	1.188	1	4.0	2.0	11.0	0.0	1.0
-14000.0	1100.0	100.0	100.0	0	0.0	0.0	0.158	1.0	97.392204	1.188	1	4.0	2.0	11.0	0.0	1.0
-14000.0	1100.0	100.0	100.0	0	0.0	0.0	0.155	1.0	96.92111	0.113	1	4.0	2.0	11.0	0.0	1.0
-14000.0	1100.0	100.0	100.0	0	0.0	0.0	0.152	1.0	96.01817	-1.812	1	4.0	2.0	11.0	0.0	1.0
-14000.0	1100.0	100.0	100.0	0	0.0	0.0	0.149	1.0	95.96175	-1.812	1	4.0	2.0	12.0	0.0	1.0
-14000.0	1100.0	100.0	100.0	0	0.0	0.0	0.145	1.0	96.97073	-2.675	1	4.0	2.0	12.0	0.0	1.0
-14000.0	1100.0	100.0	100.0	0	0.0	0.0	0.142	1.0	96.22198	-2.675	1	4.0	2.0	12.0	0.0	1.0
-14000.0	1100.0	100.0	100.0	0	0.0	0.0	0.138	1.0	96.02936	-4.222	1	4.0	2.0	12.0	0.0	1.0
-14000.0	1100.0	100.0	100.0	0	0.0	0.0	0.134	1.0	96.02936	-5.56	1	4.0	2.0	12.0	0.0	1.0
-14000.0	1100.0	100.0	100.0	0	0.0	0.0	0.13	1.0	96.45576	-5.56	1	4.0	2.0	12.0	0.0	1.0
-14000.0	1100.0	100.0	100.0	0	0.0	0.0	0.126	1.0	96.07862	-6.157	1	4.0	2.0	12.0	0.0	1.0
-14000.0	1100.0	100.0	100.0	0	0.0	0.0	0.121	1.0	96.07862	-7.229	1	4.0	2.0	12.0	0.0	1.0
-14000.0	1100.0	100.0	100.0	0	0.0	0.0	0.117	1.0	95.50434	-7.229	1	4.0	2.0	12.0	0.0	1.0
-14000.0	1100.0	100.0	100.0	0	0.0	0.0	0.113	1.0	96.42113	-7.71	1	4.0	2.0	12.0	0.0	1.0
-14000.0	1100.0	100.0	100.0	0	0.0	0.0	0.108	1.0	96.42113	-7.71	1	4.0	2.0	12.0	0.0	1.0
-14000.0	1100.0	100.0	100.0	0	0.0	0.0	0.104	1.0	95.84414	-8.155	1	4.0	2.0	12.0	0.0	1.0
-14000.0	1100.0	100.0	100.0	0	0.0	0.0	0.099	1.0	95.84414	-8.955	1	4.0	2.0	12.0	0.0	1.0
-14000.0	1100.0	100.0	100.0	0	0.0	0.0	0.095	1.0	96.30232	-8.955	1	4.0	2.0	12.0	0.0	1.0
-14000.0	1100.0	100.0	100.0	0	0.0	0.0	0.09	1.0	96.31432	-9.646	1	4.0	2.0	12.0	0.0	1.0
-14000.0	1100.0	100.0	100.0	0	0.0	0.0	0.086	1.0	96.31432	-9.955	1	4.0	2.0	12.0	0.0	1.0
-14000.0	1100.0	100.0	100.0	0	0.0	0.0	0.081	1.0	97.174675	-9.955	1	4.0	2.0	12.0	0.0	1.0
-14000.0	1100.0	100.0	100.0	0	0.0	0.0	0.077	1.0	97.188484	-10.509	1	4.0	2.0	12.0	0.0	1.0
-14000.0	1100.0	100.0	100.0	0	0.0	0.0	0.073	1.0	97.188484	-10.757	1	4.0	2.0	12.0	0.0	1.0
-14000.0	1100.0	100.0	100.0	0	0.0	0.0	0.069	1.0	97.36543	-10.757	1	4.0	2.0	12.0	0.0	1.0
-14000.0	1100.0	100.0	100.0	0	0.0	0.0	0.065	1.0	97.27349	-11.202	1	4.0	2.0	12.0	0.0	1.0
-14000.0	1100.0	100.0	100.0	0	0.0	0.0	0.061	1.0	97.46568	-11.202	1	4.0	2.0	12.0	0.0	1.0
-14000.0	1100.0	100.0	100.0	1	0.0	0.0	0.057	1.0	96.867905	-11.401	1	4.0	2.0	12.0	0.0	1.0
-14000.0	1100.0	100.0	100.0	1	0.0	0.0	0.053	1.0	96.867905	-11.759	1	4.0	2.0	12.0	0.0	1.0
-14000.0	1100.0	100.0	100.0	1	0.0	0.0	0.05	1.0	96.022705	-11.759	1	4.0	2.0	12.0	0.0	1.0
-14000.0	1100.0	100.0	100.0	1	0.0	0.0	0.046	1.0	96.15243	-11.918	1	4.0	2.0	12.0	0.0	1.0
-14000.0	1100.0	100.0	100.0	1	0.0	0.0	0.043	1.0	95.60597	-11.918	1	4.0	2.0	12.0	0.0	1.0
-14000.0	1100.0	100.0	100.0	1	0.0	0.0	0.04	1.0	95.61152	-12.205	1	4.0	2.0	12.0	0.0	1.0
-14000.0	1100.0	100.0	100.0	1	0.0	0.0	0.037	1.0	95.61152	-12.333	1	4.0	2.0	12.0	0.0	1.0
-14000.0	1100.0	100.0	100.0	1	0.0	0.0	0.035	1.0	96.182915	-12.333	1	4.0	2.0	12.0	0.0	1.0
-14000.0	1100.0	100.0	100.0	1	0.0	0.0	0.032	1.0	95.75748	-12.562	1	4.0	2.0	12.0	0.0	1.0
-14000.0	1100.0	100.0	100.0	1	0.0	0.0	0.03	1.0	95.75748	-12.762	1	4.0	2.0	12.0	0.0	1.0
-14000.0	1100.0	100.0	100.0	1	0.0	0.0	0.028	1.0	95.77083	-12.762	1	4.0	2.0	12.0	0.0	1.0
-14000.0	1100.0	100.0	100.0	1	0.0	0.0	0.026	1.0	96.7771	-12.85	1	4.0	2.0	12.0	0.0	1.0
-14000.0	1100.0	100.0	100.0	1	0.0	0.0	0.024	1.0	96.7771	-12.85	1	4.0	2.0	12.0	0.0	1.0
-14000.0	1100.0	100.0	100.0	1	0.0	0.0	0.023	1.0	96.61146	-13.009	1	4.0	2.0	12.0	0.0	1.0
-14000.0	1100.0	100.0	100.0	1	0.0	0.0	0.021	1.0	96.61146	-13.082	1	4.0	2.0	12.0	0.0	1.0
-14000.0	1100.0	100.0	100.0	1	0.0	0.0	0.02	1.0	95.686295	-13.082	1	4.0	2.0	12.0	0.0	1.0
-14000.0	1100.0	100.0	100.0	1	0.0	0.0	0.019	1.0	96.72588	-13.21	1	4.0	2.0	12.0	0.0	1.0
-14000.0	1100.0	100.0	100.0	1	0.0	0.0	0.017	1.0	96.72588	-13.266	1	4.0	2.0	12.0	0.0	1.0
-14000.0	1100.0	100.0	100.0	1	0.0	0.0	0.016	1.0	97.68192	-13.266	1	4.0	2.0	12.0	0.0	1.0
-14000.0	1100.0	100.0	100.0	1	0.0	0.0	0.015	1.0	97.66311	-13.368	1	4.0	2.0	12.0	0.0	1.0
-14000.0	1100.0	100.0	100.0	1	0.0	0.0	0.014	1.0	97.66311	-13.368	1	4.0	2.0	12.0	0.0	1.0
-14000.0	1100.0	100.0	100.0	1	0.0	0.0	0.013	1.0	97.89859	-13.415	1	4.0	2.0	12.0	0.0	1.0
-14000.0	1100.0	100.0	100.0	1	0.0	0.0	0.012	1.0	97.89859	-13.497	1	4.0	2.0	12.0	0.0	1.0
-14000.0	1100.0	100.0	100.0	1	0.0	0.0	0.011	1.0	97.644775	-13.497	1	4.0	2.0	12.0	0.0	1.0
-14000.0	1100.0	100.0	100.0	1	0.0	0.0	0.01	1.0	97.86722	-13.568	1	4.0	2.0	12.0	0.0	1.0
-14000.0	1100.0	100.0	100.0	1	0.0	0.0	0.008	1.0	97.86722	-13.6	1	4.0	2.0	12.0	0.0	1.0
-14000.0	1100.0	100.0	100.0	1	0.0	0.0	0.007	1.0	97.44984	-13.6	1	4.0	2.0	12.0	0.0	1.0
-14000.0	1100.0	100.0	100.0	1	0.0	0.0	0.006	1.0	97.81656	-13.657	1	4.0	2.0	12.0	0.0	1.0
-14000.0	1100.0	100.0	100.0	1	0.0	0.0	0.004	1.0	97.81656	-13.657	1	4.0	2.0	12.0	0.0	1.0
-14000.0	1100.0	100.0	100.0	1	0.0	0.0	0.002	1.0	98.383514	-13.682	1	4.0	2.0	12.0	0.0	1.0
-14000.0	1100.0	100.0	100.0	1	0.0	0.0	0.0	1.0	98.383514	-13.729	1	4.0	2.0	12.0	0.0	1.0
-14000.0	1100.0	100.0	100.0	1	0.0	0.0	0.0	1.0	97.90614	-13.729	1	4.0	2.0	12.0	0.0	1.0
-14000.0	1100.0	100.0	100.0	1	0.0	0.0	-0.002	1.0	98.02462	-13.769	1	4.0	2.0	12.0	0.0	1.0
-14000.0	1100.0	100.0	100.0	1	0.0	0.0	-0.004	1.0	97.185165	-13.785	1	4.0	2.0	12.0	0.0	1.0
-14000.0	1100.0	100.0	100.0	1	0.0	0.0	-0.006	1.0	97.015045	-13.785	1	4.0	2.0	12.0	0.0	1.0
-14000.0	1100.0	100.0	100.0	1	0.0	0.0	-0.009	1.0	97.35419	-13.817	1	4.0	2.0	13.0	0.0	1.0
-14000.0	1100.0	100.0	100.0	1	0.0	0.0	-0.011	1.0	97.35419	-13.817	1	4.0	2.0	13.0	0.0	1.0
0.0	1100.0	100.0	100.0	0	0.0	0.0	-0.013	1.0	97.64955	-13.832	1	4.0	2.0	0.0	1.0	1.0
0.0	1100.0	100.0	100.0	0	0.0	0.0	-0.016	1.0	97.64955	-13.845	1	4.0	2.0	0.0	1.0	1.0
0.0	1100.0	100.0	100.0	0	0.0	0.0	-0.018	1.0	97.04527	-13.845	1	4.0	2.0	0.0	1.0	1.0
0.0	1100.0	100.0	100.0	0	0.0	0.0	-0.02	1.0	96.90723	-13.868	1	4.0	2.0	0.0	1.0	1.0
0.0	1100.0	100.0	100.0	0	0.0	0.0	-0.023	1.0	96.90723	-12.888	1	4.0	2.0	0.0	1.0	1.0
0.0	1100.0	100.0	100.0	0	0.0	0.0	-0.024	1.0	97.00421	-12.888	1	4.0	2.0	0.0	1.0	1.0
0.0	1100.0	100.0	100.0	0	0.0	0.0	-0.026	1.0	96.18134	-11.13	1	4.0	2.0	0.0	1.0	1.0
0.0	1100.0	100.0	100.0	0	0.0	0.0	-0.028	1.0	96.18134	-11.13	1	4.0	2.0	0.0	1.0	1.0
0.0	1100.0	100.0	100.0	0	0.0	0.0	-0.029	1.0	96.74243	-10.343	1	4.0	2.0	0.0	1.0	1.0
0.0	1100.0	100.0	100.0	0	0.0	0.0	-0.031	1.0	96.74243	-8.932	1	4.0	2.0	0.0	1.0	1.0
0.0	1100.0	100.0	100.0	0	0.0	0.0	-0.032	1.0	96.91327	-8.932	1	4.0	2.0	0.0	1.0	1.0
0.0	1100.0	100.0	100.0	0	0.0	0.0	-0.032	1.0	96.823524	-7.713	1	4.0	2.0	0.0	1.0	1.0
0.0	1100.0	100.0	100.0	0	0.0	0.0	-0.033	1.0	96.823524	-7.168	1	4.0	2.0	0.0	1.0	1.0
0.0	1100.0	100.0	100.0	0	0.0	0.0	-0.034	1.0	97.26319	-7.168	1	4.0	2.0	0.0	1.0	1.0
0.0	1100.0	100.0	100.0	0	0.0	0.0	-0.035	1.0	97.09431	-6.191	1	4.0	2.0	0.0	1.0	1.0
0.0	1100.0	100.0	100.0	0	0.0	0.0	-0.035	1.0	97.09431	-6.191	1	4.0	2.0	0.0	1.0	1.0
0.0	1100.0	100.0	100.0	0	0.0	0.0	-0.035	1.0	97.23811	-5.752	1	4.0	2.0	0.0	1.0	1.0
0.0	1100.0	100.0	100.0	0	0.0	0.0	-0.036	1.0	97.23811	-4.968	1	4.0	2.0	0.0	1.0	1.0
0.0	1100.0	100.0	100.0	0	0.0	0.0	-0.036	1.0	96.83276	-4.968	1	4.0	2.0	0.0	1.0	1.0
0.0	1100.0	100.0	100.0	0	0.0	0.0	-0.036	1.0	96.82813	-4.616	1	4.0	2.0	0.0	1.0	1.0
0.0	1100.0	100.0	100.0	0	0.0	0.0	-0.036	1.0	96.82813	-3.986	1	4.0	2.0	0.0	1.0	1.0
0.0	1100.0	100.0	100.0	0	0.0	0.0	-0.036	1.0	97.41629	-3.986	1	4.0	2.0	0.0	1.0	1.0
0.0	1100.0	100.0	100.0	0	0.0	0.0	-0.036	1.0	97.41629	-3.442	1	4.0	2.0	0.0	1.0	1.0
0.0	1100.0	100.0	100.0	0	0.0	0.0	-0.036	1.0	98.97147	-3.442	1	4.0	2.0	0.0	1.0	1.0
0.0	1100.0	100.0	100.0	0	0.0	0.0	-0.036	1.0	99.211845	-3.199	1	4.0	2.0	0.0	1.0	1.0
0.0	1100.0	100.0	100.0	0	0.0	0.0	-0.036	1.0	99.211845	-2.762	1	4.0	2.0	0.0	1.0	1.0
0.0	1100.0	100.0	100.0	0	0.0	0.0	-0.036	1.0	98.89993	-2.762	1	4.0	2.0	0.0	1.0	1.0
0.0	1100.0	100.0	100.0	0	0.0	0.0	-0.036	1.0	98.177536	-2.385	1	4.0	2.0	0.0	1.0	1.0
0.0	1100.0	100.0	100.0	0	0.0	0.0	-0.036	1.0	98.177536	-2.217	1	4.0	2.0	0.0	1.0	1.0
0.0	1100.0	100.0	100.0	0	0.0	0.0	-0.035	1.0	97.930954	-2.217	1	4.0	2.0	1.0	1.0	1.0
0.0	1100.0	100.0	100.0	0	0.0	0.0	-0.034	1.0	97.930954	-1.914	1	4.0	2.0	1.0	1.0	1.0
0.0	1100.0	100.0	100.0	0	0.0	0.0	-0.033	1.0	97.86778	-1.914	1	4.0	2.0	4.0	1.0	1.0
13888.89	1000.0	100.0	100.0	0	0.0	0.0	-0.032	1.0	97.824814	-1.779	1	4.0	2.0	4.0	1.0	1.0
13888.89	1000.0	100.0	100.0	0	0.0	0.0	-0.031	1.0	97.824814	-1.536	1	4.0	2.0	4.0	1.0	1.0
13888.89	1000.0	100.0	100.0	0	0.0	0.0	-0.029	1.0	97.64836	-1.536	1	4.0	2.0	4.0	1.0	1.0
13888.89	1000.0	100.0	100.0	0	0.0	0.0	-0.027	1.0	98.628204	-1.427	1	4.0	2.0	4.0	1.0	1.0
13888.89	1000.0	100.0	100.0	0	0.0	0.0	-0.025	1.0	98.628204	0.662	1	4.0	2.0	4.0	1.0	1.0
13888.89	1000.0	100.0	100.0	0	0.0	0.0	-0.023	1.0	98.3581	0.662	1	4.0	2.0	4.0	1.0	1.0
13888.89	1000.0	100.0	100.0	0	0.0	0.0	-0.02	1.0	98.3581	1.599	1	4.0	2.0	4.0	1.0	1.0
13888.89	1000.0	100.0	100.0	0	0.0	0.0	-0.017	1.0	97.91284	1.599	1	4.0	2.0	4.0	1.0	1.0
13888.89	1000.0	100.0	100.0	0	0.0	0.0	-0.014	1.0	97.575645	3.277	1	4.0	2.0	4.0	1.0	1.0
13888.89	1000.0	100.0	100.0	0	0.0	0.0	-0.011	1.0	97.575645	4.028	1	4.0	2.0	4.0	1.0	1.0
13888.89	1000.0	100.0	100.0	0	0.0	0.0	-0.009	1.0	98.406364	4.028	1	4.0	2.0	4.0	1.0	1.0
13888.89	1000.0	100.0	100.0	0	0.0	0.0	-0.006	1.0	97.92639	5.376	1	4.0	2.0	5.0	1.0	1.0
13888.89	1000.0	100.0	100.0	0	0.0	0.0	-0.003	1.0	97.92639	5.98	1	4.0	2.0	5.0	1.0	1.0
13888.89	1000.0	100.0	100.0	0	0.0	0.0	0.0	1.0	98.78729	5.98	1	4.0	2.0	5.0	1.0	1.0
13888.89	1000.0	100.0	100.0	0	0.0	0.0	0.003	1.0	98.78729	7.061	1	4.0	2.0	5.0	1.0	1.0
13888.89	1000.0	100.0	100.0	0	0.0	0.0	0.007	1.0	98.672935	7.061	1	4.0	2.0	5.0	1.0	1.0
13888.89	1000.0	100.0	100.0	0	0.0	0.0	0.01	1.0	98.69176	7.995	1	4.0	2.0	5.0	1.0	1.0
13888.89	1000.0	100.0	100.0	0	0.0	0.0	0.013	1.0	98.69176	8.8	1	4.0	2.0	5.0	1.0	1.0
13888.89	1000.0	100.0	100.0	0	0.0	0.0	0.017	1.0	98.8586	8.8	1	4.0	2.0	5.0	1.0	1.0
13888.89	1000.0	100.0	100.0	0	0.0	0.0	0.02	1.0	97.745804	9.161	1	4.0	2.0	5.0	1.0	1.0
13888.89	1000.0	100.0	100.0	0	0.0	0.0	0.023	1.0	97.745804	9.809	1	4.0	2.0	5.0	1.0	1.0
13888.89	1000.0	100.0	100.0	0	0.0	0.0	0.027	1.0	96.65382	9.809	1	4.0	2.0	5.0	1.0	1.0
13888.89	1000.0	100.0	100.0	0	0.0	0.0	0.03	1.0	96.65382	10.099	1	4.0	2.0	5.0	1.0	1.0
13888.89	1000.0	100.0	100.0	0	0.0	0.0	0.033	1.0	95.853874	10.099	1	4.0	2.0	5.0	1.0	1.0
13888.89	1000.0	100.0	100.0	0	0.0	0.0	0.037	1.0	97.76336	10.618	1	4.0	2.0	5.0	1.0	1.0
13888.89	1000.0	100.0	100.0	0	0.0	0.0	0.04	1.0	97.76336	10.851	1	4.0	2.0	5.0	1.0	1.0
13888.89	1000.0	100.0	100.0	0	0.0	0.0	0.043	1.0	99.06684	10.851	1	4.0	2.0	5.0	1.0	1.0
13888.89	1000.0	100.0	100.0	0	0.0	0.0	0.047	1.0	100.18591	11.267	1	4.0	2.0	5.0	1.0	1.0
13888.89	1000.0	100.0	100.0	0	0.0	0.0	0.05	1.0	100.18591	11.455	1	4.0	2.0	5.0	1.0	1.0
13888.89	1000.0	100.0	100.0	0	0.0	0.0	0.053	1.0	98.98519	11.455	1	4.0	2.0	5.0	1.0	1.0
13888.89	1000.0	100.0	100.0	0	0.0	0.0	0.056	1.0	97.84341	11.788	1	4.0	2.0	5.0	1.0	1.0
13888.89	1000.0	100.0	100.0	0	0.0	0.0	0.059	1.0	96.42944	11.788	1	4.0	2.0	5.0	1.0	1.0
13888.89	1000.0	100.0	100.0	0	0.0	0.0	0.062	1.0	97.18233	11.939	1	4.0	2.0	5.0	1.0	1.0
13888.89	1000.0	100.0	100.0	0	0.0	0.0	0.065	1.0	96.64797	12.207	1	4.0	2.0	5.0	1.0	1.0
13888.89	1000.0	100.0	100.0	0	0.0	0.0	0.068	1.0	96.60295	12.207	1	4.0	2.0	5.0	1.0	1.0
13888.89	1000.0	100.0	100.0	0	0.0	0.0	0.07	1.0	96.72981	12.328	1	4.0	2.0	5.0	1.0	1.0
13888.89	1000.0	100.0	100.0	0	0.0	0.0	0.073	1.0	96.72981	12.542	1	4.0	2.0	5.0	1.0	1.0
13888.89	1000.0	100.0	100.0	0	0.0	0.0	0.075	1.0	96.93436	12.542	1	4.0	2.0	5.0	1.0	1.0
13888.89	1000.0	100.0	100.0	0	0.0	0.0	0.078	1.0	96.93436	12.639	1	4.0	2.0	5.0	1.0	1.0
13888.89	1000.0	100.0	100.0	0	0.0	0.0	0.08	1.0	95.727486	12.639	1	4.0	2.0	5.0	1.0	1.0
13888.89	1000.0	100.0	100.0	0	0.0	0.0	0.082	1.0	95.42191	12.811	1	4.0	2.0	5.0	1.0	1.0
13888.89	1000.0	100.0	100.0	0	0.0	0.0	0.084	1.0	95.42191	12.889	1	4.0	2.0	5.0	1.0	1.0
13888.89	1000.0	100.0	100.0	0	0.0	0.0	0.086	1.0	95.2376	12.889	1	4.0	2.0	5.0	1.0	1.0
13888.89	1000.0	100.0	100.0	0	0.0	0.0	0.087	1.0	94.85097	13.028	1	4.0	2.0	5.0	1.0	1.0
13888.89	1000.0	100.0	100.0	0	0.0	0.0	0.088	1.0	94.85097	13.09	1	4.0	2.0	5.0	1.0	1.0
13888.89	1000.0	100.0	100.0	0	0.0	0.0	0.09	1.0	95.81482	13.09	1	4.0	2.0	5.0	1.0	1.0
13888.89	1000.0	100.0	100.0	0	0.0	0.0	0.091	1.0	95.81482	13.201	1	4.0	2.0	5.0	1.0	1.0
13888.89	1000.0	100.0	100.0	0	0.0	0.0	0.092	1.0	96.3794	13.201	1	4.0	2.0	5.0	1.0	1.0
13888.89	1000.0	100.0	100.0	0	0.0	0.0	0.093	1.0	96.79973	13.252	1	4.0	2.0	5.0	1.0	1.0
13888.89	1000.0	100.0	100.0	0	0.0	0.0	0.094	1.0	96.79973	13.34	1	4.0	2.0	5.0	1.0	1.0
13888.89	1000.0	100.0	100.0	0	0.0	0.0	0.095	1.0	96.643486	13.34	1	4.0	2.0	5.0	1.0	1.0
13888.89	1000.0	100.0	100.0	0	0.0	0.0	0.096	1.0	96.56216	13.418	1	4.0	2.0	5.0	1.0	1.0
13888.89	1000.0	100.0	100.0	0	0.0	0.0	0.096	1.0	96.56216	13.453	1	4.0	2.0	5.0	1.0	1.0
13888.89	1000.0	100.0	100.0	0	0.0	0.0	0.097	1.0	96.395546	13.453	1	4.0	2.0	5.0	1.0	1.0
13888.89	1000.0	100.0	100.0	0	0.0	0.0	0.098	1.0	96.395546	13.515	1	4.0	2.0	5.0	1.0	1.0
13888.89	1000.0	100.0	100.0	0	0.0	0.0	0.099	1.0	96.144035	13.515	1	4.0	2.0	5.0	1.0	1.0
13888.89	1000.0	100.0	100.0	0	0.0	0.0	0.1	1.0	96.18824	13.542	1	4.0	2.0	5.0	1.0	1.0
13888.89	1000.0	100.0	100.0	0	0.0	0.0	0.101	1.0	96.18824	13.592	1	4.0	2.0	5.0	1.0	1.0
13888.89	1000.0	100.0	100.0	0	0.0	0.0	0.102	1.0	96.46045	13.592	1	4.0	2.0	5.0	1.0	1.0
13888.89	1000.0	100.0	100.0	0	0.0	0.0	0.103	1.0	96.587746	13.615	1	4.0	2.0	5.0	1.0	1.0
13888.89	1000.0	100.0	100.0	0	0.0	0.0	0.104	1.0	96.587746	13.654	1	4.0	2.0	5.0	1.0	1.0
13888.89	1000.0	100.0	100.0	0	0.0	0.0	0.105	1.0	95.873764	13.654	1	4.0	2.0	5.0	1.0	1.0
13888.89	1000.0	100.0	100.0	0	0.0	0.0	0.107	1.0	95.873764	13.689	1	4.0	2.0	5.0	1.0	1.0
13888.89	1000.0	100.0	100.0	0	0.0	0.0	0.108	1.0	95.919	13.689	1	4.0	2.0	5.0	1.0	1.0
13888.89	1000.0	100.0	100.0	0	0.0	0.0	0.11	1.0	95.97648	13.703	1	4.0	2.0	5.0	1.0	1.0
13888.89	1000.0	100.0	100.0	0	0.0	0.0	0.111	1.0	95.97648	13.732	1	4.0	2.0	5.0	1.0	1.0
13888.89	1000.0	100.0	100.0	0	0.0	0.0	0.112	1.0	96.34196	13.732	1	4.0	2.0	5.0	1.0	1.0
13888.89	1000.0	100.0	100.0	0	0.0	0.0	0.114	1.0	96.784485	13.743	1	4.0	2.0	5.0	1.0	1.0
13888.89	1000.0	100.0	100.0	0	0.0	0.0	0.116	1.0	96.784485	13.766	1	4.0	2.0	5.0	1.0	1.0
13888.89	1000.0	100.0	100.0	0	0.0	0.0	0.117	1.0	96.21273	13.766	1	4.0	2.0	5.0	1.0	1.0
13888.89	1000.0	100.0	100.0	0	0.0	0.0	0.119	1.0	96.21273	13.776	1	4.0	2.0	5.0	1.0	1.0
13888.89	1000.0	100.0	100.0	0	0.0	0.0	0.121	1.0	96.23367	13.776	1	4.0	2.0	5.0	1.0	1.0
13888.89	1000.0	100.0	100.0	0	0.0	0.0	0.123	1.0	96.592705	13.793	1	4.0	2.0	5.0	1.0	1.0
13888.89	1000.0	100.0	100.0	0	0.0	0.0	0.124	1.0	96.592705	13.802	1	4.0	2.0	5.0	1.0	1.0
13888.89	1000.0	100.0	100.0	0	0.0	0.0	0.126	1.0	96.06292	13.802	1	4.0	2.0	5.0	1.0	1.0
13888.89	1000.0	100.0	100.0	0	0.0	0.0	0.128	1.0	96.482155	13.816	1	4.0	2.0	5.0	1.0	1.0
13888.89	1000.0	100.0	100.0	0	0.0	0.0	0.13	1.0	96.482155	13.823	1	4.0	2.0	5.0	1.0	1.0
13888.89	1000.0	100.0	100.0	0	0.0	0.0	0.131	1.0	96.59483	13.823	1	4.0	2.0	5.0	1.0	1.0
13888.89	1000.0	100.0	100.0	0	0.0	0.0	0.133	1.0	95.326324	13.835	1	4.0	2.0	5.0	1.0	1.0
13888.89	1000.0	100.0	100.0	0	0.0	0.0	0.135	1.0	95.48799	13.835	1	4.0	2.0	5.0	1.0	1.0
13888.89	1000.0	100.0	100.0	0	0.0	0.0	0.137	1.0	96.2486	13.84	1	4.0	2.0	5.0	1.0	1.0
13888.89	1000.0	100.0	100.0	0	0.0	0.0	0.139	1.0	96.09128	13.849	1	4.0	2.0	5.0	1.0	1.0
13888.89	1000.0	100.0	100.0	0	0.0	0.0	0.14	1.0	95.5161	13.849	1	4.0	2.0	5.0	1.0	1.0
13888.89	1000.0	100.0	100.0	0	0.0	0.0	0.142	1.0	97.6879	13.856	1	4.0	2.0	5.0	1.0	1.0
13888.89	1000.0	100.0	100.0	0	0.0	0.0	0.144	1.0	97.6879	13.859	1	4.0	2.0	5.0	1.0	1.0
13888.89	1000.0	100.0	100.0	0	0.0	0.0	0.146	1.0	97.35946	13.859	1	4.0	2.0	5.0	1.0	1.0
13888.89	1000.0	100.0	100.0	0	0.0	0.0	0.148	1.0	97.35946	13.867	1	4.0	2.0	5.0	1.0	1.0
13888.89	1000.0	100.0	100.0	0	0.0	0.0	0.149	1.0	97.208145	13.867	1	4.0	2.0	5.0	1.0	1.0
13888.89	1000.0	100.0	100.0	0	0.0	0.0	0.151	1.0	97.344505	13.87	1	4.0	2.0	5.0	1.0	1.0
13888.89	1000.0	100.0	100.0	0	0.0	0.0	0.152	1.0	97.344505	13.875	1	4.0	2.0	5.0	1.0	1.0
13888.89	1000.0	100.0	100.0	0	0.0	0.0	0.154	1.0	97.58027	13.875	1	5.0	2.0	7.0	1.0	1.0
0.0	1000.0	100.0	100.0	0	0.0	0.0	0.155	1.0	97.781624	13.877	1	5.0	2.0	0.0	1.0	1.0
0.0	1000.0	100.0	100.0	0	0.0	0.0	0.157	1.0	97.31905	13.88	1	5.0	2.0	0.0	1.0	1.0
0.0	1000.0	100.0	100.0	0	0.0	0.0	0.158	1.0	97.48833	13.88	1	5.0	2.0	0.0	1.0	1.0
0.0	1000.0	100.0	100.0	0	0.0	0.0	0.159	1.0	97.48833	13.882	1	5.0	2.0	0.0	1.0	1.0
0.0	1000.0	100.0	100.0	0	0.0	0.0	0.161	1.0	98.38881	13.882	1	5.0	2.0	0.0	1.0	1.0
0.0	1000.0	100.0	100.0	0	0.0	0.0	0.161	1.0	98.39714	11.988	1	5.0	2.0	0.0	1.0	1.0
0.0	1000.0	100.0	100.0	0	0.0	0.0	0.162	1.0	98.39714	11.141	1	5.0	2.0	0.0	1.0	1.0
0.0	1000.0	100.0	100.0	0	0.0	0.0	0.163	1.0	99.13299	11.141	1	5.0	2.0	0.0	1.0	1.0
0.0	1000.0	100.0	100.0	0	0.0	0.0	0.164	1.0	99.78528	9.622	1	5.0	2.0	0.0	1.0	1.0
0.0	1000.0	100.0	100.0	0	0.0	0.0	0.164	1.0	99.78528	8.309	1	5.0	2.0	0.0	1.0	1.0
0.0	1000.0	100.0	100.0	0	0.0	0.0	0.164	1.0	98.86921	8.309	1	5.0	2.0	0.0	1.0	1.0
0.0	1000.0	100.0	100.0	0	0.0	0.0	0.164	1.0	98.86921	7.721	1	5.0	2.0	0.0	1.0	1.0
0.0	1000.0	100.0	100.0	0	0.0	0.0	0.164	1.0	98.237206	7.721	1	5.0	2.0	0.0	1.0	1.0
0.0	1000.0	100.0	100.0	0	0.0	0.0	0.164	1.0	97.2547	6.668	1	5.0	2.0	0.0	1.0	1.0
0.0	1000.0	100.0	100.0	0	0.0	0.0	0.163	1.0	97.2547	6.197	1	5.0	2.0	0.0	1.0	1.0
0.0	1000.0	100.0	100.0	0	0.0	0.0	0.163	1.0	97.71366	6.197	1	5.0	2.0	8.0	1.0	1.0
0.0	1000.0	100.0	100.0	0	0.0	0.0	0.162	0.0	97.488686	5.351	1	5.0	2.0	0.0	1.0	1.0
0.0	1000.0	100.0	100.0	0	0.0	0.0	0.161	0.0	97.488686	4.973	1	5.0	2.0	0.0	1.0	1.0
0.0	1000.0	100.0	100.0	0	0.0	0.0	0.159	0.0	98.03452	4.973	1	5.0	2.0	0.0	1.0	1.0
0.0	1000.0	100.0	100.0	0	0.0	0.0	0.158	0.0	98.03452	4.294	1	5.0	2.0	0.0	1.0	1.0
0.0	1000.0	100.0	100.0	0	0.0	0.0	0.156	0.0	95.856285	4.294	1	5.0	2.0	0.0	1.0	1.0
0.0	1000.0	100.0	100.0	0	0.0	0.0	0.154	0.0	97.58422	3.99	1	5.0	2.0	0.0	1.0	1.0
0.0	1000.0	100.0	100.0	0	0.0	0.0	0.152	0.0	97.58422	3.446	1	5.0	2.0	0.0	1.0	1.0
0.0	1000.0	100.0	100.0	0	0.0	0.0	0.15	0.0	97.711555	3.446	1	5.0	2.0	0.0	1.0	1.0
0.0	1000.0	100.0	100.0	0	0.0	0.0	0.148	0.0	97.37665	3.202	1	5.0	2.0	0.0	1.0	1.0
0.0	1000.0	100.0	100.0	0	0.0	0.0	0.145	0.0	97.37665	3.202	1	5.0	2.0	0.0	1.0	1.0
0.0	1000.0	100.0	100.0	0	0.0	0.0	0.143	0.0	97.44866	2.765	1	5.0	2.0	0.0	1.0	1.0
0.0	1000.0	100.0	100.0	0	0.0	0.0	0.14	0.0	97.44866	2.389	1	5.0	2.0	0.0	1.0	1.0
0.0	1000.0	100.0	100.0	0	0.0	0.0	0.138	0.0	96.13707	2.389	1	5.0	2.0	0.0	1.0	1.0
0.0	1000.0	100.0	100.0	0	0.0	0.0	0.135	0.0	96.51154	2.219	1	5.0	2.0	0.0	1.0	1.0
0.0	1000.0	100.0	100.0	0	0.0	0.0	0.133	0.0	96.40879	1.916	1	5.0	2.0	0.0	1.0	1.0
0.0	1000.0	100.0	100.0	0	0.0	0.0	0.131	0.0	97.0412	1.916	1	5.0	2.0	0.0	1.0	1.0
0.0	1000.0	100.0	100.0	0	0.0	0.0	0.128	0.0	98.08254	1.78	1	5.0	2.0	0.0	1.0	1.0
0.0	1000.0	100.0	100.0	0	0.0	0.0	0.126	0.0	98.08254	1.538	1	5.0	2.0	0.0	1.0	1.0
0.0	1000.0	100.0	100.0	0	0.0	0.0	0.124	0.0	98.440765	1.538	1	5.0	2.0	0.0	1.0	1.0
0.0	1000.0	100.0	100.0	0	0.0	0.0	0.121	0.0	98.440765	1.327	1	5.0	2.0	0.0	1.0	1.0
0.0	1000.0	100.0	100.0	0	0.0	0.0	0.119	0.0	97.92488	1.327	1	5.0	2.0	0.0	1.0	1.0
0.0	1000.0	100.0	100.0	0	0.0	0.0	0.117	0.0	98.11181	1.233	1	5.0	2.0	0.0	1.0	1.0
0.0	1000.0	100.0	100.0	0	0.0	0.0	0.115	0.0	98.11181	1.066	1	5.0	2.0	0.0	1.0	1.0
0.0	1000.0	100.0	100.0	0	0.0	0.0	0.114	0.0	97.844795	1.066	1	5.0	2.0	0.0	1.0	1.0
0.0	1000.0	100.0	100.0	0	0.0	0.0	0.112	0.0	98.33244	0.99	1	5.0	2.0	0.0	1.0	1.0
0.0	1000.0	100.0	100.0	0	0.0	0.0	0.11	0.0	98.33244	0.854	1	5.0	2.0	0.0	1.0	1.0
0.0	1000.0	100.0	100.0	0	0.0	0.0	0.108	0.0	97.98772	0.854	1	5.0	2.0	0.0	1.0	1.0
0.0	1000.0	100.0	100.0	0	0.0	0.0	0.107	0.0	97.98772	0.794	1	5.0	2.0	0.0	1.0	1.0
0.0	1000.0	100.0	100.0	0	0.0	0.0	0.105	0.0	98.22528	0.794	1	5.0	2.0	0.0	1.0	1.0
0.0	1000.0	100.0	100.0	0	0.0	0.0	0.104	0.0	97.5411	0.685	1	5.0	2.0	0.0	1.0	1.0
0.0	1000.0	100.0	100.0	0	0.0	0.0	0.102	0.0	97.5411	0.592	1	5.0	2.0	0.0	1.0	1.0
0.0	1000.0	100.0	100.0	0	0.0	0.0	0.101	0.0	97.322	0.592	1	5.0	2.0	0.0	1.0	1.0
0.0	1000.0	100.0	100.0	0	0.0	0.0	0.1	0.0	97.04094	0.55	1	5.0	2.0	0.0	1.0	1.0
0.0	1000.0	100.0	100.0	0	0.0	0.0	0.099	0.0	97.04094	0.475	1	5.0	2.0	0.0	1.0	1.0
0.0	1000.0	100.0	100.0	0	0.0	0.0	0.098	0.0	97.24312	0.475	1	5.0	2.0	0.0	1.0	1.0
0.0	1000.0	100.0	100.0	0	0.0	0.0	0.097	0.0	97.24312	0.441	1	5.0	2.0	0.0	1.0	1.0
0.0	1000.0	100.0	100.0	0	0.0	0.0	0.096	0.0	97.36496	0.441	1	5.0	2.0	0.0	1.0	1.0
0.0	1000.0	100.0	100.0	0	0.0	0.0	0.095	0.0	97.03818	0.381	1	5.0	2.0	0.0	1.0	1.0
0.0	1000.0	100.0	100.0	0	0.0	0.0	0.094	0.0	97.03818	0.355	1	5.0	2.0	0.0	1.0	1.0
0.0	1000.0	100.0	100.0	0	0.0	0.0	0.093	0.0	97.31122	0.355	1	5.0	2.0	0.0	1.0	1.0
0.0	1000.0	100.0	100.0	0	0.0	0.0	0.092	0.0	98.52022	0.305	1	5.0	2.0	0.0	1.0	1.0
0.0	1000.0	100.0	100.0	0	0.0	0.0	0.091	0.0	98.52022	0.283	1	5.0	2.0	0.0	1.0	1.0
0.0	1000.0	100.0	100.0	0	0.0	0.0	0.09	0.0	98.03006	0.283	1	5.0	2.0	0.0	1.0	1.0
0.0	1000.0	100.0	100.0	0	0.0	0.0	0.088	0.0	98.03006	0.245	1	5.0	2.0	0.0	1.0	1.0
0.0	1000.0	100.0	100.0	0	0.0	0.0	0.087	0.0	98.778076	0.245	1	5.0	2.0	0.0	1.0	1.0
0.0	1000.0	100.0	100.0	0	0.0	0.0	0.086	0.0	99.345726	0.227	1	5.0	2.0	0.0	1.0	1.0
0.0	1000.0	100.0	100.0	0	0.0	0.0	0.084	0.0	99.345726	0.196	1	5.0	2.0	0.0	1.0	1.0
0.0	1000.0	100.0	100.0	0	0.0	0.0	0.083	0.0	98.8391	0.196	1	5.0	2.0	0.0	1.0	1.0
0.0	1000.0	100.0	100.0	0	0.0	0.0	0.082	0.0	98.84506	0.169	1	5.0	2.0	0.0	1.0	1.0
0.0	1000.0	100.0	100.0	0	0.0	0.0	0.08	0.0	98.84506	0.157	1	5.0	2.0	0.0	1.0	1.0
0.0	1000.0	100.0	100.0	0	0.0	0.0	0.078	0.0	99.395836	0.157	1	5.0	2.0	0.0	1.0	1.0
0.0	1000.0	100.0	100.0	0	0.0	0.0	0.077	0.0	99.395836	0.135	1	5.0	2.0	0.0	1.0	1.0
0.0	1000.0	100.0	100.0	0	0.0	0.0	0.075	0.0	99.001976	0.135	1	5.0	2.0	0.0	1.0	1.0
0.0	1000.0	100.0	100.0	0	0.0	0.0	0.073	0.0	99.04022	0.117	1	5.0	2.0	0.0	1.0	1.0
0.0	1000.0	100.0	100.0	0	0.0	0.0	0.071	0.0	99.04022	0.108	1	5.0	2.0	0.0	1.0	1.0
0.0	1000.0	100.0	100.0	0	0.0	0.0	0.069	0.0	98.67525	0.108	1	5.0	2.0	0.0	1.0	1.0
0.0	1000.0	100.0	100.0	0	0.0	0.0	0.067	0.0	98.738785	0.093	1	5.0	2.0	0.0	1.0	1.0
0.0	1000.0	100.0	100.0	0	0.0	0.0	0.065	0.0	98.738785	0.087	1	5.0	2.0	0.0	1.0	1.0
0.0	1000.0	100.0	100.0	0	0.0	0.0	0.063	0.0	98.31573	0.087	1	5.0	2.0	0.0	1.0	1.0
0.0	1000.0	100.0	100.0	0	0.0	0.0	0.061	0.0	98.42756	0.075	1	5.0	2.0	0.0	1.0	1.0
0.0	1000.0	100.0	100.0	0	0.0	0.0	0.059	0.0	98.46519	0.075	1	5.0	2.0	0.0	1.0	1.0
0.0	1000.0	100.0	100.0	0	0.0	0.0	0.057	0.0	98.57918	0.069	1	5.0	2.0	0.0	1.0	1.0
0.0	1000.0	100.0	100.0	0	0.0	0.0	0.055	0.0	98.57918	0.06	1	5.0	2.0	0.0	1.0	1.0
0.0	1000.0	100.0	100.0	0	0.0	0.0	0.053	0.0	98.65562	0.06	1	5.0	2.0	0.0	1.0	1.0
0.0	1000.0	100.0	100.0	0	0.0	0.0	0.05	0.0	98.69693	0.055	1	5.0	2.0	0.0	1.0	1.0
0.0	1000.0	100.0	100.0	0	0.0	0.0	0.048	0.0	98.69693	0.055	1	5.0	2.0	0.0	1.0	1.0
0.0	1000.0	100.0	100.0	0	0.0	0.0	0.046	0.0	98.515335	0.048	1	5.0	2.0	0.0	1.0	1.0
0.0	1000.0	100.0	100.0	0	0.0	0.0	0.043	0.0	98.515335	0.044	1	5.0	2.0	0.0	1.0	1.0
0.0	1000.0	100.0	100.0	0	0.0	0.0	0.041	0.0	97.65396	0.044	1	5.0	2.0	0.0	1.0	1.0
0.0	1000.0	100.0	100.0	0	0.0	0.0	0.038	0.0	97.1791	0.038	1	5.0	2.0	0.0	1.0	1.0
0.0	1000.0	100.0	100.0	0	0.0	0.0	0.036	0.0	97.1791	0.032	1	5.0	2.0	0.0	1.0	1.0
0.0	1000.0	100.0	100.0	0	0.0	0.0	0.034	0.0	96.93153	0.032	1	5.0	2.0	0.0	1.0	1.0
0.0	1000.0	100.0	100.0	0	0.0	0.0	0.031	0.0	97.02519	0.03	1	5.0	2.0	0.0	1.0	1.0
0.0	1000.0	100.0	100.0	0	0.0	0.0	0.029	0.0	96.92079	0.03	1	5.0	2.0	0.0	1.0	1.0
0.0	1000.0	100.0	100.0	0	0.0	0.0	0.026	0.0	97.19974	0.026	1	5.0	2.0	0.0	1.0	1.0
0.0	1000.0	100.0	100.0	0	0.0	0.0	0.024	0.0	97.19974	0.024	1	5.0	2.0	0.0	1.0	1.0
0.0	1000.0	100.0	100.0	0	0.0	0.0	0.021	0.0	97.28034	0.024	1	5.0	2.0	0.0	1.0	1.0
0.0	1000.0	100.0	100.0	0	0.0	0.0	0.019	0.0	96.65863	0.02	1	5.0	2.0	0.0	1.0	1.0
0.0	1000.0	100.0	100.0	0	0.0	0.0	0.017	0.0	96.65863	0.019	1	5.0	2.0	0.0	1.0	1.0
0.0	1000.0	100.0	100.0	0	0.0	0.0	0.014	0.0	97.06305	0.019	1	5.0	2.0	0.0	1.0	1.0
0.0	1000.0	100.0	100.0	0	0.0	0.0	0.012	0.0	97.20254	0.016	1	5.0	2.0	0.0	1.0	1.0
0.0	1000.0	100.0	100.0	0	0.0	0.0	0.009	0.0	97.20254	0.014	1	5.0	2.0	0.0	1.0	1.0
0.0	1000.0	100.0	100.0	0	0.0	0.0	0.007	0.0	96.58501	0.014	1	5.0	2.0	0.0	1.0	1.0
0.0	1000.0	100.0	100.0	0	0.0	0.0	0.004	0.0	96.58501	0.013	1	5.0	2.0	0.0	1.0	1.0
0.0	1000.0	100.0	100.0	0	0.0	0.0	0.002	0.0	96.9817	0.013	1	5.0	2.0	0.0	1.0	1.0
0.0	1000.0	100.0	100.0	0	0.0	0.0	0.0	0.0	97.718544	0.011	1	5.0	2.0	0.0	1.0	1.0
0.0	1000.0	100.0	100.0	0	0.0	0.0	-0.002	0.0	97.718544	0.01	1	5.0	2.0	0.0	1.0	1.0
0.0	1000.0	100.0	100.0	0	0.0	0.0	-0.005	0.0	98.34687	0.01	1	5.0	2.0	0.0	1.0	1.0
0.0	1000.0	100.0	100.0	0	0.0	0.0	-0.007	0.0	97.51237	0.008	1	5.0	2.0	0.0	1.0	1.0
0.0	1000.0	100.0	100.0	0	0.0	0.0	-0.01	0.0	97.51237	0.008	1	5.0	2.0	0.0	1.0	1.0
0.0	1000.0	100.0	100.0	0	0.0	0.0	-0.013	0.0	97.37345	0.008	1	5.0	2.0	0.0	1.0	1.0
0.0	1000.0	100.0	100.0	0	0.0	0.0	-0.015	0.0	97.37345	0.006	1	5.0	2.0	0.0	1.0	1.0
0.0	1000.0	100.0	100.0	0	0.0	0.0	-0.018	0.0	96.168465	0.006	1	5.0	2.0	0.0	1.0	1.0
0.0	1000.0	100.0	100.0	0	0.0	0.0	-0.021	0.0	96.157166	0.006	1	5.0	2.0	0.0	1.0	1.0
0.0	1000.0	100.0	100.0	0	0.0	0.0	-0.023	0.0	96.157166	0.005	1	5.0	2.0	0.0	1.0	1.0
0.0	1000.0	100.0	100.0	0	0.0	0.0	-0.026	0.0	96.61944	0.005	1	5.0	2.0	0.0	1.0	1.0
0.0	1000.0	100.0	100.0	0	0.0	0.0	-0.028	0.0	96.30964	0.004	1	5.0	2.0	0.0	1.0	1.0
0.0	1000.0	100.0	100.0	0	0.0	0.0	-0.031	0.0	96.30964	0.004	1	5.0	2.0	0.0	1.0	1.0
0.0	1000.0	100.0	100.0	0	0.0	0.0	-0.033	0.0	95.79443	0.004	1	5.0	2.0	0.0	1.0	1.0
0.0	1000.0	100.0	100.0	0	0.0	0.0	-0.035	0.0	95.79443	0.003	1	5.0	2.0	0.0	1.0	1.0
0.0	1000.0	100.0	100.0	0	0.0	0.0	-0.037	0.0	97.35023	0.003	1	5.0	2.0	0.0	1.0	1.0
0.0	1000.0	100.0	100.0	0	0.0	0.0	-0.038	0.0	96.330536	0.003	1	5.0	2.0	0.0	1.0	1.0
0.0	1000.0	100.0	100.0	0	0.0	0.0	-0.04	0.0	96.330536	0.002	1	5.0	2.0	0.0	1.0	1.0
0.0	1000.0	100.0	100.0	0	0.0	0.0	-0.04	0.0	96.061066	0.002	1	5.0	2.0	0.0	1.0	1.0
0.0	1000.0	100.0	100.0	0	0.0	0.0	-0.041	0.0	96.05578	0.002	1	5.0	2.0	0.0	1.0	1.0
0.0	1000.0	100.0	100.0	0	0.0	0.0	-0.041	0.0	96.05578	0.002	1	5.0	2.0	0.0	1.0	1.0
0.0	1000.0	100.0	100.0	0	0.0	0.0	-0.04	0.0	96.21946	0.002	1	5.0	2.0	1.0	1.0	1.0
0.0	1000.0	100.0	100.0	0	0.0	0.0	-0.04	0.0	96.21946	0.001	1	5.0	2.0	2.0	1.0	1.0
0.0	1000.0	100.0	100.0	0	0.0	0.0	-0.039	0.0	96.0598	0.001	1	5.0	2.0	4.0	1.0	1.0
14000.0	1100.0	100.0	100.0	0	0.0	0.0	-0.038	0.0	96.760895	0.001	1	5.0	2.0	4.0	1.0	1.0
14000.0	1100.0	100.0	100.0	0	0.0	0.0	-0.037	0.0	96.760895	0.001	1	5.0	2.0	4.0	1.0	1.0
14000.0	1100.0	100.0	100.0	0	0.0	0.0	-0.035	0.0	96.51928	0.001	1	5.0	2.0	4.0	1.0	1.0
14000.0	1100.0	100.0	100.0	0	0.0	0.0	-0.034	0.0	96.42201	0.992	1	5.0	2.0	4.0	1.0	1.0
14000.0	1100.0	100.0	100.0	0	0.0	0.0	-0.032	0.0	96.42201	1.914	1	5.0	2.0	4.0	1.0	1.0
14000.0	1100.0	100.0	100.0	0	0.0	0.0	-0.03	0.0	97.13268	1.914	1	5.0	2.0	4.0	1.0	1.0
14000.0	1100.0	100.0	100.0	0	0.0	0.0	-0.027	0.0	97.13268	3.564	1	5.0	2.0	4.0	1.0	1.0
14000.0	1100.0	100.0	100.0	0	0.0	0.0	-0.025	0.0	96.627785	3.564	1	5.0	2.0	4.0	1.0	1.0
14000.0	1100.0	100.0	100.0	0	0.0	0.0	-0.022	0.0	97.11619	4.304	1	5.0	2.0	4.0	1.0	1.0
14000.0	1100.0	100.0	100.0	0	0.0	0.0	-0.02	0.0	97.11619	5.628	1	5.0	2.0	4.0	1.0	1.0
14000.0	1100.0	100.0	100.0	0	0.0	0.0	-0.017	0.0	97.379234	5.628	1	5.0	2.0	4.0	1.0	1.0
14000.0	1100.0	100.0	100.0	0	0.0	0.0	-0.014	0.0	97.71915	6.773	1	5.0	2.0	4.0	1.0	1.0
14000.0	1100.0	100.0	100.0	0	0.0	0.0	-0.011	0.0	97.71915	7.285	1	5.0	2.0	4.0	1.0	1.0
14000.0	1100.0	100.0	100.0	0	0.0	0.0	-0.008	0.0	97.58366	7.285	1	5.0	2.0	5.0	1.0	1.0
14000.0	1100.0	100.0	100.0	0	0.0	0.0	-0.005	0.0	97.49485	8.204	1	5.0	2.0	5.0	1.0	1.0
14000.0	1100.0	100.0	100.0	0	0.0	0.0	-0.002	0.0	97.27275	8.204	1	5.0	2.0	5.0	1.0	1.0
14000.0	1100.0	100.0	100.0	0	0.0	0.0	0.0	0.0	95.42461	8.615	1	5.0	2.0	5.0	1.0	1.0
14000.0	1100.0	100.0	100.0	0	0.0	0.0	0.004	0.0	95.42461	8.615	1	5.0	2.0	5.0	1.0	1.0
14000.0	1100.0	100.0	100.0	0	0.0	0.0	0.007	0.0	96.95241	9.352	1	5.0	2.0	5.0	1.0	1.0
14000.0	1100.0	100.0	100.0	0	0.0	0.0	0.011	0.0	96.31481	9.681	1	5.0	2.0	5.0	1.0	1.0
14000.0	1100.0	100.0	100.0	0	0.0	0.0	0.014	0.0	96.31481	10.273	1	5.0	2.0	5.0	1.0	1.0
14000.0	1100.0	100.0	100.0	0	0.0	0.0	0.018	0.0	95.4027	10.273	1	5.0	2.0	5.0	1.0	1.0
14000.0	1100.0	100.0	100.0	0	0.0	0.0	0.021	0.0	95.4027	10.538	1	5.0	2.0	5.0	1.0	1.0
14000.0	1100.0	100.0	100.0	0	0.0	0.0	0.025	0.0	95.48695	10.538	1	5.0	2.0	5.0	1.0	1.0
14000.0	1100.0	100.0	100.0	0	0.0	0.0	0.028	0.0	96.29982	11.014	1	5.0	2.0	5.0	1.0	1.0
14000.0	1100.0	100.0	100.0	0	0.0	0.0	0.032	0.0	96.29982	11.226	1	5.0	2.0	5.0	1.0	1.0
14000.0	1100.0	100.0	100.0	0	0.0	0.0	0.035	0.0	95.75252	11.226	1	5.0	2.0	5.0	1.0	1.0
14000.0	1100.0	100.0	100.0	0	0.0	0.0	0.039	0.0	95.363106	11.606	1	5.0	2.0	5.0	1.0	1.0
14000.0	1100.0	100.0	100.0	0	0.0	0.0	0.042	0.0	95.363106	11.606	1	5.0	2.0	5.0	1.0	1.0
14000.0	1100.0	100.0	100.0	0	0.0	0.0	0.045	0.0	96.24451	11.778	1	5.0	2.0	5.0	1.0	1.0
14000.0	1100.0	100.0	100.0	0	0.0	0.0	0.049	0.0	96.24451	12.082	1	5.0	2.0	5.0	1.0	1.0
14000.0	1100.0	100.0	100.0	0	0.0	0.0	0.052	0.0	96.91545	12.082	1	5.0	2.0	5.0	1.0	1.0
14000.0	1100.0	100.0	100.0	0	0.0	0.0	0.055	0.0	95.8934	12.346	1	5.0	2.0	5.0	1.0	1.0
14000.0	1100.0	100.0	100.0	0	0.0	0.0	0.058	0.0	95.8934	12.466	1	5.0	2.0	5.0	1.0	1.0
14000.0	1100.0	100.0	100.0	0	0.0	0.0	0.061	0.0	95.45007	12.466	1	5.0	2.0	5.0	1.0	1.0
14000.0	1100.0	100.0	100.0	0	0.0	0.0	0.064	0.0	96.4542	12.575	1	5.0	2.0	5.0	1.0	1.0
14000.0	1100.0	100.0	100.0	0	0.0	0.0	0.067	0.0	96.4542	12.575	1	5.0	2.0	5.0	1.0	1.0
14000.0	1100.0	100.0	100.0	0	0.0	0.0	0.07	0.0	96.19876	12.771	1	5.0	2.0	5.0	1.0	1.0
14000.0	1100.0	100.0	100.0	0	0.0	0.0	0.073	0.0	96.19876	12.861	1	5.0	2.0	5.0	1.0	1.0
14000.0	1100.0	100.0	100.0	0	0.0	0.0	0.076	0.0	96.38308	12.861	1	5.0	2.0	5.0	1.0	1.0
14000.0	1100.0	100.0	100.0	0	0.0	0.0	0.079	0.0	97.158844	13.019	1	5.0	2.0	5.0	1.0	1.0
14000.0	1100.0	100.0	100.0	0	0.0	0.0	0.081	0.0	97.158844	13.155	1	5.0	2.0	5.0	1.0	1.0
14000.0	1100.0	100.0	100.0	0	0.0	0.0	0.084	0.0	97.54202	13.155	1	5.0	2.0	5.0	1.0	1.0
14000.0	1100.0	100.0	100.0	0	0.0	0.0	0.086	0.0	98.352066	13.216	1	5.0	2.0	5.0	1.0	1.0
14000.0	1100.0	100.0	100.0	0	0.0	0.0	0.089	0.0	98.352066	13.325	1	5.0	2.0	5.0	1.0	1.0
14000.0	1100.0	100.0	100.0	0	0.0	0.0	0.091	0.0	98.131546	13.325	1	5.0	2.0	5.0	1.0	1.0
14000.0	1100.0	100.0	100.0	0	0.0	0.0	0.093	0.0	98.131546	13.42	1	5.0	2.0	5.0	1.0	1.0
14000.0	1100.0	100.0	100.0	0	0.0	0.0	0.095	0.0	98.98353	13.42	1	5.0	2.0	5.0	1.0	1.0
14000.0	1100.0	100.0	100.0	0	0.0	0.0	0.097	0.0	98.252396	13.462	1	5.0	2.0	5.0	1.0	1.0
14000.0	1100.0	100.0	100.0	0	0.0	0.0	0.099	0.0	98.252396	13.538	1	5.0	2.0	5.0	1.0	1.0
14000.0	1100.0	100.0	100.0	0	0.0	0.0	0.101	0.0	99.027115	13.538	1	5.0	2.0	5.0	1.0	1.0
14000.0	1100.0	100.0	100.0	0	0.0	0.0	0.103	0.0	98.83656	13.573	1	5.0	2.0	5.0	1.0	1.0
14000.0	1100.0	100.0	100.0	0	0.0	0.0	0.105	0.0	98.83656	13.634	1	5.0	2.0	5.0	1.0	1.0
14000.0	1100.0	100.0	100.0	0	0.0	0.0	0.106	0.0	98.912285	13.634	1	5.0	2.0	5.0	1.0	1.0
14000.0	1100.0	100.0	100.0	0	0.0	0.0	0.108	0.0	98.912285	13.686	1	5.0	2.0	5.0	1.0	1.0
14000.0	1100.0	100.0	100.0	0	0.0	0.0	0.11	0.0	98.71888	13.686	1	5.0	2.0	5.0	1.0	1.0
14000.0	1100.0	100.0	100.0	0	0.0	0.0	0.112	0.0	97.96519	13.71	1	5.0	2.0	5.0	1.0	1.0
14000.0	1100.0	100.0	100.0	0	0.0	0.0	0.114	0.0	97.96519	13.752	1	5.0	2.0	5.0	1.0	1.0
14000.0	1100.0	100.0	100.0	0	0.0	0.0	0.115	0.0	97.24133	13.752	1	5.0	2.0	5.0	1.0	1.0
14000.0	1100.0	100.0	100.0	0	0.0	0.0	0.117	0.0	97.74504	13.771	1	5.0	2.0	5.0	1.0	1.0
14000.0	1100.0	100.0	100.0	0	0.0	0.0	0.119	0.0	98.13133	13.771	1	5.0	2.0	5.0	1.0	1.0
14000.0	1100.0	100.0	100.0	0	0.0	0.0	0.121	0.0	98.005615	13.804	1	5.0	2.0	5.0	1.0	1.0
14000.0	1100.0	100.0	100.0	0	0.0	0.0	0.123	0.0	98.005615	13.819	1	5.0	2.0	5.0	1.0	1.0
14000.0	1100.0	100.0	100.0	0	0.0	0.0	0.124	0.0	97.06329	13.819	1	5.0	2.0	5.0	1.0	1.0
14000.0	1100.0	100.0	100.0	0	0.0	0.0	0.126	0.0	95.80826	13.847	1	5.0	2.0	5.0	1.0	1.0
14000.0	1100.0	100.0	100.0	0	0.0	0.0	0.128	0.0	95.80826	13.858	1	5.0	2.0	5.0	1.0	1.0
14000.0	1100.0	100.0	100.0	0	0.0	0.0	0.13	0.0	96.65545	13.858	1	5.0	2.0	5.0	1.0	1.0
14000.0	1100.0	100.0	100.0	0	0.0	0.0	0.132	0.0	97.05149	13.88	1	5.0	2.0	5.0	1.0	1.0
14000.0	1100.0	100.0	100.0	0	0.0	0.0	0.134	0.0	97.05149	13.88	1	5.0	2.0	5.0	1.0	1.0
14000.0	1100.0	100.0	100.0	0	0.0	0.0	0.136	0.0	97.50538	13.891	1	5.0	2.0	5.0	1.0	1.0
14000.0	1100.0	100.0	100.0	0	0.0	0.0	0.138	0.0	97.50538	13.908	1	5.0	2.0	5.0	1.0	1.0
14000.0	1100.0	100.0	100.0	0	0.0	0.0	0.14	0.0	96.472115	13.908	1	5.0	2.0	5.0	1.0	1.0
14000.0	1100.0	100.0	100.0	0	0.0	0.0	0.142	0.0	97.18005	13.924	1	5.0	2.0	5.0	1.0	1.0
14000.0	1100.0	100.0	100.0	0	0.0	0.0	0.145	0.0	97.18005	13.93	1	5.0	2.0	5.0	1.0	1.0
14000.0	1100.0	100.0	100.0	0	0.0	0.0	0.147	0.0	96.54109	13.93	1	5.0	2.0	5.0	1.0	1.0
14000.0	1100.0	100.0	100.0	0	0.0	0.0	0.149	0.0	96.16413	13.941	1	5.0	2.0	5.0	1.0	1.0
14000.0	1100.0	100.0	100.0	0	0.0	0.0	0.151	0.0	96.16413	13.941	1	5.0	2.0	5.0	1.0	1.0
14000.0	1100.0	100.0	100.0	0	0.0	0.0	0.153	0.0	96.37471	13.948	1	5.0	2.0	6.0	1.0	1.0
14000.0	1100.0	100.0	100.0	0	0.0	0.0	0.156	0.0	96.37471	13.958	1	5.0	2.0	6.0	1.0	1.0
14000.0	1100.0	100.0	100.0	0	0.0	0.0	0.158	0.0	95.922646	13.958	1	6.0	2.0	7.0	1.0	1.0
0.0	1100.0	100.0	100.0	0	0.0	0.0	0.16	0.0	95.47485	13.962	1	6.0	2.0	0.0	1.0	1.0
0.0	1100.0	100.0	100.0	0	0.0	0.0	0.162	0.0	95.47485	13.966	1	6.0	2.0	0.0	1.0	1.0
0.0	1100.0	100.0	100.0	0	0.0	0.0	0.164	0.0	95.01281	13.966	1	6.0	2.0	0.0	1.0	1.0
0.0	1100.0	100.0	100.0	0	0.0	0.0	0.166	0.0	95.166374	12.982	1	6.0	2.0	0.0	1.0	1.0
0.0	1100.0	100.0	100.0	0	0.0	0.0	0.168	0.0	95.166374	12.982	1	6.0	2.0	0.0	1.0	1.0
0.0	1100.0	100.0	100.0	0	0.0	0.0	0.169	0.0	94.24852	12.063	1	6.0	2.0	0.0	1.0	1.0
0.0	1100.0	100.0	100.0	0	0.0	0.0	0.171	0.0	94.24852	10.418	1	6.0	2.0	0.0	1.0	1.0
0.0	1100.0	100.0	100.0	0	0.0	0.0	0.172	0.0	94.56226	10.418	1	6.0	2.0	0.0	1.0	1.0
0.0	1100.0	100.0	100.0	0	0.0	0.0	0.174	0.0	94.37425	9.681	1	6.0	2.0	0.0	1.0	1.0
0.0	1100.0	100.0	100.0	0	0.0	0.0	0.175	0.0	94.37425	8.36	1	6.0	2.0	0.0	1.0	1.0
0.0	1100.0	100.0	100.0	0	0.0	0.0	0.176	0.0	93.88162	8.36	1	6.0	2.0	0.0	1.0	1.0
0.0	1100.0	100.0	100.0	0	0.0	0.0	0.177	0.0	94.06064	7.77	1	6.0	2.0	0.0	1.0	1.0
0.0	1100.0	100.0	100.0	0	0.0	0.0	0.178	0.0	94.06064	7.77	1	6.0	2.0	0.0	1.0	1.0
0.0	1100.0	100.0	100.0	0	0.0	0.0	0.178	0.0	95.147156	6.71	1	6.0	2.0	0.0	1.0	1.0
0.0	1100.0	100.0	100.0	0	0.0	0.0	0.179	0.0	95.147156	6.236	1	6.0	2.0	0.0	1.0	1.0
0.0	1100.0	100.0	100.0	0	0.0	0.0	0.179	0.0	95.76951	6.236	1	6.0	2.0	0.0	1.0	1.0
0.0	1100.0	100.0	100.0	0	0.0	0.0	0.179	0.0	96.59274	5.385	1	6.0	2.0	0.0	1.0	1.0
0.0	1100.0	100.0	100.0	0	0.0	0.0	0.179	0.0	96.579094	5.003	1	6.0	2.0	0.0	1.0	1.0
0.0	1100.0	100.0	100.0	0	0.0	0.0	0.179	0.0	97.70706	5.003	1	6.0	2.0	0.0	1.0	1.0
0.0	1100.0	100.0	100.0	0	0.0	0.0	0.179	0.0	97.467415	4.322	1	6.0	2.0	0.0	1.0	1.0
0.0	1100.0	100.0	100.0	0	0.0	0.0	0.179	0.0	97.467415	4.322	1	6.0	2.0	0.0	1.0	1.0
0.0	1100.0	100.0	100.0	0	0.0	0.0	0.178	0.0	97.127495	3.731	1	6.0	2.0	8.0	1.0	1.0
0.0	1100.0	100.0	100.0	0	0.0	0.0	0.177	0.0	97.127495	3.467	1	6.0	2.0	8.0	1.0	1.0
0.0	1100.0	100.0	100.0	0	0.0	0.0	0.176	1.0	96.77114	3.467	1	6.0	2.0	9.0	1.0	1.0
-13888.89	1000.0	100.0	100.0	0	0.0	0.0	0.175	1.0	98.94954	2.994	1	6.0	2.0	11.0	1.0	1.0
-13888.89	1000.0	100.0	100.0	0	0.0	0.0	0.174	1.0	98.94954	2.783	1	6.0	2.0	11.0	1.0	1.0
-13888.89	1000.0	100.0	100.0	0	0.0	0.0	0.173	1.0	98.234856	2.783	1	6.0	2.0	11.0	1.0	1.0
-13888.89	1000.0	100.0	100.0	1	0.0	0.0	0.171	1.0	98.0775	2.403	1	6.0	2.0	11.0	1.0	1.0
-13888.89	1000.0	100.0	100.0	1	0.0	0.0	0.17	1.0	98.0775	2.403	1	6.0	2.0	11.0	1.0	1.0
-13888.89	1000.0	100.0	100.0	1	0.0	0.0	0.167	1.0	99.12117	0.178	1	6.0	2.0	11.0	1.0	1.0
-13888.89	1000.0	100.0	100.0	1	0.0	0.0	0.165	1.0	99.12117	-0.815	1	6.0	2.0	11.0	1.0	1.0
-13888.89	1000.0	100.0	100.0	1	0.0	0.0	0.163	1.0	98.68944	-0.815	1	6.0	2.0	11.0	1.0	1.0
-13888.89	1000.0	100.0	100.0	1	0.0	0.0	0.161	1.0	98.33293	-2.602	1	6.0	2.0	11.0	1.0	1.0
-13888.89	1000.0	100.0	100.0	1	0.0	0.0	0.158	1.0	98.33293	-3.4	1	6.0	2.0	11.0	1.0	1.0
-13888.89	1000.0	100.0	100.0	1	0.0	0.0	0.155	1.0	97.358	-3.4	1	6.0	2.0	11.0	1.0	1.0
-13888.89	1000.0	100.0	100.0	1	0.0	0.0	0.152	1.0	97.58885	-4.833	1	6.0	2.0	12.0	1.0	1.0
-13888.89	1000.0	100.0	100.0	1	0.0	0.0	0.15	1.0	97.58885	-4.833	1	6.0	2.0	12.0	1.0	1.0
-13888.89	1000.0	100.0	100.0	1	0.0	0.0	0.147	1.0	98.11474	-5.475	1	6.0	2.0	12.0	1.0	1.0
-13888.89	1000.0	100.0	100.0	1	0.0	0.0	0.144	1.0	98.11474	-6.626	1	6.0	2.0	12.0	1.0	1.0
-13888.89	1000.0	100.0	100.0	1	0.0	0.0	0.14	1.0	98.34438	-6.626	1	6.0	2.0	12.0	1.0	1.0
-13888.89	1000.0	100.0	100.0	1	0.0	0.0	0.137	1.0	98.09557	-7.618	1	6.0	2.0	12.0	1.0	1.0
-13888.89	1000.0	100.0	100.0	1	0.0	0.0	0.134	1.0	98.09557	-8.063	1	6.0	2.0	12.0	1.0	1.0
-13888.89	1000.0	100.0	100.0	1	0.0	0.0	0.13	1.0	99.13075	-8.063	1	6.0	2.0	12.0	1.0	1.0
-13888.89	1000.0	100.0	100.0	1	0.0	0.0	0.127	1.0	98.76273	-8.86	1	6.0	2.0	12.0	1.0	1.0
-13888.89	1000.0	100.0	100.0	1	0.0	0.0	0.123	1.0	98.76273	-8.86	1	6.0	2.0	12.0	1.0	1.0
-13888.89	1000.0	100.0	100.0	1	0.0	0.0	0.12	1.0	98.28163	-9.549	1	6.0	2.0	12.0	1.0	1.0
-13888.89	1000.0	100.0	100.0	1	0.0	0.0	0.116	1.0	98.28163	-9.856	1	6.0	2.0	12.0	1.0	1.0
-13888.89	1000.0	100.0	100.0	1	0.0	0.0	0.112	1.0	98.45704	-9.856	1	6.0	2.0	12.0	1.0	1.0
-13888.89	1000.0	100.0	100.0	1	0.0	0.0	0.109	1.0	97.97657	-10.41	1	6.0	2.0	12.0	1.0	1.0
-13888.89	1000.0	100.0	100.0	1	0.0	0.0	0.105	1.0	97.97657	-10.656	1	6.0	2.0	12.0	1.0	1.0
-13888.89	1000.0	100.0	100.0	1	0.0	0.0	0.101	1.0	97.10205	-10.656	1	6.0	2.0	12.0	1.0	1.0
-13888.89	1000.0	100.0	100.0	1	0.0	0.0	0.098	1.0	96.20879	-11.099	1	6.0	2.0	12.0	1.0	1.0
-13888.89	1000.0	100.0	100.0	1	0.0	0.0	0.094	1.0	96.20879	-11.099	1	6.0	2.0	12.0	1.0	1.0
-13888.89	1000.0	100.0	100.0	1	0.0	0.0	0.09	1.0	96.1173	-11.299	1	6.0	2.0	12.0	1.0	1.0
-13888.89	1000.0	100.0	100.0	1	0.0	0.0	0.087	1.0	97.2774	-11.483	1	6.0	2.0	12.0	1.0	1.0
-13888.89	1000.0	100.0	100.0	1	0.0	0.0	0.083	1.0	96.210754	-11.483	1	6.0	2.0	12.0	1.0	1.0
-13888.89	1000.0	100.0	100.0	1	0.0	0.0	0.08	1.0	96.270905	-11.813	1	6.0	2.0	12.0	1.0	1.0
-13888.89	1000.0	100.0	100.0	1	0.0	0.0	0.077	1.0	96.270905	-11.961	1	6.0	2.0	12.0	1.0	1.0
-13888.89	1000.0	100.0	100.0	1	0.0	0.0	0.074	1.0	95.44728	-11.961	1	6.0	2.0	12.0	1.0	1.0
-13888.89	1000.0	100.0	100.0	1	0.0	0.0	0.071	1.0	96.45276	-12.226	1	6.0	2.0	12.0	1.0	1.0
-13888.89	1000.0	100.0	100.0	1	0.0	0.0	0.068	1.0	97.38345	-12.226	1	6.0	2.0	12.0	1.0	1.0
-13888.89	1000.0	100.0	100.0	1	0.0	0.0	0.065	1.0	97.73861	-12.345	1	6.0	2.0	12.0	1.0	1.0
-13888.89	1000.0	100.0	100.0	1	0.0	0.0	0.062	1.0	97.73861	-12.559	1	6.0	2.0	12.0	1.0	1.0
-13888.89	1000.0	100.0	100.0	1	0.0	0.0	0.059	1.0	97.9172	-12.559	1	6.0	2.0	12.0	1.0	1.0
-13888.89	1000.0	100.0	100.0	1	0.0	0.0	0.056	1.0	98.044655	-12.743	1	6.0	2.0	12.0	1.0	1.0
-13888.89	1000.0	100.0	100.0	1	0.0	0.0	0.054	1.0	98.044655	-12.825	1	6.0	2.0	12.0	1.0	1.0
-13888.89	1000.0	100.0	100.0	1	0.0	0.0	0.051	1.0	98.92627	-12.825	1	6.0	2.0	12.0	1.0	1.0
-13888.89	1000.0	100.0	100.0	1	0.0	0.0	0.048	1.0	98.50414	-12.972	1	6.0	2.0	12.0	1.0	1.0
-13888.89	1000.0	100.0	100.0	1	0.0	0.0	0.045	1.0	98.50414	-12.972	1	6.0	2.0	12.0	1.0	1.0
-13888.89	1000.0	100.0	100.0	1	0.0	0.0	0.043	1.0	99.340294	-13.099	1	6.0	2.0	12.0	1.0	1.0
-13888.89	1000.0	100.0	100.0	1	0.0	0.0	0.04	1.0	99.340294	-13.156	1	6.0	2.0	12.0	1.0	1.0
-13888.89	1000.0	100.0	100.0	1	0.0	0.0	0.037	1.0	98.55129	-13.156	1	6.0	2.0	12.0	1.0	1.0
-13888.89	1000.0	100.0	100.0	1	0.0	0.0	0.034	1.0	97.322754	-13.259	1	6.0	2.0	12.0	1.0	1.0
-13888.89	1000.0	100.0	100.0	1	0.0	0.0	0.031	1.0	97.322754	-13.347	1	6.0	2.0	12.0	1.0	1.0
-13888.89	1000.0	100.0	100.0	1	0.0	0.0	0.029	1.0	97.0422	-13.347	1	6.0	2.0	12.0	1.0	1.0
-13888.89	1000.0	100.0	100.0	1	0.0	0.0	0.026	1.0	97.036064	-13.387	1	6.0	2.0	12.0	1.0	1.0
-13888.89	1000.0	100.0	100.0	1	0.0	0.0	0.023	1.0	97.036064	-13.387	1	6.0	2.0	12.0	1.0	1.0
-13888.89	1000.0	100.0	100.0	1	0.0	0.0	0.02	1.0	96.87922	-13.423	1	6.0	2.0	12.0	1.0	1.0
-13888.89	1000.0	100.0	100.0	1	0.0	0.0	0.017	1.0	96.87922	-13.49	1	6.0	2.0	12.0	1.0	1.0
-13888.89	1000.0	100.0	100.0	1	0.0	0.0	0.014	1.0	96.865654	-13.49	1	6.0	2.0	12.0	1.0	1.0
-13888.89	1000.0	100.0	100.0	1	0.0	0.0	0.012	1.0	97.04082	-13.547	1	6.0	2.0	12.0	1.0	1.0
-13888.89	1000.0	100.0	100.0	1	0.0	0.0	0.009	1.0	97.04082	-13.571	1	6.0	2.0	12.0	1.0	1.0
-13888.89	1000.0	100.0	100.0	1	0.0	0.0	0.007	1.0	96.99841	-13.571	1	6.0	2.0	12.0	1.0	1.0
-13888.89	1000.0	100.0	100.0	1	0.0	0.0	0.004	1.0	96.86719	-13.617	1	6.0	2.0	12.0	1.0	1.0
-13888.89	1000.0	100.0	100.0	1	0.0	0.0	0.001	1.0	96.86719	-13.617	1	6.0	2.0	12.0	1.0	1.0
-13888.89	1000.0	100.0	100.0	1	0.0	0.0	0.0	1.0	97.20425	-13.637	1	6.0	2.0	12.0	1.0	1.0
-13888.89	1000.0	100.0	100.0	1	0.0	0.0	-0.002	1.0	97.26572	-13.674	1	6.0	2.0	12.0	1.0	1.0
-13888.89	1000.0	100.0	100.0	1	0.0	0.0	-0.005	1.0	96.933655	-13.674	1	6.0	2.0	12.0	1.0	1.0
-13888.89	1000.0	100.0	100.0	1	0.0	0.0	-0.007	1.0	97.36469	-13.691	1	6.0	2.0	12.0	1.0	1.0
-13888.89	1000.0	100.0	100.0	1	0.0	0.0	-0.009	1.0	97.36469	-13.72	1	6.0	2.0	12.0	1.0	1.0
-13888.89	1000.0	100.0	100.0	1	0.0	0.0	-0.011	1.0	97.32045	-13.72	1	6.0	2.0	13.0	1.0	1.0
-13888.89	1000.0	100.0	100.0	0	0.0	0.0	-0.013	1.0	97.260345	-13.745	1	6.0	3.0	14.0	1.0	1.0
-13888.89	1000.0	100.0	100.0	0	0.0	0.0	-0.015	1.0	97.260345	-13.745	1	6.0	3.0	14.0	1.0	1.0
0.0	1000.0	100.0	100.0	0	0.0	0.0	-0.017	1.0	98.7471	-13.757	1	6.0	3.0	0.0	1.0	1.0
0.0	1000.0	100.0	100.0	0	0.0	0.0	-0.019	1.0	98.7471	-13.767	1	6.0	3.0	0.0	1.0	1.0
0.0	1000.0	100.0	100.0	0	0.0	0.0	-0.021	1.0	98.56461	-13.767	1	6.0	3.0	0.0	1.0	1.0
0.0	1000.0	100.0	100.0	0	0.0	0.0	-0.023	1.0	98.813995	-12.804	1	6.0	3.0	0.0	1.0	1.0
0.0	1000.0	100.0	100.0	0	0.0	0.0	-0.024	1.0	98.813995	-11.056	1	6.0	3.0	0.0	1.0	1.0
0.0	1000.0	100.0	100.0	0	0.0	0.0	-0.025	1.0	97.89201	-11.056	1	6.0	3.0	0.0	1.0	1.0
0.0	1000.0	100.0	100.0	0	0.0	0.0	-0.026	1.0	98.3111	-10.275	1	6.0	3.0	0.0	1.0	1.0
0.0	1000.0	100.0	100.0	0	0.0	0.0	-0.027	1.0	98.3111	-8.873	1	6.0	3.0	0.0	1.0	1.0
0.0	1000.0	100.0	100.0	0	0.0	0.0	-0.028	1.0	97.63551	-8.873	1	6.0	3.0	0.0	1.0	1.0
0.0	1000.0	100.0	100.0	0	0.0	0.0	-0.029	1.0	97.63551	-8.245	1	6.0	3.0	0.0	1.0	1.0
0.0	1000.0	100.0	100.0	0	0.0	0.0	-0.03	1.0	96.96541	-8.245	1	6.0	3.0	0.0	1.0	1.0
0.0	1000.0	100.0	100.0	0	0.0	0.0	-0.03	1.0	96.49749	-7.121	1	6.0	3.0	0.0	1.0	1.0
0.0	1000.0	100.0	100.0	0	0.0	0.0	-0.031	1.0	96.49749	-6.617	1	6.0	3.0	0.0	1.0	1.0
0.0	1000.0	100.0	100.0	0	0.0	0.0	-0.031	1.0	97.84787	-6.617	1	6.0	3.0	0.0	1.0	1.0
0.0	1000.0	100.0	100.0	0	0.0	0.0	-0.032	1.0	97.86677	-5.714	1	6.0	3.0	0.0	1.0	1.0
0.0	1000.0	100.0	100.0	0	0.0	0.0	-0.033	1.0	97.86677	-5.714	1	6.0	3.0	0.0	1.0	1.0
0.0	1000.0	100.0	100.0	0	0.0	0.0	-0.033	1.0	98.3041	-4.935	1	6.0	3.0	0.0	1.0	1.0
0.0	1000.0	100.0	100.0	0	0.0	0.0	-0.033	1.0	98.3041	-4.586	1	6.0	3.0	0.0	1.0	1.0
0.0	1000.0	100.0	100.0	0	0.0	0.0	-0.034	1.0	98.56309	-4.586	1	6.0	3.0	0.0	1.0	1.0
0.0	1000.0	100.0	100.0	0	0.0	0.0	-0.034	1.0	99.20563	-3.96	1	6.0	3.0	0.0	1.0	1.0
0.0	1000.0	100.0	100.0	0	0.0	0.0	-0.034	1.0	99.20563	-3.68	1	6.0	3.0	0.0	1.0	1.0
0.0	1000.0	100.0	100.0	0	0.0	0.0	-0.034	1.0	99.07352	-3.68	1	6.0	3.0	0.0	1.0	1.0
0.0	1000.0	100.0	100.0	0	0.0	0.0	-0.034	1.0	98.929504	-3.178	1	6.0	3.0	0.0	1.0	1.0
0.0	1000.0	100.0	100.0	0	0.0	0.0	-0.033	1.0	98.929504	-3.178	1	6.0	3.0	0.0	1.0	1.0
0.0	1000.0	100.0	100.0	0	0.0	0.0	-0.032	1.0	97.37847	-2.953	1	6.0	3.0	1.0	1.0	1.0
0.0	1000.0	100.0	100.0	0	0.0	0.0	-0.031	1.0	97.37847	-2.55	1	6.0	3.0	1.0	1.0	1.0
0.0	1000.0	100.0	100.0	0	0.0	0.0	-0.03	1.0	96.71907	-2.55	0	6.0	3.0	0.0	1.0	1.0
0.0	1000.0	100.0	100.0	0	0.0	0.0	-0.029	1.0	95.790474	-2.37	0	6.0	3.0	0.0	1.0	1.0
0.0	1000.0	100.0	100.0	0	0.0	0.0	-0.028	1.0	95.790474	-2.046	0	6.0	3.0	0.0	1.0	1.0
0.0	1000.0	100.0	100.0	0	0.0	0.0	-0.026	1.0	97.62548	-2.046	0	6.0	3.0	0.0	1.0	1.0
0.0	1000.0	100.0	100.0	0	0.0	0.0	-0.025	1.0	97.10979	-1.901	0	6.0	3.0	0.0	1.0	1.0
0.0	1000.0	100.0	100.0	0	0.0	0.0	-0.023	1.0	97.10979	-1.901	0	6.0	3.0	0.0	1.0	1.0
0.0	1000.0	100.0	100.0	0	0.0	0.0	-0.021	1.0	97.42554	-1.642	0	6.0	3.0	0.0	1.0	1.0
0.0	1000.0	100.0	100.0	0	0.0	0.0	-0.019	1.0	97.42554	-1.418	0	6.0	3.0	0.0	1.0	1.0
0.0	1000.0	100.0	100.0	0	0.0	0.0	-0.017	1.0	97.527214	-1.418	0	6.0	3.0	0.0	1.0	1.0
0.0	1000.0	100.0	100.0	0	0.0	0.0	-0.015	1.0	97.79726	-1.317	0	6.0	3.0	0.0	1.0	1.0
0.0	1000.0	100.0	100.0	0	0.0	0.0	-0.013	1.0	97.79726	-1.137	0	6.0	3.0	0.0	1.0	1.0
0.0	1000.0	100.0	100.0	0	0.0	0.0	-0.011	1.0	97.39235	-1.137	0	6.0	3.0	0.0	1.0	1.0
0.0	1000.0	100.0	100.0	0	0.0	0.0	-0.01	1.0	96.983055	-1.057	0	6.0	3.0	0.0	1.0	1.0
0.0	1000.0	100.0	100.0	0	0.0	0.0	-0.008	1.0	96.983055	-1.057	0	6.0	3.0	0.0	1.0	1.0
0.0	1000.0	100.0	100.0	0	0.0	0.0	-0.006	1.0	96.72739	-0.913	0	6.0	3.0	0.0	1.0	1.0
0.0	1000.0	100.0	100.0	0	0.0	0.0	-0.004	1.0	96.72739	-0.848	0	6.0	3.0	0.0	1.0	1.0
0.0	1000.0	100.0	100.0	0	0.0	0.0	-0.003	1.0	97.37286	-0.848	0	6.0	3.0	0.0	1.0	1.0
0.0	1000.0	100.0	100.0	0	0.0	0.0	-0.001	1.0	96.85671	-0.732	0	6.0	3.0	0.0	1.0	1.0
0.0	1000.0	100.0	100.0	0	0.0	0.0	0.0	1.0	96.85671	-0.68	0	6.0	3.0	0.0	1.0	1.0
0.0	1000.0	100.0	100.0	0	0.0	0.0	0.001	1.0	96.47664	-0.68	0	6.0	3.0	0.0	1.0	1.0
0.0	1000.0	100.0	100.0	0	0.0	0.0	0.003	1.0	96.042946	-0.587	0	6.0	3.0	0.0	1.0	1.0
0.0	1000.0	100.0	100.0	0	0.0	0.0	0.004	1.0	96.042946	-0.587	0	6.0	3.0	0.0	1.0	1.0
0.0	1000.0	100.0	100.0	0	0.0	0.0	0.006	1.0	96.173416	-0.546	0	6.0	3.0	0.0	1.0	1.0
0.0	1000.0	100.0	100.0	0	0.0	0.0	0.007	1.0	96.173416	-0.471	0	6.0	3.0	0.0	1.0	1.0
0.0	1000.0	100.0	100.0	0	0.0	0.0	0.008	1.0	96.83633	-0.471	0	6.0	3.0	0.0	1.0	1.0
0.0	1000.0	100.0	100.0	0	0.0	0.0	0.01	1.0	95.82473	-0.407	0	6.0	3.0	0.0	1.0	1.0
0.0	1000.0	100.0	100.0	0	0.0	0.0	0.011	1.0	95.82473	-0.378	0	6.0	3.0	0.0	1.0	1.0
0.0	1000.0	100.0	100.0	0	0.0	0.0	0.012	1.0	95.597145	-0.378	0	6.0	3.0	0.0	1.0	1.0
0.0	1000.0	100.0	100.0	0	0.0	0.0	0.013	1.0	94.700836	-0.326	0	6.0	3.0	0.0	1.0	1.0
0.0	1000.0	100.0	100.0	0	0.0	0.0	0.014	1.0	94.700836	-0.326	0	6.0	3.0	0.0	1.0	1.0
0.0	1000.0	100.0	100.0	0	0.0	0.0	0.015	1.0	95.16041	-0.303	0	6.0	3.0	0.0	1.0	1.0
0.0	1000.0	100.0	100.0	0	0.0	0.0	0.016	1.0	95.16041	-0.261	0	6.0	3.0	0.0	1.0	1.0
0.0	1000.0	100.0	100.0	0	0.0	0.0	0.018	1.0	94.33615	-0.261	0	6.0	3.0	0.0	1.0	1.0
0.0	1000.0	100.0	100.0	0	0.0	0.0	0.019	1.0	94.36351	-0.243	0	6.0	3.0	0.0	1.0	1.0
0.0	1000.0	100.0	100.0	0	0.0	0.0	0.02	1.0	94.36351	-0.225	0	6.0	3.0	0.0	1.0	1.0
0.0	1000.0	100.0	100.0	0	0.0	0.0	0.021	1.0	95.586	-0.225	0	6.0	3.0	0.0	1.0	1.0
0.0	1000.0	100.0	100.0	0	0.0	0.0	0.022	1.0	96.11978	-0.194	0	6.0	3.0	0.0	1.0	1.0
0.0	1000.0	100.0	100.0	0	0.0	0.0	0.023	1.0	96.11978	-0.194	0	6.0	3.0	0.0	1.0	1.0
0.0	1000.0	100.0	100.0	0	0.0	0.0	0.024	1.0	95.884995	-0.168	0	6.0	3.0	0.0	1.0	1.0
0.0	1000.0	100.0	100.0	0	0.0	0.0	0.026	1.0	95.884995	-0.156	0	6.0	3.0	0.0	1.0	1.0
0.0	1000.0	100.0	100.0	0	0.0	0.0	0.027	1.0	96.1948	-0.156	0	6.0	3.0	0.0	1.0	1.0
0.0	1000.0	100.0	100.0	0	0.0	0.0	0.028	1.0	97.25247	-0.134	0	6.0	3.0	0.0	1.0	1.0
0.0	1000.0	100.0	100.0	0	0.0	0.0	0.03	1.0	97.25247	-0.125	0	6.0	3.0	0.0	1.0	1.0
0.0	1000.0	100.0	100.0	0	0.0	0.0	0.031	1.0	97.04597	-0.125	0	6.0	3.0	0.0	1.0	1.0
0.0	1000.0	100.0	100.0	0	0.0	0.0	0.033	1.0	97.26102	-0.108	0	6.0	3.0	0.0	1.0	1.0
0.0	1000.0	100.0	100.0	0	0.0	0.0	0.035	1.0	97.26102	-0.108	0	6.0	3.0	0.0	1.0	1.0
0.0	1000.0	100.0	100.0	0	0.0	0.0	0.037	1.0	96.951324	-0.1	0	6.0	3.0	0.0	1.0	1.0
0.0	1000.0	100.0	100.0	0	0.0	0.0	0.039	1.0	96.951324	-0.086	0	6.0	3.0	0.0	1.0	1.0
0.0	1000.0	100.0	100.0	0	0.0	0.0	0.042	1.0	96.920265	-0.086	0	6.0	3.0	0.0	1.0	1.0
0.0	1000.0	100.0	100.0	0	0.0	0.0	0.044	1.0	96.171005	-0.074	0	6.0	3.0	0.0	1.0	1.0
0.0	1000.0	100.0	100.0	0	0.0	0.0	0.047	1.0	96.171005	-0.069	0	6.0	3.0	0.0	1.0	1.0
0.0	1000.0	100.0	100.0	0	0.0	0.0	0.05	1.0	96.44791	-0.069	0	6.0	3.0	0.0	1.0	1.0
0.0	1000.0	100.0	100.0	0	0.0	0.0	0.052	1.0	97.10453	-0.059	0	6.0	3.0	0.0	1.0	1.0
0.0	1000.0	100.0	100.0	0	0.0	0.0	0.055	1.0	97.10453	-0.059	0	6.0	3.0	0.0	1.0	1.0
0.0	1000.0	100.0	100.0	0	0.0	0.0	0.058	1.0	97.87417	-0.055	0	6.0	3.0	0.0	1.0	1.0
0.0	1000.0	100.0	100.0	0	0.0	0.0	0.061	1.0	97.87417	-0.047	0	6.0	3.0	0.0	1.0	1.0
0.0	1000.0	100.0	100.0	0	0.0	0.0	0.064	1.0	97.44773	-0.047	0	6.0	3.0	0.0	1.0	1.0
0.0	1000.0	100.0	100.0	0	0.0	0.0	0.067	1.0	97.43322	-0.044	0	6.0	3.0	0.0	1.0	1.0
0.0	1000.0	100.0	100.0	0	0.0	0.0	0.07	1.0	97.43322	-0.038	0	6.0	3.0	0.0	1.0	1.0
0.0	1000.0	100.0	100.0	0	0.0	0.0	0.074	1.0	97.08908	-0.038	0	6.0	3.0	0.0	1.0	1.0
0.0	1000.0	100.0	100.0	0	0.0	0.0	0.077	1.0	96.82837	-0.035	0	6.0	3.0	0.0	1.0	1.0
0.0	1000.0	100.0	100.0	0	0.0	0.0	0.08	1.0	96.523575	-0.035	0	6.0	3.0	0.0	1.0	1.0
0.0	1000.0	100.0	100.0	0	0.0	0.0	0.084	1.0	96.506966	-0.03	0	6.0	3.0	0.0	1.0	1.0
0.0	1000.0	100.0	100.0	0	0.0	0.0	0.087	1.0	96.506966	-0.028	0	6.0	3.0	0.0	1.0	1.0
0.0	1000.0	100.0	100.0	0	0.0	0.0	0.091	1.0	96.583176	-0.028	0	6.0	3.0	0.0	1.0	1.0
0.0	1000.0	100.0	100.0	0	0.0	0.0	0.095	1.0	96.44195	-0.024	0	6.0	3.0	0.0	1.0	1.0
0.0	1000.0	100.0	100.0	0	0.0	0.0	0.098	1.0	96.44195	-0.022	0	6.0	3.0	0.0	1.0	1.0
0.0	1000.0	100.0	100.0	0	0.0	0.0	0.102	1.0	97.87449	-0.022	0	6.0	3.0	0.0	1.0	1.0
0.0	1000.0	100.0	100.0	0	0.0	0.0	0.106	1.0	98.8423	-0.019	0	6.0	3.0	0.0	1.0	1.0
0.0	1000.0	100.0	100.0	0	0.0	0.0	0.109	1.0	98.8423	-0.019	0	6.0	3.0	0.0	1.0	1.0
0.0	1000.0	100.0	100.0	0	0.0	0.0	0.113	1.0	97.53324	-0.016	0	6.0	3.0	0.0	1.0	1.0
0.0	1000.0	100.0	100.0	0	0.0	0.0	0.116	1.0	97.53324	-0.015	0	6.0	3.0	0.0	1.0	1.0
0.0	1000.0	100.0	100.0	0	0.0	0.0	0.12	1.0	97.71716	-0.015	0	6.0	3.0	0.0	1.0	1.0
0.0	1000.0	100.0	100.0	0	0.0	0.0	0.124	1.0	97.45688	-0.012	0	6.0	3.0	0.0	1.0	1.0
0.0	1000.0	100.0	100.0	0	0.0	0.0	0.127	1.0	97.45688	-0.012	0	6.0	3.0	0.0	1.0	1.0
0.0	1000.0	100.0	100.0	0	0.0	0.0	0.131	1.0	97.6793	-0.012	0	6.0	3.0	0.0	1.0	1.0
0.0	1000.0	100.0	100.0	0	0.0	0.0	0.134	1.0	96.804504	-0.01	0	6.0	3.0	0.0	1.0	1.0
0.0	1000.0	100.0	100.0	0	0.0	0.0	0.138	1.0	96.804504	-0.01	0	6.0	3.0	0.0	1.0	1.0
0.0	1000.0	100.0	100.0	0	0.0	0.0	0.141	1.0	96.26333	-0.009	0	6.0	3.0	0.0	1.0	1.0
0.0	1000.0	100.0	100.0	0	0.0	0.0	0.144	1.0	95.66945	-0.008	0	6.0	3.0	0.0	1.0	1.0
0.0	1000.0	100.0	100.0	0	0.0	0.0	0.148	1.0	95.07288	-0.008	0	6.0	3.0	0.0	1.0	1.0
0.0	1000.0	100.0	100.0	0	0.0	0.0	0.151	1.0	95.04234	-0.007	0	6.0	3.0	0.0	1.0	1.0
0.0	1000.0	100.0	100.0	0	0.0	0.0	0.154	1.0	95.30075	-0.006	0	6.0	3.0	0.0	1.0	1.0
0.0	1000.0	100.0	100.0	0	0.0	0.0	0.157	1.0	95.154205	-0.006	0	6.0	3.0	0.0	1.0	1.0
0.0	1000.0	100.0	100.0	0	0.0	0.0	0.16	1.0	96.06083	-0.005	0	6.0	3.0	0.0	1.0	1.0
0.0	1000.0	100.0	100.0	0	0.0	0.0	0.163	1.0	95.9236	-0.005	0	6.0	3.0	0.0	1.0	1.0
0.0	1000.0	100.0	100.0	0	0.0	0.0	0.165	1.0	95.86662	-0.005	0	6.0	3.0	0.0	1.0	1.0
0.0	1000.0	100.0	100.0	0	0.0	0.0	0.168	1.0	95.86662	-0.004	0	6.0	3.0	0.0	1.0	1.0
0.0	1000.0	100.0	100.0	0	0.0	0.0	0.171	1.0	96.01074	-0.004	0	6.0	3.0	0.0	1.0	1.0
0.0	1000.0	100.0	100.0	0	0.0	0.0	0.173	1.0	95.49477	-0.003	0	6.0	3.0	0.0	1.0	1.0
0.0	1000.0	100.0	100.0	0	0.0	0.0	0.176	1.0	95.49477	-0.003	0	6.0	3.0	0.0	1.0	1.0
0.0	1000.0	100.0	100.0	0	0.0	0.0	0.178	1.0	95.54024	-0.003	0	6.0	3.0	0.0	1.0	1.0
0.0	1000.0	100.0	100.0	0	0.0	0.0	0.18	1.0	95.89927	-0.002	0	6.0	3.0	0.0	1.0	1.0
0.0	1000.0	100.0	100.0	0	0.0	0.0	0.182	1.0	95.89927	-0.002	0	6.0	3.0	0.0	1.0	1.0
0.0	1000.0	100.0	100.0	0	0.0	0.0	0.184	1.0	95.396194	-0.002	0	6.0	3.0	0.0	1.0	1.0
0.0	1000.0	100.0	100.0	0	0.0	0.0	0.185	1.0	95.396194	-0.002	0	6.0	3.0	0.0	1.0	1.0
0.0	1000.0	100.0	100.0	0	0.0	0.0	0.187	1.0	96.34392	-0.002	0	6.0	3.0	0.0	1.0	1.0
0.0	1000.0	100.0	100.0	0	0.0	0.0	0.188	1.0	96.44753	-0.001	0	6.0	3.0	0.0	1.0	1.0
0.0	1000.0	100.0	100.0	0	0.0	0.0	0.189	1.0	96.44753	-0.001	0	6.0	3.0	0.0	1.0	1.0
0.0	1000.0	100.0	100.0	0	0.0	0.0	0.19	1.0	96.99052	-0.001	0	6.0	3.0	0.0	1.0	1.0
0.0	1000.0	100.0	100.0	0	0.0	0.0	0.19	1.0	98.077324	-0.001	0	6.0	3.0	0.0	1.0	1.0
0.0	1000.0	100.0	100.0	0	0.0	0.0	0.19	1.0	98.077324	-0.001	0	6.0	3.0	0.0	1.0	1.0
0.0	1000.0	100.0	100.0	0	0.0	0.0	0.19	1.0	97.24588	0.0	0	6.0	3.0	0.0	1.0	1.0
0.0	1000.0	100.0	100.0	0	0.0	0.0	0.19	1.0	96.88067	0.0	0	6.0	3.0	0.0	1.0	1.0
0.0	1000.0	100.0	100.0	0	0.0	0.0	0.189	1.0	97.0848	0.0	0	6.0	3.0	0.0	1.0	1.0
0.0	1000.0	100.0	100.0	0	0.0	0.0	0.189	1.0	97.166245	0.0	0	6.0	3.0	8.0	1.0	1.0
0.0	1000.0	100.0	100.0	0	0.0	0.0	0.188	1.0	97.166245	0.0	0	6.0	3.0	8.0	1.0	1.0
0.0	1000.0	100.0	100.0	0	0.0	0.0	0.186	1.0	97.645355	0.0	0	6.0	3.0	11.0	1.0	1.0
-12500.001	900.0	100.0	100.0	0	0.0	0.0	0.185	1.0	97.62716	0.0	0	6.0	3.0	11.0	1.0	1.0
-12500.001	900.0	100.0	100.0	0	0.0	0.0	0.183	1.0	97.62716	0.0	0	6.0	3.0	11.0	1.0	1.0
-12500.001	900.0	100.0	100.0	0	0.0	0.0	0.181	1.0	98.214516	0.0	0	6.0	3.0	11.0	1.0	1.0
-12500.001	900.0	100.0	100.0	0	0.0	0.0	0.18	1.0	98.214516	-0.884	0	6.0	3.0	11.0	1.0	1.0
-12500.001	900.0	100.0	100.0	0	0.0	0.0	0.177	1.0	98.27522	-0.884	0	6.0	3.0	11.0	1.0	1.0
-12500.001	900.0	100.0	100.0	0	0.0	0.0	0.175	1.0	97.915245	-1.707	0	6.0	3.0	11.0	1.0	1.0
-12500.001	900.0	100.0	100.0	0	0.0	0.0	0.173	1.0	97.915245	-3.181	0	6.0	3.0	11.0	1.0	1.0
-12500.001	900.0	100.0	100.0	0	0.0	0.0	0.17	1.0	97.50729	-3.181	0	6.0	3.0	11.0	1.0	1.0
-12500.001	900.0	100.0	100.0	0	0.0	0.0	0.168	1.0	96.632095	-3.841	0	6.0	3.0	11.0	1.0	1.0
-12500.001	900.0	100.0	100.0	0	0.0	0.0	0.166	1.0	96.632095	-3.841	0	6.0	3.0	11.0	1.0	1.0
-12500.001	900.0	100.0	100.0	0	0.0	0.0	0.163	1.0	96.72576	-5.024	0	6.0	3.0	11.0	1.0	1.0
-12500.001	900.0	100.0	100.0	0	0.0	0.0	0.161	1.0	96.72576	-5.554	0	6.0	3.0	11.0	1.0	1.0
-12500.001	900.0	100.0	100.0	0	0.0	0.0	0.158	1.0	97.02057	-5.554	0	6.0	3.0	11.0	1.0	1.0
-12500.001	900.0	100.0	100.0	0	0.0	0.0	0.156	1.0	96.525085	-6.504	0	6.0	3.0	11.0	1.0	1.0
-12500.001	900.0	100.0	100.0	0	0.0	0.0	0.153	1.0	96.525085	-6.929	0	6.0	3.0	11.0	1.0	1.0
-12500.001	900.0	100.0	100.0	0	0.0	0.0	0.151	1.0	97.17221	-6.929	0	6.0	3.0	12.0	1.0	1.0
-12500.001	900.0	100.0	100.0	0	0.0	0.0	0.148	1.0	97.069	-7.692	0	6.0	3.0	12.0	1.0	1.0
-12500.001	900.0	100.0	100.0	0	0.0	0.0	0.146	1.0	97.069	-7.692	0	6.0	3.0	12.0	1.0	1.0
-12500.001	900.0	100.0	100.0	0	0.0	0.0	0.143	1.0	97.05911	-8.349	0	6.0	3.0	12.0	1.0	1.0
-12500.001	900.0	100.0	100.0	0	0.0	0.0	0.14	1.0	97.05911	-8.644	0	6.0	3.0	12.0	1.0	1.0
-12500.001	900.0	100.0	100.0	0	0.0	0.0	0.137	1.0	96.46347	-8.644	0	6.0	3.0	12.0	1.0	1.0
-12500.001	900.0	100.0	100.0	0	0.0	0.0	0.135	1.0	96.12258	-9.172	0	6.0	3.0	12.0	1.0	1.0
-12500.001	900.0	100.0	100.0	0	0.0	0.0	0.132	1.0	96.12258	-9.408	0	6.0	3.0	12.0	1.0	1.0
-12500.001	900.0	100.0	100.0	0	0.0	0.0	0.129	1.0	96.17372	-9.408	0	6.0	3.0	12.0	1.0	1.0
-12500.001	900.0	100.0	100.0	0	0.0	0.0	0.127	1.0	96.17372	-9.832	0	6.0	3.0	12.0	1.0	1.0
-12500.001	900.0	100.0	100.0	0	0.0	0.0	0.124	1.0	96.89067	-9.832	0	6.0	3.0	12.0	1.0	1.0
-12500.001	900.0	100.0	100.0	0	0.0	0.0	0.121	1.0	97.10458	-10.023	0	6.0	3.0	12.0	1.0	1.0
-12500.001	900.0	100.0	100.0	0	0.0	0.0	0.119	1.0	97.10458	-10.362	0	6.0	3.0	12.0	1.0	1.0
-12500.001	900.0	100.0	100.0	0	0.0	0.0	0.116	1.0	96.312035	-10.362	0	6.0	3.0	12.0	1.0	1.0
-12500.001	900.0	100.0	100.0	0	0.0	0.0	0.113	1.0	96.16615	-10.516	0	6.0	3.0	12.0	1.0	1.0
-12500.001	900.0	100.0	100.0	0	0.0	0.0	0.11	1.0	96.59177	-10.788	0	6.0	3.0	12.0	1.0	1.0
-12500.001	900.0	100.0	100.0	0	0.0	0.0	0.108	1.0	96.04013	-10.788	0	6.0	3.0	12.0	1.0	1.0
-12500.001	900.0	100.0	100.0	0	0.0	0.0	0.105	1.0	96.04013	-10.91	0	6.0	3.0	12.0	1.0	1.0
-12500.001	900.0	100.0	100.0	0	0.0	0.0	0.102	1.0	96.18865	-10.91	0	6.0	3.0	12.0	1.0	1.0
-12500.001	900.0	100.0	100.0	0	0.0	0.0	0.099	1.0	95.91026	-11.129	0	6.0	3.0	12.0	1.0	1.0
-12500.001	900.0	100.0	100.0	0	0.0	0.0	0.097	1.0	95.91026	-11.227	0	6.0	3.0	12.0	1.0	1.0
-12500.001	900.0	100.0	100.0	0	0.0	0.0	0.094	1.0	95.7577	-11.227	0	6.0	3.0	12.0	1.0	1.0
-12500.001	900.0	100.0	100.0	0	0.0	0.0	0.091	1.0	96.438995	-11.403	0	6.0	3.0	12.0	1.0	1.0
-12500.001	900.0	100.0	100.0	0	0.0	0.0	0.089	1.0	96.438995	-11.483	0	6.0	3.0	12.0	1.0	1.0
-12500.001	900.0	100.0	100.0	0	0.0	0.0	0.086	1.0	96.06789	-11.483	0	6.0	3.0	12.0	1.0	1.0
-12500.001	900.0	100.0	100.0	0	0.0	0.0	0.083	1.0	96.06789	-11.623	0	6.0	3.0	12.0	1.0	1.0
-12500.001	900.0	100.0	100.0	0	0.0	0.0	0.08	1.0	96.32826	-11.623	0	6.0	3.0	12.0	1.0	1.0
-12500.001	900.0	100.0	100.0	0	0.0	0.0	0.078	1.0	96.858406	-11.686	0	6.0	3.0	12.0	1.0	1.0
-12500.001	900.0	100.0	100.0	0	0.0	0.0	0.075	1.0	96.858406	-11.799	0	6.0	3.0	12.0	1.0	1.0
-12500.001	900.0	100.0	100.0	0	0.0	0.0	0.072	1.0	96.35367	-11.799	0	6.0	3.0	12.0	1.0	1.0
-12500.001	900.0	100.0	100.0	0	0.0	0.0	0.07	1.0	96.05718	-11.898	0	6.0	3.0	12.0	1.0	1.0
-12500.001	900.0	100.0	100.0	0	0.0	0.0	0.067	1.0	96.05718	-11.941	0	6.0	3.0	12.0	1.0	1.0
-12500.001	900.0	100.0	100.0	0	0.0	0.0	0.065	1.0	95.99284	-11.941	0	6.0	3.0	12.0	1.0	1.0
-12500.001	900.0	100.0	100.0	0	0.0	0.0	0.062	1.0	95.99284	-11.981	0	6.0	3.0	12.0	1.0	1.0
-12500.001	900.0	100.0	100.0	1	0.0	0.0	0.06	1.0	95.76701	-11.981	0	6.0	3.0	12.0	1.0	1.0
-12500.001	900.0	100.0	100.0	1	0.0	0.0	0.057	1.0	96.19131	-12.054	0	6.0	3.0	12.0	1.0	1.0
-12500.001	900.0	100.0	100.0	1	0.0	0.0	0.055	1.0	96.19131	-12.117	0	6.0	3.0	12.0	1.0	1.0
-12500.001	900.0	100.0	100.0	1	0.0	0.0	0.053	1.0	95.94835	-12.117	0	6.0	3.0	12.0	1.0	1.0
-12500.001	900.0	100.0	100.0	1	0.0	0.0	0.051	1.0	95.26384	-12.146	0	6.0	3.0	12.0	1.0	1.0
-12500.001	900.0	100.0	100.0	1	0.0	0.0	0.049	1.0	96.07459	-12.196	0	6.0	3.0	12.0	1.0	1.0
-12500.001	900.0	100.0	100.0	1	0.0	0.0	0.047	1.0	96.4378	-12.196	0	6.0	3.0	12.0	1.0	1.0
-12500.001	900.0	100.0	100.0	1	0.0	0.0	0.045	1.0	96.4378	-12.219	0	6.0	3.0	12.0	1.0	1.0
-12500.001	900.0	100.0	100.0	1	0.0	0.0	0.043	1.0	96.42828	-12.219	0	6.0	3.0	12.0	1.0	1.0
-12500.001	900.0	100.0	100.0	1	0.0	0.0	0.041	1.0	96.56139	-12.259	0	6.0	3.0	12.0	1.0	1.0
-12500.001	900.0	100.0	100.0	1	0.0	0.0	0.039	1.0	96.56139	-12.294	0	6.0	3.0	12.0	1.0	1.0
-12500.001	900.0	100.0	100.0	1	0.0	0.0	0.037	1.0	96.264725	-12.294	0	6.0	3.0	12.0	1.0	1.0
-12500.001	900.0	100.0	100.0	1	0.0	0.0	0.036	1.0	96.06067	-12.311	0	6.0	3.0	12.0	1.0	1.0
-12500.001	900.0	100.0	100.0	1	0.0	0.0	0.034	1.0	96.06067	-12.338	0	6.0	3.0	12.0	1.0	1.0
-12500.001	900.0	100.0	100.0	1	0.0	0.0	0.032	1.0	96.9374	-12.338	0	6.0	3.0	12.0	1.0	1.0
-12500.001	900.0	100.0	100.0	1	0.0	0.0	0.031	1.0	96.9374	-12.351	0	6.0	3.0	12.0	1.0	1.0
-12500.001	900.0	100.0	100.0	1	0.0	0.0	0.029	1.0	97.16645	-12.351	0	6.0	3.0	12.0	1.0	1.0
-12500.001	900.0	100.0	100.0	1	0.0	0.0	0.027	1.0	97.617645	-12.373	0	6.0	3.0	12.0	1.0	1.0
-12500.001	900.0	100.0	100.0	1	0.0	0.0	0.025	1.0	97.617645	-12.384	0	6.0	3.0	12.0	1.0	1.0
-12500.001	900.0	100.0	100.0	1	0.0	0.0	0.024	1.0	98.06339	-12.384	0	6.0	3.0	12.0	1.0	1.0
-12500.001	900.0	100.0	100.0	1	0.0	0.0	0.022	1.0	99.0242	-12.403	0	6.0	3.0	12.0	1.0	1.0
-12500.001	900.0	100.0	100.0	1	0.0	0.0	0.02	1.0	99.0242	-12.417	0	6.0	3.0	12.0	1.0	1.0
-12500.001	900.0	100.0	100.0	1	0.0	0.0	0.018	1.0	98.91342	-12.417	0	6.0	3.0	12.0	1.0	1.0
-12500.001	900.0	100.0	100.0	1	0.0	0.0	0.016	1.0	98.91342	-12.424	0	6.0	3.0	12.0	1.0	1.0
-12500.001	900.0	100.0	100.0	1	0.0	0.0	0.014	1.0	98.665665	-12.424	0	6.0	3.0	12.0	1.0	1.0
-12500.001	900.0	100.0	100.0	1	0.0	0.0	0.012	1.0	97.70039	-12.437	0	6.0	3.0	12.0	1.0	1.0
-12500.001	900.0	100.0	100.0	1	0.0	0.0	0.01	1.0	97.70039	-12.443	0	6.0	3.0	12.0	1.0	1.0
-12500.001	900.0	100.0	100.0	1	0.0	0.0	0.007	1.0	97.03091	-12.443	0	6.0	3.0	12.0	1.0	1.0
-12500.001	900.0	100.0	100.0	1	0.0	0.0	0.005	1.0	97.1317	-12.452	0	6.0	3.0	12.0	1.0	1.0
-12500.001	900.0	100.0	100.0	1	0.0	0.0	0.003	1.0	97.1317	-12.457	0	6.0	3.0	12.0	1.0	1.0
-12500.001	900.0	100.0	100.0	1	0.0	0.0	0.0	1.0	98.21853	-12.457	0	6.0	3.0	12.0	1.0	1.0
-12500.001	900.0	100.0	100.0	1	0.0	0.0	-0.001	1.0	98.21853	-12.465	0	6.0	3.0	12.0	1.0	1.0
-12500.001	900.0	100.0	100.0	1	0.0	0.0	-0.003	1.0	98.33537	-12.465	0	6.0	3.0	12.0	1.0	1.0
-12500.001	900.0	100.0	100.0	1	0.0	0.0	-0.005	1.0	98.22192	-12.472	0	6.0	3.0	12.0	1.0	1.0
-12500.001	900.0	100.0	100.0	1	0.0	0.0	-0.007	1.0	98.22192	-12.475	0	6.0	3.0	12.0	1.0	1.0
-12500.001	900.0	100.0	100.0	1	0.0	0.0	-0.01	1.0	98.48203	-12.475	0	6.0	3.0	13.0	1.0	1.0
0.0	900.0	100.0	100.0	0	0.0	0.0	-0.012	1.0	99.162926	-12.481	0	6.0	4.0	0.0	1.0	1.0
0.0	900.0	100.0	100.0	0	0.0	0.0	-0.015	1.0	99.162926	-12.483	0	6.0	4.0	0.0	1.0	1.0
0.0	900.0	100.0	100.0	0	0.0	0.0	-0.017	1.0	98.76537	-12.483	0	6.0	4.0	0.0	1.0	1.0
0.0	900.0	100.0	100.0	0	0.0	0.0	-0.02	1.0	98.992805	-12.488	0	6.0	4.0	0.0	1.0	1.0
0.0	900.0	100.0	100.0	0	0.0	0.0	-0.022	1.0	98.5683	-12.488	0	6.0	4.0	0.0	1.0	1.0
0.0	900.0	100.0	100.0	0	0.0	0.0	-0.024	1.0	98.09269	-11.605	0	6.0	4.0	0.0	1.0	1.0
0.0	900.0	100.0	100.0	0	0.0	0.0	-0.026	1.0	98.09269	-10.023	0	6.0	4.0	0.0	1.0	1.0
0.0	900.0	100.0	100.0	0	0.0	0.0	-0.028	1.0	97.64055	-10.023	0	6.0	4.0	0.0	1.0	1.0
0.0	900.0	100.0	100.0	0	0.0	0.0	-0.029	1.0	98.273155	-9.313	0	6.0	4.0	0.0	1.0	1.0
0.0	900.0	100.0	100.0	0	0.0	0.0	-0.03	1.0	98.273155	-8.042	0	6.0	4.0	0.0	1.0	1.0
0.0	900.0	100.0	100.0	0	0.0	0.0	-0.031	1.0	98.207436	-8.042	0	6.0	4.0	0.0	1.0	1.0
0.0	900.0	100.0	100.0	0	0.0	0.0	-0.032	1.0	98.207436	-6.945	0	6.0	4.0	0.0	1.0	1.0
0.0	900.0	100.0	100.0	0	0.0	0.0	-0.033	1.0	98.32674	-6.945	0	6.0	4.0	0.0	1.0	1.0
0.0	900.0	100.0	100.0	0	0.0	0.0	-0.034	1.0	98.02112	-6.454	0	6.0	4.0	0.0	1.0	1.0
0.0	900.0	100.0	100.0	0	0.0	0.0	-0.034	1.0	98.02112	-5.574	0	6.0	4.0	0.0	1.0	1.0
0.0	900.0	100.0	100.0	0	0.0	0.0	-0.035	1.0	97.71196	-5.574	0	6.0	4.0	0.0	1.0	1.0
0.0	900.0	100.0	100.0	0	0.0	0.0	-0.035	1.0	96.96963	-5.179	0	6.0	4.0	0.0	1.0	1.0
0.0	900.0	100.0	100.0	0	0.0	0.0	-0.035	1.0	97.12308	-4.473	0	6.0	4.0	0.0	1.0	1.0
0.0	900.0	100.0	100.0	0	0.0	0.0	-0.035	1.0	97.196526	-4.473	0	6.0	4.0	0.0	1.0	1.0
0.0	900.0	100.0	100.0	0	0.0	0.0	-0.035	1.0	97.196526	-4.156	0	6.0	4.0	0.0	1.0	1.0
0.0	900.0	100.0	100.0	0	0.0	0.0	-0.035	1.0	97.16459	-4.156	0	6.0	4.0	0.0	1.0	1.0
0.0	900.0	100.0	100.0	0	0.0	0.0	-0.034	1.0	96.87804	-3.589	0	6.0	4.0	1.0	1.0	1.0
0.0	900.0	100.0	100.0	0	0.0	0.0	-0.034	1.0	96.87804	-3.335	0	6.0	4.0	1.0	1.0	1.0
0.0	900.0	100.0	100.0	0	0.0	0.0	-0.033	1.0	97.26882	-3.335	1	6.0	4.0	2.0	1.0	1.0
14000.0	1200.0	100.0	100.0	0	0.0	0.0	-0.032	1.0	96.51586	-2.88	1	6.0	4.0	4.0	1.0	1.0
14000.0	1200.0	100.0	100.0	0	0.0	0.0	-0.031	1.0	96.51586	-2.676	1	6.0	4.0	4.0	1.0	1.0
14000.0	1200.0	100.0	100.0	0	0.0	0.0	-0.03	1.0	96.36369	-2.676	1	6.0	4.0	4.0	1.0	1.0
14000.0	1200.0	100.0	100.0	0	0.0	0.0	-0.029	1.0	96.36369	-2.311	1	6.0	4.0	4.0	1.0	1.0
14000.0	1200.0	100.0	100.0	0	0.0	0.0	-0.028	1.0	96.65336	-2.311	1	6.0	4.0	4.0	1.0	1.0
14000.0	1200.0	100.0	100.0	0	0.0	0.0	-0.027	1.0	95.90764	-1.157	1	6.0	4.0	4.0	1.0	1.0
14000.0	1200.0	100.0	100.0	0	0.0	0.0	-0.025	1.0	95.90764	-1.157	1	6.0	4.0	4.0	1.0	1.0
14000.0	1200.0	100.0	100.0	0	0.0	0.0	-0.023	1.0	95.24148	0.911	1	6.0	4.0	4.0	1.0	1.0
14000.0	1200.0	100.0	100.0	0	0.0	0.0	-0.021	1.0	95.43935	1.837	1	6.0	4.0	4.0	1.0	1.0
14000.0	1200.0	100.0	100.0	0	0.0	0.0	-0.019	1.0	95.43935	3.499	1	6.0	4.0	4.0	1.0	1.0
14000.0	1200.0	100.0	100.0	0	0.0	0.0	-0.017	1.0	95.613884	3.499	1	6.0	4.0	4.0	1.0	1.0
14000.0	1200.0	100.0	100.0	0	0.0	0.0	-0.015	1.0	95.613884	4.244	1	6.0	4.0	4.0	1.0	1.0
14000.0	1200.0	100.0	100.0	0	0.0	0.0	-0.013	1.0	95.76962	4.244	1	6.0	4.0	4.0	1.0	1.0
14000.0	1200.0	100.0	100.0	0	0.0	0.0	-0.01	1.0	95.793816	5.576	1	6.0	4.0	4.0	1.0	1.0
14000.0	1200.0	100.0	100.0	0	0.0	0.0	-0.008	1.0	95.793816	6.174	1	6.0	4.0	4.0	1.0	1.0
14000.0	1200.0	100.0	100.0	0	0.0	0.0	-0.005	1.0	96.16867	6.174	1	6.0	4.0	5.0	1.0	1.0
14000.0	1200.0	100.0	100.0	0	0.0	0.0	-0.003	1.0	96.53085	7.244	1	6.0	4.0	5.0	1.0	1.0
14000.0	1200.0	100.0	100.0	0	0.0	0.0	0.0	1.0	96.8751	7.244	1	6.0	4.0	5.0	1.0	1.0
14000.0	1200.0	100.0	100.0	0	0.0	0.0	0.002	1.0	96.64397	8.168	1	6.0	4.0	5.0	1.0	1.0
14000.0	1200.0	100.0	100.0	0	0.0	0.0	0.005	1.0	96.64397	8.582	1	6.0	4.0	5.0	1.0	1.0
14000.0	1200.0	100.0	100.0	0	0.0	0.0	0.008	1.0	96.74257	8.582	1	6.0	4.0	5.0	1.0	1.0
14000.0	1200.0	100.0	100.0	0	0.0	0.0	0.011	1.0	97.31228	9.323	1	6.0	4.0	5.0	1.0	1.0
14000.0	1200.0	100.0	100.0	0	0.0	0.0	0.015	1.0	97.31228	9.655	1	6.0	4.0	5.0	1.0	1.0
14000.0	1200.0	100.0	100.0	0	0.0	0.0	0.018	1.0	97.40281	9.655	1	6.0	4.0	5.0	1.0	1.0
14000.0	1200.0	100.0	100.0	0	0.0	0.0	0.021	1.0	97.95831	10.25	1	6.0	4.0	5.0	1.0	1.0
14000.0	1200.0	100.0	100.0	0	0.0	0.0	0.024	1.0	97.95831	10.764	1	6.0	4.0	5.0	1.0	1.0
14000.0	1200.0	100.0	100.0	0	0.0	0.0	0.027	1.0	98.30073	10.764	1	6.0	4.0	5.0	1.0	1.0
14000.0	1200.0	100.0	100.0	0	0.0	0.0	0.03	1.0	98.30073	10.995	1	6.0	4.0	5.0	1.0	1.0
14000.0	1200.0	100.0	100.0	0	0.0	0.0	0.033	1.0	98.055954	10.995	1	6.0	4.0	5.0	1.0	1.0
14000.0	1200.0	100.0	100.0	0	0.0	0.0	0.036	1.0	98.16034	11.406	1	6.0	4.0	5.0	1.0	1.0
14000.0	1200.0	100.0	100.0	0	0.0	0.0	0.04	1.0	98.16034	11.592	1	6.0	4.0	5.0	1.0	1.0
14000.0	1200.0	100.0	100.0	0	0.0	0.0	0.043	1.0	98.60461	11.592	1	6.0	4.0	5.0	1.0	1.0
14000.0	1200.0	100.0	100.0	0	0.0	0.0	0.046	1.0	97.86539	11.922	1	6.0	4.0	5.0	1.0	1.0
14000.0	1200.0	100.0	100.0	0	0.0	0.0	0.049	1.0	97.86539	12.209	1	6.0	4.0	5.0	1.0	1.0
14000.0	1200.0	100.0	100.0	0	0.0	0.0	0.052	1.0	98.25507	12.209	1	6.0	4.0	5.0	1.0	1.0
14000.0	1200.0	100.0	100.0	0	0.0	0.0	0.056	1.0	98.25507	12.337	1	6.0	4.0	5.0	1.0	1.0
14000.0	1200.0	100.0	100.0	0	0.0	0.0	0.059	1.0	97.61098	12.337	1	6.0	4.0	5.0	1.0	1.0
14000.0	1200.0	100.0	100.0	0	0.0	0.0	0.062	1.0	98.43999	12.567	1	6.0	4.0	5.0	1.0	1.0
14000.0	1200.0	100.0	100.0	0	0.0	0.0	0.065	1.0	98.43999	12.668	1	6.0	4.0	5.0	1.0	1.0
14000.0	1200.0	100.0	100.0	0	0.0	0.0	0.068	1.0	99.354004	12.668	1	6.0	4.0	5.0	1.0	1.0
14000.0	1200.0	100.0	100.0	0	0.0	0.0	0.071	1.0	98.752365	12.852	1	6.0	4.0	5.0	1.0	1.0
14000.0	1200.0	100.0	100.0	0	0.0	0.0	0.075	1.0	98.752365	12.936	1	6.0	4.0	5.0	1.0	1.0
14000.0	1200.0	100.0	100.0	0	0.0	0.0	0.078	1.0	98.02008	12.936	1	6.0	4.0	5.0	1.0	1.0
14000.0	1200.0	100.0	100.0	0	0.0	0.0	0.081	1.0	97.580986	13.083	1	6.0	4.0	5.0	1.0	1.0
14000.0	1200.0	100.0	100.0	0	0.0	0.0	0.084	1.0	97.670456	13.083	1	6.0	4.0	5.0	1.0	1.0
14000.0	1200.0	100.0	100.0	0	0.0	0.0	0.088	1.0	97.74315	13.149	1	6.0	4.0	5.0	1.0	1.0
14000.0	1200.0	100.0	100.0	0	0.0	0.0	0.091	1.0	97.74315	13.267	1	6.0	4.0	5.0	1.0	1.0
14000.0	1200.0	100.0	100.0	0	0.0	0.0	0.094	1.0	97.971664	13.267	1	6.0	4.0	5.0	1.0	1.0
14000.0	1200.0	100.0	100.0	0	0.0	0.0	0.097	1.0	98.117645	13.321	1	6.0	4.0	5.0	1.0	1.0
14000.0	1200.0	100.0	100.0	0	0.0	0.0	0.1	1.0	98.117645	13.417	1	6.0	4.0	5.0	1.0	1.0
14000.0	1200.0	100.0	100.0	0	0.0	0.0	0.103	1.0	98.01743	13.417	1	6.0	4.0	5.0	1.0	1.0
14000.0	1200.0	100.0	100.0	0	0.0	0.0	0.106	1.0	98.01743	13.498	1	6.0	4.0	5.0	1.0	1.0
14000.0	1200.0	100.0	100.0	0	0.0	0.0	0.109	1.0	98.06782	13.498	1	6.0	4.0	5.0	1.0	1.0
14000.0	1200.0	100.0	100.0	0	0.0	0.0	0.112	1.0	97.8842	13.536	1	6.0	4.0	5.0	1.0	1.0
14000.0	1200.0	100.0	100.0	0	0.0	0.0	0.114	1.0	97.8842	13.601	1	6.0	4.0	5.0	1.0	1.0
14000.0	1200.0	100.0	100.0	0	0.0	0.0	0.117	1.0	97.506065	13.601	1	6.0	4.0	5.0	1.0	1.0
14000.0	1200.0	100.0	100.0	0	0.0	0.0	0.119	1.0	96.643715	13.631	1	6.0	4.0	5.0	1.0	1.0
14000.0	1200.0	100.0	100.0	0	0.0	0.0	0.122	1.0	97.27201	13.684	1	6.0	4.0	5.0	1.0	1.0
14000.0	1200.0	100.0	100.0	0	0.0	0.0	0.125	1.0	96.62567	13.684	1	6.0	4.0	5.0	1.0	1.0
14000.0	1200.0	100.0	100.0	0	0.0	0.0	0.127	1.0	96.62567	13.707	1	6.0	4.0	5.0	1.0	1.0
14000.0	1200.0	100.0	100.0	0	0.0	0.0	0.129	1.0	96.04215	13.707	1	6.0	4.0	5.0	1.0	1.0
14000.0	1200.0	100.0	100.0	0	0.0	0.0	0.132	1.0	94.979	13.75	1	6.0	4.0	5.0	1.0	1.0
14000.0	1200.0	100.0	100.0	0	0.0	0.0	0.134	1.0	94.979	13.769	1	6.0	4.0	5.0	1.0	1.0
14000.0	1200.0	100.0	100.0	0	0.0	0.0	0.136	1.0	94.581955	13.769	1	6.0	4.0	5.0	1.0	1.0
14000.0	1200.0	100.0	100.0	0	0.0	0.0	0.138	1.0	95.50173	13.802	1	6.0	4.0	5.0	1.0	1.0
14000.0	1200.0	100.0	100.0	0	0.0	0.0	0.14	1.0	95.50173	13.802	1	6.0	4.0	5.0	1.0	1.0
14000.0	1200.0	100.0	100.0	0	0.0	0.0	0.142	1.0	95.07646	13.818	1	6.0	4.0	5.0	1.0	1.0
14000.0	1200.0	100.0	100.0	0	0.0	0.0	0.144	1.0	95.07993	13.846	1	6.0	4.0	5.0	1.0	1.0
14000.0	1200.0	100.0	100.0	0	0.0	0.0	0.146	1.0	95.61232	13.846	1	6.0	4.0	5.0	1.0	1.0
14000.0	1200.0	100.0	100.0	0	0.0	0.0	0.148	1.0	96.40273	13.858	1	6.0	4.0	5.0	1.0	1.0
14000.0	1200.0	100.0	100.0	0	0.0	0.0	0.149	1.0	95.671036	13.88	1	6.0	4.0	5.0	1.0	1.0
14000.0	1200.0	100.0	100.0	0	0.0	0.0	0.151	1.0	96.56634	13.88	1	6.0	4.0	5.0	1.0	1.0
14000.0	1200.0	100.0	100.0	0	0.0	0.0	0.153	1.0	95.47229	13.899	1	6.0	4.0	6.0	1.0	1.0
14000.0	1200.0	100.0	100.0	0	0.0	0.0	0.155	1.0	95.47229	13.899	1	6.0	4.0	6.0	1.0	1.0
0.0	1200.0	100.0	100.0	0	0.0	0.0	0.156	1.0	94.98782	13.908	1	7.0	4.0	0.0	1.0	1.0
0.0	1200.0	100.0	100.0	0	0.0	0.0	0.158	1.0	94.98782	13.915	1	7.0	4.0	0.0	1.0	1.0
0.0	1200.0	100.0	100.0	0	0.0	0.0	0.16	1.0	95.94331	13.915	1	7.0	4.0	0.0	1.0	1.0
0.0	1200.0	100.0	100.0	0	0.0	0.0	0.162	1.0	96.34815	13.93	1	7.0	4.0	0.0	1.0	1.0
0.0	1200.0	100.0	100.0	0	0.0	0.0	0.164	1.0	96.34815	12.944	1	7.0	4.0	0.0	1.0	1.0
0.0	1200.0	100.0	100.0	0	0.0	0.0	0.165	1.0	96.54927	12.944	1	7.0	4.0	0.0	1.0	1.0
0.0	1200.0	100.0	100.0	0	0.0	0.0	0.166	1.0	96.98449	11.179	1	7.0	4.0	0.0	1.0	1.0
0.0	1200.0	100.0	100.0	0	0.0	0.0	0.168	1.0	96.98449	11.179	1	7.0	4.0	0.0	1.0	1.0
0.0	1200.0	100.0	100.0	0	0.0	0.0	0.17	1.0	96.67371	10.389	1	7.0	4.0	0.0	1.0	1.0
0.0	1200.0	100.0	100.0	0	0.0	0.0	0.171	1.0	96.67371	8.971	1	7.0	4.0	0.0	1.0	1.0
0.0	1200.0	100.0	100.0	0	0.0	0.0	0.172	1.0	97.52562	8.971	1	7.0	4.0	0.0	1.0	1.0
0.0	1200.0	100.0	100.0	0	0.0	0.0	0.173	1.0	97.60076	7.747	1	7.0	4.0	0.0	1.0	1.0
0.0	1200.0	100.0	100.0	0	0.0	0.0	0.174	1.0	97.60076	7.2	1	7.0	4.0	0.0	1.0	1.0
0.0	1200.0	100.0	100.0	0	0.0	0.0	0.176	1.0	97.58241	7.2	1	7.0	4.0	0.0	1.0	1.0
0.0	1200.0	100.0	100.0	0	0.0	0.0	0.176	1.0	97.33222	6.218	1	7.0	4.0	0.0	1.0	1.0
0.0	1200.0	100.0	100.0	0	0.0	0.0	0.177	1.0	97.33222	6.218	1	7.0	4.0	0.0	1.0	1.0
0.0	1200.0	100.0	100.0	0	0.0	0.0	0.177	1.0	97.02246	5.778	1	7.0	4.0	0.0	1.0	1.0
0.0	1200.0	100.0	100.0	0	0.0	0.0	0.177	1.0	97.02246	4.99	1	7.0	4.0	0.0	1.0	1.0
0.0	1200.0	100.0	100.0	0	0.0	0.0	0.177	1.0	97.259995	4.99	1	7.0	4.0	0.0	1.0	1.0
0.0	1200.0	100.0	100.0	0	0.0	0.0	0.177	1.0	96.624504	4.637	1	7.0	4.0	0.0	1.0	1.0
0.0	1200.0	100.0	100.0	0	0.0	0.0	0.176	1.0	96.624504	4.005	1	7.0	4.0	0.0	1.0	1.0
0.0	1200.0	100.0	100.0	0	0.0	0.0	0.176	1.0	96.40534	4.005	1	7.0	4.0	8.0	1.0	1.0
0.0	1200.0	100.0	100.0	0	0.0	0.0	0.175	1.0	96.42389	3.457	1	7.0	4.0	11.0	1.0	1.0
0.0	1200.0	100.0	100.0	0	0.0	0.0	0.174	1.0	96.42389	3.214	1	7.0	4.0	11.0	1.0	1.0
-11111.111	800.0	100.0	100.0	0	0.0	0.0	0.172	1.0	96.77334	3.214	1	7.0	4.0	11.0	1.0	1.0
-11111.111	800.0	100.0	100.0	0	0.0	0.0	0.171	1.0	96.77334	2.774	1	7.0	4.0	11.0	1.0	1.0
-11111.111	800.0	100.0	100.0	0	0.0	0.0	0.169	1.0	96.436295	2.774	1	7.0	4.0	11.0	1.0	1.0
-11111.111	800.0	100.0	100.0	0	0.0	0.0	0.167	1.0	95.64774	2.578	1	7.0	4.0	11.0	1.0	1.0
-11111.111	800.0	100.0	100.0	0	0.0	0.0	0.165	1.0	95.64774	0.708	1	7.0	4.0	11.0	1.0	1.0
-11111.111	800.0	100.0	100.0	0	0.0	0.0	0.162	1.0	96.59164	0.708	1	7.0	4.0	11.0	1.0	1.0
-11111.111	800.0	100.0	100.0	0	0.0	0.0	0.159	1.0	97.7494	-0.125	1	7.0	4.0	11.0	1.0	1.0
-11111.111	800.0	100.0	100.0	0	0.0	0.0	0.157	1.0	97.7494	-1.626	1	7.0	4.0	11.0	1.0	1.0
-11111.111	800.0	100.0	100.0	0	0.0	0.0	0.153	1.0	96.18116	-1.626	1	7.0	4.0	11.0	1.0	1.0
-11111.111	800.0	100.0	100.0	0	0.0	0.0	0.15	1.0	96.18116	-2.297	1	7.0	4.0	11.0	1.0	1.0
-11111.111	800.0	100.0	100.0	0	0.0	0.0	0.147	1.0	96.67455	-2.297	1	7.0	4.0	12.0	1.0	1.0
-11111.111	800.0	100.0	100.0	0	0.0	0.0	0.143	1.0	96.516884	-3.501	1	7.0	4.0	12.0	1.0	1.0
-11111.111	800.0	100.0	100.0	0	0.0	0.0	0.139	1.0	96.516884	-4.04	1	7.0	4.0	12.0	1.0	1.0
-11111.111	800.0	100.0	100.0	0	0.0	0.0	0.136	1.0	96.74677	-4.04	1	7.0	4.0	12.0	1.0	1.0
-11111.111	800.0	100.0	100.0	0	0.0	0.0	0.132	1.0	96.41289	-5.008	1	7.0	4.0	12.0	1.0	1.0
-11111.111	800.0	100.0	100.0	0	0.0	0.0	0.128	1.0	96.41289	-5.841	1	7.0	4.0	12.0	1.0	1.0
-11111.111	800.0	100.0	100.0	0	0.0	0.0	0.123	1.0	96.223946	-5.841	1	7.0	4.0	12.0	1.0	1.0
-11111.111	800.0	100.0	100.0	0	0.0	0.0	0.119	1.0	96.223946	-6.215	1	7.0	4.0	12.0	1.0	1.0
-11111.111	800.0	100.0	100.0	0	0.0	0.0	0.115	1.0	96.519646	-6.215	1	7.0	4.0	12.0	1.0	1.0
-11111.111	800.0	100.0	100.0	0	0.0	0.0	0.111	1.0	95.856895	-6.885	1	7.0	4.0	12.0	1.0	1.0
-11111.111	800.0	100.0	100.0	0	0.0	0.0	0.107	1.0	95.856895	-7.185	1	7.0	4.0	12.0	1.0	1.0
-11111.111	800.0	100.0	100.0	0	0.0	0.0	0.103	1.0	95.28069	-7.185	1	7.0	4.0	12.0	1.0	1.0
-11111.111	800.0	100.0	100.0	0	0.0	0.0	0.1	1.0	96.63296	-7.722	1	7.0	4.0	12.0	1.0	1.0
-11111.111	800.0	100.0	100.0	0	0.0	0.0	0.096	1.0	96.63296	-7.963	1	7.0	4.0	12.0	1.0	1.0
-11111.111	800.0	100.0	100.0	0	0.0	0.0	0.093	1.0	96.7505	-7.963	1	7.0	4.0	12.0	1.0	1.0
-11111.111	800.0	100.0	100.0	0	0.0	0.0	0.089	1.0	97.72366	-8.394	1	7.0	4.0	12.0	1.0	1.0
-11111.111	800.0	100.0	100.0	0	0.0	0.0	0.086	1.0	97.08078	-8.394	1	7.0	4.0	12.0	1.0	1.0
-11111.111	800.0	100.0	100.0	1	0.0	0.0	0.084	1.0	96.70806	-8.587	1	7.0	4.0	12.0	1.0	1.0
-11111.111	800.0	100.0	100.0	1	0.0	0.0	0.082	1.0	96.70806	-8.933	1	7.0	4.0	12.0	1.0	1.0
-11111.111	800.0	100.0	100.0	1	0.0	0.0	0.079	1.0	96.128044	-8.933	1	7.0	4.0	12.0	1.0	1.0
-11111.111	800.0	100.0	100.0	1	0.0	0.0	0.078	1.0	96.34153	-9.088	1	7.0	4.0	12.0	1.0	1.0
-11111.111	800.0	100.0	100.0	1	0.0	0.0	0.076	1.0	96.24176	-9.366	1	7.0	4.0	12.0	1.0	1.0
-11111.111	800.0	100.0	100.0	1	0.0	0.0	0.074	1.0	96.538574	-9.366	1	7.0	4.0	12.0	1.0	1.0
-11111.111	800.0	100.0	100.0	1	0.0	0.0	0.073	1.0	96.538574	-9.491	1	7.0	4.0	12.0	1.0	1.0
-11111.111	800.0	100.0	100.0	1	0.0	0.0	0.071	1.0	96.30938	-9.491	1	7.0	4.0	12.0	1.0	1.0
-11111.111	800.0	100.0	100.0	1	0.0	0.0	0.07	1.0	96.06584	-9.713	1	7.0	4.0	12.0	1.0	1.0
-11111.111	800.0	100.0	100.0	1	0.0	0.0	0.068	1.0	96.06584	-9.813	1	7.0	4.0	12.0	1.0	1.0
-11111.111	800.0	100.0	100.0	1	0.0	0.0	0.067	1.0	96.38474	-9.813	1	7.0	4.0	12.0	1.0	1.0
-11111.111	800.0	100.0	100.0	1	0.0	0.0	0.066	1.0	96.68569	-9.992	1	7.0	4.0	12.0	1.0	1.0
-11111.111	800.0	100.0	100.0	1	0.0	0.0	0.064	1.0	96.68569	-10.073	1	7.0	4.0	12.0	1.0	1.0
-11111.111	800.0	100.0	100.0	1	0.0	0.0	0.063	1.0	96.51248	-10.073	1	7.0	4.0	12.0	1.0	1.0
-11111.111	800.0	100.0	100.0	1	0.0	0.0	0.061	1.0	96.51248	-10.217	1	7.0	4.0	12.0	1.0	1.0
-11111.111	800.0	100.0	100.0	1	0.0	0.0	0.06	1.0	96.949135	-10.217	1	7.0	4.0	12.0	1.0	1.0
-11111.111	800.0	100.0	100.0	1	0.0	0.0	0.058	1.0	97.221985	-10.34	1	7.0	4.0	12.0	1.0	1.0
-11111.111	800.0	100.0	100.0	1	0.0	0.0	0.056	1.0	97.221985	-10.396	1	7.0	4.0	12.0	1.0	1.0
-11111.111	800.0	100.0	100.0	1	0.0	0.0	0.054	1.0	97.2097	-10.396	1	7.0	4.0	12.0	1.0	1.0
-11111.111	800.0	100.0	100.0	1	0.0	0.0	0.052	1.0	97.65256	-10.495	1	7.0	4.0	12.0	1.0	1.0
-11111.111	800.0	100.0	100.0	1	0.0	0.0	0.05	1.0	97.65256	-10.54	1	7.0	4.0	12.0	1.0	1.0
-11111.111	800.0	100.0	100.0	1	0.0	0.0	0.048	1.0	97.67038	-10.54	1	7.0	4.0	12.0	1.0	1.0
-11111.111	800.0	100.0	100.0	1	0.0	0.0	0.045	1.0	97.67038	-10.619	1	7.0	4.0	12.0	1.0	1.0
-11111.111	800.0	100.0	100.0	1	0.0	0.0	0.043	1.0	96.49677	-10.619	1	7.0	4.0	12.0	1.0	1.0
-11111.111	800.0	100.0	100.0	1	0.0	0.0	0.041	1.0	95.57968	-10.655	1	7.0	4.0	12.0	1.0	1.0
-11111.111	800.0	100.0	100.0	1	0.0	0.0	0.038	1.0	95.57968	-10.719	1	7.0	4.0	12.0	1.0	1.0
-11111.111	800.0	100.0	100.0	1	0.0	0.0	0.036	1.0	95.57111	-10.719	1	7.0	4.0	12.0	1.0	1.0
-11111.111	800.0	100.0	100.0	1	0.0	0.0	0.034	1.0	96.4663	-10.775	1	7.0	4.0	12.0	1.0	1.0
-11111.111	800.0	100.0	100.0	1	0.0	0.0	0.031	1.0	96.4663	-10.775	1	7.0	4.0	12.0	1.0	1.0
-11111.111	800.0	100.0	100.0	1	0.0	0.0	0.029	1.0	96.96611	-10.799	1	7.0	4.0	12.0	1.0	1.0
-11111.111	800.0	100.0	100.0	1	0.0	0.0	0.026	1.0	96.96611	-10.844	1	7.0	4.0	12.0	1.0	1.0
-11111.111	800.0	100.0	100.0	1	0.0	0.0	0.023	1.0	96.93575	-10.844	1	7.0	4.0	12.0	1.0	1.0
-11111.111	800.0	100.0	100.0	1	0.0	0.0	0.021	1.0	97.228165	-10.865	1	7.0	4.0	12.0	1.0	1.0
-11111.111	800.0	100.0	100.0	1	0.0	0.0	0.018	1.0	97.228165	-10.899	1	7.0	4.0	12.0	1.0	1.0
-11111.111	800.0	100.0	100.0	1	0.0	0.0	0.016	1.0	97.42297	-10.899	1	7.0	4.0	12.0	1.0	1.0
-11111.111	800.0	100.0	100.0	1	0.0	0.0	0.014	1.0	97.60707	-10.915	1	7.0	4.0	12.0	1.0	1.0
-11111.111	800.0	100.0	100.0	1	0.0	0.0	0.011	1.0	97.041695	-10.944	1	7.0	4.0	12.0	1.0	1.0
-11111.111	800.0	100.0	100.0	1	0.0	0.0	0.009	1.0	97.03665	-10.944	1	7.0	4.0	12.0	1.0	1.0
-11111.111	800.0	100.0	100.0	1	0.0	0.0	0.007	1.0	97.03665	-10.957	1	7.0	4.0	12.0	1.0	1.0
-11111.111	800.0	100.0	100.0	1	0.0	0.0	0.005	1.0	96.93337	-10.957	1	7.0	4.0	12.0	1.0	1.0
-11111.111	800.0	100.0	100.0	1	0.0	0.0	0.002	1.0	96.824326	-10.981	1	7.0	4.0	12.0	1.0	1.0
-11111.111	800.0	100.0	100.0	1	0.0	0.0	0.0	1.0	96.824326	-11.0	1	7.0	4.0	12.0	1.0	1.0
-11111.111	800.0	100.0	100.0	1	0.0	0.0	-0.001	1.0	96.106804	-11.0	1	7.0	4.0	12.0	1.0	1.0
-11111.111	800.0	100.0	100.0	1	0.0	0.0	-0.003	1.0	95.9355	-11.009	1	7.0	4.0	12.0	1.0	1.0
-11111.111	800.0	100.0	100.0	1	0.0	0.0	-0.005	1.0	95.9355	-11.024	1	7.0	4.0	12.0	1.0	1.0
-11111.111	800.0	100.0	100.0	1	0.0	0.0	-0.007	1.0	98.159645	-11.024	1	7.0	4.0	12.0	1.0	1.0
-11111.111	800.0	100.0	100.0	1	0.0	0.0	-0.009	1.0	98.159645	-11.032	1	7.0	4.0	12.0	1.0	1.0
-11111.111	800.0	100.0	100.0	1	0.0	0.0	-0.011	1.0	97.59327	-11.032	1	7.0	4.0	13.0	1.0	1.0
0.0	800.0	100.0	100.0	0	0.0	0.0	-0.012	1.0	97.53153	-11.044	1	7.0	5.0	0.0	1.0	1.0
0.0	800.0	100.0	100.0	0	0.0	0.0	-0.014	1.0	97.53153	-11.05	1	7.0	5.0	0.0	1.0	1.0
0.0	800.0	100.0	100.0	0	0.0	0.0	-0.016	1.0	98.39568	-11.05	1	7.0	5.0	0.0	1.0	1.0
0.0	800.0	100.0	100.0	0	0.0	0.0	-0.018	1.0	98.318756	-11.061	1	7.0	5.0	0.0	1.0	1.0
0.0	800.0	100.0	100.0	0	0.0	0.0	-0.019	1.0	98.318756	-10.278	1	7.0	5.0	0.0	1.0	1.0
0.0	800.0	100.0	100.0	0	0.0	0.0	-0.02	1.0	98.07499	-10.278	1	7.0	5.0	0.0	1.0	1.0
0.0	800.0	100.0	100.0	0	0.0	0.0	-0.021	1.0	98.07499	-8.877	1	7.0	5.0	0.0	1.0	1.0
0.0	800.0	100.0	100.0	0	0.0	0.0	-0.022	1.0	98.79611	-8.877	1	7.0	5.0	0.0	1.0	1.0
0.0	800.0	100.0	100.0	0	0.0	0.0	-0.023	1.0	97.74925	-8.248	1	7.0	5.0	0.0	1.0	1.0
0.0	800.0	100.0	100.0	0	0.0	0.0	-0.023	1.0	97.74925	-7.123	1	7.0	5.0	0.0	1.0	1.0
0.0	800.0	100.0	100.0	0	0.0	0.0	-0.023	1.0	98.099304	-7.123	1	7.0	5.0	0.0	1.0	1.0
0.0	800.0	100.0	100.0	0	0.0	0.0	-0.024	1.0	98.87978	-6.152	1	7.0	5.0	0.0	1.0	1.0
0.0	800.0	100.0	100.0	0	0.0	0.0	-0.024	1.0	98.87978	-5.717	1	7.0	5.0	0.0	1.0	1.0
0.0	800.0	100.0	100.0	0	0.0	0.0	-0.024	1.0	99.17416	-5.717	1	7.0	5.0	0.0	1.0	1.0
0.0	800.0	100.0	100.0	0	0.0	0.0	-0.024	1.0	99.17416	-4.936	1	7.0	5.0	0.0	1.0	1.0
0.0	800.0	100.0	100.0	0	0.0	0.0	-0.024	1.0	98.643814	-4.936	1	7.0	5.0	0.0	1.0	1.0
[truncated: 5,231 more rows]
